# Supplementary material for: Deciphering neuronal deficit and protein profile changes in human brain organoids from patients with creatine transporter deficiency
Source: eLife. 2023 Oct 13;12:RP88459. doi: 10.7554/eLife.88459 (PMC10575631; doi:10.7554/eLife.88459)
Supplement: Figure 6—source data 1. [file elife-88459-fig6-data1.zip]

Archive with 17 entries (16 files):
- Figure 6 - Source data 1/GSK3b (A and B)/
- Figure 6 - Source data 1/GSK3b (A and B)/Lea 2022-11-16 14h01m06s (GSK3b Colori blot 1a).scn
- Figure 6 - Source data 1/GSK3b (A and B)/Lea 2022-11-16 14h02m10s (GSK3b Chemi blot 1a).scn
- Figure 6 - Source data 1/GSK3b (A and B)/Lea 2022-11-16 14h04m33s (GSK3b Colori blot 1b).scn
- Figure 6 - Source data 1/GSK3b (A and B)/Lea 2022-11-16 14h05m35s (GSK3b Chemi blot 1b).scn
- Figure 6 - Source data 1/GSK3b (A and B)/Lea 2022-11-16 14h08m01s (P-GSK3b Colori blot 2a).scn
- Figure 6 - Source data 1/GSK3b (A and B)/Lea 2022-11-16 14h11m38s (P-GSK3b Chemi blot 2a).scn
- Figure 6 - Source data 1/GSK3b (A and B)/Lea 2022-11-16 14h20m00s (P-GSK3b Colori blot 2b).scn
- Figure 6 - Source data 1/GSK3b (A and B)/Lea 2022-11-16 14h24m29s (P-GSK3b Chemi blot 2b).scn
- Figure 6 - Source data 1/GSK3b (A and B)/Lea 2022-11-21 15h49m14s (tubuline Colori blot 1a).scn
- Figure 6 - Source data 1/GSK3b (A and B)/Lea 2022-11-21 15h50m04s (tubuline Chemi blot 1a).scn
- Figure 6 - Source data 1/GSK3b (A and B)/Lea 2022-11-21 15h51m57s (tubuline Colori blot 1b).scn
- Figure 6 - Source data 1/GSK3b (A and B)/Lea 2022-11-21 15h52m47s (tubuline Chemi blot 1b).scn
- Figure 6 - Source data 1/GSK3b (A and B)/Lea 2022-11-21 15h55m19s (tubuline Colori blot 2a).scn
- Figure 6 - Source data 1/GSK3b (A and B)/Lea 2022-11-21 15h56m18s (tubuline Chemi blot 2a).scn
- Figure 6 - Source data 1/GSK3b (A and B)/Lea 2022-11-21 15h58m38s (tubuline Colori blot 2b).scn
- Figure 6 - Source data 1/GSK3b (A and B)/Lea 2022-11-21 15h59m27s (tubuline Chemi blot 2b).scn
