# Supplementary material for: Deciphering neuronal deficit and protein profile changes in human brain organoids from patients with creatine transporter deficiency
Source: eLife. 2023 Oct 13;12:RP88459. doi: 10.7554/eLife.88459 (PMC10575631; doi:10.7554/eLife.88459)
Supplement: Figure 6—source data 1. [file elife-88459-fig6-data1.zip › Figure 6 - Source data 1/GSK3b (A and B)/Lea 2022-11-16 14h08m01s (P-GSK3b Colori blot 2a).scn]

MIME-Version: 1.0 (Generated by Image Lab 5.2.1)
Content-Type: multipart/mixed; boundary="20221116-140801-08B41348"
Content-Description: Image Lab Image File
X-EntityRank: middle
X-LastSaveDate: 2022.11.16.14.08.01.889

--20221116-140801-08B41348
Content-Type: text/xml; charset="utf8"
Content-Length: 1852
Content-Description: ItemHeaderTag
X-EntityRank: first
X-LastSaveDate: 2022.11.16.14.08.01.889

<!DOCTYPE XML>
<root version="2">
 <FileAuthoringInfo>
  <applicationName>Image Lab Touch</applicationName>
  <applicationSchema>3</applicationSchema>
  <majorVer>2</majorVer>
  <minorVer>3</minorVer>
  <subMinorVer>0</subMinorVer>
  <buildNumber>7</buildNumber>
  <changeList>198661</changeList>
  <buildType></buildType>
  <version>2.3.0.07</version>
 </FileAuthoringInfo>
 <name>Lea 2022-11-16 14h08m01s</name>
 <scan_id>54676818539564294</scan_id>
 <description></description>
 <user>Lea</user>
 <document_control_sign>0</document_control_sign>
 <document_controlled>0</document_controlled>
 <frame_sync_type>sync_frames_and_lanes</frame_sync_type>
 <normalization_channel>-1</normalization_channel>
 <normalization_use_bands>0</normalization_use_bands>
 <DisplaySettings>
  <showAnnotations>true</showAnnotations>
  <showLaneFrame>true</showLaneFrame>
  <showLanes>true</showLanes>
  <showBands>true</showBands>
  <showLaneLabels>true</showLaneLabels>
  <showBandsAttributes>true</showBandsAttributes>
  <bandsAttributes>1</bandsAttributes>
  <selectedLaneAttr>true</selectedLaneAttr>
  <showMWLegend>true</showMWLegend>
  <showVolumes>true</showVolumes>
  <showVolumesLabel>true</showVolumesLabel>
  <showBandEdges>false</showBandEdges>
 </DisplaySettings>
 <channel_count>1</channel_count>
 <rgb_composite>true</rgb_composite>
 <RGBDisplaySettings>
  <Red>
   <Channel>-1</Channel>
   <Enable>false</Enable>
  </Red>
  <Green>
   <Channel>-1</Channel>
   <Enable>false</Enable>
  </Green>
  <Blue>
   <Channel>-1</Channel>
   <Enable>false</Enable>
  </Blue>
 </RGBDisplaySettings>
 <scan_0>
  <transform highlight_saturate="true" invert="false" gamma="1" low_frac="0.923049" high_frac="0.999146"/>
  <colormap>Gray</colormap>
  <zoom>-1.0000000000000000</zoom>
  <image_anchor x="0.0000000000000000" y="0.0000000000000000"/>
 </scan_0>
</root>
--20221116-140801-08B41348
Content-Type: multipart/mixed; boundary="20221116-140801-07F8EBF0"
Content-Description: ScanImageTag0
X-EntityRank: first
X-LastSaveDate: 2022.11.16.14.08.01.890

--20221116-140801-07F8EBF0
Content-Type: application/octet-stream
Content-Length: 12179328
Content-Description: ImageData
X-EntityRank: first
X-LastSaveDate: 2022.11.16.14.08.01.890

¹ÿ¸ÿ§ÿ§ÿ·ÿ¾ÿ²ÿ¤ÿ¡ÿ¹ÿ¨ÿ²ÿ¶ÿºÿ»ÿ¸ÿ³ÿ±ÿ»ÿªÿÀÿ´ÿ­ÿ­ÿªÿ³ÿ±ÿ¦ÿ·ÿµÿµÿ´ÿ¯ÿ­ÿ®ÿ©ÿ´ÿÂÿ«ÿ»ÿ¿ÿµÿ³ÿµÿ¥ÿ£ÿÆÿ¹ÿ¯ÿ´ÿºÿÀÿ½ÿ®ÿªÿµÿ°ÿÀÿÂÿ·ÿµÿ¸ÿµÿ´ÿÄÿ½ÿ»ÿ±ÿ­ÿ£ÿ¨ÿªÿ¦ÿ±ÿµÿ´ÿ±ÿ²ÿ­ÿ´ÿ¸ÿ¸ÿ¶ÿ¦ÿ°ÿ«ÿ¨ÿ´ÿ·ÿ¹ÿ¾ÿ»ÿ¶ÿ¼ÿ²ÿ´ÿµÿ¶ÿ°ÿ°ÿ²ÿ°ÿ­ÿ©ÿ«ÿ¡ÿ³ÿ¨ÿ½ÿ¾ÿ®ÿ¬ÿ¹ÿºÿ¶ÿµÿ­ÿ²ÿ³ÿ­ÿ¤ÿ±ÿ½ÿ´ÿ¶ÿ¾ÿ¬ÿ¹ÿ¹ÿ¯ÿªÿ±ÿ³ÿ±ÿ¿ÿÇÿ¦ÿµÿÀÿ¸ÿºÿ»ÿ·ÿ­ÿ¦ÿ¥ÿ®ÿ³ÿ¬ÿ²ÿ¯ÿ±ÿºÿ·ÿµÿ¾ÿ ÿ ÿ¨ÿ¶ÿ¶ÿ¡ÿ¥ÿ©ÿ©ÿ®ÿ¯ÿ§ÿ¤ÿ®ÿ´ÿ¢ÿ´ÿ·ÿ³ÿ°ÿ°ÿ´ÿ±ÿ¾ÿ·ÿ¾ÿ¶ÿ°ÿ´ÿ¬ÿ«ÿ²ÿ·ÿµÿ¬ÿ¯ÿ³ÿ¢ÿ«ÿ«ÿ§ÿ¤ÿ§ÿ¦ÿ¡ÿªÿ²ÿ¯ÿ«ÿ©ÿ¦ÿ¤ÿ£ÿ¤ÿ¦ÿ®ÿ³ÿ«ÿÃÿ­ÿ©ÿ¦ÿ­ÿ°ÿ¸ÿ´ÿ¦ÿ¥ÿ¬ÿ¤ÿ½ÿ°ÿ«ÿ¢ÿÿ®ÿ°ÿ¨ÿ©ÿ­ÿ«ÿ±ÿ³ÿ¨ÿÿ²ÿ·ÿ­ÿ¶ÿºÿªÿ¯ÿÉÿ®ÿ°ÿ³ÿ¶ÿ´ÿ¼ÿÇÿµÿ¯ÿ°ÿ§ÿ¡ÿ ÿ¤ÿ¾ÿ¥ÿ®ÿ±ÿ«ÿ²ÿ³ÿ¹ÿºÿ´ÿ¾ÿ¶ÿ¹ÿ¶ÿ³ÿ°ÿ¥ÿ¿ÿ¹ÿ¥ÿ®ÿºÿ´ÿ¸ÿºÿ¸ÿ¤ÿ§ÿ³ÿ¹ÿ®ÿ¤ÿ°ÿ¸ÿ·ÿ´ÿ­ÿ´ÿ¹ÿ«ÿ§ÿÿ¯ÿ­ÿÈÿ½ÿ®ÿ®ÿ­ÿ±ÿ´ÿ²ÿ¯ÿ ÿ®ÿ³ÿ¸ÿ¶ÿ»ÿ»ÿ¶ÿ²ÿ®ÿ«ÿ¥ÿ°ÿµÿ§ÿ§ÿ´ÿ«ÿ¬ÿ¸ÿ¼ÿ³ÿ°ÿ±ÿ¨ÿ±ÿ©ÿ¸ÿ¹ÿ¸ÿ»ÿ°ÿ³ÿ¼ÿ¸ÿ·ÿ½ÿ»ÿ³ÿ¨ÿÿ¶ÿ§ÿªÿ­ÿ¹ÿ¸ÿ¶ÿ±ÿ°ÿ¬ÿ¦ÿ­ÿ´ÿ­ÿ®ÿ­ÿ¶ÿ²ÿ³ÿºÿ¸ÿ¶ÿ½ÿ»ÿ¬ÿ¦ÿ¦ÿ±ÿ¹ÿ¯ÿÝÿµÿ¤ÿªÿ¨ÿ¦ÿ·ÿÃÿ¿ÿ´ÿ¦ÿ¥ÿ´ÿ°ÿ´ÿ«ÿºÿ«ÿ¼ÿµÿ¨ÿ°ÿ²ÿ§ÿ«ÿ·ÿ°ÿ¶ÿ¾ÿ¸ÿÁÿ¶ÿ£ÿ¬ÿ»ÿ®ÿ±ÿ´ÿ±ÿ­ÿªÿ°ÿ¸ÿ¬ÿ®ÿ³ÿµÿ³ÿÀÿ¢ÿÀÿ³ÿ¾ÿÂÿ¯ÿ¤ÿ¨ÿ¦ÿ¤ÿ«ÿ´ÿ©ÿªÿ¢ÿ¶ÿ¬ÿ¥ÿ¡ÿ«ÿ²ÿ®ÿ§ÿªÿ¯ÿ¬ÿ¯ÿºÿ»ÿÿ¬ÿ«ÿ¾ÿ±ÿ¢ÿ´ÿ²ÿ¬ÿ©ÿµÿ³ÿ¤ÿµÿÇÿ¾ÿ¦ÿ°ÿ²ÿ·ÿ¬ÿ®ÿ¢ÿ¬ÿ¼ÿ¹ÿ¼ÿ±ÿ ÿ¦ÿ´ÿ¿ÿÅÿ»ÿºÿµÿ®ÿºÿ¯ÿ³ÿ´ÿ·ÿ²ÿ»ÿ¾ÿ­ÿ¢ÿ£ÿÿ£ÿ³ÿ¼ÿ»ÿ§ÿÃÿ¥ÿ­ÿ³ÿ´ÿ±ÿªÿ¬ÿ±ÿ´ÿµÿ¯ÿ°ÿ¶ÿ·ÿ¾ÿ¬ÿ®ÿ³ÿ°ÿ¦ÿ­ÿ©ÿ«ÿ·ÿ±ÿ§ÿªÿªÿ«ÿ³ÿ¯ÿ­ÿ¿ÿ¸ÿªÿ ÿ¯ÿ ÿ¡ÿªÿ«ÿ±ÿ­ÿ©ÿªÿ©ÿ¦ÿ¤ÿ¡ÿ¡ÿ«ÿ±ÿ±ÿ±ÿ£ÿ§ÿ®ÿ¤ÿ¥ÿÿ¤ÿ§ÿ ÿ©ÿ§ÿ£ÿ­ÿ«ÿÿÿÿÿÿÿ©ÿ«ÿªÿ°ÿÿ¯ÿ¬ÿ»ÿ¯ÿÿ¢ÿ¤ÿ ÿ§ÿ¥ÿ ÿÿÿ¦ÿÿÿ¢ÿ­ÿ·ÿÿ®ÿ¢ÿ¤ÿ®ÿ¡ÿÿ¥ÿ¦ÿÿ£ÿ®ÿ¬ÿÿÿ¨ÿ¥ÿ°ÿÿÿ§ÿÿ£ÿ¡ÿ§ÿÿÿÿÿÿÿÿ¦ÿ­ÿ«ÿ ÿÿ¦ÿÿÿÿªÿªÿÿ¡ÿ¢ÿÿÿ³ÿ£ÿÿ©ÿÿÿ¢ÿ¤ÿ¦ÿÿ¤ÿ©ÿ¥ÿ¨ÿ±ÿ´ÿ¥ÿÿ¨ÿÿ­ÿ¬ÿÿÿ¬ÿ±ÿ¬ÿ§ÿ®ÿ«ÿ«ÿµÿ°ÿ¶ÿºÿ¯ÿ£ÿ¶ÿ¨ÿ®ÿºÿ¨ÿ°ÿ¼ÿªÿ»ÿ²ÿ³ÿ»ÿ¯ÿ¼ÿ¾ÿµÿ¶ÿ¼ÿ¼ÿ¶ÿ¯ÿ¯ÿ¹ÿ¬ÿ´ÿ«ÿ¹ÿ¯ÿ¶ÿÿ´ÿÀÿ½ÿÿ¤ÿ¿ÿ©ÿ ÿ©ÿ³ÿ»ÿ¼ÿ°ÿ«ÿ«ÿ¥ÿ«ÿ®ÿ°ÿ´ÿ¬ÿ¬ÿ¸ÿ¨ÿ´ÿ¶ÿ³ÿ´ÿµÿ»ÿ¯ÿµÿÂÿ¤ÿ ÿ¨ÿ³ÿ¹ÿ´ÿµÿ±ÿªÿ®ÿªÿ«ÿ¯ÿ¢ÿ±ÿ¯ÿÔÿºÿºÿ£ÿ¸ÿºÿ²ÿ­ÿ½ÿ±ÿªÿ¯ÿ²ÿ½ÿ¹ÿ¯ÿ«ÿ¥ÿ¦ÿ«ÿ®ÿ«ÿ§ÿ§ÿ¦ÿ¬ÿ´ÿ©ÿµÿÀÿ»ÿ¼ÿ¼ÿ­ÿ¶ÿ£ÿ´ÿ¶ÿ¬ÿ¨ÿ´ÿ¸ÿ·ÿªÿÿÿ¨ÿ°ÿ«ÿ°ÿ±ÿ«ÿ­ÿ®ÿ©ÿ±ÿ±ÿ³ÿ²ÿÄÿ®ÿ­ÿ§ÿ­ÿ«ÿ¤ÿµÿ±ÿ´ÿ²ÿ«ÿ°ÿ¸ÿ²ÿ¯ÿ²ÿªÿ¥ÿ°ÿ³ÿ¬ÿ²ÿÿ¬ÿ¨ÿªÿ¤ÿÿµÿ¹ÿ¬ÿ¶ÿÈÿ¼ÿªÿ´ÿ´ÿ¹ÿµÿ¸ÿ²ÿ±ÿ®ÿ¯ÿ±ÿÁÿ¼ÿ¦ÿ®ÿºÿ°ÿ£ÿ¡ÿ³ÿ­ÿ§ÿ¯ÿ±ÿªÿ­ÿªÿ²ÿ°ÿ»ÿ¬ÿ¦ÿ°ÿ½ÿ²ÿ¯ÿ°ÿ³ÿºÿ±ÿ¸ÿ¶ÿ¯ÿ«ÿ±ÿ³ÿ§ÿªÿªÿ ÿ±ÿ¬ÿ¢ÿÿ°ÿµÿ¤ÿ¸ÿ£ÿ»ÿ·ÿ³ÿÿ«ÿ¯ÿ¯ÿÿ±ÿµÿ¨ÿÿ¬ÿ¶ÿ²ÿ«ÿ¢ÿ¢ÿ°ÿ±ÿ§ÿ¢ÿ§ÿ¯ÿ§ÿÿ§ÿ¢ÿÿ¨ÿ«ÿ£ÿªÿ«ÿ®ÿ«ÿ«ÿ¢ÿ­ÿ³ÿ¨ÿ¤ÿ¬ÿ§ÿ ÿ«ÿ§ÿ®ÿµÿ·ÿ®ÿ¯ÿ¶ÿ§ÿ£ÿ«ÿ·ÿ³ÿ¨ÿ¥ÿ¬ÿ¶ÿ¢ÿ¦ÿ­ÿ·ÿ³ÿ°ÿ§ÿ¬ÿ°ÿÿ¸ÿÿ¤ÿ¶ÿ¶ÿ«ÿÄÿ¨ÿ§ÿ¶ÿªÿ­ÿ®ÿ±ÿ±ÿ«ÿ£ÿ¶ÿ°ÿ¯ÿ¬ÿ«ÿ°ÿªÿ¥ÿ«ÿ¬ÿ¯ÿ¸ÿ¯ÿ°ÿ¸ÿ¾ÿºÿµÿ¸ÿ§ÿ¯ÿ²ÿ·ÿ²ÿ ÿ«ÿ¬ÿ·ÿ·ÿÁÿ¢ÿ¯ÿ¦ÿÿ©ÿ½ÿ©ÿ®ÿ¹ÿºÿ­ÿ¦ÿ®ÿªÿ­ÿ´ÿ­ÿÿÿªÿºÿ¹ÿ¡ÿ¨ÿ½ÿ·ÿ²ÿ¥ÿ¢ÿ©ÿ³ÿ¤ÿ²ÿÿ ÿÿ£ÿÿ§ÿÿ°ÿ¥ÿ ÿÿ°ÿ¢ÿ§ÿ ÿ¯ÿ®ÿªÿ ÿÿÿ¢ÿ¨ÿ¥ÿ¨ÿ¤ÿÿ­ÿ±ÿ®ÿ´ÿªÿ£ÿÿ®ÿÿ¨ÿ¥ÿ¥ÿ¨ÿ¨ÿÿ¤ÿÿÿÿ·ÿ®ÿÿ¼ÿ¢ÿ«ÿªÿ¬ÿ¯ÿ»ÿ´ÿ­ÿ«ÿ£ÿÿ¤ÿ­ÿ¨ÿ®ÿ­ÿ°ÿ­ÿÿ ÿ§ÿ ÿ§ÿ±ÿ¯ÿ«ÿ¦ÿÿ§ÿ¬ÿ°ÿ¦ÿ«ÿ²ÿ¦ÿ®ÿ·ÿ¶ÿ¦ÿ´ÿ¦ÿ¯ÿ²ÿ´ÿ¯ÿ±ÿ±ÿ²ÿ®ÿªÿ¡ÿ«ÿ¦ÿ®ÿ©ÿ¨ÿ®ÿÿ¦ÿ¥ÿ¤ÿ¬ÿ®ÿÿÿ¬ÿÃÿ©ÿÿªÿ­ÿ¥ÿ´ÿÅÿ³ÿ«ÿ®ÿ©ÿ·ÿ®ÿÿ¢ÿ¯ÿ¼ÿ­ÿ¦ÿ»ÿºÿ¯ÿ´ÿ¶ÿ¯ÿÿ£ÿ¯ÿ¬ÿ¶ÿ´ÿÀÿ¬ÿºÿºÿ¬ÿµÿ²ÿ¸ÿ¯ÿ·ÿ¬ÿ¥ÿ¡ÿ¦ÿ«ÿ­ÿ³ÿ²ÿ´ÿ°ÿ¯ÿ¶ÿ´ÿ¯ÿ¯ÿÁÿµÿ´ÿ²ÿ©ÿ¸ÿªÿ¢ÿ²ÿ­ÿ¯ÿ°ÿ¥ÿ§ÿ¢ÿ´ÿªÿªÿ¬ÿÿ¥ÿ¦ÿ²ÿ ÿ©ÿ¦ÿ¯ÿÂÿ¾ÿ³ÿ·ÿ¶ÿ¶ÿ¸ÿ¸ÿ°ÿªÿ®ÿ§ÿ¯ÿ¯ÿ«ÿ¥ÿ¤ÿ³ÿ¯ÿ¢ÿ ÿ£ÿ¨ÿªÿ¬ÿ­ÿ°ÿ¶ÿ©ÿ·ÿÿ¤ÿ­ÿ±ÿºÿ©ÿ²ÿ¡ÿºÿÿ·ÿµÿ°ÿ«ÿ¨ÿ­ÿ¼ÿ®ÿ¥ÿªÿÿ¨ÿ¤ÿ¯ÿ¯ÿ¡ÿ©ÿ­ÿ¨ÿªÿ¯ÿ¯ÿ·ÿ¼ÿµÿ±ÿ¯ÿ«ÿªÿ¦ÿÿÿÿ¤ÿ§ÿ·ÿ­ÿÿÿ~ÿÿ¥ÿÿ³ÿ³ÿ®ÿ«ÿªÿ±ÿ¯ÿ¯ÿ·ÿ¶ÿ»ÿ±ÿ±ÿ»ÿ­ÿ·ÿ·ÿ¶ÿ³ÿ«ÿÿÿ ÿ«ÿ±ÿ®ÿ¨ÿ¤ÿÿ¨ÿ¤ÿ©ÿ¢ÿÿ¬ÿ¥ÿ¥ÿ­ÿ°ÿµÿ§ÿ¡ÿ¨ÿ¥ÿ²ÿªÿ·ÿ¥ÿªÿ¬ÿ¦ÿ°ÿ§ÿ¶ÿ¹ÿ¯ÿ¨ÿ±ÿ¹ÿÿ¥ÿ­ÿ©ÿ¯ÿ°ÿ°ÿ¿ÿ¥ÿ¢ÿ§ÿµÿ ÿ¨ÿ ÿ¨ÿ¬ÿ¨ÿ¤ÿ­ÿ¸ÿ³ÿ®ÿ®ÿµÿ®ÿ¨ÿ²ÿ­ÿ£ÿÿ ÿ¬ÿ¥ÿ§ÿ¬ÿ±ÿ®ÿ§ÿ¥ÿ°ÿ§ÿ²ÿ¨ÿ©ÿ­ÿÿÿ®ÿ©ÿ¬ÿ¬ÿ±ÿ¯ÿ²ÿ¸ÿ¥ÿ®ÿÿÿ¬ÿ²ÿÿ°ÿªÿ«ÿ­ÿµÿµÿ³ÿ±ÿ¥ÿ¦ÿ¶ÿ²ÿ¨ÿÿÿ¬ÿ¦ÿ¥ÿ°ÿ³ÿµÿ¹ÿ¡ÿÿÿ¥ÿ ÿ¦ÿ­ÿ§ÿªÿ¨ÿ­ÿ®ÿ¦ÿ¨ÿ§ÿÿÿÿ±ÿÐÿ¾ÿ·ÿºÿÁÿ¶ÿ°ÿ¬ÿºÿ¶ÿ½ÿ¶ÿ§ÿªÿ¢ÿ¬ÿ­ÿ©ÿ¼ÿ¿ÿ®ÿ¨ÿ³ÿÁÿÄÿ¼ÿ°ÿ·ÿ´ÿµÿ·ÿµÿ±ÿ»ÿÿ¯ÿ­ÿ­ÿ¥ÿ¦ÿ·ÿ®ÿ«ÿ¡ÿ«ÿÿ£ÿªÿ©ÿ£ÿµÿ¬ÿ¬ÿÐÿºÿ¬ÿ´ÿ§ÿ©ÿ§ÿ§ÿ£ÿ§ÿ´ÿ±ÿ¨ÿ«ÿ°ÿ©ÿ©ÿ§ÿ¡ÿ­ÿ¯ÿ¤ÿ¯ÿ¯ÿ ÿ°ÿ·ÿ±ÿ´ÿ¸ÿ©ÿ¤ÿ¬ÿªÿ§ÿ¦ÿ¢ÿ¸ÿ²ÿ®ÿ¥ÿ¯ÿÿÿ ÿ¯ÿ®ÿÿ¥ÿªÿ¦ÿ©ÿ­ÿ²ÿ£ÿÿ£ÿ¨ÿ¯ÿªÿ©ÿ¡ÿÿ£ÿµÿ¶ÿ¥ÿ¬ÿ©ÿ©ÿ ÿ«ÿÿ¥ÿ ÿ¹ÿ¬ÿ²ÿ«ÿ§ÿ§ÿ¶ÿ½ÿÌÿ¯ÿ»ÿ²ÿ²ÿ¸ÿÿ¡ÿÄÿ²ÿ¡ÿ¤ÿ­ÿ´ÿ¹ÿ»ÿ ÿ¤ÿ¹ÿ´ÿ´ÿ¦ÿÿµÿºÿªÿ¢ÿÿ®ÿ¹ÿ³ÿ§ÿ­ÿ¬ÿ¨ÿ¬ÿ¬ÿ§ÿ£ÿµÿ»ÿ·ÿ¥ÿªÿÿ³ÿ­ÿ²ÿ¸ÿ¾ÿ¹ÿ¨ÿ­ÿ«ÿ®ÿ¨ÿ¨ÿ°ÿ¶ÿµÿ­ÿ±ÿ»ÿºÿ´ÿ±ÿ£ÿ ÿ±ÿ²ÿ­ÿ ÿ¢ÿ£ÿ»ÿ¢ÿ²ÿÿ³ÿ ÿÁÿ¦ÿµÿÅÿ­ÿÿÿµÿ²ÿ³ÿ¯ÿ³ÿ³ÿ°ÿ³ÿ¨ÿ¨ÿ¯ÿ´ÿ¬ÿ£ÿ±ÿ·ÿ¼ÿªÿ«ÿ³ÿ«ÿµÿ±ÿµÿµÿ«ÿ·ÿ¬ÿ©ÿ´ÿ°ÿ­ÿÁÿÿ¢ÿ§ÿ¦ÿ¸ÿ±ÿ«ÿ£ÿ¦ÿ°ÿ®ÿ²ÿ·ÿ«ÿ¦ÿ¨ÿ®ÿ»ÿ°ÿ§ÿ¥ÿ³ÿ²ÿ«ÿ­ÿ³ÿ¬ÿÃÿ¨ÿ¯ÿ£ÿ£ÿ²ÿ¾ÿÁÿ¼ÿ©ÿÿ¯ÿ»ÿ¤ÿ§ÿ¦ÿ¡ÿ¢ÿ©ÿ­ÿ¯ÿ¶ÿ¸ÿ¶ÿ¸ÿ·ÿ¯ÿ¯ÿ¥ÿ®ÿ­ÿµÿ¯ÿ§ÿ±ÿ´ÿÿ ÿ¬ÿ·ÿÿºÿ©ÿ¥ÿªÿ­ÿ£ÿ¬ÿÿ¢ÿ¨ÿ¥ÿ­ÿ®ÿ¬ÿ¨ÿ©ÿ·ÿ§ÿÿÿ±ÿªÿÿ­ÿ¦ÿ¹ÿ¨ÿºÿÂÿ·ÿ¬ÿÄÿ ÿ³ÿ¯ÿ¦ÿ¨ÿ¤ÿ´ÿ¯ÿ¨ÿ¸ÿ¾ÿµÿ´ÿµÿ«ÿ¤ÿ¬ÿ´ÿ±ÿ±ÿ³ÿ²ÿ°ÿ¶ÿ±ÿ¿ÿ«ÿ®ÿ¶ÿ¬ÿ¶ÿ³ÿ±ÿ ÿ±ÿ¨ÿ¯ÿ¬ÿ«ÿ¦ÿ±ÿ¿ÿ·ÿ­ÿ­ÿ¬ÿ­ÿ¼ÿÀÿ¬ÿ´ÿ°ÿ³ÿ®ÿ¶ÿ¡ÿ¤ÿ²ÿ©ÿ¾ÿ©ÿ¦ÿ¿ÿ¦ÿªÿ­ÿ§ÿ¬ÿ¼ÿ¼ÿªÿ§ÿ°ÿ²ÿ³ÿ§ÿÿZÿUÿÿ¨ÿ¨ÿµÿ·ÿ«ÿ¤ÿ¿ÿ°ÿ±ÿ¹ÿ¸ÿ±ÿ·ÿ«ÿ«ÿ´ÿ¹ÿ´ÿªÿ¨ÿ­ÿ¶ÿ½ÿ¹ÿ¸ÿ¦ÿ¶ÿ¤ÿºÿµÿ­ÿ ÿ¼ÿ´ÿ³ÿ½ÿ±ÿ®ÿ«ÿ­ÿ¨ÿ³ÿ´ÿ¤ÿ¦ÿ®ÿ¯ÿµÿ³ÿ±ÿ½ÿ¸ÿ±ÿ¨ÿ­ÿ±ÿ£ÿ£ÿÿ¿ÿ·ÿ£ÿ·ÿ¦ÿ´ÿ¯ÿ¬ÿ£ÿ¦ÿ¥ÿ ÿªÿ®ÿ©ÿ¦ÿ¬ÿ¡ÿ«ÿ¬ÿ¿ÿ°ÿ¡ÿªÿÿªÿ®ÿªÿÿ¨ÿ§ÿ¦ÿ·ÿ³ÿ£ÿ ÿ£ÿ¨ÿ¬ÿ±ÿ¯ÿÿÿÿ®ÿÿÿ¨ÿÿÿ§ÿ«ÿ¨ÿ§ÿ¦ÿ ÿ©ÿ¢ÿÿÿÿÿ©ÿµÿ²ÿ­ÿ±ÿ¨ÿ§ÿ²ÿ°ÿ«ÿ°ÿ¬ÿ¦ÿ©ÿ¤ÿ£ÿ¥ÿ ÿÿÿÿ³ÿ¬ÿ¯ÿ½ÿÿÿÿ´ÿ«ÿ°ÿ¸ÿ«ÿ³ÿ±ÿ¬ÿ¢ÿÿÿ ÿÿ¢ÿ¯ÿ´ÿ¯ÿ§ÿÿ¡ÿ°ÿ©ÿÿÿÿ©ÿÁÿÁÿ§ÿ°ÿ£ÿ©ÿ±ÿ¦ÿ¦ÿªÿ¬ÿºÿ°ÿ§ÿ±ÿ°ÿ©ÿ¥ÿ¯ÿ©ÿ©ÿ¢ÿ¢ÿ©ÿ©ÿ§ÿ§ÿªÿ¦ÿ­ÿ°ÿÿ°ÿ©ÿ¦ÿ²ÿ½ÿ³ÿ¿ÿ¥ÿ½ÿ©ÿ¬ÿ¶ÿ·ÿ±ÿ¹ÿ¿ÿµÿ«ÿ­ÿ­ÿ¨ÿ±ÿ°ÿµÿ¶ÿ¤ÿ©ÿµÿ£ÿ¹ÿ¨ÿ³ÿ»ÿ¹ÿµÿ»ÿÁÿ½ÿ¹ÿ²ÿ¦ÿ®ÿ¨ÿ©ÿ³ÿÿ ÿ©ÿÿ¹ÿÄÿµÿ«ÿ ÿÿ©ÿ¯ÿ³ÿ³ÿ±ÿ¦ÿ¶ÿ½ÿ¶ÿ©ÿ²ÿ´ÿ´ÿ±ÿ¥ÿ¤ÿ¿ÿÇÿµÿ§ÿÿ¯ÿ´ÿÇÿºÿ°ÿºÿ§ÿ´ÿ«ÿ®ÿ­ÿ³ÿ¼ÿ´ÿ¯ÿ³ÿ©ÿ§ÿµÿ²ÿÿÀÿµÿ¯ÿ¹ÿ©ÿµÿµÿ¶ÿµÿ¹ÿ·ÿ¨ÿ¡ÿ§ÿÿÿ¦ÿ»ÿ°ÿ¢ÿ®ÿ¥ÿÿ«ÿ±ÿ±ÿ´ÿ¹ÿ·ÿ³ÿÀÿ§ÿ¡ÿ§ÿ²ÿ·ÿ¾ÿ²ÿÿ¶ÿ²ÿÿ¨ÿ³ÿ¤ÿ«ÿ¹ÿ²ÿ²ÿ¥ÿ±ÿÿªÿ°ÿ¬ÿ¹ÿ®ÿ§ÿ©ÿ­ÿ­ÿ¯ÿºÿ­ÿ¥ÿÿªÿ£ÿ´ÿÄÿ¸ÿ©ÿ©ÿ¥ÿ¢ÿ¥ÿ­ÿ³ÿ³ÿ´ÿ®ÿ¬ÿ¨ÿ°ÿ±ÿ¸ÿºÿ³ÿ¯ÿ©ÿ³ÿ¼ÿ¯ÿ´ÿªÿÀÿ¹ÿÆÿªÿ·ÿ¦ÿ¸ÿ¿ÿ±ÿ¨ÿ¬ÿ¬ÿ©ÿ´ÿ·ÿ¬ÿ¢ÿ¡ÿ¢ÿ©ÿ§ÿ®ÿ¯ÿ¯ÿ­ÿ¬ÿ¶ÿ¼ÿ¬ÿ¾ÿ¦ÿ£ÿ¹ÿ½ÿ¸ÿ³ÿ¯ÿ¢ÿ¦ÿ®ÿ¯ÿ³ÿ¥ÿ³ÿ¡ÿ¯ÿ²ÿ¸ÿ«ÿ«ÿ­ÿ´ÿ¶ÿ´ÿ³ÿ­ÿ¨ÿ©ÿ ÿ¤ÿ²ÿ¹ÿ±ÿ®ÿ¬ÿ¯ÿ®ÿ­ÿ³ÿ¹ÿ°ÿ«ÿ§ÿ­ÿ°ÿ§ÿ½ÿ³ÿ­ÿ¹ÿ³ÿ¤ÿ¨ÿ¬ÿ³ÿÿ®ÿ§ÿ¾ÿ±ÿªÿ¶ÿ½ÿ¹ÿ¬ÿ¤ÿ°ÿ»ÿ«ÿ¯ÿ¢ÿ°ÿ¶ÿµÿ¤ÿ°ÿºÿ´ÿ´ÿ¶ÿ±ÿªÿ ÿÿ¸ÿ¨ÿ¨ÿ°ÿ­ÿ«ÿ®ÿ­ÿ¨ÿµÿºÿ¶ÿ¨ÿ­ÿ¯ÿ²ÿ®ÿ¬ÿ®ÿ¦ÿÿ¥ÿÿ«ÿ®ÿ·ÿ§ÿ¬ÿ²ÿ·ÿ­ÿÿ¦ÿ¾ÿÁÿ¾ÿ¬ÿ·ÿ¨ÿ§ÿ°ÿ¯ÿ´ÿ¶ÿ°ÿ»ÿ±ÿ­ÿ¾ÿ­ÿ§ÿ¯ÿªÿ¦ÿ©ÿ¬ÿ¯ÿ´ÿ¶ÿ©ÿÅÿ«ÿ°ÿ®ÿ­ÿ¸ÿ·ÿ¥ÿ ÿµÿ»ÿ¤ÿºÿ­ÿ¦ÿ¬ÿ­ÿ®ÿ¬ÿ¨ÿ®ÿ¶ÿ¥ÿ©ÿ ÿ¹ÿ«ÿ©ÿ®ÿ°ÿ²ÿ·ÿ¸ÿ ÿ²ÿ»ÿÄÿ³ÿ¤ÿÿ§ÿ°ÿ±ÿ±ÿ°ÿ¥ÿÃÿÿÿ±ÿ¯ÿ²ÿ°ÿ§ÿ¯ÿ³ÿ·ÿ´ÿ³ÿ³ÿ°ÿ°ÿªÿ¥ÿ¥ÿ¥ÿ°ÿ­ÿ¬ÿ§ÿ§ÿ¯ÿ¬ÿ¯ÿ¬ÿ¤ÿ°ÿ§ÿ¦ÿ²ÿ¡ÿ¢ÿÿÿ§ÿ·ÿ¾ÿ²ÿ ÿ·ÿ¬ÿ´ÿ°ÿªÿÿÿ¨ÿ©ÿ±ÿ§ÿ°ÿ²ÿ¸ÿ½ÿ­ÿ£ÿ¨ÿ«ÿ¦ÿÿ´ÿ¹ÿ®ÿ£ÿ´ÿ¶ÿ´ÿ»ÿ²ÿ¸ÿ¥ÿ³ÿ©ÿ±ÿ´ÿ²ÿ­ÿ­ÿ¸ÿÄÿ¡ÿ¬ÿµÿ«ÿªÿ¯ÿ¹ÿ¾ÿ¬ÿ¡ÿ¦ÿ²ÿ¬ÿ¡ÿÿÿ«ÿ·ÿ±ÿÿ±ÿ¨ÿ·ÿµÿ´ÿ°ÿ©ÿ¨ÿ­ÿ¹ÿÿ­ÿ¢ÿ¡ÿ¢ÿ§ÿ­ÿ¯ÿºÿ¿ÿ·ÿ»ÿ¼ÿ§ÿÿÿªÿ­ÿ¡ÿ¨ÿ¨ÿ®ÿ¨ÿ­ÿ±ÿ¨ÿ¤ÿ¥ÿ¾ÿ±ÿµÿ·ÿ²ÿ²ÿ²ÿ¥ÿÿ«ÿÿ¯ÿ®ÿ¯ÿ®ÿ­ÿ¸ÿÂÿµÿ¯ÿ¯ÿ¯ÿªÿ§ÿ¯ÿ¶ÿ§ÿÿ®ÿ¸ÿ°ÿ¶ÿ±ÿ£ÿ¨ÿ³ÿ ÿ«ÿ³ÿ±ÿ±ÿ²ÿ¶ÿ¸ÿ¶ÿ¦ÿ¯ÿ²ÿªÿ«ÿ­ÿ¨ÿ ÿÿÿ§ÿ°ÿ¹ÿ²ÿ«ÿ­ÿ²ÿ´ÿµÿ§ÿ¯ÿªÿ¶ÿ¿ÿ¼ÿ¹ÿ·ÿ¢ÿ ÿ°ÿ¶ÿ¢ÿ§ÿ¬ÿ±ÿ·ÿ¯ÿ©ÿ©ÿ­ÿ¶ÿ·ÿ·ÿ¹ÿ¸ÿ¶ÿ¿ÿ¶ÿ¬ÿ²ÿ°ÿ¸ÿÆÿºÿ¦ÿ¢ÿÿ¦ÿ¶ÿ«ÿ©ÿ«ÿ¬ÿ¬ÿ®ÿ¯ÿ¦ÿ¢ÿªÿÿ«ÿ±ÿ®ÿ±ÿµÿ¹ÿÅÿ¦ÿ°ÿ¯ÿ±ÿ°ÿµÿ·ÿ·ÿ¹ÿ°ÿ¶ÿ¨ÿ·ÿÀÿÒÿ½ÿ«ÿªÿ­ÿ½ÿ¸ÿ·ÿ¥ÿ°ÿ®ÿ«ÿ«ÿ³ÿ¸ÿªÿ±ÿ·ÿ¨ÿ²ÿªÿªÿ¥ÿ®ÿ¼ÿÁÿÕÿ½ÿ³ÿÁÿ«ÿ£ÿ¸ÿ½ÿ®ÿ¦ÿ©ÿ©ÿ¦ÿ»ÿ±ÿ²ÿ²ÿ¹ÿ¸ÿ¹ÿ»ÿ±ÿÀÿ½ÿÌÿ±ÿ´ÿ¨ÿ«ÿ²ÿ±ÿ²ÿ¶ÿ´ÿªÿ«ÿÿ¤ÿ­ÿªÿ«ÿ¶ÿ½ÿ³ÿ¦ÿ³ÿ¬ÿªÿ·ÿªÿµÿ·ÿ°ÿµÿ½ÿµÿ¦ÿ¯ÿ¦ÿªÿ®ÿ±ÿ²ÿ°ÿ¬ÿ­ÿ¯ÿ¯ÿ¯ÿ³ÿ¹ÿ¸ÿ²ÿ¯ÿ°ÿ«ÿ³ÿ¾ÿ«ÿ¤ÿ¹ÿ¬ÿ±ÿ±ÿ¬ÿ«ÿ¯ÿ®ÿ¬ÿ¯ÿ£ÿ£ÿ·ÿºÿ£ÿ¢ÿ«ÿ¶ÿµÿ©ÿ£ÿ¨ÿ­ÿ¯ÿ§ÿ§ÿÿ«ÿ¼ÿªÿ¢ÿ¯ÿ®ÿ®ÿÈÿ½ÿ¶ÿ¯ÿ¬ÿµÿ²ÿ¼ÿ¿ÿµÿ³ÿ²ÿ©ÿªÿ­ÿÂÿ®ÿµÿ¯ÿ­ÿ¸ÿ»ÿµÿ½ÿÃÿ°ÿ¼ÿ¬ÿ¯ÿ¯ÿ¼ÿÂÿ¬ÿ±ÿ¶ÿ±ÿ¯ÿ°ÿ´ÿ·ÿ¸ÿ¥ÿ§ÿ°ÿµÿ°ÿ£ÿ¬ÿµÿ®ÿ¬ÿ¬ÿ¯ÿ ÿ§ÿ«ÿ­ÿ¤ÿ­ÿ³ÿ­ÿ¯ÿ»ÿ¶ÿ¨ÿ±ÿ°ÿºÿ©ÿ¬ÿ³ÿ»ÿ¬ÿ¬ÿ¹ÿ¸ÿ®ÿ­ÿªÿ¥ÿ®ÿ«ÿÿ©ÿ²ÿ²ÿÃÿ¿ÿ²ÿ°ÿ®ÿ£ÿ¨ÿÀÿ¬ÿ±ÿ°ÿ¯ÿªÿ¹ÿÀÿ½ÿ¶ÿµÿ»ÿ¼ÿ½ÿ­ÿ¥ÿ»ÿ½ÿ°ÿ¯ÿ¹ÿ®ÿ¯ÿ¶ÿ®ÿ®ÿ´ÿ©ÿ³ÿ«ÿ°ÿªÿºÿ¸ÿ­ÿ³ÿÂÿÄÿ¶ÿ«ÿ¨ÿ®ÿ»ÿ¨ÿ¾ÿ¶ÿ­ÿ³ÿ¶ÿºÿ»ÿ·ÿ¶ÿ»ÿ¾ÿºÿ²ÿ«ÿ­ÿ¶ÿ«ÿ²ÿ¹ÿ»ÿºÿ±ÿªÿ·ÿ·ÿ§ÿªÿ¸ÿ³ÿÄÿ¸ÿ©ÿ«ÿ­ÿ·ÿ²ÿÀÿ»ÿ·ÿ®ÿ§ÿ­ÿ°ÿªÿ¨ÿ£ÿ­ÿ©ÿ±ÿ·ÿÀÿ±ÿ¸ÿ¶ÿ¸ÿÄÿÅÿµÿ²ÿ¾ÿµÿµÿ³ÿ±ÿ·ÿ­ÿ§ÿ®ÿ­ÿ°ÿ­ÿ´ÿ´ÿ¦ÿ ÿ«ÿ¶ÿ»ÿ¸ÿ¹ÿ ÿ´ÿ¯ÿ¯ÿ®ÿ®ÿ¾ÿ«ÿ¤ÿ¯ÿ±ÿ²ÿ¸ÿºÿ°ÿ¹ÿ³ÿ¶ÿ¯ÿ§ÿ¸ÿ¬ÿ«ÿ¢ÿ§ÿ²ÿ³ÿ¯ÿ©ÿ«ÿ²ÿ­ÿµÿ±ÿ¼ÿ²ÿ·ÿ·ÿªÿ·ÿÄÿÌÿ¯ÿ¤ÿµÿ­ÿÿ­ÿ´ÿ³ÿ´ÿ«ÿ«ÿ®ÿÀÿ±ÿ¾ÿ°ÿ³ÿ±ÿªÿ¯ÿ´ÿ©ÿ¤ÿ®ÿµÿºÿ«ÿ­ÿ±ÿ¤ÿ¶ÿ¾ÿÈÿ´ÿ±ÿªÿ¹ÿ¾ÿ¸ÿ²ÿªÿ¦ÿ­ÿ¬ÿ¨ÿ®ÿ°ÿ°ÿ£ÿ­ÿ«ÿ¤ÿµÿ­ÿ¯ÿ®ÿ¦ÿ ÿ¦ÿ±ÿ³ÿ¨ÿÿ¬ÿ¤ÿÃÿ®ÿ¦ÿ ÿ¤ÿÿ´ÿ¨ÿ¡ÿ¦ÿÿ§ÿ«ÿ¤ÿ ÿ ÿ£ÿ ÿ ÿÿÿÿ¤ÿªÿ«ÿÿÿ®ÿµÿ³ÿÿÿªÿ¯ÿÿÿ¯ÿ¬ÿÿÿ£ÿ¡ÿÿÿ¬ÿ¦ÿ£ÿ´ÿ¬ÿ¤ÿ¤ÿ«ÿªÿ¨ÿ¥ÿÿ¡ÿ«ÿ«ÿªÿ®ÿªÿ¦ÿµÿ¡ÿ­ÿ§ÿ©ÿ¡ÿ¦ÿÿªÿ¦ÿ¥ÿ¢ÿ£ÿ¦ÿ¯ÿ§ÿÿÿ¢ÿÿ¢ÿ¤ÿ«ÿÿÿ¥ÿÿ¢ÿ¥ÿÿÿ§ÿ¡ÿÿ§ÿÿÿ¨ÿ¨ÿ ÿ¨ÿ©ÿÿ¨ÿ³ÿµÿ¯ÿ±ÿ£ÿÿ¥ÿ¤ÿ¦ÿ¯ÿ®ÿ³ÿ«ÿ°ÿ²ÿ¯ÿ©ÿ«ÿºÿµÿµÿµÿ«ÿ«ÿ¶ÿ°ÿ®ÿ»ÿ ÿªÿ´ÿ¬ÿ¼ÿ·ÿ¬ÿ¹ÿ³ÿ²ÿ·ÿ¶ÿ¹ÿ¸ÿªÿ¢ÿ«ÿ¦ÿ¶ÿ¡ÿ«ÿÀÿ«ÿ¥ÿ¾ÿÓÿÃÿ´ÿ·ÿÿ´ÿ²ÿ¨ÿ¬ÿ²ÿ¯ÿ­ÿ³ÿ±ÿ¦ÿ¤ÿªÿ³ÿµÿ¦ÿªÿ®ÿ­ÿÁÿ£ÿ¸ÿ´ÿ²ÿ³ÿÁÿ»ÿªÿ¨ÿ¯ÿ¦ÿ©ÿ¶ÿ·ÿ¯ÿ¯ÿ»ÿ¼ÿªÿ±ÿ¹ÿ ÿµÿ¡ÿªÿ°ÿÀÿ¢ÿ¬ÿ¬ÿªÿºÿ­ÿ³ÿ»ÿ³ÿ°ÿ³ÿ¸ÿ»ÿ´ÿ®ÿ«ÿ£ÿ¢ÿ­ÿ¸ÿ¹ÿ¦ÿÿÿ½ÿ»ÿ¤ÿ£ÿ°ÿ¼ÿ»ÿ´ÿ­ÿªÿ¯ÿ¯ÿ¤ÿ°ÿºÿ¯ÿ±ÿµÿºÿµÿ¬ÿÀÿÉÿ°ÿ®ÿ»ÿ»ÿ²ÿ­ÿ¬ÿ¹ÿ²ÿ´ÿ²ÿ±ÿ£ÿ¦ÿ±ÿ°ÿ¥ÿ©ÿ´ÿ¯ÿ¬ÿ­ÿ­ÿ­ÿ¶ÿ´ÿ¬ÿ®ÿ§ÿ¥ÿ²ÿ°ÿ¤ÿ°ÿ¥ÿ²ÿ¬ÿ³ÿ°ÿÿ¾ÿ¬ÿ¯ÿ¯ÿ³ÿ¬ÿ®ÿµÿÿ¢ÿ«ÿ±ÿ¥ÿ£ÿ£ÿ§ÿ«ÿ´ÿ±ÿ¥ÿ©ÿ¨ÿªÿ¯ÿ¦ÿ¬ÿ«ÿ¤ÿ²ÿ«ÿ©ÿ©ÿ»ÿ±ÿ©ÿ¸ÿ¤ÿ§ÿ¬ÿ´ÿÂÿµÿ«ÿ¯ÿ²ÿ¨ÿ¬ÿ²ÿ±ÿ­ÿ°ÿ¶ÿ³ÿ±ÿ¶ÿ³ÿªÿ®ÿÿ§ÿ¼ÿ²ÿ¥ÿÀÿ­ÿ¿ÿ¿ÿ·ÿ®ÿ«ÿ¼ÿ­ÿ¼ÿÁÿ¨ÿ°ÿ®ÿ­ÿ©ÿÿÿÿ¥ÿ­ÿªÿ¬ÿ®ÿ§ÿ¤ÿ©ÿ¦ÿ¡ÿ¬ÿ©ÿ©ÿÿ¤ÿ¬ÿ°ÿ¶ÿ³ÿ®ÿÿ§ÿ¬ÿ­ÿ¢ÿ´ÿ§ÿ¢ÿ­ÿ¡ÿ±ÿ®ÿ¬ÿ·ÿ¸ÿºÿ¬ÿ«ÿ«ÿ®ÿºÿ®ÿÿ¦ÿ®ÿ¨ÿÿ¥ÿ¾ÿ³ÿ­ÿÿ¨ÿ¼ÿÿ¹ÿÿ§ÿ°ÿ¢ÿ¤ÿ±ÿ«ÿ¤ÿ¯ÿ¬ÿ¬ÿ¸ÿ®ÿ¨ÿ§ÿ¢ÿ«ÿ¥ÿ¦ÿ¤ÿ¨ÿ¬ÿ¥ÿ­ÿªÿÿ¬ÿ³ÿªÿ§ÿ¾ÿ¾ÿ¹ÿ°ÿ°ÿ§ÿ±ÿ±ÿ½ÿ»ÿµÿ«ÿµÿ´ÿ¨ÿ¿ÿ®ÿ¨ÿ©ÿ¢ÿ¶ÿ¼ÿ°ÿ§ÿªÿ¬ÿ¨ÿ¯ÿ¯ÿµÿ¸ÿ°ÿ¯ÿ¯ÿ©ÿ©ÿ´ÿ¸ÿ¯ÿ«ÿ ÿ¤ÿµÿºÿ¯ÿ»ÿ±ÿºÿÆÿÿzÿ£ÿ«ÿ§ÿ§ÿ©ÿ¡ÿ­ÿÿ¯ÿ§ÿ®ÿ¡ÿ¡ÿ²ÿ®ÿÿ¦ÿ§ÿ¨ÿ©ÿ±ÿ¯ÿ«ÿ«ÿ¡ÿ¦ÿªÿ£ÿ´ÿ´ÿ¨ÿ¤ÿ¢ÿ§ÿªÿÿ¡ÿÿ§ÿ£ÿ©ÿªÿ¤ÿ ÿ±ÿµÿÿ©ÿÿ¯ÿ·ÿ³ÿ¬ÿ¸ÿ®ÿºÿ®ÿ°ÿ¬ÿ©ÿªÿªÿ­ÿ§ÿ®ÿ¯ÿ¦ÿ¨ÿ«ÿªÿ¨ÿ¬ÿ±ÿ¬ÿ®ÿ§ÿÿ­ÿ´ÿ¨ÿµÿ®ÿ¯ÿ¤ÿ¥ÿ±ÿ±ÿ¯ÿÿ¢ÿ¯ÿ­ÿ°ÿªÿ¯ÿ¥ÿ¨ÿÿ¤ÿÈÿ¾ÿ®ÿ¢ÿÿÿ¡ÿ¶ÿªÿªÿ±ÿ¤ÿÿ¨ÿ´ÿ®ÿ¯ÿ«ÿ§ÿ¤ÿ§ÿ­ÿ§ÿ«ÿ«ÿ¸ÿ®ÿ¦ÿ©ÿ£ÿ§ÿ¬ÿ»ÿ¨ÿ«ÿ¯ÿ§ÿÿ¨ÿ¥ÿ¶ÿÿªÿ¹ÿ¯ÿÿ¿ÿ½ÿ³ÿ±ÿ£ÿ«ÿ¦ÿÿÿ®ÿ¹ÿ¶ÿµÿÿ¤ÿµÿ¶ÿ¸ÿ³ÿ³ÿ¹ÿ³ÿ¯ÿ²ÿ«ÿ§ÿ¸ÿ«ÿ¶ÿ½ÿ¤ÿ©ÿ³ÿ«ÿ¦ÿ¾ÿÿ°ÿ·ÿ¢ÿÿ¬ÿ§ÿ·ÿ§ÿÿ¨ÿ­ÿ·ÿ§ÿ©ÿ®ÿ³ÿ¸ÿ¶ÿ±ÿ«ÿ¬ÿ²ÿ¢ÿ¥ÿ¡ÿÿ¤ÿ¨ÿ¯ÿ¯ÿ§ÿ£ÿªÿµÿ·ÿ´ÿ²ÿ­ÿ­ÿªÿ¥ÿ¥ÿ²ÿ¼ÿ©ÿ¾ÿÿÿ»ÿ¨ÿ²ÿ°ÿ¬ÿ©ÿ¹ÿ«ÿ­ÿ¹ÿ¼ÿ±ÿªÿ©ÿªÿ¤ÿ ÿ¢ÿ¤ÿ­ÿ©ÿ²ÿ´ÿ¡ÿªÿ­ÿ¨ÿ¥ÿªÿ¬ÿ³ÿ¸ÿ²ÿ«ÿ°ÿ±ÿ«ÿ¥ÿ¨ÿ«ÿ¢ÿ¨ÿ¯ÿµÿ«ÿ¶ÿÿuÿÿ¯ÿ«ÿ²ÿ¬ÿÿ§ÿ¥ÿ·ÿ·ÿ¾ÿ­ÿÅÿ¢ÿªÿ¤ÿ¬ÿ«ÿ´ÿ°ÿ¼ÿ¹ÿ«ÿ¤ÿ¨ÿ¦ÿÿ°ÿ²ÿ§ÿ¤ÿ©ÿ«ÿÿ¤ÿ«ÿ¯ÿ±ÿ¥ÿ¢ÿ©ÿ©ÿ¨ÿ¯ÿ±ÿ¦ÿ«ÿ«ÿ¥ÿ«ÿ¡ÿÿ¬ÿ¨ÿ´ÿªÿ¢ÿ±ÿ¯ÿ«ÿÿ±ÿ©ÿ©ÿ®ÿ­ÿ ÿ¯ÿ±ÿ°ÿ¨ÿ©ÿ ÿ«ÿ¢ÿ¤ÿÿ¡ÿÿ¦ÿ¨ÿ­ÿ²ÿ´ÿ¸ÿµÿ²ÿ§ÿ£ÿ±ÿ°ÿ²ÿ°ÿ£ÿ©ÿ¦ÿ§ÿ¥ÿ±ÿ²ÿ«ÿ«ÿ«ÿ¡ÿ­ÿ¦ÿ²ÿ¦ÿ¨ÿ¨ÿ½ÿ«ÿ«ÿ´ÿ²ÿ­ÿ³ÿ´ÿÿ¥ÿ¬ÿ¥ÿÿ¥ÿ§ÿµÿÁÿÿÿ«ÿ­ÿ©ÿ¬ÿ§ÿ±ÿ·ÿ³ÿºÿ¯ÿ ÿ¤ÿ¦ÿ¤ÿ®ÿµÿ£ÿ§ÿ¨ÿ¥ÿ§ÿ«ÿ ÿÿ²ÿ¯ÿ¸ÿÃÿ¯ÿ®ÿ¨ÿ¼ÿ®ÿ¯ÿ­ÿ¿ÿ»ÿ¶ÿ­ÿ¯ÿÿ§ÿ¥ÿ­ÿµÿ´ÿ°ÿ¤ÿ»ÿ¯ÿ£ÿÿ­ÿ¦ÿ£ÿ¶ÿ¿ÿ¶ÿ¼ÿÂÿµÿ±ÿ¬ÿ®ÿ¤ÿÿ¬ÿ¯ÿ®ÿ°ÿ¶ÿ ÿ¯ÿ¤ÿªÿ¬ÿ©ÿ¬ÿ¶ÿµÿÿ¡ÿÃÿ£ÿ­ÿ±ÿ®ÿ¹ÿ¸ÿ®ÿÉÿ°ÿªÿ¦ÿ©ÿ¬ÿ£ÿ©ÿ­ÿ°ÿ¸ÿµÿ±ÿ¸ÿ°ÿ¨ÿ³ÿ¯ÿ¥ÿ±ÿ¸ÿªÿ°ÿ©ÿÿ³ÿ¶ÿ³ÿ´ÿ±ÿ¯ÿ¤ÿ¸ÿ®ÿ¸ÿÿ²ÿ¾ÿ«ÿ¨ÿªÿÿ ÿ¡ÿ¦ÿ­ÿªÿ£ÿ±ÿ³ÿ¤ÿ¡ÿ§ÿ¯ÿ¤ÿÿÿÿ¡ÿ¢ÿ£ÿ´ÿ«ÿ¯ÿ¹ÿ­ÿ¨ÿ¬ÿ¹ÿ±ÿ®ÿ°ÿ¥ÿ¤ÿÃÿÿµÿ©ÿºÿ²ÿ§ÿ³ÿ¨ÿ²ÿ·ÿÌÿºÿ°ÿ©ÿ¶ÿ§ÿºÿ¯ÿ­ÿ§ÿ¸ÿ²ÿ²ÿ·ÿ²ÿ°ÿ±ÿ¯ÿ­ÿ§ÿ¨ÿ¶ÿ¸ÿ»ÿ±ÿ¤ÿ©ÿ´ÿªÿ¯ÿ§ÿ¨ÿ²ÿ©ÿ©ÿ«ÿ²ÿ±ÿºÿ¸ÿ¨ÿ­ÿ­ÿÿªÿªÿ·ÿµÿ°ÿ°ÿ¿ÿ­ÿªÿ­ÿ­ÿ¶ÿ¼ÿ³ÿ°ÿµÿ«ÿ¨ÿ²ÿ­ÿÿ¨ÿ¨ÿ»ÿ¾ÿ¯ÿÿ½ÿ£ÿÿ¦ÿ´ÿÉÿ ÿºÿ¨ÿ¼ÿ¿ÿµÿÃÿ«ÿ»ÿ«ÿ©ÿ³ÿ©ÿ¥ÿ°ÿ¸ÿ«ÿ¥ÿ°ÿ±ÿ¦ÿ¦ÿ³ÿ¯ÿªÿ±ÿ²ÿ¹ÿ¯ÿ©ÿ¹ÿ¬ÿ´ÿ¼ÿ»ÿ©ÿ«ÿºÿ®ÿ²ÿÂÿ§ÿ ÿ«ÿ²ÿ¶ÿ²ÿªÿ¥ÿ¥ÿ°ÿ¯ÿ´ÿ¶ÿªÿ ÿ¦ÿ±ÿ¯ÿ§ÿ¢ÿ®ÿ¶ÿµÿ³ÿ¿ÿ¯ÿ®ÿ¿ÿ·ÿ¡ÿªÿ£ÿ ÿ½ÿ¢ÿ¸ÿÁÿ½ÿ¿ÿ³ÿÿÿ¢ÿµÿºÿ·ÿÁÿÇÿÈÿ½ÿµÿ²ÿ©ÿµÿºÿ¦ÿ§ÿ¬ÿ¤ÿ­ÿÿ²ÿ­ÿ£ÿ©ÿ­ÿ¸ÿÿºÿ±ÿ²ÿ«ÿ«ÿ§ÿ­ÿ®ÿ°ÿºÿµÿ³ÿ°ÿ´ÿ±ÿ¤ÿ©ÿ¶ÿ¶ÿÿ­ÿ«ÿ¦ÿ¸ÿ£ÿ¹ÿ¨ÿ°ÿ»ÿ¸ÿ±ÿ°ÿ¡ÿÂÿ®ÿ³ÿ»ÿ§ÿ«ÿ®ÿ®ÿ­ÿ·ÿ³ÿ¬ÿ²ÿ®ÿ±ÿ¹ÿ´ÿµÿ¬ÿ¯ÿ¯ÿ°ÿ¬ÿ¾ÿ¼ÿ´ÿ°ÿ³ÿÂÿ´ÿ¾ÿºÿ¬ÿ¾ÿ¶ÿ­ÿ¤ÿ¶ÿ³ÿ¬ÿ³ÿ°ÿ°ÿ²ÿ­ÿ±ÿ®ÿ¹ÿ²ÿ©ÿ¯ÿ«ÿ·ÿ¶ÿ±ÿ´ÿ¶ÿ¬ÿ¼ÿ©ÿ ÿ»ÿ°ÿ²ÿ±ÿ©ÿ¦ÿªÿ³ÿ¨ÿ¤ÿ¯ÿ®ÿ°ÿ¨ÿvÿ^ÿÿªÿ¼ÿ©ÿ¦ÿªÿ¼ÿ¯ÿÂÿ«ÿ¯ÿ³ÿ¨ÿ¯ÿ±ÿ¯ÿ¬ÿ°ÿµÿ®ÿ¤ÿ­ÿ°ÿªÿ²ÿ²ÿ´ÿÿ­ÿ ÿ¶ÿ¿ÿ®ÿÿ®ÿµÿ±ÿ¹ÿ¼ÿªÿ®ÿªÿ­ÿ®ÿ©ÿ¦ÿªÿ¶ÿ¹ÿ¦ÿ¡ÿ²ÿ«ÿ­ÿÿ®ÿ®ÿÿ«ÿ½ÿ¯ÿ°ÿÿ¥ÿÿªÿ¤ÿ¨ÿ©ÿ¦ÿ¬ÿ ÿÿ®ÿ²ÿ­ÿ©ÿ©ÿ¡ÿ¥ÿ¬ÿ²ÿ¬ÿ±ÿ¹ÿÿ¤ÿ¤ÿ¡ÿÿ¨ÿ³ÿ¤ÿ©ÿ²ÿ¶ÿ·ÿ¶ÿ¶ÿ¶ÿ¸ÿ·ÿ«ÿ ÿÿ§ÿÇÿ¦ÿÿ³ÿÿ¤ÿ¢ÿÿ¡ÿÿÿ¥ÿ§ÿÿÿ©ÿ«ÿ­ÿ·ÿ±ÿ­ÿ±ÿÿÿ®ÿªÿ£ÿ»ÿ¬ÿªÿ­ÿ´ÿ¬ÿ ÿ²ÿ®ÿ­ÿÀÿ¯ÿ ÿ¨ÿÿ¨ÿ³ÿ¡ÿÿ ÿ¤ÿÿ¦ÿ½ÿ¸ÿ¨ÿ¤ÿ£ÿÿ¡ÿªÿªÿ®ÿ´ÿµÿ¬ÿ¥ÿ«ÿ¶ÿ ÿÿ«ÿÿÿ¤ÿ£ÿ´ÿµÿ«ÿ¶ÿÀÿ¸ÿ±ÿ¬ÿªÿ°ÿ¨ÿ£ÿ§ÿ§ÿ¹ÿ¦ÿ«ÿ¥ÿ¡ÿªÿ£ÿ°ÿ§ÿ¤ÿ¨ÿ¯ÿ²ÿ°ÿ®ÿ±ÿµÿ²ÿ¬ÿ³ÿ¤ÿ±ÿÊÿÿ¤ÿ±ÿ§ÿ®ÿ°ÿµÿ²ÿ«ÿ©ÿ´ÿºÿ¯ÿ©ÿ¬ÿµÿÁÿ®ÿÿ§ÿ´ÿ¢ÿ±ÿ±ÿ¸ÿ¹ÿ¸ÿÃÿÃÿ³ÿ¯ÿ°ÿ«ÿ°ÿ®ÿºÿ¶ÿ¯ÿ¶ÿ¦ÿ³ÿ¹ÿ³ÿ·ÿ³ÿ²ÿ°ÿ¬ÿ¬ÿ«ÿ§ÿ¦ÿ²ÿ¶ÿ½ÿ·ÿ±ÿ¯ÿ³ÿ»ÿ¹ÿ¹ÿ¦ÿ¢ÿ¶ÿ±ÿ­ÿ½ÿ´ÿ°ÿ°ÿ¡ÿ¥ÿ¤ÿ³ÿ¦ÿ¹ÿ ÿ­ÿ­ÿ®ÿ³ÿ±ÿ°ÿ³ÿ´ÿºÿÃÿ­ÿ£ÿ¾ÿ°ÿ¤ÿ®ÿ³ÿ´ÿªÿ¬ÿ´ÿ±ÿ±ÿ²ÿµÿ¸ÿ¡ÿ²ÿ¡ÿ¨ÿºÿ·ÿ°ÿ¦ÿªÿ¯ÿ¯ÿ¯ÿªÿ¯ÿ²ÿ²ÿ»ÿ¡ÿ§ÿ¦ÿ½ÿ½ÿ¶ÿªÿ®ÿ ÿÿ®ÿ¹ÿ¬ÿ§ÿ«ÿ§ÿªÿªÿ­ÿ®ÿÿ¦ÿ®ÿ¤ÿ±ÿ©ÿ¬ÿ¬ÿªÿ¬ÿ´ÿ¿ÿ¸ÿ¼ÿ¡ÿ¦ÿÁÿ«ÿÂÿ®ÿ»ÿÃÿÂÿ¸ÿ©ÿ¤ÿ¦ÿªÿ«ÿ¥ÿ¬ÿ¸ÿ¥ÿ³ÿ´ÿ°ÿ±ÿ·ÿ¯ÿ·ÿÀÿ·ÿ»ÿ³ÿ¨ÿ¥ÿ¼ÿºÿ ÿ¯ÿ°ÿ¦ÿÿ ÿ¤ÿ§ÿ©ÿ­ÿ¯ÿ¨ÿÿ¨ÿ¤ÿ¬ÿ©ÿ©ÿ¤ÿÿ£ÿªÿ¦ÿ²ÿ¸ÿ®ÿ¯ÿµÿ°ÿ¨ÿÿ¨ÿ­ÿ°ÿ»ÿ¸ÿ«ÿ£ÿ¨ÿºÿÿ§ÿ¨ÿ°ÿ®ÿ³ÿ¬ÿ¯ÿ²ÿ²ÿ´ÿ²ÿ¥ÿÿµÿ¶ÿ³ÿ¬ÿ±ÿ¨ÿ«ÿ¥ÿ¢ÿ¦ÿªÿ­ÿ­ÿÿÿ«ÿ¹ÿ¥ÿÂÿ®ÿ«ÿ±ÿ¦ÿ¡ÿ«ÿ±ÿ±ÿ±ÿÿ£ÿÿ£ÿ®ÿµÿ°ÿ¡ÿÿ¥ÿ«ÿ´ÿ°ÿ£ÿ§ÿ´ÿ²ÿµÿ®ÿ©ÿªÿªÿ°ÿ¶ÿ©ÿ£ÿ¶ÿ·ÿ¨ÿ¶ÿ¦ÿÿ¬ÿ©ÿ¤ÿ¥ÿÿ°ÿ²ÿ°ÿ¹ÿ±ÿ¡ÿ¬ÿ®ÿ£ÿ ÿ¤ÿ¦ÿ®ÿ³ÿÿÿÿ¹ÿ¨ÿ¥ÿªÿ­ÿ¦ÿ§ÿ¹ÿºÿ¸ÿ¬ÿÿ¯ÿ¶ÿ¶ÿ¸ÿÁÿºÿªÿ¨ÿ­ÿ¥ÿ¬ÿ¯ÿ¥ÿ«ÿ¥ÿ¦ÿ²ÿ»ÿºÿ³ÿ³ÿ¶ÿ¹ÿ«ÿ®ÿ²ÿµÿ¿ÿ½ÿ²ÿ®ÿ¦ÿÿÃÿ¿ÿ°ÿÿÿÿ©ÿ´ÿ¹ÿ½ÿ¶ÿ¨ÿ©ÿ°ÿ³ÿ¯ÿ´ÿ¶ÿ³ÿ¯ÿ®ÿ®ÿ­ÿ£ÿ´ÿ¢ÿ©ÿ¥ÿ«ÿ´ÿ³ÿ­ÿ«ÿ¯ÿ»ÿ¹ÿ­ÿÿ©ÿ¬ÿ©ÿ¢ÿÿÿ£ÿ¬ÿ³ÿ©ÿ¥ÿ©ÿ¾ÿ½ÿ²ÿ¨ÿ£ÿ®ÿ½ÿ·ÿ¬ÿµÿ´ÿ­ÿ´ÿ®ÿ§ÿ·ÿ²ÿÿ¶ÿ§ÿ¬ÿ¹ÿ·ÿ«ÿ²ÿÁÿ³ÿ¯ÿºÿ°ÿ±ÿÿ¬ÿ§ÿ¦ÿ­ÿ­ÿ¹ÿ¥ÿ¤ÿ±ÿ±ÿ±ÿ³ÿ¦ÿ£ÿ°ÿ¨ÿ¦ÿ¢ÿ¯ÿÿ®ÿ²ÿ±ÿ±ÿ°ÿ´ÿ´ÿ¨ÿ«ÿ±ÿªÿ³ÿ¬ÿ ÿ©ÿºÿµÿ¬ÿ¯ÿ¼ÿ¨ÿ¤ÿªÿ¶ÿµÿ¢ÿ¢ÿ©ÿ½ÿ­ÿ«ÿÿÿÿÿÿÿ¨ÿ¸ÿ£ÿÿÿ©ÿ³ÿ³ÿ²ÿµÿÿ¤ÿ¡ÿ«ÿ¸ÿ¶ÿ°ÿ·ÿ±ÿ¢ÿ§ÿÂÿ¯ÿ ÿ¡ÿ¯ÿ¹ÿ´ÿ«ÿ«ÿ°ÿ´ÿ³ÿ­ÿ¦ÿ¨ÿ¬ÿ«ÿ¨ÿÿ´ÿÀÿªÿÿ¡ÿ¯ÿ±ÿ­ÿ§ÿ¹ÿ²ÿ±ÿ³ÿµÿ¹ÿÁÿ»ÿ¤ÿ¡ÿÿ´ÿ³ÿ¡ÿÿ¢ÿÿ¥ÿ¬ÿ»ÿ¶ÿ¯ÿªÿ¥ÿ»ÿ¡ÿ²ÿ·ÿ²ÿ¯ÿ²ÿµÿ¶ÿ©ÿ²ÿªÿ­ÿ´ÿ®ÿ¬ÿ¸ÿÂÿ¼ÿ­ÿ¥ÿµÿ¿ÿµÿ¦ÿªÿ·ÿ²ÿµÿ¦ÿ¦ÿ²ÿ®ÿ¸ÿ¿ÿ°ÿ®ÿ³ÿÿ°ÿ¬ÿ©ÿ®ÿ·ÿ¹ÿµÿ¬ÿ¥ÿÿ§ÿ¬ÿ©ÿ³ÿºÿ¬ÿÿ³ÿ³ÿ³ÿ°ÿ¾ÿ¸ÿÁÿ½ÿ¡ÿÿÿ£ÿµÿ¯ÿ®ÿªÿªÿ®ÿ¯ÿ¬ÿ§ÿÊÿ®ÿ­ÿ©ÿ±ÿ«ÿ¬ÿ·ÿ­ÿ¶ÿ¤ÿ¬ÿ£ÿ¢ÿ§ÿ¶ÿ¹ÿ«ÿ¯ÿÇÿÏÿ¬ÿªÿ±ÿ´ÿ¶ÿ®ÿ¬ÿ¸ÿµÿ²ÿ·ÿ«ÿ²ÿ°ÿ­ÿ²ÿ¹ÿµÿ­ÿ¶ÿ°ÿ»ÿ¬ÿ²ÿ·ÿ±ÿ²ÿ¶ÿ²ÿÄÿ½ÿ¬ÿ±ÿ¬ÿ©ÿ±ÿ°ÿ¦ÿ§ÿ±ÿ¬ÿ©ÿ±ÿ«ÿ«ÿ¯ÿ³ÿ¯ÿ«ÿ­ÿ°ÿµÿ¯ÿ¼ÿ¸ÿ±ÿ¯ÿ°ÿ¯ÿ±ÿ¶ÿ³ÿ¿ÿ´ÿ´ÿ¢ÿªÿ¬ÿªÿ²ÿ­ÿ¦ÿÄÿ½ÿ½ÿ²ÿ®ÿ¶ÿ®ÿ±ÿ¶ÿµÿ»ÿÄÿ¼ÿ¤ÿ§ÿ¨ÿ®ÿ¬ÿ²ÿ´ÿ¹ÿ½ÿ³ÿ±ÿ¬ÿ¯ÿ©ÿ¨ÿ²ÿ¬ÿ¯ÿ®ÿ®ÿµÿµÿ ÿ«ÿ¦ÿ«ÿ²ÿ®ÿ±ÿ¹ÿ¹ÿ·ÿ¾ÿ·ÿ¦ÿ²ÿ¬ÿªÿ·ÿ«ÿ¯ÿ±ÿ®ÿªÿªÿªÿ§ÿ»ÿ°ÿªÿ¯ÿ¬ÿ³ÿ±ÿ©ÿ­ÿ²ÿ¬ÿ¯ÿ²ÿ¨ÿ¶ÿ¹ÿ½ÿÃÿ¶ÿ¯ÿ¯ÿ«ÿ¨ÿ¬ÿµÿ­ÿ¾ÿ½ÿ¹ÿ­ÿªÿ¦ÿ±ÿ¹ÿ²ÿ¶ÿÄÿ½ÿ³ÿ³ÿ¹ÿ¸ÿ·ÿ©ÿ­ÿ³ÿ®ÿ®ÿ³ÿ²ÿ·ÿ³ÿÿ§ÿ«ÿ´ÿ¸ÿ°ÿ¬ÿµÿ´ÿ¥ÿ«ÿÒÿ®ÿ§ÿ»ÿ®ÿ±ÿ°ÿ¸ÿ°ÿ¬ÿ²ÿ²ÿµÿ½ÿºÿ¸ÿ©ÿ£ÿ¶ÿ»ÿ±ÿ«ÿ°ÿ°ÿ°ÿ¹ÿµÿ¬ÿÿ¤ÿ²ÿ¤ÿ¨ÿ¹ÿÆÿ¼ÿ¬ÿ§ÿ¨ÿ¨ÿ¯ÿ¸ÿ±ÿ¶ÿ¸ÿªÿÿµÿ´ÿ±ÿ¸ÿ²ÿ¬ÿ³ÿ®ÿ¹ÿ²ÿ·ÿ¥ÿ³ÿ¸ÿ²ÿ¯ÿ´ÿµÿ±ÿ²ÿ¶ÿ§ÿ«ÿ°ÿ©ÿ­ÿ¯ÿ´ÿ®ÿ´ÿ´ÿ¼ÿºÿµÿ½ÿ¹ÿ·ÿÀÿ¼ÿÁÿ¯ÿ¸ÿ®ÿ°ÿ»ÿ´ÿ­ÿ­ÿ°ÿ¶ÿµÿªÿ¨ÿºÿªÿ¶ÿÉÿ»ÿ¸ÿ°ÿ¯ÿ³ÿ°ÿ´ÿµÿ£ÿ£ÿ­ÿ«ÿµÿÀÿÈÿ¶ÿºÿÃÿ¶ÿ¸ÿ®ÿ¥ÿ¯ÿ·ÿ­ÿÿ®ÿ²ÿªÿ¦ÿ½ÿ¯ÿ±ÿ¤ÿÿ°ÿÁÿÅÿÁÿºÿ³ÿ°ÿ­ÿÿ¨ÿµÿ²ÿ´ÿ³ÿ±ÿ®ÿ¦ÿ±ÿ·ÿ§ÿÿ ÿ±ÿ¶ÿ¶ÿ½ÿ­ÿ®ÿ¸ÿÀÿ¾ÿ«ÿ¦ÿ ÿ°ÿ¼ÿ©ÿ£ÿ¸ÿ³ÿ¤ÿ±ÿ®ÿÆÿ¼ÿ©ÿ³ÿ­ÿ²ÿ§ÿ ÿ«ÿ­ÿ¯ÿ´ÿ¬ÿ²ÿ¬ÿ½ÿÈÿÅÿ¼ÿ¢ÿ±ÿ¶ÿ´ÿ¼ÿ«ÿ¦ÿ¯ÿ±ÿ±ÿ­ÿ­ÿ»ÿµÿ»ÿ±ÿ«ÿ»ÿ´ÿ¬ÿ½ÿ§ÿ£ÿ£ÿÿ¯ÿµÿ¨ÿ©ÿ³ÿµÿ®ÿ¨ÿ±ÿ§ÿ¯ÿÿÂÿ²ÿºÿÄÿ¯ÿ¦ÿ©ÿ°ÿ¶ÿ¶ÿ³ÿªÿ¢ÿÿÿ¦ÿ³ÿ¬ÿ°ÿ¹ÿ±ÿ¶ÿ¦ÿ¯ÿ·ÿ¬ÿªÿ°ÿ¬ÿ¡ÿÿ¢ÿÿÿÿ§ÿ ÿÿ¦ÿ¥ÿªÿ¡ÿ£ÿ£ÿ¦ÿ¦ÿ©ÿ¨ÿÿÿ®ÿ¤ÿÿÿ ÿ¯ÿÿ¤ÿ¡ÿÿ°ÿ²ÿ©ÿ©ÿÿ£ÿ¬ÿÿÿ¦ÿ¡ÿ¥ÿ©ÿ²ÿªÿ«ÿÿ¡ÿ«ÿ´ÿÿ«ÿ¶ÿ¥ÿ¢ÿ³ÿ°ÿÿÿ¤ÿ¥ÿ¢ÿ¢ÿ«ÿµÿ©ÿªÿ¡ÿ­ÿ­ÿªÿ¥ÿ´ÿªÿ¡ÿ§ÿ ÿÿÿÿÿÿÿÿÿ¡ÿÿÿÿ¤ÿÿ ÿ¦ÿ£ÿÿ²ÿ¡ÿÿÿ¦ÿÿÿ¤ÿ¢ÿ ÿ¡ÿ©ÿ²ÿÿ ÿ¤ÿ¯ÿÂÿ®ÿÿ£ÿÿ¬ÿ®ÿ¦ÿ§ÿ­ÿ©ÿ°ÿºÿÁÿ¸ÿ®ÿ³ÿµÿ³ÿ¹ÿ°ÿ´ÿÂÿ¼ÿ±ÿ¨ÿÀÿ¤ÿ­ÿ©ÿ¶ÿ­ÿ±ÿ·ÿ·ÿºÿªÿ¥ÿ·ÿ¾ÿ²ÿ«ÿ¬ÿ¥ÿ¾ÿÇÿ³ÿ¤ÿ®ÿµÿ£ÿÁÿ¨ÿ´ÿÿ¬ÿ®ÿ°ÿªÿ«ÿ´ÿºÿ±ÿªÿ¯ÿµÿ±ÿ¯ÿ»ÿ»ÿ³ÿ¨ÿ£ÿ¦ÿ»ÿ·ÿ©ÿ»ÿ¼ÿ¯ÿ·ÿ°ÿ¶ÿ»ÿ´ÿ®ÿ§ÿ¨ÿ¶ÿ»ÿ¯ÿ®ÿ±ÿ¯ÿ»ÿ·ÿ°ÿ»ÿ·ÿ±ÿÿ©ÿ¬ÿÿ¡ÿ¦ÿ¯ÿ¨ÿ¯ÿ®ÿ¬ÿ´ÿ´ÿ¯ÿ®ÿ³ÿ®ÿ¬ÿªÿ¦ÿ«ÿ­ÿ´ÿ¶ÿ³ÿ®ÿ¶ÿ²ÿ±ÿ´ÿ¡ÿ²ÿ¿ÿ§ÿ³ÿ´ÿ½ÿ£ÿ¡ÿ·ÿ¬ÿ©ÿ´ÿºÿ©ÿ¥ÿ«ÿ­ÿµÿ·ÿ¯ÿ¦ÿ¬ÿµÿ´ÿªÿ³ÿÁÿ°ÿ¬ÿ¸ÿªÿ¶ÿªÿ¿ÿ¶ÿ¦ÿ¯ÿ¬ÿ ÿ¥ÿ¥ÿªÿ«ÿ­ÿ¯ÿ°ÿ¯ÿ²ÿ¹ÿ°ÿ·ÿ²ÿºÿ­ÿ´ÿ¼ÿÿ±ÿÿ·ÿ»ÿ¬ÿ«ÿÃÿ¬ÿÿÃÿ½ÿ®ÿ·ÿ­ÿ²ÿ¶ÿ°ÿ²ÿ¸ÿµÿ§ÿ£ÿ°ÿ¤ÿÿ®ÿ¬ÿ¢ÿ°ÿ²ÿ³ÿÿ®ÿ¿ÿÇÿ±ÿÿ°ÿ£ÿ°ÿ¸ÿµÿ¼ÿ³ÿ°ÿ³ÿ¯ÿ°ÿ¦ÿ«ÿµÿ²ÿ²ÿ²ÿ¨ÿ§ÿ®ÿ¦ÿ®ÿ«ÿ®ÿ²ÿ¡ÿ©ÿ³ÿ±ÿÿ«ÿÿ³ÿ¥ÿ«ÿÿ¹ÿ¥ÿ­ÿ´ÿ´ÿ±ÿ³ÿ¶ÿ¼ÿ£ÿ ÿ¦ÿ©ÿ£ÿÿ©ÿ¦ÿÿªÿ®ÿ§ÿ¦ÿªÿªÿ¤ÿÿ¬ÿ£ÿ¼ÿ¸ÿ«ÿ£ÿ¦ÿ§ÿ¯ÿÿ´ÿ¥ÿ©ÿ¢ÿÿ§ÿ¤ÿ¡ÿ¨ÿ®ÿ²ÿ´ÿ¦ÿ¯ÿÄÿÁÿ¸ÿ©ÿÿ¥ÿ¯ÿ±ÿ·ÿ¶ÿµÿ»ÿ»ÿ³ÿ¹ÿ¥ÿ¥ÿÿ¸ÿÿ¬ÿ­ÿ¬ÿ¨ÿ¬ÿ¯ÿ ÿ¡ÿ­ÿ¨ÿ«ÿ­ÿ ÿ£ÿ¦ÿ«ÿ®ÿ§ÿ­ÿ°ÿ±ÿ±ÿ¥ÿ«ÿ¨ÿ©ÿ«ÿ·ÿ²ÿµÿ°ÿ¥ÿ¬ÿ¢ÿ¯ÿ²ÿµÿ¹ÿ«ÿ­ÿ²ÿ­ÿ¬ÿ·ÿ°ÿ¥ÿÿºÿ°ÿ¨ÿ§ÿ¡ÿ°ÿ¨ÿ¦ÿ­ÿ±ÿ«ÿÿÿÿÿ¢ÿ­ÿ¹ÿ¿ÿ¸ÿ¨ÿ¡ÿ§ÿ²ÿ¯ÿ±ÿ½ÿÇÿ³ÿªÿ ÿ¤ÿ¶ÿ®ÿ®ÿ¹ÿ«ÿ¨ÿ ÿ¹ÿÿ®ÿ¥ÿ¬ÿ¢ÿ¥ÿ­ÿ§ÿ¬ÿ¬ÿ¤ÿ¨ÿ©ÿ¯ÿ¶ÿ¨ÿ¡ÿ§ÿ©ÿ½ÿ¾ÿªÿªÿÿÿ§ÿÿ¬ÿ¡ÿ§ÿ²ÿ¬ÿ¹ÿ¹ÿ±ÿ©ÿ³ÿ¥ÿÿÿ³ÿ­ÿ°ÿ®ÿ°ÿ¨ÿ´ÿªÿ¨ÿ·ÿ³ÿ§ÿ°ÿ»ÿ²ÿ®ÿ±ÿ±ÿ²ÿ°ÿªÿ©ÿ®ÿ¬ÿªÿ¯ÿªÿ£ÿ¨ÿ²ÿ­ÿ¦ÿÿ§ÿ°ÿ¦ÿ¬ÿ£ÿ«ÿ­ÿ²ÿ¯ÿ²ÿµÿ©ÿ½ÿ©ÿ²ÿÿ°ÿ´ÿ²ÿ½ÿÿ³ÿ³ÿ¬ÿ£ÿÿ¬ÿ¬ÿÿ®ÿ ÿÿÿ¯ÿªÿ¥ÿµÿ±ÿ¬ÿ§ÿ«ÿ®ÿ¡ÿÿ­ÿ¯ÿÿÿ©ÿ°ÿ±ÿÀÿ¥ÿ«ÿ¯ÿ§ÿ ÿ°ÿÿ§ÿ§ÿ¥ÿ¹ÿ¬ÿ¸ÿ¯ÿ¯ÿ©ÿ¦ÿ¡ÿ«ÿ°ÿªÿµÿ¯ÿ»ÿ³ÿ¨ÿ¨ÿÿÿ¤ÿ³ÿ½ÿºÿ´ÿ©ÿ¥ÿ§ÿ¤ÿ­ÿ¼ÿ¯ÿµÿ®ÿ´ÿÂÿ®ÿ²ÿÿ«ÿ©ÿ¨ÿ¡ÿ®ÿ¦ÿ»ÿ§ÿ«ÿ²ÿ­ÿ¶ÿ¨ÿ£ÿ¬ÿ¬ÿ¥ÿ£ÿ£ÿ°ÿ¯ÿ·ÿ£ÿ¨ÿ¥ÿªÿ§ÿ«ÿ­ÿ®ÿ£ÿÿªÿ®ÿ­ÿ´ÿ³ÿªÿ«ÿ­ÿ¥ÿªÿ­ÿ´ÿ¥ÿ¶ÿÿ§ÿ¼ÿ£ÿ¤ÿµÿ¤ÿÿ®ÿ·ÿ±ÿ±ÿ±ÿ¨ÿ­ÿ«ÿ°ÿ£ÿ£ÿ«ÿ¥ÿ®ÿ®ÿ³ÿµÿ¯ÿ±ÿ±ÿÿÿ§ÿ«ÿ©ÿ©ÿ­ÿ¬ÿ²ÿ®ÿ¦ÿ±ÿ°ÿ¯ÿ®ÿ©ÿµÿ´ÿ©ÿµÿ­ÿÿ ÿ«ÿ®ÿ±ÿ°ÿÿ¯ÿ¢ÿ²ÿ°ÿ½ÿ¯ÿÄÿ¨ÿ§ÿ°ÿÿªÿ¯ÿ ÿ¯ÿ­ÿ­ÿ§ÿ¯ÿ§ÿÿ¬ÿ¢ÿ¢ÿ³ÿ¸ÿ¬ÿ¤ÿ¬ÿ¯ÿ´ÿ²ÿ­ÿ¬ÿªÿ©ÿ¥ÿ±ÿ³ÿªÿ¯ÿ¦ÿ§ÿ®ÿÿ¡ÿµÿ©ÿ·ÿµÿ ÿ¤ÿªÿ°ÿÿ´ÿÿ­ÿ¯ÿ±ÿÿ¯ÿ¦ÿ®ÿ²ÿ±ÿ©ÿ§ÿ¬ÿ©ÿ¡ÿ¬ÿ£ÿ¥ÿ¨ÿ­ÿ°ÿ°ÿ­ÿ¬ÿ¬ÿ¥ÿ ÿ¦ÿ²ÿ»ÿ¬ÿÿ©ÿ¬ÿ«ÿ¥ÿ°ÿµÿ±ÿ²ÿ¯ÿ²ÿ®ÿªÿ¯ÿ¬ÿ¨ÿ©ÿÆÿ²ÿ®ÿ´ÿ£ÿ§ÿ«ÿ®ÿ£ÿ©ÿ¿ÿ¾ÿ¨ÿªÿ¨ÿ´ÿ·ÿ¤ÿÿ¬ÿ´ÿ¶ÿ¹ÿµÿ«ÿ¡ÿ¨ÿ»ÿ²ÿ«ÿ®ÿ§ÿ©ÿ¬ÿ±ÿ­ÿ©ÿ¯ÿ¨ÿ¨ÿ®ÿ¤ÿ©ÿ³ÿ¿ÿ¾ÿ®ÿ±ÿªÿ¸ÿ¿ÿÃÿ°ÿ¢ÿÂÿ¸ÿ·ÿ¦ÿºÿªÿ¤ÿ¦ÿÿ´ÿ¤ÿÿ½ÿ­ÿÿ©ÿµÿ¯ÿ«ÿµÿ®ÿÿÿµÿ¹ÿ´ÿ§ÿ²ÿÄÿ¹ÿ¤ÿ©ÿ­ÿªÿ­ÿ´ÿ¶ÿ¦ÿ¡ÿ¦ÿ³ÿ®ÿÿ°ÿ´ÿ¯ÿ¬ÿ·ÿ¶ÿ¸ÿ¼ÿ´ÿ¶ÿ¶ÿ¥ÿµÿ°ÿ¸ÿ»ÿ°ÿ©ÿªÿ©ÿ¯ÿ·ÿ¬ÿ§ÿ§ÿ¯ÿªÿ¥ÿ´ÿ¸ÿ«ÿ©ÿ³ÿ¯ÿªÿ ÿÿ«ÿ´ÿ«ÿ¨ÿ£ÿ²ÿªÿ¬ÿ¯ÿÁÿÿ³ÿ§ÿ±ÿ°ÿµÿÿ²ÿ©ÿ²ÿ­ÿ£ÿ­ÿ«ÿ¯ÿÿ£ÿ¨ÿ©ÿ¨ÿÿÿ£ÿ«ÿÿÿ³ÿµÿ°ÿ­ÿªÿ¨ÿÿ´ÿ­ÿ³ÿ®ÿ°ÿÿ¢ÿ ÿÂÿ®ÿªÿ­ÿxÿÿ±ÿ¾ÿ¸ÿ´ÿ°ÿ¢ÿ©ÿ±ÿ¶ÿºÿ¯ÿ³ÿ¥ÿ«ÿ·ÿµÿ¯ÿ®ÿ­ÿ§ÿ¤ÿ­ÿ¶ÿ­ÿ¨ÿ¿ÿÂÿµÿ»ÿ®ÿ¹ÿ±ÿ¼ÿ³ÿ³ÿ±ÿµÿ³ÿ³ÿºÿ°ÿ»ÿ³ÿ¶ÿ°ÿ¼ÿÿµÿ¯ÿ§ÿ°ÿ²ÿµÿ½ÿ°ÿ¯ÿ¬ÿ¯ÿºÿ¸ÿ®ÿ´ÿ¸ÿªÿªÿºÿ·ÿ¦ÿ§ÿ¨ÿ¹ÿ»ÿ¼ÿ°ÿ±ÿ²ÿ­ÿÿ®ÿÇÿÿ°ÿ²ÿ·ÿ«ÿµÿ«ÿ¶ÿ¯ÿ«ÿ·ÿ­ÿ¹ÿÇÿ¹ÿ²ÿ³ÿ®ÿ­ÿ²ÿ©ÿÿ¤ÿ«ÿ©ÿ¦ÿ´ÿ»ÿ§ÿ«ÿÁÿ¸ÿºÿÇÿ¯ÿ®ÿ¯ÿ¶ÿ«ÿ»ÿ´ÿ·ÿ¬ÿ²ÿ²ÿ±ÿ¼ÿ¦ÿ¢ÿ¤ÿ¬ÿ¨ÿªÿ³ÿ¹ÿ¬ÿ¨ÿµÿ´ÿ«ÿ§ÿ­ÿ´ÿ¾ÿ³ÿ³ÿ¬ÿ£ÿ¬ÿ°ÿ©ÿ¨ÿ®ÿµÿ¸ÿ¯ÿ¯ÿ¶ÿËÿÅÿ°ÿ¦ÿ¤ÿ¶ÿ°ÿ¥ÿ±ÿ´ÿ·ÿ¹ÿ³ÿ¯ÿ§ÿ¦ÿµÿµÿ¦ÿ£ÿ¦ÿ¡ÿ±ÿ¯ÿÿ«ÿ¬ÿ´ÿ°ÿ·ÿ©ÿ¥ÿ·ÿÄÿ°ÿ­ÿ¸ÿ­ÿ³ÿ¸ÿ¹ÿ°ÿ³ÿºÿÂÿ»ÿ²ÿµÿ·ÿ»ÿµÿ´ÿ³ÿ²ÿ«ÿ²ÿ°ÿÿ·ÿ·ÿ¿ÿÊÿ·ÿÂÿ®ÿµÿ¬ÿ½ÿªÿ£ÿ®ÿ¸ÿ±ÿ´ÿ«ÿ«ÿ³ÿ°ÿµÿ¹ÿµÿ³ÿªÿ¯ÿ­ÿ¯ÿ§ÿÀÿ¤ÿ°ÿ±ÿ®ÿ¼ÿ²ÿ¼ÿ¹ÿ³ÿ¯ÿ°ÿªÿ®ÿ´ÿ¦ÿ®ÿ«ÿ¥ÿ±ÿ»ÿ¹ÿµÿ±ÿÿ§ÿ¬ÿ»ÿºÿ¶ÿÿ¦ÿµÿ¥ÿ¯ÿ½ÿ­ÿ­ÿªÿ·ÿ´ÿ²ÿµÿ´ÿ¨ÿªÿ®ÿ«ÿ­ÿ¬ÿ«ÿÿuÿyÿ­ÿ±ÿ»ÿ®ÿ¯ÿ²ÿµÿ³ÿÀÿ®ÿ²ÿ¸ÿÂÿ·ÿ³ÿ³ÿ­ÿ«ÿ®ÿ­ÿ¯ÿ±ÿ¦ÿ§ÿ¸ÿ¸ÿªÿ¡ÿ¨ÿ¨ÿµÿ¢ÿ¥ÿÿ¯ÿ¸ÿ·ÿ´ÿ·ÿ¯ÿ·ÿ®ÿ¶ÿ©ÿ£ÿ¨ÿ­ÿ°ÿ³ÿ­ÿ©ÿ°ÿ¥ÿ¦ÿ­ÿ³ÿ²ÿÿÿ¸ÿ¥ÿ®ÿÿ¤ÿ·ÿ«ÿ¡ÿªÿÿµÿ¼ÿ¸ÿ¸ÿ°ÿ¦ÿ ÿ ÿ¨ÿ¦ÿ¡ÿ¥ÿ£ÿ¦ÿ¶ÿ²ÿ¨ÿ©ÿ±ÿ¢ÿÿ­ÿ³ÿÿÿ­ÿ±ÿ«ÿ±ÿ¸ÿ¯ÿ¬ÿ¨ÿ§ÿ©ÿÿÿÿ£ÿÿ¦ÿ}ÿ®ÿªÿªÿÿÿÿÿÿ§ÿ´ÿ¶ÿ¬ÿ­ÿ¸ÿ¯ÿ§ÿ¤ÿ¢ÿ«ÿ¬ÿÿÿ¯ÿ­ÿ©ÿ¤ÿ§ÿªÿµÿ³ÿ²ÿ«ÿ°ÿ³ÿ£ÿªÿªÿ²ÿ­ÿÿ¦ÿ ÿ´ÿ¦ÿ·ÿªÿ¤ÿÿ¡ÿ ÿÿ¦ÿ¤ÿ¢ÿ«ÿ²ÿ®ÿ¨ÿ ÿÿ«ÿªÿ¯ÿ¤ÿ¶ÿÿÿ¬ÿ¦ÿ§ÿ´ÿ¬ÿ¦ÿ²ÿ³ÿ·ÿ½ÿ°ÿªÿ¢ÿÿÿ§ÿ¸ÿ¯ÿ®ÿÿ±ÿ¯ÿ¦ÿ¥ÿªÿ¤ÿ¯ÿ³ÿ§ÿ«ÿ´ÿ²ÿ¯ÿ¹ÿ²ÿÿ¥ÿÇÿ¶ÿ¯ÿ¥ÿºÿ¦ÿ­ÿ«ÿªÿ³ÿµÿ©ÿ­ÿ¹ÿ¬ÿ«ÿ¼ÿÀÿ¯ÿ¨ÿÿ·ÿ®ÿ²ÿ¿ÿ¹ÿ²ÿ¿ÿºÿ²ÿ±ÿ®ÿ²ÿ»ÿÀÿ¶ÿ¶ÿ«ÿ§ÿ£ÿ¯ÿ©ÿ¢ÿÿ«ÿ®ÿ¶ÿ³ÿ¯ÿ±ÿ²ÿªÿ¡ÿ¸ÿµÿªÿ¨ÿ±ÿ¤ÿ¯ÿÀÿµÿ²ÿ¶ÿ¬ÿµÿ¬ÿÿ§ÿ³ÿ¾ÿÃÿºÿµÿ¥ÿÿ¾ÿ²ÿ¦ÿ°ÿ¬ÿ­ÿ³ÿ³ÿ¬ÿ¬ÿ³ÿ¹ÿÀÿ©ÿ©ÿ¾ÿªÿ¤ÿ­ÿ¸ÿ¹ÿ¤ÿ´ÿ©ÿ¤ÿ±ÿ°ÿ«ÿ¯ÿªÿ¢ÿµÿ¨ÿµÿ¹ÿ­ÿ¶ÿ¶ÿ®ÿ­ÿ¯ÿ­ÿ¦ÿÿ©ÿ¯ÿÿ¬ÿ¤ÿ·ÿ³ÿ°ÿ¥ÿ¶ÿ±ÿ­ÿ±ÿ¯ÿ±ÿµÿ±ÿ¬ÿ­ÿµÿ§ÿ±ÿ¦ÿªÿ±ÿÿ°ÿ¶ÿ¸ÿ°ÿ¨ÿ§ÿ´ÿ¾ÿ¯ÿ­ÿ¬ÿÿ´ÿ´ÿ³ÿ ÿ®ÿ¾ÿ¹ÿ±ÿ¦ÿÿ§ÿ²ÿ±ÿ¨ÿ³ÿ¾ÿÿ°ÿªÿ¤ÿ¬ÿ´ÿ³ÿ¶ÿ¶ÿµÿµÿ«ÿ¯ÿ°ÿ£ÿÅÿ¿ÿµÿ¼ÿ¼ÿ¸ÿ¯ÿ°ÿ±ÿ¬ÿ°ÿ¬ÿ©ÿ·ÿ®ÿ²ÿªÿ¨ÿ±ÿ®ÿ ÿ©ÿ²ÿ°ÿ²ÿµÿµÿºÿÀÿ²ÿ¤ÿ·ÿÄÿ¾ÿ½ÿ¼ÿ¶ÿ«ÿ¦ÿ­ÿ±ÿ§ÿÿ¤ÿ±ÿµÿ°ÿ®ÿ°ÿ´ÿ¹ÿ¸ÿ°ÿ¦ÿ¦ÿ±ÿµÿÁÿ¾ÿ®ÿÿ£ÿ¤ÿÿ«ÿ³ÿ®ÿ´ÿ­ÿ¡ÿ®ÿ¾ÿ§ÿªÿ®ÿ±ÿ¡ÿÿÿÿ¥ÿ²ÿ¸ÿ°ÿ«ÿ¹ÿ°ÿ£ÿ´ÿ°ÿ¢ÿ¤ÿ«ÿ­ÿ°ÿ¬ÿ¡ÿ²ÿªÿ°ÿ«ÿ¥ÿ§ÿ§ÿ¨ÿªÿ«ÿ±ÿ§ÿÿ¨ÿ£ÿ§ÿÿ¡ÿ¬ÿ¦ÿ­ÿ®ÿ©ÿµÿ©ÿ¢ÿ¼ÿ®ÿ¨ÿ®ÿ©ÿ£ÿªÿ¯ÿ°ÿ²ÿ«ÿ­ÿ°ÿÿ¦ÿ´ÿ¦ÿ£ÿ­ÿµÿ´ÿ²ÿ´ÿµÿµÿÿ¸ÿ±ÿ±ÿºÿ·ÿ³ÿ²ÿ°ÿ´ÿ¯ÿ«ÿ«ÿ«ÿÿ°ÿ¯ÿªÿ¹ÿºÿ©ÿ°ÿÀÿ¶ÿ¶ÿ°ÿ´ÿ¼ÿ¼ÿ±ÿ¬ÿ±ÿ¯ÿ¬ÿ¸ÿªÿ¤ÿ°ÿ¶ÿ«ÿ½ÿ¶ÿ«ÿ±ÿ°ÿ¬ÿ©ÿ¸ÿ°ÿ±ÿ¹ÿ²ÿ®ÿ±ÿ®ÿªÿ«ÿÿ²ÿªÿ±ÿ©ÿ­ÿ«ÿ²ÿ²ÿ¡ÿ£ÿÆÿ¶ÿ½ÿ¡ÿ ÿÿÿÿÿÿ£ÿ²ÿ­ÿ±ÿÿ«ÿ»ÿ°ÿÿ¡ÿ¬ÿ®ÿÇÿ¼ÿ®ÿ½ÿ·ÿ¯ÿ³ÿ¬ÿ¨ÿ²ÿ¯ÿÿ£ÿ§ÿ¨ÿªÿ²ÿ©ÿ²ÿºÿ¥ÿ¥ÿ­ÿ»ÿÿÿ¬ÿ¦ÿ¦ÿ­ÿ²ÿ³ÿ¥ÿ£ÿµÿ¡ÿÿ¤ÿ¡ÿ­ÿ°ÿ¢ÿ¹ÿÿÿ¤ÿ°ÿ©ÿ©ÿ¤ÿ¡ÿªÿ²ÿ¯ÿ¬ÿ£ÿ®ÿ¢ÿ¦ÿ¬ÿ¯ÿ¹ÿ¼ÿ­ÿÿ¨ÿ²ÿªÿ¨ÿ©ÿ ÿÿ¤ÿ±ÿ·ÿ«ÿ©ÿÿÿÿÿÿÿ®ÿ¤ÿµÿÿ£ÿ¸ÿ¼ÿ±ÿ¬ÿ±ÿªÿÿ°ÿ»ÿ¿ÿ¬ÿ¯ÿÂÿ¯ÿÁÿµÿÂÿ°ÿ»ÿÄÿ¾ÿ­ÿ¢ÿ¥ÿ¨ÿ´ÿ³ÿºÿ­ÿ¨ÿ¬ÿ®ÿ«ÿ¦ÿ¥ÿÄÿ¿ÿ¼ÿ³ÿ´ÿ¾ÿ½ÿµÿ°ÿ·ÿ²ÿ¨ÿªÿ±ÿ¸ÿ¼ÿ´ÿÿ­ÿ­ÿ¶ÿ¶ÿ§ÿ¦ÿ¿ÿ´ÿ¯ÿ±ÿ¬ÿ§ÿ¦ÿ¨ÿªÿÁÿ¨ÿ´ÿ·ÿµÿ³ÿ¶ÿ»ÿ­ÿ¦ÿ ÿ®ÿ«ÿ¬ÿ¸ÿ¶ÿ¨ÿªÿ´ÿ¦ÿ¬ÿ³ÿ³ÿ®ÿ¤ÿ¡ÿ¬ÿ¯ÿ³ÿ¯ÿ ÿªÿ³ÿºÿ½ÿ¯ÿ¥ÿ­ÿ¯ÿ¨ÿ«ÿ³ÿµÿ³ÿ±ÿ¯ÿ®ÿ¡ÿ®ÿ¯ÿµÿµÿ´ÿ¹ÿºÿ¯ÿ³ÿ°ÿ³ÿ­ÿ¬ÿ³ÿ½ÿ½ÿ²ÿ³ÿ¸ÿ´ÿ´ÿ³ÿ³ÿ©ÿ¡ÿªÿ®ÿ¨ÿ¥ÿºÿ¤ÿÿ¯ÿ°ÿ°ÿ»ÿÁÿ´ÿ¡ÿÿªÿ¢ÿ¢ÿ¨ÿ±ÿ³ÿ¬ÿ­ÿ²ÿ½ÿÿÿ­ÿ¯ÿ®ÿ°ÿ®ÿªÿ§ÿ±ÿ´ÿ´ÿ·ÿ¯ÿ­ÿ°ÿµÿ¹ÿ«ÿ½ÿµÿ¯ÿ²ÿ«ÿ®ÿ¸ÿ¸ÿ­ÿ¨ÿÂÿ¿ÿ®ÿ®ÿ®ÿ²ÿ­ÿ¢ÿ ÿ¬ÿ¬ÿ®ÿ·ÿ°ÿ´ÿ¥ÿ²ÿÇÿ»ÿ¤ÿ§ÿ¯ÿ±ÿ¹ÿ©ÿ»ÿÀÿµÿ´ÿ±ÿ®ÿ¹ÿ­ÿ²ÿÿ°ÿ¶ÿ»ÿ³ÿ¤ÿ«ÿ¸ÿ®ÿ¼ÿ»ÿ²ÿ®ÿ¯ÿµÿ©ÿ©ÿ³ÿ·ÿ¾ÿÊÿ¿ÿ¯ÿ§ÿ±ÿ«ÿ±ÿ³ÿ­ÿ¯ÿ¼ÿ¶ÿ¡ÿ´ÿ©ÿ°ÿªÿ°ÿ¥ÿ¨ÿ±ÿ°ÿ®ÿ§ÿ©ÿ»ÿ«ÿ´ÿ­ÿ³ÿ»ÿ±ÿ¶ÿÃÿ´ÿ¨ÿÿ·ÿ¸ÿ±ÿ²ÿµÿºÿ¹ÿªÿ©ÿ¹ÿ°ÿ¥ÿ»ÿÃÿ®ÿ®ÿ´ÿ±ÿ¯ÿªÿ¥ÿ¨ÿ¦ÿÿ¬ÿ±ÿªÿµÿ²ÿ½ÿ¶ÿ¯ÿ°ÿ±ÿ°ÿ¯ÿ·ÿÿ¾ÿ¾ÿ³ÿ£ÿ¤ÿ§ÿ¯ÿµÿ¶ÿºÿ­ÿ¯ÿ¡ÿ²ÿ¤ÿ·ÿ²ÿ©ÿ«ÿ³ÿ²ÿ¯ÿ²ÿ®ÿ¶ÿºÿ¨ÿ²ÿ«ÿ¬ÿ²ÿ²ÿ³ÿ¸ÿ·ÿ«ÿµÿ®ÿ¯ÿ±ÿ¯ÿ¬ÿ±ÿ³ÿ±ÿªÿ¦ÿ®ÿ¶ÿ¼ÿ¹ÿºÿ¸ÿ§ÿ§ÿ«ÿ­ÿÄÿ¼ÿ«ÿ²ÿ°ÿ¨ÿ ÿ´ÿ½ÿ«ÿ»ÿ½ÿ»ÿÀÿµÿ´ÿ±ÿ¤ÿ©ÿµÿ­ÿ¥ÿ´ÿ¹ÿºÿ ÿÿ­ÿºÿºÿ¶ÿ­ÿ£ÿ¨ÿ¶ÿ³ÿ©ÿ¶ÿÿ¥ÿ´ÿ±ÿµÿ¹ÿµÿ¯ÿ¯ÿ²ÿ°ÿ¥ÿ­ÿµÿ£ÿ¥ÿ»ÿ§ÿ­ÿ²ÿ¯ÿ±ÿ²ÿ°ÿ¯ÿªÿ¦ÿ·ÿ°ÿºÿÀÿ­ÿ¡ÿªÿªÿ®ÿ³ÿ«ÿ¥ÿ«ÿ¥ÿ¦ÿ¸ÿ©ÿ³ÿ¾ÿ´ÿ¶ÿ¶ÿ¸ÿÃÿ¼ÿ®ÿ³ÿ±ÿ°ÿ³ÿ¼ÿ±ÿ»ÿ»ÿ¼ÿ¹ÿ´ÿ¬ÿ°ÿ®ÿ§ÿ­ÿ°ÿªÿ¨ÿÁÿÿ©ÿÿ±ÿ£ÿ©ÿ¡ÿ£ÿ©ÿ²ÿ°ÿ¬ÿ¶ÿ¹ÿ·ÿ²ÿ±ÿ³ÿ§ÿ«ÿ°ÿ´ÿ´ÿ±ÿ¦ÿ©ÿ°ÿ¨ÿÿÿ«ÿªÿÀÿ¹ÿ³ÿ·ÿ­ÿ´ÿÿ¨ÿµÿ°ÿ¯ÿªÿ£ÿ¬ÿ¬ÿ§ÿ¢ÿ®ÿªÿ¸ÿ¾ÿ¯ÿºÿªÿ©ÿ¬ÿ­ÿ³ÿ¼ÿ¾ÿ·ÿ·ÿ¿ÿ¾ÿ®ÿ¸ÿ¶ÿÿ°ÿ¼ÿ¤ÿ³ÿ¯ÿ­ÿ·ÿÀÿ¸ÿ¯ÿ²ÿ®ÿ²ÿ©ÿ¹ÿ±ÿµÿ»ÿ¯ÿ¥ÿ§ÿ¦ÿ«ÿÿÿ£ÿ©ÿªÿ©ÿ«ÿ²ÿ¯ÿ£ÿ£ÿ¤ÿ¶ÿ·ÿ¼ÿ¬ÿ£ÿ²ÿ¥ÿ¡ÿÿ§ÿ´ÿ´ÿ­ÿ¦ÿ¨ÿ ÿÿ®ÿµÿ¥ÿ·ÿºÿ´ÿ»ÿ­ÿ®ÿ¢ÿÿ¥ÿ¨ÿ­ÿµÿ³ÿ±ÿ¬ÿ¤ÿÿ´ÿ¢ÿ«ÿªÿÿ¥ÿ¢ÿÿÿ©ÿ¥ÿ§ÿ­ÿ ÿÿ¯ÿ§ÿ©ÿ©ÿÿ¤ÿ£ÿÿÿÿÿ®ÿ·ÿ°ÿÿÿÿ¥ÿ ÿ ÿ¢ÿÿ©ÿ§ÿ·ÿ°ÿÿ¡ÿªÿ¶ÿÿ±ÿ¸ÿ°ÿ¤ÿ®ÿ©ÿÿ¤ÿ®ÿ®ÿ¤ÿ£ÿ«ÿ¤ÿ©ÿ«ÿ¯ÿ¦ÿÿ³ÿ¯ÿµÿ«ÿÿÿÿÿÿÿÿªÿ®ÿ©ÿ¢ÿ£ÿÿÿÿÿ¡ÿ¥ÿ§ÿ©ÿ§ÿµÿªÿÿÿ¤ÿÿ¤ÿ¢ÿÿ«ÿ£ÿ ÿ¨ÿ²ÿ´ÿÿÿÿ§ÿ®ÿ²ÿÿ¥ÿ¬ÿªÿ¬ÿ¤ÿ¯ÿ¯ÿ±ÿ¾ÿ·ÿ¯ÿºÿ²ÿ¨ÿ¬ÿ®ÿ´ÿÃÿ¼ÿ¨ÿ§ÿ¶ÿ»ÿ±ÿ¨ÿ³ÿ­ÿ±ÿ²ÿ³ÿ·ÿ°ÿ¨ÿ¦ÿ«ÿ·ÿ½ÿºÿ¯ÿ¤ÿºÿ²ÿ»ÿ¶ÿºÿ³ÿÈÿ­ÿªÿ¯ÿ¿ÿ³ÿ¨ÿ¬ÿµÿ´ÿ·ÿ¶ÿ®ÿ®ÿ´ÿ´ÿ´ÿ¾ÿ´ÿ´ÿµÿ¸ÿªÿ¿ÿ¶ÿ¶ÿËÿ¶ÿ¦ÿ£ÿªÿ©ÿ»ÿ¬ÿÿ£ÿ©ÿµÿ¶ÿ«ÿªÿ¨ÿ©ÿ³ÿ»ÿ´ÿ¾ÿ³ÿ­ÿµÿ¯ÿ§ÿ­ÿ ÿ©ÿ¯ÿªÿ¯ÿ«ÿ¨ÿ¯ÿ¬ÿªÿªÿ´ÿ¸ÿµÿ°ÿªÿ¯ÿ°ÿ±ÿ³ÿ°ÿ¶ÿ²ÿ¥ÿµÿÀÿ«ÿ¯ÿ¨ÿÿÿ²ÿ·ÿ«ÿ©ÿ¢ÿ©ÿªÿ©ÿ´ÿ¶ÿ®ÿ°ÿ­ÿ¤ÿ¯ÿ·ÿ°ÿ¬ÿµÿ¯ÿ¬ÿ­ÿ²ÿ­ÿ§ÿ­ÿ©ÿºÿ½ÿ½ÿ±ÿ¦ÿ©ÿ®ÿ¨ÿ®ÿ³ÿ¶ÿ²ÿ®ÿ±ÿ´ÿ°ÿ¬ÿ«ÿ©ÿ­ÿ®ÿ¸ÿ¯ÿ¥ÿ»ÿ¹ÿªÿÿ ÿ¬ÿ«ÿ¡ÿ°ÿ²ÿ²ÿ¬ÿ¸ÿ²ÿµÿ³ÿ³ÿ¹ÿ¨ÿ§ÿ¶ÿ²ÿ©ÿ®ÿµÿªÿ ÿ´ÿ¨ÿ§ÿ²ÿ¼ÿ³ÿÿ²ÿÃÿÁÿ±ÿÿ£ÿ¯ÿ­ÿ·ÿ±ÿ°ÿ¯ÿ®ÿ·ÿ¯ÿ«ÿªÿ¤ÿ®ÿ°ÿ¦ÿ§ÿ¥ÿ«ÿ±ÿ ÿ¬ÿ­ÿ¬ÿ¸ÿ­ÿ¨ÿ©ÿÿ­ÿ¯ÿ¸ÿ¦ÿÿ°ÿ¨ÿ¯ÿ£ÿ²ÿ¶ÿ´ÿ°ÿ«ÿªÿ¯ÿ§ÿ­ÿ§ÿ£ÿ¦ÿÿÿ¦ÿªÿ¬ÿ³ÿ²ÿ¢ÿÿ¢ÿ³ÿ±ÿ´ÿ¤ÿ¬ÿ«ÿ¯ÿ¨ÿ§ÿªÿ¡ÿÿ£ÿµÿÿ®ÿ¥ÿ«ÿ§ÿ ÿªÿ®ÿ©ÿ¯ÿ©ÿ¨ÿ¯ÿ´ÿÅÿÉÿ·ÿ¨ÿ¦ÿªÿ¢ÿÿ°ÿ²ÿ©ÿ ÿÿ§ÿªÿ²ÿ®ÿ¥ÿ«ÿºÿªÿ§ÿ©ÿ§ÿ¥ÿÿ©ÿ¦ÿ©ÿ¤ÿÿ¦ÿªÿ«ÿ±ÿªÿ°ÿ´ÿ°ÿ¸ÿ±ÿªÿ¡ÿ©ÿ·ÿ­ÿ©ÿ¦ÿ®ÿ¯ÿ¯ÿÿ¼ÿ¬ÿ±ÿ¨ÿªÿ©ÿ§ÿ¥ÿ©ÿ¶ÿ±ÿ¢ÿÿ ÿ´ÿ¡ÿÿ¤ÿ¯ÿ´ÿ©ÿ¯ÿ¶ÿµÿ¸ÿ±ÿ©ÿ©ÿ±ÿ­ÿ¦ÿ»ÿ¯ÿ»ÿÄÿ·ÿ¥ÿ·ÿ·ÿµÿÿ¤ÿÿ ÿªÿ­ÿ¯ÿÿ¯ÿ£ÿ¬ÿªÿ±ÿ«ÿÿ¡ÿ«ÿ¡ÿªÿÿ¡ÿ¤ÿ©ÿ«ÿ±ÿ¬ÿ«ÿºÿ´ÿ£ÿ£ÿ¨ÿ²ÿµÿªÿ¯ÿÿÿ¤ÿ«ÿ¸ÿªÿ¯ÿ®ÿ©ÿ¦ÿ¬ÿ«ÿ®ÿ§ÿ®ÿ¢ÿÿ«ÿÿ©ÿ­ÿ¤ÿÿµÿ²ÿªÿ±ÿªÿ¥ÿ³ÿ¸ÿ´ÿ­ÿ¶ÿµÿ²ÿ²ÿªÿ´ÿ¶ÿ¥ÿ¥ÿ¦ÿ¬ÿªÿ¶ÿ°ÿ¥ÿ¯ÿ¥ÿ¦ÿ®ÿ®ÿ´ÿ®ÿ¨ÿ¥ÿÿ±ÿ«ÿ¬ÿ®ÿÿ¨ÿµÿÿÿ¬ÿ¬ÿ¢ÿÀÿÈÿ³ÿ¨ÿªÿ£ÿ¬ÿ·ÿ·ÿ®ÿ­ÿ¸ÿ¸ÿ±ÿªÿ¨ÿ­ÿ«ÿ¸ÿ¿ÿ«ÿ¤ÿ³ÿµÿ±ÿ°ÿ³ÿÿ¯ÿ±ÿ¬ÿ­ÿ­ÿ¯ÿ¹ÿ´ÿ¯ÿ¸ÿ¬ÿ¤ÿ´ÿ¨ÿºÿ®ÿ´ÿ²ÿÿ¡ÿÿÿªÿ²ÿ¥ÿ¯ÿ°ÿ¿ÿÃÿ¸ÿ­ÿ¥ÿ ÿ£ÿ´ÿºÿµÿ³ÿ«ÿ©ÿ¨ÿ§ÿ´ÿ¿ÿ´ÿºÿ±ÿ£ÿ¢ÿ©ÿªÿ®ÿ¬ÿ¡ÿ²ÿ­ÿ¬ÿ¡ÿ¶ÿ¡ÿ¯ÿ°ÿ«ÿ¶ÿ±ÿ§ÿªÿ£ÿ¥ÿÿ§ÿµÿµÿºÿ­ÿ«ÿ¯ÿ°ÿ©ÿ¦ÿ«ÿ­ÿ¨ÿ¦ÿ­ÿ¯ÿ­ÿ¯ÿ±ÿ¬ÿ¬ÿ±ÿ´ÿ¯ÿ¢ÿ¯ÿ«ÿªÿ¤ÿµÿ´ÿ³ÿ¦ÿ·ÿ®ÿÿ£ÿ°ÿµÿ¤ÿ¤ÿ±ÿÿ®ÿ©ÿ¤ÿ«ÿ´ÿ¬ÿ¶ÿ¯ÿ°ÿ±ÿ±ÿªÿ²ÿ¢ÿ¤ÿ°ÿµÿ®ÿªÿ´ÿ¶ÿ´ÿ®ÿ¬ÿ¸ÿ±ÿ¤ÿ°ÿ¶ÿ»ÿ³ÿ±ÿ°ÿ¯ÿ³ÿ­ÿªÿ±ÿ´ÿ´ÿ®ÿ´ÿ¯ÿÿ­ÿ±ÿ¿ÿÈÿÃÿ­ÿ»ÿ§ÿ­ÿªÿ¡ÿ®ÿ¦ÿ§ÿ¯ÿ¨ÿ¤ÿ­ÿ®ÿÿ¢ÿ³ÿ±ÿ®ÿ«ÿ®ÿ­ÿ¬ÿ«ÿ«ÿ°ÿ¬ÿ«ÿªÿ¢ÿ¡ÿ­ÿ®ÿ©ÿ®ÿ¶ÿÿ¬ÿ²ÿªÿ¯ÿÄÿ¸ÿ°ÿÿµÿ¯ÿ³ÿÿ¶ÿ´ÿ°ÿ´ÿ³ÿ¥ÿ´ÿ¯ÿ¸ÿ«ÿ§ÿ¬ÿ¬ÿ²ÿ°ÿ®ÿ§ÿ§ÿ¢ÿªÿ­ÿ¦ÿ¥ÿ­ÿ¯ÿ«ÿ¦ÿ­ÿ³ÿ¢ÿ ÿ­ÿ®ÿ¨ÿ¡ÿ¥ÿªÿ©ÿ«ÿ³ÿ±ÿ¨ÿ¯ÿ¦ÿ­ÿ´ÿ±ÿ·ÿ¹ÿ±ÿ±ÿ¬ÿ®ÿ¥ÿ³ÿ¦ÿ±ÿ¬ÿ¬ÿ¹ÿ°ÿ¥ÿ«ÿºÿ¯ÿªÿ°ÿ®ÿµÿ¸ÿ¹ÿ²ÿ¥ÿ¥ÿ¯ÿªÿ©ÿ¶ÿ³ÿ¨ÿ¯ÿ²ÿ£ÿ¥ÿ©ÿÿ¦ÿ¢ÿ©ÿ£ÿ­ÿ¦ÿ§ÿ¤ÿ©ÿµÿ¬ÿ°ÿ´ÿ©ÿ¢ÿ©ÿ¡ÿµÿ«ÿ®ÿ£ÿ¹ÿ£ÿ´ÿµÿ±ÿ¤ÿ¬ÿÁÿ¶ÿ¿ÿ·ÿ©ÿ²ÿ¸ÿ²ÿ¸ÿÂÿ¾ÿ²ÿ«ÿ²ÿ­ÿ¦ÿ§ÿÿÿÿÿªÿªÿ²ÿ¯ÿ­ÿªÿ·ÿºÿ®ÿ³ÿ¹ÿµÿ´ÿ·ÿ¯ÿ¾ÿÁÿ¢ÿ£ÿ®ÿ¡ÿ¢ÿ©ÿ¯ÿºÿ³ÿªÿ£ÿªÿªÿ±ÿ«ÿ©ÿ©ÿ¤ÿ¨ÿªÿ¬ÿ·ÿ¸ÿ«ÿ§ÿ¬ÿ¥ÿÿ¦ÿ§ÿ§ÿÿÿ ÿ¤ÿ®ÿÿ§ÿ¯ÿ¶ÿÿÿ´ÿ²ÿµÿ¥ÿÿ¬ÿ¹ÿ®ÿÿ­ÿ­ÿ®ÿÿ¦ÿ¬ÿ­ÿ¥ÿ£ÿ¥ÿ³ÿ±ÿÿÿ©ÿ¸ÿ¯ÿ©ÿ­ÿ¨ÿ­ÿ³ÿ·ÿ®ÿ¦ÿ¨ÿ£ÿ´ÿµÿºÿµÿ°ÿ¦ÿºÿ©ÿÇÿ¯ÿ½ÿ§ÿ®ÿ«ÿ¾ÿ°ÿµÿ¨ÿ¬ÿ²ÿ³ÿ«ÿ§ÿªÿ´ÿ¶ÿ¯ÿ¨ÿ¢ÿ¦ÿ²ÿ³ÿ¨ÿ±ÿ¿ÿºÿ¾ÿºÿ»ÿµÿ½ÿ¹ÿ¶ÿ²ÿ¸ÿ°ÿªÿ®ÿµÿ²ÿ¦ÿ·ÿ³ÿ»ÿ«ÿ±ÿ­ÿ©ÿ®ÿ²ÿ¶ÿ°ÿµÿ¹ÿ°ÿ±ÿ¸ÿµÿ®ÿ°ÿ¬ÿ¨ÿ±ÿ·ÿ¿ÿ½ÿ¥ÿ¬ÿ¨ÿ®ÿ»ÿ´ÿ¬ÿ½ÿ«ÿµÿ©ÿ·ÿ¯ÿ¯ÿ­ÿ¹ÿ©ÿ¬ÿ½ÿ§ÿºÿ¾ÿÇÿ´ÿ¡ÿ§ÿµÿ´ÿ¯ÿ©ÿ©ÿµÿ¼ÿ´ÿ¸ÿ¿ÿ¶ÿ»ÿ¶ÿ±ÿ®ÿ´ÿ¿ÿ½ÿ°ÿ·ÿ±ÿ£ÿ²ÿ¹ÿÈÿÁÿ°ÿ¹ÿ¯ÿºÿ®ÿ¯ÿ¼ÿ¥ÿ§ÿ¥ÿ©ÿ¢ÿ£ÿ°ÿ¶ÿ­ÿ¨ÿ²ÿµÿ­ÿ©ÿ­ÿ¯ÿ²ÿªÿ¬ÿ ÿ ÿ«ÿ¾ÿ§ÿ»ÿÂÿ­ÿ³ÿ¶ÿ¬ÿ¿ÿ½ÿ¼ÿ»ÿ·ÿ´ÿ°ÿ¼ÿ½ÿµÿ¯ÿ©ÿ¨ÿ©ÿ«ÿ­ÿ¶ÿÀÿ®ÿ¤ÿ¬ÿ¢ÿ«ÿ³ÿ®ÿÿ±ÿ­ÿ³ÿ¥ÿ¯ÿ©ÿ ÿ±ÿµÿ«ÿ¦ÿ¯ÿ«ÿ¬ÿªÿ§ÿ¨ÿ²ÿ·ÿ½ÿ¹ÿ´ÿ®ÿ¨ÿ¼ÿÂÿµÿ°ÿ®ÿ«ÿ¸ÿ¬ÿÿ¤ÿºÿ·ÿ¬ÿ¨ÿ¾ÿ´ÿ³ÿ ÿ¡ÿ·ÿ¬ÿ¬ÿ¸ÿ²ÿ²ÿ¸ÿµÿ²ÿ®ÿ¥ÿ°ÿ¹ÿ§ÿªÿ²ÿ¬ÿ­ÿ³ÿ³ÿÿ¥ÿ¤ÿ­ÿ¥ÿ¬ÿ¼ÿ©ÿÿ£ÿ£ÿªÿ²ÿ¸ÿµÿ»ÿ´ÿ©ÿ¬ÿ¶ÿ¹ÿ·ÿ®ÿÿÿªÿ°ÿ¦ÿ®ÿ¨ÿ¯ÿ±ÿ²ÿ°ÿ©ÿÿÿ£ÿ³ÿ´ÿ¾ÿ¸ÿ¾ÿ´ÿ­ÿªÿ±ÿ²ÿªÿ¨ÿÿvÿÿ¯ÿ³ÿ³ÿ¶ÿ½ÿªÿ¯ÿ®ÿ¿ÿºÿ¶ÿ°ÿ·ÿ´ÿ±ÿ¨ÿµÿªÿ¬ÿµÿ¬ÿÿ¤ÿ¨ÿ ÿ©ÿ±ÿ­ÿ¨ÿ¼ÿ»ÿ¬ÿ°ÿ§ÿ²ÿµÿ¹ÿµÿ§ÿ·ÿ±ÿ¸ÿ²ÿ¥ÿ¦ÿ¬ÿ¢ÿÿªÿ¯ÿªÿ¯ÿ©ÿ¥ÿªÿ§ÿ«ÿ¤ÿÿªÿªÿµÿ«ÿ´ÿ·ÿÿ¯ÿ¥ÿÿ®ÿ¯ÿ­ÿ¨ÿ£ÿ¦ÿ£ÿ£ÿ«ÿ¤ÿ°ÿ­ÿ­ÿ§ÿ§ÿ¦ÿ¬ÿªÿ·ÿ§ÿÿ¨ÿµÿ§ÿªÿµÿ´ÿ²ÿ®ÿ®ÿ¹ÿ´ÿ§ÿÿÿ¤ÿÿÿ´ÿÿÿÿÿ­ÿ¬ÿÿÿÿÿÿ§ÿµÿ¶ÿ®ÿ²ÿºÿ«ÿ¤ÿ¥ÿ¦ÿ«ÿ¨ÿÿ¦ÿ®ÿ±ÿ©ÿÿ ÿ©ÿ©ÿ­ÿ³ÿ¸ÿ·ÿ¶ÿ®ÿÿ¡ÿ°ÿÌÿ¹ÿºÿÿ¸ÿ¤ÿ«ÿ£ÿÿ¥ÿÿÿ¤ÿ¦ÿÿÿªÿ°ÿ¯ÿ£ÿÿÿ¬ÿ¬ÿ§ÿ¬ÿ¦ÿ ÿ¥ÿ¼ÿ¢ÿ¤ÿ¬ÿ¤ÿ´ÿ·ÿ±ÿ¯ÿ©ÿ¯ÿªÿÿ ÿ¬ÿ³ÿ¶ÿ´ÿ©ÿªÿ­ÿ·ÿÿªÿ´ÿ©ÿ¯ÿ«ÿ£ÿ«ÿ±ÿ²ÿ¯ÿ§ÿ­ÿªÿ»ÿ½ÿ®ÿ¹ÿ¢ÿ®ÿ±ÿ­ÿ±ÿ³ÿ¬ÿªÿ¨ÿ«ÿ´ÿ³ÿ´ÿ¼ÿ´ÿ³ÿ·ÿÿ³ÿ¥ÿ¸ÿ¿ÿ±ÿ°ÿ»ÿ°ÿ¨ÿ¦ÿ¯ÿ¾ÿ¾ÿ¼ÿ²ÿ¨ÿ¿ÿ»ÿ¨ÿÅÿ´ÿ¶ÿ­ÿ¨ÿ¤ÿ¡ÿ¦ÿ©ÿ¤ÿ§ÿ«ÿ­ÿ¹ÿ¬ÿÿ ÿ»ÿÿªÿ­ÿ°ÿ°ÿ²ÿ¬ÿ¹ÿ»ÿ¯ÿ«ÿ©ÿ¤ÿ®ÿ¯ÿ¹ÿÂÿ¡ÿ¾ÿ¹ÿ¯ÿ³ÿ°ÿµÿµÿ­ÿ­ÿ³ÿ­ÿ©ÿµÿ²ÿ¬ÿ¾ÿ¬ÿÿ®ÿ·ÿ¶ÿ²ÿ¸ÿ³ÿ©ÿ©ÿ·ÿ¾ÿ¸ÿ´ÿ¬ÿ·ÿ¨ÿªÿÿºÿ¶ÿ®ÿ¥ÿ§ÿ¤ÿ°ÿªÿÿ¥ÿ®ÿ£ÿ²ÿ´ÿ¸ÿ»ÿ§ÿ«ÿ´ÿ¸ÿÀÿºÿ«ÿ³ÿ³ÿ©ÿ«ÿ¥ÿÿ¢ÿ¹ÿªÿ ÿ°ÿ©ÿ´ÿÀÿ¶ÿ³ÿªÿ¨ÿ´ÿ²ÿ£ÿ¬ÿ°ÿ®ÿ¸ÿºÿ°ÿ¯ÿºÿÂÿÀÿ®ÿÿÿ²ÿ¼ÿ»ÿ¸ÿ¬ÿ¯ÿ«ÿ°ÿ¶ÿ´ÿ­ÿ²ÿ±ÿ©ÿ¦ÿ«ÿ¨ÿ¥ÿ·ÿºÿ­ÿ¨ÿ¬ÿ²ÿ´ÿ¶ÿ§ÿÿ¨ÿªÿ«ÿ­ÿ¡ÿ§ÿ³ÿ°ÿµÿÿ§ÿ´ÿ·ÿ¨ÿ¬ÿ¯ÿ¬ÿ±ÿ«ÿÿ²ÿ§ÿ¼ÿ®ÿ£ÿ«ÿ¯ÿ¯ÿ¡ÿ¦ÿ¸ÿ¶ÿ¯ÿµÿ«ÿ¢ÿ¾ÿ¸ÿ±ÿ«ÿ­ÿ§ÿªÿ²ÿµÿ²ÿ¦ÿÿ³ÿ¶ÿ²ÿ´ÿ¨ÿ¦ÿ°ÿ¾ÿ­ÿ«ÿ¬ÿªÿ¸ÿ¾ÿµÿ©ÿ³ÿ´ÿ¥ÿµÿ©ÿÿÿÿ¤ÿªÿ°ÿ·ÿ´ÿ»ÿ±ÿ¯ÿ«ÿ·ÿ½ÿÅÿ¶ÿ©ÿ±ÿ´ÿ¬ÿ¶ÿ®ÿ£ÿ±ÿ¬ÿ§ÿ«ÿ±ÿ°ÿ²ÿ¾ÿ¹ÿ¤ÿ­ÿ·ÿ±ÿµÿ¥ÿ£ÿ°ÿ¹ÿ´ÿ³ÿºÿµÿ­ÿ©ÿµÿ¯ÿ¿ÿ³ÿ¯ÿ¤ÿ¨ÿ«ÿ©ÿ§ÿÿÿ´ÿÁÿ¦ÿªÿ±ÿªÿ¨ÿ¦ÿ§ÿ®ÿ³ÿ¹ÿ¾ÿµÿºÿ¥ÿ«ÿµÿ¶ÿ¬ÿ®ÿ´ÿ®ÿºÿ±ÿ«ÿ«ÿ·ÿ±ÿ¯ÿ¥ÿ¥ÿ§ÿ¨ÿ°ÿ²ÿ¿ÿ²ÿ½ÿ²ÿ¶ÿ´ÿ§ÿ§ÿ®ÿ®ÿµÿ¶ÿ¯ÿ£ÿ¢ÿ°ÿÿ³ÿ¼ÿ²ÿ±ÿ¸ÿ³ÿ¨ÿ¸ÿ³ÿ­ÿ¯ÿ¡ÿ ÿ«ÿ®ÿ«ÿ©ÿ¥ÿ¯ÿ¥ÿ²ÿµÿ¦ÿ¶ÿ¼ÿ®ÿÿÿ¿ÿ¿ÿ­ÿ¨ÿÿÿ¢ÿ¦ÿ¦ÿ¤ÿ§ÿ»ÿ®ÿ­ÿ¥ÿ¢ÿ²ÿ±ÿ¬ÿ£ÿÿÿ¯ÿ³ÿ­ÿ¶ÿ²ÿ¯ÿ¶ÿ®ÿ¨ÿ²ÿ³ÿÿÿÿ²ÿ¨ÿ¶ÿ³ÿªÿ¢ÿ ÿ¡ÿÿ¸ÿªÿ«ÿ¬ÿ¦ÿ¦ÿ¯ÿµÿ°ÿÿ£ÿ£ÿÿ£ÿ¥ÿ ÿ§ÿ­ÿ°ÿºÿ©ÿ²ÿ ÿ£ÿÿ¨ÿ­ÿ¥ÿ¡ÿ¦ÿ¬ÿ¥ÿ«ÿ«ÿ¥ÿ©ÿ¢ÿ©ÿ´ÿ¨ÿ¬ÿ±ÿÿ¥ÿ¢ÿÿ¢ÿ£ÿ¦ÿ­ÿ¶ÿ¯ÿºÿ®ÿ¢ÿ¨ÿ¤ÿ¢ÿ«ÿ¢ÿÿ§ÿ½ÿ«ÿµÿ»ÿ²ÿ¤ÿ¤ÿ³ÿ°ÿ­ÿ¼ÿºÿ¹ÿªÿªÿ±ÿ«ÿ¦ÿ«ÿ»ÿ¥ÿÿ®ÿ±ÿ§ÿ¨ÿ®ÿ·ÿ²ÿ­ÿ©ÿ°ÿ¯ÿ«ÿ«ÿ«ÿ¬ÿ®ÿ¹ÿ¦ÿ­ÿ¸ÿ·ÿ·ÿ½ÿ°ÿ°ÿ§ÿ³ÿ£ÿ£ÿ®ÿ´ÿ²ÿ«ÿ¥ÿ²ÿ¬ÿ¬ÿ«ÿ¥ÿ¥ÿ¥ÿÿ¶ÿ¹ÿ¸ÿ®ÿ¨ÿªÿ¤ÿ·ÿ­ÿ¬ÿ´ÿ´ÿ«ÿ¥ÿ¤ÿ«ÿÎÿ¬ÿÿ³ÿ¿ÿ»ÿ¸ÿ´ÿ¥ÿªÿ´ÿ±ÿ±ÿ­ÿ©ÿ¦ÿÿÿ¬ÿÉÿ§ÿ®ÿ§ÿ¬ÿ±ÿ¬ÿ¬ÿ ÿ¢ÿ§ÿ®ÿ¯ÿ³ÿ²ÿ©ÿ ÿ ÿ´ÿ¨ÿÄÿ¾ÿ²ÿ²ÿ®ÿ«ÿ²ÿ«ÿ¬ÿ¯ÿ¨ÿ¦ÿ°ÿ´ÿ°ÿ®ÿ¶ÿÀÿÆÿ·ÿ³ÿ³ÿ­ÿ­ÿ®ÿ¨ÿµÿºÿ¶ÿ®ÿ½ÿºÿµÿ±ÿ¯ÿ´ÿ¸ÿ²ÿ¡ÿÿ ÿ¦ÿ©ÿ§ÿªÿ­ÿ ÿ¡ÿ£ÿ¤ÿ ÿÿ°ÿ®ÿ§ÿ«ÿªÿ ÿÿ°ÿ®ÿ¸ÿºÿ°ÿ¨ÿ¤ÿÿ¡ÿ¢ÿ¦ÿ¹ÿ®ÿ©ÿ³ÿ·ÿ±ÿ®ÿ¯ÿ§ÿ¶ÿ±ÿ¯ÿµÿµÿ±ÿ§ÿÿÿ«ÿ±ÿ»ÿÿ©ÿ¿ÿÄÿ»ÿ«ÿ¨ÿ´ÿ¯ÿ·ÿ²ÿ°ÿ¸ÿ»ÿ¾ÿ½ÿ»ÿ¸ÿ²ÿºÿ²ÿ½ÿ¤ÿ£ÿ±ÿÀÿÇÿ¼ÿ«ÿªÿ´ÿ§ÿµÿ·ÿ¶ÿ²ÿ¯ÿ¬ÿ«ÿ·ÿ½ÿ´ÿÈÿ·ÿ´ÿ¹ÿ¶ÿ²ÿ¹ÿ¶ÿ¯ÿ¨ÿ¡ÿ«ÿ®ÿ½ÿ¿ÿ¾ÿ³ÿ´ÿ«ÿ¨ÿ±ÿ²ÿ¬ÿ²ÿ®ÿµÿÁÿ¹ÿ¯ÿ©ÿ¯ÿªÿ¢ÿ¬ÿ¯ÿ§ÿ³ÿºÿ­ÿ­ÿ¤ÿªÿµÿÀÿµÿ¦ÿ¸ÿ³ÿ¯ÿ¦ÿºÿ³ÿ¸ÿ­ÿªÿ£ÿÿ§ÿ®ÿ«ÿ©ÿ®ÿ­ÿ²ÿ´ÿ®ÿ³ÿ²ÿ²ÿ²ÿ²ÿÁÿ²ÿ´ÿ ÿ»ÿ®ÿªÿ¦ÿ«ÿ©ÿ­ÿ·ÿªÿ¡ÿ±ÿ¿ÿ°ÿ²ÿ©ÿ®ÿ±ÿ«ÿ±ÿ¸ÿ¶ÿ³ÿ±ÿµÿ¯ÿ®ÿÄÿ½ÿ±ÿªÿ±ÿ¸ÿÀÿÀÿ°ÿªÿ¶ÿ®ÿ¬ÿ§ÿÿ¬ÿ²ÿ¼ÿ³ÿ¬ÿ­ÿ¨ÿ¯ÿ´ÿ©ÿ§ÿ¼ÿ°ÿ­ÿ¯ÿ½ÿ¼ÿ³ÿ®ÿ©ÿ¦ÿÿ­ÿ³ÿ³ÿºÿ«ÿ©ÿ¶ÿÂÿºÿ´ÿµÿ«ÿ­ÿ³ÿ¥ÿ©ÿ¶ÿ³ÿ·ÿ©ÿªÿ±ÿ»ÿÀÿ½ÿ³ÿ¨ÿ¹ÿÅÿ°ÿ¹ÿ²ÿ©ÿ¬ÿ¦ÿ­ÿ·ÿºÿ¸ÿ°ÿ¬ÿ¾ÿ¸ÿ±ÿ¤ÿºÿ¨ÿµÿ¸ÿµÿ¦ÿ¯ÿÄÿÀÿ²ÿ®ÿªÿ§ÿ¸ÿ´ÿÃÿ¶ÿ®ÿ®ÿ©ÿ©ÿ¬ÿ¯ÿ¶ÿ²ÿ¡ÿ¡ÿªÿ±ÿ¤ÿ±ÿªÿºÿÊÿ±ÿÿ¢ÿ£ÿ ÿ«ÿ¶ÿ¨ÿ­ÿ®ÿ´ÿÿ³ÿ®ÿ¹ÿ´ÿªÿ¥ÿªÿ°ÿ«ÿ¦ÿªÿ¨ÿ²ÿ±ÿ²ÿ²ÿ¾ÿ¸ÿ«ÿ¸ÿ»ÿ¹ÿ·ÿ®ÿ©ÿ®ÿ´ÿ¹ÿ§ÿ¨ÿ¿ÿ­ÿÿ¢ÿµÿ³ÿ±ÿµÿ±ÿ«ÿ±ÿ³ÿ¡ÿÿ£ÿ­ÿ¶ÿ°ÿ±ÿÿ¥ÿ¢ÿ²ÿ²ÿ¨ÿ¯ÿ¯ÿ¤ÿªÿ»ÿ³ÿ¨ÿ¹ÿ³ÿ±ÿ­ÿ½ÿ·ÿ¿ÿ¥ÿ§ÿ¯ÿ³ÿ²ÿ®ÿµÿÁÿ·ÿµÿ£ÿ³ÿÿ¯ÿ²ÿ°ÿ¨ÿ³ÿ©ÿ¬ÿ©ÿ®ÿ²ÿ±ÿ¶ÿ²ÿ­ÿ§ÿ¤ÿªÿ¯ÿ¶ÿ³ÿ½ÿ¬ÿ¢ÿÿ²ÿ«ÿ¨ÿ¯ÿ¨ÿ¬ÿ¹ÿ­ÿ¥ÿ ÿ¤ÿ­ÿ ÿ¢ÿµÿ³ÿ¬ÿªÿ¦ÿ£ÿ¨ÿ¢ÿ¤ÿ²ÿ°ÿªÿªÿ°ÿ¦ÿÿ·ÿ¹ÿ®ÿ·ÿÀÿºÿ¿ÿµÿ±ÿ°ÿ¯ÿªÿÿ ÿ¨ÿÿ¤ÿÿ§ÿ¨ÿ¤ÿ¦ÿÿÿ¥ÿÿ¥ÿÿÿ¤ÿÿ¨ÿ³ÿ§ÿ¦ÿ¯ÿ¥ÿªÿ©ÿÿÿ¤ÿ¯ÿ¦ÿÿ¢ÿÿÿ¢ÿ¯ÿ¨ÿ ÿªÿ­ÿ§ÿÿ¤ÿ­ÿ¡ÿ¯ÿ«ÿªÿ¤ÿ ÿ¶ÿ¦ÿ­ÿ°ÿ´ÿ¬ÿ­ÿ¦ÿ¨ÿ´ÿ¶ÿ¸ÿ°ÿ§ÿªÿ¯ÿ ÿªÿÿ ÿ¦ÿ®ÿÿ¥ÿ°ÿÿÿ«ÿ£ÿÿÿÿÿ¤ÿÿ ÿ ÿ ÿ¢ÿÿÿ£ÿÿÿ ÿ®ÿ®ÿ¯ÿÿ ÿ§ÿÿÿ¨ÿ¦ÿ¯ÿ¦ÿ¦ÿÿÿ¤ÿ§ÿ©ÿÿ²ÿ¨ÿÿ ÿ¦ÿÿ ÿ±ÿ¶ÿ¯ÿ°ÿ´ÿ²ÿ¨ÿ¨ÿ´ÿ«ÿ¦ÿ¤ÿ±ÿ¦ÿ²ÿ³ÿ¢ÿ°ÿ¡ÿ¼ÿ®ÿ¸ÿ¶ÿ³ÿ·ÿ°ÿ±ÿ©ÿ¥ÿºÿÆÿ¹ÿ±ÿ°ÿ«ÿ´ÿµÿ¶ÿ®ÿ­ÿ¹ÿ¢ÿ³ÿ¹ÿ©ÿ¥ÿ°ÿ²ÿ¸ÿ´ÿ·ÿ½ÿ°ÿ«ÿ±ÿ¬ÿ«ÿ²ÿ«ÿ©ÿ­ÿ¥ÿ¾ÿ³ÿ¼ÿ£ÿÄÿ³ÿ²ÿ¯ÿ´ÿÿ²ÿ·ÿ¯ÿ¹ÿ¼ÿÁÿºÿ²ÿºÿ¹ÿ°ÿ±ÿ©ÿ£ÿºÿÃÿµÿ½ÿ°ÿ®ÿ½ÿ³ÿ¥ÿ³ÿ«ÿ¼ÿ©ÿ°ÿ­ÿ©ÿ«ÿ°ÿ¬ÿ®ÿ¯ÿµÿ¼ÿºÿ¶ÿ°ÿ®ÿ´ÿ¸ÿ¬ÿ¬ÿ¯ÿ©ÿ¤ÿ¢ÿÍÿ°ÿ¯ÿ«ÿ¸ÿ¶ÿÿ¨ÿ¬ÿ²ÿ­ÿ±ÿµÿ·ÿ°ÿªÿ¦ÿ¤ÿ©ÿ§ÿ©ÿ«ÿ°ÿ¯ÿµÿ©ÿÿ©ÿ¦ÿ¶ÿ©ÿ¢ÿ¥ÿ°ÿÃÿºÿ¦ÿ§ÿ£ÿ®ÿ²ÿ±ÿ»ÿÄÿ¹ÿ¸ÿ¶ÿ°ÿºÿµÿ¢ÿÿÃÿ¹ÿ¨ÿ§ÿËÿ¹ÿ­ÿ½ÿªÿ­ÿ¸ÿ¼ÿ®ÿ¬ÿªÿ­ÿªÿ¶ÿ³ÿ¾ÿ²ÿ­ÿ°ÿ¨ÿªÿ­ÿ«ÿ®ÿ¬ÿ²ÿµÿ¨ÿ²ÿ¨ÿ­ÿ®ÿ¶ÿ±ÿ¦ÿ³ÿ¬ÿ»ÿµÿ¯ÿÿ·ÿ°ÿÅÿªÿ¦ÿ¼ÿ»ÿ®ÿ¬ÿ°ÿ°ÿ®ÿ¯ÿµÿ²ÿ©ÿ°ÿ©ÿÿªÿ¸ÿ²ÿ¯ÿ²ÿ¹ÿ³ÿÿ¨ÿÿ¿ÿ ÿ²ÿ°ÿ ÿ¨ÿÿ¤ÿÿ¦ÿ½ÿ´ÿ¡ÿ¤ÿ±ÿ®ÿ®ÿ­ÿªÿ«ÿ ÿÿ¦ÿ§ÿ¬ÿ´ÿ²ÿªÿÿÿ°ÿ¸ÿÃÿ±ÿÿµÿ´ÿ±ÿ¦ÿ¡ÿ£ÿÿ·ÿ¯ÿ¢ÿ¯ÿ¤ÿªÿ©ÿ²ÿ¶ÿ¨ÿÿ¥ÿ¯ÿ±ÿ¯ÿªÿ©ÿ©ÿ¨ÿ¯ÿÿ¢ÿÿÿ±ÿ©ÿ¨ÿÿ¯ÿ¯ÿÿ·ÿ¨ÿ¯ÿ±ÿ¬ÿªÿ³ÿ®ÿ©ÿ¶ÿ´ÿ¬ÿ¬ÿ±ÿªÿ¨ÿ¬ÿ«ÿ®ÿ®ÿ«ÿ®ÿ¬ÿ®ÿ·ÿ²ÿ¯ÿ§ÿ¡ÿ¬ÿ©ÿ¥ÿÿ¢ÿ¦ÿ¦ÿÿ¶ÿ´ÿµÿ²ÿ¤ÿµÿ®ÿ¤ÿ¢ÿ½ÿ³ÿ¶ÿ®ÿ¨ÿªÿ¶ÿ²ÿ°ÿ®ÿ¬ÿªÿ¯ÿ­ÿ£ÿ«ÿ¯ÿ¥ÿ¥ÿªÿ¦ÿÿ¥ÿ±ÿ¹ÿ¸ÿ¦ÿ³ÿ¯ÿ¶ÿ ÿ¦ÿ§ÿ¯ÿ©ÿ¨ÿ´ÿ¬ÿ¹ÿÁÿ³ÿ§ÿ¨ÿ§ÿ¦ÿ¤ÿµÿ«ÿ£ÿ¦ÿÿªÿ¨ÿ¥ÿ°ÿ³ÿ¶ÿµÿ·ÿ³ÿªÿ«ÿ£ÿ§ÿ®ÿªÿ¦ÿÿ¡ÿªÿµÿ¶ÿ¶ÿµÿÿ§ÿ£ÿ¤ÿ©ÿµÿ«ÿ«ÿÿ¬ÿ©ÿ¥ÿ¬ÿ³ÿ¨ÿ§ÿ²ÿ³ÿ©ÿ¦ÿ°ÿ¸ÿ·ÿ¬ÿ¬ÿ®ÿ·ÿ¥ÿÿ°ÿ°ÿ°ÿ¡ÿÿ¯ÿ©ÿ§ÿ¨ÿ¦ÿ«ÿ¯ÿ»ÿ©ÿÿ¯ÿ·ÿ¥ÿ®ÿ³ÿµÿ¶ÿÂÿ¯ÿ·ÿ¤ÿ®ÿÅÿ®ÿÿ¶ÿ¾ÿ¯ÿ±ÿ«ÿ±ÿ ÿ ÿ«ÿ¸ÿ¹ÿ»ÿÀÿ·ÿ±ÿ´ÿ¶ÿ®ÿ©ÿ­ÿªÿ¦ÿ®ÿµÿ¨ÿ²ÿ½ÿ°ÿ£ÿ¨ÿ¾ÿµÿ§ÿ°ÿ¾ÿªÿÿªÿ´ÿ£ÿ³ÿ¯ÿµÿ·ÿ°ÿ·ÿ±ÿ²ÿ©ÿ¨ÿÿ¦ÿÿ¡ÿÿ®ÿ®ÿ±ÿªÿ©ÿ´ÿ³ÿ¨ÿ£ÿ¦ÿ°ÿ´ÿ¯ÿ¨ÿªÿ¯ÿ«ÿ­ÿ¨ÿ®ÿ¸ÿ·ÿ©ÿ¬ÿÿÿ¥ÿ£ÿ¦ÿ¤ÿ¦ÿ©ÿÿÿ¤ÿ·ÿ¢ÿ®ÿ±ÿ¬ÿ²ÿ¬ÿ¤ÿ¨ÿ¦ÿ­ÿ£ÿ­ÿµÿ¹ÿ¸ÿ«ÿÿ¦ÿ¬ÿ©ÿ¯ÿ°ÿ©ÿ¦ÿ¯ÿ²ÿ±ÿ²ÿ¯ÿ²ÿ®ÿ¯ÿµÿºÿ«ÿÿªÿ°ÿ«ÿ°ÿ²ÿ¶ÿ¶ÿ°ÿ½ÿ·ÿªÿ¡ÿªÿ­ÿ¡ÿ³ÿ¿ÿÿÿÿ¯ÿºÿÿ£ÿ²ÿ¦ÿ©ÿ­ÿ²ÿ¦ÿ¯ÿ¯ÿ²ÿ¶ÿ½ÿ¶ÿ´ÿ¾ÿ½ÿ´ÿ­ÿ¬ÿ²ÿ°ÿ«ÿ»ÿÅÿ·ÿ¯ÿ°ÿ²ÿ«ÿµÿ¾ÿ´ÿµÿ³ÿ®ÿ´ÿ°ÿ­ÿÿ¶ÿ¯ÿ¶ÿ¼ÿ®ÿ´ÿ³ÿ³ÿ¦ÿ¢ÿ©ÿ®ÿ§ÿ¬ÿ¸ÿÿªÿºÿ·ÿ«ÿ©ÿ«ÿ£ÿ§ÿ­ÿ­ÿ®ÿ«ÿ¦ÿ®ÿ²ÿªÿ¯ÿ­ÿÿÿ«ÿ«ÿªÿ·ÿ¥ÿÿÿ§ÿ´ÿ¯ÿÃÿ¶ÿ¹ÿÿ°ÿªÿÿÿ¯ÿ­ÿªÿ¸ÿ¯ÿ¨ÿ°ÿ¯ÿ¾ÿ§ÿªÿ¥ÿ¤ÿ²ÿ´ÿ²ÿ§ÿ§ÿÿ§ÿ®ÿ­ÿ«ÿ²ÿ³ÿ±ÿªÿ©ÿ¯ÿ­ÿ¯ÿ°ÿ®ÿ¤ÿÿ£ÿ§ÿ¦ÿ°ÿ¯ÿ¯ÿ®ÿªÿÿ©ÿ´ÿ¼ÿ±ÿµÿ±ÿ¥ÿ³ÿ»ÿ¤ÿ¹ÿ¯ÿ®ÿ¥ÿ«ÿ¸ÿ³ÿ¡ÿ°ÿ¿ÿ³ÿ²ÿ°ÿ­ÿµÿ´ÿ°ÿ±ÿ®ÿ¨ÿ©ÿ§ÿ¦ÿ¯ÿ®ÿ¨ÿ°ÿµÿ®ÿÿÿÿªÿ©ÿ®ÿªÿ¨ÿ«ÿ¨ÿ ÿ­ÿ§ÿ½ÿ¸ÿ©ÿ­ÿ¸ÿ©ÿ­ÿ®ÿ«ÿ ÿ§ÿ²ÿ´ÿ«ÿ½ÿ´ÿ¦ÿ¢ÿ¤ÿ©ÿ­ÿ®ÿ£ÿ§ÿ³ÿ²ÿ¶ÿ¾ÿ¶ÿ±ÿ©ÿ¥ÿ®ÿ¯ÿµÿ«ÿ°ÿ¤ÿ£ÿ«ÿ ÿ©ÿµÿ¥ÿ»ÿªÿ¸ÿÿ£ÿ¢ÿÊÿÂÿ»ÿ¨ÿ½ÿµÿ¡ÿ¤ÿÿ¯ÿ¤ÿ¹ÿ³ÿÀÿ¸ÿ¤ÿ§ÿµÿ®ÿ®ÿªÿ§ÿ­ÿ®ÿ°ÿªÿ¢ÿ©ÿ¶ÿ²ÿ§ÿ­ÿ©ÿÿ¦ÿ¥ÿ¨ÿ ÿ©ÿ­ÿ¦ÿ©ÿ¯ÿÿªÿºÿÿ£ÿ§ÿªÿ¶ÿ¬ÿÿ«ÿ±ÿªÿÿ¯ÿ±ÿ±ÿ¡ÿ¨ÿ®ÿ³ÿ¦ÿ­ÿªÿ´ÿ·ÿÿÿ©ÿ®ÿ²ÿ¶ÿ±ÿ«ÿ´ÿ°ÿµÿ®ÿ¨ÿ ÿ¨ÿ¬ÿ·ÿ´ÿ°ÿ£ÿÿ«ÿ¨ÿ·ÿ²ÿÄÿµÿ³ÿÄÿÄÿ¸ÿºÿ£ÿ¢ÿ§ÿªÿ¨ÿ´ÿ±ÿ®ÿ±ÿ±ÿ±ÿ±ÿ±ÿ¯ÿ¨ÿ«ÿ»ÿ·ÿ§ÿ°ÿ¬ÿ¬ÿ¨ÿ£ÿ´ÿ¿ÿ¼ÿ°ÿ¯ÿ«ÿÀÿ¯ÿ¼ÿÿ®ÿ©ÿ·ÿ£ÿÿÿ®ÿµÿ³ÿ¶ÿ¬ÿµÿ¬ÿ®ÿ´ÿ²ÿ®ÿ©ÿ¨ÿ©ÿ­ÿ°ÿ°ÿ¾ÿºÿ¤ÿ³ÿ§ÿ¯ÿ½ÿ¬ÿ®ÿ©ÿ³ÿ¸ÿ¬ÿ¨ÿ¹ÿÁÿ¾ÿ¯ÿ°ÿ ÿÉÿ°ÿ®ÿ®ÿ·ÿ¹ÿ¶ÿÿÿ¡ÿ´ÿ½ÿ£ÿÿ©ÿ±ÿ±ÿÿÿ´ÿµÿ±ÿµÿ³ÿÄÿ²ÿ­ÿ¹ÿ«ÿªÿ´ÿ®ÿÀÿºÿµÿ³ÿ¥ÿÇÿ­ÿ¨ÿ´ÿ¬ÿ­ÿ¥ÿ¢ÿ¢ÿªÿ®ÿ­ÿ§ÿ¦ÿ«ÿ®ÿ´ÿ¶ÿ´ÿªÿ§ÿªÿ°ÿ¢ÿ¡ÿ¬ÿµÿ¯ÿ°ÿ®ÿ«ÿ³ÿ·ÿ¦ÿ´ÿ´ÿÿ¯ÿ®ÿ±ÿ¶ÿ²ÿ²ÿ¤ÿÿ²ÿ®ÿ¬ÿÅÿÁÿ³ÿ¶ÿªÿ§ÿ¦ÿ©ÿ³ÿ¿ÿ²ÿ©ÿ©ÿ²ÿ¹ÿ ÿ¥ÿÿ­ÿ«ÿ¦ÿÿÿ¥ÿ­ÿ©ÿ©ÿÿÿ°ÿ¬ÿ¯ÿ«ÿ£ÿ£ÿ©ÿ³ÿµÿ¶ÿ·ÿÁÿ­ÿµÿºÿÁÿ¶ÿ±ÿ·ÿ®ÿ¤ÿ¡ÿ«ÿ¤ÿ´ÿÿÃÿÅÿ±ÿÀÿ¸ÿ³ÿ³ÿµÿºÿ¿ÿ¶ÿ¯ÿ³ÿ®ÿ«ÿ²ÿ±ÿ©ÿµÿ§ÿ¨ÿ®ÿ§ÿ°ÿÿ¶ÿ³ÿÿÿ ÿ©ÿ¬ÿ¬ÿ¹ÿ³ÿ£ÿ¤ÿµÿ²ÿ§ÿ¸ÿÅÿ¼ÿ¶ÿ°ÿ³ÿ¶ÿ¶ÿµÿ¯ÿ³ÿËÿ¨ÿ·ÿ³ÿÿ§ÿªÿ±ÿÿ¶ÿºÿ¾ÿ¿ÿÄÿ®ÿ°ÿµÿ§ÿÿÿÿµÿ°ÿ³ÿ«ÿ±ÿ¯ÿ£ÿ²ÿ¼ÿ¿ÿµÿ´ÿ®ÿ°ÿµÿ³ÿÿ¥ÿ§ÿ°ÿ³ÿ¯ÿ©ÿ²ÿµÿÿÿ¸ÿ±ÿ½ÿºÿ·ÿ­ÿ¼ÿÁÿ¾ÿÍÿªÿ§ÿÿ±ÿ¯ÿ¹ÿ¦ÿ¬ÿ®ÿ´ÿ£ÿÿ«ÿ§ÿ¡ÿ­ÿ´ÿ°ÿ±ÿ¢ÿ­ÿ³ÿ¶ÿ¤ÿ£ÿºÿ³ÿºÿ©ÿ³ÿ ÿ£ÿ©ÿÿÿ©ÿ§ÿ³ÿ®ÿ¢ÿ©ÿ­ÿ²ÿ«ÿ´ÿ¿ÿ³ÿ¦ÿ§ÿ¹ÿ¨ÿ±ÿ£ÿÿÿ²ÿ·ÿ±ÿ¶ÿ­ÿ«ÿ¨ÿ¨ÿ°ÿ®ÿ®ÿ¤ÿÿÿ ÿ¡ÿ¬ÿ¢ÿ¦ÿ­ÿ§ÿ®ÿ¯ÿÿÿ¡ÿ£ÿÿ«ÿ¯ÿ¨ÿ¨ÿµÿ¾ÿ·ÿ³ÿ²ÿ­ÿ¡ÿ¡ÿ¬ÿ¹ÿ§ÿ¬ÿ°ÿ ÿ°ÿµÿ³ÿ¯ÿªÿ®ÿ¼ÿ¸ÿ¨ÿ¬ÿ®ÿ§ÿªÿÿ¨ÿªÿ¥ÿÁÿÿ®ÿ©ÿ¥ÿ§ÿ§ÿ©ÿ²ÿÿÿ©ÿ®ÿ¬ÿÿÿ³ÿ¸ÿ©ÿÿµÿÿÿ­ÿ´ÿµÿ¨ÿ°ÿ³ÿµÿ¼ÿ­ÿ ÿ°ÿ¥ÿÿ¢ÿÿ¦ÿ¢ÿ¾ÿ®ÿºÿ§ÿ­ÿ®ÿ¨ÿ«ÿ³ÿ±ÿ«ÿ¯ÿ°ÿ®ÿ¬ÿ­ÿ´ÿ©ÿ­ÿ¸ÿÃÿÂÿ²ÿÇÿÿ¹ÿ°ÿ±ÿ­ÿ¤ÿ§ÿ¶ÿ²ÿ®ÿ²ÿ®ÿ³ÿ½ÿ¶ÿ­ÿ½ÿ®ÿÿ§ÿ´ÿ±ÿ­ÿ¯ÿ®ÿ­ÿ°ÿ°ÿ²ÿ²ÿ®ÿ«ÿ¢ÿ±ÿÊÿ®ÿ¨ÿ¼ÿÅÿ¡ÿ©ÿ¨ÿ»ÿ±ÿ³ÿºÿ¶ÿ°ÿªÿªÿ³ÿ²ÿ­ÿ«ÿ¸ÿ¤ÿÿ ÿ¹ÿ²ÿµÿ£ÿ¯ÿ¶ÿºÿ¸ÿªÿªÿ±ÿ·ÿ²ÿ¬ÿ¼ÿ¯ÿ¤ÿ¼ÿ¶ÿ±ÿ©ÿ¬ÿ­ÿ¹ÿ¸ÿ«ÿ©ÿ³ÿ»ÿ©ÿ´ÿ¨ÿ ÿ¯ÿ¹ÿ©ÿ©ÿ¹ÿ¶ÿ¬ÿ®ÿ©ÿ¬ÿµÿ¨ÿ¤ÿ±ÿ¶ÿ±ÿÿ¯ÿªÿ¿ÿ½ÿ´ÿ£ÿ¬ÿ±ÿ§ÿ«ÿ²ÿ£ÿ¬ÿ¼ÿ¸ÿ²ÿ¥ÿ¥ÿ±ÿ°ÿ½ÿ¼ÿ±ÿ¾ÿÆÿ½ÿ°ÿ®ÿ´ÿ£ÿ ÿÿ¤ÿ ÿ«ÿ³ÿ®ÿ·ÿ¸ÿ³ÿ±ÿ°ÿ¬ÿ®ÿ®ÿ§ÿªÿ¨ÿ»ÿªÿ¯ÿµÿ³ÿ¶ÿ«ÿ®ÿ°ÿ¤ÿ¨ÿ³ÿ¬ÿ­ÿ®ÿ­ÿµÿµÿºÿ§ÿ­ÿ¶ÿ¬ÿ¥ÿ¦ÿ¥ÿ©ÿ²ÿ½ÿ³ÿµÿ°ÿ­ÿ§ÿ³ÿ­ÿ¥ÿ®ÿ·ÿ¶ÿ¯ÿ¥ÿ¢ÿ¨ÿ¼ÿ´ÿ¦ÿÿµÿ´ÿ­ÿ¬ÿ§ÿ§ÿ­ÿ®ÿ­ÿªÿªÿ±ÿ¸ÿ¶ÿ¯ÿ¬ÿ®ÿ¶ÿ¸ÿ¯ÿ°ÿ¼ÿ¸ÿ«ÿªÿ³ÿ®ÿ§ÿ¨ÿ¦ÿ¦ÿ¨ÿ§ÿ¨ÿ®ÿªÿ¤ÿ°ÿºÿ¾ÿ½ÿ»ÿ­ÿ´ÿºÿ¶ÿ³ÿ£ÿ£ÿ¸ÿ»ÿ¬ÿ¡ÿ²ÿÃÿ´ÿ²ÿªÿ¡ÿ§ÿ¬ÿªÿªÿ°ÿ²ÿ©ÿ¦ÿ»ÿ£ÿ°ÿ°ÿ§ÿÿÿÿ¤ÿ°ÿ´ÿ·ÿ³ÿ¨ÿ¬ÿ´ÿªÿ¶ÿ´ÿ°ÿ´ÿ¼ÿºÿ§ÿªÿºÿ¶ÿ­ÿ´ÿ°ÿ§ÿ°ÿ¬ÿ¬ÿ³ÿ´ÿ·ÿ¹ÿ¸ÿªÿËÿµÿ²ÿ¤ÿ¦ÿ©ÿ§ÿ¨ÿ«ÿªÿ§ÿ·ÿ´ÿ¬ÿ£ÿ¢ÿ°ÿ®ÿ«ÿ²ÿ¹ÿ¸ÿ¹ÿµÿ®ÿ¦ÿ©ÿ®ÿ·ÿ¬ÿ¨ÿ­ÿ²ÿ¶ÿ´ÿ´ÿÿ½ÿ¦ÿ ÿ±ÿ½ÿÀÿÇÿÂÿ±ÿµÿ¤ÿ·ÿ±ÿ³ÿ´ÿ¥ÿ®ÿ³ÿ«ÿ¯ÿ³ÿ®ÿ¤ÿ®ÿ­ÿ·ÿ¼ÿ»ÿ·ÿ¯ÿ¶ÿÂÿ³ÿ°ÿªÿ³ÿ©ÿ¢ÿÿ¡ÿ¥ÿ¤ÿ¦ÿ²ÿ²ÿ¦ÿ°ÿ³ÿ³ÿ²ÿ¬ÿ³ÿ®ÿÿ¯ÿµÿ ÿ³ÿÿÿ©ÿ­ÿªÿ¨ÿ¶ÿÀÿ£ÿ°ÿ­ÿ£ÿ¤ÿ°ÿ¸ÿ¨ÿÿÿ ÿÿÿ³ÿ°ÿªÿ­ÿ¯ÿ¶ÿ½ÿ³ÿ ÿ©ÿ¡ÿ­ÿ©ÿ·ÿÀÿ±ÿ³ÿÀÿ®ÿÿ©ÿ±ÿ¸ÿ¾ÿ¯ÿ´ÿ»ÿ¿ÿ·ÿ¢ÿ£ÿ¤ÿ£ÿ«ÿ´ÿ´ÿ¹ÿ¹ÿ´ÿ¸ÿ¸ÿ®ÿÿÿ¤ÿªÿ­ÿ­ÿ¡ÿÿ¥ÿ¥ÿµÿ£ÿµÿ±ÿ«ÿ¯ÿ°ÿªÿ¤ÿ¡ÿÿÿ«ÿ­ÿ¨ÿ®ÿ±ÿ¦ÿ§ÿ²ÿÃÿªÿ§ÿ¬ÿÿ¡ÿ§ÿÿÿªÿ«ÿÿÿÿÿ«ÿ­ÿ¤ÿ¦ÿ½ÿ´ÿ°ÿ¶ÿ¬ÿ©ÿ©ÿÿÿ ÿ©ÿ¼ÿªÿ´ÿ¸ÿ¬ÿ¤ÿ¬ÿ¦ÿ¨ÿ²ÿ§ÿ°ÿªÿ¨ÿ­ÿ«ÿ¨ÿ¯ÿ©ÿ¹ÿÂÿµÿ¯ÿ·ÿ»ÿ´ÿÿºÿ­ÿ¯ÿ»ÿ¹ÿ¯ÿ¦ÿ¦ÿ³ÿ»ÿ·ÿ¶ÿµÿ±ÿ®ÿ´ÿÃÿµÿ·ÿ·ÿ°ÿ¬ÿ²ÿ£ÿ¦ÿ§ÿ­ÿ¯ÿ´ÿ°ÿ¦ÿ³ÿ©ÿÂÿµÿ»ÿ¼ÿ¼ÿÀÿÀÿ·ÿ²ÿ£ÿºÿ®ÿ³ÿ·ÿ¸ÿ·ÿ±ÿ¬ÿ§ÿÂÿ´ÿ¯ÿµÿ´ÿ«ÿªÿ¸ÿªÿ¬ÿ¢ÿµÿ½ÿ´ÿ°ÿ²ÿ­ÿÿ«ÿ´ÿ¼ÿ»ÿ¯ÿµÿ·ÿ¤ÿÿ£ÿ´ÿ°ÿ¶ÿ¹ÿ¼ÿ¸ÿ¬ÿ¨ÿ°ÿ¬ÿ¸ÿ¦ÿµÿªÿ¬ÿ®ÿ¨ÿ­ÿ­ÿÇÿ¡ÿ§ÿ»ÿ¼ÿ³ÿ«ÿ¨ÿ¦ÿ¦ÿ¨ÿ¯ÿ¡ÿÿ ÿÿÿÿ ÿ¢ÿ³ÿ¶ÿÿ ÿÿ ÿÿÿ¦ÿ´ÿÿÿ¬ÿ£ÿ´ÿ¸ÿ®ÿ¦ÿ¢ÿ¦ÿ»ÿ°ÿ¾ÿ¸ÿ³ÿ»ÿ¯ÿ¥ÿ¨ÿ±ÿ¹ÿ²ÿ¸ÿ¦ÿ­ÿ®ÿ°ÿ®ÿ¤ÿÿÿÿ®ÿ°ÿ¡ÿ¬ÿÿªÿ­ÿ¥ÿ«ÿ²ÿ¤ÿ¶ÿºÿµÿ·ÿ¸ÿ³ÿ¸ÿ»ÿ²ÿ®ÿ¬ÿ«ÿ¸ÿÀÿÂÿµÿ¨ÿªÿ§ÿ£ÿ­ÿ»ÿºÿÆÿ·ÿ¶ÿ®ÿ¥ÿ¯ÿ±ÿµÿÀÿ¬ÿºÿ¸ÿ¬ÿ±ÿÀÿÀÿµÿ±ÿ³ÿ©ÿ¡ÿ¹ÿ§ÿ®ÿ¹ÿ¿ÿ²ÿ±ÿ³ÿ°ÿ®ÿ°ÿ°ÿ·ÿµÿ±ÿºÿ°ÿ®ÿ¯ÿ¸ÿ»ÿ¬ÿ£ÿ²ÿ²ÿÃÿ¾ÿ±ÿ²ÿ¬ÿ±ÿ³ÿ¼ÿ¾ÿªÿ®ÿ¹ÿµÿºÿºÿ¯ÿ±ÿ®ÿÃÿ¾ÿ©ÿ²ÿ¯ÿ¤ÿ¥ÿ©ÿ¨ÿ©ÿ¼ÿ±ÿ°ÿ´ÿ³ÿ°ÿ«ÿ´ÿ®ÿ»ÿ²ÿÀÿ°ÿ±ÿ¤ÿ¦ÿ¯ÿ¬ÿ­ÿ²ÿ¤ÿ ÿªÿ½ÿ²ÿ®ÿ¨ÿªÿ¥ÿ®ÿ¾ÿºÿ¶ÿ²ÿÁÿ¯ÿ¤ÿÅÿ³ÿ¨ÿ¡ÿ¨ÿ±ÿ¹ÿÈÿ¿ÿ£ÿ³ÿ¯ÿ¶ÿ¨ÿ¢ÿªÿ·ÿ¹ÿµÿ´ÿ´ÿ¡ÿÿ²ÿªÿ¯ÿ¦ÿ²ÿ¾ÿ¯ÿ¬ÿ»ÿºÿ²ÿµÿ°ÿ©ÿ¯ÿ°ÿ½ÿ§ÿ¢ÿ­ÿ³ÿ¸ÿ¹ÿ¶ÿ±ÿ­ÿªÿªÿ¶ÿ¨ÿ³ÿ©ÿ¸ÿ»ÿ¯ÿ¬ÿ±ÿ«ÿ¨ÿ¶ÿ·ÿªÿÿµÿ¬ÿ¬ÿ±ÿ³ÿ«ÿ±ÿ³ÿµÿºÿ²ÿ¬ÿ»ÿ¿ÿ¿ÿ²ÿºÿ½ÿ±ÿ§ÿÿ¬ÿ±ÿ¡ÿ§ÿ¶ÿ¹ÿ¿ÿ©ÿ¿ÿÃÿ·ÿ¬ÿªÿ¯ÿ±ÿ¯ÿ°ÿ±ÿ¬ÿ¬ÿ«ÿ¢ÿ¬ÿ¦ÿ²ÿ¹ÿ¥ÿ«ÿ¸ÿ³ÿªÿ¬ÿ¯ÿ­ÿ¸ÿ¾ÿ£ÿ£ÿ¦ÿ¯ÿÿ±ÿ¹ÿ³ÿµÿ­ÿ¤ÿ¬ÿµÿ¯ÿ§ÿ«ÿ¶ÿ¼ÿ¶ÿÂÿ²ÿÀÿ°ÿ®ÿ°ÿ£ÿ¨ÿ­ÿ®ÿ²ÿ®ÿ«ÿµÿ¡ÿ ÿ³ÿÿ¦ÿ¨ÿ¿ÿ¼ÿ±ÿ§ÿ«ÿ±ÿ·ÿÂÿ·ÿ¤ÿÿÿ³ÿ»ÿÿµÿ¶ÿªÿ¤ÿ©ÿ¡ÿ¬ÿ²ÿ¤ÿ¦ÿ«ÿ²ÿ°ÿ·ÿ­ÿµÿ«ÿ·ÿ¹ÿµÿ£ÿ¥ÿ³ÿ¹ÿ²ÿ¯ÿ¸ÿ±ÿ³ÿ°ÿ¦ÿÿ¹ÿºÿ´ÿ­ÿ²ÿ°ÿ¬ÿ¬ÿ¥ÿ°ÿ²ÿ­ÿ¹ÿ®ÿ¯ÿ£ÿ®ÿ¯ÿ¯ÿ¼ÿ²ÿÂÿ¸ÿ³ÿ°ÿ²ÿµÿ±ÿ°ÿ¨ÿÿ­ÿ´ÿ¶ÿ´ÿÿ¹ÿ³ÿ¯ÿ¾ÿÃÿ±ÿ¬ÿ®ÿ±ÿ±ÿ¨ÿ§ÿ³ÿµÿ°ÿµÿªÿªÿ±ÿ«ÿ°ÿ·ÿ°ÿ£ÿ©ÿ©ÿ©ÿ°ÿ¯ÿµÿ°ÿ¥ÿªÿ«ÿ¹ÿ´ÿ¨ÿ¯ÿ ÿ­ÿ¬ÿ ÿ£ÿ­ÿ§ÿ¬ÿ¡ÿ¢ÿ¨ÿÿ ÿªÿ¢ÿ¨ÿ¤ÿÿÿ¡ÿÿÿªÿ°ÿ²ÿÿªÿÿ§ÿ©ÿ¢ÿ¨ÿ§ÿÿÿ¨ÿ¡ÿ¬ÿ®ÿÿ©ÿ©ÿ£ÿ£ÿÿ¦ÿ¤ÿ ÿ¬ÿ¬ÿ¶ÿ¹ÿ°ÿ±ÿ¸ÿ±ÿ®ÿ¾ÿ¼ÿ«ÿ©ÿ¡ÿÇÿÿ´ÿ¥ÿ§ÿµÿÿ ÿÿÿ§ÿ¨ÿÿÿ©ÿ¢ÿªÿ«ÿ£ÿÿ¨ÿÿÿ¢ÿÿÿÿÿÿ©ÿ«ÿ¢ÿ ÿ«ÿ¨ÿ¦ÿ¨ÿ¡ÿ©ÿ©ÿÿ¬ÿ¤ÿ­ÿ·ÿ ÿÿµÿ«ÿ¥ÿ±ÿªÿªÿ¨ÿ´ÿ´ÿ ÿ£ÿªÿªÿ©ÿ¦ÿ­ÿ¥ÿ®ÿªÿ·ÿ¥ÿ°ÿ«ÿ¦ÿ«ÿ¨ÿ·ÿ¶ÿ±ÿ®ÿ¯ÿ»ÿ¶ÿ©ÿ´ÿ¹ÿ¸ÿÁÿ¸ÿ©ÿ¥ÿ¨ÿ­ÿ±ÿµÿ¹ÿ¢ÿµÿ·ÿ©ÿ«ÿ­ÿ­ÿ£ÿ¨ÿ´ÿ¶ÿºÿºÿ®ÿ­ÿ´ÿ®ÿ­ÿ´ÿ­ÿ±ÿµÿ§ÿ¶ÿ¯ÿ²ÿªÿ«ÿ¶ÿ®ÿÿ¹ÿ¬ÿÃÿ¶ÿ´ÿÄÿ·ÿ¥ÿ­ÿ¸ÿÀÿÀÿ±ÿ¨ÿ¨ÿ¢ÿ¥ÿµÿ¾ÿ¿ÿ¯ÿ¯ÿ²ÿºÿªÿÿ½ÿ¼ÿ¬ÿ±ÿ®ÿ©ÿ¬ÿ°ÿµÿ±ÿ£ÿ¤ÿ¬ÿ¨ÿ£ÿ¦ÿ®ÿ³ÿ²ÿ´ÿ®ÿ¡ÿ¥ÿ²ÿ¤ÿ¯ÿ·ÿÈÿ»ÿ±ÿÿ¦ÿ°ÿ»ÿµÿ±ÿ­ÿ²ÿ³ÿ«ÿ¤ÿ£ÿ¤ÿ¢ÿ¦ÿ§ÿÿ¬ÿ¯ÿ®ÿ§ÿÿ¶ÿ²ÿÁÿ­ÿ²ÿ¬ÿºÿ¶ÿ¼ÿ¤ÿ±ÿªÿ«ÿ¬ÿ¬ÿµÿµÿ­ÿªÿ¬ÿ²ÿ´ÿ±ÿ¶ÿ·ÿ¥ÿ§ÿÿ¥ÿÁÿªÿ¸ÿ­ÿ¨ÿ¿ÿ¾ÿ®ÿ±ÿ§ÿ°ÿ¶ÿ®ÿ¶ÿ¼ÿ¿ÿ°ÿ²ÿ³ÿ°ÿ±ÿ¢ÿÿ©ÿ­ÿ¶ÿµÿ®ÿ©ÿ±ÿ¯ÿ°ÿ­ÿ¯ÿ¡ÿÂÿ¨ÿ¶ÿ²ÿÿµÿ¸ÿ°ÿ¯ÿ±ÿ¯ÿ¿ÿ¯ÿ¡ÿ³ÿ²ÿ®ÿ¥ÿ©ÿ²ÿ®ÿ¸ÿµÿ­ÿªÿ¢ÿ³ÿ½ÿ¿ÿ ÿ­ÿ»ÿÿ¢ÿÿ½ÿ±ÿ©ÿ¬ÿ¶ÿ§ÿ¦ÿ¯ÿªÿ¯ÿ²ÿ¬ÿ£ÿ¬ÿ»ÿ±ÿ°ÿ¶ÿ²ÿ°ÿ¤ÿÿ¡ÿÿ®ÿ§ÿ¤ÿ¬ÿÿÿ«ÿ­ÿ³ÿ®ÿÿÿ°ÿ®ÿ¹ÿ¨ÿ¥ÿ¤ÿªÿªÿ³ÿ«ÿ­ÿÿ¬ÿÊÿªÿÿ©ÿ¥ÿÿ©ÿ³ÿ¦ÿ£ÿ¦ÿ¢ÿ¨ÿ¬ÿ¡ÿ¬ÿ£ÿÿ¦ÿ¡ÿ ÿºÿ¸ÿ©ÿ¿ÿ¢ÿÿ±ÿ©ÿ¨ÿ°ÿ¦ÿÿ©ÿ¬ÿ­ÿ³ÿ²ÿ­ÿ©ÿ¤ÿ¤ÿ«ÿ®ÿ¯ÿ´ÿ¯ÿ©ÿ¬ÿ¬ÿ­ÿ²ÿ¤ÿ¢ÿ³ÿ©ÿ¥ÿ§ÿ¨ÿ¦ÿÿ«ÿ¦ÿÿ¬ÿÿ°ÿªÿ°ÿ¹ÿ­ÿ¦ÿ´ÿ¯ÿ¦ÿªÿ³ÿªÿ¦ÿ©ÿ¹ÿ¡ÿ¡ÿ±ÿ©ÿ©ÿ¨ÿ¨ÿ§ÿÿ£ÿ¬ÿ°ÿÀÿÀÿ¬ÿ±ÿ¶ÿ¼ÿ¯ÿ±ÿªÿ¤ÿ©ÿ¢ÿ³ÿ®ÿ¨ÿ¥ÿ¿ÿ»ÿ²ÿ¢ÿ§ÿ¬ÿÿ°ÿ°ÿ»ÿµÿ¡ÿ¥ÿ­ÿÿ¢ÿ²ÿ³ÿ´ÿ®ÿ©ÿ´ÿ¸ÿ¯ÿ¬ÿ«ÿ°ÿ ÿÿÿ²ÿºÿ®ÿ¼ÿ±ÿÿ¨ÿ®ÿ´ÿ°ÿ¨ÿ½ÿ¬ÿÿ«ÿ¥ÿ²ÿ¼ÿ¼ÿ¶ÿ²ÿ±ÿÿ¤ÿµÿªÿ£ÿ´ÿ¶ÿ´ÿ»ÿ¹ÿ¹ÿµÿ±ÿ¯ÿ«ÿ°ÿ¦ÿ¨ÿ¾ÿ¸ÿµÿªÿªÿ¤ÿÿ¢ÿ¯ÿ¼ÿ«ÿ­ÿÿ¥ÿÿ ÿ¬ÿ«ÿÉÿ¾ÿ¢ÿÿ­ÿÿ¯ÿ®ÿ¦ÿ¸ÿÿ©ÿ¬ÿ¬ÿ³ÿ³ÿ¯ÿªÿ¬ÿ³ÿ¯ÿ©ÿ«ÿ³ÿ³ÿ²ÿ³ÿªÿ«ÿÿ¡ÿ°ÿ¸ÿÀÿ¨ÿ¦ÿ´ÿÿ£ÿ¦ÿ»ÿ³ÿ§ÿ«ÿ¸ÿ©ÿ«ÿ®ÿ¹ÿ«ÿ²ÿ²ÿ®ÿ°ÿ£ÿ©ÿ«ÿ£ÿ¬ÿªÿ¡ÿ¢ÿ¤ÿ©ÿ¡ÿªÿ´ÿ¬ÿ©ÿ¦ÿ¦ÿ±ÿ¯ÿ«ÿ­ÿ©ÿ§ÿ¨ÿ°ÿ¢ÿ¨ÿºÿµÿ¦ÿ¦ÿ¤ÿ¯ÿ°ÿ­ÿ¦ÿ§ÿ¨ÿ ÿÿÿ«ÿ¹ÿ¢ÿ³ÿµÿ®ÿ¯ÿÿ§ÿ©ÿ°ÿ´ÿ¦ÿ¦ÿ³ÿ·ÿµÿµÿÿ¡ÿ´ÿ¯ÿµÿ´ÿ­ÿ¦ÿªÿ²ÿ®ÿªÿ­ÿ«ÿÿ¬ÿ±ÿ±ÿ¯ÿ«ÿ¨ÿ¯ÿ­ÿ°ÿ³ÿÂÿ§ÿªÿºÿ§ÿ¬ÿ¤ÿ°ÿ­ÿ«ÿµÿ­ÿ³ÿÿ¢ÿ³ÿ±ÿÿÿ¥ÿÿÿ©ÿ¶ÿ¯ÿ°ÿ«ÿ¬ÿ³ÿ»ÿ²ÿ¬ÿ°ÿ³ÿ§ÿ ÿ«ÿ¨ÿ¨ÿ¸ÿ¾ÿ·ÿ¯ÿ¯ÿ¨ÿ«ÿ¬ÿ´ÿ°ÿ¬ÿ©ÿÀÿ§ÿ²ÿ¥ÿÿ¤ÿ¿ÿ¸ÿ¶ÿ°ÿ¨ÿ²ÿ¶ÿ£ÿ¦ÿ®ÿ¸ÿ­ÿ­ÿ´ÿ¯ÿÿ«ÿ¼ÿ±ÿ¯ÿ¦ÿ¶ÿ¶ÿ®ÿµÿ²ÿªÿ¬ÿ°ÿ½ÿ´ÿ¬ÿ¶ÿ¨ÿ§ÿ°ÿ®ÿ©ÿ¯ÿ²ÿ£ÿ¤ÿÿ¯ÿ¬ÿ´ÿ¬ÿ©ÿ¯ÿ¤ÿÿ¥ÿ¥ÿÿ¦ÿ©ÿ©ÿ¯ÿ«ÿ¬ÿ¤ÿ²ÿºÿ§ÿ¶ÿ¬ÿ¥ÿ­ÿÀÿ±ÿ¨ÿ§ÿ¯ÿµÿ«ÿ«ÿ±ÿ¯ÿ«ÿ­ÿ¬ÿ©ÿ®ÿ®ÿ±ÿ¶ÿ®ÿ¦ÿ¤ÿ¦ÿ«ÿ¯ÿ»ÿªÿ±ÿ´ÿ«ÿÿ±ÿ¶ÿ³ÿ´ÿ¨ÿ°ÿÿ­ÿ¹ÿ°ÿµÿ¶ÿ®ÿ°ÿ¶ÿ´ÿ®ÿÿ±ÿ³ÿµÿ±ÿ©ÿ©ÿ¹ÿ¸ÿ­ÿ«ÿ±ÿ®ÿ§ÿÿ¢ÿ´ÿ¯ÿ©ÿ±ÿ¯ÿ­ÿ©ÿ¢ÿ³ÿ¾ÿ«ÿ©ÿ´ÿ­ÿ¨ÿµÿ¤ÿ©ÿ¯ÿ¹ÿ¯ÿ¯ÿ¨ÿÂÿ£ÿªÿ«ÿ«ÿ»ÿ°ÿ¯ÿ²ÿÿ¹ÿ¼ÿÂÿ¶ÿ¦ÿ¿ÿÄÿ«ÿÿÿ¬ÿ¨ÿ£ÿ¬ÿ°ÿ·ÿ´ÿ®ÿ²ÿ±ÿ±ÿ£ÿ²ÿ°ÿ°ÿ§ÿÿÿ¬ÿ®ÿ¿ÿ¼ÿ³ÿ®ÿªÿÿÿ¤ÿ¯ÿºÿ¨ÿÿ¥ÿµÿÿ¯ÿ¶ÿ½ÿ ÿ¬ÿ¸ÿµÿ»ÿ¶ÿ¡ÿ¤ÿ­ÿ¥ÿ¬ÿµÿ³ÿ³ÿ®ÿ­ÿ¶ÿ°ÿ¥ÿ£ÿ¦ÿ§ÿ¥ÿ¯ÿ¸ÿ«ÿ½ÿ«ÿ¤ÿ¢ÿ­ÿÿ¨ÿÂÿ§ÿÿ¤ÿ°ÿÃÿ¸ÿ«ÿ§ÿ¤ÿ§ÿ®ÿ«ÿ¤ÿ¯ÿ¡ÿ£ÿ§ÿ®ÿ±ÿ¶ÿ¢ÿ«ÿµÿ¤ÿ¢ÿ¤ÿ©ÿ·ÿ·ÿ°ÿ®ÿºÿ¨ÿ«ÿ³ÿ©ÿÿ§ÿ¬ÿ©ÿ¾ÿ¨ÿ¡ÿµÿ¹ÿÿ­ÿ­ÿºÿ·ÿ¨ÿÿ©ÿ°ÿ¼ÿ¨ÿ¨ÿ­ÿ¶ÿªÿ¥ÿ¢ÿ©ÿ±ÿ±ÿ§ÿ¸ÿ»ÿ¯ÿ¬ÿÿ¢ÿÿÿ¤ÿ¢ÿ®ÿªÿ£ÿ­ÿ­ÿ¬ÿ§ÿ¾ÿ²ÿ¬ÿÿÅÿ­ÿ¨ÿ´ÿ®ÿ±ÿÿ¥ÿªÿ¼ÿºÿ³ÿ¬ÿ®ÿ¥ÿªÿ¶ÿ²ÿ«ÿ©ÿ«ÿ³ÿµÿ­ÿ«ÿµÿ°ÿ¬ÿ³ÿÿ°ÿ°ÿ¼ÿ®ÿ£ÿ´ÿ²ÿ±ÿ®ÿ®ÿ¶ÿ­ÿ¶ÿ®ÿ¨ÿ¸ÿ«ÿªÿ°ÿ±ÿ¸ÿ¬ÿÿ§ÿµÿ¼ÿ®ÿ¥ÿªÿ¸ÿ°ÿÿ¦ÿ¬ÿ£ÿÿ¬ÿÀÿ³ÿ´ÿ¥ÿ«ÿºÿ¾ÿÄÿ¨ÿÿ¹ÿµÿ½ÿ¾ÿ¦ÿµÿÿ§ÿ¬ÿ³ÿ¥ÿ¦ÿÿ¬ÿ¶ÿ±ÿ®ÿ«ÿ±ÿ±ÿ¯ÿ¬ÿ¨ÿ³ÿ¨ÿ¦ÿ°ÿ¹ÿ¹ÿ»ÿºÿµÿ«ÿªÿÿ´ÿ³ÿ½ÿ¤ÿºÿÿÿ°ÿ½ÿ«ÿ¥ÿ§ÿ­ÿ½ÿ¹ÿ³ÿ·ÿ¬ÿ­ÿ³ÿ«ÿ­ÿ¹ÿÂÿ½ÿ¸ÿ·ÿ¯ÿ®ÿ¯ÿ²ÿµÿ¨ÿ«ÿ±ÿÿµÿ©ÿ·ÿ¥ÿ©ÿ­ÿ³ÿ¯ÿ¯ÿ£ÿÿªÿ°ÿ¯ÿ­ÿ©ÿ¯ÿ·ÿ¨ÿ¤ÿµÿ¬ÿ°ÿ³ÿ³ÿ·ÿ½ÿ³ÿ¦ÿªÿ§ÿÿÿ»ÿ¼ÿ¡ÿ¨ÿ¹ÿ²ÿ¯ÿ©ÿÿ³ÿ±ÿ³ÿ«ÿÿ«ÿ·ÿ²ÿ®ÿ¶ÿ·ÿµÿ§ÿ³ÿ°ÿ¥ÿ»ÿ·ÿ±ÿ§ÿ¹ÿ§ÿ¤ÿ®ÿªÿ§ÿªÿªÿ£ÿ¨ÿ°ÿ·ÿ´ÿ«ÿ«ÿ°ÿ´ÿºÿºÿ¶ÿºÿ¯ÿ´ÿ³ÿ³ÿ´ÿ£ÿ«ÿ³ÿ¯ÿ·ÿ²ÿ¥ÿ­ÿªÿ¹ÿ¹ÿ¸ÿ¸ÿ²ÿ­ÿ¯ÿ¬ÿ¢ÿÿ¤ÿ·ÿ¸ÿ³ÿ·ÿ¬ÿ³ÿ¯ÿ®ÿµÿ¹ÿ¾ÿ¯ÿ¼ÿ·ÿ©ÿÂÿÄÿ¯ÿªÿ¤ÿ¨ÿ©ÿ°ÿµÿ®ÿ°ÿ´ÿ³ÿ³ÿ¯ÿ±ÿ§ÿ°ÿªÿ¾ÿ¹ÿÅÿ±ÿ¨ÿ¬ÿ±ÿ¬ÿ­ÿ©ÿ¥ÿµÿ·ÿ¶ÿ²ÿ°ÿ®ÿªÿ¦ÿ¯ÿÀÿ¾ÿ´ÿ¨ÿ¬ÿ®ÿ¹ÿ´ÿ«ÿµÿ³ÿµÿ¢ÿ©ÿ¥ÿÿ·ÿ´ÿªÿ¢ÿ¦ÿ­ÿ¯ÿ¤ÿÿ¤ÿ­ÿ£ÿ¦ÿ¯ÿ´ÿ³ÿ¤ÿ°ÿµÿ²ÿ¨ÿ¨ÿ£ÿ£ÿ©ÿ©ÿ«ÿ®ÿ¯ÿ«ÿ®ÿ²ÿ°ÿªÿÿÿÿ}ÿÿÿÿÿ¨ÿ¤ÿµÿ­ÿ£ÿ¯ÿ¡ÿÿÿ®ÿ®ÿ¡ÿ¤ÿ¬ÿ¬ÿ¶ÿºÿ·ÿ­ÿ©ÿ¦ÿÿ¹ÿ­ÿ°ÿ¬ÿ²ÿ²ÿ¬ÿ±ÿ¯ÿ´ÿ®ÿ°ÿ·ÿ±ÿªÿ­ÿ±ÿ°ÿÿ¡ÿÿÿ©ÿÂÿ°ÿ²ÿªÿÿÿ°ÿ°ÿ¦ÿ ÿ¨ÿ«ÿ¦ÿÿÿ¼ÿÄÿ²ÿÿ´ÿ¢ÿ«ÿ£ÿ®ÿ¯ÿ§ÿ­ÿ²ÿ©ÿ±ÿ¯ÿ²ÿ¯ÿ«ÿ¯ÿ¦ÿ¯ÿ´ÿ£ÿ°ÿ¶ÿµÿ¦ÿ®ÿ·ÿªÿ§ÿ­ÿ·ÿ«ÿ¹ÿºÿ²ÿ¬ÿªÿ¶ÿ¸ÿ¶ÿ±ÿºÿ»ÿ«ÿ¬ÿ¥ÿ°ÿ¡ÿ¬ÿ§ÿ¨ÿ«ÿ®ÿ¤ÿ¥ÿ¶ÿ¶ÿ¯ÿ¼ÿ¼ÿ³ÿ¶ÿ¡ÿÿ¼ÿ¬ÿªÿ¯ÿªÿ¥ÿ©ÿ´ÿµÿ¶ÿ³ÿ«ÿ«ÿªÿ¨ÿ°ÿ¯ÿ¥ÿµÿ¶ÿ ÿ°ÿ©ÿ´ÿºÿÅÿ¾ÿ³ÿ´ÿ°ÿ¨ÿ·ÿÃÿ±ÿ­ÿ°ÿ´ÿÿ²ÿ¿ÿµÿ³ÿ¥ÿ³ÿ­ÿ°ÿ³ÿªÿ¥ÿ©ÿ®ÿÿ¬ÿ´ÿ¬ÿ¶ÿ¾ÿÿµÿ¦ÿ¶ÿ´ÿ¯ÿ£ÿ¨ÿ±ÿ®ÿ±ÿ­ÿ«ÿ¤ÿ£ÿ­ÿµÿ§ÿ¨ÿ«ÿ®ÿ©ÿ±ÿ°ÿ¦ÿ©ÿ·ÿºÿ¯ÿ»ÿµÿÿ¯ÿ¥ÿ·ÿÌÿ¼ÿ©ÿÿ§ÿ®ÿ¶ÿµÿ¢ÿ¥ÿ¸ÿ¯ÿ­ÿ­ÿ¦ÿ°ÿ¹ÿ¶ÿµÿ±ÿ¬ÿ©ÿ¨ÿ¬ÿ¯ÿ§ÿ¦ÿÿÿªÿ§ÿ­ÿ¨ÿ®ÿ¶ÿ®ÿ´ÿµÿªÿªÿ²ÿ®ÿ©ÿ¡ÿ¢ÿ±ÿ´ÿ£ÿ³ÿ®ÿÆÿ¶ÿ¬ÿ³ÿµÿ¬ÿ©ÿ´ÿ´ÿ«ÿ³ÿ¸ÿ®ÿ¦ÿÿ¤ÿ»ÿ¸ÿ­ÿ£ÿ ÿ§ÿ°ÿ·ÿ¨ÿ»ÿ«ÿ¦ÿ«ÿ­ÿµÿ¬ÿµÿ¬ÿ¢ÿ³ÿµÿ¤ÿ»ÿÂÿ¼ÿ´ÿ¨ÿ½ÿ³ÿºÿ®ÿ¦ÿ¦ÿ§ÿ¯ÿµÿ¬ÿ¬ÿ­ÿºÿªÿ ÿ¬ÿ¼ÿ½ÿ­ÿªÿ©ÿÿÿ´ÿ·ÿ®ÿ¥ÿ¢ÿÿ¢ÿ­ÿ´ÿ©ÿ£ÿ¬ÿ·ÿ·ÿ·ÿÆÿ·ÿ¾ÿ³ÿ©ÿ¡ÿ¯ÿ±ÿ¯ÿªÿ£ÿ¥ÿ®ÿ²ÿ°ÿªÿ¾ÿ¬ÿ«ÿ·ÿµÿ´ÿ¯ÿ±ÿ±ÿ¥ÿ¦ÿ§ÿ¡ÿµÿ¥ÿ¦ÿ­ÿ±ÿ¾ÿµÿ¥ÿÿÿªÿ¹ÿ³ÿ²ÿ¶ÿ«ÿ§ÿ¸ÿ­ÿ®ÿ´ÿ¹ÿ¹ÿ±ÿ£ÿ¡ÿÿ±ÿ´ÿ³ÿ¯ÿ­ÿ©ÿ£ÿ®ÿ»ÿ¶ÿ¹ÿ³ÿ¨ÿÂÿ³ÿ³ÿ³ÿ®ÿ®ÿ³ÿ³ÿ­ÿ«ÿ­ÿ ÿ®ÿ±ÿ°ÿ«ÿÿ¨ÿ«ÿ¨ÿ³ÿµÿ®ÿ¬ÿ©ÿÿ¥ÿ«ÿ²ÿ©ÿ¡ÿ®ÿºÿ³ÿ´ÿ³ÿ¢ÿ³ÿ§ÿ»ÿÀÿ¯ÿ±ÿ®ÿ«ÿºÿ®ÿ¬ÿ¬ÿ´ÿ´ÿ²ÿ¨ÿ³ÿ·ÿ¯ÿ«ÿ°ÿµÿ°ÿ­ÿ±ÿªÿªÿ¬ÿ®ÿ­ÿ«ÿ§ÿ¢ÿ¯ÿ¾ÿºÿµÿ¯ÿ¤ÿÿ¦ÿ²ÿ¸ÿ¹ÿ·ÿ¹ÿ§ÿ­ÿ«ÿ¤ÿ¥ÿ«ÿ©ÿ«ÿ±ÿ­ÿ¶ÿËÿ¡ÿ²ÿ¤ÿ¤ÿªÿ³ÿ»ÿ³ÿ¢ÿ­ÿ¯ÿ²ÿ³ÿ´ÿ²ÿ³ÿ§ÿ ÿ¯ÿ©ÿ±ÿ¤ÿºÿÿ¡ÿµÿÁÿ»ÿ®ÿ¬ÿ¶ÿ²ÿ£ÿªÿ«ÿ³ÿ¨ÿ«ÿ°ÿ¤ÿ¡ÿ³ÿÿ§ÿ¡ÿ½ÿ»ÿ»ÿÀÿ»ÿ¬ÿ¨ÿ­ÿ©ÿ´ÿ²ÿ»ÿ³ÿ­ÿªÿ§ÿ°ÿ¢ÿªÿ§ÿÿÿ®ÿ¯ÿ£ÿ£ÿªÿ±ÿ­ÿ¯ÿ±ÿ¯ÿ°ÿ²ÿ·ÿ±ÿÿÿ©ÿ ÿÿÿÿ£ÿªÿ¡ÿ ÿ«ÿ³ÿÿ«ÿ¥ÿÿ¢ÿ¨ÿÿÿ¡ÿ°ÿÿeÿiÿÿÿÿÿ¢ÿ¯ÿ¢ÿ¨ÿ±ÿ©ÿ§ÿÿÿÿÿ«ÿ¨ÿ¤ÿ©ÿ¡ÿÿ²ÿ¿ÿ©ÿ¾ÿ¿ÿ­ÿ£ÿ¥ÿ«ÿ«ÿ¤ÿ ÿ®ÿ¥ÿ«ÿÀÿ¼ÿ·ÿ¬ÿªÿ½ÿÁÿ¯ÿ³ÿµÿ¿ÿ¿ÿ³ÿ¥ÿ¤ÿ¸ÿ»ÿ¶ÿ³ÿ¯ÿªÿ¦ÿ¨ÿ¬ÿªÿ²ÿ·ÿ´ÿ¯ÿ´ÿ§ÿ¥ÿ£ÿ´ÿºÿµÿ°ÿ¨ÿ£ÿ¾ÿ¿ÿ°ÿµÿ¹ÿºÿºÿ¹ÿ¶ÿ°ÿ©ÿ©ÿ¬ÿ¼ÿ¿ÿ»ÿ»ÿ¯ÿ¤ÿ§ÿ®ÿ²ÿ®ÿ¶ÿ¸ÿ¯ÿ±ÿ¸ÿ¯ÿ¨ÿ£ÿ·ÿ¾ÿ±ÿ¯ÿÀÿºÿ¬ÿ¤ÿ¹ÿ¸ÿ²ÿµÿ¿ÿ¹ÿ¤ÿ¬ÿ¦ÿ¸ÿ½ÿ¾ÿ¶ÿ´ÿ³ÿ®ÿ¬ÿ°ÿªÿ¬ÿ¦ÿ°ÿ¯ÿ©ÿ±ÿºÿ±ÿ¬ÿ»ÿ¬ÿ³ÿ²ÿ©ÿªÿ«ÿ¤ÿ¡ÿ ÿ¤ÿ²ÿ§ÿ¡ÿÿ§ÿ¯ÿ­ÿ§ÿÿÿ¼ÿ£ÿ¦ÿ ÿÿ¤ÿ£ÿÿ³ÿ¡ÿ¥ÿ¥ÿ¡ÿªÿ³ÿ¬ÿ£ÿ£ÿÿ¨ÿ¯ÿ­ÿ§ÿ«ÿÁÿµÿ¨ÿ¯ÿ²ÿ»ÿ½ÿ½ÿ¨ÿ¯ÿ¤ÿÿ¡ÿ¥ÿ¢ÿÿÿ¦ÿ¶ÿ¢ÿ£ÿ°ÿµÿ´ÿ²ÿ¶ÿ½ÿ¶ÿºÿ¹ÿ¾ÿ±ÿ«ÿ°ÿ±ÿ¯ÿ®ÿ²ÿÅÿ¦ÿÀÿ¯ÿ¯ÿ¹ÿ¶ÿ®ÿ¯ÿ²ÿ±ÿ½ÿ¼ÿÅÿ»ÿ®ÿ¨ÿ¢ÿªÿ­ÿ¨ÿ¶ÿ·ÿ¶ÿºÿ­ÿ®ÿÃÿ´ÿ¨ÿ¨ÿ±ÿ¸ÿ«ÿ¨ÿ­ÿ¥ÿµÿÆÿ°ÿ°ÿ¹ÿ·ÿ¯ÿ±ÿºÿ¬ÿÍÿ·ÿ¬ÿ·ÿ«ÿªÿ¹ÿ¹ÿ°ÿ°ÿ§ÿ¸ÿ´ÿÃÿ¼ÿ¶ÿ±ÿ¶ÿ±ÿ´ÿ¾ÿ¯ÿ´ÿºÿ±ÿ«ÿ§ÿ­ÿ´ÿ°ÿªÿ³ÿµÿ§ÿ¢ÿÿÿ§ÿ¥ÿ«ÿºÿ¾ÿ·ÿµÿ¸ÿ¸ÿ¯ÿ¦ÿ¨ÿ¼ÿ«ÿ¯ÿ­ÿ±ÿ¬ÿ§ÿ¤ÿ§ÿ®ÿ¨ÿ¬ÿ¤ÿ«ÿ·ÿ§ÿ§ÿ©ÿ§ÿ¢ÿ¨ÿ¸ÿ»ÿ´ÿ¤ÿ¶ÿ°ÿ§ÿªÿ«ÿ¨ÿ¬ÿ«ÿ¥ÿ­ÿ¾ÿ°ÿ­ÿ¶ÿµÿºÿ«ÿ®ÿ«ÿ°ÿ®ÿªÿ±ÿ²ÿ©ÿ¥ÿ¾ÿ®ÿÃÿ¦ÿ³ÿ§ÿ¬ÿªÿ¦ÿµÿÇÿÄÿ°ÿ³ÿ½ÿ­ÿ¬ÿÿ¬ÿ¾ÿºÿ½ÿºÿ¯ÿ­ÿ¬ÿ©ÿ¢ÿÅÿ´ÿ¶ÿ«ÿ¾ÿ¹ÿ¿ÿ½ÿ¶ÿ¸ÿ°ÿ¤ÿºÿ»ÿ¯ÿ´ÿ²ÿ¶ÿ©ÿ®ÿ¬ÿ¯ÿ±ÿµÿ¸ÿ®ÿ­ÿ§ÿÉÿ·ÿ½ÿ·ÿ·ÿÆÿÀÿ·ÿºÿ·ÿ¶ÿÅÿÇÿ·ÿ·ÿ±ÿ¦ÿ¾ÿ²ÿ¬ÿ±ÿ¯ÿ²ÿµÿ·ÿºÿ´ÿ¥ÿ±ÿ¨ÿ¦ÿ®ÿ­ÿ²ÿÀÿ«ÿ¯ÿ¬ÿ©ÿµÿ·ÿ³ÿ¿ÿ·ÿÿ¨ÿ£ÿ¦ÿ¯ÿ­ÿ¹ÿ´ÿºÿ­ÿ¥ÿ¯ÿ²ÿ®ÿ¶ÿ³ÿ¬ÿ³ÿ¬ÿºÿÐÿ¿ÿ£ÿ¢ÿ°ÿ±ÿ«ÿ¯ÿ´ÿ²ÿ±ÿ®ÿ°ÿ¤ÿ­ÿ¡ÿ¤ÿ­ÿ®ÿ´ÿ¼ÿ¼ÿ­ÿ­ÿ»ÿÁÿÅÿ½ÿ¤ÿ¢ÿ~ÿ«ÿÅÿÆÿ±ÿ¨ÿ®ÿ¥ÿ«ÿ­ÿ¦ÿ¬ÿ°ÿ¨ÿ§ÿ±ÿ±ÿ­ÿ­ÿ³ÿÿ¤ÿªÿ¹ÿ­ÿ¢ÿ°ÿ»ÿ·ÿ³ÿ­ÿ»ÿ¶ÿ¤ÿ©ÿ»ÿ§ÿ¤ÿ¦ÿ·ÿºÿ¹ÿ¹ÿ¹ÿ²ÿ°ÿ­ÿ¬ÿºÿ¬ÿ±ÿÿ³ÿÅÿ¥ÿ¸ÿ®ÿ±ÿµÿ³ÿ°ÿ«ÿ©ÿ¤ÿ¢ÿªÿªÿ³ÿµÿ¸ÿªÿªÿ¯ÿ·ÿ¬ÿÁÿÂÿ·ÿ©ÿ®ÿ±ÿ±ÿ«ÿ¨ÿ¸ÿÀÿ³ÿ­ÿ®ÿ¯ÿ¼ÿ¥ÿ»ÿ­ÿ¯ÿÿ¨ÿ¯ÿ¨ÿªÿ­ÿ¯ÿ°ÿ®ÿ±ÿ¤ÿ¥ÿ´ÿ ÿ¥ÿ¨ÿÿ¢ÿ¢ÿ­ÿªÿ¶ÿ¯ÿ§ÿ¨ÿ±ÿ¨ÿÿÿÿ¦ÿªÿ¥ÿÿÿ£ÿÿÿÿ¥ÿÿ ÿ«ÿªÿ¯ÿ®ÿ¦ÿªÿ®ÿ¦ÿ¬ÿ¨ÿªÿ£ÿÿ¥ÿ¥ÿ©ÿ§ÿÿ¢ÿÿÿ®ÿ¨ÿ°ÿ±ÿ¦ÿ§ÿ°ÿ¯ÿÿ±ÿ°ÿ§ÿ¬ÿ²ÿ¬ÿ¦ÿÿÿ£ÿ©ÿÿÿÿ¢ÿ§ÿ£ÿ ÿ¤ÿ©ÿ¡ÿÿ¨ÿ±ÿÿ¦ÿ¥ÿ ÿ¯ÿ¡ÿÿÿÿÿÿÿ¥ÿ£ÿ¦ÿ¥ÿÿÿÿÿÿ°ÿ¡ÿ¥ÿ®ÿ­ÿ¦ÿ¸ÿºÿÿ£ÿÿ§ÿ¨ÿ¨ÿ¥ÿ£ÿÿÿÿ§ÿ±ÿ­ÿ«ÿ§ÿ·ÿ¬ÿ·ÿµÿ³ÿ§ÿ¹ÿ¬ÿ¥ÿºÿ´ÿ²ÿµÿ·ÿ­ÿ±ÿµÿ³ÿ°ÿ²ÿºÿºÿ®ÿÿ«ÿ²ÿºÿÿ¿ÿºÿ¶ÿÂÿ¶ÿ¦ÿ³ÿ©ÿ£ÿªÿ¬ÿ®ÿ°ÿ²ÿ±ÿ´ÿ½ÿ¹ÿ¯ÿ·ÿ»ÿÀÿ¼ÿ¥ÿªÿÿ³ÿ·ÿ¬ÿÇÿ§ÿªÿ¼ÿÂÿµÿ²ÿ®ÿ·ÿÃÿ·ÿºÿÁÿ·ÿ¶ÿ¹ÿ®ÿ¡ÿ¢ÿ¤ÿ¯ÿºÿ³ÿ·ÿ«ÿ­ÿ¹ÿ¼ÿ¡ÿÇÿ¹ÿ³ÿ³ÿ´ÿ±ÿªÿ¥ÿ°ÿ²ÿ¤ÿ«ÿºÿµÿ­ÿ®ÿ¶ÿ¢ÿ«ÿÀÿ½ÿ±ÿ§ÿ¬ÿ¹ÿ¨ÿ³ÿ¯ÿ­ÿ¬ÿ¢ÿÿ ÿªÿ¯ÿ½ÿ»ÿ³ÿ²ÿ®ÿªÿ¯ÿ±ÿ¨ÿ©ÿ¯ÿ£ÿ¼ÿ¶ÿªÿ¨ÿ«ÿ¬ÿÀÿ±ÿ§ÿ¶ÿ¸ÿºÿ°ÿªÿªÿ±ÿ²ÿ´ÿÿ¡ÿ­ÿ¥ÿ ÿ¦ÿ¨ÿ©ÿ¶ÿ»ÿ­ÿÿ¨ÿ¹ÿ¹ÿ¿ÿ°ÿºÿ±ÿ±ÿ°ÿ¶ÿ«ÿ ÿ¤ÿ³ÿ®ÿ¹ÿ»ÿ¼ÿ¾ÿ»ÿ©ÿ±ÿ·ÿºÿÁÿ­ÿÿ¡ÿµÿºÿ°ÿµÿ¸ÿµÿ³ÿµÿ¯ÿ¬ÿ«ÿÅÿ¾ÿ½ÿ¤ÿ¥ÿ¶ÿ¤ÿµÿ³ÿªÿ·ÿ¬ÿ§ÿ§ÿºÿ¼ÿ·ÿ´ÿ´ÿ¼ÿ¶ÿ¬ÿ³ÿ²ÿÿ¥ÿ·ÿ¸ÿªÿ¢ÿ¦ÿ³ÿ¯ÿµÿ¦ÿ¸ÿ»ÿ¥ÿ¤ÿ¶ÿ¯ÿ­ÿ±ÿ¶ÿ±ÿ§ÿ¢ÿ¢ÿ¨ÿ®ÿ¬ÿ°ÿ±ÿ­ÿ±ÿ«ÿ£ÿ¢ÿ¥ÿ±ÿ ÿÿ¯ÿ«ÿ«ÿÿÿ¶ÿ½ÿ±ÿÿ¿ÿ·ÿ³ÿ¡ÿ¬ÿ«ÿ¯ÿ¥ÿ£ÿ¦ÿ­ÿ¯ÿ¬ÿ¶ÿ­ÿÿÿÿÿ­ÿºÿºÿ´ÿ±ÿ®ÿ¨ÿªÿ¨ÿÿ§ÿ¡ÿ·ÿ­ÿ¬ÿ¦ÿ«ÿÿÂÿ±ÿÿ±ÿ¶ÿ­ÿ­ÿ®ÿ§ÿ¢ÿ¥ÿ¨ÿ³ÿ«ÿ¦ÿ¡ÿ£ÿ«ÿ«ÿ®ÿ¯ÿµÿ»ÿ®ÿ¦ÿ£ÿ§ÿ´ÿ±ÿ«ÿ¸ÿ²ÿÿ©ÿ°ÿ©ÿ¢ÿ«ÿ°ÿ¢ÿ£ÿ¥ÿ¨ÿ´ÿ©ÿ´ÿ«ÿµÿ¥ÿ®ÿ°ÿ½ÿµÿ²ÿ©ÿÿÿ±ÿ±ÿªÿ¤ÿ¬ÿ´ÿ®ÿ¦ÿÿ­ÿ¬ÿ¨ÿ®ÿ§ÿ¯ÿ²ÿ®ÿ¨ÿ«ÿ®ÿ°ÿ©ÿ²ÿªÿ¯ÿÿ¨ÿ¬ÿ­ÿ®ÿ´ÿªÿ¢ÿ­ÿ¢ÿ§ÿ¨ÿµÿ¯ÿ¦ÿÿ¢ÿÿÿ«ÿ¬ÿ©ÿ¦ÿ¤ÿ±ÿ¹ÿ´ÿ§ÿ§ÿ²ÿªÿÿÿ´ÿ°ÿ¬ÿ±ÿ«ÿÿ¯ÿ¥ÿ³ÿ·ÿ¡ÿ½ÿ£ÿ¤ÿ´ÿ§ÿ°ÿ¯ÿ±ÿ´ÿ®ÿ´ÿ³ÿ¬ÿ®ÿ¦ÿ¯ÿ·ÿ¶ÿ³ÿµÿ­ÿ¯ÿ¬ÿ§ÿ³ÿ°ÿ§ÿ¨ÿÀÿÊÿ¸ÿ·ÿ½ÿ®ÿ©ÿ©ÿ¿ÿ¿ÿ«ÿ§ÿ½ÿ³ÿ½ÿ¬ÿªÿ¤ÿÿÿ¹ÿÿ¡ÿ­ÿªÿ©ÿ¢ÿ ÿ°ÿ´ÿ®ÿ°ÿ»ÿÀÿ¯ÿ«ÿ«ÿ±ÿ·ÿ¸ÿµÿ²ÿµÿ²ÿµÿ¸ÿ­ÿ ÿÿ£ÿªÿ©ÿµÿÿ´ÿµÿÿ¤ÿªÿ®ÿ¸ÿ¬ÿ³ÿ¶ÿ¬ÿ ÿªÿ¯ÿ¢ÿ¨ÿ§ÿ¨ÿ´ÿ§ÿ¤ÿ©ÿÿ«ÿ¡ÿªÿ±ÿ²ÿ¬ÿ¦ÿ³ÿ¶ÿ¶ÿ¶ÿ­ÿ¨ÿ¨ÿªÿ±ÿ´ÿ¨ÿ£ÿ±ÿ¶ÿ¬ÿ¯ÿ·ÿ¨ÿªÿ¢ÿ«ÿ®ÿ¸ÿ¶ÿºÿ¶ÿ£ÿ§ÿ®ÿ®ÿ¦ÿ²ÿÿ§ÿªÿªÿ°ÿªÿ³ÿªÿ°ÿºÿ±ÿ­ÿ­ÿ¬ÿ°ÿ¿ÿ¯ÿ°ÿµÿ³ÿ­ÿ©ÿ´ÿ³ÿ¯ÿ´ÿ°ÿ«ÿ°ÿ¥ÿÿ®ÿ®ÿ±ÿ¨ÿ²ÿ³ÿ±ÿ©ÿ®ÿ¸ÿÈÿ±ÿªÿÁÿºÿ°ÿÿÁÿ¿ÿ¶ÿÿ­ÿ¨ÿ¥ÿ«ÿ¨ÿ©ÿ¬ÿ»ÿ¥ÿ¤ÿ¤ÿ§ÿ´ÿ¯ÿ§ÿ®ÿ«ÿ¦ÿ°ÿ®ÿ¬ÿ³ÿ±ÿ§ÿ ÿ¢ÿ«ÿ°ÿ®ÿ®ÿ®ÿ°ÿ­ÿ«ÿ¬ÿ®ÿ³ÿ¢ÿ¯ÿ§ÿ­ÿ¯ÿ¶ÿ°ÿ¦ÿ¬ÿ®ÿ©ÿºÿµÿ¤ÿ¥ÿ¶ÿ¡ÿ´ÿÀÿ¥ÿÿªÿ±ÿÀÿªÿ«ÿ£ÿ¬ÿ³ÿµÿ°ÿ¸ÿ·ÿ­ÿ¦ÿ¢ÿ¨ÿ¯ÿ´ÿ¸ÿ±ÿ©ÿ¨ÿ°ÿ¸ÿ¹ÿ¶ÿ¹ÿ°ÿ¾ÿ¼ÿ¸ÿºÿ«ÿ ÿ ÿ£ÿ¨ÿ±ÿ£ÿ¬ÿ¬ÿ´ÿ»ÿ¤ÿÿ­ÿµÿªÿ¡ÿ§ÿ®ÿªÿ´ÿµÿ­ÿ·ÿ¶ÿ²ÿ°ÿªÿ³ÿ´ÿ¬ÿ¨ÿ¯ÿ¨ÿ¦ÿ´ÿ´ÿ®ÿ«ÿ§ÿ±ÿ¹ÿ¯ÿ¯ÿ¯ÿ¨ÿ¦ÿ¯ÿµÿªÿ­ÿ¤ÿ«ÿ°ÿ´ÿ¸ÿ§ÿ«ÿªÿ¬ÿÿ°ÿ¬ÿÃÿ¯ÿ¨ÿ¯ÿ´ÿ»ÿ­ÿ¡ÿÿ­ÿ­ÿ»ÿ®ÿ£ÿ¡ÿ­ÿ·ÿ°ÿ«ÿµÿ·ÿ«ÿ¤ÿ«ÿµÿ±ÿ®ÿ´ÿ®ÿ¯ÿ·ÿµÿÃÿ¾ÿ®ÿ³ÿ¹ÿµÿ°ÿ±ÿ¯ÿ§ÿ±ÿ©ÿ¨ÿ±ÿ²ÿ¾ÿ®ÿªÿµÿ§ÿ¼ÿ³ÿ­ÿ¸ÿ¤ÿÁÿ»ÿÃÿ·ÿ«ÿ¬ÿ³ÿÿÿ¡ÿ¯ÿ¬ÿ¨ÿ¨ÿ¦ÿ³ÿ¹ÿ­ÿ¨ÿ©ÿ¨ÿªÿ±ÿ¢ÿ§ÿ®ÿ©ÿ±ÿµÿ©ÿ®ÿ­ÿ©ÿ®ÿÀÿ¼ÿºÿ«ÿºÿ©ÿ®ÿ¦ÿ±ÿ½ÿ³ÿ©ÿ±ÿºÿ«ÿ§ÿ§ÿ­ÿ·ÿ°ÿ£ÿ¥ÿ¨ÿ´ÿ±ÿ´ÿ°ÿ¥ÿ°ÿºÿ¸ÿ¶ÿ­ÿÿ¥ÿ²ÿ´ÿ·ÿ²ÿÿ©ÿ§ÿ¡ÿÿ¨ÿ©ÿÿ±ÿ¤ÿ©ÿ¤ÿ­ÿÈÿ¯ÿ¤ÿ¥ÿÿ ÿ±ÿ ÿ¢ÿ®ÿ¤ÿ¤ÿÿ­ÿ·ÿ³ÿ¦ÿ¨ÿ©ÿ¨ÿªÿÿ¦ÿ·ÿ°ÿ­ÿ­ÿ²ÿ¨ÿ§ÿ²ÿ­ÿ§ÿ³ÿªÿ°ÿ¿ÿÿ®ÿ­ÿ­ÿÿ«ÿ£ÿ®ÿ®ÿ¬ÿ±ÿÿ¤ÿ¸ÿ¦ÿºÿ±ÿ¦ÿ¨ÿ®ÿªÿ¬ÿ«ÿ²ÿ³ÿ¶ÿ·ÿ³ÿ³ÿ´ÿ¥ÿÿ­ÿ»ÿ«ÿÿ¦ÿ³ÿ¿ÿ½ÿ¶ÿ©ÿ«ÿ¯ÿ«ÿ»ÿ­ÿÿ¬ÿ¯ÿ²ÿ®ÿªÿ¬ÿ²ÿ­ÿ¸ÿ®ÿ­ÿ¦ÿµÿ¹ÿ°ÿ±ÿ±ÿ±ÿ²ÿ¶ÿ¶ÿ¯ÿ©ÿªÿ²ÿ¸ÿ¶ÿ§ÿ´ÿ³ÿÁÿ·ÿ£ÿ¯ÿ½ÿ¯ÿµÿªÿ´ÿµÿ±ÿ°ÿ©ÿ·ÿ¬ÿ«ÿ­ÿ³ÿ§ÿªÿ°ÿ¨ÿ¡ÿ±ÿ¹ÿ²ÿ§ÿ«ÿ±ÿ¬ÿ«ÿªÿ¥ÿ¦ÿ¯ÿ¯ÿÿÿÿ±ÿ·ÿ½ÿÿÿ­ÿÀÿ®ÿ®ÿ³ÿ¨ÿ´ÿ©ÿµÿªÿªÿÿ¬ÿ¨ÿ·ÿ¹ÿ¶ÿ³ÿ°ÿ·ÿ¸ÿ²ÿ£ÿÿ±ÿ®ÿ¦ÿ²ÿ¶ÿ¹ÿ¿ÿÁÿ´ÿ¢ÿÀÿ²ÿ¹ÿ¨ÿ©ÿÿ©ÿ®ÿ¯ÿ½ÿÂÿ¹ÿ¥ÿ¶ÿÀÿ¹ÿ­ÿ¯ÿ¾ÿÁÿ¬ÿ­ÿ°ÿ´ÿÍÿ»ÿªÿ¼ÿÂÿ´ÿµÿ³ÿÆÿ³ÿ¬ÿ±ÿ½ÿ´ÿ³ÿ¹ÿ­ÿµÿ±ÿ®ÿ²ÿºÿ¯ÿ®ÿ¬ÿ±ÿ¸ÿ±ÿ³ÿ¸ÿ·ÿ³ÿ¨ÿ©ÿ´ÿªÿ¯ÿ²ÿ¦ÿ°ÿ°ÿ¯ÿ¬ÿ¬ÿ ÿÿ®ÿ¯ÿ»ÿ¨ÿ­ÿ³ÿ³ÿ¶ÿ ÿ¨ÿ¿ÿ¿ÿ»ÿ¶ÿ¸ÿ¸ÿ¹ÿ³ÿ«ÿ±ÿ©ÿ®ÿ°ÿµÿ·ÿ¯ÿ¹ÿ±ÿ¨ÿ´ÿ¤ÿ¯ÿ®ÿ³ÿ¸ÿ¦ÿ±ÿ¬ÿÿ¦ÿ²ÿµÿ³ÿ¶ÿ¼ÿ©ÿÿ¯ÿ²ÿ©ÿ±ÿµÿ»ÿ±ÿ¼ÿ­ÿ­ÿ«ÿ¯ÿ¨ÿ»ÿÿ¢ÿªÿ¼ÿ´ÿ¤ÿ­ÿªÿ¦ÿ«ÿ³ÿµÿ«ÿ£ÿ©ÿ³ÿµÿ´ÿµÿ±ÿ·ÿ¶ÿ²ÿºÿ¨ÿ¬ÿµÿ²ÿ´ÿ­ÿÀÿ·ÿ¶ÿ¬ÿ©ÿ¨ÿ©ÿ«ÿ«ÿ¥ÿ§ÿ²ÿ®ÿ¤ÿ§ÿ£ÿ¦ÿ¼ÿÌÿÂÿ·ÿÿ©ÿÂÿÂÿ®ÿÀÿ³ÿ±ÿÀÿ£ÿÀÿ²ÿ±ÿ³ÿ±ÿ²ÿ±ÿ´ÿÃÿÈÿ´ÿ®ÿ®ÿ±ÿ®ÿµÿ²ÿ³ÿ¶ÿ³ÿ¡ÿ°ÿ»ÿ¤ÿµÿ®ÿ¸ÿ½ÿ¿ÿ±ÿ¦ÿ¡ÿ®ÿ»ÿ¦ÿ¡ÿ¤ÿ«ÿ³ÿ¯ÿ¶ÿ±ÿ¾ÿ¥ÿ´ÿÿ°ÿÿÿ¬ÿªÿ°ÿ­ÿ¨ÿ«ÿ²ÿ°ÿ¡ÿÿÿÿtÿiÿÿhÿÿªÿ£ÿ¯ÿ²ÿ¢ÿ ÿ¨ÿÿ«ÿµÿªÿÿ¦ÿ¯ÿ®ÿ²ÿ±ÿ²ÿÿ¨ÿ­ÿÿ²ÿ·ÿ±ÿ ÿ¸ÿ¬ÿ®ÿ¯ÿµÿ¹ÿ®ÿµÿ¼ÿ­ÿ¦ÿ­ÿ¬ÿ°ÿÿ¢ÿ´ÿ£ÿ©ÿÿ²ÿ¬ÿÿ¤ÿ¨ÿ¸ÿ¨ÿ²ÿ¢ÿÿ¬ÿ´ÿ§ÿÿ°ÿ¼ÿ¹ÿ¨ÿ­ÿ¦ÿÿ¬ÿÿ°ÿ©ÿ¢ÿ­ÿ ÿ©ÿ·ÿ²ÿ¨ÿ¥ÿ¡ÿ¨ÿ¶ÿºÿ¼ÿ¨ÿ¯ÿ­ÿ¤ÿÿ·ÿÿ¥ÿªÿ·ÿ¸ÿ¶ÿµÿ¹ÿ²ÿ«ÿ¸ÿÃÿ¼ÿ§ÿ±ÿºÿ®ÿ®ÿªÿ¸ÿÿ²ÿ´ÿ²ÿ«ÿ¬ÿ¨ÿ£ÿ¦ÿÿÿ³ÿ«ÿ§ÿ§ÿ¼ÿÁÿµÿ®ÿ²ÿªÿ°ÿ£ÿ«ÿ¶ÿ²ÿ¸ÿ¹ÿ¬ÿ©ÿ®ÿ­ÿµÿ¶ÿÿ¨ÿ¶ÿÿ´ÿµÿ´ÿ©ÿªÿ«ÿ²ÿºÿ¯ÿ©ÿ·ÿºÿ¹ÿªÿ¶ÿ²ÿ¨ÿ¿ÿ²ÿ³ÿ«ÿ©ÿ±ÿ­ÿ©ÿ­ÿ³ÿ­ÿ¥ÿ«ÿªÿ¦ÿ«ÿ¢ÿ©ÿ°ÿ§ÿ±ÿ³ÿ¶ÿ±ÿ¤ÿ¥ÿ«ÿ²ÿ²ÿ²ÿµÿ²ÿ¬ÿÿ®ÿ¦ÿ°ÿ¶ÿµÿ¯ÿ®ÿ°ÿ®ÿ¯ÿ±ÿ²ÿ­ÿ ÿ§ÿ³ÿ°ÿ°ÿÂÿ©ÿ²ÿ¶ÿ«ÿªÿ°ÿ·ÿµÿ­ÿªÿ®ÿ²ÿ®ÿ´ÿªÿ¼ÿ¬ÿ²ÿ¬ÿ±ÿªÿ¢ÿªÿ±ÿ¸ÿ¶ÿ¬ÿ´ÿ­ÿ£ÿ§ÿ£ÿÿÿ¬ÿ®ÿ¢ÿªÿ«ÿ«ÿ¤ÿ£ÿ²ÿ«ÿ ÿ¥ÿ®ÿ¤ÿÿ´ÿ¤ÿ½ÿÃÿ¾ÿ®ÿ¦ÿ¬ÿ¯ÿ´ÿÇÿÅÿ«ÿ«ÿ¥ÿ£ÿ¹ÿ¨ÿ¯ÿ¹ÿ¯ÿ¢ÿÿ£ÿ´ÿ°ÿ²ÿÂÿ³ÿ²ÿ¯ÿºÿ»ÿ¾ÿ¢ÿ¢ÿ«ÿ­ÿ´ÿºÿ¼ÿ¬ÿ¾ÿ¬ÿµÿ©ÿ­ÿ³ÿ­ÿ¦ÿ¤ÿ¥ÿ©ÿ¬ÿ­ÿ®ÿ³ÿÀÿ«ÿ¦ÿ³ÿ¶ÿ¼ÿ³ÿ¦ÿ¤ÿ¯ÿ±ÿ¦ÿ§ÿ ÿ­ÿ«ÿ´ÿÿ¦ÿ±ÿ­ÿ¦ÿ«ÿ¹ÿ¹ÿ±ÿ½ÿ¹ÿ¶ÿ¬ÿ¯ÿ¦ÿ«ÿ®ÿ½ÿµÿ®ÿ´ÿ´ÿ®ÿ§ÿÿ°ÿªÿ­ÿ«ÿ°ÿ´ÿ­ÿ¶ÿµÿ§ÿ¥ÿ­ÿ«ÿ¨ÿ·ÿ¬ÿ¯ÿ¥ÿ¤ÿ¤ÿ°ÿ¬ÿ¡ÿªÿ¹ÿ¿ÿ«ÿ³ÿºÿ±ÿ¦ÿ¬ÿ°ÿ¶ÿ¸ÿ»ÿ³ÿ¢ÿ£ÿÿ¥ÿªÿ½ÿ²ÿ±ÿ ÿÿÿ¤ÿ°ÿ¦ÿ±ÿ¹ÿ¬ÿÿºÿ¾ÿ°ÿªÿ³ÿ¯ÿ¡ÿªÿ²ÿ ÿ§ÿÉÿ«ÿ­ÿ ÿ¨ÿ¨ÿ§ÿ«ÿ·ÿÁÿÿ¼ÿÿ©ÿµÿ«ÿ£ÿ¤ÿ¯ÿ´ÿ­ÿ¬ÿ¬ÿ¯ÿÂÿ©ÿ²ÿ°ÿ§ÿ±ÿ³ÿ°ÿ³ÿ¬ÿ«ÿ¢ÿ§ÿ¤ÿ¨ÿ¬ÿ¯ÿ¸ÿºÿ±ÿ¯ÿ´ÿ¨ÿ¤ÿ­ÿÿ¦ÿ«ÿ©ÿªÿ¨ÿ£ÿ§ÿ´ÿ¸ÿ©ÿ­ÿ¢ÿ¥ÿ¥ÿ¯ÿ¿ÿÁÿ·ÿ¹ÿÄÿ£ÿ£ÿ­ÿ§ÿ«ÿ¦ÿ®ÿ»ÿµÿ®ÿ³ÿÿºÿ°ÿÿÿ­ÿ´ÿ°ÿªÿ©ÿ¯ÿ§ÿ©ÿ´ÿ¶ÿ­ÿ°ÿ¶ÿ¶ÿ´ÿ´ÿ¯ÿ«ÿ¨ÿ¡ÿ²ÿ­ÿ§ÿ­ÿ°ÿªÿ±ÿ®ÿÿ¦ÿÿ©ÿ¥ÿ­ÿ­ÿ¨ÿ´ÿ±ÿ¹ÿ¶ÿ¥ÿ¬ÿ¬ÿ§ÿ¶ÿ¼ÿ­ÿ®ÿ«ÿ²ÿ·ÿ£ÿ°ÿ´ÿ¹ÿ´ÿ¨ÿ¢ÿ¢ÿ±ÿ«ÿ£ÿ¦ÿ¢ÿÿ¨ÿ±ÿ±ÿ±ÿªÿ·ÿ ÿ§ÿ®ÿ±ÿ±ÿ§ÿÿ­ÿ´ÿ¯ÿÿ¤ÿ¬ÿ­ÿ©ÿ«ÿ®ÿ¨ÿ­ÿ¥ÿ³ÿ¢ÿÿ§ÿ¬ÿ¤ÿÿÿÿuÿrÿÿÿÿÿÿÿÿ¡ÿ¤ÿ¯ÿ§ÿÿÿÿ¡ÿ¡ÿ±ÿ±ÿ§ÿ­ÿ¥ÿ¦ÿ¨ÿ¬ÿºÿ±ÿ½ÿ¬ÿÿ±ÿ«ÿ¢ÿ¡ÿ¥ÿ©ÿ§ÿ¡ÿ·ÿ«ÿ°ÿ¹ÿ·ÿªÿ£ÿµÿ¬ÿ¤ÿ¸ÿ¸ÿºÿ¯ÿ¢ÿ©ÿ¬ÿ¡ÿ¬ÿ°ÿ¢ÿ¢ÿ«ÿ´ÿ¤ÿ¨ÿ´ÿ¶ÿ©ÿ¬ÿ§ÿ®ÿ®ÿ³ÿ°ÿ©ÿªÿ«ÿ¸ÿ²ÿ²ÿ¯ÿ¶ÿºÿ¸ÿ³ÿ¯ÿµÿ¥ÿ³ÿ¢ÿ¯ÿÇÿÁÿ§ÿ¢ÿ­ÿÒÿ®ÿ·ÿ·ÿ³ÿ¯ÿ²ÿ¸ÿ¸ÿ°ÿ±ÿªÿ«ÿ±ÿ¯ÿ¦ÿªÿ¹ÿ¶ÿ³ÿÁÿÆÿ»ÿ´ÿ§ÿ©ÿ²ÿ¥ÿ½ÿ±ÿ¶ÿ»ÿ±ÿªÿªÿ¬ÿ©ÿ¡ÿÿ»ÿ±ÿ­ÿ¥ÿ­ÿ±ÿ®ÿ¹ÿ¿ÿ©ÿ·ÿ°ÿ¸ÿ°ÿ©ÿ°ÿ´ÿ§ÿÿ¡ÿÿ¡ÿÿ¥ÿ§ÿ®ÿ¬ÿÿÿ±ÿÿ¨ÿÿ©ÿªÿ¡ÿ¤ÿªÿ ÿ¦ÿ£ÿ©ÿÿ®ÿ¨ÿ¢ÿ¦ÿ§ÿ£ÿ¥ÿ®ÿ¥ÿ³ÿ±ÿªÿ°ÿ°ÿ¬ÿ±ÿ¯ÿ±ÿ½ÿ´ÿ©ÿ´ÿ­ÿ¦ÿ£ÿ©ÿ®ÿÿ«ÿÑÿ½ÿ¡ÿ¦ÿ¥ÿ®ÿ¸ÿ²ÿ©ÿ´ÿ¹ÿÇÿ°ÿ¹ÿ°ÿ£ÿ©ÿ¶ÿ´ÿ¯ÿ²ÿ¦ÿ·ÿ¦ÿ¿ÿ²ÿ±ÿ»ÿ±ÿ¦ÿ±ÿ­ÿ°ÿ¾ÿ¶ÿ³ÿªÿ«ÿ¦ÿ§ÿ¬ÿªÿ°ÿºÿ¯ÿÿ¬ÿ¦ÿ·ÿºÿ±ÿ±ÿ²ÿ¬ÿ­ÿ©ÿ¸ÿ­ÿ°ÿÁÿºÿ´ÿ¶ÿ¶ÿ´ÿ´ÿ¸ÿ½ÿ²ÿ¨ÿ§ÿ³ÿ²ÿ©ÿ¨ÿ°ÿ¶ÿ»ÿ¸ÿºÿ®ÿºÿ½ÿµÿ°ÿµÿ²ÿµÿ¾ÿ§ÿ¸ÿÄÿµÿªÿ½ÿ·ÿ¢ÿ£ÿ¬ÿ«ÿ¯ÿ¸ÿªÿ²ÿ ÿ¯ÿ´ÿ°ÿ³ÿ¾ÿ·ÿ®ÿ¸ÿÀÿ´ÿ¶ÿ§ÿ¿ÿ¨ÿ¶ÿ»ÿÇÿÀÿ¨ÿ¢ÿ°ÿ±ÿªÿ¯ÿ¯ÿ¸ÿ¨ÿÿ§ÿ©ÿ¥ÿªÿ®ÿ«ÿ°ÿ½ÿ«ÿ±ÿ²ÿµÿ±ÿ¯ÿªÿ£ÿ¥ÿ³ÿ¹ÿ«ÿ¨ÿ´ÿ¯ÿÀÿ²ÿ¬ÿ«ÿ²ÿ®ÿ¬ÿ«ÿªÿ¶ÿ°ÿÄÿÇÿ­ÿµÿ¯ÿ ÿ£ÿ·ÿ·ÿ¹ÿ¾ÿµÿ³ÿ§ÿ­ÿÀÿ¯ÿ§ÿ®ÿ°ÿ³ÿ´ÿÁÿÄÿ°ÿ«ÿ´ÿ¼ÿ³ÿ±ÿ¡ÿ®ÿ»ÿ«ÿ¬ÿ·ÿÁÿºÿ­ÿ¦ÿÿ¹ÿÂÿ·ÿ¤ÿ°ÿ¸ÿ­ÿ°ÿ¯ÿ¨ÿ­ÿ¶ÿ­ÿ ÿ±ÿ·ÿÇÿËÿÉÿ·ÿ¿ÿ¶ÿ±ÿ¶ÿ´ÿ°ÿµÿ½ÿÃÿºÿ®ÿ¤ÿ ÿ­ÿ¶ÿ´ÿ³ÿ¬ÿ´ÿÁÿÅÿÀÿµÿ»ÿÁÿ¹ÿ¡ÿ¨ÿ½ÿ«ÿºÿºÿÀÿ³ÿ®ÿ®ÿ¦ÿ©ÿ·ÿµÿ¨ÿ¬ÿ¥ÿ£ÿ°ÿ­ÿ²ÿ±ÿ¹ÿ¬ÿ¢ÿ¤ÿªÿÁÿÈÿ¯ÿ­ÿºÿ¯ÿ°ÿ¯ÿ¨ÿÿ£ÿ¡ÿ¥ÿªÿ±ÿ±ÿ§ÿ¶ÿ·ÿ±ÿ¦ÿ·ÿ®ÿ­ÿ¦ÿ§ÿ¬ÿ¯ÿ±ÿ¬ÿ©ÿ¬ÿ±ÿ¹ÿ²ÿ¤ÿºÿÿrÿÿÈÿ¯ÿ°ÿµÿ«ÿªÿ«ÿ­ÿ¯ÿ«ÿ±ÿ¶ÿ±ÿ°ÿ²ÿ¼ÿ´ÿ¢ÿ¡ÿ±ÿ»ÿ¬ÿ³ÿ¬ÿÿÿ«ÿ«ÿ¤ÿÁÿÿ±ÿµÿ¤ÿ¥ÿ£ÿ¡ÿ¢ÿ­ÿ´ÿ¼ÿ»ÿ³ÿ®ÿ°ÿ»ÿ¬ÿ°ÿÿ¬ÿ·ÿªÿ©ÿ¯ÿ§ÿ­ÿºÿ¹ÿ®ÿ­ÿ³ÿ«ÿ«ÿºÿ¯ÿ¶ÿ´ÿ°ÿµÿ¹ÿµÿ¶ÿÄÿµÿ¨ÿÿÿ¡ÿ£ÿ¤ÿ£ÿ´ÿÀÿ¸ÿ§ÿ¬ÿ¢ÿ¤ÿ¶ÿ±ÿ¨ÿ´ÿ´ÿ¶ÿ¹ÿ±ÿ¯ÿ¶ÿ¯ÿ¨ÿ³ÿ²ÿ¦ÿ­ÿ²ÿ¡ÿ©ÿ¥ÿ¢ÿÿÿ¬ÿ«ÿ´ÿ¨ÿ¢ÿ§ÿ¬ÿ§ÿÿÿÿ ÿ±ÿÿÿÿ£ÿÿ«ÿÿ ÿÿ¨ÿ¨ÿÿ ÿ«ÿ¦ÿÿ¤ÿ¨ÿ©ÿ¬ÿ¥ÿ¢ÿ±ÿ©ÿÿ¯ÿ¬ÿÿ¬ÿ¡ÿÿ§ÿ§ÿ¥ÿ©ÿ¬ÿªÿªÿ©ÿ§ÿ£ÿ¯ÿÿ£ÿ ÿÿ¦ÿ®ÿ¯ÿ¿ÿ«ÿÿÿÿ ÿ©ÿ°ÿ±ÿ¬ÿ¤ÿÿÿÿ¨ÿ¥ÿÿ¨ÿÿ¨ÿÂÿÿÿ¤ÿÿÿÿ ÿ¥ÿ¨ÿ¡ÿÿ¢ÿÿÿÿÿÿ¨ÿ²ÿªÿÿµÿ®ÿ¡ÿ¤ÿÿ¨ÿ¯ÿ¨ÿ¢ÿ¤ÿ§ÿ¨ÿ¨ÿ¦ÿ¦ÿ¬ÿ©ÿ«ÿ·ÿ¶ÿ®ÿ¹ÿ·ÿ¯ÿ¿ÿ­ÿ¶ÿ¶ÿ»ÿ²ÿ¬ÿ°ÿ¸ÿ¸ÿ­ÿµÿ¶ÿ§ÿ­ÿ±ÿ±ÿ²ÿ½ÿ³ÿ¬ÿ¢ÿ®ÿÉÿ³ÿÀÿÉÿ´ÿ´ÿ«ÿµÿ­ÿ°ÿ±ÿ¬ÿ¯ÿ´ÿ²ÿµÿ·ÿ°ÿºÿ¼ÿ·ÿºÿ¦ÿ©ÿ³ÿ´ÿ·ÿ¯ÿ«ÿ¹ÿ°ÿ¹ÿÿ¥ÿ¥ÿ¤ÿ®ÿ¶ÿ³ÿ¬ÿ«ÿ®ÿ³ÿ¶ÿ±ÿ§ÿ­ÿ·ÿ´ÿ³ÿÿ¸ÿ©ÿ¨ÿ¶ÿ¸ÿ´ÿÅÿ¾ÿ¸ÿµÿ´ÿ´ÿ¥ÿ¢ÿ¬ÿ«ÿ¯ÿ®ÿ¤ÿ©ÿ¯ÿ¸ÿºÿ±ÿ¼ÿÏÿÉÿ¦ÿ¸ÿÿ°ÿµÿ°ÿ®ÿ¹ÿ³ÿ°ÿ´ÿ«ÿ§ÿ®ÿ¹ÿ¼ÿ¯ÿ°ÿ³ÿ­ÿ±ÿ²ÿ®ÿ­ÿ°ÿ­ÿÂÿ¸ÿ°ÿªÿ¶ÿÿ½ÿÿÿ®ÿ½ÿ¬ÿ°ÿ©ÿ§ÿ¯ÿ±ÿªÿ®ÿ¶ÿ¬ÿ¨ÿ±ÿ¼ÿ¶ÿ¥ÿ¨ÿÿ¡ÿÿ±ÿ¦ÿ¯ÿ§ÿªÿ¼ÿ¾ÿªÿ­ÿ¸ÿ²ÿ³ÿ¢ÿ¦ÿ©ÿ­ÿ²ÿ»ÿµÿ¯ÿÿ§ÿ´ÿ»ÿÄÿ´ÿÿ¨ÿ¿ÿ¶ÿ·ÿµÿÀÿ²ÿ±ÿµÿ¹ÿ­ÿµÿÿµÿ´ÿÿ®ÿ­ÿ¨ÿ²ÿ¨ÿ¦ÿ¯ÿ³ÿ¸ÿ¨ÿ¡ÿ¯ÿ ÿÿ¢ÿ ÿ®ÿ¶ÿ³ÿ±ÿ¦ÿ¢ÿ§ÿ¹ÿ»ÿ­ÿ¤ÿ©ÿ§ÿ¼ÿ¬ÿ«ÿ³ÿ±ÿ§ÿ¤ÿ­ÿ¨ÿ§ÿ¬ÿ§ÿ­ÿ¡ÿÿ£ÿ¥ÿ«ÿªÿ£ÿ£ÿ§ÿ§ÿ¦ÿ¬ÿ¬ÿ¯ÿ«ÿ¯ÿ¬ÿ³ÿ¯ÿ¡ÿÿÿ·ÿ°ÿ¤ÿ®ÿÿ¬ÿÿ¥ÿ§ÿ·ÿÿµÿÿ¨ÿ®ÿ²ÿ¿ÿ¾ÿ®ÿÿ¡ÿ¯ÿ­ÿ²ÿ¸ÿ²ÿ°ÿ³ÿÿ²ÿ°ÿ¤ÿ®ÿ±ÿ°ÿ¶ÿ·ÿ©ÿ¡ÿ®ÿ¹ÿ®ÿªÿ¬ÿµÿµÿ²ÿ°ÿ°ÿ¢ÿ®ÿ©ÿ®ÿ­ÿ¥ÿ¢ÿ­ÿ»ÿ¸ÿ®ÿ¥ÿ¦ÿ·ÿ¿ÿ·ÿ¼ÿÁÿ®ÿ¯ÿ²ÿ®ÿ«ÿ®ÿ©ÿ¬ÿ±ÿ®ÿ¨ÿ£ÿÿ·ÿ·ÿ³ÿ¬ÿ®ÿ¬ÿ»ÿÅÿ½ÿ¦ÿ¢ÿÿ£ÿ¼ÿµÿÿÿ«ÿ¯ÿµÿ³ÿ°ÿ°ÿÿÿ¦ÿ´ÿ­ÿ·ÿ®ÿµÿ¶ÿ¥ÿ©ÿ©ÿ£ÿ¹ÿ¨ÿ¡ÿ²ÿ·ÿ©ÿ¤ÿ±ÿ©ÿ¨ÿ­ÿ©ÿµÿªÿ£ÿªÿ©ÿ ÿ¬ÿ§ÿ¥ÿ ÿ¦ÿªÿ¤ÿ¨ÿªÿÿÿªÿ®ÿ²ÿ¢ÿÿªÿ¥ÿ¥ÿ¨ÿ¥ÿ²ÿ®ÿ§ÿ­ÿ¬ÿ¨ÿ¯ÿ¨ÿÿ­ÿ ÿÿ±ÿ¯ÿ´ÿ¥ÿÃÿ°ÿ®ÿ®ÿ¯ÿ´ÿ¯ÿ·ÿ§ÿ¥ÿ¯ÿ¦ÿ¡ÿªÿ£ÿ ÿ«ÿ±ÿ¯ÿ­ÿ²ÿ²ÿªÿ§ÿ¬ÿ¬ÿ¡ÿ°ÿ®ÿÿºÿ°ÿ­ÿ«ÿªÿ¦ÿ¦ÿ´ÿ²ÿ¨ÿ£ÿ¥ÿ´ÿ®ÿÿ ÿ¸ÿ¶ÿªÿ¡ÿ¦ÿÿ®ÿµÿ¯ÿ°ÿµÿ«ÿ¨ÿ½ÿµÿ°ÿ¯ÿ¬ÿ«ÿ§ÿ¬ÿ®ÿ§ÿ¬ÿ¯ÿÿ¢ÿ§ÿ¨ÿ®ÿ¨ÿ·ÿ·ÿ£ÿÿ¦ÿ¬ÿ»ÿ£ÿ®ÿªÿ«ÿ­ÿ²ÿªÿ©ÿ¤ÿ£ÿ¨ÿ¡ÿ¦ÿ®ÿ¬ÿÿªÿÿ¬ÿ²ÿºÿµÿ­ÿ©ÿ«ÿ¶ÿ´ÿ­ÿªÿ©ÿ´ÿ¹ÿ²ÿ¬ÿ§ÿ¸ÿ¸ÿ±ÿ²ÿ­ÿÿ¦ÿ¥ÿªÿ¥ÿ¬ÿ¦ÿµÿ¯ÿ¤ÿªÿ¶ÿ¸ÿ£ÿ¬ÿ¡ÿ§ÿ ÿ¦ÿ²ÿ´ÿ«ÿªÿ¤ÿ¶ÿ°ÿ¶ÿ³ÿ«ÿ²ÿ´ÿªÿ©ÿ§ÿºÿºÿ¨ÿ¬ÿ´ÿ³ÿ°ÿ®ÿ¸ÿºÿ¯ÿ¯ÿ®ÿ®ÿ¸ÿ¶ÿ¯ÿ¨ÿ§ÿ¯ÿÀÿ¹ÿ«ÿªÿªÿÄÿ¾ÿ·ÿ¨ÿ¹ÿ¹ÿ¦ÿ§ÿ­ÿ¡ÿ«ÿ¥ÿ©ÿ¥ÿ¬ÿ¿ÿ§ÿ´ÿ´ÿ§ÿ­ÿ´ÿ¹ÿ´ÿ³ÿ¬ÿ¤ÿ¬ÿ²ÿ±ÿ­ÿªÿ¥ÿ§ÿ«ÿªÿªÿ¨ÿ¯ÿ¦ÿÿÿ¥ÿÿ°ÿÿ§ÿ¾ÿ¯ÿÿÿ¸ÿ¢ÿ°ÿ¸ÿªÿªÿ¹ÿ°ÿ¡ÿÿ¨ÿ¦ÿ«ÿ©ÿÿÿÿ°ÿ«ÿ­ÿ°ÿ°ÿ§ÿ«ÿ«ÿ ÿ¢ÿÿ¯ÿ§ÿÿ¬ÿ±ÿ·ÿ³ÿ¨ÿ¯ÿ­ÿ¦ÿ²ÿªÿ©ÿ·ÿÁÿ¶ÿ¯ÿ±ÿ¬ÿ¨ÿªÿ«ÿ¢ÿ°ÿ ÿ­ÿ¯ÿ¥ÿ­ÿ¹ÿ¥ÿªÿ¹ÿ³ÿ­ÿªÿ¨ÿ¨ÿªÿ»ÿ©ÿªÿ¨ÿ§ÿ´ÿ®ÿ°ÿ­ÿ§ÿ ÿ¢ÿ¡ÿªÿ±ÿ¨ÿ©ÿ­ÿ­ÿ¯ÿ«ÿ©ÿ¶ÿ»ÿ±ÿ¥ÿ¤ÿ¯ÿ³ÿ´ÿÿ ÿ¯ÿ¦ÿ¤ÿªÿ£ÿ´ÿ¤ÿ¦ÿ°ÿ©ÿÆÿµÿ¨ÿ§ÿµÿÂÿ³ÿªÿ°ÿ±ÿ²ÿ¾ÿ³ÿªÿ£ÿ¥ÿ°ÿ­ÿ¨ÿ²ÿµÿ¯ÿ®ÿªÿ©ÿ©ÿ¨ÿ®ÿ²ÿ¸ÿ¹ÿ»ÿ¸ÿ¬ÿ±ÿ¯ÿ²ÿªÿ«ÿ¦ÿ«ÿ¯ÿ®ÿ©ÿ©ÿ­ÿ¶ÿ©ÿ§ÿÿªÿ±ÿ²ÿ­ÿ¸ÿºÿ¯ÿÀÿ±ÿ¬ÿ°ÿ¶ÿ©ÿ²ÿ¥ÿ¡ÿ£ÿ·ÿ¸ÿ±ÿ®ÿ¦ÿ©ÿ¹ÿ¶ÿ©ÿ¬ÿ±ÿ´ÿ³ÿ©ÿ¬ÿ»ÿµÿ­ÿ¥ÿ³ÿºÿ§ÿ¢ÿÿÿ¸ÿ¯ÿ¹ÿ¾ÿ¿ÿ¥ÿ±ÿ¦ÿÊÿ¦ÿ°ÿ¶ÿ·ÿ¶ÿ­ÿÿ°ÿ¬ÿ§ÿ¤ÿ²ÿ½ÿÿªÿ±ÿ°ÿ©ÿ§ÿ±ÿ«ÿ¦ÿÿ¢ÿ©ÿ«ÿ²ÿªÿÿ£ÿ°ÿ£ÿÿ±ÿÿ£ÿ¬ÿ±ÿ³ÿºÿ¬ÿ¤ÿ¥ÿÿÿ¤ÿÿ£ÿ«ÿ£ÿ¨ÿªÿªÿµÿ¤ÿ¯ÿ±ÿ´ÿ³ÿªÿ¤ÿ¥ÿ¯ÿ¥ÿ£ÿ°ÿ¬ÿ°ÿµÿªÿ£ÿ³ÿ¸ÿ®ÿ­ÿ¨ÿ£ÿ½ÿºÿ¬ÿ­ÿ­ÿ´ÿ¬ÿ­ÿ©ÿµÿ½ÿ®ÿ³ÿÿ§ÿ´ÿÿ¯ÿ»ÿ£ÿ¬ÿ¶ÿÿÿ¨ÿ«ÿ§ÿªÿ®ÿµÿ­ÿ¤ÿ¬ÿ°ÿµÿªÿ¯ÿ®ÿ¥ÿÁÿÁÿ¬ÿ¦ÿ½ÿ£ÿ±ÿ¦ÿÁÿ©ÿªÿ·ÿ¯ÿ­ÿªÿÿ¯ÿµÿ¸ÿ¹ÿ®ÿ­ÿ¤ÿ°ÿ¸ÿ«ÿ¬ÿ¯ÿ®ÿ¯ÿ´ÿ²ÿ°ÿ¥ÿ¡ÿ³ÿ³ÿ»ÿ¸ÿ¶ÿ´ÿ¯ÿ·ÿ¥ÿ¦ÿ³ÿ®ÿ²ÿ«ÿ¥ÿ¸ÿ®ÿÁÿµÿ³ÿ¨ÿÿ©ÿ³ÿ§ÿµÿ®ÿªÿ¨ÿ®ÿªÿ²ÿ¬ÿ­ÿ¹ÿ²ÿ°ÿ½ÿ¿ÿ°ÿ«ÿ°ÿ½ÿ¥ÿ¹ÿÅÿÉÿ¹ÿÿ®ÿ®ÿ²ÿ¥ÿ¸ÿÃÿ«ÿ®ÿ¹ÿ°ÿ¹ÿµÿÿ®ÿ¸ÿ¹ÿ±ÿ´ÿ»ÿ®ÿ¤ÿ«ÿ³ÿ±ÿ¬ÿ³ÿ´ÿ¦ÿ«ÿ¯ÿ²ÿ³ÿ¹ÿ®ÿ¨ÿ½ÿ²ÿ¿ÿ´ÿ¤ÿÿ¯ÿ³ÿ®ÿ§ÿ«ÿ®ÿ¼ÿ²ÿ½ÿ¿ÿ®ÿªÿªÿ¯ÿ²ÿ²ÿ¼ÿ½ÿ¯ÿ®ÿ±ÿ¤ÿ¦ÿ¸ÿ¶ÿ­ÿ½ÿªÿ³ÿÀÿ¬ÿ¥ÿÿ·ÿÿ³ÿ³ÿ­ÿ©ÿ·ÿµÿ¨ÿ¶ÿ¹ÿ´ÿ°ÿ®ÿ²ÿ­ÿªÿ«ÿ±ÿ³ÿ«ÿ³ÿ±ÿ°ÿ³ÿ«ÿ²ÿ§ÿ¶ÿ¨ÿªÿÿ¼ÿ©ÿ¹ÿ¶ÿ³ÿ­ÿ¯ÿ³ÿ®ÿ¼ÿ ÿ®ÿ°ÿ¥ÿ­ÿºÿ¿ÿºÿ°ÿ¬ÿ·ÿ·ÿ±ÿ¬ÿ±ÿ³ÿªÿ£ÿÀÿ©ÿ³ÿ¦ÿ°ÿ³ÿ°ÿ»ÿ´ÿ­ÿ¥ÿ§ÿ°ÿ°ÿ¸ÿ¶ÿ¥ÿ¢ÿ¬ÿ²ÿ¯ÿ¬ÿªÿ¢ÿ¤ÿ±ÿ«ÿ¼ÿºÿ¬ÿ®ÿ·ÿÿ¢ÿ®ÿ½ÿ¡ÿ®ÿÂÿ³ÿ³ÿ«ÿ­ÿªÿ¬ÿ¶ÿ²ÿªÿ°ÿ³ÿ«ÿ©ÿ¤ÿ¥ÿªÿ±ÿ¥ÿÿ´ÿ¬ÿ¯ÿ¸ÿ³ÿÿ¤ÿ©ÿ·ÿ­ÿ¶ÿ´ÿ¯ÿ­ÿ©ÿ«ÿÿ ÿ¸ÿ¦ÿ£ÿ©ÿ¥ÿ¶ÿ±ÿ¸ÿ¬ÿ³ÿºÿ»ÿªÿ¨ÿÄÿ¼ÿ§ÿ»ÿºÿ¯ÿ«ÿ²ÿ²ÿ²ÿ±ÿ¸ÿÅÿ·ÿ¯ÿ°ÿ·ÿµÿ«ÿ­ÿ·ÿ°ÿ½ÿ£ÿ¤ÿ®ÿ¢ÿ¾ÿ¶ÿ§ÿ©ÿ´ÿ¬ÿ­ÿªÿ§ÿ©ÿ¢ÿ¤ÿ¥ÿ¯ÿ¤ÿ¥ÿ¦ÿ§ÿ°ÿ½ÿ«ÿ ÿ¬ÿÿÿ­ÿ°ÿªÿ§ÿ¤ÿ ÿªÿ¦ÿÿÿoÿbÿWÿIÿmÿaÿYÿÿ£ÿ¾ÿ´ÿ¡ÿ¢ÿ¦ÿ©ÿÿ§ÿ¸ÿÄÿ½ÿµÿºÿ¼ÿ¶ÿ¯ÿ²ÿÿ£ÿ­ÿ­ÿ¡ÿ£ÿÿ¯ÿ¯ÿ¸ÿ°ÿ¼ÿ°ÿ©ÿ³ÿ°ÿ©ÿ§ÿ§ÿ®ÿ«ÿ­ÿ¿ÿ¯ÿ¤ÿ¥ÿÿ¥ÿ®ÿµÿÿ²ÿªÿ§ÿ©ÿ¤ÿ­ÿ«ÿ©ÿ¥ÿÿ ÿ¥ÿ³ÿ®ÿ¨ÿ§ÿÿ³ÿ¡ÿ°ÿ®ÿ¨ÿ¨ÿ¨ÿ¨ÿ¯ÿ³ÿ§ÿ¦ÿ­ÿ®ÿ«ÿ¡ÿ¥ÿ´ÿ«ÿÿ¯ÿ³ÿ¬ÿµÿ­ÿ¼ÿ¹ÿÇÿ­ÿ¬ÿ¸ÿ±ÿ©ÿ³ÿ¿ÿµÿ®ÿ®ÿ²ÿ²ÿºÿ¥ÿ¹ÿ¦ÿºÿ¿ÿ¶ÿ±ÿ¸ÿ­ÿ¥ÿ®ÿ§ÿ¥ÿ»ÿ¹ÿ®ÿ¥ÿ¹ÿ­ÿ°ÿ³ÿµÿ§ÿºÿ§ÿ´ÿ»ÿ°ÿ±ÿµÿ¦ÿÿ¬ÿ±ÿ°ÿ°ÿ±ÿ³ÿ±ÿªÿ¨ÿÿ ÿ­ÿ­ÿ°ÿªÿ¨ÿµÿ»ÿµÿ³ÿ²ÿºÿ±ÿ´ÿ²ÿ¬ÿ¤ÿ°ÿ«ÿ©ÿ©ÿ¬ÿ®ÿ³ÿ°ÿ§ÿ¤ÿ¬ÿ¸ÿ°ÿ¯ÿ´ÿ±ÿ¶ÿ«ÿ¸ÿ´ÿ³ÿ­ÿ³ÿ»ÿÅÿ®ÿ¢ÿ­ÿ¦ÿ¹ÿ³ÿÿ±ÿ¡ÿ²ÿ¶ÿ¿ÿ²ÿ»ÿ³ÿ©ÿªÿ±ÿµÿ´ÿ±ÿ¦ÿ²ÿ·ÿ©ÿ­ÿÿ¸ÿ®ÿ«ÿ«ÿ³ÿ®ÿÿÿ¦ÿ®ÿ©ÿ´ÿ´ÿ©ÿºÿ«ÿ¤ÿ¦ÿ­ÿ¦ÿ ÿ¦ÿ¤ÿµÿÀÿ´ÿÀÿÄÿ©ÿ´ÿªÿ£ÿ¶ÿÿ¨ÿ«ÿ°ÿ­ÿ±ÿ£ÿ ÿ­ÿ¡ÿÿ¨ÿ¬ÿ¡ÿ£ÿ«ÿ§ÿ¸ÿ¶ÿ±ÿ°ÿ§ÿ£ÿ«ÿ­ÿ¨ÿ¦ÿµÿ­ÿÿµÿ³ÿ¥ÿ¶ÿ»ÿ®ÿ¯ÿªÿªÿ²ÿ¯ÿ³ÿ²ÿ³ÿ¶ÿ¦ÿ®ÿ°ÿ¿ÿ¶ÿ«ÿ§ÿ¯ÿ¯ÿ°ÿ¾ÿ¯ÿ¤ÿ«ÿ«ÿÿ ÿ¯ÿ®ÿ®ÿ©ÿªÿ¬ÿ§ÿ¦ÿ²ÿºÿ¶ÿ¸ÿ®ÿªÿ±ÿ³ÿ¿ÿ¹ÿ²ÿºÿºÿ©ÿ£ÿ­ÿ¥ÿªÿ¬ÿ ÿ©ÿÿ©ÿ¨ÿ©ÿ±ÿ²ÿ®ÿ®ÿ¹ÿ±ÿ´ÿ®ÿ¨ÿ²ÿ®ÿ¸ÿªÿ§ÿ®ÿ¬ÿªÿ¥ÿ¥ÿ¶ÿªÿ¶ÿ¥ÿ«ÿªÿ¨ÿ®ÿ¼ÿ¹ÿ­ÿ¶ÿ²ÿªÿÃÿ¯ÿ¼ÿ°ÿµÿ¬ÿµÿµÿ«ÿ ÿÿ­ÿ¨ÿ´ÿÿªÿ¬ÿ©ÿ³ÿ±ÿµÿ³ÿ«ÿ°ÿ¯ÿ¡ÿ¬ÿ·ÿµÿ­ÿ¸ÿ©ÿ®ÿ¬ÿ°ÿÅÿÃÿ­ÿ¡ÿ ÿ ÿ¡ÿ¯ÿ¨ÿ¡ÿ®ÿ°ÿ£ÿ£ÿ´ÿ­ÿ¶ÿ·ÿ§ÿ¤ÿ¤ÿ®ÿ±ÿ³ÿ±ÿ©ÿ¤ÿ«ÿ·ÿÿ´ÿ´ÿ¤ÿ®ÿ¬ÿ¬ÿ­ÿ¨ÿ¨ÿ©ÿ®ÿÃÿ²ÿ¯ÿ¬ÿ¹ÿ»ÿ¾ÿÀÿ¶ÿ©ÿ ÿ´ÿºÿ«ÿ¯ÿ²ÿ«ÿ¿ÿÇÿ¸ÿ«ÿ©ÿ­ÿ¡ÿÿ¡ÿ¥ÿ®ÿ¶ÿ±ÿªÿ²ÿ¼ÿ±ÿ¬ÿ³ÿ¶ÿ¾ÿ®ÿªÿ¦ÿ­ÿ®ÿªÿµÿ¼ÿ©ÿ¨ÿ¡ÿªÿ²ÿ«ÿ­ÿ°ÿ³ÿ»ÿµÿ°ÿ¾ÿ«ÿ°ÿªÿ¢ÿ¤ÿ®ÿ³ÿ²ÿ²ÿªÿ®ÿ¥ÿ°ÿ¨ÿ¥ÿ·ÿ²ÿ£ÿ°ÿ©ÿ¯ÿ²ÿ¥ÿ³ÿ±ÿ±ÿ¼ÿ³ÿ¢ÿ§ÿ¤ÿÿ¬ÿ¢ÿ«ÿ°ÿ­ÿ¦ÿ­ÿ³ÿ«ÿ´ÿ³ÿ¤ÿ§ÿ­ÿ ÿ°ÿ¶ÿ®ÿ²ÿ«ÿ²ÿ©ÿÿ¨ÿ¼ÿ½ÿ²ÿ¦ÿ¡ÿ­ÿ«ÿ²ÿÁÿÇÿ¨ÿÿ£ÿ§ÿ§ÿ¦ÿ¤ÿ¤ÿ¥ÿ¡ÿ®ÿ«ÿ§ÿ¥ÿ§ÿ³ÿ©ÿ¨ÿ«ÿ¶ÿ²ÿ±ÿ¬ÿ§ÿ¦ÿ§ÿ¸ÿ²ÿ¸ÿ¦ÿ¡ÿ§ÿ«ÿ¨ÿ¥ÿÿwÿ|ÿ{ÿÿ¡ÿÿÿÿÿ¯ÿ°ÿªÿ¬ÿÿÿ§ÿ°ÿªÿ¥ÿ°ÿªÿ¥ÿ²ÿ¦ÿ¬ÿ´ÿ³ÿ«ÿ¥ÿ¨ÿ£ÿ¦ÿ®ÿ¥ÿ¥ÿ±ÿ±ÿ¡ÿ¨ÿ²ÿ¸ÿÿ¥ÿ°ÿ²ÿ®ÿ¨ÿ­ÿ®ÿÿ«ÿ©ÿ­ÿ¦ÿÿ¥ÿ­ÿ¡ÿ®ÿºÿ£ÿ®ÿ¼ÿ¼ÿ°ÿ¦ÿ«ÿ¯ÿ§ÿ¤ÿ²ÿµÿ©ÿ®ÿ¹ÿµÿ±ÿÁÿµÿ¸ÿÃÿ·ÿ´ÿ¹ÿ³ÿ¨ÿ¬ÿ²ÿ£ÿ´ÿ°ÿ³ÿºÿ½ÿ¸ÿ­ÿ¶ÿ¶ÿ£ÿ½ÿ»ÿµÿ°ÿ²ÿ»ÿµÿ¯ÿ´ÿµÿ·ÿ©ÿ¤ÿ©ÿ­ÿ·ÿ´ÿ«ÿ¶ÿ»ÿ²ÿ­ÿ°ÿ°ÿ¯ÿ¯ÿ´ÿ±ÿ­ÿ´ÿ¨ÿªÿ³ÿ³ÿ­ÿÿ¢ÿ®ÿÿÿ¬ÿ¬ÿ§ÿ²ÿµÿ¦ÿÿ ÿ¯ÿ¯ÿ¬ÿ¬ÿ´ÿ¸ÿ©ÿ ÿÿÿÿ¨ÿÿÿÿ¥ÿ¤ÿÿÿÿÿÿÿ¤ÿ£ÿ£ÿ¦ÿ¤ÿ¥ÿ¡ÿÿÿ®ÿ¦ÿ ÿ«ÿ·ÿ±ÿ£ÿ¼ÿÿºÿ°ÿ±ÿ¯ÿ­ÿ®ÿ°ÿµÿ¦ÿ°ÿ¤ÿ®ÿ´ÿ²ÿ´ÿ¬ÿÿ¥ÿÿ¤ÿ¶ÿ¬ÿ·ÿ«ÿ£ÿ¥ÿ¬ÿ«ÿ£ÿ¯ÿ£ÿºÿ®ÿ²ÿ©ÿ¨ÿ±ÿ·ÿµÿ­ÿ¼ÿÂÿ¿ÿ¤ÿ±ÿ±ÿ¸ÿºÿ´ÿ±ÿµÿºÿ¿ÿ¶ÿ²ÿ¦ÿ®ÿ®ÿ£ÿ¦ÿµÿ°ÿ©ÿºÿ·ÿ¤ÿ§ÿ¯ÿ«ÿ«ÿ¬ÿ±ÿ»ÿ°ÿ©ÿ¯ÿµÿ°ÿ²ÿ¸ÿ½ÿ³ÿ©ÿ®ÿ´ÿµÿ¹ÿ³ÿ¨ÿªÿ¶ÿ¬ÿ«ÿ¹ÿ¹ÿ«ÿ®ÿ½ÿ»ÿ¹ÿ²ÿ±ÿ¿ÿ¹ÿ´ÿ·ÿÀÿÄÿºÿ«ÿÏÿ¹ÿ¡ÿ³ÿ±ÿ­ÿ´ÿ²ÿµÿ¹ÿªÿ¯ÿ­ÿ¾ÿ§ÿ±ÿ¸ÿ´ÿ±ÿ´ÿ¬ÿ¨ÿ²ÿªÿ©ÿºÿ¸ÿÅÿ³ÿµÿ¼ÿ¯ÿ¸ÿÆÿ¿ÿ¶ÿ°ÿ±ÿ³ÿªÿ³ÿ­ÿªÿ³ÿ®ÿ§ÿ°ÿ¶ÿªÿ·ÿ´ÿ¨ÿ¦ÿ§ÿªÿ¿ÿ¾ÿ¹ÿ·ÿµÿ´ÿ¶ÿ¶ÿ°ÿ°ÿ²ÿ»ÿ²ÿ²ÿ¯ÿ¶ÿ·ÿ¶ÿ¹ÿ±ÿ¨ÿÿ§ÿ£ÿ¯ÿ¬ÿÊÿÀÿ²ÿºÿ¼ÿ¹ÿµÿ¨ÿ²ÿ§ÿ±ÿ¼ÿ®ÿ¥ÿ¶ÿ©ÿÿ¥ÿ³ÿ¸ÿ·ÿ´ÿ£ÿ§ÿ²ÿ¥ÿ«ÿÈÿ±ÿ´ÿ®ÿ¢ÿ°ÿ¿ÿºÿ·ÿ¡ÿµÿ§ÿ¬ÿ¢ÿ¸ÿ¶ÿ·ÿ»ÿ¹ÿ³ÿ¨ÿÿ¡ÿ©ÿ«ÿºÿÆÿÇÿ¬ÿ±ÿ¿ÿ½ÿ±ÿ²ÿ°ÿ­ÿ¶ÿºÿ¶ÿ°ÿ«ÿ®ÿ­ÿ®ÿ±ÿ·ÿµÿ­ÿ­ÿ¶ÿÂÿÆÿ¸ÿ¾ÿºÿ¢ÿ»ÿºÿ®ÿ´ÿÇÿÅÿ½ÿ¼ÿ¼ÿ¼ÿ´ÿ°ÿ·ÿ¬ÿ¯ÿ³ÿ´ÿ´ÿ«ÿ°ÿ´ÿ¬ÿ³ÿ±ÿ§ÿ¦ÿ§ÿ¥ÿ¡ÿ´ÿ¥ÿ·ÿ³ÿ¯ÿ´ÿ¹ÿ¬ÿ©ÿ¥ÿ£ÿ¥ÿ©ÿ°ÿ³ÿ²ÿµÿ³ÿ¡ÿ±ÿÀÿ¨ÿ¦ÿ«ÿ¸ÿÂÿ»ÿ´ÿ´ÿ³ÿµÿ«ÿ²ÿÿ²ÿÿ´þ%ÿÿ·ÿµÿ·ÿ¸ÿ±ÿ®ÿ±ÿ¯ÿªÿÀÿ¿ÿ­ÿ´ÿ°ÿ½ÿ­ÿ¯ÿ°ÿ¼ÿ©ÿ­ÿ¶ÿ­ÿµÿºÿ«ÿªÿÿ²ÿ½ÿ´ÿÍÿÁÿ£ÿ­ÿ­ÿ´ÿµÿ°ÿ»ÿ½ÿ´ÿ¹ÿ¼ÿ¹ÿªÿ«ÿ ÿ·ÿ­ÿ°ÿ¥ÿ­ÿ­ÿ¥ÿ°ÿ«ÿ°ÿ¿ÿ¹ÿ«ÿ²ÿ¶ÿ¶ÿ½ÿ»ÿ°ÿ·ÿºÿºÿ³ÿ¿ÿ¶ÿ­ÿ¡ÿÿÿÿÿÿ¬ÿ¨ÿ§ÿµÿµÿ¯ÿ¹ÿ ÿ ÿ¢ÿ¯ÿ°ÿ ÿ¼ÿÅÿ°ÿªÿ­ÿ­ÿ±ÿ²ÿ®ÿ¸ÿ¶ÿ¤ÿ¶ÿ ÿ³ÿÿÿ±ÿ³ÿ§ÿ¢ÿ§ÿ©ÿ¤ÿ¢ÿ¥ÿ£ÿÿÿ¢ÿ¯ÿ ÿÿªÿÿÿ¦ÿÿ¢ÿ©ÿ¤ÿ¦ÿ©ÿ¨ÿ£ÿ¡ÿ¦ÿ¨ÿ©ÿ¦ÿ§ÿ±ÿ´ÿ¯ÿ¡ÿ§ÿ¦ÿ¦ÿ¢ÿÿ¡ÿ©ÿ¯ÿ¡ÿÿ«ÿ°ÿ°ÿ°ÿÿ ÿ¯ÿÿ§ÿ­ÿ©ÿ§ÿ©ÿ¯ÿ©ÿÿÿÿ ÿ ÿ¤ÿ©ÿ¦ÿ¨ÿ¤ÿÿÿÿÿ¡ÿÿÿÿÿ´ÿ¢ÿÿ¨ÿ¥ÿ¦ÿ§ÿ¥ÿ£ÿÿÿÿ¢ÿ¤ÿ´ÿ°ÿÿÿ¨ÿ¶ÿ®ÿÿ¢ÿ¤ÿ¡ÿ ÿ£ÿ¬ÿ»ÿ­ÿ¥ÿ¬ÿ±ÿµÿ³ÿ¬ÿ¦ÿ£ÿ±ÿ°ÿ©ÿ·ÿ¦ÿ±ÿ³ÿ¡ÿ³ÿ­ÿ¥ÿªÿÿ£ÿ¥ÿÿ ÿ°ÿ¶ÿ°ÿ²ÿ¬ÿ¦ÿ¯ÿ¯ÿ²ÿ¾ÿºÿ®ÿ²ÿ¨ÿ²ÿ©ÿ¶ÿÃÿ·ÿ¬ÿ®ÿ¼ÿ«ÿ³ÿ³ÿ³ÿµÿ±ÿºÿºÿ®ÿ¯ÿ²ÿºÿ·ÿ­ÿ¶ÿÌÿ·ÿ¿ÿ·ÿ¥ÿ¿ÿ¿ÿ¯ÿ°ÿ§ÿ¦ÿ¨ÿµÿ³ÿ¯ÿ´ÿ±ÿ±ÿºÿ¹ÿºÿ¼ÿ¯ÿ·ÿÊÿ±ÿ­ÿÿ·ÿ¨ÿ¢ÿ»ÿ§ÿ½ÿ»ÿ³ÿ·ÿµÿ¦ÿ¾ÿ»ÿ®ÿ«ÿ®ÿ±ÿ®ÿ­ÿ¬ÿ«ÿªÿ¸ÿ­ÿ¦ÿ²ÿ¶ÿ¼ÿºÿÿ¸ÿ®ÿÃÿ§ÿµÿ»ÿ¦ÿ«ÿ¬ÿ±ÿªÿ­ÿ®ÿ±ÿ±ÿ²ÿ­ÿ¤ÿ©ÿ­ÿ¸ÿ®ÿ¤ÿ´ÿ¥ÿ·ÿ©ÿ¾ÿµÿ±ÿ¡ÿ¯ÿ½ÿ²ÿÿÀÿ¸ÿªÿ¬ÿ³ÿ¬ÿ§ÿ§ÿ©ÿ¸ÿ¬ÿÿ©ÿªÿ²ÿ¯ÿºÿ²ÿ»ÿ¯ÿ°ÿ¶ÿ«ÿºÿªÿ¯ÿ¦ÿ­ÿ´ÿ­ÿ§ÿ¡ÿ¥ÿÿ¥ÿ®ÿ®ÿ©ÿ ÿ¨ÿªÿ¬ÿ±ÿ¥ÿ§ÿ¹ÿÂÿ±ÿ²ÿ´ÿ±ÿ®ÿ®ÿÿ¤ÿ£ÿÂÿÿ¢ÿ ÿ©ÿÿ¯ÿ¦ÿÿ¡ÿ¦ÿ²ÿ¦ÿ«ÿ´ÿ¦ÿ§ÿ®ÿªÿ°ÿºÿ¶ÿ³ÿ²ÿªÿ¥ÿÿ©ÿ«ÿ±ÿ¯ÿ©ÿ¯ÿ°ÿ¶ÿ«ÿ¿ÿ¸ÿ¬ÿ°ÿ§ÿ§ÿ­ÿ©ÿ¦ÿªÿ¯ÿ­ÿ¢ÿ§ÿªÿ«ÿ©ÿÿÿ£ÿ­ÿ²ÿ§ÿ¨ÿ¬ÿ§ÿ¨ÿ±ÿ§ÿ¦ÿ ÿ¡ÿ¸ÿ¹ÿ»ÿ«ÿ«ÿ«ÿ¨ÿ´ÿ³ÿ¸ÿµÿ£ÿ¹ÿ³ÿÿ¬ÿºÿ¾ÿ´ÿ©ÿ«ÿ«ÿ«ÿ¨ÿ¥ÿ®ÿ©ÿ¦ÿ«ÿ ÿ«ÿ©ÿ¯ÿ¨ÿ´ÿ¨ÿ¿ÿµÿÀÿ¬ÿ°ÿ±ÿªÿ²ÿ¨ÿ«ÿ¬ÿ¬ÿªÿ©ÿ¡ÿ­ÿ¬ÿ®ÿµÿ¬ÿ¦ÿªÿ®ÿ²ÿ¨ÿ¡ÿ°ÿ¶ÿµÿ¾ÿÂÿ½ÿ´ÿ®ÿ½ÿ²ÿ¨ÿ¡ÿ¯ÿ­ÿ§ÿÃÿ¯ÿ§ÿ¾ÿÿ¸ÿ¥ÿ§ÿ«ÿµÿ·ÿ¸ÿµÿ¢ÿÿ£ÿ¦ÿ·ÿ·ÿ¬ÿ°ÿ¯ÿªÿ¬ÿ´ÿ¹ÿ±ÿ¦ÿ¢ÿ­ÿ§ÿÿÿ¬ÿ«ÿ®ÿÿ£ÿ§ÿ«ÿÀÿ¥ÿ¥ÿ­ÿÀÿ¬ÿ»ÿ·ÿ©ÿ«ÿÿ ÿ®ÿ¶ÿ¡ÿ¡ÿ¦ÿÿªÿ«ÿ¢ÿ°ÿ¶ÿ­ÿ­ÿ°ÿ«ÿÿ¤ÿ²ÿµÿ°ÿÿ«ÿ®ÿÿÿ´ÿ«ÿ¬ÿ¿ÿÿªÿ¶ÿÿ§ÿ­ÿµÿ¥ÿ´ÿ£ÿ°ÿ¡ÿ¸ÿµÿ»ÿªÿ¬ÿºÿ±ÿ®ÿ²ÿ»ÿ²ÿÿ©ÿºÿ¸ÿªÿ¶ÿ²ÿ§ÿ­ÿ¯ÿ¸ÿ¾ÿÁÿ·ÿ¦ÿªÿÿÿ­ÿªÿ¬ÿ´ÿ®ÿ­ÿ´ÿ¬ÿ´ÿ·ÿ¼ÿ¬ÿ¤ÿ³ÿ®ÿ±ÿ¬ÿ¢ÿ¨ÿ±ÿ¯ÿ´ÿ¦ÿ«ÿ°ÿ±ÿ±ÿµÿ©ÿÿ¦ÿ¥ÿ°ÿ±ÿ°ÿ«ÿ¤ÿ­ÿªÿ­ÿ¶ÿ«ÿªÿ±ÿ«ÿ§ÿÿ²ÿ¬ÿ³ÿ¹ÿ­ÿ¨ÿ¤ÿ´ÿ¢ÿ±ÿ¤ÿ®ÿµÿ§ÿ¹ÿµÿ¦ÿ§ÿ§ÿ¬ÿ²ÿÿ¥ÿ­ÿ«ÿ­ÿ«ÿ§ÿ¯ÿ£ÿ©ÿµÿ´ÿ©ÿ¤ÿ¤ÿ¤ÿ³ÿ°ÿªÿÀÿÀÿ³ÿ¶ÿ­ÿ±ÿµÿ§ÿ°ÿ¶ÿ±ÿ©ÿªÿ¨ÿ©ÿÿ ÿ¢ÿÿ±ÿ«ÿ²ÿ¨ÿ®ÿ±ÿ²ÿ«ÿ§ÿ®ÿ®ÿ«ÿ§ÿ³ÿ¨ÿ±ÿ£ÿªÿ´ÿ¥ÿ«ÿ¨ÿÿ¥ÿ¹ÿ¸ÿ¦ÿ¤ÿ«ÿªÿ©ÿ¶ÿ¸ÿ­ÿ³ÿ³ÿ«ÿ«ÿ±ÿ»ÿºÿµÿ°ÿ¯ÿ¨ÿ±ÿ«ÿ§ÿ´ÿ¥ÿ¯ÿ®ÿ°ÿ²ÿ±ÿÏÿ¤ÿ¨ÿ³ÿ¨ÿ¬ÿ¬ÿµÿ¬ÿÿ®ÿ§ÿ¯ÿ»ÿ·ÿ´ÿ°ÿ±ÿµÿºÿÁÿ¶ÿ§ÿ¦ÿ²ÿ·ÿ­ÿ¦ÿµÿ¼ÿ«ÿ ÿ¤ÿ©ÿ¦ÿ©ÿ©ÿ³ÿÿ²ÿ¨ÿ®ÿÁÿ¢ÿªÿ£ÿ¹ÿ¨ÿ´ÿ®ÿ©ÿ·ÿ¯ÿ¢ÿ¥ÿ¡ÿ£ÿÿ°ÿÂÿ£ÿÿ¥ÿ½ÿÿªÿÿÿ¡ÿ¡ÿ²ÿµÿ«ÿ¥ÿÿ¡ÿ²ÿ¦ÿ¨ÿ®ÿ¤ÿ«ÿ·ÿªÿÿ§ÿ£ÿ¢ÿ®ÿ³ÿ©ÿÿ£ÿ¶ÿºÿ¾ÿ´ÿ´ÿ«ÿ¥ÿ¦ÿ±ÿ»ÿ¦ÿ´ÿ¬ÿ¦ÿ³ÿ»ÿ­ÿ¦ÿ«ÿ¶ÿ«ÿ¯ÿ±ÿ¹ÿ³ÿÿ®ÿ±ÿ®ÿ§ÿÿ¥ÿ¬ÿªÿ¤ÿ©ÿÿÿ«ÿ¨ÿ¯ÿ±ÿ©ÿªÿ¥ÿ¬ÿ²ÿ¥ÿ«ÿ¨ÿ­ÿ¨ÿ¨ÿ¬ÿ§ÿ«ÿ­ÿ£ÿ¦ÿ§ÿ·ÿ®ÿ­ÿºÿ»ÿªÿÿ¯ÿ°ÿ½ÿ¹ÿ²ÿ¬ÿ²ÿ±ÿ³ÿ³ÿ¦ÿ¯ÿ±ÿªÿ¦ÿ¨ÿ«ÿªÿ«ÿ¨ÿ¦ÿ¤ÿÿÿ¤ÿ¯ÿ±ÿ¶ÿ®ÿ¦ÿ²ÿ§ÿ°ÿÿÿÿ¤ÿµÿµÿ¨ÿÿ³ÿ°ÿ£ÿÿÿ¡ÿ¹ÿ²ÿ¢ÿ¬ÿ»ÿ¸ÿ­ÿ­ÿ°ÿ´ÿ¶ÿ«ÿ´ÿ¯ÿ¢ÿ¤ÿ­ÿ§ÿ§ÿ«ÿ¦ÿ¯ÿ½ÿ³ÿ¥ÿªÿ´ÿ¬ÿ­ÿ±ÿ³ÿ«ÿ§ÿ°ÿ°ÿ©ÿ¬ÿ¤ÿ°ÿ¢ÿÿ­ÿ¦ÿ»ÿ¹ÿ¹ÿ§ÿ¼ÿ®ÿÀÿ¾ÿ®ÿ¸ÿµÿ¼ÿ²ÿ­ÿÿÿµÿÿ¤ÿ§ÿ¯ÿºÿ½ÿ¶ÿµÿ³ÿ±ÿ¬ÿ¨ÿ³ÿ­ÿ¨ÿ®ÿ´ÿ¹ÿÿÿ©ÿ¬ÿ¬ÿÿÿ²ÿ«ÿµÿ®ÿ²ÿ§ÿ´ÿºÿªÿ¨ÿ­ÿÿ²ÿ¨ÿÿÿ£ÿ¬ÿ°ÿ­ÿ©ÿ¯ÿ¶ÿ«ÿ«ÿªÿ¥ÿ®ÿ´ÿ°ÿ­ÿ®ÿ¸ÿ½ÿ­ÿ ÿ¶ÿ¹ÿ®ÿ¥ÿ ÿ¨ÿºÿ¼ÿµÿ£ÿ´ÿÁÿÀÿ±ÿªÿ´ÿ¸ÿÀÿ¬ÿ®ÿ¿ÿªÿ¸ÿÁÿ²ÿ«ÿ«ÿ¸ÿ¬ÿ¢ÿ©ÿ°ÿªÿ¬ÿ²ÿ°ÿ¦ÿÿÿ¦ÿ³ÿ¸ÿºÿÃÿ¶ÿ¼ÿÒÿ®ÿ­ÿºÿÃÿ²ÿ°ÿ·ÿ½ÿ¥ÿ¶ÿ«ÿÿ¸ÿÅÿ«ÿ»ÿ²ÿ£ÿÿªÿ¥ÿ»ÿ¢ÿ¦ÿ¥ÿ¤ÿ±ÿ±ÿªÿ¨ÿ­ÿ¥ÿ¦ÿ®ÿ¥ÿ¸ÿ·ÿ®ÿ«ÿ§ÿ¬ÿ²ÿ¨ÿ ÿ¤ÿÿ©ÿÿÀÿ¾ÿ³ÿ¶ÿ¶ÿ®ÿ¡ÿ¹ÿ¿ÿ¦ÿ¥ÿªÿ®ÿ§ÿ§ÿ±ÿµÿ¨ÿ¡ÿ±ÿ¹ÿ³ÿ²ÿ³ÿ¯ÿ¯ÿ¹ÿ­ÿ¤ÿ®ÿ»ÿ®ÿ´ÿ·ÿ¢ÿÿ±ÿÿ¤ÿ§ÿ·ÿ¬ÿÅÿºÿ¯ÿ´ÿ®ÿ´ÿÃÿ·ÿªÿ©ÿ¯ÿ¬ÿÿ¢ÿ¼ÿ¾ÿ¯ÿªÿ¨ÿ¬ÿ±ÿ³ÿ´ÿ°ÿ­ÿ¨ÿ²ÿ·ÿ¯ÿºÿ±ÿ§ÿ§ÿÀÿ°ÿ®ÿ¢ÿµÿ²ÿ¿ÿ«ÿªÿ¬ÿ¯ÿµÿ³ÿªÿÀÿÈÿ¨ÿ§ÿ²ÿ¨ÿ®ÿ«ÿ±ÿ»ÿ¯ÿ¨ÿ·ÿ¼ÿÂÿ¹ÿ²ÿÿÿÈÿ¬ÿ·ÿ·ÿ¦ÿ°ÿ¨ÿ²ÿ£ÿ®ÿ¯ÿ´ÿµÿ­ÿªÿ¦ÿ¬ÿ¯ÿ¯ÿ²ÿ­ÿ®ÿªÿ·ÿ¹ÿ®ÿ¶ÿ°ÿ°ÿ¸ÿ¸ÿÿÃÿ²ÿ³ÿ®ÿ¨ÿ­ÿ±ÿÿ¦ÿ±ÿ¡ÿ«ÿÉÿÂÿ±ÿ«ÿµÿ¿ÿ®ÿ¤ÿ°ÿ®ÿ¶ÿµÿ¥ÿ©ÿ¨ÿ¸ÿ²ÿ»ÿ­ÿ¤ÿ¦ÿ¯ÿ±ÿµÿµÿ±ÿ¬ÿ§ÿ±ÿ§ÿ¯ÿ­ÿ«ÿ¯ÿ³ÿºÿ²ÿ«ÿ­ÿ¨ÿ¬ÿ°ÿ´ÿ·ÿ®ÿ¶ÿ¦ÿ°ÿ¬ÿ±ÿ¥ÿ¬ÿ­ÿ ÿ¬ÿµÿ´ÿ»ÿªÿ­ÿ®ÿ¨ÿ²ÿ¼ÿ¹ÿ²ÿ­ÿ«ÿ¤ÿ¨ÿ±ÿ£ÿªÿ§ÿªÿ´ÿ­ÿ¶ÿ©ÿÿ¤ÿ¥ÿ£ÿ¥ÿ¼ÿ·ÿ¯ÿ­ÿ¯ÿ®ÿ§ÿ«ÿ·ÿ°ÿ¥ÿ¶ÿ·ÿÀÿ¯ÿ±ÿ¸ÿ¨ÿ¯ÿ·ÿ»ÿ°ÿ¸ÿ²ÿ¾ÿ®ÿ­ÿ°ÿ¨ÿ²ÿµÿ°ÿ­ÿ°ÿ¸ÿ·ÿ³ÿ²ÿ±ÿ¶ÿ¦ÿ¨ÿ£ÿ¼ÿ³ÿ­ÿ¡ÿ¯ÿÿÿ¡ÿ¬ÿ¦ÿ«ÿªÿ¨ÿ°ÿ¤ÿÿ¥ÿ¢ÿ£ÿ­ÿ³ÿµÿºÿ´ÿ°ÿÎÿÿ¨ÿÿ¢ÿ­ÿÿªÿ¯ÿ¯ÿªÿ¦ÿ¬ÿ¡ÿÿxÿ]ÿUÿAÿGÿcÿoÿÿÿ®ÿ²ÿ³ÿÿ¢ÿÿÿÿªÿÿ¢ÿ¡ÿÿ¬ÿºÿ«ÿ°ÿ¶ÿ¤ÿ¯ÿÿ§ÿÿ£ÿ¡ÿ¤ÿ®ÿ´ÿ©ÿ´ÿªÿ¥ÿ«ÿ§ÿªÿ¦ÿ ÿªÿ­ÿ§ÿ©ÿ¯ÿ®ÿ¥ÿÿ­ÿ¯ÿ·ÿÿ´ÿ¨ÿ©ÿ¹ÿ³ÿ¬ÿ¤ÿ¢ÿ¡ÿ¤ÿªÿ«ÿ´ÿ¶ÿ«ÿ¨ÿÿ­ÿ³ÿ¢ÿ±ÿ¸ÿ§ÿ³ÿ§ÿ¤ÿ¦ÿ«ÿ²ÿ´ÿªÿ¤ÿ°ÿ¶ÿ¬ÿ§ÿ¦ÿ½ÿ¯ÿ¯ÿÿ«ÿªÿ§ÿ²ÿ¤ÿ¢ÿ®ÿ´ÿ¨ÿ¨ÿ³ÿ±ÿ²ÿ´ÿªÿ²ÿ¸ÿ ÿµÿ¯ÿ¬ÿ¹ÿ³ÿ®ÿ³ÿ®ÿ±ÿ²ÿ©ÿ¯ÿ©ÿÿ©ÿ¨ÿ»ÿºÿ³ÿÿ£ÿ«ÿ·ÿµÿµÿ³ÿ°ÿªÿ®ÿ«ÿ£ÿ­ÿ²ÿ§ÿªÿµÿ°ÿ¶ÿ²ÿ©ÿ¬ÿ¦ÿ³ÿ¤ÿ¬ÿ§ÿ¢ÿ¦ÿ ÿ ÿ©ÿ£ÿÿ¨ÿ·ÿ¸ÿ¥ÿ¢ÿ±ÿ§ÿ¬ÿ¥ÿ¨ÿµÿ³ÿ¥ÿ¢ÿ£ÿ¤ÿ±ÿ°ÿ¬ÿ°ÿ¤ÿ½ÿµÿ«ÿÀÿ¶ÿ°ÿ§ÿ°ÿ¼ÿ°ÿ¢ÿÿ¤ÿ³ÿ·ÿµÿ®ÿ©ÿ«ÿ¯ÿ¤ÿ±ÿ®ÿ¯ÿ³ÿ®ÿ°ÿ¶ÿµÿ°ÿ¬ÿ²ÿ¸ÿ©ÿ´ÿ¥ÿ¶ÿ°ÿ©ÿ§ÿ²ÿ°ÿ®ÿ¯ÿ¬ÿ¨ÿ«ÿ­ÿ¬ÿµÿ©ÿ¬ÿ©ÿ«ÿ±ÿ³ÿ°ÿ¯ÿ¨ÿ°ÿ²ÿ¯ÿµÿ±ÿ©ÿ§ÿ­ÿ ÿ¯ÿ§ÿµÿÀÿ±ÿ¨ÿ£ÿ ÿ£ÿ¦ÿ¥ÿ¢ÿ¬ÿªÿ£ÿ¤ÿ©ÿ§ÿ¶ÿ©ÿ©ÿ®ÿ¨ÿÿÿ¯ÿµÿ³ÿ¥ÿ¦ÿµÿ§ÿÊÿ¢ÿ®ÿ®ÿ¯ÿ±ÿ°ÿ¯ÿ¯ÿªÿ£ÿ©ÿ¬ÿ´ÿ«ÿ¦ÿ¦ÿ·ÿ¶ÿ«ÿ¬ÿªÿÿ£ÿ²ÿ­ÿÿ¯ÿ²ÿ¤ÿ¨ÿ¢ÿ·ÿÀÿ³ÿ°ÿ°ÿ¨ÿªÿºÿ»ÿ¤ÿ¦ÿ¤ÿ¥ÿ­ÿµÿ¶ÿªÿ«ÿ¸ÿµÿ­ÿ²ÿ­ÿ¯ÿ¡ÿ±ÿ ÿ³ÿÿ°ÿ«ÿ¬ÿ­ÿ²ÿ³ÿ­ÿµÿ¯ÿ·ÿ¤ÿ°ÿ¹ÿ²ÿºÿ«ÿ ÿ¨ÿ­ÿªÿ²ÿºÿ¼ÿ¿ÿÆÿ´ÿ¦ÿ¤ÿÿ¬ÿÂÿ»ÿ¯ÿ¶ÿ´ÿªÿ¶ÿ¤ÿ¥ÿ¨ÿ¶ÿ¨ÿ°ÿºÿµÿ¬ÿªÿ¥ÿÿÈÿ¡ÿ¼ÿ£ÿ¨ÿ¬ÿ³ÿ²ÿ£ÿ¦ÿ·ÿ³ÿ§ÿ¨ÿ¶ÿ´ÿ®ÿ®ÿ³ÿµÿ§ÿ´ÿºÿ§ÿ¾ÿ°ÿ¤ÿ§ÿ©ÿ®ÿ¦ÿ«ÿ¶ÿ»ÿ­ÿ«ÿ»ÿ¸ÿ³ÿÿ§ÿÿ¡ÿ­ÿ°ÿ°ÿ¬ÿ«ÿ®ÿªÿ³ÿ³ÿ°ÿ¨ÿ¶ÿ³ÿ©ÿ¬ÿ°ÿ­ÿ­ÿ¯ÿªÿºÿ³ÿ¯ÿªÿ±ÿ¹ÿ¸ÿ¼ÿ¹ÿ¯ÿ½ÿ³ÿ´ÿºÿ²ÿ³ÿ¤ÿ¿ÿÆÿµÿ¨ÿ®ÿ¸ÿ¥ÿ¥ÿ©ÿªÿ©ÿ±ÿ«ÿ£ÿ¦ÿ«ÿ¥ÿÿ¤ÿ«ÿ§ÿÿÿ¬ÿ²ÿ¢ÿÿ«ÿ´ÿ©ÿ¡ÿÿªÿ¸ÿ³ÿ²ÿ©ÿ¤ÿ´ÿÁÿÇÿ«ÿÿ¢ÿ¬ÿ¯ÿ¨ÿ¬ÿ¶ÿ±ÿ«ÿ´ÿ¼ÿ£ÿ´ÿ·ÿªÿ­ÿ®ÿµÿ¼ÿ³ÿ½ÿÀÿ³ÿ³ÿ­ÿ½ÿÂÿºÿ´ÿ­ÿ¤ÿ¦ÿ¸ÿ¶ÿ®ÿÃÿºÿªÿ¯ÿ¸ÿ³ÿ´ÿ©ÿ¦ÿÿ´ÿ¥ÿÿ¬ÿ´ÿ±ÿ±ÿ¬ÿÿªÿ¦ÿ±ÿ²ÿ°ÿ©ÿ¥ÿ©ÿ¬ÿµÿ¦ÿ£ÿ¢ÿ£ÿ§ÿ©ÿ¦ÿ¥ÿ§ÿ¨ÿ¹ÿ ÿ¯ÿ­ÿ¯ÿ°ÿ±ÿ°ÿÿ¨ÿ ÿ·ÿ­ÿ°ÿ¨ÿ§ÿ§ÿ§ÿÂÿ±ÿ¯ÿ¸ÿ£ÿ«ÿ¦ÿ¥ÿ¬ÿ¡ÿÿÿÿÿÿÿÿÿÿ¤ÿºÿÿ´ÿ¤ÿ¢ÿ©ÿ§ÿ¤ÿ¬ÿ´ÿÿ©ÿ½ÿ®ÿ´ÿ·ÿ¶ÿ³ÿ®ÿÀÿÇÿÿµÿ¥ÿªÿ¹ÿ±ÿÿ«ÿ¾ÿ»ÿ¥ÿ¡ÿªÿ³ÿ³ÿ°ÿ°ÿ¯ÿ±ÿ¸ÿ¬ÿÿÿ¹ÿ¼ÿ­ÿ²ÿÿ­ÿ¤ÿ²ÿ·ÿ¶ÿµÿ«ÿ«ÿ±ÿ¸ÿ³ÿÿ´ÿ²ÿ©ÿªÿ­ÿ¯ÿ±ÿ°ÿµÿ®ÿ¾ÿ¶ÿ­ÿ©ÿÿ§ÿ«ÿ¢ÿ·ÿ¾ÿÁÿ¼ÿ­ÿªÿºÿ½ÿ±ÿ´ÿ·ÿ¯ÿ¯ÿ¶ÿ»ÿ¼ÿ®ÿ³ÿ·ÿ±ÿ¸ÿ¯ÿÿÿ±ÿ½ÿÿ´ÿ«ÿÀÿ®ÿªÿ´ÿ·ÿ·ÿ­ÿ§ÿ¬ÿ¥ÿ³ÿ³ÿ³ÿ¹ÿ»ÿ´ÿÿÿ­ÿ¨ÿ¥ÿ®ÿªÿ¢ÿªÿ²ÿ¢ÿÿÿ¦ÿ«ÿ«ÿ¥ÿ¤ÿ­ÿ¦ÿ¨ÿ¡ÿÿÿÿÿÿÿÿÿÿÿÿÿÿÿÿ¡ÿ¦ÿ¢ÿ¢ÿ­ÿÿÿÿ§ÿ§ÿ­ÿ°ÿÿÿ«ÿ¤ÿ¯ÿÃÿ¶ÿ°ÿ®ÿ¯ÿµÿ±ÿ½ÿ§ÿ¦ÿÿ¸ÿ°ÿ¡ÿ¡ÿ ÿÿÿ¬ÿ ÿ·ÿ£ÿ¨ÿ®ÿªÿ£ÿÿ¢ÿ¬ÿ½ÿ§ÿÿ³ÿ²ÿ¶ÿµÿ¯ÿ¯ÿºÿÁÿ¸ÿ¼ÿÂÿ³ÿ²ÿ¶ÿµÿ²ÿ³ÿ·ÿ¯ÿºÿ¿ÿ£ÿ¯ÿ«ÿµÿ«ÿÿ«ÿ½ÿºÿºÿ³ÿ³ÿ¸ÿ²ÿ¹ÿ´ÿªÿ£ÿ«ÿ½ÿ³ÿµÿ­ÿ­ÿ±ÿºÿ¿ÿ¹ÿ°ÿ³ÿ»ÿ«ÿµÿ¬ÿºÿ©ÿ¹ÿ­ÿ§ÿ²ÿ·ÿ²ÿ­ÿ¯ÿ´ÿ«ÿºÿ¯ÿ¯ÿÃÿÁÿ¸ÿ®ÿ³ÿÁÿ°ÿ¸ÿÀÿÒÿ¨ÿªÿ¢ÿ©ÿ«ÿ¥ÿ§ÿ±ÿ«ÿ©ÿ¨ÿ·ÿ³ÿ®ÿ«ÿµÿ³ÿ°ÿ°ÿ®ÿ®ÿ¬ÿ§ÿ·ÿÂÿ¼ÿ ÿ±ÿ°ÿ±ÿ¹ÿ»ÿ·ÿ¶ÿ°ÿ³ÿ³ÿ¦ÿ°ÿºÿ´ÿµÿµÿ¯ÿ¬ÿ°ÿ¶ÿ´ÿ¯ÿ´ÿ¡ÿ©ÿ³ÿºÿ¾ÿ¼ÿºÿ²ÿ®ÿ¸ÿ¹ÿ²ÿ«ÿ¯ÿ±ÿ²ÿ¶ÿ´ÿ±ÿ´ÿ¸ÿµÿ²ÿ®ÿ¥ÿ¬ÿ¤ÿ¼ÿ®ÿ¦ÿ¦ÿ¬ÿ°ÿ°ÿ²ÿ¶ÿ¯ÿ°ÿ¨ÿ³ÿ±ÿ¹ÿªÿ¦ÿ¡ÿÿ¥ÿ®ÿ²ÿ·ÿ¹ÿ¢ÿÿ¯ÿÅÿÅÿ¶ÿªÿ®ÿµÿ·ÿ»ÿ½ÿ´ÿ«ÿ«ÿ¸ÿ«ÿ«ÿ±ÿÂÿ½ÿ¸ÿµÿ¯ÿ­ÿªÿÿ«ÿµÿ±ÿ¤ÿ»ÿ¿ÿ«ÿ®ÿ­ÿ²ÿ¶ÿ·ÿ°ÿªÿ¯ÿ¯ÿ©ÿ¯ÿ­ÿ³ÿ¸ÿ¶ÿ©ÿ·ÿ¹ÿ²ÿ§ÿ¨ÿ·ÿ³ÿ²ÿ±ÿ®ÿÄÿ¢ÿ¶ÿ¸ÿµÿ¾ÿÕÿ¹ÿªÿ¯ÿ¬ÿ²ÿ¹ÿ´ÿ¨ÿ²ÿ°ÿ¸ÿ¾ÿ´ÿ«ÿ«ÿ®ÿ¸ÿµÿ°ÿ¯ÿªÿµÿ§ÿ¸ÿ¤ÿ°ÿ¼ÿ«ÿ²ÿ±ÿ±ÿ«ÿ¨ÿ©ÿ¯ÿ´ÿµÿ»ÿ½ÿ´ÿ¶ÿÿ·ÿ³ÿ¨ÿ©ÿ­ÿ¶ÿ±ÿµÿºÿ´ÿ³ÿ¨ÿ¦ÿ¾ÿºÿ¼ÿ¤ÿÿ~ýøþ¦ÿ´ÿ¼ÿÁÿ¶ÿ±ÿ²ÿ¬ÿ¶ÿÁÿ¹ÿ®ÿ¯ÿ¸ÿ·ÿÿ¡ÿ£ÿ°ÿ¾ÿ±ÿ«ÿ¯ÿ­ÿµÿ¼ÿ½ÿºÿ­ÿ½ÿ°ÿÀÿÃÿ®ÿ½ÿÀÿ¾ÿ»ÿ±ÿ¯ÿ¯ÿ¬ÿµÿ»ÿ¹ÿ­ÿ¢ÿ²ÿµÿ³ÿ¶ÿ¦ÿÿ¨ÿ¢ÿ§ÿ³ÿ¸ÿ¹ÿ°ÿ§ÿ©ÿªÿÿ¾ÿµÿ¶ÿµÿ«ÿ³ÿªÿµÿ¹ÿ¸ÿ°ÿÿÿ¦ÿÿÿ·ÿ§ÿÿ­ÿ¯ÿÁÿ¬ÿÀÿ¼ÿ¢ÿ¨ÿ§ÿ©ÿ½ÿ¸ÿ¨ÿ¢ÿ¤ÿ©ÿ§ÿ¶ÿ§ÿ²ÿ³ÿ¨ÿÀÿ´ÿ·ÿ±ÿ°ÿ¯ÿµÿ¨ÿ¨ÿ±ÿ­ÿ§ÿ©ÿ±ÿ¹ÿ°ÿÿ£ÿÿ²ÿÿ£ÿÿÿ¦ÿ¬ÿ­ÿ¨ÿÿÿ§ÿªÿ¦ÿÿªÿ©ÿ©ÿ¦ÿ¦ÿ®ÿ­ÿ§ÿÿ¨ÿ¤ÿ°ÿ°ÿ¨ÿ ÿ©ÿ¢ÿÿÿÿ·ÿ­ÿ§ÿ¥ÿ¤ÿ®ÿ¢ÿ¤ÿ¸ÿªÿÿ¡ÿ¬ÿÿÿÿÿ¡ÿÿ¡ÿ¥ÿÿÿ¢ÿÿÿÿÿÿÿÿÿÿÿ¥ÿ­ÿ¦ÿ¦ÿÿÿ¨ÿÿÿ ÿÿÿÿ§ÿÿ³ÿÿ¡ÿ¡ÿ§ÿÿÿÿÿÿ¡ÿ«ÿ¶ÿ°ÿ£ÿ¨ÿ·ÿ¸ÿ¯ÿ¶ÿ¼ÿ³ÿ¾ÿ±ÿ²ÿ¶ÿ¡ÿ©ÿÿ¨ÿ¿ÿ¹ÿªÿ¶ÿ¿ÿ¬ÿ±ÿ»ÿ»ÿ³ÿ¬ÿ®ÿ»ÿ¾ÿ°ÿ®ÿ©ÿ¨ÿÁÿ­ÿ³ÿ·ÿ­ÿ¯ÿ§ÿ°ÿ¶ÿ´ÿ­ÿÿ°ÿ¦ÿ©ÿ¯ÿ·ÿ¿ÿµÿ¬ÿªÿ¯ÿ¼ÿ°ÿ´ÿ¯ÿ¸ÿ¨ÿ³ÿ¬ÿ·ÿ¾ÿ¼ÿ¶ÿ¬ÿ¾ÿ»ÿ°ÿ©ÿ¤ÿ¯ÿ´ÿ§ÿ¯ÿ²ÿ²ÿ¼ÿ´ÿ·ÿ³ÿ¯ÿµÿÈÿ«ÿ¬ÿ¯ÿ³ÿ¥ÿ¤ÿ½ÿ©ÿÁÿ¯ÿ³ÿ©ÿ¨ÿ­ÿ¶ÿ©ÿ¤ÿ¥ÿ§ÿ¯ÿ¨ÿ¤ÿ«ÿ¯ÿ°ÿ¤ÿ¨ÿÿ©ÿ¬ÿ§ÿÄÿ©ÿ£ÿ°ÿ¾ÿÿ´ÿ¯ÿªÿ¤ÿÿ§ÿ­ÿ«ÿ¬ÿ¶ÿ´ÿ®ÿ²ÿ¨ÿ¢ÿ ÿ¶ÿ³ÿ§ÿ¶ÿÿ¯ÿ£ÿÀÿ¡ÿ²ÿªÿ¯ÿ¢ÿÿ¨ÿµÿ§ÿ¦ÿ¥ÿÿÿªÿ¦ÿ£ÿµÿ¯ÿ ÿ«ÿ®ÿºÿ¸ÿ¿ÿ¤ÿ°ÿªÿÿ¯ÿ±ÿµÿ¢ÿ·ÿ©ÿÿ¯ÿ³ÿ©ÿ§ÿ«ÿÿ¬ÿ«ÿ±ÿ®ÿ¥ÿ¯ÿ¨ÿ£ÿ®ÿ¦ÿ¬ÿ¼ÿ«ÿÿ³ÿ´ÿ¬ÿ®ÿ¿ÿÿ¹ÿÿ¼ÿ¥ÿ½ÿ¦ÿ§ÿÿ§ÿ±ÿ¬ÿªÿ¥ÿ§ÿ­ÿ°ÿ¶ÿ«ÿ©ÿ´ÿ´ÿ²ÿ²ÿ¯ÿ©ÿ«ÿ·ÿ§ÿ¦ÿ²ÿªÿ©ÿ¦ÿ®ÿ¸ÿ»ÿ±ÿ§ÿÇÿ¶ÿÿ®ÿ­ÿ©ÿµÿ´ÿ®ÿ­ÿ¦ÿ±ÿ©ÿ¥ÿ¦ÿ¥ÿ¨ÿ¢ÿ¤ÿ©ÿ¨ÿ§ÿ¢ÿ¯ÿªÿ±ÿÿ¡ÿ§ÿ§ÿ§ÿÿÿÿ³ÿÿ¿ÿ·ÿ¯ÿÿªÿ»ÿ¶ÿ³ÿ«ÿ¤ÿ«ÿ¤ÿ®ÿ¸ÿ±ÿ¤ÿ¥ÿ§ÿ¢ÿ¢ÿÿÿ°ÿ±ÿ«ÿªÿ¯ÿ±ÿ¬ÿ¤ÿ§ÿ¦ÿ¾ÿ²ÿ¿ÿ¹ÿÿ¥ÿ°ÿ¯ÿ«ÿ¬ÿÿ¡ÿ­ÿ¯ÿ®ÿ®ÿ§ÿ¦ÿ³ÿ¹ÿ·ÿ±ÿ¯ÿ®ÿ ÿ¡ÿ¸ÿ¾ÿ»ÿ¸ÿ²ÿ¬ÿ¬ÿ­ÿ¯ÿÍÿºÿ¹ÿ®ÿ£ÿ½ÿ ÿ¯ÿ¯ÿ¤ÿ­ÿ©ÿ®ÿµÿ°ÿµÿ·ÿ¤ÿÿ¬ÿ¬ÿ«ÿ©ÿªÿªÿ¬ÿ­ÿ£ÿ¯ÿ³ÿ¢ÿ«ÿ´ÿ®ÿªÿ³ÿ¹ÿ®ÿ¦ÿ¥ÿ¨ÿ´ÿ¢ÿÿ¦ÿªÿ½ÿ§ÿ«ÿ­ÿ¿ÿªÿ´ÿ°ÿ¯ÿ­ÿÿ¤ÿ«ÿ¯ÿ¦ÿ¦ÿ¤ÿ¢ÿ¦ÿªÿ¡ÿ®ÿ¶ÿ°ÿ®ÿªÿ¬ÿ²ÿ´ÿ±ÿ­ÿ°ÿ©ÿ©ÿµÿÿÿ¯ÿ¶ÿªÿÀÿ¤ÿ¬ÿ²ÿÿ¨ÿ±ÿ°ÿÿºÿÿ¹ÿ¦ÿ·ÿ£ÿ¦ÿÿºÿ¶ÿÿ¥ÿµÿ´ÿ¶ÿ¹ÿ¬ÿ¢ÿ¥ÿ­ÿ¯ÿªÿ§ÿ°ÿµÿ«ÿ¦ÿ¥ÿ¦ÿ§ÿ¦ÿ®ÿ°ÿ¶ÿ©ÿÿ¬ÿ©ÿ¯ÿ°ÿÿ·ÿµÿµÿ¥ÿ©ÿ´ÿ¸ÿ²ÿ³ÿ«ÿ¦ÿ¦ÿ¡ÿ­ÿªÿ¥ÿ¦ÿ§ÿ¥ÿ¹ÿ·ÿ¨ÿªÿ«ÿ­ÿ¯ÿ¯ÿ¦ÿ£ÿ´ÿºÿ¸ÿ¹ÿ­ÿ¤ÿ¤ÿ³ÿ¤ÿÿµÿ¨ÿ³ÿ®ÿ¥ÿ¯ÿ¸ÿ¼ÿ§ÿ°ÿ«ÿ«ÿ¿ÿ¡ÿ±ÿ­ÿ°ÿ§ÿ¥ÿ¸ÿºÿ¶ÿ¬ÿ¤ÿ«ÿ¹ÿ§ÿ¦ÿ²ÿªÿ¬ÿ´ÿ¹ÿµÿ¦ÿÿÿºÿ¹ÿ¢ÿ´ÿÀÿ´ÿ²ÿµÿ´ÿ¼ÿªÿ°ÿÀÿ³ÿ«ÿ±ÿ¬ÿ·ÿ¡ÿÿ¦ÿ£ÿÿ°ÿ£ÿ¡ÿ²ÿ·ÿ®ÿ¥ÿ«ÿ²ÿ¢ÿ®ÿ§ÿ¦ÿ¥ÿ³ÿÌÿ¿ÿ¶ÿ°ÿ¦ÿ©ÿ¯ÿ¶ÿ¹ÿ¶ÿ¢ÿÿ£ÿ¥ÿªÿ´ÿ¹ÿ¨ÿ¦ÿ¯ÿ«ÿ¦ÿ¨ÿ¼ÿ³ÿªÿ´ÿ¹ÿ¸ÿ½ÿ§ÿ¿ÿ³ÿ­ÿÂÿ¸ÿµÿÿºÿ·ÿ£ÿ¯ÿ¡ÿ©ÿ¡ÿ±ÿ³ÿªÿ ÿ²ÿ®ÿ¯ÿ¡ÿÿ¡ÿºÿ ÿ¦ÿ¬ÿÿÿ±ÿ¸ÿ°ÿ¨ÿ©ÿ¯ÿ­ÿ®ÿ±ÿ³ÿ­ÿÿÿ°ÿ¶ÿºÿ­ÿ­ÿ­ÿªÿ©ÿÿ´ÿ§ÿ¸ÿ§ÿÄÿ©ÿ·ÿºÿ°ÿ¶ÿ¶ÿ¯ÿ¬ÿ®ÿ²ÿÉÿªÿ°ÿªÿ»ÿ¹ÿ®ÿ¦ÿÿ±ÿ³ÿªÿ°ÿ­ÿ¬ÿ¤ÿ¤ÿ«ÿ±ÿ©ÿÿ«ÿ©ÿ¤ÿ¨ÿ¢ÿ®ÿ³ÿ±ÿ­ÿ®ÿºÿ±ÿµÿ©ÿ¨ÿ°ÿ¸ÿ¾ÿµÿÄÿµÿ»ÿ¤ÿ¸ÿ¼ÿÂÿÿ¨ÿ§ÿÿÿ°ÿ«ÿ¬ÿ¨ÿµÿ®ÿ£ÿ´ÿÄÿµÿ¯ÿ®ÿ¬ÿ¶ÿ³ÿ­ÿ£ÿ£ÿ¯ÿ¶ÿ°ÿ£ÿ¯ÿ¾ÿ°ÿªÿ°ÿ³ÿ²ÿºÿ°ÿ ÿ¯ÿ´ÿ·ÿ¢ÿ¤ÿ¯ÿ¤ÿÿ¡ÿ¢ÿ­ÿ«ÿ³ÿ°ÿ¨ÿ ÿÿ¨ÿ¯ÿ¯ÿ¬ÿ¯ÿ©ÿ°ÿ£ÿ¨ÿ«ÿ¨ÿ®ÿ·ÿµÿ­ÿªÿ¬ÿ«ÿºÿ¼ÿ§ÿ¦ÿ£ÿÿÿ¨ÿªÿ©ÿ¬ÿ±ÿ·ÿ¬ÿ¯ÿ¦ÿ©ÿÿ©ÿ±ÿ´ÿ ÿÿ¶ÿ¦ÿ©ÿ°ÿ´ÿ«ÿ¼ÿ²ÿ¤ÿ¦ÿ­ÿ´ÿ¥ÿ«ÿ®ÿ¸ÿ²ÿ¯ÿªÿ­ÿ¨ÿ«ÿ°ÿ§ÿ§ÿ§ÿ«ÿ¹ÿºÿ®ÿ­ÿ¸ÿºÿµÿ¬ÿ©ÿÿ¦ÿ¦ÿ±ÿ³ÿªÿ¤ÿ§ÿ²ÿ¨ÿ¯ÿ¼ÿ¼ÿ«ÿÂÿ±ÿ³ÿ­ÿ£ÿ¯ÿ­ÿ±ÿ¼ÿ§ÿµÿ´ÿ²ÿÿ¥ÿ²ÿ­ÿ«ÿªÿ®ÿ¦ÿ©ÿ¸ÿ¾ÿµÿ¤ÿ§ÿ¶ÿ¾ÿ¼ÿ°ÿ´ÿ´ÿ¤ÿºÿ£ÿÿÿªÿ²ÿ±ÿÆÿ¥ÿ«ÿ ÿÿ·ÿµÿÆÿ§ÿªÿ¶ÿ´ÿªÿ®ÿ©ÿ­ÿ²ÿ­ÿÿ²ÿ³ÿ³ÿ¯ÿ«ÿ¯ÿ¯ÿ²ÿ°ÿ¹ÿ¾ÿ±ÿ°ÿµÿ±ÿ­ÿªÿªÿ­ÿ³ÿªÿ©ÿ§ÿ¯ÿÇÿ¶ÿ©ÿ¼ÿ¸ÿ¾ÿ·ÿ­ÿµÿ«ÿºÿ¤ÿµÿ¶ÿµÿÂÿ´ÿ³ÿ¬ÿ¯ÿ¿ÿ¥ÿÿªÿ´ÿ«ÿ°ÿ´ÿ¯ÿ¨ÿ¥ÿ¯ÿ¯ÿ©ÿ³ÿ·ÿÁÿµÿ­ÿ²ÿ£ÿ²ÿ¨ÿ´ÿ²ÿ«ÿ¬ÿ®ÿÌÿ£ÿ£ÿÿ²ÿ¹ÿ©ÿ¡ÿ­ÿ¬ÿ¥ÿ¸ÿ¤ÿ·ÿ²ÿ©ÿ ÿ¢ÿ´ÿªÿ ÿ¦ÿ²ÿ·ÿ¯ÿ¥ÿ©ÿ¹ÿ¹ÿ«ÿ±ÿ²ÿ²ÿ²ÿ­ÿ£ÿÿÿ¦ÿÿÌÿ¶ÿ¯ÿµÿ¼ÿ¸ÿ´ÿ·ÿÀÿ»ÿ­ÿ¬ÿ°ÿºÿ·ÿ½ÿ¶ÿ§ÿ¡ÿ©ÿ®ÿ°ÿ­ÿ¦ÿ¬ÿ°ÿ¯ÿ¨ÿÿ¢ÿ§ÿ¦ÿ¢ÿªÿ²ÿ²ÿ³ÿ¶ÿºÿ§ÿÿªÿ«ÿ¤ÿ·ÿÃÿ¦ÿ­ÿµÿ«ÿ¬ÿ­ÿ¥ÿ¥ÿ­ÿ±ÿºÿ¼ÿ³ÿ¦ÿ ÿ±ÿ½ÿºÿ´ÿ²ÿ­ÿªÿ°ÿ´ÿ²ÿ«ÿ¹ÿ¦ÿ¶ÿ¾ÿ°ÿ¤ÿÿ¶ÿ¹ÿ³ÿªÿ¤ÿ¢ÿ¨ÿ·ÿ½ÿ«ÿ²ÿ°ÿ¬ÿ±ÿ­ÿ©ÿ«ÿ³ÿ¨ÿÄÿÈÿ±ÿªÿ©ÿ¿ÿ¯ÿÈÿ³ÿ«ÿ»ÿ½ÿ¬ÿ¿ÿÁÿ©ÿ²ÿ©ÿ©ÿ©ÿ¯ÿ±ÿ¶ÿ³ÿ¬ÿ§ÿ®ÿµÿ´ÿ³ÿ±ÿ­ÿ­ÿ¸ÿºÿµÿªÿ±ÿ«ÿµÿ°ÿ§ÿ¶ÿ¥ÿ±ÿ®ÿ§ÿ³ÿ»ÿ¦ÿ§ÿ«ÿ²ÿ´ÿ½ÿ½ÿ¬ÿªÿ¨ÿ¦ÿ¨ÿ¢ÿ«ÿ¸ÿ¿ÿ´ÿ¬ÿ«ÿ³ÿ¾ÿ«ÿ³ÿ°ÿ¨ÿ·ÿ½ÿ³ÿ®ÿ©ÿ±ÿºÿªÿ²ÿ«ÿªÿ¨ÿ­ÿ¯ÿ¯ÿ²ÿ³ÿ·ÿ¸ÿ·ÿ³ÿ²ÿ³ÿ¸ÿ°ÿ³ÿ¸ÿÿÿ¦ÿ¶ÿ¯ÿ¾ÿÁÿÿÿ ÿ¥ÿ£ÿ¡ÿ¯ÿ°ÿ©ÿ±ÿ¶ÿ´ÿ®ÿ§ÿ²ÿµÿ¼ÿ²ÿ®ÿºÿ¥ÿ­ÿªÿ´ÿ¬ÿ·ÿ­ÿ¤ÿÿ©ÿ·ÿ¼ÿ»ÿ±ÿ½ÿ»ÿ©ÿªÿºÿ»ÿ®ÿ«ÿ£ÿ©ÿ²ÿ³ÿ¶ÿ«ÿ¶ÿ¬ÿÆÿ´ÿ¨ÿ¾ÿ¹ÿ®ÿ­ÿµÿºÿµÿ®ÿ³ÿ´ÿ²ÿµÿºÿ¿ÿ·ÿ¨ÿ¬ÿ¬ÿ­ÿÿ¼ÿ ÿ¯ÿÿ±ÿ¬ÿÿ¦ÿ¬ÿ°ÿ´ÿ®ÿ£ÿÿ¡ÿ£ÿÿÿÿ¤ÿ¦ÿ¾ÿ¶ÿÿÿ ÿ¤ÿÿÿ¤ÿªÿÿµÿ¹ÿ¬ÿ®ÿ²ÿ³ÿ«ÿÿqÿiÿsÿmÿwÿÿÿ§ÿ«ÿµÿ­ÿÿÿÿÿÿÿÿ¢ÿ¢ÿ§ÿ£ÿ«ÿ¯ÿ¢ÿ¨ÿ¬ÿ²ÿ±ÿÿÿÿ£ÿ­ÿ¦ÿ®ÿ¶ÿ¡ÿ¦ÿ©ÿ¨ÿ©ÿªÿ«ÿ¤ÿÿ¨ÿ²ÿªÿÿ¯ÿµÿ¥ÿ¬ÿ¦ÿ©ÿªÿªÿ³ÿ¦ÿ ÿ©ÿ£ÿ§ÿ¢ÿ§ÿ¥ÿ©ÿ·ÿµÿµÿ­ÿ­ÿÿ¯ÿ«ÿªÿÿ£ÿ»ÿ¦ÿ«ÿÿ¡ÿ¤ÿ«ÿ¯ÿ²ÿ¬ÿ¥ÿ«ÿ©ÿ¨ÿ«ÿ¸ÿ«ÿµÿ¤ÿ´ÿ¾ÿÿ¤ÿ¬ÿ±ÿ®ÿ³ÿ©ÿ¨ÿ´ÿ¸ÿ¯ÿªÿ¹ÿ¬ÿ­ÿµÿ¬ÿµÿ¥ÿÿ°ÿ¬ÿ©ÿ¬ÿ¬ÿ³ÿ²ÿ¬ÿ¯ÿ«ÿ¦ÿ¯ÿ¨ÿ­ÿ¶ÿÀÿ¤ÿºÿÿ°ÿ¾ÿºÿ°ÿ·ÿ«ÿ®ÿ¸ÿ²ÿ®ÿ±ÿ°ÿ®ÿ±ÿ­ÿ³ÿ¬ÿ·ÿ²ÿÀÿÅÿ²ÿ«ÿ­ÿÿ¢ÿ´ÿ«ÿ¤ÿ«ÿ«ÿ­ÿ³ÿ·ÿÅÿ·ÿ¢ÿ£ÿ¤ÿ£ÿ¬ÿ´ÿ«ÿªÿ©ÿ¨ÿ±ÿ´ÿ®ÿ¢ÿ¨ÿ®ÿ´ÿ¬ÿªÿ®ÿªÿ®ÿ½ÿ¾ÿ­ÿªÿ§ÿ¤ÿ²ÿ»ÿ¸ÿºÿ§ÿ¦ÿ§ÿ°ÿÿ°ÿÿ©ÿ·ÿ°ÿ±ÿ´ÿ§ÿ§ÿ¶ÿ©ÿ©ÿ®ÿ´ÿ¶ÿ¤ÿ®ÿ±ÿ¯ÿ¬ÿ³ÿµÿÀÿºÿ¯ÿ¬ÿ¢ÿ¤ÿµÿ¶ÿ±ÿ·ÿ«ÿ¶ÿµÿ´ÿ¶ÿ£ÿ£ÿ«ÿªÿ«ÿ®ÿªÿÿÁÿ¶ÿ¯ÿµÿºÿ²ÿ©ÿ¨ÿÿ©ÿ±ÿ³ÿ¿ÿ»ÿ«ÿ±ÿ¦ÿ¦ÿ·ÿ«ÿµÿ§ÿ¯ÿ»ÿ°ÿ£ÿªÿ±ÿ²ÿ±ÿ£ÿ²ÿºÿ±ÿÿÿ²ÿ±ÿ©ÿ£ÿÿ¥ÿ­ÿ¥ÿ°ÿ¹ÿ«ÿ´ÿ±ÿ§ÿ®ÿ©ÿ²ÿ§ÿ¥ÿ¨ÿ©ÿ³ÿ³ÿ§ÿ®ÿÿ¦ÿºÿ³ÿ°ÿÿ²ÿ¯ÿ¯ÿ¬ÿ®ÿ¹ÿ¼ÿ¶ÿÿÿÿ±ÿ¨ÿ²ÿ¶ÿ°ÿ®ÿµÿ­ÿ¦ÿ°ÿ¯ÿÿ¢ÿ ÿ£ÿ«ÿµÿ®ÿ«ÿ«ÿ¨ÿ¯ÿµÿ¯ÿ±ÿ¯ÿ°ÿ¦ÿ·ÿ¹ÿ®ÿ«ÿ«ÿ¡ÿ£ÿ¤ÿ¢ÿ©ÿ¯ÿ¿ÿ±ÿ¾ÿ«ÿÿ©ÿ©ÿ±ÿ±ÿ¯ÿ«ÿ¬ÿ¯ÿ«ÿªÿ£ÿÿ¡ÿ¥ÿ¨ÿ«ÿ´ÿ¯ÿ¡ÿÿ¡ÿÿ©ÿ«ÿ¯ÿ¨ÿ¤ÿ§ÿ·ÿ²ÿ©ÿ¦ÿ¬ÿ±ÿ§ÿ¯ÿ¥ÿ½ÿ·ÿ²ÿ¯ÿ¨ÿ©ÿªÿ¬ÿ²ÿ±ÿ¿ÿ´ÿ§ÿ¡ÿ«ÿ³ÿ¬ÿ©ÿ§ÿ³ÿ½ÿ¸ÿ­ÿ¨ÿÿ³ÿ ÿ¯ÿ¬ÿ«ÿ®ÿ´ÿ±ÿ¨ÿ²ÿ½ÿ»ÿ»ÿ«ÿ¬ÿ§ÿ¢ÿªÿ±ÿ¯ÿ²ÿµÿ¨ÿ°ÿ³ÿµÿ·ÿ¹ÿºÿ³ÿ¶ÿ³ÿ²ÿÀÿ¾ÿ²ÿ«ÿ¤ÿ±ÿ¤ÿ²ÿ³ÿ¦ÿ§ÿ²ÿ´ÿ®ÿ²ÿ®ÿ±ÿ²ÿ²ÿ­ÿªÿ®ÿ®ÿ©ÿ«ÿ ÿ¹ÿ¨ÿ ÿ±ÿ·ÿ¸ÿ«ÿÿ¥ÿ³ÿ¥ÿÿ¥ÿ ÿ²ÿ´ÿ·ÿ³ÿ´ÿ¸ÿºÿÁÿ¯ÿºÿ½ÿ¨ÿ²ÿ¶ÿ°ÿ¢ÿ ÿªÿªÿ°ÿ®ÿ»ÿÂÿ³ÿ¤ÿ©ÿ¯ÿ©ÿ®ÿ¾ÿ´ÿÿ§ÿ¡ÿ«ÿ¥ÿ¨ÿ®ÿ¬ÿ«ÿ³ÿ´ÿ¸ÿ®ÿÅÿ¼ÿ­ÿ¯ÿ±ÿ«ÿ«ÿ¨ÿ­ÿÿ¤ÿ«ÿµÿ¹ÿºÿ½ÿ»ÿ´ÿ§ÿÀÿ¨ÿ¦ÿ¯ÿ¶ÿµÿ®ÿ®ÿ¹ÿ²ÿ¡ÿ¬ÿ´ÿ²ÿ´ÿ¬ÿ«ÿ±ÿ¤ÿ¨ÿ²ÿ¢ÿ®ÿ¶ÿ·ÿµÿ´ÿ®ÿ§ÿ¡ÿ­ÿ¿ÿ®ÿ¹ÿµÿ¶ÿ²ÿ¨ÿ¸ÿÄÿ®ÿ§ÿ£ÿ®ÿ§ÿ£ÿ£ÿ¦ÿ«ÿÿ­ÿÿÿÿÿ¤ÿ©ÿ¥ÿ¤ÿ®ÿ¯ÿ©ÿ³ÿ©ÿÿ¨ÿ¹ÿºÿ®ÿ±ÿ»ÿ©ÿ¹ÿ¹ÿ¶ÿµÿ±ÿ³ÿÀÿ·ÿ¨ÿ¦ÿ ÿ±ÿ³ÿ¢ÿ¬ÿ¾ÿ±ÿ«ÿ¥ÿ²ÿ´ÿµÿ±ÿ¡ÿ¨ÿ«ÿ¦ÿ®ÿ´ÿ²ÿ¯ÿµÿ·ÿ¤ÿÿ¢ÿ£ÿ£ÿ§ÿ´ÿªÿ¬ÿ²ÿÄÿ®ÿ°ÿ¥ÿ©ÿ²ÿ¾ÿµÿÿ¥ÿ°ÿ£ÿ¸ÿ£ÿµÿ¸ÿ¤ÿ£ÿ¨ÿ¡ÿÿ©ÿ¼ÿÀÿ¬ÿ¡ÿ©ÿ«ÿ®ÿ²ÿµÿµÿ´ÿ²ÿ¯ÿ²ÿ¸ÿ¸ÿªÿ´ÿ³ÿ©ÿ°ÿ¬ÿÿ ÿµÿ¼ÿ¾ÿ»ÿ¦ÿ·ÿ±ÿ«ÿ¯ÿ«ÿ¶ÿ³ÿ ÿ¥ÿ¢ÿ±ÿ»ÿ½ÿ¼ÿ´ÿ®ÿ¨ÿÀÿ¨ÿ©ÿ¦ÿ¬ÿ¶ÿ¸ÿµÿ°ÿÿÿ¥ÿÿ¥ÿ©ÿ¡ÿÿ ÿ¬ÿ¬ÿÿÿÿÿÿÿÿÿÿÿÿÿÿÿÿÿÿÿÿ¢ÿ ÿÿ©ÿ¤ÿ©ÿ¸ÿ²ÿ£ÿ§ÿªÿÁÿkÿÿ§ÿ¯ÿªÿ«ÿ²ÿ¶ÿ³ÿ´ÿ°ÿ®ÿ¡ÿ¢ÿªÿ§ÿ¡ÿ©ÿ®ÿÿ³ÿºÿ¸ÿ ÿ ÿ¯ÿ¯ÿ©ÿ§ÿ¡ÿ«ÿÁÿ¾ÿ¥ÿ·ÿ·ÿ´ÿ¯ÿ©ÿ«ÿ²ÿÈÿ·ÿµÿ¹ÿ·ÿ¿ÿ»ÿ³ÿ°ÿ´ÿ¶ÿ¬ÿ°ÿ¡ÿÿÿ¯ÿ¯ÿ±ÿ·ÿºÿ»ÿ­ÿ¥ÿ¬ÿ²ÿ¿ÿ¹ÿ¼ÿµÿ«ÿªÿµÿÂÿªÿ³ÿ®ÿ¶ÿ¶ÿ´ÿ»ÿÃÿÀÿ³ÿ¬ÿ®ÿ¬ÿ¶ÿªÿ¶ÿ½ÿ¹ÿ«ÿ¯ÿ²ÿ­ÿ´ÿ´ÿ®ÿ³ÿ¶ÿ¯ÿ°ÿ½ÿ¼ÿ³ÿµÿ¹ÿ­ÿ©ÿ³ÿ·ÿ¨ÿ¤ÿ±ÿ¬ÿ®ÿªÿ§ÿ¬ÿ­ÿ¬ÿ­ÿ ÿ­ÿ´ÿ°ÿ§ÿ°ÿ³ÿ±ÿ°ÿªÿ°ÿ¾ÿºÿ¯ÿÅÿºÿ¹ÿµÿ­ÿªÿ³ÿ½ÿ¼ÿ¶ÿ»ÿµÿ±ÿªÿ°ÿ¹ÿ°ÿ¯ÿ³ÿªÿ¢ÿ¨ÿÿ§ÿ¤ÿÅÿÎÿ¯ÿ½ÿ¸ÿ¸ÿ¹ÿ±ÿ­ÿ²ÿ¾ÿ¶ÿ±ÿ­ÿ«ÿ¯ÿ²ÿ´ÿ¨ÿ¦ÿ¯ÿ²ÿ³ÿ°ÿÿ´ÿÂÿ¾ÿ ÿªÿ¯ÿ©ÿ®ÿ´ÿ²ÿ°ÿ´ÿ¹ÿ¦ÿ³ÿ´ÿ¤ÿ¾ÿ³ÿ¦ÿ¥ÿ¦ÿ¬ÿ°ÿ®ÿ°ÿ¤ÿªÿÁÿ¨ÿ·ÿ¼ÿ£ÿ¦ÿ§ÿ«ÿ´ÿ¶ÿ´ÿ³ÿ¨ÿ°ÿ¶ÿ¼ÿ²ÿ¼ÿ»ÿºÿ±ÿ£ÿ«ÿ²ÿªÿ°ÿ¨ÿ ÿ¹ÿ§ÿÄÿÉÿ¨ÿ°ÿªÿ±ÿµÿ»ÿ¿ÿ¯ÿ¤ÿ¬ÿªÿµÿ°ÿ¤ÿ¸ÿ´ÿ¤ÿ¶ÿ¿ÿ«ÿ¥ÿ®ÿ®ÿ¶ÿ¨ÿ¬ÿ®ÿ¤ÿ¦ÿ¯ÿ¯ÿ´ÿ°ÿ¼ÿ¯ÿ­ÿ¯ÿ¡ÿ¯ÿ·ÿ°ÿ¶ÿµÿ¥ÿªÿ¯ÿ´ÿ¤ÿ¯ÿ¯ÿ²ÿ´ÿ¬ÿ¬ÿ§ÿ¦ÿ¤ÿ½ÿ°ÿµÿ ÿ²ÿ­ÿ¶ÿ²ÿ«ÿ®ÿ­ÿ´ÿÅÿ¸ÿ²ÿÌÿ·ÿ»ÿ¯ÿÂÿ¯ÿ±ÿ³ÿ¨ÿªÿ¹ÿ²ÿ ÿ«ÿ¼ÿ´ÿ°ÿ°ÿ¹ÿ¹ÿ¨ÿ|ÿPþoþeÿ´ÿ½ÿ½ÿ²ÿ²ÿµÿ²ÿ²ÿ¬ÿ­ÿªÿ®ÿÃÿ®ÿ®ÿ«ÿ¦ÿ¨ÿ°ÿµÿ´ÿ«ÿ¦ÿ®ÿ²ÿ¿ÿ¨ÿ°ÿ®ÿ¹ÿ°ÿ­ÿ²ÿµÿ¾ÿµÿ­ÿ¯ÿªÿ¢ÿ¦ÿ©ÿ©ÿ¸ÿ®ÿ£ÿªÿ«ÿ­ÿ¶ÿ¤ÿÿªÿ³ÿ³ÿ±ÿ¯ÿ´ÿ¾ÿ¼ÿ²ÿ»ÿ±ÿ¯ÿºÿ²ÿ­ÿ¦ÿ§ÿ¶ÿ´ÿ±ÿ¯ÿ¦ÿ£ÿ¯ÿ´ÿ©ÿ¬ÿ½ÿ´ÿ¨ÿºÿ£ÿ«ÿ¯ÿ­ÿ°ÿËÿ½ÿ°ÿ¤ÿªÿµÿ±ÿªÿ­ÿ¯ÿ¦ÿ¬ÿÿ¬ÿ¤ÿ°ÿ¹ÿ¼ÿ³ÿÀÿ¹ÿ£ÿ«ÿ²ÿ°ÿ©ÿ£ÿ¬ÿ¶ÿ«ÿÿ¡ÿ¤ÿÿ«ÿ¡ÿÃÿ¦ÿÿÿÿÿ ÿ£ÿÿÿ¤ÿ¤ÿ«ÿ¢ÿ­ÿÿÿ¬ÿ¡ÿÿ«ÿÿÿ ÿ¢ÿ§ÿ¨ÿ¡ÿÿÿÿ¥ÿ³ÿ§ÿ¨ÿ¨ÿ©ÿ£ÿ£ÿ§ÿ¶ÿ²ÿÀÿ¹ÿÿ¨ÿÿÿ¡ÿÿÿÿÿÿ¡ÿ¤ÿÿ ÿÿÿÿÿÿÿÿÿÿÿÿ¡ÿ§ÿ¤ÿ ÿ®ÿªÿ¡ÿ¨ÿ¬ÿ§ÿ©ÿ±ÿªÿ¦ÿ«ÿÿÿÿµÿÿÿ¢ÿÿÿÿ¨ÿ¥ÿªÿ¤ÿ¦ÿ³ÿ±ÿ¯ÿ¯ÿ®ÿ¿ÿ°ÿ­ÿ¶ÿ¿ÿÁÿºÿ¬ÿÈÿÿ²ÿªÿ¶ÿ·ÿ´ÿ£ÿ£ÿ¦ÿ¤ÿ±ÿ¶ÿ¶ÿÂÿ¹ÿ¸ÿ´ÿ´ÿÅÿ¸ÿ²ÿ¬ÿ«ÿ·ÿ¦ÿ´ÿ·ÿ¹ÿºÿ¤ÿ±ÿ±ÿ±ÿ¿ÿÅÿ¿ÿ¹ÿ»ÿ¸ÿ³ÿ´ÿ§ÿ¶ÿÀÿ¶ÿÀÿÿ¹ÿÿÆÿ·ÿ³ÿ©ÿ¾ÿËÿ±ÿ¬ÿ¨ÿ°ÿªÿ§ÿ´ÿ¶ÿ¸ÿÀÿ²ÿ±ÿ§ÿªÿ¶ÿ½ÿ±ÿ²ÿ·ÿªÿ©ÿ¨ÿ¹ÿÿ²ÿ¯ÿ°ÿ¡ÿªÿ¯ÿ¦ÿ¥ÿºÿ»ÿ¯ÿ¬ÿ¥ÿ°ÿ½ÿ³ÿªÿ¤ÿ¨ÿ¬ÿ°ÿ¨ÿ©ÿ¸ÿ±ÿ±ÿ°ÿ³ÿ¤ÿ´ÿ³ÿ¯ÿ§ÿ¨ÿ ÿ¨ÿ³ÿ¶ÿ·ÿ²ÿ®ÿ³ÿ´ÿ¥ÿÿ¦ÿ®ÿ´ÿ¹ÿ´ÿ¢ÿ®ÿ§ÿ·ÿ¤ÿÿÿµÿ©ÿ§ÿÿµÿ¼ÿµÿÿÿ°ÿ°ÿ¬ÿ«ÿ­ÿ®ÿ¨ÿ¤ÿ´ÿ©ÿ°ÿµÿ´ÿ©ÿ«ÿ£ÿ³ÿ±ÿÿµÿªÿ¤ÿ¼ÿ¶ÿ±ÿ¨ÿ¬ÿ§ÿ­ÿ±ÿ°ÿ¬ÿ¦ÿ¬ÿ´ÿ¯ÿ¯ÿ®ÿ¨ÿµÿ°ÿ©ÿ¥ÿ¬ÿ¦ÿ»ÿ»ÿ¨ÿ²ÿ³ÿÿ²ÿºÿ¾ÿ´ÿ¢ÿÿ¨ÿ¨ÿ°ÿ§ÿ´ÿ·ÿ³ÿµÿ±ÿ©ÿ¨ÿ±ÿÀÿÂÿ¹ÿ­ÿ«ÿ·ÿ³ÿ¬ÿ¯ÿªÿ¥ÿÿ®ÿ·ÿ­ÿ«ÿ©ÿ±ÿ­ÿÿ®ÿ­ÿ¨ÿ®ÿ®ÿ´ÿªÿÿÿ±ÿ°ÿ¡ÿ£ÿ¨ÿ¬ÿ­ÿ¥ÿ¨ÿ©ÿ¯ÿ©ÿÿ¦ÿµÿ©ÿ¡ÿ¬ÿ³ÿ¹ÿ¢ÿÿ²ÿªÿ­ÿ¹ÿÿ§ÿ¦ÿ´ÿ´ÿ´ÿªÿ°ÿ£ÿÿÿÿ°ÿ²ÿ¨ÿ¦ÿ¦ÿÿÿÿ«ÿ´ÿ¬ÿ£ÿ¤ÿ·ÿ©ÿ²ÿ­ÿ­ÿ¯ÿªÿ©ÿ»ÿÿÿ¯ÿ¨ÿ­ÿ®ÿ¤ÿªÿ¦ÿ§ÿ¯ÿ®ÿ§ÿÿÿ²ÿ±ÿ°ÿ²ÿ§ÿªÿ´ÿµÿ¿ÿºÿ¯ÿ¬ÿµÿ¯ÿ«ÿÿÿ±ÿºÿ¸ÿÄÿ©ÿ²ÿºÿ¬ÿ ÿµÿ¯ÿ¾ÿ¬ÿ¹ÿ³ÿ³ÿ«ÿ¥ÿ®ÿ¸ÿ³ÿ®ÿ§ÿ«ÿ®ÿ¨ÿ£ÿ«ÿ«ÿ£ÿ¨ÿ®ÿ±ÿ®ÿ°ÿµÿ¾ÿ·ÿ¨ÿ©ÿµÿ»ÿ¦ÿªÿ¤ÿ±ÿ±ÿ«ÿ§ÿ³ÿÿ³ÿ¥ÿ ÿ®ÿ¤ÿ¬ÿ®ÿ¤ÿÿ¯ÿ±ÿ¬ÿµÿ©ÿ¤ÿ´ÿ·ÿ´ÿªÿÿ¥ÿ©ÿ§ÿ«ÿ­ÿ«ÿ¤ÿ«ÿ°ÿÂÿ²ÿ­ÿ­ÿ¯ÿÿ´ÿªÿ¿ÿÀÿ©ÿ©ÿºÿ§ÿ½ÿ±ÿÅÿ®ÿ®ÿ¥ÿ£ÿ¶ÿ©ÿ§ÿ¯ÿ²ÿ³ÿ©ÿµÿ±ÿªÿ²ÿ¶ÿÃÿµÿ©ÿ³ÿ±ÿ­ÿ­ÿ´ÿ±ÿ°ÿ·ÿ°ÿÿÿ°ÿÿ¦ÿ«ÿÅÿ¶ÿ»ÿ²ÿ¦ÿªÿ¨ÿ±ÿ³ÿ¸ÿ§ÿ´ÿ²ÿªÿ¦ÿ£ÿ¥ÿ®ÿ®ÿ³ÿ¤ÿ ÿ¨ÿ´ÿ·ÿ³ÿ¦ÿ¨ÿ¯ÿ°ÿ®ÿ­ÿ²ÿ·ÿ¸ÿµÿ®ÿ¬ÿªÿ¦ÿºÿªÿ¢ÿ¯ÿ¨ÿµÿ¥ÿ«ÿºÿ¼ÿ³ÿ·ÿµÿ­ÿ¥ÿ¦ÿ¡ÿ¥ÿ¬ÿ½ÿ°ÿªÿ©ÿ·ÿ¹ÿ¯ÿ±ÿ³ÿ¼ÿªÿ£ÿ²ÿ«ÿ³ÿ­ÿ¨ÿ¯ÿªÿ¢ÿ¥ÿµÿ´ÿ¦ÿ¦ÿ­ÿ´ÿ®ÿ¨ÿ¨ÿµÿ³ÿ§ÿ·ÿ®ÿ«ÿ¾ÿ¬ÿ«ÿ¸ÿ ÿÿ§ÿÿ®ÿ­ÿ¦ÿ ÿ¸ÿªÿ¶ÿ½ÿ»ÿ¨ÿ¦ÿ¨ÿ¤ÿÿ¯ÿ®ÿµÿ­ÿÿªÿ©ÿ¡ÿÿ¨ÿ½ÿ¼ÿºÿ®ÿ¤ÿ¦ÿ³ÿ´ÿ¥ÿ´ÿ»ÿ³ÿµÿ¡ÿ«ÿ¦ÿ¬ÿ¨ÿ¤ÿÁÿÉÿµÿ¯ÿ½ÿ£ÿ¼ÿÿ²ÿ¯ÿ¯ÿ³ÿÿ®ÿ¨ÿÿªÿµÿ·ÿ´ÿÿ²ÿ´ÿ¶ÿ®ÿ®ÿÀÿ¶ÿ¯ÿ²ÿ³ÿ°ÿªÿ¥ÿ¬ÿ¤ÿ¡ÿ³ÿªÿ«ÿÈÿÀÿ«ÿªÿ§ÿ©ÿªÿ¥ÿ§ÿÿ½ÿ¬ÿ¯ÿ²ÿ»ÿ®ÿ»ÿ¾ÿ·ÿ¸ÿºÿ¯ÿ¯ÿ·ÿ¬ÿÿ¦ÿ²ÿÿ¥ÿÿ¤ÿ·ÿ´ÿÿ£ÿ±ÿ³ÿ°ÿºÿµÿ±ÿ§ÿ¤ÿ©ÿ¯ÿªÿ©ÿ±ÿ»ÿ©ÿÿ®ÿ³ÿ»ÿºÿ®ÿºÿ§ÿ®ÿ¼ÿ²ÿµÿÂÿÿ ÿ¨ÿ±ÿ½ÿ¶ÿ±ÿ¡ÿÂÿ°ÿ¾ÿ ÿ¾ÿ¬ÿºÿ¢ÿ­ÿ¶ÿ·ÿÿÿÿ¨ÿ¥ÿ¬ÿ¤ÿ¯ÿÿÿ°ÿ§ÿ¦ÿ¤ÿ¬ÿ±ÿ¬ÿ°ÿ«ÿÿ ÿ§ÿ®ÿ·ÿ±ÿ§ÿÿ­ÿ¾ÿÁÿ±ÿ²ÿ¥ÿ°ÿ¶ÿ¥ÿÂÿ¶ÿµÿÿ ÿ§ÿÿ²ÿ´ÿ«ÿ«ÿ«ÿ¹ÿ¨ÿ°ÿ±ÿ©ÿ­ÿ¸ÿ¬ÿ¨ÿªÿºÿ¶ÿ¼ÿ½ÿ³ÿ«ÿ§ÿ³ÿÄÿµÿ ÿ©ÿ³ÿªÿ©ÿ±ÿªÿ£ÿ®ÿ¸ÿ³ÿ¥ÿ¡ÿ¢ÿ±ÿ³ÿ©ÿ«ÿ¬ÿ¤ÿ©ÿ´ÿ ÿ¨ÿÂÿ¾ÿºÿµÿ³ÿ¦ÿ´ÿ¤ÿ¤ÿ©ÿ«ÿ¤ÿ¶ÿªÿ°ÿ§ÿªÿµÿ»ÿ¿ÿ°ÿ«ÿ­ÿ­ÿ®ÿ®ÿ«ÿ°ÿ¹ÿµÿ®ÿ«ÿ¤ÿÿ©ÿ®ÿ¬ÿ©ÿ­ÿ»ÿ½ÿ±ÿ¾ÿ¯ÿ·ÿ¬ÿ§ÿ¾ÿ¯ÿ±ÿµÿ°ÿ©ÿ¼ÿ¬ÿ¥ÿ ÿÿ¯ÿ§ÿÿ¡ÿ²ÿÿ®ÿ¹ÿ¬ÿ§ÿ¸ÿ³ÿ­ÿ¬ÿ­ÿ®ÿ®ÿ³ÿ¹ÿ¿ÿ¢ÿÿ§ÿ¢ÿ¡ÿ¡ÿ²ÿ°ÿÊÿ²ÿÿ®ÿ¸ÿÿÂÿµÿ ÿ¿ÿºÿ¥ÿ¶ÿ¤ÿ¢ÿ¬ÿ¶ÿ¨ÿ±ÿ¬ÿÿ¯ÿ§ÿÿ«ÿ´ÿªÿ±ÿ¸ÿ³ÿ¼ÿ»ÿ®ÿªÿ§ÿ¤ÿ¦ÿ²ÿ­ÿ¬ÿ·ÿ¸ÿ­ÿ©ÿ¯ÿÊÿ»ÿµÿ´ÿ¯ÿ¶ÿ²ÿ±ÿ·ÿ³ÿ«ÿ±ÿ¨ÿ©ÿ¯ÿ»ÿ³ÿ¹ÿ°ÿ´ÿ¸ÿ¯ÿ±ÿ«ÿ¯ÿ¨ÿªÿ³ÿ°ÿ¬ÿ¦ÿ£ÿ¦ÿ©ÿ±ÿ´ÿ´ÿ²ÿ¹ÿ³ÿ­ÿ¯ÿ¢ÿ«ÿ¤ÿ£ÿ±ÿ¨ÿ²ÿÀÿÿÿ´ÿÿ­ÿ¯ÿ¶ÿ±ÿ¬ÿ²ÿ¶ÿ¹ÿ­ÿÿªÿ¯ÿªÿ¦ÿÿ¤ÿ¯ÿ·ÿ«ÿ¡ÿ¶ÿ¸ÿ´ÿ¬ÿ®ÿ·ÿºÿ§ÿ¨ÿ¦ÿ©ÿ²ÿ±ÿ¨ÿºÿÿºÿ°ÿµÿ·ÿ¼ÿ¨ÿ´ÿ¹ÿ¶ÿ²ÿ³ÿÂÿÄÿÁÿ¶ÿ¯ÿ®ÿ³ÿ­ÿ¨ÿ­ÿ«ÿ«ÿªÿ«ÿ¥ÿ¥ÿ§ÿ«ÿÃÿ¼ÿ´ÿ°ÿ¡ÿ¹ÿ©ÿ°ÿ¾ÿÅÿ·ÿ¬ÿ§ÿ®ÿ³ÿ¶ÿ§ÿ¯ÿ·ÿ¹ÿ©ÿ·ÿ»ÿ¸ÿ¸ÿ­ÿ±ÿÃÿÅÿ¸ÿ©ÿ­ÿ½ÿ½ÿµÿ³ÿ¶ÿ³ÿ¥ÿ«ÿµÿÄÿ©ÿ°ÿ·ÿ³ÿ¢ÿÿ°ÿ²ÿ°ÿªÿªÿ­ÿ¦ÿ®ÿ´ÿ³ÿ²ÿ®ÿ²ÿ°ÿ±ÿ³ÿ±ÿ©ÿÿµÿ½ÿ½ÿ´ÿ¸ÿ²ÿ«ÿ¿ÿ¹ÿ¨ÿ·ÿ§ÿ®ÿÿ³ÿ¬ÿÿ­ÿ¬ÿ¬ÿ¨ÿ«ÿºÿ´ÿ¨ÿ«ÿ¯ÿºÿºÿ±ÿ¯ÿ®ÿºÿ¶ÿ¸ÿ¿ÿ©ÿ¬ÿ¬ÿÿ¬ÿ°ÿ¦ÿ¬ÿ®ÿ¶ÿ²ÿ»ÿ¿ÿ¬ÿ«ÿ®ÿ±ÿ¹ÿ¼ÿ«ÿ­ÿ±ÿ®ÿµÿ´ÿ®ÿ³ÿ¾ÿ¾ÿµÿ¿ÿÅÿ´ÿ²ÿ¨ÿ²ÿ¨ÿ®ÿºÿªÿ©ÿ®ÿ­ÿ­ÿ°ÿµÿ±ÿ³ÿªÿ¦ÿ¨ÿªÿ¨ÿ¬ÿ½ÿÀÿ¸ÿ¸ÿ°ÿ«ÿ±ÿ¸ÿ·ÿµÿ¸ÿ¹ÿ¦ÿ²ÿÃÿ®ÿµÿ«ÿ¯ÿ«ÿ°ÿ±ÿ¹ÿ¬ÿ¨ÿ­ÿ¦ÿ¢ÿ¨ÿ¶ÿºÿ¯ÿ¬ÿ¢ÿÿ¬ÿ«ÿ·ÿ¢ÿ¯ÿªÿÃÿ´ÿ¸ÿ±ÿ«ÿ ÿ°ÿµÿ»ÿ¾ÿ°ÿ°ÿªÿ¤ÿ°ÿ¾ÿµÿªÿ²ÿªÿ­ÿ²ÿ­ÿ®ÿ¦ÿÌÿ¨ÿ±ÿ¥ÿ ÿ¤ÿ·ÿ®ÿ¨ÿ¤ÿ¥ÿªÿ¦ÿ¸ÿ·ÿ ÿ£ÿ·ÿ½ÿ°ÿ¬ÿ¶ÿ¶ÿ±ÿ£ÿ¥ÿÿ§ÿ¡ÿ¥ÿ­ÿ¥ÿ®ÿÿ¢ÿ¥ÿ¬ÿªÿ¢ÿ§ÿ¨ÿÿÿ¤ÿ¬ÿ§ÿ¥ÿ¨ÿÿÿ¬ÿ·ÿºÿÿ¶ÿÿ«ÿºÿÆÿ»ÿ¨ÿ¨ÿ³ÿ¯ÿÿÿÿÿÿ£ÿ©ÿ¡ÿ²ÿ´ÿ®ÿ´ÿ²ÿÿÿÿÿÿÿ£ÿ­ÿ®ÿÿ¡ÿ¯ÿ­ÿ¨ÿªÿ°ÿÿÿÿÿ¡ÿ©ÿµÿ¼ÿ¶ÿ¥ÿ§ÿ¨ÿªÿ¬ÿªÿ­ÿ§ÿ¢ÿ§ÿ©ÿ©ÿ¨ÿ«ÿªÿ¥ÿ ÿ¢ÿ°ÿªÿ£ÿ«ÿ§ÿÿÿ©ÿ±ÿ°ÿ¸ÿºÿ©ÿ£ÿ¬ÿ­ÿ®ÿ©ÿÿ®ÿ¢ÿ©ÿ¢ÿ¢ÿ°ÿ ÿ¤ÿÿ¬ÿ¬ÿ°ÿ³ÿ¨ÿ£ÿ«ÿªÿ©ÿ²ÿ¦ÿÿ¥ÿ­ÿªÿ³ÿ·ÿ¨ÿ¤ÿ ÿ¨ÿ­ÿ«ÿ¬ÿ³ÿ¶ÿ«ÿ¡ÿ©ÿ°ÿ¬ÿ­ÿ¶ÿµÿ±ÿ¤ÿ°ÿ¨ÿ©ÿ«ÿ²ÿ°ÿ¹ÿ¬ÿ¥ÿ²ÿ·ÿ¬ÿ¤ÿ²ÿ­ÿ´ÿµÿ£ÿ§ÿ²ÿ­ÿ¯ÿ«ÿ§ÿ§ÿ®ÿ­ÿ²ÿ¸ÿ°ÿ°ÿ»ÿ³ÿ¯ÿ²ÿ¸ÿ¯ÿ­ÿ±ÿ´ÿÁÿ¸ÿ«ÿ¸ÿ£ÿ§ÿ®ÿ®ÿ²ÿ°ÿ°ÿ«ÿªÿ¨ÿ©ÿ¶ÿÿ£ÿ«ÿ²ÿ°ÿ®ÿ¨ÿ¶ÿ±ÿ±ÿ½ÿµÿ¯ÿ©ÿ¥ÿ¯ÿ¸ÿ®ÿ¦ÿ±ÿ£ÿ´ÿ·ÿµÿ²ÿ®ÿ°ÿ­ÿ¦ÿ«ÿ©ÿ«ÿ´ÿ¬ÿ ÿ¦ÿÀÿ°ÿ±ÿ­ÿµÿ­ÿ°ÿ²ÿ©ÿ®ÿ¶ÿªÿ«ÿ¹ÿ¶ÿ¹ÿÿ®ÿ°ÿ¯ÿ¤ÿ³ÿ½ÿ´ÿ¯ÿ¯ÿ±ÿ¶ÿ¬ÿ©ÿªÿÁÿ²ÿ§ÿ´ÿ¦ÿ«ÿ¯ÿÿ¨ÿ²ÿµÿ¼ÿ´ÿ¦ÿ­ÿ±ÿ·ÿ¯ÿ­ÿºÿ§ÿ¦ÿ»ÿÀÿ¬ÿ³ÿ¾ÿ¹ÿ¯ÿ¤ÿ¹ÿÂÿ³ÿ¹ÿ±ÿ³ÿ¤ÿ¦ÿµÿ©ÿ­ÿ³ÿ¬ÿ´ÿ¼ÿ¤ÿ¬ÿ´ÿ°ÿ³ÿµÿÿ±ÿ¿ÿÇÿ²ÿ£ÿ©ÿ´ÿ¸ÿ³ÿ¯ÿ­ÿ©ÿ¢ÿ¶ÿ¢ÿ¥ÿ£ÿ¡ÿÿ¡ÿ­ÿ¬ÿ±ÿ±ÿ¢ÿ²ÿ·ÿ¯ÿ¶ÿ£ÿ¨ÿ¥ÿ¤ÿ©ÿ¯ÿ­ÿ®ÿ¶ÿ¦ÿ«ÿ¦ÿÁÿ¡ÿªÿ²ÿ±ÿ¬ÿ­ÿ©ÿ©ÿ¯ÿ­ÿªÿ¼ÿÂÿ¶ÿ·ÿ´ÿ³ÿ¬ÿ´ÿ±ÿ»ÿ»ÿ«ÿ§ÿ°ÿ®ÿ©ÿ¸ÿ¤ÿ¦ÿ¯ÿ©ÿ¨ÿªÿ«ÿªÿ¬ÿ°ÿ¦ÿ¯ÿ«ÿÿÿ¹ÿ®ÿ§ÿ±ÿ±ÿ­ÿ¨ÿªÿ±ÿ¢ÿ©ÿ³ÿ¢ÿÿ©ÿ¥ÿ©ÿ°ÿ©ÿ¤ÿ­ÿ®ÿ­ÿ«ÿ§ÿ§ÿ«ÿ®ÿ²ÿ¼ÿ³ÿ£ÿ£ÿªÿ®ÿ¾ÿ£ÿ²ÿ©ÿ»ÿ³ÿ«ÿµÿ©ÿ¬ÿ·ÿ©ÿ¥ÿ¸ÿ¬ÿºÿ»ÿªÿ®ÿ¥ÿ¤ÿ­ÿ¯ÿ¤ÿ¡ÿ®ÿ©ÿ±ÿ±ÿ´ÿ½ÿµÿ´ÿ´ÿ±ÿ¬ÿ¥ÿ­ÿ´ÿ²ÿÿÿÿ§ÿ­ÿ©ÿ¨ÿ°ÿ´ÿ­ÿ±ÿ·ÿ²ÿµÿ´ÿ´ÿ¬ÿ¯ÿ´ÿ¶ÿºÿ»ÿ³ÿÿ®ÿ¯ÿ¥ÿ¯ÿ£ÿÿÿÿ®ÿ·ÿ­ÿ±ÿ°ÿ®ÿªÿªÿ¯ÿ°ÿªÿ¦ÿ§ÿ£ÿ»ÿ¹ÿ¨ÿ«ÿÿÿ ÿ¦ÿ©ÿ²ÿ³ÿ¦ÿ¯ÿÿ®ÿ¶ÿ¶ÿ°ÿ³ÿ³ÿ²ÿÄÿ±ÿÿºÿ³ÿ°ÿ¬ÿ©ÿ±ÿ¼ÿ¶ÿ§ÿ§ÿ²ÿ¶ÿ·ÿ±ÿ¦ÿªÿ­ÿ¥ÿ¥ÿ¸ÿ±ÿ§ÿ¡ÿ«ÿ¦ÿ«ÿ¨ÿ´ÿ¼ÿ©ÿ¦ÿ§ÿ²ÿ¨ÿµÿ±ÿªÿ¬ÿ«ÿ¬ÿ¹ÿ´ÿ¨ÿ¿ÿ¯ÿ§ÿ¯ÿ¯ÿªÿ¦ÿ¤ÿ¦ÿ°ÿ»ÿ»ÿ®ÿ¬ÿ¸ÿµÿ¬ÿ³ÿºÿ­ÿ´ÿ±ÿ­ÿ¦ÿ½ÿÀÿ±ÿ¥ÿ¡ÿ¨ÿ«ÿªÿÿ©ÿ­ÿ·ÿ²ÿ«ÿ±ÿ¥ÿºÿÇÿ³ÿ³ÿ¯ÿ´ÿ·ÿ³ÿ®ÿ¯ÿ©ÿÆÿ³ÿ¯ÿ¸ÿ³ÿªÿ¥ÿ ÿ¤ÿ­ÿ®ÿ©ÿ£ÿ£ÿ«ÿ®ÿ¦ÿÿªÿºÿ½ÿµÿ°ÿ©ÿªÿ¯ÿ±ÿ´ÿ®ÿ¬ÿ ÿ·ÿ²ÿ³ÿ¶ÿ¬ÿªÿ¯ÿ»ÿ¨ÿ§ÿ³ÿ¹ÿ®ÿ¥ÿ«ÿ±ÿ¯ÿ¢ÿ§ÿ¬ÿ¬ÿ³ÿ«ÿÿ¯ÿ¼ÿ¦ÿ¸ÿ°ÿ§ÿ¨ÿ§ÿÿÿ­ÿ¿ÿµÿ£ÿ®ÿ¸ÿ°ÿµÿÃÿÅÿ¨ÿ¼ÿ§ÿ¥ÿ©ÿ´ÿºÿ§ÿ¥ÿ©ÿ¬ÿ¿ÿ­ÿ®ÿ³ÿ©ÿªÿ¿ÿ¥ÿ®ÿ¼ÿ§ÿ§ÿªÿ¥ÿ°ÿ½ÿ´ÿ­ÿ±ÿªÿ¹ÿ·ÿ­ÿ¬ÿ­ÿ®ÿ¦ÿ¸ÿ¬ÿ³ÿ¯ÿ«ÿ²ÿ°ÿ¤ÿ³ÿ¤ÿ½ÿ¬ÿ²ÿ¸ÿ²ÿ¯ÿ¬ÿ§ÿ³ÿ¤ÿÿÿ¬ÿ·ÿªÿÿ­ÿ´ÿ ÿ£ÿ£ÿ±ÿ©ÿ«ÿ¶ÿ³ÿ¬ÿ¨ÿÿÿ¢ÿÿÿÿÿÿÿÿÿÿÿÿÿÿÿÿÿÿÿÿÿÿÿÿÿÿÿÿÿ¤ÿ¤ÿ¯ÿ°ÿ¶ÿÁÿ¼ÿ«ÿ«ÿ®ÿ±ÿÿ[ÿVÿÿ¤ÿ«ÿ°ÿªÿ¶ÿªÿ²ÿªÿ«ÿ®ÿªÿ¢ÿÿ§ÿ´ÿÿ¹ÿ¸ÿ³ÿ±ÿªÿ©ÿ¨ÿ­ÿ·ÿ¥ÿ¥ÿµÿ±ÿ±ÿ¬ÿ­ÿªÿ°ÿ·ÿ²ÿ±ÿ®ÿ·ÿ±ÿ­ÿ©ÿ¯ÿ²ÿ´ÿ·ÿ·ÿ¶ÿ¯ÿ¾ÿ¯ÿ£ÿ¥ÿ¬ÿ¹ÿ»ÿµÿ¶ÿ¸ÿ«ÿªÿ®ÿ²ÿÂÿÃÿ·ÿ§ÿªÿµÿµÿ¶ÿ±ÿ§ÿµÿÂÿ±ÿ²ÿ¼ÿÀÿ¾ÿºÿ®ÿ­ÿºÿ¾ÿµÿÃÿ½ÿµÿ·ÿ¹ÿ³ÿ®ÿ¹ÿ·ÿ¤ÿ½ÿ¹ÿ²ÿµÿºÿ´ÿ­ÿ°ÿ²ÿ°ÿ¨ÿ«ÿ¦ÿ©ÿ¬ÿ°ÿ³ÿ°ÿ«ÿ©ÿ±ÿ¸ÿªÿ§ÿ­ÿ«ÿ©ÿ®ÿ¯ÿ²ÿ¶ÿ·ÿ·ÿ´ÿ°ÿ¸ÿ¾ÿÿ¸ÿ¸ÿ²ÿ®ÿ°ÿ´ÿ´ÿ´ÿ¹ÿ¸ÿ¾ÿºÿ½ÿ±ÿ£ÿ­ÿºÿ¿ÿºÿ®ÿ§ÿ¯ÿ®ÿ«ÿªÿ»ÿ¾ÿ´ÿºÿÁÿºÿ¶ÿ±ÿ«ÿµÿºÿµÿµÿ²ÿ´ÿ²ÿ·ÿ¶ÿ®ÿ©ÿ¨ÿ«ÿ«ÿ­ÿ³ÿºÿ®ÿ·ÿ¨ÿ³ÿµÿ´ÿ²ÿ­ÿ°ÿ´ÿ®ÿ¶ÿ¨ÿ¼ÿ»ÿ¥ÿ´ÿ¨ÿ¯ÿ·ÿ²ÿ¸ÿ½ÿ¦ÿÿ±ÿ§ÿªÿ¾ÿ²ÿ§ÿ ÿ±ÿ©ÿ¥ÿ³ÿ´ÿ­ÿµÿ¯ÿ®ÿ²ÿ¸ÿ±ÿ½ÿ¿ÿ·ÿªÿ¨ÿ²ÿºÿ¶ÿ¬ÿ©ÿ¾ÿ±ÿ»ÿºÿ®ÿ²ÿºÿ³ÿ·ÿºÿ·ÿ´ÿ¨ÿ¡ÿ¯ÿ¯ÿ´ÿ«ÿ¯ÿ²ÿ­ÿ­ÿ­ÿ±ÿ³ÿ¬ÿ¨ÿ³ÿ·ÿ®ÿºÿ¢ÿ¥ÿ§ÿ³ÿ¤ÿ®ÿ­ÿ°ÿ­ÿ¯ÿ³ÿ©ÿ°ÿ²ÿ±ÿ¾ÿ©ÿªÿ¯ÿ±ÿµÿ³ÿ°ÿ¹ÿÆÿ¼ÿ§ÿªÿ«ÿ¤ÿ¶ÿ²ÿ³ÿ´ÿ¨ÿªÿ¨ÿ­ÿ¯ÿ¬ÿ«ÿªÿ­ÿ¸ÿ³ÿ²ÿÂÿ²ÿ³ÿ±ÿ¨ÿ³ÿÂÿ¸ÿ·ÿ¶ÿ¯ÿ¶ÿ»ÿ®ÿ¦ÿ®ÿ»ÿµÿÂÿÂÿ°ÿÿdÿÿhÿ«ÿ²ÿ°ÿ¬ÿ°ÿ¯ÿ¯ÿ¥ÿ®ÿ°ÿ¤ÿ¨ÿ¶ÿ½ÿ¶ÿ¿ÿÀÿ²ÿ§ÿ®ÿ±ÿ©ÿ«ÿ³ÿ¸ÿ¯ÿ³ÿµÿ§ÿ¬ÿ±ÿ«ÿ¬ÿ¦ÿ¬ÿ¶ÿ²ÿ°ÿµÿ´ÿ®ÿ¢ÿ²ÿ¬ÿ®ÿ¢ÿ£ÿ®ÿÿ¼ÿ¤ÿ¸ÿºÿ½ÿÀÿ¾ÿµÿ¬ÿ³ÿÅÿ¹ÿ¯ÿ»ÿ·ÿ½ÿµÿ§ÿ¬ÿ©ÿ½ÿµÿ§ÿ«ÿ©ÿ¬ÿ¸ÿ³ÿ¯ÿ¼ÿºÿµÿÿÿÿ¸ÿ¦ÿ³ÿ¾ÿ¹ÿ·ÿ¬ÿ¥ÿ©ÿ©ÿ¦ÿ§ÿ­ÿ´ÿ²ÿ¯ÿÿ¬ÿ¡ÿ§ÿÿ¤ÿ¨ÿ³ÿ©ÿ¨ÿ¤ÿªÿ«ÿÿÿÿÿÿÿ¨ÿÿ¡ÿÿ¬ÿ±ÿªÿ§ÿ¨ÿ¢ÿÿÿ ÿ¤ÿ«ÿ§ÿÿ¤ÿ¥ÿªÿÿÿ¤ÿÿÿÿÿÿ«ÿ£ÿÿÿ¡ÿ§ÿ£ÿÿÿÿÿ¦ÿ±ÿ¥ÿÿ¨ÿ£ÿ§ÿ¯ÿ³ÿ®ÿ³ÿ©ÿÿÿÿÿÿÿ ÿÿÿ¦ÿ ÿ¥ÿÿÿ£ÿÿÿÿÿÿÿ¡ÿÿ©ÿÿÿ¡ÿ¡ÿ¡ÿ§ÿ§ÿÿÿ ÿ²ÿ¤ÿÿÿªÿÿ«ÿ¶ÿÿ¡ÿ£ÿÿÿÿ¦ÿ¥ÿ¢ÿ¤ÿ¨ÿ¬ÿ°ÿºÿ¹ÿ¬ÿ¤ÿ¯ÿÁÿ¥ÿºÿ¯ÿ¨ÿ¤ÿ¬ÿ¤ÿªÿ ÿ¤ÿ´ÿ²ÿ¶ÿ²ÿ£ÿÿªÿ³ÿ­ÿµÿ¹ÿ»ÿ±ÿ½ÿ½ÿ¿ÿ¯ÿ¤ÿªÿ¯ÿ ÿ¬ÿ²ÿ·ÿµÿ¸ÿ«ÿ·ÿ¼ÿ·ÿ¹ÿ²ÿ®ÿ·ÿÀÿ±ÿ±ÿ»ÿ¥ÿ©ÿ¨ÿ¿ÿªÿ®ÿ¾ÿ¹ÿÿ´ÿ¸ÿ¼ÿ¸ÿ­ÿ¯ÿªÿ¬ÿ«ÿ®ÿ²ÿ­ÿ¶ÿÁÿ¶ÿªÿ«ÿ¥ÿ´ÿ·ÿ¶ÿ©ÿ­ÿ¾ÿ­ÿ½ÿ²ÿ«ÿµÿ§ÿªÿÿÿµÿÁÿ¿ÿ¯ÿ¤ÿ§ÿ±ÿ­ÿÿ­ÿ·ÿ²ÿ½ÿ³ÿ®ÿ©ÿºÿ±ÿ¶ÿ¢ÿ°ÿ±ÿ¯ÿ§ÿ§ÿ³ÿ©ÿ«ÿµÿ§ÿÿ±ÿ¶ÿ²ÿ³ÿ³ÿ±ÿ­ÿ°ÿ´ÿ¹ÿ±ÿ¬ÿ³ÿ©ÿªÿÊÿÿ¸ÿºÿÿ¢ÿ¦ÿ°ÿ¶ÿ«ÿ°ÿªÿ£ÿ³ÿ»ÿ¶ÿ±ÿ©ÿ§ÿ±ÿ±ÿªÿ­ÿ±ÿ®ÿ±ÿ²ÿ¬ÿ¢ÿ±ÿ§ÿÆÿ«ÿªÿ²ÿ¬ÿ¸ÿÀÿ¬ÿ´ÿ¯ÿªÿ¨ÿªÿ°ÿ¢ÿ£ÿ¬ÿªÿ²ÿ®ÿ¨ÿµÿ³ÿºÿ¾ÿÿµÿ©ÿ£ÿµÿËÿªÿÿ¯ÿ«ÿ²ÿªÿ¯ÿªÿºÿ¥ÿ«ÿ§ÿ¬ÿ©ÿ®ÿ°ÿªÿ¨ÿ¦ÿ«ÿ°ÿ©ÿ¬ÿ¸ÿ¾ÿµÿ¥ÿÿ¦ÿªÿ¦ÿ¬ÿ¤ÿÿÿ¶ÿÿÿ¦ÿ¬ÿ¦ÿÿ·ÿ¶ÿ ÿ¤ÿ¥ÿ®ÿ§ÿÿÿµÿ¯ÿ¦ÿ±ÿ¶ÿ´ÿ¦ÿÿ¡ÿ£ÿ¥ÿÿ¦ÿÉÿ»ÿ©ÿÿ°ÿºÿ³ÿ¦ÿÿµÿ¬ÿÀÿ¹ÿµÿ°ÿ¡ÿ ÿÿ¥ÿ¡ÿ­ÿ«ÿ¦ÿÿ£ÿ«ÿ«ÿ©ÿ¦ÿ©ÿªÿ§ÿ¢ÿÿ¥ÿ¤ÿÿÿ¯ÿÿ¼ÿµÿ¬ÿ­ÿ®ÿÿ¶ÿÿÿ±ÿ°ÿ®ÿ©ÿ¯ÿ¸ÿ°ÿ¯ÿ¥ÿ­ÿ­ÿªÿ¨ÿ²ÿ¯ÿ£ÿ§ÿ»ÿ»ÿ¨ÿ§ÿ¬ÿµÿ±ÿ´ÿ¼ÿ·ÿ¾ÿ«ÿ¡ÿ°ÿµÿÁÿ·ÿ§ÿ°ÿ´ÿÆÿ®ÿ¶ÿ¹ÿ¿ÿ»ÿ±ÿ­ÿ¥ÿ°ÿ²ÿ®ÿ§ÿªÿ³ÿ®ÿ³ÿ¨ÿ¡ÿ®ÿ±ÿªÿ¦ÿ£ÿ¥ÿ¥ÿ¤ÿ²ÿ©ÿ·ÿÁÿ´ÿ¯ÿ§ÿ²ÿµÿºÿ¬ÿ¯ÿµÿ«ÿ®ÿªÿÿµÿ§ÿÿ¯ÿÿ¬ÿ¢ÿ§ÿÿ£ÿ´ÿ³ÿ¹ÿªÿ§ÿ¯ÿ§ÿ¦ÿ§ÿ¥ÿ§ÿ¥ÿ¥ÿ°ÿ·ÿ±ÿ¤ÿ©ÿ²ÿ§ÿ´ÿ­ÿ¼ÿ°ÿ¥ÿªÿ­ÿ½ÿ·ÿÂÿ»ÿ£ÿÿ£ÿËÿ½ÿ´ÿ°ÿ¨ÿÿ¨ÿ°ÿºÿ³ÿ­ÿ®ÿ³ÿ»ÿ²ÿ­ÿ¬ÿ°ÿ¶ÿ°ÿ¯ÿ´ÿ¯ÿ­ÿ®ÿ²ÿ­ÿ«ÿ¦ÿ¥ÿ«ÿ¢ÿ°ÿ¬ÿ¼ÿÃÿ°ÿ·ÿ¹ÿµÿ±ÿªÿµÿ²ÿ·ÿ¸ÿ¢ÿ³ÿ§ÿ§ÿ«ÿ¸ÿ¬ÿ³ÿ­ÿ®ÿ²ÿ¬ÿ³ÿ³ÿ¹ÿ¯ÿªÿ«ÿªÿ°ÿ¯ÿ¯ÿ·ÿµÿ¯ÿ©ÿ¨ÿ°ÿ­ÿ°ÿ»ÿ¹ÿ²ÿ´ÿ¤ÿ¦ÿ¨ÿ³ÿÇÿÁÿ±ÿ´ÿ¯ÿ®ÿ­ÿÿ¦ÿ¢ÿ®ÿ°ÿ¯ÿ°ÿÿ¨ÿ¶ÿ¤ÿ¨ÿ®ÿ¬ÿ­ÿ«ÿ´ÿ­ÿ¨ÿ«ÿÿ¤ÿªÿªÿ¯ÿ¯ÿ®ÿ¥ÿ¡ÿ¬ÿ²ÿ¬ÿ£ÿ§ÿ¶ÿ»ÿ¤ÿ­ÿ¬ÿ¦ÿ¨ÿ±ÿ´ÿ¥ÿ¶ÿ¬ÿ°ÿ¯ÿ¼ÿ¦ÿ¢ÿ£ÿ½ÿ²ÿ¦ÿ°ÿ£ÿ®ÿ¥ÿÿ¢ÿÁÿ¾ÿ­ÿ¨ÿÿ ÿ©ÿ±ÿ¤ÿÿ§ÿ¥ÿ¨ÿ®ÿ«ÿÿ¬ÿÁÿÀÿªÿÿ»ÿ¯ÿ©ÿºÿªÿ°ÿ´ÿ´ÿªÿªÿ²ÿ²ÿ¹ÿÿ®ÿÃÿÿ¤ÿ¯ÿ§ÿ£ÿªÿ¤ÿ²ÿ ÿ­ÿ¯ÿ¯ÿ²ÿ¦ÿ¶ÿÄÿ¸ÿ§ÿ¡ÿ£ÿ¬ÿ¹ÿ«ÿÿ¤ÿ«ÿ«ÿ©ÿ§ÿ¡ÿ¨ÿ²ÿÿÿ°ÿµÿ¸ÿ¬ÿ¢ÿ­ÿ©ÿ®ÿ»ÿ¬ÿ¨ÿ¼ÿ­ÿÄÿÅÿ±ÿ¡ÿÿ¯ÿ¦ÿ³ÿºÿ¬ÿ«ÿªÿÉÿ¥ÿ¢ÿ°ÿ±ÿ£ÿ³ÿ±ÿ­ÿ£ÿ«ÿÿ«ÿ¬ÿÿ¬ÿ¶ÿ¥ÿ­ÿ¶ÿ²ÿ®ÿ³ÿ·ÿ´ÿºÿºÿ¯ÿ­ÿ¥ÿÿÿ§ÿ«ÿ¬ÿÿÿ»ÿ¨ÿ¢ÿ¯ÿÿÿ¤ÿ§ÿ¨ÿ¿ÿ¶ÿ¤ÿ£ÿ¶ÿ¨ÿºÿ³ÿ¯ÿ¯ÿ¯ÿ¼ÿ²ÿ©ÿ¡ÿ¨ÿ®ÿ©ÿ­ÿ¯ÿ¥ÿÿ°ÿ´ÿ¨ÿ®ÿµÿ³ÿ§ÿ³ÿ½ÿ³ÿ¸ÿ·ÿ·ÿ¦ÿªÿ°ÿ­ÿ·ÿÀÿ­ÿ¤ÿ¾ÿ·ÿ¢ÿ«ÿ¬ÿÿ£ÿ²ÿ¸ÿ¯ÿ¯ÿ¯ÿµÿ«ÿÿ³ÿ¶ÿ£ÿ´ÿÿ¦ÿ¢ÿ±ÿ­ÿ¶ÿ®ÿ¶ÿ¨ÿ¤ÿµÿ±ÿ®ÿ±ÿ´ÿ±ÿ ÿÿ²ÿ¹ÿ±ÿ³ÿ­ÿªÿ§ÿ®ÿ­ÿ¨ÿ¦ÿ¢ÿÿ²ÿ°ÿ§ÿªÿ®ÿ´ÿ·ÿ¬ÿªÿ®ÿ¹ÿÃÿÀÿ¯ÿ¸ÿ¤ÿ´ÿ±ÿ¢ÿ¬ÿ³ÿ±ÿ·ÿ¦ÿªÿªÿªÿ¸ÿÄÿ»ÿ§ÿ«ÿµÿ¬ÿ¤ÿ¦ÿ¨ÿ¤ÿ©ÿªÿ£ÿ©ÿ¢ÿÿ«ÿ»ÿ§ÿ¥ÿ®ÿ¿ÿ¿ÿ±ÿÂÿ°ÿµÿ­ÿ¦ÿ³ÿ­ÿ¼ÿ±ÿ²ÿ­ÿ¹ÿ©ÿ¨ÿ±ÿÿ·ÿ¸ÿÿ£ÿ¢ÿ¦ÿ¨ÿ¬ÿ­ÿ³ÿÿÿ³ÿ¸ÿ¤ÿ«ÿ¼ÿ¸ÿ¸ÿ¾ÿ®ÿ ÿ®ÿ­ÿÿ¨ÿ³ÿ¤ÿÿÿµÿ°ÿ£ÿ¹ÿºÿ§ÿ§ÿ·ÿ«ÿ¶ÿ·ÿÿ·ÿ¦ÿÿÿ¸ÿ¨ÿ¤ÿ²ÿ²ÿ©ÿ­ÿ­ÿ¤ÿ¨ÿ©ÿ°ÿÃÿµÿ¥ÿ©ÿ¦ÿ¡ÿ ÿ¬ÿ³ÿ´ÿ³ÿµÿ±ÿ·ÿ¯ÿ¸ÿºÿ®ÿ ÿ¬ÿ±ÿªÿ¬ÿ«ÿºÿ¬ÿ½ÿ²ÿ¯ÿ«ÿµÿ¯ÿ°ÿ¶ÿ±ÿ­ÿºÿºÿ¦ÿ®ÿ·ÿ³ÿ­ÿ«ÿ¦ÿ¨ÿ­ÿ ÿÿ±ÿ®ÿ¯ÿ¾ÿ²ÿ«ÿ³ÿ´ÿ°ÿ°ÿÿ¶ÿ³ÿ±ÿ³ÿÃÿ·ÿÿ¨ÿ´ÿ³ÿ¥ÿ´ÿÇÿ½ÿÁÿ´ÿ©ÿ°ÿ³ÿ²ÿ¢ÿÿ½ÿ´ÿ¦ÿ°ÿ¶ÿ¶ÿµÿ¶ÿ¯ÿ©ÿ¶ÿ¹ÿ¬ÿ­ÿ³ÿ®ÿ£ÿ«ÿ¶ÿ½ÿ°ÿ§ÿ¡ÿªÿ¬ÿ­ÿ¶ÿ¿ÿ¦ÿªÿ®ÿ·ÿ¹ÿµÿ´ÿ´ÿºÿ­ÿ¶ÿµÿµÿ¬ÿ¤ÿ§ÿ¨ÿ³ÿ¶ÿ®ÿ®ÿ·ÿµÿ»ÿ¾ÿ²ÿ¶ÿ²ÿ®ÿ¾ÿ¶ÿ¡ÿ§ÿ¼ÿ»ÿ¯ÿ¨ÿ®ÿÆÿªÿ©ÿ¨ÿ¤ÿ§ÿ­ÿªÿ²ÿ¿ÿºÿÿ£ÿµÿµÿ³ÿ«ÿªÿµÿÄÿ·ÿ°ÿ¸ÿ±ÿ¡ÿ¤ÿ¼ÿ·ÿ¯ÿ«ÿ­ÿ²ÿ«ÿºÿ²ÿ¨ÿ ÿ¤ÿ­ÿ¢ÿÿ¯ÿ­ÿ²ÿ«ÿ§ÿ±ÿ¶ÿ·ÿ³ÿÿÿ´ÿ³ÿ«ÿ¹ÿ¤ÿ¬ÿÿ®ÿ°ÿÁÿ³ÿ¾ÿ«ÿ§ÿ§ÿ«ÿ«ÿ§ÿ¨ÿ¶ÿªÿ°ÿ´ÿ­ÿ·ÿ·ÿ¶ÿºÿ·ÿ­ÿ©ÿ«ÿ®ÿµÿ«ÿ³ÿ·ÿ¡ÿ©ÿ¨ÿ©ÿ­ÿ·ÿ²ÿ½ÿ¥ÿ¸ÿ±ÿµÿ»ÿ¯ÿ¬ÿªÿ©ÿºÿ»ÿ³ÿ³ÿ±ÿªÿ°ÿ¯ÿ¦ÿ­ÿ²ÿ¸ÿºÿ±ÿ¸ÿ½ÿÿ£ÿ¶ÿ¬ÿ¼ÿ·ÿ¢ÿ¼ÿ¥ÿ¡ÿ¯ÿÿ®ÿÿªÿ´ÿ±ÿÿ¨ÿ´ÿµÿ¼ÿºÿ·ÿ½ÿ¹ÿ­ÿ®ÿ²ÿ²ÿ´ÿÀÿ¿ÿ¢ÿ¼ÿ¬ÿ¦ÿ²ÿ°ÿ±ÿ¿ÿªÿ¯ÿ·ÿªÿªÿµÿÂÿ¿ÿ¢ÿÿ®ÿ¹ÿ´ÿ­ÿ¹ÿ°ÿÿ¥ÿ«ÿºÿ°ÿ¼ÿ­ÿ°ÿ¶ÿ³ÿ¥ÿ°ÿ¸ÿ³ÿ³ÿ®ÿ ÿÿ¥ÿ²ÿ¹ÿ²ÿ®ÿµÿ¶ÿ¯ÿ®ÿ§ÿ®ÿ­ÿ¹ÿ­ÿ¬ÿ°ÿºÿ©ÿÂÿ°ÿ«ÿ¢ÿÿ³ÿµÿ¬ÿ°ÿ­ÿ£ÿ¬ÿ³ÿ§ÿ°ÿ¸ÿ´ÿ®ÿ¥ÿÿÿÿ£ÿ®ÿ¥ÿºÿ¬ÿÿÿÿ¦ÿ§ÿÿ®ÿ®ÿÿ¬ÿ¯ÿ¢ÿ­ÿºÿ®ÿÿ°ÿ·ÿ¡ÿ«ÿÿÿÿ¨ÿ¢ÿ¬ÿ§ÿÿÿ¤ÿ§ÿ ÿÿ¢ÿÿÿÿÿÿ¯ÿ¸ÿ§ÿ©ÿ·ÿÿÿÿÿÿÿªÿ§ÿªÿµÿ¸ÿ²ÿ¯ÿ¨ÿ¤ÿ®ÿ«ÿÿÿ±ÿ¨ÿ±ÿªÿ¨ÿ­ÿ¶ÿ°ÿ¬ÿ«ÿ´ÿ§ÿ®ÿªÿ¢ÿÿÿ¦ÿ¬ÿ­ÿ³ÿÿÿÿ¥ÿ ÿ°ÿ®ÿ¥ÿµÿ©ÿ¼ÿ»ÿ¨ÿªÿ©ÿ©ÿ­ÿÿÿ¯ÿ¡ÿÿ«ÿÿÿ±ÿ¾ÿ¥ÿÿ¬ÿ¥ÿ¬ÿ§ÿ¯ÿ¹ÿ°ÿ³ÿ´ÿ¬ÿ´ÿµÿ±ÿ«ÿ­ÿ³ÿ¨ÿ¯ÿÿ­ÿ®ÿ¥ÿÿ§ÿ¸ÿ¿ÿºÿ²ÿ¯ÿ®ÿ­ÿ¯ÿ°ÿ»ÿ®ÿ°ÿ¶ÿ·ÿÀÿ¦ÿªÿ­ÿ¹ÿ¸ÿµÿ§ÿ¬ÿ´ÿ¹ÿ¸ÿ«ÿ¦ÿªÿ¸ÿ°ÿ²ÿµÿ«ÿÂÿ´ÿ¦ÿ¤ÿ¬ÿ©ÿ¢ÿ­ÿ¾ÿ¹ÿ´ÿ¹ÿ«ÿ¡ÿ¶ÿ¼ÿ¸ÿ¤ÿµÿ¬ÿµÿ±ÿ­ÿµÿ¦ÿ ÿ¦ÿ¬ÿ«ÿ¨ÿ®ÿ»ÿÁÿÉÿ´ÿ¹ÿªÿ§ÿ¹ÿªÿ®ÿ­ÿ¢ÿ°ÿ¹ÿ¶ÿ°ÿ¬ÿ¯ÿ°ÿ£ÿ±ÿ¹ÿªÿ¨ÿ¯ÿ¡ÿ«ÿ¦ÿÿ¥ÿ²ÿ´ÿ«ÿ©ÿ¤ÿÿ«ÿ«ÿªÿ´ÿ¼ÿ¯ÿ±ÿ²ÿ²ÿ½ÿ·ÿ©ÿ¥ÿ²ÿ¼ÿ·ÿ°ÿµÿµÿ­ÿ·ÿªÿÿ¶ÿ ÿ©ÿ²ÿ²ÿ«ÿ¨ÿ©ÿ°ÿ¸ÿ³ÿÿÿ®ÿªÿ¨ÿ¸ÿ£ÿ¬ÿªÿ¤ÿ®ÿ¯ÿ®ÿ´ÿ­ÿ£ÿµÿ®ÿ·ÿ¸ÿºÿÊÿ­ÿ³ÿ­ÿ¡ÿ´ÿ¾ÿµÿ¯ÿ¶ÿ»ÿ±ÿ±ÿµÿ©ÿ®ÿ­ÿ§ÿ£ÿ¯ÿ§ÿªÿ±ÿ¬ÿ°ÿ¹ÿ©ÿ©ÿ¨ÿºÿ§ÿ³ÿ§ÿ¢ÿ¤ÿ©ÿ¨ÿ¥ÿÿÿ©ÿ·ÿ¹ÿ«ÿ¥ÿ¢ÿ°ÿ°ÿ¢ÿ¥ÿ§ÿÿ¦ÿ²ÿ®ÿ®ÿ«ÿ¨ÿ½ÿ¾ÿÿÇÿ¤ÿ¬ÿ¦ÿÅÿÆÿ®ÿÿ§ÿ½ÿ¯ÿ±ÿ²ÿÃÿ£ÿ­ÿ¬ÿ´ÿ¤ÿ§ÿªÿ³ÿºÿ°ÿ´ÿ¾ÿ¤ÿÁÿ»ÿ¾ÿ¸ÿ½ÿ³ÿ²ÿ·ÿ½ÿ¯ÿÿ®ÿ¬ÿ¡ÿ¶ÿÿ¨ÿ¼ÿ²ÿªÿ°ÿ¬ÿ©ÿ°ÿ¬ÿªÿ½ÿ±ÿ¦ÿÿ¾ÿ¶ÿ¹ÿªÿ¯ÿ²ÿ¬ÿ¯ÿ¯ÿÿ¢ÿ»ÿªÿÿ§ÿ­ÿªÿ¯ÿ­ÿ¬ÿ®ÿ¥ÿ ÿ¦ÿ®ÿ®ÿ«ÿ²ÿ²ÿ£ÿÿ ÿ¢ÿ¬ÿµÿ­ÿ¨ÿ¥ÿÿ­ÿµÿ±ÿ²ÿ§ÿ®ÿ²ÿ©ÿ©ÿªÿ³ÿ¦ÿ¬ÿ®ÿµÿ¬ÿ¦ÿ­ÿ«ÿ¥ÿ®ÿ¹ÿµÿ£ÿ¹ÿ®ÿÃÿ«ÿ«ÿ¨ÿªÿ±ÿ¯ÿ£ÿ¬ÿ³ÿÿÁÿ§ÿ¬ÿ¤ÿ®ÿ±ÿ°ÿ·ÿ¿ÿºÿ©ÿªÿ¬ÿ®ÿ±ÿ¦ÿ¢ÿ©ÿ¯ÿ®ÿªÿ§ÿ²ÿ³ÿ½ÿ­ÿ®ÿ¢ÿÿÿÿ¬ÿÁÿµÿ©ÿ¨ÿÿ£ÿ¦ÿ¨ÿ°ÿ·ÿ®ÿ ÿ§ÿµÿ¢ÿ´ÿ¿ÿ²ÿ´ÿ«ÿÿ§ÿºÿ¼ÿ¥ÿªÿÿ°ÿ´ÿ³ÿ³ÿ°ÿªÿ±ÿ¼ÿ®ÿ®ÿ¬ÿÄÿÄÿ­ÿ´ÿ²ÿ§ÿ±ÿ¼ÿ°ÿ½ÿ®ÿ°ÿ¬ÿ­ÿ³ÿ´ÿ°ÿ²ÿ²ÿ°ÿ®ÿ¶ÿÿ®ÿ¬ÿ«ÿ¹ÿµÿ¤ÿªÿ¾ÿÆÿ¤ÿ´ÿ¯ÿ¤ÿ¨ÿ°ÿºÿ¿ÿ²ÿ¦ÿ½ÿ­ÿ©ÿ¹ÿµÿ£ÿ¨ÿ¶ÿ©ÿ°ÿ»ÿºÿ¬ÿ¤ÿ´ÿ¬ÿ§ÿ¯ÿ¬ÿ§ÿ·ÿ¨ÿ°ÿ§ÿ«ÿµÿ´ÿ©ÿ¢ÿ¡ÿªÿÂÿÿÿ®ÿ¿ÿ±ÿ¥ÿ«ÿ±ÿ·ÿÀÿ¼ÿ²ÿ©ÿ°ÿ¶ÿ¸ÿÄÿÉÿ ÿÀÿ´ÿ­ÿ°ÿ¶ÿ³ÿ¨ÿ¢ÿ©ÿ³ÿ«ÿ·ÿ´ÿ´ÿ´ÿ­ÿ¡ÿÿªÿ«ÿ´ÿ­ÿ£ÿÿ¨ÿ´ÿ³ÿ¨ÿ¥ÿªÿ¦ÿ²ÿ¬ÿ´ÿ±ÿ§ÿ¬ÿºÿ¹ÿÿªÿ·ÿ´ÿ±ÿ³ÿ±ÿ®ÿºÿÿ¤ÿÿ ÿ©ÿ¥ÿ¤ÿ°ÿµÿ¢ÿ°ÿ©ÿ°ÿ²ÿ²ÿ°ÿ¤ÿ«ÿÇÿÈÿ«ÿ°ÿºÿºÿ®ÿ£ÿ£ÿ£ÿ¥ÿ¤ÿ­ÿ­ÿªÿ°ÿ±ÿ­ÿ¦ÿ³ÿ·ÿµÿ´ÿ²ÿ­ÿ´ÿ¦ÿÿ¬ÿ¸ÿºÿ³ÿ°ÿ¯ÿ¯ÿ²ÿ´ÿ³ÿ±ÿ¬ÿ¸ÿ¶ÿ§ÿ­ÿ²ÿ«ÿ¤ÿ½ÿ´ÿªÿ§ÿ©ÿ¯ÿ·ÿ´ÿªÿ§ÿ®ÿ¬ÿ´ÿ·ÿ²ÿ²ÿ·ÿ«ÿÿ¯ÿ¢ÿÿÿ¤ÿªÿÿÿÿ²ÿ¥ÿÿ°ÿ°ÿ¬ÿ°ÿ©ÿÿ©ÿ¡ÿÿÿÿÿÿÿÿÿÿÿÿ¥ÿÿÿÿÿÿÿ¡ÿÿÿÿÿÿÿÿÿÿÿÿ±ÿ²ÿ¦ÿ®ÿ¹ÿ¿ÿÁÿ¼ÿ¾ÿ³ÿ¨ÿ«ÿ}ÿ#ÿBÿÿ¡ÿ§ÿ£ÿ®ÿÄÿ²ÿÿ¦ÿ´ÿ§ÿÿ¡ÿ¡ÿ¨ÿ¡ÿ©ÿ§ÿ¬ÿ·ÿ¶ÿ«ÿ©ÿ³ÿ¸ÿ£ÿ³ÿÿ±ÿªÿ¥ÿ£ÿÿÿ¤ÿªÿ¸ÿ­ÿ´ÿ²ÿ¯ÿ³ÿ¯ÿªÿ²ÿ»ÿµÿµÿ¦ÿÌÿ¸ÿ´ÿ¶ÿ²ÿ¼ÿ¾ÿ­ÿ°ÿÐÿ´ÿ«ÿ¹ÿ´ÿ¼ÿ¾ÿ»ÿ±ÿ³ÿ¼ÿªÿÿºÿ¸ÿ½ÿ¯ÿ¨ÿ·ÿ¼ÿ´ÿ¯ÿµÿÀÿºÿ«ÿÉÿ¿ÿÅÿ¹ÿ¹ÿÁÿÂÿ¹ÿ²ÿµÿµÿ£ÿ¬ÿÉÿ¯ÿ¯ÿ§ÿ§ÿ¯ÿ¨ÿ¡ÿ²ÿ¾ÿ®ÿ¡ÿ¢ÿ¨ÿ¨ÿ¯ÿ·ÿ·ÿ°ÿ±ÿ»ÿ¤ÿ¨ÿºÿ°ÿ¯ÿ©ÿµÿ¸ÿ¦ÿÿÿÿ£ÿÿ§ÿ¤ÿ´ÿ¹ÿ²ÿ²ÿ²ÿ³ÿ±ÿ©ÿ°ÿµÿ¸ÿ½ÿÂÿ¹ÿ¥ÿ«ÿ°ÿ®ÿ³ÿ¸ÿ±ÿ®ÿ¹ÿ¯ÿ®ÿ«ÿ§ÿ£ÿ´ÿ¿ÿ·ÿ·ÿ»ÿ­ÿ²ÿ³ÿ³ÿ´ÿ¯ÿ³ÿ±ÿ­ÿ¯ÿ®ÿ°ÿ´ÿ«ÿ­ÿ±ÿªÿÂÿ¶ÿ¬ÿªÿ°ÿ±ÿ³ÿªÿ¡ÿ«ÿ·ÿ¶ÿµÿ°ÿ³ÿ¹ÿ´ÿ¸ÿµÿ¬ÿ¹ÿ¸ÿ­ÿºÿ¶ÿ¬ÿÿ®ÿ®ÿ³ÿ·ÿ°ÿ§ÿªÿ©ÿ¥ÿ²ÿºÿ±ÿµÿ¬ÿ²ÿ·ÿ¼ÿ­ÿ³ÿ¼ÿ¾ÿ·ÿ®ÿ°ÿ¬ÿÿ©ÿ¹ÿ¨ÿ¯ÿ¦ÿ£ÿ¡ÿ¦ÿ½ÿ¹ÿ«ÿ´ÿµÿ¤ÿ§ÿ¬ÿ°ÿªÿ¬ÿ°ÿ´ÿ¸ÿ«ÿ°ÿ¯ÿ ÿÿ°ÿ·ÿªÿ©ÿµÿ²ÿµÿ¶ÿ¡ÿªÿ¥ÿªÿ®ÿ³ÿ·ÿµÿµÿ³ÿ£ÿ¬ÿ­ÿ©ÿ¬ÿ ÿ£ÿ¬ÿÊÿ¿ÿ®ÿ§ÿÿÿÿ­ÿ¶ÿ¢ÿ´ÿ¦ÿ«ÿ°ÿ¯ÿ¨ÿ«ÿ¨ÿ´ÿ²ÿ¥ÿ©ÿ°ÿ©ÿ¨ÿ­ÿÀÿ¸ÿ³ÿ·ÿ¹ÿ°ÿ·ÿ©ÿ§ÿªÿ¯ÿ­ÿ§ÿ­ÿªÿ·ÿ°ÿ®ÿÇÿÅÿµÿ¬ÿ®ÿ¢ÿÿ¢ÿ®ÿ®ÿ¬ÿ­ÿ¤ÿ¦ÿ¤ÿÇÿ¬ÿÿÿºÿ¸ÿ·ÿºÿ²ÿ²ÿ¯ÿªÿ¬ÿ¨ÿÿ ÿ±ÿ³ÿ¸ÿ·ÿ¤ÿ£ÿ­ÿ°ÿ¨ÿ¨ÿ¤ÿµÿ¿ÿ·ÿ´ÿµÿ±ÿ±ÿ·ÿÄÿ®ÿÿ£ÿ®ÿºÿ³ÿ©ÿªÿ¥ÿ³ÿ½ÿ¹ÿ³ÿ®ÿ³ÿ¸ÿ°ÿ­ÿ¨ÿ¶ÿ°ÿ»ÿ©ÿ¬ÿ«ÿ±ÿ¯ÿ¦ÿ¨ÿ¶ÿ¿ÿ¿ÿ¿ÿµÿ«ÿ©ÿ´ÿ¸ÿ©ÿ¨ÿÆÿ¶ÿ¶ÿ´ÿ¬ÿ¯ÿ±ÿ¨ÿ§ÿ©ÿªÿ¯ÿ¬ÿ´ÿ¹ÿÂÿ¥ÿ¨ÿ®ÿÿÿÿÿ ÿÿ±ÿ±ÿ¦ÿ¡ÿÿÿ²ÿ¯ÿ§ÿ¡ÿÿÿ©ÿÿ¢ÿªÿ²ÿ²ÿ´ÿ­ÿÿÿÿ¦ÿªÿ¦ÿ¥ÿ¢ÿÿÿÿÿÿ£ÿ£ÿ¡ÿ³ÿ§ÿ§ÿµÿ ÿÿÿ¤ÿ§ÿ¤ÿ¦ÿ¡ÿÿ«ÿ¶ÿ¨ÿ«ÿ¤ÿ³ÿ§ÿ²ÿ£ÿ«ÿ®ÿ¦ÿÿªÿ¡ÿ ÿ­ÿ£ÿÿ¨ÿ§ÿ§ÿÿÿÿÿ¨ÿÿÿÿÿ¢ÿÿ£ÿ¦ÿ¢ÿ¢ÿÿÿÿÿÿ«ÿ¬ÿÿÿÿÿÿÿÿÿ«ÿ©ÿÿÿ¥ÿ ÿ¤ÿ¢ÿ¨ÿ±ÿ¬ÿªÿ¬ÿ©ÿ«ÿ¯ÿªÿ ÿ½ÿÉÿ±ÿ¤ÿ¬ÿ³ÿ²ÿ¨ÿ¶ÿ¯ÿ¦ÿÿ®ÿ¹ÿ¾ÿ³ÿ¬ÿ¡ÿ¤ÿ­ÿ­ÿºÿ»ÿ¶ÿ°ÿ§ÿ´ÿ±ÿªÿ¬ÿ¡ÿ²ÿ¬ÿ¥ÿÿ©ÿÃÿÃÿ³ÿ°ÿ®ÿ©ÿ¢ÿ§ÿ©ÿ£ÿ«ÿ¦ÿ«ÿ­ÿ°ÿÿ¤ÿÿ©ÿ²ÿ®ÿ¯ÿ®ÿ§ÿ²ÿ·ÿ«ÿ°ÿ±ÿ²ÿ¹ÿ·ÿ³ÿ·ÿ²ÿ¤ÿ¨ÿµÿ´ÿ©ÿ«ÿ¢ÿ¬ÿ¬ÿ¨ÿÿ©ÿ²ÿ©ÿ»ÿ´ÿªÿ¤ÿ±ÿ¹ÿ£ÿ°ÿÁÿ¿ÿ¯ÿ¦ÿ«ÿ©ÿ§ÿ°ÿ¥ÿ¬ÿ¬ÿ®ÿ·ÿ¾ÿ·ÿ¸ÿ®ÿ³ÿ·ÿ­ÿ¯ÿ¯ÿ¯ÿ´ÿ©ÿ¬ÿ¤ÿ­ÿ·ÿ®ÿ¨ÿªÿ«ÿ¨ÿ¬ÿ³ÿ±ÿ­ÿ¶ÿ¸ÿ®ÿ²ÿ´ÿ­ÿ±ÿ°ÿ·ÿ«ÿ¯ÿ«ÿ²ÿ²ÿµÿ±ÿ­ÿ½ÿ³ÿ¤ÿ¥ÿ§ÿ°ÿªÿ©ÿ°ÿ¦ÿ¤ÿ¦ÿ ÿ­ÿ½ÿ­ÿ®ÿ§ÿ¢ÿ­ÿ®ÿ¤ÿÍÿ±ÿ°ÿ¹ÿ­ÿ´ÿ¯ÿ¬ÿ±ÿ·ÿ³ÿ°ÿ¸ÿ³ÿªÿ­ÿ©ÿ§ÿªÿ©ÿ´ÿ¹ÿ¨ÿ±ÿ±ÿ¦ÿ»ÿ°ÿµÿ¦ÿÿ²ÿ¦ÿÿ´ÿ³ÿÁÿÿÿ£ÿÿÿ²ÿ¯ÿ°ÿ¬ÿ¨ÿªÿ±ÿ®ÿ°ÿ´ÿ¨ÿªÿ¶ÿ¹ÿ¯ÿÿÿ¤ÿ¬ÿ¬ÿ¥ÿ¯ÿ¥ÿÿµÿ ÿÿÿ¶ÿÿÿ¬ÿ±ÿ¨ÿ®ÿ¥ÿ¥ÿÿÿ¬ÿ·ÿ­ÿÿÿÿ ÿ³ÿ©ÿ©ÿºÿ®ÿ«ÿªÿ¡ÿ©ÿÿ³ÿ¯ÿ°ÿ¥ÿÿÿµÿ½ÿ­ÿ®ÿ¥ÿ¯ÿ«ÿ§ÿ§ÿ¨ÿ³ÿ³ÿ±ÿ·ÿ¶ÿ§ÿÿ¢ÿ°ÿ±ÿ¦ÿ¯ÿ¼ÿ²ÿ©ÿªÿ¦ÿ®ÿ²ÿ®ÿ¢ÿ¸ÿ©ÿ£ÿ·ÿÃÿ¤ÿ«ÿºÿºÿ·ÿ¨ÿµÿ³ÿ¨ÿ¡ÿ´ÿ¿ÿ·ÿ¼ÿ°ÿ¦ÿ´ÿÄÿ²ÿ¤ÿµÿÀÿ½ÿ²ÿ¥ÿ¦ÿÿÿ»ÿ°ÿÃÿ¸ÿ·ÿ¬ÿ»ÿÀÿ´ÿ§ÿ»ÿ¶ÿ°ÿºÿ­ÿ­ÿ©ÿ¹ÿ¼ÿªÿ¬ÿ£ÿ±ÿ°ÿ¬ÿ¦ÿ¨ÿ¸ÿ¸ÿ±ÿ¡ÿÿ¦ÿªÿ°ÿ«ÿ£ÿ§ÿÿÿªÿ·ÿ²ÿ½ÿ³ÿ«ÿ©ÿ¥ÿ®ÿ¶ÿ»ÿ«ÿ­ÿ¬ÿºÿµÿÿ¦ÿ±ÿ²ÿ¬ÿ¥ÿ§ÿÿ¤ÿ¡ÿ­ÿ¥ÿ±ÿ±ÿ¯ÿ®ÿ­ÿ¤ÿ¢ÿ¡ÿÿ¥ÿ°ÿ´ÿ°ÿ°ÿªÿ²ÿµÿ¬ÿ±ÿ¹ÿ³ÿ°ÿ¦ÿ°ÿ ÿ¦ÿÿ ÿÿÂÿ¤ÿ£ÿ ÿ­ÿ¦ÿ¥ÿºÿ«ÿ¨ÿ°ÿ¨ÿ©ÿ§ÿ°ÿÿªÿ¸ÿ²ÿ©ÿÿ«ÿ«ÿ£ÿ²ÿ¹ÿ²ÿ±ÿ¯ÿ¥ÿ¦ÿµÿµÿªÿ¿ÿ±ÿ²ÿºÿ´ÿ¸ÿÿ®ÿ´ÿ­ÿµÿ§ÿÃÿ¤ÿ«ÿ°ÿ¦ÿºÿ¬ÿ´ÿ°ÿ½ÿ´ÿ¹ÿ°ÿ¦ÿºÿ±ÿªÿªÿ¯ÿ¤ÿ«ÿ¬ÿ¦ÿ¯ÿ°ÿ«ÿ°ÿ±ÿ¯ÿ©ÿ¨ÿ²ÿ¦ÿ³ÿ»ÿ¼ÿ´ÿ¼ÿ«ÿÿ£ÿ¯ÿ»ÿ·ÿ®ÿ¯ÿ¬ÿ±ÿ®ÿ¸ÿ¨ÿµÿ³ÿ­ÿ°ÿ¯ÿ·ÿ§ÿ«ÿÿ¡ÿ·ÿ¶ÿ²ÿ²ÿ±ÿ«ÿ­ÿ·ÿ­ÿ¬ÿ«ÿªÿ­ÿ±ÿºÿ¸ÿ³ÿ¯ÿ«ÿ°ÿ¬ÿ°ÿ®ÿ¯ÿ¤ÿÿ´ÿ§ÿ±ÿÿ³ÿ¢ÿµÿ²ÿ´ÿ«ÿ«ÿ ÿÿ£ÿ¶ÿ¨ÿ¶ÿ¢ÿ·ÿÿ§ÿ¸ÿ¥ÿ¬ÿ¯ÿ¸ÿ¸ÿÅÿ§ÿ²ÿ¼ÿ³ÿ¥ÿ²ÿµÿ±ÿÿ¢ÿ¯ÿ¥ÿªÿ¨ÿªÿ­ÿ±ÿ·ÿ«ÿ²ÿ½ÿ¸ÿ¯ÿ©ÿ¶ÿµÿ³ÿ²ÿ´ÿÄÿ²ÿ°ÿ¬ÿÃÿ¶ÿ£ÿÿ ÿªÿ¥ÿÿ¤ÿ±ÿ³ÿ³ÿ£ÿ¤ÿ¤ÿÂÿ³ÿ¯ÿ¯ÿ¬ÿ±ÿ©ÿ¦ÿªÿ¾ÿ¶ÿ¯ÿ½ÿ¶ÿµÿ·ÿ³ÿ·ÿ±ÿ°ÿ°ÿ°ÿ´ÿ¸ÿ®ÿ³ÿ¸ÿ§ÿ«ÿ§ÿ°ÿ¡ÿ¸ÿÂÿ²ÿ¤ÿ·ÿÿ©ÿ±ÿ«ÿ¨ÿ«ÿ³ÿ­ÿ½ÿ£ÿ¤ÿ±ÿ«ÿ¨ÿ­ÿ¦ÿ®ÿ°ÿ²ÿ©ÿÿÿ¬ÿ¦ÿ°ÿ°ÿ©ÿªÿ¥ÿ§ÿÿ§ÿ¶ÿ¦ÿ¬ÿ±ÿ­ÿ¤ÿÿÿ¸ÿ¸ÿ¬ÿ©ÿºÿÆÿ´ÿµÿ¥ÿÿ²ÿµÿ±ÿ¹ÿÿ£ÿ³ÿÿ¼ÿ´ÿ³ÿ³ÿ¶ÿ«ÿ´ÿÿ¬ÿ­ÿ®ÿ±ÿµÿ¾ÿ¦ÿ¨ÿºÿ¸ÿ·ÿ°ÿ°ÿ¡ÿÿÿÿªÿ®ÿ¶ÿ£ÿÿÿ¢ÿ¦ÿ£ÿ§ÿ²ÿ³ÿÀÿÀÿ»ÿÇÿªÿºÿµÿ¢ÿÀÿ°ÿ®ÿ«ÿ£ÿ«ÿ¦ÿÿ¬ÿ¨ÿ¤ÿªÿ´ÿ§ÿ¬ÿ¶ÿ³ÿµÿ¸ÿ´ÿµÿ¬ÿ§ÿ®ÿ·ÿ¶ÿ­ÿ­ÿºÿÉÿÀÿ®ÿ­ÿ²ÿµÿ®ÿ¯ÿ«ÿ¦ÿ©ÿ¯ÿ¥ÿ³ÿ¾ÿ¿ÿ¦ÿ¤ÿ·ÿ°ÿÿ¯ÿ·ÿ ÿ¹ÿµÿ¹ÿµÿ®ÿ®ÿ³ÿ±ÿ¶ÿ²ÿ¶ÿ¹ÿ´ÿ­ÿ¢ÿ¢ÿ¯ÿºÿ·ÿ¥ÿ¨ÿ±ÿ­ÿ¤ÿ¦ÿ¬ÿ¥ÿ¥ÿ¢ÿÿ®ÿ¬ÿ ÿ­ÿ¾ÿ¦ÿ ÿ§ÿ´ÿµÿ§ÿ²ÿ»ÿ¸ÿ°ÿ¨ÿ³ÿ©ÿ³ÿ«ÿ­ÿ¦ÿ´ÿ­ÿªÿÁÿ¯ÿ®ÿ³ÿ°ÿ³ÿ³ÿ±ÿ¨ÿÿ¤ÿ¾ÿ±ÿ§ÿ­ÿ­ÿ°ÿ®ÿ¤ÿÿÿ¹ÿ°ÿÿ©ÿ°ÿ¯ÿ²ÿ²ÿ¥ÿ¬ÿ¹ÿ²ÿªÿ¤ÿ¬ÿ¦ÿÿ¹ÿÿºÿ°ÿ³ÿ ÿªÿ®ÿ¥ÿÿ»ÿ¼ÿÿ¬ÿ ÿ®ÿ«ÿ¶ÿ²ÿ¦ÿ°ÿ¯ÿ®ÿ¶ÿ¶ÿ´ÿ±ÿ¨ÿ¢ÿ©ÿ±ÿ±ÿ±ÿ«ÿ°ÿ«ÿ¦ÿ¥ÿ¯ÿ¦ÿ¦ÿ¨ÿ£ÿ¬ÿ¦ÿ©ÿªÿªÿµÿ¸ÿ±ÿ¸ÿ½ÿ«ÿ²ÿºÿ°ÿ³ÿ±ÿ®ÿ¨ÿªÿ¹ÿ¸ÿ¬ÿ®ÿ±ÿ®ÿ¥ÿ¡ÿ¨ÿ©ÿ¨ÿ¬ÿÀÿ¶ÿ²ÿ¿ÿ±ÿ°ÿ¯ÿ¬ÿ¼ÿ°ÿ¯ÿ«ÿ¼ÿ´ÿ¢ÿ§ÿ°ÿ¼ÿ²ÿ°ÿ¢ÿ³ÿ¸ÿÿ«ÿ´ÿ¨ÿ¦ÿ±ÿ²ÿ±ÿµÿ»ÿºÿ°ÿ°ÿ¶ÿ¬ÿ¤ÿ±ÿ¶ÿ°ÿ³ÿ³ÿ©ÿªÿ±ÿ´ÿ¼ÿ¨ÿ­ÿ¶ÿ¨ÿ¦ÿ³ÿªÿµÿ´ÿªÿ®ÿ²ÿ·ÿ¸ÿ°ÿªÿ­ÿ´ÿ£ÿ³ÿ©ÿ©ÿ¬ÿ°ÿµÿ²ÿ¹ÿ»ÿ¶ÿ³ÿ¾ÿ¹ÿ©ÿ¹ÿ¶ÿ¶ÿ·ÿ ÿµÿÇÿÿ ÿ±ÿÈÿ°ÿÿªÿ·ÿ¶ÿ¿ÿ¿ÿªÿ·ÿ·ÿ¨ÿ¸ÿÁÿ¿ÿ±ÿ±ÿ±ÿ«ÿ¯ÿ«ÿÿÿ®ÿ¬ÿ°ÿ°ÿÿ¤ÿªÿ¤ÿ²ÿªÿ¹ÿ¬ÿ´ÿ«ÿ¶ÿ½ÿ±ÿ£ÿ²ÿ¡ÿÿ¦ÿ°ÿ®ÿ¯ÿ©ÿ¢ÿÿ§ÿ°ÿªÿ£ÿ­ÿ¿ÿ±ÿ¯ÿµÿ¡ÿ°ÿ³ÿ¶ÿµÿ´ÿÀÿ¶ÿÿ²ÿ¯ÿ²ÿ¬ÿ¡ÿ³ÿ­ÿ±ÿ¹ÿªÿ±ÿ¬ÿ¬ÿ±ÿ­ÿ¯ÿ¤ÿ£ÿµÿµÿ¯ÿ®ÿ¯ÿ¨ÿÿ°ÿ¬ÿ¸ÿ§ÿ³ÿ±ÿ¶ÿ¸ÿ¯ÿ¥ÿ²ÿ´ÿ¶ÿ³ÿ³ÿ¦ÿ©ÿ¼ÿ¾ÿ´ÿ±ÿ°ÿ´ÿ°ÿªÿ¤ÿÿÿ°ÿ¯ÿ¯ÿ²ÿÂÿ¹ÿÃÿ¦ÿ¡ÿ»ÿ¯ÿ±ÿ·ÿ»ÿ²ÿ³ÿ®ÿ ÿ°ÿ¹ÿ·ÿÿ§ÿ¹ÿ¯ÿ©ÿ±ÿ¹ÿÀÿÁÿ²ÿ¦ÿ«ÿ©ÿ«ÿÁÿ´ÿÿµÿ¢ÿ¨ÿ­ÿ°ÿÃÿ¶ÿ¥ÿ¦ÿ°ÿ¶ÿ´ÿ¶ÿ±ÿ®ÿµÿ·ÿ¹ÿ¹ÿ¬ÿ®ÿ­ÿ©ÿ¢ÿ¹ÿ±ÿ¶ÿ«ÿ§ÿ±ÿ°ÿ©ÿ¶ÿµÿ°ÿ³ÿµÿ¶ÿºÿ®ÿ¬ÿ±ÿ³ÿ¯ÿ­ÿ­ÿ¯ÿ¶ÿ®ÿ¬ÿ°ÿ¥ÿ ÿ­ÿ¯ÿ´ÿ£ÿ¾ÿ¬ÿ¬ÿ±ÿ¯ÿ´ÿ¢ÿ¶ÿ¬ÿ¢ÿ¦ÿ®ÿ¢ÿÿ¯ÿ¬ÿ¥ÿ¥ÿ´ÿ¼ÿ¥ÿ©ÿ¬ÿÿÿÀÿ¯ÿ¾ÿ«ÿ²ÿ¢ÿ£ÿªÿ­ÿÿ¥ÿ®ÿÿÿ§ÿÿ¤ÿ·ÿ±ÿ¡ÿ³ÿ±ÿ°ÿ¥ÿµÿ½ÿ¡ÿ£ÿ­ÿ®ÿ®ÿÿÿÿ­ÿ£ÿÿÿ¤ÿÿÿÿªÿ¤ÿ·ÿªÿ§ÿÿÿÿ ÿÿÿ¥ÿ¢ÿÿ¨ÿ­ÿ¶ÿ´ÿµÿ°ÿ ÿ§ÿ¦ÿ¢ÿÿªÿ£ÿ¦ÿ¥ÿ®ÿ¥ÿÿ¡ÿªÿµÿªÿ¦ÿ¦ÿ§ÿÿÿÿ¦ÿ¦ÿ§ÿ®ÿÿÿÿ§ÿªÿ­ÿ¢ÿ¥ÿ­ÿ°ÿªÿ©ÿÿÿ¡ÿÿ¢ÿ®ÿºÿ­ÿÿ¢ÿÿ¡ÿ®ÿÿ¬ÿ¡ÿ£ÿ«ÿªÿÿ£ÿ£ÿ®ÿ·ÿÀÿ¾ÿ³ÿ®ÿ¯ÿ«ÿ²ÿ²ÿ´ÿ³ÿ²ÿºÿ©ÿ¢ÿ¸ÿ­ÿ¢ÿ«ÿºÿµÿ«ÿ³ÿºÿ¸ÿ¸ÿ²ÿ¯ÿªÿ¼ÿ¾ÿ¼ÿ¹ÿ§ÿ«ÿ²ÿ¶ÿ´ÿ­ÿ¦ÿ´ÿ½ÿ¹ÿ·ÿ°ÿ¨ÿ±ÿ¯ÿ¬ÿÿÿ¬ÿ»ÿÿ°ÿ¶ÿÃÿ°ÿ®ÿ¹ÿÀÿºÿ¶ÿ²ÿ ÿÿ­ÿ±ÿ¸ÿ£ÿ®ÿ·ÿ¤ÿ®ÿ¯ÿ°ÿ¤ÿ§ÿ¦ÿ©ÿ¥ÿ ÿªÿ±ÿ¹ÿ¹ÿ´ÿ§ÿÿ§ÿÿ¦ÿ³ÿ°ÿ¡ÿ§ÿ»ÿºÿ©ÿ¤ÿ¬ÿ¬ÿ«ÿ¹ÿ°ÿ§ÿªÿÿÿ®ÿ©ÿÿ¤ÿ¨ÿ¨ÿ­ÿµÿ²ÿ¬ÿ¸ÿÂÿ¬ÿÿ¯ÿ®ÿÿ»ÿ´ÿ·ÿ¾ÿ¥ÿÿ¯ÿºÿ±ÿ§ÿ´ÿ­ÿ²ÿ»ÿ´ÿ§ÿÄÿ«ÿ®ÿ©ÿ¯ÿ©ÿÿ¦ÿ¬ÿ®ÿ­ÿÿÿÿ°ÿÿ²ÿ¢ÿªÿ±ÿ«ÿ¬ÿ¨ÿ ÿ£ÿ¡ÿ¢ÿ®ÿ¬ÿºÿ¾ÿ¿ÿÁÿ¯ÿ°ÿÿ¥ÿ¦ÿ¯ÿ³ÿµÿ´ÿ¬ÿ¨ÿ¢ÿ¬ÿ°ÿ»ÿ¦ÿ°ÿµÿ¸ÿ«ÿ¡ÿ®ÿ³ÿ¯ÿ±ÿ±ÿ­ÿ±ÿ­ÿ¤ÿ¹ÿºÿ¬ÿ¸ÿ¸ÿ¤ÿ§ÿ±ÿµÿ°ÿ¨ÿ¬ÿ¯ÿ¦ÿ±ÿ­ÿ¼ÿ³ÿ¨ÿ«ÿ§ÿ¶ÿ½ÿ³ÿ¬ÿ­ÿ¬ÿªÿ¼ÿÿªÿ¶ÿ³ÿ²ÿ®ÿ®ÿ­ÿ¡ÿ«ÿ¸ÿ²ÿÁÿ±ÿµÿªÿ®ÿ«ÿ¸ÿ§ÿªÿ©ÿ­ÿ±ÿ³ÿ½ÿ¼ÿµÿ¥ÿ´ÿ±ÿ°ÿÿ¢ÿ¼ÿÁÿµÿ²ÿ´ÿ®ÿ ÿÿ²ÿ¨ÿ¯ÿ¶ÿÄÿ­ÿ²ÿªÿ¨ÿ±ÿ«ÿ©ÿ»ÿ±ÿ¥ÿ¹ÿÿ¯ÿ¼ÿ¶ÿ©ÿ«ÿ¨ÿ©ÿ¶ÿ®ÿÿ±ÿ¯ÿ©ÿ°ÿ¶ÿ¦ÿ©ÿ­ÿ®ÿ®ÿ¨ÿ£ÿ§ÿÿ½ÿÀÿ¤ÿ£ÿ¯ÿ¸ÿ¸ÿ·ÿ®ÿÿÿ¤ÿ«ÿ§ÿ¦ÿ¦ÿ¥ÿ®ÿ¬ÿ´ÿ´ÿ¯ÿ®ÿ¤ÿµÿÇÿ«ÿ¥ÿ¡ÿ±ÿ´ÿµÿºÿ²ÿ±ÿ½ÿ®ÿ«ÿ¹ÿ®ÿ·ÿÿ©ÿ¬ÿ±ÿ·ÿ²ÿªÿ©ÿ¤ÿ ÿ¹ÿ¨ÿ®ÿ±ÿ«ÿ§ÿ¬ÿ·ÿ¿ÿ¯ÿÿ§ÿ²ÿ²ÿ±ÿ­ÿ«ÿªÿ©ÿ«ÿ­ÿ©ÿ¥ÿ¶ÿ¸ÿÅÿºÿÁÿ¿ÿ¸ÿ»ÿÄÿÁÿ³ÿ¯ÿ©ÿ¨ÿ±ÿ«ÿ¨ÿ³ÿÄÿºÿ£ÿªÿ®ÿ¬ÿ¨ÿ¬ÿ¬ÿ©ÿÿ£ÿ¨ÿ£ÿ«ÿ±ÿ§ÿÿ¨ÿ¨ÿµÿ¶ÿªÿ§ÿ®ÿ²ÿ²ÿ°ÿ­ÿ­ÿ³ÿ±ÿ¥ÿ¦ÿ©ÿ¡ÿÿ¤ÿ«ÿ¢ÿ»ÿ®ÿ§ÿ°ÿ²ÿ´ÿ³ÿ«ÿªÿµÿ¯ÿ¬ÿ¿ÿ¬ÿ­ÿ´ÿ½ÿÁÿ±ÿ¨ÿ¶ÿÿ½ÿ¦ÿÿ¥ÿ±ÿ´ÿ«ÿ¡ÿ¢ÿ²ÿ©ÿ¨ÿ°ÿ¦ÿÿ¦ÿ±ÿ­ÿÿ·ÿ¶ÿ©ÿ«ÿ·ÿ³ÿ­ÿ¨ÿ¡ÿ¦ÿ¶ÿÿ³ÿ±ÿ±ÿ´ÿ³ÿ«ÿ«ÿ·ÿ¯ÿ°ÿ§ÿ§ÿ­ÿ­ÿ°ÿ¨ÿ£ÿ±ÿ²ÿµÿµÿ«ÿ¨ÿ¯ÿ®ÿ¶ÿÁÿºÿ±ÿ®ÿ³ÿ¯ÿ£ÿªÿ³ÿ¯ÿ§ÿ°ÿ¾ÿÿµÿ¸ÿ½ÿ¶ÿ«ÿ¡ÿÿ¦ÿ¨ÿ°ÿ¦ÿ«ÿ³ÿ¶ÿ¯ÿ©ÿ®ÿ¬ÿ´ÿ´ÿ°ÿªÿ«ÿ¤ÿ¨ÿ¶ÿ³ÿ¹ÿ§ÿ¶ÿ§ÿ ÿ¤ÿ±ÿ´ÿ©ÿ­ÿ¤ÿªÿÿÿÿ¤ÿ¨ÿ§ÿ§ÿ¨ÿ³ÿºÿ´ÿ³ÿºÿ¿ÿ¿ÿºÿºÿ¨ÿÿ´ÿ·ÿ´ÿ¨ÿ«ÿ®ÿ¶ÿªÿ²ÿ¿ÿ»ÿ°ÿ´ÿ¶ÿ¯ÿ°ÿ«ÿ§ÿ´ÿ¼ÿ²ÿ¤ÿ£ÿ£ÿÿ¦ÿ¸ÿ²ÿ®ÿµÿ²ÿ¤ÿ­ÿªÿ¬ÿ°ÿ­ÿ°ÿ±ÿ­ÿ°ÿ½ÿ¹ÿ©ÿ¤ÿ£ÿ¨ÿ«ÿ­ÿ±ÿ²ÿ¸ÿºÿ±ÿ°ÿ´ÿµÿ°ÿ¯ÿ·ÿ¯ÿ½ÿ«ÿ²ÿ£ÿÿ¥ÿ¥ÿÿÿÿÿ´ÿ¬ÿ¯ÿ¬ÿ¥ÿ¢ÿ¦ÿ¦ÿ ÿ±ÿÿÿ¡ÿÿÿÿ¢ÿ¨ÿÿÿ ÿÿÿÿÿ ÿÿÿÿ£ÿÿÿÿÿÿÿÿÿÿªÿÿÿ¨ÿ³ÿ¶ÿ·ÿ¹ÿ¾ÿÂÿ»ÿµÿ®ÿµÿ«ÿYÿ:ÿ_ÿÿ¬ÿ²ÿÿ®ÿÿÿ³ÿ³ÿ¡ÿÿ§ÿ«ÿ¯ÿ¥ÿ¤ÿªÿ®ÿ¯ÿ·ÿ¸ÿ¸ÿ½ÿ²ÿ®ÿªÿ¸ÿ¤ÿ¥ÿ±ÿ¯ÿ¦ÿ¬ÿ¹ÿ§ÿ¤ÿ·ÿ¤ÿºÿ®ÿ±ÿ¶ÿ«ÿ¨ÿµÿ­ÿ±ÿ¹ÿ­ÿ«ÿ·ÿ»ÿ´ÿ³ÿ»ÿ¼ÿ¶ÿ¯ÿ¹ÿ±ÿ°ÿ±ÿ¸ÿ«ÿµÿÀÿ»ÿ¿ÿ¯ÿ¢ÿ©ÿ¼ÿºÿºÿ±ÿ«ÿ¯ÿ¹ÿ¼ÿ·ÿÃÿ³ÿ»ÿ»ÿÃÿºÿµÿ´ÿ·ÿºÿ¹ÿ¶ÿµÿ©ÿ¼ÿºÿ¿ÿ±ÿ²ÿªÿ¥ÿªÿ¨ÿ®ÿ½ÿ¿ÿµÿÿ£ÿ³ÿªÿ¬ÿºÿ¿ÿºÿ³ÿ±ÿÿ·ÿ©ÿ±ÿ¹ÿ«ÿ£ÿ§ÿ¨ÿ§ÿ°ÿ²ÿ¬ÿ»ÿ°ÿ«ÿ¹ÿ¸ÿ¾ÿºÿ²ÿ­ÿ§ÿ¤ÿµÿ­ÿµÿ¹ÿ«ÿ°ÿµÿ±ÿ­ÿ´ÿ½ÿ»ÿ´ÿ£ÿ³ÿ©ÿ¯ÿ­ÿ¤ÿªÿ¸ÿÃÿÀÿ¼ÿ¹ÿ¨ÿ°ÿ³ÿ·ÿ¯ÿ¤ÿÿªÿ¹ÿ«ÿªÿ±ÿ©ÿ¯ÿ¢ÿ ÿÄÿ®ÿ¡ÿ¯ÿ±ÿ¸ÿ·ÿ²ÿ¯ÿ¨ÿªÿºÿ¾ÿ±ÿ©ÿ©ÿ²ÿ¼ÿ´ÿ«ÿ¬ÿ¬ÿ·ÿÁÿ¹ÿ»ÿ­ÿ¢ÿµÿ¯ÿ´ÿ¾ÿµÿ¦ÿ£ÿªÿ¥ÿ¢ÿµÿ¸ÿ¸ÿ¬ÿºÿ°ÿªÿ«ÿ´ÿ¸ÿ¹ÿ½ÿºÿ²ÿºÿºÿ¯ÿµÿ²ÿ©ÿ²ÿ¯ÿ¤ÿ¡ÿªÿ©ÿ¤ÿ«ÿ¯ÿ§ÿ³ÿ³ÿ¶ÿ­ÿÿºÿ©ÿÄÿÊÿ»ÿ¼ÿ¸ÿ´ÿ¶ÿ©ÿªÿ¯ÿ­ÿ½ÿ³ÿ¥ÿ¡ÿ´ÿ³ÿ®ÿ¬ÿ±ÿ·ÿ¸ÿ¹ÿ·ÿ¨ÿ£ÿºÿÿÁÿ²ÿ¬ÿ¼ÿÅÿ´ÿ´ÿ¸ÿ²ÿºÿÃÿ½ÿ¸ÿ§ÿ·ÿ¡ÿ°ÿ­ÿ¯ÿ«ÿ§ÿ¨ÿºÿ¼ÿ®ÿ²ÿºÿ»ÿ ÿ«ÿªÿ­ÿ¯ÿ¹ÿÇÿªÿ°ÿ¨ÿ®ÿ³ÿ¸ÿµÿ¢ÿ©ÿ­ÿ¶ÿÿ§ÿ¶ÿ´ÿ³ÿ²ÿµÿ±ÿ¤ÿ­ÿ¸ÿ³ÿ±ÿ¹ÿ·ÿ¸ÿ²ÿ²ÿºÿ¬ÿ¯ÿ³ÿ¶ÿ´ÿªÿ¥ÿ¯ÿ¬ÿªÿ²ÿ¬ÿ ÿ£ÿ®ÿ¯ÿ¹ÿµÿ©ÿ­ÿ®ÿ©ÿ£ÿ¬ÿ­ÿ­ÿ¬ÿ³ÿÅÿ¾ÿ®ÿ°ÿÿ½ÿ°ÿÌÿ°ÿµÿµÿ¸ÿµÿ³ÿ­ÿªÿ°ÿ¶ÿ±ÿ«ÿµÿ­ÿ£ÿ¶ÿÿ ÿ©ÿ´ÿ­ÿ©ÿ©ÿ¸ÿ¸ÿ¶ÿ·ÿ²ÿ·ÿÅÿÁÿÅÿ·ÿÿÿÿ¤ÿ±ÿ²ÿ§ÿ¯ÿ°ÿ±ÿ®ÿ®ÿ¬ÿ§ÿ«ÿ¸ÿ¿ÿ´ÿ¯ÿµÿÁÿ½ÿ¦ÿ«ÿ ÿ¹ÿ¢ÿ£ÿ©ÿ¦ÿ¨ÿ¤ÿ¡ÿÿÿ ÿ¢ÿ­ÿ«ÿ¤ÿ¶ÿÿªÿÿ ÿ¸ÿ£ÿ°ÿªÿ«ÿ¡ÿ£ÿ£ÿÿÿ£ÿ©ÿ¥ÿÿÿÿÿÿ¯ÿ£ÿ©ÿ¯ÿªÿ®ÿ¦ÿ®ÿÿÿÿ¡ÿ®ÿ©ÿÿÿ¢ÿÿ­ÿ°ÿ±ÿ¬ÿ²ÿ»ÿÿ°ÿ¢ÿ£ÿ¢ÿ­ÿªÿ ÿ¢ÿÿÿÿÿÿÿ ÿ§ÿÿÿzÿ¢ÿÿÿÿÿªÿ¤ÿÿÿÿÿ¨ÿ«ÿ¢ÿ ÿ§ÿÿÿÿÿ¤ÿÿÿ¥ÿÿ¦ÿÿ¡ÿ¯ÿ¯ÿ¯ÿ¬ÿªÿ¬ÿ¦ÿ§ÿ«ÿ¦ÿ±ÿ«ÿ ÿ£ÿ¡ÿ ÿÊÿªÿ«ÿ¬ÿ²ÿ«ÿ¸ÿ¹ÿÁÿ»ÿ¬ÿªÿ²ÿ°ÿ«ÿ§ÿ¬ÿ¶ÿ²ÿºÿ¿ÿ·ÿ¬ÿ§ÿ¥ÿªÿ¯ÿªÿÿ²ÿªÿ©ÿ¯ÿ½ÿ³ÿ®ÿµÿ»ÿ¶ÿ¯ÿ­ÿ®ÿ¬ÿ¦ÿ­ÿ«ÿÿÿ«ÿÀÿÿ¦ÿ²ÿªÿ·ÿ¦ÿ¸ÿ¨ÿ®ÿºÿ«ÿ²ÿ¿ÿ±ÿ³ÿ»ÿ¸ÿ¸ÿºÿ´ÿ®ÿ°ÿ°ÿµÿ²ÿ­ÿ¹ÿµÿÿ«ÿ²ÿ¼ÿ¾ÿ´ÿ¯ÿµÿ«ÿ§ÿ­ÿ®ÿ¸ÿ½ÿ¸ÿºÿ¸ÿµÿ¯ÿ²ÿÄÿ©ÿ«ÿ¥ÿ±ÿ¶ÿ¼ÿ±ÿ´ÿ£ÿ°ÿ³ÿ¶ÿ°ÿ¯ÿ³ÿÀÿ¶ÿ¯ÿ«ÿ±ÿ´ÿ¯ÿ¬ÿ«ÿ¦ÿ ÿÿ§ÿªÿÿ¯ÿ·ÿ­ÿ»ÿªÿ²ÿ¤ÿ»ÿ³ÿ«ÿ²ÿ¶ÿÀÿ°ÿ©ÿ®ÿ¢ÿ¸ÿ¾ÿ±ÿ©ÿ¥ÿ«ÿ®ÿ¯ÿ²ÿ¯ÿ­ÿ¥ÿ­ÿ·ÿºÿ°ÿ°ÿ±ÿ¡ÿ³ÿ­ÿ¨ÿºÿÃÿ£ÿ³ÿ´ÿ¯ÿ¯ÿ¬ÿ­ÿ®ÿ©ÿ¬ÿ¯ÿ°ÿ´ÿ¸ÿ­ÿ¨ÿ®ÿ«ÿ®ÿªÿµÿ´ÿ³ÿ§ÿ«ÿ·ÿ¨ÿÆÿ¬ÿÿ§ÿºÿÁÿ¯ÿ»ÿ©ÿ«ÿ«ÿ¯ÿÿÿÿÿ©ÿ±ÿ®ÿ´ÿ¬ÿ¨ÿ´ÿ®ÿ³ÿ¸ÿ³ÿ«ÿ§ÿ®ÿ´ÿªÿ­ÿÿµÿ¸ÿ®ÿ§ÿÿ¨ÿÿ¶ÿÿ©ÿ£ÿ¢ÿ¯ÿ²ÿ¯ÿ¯ÿ«ÿÿ§ÿ·ÿ¯ÿµÿ¶ÿ®ÿ´ÿ¡ÿÿ©ÿ£ÿ¥ÿ­ÿÿ©ÿ¹ÿ¼ÿ·ÿ·ÿÿ£ÿ¡ÿÿÃÿ¬ÿ¡ÿ¥ÿ¯ÿ²ÿ°ÿªÿ­ÿ³ÿ±ÿ¯ÿ¬ÿ¹ÿ¸ÿ©ÿ¥ÿ¨ÿ³ÿµÿ©ÿ¯ÿ»ÿºÿ»ÿµÿ¬ÿ¿ÿºÿ¸ÿ³ÿ±ÿ ÿ¯ÿ¸ÿ±ÿ¸ÿ¥ÿ«ÿ«ÿ®ÿ¦ÿ¿ÿ±ÿºÿÿ¯ÿ¸ÿ®ÿ¦ÿ®ÿ«ÿ½ÿÁÿµÿ«ÿ¥ÿ­ÿ±ÿ¶ÿ½ÿÄÿ¾ÿ¬ÿ±ÿ§ÿªÿ²ÿ°ÿ¼ÿ»ÿºÿ»ÿÿ¼ÿºÿÿ°ÿ«ÿ¨ÿ°ÿ²ÿ®ÿ¶ÿ¯ÿ¢ÿ¯ÿ§ÿ­ÿ´ÿ¹ÿ·ÿ²ÿ³ÿ¥ÿ£ÿ¥ÿ¥ÿ¶ÿ¶ÿ«ÿ§ÿ¤ÿ£ÿ§ÿÂÿ³ÿ²ÿ¬ÿ£ÿ¸ÿ³ÿ­ÿÿ¸ÿÿ©ÿ±ÿ«ÿÁÿÿ¢ÿ·ÿ±ÿÿÿÿÿ¢ÿ£ÿ«ÿ¤ÿ§ÿ¥ÿ¯ÿ³ÿ¬ÿ¯ÿ®ÿ¡ÿ¡ÿ§ÿ¥ÿ¯ÿµÿªÿ¬ÿ®ÿÿ¥ÿ¤ÿ²ÿ¬ÿ¢ÿ­ÿ§ÿ¢ÿ ÿ¢ÿÿ©ÿ®ÿ£ÿ°ÿÿ¥ÿ³ÿ±ÿ¦ÿ¯ÿ¯ÿªÿ¬ÿ­ÿ¯ÿµÿ°ÿ«ÿ¥ÿÿ¤ÿ¬ÿ²ÿ¬ÿªÿºÿºÿ¯ÿ­ÿ®ÿ«ÿ­ÿ®ÿ£ÿ°ÿ¼ÿ¶ÿ·ÿ±ÿ²ÿ¥ÿ£ÿ©ÿ¸ÿªÿ¤ÿ¡ÿ´ÿ¨ÿ±ÿ±ÿµÿ¾ÿ®ÿ´ÿ§ÿ©ÿ¬ÿ´ÿ²ÿ¯ÿ²ÿ±ÿ£ÿ§ÿ¤ÿ ÿ©ÿ¨ÿªÿªÿªÿ°ÿ³ÿ±ÿ®ÿªÿ£ÿ«ÿ¥ÿµÿÁÿÁÿ²ÿ±ÿÄÿ¯ÿ¦ÿªÿ¦ÿ©ÿ¯ÿ¯ÿ©ÿ¨ÿ°ÿ³ÿ¡ÿÄÿ¹ÿ§ÿ°ÿ¹ÿ ÿ¥ÿÿ©ÿ´ÿ¾ÿ¶ÿÃÿ¸ÿ²ÿ¯ÿ®ÿ¸ÿ¯ÿ³ÿ°ÿ¦ÿ¯ÿ²ÿ³ÿ®ÿ¦ÿ±ÿ¤ÿÿ±ÿ¯ÿ»ÿ¶ÿ²ÿ©ÿ­ÿ£ÿ²ÿÿÿÿ£ÿ¢ÿÿ¨ÿ³ÿ¯ÿ£ÿ§ÿ³ÿ¤ÿ²ÿ½ÿªÿ£ÿ³ÿ¡ÿ®ÿ¶ÿ®ÿ´ÿ¬ÿ£ÿ¯ÿ²ÿ²ÿ³ÿÿÿ®ÿ¶ÿ½ÿµÿ´ÿ¿ÿ³ÿ¤ÿ¡ÿ¢ÿÿ¢ÿ°ÿ¶ÿ¹ÿ®ÿ¯ÿ®ÿ®ÿ«ÿ¹ÿÊÿÿÿ§ÿ ÿ±ÿ¢ÿ¶ÿ£ÿÁÿªÿ»ÿ±ÿ¹ÿ»ÿ½ÿ²ÿ¸ÿ¡ÿ¢ÿÿ®ÿ¦ÿ®ÿÿ¡ÿ­ÿ®ÿ®ÿ¨ÿ°ÿ°ÿ·ÿ±ÿ¥ÿ¨ÿªÿ±ÿ¯ÿ¡ÿªÿµÿ­ÿ¸ÿºÿµÿ³ÿ¯ÿ£ÿµÿ²ÿ²ÿ¸ÿ¸ÿ°ÿ®ÿÿ£ÿ·ÿ­ÿÿ®ÿ·ÿ²ÿ²ÿ¯ÿ»ÿ¥ÿ¶ÿ­ÿªÿÿ£ÿ«ÿªÿ§ÿ«ÿºÿÿ ÿ¸ÿ«ÿªÿ¤ÿÿÿªÿ­ÿ¡ÿÿÿ ÿ«ÿªÿ²ÿ»ÿÿ¢ÿªÿ­ÿµÿºÿ´ÿ¦ÿ¢ÿÿ©ÿ¤ÿ²ÿªÿ²ÿ´ÿÿ£ÿ¯ÿ¥ÿ­ÿÿÿ°ÿ®ÿ±ÿÇÿ§ÿÿÿ¤ÿ¥ÿ±ÿ³ÿ°ÿ´ÿÃÿºÿ²ÿ­ÿ¢ÿ¡ÿ®ÿ³ÿ±ÿ­ÿ«ÿ¬ÿ¤ÿÿÿ ÿ ÿ©ÿ§ÿ¬ÿ¸ÿ¯ÿ¬ÿ¥ÿÿ­ÿ·ÿ·ÿµÿÿÉÿ£ÿ«ÿÿ¶ÿÆÿ¢ÿ¼ÿªÿªÿ§ÿªÿ¡ÿ¨ÿ£ÿ¦ÿªÿ©ÿ¹ÿ©ÿ²ÿ­ÿªÿ°ÿ²ÿ±ÿªÿ´ÿ¶ÿ©ÿ§ÿ«ÿ¶ÿ³ÿ³ÿ½ÿ¯ÿ¥ÿ§ÿ´ÿ­ÿµÿ®ÿ½ÿ¥ÿ¥ÿÿ ÿ¯ÿ­ÿ¯ÿ¨ÿ£ÿ©ÿ´ÿ«ÿ­ÿ°ÿ±ÿ©ÿ»ÿ¥ÿ§ÿ²ÿ¹ÿ³ÿÿ¡ÿ©ÿ²ÿ¾ÿ°ÿ ÿ¤ÿ¦ÿ¤ÿ¨ÿ¯ÿ¯ÿ¬ÿ¢ÿÿ¯ÿ´ÿ²ÿ³ÿ³ÿ§ÿ£ÿÿ®ÿ³ÿ¦ÿ°ÿ¹ÿ²ÿ¦ÿ³ÿ´ÿ¥ÿ«ÿ¯ÿ«ÿ¦ÿ¶ÿ²ÿ®ÿ­ÿ°ÿ¯ÿºÿµÿµÿ»ÿ­ÿ°ÿÿ¢ÿ«ÿ®ÿ±ÿ¯ÿ®ÿµÿ¯ÿ¬ÿªÿ¨ÿ­ÿ§ÿ¬ÿ¨ÿ ÿ ÿ£ÿ§ÿ¢ÿ´ÿ·ÿ¦ÿµÿµÿ¨ÿ¤ÿÿ®ÿºÿ©ÿ½ÿ·ÿ¤ÿ ÿ·ÿºÿ¶ÿ´ÿ¶ÿÃÿ¬ÿ£ÿ±ÿÂÿ¼ÿ¬ÿ§ÿµÿºÿ½ÿ®ÿÿ¥ÿ²ÿ¹ÿ´ÿ·ÿÁÿÁÿ¶ÿ«ÿ°ÿºÿ·ÿ¨ÿ«ÿ¤ÿ­ÿ¸ÿ¡ÿ©ÿ¥ÿ»ÿ¥ÿ§ÿ³ÿ±ÿ²ÿ´ÿ»ÿ¯ÿ´ÿ±ÿ³ÿ¹ÿ©ÿÿ¨ÿÿ¨ÿ¸ÿ­ÿ°ÿºÿ´ÿ¦ÿ¢ÿ¬ÿªÿ¤ÿµÿ·ÿ¢ÿ·ÿ¶ÿ¤ÿ²ÿ±ÿ­ÿ²ÿ¸ÿªÿ²ÿ°ÿ¹ÿ¯ÿ­ÿ©ÿÁÿ«ÿ£ÿÿ¹ÿ¥ÿ­ÿ¶ÿ¯ÿ ÿÿ©ÿ­ÿ²ÿ¹ÿ®ÿ§ÿ·ÿ»ÿºÿ³ÿ©ÿ³ÿ°ÿµÿ¸ÿ®ÿÿÿ°ÿ·ÿ´ÿ°ÿ¯ÿ´ÿ³ÿ¾ÿ®ÿ¨ÿ®ÿªÿ«ÿ¹ÿ­ÿ´ÿ®ÿ¨ÿ«ÿ²ÿ±ÿ¬ÿ­ÿ¢ÿ©ÿ«ÿ±ÿ»ÿ²ÿ­ÿ¶ÿ´ÿ·ÿÃÿ·ÿ¬ÿ¼ÿ±ÿ«ÿ²ÿ®ÿ½ÿ¶ÿ§ÿ¥ÿÿ«ÿÂÿ³ÿ¯ÿ¶ÿÆÿÁÿ¹ÿ¥ÿ¯ÿ ÿ¢ÿ¯ÿÌÿÃÿ¥ÿÿÿ¯ÿ¯ÿ´ÿ²ÿ­ÿ²ÿ¦ÿªÿªÿ²ÿ¡ÿµÿ¯ÿ³ÿÿªÿ»ÿÃÿ¥ÿ±ÿÄÿ¹ÿºÿ½ÿÿ¤ÿ¶ÿ­ÿµÿ²ÿ¨ÿ¨ÿ ÿÿ«ÿ¬ÿ«ÿ¶ÿ³ÿªÿ³ÿ´ÿ¨ÿ·ÿ»ÿ®ÿ£ÿÿÿ¤ÿ¶ÿºÿ½ÿ°ÿ¹ÿÊÿºÿ³ÿ°ÿ¾ÿ®ÿ¯ÿ¥ÿ¬ÿ°ÿÃÿËÿ¿ÿºÿ¿ÿ·ÿ±ÿ¸ÿ¯ÿ¶ÿ¼ÿÀÿ¼ÿ¯ÿ­ÿ¯ÿ§ÿ¯ÿÈÿ ÿªÿ±ÿ¯ÿ´ÿ³ÿ¹ÿ²ÿ©ÿ±ÿ¹ÿ²ÿµÿ²ÿ³ÿºÿ´ÿ±ÿ´ÿ±ÿ±ÿ®ÿ­ÿ³ÿ²ÿ¨ÿ·ÿ®ÿ¯ÿ·ÿ³ÿ ÿ½ÿ¾ÿËÿ¶ÿ§ÿ¤ÿ£ÿ¿ÿ¾ÿ±ÿ±ÿ«ÿ ÿ¦ÿ³ÿµÿ´ÿ¸ÿµÿªÿ°ÿ§ÿ«ÿ¶ÿ«ÿÿ¦ÿ©ÿÿ¨ÿµÿ¸ÿ¦ÿ¥ÿªÿ¯ÿ«ÿ«ÿÿ£ÿ®ÿ´ÿ´ÿ·ÿ´ÿ©ÿµÿµÿ°ÿ¼ÿÿÿ¥ÿÿ¦ÿ¨ÿÀÿ´ÿ²ÿ³ÿ°ÿªÿ½ÿ¹ÿ¿ÿ½ÿ¶ÿ¸ÿ¶ÿ¬ÿ³ÿ¼ÿ´ÿªÿ¦ÿªÿ®ÿ±ÿ°ÿ»ÿ¬ÿ¬ÿ³ÿ¼ÿÿÿ ÿ¡ÿ¸ÿ»ÿ±ÿ¼ÿ·ÿ¸ÿºÿ­ÿ©ÿ­ÿ¢ÿ£ÿ³ÿ®ÿ²ÿ¨ÿ¯ÿ¯ÿÿ¥ÿ±ÿ­ÿ°ÿ«ÿ¿ÿªÿ©ÿ¯ÿ²ÿ¢ÿ£ÿÿÿÿÿ¡ÿ¡ÿ§ÿ«ÿ©ÿ«ÿ±ÿ¸ÿ­ÿ­ÿ±ÿÿ¦ÿ§ÿÿ§ÿÿÿ©ÿ¯ÿ£ÿÿÿÿÿÿ£ÿ©ÿ¥ÿ¦ÿ¬ÿªÿÿÿÿÿÿÿÿÿ¢ÿ·ÿ¹ÿ¯ÿ©ÿ«ÿ¯ÿ®ÿªÿªÿ®ÿ¹ÿ·ÿÿÿ½ÿ ÿ®ÿ¬ÿ°ÿ±ÿ¦ÿÿÿÿªÿÿÿ¤ÿ¥ÿ¥ÿÿÿÿÿ£ÿ¦ÿ¬ÿ¢ÿ ÿ¢ÿ¤ÿµÿ­ÿ£ÿÿ¡ÿ§ÿ¸ÿ¿ÿ¶ÿ¬ÿ¤ÿ¬ÿ³ÿ»ÿ®ÿªÿ¡ÿ»ÿµÿ¤ÿªÿ¢ÿ§ÿ³ÿ¡ÿ£ÿªÿ°ÿ¹ÿ°ÿ¬ÿ°ÿ£ÿ¯ÿ®ÿ°ÿ¹ÿ´ÿ¤ÿ¶ÿÀÿ·ÿµÿ¦ÿ´ÿ±ÿ°ÿµÿ±ÿ«ÿ´ÿºÿ°ÿ°ÿ±ÿ¯ÿ¢ÿ¯ÿµÿ©ÿ¨ÿ¶ÿµÿ°ÿ±ÿ¬ÿ­ÿ³ÿ³ÿ¯ÿ©ÿ§ÿªÿ«ÿ¨ÿ§ÿ³ÿ¯ÿ¸ÿ°ÿ¦ÿ§ÿ®ÿ¬ÿ£ÿÿ¤ÿ­ÿ·ÿ±ÿ£ÿ¤ÿ£ÿ¯ÿ®ÿÿ¥ÿ®ÿÿ´ÿªÿªÿªÿµÿºÿ±ÿ¨ÿªÿ¬ÿ­ÿ³ÿ¶ÿ³ÿ¯ÿÿ½ÿÿ­ÿ¬ÿ«ÿ¤ÿ£ÿ«ÿµÿ¦ÿ¡ÿ­ÿ¬ÿ²ÿ¸ÿ¹ÿ·ÿ¦ÿÿ§ÿ¸ÿ©ÿ¬ÿ±ÿ¦ÿ±ÿµÿ¬ÿ­ÿ»ÿ»ÿÿÿ´ÿ«ÿ«ÿ®ÿ»ÿ¹ÿ±ÿ¸ÿ·ÿ¹ÿ´ÿ°ÿ¥ÿ§ÿ­ÿÿµÿ´ÿ®ÿ­ÿµÿ»ÿ±ÿ®ÿ®ÿ ÿÿ§ÿ¨ÿ¦ÿ¥ÿ¢ÿ¦ÿÿÿÿµÿ°ÿ¤ÿºÿ¿ÿÁÿ¯ÿ¨ÿ©ÿ£ÿ ÿ¢ÿ¨ÿ¿ÿ½ÿ°ÿ±ÿ¬ÿ¬ÿ¯ÿ­ÿÿ­ÿ´ÿ°ÿ¶ÿ¹ÿªÿ¤ÿ°ÿ­ÿ±ÿ¡ÿ­ÿ¶ÿ°ÿ¡ÿÿ§ÿ­ÿ«ÿ³ÿ¹ÿ«ÿ­ÿ©ÿ²ÿ­ÿ¶ÿ¯ÿ¤ÿ¢ÿ¤ÿ³ÿ¶ÿ±ÿ«ÿ¥ÿ«ÿ¹ÿªÿ´ÿ¯ÿ¯ÿ¯ÿªÿ­ÿ³ÿ¹ÿ¼ÿ¶ÿ°ÿ²ÿ±ÿ«ÿ¢ÿ¨ÿ²ÿ¬ÿµÿ«ÿ¢ÿ¯ÿ°ÿ§ÿ ÿÿ¥ÿµÿ±ÿªÿ¢ÿ¦ÿ«ÿ³ÿ±ÿ«ÿ¡ÿ­ÿ¬ÿ§ÿ¶ÿ¾ÿ¼ÿ±ÿ½ÿ©ÿ¥ÿ§ÿ­ÿ£ÿ©ÿ¿ÿ¹ÿ®ÿ·ÿ­ÿ¢ÿ±ÿ«ÿ«ÿ¥ÿ¿ÿ²ÿ²ÿ²ÿ´ÿµÿ­ÿ¨ÿ·ÿ»ÿ·ÿ²ÿ­ÿ¯ÿ³ÿ«ÿ¤ÿ£ÿ¬ÿ¶ÿµÿ®ÿ¬ÿªÿ§ÿ¬ÿºÿ·ÿ©ÿªÿ±ÿ³ÿ¬ÿ¤ÿ¡ÿÿ©ÿ­ÿ¶ÿ­ÿºÿªÿ¯ÿ³ÿµÿ·ÿ²ÿ¬ÿ±ÿ§ÿ¬ÿ¼ÿ£ÿÿ¬ÿ­ÿ²ÿ³ÿ¬ÿ¨ÿªÿ°ÿ¼ÿ©ÿ¶ÿ±ÿ°ÿ²ÿ¶ÿ²ÿ²ÿ´ÿ²ÿµÿ´ÿªÿ¬ÿ±ÿ¤ÿ®ÿ¶ÿ¸ÿ¸ÿµÿ«ÿ£ÿ§ÿ³ÿ®ÿ°ÿ²ÿ¶ÿ±ÿ±ÿ³ÿ´ÿ´ÿ¬ÿÿÿ®ÿ«ÿ°ÿ¶ÿ·ÿ±ÿ¯ÿªÿ¥ÿ§ÿ¦ÿ«ÿ·ÿÄÿ®ÿ¸ÿªÿ£ÿ«ÿ±ÿ­ÿ«ÿ¶ÿ»ÿ®ÿ»ÿ°ÿ­ÿ±ÿ¿ÿ´ÿ¥ÿ­ÿ¨ÿ£ÿ¤ÿ¸ÿ²ÿ³ÿ¬ÿ³ÿ¶ÿ±ÿ±ÿ®ÿ£ÿµÿ¦ÿ¨ÿ´ÿ¨ÿ£ÿ¦ÿªÿ³ÿ½ÿºÿªÿ¨ÿ»ÿ°ÿ§ÿ¸ÿ¬ÿ£ÿ¶ÿ½ÿµÿ§ÿ³ÿ®ÿ ÿ ÿ¬ÿ­ÿ­ÿ¯ÿ¬ÿ´ÿ°ÿ²ÿ·ÿ«ÿ®ÿ°ÿ´ÿ¬ÿÿ¥ÿ¬ÿ³ÿ³ÿ·ÿ¥ÿªÿ©ÿ¥ÿ¢ÿÿ£ÿµÿ©ÿ­ÿ¶ÿªÿ£ÿªÿ²ÿªÿÿ´ÿ¡ÿ¶ÿ°ÿÄÿ®ÿ¢ÿ£ÿ¥ÿ±ÿ»ÿ©ÿ¼ÿ¶ÿ¸ÿ³ÿµÿ»ÿ¾ÿµÿªÿ¿ÿ¹ÿ©ÿ´ÿ¡ÿÿ¤ÿ¦ÿªÿ°ÿ¯ÿ ÿ£ÿªÿ§ÿ®ÿ¶ÿ·ÿ·ÿ±ÿ¦ÿ³ÿÿ²ÿµÿ±ÿ±ÿ²ÿµÿ¼ÿ¨ÿ¸ÿ°ÿ¶ÿ±ÿ©ÿ ÿ ÿªÿ©ÿ§ÿ´ÿµÿ²ÿ¹ÿ¬ÿ¢ÿªÿ«ÿ¼ÿÏÿ¦ÿÿÿ¢ÿ¬ÿ¯ÿ­ÿ²ÿ¤ÿµÿ¢ÿ¨ÿ¨ÿ¦ÿ²ÿ¼ÿ©ÿ®ÿ¤ÿ¨ÿÿÿ©ÿ®ÿ¨ÿ«ÿ³ÿµÿ´ÿ­ÿ¦ÿ®ÿµÿ¯ÿ©ÿ«ÿÿÿ¬ÿ²ÿªÿ©ÿ¶ÿÂÿÄÿ±ÿ²ÿ¸ÿ¿ÿÃÿÀÿºÿ²ÿ¼ÿ°ÿ¬ÿ¯ÿ°ÿ¯ÿ®ÿ§ÿ§ÿ ÿ­ÿ²ÿ®ÿ©ÿ¬ÿ²ÿ¯ÿµÿ¨ÿ¨ÿ²ÿ®ÿªÿ®ÿ«ÿ­ÿµÿ¯ÿ¬ÿ«ÿªÿ²ÿºÿ´ÿ©ÿ²ÿÄÿºÿ¯ÿµÿ´ÿ®ÿ©ÿ®ÿºÿ©ÿ°ÿ²ÿ§ÿ³ÿ©ÿÿ¢ÿÿÿÿÿ¤ÿ£ÿªÿ­ÿªÿ¥ÿÿ¡ÿ¡ÿ«ÿ¡ÿÿÿÿÿÿ ÿ¡ÿÿÿÿÿÿÿÿÿÿÿÿÿÿÿÿÿÿÿÿÿÿ ÿ¨ÿÿÿ³ÿ´ÿ®ÿ¯ÿµÿÉÿ«ÿ±ÿ©ÿ®ÿ«ÿ£ÿÿÿgÿÿ¨ÿ«ÿ«ÿÿÿÿÿÿÿ¤ÿ«ÿ±ÿ£ÿ§ÿ«ÿ´ÿ®ÿ²ÿ·ÿ³ÿ·ÿ²ÿ­ÿºÿ±ÿ¦ÿ«ÿ£ÿ©ÿ±ÿ°ÿ¶ÿ«ÿÿ³ÿ³ÿ½ÿ±ÿ«ÿ³ÿ±ÿ¤ÿ§ÿ·ÿ¸ÿ³ÿ±ÿ°ÿºÿÆÿ¹ÿ¡ÿÿ¨ÿ«ÿ£ÿÅÿ°ÿ´ÿ¯ÿ´ÿ°ÿ²ÿ¼ÿ·ÿ¶ÿ»ÿ¢ÿ­ÿÁÿÉÿ½ÿ²ÿ·ÿ¹ÿ¶ÿ¼ÿ¶ÿ­ÿµÿ³ÿ«ÿ»ÿ²ÿ²ÿ®ÿ­ÿµÿ°ÿ³ÿµÿ¬ÿÁÿ¶ÿ¯ÿ¬ÿ­ÿ±ÿ¯ÿ²ÿºÿ°ÿµÿ³ÿ¼ÿ­ÿ¯ÿ¸ÿ°ÿ±ÿ¹ÿºÿºÿ²ÿ­ÿªÿÿ´ÿ§ÿ°ÿ­ÿ ÿ¨ÿ³ÿ¯ÿ°ÿ¨ÿ±ÿ±ÿ½ÿÀÿ·ÿ©ÿ·ÿºÿ²ÿµÿ¯ÿ£ÿ¶ÿ«ÿ¡ÿ±ÿ­ÿ±ÿ¦ÿÿ­ÿ¶ÿ§ÿ£ÿ¬ÿÿ­ÿ°ÿ±ÿ«ÿµÿ¼ÿ¸ÿ»ÿ¼ÿµÿ¯ÿ¥ÿ¬ÿ²ÿ¾ÿ¯ÿ·ÿ¢ÿ¥ÿ¬ÿ«ÿ«ÿ­ÿ²ÿ¸ÿ¦ÿ¨ÿ¶ÿ£ÿ«ÿ¶ÿµÿ³ÿ¼ÿµÿ¯ÿ±ÿ¬ÿ¿ÿµÿÿ§ÿ¦ÿ©ÿ¿ÿÉÿ°ÿ²ÿ»ÿ³ÿºÿÀÿ³ÿ¸ÿ²ÿºÿºÿ¯ÿ³ÿ´ÿ®ÿ©ÿ«ÿ©ÿ¢ÿ«ÿ·ÿ¹ÿªÿ±ÿ ÿ¤ÿºÿËÿ»ÿ¸ÿ·ÿ¹ÿ¼ÿ¯ÿ¸ÿ¼ÿ¯ÿ¿ÿÿ¹ÿºÿ°ÿ¬ÿ­ÿ§ÿ¯ÿ¹ÿ®ÿ®ÿ±ÿ©ÿ¬ÿ¨ÿ¿ÿ¶ÿ¿ÿ®ÿ§ÿ±ÿ·ÿÁÿÁÿ®ÿ©ÿ®ÿ°ÿ¯ÿ®ÿ±ÿ¯ÿ£ÿ²ÿ²ÿ³ÿ²ÿ±ÿ°ÿ°ÿµÿ³ÿ¸ÿ®ÿ²ÿ®ÿÿ°ÿ°ÿ¬ÿ´ÿªÿÿªÿ±ÿ«ÿ¹ÿ·ÿ´ÿ§ÿªÿ«ÿ·ÿ±ÿ«ÿ­ÿ©ÿ¦ÿ±ÿ¼ÿ»ÿ±ÿ«ÿ·ÿ±ÿºÿ¥ÿ¾ÿ®ÿ¸ÿ°ÿ³ÿ¿ÿ°ÿ¨ÿ¯ÿ«ÿ«ÿ³ÿ°ÿ¥ÿ¸ÿ°ÿ´ÿ¨ÿ¥ÿµÿµÿ´ÿ®ÿ¨ÿ´ÿ¶ÿ©ÿ«ÿ¶ÿÁÿ±ÿªÿ ÿ·ÿ¯ÿ¬ÿ·ÿ°ÿ¶ÿ¯ÿ­ÿ¶ÿ­ÿÿ¥ÿ¨ÿ¬ÿ°ÿ¦ÿ¢ÿ°ÿ¾ÿ°ÿ±ÿ¹ÿ¨ÿ¢ÿ©ÿ°ÿ¸ÿ¼ÿ®ÿ¬ÿ»ÿ«ÿ­ÿ¢ÿ¢ÿ«ÿ¶ÿ¶ÿ¯ÿ­ÿ³ÿºÿÀÿ´ÿ¬ÿ¬ÿ²ÿ´ÿ¬ÿ¸ÿ±ÿ£ÿ¶ÿ¦ÿÿ«ÿ³ÿ®ÿ©ÿ¸ÿµÿ°ÿµÿ­ÿ£ÿªÿ«ÿ ÿÿÿ·ÿ¸ÿ¤ÿµÿ¶ÿ¯ÿ²ÿ¤ÿ°ÿ²ÿ­ÿ±ÿ­ÿ§ÿªÿ°ÿ·ÿ¸ÿ¬ÿ°ÿ¬ÿ¾ÿªÿªÿ¼ÿ¡ÿ¥ÿ½ÿ°ÿºÿ·ÿ©ÿ©ÿ­ÿ¨ÿÿ¦ÿ¥ÿÿÿÿÿ«ÿÿ ÿ²ÿÿ¢ÿÿ©ÿ¥ÿ§ÿ¨ÿÿÿ£ÿ¢ÿÿÿªÿ¥ÿ§ÿÿ°ÿ¡ÿÿ²ÿÿ¤ÿÿÿ¡ÿÿÿÿÿ ÿ®ÿ¯ÿ¬ÿ®ÿ¶ÿ±ÿ²ÿ¬ÿ«ÿ­ÿ¦ÿ¯ÿ¨ÿÿ¬ÿ¢ÿÿÿ¢ÿ¨ÿÿÿÿ¢ÿ¡ÿ¨ÿÿ©ÿÿÿÿ¯ÿÿÿÿ¦ÿÿ¢ÿÿÿÿÿÿÿÿÿÿ¤ÿ¥ÿ®ÿ©ÿ¢ÿ¨ÿ²ÿ£ÿ£ÿ ÿ¦ÿ°ÿ±ÿµÿ¹ÿ©ÿ ÿ§ÿ®ÿ¶ÿ²ÿ©ÿ¶ÿ£ÿ«ÿÿÿ¼ÿ¬ÿÈÿ§ÿ¤ÿ´ÿ½ÿ¼ÿºÿµÿ¦ÿÿ«ÿ°ÿ©ÿ«ÿ²ÿ²ÿ³ÿ°ÿ³ÿ»ÿ°ÿªÿÿ¥ÿ½ÿ¥ÿ¦ÿ¥ÿ¸ÿ²ÿ©ÿ­ÿ«ÿªÿ·ÿ¸ÿ·ÿ±ÿ°ÿ·ÿ­ÿ¦ÿ«ÿ®ÿ²ÿ²ÿ·ÿ½ÿ¥ÿµÿ²ÿ·ÿ¸ÿ³ÿ¶ÿ¢ÿ«ÿ³ÿ­ÿ®ÿ¹ÿ°ÿ¤ÿ©ÿ²ÿ³ÿµÿÀÿÀÿ³ÿ­ÿµÿ·ÿÀÿ»ÿ«ÿ¦ÿ«ÿ¯ÿ¬ÿÿ¨ÿÿ«ÿ¯ÿ¬ÿ·ÿ«ÿ¨ÿªÿ¨ÿ´ÿºÿ¸ÿ·ÿ®ÿ´ÿ«ÿ¥ÿ°ÿ©ÿ ÿµÿ­ÿ¢ÿ§ÿ³ÿ±ÿ¬ÿ§ÿ¯ÿ³ÿ´ÿ²ÿ­ÿ¯ÿ¶ÿªÿ£ÿ¡ÿ¦ÿ®ÿ§ÿ¢ÿ¦ÿªÿÿ©ÿ¥ÿºÿ·ÿ¸ÿ½ÿ§ÿ·ÿ¾ÿ·ÿ£ÿÇÿÄÿ°ÿ¥ÿÿ¦ÿ®ÿµÿ·ÿ°ÿ­ÿ«ÿ¬ÿ¬ÿ«ÿ¶ÿ¹ÿ­ÿ²ÿ·ÿ®ÿ³ÿ´ÿ®ÿ«ÿ¨ÿ§ÿ·ÿ®ÿÂÿ¨ÿ¤ÿÁÿ½ÿ·ÿ±ÿÿ¥ÿ¤ÿ£ÿ³ÿ¼ÿ¸ÿ±ÿ´ÿºÿ®ÿ§ÿ·ÿ´ÿ¦ÿ¿ÿ°ÿ¦ÿ±ÿ­ÿ®ÿ³ÿ¯ÿ¬ÿ·ÿ¶ÿ¦ÿ¸ÿ³ÿ¥ÿ°ÿ¸ÿ²ÿÿWÿ[ÿ~ÿ¡ÿ¶ÿµÿ³ÿ¯ÿªÿ°ÿ²ÿ·ÿ²ÿ©ÿ­ÿ¯ÿ°ÿ´ÿ£ÿÿ ÿªÿ³ÿ¼ÿ¦ÿ¡ÿÿ¤ÿªÿ§ÿ¾ÿ¯ÿ¦ÿ¥ÿ²ÿ­ÿ±ÿ¯ÿ¸ÿ¶ÿµÿ±ÿ ÿÿ¤ÿ·ÿ¬ÿÿ¦ÿ°ÿ¦ÿ²ÿ­ÿ©ÿ¶ÿ½ÿÁÿ¨ÿÿ¬ÿ²ÿ³ÿ­ÿ¨ÿ°ÿ²ÿ³ÿ·ÿµÿ ÿ­ÿ¸ÿ²ÿ­ÿªÿªÿ©ÿ¨ÿ®ÿ¨ÿ©ÿ±ÿ­ÿ±ÿ­ÿ°ÿ®ÿ®ÿ§ÿ²ÿ­ÿ¾ÿ¬ÿ«ÿ£ÿ¬ÿ·ÿ ÿ¸ÿ¬ÿ¸ÿ®ÿ¹ÿ°ÿ­ÿÿ°ÿ¬ÿ ÿ©ÿ¥ÿ¤ÿÿ©ÿ¬ÿ¦ÿ¨ÿÿ¥ÿ³ÿ ÿ¦ÿ»ÿºÿ¼ÿÄÿ¹ÿÀÿ·ÿ¬ÿ©ÿ®ÿ¤ÿ±ÿ²ÿ¤ÿ»ÿ¸ÿ¦ÿ¶ÿ¥ÿ²ÿ·ÿ®ÿ¨ÿ±ÿµÿ¯ÿ§ÿ¨ÿ¯ÿ¸ÿ¶ÿ±ÿ±ÿ²ÿ¬ÿ¨ÿ¨ÿ¯ÿ·ÿ´ÿ´ÿ¨ÿ¦ÿ±ÿ³ÿ¾ÿ¶ÿ¸ÿ®ÿ®ÿ¹ÿ¼ÿ¨ÿªÿ«ÿ©ÿ§ÿ±ÿ®ÿ§ÿªÿÿ±ÿ ÿ§ÿ´ÿ¦ÿÿÿ§ÿ¦ÿ©ÿ³ÿ­ÿ¸ÿµÿ¹ÿ¨ÿ£ÿ¤ÿÿ¦ÿ¨ÿ®ÿ½ÿ¸ÿ®ÿªÿ´ÿ©ÿ®ÿ«ÿÿ ÿ³ÿ£ÿ¢ÿÿÿ¦ÿµÿ«ÿ£ÿ ÿÿÿ±ÿ°ÿ¢ÿ­ÿ­ÿ¦ÿµÿ²ÿ¶ÿ¶ÿ´ÿ¥ÿ¬ÿ­ÿ®ÿ®ÿ­ÿ©ÿ¨ÿ´ÿ²ÿ±ÿ·ÿ®ÿ«ÿ²ÿ®ÿ¤ÿ¬ÿ¨ÿ¨ÿ¶ÿ¯ÿ³ÿ£ÿ­ÿ£ÿ¶ÿ©ÿ£ÿ§ÿ¥ÿ´ÿ»ÿ­ÿ·ÿ¹ÿ¦ÿ©ÿ©ÿ¢ÿÿ¦ÿµÿ°ÿ£ÿ²ÿ°ÿ²ÿ´ÿ®ÿµÿ´ÿ³ÿ©ÿ¤ÿ­ÿ³ÿ²ÿ¬ÿ­ÿ¤ÿ£ÿÿ«ÿµÿ¾ÿ²ÿºÿ·ÿ ÿ®ÿ²ÿ­ÿ¤ÿªÿ°ÿ¶ÿ ÿ¨ÿ¼ÿ¨ÿ»ÿ¢ÿÈÿ­ÿ²ÿ¯ÿ«ÿÿ¦ÿ±ÿ´ÿ±ÿ¼ÿ¶ÿ²ÿ¨ÿ¥ÿ¥ÿªÿ¶ÿ´ÿ¯ÿ¯ÿ¶ÿ¹ÿ¬ÿÿÿ«ÿ«ÿ«ÿ«ÿ«ÿ«ÿ¨ÿÿÿ·ÿ³ÿ£ÿªÿ»ÿ¨ÿ¯ÿµÿ²ÿ¦ÿÐÿ®ÿ«ÿ¤ÿªÿÿºÿªÿ¤ÿ¨ÿ¬ÿ¬ÿÃÿÿ¢ÿªÿÿ«ÿ³ÿ¾ÿÅÿ·ÿ«ÿ­ÿ´ÿ¸ÿ³ÿ°ÿªÿ¦ÿ¬ÿ¬ÿ¬ÿ¢ÿ¡ÿ°ÿºÿªÿ©ÿ¬ÿ©ÿ§ÿºÿ·ÿ¸ÿ¬ÿÿ¡ÿ¢ÿ¦ÿÿ§ÿ°ÿ­ÿ´ÿ¦ÿ£ÿ´ÿ°ÿÀÿ²ÿ¬ÿ½ÿÿ­ÿ§ÿ¢ÿ¨ÿªÿ°ÿªÿ¨ÿ©ÿ©ÿ¨ÿ¤ÿ£ÿ«ÿ¯ÿ¥ÿ§ÿ­ÿ§ÿ¦ÿ¯ÿ¹ÿ³ÿ¨ÿÿ«ÿ£ÿ«ÿ£ÿ·ÿ¾ÿ²ÿ§ÿ³ÿ¦ÿ«ÿ¡ÿ¡ÿÉÿ¬ÿ³ÿ¦ÿ²ÿ³ÿ¹ÿ°ÿ¯ÿ¹ÿ¾ÿ«ÿ­ÿ¶ÿ¦ÿ©ÿ¯ÿ²ÿÿ¬ÿ©ÿ©ÿºÿ¼ÿ¶ÿ¤ÿÿ«ÿ³ÿ©ÿ©ÿ±ÿ¤ÿ¡ÿ¨ÿ²ÿ¯ÿ¨ÿ¨ÿ°ÿ²ÿ¤ÿ¤ÿ¹ÿºÿ´ÿ¡ÿ«ÿ­ÿÿ¾ÿ«ÿ°ÿ­ÿ©ÿ ÿµÿ½ÿ©ÿ³ÿµÿ°ÿ®ÿµÿÐÿ¼ÿÿÿ­ÿ»ÿ´ÿ¯ÿ²ÿ¸ÿ¸ÿ¸ÿ¸ÿ°ÿÿÿªÿ°ÿ³ÿ¶ÿ´ÿ²ÿ±ÿ²ÿ·ÿ¸ÿ²ÿ´ÿ²ÿ·ÿÀÿ¨ÿÿÿ¨ÿ§ÿ©ÿªÿÿ§ÿ±ÿ«ÿ¯ÿ§ÿ¤ÿ¯ÿ ÿµÿ³ÿÿÿ¤ÿ¤ÿ¦ÿ¹ÿ¼ÿ§ÿ³ÿ«ÿ¸ÿ±ÿ¥ÿ­ÿ¥ÿ¦ÿ®ÿ¥ÿÿ¥ÿ¨ÿÿÿ®ÿÀÿ¾ÿ°ÿªÿ·ÿ­ÿ»ÿ¸ÿ½ÿ²ÿªÿÿ®ÿ°ÿ­ÿ±ÿ³ÿ¬ÿ¡ÿ«ÿ¯ÿ³ÿµÿµÿÀÿ©ÿÿ¥ÿ³ÿ©ÿ°ÿ±ÿ©ÿ§ÿ¨ÿ§ÿªÿ©ÿ¢ÿ£ÿ¤ÿ ÿ¦ÿ¬ÿ¯ÿ°ÿ«ÿ¬ÿ°ÿ²ÿ¯ÿ®ÿ´ÿ­ÿ®ÿ®ÿÿ¨ÿ±ÿ°ÿ·ÿ­ÿ­ÿ­ÿ°ÿ±ÿ±ÿªÿ·ÿ­ÿ©ÿ²ÿ¯ÿ´ÿ©ÿ±ÿªÿ¸ÿ§ÿ¯ÿ¬ÿ¥ÿ·ÿ°ÿ¨ÿÿ¤ÿ´ÿ³ÿ­ÿ¨ÿ±ÿ¶ÿ¬ÿ¦ÿ¡ÿÿªÿ²ÿ¦ÿ¤ÿ¥ÿÿ¯ÿ¬ÿ«ÿ´ÿ¼ÿ³ÿ­ÿÀÿÿ ÿÆÿÅÿ¸ÿ£ÿ¶ÿ·ÿÿ³ÿ«ÿ±ÿ­ÿ¼ÿÃÿ®ÿ¾ÿ´ÿ¬ÿ¦ÿ¡ÿ«ÿ³ÿ±ÿ­ÿ«ÿ»ÿÁÿªÿ¢ÿªÿ¦ÿ¦ÿ®ÿ«ÿ°ÿ³ÿ®ÿ°ÿÂÿ¥ÿ©ÿ«ÿ¦ÿ±ÿ§ÿºÿ·ÿ¨ÿ±ÿÅÿ¹ÿ°ÿ¬ÿÿ±ÿªÿ´ÿ·ÿ«ÿÿ¯ÿ¥ÿ¥ÿ°ÿ¯ÿ´ÿµÿ²ÿ°ÿ¦ÿ¨ÿ¬ÿ¨ÿ´ÿ²ÿ¥ÿ¯ÿµÿ¬ÿ¼ÿ±ÿ©ÿ°ÿºÿªÿ¯ÿ«ÿ§ÿ¨ÿ©ÿ­ÿÍÿ­ÿ¨ÿ£ÿÀÿ°ÿµÿ·ÿÀÿ¿ÿ¯ÿ´ÿµÿºÿºÿ©ÿ®ÿÁÿµÿ«ÿ¯ÿ©ÿ¬ÿ­ÿ¬ÿµÿ§ÿ¬ÿ¹ÿ¸ÿ¯ÿ¶ÿ©ÿ¬ÿªÿ¯ÿµÿ¢ÿ¹ÿ´ÿ­ÿ¯ÿµÿµÿµÿ©ÿ¨ÿ¬ÿ´ÿ­ÿ¸ÿ¬ÿ¥ÿ®ÿ«ÿ§ÿ¬ÿ«ÿ¬ÿ®ÿ¬ÿ±ÿ°ÿ ÿ­ÿµÿ«ÿÿÿ¥ÿ¡ÿ²ÿ°ÿªÿ³ÿ¬ÿ¬ÿ®ÿµÿÂÿ¶ÿ°ÿ¥ÿ­ÿµÿ·ÿ±ÿ±ÿ°ÿ¡ÿ·ÿÂÿ°ÿ­ÿ­ÿ°ÿ¹ÿ¶ÿ¯ÿ©ÿµÿ¶ÿ±ÿ°ÿ²ÿ­ÿ½ÿ¢ÿ¯ÿ¯ÿ»ÿªÿ»ÿºÿ°ÿºÿ«ÿ±ÿ«ÿ¼ÿ£ÿ±ÿ³ÿ­ÿ±ÿ®ÿ£ÿ­ÿ®ÿ«ÿ¶ÿ²ÿ°ÿ·ÿ¹ÿ´ÿ­ÿ«ÿ°ÿ¬ÿ±ÿ§ÿ²ÿµÿ»ÿ¸ÿ¬ÿ°ÿ³ÿ§ÿ±ÿ§ÿÿ¦ÿ ÿ£ÿ¬ÿ¬ÿ¬ÿ±ÿ²ÿ®ÿ¶ÿ¯ÿÿ¦ÿ­ÿ³ÿ¹ÿµÿ¿ÿºÿºÿ«ÿ¶ÿ¹ÿ³ÿÿ³ÿ²ÿ¯ÿµÿ³ÿµÿ°ÿ©ÿ°ÿ´ÿ±ÿ°ÿ²ÿ¸ÿ¶ÿ¯ÿ²ÿ³ÿ¬ÿ¯ÿ­ÿ­ÿ­ÿºÿÁÿ§ÿ«ÿ§ÿ¢ÿ°ÿ¾ÿÃÿ©ÿµÿ­ÿ©ÿªÿÿ¢ÿ®ÿ²ÿ¸ÿ³ÿ¬ÿ¶ÿºÿ³ÿ°ÿ±ÿµÿ·ÿºÿ­ÿµÿ®ÿ«ÿ¡ÿ¤ÿ«ÿ¦ÿ©ÿ¶ÿ°ÿÿ¯ÿ¬ÿªÿ¯ÿµÿ¤ÿ¥ÿ±ÿ¿ÿ¶ÿ­ÿ­ÿ¥ÿªÿ­ÿ´ÿ¾ÿ¸ÿ¸ÿÈÿ¦ÿ¹ÿ­ÿÄÿ¦ÿ»ÿ½ÿÃÿÃÿ¶ÿ­ÿ²ÿ±ÿ°ÿ®ÿ±ÿ¶ÿÀÿÄÿ²ÿ£ÿ¬ÿ­ÿÿ¯ÿµÿ´ÿ©ÿªÿ¨ÿ¢ÿ¦ÿ­ÿÿ¤ÿ¸ÿ¯ÿ¦ÿ³ÿ«ÿ¬ÿ¶ÿ®ÿ£ÿ¡ÿÿÿ¤ÿ­ÿ«ÿ­ÿ·ÿ«ÿÿ­ÿªÿ¤ÿºÿªÿ°ÿªÿ®ÿ°ÿ«ÿ£ÿ¡ÿÿÿÿÿÿ¦ÿ¶ÿ¯ÿ©ÿ©ÿ¦ÿ£ÿ¦ÿªÿÿÿÿ§ÿÿÿÿ¡ÿÿ ÿ­ÿ©ÿÿÿ¦ÿ ÿÿ¡ÿªÿ ÿ¢ÿ¢ÿ±ÿÿÿªÿ ÿÿ¢ÿ¢ÿ¬ÿ¯ÿ¯ÿ ÿÿ¦ÿ¹ÿªÿÿµÿ²ÿ¥ÿ«ÿ³ÿÿºÿ®ÿÿ¶ÿ¡ÿ¹ÿµÿÿÿ§ÿºÿÿÿ§ÿ¢ÿ¦ÿ¤ÿÿÿÿ¨ÿÿ¡ÿÿÿ¡ÿÿ¬ÿ¯ÿ©ÿÿÿ¨ÿ¼ÿ»ÿ¹ÿ¶ÿ§ÿÿÿ¯ÿ¦ÿ«ÿÿ¨ÿ»ÿ¥ÿ³ÿªÿ«ÿ­ÿ®ÿ¯ÿ¢ÿ ÿ©ÿ«ÿ³ÿ´ÿ¨ÿ¬ÿ°ÿ²ÿ²ÿ«ÿ±ÿ³ÿ¬ÿÿ¯ÿ°ÿ®ÿµÿ¼ÿ¡ÿ§ÿ°ÿºÿÅÿ¸ÿ·ÿ²ÿ°ÿ¦ÿ°ÿ¶ÿµÿ¯ÿ«ÿ¸ÿ¶ÿµÿ¯ÿ¬ÿªÿ¯ÿ¥ÿ¢ÿ®ÿ«ÿ¯ÿ´ÿ®ÿÿ¬ÿ­ÿ¦ÿ¶ÿµÿ¤ÿ´ÿ´ÿÿ¥ÿ¬ÿ­ÿ¯ÿ®ÿ´ÿ¶ÿ¹ÿ¬ÿ¤ÿ¤ÿ¡ÿ¦ÿ¬ÿªÿ©ÿ²ÿ¸ÿ¹ÿªÿÿ¡ÿ®ÿ¡ÿ§ÿ¶ÿªÿªÿ­ÿ·ÿ¢ÿ²ÿ³ÿ°ÿ¸ÿ©ÿ ÿ¥ÿªÿ³ÿ¶ÿªÿ¦ÿµÿÃÿ±ÿ¤ÿ°ÿ±ÿ³ÿ©ÿ¯ÿ´ÿ§ÿ¯ÿ³ÿ«ÿªÿ±ÿ°ÿ§ÿ¦ÿ¯ÿ©ÿÿ£ÿÿªÿ¯ÿ·ÿ»ÿ²ÿºÿ¬ÿ¨ÿºÿ©ÿÿ®ÿ¯ÿ¬ÿ·ÿ¡ÿÊÿ·ÿµÿ¯ÿ«ÿ ÿ¦ÿ¨ÿ¨ÿ³ÿ­ÿÿ¿ÿ­ÿ»ÿÀÿÿ¥ÿ®ÿÀÿÊÿ·ÿ°ÿ®ÿ¨ÿ©ÿ«ÿªÿ·ÿ²ÿ¤ÿ­ÿ¤ÿ´ÿ³ÿ±ÿªÿ­ÿ¯ÿ¨ÿ¯ÿ·ÿ®ÿ¶ÿ¶ÿÿªÿªÿ·ÿ½ÿ¯ÿÿ ÿ©ÿ¥ÿ§ÿ²ÿ´ÿ¯ÿ©ÿ§ÿ¶ÿ¥ÿ°ÿ´ÿ®ÿÿ¤ÿ«ÿ¦ÿÿÿÿ§ÿ³ÿ¬ÿ«ÿ¥ÿ²ÿ¢ÿ³ÿ®ÿ¸ÿ¸ÿ²ÿ®ÿ¬ÿ®ÿ´ÿ­ÿ£ÿ±ÿ¥ÿ­ÿ®ÿ ÿ¡ÿªÿ©ÿ´ÿ²ÿªÿ¯ÿ¯ÿ®ÿ¬ÿ°ÿ¸ÿ©ÿ¬ÿµÿ¯ÿÿ«ÿ­ÿ­ÿ´ÿ¯ÿ°ÿ¨ÿ±ÿ§ÿ¦ÿªÿ©ÿ©ÿ¼ÿÂÿ¬ÿ¯ÿÁÿ¹ÿ´ÿ®ÿ¹ÿÿÿ£ÿ¬ÿ²ÿ³ÿ³ÿ´ÿ±ÿ°ÿµÿ«ÿ¡ÿÿÿ¶ÿ©ÿ©ÿªÿÿÿ­ÿ¸ÿ¶ÿ¸ÿÿ¨ÿ®ÿ³ÿ»ÿ¸ÿ²ÿ´ÿ·ÿ¸ÿ²ÿ¬ÿ¯ÿªÿ¤ÿ³ÿ¯ÿ£ÿ¨ÿ®ÿ­ÿ´ÿ½ÿ·ÿ¬ÿ¬ÿ±ÿ±ÿ°ÿ»ÿ£ÿ«ÿ¬ÿ«ÿ¨ÿÿ ÿ²ÿ³ÿ­ÿ±ÿ©ÿ¬ÿ¯ÿ¥ÿÿ ÿ¥ÿ´ÿ¿ÿ·ÿªÿÿ¢ÿ¯ÿ­ÿ­ÿ²ÿ³ÿ¶ÿ·ÿ¯ÿ§ÿ®ÿ®ÿ«ÿ°ÿ°ÿ¦ÿ©ÿ®ÿ«ÿ§ÿ¥ÿ«ÿ·ÿ§ÿªÿªÿ¯ÿ®ÿ±ÿ²ÿ®ÿ£ÿ¢ÿ­ÿ°ÿ¾ÿ°ÿÀÿ²ÿ¯ÿ¨ÿ¯ÿ°ÿ±ÿ²ÿ°ÿ¼ÿ»ÿÿ³ÿ³ÿ«ÿ²ÿ·ÿ°ÿ®ÿ­ÿ¡ÿªÿ©ÿµÿ©ÿ¦ÿ¢ÿ²ÿµÿ¶ÿ½ÿ³ÿ£ÿ°ÿ¶ÿ¶ÿ®ÿªÿ¤ÿ«ÿ²ÿ²ÿµÿ¶ÿ©ÿ§ÿ¸ÿ±ÿ¡ÿ¥ÿ²ÿ´ÿªÿ°ÿ½ÿÿ²ÿ¤ÿ±ÿ£ÿ©ÿ¬ÿ³ÿ¹ÿ³ÿ¸ÿºÿ·ÿ¼ÿ¨ÿ´ÿ±ÿ­ÿ¬ÿ®ÿºÿÅÿ¶ÿ¯ÿºÿÄÿ¾ÿ¶ÿ´ÿ±ÿªÿ«ÿ¶ÿ£ÿ¯ÿ²ÿ°ÿ±ÿ¶ÿ³ÿ«ÿ­ÿ°ÿ¤ÿ·ÿ©ÿÿºÿµÿ£ÿ©ÿ·ÿ´ÿ·ÿ¸ÿ¶ÿµÿµÿ¸ÿ·ÿ¶ÿ´ÿªÿ¢ÿÿÿ¡ÿ¥ÿ¢ÿÿ¨ÿ³ÿ­ÿ¢ÿÿªÿ°ÿ©ÿ±ÿ±ÿ©ÿ£ÿ¤ÿÿ°ÿ­ÿ¨ÿ°ÿ®ÿ©ÿ¤ÿ¦ÿ¬ÿ¡ÿÇÿ¥ÿ²ÿ±ÿ¬ÿ ÿ ÿ­ÿ¥ÿªÿ¤ÿ­ÿ¸ÿ©ÿ«ÿµÿ¬ÿ£ÿ°ÿµÿ ÿÿ¦ÿ´ÿ­ÿ§ÿ±ÿ´ÿÿ±ÿ«ÿ«ÿ²ÿ´ÿ¯ÿ«ÿ©ÿÿ²ÿÿ¨ÿ¬ÿ¦ÿ§ÿ­ÿ¬ÿ¯ÿ¶ÿ±ÿ«ÿªÿ­ÿ°ÿ²ÿ±ÿ®ÿ¡ÿÿ¬ÿ²ÿ¨ÿ²ÿÿ°ÿ¼ÿ¹ÿ±ÿ«ÿ±ÿÂÿµÿµÿ¹ÿ¾ÿ¾ÿ¸ÿ®ÿªÿ±ÿ¶ÿ®ÿ¡ÿªÿªÿ­ÿ°ÿ«ÿ©ÿµÿ²ÿ«ÿ­ÿªÿ³ÿ¸ÿ³ÿ²ÿµÿÿ«ÿ«ÿ«ÿ¤ÿ¥ÿ©ÿ¨ÿ¤ÿ¨ÿ²ÿµÿ§ÿ¡ÿµÿ¯ÿ£ÿ¥ÿ¨ÿ¸ÿ­ÿ°ÿ«ÿ«ÿ«ÿ«ÿ«ÿ§ÿÿÿÿÿÿ¦ÿ¤ÿ§ÿ°ÿ¯ÿÿÿÿ±ÿ®ÿ¦ÿ ÿÿÿÿÿÿÿÿÿÿÿÿÿÿÿÿÿÿÿÿÿÿÿÿÿÿÿ²ÿ§ÿªÿ¥ÿ¯ÿ³ÿ®ÿ±ÿ³ÿÆÿ©ÿ¶ÿ§ÿ£ÿ¤ÿÿÿ¦ÿ¥ÿªÿ½ÿ¨ÿ¢ÿ¬ÿ­ÿ¨ÿ¦ÿ¢ÿÿªÿ®ÿ¥ÿ¤ÿ¬ÿ¦ÿ°ÿ¬ÿ­ÿ±ÿ©ÿ¬ÿµÿ¿ÿ´ÿªÿ¯ÿ²ÿ¬ÿ®ÿµÿ±ÿ¯ÿ³ÿ¨ÿ­ÿ´ÿ´ÿ³ÿ³ÿºÿ¼ÿ´ÿ¯ÿ©ÿÐÿµÿÿªÿ¿ÿ½ÿ¹ÿ¯ÿ£ÿ®ÿ°ÿ©ÿ¶ÿ«ÿ¶ÿ­ÿ­ÿ¾ÿ¾ÿ´ÿºÿ©ÿ²ÿ½ÿ§ÿªÿ·ÿÀÿ»ÿ·ÿ²ÿ«ÿ¬ÿ¡ÿ ÿÀÿ±ÿ¬ÿºÿ´ÿ´ÿ¯ÿ±ÿ»ÿ¨ÿ¯ÿ¡ÿ¯ÿ¿ÿ£ÿÿÿ¤ÿ¯ÿ³ÿ¬ÿ¨ÿ«ÿ¶ÿ²ÿ·ÿ¸ÿ¯ÿ¶ÿ²ÿ²ÿ¶ÿ´ÿ½ÿµÿ²ÿ»ÿ©ÿ´ÿ©ÿ¦ÿ©ÿ¨ÿ©ÿ»ÿÈÿ®ÿ´ÿ­ÿ«ÿ¹ÿÁÿ¼ÿ®ÿ°ÿ¯ÿªÿ·ÿÁÿ³ÿ¬ÿ¥ÿ¦ÿ²ÿ¬ÿ³ÿÁÿ·ÿ­ÿ³ÿ²ÿ¨ÿ¤ÿºÿ¶ÿ¢ÿ²ÿ£ÿ·ÿ¾ÿ´ÿ¬ÿªÿ¨ÿ°ÿ±ÿ¦ÿ³ÿ·ÿªÿ¬ÿ²ÿ®ÿºÿµÿ«ÿ±ÿ¥ÿÿ¨ÿ®ÿªÿ®ÿµÿ¸ÿÀÿµÿ´ÿ³ÿ¤ÿ¦ÿ²ÿ¼ÿ¯ÿ²ÿ·ÿµÿ·ÿ¬ÿ±ÿµÿ·ÿ¾ÿ¾ÿ´ÿ¦ÿ¤ÿªÿ²ÿºÿºÿ´ÿ­ÿ«ÿ­ÿ®ÿªÿ¬ÿµÿ¦ÿ­ÿ®ÿ©ÿ»ÿ¿ÿµÿªÿÄÿ»ÿ´ÿ³ÿ¬ÿ³ÿ®ÿ§ÿ¶ÿ¼ÿÊÿ¥ÿ²ÿ·ÿ¬ÿ¯ÿ¶ÿ·ÿ¸ÿ¾ÿ½ÿ²ÿ³ÿ°ÿ£ÿ®ÿ´ÿ ÿ§ÿ£ÿ°ÿ¸ÿ®ÿ¯ÿ¸ÿ·ÿÀÿ¸ÿ­ÿ²ÿÿ¯ÿ²ÿ´ÿ¯ÿ©ÿ´ÿ¸ÿ²ÿ°ÿ´ÿ¹ÿ±ÿ·ÿ·ÿÂÿÁÿ¤ÿ¸ÿ³ÿ´ÿ¿ÿ´ÿÿ§ÿ¶ÿ«ÿ³ÿ´ÿ·ÿ°ÿ¨ÿ´ÿ´ÿ¯ÿ¦ÿ³ÿ¹ÿ²ÿ«ÿ°ÿ²ÿ©ÿ¦ÿ¯ÿÿ¾ÿ³ÿÉÿÉÿ²ÿ©ÿ´ÿºÿ¸ÿ°ÿ¥ÿ¤ÿ±ÿ·ÿ¯ÿ¨ÿ±ÿµÿ¶ÿ¥ÿ§ÿ´ÿ½ÿ¯ÿªÿ¨ÿ­ÿ¸ÿ·ÿ©ÿ¨ÿ¸ÿ¬ÿ±ÿÿ¨ÿ»ÿ¿ÿ´ÿ­ÿ§ÿ©ÿ®ÿ¸ÿ¶ÿ¨ÿ¤ÿ¤ÿ¬ÿ½ÿ°ÿ©ÿ§ÿÁÿ­ÿ®ÿ¹ÿ©ÿªÿ®ÿ²ÿ²ÿ±ÿ©ÿÿ­ÿÿ«ÿ¦ÿ£ÿ®ÿ¤ÿºÿ±ÿ£ÿ¯ÿ®ÿ°ÿµÿ¹ÿµÿªÿªÿ«ÿ¹ÿ³ÿ­ÿ¹ÿ¨ÿ¡ÿ§ÿ·ÿ°ÿµÿ²ÿ»ÿ±ÿÿ¨ÿ¯ÿ¢ÿ£ÿ«ÿ°ÿµÿ¸ÿ¹ÿ¿ÿ¹ÿ·ÿ¨ÿ¬ÿ¨ÿ±ÿ³ÿ¯ÿ®ÿ®ÿ­ÿªÿ ÿ¦ÿµÿ®ÿ¨ÿ¢ÿ¸ÿ§ÿ¦ÿ¨ÿ¡ÿÿ¢ÿÿ£ÿ¬ÿ¯ÿ¨ÿ§ÿ«ÿÿÿÿ©ÿÿÿÿ¡ÿ¡ÿÿ ÿ¦ÿ¡ÿÿ§ÿ¥ÿÿ£ÿ¥ÿÿÿÿÿ ÿÿÿÿÿ¹ÿ¬ÿÿÿ¨ÿ¤ÿ¥ÿ¦ÿªÿ¨ÿªÿ²ÿ´ÿ«ÿÿ®ÿ®ÿ¤ÿ²ÿ²ÿ§ÿ¤ÿ¦ÿ¡ÿ°ÿ¬ÿÿÿ¦ÿ¤ÿÿ¢ÿ¥ÿ¨ÿ¡ÿÿ£ÿ¦ÿ«ÿÿÿÿÿ©ÿÿÿÿÿÿÿÿÿÿÿÿÿÿ¡ÿÿÿÿÿ ÿ§ÿ£ÿ¬ÿ¡ÿ¯ÿ§ÿ ÿÿ©ÿ¹ÿ®ÿ¹ÿ²ÿ£ÿÿÿ¤ÿÿÿÿ£ÿ©ÿ¥ÿªÿ±ÿ¨ÿ»ÿ½ÿÃÿºÿ¯ÿ¦ÿ½ÿ´ÿ§ÿ¢ÿ¨ÿµÿ±ÿ§ÿ­ÿ²ÿ­ÿ­ÿ²ÿ©ÿ¾ÿ­ÿ¬ÿ¥ÿÿ¦ÿ²ÿ§ÿ§ÿ¹ÿ¤ÿ¨ÿÿ®ÿ¬ÿ¶ÿ¯ÿªÿªÿ§ÿ²ÿ¶ÿ¶ÿ°ÿ¸ÿ½ÿªÿ¾ÿ¬ÿ»ÿ­ÿ£ÿ°ÿ´ÿ´ÿ°ÿ®ÿ±ÿ´ÿ°ÿµÿ´ÿ·ÿ²ÿ¬ÿ¯ÿ®ÿ¬ÿ°ÿ·ÿ¶ÿ®ÿ¶ÿ±ÿÁÿÿ®ÿºÿ¬ÿ¯ÿ³ÿ¬ÿÁÿ³ÿ¯ÿ·ÿ²ÿÀÿ¹ÿ²ÿ®ÿ±ÿ³ÿµÿºÿ´ÿ¯ÿ ÿÿ¨ÿ®ÿ±ÿ¨ÿ¬ÿ©ÿ§ÿ®ÿ®ÿ¼ÿ¨ÿ¡ÿ­ÿ©ÿ ÿªÿ£ÿ¨ÿ²ÿ¬ÿ­ÿ¯ÿ­ÿ®ÿ¦ÿ©ÿ»ÿ±ÿªÿ­ÿ§ÿ¶ÿ®ÿ§ÿ¢ÿ«ÿºÿ®ÿ§ÿ ÿ¬ÿ²ÿ¹ÿ²ÿÿÿ¦ÿ§ÿ°ÿ´ÿµÿ¶ÿ¶ÿ³ÿ²ÿºÿ¸ÿ³ÿ´ÿ³ÿ«ÿµÿ³ÿÿ²ÿ§ÿªÿµÿµÿ®ÿ±ÿ±ÿ¸ÿ¹ÿ³ÿ±ÿÿÿ®ÿ»ÿ¼ÿÁÿ²ÿ¬ÿ±ÿ¨ÿ°ÿ·ÿ·ÿ±ÿÂÿ¼ÿ±ÿ¶ÿ°ÿ³ÿÁÿ²ÿ©ÿ¯ÿ¬ÿµÿ¦ÿ¹ÿÃÿ³ÿ¨ÿ±ÿ¯ÿÿaÿ,ÿMÿÿ¥ÿ®ÿ²ÿ²ÿ´ÿ«ÿ¬ÿ¸ÿ³ÿ¥ÿ¨ÿ©ÿ¦ÿ·ÿ¬ÿÿ«ÿ«ÿ¢ÿ¹ÿ¸ÿµÿ£ÿ¬ÿ­ÿ±ÿ§ÿ¬ÿ±ÿ¯ÿ¥ÿ©ÿ¯ÿ¨ÿªÿ³ÿªÿÿ¢ÿ°ÿ³ÿ¥ÿ§ÿ¦ÿ´ÿ¹ÿ¤ÿ²ÿ±ÿ²ÿÿ¯ÿ°ÿ©ÿªÿ¯ÿ´ÿ«ÿ«ÿ­ÿ¯ÿµÿ¸ÿ³ÿ»ÿ¦ÿ´ÿ¼ÿµÿ°ÿ¯ÿ§ÿ£ÿ¤ÿªÿ¦ÿ¡ÿ¯ÿ®ÿ¨ÿ¥ÿ®ÿ«ÿ­ÿ¯ÿ©ÿ³ÿ¹ÿ°ÿªÿ®ÿ¥ÿ¬ÿ»ÿ¶ÿ·ÿ°ÿµÿ¹ÿÀÿ¹ÿ«ÿÿ¡ÿ®ÿ«ÿ®ÿ¤ÿ­ÿ¾ÿ³ÿ¬ÿ²ÿ´ÿ·ÿµÿ¬ÿ¨ÿ²ÿ¶ÿ­ÿ®ÿªÿ­ÿ¼ÿ¬ÿ¥ÿ©ÿ°ÿÀÿÆÿ¢ÿ°ÿ´ÿ²ÿ³ÿ¬ÿµÿÃÿ¬ÿ®ÿ¬ÿ¼ÿ¸ÿ§ÿ©ÿµÿ¶ÿ®ÿ®ÿ¯ÿ¯ÿªÿ£ÿ«ÿµÿ¯ÿ­ÿ°ÿ®ÿ¤ÿªÿ®ÿºÿ¸ÿ¾ÿ§ÿ¯ÿ±ÿ¯ÿÿ¶ÿ²ÿ¥ÿ±ÿ¦ÿ²ÿ³ÿ¡ÿ£ÿ¨ÿ®ÿ¿ÿµÿ®ÿ¢ÿÿ©ÿ°ÿ«ÿ·ÿ¬ÿ¢ÿµÿ¼ÿ³ÿ­ÿ«ÿ§ÿ ÿÿ®ÿ¶ÿ¢ÿ¥ÿ´ÿ±ÿ®ÿ¦ÿ¸ÿ¯ÿ¤ÿ°ÿ¬ÿ§ÿ­ÿÿ­ÿ®ÿ´ÿµÿ¶ÿªÿ¤ÿ¢ÿ·ÿ­ÿ£ÿÿ¬ÿ¹ÿµÿ¯ÿ³ÿ¾ÿ²ÿ¶ÿºÿ·ÿµÿ¦ÿÿ§ÿ´ÿµÿ²ÿµÿ§ÿ¥ÿ¶ÿ¸ÿ¨ÿªÿ¯ÿ¨ÿ®ÿ±ÿ¨ÿ­ÿ°ÿ§ÿ¯ÿ©ÿ°ÿ¨ÿ´ÿ´ÿ¥ÿ¨ÿ²ÿ´ÿ°ÿ³ÿ¹ÿ­ÿ ÿ¨ÿ¶ÿ¦ÿ¢ÿªÿ¯ÿ¯ÿ¸ÿ°ÿ¶ÿ³ÿµÿ¹ÿ¯ÿ¦ÿ¯ÿ²ÿ¨ÿ¶ÿ·ÿ¬ÿ¥ÿ¥ÿ¢ÿ¦ÿÿ·ÿÀÿ³ÿ²ÿªÿ®ÿ¶ÿÃÿ®ÿ§ÿ¥ÿ«ÿ±ÿ¦ÿ°ÿ¨ÿ´ÿÿÿªÿ»ÿ¯ÿµÿ·ÿ¿ÿ´ÿ¯ÿ¤ÿ¢ÿ£ÿÿ¨ÿ®ÿ´ÿ°ÿ«ÿ¥ÿ§ÿ±ÿ¸ÿ¶ÿ°ÿ±ÿÿÿÿªÿÿªÿÀÿ·ÿ½ÿµÿªÿ®ÿ¸ÿÿ°ÿ¶ÿ¯ÿªÿ³ÿÿ®ÿÿ­ÿ§ÿ¹ÿ°ÿ§ÿ­ÿºÿ¤ÿ©ÿ¢ÿÿ¦ÿ´ÿ·ÿ²ÿ²ÿÿªÿ¯ÿªÿ²ÿ­ÿ£ÿÿ§ÿ¯ÿ§ÿ­ÿ²ÿªÿ§ÿ ÿ¬ÿ®ÿ¨ÿ§ÿÿ¢ÿ¤ÿ¤ÿÿ«ÿÿ¤ÿÿÿ®ÿ²ÿ§ÿ¹ÿ±ÿ®ÿ¨ÿ¯ÿ©ÿ³ÿ¼ÿ´ÿ´ÿ¬ÿ«ÿ­ÿÿÿ¥ÿ­ÿªÿ¥ÿ¨ÿ§ÿ«ÿ³ÿªÿ°ÿ±ÿÿ¢ÿ±ÿ®ÿ²ÿ¯ÿ°ÿ¯ÿ ÿÿ¥ÿ°ÿ¥ÿÿ­ÿ¿ÿ£ÿ§ÿ¸ÿ¥ÿ¤ÿªÿ¢ÿÅÿ«ÿ°ÿ®ÿ¯ÿ®ÿµÿ¦ÿ­ÿ¦ÿ¶ÿ±ÿ¨ÿ´ÿ¯ÿ²ÿ±ÿ½ÿ³ÿ¦ÿªÿ¬ÿµÿ®ÿ±ÿ¡ÿ£ÿ¹ÿ¶ÿ²ÿ¹ÿ¸ÿ«ÿ«ÿ·ÿ¸ÿ¶ÿ­ÿ§ÿ±ÿ«ÿ¯ÿ¯ÿ²ÿµÿµÿ¯ÿ§ÿ¥ÿ¦ÿÿ¾ÿ£ÿ¦ÿ´ÿ¢ÿ¨ÿ«ÿµÿ²ÿ¥ÿ°ÿ¥ÿ¯ÿ«ÿÁÿ³ÿ­ÿ´ÿ ÿ¨ÿ¢ÿ¡ÿµÿ½ÿ´ÿ°ÿ¬ÿ¤ÿ§ÿ«ÿ²ÿ¸ÿ²ÿ¤ÿ¡ÿ²ÿ°ÿ°ÿ©ÿµÿ¹ÿ´ÿ®ÿ°ÿÅÿ¾ÿ´ÿ¤ÿ¤ÿ¨ÿ­ÿ ÿÿ¶ÿ±ÿÿ®ÿ»ÿ©ÿ¾ÿµÿ¹ÿµÿÿ«ÿºÿÀÿ±ÿÀÿ´ÿ·ÿ²ÿ·ÿ¸ÿ¯ÿ©ÿ²ÿÿÿ¨ÿªÿ«ÿ­ÿªÿ©ÿ¨ÿ¹ÿ»ÿºÿ¯ÿ±ÿ¯ÿÂÿ´ÿ¿ÿ´ÿ§ÿÿªÿ¸ÿ¸ÿ¹ÿ°ÿ ÿ¦ÿÿ®ÿ¤ÿ¯ÿºÿÅÿÀÿ¬ÿ¯ÿÌÿÿ±ÿ±ÿÿÿ®ÿÿ¥ÿ¤ÿÿ­ÿ»ÿ«ÿ­ÿ³ÿ¸ÿ²ÿ§ÿ¨ÿ°ÿ¿ÿ³ÿ§ÿ©ÿ®ÿ´ÿ°ÿÿ«ÿªÿ¨ÿ¨ÿ­ÿªÿ¸ÿ­ÿªÿºÿ¥ÿ¾ÿ®ÿ«ÿ¯ÿ¦ÿ°ÿºÿ¸ÿ®ÿ²ÿÿ±ÿ­ÿ©ÿ¼ÿ»ÿ¬ÿ©ÿÿªÿ¸ÿµÿ¯ÿ·ÿ·ÿ¥ÿÿ¬ÿ´ÿ®ÿ¶ÿ¸ÿªÿ§ÿ©ÿ²ÿªÿ¸ÿ³ÿ·ÿ­ÿ¯ÿµÿ¨ÿ¦ÿÀÿ²ÿ½ÿ¦ÿ·ÿ¦ÿ¨ÿ»ÿ¶ÿ³ÿ¤ÿ±ÿ³ÿ²ÿ´ÿ¶ÿ¬ÿ¤ÿªÿ½ÿ¿ÿ¶ÿ¨ÿ°ÿµÿ³ÿ½ÿºÿ¶ÿ·ÿ³ÿ¸ÿ²ÿ­ÿ·ÿµÿ¯ÿ±ÿ¶ÿ ÿ¢ÿ­ÿ²ÿ¥ÿ¬ÿ©ÿªÿ­ÿ´ÿ¯ÿ¿ÿ¾ÿ§ÿÀÿµÿ¶ÿ·ÿ®ÿ¸ÿ»ÿ¹ÿ³ÿ§ÿ¯ÿ±ÿ§ÿ©ÿ±ÿ®ÿ¥ÿªÿ²ÿ±ÿ´ÿ¬ÿ¥ÿ±ÿµÿ¶ÿ©ÿªÿ³ÿÿ¦ÿ³ÿ¢ÿ©ÿ©ÿ·ÿ´ÿºÿ§ÿµÿªÿ¹ÿ¸ÿ²ÿ¶ÿ°ÿ½ÿ«ÿ±ÿ¹ÿ»ÿ¬ÿ¢ÿ°ÿ°ÿ¬ÿ¦ÿ¨ÿ½ÿÀÿµÿ±ÿ»ÿªÿ°ÿÆÿÈÿÏÿ¬ÿ±ÿ±ÿ¢ÿ¬ÿ£ÿ¬ÿ¦ÿ¬ÿ©ÿ¹ÿ§ÿ¿ÿ¯ÿ°ÿ®ÿ¬ÿ¿ÿ³ÿ²ÿ­ÿ¨ÿ´ÿµÿ¯ÿ§ÿ«ÿµÿ©ÿ£ÿ²ÿ¨ÿÿ­ÿ®ÿ¥ÿ£ÿ§ÿªÿ¦ÿ©ÿ©ÿ©ÿ¯ÿ§ÿ ÿ­ÿ¤ÿ¯ÿ¢ÿ§ÿ­ÿµÿ¯ÿ¤ÿ­ÿ³ÿÿ¦ÿÂÿ¯ÿ«ÿ¶ÿÿ¡ÿ¹ÿ§ÿªÿ³ÿ±ÿ£ÿ¯ÿ¾ÿ¹ÿ¥ÿ¼ÿ¸ÿºÿÁÿ¬ÿ´ÿ²ÿ¸ÿµÿµÿ¬ÿ¹ÿºÿ¹ÿ¡ÿ©ÿ­ÿ°ÿ®ÿ­ÿ®ÿ±ÿ¬ÿ®ÿ´ÿ­ÿ¬ÿ¹ÿ¿ÿ¸ÿ®ÿ°ÿ±ÿºÿ¯ÿªÿ·ÿ³ÿ°ÿÀÿ¥ÿ«ÿ¬ÿ¿ÿÏÿ±ÿ¬ÿ¦ÿ°ÿÃÿªÿ¦ÿ·ÿªÿ­ÿ¸ÿ¾ÿ½ÿ¤ÿÿ¥ÿ©ÿ§ÿ³ÿµÿ¢ÿ±ÿ«ÿ¶ÿ¸ÿ­ÿ©ÿ¬ÿ¿ÿ­ÿºÿ½ÿ±ÿ¥ÿ£ÿ¯ÿ¯ÿ°ÿ©ÿ´ÿ´ÿ¬ÿ«ÿ­ÿ³ÿ·ÿ¸ÿ¼ÿ±ÿ«ÿÀÿ±ÿ¢ÿ¬ÿ°ÿ¦ÿ¬ÿ±ÿ±ÿ«ÿ¥ÿªÿÿ¡ÿ­ÿ¸ÿ³ÿ¦ÿ§ÿ³ÿ³ÿµÿ¼ÿ³ÿ¯ÿ³ÿ¨ÿ­ÿ³ÿ±ÿ´ÿ«ÿ°ÿ¨ÿ¬ÿ¬ÿ½ÿ³ÿ³ÿ©ÿ¡ÿµÿ¬ÿ³ÿ¯ÿ®ÿ­ÿ¯ÿ´ÿ­ÿ­ÿ®ÿ£ÿ§ÿ°ÿ«ÿ¬ÿºÿµÿ°ÿ±ÿ³ÿ´ÿºÿ¬ÿ´ÿ¬ÿµÿµÿºÿ¨ÿ®ÿ´ÿ¨ÿ·ÿ¨ÿ¨ÿ¸ÿ¼ÿ¯ÿ¤ÿ­ÿµÿ²ÿ¤ÿ¡ÿ«ÿ­ÿ¯ÿµÿ¤ÿ«ÿ¡ÿ´ÿ¬ÿ­ÿÇÿ´ÿ­ÿ­ÿ¦ÿ¢ÿ¦ÿ¦ÿ§ÿ§ÿ©ÿ¯ÿµÿ½ÿ°ÿºÿ­ÿ³ÿ¶ÿÿºÿºÿ³ÿ°ÿ¨ÿ§ÿ«ÿ®ÿ£ÿÿÿÿ¨ÿ¦ÿ¤ÿÿÿ±ÿªÿ®ÿ§ÿ¦ÿÿ¡ÿ¸ÿ¨ÿÿ­ÿ²ÿÿ ÿÿÿÿÿÿÿÿ£ÿ©ÿÿÿ¬ÿ±ÿ¢ÿ¥ÿ£ÿ°ÿ¥ÿ£ÿ¢ÿÿ©ÿÿ£ÿ«ÿ¤ÿ¤ÿÿ¡ÿ§ÿ«ÿ¤ÿÿ¬ÿ²ÿ«ÿ¤ÿ¯ÿÿ¬ÿ¶ÿÿ ÿÿÿÿÿÿ¢ÿ¥ÿ£ÿ¢ÿÿ ÿ¯ÿªÿ¤ÿÿÿ¦ÿ¢ÿÿÿ¢ÿ£ÿ¤ÿ§ÿ¨ÿ®ÿ¡ÿ©ÿÿ³ÿ±ÿ­ÿ¥ÿÿ©ÿÿ«ÿ¹ÿªÿ¥ÿÿ¤ÿ®ÿ¦ÿ®ÿ­ÿ¡ÿ¯ÿ¶ÿ¢ÿÿ¢ÿ±ÿ·ÿ©ÿ¨ÿ±ÿ¯ÿ±ÿ²ÿ ÿ¸ÿºÿ§ÿ§ÿ²ÿ®ÿÿªÿ²ÿ¨ÿ³ÿªÿÿ¯ÿ¯ÿÿÿ±ÿ²ÿÂÿ¾ÿÿÇÿ²ÿ¨ÿµÿ´ÿ°ÿ²ÿ¬ÿ°ÿ©ÿ¦ÿ¬ÿªÿ­ÿ»ÿ¶ÿªÿ°ÿ«ÿ©ÿ ÿ¬ÿ²ÿºÿ­ÿ¦ÿ¥ÿ¡ÿªÿ¬ÿ°ÿ²ÿ©ÿ¸ÿ»ÿªÿ£ÿ°ÿµÿÿ³ÿ©ÿ¯ÿ¬ÿ§ÿ¡ÿÿÿ¡ÿ¤ÿ­ÿ¹ÿ¨ÿªÿ ÿµÿÿ¯ÿ¥ÿÁÿ±ÿÿ¡ÿÁÿ¸ÿ­ÿµÿ­ÿ¦ÿ´ÿ¯ÿ ÿ©ÿ°ÿ¯ÿµÿ®ÿ¸ÿ²ÿ®ÿ¸ÿ·ÿ³ÿ´ÿ¯ÿ«ÿ®ÿ³ÿÃÿ¿ÿ©ÿ®ÿ£ÿµÿ°ÿ®ÿ©ÿ¤ÿ¥ÿÿ¢ÿ®ÿªÿ¦ÿ¬ÿ§ÿªÿ½ÿ¢ÿ»ÿµÿ±ÿ©ÿ§ÿÿ¢ÿÿ¡ÿ²ÿ£ÿÿ¯ÿ¨ÿ©ÿ®ÿÿ¸ÿ³ÿ¦ÿ´ÿºÿ¶ÿ ÿ ÿ¶ÿ½ÿ²ÿ§ÿ®ÿ³ÿÿÿ¸ÿ¹ÿ¶ÿªÿ´ÿ©ÿµÿºÿªÿ¦ÿ«ÿ¨ÿÿ£ÿ¡ÿ»ÿ¦ÿ±ÿ©ÿ³ÿ»ÿ´ÿ¯ÿ¬ÿ¯ÿµÿ±ÿ³ÿÇÿÿ¬ÿ¦ÿ¨ÿ¤ÿ¦ÿµÿ±ÿ´ÿ¬ÿ ÿ¦ÿ¯ÿ¾ÿÏÿÁÿ½ÿ´ÿ¯ÿ¡ÿºÿ¹ÿ¤ÿ¥ÿ©ÿ¨ÿ±ÿ¹ÿ«ÿ©ÿ¤ÿ ÿ²ÿ ÿ®ÿ´ÿ©ÿ°ÿ¼ÿ¾ÿ·ÿ°ÿ«ÿ°ÿÀÿ½ÿ¡ÿ¦ÿ»ÿÀÿ¥ÿ£ÿ¯ÿ·ÿ®ÿ§ÿ±ÿ®ÿ®ÿ¥ÿªÿ«ÿ­ÿ³ÿ¸ÿ½ÿÇÿ¼ÿªÿ¯ÿ¬ÿÿ²ÿªÿ¶ÿ¦ÿÿ¯ÿ¦ÿ¡ÿ«ÿ´ÿ³ÿ­ÿ©ÿ«ÿÿÿ¯ÿ´ÿ²ÿ¯ÿªÿ§ÿ·ÿ²ÿ¤ÿ´ÿ¤ÿ¦ÿªÿ¯ÿ¼ÿ­ÿ¼ÿ°ÿ²ÿ¿ÿ¹ÿ°ÿ´ÿªÿ«ÿ¸ÿ²ÿ¢ÿ§ÿ°ÿ·ÿ¿ÿ·ÿ£ÿÿ¦ÿ¥ÿ©ÿÿ¨ÿ¬ÿ³ÿ·ÿ¯ÿ¨ÿÿÿ¯ÿ±ÿ«ÿ®ÿ¤ÿ³ÿ·ÿÿÿ­ÿ±ÿ³ÿ¬ÿ¢ÿ­ÿ©ÿ¸ÿ°ÿ¸ÿªÿ¬ÿ±ÿ±ÿ¶ÿ¸ÿ¼ÿÂÿ¶ÿ¯ÿ¥ÿ±ÿ¬ÿ©ÿ­ÿ²ÿ¹ÿ­ÿÿÿ§ÿ¥ÿ¦ÿ¾ÿ¦ÿ²ÿ¯ÿ¥ÿ£ÿ­ÿ°ÿ¬ÿ¹ÿ¦ÿ²ÿ§ÿ¬ÿ©ÿ²ÿºÿ´ÿ°ÿ·ÿ±ÿÿÿ©ÿ³ÿ·ÿ·ÿµÿ¸ÿ´ÿ§ÿ£ÿ¥ÿ§ÿ¹ÿÿ¥ÿ¡ÿ°ÿ­ÿªÿ¬ÿ©ÿ­ÿ»ÿÊÿÿ±ÿªÿ¥ÿºÿ¿ÿ³ÿ­ÿ­ÿ«ÿ¬ÿ¢ÿ³ÿ£ÿ©ÿ²ÿ©ÿ¨ÿ³ÿ«ÿÿ«ÿ£ÿ²ÿ¯ÿ³ÿªÿ²ÿ¹ÿ¸ÿÁÿ¼ÿ±ÿ°ÿ¨ÿ±ÿªÿ¬ÿ±ÿ°ÿ´ÿÃÿÇÿ½ÿ¸ÿÁÿ¹ÿ©ÿ¤ÿ©ÿ¯ÿ°ÿ°ÿ©ÿ©ÿ¡ÿ®ÿªÿ©ÿ¬ÿ®ÿ®ÿ­ÿ´ÿªÿ´ÿ¨ÿ­ÿ¬ÿ²ÿ³ÿ¬ÿ¦ÿ¨ÿ¥ÿ´ÿ²ÿ¸ÿµÿ¬ÿ©ÿ¬ÿ­ÿ«ÿ ÿ«ÿ¬ÿ£ÿ¬ÿ·ÿ­ÿ ÿ¤ÿ¦ÿÿ¬ÿ¶ÿ·ÿ°ÿ¯ÿ¦ÿ£ÿ¬ÿ¨ÿªÿ°ÿ¹ÿ³ÿ¤ÿ±ÿ½ÿ³ÿªÿ®ÿÿ¢ÿ¸ÿ¶ÿ±ÿ§ÿªÿ°ÿ©ÿ¨ÿ ÿªÿ¾ÿ©ÿ­ÿ²ÿ¬ÿ­ÿ»ÿ°ÿºÿ®ÿ¨ÿ¯ÿ±ÿ¬ÿ°ÿ¹ÿ¨ÿ¯ÿ«ÿ­ÿ·ÿ¯ÿªÿ¨ÿÿ©ÿ¯ÿ­ÿ¯ÿ¸ÿ°ÿ±ÿ±ÿ¦ÿ£ÿ¾ÿ¹ÿ¦ÿ°ÿ®ÿ­ÿ°ÿ³ÿ²ÿ£ÿ¤ÿ¨ÿ±ÿºÿ¼ÿ«ÿ«ÿ°ÿ¯ÿ°ÿ®ÿ¬ÿ°ÿ£ÿ¬ÿµÿµÿ²ÿ¸ÿ¶ÿ¬ÿ±ÿ¹ÿ¬ÿ©ÿ°ÿ§ÿ®ÿ¹ÿ¶ÿ¯ÿ¹ÿ©ÿ£ÿ¬ÿ©ÿ¤ÿ£ÿ¬ÿ³ÿ¬ÿ²ÿ¨ÿ§ÿ¢ÿ¦ÿ§ÿ«ÿ­ÿ«ÿµÿ¹ÿ¯ÿ¢ÿÿ±ÿ²ÿ ÿÿ®ÿ¯ÿ ÿÿÿ¡ÿ¦ÿ¥ÿ§ÿ®ÿ«ÿ³ÿ ÿÿÿ¡ÿ¥ÿ£ÿ¤ÿ¨ÿ¦ÿÿ¢ÿÿÿ¤ÿÿÿÿÿÿÿÿÿÿÿÿÿÿÿÿÿÿÿÿÿÿÿÿÿÿÿ¢ÿ¸ÿ ÿ£ÿ©ÿ³ÿ³ÿ¬ÿ²ÿ°ÿµÿ°ÿÀÿºÿ«ÿ°ÿ±ÿ¥ÿ¥ÿ´ÿ¸ÿ­ÿÿÿ«ÿ°ÿ¨ÿ¢ÿ£ÿ¤ÿ¬ÿ°ÿ­ÿ«ÿµÿ®ÿ­ÿ«ÿ´ÿ¾ÿ¬ÿ§ÿ»ÿÂÿ¸ÿ·ÿ²ÿ®ÿ°ÿ¹ÿ»ÿ±ÿ·ÿªÿºÿ§ÿ¢ÿ¥ÿ­ÿ«ÿ³ÿ¹ÿ§ÿ»ÿ«ÿ¯ÿ³ÿ®ÿÿ°ÿ¿ÿ·ÿ«ÿ­ÿ¼ÿ®ÿ³ÿ¦ÿ¢ÿ²ÿ°ÿªÿ±ÿ¶ÿ²ÿ·ÿ»ÿºÿ«ÿ¼ÿ¯ÿ¶ÿ¼ÿ½ÿ¹ÿ°ÿ®ÿµÿ¥ÿÿÂÿ·ÿµÿµÿµÿ¶ÿ°ÿ«ÿµÿªÿ­ÿºÿ²ÿ³ÿ­ÿ¼ÿ¼ÿ¶ÿ´ÿ³ÿ²ÿ°ÿ¥ÿ°ÿ¬ÿ°ÿ¹ÿ¨ÿ²ÿ¸ÿ¯ÿ®ÿ¶ÿÀÿÉÿªÿªÿ«ÿ®ÿ½ÿ¼ÿ«ÿ¥ÿ­ÿ¶ÿ¾ÿ¯ÿµÿ«ÿ«ÿ·ÿ¶ÿ»ÿ²ÿµÿ²ÿ¥ÿ¬ÿ¸ÿÃÿ¨ÿªÿ¤ÿ³ÿ¥ÿ¯ÿ¾ÿ´ÿ£ÿ¦ÿ¯ÿ¯ÿ¤ÿ­ÿ¸ÿ©ÿ¯ÿªÿ°ÿµÿ°ÿªÿ§ÿ­ÿµÿ´ÿ®ÿÁÿ§ÿ­ÿ£ÿ²ÿºÿµÿµÿ¹ÿ·ÿªÿ¶ÿºÿ¾ÿ«ÿ±ÿ¸ÿ³ÿÀÿ½ÿ¯ÿ¬ÿ¨ÿ¡ÿ¯ÿ¶ÿ®ÿ¯ÿµÿ¼ÿ¼ÿ¸ÿ·ÿµÿ¬ÿ¦ÿªÿ­ÿ®ÿ¥ÿ­ÿ±ÿ²ÿ®ÿ³ÿµÿ²ÿ«ÿ¬ÿ®ÿªÿ¯ÿ¤ÿ¢ÿ±ÿ°ÿÂÿÃÿ·ÿ­ÿ¯ÿ§ÿ¬ÿµÿ°ÿµÿµÿ³ÿ¹ÿ¼ÿÈÿ¤ÿ¯ÿ³ÿ¯ÿ¬ÿ®ÿµÿµÿ¨ÿ®ÿ±ÿ ÿ»ÿ£ÿ§ÿÿªÿ¤ÿ°ÿ±ÿ­ÿ§ÿ¥ÿ­ÿ°ÿ»ÿ°ÿ²ÿ¬ÿ¦ÿªÿ¯ÿ»ÿ²ÿ«ÿ´ÿ²ÿ«ÿ¯ÿ¨ÿµÿ¿ÿ»ÿ°ÿ·ÿ¢ÿ¢ÿ¶ÿ°ÿ±ÿªÿ®ÿ±ÿ­ÿ´ÿµÿ­ÿ³ÿµÿ½ÿµÿ²ÿ¯ÿ®ÿ¬ÿµÿ¶ÿ¿ÿµÿÿªÿ±ÿ±ÿ¶ÿ´ÿ¿ÿ´ÿµÿ°ÿ±ÿ¨ÿµÿ¶ÿ­ÿ¶ÿ¹ÿ«ÿ­ÿ­ÿ£ÿ¯ÿ¬ÿ§ÿ³ÿ©ÿ²ÿ©ÿ°ÿ­ÿ³ÿµÿ¾ÿÃÿ³ÿ¯ÿ ÿ²ÿ°ÿ½ÿ±ÿ«ÿ±ÿ¶ÿ£ÿ¯ÿ°ÿ¯ÿ­ÿ³ÿ·ÿ­ÿ¨ÿ§ÿ«ÿ»ÿÀÿ¶ÿ®ÿ­ÿ­ÿºÿ®ÿ®ÿ¤ÿ§ÿ©ÿªÿºÿ¶ÿ¨ÿ³ÿ¨ÿ²ÿ³ÿÿ¢ÿÿ¹ÿ®ÿ£ÿ´ÿªÿ¤ÿ¯ÿ²ÿ³ÿ²ÿ¦ÿ¦ÿ±ÿ­ÿ°ÿ¹ÿ¤ÿºÿ¯ÿ½ÿ¯ÿ¨ÿ¯ÿµÿ®ÿ¥ÿ³ÿÃÿ¯ÿ ÿ®ÿ»ÿ¼ÿÿ·ÿ´ÿ¹ÿ©ÿ¨ÿ«ÿ±ÿ°ÿ¬ÿ®ÿ¨ÿ¦ÿ³ÿ­ÿÿ§ÿµÿ§ÿ¨ÿ©ÿ¡ÿ£ÿÿ­ÿ©ÿÿ³ÿ»ÿ¨ÿ¨ÿ¬ÿ¯ÿ²ÿÿÿÿ£ÿ¶ÿ¨ÿ£ÿ¦ÿ ÿ¨ÿÿÿ«ÿ¢ÿÿÿ£ÿ£ÿ¡ÿ£ÿ ÿ¤ÿÿÿÿ¬ÿ±ÿ¯ÿ³ÿ³ÿÿ²ÿ¡ÿ¬ÿµÿ¯ÿ£ÿÿÿÿ§ÿ®ÿ©ÿÿ¨ÿ°ÿ£ÿ«ÿ«ÿ¥ÿ¢ÿ¥ÿ£ÿ¯ÿ¬ÿÿÿ ÿÿÿÿ§ÿ¬ÿ¢ÿÿÿ¦ÿÿÿ°ÿ¥ÿ¡ÿ®ÿ£ÿÿÿÿÿÿÿÿ ÿÿÿÿÿ£ÿ¦ÿ¤ÿ¢ÿÿ§ÿÿÿ§ÿ¢ÿ¤ÿ´ÿ²ÿ«ÿ¯ÿ³ÿ¬ÿ«ÿ¯ÿ§ÿ§ÿ£ÿÿ«ÿ£ÿ£ÿ«ÿÿÿ²ÿÿÁÿ¹ÿ§ÿ·ÿ´ÿ¥ÿ¡ÿ©ÿ¬ÿ¦ÿ§ÿ­ÿ²ÿ±ÿ®ÿ°ÿ®ÿ­ÿ²ÿµÿ¥ÿµÿ°ÿÿ©ÿ¨ÿ´ÿ¯ÿ±ÿÿ¦ÿ´ÿ´ÿ¢ÿÿ©ÿ²ÿºÿ´ÿ¬ÿ®ÿªÿªÿ²ÿ½ÿÆÿ°ÿ¥ÿ·ÿ»ÿ´ÿ®ÿ¦ÿ³ÿ·ÿ²ÿ¬ÿ¶ÿºÿ·ÿ²ÿ¹ÿ¾ÿÂÿ¸ÿ¹ÿÀÿ®ÿ©ÿ±ÿ£ÿ¤ÿ·ÿ¨ÿ£ÿ¡ÿ®ÿÿ«ÿ²ÿ¬ÿ²ÿÿªÿ¬ÿÿ©ÿ¿ÿµÿ­ÿ§ÿ°ÿ¼ÿ¶ÿªÿ­ÿ·ÿ­ÿ ÿÿÿ¡ÿ¾ÿ®ÿ¬ÿ§ÿµÿ«ÿ¦ÿ»ÿ©ÿ¥ÿ³ÿ­ÿÿ¥ÿªÿ©ÿ³ÿ¬ÿ¬ÿ®ÿ®ÿ³ÿ®ÿ·ÿºÿ¿ÿµÿºÿ´ÿ®ÿ·ÿÿÿ²ÿ»ÿ²ÿ§ÿ¥ÿ¬ÿ±ÿ³ÿ³ÿ§ÿ¨ÿªÿ¥ÿªÿ¯ÿ­ÿ±ÿ¶ÿ´ÿ³ÿµÿ­ÿ­ÿ´ÿ»ÿ®ÿ½ÿµÿ ÿ«ÿ²ÿ¯ÿµÿÆÿ²ÿ§ÿ°ÿµÿ´ÿ­ÿÿ ÿ¶ÿ·ÿ±ÿ£ÿ¤ÿ©ÿªÿ½ÿ¼ÿ©ÿªÿ«ÿ¯ÿ£ÿ§ÿªÿ»ÿªÿ¡ÿ¦ÿ°ÿ°ÿ´ÿªÿ¸ÿ¬ÿ´ÿÄÿµÿªÿÿ®ÿ¢ÿÿ6ÿ-ÿxÿÿ¦ÿ´ÿµÿ²ÿ«ÿ¦ÿ°ÿ¯ÿ«ÿ¨ÿ­ÿ±ÿ¾ÿÀÿ¬ÿ¤ÿ¯ÿ®ÿ¥ÿ·ÿ»ÿ¬ÿ¥ÿ·ÿ¬ÿ°ÿªÿ¡ÿÿ¬ÿ°ÿ±ÿ¨ÿ¦ÿªÿ®ÿ·ÿ·ÿ¸ÿ¼ÿ®ÿ¯ÿµÿªÿ¬ÿ¯ÿ³ÿ³ÿ¨ÿÿ±ÿ¹ÿ­ÿÿ¸ÿ¦ÿ ÿ±ÿµÿ­ÿÿ±ÿµÿÆÿ²ÿ¯ÿ¸ÿ³ÿ¯ÿ°ÿ¯ÿ­ÿ©ÿ¯ÿ±ÿ£ÿ¦ÿ¯ÿ¯ÿµÿ´ÿ¯ÿ¢ÿ³ÿ®ÿ¦ÿ¶ÿ´ÿÿ¬ÿ¾ÿ°ÿ©ÿÂÿ ÿ¬ÿ¬ÿÿ¥ÿ¯ÿ©ÿ¯ÿ²ÿ°ÿ§ÿ©ÿÿ¨ÿ¶ÿ¯ÿ²ÿºÿ²ÿ¬ÿ¯ÿ¶ÿ·ÿ¶ÿ±ÿ©ÿ£ÿ¸ÿ¬ÿ¬ÿºÿ¬ÿ¯ÿ³ÿ¿ÿºÿ®ÿ©ÿ®ÿ¦ÿ¬ÿªÿ¬ÿ¶ÿ±ÿºÿ·ÿÁÿ³ÿªÿ¬ÿ¹ÿ·ÿ®ÿ«ÿ¦ÿ«ÿ¦ÿ¡ÿ¬ÿ©ÿ«ÿ®ÿ ÿªÿ¦ÿ¢ÿ¥ÿ¦ÿ¯ÿµÿÿ¬ÿ­ÿÿ¦ÿ¨ÿ¦ÿ¬ÿªÿÃÿ¢ÿ²ÿµÿªÿÿ¯ÿ©ÿ¥ÿ»ÿºÿÂÿ´ÿ°ÿ°ÿ¶ÿ¯ÿ°ÿªÿ©ÿ«ÿ§ÿ©ÿ©ÿ¦ÿ£ÿ¡ÿÿÿ ÿ¬ÿ½ÿ¯ÿ­ÿÿ¨ÿ¬ÿ«ÿªÿ³ÿ³ÿ®ÿ§ÿ¿ÿ©ÿªÿ®ÿ«ÿ£ÿÿªÿ¹ÿ²ÿ¨ÿ©ÿ±ÿ·ÿ¬ÿ°ÿÂÿ»ÿ´ÿ³ÿ»ÿ±ÿÿ§ÿ³ÿ´ÿ¶ÿ³ÿ´ÿ²ÿ«ÿ°ÿ»ÿ¨ÿ«ÿ½ÿ®ÿ©ÿ¯ÿ¬ÿ¸ÿ·ÿ´ÿ­ÿ¤ÿ·ÿ¦ÿ¶ÿ¯ÿÿ°ÿºÿ³ÿ·ÿ¼ÿ¬ÿ©ÿ¨ÿ­ÿ¢ÿ¦ÿ±ÿ¸ÿ®ÿµÿ²ÿ­ÿ°ÿ§ÿ©ÿªÿ¥ÿ©ÿ«ÿ°ÿ¬ÿ¨ÿ³ÿ¸ÿ¯ÿ¹ÿ³ÿªÿ¶ÿµÿ³ÿ¾ÿ©ÿÆÿ·ÿ»ÿµÿ«ÿ§ÿ¯ÿ¯ÿ¼ÿÿ¸ÿ°ÿ¥ÿªÿ¨ÿ´ÿ·ÿ·ÿÃÿ¾ÿ²ÿ¤ÿ¢ÿ«ÿ¯ÿ³ÿÿ¨ÿ­ÿ¦ÿ®ÿ«ÿ¡ÿ¡ÿÿ ÿ¢ÿ¢ÿ±ÿ­ÿ¨ÿ°ÿ´ÿ¤ÿ§ÿ®ÿ¦ÿµÿ³ÿ£ÿ°ÿ¶ÿ©ÿ«ÿ£ÿªÿÏÿ¬ÿ«ÿ¬ÿ®ÿ ÿ¡ÿÊÿ¾ÿ­ÿ¶ÿ¬ÿ²ÿ±ÿ«ÿ¬ÿ²ÿÀÿµÿ­ÿ¬ÿÿ¬ÿ¸ÿ²ÿ®ÿ®ÿ¯ÿ«ÿ¬ÿ®ÿ²ÿ®ÿÿÿ¦ÿ¨ÿ§ÿ³ÿ ÿ¤ÿ¬ÿ°ÿÿ©ÿÿ ÿÿµÿ°ÿ¦ÿ®ÿ¹ÿ©ÿ¹ÿºÿ®ÿ«ÿ±ÿ«ÿ³ÿµÿµÿ¢ÿ¨ÿ§ÿ°ÿÿ¡ÿ±ÿ±ÿ­ÿ¥ÿ§ÿ°ÿ°ÿ¹ÿ¹ÿ°ÿ­ÿ§ÿ¥ÿ©ÿ°ÿ¶ÿ³ÿ¸ÿ°ÿ§ÿÿ¢ÿ®ÿ«ÿ¬ÿªÿ²ÿ¦ÿ¡ÿ´ÿ¦ÿ¯ÿ¢ÿ£ÿ³ÿ«ÿ©ÿ¸ÿ´ÿ°ÿ³ÿ¦ÿ·ÿ²ÿ­ÿ®ÿ©ÿ«ÿµÿ®ÿµÿ¾ÿ²ÿ¦ÿ¬ÿÿ®ÿ³ÿ®ÿ«ÿ­ÿ°ÿ®ÿ³ÿºÿ²ÿ«ÿ³ÿµÿ¿ÿÄÿ«ÿ ÿ¤ÿªÿ°ÿ´ÿ©ÿ¥ÿ¦ÿ±ÿ«ÿÿ¦ÿÿÅÿ¯ÿ ÿ§ÿ±ÿ³ÿ´ÿ¦ÿ©ÿÿ°ÿ®ÿ³ÿ­ÿ§ÿ®ÿ´ÿ¬ÿÿ£ÿ¢ÿ§ÿ­ÿ³ÿ¸ÿ¿ÿ²ÿ®ÿ¯ÿªÿ¬ÿ±ÿ¯ÿ¦ÿ¨ÿ¨ÿ¬ÿ´ÿ©ÿ§ÿ¶ÿ¬ÿ®ÿ¯ÿ´ÿ¯ÿ§ÿ±ÿºÿ»ÿ­ÿ¶ÿ²ÿ±ÿ³ÿ¯ÿ¬ÿ»ÿ¸ÿ¿ÿ´ÿ±ÿ¼ÿÀÿ¯ÿ³ÿ²ÿ§ÿ±ÿ¦ÿ±ÿÀÿ«ÿ¯ÿ¶ÿ±ÿ­ÿªÿ±ÿºÿºÿ²ÿ¯ÿ¬ÿ¨ÿ«ÿ®ÿ°ÿ ÿ¢ÿ¶ÿ¯ÿ¦ÿ§ÿ²ÿµÿ¾ÿÿ³ÿÉÿ½ÿ­ÿÿ«ÿ¡ÿºÿ«ÿªÿµÿ¡ÿ¾ÿªÿ¤ÿ£ÿ²ÿ´ÿªÿÿÿ¥ÿ¹ÿ±ÿµÿ¬ÿ¯ÿ°ÿ´ÿµÿ¾ÿ³ÿªÿ´ÿ¶ÿ©ÿ¡ÿ¬ÿ­ÿªÿ¦ÿ°ÿªÿ©ÿ¸ÿ´ÿ­ÿ£ÿÿ®ÿ ÿ°ÿ¶ÿ£ÿ³ÿ±ÿµÿ¨ÿ­ÿ¯ÿÿ±ÿ¼ÿ»ÿ»ÿ°ÿ¦ÿ°ÿ¹ÿ²ÿ¹ÿÅÿ²ÿ®ÿ¢ÿ¦ÿ°ÿ±ÿ­ÿ±ÿ­ÿ£ÿ ÿ¦ÿ±ÿ¯ÿ¨ÿªÿ±ÿ¦ÿ«ÿ³ÿ¸ÿºÿ´ÿ²ÿ³ÿ¨ÿ³ÿ½ÿ¯ÿ©ÿ®ÿ¶ÿ¡ÿ³ÿ®ÿ¬ÿÿ¦ÿ§ÿ­ÿ²ÿ¸ÿ²ÿ«ÿºÿ¶ÿ³ÿ±ÿ±ÿ±ÿ²ÿ¨ÿ°ÿºÿ¬ÿªÿµÿ¼ÿ¾ÿ«ÿ¡ÿ¶ÿºÿ¶ÿ³ÿ°ÿ¬ÿ¶ÿ¥ÿ­ÿ®ÿÿ»ÿ±ÿ¥ÿ§ÿ¯ÿ ÿºÿ·ÿ¶ÿ°ÿ¨ÿ¨ÿ±ÿªÿ²ÿ¼ÿ³ÿ°ÿµÿ°ÿ¬ÿ¤ÿÿ¨ÿªÿ©ÿ¦ÿ¯ÿ¼ÿ°ÿ¯ÿ­ÿ¦ÿ«ÿ·ÿ®ÿ¨ÿµÿ¼ÿ¥ÿ©ÿ½ÿÿªÿ¿ÿ©ÿ¦ÿ±ÿ¦ÿ­ÿ²ÿ¯ÿ¾ÿÅÿ³ÿ²ÿ¶ÿ®ÿ«ÿ¼ÿ²ÿ®ÿ·ÿ±ÿ¨ÿ¯ÿ¯ÿ§ÿ³ÿºÿ©ÿªÿ®ÿ©ÿ¸ÿ¹ÿ°ÿªÿ¶ÿÀÿ²ÿ­ÿ¢ÿ·ÿ±ÿ³ÿ±ÿ²ÿ¸ÿ¡ÿÿ¶ÿ¤ÿ¯ÿ®ÿ¶ÿ³ÿ²ÿ°ÿµÿ¾ÿµÿµÿµÿ¯ÿ±ÿªÿ¬ÿ¼ÿ²ÿ¨ÿ°ÿ®ÿ¦ÿ¯ÿ²ÿ°ÿ²ÿ¤ÿ§ÿ¨ÿ°ÿ¨ÿ³ÿ¯ÿ¨ÿ§ÿÿ·ÿ²ÿ¶ÿÿ¬ÿ³ÿ·ÿ§ÿÿ¦ÿ³ÿ³ÿ°ÿ¥ÿÿ­ÿ·ÿ²ÿ®ÿ¦ÿ­ÿ¡ÿ¯ÿÄÿ»ÿ´ÿËÿ°ÿ±ÿ¼ÿ²ÿ¬ÿ»ÿ±ÿ«ÿºÿ±ÿ¾ÿ°ÿ¬ÿ±ÿ¬ÿ¬ÿ©ÿ¨ÿ·ÿ°ÿ¨ÿ²ÿ´ÿªÿ¦ÿ´ÿÀÿ¿ÿ»ÿ­ÿ¥ÿµÿµÿ¶ÿ´ÿ°ÿ©ÿ°ÿ·ÿ´ÿ¿ÿ»ÿªÿ¢ÿ²ÿ²ÿÿÿªÿ¦ÿ¨ÿ¯ÿÿªÿ·ÿºÿµÿ¢ÿ­ÿ¬ÿ®ÿ´ÿ§ÿ¯ÿ¨ÿ±ÿ·ÿ´ÿ·ÿ¨ÿ­ÿÀÿ®ÿ¯ÿ·ÿ³ÿªÿ¡ÿ¦ÿ¯ÿ´ÿªÿ¯ÿ©ÿ§ÿ­ÿ°ÿ°ÿ®ÿ¬ÿ³ÿ¾ÿ¼ÿ°ÿ£ÿÿ¤ÿ¯ÿ¨ÿ±ÿ¯ÿ¬ÿµÿ¨ÿ´ÿªÿ±ÿ°ÿ¯ÿÿªÿ­ÿµÿÁÿÃÿ´ÿÿÿ«ÿ§ÿ¥ÿ©ÿ­ÿ©ÿ¥ÿªÿ§ÿ³ÿªÿ·ÿ®ÿ»ÿ¢ÿ¯ÿ³ÿ·ÿ·ÿ±ÿªÿ©ÿ®ÿ¾ÿ±ÿ¢ÿ¥ÿ¥ÿ«ÿ¸ÿ¹ÿ´ÿ¯ÿ³ÿ½ÿÄÿ°ÿÿ°ÿ»ÿÃÿ¯ÿ¯ÿ§ÿÿ£ÿ²ÿ°ÿ±ÿ·ÿªÿ¦ÿ­ÿ°ÿ¥ÿ¥ÿ°ÿ®ÿ²ÿ±ÿ ÿ³ÿ±ÿ°ÿ¶ÿ°ÿ°ÿ£ÿ½ÿÿ¨ÿ­ÿ¦ÿ¯ÿ±ÿ°ÿ«ÿ¸ÿ·ÿ±ÿ¬ÿ«ÿ¯ÿ¯ÿ©ÿ¤ÿ·ÿ´ÿ¬ÿ³ÿ´ÿ¦ÿÍÿÿ¦ÿ³ÿ°ÿ¦ÿ©ÿ¤ÿ¢ÿ¢ÿ¥ÿ¦ÿ©ÿ®ÿ ÿÿÿÿÿÿ£ÿÿ²ÿ¼ÿÿÿÿ¢ÿ¡ÿ´ÿ ÿÿ§ÿ£ÿ«ÿ¤ÿ¢ÿ¡ÿ ÿÿÿ¨ÿ²ÿ°ÿµÿÿÿÿÿÿÿµÿÿ¢ÿ¢ÿ¢ÿ¥ÿ¢ÿ¥ÿ§ÿ«ÿªÿ§ÿ­ÿµÿ¹ÿ³ÿÿÿ¸ÿ©ÿºÿ|ÿÿ«ÿ§ÿÿÿ¡ÿÿÿ¨ÿ¤ÿ¦ÿ¥ÿÿÿ ÿ©ÿÿ¥ÿ¡ÿÿ°ÿ§ÿ©ÿ°ÿ¥ÿ§ÿ¢ÿ²ÿ¦ÿ®ÿ¦ÿÿÿ£ÿ¨ÿ¦ÿ¬ÿ´ÿ§ÿ§ÿ·ÿªÿÿÿÿ³ÿ¯ÿ®ÿ¬ÿ¬ÿÿÿ´ÿ³ÿÿ¤ÿ±ÿ¯ÿ²ÿ®ÿÿ¬ÿ¶ÿ²ÿ²ÿªÿ¨ÿ¨ÿ°ÿ§ÿ´ÿ«ÿ©ÿ³ÿ´ÿ¼ÿ»ÿ¦ÿ°ÿÅÿ½ÿ¶ÿÿ§ÿ¿ÿ«ÿ®ÿ¼ÿ±ÿ©ÿ®ÿ®ÿ¬ÿ­ÿ­ÿ¬ÿ³ÿ·ÿ²ÿ¯ÿ¬ÿ¯ÿ©ÿ¹ÿ·ÿ¬ÿ£ÿ¦ÿ¸ÿ³ÿ§ÿ¨ÿ½ÿ¹ÿ­ÿ¹ÿ¬ÿ©ÿ¦ÿªÿºÿ¸ÿ¨ÿ¬ÿ®ÿ­ÿ«ÿ§ÿ­ÿ¶ÿ­ÿ«ÿ¯ÿ®ÿ±ÿ²ÿºÿ±ÿ³ÿ¯ÿÂÿ¸ÿ³ÿ¬ÿ§ÿ²ÿ¯ÿ­ÿ¬ÿªÿ²ÿºÿµÿµÿÀÿ³ÿ©ÿµÿ»ÿ´ÿ¿ÿµÿ·ÿ¹ÿ³ÿµÿ¯ÿ©ÿªÿªÿ²ÿ¼ÿÆÿ¿ÿ«ÿªÿ¬ÿ«ÿ¥ÿ°ÿ ÿ£ÿ²ÿ±ÿ­ÿ«ÿ©ÿ©ÿÿ¤ÿ°ÿªÿ¨ÿ­ÿ­ÿ±ÿ©ÿÿ¥ÿ©ÿ«ÿ­ÿ¦ÿÿÿÿ°ÿ©ÿ´ÿ¤ÿ§ÿ¤ÿ»ÿ¬ÿ¦ÿÿ¡ÿªÿ³ÿ±ÿ¨ÿ¹ÿ½ÿ ÿ ÿ­ÿ¼ÿ°ÿ£ÿ¹ÿ½ÿÁÿ±ÿ¨ÿ¯ÿ­ÿ¦ÿÿ¬ÿ¥ÿ¶ÿÿÆÿ­ÿ©ÿ«ÿ²ÿ³ÿ²ÿ¯ÿ¯ÿ¸ÿ½ÿÀÿ¢ÿ¹ÿÿ©ÿ§ÿ²ÿÀÿºÿ²ÿ´ÿ³ÿ«ÿ¯ÿ½ÿ¶ÿ°ÿ²ÿ¤ÿ®ÿ¬ÿ°ÿ¬ÿ¢ÿ¬ÿ±ÿ¨ÿ±ÿÀÿ³ÿÿ°ÿ¥ÿ¦ÿ¦ÿ©ÿ©ÿ¤ÿ¬ÿ»ÿ»ÿ¬ÿ§ÿ¶ÿ¹ÿªÿ¹ÿ¨ÿ¥ÿ½ÿ¹ÿµÿ®ÿ®ÿ­ÿ©ÿ«ÿ²ÿºÿ´ÿ¦ÿ°ÿ«ÿ§ÿ²ÿ²ÿ¶ÿµÿªÿ§ÿ§ÿ¨ÿ³ÿ¡ÿ¶ÿ²ÿªÿÿ¢ÿ«ÿ¤ÿ©ÿ®ÿ¬ÿ§ÿªÿÂÿ«ÿ ÿ³ÿ®ÿµÿ ÿ¨ÿ¼ÿ·ÿ¶ÿ¼ÿ®ÿ§ÿÿÿ£ÿ¶ÿÿ½ÿ±ÿ­ÿ·ÿ±ÿ¬ÿ±ÿ­ÿ´ÿ¶ÿ¤ÿ¦ÿ¸ÿ¢ÿ¢ÿ¬ÿ²ÿºÿºÿ¬ÿ£ÿ¯ÿ®ÿ¬ÿ³ÿ·ÿÀÿ¶ÿ®ÿ¡ÿÿ§ÿ¬ÿ®ÿ²ÿ¶ÿ¹ÿªÿ¬ÿ£ÿÿ«ÿ­ÿ§ÿ©ÿ¤ÿ¤ÿÁÿµÿ­ÿÿ·ÿ¯ÿ®ÿ®ÿµÿÁÿ¿ÿµÿ°ÿ¢ÿ°ÿ¯ÿ¶ÿ­ÿ¦ÿÿ©ÿ¯ÿ¥ÿ´ÿ²ÿÿ½ÿ¬ÿÿ°ÿ²ÿ±ÿ³ÿªÿ£ÿ®ÿ¢ÿ©ÿ´ÿ°ÿ¯ÿ¯ÿ»ÿ¹ÿ´ÿ³ÿ©ÿ§ÿ·ÿ·ÿ¸ÿ¸ÿ¯ÿ¨ÿ°ÿ§ÿ¡ÿ§ÿÿªÿºÿÿ¥ÿÿ«ÿ¨ÿ«ÿ·ÿ³ÿ¦ÿ°ÿ ÿ²ÿÿ¹ÿ¸ÿ²ÿ·ÿ¼ÿºÿ¸ÿ±ÿ¶ÿ§ÿ¯ÿ®ÿ©ÿ©ÿ®ÿ¬ÿ¯ÿºÿµÿ¾ÿ²ÿºÿÌÿ°ÿ½ÿÃÿ¼ÿ¹ÿ¹ÿ³ÿ¡ÿ¥ÿ©ÿ§ÿ¢ÿ³ÿ²ÿ¤ÿ¦ÿ¹ÿ¾ÿ¹ÿ¢ÿ¯ÿ£ÿ¢ÿ©ÿ®ÿ±ÿ¯ÿ®ÿ¿ÿ­ÿÿ­ÿ©ÿ«ÿ«ÿ¬ÿ¯ÿ­ÿ°ÿ°ÿ­ÿ«ÿ´ÿ´ÿ±ÿ³ÿ¹ÿ½ÿ»ÿ­ÿ¨ÿ²ÿµÿ´ÿªÿ£ÿ§ÿ°ÿ¶ÿ±ÿ¯ÿ§ÿ¨ÿµÿ²ÿ«ÿ³ÿ¼ÿ²ÿ§ÿ¯ÿ±ÿµÿ¬ÿ²ÿ°ÿªÿ­ÿ¬ÿ¬ÿ¯ÿ½ÿ¶ÿ¦ÿ§ÿ­ÿ¯ÿªÿ¦ÿ¾ÿ³ÿºÿ±ÿ¨ÿ±ÿ¹ÿ¶ÿ°ÿ±ÿªÿ³ÿ»ÿ²ÿ«ÿ´ÿ±ÿ¨ÿ±ÿ¥ÿ©ÿ¹ÿ¥ÿ¢ÿÿ£ÿ­ÿ¬ÿ®ÿ°ÿ¨ÿ²ÿ±ÿ±ÿ´ÿ±ÿ±ÿ´ÿ ÿ¥ÿ·ÿ¬ÿªÿ ÿ ÿ§ÿ¨ÿ²ÿ®ÿ¥ÿ®ÿ®ÿ¬ÿ²ÿ³ÿ¤ÿÿ¢ÿ©ÿ§ÿ¶ÿ´ÿ¯ÿ³ÿ°ÿ­ÿ¯ÿ·ÿ¸ÿ°ÿ¯ÿ°ÿ´ÿ¸ÿ¯ÿ¥ÿ®ÿ¼ÿ¸ÿ²ÿ·ÿ»ÿ­ÿ§ÿ³ÿºÿ´ÿ³ÿ²ÿ³ÿ°ÿ¯ÿµÿ´ÿ§ÿ¡ÿ«ÿ¬ÿ¯ÿ¡ÿ¶ÿ±ÿ¨ÿ­ÿ²ÿ³ÿ¼ÿÆÿ¿ÿ»ÿ­ÿ©ÿ©ÿ¥ÿÿ¡ÿ¢ÿÿªÿªÿ¦ÿ¢ÿ¤ÿ©ÿ¨ÿ¦ÿ«ÿ®ÿÿÿÿÿ¢ÿ©ÿ¤ÿ³ÿ´ÿ¥ÿÿÿÿÿÿÿÿ£ÿ ÿÿÿÿÿÿÿÿÿÿÿÿÿÿÿÿÿÿÿÿ£ÿÿ¤ÿ¬ÿªÿ¥ÿ«ÿ²ÿ²ÿ«ÿ§ÿ¤ÿ¯ÿ·ÿ¶ÿ¶ÿ°ÿ¶ÿ¿ÿ¹ÿ¯ÿ±ÿ¥ÿ´ÿ¤ÿ¨ÿ«ÿ®ÿ«ÿ¢ÿ ÿ¨ÿªÿ¨ÿºÿ¬ÿ¯ÿ¬ÿªÿ´ÿ»ÿ±ÿ£ÿ§ÿÆÿ½ÿµÿµÿ·ÿ§ÿ§ÿµÿµÿ°ÿ³ÿ¤ÿ¸ÿ¥ÿ§ÿ©ÿ±ÿ·ÿ·ÿµÿªÿ±ÿ£ÿ¤ÿ´ÿ¢ÿ¥ÿ§ÿªÿ®ÿ­ÿ­ÿ·ÿ¦ÿ±ÿ©ÿ¥ÿ·ÿ½ÿ°ÿ«ÿ·ÿ¾ÿ­ÿ¾ÿ·ÿÿ¹ÿ³ÿµÿºÿ½ÿ´ÿ§ÿ¯ÿ¼ÿµÿ«ÿ®ÿ´ÿ¹ÿ±ÿ¯ÿ´ÿ²ÿ­ÿ¯ÿÅÿ°ÿ³ÿÿ±ÿÀÿ´ÿ®ÿ´ÿ´ÿ¬ÿ³ÿ¹ÿªÿ§ÿ«ÿ¶ÿ¹ÿ±ÿ³ÿ¼ÿ·ÿ²ÿ¸ÿÿÿ§ÿÄÿ¯ÿ¦ÿ²ÿ¶ÿ²ÿ¥ÿÿªÿªÿ±ÿ®ÿ±ÿ®ÿ´ÿ°ÿµÿ¦ÿ®ÿÂÿµÿ­ÿ¬ÿ±ÿ­ÿ¨ÿ¤ÿ¯ÿ£ÿÿ¤ÿ«ÿ³ÿ²ÿ®ÿ¿ÿ´ÿÿµÿ´ÿ«ÿ®ÿ­ÿ¬ÿ©ÿ©ÿ«ÿ£ÿ®ÿ¹ÿ¸ÿ»ÿ±ÿ¬ÿ­ÿ¶ÿµÿ¯ÿ¸ÿÅÿ¶ÿ§ÿ¶ÿ·ÿºÿ°ÿ¤ÿ³ÿ²ÿ´ÿ·ÿ´ÿ³ÿ±ÿ§ÿ´ÿÄÿ§ÿÈÿ¯ÿÿ§ÿ¨ÿ®ÿ²ÿ§ÿ¦ÿµÿ²ÿ¸ÿ¡ÿ¬ÿ´ÿ¬ÿªÿ«ÿ²ÿ¹ÿµÿ®ÿ±ÿ²ÿ°ÿ·ÿ¸ÿºÿ·ÿÿ©ÿ¯ÿ¦ÿ©ÿ°ÿµÿ¶ÿ°ÿ±ÿ±ÿ¸ÿ¯ÿ¯ÿ±ÿ©ÿ¦ÿ«ÿ¸ÿ²ÿ°ÿ·ÿ¶ÿµÿ©ÿ§ÿ¹ÿªÿ£ÿ£ÿ¯ÿ¯ÿ°ÿ·ÿ´ÿ«ÿ§ÿ«ÿ²ÿ­ÿµÿ¢ÿ¯ÿ´ÿµÿ¬ÿµÿ´ÿ­ÿ®ÿ®ÿ·ÿ¶ÿ¦ÿ¾ÿ»ÿ§ÿÃÿ¿ÿ£ÿÿ¯ÿ²ÿ±ÿ¯ÿ¦ÿ¯ÿ¸ÿ°ÿ¶ÿÀÿ«ÿªÿ·ÿ¿ÿ³ÿ¯ÿ²ÿ´ÿ·ÿ¬ÿ©ÿ¸ÿ¹ÿ°ÿ¾ÿ¿ÿºÿ£ÿ¢ÿ¾ÿ±ÿ°ÿ¶ÿ«ÿ¬ÿ¾ÿ¾ÿªÿ°ÿ¾ÿ«ÿ§ÿ°ÿ¬ÿ²ÿ³ÿ¬ÿ½ÿ¶ÿ¶ÿ§ÿ§ÿ¯ÿ¥ÿ¦ÿ¾ÿÊÿ¾ÿ°ÿ­ÿÆÿ¶ÿµÿ¶ÿµÿºÿ·ÿ¦ÿ³ÿ¹ÿ³ÿ´ÿ°ÿªÿ­ÿ®ÿ¬ÿµÿ´ÿ°ÿ¬ÿ£ÿ¨ÿ¨ÿªÿ¡ÿ°ÿ½ÿ¼ÿ¿ÿºÿ±ÿ±ÿ¬ÿ²ÿªÿªÿ´ÿªÿ·ÿ¨ÿºÿ¸ÿ¥ÿ­ÿ­ÿ©ÿ®ÿ­ÿ°ÿºÿ´ÿªÿ­ÿªÿ¨ÿ¬ÿ±ÿ¾ÿ¸ÿ³ÿ¹ÿ¸ÿ¼ÿ°ÿ«ÿ°ÿµÿÂÿ¹ÿ¥ÿ¸ÿ±ÿ¼ÿ¨ÿ¯ÿ«ÿ¹ÿ¦ÿ¶ÿ¹ÿµÿ¶ÿ®ÿ­ÿ±ÿ§ÿ©ÿ´ÿÿÿµÿ¨ÿ»ÿµÿ¬ÿ¤ÿÿ´ÿ½ÿ²ÿ¯ÿ¹ÿ°ÿÿÿ­ÿ¹ÿ©ÿ ÿÿ²ÿ¯ÿ¯ÿ«ÿ¯ÿÿ¥ÿ ÿ¦ÿ£ÿÿÿÿÿ¨ÿ£ÿÿ ÿ©ÿÿ®ÿ²ÿÿÿÿÿ©ÿÿ©ÿ ÿ¥ÿ©ÿ¬ÿ¨ÿ¨ÿ¬ÿ¦ÿÿ¥ÿªÿ¢ÿ©ÿ¶ÿ§ÿ«ÿ¨ÿ¤ÿ²ÿÿÿ§ÿ¬ÿ©ÿ¦ÿÿÿÿ«ÿ­ÿ«ÿ¦ÿ¡ÿ­ÿÿÿ¡ÿÿÿÿÿÿÿÿªÿ ÿ¢ÿ¬ÿ´ÿ¨ÿ¢ÿ§ÿ¢ÿ ÿ¢ÿ¤ÿ¨ÿ°ÿ¢ÿ¶ÿ¤ÿÿ¥ÿÿÿ®ÿÀÿ«ÿ¦ÿ¤ÿ¸ÿ°ÿªÿ¶ÿªÿÿ¥ÿ¢ÿÿ§ÿ«ÿ£ÿ£ÿ¶ÿ¥ÿ»ÿ·ÿ¶ÿ¬ÿ«ÿ°ÿ­ÿ¦ÿ¬ÿ³ÿ²ÿ­ÿ¦ÿ¯ÿµÿ°ÿ³ÿ©ÿ¯ÿ·ÿ©ÿ¯ÿÿ¢ÿ£ÿÿ¼ÿ±ÿÿ¨ÿ«ÿ¨ÿ²ÿ¬ÿ¡ÿ¦ÿ®ÿ±ÿ¸ÿ¶ÿ°ÿ³ÿ°ÿ©ÿ§ÿ½ÿ¤ÿ¨ÿ­ÿ¶ÿÿ´ÿ¼ÿ¸ÿ¿ÿ´ÿ¨ÿ­ÿ·ÿ«ÿ¦ÿ«ÿµÿ·ÿªÿ³ÿ¾ÿ£ÿ¦ÿ·ÿ¨ÿ¹ÿ¸ÿ¼ÿªÿ£ÿ£ÿ§ÿ²ÿºÿ°ÿ¦ÿ¸ÿ¯ÿ­ÿ­ÿ´ÿ»ÿ±ÿªÿ­ÿ³ÿ´ÿ²ÿ®ÿ¦ÿ«ÿ£ÿ§ÿªÿÿ©ÿºÿ¦ÿ±ÿ®ÿ´ÿ¥ÿ±ÿ­ÿ¤ÿ¦ÿ·ÿ´ÿ¢ÿ£ÿ±ÿ¬ÿ¬ÿ­ÿ±ÿ¦ÿÿ·ÿºÿ·ÿ©ÿ¯ÿ·ÿµÿªÿ°ÿ¾ÿ³ÿ¬ÿ¿ÿ°ÿ¢ÿ©ÿ¯ÿ¸ÿ»ÿ²ÿ©ÿ«ÿºÿµÿ®ÿ°ÿ°ÿ¯ÿ²ÿµÿ±ÿ¯ÿ®ÿ£ÿ¡ÿ°ÿ´ÿ°ÿ¾ÿ¸ÿ«ÿ°ÿ¶ÿ®ÿºÿ¼ÿ¹ÿ±ÿ¡ÿ«ÿ±ÿ®ÿ«ÿÿ­ÿ¼ÿ¹ÿ¿ÿ¶ÿ«ÿ§ÿ¦ÿ­ÿ£ÿ§ÿµÿ´ÿ¨ÿ£ÿ²ÿ±ÿ¹ÿ°ÿÿ¯ÿ«ÿ²ÿ²ÿ±ÿªÿ³ÿ¶ÿ®ÿ®ÿÿ«ÿ«ÿ¤ÿuÿDÿYÿÿ¤ÿ³ÿ¾ÿµÿ¬ÿ¦ÿ¬ÿ¦ÿ¡ÿ¢ÿ­ÿ±ÿ»ÿ¦ÿ§ÿ´ÿÿºÿ®ÿ¨ÿ¸ÿ¦ÿ­ÿ¿ÿ½ÿ¬ÿÿ¦ÿ­ÿ¬ÿ§ÿ ÿ¨ÿ­ÿ§ÿ±ÿºÿ·ÿ¹ÿ·ÿ³ÿ¨ÿ°ÿ¡ÿªÿ­ÿ£ÿ°ÿªÿ¸ÿ°ÿ©ÿ¨ÿÿ¹ÿ¯ÿ¤ÿ­ÿ±ÿ±ÿ ÿ¦ÿµÿÄÿ¶ÿ¨ÿ¯ÿ²ÿ°ÿ®ÿ¬ÿ±ÿ­ÿ©ÿ¯ÿ­ÿ¬ÿªÿ¸ÿ¹ÿ¶ÿ­ÿÿ§ÿ¦ÿ©ÿ²ÿµÿ¨ÿ°ÿÿ»ÿ¾ÿ¢ÿ±ÿ©ÿ®ÿÄÿÏÿ½ÿ®ÿ³ÿ­ÿ½ÿ²ÿ²ÿ»ÿ³ÿ¹ÿ¸ÿ±ÿ°ÿ­ÿ±ÿ¢ÿÿ®ÿ´ÿ¨ÿ¢ÿ­ÿ»ÿºÿÿ¤ÿ°ÿ¹ÿ®ÿÁÿ ÿ¬ÿ¡ÿªÿ¤ÿ§ÿ¢ÿ¦ÿªÿ²ÿ¾ÿµÿ²ÿ­ÿ§ÿ°ÿ¸ÿ¯ÿ¨ÿ¦ÿ§ÿ¦ÿ©ÿ«ÿ ÿ¡ÿ°ÿ­ÿ¢ÿ§ÿ³ÿ²ÿ¸ÿ¨ÿ¥ÿ²ÿ¶ÿ§ÿ¹ÿÿ£ÿªÿµÿ°ÿ£ÿÃÿªÿµÿ¦ÿ­ÿµÿ·ÿ§ÿ»ÿ±ÿ±ÿ¦ÿ£ÿ®ÿ§ÿ£ÿªÿ¹ÿ¾ÿ¤ÿÿªÿ§ÿ­ÿ¸ÿÿÿ¢ÿÿ¥ÿ«ÿºÿ¶ÿ²ÿ±ÿ±ÿ£ÿ±ÿ±ÿ¦ÿ«ÿ±ÿ®ÿ·ÿ®ÿ¤ÿ¤ÿÿ¨ÿ®ÿ­ÿ±ÿ®ÿ²ÿ°ÿ´ÿ³ÿ¦ÿ­ÿ¸ÿ·ÿ¸ÿ·ÿ¼ÿ®ÿ¥ÿ²ÿ¶ÿ´ÿ²ÿ´ÿ¼ÿ½ÿ©ÿ£ÿ°ÿ¯ÿ¯ÿ¸ÿ°ÿ©ÿ¨ÿ´ÿµÿ¸ÿ·ÿ«ÿ¨ÿ»ÿ®ÿÿ°ÿ²ÿ«ÿ°ÿ«ÿ¨ÿ¸ÿ¦ÿÿ­ÿ©ÿ¥ÿ²ÿ¾ÿ¸ÿºÿ¸ÿ°ÿ°ÿ®ÿ£ÿ ÿ¯ÿ¯ÿ§ÿ¦ÿ©ÿ®ÿ¥ÿ¯ÿ®ÿ¶ÿ¯ÿ­ÿ¶ÿ¯ÿ·ÿ¬ÿ­ÿ¨ÿ¯ÿ­ÿ¼ÿ¨ÿ«ÿ¨ÿ·ÿ³ÿÿ¢ÿÿ±ÿ¶ÿ¦ÿ¦ÿ±ÿ³ÿ¤ÿ°ÿ´ÿ«ÿ©ÿ­ÿªÿ¸ÿ´ÿ¬ÿ¦ÿ­ÿÿÿ¨ÿ¦ÿ£ÿªÿ³ÿ¶ÿºÿ½ÿªÿ­ÿ¸ÿ´ÿ®ÿ¢ÿ¨ÿ«ÿ½ÿ¯ÿªÿ¯ÿ²ÿ¾ÿ¶ÿ¤ÿÂÿ¨ÿ¥ÿ¤ÿ±ÿ°ÿ¶ÿ§ÿ¶ÿ¶ÿ´ÿµÿ¤ÿ®ÿµÿ²ÿ»ÿ«ÿÿ¦ÿ¥ÿ¬ÿ¨ÿ­ÿ®ÿ³ÿ¯ÿ¤ÿ©ÿ¦ÿ§ÿ±ÿµÿ®ÿÿ¨ÿ«ÿ©ÿ¡ÿ§ÿ«ÿµÿ¨ÿ«ÿ­ÿ©ÿ­ÿ¡ÿÿ±ÿ¯ÿ³ÿ³ÿ±ÿ¦ÿ­ÿ¼ÿ¸ÿ¥ÿ¯ÿ©ÿ­ÿ¨ÿÁÿ¨ÿ¬ÿ°ÿ¯ÿ¦ÿ¨ÿ·ÿ«ÿ¨ÿ¦ÿ¢ÿ®ÿ±ÿ­ÿ°ÿªÿ°ÿ³ÿ­ÿªÿ¤ÿ©ÿ¯ÿ®ÿ§ÿ­ÿ«ÿ¤ÿ­ÿ®ÿªÿ§ÿ­ÿ´ÿ­ÿ¹ÿªÿ·ÿ¬ÿ³ÿ°ÿ­ÿ£ÿ¿ÿ±ÿµÿ¾ÿ²ÿ»ÿ¯ÿ°ÿªÿºÿ¯ÿ¸ÿµÿ·ÿ®ÿ¤ÿ¢ÿ©ÿÿ©ÿ¸ÿ°ÿ®ÿ©ÿ¦ÿ«ÿ¯ÿ¬ÿ¥ÿ¥ÿ¬ÿ¬ÿºÿÂÿ°ÿ©ÿÿ¨ÿ¯ÿ´ÿ§ÿ®ÿ¨ÿ«ÿ­ÿ¦ÿ­ÿ®ÿ²ÿ¤ÿµÿ¤ÿ²ÿ¸ÿ±ÿ«ÿ§ÿ²ÿ¨ÿ«ÿ¨ÿ«ÿ¡ÿ¬ÿ­ÿµÿ­ÿ®ÿ®ÿ­ÿ®ÿ³ÿ¶ÿ°ÿ°ÿ¹ÿ²ÿ­ÿ´ÿ¹ÿ¶ÿ³ÿ±ÿ¨ÿ®ÿ®ÿ©ÿ¢ÿ¨ÿ®ÿµÿ®ÿ«ÿ¥ÿ¦ÿ¯ÿÁÿ§ÿ£ÿ¯ÿ¯ÿ¯ÿ°ÿ®ÿ¨ÿ¾ÿ²ÿµÿ¹ÿ³ÿ¯ÿ¹ÿ»ÿªÿ£ÿºÿ¶ÿ¿ÿ§ÿ¨ÿ°ÿ±ÿ£ÿ¡ÿ·ÿ³ÿ¥ÿªÿ©ÿ§ÿ¯ÿ­ÿ¬ÿ´ÿ¦ÿÿ©ÿºÿªÿÿ¡ÿ·ÿ·ÿ®ÿ¸ÿµÿ§ÿ¨ÿ¼ÿ¨ÿÿ³ÿ¯ÿ·ÿ¯ÿÿ§ÿªÿ«ÿ«ÿ«ÿ¿ÿ¤ÿµÿÊÿ²ÿ´ÿ ÿ­ÿ°ÿ°ÿ±ÿ¹ÿ¶ÿ¦ÿ«ÿ½ÿ±ÿ°ÿ±ÿ®ÿÂÿ¹ÿ¨ÿ´ÿ¬ÿªÿ·ÿ®ÿ¡ÿ´ÿ«ÿ³ÿ±ÿ¯ÿ«ÿ¨ÿ¬ÿ§ÿ§ÿºÿ¼ÿÿ¬ÿ­ÿ°ÿ¦ÿ½ÿ²ÿÀÿ±ÿ¬ÿ¬ÿ¬ÿºÿ¯ÿ¯ÿÂÿ³ÿ«ÿ¬ÿªÿ¯ÿ«ÿ¡ÿ¨ÿ°ÿ°ÿ¨ÿÿ£ÿ«ÿ¤ÿ£ÿ¬ÿ¤ÿ£ÿ¡ÿ´ÿ«ÿ«ÿ©ÿ¨ÿ´ÿªÿÁÿ£ÿ¸ÿ¥ÿ°ÿ­ÿµÿ°ÿ¤ÿ ÿÅÿÇÿ§ÿ¡ÿ¸ÿ®ÿ§ÿ²ÿ²ÿ®ÿ¹ÿ±ÿ¹ÿ´ÿ£ÿ§ÿ­ÿ©ÿ®ÿ³ÿ°ÿ¯ÿµÿºÿ°ÿ¶ÿ¬ÿ»ÿ³ÿ¶ÿ¹ÿ§ÿµÿ¬ÿÿ§ÿ­ÿ²ÿ¢ÿÿ ÿÿ£ÿ¢ÿ°ÿ¶ÿ¶ÿªÿ¯ÿ¸ÿ¼ÿ¸ÿ±ÿ¨ÿ¶ÿ¶ÿ®ÿ«ÿ­ÿÿ ÿ«ÿ´ÿ½ÿ©ÿ§ÿ²ÿ«ÿ­ÿ·ÿ±ÿ®ÿÁÿ¶ÿ¹ÿ®ÿ´ÿ±ÿ¬ÿ·ÿ­ÿ¯ÿ±ÿ¡ÿ´ÿ²ÿ¬ÿ¹ÿÅÿ¬ÿ©ÿ¯ÿ³ÿ¯ÿ³ÿ¯ÿÿªÿ®ÿ©ÿ³ÿ¶ÿ¬ÿ­ÿ·ÿ³ÿ±ÿ½ÿ»ÿ¶ÿ°ÿ¾ÿÅÿ³ÿ¦ÿ°ÿ²ÿ¬ÿµÿ¡ÿ¯ÿ¡ÿ«ÿ¾ÿ¸ÿ©ÿµÿ©ÿ®ÿ¯ÿ²ÿ¦ÿ¶ÿ±ÿ¶ÿ±ÿ¥ÿ­ÿ½ÿ¸ÿ¨ÿ´ÿÂÿ½ÿ±ÿ§ÿ®ÿ­ÿ²ÿ®ÿ§ÿ­ÿ¯ÿ ÿ¬ÿ©ÿ©ÿ¶ÿ¾ÿÿÿÄÿºÿ´ÿ²ÿ´ÿ©ÿ½ÿ¹ÿ¼ÿÂÿ¼ÿ¸ÿ¹ÿ®ÿ¬ÿ¦ÿ¦ÿ²ÿ²ÿ±ÿµÿ©ÿÿÿ´ÿ³ÿ§ÿ¨ÿ­ÿ¶ÿ¶ÿ®ÿÿÿ½ÿµÿµÿ°ÿ¦ÿ²ÿ¯ÿ¢ÿ³ÿ´ÿºÿ²ÿ©ÿ°ÿ¬ÿ©ÿµÿµÿ°ÿ®ÿ®ÿ³ÿ»ÿÀÿ¦ÿ¨ÿ²ÿºÿ¶ÿ¹ÿ²ÿ³ÿ­ÿ´ÿ¯ÿ¾ÿºÿ®ÿ°ÿ©ÿ¤ÿ®ÿÿ¢ÿªÿ£ÿ¢ÿ¢ÿ¢ÿ®ÿ»ÿ°ÿ¬ÿ²ÿ¨ÿ¢ÿ¡ÿ¤ÿªÿµÿ¯ÿ±ÿÉÿ®ÿ´ÿ¶ÿ¯ÿ¹ÿÿÿ±ÿ³ÿªÿ­ÿ³ÿµÿ¯ÿ²ÿ°ÿ¬ÿ«ÿ©ÿªÿ±ÿ°ÿ¯ÿ¼ÿ¼ÿ±ÿ¤ÿÿ¦ÿ¸ÿ­ÿ¬ÿ¡ÿ±ÿ±ÿ±ÿªÿ·ÿ½ÿ»ÿ´ÿ±ÿªÿ·ÿªÿ·ÿ²ÿ©ÿ°ÿ©ÿÿÿ©ÿ¦ÿ¨ÿ¥ÿ©ÿ£ÿÿ´ÿÿ²ÿ¤ÿ¾ÿ­ÿ®ÿ©ÿ·ÿ¶ÿºÿ®ÿ¨ÿ®ÿ²ÿªÿ§ÿ«ÿ¬ÿ¯ÿ°ÿ²ÿ·ÿ©ÿ­ÿ»ÿ¯ÿ©ÿªÿ³ÿÏÿ´ÿ¤ÿ¯ÿ ÿ£ÿ­ÿ©ÿ¬ÿ¸ÿµÿ¯ÿ­ÿ®ÿ¤ÿ¢ÿ§ÿ¨ÿ«ÿ­ÿ©ÿ¤ÿ­ÿ¬ÿ°ÿ±ÿ´ÿ©ÿ©ÿ´ÿÿÿÿ©ÿ¶ÿ²ÿ°ÿÀÿ¾ÿµÿªÿ§ÿ±ÿµÿ¬ÿ¦ÿ¦ÿ¬ÿ¨ÿ£ÿ¯ÿ­ÿÿÿ¥ÿ§ÿÿ§ÿ£ÿ®ÿ­ÿ§ÿ¢ÿ§ÿÿ¥ÿ¬ÿ¡ÿÿÿÿÿÿÿÿºÿ»ÿ£ÿÿÿ£ÿ¬ÿ´ÿ¨ÿ«ÿÿÿ¶ÿ¦ÿÿ£ÿ¶ÿµÿÿÿÿ¡ÿÿÿ£ÿ­ÿÿ®ÿÿÿ¢ÿ§ÿÿÿ¢ÿ¥ÿ¤ÿ¤ÿ¬ÿ§ÿ§ÿ³ÿ«ÿ§ÿ·ÿ§ÿ ÿ¢ÿ¦ÿ¤ÿ~ÿÿ«ÿ«ÿªÿÿÿ·ÿ¿ÿ±ÿ§ÿ¬ÿ©ÿÿÿ®ÿ£ÿ¡ÿ¢ÿ§ÿ©ÿ¬ÿ¦ÿ§ÿ°ÿ¤ÿ¨ÿ¦ÿ¬ÿ¶ÿ®ÿ¦ÿ¢ÿ¦ÿ­ÿ¨ÿ£ÿ¬ÿ«ÿ£ÿ³ÿ°ÿ«ÿ­ÿÿ®ÿ¶ÿ½ÿÂÿ®ÿ£ÿ¨ÿ¨ÿ¢ÿ¢ÿªÿªÿªÿ·ÿ³ÿ¦ÿ¦ÿ­ÿ¶ÿ±ÿ¯ÿ²ÿ¦ÿ­ÿ°ÿ«ÿºÿ­ÿ«ÿ±ÿ­ÿ¥ÿ¢ÿÿÿ¬ÿ­ÿµÿ¼ÿ¥ÿ­ÿ³ÿ±ÿ«ÿ¤ÿ²ÿ¸ÿ¬ÿ£ÿ³ÿ¹ÿ³ÿ³ÿ¯ÿ¯ÿ«ÿ¡ÿ®ÿ¯ÿºÿ¸ÿ«ÿ±ÿ ÿ·ÿ²ÿ¤ÿ¯ÿ·ÿªÿ ÿ©ÿ³ÿ­ÿ±ÿ¯ÿµÿ®ÿ¯ÿ ÿÈÿ·ÿ·ÿ­ÿ¶ÿ¼ÿ¼ÿµÿ¶ÿ¸ÿ®ÿ²ÿ¸ÿ±ÿ§ÿ°ÿ¯ÿ©ÿ©ÿ®ÿ¨ÿ¦ÿ§ÿªÿ¦ÿ£ÿ¯ÿ¼ÿ¸ÿ­ÿ­ÿ·ÿ³ÿ¶ÿ²ÿ»ÿ»ÿµÿ¿ÿ¶ÿ¬ÿ·ÿ®ÿ«ÿ¶ÿµÿ´ÿ½ÿ¸ÿ¨ÿÿ©ÿ¼ÿ¶ÿ©ÿ±ÿ»ÿ®ÿ©ÿ©ÿ¬ÿ¶ÿ¶ÿ³ÿÃÿ¯ÿªÿ°ÿ´ÿ­ÿ¬ÿ±ÿ´ÿ¬ÿ¯ÿ¯ÿ¥ÿ¯ÿ°ÿ£ÿ­ÿ¤ÿ¬ÿ«ÿ­ÿ®ÿ®ÿ¨ÿ§ÿ°ÿ¥ÿ­ÿ´ÿ®ÿ¤ÿ¥ÿ¶ÿ¹ÿ°ÿ´ÿ«ÿªÿ®ÿ¯ÿ²ÿ³ÿ¸ÿ¸ÿ±ÿ³ÿ¯ÿ¨ÿ¶ÿ¼ÿ³ÿ´ÿ°ÿºÿ¿ÿ±ÿ¦ÿ«ÿ­ÿ²ÿµÿ¬ÿªÿ²ÿ°ÿ«ÿ°ÿ¸ÿ¡ÿ­ÿ­ÿ·ÿ¾ÿ¶ÿ­ÿ²ÿµÿ³ÿ°ÿ°ÿ±ÿ«ÿ¬ÿ³ÿ®ÿ¬ÿ«ÿ³ÿ­ÿ­ÿ«ÿ®ÿ´ÿºÿ±ÿÿ±ÿ³ÿ¨ÿ¯ÿ¢ÿ ÿÿ¦ÿ©ÿ¤ÿ¤ÿ¯ÿ»ÿºÿ¦ÿ´ÿ·ÿ³ÿÀÿ·ÿ¶ÿ¦ÿ®ÿ®ÿ¨ÿ ÿ¢ÿ¹ÿ·ÿ¡ÿªÿ ÿ¥ÿ±ÿ©ÿ¨ÿ»ÿ±ÿ±ÿ¿ÿ»ÿ¹ÿµÿ®ÿªÿ¤ÿ¤ÿÿ¶ÿ·ÿªÿÿ¨ÿ¨ÿ¢ÿÀÿµÿ¦ÿ¬ÿ¬ÿ¢ÿ¤ÿ±ÿÄÿ¹ÿ«ÿ¢ÿÿ«ÿ°ÿ ÿºÿ´ÿ¨ÿ¸ÿ®ÿ²ÿ¼ÿ¶ÿ²ÿ²ÿªÿ¥ÿ²ÿ£ÿ ÿ°ÿÿÿ«ÿ²ÿ®ÿªÿ°ÿ·ÿªÿ¨ÿ¯ÿ³ÿµÿ·ÿ§ÿ¡ÿ©ÿ¯ÿ«ÿªÿ±ÿ²ÿºÿÀÿÿ»ÿ¶ÿÿ¦ÿ®ÿ®ÿ£ÿÿ½ÿ»ÿ£ÿ ÿ®ÿ£ÿ¬ÿ­ÿ©ÿªÿ­ÿ­ÿ®ÿ¸ÿÿ£ÿ¹ÿ¶ÿ¼ÿ«ÿÿ§ÿ­ÿ§ÿ©ÿÿ«ÿ¯ÿ§ÿ ÿ¹ÿ»ÿ¸ÿµÿ¬ÿ®ÿºÿ¦ÿ³ÿ¿ÿÀÿ¯ÿ©ÿµÿ¸ÿºÿ¼ÿ¶ÿ­ÿµÿªÿÿ¥ÿ¯ÿ°ÿ«ÿ¡ÿ¤ÿ¬ÿ°ÿ¸ÿµÿ¥ÿ¥ÿ«ÿ¨ÿ¥ÿ©ÿ·ÿ´ÿÿ ÿ¥ÿµÿÿ¿ÿÆÿ«ÿ¦ÿ¢ÿ­ÿ¼ÿ°ÿºÿ¿ÿ°ÿºÿ¨ÿ±ÿµÿ«ÿ§ÿ¨ÿ©ÿ±ÿ©ÿ­ÿ ÿ¨ÿ¨ÿÿ¤ÿ«ÿ­ÿ¬ÿ¨ÿ»ÿ¦ÿ£ÿ ÿ®ÿ§ÿ©ÿ³ÿ°ÿ°ÿ±ÿ¯ÿµÿÿ®ÿ¾ÿ±ÿÿÿ©ÿ®ÿµÿÿ³ÿ¸ÿ´ÿ¯ÿ­ÿ­ÿ°ÿ¯ÿ³ÿ ÿ¶ÿ¯ÿ¬ÿ·ÿ®ÿ£ÿ°ÿ¹ÿªÿªÿ»ÿ³ÿµÿ¥ÿ¡ÿ¦ÿ¬ÿ²ÿ­ÿªÿ¦ÿ´ÿ¥ÿ°ÿ¼ÿµÿ­ÿ¶ÿ¼ÿ°ÿ¹ÿ±ÿÿ¬ÿ©ÿ¢ÿ£ÿ¥ÿ¬ÿªÿ²ÿ¶ÿ¸ÿ¶ÿ¼ÿ³ÿÿÿ´ÿ³ÿ»ÿÁÿ¼ÿ·ÿºÿ¶ÿ´ÿºÿªÿ»ÿ°ÿ¯ÿ«ÿ¯ÿ°ÿ¯ÿ«ÿ¨ÿ¯ÿ¾ÿºÿÇÿ³ÿ°ÿ¬ÿ¡ÿ§ÿ«ÿ§ÿ§ÿ£ÿ©ÿ²ÿ¶ÿ³ÿ¯ÿ°ÿ¨ÿÿ¨ÿ¦ÿ¬ÿ·ÿ½ÿ¼ÿ³ÿºÿ­ÿ¶ÿ±ÿ³ÿ¶ÿ¬ÿ£ÿ§ÿ¡ÿ¡ÿ´ÿ²ÿ­ÿ©ÿ®ÿ°ÿ³ÿ²ÿ²ÿ½ÿ¹ÿ¤ÿ²ÿ§ÿ¦ÿ¶ÿµÿªÿ±ÿ­ÿ·ÿ³ÿ¼ÿ°ÿ§ÿªÿ­ÿ¨ÿ´ÿ£ÿÃÿ¨ÿ¨ÿ­ÿ¯ÿ­ÿ±ÿ½ÿ«ÿ¯ÿ¤ÿ¶ÿ²ÿ©ÿ©ÿ«ÿ«ÿ¿ÿÇÿÀÿ»ÿ§ÿ¯ÿ§ÿ ÿ®ÿ®ÿÿÿ¦ÿÿ¥ÿ¡ÿÿ£ÿªÿ§ÿ¡ÿÿÿÿ¢ÿ£ÿªÿ°ÿ­ÿªÿÿÿÿÿÿÿÿÿÿÿÿÿÿÿÿÿÿÿÿÿÿÿÿÿÿÿÿ§ÿªÿ¨ÿ¬ÿ©ÿ£ÿ¦ÿ´ÿ´ÿ·ÿ¶ÿ²ÿ³ÿ¡ÿªÿµÿ¬ÿ®ÿ®ÿ£ÿ£ÿ«ÿ«ÿ³ÿ½ÿ¨ÿ»ÿ²ÿ³ÿ°ÿ©ÿ¦ÿ£ÿ¢ÿ¨ÿ¥ÿ©ÿ¤ÿ¦ÿ¡ÿªÿ®ÿ­ÿ²ÿ¶ÿ²ÿ¶ÿÓÿ³ÿ·ÿµÿ¸ÿµÿ«ÿ¬ÿ³ÿ¸ÿ§ÿ°ÿ§ÿ«ÿ«ÿ­ÿ£ÿ¬ÿÀÿ±ÿ®ÿ½ÿªÿªÿ´ÿ«ÿ­ÿ²ÿ©ÿ¨ÿ±ÿ¨ÿ¬ÿ³ÿªÿ®ÿ¯ÿ¶ÿ¹ÿ±ÿ°ÿ°ÿÿÿ¬ÿ³ÿ³ÿ¬ÿ£ÿ¥ÿ¨ÿ±ÿ³ÿ§ÿ´ÿ°ÿ»ÿ±ÿ¨ÿ±ÿ·ÿºÿ²ÿ°ÿ°ÿ£ÿÀÿ°ÿºÿ©ÿ©ÿ´ÿµÿ°ÿ¦ÿ¤ÿ­ÿ®ÿªÿ¼ÿ³ÿ«ÿ²ÿ¼ÿºÿÀÿ¿ÿµÿ³ÿ´ÿ°ÿ¶ÿ³ÿ§ÿÀÿ¶ÿ¬ÿ°ÿµÿ°ÿ¦ÿ¦ÿµÿ³ÿ·ÿ­ÿ¸ÿ«ÿ¬ÿ©ÿ­ÿ§ÿ¤ÿ¯ÿ¬ÿ¨ÿ¬ÿ©ÿÂÿ»ÿ¶ÿ®ÿÿ ÿªÿ±ÿ´ÿ­ÿµÿËÿ¸ÿ¢ÿ´ÿ¸ÿ¯ÿ­ÿ«ÿ¥ÿ¡ÿ¦ÿµÿµÿ£ÿ­ÿÂÿ¸ÿ°ÿ±ÿ¾ÿ¶ÿ´ÿ²ÿ²ÿ¼ÿµÿ²ÿ´ÿ·ÿ®ÿ¯ÿ¡ÿ©ÿ¯ÿ°ÿ°ÿ¶ÿ¸ÿ§ÿªÿªÿÁÿ¤ÿ¯ÿ£ÿ¤ÿ¹ÿ½ÿ¹ÿ¬ÿ¥ÿ¯ÿ´ÿµÿªÿ¥ÿ¡ÿ¶ÿ­ÿ°ÿ°ÿªÿ¦ÿ©ÿ®ÿ¨ÿ ÿ¦ÿÿÿ§ÿ¼ÿ­ÿ³ÿºÿ²ÿªÿ®ÿ°ÿ¯ÿ¶ÿ³ÿ³ÿºÿ«ÿ§ÿ§ÿ¹ÿ ÿ ÿªÿ±ÿ¶ÿ´ÿ¨ÿÿ¯ÿÊÿ®ÿÿ¢ÿ¦ÿ®ÿªÿ¼ÿÁÿ¶ÿ³ÿµÿ±ÿ±ÿ®ÿ±ÿ­ÿ¥ÿµÿ³ÿ´ÿ±ÿ´ÿ·ÿ¶ÿ®ÿ³ÿµÿ£ÿªÿÿ¯ÿ±ÿÌÿÿ¥ÿ¢ÿ©ÿ°ÿ²ÿ¯ÿ²ÿ±ÿ¬ÿ»ÿ¾ÿ­ÿ¤ÿ¶ÿ¼ÿ­ÿ°ÿ±ÿ¬ÿ«ÿ°ÿ°ÿ¥ÿ£ÿ¶ÿµÿµÿ ÿ­ÿ¦ÿ»ÿÂÿ«ÿ¯ÿµÿ¯ÿ²ÿ¶ÿ¯ÿ©ÿ­ÿ®ÿ±ÿ²ÿÂÿ·ÿ³ÿ¬ÿµÿ½ÿ«ÿ±ÿ­ÿ±ÿ¹ÿ°ÿ­ÿ¯ÿ¢ÿ³ÿ½ÿ°ÿªÿÿÿÅÿ°ÿ¦ÿ©ÿ°ÿ·ÿ²ÿ´ÿ²ÿ¥ÿ³ÿ´ÿ®ÿ¹ÿ¿ÿ¯ÿÿ¥ÿ«ÿ®ÿ­ÿ¬ÿ¹ÿºÿ°ÿ´ÿ¸ÿµÿ¿ÿ©ÿ³ÿ¾ÿªÿ¢ÿ©ÿªÿ·ÿ¼ÿ¾ÿ«ÿ¡ÿ¨ÿ°ÿµÿ¸ÿ¶ÿ¬ÿ°ÿ°ÿ©ÿ ÿ­ÿ´ÿ¬ÿ©ÿ­ÿ¬ÿÄÿ³ÿ«ÿ¯ÿ«ÿ­ÿ·ÿ¸ÿªÿ­ÿ«ÿ©ÿ¯ÿ¹ÿªÿ­ÿ¼ÿ°ÿ¼ÿ½ÿ®ÿ¸ÿ½ÿ³ÿ»ÿÀÿ²ÿ°ÿÿ±ÿ«ÿµÿÿ£ÿ¹ÿ­ÿ­ÿ¯ÿ¸ÿ£ÿ ÿ­ÿ°ÿ¤ÿÿ¡ÿ©ÿ¬ÿ®ÿÿ¬ÿ¯ÿ¥ÿ§ÿ«ÿ¦ÿ¦ÿ¦ÿ©ÿ¤ÿ§ÿ¬ÿ²ÿ¨ÿ¢ÿ§ÿÿÿÿÿ©ÿÿ¬ÿÿ°ÿ«ÿ¢ÿÿÿ¡ÿ¡ÿªÿ¶ÿ®ÿ¥ÿ°ÿ°ÿ ÿ¡ÿ°ÿ§ÿ©ÿ°ÿÿ¶ÿ®ÿÿ«ÿªÿ«ÿ¢ÿ¦ÿ¨ÿ¡ÿÿ ÿ¤ÿ¬ÿ­ÿ¢ÿÿÿ¢ÿ¢ÿÿÿ´ÿºÿÿÿÿ¢ÿÿ¡ÿÿ¢ÿ©ÿ²ÿ¥ÿÿªÿ¡ÿÿ£ÿÿÿÿÿ¬ÿ¥ÿ«ÿ ÿÿÿ¢ÿ¦ÿ¤ÿ¨ÿ£ÿÿÿ¯ÿ´ÿ¥ÿÿÿ¦ÿ£ÿ±ÿ´ÿ±ÿªÿ´ÿ°ÿµÿ·ÿ¾ÿ°ÿ¼ÿ·ÿ«ÿ¯ÿ²ÿ·ÿºÿ²ÿ¬ÿ±ÿ´ÿ³ÿµÿ©ÿ¬ÿ¹ÿ«ÿ½ÿ«ÿ¢ÿ¾ÿ¡ÿ±ÿºÿºÿÃÿÂÿ«ÿ¥ÿ¢ÿ®ÿµÿ²ÿ¬ÿ±ÿ¸ÿ³ÿ³ÿ³ÿ¯ÿ°ÿ·ÿÿ¬ÿ·ÿ²ÿ ÿ¸ÿ»ÿ²ÿÃÿ´ÿ©ÿ©ÿ­ÿªÿ®ÿ²ÿ¯ÿ¦ÿ­ÿ¾ÿÂÿµÿÿ¬ÿ¶ÿ±ÿ¬ÿÁÿ³ÿºÿËÿ«ÿ¢ÿ¹ÿ³ÿ¸ÿÿ±ÿ¶ÿ°ÿ¶ÿµÿ±ÿ­ÿ±ÿ·ÿ´ÿ´ÿ´ÿ©ÿ¤ÿ ÿ§ÿ¼ÿ¯ÿµÿ´ÿ¨ÿªÿ¯ÿ®ÿ«ÿÄÿµÿªÿ¤ÿ®ÿ¶ÿ±ÿ¬ÿ§ÿ¦ÿ¯ÿ¼ÿ¶ÿ©ÿ¯ÿ°ÿ«ÿ²ÿ¦ÿ­ÿ¬ÿ·ÿ³ÿªÿµÿ¨ÿªÿ±ÿ³ÿªÿ¿ÿ¸ÿ³ÿµÿ±ÿªÿ¯ÿ¹ÿ¸ÿ´ÿ¯ÿ³ÿ¸ÿ¼ÿºÿ°ÿ±ÿ±ÿªÿÿ¶ÿ¥ÿªÿ±ÿ²ÿ²ÿ¼ÿ§ÿ©ÿºÿ¾ÿÿ¯ÿ­ÿ­ÿ©ÿ²ÿ¤ÿªÿ¬ÿÿ­ÿ¹ÿ«ÿ©ÿªÿ­ÿªÿ¦ÿ²ÿ±ÿ¯ÿ«ÿ²ÿ­ÿ´ÿ¹ÿ´ÿ½ÿ¯ÿ³ÿ­ÿºÿ©ÿ©ÿ®ÿ¬ÿ«ÿ§ÿ ÿ¨ÿ¡ÿ¡ÿ ÿÿ_ÿiÿÿ¦ÿ°ÿ·ÿ¯ÿ¯ÿ¶ÿ­ÿÿÿ©ÿ«ÿ¨ÿ¥ÿ¸ÿ®ÿ£ÿ¶ÿ¡ÿ§ÿ«ÿ¨ÿªÿ¸ÿ§ÿ£ÿ ÿÿ©ÿ©ÿ¥ÿ«ÿ¨ÿ¤ÿÿ¡ÿ®ÿ¯ÿ¦ÿ¦ÿ´ÿ°ÿ®ÿ«ÿ°ÿ£ÿÿ¤ÿ«ÿ¾ÿ¦ÿ¢ÿ£ÿ¯ÿ¸ÿ¸ÿ´ÿ¦ÿ«ÿ«ÿ°ÿ­ÿªÿ®ÿµÿ´ÿ³ÿ­ÿ³ÿ³ÿªÿªÿ§ÿ©ÿ²ÿ´ÿ¶ÿ®ÿ¶ÿ¯ÿÿ¢ÿ¥ÿªÿ²ÿ«ÿ§ÿ¬ÿ¬ÿÇÿ·ÿÙÿ«ÿ§ÿµÿ¬ÿ½ÿ¯ÿÿ§ÿ¤ÿ¢ÿÿ£ÿµÿ¼ÿ¶ÿ´ÿ°ÿ¯ÿªÿ£ÿ§ÿ¬ÿ§ÿ ÿ«ÿ°ÿ¡ÿ¤ÿ¬ÿ²ÿ¸ÿÿ­ÿ¼ÿ³ÿ«ÿÆÿ£ÿ§ÿ¥ÿ§ÿ±ÿÿ£ÿ¤ÿ©ÿ°ÿ²ÿ¤ÿ¡ÿ®ÿ¦ÿ¤ÿ­ÿ¨ÿªÿ­ÿ¨ÿªÿ¯ÿ®ÿ°ÿ¯ÿ¬ÿ½ÿ¼ÿµÿ´ÿªÿªÿ®ÿ£ÿ§ÿ´ÿ¼ÿ»ÿ©ÿ ÿÿ§ÿÿÿ®ÿ¯ÿ¯ÿ¹ÿ±ÿ¦ÿ³ÿ¶ÿ£ÿµÿ¬ÿ°ÿ°ÿ³ÿ·ÿ­ÿ¯ÿ¶ÿ³ÿÿÿ¨ÿ¯ÿ¶ÿ¸ÿ´ÿ§ÿ©ÿ­ÿ§ÿ¥ÿ³ÿ«ÿ³ÿ¢ÿÿ³ÿ°ÿ®ÿ¤ÿ¥ÿ¬ÿ¬ÿÿ¦ÿ¬ÿ®ÿ¢ÿ§ÿ­ÿ©ÿ¼ÿªÿ±ÿ³ÿ¬ÿ¬ÿ¤ÿ©ÿ¯ÿ³ÿ»ÿ¾ÿµÿ²ÿ®ÿ£ÿ¦ÿ²ÿ°ÿ«ÿµÿµÿ¤ÿÿ¥ÿ¯ÿ¹ÿ³ÿ¿ÿ²ÿ¥ÿ¡ÿ¨ÿ³ÿºÿ«ÿ¿ÿ±ÿ¨ÿ±ÿ°ÿ¨ÿ±ÿ­ÿÿµÿ¯ÿÿ¤ÿ¯ÿ±ÿÀÿ´ÿµÿ¯ÿ§ÿ¨ÿ²ÿ½ÿ´ÿ¤ÿ§ÿ¯ÿªÿ¨ÿ±ÿ°ÿÿÿ©ÿ©ÿµÿ¬ÿ±ÿ¥ÿ¶ÿ±ÿ©ÿÿ£ÿ³ÿÿ­ÿ¹ÿ«ÿªÿÿ¤ÿ¬ÿµÿ ÿ±ÿ¦ÿÿÿ°ÿ³ÿ±ÿ°ÿ²ÿ­ÿ«ÿºÿÿÿ¦ÿ¥ÿ³ÿ²ÿ¦ÿ¦ÿ¯ÿ¹ÿµÿ¬ÿ§ÿªÿµÿ¼ÿ·ÿ¬ÿ©ÿ¤ÿ°ÿ©ÿ²ÿ­ÿ£ÿªÿ³ÿ·ÿÿ´ÿÿ¤ÿ±ÿ¬ÿ©ÿªÿ¸ÿ ÿ­ÿ­ÿ±ÿ°ÿ¶ÿ¯ÿ±ÿ©ÿÿ¨ÿ¬ÿ¢ÿÿ£ÿ¥ÿ¬ÿ¬ÿ®ÿµÿ·ÿ«ÿ¤ÿ«ÿ«ÿªÿ¨ÿ­ÿ³ÿ®ÿ¶ÿ±ÿ«ÿ¬ÿ¯ÿ«ÿ¡ÿ¨ÿ£ÿ²ÿ²ÿ©ÿ¨ÿ§ÿ£ÿÿÿÿ°ÿ¾ÿ¹ÿ®ÿ±ÿÿ±ÿ¨ÿ¥ÿ©ÿºÿ¯ÿ¯ÿ´ÿ²ÿ­ÿ´ÿÿÿ³ÿ­ÿ¨ÿ¨ÿ´ÿ°ÿªÿ²ÿ¸ÿ²ÿ¯ÿ®ÿ¢ÿ¢ÿ©ÿ§ÿ©ÿ¬ÿ¥ÿªÿ©ÿ®ÿ§ÿ¥ÿªÿ¸ÿ¿ÿÃÿ®ÿ´ÿ±ÿ¸ÿ«ÿ¯ÿ¦ÿ¶ÿ­ÿ¸ÿÄÿ¼ÿ´ÿ©ÿªÿ«ÿ·ÿ®ÿ¶ÿ²ÿ·ÿ¨ÿ£ÿ©ÿ«ÿªÿ²ÿ¶ÿ­ÿ­ÿ¦ÿ«ÿ¯ÿªÿ¦ÿ¥ÿ©ÿ¬ÿ­ÿ¦ÿ®ÿ®ÿ±ÿ«ÿ¯ÿ¯ÿ¸ÿ²ÿ·ÿ´ÿ§ÿ²ÿ±ÿ¬ÿ®ÿ«ÿ¡ÿµÿ¥ÿ¯ÿ¹ÿ°ÿ±ÿªÿ®ÿ§ÿ«ÿ¥ÿ¡ÿ´ÿºÿ¨ÿ¹ÿ·ÿ³ÿ©ÿ¬ÿ²ÿ¶ÿµÿ¬ÿ®ÿ´ÿ²ÿ²ÿ°ÿ³ÿºÿ´ÿ¥ÿ¨ÿ¸ÿ³ÿ«ÿ©ÿ§ÿ®ÿ¬ÿ¥ÿµÿ¯ÿ§ÿªÿ¹ÿ³ÿ¢ÿ¢ÿ¡ÿ±ÿÿ«ÿ°ÿ¹ÿµÿ«ÿ²ÿ«ÿ¦ÿµÿ¥ÿ±ÿ¨ÿ¯ÿ¥ÿ²ÿ«ÿ©ÿ±ÿµÿ¦ÿÿ«ÿ¯ÿ«ÿ¨ÿ¢ÿ¢ÿªÿ­ÿ´ÿµÿ¬ÿ¶ÿ²ÿ©ÿ®ÿ£ÿ¤ÿ´ÿ³ÿµÿ¹ÿ£ÿÿ®ÿ¯ÿ»ÿ«ÿ¦ÿÁÿ³ÿ¬ÿÅÿ·ÿÿ³ÿ¬ÿ²ÿ³ÿÿÿ·ÿ«ÿ­ÿ¯ÿ£ÿÿ¾ÿªÿ©ÿ©ÿ±ÿ¼ÿ³ÿ«ÿ±ÿ¾ÿ¿ÿ¶ÿ²ÿ®ÿ­ÿ«ÿ§ÿ¥ÿ­ÿ·ÿ¦ÿ­ÿ¯ÿµÿªÿªÿ±ÿªÿ£ÿ¤ÿ³ÿ®ÿ¢ÿºÿ³ÿ±ÿ·ÿ¹ÿ¥ÿ½ÿÿ¯ÿ£ÿ²ÿ¶ÿ¬ÿ¨ÿ³ÿ³ÿ·ÿ²ÿ¥ÿ±ÿ°ÿ£ÿ­ÿ¼ÿ¼ÿ´ÿ®ÿ¯ÿ¬ÿ¬ÿ¯ÿ¥ÿ¬ÿ¨ÿÿ­ÿªÿ¡ÿ£ÿªÿ·ÿ´ÿ¶ÿ¬ÿÀÿ§ÿ±ÿ±ÿ·ÿ£ÿ¤ÿ¢ÿ¾ÿ¾ÿ ÿ¶ÿ­ÿ°ÿ²ÿ¹ÿ³ÿ¹ÿ¯ÿ§ÿ­ÿ±ÿ¨ÿ¤ÿ­ÿ¬ÿ­ÿ¢ÿÿ³ÿ¾ÿ¸ÿ±ÿ´ÿ­ÿÀÿÊÿ¿ÿ¯ÿ ÿ¦ÿ¯ÿ®ÿªÿ¾ÿ±ÿÿ¯ÿÿ¤ÿ¯ÿÿ¿ÿ´ÿ¬ÿ¬ÿ­ÿ²ÿ³ÿ¶ÿ¸ÿ¼ÿ¶ÿ¯ÿ´ÿ°ÿ¦ÿ¨ÿ«ÿªÿ«ÿ®ÿ©ÿ¦ÿ´ÿ±ÿ°ÿ¯ÿ¯ÿ¯ÿ¹ÿ¤ÿ²ÿ¯ÿ§ÿ¶ÿ­ÿªÿ»ÿ¹ÿ¯ÿ¦ÿ¼ÿ´ÿ²ÿ®ÿ¸ÿ«ÿ ÿ­ÿ²ÿ¨ÿªÿ´ÿ¦ÿ¬ÿ¬ÿ¦ÿ¶ÿ¸ÿ³ÿµÿ¯ÿ®ÿ¬ÿ³ÿÀÿ¶ÿ¶ÿ¯ÿ¬ÿµÿ¼ÿÿ´ÿ¥ÿ¶ÿÐÿ»ÿÆÿ§ÿºÿ¿ÿÅÿ¸ÿ»ÿ·ÿÿ¯ÿ¯ÿ²ÿ°ÿ¯ÿ®ÿ¶ÿºÿµÿ°ÿ­ÿ¸ÿÁÿºÿ³ÿ²ÿ®ÿ­ÿ¿ÿ°ÿªÿ¨ÿ±ÿ£ÿ­ÿ¶ÿ«ÿ¶ÿºÿÿ¤ÿ·ÿ·ÿ²ÿ³ÿµÿ±ÿ¶ÿ³ÿ¿ÿ»ÿ°ÿ¶ÿ»ÿ·ÿ¹ÿ¹ÿ³ÿ­ÿ­ÿµÿ³ÿ¬ÿ®ÿ°ÿµÿÿÃÿ®ÿªÿªÿ¸ÿ½ÿªÿ ÿ®ÿ©ÿ¨ÿ¢ÿ®ÿÁÿªÿ©ÿ¶ÿ»ÿ¹ÿºÿ²ÿ¢ÿ¨ÿ²ÿ¶ÿ±ÿ±ÿµÿ¬ÿ¤ÿ¯ÿ¸ÿ«ÿ·ÿ®ÿ¯ÿ«ÿ´ÿ²ÿ­ÿªÿ¬ÿÿ³ÿ±ÿ«ÿ¬ÿ©ÿ­ÿ²ÿ®ÿªÿ»ÿ®ÿ¤ÿµÿºÿ°ÿ¶ÿ³ÿ¬ÿ°ÿ¦ÿ¢ÿ¨ÿ¥ÿÿ´ÿµÿ±ÿ«ÿ¤ÿ¨ÿ­ÿ°ÿ³ÿÿÿ±ÿ¸ÿ¶ÿ²ÿ°ÿ±ÿ´ÿ»ÿ½ÿ³ÿ©ÿ¦ÿ­ÿ¹ÿ½ÿ¸ÿ°ÿ­ÿ­ÿ¡ÿÿ¯ÿ®ÿ±ÿ«ÿ¯ÿ´ÿÿ²ÿ±ÿ·ÿ°ÿÿÿ¹ÿ«ÿ´ÿ¼ÿ«ÿ©ÿ¤ÿ¡ÿ©ÿ­ÿ²ÿ¯ÿ¦ÿ¨ÿ¨ÿ«ÿ§ÿÿ±ÿ¤ÿ¸ÿ¶ÿ°ÿ°ÿÿ¢ÿ²ÿ·ÿ¹ÿ°ÿÿ«ÿ¨ÿÿ ÿ«ÿªÿ±ÿ¯ÿµÿºÿ¦ÿ­ÿ³ÿ©ÿ§ÿ´ÿ±ÿªÿ«ÿÿ¶ÿ«ÿ ÿ´ÿ·ÿ¤ÿ ÿ©ÿ¶ÿ¸ÿ©ÿ ÿªÿ¬ÿªÿ¬ÿ¯ÿ²ÿ£ÿÿ¨ÿ´ÿµÿ°ÿ²ÿ¦ÿ´ÿ©ÿÿÿªÿ³ÿ¬ÿ¹ÿ¾ÿ¬ÿ¦ÿ¦ÿªÿ«ÿ®ÿ±ÿªÿ­ÿ¯ÿ«ÿªÿÿªÿ¦ÿÿÿ«ÿ¨ÿÿµÿ­ÿ²ÿ¦ÿÿ¨ÿ£ÿÿ§ÿÿÿÿÿÿ®ÿÿÿ«ÿ¬ÿ¤ÿÿÿÿ¡ÿªÿ£ÿÿÿ¦ÿ²ÿ«ÿ©ÿ¢ÿ ÿÿÿ ÿÿÿÿªÿ§ÿºÿ¯ÿ¸ÿÿ¨ÿ ÿ¬ÿÿ¤ÿÿ¦ÿ¦ÿ£ÿ ÿ¡ÿªÿ²ÿ¬ÿ¥ÿªÿ¡ÿÿÿÿÿÿÿªÿ´ÿ ÿ¤ÿÿÿ©ÿ°ÿªÿ«ÿÿÿ~ÿÿ¬ÿ¤ÿ¨ÿÿ ÿ±ÿ£ÿ¦ÿ§ÿ£ÿ¤ÿ¨ÿ£ÿ©ÿ§ÿ©ÿ®ÿ¯ÿ¯ÿ®ÿªÿ§ÿ¨ÿ±ÿ©ÿ¥ÿ¡ÿ ÿÿ§ÿ¤ÿ§ÿ»ÿÿ§ÿ¬ÿ¤ÿ ÿÿ ÿ¬ÿ±ÿ°ÿªÿ¬ÿ¶ÿ»ÿ·ÿ¨ÿ±ÿ¹ÿ¬ÿ¥ÿºÿ¼ÿ¼ÿºÿ±ÿ¬ÿ¾ÿ½ÿ°ÿ«ÿÿ­ÿ¹ÿ®ÿ¸ÿ¸ÿÿ³ÿ¹ÿ³ÿ®ÿ«ÿ®ÿ¸ÿ¯ÿ´ÿ¹ÿ®ÿ¥ÿ¥ÿ©ÿÿÿªÿ»ÿµÿ¹ÿ±ÿ³ÿ¢ÿÿÿ ÿ¨ÿÿÿÿ²ÿµÿ¦ÿ°ÿ¼ÿ±ÿ¬ÿ»ÿ°ÿ¾ÿ¹ÿ«ÿ£ÿ¯ÿ¹ÿ·ÿ®ÿ¹ÿ¾ÿ¯ÿ«ÿ­ÿ¯ÿ£ÿ¶ÿ¢ÿ®ÿ¥ÿ«ÿµÿ¯ÿ®ÿ±ÿ«ÿ±ÿµÿ«ÿ©ÿ¯ÿ´ÿ°ÿ¬ÿ£ÿÀÿ¸ÿ¿ÿ¯ÿ¼ÿ¼ÿ¨ÿ³ÿ°ÿªÿ°ÿ´ÿ¶ÿ´ÿ¨ÿªÿ©ÿ­ÿ­ÿÀÿ°ÿ©ÿ¯ÿ¯ÿ§ÿ­ÿÿªÿÂÿ¼ÿ³ÿ«ÿ«ÿ°ÿ¹ÿ±ÿ«ÿ­ÿ³ÿµÿ¶ÿ­ÿ£ÿ­ÿ´ÿ²ÿ³ÿ±ÿ«ÿ²ÿ§ÿ¸ÿ¨ÿÂÿ«ÿªÿ¥ÿ´ÿ§ÿ©ÿ¬ÿ«ÿµÿ³ÿªÿ®ÿ³ÿ²ÿ§ÿ»ÿ·ÿ«ÿ©ÿ³ÿ©ÿ­ÿ°ÿ¤ÿ¦ÿ°ÿ®ÿ²ÿ®ÿ¾ÿ­ÿ½ÿ«ÿ¥ÿ ÿ§ÿ´ÿ´ÿ®ÿªÿ«ÿ²ÿ°ÿÿ©ÿ·ÿ¥ÿ¤ÿ±ÿ«ÿ¥ÿ«ÿ¯ÿ²ÿ³ÿ¯ÿ±ÿ´ÿ®ÿªÿÿ±ÿ¬ÿ®ÿÀÿ­ÿ«ÿ¯ÿµÿ³ÿ¤ÿ£ÿ­ÿ±ÿ»ÿ«ÿ ÿ¡ÿ ÿ²ÿ±ÿ±ÿªÿ ÿ­ÿµÿÿ¿ÿ³ÿ¯ÿ«ÿ®ÿÿ¥ÿ¶ÿ§ÿÿÿ¡ÿ´ÿ¶ÿ¡ÿªÿ©ÿ©ÿªÿ°ÿ©ÿ·ÿ²ÿ·ÿ¾ÿ±ÿ£ÿ©ÿ«ÿ¨ÿ³ÿ¬ÿ²ÿÿÿ¡ÿ ÿ¯ÿ­ÿ¤ÿµÿµÿ¬ÿ§ÿ«ÿÿ­ÿ¯ÿ²ÿ¬ÿ©ÿ®ÿ®ÿªÿ»ÿÃÿ©ÿÿÀÿ¦ÿªÿ·ÿ¯ÿ·ÿ´ÿªÿ¤ÿÿ­ÿ¦ÿ ÿ³ÿ¦ÿÿ¬ÿ¹ÿ­ÿ¥ÿ¯ÿ¸ÿ¼ÿ¯ÿ¥ÿ¯ÿ«ÿÿÿ£ÿ¯ÿ·ÿ®ÿ§ÿ«ÿ§ÿ°ÿ´ÿÿ¶ÿ°ÿ¡ÿ­ÿ½ÿ®ÿ£ÿ®ÿ®ÿ¶ÿ®ÿ«ÿ²ÿÿ¬ÿ°ÿ¸ÿ­ÿ©ÿ¯ÿµÿ»ÿ¤ÿ¢ÿ¹ÿ°ÿµÿºÿ¯ÿ³ÿ·ÿµÿ¸ÿºÿ¿ÿÇÿ¤ÿ¼ÿ´ÿ½ÿ³ÿ³ÿ¹ÿ½ÿºÿ¬ÿ´ÿ¼ÿÉÿ´ÿ¦ÿ±ÿ¯ÿµÿ¾ÿ¹ÿ¶ÿ¶ÿ¢ÿÿ©ÿÿ´ÿ±ÿ¶ÿ¶ÿ¶ÿ½ÿ¹ÿ²ÿªÿ¬ÿ·ÿ²ÿªÿ«ÿ°ÿªÿ¦ÿ°ÿ¹ÿ·ÿ´ÿ¿ÿ¶ÿ°ÿ¹ÿ²ÿ²ÿ®ÿ¡ÿ²ÿ»ÿºÿÂÿ«ÿ±ÿ¨ÿÿ§ÿ´ÿ¶ÿ»ÿ¨ÿ¯ÿÉÿ¼ÿ±ÿÿÿªÿ³ÿ¦ÿ©ÿ·ÿ°ÿ«ÿ¤ÿ¬ÿ¦ÿ³ÿºÿ±ÿ±ÿÀÿ¬ÿÿ£ÿ«ÿµÿ°ÿ³ÿ´ÿ«ÿ§ÿ¡ÿ£ÿ·ÿ¬ÿ¨ÿ²ÿ®ÿªÿ¯ÿ·ÿ¶ÿ©ÿ»ÿ²ÿ¯ÿªÿÿªÿ¸ÿªÿÿ¤ÿ¼ÿ±ÿ¯ÿÿ£ÿ©ÿ«ÿ¯ÿ°ÿ ÿ¬ÿ³ÿ§ÿ¹ÿ»ÿ«ÿ®ÿ»ÿ¯ÿµÿ§ÿ²ÿ¬ÿ¤ÿ¤ÿªÿ©ÿªÿ®ÿ¥ÿªÿ¾ÿÂÿ®ÿ³ÿ¶ÿ°ÿ´ÿ»ÿ´ÿ»ÿ¸ÿ·ÿ¿ÿ¹ÿµÿ³ÿ¬ÿ§ÿ¶ÿ¥ÿ ÿªÿ°ÿ²ÿ¬ÿ©ÿ²ÿ¦ÿ¥ÿÂÿ°ÿ°ÿ®ÿ§ÿ¦ÿ§ÿÿÿÿÿ ÿ¦ÿ¯ÿµÿ³ÿ¨ÿ£ÿ¸ÿªÿ©ÿ©ÿ«ÿ¥ÿÿ ÿÿ¢ÿ¬ÿ®ÿ¸ÿ®ÿ«ÿ³ÿ°ÿ¬ÿ¥ÿ´ÿ±ÿ½ÿ®ÿ¥ÿ¦ÿªÿªÿªÿ®ÿ¬ÿ©ÿ»ÿ°ÿªÿ°ÿ°ÿ¨ÿ§ÿ ÿ³ÿ²ÿ´ÿ´ÿ®ÿ¥ÿ¦ÿ°ÿ´ÿ¡ÿ±ÿ±ÿ¬ÿ¤ÿ©ÿ¯ÿ©ÿ±ÿºÿªÿ²ÿºÿ®ÿ¦ÿ¥ÿ¥ÿªÿ¶ÿºÿ½ÿ¹ÿ£ÿ©ÿ«ÿ¦ÿ¯ÿ£ÿÿ¨ÿ¤ÿÿÿ ÿÿ¡ÿ¦ÿ¥ÿ ÿ¡ÿÿÿ¯ÿ¬ÿ¤ÿªÿ¢ÿÿÿÿÿÿÿÿÿÿÿÿÿÿÿÿÿÿÿÿÿÿÿ£ÿÿÿÿÿÿ¤ÿ«ÿÿ¤ÿ·ÿ±ÿ®ÿ²ÿ±ÿ¶ÿ»ÿ¶ÿµÿ±ÿ¼ÿ¢ÿ¥ÿªÿ¡ÿ ÿ ÿ§ÿ³ÿ©ÿªÿ³ÿ·ÿµÿ²ÿ¯ÿ©ÿ ÿÿ£ÿ§ÿÿ²ÿ§ÿ²ÿ«ÿ¯ÿÂÿÊÿºÿ¥ÿ°ÿ´ÿ¼ÿ¼ÿµÿµÿ»ÿ¸ÿªÿ¢ÿ°ÿºÿ®ÿ³ÿ¨ÿ¬ÿ³ÿµÿªÿ¯ÿÀÿ²ÿ¹ÿ¸ÿ©ÿµÿ®ÿ¼ÿ¹ÿ¶ÿ±ÿ¬ÿ¶ÿ§ÿªÿÂÿ§ÿ¯ÿ­ÿªÿªÿ±ÿ½ÿÀÿ±ÿÿ²ÿ³ÿ¬ÿ¦ÿ¨ÿªÿ¬ÿ±ÿµÿ´ÿ¹ÿ­ÿ¹ÿ­ÿ·ÿºÿµÿ²ÿ¶ÿ¶ÿªÿÿÿÿ¾ÿªÿ½ÿºÿ°ÿ«ÿ³ÿ¶ÿ­ÿ¬ÿ¦ÿ®ÿ«ÿ®ÿ´ÿ·ÿ¸ÿ¸ÿ·ÿµÿªÿÿ¥ÿ¯ÿ³ÿ«ÿ¹ÿµÿ¶ÿµÿ®ÿ¬ÿ²ÿ¶ÿ±ÿ®ÿµÿ³ÿ¹ÿ­ÿ©ÿ¦ÿ¥ÿ¨ÿ©ÿ ÿÿ«ÿ¿ÿºÿµÿÃÿµÿ³ÿ¯ÿ©ÿ¥ÿ®ÿºÿ«ÿ«ÿÃÿ±ÿ®ÿµÿ½ÿ¸ÿ¹ÿ³ÿ¯ÿ³ÿ²ÿ¶ÿÈÿ¿ÿ¾ÿ§ÿ¸ÿºÿ°ÿªÿ±ÿ¹ÿ±ÿ¨ÿ¶ÿ¾ÿ½ÿ¹ÿ´ÿ³ÿ©ÿ¬ÿ¨ÿ¦ÿ­ÿ´ÿºÿºÿ²ÿ¬ÿÐÿ¨ÿµÿ­ÿ¯ÿ§ÿ¶ÿ»ÿ³ÿ¥ÿ¤ÿ´ÿ¦ÿ½ÿ­ÿ´ÿ±ÿ¸ÿ«ÿ©ÿ´ÿ³ÿ´ÿºÿ²ÿ¦ÿ­ÿ°ÿÿ½ÿ³ÿºÿ±ÿ¢ÿ¾ÿ¿ÿ²ÿ­ÿ±ÿ»ÿ¼ÿ¯ÿ»ÿ»ÿ³ÿ¬ÿ¬ÿ´ÿªÿ©ÿ¨ÿ®ÿ²ÿ¬ÿ§ÿ¡ÿ²ÿ¬ÿ«ÿ¢ÿ¯ÿ¦ÿ£ÿªÿ¸ÿ²ÿ¦ÿ«ÿ²ÿ®ÿ«ÿµÿ¦ÿÂÿ®ÿ«ÿ®ÿµÿ®ÿ¯ÿ¯ÿ¸ÿ´ÿ¤ÿ¨ÿÿ¤ÿ²ÿ¢ÿ¶ÿµÿ¼ÿºÿ£ÿ¤ÿ¯ÿ°ÿµÿ³ÿ¦ÿ¨ÿ²ÿ²ÿ·ÿ©ÿ°ÿ´ÿºÿ²ÿ­ÿ¯ÿ¨ÿ©ÿ®ÿ§ÿ£ÿ¯ÿ¶ÿ³ÿ±ÿ¼ÿ±ÿ©ÿ¹ÿ¸ÿ±ÿ½ÿ·ÿ®ÿ«ÿ²ÿ¯ÿÿ±ÿºÿ©ÿ¸ÿµÿ²ÿ ÿ±ÿºÿ»ÿ ÿ¼ÿÊÿµÿ±ÿ¸ÿ¾ÿ²ÿ®ÿ«ÿ¤ÿÁÿÿ´ÿÁÿ±ÿ¦ÿ«ÿ´ÿ¹ÿµÿ±ÿ´ÿ²ÿµÿªÿªÿ´ÿ¼ÿ£ÿ¢ÿ½ÿ¥ÿ¸ÿÀÿÁÿ¸ÿ®ÿ°ÿ´ÿµÿ¼ÿºÿ¬ÿ³ÿ¬ÿ«ÿ¨ÿ«ÿ¡ÿ©ÿ®ÿ²ÿ¯ÿ¨ÿ©ÿ²ÿµÿ¯ÿ¨ÿ®ÿ³ÿ·ÿ§ÿ±ÿ¶ÿºÿªÿ»ÿªÿ±ÿºÿ¶ÿ»ÿ¿ÿ±ÿªÿ·ÿ¹ÿ­ÿ´ÿ­ÿ®ÿ®ÿ·ÿ¥ÿ¶ÿ¸ÿ·ÿºÿ´ÿ¥ÿ­ÿµÿ­ÿ²ÿ½ÿ·ÿ´ÿ±ÿ°ÿÿºÿÿÿ­ÿ£ÿ¤ÿ´ÿ­ÿ§ÿÿ¤ÿ¨ÿ ÿ¡ÿ¥ÿ©ÿ­ÿ¦ÿÿ«ÿ®ÿ«ÿ«ÿ²ÿ³ÿ¬ÿ©ÿ¨ÿ ÿÿÿÿÿÿ¡ÿÿ¥ÿÿÿÿÿ¨ÿ­ÿ¶ÿ¤ÿ¢ÿÿÿ¦ÿ®ÿ°ÿ©ÿ¥ÿªÿ¬ÿ§ÿ ÿ£ÿ°ÿªÿ¤ÿ£ÿÿËÿ²ÿÿ´ÿ°ÿ»ÿ´ÿ®ÿ¯ÿ¨ÿÿÿÿÿÿ¤ÿªÿÿÿ¥ÿÿ¨ÿµÿ¢ÿÿÿÿÿÿÿÿ¢ÿ¢ÿ¤ÿ¡ÿÿ£ÿÿÿÿÿÿÿ¢ÿ¥ÿ¹ÿªÿ¡ÿÿÿ ÿ©ÿ¥ÿ¦ÿ ÿÿÿ¥ÿªÿªÿ¡ÿ¤ÿ¡ÿ¢ÿ¬ÿ±ÿ¬ÿ«ÿªÿ·ÿµÿ©ÿ¾ÿ¯ÿ¸ÿ±ÿ£ÿ¯ÿ²ÿ®ÿ¶ÿ²ÿ­ÿ¸ÿµÿ°ÿ±ÿ§ÿ©ÿ±ÿªÿ½ÿ³ÿ³ÿ§ÿµÿ°ÿ³ÿÿ¯ÿµÿÀÿÁÿ§ÿ¦ÿ¦ÿªÿµÿ¸ÿºÿ²ÿ­ÿ³ÿ³ÿ·ÿ©ÿ¢ÿ®ÿ½ÿ¶ÿ®ÿ´ÿ²ÿ¶ÿ¿ÿ¬ÿ±ÿ¬ÿ®ÿ¨ÿ±ÿ®ÿ¢ÿ©ÿ²ÿ²ÿ°ÿ²ÿ¼ÿºÿ¬ÿ°ÿ¶ÿµÿºÿ¿ÿÅÿ¯ÿµÿ½ÿºÿ¾ÿ¥ÿ²ÿ²ÿ°ÿµÿ°ÿµÿ´ÿ­ÿ±ÿ²ÿ¯ÿ°ÿ©ÿ¬ÿ­ÿ¶ÿ»ÿ³ÿ°ÿÁÿÿ¦ÿ¥ÿ­ÿ§ÿÇÿ¬ÿ²ÿ¢ÿ§ÿ¶ÿ¬ÿ«ÿ­ÿ²ÿ­ÿ¯ÿ»ÿ±ÿªÿ°ÿªÿ®ÿ´ÿ©ÿÂÿ¸ÿ¬ÿµÿªÿ¬ÿ´ÿ¶ÿÀÿ­ÿ¿ÿ°ÿ¤ÿÿ«ÿºÿ³ÿ³ÿ¬ÿ©ÿ¦ÿ¬ÿ²ÿ±ÿµÿ©ÿ®ÿ²ÿ³ÿªÿªÿ¨ÿ©ÿ¯ÿ¦ÿ«ÿ®ÿ¥ÿ±ÿºÿ·ÿªÿ´ÿ±ÿÿÿ¨ÿÿ¢ÿ²ÿ±ÿ°ÿ¶ÿ®ÿ­ÿ²ÿ®ÿ«ÿ­ÿºÿ¸ÿ¥ÿ¶ÿ¸ÿªÿ«ÿ°ÿ¶ÿ¯ÿ¦ÿ¾ÿ­ÿ­ÿ¯ÿ¬ÿ¦ÿ¯ÿ²ÿ£ÿ£ÿ®ÿ¢ÿ¡ÿ«ÿµÿ¢ÿzÿxÿÿ©ÿ©ÿ­ÿÃÿ¹ÿªÿªÿ¹ÿ±ÿ°ÿ¯ÿ©ÿÅÿ£ÿ£ÿ®ÿ½ÿÈÿ¼ÿ¶ÿ³ÿ¹ÿ®ÿ¬ÿ¯ÿ®ÿ¨ÿ§ÿµÿ¹ÿ°ÿ§ÿ¡ÿ¦ÿ¬ÿ¦ÿ©ÿ´ÿ´ÿ­ÿ¬ÿ¿ÿ¯ÿ ÿÿ¥ÿ¢ÿ¯ÿ³ÿ±ÿ«ÿµÿ´ÿ¡ÿºÿ£ÿ­ÿ¨ÿ«ÿ©ÿ¢ÿ¬ÿ²ÿ²ÿ²ÿ³ÿ·ÿ²ÿ­ÿ²ÿ®ÿ±ÿ¶ÿ¤ÿ§ÿ¶ÿ­ÿ¬ÿ¹ÿ³ÿ´ÿ¹ÿ¯ÿ®ÿ¥ÿÀÿÿ¬ÿºÿ¯ÿ¨ÿ¤ÿ¨ÿÿ±ÿ·ÿ­ÿ«ÿ©ÿÿ«ÿ°ÿ°ÿ²ÿ¾ÿ®ÿ¢ÿ¨ÿ£ÿ¤ÿ§ÿ£ÿ­ÿ·ÿ°ÿªÿÿ¥ÿ¨ÿ­ÿ­ÿ¥ÿ©ÿ¾ÿ´ÿ­ÿ²ÿ¦ÿ°ÿ¬ÿ¨ÿ½ÿ¢ÿ¦ÿ¢ÿ©ÿ¶ÿ®ÿªÿ­ÿ­ÿ¯ÿ¡ÿ¢ÿªÿ¸ÿ·ÿ§ÿ¤ÿ§ÿ­ÿ¶ÿ±ÿ¨ÿ®ÿ´ÿµÿ±ÿ¸ÿ¬ÿ§ÿ´ÿ¯ÿµÿ¿ÿ©ÿÿ±ÿÿ§ÿ§ÿ®ÿÄÿµÿ¬ÿÿ¬ÿ±ÿ¨ÿ¸ÿ¶ÿÿ©ÿ¶ÿ­ÿ­ÿ¹ÿ¯ÿ­ÿ­ÿ®ÿ½ÿ²ÿ©ÿ²ÿ­ÿ«ÿ¨ÿÿÿ©ÿÿÿ§ÿ¨ÿ­ÿ¥ÿ ÿ²ÿ®ÿ§ÿ²ÿ¨ÿ«ÿÿÿ ÿ¸ÿ°ÿ·ÿ¤ÿ¡ÿ¯ÿ½ÿ§ÿ«ÿ¬ÿ£ÿ§ÿ¥ÿ¤ÿ©ÿ±ÿ¸ÿ¸ÿ¯ÿ°ÿ«ÿÿ ÿ¬ÿ°ÿ¨ÿ§ÿ¤ÿ¨ÿ¦ÿ¨ÿ¶ÿ½ÿ¤ÿ»ÿ½ÿ·ÿ¥ÿ­ÿÌÿ¸ÿ«ÿÿ§ÿµÿ´ÿ ÿ¡ÿ®ÿªÿÃÿ®ÿ ÿÿ¥ÿÃÿÀÿ±ÿ°ÿ¯ÿ³ÿªÿ­ÿ­ÿ¨ÿªÿ£ÿ¨ÿ³ÿµÿ¾ÿ¹ÿªÿ¯ÿ©ÿ¥ÿ°ÿµÿ½ÿºÿ¤ÿ©ÿ°ÿ¾ÿ«ÿ¢ÿ´ÿ ÿ®ÿªÿµÿ§ÿ¥ÿ»ÿ©ÿ©ÿ ÿ«ÿ³ÿªÿµÿ±ÿºÿºÿ·ÿ¯ÿ°ÿ¡ÿ«ÿ¥ÿ²ÿ²ÿ®ÿ°ÿ¯ÿ¯ÿ¯ÿ¶ÿ´ÿªÿ°ÿ²ÿªÿ§ÿ¦ÿ±ÿ´ÿµÿ¬ÿ­ÿ¬ÿ«ÿ©ÿ£ÿªÿ¶ÿ´ÿÿ±ÿ£ÿ£ÿ¢ÿ³ÿ®ÿ¥ÿ¤ÿ¡ÿ²ÿ©ÿ¶ÿÿ§ÿµÿ¬ÿ¡ÿÿÿªÿ£ÿ¦ÿ°ÿ­ÿ±ÿ´ÿ­ÿ«ÿ®ÿ«ÿ©ÿ¬ÿ«ÿ«ÿªÿ°ÿ¶ÿ·ÿ¸ÿ±ÿªÿ¯ÿ²ÿ©ÿÿÿ¬ÿ¶ÿµÿ¥ÿ°ÿ¨ÿÿÿÿÿ¯ÿºÿÅÿÿ®ÿªÿ®ÿªÿ«ÿÿ®ÿ­ÿ®ÿªÿ¯ÿ¸ÿªÿÿ¤ÿÀÿ³ÿ±ÿ®ÿµÿ²ÿ«ÿ³ÿ°ÿ®ÿ¬ÿ©ÿ­ÿ®ÿ±ÿªÿ©ÿªÿ ÿ¬ÿ£ÿ®ÿ°ÿ«ÿ¨ÿ®ÿ·ÿ´ÿ²ÿ¬ÿ®ÿ«ÿ«ÿ±ÿ§ÿ«ÿ²ÿµÿ±ÿ·ÿ§ÿªÿÿ£ÿ°ÿ¯ÿ¯ÿ±ÿµÿ«ÿ«ÿ²ÿ·ÿ¶ÿ´ÿ³ÿ¦ÿ¯ÿ°ÿ¬ÿ­ÿ®ÿ¨ÿ¢ÿ¨ÿ¯ÿ°ÿ£ÿ¤ÿ¨ÿ°ÿ¯ÿ·ÿ­ÿ®ÿ¶ÿ²ÿµÿ®ÿ³ÿ³ÿ¤ÿªÿµÿ®ÿ£ÿ­ÿ§ÿ°ÿ³ÿ¥ÿ¥ÿ´ÿ¹ÿ¯ÿ¨ÿ¦ÿ¸ÿ¼ÿÿ²ÿ±ÿ°ÿ£ÿ§ÿ©ÿ¦ÿ°ÿºÿ²ÿ§ÿ¬ÿ®ÿªÿ°ÿµÿ­ÿªÿ¶ÿ¶ÿ¬ÿµÿ¹ÿ®ÿ©ÿ©ÿ¢ÿ²ÿ·ÿ¬ÿ½ÿ³ÿ¾ÿ´ÿ®ÿ«ÿ°ÿ¤ÿ®ÿ¶ÿ·ÿ¨ÿ¤ÿ®ÿ¯ÿ°ÿ±ÿ©ÿ±ÿ¬ÿ´ÿªÿ´ÿÃÿ±ÿ°ÿ½ÿ·ÿµÿ®ÿ«ÿ²ÿ°ÿ²ÿ°ÿ¯ÿ³ÿ±ÿ¯ÿ£ÿÿ¯ÿ½ÿÁÿ·ÿ°ÿ¤ÿ¬ÿ¶ÿ¢ÿ¯ÿÿ£ÿ®ÿ¾ÿ¶ÿ¶ÿ ÿ¦ÿµÿÿÿ¾ÿ§ÿÿ»ÿ®ÿ¶ÿ¼ÿ£ÿ½ÿÉÿÿ¨ÿ²ÿ³ÿ³ÿ°ÿ ÿ«ÿÅÿ½ÿ¯ÿ³ÿµÿ¹ÿ¿ÿ´ÿ£ÿ«ÿ¸ÿ¯ÿ¯ÿ­ÿ©ÿ«ÿµÿ²ÿ°ÿÿ»ÿ´ÿºÿ°ÿ¬ÿ¦ÿ®ÿ¢ÿ­ÿ²ÿ«ÿ±ÿ¬ÿ¸ÿ¬ÿÿªÿ©ÿ©ÿ«ÿ´ÿ¬ÿ²ÿ´ÿ³ÿ¶ÿ¦ÿ©ÿ³ÿ²ÿºÿ¸ÿ±ÿ¶ÿºÿ´ÿ¨ÿ­ÿ¯ÿ¦ÿ·ÿµÿ¯ÿ­ÿªÿ©ÿ£ÿ±ÿ³ÿÁÿ©ÿ°ÿ½ÿ«ÿ®ÿ¤ÿ²ÿÿ´ÿ¦ÿ¬ÿ·ÿ¦ÿ¯ÿ¤ÿµÿ«ÿ©ÿ±ÿµÿ¦ÿ³ÿ²ÿ°ÿ¤ÿÿ±ÿ¶ÿªÿ£ÿ©ÿ³ÿ±ÿµÿ¾ÿ®ÿ§ÿ®ÿÁÿ½ÿ¸ÿ¶ÿ¡ÿ£ÿÿ°ÿ»ÿ¸ÿÅÿ³ÿ³ÿ»ÿ´ÿºÿ¾ÿªÿÿ±ÿ¾ÿ¶ÿ³ÿµÿ±ÿ©ÿ«ÿ°ÿ²ÿ§ÿÿ­ÿ¬ÿ¬ÿ¬ÿ¥ÿ§ÿ©ÿ¶ÿºÿ²ÿ©ÿ®ÿ²ÿ¬ÿ¬ÿ±ÿµÿ§ÿ©ÿ«ÿ³ÿ¸ÿ¸ÿ±ÿ±ÿ°ÿªÿ¶ÿ´ÿ·ÿ«ÿ¦ÿ°ÿ°ÿ¨ÿ«ÿ³ÿ³ÿ­ÿ­ÿ­ÿ³ÿµÿ¯ÿ­ÿ©ÿ§ÿ«ÿ°ÿµÿºÿµÿµÿ¯ÿ¤ÿ­ÿ±ÿ¾ÿ¯ÿËÿ¼ÿ´ÿ´ÿ£ÿÂÿ»ÿ¬ÿ²ÿÀÿ®ÿ®ÿ¿ÿ½ÿªÿ¬ÿ±ÿµÿ°ÿ¶ÿ·ÿ·ÿ´ÿ±ÿ±ÿ´ÿ½ÿ¼ÿ³ÿ´ÿºÿ´ÿ°ÿ£ÿ­ÿ¬ÿ°ÿÄÿ¹ÿ§ÿ´ÿ¤ÿ¹ÿÿ¤ÿ®ÿÿ±ÿ¬ÿ°ÿ·ÿ¨ÿ¥ÿ­ÿ·ÿ¦ÿ¤ÿ²ÿ¯ÿ²ÿ¯ÿ¥ÿ¦ÿªÿ®ÿªÿ«ÿ¨ÿÿÿ¢ÿÿ²ÿ±ÿ¹ÿ«ÿ¦ÿÿ»ÿ°ÿ²ÿ®ÿ²ÿÿ£ÿÈÿ¿ÿ²ÿ·ÿ²ÿÿÿ¯ÿ²ÿªÿ©ÿ®ÿªÿ§ÿªÿªÿ­ÿ·ÿ²ÿ©ÿ¦ÿ´ÿ°ÿ§ÿ¦ÿ­ÿ¤ÿ¦ÿ´ÿªÿ£ÿ¥ÿ³ÿ¨ÿ«ÿ©ÿ¸ÿ¦ÿªÿÃÿÄÿµÿ­ÿ§ÿ¦ÿ®ÿµÿ¹ÿ¼ÿ«ÿ¡ÿ®ÿ«ÿ®ÿ±ÿÿ®ÿÇÿ²ÿ´ÿ¶ÿ³ÿ¿ÿµÿ§ÿ«ÿ·ÿ¹ÿ´ÿ´ÿ·ÿµÿ®ÿ©ÿ«ÿ±ÿ¸ÿ¶ÿ²ÿ¯ÿ¨ÿ´ÿ·ÿ®ÿÿªÿÿ£ÿ§ÿ¨ÿ»ÿ¹ÿ²ÿ¦ÿ¡ÿ¤ÿ²ÿ¯ÿ¡ÿ¥ÿ³ÿºÿ¨ÿÿÿ«ÿ²ÿ­ÿ²ÿ¹ÿ¹ÿ¶ÿ¶ÿ·ÿ¦ÿÁÿÅÿ½ÿ´ÿ¤ÿ«ÿ®ÿ´ÿ´ÿ±ÿ®ÿÿ¤ÿªÿÿÿ²ÿ·ÿ¯ÿ¯ÿºÿ¸ÿ®ÿ¬ÿ«ÿ¨ÿ²ÿ¼ÿ·ÿ«ÿ£ÿ»ÿ©ÿÃÿ¹ÿºÿ¤ÿ¢ÿ²ÿºÿ°ÿ°ÿ¬ÿ©ÿ­ÿªÿ©ÿ®ÿµÿ¸ÿ²ÿ¶ÿ«ÿ¬ÿ°ÿ«ÿ·ÿ¬ÿ¶ÿ¬ÿ±ÿÿ¬ÿ¨ÿ¬ÿ·ÿ³ÿ£ÿ©ÿ¬ÿ­ÿ­ÿ§ÿ¥ÿªÿ¯ÿ±ÿ´ÿ«ÿÿÿÿÿ£ÿ«ÿ³ÿÿ¥ÿºÿÿ©ÿ¦ÿ§ÿÿÿÿÿÿÿÿÿ¥ÿÿÿ§ÿ¥ÿÿÿ¨ÿ©ÿ¥ÿ§ÿ ÿÿÿ ÿ ÿÿ¥ÿ«ÿ©ÿ¬ÿ­ÿ¢ÿÿÿÿÿÿÿ§ÿ±ÿ©ÿ ÿÿ¡ÿ®ÿ¤ÿ ÿ¡ÿ¢ÿÿÿ¦ÿªÿ¨ÿ©ÿ¦ÿÿÿÿÿ ÿ¨ÿ¬ÿÿ¥ÿ°ÿÿÿÿ¨ÿ±ÿ¡ÿÿÿÿ¡ÿ ÿ ÿ¥ÿ»ÿµÿ¥ÿ¡ÿ¦ÿ­ÿ¡ÿ£ÿ§ÿÿ¥ÿÿÿ£ÿ¦ÿ«ÿªÿªÿ«ÿ«ÿ´ÿºÿ¸ÿ·ÿ¥ÿ©ÿÿÿ®ÿªÿ¡ÿµÿ¯ÿ ÿªÿÿ¬ÿµÿªÿ®ÿ¬ÿ£ÿ¬ÿ®ÿ®ÿ´ÿ­ÿ¢ÿ³ÿ½ÿ´ÿªÿ½ÿµÿ·ÿ¶ÿ©ÿ¥ÿ´ÿ¾ÿ´ÿ¤ÿ¤ÿ°ÿ®ÿ­ÿªÿ°ÿ¯ÿ»ÿ¤ÿÿ£ÿ¨ÿ£ÿ¶ÿ£ÿ®ÿ³ÿ§ÿ ÿÿÿÿ§ÿ ÿ¹ÿ³ÿ¸ÿ ÿ¥ÿ£ÿ¦ÿ¥ÿ®ÿ±ÿ«ÿ­ÿ­ÿ¤ÿªÿ´ÿ¨ÿ±ÿ¦ÿ£ÿ¤ÿ¹ÿ®ÿ¢ÿ°ÿ¯ÿ¼ÿ´ÿ®ÿ¯ÿµÿºÿ¸ÿ²ÿ³ÿ¬ÿ£ÿ²ÿµÿ·ÿ¦ÿ¦ÿ¢ÿ±ÿ¸ÿ·ÿªÿÿÿ¢ÿ¦ÿªÿ®ÿ·ÿ¬ÿ¥ÿ·ÿ¯ÿ¨ÿ´ÿªÿ²ÿ¥ÿ­ÿ®ÿ«ÿ¨ÿ©ÿ«ÿ£ÿÿ¨ÿ¬ÿ¸ÿ«ÿÀÿ°ÿÿ§ÿ¤ÿªÿ±ÿ©ÿÿÿÿ¯ÿ¥ÿ¡ÿ¬ÿ¨ÿ©ÿµÿ¹ÿ§ÿ©ÿ¯ÿ®ÿ®ÿ²ÿ²ÿ¯ÿ«ÿ¢ÿªÿ­ÿÿ§ÿ·ÿ¶ÿÇÿÂÿ»ÿ»ÿ«ÿÿ¯ÿ¼ÿ·ÿ¶ÿ­ÿ§ÿ¬ÿ®ÿ®ÿÀÿ³ÿ¤ÿ©ÿ°ÿ®ÿ´ÿªÿ¡ÿ¦ÿ¦ÿªÿ°ÿ±ÿ°ÿ¡ÿ¦ÿ·ÿºÿ ÿ­ÿ°ÿ±ÿ«ÿ¨ÿ­ÿ£ÿÿÿ©ÿ»ÿ¡ÿÿ¢ÿ¦ÿ®ÿ³ÿ·ÿ³ÿ­ÿ¯ÿ­ÿ«ÿ·ÿ¸ÿÿ¨ÿ¼ÿ§ÿ¹ÿ±ÿ³ÿ®ÿ¬ÿ±ÿ®ÿ§ÿ¯ÿ«ÿ¼ÿÿ«ÿ°ÿ²ÿ®ÿ²ÿ½ÿ¸ÿ§ÿÿ¡ÿ­ÿ¼ÿ®ÿºÿ¶ÿ¨ÿ¤ÿ¾ÿ¸ÿ¬ÿ§ÿ­ÿ®ÿ¯ÿ¸ÿ°ÿ¯ÿ±ÿ²ÿ­ÿ´ÿ´ÿ±ÿ®ÿ¢ÿÿ¢ÿ¬ÿ¥ÿ§ÿ©ÿ¸ÿÆÿ±ÿ²ÿ¥ÿ­ÿ²ÿ´ÿ¯ÿ°ÿ³ÿªÿ²ÿ±ÿ¢ÿ©ÿ©ÿ´ÿ¨ÿªÿ®ÿ²ÿ²ÿ®ÿ¤ÿÿ¡ÿ¦ÿ°ÿ ÿ²ÿ©ÿ¤ÿ¨ÿ¤ÿ¦ÿ¬ÿ©ÿ¦ÿ¢ÿ¦ÿ¹ÿ®ÿ§ÿ¢ÿ¬ÿ±ÿ´ÿ°ÿ¨ÿ¬ÿ°ÿ«ÿÃÿ ÿÇÿ³ÿ­ÿ¦ÿ©ÿ¥ÿ¢ÿ¦ÿ¨ÿ¯ÿ¡ÿ¯ÿ¤ÿÿ°ÿºÿ±ÿ§ÿ±ÿ¹ÿ·ÿ·ÿ£ÿ©ÿÿ¾ÿ¨ÿ²ÿ½ÿ·ÿ«ÿ­ÿ´ÿ²ÿ²ÿªÿ¹ÿ³ÿ¤ÿ¶ÿ¶ÿ¹ÿ­ÿ¥ÿ²ÿ¸ÿ«ÿ§ÿÿ¤ÿÿ°ÿ±ÿ¸ÿ¸ÿ«ÿ§ÿ°ÿ©ÿµÿ»ÿ¶ÿ¦ÿªÿªÿ¯ÿ¯ÿ«ÿ©ÿ©ÿ¸ÿ¥ÿ²ÿ»ÿÿ®ÿ²ÿ²ÿ¹ÿ²ÿ ÿ®ÿªÿ°ÿ°ÿ»ÿ¦ÿÿ ÿ¡ÿ¤ÿªÿ­ÿ¬ÿ±ÿ®ÿ¦ÿ­ÿ¥ÿ¤ÿ¯ÿ¹ÿ³ÿ¤ÿ¬ÿ¶ÿ¾ÿ©ÿ ÿ£ÿÿÿ±ÿ¼ÿµÿ ÿ¤ÿ®ÿ±ÿ­ÿ©ÿ³ÿ¨ÿ§ÿ°ÿÿ£ÿ¿ÿ¸ÿ­ÿ·ÿ¬ÿ©ÿ°ÿ²ÿ²ÿºÿ±ÿ¦ÿÅÿ¼ÿ¬ÿ»ÿ½ÿ°ÿ¤ÿÿªÿ¯ÿ­ÿÿ§ÿ­ÿ®ÿ«ÿ¬ÿ³ÿºÿ²ÿ³ÿ¥ÿ«ÿ¥ÿ¡ÿ¬ÿ»ÿ¹ÿ¨ÿµÿ¬ÿµÿ¸ÿ¦ÿ¯ÿ³ÿ¯ÿ°ÿ¬ÿÿ¶ÿ¯ÿ²ÿ´ÿ³ÿ©ÿ©ÿ®ÿ¬ÿ©ÿÿ«ÿ«ÿ«ÿ¸ÿ¬ÿ¬ÿ¹ÿ¶ÿ¥ÿ¦ÿÂÿÁÿ®ÿ´ÿ·ÿºÿ·ÿÿÿ­ÿ¬ÿ²ÿ¶ÿ´ÿ³ÿ°ÿ­ÿ«ÿ²ÿ¦ÿ¢ÿ¬ÿ²ÿ¬ÿ¥ÿ¦ÿ¥ÿÿ­ÿ¨ÿ¤ÿÿÿÿ¨ÿ­ÿ­ÿ±ÿ¼ÿ¯ÿªÿ ÿ±ÿÀÿ¹ÿ¬ÿ¦ÿ¼ÿ«ÿÇÿ°ÿ¦ÿ¡ÿÿÿÿÿ£ÿ®ÿ²ÿªÿ²ÿ¶ÿ®ÿ±ÿ¨ÿ­ÿ²ÿÀÿµÿªÿ¥ÿ¡ÿÿ¤ÿÂÿ»ÿÈÿ­ÿµÿ²ÿ±ÿ·ÿ²ÿ°ÿ©ÿ¬ÿºÿ´ÿ´ÿ¶ÿ³ÿ´ÿÂÿ¤ÿ¨ÿ°ÿ¹ÿ©ÿ­ÿ·ÿ®ÿÿ£ÿ©ÿ·ÿÂÿÁÿ®ÿ ÿ¥ÿ­ÿ°ÿ­ÿ·ÿ·ÿ¸ÿ«ÿ¥ÿ§ÿ¤ÿ¡ÿ£ÿÿ¢ÿ¡ÿÿ¢ÿ¦ÿ¡ÿÿ¤ÿÿ«ÿ¢ÿÿÿ¢ÿ¢ÿÿ¢ÿªÿ¦ÿ¦ÿ°ÿÿÿ¡ÿÿÿÿÿÿÿÿÿÿÿÿÿÿÿÿ¿ÿ¦ÿÿ¡ÿ¢ÿÿ©ÿ¹ÿ¶ÿÿÿµÿ·ÿ´ÿªÿ¢ÿ¥ÿ­ÿ¯ÿ¹ÿÀÿ±ÿ¥ÿ£ÿ³ÿ»ÿ°ÿ­ÿµÿ´ÿ·ÿ¶ÿªÿ³ÿ²ÿ°ÿ­ÿªÿ¦ÿ¤ÿ©ÿ¦ÿÿ¾ÿ¶ÿ³ÿ¿ÿ¶ÿ®ÿ¿ÿÄÿ¬ÿ¼ÿ¨ÿ½ÿ·ÿ´ÿ³ÿµÿ­ÿÿÿÿ¨ÿ¦ÿ®ÿÃÿ¶ÿ¬ÿµÿ¸ÿ±ÿ´ÿ¦ÿ­ÿÀÿ¢ÿ¢ÿ¹ÿ¼ÿ·ÿ±ÿ²ÿ·ÿºÿªÿ¯ÿ®ÿ ÿ±ÿÃÿ¿ÿ°ÿ¥ÿ¤ÿ°ÿÎÿÂÿ­ÿªÿ¬ÿ±ÿ²ÿ±ÿ´ÿ³ÿ±ÿ»ÿ¾ÿ·ÿ³ÿ³ÿ¶ÿºÿÂÿÅÿ»ÿ²ÿ·ÿ²ÿ§ÿËÿÀÿ¥ÿ·ÿ´ÿ¨ÿ¤ÿ²ÿ¾ÿ³ÿ°ÿ©ÿ¡ÿ¦ÿ©ÿªÿ²ÿ³ÿ³ÿ¯ÿ®ÿ´ÿ¥ÿ°ÿºÿÄÿ´ÿ´ÿ¸ÿ·ÿºÿ®ÿ£ÿ²ÿ¿ÿ¯ÿÿ©ÿ³ÿ´ÿ¸ÿ©ÿ«ÿ¹ÿ»ÿ­ÿ§ÿ®ÿ«ÿ­ÿ°ÿ­ÿ¿ÿ°ÿ²ÿµÿ­ÿ§ÿ¬ÿ·ÿ®ÿÿºÿ®ÿ³ÿ¶ÿ½ÿ¼ÿ½ÿ¿ÿ½ÿ³ÿ³ÿÀÿ´ÿ¶ÿ ÿ¦ÿ¯ÿ²ÿ±ÿ¤ÿ¥ÿ³ÿ´ÿ¬ÿ®ÿ½ÿÃÿ¸ÿ£ÿ»ÿ«ÿ¯ÿ³ÿ®ÿ¶ÿ»ÿ³ÿÁÿÌÿÎÿ¹ÿ®ÿ¡ÿ®ÿ³ÿºÿ°ÿ¬ÿ°ÿ¨ÿ¥ÿ·ÿ§ÿ»ÿ·ÿ¼ÿÆÿ¸ÿ¦ÿ¢ÿ§ÿ¶ÿ°ÿ¡ÿ¬ÿ³ÿ©ÿ³ÿ±ÿ´ÿÿ®ÿ­ÿ¬ÿ´ÿ¶ÿ¶ÿ¶ÿ³ÿºÿ¶ÿ¬ÿ¸ÿ¸ÿ±ÿ­ÿ¨ÿ¡ÿ®ÿ­ÿ ÿ¥ÿ´ÿ³ÿ²ÿÁÿ°ÿµÿ«ÿ³ÿ¶ÿ§ÿ¬ÿ±ÿ±ÿ´ÿ±ÿ¬ÿ®ÿ¯ÿ®ÿ½ÿ§ÿºÿºÿ¼ÿºÿ¤ÿ¤ÿ²ÿ²ÿ§ÿ£ÿ«ÿµÿ©ÿ¶ÿÏÿ©ÿÅÿ¢ÿ²ÿÁÿ²ÿ¨ÿ«ÿ°ÿ´ÿ°ÿ¤ÿ¨ÿ§ÿ¨ÿ»ÿ¨ÿ¶ÿ§ÿµÿµÿ²ÿ©ÿÿ¥ÿ¼ÿ»ÿ£ÿÿ¬ÿ¸ÿ°ÿ¹ÿ¶ÿ¶ÿ°ÿ´ÿ±ÿ¼ÿµÿ­ÿ©ÿ­ÿµÿ£ÿ©ÿ°ÿ­ÿ¡ÿ¬ÿ±ÿ´ÿ±ÿ©ÿ®ÿ®ÿ¿ÿÑÿ»ÿ¥ÿ°ÿ·ÿ°ÿ¯ÿ®ÿ£ÿ¸ÿ±ÿ«ÿ±ÿ±ÿ®ÿ®ÿ¯ÿ¸ÿ»ÿ´ÿ³ÿ´ÿ¨ÿ¢ÿ°ÿÿ¦ÿ ÿ ÿ²ÿÿ ÿÿÿ¦ÿ²ÿ²ÿ°ÿ¶ÿ¶ÿ¹ÿªÿ´ÿ°ÿ©ÿ·ÿ²ÿ®ÿ¥ÿ ÿ¦ÿ¯ÿ²ÿ²ÿµÿ¬ÿ¡ÿ«ÿ¢ÿ°ÿÀÿ¤ÿºÿ©ÿ²ÿ³ÿ®ÿ³ÿ¶ÿ­ÿ°ÿ«ÿªÿ®ÿ´ÿ¿ÿ©ÿ´ÿ²ÿ¯ÿµÿ±ÿªÿ©ÿ½ÿ°ÿ´ÿ¸ÿ´ÿ©ÿ¨ÿ°ÿ±ÿ³ÿ¼ÿ³ÿ²ÿ·ÿ·ÿ¹ÿ°ÿ®ÿ³ÿÿ¸ÿ±ÿ²ÿµÿ°ÿªÿ¦ÿ¨ÿ¨ÿ¨ÿ¦ÿ§ÿ«ÿ¥ÿªÿªÿ¢ÿ¹ÿ¶ÿ½ÿ§ÿ­ÿ°ÿªÿÿÿÿÿÿÿÿ¡ÿ¤ÿÿ¢ÿ ÿ°ÿÿ±ÿ·ÿ¥ÿ®ÿÿÿªÿ²ÿ¨ÿ¢ÿ¥ÿ¨ÿ§ÿ¡ÿ¡ÿ©ÿ«ÿ§ÿÿ§ÿ¤ÿÅÿ¿ÿ«ÿ¿ÿ°ÿÿ§ÿ¦ÿ±ÿ®ÿ¥ÿ¬ÿ´ÿ³ÿ¯ÿ­ÿ¢ÿ£ÿÿ¨ÿÿ¢ÿµÿ¤ÿÿ§ÿ£ÿÿÿ¢ÿ§ÿ§ÿ¢ÿ£ÿ¨ÿ¦ÿ£ÿ£ÿÿ§ÿ ÿÿÿÿ®ÿ¯ÿÿ¬ÿÿÿÿ¢ÿ¡ÿÿÿÿ³ÿ´ÿ¥ÿ£ÿ¤ÿ§ÿ¯ÿ¥ÿ§ÿ¦ÿ§ÿ¦ÿ£ÿ°ÿ³ÿ¤ÿ·ÿ­ÿ©ÿ§ÿ¦ÿ­ÿ²ÿ®ÿ±ÿ´ÿ­ÿ«ÿ¼ÿÃÿ¬ÿ¥ÿ¤ÿ±ÿ¤ÿ¯ÿ¬ÿ»ÿ¤ÿ¡ÿ·ÿ®ÿ®ÿ­ÿÿ¬ÿ¸ÿ±ÿ±ÿ®ÿ²ÿ·ÿ³ÿ¶ÿ¬ÿ§ÿ¯ÿ¸ÿºÿ ÿ³ÿ³ÿ»ÿªÿ¯ÿªÿÁÿºÿ´ÿ¤ÿ¶ÿµÿ³ÿ¥ÿ¢ÿ°ÿ´ÿ¬ÿ©ÿ¸ÿ½ÿ§ÿ¾ÿ°ÿ­ÿ¬ÿÂÿÇÿ¾ÿ¿ÿ½ÿ³ÿºÿ¾ÿ¾ÿÇÿ­ÿ¥ÿ°ÿ²ÿµÿ§ÿ§ÿ³ÿ²ÿ¯ÿ¬ÿ¬ÿ±ÿ©ÿ¯ÿ³ÿÉÿ¿ÿ±ÿ±ÿÇÿ¢ÿ²ÿ£ÿµÿ»ÿµÿ­ÿ°ÿÈÿ¿ÿ¹ÿ±ÿ°ÿ¹ÿ¾ÿ³ÿÿ¡ÿ¯ÿ±ÿºÿ­ÿºÿ¨ÿ¦ÿ¸ÿ¿ÿÿ·ÿ§ÿ·ÿ±ÿ¿ÿºÿ·ÿ¯ÿ´ÿ©ÿÿ¬ÿ¶ÿ¶ÿ¶ÿ¤ÿÿ¤ÿªÿ¬ÿ¬ÿ®ÿ±ÿ±ÿ¦ÿ¬ÿ³ÿ°ÿ­ÿ¹ÿÁÿ´ÿ§ÿ¨ÿ°ÿ¥ÿ±ÿ¶ÿºÿ²ÿµÿ­ÿ¥ÿ¡ÿ¬ÿ¶ÿ°ÿ¨ÿ§ÿµÿ¹ÿ­ÿ±ÿ¹ÿ¯ÿ«ÿ¯ÿ¸ÿªÿ¬ÿ´ÿÿ·ÿ¸ÿ°ÿ£ÿ§ÿµÿ¬ÿ ÿ±ÿ®ÿ¨ÿµÿ¹ÿ¨ÿ¯ÿ¸ÿ°ÿ«ÿ«ÿ­ÿ®ÿÿtÿxÿÿ§ÿ°ÿ»ÿ³ÿ¡ÿ®ÿÿ¢ÿ·ÿ²ÿ«ÿ¤ÿ§ÿ®ÿ«ÿºÿªÿ¬ÿ¤ÿ­ÿ¸ÿ²ÿ¼ÿ©ÿ®ÿ»ÿ²ÿ«ÿ¯ÿ½ÿ¹ÿ¢ÿ¥ÿ²ÿ«ÿªÿ±ÿ¤ÿ§ÿ²ÿ½ÿ¶ÿ­ÿ¡ÿ±ÿ£ÿ«ÿ¾ÿ·ÿªÿ¢ÿ©ÿÿ­ÿ©ÿ³ÿ­ÿ¦ÿÿÿ´ÿ¯ÿ¤ÿ§ÿªÿ²ÿ·ÿ­ÿªÿ­ÿ£ÿ¥ÿ¸ÿ»ÿÀÿ®ÿ§ÿ±ÿ«ÿ«ÿªÿ¡ÿ«ÿ£ÿ¢ÿ­ÿÿ©ÿµÿ«ÿ¡ÿ¬ÿ¡ÿ¢ÿ¸ÿ§ÿ¦ÿ¦ÿ¤ÿ«ÿ®ÿ©ÿ®ÿ¶ÿªÿ§ÿ¦ÿ¢ÿ«ÿ«ÿ§ÿ«ÿ²ÿ´ÿ°ÿ¥ÿ¤ÿ¬ÿ¶ÿ±ÿ®ÿ¡ÿ¾ÿ¸ÿ¯ÿ¡ÿ¡ÿ¼ÿ®ÿ´ÿºÿ²ÿ¦ÿ¢ÿ±ÿµÿ¹ÿ½ÿ°ÿ¯ÿ½ÿ¸ÿ´ÿ²ÿ°ÿ¯ÿªÿ©ÿ°ÿºÿ¼ÿµÿ²ÿ°ÿ­ÿ¼ÿ´ÿÿ«ÿ¦ÿ¡ÿ«ÿ«ÿ«ÿ«ÿ®ÿ¬ÿ°ÿÿ­ÿ½ÿ¯ÿ©ÿ·ÿ¢ÿºÿÆÿ¨ÿ°ÿªÿ®ÿªÿÿ°ÿ¹ÿ²ÿ£ÿ£ÿ­ÿªÿ±ÿ°ÿ¬ÿ¯ÿ©ÿ­ÿÿ¢ÿ ÿªÿÿ ÿ­ÿ°ÿªÿ°ÿ³ÿ§ÿ«ÿªÿ­ÿÿ©ÿ¡ÿÿ¨ÿ¯ÿ¯ÿ´ÿ§ÿÿ¯ÿ¨ÿ£ÿ°ÿªÿ©ÿ¨ÿ¥ÿÿ¦ÿ´ÿ¾ÿ·ÿ°ÿ¯ÿ¬ÿ®ÿ­ÿ­ÿ´ÿµÿ§ÿÿÿ¶ÿ½ÿ¹ÿ¸ÿÿ­ÿ´ÿ©ÿªÿ²ÿ¯ÿ²ÿ¸ÿ£ÿÿ­ÿªÿ³ÿÿ«ÿÿ©ÿ¤ÿÿÿ½ÿ¼ÿ£ÿ¯ÿ¬ÿ§ÿ¢ÿ©ÿ­ÿ·ÿ¿ÿ°ÿ­ÿ³ÿ·ÿ´ÿ²ÿ³ÿ¥ÿ­ÿ²ÿµÿÁÿ¬ÿ«ÿ·ÿ­ÿ±ÿ¤ÿ²ÿ¯ÿ ÿ¦ÿ©ÿÄÿ¥ÿ³ÿÿ®ÿ®ÿ½ÿ¸ÿ§ÿ¨ÿÀÿÿ¢ÿ£ÿÿ·ÿ®ÿ¨ÿ´ÿªÿ¡ÿ¨ÿ³ÿ´ÿ´ÿ¸ÿ«ÿ«ÿ±ÿ³ÿ¸ÿ±ÿ³ÿµÿ¤ÿ¤ÿ¦ÿ®ÿ§ÿÿ«ÿµÿ·ÿ­ÿÿÿªÿ¶ÿ®ÿ¬ÿµÿ³ÿªÿ«ÿ®ÿ­ÿ¦ÿ¥ÿ§ÿ³ÿ¸ÿµÿÿ¥ÿ¿ÿªÿ¦ÿªÿ­ÿ©ÿ®ÿ¨ÿ«ÿ«ÿ­ÿªÿ¥ÿ£ÿ®ÿ°ÿªÿ­ÿ«ÿ¤ÿ¨ÿµÿ·ÿ¶ÿ»ÿ³ÿ¬ÿ®ÿ©ÿ¨ÿ­ÿ¢ÿ±ÿ·ÿ±ÿ ÿ±ÿ¬ÿªÿ¥ÿ¥ÿ®ÿ§ÿ¬ÿ©ÿÿ¨ÿ´ÿ§ÿªÿºÿ¥ÿ¹ÿ«ÿ§ÿ¢ÿªÿ»ÿÿ¥ÿ³ÿºÿ³ÿ²ÿ³ÿ¬ÿ¡ÿ¤ÿ«ÿ¨ÿªÿ¦ÿ§ÿ³ÿ¶ÿ°ÿ ÿ¤ÿ«ÿ¯ÿ«ÿÿªÿ­ÿ²ÿ®ÿ²ÿ®ÿÿ¸ÿ¡ÿ©ÿªÿ°ÿ°ÿ®ÿ«ÿ¸ÿ±ÿÿ¯ÿ¨ÿ¨ÿ§ÿÿ´ÿ²ÿ¬ÿ²ÿ¸ÿ¬ÿ¤ÿ¯ÿ¸ÿµÿ¬ÿ­ÿ«ÿ²ÿ³ÿ¨ÿ¯ÿ¯ÿ¦ÿ§ÿ¦ÿ§ÿ«ÿ°ÿ­ÿªÿ²ÿ³ÿ¹ÿ¤ÿÿ²ÿ¯ÿ³ÿ¹ÿ³ÿ©ÿ£ÿ·ÿµÿ¨ÿ¤ÿªÿ®ÿ¢ÿ©ÿÿ²ÿÂÿ»ÿ¨ÿ¨ÿ³ÿ¬ÿ¶ÿÿ³ÿ°ÿ¬ÿ¡ÿ¢ÿ¦ÿ¢ÿ°ÿ»ÿ´ÿ°ÿ®ÿ¦ÿ¢ÿ¨ÿ®ÿ¬ÿ²ÿ¸ÿ¯ÿ®ÿ½ÿ¸ÿ®ÿ­ÿÿ­ÿ¯ÿ¬ÿ°ÿÇÿ¯ÿ¹ÿ½ÿ®ÿ²ÿ§ÿÿ¨ÿ²ÿ¾ÿ¥ÿ¨ÿ¾ÿ½ÿ¼ÿ±ÿ¤ÿµÿ´ÿ±ÿ¤ÿ©ÿ­ÿ¯ÿµÿ®ÿ´ÿºÿ±ÿ²ÿ½ÿ·ÿ©ÿ±ÿ¼ÿ¸ÿ·ÿ±ÿ«ÿ®ÿ¯ÿ¶ÿ´ÿ¶ÿ­ÿ¬ÿ¥ÿ¢ÿ¦ÿ£ÿÿ¦ÿÿªÿ¶ÿ®ÿ®ÿ ÿ£ÿ¯ÿ½ÿºÿ±ÿ¬ÿ¤ÿ¡ÿ¥ÿµÿ¦ÿ±ÿµÿ±ÿµÿ¼ÿÃÿÃÿ§ÿ¤ÿ«ÿ¯ÿ»ÿºÿ±ÿ½ÿÃÿ¿ÿ¶ÿÿÿ¦ÿ©ÿ±ÿ¢ÿ¦ÿ¨ÿ±ÿ±ÿ¸ÿ®ÿ¶ÿÄÿ¼ÿ¤ÿ¥ÿ£ÿ­ÿÿ·ÿ°ÿ©ÿ½ÿ®ÿ¼ÿ¦ÿªÿ§ÿ¥ÿ§ÿ¨ÿ»ÿ¬ÿ²ÿ§ÿ¼ÿ»ÿ®ÿµÿ¾ÿÀÿÁÿ³ÿ¥ÿ¬ÿ²ÿ¦ÿ¡ÿ®ÿ­ÿ§ÿµÿ·ÿ¶ÿ²ÿ§ÿ³ÿ¤ÿ¬ÿ®ÿ¹ÿ¦ÿ¬ÿ·ÿ²ÿªÿÿ¹ÿ ÿÂÿ­ÿ©ÿ½ÿ²ÿ¥ÿ¯ÿµÿ®ÿ´ÿµÿ±ÿ¯ÿ¸ÿºÿ­ÿÿÿ°ÿ½ÿ­ÿ¨ÿ¶ÿ·ÿ¬ÿ²ÿÀÿºÿ­ÿ©ÿ«ÿ¥ÿ¯ÿ¨ÿ ÿ¯ÿ¨ÿ­ÿ¤ÿµÿÉÿ¯ÿ«ÿ¤ÿ×ÿ¹ÿ´ÿ¬ÿ¹ÿ»ÿÈÿ·ÿ°ÿ®ÿ²ÿ¸ÿ«ÿ©ÿªÿ²ÿ´ÿÿ ÿ¹ÿ¾ÿºÿ¯ÿ§ÿ£ÿ¥ÿ¨ÿ©ÿ¶ÿ»ÿ³ÿ¿ÿµÿ·ÿ¯ÿ«ÿ«ÿµÿ«ÿ¾ÿ°ÿ³ÿ¨ÿ¤ÿ²ÿ¾ÿ½ÿ§ÿ¨ÿ¹ÿµÿ°ÿ±ÿ´ÿ²ÿ­ÿ§ÿ³ÿ¯ÿ¯ÿ²ÿ±ÿ±ÿ§ÿ£ÿ¢ÿ¦ÿ·ÿ±ÿ¤ÿ²ÿ®ÿ¢ÿ¹ÿ¨ÿ§ÿµÿ¸ÿºÿ¶ÿ¦ÿÿ«ÿ¤ÿ²ÿÿ¦ÿ±ÿ½ÿ¼ÿµÿ«ÿ½ÿ·ÿ³ÿ±ÿ»ÿ¹ÿ´ÿ³ÿ®ÿ²ÿ¹ÿ±ÿ°ÿ¹ÿªÿªÿªÿ©ÿ¤ÿ¨ÿ³ÿ¸ÿµÿ©ÿ­ÿ¢ÿ­ÿ¢ÿªÿ¦ÿÿ®ÿªÿ±ÿ­ÿ¨ÿ«ÿ¹ÿ¼ÿ£ÿÿ©ÿ­ÿµÿ¸ÿ°ÿ£ÿ£ÿ¯ÿªÿ¢ÿ¢ÿ¯ÿ·ÿ»ÿµÿÃÿ¯ÿ°ÿ¯ÿ·ÿÄÿ°ÿ¾ÿ¬ÿ ÿ±ÿªÿÿ¢ÿÿ­ÿ²ÿ¸ÿ³ÿ®ÿ¨ÿ²ÿ¦ÿÿ­ÿ±ÿ®ÿ§ÿ¨ÿ®ÿ±ÿ¼ÿªÿ©ÿÀÿ´ÿ¨ÿ©ÿ­ÿ®ÿÿ¬ÿ³ÿÿ¯ÿ¬ÿ±ÿ«ÿ³ÿ®ÿªÿ¨ÿ¹ÿÆÿ¸ÿÿÿ§ÿ­ÿ¤ÿÿ§ÿ¡ÿÿ­ÿ¥ÿÂÿ¾ÿ¬ÿ¯ÿ¯ÿ¬ÿ¶ÿ²ÿ³ÿÃÿµÿ¶ÿ±ÿ²ÿ«ÿ§ÿªÿ°ÿ·ÿ°ÿ¢ÿ§ÿ³ÿ°ÿ¬ÿµÿ¶ÿ®ÿ¼ÿ¹ÿ­ÿÿ¦ÿ¢ÿ­ÿ¸ÿºÿ­ÿ«ÿ±ÿ¤ÿ±ÿ°ÿ²ÿ­ÿ¦ÿ¤ÿªÿ²ÿ¸ÿµÿ±ÿ«ÿ®ÿ°ÿ°ÿ½ÿµÿºÿ¶ÿ±ÿ­ÿÃÿ¿ÿ¶ÿ¶ÿ·ÿ½ÿ¿ÿ«ÿ¶ÿ«ÿ®ÿ¢ÿ¥ÿªÿ§ÿ©ÿ®ÿ²ÿ©ÿ«ÿ³ÿ®ÿªÿ§ÿ¥ÿÿ¦ÿ³ÿ£ÿ©ÿ©ÿ³ÿ±ÿºÿ±ÿ¡ÿÿºÿ¿ÿÂÿ¬ÿ±ÿ²ÿ¾ÿ½ÿ´ÿ¬ÿ¨ÿ©ÿ¯ÿ»ÿ¸ÿ¥ÿÿÿ§ÿ«ÿ¯ÿ­ÿ­ÿ£ÿµÿ°ÿ¨ÿ¦ÿ§ÿ£ÿ¤ÿ®ÿ²ÿµÿ²ÿ©ÿ¥ÿ«ÿ­ÿ¦ÿ¦ÿ±ÿ¯ÿ ÿ¢ÿÿyÿ®ÿ ÿ®ÿ¯ÿ«ÿÿ­ÿ¨ÿÿÿÿ¡ÿ£ÿ¨ÿ¨ÿÿÿÿ ÿ§ÿ¡ÿÿÿÿ¶ÿ®ÿÿªÿÿÿÿÿÿÿ¦ÿ£ÿ ÿÿÿÿÿÿÿÿ¦ÿÿÿ¨ÿ´ÿ¡ÿÿ©ÿ³ÿ­ÿ¢ÿ£ÿ¤ÿÿÿªÿªÿ£ÿ¡ÿ§ÿ¦ÿÿÿ¨ÿ­ÿ£ÿ«ÿ¡ÿ«ÿ¡ÿÿ£ÿÿ¥ÿ³ÿÿÿ¥ÿÿÿÿÿÿ¤ÿ¯ÿ¦ÿ£ÿ£ÿ°ÿÿÿªÿÿ¡ÿÿÿÿ¤ÿÿÿ¤ÿ¤ÿ¨ÿ¯ÿ­ÿµÿ¶ÿÿ±ÿÿÿ¾ÿ²ÿªÿ¶ÿ§ÿ¬ÿµÿ±ÿ¤ÿ«ÿ§ÿ«ÿ«ÿ¡ÿ¨ÿ¦ÿÿ£ÿ°ÿ£ÿ±ÿÃÿ³ÿ¨ÿ²ÿ¬ÿ°ÿ¶ÿ°ÿ¥ÿªÿ«ÿ­ÿ¬ÿÿ¥ÿµÿ¶ÿ«ÿ¡ÿ¶ÿ°ÿ¶ÿ¶ÿ¢ÿ²ÿ±ÿ­ÿ©ÿµÿ»ÿ¨ÿ¡ÿ¢ÿÿÿ°ÿÿ­ÿ´ÿ´ÿ¥ÿ§ÿ¥ÿ±ÿ¯ÿ¤ÿ®ÿºÿ¹ÿ®ÿ­ÿ¶ÿ¹ÿ¸ÿ²ÿ¶ÿ¦ÿ¤ÿÉÿ ÿ®ÿºÿÄÿÁÿ®ÿ«ÿ®ÿ®ÿ¶ÿ¹ÿ¹ÿ´ÿ§ÿ©ÿ¦ÿ±ÿ´ÿµÿ¦ÿ»ÿ¶ÿ¬ÿ±ÿ·ÿ®ÿ²ÿ´ÿ°ÿºÿ»ÿ¨ÿ¯ÿ»ÿ¸ÿ¯ÿ¸ÿªÿ­ÿ¨ÿ«ÿ±ÿ°ÿµÿ°ÿ¥ÿÿÿ¨ÿ«ÿ²ÿ¾ÿµÿ´ÿµÿ¬ÿ£ÿ¯ÿ¼ÿÁÿºÿµÿ°ÿ°ÿ´ÿ¯ÿ°ÿ°ÿ¢ÿ¹ÿ·ÿ®ÿ¥ÿÿ ÿ®ÿ¶ÿºÿ±ÿ®ÿ®ÿ©ÿªÿ£ÿÿÿ³ÿ¼ÿ§ÿ«ÿªÿ¬ÿµÿ¤ÿÿ¯ÿ¸ÿ±ÿµÿ¶ÿ©ÿ¢ÿ§ÿºÿÄÿ¤ÿ³ÿ©ÿ²ÿ±ÿ¥ÿ¥ÿ§ÿ¬ÿ¸ÿ°ÿ³ÿ³ÿ·ÿÿ²ÿÿªÿªÿ²ÿÀÿ´ÿ¤ÿ¡ÿÿkÿyÿÿ¨ÿ¯ÿ«ÿ©ÿ«ÿ³ÿ¸ÿµÿ¨ÿÿ ÿ«ÿ«ÿ±ÿ¯ÿ°ÿ ÿ£ÿ³ÿ·ÿºÿÿ¨ÿ°ÿ®ÿ®ÿ¥ÿ®ÿ´ÿ´ÿ¡ÿ³ÿ¯ÿ¹ÿ¨ÿ§ÿµÿµÿ­ÿ¬ÿ²ÿ»ÿ³ÿ®ÿºÿ´ÿ¹ÿ¶ÿ§ÿµÿÂÿ¸ÿ¦ÿ¥ÿ±ÿ¹ÿ³ÿ¦ÿ¤ÿ²ÿ¸ÿµÿµÿ´ÿ²ÿ®ÿ¨ÿ°ÿ¹ÿ³ÿ­ÿ¥ÿ­ÿ®ÿ¨ÿ§ÿÿ¢ÿ¾ÿµÿ¨ÿ²ÿ²ÿ¨ÿ¹ÿ¶ÿ£ÿ¨ÿ§ÿ·ÿ¨ÿ­ÿ´ÿ°ÿ±ÿ·ÿ±ÿ¤ÿÿ§ÿÀÿ¤ÿ¤ÿ³ÿ¬ÿÿÿ­ÿ´ÿ°ÿ¦ÿ§ÿ¯ÿªÿ±ÿ±ÿ¡ÿÿªÿ®ÿ¦ÿ¤ÿ©ÿ§ÿ ÿ¬ÿ­ÿ±ÿ¢ÿ¸ÿ¹ÿ«ÿ¯ÿ±ÿ«ÿ°ÿ®ÿ¦ÿÀÿ¤ÿÿºÿ´ÿ¨ÿ±ÿ°ÿ©ÿ¬ÿ§ÿ£ÿ´ÿ¬ÿ´ÿ¶ÿ·ÿ®ÿ«ÿµÿ¹ÿ±ÿ°ÿ¯ÿ­ÿÀÿ°ÿÿ£ÿ¯ÿ´ÿ©ÿ­ÿ¼ÿ·ÿ¤ÿ®ÿµÿ´ÿ´ÿºÿ§ÿ±ÿ¶ÿ¦ÿ¡ÿ±ÿ´ÿ§ÿ±ÿ¯ÿ¬ÿ¥ÿ®ÿªÿªÿ°ÿ±ÿ¶ÿ¼ÿÄÿ¶ÿ²ÿ§ÿ¶ÿµÿ¥ÿ¤ÿÿÿ²ÿ¡ÿ¬ÿ³ÿ«ÿ§ÿÿ¦ÿ²ÿ®ÿ¦ÿ¥ÿ¤ÿºÿ´ÿ³ÿ¸ÿ®ÿ¨ÿ®ÿ·ÿ°ÿ§ÿ¶ÿ­ÿ­ÿ¦ÿ£ÿ³ÿ¯ÿ¥ÿ¦ÿ¯ÿ´ÿ­ÿ¨ÿ³ÿ­ÿÿ¶ÿ·ÿ®ÿ¯ÿ¯ÿ¨ÿ¡ÿ½ÿ°ÿµÿ¶ÿ¬ÿ¢ÿ«ÿ³ÿ°ÿµÿ¹ÿ¯ÿÃÿ¶ÿ²ÿ®ÿ¶ÿ²ÿªÿ¤ÿÿ°ÿ¢ÿ²ÿ©ÿ©ÿªÿ°ÿ¬ÿ«ÿ¹ÿ±ÿ±ÿ±ÿ¨ÿ¨ÿªÿ«ÿ¬ÿ®ÿ°ÿ¬ÿªÿ£ÿ«ÿÂÿ¾ÿ®ÿ¯ÿ®ÿÿ¡ÿµÿ¤ÿ«ÿ°ÿ´ÿ²ÿ«ÿ¬ÿ¶ÿ·ÿ¾ÿ®ÿ¡ÿ©ÿ¶ÿµÿ«ÿ¯ÿµÿªÿ§ÿ­ÿ´ÿµÿ²ÿ´ÿ·ÿ¬ÿÿÿÿ¤ÿ½ÿ£ÿ°ÿ°ÿ«ÿ¯ÿ²ÿ·ÿ´ÿ·ÿ­ÿ­ÿ«ÿ©ÿ¦ÿ¦ÿ¯ÿ¤ÿ­ÿ´ÿªÿ¦ÿ¤ÿ ÿ¤ÿ´ÿ·ÿ»ÿ«ÿ ÿ¦ÿ¸ÿ½ÿ¸ÿ°ÿ¯ÿ¬ÿ¤ÿÂÿ¥ÿ¡ÿ¤ÿ©ÿ®ÿ­ÿ®ÿ«ÿ¶ÿ§ÿ§ÿ©ÿ¨ÿ§ÿ§ÿªÿ²ÿ¯ÿ©ÿ°ÿ¯ÿ«ÿ°ÿ¶ÿ«ÿºÿªÿÃÿÃÿ·ÿ»ÿ¸ÿ¬ÿ¯ÿµÿµÿ«ÿ´ÿ±ÿ·ÿ·ÿ²ÿ·ÿ¸ÿÌÿ¶ÿ¦ÿ¬ÿ¨ÿ³ÿÃÿ»ÿ«ÿ§ÿ©ÿµÿÆÿÁÿ­ÿÿ§ÿµÿÿ«ÿ¸ÿ´ÿ­ÿ©ÿ«ÿ¬ÿ§ÿ§ÿ®ÿÿ£ÿ ÿÿ¢ÿ¤ÿÿÿÿ¤ÿ²ÿÿÿ¡ÿ«ÿµÿ°ÿÿ©ÿÿÿ¯ÿÿÿÿÿÿÿÿÿÿÿÿÿÿÿÿÿ©ÿÿ¬ÿ¨ÿ¨ÿ¯ÿ±ÿ´ÿ´ÿ°ÿ°ÿ¢ÿÿ§ÿ«ÿ°ÿ­ÿªÿ©ÿ©ÿ´ÿÉÿ¯ÿ¾ÿ±ÿ®ÿ¶ÿºÿ¶ÿ¸ÿ»ÿ§ÿ©ÿÅÿ®ÿºÿ²ÿ­ÿ¬ÿ©ÿªÿ¯ÿ°ÿ§ÿÿÿ¤ÿªÿ­ÿ²ÿ±ÿ±ÿ¸ÿ§ÿ°ÿÿµÿ§ÿ¦ÿªÿ§ÿÿÿÿÿ¥ÿ«ÿ ÿ°ÿªÿªÿ¯ÿ¶ÿ¼ÿ¹ÿµÿµÿµÿ¬ÿÿ±ÿ¶ÿ°ÿ®ÿ²ÿ½ÿ³ÿªÿ·ÿ¥ÿ¥ÿ«ÿ®ÿ·ÿÀÿ¶ÿ¥ÿ­ÿ¼ÿ¸ÿ¬ÿ³ÿ®ÿ¨ÿªÿ³ÿ¸ÿ³ÿ®ÿ·ÿÂÿ´ÿ©ÿ¯ÿÃÿ¬ÿ ÿ¡ÿ§ÿµÿÀÿÍÿªÿ­ÿ»ÿ¹ÿ®ÿ·ÿ·ÿ¬ÿ«ÿµÿ·ÿ½ÿ§ÿ«ÿ¸ÿµÿ«ÿ®ÿ¬ÿ§ÿªÿ®ÿ¬ÿ¯ÿÅÿ®ÿ¿ÿ³ÿ¥ÿ±ÿ²ÿ²ÿ°ÿ¦ÿ¦ÿ±ÿ¶ÿ¡ÿ£ÿ±ÿµÿ­ÿ¡ÿ¦ÿ¨ÿ£ÿªÿ®ÿ­ÿ´ÿ¨ÿ¥ÿªÿ¹ÿ¶ÿ²ÿ¯ÿ¬ÿ°ÿ²ÿ¨ÿªÿ ÿ¸ÿ°ÿ©ÿ´ÿÀÿ¾ÿÃÿ¸ÿ¢ÿ£ÿÿªÿ°ÿ³ÿÿ²ÿ¥ÿ¯ÿµÿ±ÿ¨ÿ«ÿ·ÿ·ÿ«ÿ±ÿÁÿ­ÿ£ÿµÿ¶ÿ´ÿ³ÿ¬ÿ«ÿªÿÿÿ¡ÿ²ÿ©ÿ²ÿ¦ÿ«ÿ¯ÿµÿ²ÿ­ÿ¯ÿ®ÿ©ÿµÿ±ÿ³ÿ³ÿ³ÿ¶ÿ±ÿ¬ÿ«ÿ¨ÿ«ÿ¯ÿ®ÿ±ÿ®ÿ·ÿ¼ÿ¬ÿªÿ¤ÿ¯ÿ¯ÿ®ÿ¶ÿµÿ³ÿµÿ°ÿ¯ÿªÿ¼ÿ±ÿ¹ÿ­ÿ£ÿ³ÿ²ÿ»ÿÁÿ¬ÿ ÿ®ÿ³ÿ±ÿ¬ÿ£ÿ·ÿ¯ÿ¹ÿ³ÿ³ÿ¯ÿ«ÿ³ÿ¸ÿ´ÿ±ÿ±ÿ°ÿ¶ÿ¾ÿµÿªÿ°ÿ¶ÿ¼ÿ£ÿ¡ÿ®ÿ­ÿ¤ÿÿÿ²ÿÀÿ³ÿ±ÿÿµÿÿ¨ÿºÿ­ÿ¤ÿ°ÿ¸ÿ´ÿ°ÿ±ÿ¯ÿ·ÿ¦ÿ©ÿ£ÿÿ½ÿ¶ÿ¶ÿ¯ÿ©ÿ¯ÿ¸ÿ»ÿµÿ­ÿµÿ¤ÿ¨ÿ¸ÿ´ÿ°ÿ»ÿ¶ÿ¯ÿ§ÿ´ÿ´ÿªÿ©ÿ©ÿ­ÿµÿ¶ÿ¦ÿªÿ¦ÿ£ÿ¶ÿ©ÿ²ÿÅÿ¹ÿ¯ÿ¶ÿ¯ÿ¤ÿ¯ÿ·ÿ­ÿªÿ¡ÿµÿ«ÿ¸ÿ´ÿÿ«ÿµÿ©ÿ©ÿ¦ÿ«ÿ¶ÿ´ÿ±ÿ£ÿÿ¦ÿÇÿ²ÿ¤ÿ§ÿ®ÿ ÿ¤ÿ©ÿ°ÿ½ÿ»ÿµÿ±ÿ©ÿ«ÿ²ÿ­ÿµÿ³ÿ¹ÿ°ÿµÿ²ÿ³ÿ³ÿ©ÿ¦ÿ©ÿªÿ¬ÿ´ÿ°ÿ¨ÿ±ÿ±ÿ´ÿ¦ÿÊÿ¬ÿÊÿÀÿ¯ÿ¶ÿµÿ¸ÿ¹ÿ¹ÿ´ÿ¨ÿ­ÿÁÿ»ÿ ÿ¶ÿ³ÿ±ÿ·ÿªÿ ÿ´ÿ»ÿ®ÿ®ÿ²ÿ³ÿ«ÿ«ÿ­ÿ¬ÿ¯ÿ¦ÿ¢ÿÂÿ¼ÿ®ÿ¾ÿ¨ÿÿ­ÿ¬ÿ·ÿ§ÿ­ÿµÿ©ÿ©ÿ­ÿ­ÿ¯ÿ¨ÿ¥ÿ¢ÿ¦ÿ¨ÿ´ÿÿ§ÿ«ÿ¯ÿ­ÿ®ÿ±ÿ¢ÿÿ£ÿµÿ¸ÿªÿÿÿÿªÿÿÿ§ÿÿ´ÿ£ÿ¬ÿ¸ÿ­ÿ ÿ¡ÿ§ÿªÿ«ÿÿ¤ÿ´ÿ¨ÿ¡ÿ©ÿ¦ÿ¢ÿ¤ÿªÿ£ÿ§ÿÿ²ÿ¶ÿ°ÿÿ¦ÿªÿÿÿÿÿÿ§ÿÿ¢ÿ¯ÿ¤ÿÿ§ÿ¡ÿÿÿÿ¬ÿ§ÿ¤ÿ£ÿ£ÿÿ ÿ±ÿ³ÿ«ÿÿÿªÿ©ÿ¢ÿÿÿÿÿÿ®ÿ¨ÿÂÿ°ÿÿÿªÿ±ÿÿªÿ²ÿµÿ¬ÿ¥ÿ ÿ¥ÿ«ÿ¢ÿ¬ÿ±ÿ±ÿ°ÿ­ÿ©ÿ¢ÿ­ÿ§ÿ¤ÿ­ÿ®ÿ©ÿªÿ­ÿ¢ÿ¨ÿ¬ÿ¬ÿ®ÿ³ÿ´ÿ°ÿ³ÿ±ÿ©ÿªÿ©ÿ¬ÿ±ÿ§ÿ«ÿ«ÿ»ÿ²ÿ¿ÿ¶ÿ¼ÿ³ÿ³ÿ¯ÿ«ÿ«ÿ±ÿ²ÿ®ÿ¯ÿ±ÿ«ÿ¦ÿ¦ÿ­ÿ¦ÿ±ÿ¸ÿ ÿÂÿ·ÿ¶ÿ£ÿ´ÿ¯ÿ¾ÿ®ÿ¯ÿ½ÿµÿ´ÿ­ÿ¬ÿ­ÿ¥ÿ©ÿ±ÿ¦ÿ£ÿ´ÿ©ÿ£ÿ£ÿ¿ÿ¬ÿ¸ÿÌÿ³ÿ¹ÿ»ÿ¶ÿ¬ÿ·ÿ¸ÿ¶ÿ¯ÿ¢ÿ­ÿ±ÿ°ÿ ÿÿ­ÿ·ÿ¸ÿ²ÿ²ÿºÿµÿ³ÿªÿ³ÿËÿ³ÿ¥ÿ±ÿ®ÿ¨ÿ®ÿ·ÿ¯ÿ´ÿ®ÿÀÿ¹ÿ³ÿ±ÿ´ÿ´ÿÇÿ»ÿÿÿ¨ÿ¯ÿªÿ¶ÿ½ÿ­ÿÿ¦ÿ·ÿ±ÿÿ´ÿ±ÿ¯ÿ«ÿÁÿ®ÿ®ÿ¡ÿ³ÿ·ÿ­ÿªÿ¦ÿ°ÿ²ÿ¬ÿ¥ÿªÿ²ÿ²ÿ¶ÿµÿ®ÿ¨ÿÿ­ÿµÿ«ÿ¯ÿ¨ÿ¶ÿ¾ÿ¬ÿºÿÂÿ»ÿÁÿÂÿ¨ÿ²ÿ¹ÿ´ÿ¥ÿ¤ÿ¸ÿ²ÿ«ÿ©ÿ¥ÿ§ÿ§ÿ§ÿ©ÿ°ÿ¯ÿ§ÿ­ÿ³ÿ¬ÿ¥ÿªÿÿ³ÿ»ÿ¯ÿ¶ÿªÿ£ÿ­ÿ®ÿ­ÿ±ÿ®ÿ³ÿ¹ÿ¬ÿ¯ÿ®ÿ¬ÿ«ÿ±ÿ§ÿ¡ÿ¦ÿÿlÿxÿ¯ÿ«ÿ¥ÿ³ÿ¥ÿÿ¦ÿ¦ÿ¹ÿ¬ÿ®ÿÿ®ÿÊÿ±ÿ±ÿ¥ÿÈÿÿÿ¨ÿ®ÿ·ÿ¯ÿ³ÿ¯ÿÿ ÿ±ÿ¸ÿ®ÿÿÿ­ÿ®ÿ«ÿ±ÿÿ¦ÿªÿ±ÿ¼ÿªÿ§ÿ®ÿ´ÿ°ÿ¬ÿ³ÿ¥ÿÿÿ¨ÿ§ÿ­ÿÂÿ¨ÿ ÿ°ÿ¤ÿ¢ÿ©ÿ³ÿ¬ÿªÿ²ÿ¸ÿ¯ÿÿ¨ÿ´ÿ§ÿ¡ÿ¦ÿ§ÿÿ§ÿ¥ÿÿÿÿÿ«ÿ§ÿ­ÿ¹ÿ¯ÿ®ÿ¹ÿµÿ§ÿ°ÿ±ÿ¸ÿ»ÿ¬ÿ¯ÿ­ÿ¹ÿ¼ÿ¶ÿ«ÿ«ÿ­ÿ¯ÿ²ÿ­ÿ«ÿ­ÿ®ÿ­ÿ©ÿ­ÿ·ÿ¶ÿ¯ÿ¤ÿ¨ÿ®ÿ¾ÿ³ÿ°ÿ»ÿªÿ¨ÿ«ÿ¢ÿÉÿ°ÿºÿ±ÿ¬ÿ®ÿ¥ÿ¤ÿ¬ÿ±ÿ¯ÿ©ÿ±ÿ¹ÿ®ÿ°ÿ ÿ ÿ¯ÿ¯ÿ¬ÿ«ÿµÿ³ÿÿÿ¥ÿÿÿ¬ÿ±ÿ¸ÿµÿ£ÿ²ÿÿ²ÿ³ÿ¼ÿ¡ÿ¯ÿ¾ÿ½ÿ¢ÿªÿ¢ÿµÿÿ¦ÿ­ÿ£ÿ°ÿ­ÿ§ÿ¬ÿ¨ÿ­ÿ¾ÿ¯ÿ¡ÿ©ÿ­ÿ¨ÿ©ÿ¯ÿ·ÿ´ÿ­ÿ¯ÿ¡ÿ²ÿ¬ÿ«ÿ¦ÿ¤ÿ¯ÿ¢ÿ­ÿ¸ÿ±ÿ®ÿ¦ÿ°ÿ¨ÿÿ£ÿ­ÿ«ÿ«ÿ ÿ°ÿªÿ±ÿÿ¤ÿ¡ÿ¬ÿºÿ¥ÿ©ÿ­ÿ«ÿ¤ÿ±ÿ¼ÿÁÿ¹ÿªÿ­ÿ°ÿ¢ÿÿ«ÿ±ÿ°ÿ¨ÿ¦ÿÿÿ½ÿ½ÿ´ÿ­ÿÿ¤ÿ¤ÿ´ÿ¾ÿªÿ©ÿ¯ÿ»ÿ¢ÿ¹ÿ¾ÿ·ÿÄÿ®ÿ«ÿ«ÿ¸ÿÿ§ÿ¯ÿ©ÿ°ÿ»ÿ¬ÿ­ÿ­ÿ¾ÿÇÿµÿ»ÿ»ÿ«ÿ¢ÿ¡ÿ¨ÿ¬ÿ¯ÿ³ÿ¯ÿ¦ÿ«ÿ³ÿ­ÿ¢ÿ©ÿ¦ÿ­ÿªÿ ÿªÿ¬ÿ®ÿ¸ÿ¿ÿËÿ¹ÿ¨ÿ²ÿ¥ÿªÿ·ÿ³ÿ³ÿªÿ°ÿ¶ÿªÿ°ÿ´ÿ®ÿ®ÿ¼ÿ±ÿ¤ÿ¨ÿ±ÿ¸ÿ·ÿ¹ÿ­ÿªÿ±ÿ­ÿ¸ÿ¯ÿ£ÿ­ÿªÿ§ÿ¢ÿ´ÿ¥ÿÿ¡ÿ§ÿ¯ÿ§ÿ¡ÿ¢ÿÿ²ÿ°ÿ±ÿ®ÿªÿ¯ÿªÿ¥ÿ¯ÿ©ÿ«ÿ©ÿ«ÿ³ÿ®ÿªÿ®ÿºÿªÿ³ÿ±ÿ¯ÿÿ¨ÿ§ÿ¥ÿ¨ÿ«ÿ§ÿ¦ÿ©ÿ­ÿ³ÿ¯ÿ®ÿ«ÿ¤ÿ­ÿ¹ÿ´ÿ©ÿ²ÿ®ÿ¯ÿ¯ÿ§ÿ§ÿ­ÿ¸ÿ¨ÿ²ÿ°ÿ¯ÿ±ÿ®ÿ¯ÿ¤ÿ¦ÿ ÿÿ±ÿÿ¬ÿ ÿ´ÿÿ«ÿ¹ÿÅÿÄÿµÿ¡ÿ¤ÿªÿ´ÿ©ÿªÿ²ÿ®ÿ³ÿ­ÿ«ÿªÿÿ¥ÿ±ÿªÿ ÿ£ÿ°ÿ·ÿ°ÿÿÿ§ÿ³ÿ¸ÿ¤ÿÿ°ÿªÿ­ÿ§ÿ¿ÿµÿ¥ÿ»ÿ¢ÿªÿ°ÿªÿ­ÿ³ÿ§ÿµÿ¬ÿÿ¬ÿ­ÿ®ÿ±ÿ®ÿ´ÿ¨ÿªÿ§ÿ½ÿ¬ÿÿ¯ÿ´ÿ®ÿ«ÿªÿµÿµÿ°ÿ²ÿ¹ÿ«ÿ¤ÿ±ÿ¯ÿªÿ¦ÿ®ÿ²ÿ¬ÿ¸ÿ½ÿ²ÿ¡ÿÿ¦ÿ¯ÿ®ÿ´ÿ³ÿ§ÿ®ÿÀÿ«ÿ¡ÿ¯ÿªÿ¼ÿÿ¥ÿÿ¾ÿ¶ÿ¦ÿ ÿ­ÿ¸ÿ¨ÿ¸ÿ¼ÿ¶ÿ¯ÿ¯ÿ¨ÿ¨ÿ¸ÿ°ÿ­ÿ¶ÿ²ÿ¬ÿ¨ÿ§ÿ§ÿ«ÿ³ÿ´ÿ´ÿ²ÿ°ÿ¼ÿ»ÿ¹ÿ®ÿ§ÿÿ¬ÿ´ÿ£ÿªÿ¸ÿ¥ÿ©ÿ·ÿ§ÿ©ÿÿÿ¨ÿ³ÿ¾ÿ£ÿ¢ÿÀÿ¹ÿºÿ®ÿ¯ÿ³ÿ¾ÿ·ÿªÿ¤ÿ«ÿ®ÿ­ÿ¤ÿ­ÿ±ÿ§ÿ«ÿ³ÿ«ÿ®ÿ´ÿ¹ÿ·ÿ­ÿ³ÿ·ÿºÿ¹ÿ³ÿ°ÿ­ÿ­ÿ¬ÿªÿ°ÿ­ÿ¬ÿ°ÿ¥ÿÿ¥ÿ£ÿ«ÿ§ÿ®ÿ¢ÿ±ÿ´ÿ½ÿ¨ÿ£ÿÿ¤ÿºÿ¤ÿ«ÿ¯ÿ°ÿ­ÿ²ÿ¹ÿÿ ÿ¸ÿ³ÿ¯ÿ°ÿ´ÿ±ÿ¦ÿ¯ÿ¸ÿ²ÿ³ÿ¯ÿ£ÿÿÿ­ÿ§ÿ¤ÿ¸ÿ¥ÿ¨ÿÁÿ¹ÿ²ÿ³ÿÂÿ©ÿ·ÿºÿ³ÿºÿ·ÿ¸ÿ ÿÇÿ¦ÿ´ÿÅÿ½ÿ´ÿ¼ÿ¼ÿ¨ÿºÿ±ÿ¼ÿ­ÿ½ÿ¶ÿ®ÿ²ÿ¸ÿÁÿ¾ÿ·ÿ±ÿ®ÿ®ÿ©ÿ§ÿ²ÿ°ÿ¡ÿ¤ÿ¯ÿ²ÿ´ÿ°ÿ·ÿ®ÿ°ÿ¬ÿ¹ÿ®ÿ¢ÿ°ÿºÿ«ÿ¤ÿ±ÿ®ÿ¿ÿ°ÿ­ÿºÿ°ÿ¨ÿ­ÿ¯ÿ¯ÿ·ÿµÿªÿ«ÿÿ­ÿ³ÿ¯ÿ®ÿ¶ÿÁÿ®ÿ¬ÿ·ÿ¬ÿ®ÿ³ÿ¯ÿ³ÿ¶ÿ¥ÿ¬ÿ´ÿ´ÿºÿ ÿ­ÿÿ¶ÿ£ÿ¦ÿ¯ÿ¨ÿ¯ÿÆÿªÿ¬ÿ¯ÿ¼ÿ¸ÿ¤ÿ¾ÿ­ÿ°ÿÿ¬ÿ³ÿ­ÿ«ÿ¦ÿ²ÿ®ÿ¦ÿ£ÿ¡ÿ²ÿ²ÿ¤ÿ³ÿÀÿ°ÿÿ£ÿ©ÿ¨ÿ©ÿªÿ§ÿ®ÿ¶ÿÿ§ÿ·ÿ©ÿ¸ÿ«ÿ¶ÿ¯ÿ¯ÿ³ÿ·ÿ³ÿ ÿ¨ÿ°ÿ³ÿ´ÿ¸ÿµÿ´ÿ°ÿ¬ÿ·ÿ±ÿ²ÿ±ÿ²ÿ­ÿªÿ²ÿ¥ÿÿ±ÿ³ÿ¨ÿ±ÿ°ÿ¤ÿ°ÿ¨ÿ­ÿ¡ÿÿ­ÿÉÿ­ÿ¢ÿÿÿ°ÿ´ÿµÿªÿ¸ÿµÿ¹ÿ²ÿµÿ¿ÿ¾ÿ¹ÿ¤ÿ¨ÿºÿ´ÿ­ÿ²ÿ¸ÿ¼ÿ¹ÿ·ÿ³ÿ³ÿ¸ÿµÿ¯ÿ¥ÿ­ÿ©ÿ­ÿ±ÿÿ¦ÿÿ±ÿ³ÿÿ´ÿ¶ÿ¦ÿ²ÿ£ÿ©ÿ±ÿ§ÿ©ÿ¯ÿ­ÿ©ÿ³ÿ³ÿ­ÿ°ÿ©ÿ«ÿµÿ¨ÿ¡ÿ«ÿ³ÿ³ÿ¹ÿ¸ÿµÿ¡ÿ»ÿ¯ÿ«ÿÿ½ÿ´ÿ¨ÿ¼ÿ»ÿÁÿ¤ÿÿÿ©ÿ®ÿ±ÿµÿ·ÿ°ÿ±ÿ¯ÿ´ÿ»ÿ¸ÿ´ÿ¶ÿ½ÿºÿ²ÿ¶ÿ¬ÿ­ÿ»ÿ¼ÿ¬ÿªÿªÿµÿ«ÿ£ÿ³ÿ ÿ¶ÿ­ÿ³ÿ¸ÿ¼ÿ­ÿ®ÿ¯ÿ½ÿÀÿÿÿÿµÿ¼ÿªÿÿ¤ÿ­ÿ¶ÿ¯ÿ¤ÿ¤ÿ³ÿ²ÿÀÿ³ÿ¶ÿ§ÿ§ÿ´ÿ¯ÿ³ÿ²ÿ©ÿ¦ÿ­ÿ¨ÿ¤ÿºÿ½ÿ¬ÿ¤ÿ±ÿ½ÿ®ÿÿ¡ÿ§ÿ±ÿ³ÿ±ÿ¯ÿ³ÿÿ­ÿ´ÿ±ÿ´ÿªÿ¥ÿ°ÿ°ÿ´ÿ¿ÿªÿ¬ÿ¸ÿ»ÿ´ÿµÿ«ÿ«ÿ¬ÿ©ÿªÿ°ÿ½ÿµÿ¨ÿ´ÿ±ÿ³ÿ®ÿÁÿ­ÿ®ÿ¦ÿ©ÿ´ÿ¸ÿ°ÿ¼ÿªÿ³ÿ­ÿªÿ¨ÿ§ÿ¯ÿ¤ÿ¥ÿ©ÿ¬ÿ­ÿ­ÿ®ÿ«ÿ¥ÿÿ§ÿ³ÿ¢ÿ¦ÿ­ÿ«ÿ¿ÿ½ÿÇÿ°ÿÀÿ¯ÿ­ÿ¦ÿ°ÿ¹ÿ©ÿ¹ÿ´ÿ°ÿ»ÿ¯ÿªÿ°ÿ¯ÿ¸ÿ¶ÿÿÿ±ÿ±ÿÿ±ÿ¯ÿÿ¼ÿªÿ­ÿ©ÿ©ÿ¤ÿ­ÿ±ÿ²ÿ»ÿºÿ²ÿ°ÿµÿ­ÿÿ¥ÿ­ÿ ÿ§ÿ³ÿ¥ÿ¨ÿ¥ÿ­ÿ«ÿ¹ÿÿ¨ÿ²ÿ¬ÿ®ÿ¤ÿÿ§ÿÿÿÿÿÿ¦ÿ«ÿ¤ÿÿ{ÿÿ§ÿ´ÿ ÿÿ©ÿÿÿÿÿÿÿÿÿÿÿÿ£ÿ§ÿ¡ÿ¡ÿ¡ÿÿÿ¨ÿ ÿ¡ÿÿªÿ¤ÿ´ÿ®ÿ£ÿ®ÿ¢ÿ¥ÿ£ÿ¥ÿ¤ÿ§ÿ£ÿ§ÿ®ÿÿÿ«ÿ¬ÿ¥ÿ¶ÿ³ÿµÿ ÿ¢ÿ§ÿÿ§ÿ¡ÿÿÿÿ¯ÿ³ÿ«ÿ«ÿ®ÿ§ÿªÿ¢ÿªÿ§ÿÿÿÿ¡ÿ£ÿÿÿÿÿªÿÿÿÿ¡ÿªÿ©ÿ¤ÿ°ÿ«ÿÿ¤ÿ¥ÿÿ´ÿ°ÿ¥ÿ§ÿ¬ÿ¯ÿÿÿ£ÿÿ¥ÿ«ÿ¤ÿÿ¢ÿ­ÿ¶ÿ±ÿªÿªÿ¤ÿ°ÿ´ÿ ÿ°ÿ¦ÿ§ÿ´ÿ´ÿ³ÿ£ÿ ÿ¶ÿ¹ÿ®ÿ´ÿ°ÿ¥ÿ²ÿ´ÿÀÿ¢ÿ°ÿ¬ÿ¿ÿÿ¯ÿ´ÿ¬ÿ±ÿ¯ÿ·ÿ·ÿ«ÿ§ÿ®ÿ¶ÿ¥ÿ©ÿ¶ÿ´ÿ¹ÿ¬ÿ²ÿ£ÿ©ÿ¨ÿ«ÿ¯ÿµÿ¶ÿ²ÿ·ÿ¸ÿªÿ¨ÿ­ÿ¨ÿ£ÿºÿ§ÿ§ÿÿ§ÿ±ÿ·ÿ±ÿ©ÿªÿ¤ÿ¦ÿ°ÿ®ÿ«ÿµÿ­ÿ£ÿ²ÿ¼ÿ§ÿÅÿ³ÿ£ÿ¹ÿ¶ÿÁÿÂÿµÿ´ÿ®ÿ£ÿªÿ¦ÿ´ÿ§ÿ«ÿ©ÿÅÿ¸ÿªÿ«ÿ®ÿµÿ´ÿ²ÿªÿÿ¥ÿ·ÿ­ÿ¤ÿ¯ÿµÿ­ÿ¯ÿ»ÿªÿ¹ÿ¸ÿ®ÿ®ÿ²ÿ­ÿ¨ÿ¨ÿ©ÿ¨ÿ£ÿ¯ÿ±ÿ«ÿ¶ÿ¤ÿ¦ÿÿ¬ÿ´ÿ·ÿ¹ÿ¶ÿ¹ÿ¹ÿ¨ÿ£ÿ±ÿ¨ÿ®ÿ¼ÿªÿ¯ÿ¨ÿ´ÿ¬ÿ¥ÿ­ÿ±ÿ³ÿ°ÿ¤ÿ¢ÿ¦ÿ ÿ²ÿµÿºÿ±ÿ´ÿ¥ÿ ÿ¦ÿ¬ÿ¯ÿ°ÿ³ÿ°ÿ©ÿµÿ«ÿ¬ÿ¶ÿªÿ£ÿ­ÿ±ÿ³ÿ£ÿÿ§ÿÿWÿ\ÿyÿÿ¢ÿ¨ÿ©ÿ·ÿªÿ®ÿ´ÿ©ÿ¥ÿÿÿ¬ÿ®ÿ°ÿ±ÿ¢ÿ ÿ²ÿªÿ£ÿ»ÿ¨ÿ¹ÿ°ÿ¢ÿ§ÿ¨ÿ¦ÿ±ÿ½ÿ»ÿªÿÿ®ÿ®ÿ¦ÿ­ÿ°ÿ³ÿ±ÿ²ÿ³ÿ­ÿ·ÿ£ÿ½ÿ¾ÿ¸ÿ©ÿºÿ´ÿ±ÿÂÿºÿ®ÿ±ÿ¨ÿ¨ÿ§ÿ£ÿ²ÿÁÿ¬ÿ·ÿ·ÿ·ÿ«ÿ±ÿ·ÿ¨ÿ¦ÿ¢ÿ¬ÿ±ÿ§ÿ§ÿ©ÿ±ÿ«ÿ­ÿ°ÿ²ÿ®ÿ§ÿ¬ÿ±ÿ´ÿ£ÿ¯ÿ±ÿÿ¬ÿ¶ÿ­ÿ©ÿ¬ÿ­ÿ¬ÿ­ÿ¯ÿ¬ÿ±ÿ§ÿ¸ÿ²ÿ¯ÿ»ÿ³ÿ©ÿªÿ«ÿ³ÿ·ÿ£ÿºÿ²ÿ¥ÿÿ­ÿ¬ÿ¯ÿ®ÿ ÿÿ¦ÿÿµÿ¬ÿ´ÿ±ÿ¯ÿ¯ÿ¸ÿ·ÿ®ÿ§ÿ¤ÿ©ÿ¬ÿ®ÿ¬ÿ¹ÿ±ÿªÿ±ÿ¬ÿ¥ÿ§ÿ«ÿ«ÿ¨ÿ¸ÿ°ÿ³ÿ¼ÿ­ÿ¤ÿ®ÿ´ÿ´ÿ®ÿ¦ÿ¶ÿµÿ¢ÿÿ¢ÿ«ÿ®ÿ±ÿ±ÿ°ÿ©ÿ ÿ²ÿ³ÿ¥ÿ¶ÿ¯ÿ¨ÿ¯ÿ®ÿ§ÿ®ÿ»ÿ¶ÿ§ÿ¹ÿ·ÿ°ÿ¦ÿ¶ÿ²ÿ¯ÿ®ÿ­ÿ°ÿ·ÿ¸ÿ¤ÿ¯ÿ³ÿ©ÿªÿ»ÿ¹ÿ¢ÿÿ®ÿ¬ÿ©ÿ°ÿ£ÿ³ÿ®ÿºÿ»ÿ®ÿ«ÿªÿÿ·ÿ¤ÿ¨ÿ¦ÿ§ÿÿ§ÿ±ÿ¬ÿ°ÿ»ÿ§ÿ¶ÿ§ÿµÿ·ÿÅÿ¾ÿ¬ÿ¨ÿ±ÿ´ÿ¬ÿ¯ÿ®ÿÿ­ÿ°ÿ¯ÿ¸ÿµÿ¬ÿ·ÿ¢ÿ³ÿ¯ÿ±ÿ·ÿ²ÿ´ÿ±ÿ°ÿ¸ÿ³ÿ¼ÿ®ÿ­ÿ¯ÿ¶ÿ´ÿ²ÿ¬ÿ£ÿ¦ÿ¥ÿ¾ÿ°ÿªÿ¤ÿ©ÿ²ÿ°ÿ­ÿ°ÿ²ÿ³ÿ½ÿ¥ÿ¨ÿ¨ÿ§ÿ£ÿ¦ÿ¯ÿ²ÿ¿ÿ¹ÿ¯ÿ¨ÿ´ÿ·ÿ¼ÿ·ÿ¬ÿ¬ÿ¬ÿÿÿ·ÿ³ÿ®ÿ¯ÿ¬ÿ¨ÿ°ÿ°ÿÇÿ®ÿ¸ÿ²ÿ§ÿ®ÿ°ÿ±ÿ½ÿ®ÿÿ¦ÿ®ÿ®ÿ´ÿ·ÿ¯ÿ¤ÿ¤ÿÿ¤ÿµÿ¥ÿ¢ÿ¬ÿ±ÿ²ÿ¬ÿÿ¬ÿÀÿÿ®ÿ±ÿ°ÿ®ÿ®ÿ¬ÿ§ÿ¹ÿ¥ÿ¬ÿ­ÿ«ÿ´ÿºÿ±ÿªÿ¤ÿªÿ¬ÿ­ÿ«ÿµÿ³ÿ¬ÿ´ÿ°ÿ¥ÿµÿÿÿ«ÿ³ÿ´ÿ²ÿ©ÿ¯ÿ³ÿ£ÿ¢ÿ©ÿ¨ÿ¡ÿ§ÿµÿ°ÿ¡ÿ¦ÿ¯ÿ«ÿ¬ÿ·ÿ·ÿµÿ°ÿ¢ÿ«ÿ·ÿ¶ÿ·ÿ·ÿ§ÿ¨ÿ±ÿ­ÿ¦ÿ¡ÿ¢ÿ¶ÿ»ÿ©ÿµÿ¯ÿ¯ÿ³ÿ¯ÿ¾ÿµÿ§ÿ«ÿ®ÿ°ÿ­ÿºÿ¹ÿÊÿÄÿ¯ÿ¥ÿ®ÿ³ÿÿÿ°ÿ°ÿªÿ«ÿ§ÿ¤ÿªÿ¢ÿ¨ÿ¨ÿµÿ±ÿ£ÿÿÿÿÿÿ¢ÿ²ÿ£ÿ¤ÿ©ÿ£ÿÿÿ ÿ§ÿÿ¦ÿ£ÿÿÿÿÿÿÿÿÿÿÿÿÿÿÿ¦ÿÿÿ£ÿ¤ÿÿ¥ÿ°ÿ¸ÿ´ÿ©ÿ¦ÿ®ÿÿÿÿÿªÿ³ÿ¶ÿ°ÿ¦ÿ¥ÿ³ÿ³ÿªÿÿ«ÿ´ÿ°ÿ¬ÿ°ÿ²ÿ ÿªÿ³ÿµÿ·ÿµÿ¨ÿ¥ÿ°ÿ²ÿÿ©ÿ«ÿ¹ÿ¶ÿ³ÿ°ÿ­ÿ²ÿ¸ÿ¯ÿ¦ÿ­ÿ©ÿ¢ÿ¦ÿ¥ÿÿ ÿ¢ÿÿÿÿzÿÿÿ°ÿ®ÿ¦ÿ¯ÿ¿ÿ¾ÿ¯ÿ°ÿ¼ÿ®ÿ«ÿ®ÿ¬ÿ°ÿ³ÿ­ÿ¬ÿ¸ÿ·ÿ«ÿ±ÿ¹ÿ´ÿµÿÁÿ´ÿ¨ÿ±ÿ¶ÿ­ÿ¶ÿ²ÿ¶ÿ®ÿ­ÿ­ÿ¤ÿ¦ÿ°ÿ¶ÿµÿ±ÿ¸ÿ±ÿªÿÿ£ÿ§ÿ§ÿ¡ÿÿ­ÿ¼ÿ¬ÿ¾ÿ¨ÿ±ÿµÿ¸ÿ¹ÿ¿ÿºÿ³ÿ²ÿ°ÿ³ÿ¼ÿ¤ÿªÿ¶ÿ¿ÿ²ÿªÿ¨ÿ£ÿ¥ÿ±ÿ±ÿ¥ÿ½ÿ¦ÿ·ÿ¯ÿ©ÿ±ÿ´ÿ°ÿ±ÿ´ÿ°ÿ¯ÿ­ÿ­ÿ²ÿ¹ÿÆÿ¯ÿ­ÿ¿ÿÂÿ»ÿ½ÿ²ÿ³ÿ¹ÿ«ÿ¡ÿ²ÿ¸ÿªÿ¬ÿ¯ÿ«ÿ°ÿ·ÿ¥ÿ¦ÿ«ÿ­ÿ¹ÿ¯ÿ¾ÿÆÿÆÿ¿ÿ²ÿ¨ÿ©ÿµÿ¬ÿ¹ÿÅÿÿ©ÿ¬ÿ®ÿ±ÿ­ÿ«ÿ²ÿ»ÿ¹ÿªÿ¯ÿ±ÿ¥ÿ´ÿ±ÿ´ÿ®ÿ©ÿ¦ÿ²ÿÂÿ´ÿ¨ÿ²ÿ¯ÿªÿµÿªÿ´ÿ³ÿªÿ°ÿ³ÿ®ÿ±ÿ®ÿ²ÿºÿºÿÁÿ¥ÿ®ÿ®ÿ¶ÿ§ÿ¤ÿ§ÿ¨ÿ¶ÿÂÿµÿ¤ÿ¯ÿ®ÿµÿÿ³ÿ´ÿ°ÿ´ÿ¶ÿ¸ÿ¸ÿ­ÿ¬ÿ¢ÿÄÿ°ÿ³ÿ¯ÿ«ÿ¯ÿºÿÁÿ¿ÿ»ÿµÿ·ÿÃÿ³ÿ³ÿ©ÿ¿ÿ¶ÿ¸ÿ¥ÿ°ÿ´ÿ³ÿ¹ÿ³ÿ¤ÿ¦ÿ©ÿ¤ÿ¸ÿ¿ÿ¹ÿ¯ÿ¸ÿ¢ÿ ÿªÿ­ÿ¯ÿ´ÿ¯ÿ¦ÿ©ÿ·ÿµÿ¶ÿ¯ÿ¤ÿÿªÿ¹ÿ¯ÿ¥ÿ¥ÿ­ÿ´ÿ¸ÿºÿ´ÿºÿÆÿ¬ÿµÿ²ÿ´ÿ±ÿ¯ÿºÿ°ÿ´ÿ¶ÿ§ÿ§ÿ²ÿ¨ÿµÿ¸ÿ­ÿ¶ÿ¿ÿ©ÿ·ÿ®ÿ¬ÿ¦ÿ³ÿ¾ÿ°ÿ¬ÿ¯ÿ¡ÿ¹ÿÊÿ¬ÿ¦ÿ¤ÿ¤ÿ¦ÿºÿ­ÿ«ÿ¦ÿÿ¢ÿ«ÿ¥ÿ§ÿ±ÿ¬ÿ°ÿ«ÿ®ÿ­ÿ¸ÿ»ÿ®ÿ±ÿ»ÿ¦ÿ£ÿ®ÿ¬ÿ¬ÿ³ÿ±ÿ¦ÿ¬ÿ¨ÿ¥ÿ¯ÿ¯ÿ²ÿ¦ÿ±ÿ°ÿ°ÿ­ÿ²ÿ¸ÿ³ÿ®ÿ©ÿ¡ÿ¤ÿ ÿ´ÿ·ÿ³ÿ·ÿ­ÿ§ÿ­ÿ³ÿ·ÿ¬ÿ ÿ¥ÿ®ÿ¯ÿ¯ÿ§ÿªÿ¶ÿ²ÿ§ÿ­ÿ¶ÿ³ÿºÿ±ÿ§ÿ·ÿ³ÿ¯ÿµÿªÿ¤ÿ²ÿºÿ´ÿ§ÿ²ÿ¹ÿºÿ®ÿ¨ÿªÿ¸ÿ´ÿ«ÿ¬ÿ±ÿ·ÿ³ÿ±ÿµÿ¬ÿ¥ÿ¶ÿºÿ°ÿ±ÿ°ÿÿ°ÿ©ÿ«ÿ¡ÿ§ÿ«ÿ©ÿ¸ÿ³ÿ¥ÿ¯ÿ¸ÿ«ÿ¥ÿ²ÿ«ÿ§ÿ¢ÿ­ÿÿ±ÿ¶ÿ­ÿ°ÿ¦ÿÿ¤ÿ´ÿ­ÿ£ÿÿ£ÿ¦ÿÿ´ÿ°ÿÿÿ±ÿÿÿÿ¶ÿ«ÿ¦ÿÿ¨ÿ¥ÿ ÿ¨ÿÿÿ³ÿ³ÿ¢ÿ¦ÿ¦ÿÿ¨ÿ¡ÿ§ÿ§ÿ¦ÿ´ÿÿªÿÿÿÿªÿ³ÿ®ÿªÿ®ÿ¥ÿÿ«ÿ«ÿ ÿ¦ÿÿÿÿÿÿÿÿ®ÿ«ÿ¥ÿÿ¢ÿ«ÿ®ÿ©ÿÿÿ§ÿªÿ ÿÿÿÿÿ£ÿ§ÿ£ÿ«ÿ¤ÿ²ÿ¨ÿÿ«ÿ¨ÿÿ£ÿ¨ÿ¤ÿÿÿ¤ÿ°ÿ®ÿ³ÿ©ÿ£ÿ«ÿ·ÿ´ÿ¨ÿ°ÿ³ÿ¦ÿ£ÿ¦ÿ¥ÿÿÿªÿ©ÿ·ÿÂÿ½ÿ­ÿ£ÿ®ÿ¬ÿªÿ®ÿ©ÿÈÿÁÿ¼ÿ¨ÿ¹ÿ¹ÿ«ÿªÿ°ÿ¡ÿÿ±ÿ±ÿ¬ÿ§ÿ­ÿ¯ÿªÿ¬ÿ«ÿ­ÿ³ÿªÿ®ÿ²ÿªÿ¥ÿ«ÿÿºÿ·ÿ¢ÿÿ¯ÿ»ÿ±ÿ­ÿ©ÿ©ÿ«ÿÂÿ·ÿ®ÿ±ÿ«ÿ¬ÿ±ÿªÿ¤ÿ°ÿ¼ÿ¯ÿªÿªÿ¥ÿ§ÿÃÿ·ÿ²ÿ½ÿ®ÿ¸ÿ«ÿ±ÿ­ÿ«ÿ¡ÿ¯ÿ½ÿ´ÿ¨ÿ¨ÿ«ÿ¬ÿ³ÿ³ÿ©ÿµÿÃÿ»ÿ³ÿ´ÿ¯ÿ¬ÿ©ÿÿ¼ÿ½ÿ­ÿ¾ÿÂÿ£ÿ­ÿÂÿ¼ÿÈÿ®ÿÿ¨ÿµÿµÿ®ÿ¯ÿ°ÿ²ÿ©ÿ¨ÿ§ÿ ÿ¢ÿ¯ÿ¶ÿ±ÿ£ÿ³ÿ¬ÿ«ÿ«ÿ¸ÿ¯ÿ¨ÿÿ¤ÿ´ÿ¥ÿÿ¢ÿ¢ÿªÿ¶ÿ¶ÿµÿ°ÿ«ÿµÿ»ÿ¹ÿ½ÿÂÿ·ÿ¶ÿ¬ÿÛÿ£ÿ¤ÿ³ÿÂÿ±ÿ´ÿ·ÿ¸ÿ¾ÿ¶ÿ´ÿ¹ÿÁÿ¼ÿ©ÿ§ÿ¬ÿÿÿ§ÿ°ÿ¬ÿ¯ÿªÿ¢ÿ©ÿ¨ÿ¦ÿÿ¤ÿ§ÿ§ÿÿ¨ÿ¢ÿ¯ÿÃÿ®ÿÿ´ÿ»ÿ±ÿ³ÿ®ÿ°ÿÀÿµÿ­ÿ«ÿ«ÿ¬ÿ±ÿ±ÿµÿ»ÿ¥ÿÿmÿÿ³ÿ¢ÿ¯ÿ¸ÿ­ÿ©ÿ´ÿ§ÿ¼ÿ¯ÿ³ÿ¹ÿ¯ÿÀÿ¦ÿ³ÿ½ÿ°ÿ®ÿ©ÿÿ­ÿ®ÿ¬ÿ¤ÿÿÿ­ÿ°ÿ¦ÿ¥ÿ¡ÿ¥ÿ¨ÿ§ÿ´ÿ§ÿ©ÿ¤ÿ¬ÿ©ÿÿ¡ÿ¦ÿ½ÿ³ÿÿ¥ÿªÿ¬ÿÿ§ÿªÿªÿ²ÿµÿªÿ§ÿªÿ¦ÿ¨ÿ®ÿ°ÿ¸ÿ¼ÿÀÿ¼ÿ¯ÿªÿ¦ÿ§ÿ©ÿ¶ÿ¨ÿ²ÿ¬ÿ¯ÿ¢ÿÿ­ÿÿÁÿ¨ÿ¼ÿ¨ÿ¡ÿ«ÿ±ÿ©ÿ¥ÿ®ÿ³ÿ¹ÿÿ§ÿ²ÿ±ÿ¾ÿ½ÿ±ÿ±ÿ¨ÿ¨ÿ³ÿ±ÿ¯ÿ¯ÿ©ÿ¯ÿ°ÿ¯ÿ¸ÿ³ÿªÿ°ÿ¦ÿÿ¢ÿÄÿ©ÿ§ÿªÿªÿ©ÿ¦ÿÿÂÿ¥ÿ¨ÿÂÿ²ÿ¼ÿ°ÿµÿµÿ¹ÿ¯ÿªÿ«ÿµÿ­ÿ¬ÿ·ÿ·ÿ³ÿ­ÿ®ÿµÿ©ÿ£ÿ°ÿ·ÿ´ÿ§ÿ·ÿ´ÿ¸ÿ°ÿ°ÿ°ÿ¼ÿ°ÿ²ÿ¢ÿ«ÿ³ÿ²ÿ­ÿµÿ©ÿ¢ÿªÿ¸ÿÿªÿ©ÿ¥ÿ¨ÿ¤ÿ¬ÿ·ÿ±ÿ¦ÿ­ÿ®ÿ«ÿªÿ¬ÿ¯ÿ°ÿ±ÿµÿ´ÿ±ÿ±ÿ¬ÿ¶ÿ­ÿ´ÿ²ÿ©ÿ¦ÿÿ°ÿ³ÿ¦ÿ¼ÿ¦ÿ±ÿ¬ÿ¶ÿ£ÿ­ÿ¬ÿ¬ÿ£ÿ§ÿ°ÿ¸ÿ¸ÿ³ÿªÿ¯ÿ³ÿÿ­ÿ²ÿ±ÿ§ÿ´ÿ¼ÿ¶ÿ§ÿÿªÿ¶ÿ¯ÿÿ¡ÿ¬ÿ­ÿ¡ÿÿÿ£ÿªÿµÿÿ¥ÿªÿ®ÿ¶ÿÈÿ¦ÿ¤ÿºÿ¨ÿ¿ÿ¾ÿ¨ÿ²ÿ¯ÿ³ÿ³ÿ¯ÿ²ÿ ÿªÿ¦ÿÿ®ÿ®ÿ±ÿ¦ÿÿÿ³ÿ¥ÿ¡ÿ°ÿ¯ÿ·ÿ±ÿ¬ÿ¶ÿ®ÿ©ÿ­ÿ¬ÿ¨ÿÿ©ÿ±ÿ¡ÿ¯ÿ®ÿ£ÿ²ÿ³ÿ®ÿ°ÿ¡ÿ§ÿ²ÿ±ÿ®ÿÿ»ÿ´ÿ¬ÿ»ÿ°ÿ´ÿ³ÿ­ÿ¬ÿ­ÿ²ÿ°ÿ·ÿ±ÿªÿ°ÿ²ÿ®ÿ®ÿµÿ¶ÿ°ÿ©ÿ®ÿ²ÿ©ÿ¬ÿ¨ÿÿªÿ´ÿ¬ÿ£ÿ¨ÿÿÿ ÿ¤ÿ¦ÿÿ¨ÿªÿÿ¯ÿ®ÿÿ­ÿªÿ±ÿ¯ÿ¥ÿ±ÿ§ÿ®ÿ¹ÿ°ÿ«ÿ®ÿÿ¬ÿµÿ­ÿ¶ÿ®ÿ¨ÿÿ¤ÿ£ÿªÿ«ÿ­ÿ±ÿ©ÿ¥ÿ¦ÿ²ÿ°ÿªÿ©ÿ¥ÿ±ÿºÿµÿ©ÿ«ÿ®ÿ³ÿ¬ÿ¬ÿ°ÿ°ÿ¹ÿ¤ÿ°ÿ¬ÿ¿ÿ´ÿ§ÿÿ ÿ«ÿ¤ÿÿ«ÿ©ÿ¸ÿ¬ÿ²ÿÿ«ÿ¨ÿ·ÿ¹ÿ¸ÿ©ÿ®ÿ«ÿ¶ÿºÿ´ÿµÿªÿ²ÿ§ÿ¤ÿ¬ÿ±ÿ´ÿ¸ÿ©ÿÿ©ÿµÿ½ÿ®ÿÿÿ©ÿ¸ÿµÿÿÿ¸ÿ¯ÿ¤ÿÿµÿ¶ÿ¹ÿ¶ÿ­ÿ½ÿ­ÿªÿ³ÿÿ§ÿ®ÿ©ÿ¶ÿ¦ÿ£ÿ­ÿ¡ÿ¸ÿµÿ§ÿÿ¦ÿ³ÿ±ÿ¸ÿ¶ÿ°ÿ§ÿ©ÿ¬ÿªÿ«ÿ­ÿ·ÿ¸ÿ²ÿ§ÿ¡ÿ­ÿ°ÿ«ÿ¯ÿ¯ÿ­ÿ½ÿ´ÿ§ÿ«ÿ¥ÿÿ°ÿ¤ÿªÿ±ÿ¬ÿ²ÿ´ÿ²ÿ´ÿ¯ÿ¸ÿ·ÿ¥ÿ¸ÿ¥ÿ«ÿ®ÿ¢ÿ£ÿ³ÿ±ÿ­ÿºÿÁÿ²ÿ¬ÿ³ÿµÿ±ÿ»ÿ´ÿ­ÿ±ÿ®ÿ¦ÿ¤ÿ©ÿ«ÿ¯ÿ¶ÿ¼ÿ»ÿ­ÿ±ÿ·ÿ®ÿ½ÿ°ÿ¥ÿÿÿ³ÿ¤ÿ°ÿªÿ©ÿ¦ÿ°ÿ±ÿ§ÿÿªÿ¸ÿ§ÿ±ÿ¥ÿ©ÿÿ¬ÿ¶ÿ°ÿ¶ÿ¦ÿ³ÿ·ÿ´ÿ¥ÿ®ÿ²ÿ§ÿ¡ÿ¤ÿ¬ÿ«ÿ±ÿ¼ÿ·ÿ·ÿ¨ÿ¦ÿ®ÿ­ÿ²ÿ²ÿ¹ÿµÿ¬ÿµÿ¿ÿ³ÿ²ÿ«ÿ­ÿ®ÿ¼ÿ·ÿ¦ÿ©ÿ³ÿµÿ¬ÿ´ÿ°ÿ¦ÿ¦ÿ©ÿ«ÿºÿ½ÿ¶ÿÿµÿ¥ÿ¥ÿ«ÿ¤ÿ®ÿ®ÿ¤ÿªÿ²ÿ¼ÿ¿ÿ¼ÿ±ÿ®ÿÿÿ­ÿ°ÿ³ÿ®ÿ«ÿ°ÿ¯ÿ¬ÿ£ÿ¬ÿ¹ÿºÿ©ÿ­ÿ§ÿ§ÿ¯ÿ¦ÿ¿ÿ«ÿ¬ÿ¯ÿ¯ÿ«ÿ´ÿÊÿ£ÿ³ÿ¯ÿ¤ÿ§ÿ£ÿ°ÿ¸ÿ»ÿ¸ÿµÿ°ÿ·ÿ¦ÿ¤ÿ²ÿ«ÿ±ÿ®ÿ¶ÿÃÿÄÿ¸ÿ¬ÿ­ÿ²ÿ«ÿ¤ÿ©ÿÿÿ¯ÿ¥ÿ«ÿµÿ½ÿµÿ¹ÿ¯ÿÃÿ¯ÿÿ²ÿ±ÿ²ÿ¼ÿÿ¨ÿµÿ®ÿ­ÿ¶ÿªÿ«ÿ±ÿ¬ÿ®ÿªÿ·ÿ®ÿ¨ÿÿ£ÿ³ÿ»ÿ¸ÿ°ÿ²ÿ¨ÿ­ÿ¶ÿ©ÿ«ÿ°ÿªÿ®ÿ®ÿªÿ®ÿÃÿ±ÿ²ÿ©ÿ¶ÿ¢ÿµÿ¦ÿ¤ÿ®ÿ®ÿ²ÿ´ÿÿ§ÿ»ÿ¬ÿ¬ÿ¹ÿ£ÿ£ÿ§ÿÿ¬ÿ«ÿªÿ£ÿªÿ¬ÿ¡ÿ¼ÿ¼ÿ°ÿ´ÿ©ÿ«ÿ¼ÿ¿ÿµÿ¯ÿ¼ÿµÿÿÿÿÿ¬ÿ©ÿ¬ÿµÿÀÿ·ÿ«ÿ¯ÿ¼ÿ´ÿ³ÿ³ÿ­ÿ¬ÿ¢ÿ³ÿ¨ÿ¶ÿ¹ÿ·ÿ·ÿ´ÿ¨ÿ³ÿ©ÿ¦ÿ±ÿ©ÿ©ÿ¬ÿ±ÿ¿ÿ±ÿ¢ÿµÿ½ÿ´ÿ®ÿ°ÿ©ÿ«ÿªÿµÿ¤ÿ¤ÿ­ÿ¨ÿ®ÿÿ«ÿ¨ÿ ÿ¯ÿ¶ÿ¯ÿ°ÿ¾ÿ«ÿ¤ÿªÿ´ÿºÿ»ÿ»ÿ¯ÿ§ÿ²ÿ½ÿÆÿµÿ¥ÿ¯ÿ±ÿ»ÿ½ÿ´ÿµÿ¨ÿ¦ÿ¬ÿ²ÿ©ÿ¯ÿÿµÿÿ¸ÿ´ÿÿ´ÿ¶ÿ¥ÿ¯ÿ°ÿ¢ÿ­ÿÿ¨ÿ·ÿ°ÿ¨ÿ°ÿ®ÿ§ÿ¬ÿ¬ÿ­ÿ´ÿ³ÿ«ÿ«ÿ®ÿ²ÿºÿ°ÿ§ÿÿ®ÿ§ÿ´ÿ±ÿ±ÿ¬ÿ±ÿ»ÿ¤ÿÿ­ÿ«ÿ±ÿªÿ­ÿ¡ÿ¯ÿµÿ´ÿ¸ÿ§ÿÿªÿ·ÿ¸ÿ°ÿ±ÿ¶ÿ¶ÿ¸ÿ±ÿ°ÿªÿºÿ·ÿ¤ÿ®ÿ¸ÿ¸ÿ©ÿ²ÿ¼ÿ°ÿ³ÿ¸ÿ·ÿ°ÿªÿ¯ÿ°ÿ±ÿ°ÿÿÿ§ÿ°ÿ¶ÿ¬ÿÿ ÿµÿ³ÿµÿµÿ¦ÿ«ÿ°ÿ¥ÿ¯ÿ«ÿ¤ÿ³ÿÇÿ°ÿ³ÿ¬ÿÅÿ¶ÿ´ÿ´ÿ§ÿ³ÿ½ÿ¬ÿ¡ÿ¯ÿ¹ÿ¦ÿÿÿÿ±ÿ¶ÿ®ÿ¯ÿ´ÿ¥ÿ±ÿ±ÿªÿ±ÿ³ÿ°ÿ«ÿ°ÿ¨ÿ²ÿ¯ÿ©ÿ®ÿ«ÿ®ÿ±ÿ«ÿ°ÿ¶ÿÂÿ²ÿ¡ÿ­ÿ­ÿ¨ÿ¥ÿÿ®ÿ³ÿ¤ÿÿ®ÿºÿ®ÿ¦ÿÿ²ÿ¿ÿµÿ³ÿ¯ÿ¥ÿ¡ÿ¦ÿ«ÿ±ÿ«ÿªÿ­ÿ©ÿ¬ÿ·ÿ·ÿ¸ÿ¸ÿ¯ÿ³ÿ¬ÿ¨ÿ¶ÿµÿ»ÿ´ÿ¸ÿ«ÿ­ÿ¨ÿ²ÿ£ÿ§ÿ¯ÿ®ÿ²ÿ±ÿ´ÿ¯ÿ³ÿ¿ÿ·ÿµÿµÿ¥ÿ ÿ¥ÿ´ÿ°ÿÿÿÿ ÿ²ÿ©ÿ®ÿºÿ´ÿ­ÿ´ÿ´ÿ¯ÿ¶ÿ»ÿ®ÿ­ÿ¹ÿµÿ¯ÿ­ÿ¦ÿ©ÿ¨ÿÿ«ÿ­ÿ¬ÿ¢ÿÿ©ÿÿ ÿ³ÿÿ§ÿ¢ÿ¬ÿ£ÿ¢ÿ£ÿ©ÿ¢ÿ¡ÿ¯ÿ¨ÿÿÿÿÿ¬ÿ³ÿÿ³ÿ¡ÿÿyÿÿÿÿÿÿÿÿ¤ÿ«ÿ®ÿ«ÿÿÿÿÿÿÿÿÿÿÿ«ÿ«ÿ¡ÿÿ£ÿ¢ÿ¨ÿ¥ÿÿÿ¤ÿ¢ÿÿ¥ÿ¡ÿÿªÿ­ÿ±ÿ¹ÿ·ÿ³ÿ£ÿ¯ÿ£ÿ¡ÿ¡ÿÿ©ÿÿ¤ÿ©ÿÿÿ£ÿÿÿ ÿ¤ÿ±ÿ³ÿ§ÿ¢ÿÿ¦ÿ ÿ¬ÿ¢ÿÿ ÿ§ÿ ÿ ÿ¡ÿ¨ÿ¯ÿ«ÿ¦ÿªÿ¡ÿÿ§ÿ§ÿªÿ©ÿÿ¬ÿ¯ÿµÿÿªÿ©ÿ¦ÿ¤ÿ£ÿ·ÿÀÿ¿ÿÁÿ¼ÿ·ÿ®ÿ¢ÿÿÿ¥ÿµÿ°ÿ³ÿ ÿ ÿ©ÿ¢ÿ¸ÿ¬ÿ°ÿ¹ÿ°ÿ©ÿ®ÿ®ÿÿ­ÿ±ÿ£ÿ§ÿµÿ²ÿ¸ÿ§ÿÇÿ¿ÿ¾ÿ§ÿ¥ÿ°ÿ·ÿ¾ÿºÿ²ÿ´ÿªÿ®ÿ®ÿ¶ÿ»ÿÿ·ÿÿ£ÿ¨ÿ§ÿ³ÿ¶ÿ´ÿ²ÿ¬ÿ§ÿ¨ÿ¬ÿ³ÿ´ÿªÿÁÿµÿ¯ÿ¶ÿ·ÿ´ÿ¬ÿªÿ®ÿ¯ÿ¯ÿ°ÿ¸ÿºÿ±ÿ¹ÿºÿ¥ÿ¬ÿ½ÿ©ÿºÿ ÿ¡ÿÇÿ¯ÿ²ÿ¸ÿ»ÿµÿ¥ÿ¢ÿ¦ÿ¤ÿ£ÿÿ¼ÿ°ÿ¶ÿ·ÿ°ÿ£ÿ´ÿ¶ÿ±ÿ²ÿ«ÿ§ÿ±ÿ¹ÿ«ÿÿ¦ÿ°ÿ­ÿ©ÿ·ÿ±ÿ¢ÿ¨ÿ£ÿÿ¢ÿ¦ÿ§ÿ±ÿ¹ÿ¶ÿ®ÿ²ÿÈÿ¦ÿ°ÿ¿ÿ¼ÿÿ§ÿ¨ÿ¯ÿ¹ÿ¹ÿºÿ·ÿ°ÿ¯ÿ»ÿ°ÿµÿ½ÿ·ÿ¬ÿ±ÿ­ÿÿ©ÿ¿ÿ²ÿ£ÿ£ÿ¡ÿÿÿ©ÿ»ÿ«ÿÿ¥ÿ±ÿ©ÿÿ²ÿ¯ÿ®ÿ¶ÿ·ÿ±ÿ®ÿ¹ÿ²ÿ¥ÿ¶ÿªÿ²ÿ¢ÿ±ÿ¥ÿ¥ÿ§ÿ¥ÿÿÿÿÿÿ­ÿ­ÿµÿÿ©ÿ·ÿ±ÿ¬ÿ¬ÿªÿ©ÿ®ÿ±ÿ«ÿ°ÿ©ÿ ÿ®ÿ¶ÿ­ÿÿ§ÿ°ÿ¯ÿ³ÿ°ÿ¨ÿ±ÿ¼ÿ³ÿÄÿ®ÿ®ÿ¥ÿ¯ÿ³ÿ¬ÿ«ÿ´ÿ·ÿ¯ÿ§ÿ¨ÿ®ÿ®ÿ¥ÿ§ÿ¼ÿµÿ²ÿªÿ­ÿ¯ÿ±ÿ¯ÿ§ÿ¤ÿ­ÿºÿ ÿ¨ÿÃÿ¦ÿ¸ÿ¸ÿ¶ÿ£ÿ¯ÿ¹ÿ¬ÿ¨ÿµÿÂÿªÿ§ÿ§ÿÀÿ­ÿµÿ½ÿµÿ¬ÿªÿ«ÿ­ÿºÿÃÿ¦ÿ²ÿ¨ÿÿ®ÿ¬ÿÿÿ¤ÿ ÿ ÿ«ÿ²ÿ°ÿ­ÿ®ÿ§ÿ­ÿªÿ­ÿ¨ÿ§ÿ¬ÿ«ÿ©ÿ®ÿ±ÿÈÿ§ÿªÿ¨ÿ¬ÿ©ÿ­ÿ«ÿ¦ÿªÿ¯ÿ§ÿ¹ÿ®ÿ§ÿ«ÿ£ÿ¥ÿ¯ÿ·ÿ²ÿ©ÿ¨ÿ¦ÿ§ÿÿ·ÿ¶ÿ´ÿ¨ÿ«ÿªÿ©ÿ¨ÿ¨ÿ¬ÿ¤ÿ©ÿ ÿÿÀÿ°ÿ ÿ¡ÿ¡ÿÿÿ©ÿ²ÿ¯ÿ¥ÿ§ÿ®ÿ«ÿ³ÿºÿ³ÿªÿ¨ÿ®ÿ´ÿ¦ÿ¨ÿ·ÿ¬ÿ²ÿ¬ÿ±ÿ²ÿµÿ¿ÿ¼ÿªÿºÿÄÿ­ÿ¬ÿ½ÿÀÿµÿ¬ÿ§ÿ­ÿ¶ÿ§ÿ©ÿ¯ÿ±ÿ¯ÿ¢ÿÿ¨ÿªÿ¡ÿÿÿÿ©ÿ¼ÿ§ÿ¶ÿµÿ«ÿ«ÿ³ÿªÿÿ­ÿ§ÿ­ÿ ÿ¯ÿ¹ÿ´ÿ±ÿ°ÿ²ÿ´ÿ®ÿ»ÿ¶ÿ¨ÿ±ÿ¹ÿÀÿ¶ÿ£ÿ¤ÿ°ÿ¥ÿ¥ÿ¢ÿ³ÿ¦ÿ°ÿ±ÿµÿ¶ÿ·ÿµÿªÿ¶ÿ«ÿ¬ÿ¸ÿ¸ÿ´ÿ©ÿ°ÿ¶ÿ¨ÿºÿ«ÿ­ÿ¥ÿ³ÿ´ÿ¶ÿ±ÿ¥ÿ¡ÿ°ÿ®ÿ»ÿÆÿ£ÿ­ÿ¯ÿ°ÿ«ÿ¨ÿ°ÿµÿ´ÿ¥ÿ¥ÿ¨ÿ¨ÿ¡ÿÿ¥ÿ±ÿ·ÿ·ÿ¶ÿ¬ÿÄÿ·ÿ¯ÿ«ÿ²ÿ½ÿµÿ¥ÿ¤ÿ·ÿ²ÿ«ÿ°ÿ²ÿ¬ÿ¤ÿ¦ÿ°ÿ»ÿ²ÿ¬ÿ­ÿ±ÿ³ÿ²ÿ¯ÿ¦ÿªÿ©ÿ§ÿµÿ³ÿ³ÿ°ÿ­ÿ¬ÿ­ÿ¸ÿ¹ÿ¨ÿ­ÿ»ÿ±ÿ¤ÿªÿ¸ÿ¸ÿ±ÿÿ­ÿ¬ÿ¯ÿ±ÿ¬ÿ¦ÿ¦ÿµÿ§ÿ°ÿ«ÿ¶ÿ»ÿ³ÿ´ÿÂÿ¿ÿÊÿ¸ÿ§ÿ¯ÿµÿµÿ¶ÿºÿ¾ÿ­ÿ³ÿ¬ÿ©ÿ²ÿ²ÿªÿ­ÿºÿ¡ÿÿ¹ÿ ÿ¢ÿ¡ÿ«ÿ¼ÿ´ÿ¥ÿ£ÿªÿ¦ÿ¨ÿ¯ÿ«ÿ¥ÿ³ÿ¦ÿÿ¦ÿ°ÿ±ÿ«ÿ©ÿªÿ¦ÿ°ÿ¡ÿ£ÿ¦ÿ¤ÿ©ÿ°ÿ«ÿ­ÿ¶ÿ©ÿ©ÿ°ÿ­ÿ§ÿ§ÿ­ÿ©ÿ¥ÿ«ÿÀÿÃÿÇÿÃÿ¹ÿ±ÿ¦ÿ¡ÿÿ¼ÿ»ÿ¥ÿ©ÿ°ÿ­ÿ©ÿ¥ÿÿ¥ÿ¬ÿ³ÿ²ÿ«ÿ¢ÿÿÿÿ¨ÿÿ¯ÿµÿ§ÿÿÿÿÿ¢ÿ¯ÿÿ¡ÿÿÿÿÿÿÿÿ¥ÿÿÿÿÿÿÿÿÿ ÿÿÿÿÿªÿ¯ÿ°ÿ¯ÿ§ÿ¥ÿ®ÿÿÿÿ¡ÿ®ÿ«ÿ¦ÿ¥ÿ¤ÿÿ«ÿ¢ÿ¦ÿ ÿ¯ÿ±ÿ¯ÿ±ÿ¯ÿ²ÿªÿ·ÿ¥ÿ´ÿ¬ÿ·ÿ±ÿ¨ÿºÿÀÿÿÿÿ¾ÿ¤ÿ°ÿ³ÿ¶ÿ·ÿ²ÿ±ÿ§ÿ·ÿ¬ÿ´ÿ§ÿ¨ÿ¤ÿ¡ÿ¥ÿ©ÿ«ÿÿÿ|ÿ§ÿÿ¡ÿ§ÿ²ÿÁÿ½ÿ¢ÿ³ÿ°ÿ§ÿ©ÿ°ÿ²ÿºÿ´ÿ¦ÿªÿ¼ÿµÿ²ÿºÿÅÿ´ÿÿÿ­ÿ¶ÿ·ÿ¶ÿ¬ÿ¼ÿ­ÿ½ÿ·ÿ¶ÿªÿ¢ÿ­ÿ´ÿ±ÿµÿ«ÿ¼ÿ«ÿ§ÿ¡ÿ´ÿ³ÿ¬ÿ³ÿÀÿÁÿµÿ¸ÿµÿ¯ÿÁÿÀÿ±ÿµÿ½ÿ±ÿªÿ¸ÿ°ÿ§ÿ¹ÿÿ¬ÿ·ÿ¨ÿ¦ÿ·ÿ¾ÿ·ÿ½ÿÇÿ²ÿ¨ÿ­ÿµÿ²ÿ²ÿ´ÿ¶ÿ´ÿ³ÿ²ÿ±ÿ¾ÿÊÿ«ÿ¸ÿÆÿ³ÿ»ÿªÿ¯ÿ¹ÿ«ÿ¡ÿ§ÿ¥ÿ¤ÿ¬ÿ½ÿµÿ±ÿµÿ®ÿ¥ÿ§ÿªÿ«ÿ±ÿ«ÿ³ÿ·ÿ±ÿÄÿ·ÿ¶ÿ°ÿ­ÿ·ÿ»ÿ°ÿ©ÿºÿ£ÿ¸ÿ¿ÿ¬ÿ§ÿ±ÿ¹ÿµÿ«ÿ§ÿ²ÿ»ÿ·ÿ¥ÿ³ÿ­ÿµÿ¬ÿ¼ÿ·ÿ¶ÿÁÿÁÿµÿ®ÿ­ÿ¯ÿ¶ÿ©ÿ°ÿ­ÿ²ÿ¶ÿ¶ÿ²ÿµÿ²ÿªÿ°ÿ­ÿ´ÿ¿ÿÆÿ¸ÿÂÿ­ÿ¦ÿ«ÿ¦ÿ¥ÿ«ÿ­ÿ´ÿµÿ¥ÿ¤ÿÿ©ÿ´ÿ®ÿ¸ÿµÿ¯ÿ±ÿ´ÿ»ÿ½ÿ¨ÿ¢ÿÿ³ÿ¨ÿ¨ÿ¬ÿ¨ÿµÿ¹ÿ·ÿ¹ÿµÿ³ÿ¼ÿ¸ÿ±ÿ·ÿ¹ÿ§ÿ®ÿ²ÿ¨ÿ¤ÿ®ÿ´ÿµÿµÿ¬ÿ¢ÿ¥ÿ¢ÿ´ÿ§ÿµÿ«ÿÃÿÄÿÃÿ¹ÿ»ÿ¸ÿ³ÿµÿ±ÿ´ÿºÿªÿ­ÿ½ÿ´ÿ¤ÿ´ÿ¿ÿ¨ÿ¥ÿ±ÿ«ÿ©ÿ¼ÿ¾ÿ£ÿ­ÿ®ÿ­ÿÐÿ¯ÿ¸ÿ»ÿ°ÿ³ÿ½ÿºÿ²ÿ¶ÿ¶ÿ©ÿ¯ÿ«ÿ¶ÿ±ÿ³ÿ³ÿ­ÿ±ÿ§ÿ­ÿ±ÿºÿÃÿ»ÿ°ÿ­ÿ§ÿ²ÿ¯ÿ¡ÿ ÿªÿ²ÿ¦ÿ¾ÿÂÿ»ÿµÿªÿ¨ÿ¬ÿ¬ÿ´ÿµÿ°ÿ»ÿ´ÿ«ÿ´ÿ»ÿ½ÿ½ÿ¶ÿ¶ÿ¬ÿ©ÿ°ÿ³ÿ¾ÿÁÿ¡ÿ ÿºÿ³ÿ·ÿ·ÿ¦ÿ«ÿÀÿÀÿ­ÿªÿ¯ÿ¤ÿ¤ÿ¬ÿ­ÿ´ÿ«ÿÿ¥ÿ³ÿ¹ÿ©ÿ±ÿ¦ÿ¦ÿ±ÿ±ÿ¶ÿ·ÿ´ÿ¶ÿ¹ÿ­ÿÿ§ÿ¥ÿ¬ÿ°ÿ¼ÿ¯ÿ§ÿ«ÿ¤ÿ¬ÿ¦ÿ¬ÿ¯ÿ®ÿ¯ÿ¦ÿ¡ÿ­ÿ®ÿ±ÿ°ÿ®ÿ»ÿ¼ÿ¦ÿ®ÿ¾ÿ½ÿ¬ÿ©ÿªÿ§ÿ¬ÿ©ÿ£ÿ°ÿ±ÿ¤ÿ¾ÿ±ÿ¡ÿ¢ÿ©ÿ ÿ¬ÿ´ÿ¨ÿ±ÿ¥ÿªÿ¤ÿ²ÿµÿ®ÿ²ÿ³ÿ«ÿ©ÿ¹ÿ²ÿ¦ÿ¯ÿÿ®ÿ¦ÿÿ´ÿ¬ÿ²ÿ¡ÿÿ©ÿªÿ¬ÿ±ÿ§ÿ©ÿ¥ÿ´ÿ¦ÿÿÿ¶ÿ ÿÿ­ÿ¨ÿ¤ÿ ÿÿ§ÿ¤ÿÿ©ÿ¤ÿÿ¨ÿ«ÿÿÿ¦ÿµÿ¢ÿÿÅÿÿ³ÿ©ÿªÿ¢ÿ¥ÿ¤ÿ¬ÿ°ÿ°ÿµÿ¬ÿ¤ÿ£ÿ¢ÿ¯ÿ©ÿ±ÿ£ÿ£ÿ¢ÿ¡ÿ§ÿÿÿ ÿ«ÿ®ÿ¨ÿ¤ÿ£ÿ¥ÿ£ÿ¥ÿ¥ÿ©ÿ³ÿ°ÿ©ÿ¢ÿÿÿÿÿ£ÿÿÿ¿ÿ¤ÿ£ÿÿªÿªÿÿÿ¥ÿÿÿªÿ³ÿ²ÿ²ÿªÿ ÿ¢ÿ£ÿºÿ³ÿ§ÿ¨ÿÃÿ¶ÿ©ÿÿ¥ÿ¡ÿ¨ÿ¶ÿ»ÿÂÿ»ÿ´ÿ½ÿµÿ¦ÿ«ÿÿ¸ÿ¶ÿÿ¯ÿ¶ÿ¤ÿ®ÿ¨ÿµÿ©ÿ¨ÿªÿ¤ÿ¥ÿ¡ÿ¨ÿ¨ÿªÿªÿ§ÿ®ÿ²ÿ®ÿ²ÿ±ÿ¸ÿ¨ÿ¶ÿ§ÿ´ÿ±ÿ¬ÿ²ÿ¶ÿ¨ÿ¬ÿ¨ÿªÿ¦ÿ¨ÿ£ÿ§ÿ¼ÿ²ÿ¥ÿ¨ÿ§ÿ©ÿ³ÿ²ÿ¥ÿ´ÿ¹ÿ®ÿ°ÿ¨ÿ³ÿ®ÿÆÿ®ÿ¯ÿ¬ÿªÿ»ÿ¢ÿ·ÿ¹ÿ®ÿ§ÿ¹ÿÇÿ¹ÿ±ÿ±ÿ¬ÿ¨ÿ£ÿ¦ÿÿ¨ÿÀÿÀÿºÿ©ÿ£ÿ²ÿ¶ÿ«ÿ¯ÿ¥ÿ±ÿ¢ÿ¦ÿªÿ¨ÿ§ÿ£ÿ²ÿ¶ÿ­ÿ±ÿ´ÿ¼ÿ»ÿ¯ÿ¨ÿÿ­ÿ¯ÿ¨ÿ§ÿ¥ÿ¥ÿ¶ÿÀÿ§ÿ³ÿ§ÿ¤ÿ®ÿ°ÿ°ÿ·ÿ¯ÿ£ÿ«ÿ¨ÿÿÿ¢ÿ­ÿ¹ÿ³ÿ¥ÿ¡ÿ¤ÿ£ÿ°ÿ·ÿ¾ÿ¡ÿ°ÿ¦ÿ¶ÿ³ÿ¬ÿÀÿÿ°ÿ¯ÿ¯ÿ³ÿ®ÿ±ÿ¶ÿ¹ÿ°ÿ°ÿµÿ¯ÿ´ÿ°ÿªÿ¬ÿ¯ÿ²ÿ°ÿ¨ÿÿ¥ÿ­ÿ©ÿÿÿ¤ÿ¤ÿ¥ÿ¯ÿ«ÿÿ§ÿÃÿ½ÿ¨ÿ¹ÿ·ÿ®ÿ®ÿ§ÿ¬ÿµÿ°ÿ«ÿ­ÿ³ÿ°ÿ¬ÿ°ÿ±ÿ®ÿ¨ÿÿÿÿ²ÿÂÿ¹ÿ²ÿ¨ÿ¨ÿ²ÿÄÿ´ÿÿ­ÿ±ÿ»ÿ©ÿ¥ÿ°ÿ¸ÿ«ÿ»ÿ°ÿ«ÿ¬ÿ¬ÿ©ÿ¤ÿ¤ÿ£ÿ¥ÿ¤ÿ§ÿ²ÿ­ÿ«ÿ§ÿªÿ°ÿ´ÿªÿ¸ÿ³ÿÿ ÿÿµÿ°ÿ²ÿÿÿÿ ÿ¦ÿ²ÿ³ÿ«ÿ²ÿ¿ÿªÿ·ÿ¶ÿ¶ÿ¸ÿ³ÿ©ÿ«ÿ±ÿ±ÿ«ÿ©ÿ¶ÿ¸ÿ¿ÿÁÿ·ÿ­ÿ±ÿ¢ÿ±ÿ£ÿÿ¶ÿ¯ÿÀÿ¯ÿÿÿ ÿ¨ÿ©ÿ¦ÿ±ÿ©ÿ«ÿ¼ÿµÿºÿ«ÿ®ÿ¸ÿ®ÿ¬ÿ¹ÿ²ÿ¯ÿ¶ÿ«ÿ¨ÿ°ÿªÿ§ÿ«ÿ«ÿ­ÿ±ÿ¨ÿ²ÿ·ÿ©ÿ¯ÿ´ÿ¤ÿ¥ÿ¯ÿ¶ÿ¶ÿÿ¥ÿ¥ÿ´ÿÿÿ²ÿ´ÿ§ÿ´ÿÆÿ¾ÿ¹ÿ»ÿ¥ÿÿºÿ¿ÿ¯ÿµÿ³ÿ«ÿ©ÿ°ÿ¹ÿ°ÿ¬ÿ¬ÿ¡ÿ¥ÿ¥ÿ¯ÿ³ÿ¦ÿ­ÿ¯ÿÿÿ·ÿ¾ÿ­ÿ±ÿªÿ­ÿ»ÿ¯ÿÿµÿÀÿ¨ÿ©ÿ®ÿ­ÿ¢ÿ¢ÿªÿ¶ÿ¯ÿ­ÿ¯ÿ«ÿ­ÿ¦ÿ£ÿ®ÿ²ÿ´ÿ¹ÿµÿ°ÿ¯ÿµÿ»ÿ®ÿ¹ÿ¬ÿ­ÿ­ÿ©ÿ°ÿ¨ÿ¨ÿ¶ÿ¬ÿ²ÿ«ÿ³ÿÿ¤ÿ¨ÿªÿªÿªÿ¬ÿ²ÿ«ÿ®ÿ±ÿ¬ÿ±ÿ«ÿ¸ÿ±ÿ¬ÿ¦ÿªÿµÿºÿ§ÿ¥ÿ¶ÿ®ÿ¨ÿ®ÿ«ÿªÿ¨ÿ§ÿ­ÿ¯ÿ¹ÿ¾ÿ³ÿ´ÿ¯ÿÂÿ¾ÿªÿ§ÿ¢ÿÿ»ÿ·ÿ»ÿ¨ÿ£ÿ¤ÿ®ÿ¹ÿ´ÿ°ÿ²ÿ«ÿ«ÿªÿ§ÿªÿ¸ÿ¬ÿÿ¯ÿ²ÿ¦ÿ¦ÿªÿªÿ£ÿ±ÿ»ÿ½ÿÀÿ·ÿ±ÿ¨ÿ§ÿ§ÿ§ÿªÿ®ÿªÿ§ÿ®ÿ¢ÿ­ÿÃÿ¼ÿ¢ÿ¥ÿ¸ÿ¿ÿ²ÿ ÿ¢ÿ¾ÿ¬ÿ»ÿ ÿ±ÿµÿ²ÿ©ÿ®ÿ©ÿ¬ÿ©ÿ­ÿ±ÿ¬ÿ«ÿ³ÿ±ÿ®ÿ¯ÿ°ÿ®ÿ¦ÿ«ÿ²ÿ§ÿ¤ÿ¨ÿ£ÿ¤ÿ³ÿ²ÿ®ÿ®ÿÿ ÿ°ÿ¬ÿ§ÿ¢ÿ©ÿ¯ÿÿ¨ÿ²ÿ¢ÿµÿ¢ÿ®ÿµÿ¦ÿªÿ³ÿ¯ÿ»ÿ³ÿ´ÿµÿÿ¢ÿ´ÿ¬ÿ¬ÿ¤ÿ«ÿ·ÿ©ÿÿ¥ÿ©ÿ©ÿ¬ÿ¨ÿ¡ÿ¨ÿ­ÿ¨ÿ­ÿ¬ÿÿÿ²ÿ»ÿµÿ¶ÿºÿ¸ÿ®ÿ­ÿ´ÿµÿ³ÿ¤ÿªÿ²ÿ¨ÿ¯ÿ¦ÿÿ¥ÿ¶ÿ¤ÿÿ³ÿ¹ÿ½ÿ®ÿ¥ÿ©ÿ«ÿ­ÿ«ÿ¥ÿ¦ÿÿ±ÿ°ÿÂÿÀÿ¶ÿ·ÿ·ÿ´ÿ«ÿÿÿ¯ÿ±ÿ¶ÿ¶ÿ¯ÿ­ÿ³ÿºÿ´ÿ°ÿªÿ²ÿ²ÿ£ÿ«ÿ¦ÿ£ÿ¥ÿªÿµÿ¸ÿºÿÿ·ÿ¨ÿ¯ÿ²ÿ²ÿ·ÿ¡ÿ·ÿ¶ÿ¸ÿ°ÿ«ÿ¢ÿ¢ÿÿ¬ÿ¯ÿ°ÿÿÿ²ÿ½ÿ¹ÿ©ÿÿ¤ÿªÿ¨ÿÿ¥ÿ«ÿ­ÿ®ÿ°ÿ«ÿÿ£ÿ§ÿ±ÿÃÿ°ÿªÿ¾ÿ´ÿ¬ÿ°ÿ¨ÿµÿ¶ÿ¢ÿ«ÿ²ÿÿ¥ÿ¨ÿ¼ÿÀÿ­ÿ©ÿ°ÿ¦ÿÉÿµÿ¥ÿ¹ÿ¬ÿ«ÿ·ÿ¨ÿ°ÿ¸ÿµÿ²ÿ¯ÿ«ÿ¬ÿ­ÿ©ÿ²ÿ³ÿ¤ÿ®ÿ¹ÿªÿ ÿÿ¡ÿ®ÿºÿ²ÿ¢ÿ¨ÿ«ÿ¦ÿ®ÿ³ÿ®ÿ¥ÿ¡ÿµÿ ÿ«ÿÿ­ÿ¯ÿ¨ÿ¶ÿ±ÿ¤ÿ¡ÿµÿ¡ÿ§ÿ­ÿ³ÿÿ®ÿ³ÿ¡ÿªÿ©ÿ©ÿ¬ÿ©ÿ¨ÿ¥ÿ²ÿ­ÿ¥ÿªÿ¹ÿµÿ±ÿ®ÿ²ÿ½ÿ±ÿ§ÿ«ÿ®ÿ§ÿ©ÿ·ÿ±ÿ¨ÿ¯ÿ¿ÿ¯ÿ­ÿ¦ÿ§ÿªÿ²ÿ±ÿ±ÿ²ÿªÿ¶ÿ°ÿ´ÿ¹ÿ¯ÿ¨ÿ¢ÿ¨ÿ­ÿ¾ÿ¼ÿ¡ÿªÿ¬ÿ ÿ©ÿ«ÿ¶ÿºÿ£ÿ¶ÿ¾ÿ²ÿ«ÿ­ÿªÿ¬ÿ«ÿ«ÿ©ÿ¬ÿ®ÿªÿ«ÿ©ÿ®ÿ©ÿÿ¬ÿ­ÿ²ÿ¯ÿµÿ©ÿ­ÿ«ÿ¯ÿÄÿ¸ÿ±ÿÁÿµÿ¤ÿ¨ÿ¬ÿÿÆÿ°ÿ¯ÿ«ÿ¤ÿ£ÿÅÿ½ÿ·ÿ§ÿ¬ÿ±ÿ³ÿ«ÿ¯ÿÁÿ³ÿ¨ÿ­ÿ·ÿ­ÿÿ¢ÿ­ÿµÿ¸ÿ²ÿ¬ÿªÿ´ÿºÿ§ÿ±ÿ°ÿ¬ÿ­ÿ±ÿ¯ÿ²ÿÿÿ¶ÿ®ÿµÿ¥ÿ©ÿÿ¸ÿ£ÿªÿºÿ°ÿ§ÿµÿ°ÿ¨ÿ¢ÿ¸ÿ¸ÿ¯ÿ¦ÿ£ÿ¯ÿ´ÿ°ÿ©ÿ¦ÿ«ÿ´ÿ¸ÿ­ÿ¨ÿ³ÿµÿ²ÿ¬ÿ§ÿ§ÿ·ÿ¯ÿ¦ÿ³ÿ´ÿ®ÿ¸ÿ¬ÿ¤ÿÿ«ÿÁÿÿ§ÿ¡ÿ®ÿ´ÿ¬ÿ·ÿ°ÿ³ÿ·ÿ¯ÿ¤ÿ½ÿ°ÿ¾ÿÁÿ´ÿ³ÿ³ÿ¦ÿÿÿ¥ÿ±ÿ¸ÿ­ÿ±ÿ®ÿ»ÿºÿ¢ÿÿÿ¢ÿ¶ÿ²ÿ´ÿ³ÿ¬ÿÿ¯ÿµÿ¾ÿ¾ÿ¶ÿ£ÿªÿ¾ÿ®ÿ·ÿ¸ÿ¾ÿ¶ÿ¯ÿ´ÿ¥ÿ¥ÿ®ÿÿ¡ÿ¯ÿ¬ÿ¯ÿ¹ÿ´ÿ±ÿ¯ÿ«ÿµÿµÿ­ÿ®ÿºÿ¸ÿ°ÿ«ÿ²ÿÂÿ¸ÿ±ÿ¨ÿ¡ÿ¬ÿ»ÿ¯ÿ¹ÿ­ÿ°ÿ»ÿ©ÿ¥ÿ©ÿ²ÿºÿ¶ÿ´ÿ´ÿ¬ÿ±ÿ¹ÿ»ÿ¹ÿ¯ÿ§ÿ¢ÿ­ÿ³ÿ«ÿÀÿ²ÿ¥ÿ°ÿ­ÿ©ÿ®ÿ´ÿÃÿ¼ÿµÿ¨ÿ³ÿ¯ÿ£ÿ±ÿ®ÿªÿ¤ÿºÿ©ÿ«ÿ¢ÿ·ÿ¸ÿ¯ÿ¬ÿ²ÿ±ÿ©ÿ«ÿ·ÿ¶ÿ´ÿ¶ÿ°ÿ¨ÿ§ÿµÿ¶ÿ²ÿ«ÿ§ÿ«ÿ¨ÿÿ¬ÿ·ÿ¥ÿ©ÿÿ«ÿªÿ¸ÿªÿºÿ¬ÿ­ÿ·ÿ¸ÿ¿ÿ¾ÿ¶ÿ°ÿ¨ÿÿ¤ÿ®ÿ«ÿ®ÿ¹ÿ»ÿ¬ÿ¦ÿ¨ÿ®ÿµÿ·ÿ§ÿ¶ÿ©ÿ¸ÿ±ÿ®ÿ®ÿ®ÿ°ÿ³ÿ°ÿ¯ÿ©ÿ­ÿ´ÿ¬ÿ§ÿ¢ÿ®ÿ±ÿ°ÿ±ÿ«ÿ¨ÿ«ÿ°ÿ®ÿ¨ÿºÿ½ÿªÿ¡ÿ¨ÿ¥ÿºÿ¤ÿ¯ÿ­ÿ ÿ¹ÿ»ÿ°ÿ¨ÿºÿ¼ÿªÿ®ÿ¬ÿ·ÿ®ÿ°ÿ«ÿ°ÿÀÿ®ÿÿ®ÿ³ÿ®ÿ¯ÿµÿ¿ÿ²ÿ°ÿºÿ²ÿ¶ÿªÿ³ÿ³ÿ¦ÿÿ³ÿ´ÿ»ÿªÿ¤ÿ¨ÿ°ÿ¯ÿªÿ¢ÿ ÿªÿ¨ÿ¢ÿ«ÿ±ÿ±ÿ¦ÿÿÿ´ÿ»ÿ¹ÿªÿ¤ÿ§ÿ±ÿ°ÿµÿµÿµÿ±ÿ©ÿ­ÿ¯ÿ´ÿ®ÿ¦ÿ«ÿ¥ÿÿ«ÿ·ÿºÿ´ÿ°ÿ´ÿ°ÿ­ÿ²ÿ¨ÿ³ÿ ÿ§ÿ¯ÿ®ÿ·ÿÿ«ÿ¤ÿ©ÿ¬ÿ±ÿ¬ÿ«ÿ¶ÿ®ÿÿ§ÿ«ÿ¤ÿ©ÿ¯ÿÀÿ°ÿ¨ÿ·ÿ²ÿÿ«ÿ¿ÿ·ÿ¸ÿµÿ¬ÿ«ÿºÿ½ÿ°ÿ±ÿµÿ¯ÿ®ÿ¯ÿ³ÿ¹ÿ²ÿ®ÿ°ÿ¢ÿÿ¥ÿ¯ÿ¦ÿ¾ÿ¥ÿ±ÿ°ÿ¶ÿ¥ÿÿ°ÿ´ÿÿÿÿ¤ÿ£ÿ©ÿ©ÿ ÿ§ÿ¬ÿ§ÿ¯ÿ¨ÿ¯ÿ´ÿÿ¥ÿÿÿÿÿÿÿÿÿÿÿÿÿ¥ÿ¨ÿ¨ÿ§ÿ¢ÿÿÿ¥ÿÿÿÿ§ÿ¶ÿ·ÿ¨ÿÿÿÿ¦ÿÿÿ£ÿ§ÿ§ÿ«ÿ¥ÿ£ÿ¤ÿ¬ÿ´ÿ²ÿ¡ÿ©ÿ¦ÿ§ÿ¬ÿÿ¨ÿ©ÿ¡ÿ¦ÿ¥ÿ©ÿ¨ÿÿÿ ÿ¢ÿ¦ÿ¢ÿÿ®ÿ¥ÿ²ÿ¡ÿ­ÿ¢ÿÿ£ÿ¨ÿ©ÿ©ÿÿ£ÿ«ÿ¬ÿ±ÿ®ÿ¨ÿ§ÿ§ÿ¢ÿ¡ÿ­ÿ¦ÿ¸ÿ°ÿ ÿ¯ÿ°ÿ¾ÿÿ«ÿ²ÿªÿ©ÿ·ÿ·ÿ¦ÿ¨ÿ°ÿ©ÿªÿ¬ÿ£ÿ¡ÿ°ÿµÿ°ÿµÿ­ÿ¶ÿ¥ÿªÿ¡ÿ´ÿ¸ÿ¸ÿ¥ÿ ÿ¥ÿ¨ÿ³ÿ°ÿ®ÿ©ÿ¶ÿ¸ÿ´ÿ¹ÿ¨ÿ¼ÿ¯ÿ¯ÿ¨ÿ±ÿ¬ÿ±ÿ°ÿ¬ÿ²ÿ·ÿ²ÿ¶ÿ¼ÿ¨ÿ»ÿ»ÿÿ¬ÿ¦ÿÿ¢ÿªÿ´ÿ­ÿ¤ÿªÿ«ÿ¤ÿ¤ÿ­ÿ²ÿ«ÿ±ÿ£ÿ¥ÿ¼ÿ­ÿÇÿ¯ÿ¨ÿ¡ÿ ÿ¥ÿ§ÿ´ÿ¼ÿ³ÿ®ÿ²ÿ®ÿ¦ÿ£ÿºÿ­ÿ¹ÿÿ©ÿºÿ­ÿ§ÿ¬ÿ°ÿ®ÿ¦ÿ¨ÿ²ÿ¬ÿ¥ÿ®ÿµÿ¥ÿÿºÿ´ÿ¯ÿ²ÿ¯ÿ¾ÿ«ÿ ÿ¨ÿ¯ÿ³ÿ²ÿªÿ­ÿ¯ÿ°ÿ­ÿ³ÿ³ÿ´ÿ¨ÿ¢ÿÿ¢ÿÿ¡ÿ®ÿ½ÿÂÿ³ÿ«ÿ¬ÿ¾ÿ¸ÿÂÿ«ÿÿ§ÿÿÿ©ÿ³ÿ¯ÿ¯ÿµÿ´ÿ´ÿ«ÿ¯ÿ¨ÿ²ÿ¸ÿ®ÿ³ÿ­ÿ®ÿ»ÿ¯ÿ¡ÿ¦ÿ¬ÿ«ÿ­ÿ¬ÿ°ÿ¸ÿ¶ÿºÿ¹ÿ®ÿ±ÿ½ÿ©ÿ¨ÿ°ÿ±ÿ²ÿ¶ÿ¼ÿ¹ÿ©ÿÿ¦ÿ§ÿ®ÿ¬ÿÿ¤ÿªÿ³ÿÂÿ´ÿÿÿ¯ÿ¸ÿ°ÿ³ÿ¥ÿ¼ÿ¿ÿ°ÿ¶ÿ¬ÿ®ÿ¯ÿ°ÿ±ÿ«ÿºÿ¹ÿ ÿ»ÿ»ÿ«ÿ¥ÿ­ÿ¶ÿ¥ÿ¯ÿ¾ÿ¸ÿ§ÿ«ÿÄÿ§ÿ¤ÿ®ÿªÿ¨ÿµÿ°ÿ®ÿ´ÿ·ÿ¯ÿ¤ÿ¢ÿªÿ«ÿ¸ÿ«ÿ¶ÿ£ÿ­ÿ³ÿ³ÿ©ÿ¬ÿ¯ÿ°ÿ©ÿ¡ÿ½ÿ§ÿ»ÿ©ÿ§ÿµÿ°ÿ¾ÿ³ÿ¶ÿ¶ÿ¬ÿ¬ÿ±ÿ·ÿ°ÿµÿ¶ÿ·ÿ©ÿ©ÿªÿ»ÿÄÿ·ÿ¨ÿ¬ÿ¿ÿÄÿ«ÿ¨ÿÿ¯ÿ¯ÿÿÿÿÿÿÿ¨ÿ¨ÿ­ÿ¬ÿ¾ÿ¨ÿ³ÿµÿ§ÿ¦ÿ­ÿ¨ÿ¤ÿ¬ÿ«ÿ®ÿ½ÿ§ÿ¯ÿ¨ÿ¤ÿ§ÿ¤ÿ§ÿ¤ÿ¤ÿ²ÿ°ÿ®ÿ¯ÿ©ÿ¨ÿ³ÿ¨ÿ®ÿ¶ÿ·ÿ®ÿ§ÿ©ÿÿ¦ÿ®ÿ±ÿ¥ÿ®ÿ©ÿ©ÿ°ÿ¯ÿ®ÿ¯ÿ­ÿ¶ÿ¯ÿ ÿ£ÿ±ÿ©ÿ¨ÿ¦ÿªÿ³ÿ±ÿ¨ÿÿ¶ÿ°ÿ­ÿ¬ÿ´ÿºÿ·ÿªÿ©ÿ¶ÿ¸ÿ­ÿ¤ÿ¬ÿ®ÿ®ÿ©ÿ´ÿ©ÿÿ®ÿ¼ÿ®ÿÿ¯ÿºÿµÿ¼ÿºÿ»ÿºÿ±ÿ®ÿ³ÿ®ÿ¦ÿ¨ÿ±ÿ³ÿ§ÿÿ¨ÿ°ÿ«ÿ¤ÿ¢ÿÿ©ÿ£ÿ¶ÿ­ÿ¤ÿªÿ·ÿ¶ÿ©ÿ¡ÿ¥ÿ«ÿªÿ«ÿ¸ÿ¯ÿ­ÿ¨ÿ«ÿ°ÿ±ÿ¼ÿÀÿ²ÿ©ÿÎÿªÿµÿ°ÿÿ¢ÿ°ÿ¤ÿ¤ÿ®ÿ¼ÿ§ÿµÿ²ÿ«ÿ®ÿ¬ÿ«ÿ¿ÿ²ÿ¬ÿ¶ÿ£ÿ´ÿµÿ®ÿ³ÿ³ÿªÿ²ÿ·ÿ¯ÿÿ¥ÿ­ÿ°ÿ¯ÿ³ÿ¾ÿÀÿ²ÿ±ÿ¼ÿ¬ÿ®ÿ¤ÿ¡ÿ©ÿ§ÿ£ÿ´ÿ¯ÿ¡ÿ¤ÿ³ÿ­ÿ©ÿ¨ÿ¦ÿ§ÿ®ÿ°ÿºÿµÿ­ÿ¹ÿ¨ÿªÿ±ÿ²ÿ¶ÿÿ®ÿ¬ÿ¸ÿ®ÿ¯ÿ·ÿ´ÿªÿ¦ÿ¸ÿ¶ÿ­ÿ¨ÿ²ÿ»ÿªÿ¨ÿ¯ÿ¢ÿ¹ÿ­ÿ¤ÿ¶ÿ³ÿ¬ÿ°ÿ´ÿ°ÿ²ÿ»ÿ´ÿ´ÿ¸ÿ¸ÿ¥ÿ¥ÿ¬ÿ£ÿ¢ÿ©ÿÿ¬ÿ¿ÿ±ÿ©ÿ¯ÿ¯ÿ¦ÿ®ÿ³ÿ·ÿ®ÿ·ÿºÿ±ÿ­ÿ¯ÿ§ÿ²ÿ¯ÿ¯ÿ¯ÿ¨ÿ°ÿ»ÿ¼ÿ¸ÿ´ÿ´ÿ³ÿ§ÿ±ÿ±ÿ®ÿ¹ÿÇÿ³ÿÿªÿµÿ·ÿ©ÿ©ÿ²ÿ´ÿ´ÿ³ÿ·ÿ»ÿ±ÿ¥ÿ£ÿ§ÿ¡ÿ«ÿ¶ÿ¾ÿ´ÿ¬ÿ§ÿ¢ÿ¦ÿ¦ÿ¬ÿ¢ÿªÿ±ÿ«ÿ¦ÿ©ÿ°ÿ´ÿÿºÿ£ÿ¯ÿ­ÿÿÿ­ÿ¨ÿ¡ÿ«ÿ·ÿ¿ÿ²ÿ¯ÿºÿ¹ÿ«ÿµÿÿ ÿ¢ÿ¢ÿ­ÿ°ÿ§ÿ§ÿ®ÿ©ÿ«ÿ©ÿ¤ÿªÿ¯ÿ§ÿÿÿÿ¡ÿÿÿÿ¡ÿÿÿÿÿÿ£ÿ¤ÿÿÿÿÿÿÿÿÿ¦ÿ ÿ¡ÿÿÿÿ¡ÿ ÿ¡ÿÿÿÿÿ£ÿ¯ÿ¬ÿ¨ÿ®ÿ®ÿ¤ÿ¡ÿÿ¡ÿÿ¨ÿ±ÿ®ÿ¬ÿ¯ÿ¯ÿ¯ÿ¨ÿ ÿ±ÿ¨ÿ²ÿ³ÿ±ÿ»ÿ»ÿ»ÿ±ÿ´ÿ¨ÿ·ÿ·ÿ¹ÿ¸ÿ²ÿ¬ÿ¢ÿÿ¢ÿÿ²ÿ±ÿ®ÿ±ÿ°ÿ±ÿ²ÿ¯ÿ·ÿ´ÿ¬ÿ±ÿ¯ÿ£ÿ¨ÿ¨ÿ¨ÿ¸ÿ¢ÿÿÿÿ£ÿ¨ÿ±ÿ©ÿ©ÿ¶ÿ³ÿ©ÿÀÿ«ÿ·ÿ©ÿ°ÿªÿ¶ÿµÿ§ÿ²ÿ¹ÿ­ÿ¨ÿ¯ÿ½ÿÄÿÀÿ¹ÿ°ÿ³ÿ¹ÿ²ÿ°ÿ¹ÿÄÿ´ÿ»ÿÀÿ°ÿ¦ÿ±ÿ»ÿ¸ÿ¼ÿ®ÿ¶ÿ«ÿ¿ÿ­ÿ¸ÿ±ÿªÿ¯ÿ¾ÿÉÿÀÿÀÿ³ÿºÿ²ÿ¹ÿ±ÿ­ÿ²ÿ°ÿ¥ÿ©ÿ´ÿ§ÿÄÿ§ÿÍÿ±ÿÿ¡ÿ¶ÿ·ÿ¬ÿ®ÿ¶ÿ°ÿ°ÿ§ÿ¶ÿ¯ÿ±ÿ¹ÿ¿ÿºÿ²ÿ®ÿ£ÿªÿ½ÿ´ÿÆÿ½ÿ¾ÿ¬ÿ¯ÿ´ÿ¯ÿ³ÿÀÿ²ÿÿ°ÿ¬ÿ·ÿ¸ÿ°ÿ°ÿ¬ÿ¥ÿÿ£ÿ­ÿ¦ÿ§ÿÂÿ®ÿ¬ÿ¿ÿµÿ´ÿ·ÿ©ÿ¬ÿ½ÿ¼ÿºÿ¦ÿ ÿ¹ÿ»ÿµÿ²ÿ²ÿ²ÿ¶ÿ²ÿªÿ©ÿ±ÿ»ÿ®ÿ¹ÿ³ÿ¿ÿ¨ÿ³ÿÂÿ­ÿ¡ÿ·ÿÃÿ³ÿ§ÿ°ÿ·ÿÁÿ·ÿ¯ÿ¬ÿ§ÿ­ÿ·ÿ¸ÿ¯ÿ§ÿ¦ÿ©ÿ³ÿ¨ÿ¸ÿ«ÿÀÿ°ÿ·ÿ©ÿ¢ÿ£ÿ§ÿ­ÿ¦ÿ°ÿ¬ÿ¤ÿÿ±ÿ«ÿ´ÿ³ÿ©ÿ§ÿ¯ÿµÿ¶ÿ¸ÿ¢ÿ¡ÿ§ÿÀÿ®ÿ«ÿµÿÃÿ¥ÿÿ©ÿ®ÿ¤ÿ¦ÿ©ÿ¨ÿ«ÿ´ÿµÿ´ÿ¬ÿ°ÿªÿ¦ÿªÿ¨ÿ«ÿ¼ÿ¿ÿ­ÿÁÿ¹ÿ±ÿ©ÿÁÿ©ÿÒÿÂÿ«ÿ¸ÿ·ÿ°ÿ°ÿ©ÿ«ÿ§ÿ²ÿ±ÿ¬ÿÀÿ©ÿ´ÿµÿ¶ÿ¬ÿªÿ°ÿ²ÿ¸ÿ¿ÿ²ÿ¹ÿ°ÿ­ÿ¯ÿÁÿµÿªÿ¹ÿ¥ÿ§ÿ·ÿ­ÿÿ§ÿ¯ÿ¨ÿºÿ°ÿ¯ÿ©ÿ¯ÿ¨ÿ´ÿ®ÿ´ÿ°ÿ®ÿµÿºÿ¼ÿ³ÿ¢ÿ§ÿ¯ÿ¾ÿ·ÿ«ÿ®ÿ¯ÿ¨ÿ²ÿ¯ÿ¿ÿµÿ©ÿ°ÿ´ÿµÿ¹ÿ¶ÿ¨ÿÁÿ¯ÿ­ÿ°ÿ½ÿ¯ÿ¬ÿ²ÿ±ÿ¬ÿ®ÿ¬ÿ¯ÿÁÿÅÿ¼ÿµÿ¾ÿ´ÿÆÿ»ÿ¯ÿ³ÿ¹ÿ­ÿªÿ¯ÿ­ÿ ÿ¤ÿ³ÿ©ÿ©ÿ¬ÿ§ÿ´ÿ¸ÿ³ÿ¤ÿ¯ÿ¢ÿ¸ÿÁÿµÿµÿÁÿÀÿ°ÿ­ÿ·ÿ½ÿÅÿ©ÿ·ÿ½ÿÉÿ­ÿµÿ¯ÿ­ÿ²ÿªÿ§ÿ¥ÿ¨ÿ¬ÿªÿ¥ÿ¢ÿ«ÿ¯ÿ®ÿ¯ÿ¸ÿ³ÿ®ÿ®ÿ¹ÿ«ÿ¦ÿ¨ÿ´ÿ½ÿ®ÿ¨ÿªÿªÿ°ÿÿ³ÿ«ÿ¤ÿÿªÿ±ÿ®ÿ¼ÿ´ÿ·ÿÿ§ÿªÿ¬ÿ¬ÿ®ÿ²ÿªÿ®ÿ¬ÿ®ÿ©ÿ¦ÿ©ÿÿ¸ÿ®ÿÿ¨ÿ±ÿ­ÿ«ÿÿÿ¤ÿ°ÿ²ÿ«ÿ¦ÿ£ÿ©ÿÿ«ÿÿ¬ÿÿ¥ÿ§ÿÿ¤ÿ§ÿÿ¡ÿ§ÿ¥ÿ¨ÿ¨ÿ¥ÿ«ÿ©ÿÿªÿ¶ÿ¼ÿ£ÿ¨ÿ¢ÿÿÿ©ÿ¨ÿ©ÿµÿ¥ÿ«ÿ±ÿ¬ÿ­ÿ¥ÿ ÿ¬ÿ©ÿ°ÿ±ÿ¿ÿ¢ÿ¥ÿ¦ÿÿ¥ÿÿÿ§ÿ¡ÿÿÿÿÿ ÿ¢ÿÿ ÿ§ÿªÿ£ÿ¨ÿ©ÿ ÿÿÿÿ§ÿ¨ÿµÿ­ÿ¬ÿ±ÿ¤ÿ¦ÿ ÿ¤ÿ£ÿ§ÿ¨ÿ£ÿ³ÿ¼ÿ¯ÿ°ÿ¦ÿ¤ÿµÿ¥ÿ²ÿ®ÿÿ«ÿÇÿ¿ÿ¿ÿµÿ°ÿ²ÿ©ÿ¯ÿºÿ³ÿ¤ÿ§ÿ®ÿ°ÿ»ÿ±ÿ£ÿ«ÿ²ÿ§ÿ´ÿ¯ÿÿ¶ÿ´ÿ°ÿ­ÿ®ÿ¬ÿ¶ÿ¯ÿ«ÿ¥ÿ©ÿ®ÿ±ÿ¨ÿ«ÿ·ÿ®ÿ¯ÿªÿ­ÿ¨ÿ³ÿ©ÿ´ÿ®ÿ»ÿ¦ÿÀÿ¶ÿµÿ½ÿ¯ÿ®ÿ½ÿÀÿ´ÿ¹ÿ²ÿ«ÿ±ÿ¢ÿÿ®ÿ£ÿ§ÿ¬ÿ®ÿ¤ÿ´ÿÿ®ÿ¬ÿºÿªÿ³ÿ«ÿ«ÿµÿ¤ÿµÿ·ÿ³ÿ¯ÿºÿ¾ÿ²ÿªÿ®ÿµÿ´ÿ±ÿ®ÿ­ÿ¯ÿÁÿ¹ÿ´ÿ¥ÿ­ÿ¤ÿ³ÿ¤ÿ®ÿ¶ÿ³ÿ¦ÿ©ÿÿ¡ÿ­ÿ¸ÿ¹ÿ¹ÿµÿ­ÿ¨ÿ¬ÿ·ÿ´ÿ¦ÿ§ÿµÿµÿ£ÿ§ÿ¡ÿ¨ÿ½ÿ½ÿ²ÿªÿ®ÿ£ÿ¶ÿ°ÿ«ÿµÿ¸ÿ«ÿªÿ­ÿªÿ¯ÿ²ÿ²ÿ³ÿ²ÿ±ÿ±ÿ®ÿ®ÿ¶ÿ¹ÿ©ÿ±ÿ¸ÿ©ÿ¢ÿ±ÿÎÿµÿ­ÿ²ÿ¯ÿ¸ÿ¼ÿ³ÿ²ÿ¸ÿ°ÿ«ÿ°ÿµÿ°ÿ¶ÿ¶ÿ²ÿ¶ÿµÿ²ÿ­ÿ£ÿÿ®ÿ´ÿªÿ¢ÿ®ÿ«ÿ§ÿ ÿ¼ÿ«ÿ»ÿªÿµÿ¼ÿ­ÿ¶ÿ±ÿ®ÿ¯ÿ©ÿ·ÿ¼ÿ«ÿ¥ÿ¬ÿ®ÿ¨ÿ£ÿ§ÿ²ÿ¸ÿ®ÿ¥ÿ¡ÿÿ¥ÿ¿ÿ¹ÿ¯ÿ«ÿ¯ÿ¾ÿ´ÿ§ÿ£ÿ¶ÿ¨ÿ¶ÿÿ¡ÿ·ÿ¿ÿ­ÿ²ÿ©ÿ³ÿ®ÿ¯ÿ²ÿ­ÿ®ÿ´ÿ©ÿ ÿ­ÿµÿ°ÿ±ÿ¬ÿ°ÿ¯ÿ¶ÿªÿ¾ÿ»ÿ«ÿ£ÿ°ÿ»ÿ¤ÿ°ÿ¯ÿ¶ÿ°ÿ¥ÿÿ¶ÿ´ÿ¯ÿªÿ·ÿ¾ÿÁÿ¶ÿ±ÿ±ÿ¶ÿªÿ«ÿ¬ÿ£ÿ«ÿ©ÿ¨ÿ¤ÿ¥ÿ°ÿ²ÿ¹ÿÂÿ°ÿ«ÿ¥ÿ«ÿ£ÿ«ÿ¶ÿ­ÿÿ£ÿ¨ÿ¬ÿ·ÿ¥ÿ»ÿ¸ÿ¨ÿ¯ÿ¾ÿÁÿ¤ÿªÿ±ÿ¬ÿ³ÿ·ÿ·ÿ´ÿ±ÿ®ÿ¯ÿµÿ­ÿ£ÿ§ÿ ÿÿ¼ÿ¼ÿ¼ÿÉÿºÿ¦ÿÿ®ÿ¾ÿ»ÿ©ÿ²ÿÿ ÿºÿµÿ´ÿÿ¦ÿµÿºÿ¶ÿ¨ÿ¦ÿ§ÿ¶ÿ³ÿ²ÿ²ÿ¼ÿ¸ÿ©ÿ¨ÿ©ÿ«ÿ³ÿºÿ°ÿªÿªÿ®ÿµÿ½ÿ¹ÿ­ÿ¡ÿªÿ³ÿ­ÿÿ²ÿÀÿ¯ÿÀÿ³ÿ·ÿ¹ÿºÿ¨ÿµÿ®ÿªÿ³ÿ²ÿ¯ÿ¦ÿªÿ¥ÿ¬ÿµÿ´ÿ¯ÿ­ÿ¯ÿ¨ÿÿ¢ÿ¬ÿ·ÿÁÿ¹ÿ®ÿ©ÿ°ÿ¸ÿ¬ÿ¬ÿ§ÿ¥ÿ±ÿ¦ÿ¬ÿ©ÿ±ÿ¦ÿ¯ÿ½ÿ²ÿÿÿÿ©ÿÿ®ÿ¶ÿºÿ½ÿ£ÿ®ÿ¤ÿÿ¯ÿ¼ÿ·ÿ¬ÿ¨ÿ±ÿµÿ²ÿ²ÿ¡ÿÿ³ÿµÿ¶ÿµÿ¶ÿ³ÿ«ÿ¬ÿ¦ÿ´ÿ«ÿ«ÿ¬ÿ­ÿ¦ÿ­ÿÿ£ÿ¹ÿ°ÿÿ°ÿ¬ÿ¬ÿ²ÿµÿ¤ÿ±ÿ®ÿµÿ¹ÿ®ÿ ÿ¨ÿ°ÿ¬ÿ«ÿ´ÿ³ÿÿ¤ÿÿÿÿ«ÿ±ÿ¤ÿÿÿ¦ÿ³ÿ²ÿªÿ¬ÿ¨ÿªÿ¯ÿ¬ÿ¤ÿ§ÿ¨ÿ±ÿ©ÿµÿ²ÿ´ÿ­ÿ«ÿ¶ÿ³ÿ±ÿ¯ÿ¶ÿ±ÿ¯ÿ°ÿ¦ÿ­ÿ²ÿ¨ÿ¦ÿ´ÿ§ÿ³ÿ¯ÿ´ÿÀÿ·ÿªÿ°ÿ´ÿ³ÿ±ÿ®ÿ³ÿ«ÿ®ÿ²ÿ§ÿ¨ÿ¯ÿ¯ÿ¨ÿ°ÿ´ÿ¯ÿ¶ÿ§ÿ­ÿ¾ÿªÿ£ÿªÿ«ÿ®ÿ¬ÿ¤ÿ³ÿÀÿ¯ÿÿÿ³ÿ¡ÿ§ÿ¾ÿ¦ÿ¬ÿ«ÿ²ÿ®ÿ³ÿ¤ÿ®ÿ¤ÿ§ÿ­ÿ¦ÿ¬ÿ¦ÿ ÿ¢ÿ¨ÿ¢ÿ¡ÿ±ÿ¬ÿ¨ÿ¡ÿ¥ÿ³ÿ«ÿÿÿ­ÿ¯ÿ¯ÿ³ÿ®ÿ¦ÿ§ÿ§ÿ£ÿ±ÿ¹ÿ¨ÿ°ÿÂÿ©ÿ·ÿ¤ÿ¯ÿ«ÿ¡ÿÿ²ÿ¸ÿªÿ¹ÿ³ÿ¢ÿÿ²ÿ³ÿ¤ÿ©ÿªÿÿ¨ÿ¬ÿ®ÿ¯ÿ«ÿ¶ÿµÿ¸ÿ³ÿ«ÿ°ÿªÿ©ÿ©ÿ©ÿ®ÿªÿ°ÿ¶ÿ³ÿ¦ÿÿ¦ÿ°ÿ¥ÿ±ÿ´ÿ«ÿ¬ÿ«ÿ¬ÿ°ÿ´ÿ«ÿ±ÿÿ£ÿ±ÿ»ÿ©ÿºÿ¨ÿ±ÿ¥ÿ«ÿÿÿÿÿ¤ÿ ÿ±ÿ¡ÿ¤ÿ£ÿ«ÿ¯ÿ¨ÿ¯ÿ¯ÿ«ÿ°ÿ¸ÿ¾ÿºÿªÿ ÿªÿ°ÿ¥ÿ¦ÿ«ÿ¨ÿ¸ÿ¹ÿ¯ÿ°ÿ¬ÿ£ÿ©ÿ´ÿµÿ¶ÿÿÿ¤ÿ¥ÿ¤ÿ¢ÿ¢ÿÂÿ¬ÿ¨ÿ£ÿ¡ÿÂÿ³ÿ¯ÿ¹ÿªÿ¨ÿ½ÿ°ÿ¸ÿ±ÿ¥ÿ¨ÿ©ÿ¢ÿ©ÿ®ÿ°ÿ¶ÿ©ÿ¢ÿ°ÿ°ÿ¤ÿ¡ÿ¡ÿ ÿ¯ÿ¸ÿ¤ÿÿ¢ÿ¬ÿ«ÿ¡ÿ²ÿ¬ÿ¤ÿ©ÿ»ÿ¥ÿÿÿ¤ÿ°ÿ¥ÿ©ÿ°ÿ§ÿÿ¤ÿ°ÿ¯ÿ¬ÿ°ÿ¡ÿ«ÿ¦ÿÿ«ÿºÿ²ÿ®ÿ¢ÿ§ÿªÿºÿ¿ÿ±ÿ±ÿÁÿ¹ÿ«ÿÿªÿ¿ÿ¼ÿ¶ÿ¯ÿ¢ÿ¤ÿ®ÿ´ÿ®ÿ£ÿ£ÿ­ÿ¬ÿ®ÿ¬ÿ¬ÿ¬ÿ¨ÿ¯ÿ½ÿ¶ÿ­ÿ¼ÿ±ÿ¥ÿ³ÿ³ÿ©ÿ¦ÿ¨ÿ£ÿ·ÿ±ÿªÿ¬ÿ±ÿÿ¡ÿ«ÿ­ÿ½ÿ­ÿµÿ¼ÿ½ÿ³ÿ£ÿ¡ÿ¥ÿ²ÿ®ÿ­ÿ®ÿ¬ÿ«ÿ¥ÿ¥ÿ¦ÿ£ÿ©ÿ³ÿ²ÿ¸ÿ³ÿ°ÿ³ÿ­ÿ«ÿ³ÿ¦ÿ¡ÿ¼ÿÿ®ÿ¿ÿÿ«ÿµÿ©ÿ¤ÿ²ÿ¯ÿ¤ÿ´ÿªÿ¤ÿ°ÿ­ÿ¥ÿ£ÿ¸ÿ«ÿ®ÿ®ÿ©ÿ ÿªÿ­ÿ ÿÿ ÿ®ÿ«ÿ¯ÿ³ÿ«ÿ¦ÿ­ÿ§ÿ¨ÿ³ÿ­ÿ¦ÿ¨ÿºÿ»ÿ¦ÿ£ÿ´ÿ·ÿ½ÿ§ÿ§ÿºÿ«ÿ¸ÿ£ÿ¯ÿ°ÿ´ÿ¢ÿ¨ÿ´ÿ¥ÿ¤ÿ·ÿ¶ÿ¶ÿ°ÿ§ÿ²ÿ±ÿ®ÿ³ÿ´ÿ±ÿ°ÿ´ÿ®ÿ«ÿ¸ÿ¾ÿ¶ÿ¬ÿ©ÿ­ÿ¬ÿ²ÿÿ°ÿ±ÿ«ÿ®ÿ¯ÿ¬ÿÿµÿ³ÿ´ÿ¼ÿ¹ÿ®ÿ£ÿ¥ÿ²ÿ«ÿ¢ÿ¦ÿ«ÿ¯ÿºÿ²ÿÀÿ±ÿ±ÿ²ÿ¤ÿ¥ÿ³ÿ¿ÿÁÿÄÿ´ÿ¡ÿ ÿÿ¦ÿ´ÿ°ÿ¶ÿ¾ÿ¹ÿ·ÿºÿ«ÿ´ÿ«ÿ®ÿ·ÿ«ÿµÿ¸ÿ¤ÿ ÿ¢ÿºÿ®ÿ³ÿ³ÿ«ÿ¨ÿ³ÿ«ÿÿ¬ÿ¨ÿ¥ÿ«ÿ¯ÿ´ÿºÿÀÿ²ÿ¢ÿ¨ÿ­ÿ°ÿ³ÿ©ÿµÿ¶ÿ§ÿ¯ÿ¬ÿ«ÿ»ÿ³ÿµÿ­ÿÿ¡ÿ§ÿ¯ÿÂÿ·ÿ­ÿ­ÿ²ÿªÿ°ÿ±ÿ¯ÿ²ÿ³ÿªÿ¦ÿ¦ÿ®ÿ¯ÿ¤ÿ ÿÿ¤ÿ³ÿ°ÿ±ÿ¸ÿ¯ÿ¬ÿ´ÿ®ÿ­ÿ°ÿÿ§ÿ¯ÿ©ÿ¨ÿ³ÿÿÿ¼ÿ¶ÿ¦ÿ ÿ¥ÿ ÿ©ÿ­ÿ·ÿµÿ±ÿ¶ÿ¶ÿ¯ÿ«ÿ¯ÿ¹ÿ¶ÿ²ÿ´ÿ´ÿ°ÿªÿ¨ÿÿ¨ÿ¥ÿ¡ÿ¯ÿ²ÿ¦ÿ²ÿ¯ÿ¬ÿ³ÿÿ«ÿ¯ÿ±ÿ¨ÿÁÿ°ÿ±ÿ®ÿªÿ¤ÿ­ÿ¬ÿªÿ©ÿ¥ÿ°ÿ¶ÿ·ÿ²ÿ¬ÿ¸ÿ­ÿ«ÿ»ÿ³ÿ¾ÿ´ÿ§ÿ³ÿ¥ÿÁÿºÿÿÿ¯ÿ­ÿÿ²ÿ¶ÿ«ÿ°ÿ²ÿ²ÿ°ÿ®ÿµÿ±ÿ®ÿ±ÿ¬ÿ¬ÿ®ÿ­ÿ¬ÿÿÿªÿ§ÿªÿ¬ÿ±ÿºÿ°ÿ°ÿ¹ÿ¿ÿ¸ÿ·ÿºÿ¦ÿ­ÿ¹ÿ»ÿÀÿªÿ­ÿ°ÿ¬ÿ«ÿ¨ÿ§ÿ¯ÿ°ÿ¥ÿªÿ±ÿ­ÿ¯ÿ³ÿ°ÿ­ÿÁÿ±ÿªÿ¤ÿ¯ÿ°ÿ±ÿÿ©ÿÀÿ·ÿ¬ÿ¢ÿÿ¥ÿ«ÿ®ÿ©ÿ«ÿ±ÿ²ÿ®ÿ«ÿ±ÿ¸ÿ±ÿÿÿµÿ¯ÿ¸ÿ©ÿºÿ«ÿÿ¸ÿ¬ÿ¿ÿ­ÿ°ÿ´ÿ·ÿ²ÿ¶ÿºÿ®ÿ¯ÿ®ÿÿÿªÿ¨ÿ¤ÿ¯ÿ¬ÿÿ¬ÿ¤ÿÿºÿ©ÿ®ÿ©ÿ«ÿ¶ÿÿ°ÿ±ÿ®ÿ¡ÿ¨ÿ¯ÿÂÿ½ÿ£ÿ¥ÿ·ÿ¸ÿ²ÿºÿ¿ÿ²ÿµÿ§ÿ¦ÿ®ÿ£ÿ©ÿ´ÿ¼ÿºÿ­ÿ±ÿ´ÿ»ÿ¼ÿ²ÿµÿ°ÿ²ÿ³ÿ¬ÿ²ÿ·ÿ¬ÿ¬ÿ°ÿªÿ¨ÿµÿ°ÿ¯ÿ¿ÿ³ÿÿ ÿ°ÿ§ÿ ÿ¨ÿ®ÿ­ÿ­ÿ¬ÿÿ°ÿµÿ¨ÿ¦ÿ£ÿ£ÿ§ÿ¥ÿ±ÿ£ÿ£ÿ«ÿ©ÿ ÿÿÿÿÿÿÿÿ¨ÿ©ÿÿÿ ÿ«ÿ¥ÿ¢ÿ®ÿ¡ÿ£ÿ®ÿÿÿ²ÿ®ÿ°ÿ³ÿ¨ÿ´ÿÿ¨ÿ¥ÿ©ÿ¬ÿ±ÿ¯ÿ¬ÿ«ÿ«ÿ¬ÿªÿ¨ÿ¯ÿ«ÿÿ§ÿÿ¬ÿÿÿ®ÿ³ÿ®ÿ§ÿ©ÿ®ÿ®ÿÿÿ«ÿ»ÿ·ÿ¥ÿÿ¤ÿ§ÿÿÿÿ¤ÿ¯ÿ§ÿ±ÿ³ÿ¬ÿ¯ÿªÿ¨ÿ­ÿ°ÿ¦ÿÿ¢ÿ§ÿ¨ÿ°ÿ¶ÿ±ÿ¼ÿ¯ÿ¦ÿ­ÿ±ÿ±ÿªÿ²ÿ²ÿ¬ÿ«ÿ°ÿ·ÿ´ÿµÿ¸ÿ±ÿ®ÿªÿÿ³ÿ¶ÿÀÿµÿ¾ÿ²ÿ®ÿ±ÿ¯ÿ½ÿ³ÿ«ÿ«ÿÿ§ÿ¯ÿ®ÿµÿ´ÿªÿ¥ÿ´ÿÁÿ£ÿ½ÿ¬ÿ¨ÿÿ´ÿ ÿ¢ÿ°ÿ«ÿ¬ÿ ÿÿ°ÿ´ÿ´ÿ¦ÿ¤ÿµÿ«ÿ¾ÿªÿ¬ÿ¦ÿ§ÿ¸ÿ¯ÿ©ÿ§ÿ®ÿ²ÿ«ÿ¨ÿ±ÿªÿÿ¶ÿ¨ÿÿ£ÿ®ÿ¹ÿ ÿ»ÿµÿ»ÿ±ÿ©ÿµÿ¸ÿ¬ÿ©ÿ¬ÿ§ÿ­ÿªÿ¯ÿ­ÿ¶ÿ¤ÿµÿ¬ÿ©ÿ¤ÿ¥ÿ«ÿ¬ÿªÿ´ÿ·ÿ¤ÿÿ§ÿ¬ÿ³ÿ©ÿ»ÿ³ÿ¬ÿ«ÿ¿ÿ¬ÿ¤ÿ­ÿ¶ÿ¯ÿ¨ÿ±ÿµÿ±ÿ«ÿ©ÿ¯ÿºÿ¦ÿµÿ¢ÿ«ÿ­ÿ­ÿ¨ÿ­ÿ³ÿ´ÿ¹ÿ»ÿ«ÿ£ÿ²ÿºÿ°ÿÂÿ±ÿ³ÿ§ÿ©ÿ¬ÿ§ÿ¥ÿ§ÿªÿ¬ÿ­ÿ¨ÿ¡ÿ¢ÿ«ÿ²ÿÿ­ÿ²ÿ¯ÿ®ÿ¡ÿ²ÿ·ÿ±ÿ¶ÿ§ÿÿ­ÿ¿ÿ§ÿÿ¬ÿ¦ÿ­ÿ±ÿ©ÿ®ÿ®ÿ¥ÿ£ÿ©ÿ®ÿ²ÿ±ÿ¥ÿ´ÿ©ÿ´ÿ«ÿ°ÿ´ÿ¬ÿ¢ÿ¤ÿ§ÿÿÿ¬ÿ±ÿºÿÊÿ®ÿµÿ¾ÿ³ÿ¹ÿ²ÿ²ÿ±ÿ´ÿ³ÿ¯ÿ»ÿ½ÿ³ÿÅÿ¬ÿ±ÿ³ÿ¦ÿ¬ÿ§ÿ­ÿ³ÿ«ÿ£ÿªÿ°ÿ´ÿ²ÿÿ°ÿ£ÿ¯ÿ¶ÿ¾ÿ²ÿ¬ÿ­ÿ©ÿ¦ÿªÿ¬ÿ°ÿ¨ÿ¦ÿ±ÿ¯ÿ§ÿ¦ÿÁÿÃÿ¸ÿ·ÿ·ÿ´ÿ±ÿ¸ÿ¼ÿ¤ÿ®ÿªÿ ÿÀÿºÿµÿªÿªÿ´ÿ¯ÿ°ÿ´ÿºÿ³ÿ«ÿ¥ÿ¦ÿ¬ÿªÿ¡ÿ«ÿ²ÿ ÿÿ¬ÿ­ÿ±ÿ®ÿºÿ±ÿÿ ÿÿÿÿÿªÿªÿ±ÿ·ÿ°ÿ¥ÿ·ÿ®ÿ©ÿ¶ÿ³ÿ§ÿ°ÿ»ÿ«ÿ±ÿÆÿ°ÿ ÿ§ÿ±ÿ°ÿ§ÿ¢ÿÿ¥ÿ²ÿ³ÿ¯ÿ·ÿ¸ÿ³ÿ°ÿªÿ®ÿ²ÿ¨ÿ£ÿ¦ÿÿÿ°ÿ¸ÿÂÿ°ÿµÿ¦ÿ´ÿ·ÿµÿ±ÿ§ÿ¨ÿµÿ²ÿ§ÿÿ²ÿªÿ¥ÿ£ÿ®ÿ«ÿ¢ÿ³ÿ¾ÿ¢ÿ¥ÿªÿ±ÿ¡ÿ³ÿ®ÿ£ÿ¨ÿ°ÿ®ÿ¬ÿ¤ÿ©ÿ ÿªÿÁÿ´ÿ¯ÿ±ÿ¯ÿ³ÿ¸ÿªÿ©ÿ¶ÿ©ÿ¹ÿ¬ÿ¸ÿ¿ÿµÿ¯ÿµÿ³ÿ¥ÿ±ÿºÿ¿ÿ­ÿ«ÿºÿ½ÿ³ÿ°ÿ´ÿ«ÿÿ¾ÿ·ÿ­ÿ ÿ«ÿµÿ¶ÿ²ÿ®ÿªÿ¥ÿ®ÿÂÿ¸ÿ«ÿ±ÿ¨ÿ§ÿªÿ¯ÿ¶ÿ·ÿ£ÿ¾ÿ°ÿ¢ÿªÿ²ÿ®ÿ°ÿ´ÿ«ÿªÿÆÿ³ÿ¯ÿ«ÿ²ÿµÿ¶ÿ±ÿ·ÿÁÿ²ÿºÿÿ°ÿ­ÿÁÿ³ÿ¢ÿ©ÿ¶ÿ¸ÿµÿ¯ÿ ÿ¡ÿ¯ÿ®ÿ±ÿ½ÿºÿ­ÿ´ÿ¬ÿ®ÿ¿ÿÄÿªÿ¢ÿ¬ÿ©ÿÿÿ¬ÿ¢ÿ­ÿ±ÿ§ÿ­ÿ¯ÿ­ÿ­ÿ¤ÿÿ¬ÿ¨ÿªÿ°ÿ¬ÿ­ÿ«ÿ¯ÿ¸ÿ²ÿ«ÿ£ÿ»ÿ¯ÿ¯ÿ´ÿ¸ÿ²ÿ°ÿ¸ÿ®ÿ¨ÿÿ­ÿ©ÿ¤ÿ·ÿÄÿ¼ÿ³ÿ¢ÿÿ³ÿ¾ÿ¶ÿ²ÿ³ÿ¯ÿ¨ÿ¬ÿ¨ÿºÿ¬ÿ²ÿ¢ÿ¥ÿ®ÿ¬ÿ§ÿÿ ÿÈÿÄÿ½ÿ¶ÿ³ÿ°ÿ¬ÿªÿ¶ÿ¹ÿ²ÿ±ÿ«ÿ®ÿ¹ÿ³ÿ ÿ¶ÿ¹ÿÿµÿ°ÿ²ÿ´ÿ°ÿ±ÿ¸ÿµÿ¬ÿÿ®ÿ²ÿ´ÿ·ÿ´ÿ¬ÿ£ÿ³ÿ¦ÿªÿ«ÿ¥ÿ¦ÿªÿ¢ÿ¯ÿ ÿ§ÿ°ÿªÿ¤ÿ¯ÿ¶ÿ´ÿ±ÿºÿ±ÿ¥ÿ§ÿ§ÿ¦ÿ­ÿ¤ÿ¤ÿ¢ÿ¨ÿ±ÿ¹ÿ¾ÿ°ÿÉÿ¡ÿ§ÿ¤ÿ¨ÿ«ÿ¥ÿÿ£ÿ©ÿ¨ÿ¶ÿ¬ÿ²ÿ°ÿ¶ÿÃÿ¾ÿ¹ÿ°ÿÁÿ³ÿ¤ÿ«ÿ®ÿ¦ÿ¡ÿ¨ÿªÿ¦ÿ«ÿ§ÿ ÿ­ÿ¶ÿ¬ÿ¡ÿ§ÿ¤ÿ²ÿÿÿÿÿÿ¦ÿ¦ÿ§ÿ®ÿ¥ÿ£ÿªÿ¡ÿÿÿÿÿ¯ÿ ÿÿÿ§ÿ¢ÿÿÿÿÿ¢ÿÿ ÿ¤ÿ§ÿ°ÿ³ÿ­ÿ©ÿ¯ÿ¬ÿ¨ÿªÿÿ ÿ¢ÿÿÿÿ ÿ¡ÿ£ÿ©ÿªÿ´ÿ±ÿ¨ÿ¯ÿ²ÿ°ÿ¹ÿ¼ÿ½ÿ­ÿ·ÿ¦ÿ¬ÿ¨ÿªÿ¦ÿ¢ÿ´ÿ¨ÿÿÿÿ²ÿ»ÿ²ÿ°ÿ´ÿ³ÿ¸ÿ­ÿµÿªÿ©ÿÿ¬ÿ­ÿ»ÿÁÿ§ÿ£ÿ¥ÿµÿ´ÿ²ÿ©ÿ°ÿµÿ¨ÿ£ÿ°ÿ³ÿ³ÿºÿ©ÿ»ÿ®ÿ§ÿÿ¨ÿ·ÿ¯ÿ«ÿ¹ÿ¨ÿ³ÿ¶ÿ¬ÿ¿ÿ¶ÿ¸ÿ¾ÿ¹ÿ³ÿ­ÿ·ÿ¯ÿÂÿ±ÿ½ÿ¸ÿ²ÿ¸ÿºÿ±ÿ±ÿÆÿËÿ¯ÿ¨ÿ²ÿ°ÿ°ÿµÿ¬ÿ¦ÿ¯ÿ·ÿ¾ÿÁÿ¤ÿ·ÿªÿ¬ÿ²ÿ³ÿ´ÿ²ÿ¨ÿ¢ÿ·ÿ¦ÿµÿ³ÿ£ÿÿ®ÿ³ÿ²ÿ¯ÿ¬ÿ®ÿ³ÿ¶ÿ³ÿ¶ÿÀÿ¯ÿ²ÿºÿÀÿÁÿ¶ÿ¦ÿ§ÿ¨ÿ©ÿ¸ÿÿ®ÿ¼ÿ²ÿ£ÿ¥ÿºÿÇÿ¾ÿ¿ÿ¥ÿÆÿ®ÿ¶ÿ±ÿ²ÿ°ÿ§ÿ©ÿ¬ÿ¨ÿ³ÿ¦ÿ´ÿ´ÿ¸ÿÈÿ¯ÿ°ÿ±ÿ®ÿ¹ÿ¾ÿ³ÿ¹ÿÂÿ©ÿ¢ÿ¥ÿ´ÿ´ÿ¶ÿ®ÿ¤ÿªÿ­ÿ©ÿ·ÿ®ÿ¿ÿ¦ÿÿ­ÿ´ÿ°ÿ²ÿ´ÿ«ÿªÿ¸ÿ»ÿ³ÿ¶ÿ²ÿ²ÿÉÿ´ÿ´ÿ©ÿ§ÿ§ÿ­ÿ¯ÿ¬ÿ­ÿÿ£ÿ³ÿ§ÿ¼ÿ»ÿ²ÿ·ÿÄÿ¯ÿ¨ÿ¯ÿ®ÿ´ÿªÿ³ÿ­ÿ¡ÿ§ÿ³ÿ¨ÿ¯ÿ©ÿ£ÿ¨ÿ®ÿ¯ÿ³ÿ»ÿ¼ÿÿ¡ÿ¯ÿºÿ®ÿ´ÿ¿ÿÃÿ¹ÿ´ÿ¹ÿ´ÿ¨ÿ¨ÿ¯ÿ·ÿ£ÿ³ÿÁÿ°ÿ©ÿ¨ÿªÿ³ÿ¯ÿ«ÿ³ÿ±ÿ³ÿÁÿÃÿ½ÿ·ÿÂÿ¿ÿÀÿ¬ÿ²ÿ³ÿ±ÿ´ÿ¯ÿ£ÿ ÿ©ÿ¨ÿ·ÿ±ÿ¾ÿ©ÿµÿ²ÿ±ÿ±ÿ²ÿªÿ¦ÿ´ÿ¿ÿ»ÿªÿ¢ÿºÿ¯ÿ©ÿ¨ÿªÿ²ÿ³ÿ®ÿ­ÿ³ÿ°ÿ¥ÿ£ÿ¥ÿ°ÿ²ÿ­ÿ°ÿ¯ÿ­ÿ¶ÿ¯ÿÀÿ°ÿ¢ÿ¬ÿ¬ÿ­ÿ»ÿ­ÿ»ÿ¾ÿ»ÿ·ÿ¬ÿ»ÿ·ÿ°ÿ¤ÿ°ÿÀÿÃÿºÿ´ÿ²ÿ¯ÿµÿ²ÿ£ÿ¹ÿ¨ÿ¨ÿÿ¯ÿ«ÿ¢ÿ¥ÿ°ÿ±ÿ²ÿ¯ÿ¦ÿ¯ÿ©ÿ­ÿ§ÿÀÿÈÿ³ÿ®ÿ¼ÿ¶ÿ§ÿ¤ÿ­ÿµÿ­ÿ¢ÿ¬ÿ¸ÿ­ÿ§ÿ¦ÿ®ÿ¸ÿ¶ÿ¯ÿªÿ»ÿ³ÿ®ÿ´ÿ±ÿ¯ÿ³ÿ³ÿ±ÿ«ÿªÿ´ÿ¨ÿÿªÿ²ÿ¸ÿºÿ¶ÿ£ÿ®ÿ´ÿ²ÿ¯ÿ¦ÿ¢ÿ®ÿ³ÿ¨ÿ¦ÿ«ÿ«ÿ¨ÿ©ÿ³ÿ¯ÿ¤ÿ©ÿ»ÿ§ÿÿ®ÿ´ÿ±ÿ©ÿ¥ÿ¥ÿ¦ÿ³ÿ°ÿµÿ­ÿ§ÿ¨ÿ¨ÿ¸ÿ¨ÿ°ÿ»ÿ¶ÿÿ¦ÿ¥ÿ¤ÿ¦ÿ£ÿªÿ°ÿ¦ÿÿ§ÿ©ÿ¥ÿ«ÿ¨ÿ¯ÿ¢ÿ©ÿ¨ÿªÿÿ¡ÿÿÿ¯ÿ¶ÿ¬ÿ¦ÿªÿ ÿÿÿ°ÿÿÿÿ®ÿ¥ÿÿ¡ÿ«ÿ¦ÿ¢ÿ¡ÿ¡ÿ©ÿ°ÿ©ÿ§ÿ¯ÿ¤ÿÿ¦ÿ­ÿÿ²ÿÿ¢ÿÿ¢ÿ½ÿ¹ÿ°ÿ¨ÿªÿ¦ÿ¡ÿ£ÿÿ¡ÿ±ÿ±ÿµÿ®ÿ¹ÿ¨ÿ£ÿ«ÿÿ£ÿ¡ÿÿ§ÿ¦ÿ¬ÿ£ÿÿÿÿ¢ÿ®ÿ¤ÿ¤ÿ®ÿ·ÿ®ÿªÿ¨ÿ¬ÿ¢ÿ ÿÿ­ÿ©ÿ¥ÿ¯ÿ©ÿ©ÿ¬ÿ ÿÿÿ ÿ£ÿ¡ÿ¯ÿ¶ÿ©ÿ ÿÿÿ¼ÿ¦ÿ¡ÿ®ÿ±ÿ­ÿ¸ÿ¸ÿ³ÿ¯ÿ²ÿ¨ÿ¥ÿ¨ÿ¨ÿ©ÿ¶ÿ½ÿ­ÿªÿ¹ÿ°ÿªÿ´ÿµÿ»ÿ¯ÿ´ÿÿ¬ÿ«ÿ­ÿ¤ÿªÿ¨ÿµÿ²ÿ¹ÿ¬ÿ¬ÿ¶ÿ·ÿ¬ÿ©ÿ²ÿ«ÿºÿ¸ÿ§ÿ©ÿÃÿ­ÿ¬ÿ¶ÿ¹ÿ±ÿ¸ÿ©ÿ¾ÿ¼ÿ¯ÿ±ÿ¬ÿ·ÿÀÿ¼ÿ«ÿ¤ÿ«ÿ¯ÿ°ÿ±ÿ¯ÿªÿ¦ÿ¬ÿ«ÿ«ÿÿ¥ÿ°ÿ¯ÿ­ÿ¶ÿ´ÿ±ÿ¶ÿ±ÿ«ÿ¨ÿ©ÿ¦ÿ±ÿ¹ÿ±ÿ®ÿ·ÿ»ÿµÿ¯ÿ¯ÿ¹ÿ¥ÿÂÿÂÿ¶ÿªÿ¤ÿ·ÿ¯ÿ²ÿÀÿÿ¾ÿ·ÿ¨ÿ©ÿÿ¨ÿ²ÿ­ÿ°ÿ·ÿ±ÿ£ÿ§ÿ°ÿ§ÿ¦ÿ³ÿ¯ÿ®ÿ ÿ¦ÿ«ÿ±ÿÀÿ²ÿµÿ§ÿ­ÿ²ÿ½ÿ©ÿ§ÿ±ÿ²ÿ¬ÿ«ÿ¶ÿ¯ÿªÿ«ÿ¥ÿ ÿ¨ÿ°ÿ®ÿ¸ÿ´ÿ¶ÿ±ÿ©ÿ¤ÿ¨ÿ¸ÿ±ÿµÿ§ÿ¬ÿ¬ÿ§ÿ©ÿ³ÿÀÿ­ÿµÿ´ÿ¥ÿ®ÿ±ÿªÿ¨ÿ¬ÿ³ÿ´ÿ°ÿ´ÿ¸ÿªÿ ÿ®ÿ¹ÿ¶ÿ¯ÿ°ÿ¬ÿ°ÿ¨ÿ¬ÿ·ÿÁÿ¼ÿ¢ÿ¯ÿ´ÿ­ÿºÿ¥ÿ©ÿ´ÿ§ÿ²ÿ¶ÿ´ÿ°ÿ­ÿÿÿ®ÿ»ÿºÿ­ÿ±ÿ±ÿ¹ÿ¸ÿ²ÿºÿ²ÿ§ÿ²ÿ¸ÿ·ÿ²ÿ¦ÿ¬ÿ°ÿ¼ÿ¶ÿ²ÿ¬ÿÂÿ¹ÿ¸ÿ­ÿ¨ÿ³ÿ³ÿ°ÿ»ÿ¹ÿ±ÿ³ÿ°ÿ¯ÿ³ÿ«ÿ¨ÿ«ÿ§ÿ ÿ¬ÿ°ÿ§ÿ«ÿ¨ÿ¢ÿ¦ÿ·ÿ¨ÿÿ®ÿ¬ÿ°ÿ²ÿ¸ÿ­ÿ¼ÿ²ÿ¦ÿ·ÿ©ÿ¯ÿºÿªÿ­ÿ¬ÿÿÿ¥ÿ­ÿ«ÿªÿ§ÿ§ÿ¤ÿ«ÿ«ÿ±ÿ¾ÿºÿ¹ÿ¦ÿ¨ÿ¢ÿªÿºÿ»ÿ«ÿ©ÿ®ÿ²ÿ­ÿ²ÿ®ÿ¸ÿ¾ÿªÿ©ÿ¶ÿ·ÿ©ÿ®ÿ­ÿ°ÿ¹ÿ­ÿ©ÿ¬ÿªÿ¯ÿ´ÿ³ÿ­ÿ³ÿ²ÿ¬ÿ®ÿÀÿ±ÿ·ÿ¼ÿ«ÿ¨ÿ¹ÿ¦ÿ£ÿ¤ÿ±ÿ°ÿ©ÿ­ÿÃÿ½ÿ§ÿ¿ÿºÿ·ÿ´ÿ¾ÿ²ÿ®ÿ¯ÿ¯ÿ¹ÿ¸ÿ¯ÿ²ÿ¹ÿ¶ÿ²ÿµÿ´ÿ©ÿÿÿ¦ÿ©ÿ¨ÿ¯ÿ°ÿ¹ÿºÿ²ÿ¨ÿ°ÿ¯ÿÿ«ÿÿ½ÿ¿ÿµÿ±ÿ°ÿ¹ÿ´ÿ«ÿ¯ÿªÿ¶ÿ·ÿºÿªÿ«ÿ¤ÿ¨ÿ­ÿ¨ÿÿ§ÿ±ÿªÿ¦ÿ¥ÿªÿ¶ÿ¹ÿ·ÿ²ÿ«ÿ¬ÿªÿ¥ÿ¨ÿ²ÿ£ÿ¤ÿ«ÿ«ÿ«ÿºÿ°ÿ«ÿÅÿ²ÿÿÿ¨ÿ«ÿ¤ÿ²ÿ«ÿ´ÿ·ÿ®ÿµÿ»ÿÿ°ÿ·ÿ«ÿ³ÿµÿ´ÿ«ÿ¯ÿ¬ÿ¥ÿ¶ÿ´ÿÿ¥ÿ·ÿµÿ­ÿ¢ÿÿ¢ÿ¸ÿ®ÿ®ÿ²ÿ¢ÿÿ«ÿªÿ³ÿ©ÿ¨ÿ©ÿ¯ÿ¼ÿ²ÿ°ÿ·ÿ¨ÿ¦ÿ³ÿÐÿ¼ÿ³ÿ¹ÿ§ÿ´ÿ¸ÿªÿ©ÿ¬ÿªÿ¥ÿ¦ÿ³ÿ³ÿ±ÿ§ÿªÿÿÿ¦ÿ¬ÿ­ÿ¯ÿ¨ÿ ÿ·ÿ·ÿ°ÿ¯ÿ¯ÿ®ÿ®ÿ²ÿ¯ÿ²ÿ®ÿ°ÿ®ÿ³ÿ¥ÿ¢ÿ¬ÿÆÿ¬ÿªÿ¬ÿ´ÿ¥ÿ±ÿ©ÿ§ÿ·ÿªÿ¸ÿ±ÿ³ÿ»ÿ¹ÿ¯ÿ²ÿ²ÿ°ÿªÿ§ÿ±ÿ¯ÿ®ÿ¬ÿ¨ÿ¯ÿ²ÿ²ÿ°ÿ°ÿ´ÿ«ÿ¦ÿ­ÿ²ÿ¾ÿ¬ÿ ÿ©ÿ«ÿ§ÿ°ÿ«ÿ¦ÿµÿ¥ÿÿÿ³ÿÿ²ÿ³ÿªÿ¯ÿ°ÿ²ÿ£ÿ®ÿ¯ÿ°ÿ¬ÿ²ÿ½ÿ§ÿ ÿ¯ÿ±ÿ±ÿ¬ÿÿ£ÿ°ÿ´ÿ¬ÿÿÿ®ÿ³ÿ¶ÿµÿªÿ¥ÿªÿªÿ¬ÿ¤ÿÿµÿªÿ¤ÿÿ¯ÿ­ÿÁÿªÿ·ÿ¦ÿ¯ÿ£ÿ±ÿÿ¼ÿÃÿÿ ÿ±ÿÿ¢ÿ®ÿÿ¥ÿ´ÿÿÿ°ÿ¯ÿªÿ¦ÿ£ÿ©ÿ®ÿ¯ÿ«ÿµÿÄÿ³ÿ±ÿ¸ÿªÿ ÿ ÿ®ÿµÿ¦ÿ¤ÿ¨ÿ©ÿ¨ÿ«ÿ°ÿµÿ¬ÿ«ÿÿ²ÿÅÿ¯ÿ¶ÿ²ÿ¦ÿ­ÿ´ÿÁÿ¼ÿ©ÿÿ«ÿ«ÿ¢ÿ ÿ¢ÿ ÿ¬ÿ¶ÿ¢ÿ¯ÿ°ÿ¬ÿ¢ÿÿ´ÿ¹ÿ§ÿ³ÿ±ÿ¦ÿ¡ÿ¨ÿªÿ¥ÿ¦ÿ°ÿ½ÿ¼ÿ©ÿÿÿ¯ÿ§ÿÿÿ¥ÿ¥ÿ®ÿ·ÿ¯ÿ³ÿ¨ÿ­ÿ´ÿ«ÿ°ÿ¡ÿ¦ÿ¹ÿ»ÿµÿ°ÿÿ±ÿ¥ÿ®ÿ¶ÿªÿ¥ÿ­ÿ¸ÿºÿ£ÿ ÿÿ©ÿªÿ´ÿ¨ÿ«ÿ¶ÿ°ÿ¢ÿ­ÿÀÿ¹ÿ®ÿ«ÿ¢ÿ¬ÿ¼ÿ±ÿ¨ÿ¥ÿ¤ÿªÿÿ¥ÿ²ÿ¥ÿÿ±ÿ²ÿ³ÿÿ¬ÿ²ÿ°ÿ©ÿ«ÿ¦ÿ¶ÿ«ÿ²ÿ«ÿ¬ÿ´ÿ¨ÿÿÿ¶ÿ²ÿ½ÿ«ÿ¶ÿ©ÿ ÿ±ÿ»ÿÆÿµÿ®ÿ²ÿ´ÿ¯ÿ±ÿ¸ÿ»ÿ±ÿ©ÿ¨ÿ¨ÿ´ÿ·ÿ°ÿ¬ÿ¡ÿªÿ±ÿ®ÿ´ÿ¶ÿ¯ÿ¥ÿ§ÿµÿ¹ÿ²ÿ°ÿÂÿ«ÿ£ÿ°ÿ²ÿÿºÿ·ÿ¡ÿ­ÿ§ÿ«ÿ¬ÿ¬ÿ¨ÿ¡ÿ¯ÿ­ÿ¼ÿ²ÿ¶ÿ°ÿ»ÿ¿ÿ°ÿ®ÿ£ÿ³ÿ¼ÿ·ÿ±ÿ¬ÿ«ÿ©ÿ§ÿ¨ÿ±ÿµÿ­ÿ§ÿ¶ÿ°ÿ ÿ§ÿ³ÿÁÿ¾ÿ«ÿ±ÿ¬ÿÿ£ÿ¹ÿ®ÿ¼ÿ°ÿ±ÿÂÿÁÿªÿ§ÿ¯ÿ«ÿªÿ¨ÿºÿÿ¯ÿ²ÿ¤ÿ³ÿµÿ³ÿ©ÿ¨ÿ¹ÿ¾ÿ¸ÿ³ÿªÿÿ ÿ¶ÿ°ÿ²ÿ´ÿ«ÿ¯ÿ©ÿ±ÿ©ÿÿ³ÿ¾ÿ®ÿ·ÿ©ÿ³ÿ£ÿ¡ÿ¸ÿ°ÿÿ¢ÿ¬ÿ¸ÿ¢ÿ°ÿ£ÿ°ÿ¹ÿ¯ÿ²ÿ·ÿ­ÿ²ÿ±ÿ¯ÿµÿ¶ÿ®ÿ´ÿµÿ¬ÿ¬ÿ¯ÿ®ÿ±ÿ³ÿ³ÿ´ÿ¯ÿ³ÿ²ÿ°ÿ¶ÿ©ÿ°ÿ´ÿ¢ÿªÿ¤ÿªÿ¥ÿºÿ±ÿ·ÿ¸ÿ³ÿ·ÿÿ ÿ¢ÿ¡ÿ¨ÿ¬ÿ¤ÿ¦ÿ¹ÿÆÿÅÿ»ÿ°ÿ®ÿ¸ÿ²ÿ­ÿ´ÿ¯ÿ¦ÿ´ÿµÿ®ÿ¸ÿ¸ÿ»ÿ«ÿ°ÿÃÿªÿ£ÿºÿ¸ÿ®ÿ¨ÿ¢ÿ«ÿ¥ÿÿ¬ÿÿ£ÿ¨ÿÇÿ¬ÿ°ÿ±ÿ®ÿªÿ¸ÿµÿ¤ÿ¦ÿ¥ÿ£ÿ§ÿ©ÿ­ÿµÿ»ÿ±ÿ¤ÿªÿ¯ÿ±ÿ²ÿ­ÿ·ÿ¯ÿ£ÿ²ÿ²ÿ®ÿ¨ÿ±ÿ¬ÿ²ÿ¶ÿ¤ÿªÿ¢ÿÇÿ±ÿ³ÿ¼ÿµÿ¥ÿ¦ÿ¦ÿ¬ÿ´ÿ»ÿ½ÿ°ÿ¹ÿÁÿ¤ÿÿ¨ÿ­ÿµÿµÿ­ÿ«ÿ«ÿ®ÿ¯ÿ©ÿ­ÿ©ÿ©ÿÿÿÿ°ÿ¨ÿ·ÿ¦ÿºÿÈÿªÿ²ÿ±ÿÿÿ¦ÿÀÿ¿ÿ²ÿ©ÿ°ÿ®ÿ©ÿ­ÿ²ÿ°ÿ°ÿ°ÿ­ÿ«ÿ¬ÿ«ÿ ÿ ÿ­ÿ¥ÿ¦ÿ¬ÿ±ÿ®ÿ¬ÿªÿ·ÿ®ÿ¥ÿ¥ÿ±ÿ¸ÿ¬ÿ³ÿ¬ÿ¿ÿ©ÿ²ÿ¿ÿ±ÿ¬ÿ±ÿ¬ÿ¶ÿ´ÿÿ ÿ·ÿ¸ÿÅÿÈÿ°ÿ¯ÿ¯ÿ°ÿ¨ÿ¡ÿ«ÿ¯ÿ¬ÿ¸ÿ®ÿÿ­ÿ­ÿ¨ÿ³ÿ·ÿ³ÿ¼ÿ­ÿ±ÿ´ÿ·ÿ·ÿ²ÿ«ÿ°ÿ±ÿ·ÿ¹ÿ²ÿ´ÿ¨ÿ ÿ¢ÿ¬ÿ´ÿ±ÿ¨ÿ·ÿ°ÿ°ÿ¹ÿÿ¦ÿÀÿµÿµÿ°ÿ¹ÿ²ÿ¤ÿ³ÿ»ÿ±ÿ¾ÿºÿ²ÿ®ÿ­ÿ³ÿ·ÿ·ÿ°ÿ«ÿ±ÿ«ÿ¶ÿ¶ÿ¹ÿ·ÿÿªÿ£ÿ©ÿ·ÿ¬ÿ£ÿ½ÿ®ÿ²ÿ±ÿ¥ÿªÿ®ÿ¯ÿ¯ÿ­ÿ§ÿ«ÿ¤ÿÿ°ÿ®ÿ¨ÿÿ¨ÿÿÿªÿ­ÿ¤ÿ ÿÿÿªÿ®ÿ½ÿ§ÿ§ÿ§ÿ¯ÿ»ÿÂÿ¯ÿ¨ÿ²ÿ³ÿªÿ©ÿ±ÿ³ÿ°ÿ¦ÿÿ®ÿ¦ÿ¢ÿ±ÿ¬ÿ°ÿ¥ÿ§ÿ°ÿ¦ÿ¸ÿµÿ´ÿ¤ÿ¨ÿ¬ÿ²ÿ­ÿ¦ÿ®ÿ¼ÿ¸ÿ­ÿ°ÿ´ÿ­ÿÿ³ÿ«ÿ³ÿ£ÿ°ÿ´ÿ¢ÿ¶ÿ¡ÿ»ÿ¸ÿ¤ÿÿ­ÿ²ÿ®ÿ­ÿ¯ÿ°ÿºÿ¸ÿ¤ÿ ÿªÿªÿ¥ÿ¬ÿ¡ÿ²ÿ¬ÿ¬ÿÿÿÿÿÿ°ÿ¸ÿªÿ¯ÿ¦ÿÿÿÿÿÿªÿ§ÿÿ¤ÿ³ÿ£ÿ­ÿ²ÿ¦ÿ ÿÿÿÿÿ¦ÿ©ÿ£ÿªÿ²ÿÿÿÿ ÿ£ÿ¥ÿªÿ¢ÿ¦ÿ¢ÿÿÿ©ÿÿÿ¢ÿÿ¯ÿ·ÿ·ÿÿ£ÿ¸ÿ¥ÿ©ÿ±ÿ²ÿªÿ£ÿ¢ÿÿ¢ÿªÿ¥ÿ¨ÿÿ¥ÿÿÿ£ÿ­ÿ¨ÿ¥ÿÿªÿªÿ¦ÿ©ÿ£ÿ©ÿ«ÿÿÿ¨ÿ¬ÿ©ÿ²ÿ®ÿ¡ÿ²ÿ£ÿ§ÿ´ÿÿÿ¨ÿ¤ÿ«ÿ²ÿ£ÿÿÿ£ÿ¡ÿ°ÿ»ÿ¸ÿ¶ÿ±ÿ£ÿ£ÿªÿÿ´ÿ®ÿ³ÿ©ÿªÿªÿ¯ÿ²ÿ­ÿªÿ¯ÿ¢ÿÿ¯ÿ³ÿ´ÿ¶ÿ¶ÿ¼ÿ¬ÿ¸ÿ°ÿ¹ÿµÿ¡ÿ§ÿ¶ÿ±ÿ«ÿ°ÿ³ÿ¯ÿªÿ¨ÿ¨ÿ«ÿÀÿÿ«ÿ²ÿªÿ±ÿ­ÿ¥ÿµÿ®ÿ±ÿ´ÿ«ÿ§ÿ¥ÿµÿÅÿ³ÿµÿ¶ÿ¯ÿ¹ÿ°ÿ­ÿ±ÿªÿ¿ÿ³ÿ­ÿ´ÿµÿ°ÿ«ÿ´ÿºÿ«ÿ¨ÿ·ÿ±ÿ§ÿ·ÿ¦ÿ´ÿµÿ¯ÿ¬ÿ¯ÿ²ÿ°ÿ´ÿÄÿÄÿ»ÿ·ÿ´ÿ¹ÿ²ÿ°ÿªÿ¯ÿ¯ÿ¸ÿ°ÿ¦ÿ¥ÿ­ÿ²ÿ´ÿ²ÿ¯ÿ­ÿ­ÿ­ÿ©ÿªÿÿ©ÿ·ÿ¢ÿ®ÿÃÿÍÿ®ÿ±ÿ©ÿ¦ÿ¡ÿ£ÿ²ÿ¹ÿ³ÿ§ÿÿªÿºÿ¡ÿ¨ÿ¢ÿ°ÿ¢ÿ©ÿ¯ÿ·ÿ´ÿ²ÿºÿºÿ«ÿÿ±ÿ¼ÿÁÿ´ÿ¬ÿ¹ÿ®ÿÈÿ¸ÿ°ÿ§ÿ¦ÿ«ÿªÿ­ÿ®ÿ©ÿªÿ¥ÿ£ÿ§ÿ©ÿÁÿ¸ÿ®ÿ¬ÿ¹ÿ¹ÿ³ÿ®ÿ®ÿ¶ÿ«ÿ­ÿ­ÿ£ÿÿ¶ÿ²ÿ®ÿ¤ÿ¨ÿ¬ÿ¬ÿ¨ÿ¢ÿ¥ÿ­ÿ±ÿµÿ»ÿ·ÿµÿªÿºÿ¹ÿºÿ¹ÿ²ÿ´ÿ»ÿ´ÿ«ÿ¹ÿ¶ÿ²ÿ¦ÿÿ¸ÿµÿ®ÿ¹ÿ¹ÿ±ÿ·ÿ¹ÿ°ÿ²ÿ²ÿ³ÿ½ÿ¥ÿ©ÿ±ÿ¦ÿ§ÿ²ÿ¨ÿ©ÿ¤ÿ¦ÿ±ÿ¬ÿ¾ÿºÿ°ÿ ÿ®ÿ´ÿµÿ²ÿ³ÿ­ÿ­ÿ«ÿ­ÿ¶ÿ²ÿªÿ¬ÿ­ÿªÿ¯ÿ¦ÿªÿ³ÿ®ÿ¬ÿ­ÿ¬ÿ°ÿ³ÿªÿ§ÿ¥ÿÿ¹ÿ´ÿ¼ÿ¯ÿ°ÿ¨ÿ¬ÿ´ÿ°ÿ«ÿ¢ÿ°ÿ¼ÿ¯ÿ®ÿªÿ¥ÿ¬ÿÿ£ÿµÿ¸ÿ·ÿ§ÿ¢ÿ»ÿ§ÿ¯ÿ°ÿÿÿÿÿÿ¥ÿ¦ÿ¬ÿ®ÿÁÿ²ÿ£ÿ´ÿ°ÿ¨ÿ¬ÿ°ÿ¨ÿ¤ÿ­ÿ°ÿ¨ÿ¡ÿ¥ÿ³ÿÿ®ÿ®ÿÿÿ§ÿ±ÿ°ÿ¬ÿ®ÿ¥ÿ³ÿ´ÿ¸ÿ²ÿ¶ÿÌÿ¿ÿ¸ÿºÿ«ÿ¢ÿ®ÿ»ÿ¹ÿ®ÿ½ÿ®ÿÀÿ¿ÿ´ÿ¨ÿÿÿ£ÿ­ÿ¦ÿ±ÿ§ÿ ÿ¯ÿ£ÿ­ÿ»ÿ½ÿ·ÿ®ÿ½ÿ³ÿºÿ ÿ¥ÿ­ÿ¨ÿ©ÿ²ÿ­ÿ ÿ¡ÿªÿ¬ÿ§ÿ«ÿ¯ÿ¯ÿ·ÿ¸ÿ·ÿ³ÿ§ÿ¢ÿªÿ´ÿÿºÿ°ÿ³ÿ­ÿ³ÿ»ÿ¸ÿ²ÿ¬ÿ®ÿ½ÿ¼ÿ·ÿ¨ÿ®ÿ·ÿ°ÿ³ÿ¾ÿ³ÿ°ÿ ÿ·ÿ¯ÿ¬ÿ²ÿ·ÿ¶ÿ²ÿµÿ³ÿ¦ÿµÿÈÿ§ÿ³ÿ³ÿ·ÿ¯ÿ¯ÿ°ÿ¤ÿ ÿ­ÿÁÿ¥ÿ­ÿ»ÿ»ÿ¼ÿºÿ¶ÿ¯ÿªÿÀÿ±ÿ¼ÿ£ÿ¶ÿ·ÿ©ÿ¥ÿ²ÿ¹ÿ¯ÿ¶ÿ¥ÿ¯ÿ¯ÿ§ÿ£ÿ¹ÿÂÿ¶ÿ¬ÿ«ÿ©ÿ¥ÿªÿ¶ÿ°ÿ°ÿ­ÿ¡ÿ¤ÿ·ÿ°ÿ¬ÿ¶ÿÂÿ²ÿ®ÿ³ÿ¯ÿ§ÿ«ÿ¸ÿ¾ÿ¸ÿ¦ÿ¡ÿµÿ¶ÿ±ÿ®ÿ¦ÿ¢ÿªÿÿ²ÿºÿ²ÿ³ÿ´ÿ°ÿ¯ÿ¶ÿ¬ÿ¤ÿºÿ¿ÿªÿ¸ÿ»ÿ·ÿ»ÿ·ÿ§ÿ¶ÿ§ÿ ÿ£ÿÿªÿ¶ÿ°ÿ¨ÿ¦ÿ ÿµÿÀÿ±ÿ¬ÿ²ÿ°ÿ¦ÿ¥ÿ©ÿ·ÿ©ÿ¢ÿÿ¥ÿ«ÿ«ÿ±ÿ¸ÿ³ÿÇÿÀÿ¼ÿÂÿ¶ÿ£ÿÿ¨ÿ¹ÿ°ÿ®ÿ­ÿ¦ÿ³ÿÀÿµÿ¦ÿ²ÿ·ÿ¯ÿÿ¯ÿ´ÿ­ÿ°ÿ²ÿ¨ÿ±ÿ¯ÿ¬ÿªÿ®ÿ±ÿ¬ÿ§ÿªÿ§ÿ²ÿ¶ÿ«ÿ¥ÿÿÿÿÿ´ÿ°ÿªÿ®ÿµÿ®ÿ¯ÿ°ÿ¿ÿ¦ÿ¤ÿªÿ¨ÿ¦ÿ©ÿ°ÿ²ÿÀÿ´ÿÂÿ¾ÿ§ÿ¦ÿµÿ¥ÿ¨ÿªÿ§ÿ¤ÿ£ÿ§ÿ­ÿ¬ÿ ÿ¬ÿ¨ÿºÿ¤ÿ¡ÿ¥ÿªÿ³ÿ°ÿ£ÿ²ÿ¨ÿ±ÿ«ÿ°ÿ°ÿ¥ÿ¢ÿ¬ÿ¬ÿÿªÿ¦ÿ¥ÿ£ÿÿÿ®ÿ¬ÿÿ®ÿÿÿ¡ÿÿ¥ÿ³ÿ¤ÿ ÿªÿÿÿ¬ÿÿÿÿÿÿÿ¦ÿÿÿªÿ¬ÿ¤ÿÿÿÿ¢ÿÿ ÿ ÿ±ÿ³ÿ¯ÿ®ÿ¯ÿ¯ÿ¶ÿ«ÿ±ÿ¢ÿ±ÿ¢ÿ ÿ¯ÿ°ÿ«ÿ¾ÿ·ÿ²ÿ¢ÿ¹ÿ¯ÿ¨ÿ«ÿ«ÿªÿµÿ³ÿ¶ÿ¹ÿ¹ÿ§ÿ·ÿªÿ£ÿ³ÿµÿ«ÿ§ÿ¥ÿ­ÿªÿ¨ÿ²ÿ³ÿ¯ÿ²ÿ·ÿ¶ÿ³ÿ§ÿ¨ÿ¨ÿ£ÿªÿ«ÿ±ÿ½ÿ¶ÿ§ÿ¦ÿ¦ÿ¯ÿ³ÿ¦ÿ´ÿ½ÿ¯ÿ¤ÿ¬ÿ´ÿ·ÿ·ÿªÿ­ÿ²ÿ®ÿ¢ÿ£ÿ²ÿ´ÿÿÿ²ÿ¶ÿÀÿ£ÿ²ÿ¹ÿ¼ÿ¼ÿ´ÿ±ÿ­ÿ¹ÿ¶ÿ®ÿ·ÿ¼ÿ³ÿ¬ÿ°ÿ·ÿ½ÿÍÿËÿ·ÿ¯ÿ»ÿÆÿ»ÿ¹ÿµÿ«ÿ¬ÿ¶ÿ²ÿ»ÿ´ÿ°ÿ¯ÿ±ÿ´ÿ³ÿ¶ÿ»ÿ¶ÿ©ÿªÿ³ÿÿÿ°ÿºÿ±ÿ¯ÿ¹ÿ¿ÿ»ÿµÿ¶ÿ½ÿ½ÿ»ÿÂÿ½ÿ±ÿ·ÿ¼ÿµÿ´ÿ³ÿÿ¦ÿ¬ÿ²ÿ¤ÿ°ÿ¸ÿ´ÿ´ÿ®ÿ¬ÿ²ÿ±ÿ¬ÿ¼ÿ¶ÿÁÿ¦ÿ»ÿ¸ÿ²ÿ¯ÿ²ÿ´ÿµÿ¼ÿÀÿªÿºÿ·ÿÁÿÍÿÅÿ©ÿ ÿ­ÿ¶ÿ®ÿ«ÿ½ÿºÿµÿ¨ÿ¦ÿ¸ÿªÿ®ÿ­ÿ¬ÿ­ÿ¥ÿ§ÿ¿ÿ¨ÿ¸ÿ£ÿ¡ÿ¦ÿÔÿ±ÿ¦ÿªÿ¬ÿµÿºÿ´ÿ°ÿ³ÿ³ÿ­ÿ¿ÿ­ÿ­ÿ°ÿ¶ÿ®ÿ©ÿ°ÿ²ÿ·ÿ«ÿ·ÿ¡ÿ§ÿ±ÿ°ÿ¸ÿ±ÿ±ÿ®ÿ§ÿªÿ°ÿ¶ÿ´ÿ®ÿ¤ÿ¬ÿ©ÿ«ÿ¯ÿ­ÿ­ÿ³ÿ¶ÿ°ÿ«ÿ§ÿ©ÿºÿ¼ÿ®ÿ³ÿÄÿ¨ÿ¡ÿ¬ÿÄÿ»ÿ©ÿ¯ÿ³ÿ°ÿµÿ´ÿ½ÿ¤ÿ²ÿ´ÿ°ÿ§ÿ­ÿ§ÿ®ÿ¸ÿ®ÿªÿ¯ÿ¯ÿ°ÿ¦ÿ§ÿ¯ÿºÿÄÿ´ÿ­ÿ±ÿ³ÿ³ÿ±ÿ«ÿ­ÿªÿ°ÿ¦ÿµÿµÿ¼ÿ³ÿ±ÿ¯ÿªÿ¦ÿ¬ÿ²ÿ±ÿ°ÿ®ÿ¼ÿ¯ÿ®ÿ¨ÿ¯ÿ»ÿ®ÿ­ÿ¸ÿ°ÿ«ÿ¨ÿ¬ÿ²ÿ ÿÿ£ÿ¢ÿ¬ÿ²ÿ·ÿ·ÿ²ÿ°ÿ­ÿ´ÿµÿµÿ°ÿªÿ´ÿ½ÿ·ÿ©ÿ²ÿÅÿÿ¦ÿ«ÿºÿ·ÿ§ÿ±ÿÁÿ¾ÿ¸ÿ´ÿ¯ÿ¶ÿ±ÿºÿ¤ÿ­ÿ¦ÿ¤ÿ£ÿ­ÿ§ÿ¢ÿ§ÿ¯ÿ´ÿ±ÿ©ÿ¢ÿÿ¯ÿ±ÿ¨ÿ²ÿËÿ®ÿ¡ÿ±ÿ´ÿ«ÿ®ÿµÿ³ÿ°ÿ´ÿ»ÿ¸ÿµÿ½ÿ°ÿ³ÿªÿ´ÿ³ÿ«ÿ¶ÿ­ÿ®ÿ®ÿ°ÿ¬ÿ²ÿ¶ÿ§ÿªÿ¼ÿ±ÿ§ÿªÿÂÿ¸ÿÀÿ¬ÿ´ÿ±ÿ­ÿ´ÿ·ÿ´ÿ²ÿ­ÿ°ÿ¹ÿ©ÿ©ÿ¯ÿ¤ÿ¨ÿ¢ÿ°ÿÇÿºÿ¨ÿ»ÿ¬ÿ¦ÿ¥ÿ¦ÿ¦ÿ¥ÿ©ÿªÿ§ÿ°ÿ¨ÿ¬ÿ¯ÿ¯ÿ´ÿ¨ÿ¤ÿ¢ÿ¬ÿ²ÿ®ÿ¨ÿ©ÿÿÿ£ÿ¥ÿ¯ÿ¤ÿ¡ÿÿ£ÿÿªÿÁÿ¯ÿºÿ´ÿ ÿ°ÿ¦ÿ¦ÿÿ§ÿ¯ÿ®ÿ¯ÿ­ÿ¦ÿ§ÿ¬ÿ¢ÿ£ÿ¢ÿ¡ÿÿÿ´ÿ¨ÿÿÿ¬ÿ§ÿÿÿÿ¤ÿ³ÿ´ÿ¥ÿÿ§ÿ¢ÿ¯ÿ¯ÿ­ÿÿ©ÿ­ÿ£ÿÿ³ÿ¶ÿ¡ÿ¢ÿ­ÿ¨ÿÿ¢ÿ ÿÿ±ÿ³ÿ¯ÿ®ÿªÿ¬ÿ§ÿ©ÿ§ÿ¦ÿ¥ÿ¦ÿ¦ÿ¥ÿ¯ÿÿÿÿ§ÿ¥ÿÿÿÿ³ÿ©ÿ¢ÿ¦ÿ¢ÿ®ÿ£ÿ ÿÿ§ÿ¡ÿ¥ÿ·ÿ¤ÿ¤ÿ¨ÿ§ÿ¤ÿÿÿÿÿ§ÿ©ÿ§ÿÿÿÿ±ÿ®ÿÿ­ÿ³ÿ¨ÿ¯ÿ¸ÿ²ÿ¬ÿ´ÿ¼ÿ³ÿ»ÿ¹ÿ¥ÿ¢ÿ®ÿ©ÿ£ÿ¹ÿºÿ³ÿ¯ÿ¦ÿ®ÿ©ÿ¯ÿ¤ÿ°ÿ­ÿ¥ÿ«ÿ²ÿªÿ¯ÿ°ÿºÿ´ÿ±ÿ³ÿ¯ÿ®ÿ­ÿ¬ÿ¬ÿ¨ÿ¯ÿ«ÿÿÆÿ¶ÿ¯ÿ´ÿ§ÿ¹ÿ£ÿ¢ÿ­ÿªÿ¸ÿ´ÿ¬ÿµÿ¶ÿ®ÿ»ÿ¾ÿ²ÿ¸ÿµÿªÿ³ÿ¶ÿ°ÿ­ÿ»ÿ¡ÿÿ¬ÿ³ÿ³ÿ´ÿ¬ÿ®ÿµÿ¹ÿ»ÿªÿ§ÿ¤ÿ£ÿ²ÿ·ÿ¬ÿ´ÿÂÿ¼ÿ³ÿ®ÿ«ÿ¸ÿ©ÿ¬ÿ£ÿ½ÿ®ÿ ÿ¬ÿ¨ÿ¯ÿ«ÿ±ÿ³ÿ¶ÿÂÿ·ÿ¨ÿ«ÿ­ÿ²ÿ³ÿ­ÿ°ÿ¯ÿ«ÿ¯ÿªÿ²ÿ²ÿ§ÿ¯ÿ¬ÿ¥ÿ®ÿ¨ÿ¹ÿ³ÿ ÿ³ÿ®ÿ²ÿµÿ¥ÿ­ÿ¸ÿ·ÿ­ÿ»ÿ¼ÿ´ÿ£ÿ¡ÿ±ÿ¸ÿ±ÿ£ÿ£ÿ¦ÿ¦ÿÿ²ÿ¹ÿ¨ÿÿ¤ÿ­ÿºÿ¯ÿ´ÿ®ÿ´ÿ®ÿÿ²ÿ®ÿ¦ÿ¡ÿ§ÿ³ÿºÿ§ÿ¨ÿ®ÿ¦ÿ«ÿ¶ÿµÿ°ÿ«ÿ¢ÿ®ÿ¿ÿÀÿ¶ÿ¶ÿ£ÿ¾ÿÿ»ÿ¤ÿ¸ÿºÿ®ÿ¤ÿªÿ½ÿ·ÿ¤ÿ¬ÿÈÿ·ÿ²ÿÿÿ«ÿ¥ÿÿ¡ÿ²ÿ«ÿ±ÿ²ÿªÿ¥ÿªÿ¶ÿ®ÿ²ÿ²ÿ®ÿ¬ÿµÿ¶ÿ»ÿ¬ÿ£ÿ¸ÿºÿ­ÿ«ÿ¬ÿ³ÿ¹ÿ½ÿ¬ÿ¯ÿ³ÿ±ÿ«ÿ¸ÿºÿ¬ÿ§ÿ¯ÿ¶ÿ©ÿÿ¦ÿ«ÿ£ÿÿ´ÿÿÿ¨ÿ¬ÿÿºÿÖÿ¯ÿºÿÿÿÿ©ÿ©ÿ¡ÿÿÿ§ÿ ÿ¡ÿ¦ÿ¦ÿÿÿ£ÿ±ÿ¸ÿ¶ÿ¾ÿ½ÿ²ÿ´ÿ³ÿ¢ÿÿªÿ³ÿ»ÿ¹ÿ£ÿ¢ÿ­ÿ«ÿ¾ÿ»ÿ§ÿ¯ÿ«ÿ¹ÿµÿ¨ÿ°ÿ¹ÿ¦ÿ²ÿ¯ÿµÿ·ÿ«ÿµÿ²ÿ­ÿ®ÿ¸ÿ³ÿ§ÿ­ÿ¯ÿ¤ÿ¥ÿ®ÿ±ÿ®ÿ³ÿ³ÿ°ÿ¸ÿ£ÿ¥ÿ®ÿ¡ÿ°ÿ¸ÿ¦ÿµÿºÿ¤ÿµÿ¶ÿ½ÿ»ÿÂÿ¬ÿÿ»ÿ´ÿ§ÿ­ÿ²ÿ³ÿ§ÿ£ÿ®ÿ«ÿ¦ÿ¡ÿ¥ÿ¯ÿ­ÿ«ÿ±ÿªÿÿÿ¡ÿ»ÿ©ÿ®ÿ¤ÿ®ÿªÿ§ÿ½ÿ°ÿ´ÿ®ÿ¦ÿÿ²ÿ­ÿ°ÿ©ÿ§ÿÿ°ÿ¤ÿ¬ÿ§ÿ®ÿ±ÿ¸ÿ±ÿÿ¡ÿ­ÿ£ÿ£ÿÿÿ¢ÿ£ÿ®ÿ®ÿ­ÿ²ÿ¬ÿ²ÿ´ÿ®ÿ´ÿ¨ÿ¢ÿ²ÿ®ÿ«ÿ¹ÿ¹ÿ±ÿ°ÿ®ÿ¾ÿ»ÿ±ÿ¶ÿ¬ÿ¦ÿ¦ÿ·ÿ´ÿªÿ¥ÿ¬ÿ¨ÿªÿ·ÿ­ÿÂÿ®ÿ­ÿ­ÿ«ÿ«ÿ¦ÿÿ¦ÿ«ÿ§ÿ¯ÿ®ÿ¥ÿ°ÿ¹ÿ¯ÿµÿ½ÿ¯ÿ¢ÿ«ÿÅÿÀÿ´ÿ³ÿ£ÿ¼ÿ¸ÿ²ÿ¤ÿ¨ÿ¸ÿ©ÿ¯ÿ¿ÿ³ÿºÿ®ÿ¤ÿÿ¸ÿ©ÿ³ÿ­ÿ©ÿ½ÿ¯ÿ¦ÿ°ÿ´ÿ¬ÿµÿµÿ°ÿ¸ÿ®ÿÿÿÿ¦ÿ®ÿ¥ÿ­ÿ°ÿ¯ÿªÿ°ÿ´ÿºÿ·ÿ³ÿ´ÿ¥ÿµÿ­ÿ´ÿ°ÿ¬ÿ±ÿ¯ÿ­ÿ£ÿ©ÿ½ÿ¦ÿÿ¥ÿ¹ÿªÿ³ÿ­ÿ±ÿªÿ«ÿ±ÿ®ÿ¤ÿ¬ÿµÿ°ÿ²ÿ­ÿ§ÿªÿ§ÿ©ÿ¬ÿªÿ§ÿ¥ÿ¯ÿ¬ÿ§ÿ²ÿ­ÿ®ÿ®ÿ¬ÿ¶ÿ²ÿ¹ÿ¶ÿ¦ÿ ÿ§ÿ¦ÿªÿ®ÿ¯ÿ¦ÿ¨ÿ¸ÿÄÿ¢ÿÿ»ÿ¯ÿµÿ ÿ»ÿ¾ÿ±ÿ±ÿµÿ´ÿ©ÿ²ÿ®ÿ©ÿ¶ÿµÿ«ÿ³ÿ°ÿ¥ÿ¬ÿÿ¦ÿµÿ´ÿ´ÿ¯ÿ­ÿ¬ÿ©ÿ¢ÿ¡ÿ¥ÿ©ÿ´ÿµÿ¯ÿ±ÿ«ÿ§ÿ ÿ¦ÿÿ±ÿ½ÿ¾ÿ®ÿ±ÿ£ÿ«ÿ¡ÿ¼ÿ­ÿµÿ¼ÿ­ÿ¤ÿ¬ÿ®ÿÿ§ÿ­ÿÿÿ³ÿ¹ÿÿ¨ÿ¤ÿÿªÿ²ÿ±ÿ´ÿºÿµÿ¶ÿ´ÿ¨ÿ©ÿ°ÿ ÿÿ¨ÿÿ¬ÿµÿ®ÿ¼ÿ²ÿ²ÿµÿ·ÿ©ÿ±ÿ§ÿ¨ÿ°ÿ¦ÿ·ÿ·ÿµÿ¶ÿ°ÿµÿ¯ÿ°ÿ«ÿ¯ÿ¨ÿ¢ÿÿ»ÿ¦ÿ§ÿ´ÿ²ÿ½ÿªÿÿ²ÿ¤ÿ­ÿ´ÿµÿ­ÿ£ÿªÿ¶ÿ¬ÿ©ÿµÿ½ÿºÿ¯ÿ¯ÿ²ÿ¤ÿÿ«ÿ´ÿ²ÿ¨ÿ©ÿ²ÿ¦ÿ­ÿªÿ­ÿ²ÿ¦ÿÿ¯ÿ¾ÿ»ÿªÿ¯ÿµÿ´ÿÿ«ÿ®ÿµÿ¢ÿ·ÿ°ÿ§ÿ´ÿ¹ÿªÿ°ÿ©ÿ²ÿ¯ÿ ÿ¢ÿ³ÿ°ÿ¨ÿ£ÿ­ÿ§ÿ¢ÿ·ÿµÿ­ÿ°ÿ­ÿ±ÿ«ÿ¥ÿ­ÿ¬ÿ¦ÿªÿ®ÿ²ÿ©ÿ­ÿ­ÿ¶ÿ­ÿ¹ÿµÿµÿ³ÿ­ÿÃÿ­ÿ¤ÿÿªÿ¯ÿ´ÿ§ÿ«ÿ­ÿ¬ÿ²ÿÿ³ÿ¨ÿ¡ÿ©ÿ£ÿ¯ÿ¯ÿ²ÿ¦ÿ¬ÿ³ÿºÿ¸ÿ¹ÿ¯ÿÿ¢ÿ´ÿ½ÿºÿ¬ÿ¥ÿ©ÿ»ÿ¿ÿ¬ÿ«ÿ²ÿ°ÿ¤ÿ¦ÿ³ÿªÿªÿ¯ÿ´ÿ°ÿªÿ´ÿ»ÿÿ¹ÿ½ÿ²ÿ©ÿ¡ÿ¤ÿ¨ÿ¯ÿ«ÿ±ÿ³ÿ©ÿÿ§ÿ«ÿ¯ÿ³ÿ³ÿ¹ÿ»ÿ¤ÿ¯ÿ¸ÿ´ÿ³ÿ®ÿ¥ÿ¢ÿ¨ÿ³ÿ·ÿ®ÿ­ÿ­ÿ´ÿ±ÿ°ÿ³ÿ´ÿ½ÿ¹ÿ¤ÿÂÿ­ÿ¨ÿ¯ÿµÿ¥ÿ¾ÿ©ÿ°ÿÊÿ½ÿ¸ÿ¥ÿ«ÿÀÿ´ÿ¦ÿ ÿ«ÿ­ÿ©ÿ¡ÿ¦ÿ£ÿÿ¬ÿ£ÿ©ÿ¨ÿ«ÿ³ÿ»ÿ§ÿÿÀÿºÿ£ÿ¢ÿ¥ÿ°ÿ¡ÿªÿ¬ÿ¦ÿÁÿÀÿ·ÿ§ÿ­ÿ»ÿ°ÿ³ÿºÿµÿ¤ÿ¤ÿÿ´ÿ³ÿ§ÿªÿ·ÿ³ÿ«ÿ¸ÿ³ÿ©ÿ­ÿ­ÿ±ÿ©ÿ«ÿ¢ÿ§ÿ ÿ ÿ¬ÿ°ÿ±ÿ±ÿ§ÿ¢ÿªÿµÿ´ÿ«ÿ¯ÿµÿ±ÿ²ÿ±ÿ©ÿ´ÿªÿ ÿ­ÿºÿ³ÿµÿ®ÿ¤ÿ¬ÿ¯ÿ ÿÿ¦ÿºÿ¯ÿ­ÿ°ÿ·ÿ¸ÿ³ÿ©ÿ£ÿ½ÿ¼ÿ®ÿ«ÿªÿªÿ¯ÿ­ÿ©ÿ¬ÿ¬ÿ©ÿ£ÿ®ÿ¯ÿ©ÿ¦ÿ¤ÿ¦ÿ£ÿ®ÿÿ¶ÿ­ÿÿÿ¹ÿÿ¨ÿÿ²ÿ¿ÿÿ¦ÿ«ÿ£ÿ²ÿ¬ÿ©ÿ­ÿ¬ÿ¨ÿ±ÿ°ÿ«ÿ°ÿ²ÿ¯ÿ­ÿ¯ÿ¸ÿ³ÿ§ÿ±ÿ¶ÿ¯ÿ¯ÿ°ÿ®ÿ±ÿ¥ÿ³ÿ®ÿ»ÿ¶ÿ§ÿ³ÿ«ÿ³ÿ¹ÿ«ÿ²ÿ¬ÿ£ÿÿ²ÿ®ÿ¥ÿ¤ÿ¶ÿ¨ÿ­ÿ¸ÿ­ÿ®ÿ¡ÿ£ÿ·ÿ­ÿ¥ÿ°ÿ´ÿ±ÿªÿ®ÿ¯ÿ¼ÿµÿÿ¤ÿªÿ£ÿ¡ÿ©ÿ²ÿÄÿ©ÿ®ÿ²ÿ¿ÿ²ÿÿªÿ¸ÿ¸ÿ¸ÿ²ÿ ÿ¥ÿ°ÿ´ÿ¯ÿ¬ÿ³ÿ­ÿ¡ÿ¢ÿ¥ÿ§ÿªÿ±ÿ²ÿ¯ÿ¨ÿ£ÿ´ÿ¯ÿ«ÿ©ÿ«ÿ¹ÿªÿ«ÿ°ÿµÿ¯ÿÁÿ¾ÿ´ÿ¥ÿ«ÿ°ÿ¬ÿ´ÿ¬ÿ¦ÿ³ÿ¾ÿ¼ÿ»ÿ°ÿ¨ÿ³ÿ¹ÿ½ÿ°ÿªÿ©ÿ®ÿ´ÿ»ÿÁÿ·ÿ¯ÿ¹ÿÿ­ÿ¨ÿ²ÿÂÿÃÿ¾ÿÃÿ²ÿªÿ±ÿºÿ³ÿµÿ©ÿ­ÿ°ÿ¶ÿ½ÿ¶ÿ­ÿ©ÿ®ÿªÿ¥ÿÿ®ÿ­ÿ°ÿµÿ¤ÿ¦ÿ¥ÿÿ²ÿªÿ°ÿ²ÿ¢ÿÿªÿÿ¸ÿ¶ÿ®ÿ±ÿÿªÿÌÿÌÿÃÿ¿ÿ³ÿ®ÿ¾ÿ¾ÿ»ÿ¬ÿ±ÿ½ÿ¢ÿ¥ÿ²ÿ³ÿºÿ§ÿ§ÿ±ÿ°ÿµÿ·ÿ¾ÿÁÿ»ÿ²ÿ²ÿ«ÿ¦ÿ«ÿ®ÿ¬ÿ¬ÿ°ÿ¦ÿ¡ÿ´ÿ¯ÿ³ÿªÿ¨ÿ©ÿ¡ÿ´ÿ¦ÿ¯ÿ¤ÿ¹ÿÿ²ÿ§ÿ«ÿ©ÿ±ÿ©ÿ³ÿªÿ¨ÿ³ÿ±ÿ±ÿ¯ÿ°ÿ´ÿ®ÿ´ÿ³ÿ·ÿ¡ÿ§ÿªÿÿ©ÿ¹ÿ®ÿ­ÿ¸ÿ¸ÿ§ÿ«ÿ¢ÿ£ÿ£ÿ¨ÿ¯ÿ±ÿ¬ÿ²ÿÁÿ¾ÿ¬ÿ¨ÿÃÿÀÿ±ÿÈÿµÿ¨ÿ¶ÿ·ÿ ÿÿµÿ¯ÿªÿ§ÿ¨ÿ²ÿ°ÿ¬ÿ¬ÿ¶ÿ²ÿ¦ÿ©ÿ«ÿ¤ÿÿÿÿÿ¡ÿ¯ÿ£ÿ¢ÿ¤ÿÿÿ®ÿ¼ÿÿÿ©ÿÿÿ¥ÿ¥ÿ¥ÿ¤ÿÿ¡ÿ¥ÿÿÿ·ÿ§ÿ¥ÿÿÿÿÿÿÿ¦ÿ¯ÿ¤ÿ®ÿÿÿ¤ÿ¤ÿ¥ÿ£ÿ¢ÿ¤ÿ¢ÿÿÿ£ÿÿ¤ÿÿ«ÿÿÿÿ¦ÿ ÿ«ÿ¸ÿµÿ°ÿÿÿ¬ÿ­ÿªÿ©ÿ¡ÿ£ÿ¢ÿÿ ÿÿÿÿÿ§ÿÿÿ¦ÿ®ÿ¢ÿ¬ÿªÿÿÿÿÿÿ«ÿ®ÿ³ÿ­ÿ¡ÿÿ®ÿÿ§ÿÿÿ£ÿ¡ÿ±ÿ¯ÿ¨ÿ¯ÿºÿ¶ÿÿ¡ÿ³ÿªÿ¬ÿ¯ÿ¸ÿÿÿ¤ÿÿ¬ÿ¶ÿ±ÿ­ÿ¨ÿ©ÿ¨ÿ«ÿ«ÿªÿ©ÿ¥ÿ¨ÿ¬ÿ®ÿ¯ÿÿÿ¯ÿ¯ÿ®ÿÁÿÀÿ·ÿ§ÿ²ÿÆÿ¯ÿ¢ÿ­ÿµÿ±ÿ¨ÿ¦ÿ®ÿ«ÿ®ÿ­ÿ¥ÿ³ÿ¼ÿ¶ÿ«ÿ´ÿ¶ÿ¨ÿ­ÿ¥ÿªÿ¬ÿ®ÿ¼ÿ½ÿ³ÿ°ÿ¦ÿ¡ÿ£ÿ¤ÿ§ÿÿ«ÿµÿ®ÿªÿ­ÿ¬ÿ©ÿ®ÿµÿ¸ÿµÿ²ÿ¹ÿ²ÿ³ÿ¶ÿ©ÿªÿ´ÿ©ÿ«ÿ¹ÿÿ¨ÿ½ÿ¼ÿµÿ·ÿ¯ÿ«ÿ´ÿ¨ÿµÿ­ÿ´ÿÄÿ¶ÿ²ÿ¬ÿ­ÿ¸ÿ´ÿµÿ»ÿ³ÿ¦ÿ©ÿ°ÿ°ÿ¶ÿÿ¦ÿ·ÿ³ÿ¯ÿ¸ÿ§ÿ¬ÿ¤ÿÿ­ÿ´ÿ°ÿ­ÿ°ÿ¸ÿ±ÿ¦ÿ¤ÿ©ÿ¯ÿ±ÿ«ÿ«ÿ£ÿ«ÿ®ÿ­ÿ®ÿ´ÿ¸ÿ¯ÿÿ¢ÿ´ÿ®ÿ¬ÿ·ÿ¶ÿÅÿ¹ÿ´ÿ­ÿ©ÿ§ÿ²ÿ¶ÿ¬ÿªÿ³ÿ°ÿ§ÿ¦ÿ¤ÿµÿ£ÿ¼ÿµÿµÿ²ÿ´ÿ²ÿ¬ÿ±ÿÂÿÃÿ®ÿ§ÿ°ÿ¤ÿ®ÿÆÿ¿ÿ¾ÿ«ÿ¶ÿ´ÿ¶ÿºÿµÿ³ÿµÿ§ÿ¨ÿ®ÿ¯ÿ±ÿ®ÿ³ÿ±ÿÂÿ¼ÿ±ÿµÿ¸ÿ·ÿ¯ÿ£ÿ­ÿ¯ÿ«ÿ«ÿÿÿ¤ÿ²ÿ·ÿªÿ­ÿ¯ÿ©ÿ«ÿ¯ÿ©ÿ±ÿ§ÿ¥ÿ¯ÿ¨ÿ³ÿ´ÿ¬ÿ´ÿ±ÿ®ÿ¯ÿ²ÿ»ÿ´ÿÿ§ÿ«ÿªÿÈÿ¹ÿ´ÿ³ÿ°ÿ¨ÿ±ÿ»ÿ±ÿ¬ÿ³ÿ³ÿ¢ÿ®ÿµÿ½ÿ¬ÿªÿ±ÿ®ÿ«ÿ½ÿÉÿ°ÿ®ÿ½ÿ¯ÿ¦ÿ³ÿºÿ¹ÿ¹ÿªÿ¨ÿ«ÿ¨ÿ¢ÿÿ·ÿ¸ÿµÿ£ÿ¬ÿ±ÿ¯ÿªÿ¦ÿªÿ¯ÿ³ÿµÿ¦ÿ±ÿªÿÆÿ·ÿ´ÿ±ÿÿÿÿÿ¢ÿ¢ÿ§ÿ¶ÿ®ÿ¥ÿ®ÿ¹ÿ®ÿ±ÿ¯ÿ¬ÿ°ÿ±ÿ¨ÿ¦ÿµÿ°ÿ¸ÿÄÿ­ÿ¨ÿ¨ÿ¥ÿªÿ²ÿªÿ£ÿ¬ÿÿ¶ÿ­ÿºÿ´ÿ±ÿÁÿµÿ­ÿºÿ¾ÿ¹ÿÈÿ¹ÿ®ÿ£ÿ»ÿµÿÀÿÄÿºÿ°ÿ­ÿ¤ÿÿªÿ¬ÿ¶ÿ§ÿ«ÿ¼ÿ²ÿºÿ¸ÿ­ÿ©ÿ¯ÿ²ÿÿ¯ÿ²ÿµÿ¯ÿ¡ÿ±ÿºÿ¯ÿ¡ÿÿ¬ÿ¯ÿ¬ÿ¯ÿ£ÿÿ°ÿ­ÿ«ÿ®ÿ¬ÿ³ÿÄÿÿÿ£ÿ»ÿºÿªÿºÿ¶ÿ°ÿ·ÿ¯ÿ¤ÿ²ÿ¸ÿ¹ÿ©ÿ¥ÿ°ÿ¨ÿ®ÿÁÿ¾ÿ±ÿ½ÿ¹ÿÿ·ÿÿ«ÿªÿÿ§ÿ±ÿ©ÿ²ÿ¿ÿ¦ÿ³ÿ®ÿ¸ÿ¶ÿ­ÿ§ÿ¥ÿ¥ÿ³ÿ»ÿªÿ«ÿ©ÿ§ÿ±ÿ²ÿ°ÿ¬ÿ§ÿ°ÿ´ÿºÿªÿ·ÿ¦ÿ¢ÿ£ÿ¨ÿ°ÿ®ÿ«ÿÿ²ÿÿ©ÿ¡ÿ­ÿ·ÿ°ÿ²ÿºÿÿ§ÿ±ÿ¯ÿ¬ÿªÿÿÿªÿµÿ±ÿ³ÿÿ²ÿªÿ°ÿ³ÿ¯ÿ¨ÿ©ÿ¶ÿ·ÿ®ÿ·ÿ­ÿÃÿ¸ÿ­ÿ¬ÿ°ÿ³ÿ¬ÿ©ÿ¾ÿ§ÿÿªÿ´ÿ±ÿ¹ÿÃÿ ÿ¦ÿ½ÿ½ÿ§ÿ¶ÿºÿ·ÿ»ÿ¹ÿ©ÿ½ÿºÿ§ÿºÿ³ÿ³ÿ¸ÿ¯ÿ ÿ§ÿ§ÿ¯ÿ·ÿ¯ÿ·ÿ·ÿµÿ°ÿ¬ÿ°ÿ°ÿ¶ÿ¢ÿ¡ÿ¦ÿªÿ¯ÿ²ÿ²ÿ±ÿ½ÿ»ÿµÿ»ÿ¬ÿ¦ÿ«ÿ¬ÿ´ÿ¦ÿ®ÿµÿ³ÿ¹ÿ¾ÿ³ÿ§ÿ²ÿ¯ÿÿ¦ÿ·ÿ©ÿ³ÿ²ÿ§ÿ°ÿ¨ÿ¨ÿ´ÿ¥ÿ¬ÿ¯ÿ¬ÿ«ÿ°ÿ·ÿ²ÿ·ÿ®ÿªÿ¦ÿ¦ÿ±ÿºÿ§ÿ«ÿ³ÿ³ÿ§ÿ«ÿ¢ÿÿ®ÿ¦ÿ£ÿ«ÿ±ÿ±ÿªÿ¥ÿ¬ÿ¸ÿ³ÿ¥ÿ«ÿ³ÿ´ÿÀÿ±ÿ¦ÿ¯ÿ©ÿ¦ÿ§ÿ«ÿ±ÿ´ÿªÿ¡ÿ¡ÿªÿ©ÿ£ÿ¨ÿ¹ÿ½ÿ¤ÿÿÀÿ¢ÿ¡ÿ«ÿ«ÿ¥ÿ¤ÿ¦ÿ ÿµÿ§ÿ­ÿ©ÿªÿ¨ÿ¡ÿ ÿ¢ÿ ÿÿ¶ÿ©ÿ ÿ¤ÿ£ÿ¤ÿ«ÿ ÿÿÿÿÿÿÿÿÿÿÿÿÿÿÿ¥ÿ¦ÿ¡ÿÿÿÿªÿ¤ÿÿ§ÿ¹ÿ³ÿªÿ©ÿ¯ÿ¸ÿ²ÿ¬ÿ¬ÿ¥ÿ´ÿµÿ·ÿºÿ¹ÿ¸ÿ¯ÿ¹ÿµÿ£ÿ·ÿ³ÿ°ÿ²ÿ¬ÿ¦ÿ°ÿ¹ÿ±ÿ·ÿµÿ°ÿ´ÿ¯ÿ¬ÿ®ÿªÿµÿ³ÿªÿ­ÿ³ÿ¢ÿ­ÿºÿ±ÿ«ÿ¸ÿ²ÿ¼ÿ¯ÿ­ÿ´ÿ¸ÿ·ÿ¬ÿ¨ÿ¶ÿ»ÿ¡ÿªÿ¦ÿÀÿ®ÿ¦ÿ°ÿºÿ¹ÿ²ÿ­ÿµÿµÿÀÿºÿ²ÿ¤ÿ«ÿ¬ÿ§ÿ®ÿ¹ÿ´ÿ¾ÿ·ÿ®ÿ¼ÿÅÿ³ÿ«ÿ°ÿ·ÿ´ÿªÿªÿ·ÿÁÿ²ÿ«ÿªÿ²ÿ¼ÿÂÿÆÿÅÿ¸ÿÁÿÉÿÅÿ¤ÿ´ÿ³ÿµÿ¼ÿ¶ÿ°ÿºÿ»ÿÁÿ¦ÿÀÿ®ÿ¬ÿ·ÿ¸ÿ±ÿ­ÿ§ÿ¢ÿªÿ¨ÿ²ÿ±ÿ¤ÿ¡ÿ ÿªÿ¼ÿÂÿ½ÿ¾ÿÆÿÀÿ·ÿµÿ¹ÿ¬ÿ­ÿ³ÿ¸ÿºÿ¸ÿµÿµÿ³ÿ®ÿÿ¨ÿ´ÿºÿÀÿ¼ÿ¸ÿ¹ÿ´ÿ¬ÿ²ÿ²ÿ©ÿ¨ÿ¦ÿ°ÿ»ÿ°ÿ©ÿ²ÿ¹ÿµÿ¼ÿ¼ÿ«ÿ¯ÿ¯ÿ°ÿ¸ÿ°ÿ°ÿ©ÿ¯ÿ·ÿ­ÿ±ÿµÿ¶ÿ»ÿªÿ³ÿ¸ÿ¦ÿ©ÿ´ÿ»ÿ»ÿ±ÿ®ÿ¼ÿÿ¯ÿÿÄÿ°ÿ·ÿ­ÿ¬ÿ¯ÿ±ÿ¸ÿ¸ÿ­ÿ¨ÿ§ÿ«ÿ©ÿ±ÿ±ÿ®ÿ¸ÿ¸ÿ°ÿ²ÿ½ÿ¿ÿ±ÿ°ÿ±ÿ·ÿ¯ÿÿÿ¯ÿ¤ÿÿ¥ÿ¬ÿ¥ÿ£ÿ®ÿ´ÿ©ÿ¥ÿ¶ÿ¯ÿ´ÿ»ÿ­ÿµÿÃÿ¹ÿ«ÿ´ÿÃÿ­ÿ¯ÿ«ÿÿ»ÿºÿ¨ÿ°ÿ¯ÿ¶ÿ¸ÿ¯ÿ¯ÿµÿµÿ³ÿ¬ÿ»ÿµÿ±ÿ±ÿµÿ¸ÿ¸ÿ°ÿ¯ÿ¶ÿ²ÿ°ÿ¯ÿ¦ÿÿÿ´ÿ©ÿ¡ÿ¬ÿ¦ÿªÿ±ÿ³ÿ°ÿ¯ÿ®ÿ«ÿ´ÿ±ÿ­ÿ¶ÿ´ÿ»ÿ¨ÿ¬ÿ³ÿªÿ¦ÿ°ÿ½ÿÁÿ¶ÿ¶ÿ·ÿ·ÿ½ÿÿ©ÿ©ÿ¯ÿ¸ÿ´ÿ£ÿ ÿ¤ÿ¢ÿ¥ÿÿÿ¦ÿ¢ÿ²ÿ¶ÿ¬ÿµÿ´ÿªÿ®ÿ¨ÿ§ÿªÿ§ÿ«ÿ·ÿ±ÿ¡ÿ±ÿ©ÿ³ÿ±ÿ¨ÿ¸ÿºÿ¶ÿ¦ÿ¥ÿ¶ÿ´ÿ«ÿ°ÿ­ÿ»ÿµÿÆÿ¬ÿ±ÿ±ÿ©ÿ¤ÿ¥ÿ£ÿ¬ÿ©ÿªÿ¾ÿÃÿ©ÿÿ¥ÿ²ÿºÿ§ÿ©ÿµÿ¬ÿ§ÿ­ÿ«ÿ­ÿµÿÂÿ·ÿ­ÿ»ÿÀÿ¾ÿºÿÃÿ½ÿºÿªÿ©ÿ¬ÿ¶ÿ³ÿ±ÿ¨ÿ¯ÿ®ÿ ÿ ÿ¦ÿ¢ÿ¬ÿ»ÿ³ÿ©ÿ¹ÿºÿ±ÿ¹ÿ²ÿ´ÿ¶ÿ³ÿµÿ¸ÿ³ÿ·ÿµÿ«ÿ³ÿ­ÿ£ÿ«ÿªÿ§ÿÿ£ÿ¸ÿÀÿ¶ÿ³ÿ°ÿ±ÿ´ÿ¹ÿ«ÿ¡ÿ®ÿ°ÿªÿ«ÿÿ¥ÿ®ÿ¼ÿ¬ÿ«ÿÿ®ÿ³ÿ¨ÿ¬ÿ¬ÿ§ÿ¬ÿ®ÿ­ÿ±ÿ´ÿ±ÿ«ÿÿÿ®ÿÿ§ÿ ÿ§ÿ¨ÿ¤ÿªÿ¦ÿ ÿÿ¥ÿ®ÿ¤ÿ¬ÿ¬ÿªÿ¨ÿ§ÿ¥ÿ¨ÿ£ÿ®ÿ¥ÿ±ÿ¸ÿ©ÿ­ÿ¤ÿ°ÿ¦ÿÿÿÿÿ¤ÿ¯ÿ©ÿ¡ÿÿ¥ÿÿ£ÿÿ¥ÿ§ÿ¥ÿ®ÿ©ÿªÿ³ÿ¨ÿÿ«ÿ­ÿ£ÿ¢ÿÿÿ­ÿ©ÿ¨ÿ´ÿ£ÿ©ÿ£ÿÿªÿ¥ÿÿÿ ÿ¯ÿ¯ÿ¢ÿÿ¤ÿ¨ÿÿÿÿ ÿ­ÿ¬ÿ£ÿ§ÿ§ÿÿ¬ÿÿÿÿÿÿ´ÿªÿ¡ÿ¨ÿ¬ÿ£ÿÿÿ¤ÿ§ÿ¡ÿ©ÿ§ÿ«ÿ¨ÿ¥ÿ¹ÿ¯ÿ§ÿ´ÿ¨ÿ¡ÿ ÿ¯ÿ¹ÿ¯ÿÃÿ½ÿªÿÿ¤ÿ¤ÿ¨ÿ¯ÿ¤ÿ«ÿ³ÿ´ÿ¾ÿ·ÿµÿ¦ÿÿ·ÿ°ÿ´ÿ³ÿ¨ÿªÿ¹ÿ«ÿ¨ÿªÿµÿ­ÿ«ÿ¯ÿ¬ÿ«ÿ«ÿµÿ±ÿ±ÿ°ÿ¯ÿ³ÿÈÿ¶ÿ®ÿ»ÿÿ¦ÿÁÿ¸ÿ³ÿ²ÿ¶ÿ½ÿ´ÿ¦ÿ¦ÿÿ¨ÿÂÿÂÿ½ÿ´ÿ¨ÿ¨ÿ¬ÿ´ÿ¥ÿ»ÿ£ÿ¥ÿ¸ÿ³ÿ¯ÿ´ÿªÿ©ÿ³ÿ¼ÿ¸ÿ¨ÿ¨ÿ¦ÿ±ÿ´ÿ²ÿ²ÿ§ÿ¢ÿ¨ÿ°ÿªÿªÿ®ÿ©ÿ£ÿ£ÿªÿ¶ÿ­ÿ¹ÿÿ­ÿ¢ÿ¶ÿ¹ÿ°ÿ¯ÿ¬ÿµÿµÿµÿ°ÿ¥ÿ§ÿ³ÿµÿ³ÿ¶ÿ¯ÿ¯ÿ¬ÿ«ÿ¯ÿ­ÿÿ©ÿ¨ÿ«ÿ±ÿ¦ÿ³ÿ¸ÿµÿ³ÿªÿ¼ÿÂÿ¶ÿ±ÿªÿªÿ±ÿÃÿÌÿ¶ÿ¥ÿ®ÿ¬ÿ­ÿ¿ÿÿ§ÿªÿÿÿ¤ÿ£ÿ±ÿ¬ÿ­ÿ§ÿ¸ÿ¶ÿ²ÿ¬ÿµÿ·ÿ¦ÿ£ÿ§ÿ«ÿ¾ÿ±ÿ°ÿ­ÿÿ¤ÿ¶ÿµÿÿªÿ­ÿ¨ÿµÿÈÿ´ÿ¶ÿ©ÿºÿ»ÿ³ÿ¦ÿ®ÿ©ÿÿÿ«ÿ¬ÿºÿÄÿ¤ÿ¨ÿ¢ÿÿ©ÿ­ÿ«ÿ¥ÿ¡ÿ¦ÿ¨ÿ¨ÿ©ÿ­ÿ¨ÿ±ÿ´ÿ¯ÿ ÿ¥ÿ­ÿ¶ÿ¦ÿ³ÿ´ÿ¬ÿªÿ ÿ²ÿ¨ÿ²ÿ¦ÿ«ÿ«ÿ·ÿ±ÿ¬ÿ²ÿ²ÿ¯ÿ¨ÿ²ÿ¹ÿ²ÿ°ÿ­ÿ¤ÿÿÿ¦ÿ¶ÿ½ÿ«ÿ²ÿ°ÿ¦ÿÿ®ÿºÿ¾ÿÂÿ«ÿÿ­ÿ¨ÿ«ÿÿÅÿÄÿµÿÿ³ÿªÿ§ÿ­ÿ©ÿ²ÿ¬ÿªÿ¬ÿ³ÿ¸ÿ²ÿ®ÿ¨ÿ¨ÿ­ÿ¯ÿÿªÿ¶ÿªÿ´ÿ©ÿ«ÿ¬ÿ©ÿ¼ÿ¹ÿ¦ÿ¯ÿ«ÿ¶ÿ²ÿ­ÿ¬ÿ¶ÿ«ÿªÿ´ÿ¹ÿ­ÿ¡ÿ´ÿ²ÿ¯ÿ¯ÿµÿ¼ÿ³ÿ²ÿ­ÿªÿ·ÿµÿ®ÿ¥ÿ§ÿ´ÿ±ÿ¸ÿÁÿ®ÿ¤ÿÿ°ÿ³ÿ¶ÿ£ÿ·ÿ«ÿ«ÿ«ÿ«ÿ¹ÿÌÿ·ÿ¸ÿ¸ÿ¿ÿ«ÿ¶ÿ¹ÿ»ÿ¨ÿ¦ÿ­ÿ©ÿªÿ¥ÿ©ÿ­ÿ¨ÿ®ÿ¶ÿ°ÿªÿ²ÿ¨ÿ¶ÿ¦ÿªÿ¨ÿ¯ÿ°ÿ¦ÿ·ÿ³ÿ®ÿ²ÿ¯ÿ­ÿ¬ÿªÿµÿ²ÿ¨ÿÿªÿ¢ÿ¢ÿ§ÿ¥ÿÿ©ÿ³ÿ¢ÿªÿ¼ÿ¯ÿ­ÿ­ÿ¤ÿÿ£ÿªÿ¢ÿ¨ÿ²ÿ´ÿµÿ¯ÿ®ÿ¯ÿ¢ÿÿ¡ÿ ÿ§ÿÁÿÁÿ¢ÿ ÿ§ÿºÿ¾ÿ©ÿÿÀÿ£ÿ¡ÿ®ÿ°ÿÿ©ÿ¨ÿ¡ÿ¥ÿ²ÿ´ÿ°ÿ¬ÿ¸ÿ¥ÿ­ÿ­ÿÿÿ³ÿ¬ÿ§ÿ¯ÿ©ÿªÿ­ÿ­ÿªÿ­ÿ²ÿ»ÿ­ÿ¬ÿ¬ÿ³ÿ¦ÿ¨ÿ¬ÿ½ÿ²ÿ²ÿ¤ÿ®ÿ·ÿ¤ÿ¨ÿ·ÿ ÿ¶ÿ°ÿ¤ÿ ÿ¤ÿ¥ÿ±ÿ«ÿ³ÿ³ÿªÿ¡ÿ¶ÿ³ÿ£ÿ­ÿ·ÿ©ÿ®ÿ«ÿÿ¢ÿ¬ÿ°ÿªÿ­ÿµÿ¤ÿ¨ÿ±ÿ£ÿ¯ÿ´ÿ³ÿ¯ÿ¬ÿ£ÿ§ÿ¢ÿ­ÿ¡ÿ«ÿ­ÿ¨ÿ°ÿ­ÿ³ÿ¶ÿÿ ÿÿµÿµÿ®ÿªÿ°ÿÿ®ÿ¯ÿ­ÿ§ÿ±ÿ­ÿ«ÿ´ÿ­ÿ©ÿ¶ÿµÿ®ÿ®ÿ°ÿ«ÿ ÿ¦ÿ¨ÿ¥ÿ´ÿ«ÿÿ«ÿºÿ¼ÿ³ÿ¯ÿ³ÿ§ÿ§ÿÿ©ÿ©ÿ¯ÿ½ÿªÿ ÿ±ÿÅÿ¢ÿ£ÿ»ÿ·ÿÃÿ¤ÿ½ÿ°ÿ¬ÿ¬ÿ®ÿ°ÿÿªÿ¦ÿ°ÿ¼ÿ°ÿ¢ÿ¬ÿ¦ÿ¥ÿ ÿ¡ÿ®ÿ¦ÿÿ¦ÿ©ÿ®ÿ¢ÿÿ«ÿ·ÿÃÿ­ÿ­ÿ©ÿ«ÿ¯ÿ«ÿÿÿ°ÿ¦ÿ°ÿ¾ÿ¯ÿ¥ÿ¯ÿ¹ÿ®ÿ¨ÿ§ÿÿÀÿÆÿ±ÿÄÿ¼ÿ§ÿ ÿµÿ¨ÿÿ­ÿÿ£ÿ²ÿ¼ÿ¯ÿ¬ÿ±ÿ²ÿµÿ¹ÿ­ÿ¬ÿ»ÿ¿ÿ¯ÿ«ÿªÿªÿ³ÿ°ÿ«ÿ¡ÿ®ÿµÿ¢ÿªÿ¢ÿ¨ÿÿÿ«ÿÿÿ¨ÿ­ÿ·ÿ½ÿÌÿ¬ÿ¶ÿÿ§ÿÂÿ¥ÿÿ¬ÿºÿ£ÿÿ¯ÿÿ®ÿÿ©ÿ ÿÿ©ÿ¬ÿ»ÿ©ÿ¯ÿ¯ÿ®ÿ¨ÿ¤ÿÿ¢ÿ±ÿ¥ÿ¤ÿ¨ÿ§ÿ­ÿ«ÿ§ÿ®ÿ®ÿ­ÿ¸ÿ±ÿ®ÿ¨ÿ ÿ¦ÿ²ÿ½ÿ«ÿ±ÿ¾ÿ¶ÿ¢ÿ ÿ«ÿ¥ÿ¹ÿ¸ÿ³ÿ¨ÿ¬ÿ½ÿµÿÂÿ¶ÿ¸ÿÇÿ©ÿ±ÿ±ÿ´ÿÀÿµÿ±ÿªÿ°ÿ¹ÿ¯ÿ·ÿ¹ÿ¯ÿ³ÿ¼ÿ¶ÿ«ÿ²ÿ¿ÿ»ÿ¬ÿ«ÿ·ÿ¢ÿÿ®ÿ¹ÿ´ÿ§ÿÿªÿ«ÿµÿ®ÿ§ÿªÿ¶ÿ¨ÿ«ÿÿ´ÿÿÿÿ­ÿ¤ÿÿ¯ÿ³ÿÿ«ÿ°ÿ¤ÿ«ÿ ÿ§ÿ±ÿµÿ­ÿ¯ÿ·ÿ¸ÿ±ÿ·ÿ³ÿ­ÿ¬ÿ«ÿ³ÿ¶ÿ©ÿÿ¯ÿÀÿÁÿªÿ©ÿ¥ÿ­ÿ´ÿ¦ÿ­ÿ£ÿ­ÿ­ÿ¥ÿ´ÿ®ÿ©ÿºÿ¤ÿªÿ·ÿ½ÿ¬ÿÿ¦ÿÿ­ÿªÿ¨ÿ®ÿªÿÿ¨ÿ¡ÿ¨ÿ®ÿ¥ÿ¯ÿ²ÿ§ÿ°ÿµÿ«ÿ©ÿ®ÿ¨ÿÿ¢ÿ¬ÿ®ÿ«ÿ°ÿ¬ÿÿ¬ÿ«ÿ¬ÿ«ÿ¯ÿªÿµÿ¹ÿÇÿ°ÿ«ÿ³ÿ¬ÿ¶ÿ²ÿÿµÿ©ÿ«ÿ©ÿ¨ÿ¸ÿ±ÿ»ÿ©ÿ®ÿ¤ÿµÿ¸ÿµÿ´ÿ¶ÿ¼ÿºÿ®ÿ¥ÿ´ÿ¾ÿµÿ©ÿ²ÿ¾ÿ´ÿÁÿÈÿ©ÿÿÿ¤ÿ§ÿ²ÿÇÿ­ÿÿ¨ÿºÿ¬ÿ¤ÿÃÿ¢ÿ¯ÿ¦ÿÿ¸ÿ¹ÿÀÿ±ÿ¶ÿ³ÿ§ÿ¾ÿ·ÿ·ÿ¸ÿ·ÿ°ÿ¬ÿÿÿ¡ÿ«ÿ¢ÿÿ¦ÿ´ÿ³ÿ«ÿ©ÿ¦ÿ¨ÿ¶ÿ²ÿ«ÿ°ÿ¸ÿ¯ÿ±ÿ±ÿ²ÿ¶ÿ³ÿ¢ÿ»ÿ¶ÿ³ÿ²ÿ«ÿ·ÿÿ¨ÿ«ÿ¤ÿ¯ÿ¯ÿ®ÿ¥ÿµÿµÿªÿ´ÿ¼ÿ«ÿ±ÿ¯ÿªÿ°ÿ·ÿµÿ±ÿ°ÿ¯ÿ®ÿ®ÿµÿ·ÿ¶ÿ½ÿ¯ÿµÿ¼ÿ·ÿ±ÿ²ÿ»ÿ±ÿ¤ÿªÿ ÿ§ÿ£ÿ²ÿ½ÿÐÿ¬ÿÿªÿ¯ÿÿ¾ÿ²ÿ¯ÿªÿ¯ÿÀÿ¹ÿ¼ÿ¸ÿ°ÿ«ÿ­ÿ³ÿ±ÿ´ÿ°ÿ¥ÿ³ÿ·ÿªÿ§ÿ¦ÿ¢ÿ¬ÿ¨ÿ®ÿ«ÿ¸ÿ®ÿ§ÿ­ÿ³ÿ°ÿ­ÿ£ÿ¯ÿ¬ÿªÿ¤ÿ²ÿ±ÿ°ÿ¬ÿ»ÿªÿªÿ¼ÿ¶ÿ°ÿ¨ÿ¦ÿ¥ÿ£ÿ£ÿ¢ÿ ÿ ÿªÿ±ÿ¸ÿÀÿ¾ÿ­ÿ¡ÿ¬ÿ³ÿ´ÿ¸ÿ ÿ®ÿÿ¦ÿ¯ÿ²ÿ³ÿ¡ÿÐÿÀÿ¶ÿ¹ÿºÿ¥ÿ§ÿµÿÃÿ±ÿ§ÿ­ÿ­ÿ«ÿ«ÿ­ÿ¬ÿµÿ¸ÿ¨ÿ­ÿ¨ÿ¨ÿ¶ÿ·ÿ®ÿ¦ÿ£ÿ¹ÿ¦ÿ¥ÿ»ÿ¬ÿ¯ÿºÿÿ¸ÿ¹ÿ¥ÿ¸ÿ¼ÿ¡ÿÿ¬ÿ«ÿ±ÿ¸ÿ±ÿ¨ÿ±ÿ½ÿ²ÿªÿ®ÿªÿºÿ¶ÿ±ÿ¯ÿ»ÿ¬ÿªÿ¹ÿ·ÿÿ¨ÿ²ÿºÿµÿ¹ÿÀÿ®ÿ¨ÿ¸ÿ¶ÿ°ÿ¯ÿ¤ÿ£ÿ­ÿ´ÿ¸ÿ³ÿ£ÿ¢ÿ±ÿ´ÿ£ÿÿ°ÿ©ÿªÿ¬ÿ¢ÿ¦ÿ²ÿ¬ÿ¯ÿ°ÿµÿ®ÿ«ÿ©ÿ°ÿ°ÿ·ÿÃÿ³ÿ¯ÿ¹ÿ³ÿ«ÿ§ÿ©ÿªÿªÿ·ÿºÿ·ÿºÿ¨ÿ¸ÿ³ÿ¤ÿ«ÿ³ÿ°ÿ·ÿ£ÿ¢ÿ¥ÿ­ÿ²ÿ¬ÿ´ÿÀÿ¼ÿ¶ÿµÿ«ÿ£ÿ¥ÿ«ÿ²ÿ²ÿ®ÿ¨ÿ ÿ¯ÿ©ÿ¥ÿ«ÿ¹ÿÀÿ¢ÿÿ¤ÿÄÿ¡ÿ¯ÿÿ´ÿ«ÿÃÿ³ÿ»ÿ©ÿ°ÿ©ÿªÿ²ÿ°ÿÿÿ®ÿ±ÿ¬ÿ²ÿ·ÿ²ÿ¢ÿ­ÿ¦ÿÿ¨ÿºÿ£ÿ§ÿ±ÿ¶ÿ°ÿ«ÿ¬ÿ¤ÿ¨ÿ¦ÿ ÿ§ÿ¬ÿºÿ¾ÿ«ÿ®ÿ°ÿ«ÿ¤ÿ«ÿ¸ÿµÿ«ÿ¨ÿ²ÿÿ¨ÿ½ÿªÿ²ÿµÿ¯ÿ²ÿÿ¨ÿ«ÿªÿ¥ÿ¬ÿ»ÿµÿ«ÿÿ¢ÿ¢ÿÿ¨ÿªÿ«ÿ¦ÿ«ÿÿ¤ÿ®ÿ¬ÿ¢ÿÿ¢ÿÿ«ÿ¬ÿ¥ÿ£ÿ¡ÿ§ÿ¬ÿÿÿ¤ÿ¡ÿ¤ÿ¥ÿ¦ÿÿÿ¶ÿ°ÿ¨ÿÿ°ÿ§ÿ©ÿÿ¢ÿ«ÿ¥ÿ£ÿ£ÿ¥ÿªÿ ÿ¡ÿ«ÿÿ ÿ£ÿ¢ÿ§ÿ«ÿ³ÿ¯ÿ·ÿ¨ÿªÿ§ÿ¥ÿ¡ÿ¡ÿÿ¢ÿ«ÿµÿµÿ²ÿ¼ÿ­ÿ¡ÿ¨ÿ­ÿÿÿ³ÿ¥ÿÿÿ³ÿ²ÿÿ§ÿ§ÿ£ÿÿÿ ÿ ÿ¢ÿÿ¤ÿÿÿÿ«ÿ©ÿªÿÿÿ°ÿ³ÿ¦ÿÿÿ£ÿ®ÿ«ÿ­ÿµÿ¬ÿ ÿ¦ÿ«ÿ®ÿ ÿ¨ÿÿÿÿºÿ´ÿ¯ÿ£ÿ£ÿ¬ÿ©ÿ¤ÿ§ÿ®ÿ°ÿ¯ÿ»ÿÁÿ³ÿÉÿ°ÿ½ÿ¹ÿÎÿ·ÿÿ¬ÿµÿµÿ±ÿ³ÿ«ÿ¬ÿµÿ¶ÿªÿ¤ÿ«ÿ«ÿªÿ²ÿ«ÿ´ÿ¤ÿ³ÿ ÿ±ÿªÿ±ÿ¨ÿªÿ¥ÿ¤ÿ¬ÿ´ÿºÿ¹ÿ¯ÿ¯ÿ¬ÿ¡ÿ¨ÿ¬ÿ²ÿ¨ÿºÿ¨ÿ­ÿÿ¦ÿ­ÿ°ÿ­ÿ²ÿ¶ÿ«ÿ±ÿ¹ÿ¼ÿ¼ÿ¹ÿ­ÿ»ÿ¨ÿ£ÿ¼ÿ±ÿ£ÿ²ÿ»ÿ»ÿ±ÿ¬ÿ­ÿ£ÿ¥ÿ¤ÿ¦ÿ½ÿ¾ÿ¼ÿ²ÿ¦ÿ±ÿ®ÿ³ÿ­ÿ½ÿ¹ÿ§ÿ­ÿ±ÿªÿ°ÿªÿ¤ÿ«ÿ¥ÿ¦ÿ§ÿ©ÿ«ÿªÿºÿ¶ÿ¦ÿ¨ÿ¬ÿ¤ÿ¥ÿ¶ÿ¸ÿÿ¤ÿ¯ÿ°ÿ³ÿ°ÿ´ÿ¯ÿ­ÿªÿ²ÿ¶ÿ³ÿ­ÿ¬ÿ»ÿÁÿ®ÿ·ÿ¢ÿ·ÿ¿ÿ¨ÿÆÿ¡ÿ²ÿ¼ÿ¯ÿ³ÿµÿ¬ÿ§ÿÿ±ÿ°ÿ¦ÿ°ÿ¥ÿ­ÿ´ÿ°ÿ±ÿ¼ÿ´ÿ©ÿªÿµÿ¶ÿ¤ÿ®ÿ´ÿ¶ÿ¬ÿ­ÿ¨ÿ®ÿ²ÿ³ÿ¹ÿ´ÿ¥ÿ¢ÿ³ÿ¹ÿ¨ÿ©ÿ¦ÿ£ÿ³ÿ³ÿ¶ÿ«ÿ¨ÿ§ÿ«ÿ®ÿ®ÿ±ÿ¨ÿÿ²ÿ»ÿ³ÿµÿ§ÿ«ÿ±ÿ³ÿµÿ¯ÿÿÿÿ§ÿ¸ÿ®ÿ²ÿ¨ÿ°ÿ©ÿ±ÿ£ÿ­ÿ®ÿ³ÿºÿ²ÿ®ÿ¹ÿ·ÿ°ÿ¸ÿ¨ÿ²ÿ£ÿ¼ÿªÿ¥ÿ¸ÿ³ÿ°ÿ°ÿ±ÿ²ÿ±ÿµÿµÿ¤ÿ·ÿ²ÿ®ÿ©ÿ­ÿ´ÿ®ÿ³ÿÀÿ¶ÿ¦ÿªÿ¶ÿÂÿ¿ÿÁÿ¸ÿ°ÿ²ÿ£ÿ©ÿ¯ÿ©ÿ§ÿ°ÿ»ÿ¥ÿ¬ÿÿªÿ¬ÿ±ÿ­ÿ§ÿ¬ÿ°ÿªÿ¤ÿ«ÿ½ÿ­ÿ¾ÿ®ÿ¥ÿ¦ÿÿÿÿ ÿ¢ÿÿ¤ÿ¨ÿ©ÿ­ÿ«ÿ³ÿ¢ÿ±ÿ­ÿ²ÿ´ÿ«ÿ§ÿªÿ¥ÿ´ÿ¹ÿ§ÿ¤ÿªÿºÿ®ÿ©ÿ®ÿ§ÿ¤ÿ®ÿ¬ÿÁÿ«ÿ±ÿ©ÿ¥ÿ³ÿ°ÿ¨ÿ±ÿ¸ÿ·ÿºÿ´ÿ¿ÿ«ÿ«ÿ±ÿ¥ÿ¬ÿ·ÿ½ÿ¸ÿ®ÿ©ÿ«ÿ±ÿ­ÿ¥ÿ·ÿ²ÿ²ÿ°ÿ¯ÿ·ÿ­ÿÿÿÿ¡ÿ§ÿ£ÿ ÿ¦ÿ¶ÿ´ÿ¯ÿªÿ¨ÿ®ÿ±ÿ­ÿ³ÿ«ÿ§ÿ§ÿ£ÿªÿ¬ÿ¥ÿ¦ÿªÿ¥ÿ³ÿ£ÿ²ÿÿ®ÿ¦ÿ©ÿ´ÿ¸ÿ¸ÿ°ÿªÿ¼ÿ¶ÿ®ÿªÿ¯ÿ°ÿ¶ÿ»ÿµÿ´ÿÌÿÇÿÿÿÿ¯ÿ²ÿ¯ÿ¶ÿ´ÿªÿ¹ÿ»ÿºÿ­ÿ®ÿ¶ÿ¸ÿ©ÿ¨ÿ«ÿ©ÿ´ÿ¯ÿ«ÿµÿÿ½ÿ²ÿ®ÿ­ÿ­ÿ·ÿ¸ÿ²ÿ§ÿ¸ÿ¬ÿÿ­ÿ«ÿ¬ÿµÿ³ÿ©ÿÿ²ÿ£ÿ¾ÿ²ÿ£ÿ©ÿ¯ÿ´ÿ¾ÿ¶ÿ»ÿ§ÿ©ÿ¨ÿ«ÿ§ÿ©ÿ°ÿ²ÿ«ÿ¬ÿ«ÿ¯ÿµÿÂÿÂÿ¶ÿµÿÁÿ¾ÿ§ÿ§ÿ«ÿ©ÿ¨ÿ¨ÿ«ÿ«ÿ°ÿ´ÿ´ÿ´ÿµÿÿ¤ÿ¯ÿ¬ÿ«ÿ·ÿ½ÿ´ÿ±ÿ§ÿ­ÿÿ¬ÿ´ÿ¯ÿ°ÿµÿ±ÿ»ÿ½ÿ©ÿ¸ÿ±ÿ°ÿ´ÿ³ÿ¬ÿ¥ÿ¬ÿºÿÉÿÁÿ¨ÿ©ÿ­ÿ­ÿ®ÿ¯ÿ«ÿ³ÿ´ÿ®ÿ±ÿ©ÿ¬ÿ³ÿªÿ­ÿ¾ÿ¸ÿ·ÿ·ÿªÿÿÿ¥ÿ±ÿ®ÿÀÿ½ÿµÿµÿ¹ÿ®ÿ©ÿµÿ®ÿ¬ÿ ÿ¨ÿ¨ÿ­ÿ¯ÿ¯ÿ¬ÿ±ÿ·ÿ«ÿ«ÿµÿ´ÿµÿ¶ÿ·ÿ½ÿÀÿ¬ÿªÿ±ÿ´ÿ»ÿ¾ÿ´ÿ¯ÿ¬ÿ°ÿ¸ÿ£ÿªÿÿ ÿ£ÿ¥ÿ©ÿ¬ÿ«ÿ®ÿ©ÿ®ÿÃÿ»ÿ¦ÿ­ÿ¸ÿ¹ÿ¼ÿ¼ÿ¦ÿ©ÿ¶ÿ®ÿ¬ÿ±ÿ³ÿ´ÿ²ÿ¶ÿ©ÿ«ÿ´ÿµÿªÿ«ÿ²ÿ«ÿ³ÿµÿ¯ÿÿÿ¨ÿ¤ÿÿÿ§ÿÿ¢ÿ§ÿÿ ÿ£ÿÿÿÿÿÿ¥ÿ¥ÿÿÿ¢ÿ§ÿ¢ÿ¡ÿÿÿÿ£ÿÿÿÿÿÿÿÿÿÿÿÿÿ§ÿ®ÿ©ÿ ÿ¤ÿ§ÿ§ÿÿ®ÿ¼ÿ¶ÿ³ÿ°ÿ¥ÿµÿ¿ÿ³ÿ³ÿ¯ÿ¨ÿ¨ÿ­ÿ±ÿ­ÿªÿ©ÿ°ÿ³ÿ­ÿ¸ÿ´ÿ´ÿ·ÿ·ÿ´ÿ¥ÿ²ÿ©ÿÊÿÈÿ±ÿ°ÿ³ÿ­ÿ³ÿÃÿÃÿ¯ÿ©ÿ­ÿ¶ÿ³ÿ¶ÿ¸ÿ­ÿªÿÁÿ·ÿÆÿ¯ÿ°ÿ°ÿ­ÿ¼ÿ¸ÿ­ÿ»ÿ²ÿ¢ÿ½ÿ®ÿ°ÿ´ÿ­ÿ­ÿ±ÿ±ÿ²ÿ´ÿ¼ÿ¬ÿ¶ÿ·ÿ«ÿ¤ÿ©ÿ´ÿ¾ÿ¼ÿ°ÿµÿÕÿ°ÿ¶ÿ»ÿ·ÿ´ÿ¬ÿ©ÿ²ÿ»ÿ¦ÿ§ÿ¸ÿºÿºÿ ÿ¥ÿ°ÿ§ÿ¡ÿ°ÿ´ÿÿÅÿ´ÿ«ÿ¥ÿ­ÿ³ÿ²ÿ¸ÿ·ÿªÿ²ÿ¿ÿÂÿ±ÿ³ÿ§ÿ©ÿ³ÿ¹ÿ«ÿÿ¨ÿ¨ÿ ÿÀÿªÿ©ÿ³ÿ²ÿ¨ÿ¯ÿ²ÿ²ÿ¸ÿ´ÿÄÿÅÿ®ÿ§ÿ©ÿ³ÿ°ÿ¬ÿ°ÿ´ÿ¸ÿ¼ÿ¦ÿµÿ¤ÿ¬ÿ®ÿ¡ÿ´ÿ¼ÿ¸ÿ²ÿºÿÅÿ·ÿ¸ÿ°ÿ£ÿÿ³ÿ£ÿ¨ÿ­ÿ²ÿ¶ÿ®ÿ³ÿ¸ÿÿÿ£ÿ·ÿ±ÿ®ÿ²ÿ·ÿ­ÿ¥ÿ®ÿ´ÿ½ÿ±ÿ®ÿ´ÿ­ÿµÿ±ÿ©ÿ­ÿ°ÿ¶ÿ¸ÿ±ÿ¼ÿ»ÿ¬ÿ·ÿ§ÿªÿ®ÿ®ÿ¹ÿ»ÿ³ÿ¯ÿ¶ÿ¼ÿµÿ®ÿ®ÿ¥ÿ¨ÿªÿ¹ÿÂÿÈÿ¼ÿ´ÿ½ÿÁÿÄÿ¼ÿ¹ÿÊÿ¿ÿ½ÿ´ÿ­ÿ¹ÿ®ÿ©ÿ¯ÿ²ÿ¯ÿ©ÿ®ÿ±ÿ¯ÿµÿ»ÿ¸ÿ¾ÿÀÿ±ÿ®ÿ¸ÿ»ÿµÿ¬ÿÿÿ¶ÿ¯ÿªÿÿÿ­ÿªÿ­ÿ±ÿ´ÿ¶ÿµÿºÿ¸ÿ«ÿ§ÿ®ÿºÿ¬ÿ¿ÿ½ÿ¼ÿÄÿºÿ«ÿ¦ÿ¥ÿ´ÿÃÿÁÿ¼ÿ·ÿªÿ°ÿ¯ÿ©ÿ¯ÿ¨ÿ£ÿ¬ÿ²ÿ°ÿ²ÿ¡ÿ´ÿ·ÿ°ÿÄÿ¸ÿ¼ÿ±ÿ°ÿ§ÿ¨ÿ«ÿ«ÿ¶ÿ¹ÿ¡ÿÿ©ÿ­ÿ»ÿ¨ÿ¸ÿ±ÿ°ÿ³ÿ·ÿ­ÿ¦ÿ«ÿ­ÿ¨ÿ£ÿ ÿ¥ÿªÿÀÿ°ÿ«ÿ¦ÿ°ÿ«ÿ³ÿªÿ¦ÿ±ÿ¶ÿ·ÿµÿ¿ÿ¦ÿ¬ÿ®ÿ¸ÿ´ÿ·ÿºÿ¾ÿ·ÿ§ÿ¨ÿ²ÿ²ÿ¨ÿ©ÿ°ÿ®ÿµÿ¼ÿÄÿÂÿ¿ÿ°ÿªÿ£ÿÿ±ÿ²ÿ±ÿ´ÿ´ÿ´ÿÿ¡ÿ§ÿ°ÿ³ÿ²ÿ¨ÿºÿ®ÿ¹ÿ²ÿ­ÿ±ÿÄÿÁÿ«ÿ®ÿ´ÿ¾ÿÁÿ·ÿÁÿ°ÿ´ÿ¿ÿÅÿÓÿ±ÿ¼ÿ¼ÿ¬ÿ¨ÿ­ÿ­ÿ³ÿ¾ÿ¸ÿ¿ÿ«ÿ©ÿ¼ÿ»ÿªÿ¼ÿ¸ÿºÿªÿ¯ÿ·ÿµÿ°ÿ¯ÿ¬ÿªÿµÿªÿ±ÿ¨ÿÄÿÀÿ±ÿ¨ÿ«ÿÿ¤ÿ¸ÿ½ÿ½ÿ½ÿ´ÿ§ÿ«ÿ½ÿ½ÿµÿºÿ¢ÿ¦ÿ®ÿ¸ÿ¦ÿ¬ÿ²ÿ¸ÿ¯ÿ¦ÿ®ÿ©ÿ ÿ²ÿ¿ÿ¯ÿ£ÿ¥ÿ´ÿ¦ÿ¦ÿ«ÿ·ÿ²ÿ«ÿ§ÿ¡ÿ«ÿ¡ÿ ÿÿÿÿ¥ÿªÿ¨ÿ²ÿ²ÿ¯ÿ§ÿ¢ÿ¦ÿ¨ÿ¬ÿµÿ±ÿ¸ÿ¸ÿºÿ¹ÿªÿ«ÿ¬ÿ£ÿÿÿÿ¤ÿ£ÿªÿ©ÿ©ÿÿ³ÿ­ÿ¡ÿªÿ§ÿ¶ÿ½ÿ°ÿ°ÿ²ÿ³ÿ­ÿ­ÿ¬ÿ¨ÿ©ÿ¢ÿÿ©ÿ£ÿ¬ÿ©ÿ§ÿÿ£ÿ ÿ£ÿÿ ÿ¢ÿÿ£ÿ¬ÿ¬ÿÿÿÿ£ÿ£ÿÿ¬ÿµÿ¹ÿ¯ÿ¹ÿµÿÿ¬ÿ®ÿ¬ÿ¨ÿÿÿ±ÿ±ÿ ÿ£ÿ¡ÿÿÿÿ¤ÿ¥ÿ§ÿ¶ÿ©ÿÿ¦ÿ°ÿ¨ÿ¯ÿ´ÿªÿ¨ÿÿ£ÿ³ÿ®ÿ®ÿ°ÿ°ÿ¤ÿ¦ÿ«ÿ¨ÿ¬ÿ³ÿ²ÿ±ÿ²ÿ¦ÿÅÿ¿ÿµÿ§ÿ¥ÿ­ÿµÿªÿ«ÿ³ÿ¢ÿ±ÿ¬ÿ¦ÿ¤ÿ«ÿ§ÿ¦ÿ­ÿ®ÿ¯ÿ¬ÿ¹ÿÂÿ¶ÿ´ÿÿ°ÿ¹ÿªÿÿÁÿ¯ÿ¾ÿÃÿ¹ÿ¬ÿ¿ÿ¾ÿ²ÿ¯ÿ¯ÿ®ÿ£ÿ¦ÿ´ÿ¹ÿ»ÿ­ÿ©ÿ¬ÿ¬ÿ¸ÿ ÿ¶ÿ±ÿ¾ÿ¶ÿ¶ÿÿ§ÿ½ÿµÿ²ÿµÿ­ÿ­ÿ±ÿ°ÿ·ÿºÿ¸ÿµÿ²ÿ¶ÿ¹ÿ³ÿ¨ÿÊÿ­ÿ¿ÿ´ÿ©ÿ¢ÿÄÿ©ÿÀÿ¬ÿ·ÿ¯ÿ¦ÿ°ÿ­ÿ¥ÿ®ÿ¹ÿ³ÿ·ÿ²ÿ¥ÿ¥ÿ±ÿºÿºÿ¹ÿ«ÿ¡ÿ¦ÿ°ÿ¡ÿ£ÿÿ¼ÿ¹ÿ¥ÿºÿ¶ÿ®ÿÿ¯ÿ²ÿ­ÿ¼ÿªÿ²ÿ¯ÿ±ÿ¬ÿªÿ²ÿÿÿ½ÿ¾ÿ¯ÿ°ÿ¶ÿ³ÿ¸ÿ¥ÿ­ÿ«ÿ±ÿ¼ÿ«ÿ½ÿ¤ÿ·ÿ¾ÿ»ÿ°ÿ´ÿ°ÿ³ÿ¬ÿ³ÿ«ÿ¦ÿ±ÿ´ÿ³ÿ«ÿ¦ÿ¨ÿ©ÿ®ÿ¢ÿ¥ÿ£ÿ©ÿ³ÿ¼ÿªÿ°ÿ¦ÿÀÿ­ÿ²ÿ ÿ«ÿµÿ°ÿÿ»ÿ°ÿ±ÿ¨ÿÿ¦ÿ±ÿ©ÿ®ÿ¸ÿ·ÿ¯ÿ«ÿ«ÿ§ÿªÿ«ÿ©ÿ«ÿ¯ÿ¯ÿ«ÿÿªÿ®ÿ¶ÿÿ¬ÿ¨ÿ²ÿ¸ÿ¬ÿ»ÿ¨ÿ³ÿªÿ«ÿ°ÿ±ÿ¤ÿ¯ÿ²ÿ±ÿµÿ°ÿ·ÿÂÿºÿ²ÿ©ÿÿ§ÿ¶ÿ±ÿ°ÿ­ÿ¯ÿ¬ÿªÿ­ÿ³ÿ¹ÿ³ÿ¶ÿ»ÿ§ÿ§ÿ¹ÿºÿ°ÿ±ÿ©ÿÿ¦ÿÿ¨ÿÀÿ±ÿªÿ«ÿ¯ÿªÿ§ÿªÿ¥ÿ­ÿµÿ¬ÿ§ÿ¤ÿªÿ´ÿ¦ÿ¬ÿ®ÿ©ÿ¹ÿ¾ÿ­ÿ´ÿ¦ÿ·ÿ¹ÿ¬ÿ§ÿ°ÿ¦ÿ®ÿ°ÿÿªÿ»ÿ«ÿ¯ÿ®ÿ¨ÿªÿ¦ÿ®ÿ§ÿ§ÿ®ÿ­ÿ§ÿ­ÿ¶ÿ®ÿ­ÿ ÿ¥ÿ«ÿ¦ÿºÿ³ÿ¨ÿµÿ²ÿ¯ÿ¬ÿ²ÿ«ÿ®ÿÿ«ÿ²ÿ¯ÿ¨ÿ§ÿ¯ÿ¯ÿµÿÂÿ°ÿ·ÿ±ÿ°ÿÿ®ÿ¹ÿ¶ÿ±ÿ®ÿ¨ÿ¡ÿ¡ÿÿ ÿ´ÿ±ÿ¬ÿ­ÿ»ÿ¹ÿ¶ÿ²ÿ³ÿ°ÿ©ÿ¶ÿ«ÿ®ÿ°ÿ°ÿ³ÿ­ÿ¯ÿ¯ÿ³ÿµÿµÿ¶ÿªÿ¯ÿ¨ÿ¥ÿ«ÿªÿÿªÿªÿ±ÿ½ÿ¿ÿ¶ÿ¬ÿ®ÿ§ÿ®ÿ¸ÿ¬ÿÿÿ®ÿºÿ²ÿ¸ÿ½ÿ¶ÿªÿ¶ÿ§ÿÿ®ÿ§ÿ£ÿ²ÿ°ÿ²ÿ´ÿ»ÿ ÿ ÿ³ÿ¯ÿ¶ÿ´ÿÿÿ³ÿ´ÿªÿªÿ¢ÿ¢ÿ£ÿ«ÿ«ÿ³ÿÿÿ­ÿ¬ÿ¬ÿ±ÿ°ÿ¶ÿ¼ÿ¸ÿ¬ÿ§ÿªÿ±ÿÿÿªÿ¬ÿ¦ÿ°ÿ·ÿÅÿ·ÿµÿ±ÿ«ÿ®ÿ©ÿ¬ÿ®ÿ¸ÿ£ÿ´ÿ·ÿÁÿ«ÿ¶ÿ¡ÿ²ÿ¶ÿ­ÿ·ÿ°ÿ²ÿªÿ¶ÿ­ÿ ÿ­ÿ²ÿ±ÿ®ÿ¦ÿ¤ÿ«ÿ¶ÿ¸ÿ¬ÿ±ÿ¸ÿÿ¢ÿ°ÿ¦ÿ²ÿ¨ÿ°ÿ®ÿ§ÿ±ÿ¬ÿÿ­ÿ¤ÿ¯ÿ°ÿ©ÿµÿµÿµÿÆÿ¥ÿ«ÿÿ¦ÿ¹ÿ¯ÿ¨ÿ£ÿªÿµÿ¶ÿ«ÿ±ÿ®ÿ«ÿ«ÿ´ÿ«ÿ°ÿ­ÿ¬ÿ¸ÿµÿ°ÿ©ÿ¢ÿ¦ÿ°ÿ«ÿÿ¦ÿ«ÿªÿ®ÿ©ÿ ÿÿ«ÿ­ÿ¨ÿÿ§ÿ­ÿ¯ÿ§ÿÁÿ¯ÿ´ÿ°ÿ¯ÿ¤ÿ¬ÿ´ÿ¶ÿ»ÿ¨ÿ¥ÿ£ÿ¯ÿÿ¤ÿÿ®ÿµÿ«ÿ­ÿ¥ÿ©ÿµÿ±ÿµÿ°ÿÿÿ§ÿÿÿ´ÿ¶ÿ¶ÿ§ÿÿÿ¢ÿ°ÿ«ÿ¥ÿ­ÿÿ§ÿ ÿ·ÿ­ÿ¯ÿÿ¡ÿÁÿ²ÿ¤ÿ§ÿ ÿ¯ÿ«ÿ¯ÿ«ÿÁÿ´ÿ¯ÿ¶ÿ¾ÿ§ÿ ÿ¬ÿµÿ´ÿ³ÿ¡ÿÿ´ÿ´ÿ¦ÿÿ¥ÿ¤ÿ«ÿªÿ¥ÿ¬ÿºÿ¿ÿ±ÿ²ÿ´ÿÿÿ²ÿ²ÿ«ÿ¯ÿ°ÿ¢ÿ¦ÿ´ÿ©ÿ¡ÿ½ÿ©ÿ¥ÿ£ÿ·ÿ£ÿºÿµÿºÿ¯ÿ£ÿ¾ÿÊÿ°ÿ±ÿÁÿ¸ÿ°ÿ«ÿ²ÿ¸ÿ´ÿ¾ÿ¨ÿ¢ÿ±ÿ¼ÿ©ÿªÿ¬ÿ²ÿ­ÿ°ÿ°ÿ¦ÿ¥ÿµÿ¥ÿÿ ÿ©ÿ±ÿ®ÿÃÿ¾ÿ¬ÿÿ¬ÿ©ÿ ÿªÿ§ÿ©ÿ®ÿ³ÿÏÿ©ÿ´ÿ¶ÿÿÿ§ÿ¨ÿÂÿÿ¾ÿ·ÿ¯ÿ¶ÿ·ÿºÿ§ÿ±ÿ¬ÿ¾ÿ­ÿ­ÿ¬ÿ±ÿ­ÿ«ÿ«ÿ²ÿ°ÿ²ÿ«ÿ¶ÿÀÿ»ÿ²ÿµÿ½ÿ·ÿ©ÿ£ÿ§ÿ­ÿ±ÿ­ÿ¥ÿªÿ¡ÿ¨ÿ°ÿ¬ÿ£ÿ¶ÿ®ÿ­ÿ©ÿÿ£ÿ¶ÿ§ÿÿÿªÿ«ÿ­ÿ·ÿ®ÿ¤ÿ¹ÿ¢ÿÀÿºÿ¤ÿ¤ÿ°ÿ®ÿªÿ®ÿ­ÿ¸ÿ°ÿ¦ÿ¹ÿ¼ÿ«ÿ«ÿ¬ÿ«ÿ§ÿ®ÿ³ÿ«ÿ°ÿ®ÿ¬ÿ¿ÿ¾ÿ§ÿ±ÿ¤ÿ£ÿ¯ÿªÿµÿ¬ÿ´ÿ¨ÿ¦ÿ­ÿ°ÿÿªÿ£ÿ³ÿ´ÿ±ÿ¨ÿ¥ÿ¨ÿÿ£ÿ®ÿ¡ÿ©ÿ¯ÿ±ÿ²ÿ¯ÿ£ÿ¥ÿ§ÿ¦ÿ«ÿ®ÿ·ÿ·ÿ®ÿ®ÿ¶ÿ®ÿ¢ÿ¦ÿ¯ÿ±ÿ¬ÿ®ÿ©ÿÿµÿ¦ÿ­ÿ«ÿ©ÿ¤ÿ¸ÿ³ÿ³ÿ«ÿ¹ÿ²ÿ¥ÿ®ÿ¯ÿ­ÿ¤ÿ©ÿ§ÿ¸ÿ®ÿ±ÿ¯ÿ»ÿµÿ¡ÿ²ÿ´ÿ¹ÿ±ÿÂÿ·ÿµÿºÿ¹ÿÿ¨ÿ´ÿ¬ÿ°ÿ ÿÿ¬ÿ¹ÿ±ÿªÿ¨ÿ¯ÿ¨ÿ¢ÿ¤ÿ±ÿ²ÿ®ÿ©ÿ ÿ£ÿ§ÿÀÿ°ÿ¶ÿ¬ÿ®ÿÿ°ÿ¯ÿ®ÿ·ÿ³ÿ±ÿ®ÿ¢ÿ¥ÿ°ÿ·ÿ¿ÿ±ÿ´ÿ¶ÿ¬ÿ©ÿ ÿÿ¬ÿ¸ÿ±ÿ¬ÿ²ÿ¶ÿ´ÿ³ÿ¸ÿ´ÿ½ÿ¿ÿ·ÿµÿ°ÿ¹ÿ­ÿ°ÿ¦ÿÀÿ¶ÿ»ÿ±ÿ®ÿºÿÿ£ÿ´ÿ°ÿµÿ«ÿ®ÿ¤ÿµÿ¸ÿ®ÿ°ÿ³ÿµÿ®ÿ¤ÿ¨ÿ»ÿ¾ÿ´ÿ¬ÿ­ÿ­ÿ­ÿµÿµÿµÿ¹ÿ®ÿ¦ÿ©ÿ¨ÿ©ÿ¨ÿ°ÿ©ÿµÿ­ÿ¾ÿ¿ÿªÿÿ ÿ£ÿ²ÿÿ©ÿ«ÿ±ÿ¨ÿ¼ÿ¦ÿ­ÿÿ¹ÿ¾ÿ³ÿ³ÿ§ÿ¦ÿ®ÿ±ÿ¬ÿ«ÿ¯ÿ­ÿ¢ÿ§ÿ¶ÿ¨ÿ¢ÿ©ÿªÿ°ÿ¯ÿ¥ÿ£ÿ­ÿ´ÿ¨ÿ²ÿ¯ÿµÿÿ£ÿ²ÿ¯ÿ­ÿ¬ÿ­ÿ´ÿ´ÿ³ÿ·ÿ­ÿ²ÿ¼ÿ¼ÿ®ÿªÿ®ÿ®ÿ®ÿ©ÿ£ÿÿ¡ÿ®ÿ«ÿ­ÿ¦ÿ§ÿ­ÿ©ÿ·ÿ·ÿ¥ÿ¬ÿ«ÿ®ÿÿ£ÿ³ÿÌÿ¹ÿ·ÿµÿÄÿ®ÿ²ÿÿÿ¦ÿµÿ¼ÿ¶ÿ©ÿ¨ÿ¸ÿºÿ­ÿ®ÿ³ÿµÿµÿªÿ¯ÿ³ÿ·ÿ¸ÿ²ÿ°ÿ«ÿ¯ÿ²ÿ¡ÿ¤ÿ¯ÿ®ÿ¨ÿ´ÿ®ÿ­ÿÀÿµÿ·ÿ«ÿ­ÿÿ©ÿ¬ÿ®ÿ·ÿ«ÿ©ÿ­ÿ¡ÿ¬ÿ¸ÿ®ÿ°ÿ«ÿªÿ²ÿ¸ÿ®ÿ»ÿ¶ÿ­ÿ¾ÿ»ÿÿ¯ÿ¹ÿ«ÿ·ÿ¯ÿ±ÿ­ÿ³ÿ®ÿ°ÿ¯ÿ¦ÿÿ±ÿ·ÿ²ÿ²ÿ¨ÿ¦ÿ±ÿ´ÿ¬ÿ°ÿ³ÿ²ÿ§ÿÿÿ£ÿ±ÿ¶ÿ½ÿ¶ÿ§ÿ¨ÿ¶ÿÂÿ±ÿ·ÿ®ÿ¥ÿ³ÿ¸ÿ¬ÿ«ÿ±ÿ¬ÿ­ÿµÿ³ÿ²ÿ´ÿ´ÿµÿ°ÿÍÿÀÿ¯ÿ°ÿ¦ÿ§ÿ§ÿ­ÿÿ¤ÿ°ÿ½ÿªÿ¥ÿ´ÿ·ÿ±ÿ«ÿ¬ÿ©ÿ§ÿ¥ÿ²ÿ®ÿ¦ÿ³ÿ­ÿ³ÿ®ÿ¨ÿ¯ÿ·ÿ¸ÿ¤ÿ«ÿ¹ÿ·ÿ³ÿ¬ÿÿªÿ¢ÿ¤ÿ¯ÿ«ÿµÿ°ÿµÿ¶ÿ«ÿ­ÿ¬ÿ¤ÿ¬ÿ°ÿ«ÿµÿ½ÿµÿ¦ÿ®ÿ¨ÿ¶ÿ¨ÿ¸ÿÿ¶ÿ´ÿºÿ¶ÿ´ÿ´ÿ¯ÿ«ÿ®ÿ¥ÿÿ¤ÿ²ÿ«ÿÿ¨ÿ²ÿ­ÿÿ©ÿ®ÿ¨ÿ¹ÿ±ÿ¥ÿÂÿ»ÿ¾ÿÁÿ»ÿ½ÿ¶ÿ©ÿÿ ÿ¨ÿ°ÿ©ÿ¨ÿ²ÿ¹ÿ³ÿ£ÿ«ÿ±ÿÿ¢ÿÿ«ÿÿ¢ÿ¤ÿÿ ÿ ÿ¢ÿÿÿÿÿÿ£ÿªÿ«ÿ©ÿ§ÿ¦ÿ¦ÿÿÿÿ©ÿÿ ÿ§ÿ¯ÿ±ÿ¬ÿÿ¥ÿ ÿ§ÿ§ÿ¦ÿ£ÿÿ¢ÿ§ÿ¤ÿ¤ÿ¢ÿ¡ÿ¡ÿÿ¦ÿÿªÿ¦ÿ¬ÿ­ÿÿ¢ÿÿ¹ÿÿ¡ÿ¦ÿ²ÿ«ÿ§ÿ«ÿ§ÿ¡ÿ¥ÿ®ÿ«ÿ¦ÿ­ÿ ÿÿÿ¯ÿ ÿ¥ÿ¤ÿ¤ÿ±ÿÿ¡ÿ£ÿÿÿÿÿÿÿÿ¢ÿÿÿÿ«ÿÿÿ£ÿÿ«ÿ¨ÿÿ§ÿÿÿÿÿ©ÿ­ÿ¨ÿ¢ÿ­ÿ§ÿ¦ÿ©ÿªÿÿÿÿ¨ÿ°ÿ¬ÿ«ÿ­ÿ°ÿ¤ÿ¦ÿ¨ÿ¨ÿ¯ÿ³ÿ³ÿ·ÿ¼ÿ¼ÿ¤ÿ¼ÿ©ÿªÿ¯ÿ«ÿµÿ°ÿ·ÿµÿ­ÿÿ¤ÿ¬ÿ¨ÿ©ÿ¦ÿÿ¬ÿ¶ÿ©ÿ¯ÿ¯ÿ¢ÿ±ÿ£ÿ´ÿ®ÿ¶ÿ¯ÿ»ÿ¶ÿ©ÿ¡ÿ¨ÿ±ÿ²ÿ±ÿµÿ¿ÿ«ÿ¬ÿ®ÿ«ÿ¹ÿ®ÿ¯ÿ®ÿÿ±ÿªÿ¦ÿ¬ÿ³ÿµÿ«ÿ©ÿ·ÿ½ÿ±ÿ¦ÿ¶ÿµÿ¨ÿÿ´ÿ´ÿ­ÿ¸ÿ¸ÿ¬ÿ°ÿ±ÿ¦ÿ¬ÿ¸ÿ±ÿ¬ÿ´ÿ¼ÿ»ÿ£ÿÿ«ÿ¦ÿ²ÿ¨ÿ²ÿ±ÿ¨ÿªÿ¨ÿ£ÿ²ÿ´ÿ¤ÿ ÿ²ÿÿ±ÿ·ÿµÿºÿ²ÿ¯ÿ¬ÿºÿ·ÿ¤ÿ«ÿ¿ÿÁÿ¶ÿ¸ÿ±ÿ³ÿÁÿ¶ÿ«ÿªÿ°ÿ¯ÿ­ÿªÿ®ÿ±ÿµÿ¿ÿ»ÿºÿºÿ¤ÿÃÿ¹ÿ·ÿºÿ½ÿ·ÿ±ÿ­ÿ²ÿ­ÿ¡ÿÿ¢ÿ´ÿ´ÿ¬ÿ¦ÿÀÿ³ÿ·ÿ§ÿ­ÿµÿ§ÿ¦ÿ±ÿ¯ÿ¦ÿ­ÿ±ÿ¶ÿ¹ÿ¾ÿ²ÿ¼ÿ§ÿ§ÿ°ÿ¨ÿ¹ÿ³ÿ©ÿ«ÿªÿªÿ§ÿ¨ÿ§ÿ¸ÿ°ÿµÿ§ÿÿ¥ÿ¡ÿ§ÿ¨ÿ¬ÿ­ÿ¡ÿ§ÿ°ÿ´ÿ¶ÿ§ÿ®ÿ¥ÿ°ÿ­ÿ ÿ¬ÿ²ÿ§ÿ£ÿ¨ÿ­ÿ´ÿ§ÿ¬ÿªÿ·ÿÿ²ÿ³ÿ¶ÿ¹ÿ²ÿ¬ÿ«ÿªÿ¬ÿ¹ÿÄÿ¤ÿÿ®ÿÿ°ÿ±ÿ¸ÿ°ÿ®ÿ±ÿ·ÿ¾ÿ¸ÿµÿ¦ÿ¾ÿ¤ÿ¨ÿ«ÿ§ÿ§ÿ¦ÿ¨ÿ®ÿ±ÿ±ÿ±ÿ®ÿÀÿ¨ÿ ÿ±ÿ©ÿ°ÿ­ÿªÿ±ÿ®ÿ©ÿ²ÿªÿÿ«ÿ«ÿ«ÿ¦ÿ´ÿ´ÿ«ÿ¦ÿ³ÿ´ÿ¦ÿ­ÿ¸ÿ¬ÿ®ÿÿ­ÿÃÿ¶ÿºÿ²ÿ¤ÿÿÿ¨ÿ±ÿ¯ÿ±ÿ®ÿ©ÿÿ®ÿ²ÿ¶ÿ¸ÿ³ÿ¸ÿ¿ÿ±ÿ¦ÿ¸ÿ¹ÿ¯ÿ¯ÿµÿ¶ÿ¦ÿ¤ÿ¨ÿ¨ÿ§ÿ¯ÿ¼ÿ±ÿ§ÿ£ÿ§ÿ­ÿ¨ÿ¤ÿ±ÿ³ÿªÿ­ÿ¨ÿ¤ÿ¡ÿ«ÿ¨ÿÿ¯ÿªÿ¤ÿªÿºÿ¾ÿ°ÿ¯ÿªÿ£ÿ³ÿ§ÿ­ÿ«ÿ°ÿºÿ«ÿÿ§ÿÀÿºÿ£ÿÿ­ÿ¬ÿ¨ÿ¯ÿµÿ¶ÿ±ÿ¯ÿµÿ³ÿ³ÿ¯ÿ²ÿ¦ÿ¨ÿ²ÿ°ÿ°ÿ¯ÿ¢ÿ¨ÿ¯ÿºÿÿ¸ÿ»ÿ¾ÿ«ÿ¥ÿ³ÿºÿ²ÿ°ÿ¯ÿ¼ÿ¤ÿ®ÿ²ÿ´ÿ²ÿ¨ÿªÿ»ÿ¸ÿ·ÿºÿ©ÿ¨ÿ¦ÿ¬ÿ­ÿ±ÿ©ÿ¤ÿ¹ÿ®ÿ¸ÿ°ÿ³ÿ³ÿ´ÿ¯ÿ¯ÿ°ÿ±ÿ²ÿ³ÿÿºÿ©ÿ¯ÿ§ÿ·ÿ±ÿ§ÿ­ÿ±ÿ´ÿ¤ÿÃÿÿ«ÿ´ÿ²ÿ°ÿ´ÿ³ÿ¦ÿ©ÿ¯ÿ¢ÿ¤ÿ§ÿ­ÿ¸ÿ²ÿ°ÿ»ÿºÿ¶ÿ¶ÿ±ÿ¯ÿ§ÿ­ÿ¯ÿ±ÿ±ÿªÿ«ÿ¸ÿ¯ÿ±ÿ°ÿ¬ÿ»ÿºÿ±ÿ³ÿªÿÿ§ÿ¢ÿÿ¸ÿ©ÿ¥ÿ©ÿ«ÿ³ÿ®ÿ©ÿ¨ÿ¨ÿ¯ÿ§ÿ«ÿ³ÿ·ÿ¸ÿ¨ÿ¢ÿÿµÿ­ÿ¹ÿ´ÿ±ÿ¶ÿ´ÿºÿºÿ«ÿ¨ÿ§ÿ¯ÿ¯ÿ®ÿ²ÿ²ÿªÿ£ÿ¼ÿÿ©ÿ¯ÿ®ÿ¤ÿ§ÿ¶ÿ©ÿ£ÿ¼ÿ¶ÿ±ÿ¡ÿ¦ÿ¨ÿ ÿ®ÿºÿ¨ÿ¸ÿ²ÿ¥ÿ¨ÿ®ÿ¦ÿÿ²ÿÀÿ«ÿ§ÿ®ÿ²ÿ¬ÿ¬ÿ®ÿ¦ÿªÿ¥ÿ¡ÿ¯ÿ´ÿ®ÿ«ÿ­ÿ¨ÿÿ«ÿªÿ«ÿ­ÿ¹ÿ½ÿµÿ³ÿÃÿ¾ÿ¶ÿ¯ÿÀÿÄÿ¹ÿ²ÿ¬ÿ²ÿ´ÿ¬ÿ¥ÿ¨ÿ ÿ·ÿµÿ­ÿ©ÿ®ÿ¯ÿÿºÿÿªÿ²ÿ±ÿ´ÿ¹ÿµÿ·ÿµÿ¦ÿ¨ÿ¬ÿ°ÿ°ÿ±ÿ´ÿ²ÿ¨ÿÿ­ÿ¯ÿ·ÿ¸ÿ¬ÿ¨ÿ¸ÿ¹ÿ®ÿ­ÿ­ÿ¦ÿ¦ÿ¥ÿ¥ÿ¤ÿ¢ÿ«ÿ¡ÿ¤ÿÿ¤ÿ¥ÿ§ÿ¤ÿÿÿÿÿÿÿ£ÿ®ÿ¨ÿ ÿ¢ÿ¤ÿ£ÿÿÿÿÿÿÿÿÿÿÿ¥ÿ¥ÿÿÿ ÿ§ÿ¯ÿ¬ÿ¤ÿ°ÿ¦ÿ¢ÿ ÿ¥ÿ³ÿ³ÿ³ÿ¶ÿ§ÿ°ÿÿªÿ¸ÿµÿ§ÿ¤ÿ²ÿ¼ÿ°ÿÿ¡ÿ®ÿªÿ°ÿµÿ°ÿ²ÿ´ÿ²ÿÁÿ¯ÿÿÿ¤ÿ¡ÿ©ÿ­ÿ±ÿ¶ÿ¹ÿÀÿ½ÿµÿ°ÿ§ÿ²ÿ·ÿ¶ÿ¬ÿ¤ÿ­ÿ½ÿ¼ÿ´ÿ·ÿ¦ÿ¯ÿ¾ÿ¹ÿ²ÿ²ÿ¶ÿ·ÿ¹ÿ¸ÿªÿ¦ÿ±ÿ°ÿ°ÿ­ÿ§ÿ¬ÿ·ÿ·ÿ¤ÿ«ÿ½ÿ²ÿ°ÿ±ÿ¬ÿ¯ÿºÿ°ÿ§ÿ´ÿ¬ÿ´ÿ²ÿªÿµÿ½ÿ·ÿ·ÿ¸ÿ«ÿµÿºÿ­ÿ¾ÿÀÿ³ÿµÿ¸ÿ¦ÿÿ±ÿ²ÿ°ÿªÿ°ÿ²ÿ°ÿ²ÿ³ÿ³ÿ´ÿ­ÿ²ÿ»ÿ¼ÿÄÿ´ÿ¡ÿ±ÿ¸ÿµÿ°ÿ§ÿ§ÿ½ÿ¶ÿ¥ÿ°ÿ®ÿ­ÿ¶ÿªÿ«ÿ­ÿ¨ÿ¶ÿ¯ÿ¶ÿÆÿ²ÿ®ÿ¯ÿÀÿ¾ÿ·ÿ³ÿ®ÿ¸ÿÂÿ®ÿ¬ÿ­ÿ ÿ´ÿ¼ÿ³ÿ­ÿ¬ÿªÿ²ÿÅÿ³ÿ±ÿ»ÿ¶ÿ©ÿ»ÿ¬ÿ¨ÿ±ÿ¯ÿºÿÎÿ®ÿ³ÿÿÃÿ²ÿ®ÿ±ÿ±ÿ®ÿ³ÿµÿ¬ÿªÿ¹ÿÂÿ«ÿ¡ÿ­ÿ¯ÿ¸ÿ½ÿ°ÿ±ÿ¶ÿµÿ³ÿ ÿÿªÿ¡ÿ³ÿ«ÿ­ÿµÿ¹ÿ·ÿ±ÿ¬ÿ¬ÿ³ÿ¾ÿµÿ´ÿ¾ÿ²ÿ³ÿ²ÿ¹ÿÅÿÆÿ°ÿ£ÿ¨ÿ§ÿµÿ¢ÿ±ÿÀÿ¬ÿ¼ÿ±ÿ­ÿ®ÿ°ÿ®ÿ³ÿ¶ÿ³ÿ¹ÿ·ÿ¬ÿ®ÿºÿÁÿ²ÿ®ÿ±ÿ®ÿ¯ÿ¼ÿºÿ§ÿ®ÿ§ÿÿ³ÿÿ¤ÿ»ÿ³ÿ´ÿ¬ÿ²ÿ·ÿ·ÿºÿµÿ¸ÿ­ÿ¦ÿ¦ÿ¡ÿ»ÿ¦ÿ»ÿ³ÿ«ÿ¾ÿ·ÿªÿ·ÿ°ÿÄÿ¸ÿ¨ÿ¸ÿ¾ÿ¡ÿ¹ÿ­ÿ¶ÿµÿ©ÿÿ¢ÿµÿ¼ÿ©ÿÿ·ÿ·ÿ«ÿÉÿÁÿ½ÿ±ÿ¬ÿ«ÿ·ÿ½ÿµÿªÿÿ¡ÿÿ½ÿ«ÿ«ÿ³ÿ¸ÿ²ÿ±ÿ»ÿÅÿºÿ°ÿ¶ÿ·ÿ°ÿ¬ÿÿ£ÿµÿ²ÿ«ÿ¦ÿ«ÿ³ÿªÿ­ÿ±ÿ³ÿ´ÿ­ÿ¤ÿÿªÿ¯ÿ·ÿµÿ°ÿ³ÿ²ÿ²ÿ¼ÿ·ÿ«ÿ³ÿ¹ÿ°ÿ¨ÿ¤ÿ¸ÿ¬ÿÿ³ÿÃÿÇÿ»ÿ¹ÿÇÿ¸ÿªÿ°ÿµÿ±ÿ®ÿ«ÿªÿ¥ÿ§ÿ±ÿ¬ÿºÿµÿ«ÿ·ÿ©ÿ°ÿ´ÿªÿªÿºÿ¿ÿ°ÿ¬ÿ´ÿ´ÿµÿÿ¥ÿ¶ÿµÿ­ÿ»ÿËÿ½ÿ¿ÿ·ÿ©ÿªÿ¬ÿ¦ÿ¯ÿ¹ÿ¤ÿ©ÿ³ÿ®ÿ¤ÿ³ÿ¦ÿ´ÿ·ÿ¹ÿ¦ÿ¡ÿµÿ´ÿ©ÿ¬ÿ°ÿ»ÿ»ÿ¡ÿ¸ÿ¸ÿ¶ÿËÿÿ°ÿ¯ÿÿ«ÿ´ÿµÿ½ÿºÿ³ÿ­ÿ«ÿ°ÿ­ÿ¸ÿ¹ÿ­ÿ¡ÿºÿ®ÿ±ÿ­ÿ±ÿ¬ÿ¢ÿ£ÿÿÿ¤ÿ¬ÿ«ÿ¯ÿ³ÿªÿÿÿÿÿ«ÿÿÿÿ¬ÿ¥ÿ¢ÿ¢ÿÿ£ÿ§ÿ¡ÿ ÿ©ÿ±ÿ¬ÿ¨ÿ©ÿ¢ÿ ÿ£ÿ¤ÿ°ÿ¡ÿµÿ²ÿ­ÿ°ÿ¯ÿ«ÿ¬ÿ¤ÿÿ¥ÿ­ÿ¢ÿ¡ÿªÿ­ÿÿ¡ÿ¨ÿ¹ÿ°ÿ¦ÿÿ¢ÿ£ÿ¥ÿ²ÿ§ÿ¬ÿ²ÿ®ÿªÿ¬ÿ®ÿ¦ÿ ÿ«ÿªÿ­ÿÿ©ÿÿµÿ°ÿ¨ÿ«ÿÿÿ©ÿ¢ÿ§ÿªÿ©ÿ¨ÿÿÿÿÿ©ÿ¥ÿ®ÿ´ÿ°ÿ¤ÿÿÿ¬ÿ¤ÿ¦ÿ£ÿ«ÿ¬ÿ±ÿ¦ÿ¢ÿÿÿÿÿÿÿ¨ÿ®ÿ³ÿ³ÿ§ÿÿÿÿ¢ÿ¿ÿ±ÿµÿ³ÿ³ÿÀÿ»ÿºÿ¹ÿ»ÿ¹ÿµÿ½ÿÀÿ³ÿ¦ÿ ÿ«ÿ¨ÿ®ÿÀÿ¥ÿ®ÿÃÿ£ÿµÿ§ÿ¦ÿ´ÿ¤ÿ­ÿ°ÿ²ÿ¸ÿ²ÿ¤ÿ§ÿ¨ÿ©ÿ¸ÿ«ÿ«ÿ¾ÿ§ÿ±ÿ§ÿ¦ÿ¡ÿ«ÿ­ÿ ÿ§ÿ®ÿÿÿ¶ÿ¼ÿµÿ²ÿ¯ÿ®ÿ«ÿ©ÿªÿªÿ¯ÿ³ÿ®ÿ±ÿµÿ³ÿ¯ÿ¥ÿ°ÿ­ÿ½ÿ¨ÿ­ÿÿÿºÿ»ÿ´ÿ¬ÿ¬ÿ©ÿ³ÿ¾ÿ¹ÿ³ÿ­ÿ¬ÿ¨ÿÿ¤ÿ°ÿºÿ¹ÿÿªÿºÿ·ÿ¯ÿ·ÿÿµÿ¸ÿ³ÿªÿ¬ÿ²ÿ¬ÿ¦ÿ­ÿ¸ÿ²ÿ¯ÿºÿµÿ¥ÿ§ÿµÿ·ÿ¯ÿ©ÿ¤ÿ©ÿ±ÿ¦ÿ§ÿ¢ÿ½ÿ·ÿ¬ÿ®ÿ°ÿµÿ­ÿ©ÿ«ÿ®ÿ²ÿ«ÿ·ÿ¿ÿ¸ÿ»ÿÁÿ¾ÿ«ÿ ÿ­ÿ¬ÿ±ÿºÿ³ÿ­ÿ·ÿ¶ÿ³ÿ­ÿ¶ÿ½ÿÆÿÇÿ¡ÿ¹ÿ±ÿ¿ÿ¬ÿ²ÿªÿ­ÿ°ÿ´ÿ²ÿ®ÿ¨ÿ±ÿ´ÿµÿ¯ÿ¡ÿªÿ³ÿ­ÿ¦ÿ¤ÿ¢ÿªÿ¿ÿ®ÿ¨ÿÿ³ÿ ÿ°ÿ§ÿ²ÿ¨ÿ¸ÿÁÿ­ÿªÿÿÿ¯ÿÿ¨ÿµÿ½ÿ½ÿ¯ÿ¦ÿ°ÿ·ÿ«ÿªÿ®ÿ®ÿ¯ÿ§ÿ°ÿ³ÿ¬ÿºÿ·ÿ°ÿÿ«ÿ¥ÿ·ÿÁÿ®ÿÀÿ²ÿ°ÿ­ÿ¥ÿ«ÿ®ÿ§ÿ¨ÿ¯ÿ®ÿ¨ÿ°ÿµÿµÿ²ÿ¯ÿ®ÿ«ÿ¾ÿ¼ÿÿ«ÿ´ÿ±ÿ´ÿ ÿ²ÿ®ÿ¤ÿ±ÿÿ³ÿ«ÿ¼ÿ±ÿºÿ´ÿ¤ÿÿÿ¯ÿ©ÿ®ÿ»ÿ³ÿ¬ÿ¦ÿ£ÿ¥ÿ²ÿ´ÿ¯ÿ·ÿ´ÿ¨ÿ¤ÿ§ÿ©ÿ³ÿ§ÿÿ¥ÿ§ÿ³ÿ³ÿ¤ÿÀÿ¯ÿ´ÿµÿ¨ÿ£ÿ¨ÿ¥ÿ«ÿªÿÿ«ÿ¬ÿ¯ÿ¬ÿ¡ÿ°ÿ´ÿ®ÿ ÿÿ¤ÿ©ÿ¦ÿ¨ÿ­ÿ°ÿ®ÿ¨ÿ®ÿ´ÿ¦ÿ©ÿ¡ÿ´ÿ´ÿ§ÿ©ÿ±ÿ¥ÿ³ÿ¯ÿºÿµÿ¡ÿ«ÿ²ÿ²ÿ«ÿÆÿ®ÿ§ÿ¡ÿ¨ÿ«ÿ°ÿ´ÿ°ÿ¨ÿ²ÿ»ÿ¸ÿ²ÿ­ÿ©ÿ£ÿ¤ÿ­ÿªÿ¨ÿ¬ÿ±ÿÃÿÄÿ¸ÿ³ÿ±ÿ²ÿ§ÿ­ÿ±ÿ±ÿ±ÿµÿ³ÿ«ÿºÿ®ÿ¶ÿ«ÿªÿ«ÿ¬ÿ¶ÿ¬ÿ«ÿ­ÿ·ÿ«ÿ¯ÿ«ÿ¬ÿ°ÿ¬ÿ«ÿ¥ÿ¤ÿ¦ÿ±ÿ·ÿ®ÿ§ÿÿ¤ÿµÿ¹ÿÃÿÇÿ°ÿ²ÿ»ÿ¹ÿ²ÿÀÿ®ÿ­ÿ¬ÿÿ¨ÿ»ÿºÿ¯ÿ³ÿºÿ¥ÿªÿ¼ÿ ÿ¿ÿÀÿ²ÿ²ÿ°ÿ³ÿµÿ©ÿµÿ¶ÿ¯ÿ¶ÿ»ÿ­ÿ¡ÿ«ÿ¬ÿ¥ÿ¨ÿ²ÿ¶ÿ­ÿ¬ÿ§ÿ³ÿ®ÿ©ÿ­ÿ»ÿ´ÿ¶ÿÿ²ÿ©ÿ§ÿ²ÿ¬ÿ«ÿªÿ¯ÿ¸ÿ·ÿ¼ÿ­ÿ«ÿ´ÿ³ÿ ÿ§ÿ»ÿ¯ÿ²ÿ¯ÿ°ÿ¸ÿ³ÿ®ÿªÿ©ÿ³ÿ·ÿ¼ÿ²ÿ«ÿ²ÿ¹ÿ¾ÿºÿ³ÿ°ÿ´ÿ­ÿ«ÿ®ÿ±ÿ°ÿ¯ÿ¯ÿ¯ÿ¬ÿ¶ÿ¹ÿ²ÿ¬ÿ­ÿ­ÿ¼ÿ®ÿËÿ»ÿ¸ÿµÿ¬ÿ·ÿ«ÿ¨ÿ¸ÿ¾ÿ°ÿ£ÿ®ÿ¸ÿ·ÿ²ÿ¹ÿ«ÿ°ÿ³ÿ²ÿ­ÿ³ÿ¸ÿ©ÿ©ÿ´ÿ¶ÿ®ÿ¤ÿ­ÿ¶ÿµÿ³ÿ®ÿ°ÿ±ÿ´ÿ»ÿ±ÿ ÿ¥ÿ¡ÿ§ÿ²ÿ³ÿ°ÿ¢ÿ§ÿ±ÿ¼ÿ¸ÿ¥ÿ²ÿ¤ÿ¡ÿ£ÿ°ÿ¼ÿÿÿµÿÁÿ¶ÿ¼ÿÄÿ»ÿ£ÿ§ÿ°ÿ®ÿ¤ÿªÿ²ÿ³ÿ³ÿ¤ÿÿ©ÿ±ÿ­ÿ§ÿ©ÿ­ÿªÿ£ÿ£ÿ§ÿ¬ÿ¨ÿ°ÿ¼ÿ¾ÿ¼ÿ±ÿ­ÿ²ÿ®ÿªÿ¼ÿ°ÿ¸ÿ½ÿ²ÿªÿ ÿ¯ÿ·ÿ«ÿÿ°ÿ¶ÿ£ÿ«ÿ¸ÿ­ÿ·ÿ¸ÿ´ÿ¢ÿ©ÿ§ÿµÿÅÿ°ÿªÿ¼ÿ°ÿ¦ÿÿÿ°ÿ±ÿ©ÿ¤ÿ¥ÿ®ÿ°ÿ²ÿ­ÿ¶ÿ·ÿ¥ÿ±ÿ»ÿ¦ÿ¨ÿ³ÿµÿ²ÿÿÿ«ÿ²ÿ§ÿ©ÿ¬ÿ¬ÿ«ÿ§ÿ¦ÿ¿ÿ­ÿ¬ÿªÿ¥ÿ®ÿ²ÿÅÿµÿ§ÿ·ÿ®ÿªÿ©ÿ¬ÿ°ÿ°ÿ¬ÿ©ÿÿÿ¤ÿ§ÿÿÿ«ÿ³ÿ·ÿ¸ÿ¨ÿ¥ÿ¶ÿ®ÿ¦ÿ¨ÿ¦ÿ¨ÿ¥ÿ¶ÿ²ÿªÿµÿ¼ÿ¸ÿÂÿ®ÿªÿ¹ÿ¿ÿ¨ÿ¶ÿ¨ÿ§ÿ¾ÿ°ÿ¤ÿÿ­ÿ³ÿ¶ÿ½ÿ«ÿ®ÿ¦ÿ¯ÿ³ÿªÿÿ©ÿ¬ÿ£ÿÿÿ±ÿ»ÿ»ÿ¹ÿªÿ·ÿÃÿ±ÿ§ÿ¤ÿ¬ÿ±ÿ¶ÿ·ÿ·ÿÂÿ©ÿ©ÿÿ¦ÿ²ÿ·ÿ¡ÿÿªÿ ÿÀÿµÿÿ¤ÿ¢ÿ¬ÿ¿ÿ´ÿµÿ¸ÿ¨ÿ·ÿÿ«ÿ«ÿ±ÿ¥ÿ¹ÿ¶ÿ³ÿ´ÿ±ÿ¥ÿ¡ÿ®ÿ¶ÿ·ÿ°ÿ¨ÿ¨ÿ§ÿ¥ÿ§ÿ¯ÿ±ÿ°ÿ³ÿ­ÿºÿ¿ÿ©ÿ¢ÿ¨ÿ¢ÿÿªÿÀÿ¶ÿ°ÿ°ÿ²ÿ®ÿ³ÿÿ­ÿ²ÿ¿ÿ¯ÿ§ÿ­ÿ¯ÿ§ÿÿªÿ´ÿ¸ÿªÿ­ÿ±ÿ°ÿ¿ÿ³ÿ¨ÿ«ÿ­ÿ´ÿµÿ¸ÿ³ÿ®ÿ³ÿ»ÿ®ÿ¤ÿªÿ²ÿ½ÿ¸ÿ°ÿ¬ÿ®ÿ¹ÿªÿ­ÿ°ÿ¡ÿ£ÿÿ¹ÿ«ÿ¤ÿÿ³ÿµÿ«ÿ²ÿ¨ÿ¹ÿ»ÿµÿ¼ÿ¸ÿµÿÿ¬ÿªÿ¤ÿ®ÿ¸ÿ²ÿ¬ÿºÿ±ÿ±ÿ¶ÿ´ÿ³ÿ´ÿµÿ¯ÿ®ÿ¬ÿªÿ½ÿÃÿ®ÿ¬ÿ²ÿ°ÿ¬ÿ­ÿ©ÿ©ÿ®ÿ°ÿÿÿ´ÿ¨ÿ¯ÿ¬ÿ³ÿ³ÿ²ÿÿ½ÿ¬ÿÿ¶ÿ­ÿ¹ÿ§ÿ¨ÿÁÿÄÿ¼ÿºÿ¯ÿªÿ·ÿ¬ÿÿÿ¯ÿ±ÿ³ÿµÿ­ÿ¯ÿ´ÿ®ÿªÿ±ÿ¶ÿ¼ÿ·ÿ°ÿ·ÿ¯ÿ½ÿ­ÿªÿ§ÿ®ÿ¶ÿ·ÿ±ÿ°ÿ©ÿ©ÿ¯ÿ³ÿ®ÿ¯ÿ¨ÿ®ÿµÿ¬ÿ©ÿªÿ«ÿÿ¢ÿ®ÿ§ÿ¦ÿ¸ÿ»ÿ±ÿ¯ÿ®ÿ®ÿµÿµÿ¨ÿªÿ´ÿ­ÿ®ÿ¢ÿÿ²ÿÿ¥ÿÆÿ½ÿµÿ ÿ¨ÿ¹ÿ´ÿ«ÿÈÿ¬ÿ§ÿÿ¡ÿ§ÿ ÿ¦ÿÀÿªÿ°ÿ®ÿ¼ÿ¶ÿ¢ÿµÿ°ÿ±ÿ°ÿ­ÿ«ÿ¬ÿ´ÿ¤ÿ¥ÿ·ÿ¢ÿ§ÿµÿ¸ÿºÿ³ÿ¦ÿÿªÿ±ÿ¯ÿ·ÿ±ÿ³ÿ ÿ¦ÿ­ÿ¨ÿ²ÿ³ÿªÿ½ÿ®ÿ¨ÿ¦ÿ¦ÿ«ÿ°ÿ¬ÿ¢ÿ®ÿ·ÿ°ÿ³ÿ«ÿ¤ÿ¯ÿªÿ ÿ©ÿ¿ÿ¹ÿ·ÿ²ÿ²ÿ·ÿ·ÿ³ÿªÿ¼ÿ²ÿ§ÿºÿÆÿ¸ÿ·ÿ³ÿ¢ÿ¦ÿ®ÿªÿ­ÿ¯ÿªÿ¯ÿ·ÿ¯ÿªÿµÿ¯ÿ¬ÿ³ÿ­ÿ¬ÿ²ÿ¬ÿ±ÿ½ÿ·ÿÀÿÀÿ¬ÿ¬ÿ³ÿ»ÿµÿÿ­ÿ§ÿ±ÿ¬ÿ¾ÿÁÿ¬ÿÀÿ·ÿ¿ÿ¶ÿ¼ÿªÿ¨ÿ®ÿ¹ÿ¸ÿ§ÿ¨ÿªÿ¨ÿ·ÿ¿ÿµÿµÿ¼ÿ­ÿ ÿ¦ÿ¼ÿÃÿÀÿ°ÿµÿ¤ÿ¶ÿµÿ®ÿ¦ÿ¹ÿ«ÿµÿ¶ÿ·ÿ±ÿÃÿ²ÿ¨ÿ¥ÿ®ÿ¯ÿ¯ÿ´ÿ¯ÿ¬ÿªÿ¢ÿªÿ²ÿ®ÿ¸ÿµÿ²ÿ©ÿ§ÿ³ÿ®ÿ´ÿ´ÿ§ÿ¶ÿ¬ÿºÿºÿ»ÿ·ÿ°ÿ±ÿµÿµÿ±ÿµÿ»ÿ²ÿ¡ÿÿ®ÿºÿ¨ÿ¨ÿ³ÿ±ÿ¯ÿ°ÿ©ÿ¢ÿ§ÿ´ÿ±ÿ§ÿ¬ÿªÿÇÿ¯ÿµÿ¸ÿ»ÿ¯ÿ¨ÿ­ÿ´ÿªÿ¥ÿ®ÿ ÿ¢ÿ»ÿ·ÿ»ÿ½ÿ¶ÿ«ÿ©ÿµÿ­ÿ§ÿÄÿ¶ÿ®ÿ«ÿºÿ§ÿÿ§ÿ©ÿ°ÿ¨ÿ¦ÿ¶ÿ°ÿ·ÿ»ÿ®ÿ«ÿ§ÿ£ÿ²ÿ»ÿ¹ÿ¼ÿ´ÿ·ÿ«ÿ°ÿ«ÿ¾ÿ¯ÿ¿ÿÀÿ¹ÿ¯ÿ·ÿ°ÿ¢ÿªÿ´ÿ­ÿ¦ÿ¤ÿ¬ÿ­ÿ¤ÿªÿ¶ÿµÿ­ÿ«ÿ©ÿ¢ÿ­ÿ­ÿ³ÿÆÿ»ÿ¥ÿ§ÿ§ÿ­ÿ ÿ ÿªÿ¦ÿ¨ÿ«ÿ©ÿÿ¦ÿ¶ÿ°ÿ­ÿ«ÿ¶ÿÿÿÿ§ÿÿÿ©ÿ¢ÿ¢ÿÿÿ¤ÿ ÿ¦ÿÿ¡ÿ¢ÿ®ÿ®ÿÿÿÿµÿ£ÿÿÿ¥ÿ©ÿÿ£ÿÿ£ÿÿ«ÿ¹ÿÿ«ÿ¡ÿ¡ÿ§ÿ¥ÿ£ÿ¨ÿÿÿÿÿÿ£ÿªÿÿ¨ÿ§ÿ©ÿÿÿ«ÿ§ÿ¦ÿÿÿÿ«ÿ²ÿ¯ÿ¥ÿ£ÿ§ÿ ÿ ÿªÿ©ÿ¯ÿÿ ÿ£ÿ¦ÿ£ÿ°ÿ¡ÿÿ²ÿ«ÿ¡ÿ ÿÿÿÿÿ¥ÿ©ÿ¢ÿÿ¢ÿÿÿ¦ÿ¯ÿÿ§ÿÿ­ÿÿÿ®ÿÿ¥ÿ©ÿÿÿ¬ÿ­ÿ¯ÿ¸ÿ«ÿ§ÿ¢ÿ¥ÿ«ÿ¬ÿ£ÿÿ¤ÿ¤ÿ³ÿºÿ¯ÿ£ÿªÿ¬ÿ­ÿ±ÿ¥ÿÿ®ÿ¿ÿ±ÿªÿ¤ÿ ÿÿÿ£ÿ¤ÿ§ÿ§ÿ¹ÿ»ÿ«ÿµÿ¯ÿ¥ÿ©ÿ¥ÿÿ¦ÿ³ÿ®ÿ±ÿªÿµÿ¶ÿ¥ÿÁÿ¯ÿ¯ÿ´ÿ·ÿ«ÿªÿ£ÿ¬ÿ³ÿ¦ÿ«ÿºÿ´ÿ¢ÿ³ÿ ÿ§ÿ§ÿ¤ÿÀÿ®ÿ£ÿ±ÿ¤ÿ©ÿ²ÿ°ÿ³ÿ·ÿ±ÿ±ÿ²ÿ ÿ¡ÿ¶ÿ±ÿ¬ÿªÿ°ÿ°ÿ©ÿ§ÿ­ÿ²ÿ¶ÿ¯ÿ­ÿ°ÿ®ÿ²ÿ¡ÿµÿ¼ÿªÿ ÿ«ÿºÿ²ÿ§ÿ¤ÿ¥ÿ°ÿªÿ£ÿ£ÿ©ÿ´ÿ­ÿ¨ÿ©ÿ·ÿÿ¯ÿÀÿ»ÿ¼ÿ´ÿ©ÿ¹ÿµÿ°ÿ­ÿÿ¥ÿ·ÿ¬ÿµÿµÿ±ÿÊÿ ÿ¨ÿ©ÿ¼ÿ«ÿÿÿ©ÿ±ÿ¶ÿ¶ÿ¯ÿ°ÿ®ÿ¬ÿÃÿºÿ¬ÿÿ±ÿ¼ÿ±ÿ°ÿ³ÿ­ÿ¢ÿ£ÿªÿ²ÿÉÿ¹ÿ¡ÿÃÿ±ÿ³ÿ¢ÿ«ÿ¦ÿ ÿ±ÿ¹ÿ©ÿ¥ÿ­ÿªÿ«ÿ¯ÿ°ÿ©ÿ¥ÿ¦ÿ°ÿ¡ÿªÿ­ÿµÿ¶ÿ«ÿ¬ÿ±ÿ¨ÿ©ÿÿ¦ÿªÿ¯ÿªÿµÿ¯ÿ£ÿ­ÿ«ÿ¯ÿ­ÿ©ÿºÿ­ÿªÿ¬ÿ³ÿÿÿ¤ÿ¤ÿ ÿ¼ÿ¸ÿ°ÿ±ÿ¬ÿªÿ©ÿ¦ÿ¦ÿ°ÿ§ÿ³ÿ¹ÿ±ÿ°ÿ±ÿºÿ¼ÿ´ÿ©ÿ¨ÿ¹ÿ¬ÿ«ÿ³ÿ¬ÿ¦ÿÿ¬ÿ¨ÿ·ÿ¬ÿÿÿ©ÿµÿ«ÿ¤ÿ³ÿ¥ÿ·ÿ§ÿ«ÿ©ÿ©ÿ²ÿ³ÿ³ÿ»ÿ¹ÿ¹ÿÁÿ´ÿ­ÿ¬ÿ¡ÿ¬ÿºÿ¸ÿ·ÿ¬ÿ¢ÿ¤ÿ§ÿ¥ÿ¶ÿ°ÿ§ÿªÿ´ÿ³ÿ­ÿ¥ÿ¦ÿ¨ÿ¤ÿ¦ÿ»ÿ¶ÿ¡ÿ¡ÿ²ÿ­ÿ¥ÿ¬ÿ¯ÿ°ÿ®ÿ¬ÿ±ÿ³ÿ¬ÿ«ÿ­ÿ§ÿ¡ÿ³ÿ¬ÿ¬ÿ´ÿ¬ÿ¬ÿ¹ÿ¸ÿ¹ÿºÿ¹ÿ¤ÿÿ¦ÿ§ÿ²ÿ¸ÿºÿ²ÿªÿ°ÿ®ÿ¬ÿ¦ÿ­ÿµÿ­ÿ¤ÿ¢ÿµÿ¶ÿ³ÿ¶ÿ¦ÿ¨ÿ³ÿ²ÿ«ÿ§ÿÿÿÿ­ÿ¹ÿ¶ÿ«ÿ±ÿ±ÿ©ÿ²ÿ¢ÿ«ÿ£ÿ©ÿ´ÿ°ÿ§ÿ°ÿÀÿ¯ÿ§ÿ­ÿµÿ³ÿ­ÿ®ÿµÿ¯ÿ¦ÿªÿ¬ÿªÿ¶ÿ¨ÿ¢ÿ­ÿ®ÿºÿ¸ÿ¯ÿ£ÿÿÿ§ÿ®ÿÿÿ£ÿªÿ¨ÿµÿ±ÿ©ÿ±ÿ®ÿ¡ÿ¼ÿÿ±ÿ¶ÿ°ÿªÿ©ÿ·ÿÀÿµÿ³ÿ·ÿ®ÿÿ¸ÿ¶ÿ«ÿ²ÿªÿ£ÿ­ÿ¥ÿµÿ±ÿ´ÿ¨ÿ°ÿ­ÿ®ÿ¶ÿºÿ»ÿ¶ÿ£ÿ±ÿÄÿªÿ£ÿ»ÿ´ÿ¹ÿÁÿ´ÿ·ÿÿ²ÿ«ÿ²ÿ¼ÿ·ÿ§ÿ©ÿ­ÿ©ÿ®ÿ§ÿÿ¤ÿ«ÿ¢ÿ±ÿ´ÿ§ÿ«ÿºÿ¥ÿ°ÿ¶ÿ£ÿ¤ÿ­ÿ®ÿ°ÿ°ÿ¯ÿ°ÿ¯ÿµÿ¬ÿ¤ÿÿ«ÿ¨ÿ­ÿ²ÿ£ÿ°ÿ¬ÿ»ÿºÿ¦ÿ®ÿ´ÿ¬ÿ¥ÿ£ÿ¤ÿ­ÿ­ÿ°ÿ¬ÿ­ÿ¸ÿ¹ÿ°ÿ©ÿ¬ÿ«ÿ¶ÿÂÿÂÿ¬ÿ ÿ´ÿ¼ÿ°ÿ·ÿÆÿºÿ¥ÿ©ÿ®ÿ­ÿ­ÿ±ÿ±ÿ®ÿ±ÿ»ÿ¬ÿÿ¡ÿÿ©ÿ±ÿ«ÿ°ÿ«ÿ¼ÿ³ÿ©ÿ¤ÿ¥ÿ¢ÿ¢ÿ­ÿ²ÿ¦ÿ¯ÿ¯ÿ­ÿ¦ÿªÿ·ÿ¹ÿ±ÿ¶ÿ¨ÿ±ÿ³ÿ¬ÿ§ÿ¨ÿ§ÿ¢ÿªÿ®ÿÿ³ÿ±ÿ¯ÿ¹ÿ²ÿ¡ÿ´ÿ±ÿ£ÿ«ÿ¬ÿ²ÿ±ÿ«ÿ©ÿ¶ÿÏÿÀÿ£ÿ®ÿ®ÿ±ÿµÿ®ÿ¯ÿ­ÿÿ¤ÿªÿ¨ÿÀÿ¬ÿ­ÿ¹ÿ¼ÿÊÿ§ÿ°ÿ³ÿ­ÿ¨ÿ«ÿ¯ÿ¯ÿ«ÿ«ÿ¯ÿ­ÿ­ÿ¥ÿ­ÿ±ÿ¨ÿªÿ¾ÿ¤ÿ²ÿºÿ¬ÿ»ÿ¯ÿÿ¦ÿ±ÿ»ÿ·ÿ§ÿ«ÿ±ÿ¯ÿ¦ÿ¥ÿ­ÿªÿ©ÿ°ÿ¬ÿ¥ÿ¨ÿ«ÿ¡ÿÿÿÿÿÿÿ¥ÿ§ÿ«ÿ«ÿ¤ÿ¥ÿ¦ÿ¤ÿÿÿÿÿÿÿÿÿ¤ÿÿ ÿÿÿÿÿ£ÿ©ÿ§ÿ¡ÿ®ÿ®ÿ¨ÿ¥ÿ¦ÿ¶ÿ¼ÿ²ÿ´ÿªÿ£ÿÿÿ±ÿ»ÿ°ÿ£ÿ¨ÿ·ÿµÿ§ÿ¢ÿ¦ÿ¤ÿªÿ­ÿ³ÿ¸ÿ¸ÿ²ÿ§ÿ¦ÿ£ÿ¦ÿ¯ÿ³ÿ¬ÿ­ÿ³ÿ·ÿ´ÿ°ÿ»ÿ«ÿ«ÿ¦ÿ°ÿ®ÿ«ÿ®ÿ°ÿ¶ÿ¿ÿ´ÿµÿºÿºÿ¢ÿ§ÿ«ÿ«ÿ»ÿ²ÿ½ÿÅÿ²ÿ«ÿ ÿ¬ÿ¯ÿ³ÿ³ÿ¨ÿ¹ÿ¶ÿ±ÿ¥ÿ¯ÿ¡ÿ¨ÿ¶ÿ¬ÿÿ¢ÿµÿ¶ÿ´ÿªÿ±ÿªÿ©ÿ©ÿ³ÿ»ÿ¸ÿ¶ÿµÿªÿÁÿ¸ÿ£ÿ¼ÿ¼ÿ²ÿ±ÿ¹ÿ¼ÿ¯ÿ¯ÿ±ÿ®ÿ¨ÿ²ÿ¸ÿ·ÿµÿ·ÿ¸ÿµÿ²ÿ³ÿ¬ÿ¸ÿ¼ÿ»ÿ¨ÿ²ÿ¦ÿ¡ÿ·ÿ®ÿ£ÿÀÿ¯ÿÀÿºÿ±ÿ¶ÿ»ÿ·ÿ±ÿ®ÿ­ÿ¸ÿµÿ±ÿ»ÿ¾ÿ´ÿÀÿÁÿÃÿ·ÿªÿ°ÿ¬ÿ¯ÿ²ÿ®ÿ©ÿ¥ÿ«ÿµÿ¶ÿ®ÿ­ÿ³ÿ³ÿ³ÿ¸ÿ³ÿÅÿ±ÿ¼ÿºÿ¸ÿÁÿ´ÿ¨ÿ¹ÿ¿ÿ²ÿ±ÿ¹ÿ£ÿ¬ÿ©ÿ°ÿªÿ°ÿ¶ÿµÿ±ÿ¯ÿ¶ÿÂÿ¦ÿ¦ÿ°ÿ°ÿ¼ÿ¯ÿ·ÿ´ÿ¤ÿ§ÿ±ÿ°ÿ½ÿ±ÿ©ÿ»ÿ°ÿ¬ÿ·ÿµÿªÿ¨ÿªÿ¨ÿ­ÿ³ÿªÿ¯ÿ¼ÿ¹ÿ¹ÿ¶ÿ»ÿ»ÿÄÿ¿ÿ®ÿ³ÿ³ÿ´ÿ´ÿ¯ÿµÿ´ÿ±ÿ³ÿªÿ¨ÿ¬ÿ±ÿ¶ÿ³ÿ«ÿ¸ÿ´ÿ¨ÿ¢ÿ¯ÿ»ÿ¥ÿ®ÿ­ÿ§ÿ­ÿ¹ÿÂÿ¹ÿªÿ¨ÿ§ÿÿ»ÿ®ÿ®ÿ«ÿ¯ÿ©ÿ®ÿ»ÿ½ÿ»ÿ²ÿ²ÿ ÿ¨ÿ¥ÿ°ÿ¼ÿ»ÿ³ÿ©ÿ¬ÿ·ÿ¹ÿ²ÿ­ÿ±ÿ¼ÿÉÿ³ÿ±ÿ»ÿ½ÿ¿ÿ¯ÿ¬ÿ­ÿ«ÿªÿ¦ÿ³ÿÌÿ§ÿÿºÿªÿªÿ®ÿ§ÿ¸ÿ©ÿ§ÿ«ÿ¯ÿ­ÿ¡ÿ¢ÿ¯ÿ²ÿÿ­ÿ±ÿªÿ®ÿµÿ¯ÿ¬ÿ·ÿÃÿ¹ÿ­ÿµÿ·ÿ²ÿ°ÿªÿ«ÿ³ÿÿÿ¡ÿ®ÿ°ÿªÿ®ÿ±ÿ±ÿ¶ÿ¾ÿÆÿ¹ÿ¨ÿ ÿ¢ÿ®ÿ®ÿ²ÿ©ÿ¥ÿ­ÿµÿ´ÿ´ÿ¶ÿ³ÿ°ÿ®ÿ´ÿÿÿ±ÿ³ÿ³ÿ±ÿ¾ÿ¬ÿ©ÿ´ÿ¼ÿ¼ÿ¯ÿ©ÿ°ÿ©ÿ±ÿ²ÿ¥ÿ©ÿ¸ÿ¸ÿ°ÿ¨ÿªÿ¯ÿ§ÿ¤ÿ¨ÿ´ÿ¹ÿ®ÿ«ÿ¸ÿ¹ÿ°ÿ­ÿ«ÿÈÿ¤ÿ·ÿ¢ÿ¤ÿ­ÿ¯ÿ¯ÿµÿ¸ÿ®ÿ©ÿ°ÿªÿ§ÿÿ¹ÿ·ÿ¢ÿ®ÿ©ÿ§ÿ¬ÿ²ÿªÿÿ±ÿ¸ÿ©ÿ¯ÿ¾ÿÁÿ½ÿ°ÿÿÿËÿÃÿ¯ÿ¸ÿ¿ÿ¦ÿ¶ÿµÿ¬ÿ³ÿ¶ÿ³ÿ²ÿ¯ÿ­ÿªÿ°ÿµÿ³ÿ³ÿÂÿ±ÿ¹ÿ±ÿ¤ÿ«ÿÿÿ¢ÿ­ÿ»ÿ¸ÿ§ÿªÿ¥ÿ¦ÿ¦ÿ°ÿ¢ÿ§ÿ¤ÿÿ¶ÿ±ÿ¦ÿ©ÿ­ÿ¬ÿ¦ÿ¡ÿ£ÿ ÿÿ¤ÿ®ÿÿÿ¶ÿ¡ÿÿÿ¦ÿ¤ÿ£ÿ¯ÿ§ÿ¥ÿ¨ÿ¦ÿ­ÿ­ÿ¡ÿÿ¡ÿ¡ÿ¥ÿ¥ÿÿ«ÿµÿ¸ÿ¬ÿ¡ÿÿ¬ÿ¡ÿ¥ÿÿ©ÿ±ÿ¨ÿ­ÿ°ÿ©ÿ§ÿ§ÿ§ÿ¡ÿ¢ÿ²ÿ¢ÿ§ÿÿ¬ÿÿ¬ÿ­ÿ¶ÿÿ¡ÿ´ÿ¨ÿ¤ÿ®ÿ¤ÿÿ±ÿ«ÿÿ¥ÿÿÿ¬ÿ§ÿ§ÿªÿºÿÿ£ÿ£ÿ¢ÿ¦ÿ¯ÿ±ÿ¥ÿ®ÿ´ÿ®ÿ£ÿ¡ÿ¢ÿÿÿÿ´ÿ³ÿ®ÿ¬ÿ±ÿÿ¦ÿÿÿ ÿªÿÇÿ±ÿ°ÿ¬ÿ°ÿ©ÿ¤ÿ­ÿ´ÿ°ÿ¯ÿ®ÿ¥ÿÿ£ÿ«ÿ¶ÿ®ÿ¼ÿ ÿµÿÁÿ¨ÿ²ÿ³ÿ¯ÿ­ÿ£ÿ«ÿ«ÿ¯ÿ®ÿ¬ÿ®ÿ±ÿ±ÿ§ÿ¯ÿ´ÿ¦ÿÿ®ÿªÿ¤ÿ®ÿ£ÿ§ÿ¿ÿÿÿ±ÿ¦ÿ¶ÿ²ÿ©ÿ©ÿ²ÿºÿ³ÿ­ÿ²ÿ±ÿ«ÿªÿ©ÿ¯ÿ´ÿµÿ±ÿ£ÿ®ÿªÿÿµÿ«ÿ¥ÿ¨ÿ¡ÿ¯ÿ¶ÿºÿ·ÿªÿ²ÿÀÿ²ÿ­ÿ³ÿ­ÿ®ÿ±ÿªÿ­ÿ¸ÿÿ±ÿ®ÿ¬ÿ¦ÿ­ÿ¼ÿ­ÿÿ¥ÿ¶ÿ³ÿ´ÿ ÿ¦ÿ«ÿ¨ÿªÿ¶ÿ¯ÿ¨ÿ¹ÿ·ÿ¥ÿÿ¡ÿ±ÿ«ÿ§ÿ¦ÿ¨ÿ¯ÿ¼ÿµÿ§ÿ·ÿ·ÿ°ÿ¾ÿ¦ÿ»ÿ±ÿµÿ±ÿ¬ÿ¾ÿªÿ´ÿ¯ÿÿ¬ÿµÿ«ÿ¦ÿ®ÿ°ÿ¤ÿ®ÿ¨ÿ©ÿ®ÿ¼ÿµÿ¹ÿ­ÿÀÿ¸ÿÔÿ¿ÿ¹ÿ¬ÿ°ÿ½ÿ¤ÿ´ÿ²ÿµÿ·ÿ¸ÿ¹ÿ¶ÿ­ÿ°ÿ´ÿ³ÿ¯ÿ­ÿ·ÿ¯ÿ®ÿ¶ÿºÿ·ÿ¨ÿ§ÿ«ÿªÿ«ÿÿ£ÿ¾ÿ¨ÿ¤ÿÅÿ°ÿªÿÿ©ÿ³ÿ¯ÿ¯ÿ§ÿ­ÿ­ÿªÿ«ÿ ÿÿ¨ÿ³ÿ«ÿÿ©ÿ±ÿ·ÿ­ÿ·ÿ°ÿ¿ÿªÿ·ÿ§ÿ¢ÿ´ÿ«ÿ©ÿ°ÿ ÿªÿ­ÿ³ÿµÿ¬ÿ¤ÿ¥ÿ¨ÿ¤ÿ®ÿ²ÿ ÿÿ¨ÿ¤ÿ¦ÿ­ÿ¦ÿ¤ÿ¶ÿ´ÿ·ÿ­ÿ¨ÿªÿ¦ÿ´ÿ¨ÿªÿ¡ÿ¶ÿÿ²ÿÃÿ¿ÿ¡ÿ¦ÿ¦ÿ¦ÿ¢ÿºÿÅÿ¹ÿÿ°ÿ¬ÿ©ÿ§ÿ«ÿ­ÿ²ÿ¸ÿ±ÿ°ÿ¯ÿ£ÿ¢ÿ¬ÿ¯ÿ±ÿ¬ÿ¥ÿÿ©ÿ­ÿ°ÿ¢ÿ¼ÿ±ÿ¨ÿ°ÿ³ÿ«ÿ¤ÿ¢ÿ§ÿ«ÿ²ÿ¯ÿ©ÿ­ÿ¯ÿ¢ÿ¹ÿ¹ÿ°ÿ¨ÿ±ÿ»ÿ¥ÿ ÿ±ÿ±ÿªÿ«ÿ²ÿ«ÿµÿ¦ÿ¥ÿ®ÿ·ÿ³ÿ¦ÿ³ÿ²ÿÿÇÿ«ÿ­ÿ·ÿÿÿ½ÿ½ÿ¢ÿ©ÿÿ«ÿ¦ÿ´ÿ¨ÿ£ÿ±ÿ®ÿ±ÿ±ÿ¯ÿ¯ÿ®ÿ«ÿ¬ÿ¡ÿ£ÿ¯ÿ£ÿ©ÿ«ÿ®ÿÉÿÂÿºÿ¬ÿ´ÿ¼ÿªÿ­ÿ¯ÿ¸ÿ³ÿ¯ÿ¥ÿ¡ÿ¸ÿ¬ÿ®ÿ¨ÿ¥ÿÿ¢ÿ®ÿ¦ÿ°ÿ²ÿ³ÿ¦ÿ­ÿµÿ¢ÿÿ®ÿ¬ÿ¦ÿ¨ÿ§ÿ¤ÿªÿ°ÿ ÿÿ¬ÿ¸ÿ¾ÿ°ÿ§ÿ¤ÿ¬ÿÿ¨ÿ©ÿ ÿ§ÿ»ÿÿ³ÿ¬ÿ·ÿ¤ÿ«ÿºÿ©ÿ§ÿ«ÿ³ÿ¨ÿ©ÿ¤ÿ¬ÿ­ÿÿ¯ÿµÿ¦ÿ®ÿ²ÿ±ÿ°ÿ³ÿ²ÿ¯ÿ¶ÿ¹ÿ»ÿºÿ®ÿ±ÿ­ÿÿÿ§ÿ¸ÿ²ÿ©ÿ»ÿÁÿ³ÿ¨ÿ«ÿ³ÿ¨ÿ³ÿÿ·ÿ¦ÿ¥ÿ¶ÿ¯ÿÀÿ¦ÿ©ÿ§ÿ¯ÿÿ§ÿªÿ¦ÿ®ÿ¥ÿ§ÿ¯ÿ®ÿ©ÿ§ÿ«ÿ­ÿ¹ÿ½ÿ¬ÿ­ÿ¸ÿ¼ÿ»ÿ¯ÿ¬ÿ«ÿ±ÿ¶ÿ­ÿ±ÿ»ÿ¬ÿ±ÿ±ÿ±ÿ¢ÿ±ÿ¯ÿ²ÿ¨ÿÿ¥ÿ´ÿªÿÇÿ°ÿ´ÿÿ¨ÿ¾ÿÁÿ±ÿªÿ·ÿ»ÿ«ÿ¯ÿ¼ÿ¿ÿ·ÿ¬ÿ²ÿ¾ÿ´ÿ¬ÿ§ÿ¯ÿ½ÿ³ÿ¤ÿ¦ÿ¯ÿªÿ¢ÿªÿ°ÿµÿ¶ÿ³ÿ¹ÿÅÿ¶ÿ­ÿ¬ÿ©ÿ£ÿ©ÿ«ÿªÿ¶ÿ­ÿÿÿµÿ©ÿ«ÿ¶ÿÉÿÿ²ÿ¨ÿÈÿ²ÿÿ¯ÿ©ÿ¾ÿ¶ÿ°ÿ¯ÿ¾ÿ´ÿ©ÿ¢ÿ­ÿ»ÿ¼ÿ¸ÿµÿ¨ÿµÿ¿ÿ°ÿ¥ÿ¢ÿ¨ÿ±ÿ¨ÿ¬ÿµÿ¤ÿ¢ÿ¥ÿ£ÿ¦ÿÿªÿ©ÿ¶ÿ²ÿ°ÿ´ÿ¹ÿ´ÿÿ¬ÿ°ÿ§ÿÿ­ÿ¡ÿ°ÿ¶ÿ¹ÿ©ÿÿ¦ÿ®ÿ­ÿ±ÿ¶ÿ±ÿ²ÿ¹ÿ·ÿ¦ÿ©ÿ±ÿ¸ÿ±ÿ°ÿ¯ÿ¼ÿºÿ³ÿ¼ÿ²ÿ¢ÿ°ÿºÿ¯ÿ¨ÿ£ÿ¤ÿ«ÿ¬ÿ£ÿ´ÿ·ÿ«ÿ ÿ°ÿ´ÿÿ¨ÿ ÿºÿ­ÿ¯ÿÿ´ÿ«ÿ¯ÿÅÿÿ£ÿ·ÿµÿ¸ÿ´ÿ°ÿªÿÀÿÿ¯ÿµÿ°ÿ®ÿ®ÿ§ÿ¸ÿ¹ÿÃÿ½ÿªÿ«ÿ«ÿ¯ÿ³ÿÿÿ´ÿ±ÿ»ÿ¯ÿ¥ÿªÿ©ÿ£ÿ¨ÿ²ÿ°ÿ¦ÿ³ÿ´ÿ§ÿ»ÿ¦ÿ²ÿ¬ÿµÿªÿªÿ®ÿ¹ÿ·ÿ¹ÿÀÿÿ ÿ´ÿ¤ÿÿ¨ÿ¯ÿ§ÿ¶ÿºÿÂÿ¦ÿ¢ÿ©ÿ­ÿ¶ÿ°ÿ¼ÿ³ÿ±ÿ®ÿÿ¡ÿ°ÿ¶ÿµÿ¹ÿ·ÿÿÿ«ÿ®ÿÂÿ©ÿ¦ÿµÿÿ°ÿ®ÿ¢ÿ°ÿ¼ÿ±ÿ·ÿ·ÿ ÿ¦ÿÿºÿ±ÿÿÑÿÿÿ£ÿÀÿ©ÿÿ«ÿ´ÿ¦ÿ­ÿ³ÿ®ÿ¾ÿ¶ÿ¹ÿ³ÿªÿÿ¤ÿ¨ÿ¯ÿ§ÿ°ÿ±ÿ®ÿ´ÿ©ÿ¥ÿ­ÿ©ÿ£ÿ±ÿÈÿÃÿ±ÿ¦ÿ®ÿªÿ¡ÿÿ¾ÿ¹ÿ²ÿ®ÿÀÿ­ÿºÿ£ÿ®ÿ¹ÿ±ÿ³ÿÿµÿ©ÿ¯ÿ®ÿ°ÿ¸ÿ¶ÿ¬ÿ¬ÿ«ÿ­ÿ¯ÿ³ÿ±ÿ§ÿ¦ÿ¯ÿ¯ÿ¬ÿ°ÿ«ÿ«ÿ±ÿ­ÿ­ÿ¯ÿ­ÿ±ÿ±ÿ°ÿ´ÿ±ÿ°ÿªÿ±ÿ°ÿ¥ÿ©ÿ¥ÿ«ÿ§ÿÿÿ±ÿ´ÿ¨ÿ¸ÿ§ÿÄÿ°ÿ¸ÿ¨ÿ¥ÿªÿÿ®ÿ»ÿÿ­ÿ°ÿ²ÿ¯ÿ«ÿ±ÿ­ÿ©ÿ§ÿ®ÿªÿ¯ÿªÿ¬ÿ²ÿ°ÿ°ÿ¨ÿ¬ÿ¼ÿ¸ÿ¦ÿªÿ¨ÿ½ÿªÿ¤ÿ¯ÿ­ÿÿ¬ÿ¬ÿ³ÿ´ÿ»ÿÿÿ¢ÿÿ®ÿÂÿÿ­ÿ²ÿ°ÿ¼ÿ¾ÿÀÿ³ÿ³ÿ«ÿ¦ÿ®ÿÁÿ·ÿ°ÿµÿµÿ®ÿ§ÿ²ÿ¸ÿ²ÿ¬ÿÿ£ÿ°ÿ¦ÿ¬ÿ¬ÿ°ÿ·ÿ·ÿ¨ÿ©ÿµÿ£ÿ¶ÿ«ÿªÿ®ÿ¦ÿ¹ÿºÿ¬ÿ¬ÿ¬ÿ¥ÿ¯ÿ³ÿªÿ¦ÿ­ÿªÿÿ ÿµÿ³ÿ®ÿ°ÿ±ÿ±ÿ±ÿ¨ÿµÿ»ÿ´ÿ¹ÿ©ÿÿ¤ÿªÿ¨ÿ®ÿ³ÿÿ«ÿ¾ÿÂÿ²ÿ¦ÿÃÿ»ÿºÿ²ÿ³ÿ¹ÿÕÿ¹ÿ¨ÿ®ÿµÿÃÿ¤ÿÿ¸ÿ³ÿºÿ¤ÿ²ÿ¯ÿ«ÿ³ÿ²ÿ²ÿ©ÿ£ÿ§ÿ¢ÿ¡ÿ¡ÿÿ¬ÿ´ÿ¨ÿ³ÿ´ÿ±ÿÿ­ÿ±ÿ´ÿªÿ±ÿ¹ÿ¦ÿ®ÿ¥ÿ¢ÿ´ÿ¼ÿ³ÿÇÿ´ÿ¡ÿ£ÿªÿ­ÿ³ÿ¬ÿ¤ÿ®ÿ±ÿ¬ÿ²ÿ¸ÿ¹ÿ·ÿ®ÿ§ÿ²ÿ·ÿ­ÿ³ÿ¶ÿ½ÿ²ÿ¯ÿ¶ÿ¯ÿ¹ÿ¼ÿ®ÿ¬ÿ¦ÿ¨ÿ½ÿ©ÿ§ÿ§ÿ±ÿ¿ÿ°ÿ«ÿÿ©ÿ­ÿ¯ÿ·ÿ¯ÿ§ÿ²ÿ³ÿªÿ­ÿ°ÿ©ÿªÿ²ÿ®ÿ¶ÿ·ÿ³ÿ£ÿ°ÿµÿ¼ÿ£ÿ¹ÿªÿ¦ÿ¯ÿ³ÿ³ÿ¦ÿ¹ÿªÿ®ÿ¶ÿ¸ÿ²ÿ±ÿ²ÿ±ÿ´ÿ­ÿ¬ÿ¬ÿ¥ÿ©ÿ°ÿ°ÿ´ÿ·ÿ¹ÿ³ÿ¤ÿÿ£ÿ«ÿ¶ÿ¯ÿ®ÿÿÿÿ¶ÿÿ­ÿ©ÿ¡ÿ¦ÿ´ÿ¿ÿ¯ÿ£ÿ©ÿ¬ÿ³ÿµÿ³ÿ­ÿ£ÿÿÿªÿ±ÿ®ÿ´ÿ¾ÿ¾ÿ¹ÿ±ÿºÿ±ÿ§ÿµÿ ÿ¶ÿµÿ·ÿ¬ÿºÿ¬ÿ§ÿ¯ÿ«ÿ¬ÿ¨ÿ°ÿ¼ÿ´ÿ¨ÿ«ÿ«ÿ­ÿ¸ÿ¶ÿ¾ÿ©ÿ©ÿºÿ«ÿ®ÿ¤ÿ´ÿªÿ©ÿ¼ÿ ÿ¹ÿªÿ³ÿ³ÿ½ÿ³ÿ°ÿ°ÿ´ÿ«ÿ§ÿ¦ÿ¢ÿ«ÿ³ÿ­ÿ±ÿµÿ­ÿ®ÿ¨ÿ¨ÿ¯ÿ«ÿ¸ÿÄÿ´ÿ«ÿ®ÿ¯ÿÿ¨ÿ°ÿ³ÿ¯ÿÇÿÈÿ¨ÿ¤ÿÿ ÿ³ÿ¯ÿ°ÿ©ÿÿ§ÿ«ÿ©ÿ³ÿ¦ÿ¢ÿ ÿ²ÿ«ÿ·ÿ´ÿ®ÿ¤ÿ²ÿ±ÿÿ©ÿ«ÿ­ÿ©ÿªÿ¬ÿªÿ¬ÿ´ÿ·ÿ´ÿµÿ¯ÿ¯ÿ«ÿµÿ©ÿ°ÿ°ÿ»ÿµÿ¯ÿ²ÿ¦ÿ©ÿ·ÿ¤ÿ¡ÿ¦ÿ©ÿ²ÿ¨ÿªÿ­ÿ©ÿ¨ÿÿ¨ÿ£ÿ¨ÿÿ§ÿÿÿ¬ÿ¥ÿ­ÿ¢ÿ¥ÿ¬ÿ§ÿ¬ÿ£ÿ£ÿ¦ÿ«ÿÿÿ¥ÿ§ÿ£ÿ ÿ¤ÿÿÿÿÿÈÿµÿÿ¦ÿÿ²ÿªÿÿ¥ÿ­ÿ§ÿÿÿ­ÿ¥ÿÿÿÿ¢ÿ¦ÿªÿÿ¢ÿÿ£ÿÿ ÿ¡ÿ­ÿ¤ÿ«ÿÿÿªÿ´ÿ§ÿÿÿ ÿÿÿÿ¯ÿ«ÿ£ÿ£ÿ¢ÿ¡ÿ¡ÿ«ÿÿÿ¥ÿ±ÿ¤ÿ«ÿ¬ÿ¡ÿÿÿªÿ¬ÿ£ÿ¡ÿ¦ÿ¢ÿÿ¡ÿ©ÿ¡ÿÿÿ ÿÿªÿ¥ÿ´ÿ§ÿÿÿ´ÿ´ÿ¤ÿ­ÿ¸ÿ¬ÿ§ÿ¬ÿ­ÿ«ÿ©ÿºÿ®ÿªÿ ÿ­ÿ¹ÿ®ÿ©ÿ°ÿ²ÿ±ÿ³ÿ¤ÿÿ¡ÿ±ÿ·ÿ°ÿ°ÿ¡ÿ¬ÿªÿ¾ÿÿÿÀÿ±ÿ«ÿ³ÿ·ÿ²ÿ¹ÿºÿ¦ÿÿ¦ÿªÿ­ÿ¯ÿ¢ÿ°ÿ¼ÿ¨ÿºÿ¬ÿ·ÿ´ÿºÿÿ§ÿ¦ÿ¯ÿ¾ÿ¶ÿ³ÿÄÿ¼ÿ¨ÿ°ÿ°ÿ«ÿ²ÿ¯ÿ¡ÿºÿ¯ÿ¿ÿ¨ÿµÿ·ÿ¨ÿ¬ÿ»ÿ¼ÿ°ÿ¤ÿ¦ÿ§ÿ­ÿ¸ÿ±ÿµÿ´ÿ°ÿ©ÿ©ÿªÿ®ÿ¸ÿ³ÿ²ÿ¶ÿ²ÿ±ÿ®ÿ»ÿ¹ÿªÿ£ÿ®ÿ»ÿÿ¤ÿ¡ÿªÿºÿ²ÿ«ÿªÿ¬ÿ±ÿ©ÿ­ÿ³ÿ¸ÿ²ÿ®ÿ¹ÿ¶ÿ¸ÿ¨ÿ¥ÿ¶ÿÿÿ³ÿ¥ÿÿ¯ÿÀÿ¾ÿ±ÿ¯ÿ©ÿÿ­ÿ¯ÿÅÿªÿ¦ÿ§ÿ¨ÿ­ÿ±ÿ©ÿÿ¤ÿ§ÿ¨ÿ²ÿ·ÿÿ¢ÿ¤ÿ²ÿµÿ¯ÿªÿ¡ÿ­ÿ¶ÿ«ÿ±ÿ½ÿ¹ÿ½ÿ¯ÿ¾ÿ¸ÿ¢ÿ®ÿ«ÿ¬ÿ·ÿ°ÿ§ÿ§ÿ¬ÿ°ÿ­ÿ±ÿ ÿ¢ÿ«ÿ§ÿ²ÿ¸ÿ²ÿ§ÿ«ÿ­ÿ«ÿ¤ÿ§ÿ·ÿ±ÿªÿÿ«ÿ·ÿ»ÿÆÿ¶ÿ²ÿ·ÿ®ÿ¬ÿ©ÿ¯ÿ¸ÿ¬ÿ°ÿªÿ¨ÿ§ÿ¢ÿ¦ÿ¸ÿ±ÿ¸ÿ¶ÿºÿ¸ÿ­ÿ¬ÿ±ÿ®ÿµÿ«ÿÿ³ÿ³ÿ­ÿªÿ©ÿ¸ÿÂÿ¹ÿ§ÿ¬ÿÃÿ¶ÿ¨ÿ§ÿ«ÿ±ÿ¤ÿ³ÿ´ÿ°ÿ¡ÿ£ÿ¬ÿ°ÿ¶ÿ¬ÿ¥ÿªÿ¯ÿ¹ÿ«ÿ¸ÿ®ÿ´ÿ»ÿ´ÿ²ÿ³ÿ°ÿ¹ÿ°ÿ¬ÿ£ÿ¿ÿ¢ÿÿ¥ÿ¨ÿ¦ÿ«ÿ¨ÿ¦ÿ²ÿ·ÿ·ÿ®ÿÿ¬ÿ²ÿ®ÿ¥ÿ¥ÿ¦ÿ©ÿ§ÿ©ÿºÿµÿ²ÿ²ÿ¢ÿ§ÿ¤ÿ»ÿ¯ÿ¶ÿ´ÿ«ÿ¥ÿÿ ÿÿ¥ÿ¢ÿ«ÿ¸ÿ¢ÿ ÿ®ÿ¥ÿ£ÿ«ÿ²ÿºÿ©ÿÂÿ­ÿ¢ÿ ÿÿ¶ÿ¨ÿ¦ÿ®ÿ©ÿ£ÿ§ÿÿ«ÿ±ÿ¹ÿ­ÿªÿ§ÿ°ÿ­ÿ©ÿ«ÿ¨ÿ§ÿ­ÿªÿ«ÿ¡ÿ¹ÿ¬ÿ©ÿ¤ÿ¯ÿ´ÿ©ÿ­ÿ²ÿ®ÿ¼ÿ§ÿµÿÿ£ÿ«ÿ±ÿ°ÿ³ÿÀÿ³ÿÿ ÿ ÿ¥ÿÀÿ¬ÿ§ÿÿÿ­ÿ­ÿ·ÿ½ÿÿÿµÿ¯ÿµÿ°ÿ¬ÿ§ÿ¢ÿ§ÿ©ÿ«ÿ¨ÿÿ®ÿ°ÿ¬ÿ®ÿ¯ÿ°ÿ²ÿ±ÿ±ÿ¹ÿ«ÿ³ÿ´ÿ¯ÿ³ÿ½ÿÃÿ½ÿ´ÿ¶ÿ±ÿ·ÿ®ÿ¾ÿ¸ÿ®ÿ¬ÿ²ÿ²ÿªÿ³ÿ¼ÿ¬ÿ´ÿ·ÿ°ÿ¢ÿ§ÿ¯ÿ·ÿ½ÿ¶ÿ¨ÿ¥ÿ³ÿ®ÿ£ÿ±ÿ§ÿ«ÿ°ÿ³ÿÅÿ¿ÿ¯ÿ¼ÿ­ÿ¿ÿ²ÿ§ÿ§ÿ®ÿ²ÿªÿ¥ÿÿ¢ÿ ÿ¥ÿ·ÿ·ÿªÿ£ÿ¦ÿ«ÿ«ÿ«ÿ®ÿ¾ÿ³ÿ»ÿ¶ÿ°ÿ²ÿ¬ÿªÿµÿ³ÿ®ÿ¡ÿ¨ÿ«ÿ­ÿ¬ÿ­ÿµÿ»ÿ¯ÿÿ²ÿ·ÿªÿ§ÿ¨ÿ¥ÿªÿ¹ÿ¤ÿ³ÿ¬ÿ¨ÿ±ÿµÿ±ÿ­ÿªÿ®ÿ½ÿ¬ÿ¤ÿ·ÿ¾ÿ¯ÿ©ÿ³ÿ¾ÿÉÿ³ÿªÿ®ÿ©ÿ¯ÿ«ÿ©ÿ¯ÿ²ÿºÿºÿ§ÿ§ÿ§ÿ¶ÿ·ÿ¯ÿ®ÿ©ÿ¥ÿ©ÿ¦ÿºÿ´ÿ¬ÿ©ÿ¨ÿ­ÿ¼ÿ¯ÿ¦ÿ¬ÿ±ÿ±ÿ¶ÿ³ÿ²ÿÁÿ¼ÿ°ÿ«ÿ°ÿ¦ÿ¡ÿ©ÿ­ÿ¬ÿ±ÿ°ÿ¡ÿ§ÿ¯ÿ³ÿ´ÿ±ÿ±ÿ®ÿÿ£ÿ¸ÿ¸ÿ©ÿ«ÿªÿ§ÿ´ÿ¾ÿºÿ¡ÿ¥ÿ¦ÿ©ÿªÿ¦ÿ¤ÿÿ¡ÿ¥ÿ·ÿ¦ÿµÿ³ÿ°ÿ²ÿ§ÿ ÿ£ÿÿ ÿ«ÿ¤ÿ£ÿ§ÿ¥ÿ¦ÿ¢ÿ®ÿ«ÿ°ÿ¹ÿ¸ÿ³ÿ®ÿ¬ÿ«ÿ§ÿ«ÿ§ÿ®ÿ´ÿ¯ÿ£ÿ¥ÿ³ÿ·ÿ»ÿ²ÿ§ÿªÿ³ÿ­ÿÿ ÿ´ÿÿ¢ÿªÿ ÿÿÿÿÿÿÿÿÿ¤ÿ¦ÿ ÿÿ¥ÿ«ÿ¡ÿÿÿÿÿÿÿ¡ÿ¡ÿ ÿ ÿÿÿÿÿÿÿ¤ÿ£ÿ©ÿ­ÿ¨ÿÿ§ÿ©ÿ£ÿ³ÿºÿ¸ÿ¸ÿ³ÿ°ÿ ÿ®ÿ°ÿ°ÿºÿ¸ÿ²ÿ¬ÿ¬ÿºÿ­ÿ¯ÿ¡ÿ¦ÿ¨ÿ¨ÿ³ÿ¶ÿ¦ÿ¨ÿ©ÿÿ¬ÿ«ÿ¬ÿ»ÿ¿ÿµÿ°ÿ³ÿ®ÿ¢ÿµÿÿÿ¥ÿ°ÿµÿ¹ÿºÿ¬ÿ©ÿ³ÿ»ÿÿ¢ÿ¨ÿ¨ÿªÿ¬ÿ­ÿµÿ¶ÿ¾ÿ«ÿ¹ÿ¶ÿ©ÿ°ÿ°ÿ±ÿºÿ¯ÿ¥ÿ°ÿºÿ°ÿÂÿ°ÿ°ÿµÿ·ÿ±ÿ¨ÿ³ÿ©ÿ¾ÿµÿµÿ¨ÿªÿ°ÿ±ÿ°ÿªÿ¤ÿ¸ÿ¯ÿ»ÿ·ÿ·ÿ¿ÿ·ÿ¯ÿªÿ«ÿµÿ³ÿ²ÿ²ÿ¨ÿ­ÿ¹ÿ´ÿ±ÿ²ÿ´ÿ¸ÿ¶ÿ¬ÿ¢ÿ¡ÿ¢ÿ±ÿ©ÿ¡ÿ¨ÿ¸ÿ´ÿ¦ÿ¯ÿ¼ÿ°ÿ«ÿ¹ÿ½ÿ­ÿ¯ÿ·ÿ¶ÿ´ÿ±ÿ±ÿ»ÿ´ÿ£ÿ¼ÿ¿ÿ³ÿ®ÿ°ÿ­ÿ´ÿ½ÿ¶ÿ¶ÿ¸ÿ¶ÿ¸ÿ©ÿ¡ÿ¥ÿ«ÿ°ÿ¸ÿ¹ÿ¹ÿ¸ÿ¨ÿÌÿ¼ÿÃÿªÿ¹ÿ±ÿ¬ÿ©ÿ®ÿ´ÿ²ÿ´ÿ©ÿ©ÿ²ÿ¥ÿªÿ´ÿ°ÿ®ÿ·ÿ·ÿ«ÿ«ÿ·ÿ°ÿ¹ÿ«ÿ®ÿ¯ÿ¾ÿ¸ÿªÿ½ÿ¿ÿ¨ÿ©ÿ±ÿ¢ÿ¬ÿ³ÿ·ÿ¾ÿ´ÿ·ÿ¸ÿ±ÿ§ÿ§ÿ®ÿ®ÿ®ÿ¨ÿ«ÿ­ÿ°ÿ¤ÿÿªÿ¸ÿÁÿµÿ­ÿ±ÿ§ÿ·ÿ¸ÿªÿ¦ÿ¡ÿ­ÿªÿªÿ¤ÿ­ÿµÿ°ÿ±ÿ´ÿªÿ¬ÿ¬ÿªÿ°ÿ¼ÿµÿµÿ²ÿªÿ¥ÿ¬ÿ¶ÿ»ÿÄÿ°ÿ¦ÿ¾ÿ¾ÿÁÿ®ÿ§ÿ°ÿ³ÿ§ÿ°ÿ¿ÿ¸ÿºÿ»ÿ«ÿªÿ¿ÿ±ÿ¿ÿ«ÿ°ÿ¶ÿ²ÿ©ÿ²ÿ¾ÿ·ÿ´ÿ²ÿ¿ÿÃÿ¨ÿ±ÿ°ÿ¯ÿ®ÿ¯ÿ³ÿ±ÿ´ÿ»ÿ²ÿªÿÀÿ³ÿÿ¯ÿºÿ«ÿ¯ÿ¤ÿ³ÿ©ÿ¨ÿ¯ÿªÿ¨ÿ±ÿ»ÿÅÿ´ÿ¯ÿ¸ÿ±ÿ°ÿ¶ÿ®ÿªÿ­ÿ¬ÿ·ÿ¸ÿ«ÿ¯ÿºÿµÿ¬ÿ£ÿ ÿÿ§ÿ©ÿ·ÿ­ÿªÿ ÿ¦ÿ´ÿ·ÿ¼ÿÀÿ¿ÿÅÿ¸ÿ­ÿÿ°ÿ³ÿºÿ¬ÿ§ÿ¥ÿ®ÿ¹ÿµÿ±ÿ¼ÿÀÿ¶ÿ²ÿ¯ÿ¹ÿºÿ·ÿ·ÿÁÿºÿ¢ÿ­ÿ¾ÿ¶ÿ®ÿ­ÿ¯ÿÀÿºÿÂÿÄÿ¦ÿÿ­ÿ²ÿ©ÿ­ÿ²ÿ»ÿ®ÿ«ÿ«ÿ¯ÿ½ÿ°ÿ¢ÿ³ÿ¨ÿ¢ÿ¦ÿÍÿµÿ¶ÿ«ÿ¡ÿ³ÿ±ÿ­ÿ«ÿ¬ÿµÿ·ÿ´ÿ²ÿ¨ÿ¯ÿªÿµÿ½ÿ¬ÿ´ÿ°ÿ¬ÿ¦ÿ®ÿ¯ÿ¬ÿ°ÿµÿ´ÿ°ÿ¯ÿ¹ÿ¿ÿ²ÿ°ÿ¶ÿÃÿ²ÿ£ÿËÿÁÿÉÿÈÿ¹ÿ´ÿ²ÿ³ÿ´ÿ­ÿ¯ÿ³ÿ²ÿ¯ÿºÿºÿÍÿ¼ÿ³ÿ¶ÿ°ÿ±ÿ¼ÿªÿÿ­ÿµÿ¯ÿ°ÿ¡ÿÿ¾ÿ³ÿ³ÿ¥ÿÿ¾ÿ¡ÿ¨ÿºÿªÿ©ÿÿ¡ÿ¥ÿ¨ÿ¤ÿ§ÿ¦ÿÿ¦ÿ¬ÿ ÿ¨ÿ´ÿÿ³ÿÿ°ÿÿ¦ÿªÿÿ«ÿ¤ÿªÿÿÿ¨ÿ¸ÿÿÿÿ¦ÿÿ©ÿµÿ¶ÿ¬ÿªÿ³ÿÿÿ¨ÿ§ÿªÿ²ÿ²ÿ³ÿ®ÿ¦ÿ¤ÿ ÿ ÿ¤ÿÿ­ÿ©ÿÿ¨ÿµÿ«ÿÿÿÿÿÿÿ®ÿ²ÿ¯ÿªÿªÿ¬ÿÿÿ¤ÿ¢ÿ¢ÿ«ÿµÿ ÿ®ÿ²ÿ ÿ¬ÿ¦ÿÿ¥ÿ«ÿ§ÿÿ©ÿ±ÿ©ÿÿÿ­ÿ¨ÿ¨ÿ¨ÿÿ´ÿ¯ÿ¬ÿ±ÿÿÿ±ÿ§ÿ£ÿ¬ÿ¸ÿ´ÿ©ÿÿÿ®ÿ±ÿ¯ÿ«ÿ¨ÿ§ÿ¡ÿªÿ¬ÿ·ÿ®ÿ¼ÿ¶ÿµÿ£ÿ·ÿ¬ÿ¬ÿ¨ÿ³ÿµÿ¬ÿ©ÿ®ÿ®ÿ®ÿ®ÿªÿ²ÿ¹ÿ¢ÿÿ°ÿ¡ÿ©ÿ«ÿ¥ÿ«ÿ®ÿµÿ­ÿªÿÄÿ©ÿ¢ÿ¬ÿ«ÿ¯ÿ®ÿ®ÿ¦ÿ§ÿ²ÿ²ÿ´ÿ»ÿ·ÿ±ÿ«ÿ¦ÿ³ÿ³ÿ²ÿ´ÿ­ÿ«ÿ¯ÿ©ÿºÿ´ÿªÿ­ÿ³ÿ±ÿ·ÿªÿ¦ÿ¬ÿ¶ÿ½ÿ½ÿ³ÿ¦ÿ¥ÿ£ÿÿ­ÿ©ÿ©ÿªÿ¹ÿ¼ÿ»ÿ¹ÿ¸ÿ¿ÿ®ÿ¦ÿ­ÿ²ÿ«ÿ·ÿ¤ÿ§ÿ«ÿ´ÿ¯ÿ®ÿ©ÿ¯ÿ»ÿ´ÿ§ÿÿÿ´ÿ±ÿ§ÿ¨ÿ³ÿ¬ÿ´ÿ¶ÿ²ÿ´ÿ¹ÿ·ÿ¾ÿ£ÿÿ¡ÿ¤ÿ¯ÿµÿ¸ÿ±ÿ«ÿªÿ¡ÿ­ÿ¸ÿ§ÿÿ¯ÿ¼ÿ¸ÿ¬ÿ¡ÿ®ÿ±ÿ´ÿ²ÿ·ÿ¬ÿµÿµÿ¶ÿ¤ÿ»ÿªÿ²ÿ³ÿ¥ÿ¬ÿ±ÿ¹ÿ¶ÿ»ÿÀÿ½ÿ±ÿªÿ«ÿ¯ÿµÿµÿ·ÿµÿ¾ÿ»ÿ¶ÿ¼ÿ­ÿ¦ÿ±ÿÿÂÿ«ÿ²ÿÿ¾ÿ¶ÿ¦ÿ¡ÿ¦ÿ­ÿªÿ¯ÿ®ÿ¨ÿ§ÿ©ÿ­ÿ°ÿ©ÿÿ£ÿ«ÿ°ÿ¬ÿ¡ÿ­ÿ²ÿµÿ­ÿ³ÿ­ÿ®ÿ¥ÿ°ÿÿ´ÿ¹ÿ±ÿªÿªÿ¥ÿ§ÿ¦ÿ£ÿ«ÿ´ÿ ÿÿ¯ÿ»ÿ¸ÿ´ÿ±ÿ©ÿ«ÿ°ÿ¬ÿ¶ÿ¸ÿ°ÿ¹ÿÿ©ÿµÿ§ÿ²ÿ£ÿºÿ±ÿ¬ÿ´ÿ¥ÿÿµÿ½ÿ°ÿ±ÿ¨ÿ«ÿ¨ÿ¦ÿ°ÿ®ÿ°ÿ¡ÿªÿ«ÿ°ÿ³ÿ²ÿµÿ´ÿ¸ÿ·ÿ²ÿµÿ¦ÿ¤ÿ³ÿ´ÿ£ÿ²ÿµÿ£ÿµÿ²ÿÀÿ«ÿ¬ÿ¬ÿ¯ÿ°ÿ¾ÿ¹ÿºÿ¥ÿ©ÿ¨ÿ¯ÿ«ÿ°ÿªÿµÿ³ÿ±ÿ©ÿ°ÿ¾ÿ½ÿ¸ÿ±ÿ¯ÿ±ÿ²ÿ®ÿ¡ÿ¨ÿ³ÿ²ÿ¯ÿ²ÿ»ÿ³ÿ´ÿ¹ÿ¼ÿ¯ÿ¦ÿ¨ÿ¡ÿ¸ÿ¡ÿ°ÿ¥ÿºÿ±ÿ¦ÿ£ÿ³ÿ¯ÿ¦ÿ®ÿ²ÿ¬ÿ³ÿ¬ÿ­ÿ¬ÿ­ÿ³ÿ²ÿ§ÿ«ÿ«ÿ¤ÿ®ÿ ÿÿ¢ÿ´ÿÅÿ³ÿ´ÿ«ÿ·ÿÂÿ¯ÿªÿ«ÿ¸ÿ²ÿ«ÿ§ÿÿ¥ÿ¬ÿ¯ÿ­ÿ²ÿ¯ÿ§ÿ­ÿ¨ÿ±ÿ­ÿ­ÿªÿ¶ÿµÿÿÿ®ÿ¹ÿ®ÿªÿ£ÿ¨ÿ³ÿ±ÿ­ÿ£ÿÿÿ§ÿ«ÿ¡ÿªÿ»ÿÿ¦ÿ³ÿ²ÿ­ÿ¸ÿ¡ÿ¸ÿÃÿÿ¼ÿ³ÿ·ÿ¥ÿªÿÿ³ÿ§ÿ¬ÿ¯ÿ·ÿ®ÿ¦ÿ¡ÿ»ÿ¬ÿªÿ¨ÿ®ÿ·ÿºÿ¯ÿ¦ÿ¯ÿ°ÿ¯ÿ³ÿ«ÿ²ÿ¸ÿ¨ÿ¬ÿ§ÿ½ÿ¾ÿªÿºÿ½ÿ­ÿ¯ÿ¹ÿ¸ÿ¨ÿ²ÿÿÁÿÿÿ¬ÿ±ÿ¯ÿµÿ®ÿ¡ÿ¦ÿªÿ¨ÿ¨ÿ­ÿ®ÿ¨ÿ ÿ­ÿ«ÿÿ¡ÿ¦ÿ§ÿ³ÿ·ÿ«ÿªÿ¨ÿ©ÿ±ÿ°ÿ©ÿ¢ÿ¯ÿ«ÿ«ÿ¼ÿ¾ÿ«ÿÿªÿ¶ÿÿ½ÿ±ÿ°ÿ´ÿ¢ÿ¬ÿ¦ÿÿ»ÿ¨ÿ¤ÿ±ÿ¦ÿ³ÿ¨ÿ£ÿ­ÿªÿ¸ÿ©ÿ¤ÿ¯ÿ¸ÿ°ÿ­ÿ©ÿ»ÿ¯ÿ¢ÿ§ÿ¹ÿ¾ÿ­ÿÿÿ¦ÿ«ÿ²ÿ´ÿ«ÿ´ÿ«ÿ ÿ£ÿ©ÿ©ÿ©ÿ´ÿ²ÿ»ÿ°ÿ³ÿ³ÿ³ÿ²ÿ«ÿ®ÿ©ÿÁÿÿ£ÿ§ÿÿºÿ¬ÿºÿ´ÿ¶ÿ©ÿÿ¨ÿ»ÿ»ÿ¯ÿ¤ÿ³ÿÿ¦ÿ®ÿ§ÿ¸ÿ®ÿ²ÿ¿ÿºÿºÿ´ÿ·ÿµÿ°ÿ¬ÿÿ¦ÿ£ÿÿ©ÿ­ÿ¬ÿ±ÿ¯ÿ©ÿÿ¬ÿ«ÿ¥ÿ¨ÿµÿ³ÿÿ±ÿ©ÿ°ÿÿ²ÿ°ÿ¶ÿ¤ÿ§ÿ§ÿ¢ÿÿ¥ÿ¨ÿ®ÿ¨ÿ«ÿ±ÿ«ÿ¢ÿ¤ÿ ÿÿ¥ÿ®ÿ¨ÿ¬ÿ¹ÿ¶ÿ¨ÿ¨ÿ¬ÿ¬ÿ°ÿ¹ÿ¶ÿ±ÿ·ÿ¥ÿÿÿ¢ÿÿ¤ÿ±ÿ¹ÿ±ÿ¥ÿ©ÿ¹ÿ®ÿ«ÿºÿ±ÿ ÿ¶ÿ®ÿ©ÿ»ÿªÿÁÿ¯ÿÎÿ©ÿªÿ¹ÿ²ÿ°ÿ§ÿ¥ÿÿÿªÿ¨ÿÿ®ÿµÿÿ§ÿ²ÿ§ÿ¢ÿ®ÿ©ÿÿ£ÿ«ÿ¦ÿ¬ÿ°ÿ«ÿ²ÿµÿ±ÿ°ÿªÿ°ÿ·ÿ³ÿÿÿ²ÿ¢ÿ¤ÿ­ÿ¸ÿ¨ÿªÿ¨ÿ±ÿªÿªÿ¨ÿ©ÿÿ©ÿ ÿÿ©ÿ¦ÿ¦ÿ¯ÿ³ÿµÿ¬ÿ¯ÿ§ÿ¬ÿ·ÿ²ÿ³ÿ¥ÿ²ÿ´ÿ©ÿ¢ÿ©ÿ¶ÿ­ÿ¬ÿ´ÿ£ÿ¨ÿ¹ÿ«ÿ¬ÿ¸ÿ²ÿ¬ÿ®ÿ«ÿÿ³ÿ­ÿ³ÿ®ÿ«ÿ¸ÿ©ÿ¹ÿ²ÿ¬ÿ®ÿ¡ÿÇÿ³ÿ¯ÿ³ÿ¨ÿ®ÿÿ¬ÿËÿ°ÿ²ÿ¼ÿ¼ÿ¨ÿ©ÿ£ÿªÿ¬ÿ£ÿÿªÿ±ÿ·ÿ®ÿ ÿ§ÿ±ÿ¶ÿ¶ÿ«ÿ¥ÿªÿªÿªÿ°ÿ®ÿ­ÿ°ÿ³ÿ¾ÿ±ÿµÿÂÿ±ÿ­ÿ¨ÿ±ÿ³ÿ£ÿ¦ÿ¼ÿ»ÿºÿÿ¢ÿ¨ÿ¦ÿ°ÿ¥ÿ¬ÿ§ÿ°ÿ¡ÿ©ÿ®ÿÿÿ¦ÿÿÿ¦ÿ§ÿ¨ÿ±ÿ³ÿ¯ÿ¯ÿ²ÿ´ÿ³ÿ©ÿÿÿ«ÿ¸ÿ²ÿ­ÿ¯ÿ½ÿ°ÿ¯ÿ¶ÿºÿ¤ÿ©ÿ«ÿ¥ÿ³ÿ§ÿ¤ÿ±ÿºÿ¶ÿªÿµÿ§ÿÿ¦ÿ¥ÿ«ÿ¸ÿÿ¯ÿ°ÿ±ÿ°ÿ®ÿ²ÿ«ÿ¦ÿ°ÿ©ÿ§ÿ­ÿ³ÿ¶ÿ«ÿ°ÿ¸ÿ´ÿ§ÿ¢ÿ¬ÿ«ÿµÿ¬ÿµÿªÿ ÿ¥ÿ¤ÿÿ«ÿ²ÿÐÿ¨ÿ¦ÿ£ÿ³ÿ­ÿÿºÿ±ÿ²ÿ¶ÿ©ÿ±ÿ¬ÿ®ÿ¢ÿÿ®ÿµÿ¹ÿ°ÿ®ÿÿÿ¦ÿ¬ÿ«ÿªÿ¬ÿ­ÿ³ÿµÿ°ÿ£ÿÿ©ÿ±ÿÀÿªÿ¨ÿ½ÿÿ¶ÿ¾ÿ¯ÿ¹ÿ¶ÿÿªÿ­ÿ»ÿÃÿ¤ÿ²ÿ²ÿ³ÿ¬ÿ®ÿ¯ÿ±ÿªÿ®ÿ¦ÿ¬ÿµÿ­ÿµÿ°ÿ¬ÿ®ÿ¯ÿ¦ÿ°ÿ³ÿ³ÿºÿ®ÿ©ÿ«ÿµÿ¼ÿµÿ­ÿ¡ÿ¢ÿ§ÿÂÿ¿ÿ§ÿ½ÿ´ÿ®ÿ«ÿÅÿ§ÿ¹ÿ«ÿ§ÿ¸ÿºÿÂÿ®ÿªÿ©ÿ¨ÿ­ÿ±ÿ®ÿ¦ÿ£ÿ­ÿ³ÿ©ÿ¢ÿ²ÿ§ÿÿ¸ÿ¶ÿ¥ÿ©ÿ©ÿ¤ÿ·ÿ½ÿ»ÿ¶ÿ­ÿ°ÿ§ÿ©ÿªÿ¶ÿ³ÿ²ÿÿ¨ÿ¬ÿ·ÿºÿ¼ÿ®ÿ¡ÿ§ÿ®ÿªÿµÿ­ÿªÿ³ÿ°ÿ¬ÿ±ÿ¸ÿ¶ÿ¯ÿ¦ÿ¨ÿ°ÿ¢ÿÿ¨ÿ¯ÿ³ÿÄÿ¬ÿ®ÿ¥ÿ³ÿ«ÿ©ÿªÿÿ®ÿÈÿ³ÿ¯ÿ¨ÿ¨ÿ¨ÿ±ÿ­ÿ±ÿ¶ÿÿÿ­ÿ¹ÿ©ÿ£ÿÿ§ÿ³ÿÿ£ÿ·ÿ´ÿ©ÿÿ£ÿ®ÿ«ÿ¯ÿ·ÿ¼ÿ¸ÿÁÿ©ÿ£ÿ©ÿ¡ÿ¢ÿÿºÿ¬ÿ®ÿ¶ÿ¤ÿ®ÿ²ÿªÿ³ÿ¸ÿ¹ÿ³ÿ¬ÿªÿªÿªÿ¦ÿ¨ÿ©ÿ¯ÿ¼ÿ´ÿ°ÿ¹ÿ¦ÿ¢ÿ¸ÿ¥ÿ²ÿ²ÿ§ÿÉÿªÿ«ÿ¬ÿ¤ÿ¨ÿ¨ÿÃÿºÿ¶ÿµÿ°ÿ¬ÿ¯ÿ¯ÿ§ÿÿÿ³ÿ·ÿ·ÿ¶ÿ¶ÿ´ÿ°ÿ¬ÿµÿ³ÿ®ÿ¤ÿµÿ¯ÿªÿ·ÿ­ÿ«ÿ¼ÿ©ÿ¡ÿ®ÿ°ÿªÿªÿ±ÿ®ÿ¯ÿªÿ¦ÿ±ÿ¸ÿ·ÿºÿ¾ÿ­ÿÿ­ÿ¨ÿºÿ ÿ¡ÿ¨ÿ·ÿ°ÿ®ÿ¬ÿªÿ°ÿ­ÿºÿ¨ÿªÿ°ÿ®ÿ³ÿ°ÿªÿªÿ«ÿ«ÿ©ÿ§ÿ¤ÿ£ÿ©ÿ©ÿ©ÿ¹ÿ±ÿ²ÿ´ÿ±ÿÿÿ¦ÿ¯ÿÿ­ÿ«ÿ«ÿ®ÿ¸ÿ½ÿµÿ¸ÿÃÿ»ÿ­ÿ¦ÿ¤ÿ­ÿ­ÿªÿ±ÿ±ÿ¥ÿ¢ÿ¥ÿºÿ´ÿ°ÿ¨ÿªÿ¦ÿ´ÿ»ÿ¬ÿ£ÿ¤ÿ­ÿ¨ÿ¯ÿ«ÿªÿ¶ÿ¶ÿ­ÿ¬ÿµÿ­ÿ£ÿ§ÿ²ÿ£ÿ«ÿ©ÿºÿÿ§ÿ¥ÿ¦ÿ§ÿ´ÿ¶ÿ«ÿ­ÿ¥ÿ ÿ£ÿ¦ÿ¡ÿ¦ÿ±ÿ«ÿ£ÿ©ÿ¬ÿÿ ÿ¡ÿ§ÿ£ÿ£ÿ²ÿ°ÿ´ÿ°ÿªÿ§ÿ©ÿ¥ÿÿÿÿÿ¤ÿÿÿ¬ÿ®ÿÿÿÿÿ¢ÿ°ÿÿÿªÿ¤ÿÿÿÿ¦ÿ§ÿÿÿ¨ÿ«ÿ©ÿÿÿ¦ÿ¥ÿ£ÿÿÿÿ ÿÿ£ÿ ÿ¥ÿ ÿªÿ£ÿ¢ÿ¥ÿ¬ÿµÿ°ÿ¦ÿ¢ÿ ÿ¤ÿ§ÿÿÿ¨ÿÿÿÿÿºÿ¬ÿ©ÿÿ¢ÿÿ¨ÿ«ÿ¡ÿÿÿ¡ÿÿ§ÿ°ÿ¯ÿªÿÿÿ ÿ¢ÿÿ¥ÿÿÿ¼ÿ¦ÿ¼ÿ¥ÿ¨ÿ¢ÿÿÿ¸ÿ©ÿÿ¨ÿ²ÿ«ÿ©ÿ¯ÿºÿµÿ½ÿ®ÿ­ÿ¥ÿ³ÿ¬ÿ­ÿ·ÿ³ÿ§ÿ©ÿ«ÿÿÿ®ÿºÿ»ÿ¹ÿ¥ÿµÿ²ÿ­ÿ¯ÿ³ÿ¯ÿ«ÿÿ§ÿ±ÿ®ÿ­ÿ²ÿ¤ÿÿ ÿ¬ÿ²ÿ«ÿÿ¬ÿ´ÿ»ÿªÿªÿ´ÿ³ÿ¹ÿ¢ÿ¨ÿ¬ÿ¯ÿ°ÿ©ÿ«ÿ±ÿ¤ÿ¢ÿ·ÿ²ÿ²ÿÊÿ¤ÿ±ÿ¬ÿ²ÿ³ÿ­ÿ¯ÿ¬ÿ©ÿ°ÿ±ÿ±ÿ«ÿÿ¨ÿ ÿªÿ·ÿªÿ¤ÿ¬ÿ¯ÿ¨ÿ©ÿ­ÿ´ÿºÿ±ÿ²ÿµÿ«ÿ­ÿ´ÿ°ÿ°ÿ±ÿ£ÿ§ÿ¤ÿ¸ÿ¡ÿ©ÿ¤ÿµÿ©ÿ¨ÿ¨ÿ¦ÿ¬ÿ¬ÿ³ÿ²ÿ²ÿ¹ÿ©ÿ±ÿ±ÿ«ÿÿ©ÿµÿªÿ¬ÿ¯ÿ¢ÿ¦ÿ±ÿ¡ÿ ÿ¤ÿ´ÿ¥ÿ°ÿªÿ®ÿ§ÿ­ÿ»ÿ®ÿ¬ÿ®ÿ®ÿ«ÿ£ÿ¢ÿ©ÿ©ÿ²ÿ­ÿ¯ÿ´ÿ³ÿ³ÿ´ÿ°ÿ°ÿ°ÿ¸ÿ¶ÿ¨ÿ«ÿ³ÿ§ÿ¹ÿªÿºÿÂÿ³ÿ£ÿ´ÿ²ÿªÿ§ÿ§ÿ©ÿ³ÿ³ÿ©ÿ³ÿ£ÿ¤ÿ§ÿ­ÿ¥ÿ±ÿµÿ²ÿ«ÿ®ÿ³ÿ³ÿ»ÿ¿ÿ¸ÿÀÿ¶ÿ²ÿ¨ÿÉÿÍÿ·ÿµÿ´ÿ­ÿ«ÿªÿ±ÿ³ÿ­ÿ¾ÿ®ÿ¬ÿÿ¶ÿÈÿ­ÿ­ÿ­ÿ½ÿ½ÿªÿ£ÿ§ÿ£ÿ¡ÿ©ÿ±ÿ¦ÿªÿ¯ÿ°ÿ©ÿªÿ²ÿ·ÿ³ÿ«ÿ±ÿ¾ÿ´ÿ®ÿ´ÿ·ÿ³ÿ¶ÿ®ÿ¬ÿ±ÿ«ÿ´ÿ°ÿªÿ¸ÿ¸ÿµÿ¼ÿ³ÿ¯ÿ»ÿ³ÿ­ÿ±ÿ·ÿ¯ÿ°ÿ¹ÿ°ÿ ÿ¦ÿ¯ÿ¦ÿ¶ÿ°ÿ«ÿ¨ÿµÿ½ÿ½ÿ»ÿ²ÿ¬ÿ¶ÿ²ÿ¥ÿ¨ÿ§ÿ­ÿ§ÿ¡ÿ©ÿ²ÿºÿ®ÿ¡ÿ©ÿ±ÿ·ÿªÿ ÿ­ÿ¤ÿ¬ÿ¼ÿ¸ÿ³ÿ¹ÿ³ÿÿÿÿ¦ÿÿ§ÿ³ÿ¤ÿ¥ÿ¨ÿ£ÿ¤ÿ¦ÿ­ÿ±ÿ£ÿ³ÿµÿ³ÿ§ÿ²ÿ¯ÿ¨ÿÿªÿ·ÿ±ÿªÿÿ¨ÿ¦ÿ®ÿ±ÿ´ÿ²ÿ³ÿ¬ÿ¤ÿªÿ±ÿ¤ÿ£ÿ­ÿ®ÿ¬ÿµÿ²ÿªÿ¿ÿÊÿ¥ÿÿ±ÿµÿ°ÿµÿ½ÿÃÿ³ÿ¨ÿ¢ÿ¯ÿ²ÿ¯ÿ²ÿ¬ÿ¨ÿ²ÿ¤ÿ¦ÿ¯ÿ­ÿ¸ÿ¯ÿ­ÿºÿ¾ÿ¸ÿ¸ÿ¨ÿ°ÿ¶ÿ°ÿ¥ÿ¡ÿ«ÿ³ÿµÿ²ÿ¬ÿ¨ÿ±ÿ«ÿÿ¤ÿ±ÿ­ÿ¢ÿÿ ÿ«ÿ´ÿµÿ³ÿ¯ÿªÿ¨ÿ¹ÿÀÿ½ÿ²ÿ©ÿ¬ÿ³ÿ¹ÿÁÿºÿ³ÿ±ÿ³ÿ«ÿ¦ÿ¯ÿ¹ÿ¼ÿ­ÿ¦ÿ¶ÿ·ÿ«ÿ¦ÿ¤ÿ§ÿ®ÿ¯ÿ¨ÿÿ¦ÿ®ÿªÿ·ÿ­ÿ®ÿ²ÿ¯ÿ«ÿ«ÿ§ÿÂÿÁÿ¥ÿ²ÿ¶ÿ¬ÿ°ÿ²ÿ©ÿ©ÿ¦ÿÿ§ÿ´ÿ¹ÿ°ÿ±ÿ³ÿ²ÿ³ÿ¥ÿªÿ¤ÿ®ÿ¯ÿ¶ÿ¶ÿ¸ÿ°ÿ¥ÿ°ÿ±ÿ°ÿ¸ÿ¨ÿ¥ÿ¯ÿ°ÿ®ÿ®ÿ¬ÿ«ÿ´ÿ¢ÿ±ÿ­ÿ¨ÿ£ÿ¥ÿªÿ´ÿÁÿ¬ÿ¬ÿ§ÿ¤ÿ¨ÿ®ÿ²ÿ¯ÿªÿ¯ÿ¿ÿ¿ÿ¢ÿ´ÿ³ÿ¯ÿµÿ³ÿ«ÿ²ÿ¤ÿ¶ÿ­ÿ­ÿ²ÿªÿ©ÿ®ÿ³ÿ¹ÿ¶ÿ£ÿ¥ÿ¢ÿ°ÿ¼ÿµÿªÿ®ÿ®ÿ¶ÿ¢ÿ¶ÿ´ÿ®ÿªÿ§ÿ²ÿÃÿ²ÿ¬ÿ¶ÿ¾ÿ°ÿ´ÿºÿºÿ´ÿ°ÿÆÿ¤ÿ¦ÿÿ®ÿ¬ÿ«ÿ²ÿ±ÿ¨ÿ ÿÿ±ÿ¸ÿµÿµÿ³ÿ©ÿ£ÿ±ÿÁÿ©ÿ¯ÿµÿ¬ÿªÿ·ÿ½ÿ¸ÿ´ÿ´ÿ³ÿ®ÿ©ÿ¡ÿÿÿ®ÿ§ÿ¨ÿªÿ´ÿ°ÿ¦ÿ£ÿ¦ÿ¹ÿ³ÿªÿ§ÿ¨ÿ¢ÿ¤ÿ«ÿ§ÿ§ÿ¥ÿ¯ÿ®ÿ¯ÿÀÿ¶ÿ¦ÿ±ÿ¶ÿ³ÿ²ÿ»ÿ³ÿ¶ÿ¶ÿ®ÿªÿ­ÿ¯ÿ·ÿµÿ²ÿ¥ÿÿ©ÿ­ÿÿ¦ÿÀÿ¶ÿ¥ÿÁÿ§ÿ£ÿ£ÿÿÿÿ¢ÿÿÿ©ÿ¢ÿÿÿ£ÿÿÿÿÿÿÿÿÿÿ¤ÿÿ¡ÿ¨ÿ¥ÿ¯ÿ¥ÿÿ§ÿ®ÿ¨ÿªÿºÿ¼ÿÿ¤ÿ«ÿ¬ÿ¶ÿ´ÿ©ÿ°ÿ¸ÿ®ÿÿ©ÿ»ÿ­ÿ©ÿ­ÿ³ÿ¹ÿµÿÂÿ®ÿ°ÿ´ÿ¨ÿ¬ÿ¦ÿÿ¢ÿ´ÿ¯ÿÀÿ´ÿ¤ÿ©ÿ£ÿ«ÿ´ÿ±ÿ±ÿ´ÿ¨ÿÿ¯ÿÿ¢ÿÿ ÿ²ÿ½ÿ¹ÿ·ÿ¬ÿ¯ÿ¾ÿ¾ÿªÿ¡ÿ­ÿÀÿ¾ÿ²ÿ¹ÿªÿ½ÿ¤ÿµÿ²ÿ¶ÿ¶ÿªÿªÿ¸ÿ³ÿµÿÿ²ÿ°ÿ¶ÿ£ÿ©ÿ²ÿ²ÿ´ÿ¯ÿ®ÿ¥ÿ¼ÿ´ÿ°ÿ¥ÿ«ÿµÿµÿ³ÿ³ÿ«ÿµÿ½ÿ¾ÿ²ÿ»ÿºÿ±ÿ²ÿ·ÿ°ÿ­ÿ»ÿÅÿ»ÿ®ÿ¢ÿ´ÿ¯ÿ¥ÿ«ÿ°ÿ­ÿ¶ÿ¿ÿ«ÿ´ÿ£ÿ´ÿ¸ÿ²ÿ¯ÿ¸ÿ½ÿ°ÿªÿ¶ÿ¦ÿ­ÿÁÿ¼ÿ°ÿªÿ«ÿ®ÿ®ÿ²ÿµÿ½ÿ¹ÿ¡ÿÿÿ»ÿÄÿ³ÿ´ÿ³ÿ¨ÿ·ÿ¹ÿÀÿ´ÿ±ÿ«ÿÿ£ÿ¦ÿ¥ÿ³ÿ½ÿµÿ¹ÿ«ÿ¿ÿ¶ÿÂÿ³ÿ¸ÿ²ÿ¹ÿ³ÿÿÿ¯ÿÄÿ©ÿ³ÿ²ÿ´ÿ³ÿµÿµÿ²ÿ²ÿ°ÿªÿ­ÿºÿ¬ÿ±ÿÿ¥ÿ­ÿ­ÿ¦ÿ¨ÿ¯ÿ©ÿ£ÿ®ÿ²ÿ¶ÿ¶ÿ³ÿ¸ÿ°ÿ²ÿ®ÿ¹ÿ¯ÿªÿ¯ÿ±ÿ·ÿ°ÿ®ÿ»ÿ©ÿ²ÿ¬ÿ¡ÿ®ÿ¾ÿºÿ³ÿ°ÿ´ÿÀÿ·ÿ¨ÿ¿ÿ·ÿ¥ÿ²ÿ¬ÿ±ÿ³ÿ±ÿ¶ÿ²ÿ¬ÿ¼ÿ¶ÿ°ÿ¶ÿªÿÄÿ½ÿ¦ÿ½ÿ¾ÿªÿ¨ÿ¬ÿ­ÿ¶ÿ¤ÿ¨ÿ´ÿ¬ÿ¼ÿºÿ³ÿ¨ÿ²ÿ³ÿ§ÿ­ÿ¸ÿ­ÿ»ÿÄÿ¤ÿ½ÿÉÿ­ÿ¸ÿ´ÿ¸ÿ¶ÿ³ÿ¶ÿ¹ÿ¾ÿÀÿ®ÿ³ÿ¸ÿ²ÿ«ÿ«ÿ¯ÿ¬ÿªÿ±ÿ¸ÿ²ÿµÿ¾ÿ°ÿÿ¡ÿ³ÿ ÿºÿ³ÿ²ÿÈÿ´ÿ°ÿ©ÿ¥ÿ¯ÿºÿ»ÿ¸ÿ¼ÿµÿªÿªÿ°ÿ¯ÿ©ÿ°ÿ¬ÿ£ÿ­ÿ¯ÿ·ÿÀÿ±ÿ®ÿ³ÿ¦ÿªÿÿ©ÿ«ÿ ÿ»ÿ½ÿ­ÿ¾ÿÀÿ´ÿ°ÿ°ÿ·ÿ¾ÿ¼ÿ®ÿªÿÀÿÿ´ÿ¯ÿ°ÿ¯ÿ±ÿªÿ©ÿ²ÿ¶ÿµÿµÿ¯ÿ¯ÿ¯ÿºÿÅÿ±ÿ¬ÿ«ÿ¯ÿ«ÿ«ÿ­ÿ¯ÿ¦ÿ¢ÿªÿ¬ÿ¹ÿ»ÿ¬ÿ¸ÿ¯ÿ¥ÿ§ÿ­ÿ¥ÿ¯ÿ´ÿ³ÿºÿ»ÿµÿ²ÿ¬ÿ¨ÿ­ÿÿ¹ÿ¾ÿ¶ÿÿ´ÿ«ÿ°ÿµÿ¯ÿ­ÿ´ÿ¸ÿ·ÿ³ÿµÿµÿªÿ±ÿ±ÿ¿ÿ¬ÿ¶ÿ¶ÿ³ÿ³ÿµÿ±ÿ¦ÿ«ÿºÿ±ÿÿ£ÿ©ÿÿ­ÿ¯ÿÿ¶ÿ­ÿ¸ÿ¿ÿ£ÿ³ÿ¶ÿ¶ÿºÿ¼ÿ´ÿ­ÿ°ÿµÿ°ÿ«ÿ¯ÿ©ÿ±ÿÀÿ¸ÿ»ÿ¸ÿ¦ÿ·ÿ°ÿ¤ÿ«ÿ¸ÿ«ÿ¡ÿ²ÿ¸ÿ°ÿ®ÿ§ÿ¹ÿ¥ÿ§ÿ«ÿÿ°ÿ ÿ¶ÿ¯ÿ ÿµÿ«ÿªÿ¤ÿÿÿ¦ÿ§ÿ£ÿ®ÿ§ÿ¬ÿ·ÿ¦ÿÿ¢ÿ©ÿ ÿÿÿ¡ÿ£ÿ®ÿ®ÿ«ÿ±ÿ°ÿ ÿÿ®ÿ«ÿ¯ÿªÿÿ¤ÿ¶ÿ²ÿÿ´ÿµÿÿ ÿÿ§ÿ¦ÿªÿ­ÿ¦ÿ£ÿ¦ÿ¦ÿ¤ÿ£ÿ ÿÿ­ÿÿ¤ÿ¦ÿ«ÿ¨ÿ§ÿ§ÿªÿÿÿ¡ÿ¨ÿ¬ÿ¯ÿ¦ÿÿÿÿÿÿÿ¥ÿ¢ÿ¸ÿ¦ÿ­ÿ¥ÿ¨ÿ§ÿ¯ÿ¥ÿ¡ÿ§ÿ¥ÿÿ ÿÿÿ£ÿÿ£ÿ­ÿ¤ÿÿÿ£ÿ±ÿ§ÿ¤ÿ²ÿ¿ÿºÿ¼ÿ²ÿªÿ±ÿ³ÿ¶ÿ±ÿ«ÿ«ÿ¬ÿ¯ÿ¯ÿ¬ÿ®ÿ©ÿ­ÿ·ÿ½ÿ¥ÿ³ÿ°ÿ³ÿ¦ÿ´ÿ­ÿ®ÿ¡ÿ§ÿ²ÿÀÿµÿ¸ÿ¨ÿ«ÿ´ÿ®ÿ²ÿ¬ÿÿ¨ÿ»ÿÄÿ°ÿ·ÿ¹ÿ­ÿ¼ÿ·ÿ¬ÿ«ÿ¼ÿ©ÿ³ÿ±ÿ°ÿ²ÿ¯ÿ¸ÿ²ÿ«ÿªÿ¶ÿ½ÿ¸ÿ¹ÿ¸ÿ³ÿ°ÿ¼ÿ¸ÿªÿ´ÿ¯ÿÿ¦ÿ¯ÿºÿ¯ÿ²ÿªÿ³ÿ¶ÿ¬ÿ­ÿªÿ®ÿ³ÿ­ÿ«ÿ¯ÿ±ÿ±ÿ­ÿ¨ÿ²ÿ­ÿ¤ÿ®ÿ¦ÿ±ÿ°ÿ¦ÿ¨ÿ²ÿ¸ÿ¦ÿ±ÿ¬ÿªÿ¯ÿ©ÿ¨ÿ¨ÿµÿ°ÿªÿ¨ÿ·ÿÇÿ¼ÿ¯ÿ¨ÿ¬ÿ³ÿ°ÿ§ÿÿ·ÿÿ¦ÿ²ÿ¨ÿ ÿÌÿ²ÿ½ÿ´ÿ¨ÿ­ÿ ÿ¯ÿ´ÿ±ÿ¥ÿ«ÿ±ÿ¶ÿÂÿºÿ¦ÿÿ ÿ®ÿ¹ÿ²ÿªÿ´ÿºÿ£ÿ®ÿ¸ÿ­ÿ¯ÿµÿ¬ÿÿ£ÿªÿ¨ÿ¨ÿ«ÿ¤ÿ®ÿµÿ³ÿ«ÿ´ÿ½ÿ­ÿ ÿ«ÿ¸ÿ¶ÿ³ÿ³ÿ¯ÿ´ÿ·ÿ¸ÿºÿ´ÿ·ÿ¶ÿ±ÿÿ²ÿÈÿ®ÿ«ÿ³ÿ³ÿ£ÿ¨ÿ¶ÿ·ÿ©ÿªÿ¥ÿ¨ÿ©ÿ¨ÿ­ÿ±ÿ³ÿ¸ÿ¹ÿ·ÿ¶ÿ²ÿ´ÿ°ÿ¬ÿ©ÿªÿ¯ÿ§ÿ°ÿ®ÿÿ¯ÿ¿ÿµÿ­ÿ±ÿ¸ÿ©ÿ¦ÿ©ÿ­ÿ»ÿ±ÿ¦ÿ¯ÿ·ÿ²ÿ¥ÿ¤ÿ²ÿªÿÿ¥ÿÿÿ¶ÿ¹ÿµÿ»ÿ¶ÿ¼ÿ¸ÿ»ÿ¸ÿÿ©ÿÇÿ³ÿ§ÿ³ÿ©ÿ¨ÿ°ÿ°ÿ¨ÿ®ÿ«ÿ´ÿ®ÿªÿ¦ÿ©ÿªÿ³ÿ¾ÿ¹ÿ¶ÿ´ÿµÿµÿ¯ÿ´ÿ«ÿªÿ°ÿ®ÿÿ°ÿ°ÿ£ÿ±ÿ±ÿ´ÿ­ÿ£ÿªÿ¾ÿºÿÂÿ³ÿ®ÿ¼ÿ¬ÿ¶ÿÂÿªÿ°ÿ´ÿ»ÿºÿ¶ÿ´ÿ³ÿ°ÿ­ÿ­ÿ­ÿ­ÿ­ÿ«ÿ¨ÿ¨ÿ°ÿ¬ÿ©ÿ¥ÿµÿ¸ÿ¡ÿ¬ÿ¬ÿ¶ÿ¢ÿ¦ÿ¹ÿ¾ÿÁÿ¢ÿ¥ÿ§ÿ¾ÿ¸ÿµÿ«ÿ¬ÿ¼ÿ¬ÿ¨ÿ­ÿªÿ®ÿ±ÿ´ÿ²ÿ²ÿ²ÿ­ÿ¦ÿ©ÿ²ÿ°ÿ§ÿÿÿ¤ÿ¾ÿ¾ÿ®ÿªÿ©ÿµÿ¾ÿ³ÿ¡ÿ´ÿ´ÿ³ÿ³ÿ¸ÿ©ÿ¬ÿ±ÿÉÿ¬ÿÆÿ®ÿ¶ÿ¸ÿ§ÿ©ÿ£ÿ¡ÿ¯ÿ´ÿªÿ§ÿ®ÿ¢ÿªÿ©ÿ¦ÿ±ÿ²ÿ³ÿ¯ÿ´ÿ½ÿ¶ÿºÿ²ÿÿÿ«ÿ²ÿ¤ÿ¼ÿ³ÿ±ÿ§ÿÂÿºÿ¥ÿ«ÿ±ÿ¸ÿ¦ÿ³ÿ±ÿÀÿ¨ÿºÿªÿ¿ÿÆÿ¶ÿ½ÿ°ÿ¬ÿµÿ®ÿ®ÿ´ÿµÿ°ÿ·ÿ´ÿ¬ÿ¯ÿ¦ÿ£ÿ°ÿµÿ¶ÿ°ÿªÿ®ÿ¬ÿ³ÿ·ÿ«ÿ±ÿ³ÿ®ÿ¬ÿ»ÿ»ÿ«ÿ«ÿ®ÿ¾ÿ­ÿÿ©ÿ³ÿÿ¯ÿ·ÿÿ§ÿ³ÿ±ÿ²ÿ³ÿ³ÿ¯ÿ¤ÿ´ÿ°ÿÿÿ£ÿ¦ÿ¯ÿ³ÿ²ÿ¶ÿ¡ÿÿ²ÿ®ÿ²ÿ®ÿ¯ÿ«ÿ«ÿ³ÿ¯ÿ¢ÿÿÿ¼ÿ¨ÿ¥ÿ­ÿ®ÿ·ÿÿ§ÿ¢ÿ¦ÿ®ÿ®ÿ©ÿ¸ÿ±ÿªÿ±ÿ¨ÿ¨ÿ±ÿ¬ÿ ÿ²ÿ´ÿ¡ÿ¼ÿ¯ÿ¹ÿÿÿ­ÿ¹ÿµÿÿÿÿÿ²ÿ®ÿ ÿ¨ÿ­ÿ¥ÿ§ÿ±ÿ»ÿ­ÿ³ÿ±ÿ©ÿ£ÿ©ÿ¼ÿ¯ÿ°ÿ¶ÿ²ÿªÿ§ÿÎÿ©ÿ¹ÿ§ÿ ÿ±ÿ»ÿÿ©ÿ¯ÿ¦ÿ¶ÿµÿÿ²ÿ°ÿ£ÿªÿ¯ÿ¯ÿ¥ÿ±ÿ²ÿ´ÿ¶ÿªÿÿÿ¶ÿ³ÿ­ÿ¢ÿÿ¤ÿ¡ÿ¢ÿ¯ÿ²ÿ¬ÿ¢ÿ¤ÿ©ÿªÿªÿ¥ÿ¬ÿ¸ÿ©ÿ«ÿ³ÿ´ÿ²ÿ¡ÿ©ÿÿ©ÿ³ÿ£ÿ·ÿ©ÿ©ÿ§ÿ²ÿ¥ÿ¡ÿ©ÿ±ÿÿ´ÿÁÿÂÿ®ÿ©ÿÿ¬ÿ³ÿªÿªÿ·ÿ»ÿ³ÿ¦ÿÿ¨ÿ³ÿ¸ÿµÿ®ÿ´ÿ²ÿÿ¡ÿ¦ÿ¢ÿ¤ÿ§ÿ°ÿÀÿ°ÿ³ÿ¦ÿ©ÿ´ÿ¶ÿ­ÿªÿ¨ÿÄÿ¬ÿ°ÿ«ÿµÿÇÿ­ÿÁÿ²ÿ ÿ³ÿ¶ÿ¯ÿ¬ÿ©ÿ¶ÿ¤ÿ¨ÿ¨ÿ°ÿ±ÿ¯ÿ¤ÿ±ÿ­ÿ©ÿ®ÿ¡ÿÿÿªÿ®ÿ£ÿ¤ÿ¦ÿ¤ÿ«ÿ¸ÿ´ÿªÿ­ÿ¸ÿ®ÿ¬ÿ¹ÿ­ÿ§ÿ£ÿºÿ¢ÿÿ³ÿ­ÿ¨ÿ¯ÿ§ÿ¡ÿ°ÿÿ¨ÿ¶ÿªÿ·ÿ¡ÿ®ÿ¨ÿ£ÿµÿ´ÿ²ÿÿ¡ÿ¯ÿÿÿ¨ÿ£ÿ¨ÿ§ÿ©ÿ§ÿ«ÿ®ÿ«ÿ´ÿ­ÿÿÿ·ÿ·ÿ±ÿ¸ÿÃÿªÿ¤ÿ¹ÿ·ÿºÿ³ÿ¢ÿ­ÿÿ´ÿµÿ³ÿ®ÿ©ÿ·ÿ¹ÿ°ÿ¬ÿ³ÿ·ÿ¶ÿ¥ÿÿ§ÿºÿ´ÿ¹ÿ¨ÿ³ÿªÿ¡ÿ±ÿ©ÿ¦ÿ¬ÿºÿ¼ÿ½ÿ¾ÿ¼ÿ¯ÿ®ÿ¯ÿ¯ÿÿÿ©ÿ§ÿ§ÿÃÿ¹ÿÿ«ÿ­ÿ¶ÿ½ÿ²ÿµÿ¸ÿÿ­ÿµÿ¬ÿ¯ÿ«ÿÿ­ÿÀÿ°ÿ¸ÿ¯ÿ¤ÿ§ÿ¾ÿ«ÿ°ÿÿ²ÿ¤ÿ¹ÿ¬ÿªÿÿ£ÿÿ§ÿ°ÿ´ÿ´ÿ­ÿ·ÿ¹ÿ¹ÿ¹ÿ®ÿ¦ÿªÿ­ÿ©ÿ¯ÿ¶ÿ¯ÿ²ÿ¶ÿ¾ÿ¬ÿªÿ»ÿ±ÿ³ÿ°ÿ²ÿ¬ÿ±ÿ©ÿ®ÿ±ÿ¿ÿ­ÿ©ÿ³ÿ±ÿ¢ÿ°ÿ¨ÿ°ÿ¨ÿ«ÿ¬ÿ§ÿ¶ÿ·ÿ«ÿµÿªÿ©ÿ¨ÿ­ÿ¯ÿ©ÿ³ÿ¶ÿ°ÿ°ÿ¶ÿ³ÿªÿ¯ÿ¨ÿ¡ÿ·ÿ²ÿ©ÿªÿ¼ÿªÿ©ÿ¤ÿ­ÿÿ­ÿ§ÿ«ÿ¹ÿ£ÿ¢ÿ­ÿ¦ÿÿÿÉÿ´ÿ©ÿ±ÿ¿ÿµÿ±ÿ¼ÿ§ÿ¹ÿ½ÿªÿ¦ÿ¯ÿ°ÿ±ÿ³ÿ°ÿ¯ÿªÿ¢ÿÿ£ÿ¦ÿ¨ÿ¬ÿ¬ÿ®ÿ¡ÿÿ¹ÿ´ÿµÿ©ÿ¨ÿ«ÿ°ÿÿ¯ÿ´ÿ¤ÿ¶ÿ¡ÿ¬ÿ§ÿ»ÿ¤ÿ´ÿ´ÿ±ÿÿ±ÿ¤ÿ©ÿ®ÿ«ÿºÿ·ÿ±ÿ±ÿ°ÿ­ÿ­ÿ«ÿ«ÿ¯ÿ«ÿ¯ÿ½ÿ¾ÿµÿ³ÿ±ÿ´ÿ§ÿ¦ÿ¼ÿ±ÿ¯ÿµÿ¶ÿ¶ÿªÿ­ÿ¯ÿ£ÿ¶ÿºÿµÿ«ÿ±ÿÀÿÀÿ©ÿ©ÿÿ¦ÿÿ¢ÿ¸ÿµÿ¶ÿ¹ÿ·ÿ·ÿ¸ÿ»ÿ¯ÿ¤ÿ®ÿ´ÿ¥ÿÿ°ÿ£ÿ·ÿªÿ¡ÿ±ÿ±ÿ±ÿ¤ÿ©ÿ®ÿ¹ÿ¤ÿ«ÿ­ÿ¥ÿ¯ÿ­ÿ¡ÿ¥ÿ©ÿ±ÿ¦ÿ«ÿÿ¦ÿ·ÿ®ÿ®ÿºÿÁÿ´ÿ£ÿ¢ÿ¦ÿ¤ÿÿ§ÿ°ÿ¬ÿ³ÿ·ÿ¯ÿ½ÿ½ÿ»ÿÿ§ÿ¬ÿ·ÿ¬ÿ´ÿ£ÿ±ÿ²ÿµÿÁÿ¶ÿ»ÿ­ÿ»ÿÇÿ³ÿ¢ÿ°ÿÃÿ¸ÿ±ÿ¶ÿ¶ÿºÿ°ÿÿ¤ÿ§ÿ³ÿ§ÿ­ÿµÿ²ÿÄÿ´ÿ²ÿ»ÿ¯ÿ¶ÿ´ÿ®ÿÿ§ÿ·ÿ«ÿ½ÿ¹ÿ¤ÿ±ÿ´ÿ¨ÿ®ÿ¹ÿ¶ÿ­ÿ«ÿ¥ÿ¢ÿ¯ÿ²ÿÿÿ¥ÿ¯ÿºÿ»ÿ¾ÿ¬ÿ´ÿ¬ÿ¥ÿºÿ³ÿ¹ÿ±ÿ¹ÿ¬ÿ¼ÿÿÿ¨ÿ±ÿ°ÿµÿ«ÿ´ÿ¼ÿ©ÿÿÿ¢ÿ±ÿºÿ³ÿ­ÿ´ÿ²ÿªÿ¨ÿ¢ÿ­ÿªÿ£ÿ®ÿ±ÿ²ÿÿ²ÿ´ÿµÿºÿªÿ¬ÿ½ÿ²ÿ£ÿ­ÿ²ÿ£ÿ§ÿ±ÿ­ÿ¨ÿ¬ÿ²ÿ²ÿµÿ¾ÿ³ÿ®ÿ±ÿ£ÿ¯ÿ²ÿ°ÿ·ÿ³ÿ½ÿÿ¤ÿµÿ¨ÿ­ÿ±ÿ¯ÿ¢ÿÿ¯ÿ¼ÿµÿ¤ÿ¢ÿ¬ÿ±ÿ¨ÿ¢ÿ®ÿªÿ¨ÿ±ÿ²ÿ¶ÿ¯ÿ¾ÿªÿ¨ÿÿ¬ÿ´ÿ¡ÿ²ÿªÿ¨ÿ£ÿ¡ÿ¤ÿ§ÿ²ÿ³ÿ©ÿ¶ÿ¶ÿ¯ÿÁÿ¶ÿ´ÿ·ÿ´ÿ ÿ¢ÿ¿ÿ¶ÿ¶ÿ³ÿ¯ÿ¨ÿ±ÿ³ÿ¾ÿ°ÿ¦ÿ«ÿ³ÿ±ÿ¶ÿµÿ²ÿµÿµÿ­ÿ¨ÿ¥ÿ ÿ¢ÿ¶ÿºÿ­ÿ¯ÿ¸ÿ±ÿÿ§ÿ©ÿ­ÿÃÿ±ÿ²ÿÆÿÀÿµÿ®ÿ·ÿ­ÿ ÿÿÿ¥ÿ§ÿ«ÿ¨ÿ¡ÿ£ÿ¬ÿ¨ÿ ÿªÿ­ÿ¸ÿ¶ÿ§ÿ¤ÿ¬ÿªÿÿÿÿÿÿÿÿ¨ÿ°ÿ«ÿ¢ÿÿ®ÿÿÿ ÿ®ÿÿ ÿªÿ«ÿÿ¦ÿ¨ÿÿÿÿ¨ÿ¥ÿ¤ÿÿÿ©ÿ§ÿÿÿ¡ÿÿ ÿ¡ÿ¦ÿ©ÿ§ÿ ÿ¬ÿ«ÿªÿ£ÿ¦ÿ¦ÿ«ÿ±ÿ¨ÿÿÿ¯ÿ­ÿ«ÿ´ÿ¼ÿ§ÿÿÿÿÿÿÿ¬ÿÿÿ¢ÿÿÿ¡ÿÿ¢ÿ©ÿ¯ÿ¶ÿ­ÿ¨ÿÿªÿ¨ÿ£ÿ¨ÿÿÿ³ÿ¥ÿ§ÿ¬ÿ²ÿ§ÿÿ§ÿÿÿ±ÿ¼ÿ°ÿÿ¥ÿÿ§ÿÿ¹ÿ¬ÿ·ÿ©ÿ­ÿ°ÿªÿ±ÿ±ÿ¨ÿ©ÿ®ÿ§ÿ ÿ§ÿ·ÿÂÿ¸ÿ«ÿ³ÿ«ÿ¬ÿ§ÿ§ÿ¥ÿ§ÿ±ÿ°ÿ¯ÿ¹ÿ«ÿ¤ÿ«ÿ¯ÿ°ÿ«ÿ¦ÿ¨ÿ¬ÿ®ÿ¨ÿ¼ÿ®ÿ­ÿ«ÿ¸ÿ´ÿ«ÿ¯ÿ²ÿ·ÿ©ÿ£ÿ¬ÿ«ÿ¬ÿ³ÿ·ÿµÿ¼ÿ¬ÿ¸ÿ·ÿ¨ÿ«ÿ»ÿ¬ÿ¤ÿ­ÿ§ÿÿÿ¯ÿ²ÿ¥ÿ£ÿ©ÿ±ÿªÿ©ÿÿ¨ÿ²ÿ¥ÿÿ°ÿ½ÿºÿ²ÿ³ÿ´ÿ¶ÿ»ÿ·ÿ®ÿ¹ÿ«ÿ¸ÿ®ÿ«ÿ¶ÿ­ÿ±ÿ­ÿ¯ÿ±ÿ¯ÿ¨ÿ¡ÿÿ©ÿ¸ÿ®ÿ©ÿ³ÿÿ­ÿ¹ÿ«ÿÿ ÿ«ÿ¬ÿªÿ­ÿ±ÿ³ÿ´ÿ°ÿ¬ÿ±ÿ°ÿ³ÿµÿÿ¬ÿ­ÿ¸ÿ¼ÿ¬ÿ¬ÿ´ÿ²ÿ¶ÿ³ÿ£ÿ§ÿ­ÿµÿ¥ÿ»ÿ¹ÿÂÿ¡ÿ®ÿªÿµÿµÿ³ÿ¬ÿ§ÿ®ÿ³ÿ¯ÿ¦ÿ²ÿ®ÿ¬ÿ®ÿ¶ÿ·ÿ²ÿ²ÿªÿ§ÿ¬ÿ¯ÿ¦ÿ¥ÿ¶ÿ©ÿ©ÿ³ÿ¥ÿ´ÿµÿ´ÿ¶ÿ²ÿªÿ­ÿ±ÿ®ÿ­ÿ«ÿ¨ÿ´ÿ·ÿ³ÿ·ÿ¿ÿ«ÿ§ÿ¯ÿ®ÿ¶ÿ´ÿµÿ²ÿ¨ÿ«ÿ£ÿ±ÿ¦ÿ¾ÿ¿ÿ±ÿªÿ·ÿ®ÿ¢ÿ±ÿ¼ÿ¸ÿ½ÿ¸ÿ©ÿ¯ÿ§ÿ³ÿºÿ¯ÿ¨ÿ°ÿ¯ÿ¬ÿ¯ÿ¶ÿ½ÿÀÿ·ÿ¬ÿ­ÿÁÿ«ÿ·ÿªÿÿ¬ÿ«ÿ³ÿ¹ÿ·ÿ·ÿ³ÿ¯ÿ²ÿ¼ÿÿ²ÿ£ÿ±ÿ¡ÿ±ÿ±ÿ²ÿ»ÿ´ÿ¡ÿÿ®ÿ¯ÿªÿ¡ÿ®ÿ®ÿ³ÿ²ÿ°ÿ¸ÿÃÿÇÿ¹ÿÿ ÿ¬ÿ©ÿ¥ÿÿ¨ÿ­ÿ­ÿ¸ÿ³ÿ¦ÿ¨ÿ°ÿ§ÿ ÿ¤ÿÿÿ¬ÿ·ÿ²ÿ­ÿ®ÿ ÿÿÿÿÿÿÿ¯ÿ¤ÿ²ÿ­ÿ°ÿ«ÿ¦ÿ¬ÿ¯ÿ¨ÿ©ÿ³ÿ§ÿ»ÿ¸ÿ¨ÿ¦ÿ¤ÿªÿ¯ÿ¯ÿ¬ÿªÿ­ÿ¯ÿ¯ÿ¸ÿ¶ÿµÿ»ÿ³ÿ¯ÿ´ÿ³ÿ±ÿ¶ÿ­ÿ¼ÿºÿ¹ÿ§ÿµÿ­ÿ°ÿ²ÿ¾ÿÇÿ±ÿ®ÿ¬ÿ«ÿ±ÿ¹ÿªÿ©ÿ²ÿ°ÿ¨ÿ©ÿ°ÿ°ÿ®ÿÿ±ÿÐÿ¼ÿ±ÿ²ÿÀÿºÿ®ÿ°ÿ£ÿ®ÿ³ÿ«ÿ¯ÿ¦ÿÿÿ­ÿ¸ÿ´ÿ²ÿ³ÿ´ÿªÿ¡ÿ£ÿ¢ÿ©ÿ®ÿ±ÿ»ÿÀÿ³ÿ¦ÿ£ÿ¾ÿÿ ÿ¬ÿ¯ÿ­ÿ«ÿ§ÿ§ÿ°ÿ­ÿ¼ÿ¹ÿ³ÿ³ÿªÿ²ÿ°ÿ¨ÿªÿ¤ÿÿÿµÿµÿÿ®ÿ«ÿ¢ÿ¤ÿ®ÿ±ÿ¥ÿ¯ÿ±ÿ³ÿµÿ±ÿ²ÿ°ÿ®ÿºÿÉÿ¼ÿ©ÿ¨ÿ§ÿ¤ÿ¤ÿ¬ÿ«ÿ¥ÿ¦ÿ­ÿ¼ÿ¨ÿ¬ÿ´ÿ¸ÿ®ÿ§ÿ°ÿ¹ÿ®ÿ ÿ¬ÿÿ§ÿ§ÿ¤ÿ¤ÿ³ÿ±ÿ¥ÿ«ÿ«ÿ«ÿ±ÿ©ÿ¢ÿ¬ÿ­ÿ±ÿ¾ÿ¼ÿ¤ÿ´ÿ¶ÿÿ¢ÿ®ÿ·ÿ´ÿ¦ÿ¦ÿµÿ¯ÿ¼ÿ ÿ²ÿ§ÿªÿ±ÿ®ÿ­ÿ¶ÿ»ÿ¾ÿ®ÿ¾ÿ®ÿ±ÿÅÿ¹ÿ¥ÿµÿ­ÿ¤ÿ§ÿ¶ÿ°ÿ²ÿ¬ÿ©ÿ«ÿ©ÿ¦ÿªÿ¦ÿ»ÿ·ÿ½ÿ·ÿªÿ¯ÿÆÿÄÿ²ÿ®ÿ²ÿ§ÿ©ÿ°ÿµÿµÿªÿµÿ±ÿ»ÿªÿ«ÿ³ÿ±ÿ¨ÿ§ÿ²ÿ¿ÿÿ«ÿ¬ÿ¤ÿ­ÿºÿ³ÿ¦ÿ¦ÿªÿ±ÿ·ÿ¸ÿ·ÿ´ÿ°ÿ°ÿ­ÿªÿªÿ¦ÿ®ÿ¾ÿÁÿ¹ÿ¸ÿ²ÿÉÿ°ÿ¹ÿ¸ÿ­ÿ¬ÿ§ÿÿ¤ÿ¦ÿ®ÿ½ÿ¼ÿ¬ÿ¨ÿ²ÿ«ÿ§ÿ©ÿ£ÿ£ÿ§ÿ°ÿ³ÿ±ÿ¯ÿ°ÿ·ÿ¬ÿ±ÿ£ÿ¨ÿ®ÿ®ÿ³ÿ¡ÿ·ÿ¼ÿ¹ÿ³ÿªÿ¯ÿµÿ±ÿ´ÿ®ÿ°ÿ³ÿ«ÿ¥ÿ ÿÿ¢ÿ¡ÿ¨ÿ«ÿÿ±ÿ®ÿ¤ÿ ÿ¥ÿ¤ÿ¡ÿ¦ÿ¥ÿÿÿ¤ÿ¨ÿ£ÿÿÿÿÿÿÿÿÿÿÿÿ£ÿ¥ÿÿ¹ÿ§ÿªÿ¢ÿ¢ÿ®ÿ±ÿ¨ÿ©ÿ¼ÿ¯ÿ§ÿ­ÿ£ÿ©ÿ³ÿ·ÿ­ÿ£ÿ³ÿ©ÿªÿ®ÿ¼ÿ¸ÿ©ÿ¨ÿ°ÿ´ÿ¾ÿ¿ÿ®ÿ¯ÿºÿ±ÿºÿ¼ÿ¬ÿ¢ÿ¦ÿ¹ÿµÿ¨ÿ¨ÿ ÿ£ÿ£ÿ¨ÿ²ÿ¶ÿ´ÿ¥ÿ«ÿ±ÿ²ÿ®ÿ¦ÿ¥ÿ¨ÿ´ÿÁÿ³ÿ³ÿ¶ÿ²ÿ°ÿ®ÿ«ÿ§ÿ°ÿ»ÿ³ÿ®ÿ¤ÿ²ÿ­ÿ¤ÿ£ÿªÿ¯ÿ©ÿ«ÿ»ÿÀÿÀÿÿ·ÿ·ÿ­ÿ²ÿ½ÿÂÿ»ÿ²ÿ¹ÿ§ÿ§ÿ¶ÿ±ÿ­ÿ¥ÿ¥ÿ¬ÿ®ÿ©ÿ£ÿ³ÿ¾ÿ¬ÿ¯ÿ¬ÿ²ÿ®ÿ¬ÿªÿ¥ÿ£ÿ¢ÿ¨ÿ¯ÿ¬ÿ°ÿ¤ÿ«ÿ°ÿ®ÿ²ÿ·ÿ®ÿ³ÿÅÿ­ÿ§ÿ§ÿ¡ÿ²ÿ²ÿ¯ÿ»ÿÁÿ´ÿ«ÿ¯ÿ£ÿ°ÿÁÿ³ÿ³ÿ®ÿªÿ°ÿ´ÿ¯ÿ»ÿ·ÿ³ÿÿÿ±ÿ²ÿ°ÿ±ÿ¶ÿ»ÿ¸ÿ¹ÿ³ÿ°ÿ³ÿ¬ÿ­ÿÿ¨ÿ®ÿ¨ÿªÿ³ÿµÿºÿ³ÿ°ÿ¼ÿ¿ÿ¶ÿ¹ÿÇÿÁÿ®ÿ¨ÿ¬ÿ«ÿ»ÿ±ÿ¿ÿ¦ÿºÿ¸ÿ­ÿ«ÿ®ÿ«ÿªÿ®ÿ³ÿ¸ÿ¡ÿ±ÿµÿ¾ÿ³ÿ·ÿ®ÿ²ÿµÿ³ÿ»ÿ½ÿ­ÿ´ÿÆÿ¶ÿªÿ¯ÿ´ÿ³ÿ·ÿ´ÿ°ÿ·ÿ¸ÿµÿ¨ÿ®ÿÐÿ²ÿ²ÿ®ÿ±ÿ³ÿ±ÿ´ÿµÿ½ÿÈÿ¶ÿ²ÿ°ÿ±ÿ¹ÿ¼ÿ½ÿ²ÿ²ÿ³ÿ°ÿ±ÿ¶ÿ¶ÿºÿÀÿÂÿ´ÿ´ÿ²ÿ¶ÿÂÿÊÿ¹ÿ­ÿ³ÿ´ÿ¨ÿ¬ÿ¼ÿ®ÿ­ÿ­ÿ´ÿ¨ÿ¯ÿ§ÿ©ÿ«ÿ¤ÿ£ÿ§ÿ«ÿ´ÿ·ÿÿ±ÿ¾ÿ½ÿ»ÿ¬ÿ­ÿ¤ÿ¯ÿ¯ÿ§ÿ³ÿ·ÿ´ÿ±ÿ§ÿ¦ÿ±ÿ®ÿ¦ÿ¬ÿ²ÿ·ÿµÿªÿ«ÿ±ÿ¢ÿÿ¦ÿ²ÿ¯ÿ´ÿÿ¤ÿ³ÿ¡ÿ§ÿµÿ¼ÿ°ÿ¤ÿµÿÃÿ²ÿ®ÿ»ÿ¶ÿ®ÿ±ÿ§ÿ°ÿ°ÿ¨ÿªÿ¶ÿ¼ÿºÿ®ÿ¤ÿ«ÿ­ÿ®ÿÂÿ·ÿ­ÿÕÿ¬ÿ«ÿ¶ÿÁÿÈÿ¸ÿ¬ÿ¶ÿ¹ÿ·ÿ¿ÿ§ÿ¥ÿ¼ÿ£ÿ¹ÿ®ÿ§ÿ¯ÿµÿ¬ÿ¯ÿ®ÿ¤ÿ¬ÿ°ÿ³ÿÅÿ§ÿ¤ÿ«ÿ¹ÿªÿ»ÿ¶ÿ¯ÿ²ÿ¯ÿ°ÿ©ÿ ÿ¤ÿ£ÿªÿ¸ÿ§ÿ¥ÿ«ÿ§ÿ¦ÿ²ÿ®ÿ©ÿ¯ÿ´ÿ­ÿµÿÀÿ·ÿ§ÿ¨ÿ²ÿ°ÿÈÿ°ÿ·ÿ­ÿªÿ¨ÿ°ÿ¹ÿ»ÿ¯ÿ°ÿ¸ÿ´ÿ¯ÿ¯ÿ°ÿ«ÿ°ÿ¬ÿ¾ÿ¦ÿ«ÿÄÿ°ÿ¶ÿ¸ÿ¥ÿ£ÿ­ÿ²ÿ¯ÿ­ÿ­ÿÿÿ¬ÿ¢ÿ«ÿºÿ²ÿ´ÿÄÿ­ÿ°ÿ³ÿ­ÿ¯ÿ¬ÿ§ÿ¥ÿ¨ÿ°ÿ³ÿ²ÿ¸ÿ¬ÿ³ÿÁÿ°ÿ¬ÿ®ÿ ÿ­ÿ¦ÿ¦ÿ ÿÿ¡ÿ·ÿ­ÿ§ÿµÿ®ÿªÿ ÿ±ÿ¦ÿ¤ÿÿÿÿ©ÿ¨ÿªÿµÿ°ÿ«ÿ¡ÿÿÿÿ¥ÿ¦ÿ«ÿ©ÿ¡ÿ®ÿ¬ÿ¯ÿÿÿÿ¡ÿ¿ÿ¯ÿ¤ÿ°ÿ²ÿ©ÿªÿ±ÿ¥ÿÿ¨ÿ¤ÿ¡ÿ­ÿ¦ÿªÿ¯ÿÿ£ÿ­ÿªÿ©ÿªÿÿ§ÿ®ÿ§ÿ ÿÿÿ©ÿ¥ÿÿÿ¬ÿ¤ÿ¥ÿ¢ÿ§ÿÿ²ÿ³ÿÿ®ÿ¯ÿ¦ÿ¨ÿÿ¥ÿÁÿÂÿ®ÿÿÿ¢ÿ¥ÿÿÿ§ÿÿ¢ÿ­ÿ«ÿ­ÿ¬ÿ¤ÿ³ÿ»ÿ²ÿ¤ÿÿ§ÿ®ÿ¡ÿ£ÿ´ÿ£ÿÿÿÿÿÿ­ÿ¶ÿ­ÿÿ¯ÿ¯ÿºÿ¼ÿ·ÿ¦ÿµÿ´ÿ¸ÿ»ÿ±ÿªÿ«ÿ­ÿ­ÿ«ÿ°ÿ³ÿ¯ÿ³ÿµÿÿ¢ÿ¸ÿ®ÿ©ÿ¯ÿ­ÿ§ÿ°ÿÀÿµÿ³ÿÿÿ£ÿ«ÿ©ÿ¡ÿªÿ¶ÿ¶ÿ´ÿºÿ¶ÿ¨ÿ©ÿµÿµÿ¾ÿ¨ÿ»ÿ¯ÿ²ÿªÿ¬ÿ®ÿ·ÿ±ÿ­ÿ¼ÿ¸ÿªÿ¨ÿ¶ÿ½ÿ±ÿµÿ¹ÿ³ÿ¹ÿ¶ÿªÿ¬ÿ³ÿ¬ÿ­ÿ§ÿ®ÿ¸ÿÿÁÿ·ÿ§ÿ¯ÿ¶ÿ´ÿµÿ¹ÿ´ÿ²ÿ³ÿ¬ÿ ÿ§ÿ¸ÿ®ÿ­ÿ²ÿ¨ÿªÿ¢ÿÿµÿ±ÿ§ÿ§ÿ·ÿ¥ÿ£ÿ­ÿ°ÿ«ÿ§ÿÿ¤ÿ¬ÿ«ÿ±ÿ²ÿ°ÿ¹ÿºÿ¬ÿ¯ÿ½ÿ®ÿ¶ÿ´ÿ´ÿ¬ÿ®ÿ¯ÿ¬ÿ»ÿ·ÿ¸ÿÒÿ®ÿÿ¢ÿ¬ÿªÿºÿÃÿºÿ¸ÿ¼ÿ´ÿ®ÿ±ÿ©ÿ¥ÿ¬ÿ«ÿ¨ÿ£ÿ®ÿ©ÿ­ÿ´ÿ ÿªÿ¹ÿºÿ·ÿ·ÿ¹ÿ©ÿ£ÿ®ÿ«ÿ®ÿ¬ÿªÿµÿ»ÿ½ÿ¹ÿ´ÿµÿ®ÿ§ÿ¸ÿÅÿ¸ÿ®ÿÅÿ½ÿ±ÿ´ÿ°ÿÃÿ½ÿÿ¨ÿ¨ÿ¥ÿ¥ÿÆÿ·ÿ©ÿ¬ÿ«ÿ²ÿ­ÿ¬ÿ«ÿ£ÿ©ÿ¬ÿ³ÿºÿºÿ¸ÿ¼ÿ¸ÿ´ÿ¸ÿ´ÿ´ÿ¶ÿ¶ÿ°ÿ©ÿ«ÿ±ÿ¨ÿ´ÿ¢ÿ´ÿ¤ÿ´ÿ¼ÿ°ÿ«ÿ¦ÿ°ÿ¦ÿ ÿ£ÿ ÿ®ÿ¬ÿµÿÂÿ¼ÿ¼ÿ­ÿÿ£ÿÿÿÿ£ÿ´ÿ¬ÿ¤ÿµÿ·ÿ«ÿ³ÿ¬ÿ¢ÿÿÿ§ÿ²ÿ¢ÿ³ÿ¥ÿ­ÿ­ÿ¬ÿ«ÿ§ÿ¬ÿ³ÿ¼ÿ±ÿ¢ÿ¤ÿ¤ÿ ÿ©ÿ´ÿ²ÿ«ÿ¬ÿ®ÿ«ÿªÿªÿ©ÿ«ÿªÿ®ÿ¸ÿ¨ÿ®ÿÿ£ÿµÿ³ÿ¢ÿ§ÿ±ÿ ÿ°ÿ´ÿÿÿ´ÿ¨ÿ»ÿºÿ¤ÿ²ÿ¹ÿ¨ÿÿ ÿ°ÿ¹ÿ£ÿ¤ÿ¼ÿ«ÿÿ¥ÿ·ÿ¾ÿ¹ÿ¬ÿªÿ¬ÿµÿ®ÿ¬ÿ¸ÿÿ«ÿ¯ÿ·ÿ°ÿ¿ÿªÿ·ÿ¯ÿ¯ÿ¹ÿ±ÿ¾ÿµÿ­ÿ²ÿµÿ´ÿ§ÿ±ÿ«ÿ¦ÿ­ÿªÿµÿ´ÿ¬ÿ¯ÿ¶ÿ²ÿ®ÿ±ÿ¢ÿ¡ÿ°ÿ¼ÿ»ÿ¶ÿ¶ÿ«ÿ­ÿ½ÿ¾ÿ¯ÿ²ÿ¯ÿºÿ®ÿ¼ÿÿ­ÿ®ÿ³ÿµÿ«ÿµÿ¥ÿ¹ÿ¼ÿºÿ°ÿ¯ÿ«ÿ¡ÿÿÿ¨ÿ©ÿ ÿ¥ÿ£ÿÿ¬ÿ½ÿ´ÿ¥ÿ¡ÿ®ÿ®ÿ²ÿ³ÿ³ÿ£ÿ¨ÿ¥ÿ±ÿ¯ÿ©ÿ¼ÿ±ÿ²ÿ¸ÿ³ÿÿÿ°ÿªÿ©ÿ¡ÿ­ÿÿªÿ¡ÿ£ÿºÿ·ÿ¼ÿµÿ¸ÿ»ÿ±ÿ°ÿ²ÿ¯ÿ¦ÿ®ÿ°ÿ«ÿ­ÿªÿ©ÿ¯ÿ³ÿ©ÿ¤ÿ¬ÿÿÿÿ¦ÿ®ÿ«ÿ°ÿ¬ÿ§ÿ¯ÿ±ÿ¬ÿ´ÿ¿ÿ´ÿ­ÿ¦ÿ¬ÿ²ÿÿÿ¸ÿ¤ÿµÿ¦ÿ±ÿ©ÿ±ÿ­ÿ§ÿ¤ÿ±ÿ²ÿ³ÿ§ÿ¤ÿ«ÿ°ÿ²ÿ­ÿ·ÿ°ÿÿ¥ÿªÿ§ÿ­ÿ¿ÿ´ÿ©ÿ§ÿ ÿ§ÿªÿ´ÿ¹ÿ¯ÿÿ¯ÿÆÿ¥ÿÿ£ÿ ÿ±ÿ¬ÿºÿ²ÿ®ÿ·ÿ¥ÿªÿ»ÿÿ®ÿªÿ°ÿ¥ÿ¬ÿ¤ÿ«ÿ¬ÿ¸ÿ¯ÿ®ÿ§ÿ­ÿ¾ÿ¼ÿ½ÿ®ÿ¡ÿ«ÿ³ÿ¶ÿ·ÿ°ÿ«ÿµÿ°ÿ ÿ¥ÿ¥ÿªÿ ÿ®ÿ´ÿ£ÿ¯ÿ½ÿ©ÿ¬ÿ­ÿÄÿËÿ¹ÿÂÿ²ÿ´ÿ¶ÿÈÿ¶ÿ¬ÿ¯ÿ®ÿ¹ÿ§ÿÿ¦ÿ³ÿ¬ÿ·ÿ«ÿ¶ÿ¶ÿ¶ÿ¬ÿ¨ÿ¬ÿ«ÿ¦ÿ³ÿ³ÿ©ÿ±ÿ­ÿ¥ÿ¬ÿ­ÿ©ÿ´ÿÁÿ´ÿ£ÿ­ÿ®ÿ­ÿ±ÿ¦ÿªÿ½ÿµÿ®ÿ¯ÿ¨ÿ­ÿ ÿµÿ¤ÿ´ÿ¶ÿ®ÿ´ÿ®ÿÿ±ÿ¹ÿ´ÿ©ÿ¾ÿ®ÿ¤ÿ²ÿ¯ÿ°ÿ·ÿ¯ÿ®ÿ¨ÿ®ÿ°ÿ°ÿ­ÿ«ÿ§ÿ§ÿ¡ÿ ÿ«ÿ²ÿ­ÿ¬ÿ³ÿ®ÿ¬ÿ¡ÿ£ÿ§ÿ«ÿ§ÿ§ÿ±ÿ·ÿ´ÿ¶ÿ ÿÿªÿ²ÿ³ÿ¹ÿ³ÿ´ÿÿ²ÿ¼ÿ´ÿ®ÿµÿ¨ÿ·ÿ»ÿ±ÿªÿ«ÿ©ÿºÿ«ÿ±ÿ»ÿ¹ÿµÿ­ÿ¦ÿ©ÿ¦ÿ©ÿ¥ÿ«ÿ©ÿÿ¡ÿ«ÿ¥ÿ¦ÿ¥ÿ ÿ®ÿ¡ÿÿ¦ÿ§ÿµÿ«ÿ¬ÿµÿ©ÿ§ÿ©ÿ²ÿ¬ÿ¥ÿ¼ÿ¯ÿÿÿ°ÿ«ÿ­ÿÁÿ´ÿ§ÿ­ÿµÿÿ¨ÿ§ÿÿ°ÿ¢ÿ¬ÿ¢ÿ®ÿªÿ©ÿ¢ÿ©ÿ¨ÿ±ÿ²ÿ¸ÿ²ÿ©ÿ¯ÿ«ÿ¥ÿ£ÿÿ¤ÿ­ÿ°ÿ¬ÿ°ÿ·ÿ²ÿ©ÿ¨ÿ°ÿ«ÿ¬ÿÃÿ·ÿ¶ÿ¨ÿ©ÿ¼ÿ´ÿ¢ÿ²ÿ¤ÿ¹ÿ¯ÿ¾ÿ¢ÿ¥ÿ»ÿ©ÿ´ÿ·ÿ¤ÿ§ÿ¶ÿ¬ÿ¤ÿ ÿ¦ÿµÿ¤ÿ®ÿªÿ³ÿÿ¢ÿÿÿ®ÿ¯ÿµÿ±ÿÿÿ¨ÿ¥ÿ¡ÿ¯ÿ®ÿ«ÿ²ÿºÿ¸ÿËÿ¿ÿ°ÿ§ÿ®ÿ·ÿÇÿ¼ÿÿ°ÿÿ¦ÿÀÿÿÀÿ¶ÿºÿ²ÿ³ÿªÿ£ÿ¥ÿ³ÿ¯ÿ³ÿ¤ÿÿÿ©ÿ¦ÿªÿ²ÿ±ÿ¥ÿ´ÿ¶ÿ«ÿ´ÿ­ÿ¡ÿ³ÿÂÿ·ÿ´ÿ²ÿ¨ÿ³ÿ®ÿ®ÿ¨ÿ¦ÿ·ÿ ÿ¯ÿªÿ¥ÿÿ§ÿ¬ÿ·ÿ¯ÿ¬ÿ´ÿ¬ÿ±ÿ®ÿ©ÿ±ÿ¬ÿ²ÿªÿ¿ÿ¶ÿ«ÿ´ÿ·ÿ¯ÿ³ÿ«ÿ§ÿ£ÿ­ÿ³ÿ¯ÿ±ÿ²ÿ·ÿ¶ÿ°ÿ¬ÿ«ÿ¸ÿµÿ«ÿ±ÿ¤ÿÿ²ÿµÿ«ÿ«ÿªÿ®ÿ¥ÿ§ÿ¡ÿµÿ¤ÿ«ÿ£ÿ²ÿ·ÿ¯ÿ¥ÿ¶ÿªÿ°ÿ¤ÿ ÿÿ±ÿ¦ÿ¥ÿ³ÿ§ÿ²ÿ·ÿ¼ÿ¦ÿ«ÿ«ÿ£ÿÿ£ÿ½ÿ±ÿªÿ­ÿ«ÿ¤ÿ¯ÿ³ÿ°ÿ­ÿÿ®ÿÇÿÃÿªÿ¡ÿ«ÿµÿªÿÿ§ÿ¡ÿ­ÿ³ÿÿ·ÿ¬ÿ®ÿ·ÿ¬ÿ¤ÿ­ÿªÿ«ÿ«ÿ²ÿ¾ÿ»ÿ¶ÿ¶ÿ¬ÿ§ÿ§ÿ§ÿ«ÿ©ÿ¤ÿ©ÿ¸ÿ¹ÿ®ÿ¹ÿ´ÿ¬ÿ±ÿ«ÿ«ÿ®ÿ³ÿÿ´ÿ³ÿµÿ¯ÿ¸ÿ¢ÿ¯ÿªÿ¤ÿµÿ³ÿ¼ÿ¬ÿ©ÿ³ÿ°ÿ¯ÿ¦ÿ©ÿ±ÿÿ¥ÿ¶ÿµÿÿ ÿ»ÿ´ÿ¥ÿ¨ÿºÿÄÿÀÿÁÿ¨ÿ£ÿÿÿ¸ÿ®ÿ¸ÿ¡ÿÿ°ÿÐÿªÿ­ÿºÿ§ÿ®ÿµÿ©ÿ©ÿ­ÿ·ÿ¬ÿ¢ÿÿ¦ÿ¶ÿ¬ÿ³ÿ»ÿÁÿ·ÿ©ÿ®ÿ¯ÿ§ÿ¤ÿ´ÿ¾ÿ«ÿ¡ÿ±ÿ«ÿ¸ÿÉÿµÿÿ²ÿ«ÿªÿ¥ÿ ÿÿ¤ÿ©ÿªÿ±ÿ°ÿ¼ÿ§ÿ²ÿ»ÿ½ÿ¬ÿ¦ÿ¨ÿ¬ÿ«ÿªÿ©ÿ¨ÿ«ÿ«ÿªÿ¯ÿ«ÿ¦ÿ°ÿ±ÿ«ÿ§ÿ´ÿ¾ÿ¯ÿ§ÿ¼ÿÁÿ¸ÿÿ®ÿ´ÿ¡ÿµÿ°ÿ¯ÿªÿ³ÿ§ÿ¦ÿ»ÿ°ÿ¦ÿ«ÿ©ÿ¢ÿªÿ¬ÿ¢ÿ¥ÿ£ÿ®ÿ´ÿ¢ÿ¬ÿºÿÿ¯ÿÿÿ­ÿ¾ÿ¡ÿ¥ÿ»ÿ¤ÿ²ÿ¶ÿ½ÿ¹ÿ¨ÿ·ÿ·ÿ±ÿÄÿ¿ÿ«ÿÿ¨ÿ´ÿ°ÿ·ÿ·ÿ´ÿ­ÿ¡ÿÿ§ÿ¯ÿµÿ®ÿ·ÿ¡ÿ¤ÿÿ»ÿ½ÿ¯ÿ·ÿ¶ÿ²ÿ¹ÿ¸ÿ­ÿ¬ÿÿÿ¡ÿªÿªÿ¨ÿ¯ÿ­ÿ§ÿ¨ÿ°ÿ¹ÿ¬ÿ¨ÿÿ»ÿ¬ÿ¯ÿ³ÿ³ÿ£ÿ¢ÿ±ÿ¡ÿ¯ÿ¼ÿ°ÿ ÿ¢ÿ©ÿÀÿÄÿ®ÿ¤ÿ§ÿ¦ÿ§ÿ¨ÿ­ÿºÿ¸ÿ­ÿ²ÿ¥ÿ¬ÿªÿ¼ÿ©ÿªÿ§ÿ¥ÿ·ÿ©ÿ®ÿ±ÿ§ÿ«ÿ³ÿ¹ÿºÿºÿ¹ÿ°ÿ°ÿ°ÿ§ÿ¨ÿ­ÿ¥ÿ¦ÿ¶ÿ°ÿ¨ÿ®ÿ±ÿ´ÿ²ÿ»ÿ®ÿÿ«ÿ»ÿ»ÿ´ÿ·ÿ·ÿ·ÿ¸ÿ¼ÿ²ÿ®ÿºÿ¾ÿ±ÿ¥ÿ¤ÿ¯ÿ¼ÿ³ÿ¯ÿ³ÿºÿ¾ÿ¥ÿ¶ÿ±ÿ²ÿ´ÿ½ÿªÿ»ÿµÿÿ¢ÿ²ÿ¬ÿ«ÿ¥ÿÿ¬ÿ½ÿ®ÿ¡ÿ°ÿ£ÿ²ÿ¨ÿÿ¤ÿÿ¯ÿ¯ÿ¡ÿ¦ÿ«ÿ¢ÿÿ®ÿÿÿÿÿ¡ÿªÿ­ÿ¦ÿ ÿ¦ÿ¨ÿ¢ÿ¦ÿÿ£ÿ©ÿ­ÿÿ£ÿÿ£ÿ ÿÿÿ¤ÿ¤ÿ ÿªÿ¯ÿ¥ÿ«ÿ²ÿ¨ÿ©ÿ¤ÿ¡ÿ¥ÿ´ÿ¡ÿ§ÿ¦ÿ©ÿ°ÿ­ÿ ÿÿ¨ÿÿ¢ÿ¬ÿ¨ÿ¡ÿ£ÿ¯ÿ³ÿ­ÿ©ÿÿÿ³ÿ¬ÿ´ÿÿÿ¡ÿ£ÿ ÿÿÿ¤ÿ­ÿ­ÿ ÿ©ÿ¢ÿ¡ÿ±ÿ¬ÿ³ÿ¬ÿ®ÿÿ¬ÿ¯ÿ£ÿÿÿ®ÿ«ÿ«ÿÿÿªÿ¥ÿ£ÿÿ¡ÿ´ÿºÿ·ÿ¢ÿ¯ÿ¨ÿ·ÿ¶ÿ²ÿ§ÿÀÿ¯ÿ»ÿ«ÿ¬ÿ¶ÿµÿ²ÿ¯ÿ®ÿ¯ÿ²ÿ·ÿ³ÿ©ÿ¨ÿ¦ÿ¥ÿ§ÿ¦ÿ±ÿ©ÿµÿºÿ¬ÿ ÿ·ÿ°ÿ©ÿ§ÿ¯ÿ·ÿ±ÿ­ÿ´ÿ¾ÿ¨ÿªÿÿ­ÿ¸ÿµÿ¹ÿµÿ¯ÿ¯ÿ³ÿµÿ®ÿ«ÿ²ÿ³ÿ®ÿ°ÿ«ÿ´ÿÀÿ±ÿºÿ§ÿ§ÿÿªÿÿ¡ÿ¦ÿÿÿ¢ÿ¥ÿÿ¤ÿ¸ÿ²ÿ³ÿ¥ÿ°ÿµÿ®ÿ»ÿÿÿµÿ¶ÿ¶ÿ°ÿ®ÿ­ÿµÿ¹ÿ©ÿªÿ¯ÿ¯ÿ¥ÿÿÀÿ¥ÿ®ÿ¥ÿ°ÿ¸ÿ¼ÿ¥ÿÿÿ¬ÿ®ÿ¯ÿ¯ÿ©ÿ¬ÿÿ¥ÿ¸ÿ¤ÿÿÿ¥ÿ¨ÿ ÿ©ÿ´ÿ±ÿ¨ÿ¦ÿ¯ÿ±ÿ´ÿ©ÿÿÿ½ÿ£ÿÿ«ÿ¬ÿªÿ«ÿ«ÿ«ÿ¨ÿ¤ÿ§ÿ®ÿ´ÿµÿªÿ±ÿ³ÿÿ°ÿ§ÿµÿ¹ÿ¬ÿ­ÿ°ÿ¯ÿºÿ·ÿ¯ÿ®ÿ¨ÿ³ÿ¨ÿÆÿ¬ÿ­ÿ¿ÿ¹ÿ¬ÿ«ÿ¬ÿ©ÿ¯ÿ¹ÿ²ÿ¬ÿ°ÿÿºÿ©ÿªÿ»ÿ©ÿ¯ÿ¸ÿ°ÿ¯ÿ·ÿºÿºÿ»ÿºÿ²ÿ¦ÿ§ÿ ÿ ÿ±ÿ¬ÿ»ÿ¼ÿµÿ±ÿ§ÿÿ¤ÿ®ÿ³ÿ®ÿ´ÿ¤ÿ¡ÿ¯ÿ®ÿ²ÿ´ÿ­ÿ³ÿÃÿÀÿ¯ÿ»ÿ·ÿµÿ¶ÿ·ÿ²ÿ«ÿ§ÿ©ÿ­ÿ¸ÿºÿ³ÿ°ÿ£ÿÿ½ÿ¨ÿ·ÿ®ÿ¯ÿ²ÿ¨ÿ£ÿ¬ÿµÿ¬ÿ¢ÿµÿÃÿ¼ÿ§ÿ©ÿ«ÿ©ÿ£ÿªÿ²ÿ¯ÿ°ÿµÿ®ÿ¦ÿ§ÿ¢ÿ¥ÿ¦ÿ´ÿÿ±ÿ²ÿ¸ÿ°ÿ¶ÿÄÿ¿ÿ¹ÿ®ÿ³ÿ²ÿªÿ¨ÿ¥ÿ«ÿ§ÿ«ÿ´ÿ±ÿªÿ§ÿ ÿ ÿ«ÿ£ÿ­ÿ§ÿ±ÿ¢ÿÿÿ°ÿ¬ÿÿÿÿtÿÿ±ÿÿ¨ÿ¾ÿºÿ¬ÿ§ÿ«ÿ°ÿ­ÿ°ÿ¶ÿ¯ÿ³ÿ±ÿ¨ÿ®ÿ¬ÿ¸ÿ¶ÿªÿ­ÿ¸ÿ¹ÿ±ÿ¸ÿ¤ÿ®ÿ§ÿ´ÿ«ÿ®ÿ±ÿ«ÿ­ÿ±ÿ¨ÿ±ÿ©ÿ·ÿ¶ÿ´ÿ«ÿ¸ÿ½ÿ¸ÿ±ÿ«ÿ¬ÿ¯ÿªÿ®ÿÿ¡ÿ´ÿ²ÿ®ÿ¨ÿ¬ÿµÿ©ÿ¯ÿ°ÿ¹ÿ»ÿ³ÿ¯ÿ®ÿ³ÿ´ÿ²ÿ·ÿ¾ÿ½ÿ±ÿ§ÿ±ÿ®ÿ£ÿÿ­ÿ·ÿ¶ÿ¼ÿ¿ÿ¯ÿ¤ÿ®ÿÿ§ÿªÿ¬ÿ¡ÿ¡ÿ©ÿ­ÿÀÿºÿ¶ÿ¡ÿ­ÿ¦ÿ¥ÿ¦ÿ¯ÿ²ÿ­ÿ«ÿ¦ÿÀÿ¹ÿ²ÿµÿ°ÿ¬ÿ´ÿ®ÿ£ÿ«ÿÿ¬ÿ ÿ¦ÿÿ¦ÿ¯ÿ«ÿ®ÿ¶ÿ²ÿ­ÿ´ÿ²ÿ®ÿ·ÿµÿ¶ÿ´ÿ¬ÿ¬ÿµÿ¼ÿ¬ÿ ÿªÿ«ÿ¯ÿ¶ÿ¥ÿÿ¨ÿ®ÿ¾ÿ±ÿ¥ÿ«ÿµÿ®ÿ¢ÿ§ÿ°ÿ²ÿ¯ÿ¨ÿ²ÿÿ²ÿ¶ÿ®ÿµÿµÿ®ÿ§ÿ¤ÿ¾ÿÿªÿ©ÿ®ÿ±ÿ´ÿ·ÿ²ÿªÿ³ÿ±ÿ¡ÿ¿ÿªÿ®ÿ¨ÿ©ÿ¶ÿ³ÿ¥ÿ²ÿ­ÿ¯ÿ£ÿ­ÿ¸ÿ®ÿ£ÿ­ÿ½ÿÄÿ½ÿ¯ÿ±ÿ¤ÿ®ÿ¹ÿºÿ²ÿ¨ÿ­ÿ»ÿ®ÿ©ÿ´ÿ°ÿ§ÿ¥ÿ¦ÿ¡ÿ¦ÿ´ÿ¹ÿ°ÿ¯ÿ¯ÿ²ÿ´ÿ«ÿ ÿ¤ÿÿ´ÿ²ÿ½ÿºÿ³ÿ¬ÿ¢ÿ²ÿ§ÿ¹ÿ®ÿ³ÿ¶ÿ­ÿ©ÿµÿ¸ÿÿ²ÿÀÿ«ÿ£ÿ«ÿ²ÿ¶ÿ»ÿ¿ÿµÿ®ÿ·ÿ·ÿ¶ÿ®ÿ§ÿ«ÿ¥ÿ¡ÿ°ÿ°ÿ«ÿ²ÿ°ÿºÿÃÿ£ÿÍÿ¼ÿ±ÿ¯ÿ¯ÿ¯ÿªÿ¬ÿ«ÿ¡ÿµÿ¹ÿ®ÿ ÿÿ«ÿ¼ÿÿÿÿÿ¤ÿ³ÿ¸ÿ®ÿ±ÿ¼ÿÆÿ®ÿ­ÿ¦ÿ¥ÿ¸ÿ¿ÿ«ÿ²ÿ®ÿ¨ÿ´ÿ°ÿ£ÿ¥ÿ²ÿ²ÿ¶ÿ¬ÿ¥ÿ®ÿ±ÿ¯ÿ¬ÿ¦ÿ¢ÿ§ÿ§ÿ§ÿ¦ÿÿÿ ÿÿÿÿÿ£ÿÿÿ£ÿÿ¨ÿªÿÿÿ©ÿÿÿ¥ÿ£ÿÿÿ ÿ«ÿ¡ÿÿÿ®ÿ§ÿ¦ÿ¡ÿ¤ÿ­ÿ®ÿ§ÿ²ÿºÿ²ÿ£ÿ©ÿ ÿ ÿ²ÿ³ÿ¢ÿ¯ÿ¸ÿ­ÿµÿ®ÿ°ÿµÿ®ÿ®ÿ·ÿ¬ÿ­ÿ°ÿ¨ÿ¥ÿ¥ÿ·ÿ¾ÿ­ÿ¢ÿ¦ÿÿ«ÿ§ÿÿÿÿÿÿ ÿªÿ®ÿµÿ¯ÿ´ÿ¯ÿ­ÿµÿ¿ÿÂÿ¸ÿ¨ÿªÿ¥ÿÁÿ¾ÿ·ÿ´ÿ¶ÿ±ÿ¨ÿ©ÿ³ÿ±ÿ¨ÿ°ÿ¬ÿ¢ÿ¢ÿ¯ÿ«ÿªÿ¸ÿ»ÿ¶ÿÀÿ­ÿÁÿ°ÿ·ÿ¼ÿ°ÿ°ÿ·ÿµÿ±ÿ¶ÿ±ÿµÿ¹ÿ´ÿµÿ²ÿ­ÿ­ÿ¬ÿ§ÿ´ÿ¾ÿ»ÿ¾ÿÀÿ®ÿ±ÿµÿ´ÿ´ÿ°ÿ¯ÿ´ÿ©ÿ³ÿ¢ÿ³ÿ¶ÿ·ÿ¹ÿ¾ÿ¹ÿ«ÿ²ÿ£ÿ­ÿ¾ÿªÿ°ÿ±ÿ»ÿ·ÿ­ÿ¶ÿÀÿ¶ÿ²ÿ­ÿ¬ÿ¯ÿ½ÿ°ÿ¯ÿµÿ´ÿ°ÿ±ÿ±ÿÿ³ÿ¢ÿªÿµÿ¬ÿ»ÿ¸ÿ³ÿ¿ÿÄÿºÿ¼ÿ²ÿ¬ÿ¹ÿ²ÿ«ÿÿªÿ´ÿ³ÿ¯ÿ®ÿ¬ÿ©ÿ¶ÿ¤ÿ­ÿÿ­ÿ³ÿ®ÿ¬ÿ°ÿ«ÿ¤ÿ³ÿ´ÿ¢ÿ¶ÿ°ÿ²ÿ¯ÿ©ÿ¡ÿ©ÿ®ÿ©ÿ«ÿ§ÿ»ÿ¹ÿ¹ÿ¯ÿ¥ÿ¯ÿ³ÿ®ÿµÿµÿ¨ÿ§ÿ¬ÿ½ÿ´ÿ´ÿµÿ±ÿ´ÿµÿ·ÿ¶ÿ¶ÿ¸ÿµÿ¸ÿ¹ÿµÿ¼ÿÁÿ·ÿ­ÿ·ÿ³ÿ«ÿ¨ÿ§ÿªÿ³ÿ¹ÿ¯ÿ«ÿµÿ¼ÿºÿ½ÿ¹ÿ¶ÿ²ÿ¨ÿªÿ´ÿ°ÿ²ÿ´ÿÀÿ¾ÿ¹ÿºÿ®ÿ®ÿºÿÇÿ¿ÿ¯ÿ±ÿºÿ«ÿ£ÿºÿ§ÿ³ÿ½ÿ±ÿÿ¬ÿ¯ÿ¨ÿ¨ÿ©ÿ©ÿ­ÿ©ÿ¤ÿ¶ÿ£ÿ¥ÿ£ÿÁÿ»ÿ§ÿ©ÿºÿ°ÿ¬ÿ®ÿªÿÀÿºÿ­ÿ©ÿ°ÿ­ÿµÿ§ÿ¬ÿ´ÿºÿºÿµÿ±ÿ²ÿ±ÿµÿ·ÿ²ÿÈÿ¼ÿ­ÿ¡ÿ´ÿ±ÿ°ÿ®ÿ¬ÿ¨ÿ¥ÿ°ÿ¸ÿ­ÿ¾ÿ¾ÿ·ÿªÿ²ÿ®ÿ²ÿ¬ÿ­ÿ¬ÿ´ÿ·ÿ£ÿ¡ÿ¯ÿ«ÿ»ÿºÿ³ÿ¨ÿÈÿµÿ¸ÿ¹ÿ¾ÿºÿºÿ¶ÿ­ÿ´ÿ³ÿ°ÿ½ÿ¥ÿ«ÿ¸ÿ±ÿ¹ÿ®ÿ³ÿ¯ÿµÿµÿ²ÿªÿÿªÿ¹ÿºÿ½ÿ°ÿÁÿ³ÿ´ÿ¯ÿ¹ÿ¯ÿ«ÿ¶ÿ¹ÿºÿºÿ³ÿ±ÿªÿ§ÿµÿ±ÿ­ÿ°ÿ¦ÿ¤ÿ¶ÿ³ÿ½ÿ³ÿ½ÿ¹ÿ¬ÿ±ÿ®ÿ¯ÿ­ÿÀÿ³ÿ¶ÿ¹ÿ´ÿ²ÿ»ÿµÿ·ÿÀÿ¼ÿ®ÿ©ÿ²ÿµÿ®ÿ«ÿ±ÿ²ÿ«ÿ«ÿ³ÿ±ÿªÿµÿ°ÿ³ÿ°ÿ¨ÿ³ÿ»ÿ·ÿ©ÿÿ¢ÿ ÿÿ¨ÿ·ÿÿµÿªÿ¥ÿÇÿ´ÿ¨ÿ£ÿ®ÿ­ÿ ÿ¦ÿ¯ÿ«ÿ¬ÿ®ÿ·ÿÃÿºÿÄÿ¹ÿ¬ÿ¯ÿ«ÿ«ÿ´ÿªÿ¦ÿ¬ÿÿÿ¨ÿ ÿ ÿ±ÿ­ÿ´ÿ´ÿ±ÿ¬ÿ¢ÿÿ¢ÿ¢ÿÿ©ÿ²ÿ¶ÿ®ÿÿÿÿÿ¢ÿªÿ¤ÿÿ¡ÿ¤ÿÿÿ¤ÿÿÿÿÿ¨ÿ¤ÿ¤ÿ¨ÿ·ÿ°ÿ¡ÿ¤ÿ§ÿ¢ÿ ÿÿÿ²ÿªÿ·ÿ ÿÿ¹ÿ­ÿ©ÿ¢ÿ¥ÿ¤ÿ©ÿ·ÿ²ÿ¨ÿ©ÿ©ÿ¬ÿªÿÿ¢ÿ¨ÿ¤ÿÿ¾ÿºÿ§ÿ¨ÿ¯ÿ³ÿ¢ÿÿÿ¢ÿ¨ÿ¥ÿ°ÿÂÿ·ÿÿÿÿªÿÿÿ¢ÿÿÿ¯ÿ´ÿµÿ°ÿÿ©ÿ³ÿ´ÿ©ÿ£ÿ ÿ­ÿ©ÿ¥ÿ¶ÿ³ÿªÿ®ÿ¨ÿ¢ÿ®ÿ­ÿ¤ÿÿ¶ÿ¶ÿ£ÿ­ÿ­ÿºÿ±ÿ¨ÿµÿµÿ¶ÿ·ÿ·ÿ·ÿ´ÿ®ÿ¨ÿ³ÿºÿ¸ÿ°ÿ²ÿ©ÿ¢ÿ³ÿÿ¦ÿ³ÿ«ÿÿ¨ÿ§ÿ¯ÿ«ÿ¡ÿ¬ÿµÿ©ÿ£ÿ¨ÿ«ÿ­ÿ´ÿ·ÿ°ÿ¯ÿµÿ¬ÿÿ³ÿÊÿ´ÿ©ÿ£ÿ¯ÿ²ÿ¦ÿ¦ÿ´ÿ©ÿªÿ¶ÿ±ÿ¦ÿ¨ÿ®ÿ²ÿµÿ±ÿ³ÿ°ÿ±ÿ·ÿ«ÿ«ÿ«ÿ­ÿ¹ÿ¾ÿ®ÿ¦ÿ±ÿ¶ÿ«ÿ°ÿ ÿ£ÿ¤ÿ·ÿÁÿ´ÿ®ÿ¯ÿ§ÿ¬ÿºÿ³ÿ°ÿ´ÿ«ÿ¬ÿ¥ÿ§ÿ¥ÿ¸ÿ°ÿ¯ÿÿ¶ÿ«ÿÿ¬ÿ´ÿ²ÿµÿ®ÿ«ÿ±ÿ¬ÿ±ÿ¹ÿµÿ®ÿ®ÿ»ÿ¾ÿ»ÿ¹ÿµÿ³ÿ­ÿ®ÿ¥ÿ·ÿºÿ¬ÿ¥ÿ«ÿ¼ÿ¼ÿ¦ÿ«ÿ¢ÿ¨ÿ¯ÿÁÿµÿ®ÿ®ÿ³ÿµÿ©ÿ¢ÿ§ÿªÿ­ÿªÿ ÿªÿ¦ÿ«ÿ©ÿ¥ÿ¨ÿ´ÿÇÿ¶ÿ»ÿ¯ÿ«ÿ¬ÿ³ÿ¯ÿµÿ±ÿ±ÿ¶ÿ£ÿ£ÿ§ÿ°ÿ´ÿ²ÿ®ÿ­ÿ¶ÿ¦ÿÿ±ÿ¾ÿºÿ·ÿ´ÿªÿ¬ÿ ÿ­ÿ¡ÿ±ÿÿ¶ÿÍÿ¶ÿ§ÿ®ÿ®ÿ²ÿ¨ÿµÿ¯ÿ­ÿ®ÿ·ÿ²ÿµÿ¼ÿ¹ÿ°ÿ¨ÿ°ÿ¬ÿ®ÿ¯ÿ±ÿ³ÿ©ÿ«ÿÂÿªÿ­ÿ¦ÿ½ÿ¥ÿ±ÿÿ»ÿ³ÿ­ÿÀÿ­ÿºÿ°ÿ¬ÿ¹ÿ·ÿ¬ÿ¬ÿ¨ÿ£ÿ§ÿ¥ÿÿ­ÿ¸ÿ«ÿ§ÿ¡ÿ«ÿµÿ¿ÿ²ÿ°ÿ¢ÿ·ÿÿ¬ÿ¹ÿ¤ÿ®ÿ¦ÿ¹ÿ¡ÿªÿ¦ÿªÿ¬ÿ»ÿ³ÿ±ÿ­ÿ­ÿ¡ÿ ÿ©ÿ¨ÿ ÿ£ÿ¥ÿ¤ÿ­ÿ«ÿ¨ÿ°ÿ§ÿ¦ÿ¬ÿ²ÿµÿÄÿ©ÿ­ÿ«ÿ£ÿ¨ÿ«ÿ¢ÿÿ¯ÿÿÿ«ÿ¬ÿ¹ÿ·ÿÁÿ¢ÿ²ÿ¸ÿÿ°ÿ·ÿµÿÿ¡ÿ¯ÿ­ÿ²ÿ«ÿ ÿ­ÿ½ÿ¶ÿ®ÿ¡ÿ£ÿ¯ÿ¾ÿ²ÿ£ÿ°ÿµÿµÿ²ÿ¢ÿ¤ÿ¶ÿ±ÿ¬ÿ³ÿ§ÿ½ÿ¼ÿªÿ®ÿ­ÿ³ÿ°ÿ¶ÿ±ÿ¤ÿ¶ÿ·ÿ¬ÿ«ÿ ÿ­ÿ±ÿ§ÿ¯ÿ¾ÿºÿ©ÿ§ÿ¨ÿ®ÿ²ÿÄÿ¶ÿ«ÿ´ÿªÿµÿ²ÿ²ÿ®ÿ·ÿÿ¬ÿ®ÿ°ÿÿ³ÿªÿ¥ÿ©ÿ£ÿ¨ÿ¡ÿµÿºÿ§ÿ­ÿ¤ÿÿ¥ÿµÿ»ÿÿ¥ÿ·ÿ·ÿ¯ÿÿ¦ÿ²ÿ´ÿ¬ÿÿ®ÿ±ÿ¬ÿªÿ´ÿ¢ÿÿÿ·ÿÅÿ­ÿªÿ¢ÿ ÿ«ÿ´ÿ¶ÿÿ«ÿ£ÿ´ÿ°ÿ ÿ¢ÿÿ°ÿ¡ÿ´ÿ²ÿ´ÿ«ÿ­ÿ¬ÿ­ÿ®ÿ¨ÿÿ ÿ¬ÿ­ÿ§ÿ¤ÿ­ÿ®ÿ®ÿ´ÿ¦ÿ¤ÿªÿ¤ÿÿ ÿ¤ÿ´ÿ°ÿ­ÿ©ÿ¨ÿªÿ¬ÿ¨ÿ½ÿ¸ÿ·ÿ ÿªÿ¬ÿ®ÿ¬ÿ¨ÿ«ÿªÿ¼ÿ§ÿ©ÿ¯ÿ·ÿ­ÿÿÿ±ÿ²ÿ²ÿ®ÿ³ÿÀÿ¼ÿºÿ±ÿ£ÿ¡ÿ©ÿ¯ÿ¦ÿ£ÿ¬ÿµÿ¬ÿ­ÿ¢ÿ¢ÿ®ÿ¡ÿ¨ÿ¯ÿ ÿ­ÿ¸ÿ®ÿ§ÿÿÿ ÿÂÿ°ÿ³ÿ§ÿ¤ÿÁÿªÿªÿ®ÿ³ÿ©ÿºÿ©ÿÿ¨ÿ³ÿ³ÿ³ÿ«ÿ¥ÿ¨ÿ²ÿ®ÿ¯ÿºÿ³ÿ¥ÿ®ÿ¸ÿ¤ÿÿ³ÿ±ÿ¬ÿªÿ­ÿ«ÿ¢ÿ¡ÿ¸ÿ²ÿÿ¹ÿµÿÃÿ¯ÿ ÿ²ÿ²ÿ°ÿ³ÿ«ÿ¸ÿÿ¦ÿ¶ÿ«ÿ½ÿªÿ¨ÿÿ¥ÿÿªÿ©ÿ§ÿ¥ÿ¨ÿ¥ÿ²ÿ¯ÿµÿ­ÿ§ÿ«ÿ°ÿ±ÿ»ÿ²ÿ¦ÿ­ÿ«ÿ¦ÿ­ÿ®ÿ¥ÿ¦ÿ²ÿ°ÿ³ÿ¸ÿ«ÿ«ÿ¸ÿ¯ÿ¦ÿ±ÿ¯ÿ«ÿ¬ÿÿ·ÿ«ÿ³ÿ¹ÿ¹ÿ©ÿ«ÿµÿ¨ÿ§ÿÀÿÿ´ÿÿ¼ÿ°ÿ³ÿµÿ¥ÿÿ¬ÿ¨ÿ¯ÿ¯ÿªÿ¬ÿ«ÿÿ ÿ¤ÿ«ÿªÿ©ÿ¶ÿ¼ÿ´ÿ±ÿ²ÿ²ÿ¬ÿÿ©ÿ¤ÿ©ÿ¨ÿ ÿ©ÿ³ÿ®ÿ®ÿ«ÿ ÿ§ÿ¨ÿ¬ÿ¸ÿ±ÿ©ÿ§ÿ³ÿÐÿ¨ÿ³ÿ¸ÿ¦ÿ¸ÿ±ÿ¬ÿ¬ÿ¥ÿ¤ÿ®ÿ¦ÿ¯ÿºÿ»ÿ³ÿ£ÿ£ÿ¯ÿµÿ·ÿ©ÿ¤ÿ§ÿªÿ«ÿ¶ÿ²ÿªÿ¯ÿ¨ÿ®ÿ¦ÿ¤ÿ®ÿ¯ÿ¬ÿ±ÿ¡ÿ¢ÿ¬ÿ¿ÿ´ÿ«ÿ¨ÿ¤ÿ§ÿ§ÿÿ¥ÿ¨ÿ¢ÿ¨ÿ¹ÿ´ÿªÿ§ÿ ÿ¬ÿÿ¨ÿªÿ¯ÿÿ¥ÿ¥ÿ§ÿ§ÿ©ÿªÿ·ÿ¯ÿ¬ÿ·ÿÀÿ¼ÿ¬ÿ­ÿ±ÿ«ÿ¨ÿ¯ÿ±ÿ§ÿ°ÿ´ÿ¢ÿ¬ÿ®ÿ®ÿ§ÿ²ÿ ÿ¤ÿ·ÿ¨ÿ¨ÿ§ÿ­ÿÀÿ¯ÿ¡ÿ¯ÿ¥ÿÿ¹ÿ¸ÿÿ¹ÿ²ÿ¨ÿ£ÿ²ÿ±ÿ ÿ­ÿ·ÿªÿÿ¤ÿ®ÿ°ÿ®ÿ²ÿ²ÿ¶ÿ¶ÿµÿ´ÿ¤ÿÿÿ¨ÿ´ÿ¨ÿ¯ÿªÿ«ÿ²ÿ­ÿ°ÿ³ÿ´ÿ¸ÿ½ÿÁÿ°ÿÿÇÿ³ÿÿÿ¹ÿ©ÿ¹ÿ®ÿÿ¼ÿªÿ®ÿ²ÿªÿ¶ÿ ÿÿ±ÿÿÿ¨ÿ®ÿ¿ÿ¯ÿ¡ÿ¥ÿ¬ÿ»ÿ©ÿ§ÿ¯ÿ³ÿ­ÿ§ÿ¤ÿÿ¨ÿ®ÿ¢ÿ£ÿ©ÿªÿ©ÿ¥ÿ¤ÿ®ÿ­ÿ°ÿ¥ÿ¢ÿ«ÿ©ÿÿ¥ÿ¦ÿ©ÿ¨ÿ¢ÿ³ÿ¯ÿªÿ¢ÿ«ÿ®ÿ§ÿ¬ÿ®ÿºÿ»ÿ¿ÿ´ÿ°ÿ±ÿ®ÿ ÿªÿ¨ÿ¯ÿµÿ°ÿ«ÿ©ÿ­ÿµÿ²ÿ²ÿ±ÿ«ÿ²ÿ»ÿ´ÿ­ÿ«ÿ¦ÿÿ¦ÿ¤ÿÿ³ÿ¬ÿÿ¤ÿ¨ÿ®ÿÿ§ÿ¾ÿ©ÿ­ÿªÿ°ÿ¥ÿ¦ÿ®ÿ¯ÿ±ÿ¦ÿ«ÿ®ÿ¨ÿÿ±ÿ¬ÿ´ÿ¹ÿ±ÿ´ÿ­ÿ«ÿ½ÿ³ÿ©ÿ³ÿ³ÿ¯ÿ¶ÿ¿ÿ«ÿ£ÿ­ÿ§ÿ®ÿ­ÿ¨ÿ«ÿÿ¤ÿ¦ÿ°ÿ«ÿ¶ÿ»ÿ½ÿ¼ÿ²ÿ»ÿ¯ÿ¼ÿ¥ÿ¬ÿ©ÿªÿµÿ¹ÿ°ÿ®ÿºÿ±ÿ®ÿ©ÿ¤ÿ§ÿÿ©ÿ´ÿ¥ÿ£ÿ§ÿ¬ÿµÿ¯ÿ¼ÿ±ÿ¥ÿ·ÿ©ÿ¥ÿ«ÿ­ÿ§ÿ¯ÿ´ÿµÿ±ÿ¸ÿ®ÿ°ÿ©ÿµÿµÿ¸ÿ»ÿ±ÿ»ÿ½ÿÿ±ÿ¨ÿ¨ÿ§ÿªÿ³ÿÃÿ¼ÿ¹ÿ¶ÿ®ÿ¯ÿ²ÿ³ÿ±ÿ¬ÿ¢ÿ´ÿÂÿ§ÿ¨ÿ­ÿµÿªÿ¨ÿ¤ÿ°ÿ ÿ·ÿ°ÿ±ÿ¶ÿ¸ÿ·ÿ®ÿªÿ©ÿ§ÿ¬ÿªÿ¥ÿ©ÿ¬ÿ³ÿ´ÿ²ÿ­ÿ¯ÿ¯ÿ«ÿ³ÿ´ÿªÿ¬ÿ°ÿ³ÿ¨ÿÿ±ÿ°ÿ«ÿ³ÿ®ÿ­ÿ«ÿ°ÿ¨ÿ¦ÿ·ÿÿ¢ÿ²ÿ±ÿ¬ÿ¬ÿ®ÿÿ¥ÿ´ÿ±ÿ¹ÿ´ÿ¼ÿÁÿÂÿ¼ÿ¯ÿµÿ°ÿ§ÿ¯ÿ­ÿ­ÿ¢ÿ²ÿ¶ÿªÿÂÿ·ÿ­ÿºÿ¤ÿ°ÿ¬ÿ¦ÿÿ®ÿ¼ÿ©ÿ©ÿªÿ§ÿÿªÿ¡ÿªÿ·ÿ¯ÿ±ÿ·ÿ¶ÿ¬ÿ§ÿ­ÿµÿ·ÿ¬ÿ¯ÿ»ÿ®ÿ°ÿ·ÿ¢ÿ­ÿªÿ§ÿ°ÿ§ÿÃÿ´ÿ»ÿ¡ÿ±ÿªÿ¬ÿµÿ°ÿ¤ÿ¶ÿ´ÿ¹ÿ´ÿ´ÿ»ÿ¹ÿ«ÿ ÿ®ÿ·ÿ±ÿ³ÿªÿ°ÿ´ÿÀÿ¹ÿÁÿµÿ ÿªÿµÿºÿ·ÿ°ÿ²ÿÂÿ®ÿ¬ÿ´ÿµÿ±ÿ¥ÿ¤ÿ¥ÿ¥ÿ¨ÿ¬ÿ¬ÿ§ÿÿÿ¥ÿ­ÿ¬ÿ²ÿªÿ·ÿ²ÿ®ÿ¥ÿ¨ÿ£ÿÿ©ÿ¤ÿÂÿ ÿ®ÿ©ÿ¥ÿ«ÿµÿ°ÿ¢ÿ§ÿªÿ ÿÿ©ÿ´ÿ¹ÿ½ÿ¯ÿ°ÿ«ÿ«ÿ¦ÿªÿ°ÿ¥ÿ«ÿ¤ÿ¶ÿ¬ÿ¯ÿ´ÿªÿ¯ÿ·ÿ²ÿºÿ¹ÿµÿ³ÿ²ÿ¬ÿ«ÿ¬ÿªÿ±ÿ¡ÿ¢ÿ­ÿ¥ÿ¤ÿ»ÿ¹ÿªÿºÿ·ÿ¨ÿ±ÿ½ÿ³ÿ¹ÿ·ÿ¬ÿ±ÿ°ÿ±ÿ°ÿªÿ³ÿ»ÿ¸ÿ³ÿ°ÿ·ÿ±ÿ­ÿ§ÿÿªÿ°ÿ¬ÿ«ÿ«ÿªÿ¦ÿ¥ÿ¡ÿ¤ÿ¥ÿ²ÿ°ÿ¬ÿ«ÿ§ÿ§ÿÿÿÿ§ÿ¢ÿ´ÿ¯ÿ²ÿÿ}ÿÿ¨ÿ®ÿ¤ÿªÿ±ÿ ÿÿÿ²ÿÿÿÿ¤ÿ¦ÿ¢ÿÿÿÿÿÿÿ£ÿ ÿÿ£ÿÿÿÿÿÿ¢ÿÿÿÿ¢ÿ¯ÿµÿ«ÿ£ÿ¤ÿ ÿ£ÿ¨ÿÿÿ¦ÿ²ÿÿ£ÿÿ¯ÿªÿÿÿ£ÿ±ÿ¦ÿ«ÿ¤ÿ¦ÿ©ÿ¨ÿ£ÿ¦ÿ²ÿ£ÿÿ¦ÿ¬ÿ¨ÿÿÿÿ£ÿ£ÿ¤ÿ ÿ©ÿÿÿ¨ÿÿ§ÿ£ÿ¢ÿ­ÿ¬ÿ°ÿ´ÿ§ÿÿ¨ÿ¬ÿ£ÿÿÿ­ÿÿ¥ÿ¢ÿÿ®ÿÿÿªÿ¤ÿ§ÿ·ÿ©ÿÿÿ³ÿ³ÿ¶ÿÇÿ¦ÿ·ÿÿÿ²ÿ¹ÿ¿ÿ±ÿªÿ±ÿ´ÿ¾ÿ½ÿ¯ÿ¥ÿ£ÿªÿ£ÿ«ÿ©ÿ°ÿ§ÿ³ÿ«ÿ±ÿ°ÿ´ÿ¯ÿ«ÿ¿ÿ»ÿ£ÿ¡ÿ©ÿªÿ¬ÿ«ÿ´ÿ¬ÿ£ÿ°ÿ¦ÿ¡ÿ¨ÿ°ÿµÿ©ÿ´ÿ©ÿ¨ÿ®ÿ¸ÿ¶ÿ¯ÿ°ÿ°ÿ¼ÿ°ÿ©ÿ¼ÿ©ÿ°ÿ¬ÿ¨ÿ£ÿ±ÿ»ÿµÿ°ÿªÿ±ÿµÿ¬ÿ®ÿ¶ÿ«ÿ¢ÿ¡ÿ¶ÿ²ÿ½ÿÿ¨ÿ»ÿµÿ®ÿ°ÿ´ÿ¬ÿ®ÿ®ÿ¨ÿ°ÿ®ÿ¤ÿÿ´ÿ³ÿÂÿ´ÿ¯ÿ¬ÿ®ÿ©ÿÿ ÿ¤ÿ§ÿ¨ÿ¬ÿ´ÿ«ÿ­ÿ®ÿ¡ÿ­ÿÿ¢ÿ²ÿ²ÿ¯ÿ£ÿ¨ÿ¨ÿ°ÿ´ÿ±ÿ»ÿÄÿÊÿ¿ÿÿ»ÿ¨ÿ½ÿÿÿ¤ÿ°ÿ¯ÿºÿ¹ÿªÿ¦ÿ±ÿ´ÿ°ÿºÿÿ¬ÿ¥ÿ£ÿ¯ÿ¯ÿ´ÿ¿ÿ·ÿµÿ«ÿ©ÿµÿ¯ÿ«ÿ¨ÿªÿ¾ÿ³ÿ°ÿ¯ÿ¼ÿ§ÿ¬ÿ§ÿ©ÿ»ÿ½ÿ¯ÿ²ÿ»ÿ·ÿªÿÿ°ÿªÿ®ÿ¹ÿ¤ÿ«ÿ¾ÿºÿ·ÿ¿ÿ¸ÿ¯ÿ»ÿºÿ¸ÿ¾ÿÁÿ¤ÿ´ÿ²ÿÿ°ÿ´ÿ®ÿ²ÿ´ÿ­ÿ©ÿªÿ³ÿ¬ÿ®ÿ ÿ«ÿ±ÿ´ÿ¯ÿ®ÿ°ÿ¶ÿµÿªÿ²ÿÀÿ¹ÿÁÿ±ÿ¶ÿÿ©ÿªÿ¬ÿ¦ÿ©ÿ¢ÿÿªÿ¦ÿ¥ÿºÿ´ÿ«ÿ¬ÿ¿ÿ­ÿÿ¬ÿ¨ÿ«ÿ·ÿ³ÿ£ÿÿ¤ÿ©ÿ³ÿºÿ¯ÿ±ÿ²ÿ¯ÿ¤ÿ«ÿ³ÿ²ÿ°ÿ¨ÿ§ÿ§ÿ²ÿ­ÿ¢ÿ«ÿ·ÿµÿ©ÿªÿ³ÿ¶ÿ·ÿ¼ÿ³ÿ­ÿ¥ÿ®ÿ¹ÿ±ÿ¼ÿ±ÿ­ÿ²ÿ±ÿ­ÿ¯ÿ®ÿ·ÿ¯ÿ«ÿ¡ÿ·ÿ²ÿ§ÿ¬ÿ³ÿ¹ÿ°ÿÿÿÿÿ¨ÿÿÿ»ÿ­ÿ¬ÿ§ÿ©ÿ¯ÿ¯ÿ´ÿ´ÿ²ÿ­ÿ¬ÿ±ÿ·ÿ¸ÿ¹ÿ·ÿ°ÿ®ÿ¶ÿ»ÿ¹ÿ¯ÿ¨ÿ¦ÿ²ÿ°ÿ£ÿ§ÿ®ÿ«ÿ§ÿ©ÿ«ÿ«ÿ¬ÿ¹ÿ¬ÿÿ²ÿ¼ÿ¶ÿ·ÿ¹ÿ±ÿ²ÿµÿÿ¿ÿ¶ÿÿ­ÿ¬ÿ­ÿ«ÿ­ÿ®ÿ«ÿ³ÿÆÿ»ÿ¼ÿ¼ÿ´ÿ¹ÿ¸ÿ³ÿ®ÿ±ÿ¼ÿ½ÿÿ§ÿ¬ÿ©ÿ¹ÿ¸ÿ¾ÿºÿ¶ÿ½ÿ½ÿ¬ÿªÿ¥ÿÿ®ÿ¯ÿ¬ÿ¡ÿÿªÿ´ÿ¯ÿ¯ÿ¨ÿ§ÿ®ÿ¨ÿ¬ÿµÿµÿ³ÿ²ÿ®ÿ¶ÿ¸ÿ²ÿ¸ÿ°ÿ¸ÿ·ÿ¯ÿ¤ÿ ÿ¤ÿ¯ÿ·ÿ¬ÿÿ¤ÿ£ÿ¦ÿ±ÿ²ÿ£ÿÿ¥ÿ§ÿ¤ÿ¨ÿ´ÿ¶ÿ´ÿ­ÿ©ÿ¥ÿ£ÿ¤ÿ¥ÿ±ÿ¡ÿªÿÃÿÎÿ·ÿ¦ÿ¤ÿ¨ÿ²ÿºÿ³ÿ¦ÿ¨ÿ³ÿ­ÿ¨ÿ©ÿ®ÿ®ÿ©ÿ»ÿªÿ¤ÿ¥ÿ¯ÿ±ÿ±ÿ¶ÿµÿ²ÿ·ÿÿ¨ÿ°ÿ±ÿºÿ°ÿ¨ÿ©ÿªÿµÿ¯ÿÿºÿÿÿ¬ÿµÿ°ÿ¥ÿÿÿÿ¥ÿ§ÿ³ÿºÿ©ÿ ÿ°ÿ¿ÿºÿÀÿ®ÿ«ÿ¢ÿ¥ÿ¦ÿ°ÿ¼ÿ·ÿ±ÿºÿ¡ÿªÿ¹ÿºÿ®ÿ­ÿ´ÿ³ÿ®ÿÀÿ­ÿ°ÿ±ÿ­ÿ®ÿ¬ÿ¤ÿ®ÿÀÿÿ·ÿ¸ÿµÿ´ÿ¶ÿ°ÿ¨ÿ²ÿ¦ÿ»ÿ«ÿ¼ÿºÿ­ÿ«ÿ­ÿ¨ÿ®ÿ±ÿ¸ÿ­ÿ°ÿ£ÿ§ÿµÿµÿ´ÿ´ÿ°ÿºÿ´ÿµÿ§ÿÿ£ÿ«ÿªÿ¸ÿ¹ÿ­ÿ¬ÿªÿ§ÿ¨ÿ¯ÿ®ÿ¬ÿ¢ÿ«ÿºÿ£ÿ£ÿ¶ÿ¨ÿ´ÿ¯ÿ±ÿ«ÿ§ÿ©ÿ¥ÿ·ÿ¬ÿ§ÿ©ÿ¡ÿ ÿ¦ÿ¨ÿªÿ²ÿ®ÿ³ÿ¥ÿ§ÿ²ÿ¨ÿÿ¢ÿ£ÿ­ÿÿ£ÿ²ÿ®ÿ¤ÿ£ÿªÿ¬ÿµÿÿÿªÿªÿ ÿ¦ÿ¸ÿ¶ÿ©ÿ¡ÿªÿ§ÿÿÿ¡ÿÿÿÿÿÿÿ©ÿ¥ÿÿ ÿ¥ÿÿÿÿÿÿÿÿÿÿ§ÿ¶ÿ£ÿ ÿÿ¨ÿ©ÿªÿ¬ÿ«ÿ¨ÿ¨ÿ´ÿ¸ÿºÿÂÿ¹ÿ¶ÿ¼ÿµÿ®ÿ°ÿ±ÿ»ÿ¸ÿ§ÿ®ÿ©ÿ¥ÿ¬ÿ­ÿ¬ÿ¶ÿ°ÿÿ§ÿÁÿ¶ÿ¶ÿµÿ·ÿ¾ÿ¼ÿ­ÿÿ¬ÿÿÿÿzÿmÿpÿÿ ÿ¢ÿ´ÿ¶ÿ ÿ¹ÿ®ÿ¨ÿ·ÿ·ÿ¬ÿ°ÿ¬ÿ³ÿ¶ÿ®ÿ¨ÿ­ÿ·ÿ´ÿ¨ÿ§ÿ³ÿ±ÿ·ÿºÿ¶ÿ ÿ´ÿ¸ÿ»ÿ½ÿ·ÿ·ÿ³ÿ£ÿ¨ÿ¾ÿ´ÿ¸ÿ½ÿ±ÿªÿ²ÿµÿ³ÿ®ÿ·ÿ»ÿÁÿ³ÿ¼ÿ¶ÿ´ÿ¶ÿ§ÿ¥ÿ¢ÿ²ÿÿ²ÿ»ÿ¹ÿ¯ÿªÿ¨ÿ®ÿ¶ÿ²ÿ¹ÿ¹ÿ¹ÿ©ÿ·ÿ»ÿÂÿ¾ÿ³ÿ±ÿ±ÿ¶ÿ×ÿ»ÿ»ÿ¼ÿ°ÿµÿÃÿ¿ÿ³ÿ±ÿ·ÿ½ÿ·ÿ¥ÿ´ÿ·ÿ»ÿ·ÿ®ÿºÿÅÿ´ÿ¨ÿ¶ÿªÿ ÿ½ÿ®ÿ½ÿ»ÿ¹ÿ±ÿ±ÿµÿ³ÿºÿªÿ°ÿ«ÿ¯ÿºÿ®ÿ¢ÿ§ÿ§ÿ©ÿ®ÿ¥ÿ¶ÿ¸ÿ·ÿ¨ÿ ÿ½ÿµÿ½ÿ½ÿ°ÿªÿ­ÿ©ÿ§ÿ¯ÿ§ÿ²ÿºÿ°ÿ¦ÿ¬ÿ¬ÿ®ÿ°ÿªÿ¹ÿÂÿÿ­ÿ¨ÿ¤ÿ©ÿ«ÿ·ÿµÿ®ÿ´ÿ°ÿÿÿ¾ÿ²ÿ´ÿ³ÿµÿ³ÿ·ÿ³ÿ´ÿ°ÿ¨ÿ°ÿ³ÿ¯ÿ»ÿ½ÿ´ÿ¬ÿ«ÿ´ÿ§ÿ£ÿ¤ÿ§ÿ­ÿ´ÿÈÿ²ÿ²ÿ¦ÿºÿµÿ°ÿ®ÿµÿ¶ÿ¯ÿ«ÿ­ÿ°ÿ¹ÿ¬ÿ²ÿ£ÿÀÿ²ÿ²ÿ¸ÿ­ÿ¬ÿ´ÿ¬ÿ¨ÿ¸ÿ³ÿ«ÿ®ÿÿ³ÿ¼ÿ°ÿ´ÿ³ÿ¸ÿ³ÿªÿ±ÿµÿ¨ÿ°ÿ²ÿªÿÁÿ¿ÿÿÿ¹ÿ­ÿ¬ÿ¸ÿ²ÿ¨ÿ«ÿ©ÿºÿ·ÿ´ÿ­ÿ¼ÿ¯ÿ®ÿ²ÿ®ÿ¸ÿ¸ÿ²ÿ´ÿ»ÿ¾ÿÉÿ»ÿ»ÿ¾ÿ¤ÿ¹ÿ½ÿ®ÿ¢ÿ¦ÿ²ÿ´ÿ§ÿ¡ÿ­ÿµÿ¯ÿ©ÿ¹ÿ¯ÿ¤ÿªÿ¬ÿ±ÿ¬ÿ¢ÿ§ÿ«ÿ®ÿ¯ÿ£ÿ ÿ¹ÿ±ÿÂÿ¯ÿ¨ÿ´ÿ¿ÿ«ÿ§ÿ§ÿ«ÿ¯ÿ«ÿ°ÿ¿ÿºÿ¯ÿ¯ÿºÿ±ÿ©ÿ°ÿ­ÿ²ÿ¤ÿªÿ¥ÿ¬ÿ¯ÿ¯ÿ±ÿ§ÿ§ÿ¤ÿÿ³ÿ¨ÿªÿ²ÿ°ÿ­ÿ¹ÿ¶ÿºÿµÿ°ÿ®ÿ±ÿ¹ÿ¸ÿ·ÿ·ÿ§ÿ¤ÿ¸ÿ»ÿ¿ÿ«ÿ¼ÿ¬ÿ´ÿ¾ÿÇÿÅÿ®ÿ¨ÿ²ÿ§ÿ¨ÿ¯ÿºÿ½ÿ²ÿ°ÿ½ÿ­ÿ¸ÿ´ÿ²ÿ¼ÿ°ÿ§ÿ­ÿ³ÿ³ÿ¨ÿ±ÿ±ÿ®ÿ¼ÿ¾ÿ»ÿ§ÿ²ÿºÿ¸ÿºÿ·ÿ¯ÿ©ÿ²ÿ¶ÿ«ÿ¯ÿ²ÿ²ÿªÿÿ­ÿ°ÿÿ¯ÿ»ÿºÿ®ÿ¢ÿ­ÿ±ÿ§ÿ®ÿ¶ÿ±ÿ°ÿ¨ÿ°ÿ¬ÿ©ÿ¸ÿ¦ÿ¼ÿ®ÿªÿ¼ÿ·ÿ¸ÿ©ÿ¢ÿ­ÿ¯ÿªÿ©ÿªÿ¨ÿÿ§ÿ²ÿ¨ÿ¯ÿ­ÿÿ¦ÿÿ£ÿªÿ±ÿ¹ÿ°ÿ¥ÿ¢ÿ¤ÿ£ÿ ÿ¥ÿ§ÿÿÿ¤ÿ°ÿ¾ÿ«ÿ ÿªÿ±ÿ¥ÿÿ§ÿ§ÿªÿ«ÿ¦ÿ¥ÿ¨ÿ«ÿ¬ÿ®ÿ¯ÿ£ÿ¡ÿ«ÿ¸ÿ§ÿ°ÿ¸ÿ¶ÿ¬ÿÿÿ­ÿ¬ÿ±ÿ°ÿ´ÿµÿ¦ÿ§ÿªÿ¢ÿÿÿ£ÿ£ÿ¨ÿ¬ÿ¤ÿ°ÿ£ÿ ÿÿÿ¬ÿ©ÿ§ÿ¡ÿ§ÿ°ÿ®ÿªÿ¡ÿ£ÿ©ÿÿÿ¡ÿÿÿ­ÿµÿ¾ÿ»ÿ ÿÿ¦ÿ«ÿ°ÿ´ÿ±ÿ®ÿ ÿÿ³ÿ­ÿ¦ÿªÿ«ÿ·ÿ³ÿ¶ÿ´ÿ¶ÿ¸ÿÿÿ©ÿ¡ÿªÿµÿ³ÿ¶ÿ±ÿ¶ÿºÿ¿ÿ¿ÿ¶ÿ°ÿªÿ¼ÿÃÿ¹ÿ²ÿ±ÿµÿ°ÿ§ÿªÿ°ÿÂÿ¶ÿ¸ÿ ÿ«ÿ¸ÿ®ÿ¶ÿ±ÿ®ÿ¯ÿ´ÿÀÿÅÿÂÿ¯ÿ¬ÿ¦ÿ­ÿ¾ÿ±ÿ³ÿ¨ÿ½ÿ´ÿÿ¦ÿ³ÿ®ÿ¨ÿ¥ÿ¤ÿ£ÿ¦ÿ®ÿªÿ¯ÿµÿ°ÿ³ÿ´ÿ°ÿ¾ÿ«ÿ§ÿ®ÿ¸ÿ®ÿ»ÿ ÿÅÿ´ÿÂÿÆÿ¬ÿ¥ÿ¯ÿ¨ÿ ÿ­ÿ«ÿªÿ²ÿ«ÿ®ÿ¹ÿ¯ÿ¬ÿ´ÿ¯ÿ¼ÿÀÿ¬ÿªÿ³ÿ©ÿ­ÿ±ÿ©ÿ¦ÿÿ´ÿ°ÿ¨ÿªÿ¸ÿ¼ÿ·ÿ´ÿ¬ÿ¯ÿ§ÿ¨ÿ®ÿ¨ÿ©ÿªÿ¬ÿ®ÿ·ÿ­ÿ£ÿÿËÿ¶ÿªÿ¡ÿ°ÿ¯ÿ§ÿ·ÿ²ÿ¯ÿ¨ÿ«ÿ¶ÿµÿ°ÿ«ÿ¨ÿ¬ÿ©ÿ±ÿ¸ÿ§ÿ¡ÿ¬ÿ­ÿ¨ÿ­ÿ¨ÿ¨ÿÿªÿ©ÿ«ÿ©ÿ«ÿÀÿ«ÿ½ÿ²ÿ¯ÿ¬ÿ¦ÿ­ÿ¬ÿ£ÿªÿµÿ©ÿ¢ÿ¬ÿ²ÿ¼ÿºÿ´ÿ²ÿ¢ÿªÿ°ÿ¸ÿ¶ÿ«ÿ¹ÿ¥ÿ°ÿ©ÿµÿ¬ÿ®ÿ¶ÿªÿ¥ÿ±ÿ­ÿ«ÿ«ÿ¤ÿªÿ¯ÿ²ÿ±ÿ®ÿ§ÿ°ÿ«ÿ§ÿ¯ÿ¯ÿ±ÿ±ÿ³ÿ°ÿ·ÿ­ÿ©ÿ±ÿ¨ÿªÿ¹ÿ²ÿªÿ­ÿ¸ÿ£ÿµÿ±ÿ°ÿÿ«ÿ§ÿµÿÃÿ¯ÿÿªÿ°ÿ¯ÿºÿ¯ÿ¡ÿ¯ÿ¶ÿ¯ÿ¬ÿ¤ÿÿÿ¥ÿ·ÿ¿ÿºÿ®ÿ¯ÿÿ­ÿ±ÿ­ÿÿ«ÿªÿ²ÿ¸ÿ¬ÿ´ÿ°ÿªÿµÿ¹ÿ¸ÿ¹ÿ®ÿ©ÿ£ÿ¡ÿ³ÿ¶ÿ¤ÿ£ÿ¨ÿ©ÿ°ÿ®ÿ§ÿ¦ÿ£ÿ­ÿºÿ²ÿ©ÿ½ÿ¦ÿÿ¬ÿ¢ÿ§ÿ¬ÿ²ÿ£ÿÀÿ²ÿ¾ÿµÿ°ÿ¢ÿ©ÿÄÿ°ÿªÿ«ÿµÿºÿªÿ£ÿ¦ÿªÿ¨ÿ¯ÿ³ÿ°ÿ²ÿ±ÿµÿ¶ÿ±ÿ­ÿ©ÿ§ÿ®ÿ­ÿ±ÿ­ÿ¬ÿºÿ°ÿÿ¦ÿÿ¡ÿ¤ÿ°ÿ«ÿ¿ÿ²ÿ¡ÿ©ÿ¨ÿ«ÿ­ÿ°ÿ®ÿÿ­ÿ³ÿ­ÿ£ÿ ÿ¡ÿ©ÿ¦ÿ¤ÿ°ÿ°ÿ¦ÿ¥ÿ§ÿ°ÿ°ÿ­ÿ®ÿ¦ÿ°ÿ£ÿªÿ§ÿ²ÿ§ÿ ÿ°ÿ ÿÿÁÿÿ¬ÿ£ÿÿÿÿ²ÿ½ÿµÿ³ÿ³ÿªÿ¸ÿ§ÿ­ÿ¯ÿ³ÿ­ÿ©ÿ²ÿ·ÿ­ÿªÿ­ÿ«ÿ´ÿ¸ÿ°ÿ©ÿ¬ÿ²ÿ¨ÿ²ÿ­ÿ¥ÿ£ÿ¹ÿªÿ©ÿÿ±ÿ°ÿ±ÿÁÿ±ÿ´ÿ¦ÿ±ÿÿ²ÿÿÿ«ÿÆÿ®ÿ¯ÿ²ÿ¯ÿ¯ÿ«ÿ­ÿ«ÿ²ÿ®ÿÿ§ÿ³ÿ¯ÿ¯ÿ±ÿ±ÿ²ÿ¼ÿ½ÿ©ÿªÿ«ÿ³ÿ¬ÿ«ÿ±ÿ¾ÿ¸ÿ®ÿ±ÿ¬ÿ©ÿºÿ¯ÿ«ÿ²ÿÄÿ¯ÿ¦ÿ«ÿ§ÿ­ÿ®ÿ±ÿ­ÿ´ÿ´ÿ®ÿÂÿ¯ÿ£ÿÿªÿ¨ÿ«ÿ§ÿ¨ÿ°ÿÃÿÊÿ¸ÿ«ÿ¶ÿµÿ­ÿºÿµÿ¥ÿ¥ÿ¨ÿ«ÿ¬ÿÿ¯ÿ¦ÿÂÿÂÿµÿ²ÿÁÿ¯ÿ²ÿ®ÿÂÿÿ ÿ»ÿ»ÿ³ÿÿ®ÿÅÿ¸ÿÿ©ÿ¸ÿ±ÿ¹ÿ®ÿ§ÿ§ÿ¢ÿ½ÿ·ÿ¥ÿ«ÿÀÿÀÿºÿ¼ÿ­ÿ¡ÿ©ÿ¯ÿ²ÿ¹ÿºÿ¶ÿ·ÿ¢ÿÿ°ÿ£ÿªÿºÿ§ÿÿ¤ÿ¤ÿ¯ÿ¯ÿ°ÿ§ÿ¸ÿ¬ÿ¦ÿ´ÿ¥ÿ½ÿ§ÿ©ÿ¼ÿ¼ÿ¶ÿ³ÿ«ÿÿ¬ÿ¤ÿ³ÿ¶ÿµÿ°ÿ¦ÿ±ÿ³ÿ²ÿÀÿºÿ­ÿ«ÿ°ÿ³ÿ°ÿ¥ÿ¤ÿ³ÿ®ÿ£ÿ´ÿ²ÿ ÿ¢ÿ«ÿ¶ÿ¸ÿºÿ«ÿ§ÿ¿ÿ¸ÿ°ÿ§ÿ¥ÿ°ÿ´ÿ ÿÃÿÉÿ¹ÿ¿ÿÂÿ¨ÿ¸ÿ¹ÿ«ÿ¨ÿ«ÿ©ÿ·ÿ¢ÿ´ÿ¬ÿ²ÿ´ÿ«ÿ¨ÿªÿ§ÿ«ÿ¬ÿ¦ÿ­ÿ ÿÿ®ÿµÿ³ÿ¬ÿ²ÿ¸ÿ°ÿ²ÿ·ÿºÿºÿ¨ÿ£ÿ¯ÿªÿ¯ÿ­ÿ¦ÿ®ÿÀÿ¨ÿ°ÿ³ÿ´ÿ³ÿ­ÿ»ÿ®ÿ­ÿ ÿ¬ÿ¯ÿ¿ÿ¤ÿ´ÿ¶ÿ¨ÿ°ÿ¨ÿ®ÿ¯ÿ«ÿ¦ÿ¤ÿ«ÿ°ÿ°ÿ¯ÿ®ÿ®ÿ¥ÿÿ·ÿ¾ÿ­ÿ¤ÿ¡ÿ¯ÿµÿ¯ÿ¯ÿ°ÿ²ÿ«ÿ¤ÿ©ÿ±ÿªÿ¬ÿ¦ÿ¬ÿ¦ÿ­ÿ¬ÿ»ÿ¬ÿÿ¢ÿ«ÿ¬ÿªÿ«ÿ¹ÿ¥ÿÿ¢ÿªÿ½ÿ­ÿ«ÿµÿ°ÿ«ÿ±ÿ¢ÿµÿ²ÿ¶ÿ¨ÿ£ÿ¬ÿ±ÿ¥ÿ©ÿ¹ÿ¹ÿ³ÿ²ÿ´ÿ±ÿ©ÿ¥ÿ¨ÿ¦ÿ¤ÿ©ÿ£ÿ¦ÿ­ÿ£ÿ«ÿ«ÿ¯ÿ©ÿ­ÿ¢ÿ©ÿªÿ±ÿ¶ÿ±ÿ²ÿ§ÿ´ÿ¬ÿ³ÿÁÿ¬ÿ£ÿºÿ¢ÿ©ÿ¦ÿ¸ÿ³ÿÿ¢ÿÿ´ÿÆÿ½ÿÁÿ³ÿªÿ°ÿ·ÿ®ÿ¦ÿ«ÿ·ÿ¶ÿ¬ÿ£ÿªÿ±ÿ°ÿ³ÿ¹ÿµÿ©ÿ³ÿ¾ÿ²ÿ®ÿ£ÿ£ÿ©ÿ¨ÿÿ¡ÿ«ÿ¥ÿ¬ÿ¾ÿ¾ÿ¾ÿµÿ¥ÿ»ÿºÿÿÿ§ÿ§ÿ¿ÿ´ÿºÿ»ÿ½ÿ¨ÿµÿ¢ÿ±ÿ³ÿ­ÿÿ¥ÿµÿºÿµÿ¶ÿ¬ÿ³ÿ±ÿ§ÿ¦ÿÿÿ¦ÿ¬ÿ ÿÿ­ÿ¦ÿ®ÿµÿ±ÿ­ÿ¤ÿ¯ÿ°ÿ«ÿ¬ÿ§ÿ£ÿ§ÿ¥ÿ³ÿ«ÿ¬ÿ§ÿ ÿ¤ÿ¤ÿ®ÿ¬ÿ´ÿ©ÿ¦ÿ®ÿÅÿ´ÿ­ÿ©ÿ¨ÿÿ¶ÿ±ÿ°ÿ­ÿ­ÿªÿ¤ÿ¬ÿ·ÿ³ÿ°ÿ²ÿ­ÿ®ÿ¸ÿ¹ÿ´ÿ©ÿÿ¦ÿ¯ÿªÿ¡ÿ±ÿ«ÿÿ¨ÿ°ÿ´ÿ²ÿ°ÿ´ÿÿ¨ÿ±ÿ¯ÿ§ÿÿ±ÿ³ÿ¤ÿ¯ÿ¼ÿ¸ÿ´ÿÿ®ÿ®ÿ¥ÿ·ÿ¨ÿ§ÿ¯ÿ³ÿ¼ÿ´ÿ¢ÿ¥ÿ§ÿ¥ÿ´ÿ±ÿ¯ÿ£ÿ ÿ©ÿ§ÿ­ÿÿ¨ÿ¬ÿ¬ÿ®ÿ³ÿ¨ÿ±ÿ­ÿ±ÿ°ÿ«ÿ¹ÿ¥ÿ³ÿ«ÿ¼ÿ·ÿ¦ÿ¦ÿ®ÿ¼ÿ±ÿ¯ÿµÿ¥ÿÿ¨ÿ¶ÿ¦ÿ«ÿ°ÿ¦ÿ­ÿ­ÿ­ÿ±ÿ­ÿ±ÿ¯ÿ¦ÿ±ÿªÿ¯ÿ¨ÿ®ÿ®ÿ¨ÿºÿ²ÿ©ÿ±ÿ¢ÿµÿ¤ÿÿªÿ²ÿ§ÿ¯ÿ­ÿ¦ÿÿ°ÿ¥ÿ°ÿ§ÿªÿ´ÿ®ÿ¦ÿ°ÿ°ÿ¦ÿ¦ÿ¯ÿ¸ÿ±ÿ«ÿ´ÿ°ÿ®ÿ²ÿªÿ¢ÿ´ÿ«ÿ³ÿ¢ÿ¿ÿ¯ÿÿ¢ÿ¨ÿ¤ÿºÿ²ÿÿ¿ÿ«ÿ®ÿ©ÿ¼ÿºÿ²ÿ°ÿ©ÿ¯ÿ©ÿ¡ÿ¦ÿ­ÿ©ÿ«ÿ¬ÿ­ÿ²ÿ®ÿ°ÿ©ÿªÿ®ÿ­ÿ¨ÿ¦ÿ¯ÿ¯ÿµÿ¬ÿ®ÿ¼ÿÀÿÿ¢ÿ¶ÿ©ÿ«ÿ«ÿ­ÿ·ÿ©ÿÀÿÀÿ®ÿ¦ÿ§ÿ¶ÿ±ÿ¯ÿ­ÿ ÿÿ¢ÿ»ÿ±ÿªÿ«ÿ§ÿ«ÿ¤ÿ³ÿ°ÿªÿ¶ÿ²ÿÀÿ­ÿ§ÿ­ÿ¤ÿ¤ÿ³ÿ¢ÿ²ÿ¤ÿÿ®ÿ¬ÿ¥ÿ®ÿ¶ÿ¶ÿ¶ÿ´ÿ°ÿ°ÿ²ÿµÿ·ÿ®ÿ©ÿµÿµÿ¸ÿ³ÿ¥ÿ«ÿ·ÿµÿµÿ¬ÿ¹ÿ½ÿ¦ÿ«ÿ²ÿ«ÿ¶ÿ©ÿªÿµÿ¸ÿ²ÿºÿËÿÓÿ¸ÿ¸ÿ·ÿ¸ÿ»ÿ«ÿ±ÿ©ÿ³ÿÀÿ§ÿ«ÿ°ÿ¿ÿ¹ÿÄÿ§ÿ¹ÿ¨ÿ±ÿ´ÿ«ÿÂÿ¦ÿ­ÿ¨ÿ­ÿµÿ­ÿ°ÿ³ÿ©ÿ§ÿ§ÿ­ÿ±ÿ¦ÿ§ÿ®ÿ«ÿ¶ÿ¬ÿ©ÿ³ÿ¤ÿ¨ÿÿ¡ÿªÿ¯ÿÈÿ­ÿ¥ÿ·ÿ´ÿ§ÿÿ´ÿ±ÿ®ÿ§ÿ«ÿ¶ÿ«ÿ¤ÿ©ÿ«ÿ¶ÿ´ÿ¨ÿ°ÿ³ÿ°ÿ«ÿ­ÿ²ÿ¤ÿ¯ÿ¶ÿ§ÿ¸ÿ²ÿµÿ«ÿ¨ÿ¬ÿ®ÿ³ÿ®ÿ¹ÿ»ÿ³ÿ³ÿ§ÿ­ÿÁÿ§ÿÿ§ÿ­ÿ¯ÿ¬ÿ¿ÿ¨ÿÿ°ÿ¸ÿ½ÿ¯ÿ©ÿµÿ¸ÿ«ÿ¦ÿ§ÿ©ÿ§ÿ¯ÿ¨ÿÿ¦ÿ³ÿ²ÿ¬ÿ±ÿ©ÿ­ÿ¦ÿ ÿ¬ÿÿ¨ÿ«ÿ¶ÿ²ÿ³ÿ´ÿ³ÿ±ÿ©ÿ¸ÿ¯ÿ³ÿ²ÿ¨ÿ«ÿ¬ÿ¢ÿ¯ÿºÿ«ÿµÿµÿ©ÿ¢ÿ ÿ¢ÿ¬ÿ©ÿÿ¡ÿªÿ ÿÿÿ§ÿÿÿÿ¢ÿ¨ÿ ÿÿÿ¢ÿÿÿÿÿÿ¬ÿ§ÿÿÿÿ±ÿ°ÿ¢ÿÿ¢ÿÿ¦ÿ¨ÿÿ¡ÿÿÿÿ¢ÿ­ÿ£ÿÿÿ®ÿÿ©ÿ§ÿ©ÿ«ÿÿ ÿ¥ÿ¬ÿ®ÿ­ÿ¨ÿ¯ÿµÿªÿÿÿÿÿ¨ÿªÿ¦ÿ´ÿ®ÿ¨ÿ·ÿªÿ ÿµÿ¢ÿÿÿ¯ÿ¯ÿ­ÿ ÿÿ£ÿ£ÿ¥ÿ£ÿ¦ÿ¤ÿÿ¦ÿ¤ÿÿÿ£ÿ«ÿÿ«ÿªÿ¦ÿ£ÿÿ¢ÿ¯ÿÿÿ¬ÿ¬ÿ¯ÿ¢ÿ§ÿ¯ÿ²ÿ¿ÿ¿ÿ¹ÿ§ÿ«ÿ¼ÿ´ÿ¼ÿ±ÿ°ÿ±ÿµÿ¹ÿ³ÿ¯ÿ¯ÿ°ÿµÿ­ÿ®ÿ«ÿ¸ÿ«ÿ«ÿÿ£ÿ¸ÿ­ÿ·ÿ·ÿ³ÿ¨ÿ¡ÿÿ«ÿ³ÿ¥ÿ¨ÿ¤ÿÿ±ÿ¸ÿ¦ÿ¦ÿÿ¯ÿ¹ÿ±ÿ¶ÿ®ÿ«ÿ´ÿ°ÿªÿ´ÿµÿ§ÿªÿ±ÿ°ÿÀÿÿ­ÿ©ÿªÿ¬ÿ¸ÿ®ÿ°ÿ¬ÿ£ÿ¤ÿ±ÿ¼ÿ¯ÿÿ§ÿªÿ²ÿ®ÿºÿ·ÿ¨ÿ¥ÿ¹ÿ¶ÿ©ÿ­ÿ®ÿ«ÿ¬ÿ®ÿ«ÿªÿ©ÿ¢ÿ£ÿ¯ÿ®ÿÃÿ·ÿÿ¬ÿ¦ÿ©ÿ°ÿ¶ÿ«ÿ§ÿ²ÿµÿ±ÿ°ÿ³ÿ±ÿ­ÿ°ÿ©ÿ²ÿ»ÿ±ÿ©ÿªÿ«ÿ¥ÿ¶ÿ»ÿ´ÿ¾ÿÂÿ¶ÿ²ÿ¶ÿÈÿÿ¬ÿ ÿ¹ÿ¬ÿ­ÿ©ÿ¶ÿÃÿ±ÿ¥ÿ±ÿ°ÿ¢ÿ¨ÿ¨ÿ©ÿ¯ÿ£ÿ±ÿ¯ÿ¨ÿ°ÿ¶ÿµÿµÿ°ÿ§ÿ¨ÿ¯ÿ¹ÿ¾ÿµÿÿºÿ°ÿµÿ½ÿÿ°ÿ­ÿ¬ÿ¯ÿ¦ÿ©ÿ¶ÿµÿ¦ÿ§ÿ²ÿ±ÿ³ÿµÿ£ÿªÿ³ÿµÿ¹ÿ¿ÿ·ÿ©ÿªÿ§ÿ³ÿÿ«ÿÿ±ÿ¸ÿ¢ÿ²ÿ¸ÿ¬ÿ´ÿºÿªÿ¢ÿ©ÿ°ÿ¯ÿªÿÿ§ÿ±ÿÄÿÂÿ­ÿ®ÿ°ÿÿ¡ÿºÿ¶ÿ¼ÿÂÿ¾ÿ¯ÿÿºÿ¨ÿ°ÿ£ÿÿ¡ÿªÿ³ÿ´ÿ·ÿ²ÿ·ÿ«ÿ¤ÿ®ÿ­ÿ¯ÿ¶ÿ­ÿ¦ÿ­ÿ¹ÿ¿ÿÄÿºÿ¬ÿ³ÿ²ÿ¨ÿªÿÃÿ¶ÿ¤ÿ­ÿ²ÿ±ÿ³ÿ¯ÿ·ÿ·ÿ·ÿ¢ÿ¡ÿÿ¸ÿºÿ¡ÿ¥ÿ±ÿ®ÿ¯ÿ·ÿ¸ÿÿÿ¿ÿ§ÿ®ÿºÿ±ÿªÿºÿ¿ÿ²ÿ°ÿ¹ÿ³ÿªÿ´ÿ­ÿ°ÿ±ÿ¦ÿ§ÿ·ÿ¶ÿ©ÿ¢ÿÿÿÿÿÿ«ÿ´ÿ»ÿ³ÿ¥ÿ¦ÿ­ÿ¯ÿ¯ÿ¨ÿ¡ÿ§ÿ­ÿ­ÿ¨ÿ´ÿªÿ°ÿ­ÿÿÿ«ÿ±ÿ¶ÿ°ÿµÿ¦ÿ¥ÿ¯ÿ¯ÿ²ÿ·ÿµÿ²ÿ¶ÿ­ÿ±ÿ­ÿ»ÿÿ±ÿ¶ÿ³ÿ¶ÿ­ÿ¥ÿ²ÿµÿ°ÿºÿ«ÿÿ¸ÿªÿ§ÿ´ÿ±ÿ¯ÿ´ÿ¯ÿÄÿ¨ÿ·ÿ°ÿ¡ÿ²ÿ²ÿ§ÿ§ÿ­ÿ¨ÿ ÿ ÿ©ÿÂÿ´ÿ°ÿ°ÿ³ÿ°ÿ¬ÿ²ÿµÿ©ÿªÿÿªÿ´ÿ³ÿ´ÿ¢ÿ¡ÿ¨ÿ¨ÿ¬ÿ¢ÿ®ÿ«ÿ¶ÿ¦ÿ¤ÿ ÿ§ÿ·ÿµÿ³ÿÃÿ¨ÿ©ÿ´ÿªÿ¹ÿ°ÿ¦ÿ¦ÿ­ÿ±ÿ®ÿ±ÿ«ÿ¤ÿ´ÿÿ¬ÿ´ÿ¬ÿ«ÿ­ÿ¦ÿÿÿ­ÿ ÿ°ÿ«ÿ¤ÿ¤ÿ¦ÿ«ÿ¯ÿ¥ÿ±ÿ²ÿ¨ÿ±ÿ¡ÿ¶ÿÇÿºÿ®ÿ¹ÿÊÿ¸ÿ¨ÿÿ»ÿ´ÿ¬ÿªÿªÿªÿ±ÿÁÿ®ÿ¢ÿÿ¡ÿ«ÿ§ÿ ÿ¤ÿ«ÿ§ÿÿ·ÿ¬ÿ­ÿ¸ÿ²ÿ²ÿ­ÿ­ÿºÿ¬ÿ ÿªÿÿ©ÿ¯ÿ±ÿ¶ÿºÿºÿ±ÿ¨ÿ´ÿÿ¬ÿ®ÿ©ÿ²ÿ»ÿ²ÿªÿ¼ÿµÿ¥ÿ¯ÿ³ÿ°ÿ°ÿ·ÿ»ÿ³ÿ¶ÿ«ÿ²ÿµÿ¯ÿ­ÿ©ÿ¯ÿ¾ÿ¼ÿ¼ÿ ÿ­ÿ²ÿ©ÿ¤ÿ¥ÿ§ÿ§ÿ³ÿ§ÿ£ÿÃÿÇÿÂÿ¾ÿ¸ÿ·ÿ¶ÿÿ´ÿ ÿ¸ÿºÿ½ÿ½ÿ°ÿ«ÿ½ÿ«ÿ¼ÿ¥ÿ§ÿ¢ÿ¤ÿ³ÿ¸ÿ«ÿÄÿ¾ÿ¬ÿ¯ÿµÿ¬ÿ ÿ¥ÿ±ÿ®ÿ²ÿ¶ÿ¸ÿ·ÿ­ÿ«ÿµÿ¸ÿ©ÿ±ÿÿ§ÿ¸ÿ¨ÿ¨ÿ«ÿ¸ÿ§ÿ«ÿ¯ÿ¯ÿ­ÿ¨ÿ¢ÿºÿ®ÿ³ÿµÿ¬ÿ¡ÿ§ÿ°ÿ¢ÿºÿÿµÿ»ÿ³ÿ³ÿªÿÿÿ¦ÿ®ÿÿ¦ÿ­ÿ¦ÿ¥ÿªÿªÿ­ÿ¤ÿ«ÿ¡ÿºÿ®ÿ§ÿ¯ÿ«ÿ¤ÿªÿÿÿ¡ÿÿ ÿ¦ÿÿÿÿÿÿÿ¡ÿ¨ÿ ÿ¢ÿ±ÿ±ÿÿÿ¡ÿ£ÿ¤ÿ ÿ¡ÿ§ÿ¬ÿ°ÿ®ÿ°ÿ ÿ«ÿ«ÿ¤ÿ¬ÿ¬ÿ¨ÿ²ÿ±ÿ½ÿ¬ÿ¯ÿ­ÿ±ÿ¨ÿ¥ÿ«ÿ´ÿÀÿ±ÿ°ÿ¬ÿ«ÿ®ÿ«ÿ´ÿ´ÿ§ÿ¯ÿ­ÿ¢ÿ«ÿ²ÿ­ÿ¸ÿ²ÿ°ÿ´ÿ­ÿ©ÿ£ÿ¥ÿÿÿuÿeÿ^ÿTÿeÿÿ«ÿ¥ÿÿ©ÿ«ÿ¦ÿÿ©ÿ¸ÿ±ÿ±ÿ²ÿ¥ÿªÿ¬ÿ­ÿ­ÿ°ÿ¸ÿ±ÿ¥ÿ±ÿ¯ÿ²ÿ½ÿ¶ÿ¥ÿ°ÿ¸ÿ»ÿ¶ÿ¯ÿºÿ«ÿ¶ÿ¼ÿ¹ÿ¬ÿµÿ²ÿ­ÿ¯ÿ²ÿ¶ÿºÿ²ÿ¯ÿ¬ÿ·ÿ¶ÿ¾ÿ¿ÿ±ÿ¨ÿªÿ¨ÿ®ÿ°ÿ²ÿ³ÿ´ÿ¹ÿ®ÿ¦ÿ«ÿ±ÿ¶ÿ±ÿ±ÿ·ÿ§ÿ¥ÿ«ÿ³ÿ»ÿ¶ÿ±ÿ´ÿªÿ²ÿ­ÿ©ÿ°ÿªÿ¶ÿµÿ·ÿ¾ÿ¼ÿ±ÿ±ÿ½ÿ³ÿ¦ÿ®ÿ¸ÿ²ÿ¯ÿ¬ÿ¯ÿ»ÿ¿ÿºÿÁÿ²ÿ«ÿ¶ÿ¼ÿ¼ÿ¯ÿ¬ÿ¶ÿ¶ÿ«ÿ©ÿ¶ÿ¬ÿ±ÿ­ÿ¢ÿµÿ³ÿ­ÿ­ÿ¬ÿ¦ÿ£ÿ¦ÿ¬ÿÆÿ»ÿ¬ÿ°ÿ¥ÿ©ÿ´ÿ¼ÿ½ÿ³ÿ§ÿªÿªÿ¥ÿ©ÿ´ÿµÿ±ÿ¦ÿ­ÿ¶ÿ´ÿ±ÿ®ÿ­ÿ¹ÿ´ÿÃÿ±ÿ¥ÿ©ÿ¢ÿªÿ©ÿ¬ÿ·ÿ¯ÿ¢ÿ¤ÿºÿ±ÿ¬ÿ¨ÿ­ÿ­ÿ¹ÿ¹ÿ±ÿ«ÿ¨ÿ­ÿ­ÿ·ÿ¶ÿ«ÿ²ÿ©ÿ­ÿ°ÿ«ÿ«ÿ¬ÿ©ÿ¨ÿ®ÿÃÿµÿ²ÿ§ÿ´ÿ´ÿ®ÿ«ÿ®ÿ«ÿ¥ÿ§ÿ§ÿ§ÿ°ÿ«ÿ¶ÿ¨ÿ¨ÿºÿ°ÿ¨ÿ¯ÿ²ÿ´ÿ­ÿ¢ÿªÿ¬ÿ¯ÿ±ÿ£ÿµÿ¯ÿ¬ÿÅÿ¸ÿ¯ÿ·ÿµÿ«ÿ®ÿºÿ°ÿ·ÿ¶ÿÿ«ÿ­ÿ²ÿ²ÿ¹ÿµÿ´ÿºÿ¹ÿ®ÿ§ÿ¶ÿ®ÿ©ÿ«ÿ·ÿµÿ¥ÿ±ÿ£ÿµÿ¼ÿ­ÿ®ÿ¯ÿ¬ÿ¨ÿ»ÿºÿ¨ÿªÿÿ¬ÿ¨ÿ«ÿ©ÿ¯ÿ³ÿ°ÿ«ÿ®ÿ¼ÿ°ÿ²ÿ§ÿ¢ÿ ÿ³ÿ¯ÿ¯ÿ¶ÿ°ÿ¹ÿ¾ÿ²ÿ´ÿ¯ÿ¢ÿ½ÿ ÿ©ÿ¯ÿ»ÿ¤ÿ©ÿ¬ÿ¸ÿ¸ÿ¦ÿ¤ÿ­ÿ¯ÿ¹ÿ´ÿ¦ÿ¬ÿ´ÿ»ÿ­ÿ¥ÿÿ´ÿ­ÿ¨ÿ¨ÿ¨ÿ¨ÿ±ÿµÿ¤ÿ¨ÿ¬ÿ®ÿÿªÿ°ÿ¸ÿ¬ÿ³ÿ¸ÿ±ÿ²ÿ±ÿ³ÿ±ÿ§ÿ®ÿ²ÿºÿ½ÿÿ¢ÿ·ÿ­ÿ»ÿ§ÿµÿ²ÿªÿ®ÿµÿºÿ¼ÿ´ÿ­ÿ©ÿ±ÿ¼ÿ¤ÿ£ÿ¿ÿ¬ÿ¿ÿ±ÿ¨ÿ«ÿ²ÿ¶ÿ±ÿ²ÿ´ÿ«ÿ°ÿ¥ÿ®ÿ«ÿ²ÿÁÿÈÿ¯ÿ ÿ©ÿ¶ÿ¨ÿÿ«ÿ³ÿ¶ÿ¾ÿ¾ÿÁÿÂÿ­ÿ­ÿ¥ÿ²ÿ¨ÿ¹ÿµÿ¬ÿ³ÿ³ÿ°ÿ©ÿ®ÿµÿ°ÿ°ÿ²ÿ°ÿ³ÿ¢ÿ¯ÿ°ÿªÿ¨ÿ¤ÿ±ÿÿ»ÿ­ÿ¸ÿ£ÿ¬ÿ´ÿ°ÿ³ÿ¶ÿ±ÿ£ÿ¥ÿ¯ÿªÿªÿ©ÿ³ÿÿÿ ÿ¢ÿ¥ÿ¦ÿªÿµÿ³ÿ³ÿ«ÿ¤ÿ«ÿÿÿ¤ÿ®ÿ©ÿÿÿ³ÿ¤ÿÿ©ÿ¦ÿ£ÿ¤ÿ¥ÿ¦ÿ¨ÿ§ÿ­ÿ¯ÿ¦ÿ¢ÿ¡ÿ§ÿ³ÿ¦ÿÿ´ÿ¨ÿ²ÿ­ÿ¤ÿ¶ÿ­ÿ§ÿªÿµÿ¸ÿ°ÿ¨ÿªÿ­ÿ¯ÿµÿ¡ÿÿ¨ÿ¯ÿ°ÿ£ÿ£ÿÿÿ¥ÿ£ÿ¤ÿÿÿ¬ÿ«ÿ¢ÿ¦ÿ°ÿ¯ÿ¨ÿ©ÿ¬ÿ¶ÿ£ÿ­ÿ©ÿ«ÿ¦ÿ¤ÿ¯ÿ¤ÿ¬ÿ±ÿÿ±ÿ¡ÿ¡ÿ«ÿªÿ¦ÿ©ÿ«ÿ¥ÿ«ÿ¶ÿ¶ÿµÿ«ÿ·ÿ£ÿ¢ÿªÿÿ¢ÿ ÿ«ÿ¥ÿ¥ÿ¢ÿ­ÿ¸ÿ³ÿ¶ÿ¯ÿ­ÿ¸ÿºÿ±ÿªÿ¦ÿµÿÀÿ¹ÿ´ÿ­ÿÆÿ´ÿ¸ÿÃÿ¥ÿ±ÿ²ÿ¬ÿ¥ÿ©ÿ¤ÿ©ÿ­ÿªÿ«ÿ¹ÿºÿ³ÿ·ÿ°ÿ©ÿ®ÿ¨ÿ¯ÿ­ÿ«ÿ¶ÿ¯ÿ®ÿ³ÿ©ÿ³ÿºÿ«ÿ¬ÿ®ÿ¡ÿ¤ÿ¡ÿ®ÿ°ÿ¯ÿ·ÿ²ÿ±ÿ¨ÿ¦ÿ²ÿ·ÿ³ÿ¿ÿ°ÿ²ÿ«ÿ£ÿ¯ÿ³ÿ·ÿ¯ÿ¨ÿÅÿ¯ÿ¼ÿ¶ÿ¶ÿ²ÿªÿ§ÿ¬ÿ¸ÿ¿ÿ³ÿ¨ÿ­ÿ¶ÿ¼ÿ´ÿ¥ÿ·ÿ¾ÿ²ÿ§ÿ«ÿ³ÿ­ÿ§ÿ±ÿ²ÿ³ÿ®ÿ¼ÿ´ÿ±ÿ¤ÿ¢ÿ«ÿ¬ÿ¢ÿÿ­ÿ³ÿ¨ÿ®ÿ´ÿ³ÿµÿ¸ÿÿ¶ÿ¥ÿ¤ÿ­ÿ¯ÿ¬ÿ¡ÿÃÿ³ÿ§ÿ ÿªÿ·ÿµÿ²ÿ¤ÿ¤ÿ­ÿ°ÿ°ÿ±ÿ¨ÿ¥ÿ³ÿ¸ÿ¬ÿ­ÿÿ¥ÿ¢ÿ¥ÿ«ÿµÿªÿ¦ÿ¶ÿÿ¯ÿºÿ©ÿµÿ¬ÿ¸ÿ°ÿ¥ÿ¨ÿªÿ¶ÿ¶ÿ­ÿ¥ÿ¥ÿªÿ¬ÿ­ÿ¬ÿ²ÿ ÿ¥ÿ¤ÿªÿµÿ¨ÿ¸ÿªÿ«ÿ ÿ¶ÿ¬ÿ ÿ¦ÿ¦ÿ³ÿ¬ÿºÿ ÿ¯ÿ¼ÿ¯ÿ°ÿ«ÿ£ÿ¨ÿ¨ÿ¨ÿ­ÿ­ÿ°ÿµÿ·ÿ´ÿ¶ÿ¯ÿªÿ«ÿ«ÿ¬ÿ«ÿ©ÿªÿ½ÿ®ÿ­ÿ±ÿ¸ÿ¶ÿ£ÿ¢ÿ³ÿ±ÿµÿ¬ÿÿ¢ÿ³ÿ±ÿ°ÿ©ÿ´ÿ¼ÿ«ÿªÿ¬ÿªÿªÿ¥ÿ±ÿ¹ÿ®ÿ¬ÿªÿ§ÿ²ÿ´ÿ»ÿ¡ÿªÿ¹ÿ±ÿ§ÿ²ÿ±ÿÁÿ²ÿ¬ÿ¹ÿ´ÿ´ÿ¹ÿ¼ÿ«ÿ¤ÿªÿ¶ÿ³ÿ­ÿ¯ÿ¬ÿ¨ÿ£ÿªÿ°ÿ§ÿ¥ÿªÿ®ÿ§ÿªÿ¾ÿ»ÿÿªÿ®ÿÿ±ÿÅÿ¡ÿ¯ÿ¤ÿ¹ÿ¾ÿ¿ÿ«ÿ´ÿ©ÿ©ÿ®ÿ´ÿ¨ÿ©ÿ«ÿ¨ÿ©ÿ²ÿ¸ÿ­ÿ¬ÿ°ÿ«ÿªÿ¨ÿ¯ÿ±ÿ±ÿ½ÿ¨ÿ¯ÿ¼ÿÉÿµÿ³ÿ¾ÿ¨ÿ¨ÿ³ÿ¥ÿ«ÿ¤ÿ®ÿ·ÿµÿ°ÿ¯ÿ¡ÿÿÿ­ÿ¥ÿµÿ¥ÿ¯ÿ²ÿ©ÿ ÿ¤ÿÿ¢ÿ®ÿªÿ¬ÿ¬ÿ«ÿ¥ÿ£ÿ²ÿ±ÿ£ÿ¸ÿ²ÿ«ÿ±ÿ­ÿ«ÿ´ÿ´ÿ ÿÆÿ©ÿ¯ÿ¸ÿ¯ÿ¶ÿ¡ÿµÿÁÿ¥ÿ©ÿ®ÿ¬ÿ·ÿ²ÿ§ÿ¬ÿ´ÿ´ÿ®ÿ£ÿÿ¢ÿ¥ÿ«ÿÿ¤ÿ¾ÿµÿ³ÿ½ÿ´ÿ¦ÿ¦ÿ¨ÿ£ÿ­ÿ±ÿ´ÿ¨ÿ´ÿ©ÿ®ÿ¯ÿ¾ÿ±ÿ°ÿ´ÿÀÿÀÿ¥ÿµÿ¦ÿÿ ÿ¦ÿ¬ÿ¨ÿ¬ÿ¨ÿ¬ÿ´ÿ³ÿ­ÿ°ÿ¨ÿ¬ÿ±ÿ¬ÿ­ÿ°ÿ¯ÿ­ÿ²ÿ¯ÿªÿ²ÿ¯ÿªÿ°ÿ²ÿ²ÿ¬ÿ©ÿ¶ÿ¿ÿ¸ÿ¹ÿµÿ§ÿ§ÿ´ÿ¶ÿ¤ÿ°ÿ·ÿ¶ÿ­ÿ©ÿ²ÿ§ÿÿºÿ¬ÿ°ÿ¼ÿ³ÿ³ÿ¦ÿÿ­ÿµÿ¢ÿ±ÿ®ÿ¢ÿ§ÿ¬ÿ­ÿ­ÿ§ÿ¦ÿ¤ÿ¨ÿ·ÿ½ÿ¼ÿ­ÿ±ÿºÿµÿªÿ¬ÿ­ÿ±ÿ«ÿ«ÿ¨ÿÿ«ÿ«ÿ­ÿÿªÿÿ»ÿÿ«ÿ¼ÿ³ÿªÿÿ¯ÿ¢ÿ­ÿ»ÿ³ÿ¯ÿ¦ÿ®ÿ©ÿ¯ÿ·ÿ¦ÿ­ÿ®ÿ¥ÿ·ÿ±ÿµÿ·ÿ³ÿ»ÿµÿ©ÿ£ÿ¬ÿ¬ÿ¢ÿ¤ÿ¥ÿ±ÿ¹ÿ²ÿ­ÿ°ÿ§ÿ­ÿ¬ÿ®ÿ°ÿ¢ÿ¬ÿ®ÿ©ÿ§ÿºÿ°ÿ«ÿ±ÿ©ÿ·ÿ©ÿ¸ÿ¹ÿ°ÿ®ÿ¥ÿ±ÿµÿ´ÿ§ÿ«ÿ¶ÿ¯ÿªÿ­ÿ¯ÿ°ÿ¬ÿ©ÿ¬ÿ¬ÿ¢ÿ¢ÿ³ÿ±ÿ¢ÿ¨ÿ¬ÿ§ÿ©ÿ­ÿ°ÿ©ÿ´ÿ®ÿÿÿ´ÿ¯ÿ³ÿ«ÿ¶ÿ·ÿ°ÿ´ÿÁÿ¢ÿ±ÿ·ÿ°ÿ¯ÿ¶ÿÿ­ÿ©ÿ³ÿ¼ÿ¹ÿ®ÿ¯ÿ¬ÿ³ÿ²ÿÄÿ°ÿªÿ­ÿ²ÿ³ÿªÿ ÿ¡ÿ§ÿ¯ÿ­ÿ®ÿºÿ±ÿ¨ÿ­ÿ³ÿ¸ÿµÿ´ÿ°ÿ³ÿ±ÿ°ÿªÿ°ÿ¯ÿ¾ÿ®ÿºÿ±ÿ¹ÿ¹ÿºÿ¹ÿ¢ÿ®ÿ³ÿÿ¯ÿ£ÿ«ÿ³ÿ©ÿ¶ÿ»ÿ¤ÿÿ±ÿÿÿ§ÿ´ÿ¬ÿ©ÿ¬ÿ©ÿ©ÿ§ÿÿ°ÿ¶ÿ¬ÿ©ÿ¦ÿ¯ÿ®ÿ¨ÿ­ÿ´ÿ·ÿ±ÿ¦ÿ§ÿ³ÿ¦ÿ¢ÿÿ¡ÿ¨ÿ¬ÿ´ÿ³ÿ¦ÿÿ«ÿ±ÿ°ÿ±ÿ®ÿÈÿ­ÿ ÿªÿÿ®ÿ´ÿ«ÿ¶ÿ°ÿ¶ÿ´ÿ©ÿ·ÿ°ÿ²ÿ§ÿ¡ÿ¬ÿ³ÿ¬ÿ£ÿ¸ÿ¶ÿ«ÿ©ÿ­ÿ©ÿ¤ÿ¨ÿ§ÿ¢ÿ¤ÿ¬ÿ©ÿ§ÿ¤ÿÿ§ÿ®ÿ®ÿ«ÿ±ÿ¶ÿ¬ÿÿ¥ÿ®ÿ°ÿ¹ÿ²ÿ£ÿ¤ÿ»ÿ´ÿµÿ¡ÿÿ©ÿ·ÿ²ÿ¾ÿ¢ÿ¥ÿ¥ÿ¡ÿÿÇÿ¾ÿ´ÿ²ÿ®ÿ­ÿ¥ÿ°ÿ¨ÿ«ÿ¬ÿ²ÿ²ÿ«ÿ¢ÿªÿ­ÿ§ÿ­ÿ¯ÿ®ÿ¥ÿÿ´ÿ¹ÿ³ÿ½ÿ©ÿ¡ÿ£ÿ½ÿ»ÿ¤ÿÿ±ÿÃÿ¯ÿ§ÿÿ¢ÿ°ÿ¹ÿºÿÂÿ¨ÿÛÿ«ÿ¶ÿÂÿ§ÿ·ÿÿ¨ÿµÿ«ÿ­ÿ©ÿ¥ÿ®ÿ®ÿ«ÿ«ÿ¦ÿ±ÿ¾ÿ±ÿ ÿ¢ÿ¥ÿ¢ÿ¯ÿ´ÿ¶ÿ½ÿ±ÿÀÿºÿ«ÿ«ÿ¬ÿ®ÿ­ÿ¬ÿ®ÿ¢ÿªÿ¡ÿµÿ¡ÿ¯ÿ¸ÿ±ÿ ÿ²ÿÿ©ÿ¿ÿ¸ÿªÿ«ÿ¥ÿ¶ÿ°ÿ°ÿ¬ÿ¤ÿ©ÿ¶ÿµÿ¯ÿ¬ÿ°ÿ­ÿ¨ÿ­ÿ³ÿ²ÿ¯ÿµÿµÿ¥ÿ¥ÿ³ÿ°ÿ¨ÿ¨ÿ²ÿ«ÿ­ÿ©ÿ¬ÿ¥ÿ¬ÿ§ÿ³ÿ¨ÿ´ÿ«ÿ¨ÿ­ÿªÿ³ÿ§ÿÿÿ³ÿÿ¦ÿ«ÿ®ÿºÿ¨ÿ®ÿ±ÿ­ÿ¥ÿ¥ÿ«ÿ¢ÿ©ÿ«ÿ®ÿ»ÿ¹ÿºÿÁÿ¬ÿÿ¨ÿ¨ÿÿ¯ÿ°ÿÿ¸ÿ®ÿ¯ÿ½ÿ±ÿÿ ÿ§ÿÀÿ¶ÿ¨ÿ±ÿªÿ¡ÿ´ÿ¬ÿ¬ÿ¹ÿ³ÿ±ÿÿÿÿÿ­ÿÀÿ«ÿªÿ°ÿ­ÿªÿ©ÿ¨ÿ®ÿ²ÿ¶ÿ³ÿ­ÿ®ÿ¨ÿ¬ÿ«ÿ®ÿ®ÿ·ÿªÿ³ÿ°ÿ¨ÿ·ÿªÿ¨ÿ±ÿ©ÿ¥ÿ¯ÿ¨ÿ¬ÿ±ÿ²ÿ¶ÿ ÿÿÿ¦ÿ¥ÿ½ÿ·ÿ°ÿ§ÿ¦ÿ§ÿ®ÿ°ÿ¶ÿ´ÿªÿ®ÿ¤ÿÿ£ÿ©ÿ¼ÿªÿ¨ÿ­ÿ¸ÿ¼ÿÁÿ·ÿ ÿ¦ÿÿÿ®ÿ¨ÿ¸ÿÿÿ¤ÿÿ°ÿ£ÿ®ÿ¸ÿ²ÿ¯ÿ¥ÿ¬ÿ§ÿ¢ÿ©ÿ³ÿ³ÿ¬ÿ«ÿ¶ÿµÿ­ÿ³ÿªÿªÿ«ÿ©ÿ®ÿ¦ÿ©ÿ¬ÿ»ÿ³ÿ¼ÿ°ÿ¼ÿ°ÿ°ÿ¨ÿ¦ÿ¯ÿ³ÿ°ÿ­ÿ¥ÿ°ÿ³ÿ¹ÿ¼ÿÃÿ¼ÿ¨ÿÿ©ÿ¨ÿ£ÿ¬ÿÿÿ¹ÿ±ÿ¨ÿ©ÿÿÿ©ÿªÿ·ÿ¶ÿ»ÿ¨ÿ¸ÿ§ÿÿ®ÿÄÿ¨ÿ¼ÿ«ÿ¤ÿ´ÿ²ÿÿ±ÿºÿªÿ©ÿ«ÿ«ÿ³ÿ²ÿ³ÿ¹ÿ«ÿ¤ÿ«ÿ´ÿ¬ÿ¬ÿ¨ÿ©ÿ³ÿ¯ÿ¯ÿ¯ÿ®ÿ´ÿ«ÿ¯ÿªÿ°ÿ¬ÿ¬ÿ¦ÿ¡ÿ±ÿªÿ£ÿ ÿ¬ÿ¸ÿ´ÿ±ÿ·ÿ¹ÿºÿ¨ÿÿ±ÿ±ÿ¯ÿµÿÄÿ°ÿ¯ÿÀÿªÿ´ÿ­ÿÿ§ÿ³ÿ¹ÿ¤ÿ®ÿ«ÿ©ÿ¸ÿªÿªÿ´ÿ³ÿ­ÿ§ÿ­ÿ°ÿ¬ÿªÿ¯ÿ¸ÿ¶ÿ³ÿ±ÿ¬ÿ§ÿ®ÿ¢ÿ¾ÿ¯ÿºÿ¬ÿ¼ÿ²ÿ¦ÿ±ÿ¼ÿ²ÿ©ÿ§ÿ¬ÿ ÿ±ÿªÿÿµÿ·ÿ¨ÿªÿ©ÿ³ÿ¶ÿ¨ÿ¥ÿ¼ÿ²ÿ­ÿ¬ÿÀÿ¿ÿ¦ÿ·ÿ³ÿµÿ­ÿªÿ¤ÿ¨ÿ­ÿ£ÿ¦ÿ²ÿ¼ÿ¶ÿ¨ÿ¥ÿ©ÿ¨ÿ§ÿ¯ÿ¯ÿ·ÿ±ÿ¸ÿ§ÿ§ÿ´ÿÂÿ£ÿ«ÿ¯ÿ¸ÿ­ÿ©ÿ°ÿ´ÿ¡ÿÿ¤ÿ«ÿ¤ÿªÿ³ÿ®ÿ¦ÿ©ÿ¨ÿ«ÿ­ÿ·ÿ¼ÿ¦ÿ¡ÿ¶ÿÃÿ§ÿ¿ÿ³ÿ®ÿ¬ÿ³ÿ¯ÿ­ÿ·ÿ±ÿ¬ÿºÿ¾ÿºÿ¶ÿ¨ÿ¢ÿ¤ÿÿ¦ÿ©ÿ½ÿ¬ÿ¬ÿ£ÿ«ÿ ÿ¡ÿÿ©ÿÿ­ÿÿÿÿÿ¢ÿ ÿ¨ÿ§ÿ ÿ©ÿ£ÿÿÿ¥ÿ­ÿ±ÿÿÿ°ÿ·ÿÿ¦ÿÿ¨ÿÿÿÿÿÿ¦ÿ³ÿªÿ§ÿ­ÿ¤ÿ¨ÿ¶ÿªÿÿ°ÿ¨ÿ©ÿ¶ÿ¤ÿÿÿÿ¥ÿ­ÿ¯ÿ§ÿ­ÿ¨ÿÿÿÿÿ¨ÿ®ÿ­ÿÿÿÿ£ÿ¡ÿ£ÿÿÿÿ¥ÿ§ÿ­ÿ­ÿ ÿÿ©ÿ¯ÿ¡ÿÿ§ÿ£ÿ¦ÿ ÿ£ÿÿ¤ÿ¢ÿ¨ÿ¥ÿ®ÿ¨ÿ±ÿ°ÿªÿ´ÿ«ÿÿÿ ÿ¦ÿ¢ÿÿÿ©ÿÿ¤ÿ´ÿÿ§ÿ®ÿÿÿÿ¶ÿ¯ÿ±ÿ®ÿ¬ÿ·ÿ¿ÿºÿ·ÿ¸ÿ¯ÿ¨ÿªÿ±ÿ®ÿ¡ÿÿ£ÿ¨ÿªÿµÿ«ÿ©ÿ«ÿ®ÿªÿ­ÿ¼ÿ¿ÿ¯ÿ¬ÿ¹ÿ³ÿ³ÿ¶ÿ¤ÿªÿ¡ÿ´ÿ¸ÿ¨ÿ¹ÿ¼ÿ»ÿ«ÿ¥ÿ¸ÿ³ÿÿÿªÿ³ÿ´ÿÿ±ÿ½ÿ¤ÿ«ÿ§ÿÿ¦ÿ¬ÿ¶ÿªÿ¢ÿ ÿÿÿ±ÿ¾ÿµÿ¯ÿ¯ÿ½ÿ¦ÿ²ÿ¯ÿ¥ÿ¯ÿ«ÿ¦ÿ­ÿ¯ÿ¯ÿ­ÿ©ÿ­ÿ¯ÿ·ÿ¬ÿ²ÿºÿÀÿ©ÿ½ÿ«ÿªÿ«ÿÀÿÊÿÀÿ½ÿ¿ÿ°ÿ¬ÿ»ÿ°ÿ¶ÿ®ÿ·ÿ·ÿ²ÿÿ¢ÿ±ÿ³ÿ­ÿ±ÿ´ÿ¬ÿ³ÿ¿ÿ­ÿ«ÿÿ³ÿ¢ÿ¨ÿ¦ÿ¶ÿ¡ÿªÿ§ÿµÿ»ÿ³ÿ¯ÿªÿ¡ÿ£ÿ®ÿ´ÿªÿ·ÿ³ÿ²ÿ³ÿ¦ÿ¡ÿ­ÿªÿ«ÿ²ÿ«ÿ¥ÿ±ÿ¯ÿ¨ÿ¯ÿ§ÿ³ÿ¤ÿ¤ÿ·ÿµÿµÿ§ÿ¥ÿ©ÿ®ÿ²ÿ¯ÿ¥ÿ¥ÿµÿ¶ÿ§ÿ¸ÿ®ÿ£ÿ´ÿ¬ÿ¶ÿ¶ÿ´ÿ¸ÿ¹ÿ¹ÿµÿ­ÿ¡ÿ±ÿÿªÿ«ÿ¢ÿ¤ÿªÿ³ÿºÿ­ÿÿÿ¨ÿ°ÿ°ÿ¦ÿÿÿ³ÿ»ÿÀÿ½ÿ¹ÿ»ÿ®ÿ¥ÿ­ÿ¤ÿÿªÿ½ÿ«ÿ§ÿ®ÿ®ÿ®ÿ¯ÿ¨ÿ¬ÿ³ÿ²ÿ²ÿ·ÿªÿ´ÿ·ÿ¥ÿ£ÿ¥ÿ¹ÿ·ÿ«ÿ¢ÿ¤ÿ¬ÿ´ÿ´ÿ«ÿ¦ÿ²ÿ«ÿ¨ÿ¨ÿÿ§ÿ²ÿµÿ¯ÿ³ÿ¶ÿ±ÿ¸ÿÀÿ¯ÿªÿ ÿ¦ÿ¿ÿ¹ÿ¦ÿ¨ÿ¬ÿªÿ§ÿ ÿÿ­ÿÿÂÿ´ÿ´ÿ¤ÿ¨ÿ»ÿÂÿ²ÿ¡ÿ©ÿ·ÿ¬ÿ¤ÿ¸ÿ¿ÿ¯ÿ­ÿ®ÿ¢ÿ¥ÿ¦ÿ°ÿµÿ¥ÿÿÿ ÿ«ÿÿ©ÿ²ÿ°ÿ¤ÿÿ¦ÿ°ÿ±ÿ¢ÿÿ¨ÿ«ÿ±ÿ²ÿ¾ÿ«ÿ­ÿ³ÿ©ÿÿÿ ÿÿ±ÿÿÿ³ÿ®ÿ´ÿ¬ÿ²ÿ°ÿ­ÿ»ÿ­ÿ©ÿªÿÉÿªÿ ÿªÿ±ÿ±ÿ¬ÿ¬ÿ®ÿ±ÿ½ÿ»ÿÿÿÿ¤ÿ¯ÿ¹ÿµÿ®ÿ­ÿ«ÿ³ÿÿ¥ÿ¬ÿÿ¯ÿ±ÿ¬ÿªÿ­ÿ¬ÿ¢ÿ§ÿ­ÿ¦ÿ«ÿ¼ÿÿµÿ·ÿ¥ÿ¥ÿ«ÿÿ§ÿ¢ÿ²ÿ²ÿ³ÿ¹ÿµÿ®ÿ°ÿµÿªÿ£ÿ±ÿªÿÿ¯ÿÂÿ¸ÿ¦ÿ®ÿ®ÿªÿ¼ÿ¾ÿ¨ÿ¢ÿ©ÿ°ÿ¬ÿ®ÿ­ÿ´ÿ²ÿ¢ÿ ÿ¨ÿ¹ÿ§ÿ³ÿ©ÿ¬ÿ¯ÿ½ÿÀÿ²ÿ­ÿ«ÿ§ÿÿ§ÿ¬ÿ¢ÿÿ¨ÿ´ÿ³ÿªÿ¦ÿ ÿ¡ÿ¢ÿÿ¬ÿ±ÿ±ÿ«ÿ¥ÿ¯ÿ«ÿ·ÿ«ÿ²ÿ¬ÿ²ÿ­ÿ§ÿ«ÿ³ÿ¾ÿÿÿÿÿ³ÿ¨ÿÿÿ¢ÿ­ÿªÿ¹ÿ­ÿ¼ÿ¿ÿÃÿ¼ÿ±ÿ°ÿ´ÿ­ÿ¯ÿ§ÿ¥ÿ«ÿ£ÿ¨ÿ¯ÿ´ÿ³ÿªÿµÿÆÿ­ÿ¹ÿ¾ÿµÿ°ÿ¨ÿ¡ÿ¨ÿ¯ÿ´ÿÿ«ÿ±ÿ´ÿ±ÿ»ÿÉÿ½ÿ³ÿ²ÿ¥ÿ§ÿ­ÿ­ÿ°ÿ°ÿªÿ«ÿ­ÿÿ£ÿ³ÿ­ÿ¨ÿ²ÿ°ÿ¤ÿ±ÿ¹ÿ²ÿ·ÿ»ÿ´ÿ«ÿ­ÿ°ÿ¬ÿ¬ÿ»ÿÿ¯ÿ·ÿÆÿÅÿ¹ÿ´ÿ®ÿ©ÿ¹ÿÿ¥ÿ¯ÿ´ÿ²ÿªÿ©ÿ°ÿ´ÿ©ÿ­ÿ²ÿ´ÿ«ÿ®ÿ¹ÿ¨ÿ±ÿ¯ÿ·ÿ©ÿ­ÿ«ÿ¯ÿ½ÿµÿ«ÿÉÿ¡ÿ¯ÿ°ÿ´ÿ¡ÿ´ÿ¬ÿ©ÿ«ÿ§ÿ¡ÿ£ÿ¥ÿ·ÿ¤ÿ«ÿ©ÿ¦ÿ©ÿ²ÿ¶ÿÿ§ÿ£ÿ§ÿ¢ÿ«ÿ´ÿºÿ´ÿÿ©ÿ¦ÿ°ÿ®ÿ«ÿ¨ÿ¦ÿ«ÿ©ÿ«ÿÿµÿ©ÿ¦ÿ®ÿ­ÿ°ÿ³ÿÿ¨ÿ­ÿÿÿÿ£ÿ§ÿÿÿÿÿÿÿÿÿÿÿÿÿÿÿÿÿ¬ÿ¤ÿÿ§ÿ²ÿµÿ®ÿ¬ÿ¥ÿªÿ§ÿ¢ÿ¥ÿªÿ­ÿ´ÿ¬ÿ°ÿ¹ÿ¿ÿ®ÿ³ÿ¨ÿ£ÿ²ÿ»ÿ¿ÿ­ÿ±ÿ¸ÿµÿ±ÿ³ÿ¹ÿ¶ÿ©ÿ°ÿ¾ÿÿ°ÿ¶ÿ¤ÿ£ÿ©ÿ¨ÿ¤ÿ¡ÿ¤ÿ®ÿªÿ£ÿÿÿgÿ^ÿ^ÿ[ÿÿ­ÿ±ÿ¡ÿ»ÿ´ÿ±ÿµÿµÿ±ÿ²ÿÁÿ¾ÿ§ÿ´ÿ´ÿ«ÿ«ÿ¯ÿ¸ÿ»ÿ¬ÿ¯ÿ£ÿ¦ÿ¸ÿ£ÿ¯ÿ­ÿ­ÿ·ÿ¸ÿ²ÿ³ÿªÿ¯ÿ¿ÿ»ÿ§ÿ¬ÿµÿ¯ÿ­ÿ±ÿ«ÿ¼ÿ±ÿ·ÿ¸ÿ¯ÿªÿ®ÿµÿ¬ÿÿªÿ½ÿ«ÿÿ§ÿ¿ÿ¸ÿ«ÿ²ÿ»ÿ¹ÿ³ÿ®ÿ®ÿ¹ÿ«ÿ°ÿ®ÿªÿ¯ÿ¹ÿºÿ°ÿªÿ¬ÿÃÿ®ÿ¥ÿ°ÿ²ÿ«ÿ£ÿªÿ´ÿµÿ±ÿ³ÿ»ÿ®ÿ¨ÿ¨ÿ«ÿ²ÿ¨ÿ¥ÿ¶ÿÄÿÀÿ½ÿÆÿ¾ÿ©ÿ¬ÿ¯ÿµÿ²ÿ´ÿ¼ÿ½ÿ²ÿ«ÿªÿ¯ÿ±ÿ¶ÿ©ÿ®ÿ©ÿ²ÿ±ÿªÿ±ÿµÿºÿ¶ÿµÿÌÿ ÿ°ÿ°ÿ³ÿ­ÿ°ÿ¾ÿºÿ¢ÿ¤ÿ²ÿ£ÿ¢ÿ®ÿ°ÿ®ÿ¤ÿ¤ÿ¨ÿªÿ°ÿ¯ÿ£ÿ¨ÿ·ÿ¸ÿ¶ÿ²ÿªÿÿ§ÿ¬ÿ®ÿ·ÿ¯ÿ©ÿ°ÿ¹ÿ³ÿ¤ÿ ÿ®ÿ­ÿ¯ÿ°ÿ¨ÿ¬ÿ»ÿ¹ÿªÿºÿ¨ÿÿµÿ£ÿ£ÿºÿ´ÿ°ÿ·ÿ¶ÿ²ÿ­ÿ²ÿ­ÿ°ÿ´ÿ¹ÿ¿ÿ´ÿ«ÿ¦ÿ¬ÿ©ÿÿ¤ÿ»ÿÿÿ³ÿ«ÿ¡ÿ³ÿ³ÿ´ÿ¬ÿ§ÿ¦ÿ¨ÿ­ÿ¯ÿ§ÿ¦ÿµÿ³ÿÄÿ¦ÿ¬ÿ¹ÿµÿ¯ÿ²ÿ­ÿ¥ÿ¬ÿ±ÿ¬ÿ°ÿ·ÿ¤ÿ¤ÿµÿ¥ÿ¥ÿ¥ÿ¤ÿ©ÿ¶ÿ½ÿ³ÿ­ÿ»ÿ·ÿÿ´ÿ¬ÿ¹ÿ©ÿ³ÿ«ÿ®ÿ·ÿ¬ÿ¨ÿ°ÿ«ÿ®ÿ½ÿ¨ÿÿ³ÿ±ÿªÿ­ÿ¥ÿªÿªÿ©ÿ´ÿ¶ÿ«ÿµÿ­ÿ¹ÿ¬ÿ ÿªÿ­ÿ½ÿ©ÿ¤ÿÿÿ«ÿ¯ÿ³ÿ½ÿ¿ÿ³ÿÿ®ÿ©ÿ´ÿªÿ§ÿ±ÿ³ÿ®ÿ¨ÿÿ§ÿ·ÿ®ÿ¦ÿªÿ¥ÿ²ÿªÿ²ÿ±ÿ°ÿ¶ÿ®ÿ«ÿ¯ÿ¯ÿ¯ÿ¸ÿ¼ÿ·ÿ¶ÿ¯ÿÂÿ¨ÿ±ÿ­ÿ­ÿ±ÿ¸ÿºÿµÿªÿªÿµÿµÿªÿ¬ÿ­ÿ·ÿ¨ÿÿ³ÿÁÿÿ¯ÿÿ¥ÿ¤ÿ¬ÿ±ÿ­ÿ«ÿ¥ÿªÿ³ÿ«ÿ®ÿ»ÿ«ÿ±ÿ¶ÿ²ÿ¸ÿ³ÿ¥ÿ©ÿ¯ÿ«ÿ«ÿ¹ÿ¼ÿ¬ÿ¬ÿ©ÿµÿ¤ÿµÿ¬ÿÇÿ¨ÿªÿ´ÿ¬ÿ¯ÿÀÿÅÿ¾ÿ²ÿ³ÿ½ÿ¹ÿºÿµÿ¥ÿ²ÿ´ÿ«ÿ·ÿ¿ÿ¶ÿ«ÿªÿ¥ÿ§ÿ®ÿ¯ÿ¬ÿ³ÿ¿ÿÁÿ²ÿ¥ÿ·ÿ«ÿ·ÿÉÿÊÿÙÿ¯ÿ®ÿ§ÿ¥ÿÿ­ÿªÿ£ÿ¦ÿ¬ÿ·ÿ©ÿ ÿªÿ±ÿ°ÿ°ÿ¿ÿ ÿÿ¦ÿ¨ÿ¡ÿ ÿ¦ÿ¶ÿ¿ÿ±ÿ¡ÿ¢ÿ§ÿ£ÿÿ®ÿªÿ£ÿ¤ÿ²ÿ¾ÿ¬ÿ°ÿ ÿ¢ÿªÿ­ÿ¬ÿ®ÿ£ÿÿ¨ÿ±ÿ¬ÿ¦ÿ ÿ¡ÿ¦ÿ¨ÿ¤ÿ±ÿ¨ÿ¢ÿÿÿ§ÿ¨ÿ®ÿ­ÿµÿ¸ÿ±ÿ­ÿ©ÿ¥ÿ¡ÿÿ¤ÿÿ¥ÿ°ÿ¹ÿ­ÿ¦ÿ°ÿ¯ÿÿÿÿÿ£ÿ£ÿ¦ÿ¥ÿ¥ÿ¯ÿ³ÿ§ÿÿ¨ÿ®ÿÿ¦ÿ°ÿ¦ÿ¹ÿ«ÿ´ÿÿ§ÿ¹ÿ§ÿ¸ÿ®ÿÿÿªÿ½ÿªÿÿ¨ÿ°ÿ¹ÿ´ÿªÿ¢ÿ¶ÿ¨ÿ©ÿÿÿ±ÿ¯ÿ¨ÿ®ÿ®ÿ¦ÿ­ÿ±ÿ§ÿ·ÿ®ÿ¤ÿ°ÿ­ÿ¬ÿ©ÿ¦ÿ¢ÿ¯ÿ°ÿ¤ÿ«ÿÁÿ¤ÿ¸ÿ¬ÿÿ°ÿ©ÿÿ°ÿ­ÿ©ÿ«ÿ«ÿ¤ÿ©ÿ°ÿ¥ÿÿ¦ÿ¬ÿªÿ­ÿ¨ÿ¥ÿ«ÿ²ÿ±ÿ¬ÿ¹ÿ«ÿ»ÿ¶ÿ®ÿ¯ÿµÿ³ÿ­ÿ®ÿÿ§ÿ¶ÿ¯ÿ¯ÿ´ÿµÿ³ÿ£ÿµÿÁÿ³ÿ¶ÿ²ÿ¨ÿ¯ÿ²ÿ½ÿ´ÿ¶ÿ³ÿ±ÿ²ÿ®ÿ¬ÿµÿ±ÿ«ÿ¶ÿ¹ÿ¶ÿ¹ÿ¹ÿ´ÿ«ÿ¯ÿ¹ÿ²ÿ§ÿ¢ÿ¿ÿ¸ÿ®ÿ´ÿ±ÿ­ÿÆÿ ÿ¶ÿµÿ®ÿ¢ÿ¦ÿ«ÿ¶ÿ¶ÿ´ÿ²ÿªÿÿ¡ÿ°ÿ«ÿ§ÿ»ÿËÿ°ÿ¸ÿËÿ¼ÿ¯ÿªÿ³ÿ¬ÿ¬ÿ´ÿ©ÿ¯ÿ²ÿ¯ÿ´ÿ­ÿ±ÿ®ÿ°ÿ­ÿªÿ«ÿ³ÿ´ÿ¬ÿ©ÿ¥ÿ¬ÿ°ÿ«ÿ«ÿÿ©ÿºÿ§ÿ«ÿºÿÿ´ÿ·ÿ¬ÿ¬ÿ®ÿ°ÿ®ÿ£ÿ¯ÿ±ÿ£ÿ¤ÿ¸ÿºÿ¾ÿ´ÿ´ÿ¹ÿ°ÿ³ÿ¤ÿÿ¦ÿ¤ÿ©ÿ«ÿµÿ¹ÿ³ÿ·ÿ«ÿªÿ«ÿ´ÿÿ²ÿªÿ¯ÿ¯ÿ«ÿ»ÿÿ¨ÿ¸ÿ§ÿ§ÿ¯ÿ«ÿ­ÿ¤ÿ¦ÿ¶ÿ¯ÿ¦ÿ¬ÿºÿ±ÿªÿ±ÿ§ÿÿ«ÿ£ÿÃÿ®ÿ¯ÿ±ÿ¨ÿ¢ÿ¼ÿÁÿ®ÿ¨ÿ¤ÿ¹ÿ¶ÿ¹ÿªÿ£ÿ¡ÿ¦ÿ®ÿ³ÿ³ÿ½ÿ¹ÿ¨ÿ¥ÿ­ÿ´ÿ­ÿ¸ÿ¶ÿ°ÿ¥ÿªÿµÿ¨ÿ¯ÿ¼ÿÁÿ°ÿ¸ÿ¸ÿ±ÿªÿ©ÿ«ÿ¼ÿ¹ÿ±ÿ±ÿµÿ¬ÿªÿ¶ÿ¯ÿ§ÿ±ÿ´ÿ®ÿ°ÿµÿ®ÿ¥ÿ ÿ¤ÿ¶ÿµÿ­ÿ¨ÿ£ÿ¡ÿ½ÿºÿÐÿªÿºÿ¼ÿÿ»ÿ«ÿ³ÿ¾ÿ­ÿ¹ÿ»ÿµÿ¯ÿ¬ÿ«ÿ­ÿ´ÿ¨ÿ¥ÿ­ÿ°ÿ²ÿ±ÿ©ÿ¨ÿ¨ÿ¨ÿ¬ÿ®ÿ²ÿ¯ÿªÿ«ÿ¦ÿ±ÿ±ÿ¨ÿ¥ÿ´ÿ¬ÿ®ÿ¿ÿ¤ÿ¯ÿ¯ÿµÿ³ÿ¦ÿ²ÿ¾ÿºÿ¯ÿ¸ÿÿÿ¤ÿ®ÿ­ÿ¹ÿµÿ·ÿ¹ÿ²ÿ¹ÿºÿªÿ¡ÿ­ÿ±ÿ­ÿ²ÿ­ÿ¨ÿ«ÿ­ÿµÿªÿµÿ¾ÿÆÿ­ÿ³ÿ¤ÿ¤ÿ¢ÿ«ÿ²ÿ³ÿ«ÿÂÿ°ÿ«ÿÿ·ÿ±ÿ¯ÿÿ®ÿ¡ÿ³ÿ­ÿÿÿÿ¢ÿ®ÿ¹ÿ¿ÿ¶ÿ·ÿ¯ÿÿÿ¹ÿ·ÿ´ÿ¶ÿ±ÿµÿ»ÿ²ÿªÿ°ÿ±ÿ¶ÿ±ÿ¸ÿ©ÿ«ÿÿºÿ¢ÿÿ°ÿÁÿ³ÿ¦ÿ§ÿ´ÿÿ¦ÿ§ÿªÿÿ­ÿÿ¤ÿ°ÿ¬ÿ­ÿµÿ®ÿ¤ÿ¬ÿ¯ÿ®ÿªÿ©ÿ¦ÿ¡ÿ¦ÿ ÿÿ ÿ°ÿªÿ¦ÿ¬ÿ®ÿ·ÿ¯ÿ«ÿ­ÿµÿ¬ÿ«ÿ¤ÿ­ÿµÿ§ÿ­ÿ·ÿÄÿÿÿ¦ÿªÿ¬ÿ§ÿ¯ÿ®ÿ¶ÿµÿ¸ÿÃÿ«ÿ¯ÿÁÿ¯ÿ±ÿ®ÿ«ÿ£ÿ©ÿ®ÿ¡ÿÿÿ©ÿªÿ¡ÿÿ§ÿÿÿ¦ÿ ÿÿ¹ÿ¢ÿªÿªÿ³ÿ¤ÿ¨ÿ¶ÿ´ÿ½ÿÿ¶ÿ¿ÿ°ÿÿ¦ÿ­ÿ¥ÿ°ÿ¤ÿ®ÿ¤ÿ³ÿÿ¨ÿ¹ÿ§ÿ¦ÿ¯ÿ°ÿ°ÿ¡ÿÿ¡ÿ¦ÿ­ÿÿÿ¦ÿ©ÿ£ÿ«ÿªÿ¥ÿ¬ÿ¦ÿ¦ÿªÿÿ³ÿ¬ÿ©ÿ°ÿ«ÿ¥ÿ«ÿ°ÿ¸ÿ©ÿÿ¯ÿ°ÿµÿ¥ÿ³ÿ©ÿ½ÿ®ÿ¥ÿ«ÿ¹ÿ¶ÿ·ÿ´ÿ¨ÿ«ÿ§ÿ¨ÿ®ÿ±ÿ¦ÿ­ÿ¬ÿ­ÿ¦ÿ§ÿ³ÿ®ÿ­ÿ«ÿ ÿÿ£ÿ®ÿ®ÿ©ÿ§ÿ«ÿ¬ÿªÿ¬ÿ«ÿ£ÿ¯ÿ³ÿÿÿ²ÿ¶ÿ¸ÿ®ÿ¼ÿ§ÿ¯ÿ¤ÿ¯ÿÿ±ÿ«ÿ³ÿÿ¨ÿ¨ÿ¶ÿ®ÿ¯ÿ»ÿ¶ÿ©ÿ³ÿ§ÿ¬ÿ½ÿ¾ÿ°ÿ§ÿ­ÿ»ÿ¿ÿ®ÿ³ÿ®ÿ¡ÿ¡ÿ¢ÿ¯ÿ´ÿ«ÿ²ÿ°ÿªÿ®ÿ©ÿ¯ÿ¯ÿ·ÿ³ÿ¯ÿ©ÿ®ÿ«ÿ¯ÿ³ÿ¼ÿ¯ÿ¯ÿ¥ÿµÿ¯ÿ¢ÿ¶ÿ±ÿÿ¶ÿÿ¸ÿ®ÿªÿ¾ÿ»ÿ¬ÿÿ¶ÿÿÿ¬ÿ¯ÿ±ÿ±ÿ¸ÿ®ÿÿ¢ÿ©ÿ®ÿ°ÿ¯ÿ§ÿ®ÿ±ÿ§ÿ¬ÿ±ÿ±ÿ¸ÿ´ÿ¦ÿ§ÿ¯ÿ§ÿ ÿÿ¨ÿ ÿ¨ÿÀÿ°ÿªÿÿªÿ®ÿ«ÿ¶ÿ«ÿ¿ÿ¿ÿ±ÿ¤ÿÿ¯ÿ³ÿ¤ÿªÿ§ÿ´ÿ¹ÿ«ÿ³ÿ¥ÿ¦ÿ°ÿ¯ÿ¯ÿ­ÿ·ÿ±ÿ±ÿ¶ÿ«ÿ§ÿ®ÿªÿ£ÿ©ÿ¥ÿ¨ÿ²ÿ°ÿ¢ÿ¢ÿ²ÿ­ÿ¯ÿ§ÿ­ÿ®ÿ©ÿµÿ¬ÿÿ¦ÿ¨ÿ¢ÿ¦ÿ¥ÿ£ÿªÿ·ÿ±ÿ¹ÿ¨ÿÿ³ÿ¹ÿ¯ÿªÿÿ±ÿ­ÿªÿ ÿ®ÿ¦ÿÿ¤ÿ°ÿ¯ÿ¯ÿ»ÿ¬ÿ­ÿ°ÿ­ÿ®ÿµÿ±ÿÿ ÿªÿ±ÿºÿ­ÿ°ÿ³ÿ ÿ¦ÿ°ÿ³ÿ«ÿºÿ´ÿ£ÿÿ©ÿ¨ÿ¸ÿ´ÿ®ÿ½ÿ©ÿ ÿ¯ÿ°ÿ´ÿ±ÿ®ÿÁÿÁÿ¸ÿªÿÅÿ¦ÿ¸ÿÿÿ»ÿ·ÿ§ÿ±ÿ±ÿ²ÿ«ÿ§ÿ§ÿ§ÿ«ÿ¬ÿ¯ÿ«ÿ¢ÿÿ§ÿ¹ÿµÿ®ÿ³ÿ¹ÿµÿ¦ÿ§ÿºÿ±ÿ¤ÿÿ­ÿ»ÿ°ÿÿ¡ÿÿµÿ·ÿ³ÿ­ÿ«ÿ§ÿ°ÿ¸ÿ«ÿ«ÿªÿ«ÿ ÿ¶ÿ¶ÿµÿ¦ÿ­ÿ¦ÿ­ÿ¶ÿ¶ÿ§ÿ¨ÿ¬ÿ¤ÿ¡ÿ«ÿµÿ³ÿ¦ÿÿ¢ÿªÿ¨ÿ§ÿ¯ÿ¶ÿ­ÿ±ÿ¯ÿ°ÿ«ÿ²ÿ£ÿ·ÿµÿ§ÿ±ÿ¡ÿ­ÿ®ÿµÿ¦ÿÿ£ÿÿ«ÿ­ÿ¬ÿ¡ÿ½ÿ©ÿ¬ÿ±ÿ«ÿ©ÿ¬ÿ·ÿ®ÿÿ ÿ¦ÿ¥ÿ¯ÿÄÿÁÿ°ÿ¦ÿ¦ÿ¸ÿ°ÿ§ÿ§ÿ¢ÿµÿ´ÿÂÿ½ÿ®ÿÆÿ²ÿªÿ¡ÿ¯ÿ«ÿ£ÿÿ¯ÿ¤ÿ«ÿÈÿ¼ÿ±ÿ»ÿ­ÿ®ÿ´ÿ·ÿ°ÿ¥ÿ¥ÿ¬ÿ±ÿ´ÿªÿ¯ÿ±ÿ¬ÿ§ÿ¬ÿ¶ÿ±ÿ²ÿ¬ÿ¨ÿ¶ÿ¯ÿ°ÿ¸ÿ«ÿ±ÿ¯ÿ§ÿ§ÿ®ÿªÿ³ÿ¬ÿÿµÿªÿ­ÿ®ÿ¹ÿ·ÿ¨ÿªÿ ÿ¢ÿ°ÿ½ÿ¼ÿ¸ÿ¨ÿ«ÿ»ÿµÿ·ÿºÿµÿºÿºÿ®ÿ¬ÿ§ÿ¡ÿ²ÿ±ÿ¯ÿ²ÿµÿ·ÿ¬ÿ¹ÿ¯ÿ·ÿ½ÿ®ÿ§ÿ¯ÿÿ«ÿÿÿ»ÿÂÿ³ÿ¯ÿ¿ÿ¾ÿªÿ ÿ¸ÿ±ÿ°ÿ¹ÿ´ÿ®ÿ±ÿ²ÿµÿ­ÿ¢ÿ­ÿ­ÿ«ÿ­ÿ±ÿ¶ÿ­ÿ©ÿ©ÿ²ÿ´ÿ·ÿ¤ÿ±ÿ¾ÿ°ÿ¯ÿ³ÿ·ÿ®ÿµÿ¦ÿ¬ÿ¸ÿ¹ÿ³ÿ¸ÿ®ÿÿ¢ÿ±ÿ­ÿ©ÿ¥ÿ§ÿ±ÿ´ÿ²ÿ®ÿºÿ·ÿªÿÿÿ³ÿ±ÿ©ÿÆÿ©ÿÂÿ­ÿ´ÿ¨ÿÆÿ¹ÿ²ÿµÿ£ÿ©ÿ£ÿ¯ÿµÿ°ÿ¯ÿ¨ÿ©ÿ©ÿ®ÿ³ÿ¼ÿ½ÿ­ÿ§ÿ­ÿ´ÿ¤ÿ¡ÿÿ°ÿ·ÿ±ÿ­ÿ§ÿ§ÿ·ÿºÿºÿ£ÿ§ÿ¤ÿ²ÿ¦ÿ¤ÿ°ÿ±ÿ°ÿ®ÿ¦ÿ¨ÿªÿ²ÿµÿ¬ÿ¦ÿ¥ÿ³ÿ»ÿ­ÿ¹ÿ¾ÿ´ÿÿ®ÿ¸ÿ½ÿ½ÿ­ÿÿ³ÿÀÿ©ÿ¬ÿ¬ÿµÿ¯ÿ¹ÿ®ÿ£ÿ°ÿ¶ÿ¶ÿµÿ²ÿ­ÿªÿ©ÿ°ÿºÿ¶ÿ½ÿ¸ÿ§ÿ±ÿ¿ÿ©ÿ»ÿ¸ÿ®ÿªÿ¨ÿ²ÿ´ÿ¹ÿµÿ¶ÿ«ÿ¤ÿ©ÿ¨ÿ ÿÿ°ÿ»ÿ°ÿ¨ÿ¯ÿ¸ÿºÿ¬ÿÿ³ÿÅÿ²ÿ±ÿ¶ÿÃÿ²ÿ³ÿ£ÿ¶ÿ­ÿ«ÿ®ÿ­ÿ¥ÿ©ÿÿ£ÿ²ÿ¹ÿµÿ¶ÿ¶ÿ´ÿ¹ÿ»ÿÂÿ½ÿªÿ¹ÿ¸ÿ¶ÿ«ÿÃÿ­ÿºÿ¯ÿ³ÿ¨ÿ§ÿ´ÿ±ÿ«ÿ¼ÿ°ÿ£ÿ©ÿµÿ·ÿ·ÿ³ÿ¬ÿ©ÿ¦ÿ¦ÿ±ÿ¶ÿ¿ÿ°ÿ¨ÿ¸ÿÀÿ¨ÿÀÿ³ÿªÿ¡ÿ¼ÿ³ÿ»ÿ­ÿ²ÿ±ÿ³ÿ­ÿ®ÿ¬ÿÿÿ§ÿ²ÿ¢ÿÿ¦ÿ¯ÿ¡ÿ¥ÿ­ÿÿ¥ÿ{ÿÀÿÿÿÿ¤ÿ¡ÿÿÿÿ¦ÿ¦ÿ¡ÿ¢ÿ¡ÿÿ«ÿ®ÿ«ÿÿÿÿ©ÿÿÿÿÿÿÿ¬ÿ«ÿÿ£ÿ©ÿ«ÿ§ÿ¡ÿªÿ¬ÿ¡ÿ¦ÿÿ¡ÿÿÿ¹ÿ®ÿÿÿÿÿÿ«ÿ§ÿÿ£ÿ©ÿÿÿÿÿÿ¦ÿ§ÿ¨ÿÿÿ²ÿ±ÿ£ÿ¡ÿ®ÿ´ÿÿ¤ÿªÿ³ÿ¯ÿ¦ÿ¡ÿ£ÿ¦ÿ¯ÿ­ÿ¦ÿ©ÿÿ ÿ¤ÿ¬ÿ§ÿ¥ÿ©ÿ¦ÿ§ÿªÿ¶ÿ¯ÿ¶ÿ¬ÿ·ÿ®ÿ¢ÿ§ÿ¨ÿ¨ÿ¦ÿ¤ÿ©ÿ¬ÿ§ÿÿ¶ÿ«ÿ¾ÿ¦ÿªÿ¥ÿ¡ÿ­ÿ°ÿ¬ÿ¶ÿ·ÿ²ÿ³ÿ­ÿ«ÿ©ÿ¬ÿ¦ÿ¨ÿ¡ÿ¥ÿ¥ÿ¨ÿ¦ÿ°ÿ°ÿªÿºÿºÿ·ÿ­ÿÿÿ©ÿ¶ÿºÿ©ÿ¤ÿ½ÿ¯ÿ£ÿ©ÿªÿ¤ÿÿ«ÿ­ÿ»ÿ»ÿ®ÿ°ÿ§ÿÿ©ÿ¦ÿ°ÿ²ÿ§ÿ¯ÿ³ÿ§ÿ¡ÿ¦ÿ©ÿ¥ÿ®ÿ½ÿ±ÿ¦ÿªÿ¯ÿ¬ÿ¤ÿ°ÿÅÿµÿµÿ¨ÿ¡ÿ½ÿ«ÿªÿµÿ´ÿ¬ÿ¶ÿ±ÿ®ÿ¯ÿ«ÿ°ÿ»ÿÆÿµÿ­ÿºÿ»ÿÂÿ²ÿ»ÿ¯ÿ¸ÿ§ÿ©ÿ°ÿºÿ´ÿ¥ÿ¯ÿ¹ÿ­ÿ«ÿ´ÿ¸ÿ©ÿ©ÿ¢ÿ­ÿ®ÿ¯ÿ«ÿªÿ´ÿ°ÿ°ÿ·ÿ­ÿ©ÿ¨ÿ·ÿ¡ÿ§ÿ°ÿ¡ÿÿ´ÿ¼ÿ¬ÿ¦ÿ¶ÿ¯ÿ¡ÿ¨ÿ§ÿ£ÿÁÿºÿ²ÿºÿªÿ¶ÿ²ÿ±ÿ±ÿ¨ÿ¢ÿ¬ÿ§ÿ¨ÿ·ÿ¬ÿ¬ÿ±ÿºÿ¡ÿ»ÿ¯ÿ°ÿ¯ÿ©ÿ¥ÿÿ­ÿ²ÿ³ÿ¸ÿ´ÿ½ÿµÿ³ÿ¢ÿ³ÿ¦ÿ£ÿ½ÿªÿ©ÿ®ÿ²ÿ³ÿ²ÿ´ÿ³ÿ³ÿ¿ÿºÿ ÿ¹ÿ°ÿ¨ÿ´ÿ±ÿ¶ÿ½ÿ°ÿ ÿ ÿ©ÿ°ÿ¶ÿ£ÿ¤ÿ¡ÿ·ÿ°ÿ´ÿ¹ÿ¯ÿ²ÿ®ÿ§ÿªÿ¦ÿÿ§ÿ·ÿ®ÿ«ÿ¤ÿ¦ÿ§ÿ®ÿ³ÿ¯ÿ¬ÿ¤ÿÿ¨ÿ¯ÿ¬ÿ°ÿ©ÿ«ÿ ÿ¶ÿ®ÿ¶ÿ°ÿ«ÿ¬ÿ±ÿ¸ÿ±ÿªÿ·ÿ¹ÿ¶ÿ¾ÿÿ´ÿ³ÿ²ÿ´ÿ®ÿ®ÿ°ÿ³ÿ¾ÿ±ÿ±ÿ§ÿ­ÿµÿ²ÿ¦ÿ£ÿ¨ÿ¨ÿ´ÿÀÿ­ÿ®ÿ¥ÿÿÊÿÀÿ±ÿ¶ÿÀÿ³ÿ ÿ¨ÿ´ÿ´ÿµÿ¢ÿ´ÿ¿ÿ°ÿ«ÿ¨ÿ«ÿ¬ÿ²ÿ¯ÿ£ÿ£ÿ¦ÿÿ¯ÿ§ÿªÿ¤ÿ ÿªÿÿ¢ÿ«ÿ³ÿ´ÿªÿ­ÿ²ÿ­ÿ´ÿ·ÿÁÿ¶ÿ·ÿ´ÿ®ÿ­ÿ­ÿ¦ÿÿ´ÿ§ÿ¸ÿÍÿµÿ¨ÿ©ÿ°ÿ¥ÿ¥ÿ¹ÿ·ÿ¬ÿ¯ÿ½ÿ¿ÿ¨ÿ²ÿ¬ÿ¨ÿ­ÿªÿªÿ¹ÿ¸ÿ¾ÿ¢ÿ¦ÿ¦ÿ±ÿ­ÿÀÿµÿ©ÿ§ÿÿ¢ÿ¬ÿ­ÿ¾ÿ°ÿºÿ¯ÿ¤ÿ¥ÿ°ÿ±ÿ«ÿ´ÿÂÿ¾ÿ¡ÿÆÿ¿ÿ³ÿ¼ÿ³ÿ®ÿªÿ£ÿªÿ¤ÿ½ÿªÿ¸ÿ´ÿ¹ÿ±ÿ®ÿ­ÿ¬ÿ²ÿ²ÿ­ÿ¤ÿ¦ÿ³ÿ¶ÿ©ÿ¨ÿ­ÿ®ÿ¬ÿ®ÿ³ÿ¬ÿ¥ÿ«ÿ³ÿ­ÿ¯ÿ´ÿ«ÿ ÿ§ÿ¶ÿÄÿÁÿ§ÿ®ÿ­ÿ²ÿ±ÿ¢ÿÿªÿ©ÿ£ÿ±ÿ±ÿºÿ¦ÿ£ÿ¬ÿ²ÿ³ÿ­ÿ§ÿÿ¥ÿ´ÿ«ÿÿ¡ÿ°ÿµÿ´ÿ½ÿ¸ÿ¸ÿ¨ÿ«ÿ¦ÿ»ÿ®ÿ¬ÿ«ÿ§ÿ­ÿÿÿÿ¦ÿºÿ³ÿ±ÿ²ÿ«ÿ¤ÿ¤ÿ©ÿ¶ÿ¥ÿÆÿ½ÿ·ÿ±ÿ¬ÿ­ÿ®ÿ¶ÿ¸ÿ´ÿ¡ÿ¡ÿ²ÿ»ÿ¸ÿ´ÿ±ÿªÿ®ÿ¶ÿÁÿ­ÿ°ÿ±ÿ¤ÿÿ¦ÿ©ÿ¦ÿÿ¤ÿ¸ÿµÿ©ÿ±ÿ»ÿµÿµÿ±ÿ»ÿÿ¸ÿ³ÿ¦ÿ§ÿ©ÿ§ÿ¥ÿ­ÿªÿµÿ®ÿ¬ÿ¯ÿ¶ÿ¾ÿ¹ÿ¦ÿÿºÿ³ÿ£ÿºÿ»ÿ³ÿ»ÿ±ÿ§ÿ¢ÿ¦ÿ®ÿ¹ÿ¶ÿ¹ÿ¸ÿ¦ÿ­ÿ³ÿÿ°ÿ¹ÿ²ÿ§ÿ¥ÿ¯ÿ´ÿÿ²ÿÿ£ÿ±ÿ©ÿ´ÿ¿ÿ¨ÿªÿ­ÿ¸ÿ¡ÿ¯ÿªÿ©ÿªÿÿ¢ÿ¬ÿ´ÿ½ÿªÿºÿ¾ÿ¶ÿ°ÿ³ÿ´ÿ­ÿ¦ÿ«ÿ­ÿ«ÿÿÿ¤ÿ¦ÿ¤ÿ¡ÿ£ÿ¶ÿ¤ÿ ÿ²ÿ£ÿ¥ÿ³ÿ´ÿ­ÿ¤ÿ¥ÿ¬ÿºÿ·ÿ°ÿ±ÿªÿÿ§ÿ©ÿ±ÿ¢ÿ®ÿ¼ÿ½ÿ³ÿ¨ÿ¥ÿ§ÿ¢ÿ¦ÿÿÿÿÿÿÿÿÿÿ«ÿ¦ÿÿÿÿÿ¥ÿÿÿÿÿÿ¨ÿ©ÿ§ÿ¬ÿ±ÿ»ÿ¤ÿÿ¬ÿ°ÿ¨ÿ«ÿ¨ÿÿÿ´ÿ¹ÿ¯ÿ·ÿ·ÿ¬ÿ©ÿ«ÿ­ÿ·ÿ¿ÿ·ÿ¸ÿªÿ·ÿ¸ÿ¬ÿ©ÿ­ÿ±ÿ½ÿ¹ÿ¬ÿµÿ°ÿ­ÿ»ÿµÿ«ÿ«ÿ¨ÿ£ÿ¢ÿ«ÿ­ÿ°ÿ¤ÿ§ÿÿoÿÿÿ£ÿ¢ÿ½ÿ£ÿÿ¦ÿ®ÿµÿºÿ´ÿªÿ´ÿÂÿ¬ÿµÿ¹ÿ«ÿ¦ÿ­ÿ¶ÿ·ÿ¯ÿ¦ÿ®ÿ°ÿ²ÿ­ÿ°ÿµÿ´ÿ³ÿ°ÿ¤ÿÿ¯ÿ¿ÿ²ÿ¹ÿ±ÿ¶ÿ¹ÿ°ÿ©ÿ±ÿªÿ°ÿ£ÿ²ÿºÿ³ÿ²ÿ³ÿ¸ÿ¸ÿ­ÿ¯ÿ´ÿ¥ÿ°ÿ³ÿ¹ÿ½ÿ§ÿ©ÿ¾ÿÀÿ´ÿ¨ÿÿ¾ÿ­ÿ¥ÿ¯ÿ³ÿ°ÿ·ÿ¹ÿ°ÿ¯ÿ£ÿ¢ÿ¢ÿ¨ÿ¸ÿ²ÿ«ÿ£ÿ¦ÿ´ÿ·ÿ®ÿ¶ÿ¹ÿ°ÿ§ÿ´ÿ½ÿ¶ÿ°ÿ®ÿ®ÿ®ÿªÿ¾ÿ¼ÿ²ÿ®ÿ¡ÿ¤ÿ­ÿ°ÿ·ÿ¼ÿ·ÿµÿ·ÿ®ÿ¤ÿ­ÿ½ÿ³ÿ¶ÿ¬ÿªÿ²ÿ³ÿµÿºÿ·ÿ³ÿ©ÿÅÿ²ÿ²ÿ³ÿ¹ÿ¸ÿ±ÿ¯ÿªÿ ÿ«ÿªÿ®ÿ±ÿ±ÿ¬ÿ¯ÿ­ÿ¯ÿ°ÿ±ÿ¿ÿ´ÿÿ¥ÿËÿ¶ÿ¹ÿ¼ÿºÿ°ÿ±ÿ³ÿ´ÿ»ÿ®ÿ¨ÿºÿ¹ÿµÿ®ÿ¯ÿ²ÿ°ÿ©ÿ©ÿ®ÿ®ÿ¯ÿ«ÿ®ÿÅÿ¥ÿ´ÿ½ÿ©ÿ®ÿ²ÿ±ÿ³ÿ¹ÿ¹ÿ·ÿ­ÿ¬ÿ¥ÿ»ÿ´ÿ¶ÿºÿ°ÿªÿ©ÿ¨ÿ¦ÿ¥ÿ§ÿ«ÿ¸ÿ¦ÿ²ÿ¾ÿµÿ¶ÿªÿ¶ÿºÿ´ÿ´ÿ²ÿ³ÿ°ÿ§ÿ®ÿ«ÿ³ÿÅÿ¦ÿºÿÁÿ½ÿ¸ÿ¶ÿ²ÿ¤ÿ£ÿ¥ÿ­ÿÿ¬ÿªÿ±ÿ­ÿ¤ÿ«ÿ©ÿ¡ÿ£ÿ«ÿ²ÿ±ÿ²ÿºÿ¾ÿ¬ÿ¶ÿ®ÿÀÿ²ÿ³ÿ¾ÿµÿ­ÿ­ÿ¢ÿÿ¥ÿ½ÿ¸ÿµÿµÿ©ÿ´ÿ¶ÿ©ÿÿ§ÿ¨ÿ©ÿµÿ«ÿ«ÿ±ÿ¬ÿ¯ÿ»ÿ­ÿ²ÿ«ÿ¶ÿ«ÿ¤ÿ£ÿ¦ÿ®ÿ·ÿ·ÿ¨ÿ´ÿ°ÿ®ÿ²ÿ¨ÿ¬ÿ¥ÿ¢ÿ«ÿ¬ÿ¥ÿªÿ£ÿ ÿÁÿ¹ÿ§ÿ»ÿ§ÿ°ÿ¶ÿ©ÿ¢ÿµÿ²ÿ®ÿ¸ÿ®ÿ°ÿ¼ÿ±ÿ­ÿ¬ÿªÿ¨ÿ®ÿ«ÿµÿÿ ÿ¯ÿ·ÿ¶ÿ¶ÿ«ÿ¥ÿ©ÿ¬ÿ®ÿ«ÿ©ÿ³ÿ®ÿ°ÿ®ÿ¹ÿ­ÿ¨ÿ°ÿ¶ÿ¾ÿ·ÿ©ÿ®ÿ¹ÿ­ÿ ÿ±ÿ²ÿ´ÿ¸ÿ²ÿ¬ÿ¼ÿ¼ÿ©ÿ«ÿ©ÿ«ÿ£ÿ£ÿ§ÿªÿ²ÿ­ÿ®ÿÂÿ¢ÿ­ÿ®ÿ²ÿ¹ÿ¦ÿ¬ÿ¯ÿ¬ÿ²ÿºÿ²ÿ¬ÿ®ÿ«ÿ®ÿ±ÿ²ÿ·ÿªÿ±ÿ¨ÿ¯ÿ±ÿ¶ÿ¼ÿ©ÿ©ÿ¤ÿ¦ÿ¨ÿ£ÿ¥ÿ´ÿÁÿ½ÿ­ÿ±ÿ°ÿ¸ÿ«ÿ·ÿ·ÿ«ÿ·ÿ´ÿ»ÿ¬ÿ¨ÿ­ÿ¯ÿ§ÿÿÿ¬ÿªÿ°ÿªÿ´ÿ¸ÿªÿÈÿ¬ÿ©ÿ®ÿ£ÿ¨ÿ£ÿ¨ÿ¶ÿ¸ÿ¬ÿ§ÿ¬ÿ§ÿ¥ÿ«ÿ©ÿ¸ÿÿ­ÿÿ­ÿ¨ÿ£ÿ¬ÿÿ¥ÿªÿ¨ÿ©ÿ¨ÿ±ÿ¸ÿ«ÿ«ÿ²ÿ¨ÿ¤ÿ¢ÿ«ÿ¤ÿ¨ÿµÿÿÿ¦ÿ£ÿÿ¬ÿ²ÿ¼ÿÄÿ¯ÿÿ¡ÿ¨ÿ¤ÿ²ÿ­ÿ²ÿ«ÿ±ÿ§ÿ¢ÿ§ÿ¨ÿ£ÿ ÿÿ§ÿªÿ¥ÿ¢ÿ¦ÿ§ÿ¥ÿ­ÿ³ÿªÿ§ÿÿ ÿ«ÿÿ©ÿ¡ÿ¯ÿ ÿÿÿÿ²ÿ¯ÿªÿµÿ¶ÿ§ÿ¨ÿ®ÿ¨ÿ§ÿ¬ÿ­ÿ¸ÿ¶ÿªÿ«ÿ¼ÿ¦ÿ²ÿ»ÿÿ¯ÿ±ÿÿ©ÿ¯ÿ¬ÿ´ÿ«ÿ¡ÿ¶ÿ¸ÿ¨ÿ«ÿ©ÿ¢ÿªÿ»ÿ®ÿ³ÿ¤ÿÿ±ÿ§ÿ®ÿ¤ÿ®ÿÑÿÃÿÌÿ°ÿ¨ÿ¯ÿ¶ÿ¶ÿ±ÿ®ÿ¬ÿ®ÿ­ÿ¡ÿ¢ÿ°ÿ¯ÿ²ÿ§ÿÿ«ÿ³ÿ»ÿ­ÿ¾ÿ§ÿ·ÿ³ÿÿ¨ÿµÿ²ÿ°ÿ³ÿ¤ÿÿ±ÿ½ÿ´ÿªÿ§ÿªÿ¶ÿ´ÿ¬ÿ®ÿ«ÿÅÿºÿ¶ÿ½ÿ¿ÿÿ¯ÿ±ÿ²ÿ½ÿ©ÿ¶ÿµÿ«ÿ°ÿµÿ³ÿ´ÿµÿµÿ³ÿ­ÿ¯ÿ³ÿ°ÿ­ÿ­ÿºÿ­ÿÿÀÿ±ÿ«ÿ¾ÿ­ÿ³ÿ¯ÿ£ÿ©ÿÿ¡ÿºÿÀÿ¸ÿ¹ÿµÿ´ÿºÿ¼ÿ»ÿ£ÿ®ÿ³ÿ§ÿ§ÿ¯ÿ¨ÿ»ÿ±ÿ´ÿÀÿ¯ÿ®ÿ®ÿ¡ÿ±ÿ¸ÿ»ÿ­ÿ±ÿµÿ¶ÿ¯ÿ¬ÿ®ÿ³ÿ¶ÿ°ÿ«ÿ¥ÿ£ÿ¦ÿ©ÿ³ÿ±ÿ±ÿ´ÿ©ÿ´ÿ¼ÿ¤ÿÿÿ©ÿ­ÿ«ÿ´ÿ¨ÿ£ÿºÿÀÿÁÿ¸ÿ¯ÿ´ÿ³ÿ°ÿ¶ÿ¯ÿ®ÿÃÿ¶ÿ¦ÿ¥ÿ¨ÿ¹ÿÀÿ¿ÿ±ÿ¶ÿ©ÿ¥ÿÁÿ±ÿ³ÿÿ¬ÿ¢ÿ²ÿ¨ÿ¨ÿ°ÿ§ÿ©ÿ¶ÿ¨ÿ¥ÿ¶ÿ¸ÿ¶ÿ¯ÿ«ÿµÿ±ÿ©ÿ°ÿÂÿ·ÿ©ÿ©ÿ±ÿ¯ÿ¸ÿ½ÿªÿ¨ÿ¬ÿ¤ÿ®ÿÁÿ´ÿ¥ÿ­ÿ¿ÿµÿ±ÿ­ÿ±ÿ¹ÿ°ÿ´ÿ±ÿ±ÿ´ÿ³ÿ¹ÿ½ÿ»ÿ®ÿ§ÿ·ÿ³ÿ®ÿ½ÿ·ÿ¨ÿ±ÿ±ÿ¯ÿ®ÿ¼ÿÄÿ´ÿ¯ÿ¼ÿ±ÿ¥ÿ¦ÿ§ÿ³ÿÁÿ¹ÿ¯ÿ­ÿ§ÿ¦ÿ¯ÿ®ÿ¥ÿ±ÿ¬ÿ¨ÿ­ÿ°ÿ³ÿ¬ÿ¤ÿ¢ÿ²ÿ³ÿ£ÿ¯ÿ£ÿ©ÿºÿ¨ÿ¬ÿµÿ¯ÿ³ÿ¯ÿÃÿ¬ÿ¯ÿ°ÿ¼ÿ¨ÿ«ÿÁÿÁÿ°ÿ³ÿºÿ­ÿ³ÿ«ÿ§ÿ²ÿ¶ÿ¾ÿ¶ÿ£ÿÿÿªÿªÿ­ÿ°ÿ³ÿ±ÿÿ¢ÿ´ÿ°ÿ¤ÿÿ¢ÿªÿ½ÿ¦ÿ±ÿ¥ÿ´ÿºÿ¡ÿ³ÿ½ÿËÿ¬ÿªÿ¤ÿ¹ÿ­ÿ¶ÿ·ÿµÿ·ÿªÿ¥ÿ¨ÿ²ÿµÿ²ÿ®ÿ±ÿ¹ÿ·ÿ¶ÿ³ÿ²ÿ¶ÿ¬ÿ¶ÿ¶ÿ´ÿ°ÿ¦ÿÿ®ÿ«ÿ±ÿ¸ÿÿÿ·ÿ£ÿ«ÿ½ÿ·ÿ«ÿ¯ÿ¼ÿ«ÿ¬ÿ¤ÿÿ·ÿ´ÿÿ¤ÿ¨ÿ°ÿµÿ±ÿ°ÿ³ÿ¶ÿ³ÿ­ÿ³ÿ«ÿÿ±ÿ²ÿ«ÿ°ÿ²ÿªÿ¯ÿ«ÿªÿ¬ÿ§ÿ¢ÿ²ÿ­ÿ¦ÿ´ÿ«ÿÿºÿªÿ«ÿ­ÿÿ§ÿ¦ÿ§ÿÿ®ÿ¬ÿ¯ÿ ÿ ÿªÿ¨ÿ¯ÿ¸ÿ¹ÿ¨ÿ³ÿ²ÿ«ÿ«ÿ¤ÿªÿ¬ÿ«ÿ¨ÿÿ¯ÿ¯ÿÿÿ£ÿ¦ÿ¹ÿ®ÿ­ÿ¬ÿ¦ÿ¤ÿÿ£ÿÿ¶ÿ²ÿÿºÿºÿ¥ÿÁÿ¬ÿÿªÿÿ¬ÿ§ÿ«ÿ³ÿµÿ«ÿ§ÿ½ÿÁÿÃÿ°ÿÿ¨ÿ¶ÿ­ÿ¡ÿ«ÿ¯ÿ£ÿ¥ÿµÿ¼ÿ³ÿµÿ©ÿ¯ÿ½ÿ­ÿ©ÿºÿ¬ÿ±ÿ¬ÿ´ÿ¸ÿ¶ÿ·ÿºÿµÿ±ÿ·ÿ®ÿ²ÿ°ÿÿ¸ÿ¨ÿ¦ÿ²ÿ§ÿ©ÿ§ÿ¡ÿ©ÿ¬ÿ¥ÿ±ÿ´ÿªÿ¦ÿÿÿ°ÿ·ÿ¹ÿ°ÿ¢ÿ­ÿ©ÿ¢ÿ°ÿ°ÿ¨ÿ¨ÿªÿ¥ÿ¡ÿÿ­ÿÿ£ÿ¡ÿ ÿªÿ¡ÿ±ÿ­ÿ¬ÿ¢ÿ¶ÿ¨ÿ³ÿªÿ¾ÿ§ÿÂÿ ÿ«ÿµÿ´ÿ¼ÿ¸ÿ¬ÿªÿ»ÿ©ÿ¥ÿ­ÿ½ÿ«ÿ²ÿ§ÿ«ÿ¦ÿ¢ÿ¥ÿ°ÿ±ÿ¬ÿªÿ§ÿ«ÿ­ÿªÿ¬ÿ«ÿªÿ§ÿ®ÿ¹ÿ¬ÿ«ÿ±ÿ¹ÿªÿªÿ²ÿ¹ÿ±ÿ²ÿÁÿ´ÿ²ÿ ÿ©ÿ¢ÿ®ÿ²ÿ³ÿ¦ÿ¦ÿ·ÿ¯ÿ©ÿ«ÿ°ÿ§ÿ®ÿ²ÿ¦ÿ­ÿ¹ÿ«ÿ¬ÿªÿªÿ²ÿ·ÿ¯ÿµÿ´ÿ©ÿ¨ÿ£ÿ­ÿ³ÿ­ÿ°ÿ¦ÿ¡ÿ«ÿ«ÿ§ÿ¥ÿ¯ÿ²ÿ«ÿ­ÿ¬ÿ§ÿ®ÿ¨ÿµÿ®ÿ«ÿÿªÿ®ÿ¨ÿ·ÿÿ§ÿÂÿ¬ÿÀÿ¬ÿµÿ·ÿ«ÿ¯ÿÿ½ÿ¸ÿªÿ±ÿ­ÿ´ÿ°ÿ±ÿ¯ÿ§ÿ¬ÿªÿ©ÿ²ÿ¶ÿ®ÿµÿ¶ÿ©ÿ¬ÿ³ÿ´ÿµÿ«ÿ¥ÿ­ÿ©ÿ¡ÿ£ÿ©ÿ¤ÿÿªÿ¾ÿ­ÿ¥ÿÿ§ÿªÿ®ÿ®ÿ­ÿÿ·ÿ¸ÿÿ§ÿ´ÿªÿÿ¶ÿ«ÿ´ÿ·ÿ¨ÿªÿ£ÿ©ÿºÿ¸ÿ¬ÿ¨ÿ±ÿ±ÿ®ÿ²ÿ¶ÿ±ÿµÿ±ÿ¦ÿ´ÿ¸ÿ¬ÿ©ÿªÿ©ÿ«ÿ±ÿ²ÿ¬ÿ©ÿ³ÿ¬ÿªÿ¤ÿ¥ÿÿ´ÿ¯ÿ´ÿ¦ÿ¤ÿ¬ÿ«ÿµÿ­ÿ¸ÿ©ÿ¬ÿ°ÿ«ÿ«ÿ§ÿ¬ÿ±ÿ»ÿ­ÿ¬ÿ´ÿ¯ÿ¤ÿ¨ÿ¯ÿµÿ­ÿ´ÿ±ÿµÿªÿ¬ÿ²ÿµÿ±ÿ§ÿ«ÿµÿ¹ÿ·ÿ°ÿ°ÿµÿªÿ¢ÿ¤ÿÿ¬ÿ®ÿÿ¢ÿ¦ÿ³ÿ¢ÿ§ÿ¨ÿ¶ÿ¾ÿ°ÿ¤ÿÿÿ¬ÿ¥ÿ¨ÿ®ÿ¡ÿ¨ÿ¡ÿ­ÿ§ÿ¯ÿÿ©ÿ¾ÿ¦ÿªÿªÿ²ÿ²ÿ¬ÿµÿ¸ÿ¤ÿ¡ÿ£ÿ¦ÿ©ÿ¯ÿµÿµÿ£ÿÿÿÿ¬ÿ±ÿ«ÿ«ÿ¨ÿ¡ÿ§ÿ®ÿ¤ÿ®ÿ¸ÿ¡ÿ¯ÿ«ÿ©ÿ©ÿ¥ÿ±ÿ¶ÿ²ÿ±ÿ¬ÿ¶ÿ­ÿ«ÿ¶ÿ¦ÿ¨ÿ³ÿ®ÿªÿ£ÿ¨ÿ²ÿ¶ÿ±ÿÿ¢ÿªÿ«ÿ ÿ§ÿ¬ÿ¨ÿÿÿ´ÿ¯ÿ ÿÿÿ»ÿ¶ÿ±ÿ·ÿ±ÿ´ÿ±ÿ«ÿ·ÿ²ÿÿ±ÿ£ÿ¶ÿ±ÿ¥ÿ£ÿªÿ£ÿÿ°ÿ°ÿºÿµÿ­ÿ«ÿ¥ÿ«ÿ«ÿÿ«ÿ¶ÿµÿ«ÿªÿµÿ­ÿ¬ÿ´ÿ°ÿµÿ¸ÿ®ÿ¯ÿ¬ÿ¨ÿ´ÿ·ÿ¯ÿ­ÿ²ÿ±ÿ¦ÿ³ÿ¸ÿ¨ÿ®ÿÊÿ¨ÿ®ÿÿ·ÿ¯ÿ³ÿÂÿÑÿ»ÿÊÿºÿ±ÿ®ÿµÿ¬ÿªÿ¨ÿ³ÿ¶ÿ¶ÿµÿ³ÿ¯ÿ«ÿ«ÿ«ÿªÿ©ÿ¯ÿ«ÿ¦ÿ²ÿ«ÿ²ÿ·ÿ°ÿ¶ÿªÿ¤ÿ¦ÿ±ÿ«ÿ£ÿ­ÿÿ«ÿ¡ÿ²ÿ±ÿ±ÿ¦ÿ®ÿºÿ¨ÿ²ÿ­ÿµÿ¼ÿ±ÿ¦ÿ­ÿ¶ÿµÿ´ÿ¬ÿºÿÅÿ³ÿ¨ÿ±ÿ³ÿ¥ÿ«ÿ«ÿ²ÿ·ÿ¬ÿ¤ÿªÿ¶ÿ¾ÿ¬ÿªÿ¶ÿ¶ÿ¨ÿÂÿ·ÿ¾ÿ¿ÿ¾ÿÂÿ¹ÿ°ÿ³ÿ¬ÿ´ÿ®ÿÿ¥ÿªÿ¨ÿµÿ³ÿ¯ÿ¬ÿªÿ¥ÿ§ÿ·ÿ®ÿ­ÿ¯ÿ®ÿµÿ²ÿ¬ÿ³ÿ­ÿ©ÿ²ÿ³ÿ¬ÿ¾ÿ¡ÿ¬ÿ¶ÿ·ÿ³ÿ²ÿ£ÿ´ÿ¯ÿ¬ÿ©ÿ§ÿÿÿªÿ°ÿ©ÿ¨ÿ«ÿªÿµÿÃÿ¹ÿ´ÿ¶ÿ¶ÿ²ÿ ÿ©ÿ¸ÿ¼ÿÁÿ¸ÿ¦ÿÅÿ¿ÿºÿÄÿ£ÿµÿ®ÿ¹ÿ²ÿ·ÿ©ÿµÿ²ÿ¸ÿ´ÿ ÿªÿ²ÿ±ÿ®ÿµÿ´ÿ©ÿ®ÿ°ÿ±ÿ«ÿ£ÿ«ÿºÿ²ÿ©ÿ¬ÿ±ÿ§ÿ»ÿ³ÿ¦ÿ®ÿ¦ÿ²ÿ¦ÿ¨ÿ§ÿ·ÿ±ÿ³ÿ­ÿ¤ÿ¨ÿ¯ÿ¯ÿ²ÿ°ÿ°ÿ±ÿ«ÿ³ÿ¸ÿ¯ÿ´ÿ§ÿÿ´ÿµÿ°ÿ©ÿ¡ÿ¡ÿ¸ÿÀÿªÿ¥ÿ´ÿªÿ«ÿ¬ÿ®ÿ¨ÿ³ÿ´ÿ¶ÿ¹ÿ¸ÿµÿ±ÿªÿ®ÿ³ÿ­ÿ²ÿ­ÿ¢ÿ°ÿ¼ÿ°ÿ­ÿÅÿ¹ÿ«ÿ ÿµÿ¢ÿ»ÿ²ÿªÿÿÿ ÿ´ÿ´ÿ¶ÿ´ÿ«ÿ¬ÿ³ÿ­ÿ¢ÿ¢ÿ¨ÿ·ÿ»ÿ¸ÿ³ÿ¸ÿ¤ÿ¬ÿ§ÿ¬ÿ£ÿºÿªÿ°ÿ®ÿ±ÿ¦ÿ§ÿ£ÿ­ÿºÿ¶ÿ²ÿ´ÿ¾ÿÂÿ¹ÿ³ÿ¸ÿ¶ÿ¨ÿ¹ÿ¹ÿ¬ÿ±ÿ¯ÿ«ÿ­ÿ¯ÿ¬ÿ¹ÿ´ÿ¬ÿ±ÿ¿ÿ®ÿ¹ÿ¼ÿºÿ·ÿ¸ÿ²ÿ®ÿ®ÿ¬ÿªÿ¥ÿ±ÿªÿ³ÿ¬ÿ¹ÿµÿµÿªÿÅÿ¶ÿ®ÿ¡ÿ¹ÿ±ÿ¶ÿ¨ÿ¤ÿ¨ÿ³ÿ¶ÿ©ÿ ÿªÿ¯ÿÿÿªÿ¥ÿÿÿºÿ²ÿ§ÿ¡ÿ¢ÿ¤ÿ¾ÿÿ¦ÿ¯ÿ®ÿ±ÿ£ÿÿ¢ÿ¦ÿ¨ÿ¡ÿÿÿ¢ÿ¨ÿ©ÿµÿ£ÿÿÿ¬ÿÿ¡ÿÿ¦ÿ ÿÿÿ¬ÿ«ÿÿÿ¤ÿ ÿÿÿ¢ÿ§ÿ¨ÿ«ÿ¬ÿ¤ÿ¡ÿªÿ¡ÿÿÿÿÿÿ¡ÿ ÿ¢ÿ¥ÿ¬ÿ©ÿÿ ÿ£ÿÿÿ¥ÿ§ÿÿÿ±ÿ¬ÿ²ÿ£ÿ»ÿµÿ¡ÿ®ÿÿÿ§ÿ¦ÿªÿÿÿÿÿ¨ÿ£ÿ§ÿ£ÿ§ÿ®ÿ¥ÿ®ÿ±ÿ ÿ ÿ¥ÿ²ÿªÿªÿ®ÿµÿ©ÿ£ÿ¨ÿ¬ÿ°ÿ±ÿµÿ®ÿªÿ³ÿ½ÿ³ÿ¯ÿ´ÿ¨ÿµÿ§ÿ§ÿ¿ÿµÿ®ÿ°ÿ±ÿ´ÿ±ÿ­ÿ³ÿµÿ­ÿ©ÿªÿ¬ÿ­ÿ´ÿ¾ÿ¥ÿ®ÿ»ÿ¦ÿ°ÿ·ÿ»ÿ³ÿ¤ÿ£ÿ«ÿ¬ÿ«ÿ«ÿ¢ÿ±ÿ¸ÿ ÿ¾ÿºÿ¹ÿ«ÿ¬ÿ¸ÿºÿ¶ÿ©ÿÿÿ©ÿ´ÿ´ÿ±ÿ¬ÿ¬ÿ§ÿ¬ÿ´ÿ¡ÿ¬ÿ¸ÿ¨ÿ«ÿ°ÿ´ÿ¬ÿ«ÿ±ÿ¬ÿÿÿÀÿÀÿ³ÿÿ¥ÿ¸ÿ¹ÿ¾ÿÂÿ´ÿ«ÿ¶ÿ®ÿ¯ÿ±ÿ®ÿµÿºÿ¾ÿ¼ÿ­ÿ±ÿ®ÿ»ÿ®ÿ¬ÿ¸ÿÁÿ¬ÿµÿ°ÿ·ÿ¾ÿ²ÿ­ÿ¹ÿ¶ÿ¥ÿ²ÿ«ÿ°ÿ ÿ¦ÿ¬ÿ¡ÿÿÿ£ÿ³ÿ·ÿ²ÿ°ÿ°ÿ·ÿµÿ°ÿ²ÿÿËÿµÿ°ÿ¶ÿ£ÿ¡ÿ¯ÿÿÿ´ÿºÿ¨ÿÿ¨ÿºÿ·ÿ¢ÿ®ÿªÿµÿ»ÿ´ÿ®ÿ©ÿ©ÿ©ÿ¯ÿµÿ±ÿªÿ¶ÿÀÿ¤ÿ¿ÿ¹ÿ³ÿ³ÿ»ÿ»ÿÂÿ»ÿ´ÿ°ÿ«ÿ´ÿ´ÿ¥ÿ´ÿ®ÿ¢ÿ¨ÿ¡ÿ¼ÿ«ÿ£ÿ©ÿ²ÿ±ÿ²ÿ±ÿ¬ÿ³ÿ¯ÿ®ÿ¼ÿ´ÿ¢ÿ£ÿ³ÿ®ÿ°ÿ«ÿ¯ÿ­ÿ°ÿ¸ÿ±ÿ³ÿ­ÿ²ÿ¬ÿµÿ²ÿ®ÿ©ÿ£ÿ§ÿ¯ÿ¯ÿ®ÿªÿÿ¬ÿ·ÿ·ÿÆÿ½ÿ£ÿ³ÿ·ÿªÿªÿ¸ÿ¶ÿ©ÿ«ÿ¬ÿÿ£ÿ­ÿ­ÿ¯ÿ¦ÿ©ÿ°ÿµÿ±ÿ®ÿ²ÿºÿ½ÿ«ÿ±ÿÁÿÿÿÁÿ½ÿ¸ÿ¶ÿ¹ÿ½ÿµÿ«ÿ±ÿ¾ÿ¼ÿ©ÿ¬ÿ¬ÿ®ÿ±ÿ­ÿ±ÿ¬ÿ­ÿ»ÿ¹ÿ«ÿ¬ÿ®ÿ³ÿÇÿ¸ÿ°ÿÿ©ÿµÿªÿ¨ÿ¬ÿ³ÿ´ÿ¡ÿµÿ¹ÿ«ÿµÿ¦ÿ´ÿ¶ÿ¾ÿºÿ°ÿ°ÿ­ÿ¦ÿ®ÿ´ÿ¯ÿÀÿ§ÿ ÿ¦ÿ¬ÿ±ÿ°ÿ¬ÿ«ÿ¯ÿµÿ¯ÿ§ÿ¬ÿ¸ÿ°ÿ´ÿ­ÿ²ÿ²ÿ²ÿ½ÿ¶ÿ¬ÿ©ÿ»ÿ¹ÿ°ÿÿ£ÿ°ÿ¬ÿ©ÿ±ÿµÿ´ÿ«ÿ½ÿÊÿ»ÿ·ÿ¥ÿ¤ÿªÿ«ÿ°ÿ³ÿ«ÿ¯ÿÀÿ ÿÿÿ§ÿÀÿ¶ÿ´ÿ¶ÿ¨ÿÿ§ÿ«ÿ¶ÿÁÿ¸ÿ¨ÿÿ®ÿ½ÿ±ÿ§ÿ´ÿºÿ´ÿ¬ÿ³ÿ¨ÿ°ÿ³ÿ³ÿ«ÿ¤ÿÿÿ²ÿÃÿ¬ÿ·ÿ«ÿ­ÿ¬ÿ¦ÿ©ÿ¯ÿ°ÿ¶ÿ¯ÿ®ÿ¸ÿ«ÿ´ÿ¦ÿ®ÿ·ÿµÿ¬ÿ¤ÿ°ÿ¹ÿ¤ÿ¹ÿÿ¤ÿ²ÿ°ÿ¦ÿ£ÿ®ÿÃÿÁÿÈÿ¼ÿ§ÿ±ÿ»ÿ³ÿ´ÿÁÿ¼ÿ©ÿ¬ÿ¶ÿ¿ÿÁÿ´ÿ·ÿ¯ÿ°ÿ´ÿ°ÿ¨ÿÿ¬ÿ°ÿ°ÿ³ÿ±ÿ¼ÿ½ÿºÿÀÿ½ÿ«ÿ«ÿ¯ÿºÿ²ÿ¶ÿ¹ÿ«ÿÿ§ÿ­ÿ¢ÿ¨ÿ¦ÿ¸ÿ²ÿ¯ÿ±ÿ¨ÿ¢ÿ²ÿ«ÿ«ÿ«ÿ¼ÿ­ÿ²ÿ°ÿ³ÿ´ÿ¬ÿ®ÿ»ÿ²ÿÿ£ÿ´ÿ¸ÿ­ÿ£ÿ¯ÿÈÿ³ÿ¥ÿ¥ÿÿ¡ÿ«ÿ­ÿ¥ÿ©ÿ¹ÿÿÿ¦ÿ¹ÿ±ÿ¬ÿ¯ÿ¬ÿ§ÿ©ÿ©ÿ¹ÿ®ÿ©ÿÿ©ÿ­ÿ°ÿ¼ÿ­ÿ ÿ¾ÿ§ÿ©ÿ¤ÿ¦ÿµÿ¸ÿ«ÿ¤ÿ¦ÿ´ÿ£ÿ¦ÿ­ÿªÿªÿ°ÿ³ÿ¦ÿ ÿ£ÿ¶ÿ²ÿ«ÿ¶ÿºÿ¯ÿ¬ÿ³ÿ¤ÿ°ÿ¯ÿ¯ÿ§ÿ¥ÿ¬ÿ­ÿªÿÿ¦ÿ¡ÿ®ÿ©ÿ¬ÿ²ÿ«ÿ¤ÿ±ÿ»ÿ¦ÿ²ÿ°ÿ¨ÿ§ÿ¯ÿ³ÿ°ÿ­ÿ­ÿÿ±ÿµÿ´ÿ´ÿ´ÿ´ÿµÿ·ÿ²ÿ°ÿ­ÿÿ¡ÿ¬ÿ³ÿ¬ÿÿÿ¡ÿ­ÿ§ÿªÿ§ÿ«ÿ°ÿ©ÿ¥ÿ«ÿ¬ÿ·ÿ·ÿ³ÿ®ÿªÿ©ÿ¯ÿÅÿÐÿ ÿ®ÿµÿÄÿ¿ÿ¯ÿ«ÿªÿ®ÿÿÿÿÿÿÿÿÿÿÿÿÿÿÿ¦ÿªÿÿÿÿÿ¢ÿ¤ÿ¡ÿ£ÿ¥ÿ§ÿ­ÿ³ÿ®ÿ¨ÿÿ«ÿ¹ÿ²ÿ²ÿ¼ÿºÿ²ÿ¶ÿ´ÿ£ÿ¶ÿ¹ÿ²ÿ§ÿ«ÿµÿ´ÿ»ÿµÿ¸ÿ£ÿ²ÿ°ÿ¹ÿ»ÿ¯ÿ«ÿµÿ¾ÿºÿ´ÿ¨ÿµÿ¶ÿµÿ±ÿ°ÿ²ÿªÿ£ÿ£ÿ´ÿ¶ÿ¦ÿ¥ÿ¤ÿ§ÿµÿ¯ÿ©ÿ¯ÿ¨ÿ­ÿ´ÿ·ÿ³ÿ¶ÿ½ÿºÿ³ÿ§ÿ¾ÿ±ÿ©ÿ²ÿ±ÿ­ÿ®ÿµÿºÿ¯ÿ¯ÿ¨ÿ¡ÿ¥ÿ§ÿ±ÿ¹ÿ¼ÿµÿ¦ÿ¤ÿ¦ÿ§ÿ½ÿªÿ¸ÿ¹ÿ½ÿ¸ÿªÿ¬ÿ©ÿªÿ«ÿ¤ÿ¤ÿµÿ¸ÿ»ÿ¼ÿ³ÿ¦ÿ¤ÿ½ÿ²ÿ£ÿ´ÿ¶ÿ¯ÿ´ÿ°ÿ¦ÿ®ÿ½ÿ¾ÿ´ÿ¡ÿºÿ¶ÿ·ÿ´ÿ°ÿ­ÿµÿ½ÿ°ÿ¨ÿ¤ÿªÿ²ÿ±ÿ®ÿ¯ÿ«ÿ¦ÿ©ÿ¶ÿ»ÿ¨ÿµÿ­ÿªÿÁÿÅÿ®ÿ«ÿ·ÿ¸ÿ¨ÿ¥ÿ¼ÿ»ÿ´ÿ§ÿ¦ÿÿ¡ÿ©ÿ­ÿ±ÿ¶ÿ±ÿ­ÿ¼ÿ¹ÿ±ÿ¬ÿÁÿ¾ÿ½ÿ»ÿ·ÿ¸ÿ»ÿ¶ÿ¾ÿ¸ÿ¦ÿªÿ»ÿ¯ÿ±ÿ®ÿ²ÿ¸ÿµÿ®ÿ¨ÿ ÿ³ÿªÿºÿÁÿºÿ¬ÿªÿ®ÿ¶ÿÀÿ¹ÿ¡ÿ­ÿÿ¦ÿ«ÿºÿ¹ÿ«ÿ³ÿ¼ÿ½ÿ¸ÿ·ÿÀÿ²ÿ¢ÿ¹ÿ¼ÿ·ÿ§ÿ¯ÿ³ÿ²ÿ·ÿÀÿÃÿÄÿÈÿÇÿ©ÿÀÿ«ÿ«ÿ¹ÿ¬ÿµÿ±ÿ¬ÿ²ÿµÿ¶ÿ¸ÿ´ÿ·ÿ«ÿÀÿ­ÿ¸ÿ°ÿ¤ÿ¤ÿªÿ¯ÿ¯ÿªÿ·ÿÃÿ¥ÿÿ®ÿ¸ÿ¸ÿ¯ÿ¥ÿ«ÿ­ÿ¯ÿ¹ÿ¸ÿµÿ³ÿ¨ÿÁÿ¡ÿ´ÿ²ÿ»ÿÅÿÆÿÅÿ½ÿ°ÿ¯ÿ·ÿ¶ÿ¬ÿ¶ÿ¯ÿ±ÿ´ÿ¹ÿ¶ÿ¬ÿ¯ÿ±ÿ¨ÿ¤ÿ©ÿ«ÿ¯ÿ²ÿºÿ¥ÿÈÿ§ÿ¸ÿ¿ÿ¾ÿ·ÿ´ÿ¶ÿ¸ÿ´ÿ¨ÿ¬ÿ°ÿ­ÿ§ÿ³ÿÂÿ«ÿ»ÿ´ÿ³ÿ¬ÿ«ÿ­ÿ´ÿ¾ÿ¤ÿ©ÿ±ÿ¯ÿ¨ÿ·ÿ³ÿ«ÿ¡ÿ¥ÿ¼ÿ·ÿ«ÿ¶ÿ³ÿ©ÿ¹ÿ°ÿ¯ÿ©ÿªÿ½ÿªÿ¢ÿÿÿ¦ÿ°ÿ¯ÿ¯ÿªÿ¨ÿ½ÿ¹ÿ²ÿ³ÿ¶ÿ¥ÿÃÿ­ÿªÿ¦ÿ©ÿ©ÿ°ÿ·ÿ¸ÿ·ÿ®ÿ¬ÿ¬ÿ¤ÿ§ÿ­ÿ«ÿ¶ÿ§ÿªÿ­ÿ®ÿ°ÿ®ÿªÿ§ÿ¥ÿªÿ²ÿÿ¬ÿ¸ÿ°ÿ´ÿÉÿ¨ÿ»ÿ´ÿ¬ÿºÿ¯ÿ¡ÿ©ÿ¯ÿ¯ÿ©ÿÿ«ÿ©ÿ²ÿ¯ÿ®ÿ°ÿ·ÿªÿÿÿ¨ÿ«ÿ¥ÿ§ÿ¦ÿ¢ÿ±ÿµÿ±ÿ¼ÿÿ£ÿ¨ÿ§ÿ¤ÿ£ÿ£ÿ§ÿ±ÿ°ÿ¯ÿ´ÿµÿµÿ®ÿ¨ÿ¯ÿ§ÿ¨ÿ²ÿ¾ÿªÿ¤ÿ¯ÿ´ÿ­ÿ¨ÿ«ÿ¯ÿ¨ÿÿ¡ÿªÿ±ÿ·ÿ£ÿ¬ÿ¥ÿªÿ£ÿ£ÿ¯ÿ¹ÿ§ÿ¦ÿµÿ³ÿ¢ÿÿ¨ÿµÿ³ÿÿÿÿ ÿ¶ÿªÿ§ÿ²ÿ¢ÿºÿ¢ÿ¨ÿ¥ÿ¡ÿ¸ÿ¶ÿ¢ÿ¦ÿµÿ°ÿ£ÿ ÿÿÿÿ¶ÿ·ÿ²ÿ«ÿ©ÿÿ¦ÿ­ÿ¹ÿªÿ¨ÿªÿ¯ÿ´ÿ±ÿ·ÿ¼ÿ«ÿ¤ÿ¨ÿ ÿÿÿ¦ÿ§ÿ°ÿ¡ÿ¬ÿµÿ¬ÿ·ÿ¼ÿºÿºÿ²ÿ©ÿÿÿ§ÿ°ÿ´ÿ·ÿ­ÿ´ÿ³ÿ¨ÿµÿ°ÿ­ÿ¤ÿ©ÿ¤ÿÿ³ÿ¨ÿ§ÿ¤ÿ§ÿ®ÿ­ÿ°ÿ¶ÿ¶ÿ²ÿÿ¨ÿÁÿÿ¢ÿ¸ÿÿÿÿ©ÿ·ÿ©ÿÿÿ¬ÿªÿÿ§ÿ±ÿ¤ÿÿÿÿ¦ÿ¶ÿ­ÿ«ÿ¸ÿÿÿ¼ÿÿ¤ÿ¬ÿÿ¥ÿ«ÿ­ÿ¯ÿ£ÿ©ÿ¹ÿ´ÿ¨ÿ¯ÿ®ÿÿ´ÿ¸ÿºÿ±ÿ¶ÿ±ÿ¢ÿ§ÿ§ÿªÿÿÿ¨ÿ¯ÿªÿ©ÿ°ÿ°ÿ·ÿ¼ÿ°ÿ¡ÿ¦ÿ¯ÿ¨ÿ®ÿ±ÿ¯ÿ´ÿ¦ÿ¤ÿ¯ÿ´ÿ¼ÿ¶ÿµÿ­ÿ±ÿ°ÿ¬ÿ£ÿ©ÿµÿµÿ±ÿ¯ÿ¤ÿ¨ÿ»ÿ¬ÿÿ«ÿÿ«ÿ¶ÿ³ÿ±ÿªÿÉÿ¦ÿ©ÿ·ÿ¾ÿ¥ÿ­ÿ½ÿ¶ÿµÿ­ÿºÿ¹ÿ©ÿ¯ÿ³ÿ²ÿ´ÿ±ÿ±ÿ¬ÿ­ÿ²ÿ«ÿ²ÿªÿ­ÿ½ÿ«ÿ¦ÿ²ÿ¡ÿµÿ§ÿ¶ÿ»ÿ·ÿ½ÿ¹ÿ¥ÿ£ÿ±ÿ·ÿ·ÿ±ÿ­ÿ¯ÿ­ÿ¯ÿ¶ÿ¯ÿ½ÿºÿ¦ÿ±ÿµÿ§ÿµÿ¨ÿ¶ÿ¼ÿ®ÿ·ÿ°ÿ£ÿ£ÿ©ÿ´ÿ§ÿ®ÿ¶ÿ·ÿ²ÿ²ÿµÿ±ÿ°ÿ³ÿ±ÿ«ÿ«ÿ¯ÿ¶ÿÃÿªÿ¯ÿ«ÿ¯ÿÀÿ´ÿ­ÿ¾ÿµÿ¨ÿ¥ÿ«ÿ®ÿ¸ÿ¦ÿ°ÿ«ÿ³ÿ¢ÿ­ÿ¸ÿºÿ¾ÿ¹ÿ§ÿÿ¶ÿ»ÿ¶ÿ¤ÿ¢ÿ°ÿ±ÿ¸ÿ¢ÿ¹ÿ±ÿ¢ÿ¿ÿ­ÿ§ÿ©ÿÿÿ­ÿ³ÿ«ÿ¶ÿ­ÿ®ÿÂÿ»ÿ¶ÿ¶ÿ¶ÿ¯ÿ­ÿµÿ´ÿ³ÿ­ÿ²ÿ»ÿ»ÿ²ÿ¬ÿ®ÿ«ÿÉÿªÿÁÿ°ÿ»ÿ»ÿ¡ÿ¤ÿ±ÿ²ÿ¯ÿ¼ÿ¶ÿ«ÿ­ÿÀÿ·ÿ¤ÿ®ÿ¶ÿ­ÿ³ÿ³ÿ±ÿ´ÿ®ÿ­ÿ°ÿ¯ÿ¨ÿ«ÿ¼ÿ¸ÿªÿ¯ÿ±ÿ¬ÿµÿ·ÿ³ÿ¢ÿ²ÿ¾ÿ®ÿÿ®ÿ¡ÿ¬ÿ±ÿ»ÿ¹ÿ°ÿ«ÿ¥ÿ¯ÿµÿ´ÿ½ÿµÿ©ÿ©ÿ­ÿ´ÿ°ÿ´ÿ°ÿ©ÿ»ÿ©ÿ¬ÿ¦ÿ°ÿ²ÿ­ÿ ÿ£ÿ¡ÿ¶ÿ¤ÿ¥ÿ¼ÿ¦ÿ¡ÿµÿ¦ÿ­ÿ²ÿ¸ÿªÿÿ´ÿ¬ÿ®ÿ©ÿ ÿ±ÿ¶ÿ³ÿ¶ÿ³ÿªÿ¨ÿ±ÿ³ÿ®ÿ¯ÿ´ÿ¯ÿ¡ÿ­ÿ¯ÿ±ÿ¯ÿ¥ÿªÿ¶ÿµÿ­ÿ±ÿªÿ³ÿ¾ÿ¤ÿ¯ÿ­ÿÂÿ¥ÿªÿ¡ÿ³ÿµÿ¸ÿµÿ¸ÿ¯ÿ¬ÿ«ÿ«ÿ¨ÿ¨ÿ°ÿ©ÿ¯ÿ´ÿÿ¡ÿ¨ÿªÿ¤ÿ¦ÿ ÿ­ÿ¦ÿ¤ÿªÿ¶ÿ®ÿ©ÿ¹ÿ¤ÿ¦ÿÿ¬ÿ£ÿ¼ÿÂÿ«ÿ¤ÿÃÿÿ©ÿÿ¦ÿ¡ÿ¯ÿ¬ÿ¨ÿ³ÿ´ÿ¯ÿ¯ÿ­ÿ©ÿ°ÿ®ÿªÿ®ÿ±ÿªÿ¢ÿ®ÿ¥ÿ¦ÿ©ÿ³ÿ¨ÿ¤ÿ¦ÿ«ÿ©ÿ§ÿÿµÿªÿ©ÿ²ÿ¨ÿ¥ÿ­ÿ«ÿ²ÿªÿ¬ÿÿ²ÿ¨ÿÿ®ÿ©ÿªÿ³ÿ ÿ§ÿªÿ«ÿ¯ÿµÿ­ÿ´ÿ°ÿ¤ÿ¦ÿªÿ¬ÿ®ÿ±ÿ¨ÿ£ÿ±ÿ±ÿÿªÿ«ÿ¥ÿ¶ÿ¼ÿÁÿ³ÿ®ÿ¨ÿÿ®ÿ¥ÿÂÿ¯ÿµÿÆÿ´ÿ®ÿ«ÿ¶ÿ£ÿÿ«ÿ¨ÿ§ÿ¹ÿªÿ½ÿ°ÿ§ÿ´ÿ³ÿ²ÿ±ÿ¶ÿ¶ÿ±ÿ³ÿ²ÿºÿ³ÿ²ÿÅÿºÿ°ÿµÿ»ÿ¶ÿ¶ÿ¸ÿ¶ÿ²ÿ©ÿ©ÿ±ÿ¿ÿ¬ÿ©ÿ£ÿµÿ¦ÿ¡ÿ½ÿºÿµÿ­ÿªÿ«ÿ©ÿµÿ°ÿ±ÿ¯ÿÿ§ÿ¯ÿµÿ¶ÿªÿ¯ÿµÿ±ÿ¡ÿÿ¨ÿªÿ¥ÿ±ÿ°ÿ«ÿ¥ÿÿ§ÿ®ÿ«ÿ¦ÿ¡ÿ¡ÿ§ÿ¯ÿ®ÿ·ÿ¸ÿ¯ÿ¢ÿ°ÿ¼ÿ¦ÿ¬ÿºÿ²ÿ¨ÿ±ÿ«ÿ³ÿ©ÿ²ÿ®ÿ¯ÿ±ÿ©ÿÃÿ¶ÿ°ÿ®ÿ¥ÿ¯ÿ¼ÿ¯ÿ¢ÿ­ÿ²ÿ­ÿµÿ­ÿ¨ÿ­ÿ¯ÿ¨ÿ¯ÿ¬ÿ«ÿµÿ´ÿ³ÿ®ÿ©ÿ°ÿ«ÿ¥ÿ¦ÿ±ÿÀÿ²ÿ°ÿ·ÿÀÿ²ÿÿ¨ÿ°ÿ²ÿ²ÿ¿ÿÈÿµÿªÿ¯ÿ¦ÿ©ÿ³ÿ®ÿºÿ¬ÿÿ¬ÿ¥ÿ±ÿ­ÿªÿ·ÿ¯ÿ®ÿ±ÿªÿ¬ÿ¨ÿ¨ÿ£ÿ­ÿ´ÿ¬ÿ«ÿ·ÿ²ÿ¯ÿ¨ÿ¬ÿ¹ÿ³ÿ§ÿ ÿ ÿªÿ¶ÿ³ÿ¦ÿ¦ÿ«ÿ©ÿ¯ÿ¶ÿ¥ÿ±ÿ§ÿÿ¦ÿ¬ÿ®ÿ¥ÿ£ÿ®ÿ²ÿ¬ÿ²ÿºÿ¶ÿ¹ÿ©ÿ´ÿ°ÿ©ÿ®ÿ¬ÿ»ÿ°ÿ§ÿµÿ´ÿ¯ÿ¥ÿ¡ÿÿ¤ÿ¾ÿ¯ÿ£ÿªÿ²ÿºÿ¸ÿ±ÿ¬ÿ±ÿ·ÿ¶ÿ·ÿ¯ÿµÿ¹ÿ¨ÿ¥ÿ¬ÿ¥ÿÿ©ÿ¨ÿ¶ÿ­ÿÿÿ°ÿ¦ÿ¸ÿªÿ³ÿÿ£ÿ­ÿ¢ÿ¤ÿªÿ­ÿ¦ÿ²ÿ·ÿ©ÿ¯ÿ¬ÿ®ÿ¨ÿ«ÿ¹ÿ²ÿ§ÿ­ÿ¯ÿ´ÿ´ÿ¬ÿ»ÿ³ÿ²ÿ­ÿ©ÿºÿºÿ¦ÿ¥ÿ­ÿ±ÿ³ÿ¬ÿ©ÿ¤ÿ®ÿ´ÿ¬ÿ´ÿ§ÿ­ÿ©ÿÀÿµÿÅÿ­ÿ´ÿ«ÿ¬ÿ´ÿ±ÿ¼ÿ©ÿ¦ÿ¤ÿ§ÿ¯ÿ¸ÿ¯ÿ¯ÿÃÿ·ÿ¨ÿ³ÿ¯ÿ±ÿ¶ÿ¯ÿ»ÿ¶ÿ¡ÿ¤ÿ¶ÿ³ÿ¸ÿ®ÿ­ÿ´ÿ¸ÿ¨ÿ ÿ­ÿ¿ÿ»ÿ©ÿ®ÿ¯ÿ­ÿ¦ÿ¦ÿ¯ÿ©ÿÿÿÿ£ÿÿ®ÿÿ³ÿ¾ÿ²ÿ¬ÿÿ¬ÿ®ÿ©ÿ§ÿ«ÿ¨ÿ§ÿÿ­ÿ¥ÿ°ÿµÿ­ÿ¾ÿÄÿ­ÿ©ÿ©ÿ¨ÿ£ÿ­ÿªÿ®ÿ³ÿºÿ¹ÿ¶ÿ­ÿ¯ÿ¹ÿ±ÿ¦ÿ¦ÿµÿºÿ½ÿ§ÿ¤ÿ°ÿ°ÿ±ÿÂÿ¼ÿ©ÿ³ÿ´ÿ²ÿ®ÿÿ¶ÿ¬ÿ¤ÿ²ÿ¬ÿ§ÿ ÿÁÿ°ÿ³ÿºÿ¼ÿ¥ÿ©ÿÿ«ÿ°ÿ²ÿ½ÿ°ÿ²ÿ­ÿªÿ¯ÿ²ÿ°ÿ°ÿ¨ÿªÿ¦ÿÿ´ÿµÿÿÿÿºÿ®ÿ¦ÿ²ÿ ÿ­ÿ¬ÿ³ÿ®ÿÿÿ©ÿ¥ÿ·ÿ±ÿ©ÿ§ÿ³ÿ¬ÿ¯ÿ¢ÿ³ÿ¹ÿ®ÿ¦ÿ­ÿ£ÿ¦ÿ©ÿ§ÿ«ÿ¯ÿ±ÿ­ÿ¨ÿ¶ÿ±ÿ§ÿ©ÿ¬ÿ²ÿ·ÿ½ÿ¹ÿ²ÿ»ÿ§ÿ¥ÿªÿ¢ÿ¤ÿ³ÿÿ¯ÿ®ÿ±ÿ«ÿ¨ÿ«ÿ«ÿ¦ÿ¤ÿ¶ÿ¬ÿºÿÆÿÃÿ²ÿ«ÿ¸ÿÀÿ¹ÿ´ÿ®ÿ¦ÿ«ÿ²ÿ®ÿºÿ¸ÿ°ÿ°ÿªÿ§ÿ«ÿ©ÿ¢ÿÿ ÿ¨ÿ©ÿ±ÿ´ÿ·ÿÅÿ½ÿ±ÿ´ÿ¥ÿ­ÿÿ³ÿ­ÿ¬ÿ¬ÿ­ÿ±ÿÿ¡ÿ¨ÿ¬ÿ¯ÿ·ÿ­ÿ¯ÿ»ÿ¶ÿ­ÿªÿ­ÿ´ÿ²ÿ²ÿ²ÿ«ÿ§ÿ¦ÿ¬ÿ¶ÿ¹ÿµÿ«ÿ´ÿµÿ°ÿ°ÿ®ÿ¹ÿ´ÿ¬ÿ¢ÿ°ÿ¬ÿ¯ÿ¿ÿ·ÿÿ¹ÿ­ÿ¶ÿ³ÿ©ÿ·ÿ¨ÿ±ÿ®ÿ­ÿ«ÿ¦ÿ£ÿ­ÿ³ÿ¼ÿ¦ÿÿÿ£ÿ¯ÿÿ¡ÿ®ÿ§ÿ²ÿ«ÿ«ÿ·ÿ®ÿ¬ÿ®ÿ·ÿ®ÿ±ÿÿ¬ÿ±ÿ¼ÿ²ÿ¦ÿºÿ²ÿ¦ÿ¬ÿ§ÿ«ÿ¢ÿ®ÿ®ÿ²ÿÁÿ¹ÿ²ÿ»ÿ¹ÿªÿ§ÿ©ÿ¨ÿ°ÿ±ÿ­ÿ¦ÿ©ÿ£ÿ¶ÿ­ÿ³ÿÿºÿ«ÿ£ÿºÿ·ÿ¾ÿ¤ÿ²ÿ®ÿ¬ÿ·ÿ´ÿ°ÿ¦ÿ®ÿ¹ÿ¼ÿ¸ÿ¨ÿ©ÿ©ÿ£ÿ®ÿ°ÿ­ÿ«ÿ¬ÿ¶ÿ¹ÿ´ÿ£ÿ¶ÿ¼ÿ¤ÿªÿ§ÿ©ÿÄÿ¶ÿ±ÿ«ÿ»ÿ«ÿ¶ÿ¹ÿ±ÿ¥ÿ¦ÿ°ÿ¹ÿÁÿºÿ¥ÿ¦ÿ±ÿ¬ÿ©ÿ¼ÿÉÿ±ÿ¼ÿ¦ÿºÿªÿ¦ÿ¥ÿªÿÿ·ÿ­ÿ±ÿ¹ÿ²ÿÿ§ÿ¬ÿ§ÿ°ÿ²ÿµÿ®ÿ®ÿ²ÿ³ÿ³ÿ±ÿµÿ³ÿ¤ÿ¤ÿ§ÿ«ÿ´ÿ¸ÿ©ÿ­ÿºÿ¯ÿ«ÿ¥ÿ·ÿ­ÿµÿ¸ÿ²ÿªÿ¤ÿ²ÿºÿµÿ±ÿ¨ÿ·ÿ¾ÿµÿµÿ¯ÿªÿ¯ÿÿÿ·ÿºÿ®ÿ¥ÿ¬ÿ§ÿ¡ÿ¹ÿ·ÿ·ÿ¼ÿ©ÿ©ÿ«ÿ´ÿ®ÿ³ÿ¶ÿ±ÿµÿµÿ³ÿ´ÿ±ÿ¬ÿ®ÿ­ÿ¦ÿ¬ÿ«ÿ®ÿ°ÿ¢ÿ¡ÿ¢ÿ¯ÿ¹ÿ£ÿÿ®ÿ£ÿ³ÿ¨ÿ¦ÿ¯ÿµÿ®ÿ³ÿ¶ÿ²ÿ®ÿ­ÿ¯ÿ±ÿ¯ÿ£ÿªÿ«ÿ»ÿµÿ¦ÿªÿ»ÿªÿ²ÿ¥ÿ¯ÿªÿ®ÿÿ¤ÿ£ÿ¦ÿ¨ÿ©ÿ­ÿ¯ÿ­ÿ¬ÿÿÿ§ÿ§ÿ½ÿ£ÿÿ¬ÿ¹ÿÿªÿ°ÿ½ÿ¿ÿ¥ÿ¨ÿ¤ÿ¤ÿ¢ÿ¤ÿªÿ¡ÿ¡ÿ¦ÿ£ÿ¦ÿÿÿ²ÿ«ÿÿÿ£ÿÿªÿ¤ÿªÿ°ÿÿÿ©ÿÿÿ¥ÿ«ÿÿÿ¢ÿÿ ÿ¦ÿ£ÿ¦ÿ¬ÿ¦ÿ¼ÿ«ÿ¡ÿÿ³ÿ¨ÿ¤ÿÿ¢ÿ¥ÿ¢ÿ¢ÿ¢ÿ¥ÿ£ÿ¤ÿ¤ÿ¢ÿ«ÿ­ÿ¡ÿÿ¬ÿÿ¥ÿÿµÿÿ¯ÿ«ÿÿ«ÿ¦ÿÿ¬ÿ¶ÿ¨ÿ¡ÿ£ÿ¨ÿ²ÿ¥ÿ®ÿ¬ÿ¯ÿ¯ÿ¨ÿ·ÿ¡ÿ¦ÿ®ÿ¬ÿ¶ÿ¥ÿ«ÿ©ÿ¤ÿ¡ÿ ÿ©ÿ®ÿ°ÿ·ÿ°ÿ¬ÿ´ÿ¹ÿ¶ÿ¯ÿ°ÿ¡ÿ§ÿ½ÿ°ÿ¥ÿ¬ÿÁÿ½ÿ®ÿ¬ÿ´ÿ¹ÿ¼ÿºÿªÿ±ÿ®ÿ°ÿ¯ÿ½ÿ¹ÿ­ÿ²ÿ¯ÿ¨ÿ­ÿ¬ÿ¯ÿ¶ÿ²ÿªÿªÿ¬ÿ¬ÿ±ÿ¥ÿ¯ÿ­ÿÿ¿ÿ¬ÿÄÿ³ÿ¡ÿ ÿ¸ÿ·ÿ­ÿ©ÿ®ÿ«ÿ¬ÿ»ÿ°ÿªÿºÿ¨ÿºÿ·ÿªÿ·ÿ²ÿ°ÿªÿ¤ÿ¯ÿ³ÿ±ÿ³ÿ¦ÿÿ°ÿÆÿ­ÿ¹ÿ¯ÿÿ¥ÿ®ÿ¸ÿ¿ÿ½ÿ¬ÿ«ÿ¨ÿ®ÿ±ÿ³ÿ¹ÿ¶ÿ¯ÿ¸ÿ«ÿÿ²ÿ²ÿÿ ÿÿÿ¨ÿ¨ÿ¤ÿ¦ÿ£ÿ¦ÿ¬ÿªÿ³ÿºÿ¸ÿ¼ÿ¶ÿ³ÿ©ÿ¦ÿÿÿÿÿ«ÿ±ÿ¬ÿ¥ÿ©ÿ´ÿ±ÿ¯ÿ­ÿÿºÿªÿµÿºÿ²ÿ³ÿ¡ÿÿªÿ·ÿ¶ÿ¨ÿ£ÿ¦ÿµÿ¿ÿ¨ÿ¼ÿ¶ÿ°ÿ¦ÿ°ÿ®ÿ²ÿ«ÿ«ÿ­ÿ²ÿºÿ²ÿ¯ÿ ÿ¢ÿ±ÿ¾ÿ´ÿªÿ»ÿ¹ÿ¸ÿ©ÿ¦ÿ±ÿ´ÿ°ÿ±ÿ±ÿªÿµÿªÿ²ÿ¥ÿ¹ÿ®ÿ§ÿ¥ÿ§ÿ¬ÿ­ÿ¦ÿ©ÿ¯ÿªÿ¶ÿ¹ÿ­ÿ¯ÿ°ÿ­ÿ±ÿ­ÿ¨ÿ¥ÿ®ÿ¶ÿ°ÿ¨ÿ°ÿÂÿ¶ÿ¼ÿ«ÿ±ÿ¸ÿ¯ÿ¬ÿ©ÿ®ÿ«ÿ­ÿ¯ÿ©ÿ´ÿµÿºÿºÿ®ÿ£ÿ´ÿÉÿ½ÿ¢ÿ£ÿ£ÿ¡ÿ«ÿ¬ÿ¤ÿ°ÿµÿ³ÿµÿ¢ÿ°ÿ¦ÿ·ÿ¶ÿ­ÿ«ÿ©ÿ¦ÿ®ÿ¸ÿ»ÿ¿ÿÿ·ÿ»ÿ©ÿ¯ÿÊÿÃÿ»ÿºÿ®ÿ¨ÿ±ÿ¦ÿ«ÿ°ÿ¯ÿªÿ®ÿ¬ÿ©ÿ­ÿ«ÿ«ÿ¶ÿ¹ÿ«ÿ³ÿ¾ÿÈÿ´ÿ´ÿÿ¨ÿ´ÿ¶ÿ±ÿ¬ÿ«ÿ®ÿ­ÿµÿªÿµÿ¯ÿ·ÿ¹ÿµÿ´ÿ¶ÿ²ÿ¨ÿ£ÿªÿ¯ÿ§ÿÉÿ³ÿ¥ÿ¸ÿ¯ÿ¬ÿ¨ÿ¡ÿ®ÿ¿ÿºÿ¬ÿ¥ÿ´ÿ¯ÿ§ÿ¬ÿ©ÿ²ÿ³ÿ²ÿ¸ÿ»ÿ±ÿ¨ÿ²ÿ´ÿ³ÿ±ÿ¤ÿ§ÿ©ÿªÿ ÿ£ÿ¿ÿ´ÿ»ÿ°ÿµÿ·ÿ¦ÿ¬ÿ«ÿ¨ÿ°ÿ²ÿ¢ÿ¤ÿ¶ÿ ÿ®ÿ¤ÿ­ÿ®ÿ°ÿµÿ¹ÿ¬ÿ¢ÿ±ÿÿ£ÿ¸ÿ©ÿ§ÿ¨ÿ·ÿºÿ©ÿ¥ÿ¯ÿ¦ÿ°ÿ³ÿ ÿ£ÿ¢ÿ®ÿ®ÿ©ÿ¯ÿ´ÿ±ÿ°ÿ§ÿ¥ÿ¢ÿªÿ¯ÿªÿªÿ¯ÿ¯ÿ²ÿ¸ÿ¯ÿªÿ¼ÿ®ÿÀÿ¯ÿ¾ÿ¶ÿ±ÿ¹ÿ·ÿ´ÿ­ÿ°ÿ¨ÿ¡ÿ°ÿµÿ®ÿ¡ÿ¡ÿ¯ÿ¶ÿµÿ·ÿµÿ²ÿ¤ÿ§ÿ´ÿ²ÿ´ÿÄÿÂÿ¥ÿ¬ÿ¬ÿ­ÿÅÿ½ÿ­ÿ«ÿ´ÿµÿ­ÿ«ÿ®ÿ¹ÿ¸ÿ±ÿ²ÿ¯ÿ­ÿ®ÿ³ÿµÿ¥ÿ¯ÿ³ÿÀÿµÿ±ÿ²ÿ°ÿ­ÿ­ÿ¨ÿ©ÿ±ÿ«ÿµÿ®ÿ¨ÿ­ÿ°ÿ¯ÿ¬ÿªÿ²ÿ¯ÿ¯ÿµÿ±ÿ±ÿ´ÿµÿ®ÿ¦ÿ®ÿªÿ£ÿ£ÿ©ÿ°ÿµÿµÿ¸ÿ¼ÿ°ÿ­ÿ°ÿ¤ÿ´ÿ«ÿ®ÿ¶ÿµÿ±ÿ¯ÿ¢ÿ©ÿ§ÿ°ÿ²ÿ®ÿ¨ÿ¤ÿ¡ÿ§ÿ»ÿ¨ÿÿ«ÿ¥ÿÿÿ§ÿµÿÁÿ«ÿ¡ÿ¬ÿ£ÿ®ÿ¯ÿ¤ÿ¡ÿ¬ÿ½ÿ¶ÿ­ÿ¬ÿ¦ÿ¯ÿ¬ÿ¡ÿ¦ÿ±ÿ«ÿ§ÿ¡ÿÿ©ÿµÿ·ÿ´ÿ³ÿ»ÿ¯ÿ­ÿªÿ¯ÿ¦ÿ¤ÿ­ÿ´ÿ®ÿÿ§ÿªÿ´ÿ¹ÿ°ÿ¨ÿ«ÿ¸ÿ«ÿ¬ÿ­ÿ¬ÿ°ÿ¦ÿ¦ÿ¯ÿ°ÿ¶ÿ·ÿ¯ÿ¤ÿ®ÿ«ÿ°ÿ®ÿ®ÿ®ÿ®ÿ´ÿ¬ÿ²ÿ¯ÿ¬ÿ¬ÿ¯ÿ³ÿ®ÿ£ÿ¦ÿ¦ÿ¹ÿ¹ÿ­ÿ®ÿ­ÿ¨ÿ¨ÿ¦ÿ©ÿ³ÿ³ÿ®ÿ¦ÿ¤ÿ°ÿ½ÿ¶ÿ¢ÿÿ¡ÿªÿ«ÿ¨ÿ¨ÿ¤ÿ ÿ¥ÿ¢ÿÿÿÿÿÿÿÿÿÿÿ²ÿ­ÿÿÿÿ ÿ ÿ ÿÿ¥ÿÿ¥ÿ¨ÿ«ÿ¨ÿ£ÿ©ÿµÿ°ÿ¨ÿ¦ÿ¨ÿ¢ÿ¤ÿ£ÿ«ÿ·ÿ¬ÿ­ÿ­ÿ°ÿ²ÿ°ÿ­ÿ¬ÿ±ÿ¸ÿ³ÿ´ÿ´ÿ­ÿ·ÿºÿ¬ÿºÿÑÿÈÿ®ÿ¢ÿ­ÿ¤ÿ¹ÿ¹ÿ¹ÿ¹ÿ»ÿ¶ÿ«ÿ°ÿ¥ÿ ÿ¨ÿÅÿ¼ÿªÿ ÿÿÿ§ÿ¼ÿ½ÿ¬ÿ«ÿ¡ÿ©ÿ©ÿ¦ÿ´ÿÂÿ¸ÿ¶ÿªÿµÿ²ÿ­ÿ­ÿ°ÿ¶ÿ½ÿ¼ÿ·ÿ¯ÿ¯ÿ·ÿ³ÿ§ÿ«ÿ«ÿ±ÿ·ÿ·ÿ¸ÿ»ÿ¯ÿ®ÿ²ÿ¯ÿµÿ¶ÿ¯ÿ®ÿ¯ÿ¬ÿ¥ÿÿ®ÿ¥ÿªÿ«ÿµÿµÿ©ÿ°ÿÁÿ­ÿµÿ¶ÿ´ÿ­ÿ±ÿ¨ÿ©ÿ¯ÿ­ÿ«ÿ¹ÿ¶ÿ´ÿ¦ÿ«ÿ§ÿ¸ÿ¯ÿ¬ÿ­ÿ®ÿ­ÿ¢ÿÿ¦ÿ§ÿ²ÿ³ÿ´ÿ¶ÿ­ÿ¦ÿ©ÿ¬ÿ©ÿ¨ÿ­ÿ­ÿ³ÿÇÿ¼ÿ¬ÿ²ÿªÿ¢ÿ¬ÿ¦ÿ­ÿ·ÿ­ÿ»ÿ°ÿ¥ÿ§ÿ¯ÿ¸ÿ½ÿ¼ÿµÿ®ÿ°ÿ­ÿµÿ­ÿ³ÿ¶ÿ¹ÿ°ÿ°ÿµÿ¯ÿ³ÿ¯ÿ ÿ¸ÿ·ÿ¿ÿ¿ÿ±ÿªÿ®ÿ¶ÿºÿ¹ÿ¶ÿ¤ÿªÿ·ÿ¾ÿ¶ÿ¦ÿ¥ÿ«ÿ¤ÿ¨ÿ¿ÿ»ÿ¬ÿ¨ÿ¥ÿÿ»ÿ¼ÿ´ÿ¤ÿ®ÿºÿ¸ÿµÿ¶ÿ¹ÿ¸ÿ£ÿ±ÿºÿ¹ÿ³ÿ»ÿºÿ¶ÿ·ÿ´ÿ¶ÿ½ÿ­ÿ­ÿ­ÿ¦ÿ«ÿ¥ÿ§ÿ°ÿ¼ÿ³ÿ­ÿ³ÿ±ÿ°ÿ»ÿ»ÿÆÿ³ÿ½ÿ«ÿ®ÿµÿºÿ±ÿ±ÿ²ÿ¯ÿÂÿ¯ÿ­ÿ­ÿ°ÿ´ÿ­ÿ¶ÿ»ÿ¹ÿ²ÿ«ÿ©ÿ­ÿ¯ÿ³ÿ¸ÿ³ÿ»ÿ¡ÿÃÿºÿ»ÿ§ÿ¥ÿ´ÿ»ÿ»ÿ°ÿÿ°ÿ­ÿ¤ÿ°ÿ¦ÿ²ÿ§ÿ´ÿµÿ´ÿ¯ÿ¦ÿ¨ÿ²ÿ¯ÿ³ÿ¯ÿÀÿÿµÿ¾ÿ®ÿ«ÿ²ÿÅÿ¹ÿ ÿ©ÿµÿ°ÿ´ÿ«ÿÿ©ÿ²ÿ²ÿ´ÿÀÿºÿ´ÿ¯ÿ¬ÿ­ÿ´ÿºÿ«ÿ¦ÿ¥ÿ©ÿ§ÿ¬ÿ¥ÿ®ÿ¥ÿ¬ÿ®ÿ¸ÿÂÿºÿ°ÿ´ÿÁÿ©ÿ¦ÿªÿ¯ÿ¬ÿ²ÿ¯ÿ«ÿªÿ¯ÿ²ÿ³ÿ±ÿ®ÿ²ÿ±ÿ­ÿ¸ÿµÿ¹ÿ¹ÿ°ÿ®ÿ­ÿ±ÿ®ÿ©ÿ«ÿ¶ÿ¾ÿ»ÿ°ÿ£ÿªÿªÿ ÿ¹ÿ³ÿªÿ³ÿµÿ­ÿ°ÿ²ÿ°ÿ«ÿ«ÿ­ÿ®ÿ«ÿ¥ÿ¯ÿ¢ÿÆÿ»ÿÈÿªÿÿ¨ÿ¯ÿªÿ®ÿ³ÿ®ÿ¨ÿ¬ÿ´ÿ¦ÿ°ÿ­ÿ¯ÿ°ÿ§ÿ¹ÿ±ÿ§ÿ¤ÿÿªÿ°ÿ±ÿ²ÿ­ÿ­ÿµÿ«ÿªÿ·ÿ»ÿËÿ¸ÿÿ»ÿ¬ÿ±ÿ¤ÿ©ÿ¨ÿ¦ÿ©ÿ®ÿµÿ¶ÿ³ÿ«ÿ¡ÿ£ÿ¯ÿ¶ÿ¬ÿ¢ÿ´ÿ±ÿ¢ÿ¥ÿ³ÿ³ÿ§ÿÿ¡ÿÀÿ½ÿ²ÿ¤ÿ¨ÿ«ÿ¬ÿ¹ÿ ÿ¤ÿµÿ¤ÿ³ÿ´ÿ¨ÿ¡ÿÿÿ®ÿ¹ÿ¯ÿÿ¤ÿ¨ÿ»ÿ©ÿÿ­ÿ©ÿ¦ÿ©ÿ¡ÿ ÿ£ÿ®ÿ¸ÿ¹ÿ­ÿ§ÿ¬ÿ²ÿ·ÿ´ÿ«ÿ£ÿ¦ÿÿÀÿ¢ÿªÿ§ÿ§ÿ¼ÿ¹ÿ¯ÿ¤ÿ©ÿ²ÿ°ÿ¬ÿ¯ÿ®ÿ©ÿ§ÿÿÿÿÿ¦ÿµÿÿÿ­ÿ®ÿ¨ÿ·ÿµÿ¦ÿ­ÿ®ÿ¥ÿªÿ¨ÿ¥ÿ¯ÿ£ÿªÿºÿ¨ÿ±ÿ³ÿ¥ÿÿ²ÿÿ©ÿ°ÿ­ÿ²ÿ¤ÿ¦ÿ¥ÿ¦ÿ³ÿ°ÿ¨ÿ¶ÿ¹ÿ¥ÿ ÿ¯ÿ¸ÿ«ÿµÿÿ ÿ¦ÿ«ÿ´ÿ¤ÿ®ÿÿ§ÿ´ÿ¯ÿ¤ÿÿ¨ÿ«ÿ¢ÿ¡ÿÿÿ­ÿ®ÿ¨ÿ¯ÿÿÿªÿ«ÿ©ÿ²ÿ­ÿ¨ÿ°ÿ«ÿ¨ÿ¦ÿ­ÿ«ÿ­ÿÀÿÁÿ»ÿ³ÿ´ÿÅÿ¯ÿ¹ÿ³ÿ­ÿÿµÿ¹ÿ°ÿ¤ÿ±ÿ­ÿ­ÿ ÿ¡ÿ¨ÿµÿ¶ÿ°ÿ°ÿ°ÿ¬ÿªÿ¬ÿ²ÿ¶ÿ±ÿ±ÿ£ÿ¥ÿ´ÿºÿ¯ÿ¬ÿ°ÿ¬ÿ¯ÿªÿ½ÿ¸ÿ²ÿ¬ÿ±ÿ±ÿ°ÿªÿ¡ÿªÿ±ÿ°ÿ°ÿ¼ÿ¾ÿ§ÿ²ÿ¿ÿ±ÿ±ÿÇÿ¢ÿ²ÿ³ÿºÿ­ÿ¼ÿÁÿÃÿ»ÿ°ÿ­ÿ®ÿ¶ÿ²ÿ²ÿ¶ÿ­ÿ°ÿ©ÿ®ÿ·ÿªÿ°ÿÿ¦ÿµÿºÿ«ÿ¯ÿ°ÿ­ÿ¬ÿ¥ÿ¶ÿ°ÿ«ÿ°ÿ±ÿ­ÿ·ÿÁÿ¯ÿ§ÿ´ÿªÿÿ¡ÿ¬ÿºÿ´ÿ¾ÿ«ÿ©ÿÄÿ²ÿ«ÿ¨ÿ¯ÿ«ÿºÿ²ÿ¬ÿ¨ÿ¦ÿÿ¯ÿ¥ÿÿ¢ÿ­ÿ´ÿ·ÿ´ÿ¬ÿ¨ÿ­ÿ«ÿ¤ÿ¯ÿ³ÿ²ÿ¶ÿ£ÿ«ÿºÿ¶ÿ¶ÿ©ÿ¸ÿºÿÂÿ§ÿ·ÿÄÿ´ÿªÿ´ÿ°ÿÂÿÄÿµÿ¸ÿ·ÿ®ÿ·ÿ½ÿµÿ´ÿ³ÿ°ÿ·ÿ«ÿ¨ÿ«ÿµÿºÿ¬ÿ°ÿ¸ÿ®ÿ©ÿ±ÿ ÿ¨ÿ¤ÿ¢ÿ®ÿ¹ÿ³ÿ¼ÿ¬ÿÿ¸ÿ¸ÿ®ÿ«ÿ­ÿ¯ÿ­ÿ´ÿÁÿÄÿ°ÿ°ÿ¸ÿ³ÿ¨ÿÀÿ¶ÿ¶ÿ¶ÿ¬ÿ³ÿ·ÿ¿ÿ´ÿ§ÿÁÿÿÿ´ÿ³ÿ®ÿ·ÿµÿ°ÿ¹ÿ¯ÿ©ÿ ÿ¡ÿ­ÿªÿªÿ±ÿ©ÿ«ÿ±ÿ¦ÿ¥ÿ²ÿ³ÿ¬ÿªÿ§ÿ¼ÿ§ÿ¯ÿ»ÿ¨ÿ¢ÿ¬ÿ®ÿ¦ÿ°ÿ°ÿÿ«ÿ´ÿµÿ·ÿ¸ÿ©ÿ¤ÿªÿ³ÿ¯ÿ¸ÿ¸ÿ«ÿ°ÿ¶ÿ´ÿ¶ÿ¹ÿ°ÿ­ÿ¡ÿ¢ÿ¥ÿ¸ÿ­ÿ²ÿÿ¯ÿ»ÿ§ÿ·ÿ¸ÿ±ÿ¾ÿ«ÿ¯ÿ­ÿµÿ¦ÿÅÿ³ÿ¡ÿ¤ÿ­ÿ¨ÿ¥ÿªÿÿÿ§ÿ±ÿªÿ©ÿµÿ®ÿ´ÿ¼ÿ®ÿ°ÿµÿ®ÿ¬ÿ®ÿ­ÿ¨ÿ¯ÿ²ÿ³ÿÁÿ§ÿ³ÿ¬ÿ±ÿ©ÿ²ÿªÿ«ÿ¢ÿ§ÿÿ©ÿ¦ÿ¸ÿÉÿ¸ÿ¬ÿ´ÿ´ÿ´ÿ²ÿ³ÿ²ÿ¹ÿ»ÿ¸ÿ¾ÿ³ÿ«ÿ²ÿªÿ¬ÿ³ÿ³ÿÁÿ­ÿÿ°ÿ³ÿ´ÿºÿ»ÿÅÿ²ÿ¹ÿ©ÿ«ÿ´ÿ®ÿÁÿ³ÿ¢ÿ¹ÿ¬ÿ«ÿ©ÿ´ÿ±ÿ¤ÿ«ÿ±ÿ´ÿ¹ÿµÿ±ÿ¨ÿÿ£ÿ®ÿ®ÿ¨ÿ¯ÿ¯ÿ¬ÿ°ÿ¦ÿ¨ÿ²ÿµÿªÿ¤ÿ©ÿ¬ÿ¶ÿ¥ÿ«ÿ¸ÿ¬ÿ£ÿªÿ¨ÿ¡ÿÿºÿ´ÿ­ÿºÿÿ¾ÿ¯ÿ©ÿ¥ÿ¦ÿ´ÿ´ÿ¥ÿ§ÿ¬ÿ£ÿ°ÿ³ÿ­ÿªÿ­ÿ²ÿ®ÿ´ÿ¸ÿ­ÿ¨ÿ¥ÿ£ÿ®ÿ«ÿ©ÿ²ÿ£ÿ©ÿ¿ÿ½ÿ­ÿ±ÿ¡ÿ¯ÿ¬ÿÂÿÐÿ¿ÿ«ÿ¡ÿÂÿ·ÿÅÿ®ÿ¹ÿ±ÿ²ÿÇÿ±ÿ«ÿ®ÿ²ÿ«ÿ­ÿ§ÿÿ¬ÿ´ÿ·ÿÁÿµÿ°ÿ§ÿ¥ÿ¶ÿ®ÿ¨ÿ°ÿ­ÿ­ÿ´ÿ¶ÿ¯ÿ·ÿ¹ÿ¬ÿ©ÿ¨ÿªÿ¬ÿ°ÿ­ÿ¥ÿÿªÿªÿ±ÿ¿ÿ¸ÿ½ÿ±ÿÿ°ÿ¯ÿµÿ¬ÿ ÿ®ÿ©ÿ°ÿ¬ÿ¤ÿ«ÿ±ÿ°ÿ¨ÿ«ÿ°ÿ²ÿ·ÿ±ÿ§ÿ«ÿ©ÿ©ÿ¥ÿ¡ÿ«ÿ©ÿ©ÿ­ÿ¨ÿ­ÿ®ÿ«ÿ®ÿ¹ÿÄÿ¶ÿ±ÿ¶ÿ»ÿ¨ÿ©ÿºÿ¯ÿ¤ÿ«ÿ«ÿ³ÿ¯ÿÿ§ÿ¡ÿ¶ÿ¢ÿ¶ÿ¹ÿ§ÿ£ÿ°ÿ¸ÿ´ÿ¶ÿªÿ¬ÿ¬ÿ«ÿ¬ÿ¬ÿ°ÿ·ÿ·ÿ²ÿ±ÿ«ÿ¨ÿ©ÿ§ÿ­ÿ¯ÿªÿ°ÿ­ÿ¦ÿ«ÿ®ÿ°ÿ®ÿ¤ÿ°ÿ¸ÿ´ÿÿ¤ÿ®ÿ´ÿ²ÿ´ÿ·ÿ«ÿ¶ÿ·ÿ¶ÿ¬ÿ­ÿªÿÀÿ¯ÿÿ©ÿÿ·ÿ©ÿ°ÿ¯ÿ­ÿ¶ÿ±ÿ²ÿ´ÿ¦ÿ¡ÿ£ÿ¯ÿµÿ¶ÿ¹ÿÅÿ¾ÿ¯ÿ©ÿ«ÿ­ÿ®ÿ®ÿ¯ÿ¬ÿ¦ÿµÿ¹ÿ±ÿ«ÿ«ÿ³ÿ¶ÿºÿ¬ÿ²ÿµÿÿ¤ÿ¦ÿ¯ÿ¦ÿ¨ÿ¼ÿ¨ÿ¸ÿ©ÿ¦ÿ¹ÿ­ÿ¤ÿ¶ÿ¤ÿ¨ÿ»ÿ´ÿ®ÿ©ÿ¬ÿ¯ÿ°ÿ½ÿ¶ÿ¡ÿÿÿ±ÿ¬ÿ¡ÿÿ£ÿ¶ÿ®ÿ¨ÿ±ÿ¹ÿ¶ÿ«ÿ±ÿºÿ·ÿ³ÿªÿ¬ÿ³ÿªÿ«ÿ³ÿ¯ÿ±ÿ¤ÿÿ©ÿ«ÿ¨ÿ´ÿ®ÿ¯ÿ­ÿ¦ÿ¨ÿµÿ¦ÿ²ÿµÿ»ÿÿ«ÿ©ÿ­ÿ¨ÿ¶ÿ±ÿªÿ´ÿ®ÿ¦ÿ¸ÿ±ÿ¸ÿµÿ©ÿ´ÿ¯ÿ§ÿ¦ÿ³ÿ´ÿ¨ÿÿ¨ÿ³ÿ²ÿ²ÿ¬ÿªÿ¦ÿ¯ÿ²ÿ«ÿ¶ÿ´ÿ³ÿ®ÿÃÿ´ÿªÿ©ÿ´ÿ¬ÿ´ÿ±ÿ°ÿ¼ÿ­ÿ¥ÿ§ÿ©ÿ³ÿ³ÿÿ©ÿ¼ÿ¶ÿ ÿÿ§ÿªÿ²ÿ´ÿµÿÂÿ©ÿ©ÿµÿ¶ÿ¼ÿ·ÿ½ÿÀÿ´ÿ£ÿ¢ÿ«ÿ³ÿªÿ ÿ°ÿ³ÿ¶ÿ´ÿ³ÿ´ÿ´ÿ°ÿ«ÿ¤ÿ¬ÿ°ÿºÿµÿ¤ÿ²ÿ§ÿ¸ÿ»ÿ®ÿ©ÿ±ÿ§ÿÿ¿ÿÿ¢ÿ´ÿ®ÿ§ÿÀÿ¿ÿÿ°ÿÁÿ»ÿÄÿ¯ÿ¼ÿ±ÿ¨ÿ¡ÿªÿ²ÿ²ÿ®ÿ¦ÿ­ÿ»ÿ²ÿ£ÿ¨ÿ±ÿ±ÿ¨ÿ¦ÿ¬ÿÿÿ²ÿ¬ÿ¡ÿ¦ÿ«ÿÉÿ®ÿ¿ÿ­ÿµÿÿ«ÿ¨ÿ´ÿ¤ÿ¨ÿ¯ÿ¦ÿ¥ÿ·ÿ¼ÿ ÿÿ¨ÿ±ÿ¨ÿ¯ÿ®ÿ¦ÿ°ÿ¹ÿ·ÿµÿªÿ¤ÿ¯ÿ¯ÿ©ÿ©ÿÿ¤ÿ±ÿ¥ÿ©ÿ±ÿ²ÿ£ÿÿ¡ÿÿ¥ÿ¥ÿ¯ÿ­ÿ¢ÿ¡ÿ¬ÿ¬ÿ®ÿ¦ÿÄÿ´ÿªÿ±ÿ¯ÿ§ÿ´ÿ³ÿ¦ÿ´ÿ¬ÿ²ÿ¯ÿ¯ÿ³ÿ°ÿ­ÿ©ÿ­ÿªÿ³ÿ²ÿ¬ÿ©ÿ´ÿ»ÿµÿ»ÿ½ÿ´ÿ°ÿ¯ÿ©ÿ£ÿÿ¯ÿÁÿ®ÿ³ÿ¡ÿ¾ÿÁÿ¶ÿ¨ÿ®ÿ¤ÿªÿºÿ¶ÿ´ÿ»ÿÆÿ¨ÿ£ÿ¤ÿÿ´ÿµÿ¹ÿ¬ÿ­ÿ£ÿµÿ´ÿ³ÿ´ÿªÿªÿ®ÿ©ÿ¢ÿ£ÿ§ÿ£ÿÿÿªÿ®ÿ´ÿ³ÿ¾ÿ»ÿ°ÿ§ÿ©ÿ¯ÿ´ÿµÿ°ÿªÿ¤ÿ¯ÿÿ§ÿ«ÿ¥ÿ¯ÿ¬ÿ¨ÿ¬ÿ·ÿ¼ÿ³ÿ¨ÿ­ÿ«ÿ±ÿ»ÿ®ÿªÿ¬ÿÿ¢ÿ³ÿ·ÿ·ÿ¶ÿ·ÿ¥ÿ©ÿ¾ÿÿ§ÿ¤ÿ§ÿ³ÿµÿ¬ÿµÿ­ÿÿ¢ÿ¢ÿ§ÿ¥ÿ¤ÿÿ¬ÿÿ¡ÿ²ÿ½ÿÄÿ±ÿ¢ÿ®ÿ²ÿ°ÿ±ÿ²ÿ«ÿ¨ÿ¬ÿ¯ÿ´ÿ°ÿ±ÿ¹ÿ±ÿ¹ÿ¨ÿ«ÿ´ÿ¢ÿ­ÿ°ÿÿ§ÿ´ÿ¯ÿ­ÿ§ÿ£ÿ¾ÿ©ÿ¯ÿ¶ÿ°ÿ¸ÿ«ÿ«ÿ®ÿ®ÿ±ÿ·ÿ·ÿºÿ¸ÿ®ÿ®ÿ­ÿ¬ÿ±ÿ­ÿ§ÿ¢ÿ«ÿ³ÿ©ÿ°ÿÿ±ÿ·ÿºÿ²ÿ¯ÿ·ÿ¾ÿ¸ÿ£ÿ³ÿ¶ÿµÿ»ÿ´ÿ¸ÿ±ÿ®ÿ°ÿ·ÿªÿ¬ÿ¯ÿ¥ÿ«ÿ¬ÿ¥ÿ¤ÿ­ÿ¬ÿ±ÿÄÿ²ÿºÿ´ÿ¦ÿÿÿÿÀÿ²ÿ²ÿµÿºÿ¿ÿ±ÿ­ÿ¯ÿ¶ÿ«ÿµÿ¹ÿ¸ÿ¸ÿ´ÿªÿ¥ÿ¬ÿ¶ÿ¨ÿÿ¯ÿ³ÿÿÿ³ÿÐÿ­ÿ¹ÿ«ÿÿÈÿºÿÄÿ¯ÿ¬ÿ¸ÿ©ÿ®ÿÌÿ¹ÿ²ÿ±ÿ®ÿ®ÿªÿªÿ¯ÿµÿ±ÿ¦ÿ¨ÿ²ÿµÿ±ÿ¹ÿ¯ÿ±ÿ­ÿ¦ÿ¯ÿ¢ÿ¤ÿ¸ÿ¦ÿ»ÿ²ÿ²ÿ°ÿ¶ÿ§ÿ¤ÿ²ÿ²ÿ¸ÿ»ÿ­ÿ­ÿºÿ²ÿ®ÿÀÿ±ÿµÿÉÿ¤ÿ¬ÿ³ÿÿ©ÿ¶ÿÿµÿ¸ÿ¦ÿ¬ÿ²ÿµÿ­ÿ²ÿ§ÿ¦ÿ±ÿ­ÿ£ÿ¨ÿ¯ÿ¬ÿ±ÿ´ÿ¬ÿ³ÿ±ÿ²ÿ²ÿ¯ÿ¦ÿ®ÿ¦ÿ§ÿÿ¶ÿ°ÿ§ÿ®ÿ¯ÿÿ£ÿ¦ÿ ÿ©ÿ´ÿ­ÿ¯ÿ¶ÿ´ÿ±ÿ¨ÿ«ÿ©ÿ«ÿ®ÿ·ÿ¢ÿ´ÿ­ÿ¢ÿ«ÿ§ÿ®ÿ«ÿ°ÿÿ¦ÿ«ÿ¦ÿ°ÿ«ÿ­ÿ°ÿ¨ÿªÿ£ÿÿ¤ÿ¤ÿ¸ÿ°ÿ®ÿ¶ÿÿ¢ÿÿ½ÿÿ·ÿ¢ÿ¨ÿÿ¢ÿ¦ÿÿÿ§ÿªÿ¬ÿ²ÿ©ÿÿ¡ÿ¢ÿ£ÿÿ©ÿÿÿµÿÿ£ÿ¤ÿÿ¤ÿÿ|ÿÿ¤ÿ§ÿ¦ÿ®ÿ¯ÿ¡ÿÿ¦ÿ³ÿ³ÿ¨ÿ ÿ¯ÿÿ®ÿÿ¬ÿ»ÿÿÿÿÿ¡ÿÿÿ¦ÿ¢ÿÿÿ¡ÿ­ÿ³ÿ§ÿ ÿ¯ÿ¢ÿÿÿ°ÿ¤ÿ°ÿ»ÿÿ¥ÿÿÿ©ÿ±ÿ­ÿ´ÿ¹ÿ³ÿ©ÿÿ«ÿ®ÿ¯ÿ°ÿ ÿ¯ÿªÿÃÿ®ÿ¥ÿ¼ÿ«ÿ¥ÿ¥ÿªÿ¨ÿ©ÿ¬ÿ¦ÿ¡ÿ©ÿ®ÿ¬ÿ¬ÿ»ÿ³ÿ®ÿ¥ÿ©ÿªÿ¶ÿ°ÿ±ÿ»ÿºÿ¼ÿ«ÿ±ÿµÿ±ÿ´ÿ¨ÿ«ÿ«ÿªÿ©ÿªÿ¸ÿ©ÿ¶ÿ®ÿÿ¡ÿ°ÿ¬ÿ¨ÿ²ÿ¯ÿ¦ÿ¨ÿªÿ¤ÿÿÿ ÿ¨ÿ¸ÿ§ÿ½ÿ±ÿÄÿÿ¥ÿ´ÿ­ÿ±ÿ·ÿ¿ÿ²ÿ¨ÿ²ÿ°ÿ·ÿÁÿ¯ÿ¸ÿ©ÿ³ÿ·ÿ¬ÿ¬ÿ¤ÿ§ÿ°ÿ²ÿ®ÿ¬ÿ¬ÿ®ÿ»ÿ¿ÿÿªÿ¼ÿ®ÿÿ¨ÿªÿ±ÿ¼ÿ­ÿ¯ÿ­ÿ®ÿ²ÿ¯ÿ´ÿ´ÿ®ÿµÿ­ÿªÿ¿ÿ«ÿÿ¥ÿ¦ÿªÿ¬ÿ³ÿ²ÿ¬ÿ¹ÿ·ÿ¦ÿ¬ÿ·ÿ³ÿ·ÿ¬ÿ°ÿ¸ÿÂÿ ÿÿÿ¹ÿ²ÿ©ÿ«ÿ§ÿ¤ÿ©ÿ¬ÿ®ÿµÿ§ÿ§ÿ©ÿµÿªÿ¯ÿªÿ±ÿ³ÿ°ÿ¹ÿ²ÿÿÿÿÿ¤ÿ¬ÿ¤ÿ°ÿ¯ÿ®ÿªÿ¸ÿ±ÿµÿ«ÿ¤ÿ¤ÿ²ÿ¿ÿ·ÿªÿ¡ÿ¬ÿ¥ÿ¼ÿ¼ÿ®ÿºÿ«ÿµÿ²ÿ¦ÿ°ÿÂÿ¿ÿ¶ÿºÿµÿªÿµÿ±ÿ·ÿµÿ¬ÿ§ÿ¤ÿ§ÿ¥ÿ¡ÿ©ÿ®ÿ«ÿ­ÿ¯ÿ±ÿÿ¤ÿµÿ¸ÿÂÿÁÿ¾ÿ¶ÿ¯ÿ¥ÿÿÿµÿÃÿ¶ÿ¼ÿ¥ÿ°ÿÄÿ¸ÿ¶ÿ³ÿ¨ÿ¨ÿ¯ÿ­ÿ­ÿ¯ÿ§ÿ³ÿ´ÿÿ£ÿµÿ±ÿ­ÿ°ÿ®ÿ­ÿ³ÿ´ÿ«ÿ©ÿ²ÿ²ÿ¼ÿ©ÿ°ÿ±ÿ°ÿ¶ÿ·ÿ¬ÿ¢ÿÿ©ÿ·ÿ§ÿ¥ÿ³ÿÿ­ÿ·ÿµÿ¼ÿ²ÿ®ÿ·ÿ¹ÿ¯ÿ¬ÿ·ÿ­ÿ¤ÿ®ÿ©ÿ¤ÿ¯ÿ¦ÿªÿ¨ÿ©ÿ´ÿ·ÿ¯ÿ®ÿ¨ÿºÿ²ÿ°ÿ³ÿ´ÿÁÿ´ÿ¦ÿ²ÿ¹ÿ¼ÿ¾ÿ¢ÿ§ÿ§ÿ£ÿ­ÿ¯ÿ³ÿ­ÿ±ÿ´ÿ´ÿ±ÿ¥ÿ¥ÿ¬ÿÿ¦ÿ¦ÿ¯ÿÿÿ¬ÿµÿ²ÿ¬ÿ®ÿ½ÿ³ÿ¯ÿ¼ÿ¦ÿ«ÿ©ÿªÿ·ÿ¹ÿ¯ÿ®ÿ¶ÿ´ÿ«ÿ¯ÿªÿµÿÿ¢ÿ§ÿ®ÿ³ÿµÿ¶ÿ²ÿ¯ÿ°ÿÿ°ÿÂÿ¡ÿªÿ­ÿ¤ÿ§ÿªÿ§ÿ²ÿ«ÿ ÿ¤ÿªÿ®ÿÿÿ®ÿ»ÿ¸ÿ±ÿ´ÿ±ÿ¼ÿÿ¬ÿ¨ÿ¯ÿ¬ÿ«ÿ®ÿ°ÿ«ÿ¦ÿ©ÿ­ÿ³ÿ§ÿÿ­ÿ·ÿ½ÿ¸ÿ³ÿ¬ÿÿ¨ÿ­ÿ°ÿ­ÿ­ÿ®ÿµÿ²ÿ¯ÿ°ÿ¬ÿ¨ÿ¬ÿÃÿ¥ÿµÿ¤ÿ¶ÿ©ÿ¯ÿ»ÿ±ÿ¢ÿÿ£ÿÿ¿ÿ¬ÿ¼ÿ¶ÿ¦ÿ¨ÿ°ÿ²ÿ´ÿ¦ÿ²ÿ¯ÿªÿ³ÿ§ÿ¥ÿ±ÿµÿ²ÿºÿ¾ÿºÿ·ÿ¯ÿ±ÿ£ÿ¦ÿ´ÿºÿµÿ®ÿ¯ÿÆÿ¨ÿ´ÿ°ÿªÿ°ÿ´ÿ®ÿªÿµÿÂÿ³ÿ°ÿÉÿ§ÿ°ÿµÿ°ÿ­ÿªÿ¯ÿ¨ÿÄÿ³ÿ«ÿ¨ÿ¥ÿªÿ¯ÿ­ÿ²ÿ°ÿ¯ÿ¥ÿ«ÿ´ÿ¬ÿ­ÿ­ÿ¥ÿ§ÿµÿ¯ÿ¥ÿ­ÿªÿ©ÿ¼ÿ¼ÿ¯ÿ°ÿ°ÿ¦ÿ¤ÿ©ÿªÿ¥ÿ¤ÿ­ÿ°ÿ¨ÿ­ÿ¹ÿ­ÿ©ÿ°ÿ®ÿ¥ÿ¦ÿ§ÿ¥ÿ¯ÿ²ÿ«ÿ°ÿ¥ÿ³ÿ¬ÿ¢ÿ¨ÿ¯ÿ°ÿ²ÿ§ÿÿ¤ÿ²ÿµÿ¯ÿ«ÿ³ÿ»ÿµÿµÿ®ÿ§ÿ°ÿ±ÿªÿ§ÿªÿ­ÿ ÿ²ÿ£ÿ°ÿ®ÿ¬ÿ¶ÿÂÿ½ÿ©ÿªÿ¤ÿ®ÿ¨ÿ¨ÿ©ÿ¨ÿ¯ÿ«ÿ¤ÿ¾ÿ¹ÿ¯ÿ´ÿ©ÿªÿ¹ÿÿÿ³ÿÿ®ÿ¬ÿ©ÿ¬ÿ®ÿ­ÿ«ÿ¬ÿ¥ÿªÿ°ÿ±ÿ­ÿªÿ¬ÿ©ÿ¨ÿ­ÿ­ÿ®ÿ¹ÿ¼ÿ°ÿ§ÿ§ÿÿ¡ÿ§ÿ­ÿ«ÿ¬ÿ¯ÿ­ÿ©ÿ´ÿ¦ÿ±ÿ«ÿªÿ¢ÿ¤ÿ©ÿ®ÿ¶ÿ§ÿÿÿ°ÿ©ÿ£ÿ¢ÿ©ÿªÿÿ¢ÿÿÿÿÿ¥ÿÿÿÿ£ÿ¸ÿ¬ÿÿ¢ÿ§ÿÿÿÿÿ¢ÿÿ°ÿÿ®ÿ­ÿ²ÿ³ÿ­ÿ³ÿ¯ÿ³ÿÿÿ«ÿ¬ÿ¤ÿ®ÿµÿ­ÿÂÿ©ÿºÿ¼ÿ»ÿ²ÿ³ÿµÿµÿµÿ¶ÿ»ÿ­ÿ¶ÿµÿ´ÿ¬ÿ¥ÿ´ÿÁÿ²ÿ¹ÿ«ÿ¦ÿ±ÿ¶ÿ±ÿ³ÿºÿ¶ÿ©ÿ¬ÿÿÿ°ÿºÿ¹ÿºÿ¸ÿ¬ÿ¥ÿµÿÀÿÆÿ³ÿ¬ÿ­ÿ­ÿ³ÿ±ÿ­ÿµÿ·ÿµÿ¶ÿ®ÿ´ÿ¼ÿ¸ÿµÿ¶ÿ°ÿ­ÿÀÿ±ÿÿµÿ¢ÿ¤ÿ²ÿµÿ®ÿ±ÿ¼ÿ¹ÿ¼ÿ±ÿªÿ­ÿ·ÿ²ÿ¯ÿ¨ÿ¡ÿ«ÿ¸ÿµÿµÿ¬ÿ«ÿ¶ÿ­ÿ³ÿ²ÿ´ÿ¾ÿ¶ÿ«ÿ¸ÿ³ÿ¶ÿ´ÿ¬ÿ¬ÿ«ÿ¬ÿ­ÿ°ÿµÿµÿ³ÿ¶ÿÿÿ¦ÿ©ÿ¤ÿªÿ¸ÿ¼ÿ¯ÿÿ§ÿ¨ÿ¬ÿ°ÿµÿ·ÿ°ÿ¬ÿªÿ ÿ¢ÿ²ÿ´ÿÃÿ¾ÿ²ÿ§ÿ¡ÿ¨ÿ¯ÿ¨ÿ«ÿÀÿ³ÿ´ÿ³ÿµÿ¶ÿªÿ°ÿµÿºÿÁÿ¾ÿµÿ¶ÿ¯ÿ¬ÿÿ©ÿ¼ÿºÿµÿ­ÿ«ÿµÿ¶ÿªÿ·ÿ©ÿ¹ÿ¶ÿ¹ÿÆÿ±ÿªÿ¯ÿ²ÿ¶ÿ²ÿªÿªÿ°ÿ¹ÿÇÿ¾ÿ°ÿºÿ¼ÿ¼ÿ·ÿ¯ÿ¶ÿ§ÿ°ÿ­ÿ§ÿ·ÿ±ÿ´ÿ¬ÿ¯ÿ¶ÿ±ÿ­ÿ²ÿ±ÿ°ÿ¯ÿ²ÿ±ÿÃÿ¿ÿ¯ÿ¬ÿ«ÿµÿ¹ÿ¨ÿ³ÿ¶ÿ«ÿ¯ÿ¸ÿ¤ÿ­ÿªÿ«ÿ°ÿ²ÿ²ÿ´ÿ®ÿ©ÿºÿªÿ¾ÿ­ÿÀÿ·ÿ«ÿ´ÿ»ÿ½ÿÃÿ¾ÿªÿ´ÿµÿ°ÿ©ÿ³ÿÀÿ­ÿµÿ½ÿµÿµÿµÿ°ÿ¯ÿ¨ÿ§ÿ«ÿºÿ±ÿ ÿºÿ¶ÿ¿ÿ½ÿªÿ¥ÿ±ÿµÿ¯ÿªÿ¦ÿ¬ÿ¨ÿ¹ÿ¹ÿÂÿ´ÿ°ÿ¯ÿ°ÿªÿ¤ÿ±ÿºÿ³ÿ´ÿ£ÿ»ÿ¬ÿ¢ÿªÿÿ§ÿ­ÿ¥ÿªÿ®ÿ¬ÿ°ÿ³ÿÁÿÃÿ¦ÿ°ÿµÿÁÿ¿ÿµÿ¹ÿ±ÿ¦ÿ¨ÿ®ÿ«ÿ¡ÿ£ÿªÿ·ÿ®ÿÿ¤ÿ¸ÿ§ÿ­ÿ°ÿ«ÿ®ÿ°ÿªÿ¯ÿ¾ÿ¿ÿ¨ÿ¬ÿ³ÿªÿÿ°ÿ²ÿµÿ·ÿ°ÿªÿ©ÿ¬ÿ±ÿ°ÿ¬ÿÀÿ½ÿ»ÿ¿ÿ¬ÿ«ÿ¨ÿ¾ÿ¾ÿÃÿ»ÿ­ÿªÿ°ÿ¶ÿµÿ¬ÿ¡ÿ¬ÿ§ÿ³ÿ·ÿ¯ÿ®ÿ²ÿ«ÿ²ÿ·ÿ¶ÿ°ÿ¦ÿ§ÿ©ÿ½ÿ±ÿ«ÿ§ÿºÿ·ÿ´ÿ©ÿ¹ÿ»ÿ¼ÿ³ÿ´ÿ­ÿ¡ÿ¨ÿ±ÿµÿ®ÿ­ÿ¦ÿ­ÿµÿ«ÿ®ÿ¹ÿ´ÿ²ÿ¬ÿ±ÿµÿ¶ÿ·ÿ³ÿ´ÿ®ÿ²ÿ©ÿ³ÿ¬ÿÊÿ¿ÿ¼ÿ­ÿ°ÿ±ÿ¹ÿ¯ÿ¤ÿ¦ÿ©ÿ«ÿ´ÿºÿ³ÿªÿ¬ÿ§ÿ¤ÿ«ÿ¢ÿ¬ÿ¸ÿ­ÿÿ¯ÿ¶ÿªÿ¥ÿ®ÿªÿÿ«ÿ¸ÿ¨ÿ¼ÿ±ÿ¡ÿ·ÿªÿ©ÿ·ÿªÿ«ÿ«ÿªÿ¦ÿ¡ÿ¢ÿ¦ÿ°ÿ¶ÿ¦ÿ´ÿ·ÿÂÿ¸ÿªÿ²ÿ¦ÿ¦ÿªÿµÿ²ÿ¬ÿ¯ÿ·ÿºÿ±ÿ¤ÿÿ«ÿ½ÿ­ÿ·ÿ«ÿ ÿÿÀÿ ÿ¥ÿ¨ÿÿ®ÿ³ÿ©ÿ¨ÿ¯ÿ«ÿ¢ÿ©ÿ³ÿ«ÿ¦ÿ©ÿ§ÿ²ÿ¸ÿÿ¬ÿªÿÿ¢ÿ¬ÿÿ®ÿ°ÿ»ÿÀÿ¯ÿªÿ°ÿ¯ÿ¤ÿ ÿ¬ÿ¡ÿ¡ÿ¬ÿ¹ÿ³ÿ£ÿÿ£ÿ©ÿÿ¥ÿ¶ÿ²ÿ¯ÿ§ÿ£ÿ£ÿ¤ÿ¦ÿ©ÿ©ÿ©ÿ¯ÿÿÿ©ÿ²ÿ§ÿ³ÿ¨ÿ¯ÿÿ¹ÿÿÿÿÿªÿªÿ¦ÿªÿ©ÿ¬ÿ«ÿ¦ÿ©ÿÿÿ¥ÿ¦ÿ¨ÿµÿ«ÿ®ÿ«ÿ¯ÿ¤ÿ­ÿªÿ¡ÿµÿ®ÿ®ÿ´ÿ¯ÿ§ÿ¤ÿ­ÿµÿ±ÿªÿÿ¬ÿÇÿ°ÿ³ÿ³ÿºÿ°ÿ´ÿ§ÿ´ÿÿÿ§ÿÿÿ«ÿ°ÿ·ÿ¶ÿ´ÿ²ÿ¨ÿ¯ÿ´ÿ¶ÿ¶ÿ¬ÿªÿ©ÿ«ÿ²ÿ¹ÿ¦ÿ£ÿ­ÿ®ÿ±ÿ¡ÿ¿ÿÅÿµÿ¯ÿ©ÿªÿ«ÿ¬ÿ¬ÿ¬ÿµÿªÿ¥ÿÿ ÿ¢ÿ¯ÿ­ÿ³ÿ·ÿ·ÿ¦ÿ¯ÿ¯ÿ²ÿ®ÿµÿ·ÿ¾ÿ³ÿ¥ÿ£ÿ­ÿ¶ÿ²ÿ­ÿ´ÿ±ÿ¯ÿ²ÿ°ÿ³ÿ±ÿ¨ÿÿ¬ÿ·ÿÿ¬ÿ¯ÿ³ÿ±ÿ³ÿ§ÿµÿÿÿ¨ÿºÿ¹ÿ«ÿ­ÿ´ÿ»ÿÆÿ¾ÿ°ÿ±ÿ­ÿ¬ÿ´ÿ½ÿ°ÿ¥ÿ«ÿ®ÿ ÿ·ÿ¥ÿ§ÿºÿµÿ©ÿ­ÿ¬ÿ¢ÿ¬ÿ¨ÿÿÿ§ÿ®ÿ³ÿ±ÿ¨ÿ«ÿ±ÿ±ÿ¦ÿ¿ÿ½ÿªÿµÿ¦ÿÃÿ´ÿªÿ°ÿ¿ÿ¡ÿªÿ½ÿ®ÿ¢ÿ«ÿ±ÿ¯ÿ­ÿ£ÿ¤ÿ¦ÿ¢ÿ¨ÿ«ÿ©ÿ²ÿ¶ÿ¨ÿ¤ÿ¶ÿ¯ÿ´ÿ±ÿ±ÿ¶ÿ¯ÿ°ÿÀÿ°ÿ·ÿ·ÿ¥ÿ¹ÿ¢ÿ§ÿÿ¨ÿ®ÿ·ÿµÿµÿ±ÿ¨ÿ¯ÿ·ÿ°ÿ®ÿ°ÿ³ÿ¹ÿ²ÿ¯ÿ·ÿ»ÿºÿ¼ÿªÿ¸ÿ¼ÿ­ÿ¥ÿ¯ÿ¯ÿ¶ÿ¨ÿ´ÿ³ÿ«ÿ¸ÿ³ÿ¤ÿ¤ÿ¨ÿªÿ¹ÿ¤ÿ¦ÿ¹ÿºÿ¬ÿ¥ÿ¨ÿ¥ÿ¦ÿµÿ¹ÿ­ÿ«ÿ¯ÿ¥ÿ¤ÿ­ÿ«ÿ¨ÿ¡ÿ°ÿ´ÿªÿ¢ÿ¿ÿ¯ÿ¬ÿÿ©ÿ¬ÿÃÿ£ÿ©ÿ¼ÿ¿ÿ«ÿ²ÿÀÿ´ÿÿ¨ÿ¸ÿ¶ÿ­ÿªÿªÿ¶ÿÁÿ¹ÿºÿ»ÿ²ÿ°ÿ²ÿ°ÿ§ÿÿ§ÿµÿªÿ±ÿ§ÿ®ÿ·ÿ¾ÿ­ÿ¬ÿÿ§ÿºÿ±ÿ ÿ±ÿ¶ÿ®ÿªÿ©ÿ¬ÿÿ¤ÿ¤ÿÿ¤ÿ«ÿ¢ÿ ÿ®ÿªÿ¯ÿ´ÿ§ÿ­ÿ¸ÿ³ÿ©ÿ§ÿ¬ÿµÿ³ÿ´ÿ³ÿ¸ÿ¥ÿ±ÿ¨ÿ¨ÿ¬ÿ±ÿ¯ÿ±ÿ­ÿÿÿ§ÿ­ÿ§ÿ°ÿ·ÿ·ÿ¼ÿºÿ²ÿ°ÿ­ÿ¦ÿ¬ÿ¶ÿ³ÿ¤ÿÿ§ÿªÿ¯ÿ¬ÿªÿªÿ¨ÿÅÿ³ÿ¬ÿ®ÿ¤ÿÿ±ÿ¼ÿ²ÿ¦ÿÿ¡ÿ­ÿ±ÿ¾ÿºÿ»ÿ»ÿªÿ±ÿ¬ÿ²ÿ¯ÿ²ÿ¬ÿ¬ÿ±ÿ°ÿµÿµÿ©ÿ­ÿ³ÿ­ÿ©ÿ¬ÿµÿ³ÿ­ÿ¥ÿÿ°ÿ·ÿ³ÿ±ÿ¬ÿ¯ÿ±ÿ·ÿ¨ÿ¶ÿ½ÿ¶ÿ°ÿ­ÿ¸ÿÿ©ÿ´ÿ²ÿ¼ÿ¯ÿ­ÿ¹ÿ«ÿ¨ÿ¢ÿ­ÿÅÿ¥ÿ©ÿ·ÿ°ÿ©ÿ¨ÿ­ÿ¤ÿ¤ÿ³ÿ¸ÿ±ÿ²ÿµÿ§ÿ¤ÿ±ÿ¦ÿÿ«ÿ©ÿ¯ÿ¯ÿ¢ÿ³ÿ¸ÿÀÿ¦ÿ¶ÿ³ÿ»ÿªÿ¿ÿÂÿ¯ÿÿ½ÿ·ÿ°ÿ¶ÿ­ÿ¼ÿ¨ÿ±ÿ¼ÿ¯ÿ¨ÿ°ÿ¨ÿ¤ÿ­ÿ³ÿ¿ÿ¼ÿ¹ÿÀÿ¥ÿ°ÿ»ÿ¯ÿ²ÿ²ÿ´ÿµÿ¶ÿ³ÿ«ÿ¨ÿ§ÿ°ÿ©ÿ¬ÿ¸ÿ·ÿ¨ÿ®ÿ¦ÿ´ÿÿ³ÿµÿ´ÿ¶ÿ«ÿ¯ÿ®ÿ®ÿ±ÿ´ÿ±ÿ³ÿ«ÿ§ÿ©ÿ´ÿ±ÿ©ÿ¤ÿ¬ÿ¬ÿ©ÿ§ÿ«ÿ´ÿ¹ÿºÿ³ÿ¬ÿ¯ÿ¬ÿ«ÿ¯ÿ°ÿ¬ÿ©ÿ­ÿ²ÿ°ÿ±ÿ´ÿ©ÿ¤ÿ®ÿ°ÿ¬ÿ»ÿ­ÿ¯ÿ®ÿ©ÿ©ÿ´ÿ¬ÿ©ÿ¥ÿ¶ÿ³ÿ¯ÿ¤ÿªÿ¤ÿÿ®ÿ³ÿ¯ÿ ÿÂÿ¼ÿ°ÿ¶ÿ¶ÿ¨ÿ³ÿ²ÿ¥ÿ¥ÿ±ÿ­ÿ¤ÿ¦ÿµÿ±ÿ§ÿ¥ÿ¡ÿ¦ÿ¶ÿ³ÿ©ÿ®ÿ«ÿ©ÿ§ÿ¤ÿ¤ÿÿÿ¤ÿ²ÿ­ÿ§ÿ©ÿ±ÿ¸ÿ§ÿ¯ÿ£ÿ¬ÿ¥ÿ²ÿÿ°ÿ®ÿ¿ÿ²ÿ£ÿÿ ÿªÿÿ«ÿªÿ¶ÿ»ÿÀÿ·ÿ´ÿ¯ÿ°ÿ¬ÿ«ÿªÿ²ÿ²ÿ±ÿµÿ°ÿ§ÿ°ÿ¹ÿ¯ÿ­ÿ¨ÿ¥ÿ¯ÿ°ÿ¼ÿ²ÿ¬ÿ¯ÿ®ÿ¸ÿ´ÿ¹ÿ©ÿ³ÿ´ÿ­ÿªÿ¥ÿ§ÿ°ÿ«ÿ£ÿ¯ÿ®ÿªÿ·ÿ»ÿµÿµÿÿ¢ÿ¤ÿ¡ÿ²ÿ¯ÿ·ÿ°ÿ·ÿ´ÿ²ÿÿÿ§ÿ¦ÿ«ÿ«ÿ¦ÿ°ÿ®ÿªÿ´ÿ´ÿ°ÿ®ÿ«ÿ¦ÿ§ÿ¦ÿ ÿ ÿÿ§ÿ¬ÿ¢ÿªÿ¤ÿªÿ¡ÿ¡ÿ§ÿÿ«ÿ¨ÿ ÿ¦ÿÿ¤ÿ´ÿ¨ÿ¹ÿ®ÿ®ÿ¹ÿ¡ÿ¦ÿ¼ÿ®ÿ¥ÿ°ÿ©ÿ¯ÿªÿ¤ÿ¢ÿµÿ£ÿ¨ÿ­ÿ¢ÿ¯ÿ³ÿ¤ÿªÿ¹ÿ¯ÿ«ÿ¢ÿ¥ÿ²ÿ³ÿ·ÿªÿ¦ÿ­ÿ­ÿ­ÿ¦ÿ¬ÿ°ÿ¯ÿ¢ÿµÿ®ÿÿ©ÿ«ÿ¬ÿ§ÿµÿ°ÿ®ÿ­ÿ¦ÿ«ÿÿ·ÿ­ÿ¥ÿ¬ÿ¸ÿ°ÿ ÿÿ¤ÿ¥ÿ¨ÿ´ÿ¶ÿÅÿ²ÿ³ÿµÿ²ÿ²ÿ±ÿ´ÿ°ÿ­ÿ¥ÿ¥ÿ«ÿ«ÿ¨ÿ¤ÿ¥ÿ°ÿ¼ÿ°ÿ²ÿ®ÿ¬ÿ¦ÿªÿ°ÿ¬ÿ¶ÿºÿµÿ¨ÿªÿ­ÿ·ÿÅÿ«ÿ¯ÿ­ÿ­ÿÿ¸ÿ©ÿ°ÿ¹ÿ¦ÿÿ¶ÿ°ÿÂÿµÿ·ÿ±ÿ´ÿ¯ÿ¯ÿ­ÿ®ÿ²ÿ³ÿ¯ÿ·ÿ¶ÿªÿ¨ÿ£ÿ¡ÿ­ÿ©ÿ ÿ©ÿ²ÿ½ÿºÿ·ÿ³ÿ®ÿ¨ÿ©ÿÁÿ¦ÿ±ÿ£ÿ¦ÿ¸ÿÀÿ¡ÿ·ÿ³ÿ»ÿ¯ÿ·ÿ¯ÿÿ´ÿ¬ÿªÿ´ÿ°ÿ»ÿ´ÿ¡ÿ¬ÿ°ÿ³ÿ¯ÿªÿ«ÿ®ÿ¬ÿµÿ½ÿ»ÿ·ÿ¯ÿ§ÿ°ÿ¹ÿ³ÿ¬ÿ«ÿ£ÿÿÿ¤ÿÿ±ÿ³ÿ®ÿ«ÿ³ÿ´ÿ°ÿ²ÿ«ÿ¤ÿËÿ´ÿ¢ÿ¬ÿ¬ÿªÿ¬ÿªÿ¦ÿÌÿ²ÿÃÿºÿ²ÿ¨ÿ¹ÿ¸ÿ­ÿ·ÿ«ÿ¨ÿ±ÿ°ÿ«ÿ±ÿ±ÿ¬ÿ±ÿ³ÿ§ÿ¦ÿ·ÿ¯ÿ¤ÿ¨ÿ©ÿ»ÿ¶ÿ³ÿ°ÿ½ÿ³ÿ»ÿ»ÿÿ ÿ«ÿ§ÿ³ÿÃÿÅÿ´ÿ¥ÿ°ÿÁÿ¯ÿ¬ÿºÿ¨ÿ¥ÿµÿµÿ»ÿ°ÿ¥ÿ³ÿºÿ¬ÿ¥ÿ©ÿªÿªÿ¯ÿ ÿÿ¶ÿ·ÿ´ÿ¦ÿÿ¦ÿ¯ÿªÿªÿ§ÿ¦ÿÃÿ®ÿ®ÿ¬ÿ«ÿ²ÿ¨ÿ³ÿ´ÿ ÿ©ÿªÿ§ÿ«ÿ²ÿ¹ÿµÿ¯ÿªÿ¡ÿ±ÿ¶ÿ­ÿ«ÿ­ÿ¥ÿ£ÿ¨ÿÿ¢ÿ³ÿ¸ÿ°ÿ§ÿºÿ§ÿ­ÿ±ÿ¬ÿ¹ÿ¯ÿ¦ÿ²ÿÿ¯ÿ·ÿÿ¥ÿ°ÿ¸ÿ²ÿ²ÿ²ÿ¬ÿ·ÿ¾ÿ·ÿ ÿ¤ÿ°ÿ¬ÿ©ÿ¯ÿ«ÿ«ÿ®ÿ¯ÿ´ÿ¬ÿ¤ÿ¤ÿ®ÿ²ÿ±ÿ·ÿ©ÿ²ÿ±ÿ¸ÿ¹ÿÿ°ÿ¨ÿ®ÿ¢ÿ­ÿ¨ÿ¨ÿ­ÿ®ÿ¬ÿ±ÿ³ÿ­ÿ¬ÿµÿ±ÿ­ÿ±ÿ¶ÿ¼ÿ»ÿ¤ÿ¡ÿ±ÿ³ÿ½ÿ´ÿ¨ÿ­ÿ²ÿ¬ÿ£ÿ¡ÿ§ÿ°ÿ³ÿ±ÿ³ÿ¶ÿ·ÿ­ÿ³ÿ¬ÿ«ÿ¨ÿÿªÿ¹ÿ¬ÿ¯ÿ©ÿ®ÿ¹ÿ²ÿ¸ÿÀÿ³ÿ¬ÿ©ÿ¡ÿ§ÿ¶ÿ¹ÿ¯ÿ½ÿ·ÿ¯ÿ¬ÿ­ÿÿ¨ÿÿ¯ÿ¢ÿ¬ÿÂÿ³ÿ½ÿ«ÿ«ÿ²ÿ°ÿ£ÿ¯ÿ´ÿ¢ÿ¢ÿ®ÿ®ÿ©ÿ²ÿ²ÿ¢ÿªÿ¡ÿÿ®ÿ£ÿºÿ¸ÿ¢ÿ´ÿºÿªÿ¨ÿ®ÿ²ÿ¸ÿ ÿ§ÿ­ÿ¡ÿ¹ÿÉÿÀÿ±ÿ³ÿµÿ³ÿ©ÿ¢ÿ¥ÿ¡ÿÿ§ÿ¸ÿµÿ¨ÿ²ÿ­ÿ¶ÿ¸ÿ°ÿºÿ¡ÿÿ¸ÿ­ÿ±ÿ·ÿÂÿÂÿ·ÿ¦ÿ©ÿ§ÿ©ÿ©ÿºÿ®ÿÿÿ¶ÿ®ÿÿ¤ÿ¬ÿ¥ÿ¤ÿ®ÿÿ«ÿ¹ÿÂÿ«ÿÿºÿ·ÿ®ÿ©ÿÿ¦ÿ¥ÿÿ ÿ¤ÿÿ ÿ­ÿ³ÿ®ÿ±ÿ¹ÿ¹ÿ´ÿ­ÿ§ÿ©ÿ­ÿ³ÿµÿ¬ÿµÿ»ÿ­ÿ¯ÿÿ³ÿ±ÿ¯ÿ§ÿ¡ÿ¢ÿ¼ÿ¿ÿ®ÿ­ÿ¬ÿ¨ÿªÿªÿªÿ¥ÿ²ÿ®ÿ¾ÿµÿ°ÿ²ÿ¦ÿ¢ÿ«ÿ´ÿªÿ°ÿ¦ÿ ÿ§ÿ¬ÿ³ÿ¦ÿ§ÿ­ÿ¨ÿ¤ÿÿÿÿÿÿÿ°ÿ¦ÿ¡ÿÿ´ÿ¬ÿÿÿ°ÿªÿ¤ÿ­ÿ²ÿÿÿ£ÿ¥ÿ³ÿ¸ÿ¥ÿ¤ÿ©ÿÿ­ÿ§ÿ¡ÿÿÿ­ÿÿÿÿÿÿÿÿ¡ÿ ÿ¢ÿ«ÿ°ÿ¬ÿÿÿ¯ÿ¨ÿÿ«ÿ·ÿ­ÿ¤ÿ¯ÿ«ÿµÿªÿ¥ÿ¨ÿ®ÿ©ÿ ÿ¤ÿ¥ÿ£ÿ¨ÿ ÿÿ¨ÿ«ÿ¬ÿ¨ÿÿ¨ÿÿÿ¥ÿ£ÿ¦ÿ©ÿªÿ¤ÿ²ÿ­ÿ±ÿ¸ÿÿÿ¥ÿ¥ÿÿ¤ÿ°ÿ£ÿ£ÿ¨ÿ®ÿ«ÿ­ÿ»ÿÂÿ¯ÿ³ÿ¯ÿ¯ÿ ÿ¢ÿ§ÿ£ÿ¤ÿ«ÿªÿ¤ÿ¦ÿªÿ°ÿ¹ÿ·ÿµÿ¡ÿ¦ÿ«ÿ®ÿ­ÿ£ÿ¸ÿ©ÿ©ÿ±ÿ¿ÿµÿ­ÿ·ÿ´ÿ°ÿ³ÿ£ÿ«ÿ²ÿ¶ÿÇÿ­ÿµÿ¢ÿÿÿ«ÿ¬ÿ®ÿ³ÿ¨ÿ¡ÿ¨ÿ«ÿªÿ¯ÿ¨ÿÿ£ÿ±ÿ¨ÿ»ÿ¶ÿ®ÿªÿ±ÿ¹ÿµÿ®ÿ´ÿ³ÿ¬ÿ°ÿ²ÿ¨ÿ©ÿ¯ÿ¯ÿ«ÿªÿ´ÿ±ÿªÿµÿ©ÿ´ÿ¸ÿµÿµÿ®ÿ¨ÿªÿ´ÿ¶ÿ¨ÿ¹ÿ¶ÿÿ±ÿÁÿ¤ÿ§ÿ±ÿ¯ÿ©ÿ«ÿ·ÿ³ÿ«ÿ±ÿ²ÿ±ÿ»ÿºÿ½ÿ´ÿ­ÿ­ÿ§ÿ ÿ¯ÿÂÿÉÿ¼ÿ­ÿªÿ¢ÿ£ÿ±ÿ¯ÿ©ÿ·ÿ«ÿ®ÿ¿ÿ½ÿÿ²ÿÿ­ÿ¯ÿ¯ÿ®ÿ©ÿªÿ¯ÿ«ÿ¬ÿ·ÿ¨ÿ³ÿ²ÿµÿÿ¸ÿ¤ÿ­ÿ¸ÿ¯ÿ»ÿ®ÿ®ÿ´ÿ§ÿ³ÿ¸ÿ«ÿ¶ÿÿÿ­ÿ®ÿ´ÿ¸ÿ°ÿ®ÿ¥ÿ¤ÿ¬ÿ¯ÿ®ÿ°ÿ±ÿ´ÿªÿ²ÿ ÿ³ÿ«ÿ©ÿ¦ÿµÿ¬ÿ¥ÿ«ÿ·ÿ¹ÿ¸ÿÂÿ¯ÿ½ÿ¶ÿ´ÿ®ÿ¦ÿ¯ÿ«ÿ»ÿªÿ£ÿ¬ÿ®ÿ³ÿ¼ÿ³ÿ¤ÿÿ¯ÿ±ÿ²ÿ¹ÿ¼ÿ°ÿµÿ¾ÿ³ÿ¨ÿ¨ÿ§ÿ§ÿÿ¬ÿÿ§ÿ°ÿ©ÿ¶ÿ¹ÿ©ÿ©ÿ¬ÿ¨ÿ§ÿ­ÿ´ÿ¶ÿ©ÿ¨ÿ¬ÿ¥ÿ¢ÿÿ§ÿºÿ»ÿ¹ÿ´ÿ¬ÿµÿºÿ¦ÿ®ÿ²ÿÿ«ÿ±ÿµÿ´ÿ¯ÿ¬ÿ«ÿ³ÿ¸ÿ§ÿ¥ÿ«ÿ³ÿ«ÿ°ÿ¨ÿ´ÿ¾ÿµÿ ÿ ÿ°ÿµÿ·ÿ¸ÿ¯ÿºÿ¯ÿµÿ·ÿ¸ÿ®ÿ¦ÿ¬ÿ´ÿ®ÿ«ÿµÿ®ÿ¿ÿ¶ÿµÿ¥ÿÿ¥ÿ»ÿÂÿ¶ÿ±ÿ½ÿ¼ÿ®ÿ´ÿ¨ÿ­ÿªÿ¥ÿ«ÿ¯ÿ±ÿ±ÿ¶ÿ³ÿ©ÿ«ÿ«ÿ¦ÿ¦ÿ¦ÿÀÿ°ÿ¬ÿ´ÿ²ÿ¥ÿ¤ÿ§ÿ£ÿ¶ÿªÿµÿÿ£ÿ¤ÿ³ÿ¾ÿ¹ÿ°ÿ¯ÿ³ÿ±ÿ¯ÿµÿ·ÿ¦ÿ¢ÿ«ÿ¦ÿ¢ÿ«ÿ­ÿ¤ÿ¢ÿ«ÿ´ÿªÿ¤ÿ±ÿÿ¡ÿ°ÿ«ÿ§ÿ¨ÿ°ÿ·ÿ·ÿ¬ÿÀÿ¬ÿ¹ÿ­ÿ³ÿ·ÿµÿ§ÿ¡ÿ³ÿ¸ÿ³ÿ ÿ ÿ¤ÿ¨ÿ¦ÿ®ÿ½ÿ¸ÿ«ÿ©ÿ®ÿ²ÿ³ÿ¹ÿ§ÿ±ÿ«ÿ¥ÿ²ÿ¼ÿ½ÿ½ÿ¡ÿ¢ÿÇÿ¶ÿ´ÿºÿ½ÿµÿ±ÿ«ÿ¢ÿ¡ÿ­ÿ»ÿ¯ÿ´ÿ®ÿ¸ÿ«ÿ«ÿ§ÿ¥ÿ²ÿ¼ÿ¹ÿ³ÿµÿ­ÿ«ÿ¶ÿ·ÿ­ÿ°ÿ¼ÿ¶ÿ¢ÿºÿµÿ¯ÿ´ÿ±ÿ¯ÿ¦ÿ¦ÿ­ÿªÿ§ÿÿ»ÿ©ÿ©ÿ¦ÿ¦ÿ¬ÿ®ÿ¬ÿ­ÿ¯ÿ¸ÿÿ¾ÿ¸ÿºÿ®ÿ­ÿ²ÿ©ÿÿ¢ÿ«ÿÿÿÿ°ÿÿ¤ÿµÿ°ÿ«ÿ§ÿÉÿ¹ÿ¨ÿªÿ£ÿªÿ¯ÿ²ÿ³ÿ£ÿ«ÿ¦ÿ¤ÿ­ÿ§ÿ¨ÿ«ÿ¥ÿ¤ÿ´ÿ²ÿ§ÿ¿ÿ·ÿªÿ·ÿ·ÿ°ÿ°ÿ±ÿ¯ÿÿ­ÿ ÿÿ¯ÿ¨ÿÿ£ÿ®ÿÄÿ¨ÿÿ¨ÿ®ÿ¥ÿ¦ÿ¨ÿ«ÿ²ÿ«ÿ¶ÿ±ÿ©ÿ°ÿªÿ¨ÿ¯ÿ´ÿ°ÿ²ÿªÿÿ°ÿºÿµÿ¯ÿ³ÿ´ÿªÿªÿ¬ÿ«ÿ±ÿ®ÿµÿ­ÿÿ©ÿÀÿÄÿ°ÿ²ÿ­ÿ¦ÿ§ÿ®ÿµÿ³ÿ¥ÿ¢ÿ ÿ©ÿ¥ÿ£ÿ§ÿ°ÿ±ÿ¯ÿ³ÿÂÿ¿ÿ¸ÿ°ÿ©ÿ­ÿ´ÿ¯ÿ«ÿ®ÿÿ²ÿ³ÿ¬ÿ¯ÿ´ÿ®ÿ¸ÿºÿ¦ÿ´ÿ·ÿ±ÿ±ÿ­ÿ¦ÿ±ÿ±ÿ§ÿ¥ÿºÿ¹ÿ¦ÿÿÿÿ¢ÿ°ÿ¯ÿ°ÿ¨ÿ§ÿ¬ÿ¬ÿ­ÿ¸ÿ®ÿÃÿ²ÿªÿ¨ÿ°ÿ¹ÿ´ÿ±ÿ´ÿ£ÿ¶ÿ²ÿ­ÿ³ÿ¯ÿ©ÿ®ÿ£ÿ®ÿÿ¤ÿÿÿÿÿÿÿÿ ÿªÿÿ¤ÿªÿ¥ÿ¢ÿ¦ÿ¦ÿ¡ÿ¥ÿ©ÿ¨ÿ¶ÿ²ÿ­ÿ®ÿªÿ©ÿ¡ÿ£ÿ ÿ¬ÿ·ÿ³ÿ¯ÿ¯ÿ°ÿ­ÿ¯ÿ´ÿ½ÿ¸ÿÁÿ´ÿ°ÿµÿ®ÿ«ÿ²ÿ¿ÿ«ÿÌÿÆÿ¬ÿ®ÿµÿ¯ÿ²ÿ´ÿ¼ÿ·ÿ²ÿ°ÿ°ÿ¬ÿªÿ³ÿ·ÿ¨ÿ¯ÿÿÿªÿªÿÿ«ÿÀÿ¼ÿ¬ÿ¹ÿ±ÿ­ÿµÿ´ÿ»ÿ¸ÿºÿ¸ÿ¬ÿ­ÿµÿ´ÿ¹ÿ°ÿ»ÿ¼ÿ¾ÿ¶ÿ«ÿ¯ÿ·ÿ¼ÿ½ÿ¤ÿ½ÿ¸ÿ­ÿ±ÿµÿ¯ÿ­ÿ·ÿ´ÿ¯ÿ³ÿ¥ÿ¨ÿ³ÿ´ÿ¬ÿ§ÿ£ÿªÿ½ÿÿÿ°ÿ¯ÿ°ÿ¹ÿµÿ­ÿ°ÿ¶ÿ¨ÿªÿºÿ®ÿ¬ÿ·ÿ¬ÿ²ÿ´ÿ´ÿ¿ÿÃÿÈÿÁÿÉÿ®ÿ§ÿ®ÿªÿ«ÿ«ÿ´ÿ¼ÿ¦ÿ¤ÿ¥ÿ´ÿ¨ÿ¦ÿ·ÿ°ÿ¯ÿ²ÿ°ÿ¯ÿªÿ ÿ­ÿµÿ°ÿÌÿ¶ÿÿ¬ÿ²ÿ¨ÿ§ÿ¨ÿ¼ÿ´ÿ¬ÿÇÿ®ÿ­ÿ¬ÿµÿºÿ²ÿ©ÿ¤ÿ°ÿÀÿ½ÿÁÿ»ÿ´ÿ­ÿ©ÿ®ÿ¯ÿ­ÿ´ÿ¹ÿµÿ«ÿ²ÿ°ÿ´ÿ°ÿ¼ÿ­ÿ©ÿ¯ÿ¬ÿªÿ¤ÿ¡ÿ½ÿ¶ÿÀÿÁÿ½ÿ¸ÿµÿ¬ÿ£ÿ¡ÿ¦ÿ´ÿ³ÿ¼ÿ¼ÿªÿ­ÿ³ÿ½ÿ¼ÿ¶ÿ¶ÿ²ÿ¨ÿ©ÿ²ÿ§ÿ°ÿ¢ÿ¶ÿ²ÿªÿ´ÿºÿºÿ¹ÿ´ÿ°ÿ¾ÿ¯ÿ±ÿ¹ÿ­ÿ¦ÿ«ÿ¯ÿ­ÿ¥ÿ¬ÿµÿ°ÿ®ÿ¯ÿ¸ÿÿÄÿ¦ÿÉÿÁÿ°ÿ·ÿ±ÿ£ÿ©ÿ´ÿ·ÿÂÿÀÿ«ÿ±ÿªÿ¸ÿ³ÿ¹ÿ·ÿ­ÿ¯ÿ¯ÿ¦ÿ²ÿ£ÿ¡ÿ¬ÿ´ÿªÿÿ®ÿÄÿ¶ÿ¬ÿ£ÿ§ÿ·ÿ¼ÿºÿ¨ÿ¥ÿ³ÿ¸ÿ¨ÿ¶ÿÂÿÁÿ®ÿ§ÿ¨ÿ¤ÿ©ÿ¸ÿ·ÿ«ÿ¤ÿ¨ÿºÿ¯ÿ¬ÿ´ÿ¬ÿ¢ÿ±ÿµÿ¦ÿÿ¥ÿ´ÿ³ÿ¹ÿÆÿ°ÿ³ÿÀÿÇÿÃÿ®ÿ°ÿ®ÿ¤ÿ¨ÿµÿ²ÿÿªÿ¶ÿÄÿ¬ÿ¸ÿ·ÿ¨ÿ©ÿÿ¢ÿ«ÿ¯ÿ±ÿ«ÿ£ÿ¹ÿ¸ÿ¸ÿ¯ÿ²ÿ²ÿ ÿ³ÿ®ÿ´ÿ¶ÿ«ÿ¤ÿ¤ÿ¨ÿ´ÿ¶ÿ§ÿÁÿµÿºÿÿÿ«ÿ¬ÿ¹ÿ¶ÿ°ÿµÿ¸ÿ±ÿ¦ÿ¦ÿ´ÿªÿ¨ÿ´ÿ­ÿ¼ÿ¬ÿ¹ÿ²ÿ±ÿ¬ÿ©ÿ³ÿµÿ¯ÿªÿ¢ÿ­ÿ´ÿÀÿ­ÿËÿ­ÿÀÿ¶ÿ§ÿ©ÿºÿ´ÿºÿ¸ÿ§ÿ©ÿºÿ»ÿ²ÿ¾ÿ¹ÿ®ÿ«ÿ³ÿºÿ¨ÿ¼ÿ«ÿ¨ÿ·ÿ·ÿ±ÿ©ÿ©ÿ±ÿ¦ÿ«ÿ ÿ§ÿÁÿ«ÿ¡ÿ¬ÿ±ÿ§ÿ¦ÿ³ÿ³ÿ¯ÿ¥ÿ¤ÿ¬ÿ³ÿ¹ÿ³ÿ´ÿ¯ÿ²ÿ¢ÿÿ¾ÿ§ÿ«ÿ¯ÿ¶ÿ©ÿªÿ²ÿ­ÿ°ÿ»ÿ¸ÿ³ÿ®ÿ¡ÿ¢ÿ¢ÿµÿ¦ÿÿ¯ÿ©ÿ·ÿ²ÿ§ÿ©ÿ¯ÿ±ÿ¬ÿ©ÿªÿ¯ÿ¶ÿ®ÿ´ÿ±ÿ¸ÿ½ÿªÿ«ÿÿÿ°ÿ¸ÿ³ÿ­ÿ¨ÿ­ÿ«ÿ¥ÿ¯ÿ·ÿªÿÿ«ÿ¼ÿ»ÿ¡ÿÿ¨ÿ¥ÿ¥ÿ£ÿÿ¥ÿ©ÿªÿªÿ²ÿ®ÿ¥ÿ®ÿ³ÿ¨ÿ©ÿ¤ÿ¡ÿ·ÿ°ÿÿ­ÿÿ²ÿ³ÿ£ÿÿÿÿ©ÿ­ÿ¤ÿ¢ÿÿ°ÿÂÿªÿ°ÿ£ÿÿ¦ÿ¿ÿ¬ÿÿ²ÿ­ÿ£ÿ¶ÿ²ÿ³ÿªÿ¥ÿÿÿ¢ÿ¡ÿ ÿ§ÿ¯ÿ¥ÿ¢ÿÿÿ¨ÿÿÿ¶ÿ¬ÿÀÿªÿ®ÿÿ­ÿ¨ÿ®ÿ«ÿ£ÿÿªÿ°ÿªÿ¬ÿ¥ÿ©ÿ«ÿªÿ°ÿ£ÿ¨ÿ¶ÿ°ÿªÿ¯ÿªÿÿÿ¨ÿ¦ÿ§ÿªÿªÿ¬ÿ¯ÿ¤ÿÿ©ÿ³ÿ¬ÿ·ÿ²ÿËÿ¸ÿÿ·ÿºÿ¨ÿ¥ÿ·ÿ©ÿ°ÿ©ÿ°ÿ£ÿÿªÿ±ÿ¯ÿ¼ÿ¾ÿµÿ±ÿ¥ÿ·ÿ½ÿ®ÿ²ÿ¤ÿ«ÿ·ÿ¶ÿ²ÿ½ÿ¦ÿ­ÿ³ÿ¦ÿ¬ÿ®ÿ´ÿÂÿ¸ÿ­ÿ«ÿ¯ÿ¯ÿ¡ÿÿÿ±ÿ¶ÿ¿ÿ¶ÿ¡ÿ«ÿ¦ÿ®ÿ¿ÿ¸ÿ¯ÿ´ÿ«ÿ¦ÿ ÿ«ÿ­ÿ«ÿ¿ÿ¸ÿªÿ­ÿ²ÿ³ÿ¶ÿµÿ´ÿµÿªÿµÿµÿ°ÿ³ÿÿµÿ¶ÿÙÿ«ÿ²ÿ¯ÿ²ÿ£ÿ²ÿ«ÿ¶ÿªÿ¥ÿ©ÿ¼ÿ¹ÿ¸ÿ³ÿ«ÿ³ÿ´ÿ¬ÿ«ÿ¥ÿ¥ÿ´ÿ¯ÿ·ÿ³ÿ ÿ¦ÿÿÿ«ÿÿ±ÿ°ÿ¶ÿ©ÿ·ÿ«ÿªÿ§ÿ¦ÿ´ÿ®ÿ«ÿ´ÿ¾ÿ²ÿ¤ÿ±ÿ¹ÿ¼ÿ±ÿºÿÁÿ¶ÿ¬ÿ°ÿ±ÿÿÿÃÿ»ÿ¬ÿÿ·ÿ±ÿ­ÿ¡ÿ¸ÿ¯ÿÿ­ÿ«ÿ°ÿªÿ©ÿ°ÿ®ÿ²ÿ¯ÿ¢ÿÿ¥ÿÀÿ¶ÿ´ÿ«ÿ¹ÿ¤ÿ¢ÿ¹ÿ­ÿ´ÿ½ÿªÿ¶ÿÿ®ÿÿ«ÿ®ÿ¾ÿ¯ÿ°ÿ±ÿ¦ÿ¤ÿ«ÿ®ÿ®ÿ©ÿ®ÿ½ÿ³ÿ¤ÿ±ÿ¯ÿ¸ÿ¹ÿÿ¡ÿ«ÿ¹ÿ±ÿ«ÿ¬ÿ°ÿ§ÿ©ÿµÿ£ÿ¤ÿ·ÿ±ÿ®ÿ¦ÿ£ÿ©ÿ¥ÿ¸ÿ¶ÿ®ÿ°ÿ²ÿ¯ÿ¦ÿ¤ÿ®ÿ´ÿ°ÿªÿ¯ÿ©ÿ¨ÿ±ÿ²ÿ¸ÿ¤ÿ·ÿ¬ÿ¸ÿ¨ÿ²ÿ®ÿ¦ÿ¬ÿ­ÿ­ÿ¸ÿ¥ÿ®ÿ¶ÿ¯ÿ¢ÿ°ÿµÿ±ÿ³ÿ¼ÿ·ÿ±ÿ¯ÿ±ÿ¹ÿ»ÿ®ÿ£ÿ¶ÿºÿ¥ÿ¥ÿ±ÿ¯ÿµÿ¤ÿ£ÿµÿªÿ§ÿ°ÿ¶ÿ½ÿ­ÿ£ÿÿ¥ÿ©ÿ½ÿ¦ÿÿ¦ÿ¶ÿ±ÿÿ§ÿ´ÿ§ÿ¬ÿ¸ÿ°ÿ©ÿ±ÿ´ÿ©ÿ«ÿ¯ÿ©ÿ¨ÿ¥ÿªÿ·ÿ´ÿ©ÿ¬ÿ±ÿÅÿ¸ÿ®ÿ°ÿ¥ÿ©ÿ­ÿ°ÿÿ­ÿ±ÿ­ÿÁÿªÿ®ÿºÿ¨ÿ¹ÿ¨ÿ¨ÿ¨ÿ¯ÿ¬ÿ®ÿ¯ÿ£ÿÿ¯ÿµÿ­ÿ¨ÿ¡ÿ¤ÿ¨ÿ´ÿ½ÿ¬ÿ²ÿ¶ÿ«ÿ­ÿÿ¬ÿ¼ÿ©ÿ³ÿ¶ÿ¸ÿ¶ÿ³ÿ£ÿºÿ²ÿ¾ÿÄÿ¯ÿÂÿºÿ·ÿÂÿ²ÿ±ÿµÿ¾ÿ»ÿ´ÿ¶ÿ±ÿ°ÿ»ÿµÿ°ÿ°ÿ®ÿ­ÿ´ÿ¾ÿ´ÿ²ÿ©ÿ©ÿºÿ½ÿ·ÿ½ÿµÿ´ÿ·ÿ­ÿ¯ÿµÿµÿ²ÿ³ÿµÿºÿÿ¹ÿ­ÿ¼ÿÀÿ¤ÿ¬ÿ ÿÿÿ®ÿ²ÿ¹ÿ²ÿ´ÿ©ÿ±ÿ¸ÿ«ÿ®ÿ¯ÿ¨ÿ¤ÿªÿ®ÿ±ÿ¹ÿ¸ÿ­ÿ ÿ¨ÿ³ÿ»ÿÃÿµÿ ÿÿÿ¤ÿ²ÿ¬ÿ®ÿ¤ÿÿÆÿ¾ÿ¬ÿÂÿÿ«ÿ¥ÿ§ÿ¨ÿ¤ÿÿ¢ÿ¡ÿ¥ÿµÿ¦ÿ¶ÿ¯ÿªÿ©ÿ´ÿ¶ÿ¼ÿµÿ´ÿ³ÿ²ÿ²ÿ³ÿ·ÿ°ÿ­ÿ«ÿ¨ÿ°ÿ®ÿ±ÿ¨ÿ®ÿ¨ÿÁÿ¼ÿ­ÿ±ÿ¹ÿ¬ÿ¦ÿÿ¨ÿ«ÿªÿ§ÿÿ¨ÿ¤ÿµÿ¨ÿÂÿÁÿ²ÿ¬ÿ³ÿ«ÿµÿ´ÿ¬ÿ§ÿ°ÿÀÿªÿ§ÿµÿµÿ·ÿ¸ÿ¬ÿ¨ÿ´ÿ­ÿ§ÿ²ÿ´ÿ­ÿ®ÿµÿ¸ÿºÿ°ÿ®ÿ²ÿ¤ÿ®ÿ¤ÿ¡ÿ·ÿ¬ÿ®ÿ¹ÿ¨ÿ©ÿ±ÿ¬ÿ¥ÿ¡ÿ½ÿ²ÿ³ÿ·ÿ¯ÿ¦ÿ§ÿµÿ²ÿ°ÿ¡ÿ½ÿ¶ÿ°ÿ­ÿ°ÿªÿ¯ÿ¶ÿ­ÿ¯ÿ­ÿ¥ÿ¢ÿªÿµÿ±ÿ­ÿ¨ÿ©ÿ°ÿ¸ÿ¾ÿ¶ÿ²ÿ°ÿ©ÿ¤ÿ§ÿ®ÿ¬ÿ¢ÿ¨ÿ¥ÿ©ÿÿÿ°ÿ¬ÿ§ÿ¯ÿªÿ¢ÿ§ÿ´ÿ¢ÿÿªÿ´ÿ¡ÿ¡ÿªÿ±ÿ®ÿ»ÿ±ÿºÿ®ÿËÿ¸ÿ¤ÿµÿ­ÿ©ÿ³ÿ¹ÿ¬ÿ³ÿ«ÿªÿ²ÿ¸ÿ·ÿ»ÿÅÿ°ÿ¦ÿ¤ÿ¡ÿ¯ÿªÿ¯ÿ²ÿ²ÿ©ÿ±ÿ£ÿ¦ÿ¸ÿ¯ÿ¶ÿ¼ÿ¬ÿÿÿÿ¬ÿ³ÿ³ÿ¤ÿ«ÿ§ÿÿºÿ­ÿ¬ÿÿ¢ÿ¤ÿ¢ÿ¦ÿÿ ÿ©ÿ±ÿ³ÿ¦ÿ²ÿ§ÿ¤ÿ ÿªÿ°ÿ¯ÿ´ÿ¹ÿ®ÿ¦ÿªÿ±ÿ«ÿ£ÿ«ÿ¯ÿ¯ÿ¢ÿÿªÿ«ÿ§ÿ¨ÿ¿ÿÿªÿ¯ÿ¦ÿªÿ­ÿ¨ÿ°ÿ¨ÿ¬ÿÿ§ÿ­ÿÄÿ²ÿÿ§ÿ±ÿ¶ÿ°ÿ»ÿ¹ÿ²ÿ¸ÿ³ÿ²ÿ¤ÿ ÿ¨ÿªÿ¡ÿ®ÿ·ÿªÿ±ÿµÿ ÿ®ÿ³ÿªÿ²ÿªÿ­ÿ´ÿ®ÿµÿ¬ÿ¨ÿ±ÿ¢ÿÿÿ¥ÿªÿ¶ÿ¤ÿ¢ÿ£ÿÿ©ÿ©ÿ¬ÿÿÂÿ°ÿ¬ÿ«ÿ«ÿ¢ÿÿµÿºÿ¾ÿ´ÿ¶ÿ®ÿ¤ÿ¦ÿ ÿ«ÿ§ÿ®ÿ³ÿÂÿ°ÿ¬ÿ¬ÿ´ÿ©ÿ¥ÿ£ÿ ÿ®ÿ°ÿ§ÿ¦ÿ¨ÿ°ÿ±ÿ¥ÿ®ÿ»ÿ²ÿ²ÿ°ÿ¤ÿÿ¨ÿ±ÿªÿªÿ¼ÿ»ÿ§ÿ¥ÿ¨ÿ¯ÿ¹ÿ«ÿ§ÿ©ÿ´ÿ«ÿ¸ÿ¯ÿÿ²ÿ«ÿ¬ÿµÿ³ÿ±ÿ©ÿ£ÿ¯ÿ°ÿ­ÿ¯ÿÿÿ±ÿ¬ÿªÿ³ÿªÿ£ÿªÿ§ÿÿ¡ÿµÿµÿ°ÿ¬ÿ®ÿ²ÿªÿ²ÿºÿ¼ÿ¯ÿÉÿÂÿºÿ¨ÿ²ÿ°ÿÿ¶ÿ¾ÿºÿ¬ÿ£ÿ³ÿ ÿµÿ³ÿÿÈÿ³ÿ¯ÿ¶ÿÆÿ°ÿ¹ÿ³ÿ§ÿ¢ÿ°ÿ¶ÿ°ÿ­ÿ«ÿµÿ²ÿ§ÿ®ÿªÿ¥ÿ¦ÿÿÿ¦ÿ¥ÿ¤ÿºÿ®ÿ¢ÿ°ÿÀÿ¬ÿªÿ»ÿ½ÿ«ÿ¬ÿ¢ÿ¬ÿºÿªÿªÿ­ÿ­ÿ¦ÿ¥ÿ¥ÿ¤ÿÍÿ½ÿ¼ÿ±ÿ­ÿ¦ÿ¬ÿ¶ÿ­ÿ³ÿ¦ÿ ÿ¬ÿªÿ¢ÿ¥ÿ©ÿ¯ÿ­ÿ§ÿ¨ÿÿ§ÿ³ÿ§ÿ«ÿ§ÿ¥ÿ¯ÿ°ÿ°ÿ¸ÿ±ÿ°ÿ¶ÿ¬ÿ½ÿ»ÿÅÿ§ÿ¹ÿ·ÿ£ÿ¯ÿ³ÿÄÿ§ÿ½ÿ¸ÿ·ÿ¬ÿµÿ«ÿ¶ÿ²ÿ«ÿ«ÿ§ÿ¡ÿ§ÿ­ÿ¯ÿ·ÿ°ÿ ÿ£ÿ£ÿÿ¨ÿ¬ÿºÿÄÿµÿ®ÿ¢ÿ¯ÿÿªÿ¤ÿµÿÆÿÿªÿ©ÿÇÿ¯ÿ¥ÿ«ÿ¶ÿ¸ÿ­ÿªÿ¶ÿ®ÿ°ÿ®ÿ©ÿ°ÿ°ÿ¯ÿªÿ°ÿµÿ´ÿ¶ÿ¨ÿ¡ÿ®ÿ§ÿ°ÿ°ÿªÿ±ÿµÿ¨ÿ³ÿ¾ÿ¯ÿ ÿ¼ÿ¹ÿµÿÿ¡ÿ§ÿ²ÿºÿ½ÿµÿÿ³ÿ§ÿ²ÿ·ÿ®ÿ­ÿ¯ÿªÿ¢ÿ£ÿ«ÿ©ÿ¡ÿ¨ÿ²ÿ¶ÿ¸ÿµÿ²ÿ¯ÿºÿªÿ¤ÿ¯ÿ¦ÿµÿ¯ÿÿ¢ÿ¢ÿ©ÿ¼ÿ¹ÿ°ÿ§ÿ¸ÿ§ÿ¥ÿ¦ÿ¯ÿ­ÿÀÿ¾ÿ¹ÿ°ÿ­ÿ¶ÿ¸ÿµÿ¤ÿ§ÿ­ÿ£ÿ¯ÿ¢ÿ£ÿ±ÿ¶ÿ¦ÿ¬ÿÿ£ÿ»ÿ¶ÿ¹ÿ¼ÿ­ÿ­ÿ²ÿ³ÿ¶ÿ¶ÿ¹ÿ´ÿ¹ÿÿ³ÿµÿ¾ÿ¼ÿ°ÿ¨ÿ­ÿªÿ°ÿ¼ÿ¶ÿ¶ÿ²ÿªÿ»ÿ³ÿ­ÿ¬ÿ²ÿ¨ÿªÿ¥ÿ¹ÿ¶ÿ±ÿ¥ÿ¬ÿÁÿ¯ÿ¡ÿ¤ÿ¯ÿ³ÿªÿ§ÿ¤ÿ­ÿ¯ÿ³ÿªÿ§ÿ´ÿ·ÿ¥ÿÿ³ÿ­ÿ¦ÿ©ÿÿ«ÿ°ÿ®ÿµÿ¹ÿÿ¹ÿÿ®ÿÿ­ÿ¶ÿªÿ«ÿ·ÿºÿ°ÿµÿ²ÿ¬ÿ±ÿ­ÿ®ÿ«ÿÿÿ¡ÿ²ÿ®ÿªÿ¤ÿ¥ÿ¶ÿ¶ÿ¡ÿ¬ÿ¤ÿ­ÿ¼ÿ³ÿ²ÿ¯ÿ±ÿ¸ÿ¥ÿ¦ÿ¥ÿ¢ÿªÿ¹ÿ·ÿÿÿ ÿªÿ°ÿ´ÿ²ÿ§ÿªÿ¤ÿ°ÿ¬ÿ·ÿ§ÿ°ÿ¬ÿÿ¿ÿÆÿ±ÿ­ÿ¦ÿ§ÿ¡ÿ¢ÿ£ÿÿ¡ÿ¤ÿ®ÿ²ÿ¯ÿ­ÿ±ÿµÿ±ÿ°ÿ§ÿ°ÿ¯ÿ½ÿµÿ¦ÿ³ÿ½ÿ¥ÿ®ÿ£ÿ¢ÿ¢ÿÿÿÿ¦ÿ¶ÿ«ÿ¦ÿ­ÿ³ÿ¸ÿ¼ÿ»ÿ«ÿ¦ÿ¹ÿ»ÿµÿ·ÿµÿªÿ¬ÿ®ÿ«ÿµÿ£ÿ²ÿ­ÿ«ÿ¦ÿ£ÿ­ÿ©ÿ¨ÿ°ÿ«ÿ£ÿ ÿÿ¢ÿ¥ÿÿÿÿ¬ÿÿ¥ÿ¦ÿ¤ÿÿ~ÿÿ£ÿ¦ÿÿ«ÿ¥ÿ ÿÿÿÿ¢ÿ©ÿÿÿÿ²ÿ¯ÿÿÿ©ÿÿ ÿ¡ÿ¬ÿÿÿÿ¢ÿ¯ÿ´ÿ¡ÿÿÿ¡ÿ©ÿ¬ÿ®ÿ«ÿ¯ÿ³ÿÿÿ¸ÿ«ÿ§ÿÿ~ÿ®ÿÿªÿ«ÿÿÿÿ«ÿ³ÿ¬ÿ¬ÿ­ÿ¤ÿ¨ÿ­ÿÿÿÿÿ­ÿ¤ÿÿ¤ÿ¢ÿ²ÿ¡ÿ­ÿÿÿÿÿÿªÿ§ÿÿ­ÿ¬ÿÿÿ¬ÿ¦ÿÿ¬ÿ®ÿÿ¦ÿ¨ÿ¦ÿ£ÿ§ÿªÿÿÿ©ÿ®ÿ¨ÿ¥ÿ¦ÿ®ÿ»ÿ´ÿµÿ¦ÿ§ÿ¨ÿ¦ÿÿ§ÿÿ¢ÿ±ÿªÿ¨ÿ®ÿ±ÿ§ÿ¬ÿ»ÿµÿ¬ÿ­ÿ©ÿÁÿ»ÿ¥ÿ¯ÿ§ÿÿ¦ÿ¤ÿ­ÿ³ÿ·ÿ±ÿ©ÿ¬ÿ±ÿ­ÿ¬ÿ´ÿ±ÿ´ÿµÿ£ÿ¸ÿ·ÿ¼ÿ§ÿ¤ÿ§ÿ­ÿ¬ÿ«ÿ¶ÿ­ÿ­ÿµÿ¢ÿÿ«ÿ§ÿ°ÿ³ÿ²ÿ³ÿ¡ÿÄÿ¹ÿ¶ÿµÿ¸ÿ·ÿ¶ÿ³ÿ´ÿ¶ÿ®ÿ¬ÿºÿºÿ¬ÿ¸ÿ«ÿ½ÿ¨ÿ§ÿ¤ÿ§ÿ°ÿ¨ÿ³ÿ¹ÿ´ÿ°ÿ±ÿ¶ÿ¾ÿ¹ÿ¨ÿ¯ÿµÿ¬ÿÿ¨ÿ¿ÿ¸ÿ¤ÿÿ®ÿ·ÿ¯ÿ¯ÿ±ÿªÿ´ÿ©ÿ¦ÿ¯ÿ¤ÿ£ÿÄÿ¤ÿ¹ÿ»ÿ¬ÿ¨ÿÿÿ£ÿ¢ÿ¤ÿ²ÿ£ÿ«ÿ¬ÿ«ÿ¬ÿ¦ÿ¨ÿªÿ³ÿ³ÿ¸ÿ¯ÿ·ÿ²ÿ¬ÿµÿ§ÿ§ÿÿ¦ÿ¢ÿ½ÿ©ÿ¢ÿ¦ÿ¹ÿ²ÿ«ÿ®ÿ©ÿÿÿ°ÿ·ÿ·ÿ®ÿ§ÿ­ÿ°ÿ¦ÿ¶ÿ®ÿ¯ÿºÿ³ÿ©ÿ¢ÿ¨ÿ³ÿ¦ÿ®ÿ¶ÿ°ÿ§ÿ¨ÿÿ«ÿ³ÿ¹ÿ³ÿ®ÿªÿ­ÿ¹ÿ¼ÿ²ÿ¦ÿ©ÿ¨ÿÿ¬ÿ§ÿ²ÿ¿ÿ¼ÿ²ÿ¦ÿ¥ÿ°ÿ¯ÿ¤ÿªÿ²ÿ®ÿÁÿ¦ÿ´ÿ¾ÿ²ÿ­ÿ«ÿ®ÿ«ÿªÿ³ÿ·ÿ¯ÿ©ÿ®ÿªÿµÿ®ÿ¢ÿ­ÿ ÿÿ¡ÿ¢ÿ¡ÿ¬ÿ¶ÿªÿ¤ÿ¦ÿ¤ÿ¦ÿ¥ÿ¶ÿ°ÿ²ÿ½ÿ·ÿ­ÿ¯ÿ²ÿ©ÿÿ·ÿÇÿ­ÿ¬ÿ°ÿ¨ÿ¥ÿºÿ·ÿ§ÿ²ÿ¸ÿ¥ÿªÿÂÿÿ¹ÿ¡ÿ¸ÿ®ÿ§ÿ©ÿ®ÿ¯ÿ¯ÿ­ÿ°ÿÁÿÄÿ·ÿ³ÿ²ÿÿ ÿºÿºÿ»ÿµÿ§ÿ±ÿ³ÿ«ÿ¯ÿ¼ÿºÿ°ÿ©ÿ«ÿªÿ¯ÿ³ÿ²ÿ®ÿ§ÿ¤ÿ¯ÿ§ÿ­ÿ·ÿ¯ÿ¨ÿ§ÿ¥ÿ®ÿ´ÿ¬ÿ¯ÿ²ÿ²ÿÿ£ÿ§ÿºÿ®ÿ°ÿ®ÿ©ÿ­ÿ°ÿªÿ°ÿ»ÿ®ÿ ÿ¨ÿ§ÿ³ÿ´ÿ«ÿªÿ©ÿ¤ÿ®ÿ¨ÿÿ®ÿ´ÿ°ÿ±ÿ±ÿ«ÿ­ÿ³ÿ·ÿ¼ÿµÿ½ÿ·ÿ­ÿ±ÿ·ÿ«ÿ­ÿ¨ÿ¬ÿ°ÿÿªÿ©ÿµÿ¡ÿ¬ÿ¯ÿµÿ»ÿµÿ¨ÿ¦ÿ¬ÿªÿ§ÿ¼ÿ·ÿ¯ÿ¬ÿ¢ÿ­ÿ³ÿ´ÿµÿ®ÿ®ÿ­ÿÁÿ·ÿ²ÿ¯ÿ±ÿ·ÿ³ÿ«ÿ®ÿ°ÿ©ÿ­ÿ°ÿ²ÿ·ÿ²ÿ°ÿ¯ÿªÿ«ÿ±ÿ¨ÿ°ÿÿÿÿÿ¡ÿ¦ÿªÿ°ÿªÿ¢ÿ¹ÿ±ÿ¯ÿ«ÿµÿ°ÿ©ÿ§ÿ¨ÿ©ÿ¨ÿ¬ÿ¬ÿ¤ÿÿ­ÿºÿ©ÿÿ¤ÿ»ÿ¯ÿ©ÿ¦ÿ¾ÿ±ÿ¯ÿ¨ÿ°ÿ¶ÿ³ÿ¬ÿ©ÿÀÿ¸ÿ°ÿ¨ÿªÿ«ÿ«ÿ°ÿ³ÿ¯ÿ´ÿ°ÿ¿ÿ£ÿ«ÿ¤ÿ©ÿ±ÿ³ÿ°ÿ¬ÿªÿ¤ÿ©ÿ¦ÿ©ÿ²ÿ²ÿ«ÿ­ÿ·ÿ¹ÿ»ÿ¼ÿ¾ÿ®ÿ³ÿ¶ÿ±ÿ«ÿ©ÿ¬ÿ¥ÿ§ÿ­ÿ°ÿ«ÿ£ÿ«ÿ´ÿµÿ¹ÿ²ÿ°ÿµÿ­ÿ­ÿ®ÿ©ÿ©ÿ³ÿ²ÿ¸ÿ«ÿ¨ÿ°ÿ´ÿ¬ÿ«ÿ¯ÿ«ÿ¨ÿ¨ÿ²ÿ³ÿÿÿ¥ÿ«ÿ«ÿªÿ©ÿ¦ÿ¬ÿªÿ¤ÿ®ÿªÿ¦ÿ©ÿ¦ÿ¤ÿÿ¡ÿ¯ÿªÿ£ÿ©ÿ´ÿ¸ÿ³ÿ ÿ©ÿÿqÿzÿÿ²ÿ±ÿ²ÿ²ÿ¸ÿ®ÿµÿªÿ¡ÿ¢ÿ¬ÿ¶ÿ¨ÿ­ÿ¯ÿ°ÿ°ÿ¬ÿ°ÿ±ÿ¯ÿ²ÿ·ÿ¢ÿ»ÿ¶ÿ«ÿ«ÿ°ÿ³ÿ´ÿ¬ÿ£ÿ³ÿ¢ÿ­ÿ°ÿ§ÿ¬ÿ¬ÿ®ÿ«ÿªÿ­ÿ¨ÿ¤ÿ«ÿ°ÿ©ÿ®ÿ·ÿ¸ÿ¡ÿ¥ÿ®ÿ¤ÿ ÿ°ÿ¸ÿ³ÿÿ¢ÿªÿ¶ÿ¹ÿ¯ÿ¥ÿ©ÿ¦ÿµÿÿ¯ÿ¢ÿÿÿÿÿ¡ÿÿÿ¦ÿ§ÿ«ÿ¦ÿÿ£ÿ«ÿ¤ÿ«ÿ¨ÿ ÿ®ÿ­ÿªÿ°ÿ­ÿÿ¨ÿªÿ§ÿ°ÿ°ÿ®ÿ°ÿ´ÿ·ÿ³ÿ¢ÿÿ³ÿºÿ¸ÿ¹ÿ¬ÿ ÿ¨ÿ¯ÿªÿ±ÿ£ÿ±ÿ¹ÿ«ÿªÿ¸ÿ¶ÿªÿ±ÿ¦ÿ°ÿ¸ÿ½ÿ®ÿ¨ÿ¯ÿ¬ÿ¬ÿ¸ÿ¢ÿ·ÿ¸ÿÿÿ¥ÿ°ÿ¯ÿ«ÿ¯ÿ­ÿ³ÿ¬ÿ¸ÿ°ÿ§ÿ§ÿ¯ÿ¶ÿ´ÿ®ÿ·ÿ¸ÿ±ÿªÿ²ÿ±ÿ±ÿ®ÿ¸ÿÃÿ¸ÿ£ÿ»ÿÿ´ÿ¶ÿÀÿ´ÿ´ÿ¸ÿ·ÿ´ÿ©ÿ·ÿ³ÿ¶ÿ±ÿ²ÿ²ÿ´ÿ­ÿ¬ÿ»ÿ¹ÿÀÿ¬ÿÈÿ¹ÿ©ÿ²ÿ¶ÿ­ÿªÿ´ÿ´ÿ ÿ±ÿ®ÿ°ÿ©ÿ³ÿ¶ÿµÿµÿ²ÿ²ÿ¸ÿ¼ÿªÿ¡ÿ§ÿ§ÿ´ÿ²ÿ­ÿ¨ÿ¨ÿ³ÿ°ÿªÿ®ÿºÿ®ÿÿ»ÿ»ÿ°ÿ²ÿ³ÿ°ÿ§ÿÿ¶ÿ¥ÿ±ÿÀÿ½ÿ­ÿ­ÿ¬ÿ¤ÿ®ÿ´ÿ¦ÿ¼ÿ¬ÿ¼ÿ±ÿ­ÿ²ÿµÿ¹ÿµÿ¤ÿ ÿ§ÿ±ÿ³ÿ²ÿ³ÿ«ÿ±ÿ§ÿ¡ÿªÿ²ÿ·ÿ´ÿ¼ÿ¤ÿ½ÿ¬ÿ²ÿ­ÿ­ÿªÿ¨ÿ­ÿ³ÿ¸ÿ¬ÿ±ÿÄÿÅÿ¹ÿ§ÿ±ÿ²ÿ»ÿ¶ÿªÿ°ÿ±ÿ§ÿªÿÆÿ¼ÿ®ÿ¨ÿµÿºÿ¹ÿ³ÿ³ÿµÿ§ÿ£ÿ®ÿ½ÿµÿÿ¨ÿ´ÿ¯ÿ¥ÿÿ§ÿ®ÿ«ÿ¸ÿ³ÿ±ÿ»ÿ¶ÿ¨ÿ«ÿ°ÿ­ÿ«ÿ¨ÿ¬ÿ´ÿ°ÿ°ÿ·ÿ²ÿÿ¾ÿ·ÿ®ÿ«ÿ®ÿ¥ÿ¯ÿ¸ÿ±ÿ¶ÿ·ÿºÿÃÿ±ÿ¹ÿªÿµÿ¸ÿ²ÿ­ÿ­ÿ®ÿ¦ÿÿÿªÿ±ÿ¢ÿ¦ÿ²ÿ¦ÿ¬ÿ¸ÿ­ÿ¤ÿ¨ÿ¦ÿ¤ÿ³ÿµÿ­ÿ®ÿ²ÿµÿ§ÿ®ÿºÿ»ÿ®ÿªÿªÿ¥ÿ­ÿµÿ´ÿ³ÿªÿ¨ÿ¸ÿ¾ÿ¼ÿ»ÿ°ÿ¨ÿµÿÁÿ·ÿ©ÿ©ÿ¯ÿ°ÿ®ÿ°ÿ·ÿµÿ·ÿµÿ»ÿ±ÿ«ÿ£ÿ¢ÿ°ÿ²ÿªÿ¬ÿ°ÿ¦ÿÿ«ÿ¡ÿ©ÿ«ÿ­ÿ¸ÿ®ÿ¥ÿ¬ÿ²ÿ°ÿ³ÿµÿ¸ÿ»ÿ±ÿ¯ÿ»ÿµÿµÿ²ÿ±ÿ³ÿµÿ±ÿ®ÿ¶ÿµÿ®ÿÿ§ÿÂÿ¨ÿ£ÿÿ±ÿ®ÿÁÿ¼ÿ¸ÿ²ÿ±ÿ¸ÿ«ÿ­ÿ½ÿ¬ÿ°ÿ¿ÿ¬ÿ¿ÿ¯ÿ²ÿ³ÿµÿ®ÿ¦ÿ±ÿ¸ÿ³ÿ³ÿ±ÿÉÿÅÿ·ÿ³ÿ­ÿµÿ¦ÿ¶ÿ¦ÿ«ÿ¯ÿ³ÿ³ÿ­ÿ¬ÿ¸ÿÁÿ·ÿ©ÿ½ÿ¼ÿ¿ÿ°ÿ¯ÿ½ÿ«ÿµÿ´ÿ«ÿ¿ÿÇÿºÿ°ÿ«ÿ´ÿ¦ÿ¦ÿ²ÿ²ÿ»ÿ«ÿ¯ÿ¹ÿ¯ÿ¬ÿ®ÿ±ÿ¬ÿ³ÿ°ÿ¦ÿ¬ÿ°ÿ´ÿ«ÿ±ÿ®ÿ·ÿ£ÿ§ÿ°ÿ»ÿ´ÿ³ÿ¼ÿ²ÿ¯ÿµÿ½ÿ®ÿÿ«ÿ²ÿ½ÿ­ÿ¬ÿ¥ÿ§ÿªÿÿ³ÿÿ­ÿ°ÿ§ÿ¨ÿ³ÿ¹ÿµÿ®ÿ®ÿ²ÿ±ÿ²ÿ¹ÿªÿ®ÿ±ÿÿ±ÿ¦ÿÿ­ÿ¯ÿ¡ÿ¥ÿ¢ÿÿ£ÿ¨ÿªÿ°ÿ³ÿ¦ÿ±ÿ±ÿ°ÿ»ÿ¨ÿÿ¤ÿ§ÿÿ«ÿ®ÿ§ÿ®ÿªÿ©ÿ²ÿ±ÿ«ÿªÿÿ¡ÿ°ÿ­ÿ­ÿÿ¸ÿ¡ÿ¨ÿ§ÿ±ÿ³ÿ£ÿÿÿµÿÃÿ±ÿÿÿ§ÿ¯ÿ¬ÿ­ÿ¶ÿ£ÿ´ÿµÿ§ÿÿµÿ®ÿ¥ÿ¶ÿ°ÿ°ÿ¯ÿ¡ÿÿ¤ÿ¢ÿ¤ÿ«ÿ°ÿ»ÿ¬ÿ£ÿ ÿÿÿ³ÿªÿÿÿ¸ÿªÿ¢ÿÿÿÿªÿ¬ÿ©ÿ ÿ¥ÿ´ÿ§ÿ§ÿ©ÿ§ÿ¥ÿ£ÿ³ÿ ÿ§ÿ°ÿ¬ÿÿ©ÿ®ÿ¥ÿ¡ÿ¯ÿ¬ÿ­ÿ§ÿ¥ÿ§ÿ­ÿ½ÿºÿ¦ÿÿÿ¯ÿ¬ÿ£ÿµÿ ÿ¶ÿ¡ÿ¬ÿ½ÿ¶ÿ§ÿ³ÿ¯ÿ¯ÿªÿ£ÿ©ÿµÿ»ÿ¸ÿ·ÿ¶ÿ¯ÿ¦ÿ®ÿ¾ÿ¢ÿ´ÿ¯ÿ¸ÿ¸ÿ¦ÿ°ÿ¨ÿ¯ÿ¶ÿ®ÿ²ÿÁÿ±ÿ¯ÿ°ÿ¦ÿ³ÿ²ÿ°ÿ²ÿ¬ÿ¯ÿ¨ÿ´ÿ°ÿ±ÿ³ÿ±ÿ½ÿµÿ¢ÿ»ÿµÿ¶ÿ¸ÿ¥ÿ£ÿ©ÿ«ÿªÿ°ÿ¾ÿÀÿ¹ÿµÿ´ÿ³ÿ¼ÿ¿ÿ¬ÿ§ÿ®ÿµÿ·ÿµÿ°ÿ­ÿ°ÿ§ÿÓÿ¿ÿ¯ÿªÿ¨ÿ´ÿÿ¬ÿ°ÿ´ÿ®ÿ«ÿµÿ¿ÿ¹ÿ¬ÿ®ÿ±ÿ±ÿ²ÿ ÿ¯ÿ ÿ¹ÿ®ÿ²ÿªÿ¤ÿ¶ÿÿ¡ÿ²ÿ¦ÿ»ÿ®ÿ°ÿ­ÿ·ÿ°ÿ«ÿ£ÿ¤ÿ¿ÿ½ÿ°ÿ·ÿ¶ÿªÿ£ÿ¦ÿ«ÿ­ÿ²ÿ³ÿ¨ÿ¨ÿ¯ÿ°ÿ¶ÿ£ÿªÿ´ÿ·ÿ¬ÿ¯ÿ«ÿ´ÿ£ÿ­ÿ°ÿµÿÿÿ§ÿ´ÿ±ÿ«ÿ®ÿ®ÿ´ÿ·ÿ¯ÿÿ ÿ½ÿ¶ÿ·ÿ§ÿ³ÿ®ÿ¯ÿ¤ÿ¤ÿ¶ÿ¾ÿ¬ÿ«ÿÿ²ÿ¦ÿ®ÿ¹ÿ­ÿ ÿ«ÿ¶ÿ¢ÿÿ©ÿ¬ÿ­ÿªÿ¯ÿ´ÿ¨ÿ«ÿÿÿ¯ÿ¦ÿ®ÿ¼ÿ¦ÿ¤ÿ®ÿ ÿÂÿ¹ÿ®ÿªÿ¨ÿ«ÿ°ÿ¾ÿ¡ÿ¥ÿ¤ÿ­ÿ­ÿ¬ÿ¯ÿ¯ÿ­ÿ®ÿ°ÿ®ÿ©ÿ¤ÿ£ÿªÿ±ÿ°ÿ´ÿ­ÿ¬ÿ½ÿ¸ÿ¾ÿ³ÿªÿ¶ÿÊÿºÿ®ÿ¤ÿµÿ¸ÿªÿ¹ÿµÿªÿµÿµÿÿ§ÿ©ÿ±ÿ´ÿ»ÿ²ÿ®ÿ¯ÿ³ÿ²ÿ°ÿ¸ÿ·ÿºÿ±ÿ¦ÿ¨ÿªÿ±ÿºÿ¦ÿ§ÿ³ÿ¨ÿ¬ÿ´ÿÍÿ®ÿ®ÿ¯ÿ¥ÿ¥ÿ©ÿ¦ÿ°ÿ¨ÿ®ÿ¨ÿ¸ÿ¬ÿÿ¤ÿ¸ÿ´ÿ»ÿµÿ¯ÿ²ÿ½ÿ¾ÿ²ÿµÿ²ÿ¨ÿ£ÿ§ÿ­ÿºÿ°ÿ´ÿ¯ÿ¹ÿ»ÿ¹ÿ©ÿ¦ÿ¨ÿ¡ÿ«ÿÁÿªÿ©ÿ³ÿ¦ÿ¾ÿ³ÿ¼ÿ³ÿ¢ÿÿ ÿ®ÿ¤ÿ²ÿ·ÿ°ÿ½ÿ¼ÿ³ÿ©ÿ¯ÿ°ÿ©ÿ·ÿ»ÿºÿ¶ÿ±ÿ¡ÿ ÿÀÿ¹ÿ³ÿ¡ÿ¯ÿ´ÿ©ÿ¹ÿ¦ÿ½ÿ·ÿ±ÿ¨ÿ©ÿ­ÿ²ÿ»ÿ³ÿÁÿ¬ÿ´ÿ±ÿ¼ÿÀÿ²ÿ²ÿºÿ¶ÿ®ÿªÿ¨ÿ³ÿªÿ¤ÿ¥ÿ¨ÿ¬ÿ­ÿ±ÿ¦ÿ´ÿ¸ÿ·ÿµÿÂÿ²ÿ¸ÿ¾ÿ¯ÿ²ÿ¯ÿ§ÿ±ÿ©ÿ¦ÿ¯ÿ¨ÿ²ÿ¥ÿµÿ¯ÿÃÿÂÿ°ÿ©ÿÿÿÿªÿ¨ÿ´ÿ²ÿ´ÿ°ÿ¹ÿ»ÿ²ÿ±ÿ±ÿ¶ÿµÿ§ÿ¦ÿ´ÿ¯ÿÿ¤ÿ­ÿ§ÿ¥ÿ²ÿ¶ÿ±ÿ¨ÿ¨ÿÈÿ¿ÿ²ÿÀÿ°ÿÿÿ¦ÿ°ÿ«ÿÇÿ¯ÿ¤ÿÿ ÿ ÿ¬ÿ¯ÿ¥ÿ®ÿ®ÿ³ÿ§ÿ³ÿ¸ÿ¶ÿ§ÿ¨ÿ°ÿ¹ÿ«ÿ²ÿ´ÿ­ÿ¬ÿ´ÿ¾ÿ¯ÿ£ÿ¥ÿ¦ÿ¬ÿ°ÿªÿÿªÿ°ÿ·ÿ­ÿ³ÿµÿ²ÿ¥ÿ¢ÿ°ÿ ÿ©ÿÿ£ÿÿ°ÿ¥ÿ¸ÿ¡ÿÄÿÇÿ·ÿ¬ÿÿ¯ÿ±ÿ­ÿ¨ÿ¯ÿ©ÿÆÿ­ÿ¡ÿ´ÿµÿ¬ÿ´ÿ±ÿ«ÿ±ÿ©ÿ¤ÿ«ÿ®ÿ±ÿ³ÿ´ÿºÿÀÿ±ÿ¨ÿ´ÿ¨ÿ®ÿ¤ÿ¦ÿ­ÿ§ÿ®ÿ²ÿ¦ÿ¨ÿÿ¡ÿ®ÿ¤ÿ´ÿ²ÿÿºÿ¡ÿ¬ÿ±ÿ­ÿ«ÿ±ÿ®ÿ²ÿ´ÿ²ÿªÿ¬ÿ²ÿ©ÿ´ÿ¾ÿ·ÿ±ÿµÿ¯ÿ´ÿ¹ÿ´ÿ®ÿ«ÿ²ÿ»ÿ¼ÿ³ÿ®ÿµÿ¶ÿ²ÿ·ÿ°ÿ¦ÿ¢ÿ®ÿ­ÿ¨ÿ¥ÿ¡ÿ ÿ¢ÿ±ÿ¢ÿÿ´ÿ¤ÿ¢ÿ¥ÿÿÿ¨ÿ®ÿ±ÿªÿ¬ÿ´ÿºÿ·ÿ´ÿ¬ÿ¨ÿÆÿ°ÿÿ¢ÿ¹ÿÀÿ­ÿ°ÿ®ÿ¤ÿÿªÿ§ÿ¬ÿ­ÿ¯ÿ±ÿ¥ÿ¡ÿ©ÿ­ÿ©ÿ¯ÿ¯ÿ´ÿ®ÿªÿ¯ÿ¨ÿ±ÿ¢ÿ¯ÿ¶ÿ¨ÿ¶ÿ³ÿ¤ÿ§ÿ­ÿ¾ÿ¬ÿ¨ÿ¬ÿ¬ÿ¤ÿ¼ÿ£ÿ¢ÿ¥ÿ ÿpÿÿ¨ÿ§ÿ«ÿ»ÿ­ÿºÿ§ÿ ÿµÿ­ÿ¤ÿÿ£ÿ©ÿ ÿ°ÿ³ÿ´ÿ¶ÿ­ÿ¬ÿ´ÿ¶ÿ±ÿ³ÿ®ÿ ÿÿ©ÿ¤ÿÿ¿ÿ³ÿÿ³ÿ¹ÿ¼ÿ²ÿÿ¢ÿ ÿ½ÿ°ÿ±ÿ¦ÿ¹ÿ°ÿ§ÿ«ÿ§ÿºÿ¯ÿ¶ÿ§ÿ´ÿ³ÿ¹ÿ¾ÿ²ÿ­ÿ°ÿ¯ÿªÿ¬ÿ·ÿ³ÿ·ÿºÿ¡ÿ¦ÿ³ÿ¸ÿ¹ÿ©ÿ¢ÿ®ÿ¹ÿ·ÿ­ÿ­ÿ§ÿÿ¡ÿÿ­ÿ°ÿ²ÿ§ÿ¦ÿ£ÿÿ­ÿ¥ÿ¶ÿ¯ÿ»ÿ ÿ¹ÿ²ÿ½ÿªÿ¸ÿªÿ½ÿ¶ÿªÿ±ÿ®ÿ¨ÿ¤ÿ¨ÿ³ÿ§ÿ§ÿ§ÿÀÿ¯ÿ£ÿ£ÿ´ÿ¬ÿ®ÿ¢ÿÿ®ÿ´ÿ±ÿ§ÿ¤ÿ­ÿ±ÿ­ÿ®ÿµÿºÿ¼ÿ´ÿ¡ÿ¨ÿ³ÿ¼ÿ³ÿ¬ÿºÿ²ÿ£ÿ¤ÿ¨ÿ§ÿ¬ÿ­ÿ£ÿÿµÿ³ÿ´ÿ¸ÿ ÿ±ÿ¢ÿ¶ÿ¯ÿµÿ¨ÿÿ­ÿºÿ©ÿ°ÿªÿ²ÿ§ÿ¨ÿ£ÿ«ÿ²ÿ©ÿ¤ÿ°ÿ°ÿ¤ÿ¦ÿ¨ÿ©ÿ±ÿºÿ²ÿÿÿºÿ¸ÿ³ÿ¥ÿ´ÿ²ÿ±ÿ¼ÿ«ÿ¦ÿ®ÿ ÿµÿÿ½ÿ®ÿ³ÿ§ÿ¨ÿ½ÿ¶ÿªÿÿ¢ÿ»ÿ¬ÿºÿ°ÿ¨ÿ°ÿ¹ÿºÿÈÿÄÿ¹ÿ«ÿ­ÿ³ÿ³ÿµÿ®ÿ¢ÿ¥ÿ¨ÿ¢ÿ¡ÿ¢ÿ¨ÿ¹ÿ«ÿ¬ÿ¥ÿ¤ÿ¬ÿ¹ÿÃÿ°ÿ­ÿ³ÿ®ÿÿªÿ¬ÿ«ÿ°ÿ¯ÿ´ÿ­ÿªÿ¬ÿ®ÿºÿ¬ÿ ÿ±ÿ²ÿ¢ÿ¨ÿ¨ÿ¦ÿ§ÿ­ÿ¬ÿ©ÿ¨ÿ­ÿµÿ¸ÿ±ÿ®ÿ®ÿ£ÿ«ÿ¯ÿ¤ÿ©ÿ¦ÿ¨ÿ·ÿ©ÿ¹ÿºÿ¦ÿ©ÿ­ÿ¿ÿ³ÿ´ÿ¿ÿÿ°ÿ³ÿ²ÿ¹ÿ·ÿºÿ¶ÿ¼ÿ²ÿ³ÿ¯ÿ²ÿ¨ÿ´ÿ³ÿ¥ÿ°ÿ³ÿ¨ÿ¡ÿÿ«ÿµÿ¯ÿ«ÿ«ÿ®ÿ±ÿ¶ÿ´ÿÿ«ÿ±ÿ¯ÿ­ÿ ÿÿªÿ§ÿ«ÿ¦ÿ ÿ¯ÿ¦ÿ´ÿ§ÿ´ÿ°ÿÂÿ»ÿ´ÿ©ÿ³ÿÿ«ÿ»ÿ¶ÿ¯ÿ±ÿ³ÿ³ÿµÿ¶ÿºÿ¼ÿ¯ÿ­ÿ®ÿ¢ÿ¬ÿ£ÿ®ÿ·ÿ´ÿ­ÿºÿ·ÿºÿ¦ÿªÿ¯ÿ®ÿ¨ÿ­ÿ³ÿ¼ÿ³ÿ¸ÿ©ÿ¤ÿ©ÿ¬ÿµÿÿ¢ÿ°ÿ³ÿ¼ÿ¶ÿ¡ÿ©ÿ±ÿ©ÿ¥ÿ§ÿ±ÿ­ÿ ÿ§ÿ«ÿ¥ÿ¢ÿ¶ÿ©ÿ¢ÿ±ÿ¨ÿÿÿ¨ÿ¨ÿ«ÿ¹ÿ·ÿ²ÿµÿ¬ÿªÿÿ±ÿ¯ÿ¿ÿÂÿ»ÿµÿµÿ°ÿ¬ÿ°ÿ¬ÿ«ÿªÿ¦ÿªÿ¤ÿªÿµÿ±ÿ©ÿ¥ÿÿÿ°ÿ¢ÿ·ÿ°ÿºÿ«ÿÉÿ±ÿ³ÿªÿ£ÿ¤ÿÿÿ«ÿ±ÿ«ÿ´ÿ³ÿ¤ÿ¬ÿµÿ­ÿ¥ÿ§ÿ°ÿ©ÿ¡ÿ«ÿ±ÿµÿµÿ±ÿ¨ÿ§ÿ§ÿ±ÿ³ÿ´ÿ°ÿ¸ÿ°ÿ²ÿÿ¢ÿªÿ­ÿªÿ°ÿ¯ÿ«ÿ±ÿ¶ÿ«ÿ§ÿ¯ÿ´ÿµÿ¸ÿ¶ÿ¬ÿªÿ«ÿ¦ÿªÿ¥ÿ¼ÿºÿ¸ÿ¹ÿÿÄÿ¾ÿÿ¨ÿ½ÿ´ÿ³ÿ²ÿ°ÿ²ÿ°ÿ¶ÿ¬ÿ³ÿ©ÿ§ÿ±ÿ°ÿ«ÿªÿªÿªÿ°ÿ¦ÿªÿ®ÿ©ÿÿ¥ÿ®ÿ»ÿÁÿ±ÿªÿ«ÿ®ÿ¦ÿÿªÿ¹ÿÄÿµÿ°ÿªÿÿÿ³ÿ½ÿÀÿ¿ÿ¶ÿ´ÿ²ÿ±ÿµÿÄÿ¨ÿÿ¼ÿ¤ÿ­ÿÀÿ£ÿÿÈÿ§ÿ°ÿ´ÿ°ÿ©ÿ¢ÿªÿ¨ÿ®ÿ³ÿ±ÿ¯ÿ«ÿ­ÿ·ÿ´ÿ¨ÿ§ÿ°ÿµÿ²ÿ ÿ¥ÿ¤ÿ£ÿ©ÿ²ÿ«ÿ®ÿ®ÿªÿ²ÿ¼ÿ³ÿ¤ÿ¯ÿ´ÿ¥ÿÿÿ¢ÿ­ÿ±ÿ§ÿ¯ÿ¦ÿ£ÿ½ÿªÿÁÿªÿ¬ÿ­ÿ©ÿ´ÿ·ÿ¹ÿ±ÿ¡ÿ¯ÿ²ÿ²ÿ´ÿ¤ÿ¢ÿ¬ÿ©ÿªÿ¥ÿÿ¡ÿ¤ÿ©ÿ£ÿ£ÿÿ¬ÿÿÿÿÿµÿ®ÿ¥ÿ ÿÿÿÿ¡ÿ§ÿ¦ÿÿÿÿ¦ÿ¬ÿ§ÿªÿ´ÿÿ ÿ¯ÿ¯ÿ ÿÿÿ£ÿ¥ÿµÿÿ¥ÿªÿ¦ÿ¥ÿ¥ÿ¥ÿ¥ÿ³ÿ¶ÿªÿ°ÿ¦ÿ£ÿÿÿÿÿÿÿ¢ÿ£ÿ°ÿ¨ÿ§ÿ·ÿ§ÿÿÿÿªÿ­ÿÿÿ¥ÿÿ¦ÿ¤ÿÿ¡ÿ£ÿ»ÿÿÿÿÿ ÿÿÿ¡ÿÿÿÿ ÿ ÿÿÿ´ÿ¶ÿ®ÿªÿ¾ÿÿÿ¡ÿ ÿ¥ÿµÿ«ÿ£ÿ¯ÿ®ÿ¦ÿ©ÿ¨ÿ¦ÿ°ÿ´ÿ¶ÿ±ÿ§ÿ¬ÿ¨ÿ¨ÿÿÿÿ±ÿ®ÿªÿ«ÿÿ¨ÿÂÿ¿ÿ¯ÿ¥ÿ¤ÿ¬ÿ¡ÿ¬ÿ±ÿ¢ÿ«ÿ²ÿ¯ÿ¦ÿ¯ÿ±ÿ°ÿ±ÿµÿµÿ®ÿ¨ÿ®ÿ±ÿÿ¥ÿ«ÿ¬ÿ¶ÿ¨ÿ»ÿ¥ÿ¯ÿ©ÿ¸ÿ¶ÿµÿ«ÿÿ£ÿ«ÿ©ÿ«ÿ°ÿ§ÿ¢ÿÿ³ÿ°ÿÿ´ÿÀÿ°ÿ©ÿºÿ²ÿ¯ÿ³ÿ¹ÿµÿ§ÿ¢ÿ²ÿ¿ÿ©ÿÂÿ²ÿ¸ÿ¹ÿ³ÿ¿ÿ¿ÿ°ÿ¦ÿ«ÿ®ÿ¥ÿªÿ°ÿ©ÿ¬ÿ²ÿ±ÿªÿ¸ÿµÿ®ÿ©ÿ°ÿ§ÿ£ÿ§ÿ¯ÿ¹ÿ¥ÿ£ÿµÿ²ÿ²ÿ´ÿ°ÿÿ§ÿ®ÿ¬ÿ¤ÿ±ÿ·ÿ´ÿ¦ÿ¦ÿ¯ÿ´ÿ§ÿ£ÿ¯ÿ¦ÿ¢ÿ¢ÿ¯ÿ«ÿÿ¨ÿ­ÿ´ÿµÿ´ÿ©ÿ¥ÿ¨ÿ©ÿ§ÿªÿ«ÿ¬ÿ¨ÿ®ÿ§ÿ³ÿ¬ÿ·ÿ¼ÿ¶ÿ¤ÿªÿ«ÿÿÿ¨ÿµÿ³ÿ±ÿ ÿ´ÿ²ÿ¨ÿºÿ¯ÿ¶ÿ¹ÿ²ÿ£ÿ©ÿ´ÿ£ÿÿ©ÿªÿÿ§ÿ¯ÿ±ÿ·ÿ®ÿ©ÿ¤ÿ·ÿ´ÿ°ÿ³ÿ¬ÿ®ÿ·ÿ«ÿ ÿÿ¹ÿ¨ÿ±ÿ´ÿ¸ÿ²ÿ¯ÿ¯ÿ¦ÿ¥ÿµÿ³ÿ²ÿ®ÿ¦ÿ ÿ»ÿ¼ÿ´ÿ£ÿ´ÿºÿ®ÿ®ÿ±ÿ£ÿ¡ÿ·ÿ«ÿ£ÿ°ÿ®ÿ·ÿ¢ÿÿ¥ÿ©ÿ¦ÿ®ÿ²ÿ¦ÿ±ÿ®ÿ²ÿÿ¤ÿ¥ÿ©ÿ²ÿ³ÿºÿ¸ÿ«ÿªÿ²ÿ«ÿ§ÿ¼ÿÁÿ£ÿ¤ÿ°ÿ¯ÿ­ÿ´ÿ²ÿ²ÿµÿºÿ¼ÿ¥ÿ®ÿ¼ÿ±ÿÿ¼ÿ¬ÿ§ÿ±ÿ³ÿµÿ¯ÿ¦ÿ¯ÿ¶ÿÁÿºÿ»ÿªÿ¥ÿ©ÿ¼ÿµÿ¯ÿ§ÿ¢ÿªÿ®ÿºÿÿ¯ÿ³ÿ©ÿ¯ÿ³ÿ ÿ¦ÿµÿ°ÿ¥ÿ§ÿ«ÿ¨ÿ©ÿ¦ÿ²ÿ¬ÿÿ¢ÿ®ÿ»ÿ¸ÿ¬ÿ·ÿÁÿ¢ÿ°ÿÀÿ«ÿ©ÿ ÿ¬ÿ¦ÿ¤ÿ¯ÿ®ÿ§ÿ­ÿ¯ÿ¸ÿ¥ÿ©ÿ³ÿ²ÿ©ÿ®ÿ«ÿ¥ÿ®ÿ³ÿ«ÿ½ÿ«ÿºÿ¦ÿ¦ÿ§ÿ¥ÿ§ÿ°ÿ¹ÿ¹ÿ¼ÿ±ÿ±ÿ¨ÿ ÿ´ÿ³ÿ©ÿ¤ÿ¥ÿ¤ÿªÿµÿ°ÿ¥ÿ½ÿªÿ¦ÿ¬ÿ³ÿ¬ÿ¥ÿ£ÿ¢ÿ¤ÿ¢ÿ¬ÿ¸ÿ²ÿ¶ÿ¤ÿ­ÿ²ÿ±ÿ¬ÿ ÿªÿºÿ¤ÿ¯ÿ¼ÿºÿ¨ÿ³ÿ´ÿ¸ÿÄÿµÿ¤ÿ¬ÿ§ÿ©ÿªÿ±ÿ°ÿ²ÿ¯ÿ©ÿªÿ§ÿÿÿÿÿÿ­ÿ¦ÿ¢ÿ§ÿ¤ÿ¤ÿ±ÿªÿ¸ÿ¦ÿ¨ÿ­ÿ©ÿ¨ÿ¥ÿÿ¢ÿªÿ¡ÿ£ÿ²ÿ³ÿ­ÿ¡ÿÿ§ÿµÿ³ÿ¬ÿÿ»ÿ§ÿÿ«ÿ¬ÿ°ÿ±ÿ¤ÿ¤ÿ¹ÿ¹ÿ³ÿ¨ÿ­ÿ¥ÿ ÿ§ÿ²ÿ¸ÿ»ÿ´ÿ­ÿÿ²ÿ¢ÿ®ÿ´ÿ­ÿ©ÿªÿ±ÿ­ÿ®ÿ¤ÿ¶ÿ«ÿ ÿÿ«ÿ¼ÿ¹ÿ¥ÿ½ÿ±ÿ¤ÿ°ÿ©ÿ©ÿ§ÿ£ÿ®ÿ¥ÿ¦ÿ¯ÿ¶ÿ¬ÿ©ÿ´ÿ·ÿ¬ÿ¢ÿÿ¿ÿÄÿÿÿ°ÿªÿ§ÿ´ÿ·ÿ¹ÿ¨ÿ­ÿ­ÿ®ÿ©ÿ©ÿ­ÿ­ÿ©ÿ¨ÿ¬ÿ½ÿ¤ÿ¨ÿ§ÿ¤ÿªÿ´ÿ²ÿ±ÿ²ÿ¢ÿ¨ÿ´ÿ¯ÿ©ÿ¦ÿ£ÿ«ÿ¨ÿÿ¹ÿ²ÿ³ÿ¦ÿ¢ÿ²ÿ±ÿÿÿdÿ2ÿpÿ£ÿ°ÿ±ÿ³ÿ­ÿ¬ÿ±ÿ¶ÿ¯ÿ¬ÿ±ÿ¶ÿ³ÿ­ÿ¶ÿ­ÿ¸ÿµÿµÿ¯ÿ¬ÿªÿ¦ÿ³ÿ¨ÿ¶ÿ´ÿ¨ÿ¨ÿ±ÿ±ÿ¬ÿ·ÿÿÿ¨ÿ®ÿ®ÿ©ÿªÿµÿ±ÿ ÿ§ÿ«ÿ§ÿ§ÿ¯ÿ¶ÿ°ÿ»ÿ­ÿÿ¨ÿ¯ÿ·ÿ®ÿÿ­ÿ¿ÿ°ÿÿÿ¥ÿ°ÿ²ÿ¬ÿ«ÿ­ÿÿ¦ÿ¢ÿ«ÿ¦ÿÿÿÿÿ¥ÿÿ ÿ£ÿ¥ÿ£ÿÿÿ¤ÿ¬ÿÿ¯ÿ ÿÿ©ÿªÿ£ÿ§ÿ±ÿªÿ±ÿÿ¦ÿ¨ÿ¡ÿ¡ÿ®ÿºÿ·ÿ¨ÿÿÿ¬ÿ¶ÿ³ÿ¯ÿ§ÿ§ÿ´ÿÀÿ®ÿ®ÿ¤ÿ´ÿ¦ÿ¬ÿ¬ÿ¤ÿ¤ÿ­ÿ·ÿ¨ÿ´ÿ»ÿ¼ÿ¶ÿ¨ÿ¯ÿ¶ÿ¬ÿ±ÿ£ÿ½ÿÉÿ°ÿ°ÿ°ÿ¯ÿ¬ÿ®ÿ¶ÿ­ÿ¨ÿ³ÿÀÿ¬ÿ§ÿ£ÿ¨ÿ±ÿ±ÿ®ÿ´ÿ¹ÿµÿ¦ÿ©ÿ¦ÿ½ÿ¹ÿ¯ÿµÿ§ÿ´ÿ¼ÿ¶ÿ¨ÿ³ÿ³ÿ­ÿ­ÿ¶ÿ»ÿ·ÿ¨ÿ´ÿ»ÿ¸ÿ´ÿÂÿÁÿ¶ÿ³ÿ­ÿ¡ÿ¶ÿÂÿ²ÿ·ÿ·ÿ¾ÿ»ÿ¶ÿ²ÿ¯ÿ²ÿ±ÿ¥ÿ¸ÿ£ÿ­ÿ«ÿ¸ÿÂÿ¿ÿÁÿÂÿ´ÿ¶ÿ±ÿÿ¥ÿ¡ÿ¯ÿ¸ÿ¹ÿ´ÿ¬ÿ¥ÿ¤ÿ«ÿ³ÿ¬ÿ¶ÿ¯ÿ¤ÿ¬ÿ¾ÿ´ÿ¥ÿ´ÿ¼ÿ¨ÿ«ÿ¯ÿ¼ÿ²ÿ¹ÿµÿ¸ÿµÿ±ÿ±ÿ¯ÿºÿ®ÿ»ÿ«ÿ°ÿ±ÿµÿµÿ®ÿ¦ÿ§ÿ±ÿ©ÿ¢ÿ¥ÿ²ÿÿ½ÿ·ÿ¹ÿ»ÿ²ÿ®ÿ±ÿ±ÿ±ÿ¯ÿ®ÿÃÿ¯ÿ±ÿ°ÿ­ÿ°ÿªÿ§ÿ·ÿ²ÿ®ÿ´ÿ°ÿ³ÿ³ÿÿ©ÿ­ÿ¦ÿ¡ÿ¥ÿ¶ÿ¾ÿ«ÿ¬ÿÂÿ±ÿ¯ÿ¦ÿ®ÿ±ÿªÿ¦ÿ­ÿ¹ÿ¶ÿ±ÿ³ÿ·ÿ¨ÿ®ÿ¾ÿ¿ÿ²ÿ¨ÿ­ÿ³ÿ±ÿ«ÿ¨ÿ°ÿ³ÿ¶ÿµÿ³ÿ®ÿ¸ÿµÿ¦ÿ¦ÿ³ÿ¹ÿµÿ·ÿ«ÿÆÿ´ÿ«ÿÿªÿ±ÿ´ÿ²ÿ¶ÿÀÿÂÿÂÿ±ÿ¹ÿÃÿºÿ¹ÿ´ÿ¼ÿ¸ÿ¬ÿ¨ÿ¥ÿ¤ÿ®ÿªÿ¤ÿ­ÿÀÿµÿ¡ÿ³ÿ¤ÿ°ÿ²ÿ³ÿ³ÿ©ÿ¦ÿ³ÿ·ÿÄÿ±ÿ±ÿ¯ÿ¶ÿ°ÿ±ÿ³ÿ´ÿ¹ÿ³ÿ­ÿ±ÿ²ÿµÿ¾ÿÿ¼ÿ°ÿ¨ÿ¸ÿ³ÿ³ÿ¬ÿ©ÿ¯ÿ±ÿ¯ÿ³ÿ·ÿ¬ÿ¯ÿ±ÿ¥ÿ¹ÿ¸ÿµÿ¶ÿºÿ¶ÿªÿÿ¦ÿ¶ÿ³ÿ°ÿ ÿÀÿÿ£ÿ¸ÿ ÿ¸ÿ±ÿ´ÿ·ÿ±ÿ©ÿ­ÿ·ÿ¸ÿ¿ÿ¼ÿºÿ³ÿ·ÿ¸ÿ¶ÿ¾ÿªÿ«ÿ«ÿ­ÿ³ÿ¶ÿ¼ÿÃÿÁÿ­ÿ¸ÿ·ÿ·ÿ¡ÿ£ÿ¨ÿ¬ÿ·ÿ¶ÿ­ÿ°ÿ³ÿ±ÿ¼ÿºÿ°ÿÂÿ±ÿ±ÿ¹ÿ©ÿ­ÿ¾ÿ­ÿ±ÿ·ÿ®ÿ¡ÿ¯ÿÉÿÄÿ»ÿ½ÿ¯ÿÀÿ©ÿºÿ¶ÿÆÿ³ÿ±ÿ«ÿ³ÿ©ÿ®ÿµÿ­ÿ­ÿ±ÿ´ÿ°ÿ§ÿ«ÿ¨ÿ±ÿ¯ÿ­ÿ¬ÿÿ«ÿ³ÿµÿ§ÿ§ÿ°ÿ¤ÿÿ¡ÿ§ÿ±ÿÿ©ÿ±ÿºÿ¼ÿºÿ®ÿ´ÿ²ÿ´ÿ®ÿ°ÿ³ÿ°ÿ³ÿ°ÿ­ÿ§ÿ¢ÿ¥ÿÀÿ°ÿªÿÿ¬ÿ¯ÿ²ÿ¼ÿ¦ÿÿ¯ÿÄÿ¾ÿ¢ÿÿ¨ÿ¼ÿ¶ÿ§ÿÿ©ÿ³ÿ¦ÿ®ÿ¡ÿ·ÿ·ÿ·ÿ·ÿ´ÿ³ÿµÿ³ÿ°ÿ­ÿ£ÿµÿ¶ÿ°ÿÿ¯ÿÿ¡ÿ©ÿ·ÿ²ÿ·ÿ»ÿªÿªÿºÿ·ÿ¨ÿ­ÿ¶ÿ«ÿ§ÿ¹ÿ¬ÿªÿµÿ¨ÿ¤ÿ¥ÿ§ÿÿ§ÿ¬ÿ©ÿ®ÿ³ÿªÿ«ÿµÿ¬ÿ¨ÿ°ÿ¬ÿ³ÿ¶ÿ¯ÿªÿ§ÿ®ÿºÿÿ¨ÿ´ÿ°ÿ¥ÿµÿµÿ¯ÿ¦ÿ¡ÿªÿ¥ÿ¡ÿ­ÿÿ³ÿ³ÿ²ÿ²ÿ£ÿ¡ÿ³ÿ­ÿªÿÿÿªÿ¯ÿªÿ«ÿ§ÿÿ¢ÿ¡ÿÿ°ÿ¬ÿ¬ÿ°ÿ¢ÿµÿ®ÿÿÿÿ¶ÿ¸ÿ¬ÿÿ¥ÿÿÿ ÿÿ¢ÿ¨ÿ«ÿ§ÿ£ÿ¢ÿ¢ÿ¤ÿÿ£ÿ¨ÿ£ÿ³ÿ®ÿ¥ÿ¨ÿµÿ­ÿ·ÿ²ÿµÿ¶ÿ¯ÿ¡ÿ¥ÿ¯ÿ«ÿ²ÿ¹ÿ°ÿ·ÿ»ÿ¦ÿ¯ÿ©ÿ¦ÿ®ÿÿÿ±ÿ¯ÿ´ÿ®ÿ´ÿªÿ§ÿ­ÿ³ÿ»ÿºÿ¬ÿªÿ®ÿ§ÿ¥ÿ¦ÿ­ÿ²ÿ·ÿ¬ÿ²ÿºÿ®ÿÇÿ¹ÿ¦ÿµÿ²ÿ¹ÿ¸ÿ´ÿ®ÿ°ÿ»ÿÂÿ·ÿ¯ÿ³ÿµÿ¸ÿ´ÿ¶ÿ³ÿ³ÿ±ÿ®ÿ±ÿ¶ÿªÿ¨ÿ¹ÿ®ÿ®ÿ©ÿ¬ÿµÿµÿ®ÿ¹ÿ¶ÿ³ÿ»ÿ³ÿ§ÿ©ÿ´ÿ¹ÿ¦ÿ¤ÿ­ÿ­ÿ´ÿ­ÿ¶ÿ¢ÿ¾ÿ»ÿ®ÿ·ÿÿÿ¬ÿÿ±ÿ¯ÿ¬ÿ³ÿ´ÿ²ÿ±ÿ®ÿ­ÿ¬ÿµÿ¼ÿ·ÿµÿÿ«ÿ§ÿ­ÿµÿ³ÿ°ÿ³ÿ¯ÿÿ«ÿ¹ÿ­ÿ¾ÿ«ÿµÿ¾ÿ±ÿ¯ÿ©ÿ§ÿ©ÿ´ÿ½ÿ¸ÿ¸ÿ¸ÿ±ÿ·ÿµÿ¬ÿ±ÿ¼ÿ­ÿ°ÿ¨ÿÁÿÿ­ÿ¹ÿ½ÿÄÿ«ÿ«ÿµÿ´ÿ±ÿ©ÿ³ÿµÿ¹ÿ®ÿ¬ÿ´ÿºÿ±ÿ±ÿ»ÿ´ÿªÿµÿºÿ­ÿ±ÿ»ÿ¶ÿ®ÿªÿ¸ÿ¸ÿ¾ÿ«ÿ¶ÿ¿ÿ²ÿ¹ÿ´ÿªÿ¸ÿ§ÿ¬ÿ¸ÿ­ÿ©ÿ¡ÿÿ¯ÿ®ÿ¢ÿ²ÿ½ÿ¬ÿµÿÁÿ¯ÿºÿ½ÿ¹ÿÆÿ½ÿ±ÿÿ©ÿ²ÿ¬ÿ­ÿ¢ÿ²ÿ¬ÿÿ§ÿ¢ÿ´ÿ¿ÿ®ÿ¢ÿªÿ®ÿ§ÿ¬ÿ¨ÿ§ÿ©ÿªÿ­ÿ³ÿ°ÿ©ÿ¨ÿªÿ±ÿ·ÿ»ÿ³ÿ§ÿµÿ±ÿ°ÿ­ÿ³ÿ°ÿ¶ÿ³ÿ«ÿÿ¯ÿªÿ­ÿ¯ÿ«ÿ¬ÿ¹ÿªÿ¦ÿ´ÿ»ÿ»ÿ³ÿ¦ÿÿªÿ»ÿÂÿ²ÿ ÿÿ¦ÿµÿ®ÿ®ÿµÿ­ÿ­ÿ²ÿ­ÿ°ÿ¨ÿ°ÿ¤ÿÿµÿÿ±ÿ®ÿ£ÿ§ÿ£ÿ¥ÿ´ÿ³ÿ·ÿ¤ÿ¯ÿ¨ÿ§ÿÿ®ÿ´ÿ»ÿ±ÿ­ÿ¸ÿºÿ´ÿ³ÿ¸ÿ«ÿ¥ÿ£ÿ¦ÿ±ÿÁÿ¬ÿ»ÿ·ÿ³ÿ®ÿ ÿ¥ÿ°ÿÀÿ´ÿºÿÃÿÊÿ¦ÿ©ÿ®ÿ«ÿ±ÿ§ÿ¯ÿ³ÿÿ®ÿ¼ÿ°ÿ«ÿ©ÿ¬ÿ¶ÿµÿ±ÿÃÿ¿ÿ«ÿ®ÿ³ÿ©ÿÿ¡ÿ§ÿ¥ÿÿÿªÿ­ÿ»ÿ¯ÿ±ÿ¶ÿ¢ÿ®ÿ·ÿ·ÿ§ÿ¯ÿ±ÿ¤ÿ­ÿ±ÿ½ÿºÿ¬ÿ«ÿ¦ÿ°ÿ»ÿ­ÿ¦ÿ³ÿ´ÿ®ÿ¥ÿ¤ÿªÿ¢ÿ£ÿªÿ¦ÿ©ÿ§ÿ¡ÿ£ÿªÿ«ÿ«ÿ¦ÿ»ÿ¡ÿÿ¸ÿ§ÿ°ÿ¸ÿ«ÿ±ÿ¨ÿ³ÿ´ÿ°ÿ¨ÿ²ÿ©ÿ¯ÿ³ÿ«ÿ¯ÿ¡ÿÿÿÿ¬ÿ®ÿ¨ÿ²ÿ¹ÿ§ÿªÿ¨ÿ§ÿ²ÿ²ÿ»ÿ¹ÿ´ÿ²ÿ¬ÿ°ÿ²ÿ·ÿªÿµÿ¹ÿÂÿºÿ¹ÿ¨ÿ¿ÿ±ÿÀÿÂÿ¾ÿÿ¢ÿ£ÿ«ÿµÿ¤ÿ¶ÿ¶ÿ§ÿ¨ÿ¸ÿ«ÿ¹ÿ¡ÿ¥ÿ¸ÿÃÿ²ÿ±ÿ±ÿ©ÿÿ®ÿ¯ÿ³ÿ¾ÿ®ÿ¯ÿ°ÿ«ÿ¥ÿ¬ÿ¹ÿµÿ¶ÿ±ÿ§ÿ¨ÿ°ÿ©ÿ¦ÿ¯ÿ´ÿ¤ÿ©ÿ¸ÿ¬ÿ¦ÿ¨ÿ¬ÿ½ÿ¢ÿ¬ÿ¥ÿ±ÿ¤ÿ³ÿ²ÿ±ÿ°ÿÀÿ²ÿ³ÿ°ÿÿ±ÿ±ÿ³ÿ­ÿ´ÿ«ÿ¶ÿ­ÿ§ÿ³ÿ¹ÿ©ÿ¯ÿ¶ÿ¬ÿ¡ÿ¤ÿ©ÿ¨ÿªÿ®ÿ±ÿ¬ÿ²ÿ»ÿ©ÿ°ÿºÿ­ÿ¦ÿ¦ÿªÿ¬ÿ©ÿ¯ÿ©ÿ¦ÿÿÿ¦ÿ¼ÿ­ÿ¬ÿ­ÿ¦ÿ ÿ¦ÿ¦ÿªÿ³ÿ®ÿµÿ®ÿµÿ²ÿ¨ÿ«ÿ­ÿ¬ÿ®ÿ±ÿ´ÿºÿ¶ÿ¶ÿ³ÿ®ÿ±ÿ³ÿ³ÿ¶ÿ´ÿ¹ÿºÿ°ÿ§ÿ©ÿ´ÿ°ÿºÿ¶ÿ²ÿ±ÿ´ÿ²ÿ»ÿ´ÿ±ÿÿ¥ÿªÿÿÿ¯ÿÿ£ÿ³ÿ·ÿ¾ÿ«ÿ»ÿ¶ÿ·ÿ²ÿÿÃÿ´ÿÆÿ½ÿ«ÿ³ÿ­ÿ«ÿ®ÿ´ÿ®ÿÿ£ÿ§ÿªÿªÿ³ÿºÿ¯ÿ¦ÿ¤ÿ©ÿ±ÿ·ÿ²ÿ­ÿ»ÿÀÿ¶ÿ«ÿ­ÿ²ÿºÿ«ÿ©ÿ¸ÿÅÿÇÿ«ÿ°ÿ³ÿ¦ÿ¨ÿ©ÿ©ÿ³ÿ¯ÿ¬ÿ²ÿ¬ÿ¯ÿ²ÿ·ÿ ÿ¢ÿÿ­ÿ²ÿºÿ°ÿ½ÿÅÿ³ÿºÿ³ÿ£ÿ«ÿªÿ¤ÿªÿ­ÿ©ÿ¨ÿ¬ÿ´ÿ´ÿµÿºÿ²ÿ²ÿµÿ®ÿ®ÿ§ÿ¦ÿ«ÿµÿ¦ÿ¬ÿ¬ÿ¹ÿ·ÿ¯ÿÀÿ£ÿ¥ÿ°ÿ ÿ«ÿÁÿ«ÿ­ÿ­ÿµÿ·ÿÿµÿ²ÿ­ÿ´ÿ¡ÿ±ÿ®ÿ²ÿ§ÿ®ÿ±ÿ¨ÿ¨ÿ«ÿªÿ¶ÿ¸ÿ²ÿ³ÿ¤ÿ¬ÿ±ÿªÿ´ÿ®ÿ¨ÿµÿ¼ÿ¼ÿ·ÿ®ÿ«ÿ¶ÿ¯ÿ§ÿ¢ÿ«ÿÿ ÿ¯ÿ­ÿ­ÿ¶ÿ§ÿ°ÿÿ§ÿ ÿµÿÁÿÂÿ¾ÿ«ÿ±ÿ¸ÿ²ÿ¢ÿ²ÿ¯ÿªÿ¸ÿ¶ÿ²ÿÿ¡ÿ©ÿ»ÿ¦ÿ¤ÿÿ¬ÿ²ÿ±ÿ¤ÿ¥ÿ­ÿ¬ÿ³ÿ®ÿ¨ÿªÿ©ÿ«ÿªÿ«ÿ³ÿ¼ÿ±ÿÿ¨ÿ­ÿµÿ´ÿªÿ¯ÿ±ÿ¦ÿ³ÿ©ÿ©ÿ¥ÿ©ÿ©ÿ¢ÿ­ÿ­ÿ©ÿ±ÿ±ÿ±ÿªÿ¯ÿ°ÿªÿÿ±ÿ¼ÿ²ÿ¥ÿÿ«ÿ´ÿ§ÿ¢ÿ¡ÿ¨ÿ¯ÿ²ÿ´ÿ¸ÿ­ÿ£ÿ³ÿµÿ£ÿ¤ÿ°ÿ±ÿ£ÿ±ÿÀÿ²ÿ²ÿ¹ÿ¯ÿºÿÀÿ»ÿ´ÿ¯ÿ©ÿ«ÿ§ÿ³ÿ²ÿ¹ÿ¢ÿ ÿ»ÿÂÿ®ÿ¾ÿ¡ÿ¯ÿ®ÿ´ÿ½ÿÄÿºÿ®ÿ¶ÿ¦ÿ¾ÿ¸ÿ®ÿ¦ÿÿ ÿ°ÿµÿ±ÿ«ÿ¨ÿ¬ÿ¨ÿÿ©ÿ¯ÿ¶ÿ¶ÿ³ÿ²ÿ¯ÿ¬ÿ§ÿ´ÿºÿ³ÿ´ÿÀÿ¬ÿºÿ²ÿ¶ÿºÿ¤ÿ·ÿ²ÿ¡ÿ°ÿÿªÿ©ÿ¤ÿ´ÿ±ÿ´ÿ­ÿ­ÿ¤ÿ¬ÿ¸ÿ¯ÿ©ÿ°ÿ¼ÿ¼ÿµÿµÿ¸ÿ­ÿ¡ÿ¨ÿ¨ÿ¦ÿ§ÿ¥ÿ¯ÿ®ÿ®ÿ½ÿ³ÿ¥ÿ­ÿ´ÿÅÿ°ÿ®ÿÿ¦ÿ©ÿ¨ÿ±ÿºÿ²ÿ±ÿªÿ°ÿ°ÿÿ¨ÿ¨ÿ·ÿ°ÿ­ÿ«ÿªÿ±ÿµÿµÿµÿºÿ´ÿ¤ÿ¥ÿ¨ÿ¢ÿ¤ÿ®ÿ­ÿ©ÿ·ÿ¦ÿ°ÿµÿ¹ÿ¥ÿ«ÿ´ÿ­ÿ§ÿ±ÿ§ÿÇÿ¹ÿ§ÿ·ÿ²ÿ¹ÿ®ÿ²ÿ«ÿµÿÿ¬ÿ¹ÿµÿ³ÿ³ÿ±ÿ°ÿ­ÿªÿ­ÿ­ÿ¬ÿ±ÿ°ÿ­ÿ¥ÿÿ­ÿ·ÿ¿ÿ´ÿ¯ÿ²ÿ³ÿ«ÿÿ®ÿ£ÿ§ÿ´ÿ´ÿ¼ÿ­ÿ³ÿ ÿ£ÿÿ²ÿ²ÿ¯ÿ±ÿ¼ÿ¸ÿ»ÿ¾ÿ©ÿ§ÿ¹ÿ¶ÿ«ÿ¶ÿ¾ÿºÿºÿ±ÿ´ÿ¸ÿ±ÿ¸ÿ¦ÿÃÿ»ÿ«ÿÿ¬ÿÃÿ¶ÿ±ÿ²ÿ¥ÿ»ÿ³ÿ¬ÿ©ÿ¥ÿ¯ÿ·ÿ©ÿ¼ÿ¶ÿ¿ÿ»ÿ¨ÿÿ¨ÿ²ÿ°ÿ­ÿ£ÿ¤ÿ¯ÿ«ÿ²ÿ±ÿ±ÿ¹ÿ»ÿ£ÿ¾ÿÿÀÿÂÿÁÿ¢ÿ¶ÿÁÿ¨ÿ³ÿÂÿ®ÿ¥ÿ²ÿ®ÿ´ÿ¤ÿ®ÿ´ÿ¸ÿ¹ÿ°ÿ¯ÿ±ÿ¹ÿ¸ÿ­ÿ®ÿªÿ¬ÿ²ÿÀÿ¬ÿ¹ÿ®ÿ¥ÿªÿ´ÿ¦ÿ®ÿ·ÿ¦ÿ¸ÿ£ÿªÿ¯ÿ¦ÿ©ÿ»ÿ½ÿ±ÿ°ÿªÿ¨ÿ¤ÿ¨ÿ¯ÿºÿ¼ÿ´ÿ¸ÿ·ÿ°ÿ­ÿ´ÿ¦ÿ¶ÿ¸ÿ¸ÿ©ÿ´ÿ¿ÿ±ÿ®ÿÿ¿ÿ«ÿ¸ÿ§ÿ¯ÿ¶ÿ®ÿ¡ÿ¨ÿ®ÿ®ÿ¨ÿ°ÿ¼ÿ°ÿ¢ÿ¦ÿ²ÿµÿ«ÿ®ÿ«ÿ¬ÿ¥ÿ¶ÿ¶ÿºÿ½ÿ±ÿ¥ÿ²ÿ¼ÿÿ­ÿ®ÿÄÿÃÿ³ÿ£ÿ«ÿ°ÿ³ÿ´ÿ¶ÿ·ÿ¯ÿ®ÿ±ÿ²ÿ°ÿ·ÿÀÿ®ÿ¢ÿÄÿ°ÿºÿ§ÿ¶ÿÿ½ÿ¬ÿµÿ³ÿ¸ÿµÿ³ÿ¶ÿ´ÿ¶ÿ¹ÿµÿ³ÿ²ÿµÿºÿ²ÿ§ÿ¤ÿ´ÿ±ÿ°ÿ¡ÿ£ÿÿ»ÿ¥ÿ¯ÿÿ¬ÿ±ÿ±ÿ½ÿµÿºÿ¬ÿ­ÿ·ÿ±ÿ¯ÿµÿ°ÿ¯ÿ³ÿ£ÿ§ÿ¯ÿ©ÿ±ÿªÿ½ÿ©ÿ¯ÿ¡ÿµÿ¦ÿ·ÿ±ÿ³ÿ®ÿ®ÿ²ÿ­ÿ¨ÿÿ¡ÿ±ÿ¬ÿ¥ÿÿ§ÿÿ®ÿ´ÿ¤ÿÿÿ®ÿÿÿªÿ¡ÿ©ÿ¢ÿ¥ÿ§ÿ¦ÿÿÿÿ©ÿ§ÿ«ÿ£ÿÿ ÿ¥ÿ¢ÿÿÿ·ÿ©ÿ£ÿ¨ÿÿÿÿÿÿ ÿÿ©ÿ¯ÿ¬ÿ¦ÿÿÿ©ÿ¯ÿ§ÿ¬ÿ¨ÿ­ÿ¯ÿ¦ÿ¤ÿÿ¸ÿ¡ÿÿ¤ÿ¤ÿ£ÿ¡ÿ ÿ¢ÿ¤ÿÿÿ£ÿ«ÿ¢ÿÿ¡ÿªÿ¯ÿ¡ÿ¤ÿÿÿÿ­ÿ£ÿ ÿÿÿÿÿ¡ÿÿÿÿÿ«ÿ§ÿ¯ÿ©ÿ¨ÿªÿ¢ÿÿµÿÿ¦ÿÿ ÿÿ§ÿ³ÿªÿ´ÿ±ÿ¬ÿ¶ÿ¯ÿ¤ÿ§ÿªÿ¯ÿ®ÿ­ÿµÿ°ÿ±ÿ¡ÿ«ÿ¨ÿ­ÿ¥ÿ¡ÿ¬ÿ¹ÿ¥ÿÿ­ÿªÿ¬ÿ¤ÿ£ÿ¹ÿ½ÿ£ÿ¡ÿ¢ÿ²ÿ·ÿ­ÿ¨ÿ±ÿ¨ÿ¦ÿ¶ÿ·ÿ£ÿ¡ÿ¬ÿ¥ÿÿ¨ÿ®ÿªÿ­ÿ´ÿ¾ÿ­ÿ²ÿ¦ÿ±ÿ©ÿ§ÿ§ÿ«ÿ«ÿ«ÿ«ÿ¢ÿ¢ÿ§ÿÿÿ¨ÿ­ÿ£ÿ¡ÿ¸ÿªÿ¦ÿ¿ÿµÿ®ÿ±ÿ´ÿ¯ÿªÿ«ÿ©ÿ¥ÿ¡ÿ©ÿ³ÿ±ÿ®ÿ¼ÿ³ÿªÿ¢ÿ³ÿ­ÿ£ÿ¨ÿ¥ÿ¦ÿ±ÿ¦ÿÿ¯ÿ©ÿºÿ¬ÿ´ÿ±ÿ²ÿ²ÿ°ÿ¯ÿ¨ÿ³ÿªÿ­ÿ°ÿ¢ÿ¥ÿªÿ®ÿ³ÿ¹ÿ§ÿÿ±ÿ³ÿ½ÿ°ÿÿªÿ´ÿ¸ÿ½ÿ·ÿ³ÿ¶ÿ¬ÿ«ÿ³ÿ£ÿ¤ÿªÿ¨ÿ¸ÿ¬ÿ³ÿ§ÿ¯ÿ°ÿ«ÿ¨ÿ¦ÿµÿ«ÿ£ÿ®ÿ¥ÿÂÿ°ÿ¨ÿÀÿºÿ©ÿ¢ÿÿ¢ÿ¨ÿ©ÿ«ÿ­ÿ·ÿ©ÿªÿÄÿ°ÿ²ÿ´ÿ±ÿ²ÿ¯ÿªÿ¶ÿ¶ÿ§ÿ«ÿ²ÿ¬ÿ­ÿÿ°ÿ¾ÿ¡ÿ¬ÿ¶ÿ°ÿ¹ÿ°ÿ®ÿ¯ÿ¬ÿ²ÿ¶ÿ©ÿ©ÿÿ´ÿ«ÿ²ÿ®ÿÂÿ·ÿ¹ÿ§ÿ£ÿ­ÿªÿ´ÿ®ÿªÿ§ÿ§ÿªÿÿ­ÿ¡ÿ¦ÿ®ÿ¨ÿ¨ÿªÿ¢ÿ¥ÿ³ÿ±ÿ°ÿ¥ÿ¶ÿ»ÿ¢ÿ£ÿ©ÿ¼ÿ¶ÿ§ÿ§ÿ²ÿ»ÿ¹ÿ§ÿ¨ÿ°ÿÀÿ¿ÿÃÿºÿºÿ¹ÿ²ÿ­ÿ©ÿ¨ÿ­ÿªÿ¬ÿ¬ÿ©ÿ´ÿ¯ÿ³ÿ«ÿ¬ÿ§ÿªÿ¹ÿ¶ÿ­ÿ±ÿ«ÿ§ÿÿ´ÿÿ®ÿ¹ÿ·ÿµÿ­ÿ«ÿ´ÿµÿ¯ÿ¸ÿ´ÿ®ÿÄÿ¶ÿ©ÿ³ÿ·ÿ´ÿ¦ÿ£ÿ¾ÿÈÿÊÿ®ÿ ÿÿ§ÿ§ÿ ÿ¨ÿ­ÿ£ÿ¤ÿµÿ³ÿ§ÿ±ÿÿ²ÿ¬ÿ§ÿ¯ÿ·ÿ¯ÿ¨ÿ«ÿ°ÿ´ÿ¨ÿ¯ÿ«ÿ²ÿ¦ÿ¯ÿ³ÿ¨ÿ³ÿ·ÿ®ÿ°ÿ¬ÿ­ÿ¿ÿ­ÿ«ÿ¹ÿµÿ¹ÿ¿ÿ°ÿ®ÿ»ÿºÿºÿ¹ÿ¬ÿºÿ¤ÿµÿ²ÿ±ÿ¦ÿ¨ÿ°ÿ²ÿ²ÿ£ÿ¡ÿ¯ÿ­ÿ·ÿ´ÿ¥ÿ¬ÿ¬ÿ¬ÿ¼ÿ¹ÿ¬ÿªÿ ÿ²ÿ¶ÿ¬ÿ°ÿ®ÿ¥ÿ£ÿ¬ÿ¯ÿ£ÿ¤ÿ°ÿ¶ÿµÿªÿÿÿªÿ¦ÿ¢ÿµÿ®ÿÿ¶ÿ¬ÿ«ÿ®ÿ¿ÿ·ÿ´ÿ¶ÿªÿ«ÿ´ÿ¦ÿ¨ÿ¥ÿ­ÿ¬ÿ¥ÿ¥ÿ¤ÿ¡ÿÿzÿÿ~ÿ°ÿ¬ÿ¨ÿ¥ÿ¦ÿ­ÿ°ÿ­ÿ¹ÿºÿ¶ÿÿ¨ÿ°ÿ©ÿ°ÿ¬ÿ¤ÿ¬ÿ­ÿªÿ¦ÿ§ÿ®ÿ©ÿÿ®ÿµÿªÿ¬ÿ´ÿªÿ¬ÿ´ÿ ÿ°ÿ§ÿ®ÿ­ÿ¡ÿ¨ÿ²ÿ¶ÿ°ÿ¥ÿ¥ÿ¯ÿ²ÿ¨ÿ¡ÿ§ÿ·ÿÉÿ·ÿ£ÿ±ÿ¨ÿ½ÿ´ÿ§ÿ¤ÿ¤ÿ¯ÿ­ÿ¥ÿÿ´ÿ¯ÿ§ÿ£ÿ§ÿ°ÿ¯ÿÿ³ÿ±ÿ¹ÿ«ÿªÿ³ÿ¬ÿ®ÿ½ÿ¨ÿÿ±ÿ¬ÿ©ÿ®ÿ®ÿ«ÿ«ÿ®ÿ¹ÿ±ÿÿÿÿ³ÿ±ÿ©ÿ§ÿ­ÿ³ÿ¦ÿ²ÿ¨ÿ­ÿ°ÿ¸ÿ·ÿ«ÿ§ÿ©ÿÿ ÿÿ³ÿ¸ÿ¶ÿ¶ÿ±ÿ¬ÿ¸ÿ°ÿ¨ÿ­ÿ¸ÿ²ÿªÿ£ÿ¥ÿ³ÿ³ÿ¥ÿ´ÿ®ÿ½ÿ°ÿ¨ÿ±ÿ«ÿÿ8ÿ
[truncated: 11,527,256 more chars]
