# Supplementary material for: Deciphering neuronal deficit and protein profile changes in human brain organoids from patients with creatine transporter deficiency
Source: eLife. 2023 Oct 13;12:RP88459. doi: 10.7554/eLife.88459 (PMC10575631; doi:10.7554/eLife.88459)
Supplement: Figure 6—source data 1. [file elife-88459-fig6-data1.zip › Figure 6 - Source data 1/GSK3b (A and B)/Lea 2022-11-16 14h20m00s (P-GSK3b Colori blot 2b).scn]

MIME-Version: 1.0 (Generated by Image Lab 5.2.1)
Content-Type: multipart/mixed; boundary="20221116-142000-08B41400"
Content-Description: Image Lab Image File
X-EntityRank: middle
X-LastSaveDate: 2022.11.16.14.20.00.231

--20221116-142000-08B41400
Content-Type: text/xml; charset="utf8"
Content-Length: 1852
Content-Description: ItemHeaderTag
X-EntityRank: first
X-LastSaveDate: 2022.11.16.14.20.00.231

<!DOCTYPE XML>
<root version="2">
 <FileAuthoringInfo>
  <applicationName>Image Lab Touch</applicationName>
  <applicationSchema>3</applicationSchema>
  <majorVer>2</majorVer>
  <minorVer>3</minorVer>
  <subMinorVer>0</subMinorVer>
  <buildNumber>7</buildNumber>
  <changeList>198661</changeList>
  <buildType></buildType>
  <version>2.3.0.07</version>
 </FileAuthoringInfo>
 <name>Lea 2022-11-16 14h20m00s</name>
 <scan_id>54676842078137949</scan_id>
 <description></description>
 <user>Lea</user>
 <document_control_sign>0</document_control_sign>
 <document_controlled>0</document_controlled>
 <frame_sync_type>sync_frames_and_lanes</frame_sync_type>
 <normalization_channel>-1</normalization_channel>
 <normalization_use_bands>0</normalization_use_bands>
 <DisplaySettings>
  <showAnnotations>true</showAnnotations>
  <showLaneFrame>true</showLaneFrame>
  <showLanes>true</showLanes>
  <showBands>true</showBands>
  <showLaneLabels>true</showLaneLabels>
  <showBandsAttributes>true</showBandsAttributes>
  <bandsAttributes>1</bandsAttributes>
  <selectedLaneAttr>true</selectedLaneAttr>
  <showMWLegend>true</showMWLegend>
  <showVolumes>true</showVolumes>
  <showVolumesLabel>true</showVolumesLabel>
  <showBandEdges>false</showBandEdges>
 </DisplaySettings>
 <channel_count>1</channel_count>
 <rgb_composite>true</rgb_composite>
 <RGBDisplaySettings>
  <Red>
   <Channel>-1</Channel>
   <Enable>false</Enable>
  </Red>
  <Green>
   <Channel>-1</Channel>
   <Enable>false</Enable>
  </Green>
  <Blue>
   <Channel>-1</Channel>
   <Enable>false</Enable>
  </Blue>
 </RGBDisplaySettings>
 <scan_0>
  <transform highlight_saturate="true" invert="false" gamma="1" low_frac="0.809232" high_frac="0.998718"/>
  <colormap>Gray</colormap>
  <zoom>-1.0000000000000000</zoom>
  <image_anchor x="0.0000000000000000" y="0.0000000000000000"/>
 </scan_0>
</root>
--20221116-142000-08B41400
Content-Type: multipart/mixed; boundary="20221116-142000-07F8EB38"
Content-Description: ScanImageTag0
X-EntityRank: first
X-LastSaveDate: 2022.11.16.14.20.00.231

--20221116-142000-07F8EB38
Content-Type: application/octet-stream
Content-Length: 12179328
Content-Description: ImageData
X-EntityRank: first
X-LastSaveDate: 2022.11.16.14.20.00.231

ÿiÿvÿÿÿÿÿÿÿÿ¬ÿÿÿÿÿ¤ÿÿ£ÿÿÿ£ÿÿÿÿÿÿÿ§ÿÿÿÿÿÿ¡ÿÿÿÿ¥ÿ¥ÿÿÿÿÿÿÿ ÿ«ÿÿÿ£ÿ¨ÿ¥ÿÿÿ ÿÿÿÿÿÿÿÿÿ£ÿÿÿÿÿ£ÿÿÿÿÿÿÿÿÿÿÿÿÿÿ¦ÿ£ÿÿÿÿÿ©ÿ¨ÿÿÿ¥ÿ³ÿÿÿÿÿ£ÿÿÿÿÿÿÿÿ°ÿ ÿÿÿÿ¥ÿ²ÿªÿ¤ÿÿÿÿÿÿÿÿÿÿÿ¢ÿ¢ÿ¡ÿÿÿÿÿÿÿ£ÿÿÿÿÿ¥ÿ¥ÿ¢ÿ¦ÿ¡ÿÿÿ ÿÿÿ£ÿÿÿ¡ÿÿÿÿÿÿÿÿÿÿÿÿÿÿÿÿÿÿÿÿÿÿÿÿÿÿÿÿ¦ÿÿÿÿÿÿ¡ÿÿÿÿÿÿÿÿÿÿÿÿÿÿÿÿÿÿÿÿÿÿÿÿÿÿÿÿ¦ÿÿÿÿÿÿÿÿÿÿÿ¥ÿ ÿÿÿyÿÿÿÿÿÿÿÿÿÿÿÿÿÿÿÿÿÿÿÿ¥ÿ¥ÿÿÿÿÿÿÿÿÿÿÿ¡ÿÿÿÿÿÿÿÿÿÿÿÿÿÿÿÿ¡ÿÿÿ¥ÿÿÿÿÿÿÿÿÿÿÿÿÿÿÿÿÿÿÿ¡ÿÿÿÿÿÿ¤ÿ ÿ³ÿ¬ÿÿÿÿªÿÿÿ£ÿÿÿÿÿ¤ÿÿÿÿÿ ÿÿÿÿÿÿÿÿÿÿÿÿÿ¢ÿ¢ÿÿÿÿÿÿÿÿÿÿÿ¢ÿ®ÿÿÿÿÿ£ÿªÿ«ÿÿ¦ÿÿÿÿ£ÿ¦ÿ¡ÿÿÿÿÿ«ÿÿÿÿÿ¦ÿÿÿÿÿÿÿÿÿ³ÿÿÿ¥ÿÿÿÿÿÿÿÿÿÿÿÿ¡ÿÿÿÿ ÿÿÿÿÿpÿZÿxÿ¡ÿÿÿÿÿÿÿÿ¤ÿ¦ÿÿÿÿÿ£ÿ¢ÿÿ¡ÿÿÿÿÿ¨ÿÿÿÿÿÿÿÿÿÿÿÿÿÿÿÿÿÿ­ÿÿÿÿÿÿÿÿÿÿ£ÿÿÿÿÿÿÿÿÿ£ÿÿÿÿÿÿÿÿÿ¡ÿÿÿÿ ÿÿÿÿÿÿÿÿÿÿÿÿÿÿÿÿÿÿÿÿÿÿÿÿÿÿÿÿÿÿÿÿÿÿ©ÿÿ~ÿÿÿÿÿ£ÿÿÿÿÿ ÿÿÿÿ©ÿ¦ÿ¤ÿÿÿÿÿÿÿÿÿÿÿÿÿÿÿÿÿÿÿÿÿÿÿÿÿÿÿÿÿvÿ{ÿÿÿÿuÿ}ÿÿrÿÿsÿrÿÿÿuÿxÿsÿkÿmÿnÿkÿmÿpÿgÿZÿZÿiÿhÿkÿmÿmÿgÿtÿjÿjÿjÿqÿgÿkÿaÿ^ÿhÿfÿiÿgÿTÿfÿwÿkÿnÿmÿmÿpÿhÿrÿeÿmÿwÿuÿfÿ|ÿÿ{ÿ}ÿÿÿ|ÿ~ÿhÿhÿnÿoÿjÿoÿUÿoÿ]ÿ?ÿTÿcÿbÿ^ÿXÿfÿaÿKÿPÿSÿ]ÿmÿSÿdÿWÿTÿcÿ\ÿ]ÿWÿ[ÿaÿdÿbÿXÿTÿWÿcÿdÿgÿiÿbÿjÿoÿgÿeÿbÿZÿ|ÿuÿÿÿÿoÿxÿoÿÿwÿÿÿÿÿÿÿÿÿÿ¡ÿÿÿÿÿÿÿÿÿÿÿÿÿÿÿÿÿÿÿÿÿÿÿÿÿÿÿ¡ÿÿÿÿÿÿÿÿÿÿÿÿÿÿÿÿÿÿÿÿÿÿÿÿÿ¢ÿÿÿÿyÿÿÿÿÿÿÿÿÿÿÿÿÿ~ÿÿÿÿÿÿÿÿ£ÿÿÿÿmÿÿuÿxÿÿÿÿÿÿÿÿÿÿÿÿÿÿÿÿÿÿÿÿÿ~ÿÿÿ~ÿÿ¦ÿÿÿÿÿ}ÿÿzÿÿ¡ÿÿÿÿÿÿ¥ÿ¡ÿÿÿÿÿÿÿÿ{ÿÿÿÿÿÿÿÿ}ÿ|ÿÿÿÿÿÿÿÿÿÿÿÿÿÿÿÿÿÿÿÿÿÿÿÿÿÿÿÿÿÿÿÿÿzÿÿÿÿÿ£ÿ«ÿ¤ÿÿÿÿÿÿÿÿÿÿÿÿÿÿÿ}ÿÿÿÿ}ÿÿÿÿÿÿÿÿÿÿÿ¬ÿ­ÿÿÿÿÿÿÿÿÿÿÿÿÿÿÿÿyÿÿÿyÿÿÿjÿÿ{ÿ{ÿÿÿ`ÿÿÿ}ÿÿÿxÿÿÿÿÿÿtÿeÿtÿxÿ{ÿÿzÿ{ÿyÿwÿ~ÿuÿÿÿÿ~ÿ^ÿ|ÿrÿÿÿnÿwÿ{ÿ{ÿÿyÿ`ÿqÿ{ÿuÿ{ÿoÿeÿdÿnÿuÿ|ÿ}ÿxÿwÿÿÿ|ÿvÿiÿnÿoÿqÿlÿkÿÿjÿzÿrÿiÿÿmÿ~ÿyÿvÿ^ÿÿÿÿrÿxÿÿÿÿÿÿ{ÿuÿ|ÿÿÿÿÿÿ}ÿÿÿÿ~ÿÿÿÿ ÿÿ}ÿÿ{ÿÿÿÿÿÿÿ¥ÿÿÿÿÿ{ÿoÿÿÿÿÿtÿÿÿÿÿÿÿÿÿÿwÿzÿ|ÿÿÿÿÿyÿwÿvÿwÿwÿlÿÿ~ÿ~ÿeÿXÿsÿ{ÿsÿSÿoÿÿeÿrÿ}ÿÿÿuÿbÿrÿmÿfÿvÿxÿqÿtÿsÿsÿpÿhÿiÿxÿÿkÿoÿÿzÿÿzÿxÿÿÿÿxÿÿ}ÿÿÿ|ÿ{ÿÿÿ|ÿÿzÿÿ|ÿ}ÿzÿ|ÿÿÿÿÿÿÿÿÿÿ{ÿÿÿÿÿÿÿÿyÿzÿÿÿÿÿuÿzÿÿÿÿÿtÿÿÿÿ¦ÿÿÿÿ|ÿwÿÿsÿoÿÿÿ~ÿÿÿÿwÿÿÿÿÿ¢ÿÿÿÿÿÿÿÿÿvÿwÿÿÿkÿxÿ}ÿÿÿÿzÿÿÿÿ|ÿÿÿÿÿdÿ{ÿÿ}ÿ£ÿmÿÿvÿÿÿÿÿyÿyÿÿ§ÿÿÿyÿoÿqÿÿÿÿ~ÿÿÿ}ÿyÿÿÿyÿÿÿÿÿÿÿxÿÿÿÿÿ{ÿÿÿsÿÿÿÿsÿ}ÿÿÿÿzÿÿÿÿÿÿÿÿÿÿÿÿÿÿÿÿ{ÿÿÿÿÿÿÿÿ|ÿzÿÿÿÿÿ|ÿ~ÿÿoÿqÿÿÿÿÿÿÿÿÿÿÿÿÿÿÿÿÿÿÿÿxÿÿxÿÿÿÿzÿsÿ~ÿÿwÿÿÿÿÿÿÿ}ÿÿÿÿÿÿÿÿÿwÿÿÿÿÿÿyÿvÿÿÿÿÿÿÿÿÿÿwÿÿÿÿ~ÿ}ÿÿÿÿÿ~ÿÿÿÿÿÿÿÿxÿzÿÿÿÿyÿÿÿÿÿÿÿÿwÿwÿ~ÿÿÿcÿÿÿÿÿÿÿÿÿxÿÿ|ÿÿpÿÿÿÿÿÿ¥ÿÿÿÿÿÿÿÿÿÿÿÿÿÿÿÿÿÿÿÿÿÿÿÿÿÿÿÿÿÿÿÿÿ|ÿ~ÿ{ÿÿvÿ ÿÿÿÿÿÿÿÿ¥ÿÿÿÿoÿÿsÿ}ÿÿÿÿÿÿÿÿÿÿÿÿÿ|ÿÿÿÿÿ§ÿ¡ÿÿÿÿÿÿÿtÿÿÿÿwÿÿÿÿÿÿ~ÿ{ÿ}ÿÿÿuÿ¦ÿÿÿ¡ÿ£ÿÿÿxÿÿÿÿÿÿÿ¥ÿÿÿÿÿÿÿÿ ÿ¢ÿÿÿÿÿÿ{ÿpÿoÿyÿÿÿÿÿÿÿÿÿÿÿÿÿ¬ÿÿÿÿÿ©ÿÿÿÿÿÿÿÿÿ}ÿpÿmÿhÿpÿvÿuÿvÿ{ÿzÿyÿ|ÿÿÿÿÿ|ÿÿÿmÿpÿpÿÿÿuÿzÿÿtÿ}ÿÿ{ÿÿÿÿÿuÿuÿÿwÿÿuÿÿÿÿÿvÿÿÿÿÿÿÿÿÿÿÿÿÿÿÿ~ÿ~ÿ}ÿÿtÿÿÿ|ÿÿÿÿÿÿÿwÿÿÿtÿ~ÿÿÿÿ{ÿÿÿÿÿÿÿÿ|ÿyÿÿÿÿxÿÿ¡ÿÿÿÿÿÿÿÿÿÿÿÿÿÿ|ÿxÿÿÿÿrÿÿwÿÿÿÿ}ÿÿ¤ÿÿÿÿÿÿvÿÿÿÿÿÿÿÿÿÿÿ§ÿÿÿÿÿÿ{ÿÿÿÿÿ£ÿÿÿÿ¢ÿÿÿqÿÿÿ}ÿ|ÿÿ¥ÿÿÿÿÿÿÿÿ|ÿÿ¢ÿÿÿÿÿÿÿÿÿÿÿÿÿÿÿÿÿÿÿÿÿÿ¦ÿÿÿÿÿ~ÿÿÿ~ÿÿÿÿ{ÿmÿoÿjÿuÿÿwÿrÿvÿpÿbÿpÿÿÿÿÿÿqÿÿÿÿjÿÿÿÿÿzÿjÿzÿÿsÿÿÿÿzÿxÿvÿqÿxÿÿÿ{ÿyÿÿzÿuÿsÿ{ÿÿÿyÿÿ~ÿsÿvÿjÿjÿ|ÿtÿvÿÿÿÿvÿÿzÿrÿÿÿ|ÿzÿlÿwÿÿÿÿÿÿrÿvÿiÿpÿQÿmÿ}ÿÿqÿxÿzÿÿÿzÿzÿiÿjÿrÿoÿeÿ|ÿÿvÿ~ÿÿ~ÿÿÿÿÿÿÿÿÿÿÿÿwÿwÿÿtÿÿÿÿ ÿÿ{ÿÿÿÿÿÿÿÿÿÿÿÿÿÿ ÿÿÿ­ÿÿ ÿÿÿÿ¡ÿÿÿÿÿÿÿÿÿÿÿÿÿÿÿÿÿÿÿ¥ÿ¥ÿÿÿÿÿÿÿ¥ÿÿÿ¨ÿÿÿÿÿÿ¤ÿÿÿÿÿÿÿÿ ÿÿÿÿ¡ÿ¥ÿÿÿÿÿÿÿÿ{ÿÿÿÿÿÿÿÿÿÿÿÿÿÿÿÿ ÿÿÿ£ÿÿÿÿÿÿÿ}ÿÿÿÿÿÿÿÿÿÿÿÿÿÿ¡ÿÿÿÿÿyÿÿÿÿuÿÿqÿlÿÿqÿfÿgÿsÿsÿÿpÿ]ÿ^ÿbÿ}ÿÿzÿmÿfÿaÿgÿvÿwÿnÿTÿÿÿÿcÿkÿ|ÿÿÿxÿtÿqÿlÿwÿÿxÿsÿmÿtÿzÿÿÿtÿÿtÿzÿnÿÿÿÿÿÿuÿÿÿÿ{ÿÿÿ~ÿgÿeÿÿrÿzÿeÿjÿyÿtÿuÿnÿuÿwÿyÿtÿsÿrÿnÿsÿpÿpÿvÿrÿfÿÿfÿkÿnÿÿmÿÿÿÿÿ~ÿÿ{ÿÿÿlÿwÿÿÿÿÿÿÿÿÿÿÿÿÿÿÿÿÿÿÿÿÿÿÿÿÿÿÿªÿÿÿÿÿÿ¨ÿÿ|ÿÿ ÿÿÿÿÿÿÿÿÿÿÿ£ÿÿÿ ÿÿÿÿÿÿÿÿ§ÿÿÿÿ¤ÿ§ÿ¬ÿÿ¡ÿÿÿÿÿÿÿÿÿÿÿÿÿÿÿ¡ÿ¥ÿÿ¨ÿÿÿÿÿÿÿÿÿÿÿÿÿÿ³ÿªÿÿÿ¡ÿÿÿÿÿ{ÿÿÿÿÿÿÿÿÿÿÿÿÿÿÿÿÿÿÿÿÿÿÿÿÿÿÿÿÿÿ ÿÿÿÿÿÿÿÿÿÿÿÿÿ ÿÿÿÿÿÿÿÿÿÿÿÿ¤ÿÿÿÿyÿÿÿÿÿ£ÿÿÿÿÿÿÿÿÿÿÿÿÿÿÿÿÿ¢ÿÿÿÿÿÿÿÿÿÿÿÿÿÿÿÿ¥ÿ¥ÿÿÿÿÿ¢ÿÿªÿÿÿ¢ÿÿÿÿÿÿÿÿÿÿÿ¦ÿ¢ÿÿÿÿÿÿÿÿÿÿÿÿÿÿÿÿÿÿ±ÿÿÿÿÿÿÿÿÿÿÿÿÿÿÿÿÿÿÿÿÿÿÿÿÿÿÿÿÿÿÿ¥ÿ¦ÿÿÿÿÿÿÿÿÿÿÿÿÿÿÿÿÿÿÿÿÿÿÿÿÿÿÿÿÿÿÿÿÿÿ¥ÿÿÿÿÿ¡ÿÿÿÿÿ¬ÿÿÿyÿÿÿÿÿÿÿÿÿÿÿÿÿÿÿ¡ÿ ÿÿÿÿÿÿÿÿÿÿÿÿÿÿÿÿÿÿÿÿÿÿÿÿÿÿÿÿÿÿÿÿÿÿ§ÿÿÿÿÿÿÿÿ ÿ¢ÿÿÿÿÿ¨ÿÿÿÿÿ ÿÿÿÿÿÿ¤ÿÿÿÿÿÿÿÿÿÿÿÿ£ÿÿÿÿÿÿÿÿÿÿÿ¡ÿÿÿÿÿÿÿÿ ÿÿ ÿÿÿÿÿÿÿÿÿÿ¦ÿ¢ÿÿÿ¤ÿÿÿÿÿÿÿ¡ÿ¡ÿ¡ÿÿÿÿÿÿÿÿÿÿÿÿÿÿÿÿÿÿ¦ÿÿÿÿ¨ÿÿÿÿÿÿ¢ÿÿÿÿ ÿÿÿÿÿÿÿÿÿÿ¥ÿÿÿÿÿÿÿÿÿÿ·ÿÿÿÿÿÿ ÿ¦ÿÿÿÿ¦ÿÿÿÿÿÿÿÿÿÿ:ÿÿÿ9ÿuÿÿ~ÿÿÿÿÿ¡ÿ¤ÿ£ÿÿÿ ÿÿÿÿÿÿÿÿÿÿ¥ÿ§ÿ´ÿÿÿ ÿ¤ÿÿÿÿ¦ÿÿÿÿÿÿÿÿÿ¬ÿ£ÿÿ«ÿÿÿÿÿÿÿÿÿªÿ¤ÿÿÿÿÿ§ÿÿÿÿÿ£ÿ§ÿ©ÿªÿÿÿÿzÿÿÿÿÿÿÿÿ~ÿ ÿÿÿÿÿÿÿ©ÿÿÿÿÿÿÿ}ÿÿÿÿÿÿÿÿ¡ÿ¥ÿÿÿÿÿ®ÿ¤ÿÿÿÿÿÿÿªÿÿÿÿÿÿÿÿÿÿÿÿÿ¡ÿ¢ÿÿÿ§ÿ­ÿ£ÿÿÿÿÿ¢ÿÿÿÿÿ®ÿÿÿÿÿÿÿ ÿÿÿªÿÿÿÿÿÿ¥ÿÿ¥ÿÿÿÿÿ ÿÿÿÿÿÿÿÿÿ¢ÿÿÿÿÿÿÿÿÿ¨ÿ¦ÿ¢ÿÿÿÿÿÿÿ§ÿÿ¡ÿÿÿÿÿÿÿÿÿÿÿÿ¤ÿ¢ÿ ÿÿÿÿÿ ÿÿÿÿÿÿÿÿÿÿ©ÿ¥ÿÿÿÿ¡ÿÿÿÿÿÿÿÿÿÿÿÿÿÿÿÿÿÿÿÿÿÿÿÿÿÿÿÿÿÿÿÿÿÿÿÿÿÿÿÿÿÿÿÿÿÿÿÿÿÿÿÿÿ¡ÿÿÿÿÿÿÿÿÿÿÿÿ{ÿÿÿÿÿÿÿÿÿÿÿÿÿÿÿÿÿÿÿÿ¨ÿ¤ÿÿÿ¨ÿÿÿÿÿÿÿÿÿÿÿ£ÿÿÿÿ«ÿÿÿ¡ÿ¡ÿÿÿÿÿÿÿÿwÿÿÿÿÿÿÿÿ¢ÿ¤ÿ£ÿÿÿÿÿ ÿÿÿÿÿÿÿÿÿÿÿÿ ÿÿÿÿÿÿÿÿ£ÿ£ÿÿÿÿ ÿÿÿÿÿÿÿÿÿÿÿÿÿÿÿ¡ÿÿ¡ÿ£ÿÿÿÿÿÿÿÿÿÿÿÿÿÿÿÿ¢ÿÿÿ¥ÿ¥ÿÿÿÿÿÿÿÿÿÿÿÿÿÿÿÿÿÿÿÿÿÿÿÿÿÿÿÿÿÿÿÿÿ}ÿÿÿÿ¦ÿÿÿÿÿÿÿÿ£ÿÿÿÿÿÿÿÿÿÿÿÿÿ¤ÿÿ£ÿ©ÿ¥ÿÿÿÿÿÿÿÿÿ¥ÿ£ÿÿ¡ÿÿÿÿÿ£ÿÿÿÿÿÿÿÿÿÿÿÿÿÿÿÿÿÿÿÿÿÿÿÿÿÿÿÿ¢ÿÿÿ¡ÿÿÿÿÿÿÿ¦ÿÿÿÿÿ¥ÿÿÿÿÿÿÿÿÿÿÿÿÿÿÿÿÿÿÿÿÿÿÿÿÿÿ¥ÿÿÿÿÿÿÿÿÿÿÿÿÿÿÿÿÿÿÿÿÿÿÿÿÿÿÿÿÿÿÿÿÿÿÿÿÿÿÿÿÿÿÿÿÿÿÿÿÿÿÿÿÿÿÿÿÿÿÿÿÿÿÿÿÿÿÿÿ}ÿwÿoÿSÿwÿwÿ|ÿÿWÿmÿqÿiÿnÿyÿnÿdÿfÿ^ÿ[ÿZÿiÿgÿgÿlÿoÿoÿlÿgÿqÿeÿdÿeÿpÿkÿaÿlÿ|ÿÿ|ÿoÿcÿoÿiÿnÿbÿlÿuÿrÿÿuÿgÿsÿuÿjÿ{ÿÿ}ÿÿÿ{ÿrÿwÿjÿ\ÿlÿaÿeÿzÿqÿfÿRÿVÿdÿrÿqÿWÿWÿmÿpÿeÿWÿJÿMÿWÿ`ÿQÿRÿ\ÿaÿMÿ]ÿZÿ]ÿeÿXÿZÿZÿSÿPÿcÿkÿkÿpÿkÿjÿdÿ_ÿ[ÿrÿbÿkÿzÿÿfÿÿÿmÿpÿtÿxÿ|ÿÿ~ÿÿÿÿÿÿÿÿÿÿÿ ÿÿÿÿÿÿÿÿÿÿÿÿÿÿÿÿ~ÿ~ÿÿÿÿÿÿÿ{ÿÿÿÿÿsÿuÿ{ÿÿÿÿÿÿÿÿÿÿÿÿÿÿÿÿÿÿÿÿÿxÿÿÿÿÿÿ¡ÿÿÿÿÿÿÿÿÿÿÿÿÿÿÿÿÿÿÿÿÿ|ÿqÿÿ§ÿÿÿÿÿÿÿÿÿÿÿÿÿÿÿÿÿÿÿÿÿ£ÿÿÿÿÿÿÿÿÿÿÿÿÿÿÿÿÿÿÿÿÿÿÿÿÿÿÿÿÿÿÿÿÿÿÿ|ÿÿÿÿÿÿÿÿÿÿÿÿÿÿ~ÿÿÿÿÿÿ~ÿÿÿ{ÿÿ²ÿÿ¢ÿÿÿÿÿÿuÿvÿÿÿÿÿÿÿÿÿÿÿÿÿÿÿÿÿÿÿÿÿÿÿÿÿÿÿÿÿÿÿÿÿyÿÿÿÿ ÿÿÿÿÿÿÿÿÿÿÿÿÿrÿÿÿ~ÿ~ÿÿyÿÿÿÿÿÿÿxÿÿÿÿÿ|ÿÿpÿkÿmÿoÿ}ÿnÿtÿÿwÿhÿvÿÿzÿ}ÿqÿsÿ{ÿtÿ{ÿuÿÿsÿ~ÿÿgÿ}ÿdÿ|ÿÿ|ÿwÿ|ÿ~ÿÿyÿoÿnÿÿ}ÿrÿzÿÿpÿgÿpÿ}ÿÿÿÿxÿÿÿÿÿ|ÿiÿsÿÿÿÿÿÿÿzÿ~ÿoÿÿÿ|ÿyÿmÿÿÿxÿÿÿtÿÿÿ|ÿ|ÿxÿzÿÿÿÿÿÿÿÿÿÿwÿzÿÿÿÿÿqÿÿ|ÿÿÿÿÿÿÿÿÿÿÿÿwÿ}ÿÿÿÿÿÿÿÿÿÿ|ÿÿÿÿzÿyÿ{ÿ~ÿyÿ~ÿÿÿÿbÿpÿpÿrÿÿ~ÿqÿÿÿcÿsÿwÿlÿiÿhÿcÿxÿ{ÿkÿ~ÿmÿoÿiÿ{ÿxÿnÿ|ÿÿwÿxÿÿsÿmÿpÿhÿhÿwÿoÿsÿÿÿÿuÿyÿpÿÿÿmÿmÿ{ÿÿÿtÿrÿwÿÿÿÿÿÿÿrÿxÿwÿ~ÿÿÿÿÿÿÿÿÿÿÿÿÿÿÿÿÿzÿÿÿÿÿÿÿzÿoÿ{ÿÿ£ÿ}ÿpÿÿÿÿÿÿ{ÿÿhÿÿoÿ}ÿÿ ÿÿÿÿÿÿ}ÿÿÿÿÿÿÿÿÿÿÿ~ÿÿÿÿ£ÿ¥ÿÿÿÿÿÿÿ{ÿÿªÿÿ|ÿÿ{ÿ ÿÿgÿÿÿÿÿÿÿÿÿ¨ÿÿÿÿÿÿÿÿÿzÿÿ~ÿÿÿÿÿÿxÿÿÿÿÿÿÿÿÿÿÿ|ÿzÿÿÿÿÿÿ}ÿÿsÿÿÿÿvÿÿÿÿÿpÿÿeÿvÿyÿÿÿÿÿÿ|ÿ{ÿÿÿ}ÿ{ÿ~ÿ~ÿÿÿÿÿÿÿÿÿÿÿÿÿÿ~ÿÿÿsÿÿÿÿÿÿÿÿÿÿ|ÿvÿzÿÿÿÿÿÿÿ}ÿoÿÿxÿÿÿÿ|ÿwÿÿ|ÿÿÿÿÿÿÿÿÿÿÿÿÿÿÿÿ~ÿtÿÿÿÿÿzÿoÿÿÿtÿÿvÿÿwÿÿÿÿ~ÿ{ÿÿxÿ|ÿrÿÿÿÿÿÿ|ÿÿÿÿÿÿÿÿÿÿÿÿÿÿÿÿÿÿÿÿÿÿvÿÿÿhÿzÿwÿÿÿÿqÿÿÿvÿÿÿÿÿpÿÿÿÿÿÿÿrÿÿÿ|ÿÿÿÿÿÿÿÿÿÿ~ÿÿÿÿÿÿÿÿÿyÿuÿÿÿÿ|ÿÿÿÿÿÿÿÿÿÿÿoÿ{ÿÿ¤ÿuÿtÿÿÿÿÿoÿ|ÿ~ÿÿÿÿ~ÿÿ{ÿÿÿyÿwÿÿÿ{ÿ{ÿÿÿÿÿÿ~ÿÿÿÿÿÿÿwÿÿÿ{ÿÿÿÿÿÿÿÿÿ}ÿÿ|ÿÿÿ ÿ¤ÿÿÿmÿÿsÿÿÿÿyÿÿÿÿÿÿÿÿzÿÿÿÿÿoÿÿÿÿÿÿyÿ~ÿvÿÿÿyÿÿÿÿÿÿÿÿÿÿÿzÿwÿÿ ÿ£ÿÿÿÿÿÿ|ÿÿ}ÿÿÿmÿkÿjÿpÿtÿ}ÿzÿÿÿwÿvÿÿÿÿÿÿÿÿ|ÿ|ÿpÿ{ÿnÿqÿÿÿ|ÿÿzÿÿÿÿÿyÿ{ÿÿrÿÿ|ÿÿuÿ~ÿÿÿ~ÿÿÿÿ{ÿÿÿÿÿÿÿÿÿxÿ{ÿÿÿÿÿÿÿÿÿÿÿÿÿ~ÿ§ÿ§ÿÿÿhÿÿÿÿÿÿÿsÿÿÿÿÿ}ÿÿÿÿÿwÿsÿ~ÿÿÿÿwÿÿÿÿ¢ÿ ÿÿÿÿzÿÿÿÿÿÿÿvÿ}ÿÿÿÿzÿÿ ÿÿÿÿÿÿ|ÿÿÿÿÿÿÿÿÿÿÿ¡ÿÿÿÿÿÿ|ÿÿÿÿÿÿtÿÿÿÿÿ¨ÿÿÿÿ«ÿ¦ÿÿÿÿ~ÿÿÿÿÿÿÿ¡ÿÿÿÿÿÿÿÿ¥ÿ§ÿÿ}ÿÿÿÿÿÿÿÿÿÿÿÿÿÿÿ¦ÿÿ}ÿÿÿuÿtÿxÿwÿ|ÿxÿmÿbÿnÿyÿpÿqÿ}ÿ~ÿyÿyÿÿÿ~ÿzÿ}ÿÿÿÿgÿcÿ¢ÿÿÿÿmÿoÿUÿnÿÿÿÿÿrÿxÿvÿkÿrÿwÿwÿ|ÿÿÿ|ÿÿÿsÿÿÿrÿ}ÿpÿ~ÿpÿ_ÿcÿ{ÿxÿwÿaÿyÿzÿ}ÿÿmÿyÿÿÿÿtÿtÿxÿuÿÿÿÿrÿcÿtÿÿmÿ`ÿ~ÿÿqÿÿÿsÿ¡ÿtÿnÿÿvÿyÿpÿÿ|ÿÿÿÿuÿxÿ{ÿxÿ|ÿÿÿÿ{ÿÿÿÿ~ÿÿÿÿÿxÿÿÿÿ£ÿÿ|ÿvÿÿÿÿÿÿÿÿÿÿÿÿÿÿÿÿÿ©ÿÿÿÿÿÿ¶ÿÿÿÿÿÿÿÿÿÿÿÿÿÿÿ§ÿ¤ÿÿ ÿ¡ÿÿÿÿÿoÿzÿÿ}ÿÿ®ÿÿÿÿÿÿ¢ÿÿÿ¡ÿ¢ÿÿÿ¡ÿÿÿÿÿÿÿÿ¢ÿÿÿÿÿÿÿÿÿ¡ÿÿÿÿÿÿÿÿÿÿÿÿÿÿÿ¥ÿÿÿÿÿÿÿrÿÿÿÿwÿÿ ÿ¢ÿÿzÿ{ÿÿÿÿÿÿÿÿÿÿÿÿzÿÿÿÿuÿtÿyÿoÿgÿhÿiÿkÿgÿnÿÿvÿiÿpÿoÿwÿ{ÿÿwÿCÿmÿ{ÿÿiÿÿjÿbÿXÿfÿhÿrÿnÿlÿyÿuÿiÿoÿwÿwÿzÿvÿrÿzÿÿrÿvÿwÿzÿÿkÿ}ÿyÿ}ÿÿ|ÿvÿvÿ~ÿ~ÿwÿ{ÿÿÿnÿgÿsÿpÿÿkÿtÿxÿtÿpÿxÿÿqÿmÿnÿnÿoÿlÿpÿÿÿyÿ~ÿyÿrÿeÿtÿuÿyÿÿtÿ~ÿÿÿÿwÿÿÿ}ÿ{ÿÿÿ~ÿ~ÿÿÿÿÿÿÿÿÿÿÿÿÿÿÿÿÿÿÿÿÿzÿÿÿ¤ÿÿÿ¤ÿÿÿÿÿÿÿÿÿÿ ÿÿÿ£ÿÿÿÿÿÿ¥ÿÿÿÿÿÿÿÿÿÿÿÿÿÿ°ÿÿÿÿÿÿÿÿ¦ÿÿÿÿÿÿÿÿÿÿÿÿÿÿ¥ÿÿÿÿÿÿÿÿÿÿ|ÿÿÿÿ£ÿ©ÿÿÿ ÿÿÿÿÿ|ÿÿ§ÿÿÿÿÿÿÿÿÿÿÿÿÿÿÿÿÿÿÿÿÿÿ~ÿÿÿÿÿÿ¡ÿÿÿÿÿÿÿÿÿÿÿÿÿÿÿÿÿÿÿÿÿÿ¤ÿÿÿÿ¡ÿÿÿÿÿÿÿÿÿ¡ÿÿÿÿÿÿÿÿÿÿÿÿÿÿÿÿÿÿÿÿÿÿÿÿÿÿÿÿÿÿÿÿÿÿÿÿÿ¡ÿÿÿÿ«ÿÿÿÿÿÿªÿ¤ÿÿÿÿÿÿ¡ÿÿÿÿÿÿÿÿÿÿÿÿ¡ÿÿÿ¤ÿÿÿÿ¡ÿÿ¡ÿÿÿÿÿÿÿÿÿÿÿÿÿÿÿÿÿÿÿÿÿÿÿ¯ÿÿÿÿÿÿÿÿÿÿÿÿÿÿÿÿÿÿÿÿÿÿÿÿÿÿÿÿÿÿÿ¡ÿ¢ÿÿÿÿ¤ÿ¡ÿÿÿÿ¡ÿÿÿÿÿÿÿÿÿÿ¡ÿÿÿÿ£ÿÿÿÿÿÿÿÿÿÿÿÿÿÿÿÿÿÿÿÿÿÿÿÿÿÿÿ}ÿ}ÿÿÿÿÿÿÿÿÿÿÿÿÿÿÿÿ¦ÿ©ÿÿÿÿÿÿÿ¢ÿ¤ÿÿÿÿÿ¡ÿÿÿÿÿÿÿÿÿ ÿ¡ÿÿÿ³ÿ¥ÿÿÿÿÿÿÿÿÿÿÿÿÿÿÿÿÿ¢ÿ¤ÿÿ¡ÿ¥ÿ­ÿ«ÿzÿªÿÿÿÿÿÿÿÿÿÿÿÿÿÿÿÿÿÿ ÿÿÿÿÿªÿÿ¡ÿÿÿÿÿÿ ÿÿÿÿÿÿÿÿÿÿÿÿÿÿÿÿÿÿÿÿÿÿ ÿÿ¦ÿÿÿÿÿÿÿ¦ÿ¥ÿÿÿÿÿÿÿ§ÿ©ÿÿÿÿ¦ÿÿÿÿÿÿÿÿÿÿ¯ÿÿ£ÿÿÿ¤ÿ£ÿ ÿÿÿ®ÿ¨ÿÿÿÿÿÿÿÿcÿ]ÿ%ÿÿÿ@ÿgÿzÿÿÿÿÿÿÿÿÿÿ¦ÿ§ÿÿÿÿÿÿÿÿÿÿÿÿÿÿÿÿ¨ÿ¬ÿ¥ÿÿÿÿÿÿÿÿÿÿÿ£ÿ¦ÿÿ£ÿÿÿÿÿ¢ÿÿÿÿ°ÿÿÿÿÿ£ÿ¢ÿÿÿÿÿÿ ÿ§ÿ¤ÿÿÿÿÿÿÿÿÿÿÿÿÿÿÿÿÿÿÿÿÿ ÿÿ¡ÿÿÿÿÿÿÿ§ÿ ÿ¦ÿ¢ÿ¡ÿ¦ÿ¥ÿÿÿÿÿÿ ÿ ÿÿÿÿÿÿÿÿÿÿÿÿÿÿÿÿÿÿÿ¦ÿªÿÿÿÿÿÿÿÿÿÿÿÿÿÿÿ°ÿÿÿÿÿÿÿ¦ÿ ÿÿªÿÿÿÿÿÿÿÿ£ÿÿÿÿÿÿÿÿÿ¡ÿ§ÿÿÿÿÿ¦ÿ¥ÿÿÿÿÿÿÿÿ§ÿ¤ÿ¡ÿÿÿÿÿÿÿÿ²ÿ¡ÿÿÿ£ÿ§ÿÿÿÿÿÿÿÿÿÿÿÿÿÿÿÿÿÿÿÿ¡ÿÿÿÿ¬ÿÿÿ ÿÿÿÿÿÿ ÿÿÿ¢ÿ§ÿ¦ÿ¢ÿÿÿÿÿÿÿÿ¥ÿÿÿÿÿÿÿÿÿÿ£ÿÿÿ ÿÿÿÿÿÿÿÿÿÿÿÿÿÿÿÿÿÿÿÿÿÿÿÿÿÿÿÿÿÿÿÿÿ¦ÿ§ÿÿÿÿÿÿÿÿÿÿÿÿÿÿ ÿÿÿÿÿÿÿÿ¤ÿ¨ÿÿÿ¬ÿÿÿÿÿÿÿÿÿ¢ÿÿÿÿ§ÿÿÿÿÿ¢ÿªÿÿÿ¨ÿÿÿÿªÿÿÿÿÿÿÿ£ÿ¨ÿÿÿÿÿÿÿÿÿÿÿÿÿÿÿ¥ÿÿÿÿÿÿÿÿÿ¡ÿÿÿ¦ÿÿÿÿÿÿÿÿÿ£ÿ¤ÿÿÿÿÿÿÿÿÿÿÿ¥ÿÿÿÿÿÿÿÿÿÿÿÿÿÿÿÿÿÿÿ¨ÿ­ÿ¡ÿÿÿÿÿÿÿÿÿÿÿÿÿ¡ÿÿÿÿÿÿÿÿÿÿÿÿ ÿ¡ÿÿÿÿÿÿÿÿÿÿÿ¤ÿÿÿÿÿÿÿÿÿÿÿ¡ÿÿÿÿÿÿÿÿÿÿ¡ÿÿÿÿÿÿÿÿÿ ÿÿÿÿÿÿÿÿÿÿÿÿÿÿÿ}ÿÿÿÿÿÿ¡ÿÿÿ ÿÿÿÿÿÿÿÿÿÿÿÿÿÿjÿiÿÿ£ÿÿÿÿÿ®ÿ£ÿÿÿÿ¡ÿÿÿÿÿÿÿÿÿÿÿÿÿÿÿÿÿÿÿÿÿÿÿÿÿÿÿÿ°ÿÿÿÿÿÿÿÿÿÿÿÿÿÿÿÿÿÿÿÿÿÿÿÿÿÿÿÿÿÿÿÿÿÿÿ£ÿ¦ÿ³ÿÿ¡ÿÿÿÿÿÿÿÿÿÿÿÿÿÿÿÿÿÿÿÿÿÿÿÿÿÿÿÿÿ{ÿjÿuÿÿÿoÿmÿgÿpÿÿeÿlÿsÿpÿsÿtÿlÿgÿgÿfÿnÿaÿmÿfÿkÿiÿ_ÿrÿoÿmÿrÿjÿwÿiÿkÿcÿaÿhÿeÿfÿbÿmÿ]ÿqÿyÿlÿqÿhÿaÿtÿÿuÿeÿgÿxÿÿÿÿyÿzÿÿwÿwÿÿuÿkÿiÿWÿ_ÿ^ÿoÿoÿRÿ`ÿSÿVÿSÿ?ÿQÿcÿdÿrÿhÿOÿUÿWÿXÿaÿJÿRÿNÿ[ÿ_ÿVÿ`ÿ]ÿTÿFÿZÿeÿXÿ]ÿiÿcÿXÿWÿgÿcÿjÿaÿjÿjÿFÿjÿkÿgÿkÿpÿiÿ^ÿpÿ}ÿÿÿÿÿÿÿÿÿÿÿÿÿÿÿÿÿÿÿÿÿ ÿÿÿÿÿÿÿÿÿÿÿÿÿÿÿÿÿÿzÿrÿÿÿÿÿÿÿÿÿÿÿÿÿÿÿÿÿÿÿÿÿÿÿÿÿÿÿÿÿ ÿÿÿÿÿÿÿÿÿÿÿÿÿÿ|ÿÿÿÿÿÿÿÿÿÿÿ}ÿÿÿÿÿÿÿÿÿÿÿÿÿÿÿÿÿÿÿÿÿÿÿÿ¡ÿÿsÿÿÿÿzÿ£ÿÿ§ÿÿÿÿ£ÿÿÿÿÿÿÿÿÿÿÿÿÿ¡ÿÿÿ¥ÿÿÿÿzÿÿÿÿÿÿÿÿÿÿÿÿÿÿ¡ÿÿÿÿÿÿÿÿÿÿÿÿÿÿÿ{ÿÿÿÿ¤ÿÿÿÿÿ~ÿÿÿÿÿÿÿÿÿÿÿ ÿÿÿÿÿÿÿÿÿÿÿ|ÿÿÿÿÿ}ÿÿÿÿÿÿÿÿÿÿÿÿÿÿÿ|ÿÿÿÿuÿÿÿtÿÿ¦ÿÿÿÿÿÿÿÿpÿmÿÿÿuÿÿ|ÿÿÿoÿÿÿ{ÿ|ÿpÿyÿÿxÿyÿÿÿÿtÿoÿuÿpÿqÿxÿ|ÿlÿzÿÿoÿrÿfÿhÿkÿÿÿÿxÿrÿ}ÿyÿoÿzÿxÿoÿhÿÿÿmÿtÿ~ÿÿ{ÿbÿ`ÿxÿÿÿyÿÿÿ{ÿÿÿjÿÿ|ÿ}ÿtÿ{ÿvÿzÿyÿxÿyÿyÿ~ÿÿpÿrÿ{ÿuÿÿ}ÿuÿxÿxÿ|ÿÿÿÿÿÿÿÿÿÿvÿÿvÿÿÿÿ}ÿwÿÿÿÿÿyÿÿÿÿÿ~ÿÿ~ÿÿÿÿzÿvÿÿzÿÿÿÿzÿÿÿÿÿÿÿÿÿÿÿÿÿÿÿyÿÿtÿÿ|ÿÿyÿ}ÿuÿÿ{ÿÿoÿÿxÿwÿpÿhÿkÿsÿÿvÿpÿtÿqÿtÿÿ}ÿÿÿuÿnÿqÿqÿiÿoÿ{ÿwÿÿÿÿmÿuÿbÿ{ÿÿqÿ`ÿgÿÿÿÿqÿqÿÿÿÿÿÿÿlÿÿ{ÿÿÿÿÿ~ÿ~ÿÿÿÿÿÿÿÿÿÿ¡ÿÿÿÿÿÿÿÿÿ~ÿÿwÿÿxÿÿÿÿÿÿ~ÿ¢ÿ}ÿÿfÿÿÿÿÿÿÿÿÿÿÿÿÿÿÿÿÿ¤ÿÿÿÿÿÿÿyÿuÿÿÿÿÿÿ¦ÿÿ{ÿÿÿwÿ¡ÿÿhÿxÿÿ ÿuÿÿÿÿ~ÿÿÿÿÿÿÿÿÿÿÿÿÿÿÿÿÿÿzÿ}ÿÿÿwÿzÿÿÿÿÿÿÿvÿÿÿÿ|ÿÿÿÿÿÿtÿÿÿÿÿÿwÿÿÿÿÿ{ÿÿoÿÿÿÿÿ|ÿ|ÿÿ~ÿtÿÿÿÿ~ÿÿÿÿÿÿÿÿÿÿÿÿÿ{ÿÿÿÿÿÿÿÿÿÿÿÿÿÿuÿÿÿ{ÿyÿwÿÿÿÿÿÿ{ÿÿÿÿÿÿÿÿÿ{ÿ}ÿÿÿÿÿÿÿÿ{ÿ{ÿÿÿÿÿÿyÿuÿxÿÿÿÿÿiÿUÿÿÿÿÿÿÿ~ÿÿÿÿÿÿÿyÿÿÿÿÿÿÿÿzÿtÿÿÿÿ ÿÿÿÿÿÿÿÿÿÿÿÿÿuÿwÿÿÿ{ÿÿÿÿ}ÿÿÿÿÿyÿ}ÿÿÿrÿÿÿÿsÿÿÿÿvÿÿÿÿwÿtÿpÿÿÿÿÿÿÿÿ¡ÿÿÿÿÿÿ¡ÿÿÿÿÿÿÿÿÿÿÿÿÿÿÿÿÿÿÿÿÿÿÿÿÿÿsÿÿÿÿÿÿÿÿÿÿÿ}ÿÿÿÿÿÿÿÿÿÿÿÿÿÿ ÿÿÿÿÿ~ÿ}ÿÿÿvÿÿÿÿÿyÿzÿÿÿÿ ÿÿÿ¡ÿ}ÿÿÿÿxÿvÿÿÿyÿÿwÿqÿÿÿÿ{ÿÿÿÿÿÿÿÿÿÿyÿqÿÿÿÿÿÿÿÿjÿÿ£ÿvÿeÿ{ÿÿÿÿ|ÿÿÿÿÿÿÿÿÿÿÿÿÿÿÿÿrÿ}ÿsÿqÿjÿfÿ]ÿhÿÿÿÿÿÿÿyÿÿÿÿÿÿÿÿÿÿlÿuÿzÿ}ÿÿÿÿÿ{ÿÿÿ}ÿÿwÿÿÿ|ÿÿÿvÿrÿyÿÿÿ|ÿÿÿÿÿÿÿÿ}ÿÿÿÿ~ÿÿÿÿÿÿÿ{ÿÿÿ|ÿvÿÿÿÿÿÿzÿ{ÿ¨ÿÿvÿyÿ§ÿÿsÿÿÿ¨ÿ¨ÿ­ÿÿÿÿ¢ÿÿÿÿÿÿ¢ÿÿÿÿÿÿÿ¢ÿÿÿÿÿÿÿÿÿÿÿÿÿÿÿÿÿxÿyÿÿÿÿÿÿÿÿÿÿÿÿÿÿÿÿ ÿÿÿÿÿÿÿÿzÿÿÿÿÿÿÿÿÿÿÿÿ¥ÿ¥ÿÿÿÿÿÿÿÿÿ{ÿÿÿÿÿ¡ÿ¡ÿÿÿÿÿÿÿÿÿÿyÿÿÿÿÿ¨ÿÿÿÿÿÿÿÿÿÿ ÿÿÿÿÿzÿmÿÿ~ÿÿpÿfÿlÿÿxÿnÿ{ÿxÿsÿzÿÿÿ}ÿoÿsÿÿ}ÿÿÿ}ÿÿÿÿnÿÿuÿzÿÿÿsÿÿxÿzÿ~ÿÿÿ}ÿÿ~ÿrÿlÿyÿÿ{ÿÿÿxÿÿnÿlÿjÿjÿsÿjÿlÿkÿsÿyÿyÿeÿÿÿÿÿÿÿÿÿrÿoÿÿÿ|ÿÿÿÿzÿsÿ~ÿÿvÿfÿvÿ|ÿrÿrÿÿ¤ÿÿhÿgÿÿuÿxÿxÿÿxÿyÿpÿyÿ~ÿÿÿwÿyÿÿ~ÿzÿÿ}ÿÿÿzÿÿÿÿÿÿÿÿÿÿÿÿ~ÿÿÿÿÿÿÿÿÿÿ¡ÿ¢ÿÿÿÿÿÿ¦ÿÿ±ÿÿÿÿÿ­ÿÿÿÿÿÿ£ÿÿÿÿÿÿÿÿÿÿÿÿÿÿÿÿxÿpÿvÿyÿÿÿ£ÿÿ¬ÿÿÿÿÿÿÿÿÿÿÿÿÿÿÿÿÿÿ­ÿÿÿÿÿÿÿ¦ÿÿÿÿÿÿÿÿÿÿÿÿÿÿÿÿÿÿ¯ÿÿwÿÿ¢ÿÿÿzÿÿÿÿÿÿÿÿÿÿÿÿÿÿÿÿÿ{ÿÿÿÿÿÿÿÿÿ{ÿÿtÿpÿnÿrÿwÿrÿcÿbÿuÿuÿoÿpÿfÿXÿXÿaÿgÿbÿ|ÿpÿwÿvÿhÿmÿlÿuÿlÿaÿ[ÿcÿmÿmÿcÿ[ÿeÿqÿnÿrÿyÿÿzÿxÿdÿyÿqÿÿ{ÿmÿ~ÿvÿzÿsÿ}ÿÿÿÿlÿaÿsÿzÿsÿyÿuÿÿlÿ|ÿxÿwÿuÿuÿqÿ|ÿÿnÿnÿlÿlÿrÿuÿwÿ{ÿ|ÿvÿÿ{ÿjÿmÿfÿqÿwÿÿuÿÿÿÿrÿxÿÿÿÿÿÿwÿÿÿÿÿwÿ~ÿÿÿÿÿÿÿÿÿÿÿÿÿÿÿÿÿÿÿvÿ§ÿ»ÿÿÿ§ÿÿÿÿÿ¡ÿÿÿÿÿ¢ÿÿ¡ÿÿÿÿÿÿ­ÿ ÿÿÿÿÿÿÿÿÿÿÿÿÿÿ¶ÿÿ³ÿÿÿÿÿÿÿÿÿÿÿÿÿÿÿÿÿÿÿÿÿÿÿÿÿ}ÿÿÿÿÿÿÿÿÿÿÿÿÿ{ÿÿÿÿÿÿ§ÿÿÿÿÿÿÿÿÿÿÿÿÿÿÿÿÿ£ÿÿÿÿÿÿÿÿÿ¤ÿÿÿÿÿ}ÿÿÿÿÿÿÿÿÿÿÿÿÿÿ¡ÿÿÿÿÿÿÿÿÿ¥ÿ¥ÿ£ÿÿÿÿÿ£ÿ ÿ ÿÿ ÿ¢ÿÿÿÿÿÿÿ¨ÿÿÿÿÿÿ~ÿÿÿÿÿÿÿÿÿ£ÿÿ}ÿÿÿÿ¡ÿÿÿÿÿÿÿÿÿÿÿÿÿÿÿÿÿzÿÿÿÿÿÿÿÿÿÿÿÿ¦ÿÿÿÿÿÿÿÿÿÿÿÿ«ÿÿ®ÿ¦ÿÿÿÿÿÿÿÿÿÿÿÿÿÿÿÿÿÿÿÿÿÿ¢ÿÿ¥ÿ¡ÿÿÿªÿÿÿÿÿÿÿÿÿÿÿÿÿÿÿÿÿÿÿÿÿÿÿÿÿÿ¥ÿÿÿÿÿÿÿÿÿÿÿÿÿÿÿÿÿÿÿÿ¡ÿ°ÿÿÿ§ÿ¦ÿÿÿÿÿÿÿÿÿÿÿÿ¬ÿÿÿÿÿÿÿÿÿÿÿÿÿÿÿÿ ÿÿÿÿÿÿÿÿÿÿÿÿÿÿÿÿ¡ÿÿÿÿÿÿÿ±ÿªÿÿÿÿÿÿÿÿÿÿÿÿÿÿÿÿÿÿÿÿÿÿÿÿÿÿÿÿÿÿÿÿ©ÿÿÿÿ ÿÿÿÿÿ ÿÿÿ¤ÿÿÿÿÿÿÿÿyÿÿÿÿÿÿÿÿÿÿÿÿÿÿ¡ÿÿÿÿÿÿÿÿÿÿÿÿÿÿÿÿÿÿ¤ÿªÿÿÿÿ¡ÿÿÿÿÿ¡ÿÿÿÿÿÿÿÿÿÿÿÿ¢ÿÿÿÿÿÿÿÿÿÿ¢ÿÿÿÿÿ¬ÿ¦ÿÿÿÿÿÿÿ§ÿÿÿÿÿ¨ÿ¥ÿÿÿÿÿÿÿÿÿÿÿÿ~ÿbÿpÿdÿUÿVÿWÿmÿÿ~ÿÿÿÿÿÿÿÿÿ ÿ¥ÿ¤ÿ¡ÿÿ¡ÿÿÿ ÿÿÿÿÿ¥ÿ©ÿÿÿªÿ¬ÿ£ÿÿÿÿ¡ÿÿÿÿÿÿÿ¥ÿÿÿÿÿÿÿÿ¤ÿ´ÿÿÿ°ÿÿÿÿÿ ÿÿÿÿÿÿ¨ÿ¦ÿ¢ÿÿÿ£ÿÿÿÿÿÿÿÿzÿÿÿÿÿÿÿÿÿÿÿÿÿÿÿÿÿÿÿÿ¡ÿ¡ÿ§ÿ¥ÿ¤ÿ¦ÿÿÿÿÿÿÿ­ÿ«ÿÿÿÿÿÿÿ¡ÿÿÿÿÿÿÿÿÿÿÿÿÿ¥ÿÿÿÿÿÿ ÿÿÿÿÿÿÿÿ ÿ¡ÿ¥ÿ¡ÿÿÿÿÿÿ¦ÿÿÿÿÿÿÿÿÿÿ¤ÿÿ¢ÿ ÿÿÿÿÿÿ§ÿÿ ÿÿÿÿÿÿÿÿÿÿªÿÿÿÿÿ¢ÿ¢ÿÿÿÿÿyÿÿ ÿÿÿÿÿÿÿÿÿÿÿÿÿÿÿÿ¡ÿÿÿÿÿÿÿÿÿÿÿÿÿÿÿÿ£ÿÿÿÿÿÿÿÿÿÿÿÿÿÿÿÿÿ ÿÿÿÿ ÿÿÿÿÿÿÿÿ¡ÿ­ÿÿÿ¡ÿÿÿÿ¤ÿ®ÿ£ÿÿÿÿÿÿÿÿÿÿÿÿÿÿ£ÿÿÿÿÿÿÿÿÿÿÿÿÿÿÿ ÿÿÿÿÿÿÿÿÿÿÿ ÿ«ÿÿÿÿÿÿÿÿÿÿÿÿÿ¦ÿÿÿÿÿÿÿÿÿÿÿÿÿÿÿÿÿÿ«ÿ­ÿÿÿÿÿÿÿÿÿÿÿÿÿÿÿÿÿÿÿÿ¡ÿÿÿÿÿÿÿÿÿÿÿÿÿÿÿÿÿÿÿÿÿÿ¢ÿÿ¥ÿÿÿÿÿ©ÿ¦ÿÿÿÿÿÿÿ°ÿÿ¦ÿÿÿÿÿÿÿÿÿÿÿÿÿÿÿÿÿÿÿÿÿÿÿÿÿ¢ÿÿÿÿÿÿÿÿÿÿÿÿÿ¥ÿÿÿÿÿÿ¦ÿÿÿÿÿÿ¥ÿÿÿ¦ÿÿÿÿÿÿÿÿÿÿÿÿÿÿÿÿÿÿÿ¤ÿ¦ÿÿÿÿÿÿÿÿÿÿÿÿÿÿÿÿÿÿÿ¢ÿÿÿÿÿÿÿÿ¢ÿÿÿÿÿÿÿÿÿÿÿÿÿ«ÿÿÿÿÿÿªÿ¨ÿÿ ÿÿÿÿÿÿÿÿQÿÿ_ÿÿªÿ£ÿÿÿ¥ÿÿÿ¢ÿÿÿÿÿÿÿÿÿÿÿ¤ÿÿÿÿÿÿÿÿÿÿÿ¦ÿ¡ÿÿÿÿÿ®ÿÿÿ±ÿ£ÿÿÿÿ ÿÿÿÿÿÿÿÿÿÿÿÿÿÿÿÿÿÿÿÿÿÿÿ ÿÿÿÿ±ÿÿÿÿÿÿÿÿÿÿÿÿÿÿÿÿÿÿÿÿÿÿÿÿÿÿ}ÿÿÿzÿsÿÿÿÿwÿwÿwÿyÿtÿÿpÿÿrÿlÿvÿpÿtÿ{ÿtÿoÿlÿkÿnÿkÿmÿqÿ`ÿmÿeÿoÿlÿiÿWÿgÿfÿgÿoÿhÿcÿaÿ[ÿdÿnÿgÿdÿ[ÿTÿTÿcÿeÿfÿoÿjÿkÿ[ÿpÿnÿnÿcÿrÿÿÿ~ÿvÿpÿ~ÿxÿ{ÿÿÿnÿRÿtÿcÿnÿdÿcÿSÿ^ÿXÿ_ÿXÿgÿeÿQÿaÿnÿYÿSÿ^ÿdÿcÿjÿVÿBÿ=ÿbÿoÿUÿZÿLÿ[ÿGÿSÿdÿUÿMÿ^ÿgÿ[ÿYÿ\ÿ`ÿ`ÿdÿbÿTÿbÿMÿ}ÿqÿnÿÿuÿÿ}ÿÿÿÿÿÿÿÿÿÿÿÿÿÿÿÿÿÿÿÿÿÿÿÿÿÿÿÿÿÿÿtÿÿÿ~ÿÿ ÿÿÿÿÿÿÿÿÿÿÿÿÿÿÿÿÿÿÿÿÿÿÿÿÿÿÿÿ~ÿÿÿ¡ÿÿÿÿÿÿÿÿÿ~ÿzÿuÿÿÿÿÿÿvÿÿÿÿÿÿÿÿÿÿzÿÿÿvÿÿÿÿÿÿÿÿÿÿÿÿÿÿÿÿÿÿ¡ÿÿÿÿ¦ÿyÿÿÿ¤ÿÿÿÿÿÿÿÿÿÿÿÿÿÿÿÿÿÿÿÿÿÿÿÿÿÿÿÿÿ|ÿÿÿÿÿÿÿÿÿÿÿÿÿÿ ÿÿÿ ÿÿÿÿÿÿÿÿÿÿÿÿ{ÿÿÿÿÿÿzÿÿÿÿÿÿÿÿÿÿÿÿÿÿÿÿÿÿÿ­ÿÿ¦ÿÿÿÿwÿÿÿÿÿÿÿÿÿÿÿÿÿÿÿÿÿÿÿÿÿÿÿÿÿ{ÿhÿgÿsÿÿÿÿrÿÿÿÿÿsÿqÿÿÿ}ÿÿÿÿuÿyÿ~ÿÿÿÿwÿ|ÿÿpÿyÿÿyÿuÿ}ÿtÿvÿnÿ_ÿrÿpÿiÿwÿ{ÿ}ÿuÿmÿkÿlÿÿÿÿÿpÿhÿwÿsÿ|ÿÿoÿvÿzÿxÿuÿÿÿÿsÿzÿÿÿ{ÿiÿ^ÿxÿyÿyÿÿoÿzÿÿuÿ{ÿiÿÿlÿxÿÿtÿ{ÿzÿ}ÿÿmÿrÿÿÿÿÿuÿ}ÿÿ}ÿyÿ~ÿÿÿÿÿÿÿÿoÿÿÿÿÿpÿÿyÿÿÿÿtÿ}ÿÿÿÿÿÿÿÿÿÿÿÿÿxÿzÿÿÿqÿxÿÿÿwÿÿÿrÿzÿ{ÿtÿ}ÿÿÿ~ÿ{ÿÿ|ÿuÿÿÿqÿfÿ{ÿjÿrÿtÿÿrÿ{ÿ^ÿvÿ{ÿ]ÿnÿdÿwÿfÿgÿnÿmÿjÿyÿyÿoÿqÿpÿmÿlÿpÿmÿpÿÿvÿtÿzÿ~ÿvÿqÿoÿoÿÿrÿWÿWÿuÿ~ÿÿÿÿÿÿÿÿÿÿ|ÿÿÿÿÿÿÿÿÿÿÿÿÿÿÿÿÿÿÿÿÿÿÿxÿÿxÿyÿÿyÿ{ÿÿÿqÿ ÿÿ£ÿÿ{ÿÿÿÿÿ¯ÿÿÿÿ{ÿÿÿ{ÿÿ}ÿzÿÿÿÿÿÿ¡ÿÿÿÿÿÿÿÿÿÿÿÿÿÿ¡ÿ§ÿÿÿ}ÿÿÿÿÿiÿÿÿnÿÿÿÿÿÿÿÿÿ ÿ|ÿÿÿÿsÿuÿÿÿÿÿÿÿÿÿÿsÿuÿÿÿÿÿÿÿÿpÿ}ÿÿÿÿÿÿÿÿÿÿÿÿÿmÿÿuÿÿÿÿÿÿÿÿÿÿÿsÿ{ÿÿÿÿÿÿÿÿÿÿÿÿ{ÿ{ÿ{ÿvÿxÿÿÿ|ÿÿÿÿ¢ÿÿÿÿÿÿÿÿÿÿÿÿtÿÿÿÿÿtÿ}ÿ{ÿÿÿwÿÿÿÿÿÿÿÿÿÿyÿÿÿÿÿÿÿÿÿÿ~ÿÿÿÿÿÿÿÿÿÿÿÿÿsÿTÿ}ÿÿÿÿÿ{ÿÿÿ ÿ£ÿÿ¨ÿÿ~ÿÿÿÿÿÿ¢ÿÿÿ~ÿÿÿÿ¥ÿÿÿÿÿÿÿÿÿÿÿÿÿÿÿÿÿÿÿÿÿÿÿÿÿÿÿÿÿÿfÿxÿlÿwÿÿzÿÿÿrÿÿÿ£ÿÿ}ÿsÿÿÿÿÿÿÿÿÿÿÿÿÿÿÿÿÿÿ}ÿÿÿÿÿÿÿ|ÿÿÿÿÿÿÿÿÿÿÿÿ}ÿÿÿÿÿÿÿÿÿÿÿÿÿÿÿÿÿÿÿÿÿxÿÿÿÿÿÿÿÿÿÿÿÿÿÿyÿoÿwÿÿÿÿ­ÿÿÿÿ£ÿÿ¢ÿÿÿÿÿ}ÿÿ«ÿÿÿyÿ|ÿzÿqÿÿÿÿ{ÿ}ÿÿÿ¢ÿÿÿÿÿÿÿÿ}ÿÿÿÿÿÿÿÿÿÿÿÿsÿÿÿÿÿÿ|ÿ¢ÿÿÿÿÿrÿÿ ÿÿ¢ÿ¢ÿqÿÿÿÿÿmÿlÿrÿkÿjÿmÿpÿkÿlÿÿÿÿÿyÿpÿÿÿÿÿÿÿ|ÿ{ÿ|ÿÿÿÿvÿÿÿÿÿmÿÿxÿlÿrÿÿ~ÿÿÿÿzÿwÿxÿxÿÿÿÿ~ÿÿÿoÿxÿÿÿÿÿwÿÿÿÿÿÿÿÿyÿÿÿzÿÿÿÿÿÿÿzÿÿÿÿ}ÿÿ£ÿÿÿÿxÿyÿÿÿÿÿÿ¡ÿÿÿÿÿÿÿÿÿÿÿÿÿÿ£ÿÿÿzÿÿ¡ÿÿÿÿÿÿÿÿÿÿÿmÿrÿÿÿÿÿÿÿÿÿÿÿÿÿÿÿÿÿÿÿÿÿÿÿÿÿÿÿÿÿÿÿÿÿÿÿÿÿÿ¡ÿÿÿÿÿÿÿÿÿÿÿÿÿ¡ÿ ÿÿÿÿÿÿÿÿÿÿ¢ÿÿÿÿÿ¨ÿÿ|ÿÿ¤ÿÿÿÿÿÿÿyÿÿÿÿÿnÿÿÿ|ÿjÿbÿrÿ|ÿnÿuÿ{ÿrÿuÿvÿÿÿ}ÿxÿÿrÿÿÿÿÿqÿÿÿ|ÿÿyÿqÿ~ÿ|ÿhÿdÿyÿÿÿÿÿkÿmÿyÿyÿoÿzÿ|ÿqÿ~ÿÿÿÿsÿÿÿÿqÿzÿ{ÿyÿoÿvÿoÿlÿÿÿÿÿÿÿÿ{ÿcÿkÿ~ÿ|ÿtÿ{ÿÿÿÿ}ÿ~ÿÿÿÿÿeÿzÿ|ÿÿfÿwÿoÿoÿÿwÿÿgÿyÿrÿÿÿmÿtÿÿÿÿÿÿÿÿÿÿÿÿxÿÿÿÿÿÿÿÿÿÿÿÿÿÿyÿÿÿ¤ÿÿÿÿÿÿÿÿÿÿÿ ÿÿÿÿÿÿ¦ÿÿ¤ÿ|ÿÿÿÿ®ÿ£ÿÿÿÿÿÿÿÿÿÿÿÿÿÿÿ{ÿ{ÿÿzÿÿÿÿÿÿÿÿÿÿÿÿÿÿÿ{ÿÿÿÿÿÿÿ|ÿÿÿÿÿ®ÿ¥ÿÿÿ¦ÿÿ¦ÿÿÿÿÿÿÿÿÿÿÿÿÿÿÿÿÿÿÿÿÿÿÿÿÿÿÿÿ ÿÿ¡ÿÿ|ÿwÿ}ÿÿÿÿÿ{ÿzÿxÿÿÿÿÿyÿ{ÿÿ}ÿÿ{ÿkÿxÿ~ÿ}ÿ|ÿrÿkÿoÿoÿrÿtÿmÿjÿjÿoÿiÿVÿkÿpÿrÿhÿsÿ\ÿtÿtÿtÿmÿfÿhÿjÿ]ÿ]ÿ`ÿeÿpÿoÿmÿvÿÿxÿiÿhÿrÿnÿÿhÿlÿwÿÿ|ÿnÿtÿ|ÿxÿ}ÿvÿjÿpÿ|ÿÿÿrÿ|ÿÿÿÿuÿ}ÿ{ÿzÿrÿiÿkÿsÿkÿgÿnÿÿÿoÿqÿwÿÿoÿlÿnÿrÿtÿtÿxÿ~ÿrÿÿyÿwÿÿÿ}ÿtÿxÿÿÿÿÿÿÿÿoÿÿÿÿÿÿÿÿÿÿÿÿÿÿÿwÿzÿÿÿÿÿÿÿÿ¬ÿ¡ÿ¢ÿÿÿÿÿÿÿÿÿÿ¡ÿÿÿÿÿÿÿÿ¡ÿÿÿÿÿÿ|ÿÿÿÿÿªÿÿ ÿ¢ÿ|ÿÿÿ¢ÿ¢ÿ¥ÿÿÿÿÿÿÿÿÿ¡ÿÿÿÿÿÿÿÿ ÿÿÿÿÿÿÿÿ ÿÿÿxÿÿÿ}ÿ¢ÿÿÿ{ÿÿÿÿÿÿÿÿ~ÿÿÿÿÿÿÿÿÿÿÿÿÿÿÿÿ ÿ¡ÿÿÿÿzÿÿÿÿ¡ÿÿÿÿÿÿÿÿÿÿÿÿÿÿÿÿÿÿÿÿÿ¢ÿ¤ÿ ÿ§ÿ¥ÿÿÿÿÿÿÿ¥ÿ¤ÿÿÿÿÿÿÿÿÿÿÿ ÿÿÿÿÿÿÿÿÿÿÿÿÿÿÿÿxÿÿÿÿÿÿÿÿÿÿÿÿÿÿÿÿÿÿÿÿÿÿÿÿÿÿÿÿ}ÿÿ¢ÿ¡ÿÿÿÿÿÿÿÿÿÿÿÿÿÿÿÿÿÿÿÿÿÿ¥ÿ¬ÿÿÿÿÿÿÿÿÿÿ ÿÿÿÿÿÿÿÿÿÿÿÿÿÿÿÿÿÿÿÿÿÿÿÿÿÿÿÿÿÿÿÿÿÿÿÿÿ ÿÿÿÿÿÿÿÿÿÿÿÿÿÿÿÿÿÿÿÿÿÿ£ÿ±ÿÿ¢ÿÿÿÿÿÿÿÿ¡ÿÿÿÿÿÿÿÿÿÿÿÿÿÿÿÿÿÿÿÿÿÿÿÿÿÿÿÿÿÿ¥ÿ¤ÿÿÿÿÿÿÿÿÿÿÿ¡ÿÿÿÿÿÿÿÿÿÿÿÿÿ¤ÿÿÿÿÿÿÿÿÿÿÿÿÿÿ¦ÿÿÿÿÿÿÿÿÿ¡ÿÿÿÿÿÿ ÿÿÿÿÿÿ¶ÿÿÿÿÿÿ£ÿÿÿ¡ÿÿÿ ÿÿÿÿÿÿ ÿÿÿ¢ÿÿÿ§ÿÿÿ ÿ¡ÿÿÿÿÿÿÿÿÿÿÿÿÿÿÿÿÿÿÿÿÿÿÿÿÿÿÿÿÿÿÿÿÿ£ÿ¤ÿÿÿÿ§ÿÿÿÿÿÿÿªÿ¤ÿÿÿ¡ÿÿÿÿÿÿÿÿÿÿÿÿÿ¡ÿÿÿ§ÿ¥ÿÿÿÿÿÿÿ¡ÿ¡ÿÿÿÿÿÿÿ~ÿ}ÿÿÿÿ{ÿÿÿÿÿ¥ÿ¢ÿÿ¢ÿ®ÿ¥ÿ¦ÿ«ÿÿ£ÿÿÿÿÿÿÿÿ£ÿÿÿÿÿÿÿ£ÿÿÿ ÿÿÿÿÿÿÿÿÿÿÿÿÿÿ ÿÿ«ÿ¢ÿÿ¦ÿ¥ÿ ÿÿ¤ÿªÿÿÿÿ£ÿÿ¡ÿÿÿÿÿÿÿÿÿÿÿÿÿÿÿÿÿÿÿÿÿÿÿÿÿÿÿÿÿÿÿ¡ÿÿÿÿÿÿÿÿÿÿÿÿÿÿÿÿÿÿÿÿÿÿÿÿÿÿÿÿÿÿÿÿÿÿÿÿÿ¡ÿ¤ÿÿÿÿ¡ÿÿÿÿÿ ÿÿ£ÿÿÿÿÿÿÿ ÿÿÿÿÿÿÿÿÿÿ£ÿÿ¤ÿ£ÿ ÿÿÿÿÿÿÿµÿÿÿÿÿÿÿÿÿÿ¤ÿÿÿÿÿÿÿÿÿÿÿÿÿÿÿÿÿÿÿÿÿ¢ÿÿÿÿÿÿÿÿÿÿÿÿÿÿÿÿÿÿ ÿÿÿÿÿÿÿÿÿÿÿÿÿ ÿ¦ÿÿÿÿÿÿÿÿÿ£ÿ¢ÿÿÿÿÿÿÿÿÿÿÿÿ¤ÿÿÿÿÿÿÿÿ¡ÿ­ÿ¥ÿÿÿÿÿÿÿÿÿÿÿÿÿÿÿÿÿÿÿÿÿÿ ÿÿÿÿÿÿÿÿÿÿÿÿÿÿÿÿ ÿÿÿ¢ÿÿÿÿÿÿÿÿÿÿÿ£ÿ¥ÿÿÿÿÿÿÿÿÿÿÿÿÿÿÿÿÿÿÿÿÿÿ©ÿÿÿ¢ÿ¡ÿÿ ÿ ÿÿÿÿÿÿ£ÿÿÿÿÿÿÿ¤ÿ¨ÿÿÿÿÿ±ÿÿÿÿÿÿÿÿÿÿÿÿÿÿÿÿÿÿÿÿÿÿÿÿÿÿÿÿÿÿÿ¨ÿÿÿÿÿÿÿÿÿÿ ÿÿ¬ÿÿ¡ÿÿ¡ÿÿÿÿÿÿÿ¡ÿ ÿ¤ÿÿÿÿÿÿÿÿÿÿÿÿÿÿ¥ÿÿ¡ÿÿÿÿÿÿÿÿÿÿÿÿÿÿÿÿÿÿÿÿÿÿ¡ÿÿÿÿÿÿ£ÿÿÿÿÿ£ÿÿÿÿÿÿÿÿÿªÿÿÿÿÿÿÿÿÿ ÿ¡ÿÿÿÿÿ¢ÿ£ÿÿÿÿÿÿÿÿÿÿÿÿÿÿÿÿÿÿÿ ÿ¢ÿ ÿ¢ÿÿÿÿÿÿÿÿ~ÿÿãþ}ÿÿÿÿÿÿÿÿÿÿÿÿÿÿÿÿÿÿÿÿÿÿÿÿ¦ÿ«ÿ¥ÿ«ÿ­ÿÿÿ¢ÿÿÿÿÿÿÿÿ¡ÿÿÿÿÿÿÿÿÿÿ£ÿÿÿÿÿÿ¥ÿÿÿÿÿÿÿÿÿÿÿÿÿÿÿ ÿÿÿÿÿÿÿÿÿÿÿÿÿÿ|ÿÿÿÿÿÿÿÿÿÿÿÿÿÿÿwÿ{ÿÿÿÿÿÿxÿÿ{ÿcÿsÿlÿ|ÿ~ÿlÿvÿwÿkÿvÿtÿnÿtÿrÿlÿhÿcÿgÿ\ÿZÿhÿcÿfÿnÿaÿbÿkÿnÿgÿcÿhÿlÿ_ÿ^ÿrÿpÿgÿeÿcÿ^ÿUÿwÿcÿtÿlÿuÿYÿ_ÿhÿrÿgÿmÿyÿzÿtÿqÿ{ÿzÿnÿÿsÿxÿWÿjÿ_ÿ|ÿxÿVÿVÿ\ÿ_ÿWÿSÿUÿ`ÿ_ÿXÿeÿgÿ_ÿfÿdÿcÿ[ÿ\ÿZÿOÿEÿVÿeÿSÿYÿJÿWÿ[ÿ]ÿ^ÿWÿ]ÿlÿgÿ^ÿeÿmÿPÿbÿpÿtÿZÿXÿgÿgÿeÿkÿkÿoÿ|ÿsÿ|ÿÿÿÿÿÿÿÿÿÿÿÿÿÿÿÿÿÿÿÿÿÿÿÿÿÿÿÿÿÿÿÿÿÿÿxÿÿÿ¡ÿÿÿÿÿÿÿÿÿÿÿÿÿÿÿÿÿÿÿÿÿÿÿÿÿyÿÿÿÿÿÿÿÿÿÿÿÿÿÿÿÿÿÿÿÿÿÿÿÿÿÿÿsÿÿÿwÿ~ÿÿÿÿÿÿÿÿÿÿÿÿÿÿÿÿÿÿÿÿÿÿtÿÿÿÿÿÿÿÿÿÿÿÿÿÿÿÿ|ÿ~ÿÿÿÿÿÿÿÿÿÿÿÿÿÿÿÿÿÿÿÿ¡ÿ ÿÿÿÿÿÿÿÿÿÿÿÿÿÿÿÿÿÿÿÿ¤ÿÿÿÿÿÿ|ÿlÿÿÿÿÿÿyÿÿÿÿÿÿÿÿÿÿÿÿÿÿÿ¢ÿÿÿÿÿ ÿÿÿÿwÿÿÿÿÿ§ÿÿÿtÿÿÿÿÿÿÿÿÿÿÿÿÿ¡ÿÿÿ|ÿsÿÿ|ÿÿÿ}ÿÿÿÿÿÿ}ÿÿÿsÿmÿ~ÿvÿzÿuÿtÿzÿÿÿxÿoÿzÿÿyÿjÿwÿ{ÿxÿqÿ}ÿwÿrÿoÿXÿkÿiÿkÿwÿtÿÿÿdÿtÿÿÿ|ÿÿÿqÿ_ÿcÿnÿgÿeÿzÿÿÿÿ}ÿuÿÿÿÿÿvÿÿÿ{ÿzÿÿ{ÿÿ{ÿtÿxÿÿÿoÿpÿÿ~ÿiÿÿtÿvÿÿ~ÿ~ÿ~ÿÿÿÿÿyÿÿÿÿzÿ{ÿ~ÿÿÿÿÿÿÿÿ}ÿÿÿÿyÿsÿÿÿÿyÿÿÿÿÿÿÿÿÿÿÿÿÿÿ}ÿÿÿÿÿÿÿ{ÿwÿÿÿÿÿ}ÿyÿ{ÿyÿÿÿhÿÿÿÿwÿÿÿuÿiÿ}ÿuÿzÿjÿ{ÿfÿVÿeÿnÿÿzÿnÿÿnÿpÿrÿqÿqÿjÿmÿ|ÿrÿoÿvÿxÿ{ÿwÿtÿqÿvÿtÿnÿfÿpÿxÿ}ÿÿÿpÿ~ÿoÿYÿdÿwÿvÿyÿÿÿÿyÿtÿxÿ{ÿÿ{ÿwÿ~ÿÿÿyÿÿÿÿÿÿÿÿÿÿÿÿÿÿÿÿÿÿÿÿÿÿÿÿÿÿÿwÿÿ|ÿÿÿ{ÿ¦ÿ§ÿÿÿÿÿÿÿÿÿ ÿÿÿÿÿÿÿÿÿÿÿÿÿÿzÿ{ÿÿÿÿÿÿ~ÿÿ~ÿzÿÿÿÿÿÿÿÿÿÿÿÿbÿÿÿvÿwÿÿÿÿÿÿÿÿzÿÿqÿÿÿÿÿÿÿÿÿÿÿ|ÿlÿÿÿ ÿÿÿÿÿÿÿÿÿÿÿÿÿÿÿÿÿÿzÿ|ÿ¦ÿÿÿ ÿÿÿÿÿÿÿÿÿoÿÿÿÿÿÿÿÿÿÿÿÿÿ~ÿ}ÿwÿrÿ}ÿÿÿÿÿÿÿÿÿÿÿÿÿÿÿÿÿÿÿÿfÿÿÿÿ{ÿÿÿÿÿÿ}ÿ|ÿÿÿÿÿÿÿÿÿÿÿÿÿÿ~ÿÿÿÿÿÿÿÿÿÿÿÿÿÿ~ÿyÿ{ÿzÿsÿ{ÿ}ÿÿÿÿ~ÿpÿÿÿ¥ÿÿ¢ÿÿ}ÿÿÿÿÿÿ¢ÿÿÿÿÿÿÿÿÿÿÿÿÿÿÿÿ}ÿÿÿÿÿÿ}ÿÿÿÿÿ}ÿyÿÿÿÿÿxÿÿ{ÿÿÿgÿhÿyÿvÿvÿvÿÿÿÿvÿÿÿÿÿÿÿÿzÿÿÿÿÿÿÿÿ|ÿ{ÿÿÿÿÿÿuÿzÿÿÿ~ÿÿÿÿÿ~ÿÿÿÿÿÿÿsÿÿÿÿÿÿÿÿÿÿÿÿÿÿÿÿ ÿÿÿÿxÿ{ÿÿÿÿÿxÿÿÿÿÿÿÿÿÿÿÿÿÿÿÿÿÿÿÿÿÿÿÿÿÿÿÿÿ~ÿnÿÿÿÿÿ~ÿ~ÿÿÿÿÿÿÿÿÿªÿÿÿÿÿÿÿ}ÿjÿÿÿÿÿtÿ|ÿÿÿÿ ÿÿÿÿÿ¤ÿÿ~ÿÿmÿvÿ¥ÿÿ^ÿÿÿÿÿ¢ÿÿÿÿ¨ÿÿÿÿtÿÿwÿeÿ^ÿfÿnÿeÿpÿÿ{ÿvÿÿÿ{ÿÿÿÿÿÿÿÿÿÿoÿkÿÿÿÿÿ}ÿdÿlÿoÿhÿxÿzÿyÿÿÿÿÿÿuÿnÿÿÿÿzÿ{ÿvÿjÿxÿÿÿÿÿÿÿÿÿ}ÿ~ÿÿÿ{ÿÿÿyÿÿÿÿ~ÿÿyÿÿÿÿÿvÿªÿÿÿÿÿÿÿÿªÿÿÿÿÿÿÿÿÿ¡ÿÿÿÿ|ÿwÿÿÿÿÿÿÿÿ~ÿÿÿÿÿÿÿ¦ÿÿÿÿÿvÿÿÿÿÿxÿÿÿÿÿÿÿÿÿÿÿÿÿÿÿÿÿÿÿÿÿÿÿÿÿÿ¤ÿÿÿÿÿÿÿ¥ÿÿ|ÿÿÿÿ£ÿÿÿ¦ÿÿÿÿÿÿÿÿÿÿÿyÿ}ÿÿÿÿ£ÿÿÿÿ«ÿÿÿÿÿÿÿrÿÿÿÿÿÿ}ÿÿÿÿsÿxÿ}ÿvÿuÿcÿoÿnÿdÿoÿrÿsÿyÿyÿÿÿ{ÿrÿoÿpÿvÿgÿ}ÿzÿqÿÿÿ|ÿÿ{ÿfÿÿÿÿ~ÿlÿ~ÿÿÿÿ|ÿnÿsÿkÿrÿÿÿÿwÿÿÿxÿÿÿÿÿxÿÿwÿÿÿ|ÿcÿnÿÿjÿÿÿ}ÿÿÿ|ÿhÿiÿÿÿyÿ~ÿ|ÿÿÿvÿÿÿ{ÿsÿ~ÿvÿ|ÿÿÿÿÿÿÿÿvÿwÿÿyÿÿyÿmÿoÿÿÿÿÿ¡ÿÿÿÿÿÿÿÿ~ÿÿÿÿÿÿÿÿÿÿÿÿ{ÿÿ|ÿÿÿÿÿ ÿÿÿÿÿÿÿÿ ÿÿÿÿ ÿÿ¡ÿÿÿÿgÿ¥ÿÿÿÿÿÿÿÿ ÿÿÿÿÿÿÿÿÿÿÿ~ÿÿÿÿÿÿÿÿ¦ÿÿÿzÿÿ}ÿÿÿÿÿ}ÿÿÿÿÿÿwÿoÿqÿÿ©ÿ®ÿÿÿÿ¥ÿÿÿÿÿÿÿÿ|ÿÿÿÿÿÿÿ¤ÿÿÿÿÿÿÿÿ~ÿÿÿÿÿ¤ÿ¨ÿÿÿÿÿÿjÿhÿÿÿÿÿÿÿÿtÿÿÿÿÿvÿuÿ{ÿÿ|ÿyÿnÿtÿ}ÿyÿzÿxÿwÿrÿqÿtÿvÿsÿkÿgÿiÿoÿvÿvÿ_ÿSÿnÿsÿcÿvÿzÿ~ÿsÿmÿiÿqÿwÿzÿmÿlÿlÿjÿvÿwÿyÿtÿrÿiÿjÿmÿsÿkÿqÿ}ÿ|ÿqÿwÿ}ÿ{ÿqÿzÿ}ÿpÿqÿ|ÿuÿoÿwÿsÿbÿmÿ}ÿjÿÿ{ÿÿbÿtÿmÿzÿÿwÿrÿ~ÿ}ÿrÿsÿzÿÿsÿhÿqÿÿpÿsÿÿÿlÿÿÿyÿÿÿzÿqÿÿÿ~ÿÿÿ ÿÿÿÿÿÿÿÿÿÿÿÿÿÿÿÿÿÿÿÿÿÿÿÿÿÿÿÿÿ¡ÿ¨ÿÿÿÿÿÿ¤ÿªÿÿÿÿÿ ÿÿÿÿÿ£ÿÿÿÿÿÿÿÿÿÿÿÿÿÿÿÿrÿÿÿÿÿ°ÿ¢ÿÿÿÿÿÿÿ¨ÿÿÿÿÿÿÿÿÿÿÿÿÿÿÿÿÿÿÿÿÿÿÿÿÿ·ÿÿÿ¨ÿÿÿÿÿÿÿÿÿÿÿÿÿÿÿÿÿÿÿÿÿÿÿÿÿÿÿÿÿÿÿÿ¢ÿÿÿÿÿÿÿÿÿÿÿ¢ÿÿÿÿÿÿÿÿÿÿÿÿÿÿÿÿÿÿ¥ÿÿÿÿÿÿÿÿÿÿÿÿÿÿÿÿÿÿrÿÿÿÿÿÿÿÿÿÿÿÿyÿÿÿÿÿÿÿÿÿÿÿÿÿÿÿÿÿÿÿÿ~ÿÿÿÿÿÿÿÿÿÿÿÿÿÿÿÿÿÿÿÿÿÿÿÿ¢ÿ¢ÿÿÿ©ÿÿÿÿÿÿÿÿÿÿÿÿÿ¡ÿÿÿÿÿÿÿÿ§ÿ£ÿÿÿÿÿÿÿÿÿÿÿÿÿÿÿÿÿÿÿÿÿÿÿÿÿÿÿÿ ÿÿÿÿÿÿ¯ÿÿÿÿÿÿÿÿÿÿÿÿÿÿÿÿÿ¡ÿÿÿÿÿÿÿÿÿÿÿÿÿÿÿÿÿÿÿÿÿ¥ÿÿÿÿÿÿÿÿÿ ÿÿÿÿÿÿ¢ÿÿÿÿÿÿÿÿ§ÿ}ÿÿÿÿÿÿÿÿ¤ÿ¨ÿ­ÿÿÿÿÿÿÿÿÿÿÿÿÿÿÿÿÿÿÿÿÿÿÿÿÿÿÿÿÿ¡ÿÿÿÿÿ ÿÿÿ¢ÿÿÿÿÿÿÿÿÿÿÿÿÿÿÿÿÿÿÿ¡ÿÿÿÿ¡ÿÿÿÿÿÿÿÿÿÿÿÿ¨ÿÿÿ£ÿÿ ÿ¤ÿÿÿÿÿÿÿÿÿÿÿÿÿÿÿÿÿÿ¦ÿ¤ÿÿÿÿÿ£ÿÿÿ ÿÿÿ¦ÿ²ÿ«ÿÿÿÿ¥ÿ©ÿ¤ÿ¢ÿÿÿÿ ÿÿÿÿÿÿÿÿÿÿÿÿÿÿÿÿÿÿ¡ÿ¡ÿÿÿÿÿÿÿÿ§ÿ¨ÿ ÿÿÿÿÿÿÿÿÿÿÿvÿzÿÿ£ÿÿÿ£ÿ«ÿ¥ÿÿÿÿªÿ¥ÿ ÿÿÿÿÿÿÿÿ ÿ£ÿÿÿÿ¡ÿÿÿ¤ÿÿÿÿÿÿÿÿÿÿÿÿÿÿÿÿÿ¡ÿ¯ÿ¬ÿÿÿÿ¬ÿ¨ÿ¤ÿ«ÿ¯ÿÿ¡ÿÿ ÿÿÿÿÿÿÿÿÿÿÿÿÿÿÿÿÿÿÿÿÿÿ®ÿÿÿÿÿÿÿÿÿÿÿ¡ÿÿÿÿÿÿÿÿÿÿÿÿÿÿÿÿÿÿÿ ÿÿÿÿÿÿÿÿÿÿÿÿÿÿÿÿÿÿÿÿÿÿÿÿÿÿÿ ÿÿÿÿÿÿÿÿÿÿ¥ÿÿ¥ÿÿÿÿÿÿÿÿ¦ÿ ÿ¤ÿ©ÿ©ÿÿÿÿÿÿÿÿÿ¢ÿÿÿÿÿÿÿÿÿÿÿÿÿÿÿÿÿÿÿÿÿÿÿÿ~ÿÿÿÿªÿ¡ÿÿÿÿÿÿÿÿÿÿ©ÿÿÿÿÿÿÿÿÿÿÿÿÿÿÿÿÿÿÿÿÿÿÿÿÿÿÿÿÿ ÿÿÿÿÿ¤ÿÿÿÿÿÿÿÿÿÿÿÿÿ£ÿ¢ÿÿÿÿÿÿÿÿÿÿÿÿÿÿÿÿÿÿÿÿÿÿÿÿÿÿ¨ÿ§ÿÿÿ ÿÿ ÿÿÿÿÿÿÿÿÿÿÿ¨ÿ¥ÿÿÿÿÿ«ÿªÿÿÿÿÿÿÿÿÿÿÿÿÿÿÿÿÿÿÿÿ¡ÿÿÿÿ¥ÿÿÿÿÿÿÿ ÿÿÿ¡ÿÿÿÿÿÿÿÿÿ¤ÿÿÿÿÿÿÿÿÿÿÿÿ¡ÿÿÿÿÿÿÿÿÿÿÿÿÿÿÿÿÿÿÿÿÿÿÿÿÿÿ¨ÿÿ¢ÿÿÿ¥ÿÿ¨ÿÿÿÿÿÿÿÿÿÿÿÿÿÿÿÿ¥ÿ£ÿÿÿÿÿÿ¥ÿÿÿÿÿ ÿÿÿÿÿÿÿÿÿÿÿÿ­ÿÿÿÿ{ÿÿÿÿ§ÿ±ÿÿÿÿÿÿÿÿÿÿÿÿÿÿ ÿÿÿÿÿÿÿ¢ÿÿÿÿÿÿÿÿÿÿÿÿÿ§ÿÿÿÿÿÿÿÿÿ¥ÿ«ÿ¢ÿÿ¨ÿ¢ÿÿ¢ÿÿ³ÿ¢ÿÿ¥ÿ¥ÿÿ ÿÿÿÿÿÿÿÿÿÿÿÿÿÿÿÿÿÿÿÿ£ÿÿ£ÿÿHÿ_ÿÄÿÿÿÿÿÿÿ¤ÿ¯ÿÿÿÿÿ ÿÿÿÿÿÿÿÿÿÿÿÿÿÿÿÿÿÿÿÿ¨ÿÿÿÿÿÿÿÿÿÿÿÿÿÿÿÿÿÿÿÿÿÿÿÿ¡ÿÿÿÿÿÿÿÿÿÿÿÿ¨ÿÿÿÿ£ÿÿÿÿÿÿÿÿÿÿÿÿÿÿ¢ÿÿÿÿÿÿÿÿÿÿÿÿÿÿÿÿÿÿÿÿÿqÿ|ÿvÿrÿtÿfÿkÿ|ÿqÿqÿuÿsÿzÿuÿfÿhÿ\ÿnÿoÿZÿiÿYÿpÿnÿaÿcÿWÿ\ÿlÿkÿaÿkÿxÿrÿiÿdÿiÿqÿcÿnÿdÿkÿwÿjÿdÿjÿ`ÿdÿoÿqÿiÿtÿ{ÿwÿzÿzÿ}ÿÿqÿpÿ]ÿÿjÿgÿ\ÿUÿbÿqÿfÿ[ÿsÿÿkÿ\ÿYÿQÿ\ÿlÿfÿ_ÿfÿUÿcÿJÿRÿZÿ\ÿUÿ^ÿOÿNÿXÿbÿ`ÿ]ÿmÿcÿZÿ^ÿRÿYÿXÿWÿzÿ]ÿgÿRÿyÿ^ÿ[ÿmÿrÿfÿeÿhÿoÿ{ÿÿ|ÿvÿÿÿÿÿÿÿÿÿÿÿÿÿÿÿ ÿÿÿÿÿÿÿÿÿÿÿÿÿÿqÿÿ¢ÿ«ÿÿÿ¦ÿÿÿÿÿÿÿÿÿÿÿÿÿÿÿÿÿÿÿÿÿÿÿÿÿÿÿÿÿ¬ÿÿÿÿÿÿÿÿÿÿÿÿÿ¡ÿÿÿÿÿÿÿÿÿÿÿyÿÿÿÿÿÿÿÿÿÿÿÿÿÿÿÿÿÿÿÿÿÿÿÿÿ}ÿÿÿÿÿÿÿÿ©ÿÿÿÿÿÿÿ}ÿÿÿÿÿÿÿzÿÿÿÿÿÿÿÿÿ ÿÿÿ|ÿÿÿÿ~ÿÿÿÿÿÿÿÿÿÿÿÿÿÿÿÿÿÿ§ÿ½ÿÿÿÿÿyÿ{ÿ¢ÿÿÿ[ÿÿÿÿÿÿÿÿÿÿ|ÿÿÿÿÿÿÿÿÿÿÿ¡ÿÿÿÿÿÿÿÿÿÿÿÿÿÿrÿkÿÿÿÿ¡ÿÿÿ~ÿÿÿÿÿÿÿÿÿÿÿÿ{ÿyÿÿÿÿÿyÿoÿÿÿÿÿÿÿyÿ{ÿyÿ|ÿÿ}ÿqÿwÿÿ{ÿfÿcÿoÿÿ~ÿyÿzÿlÿzÿÿÿoÿlÿÿrÿ~ÿwÿÿÿdÿzÿlÿtÿÿzÿÿ~ÿ}ÿaÿvÿqÿÿxÿwÿpÿsÿÿwÿzÿÿÿyÿwÿÿtÿoÿ|ÿÿlÿqÿ|ÿÿ}ÿvÿÿÿ{ÿÿ~ÿsÿtÿ|ÿgÿÿÿ~ÿÿÿÿÿÿÿÿrÿlÿÿÿtÿuÿ{ÿÿÿÿÿÿÿÿ¡ÿÿÿÿÿÿÿÿÿÿ|ÿÿÿÿÿÿÿÿÿ¥ÿÿyÿmÿsÿÿÿÿÿÿ~ÿ{ÿÿÿvÿzÿ~ÿÿÿ~ÿÿÿzÿyÿÿ}ÿ~ÿhÿÿÿ~ÿsÿnÿÿvÿÿfÿÿkÿpÿuÿxÿÿ}ÿ~ÿÿÿÿuÿpÿqÿoÿzÿÿ{ÿ|ÿÿ|ÿÿzÿtÿsÿuÿmÿmÿrÿrÿ|ÿuÿÿÿzÿxÿkÿbÿxÿsÿÿrÿ~ÿxÿ}ÿlÿ}ÿuÿsÿÿyÿÿÿÿÿÿÿÿÿ{ÿ|ÿÿÿÿÿÿÿÿÿÿÿÿÿ}ÿzÿÿÿÿÿ¡ÿ«ÿxÿ{ÿxÿÿÿÿ|ÿ°ÿÿÿÿjÿgÿÿÿÿÿÿÿÿ}ÿtÿÿÿÿÿÿÿÿÿÿÿÿÿÿÿÿÿÿÿÿÿÿuÿqÿ~ÿÿÿÿ~ÿÿÿÿzÿ£ÿÿgÿÿÿÿÿÿÿÿÿÿÿ}ÿwÿÿÿ|ÿÿÿÿÿÿÿÿyÿÿÿÿÿÿÿÿ}ÿÿÿÿÿÿÿÿÿÿ}ÿÿÿÿÿÿÿÿ¦ÿÿÿÿÿÿÿÿÿÿÿÿÿÿÿ|ÿÿÿÿÿÿÿÿÿÿÿÿÿ ÿÿÿÿÿÿÿ{ÿÿuÿÿÿÿwÿÿvÿzÿÿpÿ ÿvÿÿxÿÿÿÿÿÿrÿvÿÿÿÿÿÿÿÿÿÿÿÿÿÿÿÿÿÿÿ~ÿÿÿÿÿÿÿzÿÿÿÿoÿ~ÿÿ{ÿqÿÿÿ|ÿÿmÿ~ÿÿÿÿÿÿoÿÿÿÿÿzÿÿÿ|ÿwÿÿ~ÿÿ~ÿyÿÿÿÿÿÿÿÿtÿÿÿ~ÿvÿlÿyÿxÿxÿÿÿÿÿÿÿ¤ÿÿyÿqÿrÿÿÿ_ÿmÿnÿmÿÿÿÿÿÿ{ÿÿ}ÿ}ÿÿÿÿzÿrÿÿÿÿ}ÿ|ÿÿÿÿÿÿÿÿÿÿ~ÿÿÿÿÿÿÿzÿÿÿÿÿÿÿÿÿ~ÿÿÿÿxÿÿÿÿ ÿÿÿÿÿ}ÿ|ÿvÿÿÿÿÿxÿÿÿÿÿÿÿÿÿÿÿÿÿÿÿÿÿ£ÿ¦ÿÿÿÿÿÿÿÿÿÿÿ¡ÿÿÿuÿÿÿÿÿtÿmÿÿÿÿ}ÿÿÿÿÿ¨ÿÿÿÿÿÿÿÿÿÿÿÿÿÿÿvÿyÿÿÿzÿÿÿÿÿsÿ|ÿÿ{ÿtÿÿ®ÿÿxÿÿÿÿwÿsÿ¥ÿ£ÿ§ÿÿÿuÿÿxÿÿÿÿÿÿÿÿuÿpÿhÿÿÿuÿÿÿwÿÿÿÿÿÿÿÿÿÿxÿpÿÿÿÿÿÿkÿiÿuÿnÿuÿnÿÿwÿÿ~ÿÿÿtÿoÿÿÿxÿ~ÿ}ÿoÿuÿÿÿwÿ~ÿÿÿÿÿuÿvÿ~ÿÿvÿuÿ}ÿÿzÿÿÿÿÿ|ÿÿÿÿÿÿÿ¬ÿÿÿÿÿÿÿÿÿÿÿÿÿÿÿÿÿÿÿÿÿÿÿÿÿÿÿÿ|ÿyÿÿÿÿwÿÿÿ{ÿzÿÿvÿÿÿÿ¡ÿÿÿÿrÿÿÿÿÿÿÿÿÿÿÿÿÿÿÿÿÿÿÿÿÿÿÿÿÿÿÿÿÿÿÿÿÿÿÿÿÿÿÿÿÿ¢ÿÿÿÿÿxÿÿÿÿÿ|ÿ|ÿyÿÿÿÿÿÿ~ÿÿÿ¢ÿ{ÿÿ¢ÿÿ ÿÿxÿÿÿÿ¡ÿÿyÿÿÿÿ{ÿwÿÿqÿuÿhÿoÿrÿmÿwÿ~ÿzÿwÿuÿtÿsÿxÿuÿdÿnÿiÿkÿÿoÿÿuÿwÿwÿcÿ}ÿjÿÿ~ÿsÿqÿnÿvÿuÿÿÿ|ÿyÿmÿlÿsÿuÿlÿaÿnÿ{ÿsÿnÿ~ÿÿxÿtÿgÿÿyÿyÿ{ÿ{ÿhÿ~ÿÿsÿÿxÿuÿnÿ|ÿpÿzÿtÿÿÿ{ÿ~ÿzÿÿÿqÿ{ÿÿ{ÿ{ÿ{ÿÿvÿÿÿwÿÿdÿÿÿwÿzÿxÿwÿÿÿvÿÿuÿ}ÿyÿÿÿyÿÿÿÿÿÿÿÿÿÿÿÿÿÿÿÿÿÿÿÿÿÿÿÿÿÿ¨ÿÿÿÿÿÿ|ÿÿÿÿÿÿÿ¢ÿÿÿ¥ÿÿ¬ÿÿªÿªÿÿ{ÿÿÿÿÿÿÿ¨ÿ«ÿÿÿÿÿÿÿÿÿÿÿÿÿÿÿ ÿÿÿÿ¨ÿÿÿÿÿÿÿÿÿÿÿÿ¢ÿ¥ÿÿÿÿtÿÿÿÿ}ÿ~ÿÿÿÿ}ÿÿÿzÿzÿÿÿÿÿÿÿÿÿÿÿÿÿÿÿ~ÿÿÿÿÿÿÿ}ÿÿÿÿzÿÿÿÿÿÿÿÿ}ÿzÿÿÿnÿÿÿÿwÿÿrÿrÿuÿxÿ}ÿtÿtÿtÿxÿwÿpÿrÿ{ÿuÿmÿoÿmÿhÿfÿvÿ`ÿjÿwÿbÿfÿbÿTÿyÿÿ{ÿpÿgÿvÿsÿkÿmÿpÿpÿpÿrÿvÿrÿjÿdÿnÿlÿlÿnÿzÿ{ÿzÿwÿwÿ|ÿ}ÿzÿÿÿzÿzÿÿsÿjÿÿÿmÿxÿoÿÿÿvÿ^ÿgÿfÿlÿÿ}ÿrÿnÿlÿpÿvÿsÿzÿÿ~ÿjÿoÿÿrÿvÿÿtÿfÿÿtÿvÿÿÿ~ÿÿÿÿÿÿÿÿÿÿÿÿÿÿÿÿÿÿÿÿÿÿÿÿÿÿÿÿÿ ÿÿÿÿ|ÿ£ÿÿÿÿÿÿÿ{ÿÿÿÿÿ|ÿÿÿ ÿÿÿÿÿ¤ÿÿÿÿÿÿ¦ÿÿÿÿÿÿÿÿÿÿÿÿÿÿÿÿÿÿÿÿÿÿÿÿÿÿÿÿ~ÿÿÿÿ¤ÿÿÿÿÿÿÿÿÿÿÿÿÿÿ{ÿÿ§ÿÿÿÿ§ÿÿÿÿÿÿÿÿÿÿ ÿÿÿÿÿÿÿÿÿÿÿÿÿÿÿÿÿÿ¡ÿ¶ÿÿ¡ÿÿÿÿÿÿÿÿÿÿÿÿÿÿ£ÿÿ¤ÿÿÿªÿÿÿÿÿÿÿ¡ÿÿÿÿªÿ­ÿÿÿ¥ÿ¦ÿÿÿÿÿÿÿÿÿÿÿÿuÿÿÿÿÿÿÿÿÿÿÿÿÿÿÿÿÿ|ÿÿÿÿÿÿÿÿÿÿÿÿÿÿÿÿÿÿÿÿÿÿÿÿÿÿÿÿÿÿÿÿÿÿÿÿÿÿÿÿÿÿÿÿÿ©ÿÿÿÿ|ÿÿÿÿÿÿÿ¢ÿÿÿÿÿÿÿÿ¥ÿÿÿÿÿÿÿÿÿÿ¤ÿÿÿÿ£ÿÿÿÿÿÿÿÿÿÿÿÿÿÿÿÿÿÿÿÿÿÿÿÿ¢ÿÿÿ ÿÿÿÿÿÿÿÿÿÿ ÿÿÿÿÿÿÿÿÿÿÿÿÿÿÿÿÿÿÿÿÿÿ¤ÿÿÿ¡ÿÿÿÿÿÿÿÿÿÿ¡ÿÿÿÿÿÿÿÿÿÿÿ}ÿÿÿÿÿÿÿÿ¢ÿ¡ÿ¬ÿÿÿÿÿÿÿ{ÿÿÿÿ¤ÿÿÿ£ÿÿ¦ÿÿÿ ÿÿÿÿÿÿÿÿÿÿ¦ÿ¦ÿÿÿÿ¤ÿÿ{ÿÿ§ÿÿÿÿÿÿÿÿÿ¤ÿÿÿ«ÿÿÿÿÿÿÿÿÿÿ¨ÿÿ¢ÿÿrÿmÿtÿÿÿÿÿÿÿÿÿÿÿÿÿÿ§ÿ¥ÿÿ¡ÿÿÿÿÿÿÿÿ ÿÿÿÿÿ©ÿ¤ÿÿÿÿÿ¶ÿÿ£ÿÿÿÿ¤ÿ¬ÿ§ÿ¦ÿÿÿ§ÿ°ÿÿÿÿÿÿÿÿÿÿÿÿÿÿ ÿÿÿ¤ÿ¡ÿÿÿÿÿÿ¡ÿÿÿÿÿsÿÿÿÿÿÿÿ¡ÿÿÿÿÿÿÿÿÿrÿmÿÿÿ ÿÿÿÿÿÿÿÿÿÿÿÿÿ ÿÿÿÿÿÿ ÿÿÿÿ¡ÿ¤ÿÿÿÿªÿÿÿÿÿÿÿÿÿÿÿÿÿÿÿ¦ÿ¤ÿÿÿÿ©ÿÿÿÿÿÿ¥ÿ£ÿ ÿÿÿÿÿ¢ÿÿÿÿÿÿ~ÿ}ÿÿÿÿÿÿÿÿÿÿÿÿÿ¤ÿ¢ÿÿÿÿÿÿÿÿÿÿÿÿÿ¢ÿÿÿÿÿÿ{ÿÿÿÿÿ¦ÿÿÿÿÿÿÿÿÿÿÿÿÿÿÿÿÿ¡ÿÿÿÿÿÿÿÿÿÿÿÿÿ¢ÿ§ÿ ÿÿÿÿÿÿÿÿ¥ÿ¡ÿÿÿÿÿ¢ÿ£ÿÿÿÿ¤ÿ ÿÿÿ¨ÿ©ÿÿÿÿÿÿÿ¦ÿ¬ÿ¡ÿÿ¡ÿÿÿÿÿÿ¥ÿÿ¤ÿ¦ÿÿÿÿÿÿ¶ÿ ÿÿÿÿÿÿÿÿÿ©ÿ ÿÿÿÿÿÿÿÿÿÿÿ ÿÿÿÿÿÿÿÿÿÿÿ¤ÿÿÿÿÿÿÿÿÿÿÿÿÿÿÿÿÿÿÿÿ£ÿÿ©ÿÿÿÿÿÿ¤ÿÿ¡ÿÿÿÿÿÿÿÿÿÿÿÿÿÿÿÿÿÿÿÿÿÿÿÿÿÿÿÿÿ¢ÿÿÿÿÿÿÿÿÿÿÿÿÿÿÿÿÿÿÿÿÿÿÿÿ ÿÿ ÿ¥ÿ ÿÿÿÿÿÿÿÿÿÿÿÿÿÿÿÿÿÿÿÿÿÿÿÿÿÿÿÿÿÿÿÿÿÿÿÿÿÿÿÿÿ¡ÿ¢ÿ¡ÿ¤ÿÿÿÿÿÿÿÿ¡ÿ£ÿÿÿÿÿÿÿÿÿÿÿÿ£ÿ¢ÿÿÿÿÿÿ ÿÿÿÿÿÿÿÿÿÿÿÿ²ÿÿÿÿÿÿÿÿÿÿÿÿÿÿÿÿ¡ÿÿªÿÿÿÿÿÿÿÿÿÿÿÿ¡ÿÿÿÿÿÿÿÿÿ¡ÿ¢ÿÿ~ÿÿÿÿÿ£ÿ¥ÿ ÿÿ¡ÿ£ÿÿÿÿÿÿ¤ÿÿÿÿÿÿÿÿÿÿ¥ÿ¦ÿÿ¤ÿÿ£ÿÿ ÿ§ÿ¢ÿ¡ÿÿÿÿÿÿÿÿÿÿÿÿ£ÿÿÿÿÿÿÿÿÿ ÿ ÿÿÿÿÿ¤ÿÿÿÿÿÿÿ ÿÿÿÿÿÿ£ÿÿ ÿÿÿÿÿÿÿÿÿÿÿÿ ÿÿlÿHÿÿ ÿÿÿÿ¡ÿÿ¢ÿ¥ÿÿÿÿÿÿÿÿÿÿÿÿÿÿÿÿÿÿÿÿÿÿ¤ÿÿÿ ÿÿÿ®ÿÿÿÿÿÿÿÿÿÿÿÿÿÿÿ¡ÿÿ¡ÿÿÿ¥ÿ¥ÿÿÿÿÿ¢ÿ ÿÿ§ÿÿÿ¤ÿÿÿÿÿÿÿÿÿÿÿÿÿÿÿÿÿÿÿÿÿÿ¦ÿÿÿÿÿÿ{ÿ{ÿÿÿÿÿ{ÿÿÿuÿtÿÿwÿÿyÿlÿmÿoÿvÿ|ÿwÿrÿrÿqÿmÿiÿjÿrÿiÿgÿnÿUÿVÿwÿhÿcÿYÿrÿaÿUÿcÿgÿhÿiÿjÿkÿcÿ\ÿfÿqÿmÿbÿ`ÿHÿmÿiÿfÿdÿ`ÿnÿ{ÿtÿjÿrÿuÿoÿ~ÿ~ÿ\ÿsÿdÿjÿ}ÿPÿcÿgÿmÿPÿvÿpÿ^ÿgÿtÿoÿ_ÿ_ÿ\ÿQÿVÿXÿXÿXÿbÿPÿ`ÿDÿQÿ[ÿXÿYÿlÿXÿTÿWÿ^ÿ`ÿaÿjÿoÿeÿ[ÿSÿOÿYÿ`ÿcÿSÿuÿVÿcÿVÿRÿdÿjÿeÿ_ÿsÿmÿqÿÿÿ}ÿÿÿÿÿÿÿÿÿÿÿÿsÿÿ}ÿÿxÿÿÿÿÿÿÿÿÿÿ}ÿÿÿsÿsÿÿÿÿÿ£ÿÿÿÿÿÿÿÿÿÿÿÿÿÿÿÿÿÿÿÿÿÿÿÿÿÿÿÿÿÿÿÿÿÿÿªÿÿÿ¡ÿ¡ÿÿÿÿÿÿÿÿÿÿÿÿÿÿ~ÿÿÿÿÿÿÿÿÿÿÿÿÿxÿÿÿÿÿÿÿÿÿÿÿ}ÿÿÿÿÿxÿÿÿÿ©ÿÿÿÿÿÿÿÿÿÿÿÿÿÿÿÿÿÿÿÿÿÿÿÿÿ}ÿÿÿÿÿÿÿÿÿÿÿ~ÿÿÿÿÿÿÿÿÿÿÿ¥ÿÿÿÿÿÿÿÿ~ÿÿ ÿÿyÿÿ|ÿÿÿÿ{ÿÿÿÿÿÿÿÿÿÿÿÿÿÿÿÿÿÿÿÿÿÿÿÿ¡ÿÿ{ÿÿ¢ÿÿÿ¬ÿÿÿÿÿÿÿÿÿÿÿÿÿÿÿÿÿ~ÿÿÿÿtÿ|ÿÿÿvÿÿÿÿÿÿÿuÿÿ}ÿÿÿÿuÿxÿÿtÿhÿmÿjÿuÿÿvÿvÿnÿoÿÿ}ÿpÿtÿÿÿiÿ~ÿfÿ{ÿnÿmÿbÿÿyÿÿÿsÿqÿoÿ{ÿ|ÿÿÿÿlÿsÿ{ÿÿÿÿuÿfÿyÿÿpÿnÿzÿkÿzÿzÿÿxÿnÿuÿÿÿÿÿ}ÿÿuÿÿ~ÿÿÿÿyÿÿÿÿÿzÿ{ÿqÿkÿwÿyÿ{ÿ|ÿyÿÿÿÿÿxÿÿÿÿÿ~ÿÿÿ|ÿÿÿÿÿÿ}ÿxÿxÿÿÿ}ÿÿÿÿÿÿ}ÿ~ÿÿÿÿÿÿÿwÿsÿ~ÿ|ÿzÿÿÿÿ~ÿÿvÿuÿyÿ}ÿÿuÿqÿÿnÿxÿsÿrÿÿÿ}ÿgÿÿtÿxÿgÿoÿdÿtÿlÿ}ÿÿ{ÿtÿnÿqÿtÿrÿÿÿÿ~ÿxÿÿ}ÿnÿsÿtÿtÿyÿ|ÿ}ÿÿtÿpÿ}ÿÿ}ÿgÿMÿÿpÿÿ|ÿ}ÿÿÿ|ÿÿ~ÿÿÿÿÿÿ~ÿÿÿÿÿÿÿÿÿÿÿÿÿ§ÿ¨ÿÿÿÿÿÿÿÿÿÿÿÿÿÿÿvÿÿÿÿÿÿÿÿÿÿÿÿÿÿÿ~ÿÿÿjÿsÿyÿÿÿÿ|ÿÿÿÿÿÿÿ~ÿÿÿÿÿÿÿÿÿÿÿzÿÿ~ÿÿÿÿÿÿÿÿ}ÿÿÿÿÿÿ¬ÿÿÿÿÿÿÿ{ÿÿÿÿyÿvÿÿÿÿÿÿÿÿÿÿ{ÿvÿÿÿÿzÿrÿÿÿÿÿÿ~ÿÿÿÿ~ÿÿÿ£ÿÿÿÿÿÿÿÿÿÿÿÿÿrÿÿÿÿÿÿÿÿÿÿÿÿÿÿÿÿÿÿÿÿÿÿÿÿrÿ~ÿÿÿÿ}ÿÿÿ£ÿpÿ|ÿÿÿÿ~ÿÿÿ£ÿÿwÿÿÿzÿÿ~ÿÿÿÿÿÿtÿsÿtÿÿÿÿÿÿ¡ÿÿÿÿÿÿÿÿÿÿÿÿÿsÿwÿÿ|ÿtÿpÿÿÿtÿÿÿÿÿpÿvÿÿÿÿÿÿ|ÿÿÿÿqÿvÿÿÿÿÿÿÿÿvÿ{ÿÿÿÿÿÿÿÿÿÿÿÿtÿ}ÿÿÿsÿwÿÿÿÿÿÿ¢ÿÿÿ|ÿqÿÿyÿdÿwÿ_ÿÿÿÿÿyÿÿÿÿÿiÿtÿÿÿ}ÿlÿÿÿÿnÿxÿ|ÿÿÿÿÿÿÿÿÿÿÿ ÿÿÿÿÿÿÿÿÿÿÿÿÿÿyÿÿÿÿpÿÿxÿ~ÿÿ¡ÿÿÿÿÿÿÿ}ÿtÿÿÿÿÿÿÿÿyÿÿÿ{ÿÿÿÿÿÿ|ÿÿÿÿÿÿÿxÿÿÿÿÿÿÿÿ¥ÿÿÿÿÿÿÿÿsÿuÿ}ÿÿ|ÿ~ÿÿÿÿ¤ÿÿÿÿÿÿÿÿÿxÿ{ÿÿÿÿÿ}ÿ{ÿvÿÿÿÿÿÿÿÿÿxÿÿÿ~ÿuÿ¥ÿÿÿÿÿÿÿÿÿ¢ÿÿÿtÿÿÿÿwÿÿ~ÿÿyÿxÿjÿfÿQÿOÿpÿxÿsÿÿÿÿÿÿÿÿvÿ|ÿÿÿÿÿvÿtÿuÿqÿzÿÿpÿ|ÿÿ|ÿ}ÿsÿÿÿÿÿÿhÿqÿpÿÿÿÿÿÿÿ|ÿÿÿxÿÿÿÿÿÿwÿ~ÿÿÿÿÿÿÿ|ÿÿÿÿÿÿÿÿÿÿÿÿÿÿÿ}ÿÿÿÿÿÿÿ~ÿÿÿÿxÿÿÿÿ ÿÿÿÿÿÿÿÿÿÿ¡ÿ£ÿÿÿÿ~ÿÿÿ}ÿcÿÿÿÿÿÿÿÿÿzÿ|ÿÿ¥ÿÿÿÿÿÿÿÿÿÿÿÿ~ÿÿÿÿÿÿÿÿÿÿÿÿÿÿ£ÿÿÿÿÿÿÿÿÿÿÿ}ÿÿÿÿÿ¢ÿ¡ÿÿÿÿÿÿÿÿÿÿÿÿÿÿÿÿÿÿÿÿ|ÿÿ|ÿuÿwÿjÿÿÿÿÿÿÿÿÿqÿÿ{ÿjÿuÿxÿxÿuÿnÿ|ÿÿÿvÿrÿrÿqÿ}ÿxÿqÿÿsÿÿÿqÿÿ{ÿxÿÿpÿwÿtÿyÿlÿzÿÿzÿÿÿÿÿÿÿoÿfÿgÿpÿwÿoÿjÿsÿÿxÿÿ}ÿjÿ{ÿÿÿuÿÿwÿtÿ{ÿÿÿÿÿqÿzÿxÿyÿkÿÿ~ÿÿÿrÿvÿÿÿÿoÿpÿÿzÿxÿÿÿzÿÿÿzÿyÿkÿpÿÿqÿÿrÿÿÿÿÿÿ¡ÿ¤ÿ}ÿsÿÿÿÿÿÿ{ÿÿÿ{ÿÿÿÿÿÿÿÿÿÿÿÿÿÿÿÿÿÿÿÿÿÿÿÿÿÿÿ~ÿÿÿÿÿÿÿÿÿÿ|ÿvÿÿÿ¢ÿÿ¥ÿ¡ÿ£ÿÿÿÿÿÿÿÿÿÿÿÿÿÿÿÿÿÿÿÿÿÿÿÿÿÿÿ£ÿÿÿÿÿÿÿÿ~ÿÿÿÿÿÿÿÿÿ¤ÿÿÿyÿ¢ÿÿÿÿÿÿÿÿÿÿÿÿÿÿÿÿÿÿÿÿÿÿÿÿÿÿÿÿÿÿ¬ÿÿÿÿÿÿÿÿ}ÿ{ÿÿÿÿÿÿÿÿÿoÿqÿxÿsÿoÿÿÿlÿsÿtÿ|ÿrÿmÿqÿsÿlÿiÿqÿrÿgÿoÿkÿoÿxÿyÿfÿkÿÿiÿ`ÿfÿbÿcÿiÿ~ÿwÿkÿeÿfÿtÿxÿfÿgÿyÿhÿaÿwÿlÿtÿrÿÿÿ~ÿxÿmÿtÿqÿmÿ}ÿÿÿÿÿÿ}ÿÿ{ÿwÿÿÿÿ©ÿÿiÿuÿ^ÿhÿÿzÿkÿvÿvÿ{ÿÿvÿxÿÿ{ÿuÿ{ÿÿnÿdÿÿÿ}ÿÿyÿpÿzÿwÿyÿrÿpÿ~ÿÿÿÿyÿÿÿÿÿmÿÿÿÿÿÿÿÿÿÿÿÿÿÿÿÿÿÿÿ¨ÿÿÿ£ÿÿÿÿ£ÿ¦ÿÿÿÿÿÿÿÿÿwÿÿ¡ÿÿÿÿÿÿÿÿÿÿ ÿ¤ÿÿÿÿÿÿÿÿÿÿ ÿÿÿÿÿÿÿÿÿÿÿÿÿÿÿzÿÿÿÿÿÿ¦ÿÿÿÿÿÿÿÿÿÿÿÿÿÿÿÿÿ«ÿfÿÿÿÿ}ÿÿÿÿ~ÿÿÿÿ ÿÿÿ¤ÿ¢ÿ¦ÿÿÿÿÿÿÿÿÿ¨ÿÿÿÿÿÿ¦ÿÿÿÿÿÿÿÿÿÿÿÿÿ ÿÿÿÿÿÿÿÿÿÿÿÿÿ ÿ¢ÿÿ}ÿÿÿÿÿÿÿÿÿÿÿÿÿÿÿÿÿÿÿÿÿÿÿÿÿÿÿÿÿÿÿÿÿÿÿ}ÿ~ÿÿÿÿÿÿÿÿÿÿÿ¡ÿÿÿÿÿÿÿÿÿÿÿÿÿÿÿÿÿÿÿÿÿÿÿÿÿÿÿÿ ÿÿÿÿÿÿÿÿÿÿÿÿÿÿ¥ÿ«ÿ¨ÿÿÿÿÿÿÿÿ ÿÿÿÿ¡ÿÿÿÿÿÿÿ¡ÿ¤ÿÿÿÿÿÿÿªÿÿÿzÿÿ¦ÿ¥ÿ¤ÿÿÿÿÿÿÿÿ¦ÿÿÿÿÿÿÿÿÿ{ÿ{ÿÿÿÿÿÿÿ£ÿ£ÿÿÿÿÿÿÿÿÿÿ¥ÿÿÿÿÿÿÿ¢ÿÿÿÿÿÿÿ¡ÿ¡ÿÿÿÿÿÿ¡ÿÿÿÿÿÿÿÿÿÿÿÿÿ¢ÿÿÿÿÿÿÿÿÿÿÿÿÿ£ÿÿÿrÿÿÿÿÿÿÿ§ÿÿ ÿÿÿ¤ÿÿÿªÿÿÿÿÿÿÿÿ¡ÿÿÿÿÿÿÿÿ ÿÿÿ¥ÿÿÿÿÿÿÿÿÿ¦ÿ§ÿÿ¥ÿÿÿ¦ÿÿÿ¤ÿ§ÿ­ÿÿÿÿÿoÿKÿZÿtÿÿÿ ÿÿÿ¤ÿÿ¦ÿ¢ÿ¦ÿ§ÿ£ÿÿÿÿÿÿÿÿÿÿ§ÿ£ÿ¢ÿ ÿÿÿÿÿ¦ÿÿÿ¤ÿªÿ¥ÿ¡ÿÿ²ÿÿÿÿÿÿ¡ÿ§ÿÿÿ¡ÿ¤ÿÿÿÿÿÿÿ¢ÿÿÿ¨ÿÿÿÿÿÿÿÿ¥ÿ£ÿÿÿÿÿÿÿÿÿÿ ÿ³ÿÿÿÿÿ¢ÿÿÿÿÿÿÿÿÿÿ{ÿ~ÿÿÿÿÿ¥ÿÿÿÿÿ¤ÿ°ÿ ÿÿÿÿ¥ÿ ÿÿÿ¨ÿÿ¢ÿÿªÿÿÿÿÿÿÿÿ§ÿ©ÿ ÿ ÿÿÿÿÿÿÿÿÿÿÿÿÿÿ¤ÿÅÿÿÿÿÿÿÿÿÿÿÿÿÿÿÿÿÿuÿzÿyÿnÿvÿÿ ÿÿÿÿÿÿÿÿÿÿÿÿÿÿÿÿÿÿÿÿÿÿÿÿÿÿÿÿÿÿÿÿÿÿÿÿÿÿÿÿÿÿÿÿÿÿÿ¢ÿÿÿÿ¡ÿÿÿÿÿÿÿÿÿÿÿÿÿÿÿÿÿÿÿÿÿÿÿÿÿ¡ÿÿÿÿÿÿ¦ÿ¡ÿÿÿÿÿÿÿÿÿÿÿÿÿÿÿÿ¤ÿ²ÿªÿÿÿÿÿÿÿÿ³ÿ¤ÿÿÿÿÿÿÿÿÿ¡ÿ£ÿÿÿÿÿÿÿÿ ÿ ÿ¡ÿÿ ÿÿÿÿ ÿÿÿÿÿ£ÿÿÿÿÿÿÿÿ¦ÿ¡ÿÿÿÿÿÿÿÿÿÿÿÿÿÿ¤ÿÿÿÿÿÿÿ¯ÿÿ¢ÿÿÿÿÿÿ¦ÿ¢ÿÿÿÿÿÿ£ÿ§ÿÿÿÿÿÿ©ÿ£ÿÿÿÿÿÿÿÿÿ¤ÿÿÿÿÿÿÿ£ÿÿÿÿÿÿÿ¨ÿ¤ÿ¡ÿÿÿÿÿÿÿ¡ÿÿÿ§ÿ}ÿÿÿÿÿÿÿÿÿÿÿÿÿ ÿ£ÿÿÿÿÿÿÿÿÿÿÿÿÿÿÿÿÿÿ¤ÿ£ÿÿÿÿÿÿÿÿ ÿÿÿÿÿÿÿÿ«ÿ¨ÿ©ÿªÿÿ¢ÿÿÿ£ÿÿÿ£ÿÿÿÿÿÿÿÿÿÿÿÿÿÿÿÿÿÿÿÿÿÿÿÿÿÿÿÿÿÿ©ÿÿ¡ÿÿÿÿÿ¡ÿ¥ÿÿÿÿÿÿÿÿÿÿÿÿ¡ÿ¦ÿÿÿ¡ÿÿÿÿÿ ÿÿÿ ÿ¡ÿÿÿÿÿÿÿ¢ÿÿªÿÿ ÿÿ ÿÿÿÿÿÿÿÿÿÿÿÿÿÿ¡ÿÿÿÿÿÿÿÿÿÿ¤ÿÿÿªÿÿÿÿÿÿ ÿÿÿÿÿÿÿÿÿÿÿÿÿÿÿÿÿÿÿÿÿÿÿÿÿÿ¦ÿ©ÿÿÿÿÿ ÿÿÿ¤ÿÿÿÿÿÿÿÿ¥ÿÿÿÿÿÿ¡ÿÿÿÿÿÿÿÿÿ)ÿMÿxÿÿÿÿÿÿ ÿÿÿÿÿÿÿÿÿÿÿÿÿÿÿÿÿÿÿÿ ÿÿÿÿ«ÿÿÿÿÿ§ÿ°ÿ°ÿÿÿÿ ÿÿÿÿÿÿÿÿÿÿÿÿÿÿÿÿÿÿÿÿ¡ÿ¨ÿÿÿÿÿÿÿÿ ÿÿÿÿÿxÿyÿ~ÿÿÿÿÿÿÿÿÿÿÿÿ ÿÿÿzÿÿÿÿ~ÿÿÿÿÿÿÿÿxÿjÿcÿ~ÿÿsÿxÿiÿsÿÿ~ÿnÿjÿfÿhÿiÿgÿqÿ[ÿfÿ^ÿiÿxÿgÿ_ÿ_ÿ\ÿdÿ]ÿ[ÿiÿyÿlÿZÿ]ÿgÿbÿQÿVÿ]ÿeÿiÿcÿ\ÿGÿQÿmÿqÿfÿ_ÿqÿmÿeÿeÿjÿoÿuÿwÿuÿvÿwÿtÿÿpÿlÿ\ÿwÿ|ÿcÿ|ÿjÿgÿdÿdÿ\ÿWÿgÿdÿSÿVÿNÿTÿPÿZÿ\ÿTÿ<ÿTÿGÿXÿYÿPÿXÿNÿ^ÿXÿDÿPÿaÿ[ÿKÿNÿiÿgÿ_ÿeÿGÿEÿaÿgÿ_ÿYÿXÿaÿdÿkÿcÿkÿsÿoÿ}ÿÿÿÿÿÿÿÿzÿÿÿÿÿÿÿÿÿÿÿÿÿÿÿÿÿÿÿÿÿÿÿÿÿÿÿÿÿÿÿÿÿÿÿ~ÿÿÿÿwÿÿÿÿÿÿÿÿÿÿÿÿÿ¬ÿÿÿÿÿ¡ÿÿÿÿvÿÿÿÿÿÿÿÿÿÿÿÿ ÿÿÿÿÿÿÿÿÿÿÿÿ¥ÿÿÿ£ÿÿÿÿÿÿÿÿÿÿÿÿÿÿÿÿ¤ÿÿÿÿÿÿ¢ÿÿÿ ÿÿ¡ÿÿÿÿÿÿÿÿÿÿÿÿ~ÿÿÿÿÿÿÿÿÿÿÿÿ¢ÿÿÿÿÿvÿÿÿÿÿÿ¦ÿ ÿÿÿzÿpÿÿÿÿÿ}ÿÿÿÿÿÿÿÿwÿÿÿÿÿÿÿÿÿÿÿÿÿÿÿÿÿÿÿÿÿÿÿÿÿÿÿÿÿÿÿÿÿÿÿ£ÿ¡ÿÿÿÿzÿÿÿÿ¯ÿÿÿÿÿÿÿÿ£ÿÿÿÿÿÿÿÿÿÿÿÿzÿÿÿxÿkÿ`ÿÿÿÿxÿ|ÿyÿÿÿzÿvÿ}ÿyÿyÿÿ~ÿuÿuÿrÿyÿwÿdÿvÿzÿuÿÿuÿzÿ~ÿpÿÿlÿÿcÿÿZÿÿpÿoÿbÿfÿxÿÿÿoÿÿwÿÿÿÿÿÿvÿwÿzÿyÿuÿoÿ}ÿÿ|ÿsÿuÿlÿÿzÿÿvÿqÿwÿÿÿÿÿoÿvÿuÿÿÿÿÿxÿyÿÿ{ÿtÿwÿuÿzÿÿÿÿzÿ|ÿÿÿÿÿÿÿ~ÿÿÿÿÿÿÿÿÿÿxÿ~ÿÿÿÿ|ÿÿ|ÿÿÿ¡ÿÿÿÿÿÿÿxÿÿÿÿÿÿyÿÿÿÿ~ÿ}ÿÿ}ÿtÿÿ~ÿÿrÿoÿÿtÿ}ÿÿÿoÿvÿÿxÿÿjÿ^ÿ}ÿqÿvÿpÿoÿdÿpÿkÿtÿxÿvÿ{ÿwÿwÿyÿmÿqÿÿ{ÿlÿ{ÿÿÿuÿ}ÿ|ÿ{ÿÿ|ÿxÿ{ÿ|ÿoÿ{ÿÿvÿqÿZÿvÿ|ÿÿÿ{ÿtÿÿÿÿÿÿÿ|ÿrÿwÿÿzÿÿÿ~ÿÿÿÿÿÿÿÿ¥ÿ ÿÿÿ~ÿÿwÿÿÿÿÿ£ÿÿÿzÿÿÿÿÿiÿÿÿiÿ¤ÿÿyÿÿ|ÿÿÿÿÿÿÿÿÿ|ÿÿÿ~ÿÿÿÿÿÿÿÿÿÿÿ ÿÿÿÿÿÿÿÿÿ|ÿÿÿÿÿÿÿÿÿÿÿÿÿÿÿÿÿÿÿÿÿÿÿyÿÿÿÿÿÿÿÿÿÿÿÿÿÿzÿÿÿÿÿÿÿÿÿÿ{ÿÿÿÿÿÿÿxÿÿÿÿÿÿÿÿÿoÿÿÿÿÿÿÿÿÿÿÿÿÿÿÿÿÿÿÿÿÿÿÿ|ÿÿÿÿyÿrÿÿtÿÿÿ¥ÿÿÿÿÿÿ¯ÿÿ}ÿÿÿlÿÿÿ¤ÿÿ~ÿÿÿÿwÿÿ{ÿÿÿ{ÿÿÿlÿÿÿÿÿÿÿÿÿÿÿÿÿÿÿÿÿÿÿ{ÿzÿyÿÿ~ÿÿÿÿyÿÿxÿÿÿtÿÿwÿÿÿÿÿÿÿÿmÿ}ÿÿÿhÿ}ÿÿwÿÿÿÿÿÿÿÿÿÿÿÿÿ}ÿÿÿÿÿÿÿÿÿÿÿÿÿÿtÿÿÿtÿxÿÿÿÿzÿvÿxÿjÿlÿÿÿÿÿÿÿÿÿqÿpÿÿÿÿÿvÿ{ÿÿÿÿÿÿÿÿÿÿÿÿÿÿÿÿÿÿÿÿÿÿÿÿÿ}ÿÿÿÿÿÿÿÿÿÿÿÿÿ©ÿÿÿ¡ÿÿÿÿmÿtÿÿÿÿÿÿÿÿrÿ{ÿÿÿwÿÿÿÿÿÿÿÿÿÿÿÿ}ÿÿÿÿÿÿÿÿÿÿÿÿÿÿzÿ{ÿÿÿuÿ|ÿÿÿxÿÿÿÿÿÿÿÿÿÿqÿzÿnÿ~ÿÿÿÿ{ÿÿÿÿÿÿÿÿÿÿÿ ÿÿ|ÿÿÿÿ¥ÿÿÿ£ÿÿÿ¦ÿÿvÿÿÿÿÿwÿÿzÿ ÿÿÿÿtÿxÿÿÿnÿpÿ{ÿÿÿÿÿÿÿÿÿÿÿxÿxÿÿÿÿyÿÿÿmÿeÿxÿ}ÿ}ÿÿÿÿvÿnÿÿÿÿÿbÿmÿsÿÿpÿxÿÿÿÿÿÿÿÿÿÿÿÿÿ}ÿÿÿÿ£ÿÿÿÿwÿ}ÿÿÿÿÿÿÿÿ«ÿÿÿÿyÿÿÿÿÿÿÿÿÿ}ÿÿÿÿÿ~ÿÿÿÿÿÿÿÿÿÿ¢ÿÿÿ¢ÿÿÿÿÿ{ÿmÿlÿÿÿjÿÿkÿÿÿtÿÿÿhÿ{ÿ~ÿÿÿÿÿÿÿÿÿÿÿyÿvÿÿÿÿÿÿÿÿÿÿÿÿÿÿÿ¡ÿÿÿÿÿÿÿÿÿÿÿÿwÿÿÿ¤ÿÿÿÿÿÿÿÿÿ¡ÿÿÿÿÿÿÿÿ ÿÿÿÿÿÿÿÿÿÿnÿqÿÿÿlÿÿsÿÿyÿfÿwÿhÿuÿÿÿÿvÿfÿiÿsÿzÿqÿmÿ{ÿÿÿwÿ}ÿÿsÿÿÿwÿÿÿzÿÿgÿkÿyÿwÿwÿxÿÿÿÿÿÿÿzÿyÿwÿlÿeÿdÿkÿÿÿ|ÿmÿlÿÿÿzÿÿÿ{ÿnÿÿhÿxÿÿqÿ}ÿÿÿrÿwÿÿÿ|ÿwÿyÿzÿÿpÿtÿÿÿ}ÿ|ÿÿÿyÿyÿ{ÿÿ}ÿÿzÿÿÿsÿÿÿÿxÿÿ£ÿÿÿÿwÿÿÿsÿ}ÿÿyÿÿÿÿÿÿÿÿÿÿÿÿ§ÿÿ¤ÿÿÿÿÿÿÿÿÿÿÿÿÿÿÿÿÿÿÿÿÿÿÿÿÿ£ÿÿÿÿÿÿxÿ¦ÿfÿÿÿÿ¢ÿÿ¡ÿ¬ÿÿÿÿÿÿÿÿÿÿÿ{ÿÿÿÿÿÿÿÿÿÿÿÿÿÿÿ ÿ¡ÿÿÿÿÿÿÿÿÿÿÿÿÿÿÿÿÿÿ©ÿÿÿÿÿÿ¡ÿÿÿÿÿÿÿÿÿÿÿ¤ÿÿÿÿÿ¡ÿ§ÿÿÿÿÿÿÿÿ¨ÿ ÿÿwÿÿÿyÿxÿyÿ{ÿÿÿÿ~ÿÿÿsÿoÿnÿvÿrÿnÿrÿÿÿsÿ{ÿÿxÿlÿqÿnÿmÿiÿiÿyÿsÿaÿaÿcÿdÿfÿsÿdÿfÿuÿnÿ~ÿ~ÿjÿfÿgÿnÿmÿwÿÿ|ÿpÿiÿgÿqÿ{ÿpÿgÿxÿrÿtÿÿÿÿnÿqÿpÿqÿbÿ`ÿ~ÿÿÿÿ}ÿoÿvÿÿ{ÿxÿtÿzÿmÿÿgÿ}ÿxÿ~ÿxÿzÿyÿsÿwÿ|ÿ{ÿtÿqÿzÿÿ{ÿ{ÿÿÿdÿUÿzÿÿÿÿuÿoÿxÿÿÿzÿwÿ}ÿÿÿÿlÿ}ÿÿÿÿ£ÿ£ÿ¢ÿÿÿÿÿÿ~ÿÿÿÿ ÿÿÿÿÿÿªÿªÿÿÿÿÿÿ ÿ«ÿ§ÿÿÿÿÿÿÿÿÿÿ}ÿ§ÿ ÿÿÿxÿ ÿÿÿÿÿÿÿÿÿÿÿÿÿÿÿÿÿÿÿÿÿÿÿÿ}ÿ|ÿÿÿÿÿÿÿÿÿÿÿÿ¢ÿÿÿ ÿ ÿÿÿ¢ÿ¢ÿÿÿÿÿÿÿÿÿÿÿÿÿ¡ÿÿÿ ÿÿÿ ÿÿÿÿÿqÿ¤ÿÿ¥ÿÿÿÿÿÿÿÿÿÿÿÿÿÿÿÿyÿÿÿÿÿÿÿÿÿÿÿÿ¥ÿÿÿ|ÿÿÿÿÿÿ ÿÿÿÿÿÿÿÿÿÿÿÿÿÿÿÿÿÿÿÿÿÿÿÿÿÿÿÿ¢ÿÿÿÿÿÿÿÿÿÿÿÿÿÿÿÿÿÿÿÿÿÿÿÿÿÿÿ£ÿÿÿÿÿÿÿÿÿÿ¤ÿÿÿÿÿÿÿÿÿÿÿÿÿÿÿÿÿÿÿÿÿÿÿÿÿÿÿ§ÿ¨ÿ£ÿ¨ÿ ÿÿÿ~ÿ£ÿÿÿÿÿÿÿÿÿÿÿÿÿÿÿÿÿÿÿÿÿÿÿÿ¨ÿ¼ÿ¥ÿÿÿÿÿÿÿÿÿÿÿÿÿÿÿÿÿÿ¢ÿ­ÿÿÿÿÿÿÿÿ}ÿÿ ÿÿÿÿÿÿÿÿÿÿÿÿÿÿÿÿ¥ÿÿÿÿÿÿÿ ÿzÿÿÿÿ£ÿÿÿÿÿÿ¡ÿÿÿÿÿÿÿÿ§ÿ¤ÿÿÿÿÿÿÿÿÿÿÿ¡ÿÿÿ¡ÿÿ ÿÿÿÿÿÿÿÿÿÿÿÿÿÿÿÿ¬ÿ¨ÿ¤ÿªÿ ÿÿÿÿÿÿÿÿÿÿzÿÿ¥ÿÿÿ³ÿÿÿÿÿÿÿÿÿÿÿÿÿ£ÿÿ¤ÿÿÿ¢ÿ¡ÿ£ÿÿÿÿ¥ÿ¥ÿºÿÿdÿMÿcÿÿÿÿ¤ÿÿÿ¡ÿÿÿÿ¡ÿÿÿÿÿÿ§ÿÿ¦ÿÿÿ£ÿ¡ÿ¡ÿ¥ÿÿÿÿÿÿÿÿ¤ÿ ÿÿÿÿÿÿÿÿ}ÿÿÿÿÿÿÿÿÿÿÿÿÿÿÿÿÿÿÿÿÿÿÿÿÿÿÿÿÿÿÿÿÿÿÿÿ¢ÿ£ÿÿÿÿÿÿÿÿÿ§ÿ¢ÿÿ£ÿ ÿÿÿÿÿÿÿÿÿÿÿÿÿÿÿÿÿÿÿÿ­ÿ¥ÿÿ¥ÿ©ÿÿÿÿ¨ÿÿÿÿÿÿ ÿÿ­ÿÿÿÿÿÿÿÿÿÿÿÿ ÿÿÿ¡ÿ§ÿ£ÿ©ÿÿÿÿÿÿÿÿÿÿÿÿÿÿÿÿÿrÿpÿwÿpÿÿÿÿÿÿÿÿÿÿÿÿÿÿÿÿÿÿÿÿÿÿÿÿÿÿÿÿÿÿuÿÿÿÿÿÿ~ÿÿÿÿÿÿÿÿÿÿÿÿÿÿÿÿÿÿÿÿÿÿÿÿÿ{ÿÿÿÿÿÿÿ¨ÿÿÿÿÿÿÿÿÿÿÿÿÿÿÿÿÿ£ÿÿÿÿÿÿ¢ÿÿÿÿÿÿÿÿÿÿÿÿ¨ÿ¥ÿÿÿÿÿÿÿ£ÿÿÿÿÿÿÿ¤ÿ¬ÿÿÿ¡ÿ£ÿ¡ÿÿÿ¢ÿÿÿÿ¡ÿÿÿÿÿ¡ÿÿÿÿÿ¢ÿ¡ÿÿÿÿÿÿÿÿÿÿ¦ÿÿÿÿÿÿÿÿÿÿÿ«ÿÿÿÿ¦ÿ§ÿÿÿ¡ÿÿÿ£ÿÿÿÿÿÿÿÿÿÿÿÿÿ¢ÿÿÿÿÿÿ£ÿªÿÿ¦ÿÿÿÿÿÿÿÿ ÿÿÿ¡ÿÿÿÿ¢ÿÿÿÿÿÿÿÿÿ¤ÿÿÿÿÿÿÿÿ¡ÿ¥ÿ¤ÿ¥ÿÿÿÿ ÿÿ ÿ£ÿÿÿÿÿÿÿ ÿ¡ÿ¦ÿÿÿÿÿ ÿ¢ÿÿ¡ÿÿÿ©ÿ«ÿÿÿÿÿÿÿÿ¤ÿªÿÿÿÿÿÿÿÿÿÿÿÿÿÿÿÿÿÿÿÿ¨ÿ²ÿ¬ÿÿÿÿ¢ÿ¢ÿÿÿÿÿÿÿÿÿÿ¥ÿÿÿÿÿ¥ÿÿ¢ÿÿÿÿÿÿÿÿ£ÿÿ¡ÿÿÿÿÿÿÿÿÿ¢ÿÿÿÿÿÿÿÿÿÿ§ÿÿÿÿÿÿ ÿ ÿÿÿÿ ÿÿÿÿ§ÿ£ÿÿÿÿÿÿÿÿÿÿÿÿ£ÿÿÿÿÿÿ ÿÿÿÿÿ­ÿÿÿÿ£ÿ¢ÿ ÿÿÿÿÿ¡ÿÿÿÿÿ¡ÿÿÿ¤ÿ¢ÿÿÿÿÿÿÿÿ¡ÿ ÿÿÿÿÿÿÿÿÿ¥ÿÿÿ¢ÿÿÿ¨ÿÿÿÿ¦ÿÿÿÿÿÿÿÿÿÿÿÿÿÿÿÿÿÿÿÿÿÿ ÿÿÿÿÿÿÿÿÿÿeÿÛþFÿÿÿÿÿÿÿÿÿÿÿÿÿÿÿÿÿÿÿÿÿÿÿÿ¥ÿ¥ÿÿÿÿÿÿ¥ÿÿÿÿ§ÿÿ©ÿ¡ÿÿÿ ÿÿÿÿÿÿÿÿÿ¦ÿÿ ÿÿÿÿÿÿÿÿÿÿ¢ÿÿÿÿ ÿ ÿ¦ÿÿÿÿÿÿÿqÿnÿtÿnÿaÿbÿuÿÿÿÿÿÿÿ§ÿÿÿÿÿÿÿÿÿÿÿÿÿÿÿÿÿmÿjÿÿ{ÿtÿÿmÿkÿÿ|ÿjÿdÿfÿlÿqÿpÿsÿkÿiÿPÿnÿ[ÿgÿOÿcÿZÿvÿqÿiÿfÿgÿiÿaÿ[ÿfÿiÿ^ÿbÿeÿaÿVÿeÿoÿ[ÿWÿbÿmÿ`ÿWÿbÿdÿmÿkÿpÿuÿnÿyÿeÿRÿ[ÿÿ\ÿaÿoÿoÿhÿ`ÿoÿhÿkÿtÿgÿaÿ[ÿWÿ[ÿ[ÿ[ÿ\ÿWÿaÿPÿPÿXÿJÿ7ÿTÿ@ÿKÿKÿ6ÿXÿEÿVÿXÿMÿZÿYÿTÿaÿaÿXÿTÿ\ÿWÿ]ÿLÿSÿeÿoÿ_ÿuÿ^ÿ[ÿqÿqÿnÿqÿzÿÿÿÿÿÿÿ}ÿoÿyÿÿÿÿÿÿÿÿÿÿÿÿÿÿÿÿÿÿÿÿÿÿÿÿÿÿÿÿÿÿÿÿÿÿÿÿÿÿÿÿÿÿ~ÿ|ÿÿÿÿÿÿÿ¤ÿÿÿ¡ÿÿÿÿÿ¢ÿÿ¤ÿÿÿÿÿÿÿÿÿÿÿÿÿÿÿÿÿ¢ÿÿÿ~ÿÿÿÿ~ÿÿ ÿÿÿÿ ÿÿÿÿÿÿÿÿÿÿÿÿ¤ÿ¨ÿÿÿ¤ÿªÿ}ÿÿÿÿÿÿÿÿÿÿÿÿÿÿÿÿÿÿÿÿÿÿÿÿÿÿÿÿÿÿÿÿÿ~ÿÿÿÿ£ÿ¦ÿÿÿÿÿÿÿÿÿÿÿÿÿÿÿ¡ÿÿÿÿÿÿÿÿÿ¢ÿÿÿÿÿÿÿÿÿÿÿÿÿÿÿÿÿuÿtÿÿyÿÿÿÿÿÿÿÿÿ}ÿÿÿÿ®ÿÿÿÿÿxÿ{ÿÿÿÿÿÿÿÿÿÿÿÿÿÿÿÿÿÿÿÿÿÿÿÿÿÿÿÿiÿÿuÿÿÿ{ÿ~ÿÿÿÿrÿsÿuÿxÿÿÿzÿuÿpÿnÿsÿuÿÿ~ÿuÿyÿ|ÿoÿÿ~ÿ{ÿcÿÿÿÿpÿtÿsÿsÿ}ÿjÿnÿpÿnÿcÿzÿnÿkÿÿÿzÿÿÿÿzÿkÿsÿwÿ}ÿÿ{ÿzÿrÿuÿ~ÿuÿvÿoÿ|ÿuÿwÿÿÿÿtÿjÿvÿ}ÿtÿÿÿsÿÿ|ÿwÿwÿÿ|ÿ~ÿÿÿÿÿÿzÿÿÿÿÿÿuÿÿÿÿ~ÿÿxÿ~ÿÿÿÿxÿ}ÿÿÿ}ÿÿÿÿÿkÿvÿÿÿÿÿyÿÿÿ|ÿÿÿrÿqÿÿÿÿ}ÿ|ÿwÿÿÿ~ÿÿÿxÿpÿ|ÿÿyÿÿÿnÿ|ÿÿ}ÿÿnÿiÿsÿeÿrÿ}ÿnÿnÿuÿvÿqÿrÿwÿÿ|ÿuÿwÿxÿtÿ~ÿxÿgÿ|ÿÿzÿ|ÿÿ|ÿÿÿÿiÿmÿzÿÿ{ÿ{ÿhÿzÿpÿyÿÿÿÿÿ}ÿÿÿÿ}ÿÿÿsÿtÿÿÿ{ÿ~ÿÿÿuÿ}ÿÿÿÿ}ÿÿÿÿÿÿÿÿ|ÿvÿ¡ÿÿÿÿÿ|ÿxÿ}ÿÿÿ~ÿÿÿ ÿxÿÿÿÿ­ÿÿÿÿÿÿÿÿÿÿÿÿÿÿÿÿÿÿÿÿÿÿÿÿÿÿÿÿÿÿvÿÿÿÿÿÿÿÿÿÿÿyÿÿÿÿÿÿÿyÿsÿÿÿvÿÿÿÿÿÿÿÿÿÿÿÿÿÿÿÿÿÿtÿÿÿÿÿÿÿÿÿÿvÿÿÿÿÿ}ÿÿÿÿÿÿÿÿÿÿÿÿÿÿÿÿÿÿÿÿÿÿ|ÿÿÿÿÿÿÿÿÿÿÿ}ÿwÿÿÿÿÿÿÿÿÿÿÿÿÿÿÿÿ~ÿ~ÿ¡ÿÿÿÿyÿ~ÿ¥ÿÿpÿsÿsÿÿÿÿzÿ~ÿqÿsÿ}ÿÿyÿÿÿÿÿÿÿ{ÿxÿÿÿÿ¢ÿÿ}ÿÿuÿÿÿÿÿÿÿÿÿwÿsÿÿÿÿ~ÿÿÿrÿÿgÿÿÿzÿvÿxÿÿÿÿrÿÿÿÿÿÿÿÿÿÿÿvÿ~ÿÿÿÿwÿzÿÿ¢ÿÿÿÿÿÿÿÿÿÿuÿÿÿsÿzÿÿÿtÿÿ¢ÿÿyÿxÿÿxÿ_ÿÿÿÿÿxÿtÿÿÿÿÿ|ÿÿÿÿ|ÿsÿsÿÿÿ ÿÿÿÿÿÿÿÿzÿÿÿÿÿÿÿÿÿtÿÿÿvÿyÿÿÿÿÿÿÿÿÿÿÿÿÿ¤ÿxÿÿÿÿ}ÿyÿhÿwÿxÿ~ÿÿÿÿÿÿ~ÿ|ÿÿÿvÿÿÿÿÿÿÿkÿmÿÿÿÿÿÿÿÿÿÿÿÿÿÿÿÿÿÿÿÿÿÿÿÿÿÿÿÿÿÿÿÿÿÿÿÿzÿyÿvÿÿÿÿÿÿÿÿÿÿÿÿÿÿÿÿÿÿ~ÿÿÿ|ÿÿÿÿÿÿÿÿÿsÿ¡ÿ¥ÿÿÿÿ¥ÿÿÿ¡ÿÿÿÿÿÿÿ{ÿzÿ}ÿtÿÿÿ{ÿÿÿvÿwÿ}ÿÿ~ÿÿ¡ÿÿÿnÿwÿ~ÿrÿoÿÿÿ}ÿ~ÿÿÿÿnÿ~ÿÿÿ{ÿdÿjÿ}ÿ}ÿjÿmÿyÿÿÿÿÿÿÿÿÿÿÿÿÿÿÿÿÿÿÿ{ÿ}ÿÿÿÿÿÿÿÿÿÿÿÿÿ}ÿ{ÿÿÿÿÿ{ÿÿÿÿÿsÿÿÿÿÿÿÿÿÿÿÿÿÿÿÿ ÿÿ|ÿÿÿÿÿnÿyÿÿ|ÿiÿwÿ|ÿÿÿÿqÿxÿlÿyÿzÿnÿÿÿÿÿÿÿÿÿÿsÿ}ÿÿÿwÿÿÿÿÿÿÿÿÿÿÿÿÿÿÿÿyÿÿyÿ|ÿÿÿÿÿÿÿ£ÿÿÿÿÿÿÿÿÿ©ÿÿÿÿÿÿÿÿÿÿÿÿÿ}ÿÿÿ{ÿ|ÿÿfÿÿxÿÿÿpÿjÿÿgÿ|ÿÿyÿ~ÿyÿÿÿ{ÿvÿ|ÿpÿpÿsÿcÿoÿÿ{ÿtÿyÿsÿjÿÿ~ÿkÿ~ÿÿkÿ|ÿqÿsÿvÿ|ÿxÿzÿwÿÿzÿÿiÿpÿvÿ}ÿ}ÿhÿaÿÿÿ~ÿtÿvÿuÿuÿÿÿÿÿvÿeÿÿÿgÿqÿvÿjÿÿiÿÿÿ}ÿÿÿÿuÿqÿoÿ|ÿ{ÿ~ÿÿ}ÿzÿÿÿuÿvÿzÿwÿÿsÿ{ÿpÿÿÿsÿrÿ~ÿÿaÿzÿÿÿÿÿpÿÿÿÿÿ¤ÿ¥ÿÿÿÿÿÿÿÿ¤ÿÿÿÿÿÿÿÿÿÿÿÿÿÿÿÿÿÿÿÿÿÿÿÿÿÿÿÿÿÿÿ£ÿÿÿÿÿÿÿ{ÿÿÿ ÿ¦ÿ¤ÿÿÿÿÿÿÿÿÿÿÿÿÿÿÿÿÿÿÿÿÿÿÿÿÿ ÿÿÿ¡ÿÿÿÿÿÿÿÿÿÿÿÿÿÿÿ ÿÿÿzÿÿÿÿxÿwÿÿÿÿ¤ÿÿwÿÿÿÿÿ£ÿÿÿÿÿÿÿÿÿÿÿÿ¢ÿ¤ÿÿÿÿ ÿÿÿ|ÿÿyÿÿÿÿÿÿÿÿÿÿÿÿtÿwÿvÿÿÿbÿÿgÿzÿÿÿkÿyÿqÿkÿxÿlÿbÿmÿeÿWÿ[ÿVÿVÿeÿcÿ`ÿaÿnÿoÿzÿcÿcÿYÿvÿgÿlÿxÿuÿkÿcÿgÿjÿkÿnÿ^ÿiÿ|ÿsÿoÿÿyÿ{ÿpÿyÿ}ÿuÿnÿkÿwÿÿÿÿgÿlÿuÿyÿÿÿÿyÿoÿcÿpÿ\ÿuÿxÿmÿoÿÿÿgÿ{ÿÿ}ÿÿzÿsÿÿzÿ|ÿÿiÿkÿyÿwÿ~ÿ}ÿ|ÿzÿ~ÿ~ÿÿÿÿÿÿÿvÿhÿÿÿÿÿÿÿÿÿÿÿ}ÿÿÿÿÿÿÿÿÿÿÿÿ¡ÿ¤ÿÿÿÿÿÿÿÿÿÿÿÿÿÿÿÿÿ¥ÿÿÿÿrÿÿÿÿÿÿÿÿÿÿÿÿÿÿÿÿÿÿÿÿÿ°ÿÿÿÿÿÿÿ{ÿ{ÿÿÿÿÿÿÿÿÿÿÿÿÿÿ¨ÿ¦ÿÿÿÿ¤ÿ¤ÿÿÿÿÿÿÿ£ÿÿÿÿ¡ÿÿÿ¡ÿÿÿÿÿÿÿ~ÿÿÿÿÿÿÿÿ ÿÿÿÿÿÿÿÿÿÿÿÿÿÿÿ¦ÿÿÿÿÿÿÿÿÿÿÿÿÿÿÿÿÿÿ¡ÿÿÿÿÿÿÿ|ÿÿÿÿÿÿ¨ÿÿÿÿÿÿÿÿÿÿÿ ÿÿÿÿÿ¥ÿÿÿÿÿÿÿÿÿÿÿÿÿÿÿÿÿ ÿÿÿÿÿÿÿÿÿÿ¡ÿ ÿÿ£ÿÿÿÿÿÿÿÿÿÿÿÿÿÿÿ®ÿÿÿÿÿÿ¢ÿÿÿÿÿÿÿÿÿÿÿÿÿÿÿÿÿÿÿÿÿÿÿÿÿÿÿÿÿÿÿÿÿÿÿÿÿÿÿÿÿÿÿÿÿÿÿÿÿ¡ÿÿÿÿÿÿÿÿÿÿÿÿÿÿÿÿªÿÿÿÿÿÿÿÿ¥ÿÿÿ¡ÿÿÿ¡ÿÿÿÿ¦ÿÿÿÿÿÿÿÿÿÿÿÿÿÿ ÿ«ÿ¡ÿÿÿÿ¡ÿ¤ÿ¥ÿÿÿÿÿÿÿÿÿÿÿÿÿÿÿÿÿÿ£ÿ¦ÿ£ÿ ÿÿÿÿ ÿ§ÿ¤ÿÿ¡ÿ¤ÿÿ¡ÿÿÿÿÿÿÿÿÿÿÿÿÿÿ¤ÿ¤ÿÿÿÿÿÿÿÿÿÿÿÿÿÿÿÿÿÿÿÿÿÿÿÿ¤ÿÿ£ÿ£ÿÿÿÿ¡ÿÿÿÿÿ¡ÿ¦ÿÿÿÿÿÿÿÿÿÿÿÿÿÿ ÿÿ ÿÿÿÿÿÿ¡ÿÿÿÿÿÿÿÿÿ¡ÿÿÿÿÿÿÿÿÿÿÿÿ¥ÿ ÿÿÿÿÿÿÿÿÿÿÿÿÿ£ÿÿÿÿÿ£ÿÿÿÿÿÿÿÿÿÿÿ¢ÿÿÿÿÿÿÿÿÿÿÿ¢ÿÿÿÿÿÿÿÿÿÿÿÿ¢ÿ¥ÿÿÿ¡ÿÿ±ÿÿÿÿÿÿÿÿÿÿÿÿÿÿÿÿÿÿÿÿÿÿÿÿÿÿÿÿÿÿÿÿÿÿÿÿÿÿ¦ÿÿÿÿÿÿÿÿ¥ÿÿÿÿÿÿÿÿ¥ÿ¡ÿÿ£ÿÿÿÿÿÿÿÿÿÿÿÿ¢ÿÿÿÿwÿtÿuÿvÿÿÿÿÿÿÿÿÿÿ¢ÿÿÿÿÿÿÿÿÿÿÿÿyÿpÿoÿ|ÿÿoÿzÿÿÿÿÿÿÿÿÿÿÿÿÿÿÿrÿhÿ}ÿÿpÿ|ÿÿtÿoÿnÿqÿrÿfÿ^ÿ`ÿvÿ|ÿÿÿÿÿÿÿ¦ÿÿÿÿÿÿÿÿÿÿÿÿ£ÿÿÿÿÿÿÿÿÿ®ÿ­ÿÿÿ¦ÿÿÿÿ ÿÿÿÿÿÿÿÿ¡ÿÿÿÿÿÿÿÿÿ£ÿ¥ÿ¡ÿÿÿÿ¢ÿÿ©ÿÿÿ ÿÿÿÿÿÿÿÿÿÿÿÿÿÿÿ¡ÿÿÿÿÿÿÿÿ£ÿÿÿÿ£ÿÿÿÿÿÿÿÿÿÿÿÿÿÿÿÿÿ£ÿÿÿ£ÿÿÿÿÿÿÿÿÿÿÿ§ÿ§ÿÿÿÿÿÿÿÿÿÿÿÿÿÿÿÿÿÿÿÿÿÿÿÿÿÿÿÿÿÿÿ¡ÿ¤ÿÿÿÿÿÿÿÿÿÿÿÿÿ£ÿÿÿÿÿÿÿÿÿÿÿÿ¢ÿÿÿÿÿ ÿ¡ÿ¢ÿÿÿÿÿÿÿÿÿ¢ÿÿÿÿÿÿÿ ÿÿÿÿÿ¤ÿÿÿÿ§ÿÿÿÿÿÿÿÿÿ¡ÿÿÿÿ ÿÿÿÿÿ¥ÿ¢ÿÿÿÿ©ÿ¥ÿ¤ÿÿÿ¡ÿÿÿÿ¡ÿÿÿÿÿªÿÿÿÿÿÿÿÿ§ÿ¤ÿÿ¤ÿÿÿÿÿÿÿÿÿÿÿ¡ÿÿÿÿÿÿ¬ÿ§ÿ¡ÿ ÿ ÿ¤ÿ£ÿÿÿÿÿÿÿÿ ÿ ÿÿÿÿÿÿÿÿÿ¤ÿÿ£ÿÿÿ¡ÿ£ÿÿÿÿÿÿÿ ÿ¤ÿ¥ÿÿ ÿÿ°ÿÿÿÿÿÿ ÿ¥ÿ£ÿÿÿÿÿÿ£ÿ«ÿ§ÿÿÿÿÿÿÿÿÿÿÿÿ¡ÿ¢ÿÿÿÿÿÿÿÿÿÿÿÿÿÿÿÿÿ}ÿÿ¦ÿÿÿÿÿÿÿÿÿÿÿÿÿÿªÿÿÿÿÿÿ ÿÿÿÿÿÿÿ£ÿÿÿÿÿÿÿýýÈþlÿÿ¡ÿÿÿÿÿÿÿÿÿÿÿÿÿÿÿÿÿÿÿÿÿÿÿÿÿÿÿÿÿÿÿÿÿÿÿÿÿÿÿÿÿÿÿÿÿÿyÿÿ¤ÿÿÿÿÿÿÿÿ£ÿ ÿÿÿÿÿÿÿ¥ÿÿÿÿÿÿÿ}ÿrÿeÿYÿMÿKÿMÿsÿÿÿÿ¤ÿÿÿÿÿÿÿÿÿÿÿÿÿÿÿÿÿÿÿÿÿzÿxÿpÿÿtÿoÿÿtÿ_ÿ^ÿkÿ}ÿpÿZÿmÿeÿiÿ`ÿjÿMÿ^ÿZÿ\ÿcÿhÿ_ÿ_ÿbÿoÿgÿ[ÿZÿXÿhÿhÿlÿoÿeÿ]ÿPÿ{ÿ`ÿfÿeÿmÿnÿfÿZÿYÿeÿeÿYÿhÿÿÿxÿeÿhÿÿ[ÿcÿxÿpÿdÿvÿÿiÿlÿoÿdÿVÿRÿRÿRÿUÿ]ÿbÿcÿgÿTÿSÿJÿJÿ>ÿNÿYÿQÿWÿ@ÿQÿXÿ\ÿSÿKÿ[ÿ^ÿQÿQÿMÿTÿYÿUÿ\ÿRÿRÿTÿVÿgÿQÿyÿaÿbÿuÿpÿlÿmÿxÿtÿzÿÿÿÿÿtÿ|ÿÿÿÿÿÿÿÿÿ¡ÿÿÿÿÿÿÿÿÿÿÿÿÿÿÿÿÿÿÿÿÿÿÿÿÿÿÿÿÿÿÿÿÿwÿsÿÿÿÿÿÿÿÿÿÿÿÿÿÿÿÿÿÿ|ÿ|ÿÿÿÿÿÿÿÿÿÿÿÿÿÿÿÿ©ÿÿÿ{ÿÿÿÿÿÿÿÿÿÿ©ÿ£ÿÿÿÿÿÿÿÿÿÿÿ«ÿ§ÿÿÿ ÿ ÿÿÿÿÿÿ¢ÿÿÿÿÿÿÿÿÿÿÿÿÿÿÿÿÿÿÿÿÿwÿuÿÿÿÿ§ÿÿÿÿ~ÿÿÿÿÿ|ÿÿÿÿÿÿÿÿÿÿÿÿÿÿÿÿÿÿÿÿ§ÿÿÿÿ}ÿÿÿÿÿÿÿÿÿÿÿÿÿÿrÿAÿ8ÿeÿÿÿÿÿÿÿÿÿÿÿÿÿ¡ÿzÿÿÿ|ÿÿÿÿ¢ÿÿÿÿÿÿÿÿÿÿÿÿÿÿÿÿÿÿÿÿÿÿÿÿrÿÿÿ|ÿÿ}ÿÿÿ}ÿ|ÿÿÿ~ÿyÿxÿyÿ}ÿ~ÿyÿ}ÿ}ÿqÿdÿfÿtÿwÿzÿsÿ|ÿkÿ^ÿuÿÿ~ÿjÿÿtÿÿÿÿ|ÿÿxÿÿÿnÿzÿoÿmÿyÿ~ÿxÿqÿrÿ|ÿÿ{ÿtÿsÿÿÿÿyÿrÿsÿ{ÿÿÿ}ÿuÿsÿ}ÿÿ{ÿyÿqÿÿ{ÿqÿxÿuÿuÿÿÿÿÿ}ÿ~ÿÿÿ~ÿyÿÿÿÿÿÿÿÿÿÿÿÿÿÿÿÿÿÿÿyÿÿÿÿÿ¢ÿÿÿtÿÿuÿ~ÿÿ¤ÿÿÿÿÿÿÿÿ{ÿsÿ~ÿÿÿÿÿÿÿÿÿÿÿÿwÿÿ|ÿÿwÿÿÿÿ|ÿuÿmÿ{ÿ{ÿÿÿvÿuÿsÿhÿsÿ}ÿuÿsÿÿ|ÿwÿpÿuÿÿÿoÿnÿ}ÿxÿvÿ{ÿvÿyÿÿÿxÿyÿzÿwÿwÿÿxÿ~ÿÿyÿÿÿÿjÿUÿÿÿxÿÿ}ÿÿÿÿrÿÿÿÿÿÿÿÿzÿÿ}ÿjÿxÿÿÿÿ{ÿÿÿÿxÿÿÿÿÿÿÿÿÿÿÿÿÿÿ~ÿÿtÿÿÿÿ£ÿÿÿÿÿÿÿÿÿÿÿÿ}ÿÿÿÿÿÿÿÿÿÿÿÿÿÿÿÿÿÿÿÿÿvÿÿÿÿÿÿÿÿÿÿ¢ÿÿÿ}ÿÿsÿÿÿÿÿ~ÿoÿÿ|ÿrÿÿÿÿÿÿÿÿÿÿÿÿÿÿÿÿÿÿ}ÿ~ÿÿÿÿÿÿÿÿsÿwÿÿÿÿÿtÿÿÿÿÿ{ÿÿÿÿÿÿÿÿÿÿÿuÿÿÿÿmÿÿ{ÿ~ÿÿÿÿÿÿÿÿ}ÿÿÿÿÿÿÿÿ{ÿÿÿÿÿÿwÿÿÿÿÿÿÿÿÿtÿÿpÿÿÿÿ¡ÿvÿÿrÿÿÿÿÿÿÿÿÿzÿÿÿÿÿÿzÿÿÿÿ¤ÿÿÿÿtÿÿÿnÿ{ÿÿÿÿÿÿÿÿÿÿÿÿÿÿÿwÿÿuÿÿÿÿ°ÿÿÿÿÿÿvÿÿÿÿÿÿÿÿÿÿÿÿÿÿÿÿÿÿÿÿxÿxÿÿÿÿsÿÿÿÿÿwÿsÿÿÿ~ÿoÿqÿÿÿÿÿ{ÿÿsÿÿÿÿuÿÿyÿÿÿÿyÿqÿlÿÿÿÿÿ}ÿÿÿzÿÿ~ÿ}ÿÿÿÿÿÿ}ÿÿÿÿÿÿÿÿÿÿ}ÿsÿsÿÿ¦ÿÿÿÿÿ}ÿÿÿÿÿÿ¡ÿÿÿ|ÿÿuÿÿ|ÿÿÿÿÿÿÿÿÿÿÿÿÿÿÿÿÿÿÿÿ|ÿ{ÿÿÿ|ÿÿÿÿÿÿÿÿÿ~ÿÿÿÿÿÿÿÿÿÿ¥ÿÿÿÿÿÿyÿÿÿÿÿÿÿÿÿÿÿÿÿÿÿÿÿÿ}ÿÿÿÿÿÿÿÿÿ}ÿÿ ÿÿÿÿÿÿÿÿÿwÿÿÿÿÿÿÿÿ¡ÿÿÿÿÿÿÿÿÿÿÿtÿoÿwÿÿÿÿÿ~ÿwÿwÿÿÿÿÿ|ÿ{ÿÿ}ÿ|ÿlÿuÿ`ÿ{ÿlÿoÿÿ|ÿkÿkÿ}ÿ{ÿÿÿlÿwÿ|ÿ}ÿ|ÿsÿxÿtÿvÿÿvÿÿÿÿÿÿÿÿÿÿÿÿÿÿÿÿxÿÿÿÿÿyÿrÿÿÿÿÿ}ÿÿÿÿÿÿÿ¥ÿÿuÿÿ¢ÿÿÿ~ÿÿÿÿÿÿÿÿÿÿÿÿÿÿÿÿÿuÿ~ÿ ÿÿÿÿxÿmÿjÿqÿ~ÿ{ÿÿÿÿÿÿnÿzÿpÿvÿÿ}ÿlÿdÿsÿÿÿÿÿsÿÿÿsÿÿÿÿÿÿÿÿÿÿÿÿ¤ÿÿÿÿÿÿÿÿÿÿÿÿÿÿÿÿÿÿÿÿÿÿÿ¡ÿ©ÿ¨ÿÿÿÿÿÿÿÿÿ¥ÿ¤ÿÿpÿÿÿÿÿÿÿqÿÿÿÿpÿÿyÿ{ÿyÿ|ÿhÿ~ÿÿÿ~ÿoÿ{ÿzÿtÿyÿÿtÿeÿpÿuÿnÿuÿrÿqÿÿÿmÿÿÿÿwÿÿ|ÿÿÿmÿuÿpÿtÿÿÿpÿuÿuÿoÿvÿtÿnÿÿ~ÿtÿeÿeÿuÿkÿxÿuÿlÿÿ}ÿ}ÿÿ}ÿÿÿyÿwÿzÿyÿÿuÿ~ÿyÿÿyÿuÿqÿsÿÿÿÿÿÿ~ÿyÿxÿwÿzÿyÿÿÿzÿ}ÿvÿzÿÿlÿrÿ~ÿÿrÿ|ÿÿÿ~ÿÿÿÿÿÿÿÿÿÿÿÿÿÿÿÿÿÿÿÿÿÿÿªÿÿÿÿÿÿÿÿÿÿÿÿÿÿÿÿÿÿÿÿÿ¢ÿ ÿÿÿÿÿÿÿÿÿÿÿ¦ÿÿÿÿÿyÿÿ}ÿ~ÿÿ£ÿÿÿÿÿÿÿÿÿÿÿÿÿÿÿÿÿÿ¥ÿÿ ÿÿÿÿÿÿÿÿÿÿÿÿÿÿÿÿÿÿÿÿÿÿÿÿÿ¯ÿÿÿ¡ÿÿÿÿÿ¢ÿ©ÿÿÿÿÿÿÿÿÿÿÿÿÿ ÿÿÿÿÿÿÿÿÿÿÿÿÿ~ÿÿÿxÿÿÿÿ}ÿtÿÿÿÿkÿmÿuÿxÿgÿÿyÿqÿtÿsÿkÿrÿ|ÿlÿ^ÿbÿaÿdÿkÿZÿUÿiÿbÿcÿ`ÿgÿgÿiÿuÿcÿlÿzÿhÿlÿiÿiÿeÿkÿsÿmÿqÿsÿiÿmÿmÿÿ{ÿÿvÿuÿqÿwÿÿÿ}ÿ}ÿrÿzÿÿ{ÿnÿtÿxÿqÿyÿxÿÿsÿlÿxÿtÿÿnÿjÿtÿÿpÿsÿfÿgÿmÿoÿzÿ{ÿoÿxÿÿÿoÿnÿÿÿjÿÿyÿÿxÿÿuÿxÿÿÿÿÿÿ}ÿsÿÿÿÿÿÿÿ¥ÿÿ¤ÿ ÿÿÿÿÿÿÿÿÿ¡ÿ§ÿÿÿÿÿÿÿÿÿÿÿÿÿÿÿÿÿÿÿÿ|ÿÿ¥ÿÿÿÿÿÿ©ÿ£ÿÿÿÿÿÿÿÿÿÿÿÿÿÿ£ÿÿ£ÿ©ÿÿÿÿ¦ÿÿÿÿÿÿÿ{ÿÿ¥ÿÿ~ÿÿÿÿÿÿÿÿÿÿÿÿ¢ÿÿÿÿÿÿÿÿ¨ÿÿÿ¡ÿ ÿÿÿÿÿ§ÿÿÿÿÿÿÿÿÿÿÿÿÿ£ÿÿÿÿÿÿÿÿÿÿÿÿÿ®ÿ ÿÿÿÿªÿÿÿÿÿÿÿ{ÿÿÿÿÿÿÿ¥ÿ ÿÿÿÿÿÿÿÿÿÿÿÿ§ÿÿÿ²ÿÿÿÿÿÿÿÿÿ§ÿÿÿÿÿ§ÿÿÿÿÿÿÿÿÿÿÿ~ÿÿÿÿÿ¢ÿuÿ¡ÿÿ}ÿÿÿÿÿÿÿÿ¨ÿÿÿÿÿÿÿÿÿÿÿÿÿÿÿÿÿÿÿÿÿÿÿÿÿÿÿÿÿÿÿÿÿÿÿÿÿÿÿÿÿÿÿÿ¢ÿÿÿ©ÿÿÿÿÿÿÿÿÿ~ÿÿÿÿ¡ÿÿÿÿÿÿÿÿÿÿÿÿ¢ÿµÿÿÿÿÿÿÿÿÿÿÿÿÿÿ¡ÿÿÿÿÿÿÿÿÿÿ¡ÿÿÿÿÿÿÿÿÿ¡ÿÿÿÿÿÿÿÿªÿÿÿÿÿÿÿzÿÿÿÿÿÿÿªÿÿ~ÿÿÿÿÿÿÿÿÿ¢ÿÿÿÿÿÿÿÿÿÿÿ{ÿ|ÿÿ¡ÿ«ÿÿÿÿÿÿÿÿÿÿÿÿÿÿÿÿÿÿÿÿ®ÿÿÿÿÿÿÿÿÿ¡ÿÿÿÿ©ÿÿÿÿ¤ÿ£ÿÿÿÿÿ«ÿ§ÿ¸ÿÿÿ¡ÿÿÿÿ ÿÿÿÿÿÿÿÿÿÿÿÿÿÿÿÿÿÿÿÿÿÿÿÿ¦ÿÿÿÿÿÿÿÿ¡ÿÿ©ÿÿÿÿÿÿÿÿÿ¤ÿ ÿ¥ÿÿÿÿÿÿÿÿ¥ÿÿÿÿÿÿÿÿÿÿÿÿÿÿÿ©ÿ ÿÿÿÿÿÿ ÿÿÿÿÿÿÿÿÿÿÿÿÿÿ¦ÿ°ÿ¦ÿÿÿÿÿÿÿ¥ÿÿÿÿÿ ÿÿÿÿ§ÿªÿÿÿÿÿÿÿÿÿÿÿÿÿÿÿÿÿÿ ÿÿ¡ÿÿÿÿÿÿÿÿÿÿÿÿÿÿÿÿ¡ÿÿÿÿÿÿ¢ÿÿÿÿ¨ÿÿÿÿÿÿÿÿ¡ÿÿÿ¦ÿÿÿ¨ÿ«ÿÿÿ¦ÿÿÿÿÿ©ÿ¤ÿ£ÿÿÿyÿÿnÿÿÿÿÿÿÿÿÿÿÿÿÿÿÿÿÿÿÿÿ|ÿÿzÿyÿyÿÿÿÿwÿwÿÿvÿsÿÿÿ|ÿÿÿÿÿzÿpÿfÿVÿCÿ4ÿ8ÿ6ÿÿòþÔþÜþáþ×þ×þÔþþÃþËþÿQÿnÿwÿ}ÿÿÿÿ¥ÿÿÿÿ¢ÿ¦ÿÿÿÿ¥ÿ£ÿ¢ÿÿÿÿÿÿÿÿÿ©ÿÿÿÿÿÿÿÿÿÿÿÿÿÿÿÿ¦ÿ ÿÿÿÿÿÿÿÿÿÿ¡ÿ¦ÿÿ£ÿÿ ÿ§ÿÿÿ ÿÿÿÿÿÿÿÿÿÿÿÿÿÿªÿÿÿÿÿÿÿÿÿ£ÿÿÿÿ­ÿ£ÿ£ÿÿÿÿÿÿÿÿÿÿÿÿÿÿÿÿÿÿÿÿÿÿÿÿÿÿÿÿÿÿÿÿÿÿÿÿÿÿÿÿ ÿÿÿÿÿÿÿÿÿÿÿ¦ÿÿÿ¢ÿÿÿÿ£ÿÿÿÿ¡ÿÿÿÿÿ¡ÿÿÿÿÿÿÿÿÿÿÿÿÿÿÿÿÿÿÿÿ ÿÿÿÿÿÿ£ÿ ÿÿÿÿÿÿÿÿÿÿÿÿ¢ÿÿÿÿÿÿÿÿÿÿÿÿÿ¦ÿÿÿÿÿÿ¢ÿÿÿÿÿÿÿÿÿÿÿÿÿ ÿÿÿÿ§ÿ©ÿ§ÿÿÿÿÿÿÿÿÿÿÿÿÿÿ¤ÿÿÿÿÿ¤ÿ¤ÿÿÿ¢ÿÿÿÿÿÿÿÿÿÿ¤ÿ£ÿ¤ÿ¦ÿÿÿÿ¦ÿ¤ÿÿÿÿÿÿÿÿÿÿÿÿÿÿ¤ÿÿ¢ÿÿÿÿÿÿÿÿÿÿÿ±ÿÿÿÿÿÿ£ÿ¢ÿ£ÿÿÿÿÿÿ ÿÿÿÿÿÿÿÿÿÿÿÿÿÿÿ ÿ¨ÿ¤ÿÿÿÿÿÿÿÿÿÿÿÿÿÿ¥ÿÿÿÿÿÿÿÿÿÿÿÿÿÿÿ¡ÿÿÿÿÿÿÿÿÿÿÿÿÿÿÿÿÿµÿÿÿÿ§ÿÿÿ¥ÿÿÿÿÿ ÿÿÿÿÿÿÿfÿ²ýü^þÿÿÿÿÿÿÿÿÿÿÿÿ¥ÿÿÿÿÿÿÿÿÿÿ¦ÿÿÿÿÿÿÿÿÿÿÿÿÿÿÿÿÿÿÿÿÿÿÿÿÿ{ÿÿÿÿÿÿÿÿÿÿ£ÿÿÿÿÿÿÿÿÿÿÿÿÿÿÿÿÿqÿeÿoÿjÿQÿnÿÿ¡ÿ¢ÿ¯ÿÿÿÿ£ÿÿÿÿÿÿÿÿÿÿÿÿyÿÿtÿÿÿyÿtÿgÿxÿjÿmÿmÿmÿlÿhÿdÿ^ÿZÿWÿyÿhÿFÿRÿvÿgÿrÿ\ÿjÿtÿdÿkÿZÿVÿ`ÿUÿPÿZÿTÿbÿhÿgÿiÿaÿoÿJÿuÿ^ÿaÿoÿoÿiÿkÿeÿaÿ`ÿhÿpÿkÿpÿ{ÿyÿ_ÿvÿoÿzÿrÿ{ÿcÿeÿiÿuÿbÿbÿbÿWÿNÿOÿUÿ[ÿ\ÿTÿ^ÿeÿ]ÿPÿKÿAÿ]ÿ>ÿNÿIÿDÿJÿJÿOÿ[ÿSÿGÿUÿdÿaÿZÿXÿ[ÿZÿSÿMÿ\ÿEÿ[ÿWÿXÿeÿQÿpÿ_ÿkÿtÿiÿ^ÿiÿrÿlÿyÿÿÿÿÿÿÿÿÿÿÿÿ¡ÿ£ÿÿÿÿÿÿÿÿÿÿÿÿÿÿÿÿÿ¤ÿÿÿÿÿÿÿÿÿÿÿÿÿÿÿÿÿÿÿÿÿÿÿÿÿÿÿÿÿÿÿ¤ÿÿÿÿÿÿ~ÿÿÿÿÿÿÿÿÿÿÿ£ÿÿÿÿÿÿ¥ÿ ÿÿÿÿÿÿÿÿÿÿÿÿÿÿÿÿÿÿÿÿÿÿuÿ~ÿ~ÿÿÿÿÿÿÿÿÿÿÿÿÿÿÿÿÿÿÿÿÿÿÿÿÿÿÿÿÿÿÿwÿ|ÿÿÿÿsÿÿ¦ÿÿÿÿÿÿÿ§ÿÿÿÿ ÿÿÿÿÿ¤ÿÿÿ~ÿzÿÿÿÿÿÿÿ¡ÿ ÿÿÿÿÿÿÿÿÿÿ«ÿÿÿÿ¡ÿÿÿÿhÿÿÓþÿzÿ ÿÿÿÿÿ«ÿÿ¡ÿÿÿÿÿÿÿÿÿÿÿÿÿÿÿÿÿÿÿ¡ÿÿÿÿÿÿÿÿÿÿÿÿÿrÿÿÿÿpÿÿÿÿuÿ}ÿÿÿyÿzÿ~ÿÿtÿsÿwÿ|ÿÿ{ÿtÿxÿvÿsÿrÿlÿÿÿ{ÿ{ÿpÿzÿnÿÿwÿaÿqÿÿpÿÿ|ÿÿrÿÿiÿ~ÿÿtÿ~ÿÿmÿoÿÿÿzÿuÿsÿpÿrÿÿÿÿÿuÿvÿtÿmÿ|ÿÿÿxÿÿpÿvÿ{ÿ}ÿrÿuÿÿkÿvÿxÿsÿÿÿÿÿÿÿÿÿ}ÿpÿpÿÿÿÿ~ÿvÿÿÿÿÿÿÿÿÿÿÿÿÿyÿÿÿzÿ¡ÿ|ÿÿÿÿÿÿsÿÿÿÿÿÿÿÿÿÿÿÿÿÿÿÿÿÿÿÿÿÿÿÿÿÿÿÿÿÿÿyÿÿÿvÿgÿuÿjÿ~ÿÿxÿÿxÿoÿ{ÿÿÿ{ÿÿÿÿxÿÿÿÿxÿ{ÿÿxÿ~ÿÿÿÿÿÿvÿ}ÿ~ÿzÿuÿÿÿÿÿÿÿÿzÿnÿnÿÿÿ{ÿÿÿgÿÿ¡ÿÿÿÿyÿÿÿÿÿÿ~ÿÿÿÿÿÿzÿ~ÿ|ÿÿÿÿÿÿÿÿÿÿÿÿÿÿÿÿÿÿÿÿ¦ÿÿÿÿ²ÿÿÿÿÿvÿÿÿÿyÿÿÿÿÿÿÿÿÿÿÿÿÿÿÿÿÿÿÿÿÿÿÿrÿÿÿwÿÿÿÿ£ÿÿÿÿÿÿzÿÿÿÿÿÿÿÿÿÿ|ÿÿÿyÿÿÿÿÿÿÿÿ{ÿÿÿÿÿÿÿÿrÿlÿÿÿÿÿvÿ|ÿ~ÿÿuÿÿÿ¡ÿÿÿÿzÿ|ÿÿwÿwÿÿ}ÿÿÿÿtÿÿ|ÿÿÿÿÿÿÿÿÿÿÿÿÿÿÿÿÿÿÿÿÿÿÿÿÿÿÿÿÿÿÿÿÿÿÿÿÿÿ¨ÿÿ~ÿoÿÿÿÿÿÿ}ÿÿÿyÿÿÿÿÿÿÿÿwÿ}ÿÿÿÿÿ ÿ§ÿÿÿÿÿÿÿÿÿÿÿÿÿÿÿÿgÿtÿÿÿÿnÿzÿÿÿÿsÿÿÿÿÿÿÿÿvÿÿÿÿÿÿÿÿ|ÿÿÿÿÿÿÿÿÿÿÿ ÿÿzÿÿ£ÿÿÿÿÿÿÿÿÿÿ}ÿrÿ|ÿÿÿÿlÿhÿÿÿÿ~ÿÿyÿÿÿÿÿÿÿnÿÿÿÿ|ÿÿÿÿÿyÿ}ÿÿÿÿÿ~ÿzÿzÿ~ÿÿÿÿÿÿÿÿÿuÿsÿÿÿÿÿvÿ¥ÿÿvÿÿÿÿÿvÿÿÿÿÿÿÿÿÿÿtÿÿÿÿÿÿÿÿÿÿ~ÿÿÿ¡ÿ ÿÿÿÿÿÿÿÿÿÿÿÿÿÿÿÿwÿÿwÿÿÿÿvÿÿ}ÿÿÿÿÿÿÿ~ÿÿ¬ÿÿÿÿ{ÿÿÿÿÿÿÿÿÿÿÿÿÿÿÿÿÿÿÿÿzÿÿÿÿÿÿ£ÿÿÿÿÿÿÿÿÿÿÿÿÿzÿÿÿÿÿ}ÿÿpÿÿÿÿÿÿsÿÿÿÿÿÿÿÿgÿuÿÿÿ~ÿÿÿÿÿtÿvÿÿÿÿÿÿsÿ{ÿÿÿÿtÿzÿuÿÿoÿnÿeÿlÿ{ÿmÿ~ÿÿnÿÿdÿoÿxÿtÿrÿdÿÿsÿÿÿÿÿÿÿÿÿÿÿÿÿÿÿÿyÿÿÿ|ÿÿuÿnÿÿÿÿÿzÿÿyÿÿÿÿÿÿÿ~ÿÿÿÿÿÿÿÿÿÿÿÿÿÿÿ{ÿtÿuÿÿÿÿÿÿÿÿÿpÿzÿxÿÿtÿÿ}ÿÿfÿkÿoÿÿiÿÿ}ÿiÿ|ÿÿ{ÿ~ÿÿsÿ}ÿ|ÿxÿÿÿÿtÿxÿÿÿÿÿÿÿÿuÿÿÿÿÿÿÿÿ}ÿÿ|ÿÿÿÿÿÿÿÿÿÿÿÿÿÿÿÿÿÿÿÿÿÿÿÿÿÿÿÿ¡ÿÿÿÿÿÿvÿÿtÿ|ÿ}ÿyÿÿxÿÿÿÿ|ÿÿlÿaÿÿ ÿÿÿfÿgÿxÿÿÿÿvÿsÿyÿ|ÿwÿ{ÿzÿÿÿ|ÿyÿÿÿÿuÿÿ}ÿ¢ÿÿpÿ{ÿÿoÿÿoÿrÿ}ÿÿ|ÿ~ÿÿÿ~ÿyÿuÿgÿeÿpÿnÿqÿÿzÿ}ÿÿÿxÿtÿÿÿÿvÿkÿcÿ~ÿ{ÿÿÿpÿdÿhÿpÿwÿ{ÿÿÿÿÿÿÿÿÿÿzÿÿÿÿÿÿÿyÿsÿ}ÿÿwÿÿÿÿÿÿÿÿÿÿÿÿÿÿÿÿÿ®ÿ³ÿÿÿÿÿÿÿ~ÿÿÿÿÿsÿÿÿ{ÿÿÿÿ ÿÿÿÿÿÿÿÿÿÿÿÿÿÿÿÿÿ~ÿÿÿÿÿÿÿÿÿÿÿÿÿÿÿÿÿÿÿÿ¤ÿÿÿÿÿÿ¦ÿÿyÿÿÿÿÿÿÿÿÿÿÿÿÿÿÿÿÿÿÿÿÿÿÿÿÿÿÿÿÿÿÿÿÿvÿÿÿÿÿÿ¡ÿÿÿÿÿÿÿÿÿÿÿÿÿÿÿÿÿÿÿÿ|ÿÿÿÿÿÿÿÿÿÿ|ÿÿÿÿÿÿÿÿÿÿ}ÿtÿtÿÿÿ`ÿvÿxÿÿpÿÿlÿpÿuÿnÿlÿsÿsÿnÿnÿjÿYÿQÿUÿcÿ`ÿUÿ^ÿ_ÿmÿÿwÿÿyÿeÿiÿlÿgÿeÿfÿeÿ`ÿ^ÿ`ÿgÿkÿZÿrÿfÿÿYÿhÿyÿcÿÿÿrÿÿÿÿxÿyÿrÿmÿmÿsÿzÿrÿuÿvÿpÿuÿtÿÿnÿsÿÿ~ÿvÿyÿyÿhÿgÿrÿÿÿzÿyÿÿ{ÿrÿiÿrÿÿjÿÿÿvÿsÿÿxÿzÿÿ{ÿÿÿ~ÿÿÿÿÿÿÿÿÿÿÿ¢ÿÿÿÿÿÿÿÿÿÿÿ¥ÿ¢ÿÿÿÿ{ÿÿÿÿÿÿÿÿÿÿÿÿÿÿÿÿÿÿÿÿÿÿÿªÿÿÿ¢ÿÿÿÿÿÿÿÿÿÿÿÿÿÿÿÿÿÿ­ÿ¤ÿÿÿÿÿÿÿÿÿÿÿÿÿÿ¤ÿ~ÿÿÿÿÿÿÿÿÿÿÿÿÿ£ÿ|ÿÿÿÿ ÿÿÿ ÿÿÿÿÿÿÿ¤ÿÿnÿÿÿÿÿÿÿÿÿÿÿÿÿÿÿÿÿÿÿÿÿÿÿÿÿÿÿ¢ÿ¡ÿÿÿÿÿÿÿÿ ÿÿÿÿ¬ÿÿ¨ÿÿÿÿÿÿÿÿÿÿÿÿ©ÿÿÿÿÿÿÿÿÿÿÿÿÿÿ ÿ£ÿÿÿÿÿÿÿÿÿÿÿÿÿÿÿÿÿÿÿÿÿÿÿÿ ÿÿÿÿÿÿÿÿÿÿÿÿÿÿÿÿÿÿÿ§ÿÿÿ©ÿÿÿÿÿÿÿÿÿÿÿÿÿÿÿÿÿÿÿÿÿÿÿÿÿÿÿÿÿªÿ ÿÿÿÿÿÿÿÿÿÿÿÿÿ¤ÿÿÿ¡ÿÿÿÿÿÿÿÿÿÿÿÿÿ ÿÿÿÿÿÿÿÿÿÿÿ¦ÿÿÿÿÿÿÿÿÿ ÿÿÿÿÿÿÿÿvÿÿÿÿÿÿ¡ÿÿÿÿ¨ÿÿ¢ÿÿÿÿÿÿÿÿÿÿÿÿ¢ÿÿÿÿÿÿÿÿÿÿÿÿÿÿÿÿÿÿÿÿ ÿÿÿÿÿÿÿ¥ÿ¢ÿÿÿ ÿÿÿªÿÿÿÿÿÿÿÿÿÿÿÿÿÿÿÿÿÿÿÿÿ¢ÿ¡ÿ ÿÿÿÿÿ ÿ£ÿÿÿÿÿÿÿ£ÿÿÿÿÿÿÿÿÿÿÿÿ¥ÿÿÿÿ¥ÿÿÿÿÿÿÿÿÿÿÿÿ¡ÿÿÿ¢ÿÿÿ«ÿÿÿÿÿÿÿÿÿÿÿÿÿÿÿÿÿÿÿÿÿÿÿÿÿÿÿÿÿÿÿÿ«ÿÿÿÿÿÿÿÿ ÿÿÿ£ÿÿÿÿÿÿÿ¤ÿÿÿÿÿÿÿÿÿÿÿÿÿÿ¡ÿ¢ÿÿÿÿ¡ÿ¢ÿÿ¡ÿÿÿÿ¢ÿ¨ÿÿÿÿÿÿ¦ÿÿÿÿÿ§ÿÿÿ§ÿÿÿÿÿÿÿÿÿÿÿÿÿÿÿÿ¡ÿÿÿÿ¡ÿ¡ÿÿÿ ÿÿÿ ÿÿÿÿÿÿÿÿ ÿ©ÿ ÿÿÿÿÿÿÿÿÿÿ¡ÿ£ÿÿÿÿÿ¡ÿ¤ÿÿÿÿÿÿÿÿ ÿÿÿÿwÿÿrÿÿÿÿÿÿÿÿÿÿÿ}ÿvÿÿÿÿÿÿÿÿzÿjÿmÿ}ÿÿÿuÿrÿhÿeÿmÿbÿaÿmÿeÿnÿ|ÿ|ÿqÿfÿ[ÿbÿkÿ8ÿ«þ%þ?þ]þþèýßýþ5þ6þ(þ­ýÍýÌýÿýxþÎþÿkÿÿ}ÿÿÿÿÿÿ¡ÿ¢ÿÿÿÿÿ£ÿÿÿÿÿÿÿÿÿÿÿ¢ÿÿÿÿÿÿÿ£ÿÿÿÿsÿvÿÿÿÿÿÿÿ¤ÿ ÿÿÿÿÿÿÿÿÿ¢ÿÿÿ¢ÿÿÿÿÿÿÿ¡ÿ¡ÿ¢ÿÿÿÿÿÿÿÿÿÿÿÿÿÿÿÿÿ¡ÿÿÿ¡ÿÿÿ¢ÿÿÿÿÿÿ¥ÿÿÿ ÿÿÿÿÿÿÿÿÿÿÿÿÿÿÿÿÿÿÿÿÿÿÿÿÿÿÿÿÿÿÿÿ¢ÿÿ¨ÿÿÿÿÿÿÿÿÿÿÿÿÿ§ÿ¨ÿ¥ÿÿ¢ÿ¥ÿÿ¢ÿ¦ÿÿÿ¨ÿÿÿÿÿÿÿ¡ÿÿÿÿÿ ÿÿÿ¨ÿ¤ÿÿÿÿÿÿÿÿ¡ÿÿÿÿÿÿÿÿÿÿÿÿÿ£ÿÿÿ£ÿÿÿÿÿÿ¢ÿÿÿ©ÿÿÿÿÿÿÿÿÿÿÿÿ¬ÿ¦ÿÿ ÿÿÿÿÿÿÿÿÿÿÿ©ÿÿÿÿÿÿÿ£ÿªÿÿÿÿÿÿÿÿÿÿÿÿÿÿ©ÿÿÿÿ£ÿÿÿÿÿÿÿÿÿ§ÿ£ÿÿÿÿÿ¨ÿ­ÿ ÿÿÿÿÿÿ ÿ ÿÿ¡ÿÿÿÿÿÿÿ©ÿ¥ÿÿÿÿ ÿ¨ÿÿ¢ÿÿ ÿÿÿÿÿÿÿ¦ÿ¬ÿ£ÿÿÿÿÿÿÿÿÿÿÿÿÿÿÿÿÿ¢ÿÿÿÿÿÿÿÿÿÿÿÿÿÿÿÿ¤ÿ§ÿÿÿÿÿÿÿÿÿÿÿÿ«ÿ¨ÿÿÿÿ¢ÿÿÿÿ¥ÿÿÿÿÿÿÿÿÿÿÿÿ¢ÿÿÿÿÿÿÿÿÿÿÿÿÿÿÿÿÿÿÿÿÿ}ÿ®þÕüíýXÿÿÿÿÿÿÿ£ÿÿÿÿÿÿÿÿÿÿÿÿÿÿÿ ÿÿÿÿ ÿÿÿÿÿÿÿ¡ÿÿÿÿÿÿÿÿÿÿÿÿÿÿÿÿÿÿ¢ÿÿÿÿÿÿÿ£ÿ¡ÿÿÿÿÿÿÿÿ|ÿÿÿÿÿÿÿÿÿÿÿÿÿÿ|ÿÿ¦ÿ~ÿ~ÿÿÿÿÿÿÿÿÿÿÿÿÿÿwÿ}ÿvÿpÿqÿzÿcÿiÿtÿbÿcÿoÿeÿUÿUÿbÿlÿfÿcÿhÿhÿÿmÿ`ÿaÿoÿcÿaÿ\ÿTÿpÿhÿ_ÿaÿ[ÿWÿ\ÿcÿ[ÿlÿaÿdÿcÿtÿTÿmÿoÿkÿiÿaÿ`ÿ_ÿbÿtÿwÿmÿfÿ[ÿeÿuÿ{ÿ`ÿpÿvÿuÿtÿxÿwÿcÿkÿiÿaÿUÿ]ÿUÿUÿ[ÿWÿZÿVÿNÿPÿMÿEÿRÿ]ÿEÿTÿFÿNÿlÿlÿ_ÿkÿMÿNÿNÿEÿKÿWÿbÿgÿ_ÿWÿYÿUÿKÿ^ÿVÿcÿQÿ`ÿnÿcÿ_ÿ]ÿpÿqÿlÿhÿdÿxÿÿÿÿÿÿÿÿÿÿ}ÿÿÿÿiÿÿ|ÿÿÿÿÿÿÿÿÿÿÿÿÿÿÿÿÿÿÿÿÿÿÿÿÿÿÿÿÿÿÿÿÿÿÿÿÿÿÿÿÿÿÿÿÿÿÿrÿ§ÿÿÿÿÿÿÿÿÿÿÿÿÿÿÿÿ ÿÿÿÿÿÿÿÿÿ¡ÿÿÿÿÿÿ¤ÿÿÿÿÿÿ¤ÿ¢ÿÿÿÿÿÿ ÿÿÿÿ§ÿ¥ÿÿÿÿÿÿÿÿÿÿÿÿÿÿÿÿÿÿÿÿ}ÿÿÿÿÿÿÿÿÿÿÿÿÿÿ_ÿÿÿÿÿÿ|ÿÿÿ~ÿÿÿÿÿÿÿÿÿÿÿÿÿÿÿÿÿÿÿÿÿÿÿÿÿÿÿÿÿÿÿªÿÿÿÿÿÿÿÿRÿ	ÿ þ¢þVÿÿÿÿÿÿÿÿÿÿÿÿuÿÿÿÿ}ÿyÿÿÿÿÿÿzÿÿÿÿÿÿÿÿÿ~ÿÿÿÿÿÿÿÿÿÿwÿÿÿÿÿÿ{ÿsÿÿÿnÿsÿqÿrÿ{ÿyÿxÿÿÿ{ÿmÿgÿpÿ{ÿvÿ|ÿÿoÿkÿkÿwÿyÿÿÿmÿÿÿÿzÿÿkÿÿbÿjÿ_ÿwÿ~ÿuÿÿÿpÿfÿxÿyÿrÿnÿqÿ\ÿ[ÿzÿÿÿ~ÿqÿkÿwÿoÿvÿ{ÿÿtÿÿiÿnÿkÿxÿtÿ{ÿsÿgÿÿxÿiÿÿtÿÿÿwÿyÿ|ÿÿÿÿ~ÿÿÿÿ}ÿÿÿÿÿÿÿÿÿÿÿÿÿ{ÿ¡ÿÿÿ|ÿ£ÿÿÿÿÿÿÿÿÿÿÿÿÿÿÿÿÿÿÿÿÿÿÿÿÿÿ~ÿ|ÿÿÿÿÿÿÿ{ÿÿÿÿ{ÿÿÿ|ÿÿzÿlÿÿÿÿÿ|ÿlÿÿÿ}ÿyÿtÿ}ÿ~ÿ|ÿÿ|ÿsÿxÿÿ{ÿtÿÿÿÿrÿÿÿÿ}ÿÿxÿuÿ~ÿÿvÿ~ÿÿÿÿ}ÿdÿÿ{ÿÿÿÿÿ|ÿ{ÿÿzÿÿÿÿÿÿuÿ~ÿÿÿÿÿÿÿÿÿÿÿÿÿÿÿÿÿÿÿÿÿÿ{ÿ|ÿÿÿÿ}ÿÿÿ ÿÿÿÿÿÿÿÿÿuÿÿÿÿ~ÿÿÿÿÿÿÿÿÿxÿ}ÿÿÿ}ÿÿÿÿÿÿÿÿÿÿ|ÿÿÿ~ÿÿÿÿÿÿÿÿ}ÿÿsÿÿÿ ÿ{ÿÿÿÿÿ|ÿÿÿÿvÿxÿÿÿÿÿÿÿ}ÿ{ÿxÿÿÿÿÿuÿsÿ~ÿÿÿÿÿÿÿÿÿÿÿÿÿ~ÿ©ÿÿÿÿÿ©ÿtÿsÿÿpÿÿ ÿÿÿzÿÿÿÿyÿpÿÿÿÿÿÿÿÿwÿ|ÿÿÿÿÿÿ{ÿvÿyÿÿÿÿ§ÿÿÿÿÿÿÿoÿ|ÿsÿÿÿmÿqÿÿÿtÿÿÿÿÿÿÿÿÿvÿzÿuÿ}ÿÿÿÿÿÿÿÿÿtÿ{ÿ|ÿÿÿÿtÿ{ÿÿÿÿÿÿÿÿ ÿÿyÿiÿrÿÿÿÿ}ÿÿÿxÿÿnÿÿ¢ÿ¦ÿÿÿÿÿvÿxÿnÿtÿÿ¦ÿhÿÿÿwÿwÿÿÿÿÿÿ|ÿ|ÿÿÿÿÿÿÿÿÿÿÿÿÿÿ{ÿÿÿvÿtÿÿ¢ÿÿÿÿ§ÿyÿÿÿoÿÿÿÿÿyÿÿÿÿÿÿyÿÿÿÿÿÿÿÿÿÿÿÿÿÿÿÿÿ¤ÿÿ{ÿÿÿÿ£ÿÿÿÿÿÿÿÿÿÿÿrÿÿrÿÿkÿÿ¢ÿÿÿÿÿ}ÿnÿÿYÿÿ{ÿÿÿÿÿÿÿÿpÿ~ÿÿÿÿÿÿÿÿÿÿÿÿÿÿÿÿÿÿÿÿ|ÿÿÿÿÿsÿlÿoÿÿyÿÿÿÿÿyÿÿÿÿÿÿÿÿÿÿÿÿÿÿÿÿÿÿÿÿÿyÿÿÿÿÿÿÿ}ÿÿÿÿÿÿ}ÿÿÿÿoÿÿÿ}ÿÿ}ÿÿÿÿÿzÿ©ÿÿÿÿÿÿÿÿÿÿÿÿÿÿ|ÿrÿxÿxÿuÿ}ÿ{ÿ|ÿ|ÿpÿsÿ}ÿ~ÿÿ}ÿqÿÿÿÿÿÿ{ÿsÿÿ|ÿ|ÿ]ÿaÿeÿtÿÿpÿÿÿÿSÿqÿqÿfÿ~ÿwÿuÿkÿsÿvÿuÿÿÿÿÿzÿyÿÿÿÿÿÿÿÿÿÿ~ÿÿÿzÿÿÿÿÿÿÿÿÿÿ|ÿÿÿÿÿÿÿÿÿÿÿÿÿ~ÿÿÿÿ}ÿÿÿÿÿÿÿÿÿÿÿ¢ÿÿyÿÿyÿoÿ~ÿnÿrÿfÿvÿmÿiÿhÿuÿÿyÿÿÿÿfÿÿ}ÿÿÿÿÿÿmÿuÿÿÿÿÿÿÿÿÿÿÿÿÿÿÿÿÿÿÿÿÿÿÿÿÿÿÿÿÿxÿÿÿÿÿÿÿÿÿÿÿÿÿÿÿÿÿÿÿÿÿÿÿzÿuÿ{ÿ|ÿ{ÿgÿÿzÿÿ|ÿÿxÿÿÿÿvÿ~ÿdÿiÿqÿÿÿvÿrÿ{ÿxÿhÿqÿÿvÿqÿtÿyÿ}ÿxÿsÿtÿÿxÿoÿwÿ~ÿÿhÿ|ÿÿuÿÿÿtÿÿÿuÿÿfÿsÿÿÿÿÿÿÿÿÿÿpÿiÿlÿfÿoÿÿvÿoÿÿÿÿÿ`ÿÿÿzÿvÿkÿÿtÿÿÿÿxÿÿsÿ~ÿ}ÿÿÿÿÿÿÿÿÿzÿvÿwÿqÿ~ÿÿÿÿ~ÿÿÿÿÿÿÿÿÿÿÿ¤ÿÿÿ{ÿÿÿÿÿÿÿÿÿÿÿÿÿÿÿÿÿÿÿÿÿwÿÿhÿÿÿÿÿ¢ÿÿÿÿÿÿÿÿÿÿÿÿÿÿÿÿÿÿ¥ÿ ÿÿÿÿÿ¡ÿ¢ÿÿÿÿÿ|ÿÿÿÿÿÿÿÿÿÿÿÿÿÿÿÿÿÿÿÿÿÿ|ÿÿÿÿÿÿÿÿÿÿÿxÿÿÿÿÿ¢ÿÿÿÿÿÿÿ¢ÿÿwÿÿÿÿÿÿÿÿ ÿÿÿÿÿ¡ÿ©ÿÿÿÿÿÿÿÿÿÿÿzÿÿ¨ÿÿÿÿÿÿÿÿÿÿÿÿÿÿÿÿÿ}ÿrÿ}ÿmÿsÿÿgÿ~ÿwÿÿqÿÿnÿeÿqÿpÿdÿeÿlÿnÿdÿ_ÿYÿOÿTÿOÿaÿ[ÿZÿYÿ[ÿ_ÿ]ÿÿÿ|ÿ\ÿlÿpÿmÿcÿlÿlÿkÿtÿlÿ`ÿ^ÿcÿqÿdÿyÿyÿÿÿgÿ{ÿÿÿtÿÿÿ|ÿpÿjÿdÿiÿwÿtÿlÿxÿzÿuÿsÿnÿpÿmÿÿwÿoÿ~ÿrÿkÿxÿpÿxÿrÿrÿyÿsÿtÿxÿÿÿiÿyÿlÿÿ|ÿpÿÿxÿsÿÿÿÿÿÿ~ÿÿÿÿÿÿÿÿÿÿÿÿ¨ÿ£ÿÿÿ£ÿÿÿxÿÿÿ ÿÿÿÿÿÿÿÿ¢ÿÿÿÿÿÿÿÿÿÿÿ¡ÿ ÿÿÿÿÿÿ¡ÿÿÿÿÿwÿÿÿÿÿÿÿÿÿÿÿÿÿÿÿÿÿ ÿ¡ÿ¥ÿÿÿÿÿÿ¤ÿÿÿÿÿÿÿ¢ÿÿªÿÿÿÿ§ÿÿÿÿÿÿ ÿÿÿ¢ÿÿÿÿÿÿÿÿÿÿÿÿÿÿÿ¦ÿÿÿ«ÿÿÿÿÿÿÿÿÿÿÿÿÿÿÿÿÿÿÿÿÿÿÿÿÿÿ¨ÿÿÿÿÿ¥ÿÿÿÿ¡ÿÿÿÿ ÿ}ÿÿÿÿÿÿ ÿÿÿÿÿÿÿÿÿ¦ÿÿwÿÿ{ÿÿÿÿÿ ÿÿ¤ÿÿ¢ÿÿÿÿÿÿÿÿÿ£ÿ¦ÿÿÿÿÿÿÿÿÿÿÿ ÿÿÿÿÿÿÿÿÿÿÿÿÿÿÿÿÿÿÿÿÿÿ¢ÿÿÿÿÿ¡ÿÿÿÿ¤ÿ¥ÿÿÿÿÿÿÿÿÿÿÿÿÿÿÿÿÿÿÿÿÿÿÿÿÿÿÿÿÿÿÿÿÿÿÿÿÿÿÿÿÿÿÿÿÿÿÿÿÿÿÿÿ©ÿÿÿÿ ÿªÿ¥ÿÿÿÿÿ ÿÿÿÿÿÿÿÿÿÿÿÿÿÿÿÿÿ|ÿÿ¡ÿÿÿÿ£ÿ¦ÿ©ÿÿÿÿÿ ÿÿÿÿÿÿÿÿÿÿÿÿ~ÿÿÿ¡ÿÿÿÿÿÿÿÿÿÿÿÿÿÿÿÿÿÿ ÿÿ¢ÿÿÿÿÿÿÿ ÿ¡ÿÿÿÿÿÿÿÿÿÿÿÿÿÿÿ§ÿ©ÿÿÿÿÿÿÿÿÿ¡ÿÿÿÿÿÿÿÿÿÿÿÿÿÿÿÿÿÿÿÿÿÿÿÿÿÿÿÿ¤ÿ§ÿÿÿÿÿÿÿÿÿÿ§ÿ©ÿÿÿÿÿÿÿÿÿ¢ÿÿÿÿÿ ÿÿÿÿ ÿÿÿÿÿÿÿÿÿÿÿÿÿÿÿÿÿÿÿÿÿÿÿÿÿÿ£ÿ ÿÿÿÿÿÿÿ®ÿ¤ÿÿÿÿÿÿ¡ÿ ÿÿÿÿÿÿÿÿÿÿÿÿÿÿ¨ÿ¤ÿ£ÿ¡ÿÿÿÿÿÿÿ¡ÿÿÿÿÿÿÿÿÿ¡ÿÿÿÿÿÿÿÿÿ ÿÿÿÿÿÿÿ©ÿÿÿÿ¢ÿ®ÿ¤ÿÿÿ¤ÿÿ£ÿ¥ÿÿÿÿÿÿ¨ÿÿÿÿÿÿÿÿ¢ÿÿ¦ÿÿÿÿÿÿÿÿÿÿÿ¨ÿ¢ÿÿÿ ÿÿÿ ÿÿ ÿÿÿÿÿyÿÿÿÿÿÿÿÿÿÿtÿwÿÿÿÿÿxÿpÿuÿÿÿzÿÿÿÿÿÿ{ÿÿyÿgÿpÿTÿSÿcÿfÿ]ÿ_ÿ^ÿfÿZÿbÿpÿhÿRÿZÿrÿcÿÿþ~ý©ýý_ý'ý1ýýìýéýý6ýoýCýcýýµý¢þfÿjÿ|ÿÿÿÿ§ÿ¦ÿÿÿÿÿÿÿÿÿÿÿÿÿÿÿÿ¡ÿ ÿÿÿÿÿÿÿ¤ÿ¡ÿÿÿiÿRÿNÿXÿrÿÿÿÿÿÿÿÿÿÿÿÿÿÿÿ©ÿ ÿ ÿÿÿÿÿÿÿ³ÿªÿ¡ÿÿÿÿÿÿÿÿÿÿÿÿÿÿÿÿÿÿÿÿÿ¢ÿÿÿÿ¤ÿÿÿÿ£ÿÿÿ ÿÿÿÿÿÿÿÿ¢ÿÿÿÿÿ¢ÿÿÿÿ¡ÿÿ¤ÿÿÿÿÿÿÿÿÿÿÿÿÿÿÿÿÿÿÿÿ¡ÿÿÿÿÿÿÿÿ¥ÿ¡ÿ¡ÿ ÿ¢ÿ¥ÿÿ ÿ¬ÿÿÿ¥ÿÿÿÿÿÿÿÿÿÿ¡ÿÿÿÿÿÿ§ÿÿÿÿÿÿÿÿ¦ÿÿÿ ÿÿ¡ÿ§ÿ ÿÿÿÿÿÿÿÿÿ ÿÿÿÿÿÿ ÿ§ÿÿ£ÿÿÿÿÿÿÿÿÿÿÿÿÿ£ÿÿ£ÿÿÿÿÿÿÿÿÿÿÿ±ÿÿÿÿÿÿÿÿÿ ÿÿ¢ÿ¨ÿÿÿÿÿ ÿÿÿÿÿ­ÿÿÿÿ ÿÿÿÿÿÿÿÿÿÿÿÿÿÿ¡ÿÿÿ¢ÿÿÿÿÿÿ¤ÿ¡ÿÿ ÿÿÿÿÿ¢ÿ¢ÿÿÿÿÿÿÿÿÿ¥ÿÿÿÿÿ¦ÿ¤ÿÿÿÿ¤ÿ£ÿÿÿÿÿÿÿÿÿÿÿ¤ÿÿÿÿÿÿÿÿÿÿÿÿÿÿÿÿÿÿÿÿ ÿÿ£ÿ®ÿÿÿÿÿÿÿÿÿÿ~ÿÿÿ©ÿ¬ÿÿÿÿÿÿÿÿÿÿÿÿÿÿÿÿÿ¡ÿ¡ÿÿÿÿÿ£ÿÿÿÿ¥ÿ­ÿÿÿÿ¯ÿ¢ÿÿÿ¢ÿÿÿÿÿuÿÍþÀþ<ÿÿÿÿÿÿÿÿÿ{ÿÿÿÿÿÿÿÿÿÿÿÿ¡ÿÿ¡ÿÿ­ÿÿÿÿ¥ÿÿÿÿÿÿÿÿÿÿªÿÿÿÿ±ÿ£ÿ®ÿÿÿÿÿÿÿÿÿÿÿÿÿÿÿÿÿÿÿÿÿÿÿÿÿÿÿÿÿÿÿÿ~ÿÿÿqÿ ÿ£ÿÿÿÿÿÿÿÿÿÿÿÿÿÿzÿÿÿrÿzÿÿyÿkÿsÿtÿ_ÿ\ÿfÿYÿZÿhÿeÿ`ÿdÿdÿoÿnÿ`ÿbÿvÿ`ÿjÿ[ÿ`ÿZÿ^ÿLÿXÿcÿgÿkÿkÿmÿiÿbÿqÿ[ÿfÿjÿeÿjÿÿMÿÿoÿdÿOÿ`ÿrÿdÿiÿqÿuÿ|ÿtÿiÿkÿyÿzÿkÿmÿkÿoÿsÿlÿuÿYÿrÿeÿ_ÿLÿZÿ[ÿXÿaÿVÿNÿPÿHÿXÿAÿZÿNÿjÿOÿFÿRÿOÿOÿSÿQÿaÿMÿ?ÿKÿ\ÿXÿXÿ_ÿXÿ_ÿ_ÿZÿ]ÿ[ÿTÿrÿgÿPÿZÿdÿ^ÿVÿjÿuÿlÿoÿuÿlÿzÿ{ÿgÿÿÿÿÿ~ÿÿÿÿÿÿÿÿÿÿÿÿÿÿÿÿÿÿÿÿ}ÿÿÿÿ~ÿÿÿÿÿÿÿzÿÿÿÿÿÿÿÿÿÿÿÿÿÿÿÿÿÿÿÿÿÿÿÿÿÿÿÿÿÿÿÿÿ~ÿÿÿÿÿÿÿÿÿÿÿÿÿÿ¡ÿÿÿÿÿÿÿÿÿÿÿÿÿÿÿ£ÿÿÿÿÿÿÿÿÿÿÿÿÿ~ÿÿÿÿÿÿÿ¢ÿÿÿ ÿÿÿÿÿÿÿÿÿÿÿÿÿÿÿÿÿÿÿ¤ÿÿÿÿÿÿÿÿÿÿÿÿÿÿÿÿÿÿÿÿÿÿÿÿÿÿÿÿÿÿÿÿÿ~ÿÿÿÿÿÿÿÿÿ¢ÿÿÿÿÿÿÿÿÿÿÿeÿÿÃþ´þ&ÿÿÿÿzÿÿ§ÿ¤ÿÿÿ¢ÿÿ{ÿyÿÿÿÿÿÿyÿÿÿÿÿÿÿÿÿÿÿÿÿÿÿÿÿÿÿyÿÿÿÿÿÿÿÿÿÿiÿÿÿÿkÿwÿ~ÿnÿvÿxÿkÿsÿxÿjÿfÿrÿÿÿÿÿÿÿ|ÿ]ÿxÿoÿ~ÿxÿÿÿÿzÿ]ÿÿfÿÿxÿiÿ{ÿiÿqÿoÿyÿzÿzÿhÿrÿzÿvÿzÿsÿ@ÿ6ÿdÿrÿ|ÿ~ÿvÿsÿwÿuÿpÿwÿvÿ|ÿÿ|ÿkÿoÿÿÿÿÿÿÿpÿuÿyÿ{ÿÿÿ|ÿÿÿÿxÿmÿ~ÿÿÿwÿÿÿvÿvÿÿÿzÿÿÿ ÿÿ¤ÿÿÿÿ ÿ}ÿÿÿÿÿÿÿÿÿÿÿÿÿÿÿÿÿÿÿÿÿÿÿÿÿÿÿÿÿÿÿÿÿÿÿÿÿÿÿÿÿ}ÿÿ{ÿÿÿ}ÿÿuÿÿÿÿ}ÿÿwÿyÿÿÿyÿ|ÿÿÿÿwÿÿÿ{ÿqÿvÿvÿtÿqÿxÿÿÿÿ|ÿqÿ{ÿyÿzÿlÿÿ{ÿ|ÿÿsÿdÿ|ÿeÿ{ÿtÿÿÿÿÿ~ÿÿÿÿÿÿÿÿ|ÿ}ÿÿÿ~ÿÿÿÿÿzÿÿÿÿ~ÿÿÿÿÿÿÿÿÿ~ÿÿÿÿ~ÿÿ ÿÿÿ~ÿÿÿÿÿÿÿ}ÿÿÿÿÿÿÿÿÿÿÿÿÿÿ|ÿÿÿÿzÿÿÿÿÿÿÿÿ¡ÿÿÿ¢ÿÿ}ÿÿÿÿ~ÿÿÿÿÿÿÿÿÿ§ÿÿÿÿÿÿÿÿÿzÿÿÿÿÿÿÿÿÿÿ~ÿ}ÿyÿ~ÿÿÿÿÿÿÿÿÿÿyÿÿÿzÿvÿÿÿÿÿ ÿjÿÿÿÿÿÿÿÿÿÿÿÿeÿÿ¡ÿÿuÿÿÿÿÿÿÿÿÿÿÿÿÿÿÿ£ÿÿÿÿÿÿÿÿÿxÿqÿ}ÿ|ÿxÿÿÿÿxÿ ÿÿwÿÿÿÿÿÿ{ÿÿjÿfÿ|ÿ²ÿÿ~ÿrÿ~ÿÿÿÿÿÿÿÿÿÿÿÿÿÿÿÿÿÿÿÿÿÿÿÿÿÿÿÿÿÿxÿiÿ|ÿÿÿÿrÿÿÿÿpÿÿÿÿyÿÿÿlÿkÿÿÿwÿÿÿ}ÿgÿqÿÿÿÿÿÿÿ|ÿÿÿqÿlÿyÿyÿoÿÿÿÿÿÿÿÿÿ~ÿ|ÿÿÿÿÿ¤ÿÿkÿnÿ|ÿÿÿÿÿÿÿuÿÿÿ¤ÿÿÿÿzÿÿÿ|ÿÿÿ ÿÿÿÿÿÿÿÿ}ÿwÿÿÿÿÿÿÿÿÿÿuÿÿÿÿÿÿyÿÿÿÿÿyÿrÿÿnÿÿxÿÿjÿmÿÿÿÿÿ ÿwÿÿÿrÿÿjÿÿzÿÿÿÿÿÿ}ÿÿÿÿÿ¯ÿÿÿÿÿÿÿÿÿÿÿÿÿ|ÿÿwÿÿlÿsÿÿÿÿÿÿÿÿÿÿÿtÿÿÿÿÿÿÿ|ÿÿÿÿÿÿÿÿÿÿÿÿÿÿÿÿ}ÿÿÿÿÿÿÿÿÿ|ÿÿÿÿÿÿÿ~ÿÿÿÿuÿ¦ÿÿÿÿÿÿmÿÿÿÿÿÿÿ}ÿÿÿ}ÿÿ}ÿpÿrÿrÿyÿpÿkÿÿÿvÿsÿ|ÿÿÿÿÿmÿwÿÿyÿÿÿÿsÿÿtÿÿÿÿ|ÿÿtÿÿÿÿ}ÿÿÿzÿnÿlÿ|ÿÿÿ¦ÿÿÿÿÿÿÿÿ¡ÿ ÿÿÿÿÿÿÿÿÿÿÿÿÿÿÿÿÿyÿÿÿnÿÿÿÿÿÿÿÿÿÿÿÿÿÿ{ÿÿÿÿÿÿÿÿÿÿÿÿÿyÿÿÿvÿyÿnÿ{ÿÿdÿvÿlÿgÿmÿÿ}ÿrÿoÿÿ ÿjÿÿÿÿvÿuÿÿÿsÿsÿÿuÿsÿÿÿÿÿÿ~ÿÿÿÿvÿpÿyÿÿÿÿÿÿÿÿÿªÿ~ÿÿ ÿÿÿÿ£ÿ¥ÿÿÿÿÿÿÿÿÿÿÿÿÿÿÿÿÿÿÿÿÿwÿÿxÿrÿ}ÿÿ~ÿuÿsÿwÿÿdÿhÿÿÿuÿoÿuÿ{ÿ~ÿjÿ`ÿxÿÿvÿyÿkÿkÿnÿrÿÿÿuÿaÿsÿ~ÿqÿÿÿ~ÿqÿoÿzÿÿqÿÿ{ÿÿ}ÿÿ}ÿ|ÿrÿÿÿÿÿÿxÿvÿ|ÿ{ÿ{ÿÿÿvÿmÿsÿÿÿÿÿÿÿÿrÿfÿ`ÿzÿÿÿÿtÿÿÿÿpÿÿzÿÿÿÿÿÿÿÿÿoÿxÿzÿÿÿxÿ~ÿÿÿÿÿÿÿÿÿÿÿ¡ÿÿÿÿ¦ÿ¢ÿÿÿÿÿÿÿÿÿ|ÿÿÿÿÿÿÿÿÿÿÿ§ÿÿÿÿ}ÿÿÿÿzÿÿ ÿÿÿÿÿÿÿÿÿÿÿÿÿ¡ÿ¦ÿÿÿÿÿÿÿÿÿÿÿ¤ÿÿÿÿÿÿÿ¡ÿÿÿÿÿÿÿÿÿÿÿÿÿ|ÿÿÿÿ¡ÿÿÿÿÿÿÿzÿÿÿÿÿÿÿÿÿÿÿÿÿÿÿÿÿÿÿÿÿÿÿÿxÿÿÿÿÿÿÿÿÿÿÿÿÿÿÿÿÿÿÿÿÿ¦ÿzÿÿÿÿÿÿÿÿÿ~ÿÿÿÿÿÿÿÿÿÿzÿ|ÿÿrÿnÿÿÿtÿhÿVÿiÿÿVÿ}ÿsÿvÿqÿjÿyÿpÿ]ÿ`ÿ_ÿ^ÿhÿdÿaÿfÿxÿ\ÿ\ÿSÿNÿpÿlÿvÿjÿvÿvÿzÿiÿpÿyÿqÿpÿnÿeÿqÿyÿiÿ_ÿYÿÿ}ÿrÿÿqÿÿuÿuÿuÿÿyÿtÿzÿrÿmÿqÿlÿgÿqÿzÿuÿmÿhÿqÿgÿÿjÿpÿlÿÿwÿeÿpÿÿxÿkÿnÿ|ÿÿzÿ{ÿpÿkÿlÿrÿoÿeÿzÿÿsÿpÿÿÿÿ~ÿÿÿÿÿÿÿÿÿÿÿ ÿÿÿÿ|ÿÿÿÿÿÿÿÿÿÿÿÿÿÿÿÿÿÿÿÿÿÿÿÿÿÿ¢ÿÿÿ©ÿÿÿÿÿ{ÿÿÿuÿÿ¡ÿ¢ÿÿ|ÿÿÿÿÿÿÿÿÿÿÿÿÿÿ¥ÿ§ÿÿ£ÿÿÿÿÿÿÿÿÿÿÿÿÿ±ÿÿÿÿÿÿÿ¡ÿÿÿÿÿ ÿÿÿÿÿÿÿÿÿÿÿÿÿÿÿÿÿÿÿÿ£ÿ¤ÿ¬ÿ¢ÿÿÿ«ÿÿÿÿÿÿÿÿÿÿÿÿ§ÿÿ¤ÿÿÿÿÿÿÿÿÿÿÿÿÿÿÿÿÿÿÿÿÿÿÿÿÿÿÿÿÿÿÿÿÿÿÿÿ¢ÿÿ|ÿÿÿÿÿÿÿÿÿÿÿÿÿ¦ÿÿÿÿÿÿÿ ÿ£ÿ¢ÿÿ ÿ¢ÿ£ÿ¦ÿÿÿÿÿÿÿÿÿÿÿÿÿÿÿÿÿÿ²ÿ¦ÿÿÿÿÿÿ¡ÿÿÿÿÿÿÿÿÿÿÿ¤ÿ¦ÿÿÿÿÿÿÿÿ¢ÿÿ£ÿÿÿÿÿÿÿÿÿÿ¦ÿ¦ÿÿ¢ÿÿÿ§ÿÿÿÿÿÿÿÿÿÿÿÿÿÿÿÿÿÿÿÿÿÿÿÿÿ¥ÿÿÿÿÿÿÿÿÿÿÿÿÿÿÿÿÿÿÿÿÿÿÿ«ÿ£ÿÿÿÿÿÿÿÿÿÿÿÿÿ¥ÿÿÿÿÿÿÿÿÿÿÿÿÿÿÿÿÿÿÿ¢ÿÿÿÿÿÿÿÿÿÿÿÿÿÿÿÿÿÿÿÿÿÿÿÿÿÿÿÿÿÿÿÿÿÿ ÿÿÿÿÿÿÿÿÿÿÿ¡ÿÿ¤ÿÿÿÿÿ¡ÿÿÿÿÿÿÿÿÿÿÿÿÿÿÿÿÿÿ¢ÿÿÿÿÿÿÿÿÿÿÿÿ£ÿ¡ÿÿÿÿÿÿÿ«ÿ¤ÿÿ¢ÿÿÿ ÿÿÿÿÿÿÿÿÿÿÿÿ¡ÿÿÿÿ¥ÿÿ¢ÿÿÿÿÿÿÿ¬ÿÇÿÿÿ¤ÿÿÿÿÿÿÿÿÿÿÿÿ¥ÿ ÿÿÿÿÿ¡ÿ®ÿÿ©ÿ ÿÿÿÿÿÿ§ÿ¡ÿÿÿÿÿÿÿÿÿÿ¡ÿÿÿ¤ÿÿÿÿÿÿÿÿÿ¢ÿÿÿ ÿÿÿÿÿÿ¨ÿÿÿÿÿ¤ÿ¥ÿÿÿÿ£ÿÿÿÿ¡ÿ¤ÿ¥ÿ ÿ¨ÿÿÿÿÿÿÿÿ¡ÿÿÿÿ¢ÿÿÿÿÿÿÿÿ¨ÿÿÿÿÿ ÿ¡ÿÿ¡ÿÿÿ¡ÿÿÿÿÿÿÿÿÿ¢ÿ ÿÿÿÿÿÿ¼ÿÿÿ¡ÿ¦ÿÿÿoÿfÿ~ÿ{ÿÿÿÿ}ÿvÿiÿmÿyÿÿÿÿÿÿlÿ{ÿÿqÿvÿÿzÿeÿkÿÿÿmÿ_ÿ`ÿWÿTÿXÿ`ÿcÿ^ÿgÿfÿGÿ^ÿ\ÿcÿdÿ^ÿeÿdÿ3ÿÀþ£ýpýfýýýý»ý<þVþBþâýýºýýLýýýHþ4ÿVÿhÿ|ÿÿ¡ÿ¢ÿÿÿÿÿÿÿÿÿÿÿ©ÿ£ÿ¼ÿÿÿÿÿÿÿÿÿÿÿÿ¡ÿÿÿtÿOÿ8ÿ3ÿ0ÿXÿ\ÿtÿ|ÿ|ÿ|ÿÿÿÿÿÿ¥ÿÿÿ©ÿ ÿÿÿÿÿÿÿÿÿÿÿ£ÿ§ÿÿÿÿÿÿÿÿÿÿÿÿÿÿÿÿÿÿ¤ÿÿÿÿÿÿÿÿÿÿÿÿÿ ÿÿÿÿÿÿÿÿÿÿ¥ÿ§ÿÿÿ§ÿªÿÿÿÿÿ«ÿÿÿ¢ÿÿÿÿÿÿ ÿÿÿÿÿ§ÿÿÿÿÿÿÿÿÿ©ÿ¡ÿÿÿÿÿÿÿÿÿÿ¥ÿÿÿ¤ÿÿÿÿÿÿÿÿÿÿÿÿÿÿÿÿ ÿÿÿÿÿÿÿÿÿÿÿÿÿÿÿÿÿÿÿÿÿ¤ÿÿÿ¤ÿ¬ÿ¢ÿÿÿÿÿÿ£ÿÿÿÿÿÿÿÿ¤ÿÿÿÿ¤ÿÿÿÿ¤ÿÿÿÿÿÿÿÿ¡ÿÿÿ¥ÿÿÿÿÿ ÿÿÿÿÿÿÿÿ´ÿÿÿÿ¥ÿ¥ÿÿÿÿ£ÿÿÿÿÿÿÿÿÿ¥ÿ¤ÿÿÿÿ¥ÿÿ¦ÿÿ¥ÿÿÿÿÿÿÿÿÿÿÿÿÿÿÿÿÿÿÿÿ£ÿ¤ÿÿÿÿÿÿÿÿÿÿÿªÿ¢ÿÿÿÿÿ¢ÿÿÿÿÿ ÿÿÿÿÿÿÿÿÿÿÿÿÿÿÿÿÿÿÿÿÿÿÿÿÿÿÿÿÿÿÿÿ¦ÿÿÿÿ©ÿ¨ÿÿÿÿÿÿ£ÿÿ¦ÿÿÿ¤ÿÿÿÿÿÿÿÿÿÿ¡ÿÿÿÿÿÿÿÿ¨ÿÿÿÿÿÿÿÿÿÿÿÿÿÿ¢ÿÿÿÿÿÿ^ÿ`ÿÿÿÿÿÿÿÿÿ}ÿÿÿÿÿÿÿÿÿÿÿ¡ÿ¡ÿÿÿÿ¥ÿÿÿÿÿÿÿÿÿÿÿÿÿÿÿÿÿÿÿÿÿÿÿÿÿÿÿÿÿÿÿÿÿÿÿÿÿÿÿÿ¥ÿÿÿÿÿÿÿÿÿ¡ÿÿÿ|ÿÿÿÿÿÿÿÿÿÿÿÿÿÿÿÿÿ|ÿÿxÿqÿÿuÿÿsÿwÿdÿuÿÿaÿVÿmÿzÿiÿ^ÿrÿqÿZÿnÿÿvÿdÿYÿ\ÿtÿYÿeÿNÿUÿhÿ]ÿaÿ]ÿ\ÿeÿeÿgÿiÿeÿoÿoÿ`ÿvÿ^ÿRÿxÿTÿkÿOÿZÿTÿ_ÿcÿhÿcÿUÿ`ÿpÿgÿiÿsÿyÿoÿkÿaÿvÿmÿpÿaÿnÿVÿlÿdÿZÿVÿbÿaÿWÿYÿ\ÿ\ÿIÿEÿZÿEÿaÿ`ÿNÿSÿfÿcÿHÿ;ÿRÿaÿKÿEÿJÿSÿ[ÿRÿWÿaÿOÿbÿaÿcÿ^ÿcÿSÿrÿdÿWÿZÿ^ÿQÿfÿsÿmÿ^ÿgÿdÿ_ÿqÿwÿuÿÿ}ÿ|ÿÿÿÿyÿÿÿÿÿÿÿÿÿÿÿÿÿÿÿÿÿÿÿÿÿÿÿÿÿÿÿÿ{ÿÿÿÿÿÿÿÿÿÿÿ­ÿ£ÿÿÿÿ¤ÿÿÿÿwÿÿÿÿÿÿÿÿÿÿÿÿÿÿÿÿÿÿÿÿÿÿÿÿÿÿÿÿÿÿÿÿÿÿÿÿÿÿÿÿÿÿÿÿÿÿÿÿÿÿÿÿÿÿÿÿÿÿÿÿÿÿÿÿÿÿÿÿÿÿÿÿÿÿÿÿÿ ÿÿ}ÿÿÿÿÿÿÿÿÿÿÿÿÿvÿÿ~ÿ~ÿÿÿÿÿ¥ÿÿÿÿÿÿÿÿÿ{ÿÿÿÿÿÿÿÿÿÿ ÿÿÿÿÿÿÿÿÿ¡ÿÿÿÿÿ¡ÿÿÿÿ~ÿxÿ3ÿÉþÿyÿÿÿÿÿÿÿÿÿÿÿ{ÿÿÿÿÿÿÿÿtÿvÿmÿzÿÿ ÿÿÿÿÿÿÿÿÿÿÿÿÿÿtÿqÿÿÿÿÿzÿ~ÿxÿuÿ{ÿÿÿÿÿÿ{ÿ~ÿÿÿuÿhÿfÿgÿqÿÿÿÿrÿuÿÿpÿrÿ}ÿxÿzÿqÿÿÿÿYÿwÿÿÿÿkÿmÿmÿÿyÿ~ÿaÿtÿrÿtÿyÿoÿrÿzÿÿxÿLÿ@ÿcÿtÿyÿyÿxÿÿÿvÿsÿpÿnÿÿÿÿxÿiÿÿ|ÿÿÿÿ{ÿvÿÿ{ÿ{ÿ}ÿ|ÿ~ÿrÿÿÿÿxÿyÿÿ{ÿwÿÿÿÿpÿÿÿxÿÿÿÿÿÿÿÿÿÿÿÿÿoÿÿÿyÿÿÿÿÿÿÿÿÿÿÿÿÿÿÿÿyÿ~ÿÿÿÿzÿÿÿÿÿÿÿÿÿÿzÿ}ÿÿÿÿzÿmÿÿÿzÿxÿ~ÿÿÿyÿÿÿsÿÿÿÿÿÿÿ{ÿiÿiÿÿÿ}ÿuÿ{ÿÿÿÿeÿrÿÿpÿfÿXÿÿ~ÿ|ÿÿÿÿÿfÿpÿvÿÿkÿÿÿÿÿÿÿÿyÿzÿÿÿÿ~ÿÿÿÿÿÿÿÿÿÿÿÿÿÿÿÿÿÿÿÿÿÿÿÿÿÿsÿ{ÿÿÿÿÿÿÿÿÿÿÿÿÿ|ÿÿ}ÿÿÿÿÿÿÿÿÿÿÿÿÿÿÿÿÿtÿwÿxÿyÿÿÿÿÿÿÿÿÿxÿÿÿÿÿÿÿxÿÿÿ{ÿÿÿÿÿÿÿÿÿÿÿÿÿwÿ|ÿÿÿÿzÿÿÿÿÿÿ|ÿÿÿÿÿÿÿÿÿÿÿÿÿxÿÿÿÿÿÿÿÿiÿÿxÿÿÿÿÿÿÿ ÿuÿÿqÿvÿrÿÿÿÿÿÿÿ~ÿÿ¥ÿÿÿtÿuÿvÿkÿ~ÿÿÿÿÿuÿhÿÿÿÿÿzÿÿÿÿ£ÿ¢ÿÿÿÿwÿÿÿÿ¢ÿ¡ÿnÿÿÿÿÿ£ÿ£ÿÿ£ÿÿpÿsÿÿÿ}ÿÿqÿÿÿÿÿÿÿÿÿ~ÿ~ÿ~ÿÿÿÿÿÿÿÿÿÿ£ÿÿÿÿÿ~ÿÿÿÿÿÿÿÿÿrÿÿ ÿÿxÿÿpÿÿÿÿÿÿvÿÿzÿ~ÿÿ|ÿÿÿzÿÿÿÿÿ|ÿÿÿÿwÿzÿÿÿÿÿÿÿÿÿÿÿÿlÿ|ÿÿÿÿÿÿÿ|ÿÿÿÿÿÿmÿÿÿzÿuÿÿÿÿ¦ÿÿÿÿÿÿÿÿÿÿ¢ÿ¦ÿÿÿÿÿÿÿÿÿÿÿÿÿÿÿÿÿÿÿ{ÿvÿxÿÿÿÿÿÿwÿ|ÿÿÿÿÿ£ÿÿÿ}ÿÿ¡ÿÿÿÿÿ}ÿÿÿ¬ÿÿÿÿÿÿÿÿÿªÿÿÿÿÿÿÿÿÿ£ÿÿÿÿÿÿÿÿÿ|ÿsÿzÿÿÿÿÿ¡ÿÿÿÿÿÿÿ ÿ¡ÿÿ¯ÿÿÿÿÿÿÿªÿ£ÿÿÿÿÿÿÿÿÿÿ|ÿvÿÿÿÿÿÿÿ~ÿÿÿÿÿÿÿwÿÿÿÿÿÿÿÿÿÿÿnÿÿÿÿÿÿÿÿÿÿÿÿÿÿxÿ~ÿ|ÿhÿrÿÿ~ÿ|ÿvÿtÿxÿÿÿÿÿÿwÿÿÿÿÿÿÿÿÿ~ÿÿÿ¢ÿÿÿÿÿ¤ÿÿtÿrÿsÿyÿlÿsÿÿÿ¤ÿ§ÿÿÿÿÿÿÿ¥ÿÿÿÿÿ|ÿÿÿÿxÿÿÿÿrÿÿ§ÿÿÿÿÿÿÿÿÿvÿÿÿÿÿÿÿÿÿÿxÿÿÿÿÿÿÿÿ}ÿÿÿÿÿ|ÿÿÿÿÿÿ{ÿoÿlÿqÿvÿkÿrÿÿjÿxÿqÿ{ÿÿzÿpÿÿÿ|ÿÿÿ{ÿmÿuÿÿÿvÿÿÿÿÿÿxÿÿÿmÿrÿÿÿyÿuÿÿ©ÿ£ÿÿÿÿÿ|ÿÿÿÿÿ{ÿÿ¨ÿtÿÿÿÿÿÿÿÿÿÿÿÿÿÿÿÿÿÿÿÿ~ÿÿÿzÿtÿxÿÿkÿÿ}ÿÿÿmÿpÿmÿÿzÿzÿÿÿdÿiÿuÿ}ÿeÿqÿ|ÿkÿoÿÿÿxÿuÿ}ÿxÿnÿfÿfÿkÿ|ÿyÿwÿpÿÿÿÿÿÿÿÿwÿÿ~ÿÿÿÿÿvÿnÿrÿuÿtÿxÿÿÿvÿzÿÿÿÿÿÿÿÿ|ÿÿyÿjÿ~ÿÿÿÿ~ÿnÿÿzÿÿÿfÿÿÿÿÿ}ÿ{ÿÿÿÿÿÿÿÿÿÿÿÿÿÿ¦ÿÿÿÿÿ¢ÿ¢ÿ¥ÿÿÿÿÿÿÿÿÿÿÿÿÿÿÿÿ ÿÿÿÿÿÿÿÿÿÿ¡ÿÿ ÿxÿ©ÿÿ§ÿÿ«ÿ ÿÿÿÿÿÿ¤ÿÿÿÿ¥ÿÿÿÿÿÿÿÿÿÿ¡ÿÿ¬ÿÿÿÿÿÿÿÿ¡ÿÿÿÿÿÿÿÿÿÿÿÿÿ{ÿÿÿÿÿÿÿÿÿÿÿÿÿÿÿ¢ÿÿÿÿÿÿÿÿÿÿÿÿÿÿÿÿÿÿÿÿÿÿÿÿÿÿÿÿ¡ÿÿÿ~ÿÿÿÿÿÿÿÿÿ£ÿÿÿÿ}ÿÿ¦ÿÿÿÿÿxÿÿÿÿÿÿÿÿÿÿÿÿuÿiÿwÿÿÿÿÿÿiÿgÿpÿnÿbÿuÿrÿsÿÿÿdÿ\ÿlÿfÿ^ÿnÿfÿ^ÿvÿÿrÿhÿgÿrÿnÿbÿhÿsÿqÿpÿjÿqÿsÿgÿhÿuÿwÿlÿkÿyÿtÿrÿeÿÿzÿÿÿUÿÿsÿrÿ`ÿ_ÿ_ÿtÿÿÿkÿoÿrÿgÿcÿxÿ|ÿmÿiÿtÿqÿtÿ{ÿÿkÿnÿxÿoÿ{ÿÿÿÿ{ÿÿÿÿwÿhÿkÿkÿoÿkÿ|ÿ|ÿÿÿwÿ~ÿ|ÿÿ|ÿxÿwÿ|ÿ}ÿÿÿÿÿÿÿÿÿ}ÿÿÿÿÿÿÿÿÿÿÿÿÿÿÿÿÿÿÿÿ¡ÿÿÿÿ¤ÿÿÿÿÿÿÿÿÿÿÿÿÿÿÿÿÿÿÿÿÿÿÿÿÿÿÿÿÿÿÿÿÿÿÿÿÿ ÿ~ÿÿÿÿÿÿÿÿÿÿÿÿÿÿÿÿÿ¨ÿÿÿÿÿÿÿÿÿÿÿÿÿÿÿÿÿÿÿ¦ÿÿÿÿÿÿÿÿÿsÿÿÿÿÿÿÿ}ÿÿÿÿÿÿÿÿÿÿªÿÿ¤ÿÿÿ}ÿÿÿÿÿÿ¢ÿÿÿÿÿÿÿÿ}ÿ¡ÿÿÿÿÿÿÿÿÿÿÿÿÿÿÿÿÿÿÿÿÿÿÿÿÿÿÿÿÿÿÿÿÿ¡ÿÿÿÿÿÿÿÿÿÿÿ ÿÿÿ ÿÿ¡ÿ¢ÿÿÿÿÿÿÿÿ«ÿ¦ÿÿÿpÿÿÿÿÿ¡ÿÿÿÿÿÿÿÿÿÿÿ¡ÿÿÿÿÿÿÿÿÿÿÿ¢ÿÿÿÿÿ¤ÿÿÿÿÿÿÿÿÿÿ ÿÿÿÿÿ ÿÿ¥ÿÿÿÿÿÿÿÿÿÿÿÿ¦ÿÿÿÿÿÿÿÿ§ÿÿÿÿ£ÿÿÿÿÿÿÿÿÿÿÿÿÿÿÿÿÿÿÿÿÿÿÿÿÿÿ£ÿÿÿÿÿÿÿÿÿÿÿÿÿÿÿÿÿÿÿÿÿÿÿÿÿÿÿzÿÿÿÿÿÿ¢ÿ¢ÿÿ¡ÿÿÿ¢ÿÿÿÿÿÿÿÿÿÿ¢ÿÿÿÿÿ£ÿÿÿÿ¢ÿÿÿÿÿÿÿÿÿÿÿÿÿÿ ÿ¡ÿÿÿÿÿÿÿÿÿÿÿÿÿÿÿÿÿÿÿÿÿÿÿÿÿÿÿ£ÿÿÿÿÿÿÿÿÿÿÿ¤ÿÿÿÿÿÿÿÿÿ¥ÿ¡ÿÿÿÿÿÿÿÿÿÿÿÿÿÿÿÿÿÿÿÿÿ©ÿ¥ÿÿÿÿÿ¢ÿ ÿÿÿÿ£ÿ¡ÿÿÿÿÿÿÿÿ¡ÿÿÿÿÿ¢ÿÿÿÿÿÿ¡ÿÿ¢ÿÿÿÿ ÿÿ ÿ¢ÿÿ¡ÿÿ ÿ¡ÿÿÿÿÿÿÿ¡ÿ¬ÿÿÿÿÿÿÿÿ¢ÿÿÿÿ¡ÿÿ¦ÿ ÿÿÿÿÿÿÿÿÿÿÿ¢ÿÿ ÿ©ÿ¤ÿÿÿ¤ÿ¡ÿÿ ÿÿÿÿÿÿÿÿÿ£ÿ ÿÿÿÿÿÿÿÿÿÿÿÿ£ÿÿÿÿ®ÿ®ÿÿÿÿÿÿ±ÿ¨ÿÿÿÿÿÿÿÿÿ¥ÿÿÿÿÿÿÿÿÿ ÿÿÿÿzÿÿwÿnÿyÿÿÿÿxÿmÿuÿzÿ{ÿÿÿÿÿÿÿ©ÿvÿxÿnÿxÿvÿrÿÿÿiÿgÿfÿiÿbÿ[ÿYÿUÿUÿ[ÿ]ÿNÿCÿDÿ_ÿiÿYÿWÿ=ÿªþaþþåýåýBþ¨þÈþÿþ#ÿ6ÿSÿ<ÿ1ÿ,ÿÿÿÿ¸þIþÿKÿSÿlÿÿÿÿÿÿÿÿÿÿÿÿÿÿÿÿÿÿÿÿÿÿÿÿÿÿÿÿÿÿÿsÿ<ÿÿÿÿ!ÿIÿ\ÿKÿOÿSÿmÿÿÿ¢ÿ ÿ¡ÿÿÿÿÿÿ¢ÿÿÿÿÿÿ©ÿÿÿ¥ÿ¢ÿÿÿÿÿÿÿÿÿÿÿÿÿÿ¢ÿÿÿÿÿÿÿÿÿÿÿÿÿÿ ÿÿÿÿÿ ÿ¢ÿÿÿ ÿÿÿÿ¥ÿ§ÿ«ÿ£ÿÿÿÿÿÿÿ¥ÿÿÿÿÿÿÿÿÿÿÿÿÿÿÿÿ ÿ¡ÿ¡ÿ¦ÿÿÿÿªÿÿÿÿÿÿÿÿÿÿÿÿÿªÿ ÿ£ÿÿÿÿÿÿÿÿÿÿÿÿÿÿÿÿÿÿ¤ÿÿÿÿ¯ÿÿÿÿÿÿÿÿÿÿÿÿÿÿÿÿÿÿ¨ÿ¦ÿÿÿÿÿÿÿÿ ÿ ÿ¡ÿ§ÿªÿ¤ÿÿÿÿÿÿÿÿÿÿÿÿÿÿÿÿÿ ÿÿÿÿÿÿÿÿÿÿÿÿÿÿÿÿÿÿÿÿ ÿ¨ÿÿÿÿÿÿÿ©ÿÿÿÿÿÿÿÿÿÿ¥ÿÿ¡ÿ¡ÿÿÿÿÿÿÿÿÿÿÿÿÿÿÿÿÿÿÿÿÿÿÿÿÿÿÿÿÿÿÿÿÿÿÿÿÿÿÿÿÿÿÿÿÿÿÿÿÿÿÿÿÿÿÿÿÿÿÿÿÿÿÿÿÿÿÿÿÿÿÿÿÿÿÿÿÿÿ¯ÿÿÿ ÿÿÿ£ÿÿÿÿÿÿ¡ÿÿÿªÿÿÿÿÿÿÿÿÿÿÿÿÿÿÿÿÿÿÿÿÿÿÿÿÿÿÿÿÿÿÿÿªÿÿÿÿÿÿÿÿyÿÿÿÿÿÿÿÿÿzÿÿÿÿÿÿÿÿÿÿÿÿÿÿÿÿ©ÿÿÿÿÿÿÿÿ¡ÿÿÿÿÿÿÿÿÿÿÿÿÿÿÿÿÿÿÿÿÿÿÿÿÿÿÿÿÿÿÿÿÿÿÿÿÿÿÿÿ¤ÿÿÿÿÿÿÿÿÿÿÿxÿÿÿÿÿÿÿÿÿ~ÿÿÿ}ÿiÿpÿ{ÿvÿqÿsÿxÿwÿÿrÿhÿeÿkÿpÿjÿkÿkÿkÿmÿkÿsÿZÿfÿ`ÿYÿiÿbÿbÿkÿkÿdÿYÿRÿYÿbÿ`ÿ\ÿYÿ\ÿlÿVÿcÿXÿqÿxÿ\ÿjÿYÿdÿoÿUÿ^ÿnÿhÿZÿ_ÿxÿ|ÿqÿqÿsÿsÿrÿjÿÿrÿqÿcÿdÿ^ÿhÿaÿ\ÿhÿpÿeÿ^ÿSÿBÿKÿIÿ;ÿRÿ`ÿSÿNÿ?ÿGÿSÿ^ÿNÿCÿMÿ\ÿ`ÿZÿQÿZÿcÿZÿSÿRÿNÿWÿYÿ`ÿ]ÿ^ÿeÿYÿZÿTÿdÿuÿaÿqÿ[ÿ`ÿ[ÿVÿeÿnÿoÿwÿÿÿwÿÿÿÿnÿÿzÿÿÿÿÿÿÿÿÿÿÿÿÿÿÿÿÿÿÿÿÿÿÿ|ÿÿÿÿÿÿÿÿÿÿÿ}ÿÿÿÿ~ÿÿÿ}ÿÿÿÿÿÿÿÿÿÿÿÿÿÿÿÿÿÿÿÿ¢ÿÿÿÿÿÿÿÿÿÿÿÿÿÿxÿÿÿyÿÿÿÿÿÿÿÿÿÿÿÿ}ÿÿÿÿ¤ÿÿÿÿÿÿÿÿÿÿÿ}ÿÿÿÿ ÿÿÿÿÿÿÿ~ÿÿÿÿÿÿ{ÿÿ ÿÿÿÿÿÿÿÿÿÿÿÿÿÿÿÿÿÿÿÿÿÿÿÿÿÿÿÿÿÿÿÿzÿÿÿÿÿÿÿlÿÿ«ÿÿÿÿÿÿÿÿÿÿÿÿÿÿÿÿÿÿÿÿÿÿ}ÿÿÿÿÿÿ¥ÿ¥ÿÿ¯ÿÿÿÿÿÿ¬ÿ§ÿÿÿÿÿuÿqÿQÿJÿ}ÿÿÿÿÿÿÿÿÿÿÿÿÿÿÿpÿoÿÿÿ~ÿ}ÿÿÿmÿ}ÿÿÿÿ{ÿÿ}ÿgÿqÿÿ}ÿmÿhÿuÿÿxÿtÿÿÿuÿlÿ}ÿ}ÿ}ÿÿ~ÿÿÿmÿÿÿdÿcÿÿÿwÿnÿuÿÿvÿvÿoÿeÿnÿqÿsÿyÿnÿnÿ{ÿuÿmÿiÿkÿwÿ{ÿ}ÿÿÿ{ÿÿxÿÿqÿzÿÿÿÿ|ÿ`ÿnÿsÿvÿeÿÿÿÿÿÿÿÿÿÿÿÿ}ÿÿÿoÿ{ÿ|ÿ|ÿÿÿÿÿÿÿÿÿ~ÿxÿÿÿÿÿÿÿÿÿÿqÿ~ÿÿÿ|ÿÿÿÿÿÿÿ~ÿÿÿÿÿÿÿÿ}ÿyÿ|ÿÿÿÿÿ{ÿ~ÿÿÿÿÿ{ÿÿÿÿ~ÿzÿÿÿuÿwÿpÿvÿmÿÿÿyÿzÿÿzÿxÿsÿuÿ}ÿ}ÿyÿxÿÿrÿuÿÿ}ÿ}ÿ{ÿ{ÿ{ÿuÿsÿÿÿÿnÿÿÿÿeÿzÿÿdÿnÿuÿÿÿÿÿyÿÿ}ÿwÿ ÿÿ~ÿÿÿÿÿÿÿÿÿÿÿÿÿÿÿÿÿÿÿÿÿÿÿÿÿÿÿ~ÿÿÿÿsÿxÿzÿÿÿÿÿyÿÿÿÿÿÿÿÿÿÿyÿxÿÿÿÿÿÿÿÿÿÿÿÿÿ{ÿÿÿÿÿÿoÿuÿÿÿÿÿ|ÿÿÿÿuÿÿÿÿ§ÿÿÿuÿÿÿÿÿÿÿÿzÿ|ÿÿ|ÿnÿÿÿÿ~ÿyÿÿÿÿÿÿÿÿÿÿÿÿrÿeÿwÿÿÿÿÿ ÿ ÿÿ{ÿyÿ|ÿÿÿÿÿÿÿÿÿÿmÿÿÿ¡ÿÿÿÿÿ¢ÿÿÿÿsÿÿÿyÿxÿyÿÿÿÿÿÿÿÿÿxÿxÿ}ÿÿÿÿÿÿÿÿÿÿÿÿÿoÿkÿ}ÿÿÿ}ÿ}ÿ}ÿlÿÿÿÿÿwÿÿÿÿÿÿÿÿÿÿÿÿ~ÿpÿÿÿzÿÿÿÿÿÿÿÿ{ÿÿÿÿ{ÿ|ÿÿÿÿÿÿÿÿÿÿÿÿÿÿÿÿvÿÿÿÿÿÿÿÿÿ{ÿÿpÿÿ~ÿwÿÿqÿxÿ~ÿÿzÿxÿÿÿÿyÿzÿÿÿÿÿÿ~ÿlÿuÿÿÿÿzÿÿÿÿÿÿÿrÿuÿzÿÿxÿÿjÿ~ÿyÿÿwÿÿ¦ÿrÿÿÿÿ¬ÿ£ÿÿÿ ÿÿÿÿ~ÿÿÿÿÿÿÿÿÿÿÿÿÿÿÿÿÿÿ}ÿÿÿÿÿ{ÿÿÿÿÿ}ÿÿÿÿ®ÿÿÿÿÿqÿÿ|ÿÿÿ¢ÿÿ~ÿÿÿÿÿÿÿ¡ÿÿÿÿÿÿÿÿÿÿÿÿ{ÿ~ÿÿÿwÿyÿÿÿÿÿÿÿÿvÿÿÿ¡ÿÿÿÿÿÿÿ}ÿÿÿtÿÿÿrÿÿÿÿÿªÿÿÿÿÿÿÿxÿÿÿÿÿÿÿÿÿÿÿÿÿÿnÿxÿÿÿÿxÿÿÿÿÿÿ|ÿÿÿÿwÿÿÿÿÿÿÿÿ ÿÿÿÿÿÿÿÿvÿÿÿÿÿÿÿÿvÿoÿÿyÿkÿxÿxÿyÿyÿnÿ{ÿÿÿ|ÿÿÿÿÿÿÿÿÿÿÿÿÿÿÿÿÿtÿÿÿÿÿÿÿÿ{ÿ{ÿÿ£ÿÿÿÿÿÿÿÿÿ}ÿÿÿÿÿÿÿÿÿÿÿÿyÿÿÿ}ÿÿÿÿÿÿ®ÿÿÿÿ ÿÿyÿÿÿÿÿ ÿÿÿÿÿÿÿÿÿÿ|ÿÿÿÿÿÿyÿÿÿÿÿ{ÿÿdÿeÿiÿtÿzÿvÿÿÿwÿ{ÿ|ÿyÿÿ{ÿlÿ{ÿÿqÿÿÿÿÿsÿ{ÿÿwÿÿÿÿ~ÿÿÿÿÿwÿoÿÿÿ{ÿyÿzÿÿÿÿhÿÿÿÿÿ{ÿÿÿÿÿÿÿÿ~ÿÿÿÿÿÿÿÿÿ~ÿzÿÿÿÿÿÿÿÿÿÿÿrÿnÿoÿpÿgÿ|ÿrÿyÿÿoÿeÿwÿxÿ}ÿÿtÿtÿÿ|ÿxÿÿÿyÿxÿxÿÿÿsÿcÿmÿwÿzÿxÿvÿxÿzÿwÿtÿÿÿÿÿÿÿÿÿÿhÿÿÿÿÿÿÿwÿwÿqÿ{ÿÿÿyÿ{ÿ{ÿÿÿ}ÿÿÿÿÿÿ|ÿÿÿÿÿ|ÿ|ÿÿÿ ÿÿÿÿÿ{ÿÿzÿoÿÿÿÿÿÿÿÿÿÿÿÿÿÿÿyÿÿ°ÿ¢ÿÿ¢ÿÿÿÿÿ£ÿÿÿÿÿÿÿÿÿÿÿÿÿÿÿÿÿÿÿÿÿÿÿÿÿ¢ÿ«ÿsÿ§ÿÿÿ|ÿÿ¨ÿÿÿÿÿÿ¦ÿÿÿÿÿÿÿÿÿÿÿÿÿÿ©ÿ¢ÿÿ¬ÿÿÿÿ¥ÿÿÿÿÿÿÿÿÿÿÿ¡ÿÿÿÿÿÿÿÿÿÿÿ¡ÿ¨ÿÿÿ£ÿ}ÿ ÿÿÿÿÿÿÿÿÿÿÿÿÿÿÿÿÿÿÿÿÿÿÿÿÿÿÿÿÿÿÿ ÿÿÿÿnÿwÿÿÿÿÿÿ{ÿÿÿÿÿÿÿÿÿ{ÿÿÿÿ~ÿÿÿÿÿÿÿÿÿÿÿÿ|ÿrÿwÿvÿrÿ^ÿÿÿ|ÿÿsÿÿoÿqÿjÿPÿfÿ{ÿÿuÿpÿoÿlÿjÿ`ÿbÿuÿtÿ}ÿtÿoÿ{ÿlÿmÿoÿsÿÿrÿhÿlÿeÿhÿwÿrÿlÿjÿnÿ}ÿrÿeÿkÿÿgÿÿpÿgÿÿÿpÿaÿeÿkÿmÿÿÿxÿtÿlÿgÿdÿrÿ~ÿxÿqÿuÿ~ÿhÿzÿÿpÿzÿÿqÿuÿ~ÿzÿzÿvÿsÿvÿ}ÿyÿjÿÿÿÿÿÿÿÿsÿjÿcÿwÿÿ~ÿnÿuÿ{ÿÿÿ{ÿ~ÿÿÿÿÿÿÿÿÿÿÿÿÿÿ¦ÿ£ÿ§ÿÿÿ¡ÿ¢ÿÿ¢ÿÿÿÿÿ¤ÿÿÿ¢ÿxÿÿÿÿÿÿÿÿÿÿÿÿÿÿ£ÿÿpÿÿÿÿÿÿÿÿ¨ÿÿÿÿÿÿÿÿÿÿÿÿÿxÿÿÿÿÿÿÿÿÿÿÿÿÿ§ÿÿ£ÿ ÿÿÿÿÿuÿÿ¦ÿÿÿÿÿÿÿÿÿÿÿÿÿ¤ÿÿÿÿÿÿÿÿÿÿÿÿÿÿ¶ÿÿÿÿÿ ÿ ÿÿÿÿ ÿÿÿÿÿÿÿÿÿÿÿÿ¦ÿªÿÿÿÿÿÿÿÿÿÿlÿÿÿÿ ÿÿÿÿ ÿÿÿÿÿÿÿÿÿÿÿÿÿÿÿÿÿÿÿÿ«ÿ¨ÿ±ÿÿÿÿÿÿ¡ÿ¦ÿÿÿÿÿÿÿÿÿÿÿÿ¦ÿÿÿÿÿÿÿÿÿ¡ÿÿÿÿÿÿÿÿ¦ÿÿ¢ÿÿ¢ÿÿÿÿÿÿ¥ÿÿÿÿ ÿÿ¦ÿÿÿ ÿ¤ÿ«ÿ¡ÿÿÿÿÿÿÿÿÿÿÿÿÿÿ£ÿ ÿ¢ÿ¢ÿÿÿÿÿ¡ÿÿÿÿÿÿÿÿÿÿÿ¡ÿ¢ÿÿÿÿÿÿÿÿ¬ÿ¤ÿÿÿ¤ÿÿªÿÿÿÿÿÿÿÿÿÿÿÿÿÿÿ¤ÿÿÿÿÿÿÿÿÿÿÿÿÿÿÿÿÿÿÿÿÿÿÿÿÿÿÿÿÿÿÿÿÿÿÿ«ÿÿÿÿÿÿÿÿÿÿÿÿÿÿÿÿÿÿÿÿÿÿÿÿÿÿÿÿÿÿÿÿÿÿ¡ÿÿÿÿÿ~ÿÿÿÿÿÿÿ¢ÿªÿ¬ÿÿ¤ÿÿÿªÿ ÿÿÿÿÿÿÿ¤ÿÿÿÿÿÿÿÿÿÿÿ ÿÿÿÿÿÿÿÿÿÿÿÿÿÿÿÿ ÿÿÿÿÿÿ¥ÿÿÿÿÿÿÿÿÿÿÿÿ¡ÿÿÿÿÿ ÿÿÿÿÿÿÿÿÿÿÿÿÿÿÿÿÿÿ¡ÿÿÿÿÿÿÿ ÿÿÿ£ÿÿÿÿÿÿÿÿ£ÿÿÿ¡ÿ ÿÿÿÿÿÿÿ§ÿÿ¡ÿÿÿÿÿÿÿÿ®ÿÿ ÿ¢ÿÿÿ¨ÿªÿÿÿÿÿÿ¤ÿÿ¡ÿÿÿÿÿÿ¢ÿÿÿÿÿÿÿÿ¥ÿÿ¬ÿÿÿÿÿÿÿÿÿÿÿÿ§ÿ¥ÿÿÿÿÿÿªÿÿÿÿÿÿÿÿÿÿÿÿÿÿÿÿÿ§ÿÿÿ¢ÿÿÿÿÿÿ¤ÿÿÿÿ£ÿÿÿ¦ÿ¢ÿÿÿÿÿ§ÿÿnÿqÿÿqÿYÿaÿmÿtÿwÿ{ÿuÿzÿÿwÿ}ÿÿÿÿÿÿÿÿ{ÿeÿcÿpÿÿÿÿÿtÿxÿ}ÿoÿ`ÿ`ÿdÿ^ÿ[ÿyÿAÿWÿ^ÿ\ÿ^ÿVÿLÿYÿ	ÿþ.ýý÷ýyþõþ3ÿIÿOÿ(ÿ"ÿJÿ`ÿRÿLÿTÿ_ÿhÿ[ÿÿ<ÿJÿGÿZÿtÿÿÿÿÿÿÿÿ¡ÿÿÿÿÿÿÿÿ¡ÿÿÿÿÿÿÿÿÿÿ¡ÿÿ ÿÿsÿGÿÿÿÿ6ÿ&ÿCÿ7ÿ3ÿ8ÿHÿaÿ{ÿÿÿÿÿÿÿÿ¡ÿÿÿÿÿ¢ÿÿÿÿ¡ÿÿ¡ÿ¢ÿ ÿÿÿÿÿÿÿÿÿÿÿÿÿÿ£ÿÿÿÿÿÿÿÿÿÿÿÿÿÿÿÿÿÿ¡ÿÿÿ§ÿÿ¦ÿÿÿ¥ÿÿÿÿÿÿÿÿÿÿÿÿÿ¡ÿÿÿÿÿ£ÿÿÿÿÿÿÿÿÿÿÿÿÿ¡ÿ¦ÿÿÿÿÿÿÿÿÿÿÿÿ¨ÿÿÿÿÿÿÿÿÿÿÿ¡ÿÿÿÿÿÿÿÿÿÿÿÿÿÿ­ÿÿÿÿÿÿÿÿÿÿÿÿÿÿÿÿÿÿÿÿÿÿÿ¦ÿÿÿÿÿÿÿ¢ÿ ÿÿÿÿÿÿÿÿÿÿÿÿÿÿÿÿÿÿÿÿÿÿÿ¢ÿ¤ÿÿÿÿÿÿÿÿÿÿÿÿÿÿÿÿ¡ÿÿ ÿÿÿÿÿÿÿÿÿÿÿÿÿÿÿÿÿ§ÿÿÿÿÿÿÿÿÿÿÿÿÿÿÿÿÿÿÿÿÿÿÿÿÿÿ ÿªÿ~ÿÿ¡ÿ¤ÿÿÿÿÿÿÿ§ÿ¦ÿÿÿÿÿÿÿÿ¥ÿ¡ÿÿÿÿÿÿÿÿÿ¥ÿÿÿÿÿÿÿÿ¡ÿÿÿ¢ÿ ÿÿÿÿ¦ÿÿÿÿÿÿÿÿÿÿÿÿÿÿ ÿÿÿÿÿÿÿÿÿÿ£ÿÿÿÿÿÿÿÿÿÿÿÿÿ¢ÿÿÿÿÿÿÿÿÿÿÿÿÿÿ¡ÿ¨ÿ£ÿÿÿÿÿÿÿÿÿÿÿÿÿÿÿÿÿÿÿÿÿÿÿÿÿÿÿÿ ÿÿÿÿ§ÿÿÿÿÿ¡ÿÿ¢ÿÿÿÿÿÿÿ¡ÿÿÿ¡ÿÿ}ÿÿÿÿÿÿÿÿÿÿÿÿÿÿÿÿÿsÿÿÿÿÿÿÿÿÿÿ{ÿÿÿÿÿÿÿÿÿ¥ÿÿÿÿÿÿÿÿÿÿÿÿÿÿÿÿÿÿÿtÿhÿrÿdÿ|ÿ{ÿÿpÿgÿ\ÿ[ÿoÿpÿlÿiÿlÿnÿgÿtÿYÿ`ÿSÿ]ÿiÿnÿdÿ_ÿhÿfÿWÿLÿWÿgÿeÿ\ÿRÿ\ÿiÿXÿgÿFÿeÿÿoÿXÿjÿoÿvÿgÿdÿgÿlÿeÿYÿlÿqÿgÿnÿuÿxÿoÿ{ÿrÿuÿyÿlÿ]ÿhÿlÿYÿXÿaÿ[ÿMÿSÿ_ÿWÿdÿ]ÿeÿOÿPÿRÿ=ÿqÿ^ÿEÿOÿLÿXÿQÿMÿNÿVÿQÿWÿcÿYÿSÿSÿRÿ[ÿXÿRÿ]ÿYÿgÿLÿQÿMÿ]ÿpÿeÿjÿaÿcÿ`ÿYÿ`ÿfÿmÿrÿjÿ}ÿÿÿÿÿÿÿÿÿÿÿÿÿÿÿÿÿÿÿÿÿÿÿÿÿÿ|ÿÿÿÿwÿÿuÿÿÿÿÿ ÿÿ|ÿÿÿÿÿÿÿÿÿÿ£ÿÿÿÿÿÿÿÿÿÿÿÿÿÿÿÿÿÿÿÿÿÿÿÿÿÿ¥ÿÿÿÿÿÿÿÿÿÿÿÿÿÿÿ{ÿwÿÿÿÿÿÿÿÿÿÿÿÿÿÿÿÿÿÿÿÿÿÿÿÿÿÿÿÿÿÿÿÿÿÿÿÿÿÿÿ~ÿÿÿÿÿÿÿÿÿÿÿÿ¢ÿÿ ÿÿÿÿÿÿÿÿ}ÿÿÿÿÿÿÿÿÿÿÿÿÿÿÿÿ~ÿÿ}ÿÿ©ÿÿÿÿÿÿÿÿÿÿÿÿÿÿÿÿÿÿÿÿÿÿÿÿÿÿÿÿÿÿÿÿ|ÿÿ ÿ ÿÿ§ÿÿÿÿÿÿvÿxÿ=ÿ
ÿ@ÿÿÿÿÿÿÿÿÿÿÿÿÿÿÿ}ÿzÿÿÿÿ{ÿÿÿÿÿÿÿÿÿÿvÿmÿkÿÿ£ÿÿzÿ{ÿnÿzÿwÿlÿzÿÿÿ}ÿ}ÿÿÿzÿlÿÿÿÿÿnÿcÿÿwÿjÿ~ÿÿÿyÿvÿwÿpÿqÿwÿ}ÿ{ÿvÿvÿÿrÿdÿvÿÿÿxÿÿÿÿ|ÿÿÿÿzÿÿÿÿÿgÿfÿ|ÿ]ÿrÿ|ÿjÿ{ÿÿÿ|ÿÿ}ÿÿÿÿÿÿ}ÿ~ÿÿÿÿxÿ~ÿÿÿsÿÿÿÿÿÿÿ{ÿxÿtÿÿÿÿÿyÿyÿwÿ~ÿ~ÿÿÿÿÿÿÿÿÿÿÿÿÿÿÿzÿÿÿÿÿÿÿÿÿzÿÿÿÿÿÿvÿÿÿzÿÿÿÿ~ÿÿpÿÿkÿyÿÿÿrÿwÿÿÿÿÿvÿnÿsÿ~ÿÿÿÿÿ{ÿuÿyÿyÿÿÿ_ÿnÿÿÿÿpÿ}ÿ~ÿÿlÿÿÿÿÿ~ÿÿyÿeÿ{ÿuÿ}ÿ{ÿdÿÿ~ÿ{ÿ}ÿ{ÿÿÿÿÿÿÿÿÿÿÿÿÿÿÿÿÿÿÿÿÿÿÿÿÿxÿ|ÿÿÿjÿuÿzÿÿÿ|ÿxÿÿÿÿÿÿÿÿ~ÿÿÿzÿÿÿÿÿ~ÿxÿÿÿÿÿÿÿÿÿÿÿÿÿÿÿÿÿÿÿÿÿyÿÿ~ÿyÿÿÿÿ£ÿ¦ÿ¦ÿÿÿÿÿxÿzÿÿ­ÿrÿnÿÿÿ ÿÿÿ~ÿÿÿÿÿÿÿrÿ|ÿÿ~ÿÿÿÿhÿzÿÿÿÿÿ{ÿÿÿÿÿÿÿÿÿÿ|ÿÿÿÿ|ÿÿÿÿÿ¢ÿqÿÿÿÿrÿÿÿÿÿÿÿÿÿÿÿÿÿ}ÿÿÿ|ÿÿÿÿÿÿÿwÿ{ÿÿÿÿÿÿÿ}ÿÿxÿÿÿÿtÿÿÿÿ|ÿÿÿ¢ÿÿÿÿÿnÿÿÿÿ£ÿÿÿÿÿÿÿÿÿÿÿÿ~ÿÿÿwÿ|ÿÿÿÿÿÿÿ|ÿÿÿÿÿÿzÿ~ÿÿÿzÿÿvÿÿÿ{ÿÿÿÿÿÿÿÿÿÿvÿÿÿ~ÿuÿ~ÿsÿ~ÿ}ÿÿÿÿÿÿÿÿuÿÿÿÿÿÿÿÿÿÿÿÿÿÿÿÿ|ÿÿÿqÿxÿÿÿÿsÿ}ÿ~ÿzÿxÿyÿÿÿoÿyÿÿÿ»ÿÿ{ÿÿÿÿÿÿÿÿÿÿÿÿÿÿÿwÿoÿrÿ|ÿÿÿÿÿÿÿvÿvÿÿÿÿÿÿÿÿÿÿÿÿÿÿÿhÿrÿzÿÿÿÿÿÿÿ|ÿÿrÿyÿwÿÿÿÿ~ÿÿÿÿyÿÿÿuÿyÿÿÿÿÿ}ÿÿÿ¡ÿÿÿÿÿÿÿÿÿÿÿÿ ÿÿ}ÿÿÿÿÿÿ¦ÿÿÿÿÿÿÿÿÿÿÿÿÿÿÿÿ~ÿÿÿrÿÿÿÿÿÿÿÿÿÿÿ}ÿÿ£ÿÿÿÿÿÿÿÿÿxÿÿÿÿÿÿwÿÿ¥ÿÿ£ÿÿ¡ÿÿÿ¡ÿÿÿÿÿ}ÿÿÿÿÿÿvÿzÿoÿrÿ}ÿ|ÿsÿwÿ}ÿyÿuÿxÿÿÿÿÿÿÿÿÿÿÿÿ¡ÿÿÿ{ÿÿÿÿÿ~ÿ|ÿ­ÿÿÿÿÿÿÿtÿ{ÿÿÿÿÿnÿÿÿÿÿÿÿÿÿÿÿÿ¤ÿÿxÿÿÿÿ~ÿÿÿÿmÿxÿÿÿÿÿÿÿÿ¢ÿ£ÿyÿ}ÿyÿ ÿÿ ÿ¢ÿÿÿÿÿÿÿÿrÿmÿsÿzÿzÿÿÿyÿÿÿÿtÿ}ÿzÿiÿÿnÿ|ÿ~ÿÿÿrÿÿpÿgÿÿÿÿ~ÿÿÿxÿ~ÿ~ÿÿzÿuÿÿzÿyÿzÿÿÿÿÿÿÿÿÿxÿ}ÿÿ|ÿuÿÿÿÿxÿÿÿÿÿÿzÿÿÿ°ÿ ÿqÿÿÿuÿÿÿÿÿÿÿÿÿxÿsÿÿÿÿÿÿÿÿyÿÿÿ|ÿÿuÿrÿtÿsÿ|ÿ{ÿÿrÿqÿÿuÿÿÿzÿÿÿ{ÿkÿ~ÿtÿjÿtÿtÿwÿÿtÿ~ÿÿÿÿÿÿnÿgÿÿÿÿÿÿvÿÿÿÿ¤ÿÿhÿÿÿÿÿÿÿÿÿzÿÿÿÿzÿ|ÿÿÿÿÿÿÿÿÿÿÿÿÿÿÿÿ¡ÿÿÿÿÿÿÿzÿÿÿÿÿÿÿÿxÿvÿÿ¢ÿÿxÿÿÿÿÿÿÿÿÿÿÿ´ÿÿÿÿÿÿÿÿÿÿÿÿÿÿÿÿÿÿÿÿÿÿÿÿÿÿzÿÿ«ÿÿÿÿÿÿÿÿÿÿÿÿ¯ÿÿÿÿÿÿÿÿÿÿÿÿÿÿÿÿÿÿªÿÿÿÿ|ÿÿÿÿ¥ÿÿÿÿÿÿÿÿ|ÿÿÿÿÿÿÿÿÿÿtÿ~ÿÿÿÿÿÿÿÿÿÿ¡ÿ®ÿÿÿÿ¤ÿÿÿÿÿÿÿÿÿ ÿÿÿÿÿÿÿ£ÿ¡ÿÿÿÿÿ¥ÿ ÿÿÿÿ¢ÿÿÿÿÿÿÿ¡ÿÿÿÿ§ÿ£ÿÿÿÿ~ÿÿÿÿÿÿÿÿÿÿÿÿÿÿÿ~ÿÿ{ÿrÿgÿcÿcÿVÿdÿzÿyÿzÿyÿÿsÿjÿjÿwÿÿ|ÿnÿqÿiÿaÿfÿcÿ\ÿlÿxÿlÿdÿoÿ_ÿmÿ^ÿjÿzÿtÿÿÿnÿeÿlÿxÿÿxÿhÿhÿnÿpÿhÿeÿiÿÿTÿsÿwÿÿqÿ{ÿ{ÿZÿdÿ_ÿeÿsÿtÿrÿuÿpÿmÿoÿlÿmÿuÿkÿkÿ~ÿeÿrÿÿ|ÿqÿÿÿzÿzÿkÿtÿpÿqÿxÿwÿpÿhÿÿ|ÿfÿlÿpÿwÿÿÿrÿzÿÿÿÿuÿÿÿÿÿvÿ~ÿÿwÿ~ÿÿÿÿÿÿÿÿÿ¦ÿ¡ÿÿÿÿÿÿÿÿÿÿÿÿÿÿÿÿÿÿuÿÿÿÿÿÿÿÿÿÿÿÿÿÿ¦ÿÿÿÿÿÿÿÿÿÿÿÿ¡ÿ¤ÿÿÿÿÿÿÿÿÿÿÿÿÿÿÿÿÿÿÿÿÿÿÿ¥ÿÿÿÿÿÿÿÿÿ~ÿÿªÿ¡ÿÿÿÿÿÿÿÿÿÿÿÿ ÿÿÿÿÿÿÿÿÿÿÿÿÿ¢ÿÿ}ÿÿ¡ÿÿ ÿÿÿÿÿÿÿÿÿÿÿÿÿÿ¨ÿ¦ÿ¥ÿÿÿÿÿ¢ÿÿÿÿ§ÿ²ÿ§ÿ¡ÿÿÿ³ÿÿÿÿÿÿÿÿÿÿÿÿÿÿÿ¤ÿÿÿÿÿÿÿÿÿÿÿ­ÿÿÿÿÿÿÿ¤ÿÿÿÿ¢ÿÿÿÿ¡ÿÿÿÿ¡ÿÿÿÿÿÿÿÿÿÿ¢ÿÿÿÿÿÿ¤ÿÿÿ¦ÿÿÿÿÿÿÿÿ£ÿÿÿÿÿÿÿÿÿ£ÿ¤ÿÿ¡ÿÿÿ ÿÿÿ§ÿÿÿ¡ÿÿÿÿÿ¥ÿ¦ÿ¤ÿÿÿÿÿÿ¢ÿÿÿÿ¦ÿ¥ÿ¡ÿÿ¡ÿ¬ÿÿ¡ÿÿÿÿÿÿÿÿÿ¡ÿ£ÿÿÿÿÿÿÿÿÿÿÿÿÿÿÿÿÿÿ£ÿÿÿÿÿÿÿÿÿÿÿÿÿÿÿÿÿÿ¤ÿÿÿÿ§ÿÿÿÿÿÿÿÿÿÿÿÿÿÿÿÿ¦ÿÿÿÿÿÿÿ¥ÿÿÿÿÿÿÿÿÿÿÿÿÿÿÿÿÿÿÿ£ÿÿÿÿÿÿ£ÿªÿÿÿÿÿÿÿÿÿÿÿÿÿ£ÿ´ÿÿ¦ÿÿÿÿÿ¦ÿ¤ÿÿÿÿÿÿÿÿÿÿÿÿÿÿÿÿÿÿÿÿÿ¡ÿÿ ÿ¡ÿÿÿÿÿÿÿ¡ÿ ÿ¡ÿÿÿÿÿ£ÿÿÿÿÿÿÿÿÿÿÿÿÿÿ¨ÿÿÿÿÿÿÿÿÿÿ«ÿÿÿÿÿÿÿÿÿÿÿÿÿÿÿÿÿÿ«ÿÿÿ¡ÿÿÿÿÿÿÿÿÿÿÿÿÿ¤ÿÿÿÿÿ¤ÿ¦ÿÿ¢ÿÿÿÿÿÿÿÿÿÿ£ÿÿÿÿÿÿÿÿ ÿÿÿ¤ÿÿÿÿÿÿÿÿÿÿ ÿÿÿÿÿ£ÿÿÿÿ²ÿÿÿÿÿÿÿÿÿÿÿÿÿÿÿÿÿÿ ÿ£ÿÿÿÿÿÿÿ¡ÿÿÿÿÿÿÿÿ ÿÿÿÿÿÿÿÿÿ¦ÿ¬ÿÿ¦ÿÿ ÿÿÿÿÿÿÿÿ£ÿÿÿ{ÿyÿpÿvÿbÿ_ÿeÿhÿdÿXÿ]ÿyÿÿxÿÿÿ~ÿzÿrÿwÿuÿvÿnÿoÿmÿjÿwÿÿoÿ|ÿ}ÿyÿwÿjÿRÿNÿaÿdÿXÿhÿiÿWÿaÿbÿ\ÿVÿRÿaÿïþ÷ýêü}üý;þÿSÿFÿMÿ2ÿ6ÿÿ@ÿcÿ`ÿ[ÿ]ÿWÿsÿKÿZÿXÿBÿ;ÿSÿtÿÿÿÿÿ£ÿ£ÿ ÿÿÿÿÿÿÿÿÿÿ¢ÿÿÿÿÿÿÿÿ ÿ ÿÿÿÿ^ÿ9ÿ,ÿÿ>ÿ2ÿ-ÿÿÿ ÿ-ÿBÿ^ÿÿÿÿÿÿÿÿÿÿ ÿÿÿ­ÿÿÿÿÿÿÿ¤ÿ£ÿÿÿÿÿÿÿÿ~ÿ]ÿGÿ^ÿÿÿÿÿÿÿÿÿ¡ÿÿÿÿÿÿÿÿÿÿÿ¡ÿÿÿÿÿÿÿÿÿÿÿÿÿÿÿÿÿ¢ÿÿÿÿÿÿÿÿÿ¡ÿÿÿÿÿÿÿÿÿÿÿÿÿÿÿÿÿÿÿÿÿÿ ÿ¥ÿÿÿ©ÿÿÿÿÿÿÿÿÿÿÿÿÿÿÿÿÿÿÿÿÿÿÿÿ¥ÿÿ ÿ¦ÿÿÿÿÿÿ¡ÿÿÿÿÿÿÿÿÿÿÿÿÿÿÿÿ¢ÿÿÿÿ ÿÿÿÿÿÿÿÿÿ¦ÿÿÿÿÿÿÿÿÿÿÿÿ«ÿÿÿ¢ÿÿÿÿÿ¡ÿÿÿÿÿÿ¡ÿÿÿÿÿÿÿÿÿÿªÿ¦ÿÿÿ¢ÿÿÿÿÿ ÿÿÿÿÿÿÿÿÿÿÿÿÿÿÿÿÿÿÿÿÿÿÿ¯ÿÿ©ÿÿÿÿÿÿÿÿÿÿÿ ÿÿÿ¤ÿ ÿÿÿÿÿÿÿÿÿÿÿÿÿ¯ÿ¢ÿ}ÿÿÿÿÿÿÿÿÿÿÿÿÿÿÿÿÿÿÿÿÿÿ ÿ«ÿ¥ÿÿÿÿÿÿÿÿÿÿÿÿÿÿÿ ÿ¡ÿÿÿÿ¢ÿÿÿÿÿÿÿÿ£ÿÿÿÿÿ ÿÿÿÿÿªÿ¤ÿ¡ÿÿÿÿÿÿ ÿ©ÿÿÿÿÿÿÿ¬ÿ¢ÿÿ¡ÿÿÿÿÿÿÿÿÿÿÿ¢ÿÿ¤ÿÿÿÿÿÿÿÿÿ¡ÿÿÿÿÿÿÿÿÿÿÿ¡ÿ£ÿ ÿÿÿÿÿÿÿÿÿÿÿªÿÿÿÿÿÿÿ ÿ ÿÿÿÿÿÿÿÿÿÿÿ¢ÿÿÿÿÿÿ¬ÿÿÿÿÿÿÿÿ¡ÿÿÿÿÿÿÿÿÿzÿÿÿÿÿÿÿÿÿzÿÿÿ~ÿ~ÿrÿÿ}ÿÿÿ|ÿkÿdÿgÿkÿcÿoÿzÿ{ÿxÿ^ÿ_ÿsÿ`ÿvÿjÿuÿcÿ`ÿiÿaÿgÿiÿ`ÿSÿ^ÿeÿcÿ_ÿ]ÿgÿaÿ\ÿcÿsÿoÿXÿPÿnÿkÿ\ÿYÿOÿ\ÿYÿeÿxÿzÿoÿoÿnÿcÿkÿhÿeÿxÿsÿcÿdÿ{ÿmÿvÿzÿlÿhÿtÿkÿaÿ[ÿ`ÿeÿbÿ]ÿ]ÿhÿpÿnÿQÿWÿWÿ]ÿPÿNÿXÿYÿXÿPÿSÿaÿbÿFÿFÿSÿYÿ\ÿLÿFÿTÿWÿ`ÿ]ÿFÿSÿ\ÿXÿTÿXÿZÿWÿNÿdÿaÿdÿpÿpÿoÿqÿmÿkÿqÿvÿwÿÿvÿvÿÿÿÿÿÿ¢ÿÿÿ{ÿ{ÿÿÿÿÿÿÿÿÿÿÿÿÿÿÿÿÿkÿÿÿÿÿÿÿÿÿÿÿÿÿÿÿÿÿÿÿÿÿÿÿÿÿÿÿÿÿÿÿÿÿÿÿÿÿÿÿÿÿÿÿÿÿÿÿÿÿÿÿÿÿtÿÿÿÿÿÿÿÿÿÿÿÿÿÿÿÿÿÿÿÿÿÿÿÿÿÿÿ{ÿ~ÿÿÿÿÿÿ~ÿÿÿÿÿÿ}ÿ~ÿ}ÿÿÿÿÿtÿÿÿÿÿÿÿÿÿÿÿÿÿÿÿÿÿÿÿÿÿÿÿtÿ~ÿÿÿÿÿÿÿÿÿÿÿÿÿÿÿÿÿÿÿÿÿÿÿÿÿÿÿÿÿ ÿÿÿÿÿÿÿÿÿ|ÿÿÿÿÿÿÿÿÿÿÿÿÿÿÿÿÿ¡ÿÿÿÿÿÿÿÿVÿÇþ´þ7ÿÿÿÿÿÿÿÿÿ ÿÿÿÿÿÿ~ÿÿcÿÿÿÿÿÿÿÿzÿÿÿ}ÿ{ÿÿÿÿtÿoÿwÿvÿtÿÿÿuÿvÿzÿzÿuÿÿÿwÿÿÿ}ÿÿÿÿoÿxÿjÿsÿÿ{ÿÿ{ÿÿÿÿ}ÿ}ÿÿÿÿÿwÿÿ}ÿrÿÿÿÿoÿyÿÿxÿÿÿ|ÿÿÿ{ÿÿyÿÿÿtÿÿÿÿÿÿÿÿÿÿÿÿxÿtÿÿÿÿÿÿÿÿÿÿÿÿ}ÿÿÿÿÿÿÿtÿzÿvÿrÿ ÿÿÿÿvÿrÿÿÿ ÿ ÿÿÿÿÿÿÿÿÿÿÿÿÿ}ÿsÿÿÿÿÿÿ|ÿÿuÿÿÿ|ÿÿÿÿyÿÿÿzÿÿÿÿÿ{ÿÿÿyÿlÿÿÿÿÿÿÿÿÿsÿsÿ|ÿuÿ}ÿ~ÿoÿzÿÿyÿyÿ|ÿ~ÿuÿgÿqÿÿÿ|ÿwÿÿyÿÿwÿtÿÿÿÿÿqÿÿaÿ`ÿjÿÿrÿvÿÿpÿqÿoÿtÿ}ÿÿÿÿÿÿ|ÿÿÿÿÿvÿÿÿÿÿÿÿÿÿÿÿÿÿÿ~ÿÿÿÿÿvÿÿÿtÿrÿÿÿÿÿÿÿ}ÿÿÿÿÿuÿuÿÿÿÿÿÿÿÿÿÿyÿÿÿÿÿÿÿÿÿÿÿzÿoÿÿ¤ÿÿÿ{ÿÿÿÿÿÿÿÿÿÿÿÿxÿÿÿªÿÿÿÿ~ÿÿÿÿÿÿÿÿÿÿÿuÿ~ÿÿÿÿÿÿÿÿÿÿÿÿÿyÿÿÿÿÿÿÿÿÿjÿ~ÿ|ÿÿ}ÿÿÿÿÿÿzÿÿuÿÿvÿÿÿÿ§ÿÿ}ÿÿÿÿÿ}ÿÿÿÿ~ÿÿ¥ÿÿÿÿÿ{ÿzÿ}ÿÿÿÿÿÿÿrÿ|ÿzÿÿÿÿÿÿtÿ~ÿÿ ÿÿÿÿuÿÿÿtÿ}ÿ|ÿÿÿÿÿÿrÿÿ|ÿÿÿÿÿ|ÿxÿÿyÿÿÿÿÿÿÿÿÿÿtÿ|ÿÿÿÿÿÿÿÿrÿÿtÿ|ÿÿÿÿÿÿÿÿÿÿÿÿ|ÿÿ{ÿÿwÿsÿ}ÿÿÿ{ÿÿÿÿÿÿtÿpÿ|ÿÿÿÿÿÿÿÿÿÿÿvÿÿÿÿÿÿ~ÿ~ÿyÿÿÿÿuÿÿÿÿÿ{ÿÿ{ÿÿÿ¤ÿyÿ ÿÿxÿÿÿÿÿÿÿÿÿÿÿÿÿÿÿÿÿ{ÿ~ÿ~ÿÿÿÿÿÿÿÿÿÿ¡ÿÿÿÿÿÿÿÿÿÿÿÿÿÿÿÿ§ÿtÿÿpÿ¢ÿÿ ÿÿÿÿÿÿ ÿÿÿÿÿÿÿÿ}ÿyÿ~ÿÿÿ|ÿÿÿsÿqÿkÿ|ÿÿÿÿÿÿ¢ÿzÿyÿ{ÿuÿÿuÿtÿ£ÿ£ÿÿÿ¥ÿÿÿÿÿxÿ{ÿgÿÿsÿ¦ÿÿÿÿÿÿÿwÿÿÿÿÿÿÿÿÿÿÿÿtÿxÿÿÿÿÿÿÿÿÿ ÿÿÿÿÿÿÿÿÿ ÿ¨ÿÿ¨ÿÿÿÿÿ¢ÿÿÿÿÿÿÿÿÿÿÿxÿqÿvÿ}ÿwÿÿzÿyÿÿ~ÿzÿÿÿyÿÿÿwÿÿÿÿ}ÿÿÿ£ÿÿÿ}ÿÿÿtÿÿ{ÿ|ÿÿÿÿÿÿÿzÿÿ}ÿxÿÿÿÿÿÿÿÿÿÿÿÿÿÿÿ ÿÿÿ¦ÿÿ}ÿÿÿÿÿÿÿxÿÿÿÿ~ÿ¥ÿÿ¢ÿÿÿÿÿ~ÿÿzÿÿÿ}ÿÿÿÿÿÿ~ÿrÿkÿlÿiÿfÿtÿÿÿÿÿÿwÿÿxÿzÿÿ}ÿÿÿÿ{ÿvÿÿqÿcÿÿÿ~ÿ{ÿÿÿÿÿÿÿÿzÿÿwÿ|ÿ}ÿzÿ~ÿÿÿrÿmÿÿÿÿÿÿÿÿÿÿÿÿÿÿÿÿÿÿÿ¥ÿÿÿÿ~ÿÿÿÿÿÿÿÿÿÿÿÿÿÿÿÿÿÿÿ{ÿvÿ~ÿÿÿ|ÿqÿ|ÿkÿÿÿÿÿ{ÿÿÿÿÿÿxÿÿÿÿ|ÿyÿ{ÿsÿvÿmÿnÿ{ÿÿÿÿÿ}ÿwÿzÿ|ÿgÿfÿÿsÿ¦ÿÿÿÿÿÿ¬ÿxÿwÿÿÿÿÿÿÿÿÿÿÿÿÿÿÿÿÿÿÿÿÿÿÿÿ}ÿÿÿÿÿÿÿÿÿÿzÿÿÿÿ ÿÿÿ¡ÿ|ÿ}ÿÿÿÿ§ÿÿÿÿÿÿÿÿÿ|ÿÿ{ÿÿwÿÿÿÿÿÿÿÿÿÿÿÿÿÿÿÿÿÿÿÿÿÿÿÿÿ~ÿÿÿ©ÿÿÿÿÿÿÿ¡ÿÿÿÿÿÿuÿÿÿÿÿÿ©ÿ¯ÿÿ~ÿÿÿÿÿÿÿÿÿÿÿÿÿÿÿÿÿ¥ÿÿÿÿÿÿÿÿÿÿÿÿÿÿÿÿÿÿ¤ÿÿÿÿÿyÿÿ£ÿ²ÿÿ|ÿ´ÿ¢ÿÿÿÿ¢ÿÿÿÿÿÿÿÿÿÿ¡ÿÿ~ÿÿ¥ÿÿÿÿÿÿÿÿÿÿÿÿÿÿÿÿÿÿÿ}ÿÿÿÿÿÿÿÿÿÿÿÿÿ|ÿÿ{ÿÿÿÿÿÿÿÿÿÿzÿ}ÿxÿhÿZÿhÿsÿkÿbÿwÿwÿwÿlÿcÿtÿtÿmÿeÿnÿkÿeÿ_ÿ]ÿ[ÿdÿqÿlÿkÿmÿkÿqÿyÿmÿ]ÿgÿMÿkÿmÿrÿÿhÿnÿwÿpÿxÿvÿmÿgÿjÿlÿfÿnÿqÿÿvÿÿ}ÿzÿvÿÿyÿÿ{ÿjÿvÿjÿiÿqÿ}ÿÿyÿkÿlÿhÿpÿ`ÿ]ÿÿoÿhÿjÿnÿbÿvÿÿlÿlÿlÿiÿfÿuÿÿÿÿ}ÿ|ÿzÿÿlÿ^ÿiÿ{ÿÿqÿ|ÿÿÿÿ}ÿÿÿÿÿÿ{ÿ}ÿuÿ{ÿÿwÿÿÿÿÿÿÿÿÿÿ}ÿÿ¤ÿ¢ÿÿÿ ÿÿ|ÿÿÿÿÿÿÿÿÿÿÿÿÿÿÿÿÿÿÿÿÿÿÿÿÿÿÿ}ÿÿÿÿÿ¦ÿ°ÿªÿÿÿÿÿÿÿÿÿÿÿÿÿ§ÿÿÿÿÿÿÿÿÿÿÿÿÿÿÿÿªÿÿ ÿÿ}ÿÿÿÿÿÿ£ÿ¥ÿÿ¥ÿÿÿÿ ÿÿÿÿÿÿÿÿÿÿÿÿÿÿªÿ¨ÿÿÿ¨ÿÿÿÿÿÿÿÿÿÿÿÿÿ ÿÿÿÿÿ ÿÿÿ¡ÿÿÿÿÿÿÿÿÿ¤ÿÿÿÿÿ£ÿÿÿÿÿÿÿÿÿÿÿÿÿÿÿÿÿÿÿÿÿÿÿÿÿÿÿÿ¥ÿÿ¢ÿÿÿÿÿÿ£ÿ¥ÿÿÿÿ¤ÿÿÿÿÿÿ¡ÿÿÿÿÿÿÿÿÿÿÿÿÿÿÿÿÿÿÿÿÿÿÿÿÿÿÿÿÿ¡ÿ¡ÿÿÿÿÿÿÿÿÿÿÿÿÿÿ¥ÿ§ÿÿÿÿÿÿÿÿ¢ÿÿ¢ÿÿÿÿÿÿ¡ÿÿÿÿÿÿÿÿÿÿÿÿ ÿÿÿÿÿÿÿÿÿÿÿÿÿÿÿÿÿÿÿÿÿÿÿÿ¢ÿÿÿÿÿÿ ÿÿÿÿÿÿÿÿÿÿÿÿÿÿÿ ÿ¥ÿªÿÿÿÿÿÿÿÿÿÿÿÿÿÿÿ¥ÿÿÿÿÿÿÿÿÿ¡ÿÿÿÿÿÿÿ¤ÿÿ ÿÿÿÿÿÿÿÿÿÿÿÿÿÿ ÿÿÿrÿsÿÿÿÿÿÿÿÿÿÿÿ§ÿÿÿÿÿÿÿÿÿÿÿÿÿÿÿÿÿÿÿÿÿÿÿÿÿÿ¡ÿ¨ÿÿÿÿÿÿÿÿ~ÿÿ¦ÿÿÿÿÿÿÿÿ¥ÿÿ ÿÿÿÿÿÿÿÿÿÿÿÿÿÿÿÿÿÿÿÿÿÿÿ¥ÿ¨ÿÿÿÿÿÿÿÿ¥ÿ¦ÿÿÿÿ¡ÿ ÿÿÿÿÿÿÿÿ¤ÿÿÿÿÿÿÿÿÿÿ¦ÿ¥ÿÿÿÿÿ¡ÿ¢ÿÿÿÿ©ÿÿÿÿ ÿÿÿÿ£ÿÿÿÿÿÿÿªÿªÿÿÿÿÿÿÿÿÿÿÿÿÿ¯ÿÿÿÿ¦ÿ©ÿÿÿÿÿÿÿÿÿÿ ÿÿÿÿÿÿÿÿÿÿ©ÿ¦ÿ¦ÿ£ÿÿÿÿÿÿÿÿÿÿÿÿ¢ÿÿÿÿÿÿÿÿÿÿÿÿ¡ÿ¡ÿÿÿÿ ÿ ÿÿÿÿ ÿÿÿÿ¤ÿ§ÿÿÿÿÿÿzÿrÿkÿ]ÿIÿ[ÿSÿiÿlÿwÿrÿhÿjÿbÿcÿ`ÿ_ÿeÿ`ÿaÿeÿgÿiÿTÿ\ÿdÿ_ÿdÿ_ÿLÿHÿ^ÿWÿ>ÿNÿ\ÿTÿDÿFÿQÿRÿ>ÿ&ÿýþþwý`ü²ü(þ;ÿRÿZÿTÿYÿ6ÿ;ÿPÿYÿVÿTÿWÿKÿbÿDÿWÿ^ÿCÿ.ÿ;ÿ^ÿzÿÿÿ¥ÿÿÿÿÿÿÿÿÿÿ£ÿÿÿÿÿÿÿÿÿÿÿÿÿÿÿÿnÿUÿ6ÿ#ÿ-ÿÿÿÿÿÿ&ÿ6ÿTÿ}ÿ|ÿÿÿÿ¥ÿÿÿ£ÿÿ¥ÿÿÿÿÿÿÿÿÿÿÿÿÿÿÿÿiÿ\ÿ4ÿèþ^þ´ýdþ^ÿÿÿÿÿÿÿ ÿ¦ÿÿÿ¥ÿ©ÿÿÿÿÿ ÿÿÿÿÿÿÿÿÿÿÿÿÿÿÿÿÿÿ ÿÿÿÿÿÿÿÿÿÿÿÿÿÿÿÿÿÿÿÿÿÿÿÿÿÿÿÿÿ¥ÿÿÿ¢ÿÿ|ÿÿÿ ÿ¤ÿÿÿÿÿÿÿÿÿÿÿ¥ÿ ÿÿÿÿÿÿÿÿÿ£ÿÿÿ{ÿnÿzÿÿÿÿÿÿÿÿrÿ^ÿZÿwÿÿÿ¡ÿ¨ÿÿÿÿÿÿÿÿÿÿ£ÿÿÿÿÿÿÿÿ¤ÿÿÿÿÿÿÿÿÿÿÿÿÿÿÿ¢ÿ©ÿÿÿÿÿÿÿÿÿÿÿÿÿÿÿÿÿÿÿÿÿÿÿÿÿÿÿÿÿÿÿÿÿÿÿÿÿÿÿÿÿÿ¥ÿ¡ÿÿÿÿÿÿÿÿÿÿÿÿÿÿÿÿÿÿÿÿÿÿÿÿÿÿÿÿÿÿÿÿÿÿÿÿÿ£ÿ§ÿ¤ÿ ÿ¤ÿÿ ÿÿÿÿÿÿÿÿÿÿÿÿÿÿÿÿÿÿÿÿÿ ÿÿÿÿÿÿÿ£ÿÿÿÿÿÿÿÿÿÿÿÿÿÿ¡ÿÿÿÿÿÿÿÿÿÿ£ÿÿÿ¦ÿ¡ÿÿ¢ÿÿ ÿ§ÿÿÿÿÿÿÿ¡ÿ©ÿ ÿÿÿÿ¡ÿÿÿ ÿÿÿÿÿÿÿÿÿÿÿ¤ÿ ÿÿÿ£ÿÿ¢ÿÿÿÿÿÿ¡ÿ­ÿ¢ÿÿÿÿÿÿÿÿÿÿÿÿÿÿÿÿÿÿÿ ÿÿÿÿ¨ÿÿÿÿÿÿÿ§ÿ£ÿÿÿÿÿÿÿÿÿÿÿÿÿÿÿÿÿÿÿÿÿÿÿÿÿÿÿÿÿ~ÿÿÿÿÿ}ÿÿ}ÿÿÿÿÿÿÿÿÿÿÿzÿÿuÿÿxÿvÿÿlÿuÿsÿtÿyÿuÿxÿ}ÿmÿSÿ_ÿyÿrÿxÿbÿhÿaÿhÿyÿjÿeÿdÿhÿ[ÿVÿ`ÿjÿgÿcÿhÿ`ÿeÿPÿqÿdÿnÿSÿXÿRÿeÿnÿeÿoÿpÿuÿtÿfÿdÿpÿnÿfÿoÿfÿkÿvÿÿTÿZÿvÿzÿ{ÿrÿfÿfÿjÿ\ÿ`ÿ\ÿ`ÿoÿjÿdÿ_ÿWÿ[ÿbÿZÿ\ÿdÿ[ÿGÿdÿ[ÿMÿOÿUÿ[ÿfÿeÿQÿHÿUÿaÿ\ÿNÿKÿLÿPÿYÿdÿSÿIÿbÿZÿiÿpÿ`ÿnÿeÿdÿ_ÿiÿhÿfÿgÿiÿmÿlÿkÿoÿÿpÿwÿÿÿÿÿÿÿÿÿÿÿÿÿÿÿÿÿÿÿÿÿÿÿÿÿÿÿ|ÿyÿÿÿÿ~ÿÿÿÿÿÿÿÿÿÿÿÿÿÿÿÿÿÿÿÿÿÿÿÿÿÿÿÿÿÿÿÿÿÿÿÿÿÿÿÿÿÿÿÿÿÿÿzÿÿÿÿÿÿzÿÿÿÿÿÿÿÿÿÿÿÿÿÿÿyÿÿÿÿÿÿÿÿ~ÿÿÿÿ£ÿÿÿgÿÿÿÿÿÿÿÿÿÿÿÿÿÿÿÿÿÿÿÿÿÿÿÿÿÿÿÿÿÿÿÿ~ÿÿÿÿuÿ{ÿÿÿÿÿÿÿÿÿÿÿÿÿÿÿÿÿ£ÿÿÿÿÿÿÿsÿÿÿÿÿÿÿÿÿÿvÿ{ÿÿÿÿ~ÿÿÿÿÿÿÿÿÿÿÿÿÿÿÿÿÿÿÿÿÿÿÿÿ|ÿåþcþÆþ^ÿÿÿÿÿÿÿÿÿÿÿÿÿzÿuÿtÿnÿÿÿÿÿÿÿÿÿÿÿÿÿÿÿÿÿ~ÿuÿ}ÿÿ{ÿyÿÿÿÿÿyÿÿÿnÿÿÿÿÿÿrÿÿÿtÿtÿÿÿ}ÿxÿÿÿÿÿÿÿÿÿ}ÿ{ÿÿÿvÿ{ÿÿÿ{ÿsÿÿÿ|ÿzÿÿ}ÿÿÿpÿ|ÿfÿ{ÿsÿÿÿÿyÿÿÿÿÿÿÿÿÿ}ÿÿÿ}ÿ~ÿÿÿ§ÿÿÿÿÿÿÿÿ~ÿÿÿÿÿÿÿÿ ÿÿÿÿ|ÿÿÿÿÿÿÿÿvÿÿÿÿÿÿÿÿÿÿÿÿÿÿÿÿÿ}ÿÿÿÿÿÿÿÿvÿÿÿÿÿ~ÿÿÿtÿyÿÿÿ}ÿÿÿyÿÿ}ÿfÿwÿÿÿtÿnÿwÿrÿuÿ{ÿ~ÿ|ÿxÿwÿwÿyÿzÿvÿyÿ~ÿtÿoÿjÿqÿiÿÿÿzÿvÿ~ÿÿ~ÿÿ|ÿ{ÿÿkÿXÿxÿzÿ{ÿÿ}ÿtÿqÿ{ÿÿÿÿÿÿÿÿÿÿÿÿwÿÿÿÿÿÿÿÿÿÿÿÿÿÿÿ~ÿÿÿÿÿwÿÿÿÿÿÿÿÿÿÿuÿÿÿÿÿÿÿÿÿÿÿÿÿÿÿÿÿÿÿÿÿÿÿ}ÿyÿÿÿÿÿÿÿÿÿÿ¦ÿÿÿÿÿÿ¯ÿ±ÿÿ¯ÿÿÿÿÿ¢ÿ¢ÿÿÿÿÿ}ÿÿÿ{ÿÿÿÿÿÿÿÿvÿÿÿÿÿÿÿÿÿÿ~ÿyÿÿÿÿÿÿxÿÿÿÿ~ÿwÿÿÿvÿÿwÿÿÿ¢ÿlÿÿÿÿxÿ ÿÿzÿÿÿÿÿÿÿÿÿÿ¢ÿÿÿÿÿÿÿ}ÿÿÿÿ}ÿÿÿÿÿÿkÿnÿÿ{ÿÿÿÿÿÿ{ÿÿÿ ÿÿÿÿÿÿuÿÿÿÿÿÿÿÿ}ÿÿÿÿÿÿÿÿ}ÿyÿÿÿÿÿ|ÿzÿÿÿÿÿÿÿÿÿÿÿÿÿ{ÿÿÿÿ{ÿtÿÿÿÿÿÿ ÿxÿyÿzÿÿÿÿÿÿÿÿqÿÿ¤ÿÿÿÿ~ÿ}ÿ|ÿvÿqÿyÿÿÿvÿzÿÿÿÿÿÿÿÿ}ÿÿÿÿÿÿÿÿÿÿÿpÿwÿÿÿÿÿ}ÿyÿ}ÿÿÿ¨ÿ}ÿÿÿÿÿ ÿxÿÿ}ÿÿ~ÿÿ|ÿÿxÿÿÿÿÿÿÿ}ÿzÿÿÿÿÿÿÿÿÿÿÿÿÿÿÿÿÿÿ}ÿÿÿÿuÿÿÿÿÿ{ÿ ÿÿÿÿÿÿÿÿÿÿÿÿÿÿÿÿÿÿÿÿÿÿÿÿÿÿÿÿÿÿÿkÿ}ÿÿÿmÿkÿÿÿuÿpÿtÿÿÿÿ~ÿwÿÿÿÿÿÿ}ÿ{ÿÿvÿ|ÿÿÿ|ÿÿÿÿÿÿsÿ}ÿÿÿÿÿÿÿÿÿÿ~ÿÿ¯ÿÿÿÿÿÿÿÿÿÿÿÿÿÿÿÿÿÿÿÿ¯ÿÿ}ÿÿÿ ÿÿÿÿÿ{ÿÿÿÿÿÿÿlÿwÿÿxÿÿÿ|ÿ|ÿyÿ{ÿÿÿ}ÿÿÿuÿÿÿyÿxÿzÿÿÿÿÿÿÿÿÿÿsÿÿÿvÿÿÿÿÿÿÿÿÿÿÿ ÿÿÿÿÿÿÿÿtÿÿÿÿ{ÿÿªÿÿÿ ÿÿ¢ÿÿÿÿvÿÿÿÿÿhÿrÿÿÿÿÿ¨ÿÿ¨ÿÿÿÿÿÿÿÿÿÿÿÿÿsÿiÿeÿcÿhÿtÿÿÿÿÿÿÿÿÿÿyÿÿÿÿÿ|ÿÿuÿsÿÿÿsÿ{ÿ{ÿÿ{ÿyÿ{ÿÿÿÿÿ|ÿ~ÿuÿzÿzÿyÿ}ÿkÿnÿ}ÿÿÿeÿwÿÿÿÿÿÿÿ|ÿ{ÿjÿyÿmÿ©ÿÿ´ÿÿÿÿÿÿÿÿÿÿÿÿyÿÿÿÿÿÿÿÿ~ÿÿ|ÿzÿ~ÿÿÿxÿnÿsÿyÿqÿÿÿÿ~ÿÿ|ÿuÿÿÿsÿ~ÿÿÿÿ|ÿjÿ{ÿyÿwÿ|ÿÿÿÿ~ÿÿ~ÿzÿÿÿÿ}ÿÿÿÿÿÿÿÿÿÿyÿ{ÿÿÿÿÿÿÿÿyÿÿÿÿÿÿÿÿÿÿÿÿÿÿÿÿÿÿÿÿÿÿÿÿÿÿÿsÿÿÿzÿÿÿÿÿÿÿyÿÿÿÿÿÿÿÿÿÿ~ÿÿ£ÿÿvÿÿÿÿÿ~ÿ¤ÿzÿÿÿÿ£ÿ£ÿÿÿÿÿÿÿÿÿÿÿÿÿÿÿyÿÿ§ÿÿÿÿÿÿÿ©ÿÿ¢ÿÿÿ~ÿÿÿÿÿzÿÿ¤ÿÿÿvÿ|ÿÿÿÿÿÿÿÿÿ¡ÿÿÿÿÿÿÿÿ£ÿÿÿÿÿÿÿÿÿÿÿÿÿÿÿÿÿÿÿÿ|ÿÿÿÿzÿÿÿÿÿ©ÿÿÿÿÿÿÿÿÿÿÿÿÿÿÿÿ~ÿ}ÿÿÿÿÿÿÿÿÿÿxÿÿÿÿÿÿÿÿÿÿÿÿÿÿÿÿÿÿÿzÿÿÿÿÿ{ÿ|ÿÿÿÿÿwÿyÿtÿÿÿÿwÿvÿ}ÿkÿhÿÿ~ÿsÿlÿkÿ{ÿkÿWÿkÿsÿwÿpÿwÿÿÿpÿsÿiÿVÿ]ÿgÿbÿeÿtÿ|ÿdÿxÿxÿbÿgÿXÿdÿlÿuÿrÿjÿqÿkÿiÿsÿsÿoÿiÿgÿnÿzÿ|ÿrÿuÿ{ÿxÿÿlÿ~ÿÿxÿpÿsÿlÿqÿ_ÿpÿyÿuÿyÿrÿlÿtÿ}ÿÿoÿfÿÿsÿ[ÿcÿcÿjÿwÿ{ÿiÿbÿgÿ[ÿZÿjÿÿ|ÿoÿtÿyÿÿ{ÿÿyÿÿdÿÿxÿlÿÿpÿhÿvÿwÿÿÿÿÿÿÿÿÿÿxÿÿÿÿÿ|ÿÿÿÿÿÿÿÿÿÿÿÿ£ÿ¡ÿÿÿÿ´ÿÿÿÿÿÿÿ~ÿÿÿÿÿ ÿÿÿÿÿÿÿÿ©ÿÿÿÿÿÿÿÿÿ£ÿÿÿÿÿ¡ÿÿÿÿÿÿÿÿÿÿÿÿÿÿÿÿÿÿÿÿÿÿÿÿÿ£ÿÿÿÿÿÿ¢ÿÿÿÿÿÿÿÿÿ¨ÿÿÿÿÿÿÿÿÿÿÿÿÿÿÿÿÿÿÿÿÿÿÿÿÿÿÿÿÿÿ¦ÿ ÿÿÿÿÿÿÿÿÿÿ¥ÿ¡ÿÿÿÿÿÿÿÿÿÿÿÿÿÿÿÿÿÿÿÿÿÿÿÿÿÿÿÿ~ÿÿÿÿÿÿÿ¢ÿÿÿÿÿÿÿÿÿ­ÿÿ|ÿÿÿÿÿÿÿÿÿ¢ÿÿÿÿ£ÿ¢ÿÿÿÿÿ©ÿÿÿÿÿÿÿ£ÿÿÿÿÿÿÿÿÿÿÿÿÿÿÿÿÿÿÿÿÿÿÿÿÿÿÿ¨ÿªÿ©ÿÿÿ¢ÿÿÿÿÿÿÿÿÿ§ÿÿÿÿÿÿÿÿÿÿÿÿ¡ÿÿÿ¢ÿ¢ÿÿÿ|ÿÿÿÿÿÿÿÿÿÿÿÿÿ¢ÿÿÿÿÿÿÿÿÿÿÿÿÿÿÿÿÿÿ¢ÿÿÿÿÿÿÿÿÿÿÿÿÿÿÿÿ£ÿ£ÿÿÿÿÿÿÿ ÿÿÿÿÿÿÿÿ¤ÿ ÿÿÿ¡ÿÿÿÿÿ¡ÿªÿÿÿÿ­ÿÿÿÿ¢ÿÿÿÿÿÿÿÿÿÿÿÿÿÿÿÿÿÿÿÿÿ~ÿÿÿÿÿÿÿÿÿÿÿÿÿÿÿÿÿÿÿÿÿÿÿÿÿÿÿÿÿÿÿÿÿÿÿ ÿÿÿÿÿÿÿÿÿÿÿÿÿÿÿÿÿ¡ÿ«ÿÿ¤ÿÿ£ÿÿÿÿÿÿÿÿÿÿÿÿÿÿÿÿÿÿÿ ÿÿ ÿ°ÿÿÿÿÿÿÿÿ§ÿÿÿÿÿÿÿÿÿÿÿÿ ÿÿÿÿÿÿÿÿÿÿÿÿÿÿÿÿÿÿÿÿ¤ÿÿÿÿÿÿÿ¥ÿ«ÿÿÿÿÿÿÿÿÿÿÿÿ¥ÿÿÿÿÿÿÿÿÿÿ£ÿÿ°ÿÿÿÿ¢ÿ ÿÿÿÿ¢ÿÿ±ÿÿÿÿ¡ÿ¢ÿ ÿ ÿÿÿ¡ÿÿÿÿÿÿÿÿÿÿÿÿÿÿÿÿÿÿ«ÿÿÿÿ ÿÿÿÿÿÿÿÿ£ÿ¥ÿÿÿÿÿ¡ÿ ÿÿÿÿÿÿÿÿÿ§ÿÿÿÿÿÿÿÿzÿtÿ^ÿ?ÿ<ÿXÿNÿVÿiÿhÿWÿBÿNÿLÿbÿ[ÿOÿOÿ^ÿfÿPÿPÿBÿ9ÿIÿ=ÿ%ÿÿ$ÿ6ÿ0ÿ!ÿCÿ[ÿQÿKÿ=ÿ5ÿAÿ'ÿ þkþêýýîüÞýóþIÿKÿ_ÿbÿbÿDÿDÿ?ÿ8ÿ?ÿPÿWÿLÿYÿUÿSÿWÿLÿMÿ[ÿ`ÿpÿÿÿÿ£ÿÿÿÿÿÿÿÿÿÿÿÿÿÿÿÿÿÿÿÿÿÿ£ÿ¡ÿÿÿ_ÿHÿÿÿÿÿ
ÿÿÿ-ÿ9ÿ]ÿyÿxÿÿÿªÿ£ÿÿÿÿÿÿÿÿÿ¢ÿÿÿÿÿÿÿÿÿÿÿuÿÿàþÐþþ
þ:ýgüxýÿ{ÿÿÿÿÿÿ§ÿ ÿÿ©ÿ®ÿÿ¤ÿ¢ÿÿÿÿÿÿ¶ÿ§ÿÿ¢ÿÿÿÿ¢ÿ§ÿÿÿÿÿÿÿÿÿÿÿÿÿÿÿÿÿÿÿÿÿÿÿÿÿÿÿÿÿÿÿÿÿÿÿÿÿÿÿÿÿÿÿÿÿÿÿÿÿÿÿÿÿÿ¢ÿÿÿÿÿÿÿÿÿ¥ÿÿÿÿÿMÿÿÿJÿÿÿÿÿÿÿIÿÿÿ&ÿgÿÿÿÿÿ¡ÿÿ®ÿÿÿÿÿÿÿÿÿÿÿÿÿÿÿÿÿÿÿÿÿÿÿ ÿ¢ÿ¥ÿÿÿÿÿÿÿÿÿÿÿ©ÿÿÿ¦ÿÿÿÿÿÿÿÿÿÿÿÿÿÿ§ÿÿÿÿÿÿÿÿÿÿÿÿÿÿÿÿÿÿÿÿ¤ÿ ÿÿÿÿÿÿÿÿÿÿÿÿÿÿÿÿÿÿÿÿÿÿÿÿÿÿÿÿÿÿÿÿÿÿ¦ÿÿ§ÿÿÿÿÿÿÿÿÿÿÿÿÿÿÿÿÿÿÿÿÿÿÿÿÿÿÿÿÿÿÿÿÿÿÿÿÿÿÿÿÿÿÿÿÿÿÿÿÿ¬ÿÿ£ÿÿÿÿÿÿÿÿÿÿÿÿÿÿÿÿÿÿÿÿÿÿÿÿ¢ÿ¨ÿ¢ÿÿÿÿÿÿÿÿÿÿÿÿÿÿÿÿÿÿÿÿÿÿ¯ÿÿÿÿÿÿÿÿ ÿ ÿÿÿ¡ÿÿÿ¡ÿÿÿÿÿÿÿÿÿÿÿÿÿÿÿÿÿ¤ÿÿÿÿÿÿÿÿ¡ÿÿÿÿÿÿÿ¡ÿÿ¨ÿzÿÿÿÿÿ¨ÿÿÿÿÿÿÿÿÿÿÿÿÿÿÿÿÿ¦ÿÿÿÿÿÿÿÿÿÿÿÿÿÿÿzÿpÿÿqÿÿÿÿwÿzÿuÿ{ÿvÿcÿhÿtÿhÿdÿuÿtÿqÿ{ÿgÿfÿUÿeÿqÿoÿcÿ[ÿdÿhÿeÿ^ÿ_ÿhÿbÿ[ÿmÿaÿ]ÿiÿWÿRÿ]ÿXÿJÿ]ÿhÿfÿtÿuÿnÿkÿeÿhÿoÿdÿ]ÿmÿhÿxÿsÿÿiÿjÿqÿnÿsÿwÿkÿoÿ^ÿ^ÿ_ÿ]ÿVÿYÿpÿzÿnÿEÿUÿeÿNÿWÿpÿUÿXÿbÿZÿRÿ\ÿUÿWÿiÿgÿRÿFÿNÿWÿ`ÿlÿ`ÿPÿKÿ_ÿqÿzÿXÿFÿAÿbÿgÿeÿoÿjÿ]ÿWÿ^ÿpÿxÿkÿfÿoÿoÿoÿrÿyÿmÿ|ÿÿÿuÿÿ¡ÿÿÿÿÿÿÿÿÿÿÿÿÿÿÿÿÿÿÿqÿÿÿÿÿÿÿÿÿÿÿÿ¬ÿÿÿÿÿÿ|ÿÿÿÿÿÿ¡ÿÿÿÿÿÿÿÿÿÿÿÿÿÿÿÿÿÿÿÿÿÿÿÿÿÿÿÿÿÿÿÿÿ ÿuÿÿÿ¤ÿÿÿÿÿÿÿÿÿÿ ÿ¡ÿÿÿÿÿÿÿÿÿÿÿÿÿÿÿ|ÿ¢ÿÿÿÿÿtÿÿÿÿxÿqÿ}ÿÿÿÿÿzÿÿpÿÿÿÿ¤ÿÿÿÿwÿÿyÿÿÿÿÿÿÿ{ÿÿÿÿÿÿÿÿÿÿÿÿÿÿÿÿÿÿyÿÿÿÿÿÿÿÿÿÿÿÿÿÿÿÿÿÿÿÿÿÿÿÿÿÿÿÿÿÿÿÿÿÿÿ¤ÿÿÿÿÿÿÿÿÿÿÿÿÿÿÿÿ]ÿÚþþÿuÿÿÿÿÿÿÿÿ|ÿÿÿÿjÿÿ{ÿiÿÿÿÿ|ÿÿÿÿÿÿÿÿ}ÿÿsÿÿÿÿÿÿÿoÿkÿÿÿÿ~ÿÿpÿ{ÿtÿÿ}ÿÿzÿÿÿÿÿÿqÿhÿÿÿÿ|ÿxÿ~ÿzÿÿÿxÿtÿ{ÿ{ÿyÿ{ÿrÿzÿÿ}ÿÿÿÿqÿgÿwÿÿÿrÿÿkÿhÿÿÿhÿsÿmÿ}ÿÿÿÿÿwÿwÿpÿÿÿrÿtÿ|ÿÿyÿ|ÿÿÿyÿyÿÿÿÿ~ÿÿ}ÿÿ|ÿÿÿÿÿÿÿÿÿÿ}ÿ ÿ}ÿtÿ{ÿÿÿ~ÿzÿÿÿÿ}ÿÿÿÿÿÿÿÿÿÿÿÿzÿÿ¡ÿ¨ÿÿÿyÿuÿÿÿÿÿ¡ÿÿÿÿÿÿÿÿÿrÿlÿvÿÿÿxÿÿÿuÿyÿÿÿÿÿ~ÿÿÿÿÿÿÿ{ÿ~ÿÿÿÿxÿnÿmÿtÿwÿÿÿ~ÿÿÿwÿsÿÿÿÿtÿXÿDÿpÿ}ÿÿÿÿÿsÿ}ÿÿwÿÿÿÿÿÿÿÿÿÿÿÿÿÿÿÿÿÿ~ÿÿÿrÿ~ÿÿÿÿÿÿÿ~ÿ~ÿÿÿ ÿÿyÿÿÿÿÿÿÿÿÿ}ÿÿ¡ÿÿÿÿ~ÿvÿÿ¡ÿÿÿÿÿÿtÿwÿÿÿÿÿxÿuÿÿ ÿÿÿÿ¤ÿ}ÿÿÿ{ÿÿ{ÿ¢ÿÿÿ¡ÿÿqÿwÿ¦ÿÿÿÿÿ¡ÿÿÿÿÿÿtÿÿÿÿÿÿÿÿÿÿÿÿ{ÿvÿÿÿÿÿÿÿÿzÿÿÿÿxÿÿÿqÿÿÿÿwÿÿÿkÿÿÿ§ÿoÿÿÿ~ÿÿÿÿÿÿÿÿÿÿÿÿÿÿÿÿ¢ÿÿÿÿÿÿÿÿ}ÿÿÿÿÿÿÿoÿÿÿÿÿÿÿÿÿÿÿÿÿÿÿÿÿÿÿÿÿÿÿÿÿÿÿÿÿÿÿÿÿÿ|ÿÿÿÿÿÿÿÿzÿÿÿÿÿÿÿÿÿÿÿÿÿÿÿÿÿÿÿÿÿÿÿ ÿzÿvÿÿÿÿÿÿÿÿÿzÿÿÿÿÿzÿÿÿvÿÿÿÿÿÿ{ÿtÿ|ÿÿÿ|ÿÿÿÿÿÿ|ÿÿÿÿÿÿÿÿÿ|ÿ}ÿÿÿÿÿÿyÿÿvÿÿÿÿ¤ÿuÿzÿ~ÿÿrÿÿÿÿÿÿÿÿÿwÿÿÿxÿÿÿÿÿÿÿÿÿÿÿÿÿÿÿÿÿÿÿÿÿÿÿÿ¤ÿÿsÿÿÿÿoÿÿÿ¥ÿÿÿÿÿÿÿyÿ§ÿÿÿÿÿÿÿÿ ÿÿwÿÿÿÿÿÿÿÿÿÿÿÿÿÿÿÿÿÿiÿvÿmÿÿÿÿÿ¬ÿÿnÿÿÿÿÿ}ÿÿÿÿÿ©ÿÿÿÿ¤ÿÿÿ|ÿÿÿÿÿÿÿÿÿÿÿ~ÿÿÿÿÿÿÿÿyÿÿÿÿÿÿÿÿÿÿÿÿÿÿÿ|ÿÿÿÿÿÿ¥ÿÿ¢ÿsÿÿÿÿÿÿ¡ÿÿÿyÿ|ÿÿ|ÿwÿuÿzÿvÿwÿ|ÿÿÿÿÿÿÿÿÿ}ÿÿÿÿÿÿÿÿÿÿ¤ÿÿ}ÿuÿÿÿÿÿÿ¡ÿÿtÿÿÿÿ¡ÿ ÿÿÿÿÿÿÿÿÿÿÿÿxÿÿÿÿÿÿÿ{ÿÿÿÿÿsÿvÿÿÿ¡ÿÿvÿ¡ÿ}ÿ¬ÿÿxÿÿÿwÿqÿwÿ|ÿÿÿÿÿÿoÿxÿpÿwÿzÿyÿÿÿÿÿ~ÿ}ÿÿÿÿÿzÿlÿ|ÿÿÿwÿzÿxÿ}ÿÿÿsÿ}ÿÿtÿÿzÿoÿ{ÿuÿÿÿvÿjÿtÿzÿÿÿuÿÿÿxÿhÿtÿÿÿÿÿxÿÿÿÿjÿyÿÿÿkÿmÿ¥ÿÿÿÿÿ ÿwÿxÿhÿwÿÿÿÿ ÿÿpÿÿÿxÿ~ÿ}ÿÿÿÿÿÿÿÿyÿÿzÿÿ|ÿÿuÿÿmÿÿÿgÿkÿ{ÿÿbÿ}ÿÿÿÿyÿyÿ{ÿnÿzÿmÿzÿÿÿÿtÿÿÿÿÿÿÿÿÿÿ}ÿ~ÿÿÿÿÿÿ}ÿÿÿÿÿÿzÿÿyÿÿÿÿÿÿÿÿÿÿÿÿÿÿÿÿÿÿÿÿÿÿÿ{ÿÿÿÿsÿ¦ÿÿÿÿÿÿÿÿÿÿÿÿÿ¤ÿÿÿÿÿÿÿÿÿÿÿÿÿ¢ÿ}ÿ~ÿÿÿÿÿÿÿ«ÿÿÿÿÿÿÿÿÿÿÿÿÿÿÿÿÿÿÿÿÿÿÿÿÿÿÿÿÿÿÿÿÿÿsÿuÿÿÿÿÿÿÿÿÿÿÿÿÿÿÿÿÿÿÿÿÿ«ÿ¡ÿyÿ{ÿÿÿÿÿÿÿÿÿÿÿÿÿÿÿÿ~ÿÿÿÿÿÿÿ¨ÿÿÿÿ£ÿ¦ÿÿ¦ÿÿÿÿÿÿÿÿÿÿÿÿÿÿÿÿÿÿÿ¦ÿÿ~ÿyÿÿÿÿÿÿ ÿÿÿ|ÿÿÿÿÿÿÿÿ¥ÿ ÿÿÿÿÿÿÿÿxÿÿÿÿÿÿÿuÿÿÿtÿÿÿxÿ~ÿyÿvÿzÿ{ÿ~ÿ{ÿwÿlÿbÿcÿ_ÿhÿÿdÿfÿrÿzÿpÿsÿkÿMÿQÿcÿÿÿaÿsÿkÿ^ÿpÿmÿuÿQÿ`ÿvÿwÿqÿlÿbÿoÿxÿyÿkÿeÿiÿjÿzÿÿÿpÿsÿ|ÿÿzÿlÿÿgÿzÿ{ÿzÿpÿÿÿÿ|ÿzÿxÿ}ÿÿzÿpÿoÿsÿnÿpÿsÿeÿsÿÿoÿ}ÿxÿnÿpÿfÿ]ÿ`ÿqÿuÿlÿsÿ}ÿÿÿtÿÿlÿhÿÿÿlÿÿÿÿpÿgÿÿÿÿÿÿÿÿÿÿÿÿ|ÿÿÿÿÿÿÿÿÿ¦ÿ§ÿÿÿ ÿÿÿÿÿÿÿÿ¢ÿÿ¦ÿÿÿÿ£ÿÿÿÿÿÿÿÿÿÿÿÿÿÿÿÿÿÿ£ÿÿÿÿÿÿÿÿÿÿÿÿÿÿ¡ÿÿ¥ÿÿÿÿÿÿÿÿÿÿÿÿÿÿÿÿÿÿÿÿÿÿÿÿÿÿÿÿÿÿ}ÿÿÿÿ£ÿÿÿÿÿÿÿ£ÿÿÿÿÿÿÿÿÿÿÿuÿÿÿ­ÿÿÿÿÿÿ¥ÿÿÿ«ÿ­ÿÿÿÿÿÿÿÿÿÿÿÿÿÿÿÿÿÿÿÿÿÿÿÃÿÿÿÿÿÿÿÿÿÿÿÿÿÿÿ¥ÿzÿÿ ÿÿÿÿÿÿÿÿÿÿÿÿÿ|ÿÿÿÿ­ÿÿÿÿÿÿÿÿ¦ÿÿÿÿÿÿÿÿÿÿÿÿÿÿÿÿÿÿÿÿÿ}ÿÿÿÿÿÿÿÿÿÿÿÿÿÿÿÿÿÿÿÿÿÿÿÿ£ÿ¦ÿÿÿÿÿÿÿÿÿÿÿÿÿÿÿÿÿÿÿÿÿÿÿÿ¢ÿÿÿÿÿÿ£ÿ£ÿÿÿÿÿÿÿÿÿÿÿÿÿÿÿÿÿÿÿÿÿÿÿ¡ÿÿÿÿÿÿÿÿÿÿÿÿÿÿÿÿÿ£ÿÿÿÿÿÿÿÿÿÿÿÿÿÿ ÿÿÿ ÿÿÿÿÿÿ¢ÿ¢ÿÿÿ§ÿ ÿÿÿÿÿÿÿÿÿÿÿÿÿÿÿÿÿÿÿÿÿÿÿÿÿÿÿÿÿÿÿ¬ÿÿ¥ÿÿ©ÿÿÿÿÿÿÿÿÿÿÿÿÿÿÿÿÿÿÿÿÿÿÿÿÿÿÿÿÿÿÿÿÿÿÿÿÿÿÿÿÿÿÿÿ¦ÿÿ ÿÿÿÿÿÿ¢ÿ¢ÿÿÿ§ÿÿÿÿÿÿÿÿÿÿÿÿÿÿ¢ÿÿÿÿ¡ÿ¢ÿÿÿÿÿÿÿÿÿÿ ÿÿÿ£ÿÿÿÿÿÿÿÿÿÿÿÿÿÿÿÿÿ¢ÿ¢ÿÿÿÿÿÿÿÿÿÿÿÿÿÿÿÿÿÿÿ¦ÿªÿÿÿÿÿÿÿ¦ÿÿ¡ÿÿÿÿÿÿ¯ÿÿÿÿÿÿÿ ÿÿ£ÿÿÿÿÿÿ ÿ«ÿ­ÿ¦ÿÿÿÿÿÿÿÿ ÿÿ©ÿÿÿÿÿÿÿÿÿÿÿÿÿ¡ÿÿÿÿÿÿÿ¥ÿÿÿ ÿÿÿÿÿÿÿÿÿÿÿÿÿÿÿÿÿÿÿÿÿÿÿÿÿªÿÿ|ÿÿÿÿÿÿpÿdÿGÿ=ÿEÿ=ÿDÿSÿ[ÿ[ÿWÿ5ÿAÿSÿ`ÿVÿMÿKÿPÿbÿYÿ=ÿ3ÿÿÿÿÿÿÿ$ÿ	ÿÿ!ÿ0ÿ<ÿIÿHÿ2ÿ1ÿ?ÿþuýHý,ünüòýÿ:ÿ9ÿ@ÿ[ÿLÿKÿLÿEÿ5ÿ0ÿJÿlÿYÿ_ÿiÿ_ÿdÿkÿmÿoÿnÿtÿÿÿ¢ÿÿ¤ÿ£ÿÿÿÿÿÿ ÿÿÿÿÿÿÿÿÿ°ÿÿÿÿÿÿ ÿÿÿjÿGÿÿÿÿÿÿÿÿ2ÿWÿrÿwÿÿÿÿÿÿ£ÿ¥ÿÿ¥ÿÿÿÿÿ¥ÿÿÿÿÿÿkÿxÿÿzÿÿÿïþjþSþAþûýbý¯üûþPÿÿÿÿÿÿÿÿÿÿÿÿ¢ÿÿÿÿÿÿÿÿ¡ÿÿÿÿÿÿÿÿÿÿÿÿÿÿÿÿÿÿÿ¢ÿÿÿÿÿÿÿÿÿÿÿÿÿÿÿÿÿÿÿÿÿÿÿÿÿÿÿÿÿÿÿÿÿÿÿÿÿÿÿÿÿÿ¦ÿÿÿÿÿÿÿÿÿÿÿÿÿÿ{ÿÿ­þ¿þGÿÿÿÿxÿXÿèþþþ þÿÿÿÿÿÿÿ­ÿ ÿÿÿÿÿÿÿ ÿÿÿÿÿÿÿÿÿÿ ÿÿÿÿÿ¤ÿÿÿÿÿÿÿÿÿ ÿÿÿÿÿÿÿÿÿÿÿÿÿÿÿÿ¡ÿÿÿÿÿÿÿÿÿÿÿÿÿÿÿÿÿÿÿÿÿÿÿÿÿÿÿÿÿÿÿÿÿÿÿÿÿÿÿÿÿÿÿÿÿÿÿÿÿÿÿÿÿÿÿÿÿÿÿÿÿÿÿÿÿÿÿÿÿÿÿÿÿÿÿÿÿÿÿÿ£ÿÿÿÿ¡ÿÿÿÿÿÿ¨ÿÿÿÿÿÿÿÿÿÿÿÿÿÿÿÿÿ ÿÿ ÿ­ÿ¤ÿÿÿÿÿÿÿÿÿ©ÿÿÿÿÿÿÿÿÿÿÿÿÿÿÿÿÿ©ÿ¦ÿÿÿÿÿÿÿÿÿÿÿÿÿÿÿÿÿÿÿ£ÿÿÿÿÿÿÿÿÿÿÿÿÿÿÿÿÿÿÿÿÿÿÿÿÿÿÿÿÿÿÿÿÿÿÿÿÿÿÿÿÿÿÿÿÿÿÿÿÿÿÿÿÿ¨ÿÿÿÿÿqÿÿÿÿÿÿÿÿÿÿÿ ÿÿÿÿÿÿÿÿÿÿÿÿÿÿÿÿ«ÿÿÿÿÿÿ{ÿ{ÿÿ|ÿÿwÿÿÿ~ÿ|ÿÿÿzÿ|ÿ{ÿrÿkÿ}ÿpÿjÿkÿgÿhÿ\ÿmÿoÿfÿ^ÿ]ÿkÿgÿ_ÿbÿeÿhÿkÿnÿPÿ[ÿLÿgÿ^ÿ`ÿhÿgÿ^ÿZÿTÿjÿqÿeÿVÿcÿqÿlÿkÿgÿbÿlÿuÿÿsÿlÿwÿÿnÿxÿvÿmÿoÿoÿ_ÿcÿUÿKÿcÿpÿ_ÿKÿ_ÿfÿeÿRÿYÿeÿdÿCÿFÿcÿXÿMÿ^ÿZÿQÿWÿfÿ\ÿHÿHÿIÿYÿ{ÿZÿUÿXÿPÿhÿiÿjÿcÿ]ÿdÿgÿmÿrÿeÿqÿ{ÿxÿgÿfÿjÿkÿxÿzÿ|ÿxÿvÿ~ÿÿÿÿÿÿÿÿÿÿÿÿÿÿÿÿÿÿÿÿÿÿÿÿÿÿ«ÿÿÿÿÿÿ~ÿÿÿuÿoÿÿÿÿÿÿÿÿÿÿÿÿÿÿÿÿÿÿÿÿÿÿÿÿÿÿÿÿÿÿÿÿÿÿÿÿÿÿÿÿzÿÿÿÿÿÿÿÿÿÿÿÿÿÿÿÿÿÿÿÿÿÿÿÿ¡ÿ¤ÿÿÿÿÿÿÿÿÿÿÿÿÿÿÿÿyÿÿÿÿÿÿÿÿÿÿÿ¡ÿÿÿÿÿÿÿÿÿÿÿÿÿÿÿÿÿÿÿÿÿÿÿÿÿÿÿÿÿÿÿÿÿÿÿÿÿÿ~ÿÿÿÿÿÿÿÿÿ­ÿÿÿÿÿÿÿÿÿÿÿÿÿÿÿÿÿÿÿzÿÿÿÿÿÿÿÿÿÿÿÿÿÿÿÿÿÿÿÿÿÿÿÿiÿÓþþ/ÿnÿuÿÿÿÿÿjÿÿÿ§ÿÿvÿÿ{ÿÿÿÿÿÿÿwÿvÿÿÿÿÿÿÿ{ÿÿzÿxÿÿÿÿnÿvÿyÿÿxÿmÿÿzÿÿqÿtÿÿÿÿ|ÿÿÿÿÿ{ÿoÿÿtÿÿ|ÿlÿ|ÿ{ÿ|ÿtÿuÿ{ÿsÿlÿnÿoÿwÿÿtÿrÿrÿvÿÿ|ÿeÿuÿsÿ_ÿvÿpÿzÿsÿtÿWÿcÿuÿÿuÿuÿyÿ}ÿÿ|ÿÿÿÿÿÿvÿ~ÿ|ÿqÿtÿtÿxÿ}ÿyÿÿÿÿÿÿÿÿÿÿÿÿÿÿÿÿÿÿ{ÿÿÿ}ÿÿzÿÿÿÿÿÿÿ{ÿÿÿÿÿÿÿÿÿÿÿÿ~ÿÿÿ}ÿÿÿuÿÿÿ}ÿzÿoÿÿÿÿÿÿÿÿÿqÿÿnÿlÿyÿÿyÿlÿoÿ|ÿÿrÿtÿ~ÿÿÿÿÿÿÿ}ÿxÿÿ{ÿÿÿcÿpÿoÿfÿrÿtÿÿzÿxÿÿÿÿzÿÿÿÿVÿ/ÿ,ÿpÿuÿÿÿÿÿyÿÿ{ÿwÿÿÿÿÿÿÿÿÿÿÿÿÿÿÿÿÿÿÿÿÿsÿÿÿÿÿÿÿxÿÿÿÿÿÿÿnÿÿÿÿÿ}ÿqÿÿÿÿÿÿÿÿÿzÿÿÿÿqÿxÿÿÿÿÿÿÿÿÿÿÿÿÿÿÿÿÿÿÿÿÿ|ÿÿuÿ§ÿÿÿÿÿÿÿÿqÿ~ÿÿÿÿÿÿÿÿÿ|ÿ}ÿÿÿÿÿÿÿÿÿÿwÿuÿzÿÿÿÿÿÿÿÿÿÿÿÿÿÿÿyÿÿÿÿÿÿ~ÿÿÿÿÿÿÿÿ}ÿÿÿ¤ÿÿmÿÿÿÿÿyÿÿÿÿÿÿ£ÿÿ{ÿ}ÿÿÿÿxÿ}ÿÿÿÿÿÿÿ{ÿÿÿÿÿÿÿÿÿÿÿÿÿvÿÿÿÿÿÿÿÿÿÿÿÿÿÿÿÿÿÿÿÿÿ{ÿÿÿÿ{ÿzÿÿÿÿÿÿÿ~ÿzÿÿÿÿÿÿ{ÿÿÿÿÿÿÿÿÿÿÿqÿÿÿÿÿÿÿÿÿÿÿÿÿÿÿÿÿÿÿÿnÿ}ÿÿÿÿÿÿÿÿÿÿÿÿ}ÿÿÿÿÿ{ÿÿsÿÿÿÿÿÿÿ}ÿÿÿÿÿÿÿÿÿÿ|ÿzÿÿwÿÿÿ~ÿÿÿÿÿÿÿ{ÿÿÿÿÿÿÿÿÿÿÿÿÿÿÿÿÿÿÿÿÿÿÿÿÿÿÿÿÿÿÿÿÿÿzÿ}ÿ}ÿÿÿ¥ÿÿÿÿxÿÿÿzÿÿÿÿÿÿÿÿÿÿ{ÿÿÿÿÿÿÿÿÿÿÿÿÿÿÿÿÿÿÿÿÿÿÿÿÿÿÿÿÿÿÿÿÿÿÿ¤ÿ{ÿÿ ÿÿ ÿ£ÿÿÿÿxÿÿÿÿ{ÿÿÿÿÿÿÿÿÿÿÿÿÿÿzÿyÿÿÿÿÿÿÿÿÿÿÿÿÿÿÿyÿÿÿÿ~ÿÿÿzÿÿÿÿÿÿÿÿÿÿÿyÿ}ÿwÿlÿjÿoÿÿÿÿÿÿÿÿÿyÿÿÿÿÿÿÿ{ÿÿÿÿÿÿÿ£ÿÿÿ{ÿÿÿÿÿÿÿzÿvÿÿÿÿÿÿÿÿÿÿÿÿÿÿÿÿÿÿÿÿÿ ÿ¡ÿÿÿÿÿÿÿÿÿ}ÿÿÿÿÿÿÿÿÿÿÿÿÿ|ÿÿsÿnÿxÿvÿÿÿpÿoÿwÿ}ÿÿÿÿÿÿÿwÿ|ÿyÿpÿ|ÿÿÿvÿzÿ{ÿ~ÿoÿÿÿuÿÿzÿtÿÿ}ÿ}ÿÿÿhÿzÿwÿzÿxÿoÿoÿxÿzÿÿÿpÿsÿÿ|ÿuÿ{ÿÿzÿvÿ|ÿ{ÿsÿÿ~ÿgÿpÿÿÿÿÿsÿÿÿ¥ÿÿoÿzÿÿÿÿÿvÿ~ÿzÿ]ÿhÿÿÿÿxÿÿ}ÿÿ ÿÿÿÿÿÿ~ÿxÿÿÿ|ÿ{ÿÿuÿ|ÿÿkÿqÿÿÿuÿ~ÿÿÿ}ÿÿÿÿ{ÿwÿpÿxÿÿ~ÿyÿwÿ|ÿÿÿÿÿÿÿrÿjÿÿÿuÿvÿÿÿtÿÿÿÿÿÿÿÿÿÿÿÿÿÿÿÿÿÿvÿÿÿÿÿÿÿÿÿÿÿÿÿÿÿÿÿÿÿÿ¢ÿÿÿÿÿÿÿÿÿÿÿÿÿÿÿÿÿÿÿÿ ÿ¢ÿ©ÿÿÿÿÿÿÿÿÿ ÿÿÿÿÿÿÿÿÿÿÿÿÿÿÿÿÿ ÿÿÿÿÿÿÿÿÿÿÿÿÿxÿÿÿÿªÿÿ¢ÿÿ{ÿÿÿÿÿÿÿÿÿÿÿÿÿÿÿ{ÿÿ£ÿÿÿÿ£ÿ°ÿ}ÿÿ ÿÿ¤ÿÿwÿÿÿÿÿÿÿÿÿÿÿÿÿÿÿÿÿÿÿÿ®ÿÿÿÿ ÿ°ÿ¥ÿ¥ÿÿÿ|ÿÿÿÿÿÿÿÿÿÿÿÿÿÿÿÿÿ}ÿÿÿÿÿÿÿ ÿÿ~ÿÿ¥ÿÿÿÿÿÿÿÿÿÿ}ÿÿuÿ¢ÿÿÿ£ÿÿÿÿÿÿÿ}ÿÿÿÿÿ{ÿ}ÿ|ÿtÿhÿzÿÿ}ÿÿoÿnÿpÿcÿsÿ{ÿ]ÿsÿiÿtÿsÿmÿjÿmÿoÿjÿhÿrÿ}ÿsÿgÿ`ÿdÿgÿnÿiÿnÿQÿkÿoÿ]ÿbÿÿuÿmÿcÿnÿoÿlÿÿÿvÿiÿtÿ}ÿÿÿwÿÿfÿ~ÿÿqÿwÿgÿwÿ}ÿ~ÿxÿqÿ~ÿÿvÿsÿnÿpÿyÿtÿtÿoÿÿÿpÿ}ÿnÿqÿyÿcÿfÿlÿwÿhÿ\ÿjÿ}ÿÿÿyÿyÿxÿÿzÿÿÿyÿ{ÿÿ{ÿÿÿyÿÿÿÿÿÿÿÿÿÿÿ~ÿÿÿ­ÿÿÿÿÿ£ÿ£ÿÿÿÿ~ÿxÿÿÿÿÿÿÿÿÿ§ÿÿÿ®ÿ«ÿÿ¥ÿÿÿÿÿÿÿÿÿÿÿ~ÿÿÿÿ¢ÿÿÿÿÿÿÿÿÿÿÿ£ÿÿÿÿ}ÿÿÿ}ÿÿ ÿ¥ÿÿÿÿÿÿÿÿÿÿÿÿÿÿÿÿÿÿÿÿÿÿÿÿÿÿÿÿÿÿ§ÿÿÿÿÿÿÿÿÿÿÿÿÿÿÿÿÿÿÿÿÿÿÿÿÿÿÿÿÿÿÿÿÿÿÿÿÿÿÿÿÿÿ ÿÿ¦ÿÿÿÿÿÿÿÿÿÿÿÿÿÿÿÿÿÿÿÿÿÿÿÿ§ÿÿÿÿ©ÿÿÿÿÿÿÿÿÿÿÿÿÿÿÿÿÿ¥ÿÿÿÿÿÿ¤ÿÿÿÿÿÿÿÿÿ ÿÿÿÿ£ÿÿÿÿÿÿvÿÿÿ£ÿ ÿÿÿ¤ÿÿÿÿÿÿ£ÿÿÿÿÿÿÿÿÿÿÿÿÿÿÿÿÿ ÿÿÿÿÿÿ¢ÿÿÿÿÿÿÿÿÿÿÿÿÿÿÿ ÿÿÿÿÿÿ¤ÿÿÿÿÿÿÿÿÿÿÿÿÿÿÿÿÿÿÿÿÿÿÿÿÿÿÿÿÿÿÿÿ¡ÿÿÿÿÿÿÿÿÿÿ ÿ¦ÿÿÿÿÿÿÿÿÿÿÿ¨ÿÿ¡ÿ¬ÿ¨ÿÿÿ¢ÿÿÿÿÿÿÿÿÿÿÿÿÿÿÿÿ¢ÿ¢ÿÿÿÿÿ}ÿÿÿÿÿÿÿÿÿÿÿÿÿÿÿÿÿÿÿÿÿÿÿÿ¢ÿÿÿ¦ÿ¤ÿÿÿÿ¡ÿÿÿÿÿÿÿÿÿÿ¤ÿÿ¡ÿÿÿÿÿÿÿÿÿÿÿÿÿÿÿÿÿÿÿÿÿÿÿ¢ÿÿÿÿ¥ÿ²ÿ§ÿÿÿÿ ÿÿ¢ÿÿÿ¡ÿÿÿÿÿ¡ÿÿÿÿÿÿÿÿ ÿÿÿÿÿ£ÿÿÿÿÿÿÿÿÿ¡ÿ¢ÿÿ¨ÿÿÿÿÿÿÿÿÿÿÿÿÿ¤ÿ¢ÿÿ¥ÿ¤ÿÿÿÿÿÿÿÿÿÿÿÿÿÿÿÿÿ¡ÿÿÿÿÿÿÿÿÿÿÿÿÿÿÿÿÿÿÿÿÿÿÿÿÿÿÿÿÿ¤ÿÿÿÿ¡ÿÿÿÿ­ÿÿÿÿÿÿÿÿ¤ÿÿÿÿ ÿÿÿÿÿÿÿÿÿÿ£ÿÿÿÿÿÿ¡ÿÿÿÿÿÿÿÿÿÿÿ¢ÿÿÿÿÿÿ¨ÿÿÿÿÿÿ¢ÿÿÿ¡ÿÿ¦ÿÿÿÿÿÿzÿiÿ{ÿrÿHÿXÿgÿQÿOÿSÿ\ÿiÿOÿ6ÿBÿXÿUÿ_ÿbÿUÿFÿGÿHÿOÿEÿ:ÿ,ÿÿ	ÿöþùþÿÿþÿ$ÿ1ÿBÿQÿ]ÿ^ÿ@ÿWÿSÿ@þü»ü\ürü
þóþÿEÿHÿ=ÿMÿeÿ_ÿGÿ<ÿLÿ{ÿxÿtÿjÿiÿqÿÿÿ}ÿÿÿÿÿÿÿÿÿÿÿÿ ÿÿÿÿ¡ÿÿÿÿÿÿÿÿÿÿÿÿÿÿÿ~ÿnÿ<ÿ8ÿÿÿÿÿÿÿ:ÿYÿ~ÿÿÿÿÿÿÿÿÿ«ÿ¢ÿÿÿÿ ÿ¡ÿÿÿÿÿzÿoÿ{ÿÿmÿ{ÿÿFÿIþhýáýÌþ¿þyþºý¡þbÿÿÿÿ¤ÿÿÿÿÿÿÿÿÿÿÿÿÿÿÿÿ}ÿyÿÿÿÿÿÿÿÿÿÿÿÿxÿÿÿÿxÿsÿvÿÿÿÿÿÿÿÿÿÿÿÿÿÿÿÿÿ~ÿÿÿÿÿÿÿÿÿÿÿÿÿÿÿÿÿÿÿÿÿÿÿzÿÿÿÿÿÿÿÿÿÿÿÿÿÿÿÿÿSÿÿéþ=ÿÿ¡ÿÿwÿ7ÿhþàý¾ýþÎþ~ÿÿ¤ÿÿÿÿÿ¢ÿ¡ÿÿÿÿÿ¡ÿ®ÿ¡ÿÿÿÿ¢ÿÿÿÿ©ÿÿÿÿÿ¦ÿ¡ÿÿÿ¦ÿÿÿÿÿÿÿÿÿÿÿÿÿÿÿÿÿÿÿÿÿÿ©ÿ°ÿ ÿÿ{ÿÿÿÿÿÿÿÿÿÿÿÿÿÿÿÿÿÿÿÿÿÿÿÿ¡ÿÿÿÿÿÿÿÿÿÿÿÿÿÿÿÿÿ¢ÿÿ~ÿÿÿ ÿÿÿÿÿ ÿÿÿÿÿÿ¥ÿÿÿÿÿÿÿÿÿÿÿÿÿÿÿÿ¢ÿ ÿÿÿÿÿÿÿÿÿÿÿ«ÿÿÿÿÿÿÿÿÿÿÿÿÿÿÿÿÿÿÿÿÿÿÿÿÿÿÿ¤ÿ¥ÿ¯ÿÿÿÿÿÿÿÿÿÿÿÿÿÿÿÿ©ÿÿÿ ÿ¢ÿÿÿÿÿÿÿÿÿÿÿ¡ÿÿÿÿÿÿÿÿÿÿÿÿÿÿÿÿÿÿÿÿÿ¢ÿÿÿÿÿÿÿÿÿÿÿÿÿÿÿÿÿÿÿÿÿ¡ÿ ÿÿÿÿÿÿÿÿ ÿÿÿÿÿÿÿÿÿÿÿÿÿÿÿ¢ÿ¥ÿÿÿÿÿ ÿ£ÿÿÿÿÿÿÿÿÿÿÿÿ¡ÿÿÿÿzÿÿÿ|ÿÿÿÿÿÿÿÿÿÿwÿ}ÿÿÿkÿrÿ|ÿxÿ{ÿ}ÿuÿsÿpÿeÿwÿpÿvÿOÿXÿ]ÿkÿ{ÿqÿ]ÿfÿaÿlÿlÿ^ÿ^ÿ]ÿ_ÿsÿjÿgÿpÿeÿ[ÿoÿpÿnÿWÿYÿgÿdÿiÿvÿoÿ`ÿeÿoÿfÿcÿoÿlÿsÿÿ|ÿ^ÿnÿkÿzÿ}ÿÿtÿiÿXÿ]ÿoÿeÿYÿ^ÿkÿ{ÿwÿeÿbÿTÿ[ÿHÿaÿcÿ_ÿIÿTÿZÿUÿMÿaÿaÿVÿGÿNÿ\ÿWÿJÿHÿUÿUÿ\ÿ_ÿLÿVÿhÿpÿcÿvÿJÿrÿtÿjÿbÿsÿbÿcÿmÿlÿnÿeÿ[ÿqÿÿrÿqÿrÿnÿ{ÿÿÿ ÿÿÿÿÿÿÿÿÿÿÿÿÿÿÿÿÿÿÿÿÿÿtÿ|ÿÿÿÿÿtÿ}ÿÿÿÿÿÿÿÿÿÿÿ¥ÿÿ{ÿÿÿÿÿÿÿÿÿÿ}ÿÿÿÿÿÿÿÿÿÿÿÿÿÿÿ«ÿÿÿÿÿxÿ£ÿÿ~ÿÿ¢ÿÿÿÿÿÿÿÿÿÿÿÿÿÿÿÿÿÿÿÿ£ÿÿÿÿÿÿ¡ÿÿÿÿÿÿzÿÿÿÿÿÿÿÿÿÿÿÿÿÿÿÿÿÿÿÿÿ ÿÿÿÿ{ÿÿÿÿÿÿÿÿÿÿÿÿ~ÿÿÿÿÿÿÿÿÿÿÿÿÿÿÿÿÿÿÿ~ÿÿ}ÿÿÿÿ ÿ¦ÿÿÿÿÿ¤ÿÿÿÿÿÿÿÿÿÿÿÿÿÿÿÿÿÿÿÿÿ|ÿÿÿÿÿÿÿÿÿÿÿÿÿÿÿÿÿ_ÿÿÕþ$ÿwÿÿÿÿxÿÿÿ}ÿÿÿÿÿÿuÿÿÿÿqÿeÿwÿÿÿÿÿÿÿÿÿ{ÿÿÿÿÿÿrÿ}ÿÿÿÿoÿÿrÿÿgÿuÿÿsÿxÿÿÿtÿtÿzÿÿ{ÿÿxÿ|ÿÿÿÿÿÿ|ÿ}ÿÿÿÿÿÿ}ÿÿÿoÿ`ÿgÿÿÿÿÿvÿÿÿ}ÿjÿÿ~ÿzÿeÿÿpÿfÿ{ÿ~ÿÿÿ{ÿÿ|ÿqÿÿÿwÿxÿÿÿyÿwÿÿÿ}ÿÿÿÿÿ}ÿ{ÿÿÿÿÿÿÿÿyÿ{ÿÿÿÿÿÿÿÿÿ£ÿ£ÿÿÿÿÿÿÿÿÿ}ÿÿyÿsÿÿÿÿ{ÿqÿÿÿÿÿÿtÿyÿÿÿÿÿÿ¡ÿÿÿÿÿiÿÿÿÿxÿrÿÿ£ÿÿÿ|ÿ~ÿÿxÿsÿÿÿyÿtÿvÿÿÿÿ}ÿÿ}ÿÿÿkÿzÿvÿÿÿÿÿ|ÿÿoÿ~ÿÿÿÿÿhÿHÿ
ÿ$ÿtÿyÿ}ÿÿÿÿÿÿÿÿwÿ|ÿvÿpÿÿÿÿÿÿÿÿÿÿÿÿÿÿÿÿÿÿÿÿzÿÿÿÿ|ÿwÿ¥ÿnÿ¢ÿÿÿÿÿÿÿÿÿsÿjÿÿ«ÿÿrÿÿÿÿ~ÿÿÿÿÿtÿÿÿÿÿÿÿ}ÿ ÿÿ|ÿÿÿÿ¢ÿÿÿÿÿÿÿÿ|ÿÿ¥ÿÿÿÿÿÿÿÿÿÿÿÿzÿÿÿ|ÿ|ÿÿÿÿÿ ÿÿÿ{ÿ}ÿ}ÿ~ÿ}ÿtÿÿÿÿÿÿÿÿÿÿÿÿÿÿÿÿÿÿÿÿÿÿÿÿ£ÿÿÿÿ|ÿÿÿÿÿÿ¥ÿÿÿÿÿÿÿÿ~ÿÿÿÿÿÿÿÿÿÿwÿxÿÿÿÿÿÿÿxÿÿÿÿÿÿÿÿÿÿÿÿÿÿÿpÿÿÿÿÿÿÿÿÿÿÿÿÿÿÿÿÿÿÿÿÿ|ÿÿÿÿ|ÿ}ÿÿzÿÿÿÿÿÿÿ}ÿÿÿ~ÿxÿÿÿÿyÿ|ÿÿÿ|ÿÿÿÿÿÿÿÿÿÿÿsÿ{ÿÿÿ ÿÿÿÿ~ÿÿÿÿÿsÿxÿÿÿÿÿÿÿÿÿÿÿÿÿÿÿÿÿÿyÿyÿÿÿÿÿÿÿÿÿÿÿÿÿsÿÿÿxÿÿuÿvÿÿÿÿÿÿ~ÿrÿÿÿÿ}ÿtÿÿÿÿÿ}ÿÿÿÿÿÿÿÿÿÿÿÿÿÿÿÿ{ÿÿÿÿzÿ~ÿÿÿÿzÿtÿÿÿ|ÿÿÿÿ ÿÿÿÿyÿÿÿ{ÿ{ÿÿÿÿÿÿÿÿÿÿÿÿÿ¡ÿÿ{ÿÿÿÿÿÿÿÿÿÿÿÿwÿvÿÿ{ÿ}ÿÿkÿÿÿ}ÿÿÿÿÿÿvÿÿÿ~ÿÿÿÿnÿÿÿ¥ÿÿÿÿÿÿ~ÿÿÿÿÿÿ{ÿ{ÿÿÿÿÿÿÿÿÿ{ÿÿÿÿÿÿÿnÿ|ÿ¡ÿÿ|ÿÿÿ¤ÿÿÿÿÿ{ÿ}ÿÿÿÿÿ¡ÿ¡ÿÿÿÿÿÿÿÿoÿbÿxÿÿÿÿ~ÿÿÿÿÿÿÿÿÿÿÿ|ÿÿ|ÿuÿÿÿÿÿÿÿÿ|ÿÿ{ÿÿÿÿÿÿÿÿÿÿ~ÿÿÿÿÿÿÿÿÿÿÿÿÿÿÿÿÿÿ¦ÿÿÿÿÿÿÿÿÿÿsÿÿ«ÿÿÿrÿÿrÿÿÿÿÿÿÿÿuÿjÿ|ÿÿÿÿÿÿÿrÿtÿtÿeÿjÿÿÿxÿ~ÿÿÿwÿÿÿÿÿsÿpÿxÿÿÿhÿnÿ~ÿsÿ{ÿwÿÿÿ{ÿqÿqÿvÿyÿÿÿ}ÿxÿÿÿÿ|ÿuÿxÿÿÿÿÿÿqÿlÿ|ÿvÿ|ÿrÿkÿ|ÿlÿiÿÿzÿÿÿzÿkÿÿ~ÿ¥ÿÿÿÿwÿvÿÿyÿBÿUÿuÿ¡ÿÿrÿÿwÿuÿ~ÿ{ÿÿÿÿÿyÿvÿsÿ|ÿsÿÿÿxÿuÿzÿzÿwÿÿÿÿyÿvÿÿxÿ}ÿ}ÿÿÿrÿzÿzÿxÿ}ÿÿÿvÿpÿyÿÿÿÿÿÿnÿÿ~ÿ|ÿÿÿÿÿ§ÿ}ÿÿÿÿÿÿÿÿÿÿÿÿÿ}ÿÿÿ~ÿÿÿÿÿÿÿÿÿÿÿÿÿÿÿÿÿ|ÿÿÿ¢ÿÿÿÿÿÿ¥ÿÿÿÿÿÿÿÿÿÿÿÿÿÿÿÿÿÿÿÿÿÿqÿÿÿÿÿÿ£ÿÿÿÿÿÿÿÿÿÿÿÿÿÿÿÿÿÿÿÿÿ}ÿÿÿ£ÿÿ ÿyÿÿÿÿÿÿÿ¢ÿÿÿÿÿÿÿÿÿÿÿÿÿÿÿÿªÿÿ¡ÿ«ÿÿÿÿ¡ÿ¨ÿÿ ÿÿÿÿvÿÿÿÿÿÿÿÿÿÿÿÿÿÿÿÿÿÿ¦ÿÿÿÿ¥ÿÿÿÿ¥ÿÿÿÿÿÿÿÿÿÿÿÿÿÿÿÿÿÿÿÿÿÿÿ¢ÿÿÿ{ÿÿÿÿÿÿÿÿÿÿÿÿ~ÿÿÿÿÿsÿzÿÿÿÿÿ¹ÿxÿÿqÿÿ ÿÿ~ÿÿÿÿ}ÿÿzÿzÿsÿ|ÿ|ÿyÿqÿuÿvÿhÿ^ÿxÿrÿhÿyÿxÿoÿcÿmÿuÿtÿkÿeÿhÿqÿsÿqÿqÿoÿkÿYÿtÿsÿZÿoÿrÿgÿcÿbÿcÿ[ÿjÿpÿÿtÿgÿpÿwÿvÿpÿlÿwÿmÿsÿtÿtÿ{ÿwÿzÿlÿiÿbÿ{ÿkÿrÿwÿvÿvÿlÿbÿfÿnÿzÿÿÿyÿiÿÿÿyÿrÿnÿÿtÿ`ÿpÿpÿkÿeÿeÿiÿzÿÿzÿ}ÿ~ÿuÿÿ|ÿÿÿÿÿ¡ÿ~ÿÿmÿ|ÿÿÿÿÿÿÿÿÿÿÿÿ}ÿÿ¯ÿ¤ÿÿÿÿÿÿÿÿÿÿÿÿÿÿÿÿÿ£ÿÿmÿÿ¤ÿÿ¡ÿ¤ÿÿÿÿÿÿÿÿÿÿÿÿÿ¦ÿÿÿÿÿxÿÿÿÿÿÿÿÿÿÿÿÿÿuÿqÿ¢ÿ¡ÿÿÿ¢ÿÿÿÿÿÿÿÿÿ¢ÿÿÿÿÿÿÿÿÿÿÿÿÿÿÿ£ÿÿÿÿÿÿÿÿÿÿÿ ÿÿÿÿÿÿÿÿÿÿÿÿ¡ÿÿ{ÿÿÿÿÿÿÿÿÿÿÿÿÿÿ¡ÿÿ~ÿxÿÿÿ~ÿÿ²ÿ£ÿÿ¡ÿÿÿÿÿÿÿÿÿÿ£ÿÿÿÿÿÿÿÿÿÿ|ÿÿÿÿÿÿÿÿ§ÿ§ÿ¡ÿ ÿÿÿÿÿÿÿÿÿÿ¡ÿÿ¦ÿÿÿÿÿÿÿ¢ÿªÿÿ ÿ ÿ¡ÿÿÿÿÿÿÿÿ¢ÿ ÿÿÿÿÿÿÿÿÿ©ÿ¤ÿÿÿÿÿÿÿÿÿÿÿÿÿÿÿÿÿÿÿÿÿÿÿÿÿÿÿÿÿÿÿÿÿ¡ÿ¤ÿÿÿÿÿÿÿÿÿÿÿÿÿ¢ÿ¢ÿÿÿÿÿÿÿÿÿÿ¡ÿ¨ÿ¡ÿ¡ÿ ÿÿÿÿÿÿÿÿÿÿÿÿÿÿÿÿÿÿÿÿÿÿÿÿÿ~ÿÿÿÿÿÿÿÿÿ¥ÿÿÿÿÿÿÿÿÿÿÿÿÿ¬ÿÿÿÿÿÿÿÿÿÿÿÿÿÿÿÿÿÿÿÿÿÿÿÿÿÿÿÿwÿÿÿÿÿÿxÿÿ¡ÿÿÿÿÿÿ¢ÿÿÿÿÿÿ¡ÿÿ§ÿ§ÿÿÿ©ÿ¦ÿ¤ÿÿÿÿÿÿ¤ÿÿÿÿÿÿÿ¦ÿ ÿÿÿ|ÿÿÿÿÿÿÿÿ ÿÿÿ¢ÿÿÿÿÿÿÿÿÿÿÿÿÿÿÿ ÿ­ÿ§ÿÿÿÿÿÿÿÿÿÿÿÿÿÿÿÿÿÿÿÿÿÿÿ ÿÿÿÿÿ ÿÿÿÿÿÿÿÿÿÿ ÿÿÿÿÿÿ¢ÿ¦ÿÿÿ¹ÿÿÿ¡ÿÿÿÿÿÿÿÿÿÿÿÿÿÿÿÿÿ¡ÿÿÿÿ ÿÿÿÿÿÿÿÿÿÿÿÿÿÿÿ¥ÿÿÿ¢ÿÿÿÿÿÿÿÿÿÿÿ¦ÿÿÿÿÿÿÿ¨ÿÿÿÿÿÿÿÿÿÿªÿÿÿÿÿ¡ÿÿÿÿÿÿ¡ÿÿÿÿÿÿÿÿÿÿÿ¤ÿÿÿÿ ÿÿÿÿ¡ÿÿÿÿÿ ÿ ÿÿÿÿÿÿÿÿ¨ÿ§ÿÿÿÿÿÿÿÿÿuÿgÿlÿoÿsÿÿ~ÿyÿpÿaÿlÿIÿ2ÿDÿWÿTÿjÿ}ÿqÿ`ÿJÿMÿ6ÿ@ÿ=ÿ-ÿÿÿþþÿ.ÿ=ÿ:ÿJÿTÿ]ÿgÿsÿÿhÿGÿjÿRÿßý¨ýþþóýdþìþ<ÿSÿSÿ]ÿhÿgÿ^ÿ^ÿaÿrÿÿÿmÿdÿYÿmÿÿÿÿpÿsÿvÿÿÿÿÿÿÿÿ©ÿ ÿÿÿ§ÿ ÿÿ ÿ ÿÿ¡ÿÿÿÿÿÿÿÿzÿÿoÿ>ÿGÿ,ÿ
ÿ
ÿÿÿÿ6ÿRÿÿÿ¥ÿÿ¤ÿ£ÿÿÿÿ ÿÿÿ¡ÿÿ¦ÿÿÿÿÿÿÿnÿ|ÿuÿyÿÿÿÿ!ÿ þ±ýNÿ[ÿkÿmÿpÿÿÿÿÿÿÿÿÿÿÿÿÿÿÿÿÿÿÿÿwÿfÿ]ÿmÿÿÿÿÿ~ÿzÿsÿ|ÿxÿÿÿ~ÿzÿnÿoÿsÿaÿfÿÿÿÿÿÿÿÿÿtÿqÿÿÿ~ÿÿxÿ~ÿ}ÿzÿÿÿ}ÿÿÿÿÿÿÿÿÿÿÿzÿÿÿÿÿÿÿwÿÿÿÿÿÿÿÿÿÿÿÿªÿ¦ÿÿÿÿwÿjÿ\ÿrÿxÿÿÿnÿ,ÿ)þý©ü©ýÿÿÿÿÿÿÿÿÿÿÿÿÿÿ¤ÿ¨ÿÿ¦ÿÿÿ ÿ£ÿÿÿÿÿÿÿÿÿ¡ÿÿÿÿÿÿÿ¤ÿ ÿÿÿÿÿÿÿÿÿÿÿÿÿÿ©ÿ¤ÿÿÿÿÿÿÿÿÿÿÿÿÿÿÿÿÿÿÿÿÿÿÿÿÿÿÿÿÿÿÿÿxÿÿÿÿÿÿÿÿÿÿÿÿÿÿÿÿ­ÿÿÿ¡ÿ¨ÿÿÿ¡ÿÿÿ ÿÿÿÿÿÿÿÿÿÿÿÿÿÿÿÿÿÿÿÿÿ¬ÿ£ÿ ÿÿÿÿÿÿ¢ÿÿÿÿªÿÿÿ£ÿÿÿÿÿÿÿÿÿÿÿÿÿÿ£ÿÿÿÿÿÿÿÿÿÿÿÿÿÿÿÿÿÿÿÿÿÿÿÿÿÿÿÿÿÿÿÿÿÿÿÿÿÿÿÿÿÿÿ¢ÿÿÿÿÿÿÿÿÿÿÿÿÿÿÿÿÿÿÿ¡ÿÿÿÿÿÿÿÿÿÿÿÿÿÿÿÿÿÿÿÿÿÿÿ£ÿ£ÿÿÿÿÿÿÿÿÿÿÿÿÿÿ ÿ¢ÿ¡ÿÿÿÿÿÿÿÿ¦ÿ¢ÿÿÿÿÿÿÿÿÿÿÿ¢ÿÿÿÿÿÿÿÿÿÿÿÿÿÿÿÿÿ¡ÿÿÿÿÿÿ~ÿ|ÿ}ÿ~ÿsÿpÿqÿqÿoÿhÿdÿiÿeÿhÿyÿxÿmÿUÿhÿkÿgÿ_ÿTÿfÿvÿpÿlÿ_ÿQÿXÿ\ÿ]ÿdÿQÿ\ÿfÿPÿEÿlÿbÿfÿGÿJÿrÿtÿoÿqÿsÿoÿhÿdÿeÿdÿmÿgÿvÿsÿ~ÿgÿuÿeÿwÿÿÿxÿqÿoÿqÿhÿqÿhÿRÿ[ÿcÿ]ÿUÿaÿeÿWÿMÿ^ÿ\ÿjÿOÿVÿRÿ]ÿRÿ`ÿZÿXÿJÿ:ÿ=ÿNÿQÿGÿVÿNÿJÿHÿKÿYÿUÿ_ÿ[ÿEÿTÿeÿYÿcÿ]ÿ`ÿhÿXÿ^ÿcÿgÿoÿ`ÿlÿyÿjÿjÿtÿUÿÿvÿÿÿÿÿÿÿÿÿÿÿÿÿÿÿÿÿÿÿÿÿÿÿÿÿÿÿÿÿÿÿÿ ÿÿÿÿ¡ÿÿÿÿÿÿ¤ÿÿÿÿÿÿÿÿÿÿÿÿÿÿÿÿÿÿÿÿÿÿÿÿÿÿÿÿ ÿÿÿÿÿÿÿÿ{ÿ¡ÿÿÿÿÿÿÿÿÿÿÿÿÿÿÿÿÿÿ ÿÿÿÿÿÿ ÿÿÿÿÿÿÿÿÿÿÿÿÿÿÿÿÿÿÿÿÿÿÿÿÿÿÿyÿÿÿÿÿwÿÿÿÿÿÿÿÿÿÿÿÿÿ~ÿÿÿÿÿÿÿÿÿÿ~ÿÿÿÿÿÿÿÿÿÿÿÿÿÿÿ¢ÿÿÿÿÿÿÿÿÿÿÿÿÿÿÿÿÿÿÿÿ£ÿÿÿrÿÿ¡ÿÿÿÿÿÿÿÿÿ}ÿÿÿÿ¡ÿÿÿÿÿÿÿaÿ»þeþGÿzÿwÿÿÿÿÿÿÿÿvÿÿÿÿÿÿmÿÿ|ÿzÿwÿyÿÿÿÿÿÿÿÿÿÿÿÿÿÿ|ÿÿÿÿyÿÿkÿÿrÿzÿÿvÿvÿÿÿvÿ^ÿqÿÿvÿyÿ}ÿoÿÿÿÿÿÿ{ÿxÿÿÿÿxÿyÿ|ÿÿÿ{ÿ}ÿÿjÿnÿvÿÿ~ÿ~ÿÿtÿhÿ¢ÿÿÿxÿ{ÿnÿ~ÿÿÿÿ|ÿÿwÿtÿwÿ}ÿÿzÿtÿÿÿ}ÿxÿ|ÿÿ|ÿÿÿÿÿÿrÿxÿzÿÿÿÿÿÿzÿÿÿÿÿ ÿÿÿ®ÿÿÿÿÿÿ}ÿ~ÿÿÿÿÿÿÿÿÿÿÿÿÿÿ}ÿwÿÿ|ÿÿÿÿrÿmÿÿÿÿÿxÿÿÿ¡ÿwÿyÿ~ÿÿÿyÿÿÿÿÿ~ÿuÿÿÿÿÿÿvÿzÿ}ÿzÿÿÿÿÿ~ÿÿÿÿÿÿÿÿ}ÿ}ÿÿÿtÿ|ÿÿzÿuÿzÿdÿ?ÿÐþ.ÿrÿÿyÿzÿÿÿÿyÿÿÿÿÿÿÿÿÿÿÿÿÿÿÿÿ}ÿ{ÿÿÿÿÿÿÿzÿyÿÿÿÿÿÿÿÿÿÿhÿÿÿ³ÿÿ}ÿvÿnÿ_ÿxÿÿÿÿÿrÿÿÿÿÿÿÿvÿnÿxÿÿÿÿÿÿÿÿ~ÿÿÿÿÿÿÿuÿÿÿÿÿÿÿÿ¨ÿÿsÿÿÿÿÿ}ÿxÿÿlÿÿÿÿÿÿÿÿ}ÿyÿÿÿÿÿyÿzÿÿÿÿwÿyÿÿÿÿÿÿÿ~ÿÿ}ÿÿÿ|ÿ}ÿ{ÿÿÿÿÿyÿÿÿÿÿzÿÿÿÿÿÿÿÿÿÿÿªÿÿÿÿÿÿÿÿÿÿÿÿÿÿÿÿ{ÿzÿÿÿÿÿÿÿzÿÿÿÿÿÿÿ¢ÿÿÿÿÿÿÿÿÿÿÿÿÿÿÿÿÿÿÿÿÿÿÿÿÿÿÿÿÿÿÿ~ÿÿÿÿuÿoÿpÿsÿÿÿÿÿÿÿÿÿÿÿÿÿpÿÿÿÿÿÿÿÿÿ|ÿÿÿÿÿÿtÿuÿ~ÿÿÿÿwÿÿÿÿÿ{ÿÿÿÿÿÿ}ÿÿÿÿ~ÿÿÿÿÿÿÿÿÿÿÿ|ÿÿÿÿÿxÿyÿÿÿÿÿÿÿÿmÿÿÿÿ}ÿÿÿÿÿÿ~ÿÿ~ÿ|ÿÿÿÿÿ~ÿÿÿÿÿzÿÿÿÿÿÿÿÿÿ~ÿÿ}ÿÿÿÿÿtÿyÿÿÿÿÿxÿÿ~ÿ}ÿwÿÿÿÿÿÿÿÿÿÿÿÿÿÿÿÿÿÿÿ{ÿÿÿÿÿÿÿÿÿÿÿÿÿÿÿÿÿÿÿÿÿÿÿ~ÿ|ÿÿÿÿÿÿ}ÿÿÿÿÿ¡ÿÿÿÿÿÿzÿÿÿyÿÿ£ÿÿÿÿÿÿÿÿÿÿÿÿÿÿÿÿÿÿÿ¢ÿÿ}ÿyÿÿÿÿ}ÿÿÿÿ¦ÿÿÿÿ~ÿ|ÿÿ¥ÿ~ÿÿÿÿÿvÿÿÿÿvÿÿÿÿ§ÿÿÿÿÿ{ÿÿuÿwÿÿÿyÿrÿÿÿÿÿ{ÿÿÿÿÿÿÿÿ|ÿyÿÿÿÿÿÿÿyÿ~ÿqÿÿwÿÿÿvÿÿÿÿÿÿÿyÿ|ÿÿÿÿÿÿÿzÿÿÿÿÿÿÿÿÿÿÿÿÿÿÿÿÿÿÿÿÿ¡ÿÿÿÿÿyÿÿÿÿvÿÿ}ÿÿÿÿÿ~ÿÿÿjÿiÿ{ÿ|ÿÿwÿ`ÿ_ÿxÿÿÿÿÿÿvÿfÿsÿÿÿ{ÿjÿiÿ}ÿÿÿÿÿÿÿsÿ{ÿxÿÿqÿ~ÿoÿrÿyÿzÿÿÿwÿÿÿÿÿ|ÿ|ÿ~ÿ|ÿ|ÿ}ÿÿxÿrÿ{ÿwÿyÿqÿpÿzÿsÿlÿÿÿÿÿzÿpÿrÿÿÿÿÿcÿpÿÿ~ÿiÿÿÿÿÿ~ÿzÿtÿeÿoÿzÿÿÿqÿ}ÿÿlÿgÿjÿqÿxÿzÿqÿ}ÿwÿxÿvÿ~ÿ}ÿvÿ{ÿuÿzÿÿvÿuÿxÿtÿ{ÿwÿyÿ|ÿvÿxÿÿÿxÿyÿÿÿÿÿÿÿÿyÿzÿÿÿÿÿÿÿÿÿÿÿÿÿÿÿÿÿÿÿÿÿÿzÿÿÿÿÿÿÿÿÿ¢ÿÿÿÿÿÿÿÿÿÿÿÿÿÿÿÿ{ÿÿÿÿÿÿÿÿÿÿÿÿÿÿÿÿÿÿÿÿÿÿÿÿÿÿ©ÿÿÿÿÿÿÿÿÿÿÿÿÿÿÿÿÿÿÿÿÿÿÿÿÿ{ÿÿÿÿÿÿÿÿÿ¡ÿÿ~ÿÿ©ÿÿÿÿÿÿÿÿyÿÿÿÿÿÿÿÿzÿÿ®ÿ²ÿ ÿÿÿÿÿÿÿÿ¢ÿÿÿÿÿÿÿÿÿÿÿÿÿÿÿÿÿÿÿÿ¡ÿÿÿ£ÿÿÿ}ÿ£ÿÿÿÿÿÿÿÿÿÿÿÿÿ¥ÿÿÿÿÿÿÿÿ¡ÿÿÿÿ£ÿÿÿ|ÿÿÿÿÿÿÿÿÿÿÿÿÿÿÿÿÿÿ{ÿÿÿÿ¬ÿÿÿÿÿÿÿÿÿÿÿÿÿÿ|ÿvÿÿ|ÿÿfÿ_ÿwÿfÿWÿkÿeÿ~ÿvÿnÿuÿrÿlÿnÿnÿlÿiÿtÿÿtÿnÿnÿbÿfÿdÿÿdÿhÿoÿlÿ{ÿgÿTÿjÿcÿsÿnÿqÿvÿiÿdÿlÿtÿvÿuÿnÿeÿvÿuÿ~ÿ~ÿÿÿgÿwÿuÿmÿwÿzÿtÿrÿkÿ}ÿvÿaÿsÿqÿVÿ^ÿmÿ}ÿrÿuÿÿtÿlÿÿÿfÿzÿuÿvÿtÿyÿ}ÿÿ}ÿxÿwÿuÿxÿ}ÿqÿÿÿÿÿÿÿÿqÿÿÿÿÿÿÿÿÿÿÿÿÿÿÿÿÿÿÿ¡ÿÿÿÿÿÿÿÿÿÿÿÿÿÿÿÿÿÿÿÿÿÿÿÿÿÿÿÿÿÿÿÿÿÿ¢ÿÿÿ{ÿÿvÿÿÿÿÿÿÿÿÿÿ}ÿ~ÿÿÿÿÿÿÿÿ¤ÿÿÿÿÿÿÿÿÿ¢ÿ§ÿÿÿÿÿÿ ÿÿÿÿÿ¡ÿÿÿÿÿÿÿÿÿÿÿÿÿÿÿÿÿÿÿÿÿ|ÿÿÿÿÿ¢ÿÿÿÿÿÿÿÿÿÿÿÿÿÿÿÿÿÿÿÿ¢ÿÿ~ÿÿ¤ÿÿÿÿÿÿÿÿÿÿÿÿÿ£ÿ¢ÿÿÿÿÿÿÿÿÿÿÿÿÿÿÿÿoÿÿ£ÿÿÿÿÿÿÿÿÿÿÿÿÿÿÿÿÿÿÿÿÿÿÿÿÿ©ÿ°ÿÿ~ÿÿÿÿÿÿÿÿÿÿÿÿÿÿÿ}ÿÿ¤ÿÿÿÿÿÿÿÿÿÿÿÿÿÿÿÿÿÿÿÿÿÿÿÿÿÿÿÿ¤ÿ¢ÿÿÿÿÿÿÿÿÿÿÿÿÿ ÿÿÿÿÿÿÿÿÿÿ¡ÿ¬ÿÿÿ ÿÿ¥ÿÿÿÿ¥ÿÿÿÿÿÿÿÿÿÿÿÿÿÿÿÿÿÿÿÿ­ÿÿÿ ÿÿÿ­ÿ¡ÿÿÿÿ ÿÿÿÿÿ¤ÿÿÿÿÿÿÿÿÿÿÿÿÿÿÿÿÿÿÿÿÿÿÿÿ¥ÿ¢ÿÿÿÿÿÿÿÿÿÿ¢ÿÿ¤ÿÿÿÿÿÿ ÿÿÿÿÿÿÿÿÿ£ÿÿÿÿÿÿÿÿÿÿÿÿÿÿÿÿÿÿÿ­ÿ¡ÿ£ÿÿÿÿÿÿÿ¥ÿ¨ÿÿÿÿÿ¥ÿÿÿÿÿÿÿÿ¤ÿÿÿÿÿÿÿÿÿÿÿÿÿÿÿÿÿÿÿÿÿÿÿ ÿ§ÿÿÿÿ¥ÿ ÿÿÿÿÿÿÿÿÿÿÿÿÿÿÿÿÿ§ÿ¥ÿÿÿÿÿÿÿ ÿÿÿÿÿÿÿ¤ÿ¤ÿÿÿÿÿÿÿÿÿÿÿÿÿÿÿÿÿÿÿÿÿÿÿÿÿÿ}ÿ§ÿ³ÿÿÿ¨ÿ¢ÿÿÿÿÿÿÿÿÿÿÿÿÿÿÿ£ÿÿÿÿÿÿÿÿÿÿÿÿÿÿÿÿÿÿÿÿÿÿÿÿÿ ÿ¡ÿÿÿ©ÿÿÿ£ÿ ÿÿÿÿÿÿÿÿÿÿÿÿÿÿ§ÿ¬ÿÿÿÿÿÿÿÿÿÿÿÿÿÿÿÿÿÿÿ¨ÿÿÿÿÿÿÿÿÿÿÿÿÿÿxÿSÿOÿgÿyÿ{ÿyÿÿÿiÿoÿRÿBÿBÿYÿZÿaÿnÿrÿqÿ`ÿcÿMÿJÿTÿHÿ>ÿEÿJÿHÿPÿwÿtÿoÿmÿmÿoÿtÿwÿsÿZÿeÿpÿBÿ-ÿ=ÿ/ÿÿ(ÿ?ÿcÿyÿxÿtÿmÿiÿiÿmÿuÿuÿÿxÿvÿxÿeÿeÿÿÿÿÿyÿzÿÿÿÿÿÿÿÿ¤ÿ ÿÿÿÿÿÿÿÿÿÿÿÿÿÿÿÿzÿÿÿÿVÿMÿ)ÿ*ÿ!ÿ!ÿ6ÿ;ÿ<ÿGÿwÿÿÿÿ¡ÿ¡ÿÿÿÿÿ¡ÿÿ ÿÿ¢ÿÿÿÿÿÿÿÿÿÿÿÿÿÿ}ÿ#ÿ°þÿÿÿÿÿÿÿÿÿÿÿÿÿÿÿÿÿÿÿÿÿ{ÿÿcÿ^ÿRÿXÿ\ÿgÿoÿmÿpÿlÿfÿsÿxÿZÿgÿ\ÿGÿEÿNÿUÿVÿIÿIÿnÿfÿÿÿÿÿÿÿ}ÿyÿzÿrÿmÿ|ÿiÿrÿuÿqÿzÿÿvÿzÿyÿÿ}ÿÿ}ÿÿÿÿÿpÿvÿ~ÿqÿ|ÿÿÿÿÿÿÿÿÿÿÿÿÿÿÿÿÿÿÿÿwÿ`ÿOÿ=ÿ9ÿ6ÿÿÿøþþ¦üÈû:ý_ÿÿ ÿÿ~ÿÿÿÿÿÿÿÿÿÿÿÿÿÿÿ ÿÿÿÿÿÿÿÿÿÿÿ©ÿÿÿÿÿÿÿÿÿÿÿÿÿ©ÿÿÿÿÿÿÿÿÿÿÿÿÿÿÿÿÿÿ¨ÿÿÿÿÿÿÿÿÿÿÿÿÿÿÿÿÿÿÿÿÿÿÿÿÿÿ¡ÿÿÿÿÿÿÿÿÿÿÿÿÿÿÿÿÿÿÿÿÿ¦ÿ©ÿÿ¥ÿÿÿÿÿ¡ÿÿÿÿÿÿÿÿÿÿÿÿÿÿÿÿ®ÿ ÿÿÿÿÿÿÿÿÿÿ ÿÿÿÿÿÿÿÿÿÿÿÿÿÿÿÿÿÿÿÿ¦ÿÿÿÿÿÿÿÿÿ¨ÿÿÿÿÿÿÿÿÿÿ¢ÿÿÿÿÿÿÿÿÿÿÿÿÿ­ÿ¡ÿyÿÿ§ÿÿÿÿÿÿÿÿÿÿÿÿÿÿÿÿÿÿÿÿÿÿÿÿ¢ÿÿÿÿÿÿ}ÿÿ§ÿÿÿÿÿÿÿÿÿÿÿÿÿÿÿÿÿÿÿÿÿÿÿÿÿÿÿÿÿÿÿÿÿÿ°ÿÿÿÿÿÿÿÿÿÿÿ ÿÿÿÿÿÿÿ¢ÿÿÿÿÿÿÿÿÿÿÿÿÿÿÿÿÿÿÿÿÿ~ÿzÿÿvÿqÿÿÿ{ÿjÿ_ÿbÿbÿbÿfÿfÿmÿxÿ}ÿ_ÿrÿÿnÿeÿhÿ]ÿfÿpÿwÿsÿ^ÿWÿdÿfÿcÿ^ÿ`ÿhÿnÿZÿYÿeÿhÿhÿYÿSÿeÿjÿrÿgÿeÿfÿ^ÿ`ÿeÿjÿqÿmÿbÿaÿxÿ]ÿnÿ|ÿnÿrÿvÿkÿjÿpÿ_ÿTÿbÿfÿZÿ^ÿeÿUÿNÿRÿdÿVÿRÿVÿ[ÿsÿ[ÿPÿTÿcÿYÿRÿHÿPÿMÿ?ÿ8ÿBÿVÿKÿOÿGÿSÿ6ÿBÿPÿcÿ[ÿWÿjÿWÿ[ÿeÿgÿXÿnÿsÿfÿ_ÿ\ÿaÿpÿoÿgÿoÿqÿpÿvÿSÿÿ}ÿÿÿ|ÿÿÿÿÿÿÿÿÿÿÿÿÿÿÿÿÿÿÿÿÿÿÿÿÿÿÿÿÿÿÿÿÿÿÿÿÿÿÿÿÿÿÿÿÿÿÿÿÿÿÿÿÿvÿÿÿÿÿÿÿÿÿÿÿÿ}ÿÿ ÿÿÿÿÿÿ ÿÿÿÿÿÿÿÿÿÿÿÿÿÿÿÿÿÿÿÿÿÿÿÿÿ¦ÿÿÿÿÿÿyÿÿ ÿÿÿÿÿÿÿÿÿÿÿÿÿÿÿÿÿÿÿÿÿÿÿÿÿÿmÿÿÿÿÿÿÿÿÿÿ~ÿÿÿÿÿÿÿÿÿÿÿÿ¦ÿÿÿÿ|ÿÿxÿÿÿyÿÿÿÿÿÿÿÿÿÿÿÿÿÿÿÿÿÿÿÿÿÿÿÿÿÿ¤ÿ¥ÿÿÿpÿÿÿÿÿÿÿÿÿ¤ÿÿÿÿÿÿ¢ÿÿÿÿÿÿÿÿ>ÿ¿þáþuÿ~ÿÿÿÿÿÿuÿÿ~ÿÿÿÿÿÿÿwÿÿÿÿxÿÿÿÿ{ÿyÿ~ÿÿ~ÿ|ÿ}ÿÿÿÿÿÿÿwÿÿ{ÿ}ÿÿÿÿÿÿxÿÿkÿuÿsÿ~ÿÿÿvÿyÿ~ÿÿuÿwÿÿÿÿpÿyÿpÿjÿpÿmÿsÿlÿvÿÿÿyÿyÿÿÿÿ~ÿyÿÿ|ÿmÿtÿÿdÿhÿmÿjÿ~ÿÿ|ÿÿwÿÿxÿ{ÿ{ÿÿÿÿ|ÿÿÿÿÿ|ÿÿ|ÿÿÿÿÿÿÿpÿxÿÿÿÿÿÿ}ÿÿrÿÿzÿÿÿÿÿ|ÿÿÿÿnÿxÿÿÿyÿÿÿÿÿÿÿÿ~ÿÿÿÿÿÿÿ{ÿÿÿÿÿzÿÿ¡ÿÿÿzÿpÿÿÿÿÿÿÿÿÿ}ÿÿÿÿvÿ}ÿÿÿÿ|ÿ~ÿ{ÿ{ÿwÿnÿqÿ|ÿÿzÿ|ÿÿÿÿÿÿÿwÿsÿÿÿpÿÿÿÿ}ÿqÿxÿxÿ0ÿþ:ÿkÿÿÿrÿxÿ}ÿvÿkÿÿÿ~ÿÿÿÿÿÿÿÿ|ÿ|ÿwÿÿÿÿ~ÿÿÿÿÿÿÿÿÿÿ~ÿÿÿÿrÿlÿÿÿÿÿÿÿÿÿÿ¤ÿÿzÿuÿÿÿÿÿÿÿÿÿÿÿÿ~ÿÿÿÿÿÿÿÿ~ÿÿ}ÿxÿÿÿÿÿÿwÿÿÿÿÿÿÿÿÿÿÿ¥ÿÿÿ~ÿyÿÿÿÿÿÿÿÿÿÿÿ|ÿyÿ~ÿÿÿzÿxÿÿÿÿ|ÿvÿÿÿÿÿÿÿÿuÿ{ÿÿÿ{ÿsÿzÿÿÿÿÿ|ÿÿÿÿÿyÿÿÿ¤ÿ£ÿÿÿpÿÿÿyÿÿÿÿÿÿÿÿÿ~ÿÿÿqÿtÿyÿÿÿÿÿÿÿ~ÿzÿÿÿÿÿÿÿÿÿÿÿÿÿÿ{ÿrÿuÿÿÿÿÿÿÿÿÿÿÿÿÿÿÿÿÿÿÿÿÿÿÿÿÿÿÿÿÿwÿtÿ{ÿÿÿÿÿÿÿÿÿÿÿÿxÿÿrÿÿÿÿÿÿÿÿÿÿÿnÿÿrÿ~ÿÿÿÿÿÿÿÿÿÿÿÿÿÿÿ{ÿÿÿÿÿÿÿÿÿÿÿyÿÿÿÿÿÿÿÿÿvÿ~ÿÿvÿÿÿÿÿÿÿÿ¡ÿÿyÿÿ§ÿqÿÿÿÿÿÿsÿ~ÿÿÿÿÿÿÿÿÿÿ}ÿÿÿÿÿÿÿÿÿÿÿÿÿÿÿÿÿÿwÿzÿÿÿÿÿÿÿxÿÿÿÿÿÿÿÿÿÿÿÿÿ£ÿÿÿÿÿÿÿÿÿÿÿÿÿxÿÿÿÿÿÿÿÿÿÿÿÿÿÿÿÿÿ©ÿÿÿÿÿÿÿÿ|ÿÿÿÿÿÿÿÿ{ÿzÿÿÿÿÿ|ÿÿÿÿ ÿ¥ÿ£ÿÿÿÿÿÿÿÿÿÿÿÿÿÿÿÿvÿmÿ~ÿÿÿÿÿÿyÿÿÿÿÿÿ}ÿÿÿÿÿgÿjÿÿÿÿÿÿÿÿÿÿÿÿÿÿÿ¦ÿÿ~ÿÿÿ~ÿÿÿ}ÿÿÿÿÿÿÿÿÿÿÿÿÿÿ|ÿÿÿÿÿÿyÿÿuÿyÿÿtÿwÿ¢ÿÿÿÿÿÿÿÿÿyÿÿÿÿÿÿ~ÿrÿÿÿÿÿÿÿÿÿÿÿÿÿÿÿÿ¢ÿÿÿÿuÿÿÿÿÿÿÿÿqÿuÿpÿ~ÿxÿÿwÿÿtÿÿÿÿqÿvÿ{ÿbÿuÿvÿtÿÿ~ÿ{ÿ|ÿ}ÿÿÿxÿvÿpÿÿÿeÿhÿeÿxÿÿzÿÿÿÿ¥ÿzÿÿÿrÿ{ÿÿuÿjÿrÿrÿzÿ{ÿpÿoÿÿÿ~ÿ}ÿÿ{ÿÿÿÿÿÿ{ÿkÿqÿÿtÿÿmÿ|ÿoÿ~ÿÿÿqÿuÿ}ÿÿrÿkÿtÿlÿrÿ^ÿtÿ{ÿvÿvÿÿÿÿÿ|ÿsÿuÿ{ÿ~ÿ|ÿxÿÿÿzÿsÿÿÿuÿwÿgÿqÿÿuÿÿ}ÿÿjÿÿÿwÿÿnÿzÿpÿnÿvÿxÿÿuÿÿÿ{ÿÿÿzÿÿ¡ÿÿÿÿÿÿÿÿÿÿÿÿÿÿ¦ÿÿÿ}ÿÿÿ}ÿÿ§ÿÿÿÿÿÿÿ ÿÿÿÿyÿÿÿ£ÿ¥ÿÿÿÿÿÿÿÿÿÿÿÿyÿÿÿÿÿÿÿÿÿÿÿÿÿÿÿÿÿÿÿÿÿÿÿ§ÿ¦ÿÿeÿ}ÿxÿÿÿÿÿÿtÿÿÿÿÿ£ÿÿqÿÿ¢ÿ¢ÿÿÿÿ ÿÿÿÿÿÿÿÿ}ÿÿÿÿÿÿÿÿÿÿÿÿwÿÿ¢ÿ ÿÿÿÿÿÿÿÿÿÿÿ§ÿÿÿÿ|ÿ}ÿÿ ÿÿÿÿÿ¢ÿÿÿÿÿÿÿÿÿÿÿÿÿÿÿÿÿÿÿÿÿÿÿÿÿÿÿµÿÿÿÿÿÿÿÿ¤ÿÿÿÿÿÿ¨ÿ§ÿÿÿÿÿÿÿÿÿÿÿ¦ÿÿÿÿÿÿÿÿÿÿÿÿÿÿÿÿÿÿÿÿÿÿÿÿÿÿÿ¢ÿÿÿ©ÿÿÿÿÿÿÿÿÿÿÿÿ}ÿÿÿtÿÿnÿ\ÿvÿqÿmÿhÿaÿÿtÿjÿrÿmÿlÿjÿoÿjÿkÿoÿvÿyÿhÿaÿgÿUÿbÿbÿeÿqÿiÿÿÿ{ÿyÿÿ|ÿgÿ\ÿÿÿpÿoÿrÿcÿoÿÿxÿ{ÿÿÿÿÿÿÿqÿiÿyÿÿpÿ{ÿÿsÿoÿyÿjÿwÿÿ~ÿxÿqÿÿzÿlÿqÿoÿÿrÿÿnÿ^ÿ{ÿÿÿ|ÿ{ÿÿÿÿ~ÿxÿwÿwÿ|ÿ}ÿ|ÿsÿmÿÿÿÿÿÿÿÿÿyÿÿÿÿÿÿÿ¥ÿÿÿyÿÿÿÿÿÿÿÿÿÿÿÿÿÿÿÿÿÿÿÿÿÿÿsÿ¦ÿÿÿÿÿÿÿÿÿÿÿÿÿÿÿÿ¢ÿÿÿÿÿÿÿÿÿÿÿÿÿÿ}ÿÿÿÿÿÿÿ©ÿ¦ÿÿÿÿÿÿ¤ÿ§ÿÿÿÿÿÿÿÿÿÿÿ¨ÿÿÿÿÿÿÿÿÿÿÿÿÿÿÿÿÿÿÿÿÿÿÿÿÿ~ÿÿÿÿÿÿÿÿÿÿÿÿÿÿÿÿÿÿÿÿÿÿÿÿÿÿ}ÿÿÿÿÿÿÿÿÿÿÿÿÿÿÿÿ£ÿÿÿÿÿÿÿÿÿÿÿÿÿ}ÿvÿÿÿÿÿÿ~ÿÿÿÿÿÿÿÿÿÿÿÿÿÿÿÿÿÿÿÿÿÿÿÿ¥ÿÿÿÿÿÿÿÿÿÿÿÿÿÿÿÿÿÿÿÿÿÿ¤ÿ±ÿÿ¡ÿÿÿ¡ÿÿÿÿÿÿÿÿÿÿÿÿ ÿÿÿÿÿÿÿÿÿÿÿÿÿÿÿÿÿÿÿÿÿ¡ÿÿÿÿÿÿÿÿÿÿÿ¢ÿÿÿzÿ ÿÿÿÿÿÿ¦ÿÿÿÿ¨ÿÿÿÿÿÿÿÿÿÿÿÿÿÿÿÿÿÿ¡ÿÿÿÿÿÿÿÿÿÿÿÿÿÿ¡ÿÿÿÿÿÿÿÿÿÿÿÿÿÿÿÿÿ|ÿÿÿÿÿÿÿÿ¡ÿÿÿÿÿÿÿÿÿÿÿ¡ÿÿ¡ÿÿ¦ÿÿÿÿÿÿÿÿÿÿÿÿÿÿÿÿÿÿÿÿ¦ÿÿÿÿÿÿ§ÿ¢ÿÿÿÿÿ´ÿÿÿÿÿÿÿÿÿÿÿÿÿÿÿÿÿÿÿÿÿ¥ÿÿÿ£ÿÿÿÿÿ¢ÿÿÿÿÿÿÿÿÿÿÿ ÿÿÿÿÿ ÿÿÿÿ¦ÿ¥ÿÿÿÿÿÿÿÿÿÿÿÿÿÿÿÿÿÿÿÿÿÿÿÿÿÿ¢ÿÿÿÿÿÿÿÿÿÿÿÿÿ¦ÿ ÿÿÿÿÿÿÿÿÿÿÿÿÿÿ ÿ¤ÿ ÿÿÿÿÈÿÿÿÿÿªÿ«ÿÿÿÿÿÿÿÿÿÿÿÿÿÿÿ¨ÿ ÿÿÿÿ¢ÿÿÿÿ§ÿÿÿÿÿÿÿÿÿ¡ÿÿÿÿÿÿ¤ÿ¡ÿÿÿÿÿÿÿ£ÿ¡ÿÿ ÿÿÿÿÿ¥ÿÿÿÿÿÿÿ©ÿÿÿÿÿÿÿÿÿÿÿÿÿÿÿÿ¥ÿ ÿÿÿÿ§ÿ ÿÿÿÿÿÿuÿvÿÿ~ÿ}ÿÿyÿlÿtÿxÿoÿnÿqÿ{ÿ}ÿjÿtÿcÿ\ÿQÿ]ÿWÿOÿYÿeÿaÿoÿ{ÿmÿhÿmÿ\ÿUÿqÿÿuÿpÿÿÿxÿ|ÿÿzÿwÿjÿWÿfÿmÿtÿyÿ|ÿ}ÿyÿyÿÿÿÿÿÿ}ÿ|ÿ{ÿhÿOÿ{ÿ{ÿ~ÿÿÿÿÿÿÿÿ ÿÿÿÿÿÿÿÿÿÿÿÿÿÿÿÿÿÿÿÿÿÿÿ~ÿuÿwÿÿÿuÿÿwÿÿpÿSÿ.ÿ%ÿ4ÿ>ÿ7ÿ7ÿ;ÿVÿuÿÿÿÿ£ÿ¥ÿÿÿÿ¥ÿ©ÿÿÿÿÿÿÿÿÿÿÿÿÿÿÿÿÿÿÿ~ÿuÿÿÿÿÿÿÿÿÿÿÿÿÿÿÿÿÿÿÿÿÿÿ~ÿkÿ]ÿXÿGÿ[ÿbÿUÿSÿcÿkÿWÿOÿOÿLÿBÿCÿIÿEÿ;ÿ:ÿDÿNÿCÿ@ÿcÿUÿÿÿÿÿÿÿÿÿ}ÿ}ÿÿ}ÿmÿ_ÿaÿzÿÿÿyÿÿpÿÿsÿzÿpÿxÿvÿvÿzÿnÿrÿÿtÿsÿwÿÿÿÿwÿ{ÿÿÿÿÿÿÿÿ|ÿÿÿÿzÿpÿWÿÿ¥þ\þ(þfþÝýþ8þþêü¦üþ}ÿÿÿÿÿÿÿÿÿÿÿÿÿÿÿÿÿÿÿÿÿÿÿÿÿÿÿÿÿ§ÿÿ«ÿÿÿÿÿÿÿÿÿÿÿÿ¤ÿ¢ÿÿÿÿÿ ÿÿÿÿ¤ÿÿ§ÿ¥ÿÿÿÿÿ ÿÿÿÿÿÿÿÿÿÿÿÿÿÿÿÿÿÿÿÿÿÿÿÿÿÿÿÿÿÿÿÿÿ¢ÿÿÿÿ¡ÿÿÿÿÿÿÿÿÿ¤ÿ¡ÿÿÿÿÿÿÿÿÿÿÿÿÿÿÿÿÿÿÿÿÿÿÿÿÿ«ÿÿÿÿÿÿÿÿÿ¤ÿ¤ÿ£ÿÿÿÿÿÿÿÿÿÿÿÿÿÿÿÿÿ¦ÿÿÿÿÿÿ¥ÿ¡ÿÿÿ¤ÿÿÿÿÿÿÿÿÿÿÿÿÿÿÿÿÿÿÿÿÿÿÿÿÿÿÿ ÿÿÿÿÿÿÿÿÿÿÿÿÿÿÿÿÿÿÿÿÿÿÿ¡ÿÿÿÿÿÿÿÿÿÿÿÿÿÿÿÿÿÿÿÿÿÿÿÿÿÿÿÿÿÿÿÿÿÿÿÿÿÿÿÿÿ§ÿÿÿÿÿÿÿÿÿÿÿÿÿÿÿÿÿÿ¥ÿÿÿÿÿÿÿÿÿÿÿÿÿÿÿÿÿÿÿÿÿÿÿÿxÿÿÿwÿxÿÿÿyÿjÿ\ÿbÿiÿ`ÿ]ÿiÿ]ÿpÿcÿrÿtÿgÿkÿfÿtÿkÿ^ÿ`ÿrÿsÿ^ÿ`ÿeÿLÿVÿ`ÿeÿ_ÿ^ÿqÿ^ÿiÿbÿdÿtÿgÿZÿeÿvÿjÿeÿ]ÿTÿgÿdÿdÿlÿwÿgÿyÿÿ~ÿqÿpÿyÿxÿqÿtÿlÿlÿrÿbÿZÿ`ÿYÿWÿ^ÿWÿWÿVÿTÿLÿSÿKÿbÿiÿ\ÿWÿVÿWÿ^ÿVÿHÿLÿWÿNÿEÿNÿOÿJÿUÿUÿNÿJÿZÿMÿÿOÿcÿYÿIÿ[ÿaÿjÿeÿqÿnÿZÿ^ÿrÿnÿcÿrÿlÿtÿuÿuÿ{ÿnÿ}ÿ|ÿÿÿÿÿÿÿÿÿÿÿÿÿÿÿÿÿlÿÿÿÿ~ÿÿÿ~ÿÿÿÿÿÿÿÿÿÿÿÿÿÿÿÿÿÿÿÿÿÿÿÿÿÿÿÿ ÿÿÿÿÿÿÿÿÿÿÿÿÿÿÿÿÿÿÿÿÿÿÿÿ~ÿÿÿÿÿ~ÿÿÿÿÿÿÿÿÿÿÿÿÿÿÿÿÿÿÿÿÿÿ¡ÿsÿÿÿuÿ¨ÿ¨ÿ£ÿÿÿÿÿÿÿÿÿÿÿÿÿÿÿÿÿÿÿÿÿÿÿÿÿ}ÿÿÿÿ ÿÿÿÿÿÿÿÿÿÿÿÿÿÿÿÿÿÿÿÿÿÿÿÿÿÿÿÿÿÿÿÿÿÿÿsÿÿÿÿÿÿÿÿÿÿÿÿÿÿÿÿÿÿÿÿÿÿÿÿÿÿÿÿ¥ÿÿ¨ÿ ÿÿÿÿÿÿÿÿÿÿÿpÿ|ÿÿÿ_ÿÿ!ÿÿ~ÿÿwÿÿÿÿÿ|ÿ¡ÿ£ÿÿ}ÿ}ÿÿÿÿÿÿÿÿÿrÿlÿzÿvÿvÿÿÿÿ}ÿÿ}ÿÿÿÿzÿÿoÿxÿÿÿÿÿÿeÿÿ}ÿ|ÿÿÿÿwÿÿÿÿyÿ|ÿrÿyÿÿÿ{ÿ{ÿ|ÿÿ}ÿÿÿÿzÿÿÿ`ÿmÿÿvÿ{ÿ{ÿpÿmÿyÿuÿÿyÿÿlÿvÿsÿÿÿtÿyÿzÿÿÿÿÿÿÿÿÿÿÿÿÿÿÿwÿÿÿÿ{ÿ{ÿÿÿÿÿxÿÿÿÿÿÿxÿ|ÿuÿwÿÿÿÿÿÿÿÿÿÿÿ¤ÿÿ~ÿÿÿÿÿÿÿÿ|ÿÿÿÿÿ~ÿÿÿÿÿ{ÿoÿÿ ÿÿÿÿ~ÿÿÿÿÿÿÿÿÿÿÿÿ~ÿ~ÿzÿvÿ}ÿxÿÿÿÿ}ÿnÿkÿtÿÿÿÿÿxÿÿÿÿÿÿ}ÿ|ÿÿlÿnÿÿÿÿÿÿÿwÿÿþFÿmÿyÿÿÿ}ÿyÿÿÿÿÿÿÿÿÿÿÿÿÿ{ÿxÿÿÿÿÿÿÿ}ÿiÿÿÿrÿ{ÿÿÿmÿ¥ÿÿ}ÿkÿuÿ¥ÿpÿ|ÿÿÿÿÿÿÿÿÿÿÿÿÿÿÿ{ÿÿÿÿÿÿÿÿÿÿÿÿÿÿÿÿÿÿÿÿÿÿÿÿÿÿÿÿtÿÿÿzÿÿ¢ÿÿÿÿrÿ{ÿÿÿÿÿÿÿÿÿÿÿÿÿ}ÿÿÿÿÿÿÿÿÿÿÿÿÿÿÿÿÿÿsÿÿÿvÿÿnÿ|ÿÿ~ÿ~ÿ}ÿÿÿÿÿÿwÿÿÿÿ¥ÿÿÿtÿÿÿyÿÿÿÿÿÿÿÿÿÿ~ÿ~ÿoÿkÿrÿoÿuÿÿÿÿ~ÿÿvÿyÿÿÿÿÿÿÿÿyÿÿÿ~ÿÿÿÿÿÿqÿÿÿÿÿÿwÿ{ÿyÿÿÿÿÿÿÿÿ~ÿÿÿÿÿÿ~ÿÿÿÿÿ~ÿsÿÿÿ~ÿrÿyÿ{ÿnÿ~ÿÿÿÿÿÿÿÿÿÿÿsÿÿÿÿ{ÿÿ}ÿtÿÿÿ{ÿ{ÿÿÿÿÿÿÿÿÿÿ|ÿÿÿ~ÿ{ÿÿzÿsÿrÿ}ÿÿÿÿ}ÿrÿÿÿÿÿ~ÿÿÿÿÿ|ÿÿÿÿÿÿÿ¢ÿÿ|ÿÿÿÿÿÿ¢ÿrÿÿ|ÿfÿÿqÿqÿÿzÿÿyÿÿÿÿÿÿÿÿÿÿÿÿÿ{ÿxÿÿÿ{ÿÿÿÿÿÿÿÿvÿÿÿÿÿÿÿsÿÿyÿÿÿÿÿtÿÿÿÿ}ÿzÿÿÿÿÿÿÿÿÿ|ÿÿÿÿÿÿÿÿ{ÿÿÿÿÿÿÿÿÿÿÿÿÿÿÿ¦ÿÿÿÿ}ÿÿÿÿÿÿ~ÿÿÿÿÿ¢ÿÿ~ÿ|ÿÿÿÿÿÿÿÿÿ¤ÿÿÿÿÿÿÿÿwÿ|ÿÿÿÿÿÿÿ{ÿÿÿÿÿÿÿÿÿÿÿÿÿÿ{ÿtÿÿ{ÿÿÿÿªÿÿÿÿxÿÿ|ÿÿÿÿÿÿÿÿÿtÿÿÿÿvÿ|ÿÿÿqÿxÿÿzÿlÿ~ÿÿÿyÿÿÿÿÿÿÿ{ÿÿÿ{ÿÿnÿÿ{ÿÿÿvÿ|ÿ¢ÿÿpÿÿÿÿ|ÿÿ}ÿvÿÿÿÿÿÿ~ÿ|ÿÿÿÿÿÿÿÿ|ÿ~ÿÿÿÿÿÿÿÿÿ¨ÿÿÿÿÿÿÿÿÿuÿÿ}ÿÿÿqÿ|ÿzÿcÿkÿwÿvÿtÿkÿzÿÿ{ÿoÿqÿgÿ`ÿvÿÿÿyÿzÿ{ÿÿÿsÿkÿpÿuÿiÿhÿlÿÿhÿÿhÿÿÿyÿyÿÿ`ÿÿÿvÿgÿtÿÿ{ÿ|ÿnÿhÿÿxÿnÿwÿ|ÿÿÿÿÿ|ÿ{ÿ|ÿdÿnÿÿyÿÿwÿzÿoÿÿÿÿ`ÿ{ÿwÿÿ\ÿvÿÿrÿÿÿpÿÿ}ÿyÿqÿrÿ}ÿ|ÿzÿÿ~ÿ}ÿpÿiÿmÿfÿkÿoÿgÿuÿ}ÿ}ÿvÿvÿzÿÿlÿÿÿ}ÿsÿvÿ~ÿkÿrÿfÿÿkÿnÿÿÿ}ÿrÿÿÿ|ÿÿÿÿÿÿÿÿÿzÿÿÿÿÿÿÿÿÿÿ¦ÿÿÿÿ¦ÿÿÿ~ÿÿÿÿÿÿÿÿÿÿÿÿÿÿ ÿÿÿÿÿÿÿÿxÿÿÿÿÿÿÿÿÿÿÿÿÿÿÿÿÿÿÿÿÿÿ¢ÿ¡ÿ ÿÿÿÿÿÿÿÿÿÿ}ÿjÿÿÿÿÿÿÿÿÿ~ÿqÿ©ÿÿ ÿÿÿ|ÿÿÿÿÿÿÿÿÿÿÿyÿÿÿÿÿzÿÿ}ÿÿÿÿÿÿÿÿÿÿÿÿÿÿÿÿÿÿÿÿÿÿÿ~ÿÿÿÿÿÿÿ©ÿ¢ÿÿÿ¤ÿÿÿÿÿÿÿ ÿÿÿÿÿÿÿÿÿÿÿÿÿÿxÿ}ÿÿÿÿÿÿÿÿÿÿ¨ÿ¢ÿ¦ÿÿÿÿÿÿÿÿÿÿÿ¢ÿÿÿÿÿ ÿÿoÿÿÿ¢ÿÿÿÿÿÿÿÿÿÿÿÿÿÿÿÿÿÿÿyÿxÿÿ£ÿÿÿªÿ¢ÿÿwÿÿ~ÿtÿgÿpÿ~ÿÿqÿgÿyÿÿÿÿdÿsÿbÿzÿÿwÿÿnÿlÿpÿmÿkÿfÿ`ÿaÿlÿtÿÿ~ÿsÿoÿnÿoÿfÿgÿmÿaÿuÿnÿmÿlÿsÿaÿjÿtÿsÿnÿÿwÿlÿoÿrÿpÿyÿÿÿÿÿÿ}ÿÿwÿÿfÿdÿuÿÿxÿjÿyÿpÿrÿ|ÿÿÿxÿmÿnÿbÿeÿpÿxÿÿ|ÿiÿÿgÿwÿeÿ}ÿÿtÿoÿuÿÿÿÿzÿÿÿÿzÿmÿvÿuÿkÿlÿyÿÿÿÿÿÿÿÿ~ÿrÿÿ¤ÿÿqÿÿÿÿÿÿÿÿÿÿÿÿÿÿÿ¡ÿÿÿÿÿÿÿÿÿÿÿÿÿÿÿÿÿÿÿÿÿÿÿÿÿ}ÿÿÿ ÿÿÿÿÿÿÿÿÿÿÿÿÿÿÿÿÿ£ÿÿÿÿ ÿ£ÿÿ«ÿÿÿÿÿÿÿÿÿÿÿÿÿÿÿÿÿ°ÿÿÿÿÿÿÿÿÿÿÿÿÿÿÿÿÿÿÿÿÿÿÿÿyÿÿÿÿÿÿÿÿÿÿ~ÿÿÿÿÿÿÿÿÿÿÿÿÿ}ÿÿÿÿÿÿÿÿ{ÿÿÿÿÿ}ÿÿÿÿÿÿÿÿÿÿÿÿÿ¢ÿÿÿyÿ|ÿÿ¥ÿ¤ÿÿÿÿ¥ÿÿÿÿÿÿÿÿÿÿÿÿÿÿÿ~ÿÿÿÿ|ÿÿÿÿÿÿÿÿÿÿÿÿÿÿÿÿÿÿÿÿÿÿÿÿÿÿÿÿÿÿÿÿÿ©ÿ¨ÿÿÿ ÿ¤ÿ¢ÿÿÿÿ«ÿÿÿÿÿÿÿÿÿÿ£ÿÿÿÿÿÿÿÿÿÿÿÿÿÿÿÿÿÿ~ÿÿÿÿÿ¢ÿÿÿÿÿÿÿÿÿÿÿÿÿÿÿÿÿÿÿÿÿÿÿÿÿÿÿ¡ÿÿÿÿÿÿÿÿÿÿÿÿÿÿÿÿÿÿÿÿÿÿÿÿÿÿ¡ÿÿÿÿÿÿÿÿÿ~ÿÿÿÿÿÿÿÿÿÿÿÿÿ¥ÿÿÿÿÿ¢ÿÿÿÿÿÿÿÿÿÿÿÿÿÿ¡ÿÿÿÿÿÿÿÿÿÿÿÿÿÿÿÿ®ÿÿÿÿÿÿÿÿÿÿÿÿÿÿÿÿÿÿÿÿÿÿÿÿÿÿÿÿÿÿÿÿÿÿÿ¢ÿ¢ÿ¡ÿÿÿÿÿ¢ÿÿÿÿÿÿÿÿÿÿÿÿ¡ÿ¢ÿÿÿÿÿ¦ÿ°ÿ¡ÿÿÿÿÿÿÿÿ«ÿÿÿÿ§ÿ­ÿ¢ÿÿÿÿÿÿÿÿÿÿÿÿÿÿÿÿÿ¡ÿÿÿÿÿÿÿ®ÿÿ¢ÿ£ÿÿÿÿ¢ÿÿÿÿÿÿÿÿ ÿÿÿÿÿÿÿ¦ÿÿÿ ÿ¢ÿ¥ÿ¥ÿÿÿÿ ÿÿÿÿÿ¢ÿÿÿÿÿÿÿÿÿÿ¡ÿ¢ÿÿ£ÿÿÿÿÿÿÿÿÿÿÿ¬ÿÿÿ ÿÿÿ­ÿ¯ÿÿÿÿÿÿÿÿÿÿÿÿÿÿÿ£ÿÿÿÿÿÿÿÿ¨ÿÿÿÿÿÿÿÿ¥ÿÿÿÿÿÿ ÿ¡ÿÿÿÿÿÿÿÿÿÿ£ÿÿoÿÿÿÿÿÿtÿoÿxÿÿyÿrÿvÿ{ÿzÿoÿuÿoÿ]ÿtÿ}ÿqÿiÿmÿlÿÿÿnÿÿÿÿÿsÿ{ÿÿvÿÿÿÿxÿÿÿpÿfÿtÿÿÿÿxÿyÿÿzÿuÿ~ÿÿÿÿÿÿzÿÿÿlÿgÿ|ÿ}ÿxÿÿÿÿÿÿÿÿÿÿÿÿÿÿÿÿÿÿ£ÿÿÿÿÿÿÿÿÿÿ¤ÿÿÿÿjÿfÿrÿyÿsÿqÿkÿmÿsÿdÿLÿKÿEÿ:ÿ>ÿ;ÿ>ÿjÿÿÿÿÿÿÿÿÿÿ¥ÿ¢ÿÿÿÿÿÿ¡ÿ¦ÿÿÿÿÿÿÿÿÿÿÿÿÿÿÿÿÿÿÿÿÿÿÿ ÿÿÿ|ÿÿÿÿÿÿÿÿÿzÿ[ÿaÿaÿNÿ[ÿ`ÿLÿHÿ[ÿYÿ]ÿOÿKÿUÿMÿCÿJÿBÿ;ÿLÿXÿVÿiÿXÿkÿiÿÿÿÿÿÿÿÿÿÿÿÿÿÿ{ÿvÿ~ÿÿzÿ~ÿÿqÿfÿ]ÿsÿeÿkÿtÿoÿiÿlÿuÿÿvÿwÿwÿtÿyÿÿrÿtÿÿwÿ{ÿÿÿÿÿÿÿÿÿTÿ#ÿÿ¿þÆýùü,üÇüýüÚüiýýýýÿÿÿÿÿÿÿÿÿÿÿÿ ÿÿÿÿÿ ÿ ÿÿÿÿÿÿÿÿ£ÿ¨ÿ¤ÿÿÿÿÿÿÿÿÿÿÿÿÿÿÿ¢ÿÿÿ¢ÿÿÿÿÿÿÿÿÿÿÿÿÿÿÿÿÿÿÿÿÿÿÿÿÿÿÿÿÿ¢ÿÿÿÿÿ¤ÿÿÿÿÿÿÿÿÿÿ ÿÿÿÿÿÿÿÿÿÿÿÿÿÿÿÿÿÿÿÿÿÿÿÿÿÿÿÿÿÿÿÿÿÿÿÿÿÿÿÿÿÿÿÿÿÿÿÿÿÿÿÿÿÿÿ¨ÿÿÿÿÿÿÿÿ¤ÿ­ÿ©ÿÿÿÿÿÿÿÿÿ£ÿÿÿ ÿ¥ÿÿÿÿÿÿ¬ÿÿÿÿÿÿÿÿÿÿÿÿÿÿÿ¥ÿ¢ÿÿÿÿÿ¥ÿÿÿÿÿÿÿÿÿÿÿÿÿÿÿÿÿÿÿÿÿÿÿÿÿÿÿÿÿÿ¥ÿ®ÿ©ÿÿÿÿÿÿÿ£ÿÿÿÿÿÿÿÿ¡ÿÿÿ¢ÿÿÿÿ§ÿÿÿÿÿÿÿÿÿÿÿÿÿÿÿÿÿÿÿÿÿÿÿÿÿ£ÿÿÿÿÿÿÿÿÿ¤ÿÿÿÿÿÿÿÿÿÿÿÿÿÿÿÿÿ¥ÿÿÿ~ÿwÿnÿÿÿvÿÿÿzÿrÿnÿjÿmÿlÿaÿ[ÿcÿSÿpÿeÿnÿxÿsÿnÿWÿ[ÿrÿlÿZÿaÿqÿlÿcÿbÿZÿdÿ[ÿdÿeÿaÿÿlÿoÿWÿ[ÿqÿhÿ`ÿgÿwÿpÿiÿ]ÿSÿnÿfÿgÿcÿlÿ~ÿ~ÿÿoÿÿÿoÿzÿiÿkÿwÿnÿlÿaÿZÿ_ÿYÿ^ÿZÿIÿVÿ[ÿQÿ]ÿUÿUÿdÿXÿXÿUÿNÿDÿVÿ^ÿ\ÿRÿQÿgÿhÿWÿ]ÿCÿ>ÿPÿHÿfÿGÿlÿnÿWÿVÿ\ÿWÿfÿgÿbÿ^ÿfÿeÿZÿcÿvÿqÿcÿjÿpÿzÿoÿyÿÿ~ÿÿ|ÿtÿÿÿÿÿÿÿÿ~ÿÿ ÿ¯ÿÿÿÿ¨ÿÿÿÿªÿÿÿÿÿÿÿ¢ÿÿÿÿÿÿÿÿÿÿÿÿÿÿÿÿÿÿÿÿÿÿÿ{ÿÿÿÿÿÿyÿÿÿÿÿÿÿÿÿÿÿÿÿ~ÿÿÿÿÿÿuÿrÿÿÿÿÿÿÿÿÿÿÿÿÿÿÿÿÿÿÿÿÿÿÿÿ ÿÿÿÿÿÿÿÿÿÿÿÿÿuÿxÿÿÿÿÿÿÿÿÿÿÿÿÿÿÿ}ÿÿÿÿÿÿÿÿÿÿÿÿÿÿÿÿÿÿÿÿÿÿÿÿÿÿÿÿÿÿÿÿzÿ±ÿÿÿÿÿÿÿwÿÿÿÿÿÿÿÿÿÿÿ¡ÿÿÿÿ ÿÿÿÿÿ{ÿÿÿÿÿÿÿÿÿÿ ÿÿzÿÿÿÿÿÿÿÿÿvÿÿ ÿÿÿÿÿÿÿÿÿ6ÿõþtÿÿÿÿÿÿÿÿÿÿÿÿÿÿÿÿÿÿÿÿÿÿxÿrÿ~ÿÿ|ÿÿÿÿ}ÿÿÿÿÿÿÿÿsÿjÿÿÿÿÿqÿsÿÿxÿÿÿqÿvÿÿÿÿÿÿÿÿpÿvÿ}ÿÿÿxÿsÿÿzÿ{ÿÿÿÿÿÿÿÿÿwÿtÿmÿzÿÿzÿÿuÿÿwÿuÿÿÿ{ÿ{ÿvÿ}ÿÿÿÿÿÿÿÿÿÿÿÿÿÿÿ{ÿxÿsÿÿÿÿÿÿÿÿqÿÿÿÿÿÿ~ÿÿzÿÿÿ¡ÿÿÿ|ÿuÿÿ¨ÿÿyÿÿÿ~ÿÿÿÿÿÿÿ£ÿÿÿÿÿÿÿÿÿÿÿxÿ}ÿÿÿÿÿÿÿÿÿÿÿÿÿÿÿÿÿÿÿÿvÿqÿÿÿÿÿÿÿoÿqÿzÿÿÿÿÿ~ÿ{ÿÿÿÿÿ}ÿyÿvÿ{ÿqÿÿÿ ÿÿÿÿjÿÿþMÿvÿÿÿzÿyÿbÿzÿÿÿÿ}ÿ~ÿ}ÿÿÿÿÿÿÿÿuÿmÿÿÿÿÿÿÿÿiÿÿÿÿÿÿÿÿÿÿÿ~ÿÿÿÿÿÿÿÿÿÿÿÿÿ~ÿÿÿÿÿÿzÿyÿÿÿÿÿÿÿÿyÿqÿ~ÿÿÿÿÿÿxÿÿÿÿÿÿÿÿÿ|ÿqÿxÿÿÿÿÿÿÿyÿxÿÿÿÿÿÿÿÿÿÿÿÿÿÿÿÿÿÿÿÿÿÿÿÿÿÿÿÿÿÿÿÿÿÿÿÿtÿÿÿ}ÿÿÿÿÿÿÿÿtÿ¢ÿÿÿ}ÿÿÿÿÿÿÿÿ£ÿÿÿÿÿÿÿÿÿÿ|ÿrÿzÿÿyÿÿÿÿÿÿÿwÿ}ÿÿÿÿÿ~ÿ¢ÿÿÿÿtÿÿÿÿÿÿ|ÿiÿÿÿÿwÿÿzÿ{ÿÿpÿÿÿÿyÿÿÿÿÿÿÿÿÿÿÿÿ¦ÿÿÿÿÿzÿyÿÿuÿzÿÿÿÿÿ{ÿÿrÿ}ÿÿÿÿÿÿÿÿÿÿÿtÿÿÿuÿvÿÿÿÿÿÿÿÿÿÿÿÿÿÿyÿÿÿÿÿÿ~ÿÿ¢ÿÿÿÿ~ÿÿÿtÿÿÿwÿÿtÿÿÿÿwÿÿÿÿÿlÿÿlÿÿÿÿÿÿÿiÿkÿyÿÿÿÿ{ÿ}ÿtÿ}ÿ|ÿÿÿÿÿ{ÿÿÿÿÿÿ}ÿvÿ}ÿÿÿÿÿÿÿÿÿ}ÿÿ}ÿ~ÿÿÿÿÿÿÿuÿÿÿÿ~ÿÿÿÿÿsÿnÿÿÿÿÿÿÿ}ÿ~ÿÿÿ¢ÿÿÿÿÿÿÿÿÿÿÿÿÿÿÿÿÿÿÿÿÿÿÿÿÿÿ|ÿzÿ~ÿÿÿÿÿÿÿÿ£ÿ{ÿzÿÿÿÿÿÿÿÿÿÿÿÿÿÿ~ÿÿÿÿÿÿÿÿÿÿÿÿÿÿÿÿÿÿÿÿÿÿÿ}ÿÿÿ}ÿvÿ¦ÿÿÿÿtÿÿÿ«ÿqÿÿÿkÿmÿÿvÿÿ¡ÿÿÿÿÿÿÿÿÿÿuÿsÿÿÿÿÿÿsÿÿÿyÿtÿÿÿÿÿÿÿÿÿ{ÿÿÿÿÿÿÿÿsÿÿxÿpÿÿ¡ÿÿxÿÿrÿvÿ~ÿÿÿÿÿ|ÿÿÿÿÿÿÿÿÿÿÿÿÿÿÿÿÿÿÿÿÿÿÿÿÿÿÿÿÿÿtÿÿÿuÿxÿxÿlÿ{ÿ~ÿ{ÿÿfÿcÿuÿkÿnÿrÿjÿsÿÿÿrÿiÿdÿeÿpÿsÿwÿlÿ{ÿÿwÿzÿÿÿÿÿÿÿ|ÿzÿ~ÿÿjÿÿtÿvÿvÿsÿ}ÿÿÿÿwÿtÿÿpÿmÿuÿÿÿÿÿuÿwÿyÿsÿoÿtÿxÿÿÿ}ÿ{ÿ|ÿÿÿrÿÿÿmÿrÿpÿtÿsÿqÿzÿrÿÿ~ÿÿÿwÿ|ÿpÿgÿiÿnÿ}ÿ{ÿeÿiÿzÿÿÿÿÿÿÿzÿÿÿÿmÿÿÿqÿÿvÿ~ÿÿ{ÿuÿzÿÿÿÿÿxÿmÿjÿuÿwÿxÿyÿÿÿÿÿÿÿÿÿÿÿÿÿÿÿÿÿÿÿÿ¥ÿÿÿÿÿlÿÿÿÿÿÿÿ~ÿÿÿÿÿÿÿÿÿÿÿ¦ÿÿÿÿÿÿÿÿÿÿÿ¯ÿÿÿÿÿÿÿÿÿÿÿÿÿÿÿ§ÿÿÿÿÿÿÿÿÿÿÿÿ~ÿÿ ÿÿÿÿÿ±ÿyÿtÿÿÿ¨ÿÿªÿÿÿ{ÿÿÿÿÿÿÿÿÿÿÿÿÿÿÿÿÿÿ~ÿÿÿÿÿÿ ÿÿÿÿ£ÿÿÿÿÿÿÿÿ¥ÿ ÿÿÿÿÿÿ¨ÿ©ÿÿÿÿÿ}ÿ²ÿÿÿÿvÿÿÿ£ÿÿÿÿÿÿÿÿÿÿÿÿÿÿÿÿÿÿÿÿÿÿÿÿ¨ÿÿ ÿÿÿÿÿÿÿÿÿÿÿÿÿÿÿÿÿ©ÿÿuÿÿÿÿÿÿÿÿÿÿÿÿÿÿÿÿÿÿÿÿÿÿÿ~ÿÿÿÿÿÿzÿÿÿÿvÿÿÿÿwÿvÿÿyÿyÿÿÿ|ÿtÿpÿtÿiÿÿÿÿÿoÿaÿmÿnÿlÿiÿgÿcÿtÿyÿÿ{ÿyÿsÿbÿ]ÿZÿoÿxÿhÿhÿ`ÿkÿpÿÿÿmÿSÿfÿzÿ{ÿpÿtÿrÿlÿvÿ}ÿwÿpÿnÿ~ÿÿjÿwÿnÿpÿsÿ^ÿjÿvÿxÿlÿnÿfÿÿwÿÿÿÿwÿoÿoÿrÿsÿyÿfÿhÿlÿzÿ^ÿSÿÿ\ÿÿsÿpÿkÿnÿqÿlÿnÿ|ÿÿÿzÿpÿxÿuÿ{ÿÿ{ÿÿÿÿÿÿÿÿrÿyÿÿÿÿÿÿÿÿ{ÿ¢ÿÿuÿÿÿ«ÿ¤ÿÿÿ¢ÿ¢ÿÿÿÿÿÿÿÿÿyÿÿÿÿ¡ÿ ÿÿÿÿÿÿÿÿÿÿÿÿÿÿÿÿÿÿÿÿÿÿÿÿÿÿÿÿÿÿÿÿÿÿ{ÿ¤ÿÿÿÿÿÿÿ©ÿ¤ÿÿÿÿÿÿÿªÿÿyÿÿÿÿÿÿÿÿÿÿÿÿÿÿÿÿÿÿÿÿÿ|ÿ¤ÿÿÿÿÿÿÿ¡ÿÿÿÿÿ¤ÿÿÿ}ÿÿÿÿÿÿÿÿÿÿÿÿÿÿ¡ÿ£ÿÿÿÿÿÿÿÿÿÿÿÿÿÿÿÿÿÿÿ¨ÿÿÿÿÿÿÿÿÿÿÿÿ¤ÿÿuÿ©ÿÿÿÿÿÿÿÿÿÿÿÿÿÿÿÿÿ¡ÿÿ~ÿÿÿÿÿÿÿÿwÿnÿ{ÿzÿzÿÿ¤ÿÿÿ§ÿÿ¥ÿÿÿÿÿÿÿÿÿ ÿ¡ÿÿÿÿÿÿÿÿÿÿÿÿ¶ÿ¢ÿÿÿÿ£ÿÿÿÿÿÿÿÿÿÿÿÿÿÿÿÿÿÿÿÿÿÿÿÿªÿÿÿÿÿÿÿÿÿÿÿÿÿÿÿÿÿÿÿÿÿÿÿÿÿÿÿÿÿ¡ÿÿÿÿÿÿÿÿÿÿÿ ÿ§ÿÿÿÿÿÿÿÿÿÿÿÿÿ®ÿÿÿÿÿ£ÿÿÿÿÿÿÿÿÿÿÿÿ¢ÿ§ÿÿÿÿÿÿÿÿÿÿ¢ÿ ÿÿÿÿÿÿÿÿÿ ÿÿÿÿ§ÿ£ÿÿÿÿÿÿÿÿÿÿÿÿÿÿÿÿÿÿÿÿ£ÿ ÿÿÿÿÿÿÿÿÿÿÿÿÿÿÿÿÿ¡ÿÿÿÿÿÿÿÿÿÿÿÿÿ£ÿÿÿÿÿÿ©ÿÿÿÿ¡ÿ¡ÿÿÿÿÿÿÿÿÿÿÿÿ©ÿ¥ÿÿÿÿ®ÿÿÿÿ ÿÿÿÿÿÿ¥ÿ¥ÿÿÿÿÿÿÿÿ¦ÿÿÿ¦ÿÿÿ¢ÿÿÿÿÿÿÿÿÿÿÿÿÿÿ¢ÿ¢ÿ¡ÿ¥ÿÿ¥ÿÿÿÿÿÿÿÿÿ¨ÿÿÿÿÿÿÿÿÿÿÿ£ÿÿÿÿ¢ÿÿÿÿÿ ÿÿÿÿÿÿÿÿÿÿÿÿÿÿÿÿÿÿÿÿÿÿÿÿÿÿÿÿÿ¢ÿÿ©ÿÿÿÿÿÿÿÿÿÿÿÿÿÿÿÿÿÿÿÿÿÿÿÿÿÿÿ¦ÿÿÿªÿÿÿ ÿ¥ÿÿÿ ÿÿÿÿÿÿÿÿÿÿÿ ÿÿÿÿ¢ÿÿÿsÿÿÿÿÿÿ|ÿzÿÿÿÿ~ÿzÿzÿ{ÿÿÿwÿrÿxÿuÿuÿÿÿ}ÿÿÿsÿÿÿÿÿÿ~ÿÿwÿuÿÿÿÿÿÿkÿfÿaÿtÿtÿÿÿÿÿ|ÿtÿ{ÿÿÿ|ÿ{ÿxÿzÿÿÿÿÿÿÿÿÿÿÿÿÿÿÿÿÿÿÿÿÿÿÿÿÿÿÿÿÿÿÿÿÿÿÿÿÿÿwÿiÿ`ÿZÿVÿ]ÿ_ÿYÿRÿrÿpÿEÿ3ÿ8ÿ3ÿ9ÿLÿdÿ]ÿÿÿÿÿÿÿÿÿ¥ÿÿÿÿÿÿÿÿÿÿÿÿÿzÿÿÿÿÿÿÿ¤ÿ¦ÿÿÿÿÿÿÿÿ¥ÿ ÿ ÿÿÿÿÿ¡ÿ ÿÿÿÿÿÿÿsÿhÿZÿlÿZÿUÿ_ÿWÿGÿOÿHÿ]ÿKÿNÿXÿaÿJÿ>ÿDÿFÿRÿgÿ_ÿtÿwÿvÿÿÿÿÿÿÿÿÿÿÿÿÿÿÿÿÿzÿuÿrÿyÿÿ~ÿqÿcÿrÿgÿlÿqÿkÿoÿvÿtÿÿtÿÿÿuÿxÿ~ÿxÿxÿÿÿyÿÿÿÿÿÿÿÿÿIÿÑþþþþ1ü5ûúúû£üFürý¾þ)ÿvÿÿ¡ÿÿ¥ÿ ÿÿÿÿÿÿ ÿÿÿ£ÿÿÿÿ ÿÿÿÿÿÿÿÿÿÿ¢ÿÿÿ ÿÿÿÿÿÿÿÿÿÿÿÿÿ¥ÿÿÿÿÿÿÿÿÿÿÿÿÿÿÿÿ¡ÿÿÿÿÿÿÿÿÿÿÿÿÿÿÿÿÿÿÿÿ¦ÿÿÿÿÿÿÿÿÿÿÿÿÿÿÿÿ ÿªÿÿÿÿÿÿÿÿÿÿÿÿÿÿÿÿÿÿÿÿÿÿÿÿÿÿÿÿÿÿÿÿÿ¢ÿÿÿÿÿÿÿÿÿÿÿÿÿÿÿ ÿÿÿÿÿÿÿÿÿ¦ÿ©ÿÿ¤ÿÿÿÿÿÿÿÿÿÿÿ¢ÿ¢ÿ¤ÿÿÿÿ¨ÿÿÿ ÿÿÿÿÿÿÿÿÿÿÿÿÿ¢ÿ£ÿ¥ÿÿÿxÿÿÿÿÿÿÿÿÿ¢ÿÿÿÿÿÿÿÿÿÿÿÿÿÿÿÿÿÿÿÿÿÿÿÿ£ÿÿÿÿÿÿÿÿÿÿÿÿÿÿÿÿÿÿÿÿÿ¡ÿ¦ÿÿÿÿ ÿ¤ÿÿÿ§ÿªÿ§ÿÿÿÿ ÿÿÿÿÿÿÿÿÿÿ¨ÿÿÿÿÿÿÿÿÿÿÿÿÿsÿyÿÿÿÿÿÿÿÿÿÿÿÿ¡ÿÿÿÿÿuÿÿÿÿÿyÿsÿuÿrÿoÿqÿpÿgÿfÿiÿ|ÿ[ÿzÿmÿkÿkÿXÿdÿeÿ]ÿWÿRÿbÿtÿgÿWÿYÿQÿUÿTÿlÿeÿWÿpÿiÿhÿVÿXÿ`ÿ`ÿeÿcÿdÿgÿbÿ[ÿ]ÿoÿrÿcÿqÿwÿsÿlÿ{ÿZÿqÿvÿjÿ~ÿ{ÿzÿrÿsÿeÿYÿ`ÿ_ÿ\ÿ_ÿJÿLÿ]ÿIÿUÿ`ÿVÿkÿ`ÿZÿaÿQÿFÿ5ÿUÿMÿCÿXÿ\ÿ]ÿkÿhÿ\ÿJÿNÿhÿNÿlÿNÿZÿdÿVÿhÿpÿbÿ^ÿVÿKÿTÿ[ÿ[ÿ^ÿdÿdÿ^ÿcÿhÿmÿyÿsÿÿÿlÿÿÿÿÿÿÿÿuÿÿÿÿÿÿÿÿÿÿÿÿÿÿ¢ÿÿÿÿ¢ÿÿÿ ÿÿÿÿÿÿÿÿÿÿÿÿÿÿ~ÿÿÿÿÿÿ¥ÿÿ|ÿÿÿÿÿÿÿÿÿÿÿÿÿÿÿÿÿÿÿÿÿÿÿÿÿÿÿuÿÿÿÿwÿÿÿÿÿÿ¡ÿ ÿÿÿÿÿÿÿÿÿÿÿÿÿÿÿÿÿ¦ÿwÿÿÿÿÿÿÿÿ}ÿÿÿÿÿÿÿÿÿÿÿÿÿÿÿÿÿ~ÿÿÿÿÿÿÿÿÿÿÿÿÿÿÿÿÿÿÿÿÿÿÿÿ|ÿyÿÿÿÿ{ÿÿÿÿÿÿÿpÿÿÿÿÿÿÿÿÿÿÿÿÿÿÿÿÿÿÿÿÿÿÿÿ£ÿÿÿÿÿÿÿÿÿÿÿÿÿÿÿyÿqÿÿÿÿÿÿÿ|ÿÿÿÿÿÿÿÿsÿiÿgÿÿÿÿÿÿ«ÿÿÿÿÿÿÿÿÿÿÿÿÿÿÿÿÿ|ÿ~ÿÿÿÿÿÿÿÿÿwÿÿÿÿÿÿrÿÿÿÿÿwÿsÿ|ÿÿÿfÿÿÿ|ÿÿyÿÿÿÿÿÿÿÿÿ¢ÿÿÿÿyÿÿÿxÿÿÿ|ÿwÿÿÿsÿÿrÿÿÿjÿÿqÿ~ÿÿvÿÿÿxÿ~ÿ~ÿÿÿÿÿÿÿ{ÿÿÿÿÿÿÿÿÿÿÿÿÿÿÿÿÿÿÿqÿÿ~ÿÿÿÿÿÿÿuÿÿÿÿÿÿÿÿ¦ÿÿÿÿÿÿÿÿÿÿÿÿ£ÿÿÿ~ÿÿÿwÿÿrÿwÿÿÿÿÿÿsÿÿÿÿÿÿÿ{ÿÿ~ÿÿÿÿÿ~ÿÿÿÿÿÿÿÿÿÿÿÿÿÿÿÿÿÿÿxÿÿÿÿÿÿÿoÿÿÿ}ÿÿÿÿkÿjÿsÿÿ»þLÿ\ÿ|ÿyÿÿÿÿ|ÿÿÿxÿtÿÿÿ{ÿÿÿwÿvÿzÿÿ ÿ£ÿÿÿÿÿÿÿ~ÿÿÿÿÿÿwÿvÿÿÿÿ|ÿÿÿuÿÿÿÿÿÿÿÿÿÿÿÿÿÿÿÿÿÿ|ÿÿ~ÿÿÿÿÿÿvÿÿÿÿÿÿÿÿÿÿÿÿÿÿÿÿÿ£ÿrÿÿÿÿÿÿÿÿÿÿÿÿÿÿÿÿÿÿÿÿÿÿÿÿÿÿÿÿÿÿÿÿÿvÿ}ÿÿÿÿÿÿÿÿÿÿÿÿÿÿÿÿÿ~ÿÿÿyÿÿÿÿÿÿ~ÿÿÿ}ÿÿÿÿÿÿÿÿÿ{ÿÿ ÿÿÿÿÿÿÿÿÿÿÿÿÿ|ÿ{ÿÿtÿpÿuÿÿÿ|ÿÿÿÿÿÿ~ÿÿÿÿÿÿÿ¡ÿÿrÿlÿÿiÿxÿÿÿ¡ÿÿÿoÿÿÿÿÿÿÿÿÿÿÿÿÿÿÿÿÿÿÿ|ÿtÿ}ÿÿÿÿÿÿÿÿjÿnÿÿÿÿuÿvÿÿÿÿÿxÿ|ÿÿÿÿÿÿÿÿxÿÿÿÿÿÿtÿÿÿyÿxÿtÿÿÿÿÿÿÿÿÿÿ}ÿyÿ}ÿtÿqÿÿÿÿpÿyÿÿÿqÿÿÿÿÿÿÿqÿÿÿÿÿÿÿÿ{ÿpÿzÿÿÿÿÿÿrÿÿÿÿ~ÿzÿzÿÿÿÿÿÿÿÿÿÿÿvÿÿÿÿÿÿÿÿÿÿÿÿÿÿÿÿ{ÿÿÿtÿÿ}ÿrÿÿ¤ÿÿzÿÿÿyÿÿÿzÿÿÿÿÿÿÿÿuÿÿÿÿÿÿÿÿ}ÿÿÿÿÿÿÿÿÿÿÿÿÿÿÿxÿrÿÿÿÿÿÿÿÿÿÿÿzÿÿÿÿÿÿyÿÿÿÿÿÿÿÿÿÿÿÿÿÿÿ|ÿÿÿÿÿÿÿ¡ÿÿÿ ÿÿÿÿÿÿÿÿÿÿÿÿÿ¤ÿ¢ÿÿlÿÿÿÿ}ÿsÿ|ÿÿÿÿÿÿÿÿÿÿzÿÿÿÿÿ~ÿvÿxÿ{ÿrÿmÿlÿlÿrÿÿÿlÿkÿÿÿÿÿÿÿÿÿÿÿÿqÿkÿÿuÿ|ÿÿtÿ~ÿÿÿÿÿÿ{ÿÿÿÿÿ~ÿ}ÿzÿÿÿÿÿmÿrÿÿÿÿÿÿÿuÿÿÿÿÿ|ÿÿÿÿÿÿÿÿÿÿÿÿlÿÿtÿÿ~ÿÿÿ{ÿlÿuÿxÿuÿxÿoÿZÿaÿsÿfÿuÿ~ÿzÿ~ÿÿÿ ÿÿsÿvÿÿÿ{ÿÿÿÿÿxÿÿÿcÿÿgÿ|ÿtÿÿÿ{ÿyÿZÿyÿÿÿÿ~ÿ|ÿmÿÿzÿuÿ~ÿÿÿÿÿÿ~ÿsÿvÿqÿyÿuÿ}ÿÿÿvÿÿÿ|ÿqÿÿÿuÿpÿÿiÿÿeÿuÿsÿyÿvÿÿ~ÿÿÿlÿfÿmÿÿÿxÿkÿÿ¡ÿÿzÿuÿaÿwÿÿ ÿÿÿÿcÿtÿ{ÿeÿYÿÿÿÿrÿÿ{ÿÿwÿÿÿÿmÿgÿvÿÿ{ÿÿÿÿÿÿÿÿÿÿÿÿÿÿÿ~ÿÿvÿ}ÿÿ{ÿ ÿ¡ÿÿÿÿoÿÿÿÿ£ÿÿÿÿÿÿÿÿÿÿÿÿÿÿÿÿÿÿÿÿÿÿÿÿÿ¢ÿÿxÿÿÿÿÿÿÿÿÿÿÿÿÿÿÿÿÿÿÿÿÿÿÿÿÿÿÿÿÿÿÿÿ ÿÿÿÿÿÿsÿÿ ÿ ÿÿ ÿÿÿÿÿÿÿÿyÿÿÿÿÿÿ ÿÿÿwÿÿ ÿÿÿÿÿÿÿ~ÿÿ¡ÿÿÿÿÿÿÿÿÿÿÿÿÿÿ¥ÿÿ~ÿÿ¢ÿÿÿÿÿÿÿÿÿÿÿ¤ÿ¤ÿÿÿÿÿÿÿÿÿÿÿÿÿÿ¨ÿÿÿÿÿ£ÿ ÿÿ«ÿÿÿÿÿÿÿÿÿÿÿÿÿÿÿÿÿÿÿÿÿÿÿ«ÿ¦ÿÿÿÿ¨ÿÿÿÿÿÿÿÿÿÿÿÿÿÿÿÿÿÿÿÿÿÿ|ÿÿ}ÿ~ÿÿ~ÿÿnÿnÿÿÿ}ÿ}ÿwÿxÿÿyÿ|ÿÿ~ÿÿvÿnÿtÿsÿgÿzÿbÿ_ÿtÿÿtÿwÿsÿlÿmÿpÿfÿ`ÿcÿaÿbÿhÿlÿgÿpÿ\ÿ`ÿmÿÿgÿrÿÿ`ÿeÿtÿjÿeÿeÿyÿÿuÿuÿxÿÿyÿlÿuÿoÿkÿÿdÿcÿnÿlÿpÿiÿtÿwÿnÿÿ~ÿxÿwÿrÿ}ÿ{ÿpÿqÿpÿjÿjÿÿÿ|ÿeÿ~ÿmÿyÿoÿkÿgÿeÿiÿqÿqÿnÿtÿ}ÿÿwÿyÿÿÿÿrÿyÿÿÿÿÿÿwÿ~ÿÿÿÿÿÿÿÿÿÿÿÿÿÿÿ¡ÿÿÿÿÿÿÿÿÿÿÿÿÿ}ÿÿÿÿÿ£ÿ¡ÿÿÿÿÿÿÿÿÿÿÿÿ|ÿÿÿÿÿÿ¢ÿÿÿÿÿÿÿÿÿÿÿÿÿÿÿÿÿÿÿÿ¤ÿÿÿÿÿÿÿÿÿÿÿÿÿÿÿÿÿÿÿÿÿÿÿÿÿÿÿÿÿÿÿÿÿÿÿÿÿÿ¬ÿÿÿÿÿ|ÿwÿ~ÿÿÿÿÿÿÿ£ÿÿÿÿÿÿÿÿÿÿÿ¥ÿ¡ÿÿÿÿÿÿÿÿ¥ÿÿ~ÿÿÿÿÿÿÿÿÿÿ­ÿÿÿÿÿ ÿ«ÿÿÿÿÿÿÿÿÿÿÿÿÿmÿÿÿÿÿÿÿÿÿ¡ÿÿÿÿ¢ÿÿÿÿÿÿÿÿÿÿÿyÿ|ÿÿÿ¡ÿÿÿÿÿÿ«ÿ£ÿÿÿÿÿÿÿÿÿ­ÿÿÿ ÿÿÿÿÿÿÿÿÿ¡ÿ£ÿ¡ÿÿÿÿÿÿÿÿÿÿ ÿÿÿÿÿÿÿÿÿÿÿÿÿÿÿÿÿ£ÿÿÿ£ÿÿÿÿÿÿÿÿ£ÿÿÿÿÿÿÿÿÿÿÿÿÿÿÿÿÿÿÿ¤ÿ©ÿÿÿÿÿÿÿÿÿÿ¢ÿÿÿÿÿÿÿÿÿÿÿÿÿªÿ¥ÿ£ÿÿÿÿÿÿÿÿÿÿÿÿÿÿÿÿÿÿÿÿÿÿÿÿÿÿÿÿÿ|ÿÿÿÿÿÿÿ¡ÿÿÿÿ¨ÿ£ÿÿÿÿÿÿÿ¤ÿÿªÿ­ÿÿÿÿÿÿÿÿÿÿÿÿÿÿÿÿÿÿÿÿÿÿÿªÿÿÿÿÿÿÿÿÿÿÿÿÿÿÿÿÿÿ ÿÿÿÿÿÿÿÿ¤ÿÿÿÿ ÿ ÿÿÿ¡ÿÿÿ¡ÿ¤ÿÿÿÿÿÿÿ£ÿ§ÿÿ¡ÿ©ÿ¢ÿÿÿÿÿÿÿÿÿÿÿÿÿÿÿÿÿÿ¦ÿÿÿÿÿÿÿÿÿÿÿÿÿÿÿÿÿÿ¡ÿ¢ÿÿÿÿ¡ÿÿÿÿÿÿÿÿ­ÿÿÿÿÿÿÿÿÿÿÿ´ÿÿÿÿÿÿÿÿÿÿÿÿÿÿÿÿÿÿÿÿÿ§ÿÿÿÿÿÿÿÿÿÿ¥ÿÿÿÿÿÿÿÿ£ÿ±ÿÿÿÿÿÿÿÿÿÿ­ÿ¡ÿÿÿÿÿÿÿ¤ÿÿÿÿÿÿÿÿÿÿÿÿÿÿÿÿÿÿÿÿÿÿÿ£ÿÿÿÿÿÿÿÿÿÿ ÿÿÿÿ^ÿlÿyÿÿÿÿÿwÿÿÿÿÿÿxÿwÿÿÿÿÿÿÿzÿ{ÿÿÿÿÿ~ÿÿÿÿÿÿÿÿÿuÿÿ}ÿ{ÿÿÿ|ÿdÿiÿ}ÿÿÿÿÿÿÿ{ÿoÿÿ~ÿzÿ~ÿÿÿÿÿÿÿÿÿÿÿÿÿÿÿÿÿÿÿÿÿÿÿÿÿÿÿ¢ÿÿÿÿÿÿÿÿÿÿÿÿ{ÿhÿbÿ_ÿTÿKÿ@ÿOÿUÿOÿIÿDÿAÿBÿAÿ@ÿOÿNÿiÿcÿÿÿÿÿÿÿÿ¢ÿ¬ÿ¡ÿÿÿÿÿÿÿÿÿÿÿÿÿÿÿÿÿÿÿ¡ÿ¡ÿ¢ÿ¢ÿÿÿÿÿÿÿÿ¡ÿÿÿÿÿÿÿÿÿÿÿÿÿÿzÿ^ÿkÿ_ÿUÿNÿIÿQÿRÿLÿ6ÿQÿIÿEÿOÿNÿIÿNÿXÿ_ÿpÿqÿwÿzÿ{ÿÿÿÿÿÿÿÿÿÿ¢ÿÿÿÿ¢ÿÿÿÿÿÿ}ÿÿÿyÿyÿÿÿÿÿ{ÿyÿxÿÿtÿ~ÿÿÿwÿvÿwÿyÿÿÿÿÿ}ÿÿÿÿÿÿÿÿxÿÿRþCþrþÙýûIýSþÑþÐþÿjÿÿÿÿÿ ÿ ÿÿÿÿÿÿÿÿÿÿÿÿÿÿÿÿÿÿÿÿÿÿÿÿÿ¨ÿÿ¢ÿÿÿÿÿÿÿÿÿÿÿÿÿÿÿÿÿÿ¡ÿ­ÿ ÿÿÿÿÿÿÿ¥ÿÿ¥ÿÿÿÿÿÿÿÿÿÿ¡ÿÿÿÿ¡ÿ¦ÿ¤ÿÿÿÿÿÿÿ£ÿÿÿÿÿÿÿÿÿÿÿÿÿÿÿÿÿÿÿÿÿÿÿÿÿÿÿÿÿÿÿÿÿ¡ÿÿÿÿÿÿÿÿÿÿ¨ÿÿÿÿÿÿÿÿÿÿÿÿÿÿÿÿÿÿÿÿÿÿÿÿÿÿÿÿÿÿ¢ÿÿÿÿ£ÿÿÿÿÿÿÿÿÿÿÿÿÿÿÿÿÿ¢ÿÿÿÿÿÿÿÿÿÿ£ÿÿ ÿÿÿ£ÿ¨ÿÿÿÿÿÿÿÿÿÿÿÿÿÿÿÿÿ ÿÿÿÿÿÿÿÿÿÿÿÿÿÿÿÿÿ¡ÿ¬ÿÿÿÿÿÿÿÿÿÿÿÿÿÿÿ¤ÿÿªÿÿ£ÿÿÿÿÿÿÿ©ÿ£ÿÿÿ«ÿÿÿÿÿÿÿÿÿÿÿÿÿÿÿÿÿÿÿÿÿÿÿÿÿÿÿ§ÿÿÿÿÿÿÿÿÿÿÿÿÿÿÿÿÿÿÿÿuÿÿÿÿÿvÿiÿoÿpÿoÿÿyÿhÿgÿrÿÿoÿ]ÿqÿpÿbÿmÿrÿaÿ\ÿ_ÿaÿZÿ^ÿeÿUÿXÿhÿ\ÿKÿgÿ]ÿ]ÿXÿcÿhÿbÿXÿ[ÿeÿeÿhÿfÿhÿmÿjÿhÿXÿXÿiÿsÿwÿxÿÿÿÿ`ÿfÿwÿoÿlÿmÿrÿjÿ`ÿcÿjÿaÿWÿ[ÿ?ÿPÿZÿ@ÿXÿEÿRÿhÿ]ÿgÿ`ÿTÿPÿJÿTÿSÿTÿQÿJÿ`ÿlÿZÿ`ÿ\ÿKÿKÿJÿbÿ_ÿ?ÿMÿFÿXÿeÿgÿeÿGÿJÿ^ÿaÿ^ÿeÿgÿ\ÿYÿaÿiÿnÿwÿÿÿpÿvÿ|ÿ}ÿ~ÿ¡ÿÿÿÿÿÿÿÿÿÿÿÿ¡ÿÿÿÿÿÿÿÿÿÿ¡ÿÿÿÿÿ}ÿÿÿÿÿÿÿÿÿÿÿÿÿÿÿÿªÿÿxÿÿÿ}ÿÿÿÿÿÿÿÿÿÿÿÿÿÿÿÿÿÿ|ÿÿÿÿÿÿÿ¡ÿÿÿÿÿÿÿÿÿÿÿÿÿÿÿÿÿÿÿÿÿÿÿ}ÿÿzÿÿÿ¢ÿµÿÿÿÿÿÿÿÿÿÿ|ÿÿÿÿÿÿÿÿÿÿÿÿÿÿÿÿÿÿÿÿÿÿÿÿÿÿzÿÿÿÿÿÿÿÿÿÿÿ¢ÿÿÿÿÿÿÿÿÿÿÿÿÿÿÿÿÿÿÿÿÿÿÿÿÿÿÿÿÿÿÿÿÿÿÿÿÿÿÿÿÿÿÿÿ~ÿÿÿyÿÿÿÿÿÿÿ£ÿÿÿÿÿÿÿÿ{ÿÿÿÿÿÿÿÿÿÿÿÿÿÿÿÿÿÿÿÿÿ~ÿÿÿÿÿÿÿÿÿÿÿÿÿÿÿÿÿÿÿÿÿwÿ}ÿÿzÿ~ÿvÿÿ{ÿÿÿÿÿvÿpÿlÿÿÿÿÿxÿÿÿwÿÿrÿ|ÿÿÿ}ÿÿÿÿÿÿÿÿÿÿyÿwÿÿÿ|ÿÿvÿxÿÿoÿÿxÿmÿÿyÿÿÿÿÿÿÿÿÿÿÿÿ}ÿ~ÿzÿ{ÿÿÿÿÿÿÿÿÿÿÿÿÿÿÿ}ÿÿ}ÿÿzÿÿÿxÿ¡ÿÿÿÿÿÿÿ²ÿÿÿÿÿÿÿÿÿÿÿÿÿÿÿÿÿÿÿÿÿÿÿÿxÿÿÿÿÿÿÿÿÿ|ÿÿÿÿÿÿÿÿ{ÿ|ÿÿÿÿÿÿÿÿÿÿÿsÿÿÿÿÿÿÿÿÿÿÿÿÿ~ÿÿÿxÿÿÿÿÿ}ÿÿqÿÿÿÿjÿRÿlÿÿÂþ[ÿtÿÿÿÿÿÿzÿ{ÿÿÿÿsÿzÿÿÿnÿ{ÿÿlÿÿ¡ÿÿÿÿÿtÿ{ÿzÿÿÿÿ¡ÿÿÿ¢ÿÿ ÿÿ}ÿÿ¥ÿÿvÿÿÿÿÿÿÿÿÿÿÿÿÿÿÿÿÿÿyÿÿÿÿÿÿÿÿÿÿÿÿÿÿÿÿÿÿÿÿÿÿÿÿÿÿzÿÿ{ÿuÿÿ|ÿÿÿÿÿÿÿÿÿÿÿÿ|ÿÿÿÿÿÿÿÿÿÿxÿÿÿÿÿÿÿÿÿyÿÿ|ÿ{ÿwÿÿÿÿyÿÿ}ÿÿÿÿÿvÿÿÿÿ¢ÿÿÿ¥ÿ£ÿ|ÿÿÿtÿÿ~ÿxÿÿÿÿÿÿÿÿÿÿÿÿÿÿÿÿÿÿÿÿÿÿÿÿÿÿÿÿ}ÿÿÿÿÿÿ¢ÿÿÿ ÿÿyÿ ÿ{ÿÿ|ÿ|ÿÿÿ{ÿ~ÿmÿ£ÿÿÿsÿÿÿÿÿÿÿÿÿ|ÿÿÿÿÿÿwÿÿÿ{ÿÿÿÿÿzÿwÿÿÿÿÿÿvÿfÿ~ÿÿÿÿÿÿyÿºÿxÿÿÿÿÿÿÿÿÿÿÿÿÿÿÿÿÿÿ¡ÿ¡ÿÿÿÿÿÿÿÿÿÿÿÿÿtÿzÿÿÿÿÿuÿjÿuÿyÿÿÿÿ~ÿÿÿhÿÿÿÿÿÿ}ÿÿÿÿ|ÿÿcÿÿÿÿÿÿbÿ|ÿÿÿÿtÿ|ÿÿÿÿÿÿÿyÿÿÿsÿuÿÿÿÿÿÿÿÿÿÿÿÿÿ}ÿxÿ{ÿ|ÿ|ÿqÿÿÿyÿrÿÿ ÿÿÿ£ÿyÿpÿÿ}ÿÿÿÿlÿlÿÿÿÿkÿÿÿÿÿÿÿÿÿÿÿÿÿÿÿÿÿÿÿÿÿÿ{ÿÿuÿzÿ}ÿÿÿÿÿ ÿÿoÿÿÿÿÿÿÿÿzÿÿÿÿÿÿÿÿÿ~ÿÿÿÿÿÿÿÿÿÿÿÿÿÿÿÿÿÿÿÿÿ ÿÿÿÿ¢ÿ~ÿyÿÿÿÿÿÿÿÿÿÿ}ÿrÿÿÿkÿyÿ{ÿÿÿÿÿÿÿÿvÿÿÿyÿ}ÿpÿjÿqÿwÿwÿ~ÿÿzÿÿ{ÿuÿÿsÿyÿÿÿ}ÿzÿÿÿ~ÿÿÿÿqÿÿÿÿÿ¤ÿÿ}ÿ~ÿxÿÿÿÿÿÿtÿwÿÿÿÿÿÿlÿsÿÿÿÿÿÿyÿzÿÿ~ÿÿÿÿÿÿÿÿÿÿÿÿÿÿÿÿzÿ|ÿ~ÿpÿÿÿ~ÿwÿpÿ{ÿjÿhÿwÿjÿoÿqÿuÿsÿqÿ{ÿÿÿÿ|ÿoÿsÿuÿvÿxÿÿÿÿÿÿÿÿÿwÿxÿ~ÿÿdÿÿÿ}ÿ~ÿvÿÿÿzÿxÿzÿÿÿÿÿ~ÿÿÿÿÿÿÿÿwÿqÿvÿÿzÿuÿ}ÿÿrÿyÿÿiÿoÿÿÿÿwÿ}ÿbÿÿlÿvÿjÿvÿmÿ~ÿxÿyÿoÿÿ}ÿvÿÿzÿsÿzÿqÿrÿyÿuÿÿÿwÿÿÿ~ÿÿÿÿhÿ}ÿÿÿÿÿ{ÿ]ÿÿtÿzÿ}ÿÿzÿÿ{ÿxÿÿÿÿÿÿÿÿÿÿÿÿÿÿÿÿÿÿÿÿÿÿ}ÿÿÿ¨ÿ¬ÿÿÿÿ ÿÿÿÿÿÿ¬ÿªÿÿÿzÿ~ÿÿÿÿÿÿÿÿÿÿÿÿÿÿÿÿÿÿÿÿÿÿÿ«ÿÿÿÿÿÿÿÿÿÿÿÿÿÿÿÿÿÿÿÿ¡ÿÿÿ¤ÿÿÿ§ÿÿÿ¦ÿÿÿÿÿ{ÿÿÿÿÿÿÿÿÿÿ²ÿ¤ÿÿÿÿÿÿ£ÿ¡ÿÿÿÿÿÿ§ÿ¤ÿÿÿÿ¡ÿÿxÿÿÿÿÿtÿuÿÿÿÿÿÿÿÿÿÿÿÿÿÿÿÿÿÿ­ÿ}ÿÿ¢ÿÿ­ÿ¨ÿÿÿÿÿÿÿÿ¥ÿÿÿÿÿÿÿÿ ÿÿÿ§ÿ¡ÿ¢ÿÿÿÿÿÿÿ|ÿÿÿÿÿÿÿ§ÿ ÿÿÿÿÿÿÿÿÿ±ÿÿÿÿ¢ÿÿÿÿÿÿyÿ~ÿÿÿÿÿÿÿÿÿÿÿÿÿÿÿÿÿÿÿÿÿyÿÿÿ~ÿtÿxÿÿÿ}ÿnÿoÿoÿvÿÿÿlÿgÿgÿgÿ]ÿyÿmÿÿyÿ^ÿjÿkÿwÿmÿoÿiÿcÿiÿaÿ]ÿiÿsÿmÿZÿdÿwÿ`ÿ_ÿeÿqÿ[ÿ]ÿfÿcÿnÿpÿfÿrÿlÿbÿiÿjÿhÿxÿ|ÿ{ÿÿtÿrÿnÿ{ÿ}ÿtÿ~ÿkÿpÿiÿiÿcÿsÿoÿkÿsÿlÿyÿÿÿÿxÿhÿhÿ`ÿlÿlÿcÿlÿ{ÿsÿlÿTÿRÿfÿoÿnÿxÿ{ÿzÿuÿmÿnÿ|ÿÿvÿÿÿ}ÿ~ÿqÿ~ÿÿ|ÿÿÿvÿÿÿÿÿÿÿÿ|ÿÿÿÿÿÿÿÿ¢ÿ£ÿÿÿÿÿÿÿÿÿÿÿÿÿÿÿÿÿ ÿ«ÿªÿÿÿ¨ÿÿÿÿÿÿÿÿÿÿÿrÿqÿsÿÿÿÿÿvÿÿwÿÿÿÿÿÿÿÿÿÿÿÿÿÿÿÿ}ÿÿ}ÿÿÿÿ ÿÿÿÿÿÿÿÿ£ÿÿÿÿÿÿÿÿÿÿÿÿÿÿÿÿÿÿÿÿÿÿÿ}ÿÿÿÿÿ|ÿyÿwÿÿÿÿÿÿÿÿÿÿÿÿÿÿÿÿÿÿÿÿÿÿÿÿÿÿÿ¡ÿÿÿÿÿÿÿÿÿÿÿÿÿÿÿÿ£ÿÿÿÿÿÿÿÿÿÿÿÿÿÿÿÿÿ¨ÿÿÿÿÿÿÿ¤ÿÿÿÿÿÿÿÿÿÿÿÿÿÿÿÿÿÿÿÿÿÿÿÿÿÿÿÿÿÿÿÿÿÿÿ¥ÿÿÿÿÿÿÿÿÿÿÿÿÿÿÿÿÿÿÿÿÿ¤ÿÿÿ¡ÿÿÿÿÿÿÿÿÿÿ¢ÿÿÿÿÿÿÿÿÿÿ¡ÿÿÿÿÿÿÿÿÿÿÿÿÿÿÿ§ÿÿÿÿÿÿÿÿÿÿÿ°ÿÿÿÿÿÿÿÿÿÿÿÿÿ£ÿÿÿÿÿÿÿÿÿÿÿ ÿÿÿ¨ÿÿÿÿÿÿÿÿÿÿÿÿÿÿÿÿÿÿÿÿÿÿÿÿÿÿ}ÿÿÿÿ¥ÿ¤ÿÿÿÿÿÿÿ¢ÿÿÿÿÿÿÿÿÿÿÿÿÿÿ¢ÿÿÿÿÿÿÿÿÿÿÿÿÿÿÿÿÿÿÿÿÿªÿÿÿÿÿÿÿÿÿÿÿÿÿÿÿÿÿÿÿÿÿÿÿÿÿÿÿÿÿÿÿÿÿ¡ÿÿÿÿÿÿÿÿÿÿ¢ÿÿÿÿÿÿÿÿÿÿÿÿÿÿÿÿÿÿÿÿ ÿÿÿÿÿÿÿÿÿÿÿÿÿÿÿÿÿÿÿÿÿÿÿÿ¡ÿ©ÿ¡ÿ¢ÿÿ¯ÿÿªÿ¦ÿÿÿÿÿÿÿÿÿÿÿÿÿÿ¨ÿÿ£ÿÿÿÿÿÿ¢ÿÿÿÿÿ­ÿÿ§ÿÿÿÿÿÿÿ¥ÿ¢ÿÿ£ÿÿÿÿÿÿÿyÿÿ¢ÿÿÿ¤ÿÿÿÿ¢ÿ¥ÿÿÿÿÿÿÿÿÿÿ¨ÿÿÿÿÿÿÿÿÿÿÿÿÿÿÿÿÿÿÿÿÿÿÿÿÿÿÿÿÿÿÿÿÿÿÿÿÿÿ£ÿÿÿÿÿÿÿeÿgÿvÿÿÿzÿ~ÿqÿÿÿÿÿÿÿÿÿÿÿÿÿÿÿÿÿÿÿÿÿÿÿÿÿÿÿÿ~ÿÿrÿdÿXÿdÿÿvÿwÿÿÿÿÿÿÿÿÿÿoÿÿÿÿÿÿÿÿÿÿÿÿrÿÿÿ|ÿÿÿÿÿÿÿÿÿÿÿÿÿÿÿÿÿÿÿtÿsÿÿÿÿÿ|ÿÿÿoÿ]ÿUÿRÿPÿSÿIÿ*ÿYÿiÿWÿ@ÿAÿHÿGÿLÿ^ÿfÿnÿvÿÿÿÿÿÿÿÿÿÿÿÿÿÿÿÿÿÿÿÿuÿyÿÿÿÿÿÿÿÿÿ¥ÿ£ÿÿÿ°ÿ¤ÿÿÿÿ©ÿÿÿÿÿÿÿÿÿÿÿÿÿÿÿÿsÿoÿiÿfÿ]ÿVÿaÿXÿJÿ>ÿ]ÿVÿZÿbÿXÿRÿUÿZÿgÿiÿzÿÿvÿsÿ}ÿ{ÿÿÿÿÿ¡ÿÿÿÿÿÿÿÿÿÿÿÿÿÿ}ÿÿtÿÿÿÿÿÿÿsÿpÿpÿ~ÿkÿqÿmÿ{ÿ}ÿ{ÿ~ÿ|ÿwÿÿÿyÿÿ¢ÿÿÿÿÿÿÿXÿàþ¼þlÿsÿ"ÿ5ÿ`ÿqÿrÿ}ÿÿÿÿÿÿ§ÿÿÿÿÿÿÿ¤ÿ§ÿÿÿ¡ÿÿÿÿÿÿÿÿÿÿÿÿÿÿÿ¨ÿÿ ÿÿÿÿÿÿÿÿÿÿÿÿÿÿÿÿÿÿÿÿÿÿÿÿÿÿÿ¥ÿÿÿÿÿÿÿÿÿÿuÿÿÿ¬ÿÿÿÿÿÿÿÿÿÿÿÿÿÿÿÿÿ¤ÿÿÿÿÿÿÿÿÿ¡ÿÿ¡ÿ¦ÿÿ®ÿÿÿÿÿÿÿÿÿÿÿÿÿÿ¦ÿÿÿÿÿÿÿÿÿÿÿÿÿÿÿÿÿÿÿÿÿÿÿÿÿÿÿÿÿÿÿÿÿÿÿÿÿÿÿ ÿ£ÿÿÿ¡ÿÿÿÿÿÿÿÿÿÿÿÿÿÿÿÿÿÿÿÿÿÿÿÿÿÿÿÿÿÿÿÿÿ£ÿÿÿÿÿÿÿÿÿÿÿÿÿÿÿÿÿÿ¦ÿÿÿÿÿ¡ÿ¡ÿÿÿÿÿÿÿzÿÿÿÿÿÿÿÿÿÿÿÿÿÿÿÿÿÿÿÿ ÿÿÿÿÿÿ~ÿÿÿÿÿÿÿÿÿÿÿÿÿÿÿÿÿÿÿÿÿÿÿÿÿÿÿÿÿÿÿÿÿÿÿ¢ÿ ÿÿÿÿÿÿÿÿÿÿÿÿÿÿ ÿÿÿvÿÿÿuÿÿÿ{ÿÿÿgÿ_ÿiÿqÿ|ÿzÿrÿrÿYÿwÿsÿzÿÿfÿeÿcÿ^ÿ]ÿ\ÿeÿiÿgÿgÿfÿ\ÿfÿyÿ\ÿSÿaÿYÿiÿbÿfÿgÿgÿTÿ^ÿgÿdÿnÿvÿoÿcÿ^ÿjÿfÿ\ÿ`ÿgÿÿwÿhÿzÿkÿWÿeÿqÿtÿqÿmÿlÿ`ÿ_ÿgÿhÿdÿSÿZÿEÿNÿPÿUÿXÿFÿPÿZÿSÿYÿjÿMÿLÿKÿLÿLÿWÿeÿQÿ>ÿQÿZÿNÿFÿOÿSÿOÿbÿUÿAÿWÿUÿ[ÿ`ÿgÿfÿWÿ\ÿ]ÿ]ÿfÿmÿiÿ`ÿhÿiÿcÿiÿkÿÿÿ}ÿuÿÿtÿÿÿ~ÿÿÿÿÿÿÿ¡ÿ¡ÿÿÿÿÿÿÿÿÿÿÿÿÿÿ}ÿÿÿÿÿÿÿÿÿÿÿÿÿÿÿÿÿÿ ÿÿÿÿÿÿÿÿ£ÿÿÿÿÿÿÿÿÿÿÿÿÿÿÿÿÿÿÿÿÿÿÿÿ¨ÿÿÿÿÿÿÿÿÿÿÿÿÿÿÿÿ~ÿÿÿÿÿÿÿÿÿÿÿ~ÿ¬ÿÿÿ¡ÿÿÿÿÿÿÿÿÿÿÿÿÿÿ ÿÿÿÿÿÿÿÿuÿÿ}ÿÿ~ÿÿÿÿÿ¡ÿÿÿÿÿÿÿÿÿ¦ÿÿÿ}ÿ|ÿÿ¡ÿÿÿ¢ÿÿuÿÿÿ|ÿÿÿÿÿÿÿ¤ÿÿÿÿÿÿÿÿÿÿÿÿÿÿÿÿÿÿÿÿÿÿÿÿÿÿÿÿyÿ|ÿÿÿzÿÿxÿuÿÿÿÿÿÿÿÿÿÿÿÿ}ÿ}ÿÿÿÿÿÿÿÿÿ£ÿÿÿÿÿÿÿÿÿÿÿÿÿÿ~ÿÿ ÿÿÿ|ÿyÿ~ÿÿÿÿÿÿÿ¢ÿÿxÿÿ}ÿÿÿÿvÿÿÿÿÿiÿÿÿtÿzÿcÿÿÿÿtÿjÿoÿÿÿÿwÿÿÿÿ}ÿwÿÿÿvÿ~ÿ|ÿÿÿxÿÿÿxÿqÿÿsÿqÿÿvÿÿÿÿ~ÿÿÿÿÿÿ|ÿÿÿÿÿÿÿzÿÿ~ÿÿÿÿÿÿÿ}ÿÿÿÿÿÿÿÿÿÿÿÿÿjÿzÿiÿÿÿÿ~ÿÿÿ¥ÿÿÿÿÿ~ÿÿÿÿÿÿÿÿÿÿÿÿÿÿÿÿÿÿÿÿÿÿÿÿÿ§ÿzÿÿ¤ÿÿ~ÿÿÿÿÿ|ÿÿÿwÿ~ÿÿÿÿÿÿÿÿÿÿÿÿÿÿÿÿÿÿÿ{ÿÿÿwÿÿÿÿyÿqÿÿÿÿÿÿÿÿÿtÿÿ¢ÿtÿHÿÿãþÿÿÿ{ÿ|ÿÿÿÿÿÿÿÿÿÿÿÿÿÿÿÿÿÿÿÿÿ¡ÿÿ{ÿqÿÿÿ¤ÿ¬ÿÿ«ÿÿÿÿÿÿÿ¡ÿ}ÿÿÿÿÿ~ÿÿÿÿyÿÿÿÿ ÿÿÿ|ÿÿÿÿÿÿÿÿÿÿÿÿÿoÿzÿÿÿÿÿÿÿ~ÿÿÿÿÿÿsÿÿ|ÿsÿÿÿÿÿÿ|ÿpÿÿvÿÿÿÿÿÿ~ÿuÿÿÿsÿwÿ|ÿvÿzÿÿ|ÿqÿÿÿÿÿÿÿÿÿÿÿÿÿÿÿÿÿÿÿÿÿÿÿrÿhÿ~ÿÿÿ ÿÿÿÿÿÿ}ÿÿÿÿÿ¡ÿÿÿÿÿÿÿ{ÿÿÿÿÿÿÿÿÿÿÿÿÿÿÿÿÿÿÿÿÿÿÿÿÿÿÿ¤ÿÿÿÿxÿzÿÿÿÿÿÿÿÿÿÿqÿiÿuÿiÿnÿyÿyÿÿÿ{ÿÿÿÿÿÿÿÿÿÿzÿ}ÿ}ÿzÿÿÿÿÿÿÿÿÿÿÿÿÿÿÿÿÿÿÿ|ÿ£ÿwÿ{ÿÿpÿ{ÿÿÿ}ÿ¥ÿÿrÿoÿÿ~ÿÿzÿ{ÿÿÿ¦ÿ¤ÿÿÿÿÿÿ ÿÿÿÿ ÿÿÿÿ{ÿÿ}ÿÿÿyÿÿzÿÿÿÿÿÿÿ~ÿÿÿÿ°ÿÿÿÿzÿªÿÿÿÿzÿhÿÿÿ¨ÿÿÿÿÿÿÿÿÿÿÿÿÿÿÿÿÿ¨ÿÿÿÿÿÿÿÿÿÿÿÿÿÿÿÿÿÿÿ~ÿÿÿ ÿÿÿÿÿzÿÿÿ|ÿÿpÿÿÿÿÿÿÿÿ£ÿÿÿÿÿÿÿÿÿÿÿÿÿÿ~ÿÿÿÿÿÿÿÿÿÿÿÿ~ÿwÿsÿ|ÿÿÿÿÿ§ÿÿÿÿÿ¥ÿÿÿÿxÿÿÿÿÿÿÿÿÿÿÿÿÿÿ}ÿÿÿÿÿÿÿÿÿÿÿÿÿ}ÿ}ÿÿÿÿÿÿÿÿÿÿÿ¢ÿÿÿÿÿÿÿÿmÿÿqÿxÿÿ|ÿ|ÿ}ÿÿ|ÿÿÿÿÿÿÿsÿzÿÿÿÿwÿÿÿÿÿÿÿ~ÿlÿsÿÿÿÿrÿ~ÿÿÿÿÿÿxÿÿÿÿÿ¡ÿ ÿÿÿvÿyÿÿÿxÿÿ}ÿÿÿÿÿÿÿÿ{ÿqÿtÿuÿÿÿtÿmÿÿÿÿÿÿÿ{ÿyÿÿÿÿ~ÿ{ÿÿÿ{ÿÿÿ}ÿ~ÿwÿ]ÿsÿÿsÿpÿÿuÿaÿjÿoÿbÿiÿaÿpÿyÿvÿÿÿÿÿÿÿwÿnÿoÿiÿzÿvÿjÿyÿjÿ|ÿ|ÿ~ÿxÿ}ÿqÿÿhÿÿÿÿxÿ|ÿÿ{ÿbÿvÿwÿsÿ|ÿtÿÿyÿtÿÿ}ÿoÿ|ÿÿ{ÿ{ÿuÿzÿ{ÿxÿzÿxÿÿ{ÿsÿÿrÿyÿÿÿwÿtÿmÿrÿhÿ|ÿkÿlÿsÿxÿgÿiÿtÿqÿrÿ|ÿ|ÿzÿÿÿ{ÿtÿyÿjÿlÿÿÿ{ÿÿcÿsÿÿÿuÿyÿÿÿ|ÿ~ÿzÿ ÿÿxÿ\ÿxÿÿÿtÿÿÿzÿÿÿÿÿÿÿÿÿÿÿÿÿÿÿÿ}ÿÿÿÿÿÿÿÿÿ¤ÿ®ÿÿÿÿÿÿÿÿÿ¤ÿÿÿÿÿÿÿÿ}ÿzÿÿÿÿÿÿÿÿÿÿÿÿÿÿÿÿÿÿÿÿ§ÿÿÿÿÿÿÿÿÿÿÿ{ÿÿÿÿÿ¢ÿÿÿÿÿÿÿ¤ÿÿÿÿÿÿ¦ÿÿÿÿ}ÿÿÿÿzÿÿÿÿ{ÿkÿxÿÿÿÿoÿwÿÿÿ¢ÿÿÿÿÿÿÿÿ£ÿÿÿÿÿ~ÿÿÿÿÿÿvÿÿÿÿÿÿÿÿÿÿÿÿÿÿÿÿÿÿÿÿÿÿÿÿ{ÿÿ¢ÿ¤ÿ¨ÿÿÿ¨ÿÿÿÿÿÿ£ÿÿÿÿÿÿÿÿ¢ÿÿÿxÿÿÿÿÿÿÿÿÿÿÿÿÿ£ÿ¢ÿÿÿ~ÿÿÿÿÿÿÿ¤ÿÿÿÿÿÿÿ¥ÿÿÿÿÿÿÿÿÿÿÿÿÿÿÿÿÿÿÿÿ ÿÿÿ|ÿÿÿÿÿ~ÿÿtÿyÿuÿyÿÿ{ÿsÿjÿcÿjÿlÿtÿiÿÿpÿrÿoÿwÿlÿcÿ]ÿ^ÿ`ÿcÿqÿuÿeÿiÿtÿpÿgÿ_ÿhÿoÿbÿ]ÿ\ÿiÿwÿ[ÿjÿqÿÿeÿmÿxÿwÿdÿeÿkÿtÿÿzÿzÿÿlÿnÿoÿjÿvÿrÿoÿrÿpÿrÿcÿkÿhÿlÿmÿsÿnÿvÿÿÿÿyÿzÿnÿmÿxÿmÿfÿgÿfÿaÿqÿÿÿqÿyÿÿÿÿÿÿÿwÿÿÿÿÿvÿ{ÿtÿÿÿÿÿÿÿvÿÿÿÿÿÿÿÿÿÿÿÿÿuÿbÿÿÿÿÿÿÿÿÿÿÿ ÿÿÿÿÿÿÿÿÿÿÿ¦ÿÿÿÿÿÿÿ¢ÿÿÿÿÿÿÿÿoÿÿÿÿÿÿÿÿÿÿÿÿÿÿÿÿÿÿÿÿÿwÿÿÿwÿÿzÿÿÿÿÿÿÿ¡ÿÿÿ|ÿÿÿÿxÿÿÿÿÿÿÿÿÿÿÿÿÿÿÿÿÿÿÿÿÿ|ÿÿÿÿÿ¥ÿ ÿ ÿ¢ÿÿÿÿÿÿÿÿÿÿÿÿÿÿÿÿÿÿÿÿÿÿÿÿÿÿÿ~ÿÿªÿÿÿÿÿÿÿÿÿÿÿÿÿÿÿÿÿÿÿÿÿÿÿÿÿÿÿÿÿ¡ÿÿÿÿÿ¦ÿÿÿÿÿÿÿÿÿxÿÿÿÿÿÿÿÿÿÿÿÿÿÿÿÿÿÿÿÿÿÿÿÿÿÿÿÿÿÿÿÿÿÿÿ£ÿ¨ÿÿÿÿÿ~ÿÿÿÿ®ÿ£ÿÿÿÿ­ÿÿÿÿÿÿÿÿzÿÿÿÿÿÿÿÿÿÿÿÿÿÿÿÿÿÿÿÿÿÿÿÿ£ÿÿÿÿÿÿÿÿÿÿÿÿÿÿÿÿÿÿÿÿÿÿ¥ÿÿÿÿÿÿ}ÿÿÿÿÿÿÿÿ¢ÿÿÿÿÿÿÿÿÿÿÿÿÿÿÿÿÿÿÿÿÿÿÿÿÿÿÿÿÿÿÿÿÿÿÿÿ©ÿÿÿÿÿÿÿÿÿ¡ÿÿÿÿÿÿÿÿÿÿÿÿÿÿÿÿÿÿ²ÿ¦ÿÿ¦ÿÿÿÿÿÿÿÿÿÿÿÿÿ ÿÿ¡ÿªÿÿÿÿÿ¡ÿÿ ÿÿÿÿÿÿÿ¤ÿÿÿÿÿÿÿÿÿÿÿÿÿÿÿ¤ÿÿÿÿÿÿÿÿÿÿÿÿ¢ÿ¨ÿ¥ÿÿÿÿÿÿÿ¡ÿ¤ÿÿÿÿÿÿÿÿÿÿÿÿÿÿÿÿÿÿÿÿ ÿÿ¥ÿ¨ÿÿÿÿÿÿÿÿÿÿÿÿÿ£ÿÿ¤ÿÿ¦ÿ¡ÿÿÿÿÿÿ¢ÿÿ¡ÿÿÿÿÿÿÿÿ¦ÿÿÿÿ¦ÿÿ¢ÿÿÿÿÿÿÿÿÿ¡ÿÿÿÿÿÿÿÿÿ ÿ ÿÿÿÿÿÿÿÿÿÿÿÿÿÿÿÿ£ÿÿÿÿÿÿÿÿÿÿ¦ÿÿÿÿÿÿÿÿÿÿÿÿ¢ÿÿÿÿÿÿÿ¤ÿÿÿÿÿÿ¤ÿ¥ÿÿÿÿÿÿÿÿ¤ÿÿÿÿÿªÿÿÿÿÿÿÿdÿlÿ}ÿÿÿÿtÿpÿÿÿÿÿÿÿÿÿÿÿÿÿÿÿÿÿÿÿmÿoÿÿÿÿÿÿÿÿtÿÿÿzÿyÿzÿaÿhÿrÿÿÿÿÿÿÿÿÿÿÿÿÿÿÿÿÿÿÿÿÿÿjÿqÿrÿeÿeÿrÿyÿÿtÿÿÿ|ÿÿÿÿÿÿ|ÿÿÿxÿ{ÿ}ÿÿÿzÿwÿ}ÿvÿrÿrÿeÿYÿPÿLÿSÿdÿ-ÿ$ÿFÿmÿWÿ@ÿAÿJÿHÿFÿmÿuÿÿÿÿÿÿÿÿÿÿÿ¢ÿÿ¤ÿÿÿ ÿÿÿvÿ~ÿwÿmÿsÿÿÿÿÿÿÿÿÿÿÿÿÿÿÿÿÿÿÿÿÿÿ¥ÿÿÿÿÿÿÿÿÿÿÿÿÿÿÿoÿaÿbÿ|ÿuÿhÿJÿgÿkÿoÿvÿiÿcÿhÿdÿsÿlÿ|ÿxÿxÿkÿyÿÿzÿ|ÿÿÿÿÿÿÿÿÿÿÿÿÿÿÿÿ£ÿÿÿÿÿÿÿÿÿÿÿÿ~ÿÿÿÿÿuÿÿÿÿÿzÿ{ÿÿÿÿÿÿÿÿÿÿÿÿÿ~ÿÿÿ|ÿÿÿÿÿÿÿÿÿÿÿ¨ÿÿÿÿÿÿÿÿÿÿÿÿÿÿÿÿ¡ÿÿÿÿÿÿÿÿÿÿ ÿÿÿÿÿÿÿÿÿÿÿÿÿÿÿÿÿÿÿÿÿÿÿÿÿÿÿ ÿÿÿÿÿÿÿÿÿÿÿÿÿ¢ÿÿÿÿÿ ÿÿÿÿÿÿÿÿÿÿÿÿÿÿÿÿÿÿÿÿÿÿÿÿ¥ÿÿÿÿ ÿ¡ÿÿÿÿÿÿÿÿÿÿ¤ÿÿÿÿÿÿÿÿÿÿÿÿÿ¦ÿÿÿÿÿÿÿÿÿÿÿÿÿÿÿÿÿÿ¦ÿÿÿÿÿÿÿÿÿ ÿ£ÿÿÿÿÿ·ÿÿÿÿÿÿÿÿÿÿÿÿÿÿÿÿ¥ÿÿÿÿÿÿ ÿÿÿÿÿ«ÿ¡ÿÿÿÿÿÿÿÿÿÿÿÿÿÿÿÿÿÿÿÿ§ÿÿÿÿÿÿÿÿ£ÿ­ÿ¥ÿÿÿÿÿÿÿÿÿ¢ÿÿÿÿÿÿÿÿÿÿÿÿÿÿÿÿÿÿÿÿÿÿÿÿ¨ÿÿÿÿÿÿÿÿÿÿÿÿÿÿÿÿÿÿÿÿÿÿÿÿÿÿÿÿÿÿ¥ÿÿÿÿÿÿ§ÿÿÿÿÿÿÿÿÿÿÿÿÿ¨ÿÿÿ|ÿÿÿÿÿ}ÿ~ÿÿÿ|ÿpÿsÿsÿÿÿ{ÿeÿTÿsÿ~ÿkÿ|ÿnÿ^ÿmÿiÿbÿ[ÿVÿ`ÿgÿaÿZÿ_ÿrÿmÿUÿeÿkÿTÿeÿrÿbÿUÿZÿOÿ`ÿdÿ]ÿeÿoÿmÿeÿ]ÿ_ÿVÿdÿzÿhÿVÿRÿ~ÿxÿÿ`ÿrÿvÿ|ÿxÿuÿsÿlÿfÿ`ÿ]ÿcÿUÿ_ÿPÿYÿbÿeÿZÿPÿMÿOÿKÿCÿrÿeÿPÿGÿSÿeÿVÿOÿ]ÿXÿZÿOÿQÿMÿRÿ@ÿIÿ?ÿQÿWÿYÿZÿ]ÿ`ÿbÿcÿ^ÿYÿUÿWÿfÿnÿ`ÿ^ÿtÿgÿkÿdÿjÿmÿÿwÿ{ÿÿpÿÿxÿvÿzÿÿÿÿÿÿÿÿÿÿÿÿÿÿ¡ÿÿÿÿÿÿ ÿÿÿÿÿÿÿÿÿÿÿÿÿÿÿÿÿÿÿÿÿÿÿÿ¥ÿÿÿ£ÿÿÿÿÿÿÿÿÿÿÿÿÿÿÿÿÿÿÿÿÿÿ ÿÿ¤ÿÿÿÿÿÿÿÿÿÿÿÿÿÿ«ÿªÿ«ÿÿÿÿªÿÿÿÿÿoÿÿÿ¡ÿÿÿÿÿÿÿÿÿÿÿÿÿÿÿÿÿÿÿÿÿÿÿÿÿÿÿ~ÿÿÿÿÿxÿÿÿÿÿÿÿÿÿÿÿ§ÿ£ÿÿÿÿÿÿÿ«ÿÿÿÿÿÿÿÿ¤ÿÿÿ£ÿÿÿÿÿÿÿÿÿÿÿÿÿÿÿÿÿÿÿÿÿÿÿÿ{ÿÿÿÿÿ§ÿnÿ«ÿÿ¥ÿÿÿuÿ¢ÿÿÿÿÿÿÿÿÿÿÿÿ}ÿÿÿÿÿÿÿÿÿÿÿÿÿÿÿÿÿÿÿÿÿÿÿÿÿÿÿÿ~ÿtÿvÿÿÿÿÿ~ÿÿÿÿÿÿÿÿÿÿuÿÿÿ~ÿwÿÿÿÿÿÿzÿoÿÿÿwÿwÿÿÿÿsÿ{ÿÿÿÿÿÿÿ}ÿ|ÿ}ÿwÿrÿzÿÿtÿÿzÿvÿxÿ~ÿvÿ|ÿÿ{ÿÿÿÿÿqÿ{ÿÿÿ|ÿvÿÿÿ~ÿÿÿÿÿÿÿÿÿ~ÿvÿ{ÿ~ÿÿÿÿÿÿÿÿ~ÿÿÿÿÿÿÿpÿÿÿÿÿÿyÿÿÿÿwÿÿÿÿÿÿÿÿÿÿÿÿÿ|ÿÿÿÿÿÿÿÿÿÿÿÿÿÿÿÿ}ÿÿÿÿÿÿÿÿÿÿÿÿÿÿÿÿÿÿÿÿÿÿuÿÿÿÿÿzÿzÿÿÿÿÿÿÿÿÿÿÿwÿyÿÿÿÿÿÿÿÿÿ~ÿÿÿÿTÿÝþ&ÿÿ¡ÿÿÿÿ}ÿÿÿÿÿÿÿÿÿÿÿÿÿÿÿÿÿÿ~ÿ~ÿ}ÿÿÿÿÿÿ~ÿÿÿªÿÿlÿÿlÿÿÿÿÿÿÿÿÿÿÿÿÿÿÿÿÿ¢ÿÿÿ~ÿ}ÿÿÿÿÿÿÿÿÿÿÿÿyÿ|ÿxÿwÿÿÿÿÿÿÿÿÿ¢ÿÿkÿÿÿxÿÿÿÿÿÿÿÿÿyÿÿÿÿÿÿÿyÿÿÿÿÿÿÿÿÿÿÿÿÿÿÿÿÿÿÿÿÿÿÿÿÿÿÿ£ÿÿÿÿÿÿÿjÿÿÿÿÿÿÿÿiÿÿnÿyÿÿÿÿÿÿÿÿÿwÿÿÿÿ}ÿ|ÿ{ÿÿÿ¡ÿÿzÿÿÿÿxÿuÿÿÿÿÿÿÿÿ{ÿÿÿÿÿÿ¢ÿÿÿÿÿÿÿ£ÿ}ÿ¡ÿÿÿtÿÿÿÿÿÿÿÿÿÿÿ¤ÿÿÿÿÿÿÿÿÿÿÿÿÿÿÿÿÿÿtÿ{ÿÿÿÿÿÿÿÿ«ÿÿÿÿzÿÿÿoÿmÿÿÿ«ÿÿsÿÿvÿÿuÿoÿÿÿÿÿ~ÿ|ÿÿxÿÿÿ~ÿÿ{ÿ~ÿÿÿÿÿ~ÿyÿÿÿÿwÿ|ÿnÿsÿÿÿrÿzÿÿ¤ÿÿ{ÿ¨ÿÿÿÿ{ÿÿlÿ|ÿÿ£ÿÿ{ÿ ÿÿ{ÿÿÿyÿzÿÿÿÿÿÿvÿÿÿÿÿÿÿÿÿwÿ{ÿÿ¥ÿÿÿnÿÿÿpÿÿÿÿÿÿÿÿÿÿÿÿÿÿzÿÿÿ|ÿyÿuÿÿ£ÿÿÿÿ¡ÿÿÿÿÿÿÿÿÿÿÿÿÿÿÿÿÿ}ÿÿÿÿÿÿwÿÿÿ~ÿÿÿÿÿÿ}ÿÿ|ÿpÿaÿtÿ~ÿÿÿÿ©ÿÿ ÿÿÿÿÿÿÿ{ÿÿÿÿÿÿÿÿÿÿÿÿÿÿwÿÿÿÿÿÿÿÿÿÿÿÿÿÿÿÿÿÿÿÿÿÿÿÿÿ¨ÿÿÿ¥ÿÿÿÿuÿnÿÿÿÿÿÿÿÿÿÿÿÿlÿ~ÿÿÿÿÿÿÿÿ|ÿwÿ}ÿÿ¥ÿÿ{ÿÿÿÿÿ|ÿ{ÿÿÿ|ÿÿÿÿÿ°ÿÿÿÿpÿ¯ÿ¤ÿÿÿÿÿÿÿÿÿÿÿÿÿÿÿzÿÿÿzÿ|ÿsÿqÿxÿwÿuÿzÿ}ÿ|ÿyÿ}ÿÿsÿtÿÿÿÿqÿ}ÿÿvÿ}ÿdÿÿwÿoÿÿ]ÿgÿ|ÿ`ÿgÿÿ}ÿmÿfÿlÿmÿhÿhÿsÿwÿ}ÿÿÿÿÿÿ|ÿ{ÿ}ÿvÿqÿxÿÿÿzÿxÿÿzÿÿÿÿtÿyÿ^ÿÿÿpÿzÿ^ÿÿkÿrÿ|ÿpÿmÿpÿÿÿwÿxÿÿÿ|ÿvÿoÿnÿhÿkÿrÿjÿrÿÿÿ}ÿ{ÿ{ÿÿsÿvÿ{ÿÿsÿuÿrÿnÿ]ÿ|ÿaÿuÿzÿÿsÿmÿzÿhÿqÿzÿÿqÿvÿ|ÿwÿÿÿÿoÿcÿoÿ}ÿ~ÿzÿ|ÿ~ÿÿyÿÿzÿÿÿÿ{ÿzÿ¢ÿÿÿÿÿÿhÿlÿÿ ÿÿÿÿÿÿÿÿ~ÿÿÿÿÿÿ£ÿ ÿÿÿ ÿÿÿÿÿÿÿÿ¬ÿÿÿÿÿÿÿÿÿÿ~ÿÿÿÿÿÿÿÿÿÿÿ¡ÿ¢ÿÿÿ¥ÿÿÿÿ¤ÿÿÿÿÿÿÿ|ÿÿ«ÿÿÿÿÿÿÿÿÿÿÿÿÿÿÿÿ©ÿÿÿÿÿÿÿÿÿÿÿÿÿÿÿÿ¡ÿ£ÿÿÿ¥ÿÿÿÿÿÿÿÿÿÿÿÿÿÿÿÿÿÿÿÿÿÿÿÿÿÿÿÿÿÿÿÿÿÿÿÿ ÿ ÿÿÿÿÿÿÿÿÿÿÿ¥ÿ¥ÿÿÿÿÿÿ¥ÿÿÿÿ­ÿÿ}ÿÿ²ÿÿÿÿÿÿÿÿÿÿÿÿÿÿÿÿÿÿÿÿÿ°ÿÿÿÿÿÿÿÿÿÿÿÿÿÿÿ{ÿÿÿÿÿÿÿ|ÿÿ~ÿ«ÿÿÿÿ~ÿÿÿÿyÿÿ§ÿÿÿÿÿÿÿÿÿÿÿÿÿÿ¢ÿÿÿ~ÿ~ÿÿÿÿÿÿoÿqÿÿzÿnÿtÿmÿkÿsÿeÿkÿXÿhÿmÿsÿYÿZÿ\ÿÿeÿkÿcÿaÿbÿuÿzÿqÿrÿtÿmÿfÿjÿmÿaÿ_ÿ]ÿ`ÿ_ÿÿtÿnÿnÿbÿqÿyÿpÿeÿÿ}ÿpÿÿÿÿÿwÿÿÿÿzÿÿÿmÿtÿoÿ~ÿcÿÿ~ÿnÿpÿÿqÿpÿ}ÿÿ|ÿyÿ}ÿ{ÿnÿjÿgÿjÿjÿoÿÿ~ÿiÿgÿyÿpÿkÿ}ÿÿxÿpÿzÿ|ÿÿÿÿÿtÿÿkÿÿrÿoÿÿÿÿÿÿÿÿÿÿÿÿÿÿÿÿÿÿÿÿÿÿÿ¡ÿÿÿÿÿÿÿÿÿÿÿÿÿÿÿÿÿÿÿxÿÿÿÿÿÿÿÿÿÿÿÿÿÿÿ~ÿ{ÿÿÿwÿÿ~ÿÿÿÿÿÿÿÿÿ ÿÿÿÿÿÿÿÿÿÿÿÿÿÿÿÿÿÿÿÿÿÿÿ}ÿÿÿÿÿÿÿÿÿÿÿ~ÿÿÿÿÿÿÿÿÿÿÿÿÿÿÿÿÿÿÿÿÿÿÿÿÿ£ÿÿÿÿÿÿÿÿÿÿÿÿÿÿÿÿÿyÿÿÿÿÿÿ ÿ¢ÿÿÿÿÿ~ÿÿÿÿÿ}ÿÿÿÿÿÿÿÿÿÿÿÿÿÿÿ§ÿÿzÿÿ¡ÿ ÿÿÿ£ÿÿÿÿÿÿÿÿÿÿÿÿÿÿÿÿÿÿÿÿÿÿ¥ÿÿÿÿÿÿÿÿÿ~ÿÿÿÿÿÿÿÿÿÿÿÿÿ¦ÿÿÿÿÿÿÿÿÿ ÿÿ¥ÿÿÿÿÿ ÿÿÿÿÿÿÿÿÿÿ|ÿÿÿÿÿÿÿÿÿÿÿÿÿÿÿÿÿÿÿÿÿÿ ÿÿÿÿÿ¤ÿÿÿÿÿ£ÿ¤ÿÿÿÿÿÿ±ÿÿÿ¤ÿÿ¦ÿ¡ÿÿÿÿÿÿÿÿ¢ÿÿ¥ÿÿÿÿÿÿÿÿÿÿÿ ÿÿÿÿÿÿÿÿÿÿ¢ÿ ÿÿÿÿÿÿÿÿÿÿÿÿÿÿÿÿ~ÿÿÿÿÿÿ¤ÿÿÿÿÿÿÿÿÿÿÿÿÿÿÿÿ§ÿÿÿÿ¡ÿÿÿÿÿÿÿÿÿÿÿÿÿÿÿÿÿÿÿÿ§ÿÿzÿÿÿÿÿÿÿÿÿÿÿÿÿÿÿÿÿÿÿ¢ÿ£ÿÿ½ÿÿÿÿÿÿÿ§ÿÿÿ£ÿÿÿÿÿÿÿÿ£ÿ¤ÿ¢ÿÿÿÿÿÿÿÿÿÿÿÿÿÿÿÿÿÿÿÿÿÿÿÿÿÿÿÿÿ ÿÿÿ¡ÿ¨ÿÿÿÿ£ÿÿÿÿÿÿÿÿÿ¤ÿ£ÿÿÿÿÿÿÿÿÿÿÿÿÿÿÿÿÿÿÿÿÿ ÿÿÿÿÿÿÿÿÿÿÿÿ£ÿÿÿÿÿÿÿ¥ÿÿÿÿÿÿÿÿÿÿ ÿÿÿÿÿÿÿÿ¦ÿÿÿ¥ÿÿÿÿÿ¡ÿÿÿ¡ÿÿÿÿÿÿÿÿÿÿÿÿÿÿÿÿÿ¨ÿÿÿÿÿÿÿ¡ÿ¨ÿ­ÿÿÿÿÿ¡ÿ¥ÿ ÿÿÿÿ ÿ©ÿÿÿÿÿÿvÿÿÿÿÿÿsÿqÿÿÿÿÿÿoÿÿÿÿÿÿÿÿÿÿÿÿÿWÿKÿ]ÿwÿÿÿÿÿ~ÿ;ÿLÿrÿÿÿÿhÿqÿjÿÿÿÿÿÿ}ÿÿ~ÿÿÿÿÿÿÿyÿuÿ|ÿÿÿwÿÿ}ÿsÿdÿEÿ9ÿYÿQÿgÿnÿuÿjÿcÿyÿÿ{ÿ}ÿÿgÿÿ|ÿyÿfÿgÿ{ÿÿ{ÿyÿyÿmÿXÿVÿ[ÿ\ÿRÿKÿ]ÿaÿKÿFÿJÿOÿKÿOÿNÿEÿHÿNÿtÿÿÿÿÿÿÿÿ ÿÿÿÿÿÿÿÿÿÿÿvÿ^ÿpÿlÿeÿjÿÿÿÿÿÿ¡ÿÿÿÿÿÿÿÿÿÿÿ¤ÿÿÿ ÿÿÿÿÿÿÿÿ ÿÿÿÿÿÿÿÿÿÿÿÿ|ÿmÿcÿlÿhÿnÿuÿxÿxÿ}ÿÿÿÿÿÿ|ÿsÿ|ÿ{ÿÿÿÿÿÿÿÿÿÿÿÿÿÿÿÿÿÿÿÿÿÿÿÿÿÿÿÿÿÿÿÿÿÿÿÿÿÿÿÿÿÿÿÿÿ¦ÿ¡ÿÿÿÿÿÿÿÿÿÿÿÿÿÿÿÿÿÿÿÿÿÿÿÿÿÿÿÿÿÿ¢ÿ ÿ§ÿÿÿ¢ÿÿÿÿÿÿÿÿÿÿÿÿÿÿ«ÿÿÿÿÿ§ÿ§ÿÿÿÿÿ ÿÿÿÿÿÿÿÿÿÿÿÿÿÿÿÿÿÿÿÿÿÿÿÿÿÿÿÿ¥ÿÿÿÿÿÿÿ ÿÿÿÿÿÿÿÿÿÿÿÿÿÿÿÿÿÿªÿ£ÿÿÿÿÿÿÿ¢ÿÿÿÿÿÿÿÿÿÿÿÿÿÿÿÿÿÿÿÿÿÿÿÿÿÿ¢ÿÿÿÿÿÿÿÿÿÿÿÿÿÿÿÿÿ¦ÿÿÿÿÿÿÿÿÿ£ÿ¥ÿÿÿ ÿÿ¨ÿ¦ÿÿÿÿÿÿÿÿÿÿÿÿÿÿÿÿÿÿÿÿÿ¨ÿÿÿÿÿÿ«ÿÿÿÿÿÿÿÿÿÿÿÿÿÿÿÿÿÿÿÿÿ©ÿÿÿÿÿÿ¢ÿ°ÿ©ÿÿÿÿÿÿÿÿ­ÿÿÿÿÿÿÿÿÿÿÿÿÿÿÿÿÿÿ£ÿÿÿÿ¦ÿÿÿÿÿÿÿÿÿÿÿÿÿÿÿÿÿ¨ÿ ÿÿÿÿÿÿÿÿ ÿÿÿÿÿÿÿÿÿÿÿÿ¡ÿÿÿÿÿÿÿ|ÿÿÿÿÿÿÿÿÿÿÿÿÿÿÿÿwÿÿÿyÿÿ{ÿlÿmÿtÿTÿmÿtÿOÿYÿyÿgÿuÿiÿqÿyÿfÿ]ÿdÿ\ÿTÿ[ÿXÿSÿ]ÿpÿiÿYÿaÿsÿOÿoÿgÿjÿgÿiÿjÿhÿiÿgÿfÿoÿoÿ[ÿYÿYÿeÿ\ÿtÿqÿbÿ^ÿÿzÿ~ÿkÿsÿyÿyÿrÿvÿvÿtÿlÿWÿVÿ[ÿTÿ]ÿZÿ\ÿcÿaÿ[ÿlÿZÿOÿGÿLÿUÿMÿSÿXÿ_ÿZÿKÿMÿRÿEÿGÿSÿ\ÿeÿJÿ@ÿTÿDÿFÿ`ÿ[ÿTÿ[ÿcÿeÿeÿ\ÿPÿWÿ`ÿaÿjÿbÿXÿpÿgÿiÿuÿcÿ}ÿ[ÿuÿ~ÿÿÿÿÿÿÿÿÿÿÿÿÿÿÿÿÿÿÿÿÿÿzÿÿÿÿ¤ÿÿÿÿÿÿÿÿÿÿÿÿÿÿÿÿÿÿÿÿÿÿÿÿÿÿÿÿÿÿÿÿÿÿÿÿÿÿÿÿÿÿÿÿÿÿÿÿÿÿÿÿÿÿÿÿÿÿÿÿÿÿsÿÿ ÿ£ÿ§ÿÿÿÿÿÿÿÿÿ~ÿ|ÿzÿÿÿÿÿ}ÿÿÿÿÿÿÿÿÿÿÿÿÿÿÿÿÿÿÿÿÿÿÿ¥ÿ~ÿÿÿÿÿÿÿxÿÿÿÿÿ¦ÿÿÿÿÿÿÿÿÿÿÿÿÿÿÿÿ¢ÿÿÿÿ ÿÿÿÿÿÿ ÿÿÿÿÿÿÿÿÿÿÿ{ÿÿÿÿÿ}ÿÿÿÿ¦ÿÿÿÿÿÿÿ}ÿÿÿÿ¡ÿ»ÿÿÿÿÿÿÿÿÿÿÿÿÿÿÿÿÿÿÿÿÿÿÿÿÿÿÿÿÿÿÿÿ«ÿÿÿÿÿÿÿÿ}ÿyÿÿÿÿÿÿÿÿÿÿÿÿxÿ}ÿvÿÿÿÿÿÿÿvÿgÿhÿwÿÿÿÿvÿÿÿ~ÿyÿxÿÿÿÿÿÿ~ÿÿÿ{ÿtÿxÿ|ÿÿÿÿvÿ}ÿÿ}ÿuÿwÿÿwÿtÿÿÿÿuÿÿÿÿÿlÿyÿ~ÿ|ÿzÿrÿÿÿÿ~ÿ{ÿ}ÿzÿÿÿÿÿ~ÿÿÿÿÿÿÿÿÿÿÿvÿsÿÿuÿÿyÿ¡ÿÿÿÿÿ¨ÿ£ÿÿÿ}ÿÿÿÿ{ÿÿÿÿÿÿ{ÿÿÿÿÿyÿÿÿÿÿÿÿÿÿÿÿÿÿÿÿÿÿÿÿ}ÿÿ®ÿ ÿÿÿÿÿÿÿyÿÿÿÿÿÿÿÿÿ~ÿ~ÿxÿÿÿÿÿÿÿÿÿ¨ÿ¢ÿÿÿÿÿ~ÿÿÿÿ¨ÿÿÿÿ|ÿÿÿÿÿÿSÿÚþ+ÿuÿÿÿÿÿÿmÿÿÿzÿÿÿÿÿÿÿÿÿÿÿÿÿ¡ÿÿÿÿÿ}ÿÿÿÿ{ÿ{ÿ}ÿÿÿpÿÿÿÿÿÿ~ÿÿ¡ÿÿÿÿÿÿÿÿÿ¡ÿÿÿÿÿÿÿÿÿÿÿ|ÿÿ}ÿÿ}ÿxÿÿÿÿÿÿÿÿÿÿ£ÿÿÿÿÿÿ~ÿÿÿÿlÿlÿÿ{ÿyÿÿÿÿÿÿvÿ}ÿÿÿ|ÿÿÿÿ­ÿÿÿÿÿÿÿÿÿÿÿÿÿÿÿÿ~ÿÿÿvÿÿÿÿÿÿÿuÿÿÿ ÿÿÿ|ÿÿÿrÿÿÿÿÿÿÿÿÿÿ ÿÿÿrÿzÿ|ÿ|ÿÿÿÿxÿuÿ~ÿ|ÿÿÿÿÿÿÿÿÿÿÿÿÿÿÿÿÿÿÿÿÿ¢ÿyÿÿ|ÿzÿgÿÿÿÿªÿÿÿ¡ÿÿ~ÿoÿÿÿxÿÿÿpÿÿ¨ÿÿÿÿÿÿxÿÿÿÿ¢ÿ£ÿÿÿÿuÿÿÿÿÿÿqÿyÿÿ{ÿÿÿÿÿÿÿÿÿ~ÿÿpÿ}ÿyÿyÿ|ÿÿÿÿ}ÿ}ÿ¶ÿÿÿÿÿÿÿÿÿyÿ|ÿÿÿÿÿÿÿÿwÿuÿÿÿÿÿ}ÿtÿzÿwÿrÿÿÿÿ{ÿÿÿÿÿÿÿÿÿÿÿÿÿxÿÿÿÿÿÿ{ÿ~ÿÿÿÿyÿ¤ÿÿÿÿÿÿÿÿÿÿÿÿÿÿÿÿÿÿÿÿÿÿÿÿÿÿÿÿÿÿÿÿuÿtÿÿÿÿÿÿÿÿÿÿ°ÿÿ°ÿÿÿ}ÿÿÿ¡ÿÿÿÿÿÿÿ~ÿÿÿÿÿÿ}ÿÿÿÿÿÿÿÿÿxÿwÿÿÿ|ÿÿÿÿÿ{ÿiÿnÿsÿÿÿÿÿÿÿÿÿÿÿÿÿÿÿÿÿÿÿÿÿÿÿÿÿÿÿÿÿÿÿÿÿÿÿÿÿÿÿÿÿÿÿÿÿÿÿÿxÿÿ~ÿÿÿÿÿ{ÿÿÿÿÿ}ÿoÿ}ÿÿÿÿÿÿÿÿ~ÿ|ÿÿÿÿÿÿÿÿÿzÿÿÿÿÿqÿÿÿsÿpÿ{ÿvÿÿÿÿÿÿÿÿÿÿÿ¡ÿÿÿyÿ£ÿÿ¥ÿÿÿ~ÿwÿwÿ¦ÿvÿsÿÿÿ¡ÿÿÿyÿjÿrÿ~ÿÿÿÿzÿ|ÿ}ÿwÿnÿsÿpÿpÿÿÿÿsÿyÿÿÿtÿÿÿkÿÿqÿgÿiÿnÿÿfÿlÿxÿoÿoÿzÿÿlÿcÿoÿ{ÿtÿjÿtÿpÿvÿÿÿ~ÿÿÿvÿuÿ~ÿÿmÿjÿÿÿÿÿÿ|ÿnÿ|ÿrÿfÿÿ|ÿ}ÿÿaÿdÿ|ÿxÿÿÿqÿxÿcÿwÿÿ~ÿtÿhÿpÿÿtÿqÿ}ÿÿ}ÿ{ÿvÿxÿÿ|ÿ|ÿzÿÿ~ÿyÿvÿnÿwÿÿÿÿsÿmÿvÿ~ÿbÿyÿÿÿxÿsÿyÿÿ{ÿoÿrÿnÿ{ÿzÿ~ÿzÿÿÿuÿzÿÿxÿvÿÿÿyÿÿxÿÿÿ~ÿÿ{ÿ}ÿÿÿ{ÿsÿwÿlÿ}ÿrÿÿÿÿÿÿÿÿÿ ÿÿÿÿÿÿÿÿÿ¥ÿÿÿÿÿÿÿÿÿ¢ÿÿ¬ÿÿÿ ÿÿÿÿÿ£ÿÿÿÿÿÿÿÿÿÿÿÿÿÿÿÿÿÿÿ¡ÿÿÿÿ¡ÿÿÿÿ©ÿÿÿ£ÿÿÿtÿÿÿÿÿÿÿÿÿÿÿÿÿ§ÿÿÿÿÿÿÿÿÿÿÿÿÿÿyÿ~ÿÿ¢ÿÿÿ¡ÿÿÿÿÿÿÿÿÿ¤ÿÿ~ÿÿÿÿÿÿ}ÿÿÿ{ÿÿ ÿÿÿÿÿÿÿÿÿÿ¢ÿÿÿÿÿÿÿÿÿÿÿÿÿÿÿÿÿÿÿÿÿÿÿÿÿÿÿÿÿÿ¨ÿÿÿÿÿÿÿ{ÿxÿÿÿÿÿÿÿÿÿÿÿÿÿÿ¢ÿÿÿ¢ÿÿÿ¢ÿÿÿÿÿÿÿÿÿ}ÿÿÿÿÿÿÿÿÿÿÿÿÿÿÿÿtÿÿÿÿÿÿÿÿÿÿÿÿyÿÿÿÿÿÿÿÿÿwÿÿÿzÿÿÿÿvÿmÿsÿ|ÿxÿpÿjÿkÿuÿoÿoÿyÿyÿqÿgÿgÿUÿ`ÿxÿmÿZÿpÿlÿbÿbÿkÿsÿhÿhÿpÿoÿpÿnÿfÿfÿcÿvÿeÿhÿmÿgÿ[ÿ^ÿsÿnÿaÿ_ÿdÿ|ÿ|ÿkÿ{ÿzÿfÿvÿÿ|ÿrÿzÿÿwÿkÿÿÿ|ÿrÿÿÿyÿuÿsÿeÿiÿkÿsÿ{ÿyÿzÿÿ~ÿlÿzÿ}ÿjÿwÿhÿxÿÿ|ÿsÿÿzÿgÿoÿzÿuÿÿ~ÿvÿ|ÿ|ÿ~ÿsÿ~ÿlÿhÿlÿVÿÿÿÿÿÿÿÿÿÿÿÿÿ}ÿÿÿÿ¢ÿÿÿÿÿwÿÿÿuÿÿÿÿÿÿÿÿÿÿÿÿÿÿÿÿÿÿ~ÿÿÿÿÿÿÿÿÿÿÿ|ÿÿÿÿÿÿsÿÿÿÿÿÿÿÿÿÿÿÿÿÿÿÿÿÿÿÿÿÿ¤ÿÿÿÿÿÿÿÿÿÿÿfÿxÿÿÿÿÿÿÿÿÿÿÿÿÿÿÿÿÿ¢ÿÿÿÿÿÿÿÿÿÿÿÿÿÿÿÿ ÿÿÿÿ±ÿÿÿÿ ÿÿÿÿÿÿÿÿÿÿÿÿÿÿÿÿÿÿÿÿÿÿÿÿÿÿÿÿÿÿÿÿÿÿÿÿÿÿÿÿÿÿÿÿÿÿ}ÿÿÿÿÿÿwÿÿÿÿÿÿÿÿÿÿÿÿÿÿÿÿÿÿÿÿÿÿÿÿÿ¯ÿÿÿ¨ÿÿÿÿÿÿÿ¢ÿ¦ÿ¡ÿÿÿÿÿÿÿÿ¡ÿÿÿÿÿÿÿÿÿÿÿÿÿÿÿ ÿ¢ÿÿÿ¡ÿÿÿÿÿÿÿÿÿÿÿÿÿÿÿÿÿÿÿÿÿÿ±ÿÿÿÿÿÿÿÿ§ÿ¢ÿÿÿÿÿÿ ÿÿÿÿÿÿÿÿÿ©ÿ¥ÿÿÿÿÿÿÿÿÿÿÿÿÿ ÿÿÿÿÿÿÿÿÿÿÿÿ ÿÿ«ÿÿzÿÿÿÿÿ~ÿÿÿÿ{ÿÿ ÿ ÿÿÿÿÿÿÿÿÿÿÿÿÿÿÿÿ¥ÿ¥ÿÿÿÿÿÿÿÿ¤ÿÿÿÿÿÿÿÿ¤ÿ¤ÿÿÿÿªÿ±ÿÿ¤ÿ­ÿªÿ¥ÿÿÿÿÿÿÿÿÿ¢ÿÿÿÿÿÿÿ~ÿÿ~ÿÿÿÿ¨ÿÿÿÿÿÿÿÿÿÿÿÿÿ¦ÿ¤ÿÿ£ÿÿÿÿ¦ÿÿÿÿÿ¥ÿÿÿÿÿÿÿÿÿ£ÿ¦ÿÿÿÿÿÿÿÿÿÿÿÿÿ¡ÿ£ÿÿÿÿÿ¢ÿÿÿÿÿÿÿÿ£ÿÿÿÿÿÿÿÿÿÿ´ÿ­ÿÿ¥ÿ¢ÿÿÿÿÿÿÿÿÿÿÿÿÿÿÿ¢ÿÿÿÿÿÿÿÿÿÿ¨ÿ©ÿÿÿÿÿÿÿÿÿÿÿ¡ÿ³ÿ©ÿªÿÿÿÿÿÿÿ¤ÿÿÿÿÿÿÿÿÿÿÿÿÿÿÿÿÿÿÿÿÿÿÿÿÿÿÿÿÿÿÿÿÿÿ£ÿÿÿÿ§ÿÿÿÿÿÿÿÿÿÿÿÿÿÿÿÿÿÿ©ÿ¥ÿÿ ÿÿÿÿÿÿÿÿ°ÿÿÿÿÿÿÿÿÿÿÿvÿmÿsÿÿÿÿÿÿÿÿÿÿÿÿÿÿÿÿÿÿvÿVÿAÿ<ÿIÿgÿÿÿÿ}ÿkÿEÿ#ÿKÿÿÿwÿmÿzÿÿÿÿÿÿÿ|ÿÿÿÿzÿvÿqÿpÿoÿeÿeÿsÿwÿ|ÿÿÿÿlÿJÿ/ÿRÿ0ÿJÿgÿqÿuÿoÿaÿ\ÿiÿyÿÿzÿkÿeÿjÿ]ÿWÿfÿmÿ{ÿÿyÿkÿ\ÿSÿYÿhÿeÿSÿ`ÿxÿWÿjÿ\ÿoÿqÿdÿUÿEÿ<ÿ<ÿoÿÿÿÿÿÿÿÿ ÿÿÿÿÿÿÿÿÿÿÿaÿ^ÿiÿgÿ]ÿmÿÿÿÿÿÿÿÿÿ¬ÿÿ ÿÿÿÿÿ¡ÿ ÿÿÿÿÿÿÿ¢ÿÿÿÿÿÿÿÿÿÿÿ¢ÿÿÿÿÿÿ~ÿrÿwÿqÿ|ÿ~ÿÿÿÿÿÿÿÿÿÿÿvÿxÿÿÿÿÿÿÿÿÿÿÿÿÿÿÿÿÿÿÿÿÿÿÿÿÿÿÿÿÿÿÿªÿÿÿÿÿÿÿÿÿÿÿÿÿÿÿÿÿxÿÿÿÿÿÿÿÿ¥ÿÿÿÿÿÿÿÿÿÿÿÿÿÿÿÿÿÿÿÿÿÿÿÿ ÿÿÿÿÿÿÿÿÿ¡ÿÿÿÿÿÿ«ÿÿÿÿÿÿÿÿ§ÿ£ÿÿÿÿ ÿÿÿÿÿÿÿÿÿÿÿ ÿÿÿÿÿÿÿÿÿÿÿÿÿÿÿÿÿÿ¢ÿ§ÿ¡ÿÿÿÿÿÿÿÿÿÿÿÿÿÿ¡ÿ ÿÿÿ¥ÿ¢ÿÿÿÿÿÿÿÿÿÿÿÿÿÿÿÿÿÿÿÿÿÿÿÿÿÿÿ¤ÿ£ÿÿÿ ÿÿÿÿÿÿÿ£ÿÿÿÿÿÿÿÿÿÿÿÿ©ÿÿ ÿÿÿ¤ÿªÿÿÿÿ ÿÿÿÿÿÿÿÿÿÿÿ£ÿÿÿÿÿÿÿÿÿÿÿÿÿÿÿÿÿ¥ÿÿÿÿÿÿÿÿÿÿÿÿÿÿÿÿÿ£ÿÿÿÿÿ¡ÿÿÿÿ¢ÿÿÿÿÿÿÿÿÿÿÿÿÿÿÿÿÿÿÿÿÿÿ¡ÿÿÿÿÿÿÿÿÿÿÿÿÿ|ÿÿÿÿÿÿÿÿÿÿÿÿÿÿÿÿÿÿ¡ÿÿÿÿ¨ÿ´ÿÿÿÿÿÿÿÿÿÿÿÿÿÿÿ®ÿÿÿÿÿÿÿÿÿÿÿÿÿÿÿÿÿÿÿÿwÿÿÿÿÿÿÿÿÿÿÿsÿ{ÿtÿhÿfÿkÿÿlÿtÿxÿoÿ`ÿuÿbÿaÿkÿkÿ]ÿWÿbÿdÿZÿXÿXÿYÿWÿoÿfÿ]ÿWÿjÿ^ÿyÿeÿjÿmÿ^ÿ]ÿfÿfÿmÿpÿfÿjÿmÿ_ÿgÿcÿ]ÿoÿiÿXÿjÿyÿfÿrÿyÿqÿ}ÿxÿrÿsÿnÿpÿpÿ]ÿVÿIÿQÿKÿQÿUÿKÿ\ÿgÿ]ÿhÿQÿSÿgÿgÿbÿ`ÿTÿHÿSÿ[ÿ[ÿcÿQÿGÿOÿKÿCÿDÿAÿ[ÿPÿZÿ`ÿWÿNÿbÿgÿjÿ_ÿ^ÿ^ÿ]ÿ\ÿTÿ]ÿqÿ_ÿOÿcÿoÿUÿUÿ\ÿÿmÿrÿÿÿÿÿÿtÿsÿÿÿÿÿÿÿÿÿÿÿÿÿÿÿÿÿÿÿÿÿÿÿÿÿÿÿÿÿÿÿÿÿÿÿÿÿÿÿÿÿÿÿÿÿÿÿÿÿÿÿÿÿÿÿÿÿÿÿÿÿÿÿÿÿÿÿÿÿÿÿÿÿÿ¢ÿÿÿÿÿÿÿÿÿÿÿÿÿÿÿÿÿÿÿÿ|ÿÿ{ÿÿÿÿwÿÿ£ÿÿÿÿÿÿÿÿÿÿÿÿÿÿ{ÿÿÿÿ}ÿÿÿÿÿÿÿÿÿ£ÿÿÿmÿÿ¬ÿÿÿÿÿÿÿÿÿÿÿÿÿÿÿÿÿÿ~ÿÿÿÿ}ÿÿvÿÿÿÿÿÿÿÿÿÿÿ¢ÿÿÿÿÿ|ÿÿÿÿÿÿÿÿÿ ÿÿÿÿqÿÿªÿÿÿÿ~ÿÿÿÿÿÿÿÿÿ¢ÿÿÿÿÿÿÿÿÿÿÿÿÿÿÿÿÿÿÿÿÿªÿ|ÿÿÿÿÿÿÿÿÿÿÿÿ{ÿ}ÿÿÿÿÿÿÿÿÿÿÿÿ{ÿÿqÿzÿÿÿ|ÿÿÿrÿÿÿÿ|ÿtÿvÿÿÿÿÿÿÿÿÿÿ~ÿÿÿÿwÿyÿÿÿÿÿÿuÿtÿÿÿqÿÿ|ÿnÿÿÿÿÿÿwÿÿÿpÿ{ÿwÿÿwÿzÿmÿÿÿÿnÿsÿÿÿÿÿ~ÿÿyÿuÿÿÿ|ÿ~ÿÿÿÿuÿÿÿÿÿÿÿÿrÿÿ|ÿÿ~ÿ¤ÿÿÿÿÿÿ¥ÿÿ{ÿÿÿÿÿÿ{ÿÿÿÿÿÿÿÿÿÿÿÿÿÿÿÿÿÿÿÿÿxÿ~ÿÿÿÿ¨ÿÿÿxÿÿÿÿÿyÿÿ¥ÿ¢ÿ ÿÿÿÿÿ|ÿ|ÿmÿnÿÿÿ ÿÿxÿÿÿÿÿÿÿÿÿpÿÿ}ÿÿÿqÿÿ¡ÿ{ÿÿÿÿÿoÿUÿãþ5ÿuÿyÿ~ÿÿ|ÿÿ{ÿ~ÿÿÿÿÿÿÿÿ ÿÿ}ÿÿÿÿÿÿÿÿÿÿÿÿÿÿÿÿÿÿÿ}ÿÿÿÿÿÿÿÿÿÿÿÿÿÿÿÿÿÿÿÿÿÿÿÿÿÿÿÿÿ~ÿÿÿ~ÿyÿÿÿÿÿ¡ÿÿÿÿÿÿÿÿÿÿlÿÿÿÿÿÿÿuÿvÿÿÿ©ÿÿÿ|ÿzÿÿÿ¥ÿÿÿÿÿÿÿÿÿÿÿÿÿwÿvÿÿÿ}ÿzÿÿÿÿÿÿÿÿqÿ~ÿÿÿÿÿ}ÿÿÿÿÿÿÿÿÿÿÿÿÿyÿÿÿÿÿÿÿÿÿÿÿÿÿÿ{ÿÿÿÿ¤ÿÿtÿmÿÿÿÿxÿ|ÿÿÿÿ~ÿÿÿ|ÿÿÿÿÿpÿÿmÿuÿ|ÿÿ~ÿÿ|ÿxÿÿÿ~ÿÿÿÿoÿÿÿÿ ÿÿÿÿÿÿÿÿÿÿÿÿÿÿÿÿÿxÿyÿmÿfÿuÿÿÿÿÿÿÿÿÿ{ÿÿÿÿÿ¤ÿ¥ÿÿÿpÿ~ÿoÿÿ|ÿoÿÿÿÿuÿÿÿÿÿÿÿÿÿxÿzÿÿÿÿ}ÿsÿzÿ}ÿÿÿÿ~ÿÿÿÿÿÿzÿÿpÿoÿoÿyÿÿxÿaÿ~ÿÿ{ÿ{ÿÿÿ¡ÿÿÿÿrÿÿÿÿÿjÿyÿÿÿÿÿsÿjÿ~ÿ}ÿÿ~ÿÿÿÿyÿÿoÿwÿÿÿÿÿÿÿÿÿÿÿÿÿÿÿÿÿÿÿÿ}ÿyÿ{ÿnÿÿ|ÿ~ÿ{ÿÿÿvÿÿxÿÿ©ÿÿÿÿÿÿ ÿÿÿdÿ|ÿÿÿÿÿÿÿÿÿÿÿÿÿÿÿÿÿÿÿÿÿÿqÿ|ÿ}ÿÿÿ|ÿpÿ{ÿrÿÿÿ~ÿÿÿÿ~ÿÿÿÿ¨ÿÿÿÿÿÿÿÿÿÿzÿÿÿÿÿÿÿÿÿÿÿÿÿÿÿÿ{ÿyÿÿÿÿÿÿÿÿÿxÿxÿÿÿÿwÿÿÿÿÿÿ|ÿÿÿÿ|ÿ~ÿ ÿÿÿÿÿÿoÿtÿÿÿÿÿÿÿ~ÿÿÿÿÿ|ÿyÿqÿwÿ~ÿmÿiÿzÿrÿÿÿÿÿÿÿÿÿÿÿÿÿÿÿÿÿÿÿÿzÿqÿzÿÿÿÿÿÿlÿÿ¡ÿÿyÿÿÿ{ÿ{ÿjÿlÿ|ÿoÿjÿmÿiÿ^ÿgÿ|ÿ|ÿÿqÿÿÿÿvÿyÿ~ÿhÿÿtÿiÿhÿtÿ_ÿiÿrÿÿuÿ}ÿgÿpÿmÿuÿpÿ~ÿwÿ`ÿdÿtÿxÿxÿ{ÿÿÿvÿÿÿ~ÿÿÿÿÿÿÿÿwÿÿ{ÿÿ~ÿÿ}ÿÿkÿÿ\ÿÿÿÿÿÿÿxÿpÿÿuÿ{ÿgÿiÿuÿ|ÿÿ}ÿÿ}ÿ}ÿÿ|ÿrÿqÿzÿÿÿÿÿ|ÿzÿoÿÿÿwÿÿmÿÿÿÿlÿoÿÿÿtÿqÿyÿÿ|ÿoÿvÿvÿmÿoÿÿ}ÿwÿxÿ|ÿÿwÿlÿpÿÿÿ{ÿÿvÿ~ÿÿzÿ_ÿÿÿÿÿÿÿÿÿÿÿÿ|ÿÿÿÿÿÿÿÿÿÿÿ¡ÿÿÿÿÿÿÿÿyÿÿÿÿÿÿÿ¤ÿ£ÿÿÿÿÿÿÿÿÿÿÿÿÿÿÿÿÿÿÿÿ ÿ¡ÿÿÿÿÿÿ ÿÿÿÿÿÿÿÿ¡ÿÿ¦ÿÿÿÿÿÿÿÿÿÿÿ¤ÿ¢ÿÿÿÿÿÿÿÿÿÿÿÿÿÿÿÿÿÿÿyÿ}ÿÿ|ÿÿÿÿÿÿ¡ÿÿÿÿ¡ÿÿÿÿÿÿvÿ}ÿÿÿÿÿÿÿ¢ÿ{ÿÿÿ{ÿ¢ÿ ÿÿ¤ÿ¥ÿÿÿÿÿÿÿÿÿÿÿÿÿÿÿÿÿ|ÿÿ~ÿÿÿÿÿªÿÿ£ÿ¡ÿÿÿÿÿÿÿ}ÿ~ÿÿÿÿÿÿÿÿÿÿÿÿ}ÿ~ÿÿÿÿÿÿÿÿÿÿÿÿÿ¡ÿÿÿÿÿÿÿÿÿÿÿÿÿÿÿÿÿÿ}ÿÿÿÿÿÿÿÿÿÿÿ~ÿÿÿÿÿÿÿÿÿÿÿÿÿÿxÿÿÿÿÿÿ~ÿvÿsÿeÿfÿlÿtÿwÿrÿsÿwÿlÿkÿrÿiÿnÿ}ÿ{ÿÿkÿpÿÿpÿqÿuÿ]ÿuÿrÿiÿdÿeÿdÿiÿpÿoÿlÿlÿmÿmÿwÿ]ÿZÿiÿgÿfÿvÿjÿlÿuÿpÿkÿwÿÿxÿÿÿÿuÿgÿqÿ~ÿzÿÿÿpÿ|ÿÿvÿkÿoÿ`ÿxÿÿdÿdÿgÿmÿuÿuÿqÿqÿxÿyÿkÿqÿwÿuÿiÿ]ÿhÿmÿoÿfÿ~ÿtÿnÿwÿÿÿsÿgÿvÿvÿvÿÿuÿÿ{ÿtÿlÿlÿÿxÿÿÿÿÿÿÿÿÿÿÿÿÿÿÿÿÿÿvÿÿ¡ÿÿÿÿÿÿÿÿÿÿÿ¥ÿÿÿÿÿÿÿÿÿÿwÿÿÿÿÿÿÿÿÿÿÿÿÿÿÿÿÿtÿÿÿÿÿÿÿ~ÿÿÿÿ©ÿÿÿÿÿÿÿÿÿÿÿ¡ÿÿÿÿÿÿÿÿÿÿÿÿÿyÿÿÿ¢ÿÿÿÿÿÿÿÿÿÿ¢ÿÿÿÿÿÿÿÿ£ÿÿÿÿÿÿÿÿÿÿÿÿÿÿ ÿÿÿÿÿÿÿÿÿÿÿÿÿÿÿÿÿÿÿÿÿÿÿÿÿÿÿÿÿÿÿÿÿÿÿÿ£ÿ¢ÿÿÿÿÿÿÿÿÿÿÿÿÿÿÿÿÿÿ©ÿÿÿÿÿ¡ÿÿÿÿ~ÿÿÿÿÿÿÿÿÿÿÿÿÿÿÿÿÿ¦ÿÿÿÿÿÿÿÿÿÿÿÿ¥ÿÿÿÿÿÿÿÿÿÿÿÿÿÿÿÿÿÿÿÿÿ ÿ~ÿÿÿÿÿÿÿÿÿÿÿÿÿÿÿÿÿÿ¢ÿÿÿÿÿÿÿÿÿÿÿÿÿÿÿÿÿÿÿÿÿÿÿÿÿÿÿÿÿÿÿÿÿÿÿÿÿÿÿªÿÿÿÿÿÿÿÿÿÿ ÿÿÿÿÿÿÿÿÿÿÿÿÿ¡ÿÿÿÿÿÿÿÿÿÿÿÿÿÿÿÿÿÿÿÿÿÿÿÿÿÿ¤ÿ¤ÿÿ±ÿ ÿÿÿÿÿÿÿÿÿÿ¢ÿÿÿÿÿÿÿÿÿÿÿÿ¤ÿÿÿÿÿÿÿÿÿ¢ÿÿÿÿÿÿ¡ÿÿÿÿÿÿÿÿÿÿÿÿÿÿÿÿÿÿ ÿ ÿÿÿ ÿÿÿÿ ÿ¡ÿ ÿÿ ÿÿÿÿÿÿÿÿÿ¢ÿÿ¥ÿ¢ÿ¦ÿÿÿÿ¤ÿÿÿÿ¥ÿÿÿÿÿÿÿÿÿÿ ÿÿÿÿÿÿ¥ÿÿÿÿ¡ÿÿÿÿ¢ÿÿÿÿÿÿÿÿÿÿÿÿÿÿÿ¨ÿÿÿÿÿÿÿÿÿÿÿÿÿÿÿÿÿÿÿÿ£ÿÿÿÿ ÿÿÿÿÿÿÿÿÿÿÿÿÿÿ¤ÿÿÿ¡ÿ§ÿ ÿÿÿÿÿ¢ÿÿÿÿÿ ÿ¦ÿÿÿÿÿÿÿ£ÿ¦ÿ¡ÿÿ¤ÿÿÿÿ¥ÿ¡ÿÿÿÿÿÿÿÿÿ£ÿÿÿÿÿÿÿÿÿÿÿÿÿÿÿÿÿÿÿÿÿÿÿ¤ÿÿÿ¢ÿÿÿÿ¢ÿ¦ÿ ÿÿ¥ÿ¡ÿÿÿÿÿÿÿÿÿÿÿeÿvÿÿÿÿÿÿÿÿÿÿÿÿÿ{ÿ~ÿÿÿÿ|ÿgÿAÿ(ÿ"ÿ(ÿ_ÿÿÿÿÿrÿAÿJÿÿÿÿzÿÿÿÿÿÿÿÿÿÿÿÿÿÿÿuÿmÿkÿgÿcÿmÿÿÿÿÿ~ÿrÿbÿWÿ=ÿXÿcÿ^ÿeÿwÿuÿdÿlÿxÿÿuÿaÿXÿXÿVÿZÿeÿ_ÿnÿÿÿqÿZÿTÿVÿfÿvÿmÿtÿmÿtÿsÿjÿiÿlÿ_ÿMÿFÿ;ÿ4ÿlÿmÿrÿrÿzÿÿÿÿÿÿÿÿÿÿÿÿÿÿÿpÿxÿuÿbÿjÿ|ÿÿÿÿÿÿÿÿÿÿÿ¥ÿÿÿÿÿÿÿÿÿÿÿÿÿÿÿÿÿÿÿÿÿ ÿÿÿÿÿÿÿÿÿÿ~ÿÿÿÿÿÿÿÿÿÿÿÿÿÿÿÿÿÿÿÿÿÿÿÿÿÿÿ ÿ¡ÿÿÿÿÿÿÿÿÿÿÿÿÿÿÿÿÿ¦ÿÿ¤ÿÿÿÿÿÿÿÿÿÿÿÿÿÿÿÿÿÿÿÿÿÿÿ¢ÿÿÿÿÿÿÿÿÿÿÿÿÿÿÿÿÿÿÿÿÿÿÿÿÿÿÿÿÿÿÿÿÿÿÿÿ¡ÿÿÿ¡ÿÿ©ÿ¡ÿÿ¢ÿ£ÿÿÿ£ÿÿÿ ÿÿÿÿÿÿÿÿÿÿÿÿÿÿ­ÿÿ¢ÿÿÿ ÿÿÿ¡ÿÿÿÿÿÿÿÿÿ¢ÿÿÿ ÿÿÿÿÿÿÿÿÿÿÿÿÿÿÿÿ¡ÿ¡ÿ ÿÿÿÿÿ¡ÿ¨ÿÿÿÿÿÿÿ ÿ¦ÿ¢ÿ ÿÿÿÿÿÿÿÿÿÿÿÿªÿ´ÿÿÿÿ¡ÿÿÿÿÿÿÿÿÿÿÿÿÿÿÿÿÿ¡ÿ¦ÿÿÿÿÿÿÿÿÿ ÿ©ÿÿÿÿ¢ÿÿÿÿÿÿÿÿÿÿÿÿÿÿÿÿÿÿÿ¥ÿ¥ÿÿÿÿÿÿÿÿÿÿÿÿÿÿÿÿÿÿÿÿÿ¦ÿ¨ÿÿÿÿ ÿÿÿ«ÿÿÿÿÿÿÿÿÿÿÿÿÿÿÿÿÿÿÿÿÿÿÿÿÿÿÿÿÿÿÿ ÿÿÿÿÿÿÿÿÿÿÿ¡ÿ¢ÿÿÿÿÿ¢ÿÿÿÿÿÿÿÿÿÿÿ§ÿÿÿ¡ÿÿÿÿÿÿÿÿÿÿ¢ÿÿ³ÿÿ¥ÿÿÿ¢ÿ­ÿ¢ÿÿÿÿÿÿÿÿÿÿ¢ÿ¢ÿ¢ÿÿÿÿÿÿÿÿÿÿÿÿ~ÿÿmÿÿÿ|ÿ{ÿiÿOÿhÿ^ÿgÿqÿ[ÿ[ÿfÿ`ÿdÿeÿaÿ_ÿ`ÿeÿ]ÿcÿVÿkÿRÿ^ÿdÿeÿbÿgÿaÿMÿXÿZÿPÿRÿdÿqÿfÿaÿgÿPÿUÿYÿ_ÿZÿoÿoÿYÿyÿ_ÿkÿpÿ}ÿkÿvÿxÿsÿoÿeÿiÿsÿmÿ\ÿ;ÿSÿXÿGÿ`ÿfÿ_ÿSÿuÿcÿxÿUÿ>ÿ?ÿPÿLÿ>ÿ=ÿAÿNÿXÿSÿPÿDÿQÿVÿBÿLÿFÿJÿCÿeÿ_ÿRÿ@ÿZÿ^ÿ`ÿVÿ\ÿeÿdÿbÿ^ÿsÿÿoÿ`ÿxÿqÿdÿnÿ_ÿÿqÿyÿÿÿÿÿÿ|ÿ~ÿÿÿÿÿÿÿÿÿÿÿÿÿÿÿÿÿÿÿÿÿÿÿÿÿÿÿÿÿÿÿÿÿÿÿÿÿ£ÿÿÿÿÿÿÿÿÿÿÿÿÿÿÿÿÿÿÿÿÿÿÿÿÿÿÿÿÿÿÿÿÿÿÿ¥ÿÿÿÿ~ÿvÿÿÿÿÿÿÿÿÿÿÿÿÿ£ÿÿÿÿÿÿÿÿÿÿÿÿÿÿÿÿÿÿÿÿÿÿÿÿÿÿÿÿÿÿÿÿ¢ÿ¤ÿÿ¡ÿ ÿÿÿÿÿ ÿÿ ÿÿÿÿÿuÿÿÿÿÿÿÿÿÿÿÿÿÿyÿÿÿÿÿÿÿÿÿÿÿÿÿÿÿÿÿÿÿÿÿÿÿÿÿÿÿÿ§ÿÿÿÿÿÿÿyÿÿÿ{ÿÿÿÿ|ÿÿÿÿÿÿ~ÿ|ÿÿÿÿÿÿÿÿÿÿÿÿÿÿÿzÿÿÿÿÿÿÿÿÿÿÿÿÿÿÿÿÿÿÿÿÿÿÿÿÿ}ÿÿÿÿ~ÿÿÿ~ÿÿÿÿÿtÿyÿÿ|ÿÿ¦ÿÿÿnÿ|ÿÿÿÿÿÿ}ÿ|ÿxÿÿÿÿÿÿÿÿÿÿÿÿÿÿ~ÿ|ÿÿmÿÿÿÿÿÿÿyÿÿvÿ¡ÿÿkÿÿÿsÿÿnÿÿÿ|ÿ~ÿÿÿ~ÿÿÿ ÿÿzÿÿ}ÿÿÿuÿÿÿÿÿÿÿÿuÿÿÿÿ¡ÿÿÿÿuÿÿÿÿÿÿ¤ÿÿÿ{ÿ{ÿÿÿÿÿÿxÿÿÿÿÿÿÿÿÿyÿÿÿÿ}ÿÿÿÿÿÿÿÿÿÿsÿ}ÿ~ÿzÿÿÿÿÿÿÿÿÿÿÿ~ÿÿÿÿÿÿÿÿÿ}ÿÿÿÿÿ{ÿÿÿ{ÿ|ÿÿ~ÿÿuÿzÿÿzÿÿÿyÿÿvÿÿsÿÿÿ«ÿÿÿÿÿEÿ¨þ3ÿzÿÿuÿÿÿÿÿÿÿÿrÿÿÿÿÿÿÿÿÿÿÿÿÿÿÿÿ~ÿÿÿÿ~ÿpÿÿÿÿ ÿÿÿÿÿÿÿtÿÿÿ}ÿÿÿÿÿÿÿÿÿÿÿÿÿ~ÿyÿÿÿÿÿÿÿÿÿÿÿÿÿ|ÿÿÿÿÿÿÿÿÿÿÿÿ{ÿÿÿyÿÿÿ¦ÿÿÿÿ|ÿÿ£ÿÿÿÿÿ}ÿÿÿ}ÿÿÿÿÿÿÿÿÿÿÿzÿÿ£ÿÿ~ÿ~ÿÿÿÿÿÿÿÿÿyÿÿ~ÿÿ ÿÿmÿÿÿ¢ÿÿÿwÿÿÿÿ¡ÿÿ{ÿ|ÿ~ÿrÿÿÿÿÿÿÿÿÿÿÿÿuÿ}ÿÿÿÿÿÿ£ÿÿ~ÿÿÿÿÿÿÿÿÿÿÿÿÿÿÿÿÿ|ÿvÿÿ|ÿÿÿÿ¥ÿÿÿÿÿ~ÿ¤ÿÿÿÿ¢ÿÿÿÿÿÿÿÿÿÿÿÿÿÿzÿÿÿ~ÿÿÿÿÿÿ}ÿ{ÿÿÿÿÿÿÿÿÿÿÿrÿÿ{ÿÿÿ|ÿÿÿÿÿÿÿÿÿÿÿÿsÿÿÿÿÿÿÿÿÿÿÿ{ÿ}ÿÿÿÿÿÿ|ÿ}ÿÿÿÿÿÿÿnÿqÿÿÿÿvÿ|ÿÿÿÿÿÿ¨ÿÿÿÿÿÿÿÿlÿzÿÿkÿiÿ}ÿÿ ÿÿÿÿzÿÿÿÿÿÿÿzÿpÿÿÿ{ÿyÿ}ÿÿ¢ÿÿÿÿÿÿÿÿÿwÿ~ÿÿ{ÿÿÿªÿÿÿÿÿÿÿÿ¡ÿÿÿwÿÿyÿÿÿÿÿÿÿÿÿ}ÿvÿ{ÿÿÿÿÿÿÿ¤ÿÿjÿyÿÿÿÿÿÿÿÿzÿÿÿÿÿÿ£ÿÿÿÿÿ~ÿÿ}ÿÿÿÿÿÿÿÿÿÿ~ÿ¨ÿÿÿÿÿÿÿÿÿÿÿÿÿÿÿÿÿÿÿÿÿÿÿÿÿÿÿ}ÿÿÿÿÿÿ}ÿÿ}ÿÿÿÿÿÿÿÿÿÿ}ÿÿÿÿÿÿÿÿÿ£ÿÿÿÿÿÿÿÿÿ|ÿyÿÿÿÿÿ}ÿ~ÿzÿÿÿqÿlÿnÿqÿÿÿvÿmÿzÿÿ}ÿÿtÿÿÿÿÿÿÿ¤ÿ°ÿÿÿoÿÿÿÿÿ|ÿjÿyÿÿÿrÿ}ÿÿkÿÿÿrÿkÿuÿuÿtÿqÿhÿnÿyÿÿuÿrÿÿÿrÿ{ÿyÿkÿmÿtÿrÿtÿfÿzÿdÿgÿcÿgÿuÿÿmÿÿqÿsÿmÿpÿuÿyÿuÿaÿeÿtÿzÿwÿzÿÿÿrÿ}ÿÿÿ|ÿ~ÿÿ{ÿÿÿpÿzÿ{ÿÿ|ÿvÿzÿÿ¢ÿÿÿrÿ{ÿ}ÿÿsÿÿÿÿnÿÿÿ}ÿÿsÿ{ÿxÿqÿqÿÿÿÿÿzÿ~ÿÿwÿqÿ~ÿÿÿÿ}ÿ|ÿÿ|ÿ~ÿÿxÿoÿÿkÿ{ÿkÿvÿÿ~ÿtÿ{ÿtÿyÿyÿ{ÿÿpÿnÿÿÿvÿtÿ}ÿzÿqÿwÿÿÿ|ÿqÿ}ÿÿÿÿÿvÿÿmÿsÿxÿÿÿÿwÿÿÿÿÿÿÿÿÿÿÿ}ÿÿÿÿÿ}ÿÿ¥ÿÿÿÿÿÿÿÿÿÿÿÿÿÿ ÿÿÿ~ÿÿÿÿÿÿÿÿÿÿÿÿ ÿ§ÿÿÿÿ¤ÿ£ÿÿÿÿÿÿÿÿÿÿÿÿÿ¦ÿÿÿÿÿÿÿÿÿÿÿ¥ÿ¤ÿ¦ÿ¡ÿÿÿ§ÿÿÿÿÿ¤ÿÿÿÿÿÿÿÿÿÿÿzÿÿÿ|ÿ©ÿÿÿÿÿ ÿÿÿ}ÿÿÿÿÿÿÿÿ|ÿÿÿÿÿÿÿÿÿÿÿÿÿ ÿ ÿÿ¢ÿ¬ÿÿÿÿÿÿÿÿÿÿÿÿÿÿÿÿÿÿÿÿÿÿÿÿÿÿÿÿªÿÿÿÿÿÿÿÿÿÿÿÿ|ÿsÿzÿÿÿÿÿÿÿÿÿÿÿ{ÿÿÿÿÿ¨ÿÿÿÿÿÿÿÿÿÿÿÿÿÿÿÿÿÿÿÿÿÿÿÿÿÿÿyÿ~ÿÿÿÿÿzÿÿÿÿÿÿÿÿÿÿzÿÿ~ÿÿÿwÿÿÿ{ÿkÿmÿjÿkÿkÿuÿhÿkÿzÿxÿxÿpÿcÿiÿmÿkÿnÿsÿvÿnÿ`ÿkÿdÿPÿpÿvÿxÿoÿlÿeÿjÿmÿlÿmÿhÿbÿeÿpÿlÿdÿWÿrÿmÿqÿzÿ]ÿdÿmÿ}ÿqÿlÿrÿlÿ|ÿtÿrÿtÿsÿÿwÿlÿzÿ}ÿgÿgÿvÿÿgÿdÿyÿ|ÿ{ÿrÿpÿuÿzÿvÿpÿpÿpÿlÿjÿpÿrÿtÿvÿdÿnÿeÿ]ÿÿtÿkÿfÿwÿÿsÿcÿaÿiÿuÿÿÿ}ÿ~ÿÿÿÿfÿ}ÿÿfÿ|ÿÿÿ|ÿÿÿÿÿÿÿÿÿÿÿÿÿyÿÿÿÿÿÿuÿÿÿ«ÿÿÿÿÿÿÿÿÿÿÿÿÿÿÿÿÿÿÿÿÿÿÿÿÿÿÿ|ÿ}ÿÿÿÿ£ÿ}ÿÿÿÿÿÿÿÿÿÿ¢ÿÿÿÿÿ£ÿÿÿÿÿÿÿÿÿÿ ÿÿ£ÿÿÿÿÿÿÿ¡ÿÿÿÿÿÿzÿÿÿÿÿÿÿÿÿÿÿÿÿÿÿ¡ÿÿÿÿÿÿÿÿÿÿ~ÿÿÿÿÿÿmÿÿÿÿÿ£ÿÿÿÿÿÿÿÿÿÿÿÿÿÿÿÿÿÿÿ{ÿÿÿÿÿÿwÿÿyÿ~ÿÿÿÿÿÿÿÿÿÿÿÿÿÿÿÿÿÿÿ ÿÿÿÿÿÿÿÿÿÿÿÿ£ÿÿÿÿÿÿÿÿÿÿÿÿÿÿÿÿÿ ÿÿ§ÿÿÿÿÿÿÿÿ ÿÿÿÿÿÿÿ¨ÿ¢ÿÿÿÿÿÿÿÿÿÿÿÿÿÿÿÿÿÿÿ©ÿ¤ÿÿyÿÿÿÿÿÿÿÿÿÿÿÿÿÿÿÿÿÿ¦ÿÿÿÿÿÿÿÿÿÿÿÿÿÿ«ÿÿÿÿÿÿÿÿÿÿÿÿÿÿÿ«ÿ~ÿÿÿÿÿÿÿÿÿÿÿÿÿÿÿÿÿÿÿÿÿÿÿÿÿÿ§ÿ©ÿ¡ÿÿÿÿÿ¡ÿÿÿÿÿÿ¢ÿÿÿÿ ÿÿÿÿÿÿÿÿÿÿ¤ÿÿÿÿÿÿÿÿÿÿÿ¬ÿÿÿÿÿÿÿÿÿÿÿÿÿÿÿÿÿÿÿÿÿÿÿÿÿÿÿÿÿÿÿÿÿÿÿÿÿÿÿÿÿÿ¥ÿ¥ÿÿÿ¢ÿÿÿÿÿÿÿÿ¢ÿ£ÿÿµÿ¡ÿÿÿÿ¤ÿ«ÿÿÿÿÿÿ¬ÿÿÿÿÿÿÿÿ¢ÿ ÿÿ ÿÿÿÿ¢ÿÿÿÿÿÿÿÿÿÿÿÿÿÿ§ÿÿÿÿÿÿÿÿÿ£ÿ¦ÿÿÿÿÿ¦ÿÿÿÿÿÿÿÿÿ¤ÿ¢ÿÿÿÿÿÿÿÿÿÿÿ«ÿÿÿ£ÿÿÿÿÿÿÿÿÿÿ ÿÿÿÿÿ¡ÿÿÿÿÿ¨ÿ ÿÿÿÿÿÿ¤ÿÿÿÿÿÿ¡ÿ£ÿÿÿÿÿÿÿÿÿÿÿÿ¢ÿÿÿÿÿÿÿ¢ÿ ÿÿÿÿÿÿÿÿÿÿÿÿÿ¤ÿÿÿÿÿÿÿÿÿÿÿÿÿÿÿÿÿ§ÿÿÿ¢ÿ§ÿÿÿÿÿ¢ÿ¦ÿÿÿÿÿÿÿÿÿÿ}ÿYÿpÿÿÿÿÿÿÿÿÿÿÿÿÿÿzÿwÿzÿÿÿÿoÿ6ÿÿÿ`ÿpÿtÿÿÿÿÿ|ÿÿÿÿÿÿÿÿÿÿÿÿÿÿÿÿÿÿÿÿÿ}ÿdÿlÿzÿÿÿÿÿÿÿÿyÿrÿeÿoÿiÿsÿÿÿÿÿÿxÿcÿ^ÿ^ÿ]ÿ[ÿ`ÿnÿnÿdÿÿÿÿwÿgÿaÿkÿwÿdÿcÿeÿiÿ]ÿYÿUÿZÿ^ÿTÿEÿ:ÿSÿnÿYÿbÿ]ÿ^ÿqÿÿÿÿÿÿyÿÿÿÿÿÿÿÿÿÿÿtÿÿÿÿÿÿÿÿ¬ÿÿÿÿÿÿÿÿÿÿÿtÿ"ÿ`ÿÿÿÿÿÿÿÿÿÿ®ÿ ÿÿÿÿÿÿÿÿÿÿÿÿÿÿÿÿÿÿÿÿÿÿ ÿÿÿ¢ÿÿÿÿÿÿÿ¡ÿÿÿÿÿÿÿÿÿÿÿÿÿÿÿÿÿÿÿ£ÿÿÿÿÿÿÿÿÿÿÿÿÿÿÿÿÿÿ}ÿÿÿÿÿÿÿÿÿÿÿÿÿÿÿ}ÿÿÿÿÿÿ ÿÿÿÿ¡ÿÿÿÿÿÿÿÿÿÿÿÿÿ§ÿÿÿÿ ÿÿÿÿÿÿÿ¢ÿÿÿ¨ÿÿ ÿÿÿÿÿÿÿÿÿÿÿÿÿÿÿÿÿÿÿÿÿÿÿ¢ÿ®ÿÿÿÿÿÿÿÿÿÿÿÿÿÿ¦ÿÿÿÿ¢ÿÿÿÿÿÿÿÿÿÿÿÿÿÿÿÿÿ¥ÿ¨ÿ¢ÿÿÿÿÿÿÿÿÿÿÿÿÿÿÿÿÿ£ÿÿ¢ÿÿÿÿÿÿÿÿÿÿÿÿ£ÿÿÿÿÿÿÿÿ~ÿÿÿÿÿÿÿÿÿÿÿÿÿÿÿ¡ÿ£ÿ¦ÿ ÿÿ¢ÿ¢ÿÿÿÿÿÿÿÿÿÿÿÿÿÿÿÿ ÿÿÿÿÿ~ÿÿÿÿÿÿÿÿÿÿÿ¢ÿ¢ÿÿÿÿÿ¤ÿÿÿÿÿÿÿÿ ÿÿ§ÿ¢ÿÿÿ¢ÿÿÿ£ÿªÿ ÿ¢ÿÿÿÿÿÿÿÿ§ÿÿÿÿ£ÿÿÿÿÿÿÿÿÿÿÿ£ÿ£ÿÿÿÿÿÿÿÿÿÿ¡ÿ¨ÿvÿÿÿÿÿÿÿÿÿ£ÿÿÿÿÿÿÿÿÿÿÿÿÿÿÿÿÿÿÿÿÿÿÿÿÿÿÿÿÿÿÿÿ¦ÿ£ÿÿÿÿÿÿÿÿÿÿÿ ÿÿÿÿÿÿÿ}ÿyÿvÿÿÿxÿxÿmÿrÿmÿsÿ[ÿvÿdÿ\ÿ{ÿ[ÿbÿeÿZÿ^ÿiÿ_ÿeÿgÿ_ÿ^ÿ_ÿhÿaÿkÿ_ÿ\ÿcÿUÿWÿQÿ\ÿ^ÿPÿ`ÿ_ÿ^ÿZÿaÿjÿoÿxÿvÿgÿjÿlÿYÿgÿcÿtÿqÿ\ÿxÿrÿwÿnÿxÿiÿnÿtÿjÿiÿeÿaÿkÿdÿeÿZÿlÿWÿhÿbÿ_ÿ^ÿMÿ`ÿWÿUÿ^ÿLÿKÿNÿ]ÿYÿPÿQÿHÿGÿLÿOÿIÿYÿOÿOÿHÿ;ÿ@ÿ@ÿUÿSÿTÿ@ÿGÿTÿTÿXÿlÿfÿOÿSÿ[ÿcÿ^ÿcÿRÿcÿtÿZÿJÿÿÿ|ÿ{ÿuÿ{ÿÿÿÿÿÿÿÿÿÿÿÿÿÿÿÿÿÿÿÿÿÿÿÿÿÿÿÿÿÿÿÿÿÿÿÿÿÿÿÿÿÿÿxÿªÿÿÿÿÿÿÿÿÿÿÿÿ~ÿÿÿÿÿÿÿÿÿÿÿÿÿÿÿ¡ÿÿÿÿÿÿÿÿÿÿÿÿ ÿÿÿÿÿÿÿÿÿÿxÿÿÿÿÿÿÿÿÿÿ¢ÿÿÿÿÿÿÿÿÿÿÿÿÿzÿ{ÿzÿÿÿÿÿÿÿÿÿÿÿ¡ÿÿÿÿ¡ÿÿÿ£ÿÿÿÿÿÿÿÿÿÿÿÿÿÿÿÿÿ}ÿÿÿÿÿÿÿÿ~ÿÿÿÿÿzÿÿÿÿÿÿÿÿÿÿ~ÿ|ÿÿÿ~ÿÿÿÿÿ ÿÿÿÿ{ÿÿÿÿÿÿÿÿÿÿÿÿÿÿÿÿÿÿÿÿÿÿÿÿÿÿÿÿÿÿÿyÿÿÿÿÿÿÿÿÿÿÿÿÿÿqÿÿÿÿvÿ}ÿÿÿÿÿÿÿÿxÿvÿrÿmÿwÿÿÿÿÿÿÿÿÿÿÿ§ÿÿ{ÿqÿyÿÿÿÿÿÿÿÿ{ÿ{ÿÿÿÿÿÿÿÿzÿÿÿÿÿÿÿÿÿÿÿÿyÿÿÿoÿÿÿÿÿyÿÿÿÿÿÿÿÿÿ}ÿÿÿÿÿÿ¡ÿ£ÿÿÿÿÿÿwÿvÿwÿÿzÿvÿ}ÿ~ÿÿÿÿÿÿÿÿ©ÿÿÿÿÿÿÿÿÿÿÿÿÿÿÿ|ÿxÿyÿÿÿÿÿÿÿÿÿ{ÿÿÿÿÿÿÿÿxÿÿÿÿÿÿÿÿÿÿÿÿ{ÿÿzÿÿ¤ÿÿÿzÿÿÿÿÿÿÿÿÿÿ{ÿxÿ|ÿ}ÿsÿkÿoÿ|ÿÿÿÿÿÿÿÿÿsÿ¦ÿvÿÿÿÿ¡ÿwÿÿ¢ÿÿÿ¥ÿ ÿÿAÿÅþMÿÿÿzÿ~ÿÿÿÿÿ{ÿÿÿÿÿÿÿÿÿÿÿÿÿÿÿÿÿÿÿÿuÿÿ~ÿÿÿÿÿÿÿÿ}ÿÿÿÿvÿÿÿÿÿÿ ÿÿÿÿÿÿÿÿÿÿ~ÿ}ÿÿ}ÿÿÿÿzÿÿÿÿÿÿ|ÿ~ÿÿÿuÿÿsÿtÿÿÿÿ¡ÿÿÿÿÿÿoÿqÿÿÿsÿÿÿ¤ÿ ÿÿÿÿ ÿxÿÿÿÿÿÿÿÿÿÿÿÿÿÿÿÿÿÿÿÿÿÿ~ÿ~ÿÿÿÿÿÿÿÿÿ£ÿÿÿÿ|ÿ{ÿÿÿwÿÿ§ÿÿeÿ|ÿÿÿÿsÿ¥ÿÿÿvÿkÿÿ ÿÿÿÿÿsÿyÿÿÿÿÿÿÿÿÿ|ÿ|ÿÿÿÿ¢ÿÿÿÿÿÿÿÿÿÿÿÿÿÿÿÿÿqÿÿÿÿÿÿÿ£ÿ£ÿÿÿÿÿÿÿÿ¥ÿÿÿÿÿÿÿÿ~ÿÿÿÿÿÿÿxÿ~ÿÿÿÿyÿÿÿÿÿÿÿÿvÿÿÿÿnÿÿÿÿÿÿÿÿÿÿÿÿvÿÿÿ}ÿ~ÿÿÿÿÿÿoÿÿÿÿÿÿÿÿyÿÿ|ÿÿÿwÿÿÿÿÿÿzÿ~ÿÿÿ¡ÿÿyÿÿÿÿbÿvÿ¡ÿÿÿÿÿ¡ÿÿzÿwÿÿÿqÿrÿÿÿÿÿ|ÿÿÿÿÿÿÿÿÿÿÿÿÿÿÿÿ~ÿ~ÿÿÿÿÿ~ÿÿÿÿÿÿÿ}ÿkÿ}ÿÿÿÿzÿvÿÿ|ÿÿÿ£ÿÿ{ÿÿ\ÿÿÿÿÿ¤ÿyÿÿ£ÿ£ÿÿÿÿ|ÿ}ÿÿzÿ~ÿÿÿÿÿÿÿÿÿÿÿÿÿÿÿÿÿÿÿÿÿxÿmÿÿÿÿÿÿvÿxÿÿÿÿ¨ÿ¢ÿÿÿÿÿÿÿÿÿÿÿÿÿÿÿÿÿÿÿ¢ÿÿÿzÿÿÿÿÿÿÿÿÿÿÿÿÿÿÿzÿÿÿÿÿÿÿ¥ÿÿÿÿÿÿ¢ÿ£ÿÿÿÿÿ¨ÿzÿÿÿÿÿ|ÿwÿÿ{ÿÿÿÿ}ÿyÿxÿyÿÿ|ÿyÿ{ÿtÿwÿlÿ~ÿÿoÿhÿuÿÿÿxÿÿ{ÿpÿÿwÿpÿÿÿÿÿuÿÿwÿÿrÿuÿpÿÿyÿÿÿwÿrÿ~ÿÿ|ÿ~ÿeÿYÿvÿuÿdÿmÿÿÿxÿÿÿzÿÿÿrÿ|ÿwÿiÿUÿdÿwÿbÿoÿÿnÿjÿyÿpÿyÿlÿ~ÿ}ÿqÿÿaÿYÿxÿmÿnÿnÿxÿvÿ|ÿ}ÿsÿyÿÿÿÿÿÿxÿÿÿtÿÿyÿtÿÿÿÿÿxÿtÿÿÿÿÿwÿjÿhÿ{ÿÿgÿiÿ}ÿtÿÿ|ÿcÿrÿÿÿyÿsÿzÿxÿzÿyÿyÿÿsÿnÿlÿTÿbÿÿÿxÿiÿ~ÿÿÿ~ÿ{ÿtÿlÿÿXÿ{ÿtÿeÿtÿ}ÿ~ÿ~ÿdÿrÿÿÿÿÿsÿ|ÿtÿrÿxÿÿ{ÿmÿtÿÿ~ÿrÿyÿÿÿÿxÿxÿ}ÿ~ÿxÿÿÿÿ ÿÿ~ÿÿÿÿÿyÿ~ÿ~ÿÿ~ÿÿ ÿÿÿÿ¥ÿÿÿÿÿÿÿ|ÿÿÿÿÿÿÿÿÿÿÿÿÿÿÿ|ÿÿ¢ÿÿÿÿÿÿÿÿÿ¤ÿÿÿÿÿÿÿÿ~ÿÿÿÿÿÿzÿ~ÿÿÿ{ÿÿÿoÿpÿÿÿÿzÿwÿÿÿÿÿÿÿÿ¡ÿÿÿÿÿ¡ÿÿ~ÿÿÿÿÿÿÿÿÿÿÿÿÿÿÿÿ ÿÿÿÿÿÿÿÿÿÿÿÿÿ}ÿ~ÿÿÿÿ}ÿÿÿÿÿÿnÿÿÿ ÿÿÿÿ|ÿÿÿyÿÿÿÿÿÿÿÿÿÿÿÿÿ~ÿÿÿÿÿÿÿÿÿÿÿÿÿÿÿÿÿÿÿÿÿÿÿrÿzÿÿÿÿÿÿÿÿÿÿÿÿÿÿÿÿÿ¡ÿÿqÿ~ÿÿÿÿÿÿÿÿ£ÿ ÿÿÿÿÿÿÿÿÿxÿÿÿwÿÿÿÿÿÿÿ£ÿÿÿÿÿÿÿÿÿÿÿÿÿÿÿ¨ÿÿ{ÿÿÿÿnÿpÿ}ÿ|ÿiÿnÿcÿsÿyÿtÿÿyÿrÿyÿnÿbÿ_ÿnÿgÿvÿxÿdÿ}ÿpÿlÿrÿlÿxÿkÿUÿ_ÿnÿkÿdÿeÿcÿiÿxÿpÿyÿXÿsÿpÿjÿqÿfÿhÿ_ÿÿrÿnÿwÿvÿoÿtÿÿxÿmÿoÿkÿqÿÿÿÿÿÿÿiÿfÿjÿaÿdÿkÿxÿ~ÿÿqÿoÿ{ÿ}ÿoÿlÿÿ~ÿsÿqÿlÿyÿrÿcÿÿpÿdÿwÿÿÿqÿkÿiÿeÿjÿyÿÿvÿjÿwÿÿ}ÿÿ|ÿÿÿ}ÿÿ}ÿÿÿÿÿÿÿ}ÿÿÿÿÿÿÿÿÿÿÿÿÿÿÿ|ÿÿÿÿÿÿ¤ÿÿÿÿÿÿÿ¢ÿÿÿ¦ÿÿÿÿÿÿÿÿÿÿÿÿÿÿÿÿÿÿÿ|ÿ|ÿuÿÿ{ÿÿÿÿÿÿÿÿÿÿÿÿ¡ÿÿÿÿÿÿÿÿÿÿÿÿÿÿÿÿ ÿÿÿÿÿxÿÿeÿ}ÿÿÿ¡ÿÿÿÿÿÿÿÿÿÿÿÿÿ~ÿÿÿÿÿÿÿÿÿÿÿÿ¡ÿÿÿÿÿÿÿÿÿÿÿÿÿÿÿÿÿÿÿÿÿÿÿÿÿÿÿÿÿÿÿÿÿÿÿÿqÿÿÿÿÿÿÿÿÿÿÿÿÿÿÿ ÿÿÿÿÿÿÿÿÿÿÿÿÿÿÿÿÿÿ¢ÿÿÿÿÿÿÿ£ÿÿÿÿÿÿÿÿÿ¢ÿÿÿÿÿÿÿÿÿÿÿÿÿÿÿÿ©ÿ£ÿÿÿÿÿÿÿÿÿÿÿ}ÿÿÿÿÿÿÿÿÿÿÿ ÿ¦ÿÿ¦ÿÿÿÿÿÿÿÿÿÿÿÿÿÿ©ÿÿÿÿÿÿÿ¤ÿÿÿÿÿÿÿ©ÿÿÿÿÿ¡ÿ¡ÿÿÿÿÿÿÿÿÿÿÿ­ÿÿÿÿÿÿÿÿÿÿ¢ÿ¬ÿÿÿÿÿÿÿÿÿÿÿÿÿÿÿÿÿÿÿÿ¡ÿ ÿÿÿÿ~ÿÿÿÿÿÿÿÿÿÿÿÿ ÿÿÿÿÿÿÿÿ¡ÿÿÿÿÿ¡ÿÿÿÿÿÿÿÿÿÿÿÿÿ ÿÿÿÿÿÿÿÿÿÿÿÿÿÿÿÿÿÿÿÿÿÿÿÿÿÿÿÿÿÿÿ§ÿ¦ÿ¢ÿÿÿÿÿÿÿÿÿÿ¡ÿÿÿ§ÿÿÿÿÿÿÿ ÿÿÿÿªÿÿÿÿÿÿÿÿÿÿÿÿÿÿÿÿ¤ÿ¥ÿÿÿ§ÿÿÿÿÿÿ«ÿÿÿÿÿÿÿÿÿÿÿÿ£ÿ ÿ¡ÿÿÿÿ£ÿ£ÿÿ¢ÿ¦ÿ¤ÿÿÿÿÿÿÿÿÿÿÿÿÿÿÿÿÿÿÿÿÿÿÿÿ¢ÿÿÿÿÿÿÿÿÿÿÿÿÿÿÿÿÿÿ ÿ¢ÿÿÿÿÿÿÿÿÿÿÿÿÿÿÿÿÿÿÿÿÿÿÿ¢ÿÿÿÿÿÿÿÿÿÿÿÿÿÿÿÿÿ¢ÿ£ÿÿ¡ÿÿÿÿÿÿÿÿÿÿÿÿ¤ÿÿÿÿÿÿ¦ÿÿÿÿÿÿÿÿÿÿÿÿ£ÿ ÿÿÿÿÿÿ{ÿnÿeÿxÿÿÿÿÿÿÿÿÿÿÿÿÿÿÿÿtÿÿÿÿÿnÿrÿKÿmÿlÿ~ÿÿÿÿÿÿÿ ÿÿÿÿÿÿÿÿÿÿ¢ÿÿÿÿÿÿÿÿÿÿpÿvÿÿÿÿÿÿÿÿÿÿÿÿÿwÿiÿkÿiÿqÿwÿÿ}ÿkÿaÿbÿlÿrÿlÿdÿpÿxÿÿÿvÿÿÿqÿmÿpÿaÿeÿ`ÿlÿ\ÿHÿGÿOÿWÿWÿEÿ8ÿPÿ`ÿNÿAÿHÿ]ÿlÿmÿkÿuÿÿhÿnÿsÿÿÿÿÿÿÿÿÿÿÿÿÿÿ ÿÿÿÿÿÿÿÿÿÿÿÿÿÿÿnÿÑþ©þîþ^ÿÿÿÿÿÿÿÿ£ÿ¦ÿÿÿÿÿÿÿÿÿÿÿÿÿÿÿÿÿÿÿÿÿÿÿÿÿÿÿÿÿÿÿÿÿÿÿÿÿÿÿÿÿÿÿÿ°ÿÿÿÿÿÿÿÿÿÿÿÿÿÿÿÿÿÿÿÿÿÿÿÿÿÿÿÿÿÿÿÿÿÿÿÿÿÿÿÿÿÿÿÿ ÿ¢ÿÿÿÿÿ}ÿÿÿÿÿÿÿ¤ÿ¦ÿÿÿÿÿÿÿÿ ÿÿÿÿÿÿ ÿÿ£ÿÿÿÿ£ÿÿ£ÿÿÿÿÿÿÿÿ£ÿ¢ÿ§ÿÿÿÿÿÿÿÿÿÿÿÿÿ«ÿ¦ÿÿÿÿÿÿÿ¢ÿÿÿÿÿÿ ÿÿÿÿÿÿÿ¡ÿ¤ÿÿÿ¡ÿÿ£ÿÿÿÿÿÿ¢ÿÿÿÿÿÿÿÿÿÿÿÿÿÿÿÿÿÿÿÿÿÿÿ ÿÿÿ²ÿÿÿÿÿÿÿÿÿ«ÿÿÿÿÿÿ¤ÿÿÿÿÿÿÿÿÿÿÿÿÿÿÿÿ}ÿÿÿÿÿÿÿÿÿÿÿÿ¢ÿ ÿÿÿÿ¤ÿ¤ÿÿÿÿÿÿÿÿÿ¤ÿÿÿÿÿÿ}ÿÿÿÿ¡ÿÿÿÿÿÿÿÿÿÿÿÿÿÿÿÿÿÿ ÿ§ÿÿÿ ÿ£ÿ©ÿÿÿ¢ÿÿÿÿÿÿÿ¡ÿÿÿÿÿÿÿÿÿÿÿÿÿÿÿÿÿÿÿ£ÿÿÿÿ£ÿÿÿ¡ÿÿ¢ÿÿÿÿÿÿÿÿÿÿÿÿÿÿÿÿÿÿÿÿÿÿÿÿÿÿÿ£ÿ­ÿ¡ÿÿ¡ÿÿÿÿ¢ÿÿÿÿÿÿÿÿÿÿÿÿÿÿÿ¡ÿÿÿÿÿÿ ÿÿÿÿÿÿÿÿÿ{ÿÿÿlÿjÿjÿiÿbÿ]ÿmÿ]ÿhÿlÿjÿiÿaÿ[ÿdÿjÿYÿ]ÿ_ÿXÿcÿ`ÿ]ÿ[ÿoÿ\ÿkÿqÿiÿOÿXÿmÿrÿaÿfÿkÿhÿrÿkÿeÿeÿ^ÿgÿeÿhÿrÿcÿZÿiÿbÿjÿlÿÿÿwÿmÿoÿoÿsÿvÿlÿlÿsÿlÿcÿ]ÿiÿuÿiÿnÿUÿ[ÿWÿPÿHÿXÿUÿVÿXÿXÿZÿZÿWÿ[ÿXÿTÿMÿBÿRÿOÿFÿVÿHÿOÿWÿ:ÿDÿJÿOÿNÿSÿUÿSÿ`ÿ`ÿYÿ`ÿbÿMÿ>ÿRÿ_ÿWÿAÿ_ÿÿhÿcÿtÿwÿlÿqÿ~ÿÿxÿÿÿÿÿÿÿÿÿÿÿÿÿÿ¥ÿÿÿÿªÿÿÿÿÿÿÿÿÿÿÿÿÿÿÿÿÿÿÿÿÿwÿlÿ¡ÿÿÿÿÿÿÿÿÿÿÿÿÿÿÿÿÿÿÿÿÿÿÿÿÿÿÿvÿÿÿÿ¦ÿÿmÿ|ÿÿÿÿÿÿÿÿÿÿÿÿÿÿÿÿÿÿ|ÿÿÿÿÿÿÿÿÿÿÿÿÿÿÿÿÿÿÿÿÿÿÿÿÿÿÿÿÿÿÿÿÿÿÿÿÿÿÿÿÿtÿÿÿÿÿÿÿ¥ÿÿÿÿÿ}ÿÿÿÿÿÿÿÿÿÿÿÿÿ~ÿÿuÿÿÿÿÿÿÿ~ÿÿÿÿÿÿÿÿÿÿªÿÿÿ ÿÿÿuÿÿxÿ~ÿÿÿÿÿÿÿÿÿÿÿÿÿÿÿÿÿÿÿÿÿÿÿÿÿÿÿÿÿÿÿÿÿÿÿÿ{ÿÿÿqÿÿÿÿÿÿÿÿÿÿÿÿÿÿÿÿuÿ|ÿÿÿÿÿ{ÿÿÿsÿÿÿÿÿ}ÿÿyÿÿÿÿÿyÿÿqÿyÿÿÿÿxÿvÿÿÿyÿxÿzÿÿÿÿÿÿÿzÿuÿÿÿÿÿÿÿÿÿyÿiÿÿÿÿÿvÿÿrÿÿÿÿuÿ|ÿzÿÿÿÿÿ}ÿpÿqÿxÿyÿ~ÿxÿÿÿÿsÿÿyÿxÿÿ}ÿxÿÿÿ{ÿ~ÿÿÿÿÿÿÿ{ÿÿÿÿÿqÿÿÿÿÿÿÿÿÿÿÿÿÿ}ÿÿ|ÿÿÿÿÿÿÿÿÿÿÿÿÿ~ÿÿ}ÿÿÿÿÿÿ¢ÿÿÿÿÿÿ{ÿ{ÿÿÿÿÿÿ|ÿÿÿÿÿÿÿÿÿÿÿ~ÿsÿtÿÿÿÿ}ÿÿÿÿÿÿÿÿÿÿÿÿ|ÿÿ¡ÿÿÿÿÿ~ÿÿÿÿ~ÿ6ÿ×þWÿÿÿvÿ|ÿÿvÿÿÿÿÿ~ÿÿÿÿÿÿzÿÿÿÿÿÿÿÿÿ¥ÿÿÿÿxÿtÿÿÿÿÿÿÿÿÿÿÿ¢ÿÿÿÿÿÿÿÿÿÿnÿÿÿÿÿÿÿÿÿÿÿÿÿÿzÿÿÿÿÿÿÿÿÿÿÿÿÿÿÿ¡ÿÿ°ÿÿÿÿÿÿuÿ|ÿÿÿ}ÿÿÿÿÿÿxÿ}ÿÿÿÿÿÿÿÿÿÿÿÿÿvÿxÿÿÿÿÿnÿ~ÿÿÿÿÿÿÿÿÿÿ}ÿÿÿÿÿÿÿÿÿÿÿÿÿÿÿzÿ}ÿÿÿÿvÿÿ ÿÿÿÿ~ÿÿÿÿÿÿÿÿÿÿÿÿÿÿÿÿÿÿÿÿÿÿÿÿÿÿÿÿÿÿÿÿÿÿÿ~ÿÿÿÿvÿÿÿÿlÿÿÿÿÿÿÿÿÿ~ÿÿÿÿÿqÿ|ÿÿÿÿÿ~ÿ~ÿÿÿÿÿÿnÿ~ÿÿyÿÿÿÿ{ÿÿÿÿÿÿqÿÿÿÿÿÿÿÿÿÿÿtÿÿÿÿÿÿÿÿÿqÿÿÿ{ÿÿÿ|ÿÿÿÿ|ÿÿÿÿÿÿÿÿÿyÿ{ÿvÿpÿwÿÿpÿxÿÿÿÿÿÿ|ÿÿ|ÿÿ~ÿÿÿ¢ÿÿ{ÿ¢ÿÿÿ|ÿÿÿÿÿÿÿqÿÿÿÿÿÿÿÿÿÿÿÿÿÿÿyÿÿÿÿÿÿÿÿÿÿÿÿÿÿÿÿÿ{ÿÿÿÿÿÿÿÿÿÿyÿÿÿfÿpÿÿÿÿ{ÿÿµÿÿÿÿqÿ~ÿÿ¢ÿÿÿÿÿÿÿÿÿÿÿÿÿvÿtÿ~ÿÿÿÿÿ{ÿÿ¡ÿÿÿÿÿfÿ{ÿ¡ÿ ÿÿgÿÿÿÿ¢ÿÿÿ|ÿ}ÿÿÿÿ~ÿÿÿwÿÿÿ¢ÿÿÿ{ÿ}ÿÿÿÿÿÿÿÿÿÿÿÿÿÿÿÿÿÿÿÿÿÿvÿ{ÿÿÿÿÿÿ­ÿ£ÿÿÿÿÿÿÿÿÿÿÿÿÿÿÿÿÿ|ÿuÿÿÿÿÿÿ|ÿ|ÿvÿnÿvÿ}ÿÿÿuÿvÿrÿrÿÿtÿoÿvÿxÿÿÿ~ÿwÿoÿÿÿjÿÿÿÿÿ ÿÿÿÿzÿÿÿÿÿyÿÿÿÿzÿÿÿwÿmÿiÿrÿfÿlÿrÿnÿ}ÿtÿiÿnÿ{ÿÿÿsÿÿÿyÿ^ÿ]ÿÿÿ|ÿqÿ|ÿ{ÿnÿ}ÿvÿqÿ{ÿ{ÿfÿsÿfÿ_ÿsÿmÿlÿzÿ|ÿuÿwÿ~ÿvÿuÿ|ÿÿÿÿyÿvÿÿ}ÿ|ÿÿÿÿÿÿÿ~ÿ|ÿtÿ}ÿÿÿ|ÿwÿxÿÿsÿ_ÿyÿÿÿnÿyÿrÿwÿkÿnÿ{ÿuÿkÿvÿxÿÿÿ~ÿuÿÿ~ÿxÿÿÿÿxÿrÿÿlÿvÿÿkÿiÿÿzÿÿvÿjÿdÿxÿhÿ|ÿÿÿ_ÿpÿÿÿÿÿtÿÿ{ÿwÿ|ÿ}ÿyÿqÿyÿÿxÿvÿ~ÿÿyÿ|ÿvÿzÿÿÿzÿÿ¨ÿ|ÿÿÿÿ}ÿÿÿÿxÿÿÿÿÿÿÿÿÿ|ÿzÿÿÿÿÿÿÿÿÿÿÿuÿÿÿÿÿÿÿÿÿÿÿÿÿÿÿÿÿÿ ÿÿÿÿÿÿ ÿÿÿÿÿ|ÿÿÿÿ~ÿÿÿvÿÿÿÿÿÿÿÿ}ÿÿÿ¤ÿÿÿÿÿÿÿ¥ÿ£ÿÿÿÿÿÿÿ¡ÿÿÿÿÿÿÿÿÿÿÿÿÿÿÿÿÿÿÿÿÿÿÿÿÿÿÿÿÿÿÿÿÿÿÿÿÿÿ}ÿÿÿyÿ}ÿÿÿ{ÿÿÿqÿÿÿÿÿÿÿÿÿÿÿÿÿÿÿÿÿÿÿÿ{ÿxÿ~ÿÿÿÿÿ~ÿÿÿÿÿÿÿÿÿÿÿÿÿÿÿÿÿÿÿÿ¡ÿÿÿ¡ÿÿÿÿÿÿyÿ}ÿ|ÿÿyÿÿÿÿÿÿÿÿÿÿÿÿÿÿÿÿÿÿÿÿ{ÿÿÿÿÿÿÿÿÿÿÿÿÿÿÿÿÿÿÿÿÿ©ÿÿÿÿÿÿwÿÿÿyÿqÿÿÿkÿdÿuÿÿtÿwÿÿuÿxÿ}ÿsÿkÿeÿVÿeÿ_ÿ|ÿÿxÿlÿrÿpÿ_ÿgÿlÿuÿtÿpÿnÿrÿmÿcÿyÿÿuÿoÿaÿsÿwÿgÿmÿqÿzÿmÿÿqÿ~ÿrÿoÿwÿzÿ~ÿÿyÿxÿÿ~ÿwÿwÿrÿ~ÿvÿmÿÿ\ÿgÿPÿvÿÿ}ÿ|ÿgÿ]ÿfÿtÿÿwÿmÿ~ÿ~ÿqÿkÿiÿÿuÿ{ÿqÿkÿpÿÿ|ÿ~ÿwÿÿÿnÿvÿ}ÿ{ÿwÿtÿÿÿ}ÿÿÿ{ÿÿÿÿÿÿÿÿÿÿÿÿÿÿÿÿÿÿÿÿÿÿÿÿÿÿÿxÿÿÿÿÿÿwÿtÿÿÿÿÿÿÿ£ÿÿÿÿÿÿÿÿÿÿÿÿÿÿÿÿÿxÿÿÿÿxÿzÿÿÿÿÿsÿÿÿÿÿÿÿÿÿÿÿ ÿÿÿÿÿÿÿÿÿÿÿÿÿÿÿÿÿÿÿÿÿÿÿÿÿÿÿÿ}ÿÿÿÿÿÿÿÿÿÿ~ÿÿÿÿÿÿÿÿ¡ÿÿÿÿÿÿÿÿÿÿÿÿÿÿÿÿÿÿÿÿÿÿÿÿÿ«ÿÿ¦ÿÿÿÿ¢ÿÿÿÿÿÿÿÿÿÿÿÿÿÿÿÿÿÿÿÿÿÿÿÿÿÿÿÿÿÿÿÿÿÿÿÿÿÿÿÿ¡ÿÿ¯ÿ{ÿÿÿÿÿÿ¢ÿÿÿÿÿÿÿÿÿÿÿÿÿÿÿÿÿÿÿÿÿÿÿ{ÿÿ§ÿÿÿÿÿÿÿÿÿÿÿÿÿÿÿÿÿÿÿ£ÿ¤ÿÿÿÿÿÿÿÿÿÿÿÿÿÿÿÿÿÿÿÿÿÿÿÿÿÿÿÿÿÿÿÿ¡ÿÿÿÿÿ¢ÿÿÿÿÿÿÿÿÿÿÿÿÿÿÿÿÿÿÿÿÿÿ£ÿÿÿ¡ÿÿÿÿÿÿÿÿÿÿÿÿÿÿÿÿÿÿÿÿÿÿÿÿÿÿÿÿÿÿÿÿÿ¢ÿ£ÿÿÿÿÿÿ£ÿ¡ÿÿÿ ÿÿÿÿÿ ÿ¦ÿ¦ÿzÿÿÿÿÿÿÿÿÿÿ¢ÿÿÿÿÿÿÿÿÿÿÿÿÿÿÿÿ¬ÿ«ÿ£ÿÿÿÿÿÿÿÿÿÿÿÿÿÿÿÿÿÿÿÿÿÿÿÿÿÿÿÿÿÿÿÿÿÿÿÿÿÿÿÿÿÿÿÿÿÿÿÿÿÿÿÿÿÿÿÿÿ ÿÿÿÿ ÿÿÿÿÿÿÿÿÿÿÿÿÿÿÿÿ¤ÿÿÿÿÿÿÿÿ¤ÿ°ÿ¡ÿÿÿÿÿÿÿÿÿÿÿÿ ÿÿ ÿÿÿÿÿÿÿÿÿÿÿÿ¥ÿ¢ÿÿ ÿÿÿÿÿÿÿÿÿ¡ÿ¡ÿÿ ÿÿÿÿÿÿÿÿÿ¡ÿÿÿÿÿÿÿÿÿÿÿÿÿÿÿÿÿÿÿÿÿÿÿÿÿÿÿÿÿÿÿÿÿÿÿÿÿÿÿÿÿ ÿÿÿÿÿÿ§ÿÿÿ®ÿÿÿÿÿÿÿÿÿ¥ÿÿÿÿ¢ÿªÿÿ¨ÿÿÿ£ÿÿÿÿÿÿÿwÿ^ÿdÿ{ÿÿÿÿÿÿÿÿÿÿÿÿÿÿÿÿÿÿÿÿÿÿÿÿÿÿÿÿÿÿÿ¢ÿ£ÿÿÿÿÿÿÿÿÿÿÿ¡ÿÿÿÿÿÿÿÿÿÿÿÿÿÿÿÿÿÿÿÿ¤ÿÿÿÿbÿNÿ_ÿ_ÿ\ÿjÿiÿgÿfÿaÿfÿyÿÿdÿXÿÿkÿvÿxÿtÿnÿiÿdÿWÿLÿTÿNÿ[ÿFÿ<ÿ<ÿAÿFÿGÿDÿLÿ4ÿ@ÿWÿHÿ5ÿ9ÿLÿUÿQÿxÿqÿnÿ`ÿeÿnÿwÿÿÿÿÿÿÿÿÿÿÿÿÿÿÿÿÿÿÿÿÿÿÿÿÿ ÿÿÿ!ÿ)þÒý¥þYÿÿÿÿÿÿÿÿ ÿÿÿÿÿÿÿÿÿÿÿÿÿÿÿÿÿÿÿÿ¢ÿÿÿÿÿÿÿÿÿÿÿÿÿÿÿÿÿÿÿÿÿÿÿÿÿÿÿÿÿÿÿÿÿÿÿÿÿÿÿÿÿÿÿÿÿÿÿÿ¢ÿÿÿÿÿÿÿÿÿÿÿÿÿÿÿÿÿÿÿÿ ÿÿÿÿÿÿÿÿÿÿÿÿÿÿÿÿÿÿÿÿ§ÿÿÿÿÿÿÿÿÿÿÿÿÿÿÿ ÿÿÿÿÿÿÿÿ¤ÿ¦ÿÿ£ÿÿÿÿÿÿÿÿÿÿÿÿÿÿÿÿÿÿÿÿÿÿÿÿÿÿÿÿÿ ÿÿÿÿÿ§ÿ©ÿÿÿ´ÿ£ÿÿÿÿÿÿÿÿÿÿÿ ÿÿÿÿÿÿÿÿÿÿÿÿÿÿÿÿÿÿÿÿÿÿÿÿÿÿÿÿÿÿÿÿÿÿ¢ÿÿÿÿÿÿÿÿÿÿÿÿÿÿÿÿÿÿÿÿÿÿÿÿ¨ÿÿÿÿÿÿ¥ÿ¡ÿÿÿ ÿÿÿÿÿÿÿÿÿÿÿÿÿÿÿÿÿÿÿÿÿÿÿÿÿÿÿÿÿÿÿÿÿÿÿÿÿÿÿÿÿÿÿÿÿÿÿÿ¥ÿÿÿÿÿÿÿÿÿÿÿÿÿÿÿÿ¡ÿÿ¡ÿÿÿÿÿÿÿÿ ÿ¨ÿÿÿÿÿÿÿÿÿÿ¡ÿÿÿÿÿÿÿÿÿÿÿÿÿÿÿÿÿÿÿÿÿÿÿÿÿÿÿÿ¦ÿÿÿÿÿÿªÿÿÿÿÿÿÿÿÿÿÿÿÿÿÿÿÿÿÿÿÿÿÿÿÿÿÿÿ}ÿ~ÿÿ{ÿxÿxÿhÿhÿlÿqÿoÿeÿ^ÿsÿfÿxÿmÿkÿ]ÿ`ÿaÿQÿYÿcÿWÿ]ÿbÿbÿlÿpÿeÿtÿfÿ`ÿsÿoÿUÿbÿgÿbÿ\ÿnÿoÿZÿ^ÿnÿiÿ`ÿRÿoÿtÿbÿgÿkÿfÿrÿ}ÿzÿyÿtÿqÿoÿuÿvÿxÿxÿxÿxÿjÿ`ÿNÿ]ÿeÿlÿ\ÿoÿcÿ[ÿWÿOÿXÿdÿbÿXÿ^ÿUÿOÿPÿNÿMÿIÿMÿHÿDÿ@ÿLÿ\ÿWÿOÿfÿJÿEÿIÿMÿVÿSÿ]ÿPÿWÿZÿGÿDÿWÿ^ÿYÿ_ÿgÿdÿZÿdÿtÿ[ÿ{ÿ{ÿeÿkÿjÿpÿÿÿÿÿÿÿÿÿÿÿ|ÿzÿÿÿÿÿÿÿÿÿÿÿÿÿÿÿuÿÿÿÿÿÿÿÿÿÿÿÿÿÿÿ~ÿÿÿÿ¢ÿÿÿÿÿÿÿÿÿÿÿÿÿÿÿÿÿÿÿÿÿÿÿÿÿÿÿÿÿvÿÿÿÿÿÿÿÿÿÿvÿ{ÿÿÿÿÿÿÿÿÿÿÿÿÿÿÿÿÿÿÿÿÿÿÿÿÿÿÿÿÿÿÿÿÿÿÿÿÿ¢ÿÿ¦ÿÿ¨ÿÿÿ¡ÿÿÿÿÿvÿoÿ|ÿÿÿÿÿÿÿÿÿÿÿÿÿÿÿ{ÿÿÿÿÿÿÿÿÿÿÿÿÿÿÿÿ§ÿÿ}ÿÿÿÿÿÿÿÿÿÿÿÿÿÿÿ¡ÿÿÿÿÿ~ÿÿÿÿÿÿÿÿÿÿÿÿÿÿÿÿÿÿÿÿÿÿÿÿÿÿÿÿÿÿÿ~ÿÿÿÿÿÿÿÿÿÿÿvÿÿyÿvÿÿÿÿÿÿÿÿÿÿÿÿÿÿÿsÿÿÿÿÿÿoÿxÿÿÿÿÿÿÿÿoÿÿÿÿÿÿÿlÿwÿÿÿÿÿÿ{ÿ~ÿ{ÿÿÿÿÿÿÿÿÿÿÿÿÿxÿ}ÿbÿ~ÿzÿÿÿvÿÿzÿzÿyÿmÿvÿÿÿrÿ}ÿÿÿxÿ|ÿÿ|ÿÿÿiÿkÿÿÿÿÿ|ÿ~ÿÿÿÿÿÿ{ÿÿÿÿÿÿÿÿzÿÿ¡ÿxÿÿ}ÿÿÿÿÿÿÿÿÿÿÿÿÿÿÿÿÿÿÿÿ{ÿÿÿÿÿÿ{ÿuÿvÿÿÿzÿÿÿÿ|ÿÿÿÿÿÿ¡ÿxÿqÿÿ ÿ}ÿÿÿ|ÿÿÿvÿÿÿÿÿqÿrÿÿÿÿqÿ|ÿÿÿyÿÿÿÿyÿÿÿÿÿÿÿÿ~ÿ{ÿÿ|ÿ­ÿmÿÿÿÿÿÿzÿ$ÿúþjÿÿ|ÿiÿnÿÿ}ÿÿÿÿÿ}ÿÿÿÿÿÿ}ÿÿÿxÿÿÿÿÿvÿÿÿÿÿÿ~ÿÿÿÿÿÿ£ÿÿÿ~ÿÿÿÿÿÿÿÿÿÿÿÿwÿÿÿÿ}ÿ~ÿÿ¢ÿÿÿÿÿÿÿÿÿ}ÿuÿÿÿÿÿyÿÿÿÿÿÿÿÿÿÿÿqÿ{ÿÿÿ¢ÿÿ{ÿÿÿÿhÿÿÿÿÿÿÿ|ÿÿ ÿ£ÿÿÿ¡ÿÿÿÿÿÿÿÿ¤ÿÿmÿÿ ÿÿÿÿ|ÿuÿÿÿ|ÿuÿ{ÿqÿÿÿÿÿÿ¥ÿ~ÿÿ§ÿwÿÿÿÿªÿrÿ¦ÿÿÿkÿÿÿÿÿÿÿÿÿtÿÿÿÿÿvÿoÿÿÿÿÿÿÿÿÿÿzÿzÿÿ}ÿ|ÿ~ÿ{ÿÿÿÿÿÿÿÿÿÿÿ|ÿÿÿnÿÿÿ±ÿzÿÿ~ÿÿvÿÿÿ}ÿÿrÿÿÿÿÿÿÿÿÿÿÿÿÿÿÿÿÿÿzÿÿÿÿÿÿÿÿ|ÿ~ÿÿÿxÿÿÿÿÿ{ÿÿÿÿÿÿÿkÿÿÿtÿÿÿÿÿÿrÿ{ÿ}ÿyÿÿÿÿÿxÿÿÿÿÿÿÿÿÿÿÿÿÿyÿiÿyÿÿÿ{ÿÿ~ÿÿÿÿÿÿÿÿÿÿÿÿÿÿÿÿÿ{ÿÿÿÿ}ÿÿxÿ{ÿÿtÿuÿÿÿÿÿÿÿÿÿÿÿÿÿÿÿÿÿwÿxÿÿÿÿÿÿÿÿÿ~ÿ}ÿ}ÿÿÿ}ÿÿÿÿÿÿÿjÿlÿrÿmÿÿÿÿÿÿÿ¤ÿÿÿÿÿÿÿÿÿÿÿÿÿ|ÿÿÿÿÿÿÿyÿzÿÿÿÿÿÿÿpÿwÿÿÿÿdÿ]ÿjÿÿÿÿÿ´ÿ¤ÿÿÿÿÿÿvÿÿÿÿÿÿÿuÿzÿÿÿÿÿtÿyÿ~ÿÿÿÿÿÿÿÿ}ÿÿÿÿÿÿÿÿÿ}ÿÿÿÿtÿÿÿÿÿÿÿ ÿÿÿÿÿzÿÿÿÿÿ{ÿÿÿÿÿÿÿ¢ÿÿÿÿÿÿÿÿ}ÿ}ÿÿ{ÿpÿwÿzÿxÿÿyÿoÿ{ÿÿuÿÿÿÿÿ|ÿÿÿ{ÿÿwÿÿ~ÿÿÿÿÿÿmÿkÿyÿÿtÿsÿiÿfÿÿÿÿsÿ{ÿtÿÿÿ|ÿuÿqÿ{ÿsÿrÿrÿkÿrÿrÿfÿdÿtÿ{ÿuÿ{ÿ}ÿdÿYÿnÿ{ÿÿbÿxÿdÿrÿmÿuÿÿiÿoÿpÿmÿnÿlÿuÿtÿsÿwÿwÿmÿqÿ{ÿ~ÿyÿÿÿÿÿ}ÿ{ÿÿÿÿÿÿÿÿ~ÿ|ÿÿÿ{ÿÿÿÿ~ÿxÿÿÿpÿmÿÿÿÿÿÿuÿÿ|ÿmÿzÿoÿoÿuÿqÿÿÿoÿjÿÿ|ÿoÿwÿÿÿ_ÿ|ÿÿÿ~ÿhÿeÿyÿÿiÿqÿtÿwÿ|ÿ{ÿUÿÿxÿ~ÿrÿrÿ~ÿoÿtÿzÿzÿÿÿ}ÿ}ÿsÿnÿ}ÿÿÿyÿxÿ{ÿxÿzÿ}ÿÿÿÿÿuÿÿÿÿÿÿÿÿÿÿÿÿÿÿxÿÿÿÿÿÿÿÿÿÿyÿÿÿÿÿÿÿÿÿÿÿÿÿÿÿÿÿÿuÿÿÿÿÿÿ}ÿÿÿÿÿÿÿÿÿÿÿÿ~ÿÿÿ¡ÿÿÿÿÿ{ÿÿÿ¢ÿ¡ÿ¨ÿÿÿ£ÿÿÿÿÿÿÿ~ÿÿÿÿÿÿlÿrÿÿÿÿÿÿÿÿÿÿÿÿÿÿÿÿÿÿÿÿÿÿ{ÿÿÿÿÿÿÿÿÿÿÿÿÿÿÿÿÿÿÿÿÿÿÿÿÿÿ¤ÿÿÿÿwÿÿÿÿÿÿÿÿÿÿÿÿÿÿqÿwÿÿÿÿÿÿÿÿÿÿÿÿ~ÿÿÿÿÿÿÿ~ÿÿÿÿÿ}ÿÿÿÿÿÿvÿwÿoÿÿ ÿÿ¤ÿÿÿÿÿ|ÿÿyÿÿÿÿÿÿÿÿÿÿÿÿÿÿÿÿÿÿÿÿ ÿÿÿÿyÿÿ©ÿÿÿÿÿÿÿÿÿÿÿÿÿÿÿÿÿÿÿ{ÿ~ÿÿÿÿÿÿÿÿzÿxÿvÿoÿ|ÿwÿqÿÿ}ÿkÿnÿvÿnÿaÿlÿhÿpÿdÿeÿjÿ\ÿZÿnÿVÿYÿhÿwÿmÿyÿxÿdÿbÿjÿfÿrÿÿzÿiÿdÿyÿÿkÿgÿoÿyÿvÿrÿlÿÿoÿtÿ{ÿvÿvÿyÿ~ÿÿÿÿ|ÿgÿzÿzÿgÿmÿ^ÿnÿoÿkÿlÿwÿ{ÿrÿbÿiÿuÿpÿwÿrÿeÿoÿrÿpÿcÿ`ÿuÿsÿrÿkÿkÿkÿ`ÿwÿpÿ|ÿÿÿÿwÿzÿÿÿsÿxÿÿÿÿÿuÿÿÿÿ¤ÿÿÿÿÿÿÿÿÿÿÿÿÿÿÿÿÿÿÿÿÿÿÿÿÿÿ ÿ ÿÿ{ÿwÿÿÿÿÿ¤ÿÿ¦ÿÿÿÿÿÿÿÿÿÿÿÿÿÿÿÿÿ|ÿÿÿÿÿÿÿÿÿÿÿÿÿÿÿÿÿÿÿÿÿÿÿÿÿÿÿÿÿÿÿÿÿÿÿÿÿÿÿxÿwÿÿ~ÿÿÿÿÿyÿoÿÿÿÿÿÿÿ ÿÿÿÿÿÿ ÿÿÿÿÿÿÿÿÿÿÿÿÿÿÿÿÿÿÿÿÿÿÿÿÿÿÿÿÿÿÿªÿÿÿÿÿÿ ÿÿÿÿÿÿÿÿÿÿÿ£ÿ£ÿÿÿÿ¥ÿ¢ÿÿÿÿÿÿÿÿ¤ÿÿÿÿÿ¢ÿÿÿÿÿ ÿ©ÿ ÿ¡ÿÿÿÿÿ¦ÿ«ÿÿÿÿÿÿÿÿÿÿÿÿÿÿ£ÿÿ¡ÿÿÿÿÿÿÿÿÿÿÿ}ÿÿÿÿÿÿÿ¡ÿÿÿÿÿÿÿÿÿÿÿÿÿÿÿ¤ÿ¤ÿÿÿÿÿÿÿÿÿÿÿÿÿÿÿÿÿÿÿÿ ÿÿÿÿÿÿÿÿÿÿÿÿÿÿÿ}ÿ ÿÿÿÿÿÿÿÿÿÿÿÿÿÿÿÿÿÿ ÿÿÿÿÿÿÿÿÿÿÿÿÿÿÿÿÿÿÿÿÿÿÿÿÿÿÿÿÿ§ÿÿÿ¬ÿÿÿtÿ¦ÿÿÿÿÿÿÿÿÿÿÿÿÿÿÿÿ£ÿÿ¥ÿÿÿÿÿÿÿÿÿÿÿÿÿÿÿÿÿÿÿÿÿÿÿÿxÿzÿÿÿÿÿªÿÿÿÿÿÿ}ÿÿÿÿÿ¡ÿÿÿyÿÿÿÿÿÿÿÿ ÿÿÿÿÿÿÿÿÿÿÿÿÿÿ¤ÿÿÿ¡ÿÿÿÿÿ ÿ¥ÿÿ­ÿ¤ÿÿÿÿÿÿÿÿÿÿÿÿÿÿÿÿÿÿÿÿÿÿÿ¢ÿÿÿÿÿÿÿÿÿÿÿÿÿÿÿÿÿÿÿÿ¤ÿÿÿÿÿÿÿÿÿÿÿÿÿÿÿÿÿÿÿÿ ÿÿÿÿ¢ÿÿÿÿÿÿÿ ÿÿÿÿÿÿÿ¥ÿ¦ÿÿ¤ÿÿÿÿÿÿÿÿÿÿÿÿ¥ÿÿÿÿÿÿÿÿÿÿÿÿÿÿÿÿ¢ÿ¡ÿÿÿÿÿÿÿÿÿÿÿÿ¢ÿÿÿÿ§ÿÿÿ ÿÿ¢ÿ£ÿÿÿÿÿÿÿÿÿÿÿÿÿÿÿÿÿÿÿÿÿÿÿÿÿÿÿÿÿnÿ_ÿqÿÿÿuÿnÿvÿ}ÿzÿÿÿÿÿÿÿÿÿÿÿ ÿÿÿ{ÿÿÿÿÿÿÿÿÿÿÿÿÿÿÿÿÿÿÿÿÿÿÿÿÿÿÿÿÿÿÿÿÿÿÿÿÿÿÿÿÿÿÿÿÿÿÿÿÿÿÿÿhÿQÿfÿaÿWÿWÿRÿ[ÿgÿdÿWÿZÿsÿÿÿnÿeÿwÿcÿKÿEÿDÿ<ÿ4ÿ2ÿNÿAÿ<ÿ*ÿ2ÿ:ÿ8ÿCÿHÿAÿAÿOÿHÿTÿOÿLÿLÿPÿdÿeÿ}ÿcÿ_ÿ]ÿcÿpÿuÿ|ÿÿÿÿÿÿÿfÿUÿuÿ£ÿ«ÿÿ ÿÿÿ¢ÿÿÿÿÿÿÿÿ ÿÿ£ÿyÿèþýÍýÕþuÿÿÿÿ§ÿÿ§ÿÿÿÿÿÿÿÿÿ¡ÿÿÿÿÿÿ£ÿ£ÿ¥ÿ«ÿÿÿÿÿÿÿÿÿÿÿÿÿÿÿÿÿÿÿÿÿÿÿÿÿÿÿ²ÿÿÿÿÿÿÿÿÿÿÿÿÿÿÿÿÿÿÿÿÿÿÿ£ÿ¢ÿÿÿ¤ÿÿÿÿÿÿÿÿÿÿÿÿÿÿÿÿÿÿ¡ÿÿÿÿÿÿÿÿÿÿÿÿÿÿÿ ÿ±ÿÿÿ§ÿÿÿÿÿÿÿÿÿÿÿÿÿÿÿÿÿÿÿÿÿÿÿÿ¤ÿÿ ÿÿÿÿÿÿÿÿÿÿÿÿÿÿÿÿÿÿÿÿÿÿÿÿÿÿÿÿÿÿÿÿÿ¡ÿ¦ÿ¦ÿÿÿ§ÿÿÿÿÿÿ¡ÿÿÿÿÿ ÿªÿÿÿÿÿÿÿÿÿÿÿÿÿÿÿÿÿÿ¥ÿÿ¢ÿÿÿÿ¥ÿ¬ÿ¡ÿÿÿÿÿÿÿÿÿÿÿÿÿÿ ÿÿÿÿÿÿÿÿÿÿÿuÿÿÿÿÿÿÿÿÿÿÿÿÿ£ÿÿÿÿ¥ÿÿÿÿÿÿÿÿÿÿ ÿÿÿÿÿÿÿÿÿÿÿÿÿÿÿÿÿÿÿÿÿÿÿÿÿÿÿÿÿÿÿÿÿÿÿÿÿÿ¢ÿÿÿÿÿÿ¤ÿÿÿÿÿÿÿÿÿÿ¯ÿÿ¢ÿÿÿÿÿÿ£ÿ ÿÿÿÿÿÿÿ¡ÿÿÿÿÿÿÿÿÿÿ ÿÿÿÿÿÿÿÿÿ ÿÿ®ÿÿÿÿÿÿÿÿÿÿÿÿÿÿÿÿÿÿÿÿÿÿÿÿÿÿÿ ÿ¡ÿÿÿÿÿÿÿÿÿÿÿÿÿÿÿuÿxÿ{ÿ~ÿÿÿ|ÿsÿtÿ{ÿyÿ|ÿxÿhÿhÿfÿsÿiÿtÿlÿoÿeÿ^ÿ]ÿZÿaÿcÿRÿSÿbÿkÿgÿjÿdÿeÿcÿfÿNÿVÿTÿeÿhÿ`ÿ]ÿ^ÿfÿmÿqÿuÿtÿfÿQÿoÿgÿ`ÿeÿmÿsÿqÿÿdÿrÿsÿuÿyÿyÿzÿvÿtÿ|ÿyÿgÿ`ÿ[ÿ\ÿ`ÿQÿbÿ\ÿ_ÿ[ÿLÿNÿjÿ_ÿbÿMÿ[ÿZÿMÿHÿIÿHÿBÿSÿLÿ=ÿ<ÿSÿ\ÿUÿDÿQÿJÿMÿLÿKÿAÿKÿYÿVÿ]ÿYÿLÿ7ÿ0ÿUÿbÿbÿYÿ{ÿhÿsÿiÿmÿiÿfÿeÿ|ÿ}ÿÿÿÿÿÿÿÿÿÿÿÿÿÿÿÿÿyÿ ÿÿÿpÿvÿÿÿÿÿÿÿÿÿÿÿÿÿÿÿÿÿÿÿÿÿÿÿÿÿÿÿÿÿÿÿÿÿÿÿÿÿ~ÿÿÿÿÿÿÿÿÿÿrÿÿ¢ÿÿÿÿÿ}ÿÿÿÿÿÿÿÿÿÿÿ|ÿÿÿÿÿÿÿÿÿÿÿÿÿÿÿÿÿÿÿ~ÿÿÿÿÿÿÿÿÿÿÿÿÿÿÿ}ÿnÿsÿÿÿ¬ÿÿÿ¬ÿ ÿÿÿÿ¢ÿÿÿwÿÿÿÿ}ÿÿÿÿÿÿÿÿÿÿÿÿvÿÿÿÿÿ|ÿÿÿÿÿÿÿÿÿÿÿÿ~ÿÿÿÿÿÿÿÿÿÿÿÿÿÿÿ¢ÿÿÿ{ÿÿÿÿÿÿÿÿÿÿzÿÿÿÿÿÿÿÿÿÿÿÿÿÿÿÿÿÿÿÿÿÿÿÿÿÿÿÿ£ÿÿÿÿÿÿÿÿÿÿÿÿÿÿÿÿÿÿÿÿÿÿÿÿÿÿÿÿwÿkÿÿÿÿÿÿÿzÿÿÿÿÿÿÿÿÿÿÿuÿÿÿÿÿÿÿÿÿÿÿÿwÿÿÿÿÿ{ÿÿÿxÿyÿÿÿuÿ{ÿ~ÿÿÿÿ{ÿÿÿ ÿtÿ|ÿÿÿÿÿÿÿÿÿÿpÿ~ÿÿÿÿÿÿÿÿÿÿÿÿÿtÿÿxÿÿÿÿÿyÿÿÿÿÿÿÿÿÿÿÿuÿÿÿÿ|ÿzÿ|ÿÿÿÿÿÿÿÿÿÿÿÿÿÿÿÿ}ÿtÿrÿzÿÿÿ}ÿÿÿÿÿÿ~ÿÿÿÿ|ÿ{ÿ~ÿ{ÿÿ ÿÿpÿÿÿÿ|ÿÿÿÿÿrÿÿÿÿÿ}ÿÿÿ~ÿÿÿÿÿ{ÿ}ÿÿÿÿ~ÿÿpÿ|ÿyÿÿÿÿuÿÿ|ÿÿÿ~ÿeÿÿ
ÿyÿÿÿÿvÿÿwÿzÿ~ÿzÿÿÿÿÿÿÿÿÿÿÿuÿ~ÿÿÿÿÿÿÿ¡ÿ¡ÿÿÿÿÿÿÿÿÿÿoÿÿÿÿÿÿÿÿÿÿ}ÿÿ~ÿyÿÿÿ¢ÿÿÿÿÿÿÿÿÿÿÿ{ÿ}ÿÿÿÿÿÿÿÿÿÿÿ~ÿÿÿÿÿÿÿ¢ÿyÿÿÿÿÿ|ÿÿ«ÿÿÿmÿ ÿÿÿ{ÿÿÿÿÿÿÿÿÿÿÿÿÿÿÿÿÿÿÿÿÿÿÿzÿÿÿÿÿÿÿ}ÿÿÿÿÿpÿÿÿÿÿÿjÿÿÿÿÿÿ£ÿÿÿ|ÿÿÿÿÿÿÿÿÿÿÿÿ{ÿÿÿuÿÿÿÿ|ÿÿÿÿÿÿÿÿÿÿÿÿÿÿÿÿÿÿÿÿÿÿÿiÿÿÿÿÿÿÿwÿÿ~ÿÿzÿÿÿÿÿzÿÿÿÿÿÿÿÿÿÿÿÿÿÿÿÿ{ÿ|ÿ{ÿÿÿÿ{ÿÿÿÿÿÿÿÿÿÿÿ|ÿÿsÿÿtÿÿÿ|ÿÿqÿÿÿ{ÿÿÿÿ{ÿÿ|ÿuÿrÿ{ÿÿÿÿtÿ|ÿÿÿÿÿÿ{ÿ{ÿÿÿÿÿÿÿzÿÿÿÿÿÿÿÿÿÿÿ¥ÿÿÿ}ÿÿÿÿ¡ÿÿÿÿÿÿÿÿ|ÿÿÿÿÿ}ÿ{ÿtÿÿÿÿ{ÿÿÿÿÿÿÿÿÿÿÿ}ÿÿÿÿÿÿÿÿÿÿÿÿÿÿ{ÿÿÿ}ÿÿÿÿ|ÿÿÿ~ÿÿjÿÿÿÿyÿÿÿÿÿ}ÿÿÿÿÿÿ{ÿÿÿÿÿÿÿÿÿÿÿÿÿÿÿÿÿÿÿÿÿyÿÿÿÿÿtÿyÿqÿdÿÿÿyÿÿ¥ÿÿÿÿÿhÿÿuÿÿÿÿÿÿÿÿÿÿÿÿÿ}ÿ|ÿÿÿÿÿ ÿÿÿÿÿÿÿÿÿÿÿyÿtÿÿÿÿÿÿÿÿÿÿÿÿÿÿÿÿsÿÿÿÿÿ~ÿzÿÿÿÿÿÿ¤ÿÿÿÿÿÿÿÿ}ÿxÿÿÿÿqÿgÿqÿ~ÿwÿwÿ{ÿÿiÿsÿuÿzÿrÿvÿvÿÿÿÿyÿvÿqÿ}ÿÿÿÿwÿuÿvÿÿÿtÿsÿÿnÿsÿÿ~ÿmÿnÿvÿmÿvÿpÿmÿÿÿÿpÿnÿzÿuÿaÿZÿgÿtÿhÿXÿ\ÿdÿiÿkÿÿkÿtÿÿÿmÿ_ÿtÿ|ÿÿ_ÿeÿfÿ{ÿjÿrÿvÿjÿ`ÿiÿsÿyÿxÿÿ~ÿ|ÿÿÿÿÿÿÿÿÿÿÿÿÿÿzÿÿÿ}ÿÿÿÿ~ÿÿ{ÿÿÿÿuÿ}ÿÿÿÿÿÿÿ}ÿ|ÿÿkÿnÿÿÿvÿrÿzÿ~ÿ}ÿ}ÿvÿ~ÿÿÿzÿtÿÿ|ÿhÿÿ~ÿ|ÿÿÿ~ÿyÿÿqÿlÿÿ|ÿdÿ|ÿ~ÿfÿlÿtÿ}ÿwÿqÿyÿ~ÿvÿyÿsÿzÿÿÿÿÿvÿxÿ~ÿÿxÿxÿÿÿÿuÿÿÿÿyÿÿÿsÿÿÿÿ¢ÿ ÿ§ÿ¢ÿÿÿÿÿÿ£ÿ£ÿÿ~ÿÿÿÿÿÿÿÿÿÿÿÿzÿvÿÿ¤ÿÿÿÿÿ{ÿÿÿÿÿÿÿÿÿÿÿÿÿÿÿÿÿÿÿÿÿ ÿÿÿÿÿÿÿÿÿÿ¢ÿÿÿÿÿÿÿ}ÿÿÿ ÿÿxÿÿÿÿÿÿÿÿ¦ÿÿÿÿÿÿªÿÿÿÿÿÿÿÿ ÿÿtÿxÿÿ}ÿÿ¥ÿÿÿÿÿÿÿÿÿÿÿyÿÿÿÿÿÿÿÿÿÿÿÿÿÿÿÿÿÿÿ}ÿ£ÿÿ§ÿªÿÿÿ ÿÿÿÿÿÿÿ¡ÿÿÿÿÿÿÿÿÿÿÿÿÿÿÿÿÿÿÿÿÿÿÿÿÿÿÿÿÿÿ~ÿÿÿÿÿÿ­ÿÿ¥ÿ}ÿÿÿÿÿÿÿÿÿ~ÿÿÿÿÿÿÿÿÿÿÿÿÿÿÿÿÿÿÿÿÿÿ¡ÿÿÿÿÿÿÿÿÿÿÿÿ¡ÿÿÿÿÿÿÿyÿÿÿuÿÿÿÿwÿÿ{ÿqÿjÿuÿ~ÿsÿkÿsÿoÿcÿpÿoÿgÿsÿdÿsÿUÿ`ÿTÿpÿqÿaÿ`ÿgÿpÿiÿcÿUÿRÿaÿjÿnÿhÿcÿmÿdÿzÿ~ÿgÿcÿmÿgÿmÿfÿlÿxÿnÿwÿoÿpÿoÿkÿkÿwÿÿxÿnÿeÿpÿoÿfÿrÿoÿÿ~ÿlÿÿ`ÿbÿlÿvÿoÿnÿjÿkÿjÿlÿjÿfÿsÿiÿcÿeÿvÿ_ÿuÿcÿ_ÿYÿxÿsÿ|ÿzÿÿÿtÿ}ÿÿÿzÿÿÿÿwÿoÿmÿ}ÿÿÿÿÿqÿÿÿÿÿÿÿÿÿÿÿÿÿÿÿÿÿÿÿÿÿÿÿÿÿÿÿÿ~ÿÿÿÿÿ¦ÿÿÿ¡ÿÿÿÿÿÿÿÿÿÿÿÿÿÿÿÿÿÿxÿÿÿÿÿÿÿÿÿÿÿÿÿÿÿÿÿÿÿÿÿ¢ÿÿÿÿÿÿÿÿÿÿÿÿÿ ÿÿÿÿzÿÿÿÿÿÿÿÿÿÿÿÿÿÿ}ÿÿÿÿ£ÿÿÿÿÿÿÿÿÿÿÿÿÿÿÿÿ}ÿÿÿÿyÿÿÿÿÿÿÿÿÿÿÿÿÿÿÿÿÿÿÿzÿÿÿÿÿ ÿÿ~ÿÿÿÿÿ¢ÿÿÿÿ¢ÿ©ÿÿÿÿÿÿÿÿÿÿ¥ÿÿÿÿÿÿÿÿÿÿÿÿÿÿÿÿÿÿÿ£ÿÿÿÿÿÿÿÿÿÿÿÿÿÿÿÿÿÿÿÿÿ¥ÿ¡ÿÿÿ¡ÿÿÿÿ¬ÿÿÿÿÿÿÿÿÿÿÿÿÿÿÿÿÿÿÿÿÿÿÿÿÿÿ©ÿ­ÿÿÿÿÿ ÿÿÿÿÿ¡ÿÿÿÿ¦ÿÿÿÿÿÿÿÿÿÿÿÿÿÿÿÿÿÿ¢ÿ ÿÿÿÿÿÿÿÿÿÿÿÿÿÿÿÿ¡ÿ ÿÿÿÿÿÿÿÿÿÿÿÿÿÿÿÿ¢ÿÿÿÿÿÿÿÿÿÿÿÿÿÿÿÿÿÿ ÿÿÿÿÿÿÿÿÿ£ÿÿÿÿÿÿÿÿÿÿÿÿÿÿÿ¢ÿÿÿÿÿÿÿÿÿÿÿ ÿÿÿÿÿÿÿÿÿÿÿÿÿÿ¢ÿÿÿiÿxÿÿÿÿÿÿÿ|ÿÿÿÿÿÿÿÿÿÿÿ¤ÿÿÿÿÿÿÿÿÿÿÿÿ£ÿÿÿ¢ÿ£ÿ ÿÿÿ¢ÿÿÿÿ¦ÿÿÿÿÿÿÿÿÿÿÿÿÿÿÿÿÿÿÿÿÿ£ÿÿÿÿÿÿÿÿÿÿÿ¤ÿ¡ÿÿÿÿÿÿÿÿÿÿ©ÿÿÿÿÿÿÿÿÿÿÿÿÿÿÿÿÿÿ ÿÿÿ ÿÿÿ¢ÿÿÿÿÿÿÿÿÿÿÿÿÿÿÿ¦ÿÿ§ÿ¡ÿÿÿÿÿÿÿÿ¥ÿÿÿÿÿÿÿÿÿÿÿÿÿÿÿÿÿ ÿÿÿÿ ÿ¤ÿÿÿ¥ÿ¥ÿÿÿÿÿÿªÿ ÿÿ¤ÿ¨ÿÿÿÿÿÿÿÿÿÿÿÿÿÿÿ¢ÿÿÿÿÿÿÿ¡ÿÿÿ£ÿÿÿÿ¡ÿÿÿÿÿÿoÿÿ{ÿÿÿwÿÿÿÿzÿÿÿ}ÿwÿ~ÿÿÿÿÿÿÿÿÿÿÿÿÿÿÿÿÿÿÿÿÿÿÿÿÿÿÿÿÿÿÿ¢ÿÿÿÿÿÿÿÿÿÿÿÿÿÿÿÿÿÿÿÿÿÿÿÿÿÿÿÿÿÿÿpÿqÿgÿjÿYÿMÿXÿbÿ`ÿVÿFÿ=ÿjÿsÿyÿÿlÿPÿ>ÿ:ÿ<ÿ-ÿ0ÿ?ÿ>ÿAÿ6ÿ2ÿ?ÿFÿAÿAÿHÿ=ÿ'ÿUÿeÿZÿ=ÿJÿbÿQÿ[ÿ`ÿ|ÿ^ÿXÿmÿpÿuÿ~ÿÿÿÿÿÿ|ÿÿÿ`ÿAÿ_ÿÿÿ¥ÿÿÿÿÿÿÿÿÿÿÿÿÿ£ÿÿ{ÿHÿ>ÿaÿÿÿÿÿÿÿ¡ÿÿÿÿÿÿÿÿÿ¦ÿ£ÿÿÿÿÿ ÿÿÿÿ§ÿÿÿÿ¢ÿ¥ÿ ÿÿÿÿÿÿÿÿÿÿÿÿÿÿÿÿÿÿÿÿ ÿÿÿÿÿÿ ÿÿÿÿÿÿÿÿ¡ÿÿÿÿÿÿ¦ÿÿÿ¦ÿÿÿ¡ÿÿÿÿÿÿÿÿÿÿÿÿÿÿÿÿ¡ÿÿÿÿÿÿzÿÿ¡ÿÿÿOÿIÿvÿÿÿÿÿÿ¥ÿÿÿÿÿÿÿÿÿÿÿ£ÿÿ´ÿÿÿÿÿÿÿÿÿ¤ÿÿÿÿÿÿÿ¡ÿÿÿÿÿÿÿÿÿÿÿ¢ÿ£ÿ¢ÿÿÿwÿNÿIÿfÿ~ÿÿÿÿÿÿÿÿÿÿÿÿÿ¡ÿ£ÿÿÿÿÿ²ÿ ÿÿÿ§ÿ¨ÿÿÿÿÿÿÿÿÿÿÿÿ¥ÿÿÿ¤ÿÿÿÿÿ¢ÿÿÿÿÿÿÿÿÿÿÿ ÿ¢ÿ¥ÿ¬ÿ ÿÿÿÿÿÿÿÿÿÿÿÿÿÿÿÿÿ¢ÿÿÿÿÿ~ÿÿÿÿÿÿ ÿÿÿÿÿÿÿÿÿÿÿ£ÿÿÿÿÿÿÿÿÿ§ÿÿÿ¡ÿ¦ÿÿÿÿÿÿÿÿÿÿÿÿÿÿÿÿÿÿ¤ÿÿÿÿÿÿÿÿÿÿÿÿÿÿÿÿ ÿ¥ÿÿÿÿÿÿÿÿÿÿÿÿÿ¡ÿÿÿ§ÿÿÿÿÿÿÿÿÿÿÿÿÿÿÿÿ¦ÿÿÿÿÿÿÿ¡ÿÿÿÿÿÿÿÿÿÿÿÿ ÿÿÿÿÿÿÿzÿÿÿÿÿÿÿÿÿÿ ÿÿ¡ÿÿÿÿÿÿÿÿÿÿ¢ÿ£ÿÿÿÿÿÿÿÿÿÿÿÿÿ~ÿÿÿÿÿÿyÿzÿÿzÿ`ÿuÿ}ÿsÿnÿcÿ\ÿdÿoÿcÿdÿeÿjÿmÿgÿfÿrÿsÿgÿZÿOÿYÿlÿ`ÿSÿlÿSÿfÿKÿdÿfÿZÿ`ÿWÿWÿaÿeÿdÿgÿiÿjÿnÿiÿ`ÿeÿ]ÿhÿWÿnÿfÿfÿzÿiÿgÿuÿ}ÿnÿdÿjÿmÿdÿdÿtÿnÿSÿ]ÿXÿaÿkÿXÿTÿUÿ]ÿSÿ[ÿXÿZÿ\ÿOÿSÿ\ÿRÿDÿBÿBÿBÿRÿDÿJÿIÿMÿJÿ;ÿ5ÿMÿSÿ^ÿZÿcÿSÿ`ÿ\ÿLÿVÿ[ÿSÿJÿ'ÿ#ÿaÿeÿ\ÿXÿOÿtÿYÿmÿiÿlÿqÿyÿÿÿÿÿwÿ~ÿÿÿÿÿÿÿÿÿÿÿÿÿÿÿÿÿ}ÿÿÿ|ÿÿÿÿÿÿ¦ÿÿÿÿÿÿÿÿÿÿÿÿÿ}ÿÿÿÿÿÿÿÿÿÿÿÿÿÿÿÿzÿÿÿÿÿÿÿÿÿÿÿÿÿÿÿÿzÿÿ¤ÿÿÿÿÿÿÿÿÿÿÿÿÿÿÿÿÿ¡ÿÿÿÿÿÿ¡ÿÿÿÿÿÿÿÿ{ÿÿÿÿÿÿÿÿÿÿÿÿÿÿÿÿ{ÿÿ¦ÿÿ¡ÿÿÿÿ{ÿÿwÿÿÿÿ¦ÿÿÿÿÿÿÿÿÿÿÿÿÿÿ}ÿÿÿÿÿÿÿÿÿ|ÿyÿÿÿÿÿÿÿÿzÿÿÿÿÿÿÿÿÿÿÿÿÿÿÿÿÿ}ÿÿÿ ÿÿ{ÿÿÿÿÿÿÿÿÿÿÿÿÿÿÿÿÿÿÿÿÿÿÿÿÿÿÿÿÿÿÿÿÿÿ¬ÿÿÿÿÿÿÿ§ÿÿÿÿÿÿÿÿ¡ÿÿÿÿÿÿÿÿÿuÿ|ÿÿrÿoÿ~ÿuÿÿÿÿÿnÿÿxÿÿÿÿÿÿÿÿÿÿ|ÿÿÿ}ÿÿÿÿÿÿÿÿpÿ{ÿÿÿxÿÿÿÿÿÿÿwÿzÿ|ÿuÿzÿÿ~ÿqÿhÿÿÿÿwÿÿÿrÿzÿÿÿ~ÿwÿwÿ~ÿÿÿÿÿÿÿÿvÿÿÿ¡ÿÿzÿÿÿÿÿÿÿÿÿÿÿÿÿxÿÿÿÿÿÿxÿÿÿÿÿÿÿÿÿÿÿÿÿÿÿÿÿÿÿÿÿÿ{ÿ}ÿ}ÿÿÿÿÿÿÿÿÿ|ÿÿÿxÿ©ÿÿ{ÿÿÿÿÿÿ~ÿÿ{ÿ~ÿÿÿ{ÿsÿxÿvÿ~ÿÿÿÿÿ{ÿ{ÿÿÿnÿsÿwÿqÿtÿÿÿÿzÿÿ}ÿÿ}ÿÿÿÿÿÿÿÿÿwÿlÿ	ÿÿoÿÿÿÿÿÿÿÿÿÿÿÿÿÿÿ|ÿxÿÿÿ~ÿÿxÿÿÿ|ÿ~ÿÿÿ ÿÿÿÿÿ~ÿÿÿÿÿÿzÿÿÿÿÿÿzÿÿÿÿÿÿuÿuÿÿÿÿÿÿÿ}ÿÿÿÿÿÿÿÿÿÿÿÿÿÿÿÿÿÿÿÿÿÿÿ{ÿbÿxÿÿÿtÿ{ÿeÿÿ{ÿxÿiÿÿ}ÿÿÿÿvÿÿÿÿzÿÿÿÿÿzÿÿÿÿÿÿÿÿÿqÿxÿmÿsÿÿÿÿÿÿ|ÿ~ÿÿÿÿtÿÿÿÿfÿÿÿÿÿÿgÿoÿyÿÿÿÿÿÿÿÿÿÿÿwÿÿ~ÿÿÿÿÿÿÿÿÿÿÿÿwÿÿÿÿÿÿÿÿÿÿÿÿÿÿÿÿÿÿÿÿÿÿÿÿyÿÿwÿ£ÿ ÿÿÿ}ÿÿÿÿÿÿÿÿÿÿÿÿÿÿÿÿÿÿÿÿÿÿÿÿÿÿÿ~ÿÿÿÿzÿÿÿÿÿÿ|ÿÿÿÿÿ~ÿÿrÿmÿtÿ}ÿÿÿyÿÿÿÿÿÿÿÿ}ÿÿÿÿtÿÿÿÿÿvÿwÿpÿÿÿÿ|ÿyÿ~ÿÿÿ}ÿÿÿÿ}ÿÿÿsÿrÿÿÿÿ}ÿÿÿÿÿtÿÿ|ÿÿÿÿÿÿÿpÿÿÿÿ{ÿÿrÿÿÿxÿmÿvÿÿÿÿÿ{ÿmÿyÿ{ÿ|ÿÿÿÿÿÿÿÿÿÿÿÿÿÿÿÿxÿ|ÿ ÿÿÿÿÿ~ÿÿÿÿÿÿÿÿÿxÿÿÿÿ~ÿÿÿÿÿÿ{ÿÿÿÿÿ~ÿÿÿÿÿÿÿÿÿÿÿÿÿ~ÿÿÿÿzÿÿÿÿÿÿÿÿyÿ~ÿÿ{ÿoÿxÿwÿÿÿ}ÿyÿÿÿqÿÿ|ÿÿcÿÿÿÿkÿÿnÿzÿsÿÿÿÿ~ÿÿ|ÿrÿ}ÿÿÿÿÿÿÿÿÿ|ÿzÿÿÿnÿ}ÿÿÿ¡ÿÿÿ¢ÿ¤ÿÿÿÿÿÿÿÿÿvÿÿtÿÿ ÿÿtÿÿ ÿÿÿÿÿÿÿÿÿÿÿÿ|ÿÿ{ÿÿÿ}ÿtÿxÿuÿtÿÿtÿnÿiÿnÿhÿmÿÿxÿnÿÿÿÿÿÿÿ|ÿÿÿÿÿsÿÿpÿwÿzÿÿÿÿÿÿÿkÿkÿ}ÿ{ÿrÿwÿ|ÿiÿgÿvÿnÿfÿhÿlÿÿzÿeÿdÿdÿÿÿZÿhÿvÿjÿÿÿtÿkÿÿvÿfÿÿfÿ`ÿcÿfÿaÿqÿ^ÿiÿkÿfÿmÿgÿuÿvÿÿÿÿuÿyÿÿÿÿÿÿÿÿÿÿÿÿ~ÿÿ£ÿ}ÿÿÿÿ~ÿÿvÿÿÿ¡ÿ|ÿÿÿÿÿÿÿÿÿÿÿsÿÿÿÿxÿyÿvÿ}ÿÿpÿzÿÿÿxÿqÿsÿwÿ|ÿ{ÿvÿÿÿ|ÿnÿÿÿxÿÿsÿÿÿrÿÿÿ~ÿÿvÿvÿÿtÿ}ÿÿxÿyÿÿÿÿ}ÿÿÿzÿzÿÿÿÿzÿÿÿÿyÿ}ÿÿÿÿÿÿÿÿÿÿ¦ÿ¬ÿ¤ÿ¡ÿÿÿ|ÿxÿÿÿÿÿÿÿvÿÿÿÿÿÿÿ£ÿÿÿÿÿÿ ÿ£ÿ¤ÿÿÿ|ÿÿÿ»ÿÿ{ÿ|ÿÿÿ¡ÿÿ~ÿÿÿÿÿÿÿÿÿÿ¤ÿÿÿÿÿÿ{ÿÿÿÿ°ÿÿÿÿ¡ÿÿÿÿÿÿÿÿÿ¢ÿÿÿÿÿÿÿÿÿÿ{ÿwÿÿ±ÿ¬ÿÿÿÿÿÿÿ¡ÿÿÿÿÿÿ|ÿÿÿÿÿÿÿÿÿÿÿÿÿÿÿÿÿÿÿÿÿÿÿÿ}ÿÿÿÿÿÿÿÿÿÿzÿÿÿÿÿÿÿÿÿÿÿÿÿÿÿÿÿÿÿÿÿ¢ÿ§ÿÿÿÿÿÿÿÿÿÿÿÿÿÿÿÿÿÿÿÿ¢ÿÿÿÿÿÿ¡ÿÿÿÿzÿÿ{ÿÿ¦ÿ¢ÿ ÿÿÿÿÿÿÿÿÿÿÿÿÿÿÿÿÿÿÿ¤ÿÿÿÿÿÿÿÿÿÿÿÿÿÿÿÿÿÿÿ|ÿÿÿÿÿÿÿZÿÿÿÿxÿÿ|ÿrÿpÿoÿmÿnÿrÿqÿaÿ^ÿnÿmÿoÿfÿWÿdÿaÿYÿqÿyÿfÿhÿaÿcÿbÿ|ÿ`ÿ\ÿ]ÿUÿ]ÿhÿcÿeÿtÿmÿ{ÿuÿ`ÿgÿiÿgÿoÿwÿpÿoÿuÿtÿnÿrÿmÿpÿrÿzÿÿuÿpÿvÿkÿbÿrÿyÿiÿÿYÿkÿfÿzÿnÿhÿgÿeÿtÿyÿpÿhÿzÿÿvÿÿvÿkÿuÿtÿdÿqÿ_ÿbÿsÿqÿoÿzÿÿxÿuÿlÿlÿÿÿÿÿ}ÿ|ÿ}ÿÿÿmÿtÿÿÿzÿqÿÿÿnÿÿÿÿÿÿÿÿÿÿÿ£ÿÿÿÿÿÿÿÿÿÿÿÿÿÿÿÿÿÿpÿÿ©ÿÿÿvÿÿÿÿÿÿÿÿÿÿ|ÿ|ÿÿÿ}ÿÿÿÿÿÿ©ÿ{ÿÿ|ÿ|ÿÿÿÿÿÿÿÿÿÿÿÿÿÿÿÿ¥ÿÿ¤ÿÿÿÿÿÿÿÿÿÿÿÿtÿÿÿÿÿÿÿÿÿÿÿÿÿÿÿÿÿÿ¤ÿÿÿÿÿÿÿÿÿÿÿÿÿÿÿÿ ÿÿ¢ÿÿÿÿÿÿÿÿÿÿ¡ÿÿÿÿÿÿ¤ÿÿÿÿÿÿwÿÿÿ~ÿÿÿÿÿÿÿÿÿÿÿÿÿÿÿÿÿÿÿÿÿÿÿ}ÿÿÿÿÿÿÿÿÿÿÿÿÿÿÿÿÿÿÿ|ÿÿÿÿÿÿÿÿÿÿÿÿÿÿÿÿzÿÿÿÿÿÿÿÿÿÿÿÿ³ÿÿqÿÿÿÿÿÿÿÿÿÿÿÿÿÿÿÿÿÿÿÿÿÿÿÿÿÿÿÿÿÿÿÿ¢ÿÿÿÿÿÿÿÿÿÿÿÿÿÿÿÿÿÿÿÿÿÿÿÿÿÿnÿÿÿÿÿÿÿÿÿ¡ÿÿÿÿÿÿÿÿÿÿÿÿÿ ÿÿÿÿÿÿÿÿÿÿÿÿÿ¤ÿÿÿÿÿÿ¥ÿÿÿÿÿÿÿÿÿ­ÿ­ÿ¢ÿÿÿ ÿÿÿÿÿÿÿÿÿÿÿÿÿÿÿÿÿÿ¡ÿ¨ÿÿÿÿÿ}ÿÿÿÿÿÿÿÿÿÿÿÿÿÿÿÿÿÿÿÿÿÿÿ¦ÿÿyÿqÿÿÿÿÿÿÿÿÿÿÿÿÿÿÿÿÿÿÿÿÿÿÿ¦ÿ²ÿ§ÿÿÿÿÿÿÿÿÿÿÿÿÿÿÿÿÿÿÿÿÿÿÿ£ÿ£ÿÿÿÿÿÿÿÿÿÿ ÿÿÿÿÿ§ÿ ÿÿÿªÿ£ÿÿÿÿÿÿÿÿÿÿÿÿÿÿÿ¦ÿÿÿÿÿÿÿÿÿÿÿÿÿ}ÿÿÿÿÿÿÿ£ÿ¢ÿÿÿÿÿÿÿÿÿÿÿ¥ÿÿÿÿÿÿÿÿÿ¦ÿÿ¦ÿ£ÿÿÿÿ¡ÿÿÿÿ£ÿÿÿÿÿÿÿÿÿÿÿÿÿÿ¡ÿÿÿÿÿÿÿÿÿÿÿÿÿÿÿÿÿ£ÿÿ¤ÿÿÿÿÿÿÿÿÿÿÿÿÿÿÿÿÿÿÿÿÿÿÿÿÿ¨ÿÿÿÿÿÿ£ÿ¬ÿ¢ÿÿÿÿ¥ÿÿ~ÿnÿnÿjÿmÿoÿ}ÿÿvÿ~ÿrÿ]ÿPÿ_ÿlÿrÿ~ÿÿÿÿÿÿÿÿÿÿÿÿÿÿÿÿÿÿÿÿÿÿÿÿÿ¤ÿÿ¢ÿ¦ÿÿÿÿ¥ÿÿÿÿÿÿÿÿÿÿÿÿÿÿÿÿÿÿÿÿÿÿªÿÿÿÿÿÿ}ÿ|ÿÿnÿSÿHÿTÿ^ÿ\ÿNÿÿQÿcÿ}ÿoÿPÿNÿWÿQÿGÿ@ÿMÿXÿHÿSÿOÿQÿYÿVÿHÿRÿXÿkÿKÿHÿYÿiÿ\ÿXÿoÿlÿ_ÿpÿÿiÿcÿxÿÿyÿyÿÿÿpÿ`ÿÿÿ~ÿlÿWÿNÿkÿÿÿÿÿÿÿÿÿÿÿÿÿÿÿÿÿÿÿÿÿÿÿÿÿÿÿÿ¤ÿÿÿÿÿÿÿÿÿªÿ­ÿÿÿÿÿ£ÿ¤ÿÿÿÿÿÿ ÿÿÿÿÿÿÿÿÿÿÿÿÿÿÿÿÿÿÿÿÿÿÿÿÿÿÿÿÿÿÿÿÿÿÿÿÿÿÿ¦ÿÿÿÿÿÿÿÿÿ ÿÿ¨ÿ¡ÿÿÿÿÿÿÿÿÿÿÿÿÿÿÿÿÿÿÿÿÿÿÿ¡ÿÿmÿÿÿgÿÿÿÿÿÿÿÿÿÿÿÿÿÿÿÿÿÿÿÿÿÿÿÿÿÿÿÿÿÿÿÿÿÿÿÿÿÿÿÿÿÿÿÿÿÿÿÿÿÿvÿ=ÿwþþÄþwÿÿÿÿÿ£ÿÿÿÿÿÿÿÿÿÿÿ¡ÿÿÿÿÿÿÿÿÿÿÿÿÿÿÿÿÿÿÿÿÿÿÿÿÿÿÿ¡ÿ°ÿÿÿÿÿ ÿÿÿÿÿÿÿÿ¤ÿ¡ÿÿÿÿÿ¦ÿÿÿÿÿÿÿ ÿÿÿÿÿ¥ÿ¬ÿÿÿ©ÿÿÿÿÿÿÿÿÿÿÿÿÿÿÿÿÿÿÿÿÿÿÿÿÿÿÿÿÿÿÿ²ÿÿÿÿÿÿÿÿÿÿÿÿÿÿÿÿÿÿ¤ÿÿÿÿÿÿÿÿ©ÿ¡ÿÿwÿÿÿÿÿ£ÿÿÿÿÿÿÿÿ¡ÿ¥ÿÿ£ÿÿÿÿÿ¡ÿÿÿÿÿÿÿÿÿÿÿÿÿÿÿÿÿ§ÿÿ ÿÿÿÿÿÿÿÿÿÿÿÿÿÿÿÿ©ÿÿ¢ÿÿÿÿÿÿÿÿÿÿÿÿÿÿÿÿÿÿ¢ÿÿÿÿÿÿÿÿÿÿÿÿÿÿÿÿÿÿ ÿÿÿÿÿÿÿÿÿÿÿÿ}ÿ}ÿÿyÿ\ÿiÿlÿoÿlÿoÿ^ÿjÿrÿ[ÿaÿ_ÿhÿkÿrÿlÿiÿkÿeÿkÿ_ÿdÿbÿcÿeÿPÿHÿ[ÿPÿcÿdÿpÿbÿZÿeÿ`ÿYÿ^ÿ_ÿ`ÿeÿdÿjÿkÿhÿcÿXÿfÿpÿ]ÿjÿmÿoÿ[ÿjÿuÿmÿkÿmÿtÿvÿdÿdÿhÿkÿiÿRÿMÿjÿJÿYÿbÿ]ÿRÿVÿOÿIÿGÿGÿRÿ\ÿQÿGÿHÿ@ÿCÿCÿAÿHÿHÿOÿPÿ/ÿIÿNÿHÿZÿSÿgÿgÿfÿ^ÿGÿJÿTÿOÿCÿÿÿYÿfÿpÿnÿJÿmÿYÿ]ÿmÿwÿmÿlÿ~ÿÿwÿzÿ}ÿ~ÿÿÿÿÿÿÿÿÿÿÿÿÿÿÿÿÿÿÿÿÿÿÿÿÿÿÿÿ ÿÿÿÿÿÿÿÿÿÿ¤ÿÿÿÿÿÿÿÿ¤ÿÿÿÿÿÿÿÿÿÿÿÿÿÿÿÿ¡ÿÿÿwÿxÿÿÿÿÿÿÿÿÿÿÿÿÿÿÿÿÿÿÿÿÿÿÿÿÿÿÿÿÿÿÿÿÿÿÿÿÿÿqÿ~ÿÿÿÿÿÿÿÿÿÿÿÿÿÿÿÿwÿÿÿÿÿÿÿÿÿÿÿÿÿÿÿÿÿÿÿÿÿÿÿÿÿÿÿÿÿÿÿÿ¢ÿzÿÿÿ¡ÿÿÿÿÿÿ|ÿÿÿÿ¥ÿÿÿÿÿ}ÿÿÿÿÿÿÿÿÿÿÿÿÿ£ÿÿsÿÿÿÿÿÿÿÿÿÿÿÿÿÿÿÿÿÿÿÿÿÿÿÿÿÿÿÿÿÿÿÿ~ÿÿÿÿÿÿÿÿÿÿÿÿÿÿÿÿÿÿÿÿÿÿÿÿÿÿÿÿÿÿÿ~ÿyÿuÿÿ~ÿÿwÿnÿÿyÿÿÿÿvÿÿÿÿÿÿÿÿÿzÿÿÿÿÿÿÿÿÿ}ÿÿ~ÿ|ÿÿÿÿÿÿÿzÿÿÿgÿÿÿiÿÿ|ÿÿÿuÿÿÿÿÿvÿÿÿÿuÿyÿÿÿÿÿÿÿÿÿ{ÿ|ÿÿÿÿÿÿÿÿÿÿÿÿÿÿÿÿÿxÿÿÿÿÿÿÿÿÿÿÿÿÿÿÿÿÿÿÿÿÿÿÿÿÿÿÿÿÿzÿÿÿÿzÿÿ}ÿÿÿxÿ~ÿ}ÿtÿsÿÿÿyÿÿÿÿ~ÿÿwÿ_ÿuÿÿ}ÿÿÿÿÿÿÿÿÿÿÿÿÿÿÿÿÿzÿoÿ{ÿÿÿ{ÿÿÿ{ÿ}ÿÿrÿÿ}ÿÿÿÿ|ÿÿÿcÿÿ3ÿlÿuÿÿÿÿÿÿÿÿÿÿxÿmÿÿÿÿxÿÿÿÿÿxÿÿÿkÿzÿÿÿÿ{ÿÿÿÿÿÿÿÿÿÿÿÿÿÿÿ{ÿÿÿÿÿÿÿÿvÿÿÿÿ}ÿyÿÿÿÿÿvÿÿÿÿÿÿÿÿxÿpÿzÿÿÿyÿÿÿÿ{ÿnÿÿÿ~ÿÿÿÿiÿÿÿÿrÿwÿxÿÿÿÿÿÿÿÿÿÿÿÿÿÿÿÿÿvÿÿ|ÿtÿiÿ{ÿÿ}ÿÿÿÿ~ÿÿÿÿÿÿÿÿÿÿÿÿÿÿwÿÿÿÿÿ£ÿrÿyÿzÿÿÿxÿÿÿÿÿÿÿÿ{ÿÿÿÿÿÿÿÿÿÿÿÿÿÿzÿÿÿÿÿÿÿÿÿÿÿÿÿÿÿÿÿ~ÿ}ÿzÿÿÿÿzÿÿ¢ÿÿÿÿÿ ÿ~ÿwÿÿ~ÿÿÿÿÿÿÿ{ÿÿÿÿÿÿÿÿÿÿÿÿÿÿÿÿÿÿÿÿÿ|ÿ}ÿÿÿÿÿuÿzÿÿÿxÿÿwÿ|ÿ{ÿÿxÿÿÿÿÿÿÿ ÿÿÿÿÿÿwÿÿÿÿÿÿÿÿÿsÿwÿuÿÿÿÿÿÿÿ{ÿÿ~ÿÿÿÿÿ}ÿÿÿÿ~ÿxÿÿÿÿÿÿÿ~ÿÿÿÿÿ~ÿ ÿ|ÿ}ÿÿÿÿÿvÿÿvÿnÿsÿzÿÿwÿyÿÿyÿÿqÿwÿÿÿÿÿÿÿÿÿÿÿÿÿÿÿÿÿÿÿÿÿÿÿÿqÿÿÿ}ÿÿÿÿÿÿÿwÿ¡ÿÿÿyÿÿÿxÿÿÿÿ}ÿÿÿÿÿÿzÿ}ÿzÿÿÿÿ|ÿxÿxÿyÿ}ÿÿÿÿÿ¢ÿ£ÿÿÿÿÿÿÿrÿpÿ}ÿ}ÿqÿ|ÿÿÿtÿxÿÿÿÿ|ÿtÿÿ§ÿªÿvÿÿÿÿÿÿÿÿÿÿ~ÿzÿÿÿÿÿzÿÿÿ}ÿÿÿÿÿÿÿÿ|ÿÿÿ¢ÿÿÿÿÿÿÿÿÿÿ{ÿÿÿÿ^ÿÿÿ§ÿÿÿÿÿÿÿÿÿÿÿÿÿÿÿÿÿvÿÿ}ÿvÿÿÿÿxÿsÿsÿ~ÿsÿkÿyÿÿwÿsÿÿ{ÿvÿ}ÿzÿÿÿÿÿÿÿÿÿrÿÿ¬ÿxÿjÿÿÿÿÿÿÿsÿyÿsÿyÿÿsÿlÿjÿeÿbÿhÿkÿlÿuÿrÿlÿgÿZÿzÿrÿYÿsÿpÿ^ÿWÿvÿgÿsÿ]ÿgÿkÿsÿÿzÿtÿMÿgÿyÿjÿvÿyÿ[ÿZÿ_ÿhÿuÿhÿzÿtÿuÿpÿfÿwÿÿÿÿÿÿÿÿÿÿÿÿÿÿÿÿÿÿÿÿÿÿÿÿÿÿ|ÿ~ÿÿÿ}ÿÿÿÿvÿÿÿ~ÿ|ÿ}ÿ~ÿ{ÿÿÿÿpÿxÿÿ{ÿmÿrÿjÿkÿqÿhÿyÿÿtÿuÿ~ÿzÿuÿÿÿ£ÿ¥ÿÿÿÿÿÿÿ}ÿÿÿÿÿÿÿ~ÿÿvÿvÿÿÿ|ÿÿÿÿÿÿÿÿÿÿÿÿÿÿ~ÿÿÿÿÿÿÿÿÿÿÿÿÿ~ÿÿÿÿÿÿÿÿÿÿÿÿyÿyÿÿÿÿÿÿÿÿ¡ÿÿ±ÿÿ±ÿÿ¤ÿÿ¦ÿÿÿ~ÿÿyÿÿÿÿÿÿÿÿ~ÿÿÿÿ¢ÿÿÿÿÿÿÿÿÿÿÿÿÿÿÿ¦ÿÿÿÿÿÿÿÿÿÿÿÿÿÿÿÿÿÿÿÿÿÿÿÿÿÿÿÿÿÿÿÿÿÿÿÿÿÿÿÿÿÿÿÿÿÿÿÿÿÿÿÿÿÿÿ{ÿÿ~ÿÿÿÿÿÿÿÿÿÿÿÿÿÿÿÿÿÿÿÿÿÿÿÿÿÿÿÿÿÿÿÿÿ ÿµÿÿÿÿ£ÿÿÿÿÿÿÿÿÿÿÿÿÿÿÿÿÿÿÿÿÿ|ÿÿ¦ÿÿ|ÿÿÿ ÿ}ÿÿÿÿ¢ÿÿqÿÿÿÿÿÿÿÿÿÿÿÿÿÿÿÿÿ¤ÿÿzÿ{ÿÿÿ ÿÿÿÿÿÿÿÿ~ÿrÿyÿÿÿÿÿÿÿÿxÿÿvÿjÿnÿnÿkÿyÿÿxÿvÿcÿiÿsÿsÿpÿfÿcÿiÿiÿqÿhÿWÿ\ÿhÿTÿfÿjÿhÿcÿgÿgÿfÿhÿlÿnÿkÿeÿcÿ~ÿÿÿrÿoÿnÿ]ÿcÿfÿfÿiÿtÿyÿpÿuÿ}ÿyÿzÿ~ÿxÿxÿwÿtÿ|ÿÿzÿpÿqÿvÿxÿvÿtÿnÿxÿdÿcÿ\ÿYÿqÿjÿxÿ|ÿÿlÿmÿÿ~ÿvÿrÿlÿlÿvÿjÿkÿfÿkÿnÿÿrÿaÿtÿÿvÿkÿoÿuÿÿÿÿÿ~ÿnÿtÿÿÿÿfÿÿÿÿ~ÿÿ£ÿyÿ~ÿÿÿÿÿÿÿÿÿÿÿÿÿÿÿxÿÿÿÿÿÿÿÿÿÿÿÿÿÿ§ÿÿ{ÿÿÿÿÿÿÿÿÿÿÿÿxÿ}ÿÿÿÿvÿÿÿÿÿÿÿÿsÿtÿzÿÿÿÿ{ÿwÿÿÿÿÿÿÿÿÿÿÿ¡ÿÿÿÿÿÿÿÿÿÿÿÿÿÿÿÿÿÿ¦ÿÿÿÿ{ÿÿÿÿÿÿÿÿÿ ÿ¡ÿÿÿÿÿÿÿÿÿÿÿÿÿÿÿÿ¡ÿÿÿÿÿÿÿÿ¡ÿÿÿÿÿÿÿ~ÿÿ°ÿÿ~ÿÿÿÿÿ¥ÿÿzÿÿÿÿÿÿÿÿ ÿÿÿÿÿ§ÿÿÿÿÿÿÿÿÿÿÿÿÿÿÿÿÿÿÿÿÿ ÿÿÿ£ÿÿÿÿÿÿÿ¨ÿÿ¤ÿÿ¦ÿ£ÿÿÿÿÿÿÿÿÿÿÿÿÿÿÿÿÿÿÿÿÿÿÿÿÿÿÿªÿÿÿÿÿÿÿÿÿÿÿÿÿÿÿÿÿÿÿÿÿÿÿ}ÿÿÿÿÿÿÿÿÿÿÿÿÿÿÿÿÿÿÿÿÿÿÿÿÿÿÿÿ ÿÿÿÿÿÿ¡ÿÿÿ¡ÿÿÿÿÿÿÿÿÿÿÿÿÿÿÿÿÿÿÿÿÿ|ÿÿÿÿÿÿÿ ÿ¥ÿÿÿÿÿÿÿÿÿÿÿÿÿÿÿÿÿÿÿÿÿÿÿÿ~ÿÿÿÿÿÿÿÿÿÿÿÿÿÿÿ¤ÿÿÿÿÿ¨ÿ¬ÿÿÿ¦ÿÿÿÿ©ÿÿÿÿÿÿÿÿÿÿÿÿÿÿ¢ÿÿÿÿ}ÿÿÿÿÿ¥ÿÿÿ¥ÿ¢ÿÿÿÿÿÿÿÿ¢ÿÿÿÿÿÿÿÿÿÿÿÿÿÿÿÿÿÿÿÿÿÿÿÿÿÿÿÿÿÿÿÿÿÿÿÿÿ¥ÿÿÿÿÿÿÿÿÿÿÿÿÿÿÿÿÿÿÿÿªÿÿ¨ÿÿ§ÿÿÿÿÿÿÿÿÿÿÿÿÿÿÿÿÿÿÿÿÿÿÿÿÿÿÿ£ÿÿÿÿ£ÿÿÿÿÿÿÿ¡ÿ¥ÿÿÿÿÿ¤ÿÿÿ¢ÿÿÿÿÿÿÿ£ÿÿÿÿ¤ÿÿÿÿÿÿÿÿÿÿ¦ÿÿÿ ÿ ÿÿÿÿÿ ÿÿÿÿÿÿÿÿÿÿªÿÿÿÿÿÿÿÿÿÿÿÿªÿÿ ÿÿ«ÿ±ÿ¡ÿ¦ÿÿ²ÿÿÿÿÿÿÿÿÿÿÿÿÿÿ ÿ¢ÿÿÿÿ©ÿÿÿdÿbÿkÿ]ÿgÿ\ÿXÿxÿvÿÿoÿbÿ[ÿSÿWÿmÿÿzÿÿÿÿÿÿÿÿÿÿÿÿÿÿÿÿÿÿÿÿÿÿÿÿÿÿÿÿÿÿ¦ÿÿÿÿÿÿÿÿÿÿÿÿÿÿÿÿ¤ÿªÿÿÿÿÿÿ¢ÿ£ÿÿÿ¢ÿ¤ÿÿÿÿÿÿqÿoÿ{ÿÿÿ\ÿSÿgÿoÿ^ÿUÿ_ÿmÿlÿbÿbÿeÿ`ÿhÿoÿeÿbÿ\ÿZÿmÿcÿsÿvÿdÿZÿnÿ{ÿÿ{ÿyÿÿoÿÿÿ{ÿyÿÿÿÿsÿuÿwÿhÿKÿ\ÿ`ÿUÿOÿCÿCÿkÿÿÿÿ§ÿÿÿÿ¡ÿ ÿÿÿÿÿÿÿÿÿ¢ÿÿÿÿÿÿÿÿÿÿÿÿÿÿÿÿÿÿÿÿÿÿ ÿÿÿÿÿÿÿÿÿÿ£ÿÿÿÿÿÿÿÿÿÿÿÿÿÿÿÿÿÿÿÿÿÿÿÿÿÿÿÿÿÿÿÿÿÿÿÿÿÿÿÿÿÿÿÿÿÿÿÿÿÿÿÿÿÿÿÿÿÿÿ ÿÿÿÿÿÿÿÿÿÿÿÿÿÿÿÿÿÿ]ÿ4ÿSÿÿÿÿÿ¡ÿÿÿÿÿÿ¨ÿ§ÿÿÿ ÿ¢ÿÿÿÿÿÿÿÿÿÿÿÿÿÿÿÿÿÿÿÿÿ¤ÿ¤ÿÿÿÿÿÿÿwÿÿÿÿÿTÿûþ(þüaû:þiÿÿÿÿÿÿÿÿÿÿÿÿÿÿÿÿÿÿÿÿÿÿÿÿÿÿÿÿÿÿÿÿÿÿÿÿÿÿÿÿÿ ÿÿÿ§ÿ¬ÿÿÿÿÿÿÿÿÿÿÿ¡ÿ¤ÿ¡ÿÿÿÿÿÿ ÿÿÿÿÿÿÿÿÿÿ£ÿ ÿÿÿÿÿÿÿÿÿÿÿÿÿÿ¢ÿÿ¢ÿ§ÿÿÿÿÿÿ§ÿ¢ÿÿÿÿÿÿªÿÿ§ÿÿ¤ÿÿÿÿÿÿÿÿÿÿÿÿ¦ÿÿÿÿÿÿÿÿÿÿÿÿÿÿÿÿ|ÿÿÿÿÿÿÿÿÿÿÿÿÿÿÿ£ÿÿÿÿÿ¦ÿÿÿ¥ÿÿÿ¥ÿ£ÿÿÿÿÿÿÿÿÿÿÿÿÿÿÿÿÿÿÿÿÿÿÿÿÿÿÿÿÿÿ®ÿÿÿÿÿÿÿ~ÿÿÿÿÿÿÿÿÿ ÿÿÿÿÿÿÿÿÿÿÿÿÿÿÿÿÿÿÿÿjÿÿ­ÿÿÿÿÿÿÿÿÿÿÿÿÿÿÿ~ÿjÿmÿjÿiÿmÿÿmÿnÿqÿ]ÿbÿkÿkÿiÿtÿiÿXÿbÿaÿeÿrÿmÿVÿPÿPÿKÿeÿeÿ`ÿ^ÿVÿXÿSÿMÿXÿ^ÿYÿYÿYÿTÿ_ÿdÿiÿpÿeÿ`ÿGÿuÿoÿeÿeÿbÿqÿQÿ\ÿuÿ}ÿuÿlÿgÿmÿÿkÿKÿYÿHÿGÿQÿUÿPÿOÿPÿEÿOÿ`ÿXÿQÿ@ÿ9ÿMÿTÿKÿOÿRÿIÿBÿ@ÿNÿBÿCÿMÿNÿ+ÿYÿJÿ5ÿ?ÿTÿWÿ\ÿKÿGÿSÿ[ÿ\ÿ\ÿ^ÿSÿMÿeÿ`ÿYÿjÿOÿpÿ`ÿPÿjÿwÿpÿgÿvÿÿ~ÿvÿ|ÿÿÿÿÿÿÿÿÿÿÿÿÿÿÿÿÿÿÿÿÿÿÿÿÿÿÿÿÿÿÿÿÿÿÿ{ÿÿÿÿÿÿÿÿÿÿ£ÿÿ¢ÿ ÿÿÿÿÿÿÿÿÿÿÿÿÿÿÿÿÿÿÿÿÿÿÿÿÿÿÿÿÿÿÿÿÿÿÿÿÿÿÿÿÿÿÿÿÿÿÿÿÿÿÿÿÿ©ÿÿÿÿÿÿÿÿÿÿÿÿÿÿÿÿÿÿÿsÿÿÿÿÿÿÿÿ¢ÿÿÿ~ÿwÿÿÿÿÿÿÿÿÿÿÿÿÿÿÿÿÿÿÿÿÿÿÿÿÿÿÿÿÿÿÿÿÿÿ©ÿÿÿÿÿÿÿ ÿÿÿÿÿÿÿ|ÿÿÿÿÿÿ¥ÿÿ}ÿÿyÿÿÿÿÿÿÿ|ÿ}ÿÿÿÿÿÿÿÿÿÿÿÿÿÿÿÿÿÿÿÿÿÿ|ÿÿÿÿÿÿÿ¢ÿÿÿwÿÿ ÿÿÿÿÿÿÿÿÿÿÿÿÿÿÿÿÿÿÿÿuÿÿÿÿ}ÿ}ÿÿÿÿzÿÿÿxÿÿÿÿ{ÿÿÿ~ÿÿÿÿÿÿÿÿÿÿÿ~ÿÿÿÿÿ}ÿÿÿ£ÿÿÿ}ÿÿÿ{ÿÿÿ{ÿÿÿÿÿ}ÿÿÿÿ|ÿÿÿÿxÿÿÿÿzÿuÿÿÿÿyÿvÿÿÿÿÿÿÿÿyÿÿÿÿÿÿÿÿÿÿÿÿÿÿyÿÿÿÿÿÿÿÿÿÿÿÿÿÿÿÿÿÿÿÿÿÿÿÿÿÿÿÿÿzÿÿ|ÿÿÿ{ÿsÿÿÿÿ£ÿ}ÿÿtÿÿ¡ÿÿÿ}ÿ~ÿÿÿ{ÿÿÿÿÿÿÿÿÿÿÿÿÿÿÿ|ÿÿÿ|ÿzÿ~ÿ}ÿÿÿÿÿzÿÿwÿÿÿÿ{ÿÿ{ÿÿÿWÿÿþDÿxÿÿÿuÿ{ÿÿÿÿzÿÿÿÿoÿÿÿÿÿÿÿ}ÿxÿ}ÿÿÿuÿÿÿÿÿ{ÿ~ÿÿÿÿ}ÿ|ÿÿxÿÿÿ¨ÿÿ ÿÿÿÿ ÿÿÿÿÿÿÿÿÿÿ¢ÿÿÿ§ÿÿÿÿ}ÿÿÿ|ÿÿÿÿÿÿxÿ~ÿÿÿÿÿÿÿÿ¡ÿ}ÿÿ§ÿÿpÿÿxÿÿÿÿÿÿÿÿ{ÿpÿÿÿiÿÿÿÿÿÿÿÿÿÿÿÿÿÿÿÿÿzÿÿÿÿ{ÿÿÿÿ}ÿ}ÿyÿÿÿÿÿÿÿÿ{ÿ~ÿÿÿÿ£ÿÿÿÿÿÿuÿzÿÿÿÿÿÿÿÿÿÿÿÿÿvÿÿÿÿÿÿzÿ|ÿ~ÿÿÿ}ÿ{ÿÿÿÿÿÿÿÿÿÿÿxÿÿ}ÿÿ~ÿ~ÿÿzÿnÿÿÿÿÿÿÿ«ÿÿrÿzÿyÿÿÿÿÿ~ÿÿÿÿÿÿÿÿÿÿÿÿxÿÿÿÿ~ÿ~ÿÿÿÿÿÿÿ}ÿÿÿÿ~ÿÿsÿÿÿÿ|ÿÿÿÿÿÿÿÿ|ÿrÿÿ|ÿÿÿ{ÿÿÿ}ÿqÿÿÿÿÿÿÿÿÿÿuÿmÿ~ÿÿÿÿÿÿÿÿ}ÿxÿÿÿÿÿÿÿÿÿ}ÿÿÿÿÿÿÿÿÿÿÿ{ÿÿÿÿÿÿÿÿÿÿÿwÿsÿÿÿÿrÿpÿ~ÿÿÿÿÿÿÿÿÿÿÿÿÿÿÿÿÿÿÿ{ÿÿÿÿÿ~ÿÿÿÿÿ~ÿÿÿÿÿÿÿuÿÿÿÿÿÿÿÿÿ~ÿÿÿÿÿÿÿÿÿÿÿÿqÿÿÿÿ|ÿÿÿÿÿÿÿÿÿÿÿyÿÿÿÿÿÿkÿÿÿrÿqÿ}ÿÿÿÿÿÿÿuÿtÿÿÿÿÿ~ÿvÿuÿÿÿÿ}ÿÿÿ}ÿ~ÿ|ÿtÿhÿbÿeÿaÿÿÿÿÿÿÿ~ÿ~ÿÿÿÿÿÿÿÿÿzÿÿsÿkÿwÿ£ÿÿkÿÿÿÿÿÿ|ÿ¡ÿ{ÿ¤ÿÿsÿÿÿÿÿÿÿÿvÿÿÿÿÿvÿ|ÿÿ~ÿÿÿÿxÿyÿpÿsÿqÿsÿÿÿÿÿÿÿ}ÿÿtÿÿÿÿoÿ{ÿÿÿpÿwÿÿÿÿwÿÿÿÿÿ~ÿuÿfÿ{ÿÿvÿ~ÿuÿpÿrÿmÿnÿkÿpÿxÿpÿsÿxÿhÿlÿuÿbÿ]ÿ`ÿiÿtÿmÿZÿ_ÿÿvÿwÿ`ÿlÿzÿhÿÿÿÿtÿvÿ_ÿÿhÿoÿ|ÿ{ÿfÿsÿtÿÿÿ{ÿÿÿÿÿ|ÿÿÿÿÿÿÿÿ|ÿpÿÿÿÿÿÿÿÿÿÿÿÿÿÿ}ÿÿ ÿÿÿÿ{ÿvÿnÿÿÿÿ{ÿÿÿÿÿ|ÿ~ÿ}ÿyÿ}ÿ{ÿwÿxÿmÿlÿsÿ|ÿ}ÿqÿ|ÿÿÿÿÿgÿÿÿxÿÿÿmÿÿÿrÿyÿ~ÿyÿ~ÿzÿÿÿÿ|ÿvÿvÿrÿ{ÿÿÿÿÿÿÿÿÿÿÿÿÿÿÿxÿzÿÿÿ{ÿÿÿÿÿÿÿÿÿÿÿÿÿÿÿÿÿÿÿÿÿÿÿÿÿÿÿÿÿÿÿÿ§ÿÿ¯ÿÿ­ÿrÿ}ÿÿÿÿxÿÿÿÿÿÿÿÿÿÿÿ¡ÿÿÿÿÿ ÿÿÿÿÿÿÿÿÿÿÿÿ£ÿÿÿÿÿÿÿÿÿ¨ÿ£ÿ¤ÿÿÿÿÿÿÿÿÿÿÿÿÿÿÿÿÿÿ ÿÿÿÿ}ÿÿÿÿ ÿÿÿ~ÿÿÿÿÿÿÿÿÿÿÿÿÿÿ}ÿQÿiÿwÿ}ÿÿÿÿÿÿÿÿÿÿÿÿÿÿÿÿÿÿÿÿ~ÿÿÿÿÿÿÿÿ}ÿÿÿÿÿÿÿÿÿ ÿÿÿÿÿÿÿÿÿÿÿÿÿÿÿÿÿÿÿÿÿÿÿÿ²ÿÿ ÿ¥ÿ£ÿÿuÿÿÿÿÿÿÿÿÿÿÿÿÿÿÿÿÿÿÿÿÿÿÿÿ~ÿÿÿÿÿÿÿÿ ÿÿÿÿÿÿÿÿÿÿÿÿÿÿ£ÿÿqÿÿÿoÿ^ÿsÿlÿoÿ|ÿnÿnÿnÿrÿ{ÿpÿgÿhÿbÿjÿwÿoÿeÿiÿ_ÿuÿcÿuÿhÿfÿiÿTÿcÿsÿxÿuÿiÿeÿaÿfÿmÿiÿpÿnÿuÿqÿdÿoÿoÿnÿ[ÿkÿ{ÿqÿvÿ}ÿ~ÿ{ÿpÿfÿfÿsÿÿ{ÿiÿkÿoÿwÿkÿjÿsÿcÿgÿ|ÿiÿqÿpÿ}ÿÿÿ{ÿmÿYÿcÿvÿyÿzÿzÿvÿjÿkÿwÿyÿ{ÿvÿÿ{ÿ`ÿmÿxÿÿlÿwÿÿzÿÿÿÿÿÿkÿzÿÿÿÿÿ|ÿÿ£ÿÿ ÿÿÿÿÿÿÿÿÿÿÿ¢ÿ¡ÿÿÿÿÿ{ÿÿÿÿÿÿÿÿÿÿÿÿyÿtÿÿÿvÿÿÿÿÿÿÿ|ÿÿÿÿÿÿÿÿÿÿxÿÿÿÿÿÿÿÿÿÿÿÿÿÿÿÿÿÿÿÿÿÿÿÿÿÿ·ÿÿÿÿÿÿÿÿÿÿÿÿÿÿÿÿÿÿÿÿÿÿÿÿÿÿÿÿÿ¡ÿÿÿÿÿÿÿÿÿÿÿÿÿÿÿÿÿÿ ÿÿÿÿÿÿÿ¢ÿÿÿÿÿÿÿÿÿÿÿÿÿÿÿÿÿÿ ÿ¢ÿÿÿÿÿÿÿÿÿÿÿÿ¯ÿÿÿÿÿÿ~ÿÿÿÿÿÿÿÿ£ÿÿÿÿÿÿÿÿÿÿÿÿÿÿÿÿÿÿÿÿÿÿÿ£ÿÿÿÿÿÿÿÿ ÿÿÿÿÿÿÿÿÿÿÿÿÿÿÿÿÿÿªÿÿÿÿÿÿÿÿÿÿÿÿÿÿÿÿÿÿÿÿÿ ÿÿÿÿÿuÿÿ~ÿÿ¢ÿÿÿÿÿÿÿÿÿÿÿÿ¡ÿÿÿÿÿÿÿÿÿÿÿÿÿÿÿzÿÿÿÿÿÿÿÿÿÿÿÿÿÿÿÿÿÿÿÿÿÿÿÿÿÿÿ¤ÿÿÿÿÿÿÿÿÿÿÿÿÿÿÿÿ¤ÿÿÿÿÿÿÿÿÿÿÿÿ¢ÿÿÿÿÿÿÿÿÿÿÿÿÿÿÿÿÿÿÿÿÿÿÿÿÿÿÿÿÿÿÿ¢ÿÿÿÿÿÿÿÿÿÿÿÿÿ¡ÿ±ÿÿÿÿÿ¡ÿ°ÿÿÿÿÿÿÿ ÿÿÿÿÿÿÿÿÿÿÿ¨ÿÿÿÿÿÿÿÿÿÿÿÿÿÿÿ¢ÿ¢ÿÿÿÿÿÿÿÿÿÿÿÿÿÿÿ£ÿÿÿªÿ}ÿÿÿÿÿÿÿÿÿÿÿÿÿÿÿÿÿÿ¥ÿ£ÿ¡ÿÿÿÿÿÿÿÿÿÿÿÿÿÿÿÿÿÿÿ¤ÿÿÿÿÿ©ÿÿÿÿÿÿÿÿ¡ÿÿÿÿ ÿ¢ÿÿÿÿÿÿÿÿÿÿÿÿÿ ÿÿÿÿÿÿÿÿÿÿÿÿÿ ÿÿÿÿÿÿÿ¨ÿÿÿÿÿÿÿÿÿÿÿÿÿÿÿÿÿÿÿ ÿÿÿÿÿÿÿÿ¡ÿÿÿÿÿ¦ÿÿ£ÿ¬ÿ¬ÿÿÿÿÿÿÿÿÿÿÿÿÿÿÿÿÿ¥ÿÿÿÿÿÿÿÿÿzÿQÿNÿaÿWÿ\ÿ`ÿXÿjÿzÿÿwÿzÿ|ÿqÿlÿyÿÿÿxÿÿÿÿÿÿÿÿÿ ÿÿÿÿÿÿÿiÿmÿÿÿÿÿÿ¡ÿÿÿÿÿÿ¡ÿÿÿÿÿÿÿÿÿÿÿÿÿ¤ÿ ÿÿÿÿ§ÿ¡ÿ¦ÿÿÿÿÿÿÿÿ¨ÿÿÿÿÿÿÿuÿoÿÿÿÿbÿgÿÿsÿ^ÿ\ÿiÿvÿuÿtÿnÿfÿpÿpÿ_ÿWÿYÿTÿaÿxÿaÿRÿhÿeÿnÿwÿ{ÿÿ|ÿÿhÿyÿÿ}ÿzÿÿwÿaÿ[ÿaÿRÿ:ÿ4ÿ6ÿMÿFÿ'ÿ"ÿ:ÿXÿÿÿÿ­ÿ¢ÿÿÿ£ÿ¤ÿ ÿÿÿÿÿÿÿÿÿÿÿÿÿÿÿÿÿÿÿÿÿÿÿÿÿÿÿÿªÿ ÿ ÿÿ¨ÿÿÿÿÿÿÿÿÿÿÿÿÿÿÿÿÿÿÿÿÿÿÿÿ£ÿÿÿÿÿÿÿÿÿÿÿÿÿÿ¢ÿÿÿÿÿÿÿÿÿÿ ÿÿÿÿ¤ÿÿÿÿ ÿÿÿÿÿÿÿÿÿÿÿ±ÿÿÿÿÿÿÿÿÿÿÿÿÿÿÿÿÿÿÿÿxÿÿÿÿ£ÿÿ©ÿÿÿÿÿÿÿÿÿÿÿ¢ÿÿÿÿÿÿÿÿÿÿÿÿÿÿÿÿÿÿÿÿÿÿÿ ÿÿÿqÿkÿTÿÅþúþðþÿõþþÆýçû(ùú§þ{ÿÿÿÿÿÿÿÿÿÿÿÿ ÿÿÿÿ ÿ«ÿÿÿÿ¡ÿÿÿÿÿÿÿÿ¦ÿÿÿÿÿÿÿÿ¢ÿÿÿÿÿÿÿÿÿ¦ÿ¨ÿÿÿÿÿÿÿÿÿ¡ÿÿÿÿÿÿÿÿÿÿÿÿÿÿÿÿÿ©ÿ¢ÿÿÿÿÿÿÿÿÿÿÿÿÿÿÿÿÿ ÿÿÿÿÿÿÿÿÿÿÿÿÿ£ÿÿÿÿÿÿÿÿÿÿÿÿÿ¢ÿ¡ÿÿ¦ÿÿ¨ÿÿÿ¤ÿ¡ÿ¥ÿÿÿÿ¢ÿ­ÿ¢ÿÿÿÿÿÿÿÿÿÿÿÿÿÿÿÿÿÿÿÿÿ¡ÿµÿÿÿÿÿÿÿÿÿÿÿÿÿÿÿÿÿÿÿÿÿÿÿÿÿÿÿÿÿÿÿÿÿÿÿÿwÿÿÿÿÿ ÿÿÿÿÿÿÿÿÿÿÿÿÿÿÿÿÿÿÿÿÿÿÿÿÿÿÿÿÿÿÿÿÿzÿÿÿÿÿ~ÿÿÿÿzÿÿÿÿ|ÿÿÿ{ÿÿuÿuÿtÿfÿdÿÿjÿ`ÿnÿaÿZÿoÿoÿjÿfÿXÿcÿpÿYÿjÿ[ÿXÿTÿ]ÿSÿlÿhÿgÿOÿ\ÿXÿSÿRÿWÿdÿdÿ_ÿaÿ[ÿTÿ^ÿ_ÿ_ÿjÿSÿSÿcÿnÿcÿeÿoÿYÿ`ÿ\ÿYÿ[ÿhÿqÿcÿ`ÿzÿÿÿVÿeÿUÿKÿ_ÿOÿ`ÿYÿPÿJÿPÿ]ÿSÿLÿAÿ?ÿCÿEÿMÿUÿNÿMÿMÿMÿEÿRÿKÿ3ÿWÿGÿGÿ5ÿ'ÿ<ÿiÿ^ÿLÿ<ÿKÿZÿKÿBÿVÿjÿeÿaÿ^ÿZÿcÿbÿaÿiÿhÿYÿ_ÿrÿpÿbÿpÿÿÿ}ÿnÿxÿÿÿÿÿ~ÿÿÿÿÿÿÿÿpÿÿÿxÿÿÿÿÿÿÿÿÿÿÿÿÿÿÿ~ÿÿÿÿÿÿÿÿÿÿÿÿÿÿÿÿÿÿÿÿÿÿÿÿÿÿÿÿÿÿÿÿÿ}ÿÿÿÿÿÿÿÿÿÿÿÿÿÿÿÿÿÿÿÿÿÿÿÿÿÿÿwÿÿÿÿÿÿÿÿÿÿÿÿ|ÿÿ¢ÿÿÿÿÿÿÿÿÿÿÿÿ~ÿÿ~ÿÿÿÿÿÿÿÿÿÿÿÿzÿyÿÿÿÿÿÿÿÿÿÿÿÿxÿÿÿÿÿÿÿÿÿwÿÿÿÿÿ§ÿ}ÿÿÿÿÿyÿÿÿÿÿ}ÿ}ÿÿÿÿÿÿÿÿÿÿÿÿÿÿÿÿÿÿÿÿÿÿÿÿÿÿÿzÿÿÿÿÿÿÿÿÿÿÿÿÿÿÿÿÿÿ|ÿÿÿÿÿÿ|ÿÿÿÿÿÿÿÿÿÿÿÿÿÿÿÿÿÿÿÿÿÿÿÿÿÿÿÿÿÿÿÿÿÿ~ÿÿÿÿÿ~ÿÿÿÿÿÿxÿÿÿÿÿÿÿÿÿÿÿÿÿÿÿÿzÿÿÿÿÿÿÿuÿÿÿÿoÿÿ{ÿ£ÿÿÿnÿÿÿ~ÿÿsÿxÿÿyÿÿÿxÿqÿÿÿ|ÿwÿxÿÿÿÿÿÿÿÿÿÿÿÿÿ{ÿÿvÿÿÿÿÿÿ|ÿÿÿÿÿÿ~ÿxÿ~ÿÿÿÿÿÿÿÿÿ~ÿÿ ÿÿÿÿÿÿ~ÿ|ÿ}ÿÿÿÿoÿyÿsÿÿÿÿÿxÿÿ{ÿ{ÿrÿÿÿÿÿÿ{ÿ~ÿÿÿÿÿ¢ÿÿÿÿÿ~ÿÿ}ÿÿÿÿÿÿÿÿÿÿÿwÿÿÿÿ|ÿÿÿ|ÿÿvÿÿÿÿÿÿÿÿÿÿtÿ}ÿÿeÿÿ9ÿ}ÿÿÿqÿuÿyÿÿÿwÿwÿÿÿ~ÿÿÿÿÿyÿqÿ}ÿÿÿÿÿÿÿÿÿÿsÿÿÿÿÿÿ|ÿÿ{ÿÿÿÿ}ÿÿzÿxÿÿÿÿ©ÿÿÿÿÿÿÿÿÿÿÿÿÿ{ÿÿÿÿÿ~ÿÿÿÿÿÿÿÿÿÿÿÿ¨ÿÿÿÿÿÿÿhÿÿÿÿqÿÿÿÿÿÿÿÿÿÿÿÿÿÿÿvÿÿÿÿÿÿÿÿÿwÿ{ÿÿÿÿzÿÿÿ{ÿÿÿÿtÿlÿyÿÿÿ{ÿ|ÿÿ}ÿ}ÿ{ÿ{ÿÿÿxÿÿÿÿÿÿÿvÿÿ}ÿ~ÿÿÿÿÿÿÿÿÿÿÿ~ÿ~ÿÿÿÿÿ~ÿ{ÿÿÿÿ|ÿyÿÿÿÿÿÿÿÿyÿÿwÿ}ÿ|ÿzÿÿÿÿÿyÿ{ÿÿÿÿyÿÿÿ¥ÿÿÿÿÿÿÿÿÿ{ÿÿÿÿsÿÿÿÿÿÿÿÿÿÿÿÿÿÿÿÿÿÿÿÿÿÿÿÿÿÿÿÿÿ|ÿzÿÿÿÿÿ¡ÿÿÿoÿnÿÿ|ÿÿÿÿyÿÿ~ÿÿÿÿÿÿÿÿÿÿÿzÿyÿyÿÿÿÿÿÿÿÿÿÿÿÿÿÿyÿÿÿÿÿÿÿÿÿÿÿuÿÿÿÿkÿÿÿvÿÿÿyÿÿÿÿÿÿÿ|ÿÿÿrÿwÿÿÿÿÿÿÿÿÿÿÿÿÿÿyÿsÿÿÿÿÿ|ÿÿÿÿ|ÿÿÿÿÿÿÿ|ÿÿÿÿxÿÿyÿ{ÿÿwÿÿ{ÿ¤ÿÿÿÿÿÿÿÿyÿ~ÿÿwÿÿÿÿÿÿÿÿÿÿÿÿÿÿÿÿÿÿÿÿÿÿÿÿÿÿ~ÿÿuÿkÿ{ÿÿÿÿÿÿ}ÿÿÿÿÿÿÿÿÿpÿÿÿÿ}ÿÿzÿ}ÿÿxÿxÿÿ|ÿ|ÿÿÿÿ|ÿ}ÿÿÿÿyÿ}ÿÿÿÿÿÿÿ ÿÿÿ~ÿqÿÿÿÿÿÿjÿlÿÿmÿÿnÿÿÿ{ÿ}ÿÿÿÿÿÿÿÿ|ÿÿvÿÿÿ}ÿÿÿvÿÿÿÿÿÿxÿtÿ}ÿ}ÿÿÿÿÿÿÿÿÿÿÿÿÿvÿÿÿÿÿÿÿÿªÿÿÿÿÿÿÿÿ{ÿuÿÿ{ÿzÿ{ÿuÿvÿ{ÿÿuÿpÿ}ÿwÿsÿfÿgÿmÿeÿkÿlÿdÿpÿÿ]ÿgÿ{ÿqÿ\ÿdÿ[ÿvÿtÿÿ]ÿhÿYÿnÿ]ÿpÿ[ÿÿjÿzÿwÿ}ÿkÿyÿyÿxÿ}ÿÿÿÿÿÿÿÿÿÿÿÿÿÿwÿÿÿÿÿÿÿÿÿÿwÿÿÿÿÿÿÿÿÿÿ{ÿmÿzÿÿÿÿÿÿ}ÿÿÿyÿÿ}ÿzÿÿvÿtÿxÿqÿnÿpÿyÿÿqÿvÿÿwÿwÿqÿkÿrÿsÿ~ÿxÿbÿÿnÿÿÿxÿÿyÿqÿuÿÿÿÿyÿÿÿÿÿÿÿÿÿÿÿÿÿ{ÿÿÿÿÿÿÿÿÿÿ{ÿÿÿÿÿÿÿÿÿÿÿÿÿÿÿÿÿ{ÿÿÿÿÿÿ¡ÿÿÿÿÿÿÿÿÿÿÿÿµÿÿÿÿÿÿÿÿÿÿÿÿÿÿÿÿÿÿÿÿÿ¥ÿÿÿÿÿÿÿÿÿÿÿÿÿÿÿÿÿ|ÿÿÿÿÿÿ¤ÿ¥ÿ ÿÿÿÿÿÿÿÿÿÿÿ¯ÿ¢ÿÿÿÿÿÿÿÿÿÿÿÿwÿÿÿÿÿÿzÿÿÿÿÿÿÿÿÿÿÿÿÿsÿRÿYÿbÿpÿÿ ÿ¤ÿÿÿÿÿÿÿÿÿyÿÿ¢ÿÿÿÿÿ|ÿnÿÿÿÿÿÿÿÿÿÿÿÿÿÿÿÿÿÿÿÿÿÿÿÿÿÿÿÿÿÿÿÿÿÿÿÿÿÿrÿÿÿÿÿÿ®ÿÿÿ~ÿ|ÿÿÿÿÿÿÿÿÿÿÿ ÿÿÿÿÿÿÿÿÿÿÿÿÿ~ÿÿÿÿÿÿÿÿÿÿÿÿÿÿÿÿÿÿÿÿqÿrÿÿÿ{ÿÿyÿhÿvÿrÿcÿlÿ|ÿtÿfÿkÿoÿlÿkÿfÿ_ÿdÿvÿxÿjÿmÿdÿuÿVÿqÿkÿ~ÿgÿjÿkÿZÿjÿkÿnÿeÿuÿÿ]ÿGÿQÿaÿnÿ~ÿ]ÿoÿoÿ|ÿhÿfÿkÿÿgÿvÿxÿwÿlÿhÿmÿnÿ~ÿÿrÿnÿvÿuÿbÿ_ÿrÿlÿeÿtÿeÿvÿvÿ{ÿeÿjÿ~ÿjÿdÿfÿgÿxÿtÿiÿuÿjÿqÿvÿqÿÿ{ÿpÿ{ÿmÿgÿqÿ}ÿqÿpÿuÿrÿxÿÿÿÿÿ~ÿÿÿÿÿ}ÿÿÿÿÿ¢ÿÿÿÿÿÿÿÿÿÿÿÿÿÿÿÿÿÿÿÿÿÿÿÿÿÿÿÿÿÿÿÿÿÿÿ¤ÿ·ÿÿ£ÿÿÿÿ§ÿÿÿÿÿÿÿÿÿÿÿÿÿÿÿÿÿÿÿÿÿÿÿÿÿÿÿÿÿ ÿÿÿÿÿÿÿÿÿÿÿÿÿÿÿÿÿÿÿÿÿÿÿÿÿÿÿÿÿÿÿÿÿÿÿÿÿÿÿÿÿÿ¬ÿÿÿÿÿÿÿÿÿÿÿÿÿÿÿÿÿ©ÿÿÿÿÿÿÿÿÿÿÿÿÿÿ ÿÿÿÿÿÿÿÿÿÿÿÿÿÿÿÿÿªÿÿ¦ÿÿÿ ÿ«ÿ£ÿ¢ÿÿÿÿÿÿ¢ÿÿÿÿÿÿÿÿÿÿÿÿÿÿÿÿÿÿÿÿÿÿÿÿÿÿÿÿÿÿÿÿ¥ÿÿÿÿ¤ÿÿÿÿÿÿÿÿÿÿÿÿÿÿÿÿÿÿÿÿÿÿÿÿÿÿÿ§ÿÿÿÿÿÿÿÿÿÿÿÿxÿÿ©ÿ¯ÿÿÿÿÿÿÿÿÿÿÿÿÿÿÿÿÿÿÿÿÿÿÿÿÿÿÿÿÿÿÿÿÿÿÿ¡ÿ§ÿÿÿÿÿ ÿÿÿÿÿÿÿÿÿÿÿÿÿÿÿÿÿ ÿÿÿÿ¢ÿÿÿÿÿÿÿÿÿ£ÿÿÿÿÿÿÿÿÿÿ¤ÿÿÿÿÿ ÿÿÿÿÿ¦ÿÿÿvÿÿÿÿÿÿÿÿÿÿÿ¢ÿÿ¬ÿÿÿÿÿ¦ÿÿÿÿÿÿÿÿÿÿ ÿÿÿÿÿ§ÿ¡ÿÿÿÿÿÿÿÿÿÿÿÿÿÿ ÿÿ¥ÿÿÿÿÿÿÿÿÿÿÿÿÿÿÿÿÿÿ©ÿ©ÿÿ¥ÿÿ¤ÿÿÿÿÿÿÿÿÿ¢ÿÿÿÿÿÿÿÿÿÿÿÿÿÿÿÿÿÿÿÿÿÿ£ÿÿÿÿÿÿÿÿÿÿÿÿÿÿÿÿ§ÿ©ÿÿÿÿÿÿÿÿÿÿ£ÿÿÿ{ÿÿÿxÿÿÿÿÿ ÿÿ ÿ¤ÿÿÿÿÿÿÿÿÿÿ¦ÿÿ¤ÿÿÿÿÿÿÿÿÿÿÿÿÿÿÿÿÿÿÿ¦ÿÿ ÿÿÿ©ÿ¬ÿ£ÿÿÿÿÿÿÿÿÿÿÿÿÿÿÿÿÿÿ¤ÿ¦ÿ«ÿÿÿÿÿÿÿ¥ÿ¡ÿÿÿÿ ÿÿÿ¢ÿÿÿÿÿÿÿÿÿ¥ÿ£ÿÿÿÿÿÿÿÿÿÿÿ¡ÿ¢ÿÿ¨ÿÿ©ÿqÿVÿIÿSÿbÿlÿtÿtÿmÿxÿÿlÿÿÿÿÿÿÿsÿÿrÿyÿÿÿÿÿÿÿÿÿÿÿÿÿÿ_ÿÿÿ@ÿÿÿÿÿÿÿÿÿÿÿÿÿÿÿÿÿÿÿÿ¦ÿÿ ÿÿÿÿÿÿÿ¤ÿ§ÿÿÿÿÿÿÿÿÿÿÿÿÿÿÿÿÿxÿ{ÿÿxÿyÿÿÿwÿlÿkÿqÿoÿjÿtÿsÿxÿrÿkÿ[ÿZÿvÿ_ÿbÿfÿ\ÿxÿmÿiÿhÿfÿkÿjÿnÿ^ÿYÿfÿgÿWÿ[ÿZÿ9ÿÿ/ÿ1ÿÿBÿ-ÿ8ÿ2ÿ!ÿÿ,ÿYÿkÿÿÿ¥ÿ ÿÿÿÿÿÿÿÿÿÿÿÿÿÿÿÿÿÿÿÿÿÿÿ¢ÿÿÿÿÿÿÿÿÿÿÿÿ§ÿ¢ÿÿÿÿÿÿÿÿÿÿÿÿÿÿÿÿÿÿ¡ÿÿÿ®ÿÿÿÿÿÿÿÿÿÿÿÿÿÿÿÿÿÿÿ ÿÿÿÿÿ¡ÿ ÿÿÿÿÿÿÿ¥ÿÿÿÿÿÿÿÿÿÿÿÿÿÿÿÿÿÿÿÿÿÿÿÿÿÿÿÿÿÿÿÿÿÿÿÿÿÿÿ¸ÿ ÿÿÿÿÿÿÿÿ ÿÿ ÿÿÿÿÿÿÿÿÿÿÿÿÿÿÿÿÿÿÿÿÿÿÿÿÿÿÿlÿPÿéþñþuþvý´ýþý9þþVý0ü#úp÷
übÿrÿÿÿÿÿÿ¦ÿ¢ÿÿÿÿÿÿÿÿÿÿÿÿÿ ÿ¡ÿÿÿÿÿÿÿÿÿ¡ÿ¢ÿÿÿÿÿÿÿÿÿÿÿÿÿÿÿÿÿÿÿÿÿÿÿÿÿÿÿÿÿ¤ÿ ÿÿÿÿÿÿÿÿ«ÿ¢ÿÿÿÿÿÿÿÿÿÿÿÿÿÿÿÿÿ¢ÿ¡ÿÿÿÿÿÿÿÿÿÿÿÿÿÿÿ­ÿÿ ÿÿÿÿÿÿÿÿÿÿÿÿ¢ÿÿÿÿÿ ÿÿÿ£ÿ¨ÿ¡ÿÿÿÿÿ¢ÿÿÿÿÿÿÿÿÿÿÿÿÿÿÿÿÿÿÿÿÿÿ§ÿÿÿÿÿÿÿÿÿÿÿÿÿÿÿÿÿÿÿÿÿÿÿÿÿÿÿÿÿÿÿÿÿÿªÿÿ ÿ®ÿ¯ÿÿ§ÿÿÿÿÿÿÿÿÿÿÿÿÿÿÿÿÿÿÿÿÿÿÿ ÿÿÿÿÿÿÿÿÿÿÿÿÿ}ÿÿÿÿ|ÿÿÿ~ÿÿÿÿÿÿuÿtÿ{ÿxÿtÿtÿ|ÿ\ÿ|ÿ\ÿgÿsÿaÿcÿrÿoÿmÿiÿXÿZÿlÿ`ÿFÿ]ÿVÿRÿhÿPÿnÿcÿ_ÿKÿXÿfÿbÿ^ÿ[ÿcÿeÿgÿmÿZÿQÿaÿ^ÿWÿ_ÿXÿfÿaÿ]ÿ[ÿaÿ[ÿ]ÿoÿhÿoÿyÿ|ÿÿyÿsÿrÿyÿoÿlÿhÿYÿ_ÿcÿRÿZÿ^ÿSÿQÿWÿZÿSÿJÿJÿMÿ@ÿAÿWÿSÿMÿQÿTÿRÿ7ÿNÿNÿAÿHÿ=ÿ`ÿ]ÿKÿDÿ]ÿ_ÿNÿDÿJÿSÿMÿDÿFÿNÿ]ÿ]ÿhÿfÿaÿiÿmÿlÿaÿfÿ\ÿmÿhÿ^ÿxÿÿ}ÿÿ|ÿ~ÿÿ~ÿÿÿÿÿÿÿÿÿÿÿÿÿÿÿÿÿÿÿ{ÿÿÿÿÿÿ~ÿÿÿ~ÿyÿÿÿÿÿÿÿÿÿÿÿÿÿ~ÿÿÿÿÿÿÿyÿzÿ~ÿrÿÿÿÿÿÿÿÿÿÿÿÿÿÿÿÿÿÿ¢ÿÿÿÿÿÿÿÿÿÿÿÿÿÿÿÿÿÿÿÿÿÿÿÿÿÿÿÿÿÿÿÿÿÿÿÿÿÿÿÿÿÿÿÿÿrÿÿÿÿÿÿÿÿÿÿÿÿÿÿÿÿÿÿÿÿÿÿÿÿ}ÿÿÿÿÿ¥ÿÿÿÿÿ¡ÿÿÿxÿ¤ÿÿÿÿÿÿÿÿÿÿÿÿÿÿÿÿÿÿÿÿÿÿÿÿÿÿÿ¤ÿÿÿÿÿ¤ÿÿÿÿÿÿÿÿÿÿwÿÿÿÿÿÿÿÿÿÿÿÿÿÿÿ¦ÿÿÿÿÿmÿÿ|ÿÿ£ÿÿÿxÿÿÿÿÿÿÿÿÿÿÿÿÿÿÿÿÿÿÿÿ}ÿÿÿÿÿÿ|ÿÿ|ÿÿÿyÿÿ¢ÿÿÿÿÿÿÿÿvÿÿÿÿÿÿÿÿÿÿÿÿÿÿtÿ{ÿ|ÿxÿÿÿkÿtÿmÿÿÿ§ÿÿÿzÿ£ÿÿxÿÿÿÿÿÿ|ÿÿtÿzÿÿ{ÿÿÿÿ{ÿÿÿxÿÿÿÿÿÿÿÿÿÿÿÿÿÿÿÿ~ÿÿÿ}ÿÿÿÿÿÿÿÿÿÿÿzÿÿÿÿÿÿÿÿÿÿÿ}ÿÿÿÿÿÿÿÿÿÿ~ÿÿÿ{ÿzÿ}ÿ¡ÿ¯ÿÿÿÿÿÿÿÿqÿÿwÿÿÿxÿ|ÿÿÿÿÿÿ¡ÿÿÿÿÿ~ÿ{ÿÿÿÿÿÿÿÿÿÿÿÿÿÿÿÿÿÿxÿÿuÿtÿÿÿÿÿÿÿÿÿÿÿÿpÿÿ0ÿÿÿÿpÿyÿ}ÿÿÿÿÿÿÿÿÿÿÿÿÿÿÿÿÿÿ~ÿÿÿÿÿÿ{ÿÿÿÿÿ ÿÿÿxÿÿÿqÿÿÿ|ÿÿÿpÿ{ÿgÿÿÿÿÿÿÿÿÿ}ÿqÿÿÿyÿvÿuÿzÿÿÿÿÿÿÿÿÿÿÿÿÿÿÿÿÿÿÿÿÿ~ÿÿ~ÿÿxÿÿÿÿ|ÿÿÿÿÿ~ÿÿÿÿÿÿyÿ}ÿÿÿÿÿÿ|ÿÿÿmÿqÿÿÿÿÿÿÿÿÿÿÿÿÿÿÿÿÿÿÿuÿsÿuÿÿÿyÿÿyÿÿ~ÿÿÿqÿÿÿÿÿÿÿÿ|ÿÿÿÿÿÿÿÿÿÿÿÿÿÿÿÿÿÿÿÿ{ÿ{ÿÿÿÿÿ~ÿÿÿÿÿxÿÿÿÿ~ÿÿÿqÿrÿÿÿ ÿÿÿ~ÿÿÿÿÿÿÿÿÿÿÿ|ÿÿÿÿÿÿÿÿÿÿÿÿÿÿÿÿÿÿÿÿÿ}ÿÿÿÿÿ{ÿÿÿÿ~ÿÿnÿÿ}ÿÿÿÿÿÿpÿÿÿÿÿÿpÿÿÿÿÿÿÿÿÿ|ÿÿÿÿÿÿÿÿÿÿuÿ{ÿÿÿÿÿÿÿ}ÿÿÿÿÿÿ}ÿÿÿÿÿÿÿpÿxÿÿÿuÿÿÿwÿÿÿzÿÿÿÿyÿÿ¢ÿÿÿÿÿÿÿÿÿwÿÿÿÿÿÿÿÿÿÿvÿvÿÿ~ÿÿÿÿÿ~ÿÿÿÿÿ¡ÿÿtÿÿ}ÿ|ÿvÿÿrÿ~ÿÿxÿÿÿÿÿÿÿÿÿÿÿÿÿÿÿyÿ|ÿÿ|ÿÿÿÿÿÿÿÿwÿÿÿÿÿÿÿÿÿÿÿÿÿÿ~ÿÿwÿnÿ|ÿrÿhÿxÿÿÿÿxÿvÿ}ÿÿÿ}ÿuÿÿÿÿ|ÿÿÿÿÿvÿÿÿÿÿÿÿÿÿÿÿÿÿÿÿÿÿÿÿÿrÿxÿÿÿÿÿÿÿÿÿÿÿwÿzÿ¢ÿÿfÿÿÿÿ~ÿÿyÿÿÿÿÿÿÿ~ÿÿ¡ÿÿÿÿÿÿÿÿÿ{ÿÿÿÿÿÿÿÿÿÿwÿÿÿÿÿÿÿÿÿÿÿÿÿÿÿÿÿÿÿÿ¤ÿÿÿÿÿÿÿÿÿÿÿÿÿÿ{ÿÿÿÿtÿuÿyÿ~ÿÿoÿrÿÿnÿnÿoÿÿÿ{ÿ}ÿZÿkÿrÿlÿ`ÿcÿtÿwÿÿÿyÿqÿaÿwÿÿpÿ\ÿ~ÿÿÿÿÿÿ~ÿÿÿÿÿÿÿÿÿÿÿÿÿÿÿÿÿÿÿÿÿÿÿÿÿÿzÿ­ÿÿ|ÿ¦ÿÿÿ ÿÿÿÿwÿÿÿÿÿÿÿ}ÿÿÿÿÿÿÿyÿpÿwÿxÿrÿnÿuÿfÿkÿsÿÿxÿwÿtÿ|ÿ{ÿ_ÿÿgÿwÿcÿXÿÿ~ÿuÿÿÿªÿ~ÿuÿ¡ÿÿ{ÿeÿsÿÿ£ÿÿÿÿÿvÿyÿÿÿÿ}ÿÿÿÿÿÿÿÿÿÿÿÿÿÿÿ¡ÿ~ÿÿÿÿÿÿÿÿÿÿÿ|ÿÿÿÿÿÿÿÿÿÿÿÿ¤ÿ¥ÿ¤ÿÿÿ|ÿ~ÿÿÿÿÿxÿÿÿÿÿÿÿÿÿÿ|ÿ~ÿÿÿÿÿÿÿÿÿÿÿÿÿÿÿÿ}ÿÿzÿÿÿÿÿÿÿÿÿÿÿÿÿÿÿÿ ÿ¢ÿÿ£ÿ¦ÿÿÿÿÿÿÿÿÿÿ¨ÿ¨ÿÿvÿtÿvÿÿÿÿÿÿÿÿÿÿÿÿÿÿÿÿÿÿÿÿ|ÿmÿ_ÿ^ÿpÿÿÿÿÿÿÿÿÿÿÿÿÿÿÿÿÿÿ¡ÿÿÿÿÿÿÿÿÿ¡ÿÿÿÿxÿÿÿÿ|ÿÿÿÿÿÿÿÿÿÿÿÿÿÿÿÿÿÿÿÿÿ}ÿÿÿÿÿ|ÿÿÿÿ¦ÿÿÿÿxÿÿÿÿÿÿÿÿÿÿÿÿÿÿÿÿÿÿÿÿÿÿ~ÿtÿyÿÿ}ÿ|ÿÿÿÿÿÿÿÿÿÿÿ|ÿÿzÿÿÿnÿÿÿuÿwÿxÿoÿÿiÿtÿcÿuÿÿzÿ_ÿ_ÿtÿzÿuÿoÿdÿcÿmÿlÿfÿjÿ]ÿhÿ`ÿqÿ`ÿtÿjÿtÿ~ÿiÿqÿkÿVÿVÿmÿmÿZÿYÿ^ÿfÿ|ÿcÿtÿiÿbÿrÿnÿrÿiÿuÿ^ÿnÿÿÿqÿuÿvÿmÿzÿÿrÿoÿuÿnÿmÿaÿtÿÿpÿwÿÿÿnÿyÿcÿoÿÿoÿiÿfÿ_ÿdÿoÿwÿ|ÿzÿ|ÿuÿbÿrÿ}ÿeÿxÿ|ÿ`ÿwÿ~ÿsÿgÿkÿnÿ|ÿÿ}ÿÿÿyÿÿÿvÿÿÿÿÿÿÿÿÿÿÿÿÿÿzÿÿÿÿÿÿÿÿÿÿÿÿÿÿ~ÿÿ¡ÿÿÿÿÿÿÿÿÿÿÿÿÿÿÿÿÿÿÿ¡ÿ¢ÿÿÿÿÿÿÿÿ¤ÿÿÿÿÿÿÿÿÿÿÿÿÿÿÿÿÿÿÿÿÿÿÿÿÿ£ÿÿ|ÿÿÿÿÿÿÿÿÿÿÿÿÿÿÿÿÿÿÿÿÿÿÿÿÿÿÿÿÿÿÿzÿÿ¢ÿÿÿ¤ÿÿÿÿÿÿÿÿÿÿÿÿÿÿÿÿÿÿÿÿÿÿÿÿÿÿ{ÿÿÿÿÿÿÿÿ«ÿÿÿÿÿÿÿÿÿÿÿÿÿÿÿªÿÿ¢ÿ¢ÿ®ÿÿÿÿÿÿÿÿÿÿÿÿÿÿÿÿÿÿÿÿÿÿÿÿÿÿÿÿÿÿÿÿÿÿÿ}ÿÿÿÿÿÿÿÿÿÿÿÿÿÿÿÿÿÿÿÿÿÿÿvÿÿÿÿÿÿÿÿ£ÿÿÿÿ¤ÿ±ÿÿÿÿÿÿÿÿÿÿÿÿÿÿ¢ÿÿÿÿÿÿÿ¡ÿÿÿÿÿÿÿÿÿÿÿÿÿÿÿÿÿÿÿÿÿ¢ÿÿÿÿÿÿÿÿÿÿÿÿÿÿÿÿÿÿÿÿÿÿÿÿÿÿÿ ÿÿ ÿÿÿÿÿÿÿÿÿÿÿ¤ÿ¢ÿÿÿÿÿÿÿÿÿÿÿÿÿÿÿÿÿÿÿÿÿÿÿÿÿÿÿÿÿÿÿÿÿÿÿÿÿÿ§ÿÿÿÿÿÿÿÿÿÿÿÿÿÿÿÿÿÿÿÿÿ¤ÿÿÿÿÿÿÿÿÿÿÿÿ¡ÿÿÿ¥ÿÿÿÿÿÿÿÿÿÿÿ§ÿÿÿÿÿ¢ÿ ÿÿÿ©ÿÿÿ|ÿ§ÿÿÿÿÿÿÿÿÿÿ­ÿÿÿÿÿÿÿÿÿÿ¤ÿ«ÿªÿÿÿÿÿÿÿÿÿÿÿÿÿÿÿÿÿ¢ÿ¤ÿÿÿÿÿÿ¦ÿÿ£ÿ£ÿÿÿÿÿ ÿÿÿÿÿÿÿÿÿÿÿÿÿÿÿÿÿÿÿÿ¡ÿ¦ÿÿÿÿÿÿÿ ÿÿÿÿÿÿÿÿÿÿÿÿÿªÿ¤ÿÿÿÿ ÿÿÿÿ£ÿÿÿÿÿÿÿÿÿÿ¨ÿÿÿÿÿÿÿÿÿÿ¤ÿÿÿÿÿÿ ÿÿÿÿÿÿÿ¤ÿ¨ÿÿÿÿ¢ÿ£ÿÿÿÿÿÿÿÿÿÿÿ¢ÿÿÿÿÿÿ ÿÿ ÿ¢ÿÿÿÿ ÿÿÿÿÿÿFÿUÿFÿ	ÿ	ÿ8ÿ^ÿqÿwÿÿzÿÿÿÿÿÿÿÿÿÿyÿzÿÿÿÿÿÿÿÿÿÿÿÿÿÿÿCÿ°þoþÿaÿÿÿÿÿÿÿÿÿÿÿÿÿÿÿÿ¡ÿÿÿÿÿÿÿÿÿÿÿÿ¢ÿÿÿÿÿÿÿÿÿÿÿÿ ÿ ÿÿÿÿÿzÿÿÿ{ÿuÿyÿÿÿ}ÿjÿdÿdÿeÿnÿhÿ^ÿlÿuÿlÿvÿaÿuÿnÿ_ÿ^ÿiÿiÿYÿMÿXÿ]ÿdÿYÿEÿ5ÿDÿUÿdÿ[ÿ<ÿ/ÿ#ÿÿÿÿ3ÿ,ÿ"ÿ"ÿÿÿKÿgÿÿÿÿÿÿÿ¡ÿ ÿÿÿÿÿÿÿ¥ÿÿÿÿÿÿÿÿÿÿÿÿÿÿÿÿÿÿÿÿÿÿ¥ÿ¤ÿÿÿÿÿÿÿÿÿÿÿÿÿÿÿÿ£ÿÿÿÿÿÿÿÿÿÿÿÿÿÿÿÿÿÿÿÿÿÿÿÿÿ¢ÿÿÿÿÿÿÿÿÿÿÿÿÿÿÿÿÿÿÿÿÿÿÿÿÿÿÿÿÿÿÿÿÿÿÿ¢ÿÿÿÿÿÿÿÿÿÿÿ¡ÿÿÿÿ ÿ¨ÿÿªÿÿÿÿÿ ÿÿÿÿÿÿÿÿÿÿÿÿÿÿÿÿÿÿÿ¥ÿÿÿÿÿÿÿÿÿÿÿ ÿÿÿwÿIÿ÷þmþ,þý_üÉütýÒýýíü/üûaú9ÿÿ ÿÿÿ ÿ ÿÿÿÿÿÿÿÿ ÿÿÿÿÿÿÿÿÿÿ¡ÿÿÿÿÿÿÿ¨ÿÿÿÿÿÿÿÿÿ ÿÿÿÿÿÿÿÿÿÿ¡ÿÿÿÿÿÿÿÿ ÿÿÿÿÿÿÿÿÿÿÿÿÿÿÿÿÿÿÿÿÿ ÿÿÿÿÿÿÿÿ ÿÿ§ÿÿÿÿÿÿÿÿÿÿÿÿÿÿÿÿÿÿÿÿÿÿÿÿÿÿÿÿÿÿÿÿÿÿÿÿÿÿ¢ÿÿÿÿÿ ÿÿÿÿÿÿÿÿÿÿÿÿÿÿÿÿÿÿÿÿÿÿÿÿÿ£ÿÿÿÿÿÿÿÿÿÿÿÿÿÿÿÿÿÿÿÿÿÿÿÿÿÿÿÿÿÿÿÿÿÿÿÿÿÿÿÿÿÿÿÿÿÿÿÿÿÿÿÿÿÿÿÿÿÿÿÿÿÿÿÿÿÿÿÿÿÿÿÿÿÿÿÿÿÿÿÿÿÿÿÿ}ÿÿÿrÿqÿuÿ~ÿoÿqÿÿcÿkÿTÿmÿsÿoÿaÿaÿiÿjÿ^ÿYÿ`ÿ\ÿcÿoÿ_ÿ\ÿMÿYÿcÿdÿ`ÿ\ÿSÿXÿ`ÿhÿaÿRÿXÿeÿhÿfÿVÿLÿ\ÿvÿ_ÿjÿmÿnÿ^ÿpÿ^ÿ]ÿbÿcÿmÿgÿbÿnÿvÿ~ÿÿ{ÿwÿwÿ`ÿ[ÿUÿWÿ]ÿ^ÿ]ÿfÿ\ÿ[ÿUÿNÿTÿVÿVÿXÿNÿ@ÿIÿUÿPÿJÿIÿGÿLÿRÿ4ÿ4ÿQÿSÿLÿKÿ@ÿEÿVÿDÿSÿVÿJÿVÿbÿZÿOÿFÿOÿiÿLÿ_ÿYÿbÿhÿ_ÿzÿ]ÿnÿcÿlÿhÿgÿxÿÿÿÿÿÿwÿyÿ~ÿÿÿÿÿÿÿÿÿÿÿÿ{ÿÿÿÿÿ|ÿzÿÿÿÿÿÿÿÿÿÿÿÿÿÿÿÿÿÿÿÿ~ÿÿÿÿÿÿÿÿÿÿÿÿÿÿÿÿxÿÿÿÿÿuÿÿÿÿÿÿÿÿÿÿÿÿÿÿÿÿÿÿÿÿÿÿÿÿvÿÿÿÿÿÿÿÿtÿÿÿÿÿÿÿÿwÿÿÿÿÿÿÿÿÿÿÿ~ÿÿÿÿ}ÿÿÿÿÿÿÿ¡ÿÿÿÿÿÿÿÿÿzÿzÿÿÿÿÿÿÿÿÿÿÿÿÿÿÿÿmÿÿÿÿÿ«ÿ¤ÿ~ÿÿ ÿÿÿÿÿÿÿÿÿÿÿÿÿÿÿÿÿÿ~ÿÿÿÿÿÿ}ÿÿÿÿÿÿÿÿÿÿÿÿÿÿÿÿÿÿÿÿÿÿÿÿÿÿ¤ÿÿÿÿÿÿÿwÿÿÿÿÿ¬ÿÿÿ¦ÿÿÿÿÿÿÿÿÿÿÿÿÿÿÿÿÿÿÿÿÿÿÿÿ~ÿÿÿÿuÿÿÿ}ÿ|ÿ ÿÿÿÿÿÿÿÿÿÿÿÿÿÿÿÿÿÿÿ£ÿÿÿÿÿÿ¡ÿÿÿ~ÿÿÿ£ÿÿÿÿÿ{ÿÿzÿÿÿÿÿÿÿÿÿÿxÿÿÿ~ÿÿÿÿÿÿÿÿÿÿÿÿÿÿÿÿÿÿÿÿ}ÿÿÿ¥ÿÿÿÿvÿÿÿ ÿÿÿwÿÿÿÿÿÿÿÿÿÿÿÿÿÿ~ÿÿ}ÿ{ÿ}ÿÿÿÿÿÿoÿ{ÿÿvÿxÿÿÿÿÿÿ¡ÿÿÿÿ~ÿÿÿÿsÿÿÿÿÿÿÿÿÿÿÿÿÿÿÿÿÿÿÿÿ¦ÿÿÿÿÿÿÿÿÿÿÿyÿÿÿÿ{ÿxÿÿÿÿoÿÿÿ~ÿÿÿÿÿgÿÿ0ÿÿ ÿÿqÿÿÿÿxÿzÿÿÿÿÿÿÿÿÿÿÿ}ÿÿÿtÿmÿÿÿÿÿÿÿ§ÿsÿvÿÿÿÿÿÿÿÿyÿÿÿuÿÿÿÿÿÿ¥ÿyÿtÿxÿÿÿÿÿÿ{ÿÿÿÿÿÿÿÿÿÿÿÿÿÿÿÿÿÿ{ÿÿÿÿÿÿÿÿÿÿÿÿiÿÿÿÿÿÿÿÿÿÿzÿÿÿÿÿÿÿÿÿÿÿÿÿyÿÿÿzÿzÿÿÿÿwÿÿÿÿÿÿÿÿÿÿÿÿÿÿÿÿÿiÿÿÿÿÿuÿÿ~ÿzÿÿÿÿÿÿÿÿÿÿxÿÿÿÿÿÿÿÿÿÿÿ~ÿ}ÿxÿ{ÿÿÿÿÿzÿvÿwÿÿÿÿÿÿzÿÿÿÿÿÿÿÿÿÿÿÿuÿ~ÿÿÿÿzÿ~ÿÿÿÿÿÿÿÿ}ÿrÿÿÿÿÿÿÿÿÿÿÿÿÿÿÿÿÿÿÿÿ¤ÿÿÿÿÿÿÿÿÿÿÿÿÿzÿpÿÿ}ÿÿÿÿÿÿnÿÿÿÿ~ÿzÿrÿÿÿÿÿwÿÿÿÿÿÿ|ÿxÿÿÿÿÿÿÿÿÿÿ|ÿÿÿxÿÿÿÿÿÿÿ}ÿ}ÿÿÿÿÿÿÿÿqÿÿÿÿÿÿÿÿÿÿyÿ}ÿÿÿÿÿÿÿÿÿÿÿÿÿ|ÿ~ÿÿÿÿÿÿÿÿÿyÿ|ÿÿxÿÿÿÿÿ|ÿÿÿÿÿÿ|ÿsÿvÿ{ÿÿyÿÿÿtÿ}ÿÿÿÿÿÿ}ÿÿÿÿuÿÿÿÿÿÿÿÿ{ÿÿyÿÿÿÿÿ}ÿ}ÿyÿÿÿÿÿÿÿÿÿÿÿÿÿ~ÿ}ÿÿÿrÿoÿsÿfÿ_ÿÿyÿjÿÿÿÿÿÿÿÿvÿÿÿÿÿ~ÿ~ÿ~ÿuÿÿÿwÿÿ|ÿÿÿÿÿÿÿÿÿÿÿÿ{ÿÿÿÿÿÿÿÿÿÿÿÿÿÿÿÿÿÿÿrÿÿÿÿhÿ~ÿÿÿÿ¢ÿÿÿÿÿÿÿÿÿÿÿÿÿÿ¤ÿÿÿÿÿ{ÿÿÿÿÿÿÿtÿwÿÿÿÿÿÿÿÿÿÿÿÿ ÿÿÿÿÿÿÿÿÿÿÿÿÿÿÿÿÿÿÿ}ÿ{ÿÿÿÿÿvÿrÿyÿÿ~ÿwÿxÿ{ÿtÿrÿrÿoÿnÿ`ÿcÿjÿoÿqÿXÿZÿqÿ^ÿlÿlÿ`ÿ}ÿwÿZÿrÿÿsÿbÿ|ÿwÿÿpÿ{ÿÿÿÿÿÿÿÿÿÿÿÿÿÿÿÿÿ®ÿÿÿÿÿÿÿÿyÿÿÿÿÿÿªÿsÿÿÿÿÿÿzÿzÿÿÿÿ{ÿÿÿÿÿÿÿÿ~ÿxÿmÿuÿyÿzÿ{ÿwÿmÿtÿÿÿxÿÿÿÿÿ|ÿsÿjÿnÿÿÿzÿÿÿÿ{ÿÿÿÿwÿÿÿvÿ{ÿÿÿÿÿzÿÿÿÿÿÿÿÿÿÿÿÿÿÿÿÿÿÿÿÿÿÿ¢ÿÿÿÿÿÿÿÿÿÿÿÿzÿÿÿÿÿÿÿÿÿwÿÿÿÿÿÿÿÿ{ÿÿÿÿqÿÿÿÿÿÿÿ ÿªÿÿÿÿÿÿÿÿÿÿÿÿÿÿÿÿÿÿÿÿÿÿÿzÿÿ}ÿÿÿÿÿÿÿÿÿÿÿÿÿÿÿÿÿÿÿÿÿÿÿÿÿ¢ÿÿÿÿÿ¤ÿ¨ÿÿÿ}ÿÿtÿvÿÿÿÿÿÿÿÿ§ÿÿÿÿÿÿÿÿÿqÿmÿpÿuÿÿÿÿÿÿÿÿÿÿ¡ÿÿÿÿÿpÿÿÿÿÿÿÿ¨ÿÿÿ{ÿÿÿÿÿÿ¨ÿ¥ÿÿÿÿÿÿÿÿÿÿÿÿÿÿÿÿÿÿÿÿ¤ÿÿÿÿÿÿÿÿÿÿÿÿÿÿÿrÿÿÿ{ÿÿ¦ÿ¥ÿÿ~ÿÿÿÿÿÿÿ~ÿÿÿÿÿÿÿÿÿ~ÿxÿÿÿÿÿÿÿÿÿÿ}ÿÿÿÿÿÿÿÿÿÿvÿÿÿhÿ`ÿ~ÿlÿlÿ|ÿÿxÿkÿ}ÿmÿgÿzÿ~ÿmÿiÿnÿiÿfÿkÿnÿdÿeÿfÿhÿmÿvÿWÿrÿjÿzÿoÿhÿmÿiÿaÿ_ÿeÿnÿqÿeÿaÿwÿ|ÿqÿcÿZÿpÿhÿÿjÿ^ÿ\ÿwÿ}ÿdÿsÿnÿqÿsÿkÿnÿtÿiÿdÿkÿtÿ{ÿfÿqÿvÿuÿtÿtÿÿ}ÿvÿYÿfÿvÿzÿ~ÿxÿjÿxÿwÿcÿuÿ{ÿgÿ}ÿmÿZÿ|ÿsÿpÿrÿaÿÿÿxÿvÿuÿkÿ|ÿÿÿÿÿrÿ~ÿÿ{ÿÿÿÿÿ ÿÿÿÿÿÿÿ¤ÿÿÿÿÿÿÿÿÿ¡ÿÿÿÿÿÿÿÿÿÿÿÿÿÿÿÿÿÿÿÿÿÿ¡ÿÿÿrÿÿzÿÿÿÿÿÿ¢ÿÿ}ÿÿ¥ÿÿÿÿÿÿÿzÿÿÿÿÿÿÿÿÿÿÿÿÿÿÿÿÿÿªÿ£ÿ¢ÿÿÿÿÿÿ¤ÿÿÿÿ ÿÿ ÿÿÿÿÿÿÿÿÿÿÿÿÿ|ÿvÿÿÿÿÿÿÿ ÿ|ÿÿ¤ÿÿÿÿÿÿÿÿÿÿÿÿÿÿÿÿÿÿÿÿÿÿÿÿÿÿÿÿÿÿ}ÿÿÿÿ¤ÿÿÿÿÿÿÿÿÿÿÿÿÿÿÿÿÿÿ¥ÿ§ÿÿÿÿÿÿÿ¢ÿÿÿÿ¤ÿÿÿÿÿÿÿÿÿÿÿÿ£ÿÿÿÿÿÿÿÿÿÿÿÿÿÿÿÿÿÿÿÿÿÿ¬ÿ©ÿÿÿÿÿÿÿÿÿÿÿÿÿÿÿÿÿ¤ÿÿÿÿÿÿÿÿÿÿÿÿÿ£ÿÿÿÿÿÿÿÿÿÿÿ~ÿÿÿÿÿÿÿÿ ÿ¢ÿÿÿ ÿ©ÿÿÿÿ¢ÿÿÿÿÿÿÿÿÿÿÿÿÿÿÿÿ ÿÿÿÿÿÿÿÿÿÿÿÿÿ¥ÿÿÿÿÿÿÿÿÿÿÿÿ¤ÿÿÿÿ¢ÿÿ ÿÿÿÿÿÿÿ¡ÿ¢ÿ¥ÿªÿÿÿÿÿÿÿÿÿÿÿÿÿ¢ÿÿÿÿÿÿ¨ÿ¡ÿÿÿ¨ÿÿÿÿÿÿÿÿ¤ÿÿ¦ÿÿ}ÿÿÿÿÿÿÿÿÿÿÿÿÿÿÿÿÿÿÿÿÿ ÿÿÿÿ|ÿÿÿÿÿÿÿÿÿÿ¡ÿ¡ÿÿÿÿÿÿ°ÿÿÿÿÿÿ ÿ¡ÿÿÿÿÿ¢ÿ ÿ¦ÿÿÿÿÿÿÿÿÿÿ¦ÿÿÿÿÿÿÿÿÿÿÿÿÿÿÿÿÿÿ¢ÿ¦ÿ£ÿÿÿÿÿÿÿÿ£ÿ¦ÿÿÿÿÿÿÿÿÿÿÿ¡ÿ ÿÿÿÿÿÿÿÿÿÿÿ¢ÿ¨ÿÿÿ¤ÿÿÿ¤ÿ ÿÿÿÿ¡ÿ¡ÿÿÿÿÿÿÿ£ÿÿ¥ÿ ÿÿ¡ÿÿÿÿÿÿ¢ÿ ÿÿ¤ÿÿÿ¦ÿÿÿÿÿÿÿÿÿÿÿÿÿÿÿÿ ÿ­ÿÿÿÿÿÿÿÿÿÿÿÿÿÿÿÿÿ ÿ¦ÿÿÿÿÿÿÿÿ ÿÿ£ÿÿÿÿÿÿÿÿÿÿ«ÿÿ¢ÿÿ¡ÿ¢ÿÿÿÿÿÿÿÿÿÿÿÿÿÿDÿZÿZÿýþþ`þþõþbÿ}ÿÿÿÿÿzÿÿÿÿÿÿÿ}ÿmÿnÿÿÿÿÿÿÿÿÿÿÿÿÿvÿÿþÈþ-ÿ{ÿÿÿÿÿÿÿÿÿÿÿÿÿÿÿÿÿÿÿ¢ÿÿÿÿÿÿÿÿÿÿÿÿÿÿÿÿÿÿÿÿÿÿÿÿÿÿxÿkÿvÿrÿdÿbÿkÿpÿrÿmÿeÿbÿiÿdÿbÿaÿYÿ^ÿkÿVÿ@ÿkÿeÿaÿRÿEÿCÿCÿ@ÿJÿjÿdÿ:ÿ!ÿ8ÿRÿeÿyÿsÿOÿKÿ0ÿ(ÿ9ÿÿ/ÿ<ÿ?ÿ<ÿ,ÿ ÿ4ÿoÿÿÿÿÿÿ ÿÿÿÿÿÿÿ£ÿÿÿÿÿÿÿÿÿÿÿÿÿÿÿÿÿÿÿÿÿÿÿÿÿÿÿÿÿÿÿÿÿÿÿÿÿÿÿÿÿ ÿ ÿÿÿ¢ÿÿÿÿÿÿÿÿÿÿÿÿÿÿÿÿÿÿÿÿ¡ÿ ÿÿÿÿÿ|ÿÿ¡ÿÿÿÿÿ}ÿÿÿ¨ÿÿÿÿÿÿÿÿÿÿÿÿÿÿÿÿÿ¡ÿÿÿÿÿÿÿÿÿÿÿÿÿÿÿÿÿ ÿ­ÿ¤ÿÿÿÿ¢ÿÿÿÿÿÿÿÿÿÿÿÿÿ«ÿ£ÿÿÿÿÿÿÿªÿÿÿrÿ~ÿÿÿÿÿÿÿÿÿÿÿÿaÿ$ÿªþþ8þoýý
þHþ¡þ·þÍþ¥þâþuÿÿ£ÿÿ£ÿÿÿÿÿÿ¥ÿ¡ÿÿÿÿÿÿÿÿÿÿÿÿÿÿÿÿÿÿ¡ÿÿÿÿÿÿÿÿÿÿÿÿÿÿÿÿÿÿÿÿ ÿ ÿÿÿÿÿÿÿÿÿ«ÿÿÿxÿÿÿÿÿÿÿÿÿÿÿÿÿÿÿÿÿÿÿÿÿÿÿÿ§ÿ£ÿÿÿ{ÿÿÿÿÿÿÿÿÿÿÿÿÿÿÿÿyÿÿÿÿÿÿÿÿÿÿÿÿÿÿÿÿÿÿÿÿÿÿÿÿÿÿÿÿÿÿÿÿ©ÿÿ£ÿÿÿÿÿÿÿ ÿÿÿÿÿÿÿ¨ÿÿÿÿ¥ÿÿÿÿÿÿÿÿÿÿÿÿÿÿÿÿÿÿÿÿÿÿÿÿ ÿÿÿÿÿÿÿÿÿÿÿ­ÿÿÿÿÿÿÿÿÿÿÿÿÿÿÿÿÿÿ¥ÿÿÿ¥ÿÿÿÿÿÿÿ§ÿÿ¦ÿÿÿ¦ÿÿÿÿÿÿÿÿÿÿÿÿÿÿÿÿ|ÿÿwÿyÿyÿÿqÿ{ÿÿhÿgÿ`ÿlÿkÿvÿbÿlÿÿÿsÿ`ÿcÿXÿaÿ`ÿmÿqÿQÿPÿiÿeÿdÿfÿcÿcÿ]ÿZÿ[ÿXÿ`ÿjÿeÿ^ÿ`ÿaÿcÿmÿgÿUÿÿjÿfÿmÿ\ÿTÿ_ÿkÿjÿpÿ|ÿÿyÿÿÿÿzÿaÿjÿTÿ^ÿjÿWÿ]ÿhÿrÿgÿ\ÿXÿUÿSÿJÿPÿWÿMÿAÿDÿOÿFÿBÿBÿ@ÿ7ÿGÿ@ÿ?ÿ?ÿ\ÿNÿHÿCÿAÿJÿRÿYÿRÿFÿNÿYÿSÿIÿKÿ_ÿfÿTÿ_ÿ[ÿ\ÿeÿZÿyÿnÿnÿgÿsÿuÿpÿ}ÿÿÿÿÿÿxÿÿÿÿÿÿÿÿÿÿÿÿÿÿÿÿ~ÿÿÿÿÿÿÿÿÿÿÿÿÿÿÿÿÿÿ~ÿÿÿÿÿÿ~ÿÿ|ÿ~ÿ}ÿtÿ}ÿ|ÿÿÿÿÿÿyÿÿÿÿÿÿÿÿÿÿÿÿÿÿÿÿÿÿÿÿÿÿÿÿÿÿÿÿÿ|ÿÿÿÿÿÿÿÿÿÿÿÿÿÿÿzÿÿÿÿÿÿÿÿÿÿÿÿÿÿÿÿÿÿÿÿÿvÿ}ÿÿÿÿÿÿÿÿÿÿÿÿÿuÿtÿ~ÿÿÿÿÿÿÿÿÿÿwÿÿÿÿÿvÿÿÿÿÿoÿÿÿ¦ÿÿ¡ÿÿÿÿÿÿÿÿÿÿÿÿÿÿÿÿÿ{ÿÿÿÿÿÿÿÿÿÿÿÿÿyÿÿÿÿÿÿ­ÿÿÿÿÿÿÿÿ¢ÿ©ÿÿÿÿÿÿ~ÿbÿÿÿtÿÿÿÿÿÿÿÿÿÿÿÿÿÿÿÿÿÿÿÿÿÿÿÿÿÿÿÿÿ ÿÿ ÿÿÿÿÿÿÿÿÿÿÿÿÿÿ|ÿÿÿÿÿÿÿÿÿÿÿÿÿÿ}ÿÿÿ{ÿ~ÿÿÿ|ÿÿÿÿyÿÿÿÿÿrÿ~ÿÿÿÿÿÿyÿÿÿÿÿÿÿÿÿÿÿÿÿÿÿÿ ÿ¨ÿÿÿÿÿÿÿÿÿÿÿÿÿÿÿÿÿÿÿ~ÿÿÿ~ÿ}ÿÿ ÿÿÿÿÿÿ{ÿÿÿÿÿÿ{ÿzÿxÿÿÿ}ÿÿÿÿÿÿ£ÿÿÿÿÿÿÿÿÿÿ¥ÿ§ÿÿÿÿÿÿxÿÿÿÿyÿÿÿÿÿÿÿÿÿÿ{ÿÿÿ}ÿÿÿÿÿÿ ÿ¡ÿÿÿÿÿÿÿÿÿ{ÿÿÿÿÿÿzÿÿÿÿÿÿ¢ÿÿÿÿsÿÿÿbÿÿ=ÿÿ~ÿuÿtÿÿÿÿÿÿÿÿÿÿÿÿÿÿÿÿÿÿ¨ÿÿ~ÿÿtÿÿÿÿÿqÿ|ÿÿÿÿÿÿÿvÿÿÿÿÿ{ÿ~ÿÿÿÿÿÿÿÿÿ{ÿuÿwÿwÿuÿsÿ~ÿ{ÿxÿ~ÿrÿ}ÿÿtÿuÿ}ÿÿÿÿ~ÿ{ÿÿÿÿÿÿÿÿÿÿ ÿÿ}ÿ{ÿÿrÿÿÿÿÿÿÿzÿÿÿuÿ{ÿÿ}ÿÿÿÿÿÿÿÿÿÿÿÿÿÿÿÿÿÿÿÿÿÿÿÿÿÿÿÿÿxÿnÿzÿÿÿÿÿÿÿvÿÿ~ÿ{ÿÿÿ~ÿÿÿÿÿÿÿÿÿÿÿÿrÿvÿÿÿÿÿÿÿ|ÿvÿjÿuÿÿÿÿÿÿqÿwÿÿ{ÿÿ}ÿÿÿÿÿÿÿÿzÿÿÿÿÿÿÿxÿÿÿÿÿÿÿÿÿÿ{ÿÿÿÿ}ÿÿÿ{ÿÿ¡ÿÿÿÿÿÿÿÿÿwÿÿÿÿÿÿÿÿ{ÿÿÿÿÿÿÿÿÿÿÿÿ~ÿ{ÿÿÿÿÿÿÿ~ÿiÿÿÿ|ÿxÿzÿÿÿÿ~ÿyÿÿÿÿÿ{ÿ{ÿÿÿÿÿÿÿÿÿÿÿyÿwÿwÿÿÿÿÿÿÿtÿÿÿÿÿÿÿÿÿÿÿÿ~ÿÿÿÿÿÿ£ÿÿoÿ|ÿÿÿÿÿÿÿÿÿÿÿÿÿÿÿÿÿzÿÿÿÿÿÿ}ÿÿÿÿÿÿÿÿÿ~ÿÿÿÿÿÿÿsÿzÿÿÿÿÿwÿÿÿ{ÿÿÿÿÿxÿÿÿÿÿÿÿÿÿÿÿÿÿrÿÿÿÿÿÿÿÿÿÿÿÿÿÿÿÿÿÿÿÿ~ÿÿÿÿmÿoÿxÿzÿÿzÿÿ~ÿ{ÿÿÿqÿ ÿÿÿ{ÿyÿÿÿÿ|ÿ|ÿwÿzÿ{ÿ{ÿqÿÿ}ÿÿÿÿÿÿÿÿxÿyÿÿÿxÿyÿ~ÿÿvÿÿÿÿÿÿÿÿuÿÿÿxÿ}ÿÿ{ÿÿ¥ÿÿÿÿÿÿÿÿÿÿÿ¨ÿÿzÿÿÿÿÿÿÿ{ÿÿÿÿÿÿÿÿÿÿÿÿÿ~ÿuÿuÿ|ÿ{ÿÿÿÿÿÿÿÿÿÿÿÿÿÿÿÿÿÿÿÿÿÿÿÿÿÿuÿÿÿÿÿÿÿÿÿÿÿÿvÿtÿvÿqÿrÿpÿmÿgÿgÿiÿ`ÿrÿlÿxÿtÿsÿnÿÿfÿÿmÿtÿrÿqÿpÿÿnÿÿÿÿÿÿuÿlÿÿÿÿÿÿ{ÿnÿwÿÿÿÿ¤ÿÿÿÿÿÿÿÿÿÿÿÿÿÿÿÿÿÿ£ÿÿuÿÿ{ÿÿÿÿ|ÿÿÿÿÿÿÿÿÿÿÿÿÿÿÿyÿÿÿ~ÿ|ÿzÿqÿtÿÿyÿwÿ{ÿÿ{ÿÿÿzÿUÿ{ÿÿÿÿÿÿÿÿÿzÿuÿÿÿÿÿÿÿÿÿ©ÿÿÿÿÿ¡ÿ ÿÿÿÿÿ}ÿÿÿÿÿÿÿÿÿÿÿÿ¦ÿÿÿÿÿÿÿÿÿÿÿÿÿÿÿÿÿÿÿÿÿÿÿÿÿÿÿÿÿÿÿÿÿÿ¢ÿÿÿwÿÿ¢ÿ¶ÿÿ|ÿÿÿÿÿÿÿÿqÿzÿÿÿÿÿÿÿÿxÿ{ÿÿÿÿÿÿÿ{ÿÿzÿÿÿÿÿÿÿÿÿÿ¡ÿÿÿÿÿÿÿÿÿÿÿÿÿÿ¢ÿÿÿ~ÿÿ¥ÿÿÿÿoÿÿÿÿ ÿÿ~ÿÿÿÿÿÿÿ~ÿÿ}ÿwÿmÿqÿzÿ|ÿ~ÿÿÿÿÿÿÿÿÿÿ¯ÿÿ{ÿÿÿuÿÿÿÿÿ£ÿÿÿÿÿ¡ÿ ÿ¢ÿÿ¨ÿÿzÿwÿ}ÿnÿÿ~ÿÿÿÿÿÿÿÿÿÿÿÿÿÿÿÿÿÿÿÿÿÿÿÿÿÿÿÿ¢ÿÿÿÿÿÿÿÿ¡ÿ ÿÿÿÿÿÿÿÿÿÿÿÿÿÿÿÿÿÿÿÿÿÿÿÿ¤ÿÿÿÿÿÿÿÿ}ÿÿ ÿÿÿÿ~ÿÿÿÿoÿÿÿyÿÿaÿqÿmÿhÿgÿÿÿ~ÿÿxÿnÿxÿpÿYÿhÿuÿkÿpÿqÿjÿcÿdÿ]ÿvÿfÿnÿ`ÿ[ÿrÿlÿkÿhÿiÿoÿsÿmÿmÿtÿsÿuÿlÿmÿiÿzÿcÿYÿÿfÿrÿÿqÿsÿuÿÿmÿ[ÿnÿ|ÿrÿkÿuÿÿ~ÿjÿcÿ[ÿmÿyÿbÿuÿqÿ|ÿnÿhÿqÿvÿnÿpÿuÿwÿwÿpÿvÿÿsÿ[ÿÿrÿlÿfÿuÿÿ{ÿyÿlÿÿÿÿ{ÿÿÿÿÿrÿqÿÿÿÿ~ÿÿÿÿÿÿÿ¥ÿÿÿÿÿÿÿÿÿÿÿÿÿÿÿÿÿ¡ÿÿÿÿÿÿÿÿÿÿÿÿÿÿÿÿÿÿÿÿÿÿÿ|ÿ~ÿÿÿÿÿÿÿÿÿÿÿ£ÿÿÿÿÿÿÿÿÿÿÿÿÿÿÿÿÿÿÿÿÿÿ ÿsÿÿÿ|ÿÿÿÿÿÿ¦ÿÿÿÿÿÿÿÿÿÿÿÿÿÿÿÿÿÿÿÿÿÿÿÿÿÿÿÿÿ¢ÿ¡ÿÿÿÿÿÿÿÿÿÿÿÿÿÿÿÿÿÿÿÿÿ¢ÿ ÿÿÿÿ¡ÿ¤ÿ£ÿÿÿ¢ÿÿÿÿÿÿÿÿÿÿÿÿÿÿÿÿÿÿÿ£ÿ¯ÿÿÿÿÿÿÿÿÿ ÿÿvÿÿÿÿÿÿÿÿÿÿÿÿÿÿÿÿÿÿÿÿÿÿÿÿÿÿÿÿÿÿÿÿ{ÿÿÿ¢ÿªÿÿÿÿÿÿÿÿÿÿÿÿÿÿÿÿ¤ÿÿÿÿÿ¡ÿ¢ÿÿÿÿÿÿÿÿÿÿÿÿÿÿÿÿÿÿÿÿÿÿÿÿÿÿÿÿÿÿÿÿÿÿÿÿÿÿÿÿÿÿÿ ÿÿÿÿÿÿÿÿÿ¢ÿÿÿÿÿÿÿÿÿÿÿÿÿ§ÿÿÿÿÿÿÿ¢ÿÿÿÿÿÿÿÿÿÿÿÿÿÿÿÿÿÿÿÿÿ ÿÿÿÿÿÿÿ¢ÿÿÿÿÿÿÿÿÿÿÿ£ÿ¦ÿ¢ÿÿÿÿ ÿÿÿÿÿÿÿ¡ÿÿÿÿÿÿÿÿÿÿÿ¤ÿÿÿÿÿÿÿÿ ÿÿÿÿÿÿÿÿÿÿÿÿÿ£ÿÿÿ ÿ©ÿÿ ÿÿÿÿÿÿÿÿ¨ÿÿÿÿÿÿÿÿÿ£ÿÿÿÿ¢ÿÿÿÿÿÿÿ¢ÿ¢ÿÿÿÿÿÿÿÿÿÿÿÿ£ÿÿÿ¡ÿÿÿÿÿÿÿÿÿÿÿÿÿÿÿ£ÿ¡ÿÿÿÿÿÿÿ~ÿÿÿÿÿÿÿ§ÿÿÿÿÿÿÿÿ¢ÿÿ ÿ£ÿÿÿÿÿÿÿÿÿÿÿÿÿ¤ÿ¢ÿÿÿÿÿÿ¦ÿ¤ÿÿÿÿÿÿÿÿÿÿÿÿÿÿÿÿÿÿÿÿÿÿÿÿÿÿÿÿ¤ÿ ÿÿÿ£ÿÿÿÿÿÿÿÿÿÿÿÿÿÿÿÿÿÿÿÿ¦ÿ¤ÿÿÿÿÿÿÿÿÿÿÿÿÿÿÿÿÿÿÿÿÿÿÿÿÿsÿÿÿÿÿÿÿÿÿÿÿaÿjÿsÿNÿ¬þÊýNýoýþVÿzÿÿÿÿÿÿÿÿÿÿÿÿqÿcÿoÿÿÿÿÿÿÿÿÿÿÿÿÿrÿ!ÿÿXÿÿÿÿÿÿÿÿÿÿÿÿÿÿÿÿÿÿÿÿÿÿÿÿÿÿÿÿÿÿÿÿÿÿÿ¦ÿÿ¢ÿÿÿÿÿÿÿÿÿÿtÿ|ÿyÿfÿ\ÿ]ÿXÿPÿnÿYÿzÿjÿYÿMÿ@ÿ3ÿ.ÿ>ÿRÿFÿ>ÿ@ÿOÿMÿ1ÿ#ÿ4ÿAÿ<ÿdÿZÿ/ÿÿ/ÿKÿ[ÿeÿaÿMÿfÿFÿ;ÿ2ÿ2ÿ3ÿAÿOÿPÿAÿ-ÿ0ÿ{ÿÿÿÿÿÿÿÿÿÿ¡ÿÿÿ¡ÿ¥ÿÿÿÿÿÿÿÿÿÿÿÿÿÿÿÿÿÿÿÿ¬ÿÿ§ÿ¡ÿÿÿÿÿÿÿÿ ÿÿÿÿÿÿÿÿÿÿÿ¢ÿÿÿÿÿrÿÿ#ÿtÿÿÿÿÿ ÿÿ¡ÿ ÿÿÿÿÿÿÿÿÿÿ§ÿÿÿ~ÿÿÿÿÿÿÿMÿÿ ÿÿÿÿÿÿÿÿÿÿ®ÿÿÿÿÿÿÿÿÿÿÿÿÿÿ¦ÿÿÿÿÿÿÿÿÿÿÿ§ÿÿÿÿÿ{ÿÿÿÿÿÿÿ|ÿÿÿÿÿÿ§ÿ¡ÿÿÿÿÿÿÿÿÿÿfÿgÿ|ÿÿÿÿÿÿÿÿÿ¢ÿÿ|ÿjÿEÿ5ÿLÿFÿRÿkÿfÿyÿÿÿoÿÿÿÿÿÿÿÿÿÿÿ§ÿ¥ÿÿÿ ÿÿÿÿÿÿÿÿÿÿÿÿÿÿÿÿÿÿÿÿÿÿÿÿÿÿÿÿÿ¡ÿÿÿÿÿÿÿÿÿÿ¥ÿÿÿÿÿÿÿÿÿ­ÿÿÿÿÿÿÿÿÿÿÿÿÿÿÿÿÿÿÿÿÿÿÿªÿÿÿÿÿÿÿÿ¢ÿÿÿÿÿÿÿÿÿÿÿÿÿÿÿÿÿÿÿÿÿÿÿÿÿÿÿÿÿÿÿÿ¡ÿ¨ÿ§ÿÿÿÿÿÿÿÿÿÿÿÿ¨ÿÿÿ¡ÿÿÿÿÿÿ¦ÿÿÿÿÿÿÿÿÿÿÿ§ÿÿÿÿÿÿÿÿÿÿÿÿÿÿÿÿÿÿÿÿÿÿÿÿÿÿÿÿÿÿÿÿ¢ÿÿÿÿÿÿÿÿÿÿÿÿÿÿÿÿÿÿÿÿÿ­ÿÿÿ£ÿÿÿÿÿÿÿÿÿÿÿyÿÿÿÿÿ¦ÿÿÿÿÿÿÿÿÿÿÿÿÿÿÿÿyÿtÿrÿÿvÿXÿgÿnÿuÿbÿ_ÿlÿoÿgÿiÿqÿsÿrÿ`ÿYÿ_ÿ\ÿdÿXÿYÿnÿvÿYÿ_ÿiÿeÿVÿQÿ^ÿhÿjÿgÿiÿnÿeÿjÿYÿkÿmÿoÿ^ÿXÿWÿeÿdÿWÿ^ÿpÿsÿqÿzÿ|ÿ|ÿÿÿwÿgÿ^ÿdÿQÿfÿyÿ\ÿbÿiÿdÿeÿQÿMÿlÿdÿKÿMÿYÿPÿGÿLÿOÿDÿ*ÿ+ÿ:ÿHÿOÿVÿ<ÿLÿJÿBÿQÿOÿJÿRÿRÿSÿ]ÿ\ÿZÿ]ÿSÿMÿ[ÿiÿXÿdÿ_ÿiÿ^ÿlÿ]ÿkÿ}ÿcÿiÿ|ÿÿuÿ~ÿÿÿÿÿÿÿÿÿÿÿÿÿÿÿÿÿÿÿÿÿÿÿÿÿÿÿÿÿÿÿÿÿÿ{ÿÿÿÿÿÿÿÿÿÿÿÿÿÿÿªÿÿÿÿÿÿÿÿÿÿÿÿÿÿÿ£ÿÿÿÿÿÿÿÿÿÿÿÿÿÿÿÿÿÿÿÿÿÿzÿÿÿÿÿÿÿÿÿÿqÿxÿÿÿ|ÿwÿ~ÿÿÿÿÿÿÿÿÿÿÿÿÿÿÿÿÿÿÿÿÿ}ÿtÿÿÿÿÿÿÿÿÿÿÿÿÿÿÿ|ÿÿÿÿÿÿÿÿÿÿÿÿ£ÿ}ÿpÿ}ÿÿ|ÿÿÿÿsÿÿÿÿ ÿÿÿÿÿÿÿÿÿÿÿÿÿxÿÿÿÿÿ|ÿÿÿÿÿÿÿÿ¦ÿxÿÿÿÿÿÿÿÿÿÿÿÿÿÿÿ|ÿuÿzÿÿÿÿÿ}ÿoÿqÿÿÿÿÿ~ÿlÿÿÿÿÿ}ÿÿÿÿÿÿÿÿÿ ÿÿÿÿÿÿÿ|ÿÿÿÿÿÿÿÿÿÿÿ§ÿÿÿÿÿÿÿtÿÿÿÿÿÿÿÿÿÿÿÿÿÿÿ}ÿÿÿÿÿ~ÿrÿÿ¡ÿÿÿwÿÿÿÿÿÿÿÿÿrÿ}ÿÿÿÿÿÿÿÿÿÿÿÿÿ¡ÿ¦ÿÿ£ÿ¦ÿÿÿÿÿ ÿÿÿÿÿÿÿÿÿÿÿÿÿÿÿÿÿÿÿÿÿiÿÿÿÿwÿÿÿÿÿÿ|ÿÿÿÿÿyÿÿÿvÿÿ ÿÿÿÿÿÿÿÿ ÿÿÿÿÿwÿ{ÿÿÿÿ¶ÿ©ÿÿÿÿ~ÿÿpÿÿÿqÿÿÿÿÿÿÿÿÿÿÿÿÿÿÿÿxÿyÿzÿÿÿÿÿÿÿÿÿÿÿÿÿÿÿÿxÿÿyÿÿÿÿÿÿ£ÿÿÿÿÿÿÿbÿ
ÿTÿvÿ}ÿÿÿÿÿÿÿÿÿÿÿÿÿ~ÿoÿrÿÿÿÿÿ}ÿÿÿÿÿÿÿzÿÿ¡ÿÿÿÿÿÿÿ}ÿÿrÿÿtÿÿÿÿ}ÿÿ£ÿÿÿÿÿ}ÿÿÿÿÿvÿxÿÿÿzÿÿÿÿÿÿÿÿÿÿÿÿ|ÿÿÿÿwÿÿ~ÿÿÿÿÿ~ÿÿÿÿÿ~ÿÿÿ~ÿÿÿvÿÿÿiÿqÿÿ{ÿÿÿÿÿÿÿÿÿÿÿ~ÿÿÿÿ}ÿÿÿÿÿÿÿÿÿ}ÿÿÿÿÿ}ÿoÿsÿÿÿ~ÿÿ¡ÿÿtÿÿÿrÿÿÿÿÿÿÿyÿÿÿ£ÿÿÿ}ÿÿÿÿÿÿ}ÿÿÿÿÿÿ{ÿtÿzÿ{ÿÿÿÿ}ÿÿÿÿzÿvÿÿÿÿzÿÿÿÿgÿyÿÿÿÿÿÿÿzÿÿÿÿÿÿÿÿÿÿ¢ÿÿÿÿÿÿÿÿÿÿÿÿÿ{ÿÿÿÿÿÿÿÿÿÿ~ÿ~ÿÿÿÿÿÿÿÿÿÿÿÿÿ{ÿÿÿÿ}ÿ{ÿÿÿÿsÿÿÿxÿÿÿÿÿ~ÿÿqÿÿÿÿÿÿÿÿÿÿÿÿÿÿÿÿÿÿÿÿÿÿÿÿÿÿÿÿÿÿÿ|ÿyÿÿÿÿÿÿÿÿÿÿÿ¡ÿÿÿÿÿÿoÿÿÿÿyÿÿÿÿÿÿÿÿÿÿÿÿÿÿÿÿzÿÿÿÿÿxÿÿÿ~ÿÿ{ÿÿÿÿÿÿÿ|ÿÿÿÿ|ÿÿÿÿÿ{ÿÿÿtÿÿÿÿÿ¦ÿÿÿÿÿ{ÿÿÿÿÿÿÿÿÿ{ÿÿÿÿÿÿÿxÿvÿÿÿ}ÿÿÿÿÿÿÿÿvÿpÿÿwÿrÿÿwÿwÿrÿ|ÿÿÿqÿÿ~ÿyÿzÿzÿÿÿÿtÿ{ÿwÿ{ÿ|ÿÿwÿ~ÿ}ÿÿ|ÿÿÿÿÿÿjÿjÿÿÿwÿtÿÿÿÿÿÿÿÿÿ¢ÿÿÿÿÿÿÿÿÿÿwÿÿrÿÿÿÿ§ÿÿ¤ÿÿÿÿÿÿsÿ{ÿÿÿÿ~ÿÿ¡ÿuÿtÿ}ÿ|ÿÿÿÿÿÿÿÿÿÿÿÿÿÿÿÿÿÿÿÿÿÿÿÿÿ{ÿÿÿÿÿÿÿÿÿzÿÿÿvÿÿÿÿÿÿÿÿÿÿÿÿÿ~ÿpÿwÿpÿpÿsÿtÿtÿsÿtÿpÿyÿzÿÿdÿ~ÿkÿyÿ\ÿwÿqÿgÿrÿuÿÿkÿ~ÿ ÿÿyÿÿÿsÿÿÿÿÿÿÿÿÿÿÿÿÿÿÿÿÿÿÿÿÿuÿÿÿ¤ÿÿÿÿÿÿÿÿ¨ÿÿÿsÿÿÿ©ÿÿ¥ÿÿyÿÿÿÿÿÿÿÿÿÿÿ|ÿÿÿÿÿ|ÿyÿwÿqÿjÿ{ÿÿrÿÿgÿÿÿÿcÿwÿxÿÿÿ{ÿÿÿÿÿÿÿÿÿÿÿÿÿÿÿÿÿÿÿÿ ÿÿÿÿÿ}ÿ~ÿÿÿ{ÿÿÿÿÿ ÿÿÿ ÿ°ÿ{ÿÿÿÿÿÿÿÿÿÿÿÿÿÿÿÿÿÿÿÿÿ¡ÿÿÿÿÿÿyÿÿ¢ÿÿÿ¦ÿÿÿÿÿÿÿ§ÿ~ÿÿÿÿÿÿÿÿÿÿÿuÿÿÿÿÿÿzÿÿÿÿÿ ÿÿÿÿÿÿÿ{ÿÿÿÿÿÿÿÿÿÿÿÿÿÿÿÿÿÿÿÿxÿrÿÿÿÿÿÿÿÿÿÿÿÿÿÿÿÿÿÿÿÿÿÿÿÿÿÿÿtÿeÿzÿÿÿÿÿ~ÿÿÿÿÿÿ¥ÿÿÿÿÿÿ|ÿÿÿÿÿÿÿÿÿÿÿÿÿÿÿÿÿÿ¦ÿÿÿÿÿÿÿÿÿÿÿÿÿÿÿÿÿÿÿÿÿÿÿÿÿÿÿÿÿÿÿÿÿÿ ÿÿÿ|ÿÿÿ§ÿÿÿÿÿÿÿÿÿyÿÿÿÿÿÿÿÿÿÿÿÿÿÿÿÿÿÿÿÿÿÿÿÿÿÿÿÿÿÿÿÿÿÿlÿÿ}ÿ{ÿ]ÿÿ{ÿjÿ^ÿgÿnÿoÿ|ÿxÿ~ÿ}ÿ|ÿpÿeÿvÿqÿnÿxÿhÿmÿeÿZÿ`ÿdÿ_ÿVÿeÿ]ÿnÿpÿjÿdÿmÿpÿmÿvÿsÿnÿ|ÿuÿ`ÿcÿxÿlÿcÿfÿfÿÿnÿyÿlÿÿÿÿwÿ`ÿnÿÿÿxÿtÿyÿvÿvÿeÿjÿrÿ{ÿ]ÿwÿcÿ}ÿyÿvÿgÿ}ÿgÿeÿiÿiÿYÿSÿjÿtÿnÿwÿtÿrÿbÿtÿ|ÿjÿzÿpÿsÿgÿfÿÿÿÿ|ÿzÿxÿsÿwÿÿÿÿÿÿÿÿÿÿÿyÿÿÿÿÿyÿÿÿÿÿÿÿÿÿÿÿÿ¡ÿÿÿÿÿÿÿÿÿÿÿÿÿÿÿÿÿ ÿÿÿÿÿÿÿÿÿ¡ÿÿ}ÿÿÿÿÿ}ÿÿÿÿÿÿÿ¡ÿÿÿÿÿÿÿÿ~ÿ~ÿÿÿÿÿ¡ÿÿÿÿÿÿÿÿ©ÿÿÿ|ÿÿÿÿÿÿÿÿÿÿÿÿÿÿÿÿÿÿÿÿÿÿÿÿÿ|ÿÿÿÿÿ¦ÿ®ÿÿÿÿÿÿÿÿÿÿÿÿÿÿÿ§ÿÿ©ÿÿÿÿÿÿÿÿÿÿÿ¤ÿÿÿÿÿÿÿÿÿÿ~ÿuÿ~ÿÿÿÿÿÿÿÿÿÿÿÿÿÿÿÿÿÿÿÿÿÿÿÿÿÿÿÿ ÿ§ÿÿÿÿÿÿ¢ÿ ÿÿÿÿ}ÿÿÿÿÿ±ÿÿÿÿÿÿÿÿÿ¶ÿ¢ÿÿÿÿÿÿÿÿÿÿÿÿÿÿ£ÿÿÿÿÿÿÿÿÿÿ¡ÿÿÿÿÿÿÿ§ÿÿ¢ÿÿÿÿÿÿÿÿÿÿÿÿÿÿÿÿ ÿÿÿÿÿÿÿÿÿÿ¡ÿ¥ÿÿÿÿÿÿÿÿÿÿÿÿÿÿÿÿÿÿ¨ÿ¡ÿªÿ­ÿÿÿÿÿÿÿÿÿÿÿÿÿÿÿÿÿ¡ÿ¥ÿ¤ÿÿÿÿÿÿÿÿÿÿÿÿÿxÿÿÿÿÿÿÿÿÿÿÿÿÿ¤ÿÿÿÿÿÿÿÿÿÿÿÿÿÿÿÿÿÿÿÿÿÿÿÿÿÿ{ÿÿÿÿÿÿÿÿÿ¡ÿÿÿÿÿÿÿÿÿÿÿÿÿÿÿÿ ÿÿÿÿÿÿÿÿÿ¡ÿÿªÿ£ÿÿÿÿÿÿÿÿÿÿÿÿ£ÿ ÿÿÿÿÿÿ¦ÿÿÿÿÿÿÿÿÿ¦ÿÿÿ©ÿÿÿÿÿÿÿÿ¤ÿ¬ÿ ÿÿÿÿÿÿÿÿÿÿÿÿÿÿÿÿÿ¡ÿÿÿÿÿÿÿÿÿÿÿÿÿÿÿÿÿÿÿÿÿÿÿ£ÿÿÿÿÿÿ¡ÿÿÿ ÿÿ¢ÿ¥ÿÿÿÿÿÿÿÿÿÿÿ£ÿÿÿÿ£ÿÿÿÿÿÿÿÿªÿÿÿ¡ÿÿÿÿÿÿ¤ÿÿÿÿÿÿÿÿ ÿÿÿÿ¦ÿÿÿÿÿÿÿÿÿÿÿÿ ÿÿÿÿÿÿÿ¦ÿ«ÿ°ÿÿÿÿÿÿÿÿÿÿÿÿ¡ÿÿÿ¡ÿÿÿ ÿÿÿÿÿÿÿÿÿÿ©ÿÿÿ¢ÿ ÿÿÿ¡ÿjÿrÿuÿgÿ,ÿ¢þ¸ýüÅûÓý
ÿÿÿÿÿÿÿÿÿÿÿÿÿiÿSÿaÿÿÿÿÿÿÿÿÿÿÿÿ~ÿCÿOÿzÿÿÿÿÿÿÿÿÿÿÿÿÿÿÿÿÿÿÿÿÿÿÿÿÿ¢ÿÿÿÿÿÿÿÿÿÿÿÿÿÿÿÿÿÿÿÿÿÿÿÿÿxÿfÿ`ÿXÿGÿNÿIÿDÿ ÿ+ÿDÿLÿ8ÿ!ÿ4ÿ@ÿ5ÿ;ÿ:ÿ>ÿGÿ;ÿ2ÿ?ÿBÿ5ÿ3ÿDÿ6ÿ"ÿ5ÿ;ÿ@ÿFÿAÿGÿ5ÿNÿJÿ"ÿ9ÿ=ÿ=ÿKÿWÿUÿ:ÿ?ÿÿkÿSÿuÿÿÿ ÿ¢ÿÿÿÿÿÿÿÿÿÿÿÿÿÿÿÿÿÿÿÿÿÿÿÿÿ¤ÿÿ¦ÿÿÿ ÿÿÿÿÿÿÿÿÿÿÿÿÿÿÿÿÿÿÿÿÿÿÿÿÿÿLþ^þwÿÿÿÿÿÿÿÿÿÿÿÿÿÿÿÿÿÿÿÿÿÿÿ£ÿÿÿÿ\ÿÿÿÿÿÿÿÿÿ£ÿÿ ÿÿÿÿ ÿÿÿÿÿÿÿÿÿÿÿ¥ÿÿ¡ÿÿÿ ÿÿÿÿÿÿÿÿÿÿÿÿÿÿÿÿÿÿÿÿÿÿÿÿÿÿÿÿÿÿÿÿuÿ¢ÿÿÿÿÿÿ©ÿ¥ÿÿÿÿÿÿÿÿÿÿÿÿÿÿÿÿÿÿÿÿÿÿÿÿÿÿÿÿÿÿÿ¡ÿ£ÿÿÿÿÿÿÿÿÿÿÿÿÿÿÿÿÿÿÿÿ¢ÿÿÿ­ÿ§ÿÿÿÿÿÿÿÿÿÿÿ¤ÿÿÿÿÿÿªÿ°ÿÿÿ©ÿÿyÿÿÿÿÿ¡ÿÿÿÿÿÿÿÿÿÿÿÿÿÿÿÿÿÿÿÿÿÿ¥ÿ£ÿÿÿÿ¡ÿÿ ÿÿÿÿÿÿÿÿÿÿ¥ÿÿÿÿÿÿÿÿÿÿÿÿÿÿÿÿÿÿÿÿÿÿÿÿÿÿ¢ÿÿÿÿÿÿÿÿ¢ÿÿÿÿÿÿÿÿÿÿÿÿÿ£ÿ¢ÿÿ«ÿ§ÿÿÿ¨ÿÿÿÿÿÿÿÿÿ¡ÿ¦ÿÿÿÿÿÿÿÿÿÿÿÿÿÿÿÿÿÿÿÿÿÿ®ÿÿÿÿÿÿÿÿÿÿÿÿÿÿÿÿÿÿ£ÿÿÿÿÿÿÿÿÿÿÿÿÿÿÿÿ§ÿÿÿÿÿÿÿ ÿÿ§ÿÿÿÿÿÿÿÿÿÿÿÿÿÿÿÿmÿiÿlÿ{ÿ]ÿjÿÿxÿyÿ}ÿkÿ\ÿcÿiÿqÿwÿmÿpÿdÿnÿtÿ_ÿQÿVÿmÿYÿnÿbÿZÿ_ÿ]ÿWÿXÿeÿjÿgÿdÿ_ÿaÿSÿoÿoÿkÿbÿYÿTÿeÿcÿxÿXÿiÿjÿhÿoÿjÿpÿxÿrÿpÿjÿeÿUÿ_ÿjÿ[ÿeÿkÿZÿjÿfÿVÿPÿQÿJÿWÿ[ÿZÿQÿFÿOÿZÿOÿCÿQÿ4ÿ\ÿJÿBÿ2ÿOÿFÿ8ÿ9ÿcÿeÿWÿOÿXÿLÿLÿcÿdÿ\ÿ_ÿSÿRÿeÿdÿ_ÿfÿ^ÿgÿgÿlÿWÿaÿnÿ]ÿiÿsÿoÿqÿwÿÿÿÿÿÿÿÿÿÿÿÿÿÿÿÿÿ|ÿÿÿÿÿÿÿÿÿÿÿÿÿÿÿÿÿÿyÿÿÿÿÿÿÿÿÿ ÿÿÿÿÿÿÿÿÿÿ ÿÿÿÿÿÿÿÿÿÿÿÿÿÿ~ÿÿÿÿÿÿÿÿÿÿÿÿÿÿÿÿÿÿÿ}ÿoÿÿ¢ÿÿÿÿÿÿÿÿÿÿÿÿÿÿÿÿ|ÿÿÿÿÿÿÿÿÿÿÿÿÿÿÿÿÿÿÿÿÿÿÿÿÿÿÿÿÿÿÿÿÿÿÿÿÿÿÿÿÿÿ«ÿ¡ÿÿÿÿ{ÿÿÿÿwÿÿÿÿÿÿÿÿÿÿ¥ÿÿÿÿÿÿÿÿÿÿÿÿÿÿÿÿÿÿÿÿÿÿÿÿÿÿÿÿÿÿÿÿÿÿÿÿÿuÿ|ÿÿÿÿÿÿÿzÿ}ÿ{ÿÿyÿÿ¤ÿÿÿeÿÿÿÿÿ|ÿÿÿÿÿÿÿÿÿÿÿÿÿÿÿÿÿÿÿ~ÿÿÿÿÿÿÿÿ ÿÿÿÿnÿ|ÿÿ~ÿÿÿÿÿÿÿÿÿÿÿ~ÿÿÿÿÿwÿvÿÿÿÿÿzÿÿÿÿÿÿÿÿÿÿÿzÿÿÿÿÿÿÿÿxÿÿÿÿzÿÿÿÿÿÿÿÿ¡ÿÿÿÿÿÿÿÿÿÿÿÿÿÿzÿÿÿÿ|ÿÿxÿÿpÿÿÿÿ}ÿÿÿ£ÿtÿÿÿÿÿÿÿÿ ÿÿÿÿÿÿxÿyÿÿÿÿÿ}ÿÿÿÿÿÿÿÿÿÿÿÿÿÿÿ¦ÿ|ÿÿ ÿzÿÿÿÿÿyÿÿÿÿÿÿÿÿÿÿÿÿÿÿÿÿÿzÿzÿvÿÿÿ~ÿÿÿÿÿÿÿÿÿÿÿÿÿÿÿÿ|ÿÿÿzÿÿÿhÿ~ÿÿ¢ÿxÿlÿýþEÿwÿÿÿÿÿ~ÿ~ÿÿÿ~ÿ}ÿÿÿÿ~ÿÿÿÿ ÿÿÿÿÿÿyÿÿÿÿÿ£ÿÿzÿ¡ÿfÿÿÿsÿÿÿÿÿÿ|ÿÿÿ¢ÿÿÿÿÿxÿ{ÿÿÿÿÿÿÿuÿÿÿzÿÿÿÿÿÿÿÿÿÿÿÿ|ÿÿÿ~ÿ{ÿÿ|ÿÿÿÿÿÿÿÿ¡ÿÿÿÿxÿ~ÿÿÿ~ÿÿÿÿ}ÿÿ}ÿÿÿ|ÿÿÿÿÿÿÿÿÿwÿwÿ}ÿ~ÿzÿÿÿÿÿÿÿÿyÿÿÿÿÿÿÿÿÿÿ~ÿjÿÿwÿÿÿÿÿÿÿ|ÿÿÿÿyÿÿÿ¡ÿÿÿÿÿÿÿÿÿÿÿÿÿÿÿÿÿwÿÿÿÿÿ}ÿÿÿÿÿ{ÿÿÿÿÿqÿ~ÿÿÿÿÿÿÿÿrÿÿÿÿÿÿÿÿÿ~ÿ¬ÿÿÿÿÿÿÿÿÿÿÿÿÿÿxÿqÿ{ÿÿÿÿÿÿÿÿÿÿÿÿÿÿ¥ÿÿÿÿÿÿÿÿÿeÿ|ÿ ÿÿÿzÿ{ÿÿ¥ÿÿ¢ÿyÿdÿÿ£ÿÿÿÿwÿyÿÿÿvÿmÿÿÿyÿÿÿÿÿÿÿÿÿÿ~ÿÿsÿÿÿÿÿÿ{ÿÿÿ{ÿÿÿ^ÿ}ÿ}ÿÿ}ÿÿwÿÿÿsÿÿÿÿÿÿ}ÿÿÿÿ{ÿÿÿÿÿÿÿÿÿÿÿÿÿÿÿÿÿÿÿxÿwÿÿÿÿ{ÿÿÿÿÿÿÿÿ|ÿÿÿÿÿÿÿÿwÿÿÿÿÿ{ÿ£ÿÿoÿÿÿÿÿ£ÿÿÿvÿÿÿ}ÿÿÿxÿÿÿyÿxÿ|ÿ}ÿ}ÿ}ÿwÿkÿrÿ|ÿ{ÿÿ|ÿwÿÿÿ¨ÿÿÿuÿ}ÿyÿ{ÿÿvÿkÿuÿuÿeÿ_ÿ~ÿ{ÿÿuÿwÿÿzÿsÿÿÿvÿÿuÿÿwÿÿÿÿÿsÿÿÿÿÿÿÿÿzÿiÿmÿyÿpÿpÿvÿuÿÿÿÿ}ÿ{ÿÿ}ÿÿÿÿÿÿÿÿ ÿyÿÿÿ~ÿÿ­ÿÿÿÿÿÿÿÿÿÿÿÿÿÿÿyÿ~ÿÿuÿmÿÿÿÿwÿÿÿÿÿÿÿÿÿ|ÿÿÿÿÿÿzÿÿÿ ÿÿÿ¡ÿÿÿÿÿÿÿÿÿÿÿÿÿÿÿlÿÿÿÿÿÿÿÿÿÿzÿ|ÿÿÿlÿrÿpÿuÿÿ|ÿrÿxÿ|ÿwÿ|ÿ~ÿ}ÿnÿyÿvÿrÿvÿnÿaÿeÿ~ÿwÿÿlÿrÿjÿÿ|ÿÿÿnÿÿÿÿ¡ÿ©ÿÿÿÿ¡ÿ¢ÿÿÿÿÿÿÿÿÿÿÿÿ£ÿÿ¢ÿÿÿÿÿÿÿÿ¤ÿ«ÿÿÿÿÿÿÿÿÿÿÿÿÿ£ÿÿÿÿÿÿÿÿÿÿÿÿÿzÿ~ÿ|ÿzÿÿÿ}ÿÿnÿxÿÿÿzÿtÿÿÿÿÿ|ÿÿÿ~ÿÿ£ÿÿÿÿÿÿ ÿÿÿÿÿÿÿÿÿÿÿwÿÿ{ÿÿÿÿÿÿ}ÿÿÿÿÿÿÿ¯ÿÿ{ÿÿÿ£ÿÿÿÿÿÿÿÿÿÿÿÿÿÿÿÿÿÿÿÿÿÿ{ÿÿÿÿÿÿ~ÿcÿÿÿÿ©ÿÿÿÿÿÿ|ÿÿÿÿ|ÿxÿÿÿÿ~ÿÿÿÿÿÿÿÿÿÿÿÿÿÿÿÿÿÿÿ¡ÿ¢ÿÿÿÿÿÿÿÿÿÿÿÿÿÿÿÿÿÿÿÿÿÿÿÿÿÿÿ¢ÿÿqÿwÿÿÿÿ¡ÿÿÿÿÿÿÿÿÿÿ¡ÿÿuÿÿÿÿÿÿsÿÿÿÿÿÿÿÿÿÿ ÿÿ{ÿÿÿÿÿÿÿÿÿÿÿÿÿÿÿÿÿÿÿ ÿÿxÿÿÿxÿÿÿÿÿÿÿÿÿÿxÿ|ÿÿÿÿÿÿÿÿÿÿÿÿ ÿÿÿÿÿÿÿÿÿÿÿ¢ÿÿÿÿÿ¡ÿ£ÿÿÿÿÿ~ÿÿ£ÿÿÿÿÿÿ­ÿÿÿÿÿÿÿÿÿwÿÿÿÿÿÿÿ~ÿuÿÿÿÿ{ÿpÿ{ÿtÿpÿÿÿrÿÿ|ÿiÿnÿrÿmÿqÿvÿjÿqÿpÿjÿqÿ{ÿzÿkÿeÿfÿmÿhÿoÿfÿ]ÿgÿiÿXÿeÿeÿ]ÿiÿaÿ^ÿmÿiÿjÿnÿlÿnÿoÿpÿjÿfÿcÿvÿ^ÿhÿRÿ]ÿrÿzÿ[ÿoÿÿpÿyÿtÿkÿlÿ~ÿuÿdÿhÿoÿ{ÿuÿÿrÿmÿeÿqÿcÿxÿoÿoÿnÿuÿeÿ]ÿaÿiÿWÿSÿpÿnÿ_ÿvÿuÿlÿtÿ]ÿjÿÿsÿrÿsÿmÿnÿiÿÿÿjÿtÿÿÿwÿ}ÿÿÿÿÿ~ÿÿÿÿÿÿÿÿÿyÿÿÿÿÿÿÿÿ©ÿÿÿsÿÿÿÿÿÿÿÿÿÿÿÿÿÿÿÿÿÿÿÿÿÿÿ ÿ¥ÿÿÿÿÿÿÿÿÿÿÿÿÿÿÿÿÿÿ¤ÿÿÿÿÿÿÿÿÿÿÿÿÿÿÿ¦ÿÿÿÿ¡ÿÿ¡ÿÿÿÿÿÿÿÿÿÿÿÿÿÿÿÿÿÿ¡ÿÿ{ÿÿÿÿÿÿÿÿÿÿÿÿÿÿÿÿÿÿÿÿÿÿÿÿÿÿÿÿÿÿ¯ÿ¢ÿ­ÿÿÿÿÿÿÿÿÿÿÿÿÿÿÿÿÿÿ¢ÿÿÿ¢ÿÿÿÿÿÿÿÿÿÿÿÿÿÿÿÿÿÿÿÿ¢ÿÿÿ¢ÿ¥ÿÿÿÿÿ£ÿ§ÿÿÿÿ£ÿ ÿÿ¡ÿÿÿÿÿÿÿÿÿÿ¹ÿÿÿÿÿÿÿÿÿ¨ÿ¤ÿÿÿÿÿÿÿÿÿÿÿÿÿÿÿÿÿÿÿÿÿÿÿÿÿÿ ÿÿÿÿÿÿÿÿ ÿÿÿÿÿÿÿÿÿÿÿÿÿÿÿÿÿÿÿÿÿ ÿ¤ÿÿÿÿÿqÿÿÿÿÿÿÿÿÿÿÿÿÿÿÿÿÿÿÿÿÿÿÿÿÿ ÿÿÿÿÿÿÿÿÿÿÿÿÿ§ÿ ÿÿ¡ÿÿÿÿÿÿÿÿÿÿÿÿÿÿÿÿÿÿÿÿÿÿÿÿÿÿÿÿÿÿÿÿÿÿÿÿ}ÿÿ¢ÿÿÿÿÿÿÿÿÿÿÿÿÿÿÿÿÿ¢ÿÿÿÿÿÿ°ÿÿÿÿÿÿÿÿÿÿÿÿÿ¢ÿÿÿÿÿÿÿÿÿÿÿÿ£ÿÿÿÿÿÿÿÿÿÿÿÿÿÿÿÿÿÿÿÿ©ÿÿÿÿÿ¦ÿÿÿÿÿÿÿ¡ÿÿÿÿÿÿÿÿ¤ÿ§ÿÿÿÿÿÿÿÿÿ£ÿ£ÿ ÿÿÿ¡ÿ ÿÿÿÿÿÿ¡ÿÿÿÿÿÿÿÿÿÿÿÿÿÿÿÿÿÿÿÿÿÿÿÿÿÿÿªÿÿÿÿÿÿÿÿÿÿÿÿÿ¢ÿ¢ÿÿÿÿÿÿ¦ÿÿÿÿ ÿÿÿÿªÿÿÿÿÿ¢ÿÿÿ¡ÿ ÿÿÿÿÿÿÿÿÿÿÿÿÿÿÿÿÿÿÿÿÿÿÿÿÿÿÿÿÿÿÿÿÿÿ©ÿÿÿÿÿÿÿÿÿÿÿÿÿÿ ÿ¡ÿÿÿÿÿÿÿÿÿÿÿÿÿÿÿÿÿÿÿÿYÿiÿzÿÿ|ÿuÿZÿÕþòý©üÊýÿÿÿÿÿÿÿÿÿÿÿ}ÿnÿYÿRÿiÿ}ÿÿÿÿÿuÿlÿzÿÿÿÿSÿOÿeÿ{ÿÿÿÿÿÿÿÿÿÿÿÿÿÿÿÿÿÿÿÿÿÿÿÿÿÿÿÿÿÿÿÿÿÿÿ·ÿ ÿÿÿÿÿÿÿÿÿÿÿÿÿÿÿcÿLÿWÿGÿ!ÿ'ÿ0ÿ@ÿ<ÿ2ÿ4ÿ-ÿ*ÿ7ÿ&ÿUÿ\ÿGÿCÿEÿDÿKÿKÿOÿzÿHÿRÿ@ÿBÿIÿFÿ@ÿ5ÿ3ÿ4ÿ6ÿ<ÿ$ÿ@ÿ@ÿ9ÿGÿXÿcÿRÿ]ÿÿfÿ®þÕþXÿÿÿÿÿÿ¡ÿÿÿÿÿÿÿÿÿÿÿÿ§ÿ¥ÿÿÿÿÿÿÿÿÿ ÿÿÿÿÿÿÿÿÿÿÿÿ¢ÿÿÿÿÿÿÿÿÿÿ°ÿÿÿÿÿÿÿÿ\ÿuþývþÿÿÿÿÿÿÿÿÿÿ¤ÿÿÿ¢ÿÿÿÿÿÿÿÿÿÿÿ§ÿÿÿÿÿÿÿÿÿÿÿÿ¡ÿ­ÿÿÿÿÿÿÿÿnÿLÿxÿÿÿÿÿÿ ÿÿÿÿÿÿÿ ÿÿÿÿ´ÿÿÿ¥ÿ£ÿÿÿÿÿÿÿÿÿ¯ÿÿÿÿÿÿÿÿÿÿÿÿÿÿÿÿÿÿÿ¥ÿ¦ÿÿÿÿÿÿÿÿÿÿÿÿÿÿÿÿÿÿÿÿÿ¯ÿÿzÿÿÿÿÿÿÿÿÿÿÿÿÿÿÿÿÿÿÿÿÿ¦ÿÿÿÿÿÿÿÿÿÿÿÿÿÿÿÿÿÿÿÿÿÿÿ¢ÿÿÿÿÿÿÿÿÿ¤ÿÿÿÿÿÿÿÿÿÿÿÿÿÿÿÿ¦ÿÿÿÿÿÿÿÿÿÿÿÿÿÿÿ¤ÿ®ÿ¢ÿÿÿÿÿÿÿÿÿÿ¡ÿÿÿÿÿÿÿÿÿÿÿÿÿÿÿÿÿÿ¤ÿÿÿÿÿÿÿÿÿ ÿÿÿÿÿÿÿÿÿÿÿ§ÿÿÿÿÿÿÿÿÿÿÿÿÿÿÿÿÿÿÿÿÿÿÿÿÿÿÿÿÿ¢ÿ¢ÿÿÿÿÿÿ ÿÿÿÿÿ~ÿÿÿÿÿÿÿ«ÿÿÿÿÿÿÿÿÿÿÿ¥ÿÿÿÿÿÿÿÿÿÿÿ ÿÿÿÿÿÿÿÿÿÿÿÿÿÿÿÿÿÿÿÿÿÿÿÿÿ©ÿÿÿÿÿÿÿÿÿÿÿÿÿ~ÿ}ÿÿ{ÿÿoÿhÿlÿ^ÿqÿiÿ{ÿxÿmÿeÿ_ÿ_ÿmÿrÿ^ÿhÿcÿmÿ~ÿ[ÿVÿYÿiÿSÿcÿiÿmÿZÿYÿgÿcÿbÿgÿfÿjÿ^ÿ^ÿ_ÿgÿ^ÿtÿ\ÿvÿgÿSÿQÿgÿkÿlÿmÿkÿhÿlÿoÿoÿoÿiÿ`ÿ[ÿ`ÿcÿyÿeÿjÿSÿVÿjÿgÿ]ÿHÿZÿ_ÿEÿUÿbÿSÿMÿVÿ_ÿSÿCÿHÿVÿIÿHÿ0ÿgÿIÿlÿQÿOÿTÿ_ÿcÿdÿ\ÿSÿMÿ\ÿgÿcÿdÿ^ÿ\ÿ^ÿcÿkÿ`ÿgÿkÿTÿbÿlÿ^ÿYÿQÿeÿvÿyÿlÿgÿ~ÿÿwÿ}ÿ}ÿ}ÿÿÿÿÿÿÿÿÿÿÿÿÿÿÿÿÿÿÿÿÿÿÿÿÿÿÿÿÿÿÿÿÿqÿÿÿÿzÿÿÿÿÿÿÿÿÿÿÿÿÿÿÿ¦ÿÿÿÿÿÿÿ}ÿÿÿuÿ{ÿÿÿÿÿÿÿÿÿÿÿÿÿÿ¥ÿÿÿÿÿÿÿÿÿÿÿÿÿ|ÿÿ~ÿÿÿÿÿÿÿÿÿÿÿÿÿÿÿÿÿÿÿÿÿÿÿÿwÿÿÿÿÿÿÿÿÿÿÿÿÿÿÿÿÿÿÿÿÿÿxÿÿÿÿÿ¥ÿ¨ÿÿÿÿvÿÿÿxÿ|ÿÿÿÿ¢ÿÿÿÿÿÿÿÿÿÿÿÿÿÿÿÿÿÿÿÿÿÿÿÿÿ|ÿÿÿÿÿ°ÿÿÿ©ÿÿ~ÿÿ¡ÿÿÿÿÿÿÿÿÿÿÿÿÿÿÿÿÿÿÿÿÿÿpÿÿÿÿÿÿÿÿÿÿÿÿÿÿÿÿÿÿÿÿÿÿÿÿÿÿÿÿÿÿÿÿÿÿÿÿzÿÿÿ{ÿ¦ÿÿÿ¤ÿ ÿÿÿÿxÿ~ÿpÿxÿÿÿ|ÿ{ÿÿÿ}ÿzÿÿzÿÿÿÿÿtÿÿÿÿÿ{ÿsÿÿÿÿÿÿÿÿsÿwÿ~ÿÿsÿÿÿÿÿÿÿÿÿÿÿÿÿÿÿÿÿÿÿxÿÿ{ÿxÿÿÿ~ÿÿÿÿÿÿÿÿÿÿÿeÿÿÿªÿÿÿÿÿuÿzÿÿÿÿÿÿÿÿÿÿÿÿÿÿÿÿÿÿÿÿÿÿÿÿÿÿuÿÿÿxÿÿÿÿÿÿÿÿÿÿÿÿ{ÿwÿÿÿÿÿÿuÿÿÿÿÿÿÿyÿÿÿÿÿÿ~ÿÿÿÿÿÿ}ÿÿÿÿÿ¡ÿÿÿvÿÿ ÿzÿÿÿÿÿÿÿÿoÿÿDÿ~ÿÿnÿÿÿyÿ~ÿÿÿÿÿ}ÿÿÿÿÿÿÿÿÿ~ÿÿÿÿÿÿÿÿzÿÿÿÿÿwÿÿÿÿÿvÿÿ~ÿxÿzÿÿÿÿÿ{ÿzÿxÿsÿÿÿÿÿÿÿÿÿÿÿÿÿÿÿÿÿÿÿÿÿÿÿÿÿÿÿÿÿÿÿÿÿÿÿÿqÿ ÿÿÿÿÿÿ{ÿÿÿÿÿÿÿÿÿÿÿzÿÿÿÿÿÿÿÿÿÿÿ}ÿÿ~ÿzÿÿÿÿÿÿ¡ÿÿ}ÿÿÿÿÿÿÿÿÿÿpÿ|ÿÿÿÿzÿÿÿÿÿuÿ|ÿtÿ~ÿÿ|ÿÿÿÿÿÿwÿÿÿÿÿÿÿÿÿÿÿ{ÿxÿÿÿyÿÿÿÿyÿÿÿÿÿÿÿÿzÿÿ}ÿÿÿÿÿÿÿÿÿÿÿ|ÿ~ÿÿyÿÿvÿÿkÿÿÿwÿÿÿÿqÿÿÿÿÿ ÿÿÿÿÿÿÿÿÿÿÿÿ¡ÿÿÿÿÿÿÿÿ~ÿÿqÿ¤ÿ¤ÿÿÿÿÿÿwÿpÿyÿÿÿÿÿÿÿ{ÿÿÿÿÿ|ÿÿÿÿÿÿÿyÿ|ÿvÿÿÿÿÿÿ|ÿÿ|ÿ}ÿÿÿÿÿÿÿÿÿqÿÿ£ÿÿÿ¥ÿ£ÿÿxÿgÿÿÿÿÿÿÿÿÿÿÿÿxÿÿÿzÿsÿÿÿÿÿÿÿÿÿÿÿÿÿÿÿ ÿÿÿÿÿÿÿÿrÿqÿÿÿÿÿÿÿÿÿÿzÿÿÿÿÿÿÿÿÿÿÿÿÿÿÿ~ÿzÿÿÿÿÿÿÿÿÿÿÿ{ÿÿÿyÿsÿwÿÿÿ|ÿvÿjÿmÿsÿvÿÿÿÿÿÿÿÿuÿvÿÿ|ÿwÿmÿqÿgÿoÿsÿfÿfÿyÿuÿÿxÿnÿ}ÿ}ÿjÿtÿzÿvÿnÿÿÿwÿÿÿÿÿzÿlÿÿÿÿxÿvÿyÿuÿoÿtÿsÿfÿrÿÿqÿiÿsÿwÿsÿwÿ}ÿÿÿÿÿÿÿÿÿ¡ÿÿÿÿÿÿÿÿÿÿÿÿÿÿÿÿxÿÿÿÿÿÿÿÿÿ ÿÿÿÿÿÿÿÿÿÿÿÿÿÿÿÿwÿÿÿÿÿÿ¦ÿÿÿ¯ÿÿÿxÿ¬ÿ¢ÿÿÿÿÿÿ ÿÿyÿÿ{ÿÿÿÿÿÿ{ÿÿzÿzÿÿÿyÿ{ÿrÿoÿvÿzÿÿ{ÿtÿvÿxÿvÿvÿÿÿrÿrÿ~ÿqÿÿnÿ_ÿhÿÿoÿmÿoÿpÿbÿ|ÿ~ÿnÿyÿxÿÿÿÿÿÿÿÿÿÿ¡ÿÿÿÿÿÿÿÿÿ~ÿwÿÿ{ÿ|ÿÿwÿÿÿ|ÿ}ÿÿÿpÿÿÿÿÿÿÿÿÿÿÿÿÿÿÿÿÿÿÿÿÿÿÿÿÿ|ÿ{ÿ~ÿÿÿÿÿÿÿÿÿÿÿÿpÿÿÿÿÿÿzÿ¢ÿÿ~ÿÿÿyÿÿÿÿÿÿlÿiÿ}ÿÿ£ÿÿÿÿÿÿÿ|ÿÿÿuÿ|ÿÿÿÿÿwÿÿÿ¤ÿÿÿÿÿÿ¬ÿÿÿÿÿÿÿÿÿÿÿÿÿÿÿÿÿÿÿÿÿÿÿÿ§ÿÿÿÿÿÿÿÿÿÿÿ~ÿÿÿÿÿ¢ÿÿ|ÿyÿÿÿÿyÿvÿÿÿtÿÿÿÿÿÿÿÿÿÿ|ÿÿÿÿÿÿ ÿÿÿÿÿÿÿÿÿÿÿÿÿÿÿÿÿÿÿÿÿÿÿÿÿÿÿÿÿÿÿ¢ÿÿ¥ÿ¥ÿÿÿÿÿÿÿÿÿÿÿÿÿÿvÿsÿÿÿÿÿÿ ÿÿÿÿ§ÿwÿÿÿÿÿÿÿÿÿÿÿÿÿÿÿÿÿÿÿÿÿÿÿÿÿÿzÿÿÿÿÿÿÿÿÿÿwÿÿÿÿÿÿ}ÿÿÿÿÿÿÿÿÿÿ ÿÿÿÿÿÿÿÿÿÿÿÿÿÿÿÿÿÿÿÿÿÿÿÿÿÿÿÿÿÿÿÿyÿÿoÿÿÿÿÿtÿpÿÿÿÿÿÿÿzÿxÿÿÿyÿpÿwÿrÿqÿÿÿÿgÿ{ÿjÿxÿfÿWÿfÿnÿfÿvÿmÿmÿwÿqÿpÿpÿdÿ`ÿhÿnÿkÿiÿQÿ]ÿuÿÿeÿeÿdÿfÿhÿcÿgÿxÿjÿ]ÿcÿhÿjÿoÿlÿfÿgÿoÿoÿwÿfÿ[ÿRÿsÿ~ÿeÿwÿÿsÿeÿkÿ}ÿÿ~ÿzÿmÿlÿvÿoÿjÿpÿeÿrÿqÿpÿpÿeÿnÿdÿmÿuÿdÿeÿfÿeÿfÿsÿuÿbÿYÿdÿsÿlÿyÿrÿvÿtÿzÿgÿvÿsÿ^ÿfÿuÿxÿÿÿÿvÿoÿÿÿÿÿÿÿÿÿÿÿ¥ÿzÿqÿÿÿÿÿÿ£ÿÿÿ£ÿ£ÿÿÿÿÿ£ÿÿÿ¡ÿÿÿÿÿÿÿÿÿÿÿÿÿÿÿÿÿÿªÿ¬ÿÿ ÿÿÿ©ÿÿÿÿÿ~ÿÿÿÿÿÿÿÿ§ÿÿÿÿÿÿÿÿÿÿÿÿÿÿÿ¥ÿ¡ÿÿÿÿÿÿÿÿÿÿÿÿÿÿÿÿÿÿÿÿÿ¥ÿ¬ÿ¦ÿyÿtÿÿÿÿÿÿÿÿÿÿÿÿ|ÿÿ ÿ¨ÿÿÿ~ÿÿÿÿÿ¥ÿ£ÿÿÿÿÿÿ¤ÿ¡ÿ§ÿÿ|ÿÿÿÿÿÿÿÿÿÿÿ¤ÿÿÿÿÿÿÿÿ ÿÿÿÿÿÿÿÿÿÿÿÿÿÿÿÿ¢ÿÿÿÿÿÿ£ÿÿÿÿÿÿ¦ÿ£ÿrÿ¨ÿÿ ÿÿ£ÿ£ÿÿÿÿÿÿÿÿÿÿÿ©ÿÿ¢ÿÿÿÿÿÿÿ¡ÿÿÿÿÿÿÿÿÿÿÿÿÿÿÿÿÿÿÿÿÿÿÿÿÿÿÿÿÿÿÿÿÿÿÿÿÿÿÿÿÿÿÿÿÿÿÿÿÿÿÿÿÿÿÿÿÿÿ£ÿÿÿÿ|ÿ¤ÿ©ÿ¡ÿÿÿÿ ÿÿÿÿÿÿÿ­ÿÿÿÿÿÿÿÿÿÿÿÿ¥ÿÿÿÿÿÿÿÿÿÿÿÿÿÿÿ¦ÿÿÿÿÿÿÿÿÿÿÿ¢ÿ§ÿ¶ÿÿ|ÿÿÿÿÿÿÿÿÿÿÿÿÿÿÿÿÿÿÿÿÿÿÿÿ­ÿÿÿÿÿÿÿÿÿÿ ÿÿÿÿ¡ÿÿÿÿÿÿÿÿ£ÿÿÿ¥ÿ­ÿÿÿÿÿÿÿÿÿ¦ÿÿÿÿÿÿÿÿÿÿÿÿÿÿÿÿÿÿÿÿÿÿÿÿÿÿÿÿÿÿÿÿÿÿÿvÿÿÿ¯ÿÿÿÿÿÿÿÿÿÿÿÿÿÿÿÿÿÿÿÿÿÿÿÿÿÿÿÿ§ÿÿÿÿÿÿÿÿÿÿÿÿÿÿÿÿÿÿÿÿÿÿÿ©ÿÿÿÿÿÿÿÿÿÿÿÿÿÿÿÿÿÿÿÿÿÿÿÿ§ÿÿÿÿÿÿÿÿÿÿÿÿÿ©ÿ£ÿÿÿÿÿÿ£ÿ¡ÿÿ¢ÿÿÿÿÿÿ¤ÿÿÿÿÿÿÿÿÿÿÿÿÿÿÿÿÿÿ¬ÿÿÿÿÿÿÿÿÿÿÿÿÿÿÿÿÿÿÿÿÿÿÿÿÿÿÿ£ÿÿÿÿwÿÿÿÿÿÿÿ¥ÿÿÿÿ ÿÿÿÿÿUÿ[ÿgÿrÿ{ÿÿ~ÿ}ÿAÿ^þ¼ýþaÿÿÿÿÿÿÿÿÿÿÿÿnÿiÿ~ÿÿÿÿÿÿÿnÿpÿzÿqÿwÿfÿ[ÿVÿ`ÿ|ÿÿÿÿÿÿÿÿÿÿÿÿÿÿÿÿÿÿÿÿÿÿÿÿÿÿÿÿÿÿÿÿÿÿÿÿÿÿÿÿÿÿÿÿÿÿÿÿÿÿxÿ~ÿzÿ~ÿGÿ6ÿ8ÿIÿSÿKÿBÿ<ÿ5ÿ?ÿ2ÿSÿlÿ_ÿLÿOÿYÿXÿLÿRÿuÿeÿxÿeÿ[ÿZÿEÿ1ÿ>ÿ7ÿ?ÿ%ÿ.ÿ?ÿNÿIÿ?ÿGÿNÿZÿjÿlÿÿzÿÝþñýAþ4ÿÿÿÿÿÿÿ¡ÿÿÿÿÿÿÿÿÿÿÿÿÿÿÿÿÿÿÿÿÿÿÿÿÿÿÿÿÿÿÿÿ¨ÿÿÿÿÿÿÿÿÿÿÿÿÿÿÿÿÿÿÿ4ÿ^þ)þÿÿÿÿÿÿÿÿÿÿÿÿÿÿÿÿÿÿÿÿÿÿÿÿ¨ÿÿÿÿÿÿÿÿÿÿÿÿ¢ÿÿÿÿÿÿÿ¡ÿÿxÿ.ÿÿeÿÿÿÿÿÿÿÿÿÿÿÿÿÿÿ¢ÿÿÿÿÿÿÿ ÿÿÿÿÿÿÿ¬ÿÿÿÿÿÿÿÿÿÿÿÿÿÿÿÿÿÿÿÿÿÿÿÿÿÿÿÿÿÿÿÿÿÿÿÿÿÿÿÿÿÿÿÿÿÿÿÿÿÿÿÿÿÿÿÿÿÿÿÿÿÿÿÿÿÿÿÿÿÿÿÿÿÿÿÿÿÿÿÿÿÿÿÿÿÿÿÿÿÿÿÿÿÿÿÿÿÿÿÿÿÿÿÿ¢ÿÿÿÿÿÿÿÿÿÿÿÿÿÿÿÿÿÿÿÿªÿ©ÿÿ ÿ§ÿÿÿÿÿÿÿÿÿÿÿÿÿÿÿÿÿÿÿÿÿÿÿÿÿÿ ÿÿÿÿ|ÿÿ¢ÿÿÿÿªÿÿÿÿÿÿÿÿÿÿÿÿÿÿÿÿÿÿÿÿÿÿÿÿÿÿÿÿÿÿÿÿÿÿÿÿÿÿÿÿÿÿÿÿÿÿÿÿÿ£ÿÿÿÿÿÿÿÿÿÿÿÿÿÿÿÿÿÿÿÿÿÿÿÿÿÿÿÿÿÿÿÿÿÿÿÿÿÿÿÿÿÿÿÿÿÿÿÿÿÿÿÿÿÿÿÿÿÿÿÿÿÿÿÿÿÿÿÿÿÿÿ{ÿnÿtÿÿÿÿqÿkÿÿoÿnÿtÿsÿlÿsÿeÿQÿ[ÿlÿnÿdÿqÿuÿbÿyÿjÿgÿZÿ[ÿZÿdÿaÿoÿZÿUÿ[ÿeÿoÿiÿdÿmÿiÿVÿRÿXÿ_ÿ]ÿ}ÿpÿnÿ]ÿaÿXÿjÿaÿjÿlÿfÿjÿqÿoÿkÿtÿsÿfÿuÿpÿvÿcÿcÿXÿ`ÿ_ÿcÿdÿMÿUÿdÿRÿLÿPÿ\ÿ`ÿOÿRÿ@ÿ;ÿ\ÿWÿRÿRÿLÿHÿGÿWÿVÿTÿKÿSÿXÿYÿOÿMÿSÿ[ÿ`ÿZÿ[ÿcÿcÿ[ÿiÿiÿdÿcÿ_ÿdÿmÿsÿmÿUÿFÿsÿ}ÿzÿÿ|ÿuÿwÿÿÿ}ÿxÿÿÿÿÿwÿÿvÿÿÿÿÿÿÿÿÿÿÿÿÿÿÿÿÿÿÿÿÿÿÿÿÿÿÿÿÿÿÿÿÿÿÿÿÿÿÿÿÿÿÿ¡ÿÿÿÿÿÿÿÿÿxÿÿÿÿÿÿÿÿÿÿÿÿÿÿÿÿÿÿÿÿÿÿÿÿÿÿÿÿÿtÿÿÿÿxÿÿÿÿÿÿÿÿÿÿÿÿÿÿÿÿÿÿÿÿÿÿÿÿyÿ}ÿÿÿÿyÿÿÿÿÿÿÿÿÿÿÿÿÿ}ÿwÿÿÿÿÿÿÿxÿÿÿÿÿÿÿÿÿÿÿÿÿÿÿÿÿÿÿÿÿÿÿÿÿÿÿÿÿÿÿÿÿÿÿÿÿ ÿ©ÿÿÿÿÿÿ¡ÿ ÿÿÿÿ¤ÿÿÿ¦ÿÿ{ÿ~ÿÿÿÿÿÿÿÿÿÿÿÿ¦ÿÿÿÿÿ£ÿÿ¡ÿÿzÿÿÿÿÿÿÿÿÿÿÿÿÿÿÿÿÿÿÿÿÿÿÿÿÿÿÿÿÿ¥ÿÿÿÿÿÿÿÿÿÿ¡ÿÿÿÿ¨ÿÿÿÿÿÿÿÿÿÿÿÿÿÿÿÿÿÿÿÿÿ}ÿÿÿ~ÿÿoÿÿÿÿÿÿÿÿyÿwÿuÿÿÿÿÿÿÿÿÿxÿ~ÿÿvÿÿÿÿÿÿÿÿÿÿÿÿÿÿÿ{ÿÿÿ¥ÿÿÿ¡ÿÿÿÿÿÿÿÿÿvÿÿÿÿÿ¡ÿÿÿ}ÿwÿÿÿÿÿÿÿÿÿÿÿÿÿÿÿÿ{ÿÿÿÿ~ÿÿuÿÿÿuÿÿ|ÿÿÿ¡ÿÿÿÿÿÿÿ}ÿ~ÿÿÿÿÿÿvÿyÿÿÿpÿÿÿ}ÿÿÿÿÿxÿÿzÿrÿxÿÿÿ~ÿÿÿÿzÿÿÿÿiÿÿÿzÿÿ{ÿ`ÿyÿÿwÿyÿuÿÿþ,ÿyÿÿzÿÿÿÿzÿÿÿÿÿÿÿÿÿÿÿÿÿÿÿwÿÿÿÿÿÿÿxÿÿÿÿ~ÿlÿÿÿÿÿÿÿÿÿÿÿÿÿÿÿtÿyÿzÿÿÿÿÿÿÿÿÿÿÿÿÿÿ ÿÿÿwÿrÿÿÿrÿ|ÿÿÿÿÿÿÿÿÿÿÿÿÿÿÿ¦ÿÿÿÿÿÿ}ÿÿÿÿÿÿÿÿÿÿÿ|ÿÿÿÿÿÿÿÿÿÿÿ~ÿÿÿÿÿzÿuÿÿÿÿxÿÿÿÿ}ÿÿÿÿÿyÿzÿÿxÿÿÿÿtÿvÿÿÿ¥ÿÿ}ÿÿ|ÿÿwÿÿ~ÿÿÿÿÿÿ}ÿxÿÿÿÿÿÿÿÿÿÿ ÿÿvÿ{ÿÿxÿvÿ~ÿÿÿÿÿÿÿÿpÿÿÿyÿÿyÿÿÿÿÿÿÿ¨ÿÿtÿsÿ}ÿrÿoÿuÿÿÿÿjÿtÿÿuÿ|ÿÿÿ}ÿÿqÿgÿÿÿwÿÿ§ÿÿÿÿÿ}ÿÿÿÿÿÿÿeÿÿÿÿÿ|ÿ¢ÿÿÿÿÿÿÿ©ÿÿÿÿÿwÿwÿwÿ~ÿuÿÿÿÿÿÿÿÿÿÿ{ÿÿÿÿ}ÿÿÿÿÿÿÿÿÿxÿuÿtÿhÿfÿ|ÿ~ÿ|ÿ~ÿ|ÿ{ÿtÿÿÿÿÿ}ÿÿ{ÿyÿÿÿtÿÿÿÿÿxÿÿÿÿÿÿÿÿÿÿ¨ÿÿ¦ÿÿÿÿÿÿÿÿÿÿÿÿÿvÿÿÿzÿyÿrÿÿÿÿÿÿÿ}ÿrÿÿ¢ÿÿÿ­ÿÿÿÿÿÿÿÿ~ÿqÿÿ¦ÿrÿ~ÿqÿuÿÿÿÿÿ|ÿvÿ}ÿ|ÿ~ÿ~ÿÿwÿwÿÿ{ÿÿÿvÿoÿsÿ{ÿÿÿÿÿÿ}ÿÿÿÿÿÿwÿmÿpÿ_ÿXÿsÿcÿeÿvÿwÿ{ÿ{ÿsÿrÿrÿbÿfÿwÿ~ÿjÿ|ÿkÿÿoÿqÿvÿÿÿnÿwÿÿÿvÿtÿyÿuÿuÿwÿrÿfÿqÿwÿlÿsÿmÿbÿkÿ|ÿÿÿ|ÿÿÿÿ~ÿÿÿÿÿÿxÿÿÿÿÿ}ÿrÿÿÿÿÿÿÿÿÿ¢ÿÿÿÿÿÿÿÿÿÿÿÿÿÿÿÿÿÿÿÿÿÿÿÿ{ÿÿ¤ÿÿÿ}ÿÿÿÿÿÿÿ}ÿÿ¤ÿÿÿ£ÿÿÿÿzÿÿÿÿÿÿÿÿÿÿÿÿÿÿoÿ}ÿ~ÿzÿ|ÿyÿzÿyÿ{ÿrÿrÿ~ÿ{ÿÿÿpÿuÿ{ÿsÿÿxÿeÿeÿqÿyÿtÿvÿsÿmÿ|ÿÿkÿxÿzÿ~ÿxÿÿÿÿÿÿÿÿÿÿÿÿÿÿÿÿ{ÿyÿÿÿÿÿÿÿÿ~ÿÿÿ¢ÿÿ³ÿÿÿÿÿÿÿÿvÿÿÿÿ ÿÿ|ÿÿÿÿÿÿÿÿÿÿÿÿÿÿÿÿÿÿÿÿÿÿÿ|ÿÿtÿÿÿÿÿÿÿÿÿÿÿÿxÿÿÿÿÿÿ|ÿyÿÿÿ¢ÿÿyÿÿÿÿÿÿÿÿÿÿ°ÿÿÿÿÿÿÿÿÿÿÿzÿÿÿÿxÿÿ©ÿÿ¢ÿÿÿÿÿÿÿÿÿÿÿÿÿÿÿÿÿÿ¡ÿÿÿÿÿÿÿÿ¥ÿ~ÿ|ÿ|ÿÿÿÿÿ«ÿÿÿ{ÿuÿÿÿzÿÿ ÿÿÿ ÿÿyÿÿÿÿ~ÿÿÿÿÿÿÿÿÿÿÿÿÿÿÿÿÿÿÿÿÿÿÿÿÿÿÿÿÿÿÿÿÿÿÿÿÿÿÿÿÿÿÿÿÿÿÿÿÿÿÿÿÿÿÿÿÿÿÿÿÿÿÿ¤ÿ¯ÿÿÿÿÿzÿÿÿÿzÿ{ÿÿÿÿÿÿÿÿÿÿÿÿÿÿÿÿÿÿÿÿÿÿÿÿÿjÿ|ÿÿÿÿ©ÿÿ}ÿÿÿvÿ}ÿÿÿÿÿÿÿÿÿÿÿÿÿuÿÿ¤ÿÿÿÿÿÿÿÿÿÿÿÿÿÿÿÿÿÿÿÿÿÿÿÿrÿÿ¤ÿ ÿ{ÿÿÿÿÿxÿÿÿÿÿÿÿÿÿÿÿÿÿÿzÿÿÿqÿrÿÿÿxÿ|ÿwÿÿÿgÿiÿpÿfÿnÿuÿbÿsÿqÿdÿeÿhÿeÿhÿ~ÿkÿXÿ^ÿ^ÿTÿpÿhÿgÿlÿeÿqÿwÿkÿlÿÿmÿTÿjÿrÿfÿmÿrÿiÿhÿdÿwÿxÿdÿwÿvÿÿeÿmÿzÿpÿeÿiÿcÿdÿmÿÿ~ÿsÿoÿlÿpÿcÿcÿmÿ~ÿvÿoÿ|ÿ`ÿ{ÿeÿmÿÿqÿpÿpÿ_ÿpÿxÿtÿnÿlÿvÿqÿxÿnÿyÿoÿTÿ_ÿzÿsÿoÿvÿtÿlÿ{ÿÿÿyÿ|ÿÿÿÿÿÿÿÿÿÿÿÿÿÿÿÿÿÿÿÿÿÿÿÿÿÿÿÿÿmÿÿrÿÿÿÿ¤ÿÿÿÿxÿÿÿ§ÿ£ÿ£ÿÿÿÿÿÿÿ¡ÿÿ¦ÿÿÿÿyÿÿÿyÿ~ÿÿÿ{ÿwÿÿÿÿÿ}ÿÿÿÿuÿÿÿÿÿÿÿÿÿÿÿ¦ÿÿÿÿÿÿÿÿÿ¡ÿÿÿÿÿ£ÿÿÿÿÿÿÿÿÿÿÿÿÿÿÿÿÿÿÿÿÿÿÿÿÿÿ ÿÿ ÿÿÿÿÿÿ ÿÿÿÿÿÿÿÿÿÿÿÿÿÿÿÿÿÿÿÿÿÿÿÿÿÿ{ÿÿ¡ÿÿÿyÿ{ÿÿxÿÿÿÿÿÿÿÿÿÿÿÿÿÿÿÿÿÿÿÿÿÿÿÿÿÿÿ°ÿÿÿÿÿ ÿ¡ÿÿÿÿÿÿÿÿÿyÿÿ£ÿÿÿÿÿÿÿÿ§ÿÿÿÿ¡ÿÿÿÿÿÿÿÿÿÿ§ÿÿÿÿÿÿÿÿÿÿÿÿÿÿÿÿÿ}ÿ|ÿÿÿÿÿtÿÿÿÿÿÿÿÿÿÿÿÿÿÿ¡ÿÿ£ÿ¢ÿÿÿÿÿÿÿ£ÿÿ£ÿ|ÿÿ{ÿÿÿ ÿÿÿÿÿÿÿÿÿÿÿÿÿÿÿÿÿÿÿÿ¡ÿÿ¡ÿ¢ÿÿÿÿÿÿÿÿÿÿÿÿÿÿÿÿÿÿÿÿÿÿÿÿ ÿÿÿÿÿÿÿÿÿÿÿÿÿÿÿÿÿÿÿÿÿÿÿÿÿ£ÿÿÿÿ¬ÿ¤ÿÿÿÿÿÿ¢ÿÿÿÿÿÿÿÿÿÿÿÿÿÿÿ¢ÿÿÿ¢ÿÿÿÿÿÿÿ ÿÿ¢ÿÿÿÿÿÿÿ¤ÿ¡ÿÿÿÿÿÿÿÿÿÿÿÿÿ£ÿÿÿÿÿÿ¢ÿÿÿÿÿÿÿÿÿÿÿÿÿÿÿÿÿÿÿÿÿÿÿÿÿÿÿÿÿÿÿÿÿÿÿÿÿÿÿ¦ÿ¢ÿÿÿÿÿÿÿÿÿÿÿÿÿÿÿÿÿÿÿÿÿÿÿÿÿÿÿÿÿÿÿÿÿÿÿÿÿÿ¦ÿ¦ÿÿ£ÿÿªÿ¤ÿÿÿÿÿÿÿÿÿÿÿÿÿÿÿÿ¤ÿ¨ÿ¢ÿÿÿÿÿÿÿÿÿÿÿ¥ÿÿÿÿÿÿÿÿÿÿÿÿÿÿÿÿÿÿÿÿ¡ÿÿÿÿÿÿÿÿÿÿÿÿÿÿÿÿÿÿÿÿÿÿÿÿÿÿÿÿjÿeÿÿÿÿÿÿ ÿ¬ÿÿÿÿÿÿÿÿ§ÿ\ÿ_ÿaÿ]ÿUÿaÿÿÿÿYÿªþ´þNÿÿÿÿÿÿÿÿÿÿÿÿrÿkÿ}ÿuÿ|ÿÿÿÿÿÿsÿgÿSÿTÿ[ÿ]ÿWÿZÿrÿÿÿÿÿÿÿÿÿÿ¢ÿÿÿÿÿÿÿÿÿÿuÿuÿvÿÿÿÿÿÿÿÿÿÿÿÿÿÿÿÿÿÿÿÿÿÿÿÿÿÿÿÿÿÿÿmÿCÿÿÿçþíþ7ÿOÿJÿNÿOÿCÿAÿUÿjÿnÿrÿ}ÿ[ÿNÿnÿÿÿlÿ[ÿNÿ6ÿ&ÿ3ÿAÿNÿIÿ@ÿ3ÿTÿ_ÿbÿbÿ\ÿoÿiÿYÿ[ÿ[ÿsÿcÿ§þõý~þÿÿÿÿÿÿÿÿÿÿÿÿÿÿ{ÿÿÿÿÿÿÿÿÿÿÿÿÿÿÿÿÿÿÿÿÿÿÿÿÿÿÿÿÿÿÿÿÿÿ¡ÿÿÿÿÿÿÿÿÿÿwÿJÿÿÿÿÿÿ¢ÿÿ¢ÿ¡ÿÿÿÿÿÿ¢ÿÿÿÿÿÿÿÿÿÿÿÿÿÿÿÿÿÿ¡ÿÿÿÿÿÿÿÿÿÿÿÿÿÿbÿÿþÿ¤ÿÿÿÿÿÿ¤ÿÿÿÿÿÿ©ÿÿÿÿÿÿÿ ÿ£ÿ§ÿ¤ÿÿÿÿÿÿÿÿÿÿÿÿÿ©ÿÿÿÿÿÿÿÿÿÿÿÿÿÿÿÿÿÿÿÿÿÿÿÿÿÿÿÿÿÿÿÿÿÿÿ¢ÿÿÿÿÿ ÿÿÿÿÿ¢ÿÿÿÿÿÿÿÿÿÿÿÿÿÿÿÿÿÿÿÿÿÿÿÿÿÿÿÿÿÿÿÿÿÿÿÿ ÿ£ÿÿÿÿÿÿÿÿÿÿÿÿÿÿÿÿÿÿÿÿÿÿÿÿÿÿÿÿÿÿÿÿÿÿÿÿÿÿ¥ÿÿÿÿÿ ÿÿÿÿÿÿÿÿÿÿÿÿÿÿÿÿÿÿÿÿÿÿÿÿÿÿÿÿÿÿÿÿ¡ÿÿÿÿÿÿÿÿÿÿÿÿÿÿÿÿÿÿÿÿÿÿÿÿ{ÿÿÿÿÿÿ~ÿÿÿÿÿÿÿÿÿÿÿÿÿÿÿÿÿÿÿÿÿÿÿÿÿÿ ÿÿÿÿÿÿÿÿÿÿÿÿ¢ÿÿÿÿÿÿÿÿÿÿÿÿÿÿÿÿÿÿÿÿ ÿ£ÿÿÿÿÿÿÿÿÿÿÿÿÿÿÿÿÿÿÿÿÿÿÿÿÿÿÿÿÿÿÿÿÿzÿ{ÿÿ{ÿwÿ\ÿfÿyÿdÿ`ÿiÿkÿoÿmÿgÿoÿvÿrÿhÿmÿoÿbÿyÿyÿ_ÿVÿYÿYÿZÿaÿXÿPÿZÿ]ÿbÿgÿYÿUÿ_ÿkÿ]ÿtÿhÿvÿ|ÿdÿtÿ\ÿcÿ_ÿ`ÿiÿdÿXÿaÿoÿyÿyÿgÿbÿxÿ{ÿoÿzÿrÿmÿcÿRÿoÿmÿZÿ`ÿTÿ_ÿeÿ]ÿKÿWÿkÿeÿ\ÿPÿJÿVÿVÿSÿJÿLÿGÿ\ÿRÿRÿTÿ`ÿTÿHÿOÿPÿQÿTÿQÿUÿ[ÿRÿGÿCÿKÿQÿ`ÿ^ÿbÿzÿoÿiÿ^ÿrÿsÿoÿWÿ`ÿrÿbÿmÿrÿvÿÿvÿzÿÿsÿ}ÿÿÿÿÿtÿÿÿÿÿ¤ÿÿÿÿwÿÿÿÿÿÿÿÿÿ¢ÿÿÿÿÿÿÿÿÿÿÿ¡ÿÿÿÿÿÿÿÿÿÿÿÿÿÿÿÿ¢ÿÿÿÿÿÿÿÿÿÿ~ÿÿÿÿÿÿÿÿÿÿÿÿÿÿÿÿÿÿ~ÿÿÿÿÿÿÿÿÿ|ÿÿÿÿuÿ|ÿÿÿÿÿÿÿÿÿÿÿÿÿÿÿÿÿÿÿÿÿÿÿÿÿÿÿÿÿÿÿÿÿÿÿÿÿÿÿÿÿÿÿÿÿÿÿÿÿÿÿÿÿÿÿÿÿwÿÿÿÿÿÿÿÿÿÿÿÿÿÿÿÿÿÿÿÿÿÿÿÿÿÿÿ­ÿÿÿÿÿÿ¦ÿªÿÿÿÿÿÿÿ¥ÿÿÿyÿÿÿÿÿÿÿÿ}ÿÿÿÿÿÿÿÿÿÿÿÿÿÿÿ¡ÿÿÿÿÿÿÿÿÿ¢ÿÿÿÿÿÿÿÿÿÿÿÿÿÿÿÿÿÿÿÿÿÿÿÿÿÿÿtÿÿ~ÿÿÿÿÿ~ÿÿÿÿÿÿÿÿ{ÿtÿyÿ~ÿÿÿÿ~ÿ|ÿÿÿÿÿÿ¥ÿÿÿÿÿÿsÿÿÿÿÿÿsÿÿÿÿÿÿÿÿ~ÿÿÿÿÿÿÿÿÿÿÿÿÿÿÿÿÿÿÿÿÿÿ¦ÿÿÿÿÿÿÿÿxÿÿÿÿ£ÿqÿ|ÿqÿ}ÿÿ}ÿyÿÿÿÿÿÿ{ÿÿÿÿÿÿÿÿÿÿÿÿÿÿÿÿ{ÿyÿÿÿzÿÿ~ÿÿ ÿÿÿÿÿÿ ÿÿvÿwÿ{ÿ}ÿ{ÿxÿyÿÿÿÿÿÿ}ÿÿÿÿÿ}ÿÿÿÿÿÿ~ÿ|ÿÿÿwÿtÿrÿoÿzÿÿÿÿÿÿÿÿÿÿvÿlÿ}ÿyÿmÿlÿkÿ~ÿvÿsÿ"ÿ0ÿ}ÿÿÿÿÿÿÿÿ}ÿÿÿ~ÿÿÿÿÿÿÿÿÿ~ÿÿÿ~ÿÿÿÿÿÿiÿxÿÿoÿÿÿÿÿ}ÿÿÿÿÿÿÿÿÿÿÿ|ÿÿÿÿÿÿÿÿÿÿÿÿzÿÿÿÿÿÿÿÿwÿÿyÿzÿÿÿÿÿÿÿÿÿÿÿÿÿÿÿÿ£ÿÿwÿ~ÿÿÿÿÿzÿxÿÿÿÿÿÿÿÿ~ÿÿÿÿÿÿÿÿÿÿ~ÿpÿzÿÿÿÿÿÿÿÿÿÿÿÿ|ÿzÿ~ÿÿwÿÿÿÿ|ÿÿuÿÿÿ¤ÿÿÿÿ¢ÿÿÿ£ÿÿÿ}ÿ|ÿÿÿÿÿÿyÿÿÿÿÿÿÿ¡ÿÿÿÿÿÿyÿtÿnÿzÿÿÿÿjÿÿÿ¤ÿÿÿ~ÿÿwÿxÿÿÿÿÿÿÿÿÿÿÿÿxÿ_ÿzÿÿÿwÿÿÿÿ~ÿ}ÿÿÿÿÿÿÿ¢ÿÿÿÿÿÿÿÿÿÿ¥ÿÿÿÿÿÿÿoÿvÿÿzÿrÿqÿÿ|ÿÿyÿÿ~ÿÿyÿÿÿÿÿÿÿÿhÿuÿ{ÿÿÿÿÿÿ{ÿ~ÿÿsÿdÿzÿtÿeÿÿÿÿÿÿÿoÿzÿÿzÿsÿzÿÿÿ}ÿÿÿÿ ÿÿÿwÿ¦ÿÿÿÿÿÿÿÿsÿÿÿÿ|ÿÿÿÿjÿÿ}ÿÿÿÿÿÿÿÿÿtÿÿÿÿuÿÿÿÿÿÿÿÿuÿnÿzÿÿÿÿ{ÿÿÿÿzÿÿÿ|ÿ}ÿ{ÿÿÿÿÿÿuÿyÿyÿrÿÿÿÿ}ÿ~ÿÿ}ÿÿÿÿÿÿÿmÿxÿpÿ|ÿÿÿÿÿÿ~ÿyÿ}ÿÿÿyÿ{ÿ~ÿÿÿÿÿÿÿ{ÿÿÿÿÿÿ{ÿÿÿpÿVÿmÿXÿ`ÿrÿsÿsÿ{ÿzÿvÿ|ÿiÿcÿwÿxÿiÿ^ÿSÿÿfÿhÿvÿÿÿÿzÿÿÿÿvÿ|ÿ}ÿrÿjÿjÿdÿmÿlÿ_ÿmÿlÿ\ÿeÿ}ÿÿwÿiÿzÿÿ¥ÿÿÿÿÿÿÿyÿÿÿÿÿÿÿÿqÿÿ{ÿÿrÿpÿÿÿÿÿÿÿÿÿÿÿ¢ÿÿÿÿÿÿÿzÿÿÿÿÿ}ÿxÿÿÿÿÿÿÿÿ~ÿyÿoÿÿÿÿÿÿ~ÿÿ}ÿÿÿÿÿÿ}ÿÿÿpÿÿÿÿÿÿÿÿÿÿÿwÿ~ÿÿÿyÿtÿuÿuÿtÿuÿÿÿÿjÿrÿÿwÿnÿuÿ{ÿnÿuÿmÿjÿgÿnÿwÿeÿxÿÿtÿÿÿÿÿÿÿÿÿÿÿÿÿÿÿÿÿÿÿÿÿÿÿÿÿÿÿÿ£ÿÿ¡ÿ ÿÿÿ¥ÿÿÿ{ÿ¢ÿ~ÿÿÿÿÿ§ÿÿ¡ÿÿÿÿ~ÿÿÿÿÿÿÿÿÿÿÿÿÿÿÿÿÿÿÿ|ÿ{ÿÿÿÿyÿÿÿÿÿÿÿÿ¥ÿ£ÿÿ~ÿÿÿÿÿÿÿÿÿÿÿÿÿÿ¢ÿ¡ÿ©ÿÿÿ£ÿÿÿÿ{ÿzÿÿ§ÿ¥ÿÿÿ|ÿÿÿÿÿÿÿÿÿÿÿ¤ÿÿÿÿÿÿÿÿÿÿÿÿÿÿÿÿÿÿÿÿÿÿÿÿ}ÿÿ§ÿÿyÿ{ÿÿÿÿÿÿÿÿÿÿÿ ÿÿÿÿÿ{ÿwÿÿÿÿÿwÿÿÿÿÿÿÿvÿÿÿÿÿ¦ÿÿÿÿÿÿÿÿÿÿÿÿÿÿÿÿÿÿÿÿÿÿÿÿÿ¡ÿÿÿÿÿ}ÿÿÿÿªÿÿÿÿÿ¤ÿÿtÿÿÿÿÿÿÿÿÿÿ{ÿÿªÿÿÿÿÿÿÿÿ¤ÿÿÿÿ ÿÿyÿÿÿÿ}ÿÿÿÿÿÿÿ}ÿÿ¡ÿÿÿÿÿÿ ÿ¡ÿÿÿÿÿ«ÿÿÿ£ÿ ÿ«ÿÿÿÿÿÿÿÿÿÿÿÿÿÿÿÿÿ¥ÿÿ¡ÿÿ¢ÿÿÿÿ¡ÿÿÿÿÿÿÿ|ÿÿÿÿÿÿÿÿÿÿÿÿzÿÿgÿgÿÿÿÿÿrÿÿÿÿÿÿÿÿÿ~ÿÿÿÿÿ|ÿxÿ}ÿ|ÿÿwÿqÿuÿÿiÿÿwÿtÿqÿoÿqÿeÿxÿÿ{ÿ}ÿ{ÿhÿ\ÿaÿrÿhÿZÿgÿ]ÿ~ÿ^ÿfÿeÿpÿSÿsÿfÿdÿrÿmÿ]ÿfÿhÿcÿfÿfÿiÿgÿeÿoÿcÿ{ÿwÿÿyÿ~ÿ|ÿuÿÿkÿ~ÿlÿfÿÿpÿwÿvÿ\ÿdÿqÿqÿpÿeÿkÿ|ÿTÿvÿÿ|ÿdÿvÿxÿvÿcÿnÿkÿ{ÿsÿrÿmÿkÿzÿuÿhÿmÿÿ}ÿeÿqÿÿÿwÿÿÿiÿÿÿjÿqÿÿÿÿÿÿÿÿÿÿÿÿÿÿÿÿyÿÿÿÿ~ÿÿÿÿÿÿÿÿÿÿÿÿÿ¢ÿÿÿÿÿÿÿÿÿÿÿÿ¡ÿÿÿÿÿÿÿÿÿÿÿÿÿzÿÿÿÿÿ|ÿÿÿ£ÿÿÿÿ®ÿÿÿÿÿÿÿ¡ÿÿÿÿÿÿÿÿÿÿÿÿÿÿÿÿÿÿÿÿÿÿÿ¥ÿÿÿÿÿÿ{ÿÿ¡ÿÿÿÿÿÿÿÿÿÿÿÿÿÿÿÿÿÿÿÿÿÿÿÿwÿÿÿÿÿÿÿÿÿÿÿÿ¡ÿÿÿÿÿÿÿÿÿÿÿÿÿÿÿyÿÿÿÿÿÿÿÿÿÿÿÿÿÿÿÿ£ÿ¢ÿÿ¥ÿÿÿÿÿÿÿÿÿÿÿÿÿÿÿ}ÿÿÿÿ¡ÿÿÿÿÿÿÿÿÿÿÿÿÿ~ÿÿ¡ÿÿÿÿÿÿÿÿ¤ÿÿÿÿÿ®ÿÿÿÿÿÿÿÿÿÿÿÿÿÿÿÿÿÿÿÿÿÿÿ£ÿ¤ÿÿÿÿÿÿÿÿÿÿÿÿÿÿÿ¢ÿÿÿÿÿÿÿÿÿ¥ÿ¬ÿÿÿÿÿÿÿÿ ÿÿÿÿÿÿÿÿÿÿÿÿÿÿÿÿÿÿÿÿÿÿÿÿÿÿÿÿÿÿÿÿÿÿ ÿÿÿÿÿÿÿÿÿ ÿÿÿÿÿ ÿÿÿÿÿÿÿÿÿÿÿÿÿ£ÿÿÿ ÿÿ¥ÿÿÿÿÿÿ¨ÿÿÿÿÿÿÿÿÿÿÿÿÿÿÿÿÿÿÿÿÿÿÿÿÿÿÿÿÿÿÿÿÿÿÿÿÿÿ£ÿÿÿÿ ÿÿÿÿÿÿÿÿÿÿÿÿÿÿ£ÿÿÿÿÿÿÿÿ¡ÿÿÿÿÿÿÿ¤ÿ¨ÿ¤ÿÿÿÿÿÿÿÿÿÿ¡ÿÿÿÿÿ¡ÿ§ÿÿÿÿÿÿÿÿÿÿÿÿÿ¯ÿ¤ÿÿÿÿÿ¢ÿ¢ÿÿÿÿ§ÿÿÿÿÿÿÿÿÿÿÿÿÿÿÿÿÿÿÿÿ ÿÿÿÿÿÿÿÿÿÿ ÿ©ÿÿÿÿÿÿÿÿÿÿÿÿÿ´ÿªÿÿÿÿÿÿÿÿÿ¡ÿÿÿÿÿ¦ÿ¡ÿ§ÿÿÿÿ¢ÿ ÿÿÿÿÿÿÿÿÿÿÿÿÿ§ÿÿÿÿÿ ÿÿÿ ÿ¢ÿ¬ÿ¢ÿÿÿªÿÿÿÿÿÿÿÿÿÿÿÿÿÿ¥ÿÿÿÿÿÿ ÿ©ÿÿÿÿÿÿoÿsÿÿÿÿÿÿÿÿ³ÿÿ¢ÿÿÿÿ¡ÿ±ÿnÿkÿ]ÿUÿfÿlÿ{ÿ|ÿtÿÿUÿ;ÿjÿÿÿÿÿÿÿÿÿÿÿÿkÿhÿgÿmÿsÿ{ÿÿÿÿÿÿrÿcÿYÿVÿJÿ>ÿNÿvÿÿÿÿÿÿÿÿÿÿÿÿÿÿÿÿÿÿÿÿÿuÿvÿÿÿÿÿrÿsÿÿ}ÿÿÿÿÿÿÿÿÿÿÿÿÿÿÿÿÿ¤ÿÿÿÿÿ{ÿrÿMÿÅþ(þ&þZþþÿRÿ[ÿbÿWÿMÿOÿPÿ_ÿiÿQÿYÿLÿmÿwÿyÿbÿOÿ?ÿ,ÿ(ÿ>ÿ@ÿWÿUÿbÿFÿSÿhÿwÿÿÿxÿÿÿdÿsÿÿÿrÿÿÿÿÿÿÿÿÿÿÿÿÿÿÿÿÿÿ|ÿÿÿÿÿÿÿÿÿÿÿÿÿÿÿÿÿÿÿÿÿ¡ÿ§ÿÿÿÿÿÿÿÿÿÿÿÿÿÿÿÿÿÿÿÿÿÿÿÿÿÿÿÿ¡ÿÿÿÿÿÿÿÿÿÿÿÿÿÿÿÿÿÿÿÿÿ¦ÿ ÿÿÿÿÿÿÿÿÿÿÿÿÿÿÿÿÿÿÿÿ_ÿÿ§ÿÿ¡ÿÿÿÿÿÿÿÿÿÿÿÿ¦ÿÿÿÿÿÿ£ÿ¦ÿ ÿÿÿÿÿÿÿÿÿÿÿÿÿÿÿÿÿÿÿÿÿÿÿÿÿÿÿÿÿÿÿÿÿÿÿÿÿÿÿÿÿÿÿÿÿÿÿÿÿ¤ÿÿÿ¡ÿÿÿÿÿÿÿÿÿÿÿÿÿÿÿÿÿÿÿ¦ÿÿÿÿÿÿÿÿÿÿÿÿÿÿÿÿÿÿÿÿÿÿÿÿÿÿÿÿ§ÿÿÿÿÿÿÿÿÿÿÿÿÿÿÿÿÿÿ¡ÿÿÿÿÿÿÿÿÿÿÿÿÿÿÿÿÿÿÿÿÿÿÿÿÿÿÿÿÿÿÿÿÿÿÿ ÿÿÿÿÿÿÿÿÿÿÿÿÿÿÿÿÿÿÿÿÿÿÿÿÿÿÿÿÿÿÿÿÿÿÿÿ¡ÿÿÿÿÿÿÿÿÿÿÿÿÿÿÿÿÿÿÿÿÿÿÿÿÿÿ©ÿÿÿÿÿ­ÿÿÿÿÿÿÿÿÿÿÿÿÿÿÿÿÿÿÿÿÿÿÿÿÿÿÿÿÿÿ©ÿ¤ÿÿÿÿÿ|ÿÿ¦ÿÿÿÿÿÿÿÿÿÿÿÿÿÿÿÿÿÿÿÿÿÿÿÿÿÿÿÿÿÿÿÿÿÿÿlÿpÿÿrÿyÿÿ}ÿtÿdÿlÿpÿiÿqÿmÿcÿqÿsÿoÿfÿhÿdÿnÿjÿnÿ[ÿXÿUÿ_ÿ[ÿWÿYÿTÿ]ÿdÿYÿYÿbÿ`ÿZÿYÿaÿmÿ\ÿXÿgÿfÿxÿQÿcÿ_ÿcÿjÿhÿ\ÿbÿsÿ}ÿxÿcÿgÿ|ÿyÿmÿjÿsÿpÿhÿ_ÿlÿhÿcÿ[ÿPÿDÿIÿ[ÿHÿ5ÿHÿQÿOÿSÿHÿVÿbÿlÿQÿVÿ=ÿMÿYÿWÿJÿKÿKÿHÿCÿJÿXÿ_ÿXÿVÿTÿIÿKÿFÿ;ÿCÿYÿ\ÿKÿZÿlÿaÿeÿdÿUÿeÿ_ÿXÿbÿgÿwÿÿÿÿuÿtÿÿÿÿÿÿ~ÿÿÿÿÿÿÿÿzÿÿÿ{ÿÿÿÿÿÿÿÿÿÿÿÿÿÿÿÿÿÿÿÿ}ÿÿ¢ÿÿÿÿÿÿÿÿÿÿÿÿÿÿÿÿÿÿÿ¤ÿÿÿÿÿÿ§ÿÿÿ£ÿÿÿÿÿÿÿÿÿÿÿÿÿÿÿÿÿ}ÿÿÿ¢ÿÿÿxÿÿÿÿ{ÿÿÿÿÿÿÿÿÿÿÿÿÿÿÿÿÿ£ÿÿÿÿÿÿ}ÿÿÿÿÿÿÿÿzÿtÿÿÿ ÿÿÿÿÿÿÿÿwÿvÿÿ|ÿÿÿÿÿÿÿÿyÿ£ÿÿÿÿÿÿÿÿÿÿÿÿÿÿÿÿÿÿÿÿÿÿÿÿ£ÿÿÿÿÿÿÿÿÿÿ|ÿÿÿÿÿÿÿ¡ÿ°ÿ¡ÿÿÿÿyÿpÿÿÿÿÿÿÿÿÿÿÿÿÿÿÿ~ÿÿÿÿÿÿÿÿÿÿÿÿÿÿÿÿÿÿÿÿÿÿÿÿÿÿÿÿÿÿ{ÿÿÿÿÿÿÿÿÿÿÿxÿ{ÿÿ¡ÿ¢ÿÿxÿÿÿÿÿÿÿÿÿÿÿÿÿÿÿÿÿÿÿÿÿÿÿÿÿÿÿÿÿÿÿÿÿÿÿÿ|ÿuÿÿÿÿÿÿÿ|ÿyÿÿÿÿ{ÿÿÿÿÿÿÿÿÿÿÿ~ÿÿÿzÿÿÿÿÿÿÿÿÿ¢ÿÿÿÿÿÿÿÿ¢ÿÿvÿÿÿÿÿÿ}ÿÿ£ÿÿÿÿÿÿÿÿÿÿÿÿÿÿÿÿÿÿÿvÿÿÿÿyÿÿÿÿÿÿÿÿÿÿÿvÿÿÿtÿzÿÿzÿÿÿÿÿÿÿÿÿÿÿ{ÿÿÿÿÿÿÿ|ÿvÿÿÿÿ}ÿlÿ~ÿÿÿ{ÿÿÿÿ ÿ|ÿÿÿuÿwÿÿxÿ}ÿ{ÿ{ÿ~ÿ_ÿÿ8ÿsÿÿÿÿÿÿÿÿÿÿÿ~ÿÿÿ~ÿÿÿÿÿsÿ|ÿÿÿÿÿÿÿÿÿwÿpÿÿ~ÿÿÿÿÿÿÿmÿrÿÿÿÿÿÿÿÿÿÿÿÿÿÿÿÿÿÿ|ÿ|ÿ~ÿ}ÿÿÿ~ÿÿÿÿÿÿ{ÿÿÿÿÿÿÿ{ÿÿÿÿÿÿÿvÿÿÿÿÿjÿÿÿÿÿÿ~ÿyÿwÿ~ÿÿÿÿÿÿÿÿÿÿÿÿÿÿÿÿÿwÿÿÿ}ÿzÿzÿÿÿÿÿ{ÿÿwÿtÿÿ£ÿÿÿÿyÿÿÿxÿÿÿÿ|ÿÿÿ§ÿÿÿÿÿÿÿÿwÿÿ{ÿÿÿÿÿrÿ{ÿÿÿÿqÿxÿÿÿÿÿÿÿÿÿÿyÿ{ÿÿÿÿÿÿÿÿÿÿÿdÿ|ÿÿyÿuÿ{ÿyÿqÿkÿbÿÿÿÿÿÿ{ÿÿÿÿÿÿÿÿÿxÿ{ÿnÿÿÿÿÿÿÿÿÿÿÿÿÿ~ÿÿÿÿÿÿÿwÿÿÿÿÿiÿsÿiÿzÿÿÿqÿ{ÿÿ|ÿÿÿÿÿÿvÿtÿtÿwÿÿÿÿ{ÿ{ÿÿÿÿ{ÿÿ}ÿÿÿÿÿÿ|ÿzÿÿÿÿ}ÿtÿ~ÿÿÿÿÿÿÿÿÿÿ}ÿrÿ~ÿÿÿcÿÿnÿÿuÿmÿÿÿÿÿÿÿÿ{ÿÿÿwÿqÿÿzÿrÿÿtÿÿÿÿÿyÿÿÿÿÿÿÿ{ÿ{ÿ{ÿÿÿrÿÿªÿÿfÿ~ÿÿÿÿÿÿÿÿÿÿªÿÿÿÿÿsÿÿÿÿÿÿÿÿÿÿÿÿÿÿÿ}ÿÿzÿvÿÿÿÿzÿÿÿxÿÿÿÿÿ~ÿÿÿÿÿÿÿÿÿÿÿÿÿÿzÿ~ÿÿqÿhÿbÿ]ÿ\ÿkÿoÿeÿÿmÿÿÿpÿgÿlÿoÿsÿcÿ\ÿ}ÿlÿrÿwÿ}ÿ{ÿ~ÿ~ÿÿÿÿtÿyÿ~ÿrÿpÿpÿgÿlÿkÿaÿbÿgÿfÿnÿyÿtÿvÿsÿvÿÿ ÿÿ|ÿÿÿ¥ÿÿÿÿÿÿÿ¯ÿÿ¡ÿÿÿ~ÿÿtÿjÿÿÿÿÿÿÿÿÿÿÿ ÿÿzÿuÿÿÿÿÿÿÿ}ÿÿÿÿÿÿ{ÿÿÿÿ¡ÿÿÿÿ¡ÿÿÿÿ|ÿtÿ¢ÿÿÿkÿÿÿÿÿÿ}ÿ{ÿÿÿÿÿ}ÿÿÿ{ÿ|ÿÿÿÿÿÿÿ}ÿ{ÿ}ÿ{ÿ{ÿyÿzÿÿjÿvÿÿsÿoÿlÿkÿoÿ}ÿuÿsÿxÿsÿqÿrÿzÿÿ|ÿzÿÿÿÿÿÿÿÿÿÿÿÿÿÿÿ£ÿÿÿÿyÿ|ÿÿÿÿÿÿzÿÿÿÿÿÿÿÿÿÿÿÿÿÿqÿÿ}ÿÿ ÿÿÿÿÿÿÿÿÿzÿÿÿÿÿÿÿÿÿÿÿ¦ÿÿÿÿÿÿÿÿÿ}ÿÿÿÿÿÿÿÿÿ¡ÿÿÿÿÿ{ÿÿÿÿÿÿÿÿÿÿÿ®ÿªÿÿÿÿyÿÿÿÿÿÿÿ¦ÿÿÿ¡ÿÿÿ­ÿÿ}ÿwÿÿzÿÿÿÿÿÿÿ|ÿ~ÿÿÿÿÿÿÿÿ ÿÿÿÿÿÿÿÿÿÿ~ÿÿ~ÿÿ¢ÿÿÿÿ¡ÿÿ¤ÿÿÿÿÿÿÿÿÿÿÿÿÿÿÿÿÿÿÿÿÿÿªÿ{ÿxÿ{ÿÿÿzÿÿÿÿÿÿÿÿÿÿÿÿÿÿÿÿÿÿÿÿÿÿÿÿÿÿÿÿÿÿÿÿÿÿÿÿÿ¤ÿÿfÿrÿÿÿÿÿÿÿÿÿ§ÿÿÿÿÿÿÿÿÿÿxÿÿ~ÿÿÿÿÿ¤ÿÿÿÿÿ|ÿÿÿÿÿÿÿÿÿÿÿÿÿÿÿÿÿÿÿÿÿÿÿÿuÿÿÿÿÿÿÿ}ÿÿÿrÿÿÿÿÿÿuÿ~ÿ}ÿÿÿÿ ÿÿÿÿ¤ÿÿÿÿ¡ÿ ÿÿÿÿÿÿÿÿÿÿÿÿÿÿÿÿÿpÿÿÿÿÿÿxÿÿÿÿÿÿÿÿÿÿÿÿzÿwÿuÿÿÿ|ÿÿ}ÿnÿpÿpÿjÿsÿnÿdÿuÿyÿÿwÿvÿtÿtÿfÿcÿdÿtÿvÿnÿlÿcÿlÿdÿXÿÿ]ÿcÿYÿbÿ^ÿuÿOÿ`ÿjÿcÿcÿoÿoÿlÿ^ÿ^ÿaÿfÿnÿiÿpÿvÿrÿwÿfÿ{ÿtÿÿsÿyÿ}ÿ~ÿuÿvÿvÿjÿqÿÿoÿaÿgÿvÿ|ÿfÿfÿ{ÿlÿaÿ|ÿÿqÿeÿlÿkÿtÿZÿiÿnÿoÿqÿsÿkÿnÿ|ÿrÿ[ÿhÿ~ÿ{ÿ~ÿÿÿÿwÿnÿzÿtÿÿ{ÿÿÿÿÿÿqÿlÿvÿÿÿÿÿÿÿÿÿÿ}ÿÿÿÿÿÿÿÿÿÿÿÿÿÿÿÿÿ¦ÿ¢ÿÿÿÿÿÿ£ÿ¢ÿÿÿÿÿÿÿ~ÿÿÿÿÿÿÿÿÿÿÿÿ~ÿxÿÿÿÿÿ¤ÿÿ¥ÿ£ÿÿÿÿÿÿÿÿÿÿÿÿÿÿÿÿÿÿÿÿÿÿ|ÿÿ¢ÿÿÿÿÿÿÿÿÿÿÿÿÿÿÿ¦ÿÿÿÿ~ÿÿÿÿÿÿÿÿÿÿÿÿÿÿÿÿÿ~ÿÿÿÿÿÿÿÿÿÿÿÿÿÿÿÿ¤ÿÿÿÿÿ~ÿÿÿÿÿÿÿÿÿÿÿÿÿÿÿÿÿ¢ÿÿÿÿ ÿÿÿÿÿÿÿÿÿÿwÿÿÿÿÿÿÿÿÿÿÿÿÿÿÿoÿÿÿÿÿÿÿÿÿÿÿÿÿÿÿÿÿÿÿÿÿÿÿÿÿÿÿÿÿÿÿÿ¢ÿ ÿÿÿÿÿÿÿÿÿÿÿÿvÿÿÿÿÿÿÿÿÿÿÿÿ¦ÿÿÿuÿÿÿ|ÿÿÿÿÿ ÿÿÿÿÿÿÿÿÿÿ¢ÿÿÿÿÿÿÿÿÿÿÿ ÿÿÿÿ¨ÿ¦ÿ ÿÿÿ¢ÿÿÿÿ¨ÿÿÿÿÿÿÿÿÿÿÿ¢ÿÿÿÿvÿÿ¢ÿÿÿÿÿÿÿÿÿÿÿÿÿÿÿÿÿÿÿÿÿÿ¥ÿÿzÿÿÿ©ÿ¥ÿÿÿÿÿÿÿÿ£ÿ ÿÿ¥ÿ£ÿÿÿÿÿÿ£ÿÿ{ÿÿÿÿÿÿÿÿÿÿÿÿÿÿÿÿÿÿ¥ÿÿÿÿ¥ÿÿ¨ÿÿÿÿÿ«ÿ¦ÿÿÿÿÿÿÿÿÿÿÿÿÿÿÿÿÿÿ¢ÿÿÿÿÿÿÿÿÿÿÿÿÿÿ¤ÿ£ÿ¡ÿÿÿÿÿÿÿÿÿÿÿÿÿÿÿÿÿÿÿÿÿÿÿÿÿÿÿÿÿÿÿÿÿ ÿ ÿÿÿÿÿÿ¦ÿÿ¯ÿ ÿÿÿÿÿÿÿÿÿÿÿÿÿÿÿÿÿÿÿÿÿÿÿÿÿÿÿ¥ÿ¯ÿÿÿÿÿÿÿÿÿÿ¤ÿÿÿÿÿÿÿÿÿÿ¡ÿ§ÿÿÿ¢ÿ¡ÿÿÿÿÿÿÿÿ³ÿ±ÿÿÿÿÿÿÿÿÿÿÿÿÿÿÿÿÿÿÿÿÿÿÿÿÿÿÿÿÿÿÿÿÿÿÿÿ£ÿÿÿÿÿÿÿÿÿÿÿÿÿÿÿÿÿÿÿÿÿ¡ÿ¢ÿ¥ÿ¤ÿ ÿ¡ÿ ÿÿÿÿ¨ÿÿÿÿÿÿÿÿÿÿÿÿxÿpÿyÿÿÿÿÿÿÿÿÿÿÿÿÿÿÿÿQÿiÿÿ{ÿpÿyÿÿÿÿÿÿÿÿlÿZÿBÿ1ÿ`ÿlÿuÿ{ÿÿÿÿÿÿÿÿÿÿÿÿÿÿÿÿÿÿÿÿÿ~ÿvÿsÿaÿPÿ_ÿ]ÿkÿsÿÿÿÿÿÿÿÿÿvÿÿÿÿÿÿÿÿÿÿ¦ÿÿ~ÿdÿÿ3þxýýþkþQÿaÿkÿlÿPÿRÿPÿ>ÿ=ÿ7ÿ4ÿ=ÿ/ÿdÿhÿUÿNÿQÿMÿGÿIÿIÿVÿYÿfÿ^ÿ\ÿhÿzÿÿÿÿÿzÿxÿÿÿÿÿÿvÿÿÿÿÿÿÿÿÿÿÿÿ¢ÿÿÿÿÿÿÿÿÿÿÿÿÿÿÿÿÿÿÿÿÿÿÿÿÿ¤ÿÿÿÿ¡ÿÿÿÿÿÿ¢ÿÿÿÿÿÿÿÿÿÿÿÿÿÿÿÿÿÿÿÿÿÿÿÿÿÿÿÿÿÿÿÿÿÿÿÿÿÿ¢ÿÿÿ«ÿÿÿÿÿÿÿÿÿÿÿÿÿÿÿÿÿÿÿÿÿ¢ÿÿÿ ÿÿÿÿÿÿÿÿÿÿÿÿÿÿÿÿÿÿÿÿÿÿÿÿÿÿÿÿÿÿÿÿ ÿÿÿÿ¢ÿÿÿÿÿÿÿÿÿÿÿÿÿÿÿÿÿÿÿÿÿÿÿÿÿÿÿÿÿÿÿÿÿÿÿÿÿÿÿÿÿÿÿÿÿÿÿÿÿÿÿÿÿÿÿÿÿÿÿÿÿÿÿÿÿÿÿÿÿÿÿÿÿÿ}ÿÿÿ¦ÿ«ÿÿÿÿÿÿÿÿÿÿÿÿÿÿÿÿÿÿÿÿÿÿÿÿÿÿÿÿÿ¢ÿ¯ÿ£ÿÿÿÿÿÿÿÿÿÿÿÿÿÿÿÿÿÿÿÿÿÿÿÿÿÿÿÿ~ÿÿ~ÿÿÿÿÿÿÿÿÿÿÿÿÿÿÿÿÿÿÿÿÿÿÿÿÿÿÿÿÿÿÿÿÿÿÿÿÿÿÿÿÿÿÿÿÿÿÿÿÿÿÿÿÿÿÿÿÿÿÿÿÿÿÿÿÿ¤ÿ¤ÿÿÿÿ ÿ¡ÿÿÿÿÿÿÿÿÿÿÿÿÿÿÿÿÿÿÿÿÿÿÿÿÿ¢ÿ¥ÿÿ|ÿÿÿÿÿÿÿÿÿÿÿÿÿÿÿÿÿ|ÿÿÿÿÿ¤ÿÿÿÿÿÿÿÿÿÿÿ ÿÿxÿ}ÿÿtÿÿÿxÿ`ÿWÿnÿÿÿsÿvÿkÿmÿrÿiÿvÿtÿmÿdÿmÿgÿzÿZÿdÿiÿ\ÿPÿ[ÿXÿ\ÿfÿ_ÿWÿ[ÿWÿPÿZÿ^ÿ]ÿaÿ[ÿIÿgÿMÿzÿlÿtÿRÿ_ÿ^ÿaÿfÿcÿcÿkÿwÿ{ÿqÿmÿyÿÿÿ}ÿ\ÿ|ÿuÿrÿuÿlÿjÿpÿdÿNÿXÿ^ÿ[ÿZÿUÿPÿRÿXÿZÿNÿQÿkÿZÿJÿJÿCÿ:ÿHÿKÿKÿPÿPÿOÿIÿIÿSÿUÿQÿ\ÿWÿAÿPÿVÿVÿNÿRÿaÿBÿ4ÿZÿgÿ\ÿJÿJÿUÿZÿ`ÿcÿfÿeÿsÿ~ÿzÿÿÿ{ÿÿÿÿÿÿÿÿÿÿÿÿÿwÿÿÿÿÿÿÿÿÿÿÿÿÿÿÿÿÿÿÿÿÿÿÿÿ¤ÿÿÿÿÿÿÿÿÿÿÿÿÿÿÿÿÿÿÿÿÿÿÿÿÿÿÿÿÿÿÿÿÿÿÿÿÿÿÿ ÿÿÿÿ ÿÿÿÿÿtÿxÿÿÿÿÿÿÿÿÿÿÿÿÿÿÿ¡ÿ£ÿÿÿÿÿÿÿÿÿÿÿÿÿªÿÿÿ{ÿÿÿÿÿÿÿÿtÿ{ÿÿÿÿÿÿÿÿÿÿÿÿÿÿÿÿÿÿÿÿÿ¤ÿÿÿÿÿ£ÿÿÿÿÿÿÿÿÿÿÿÿÿÿÿÿÿÿÿ¡ÿÿÿÿÿÿ¥ÿÿÿÿjÿÿ}ÿÿ£ÿ¤ÿÿÿÿ{ÿÿÿÿÿÿÿÿÿÿÿ¤ÿÿÿÿÿÿ ÿÿ ÿÿÿÿÿÿÿÿÿÿÿÿÿÿÿÿÿÿÿ ÿÿÿÿÿÿÿÿÿÿÿuÿÿÿÿÿÿÿÿÿÿÿÿÿÿÿÿÿzÿÿzÿÿÿÿÿÿÿ{ÿÿÿÿÿÿÿÿÿ}ÿÿÿÿÿ|ÿÿÿÿÿÿÿÿÿÿÿ¤ÿÿÿsÿxÿÿÿÿÿÿÿÿÿyÿxÿxÿ{ÿÿÿÿÿÿÿÿ|ÿÿ{ÿÿÿÿÿÿ{ÿÿxÿÿÿÿÿÿmÿÿÿxÿ¥ÿÿÿÿÿÿ{ÿÿÿÿÿÿÿ£ÿÿÿÿÿÿÿÿÿÿÿÿ~ÿÿÿÿÿÿÿÿÿ{ÿÿzÿÿ ÿ}ÿÿÿÿxÿÿÿÿÿÿÿÿÿÿÿzÿÿÿÿ~ÿuÿtÿÿÿvÿpÿwÿÿÿÿÿÿÿÿxÿ|ÿ{ÿxÿ}ÿÿÿÿsÿsÿhÿsÿwÿÿÿyÿÿ|ÿÿÿÿÿ}ÿyÿjÿÿ#ÿ\ÿÿÿeÿpÿÿÿÿÿÿÿ{ÿ|ÿÿÿ|ÿwÿÿÿ~ÿyÿÿÿÿÿyÿÿÿÿÿÿÿÿÿÿvÿÿÿÿhÿ{ÿ|ÿÿyÿÿwÿÿÿÿÿÿÿÿÿÿÿÿÿ~ÿzÿÿÿÿÿÿÿÿÿÿÿÿÿÿÿÿÿÿpÿÿ ÿ¥ÿÿÿÿ|ÿ}ÿÿÿÿÿÿÿ{ÿÿ ÿÿÿÿÿÿ|ÿwÿ{ÿwÿ{ÿÿzÿsÿÿÿÿÿyÿÿÿÿÿ~ÿÿÿ|ÿyÿxÿÿÿÿÿÿÿÿÿ}ÿÿ|ÿ¢ÿtÿÿÿÿÿtÿÿÿcÿqÿÿ¦ÿÿÿÿ£ÿÿÿÿÿ~ÿÿ¡ÿÿzÿ|ÿ}ÿÿÿÿÿÿÿÿ{ÿ}ÿzÿÿÿÿÿzÿÿÿÿÿÿÿÿÿÿ{ÿsÿÿyÿÿÿwÿiÿvÿÿÿÿÿÿÿÿÿÿzÿÿ|ÿÿÿÿÿÿÿ{ÿ}ÿÿÿÿÿÿÿÿÿÿÿÿÿ}ÿÿÿÿÿÿvÿÿ ÿyÿÿÿÿÿÿÿ}ÿyÿyÿhÿÿÿÿxÿzÿxÿvÿÿÿÿÿÿÿÿÿÿÿÿÿÿÿÿÿÿÿÿ£ÿÿÿÿmÿpÿÿÿÿÿÿÿÿÿÿÿÿÿÿÿÿÿ~ÿzÿÿ|ÿ{ÿÿÿÿrÿÿÿvÿÿÿÿÿÿlÿÿÿÿÿÿÿÿÿzÿuÿÿÿ}ÿÿÿÿÿvÿyÿÿÿÿÿÿÿÿÿ~ÿÿÿÿÿÿ}ÿzÿÿÿÿyÿmÿwÿwÿxÿÿwÿsÿÿ¡ÿ}ÿÿÿyÿÿÿÿÿ|ÿÿÿ|ÿÿÿÿÿÿtÿ|ÿ|ÿ~ÿ~ÿiÿsÿ}ÿÿÿwÿÿÿÿ{ÿuÿzÿÿÿÿÿzÿÿtÿxÿjÿjÿfÿfÿsÿnÿÿqÿÿ|ÿhÿ~ÿuÿvÿ}ÿhÿuÿÿyÿzÿzÿÿyÿÿÿÿÿÿÿwÿyÿyÿÿ|ÿlÿpÿtÿrÿqÿfÿgÿwÿvÿfÿqÿ{ÿ~ÿÿÿÿ{ÿÿÿ ÿÿÿpÿsÿÿÿÿÿÿÿÿÿÿ~ÿ{ÿÿÿÿzÿyÿwÿÿÿÿÿ}ÿxÿ|ÿÿÿÿÿÿÿÿÿÿxÿ|ÿÿÿÿqÿÿÿzÿÿÿÿ{ÿnÿÿÿÿ{ÿÿÿÿ}ÿÿÿÿ|ÿÿÿÿÿÿÿ~ÿtÿrÿÿ|ÿzÿÿÿÿÿÿÿÿÿÿqÿxÿqÿtÿvÿÿ~ÿÿjÿzÿ{ÿjÿkÿvÿÿÿÿzÿwÿÿÿ|ÿÿyÿÿÿÿÿÿÿÿÿÿÿÿÿÿÿÿÿÿ£ÿÿÿÿÿÿÿÿÿÿÿzÿÿÿÿÿÿ~ÿyÿÿÿÿÿ|ÿÿ ÿÿÿ ÿÿÿkÿÿÿÿÿÿÿÿÿÿÿxÿÿÿÿÿÿÿÿÿÿÿÿÿÿÿÿÿÿÿÿÿÿÿÿÿÿÿzÿÿÿÿÿÿÿÿÿÿÿ¤ÿ¦ÿÿÿÿÿ}ÿÿÿÿÿÿÿÿÿÿÿxÿÿÿtÿwÿÿzÿÿÿÿÿÿyÿÿÿÿÿÿÿÿÿÿÿÿÿÿÿÿÿÿÿÿÿÿÿ|ÿÿwÿÿÿÿÿÿÿÿÿÿ¡ÿ ÿÿÿÿÿÿÿÿÿÿÿÿÿÿÿÿÿÿÿÿ}ÿÿmÿxÿ¡ÿÿÿ¨ÿ ÿÿÿÿÿÿÿÿÿÿÿÿÿÿÿÿÿÿÿÿ ÿÿ|ÿÿÿÿÿÿÿÿÿÿÿÿÿÿÿÿÿÿÿÿÿÿÿÿÿÿ|ÿÿÿÿÿÿÿ~ÿÿÿxÿÿÿÿÿÿÿÿÿÿÿ¢ÿÿÿÿÿÿÿÿÿÿ}ÿÿÿÿÿÿÿÿÿ§ÿÿ¤ÿÿ¨ÿÿ¨ÿÿÿÿzÿÿÿÿÿÿÿÿÿÿÿÿÿÿÿÿÿÿÿÿÿÿÿÿÿÿÿÿÿÿÿÿÿÿÿÿÿÿÿÿÿÿÿÿÿÿÿÿÿÿÿÿÿ ÿÿÿÿÿÿzÿÿÿÿÿrÿjÿjÿiÿlÿmÿlÿzÿaÿhÿxÿrÿsÿqÿtÿrÿfÿqÿÿ{ÿjÿkÿlÿoÿuÿsÿsÿgÿrÿ_ÿ_ÿXÿnÿjÿsÿaÿgÿ_ÿgÿxÿÿnÿ_ÿgÿuÿsÿiÿwÿÿpÿqÿdÿnÿyÿÿwÿÿÿÿÿrÿ|ÿzÿuÿ{ÿwÿjÿgÿtÿuÿ^ÿRÿcÿeÿcÿuÿÿwÿoÿeÿrÿwÿbÿjÿdÿbÿwÿoÿdÿkÿiÿbÿiÿuÿoÿxÿoÿÿÿrÿtÿÿoÿfÿrÿ|ÿÿÿÿwÿkÿzÿÿÿÿÿÿÿÿÿÿÿÿÿÿÿÿÿÿÿÿÿÿÿÿÿÿÿÿÿ ÿÿ¡ÿÿÿÿuÿxÿÿÿÿÿÿÿÿÿÿÿÿÿÿÿÿÿÿÿÿÿÿÿÿÿÿÿÿÿÿÿqÿtÿ}ÿÿÿÿÿÿÿÿÿÿÿÿÿÿÿÿÿÿvÿÿÿÿÿÿÿÿÿÿÿÿÿÿÿÿÿÿÿÿÿÿÿÿ£ÿ£ÿÿÿÿÿÿÿÿÿÿÿÿÿÿÿÿÿÿÿÿÿÿÿÿÿÿÿÿÿÿÿ ÿÿ ÿÿÿÿ~ÿÿÿÿÿÿÿÿÿvÿxÿÿÿ ÿ ÿÿÿÿÿÿÿÿÿÿÿÿ¦ÿ¡ÿ}ÿÿÿÿÿ¡ÿ ÿÿÿÿÿÿÿÿÿÿÿÿÿÿÿÿÿÿÿÿÿÿÿÿÿÿÿÿÿÿÿÿÿÿÿÿÿÿÿ£ÿ¡ÿÿÿ£ÿÿÿÿÿÿÿÿÿÿÿÿÿÿÿÿÿÿÿÿÿÿÿÿÿÿÿÿÿÿÿ£ÿÿÿÿÿÿÿÿÿÿÿÿÿÿÿÿÿÿÿÿÿÿÿÿ¥ÿÿÿÿÿÿÿÿÿÿÿÿÿ«ÿÿÿÿÿÿÿÿÿÿÿ ÿÿÿÿÿÿÿÿÿÿÿÿÿÿÿÿÿÿ¢ÿÿÿÿÿÿÿÿÿÿÿÿÿ¦ÿÿÿÿÿÿÿÿÿÿÿ£ÿÿÿÿÿÿÿÿÿÿÿÿÿ¢ÿÿÿÿÿÿÿÿÿÿÿÿÿÿÿÿÿÿÿÿ¡ÿ ÿÿÿÿÿ¢ÿÿÿÿ¨ÿÿÿÿÿÿÿÿÿÿ ÿÿÿÿÿÿÿÿÿÿÿÿÿÿÿÿÿÿÿÿÿ¤ÿÿÿÿÿÿÿÿÿÿÿÿÿÿÿÿÿÿÿÿÿ¢ÿÿÿÿÿÿÿÿ¢ÿÿÿÿÿÿ¢ÿÿÿÿÿÿÿÿ¦ÿÿÿ ÿ ÿ ÿÿÿÿÿÿÿÿÿÿÿÿÿ£ÿÿÿÿÿÿÿÿÿÿÿ¤ÿ§ÿ£ÿÿÿÿÿÿÿÿÿ«ÿÿÿÿÿÿÿÿÿÿÿÿÿÿÿÿÿÿÿÿÿÿÿÿÿÿ¥ÿÿÿ¢ÿÿÿÿÿÿÿÿÿÿÿ ÿ ÿÿÿÿÿ£ÿÿÿÿÿ©ÿÿÿÿÿ ÿÿ¡ÿÿ¤ÿ§ÿÿÿÿÿÿÿÿÿÿÿÿÿ¡ÿ©ÿ§ÿÿÿÿÿ°ÿ¡ÿ¥ÿÿÿÿ¡ÿÿÿÿÿÿÿÿÿÿÿÿÿÿÿÿÿÿÿÿÿÿÿÿyÿÿÿÿÿÿÿÿÿÿjÿpÿ}ÿÿsÿsÿÿÿÿxÿÿÿÿÿÿÿPÿKÿkÿ~ÿÿpÿuÿÿÿÿÿÿÿÿÿÿÿÿÿÿ¦ÿÿÿÿÿÿÿÿzÿgÿnÿoÿlÿdÿ~ÿÿÿÿÿÿÿÿqÿÿÿÿÿ¤ÿ¥ÿÿ~ÿyÿÿÿÿÿgÿÿþýþuþ^ÿcÿdÿmÿmÿcÿeÿaÿCÿCÿ8ÿ/ÿ3ÿGÿ]ÿEÿ,ÿ@ÿgÿjÿ`ÿgÿcÿnÿnÿhÿ`ÿqÿÿÿÿÿÿÿzÿÿÿ¢ÿÿÿÿÿÿÿÿÿÿÿÿÿÿÿÿÿÿ¤ÿÿÿÿÿÿÿÿÿÿÿÿÿÿÿÿÿÿÿÿÿÿÿÿÿÿÿÿÿÿÿÿ¦ÿÿÿÿÿÿÿÿÿÿÿÿÿÿÿÿÿyÿÿÿÿÿÿÿÿÿÿÿpÿxÿÿÿ~ÿÿÿÿÿÿÿÿÿÿÿÿÿÿÿÿÿ}ÿÿÿÿÿÿÿÿÿ~ÿÿÿÿÿÿÿÿÿÿÿÿÿÿÿÿÿÿÿÿÿÿÿÿÿÿÿÿÿÿÿÿÿÿÿÿÿÿÿÿÿÿ¬ÿÿÿÿÿÿÿÿÿÿÿÿÿÿÿÿÿÿÿÿÿÿÿÿÿÿÿÿÿÿÿÿÿÿÿÿÿÿÿÿÿÿÿÿÿÿÿÿÿÿÿÿÿÿÿÿÿÿÿÿÿÿÿ¡ÿÿÿÿÿ ÿÿÿÿÿÿÿÿÿÿÿÿÿÿÿÿÿÿÿÿÿÿÿÿÿÿÿÿÿÿÿÿÿÿÿÿÿÿÿÿÿÿÿÿÿÿÿÿÿÿÿÿÿÿÿÿÿÿÿÿÿÿÿÿÿÿÿÿÿÿvÿwÿÿÿÿÿÿÿÿÿÿÿÿÿÿÿÿÿÿÿÿÿÿÿÿÿÿÿ ÿÿÿÿ}ÿÿÿÿÿÿÿÿÿÿÿÿÿÿÿÿÿÿÿÿÿÿÿÿÿÿÿÿÿÿÿÿÿÿÿzÿÿÿÿÿÿÿÿÿÿÿÿÿÿÿÿÿÿÿÿÿÿÿÿÿÿÿÿÿÿzÿÿÿÿÿÿÿÿÿÿÿÿÿÿÿÿÿÿÿÿÿÿÿÿÿ¡ÿ¦ÿÿÿÿÿÿÿÿÿ¢ÿ£ÿÿÿzÿÿÿÿuÿyÿzÿtÿpÿtÿÿÿdÿfÿmÿiÿgÿaÿpÿvÿuÿjÿhÿeÿmÿqÿ[ÿSÿYÿMÿ[ÿ`ÿcÿgÿgÿfÿeÿZÿQÿaÿ]ÿ\ÿhÿPÿYÿ_ÿfÿqÿ`ÿkÿiÿkÿnÿeÿcÿkÿoÿoÿuÿxÿoÿuÿzÿ|ÿÿÿqÿhÿeÿpÿ}ÿnÿvÿÿlÿhÿ^ÿeÿlÿZÿGÿMÿRÿHÿHÿAÿNÿPÿ9ÿ+ÿFÿPÿ@ÿMÿSÿPÿXÿSÿJÿMÿLÿKÿKÿMÿYÿWÿEÿSÿ[ÿeÿLÿNÿFÿDÿTÿ7ÿBÿXÿ^ÿ[ÿZÿjÿ^ÿ`ÿmÿlÿuÿuÿsÿÿÿxÿÿÿ{ÿÿÿÿÿÿÿÿÿÿÿÿÿÿÿÿÿÿÿÿÿÿÿ ÿ¡ÿ¨ÿ¢ÿÿÿÿÿzÿÿÿÿÿÿÿÿÿÿÿÿÿÿÿÿÿÿÿÿÿÿÿÿÿÿÿÿÿÿÿÿÿÿxÿÿÿÿÿÿÿÿÿ¥ÿ¢ÿzÿÿÿÿÿÿwÿÿÿÿ}ÿÿÿÿÿ{ÿÿÿÿÿÿÿÿÿÿÿÿÿÿÿÿÿÿÿÿ ÿÿÿÿÿÿÿÿÿÿÿÿÿÿÿÿÿÿÿÿ~ÿÿÿÿÿÿÿÿÿÿÿÿÿÿ£ÿÿÿÿÿÿÿÿÿÿÿÿÿÿÿÿÿÿÿÿÿÿÿÿÿÿÿÿÿÿÿÿÿ¢ÿÿ¡ÿÿÿ®ÿÿÿÿÿzÿ~ÿÿÿÿÿÿÿÿÿÿÿÿsÿÿÿÿ¢ÿÿÿÿÿÿÿÿÿÿÿÿÿÿÿÿÿÿÿÿÿÿÿÿÿÿÿÿÿÿÿÿ{ÿÿÿÿÿÿxÿÿÿlÿsÿ©ÿxÿÿÿ ÿÿÿÿÿÿÿÿÿÿÿÿÿÿÿÿÿÿÿÿ~ÿÿÿÿ|ÿtÿÿÿÿÿÿÿÿÿtÿÿÿÿÿÿÿÿÿÿÿÿÿÿÿoÿÿÿÿÿÿÿÿÿÿ{ÿÿÿÿÿÿÿÿxÿÿÿÿÿ{ÿÿÿÿÿÿÿÿ¡ÿÿ~ÿÿÿÿxÿzÿÿÿÿxÿÿÿÿÿÿÿÿÿÿÿÿ{ÿÿÿ}ÿÿÿÿÿÿÿÿÿÿÿÿÿÿÿÿpÿ|ÿÿÿÿÿÿrÿsÿÿÿÿ{ÿvÿÿÿwÿqÿ{ÿÿÿÿÿÿuÿ|ÿÿÿ}ÿ|ÿyÿ}ÿÿÿyÿÿ~ÿuÿfÿÿÿÿÿ{ÿÿÿtÿ|ÿxÿ~ÿtÿÿ|ÿÿÿÿÿÿXÿÿyÿÿÿÿÿÿÿÿÿÿÿÿÿÿÿ{ÿÿ~ÿÿÿÿÿÿ}ÿÿÿÿÿÿzÿÿÿÿtÿ~ÿÿÿÿÿuÿÿÿÿÿÿÿÿÿÿÿÿÿÿÿÿÿÿÿÿÿÿÿÿÿÿÿ}ÿ{ÿÿÿÿÿÿÿÿÿ~ÿÿÿÿÿÿÿvÿÿÿÿÿÿ~ÿÿÿÿÿtÿÿÿÿÿwÿ}ÿÿÿÿÿÿÿÿÿ|ÿÿÿoÿwÿÿ{ÿyÿÿ{ÿ{ÿxÿÿÿ~ÿoÿÿÿÿÿÿtÿ|ÿÿxÿÿÿÿeÿÿÿÿÿÿÿÿ|ÿsÿÿÿÿzÿÿÿzÿÿÿÿ~ÿzÿÿÿ{ÿÿÿÿÿÿÿÿÿÿÿÿÿÿ~ÿÿÿÿÿÿ~ÿÿÿvÿÿÿ{ÿÿÿÿÿÿÿÿ~ÿÿÿsÿÿ|ÿxÿ|ÿÿxÿyÿÿÿÿÿÿÿrÿzÿÿÿÿÿÿ}ÿÿÿ|ÿ{ÿ|ÿoÿ}ÿÿzÿÿÿÿ ÿÿvÿÿÿÿÿÿÿÿÿÿÿÿÿÿlÿxÿlÿ{ÿgÿÿÿsÿÿ~ÿÿÿÿÿÿÿÿÿÿÿ|ÿÿÿÿÿÿÿyÿzÿ~ÿuÿvÿÿÿÿÿÿÿÿÿÿÿÿÿ{ÿ~ÿÿÿÿÿÿÿÿfÿÿÿtÿzÿÿÿÿÿÿ¥ÿÿÿÿ¥ÿªÿ¡ÿÿÿÿÿÿÿÿÿÿ¢ÿÿÿÿÿÿÿÿÿÿÿÿÿÿwÿÿzÿÿ{ÿ|ÿÿÿÿÿÿÿÿ|ÿÿ{ÿsÿpÿÿxÿÿÿÿ­ÿÿÿÿÿÿÿÿÿlÿkÿoÿxÿvÿuÿ{ÿ|ÿyÿvÿ~ÿÿÿÿÿÿÿ}ÿÿwÿ~ÿÿÿÿyÿxÿuÿ|ÿgÿ`ÿ\ÿmÿbÿÿsÿuÿxÿsÿwÿuÿÿjÿaÿmÿuÿ~ÿwÿuÿÿÿ}ÿÿzÿÿxÿÿÿuÿvÿzÿvÿxÿmÿkÿoÿnÿ|ÿuÿhÿrÿpÿgÿgÿnÿuÿÿvÿÿÿÿÿÿÿÿnÿÿ¡ÿÿÿÿÿÿÿ~ÿÿtÿÿÿÿ~ÿzÿ|ÿÿÿ|ÿ|ÿÿÿ~ÿÿÿÿ|ÿqÿqÿ|ÿyÿ}ÿvÿyÿÿÿÿÿÿÿ{ÿÿÿÿÿÿÿÿÿpÿÿÿÿÿÿÿÿÿvÿ¨ÿÿÿxÿÿzÿrÿ|ÿ{ÿÿ~ÿÿÿÿÿÿÿ|ÿwÿmÿsÿqÿyÿÿÿÿ{ÿuÿÿcÿ|ÿ{ÿÿuÿ~ÿÿvÿcÿxÿÿÿÿÿÿÿÿÿÿÿÿÿÿÿÿÿÿÿÿÿÿ~ÿÿÿÿÿÿÿÿÿÿÿÿÿÿÿÿÿÿÿÿÿÿ ÿÿÿÿÿwÿÿ¤ÿÿÿÿÿÿ~ÿÿÿÿÿÿÿÿÿÿÿÿÿÿÿÿÿÿÿÿÿÿÿÿÿÿÿÿÿÿÿÿÿÿÿÿÿÿÿÿÿÿÿÿÿÿÿÿÿÿÿÿ¢ÿÿÿÿ|ÿÿÿÿÿÿÿÿÿyÿ¤ÿÿÿyÿÿÿÿÿÿzÿÿÿÿ¡ÿÿÿÿÿÿÿÿÿÿÿÿÿÿÿÿÿÿÿÿÿÿÿÿÿÿÿ¢ÿÿÿÿÿÿÿÿÿÿÿÿÿ¤ÿ§ÿÿÿÿÿÿÿÿuÿwÿoÿÿ³ÿÿÿ ÿqÿÿÿÿÿÿÿÿÿÿ¤ÿÿwÿÿ¡ÿ¡ÿÿÿÿÿÿÿÿÿÿÿ~ÿÿ©ÿÿÿÿÿÿÿÿÿÿÿÿÿÿÿÿ¡ÿÿÿÿÿÿÿÿÿÿÿÿÿÿÿxÿÿÿÿrÿ¢ÿÿ£ÿ¨ÿÿÿÿÿÿ¥ÿÿÿÿÿÿÿÿ¡ÿÿÿÿÿÿÿ~ÿªÿÿÿÿÿÿÿÿzÿÿÿÿÿ¢ÿ ÿÿÿÿÿÿÿÿÿÿÿÿ¡ÿÿÿvÿÿ¢ÿ¦ÿÿÿÿÿÿÿÿÿÿÿÿÿÿÿÿ ÿÿÿÿvÿÿÿÿÿÿ}ÿÿÿ}ÿÿ|ÿÿÿÿÿÿÿÿÿÿÿÿ{ÿ}ÿyÿoÿ{ÿpÿkÿkÿaÿnÿgÿjÿkÿ]ÿmÿlÿiÿpÿqÿÿ~ÿqÿkÿcÿfÿoÿiÿgÿmÿ|ÿNÿXÿ_ÿ[ÿQÿ_ÿFÿYÿlÿSÿ]ÿmÿdÿlÿnÿoÿyÿrÿhÿxÿ{ÿnÿkÿlÿqÿqÿÿyÿÿÿÿÿÿxÿcÿsÿ~ÿ|ÿyÿrÿfÿwÿwÿJÿbÿqÿRÿcÿsÿwÿÿtÿ\ÿaÿeÿsÿnÿsÿÿmÿdÿmÿiÿfÿoÿpÿoÿzÿsÿÿyÿ`ÿÿÿyÿÿÿnÿÿÿÿÿÿÿÿÿÿÿÿÿÿÿÿÿÿÿÿÿÿÿÿÿÿÿÿÿÿÿÿÿÿÿ{ÿÿÿÿÿÿÿÿÿÿÿÿÿÿÿÿÿÿÿÿÿÿÿÿÿÿÿÿÿÿÿÿÿªÿ¬ÿ¡ÿÿÿÿÿÿÿÿÿ§ÿÿÿÿÿÿÿÿÿÿÿÿ¡ÿÿÿÿÿÿÿÿÿÿÿÿÿÿÿÿÿÿÿÿÿÿÿ¢ÿÿÿÿÿÿÿÿÿÿÿÿÿÿÿ£ÿ¥ÿ¢ÿÿÿÿÿÿÿÿÿÿÿÿÿÿÿÿÿÿÿÿÿÿÿÿÿÿÿÿÿÿÿÿÿÿÿÿÿÿÿÿ¯ÿ¦ÿÿÿÿ¡ÿÿÿÿÿÿÿÿÿÿÿÿÿÿÿÿÿÿÿÿÿÿÿÿÿÿÿÿ¦ÿÿÿÿÿÿyÿÿÿÿÿÿÿÿÿÿÿÿÿÿÿÿÿÿÿÿÿÿÿrÿÿÿÿÿÿ¢ÿÿÿÿÿ ÿ ÿÿÿ¡ÿÿÿÿÿÿÿÿÿÿÿÿÿÿÿÿÿÿÿÿÿÿÿÿ£ÿÿÿÿÿÿÿÿÿÿÿÿÿÿ|ÿÿÿÿÿ¤ÿÿÿÿÿ¥ÿ ÿÿÿ¼ÿÿÿÿÿ ÿ¥ÿÿÿÿÿÿÿÿ«ÿÿÿÿÿÿÿÿÿÿÿvÿ¥ÿÿÿÿ¢ÿ¡ÿ¡ÿÿÿÿÿÿÿÿÿÿÿÿÿÿÿÿÿÿÿÿÿ¢ÿÿÿÿÿÿÿÿÿÿÿÿÿÿÿÿÿÿÿÿÿÿÿÿÿÿÿÿÿÿÿÿÿ¡ÿÿÿÿÿ¯ÿ ÿÿÿÿÿÿÿÿÿÿÿÿÿÿ¢ÿÿÿÿÿÿÿÿÿÿÿÿÿÿÿÿÿÿÿ|ÿÿÿÿÿÿÿÿÿÿÿÿÿÿÿÿÿÿ¤ÿÿÿÿ§ÿÿÿÿÿÿÿ¢ÿÿÿ¡ÿÿÿÿÿÿÿÿ¤ÿ£ÿÿÿÿÿÿÿÿÿÿÿÿÿÿÿÿ¨ÿÿÿÿÿÿ¤ÿÿÿ~ÿÿÿÿÿÿ£ÿ¨ÿ¡ÿÿÿÿÿÿÿÿÿÿÿÿÿÿÿÿÿÿÿÿÿÿÿ¥ÿ«ÿÿ©ÿÿÿÿÿ¥ÿÿÿÿÿÿÿÿÿÿÿÿÿÿÿ¡ÿÿÿÿÿÿ§ÿÿ¡ÿ©ÿÿÿÿÿÿÿÿÿÿ©ÿ¥ÿÿ¥ÿ§ÿÿ¢ÿ¯ÿÿÿÿÿÿÿÿÿÿÿÿÿÿÿÿÿÿÿÿ ÿÿÿÿÿÿÿÿÿÿÿÿÿÿÿÿÿÿÿÿ~ÿÿÿÿÿÿÿÿtÿyÿzÿÿÿÿÿÿ}ÿ|ÿ~ÿÿÿuÿtÿ}ÿÿ~ÿÿÿÿÿÿÿÿÿÿ}ÿjÿmÿhÿÿÿÿoÿpÿpÿnÿÿÿÿÿÿÿÿÿÿÿÿÿ~ÿÿÿÿÿÿÿÿÿÿÿwÿÿÿÿÿÿÿÿÿ}ÿÿÿÿÿÿÿÿÿmÿÿÿÿÿÿvÿ6ÿ×þ%ÿÿÿzÿÿÿÿrÿÿÿcÿ[ÿJÿBÿEÿOÿeÿ]ÿ/ÿÿAÿÿÿÿ~ÿÿ~ÿÿ}ÿiÿeÿtÿÿÿÿÿ|ÿÿÿÿÿÿÿÿÿÿÿÿÿÿÿÿ ÿÿÿÿÿÿÿÿÿÿÿÿÿÿÿÿÿÿÿÿÿÿÿÿÿÿÿ~ÿÿÿÿÿÿÿÿÿÿÿÿÿÿÿÿÿÿÿÿÿÿÿÿuÿÿÿ}ÿÿÿ}ÿÿÿÿÿ|ÿÿÿhÿoÿÿÿÿuÿuÿÿ|ÿÿÿÿÿÿÿÿzÿxÿÿÿÿzÿÿÿÿÿÿÿÿ}ÿ|ÿÿÿÿÿ|ÿ¥ÿÿÿÿÿÿÿÿÿÿÿÿÿÿÿÿÿÿÿÿÿÿÿÿÿÿ{ÿÿÿÿÿ ÿÿÿÿÿ¤ÿÿÿÿÿÿÿÿÿÿÿÿÿÿÿÿÿÿÿÿÿÿ ÿÿÿÿÿÿÿÿÿÿÿÿÿÿÿÿÿÿÿÿÿÿÿÿÿÿÿ ÿÿÿÿÿÿÿÿÿÿÿÿÿÿÿÿÿÿÿ£ÿÿÿÿÿÿÿÿÿÿÿÿÿÿÿÿÿÿÿÿÿÿÿÿÿÿÿÿÿÿÿÿÿÿÿÿ¦ÿ¡ÿÿÿÿÿÿÿÿÿÿÿÿ ÿÿÿÿÿÿÿÿÿÿÿÿÿÿÿÿÿÿÿÿÿÿÿÿÿÿÿÿÿÿÿÿÿÿÿÿÿÿÿÿÿÿÿÿÿÿ ÿÿÿÿÿÿÿÿÿÿÿÿÿÿÿÿÿÿÿÿÿ¡ÿÿÿÿÿÿÿÿÿÿÿÿÿÿÿÿÿÿ­ÿÿÿÿÿÿÿÿÿÿÿÿÿÿÿÿÿÿÿÿÿÿÿÿÿÿÿÿÿÿÿÿÿÿÿÿÿÿ ÿÿÿÿÿÿÿÿÿÿÿÿÿÿÿÿ ÿÿÿÿÿÿÿÿÿÿÿÿÿÿÿÿÿ}ÿÿÿÿ|ÿÿlÿnÿÿyÿrÿuÿzÿkÿdÿlÿmÿiÿaÿdÿjÿpÿvÿ\ÿeÿWÿvÿXÿcÿgÿYÿ[ÿkÿjÿgÿNÿOÿhÿhÿlÿ^ÿhÿ\ÿcÿVÿjÿUÿYÿgÿSÿbÿuÿuÿvÿhÿjÿtÿmÿeÿiÿnÿoÿsÿqÿbÿnÿrÿuÿ]ÿnÿwÿzÿlÿaÿkÿgÿhÿTÿPÿdÿ\ÿGÿFÿGÿLÿRÿNÿFÿJÿ+ÿ;ÿBÿKÿBÿMÿVÿCÿDÿ:ÿ7ÿ:ÿHÿTÿSÿIÿFÿAÿ=ÿPÿLÿgÿPÿTÿ\ÿrÿ`ÿÿ^ÿtÿaÿ@ÿRÿbÿ^ÿbÿjÿcÿgÿuÿyÿzÿxÿÿÿÿÿÿÿÿÿÿÿÿ|ÿÿÿÿÿÿÿÿ|ÿrÿÿÿÿÿÿÿÿÿÿÿÿÿÿÿÿÿÿÿÿÿÿÿÿÿÿÿÿÿÿÿÿÿÿÿÿÿÿÿÿÿÿÿ£ÿÿÿÿÿÿyÿ}ÿÿÿÿÿ~ÿÿÿÿÿÿ~ÿÿÿÿÿ}ÿÿÿÿÿÿÿÿÿÿÿÿÿ£ÿÿÿÿÿÿÿÿÿÿÿÿ¤ÿÿÿÿ§ÿÿ|ÿÿÿÿÿÿÿÿÿÿÿÿÿÿÿÿÿÿ¤ÿÿÿÿÿÿÿÿÿÿÿÿÿÿxÿÿÿÿÿÿÿÿÿÿÿÿÿÿÿÿÿÿÿÿÿÿÿ ÿÿÿÿÿÿÿ£ÿ«ÿÿ¡ÿÿÿÿÿÿÿÿÿÿÿÿÿÿÿÿÿÿÿÿÿÿ~ÿÿÿÿ¦ÿÿÿÿÿÿÿÿxÿÿ|ÿÿÿÿÿÿÿÿÿÿÿÿÿÿÿÿÿÿÿÿzÿÿÿÿÿÿ{ÿÿÿÿÿÿÿÿÿÿÿÿÿÿ¥ÿÿÿÿÿÿÿÿÿÿÿÿÿÿÿÿÿ~ÿsÿÿ{ÿÿÿÿÿÿÿ~ÿÿÿtÿ{ÿÿÿÿÿÿÿÿÿÿÿÿÿÿÿÿÿÿÿÿqÿuÿÿÿÿÿÿÿ¥ÿÿÿÿÿÿÿÿÿÿÿwÿÿÿÿÿ|ÿÿÿÿtÿÿÿÿÿÿÿÿÿÿÿÿÿÿÿÿÿÿÿÿÿÿÿÿzÿsÿÿÿÿÿÿÿÿ|ÿÿxÿÿÿÿxÿpÿÿ~ÿÿÿyÿÿÿoÿÿÿÿÿÿÿÿtÿvÿÿÿÿÿÿÿÿÿÿÿÿpÿÿÿÿyÿÿÿÿÿÿnÿÿÿÿÿ}ÿ~ÿÿÿÿ}ÿÿÿÿÿÿoÿÿÿUÿÿuÿ}ÿÿÿÿÿÿyÿvÿÿÿÿÿÿÿ~ÿÿÿÿÿÿÿÿÿÿÿÿÿwÿxÿÿÿÿÿ}ÿÿÿÿÿ|ÿÿÿÿÿÿ|ÿÿÿÿtÿÿÿÿxÿÿÿÿÿÿÿÿÿÿÿÿÿ~ÿÿÿÿyÿ~ÿÿÿÿxÿÿ¥ÿÿÿÿÿÿzÿÿÿoÿÿÿÿÿÿÿÿÿÿÿÿÿÿÿÿÿÿÿÿÿÿ|ÿtÿrÿÿÿÿwÿÿÿuÿfÿÿÿ§ÿÿÿÿÿÿ~ÿÿuÿ~ÿ~ÿÿbÿÿÿpÿ£ÿÿÿÿÿpÿÿ}ÿtÿ~ÿÿÿÿ~ÿÿÿÿyÿÿÿxÿÿÿÿrÿxÿÿÿÿÿÿÿÿÿÿ|ÿÿÿxÿÿÿÿ£ÿÿÿÿ¥ÿÿÿÿÿÿ£ÿ~ÿÿÿwÿ~ÿÿÿÿÿÿ}ÿÿÿnÿxÿzÿxÿÿÿÿ¢ÿÿzÿÿÿÿÿÿÿÿÿÿÿÿwÿ}ÿÿÿÿÿÿÿÿÿpÿÿÿÿÿÿÿ|ÿÿrÿÿÿÿÿ|ÿsÿzÿÿÿÿÿtÿÿtÿÿÿÿÿÿ|ÿÿÿÿÿÿÿÿÿÿÿÿÿÿÿ}ÿuÿÿÿ{ÿÿÿvÿzÿwÿÿÿÿÿsÿuÿwÿtÿzÿvÿwÿbÿÿÿÿhÿ{ÿÿÿÿÿÿ¡ÿÿxÿÿÿÿ¡ÿÿÿÿÿÿÿÿÿÿÿÿÿÿÿÿÿÿÿÿÿÿÿÿÿÿÿÿÿÿÿÿÿÿ|ÿqÿÿÿ~ÿ{ÿpÿ~ÿÿ|ÿÿzÿÿÿÿÿÿzÿ}ÿÿ~ÿhÿ}ÿÿÿyÿÿÿmÿpÿsÿxÿÿÿ{ÿÿÿÿÿ{ÿqÿÿÿ}ÿÿÿÿÿÿÿÿqÿÿdÿeÿpÿtÿcÿxÿpÿqÿ`ÿÿjÿÿlÿwÿxÿÿtÿzÿÿÿxÿÿvÿxÿoÿiÿsÿpÿuÿvÿxÿzÿgÿ`ÿaÿ]ÿuÿÿlÿgÿcÿhÿkÿfÿ]ÿlÿyÿqÿÿzÿÿwÿxÿÿxÿÿÿÿÿÿÿnÿÿÿyÿzÿÿmÿÿÿÿÿÿÿ~ÿ{ÿÿÿÿÿÿÿÿtÿwÿÿÿ|ÿwÿÿÿÿÿÿ~ÿ}ÿwÿÿÿÿÿ}ÿmÿ£ÿzÿÿÿ¢ÿÿÿÿÿlÿÿÿoÿÿÿÿ£ÿÿÿÿnÿÿÿ~ÿyÿÿÿÿÿqÿpÿtÿ|ÿÿuÿ~ÿÿsÿxÿqÿqÿvÿÿÿÿÿÿÿsÿ|ÿÿÿÿÿÿÿÿÿÿÿÿÿÿÿÿÿÿÿÿyÿÿÿÿÿÿÿÿÿÿÿÿÿÿÿÿÿÿÿÿÿÿÿÿÿ ÿÿÿ¡ÿÿÿÿÿÿ«ÿ¦ÿÿÿ|ÿuÿÿÿÿÿÿÿÿÿvÿÿÿÿÿÿÿÿÿÿÿÿÿÿÿÿÿÿÿÿxÿÿÿÿÿ¦ÿÿÿÿÿÿÿÿÿÿÿÿÿÿÿÿÿ¦ÿÿÿÿÿÿxÿ|ÿÿÿÿ¨ÿÿÿÿÿ ÿÿÿÿÿÿÿ ÿ ÿÿÿ¢ÿÿÿÿÿÿÿÿÿÿÿÿÿ¢ÿÿÿÿÿÿÿÿÿÿuÿÿÿ¡ÿÿÿÿÿÿÿÿÿÿÿÿÿÿÿÿÿÿzÿÿÿnÿÿÿÿÿÿÿÿ{ÿÿ¡ÿÿÿ~ÿÿÿ¡ÿ¤ÿÿÿÿÿÿÿÿÿÿÿÿÿÿÿÿÿÿÿÿÿÿoÿÿÿÿÿÿÿÿÿÿÿÿÿÿÿ£ÿ£ÿ¡ÿÿÿÿÿÿÿÿÿÿzÿÿÿÿÿÿÿÿÿÿÿ¦ÿÿÿÿÿÿÿÿÿÿÿÿÿÿÿÿÿÿÿÿÿ}ÿÿÿxÿÿÿÿÿÿvÿÿÿÿÿÿÿÿÿ¢ÿ§ÿÿÿÿÿÿÿÿÿÿÿÿÿ ÿÿÿÿ{ÿÿÿÿÿÿÿÿÿÿÿÿÿÿÿÿÿÿyÿzÿÿÿÿ}ÿ§ÿÿÿÿÿÿÿÿ¢ÿÿÿoÿwÿÿÿÿÿÿÿrÿpÿ}ÿnÿnÿdÿfÿnÿoÿoÿWÿcÿlÿfÿZÿpÿxÿnÿnÿqÿmÿkÿiÿdÿcÿeÿhÿlÿmÿjÿkÿvÿcÿnÿ{ÿ^ÿmÿcÿkÿhÿgÿhÿmÿ~ÿsÿhÿrÿtÿuÿcÿjÿqÿkÿÿÿÿÿ|ÿoÿÿzÿ_ÿ`ÿzÿuÿvÿ{ÿsÿÿ}ÿYÿ_ÿdÿpÿlÿÿqÿsÿyÿkÿ[ÿ{ÿ}ÿwÿsÿ|ÿ~ÿzÿyÿyÿxÿxÿvÿwÿzÿvÿqÿsÿcÿlÿvÿrÿvÿxÿgÿ|ÿsÿqÿ~ÿxÿxÿ}ÿÿÿÿÿÿ{ÿvÿÿÿÿÿÿÿÿÿÿÿÿÿÿÿÿÿÿÿzÿÿuÿÿÿÿÿ©ÿ~ÿÿÿ¨ÿ£ÿÿÿÿÿÿÿÿÿÿÿÿÿÿpÿÿÿÿÿ¢ÿÿÿÿÿÿÿÿ|ÿÿ ÿÿÿrÿÿÿqÿÿÿÿÿÿÿÿÿÿÿÿÿÿÿÿÿÿÿÿÿÿÿÿÿÿÿÿ ÿÿxÿÿÿÿ¢ÿÿÿÿÿÿÿÿÿÿÿÿÿÿÿÿÿÿÿÿÿÿÿÿÿÿÿÿÿÿÿÿÿÿÿÿÿÿ{ÿÿÿÿÿÿÿÿÿÿÿÿÿÿÿÿÿÿÿ¦ÿ«ÿÿÿÿÿÿÿÿÿ¢ÿÿ¢ÿÿÿÿÿÿÿÿÿÿ¤ÿÿÿ¤ÿÿÿÿÿÿÿ¤ÿÿÿ£ÿÿÿÿ¦ÿÿÿÿ}ÿÿ¢ÿÿÿÿÿÿÿÿÿÿÿÿÿÿÿÿÿÿÿÿÿÿÿÿÿÿÿÿ³ÿ«ÿÿÿÿÿÿÿÿÿÿÿÿÿÿÿÿÿÿÿÿÿÿÿÿÿÿÿ¨ÿÿÿÿÿÿÿÿÿÿÿÿÿÿÿÿÿÿ¢ÿ¤ÿÿ{ÿÿÿÿ«ÿ¡ÿ«ÿÿÿÿÿÿÿ¥ÿÿÿÿÿÿ ÿÿÿÿÿÿÿÿÿÿÿ¤ÿ¢ÿÿ­ÿÿÿÿÿ¥ÿ¡ÿÿÿÿÿÿÿÿÿÿ ÿÿÿÿÿÿÿ§ÿ¤ÿÿÿÿvÿ¡ÿÿÿÿÿÿÿÿÿÿÿÿÿÿ¤ÿ¡ÿÿÿÿÿ¥ÿÿ ÿÿÿÿÿÿÿÿÿÿÿ ÿÿÿ¯ÿ¨ÿÿ~ÿÿ¡ÿ¡ÿÿÿÿÿÿÿÿÿÿÿÿÿÿÿÿ¦ÿÿÿÿ¢ÿÿÿÿÿÿÿÿÿÿ¤ÿÿÿÿÿÿÿ ÿÿÿÿÿÿÿÿÿÿ ÿÿÿÿÿÿÿÿÿÿÿÿÿÿÿÿÿÿÿÿÿÿ¦ÿ§ÿÿÿÿ¤ÿÿÿÿÿÿÿÿÿÿÿÿÿÿ¢ÿÿÿÿÿÿÿÿÿÿÿ¡ÿÿÿÿÿÿÿ©ÿÿÿÿÿÿÿÿÿÿÿÿ ÿ¡ÿÿÿÿÿÿÿ¯ÿ¡ÿÿÿÿÿÿÿÿÿ ÿÿÿ¡ÿÿÿÿÿÿÿÿ¢ÿÿÿÿÿÿÿÿ¥ÿ¢ÿ©ÿÿÿÿÿÿÿÿÿ£ÿÿÿÿÿÿÿ¨ÿÿÿÿ¡ÿÿÿÿÿÿÿÿÿÿÿÿÿÿÿÿÿ¤ÿÿÿÿÿÿÿÿ¡ÿÿ ÿÿÿÿ¨ÿÿÿÿÿÿÿÿÿÿÿÿÿÿÿÿsÿÿÿÿÿÿÿÿÿÿÿÿ~ÿwÿ~ÿÿÿÿÿÿÿÿÿÿÿÿÿÿyÿÿÿÿÿ|ÿuÿyÿÿvÿÿÿÿÿÿÿÿÿ¥ÿÿÿÿÿÿÿÿÿÿÿÿÿÿÿÿÿÿÿÿÿÿÿÿÿÿÿÿ|ÿÿÿÿÿÿÿÿÿÿrÿhÿqÿÿÿÿÿÿÿÿÿÿÿÿpÿaÿiÿjÿpÿ{ÿlÿ;ÿ.ÿÿÿÿÿÿÿÿÿ}ÿnÿrÿÿ}ÿÿÿÿÿÿÿÿÿÿÿÿÿÿÿÿÿÿÿÿÿÿÿ{ÿÿÿÿÿÿÿÿÿÿÿÿÿÿÿÿÿ~ÿ|ÿ}ÿÿÿÿÿzÿ}ÿzÿ|ÿ~ÿÿÿÿÿÿÿsÿ{ÿÿÿÿÿÿÿÿqÿÿuÿÿÿ~ÿÿÿÿÿÿÿÿÿ|ÿÿÿ{ÿuÿ{ÿÿÿÿÿÿzÿÿÿÿÿÿÿÿÿÿÿÿÿ~ÿÿÿÿÿÿÿÿÿÿÿÿÿÿÿÿÿÿÿÿÿÿÿÿÿÿÿÿÿÿÿÿÿÿÿÿÿvÿÿÿÿÿÿÿÿÿÿÿ ÿÿÿÿÿÿÿÿÿÿÿÿÿÿÿÿÿÿÿzÿÿÿÿÿÿÿÿÿÿÿÿÿÿÿÿÿÿÿÿÿÿÿÿÿÿÿ ÿÿÿÿÿÿÿÿÿÿÿÿÿÿ¢ÿÿÿ¡ÿÿÿÿÿÿÿÿÿ£ÿÿÿ¦ÿÿÿÿÿÿÿÿÿÿÿÿÿÿÿÿÿÿÿÿÿÿÿÿÿÿÿÿÿÿÿÿÿÿÿÿÿÿÿ}ÿ~ÿÿÿÿÿ ÿÿÿÿÿÿÿÿÿÿÿÿÿÿÿÿÿÿ£ÿÿÿÿÿÿÿÿÿÿÿÿÿÿÿÿÿÿÿÿÿÿÿÿÿÿÿÿÿÿÿÿ¤ÿÿÿÿÿÿÿÿÿÿÿÿÿÿÿÿÿÿÿÿÿÿÿÿÿÿÿÿÿÿÿÿÿÿ¥ÿÿÿÿÿÿÿÿÿÿÿÿÿÿÿÿ«ÿÿÿÿÿÿÿÿÿ¡ÿ¤ÿÿÿÿÿÿÿÿÿ,ÿmÿÿÿÿÿÿÿÿÿÿÿÿÿÿÿÿÿÿÿ¤ÿÿ}ÿÿÿ ÿÿÿÿÿÿÿÿ{ÿÿ~ÿÿ~ÿÿÿiÿÿÿcÿ{ÿqÿiÿsÿpÿyÿ~ÿqÿiÿgÿlÿwÿmÿhÿbÿoÿjÿhÿfÿaÿrÿhÿjÿbÿWÿdÿqÿdÿcÿnÿaÿWÿoÿjÿiÿiÿeÿsÿrÿfÿoÿjÿ\ÿpÿÿ{ÿrÿlÿrÿlÿ]ÿ[ÿeÿqÿnÿnÿpÿoÿ|ÿdÿ_ÿQÿkÿ`ÿlÿCÿJÿ^ÿaÿUÿdÿgÿYÿQÿPÿTÿOÿWÿOÿEÿAÿJÿ<ÿOÿ>ÿHÿ8ÿJÿOÿ<ÿAÿ/ÿ7ÿ=ÿNÿ[ÿXÿUÿDÿ<ÿLÿ[ÿ`ÿpÿVÿPÿ_ÿTÿIÿfÿDÿQÿjÿVÿdÿZÿPÿdÿnÿjÿoÿzÿ}ÿwÿ|ÿÿÿÿÿÿÿÿÿÿÿÿÿÿÿÿÿÿÿÿÿÿÿÿÿÿÿÿÿÿÿÿÿÿÿÿÿÿÿÿÿÿÿÿÿÿÿÿÿÿÿÿÿÿÿÿ|ÿÿÿÿÿÿÿÿ ÿÿÿÿÿÿÿÿÿ|ÿÿÿÿÿÿÿ}ÿÿÿÿÿÿÿtÿÿÿÿyÿÿÿÿÿÿÿÿÿÿÿÿÿÿÿÿÿ}ÿwÿÿÿ£ÿyÿyÿÿÿ¢ÿÿÿÿÿÿuÿÿÿÿÿÿÿÿÿÿÿÿÿÿÿÿÿÿÿ ÿÿÿÿÿxÿ£ÿ~ÿ{ÿÿÿÿÿÿÿÿÿÿÿzÿÿÿÿÿÿÿÿÿÿÿ¤ÿÿÿÿ§ÿªÿÿÿÿÿ ÿÿÿÿÿÿÿÿÿÿÿÿÿÿÿÿÿÿÿÿÿÿÿÿÿÿÿÿÿÿÿÿÿÿÿtÿÿpÿÿÿÿÿÿÿÿÿÿÿÿÿÿÿÿÿÿÿÿÿxÿÿÿ§ÿ¤ÿ}ÿwÿÿÿ¤ÿÿÿÿÿÿÿÿÿÿÿÿÿÿÿÿÿÿÿÿÿÿÿÿÿÿÿÿpÿvÿtÿÿÿÿÿÿÿÿxÿÿ|ÿÿÿÿÿÿÿÿzÿÿÿÿÿ|ÿ}ÿÿÿÿÿÿvÿ\ÿbÿÿÿÿÿÿ¡ÿÿÿÿÿÿÿÿÿÿÿÿfÿÿÿÿÿÿÿÿyÿÿÿÿ{ÿÿÿÿÿÿÿÿÿÿÿÿÿÿÿÿÿÿÿÿÿÿvÿÿ{ÿÿÿÿÿiÿ}ÿÿ|ÿÿÿÿÿÿÿÿÿÿÿÿÿÿ}ÿyÿtÿyÿÿÿÿÿÿÿÿÿÿÿÿÿÿÿÿÿÿxÿtÿÿÿ}ÿÿÿpÿÿÿ}ÿÿÿ¥ÿ|ÿÿÿÿÿÿÿÿÿÿÿuÿÿÐþ7ÿÿoÿsÿÿÿÿÿÿ~ÿzÿvÿtÿzÿÿÿÿÿÿÿÿÿÿ~ÿÿÿÿÿÿÿÿ}ÿÿÿÿÿÿÿÿÿyÿÿÿÿÿ}ÿÿÿÿÿ~ÿrÿ|ÿÿÿÿÿÿÿÿÿÿÿpÿ{ÿÿÿÿ{ÿÿÿÿÿÿzÿÿÿÿrÿÿÿxÿ}ÿ ÿÿÿÿÿzÿÿÿÿÿÿ~ÿxÿÿÿ|ÿÿÿÿ~ÿÿ£ÿÿÿÿÿÿÿÿÿÿÿÿÿuÿÿÿÿÿÿÿ|ÿ}ÿtÿzÿ{ÿjÿÿÿÿÿhÿyÿÿÿoÿ~ÿ|ÿÿÿ}ÿ{ÿbÿÿ{ÿ{ÿÿÿÿnÿiÿsÿvÿvÿxÿpÿqÿ}ÿ|ÿÿÿÿ~ÿÿÿÿÿ ÿ¡ÿÿxÿxÿÿ¦ÿÿÿÿÿÿÿÿÿÿÿÿtÿÿÿ¨ÿ~ÿÿÿÿÿÿÿÿÿzÿÿÿÿvÿ~ÿÿvÿÿÿÿÿÿ|ÿ}ÿ|ÿÿÿÿÿÿÿÿÿÿÿÿÿÿÿvÿÿÿÿÿxÿÿÿÿÿÿÿyÿÿÿÿÿ}ÿsÿÿsÿÿrÿÿÿÿÿÿmÿyÿÿÿÿÿÿÿÿÿ|ÿ{ÿtÿ}ÿÿÿÿÿÿÿÿÿyÿÿÿzÿÿwÿzÿwÿÿÿÿÿÿxÿÿ~ÿzÿzÿ|ÿÿÿ{ÿ~ÿwÿÿÿÿxÿ}ÿ}ÿÿÿÿsÿzÿÿÿÿÿsÿÿÿÿÿÿÿÿÿÿ}ÿÿÿÿÿÿyÿrÿ{ÿÿÿÿÿÿÿÿ{ÿÿÿÿÿÿ|ÿÿyÿÿÿÿlÿqÿÿxÿÿÿ}ÿeÿ{ÿvÿÿÿzÿÿxÿÿ~ÿ|ÿÿÿwÿiÿrÿÿÿÿÿÿÿÿÿÿÿÿÿÿÿÿÿ~ÿ{ÿÿÿxÿoÿ|ÿÿÿÿÿoÿ`ÿkÿsÿjÿxÿvÿNÿvÿÿ~ÿÿÿrÿÿ~ÿÿnÿxÿ|ÿzÿxÿÿqÿzÿÿqÿuÿkÿ\ÿhÿoÿ]ÿdÿuÿbÿ`ÿdÿdÿvÿsÿ]ÿlÿrÿbÿwÿoÿ|ÿ|ÿ}ÿÿ{ÿ|ÿÿ{ÿ}ÿsÿ}ÿ_ÿÿÿtÿÿÿxÿÿÿÿÿ{ÿÿÿuÿrÿÿÿxÿ|ÿÿÿzÿÿÿ}ÿnÿoÿ{ÿÿÿÿÿÿÿÿÿÿÿÿÿtÿÿ}ÿÿÿyÿÿÿÿÿÿ}ÿÿÿ|ÿÿxÿÿÿÿÿÿÿ{ÿiÿzÿÿÿ|ÿÿÿ}ÿzÿzÿÿÿ~ÿhÿdÿ{ÿÿÿÿÿÿ¥ÿÿ{ÿÿnÿÿÿzÿuÿÿÿÿÿÿÿÿÿÿÿÿÿÿ~ÿÿÿÿÿÿÿÿÿÿÿÿÿÿÿÿÿÿÿÿÿÿÿÿÿÿÿÿÿxÿ¨ÿÿÿxÿÿÿÿÿÿÿ|ÿzÿÿÿÿÿ~ÿÿÿ¤ÿÿÿÿÿÿ§ÿÿÿ¡ÿÿÿÿÿÿÿ~ÿÿÿÿÿÿÿÿ®ÿÿÿÿÿÿÿÿÿÿÿÿÿÿÿÿÿÿÿ§ÿ ÿÿÿÿÿÿÿÿÿÿÿÿÿÿ}ÿÿÿÿÿÿÿÿ¢ÿÿÿÿ¢ÿÿÿÿÿÿÿÿÿÿÿxÿÿÿÿ¡ÿÿÿÿ{ÿÿÿÿÿÿ}ÿ{ÿÿÿÿÿÿÿÿ£ÿÿÿÿÿÿÿÿÿÿÿÿÿÿÿ¡ÿÿwÿ|ÿÿÿ¡ÿÿÿ£ÿ¥ÿÿÿÿÿÿÿÿÿÿÿÿÿÿÿÿÿÿÿÿÿÿÿÿÿ}ÿÿÿtÿÿÿÿÿwÿÿÿÿÿ|ÿÿÿÿÿÿÿ£ÿ¢ÿÿÿÿÿÿÿÿ¤ÿÿ£ÿ ÿ ÿÿÿÿÿÿÿÿÿ¢ÿÿÿÿÿÿÿÿÿÿ¢ÿÿ{ÿ|ÿÿÿ|ÿÿÿÿÿÿÿÿÿÿ~ÿÿÿÿÿÿÿÿÿÿÿÿÿÿÿÿÿÿÿÿÿÿÿ~ÿÿÿÿÿÿÿÿÿÿÿÿÿÿÿÿÿÿÿÿÿÿÿÿÿÿÿÿÿ¥ÿÿÿÿ¨ÿÿ~ÿÿÿsÿpÿÿÿrÿ}ÿÿyÿ|ÿÿÿvÿtÿÿ{ÿ]ÿlÿÿrÿdÿoÿrÿeÿpÿiÿlÿYÿcÿkÿoÿhÿkÿmÿaÿaÿiÿfÿmÿiÿ]ÿaÿ~ÿnÿkÿ[ÿ_ÿ[ÿlÿNÿ\ÿzÿeÿ`ÿaÿfÿiÿiÿjÿsÿxÿlÿlÿhÿoÿpÿpÿyÿwÿÿÿyÿwÿeÿjÿbÿpÿoÿlÿqÿkÿfÿkÿnÿyÿ|ÿ`ÿ_ÿfÿÿrÿÿxÿpÿÿqÿgÿdÿsÿÿÿ}ÿÿÿÿ}ÿqÿoÿ|ÿpÿqÿiÿtÿeÿyÿÿ~ÿvÿÿÿkÿ~ÿÿ}ÿtÿoÿ~ÿÿÿÿÿÿÿÿ©ÿÿÿÿÿÿÿÿÿÿÿÿÿÿÿÿÿÿÿÿÿÿ¡ÿÿÿÿÿÿÿÿÿÿÿÿÿÿÿÿÿÿÿÿÿÿÿÿÿÿÿÿÿÿÿÿÿÿÿÿÿÿÿÿoÿÿÿÿÿ¢ÿÿÿÿÿÿÿÿÿÿÿÿÿÿÿÿÿÿÿyÿÿ¤ÿÿÿÿÿÿ{ÿÿÿvÿÿÿÿÿÿÿÿÿÿÿÿÿ ÿÿÿÿÿÿÿÿÿÿÿÿÿÿÿÿÿÿÿuÿÿÿ¡ÿÿÿÿÿÿÿÿÿÿÿÿÿÿÿÿÿ£ÿÿÿÿÿÿÿÿÿÿÿÿ¡ÿÿÿ~ÿ{ÿ|ÿÿÿÿÿÿÿÿÿÿÿÿÿÿÿÿÿ{ÿÿ¦ÿÿÿÿÿÿÿÿÿÿÿÿÿÿÿÿÿÿÿÿÿÿÿÿÿÿÿÿÿwÿÿÿÿÿÿÿÿÿÿÿ¢ÿÿÿ©ÿÿÿÿÿÿÿÿÿÿÿÿÿÿÿÿÿÿÿÿÿÿÿÿÿÿÿÿÿ}ÿÿÿ§ÿÿÿÿÿÿÿÿÿÿÿÿÿÿÿÿÿÿÿÿÿÿ¡ÿÿ}ÿÿÿÿÿÿÿ¦ÿÿÿÿÿÿÿÿ¡ÿÿ¨ÿ¥ÿÿÿÿÿÿÿÿÿ~ÿÿÿÿÿÿÿÿÿÿÿÿÿÿÿÿÿÿ ÿÿÿÿÿÿzÿÿÿÿÿÿÿÿÿÿÿÿÿÿ½ÿÿÿÿÿÿÿÿÿÿÿÿÿÿÿÿÿÿÿÿÿÿÿÿÿ¡ÿ¨ÿÿÿÿÿÿÿÿÿÿÿÿÿÿÿÿÿÿÿÿÿÿÿ}ÿÿÿÿÿÿÿÿ{ÿyÿÿÿÿÿÿÿÿÿÿÿÿÿÿÿÿÿÿÿÿÿÿÿÿÿÿÿÿÿÿÿÿÿÿÿÿÿÿÿÿÿÿ¤ÿ¤ÿÿÿÿÿÿÿÿÿÿÿ¢ÿÿÿ¤ÿÿÿ¤ÿ¢ÿÿÿÿ¡ÿÿÿ£ÿ¢ÿÿÿ ÿÿÿÿÿÿ¤ÿ£ÿÿÿÿÿÿÿÿÿÿÿÿÿ¥ÿ§ÿÿÿÿÿÿ©ÿÿÿÿÿÿÿÿÿÿÿÿÿÿÿÿÿÿÿÿÿ¢ÿÿÿÿÿÿÿÿ¡ÿ ÿÿÿÿÿÿÿ¤ÿÿÿÿÿÿÿÿÿÿÿÿÿÿÿÿÿÿÿÿÿÿÿÿÿÿÿÿÿ¡ÿ±ÿ¥ÿÿÿÿÿÿÿ¢ÿ£ÿÿÿÿÿÿÿÿÿÿÿÿÿÿÿÿÿÿÿÿÿÿÿÿÿÿÿÿ}ÿÿÿÿÿÿÿÿ{ÿ|ÿÿÿÿÿÿÿÿÿÿÿÿÿÿÿÿÿÿÿÿÿÿzÿÿÿ ÿÿtÿuÿÿÿÿÿ|ÿÿÿÿÿÿÿÿÿÿÿÿÿÿÿÿÿÿÿÿÿÿÿÿÿÿÿÿÿÿÿÿwÿÿÿÿ|ÿbÿkÿÿÿÿÿÿÿÿÿÿÿÿ~ÿuÿÿÿ|ÿÿÿÿ~ÿÿÿlÿ}ÿÿÿÿÿÿwÿjÿÿÿÿÿÿÿÿÿÿÿÿÿÿÿÿÿÿÿÿÿÿÿÿÿÿÿÿÿÿÿÿÿÿÿ}ÿÿÿÿÿÿÿzÿnÿpÿÿjÿhÿuÿmÿ~ÿÿ|ÿsÿyÿÿÿÿÿÿwÿ{ÿÿzÿ~ÿÿÿÿÿwÿÿuÿÿÿÿÿÿÿÿÿÿÿÿÿÿÿÿÿÿÿÿÿÿ~ÿ¡ÿ³ÿ¤ÿÿÿÿÿÿÿÿÿÿÿÿÿÿÿÿÿÿÿÿÿÿ~ÿÿ¡ÿÿÿÿÿÿÿÿÿÿÿÿÿÿÿ}ÿÿÿÿÿÿÿÿÿ~ÿÿÿÿÿÿÿÿÿÿÿ¦ÿÿÿÿÿÿÿÿÿÿÿÿÿÿÿÿÿÿÿÿÿÿÿÿÿÿÿÿÿÿÿÿ~ÿÿÿÿÿÿÿÿ¢ÿÿÿÿÿÿÿÿÿ¡ÿÿÿÿÿÿÿÿÿÿÿÿÿÿÿÿÿÿÿÿ£ÿ§ÿÿ§ÿÿÿÿÿÿÿÿÿÿ ÿÿÿÿÿÿÿÿÿÿÿ¥ÿÿÿÿÿÿÿÿÿ©ÿ¢ÿÿÿÿÿÿÿÿÿÿÿÿÿÿÿÿÿÿÿÿÿÿÿÿÿÿ¤ÿÿÿÿÿÿÿÿÿÿÿÿÿÿÿÿÿÿÿ¤ÿÿÿÿÿÿÿÿÿÿÿÿÿÿÿÿÿÿÿÿÿ¡ÿ­ÿÿÿÿÿÿÿÿÿÿÿÿÿÿÿÿÿÿÿ£ÿÿÿÿÿÿÿ ÿÿÿÿÿÿÿ ÿÿÿÿÿÿÿÿÿÿÿÿÿÿÿÿÿ­ÿÿ ÿÿÿÿÿÿÿÿÿÿÿÿÿÿÿÿÿYÿÃþpÿÿÿÿÿÿÿÿÿÿÿÿÿÿÿÿÿÿÿÿÿÿ¦ÿ¤ÿÿÿÿÿÿÿÿÿÿÿ}ÿtÿÿÿÿnÿzÿkÿvÿpÿnÿrÿjÿrÿxÿjÿ^ÿZÿ^ÿoÿuÿyÿhÿ]ÿ}ÿyÿ\ÿYÿhÿqÿsÿbÿ]ÿXÿaÿlÿbÿXÿXÿ_ÿiÿ^ÿjÿhÿ`ÿ^ÿiÿfÿnÿdÿ`ÿvÿ{ÿtÿpÿjÿoÿgÿaÿiÿeÿkÿdÿiÿfÿcÿmÿÿdÿcÿMÿVÿ^ÿ]ÿHÿOÿ`ÿTÿOÿ\ÿXÿHÿDÿIÿSÿ]ÿGÿLÿNÿGÿEÿ@ÿGÿMÿ<ÿMÿPÿLÿRÿHÿMÿSÿWÿUÿKÿRÿUÿMÿRÿCÿ[ÿXÿKÿhÿLÿLÿTÿ_ÿ`ÿZÿ^ÿ`ÿiÿfÿ\ÿYÿ`ÿeÿoÿÿÿÿÿÿÿÿÿÿ¢ÿÿ~ÿÿÿÿÿÿÿÿÿÿÿÿÿÿÿÿÿÿÿÿÿÿÿÿÿÿÿ£ÿÿÿ¤ÿÿÿÿÿÿÿÿÿÿÿÿÿÿÿÿ|ÿÿÿÿÿ|ÿÿÿÿÿÿÿÿÿÿÿwÿ~ÿÿÿÿÿÿÿÿÿÿuÿÿÿÿÿÿÿÿÿÿ~ÿÿÿÿÿÿÿÿÿÿÿÿÿÿÿÿÿÿÿ¤ÿÿÿÿÿÿÿÿ}ÿÿÿ|ÿÿÿÿÿÿÿÿÿÿÿÿÿÿÿ{ÿ~ÿÿÿÿÿÿÿÿÿÿuÿÿÿÿÿÿÿÿÿÿÿÿÿ~ÿÿÿÿÿÿÿÿÿÿÿÿÿÿÿÿÿ­ÿwÿÿÿÿÿ{ÿÿ~ÿÿÿÿÿÿÿÿÿÿ¡ÿÿÿÿÿÿÿÿÿÿÿÿÿÿÿÿÿ}ÿÿÿÿÿÿÿÿÿÿÿÿÿÿÿÿÿÿÿÿÿÿÿÿÿ~ÿÿÿÿÿÿÿÿÿÿ~ÿÿÿÿÿÿÿ{ÿÿÿÿÿÿÿÿÿÿÿÿÿÿÿÿÿÿÿÿÿÿÿÿÿÿÿÿvÿ{ÿ~ÿ{ÿÿ}ÿ{ÿÿÿÿÿvÿÿÿÿ}ÿÿÿzÿÿÿÿÿÿÿÿÿÿÿÿ ÿÿÿÿvÿÿÿÿÿÿÿÿÿ|ÿÿzÿÿÿÿÿÿÿÿÿÿ|ÿÿÿÿÿÿÿÿÿÿÿÿÿÿÿ}ÿÿÿÿÿÿÿÿÿÿÿÿtÿ|ÿÿÿÿÿqÿzÿÿÿÿÿÿÿÿÿÿ~ÿÿÿÿÿÿÿwÿtÿÿÿyÿÿÿxÿuÿwÿÿÿÿÿÿÿÿ}ÿÿÿ|ÿ~ÿzÿÿÿÿÿÿÿÿ~ÿÿÿÿÿÿÿÿÿ|ÿÿtÿ}ÿ}ÿÿÿ9ÿÆþ-ÿÿÿÿÿÿ|ÿÿÿÿÿzÿuÿÿÿÿÿÿyÿÿÿ¡ÿÿÿÿÿ|ÿ}ÿÿÿÿ~ÿÿÿÿÿÿÿ|ÿÿzÿÿÿÿ|ÿÿÿÿÿyÿpÿsÿyÿzÿ|ÿÿÿÿÿÿÿÿpÿuÿÿÿÿÿÿwÿÿÿÿÿÿÿÿÿÿxÿ{ÿÿÿÿ¡ÿtÿÿÿuÿÿÿsÿvÿÿÿ~ÿlÿÿÿÿÿ|ÿÿÿÿÿÿ{ÿÿÿÿÿ|ÿ~ÿÿÿ{ÿ~ÿÿÿÿÿÿÿÿÿÿÿwÿÿÿÿÿwÿxÿÿÿ£ÿsÿwÿÿÿ{ÿÿÿÿÿÿjÿ}ÿÿÿÿÿ~ÿÿÿÿÿÿ{ÿxÿÿÿÿÿ~ÿÿÿÿÿ¦ÿ£ÿÿÿÿÿÿÿÿÿÿÿÿÿÿ|ÿÿÿÿÿÿÿyÿÿÿÿÿÿrÿ|ÿxÿÿ}ÿÿÿÿÿwÿqÿÿÿÿÿÿ|ÿÿsÿ~ÿÿÿÿ~ÿÿÿÿÿÿÿÿÿÿÿÿÿÿ|ÿ}ÿÿÿÿ~ÿ{ÿ{ÿÿ§ÿÿÿuÿjÿ}ÿÿÿjÿÿ}ÿÿÿÿvÿxÿÿ|ÿÿÿ~ÿÿÿÿ{ÿtÿkÿ{ÿÿ}ÿ|ÿÿÿÿÿÿÿÿÿÿÿÿÿÿÿ ÿ~ÿ}ÿÿÿÿ|ÿzÿ~ÿÿÿÿ~ÿÿÿÿÿwÿxÿÿ^ÿÿÿÿÿÿÿÿÿÿzÿÿÿÿÿÿÿÿÿÿÿÿÿÿÿÿ|ÿxÿÿ{ÿsÿxÿÿÿÿÿrÿÿÿÿÿÿÿÿqÿÿÿÿÿ¥ÿvÿ}ÿvÿÿÿÿvÿÿÿÿÿÿyÿ}ÿÿÿ~ÿzÿuÿ_ÿqÿÿÿÿÿÿÿ{ÿÿÿÿÿÿzÿÿÿ}ÿÿÿÿÿ}ÿÿÿÿÿoÿZÿÿÿfÿrÿcÿ~ÿmÿZÿlÿÿÿÿyÿÿÿÿÿÿÿÿÿÿÿÿvÿuÿ{ÿqÿdÿqÿqÿeÿZÿeÿ{ÿhÿaÿvÿoÿfÿvÿgÿgÿwÿpÿdÿtÿÿÿtÿxÿÿÿrÿyÿwÿyÿwÿjÿvÿ~ÿtÿÿÿÿ{ÿÿÿÿÿÿvÿuÿ}ÿÿxÿtÿvÿÿÿwÿyÿvÿ|ÿuÿsÿ|ÿxÿÿÿÿÿÿÿ|ÿÿÿwÿÿÿÿÿ}ÿÿ{ÿlÿÿÿuÿ{ÿ}ÿÿÿÿÿÿÿÿÿÿÿ~ÿÿÿÿrÿaÿsÿÿÿÿÿÿvÿÿ}ÿzÿ~ÿjÿuÿzÿ}ÿtÿÿ~ÿÿÿÿyÿ¤ÿÿÿÿÿÿÿÿ{ÿÿÿÿÿÿÿÿÿÿÿÿ ÿÿÿÿÿÿÿÿÿÿ¤ÿÿÿÿÿÿ ÿÿÿÿÿÿÿÿ¥ÿÿsÿ¥ÿÿÿ~ÿ|ÿÿÿÿ¤ÿÿÿÿÿÿÿÿÿÿ¡ÿÿ}ÿÿÿÿÿ ÿÿÿÿÿÿÿÿÿÿÿÿÿÿÿÿ~ÿÿÿ¡ÿÿÿÿÿÿÿÿÿÿÿÿÿÿÿÿÿ¡ÿÿÿÿÿÿÿÿÿÿÿÿÿÿÿÿÿÿÿÿÿÿÿÿ¡ÿÿÿÿÿÿÿÿÿÿ¨ÿÿÿ¡ÿÿkÿwÿÿÿ¥ÿÿÿÿÿÿ~ÿÿÿ¡ÿÿÿÿÿÿÿÿÿÿ¤ÿÿÿÿÿÿÿÿÿÿÿÿ£ÿÿÿÿÿ~ÿÿxÿÿ ÿÿÿÿÿÿÿ¨ÿÿÿ{ÿÿÿÿÿÿÿÿ~ÿÿÿÿÿÿÿÿÿÿÿ|ÿÿ§ÿÿÿÿÿ ÿ{ÿÿÿÿÿÿ¨ÿÿÿÿ¥ÿÿÿÿÿÿÿÿÿÿÿÿÿÿÿÿÿÿÿÿÿpÿÿÿ¤ÿÿÿ¥ÿ}ÿÿÿÿÿÿÿÿÿÿÿÿÿÿÿÿÿ¢ÿÿÿÿÿÿÿÿÿ{ÿ¡ÿ¤ÿÿÿÿÿÿÿÿÿÿÿÿÿÿÿÿ¤ÿ¢ÿÿ~ÿÿÿzÿ§ÿÿÿÿÿÿÿÿÿÿÿÿÿÿÿÿÿÿÿÿÿÿÿÿÿwÿÿÿ}ÿÿÿÿÿÿÿ¡ÿÿ~ÿÿÿvÿÿÿyÿÿÿoÿfÿgÿ{ÿaÿgÿwÿmÿhÿ{ÿfÿwÿgÿaÿhÿnÿfÿlÿmÿ^ÿ]ÿiÿmÿjÿdÿkÿdÿeÿeÿhÿpÿjÿgÿYÿ^ÿsÿsÿYÿqÿlÿgÿjÿhÿiÿwÿzÿtÿtÿhÿoÿuÿeÿkÿ`ÿÿÿzÿfÿaÿwÿfÿdÿdÿlÿqÿmÿxÿÿzÿuÿmÿjÿ|ÿpÿNÿÿ}ÿ[ÿ]ÿ|ÿ]ÿdÿqÿrÿuÿyÿ|ÿÿÿxÿtÿkÿfÿyÿzÿxÿfÿmÿrÿ}ÿÿzÿÿmÿvÿVÿlÿÿ~ÿvÿÿÿÿÿ«ÿÿÿÿÿÿÿvÿÿÿÿÿÿÿÿÿÿÿ ÿÿÿÿÿÿÿÿÿwÿÿÿÿÿÿÿÿ£ÿ¥ÿ¥ÿÿÿÿÿÿÿÿÿÿÿÿÿÿÿÿÿÿÿÿ¢ÿ©ÿ¢ÿÿÿÿÿ¢ÿÿÿÿÿÿÿÿªÿÿÿÿÿÿÿÿÿÿÿÿÿÿÿÿÿÿÿyÿÿÿÿ}ÿÿÿÿÿÿÿÿ|ÿÿÿÿÿÿÿÿÿÿÿÿÿÿÿÿÿÿÿÿÿÿÿÿÿÿÿÿÿÿÿÿÿÿ}ÿÿ¥ÿÿÿÿÿÿÿÿÿÿÿÿÿÿÿ¥ÿ¡ÿÿÿÿÿÿÿÿ©ÿ§ÿÿÿ¡ÿÿwÿxÿÿÿÿÿÿÿÿÿÿÿÿÿÿÿÿÿÿÿÿÿÿÿÿÿÿÿÿÿÿ¤ÿÿ£ÿ§ÿÿÿÿÿÿÿÿÿÿÿÿÿÿÿÿÿÿÿÿÿÿÿÿÿÿÿÿÿÿ²ÿÿwÿÿÿÿÿÿÿÿÿ¢ÿÿÿÿvÿÿÿÿÿÿÿÿÿÿÿÿÿÿÿÿÿÿÿÿÿÿÿÿÿÿÿÿÿÿÿ ÿÿÿ ÿÿÿÿÿÿÿÿÿ|ÿÿÿÿ¢ÿÿÿÿÿÿÿÿÿÿÿÿÿÿÿÿÿÿ¥ÿÿÿÿ¢ÿ¡ÿÿ¡ÿ¥ÿÿÿÿÿÿÿÿÿÿÿÿÿÿÿÿÿÿÿÿ{ÿ¶ÿÿÿÿÿÿÿÿÿÿÿÿ­ÿÿÿÿÿÿÿÿÿÿÿyÿÿÿÿÿÿÿÿÿÿÿÿÿÿ ÿÿÿÿÿÿÿÿÿÿÿ¤ÿÿªÿÿ¢ÿÿÿÿÿÿÿÿÿÿÿÿÿÿÿÿÿ}ÿÿÿÿÿÿÿÿ¤ÿÿÿ«ÿÿÿÿ ÿÿÿÿÿÿÿÿÿÿÿ¢ÿÿÿÿÿÿÿÿÿÿÿÿÿÿÿÿÿÿÿÿÿÿÿÿ ÿ ÿÿÿÿÿÿ¢ÿ¥ÿÿÿÿÿÿÿ ÿÿÿÿÿÿÿ¢ÿÿÿÿÿÿªÿÿÿÿÿÿÿÿÿÿÿÿÿÿÿÿÿÿÿÿÿÿÿÿÿÿÿÿÿÿÿÿÿÿÿÿÿÿÿÿÿÿÿ£ÿÿÿÿÿÿÿÿÿÿÿÿÿÿÿÿ©ÿÿÿÿÿÿÿÿÿÿÿ§ÿÿÿÿÿÿ¡ÿ ÿÿÿÿÿ ÿÿ£ÿ¢ÿ¡ÿ§ÿ§ÿÿÿÿ¥ÿÿÿÿÿÿÿÿÿÿÿÿÿÿÿÿÿÿÿÿÿÿÿÿÿÿÿÿÿÿÿÿwÿrÿÿÿÿÿÿÿÿÿÿÿÿÿÿÿÿÿÿÿÿÿÿÿÿÿÿÿÿÿÿÿÿÿÿÿÿÿÿÿÿÿÿÿwÿÿÿÿÿÿÿÿÿÿÿÿÿÿÿÿÿÿÿÿÿÿÿÿÿÿÿÿÿÿÿÿÿÿÿ ÿÿAÿøþfÿÿÿÿÿÿÿÿÿ{ÿÿÿÿÿÿÿÿÿÿ~ÿÿÿÿÿÿÿÿÿÿÿoÿzÿÿÿÿÿÿÿÿÿÿ~ÿÿÿÿÿÿÿÿÿÿÿÿÿÿ~ÿÿÿÿÿÿÿyÿuÿ~ÿ}ÿÿÿÿÿxÿ{ÿÿ|ÿuÿpÿÿzÿyÿjÿsÿÿÿwÿyÿÿÿÿÿÿ{ÿÿÿÿ|ÿÿÿÿ{ÿpÿ~ÿÿÿÿÿÿÿÿÿÿÿÿÿÿÿÿÿsÿxÿÿÿÿÿÿÿÿÿÿÿÿÿÿÿÿÿÿÿÿÿÿÿÿÿÿÿÿÿÿÿÿÿÿÿÿÿÿÿÿÿÿÿÿÿÿÿÿÿÿÿÿÿÿÿÿÿÿ{ÿÿÿÿÿÿÿÿÿÿÿÿÿÿÿÿÿÿÿÿÿÿÿÿÿÿÿÿÿÿÿÿÿÿÿÿÿÿÿÿÿÿÿÿÿÿÿÿÿÿÿÿÿÿÿÿÿÿÿÿÿÿÿÿÿ~ÿÿÿÿÿÿÿÿÿÿÿÿÿÿÿÿÿÿÿÿÿÿÿÿÿÿÿÿÿÿÿÿÿÿÿÿÿ©ÿÿÿÿÿÿÿÿÿÿÿÿÿÿÿÿÿÿÿÿÿÿÿÿÿÿÿÿÿÿÿÿÿÿ¡ÿÿÿÿÿÿÿÿÿÿÿÿÿÿÿÿÿÿÿÿÿ£ÿÿÿÿÿÿÿÿÿÿÿÿÿÿÿÿwÿÿÿÿÿÿÿÿ¨ÿ¢ÿÿÿÿÿÿ¥ÿ¢ÿÿÿÿÿªÿÿÿÿ ÿÿÿÿÿÿÿÿÿÿªÿÿÿÿÿÿ£ÿÿÿÿÿÿÿÿÿÿÿÿÿ¥ÿÿÿÿÿÿÿÿÿÿÿÿÿÿÿ¡ÿÿÿÿÿÿÿ/ÿcÿÿÿÿÿÿÿÿÿÿÿÿÿÿÿÿzÿÿÿÿÿÿ¡ÿÿÿÿÿÿÿÿÿÿÿ{ÿÿuÿÿÿÿwÿrÿuÿoÿrÿvÿmÿdÿjÿpÿgÿ\ÿbÿnÿmÿuÿtÿxÿ[ÿrÿoÿ}ÿnÿÿ~ÿzÿfÿ[ÿaÿ_ÿ[ÿiÿkÿ[ÿhÿlÿ\ÿiÿjÿ[ÿIÿ\ÿjÿaÿ_ÿfÿkÿaÿ_ÿhÿ_ÿbÿjÿfÿmÿiÿlÿhÿuÿeÿZÿlÿÿsÿ]ÿtÿoÿeÿXÿQÿRÿYÿQÿLÿSÿYÿWÿMÿNÿQÿWÿHÿKÿQÿLÿHÿ5ÿAÿJÿDÿFÿCÿGÿCÿHÿTÿYÿIÿ9ÿ9ÿ?ÿAÿ3ÿNÿNÿ[ÿ[ÿYÿVÿ\ÿYÿWÿVÿdÿYÿQÿJÿ]ÿdÿ[ÿ[ÿ_ÿ_ÿhÿzÿÿÿÿÿÿÿÿÿÿÿÿÿÿÿÿÿÿÿ~ÿÿÿ}ÿÿxÿyÿÿÿÿÿÿ§ÿÿÿ¥ÿÿÿÿÿÿÿÿÿÿÿÿÿÿÿÿÿÿÿÿÿÿÿÿnÿÿÿÿÿÿÿÿÿÿÿÿÿÿÿÿÿÿÿÿÿÿÿÿÿÿÿÿ¤ÿÿÿÿÿÿÿÿÿÿÿÿÿÿÿÿÿÿÿÿÿÿÿÿÿÿÿÿÿÿÿ¢ÿÿwÿ¥ÿÿÿÿzÿÿÿÿÿzÿÿÿÿÿÿÿÿÿÿ}ÿÿ~ÿÿÿÿÿÿÿÿÿÿÿÿÿÿÿÿÿÿÿÿÿÿÿÿÿÿÿÿÿÿÿÿÿÿ}ÿÿÿÿÿÿÿÿÿÿÿÿÿÿÿÿ ÿÿÿÿÿÿÿÿÿÿÿÿÿÿÿÿÿÿÿÿÿÿÿÿÿwÿÿÿÿ|ÿÿÿÿÿÿÿÿÿvÿyÿÿÿÿÿÿÿÿÿÿÿÿÿÿÿÿÿÿÿ ÿÿÿÿÿÿxÿÿÿÿÿÿÿÿÿÿÿÿÿÿÿÿÿÿÿÿÿÿÿÿÿÿÿÿÿÿtÿpÿ~ÿÿÿÿÿÿÿÿÿÿÿÿÿÿÿÿ ÿÿÿÿÿÿÿzÿÿÿÿÿÿÿÿÿÿÿÿÿÿÿxÿÿÿ~ÿÿxÿuÿÿÿÿÿÿÿÿÿvÿqÿÿ~ÿÿÿÿÿÿÿÿÿÿÿÿÿyÿÿÿÿÿÿÿÿÿÿÿÿÿÿ­ÿÿÿÿzÿÿÿÿÿ¡ÿÿÿÿÿÿÿ¥ÿÿÿÿ©ÿÿÿ{ÿÿÿÿÿÿÿÿÿyÿ|ÿ{ÿ}ÿÿ}ÿÿÿÿÿÿwÿ|ÿÿ|ÿÿÿÿÿÿqÿÿÿÿÿÿÿÿ|ÿyÿyÿnÿÿÿzÿTÿÓþÿtÿzÿÿÿ|ÿÿÿÿ{ÿyÿÿÿÿÿÿ|ÿ}ÿwÿÿÿ¦ÿÿÿÿÿÿÿÿÿÿ{ÿÿ}ÿÿÿÿÿ~ÿÿÿÿÿÿÿÿÿÿÿxÿwÿzÿÿÿÿÿÿÿÿÿÿ|ÿzÿÿÿÿÿyÿÿwÿÿÿÿÿÿÿyÿoÿ~ÿ~ÿwÿÿÿÿÿsÿ{ÿÿÿÿeÿÿÿÿ}ÿÿÿÿÿzÿ}ÿÿÿ¡ÿÿÿÿÿÿÿÿÿÿÿÿ{ÿ~ÿÿÿÿÿÿÿÿÿÿÿÿÿ}ÿÿÿÿÿÿ£ÿÿÿÿ{ÿrÿÿÿÿÿ|ÿÿÿjÿÿÿÿÿÿÿÿ|ÿ{ÿÿÿÿzÿvÿÿÿÿÿ{ÿÿÿÿÿÿÿ}ÿÿÿÿÿÿÿÿÿuÿÿÿÿÿÿÿÿÿ|ÿyÿÿ ÿ ÿÿÿxÿÿÿÿ~ÿÿÿÿÿÿ|ÿÿÿÿÿÿÿÿÿxÿÿÿÿ{ÿÿÿÿÿÿÿÿÿÿÿÿ}ÿ}ÿÿÿ}ÿÿÿÿ}ÿÿÿÿpÿvÿÿÿyÿÿÿÿÿÿ{ÿÿÿÿzÿÿÿÿÿÿ|ÿÿÿÿÿ{ÿ}ÿÿÿ}ÿÿÿÿÿÿÿÿÿÿÿÿÿÿÿÿÿÿÿÿÿ}ÿvÿzÿpÿ¦ÿÿ}ÿÿ ÿÿÿyÿ}ÿÿjÿÿÿÿÿ¤ÿÿÿÿÿÿÿÿÿÿÿÿ ÿÿÿÿÿÿÿÿÿÿÿÿÿÿ|ÿÿÿÿÿÿÿÿÿÿ¢ÿÿÿÿÿÿÿÿÿyÿvÿuÿpÿbÿÿsÿÿÿÿyÿiÿÿÿtÿqÿyÿxÿ}ÿ{ÿyÿÿÿÿÿÿ|ÿyÿ}ÿÿÿÿÿÿÿÿÿÿÿ{ÿÿÿnÿ~ÿ ÿÿÿÿÿÿÿuÿÿoÿÿwÿÿ~ÿÿtÿ~ÿÿcÿzÿÿÿÿ}ÿÿ§ÿ§ÿÿ~ÿoÿsÿÿÿÿvÿuÿuÿsÿkÿeÿjÿiÿeÿgÿlÿpÿ\ÿlÿjÿdÿpÿmÿÿhÿ`ÿÿÿ^ÿxÿÿzÿzÿyÿxÿÿzÿÿÿÿÿÿÿÿÿÿ|ÿÿÿÿzÿuÿwÿÿÿÿ}ÿÿÿÿÿxÿ~ÿÿÿÿÿÿÿxÿ~ÿ}ÿyÿ|ÿÿÿÿvÿÿÿÿÿÿÿ}ÿÿÿÿÿÿÿÿÿÿÿÿÿÿÿÿÿÿÿÿÿÿÿÿÿÿÿÿÿÿ~ÿÿÿÿyÿÿÿÿÿ|ÿÿ|ÿÿÿÿÿ£ÿÿxÿÿÿÿÿÿÿÿÿÿÿÿÿÿÿÿÿÿÿÿÿÿ£ÿÿÿÿxÿxÿÿÿÿÿÿÿÿwÿÿÿÿÿÿÿ|ÿ{ÿ|ÿÿÿÿ~ÿÿÿÿÿÿÿÿÿÿÿÿÿÿÿ{ÿÿÿÿÿÿÿÿÿÿ~ÿÿÿÿÿ£ÿÿtÿÿÿÿyÿÿuÿxÿÿÿÿÿÿÿÿÿÿÿÿÿ¥ÿÿvÿÿÿÿÿÿÿÿÿÿÿÿÿÿÿÿ¢ÿÿÿÿÿÿÿÿÿÿÿÿÿ{ÿÿÿÿÿÿÿ~ÿÿÿÿÿÿÿ}ÿÿÿÿ ÿÿ ÿÿÿÿÿ~ÿÿÿ~ÿÿÿÿÿÿÿÿÿÿÿÿÿÿÿ¢ÿÿÿÿÿÿÿÿÿÿÿÿÿ¡ÿÿÿuÿ{ÿ}ÿÿÿ ÿÿÿÿÿÿÿÿ¡ÿÿÿÿÿxÿÿÿÿyÿÿÿÿÿÿªÿ¡ÿÿÿÿÿÿÿÿÿÿÿÿÿÿÿÿÿÿÿÿÿÿÿÿÿÿÿÿÿxÿ|ÿÿ|ÿÿÿÿÿÿÿÿÿÿÿÿÿzÿwÿÿÿ}ÿÿÿÿÿÿÿÿÿÿÿÿÿÿ}ÿzÿÿÿÿÿÿ{ÿÿ ÿÿÿÿÿÿÿÿÿÿÿÿÿÿÿzÿ¥ÿÿ¢ÿÿÿÿÿ}ÿÿÿÿÿÿÿÿÿÿÿÿÿÿÿÿÿ¥ÿÿÿÿÿÿÿÿÿÿÿÿ{ÿÿÿÿÿÿÿÿÿÿ~ÿqÿwÿÿfÿoÿ_ÿtÿtÿyÿ^ÿbÿgÿoÿjÿaÿ]ÿcÿdÿaÿjÿhÿcÿoÿqÿkÿmÿtÿgÿUÿlÿiÿXÿ]ÿ`ÿGÿ_ÿwÿeÿeÿyÿ|ÿzÿnÿeÿuÿtÿlÿuÿhÿcÿoÿeÿcÿlÿgÿ|ÿÿwÿuÿuÿ}ÿtÿkÿlÿqÿmÿeÿcÿkÿnÿsÿ~ÿuÿ{ÿoÿiÿ`ÿmÿTÿrÿwÿgÿwÿvÿoÿjÿqÿdÿhÿpÿgÿjÿnÿgÿmÿiÿ|ÿpÿ^ÿsÿ{ÿÿÿtÿoÿdÿlÿ|ÿÿÿÿÿÿÿÿ ÿÿÿÿÿÿÿÿÿÿÿÿÿÿÿÿÿÿÿÿÿÿÿÿÿÿÿzÿÿÿÿÿÿÿÿÿÿÿÿÿÿÿÿÿÿÿÿÿÿÿÿÿÿÿÿÿÿÿ¡ÿ ÿÿÿÿÿÿÿÿÿÿÿÿÿÿÿÿÿÿÿÿÿÿÿÿ§ÿÿÿÿÿÿÿÿÿÿÿÿÿÿÿÿÿxÿÿÿ ÿÿwÿÿÿÿÿÿÿÿÿÿ¡ÿÿÿÿÿÿÿÿÿÿÿÿÿÿÿÿÿÿÿ£ÿÿ{ÿÿÿÿÿÿÿÿÿÿÿÿ}ÿÿÿÿÿÿ¡ÿÿÿÿÿÿÿÿÿÿÿÿ¡ÿ¤ÿÿÿÿÿÿÿÿwÿÿÿÿÿÿÿÿÿÿÿÿÿ¡ÿÿÿÿÿÿÿÿÿÿÿÿwÿÿÿªÿÿÿÿÿÿÿÿÿÿÿÿÿÿÿÿÿÿÿÿÿÿÿÿÿÿÿ¥ÿÿÿÿÿÿÿÿÿÿÿÿÿÿÿÿÿÿÿÿÿÿÿÿÿÿÿÿÿÿÿÿÿ~ÿÿÿyÿÿ§ÿ¡ÿÿÿÿÿÿÿÿÿÿÿÿÿÿÿÿÿÿÿsÿÿÿÿÿÿÿÿÿÿÿÿÿÿ¢ÿÿÿÿÿÿÿÿÿÿÿÿÿÿÿuÿ¦ÿwÿÿÿÿÿÿÿÿÿÿÿÿ ÿÿÿÿÿÿÿÿÿÿÿ¥ÿÿÿÿÿÿÿÿÿÿÿÿÿÿÿÿÿÿÿÿÿÿÿÿÿÿxÿÿÿÿÿÿÿÿzÿÿÿÿÿÿÿÿÿÿÿÿÿÿÿÿ«ÿÿÿÿÿÿÿÿÿÿÿÿÿÿÿÿÿÿÿÿÿÿÿ£ÿÿÿÿÿÿ¦ÿÿÿ¡ÿÿ­ÿÿ¢ÿ¢ÿÿÿÿÿÿÿÿÿÿÿÿÿÿÿÿÿÿ¨ÿÿÿÿ¡ÿÿÿÿÿÿÿ«ÿÿ¤ÿ£ÿÿÿÿÿÿÿÿÿÿÿÿÿÿÿÿÿÿÿÿÿ¥ÿ ÿÿÿÿÿÿÿÿ}ÿÿÿÿÿÿÿÿÿÿÿÿ¡ÿÿÿÿÿ¡ÿÿÿ£ÿ¯ÿÿÿÿÿÿÿÿÿÿ ÿÿÿÿ¡ÿ¢ÿÿÿÿÿÿ¨ÿÿÿ¥ÿ©ÿ¤ÿ©ÿ«ÿÿÿÿÿÿÿ¢ÿ£ÿÿÿÿÿÿÿÿÿ¥ÿ¦ÿ£ÿÿÿ¡ÿÿÿ¡ÿÿÿÿÿÿÿÿ¡ÿÿÿÿÿÿÿÿ¡ÿÿÿÿÿÿÿÿ¢ÿÿÿÿ§ÿoÿÿÿÿÿÿÿÿÿÿÿÿÿ ÿÿÿÿÿÿÿ|ÿÿÿÿÿÿÿÿÿÿÿÿÿÿÿÿÿÿÿÿÿÿÿÿÿÿÿÿÿÿÿÿÿÿÿÿÿÿÿÿÿÿÿÿÿÿÿÿÿÿÿÿÿ}ÿ{ÿÿÿÿÿÿÿÿÿÿÿÿÿÿÿÿÿÿÿÿÿÿÿÿÿÿ{ÿSÿõþkÿÿÿÿÿÿÿÿ{ÿÿÿÿÿÿÿÿÿÿvÿÿÿÿÿÿÿÿÿÿÿÿxÿÿÿÿÿÿÿÿÿÿ{ÿÿÿxÿ|ÿÿÿÿÿÿÿrÿÿÿyÿÿÿÿÿzÿxÿzÿoÿwÿvÿxÿÿÿÿÿÿrÿrÿyÿÿÿwÿ{ÿvÿuÿÿÿ~ÿtÿÿ{ÿÿÿyÿÿÿÿÿÿÿ|ÿÿkÿÿÿÿ|ÿÿÿÿÿÿÿÿ|ÿ~ÿÿÿÿÿÿÿÿÿÿÿÿÿÿÿÿÿÿÿÿÿÿ}ÿÿÿÿÿÿÿÿÿÿÿÿÿÿÿÿÿÿÿÿÿÿÿÿÿÿÿÿÿÿÿÿÿÿÿÿÿÿÿÿÿÿÿÿÿÿÿÿÿÿÿÿÿÿÿÿÿÿÿÿÿÿÿÿ ÿÿÿÿÿÿÿÿÿÿÿÿÿÿÿ¡ÿ ÿÿÿÿÿÿÿÿÿÿÿÿÿÿÿÿÿÿÿzÿÿÿÿÿÿÿÿÿÿÿÿÿÿÿÿÿÿÿÿÿÿÿÿ­ÿÿÿyÿÿÿÿÿÿÿÿÿÿÿÿÿ£ÿÿÿÿÿÿÿÿÿÿÿÿÿÿÿÿ¢ÿÿÿÿÿÿÿÿÿÿÿÿÿÿÿÿÿÿÿÿÿÿÿÿÿÿÿÿÿÿÿÿÿÿ£ÿÿÿÿÿÿÿÿÿÿÿÿÿÿÿÿÿÿÿÿÿÿÿÿÿÿÿÿÿÿÿÿÿÿÿÿ¤ÿÿÿÿÿÿ¢ÿ¨ÿÿÿÿÿ¡ÿÿÿÿÿÿÿÿÿÿÿÿÿÿÿÿÿÿÿÿÿÿÿÿÿÿÿÿÿÿÿÿ¦ÿÿÿÿÿÿÿÿÿÿÿÿÿÿÿÿÿÿ¢ÿÿwÿÿÿ|ÿvÿÿÿÿÿÿÿÿÿÿÿÿÿÿÿÿÿÿÿÿÿÿÿÿÿÿÿÿÿÿÿÿÿÿÿyÿÿÿÿÿ{ÿ{ÿuÿpÿpÿlÿjÿjÿsÿ|ÿwÿxÿ~ÿ|ÿ{ÿrÿlÿkÿjÿoÿPÿiÿgÿeÿeÿoÿqÿbÿWÿ]ÿjÿiÿYÿcÿ[ÿOÿUÿ^ÿkÿPÿ^ÿjÿdÿkÿmÿeÿRÿTÿ_ÿdÿYÿUÿiÿiÿ\ÿrÿyÿ}ÿhÿrÿ`ÿwÿzÿ^ÿgÿiÿ]ÿ^ÿjÿjÿgÿOÿAÿDÿJÿQÿLÿTÿVÿ\ÿQÿMÿIÿNÿMÿHÿ.ÿIÿ<ÿHÿ@ÿ5ÿ>ÿCÿAÿKÿNÿFÿVÿkÿ_ÿEÿTÿ]ÿ>ÿUÿaÿPÿ^ÿdÿaÿXÿaÿ_ÿXÿJÿSÿ^ÿdÿlÿoÿdÿbÿmÿxÿÿÿÿÿ~ÿyÿÿ}ÿÿÿÿÿÿÿÿÿÿÿÿÿÿÿÿÿÿÿÿÿÿÿÿÿ¤ÿÿÿÿÿÿ¢ÿÿÿÿÿÿÿÿÿÿÿÿÿ¢ÿÿÿÿÿpÿÿÿÿÿwÿÿÿÿÿÿÿÿÿÿÿÿÿÿÿÿ}ÿÿÿÿÿÿÿÿÿÿÿÿÿzÿÿÿÿÿÿÿÿÿxÿÿÿÿÿÿÿÿÿÿÿÿÿ{ÿÿÿÿÿÿ|ÿÿtÿÿÿÿÿÿÿ~ÿÿÿÿÿÿÿÿÿÿÿÿ}ÿÿÿÿÿÿÿÿrÿÿÿ¬ÿªÿÿÿÿÿÿÿÿÿÿÿÿ~ÿÿÿÿÿÿÿÿ¤ÿÿÿÿÿÿÿÿmÿÿÿÿ|ÿÿÿÿÿÿ¢ÿÿÿÿÿÿÿÿÿÿÿÿÿÿÿÿÿÿÿÿÿ¢ÿÿÿÿÿ£ÿÿÿÿÿÿÿÿÿÿÿÿÿÿÿÿ|ÿÿÿÿÿÿÿÿÿÿÿÿÿÿÿÿÿÿÿÿÿÿ|ÿoÿÿÿÿÿÿÿÿÿÿÿÿÿÿÿÿÿÿÿÿÿÿÿÿyÿÿÿÿÿÿÿzÿÿsÿoÿÿÿÿÿÿÿÿÿyÿxÿqÿÿÿÿÿÿÿ{ÿwÿÿÿÿÿ¥ÿÿÿÿÿÿÿ{ÿ~ÿÿoÿoÿÿÿÿÿÿ}ÿ}ÿ}ÿÿ~ÿÿ~ÿÿÿÿ}ÿÿwÿÿÿÿÿÿÿÿ¡ÿÿÿ¢ÿÿÿÿÿmÿÿÿÿÿÿÿyÿÿÿÿ«ÿÿÿÿlÿ¢ÿwÿ~ÿÿ£ÿ}ÿhÿqÿÿÿÿÿÿÿ~ÿÿÿÿÿxÿ|ÿÿÿÿÿÿÿvÿsÿ}ÿÿÿÿÿ¢ÿÿÿÿxÿ{ÿ}ÿ|ÿÿÿÿuÿÿ`ÿ ÿwÿwÿÿÿÿÿÿ|ÿÿzÿÿÿsÿUÿæþÿeÿsÿÿÿÿÿÿwÿwÿ~ÿÿÿÿÿÿpÿÿÿÿÿÿÿÿÿtÿyÿ~ÿÿÿÿrÿÿ}ÿÿÿÿÿÿÿÿÿÿÿÿÿÿÿÿÿ|ÿÿÿÿÿÿÿÿÿÿÿÿÿ}ÿÿÿvÿqÿÿÿÿ¤ÿ{ÿÿÿÿÿÿmÿzÿiÿ{ÿÿÿÿÿÿzÿjÿ}ÿsÿÿÿ}ÿ~ÿÿÿÿnÿwÿÿÿÿÿÿÿÿÿÿÿÿÿÿÿÿÿÿÿÿÿ~ÿÿ{ÿ|ÿÿÿÿÿÿÿÿÿwÿÿ~ÿÿÿ|ÿÿÿÿ{ÿÿÿÿÿÿ{ÿ|ÿÿÿÿÿÿÿÿÿÿ|ÿÿÿ{ÿÿÿÿÿÿÿ{ÿ{ÿ{ÿ}ÿÿÿÿ~ÿ}ÿ~ÿÿÿÿÿÿ~ÿÿxÿÿÿÿÿÿÿÿ{ÿÿÿÿÿÿÿ}ÿÿÿÿÿ¡ÿÿÿÿÿÿÿ|ÿÿÿÿÿÿÿÿÿÿ{ÿÿÿÿÿÿÿÿÿÿÿÿ{ÿÿÿÿÿÿÿÿxÿ{ÿÿÿsÿxÿÿÿÿÿÿÿ~ÿÿÿÿÿÿ{ÿÿÿÿÿzÿzÿÿÿÿÿÿÿÿÿ|ÿÿÿÿÿ|ÿÿÿuÿnÿ~ÿÿÿÿzÿÿÿÿvÿÿÿÿÿzÿhÿÿÿ~ÿÿÿ¡ÿÿÿÿÿÿÿÿÿÿÿÿÿxÿÿÿÿÿÿÿÿÿÿÿÿÿÿÿÿÿÿÿsÿxÿÿÿÿÿÿÿÿÿÿÿÿÿÿÿ}ÿÿ~ÿsÿlÿÿÿÿ~ÿ}ÿÿmÿÿyÿ|ÿtÿÿxÿÿÿÿyÿ~ÿ}ÿÿ|ÿÿÿwÿvÿ|ÿÿÿÿÿÿÿÿÿÿsÿrÿÿÿÿ}ÿÿÿ~ÿtÿ}ÿÿÿÿ¢ÿÿlÿÿ{ÿÿÿÿÿ{ÿlÿÿvÿ~ÿÿrÿÿÿÿÿ{ÿÿÿÿÿÿÿÿÿwÿbÿ]ÿZÿiÿtÿcÿ_ÿxÿsÿ]ÿaÿoÿ]ÿ^ÿÿjÿxÿzÿvÿÿ{ÿaÿ|ÿhÿ\ÿtÿyÿiÿ~ÿÿ{ÿÿ|ÿyÿÿ~ÿÿÿ|ÿÿÿÿÿÿuÿyÿzÿ}ÿrÿ}ÿÿÿÿÿ}ÿÿÿsÿxÿÿ~ÿÿÿÿÿÿÿ~ÿÿÿÿÿyÿÿÿÿÿ{ÿxÿÿ}ÿwÿÿÿÿÿÿÿÿÿyÿÿÿÿ~ÿ}ÿÿÿÿÿÿ~ÿyÿqÿÿÿÿÿÿ{ÿgÿvÿÿzÿÿÿÿ|ÿiÿnÿÿzÿ¨ÿÿ|ÿÿ¡ÿÿÿÿÿÿzÿÿÿÿÿÿÿÿÿÿÿÿÿÿÿÿÿÿÿÿÿÿ}ÿÿÿÿÿÿÿÿÿÿÿÿÿÿÿÿÿyÿÿÿÿÿÿÿÿÿÿ}ÿÿÿÿÿÿ£ÿ¤ÿÿÿÿÿÿÿ±ÿ¢ÿÿÿÿ¤ÿÿÿÿÿÿ ÿÿÿÿÿÿÿsÿÿkÿzÿÿÿÿÿÿÿÿÿÿ¤ÿÿÿÿÿÿÿÿÿÿÿÿÿÿ ÿÿÿÿÿÿsÿÿÿÿÿÿÿÿÿÿÿÿÿÿÿÿ©ÿÿÿÿÿÿÿÿÿtÿÿÿÿÿyÿÿÿÿÿÿxÿxÿÿÿÿÿÿÿÿÿÿÿÿÿÿÿÿÿÿÿÿÿÿÿÿÿ¡ÿÿÿyÿÿÿÿÿÿ¡ÿÿ~ÿÿÿÿÿÿÿªÿ¡ÿÿÿÿ¤ÿÿÿÿÿÿÿÿÿÿÿÿÿÿÿ¦ÿÿ~ÿuÿ}ÿÿÿÿÿÿÿÿÿÿÿÿÿÿÿÿÿÿÿÿÿ~ÿ}ÿÿÿwÿÿÿÿÿzÿÿfÿyÿÿ«ÿÿÿÿÿÿÿÿÿÿÿÿÿÿÿÿÿ|ÿÿÿÿÿÿÿÿÿÿÿÿÿÿÿÿÿÿÿ ÿÿÿÿÿÿÿÿÿÿÿÿÿÿÿÿÿÿ|ÿÿÿÿÿÿÿÿÿÿÿÿÿÿÿÿÿÿÿÿ¡ÿÿÿÿÿÿÿÿÿwÿÿÿÿÿÿzÿÿ~ÿnÿwÿÿtÿlÿmÿsÿkÿtÿjÿdÿjÿÿÿaÿ`ÿkÿZÿfÿZÿSÿaÿfÿWÿdÿiÿ`ÿdÿfÿeÿmÿkÿZÿSÿiÿjÿbÿ^ÿOÿWÿbÿ_ÿbÿoÿÿnÿhÿgÿuÿ|ÿjÿ`ÿqÿÿ~ÿqÿOÿzÿgÿuÿxÿÿvÿÿÿwÿxÿqÿeÿmÿiÿbÿrÿtÿqÿvÿmÿnÿeÿnÿoÿVÿgÿzÿ]ÿvÿÿtÿfÿuÿtÿfÿeÿrÿqÿXÿXÿfÿkÿqÿ_ÿsÿtÿrÿÿ}ÿ}ÿÿtÿvÿqÿÿÿÿÿÿÿÿÿÿÿÿÿÿÿ{ÿzÿÿÿªÿÿÿ¡ÿÿÿÿÿÿÿÿÿÿ ÿÿÿÿÿÿvÿÿÿÿÿÿÿÿÿÿÿÿÿÿÿÿÿÿÿÿÿÿÿÿÿÿÿÿÿÿÿÿÿÿÿÿÿÿÿÿÿÿÿÿÿÿÿÿÿÿÿÿÿÿÿÿÿ­ÿÿ ÿÿÿÿÿÿÿÿÿÿÿÿÿÿÿÿÿÿÿÿ¦ÿÿÿÿÿÿ¢ÿ¤ÿÿÿ{ÿÿÿÿÿÿ ÿ ÿ¡ÿÿÿÿÿÿÿÿÿÿÿÿÿ~ÿÿÿÿÿ£ÿÿÿÿÿÿÿÿÿÿÿÿÿÿÿÿÿ¬ÿÿÿÿÿ¢ÿÿÿÿÿÿÿÿ¥ÿªÿÿÿÿvÿÿÿÿÿÿÿÿÿ¤ÿÿÿÿÿÿÿÿÿÿÿÿÿÿÿÿ¦ÿÿnÿÿÿÿÿÿÿÿÿÿÿÿÿÿÿÿÿÿÿÿÿÿÿÿÿÿÿ¤ÿÿªÿÿÿÿÿÿÿÿÿÿÿÿÿÿÿÿÿÿÿÿÿÿÿÿÿÿÿÿÿÿ¦ÿÿ}ÿÿÿ ÿÿÿÿÿÿÿÿÿÿÿÿÿÿÿÿÿÿÿÿ¦ÿÿÿÿÿÿÿÿÿÿÿÿÿÿÿÿÿÿÿÿÿÿÿÿÿÿÿÿ ÿÿÿÿÿÿÿÿÿÿÿÿÿÿÿÿÿÿÿÿÿÿÿÿÿÿÿÿÿÿÿÿÿÿÿÿÿÿÿÿÿÿÿÿÿÿÿÿÿÿ¢ÿ~ÿÿÿÿÿÿÿÿÿÿÿÿÿ ÿÿÿÿÿÿÿÿÿÿÿ¤ÿÿÿÿÿÿÿÿ ÿ©ÿÿÿÿÿÿÿÿÿÿÿÿÿÿ¦ÿÿ¡ÿÿÿÿÿÿÿÿÿ¢ÿ¨ÿÿ§ÿ£ÿÿÿÿÿÿÿÿzÿÿÿÿ¥ÿÿÿÿÿÿÿªÿÿÿÿÿ¢ÿ¡ÿÿ ÿÿÿÿÿÿÿÿÿÿÿÿÿÿÿÿÿÿÿÿÿÿÿÿ¢ÿ©ÿÿÿÿÿÿÿÿÿÿÿÿÿÿÿÿÿÿÿÿÿÿ ÿÿÿÿÿÿÿÿÿÿÿÿÿÿÿÿÿ¡ÿÿÿÿ ÿÿ¡ÿÿÿÿÿÿ£ÿ¦ÿÿÿÿÿÿÿÿÿ£ÿÿÿ ÿÿÿ ÿÿÿÿÿ¢ÿÿ ÿ¤ÿ¡ÿÿÿÿÿÿ°ÿ¨ÿÿÿÿÿÿÿÿÿÿÿÿÿÿÿÿÿÿÿÿÿÿ¡ÿÿ£ÿÿÿÿ£ÿuÿgÿoÿyÿÿÿÿÿÿ«ÿ¯ÿÿÿ ÿÿÿÿÿÿÿÿÿÿÿÿÿÿÿÿsÿ~ÿqÿÿÿÿÿÿÿÿÿÿÿÿÿÿÿÿÿÿÿÿÿÿÿÿÿÿÿÿÿÿ£ÿÿÿÿÿÿÿÿÿÿtÿsÿÿÿÿÿÿÿpÿlÿ|ÿÿÿÿÿÿ}ÿ|ÿÿÿÿÿÿÿÿÿÿÿÿÿÿLÿuÿÿÿÿÿÿÿÿÿÿÿÿÿÿÿÿÿÿÿÿÿ{ÿyÿ{ÿÿÿyÿ}ÿÿÿÿÿÿÿÿÿÿÿÿÿÿ£ÿÿsÿuÿ~ÿÿÿÿÿÿhÿÿÿ}ÿ~ÿÿÿÿÿÿÿuÿÿtÿ|ÿÿÿÿÿ|ÿpÿlÿÿÿÿzÿÿÿÿÿÿ~ÿtÿvÿ~ÿÿÿzÿ}ÿÿÿÿÿÿÿÿÿÿÿÿÿÿÿÿÿÿÿ~ÿÿ~ÿÿÿÿÿÿÿÿyÿÿÿÿxÿÿÿÿÿÿÿ}ÿÿÿÿÿ~ÿÿÿÿÿÿÿÿ}ÿÿÿÿÿÿÿÿÿÿÿÿÿÿÿÿÿÿÿÿÿÿÿ|ÿÿÿÿÿÿÿ}ÿÿÿÿÿÿÿÿÿÿÿÿÿÿÿÿÿÿÿÿÿÿÿÿ¡ÿÿÿÿÿÿÿÿÿÿÿÿÿÿÿÿÿÿÿÿÿÿÿÿÿÿÿ£ÿÿÿÿÿÿÿÿÿÿÿÿÿÿÿÿÿÿ{ÿÿÿÿÿÿÿÿÿÿÿÿÿ¢ÿ ÿÿÿÿÿÿÿÿÿÿÿ¡ÿÿÿÿÿÿÿÿÿÿÿÿÿÿÿ¤ÿ¡ÿÿÿÿÿÿÿÿÿÿÿÿÿÿÿÿÿÿÿÿÿÿÿÿÿÿÿ¡ÿÿÿÿÿÿÿÿ­ÿ ÿÿÿÿÿÿÿÿÿÿÿÿÿÿÿÿÿÿÿÿÿÿÿÿÿÿÿÿÿÿÿÿÿÿÿÿÿÿÿÿÿÿÿÿÿÿÿÿÿÿÿÿÿÿÿÿ¡ÿÿÿÿÿÿÿÿÿÿÿÿÿÿÿÿÿÿÿÿÿÿÿÿÿÿÿ¡ÿÿÿ ÿÿÿÿÿ£ÿÿÿÿÿÿÿÿÿÿ²ÿÿÿÿÿÿÿÿÿÿÿvÿÿÿÿÿÿÿÿÿÿ£ÿÿ ÿÿÿÿÿÿÿÿÿÿÿÿÿÿÿÿÿÿÿÿÿ{ÿÿÿvÿyÿ}ÿqÿuÿnÿaÿdÿpÿ{ÿwÿqÿnÿpÿsÿrÿkÿcÿnÿdÿcÿaÿdÿ]ÿgÿkÿaÿTÿUÿiÿqÿ_ÿIÿVÿ]ÿPÿTÿ^ÿbÿbÿ]ÿaÿzÿgÿdÿ[ÿVÿgÿnÿbÿdÿmÿdÿZÿ\ÿRÿ_ÿ]ÿhÿuÿmÿ}ÿhÿqÿjÿWÿbÿpÿ_ÿfÿdÿMÿIÿKÿKÿKÿGÿPÿ^ÿMÿ[ÿEÿNÿ:ÿTÿBÿPÿ;ÿ<ÿ5ÿ9ÿGÿ9ÿ6ÿ9ÿ:ÿ?ÿ=ÿSÿ^ÿfÿOÿ4ÿMÿ`ÿYÿLÿPÿgÿdÿ`ÿlÿ[ÿRÿ[ÿdÿaÿlÿxÿzÿuÿhÿlÿvÿ~ÿoÿ}ÿÿÿÿ¤ÿÿÿÿÿÿÿÿÿÿÿÿÿÿÿÿÿÿÿÿÿÿÿÿÿÿÿÿÿÿÿÿÿÿÿÿÿÿÿÿÿÿÿÿÿ ÿÿÿÿÿÿÿyÿxÿÿÿÿÿÿÿÿÿÿÿÿÿÿÿÿÿÿÿÿÿÿÿÿÿvÿÿÿÿ¢ÿÿÿÿÿÿÿÿÿÿÿ~ÿÿÿÿÿÿÿÿÿÿÿÿÿÿÿÿÿÿ¹ÿÿÿÿÿÿÿÿÿÿÿÿÿÿÿÿÿÿÿÿÿÿÿÿÿÿÿÿsÿÿÿÿÿÿÿÿÿÿÿÿÿÿÿÿÿÿÿÿÿÿÿÿÿÿÿÿÿÿÿÿyÿ|ÿÿÿÿÿÿÿÿÿÿÿÿÿÿÿÿÿÿÿÿzÿÿÿÿÿÿÿÿÿÿÿÿÿÿÿÿÿÿÿ¡ÿÿÿÿÿ ÿÿÿÿÿÿÿÿ~ÿÿÿÿÿÿÿÿÿÿÿÿÿÿ~ÿÿÿÿÿÿÿÿÿÿuÿÿÿÿÿÿÿÿÿÿÿÿÿÿÿÿÿÿÿÿÿÿÿÿÿzÿÿÿÿÿÿuÿÿÿÿÿÿÿ}ÿ¯ÿÿiÿ}ÿsÿÿÿÿÿÿÿuÿ}ÿ|ÿÿÿÿÿÿÿÿÿÿÿÿÿÿÿÿzÿlÿÿÿÿÿÿÿÿÿÿÿÿwÿÿÿÿÿÿÿÿzÿÿÿÿÿÿÿÿÿÿÿÿÿ{ÿuÿ|ÿyÿÿ|ÿÿÿ}ÿÿÿÿÿÿ{ÿxÿÿÿÿxÿÿxÿeÿ{ÿ|ÿÿÿÿÿÿ¡ÿÿoÿ{ÿÿÿ|ÿ{ÿÿxÿtÿÿxÿpÿzÿ}ÿÿÿÿÿÿÿÿÿÿÿÿÿÿÿÿÿ|ÿÿwÿÿ{ÿqÿÿÿÿÿÿ{ÿÿÿ}ÿÿÿeÿóþÿ`ÿÿÿÿÿxÿ~ÿÿÿÿÿÿÿÿwÿlÿÿÿÿ}ÿpÿ~ÿÿÿ|ÿtÿÿÿÿÿÿtÿÿzÿÿÿÿyÿÿÿ~ÿwÿÿ|ÿ{ÿÿÿ|ÿÿÿÿÿvÿpÿÿÿwÿuÿÿÿÿtÿoÿzÿ{ÿ}ÿ}ÿÿÿÿÿÿÿ}ÿÿÿÿyÿwÿÿnÿÿqÿÿÿjÿÿÿzÿÿÿÿ}ÿkÿsÿÿÿÿÿÿÿÿÿÿÿÿÿÿÿÿÿÿÿÿÿÿÿÿÿÿÿÿÿÿÿwÿ}ÿÿÿÿÿwÿÿ¤ÿÿzÿÿÿÿ¡ÿ~ÿÿÿxÿÿÿyÿÿÿÿÿÿÿÿÿÿÿÿÿÿyÿÿÿÿÿÿÿÿÿ|ÿÿÿÿÿÿÿÿÿÿÿÿÿxÿÿnÿÿÿÿÿ§ÿÿÿÿzÿÿwÿÿÿÿtÿÿÿÿÿÿÿÿ|ÿÿÿÿÿÿÿÿÿÿÿÿÿÿ~ÿÿÿÿzÿÿÿÿzÿÿÿÿÿÿÿÿÿ¦ÿ|ÿÿÿyÿ~ÿ{ÿÿÿÿÿÿÿÿÿÿÿÿÿÿÿ|ÿÿÿÿ~ÿÿ|ÿ~ÿÿÿÿÿÿÿÿ}ÿÿÿÿÿÿÿÿrÿlÿÿÿÿÿÿÿÿÿyÿÿÿÿÿyÿxÿÿ~ÿÿÿwÿÿÿÿÿÿÿ~ÿrÿÿÿyÿÿÿ{ÿÿÿÿÿÿzÿÿÿÿÿÿÿÿÿÿÿÿÿoÿiÿ|ÿÿÿ~ÿÿÿÿÿÿÿÿÿÿÿxÿÿÿÿvÿuÿÿÿÿÿÿ}ÿ}ÿÿsÿhÿyÿzÿ}ÿrÿwÿkÿ|ÿÿÿÿÿÿÿÿÿÿÿÿÿÿÿÿÿÿÿÿÿ{ÿÿÿ¥ÿÿwÿÿÿÿÿÿ|ÿÿ|ÿ~ÿsÿÿÿÿÿÿÿÿwÿ~ÿÿÿ~ÿÿÿÿbÿ~ÿzÿÿÿÿÿÿÿÿÿÿfÿiÿyÿwÿzÿvÿ_ÿ`ÿdÿiÿnÿaÿuÿ{ÿvÿ{ÿrÿwÿÿwÿgÿbÿVÿoÿgÿvÿ|ÿiÿuÿkÿoÿjÿÿÿÿÿuÿÿÿÿÿ}ÿuÿjÿkÿÿqÿrÿ{ÿ~ÿÿpÿjÿvÿ|ÿrÿjÿmÿuÿÿ~ÿzÿxÿÿÿsÿÿÿÿÿxÿÿ}ÿÿÿxÿeÿÿzÿuÿ}ÿÿÿÿÿ|ÿ~ÿ{ÿwÿÿÿ}ÿÿÿÿÿÿ}ÿ~ÿvÿfÿ}ÿÿÿzÿÿÿÿ{ÿÿÿÿÿ|ÿÿÿÿyÿÿÿÿÿÿÿÿÿÿÿÿÿ~ÿÿxÿ}ÿÿÿ~ÿÿÿÿÿÿÿÿÿÿ¢ÿ¡ÿÿÿÿÿ{ÿÿÿÿÿÿ~ÿÿÿÿÿ£ÿ}ÿÿÿyÿÿÿÿÿÿÿÿÿÿÿÿÿÿÿÿÿÿÿÿÿÿÿÿÿÿÿÿÿÿ¥ÿÿÿrÿ~ÿxÿÿÿÿÿ®ÿuÿÿÿÿ£ÿyÿÿÿÿÿÿÿÿÿÿÿÿÿÿÿÿÿÿÿÿ¢ÿÿÿÿÿÿÿÿÿÿÿfÿÿÿÿ¢ÿÿÿÿÿÿÿÿ¡ÿ¢ÿÿÿÿÿÿÿ{ÿÿÿÿÿ¡ÿÿÿÿªÿÿÿÿÿÿwÿÿÿqÿÿ{ÿ¦ÿÿ¢ÿÿÿÿÿÿÿÿÿÿÿÿÿÿÿÿÿÿÿÿÿÿÿÿÿÿÿÿÿ¤ÿÿÿÿÿÿ¡ÿÿÿÿÿÿÿÿ¥ÿ¡ÿÿ ÿ§ÿ¡ÿÿÿÿÿÿÿÿÿÿÿÿÿ{ÿÿªÿÿÿÿÿÿÿÿÿÿÿÿÿÿÿÿÿÿÿÿÿÿrÿÿÿÿÿvÿ|ÿ¤ÿwÿÿ¡ÿ{ÿÿÿÿÿÿÿÿÿÿ¥ÿÿÿÿ¥ÿÿÿÿÿÿÿÿÿÿÿÿÿÿÿÿÿÿÿ~ÿÿÿÿÿÿÿÿÿÿÿ|ÿÿÿÿÿ£ÿ¦ÿÿÿÿÿÿÿÿÿÿÿÿÿÿÿÿÿÿÿ¡ÿÿÿÿÿÿÿÿÿÿÿÿÿuÿÿÿÿÿÿ|ÿrÿÿwÿÿÿÿÿoÿvÿÿÿoÿdÿtÿcÿÿjÿcÿÿ}ÿaÿdÿ]ÿ\ÿjÿiÿ]ÿaÿjÿ`ÿbÿkÿdÿmÿkÿ[ÿ_ÿcÿqÿbÿlÿIÿvÿaÿjÿPÿWÿaÿ`ÿZÿsÿuÿ`ÿaÿjÿlÿxÿÿfÿaÿ~ÿbÿpÿÿnÿ_ÿÿ}ÿrÿsÿhÿfÿrÿtÿeÿsÿÿÿzÿlÿeÿUÿjÿ]ÿ`ÿqÿtÿjÿwÿmÿdÿjÿnÿÿuÿvÿpÿkÿhÿdÿ]ÿeÿsÿnÿnÿdÿÿÿÿÿ}ÿwÿÿ}ÿÿÿÿÿÿÿÿuÿÿÿÿÿÿ¥ÿÿÿÿ¢ÿÿÿ¡ÿÿÿÿÿÿÿÿÿ¢ÿÿÿÿÿÿÿÿxÿÿ£ÿ¦ÿÿÿÿÿÿÿÿÿÿÿÿsÿÿÿÿÿÿÿÿÿÿ¢ÿÿÿÿÿÿÿÿÿÿÿ ÿÿÿÿÿÿÿÿ{ÿÿÿÿ¡ÿÿjÿ{ÿ ÿÿÿÿ¢ÿÿÿÿÿ ÿÿÿÿÿÿÿÿÿÿÿ¢ÿÿ¢ÿÿÿÿÿÿÿÿÿÿÿÿÿÿÿÿÿÿ­ÿ¥ÿÿÿÿÿÿÿÿÿÿÿÿÿÿÿÿÿÿÿÿÿÿÿÿÿÿÿ|ÿÿÿÿÿÿÿÿÿÿÿÿÿÿÿÿ¡ÿÿÿÿÿ¢ÿÿÿÿÿÿÿ¤ÿÿ~ÿÿÿÿ~ÿÿÿÿÿ¤ÿÿÿÿyÿÿÿÿÿÿÿÿÿÿÿÿÿ¥ÿÿÿÿÿÿÿ«ÿ£ÿÿÿÿÿÿÿÿÿÿÿÿÿÿÿÿÿÿÿ§ÿÿÿÿÿ¡ÿÿÿÿÿÿÿÿÿ¡ÿÿÿÿÿÿÿÿÿÿÿÿÿÿÿÿÿÿÿ§ÿ ÿÿÿÿÿÿÿÿÿÿÿÿÿ¢ÿÿÿÿÿÿÿÿÿÿ£ÿÿÿÿ©ÿÿÿ{ÿÿÿÿÿÿÿÿ ÿÿÿÿÿ¦ÿÿÿÿÿÿÿÿÿÿÿyÿÿÿÿÿÿÿÿÿÿÿÿÿÿÿ ÿÿÿÿÿÿÿÿÿÿÿÿÿÿÿÿÿÿÿÿÿÿÿÿÿÿÿÿÿÿÿÿÿ ÿÿÿÿÿÿÿÿÿÿÿÿÿÿÿÿÿÿÿÿÿÿÿÿÿÿÿÿÿÿÿªÿ­ÿÿÿÿÿÿÿÿÿÿÿÿÿÿÿÿ¡ÿ®ÿÿ«ÿ¨ÿÿÿÿÿÿÿÿÿ«ÿÿÿ£ÿ¢ÿ¤ÿ¥ÿ£ÿ£ÿÿÿÿÿÿÿÿÿÿÿ¡ÿÿÿÿ¡ÿÿÿÿÿÿÿÿÿÿÿÿÿ ÿ¡ÿÿÿÿÿ£ÿÿ¢ÿÿÿÿÿÿÿÿÿÿ£ÿÿÿÿÿÿÿ£ÿ¥ÿÿ¡ÿÿÿ¢ÿÿÿÿÿÿÿ§ÿÿÿÿÿÿÿÿÿ ÿÿÿÿÿÿÿÿÿÿ¡ÿÿÿ¡ÿÿÿÿÿÿÿÿÿÿÿÿÿÿÿÿ§ÿ¡ÿÿ¡ÿÿ¦ÿÿÿÿ¤ÿÿÿÿÿ¢ÿÿÿÿÿÿÿÿÿÿ ÿÿÿÿ¢ÿ¢ÿÿÿÿÿÿ¢ÿ¡ÿÿÿÿÿÿ¤ÿÿÿÿÿÿÿ ÿÿÿÿÿÿÿlÿFÿÿÿÿÿÿ ÿÿÿÿ¨ÿÿÿÿÿÿÿÿÿÿÿÿÿÿÿ¥ÿÿmÿuÿÿÿÿÿÿÿÿ¤ÿÿÿÿÿÿÿÿÿÿÿÿÿÿÿÿÿÿÿÿÿÿ ÿÿÿÿÿÿ ÿÿÿÿÿÿÿÿÿÿÿÿÿyÿzÿyÿÿÿÿÿÿtÿÿÿÿÿÿÿÿÿÿÿÿÿÿÿÿÿÿÿÿÿ{ÿrÿÿÿÿÿÿÿÿÿÿÿÿÿÿ}ÿÿÿÿÿ|ÿyÿÿÿÿÿÿ~ÿÿÿÿÿÿÿÿÿ}ÿÿÿÿÿÿÿÿÿyÿÿÿ~ÿÿÿÿÿÿÿÿÿÿÿÿÿÿÿÿÿÿÿ{ÿÿÿÿÿÿÿÿÿÿÿoÿÿÿÿÿÿzÿ{ÿÿÿÿÿÿÿÿ}ÿÿÿÿÿÿÿÿÿyÿÿÿÿÿÿÿÿÿÿÿÿÿÿ|ÿÿÿÿÿÿ}ÿÿÿÿÿÿ~ÿÿÿÿzÿÿÿÿÿÿÿÿÿÿÿÿÿÿÿÿÿÿÿÿÿÿÿÿÿÿÿÿÿÿÿ ÿÿÿyÿÿÿÿÿÿÿÿÿÿÿÿÿÿÿÿÿÿÿÿÿÿÿÿÿÿÿÿ¢ÿÿÿÿÿÿÿÿ¡ÿÿÿÿÿÿÿÿÿÿÿÿÿÿÿÿ­ÿÿÿÿÿÿÿÿÿÿÿÿÿÿÿÿÿÿÿÿÿÿÿÿÿÿÿÿÿxÿÿÿ ÿÿÿÿÿÿÿÿÿÿ¡ÿÿÿÿÿÿÿÿÿÿÿ¡ÿÿÿÿÿÿzÿÿÿÿÿÿÿÿÿÿÿÿÿÿÿÿÿÿÿÿ¡ÿ ÿÿÿÿÿÿÿÿ ÿÿÿÿÿÿÿÿÿÿÿÿÿÿÿÿÿÿÿÿÿ¢ÿÿ¡ÿÿÿÿÿÿÿÿÿÿÿÿÿÿÿÿÿÿÿÿÿÿÿÿÿÿÿÿÿÿÿÿÿÿÿ¥ÿ¦ÿÿÿÿÿÿ¦ÿ£ÿ©ÿÿÿÿÿÿÿÿÿÿÿÿÿÿÿÿÿÿÿÿÿÿ£ÿÿÿÿÿÿÿÿÿÿÿÿÿÿÿÿÿÿ¢ÿÿÿÿÿÿÿÿ¡ÿÿÿÿÿ ÿÿÿÿÿÿÿÿ¢ÿÿ§ÿÿÿ¤ÿ¨ÿÿÿÿÿÿÿÿÿÿÿÿÿÿÿÿÿrÿzÿtÿoÿ{ÿÿzÿ~ÿnÿZÿeÿnÿ|ÿpÿnÿbÿZÿrÿoÿvÿ^ÿ`ÿÿqÿdÿ_ÿSÿ\ÿ`ÿ]ÿ^ÿ_ÿaÿcÿjÿPÿVÿbÿYÿXÿHÿfÿWÿQÿeÿ|ÿgÿiÿtÿeÿbÿYÿRÿhÿpÿwÿlÿeÿkÿ_ÿbÿdÿwÿlÿtÿtÿyÿtÿgÿcÿbÿTÿ^ÿ_ÿWÿVÿMÿTÿRÿBÿDÿOÿHÿVÿEÿVÿ1ÿ>ÿFÿJÿDÿ-ÿ0ÿDÿCÿ;ÿ9ÿ9ÿ=ÿ@ÿAÿ?ÿBÿRÿ?ÿHÿ>ÿNÿTÿYÿTÿaÿRÿWÿcÿRÿIÿ]ÿkÿ[ÿ^ÿoÿsÿxÿqÿsÿÿ}ÿ{ÿqÿwÿÿÿÿÿÿÿÿÿÿÿÿÿÿÿÿÿÿÿÿÿÿÿÿ¤ÿÿÿÿÿÿÿÿÿ}ÿÿÿÿÿÿÿÿÿÿÿ}ÿÿÿ}ÿÿÿÿÿ¡ÿÿÿÿÿÿÿÿÿÿÿÿÿÿÿÿÿÿÿÿÿÿÿÿÿÿÿÿÿÿÿÿ~ÿÿÿÿÿÿÿÿÿ£ÿÿÿÿÿÿÿ ÿÿÿÿ~ÿÿÿÿÿÿÿÿÿÿÿÿÿÿ~ÿ|ÿÿÿÿÿÿÿÿÿÿÿÿÿÿÿÿÿÿÿÿÿÿÿÿ¡ÿ¨ÿÿÿÿÿ¦ÿÿÿÿÿÿÿÿÿ}ÿÿÿÿÿÿÿÿÿÿÿÿÿ§ÿÿzÿÿzÿÿ|ÿÿÿÿÿÿÿÿÿÿÿÿÿÿÿÿÿÿÿÿÿÿÿÿÿÿÿÿÿÿuÿÿÿÿyÿwÿÿÿÿÿ£ÿ£ÿÿÿÿÿÿÿ¢ÿÿÿÿÿ}ÿzÿÿÿÿ ÿ¥ÿÿÿÿÿÿÿ~ÿ ÿwÿÿÿÿÿÿÿÿÿÿÿÿÿÿÿÿÿÿÿÿÿÿÿÿÿÿ|ÿ}ÿÿÿÿ~ÿÿÿÿ~ÿÿyÿÿÿÿ}ÿÿÿqÿÿÿÿjÿrÿÿÿÿ}ÿÿÿÿÿoÿÿÿÿÿ¢ÿÿÿÿÿÿÿÿÿÿÿÿÿÿÿÿyÿÿÿ¥ÿÿÿÿÿÿzÿÿÿÿÿÿÿÿÿ|ÿyÿÿÿÿÿÿÿÿÿÿ~ÿÿ}ÿÿÿxÿÿwÿ}ÿÿÿÿrÿÿÿ|ÿwÿ{ÿÿtÿoÿÿwÿ}ÿÿÿ}ÿÿÿÿÿÿÿÿÿÿÿ{ÿxÿ|ÿ|ÿÿÿÿÿÿÿÿyÿtÿÿ{ÿÿÿuÿÿÿÿÿpÿÿÿÿÿÿÿÿzÿÿÿÿÿÿ~ÿxÿÿÿ|ÿÿ|ÿÿÿVÿÿÿÿÿÿ~ÿÿÿÿÿÿÿxÿ{ÿÿnÿoÿrÿwÿqÿÿÿvÿÿÿÿÿÿÿ|ÿÿÿÿÿÿÿ}ÿdÿÿ~ÿyÿ{ÿÿÿÿÿ}ÿvÿÿ}ÿÿ~ÿtÿÿÿÿÿÿÿÿÿÿÿsÿrÿzÿmÿvÿ¥ÿÿÿÿ}ÿÿtÿÿqÿxÿÿÿyÿvÿÿÿÿ¤ÿsÿ|ÿÿÿpÿÿÿÿÿÿÿÿÿÿÿÿÿÿÿÿÿÿÿÿÿ|ÿ}ÿÿÿÿÿÿÿÿÿ{ÿÿÿÿÿwÿÿ~ÿÿ~ÿ|ÿÿÿrÿÿÿÿÿyÿÿÿ~ÿÿÿÿÿwÿÿÿÿÿÿÿÿÿÿÿÿyÿ~ÿÿÿÿÿÿÿÿÿÿ|ÿ|ÿÿÿÿÿ|ÿÿÿÿÿrÿÿuÿÿÿtÿÿÿqÿÿÿÿ}ÿpÿÿÿÿÿÿÿÿÿÿÿÿÿÿÿÿÿÿÿÿÿÿÿÿÿÿÿÿÿÿÿÿÿÿÿÿÿÿÿÿÿÿÿÿ|ÿÿÿÿÿÿÿ}ÿÿÿÿ|ÿÿÿ{ÿ{ÿÿÿÿ|ÿÿÿÿ{ÿzÿÿÿ}ÿÿÿÿ~ÿÿÿÿÿÿÿÿÿÿÿÿÿÿÿÿÿÿÿÿzÿÿzÿ}ÿÿÿÿqÿ}ÿÿjÿÿzÿ}ÿÿ|ÿuÿÿÿÿ}ÿyÿ{ÿÿtÿÿÿÿÿÿÿÿÿÿÿÿÿÿÿÿÿÿÿÿÿÿ|ÿfÿuÿÿxÿtÿvÿÿÿÿÿtÿ}ÿ~ÿÿÿÿÿ}ÿyÿ}ÿ~ÿÿyÿÿ}ÿÿyÿÿÿ}ÿxÿ~ÿÿ|ÿrÿ|ÿqÿqÿsÿÿÿÿÿÿÿÿÿÿÿÿÿÿÿÿÿÿÿÿÿÿÿÿÿzÿÿÿÿÿÿÿÿÿÿeÿÿÿÿÿÿÿÿ}ÿxÿyÿÿÿÿ¤ÿÿ}ÿÿÿÿÿqÿÿÿ}ÿÿcÿ[ÿÿ~ÿcÿpÿ{ÿeÿZÿbÿdÿfÿfÿhÿnÿuÿvÿqÿZÿrÿkÿ~ÿcÿ[ÿpÿ~ÿvÿÿzÿpÿfÿyÿ{ÿyÿwÿvÿ|ÿÿqÿÿÿÿÿpÿ|ÿmÿmÿ|ÿ}ÿyÿwÿrÿsÿjÿcÿsÿ{ÿoÿoÿnÿiÿ{ÿvÿqÿdÿyÿÿÿÿÿyÿÿtÿ~ÿ|ÿÿÿwÿÿxÿuÿvÿ}ÿÿyÿÿÿÿyÿÿÿÿÿÿÿÿÿÿÿÿÿÿÿ}ÿÿÿÿÿÿÿsÿxÿÿ{ÿÿÿÿ£ÿ¨ÿÿÿÿeÿÿÿÿÿsÿÿÿÿÿÿÿÿÿÿÿ}ÿÿÿzÿÿÿÿÿÿ¡ÿÿÿÿÿÿÿÿÿÿÿÿÿÿÿÿÿÿÿrÿÿwÿÿÿÿÿÿÿÿÿÿÿÿÿÿÿÿÿÿÿÿÿÿÿÿÿÿÿÿÿÿÿ{ÿÿÿÿÿzÿxÿÿÿÿÿtÿÿÿÿ¦ÿÿ ÿÿÿÿÿÿ|ÿÿÿÿÿÿÿÿÿÿÿÿÿÿÿÿÿÿÿÿÿÿÿÿÿ|ÿÿÿÿÿÿÿzÿÿÿÿÿÿÿ~ÿÿÿÿÿÿÿÿÿÿÿÿuÿÿÿÿÿxÿÿÿÿÿÿÿÿÿ©ÿÿÿÿÿÿÿÿÿ ÿÿÿÿÿÿÿÿÿÿÿÿÿÿÿÿÿÿÿÿ¦ÿÿÿÿ¤ÿÿÿÿ§ÿÿÿÿÿÿÿÿªÿÿÿÿÿÿÿÿÿÿÿÿÿ~ÿÿÿÿÿÿÿÿÿÿÿÿÿÿÿÿÿ¢ÿÿÿÿÿ~ÿÿÿÿÿÿÿÿÿÿÿÿÿÿ ÿÿÿÿÿÿÿÿ¤ÿÿÿÿÿÿÿuÿzÿÿÿÿÿÿ{ÿÿÿÿÿÿÿÿÿÿÿÿÿÿÿÿÿ¤ÿÿÿÿÿÿÿyÿÿÿÿÿÿÿÿÿÿÿÿ§ÿ¢ÿÿÿÿÿÿÿzÿÿÿÿÿÿ¥ÿ ÿÿÿÿÿÿÿÿÿÿÿÿÿwÿÿÿÿÿÿrÿzÿÿÿtÿwÿÿÿÿÿ~ÿmÿÿÿ}ÿsÿ|ÿ\ÿeÿÿyÿcÿfÿbÿ_ÿhÿhÿoÿoÿqÿhÿkÿoÿgÿmÿlÿ]ÿ\ÿ]ÿrÿZÿiÿYÿhÿQÿVÿ\ÿ^ÿjÿhÿzÿwÿmÿ_ÿSÿcÿxÿ{ÿvÿjÿjÿvÿ|ÿÿÿ|ÿaÿyÿÿtÿvÿgÿsÿoÿxÿ^ÿ\ÿzÿ~ÿtÿtÿlÿpÿpÿ]ÿsÿzÿoÿÿ}ÿ^ÿNÿnÿyÿxÿnÿfÿZÿTÿ^ÿbÿ]ÿhÿvÿzÿwÿfÿsÿÿÿÿvÿÿÿ{ÿxÿÿÿÿÿÿ}ÿÿÿÿÿÿÿ¢ÿÿÿÿÿÿÿÿÿÿÿÿÿÿÿÿ ÿÿÿÿÿÿÿÿÿÿÿÿÿÿÿÿ~ÿÿÿÿÿÿÿÿÿÿÿÿÿÿÿ®ÿÿÿÿÿÿÿ}ÿÿÿÿÿÿÿ¢ÿÿÿÿÿ£ÿÿÿÿÿÿÿÿÿÿ¡ÿ£ÿÿÿÿÿÿfÿÿ ÿÿÿÿÿÿÿÿ¢ÿÿÿÿ¥ÿÿ¡ÿÿÿÿÿÿ¤ÿÿÿÿÿÿÿ}ÿÿÿÿÿÿÿÿ ÿÿÿÿÿÿÿÿÿÿÿ ÿÿÿÿÿÿzÿÿÿÿpÿxÿÿÿÿÿÿÿÿÿÿÿÿÿ}ÿÿuÿÿÿÿÿÿÿÿÿÿÿÿÿÿÿ¨ÿÿÿÿÿÿ{ÿÿÿÿÿ¦ÿÿÿÿ|ÿÿÿÿÿÿÿÿÿÿÿÿÿÿÿÿÿÿÿÿ¥ÿÿÿÿÿÿÿÿÿÿÿÿÿÿÿÿÿÿÿÿÿÿÿÿÿÿÿÿÿÿÿÿÿÿÿÿÿÿ¢ÿÿÿÿÿÿÿÿÿÿÿÿÿÿÿÿÿÿÿÿÿÿÿÿÿÿÿÿÿ¥ÿÿÿÿÿÿÿÿÿÿÿÿÿÿÿÿÿÿÿÿÿÿÿÿÿÿ£ÿÿÿÿÿÿÿÿÿÿÿÿÿ£ÿÿÿÿÿÿÿÿÿÿÿÿÿÿÿtÿÿ©ÿÿÿÿÿÿÿÿÿÿÿ ÿÿÿÿÿÿÿÿÿÿÿÿÿÿÿ£ÿÿÿÿÿÿÿÿ¨ÿÿÿÿÿÿÿÿÿÿÿÿÿÿÿÿÿÿÿÿÿÿÿ ÿÿÿÿ¤ÿÿÿÿ¦ÿ ÿÿÿÿ£ÿÿÿÿÿÿÿÿÿÿÿ¢ÿ¢ÿÿ­ÿÿ¤ÿÿÿ¢ÿ¨ÿ¤ÿÿ{ÿ¡ÿ¤ÿÿ¤ÿ¡ÿÿÿ¤ÿÿÿÿÿÿÿÿÿÿÿÿÿÿÿÿ¡ÿÿÿÿÿÿÿ¢ÿÿÿÿÿÿ¨ÿÿÿÿÿÿÿÿÿ¬ÿÿÿÿÿ ÿÿÿÿÿÿÿÿÿÿÿ£ÿÿÿÿÿ¥ÿ¤ÿ®ÿ¡ÿÿÿ¡ÿ¡ÿÿÿÿÿÿÿÿÿÿÿÿÿÿÿÿÿÿÿÿÿ¡ÿÿÿÿÿÿÿÿÿÿÿÿÿÿÿÿÿÿ¤ÿªÿ¦ÿÿÿ¤ÿÿÿ ÿÿÿÿÿÿÿÿÿÿÿÿÿ£ÿ¨ÿÿÿÿÿÿÿÿÿÿÿÿÿÿÿÿÿÿÿÿ¡ÿ§ÿ¡ÿÿÿ¡ÿ ÿ¡ÿÿÿÿÿÿÿÿ^ÿwÿÿÿÿÿÿÿÿÿÿÿÿÿÿÿÿÿÿÿÿÿÿÿÿÿjÿ|ÿ}ÿÿÿÿÿÿÿÿÿÿÿÿÿÿ ÿ¢ÿÿÿÿÿÿÿÿÿÿÿÿÿÿÿÿÿÿÿÿÿÿÿ¡ÿÿ¢ÿ£ÿÿÿÿÿÿÿÿÿÿÿÿÿÿÿÿÿÿxÿÿÿÿÿÿÿÿÿÿ~ÿÿÿÿÿzÿxÿÿÿtÿoÿÿÿÿÿÿÿÿzÿÿÿÿÿÿÿÿÿÿÿÿ}ÿÿ¤ÿÿÿÿÿÿÿÿÿÿÿÿÿÿÿÿÿ}ÿÿÿÿÿÿÿÿ}ÿÿÿÿsÿkÿwÿÿÿÿÿÿÿÿÿÿÿÿÿÿÿÿÿÿÿÿÿÿÿÿÿÿÿÿÿÿÿ{ÿzÿ|ÿÿÿÿ{ÿ{ÿÿÿÿÿÿÿÿxÿÿÿÿzÿÿÿÿÿÿÿÿÿÿÿÿÿÿÿÿÿÿÿÿÿÿÿÿsÿoÿxÿÿÿÿÿÿÿÿÿÿ¥ÿÿÿÿÿÿÿ ÿ¢ÿÿÿ ÿÿÿÿÿÿÿÿÿÿÿÿ­ÿÿÿ¡ÿÿÿÿÿÿÿÿÿÿÿÿÿÿÿÿÿÿÿÿÿ ÿÿÿÿÿÿÿÿÿÿÿÿÿÿ£ÿ¤ÿÿÿÿÿÿÿÿÿÿÿÿÿÿÿÿ ÿÿÿÿÿ¤ÿÿÿÿÿÿÿÿÿÿÿ£ÿÿÿÿÿÿÿÿÿÿÿÿÿÿÿ£ÿÿÿÿÿÿÿÿÿÿÿÿÿÿÿÿÿÿÿÿÿÿÿ ÿÿÿÿÿÿÿÿÿ¥ÿÿÿÿÿÿÿÿÿÿÿÿÿÿÿÿ©ÿÿÿÿÿÿÿÿÿÿÿÿÿÿÿÿÿÿÿÿÿÿÿÿÿÿÿÿÿÿÿÿÿÿÿÿÿÿÿ©ÿÿÿÿÿÿÿÿ¤ÿÿÿÿÿÿÿÿÿÿÿÿÿÿÿÿ|ÿÿÿÿÿÿÿÿÿÿÿÿÿÿÿ ÿÿÿÿÿÿÿÿÿÿÿÿÿÿÿÿÿÿÿÿÿÿÿÿÿ©ÿÿÿÿÿÿÿÿÿÿÿÿÿ§ÿÿÿÿÿÿÿÿÿÿÿÿÿÿÿÿÿÿÿÿÿÿÿÿÿÿÿÿÿÿÿÿÿÿÿÿÿÿÿÿÿÿÿÿwÿsÿpÿtÿÿÿ{ÿxÿpÿgÿkÿrÿÿyÿwÿsÿXÿaÿvÿiÿoÿgÿoÿhÿYÿ]ÿeÿhÿfÿjÿeÿWÿ[ÿbÿhÿZÿMÿWÿ`ÿYÿ^ÿeÿ]ÿTÿtÿsÿaÿTÿZÿ[ÿ]ÿbÿ`ÿbÿdÿkÿfÿxÿcÿtÿsÿfÿÿÿvÿtÿ`ÿdÿ^ÿTÿRÿMÿWÿRÿLÿTÿDÿTÿSÿGÿEÿJÿGÿPÿQÿLÿOÿ:ÿBÿEÿ@ÿ6ÿDÿAÿ>ÿEÿLÿPÿCÿBÿSÿDÿJÿQÿEÿ?ÿGÿZÿFÿeÿGÿUÿTÿ`ÿZÿ[ÿQÿZÿeÿWÿXÿdÿeÿjÿlÿuÿrÿÿ~ÿÿrÿÿÿÿÿÿÿÿÿÿÿÿÿÿÿÿÿÿÿÿÿÿyÿÿÿÿÿÿÿÿÿÿÿÿÿÿÿÿÿÿÿÿÿÿÿÿÿtÿÿÿÿÿÿÿÿ}ÿÿ ÿÿÿÿÿÿÿÿÿÿÿÿÿ~ÿÿÿÿÿÿÿÿÿÿÿÿÿÿÿÿÿÿÿÿÿÿÿÿÿÿÿÿÿÿÿÿÿÿÿÿÿÿÿÿÿÿÿÿÿÿÿÿ{ÿwÿÿÿÿÿÿÿÿÿÿÿÿÿÿÿ}ÿÿÿ}ÿÿÿÿÿÿ¥ÿ¨ÿÿÿ¡ÿÿÿÿÿÿÿÿÿ¥ÿÿÿÿÿÿÿÿÿÿÿÿÿÿÿÿÿÿÿÿÿÿÿÿÿÿÿÿÿÿ ÿÿ~ÿÿÿÿÿÿÿÿÿÿÿÿ¢ÿÿÿÿÿÿÿ|ÿÿÿÿÿyÿÿ¥ÿ|ÿÿ~ÿzÿÿÿÿÿÿÿÿÿÿÿÿÿÿÿÿÿÿÿÿÿÿÿÿÿÿ¤ÿÿÿÿ ÿÿ¢ÿ¥ÿÿÿÿÿÿÿÿÿxÿyÿÿÿÿÿÿÿÿÿÿÿÿ¢ÿÿÿÿÿÿÿÿÿÿÿÿÿÿoÿÿÿ_ÿyÿoÿÿ~ÿÿÿÿÿÿÿÿÿ}ÿÿÿÿÿÿÿÿÿÿÿÿÿÿÿÿÿÿÿÿÿ|ÿÿÿÿÿÿ~ÿÿÿÿÿÿÿÿÿÿÿÿÿwÿwÿÿÿÿÿÿÿÿÿÿÿÿÿÿtÿÿvÿÿÿÿÿ~ÿÿÿÿ{ÿÿÿÿ|ÿÿhÿÿÿ|ÿÿÿzÿ~ÿÿ~ÿÿÿÿÿÿÿ{ÿ}ÿÿÿÿÿÿÿÿxÿÿÿxÿÿÿÿÿÿÿÿ}ÿ}ÿsÿÿÿwÿÿÿÿÿÿÿÿÿÿÿ|ÿ~ÿ|ÿÿÿÿ.ÿÿPÿÿÿÿÿÿÿÿÿ{ÿ{ÿÿÿuÿ~ÿÿqÿuÿÿqÿzÿÿÿÿÿÿ©ÿ|ÿÿ{ÿrÿÿ|ÿÿÿÿÿÿÿ|ÿÿÿÿxÿÿ¡ÿ¤ÿÿÿÿÿ{ÿÿÿÿÿÿÿtÿuÿxÿ{ÿÿÿÿÿ}ÿrÿÿÿÿÿÿÿÿÿÿÿzÿzÿÿsÿjÿÿÿÿÿÿÿÿ~ÿÿÿÿÿÿÿÿÿÿÿÿÿÿÿÿÿÿÿÿÿ}ÿÿÿÿÿÿ|ÿ~ÿÿÿÿvÿ}ÿÿÿÿÿÿ{ÿuÿ{ÿrÿÿÿtÿÿÿÿÿ~ÿÿ|ÿÿÿÿÿÿ|ÿÿzÿÿÿÿÿÿÿ}ÿÿÿÿÿÿÿÿÿÿÿÿÿ|ÿÿÿÿÿÿÿ}ÿÿÿÿvÿÿÿÿÿÿkÿÿ{ÿoÿÿÿÿÿÿÿÿÿÿ}ÿÿ~ÿÿÿÿÿÿÿÿÿÿÿÿÿÿ|ÿ}ÿÿ¥ÿÿÿÿÿÿÿÿÿÿÿÿÿ{ÿÿÿÿÿÿÿÿÿÿÿÿÿ~ÿÿÿÿÿÿ}ÿ|ÿrÿ{ÿ¤ÿÿÿÿÿÿÿÿÿÿÿÿÿÿÿÿ~ÿÿÿÿÿÿÿÿÿ{ÿÿÿÿÿÿÿÿÿÿÿÿwÿ}ÿÿÿÿuÿyÿÿÿÿÿuÿÿÿkÿ|ÿÿÿÿÿÿÿ|ÿzÿ|ÿÿÿÿÿÿÿÿ~ÿÿÿÿÿÿzÿ{ÿ}ÿ~ÿxÿpÿyÿtÿwÿ~ÿjÿqÿxÿÿyÿ|ÿnÿsÿ{ÿÿÿÿÿ|ÿkÿÿÿxÿ¦ÿÿÿ}ÿuÿÿvÿÿÿlÿyÿÿzÿtÿÿzÿyÿÿÿÿÿ}ÿÿÿÿÿÿÿÿÿÿÿÿÿÿÿÿÿÿÿÿÿÿ}ÿÿÿÿÿÿÿÿ|ÿÿÿÿÿ¥ÿÿÿÿÿzÿtÿÿÿÿÿÿÿzÿyÿhÿ|ÿÿzÿsÿpÿpÿjÿmÿzÿyÿxÿpÿ\ÿ\ÿ\ÿXÿ]ÿXÿYÿgÿvÿzÿkÿÿLÿSÿ]ÿhÿ[ÿ_ÿ^ÿnÿzÿiÿjÿtÿuÿoÿuÿtÿ{ÿuÿnÿ~ÿ}ÿÿÿÿlÿfÿÿmÿmÿvÿyÿuÿtÿkÿoÿmÿbÿoÿxÿoÿoÿoÿlÿyÿ|ÿuÿfÿpÿÿÿÿÿuÿ|ÿ|ÿÿyÿ}ÿÿvÿÿlÿqÿÿÿÿÿÿÿÿ}ÿnÿvÿÿÿÿÿÿÿÿÿ~ÿÿÿÿ~ÿvÿÿrÿwÿÿwÿ|ÿÿÿÿÿÿÿÿhÿÿ¦ÿÿÿÿ|ÿÿÿÿÿÿÿÿÿÿÿÿÿÿÿzÿÿÿÿÿÿÿÿÿÿÿÿÿÿÿÿÿ~ÿÿÿÿÿÿwÿÿÿÿyÿÿÿÿÿÿÿÿÿÿÿÿÿÿÿÿÿÿÿÿÿÿÿÿÿÿÿÿÿÿÿÿÿÿÿ¡ÿÿ ÿÿÿ£ÿ³ÿÿ{ÿ{ÿ­ÿ~ÿÿÿÿÿ~ÿ{ÿÿÿÿÿxÿwÿÿÿÿÿÿÿÿÿÿÿÿÿÿÿzÿÿÿÿÿÿÿÿ|ÿÿÿÿÿÿÿÿÿÿÿÿÿÿÿÿÿÿÿÿÿÿÿÿ£ÿÿÿÿÿÿyÿÿÿÿrÿÿÿÿ~ÿÿÿÿzÿÿÿÿÿÿÿ¤ÿ¤ÿÿÿÿÿÿÿÿÿÿÿÿÿÿÿÿÿÿÿÿÿ~ÿÿÿÿ}ÿÿÿÿÿ ÿÿÿÿÿÿÿ¢ÿÿÿÿÿ ÿÿÿvÿÿ¡ÿÿÿÿ~ÿÿÿ ÿÿÿÿÿ~ÿÿÿÿÿÿÿÿÿÿÿÿÿÿÿÿÿÿÿÿÿÿÿÿÿÿÿÿzÿÿÿÿÿÿÿÿÿÿÿÿÿÿÿÿÿÿÿÿÿÿÿÿÿÿ¡ÿ}ÿÿÿ~ÿ{ÿÿÿÿÿÿÿÿÿÿÿÿÿÿÿÿÿÿÿÿÿÿÿwÿÿÿÿ­ÿ§ÿÿÿÿÿÿÿÿ}ÿÿÿÿÿÿÿÿÿÿÿÿÿÿÿÿÿÿÿ}ÿÿÿÿÿÿÿ}ÿ|ÿÿ{ÿxÿÿÿyÿ}ÿÿ{ÿ]ÿfÿ|ÿoÿqÿ~ÿÿtÿpÿaÿcÿlÿÿxÿoÿlÿkÿiÿdÿhÿrÿiÿ]ÿ_ÿtÿgÿhÿZÿaÿTÿZÿhÿkÿbÿeÿpÿdÿbÿtÿÿtÿqÿÿ}ÿsÿtÿkÿÿÿyÿ{ÿwÿ}ÿ|ÿoÿwÿvÿuÿnÿuÿjÿbÿhÿcÿoÿtÿeÿpÿpÿjÿsÿ{ÿÿpÿlÿuÿpÿpÿpÿsÿUÿtÿxÿ}ÿ~ÿvÿÿÿoÿxÿtÿqÿpÿÿwÿsÿyÿÿpÿ{ÿfÿÿwÿÿÿÿÿÿÿÿÿ}ÿÿÿÿÿÿ¦ÿÿÿÿÿÿÿÿÿÿÿÿÿ}ÿÿÿÿÿÿ¥ÿÿÿ¡ÿÿÿ¥ÿÿÿÿÿÿÿÿÿÿÿÿÿ£ÿÿÿÿÿÿÿÿÿÿÿÿÿÿÿÿÿÿÿÿÿÿÿÿÿÿÿÿÿ~ÿÿÿÿÿÿÿÿÿÿ{ÿÿÿÿÿ~ÿÿÿÿÿÿÿÿÿÿÿ ÿ¥ÿ¥ÿÿÿ¥ÿÿÿÿÿÿÿÿÿxÿÿÿ~ÿÿÿ¥ÿÿÿÿ¢ÿÿÿÿÿÿÿÿÿÿÿÿÿÿÿ¥ÿÿÿÿÿpÿtÿÿÿ¡ÿ¢ÿÿÿÿÿÿÿÿÿÿÿÿÿ~ÿÿÿÿÿÿÿÿÿÿÿÿÿÿÿÿÿÿÿÿÿÿÿÿ¢ÿÿÿÿÿÿÿÿÿÿÿÿÿÿÿÿÿsÿÿvÿÿÿÿÿÿÿÿÿÿÿÿÿÿÿÿÿÿÿ ÿÿÿÿÿÿÿÿÿÿÿ«ÿÿÿÿÿÿÿÿÿÿÿÿÿÿÿÿÿÿÿÿÿÿÿÿÿÿ¡ÿÿÿÿÿÿ£ÿ¤ÿÿÿ ÿ ÿÿÿÿÿÿyÿÿÿÿÿÿÿÿÿÿÿÿ ÿÿÿÿ ÿ ÿÿÿÿÿÿÿÿ ÿÿ£ÿ¢ÿÿÿÿÿÿÿÿÿÿÿ¥ÿÿÿÿ¨ÿÿÿÿÿÿÿÿÿÿÿÿÿÿÿÿÿÿÿÿÿÿÿÿÿÿÿÿÿÿÿÿÿÿÿÿÿ©ÿ ÿÿÿÿÿÿÿÿÿÿÿÿÿÿÿÿÿÿÿÿÿÿÿÿÿÿÿÿÿÿ¢ÿÿÿÿ¦ÿÿÿ§ÿ¤ÿÿÿÿÿÿÿÿÿÿÿÿÿÿÿÿÿÿÿÿ¡ÿÿÿÿÿÿÿÿÿÿ­ÿÿÿÿÿÿÿÿÿÿÿÿÿÿÿÿ¡ÿ¨ÿ­ÿ¤ÿÿÿ¤ÿÿ¡ÿ¥ÿÿÿÿÿ¡ÿÿÿÿÿÿÿÿÿÿÿÿ¥ÿÿÿÿÿÿÿ¦ÿªÿ¢ÿÿÿÿÿÿÿÿÿÿÿÿ¤ÿÿÿ§ÿÿÿÿÿÿÿÿÿÿÿÿÿÿÿÿÿÿÿÿÿÿÿÿÿÿÿÿÿ¡ÿÿÿÿÿÿÿÿÿÿÿ¡ÿÿÿÿÿÿÿ ÿ¥ÿÿÿ¡ÿÿÿÿÿÿÿ¥ÿÿÿÿÿÿÿÿÿÿÿÿÿ¡ÿÿ¢ÿ ÿÿÿÿ©ÿÿÿÿÿÿÿ¡ÿÿÿÿ¡ÿÿÿÿ ÿÿÿÿ¦ÿ£ÿÿÿÿÿwÿoÿÿÿÿÿÿÿ ÿÿÿÿÿÿÿÿÿÿÿÿÿÿÿÿÿÿÿzÿÿÿÿÿÿÿÿÿÿÿÿÿÿÿÿÿÿÿÿÿÿÿÿÿÿÿÿÿÿÿÿÿÿÿÿÿÿ¢ÿÿÿÿÿÿÿÿÿÿÿÿÿÿÿÿÿÿÿ~ÿÿÿÿÿÿÿÿxÿÿÿÿÿpÿÿÿÿÿuÿuÿÿÿÿÿÿÿÿÿÿÿÿvÿ~ÿmÿxÿÿÿÿÿÿÿÿÿÿÿÿÿÿÿÿÿÿÿÿÿÿÿÿÿÿÿÿÿÿÿÿÿÿÿÿ{ÿÿÿÿvÿdÿÿ{ÿÿhÿÿÿÿÿÿÿÿÿzÿÿÿrÿÿÿwÿ{ÿÿÿÿÿÿÿÿÿrÿuÿÿÿtÿxÿÿÿÿÿÿÿÿÿÿÿÿÿqÿuÿÿÿÿÿÿÿÿÿÿÿÿÿÿÿÿÿÿÿÿÿÿÿÿÿÿÿÿÿÿÿÿÿÿÿÿÿÿÿ®ÿÿÿÿÿÿÿÿÿÿÿ¦ÿÿÿÿÿÿÿÿÿÿÿÿÿÿÿÿÿÿÿÿÿÿÿÿÿÿÿÿ¨ÿÿÿÿ£ÿÿÿÿÿÿÿÿ¨ÿÿÿÿÿÿÿÿÿÿÿÿÿÿÿ ÿÿÿ¢ÿÿÿÿÿ£ÿÿÿÿ¤ÿÿ¤ÿÿÿÿÿÿÿÿÿ¡ÿÿÿÿÿÿ£ÿÿ¡ÿÿÿÿÿÿÿÿÿÿÿÿ£ÿ ÿÿÿÿÿÿÿÿÿÿÿÿÿÿÿÿÿÿÿÿÿÿÿÿÿÿÿ¥ÿÿ®ÿÿÿÿÿÿÿÿÿÿÿÿÿÿÿÿÿÿ¬ÿÿÿÿÿÿÿÿÿÿÿ~ÿÿÿÿÿÿÿÿÿÿÿÿÿÿÿÿÿÿÿÿÿÿÿÿÿÿÿÿÿÿÿÿÿÿÿ}ÿÿÿÿÿÿÿ¬ÿ¢ÿÿÿÿÿÿÿÿÿÿÿÿÿ¤ÿ¤ÿÿÿÿÿÿÿÿÿÿÿÿÿÿÿÿÿÿÿÿÿÿÿÿÿÿÿÿÿÿÿ¢ÿ¢ÿÿÿÿÿÿÿÿÿÿÿÿÿÿÿÿÿÿÿÿÿÿÿÿÿÿÿÿÿÿÿÿÿÿÿÿ¢ÿÿÿÿÿÿÿÿ¢ÿ®ÿÿÿÿÿÿÿÿÿÿÿÿÿÿÿxÿpÿzÿzÿyÿÿÿzÿkÿkÿhÿaÿZÿfÿÿtÿXÿmÿiÿdÿ]ÿQÿVÿ`ÿcÿ_ÿdÿoÿgÿ`ÿeÿZÿTÿ\ÿdÿTÿXÿ^ÿdÿZÿtÿmÿ~ÿ{ÿgÿgÿaÿbÿ`ÿTÿbÿmÿ[ÿ^ÿdÿeÿ^ÿgÿjÿtÿqÿgÿÿÿÿlÿeÿ_ÿiÿbÿVÿIÿNÿPÿHÿPÿLÿJÿTÿKÿEÿMÿ-ÿSÿ<ÿLÿNÿ:ÿ6ÿ:ÿ9ÿRÿKÿAÿGÿUÿMÿEÿ_ÿ\ÿEÿFÿOÿPÿ?ÿ;ÿQÿ[ÿ^ÿcÿVÿUÿ]ÿ\ÿVÿ_ÿ\ÿ[ÿ^ÿbÿjÿlÿrÿ{ÿwÿÿ|ÿÿÿvÿqÿÿÿ|ÿwÿpÿÿÿÿ|ÿÿÿÿÿÿÿÿ|ÿÿÿÿÿÿÿÿÿÿÿÿÿÿÿÿÿÿÿÿÿÿÿÿÿÿÿÿÿÿÿÿÿ~ÿÿÿÿÿ|ÿÿÿÿÿ{ÿÿÿÿÿÿ{ÿyÿÿÿxÿÿÿÿÿÿÿÿÿÿÿÿÿÿÿÿÿ¢ÿÿÿÿÿÿÿÿÿÿÿÿÿÿÿÿÿÿÿ|ÿÿÿÿÿÿÿÿÿÿÿÿÿÿÿÿÿÿÿÿÿÿÿÿÿÿÿÿÿÿÿÿÿ{ÿÿÿ¦ÿÿÿ¡ÿzÿÿÿÿzÿÿÿÿÿÿvÿmÿÿÿÿÿÿÿÿÿÿÿÿÿÿÿqÿÿÿ~ÿÿÿÿÿÿÿÿÿÿÿ¢ÿÿ|ÿÿÿÿÿÿÿÿÿÿÿÿÿÿÿÿÿÿÿÿÿÿÿ¢ÿÿrÿÿÿÿÿÿÿÿÿzÿÿÿÿÿÿÿÿÿÿÿÿÿÿÿÿÿÿÿ}ÿÿÿÿÿÿÿÿÿÿÿÿÿÿÿÿÿÿÿÿ{ÿÿÿ}ÿ{ÿÿÿwÿyÿÿÿ{ÿÿÿÿtÿ~ÿÿvÿÿÿÿÿÿnÿÿÿÿÿÿÿÿÿÿÿÿÿÿÿÿÿÿÿÿÿsÿtÿ|ÿÿÿÿ|ÿ}ÿÿÿwÿyÿÿÿÿÿÿÿÿÿÿÿÿÿÿÿ¢ÿÿwÿxÿÿÿÿÿÿ|ÿÿwÿuÿÿÿÿ|ÿ|ÿ|ÿ~ÿ|ÿ|ÿ{ÿÿ{ÿÿÿ¦ÿÿ}ÿÿÿtÿÿÿ|ÿÿwÿÿÿÿvÿÿÿÿÿpÿÿuÿuÿÿÿÿÿÿ{ÿÿÿÿrÿ~ÿÿÿÿÿÿÿ{ÿvÿÿÿ}ÿÿÿÿÿÿÿÿÿÿsÿ}ÿ{ÿ{ÿÿÿÿÿ|ÿÿÿÿÿÿyÿyÿÿÿÿÿSÿ4ÿ[ÿÿÿÿÿÿÿÿÿÿÿÿÿ}ÿÿÿrÿÿÿÿÿÿvÿÿÿÿÿÿ­ÿ~ÿÿ¬ÿwÿÿoÿ{ÿÿÿÿÿ}ÿ~ÿ£ÿ{ÿÿÿ¤ÿÿ|ÿÿÿÿÿÿÿÿ}ÿvÿrÿÿÿÿÿÿvÿÿÿÿÿÿÿÿÿÿÿÿÿÿ{ÿ}ÿÿÿyÿÿrÿÿÿ¤ÿ¡ÿ¡ÿÿÿÿÿÿÿÿÿÿÿÿÿÿÿÿÿ{ÿÿÿÿÿÿÿÿÿÿÿÿÿÿÿ|ÿ|ÿÿÿÿÿÿÿÿrÿÿ~ÿÿÿÿÿÿÿÿÿÿÿÿÿÿzÿÿÿÿqÿÿÿÿÿÿÿ{ÿÿÿÿÿÿÿ£ÿÿÿÿÿÿzÿÿÿÿÿÿÿÿÿÿÿÿÿtÿÿÿÿwÿÿ~ÿÿzÿÿ}ÿÿÿÿÿÿÿ}ÿvÿzÿÿÿ|ÿÿÿÿÿÿÿÿ¥ÿÿ}ÿÿ}ÿÿÿÿzÿzÿÿÿÿÿÿÿÿÿÿÿÿÿxÿÿÿÿÿtÿ~ÿÿÿÿÿÿÿÿÿÿÿÿxÿÿÿÿÿÿÿÿÿÿÿÿÿÿÿÿÿÿÿÿÿÿÿÿÿÿyÿÿÿÿÿÿÿÿÿÿÿÿÿxÿÿÿÿÿÿÿÿÿÿÿoÿÿÿiÿ{ÿÿ~ÿÿÿÿÿÿrÿ}ÿÿÿÿÿ}ÿ|ÿÿwÿvÿÿÿÿÿ~ÿÿÿÿxÿmÿuÿ{ÿwÿmÿlÿ{ÿvÿoÿgÿtÿoÿ~ÿyÿÿ}ÿÿqÿlÿmÿÿÿdÿÿÿ{ÿÿtÿ ÿnÿÿÿsÿrÿ}ÿÿvÿzÿÿÿÿÿÿÿÿ|ÿÿÿÿÿÿÿÿÿÿÿÿÿÿÿÿÿÿÿÿÿÿÿ¡ÿÿÿÿ}ÿÿÿÿÿÿÿÿÿÿÿ§ÿÿvÿÿÿÿÿÿÿuÿÿÿÿÿÿÿÿÿÿÿÿ|ÿ{ÿÿÿwÿeÿgÿnÿjÿoÿzÿsÿÿÿÿyÿtÿvÿaÿZÿnÿÿ~ÿ{ÿvÿzÿdÿÿÿ^ÿzÿ]ÿ{ÿ{ÿoÿÿÿÿÿÿ|ÿÿuÿtÿmÿvÿzÿpÿnÿrÿvÿwÿwÿÿxÿgÿlÿlÿzÿÿ|ÿqÿnÿ{ÿÿ}ÿÿxÿuÿÿÿzÿsÿuÿ{ÿ{ÿÿjÿÿÿyÿÿÿ|ÿÿÿqÿÿÿÿÿÿÿÿÿÿÿÿÿÿ|ÿÿÿvÿ~ÿÿÿÿÿÿ|ÿÿÿÿyÿÿÿÿÿÿÿÿÿyÿfÿÿÿÿÿÿkÿ{ÿÿÿÿÿÿÿÿÿÿÿÿÿÿÿÿÿÿÿÿÿÿÿÿÿÿtÿÿÿÿÿÿÿÿÿÿÿxÿÿÿÿÿÿ£ÿÿÿÿÿÿÿÿÿÿÿÿÿÿÿÿÿÿÿÿÿÿÿÿÿÿÿÿÿÿªÿÿpÿÿªÿvÿÿÿÿÿÿÿÿÿÿÿÿxÿ|ÿÿÿÿÿÿÿÿÿÿÿÿÿ~ÿ|ÿÿÿÿÿ ÿÿÿÿÿ{ÿÿÿÿÿÿÿÿÿÿÿÿÿrÿÿÿÿÿÿÿ}ÿÿÿ~ÿÿ ÿÿÿÿrÿÿ}ÿÿÿuÿÿÿÿÿÿÿÿÿÿÿÿ~ÿÿÿÿÿÿÿÿÿÿÿÿÿÿÿÿÿÿÿÿÿyÿÿ|ÿÿÿÿuÿÿÿÿÿÿ}ÿ¢ÿ¦ÿÿÿÿÿÿÿÿ ÿ ÿÿÿÿÿÿÿÿÿÿÿÿÿÿÿÿÿÿÿ~ÿÿÿÿÿÿÿÿÿ ÿÿÿÿÿÿÿÿÿÿÿÿÿÿÿÿÿÿ ÿÿ|ÿÿÿÿÿÿÿÿÿÿ ÿÿÿÿÿ ÿÿÿÿÿÿrÿÿ¦ÿÿÿÿÿ{ÿÿÿÿÿÿÿÿÿÿÿÿÿÿÿÿÿÿ ÿÿÿÿÿÿÿÿÿÿÿÿÿÿÿÿÿÿÿÿÿÿ¢ÿÿ~ÿ|ÿÿÿÿÿÿÿ~ÿÿÿÿÿÿÿÿÿÿ~ÿ|ÿÿÿÿ|ÿyÿ{ÿqÿqÿmÿ{ÿlÿjÿiÿ]ÿpÿ}ÿ|ÿÿoÿeÿhÿjÿaÿbÿlÿdÿcÿkÿmÿ`ÿYÿnÿtÿhÿcÿoÿuÿkÿjÿSÿ_ÿlÿaÿ^ÿ[ÿqÿnÿkÿjÿzÿsÿoÿqÿuÿ|ÿwÿxÿwÿuÿÿÿ|ÿyÿÿuÿxÿtÿyÿ|ÿÿuÿ}ÿtÿ`ÿdÿrÿlÿiÿrÿqÿkÿhÿ{ÿÿpÿhÿxÿtÿcÿqÿvÿmÿ{ÿlÿiÿuÿkÿrÿ}ÿjÿ^ÿhÿlÿpÿ}ÿiÿuÿÿxÿÿ|ÿnÿ|ÿÿÿÿÿ|ÿwÿÿÿÿÿÿÿÿÿÿÿÿÿÿ¨ÿÿÿÿÿÿÿÿÿÿÿÿÿÿÿÿÿÿÿÿÿ©ÿÿÿÿ§ÿÿÿÿÿÿÿÿÿÿÿÿÿÿÿÿÿÿÿÿÿÿÿÿÿ¡ÿÿwÿÿÿÿ|ÿÿÿ¤ÿÿÿÿÿÿÿÿÿÿÿÿ~ÿÿÿÿÿÿÿÿÿÿÿÿÿÿÿÿÿÿÿÿ«ÿÿ~ÿÿÿÿÿÿÿÿÿÿÿÿÿÿÿÿtÿeÿvÿÿÿÿÿÿÿÿÿÿÿÿÿÿ¢ÿÿÿ£ÿÿÿÿÿÿÿÿÿÿÿÿÿÿÿÿÿÿ¤ÿÿÿÿÿÿÿÿÿÿÿÿÿÿÿÿÿÿÿÿÿÿÿÿÿÿÿÿ¢ÿÿ~ÿÿÿÿÿÿÿÿÿÿÿÿÿÿÿÿyÿÿÿÿÿÿÿÿÿÿÿÿÿÿÿÿÿ¡ÿÿÿÿ¡ÿÿÿÿÿÿÿÿÿÿÿÿÿÿÿÿÿÿÿÿÿÿÿÿÿÿÿÿÿ¢ÿÿÿÿÿ ÿÿÿÿÿÿÿÿÿÿÿÿÿÿ£ÿ¦ÿ¤ÿÿÿÿÿ£ÿÿÿÿÿÿÿÿÿÿÿÿ­ÿÿÿÿÿÿ¦ÿ¥ÿ¡ÿÿÿÿÿÿ¡ÿÿÿÿÿÿÿÿÿÿÿÿÿÿÿÿÿÿÿÿÿÿÿÿÿÿÿÿÿÿÿÿÿÿÿÿÿÿÿÿÿÿÿÿÿÿÿÿÿÿÿÿÿ§ÿ¦ÿ¥ÿÿÿÿÿÿÿÿÿÿÿÿÿÿÿÿÿÿ¯ÿ¦ÿ¡ÿÿÿÿÿÿÿÿÿ¡ÿÿÿÿ¤ÿÿ¥ÿ¥ÿÿÿÿÿÿÿÿÿkÿÿ¤ÿÿÿÿÿÿÿÿÿÿÿÿÿ£ÿÿ¢ÿªÿ¡ÿÿzÿÿÿÿ~ÿÿ¢ÿÿÿÿÿÿÿÿÿÿ¢ÿ¤ÿÿÿÿÿÿÿÿÿÿÿÿÿ¡ÿ ÿÿÿÿÿÿ¡ÿ¦ÿÿÿÿÿÿÿÿ¡ÿÿ ÿ£ÿÿÿÿÿÿÿÿÿ ÿÿÿÿÿÿ¤ÿÿÿªÿÿÿÿÿÿÿÿÿÿÿÿÿÿÿÿÿÿÿÿÿÿÿ¢ÿÿÿÿÿÿÿÿ¢ÿÿÿÿÿÿÿ¥ÿÿÿÿÿÿÿÿÿÿÿÿÿÿÿÿÿÿÿÿÿÿÿÿ ÿ¡ÿÿÿÿÿÿÿÿÿÿÿÿÿÿÿÿÿÿÿÿÿÿ¢ÿÿÿÿ©ÿÿ¡ÿÿ¤ÿ¥ÿÿÿÿÿÿyÿ{ÿÿÿÿÿÿÿ ÿÿÿÿÿÿÿÿÿÿÿÿÿÿÿÿÿÿÿyÿÿÿzÿÿÿÿÿÿÿÿÿÿÿÿÿÿÿÿÿÿÿÿÿÿÿÿÿÿÿÿ ÿÿÿÿÿÿÿÿÿÿÿÿÿÿÿÿÿÿÿÿÿÿÿÿÿÿÿÿÿÿÿÿÿÿÿÿÿÿÿÿÿÿÿÿ}ÿÿÿ{ÿÿÿÿÿÿÿÿÿÿÿÿ|ÿÿxÿsÿ^ÿLÿyÿÿÿÿÿÿÿÿÿÿÿÿÿÿÿÿÿÿÿÿÿÿÿÿÿÿÿÿyÿÿÿqÿ|ÿsÿhÿrÿÿ~ÿ}ÿyÿÿÿÿyÿÿ~ÿzÿ|ÿ~ÿÿ~ÿÿsÿÿÿqÿÿÿzÿ~ÿÿÿÿÿyÿÿÿ~ÿ~ÿÿÿÿÿÿÿÿÿÿÿÿÿÿÿÿÿÿÿÿÿÿÿÿÿÿÿÿÿÿÿ¡ÿÿÿ ÿÿÿÿÿÿÿÿÿÿÿÿÿÿ¤ÿÿÿÿÿÿ¢ÿÿÿÿÿÿÿÿÿÿÿÿÿÿÿÿÿÿÿÿÿÿÿÿÿÿÿ¢ÿÿÿÿÿÿÿÿÿÿÿÿÿÿÿÿÿÿÿÿÿÿÿÿÿÿÿÿÿÿÿÿÿÿÿÿÿÿÿÿÿÿÿ¡ÿÿÿÿÿÿÿÿÿÿÿÿ¡ÿÿ¤ÿÿÿÿÿÿÿÿÿÿÿÿÿÿÿÿÿ£ÿ£ÿ£ÿÿÿÿÿÿÿÿÿÿÿ£ÿÿÿÿÿÿÿÿÿÿÿÿÿÿÿÿÿ²ÿÿÿÿÿÿÿÿ¥ÿ ÿÿÿÿÿÿÿÿÿÿÿÿÿÿÿÿÿÿÿÿ¥ÿÿÿÿÿÿÿÿÿÿÿÿ|ÿÿÿÿÿÿÿÿÿÿÿÿÿÿÿÿÿ®ÿÿ¤ÿÿÿÿÿÿÿÿÿÿÿÿÿÿÿÿÿÿÿÿÿÿÿ¤ÿÿÿÿÿÿÿÿÿÿÿÿ¢ÿÿÿÿÿÿÿÿÿÿÿÿÿÿÿÿÿÿÿÿÿÿÿÿÿÿÿÿÿsÿÿÿÿÿÿÿÿÿ¤ÿÿÿ|ÿÿÿÿÿÿÿÿÿÿÿÿÿÿÿÿÿÿÿÿÿÿÿÿÿ ÿÿÿÿ©ÿÿÿÿÿÿÿ|ÿÿ¢ÿÿÿÿÿÿÿÿÿÿÿÿÿÿÿÿÿ{ÿyÿxÿnÿlÿsÿnÿiÿiÿcÿuÿoÿUÿxÿbÿeÿoÿkÿoÿmÿ_ÿhÿeÿcÿ[ÿ_ÿkÿcÿVÿ_ÿcÿUÿIÿ`ÿdÿhÿ[ÿbÿaÿuÿ_ÿvÿrÿsÿhÿdÿaÿ]ÿkÿpÿkÿrÿsÿyÿiÿqÿxÿnÿmÿlÿtÿqÿ}ÿvÿdÿgÿdÿqÿwÿ_ÿJÿLÿMÿIÿVÿ[ÿJÿNÿ]ÿCÿEÿ=ÿQÿ]ÿJÿGÿPÿVÿNÿEÿPÿKÿ;ÿ>ÿLÿOÿFÿLÿ\ÿRÿUÿOÿOÿCÿFÿUÿPÿsÿXÿWÿYÿXÿNÿGÿRÿbÿZÿRÿfÿsÿlÿ|ÿÿvÿ}ÿÿÿÿwÿÿÿqÿÿÿÿÿÿÿÿÿÿÿÿÿÿÿÿÿÿÿÿÿÿÿÿÿÿÿÿÿÿÿÿÿÿzÿ{ÿÿÿÿtÿÿÿÿÿÿÿÿÿÿÿÿÿÿ|ÿÿÿÿÿÿyÿÿÿÿÿÿ~ÿÿÿÿÿÿÿÿÿÿÿÿÿÿÿÿÿÿÿÿÿÿÿÿÿÿÿÿÿÿÿ¥ÿÿÿÿÿÿÿÿÿxÿÿÿÿÿÿÿÿÿÿÿÿÿÿÿÿ~ÿÿÿÿÿÿÿÿÿÿÿÿÿÿÿ£ÿÿÿÿÿÿÿÿÿÿÿÿÿÿÿÿÿÿÿwÿ}ÿÿÿÿÿÿÿ~ÿÿÿÿÿÿvÿÿÿÿ|ÿÿwÿÿÿÿÿÿÿÿÿÿÿ{ÿwÿÿÿÿÿÿÿÿÿÿwÿÿÿ{ÿÿÿ¨ÿÿÿ{ÿÿÿ¢ÿÿÿÿÿÿÿÿÿÿÿÿÿ~ÿÿÿÿÿÿÿÿÿÿÿÿÿÿÿÿÿuÿÿÿÿÿÿÿÿÿÿ{ÿÿÿÿÿÿÿÿÿÿÿÿÿÿÿÿ|ÿÿ¡ÿÿÿwÿÿÿÿ¡ÿÿhÿlÿwÿÿÿÿÿÿÿÿ¥ÿÿÿÿÿÿÿÿ ÿÿÿÿwÿÿÿÿÿÿ}ÿ{ÿÿÿÿÿvÿÿÿyÿ~ÿuÿzÿÿÿzÿÿÿÿÿÿÿÿÿÿÿÿÿsÿnÿÿÿÿÿÿ~ÿtÿsÿÿÿÿÿÿÿÿtÿÿÿÿÿÿ}ÿÿ~ÿÿÿÿvÿÿ©ÿoÿ{ÿrÿsÿÿÿÿvÿÿÿÿÿÿÿÿmÿÿÿ¢ÿÿ}ÿ{ÿxÿÿÿzÿÿÿÿzÿÿÿÿ{ÿ~ÿÿÿÿzÿwÿ}ÿÿzÿÿrÿÿÿÿ|ÿÿÿyÿÿÿyÿÿÿÿÿÿ|ÿsÿÿÿuÿuÿÿnÿTÿhÿÿÿÿÿÿÿÿÿÿ{ÿÿÿÿÿÿxÿÿÿÿÿwÿÿ~ÿ~ÿÿÿtÿÿtÿÿÿÿÿ{ÿÿÿÿÿÿÿsÿ}ÿÿÿÿÿtÿvÿ|ÿÿÿÿÿÿÿÿxÿÿÿÿÿÿÿÿÿÿÿÿÿÿÿÿÿÿ}ÿ{ÿÿpÿ}ÿÿÿwÿÿeÿÿÿÿÿÿÿÿÿÿÿÿ{ÿ}ÿÿÿÿÿÿÿÿÿÿÿÿÿÿÿÿ}ÿzÿ{ÿÿÿÿÿÿÿÿÿÿÿÿÿyÿÿÿÿÿÿ{ÿÿÿ~ÿÿÿÿÿÿÿÿÿÿÿÿÿÿÿrÿoÿ~ÿÿÿ|ÿ{ÿÿÿ¡ÿÿÿÿÿÿxÿ~ÿÿÿÿÿÿÿÿÿÿÿÿÿÿÿmÿÿÿÿÿÿÿÿ|ÿÿwÿÿÿÿÿÿÿÿÿÿÿÿÿÿÿÿÿÿÿÿÿÿÿÿÿÿÿÿÿzÿÿÿÿÿÿÿÿÿÿÿÿÿÿÿÿÿÿ}ÿÿÿÿÿÿÿÿÿÿÿÿÿÿÿ|ÿ}ÿÿÿÿÿÿÿÿÿÿÿÿÿÿÿÿÿÿÿÿÿÿÿÿÿÿÿÿ~ÿÿÿÿÿÿÿÿmÿÿÿÿÿÿÿÿzÿÿÿyÿ~ÿÿÿ|ÿÿÿ}ÿ­ÿÿ~ÿÿxÿÿÿÿÿÿwÿÿÿÿtÿ}ÿÿÿÿÿÿÿÿÿÿuÿtÿuÿuÿtÿtÿwÿlÿeÿ{ÿ|ÿÿÿ}ÿxÿÿsÿgÿqÿvÿÿpÿÿvÿ|ÿÿÿÿoÿÿ~ÿÿpÿÿÿwÿyÿÿÿÿÿÿÿÿÿÿÿÿÿÿÿÿ~ÿÿÿÿÿÿÿÿ|ÿ|ÿÿÿÿÿ|ÿ ÿÿÿÿÿÿÿÿÿÿÿ}ÿÿwÿ¦ÿÿ ÿÿÿÿÿÿÿ}ÿÿÿÿ©ÿÿÿÿÿwÿlÿ}ÿÿÿ~ÿnÿ{ÿÿuÿjÿlÿfÿcÿ_ÿWÿ_ÿrÿdÿbÿVÿdÿTÿJÿZÿmÿ{ÿ}ÿhÿvÿgÿoÿ\ÿÿÿsÿÿ¥ÿÿÿÿÿzÿgÿnÿÿÿ~ÿÿmÿbÿgÿÿÿpÿqÿuÿÿÿnÿmÿkÿtÿ|ÿ|ÿvÿeÿuÿ~ÿÿÿ~ÿpÿvÿwÿwÿtÿfÿyÿÿÿsÿÿÿtÿÿ{ÿoÿ|ÿÿÿÿÿÿÿÿÿ}ÿÿÿÿÿ{ÿvÿ|ÿÿÿ}ÿzÿsÿ~ÿÿÿÿÿÿÿÿÿÿÿÿÿÿ¥ÿÿÿÿÿÿÿÿÿÿÿ¡ÿÿÿÿÿÿÿÿÿÿÿÿÿÿÿÿÿÿÿÿÿÿÿÿÿÿÿ¥ÿÿÿÿÿÿÿyÿÿÿwÿÿÿÿÿÿÿÿÿÿÿÿÿÿÿÿÿÿÿÿÿÿÿÿxÿtÿÿÿÿÿyÿÿÿÿ ÿÿÿÿ¨ÿ±ÿÿÿÿÿÿÿÿÿ ÿÿÿ ÿÿ~ÿÿÿÿÿÿÿÿÿÿÿÿÿÿÿÿÿÿÿ¤ÿ¡ÿÿÿÿÿÿ}ÿÿ¡ÿÿÿÿÿÿÿÿÿÿÿÿÿÿÿÿÿ}ÿ}ÿvÿsÿÿ¡ÿÿÿÿÿÿÿvÿÿ¡ÿÿÿÿ¢ÿÿÿ¦ÿÿ~ÿÿ|ÿ~ÿÿÿÿÿÿÿÿÿÿÿÿÿÿÿÿÿÿÿÿÿÿÿÿÿÿ~ÿÿÿÿÿÿÿÿÿÿÿÿ¦ÿÿÿÿÿÿÿÿÿÿÿ¢ÿÿÿÿÿÿÿ¢ÿÿÿÿxÿÿÿÿÿÿÿÿÿÿÿÿÿÿÿÿÿÿÿÿÿ|ÿzÿÿÿyÿÿ¤ÿÿsÿÿÿÿÿÿÿÿÿÿÿÿÿÿÿÿ ÿÿ~ÿÿÿÿÿÿÿÿÿÿwÿÿÿÿÿÿÿÿÿÿÿÿÿÿÿÿÿÿÿÿÿÿÿÿÿÿÿ{ÿÿÿÿÿÿÿÿÿÿÿÿÿÿÿÿÿÿÿÿÿÿÿÿÿÿÿÿÿ~ÿÿÿÿÿÿÿsÿrÿÿÿÿ|ÿÿÿuÿyÿlÿmÿrÿuÿ}ÿgÿjÿWÿTÿgÿ|ÿmÿqÿlÿrÿhÿwÿ_ÿZÿcÿlÿaÿTÿaÿgÿeÿcÿnÿqÿkÿzÿUÿfÿzÿdÿyÿrÿnÿpÿrÿvÿsÿpÿgÿeÿlÿsÿsÿhÿnÿsÿaÿjÿÿyÿaÿ{ÿvÿwÿpÿvÿÿhÿqÿmÿcÿsÿuÿnÿnÿrÿyÿnÿjÿuÿ|ÿtÿzÿgÿvÿZÿfÿmÿzÿlÿvÿÿÿxÿoÿyÿÿuÿcÿmÿrÿxÿÿ{ÿÿÿÿÿrÿ{ÿÿÿÿÿÿuÿzÿÿÿÿ~ÿ|ÿÿ ÿÿÿÿÿÿÿ¢ÿÿÿÿÿÿÿÿÿÿÿÿÿÿÿÿÿÿÿ¢ÿ¢ÿÿÿÿÿÿÿÿÿÿÿÿÿÿÿÿÿÿÿ¦ÿÿÿrÿyÿÿÿÿÿÿÿÿÿÿÿÿÿÿÿÿÿÿÿÿ ÿÿÿÿÿÿÿÿÿÿÿÿÿÿ ÿÿ¦ÿÿÿÿÿÿÿÿÿÿÿ¥ÿÿÿÿÿÿÿÿÿÿ~ÿÿÿÿÿÿÿ|ÿÿÿÿÿÿÿÿÿÿÿÿÿÿÿÿÿ¢ÿÿÿÿ ÿÿÿ ÿÿÿÿÿ}ÿÿÿÿÿÿÿÿ²ÿÿÿÿÿÿÿÿÿÿÿÿÿÿÿÿÿÿÿÿÿÿÿÿ}ÿÿÿÿxÿvÿ¢ÿÿÿÿÿÿÿÿÿÿÿÿ ÿÿÿÿÿÿÿÿÿÿÿ~ÿ{ÿÿÿÿÿÿ¢ÿ ÿÿÿÿÿÿÿ¡ÿÿÿÿÿÿÿÿÿÿÿÿÿÿÿÿÿÿÿÿÿÿÿÿÿÿ¥ÿ~ÿÿÿÿÿÿÿÿÿÿÿÿÿÿÿ£ÿÿÿÿÿ§ÿ¥ÿÿ¤ÿ¡ÿÿÿ|ÿÿwÿÿÿÿÿÿÿÿÿÿ|ÿªÿÿÿÿÿÿ¦ÿÿÿÿÿÿÿÿÿÿÿÿÿÿÿÿÿÿÿÿÿÿÿÿÿÿÿÿÿÿÿÿÿÿÿ£ÿÿ¤ÿÿÿÿÿÿÿÿÿÿÿÿ¤ÿÿÿÿÿÿÿÿÿÿÿÿÿÿÿÿÿÿÿÿÿÿÿÿ¡ÿÿÿÿÿÿÿÿÿÿÿÿÿÿÿÿÿÿÿÿÿÿÿÿÿÿÿÿÿ£ÿ¦ÿÿÿÿÿÿÿÿÿÿÿÿÿÿÿÿÿÿÿÿÿÿ¢ÿ¨ÿÿÿÿÿ¦ÿÿÿÿ¦ÿÿ¦ÿÿÿÿÿÿÿÿÿ¢ÿÿÿÿÿÿÿ ÿ½ÿÿÿÿÿÿÿ ÿ¥ÿÿÿÿ£ÿ£ÿÿÿÿÿÿÿÿÿ©ÿ°ÿ¦ÿ¢ÿÿÿÿÿÿÿÿÿÿÿÿÿÿÿÿÿÿÿÿÿiÿvÿÿÿ¥ÿÿÿ¢ÿÿÿÿÿÿÿÿÿÿÿÿÿÿÿÿÿÿÿÀÿÿÿÿÿÿÿÿ¦ÿ¨ÿÿÿÿÿÿÿÿÿÿÿÿÿÿÿÿÿÿÿÿÿÿÿ¤ÿÿÿÿÿÿÿÿÿÿÿÿ¨ÿ£ÿÿÿÿÿÿÿÿÿÿÿÿ¢ÿÿÿÿ ÿÿÿ¦ÿ§ÿÿ ÿ¯ÿÿÿÿÿ¤ÿ¡ÿÿÿÿÿ£ÿ¡ÿÿÿÿÿÿÿÿÿÿÿÿÿÿÿÿÿÿ}ÿÿÿÿÿÿÿÿÿÿÿÿÿÿÿÿÿÿÿÿÿÿÿÿÿÿÿÿÿÿÿÿÿÿÿÿÿÿ¥ÿÿÿÿÿÿÿÿÿÿÿÿÿÿÿÿÿÿÿÿÿÿÿÿÿÿÿÿÿÿzÿÿÿÿÿ}ÿyÿvÿpÿoÿwÿÿ|ÿvÿ~ÿ{ÿÿÿÿÿÿÿÿÿÿoÿVÿtÿÿÿÿÿÿyÿÿÿÿÿÿÿÿ~ÿÿÿÿ¥ÿÿÿÿÿÿÿÿÿÿÿÿÿ|ÿÿ{ÿyÿyÿpÿoÿÿnÿÿÿÿÿÿvÿJÿ;ÿWÿlÿÿÿÿÿÿÿÿÿÿÿÿÿÿÿ¬ÿÿÿÿÿÿÿÿÿÿÿÿÿÿÿÿÿÿÿÿÿÿÿÿÿÿÿÿÿÿÿÿÿÿÿ ÿÿÿÿÿÿÿÿÿÿÿÿÿÿ¤ÿÿÿÿÿÿÿÿÿ ÿÿÿÿÿÿÿÿÿÿÿÿÿÿÿÿÿÿ¢ÿÿÿÿÿÿÿÿÿÿÿÿÿÿÿÿÿÿÿÿÿÿÿÿÿÿÿÿÿÿÿÿÿÿÿÿÿÿÿÿÿÿÿÿÿÿÿÿÿÿÿÿÿÿÿÿÿÿÿÿÿÿÿÿ¬ÿÿ ÿÿÿÿÿÿÿÿÿÿÿÿÿÿÿÿÿÿÿÿÿÿÿÿÿÿÿÿÿÿÿÿÿÿÿÿÿÿÿÿÿÿÿ ÿ¤ÿÿÿÿÿÿÿ§ÿÿÿÿ¢ÿÿÿÿÿÿÿÿÿÿÿ ÿÿÿÿÿ£ÿÿÿÿÿÿÿÿÿÿÿÿÿÿÿÿÿÿÿÿÿÿÿÿÿÿÿÿÿÿÿÿÿÿÿÿÿÿÿÿÿÿÿÿÿÿÿÿÿÿÿÿÿÿÿÿÿÿÿÿÿÿÿÿ¦ÿÿÿÿ|ÿÿÿÿÿÿÿ¢ÿ¥ÿÿÿÿÿÿÿÿ¥ÿÿÿÿÿÿÿÿÿÿÿÿÿÿÿÿÿÿtÿÿÿÿÿÿÿÿÿÿÿÿÿÿÿÿÿÿÿÿÿÿÿÿÿÿÿÿÿÿÿÿ£ÿ¡ÿÿÿÿ¬ÿÿÿÿÿÿÿÿÿÿÿÿÿÿÿÿÿÿÿÿÿÿÿÿÿxÿÿtÿ|ÿwÿ}ÿwÿmÿ|ÿÿfÿ[ÿoÿÿvÿ`ÿ_ÿVÿdÿWÿqÿiÿXÿTÿ^ÿhÿfÿ[ÿYÿaÿ^ÿXÿ^ÿaÿ`ÿSÿZÿpÿOÿLÿkÿeÿ\ÿfÿnÿ[ÿ^ÿ_ÿlÿnÿaÿ_ÿrÿoÿZÿmÿgÿyÿfÿcÿqÿcÿhÿwÿpÿmÿsÿnÿhÿaÿ_ÿlÿdÿKÿIÿKÿEÿVÿ]ÿJÿJÿ[ÿ\ÿ3ÿXÿKÿRÿLÿHÿJÿeÿUÿRÿIÿGÿPÿJÿMÿ[ÿUÿLÿQÿRÿXÿJÿVÿ@ÿBÿHÿ\ÿaÿ[ÿJÿQÿUÿSÿFÿKÿaÿ[ÿVÿfÿiÿ]ÿ\ÿnÿsÿiÿ|ÿÿÿÿÿ\ÿÿÿÿÿÿÿÿÿÿÿÿÿÿÿÿÿÿÿÿÿÿÿÿÿÿÿÿÿÿÿÿÿÿÿÿÿÿÿÿÿÿÿwÿÿÿvÿ|ÿÿÿÿ¡ÿÿÿÿ~ÿÿÿÿ§ÿÿÿÿÿÿÿÿÿÿÿÿÿÿÿÿÿ¥ÿÿÿÿÿÿÿÿÿÿÿÿsÿÿÿÿÿÿÿÿÿÿÿÿÿÿÿÿÿÿÿÿÿ~ÿÿÿÿÿÿÿÿÿÿÿÿÿÿÿÿÿÿÿ§ÿÿÿÿ~ÿÿÿÿÿÿÿÿÿÿoÿÿÿÿÿ¨ÿ¢ÿÿÿÿÿÿÿÿÿÿÿÿÿÿxÿnÿÿÿÿÿÿÿÿÿÿÿzÿÿ}ÿÿÿÿÿÿÿÿÿÿÿÿÿÿÿÿÿÿÿÿÿÿÿÿÿÿÿpÿÿ|ÿÿÿÿ|ÿÿÿÿ¤ÿ¢ÿÿÿÿÿÿÿÿÿÿÿÿÿÿ~ÿÿÿÿÿÿÿÿÿÿÿÿÿÿÿÿÿÿÿÿÿÿÿ~ÿÿÿÿÿÿÿÿÿÿÿÿÿÿÿÿÿÿÿÿyÿyÿÿÿÿmÿÿÿÿÿÿ¥ÿÿÿÿÿÿ}ÿÿÿÿÿÿÿÿpÿÿÿÿÿÿ|ÿÿÿÿÿÿÿÿzÿuÿÿÿ{ÿÿÿ~ÿnÿzÿvÿ{ÿÿÿtÿÿÿÿÿÿÿÿÿwÿtÿÿÿÿÿÿÿÿÿÿÿÿyÿÿÿÿÿÿvÿÿÿÿÿÿÿ{ÿÿxÿÿ|ÿÿoÿÿÿwÿwÿÿÿÿÿÿÿÿÿ¤ÿÿrÿÿÿÿÿÿÿÿÿÿÿÿÿÿxÿÿÿÿÿ|ÿÿ~ÿÿ{ÿuÿxÿÿÿuÿuÿÿ{ÿÿ|ÿÿ}ÿÿÿ~ÿlÿÿÿÿÿÿÿÿ|ÿÿÿmÿÿ}ÿaÿ`ÿqÿ{ÿÿÿÿÿÿyÿzÿ{ÿrÿ|ÿ~ÿ|ÿ{ÿsÿjÿÿtÿÿzÿÿ|ÿÿ|ÿÿÿÿÿÿÿÿÿqÿxÿ{ÿÿ~ÿ}ÿÿÿÿÿÿÿzÿkÿtÿkÿ{ÿÿuÿÿÿÿxÿqÿxÿÿ}ÿ|ÿ}ÿÿÿÿÿÿÿÿÿÿÿÿÿtÿÿÿÿÿ~ÿÿÿÿcÿwÿÿzÿÿÿÿÿÿÿÿÿÿÿÿwÿxÿ~ÿÿÿÿÿÿÿÿÿÿÿÿÿÿzÿ{ÿÿÿÿÿÿÿzÿÿÿÿÿuÿÿÿÿÿÿÿxÿÿ|ÿÿÿÿÿÿÿ}ÿÿÿÿÿÿÿÿÿÿÿyÿÿÿ~ÿÿ~ÿÿÿtÿ~ÿÿÿÿÿÿÿÿÿÿÿ{ÿÿgÿÿÿnÿyÿÿwÿpÿÿÿÿÿÿÿqÿÿÿvÿ|ÿrÿÿuÿÿÿwÿÿÿÿÿÿÿ{ÿ|ÿvÿÿÿqÿhÿ}ÿÿÿÿÿÿÿÿÿÿÿÿÿ~ÿ|ÿÿÿ}ÿÿÿÿ}ÿÿÿÿÿÿÿÿ}ÿÿwÿÿÿÿÿÿÿÿÿÿzÿÿÿÿxÿÿ{ÿ~ÿzÿyÿÿÿÿÿÿÿÿÿÿqÿzÿÿÿÿÿÿÿÿqÿÿÿkÿÿÿÿÿÿÿÿÿÿÿÿÿÿÿÿ|ÿÿÿÿ}ÿÿÿÿÿÿÿÿÿÿÿÿ|ÿÿÿÿÿÿÿÿÿ~ÿÿÿÿÿzÿÿÿrÿ{ÿzÿuÿlÿmÿyÿtÿmÿxÿÿzÿtÿrÿqÿÿpÿoÿkÿ~ÿÿÿ{ÿeÿ~ÿÿÿxÿhÿÿÿ|ÿyÿÿÿyÿsÿ{ÿÿÿÿÿÿÿÿÿ~ÿ~ÿÿÿÿyÿ|ÿÿÿÿÿÿÿÿÿÿ{ÿÿÿ}ÿÿÿ|ÿÿ£ÿÿÿÿwÿÿ£ÿ©ÿfÿÿÿÿ}ÿ¡ÿÿÿÿÿÿÿÿÿÿÿÿvÿÿÿÿ}ÿÿÿyÿÿÿsÿÿÿ|ÿwÿnÿ_ÿ^ÿbÿaÿpÿnÿcÿlÿiÿuÿpÿ]ÿ^ÿoÿWÿiÿsÿvÿ`ÿsÿcÿzÿ{ÿaÿvÿsÿxÿuÿÿÿ{ÿxÿÿÿÿvÿvÿjÿoÿnÿsÿuÿkÿtÿÿÿwÿsÿyÿwÿtÿyÿrÿÿxÿwÿ{ÿyÿÿwÿ~ÿ}ÿÿrÿ~ÿyÿÿÿ~ÿÿÿÿzÿÿxÿtÿxÿÿÿxÿÿÿÿÿÿÿÿ}ÿÿÿÿxÿÿÿyÿ|ÿÿÿÿÿÿÿÿsÿÿÿ~ÿÿÿÿÿ¥ÿÿ|ÿÿÿ¬ÿÿÿ~ÿÿ©ÿÿÿÿÿÿÿÿÿÿÿÿÿÿÿÿ£ÿÿÿÿ¢ÿÿ}ÿÿÿÿÿÿÿÿÿ{ÿÿÿ£ÿ~ÿÿÿÿÿÿÿÿÿÿÿÿÿÿÿÿÿÿÿÿÿÿÿÿÿ¢ÿÿÿ{ÿtÿÿÿÿÿÿÿ}ÿÿÿÿ~ÿÿwÿÿÿÿ¥ÿÿ§ÿÿpÿ¡ÿÿÿÿÿ£ÿÿÿ ÿÿÿÿÿÿxÿÿÿÿÿÿÿÿÿÿÿÿÿÿÿÿÿÿÿÿÿÿÿÿÿÿÿÿÿÿÿÿÿÿÿÿÿÿÿÿ~ÿÿÿÿÿÿÿ¦ÿÿÿÿÿÿÿÿÿÿ|ÿÿÿwÿÿÿÿÿ}ÿÿÿÿÿÿÿÿÿÿÿÿÿÿÿÿÿÿÿÿÿÿ~ÿÿÿÿÿÿÿÿÿÿÿÿÿÿÿÿÿ¨ÿ£ÿÿÿÿÿÿÿÿÿkÿÿ©ÿÿxÿÿÿÿÿÿÿ§ÿ¤ÿÿÿÿÿÿÿÿÿÿÿÿÿÿÿÿÿÿÿÿÿÿÿtÿÿÿ|ÿÿÿ}ÿÿÿÿÿÿÿ ÿÿÿÿÿÿÿÿÿÿ§ÿÿwÿÿÿxÿ~ÿÿÿ}ÿÿÿÿ{ÿÿÿÿ£ÿÿÿÿÿÿÿÿÿÿÿÿÿÿÿÿÿÿÿ¤ÿÿÿxÿÿÿÿ¢ÿ·ÿ¨ÿÿÿÿÿÿÿÿÿyÿÿÿÿÿÿÿÿÿuÿÿÿÿÿÿÿ~ÿkÿrÿyÿÿ}ÿvÿzÿvÿyÿxÿhÿmÿnÿtÿtÿ]ÿQÿfÿnÿoÿkÿlÿÿlÿfÿeÿoÿhÿaÿ[ÿ\ÿgÿqÿjÿ]ÿ^ÿcÿuÿlÿaÿdÿ^ÿdÿtÿwÿ|ÿÿgÿkÿeÿhÿ]ÿcÿuÿsÿfÿeÿnÿtÿyÿÿ{ÿgÿlÿÿ}ÿyÿbÿrÿÿxÿÿqÿlÿ[ÿcÿpÿqÿqÿmÿlÿqÿkÿaÿkÿvÿnÿwÿqÿoÿgÿiÿpÿsÿxÿ~ÿvÿwÿuÿqÿ~ÿÿÿÿÿgÿpÿÿÿsÿÿÿÿ|ÿ{ÿÿyÿÿÿÿÿÿÿÿÿÿ~ÿÿÿÿÿ¥ÿÿÿÿ¦ÿÿ£ÿÿÿÿÿÿÿÿÿÿÿÿÿÿÿ£ÿÿÿÿÿÿÿÿÿ«ÿÿÿÿÿÿÿÿÿÿÿÿÿÿÿÿrÿÿÿÿÿÿÿÿÿÿÿÿÿÿÿ¡ÿÿÿÿÿÿÿÿÿÿÿÿÿÿÿÿÿÿÿÿÿÿÿÿ¥ÿÿÿÿÿÿÿÿÿÿÿ ÿÿÿ¢ÿ ÿÿÿÿÿÿÿÿÿÿ|ÿÿÿÿÿÿ¡ÿÿÿÿÿÿÿÿÿÿÿÿÿÿÿÿÿÿ¤ÿÿÿÿÿÿÿÿÿÿÿÿÿÿ¢ÿ¡ÿÿ}ÿ¤ÿÿÿÿÿÿÿÿÿÿÿÿÿÿÿÿÿÿÿÿÿÿÿÿ~ÿÿÿÿÿÿÿÿÿÿÿÿÿ ÿ ÿÿÿÿÿÿÿÿÿÿÿÿÿÿÿÿÿÿÿ¥ÿÿÿÿÿÿÿ§ÿÿÿÿÿÿÿÿÿÿÿÿÿÿÿÿÿ¡ÿÿÿÿÿÿÿÿÿ¶ÿÿÿÿÿÿÿÿÿÿÿÿÿ¤ÿÿÿÿÿÿÿÿÿ~ÿÿªÿÿÿÿÿÿ|ÿÿÿÿÿÿÿÿÿÿÿ¤ÿÿÿÿÿÿÿÿÿÿÿÿÿÿÿÿÿÿÿÿÿÿÿÿÿÿÿÿÿÿÿÿÿÿÿÿÿÿ¦ÿªÿÿÿÿÿÿÿÿÿÿÿÿÿÿÿÿÿÿÿÿÿÿÿÿÿÿÿ¨ÿÿÿ¡ÿÿ ÿÿÿÿÿÿÿÿÿ¢ÿ¢ÿÿÿÿÿÿÿÿÿÿÿ¤ÿÿÿÿÿÿÿ£ÿ£ÿ¢ÿÿÿÿÿÿÿ£ÿÿÿÿÿÿÿÿÿÿÿÿÿÿÿÿÿÿÿÿÿÿÿÿÿÿÿÿÿÿ¢ÿÿÿÿÿÿÿÿÿÿ«ÿÿ¡ÿÿÿÿÿÿÿÿÿÿ ÿÿÿÿÿÿ¨ÿªÿÿÿÿÿÿÿÿÿÿÿÿÿÿÿ©ÿÿÿÿÿÿ ÿÿÿªÿÿÿÿÿÿÿÿÿÿÿÿÿÿAÿKÿÿÿÿÿÿÿÿÿÿÿÿÿÿÿÿÿÿÿÿÿ¤ÿÿÿÿÿ©ÿÿÿÿÿÿÿÿÿÿÿÿÿ¢ÿÿÿÿÿ¥ÿÿÿÿÿÿÿÿ¡ÿÿÿÿÿÿÿÿÿÿÿÿÿÿÿÿÿÿÿÿÿÿÿÿÿÿÿÿÿÿÿÿÿÿÿÿÿÿÿÿÿÿÿÿÿ}ÿÿÿ ÿÿÿÿÿ ÿ¦ÿÿÿÿÿÿÿÿÿÿÿÿÿÿÿÿÿÿ|ÿÿÿÿÿÿÿÿÿÿÿÿÿÿÿÿÿÿÿÿÿÿÿÿÿÿÿÿÿÿÿÿÿÿÿÿÿÿÿÿÿ¢ÿÿÿÿÿÿÿÿÿÿÿÿÿÿÿÿÿÿÿÿÿÿÿÿÿÿÿÿÿÿÿÿÿÿÿqÿ^ÿgÿeÿpÿZÿxÿnÿbÿfÿqÿ}ÿÿÿÿÿÿ~ÿÿÿÿÿÿÿÿ~ÿ}ÿ~ÿÿÿÿÿÿÿÿÿÿÿÿÿÿÿÿÿÿÿÿÿxÿÿÿÿÿÿÿÿÿxÿzÿÿÿÿÿÿÿSÿ ÿ&ÿ'ÿ`ÿÿÿÿÿÿÿÿÿÿÿÿÿÿÿÿÿÿÿÿÿÿÿÿÿÿÿÿÿÿÿÿÿÿÿÿÿÿÿÿÿÿÿÿÿÿÿÿÿÿÿÿÿÿÿÿÿÿÿÿÿwÿÿÿÿÿÿÿÿ}ÿÿÿÿÿÿÿÿÿÿÿÿÿÿÿÿÿÿÿiÿÿÿÿÿÿÿÿÿÿÿÿÿÿtÿÿÿÿÿÿÿÿÿÿÿÿÿ£ÿÿÿÿ ÿÿÿÿÿÿÿÿÿÿÿÿÿÿÿÿÿÿÿÿÿ¥ÿÿÿÿÿÿÿÿÿÿÿÿÿÿ¦ÿÿÿÿÿÿÿ ÿÿÿÿÿÿÿÿÿÿÿ¡ÿÿÿÿÿÿÿÿÿÿÿÿÿÿÿÿÿÿÿÿÿÿÿÿÿÿÿÿÿÿÿÿÿÿÿÿÿÿÿÿÿÿÿÿÿÿÿÿÿÿ¦ÿ ÿÿÿÿÿÿÿÿÿÿÿÿÿÿÿÿ©ÿ§ÿÿÿÿÿÿÿÿÿÿÿÿÿÿÿ¡ÿÿÿÿÿÿuÿÿyÿÿÿ§ÿÿÿÿÿÿÿÿÿÿÿÿ¦ÿÿÿÿ¡ÿÿÿÿ©ÿÿÿ¢ÿÿÿÿÿÿÿ¤ÿÿÿÿÿÿÿÿÿÿÿÿÿÿÿ¡ÿÿÿÿÿÿÿÿÿÿÿÿÿÿÿÿÿÿÿÿÿÿÿÿÿÿÿÿÿÿÿÿÿÿÿÿÿÿÿÿÿÿÿÿÿÿ©ÿÿÿÿÿÿÿÿzÿÿÿÿÿÿÿÿÿÿÿÿÿÿÿÿÿÿÿÿ}ÿÿÿÿÿÿÿÿÿÿvÿmÿhÿnÿyÿsÿoÿrÿfÿ~ÿmÿPÿgÿ_ÿZÿjÿlÿZÿLÿLÿVÿmÿnÿ]ÿZÿ_ÿ]ÿZÿaÿdÿjÿeÿhÿZÿYÿ_ÿnÿ[ÿMÿgÿ[ÿ\ÿ\ÿsÿpÿdÿ_ÿWÿ\ÿpÿqÿgÿ_ÿ^ÿnÿ[ÿpÿ]ÿdÿiÿwÿqÿ}ÿ{ÿrÿcÿYÿ]ÿdÿLÿ=ÿQÿQÿaÿcÿSÿSÿLÿbÿFÿ^ÿAÿQÿSÿOÿWÿWÿOÿHÿZÿNÿOÿMÿAÿQÿLÿCÿHÿJÿMÿ:ÿIÿFÿYÿCÿYÿVÿSÿLÿOÿTÿPÿPÿBÿ@ÿWÿXÿRÿ_ÿcÿdÿfÿaÿuÿÿÿÿÿqÿ~ÿ{ÿÿÿÿÿÿÿÿÿÿÿÿÿÿÿÿÿÿÿÿÿÿÿÿÿÿÿÿÿÿÿÿÿÿÿÿÿÿÿÿÿÿÿÿÿ§ÿ ÿÿÿÿÿÿÿÿÿÿÿÿÿÿÿÿÿÿÿÿÿÿÿÿÿÿÿÿxÿÿÿÿÿ}ÿÿÿÿÿÿÿÿÿ|ÿÿ¢ÿ¢ÿÿÿÿÿÿxÿÿÿÿÿÿÿÿÿÿvÿÿÿÿÿÿÿÿÿÿÿ¢ÿÿyÿÿÿÿÿÿ¡ÿÿÿÿÿtÿÿ¦ÿÿÿÿÿÿÿÿÿÿ|ÿ¤ÿwÿÿÿÿÿÿÿÿÿÿÿÿÿÿÿÿÿ{ÿÿ}ÿÿ ÿÿÿÿÿÿÿuÿ{ÿÿÿÿÿÿÿÿÿÿÿÿÿÿÿÿÿ¤ÿ¤ÿÿÿÿ¢ÿ¤ÿÿÿÿÿÿÿÿÿÿ}ÿÿzÿÿÿÿÿÿÿÿÿÿÿÿÿÿÿÿÿÿÿÿÿÿÿÿÿÿÿÿÿÿÿ|ÿÿ}ÿÿÿÿÿÿ{ÿÿÿÿÿÿÿÿÿÿÿÿÿÿÿ~ÿÿÿÿyÿÿÿuÿÿÿÿÿ¢ÿÿÿ£ÿÿÿÿzÿÿ}ÿÿÿÿÿ}ÿÿÿÿÿÿtÿÿÿÿÿÿÿÿÿÿÿÿÿÿÿÿxÿÿÿyÿÿÿtÿ|ÿÿvÿkÿ~ÿiÿÿÿÿ}ÿÿÿÿÿÿÿÿÿÿÿÿÿÿÿ}ÿÿvÿsÿrÿsÿÿÿÿÿ{ÿ~ÿÿÿ}ÿÿÿzÿÿÿÿÿÿsÿÿÿxÿÿÿ}ÿÿ~ÿÿÿÿÿÿÿÿÿÿÿÿyÿÿÿÿÿÿÿÿÿÿÿÿÿÿÿ}ÿÿ{ÿ|ÿÿÿÿÿÿ|ÿÿÿ{ÿkÿÿzÿÿÿlÿzÿÿÿÿÿÿÿzÿzÿÿÿÿÿ]ÿ^ÿuÿxÿvÿÿÿÿtÿzÿÿÿÿÿÿÿÿÿÿÿÿÿÿÿuÿÿÿÿuÿÿÿÿlÿÿÿxÿ}ÿÿÿÿ|ÿÿÿÿÿoÿyÿ|ÿxÿÿÿÿÿtÿ{ÿÿÿxÿÿ{ÿÿÿÿÿÿÿÿÿÿÿÿÿÿÿ£ÿÿvÿÿÿÿÿtÿÿÿxÿcÿÿÿ}ÿÿÿÿxÿÿ¦ÿÿÿÿÿÿmÿpÿxÿÿÿÿÿÿxÿ|ÿ}ÿÿÿÿÿÿÿÿÿÿÿÿÿ|ÿxÿÿÿÿÿxÿÿÿÿ|ÿÿ¨ÿÿÿÿÿÿÿÿÿÿÿÿÿyÿÿ~ÿÿÿÿÿÿÿÿÿÿÿxÿÿÿÿÿÿÿÿ©ÿÿtÿÿÿÿÿÿÿÿÿÿpÿÿÿuÿxÿÿÿÿÿÿÿvÿÿÿÿÿÿlÿÿwÿ{ÿ{ÿÿ}ÿvÿÿÿ{ÿÿÿÿwÿhÿÿÿ}ÿÿÿÿÿÿÿ¢ÿ¡ÿÿÿÿxÿoÿÿÿÿ{ÿÿvÿÿÿÿ}ÿ~ÿ}ÿÿÿÿÿÿwÿÿÿÿÿ«ÿÿxÿÿÿ{ÿvÿ~ÿ~ÿ~ÿÿÿÿuÿwÿÿzÿÿÿÿÿÿzÿÿÿÿÿrÿ~ÿ{ÿÿÿwÿkÿxÿÿÿÿÿÿÿÿÿÿÿÿÿÿsÿ­ÿxÿÿvÿÿÿuÿÿÿ{ÿÿÿÿÿÿÿÿÿÿÿÿÿ}ÿÿ~ÿwÿÿÿÿÿtÿÿÿ}ÿÿÿÿÿ{ÿoÿqÿxÿ}ÿoÿuÿoÿwÿyÿmÿwÿuÿyÿ^ÿjÿsÿxÿ|ÿ{ÿjÿsÿvÿ|ÿÿsÿyÿÿÿÿÿÿÿxÿyÿwÿÿÿÿÿÿÿÿÿÿÿÿÿÿÿÿÿÿÿÿÿÿÿÿÿÿÿÿÿÿÿzÿ~ÿÿÿÿÿÿÿ©ÿÿtÿÿÿÿÿÿÿÿÿÿÿÿÿÿxÿÿÿÿÿÿ~ÿÿÿzÿ|ÿÿÿzÿÿÿÿtÿpÿpÿeÿgÿeÿrÿaÿ_ÿcÿsÿtÿ`ÿeÿoÿiÿpÿvÿwÿvÿhÿÿÿÿÿ|ÿ¢ÿqÿÿÿ[ÿmÿÿÿÿÿyÿ~ÿ{ÿÿÿ{ÿiÿqÿwÿ{ÿzÿlÿ`ÿeÿrÿqÿsÿgÿYÿyÿyÿ|ÿnÿuÿÿnÿqÿÿxÿ~ÿwÿÿÿxÿ|ÿsÿuÿÿÿtÿÿÿxÿyÿ{ÿ{ÿÿÿÿÿÿÿÿwÿÿÿÿÿÿÿÿ|ÿÿÿÿÿ{ÿÿÿÿÿÿÿÿÿÿÿÿÿÿÿÿÿÿÿÿÿ¡ÿÿÿÿkÿÿÿÿÿ|ÿÿÿvÿxÿÿÿÿÿÿÿÿÿÿÿ¨ÿÿÿÿÿÿÿÿÿÿ¡ÿÿ¨ÿÿÿ¨ÿÿÿÿ{ÿÿÿÿÿÿÿÿÿÿÿÿÿÿÿÿÿÿÿÿÿÿÿÿÿÿÿÿÿÿÿÿÿ£ÿ¢ÿÿÿÿ¤ÿ¢ÿÿ¦ÿÿÿÿÿÿÿÿÿÿÿÿÿÿÿÿÿÿÿÿÿÿÿÿÿÿÿÿÿÿ}ÿÿÿÿÿÿÿÿÿÿ~ÿÿÿÿÿÿÿÿÿÿÿÿÿÿÿÿyÿ~ÿ~ÿÿÿÿÿÿ¤ÿÿÿÿÿÿÿ¢ÿ}ÿÿÿ¨ÿÿÿÿÿÿÿÿÿÿÿÿÿÿÿÿÿÿÿÿÿÿÿÿÿÿÿÿÿ{ÿÿvÿÿÿÿÿÿÿÿÿÿÿÿÿÿÿÿÿÿÿÿÿÿÿÿÿÿÿÿÿÿÿÿ|ÿÿÿÿ ÿÿÿÿÿÿÿ§ÿÿÿÿÿÿÿÿÿÿÿÿÿÿÿÿ~ÿÿ¥ÿÿÿÿÿÿÿÿÿÿÿÿÿ{ÿvÿÿÿÿÿ¤ÿÿÿÿÿÿÿ{ÿ~ÿÿÿÿ«ÿÿÿÿÿÿ¥ÿÿÿÿÿÿÿÿÿÿÿÿÿ¤ÿÿÿÿÿÿ ÿªÿÿÿÿÿÿÿÿ¡ÿÿÿÿÿ|ÿÿÿÿÿÿÿÿÿÿÿÿÿÿvÿÿÿzÿÿÿÿvÿxÿÿuÿ{ÿwÿyÿ}ÿyÿxÿ~ÿ~ÿoÿwÿÿ}ÿoÿmÿkÿqÿ]ÿrÿÿjÿZÿaÿoÿfÿcÿdÿWÿ[ÿeÿnÿpÿlÿcÿ[ÿtÿoÿ\ÿQÿeÿcÿfÿwÿoÿsÿkÿmÿcÿ[ÿTÿrÿpÿoÿtÿvÿtÿkÿoÿ|ÿvÿ]ÿzÿwÿ`ÿlÿ{ÿ]ÿÿgÿ|ÿÿgÿWÿtÿzÿiÿlÿxÿqÿkÿiÿaÿmÿsÿlÿqÿ}ÿeÿrÿÿjÿsÿqÿwÿ{ÿrÿhÿmÿzÿÿrÿvÿÿ~ÿzÿmÿÿÿÿrÿÿÿÿÿÿÿÿÿÿÿÿÿÿÿÿÿÿ¦ÿÿÿÿÿÿ¬ÿÿÿÿÿ~ÿÿÿÿÿÿÿÿÿÿÿÿÿÿÿÿÿÿÿÿÿ¤ÿÿÿÿÿÿÿÿÿÿÿÿÿÿÿ¨ÿÿ~ÿÿÿÿÿÿÿÿÿÿÿÿÿÿÿÿ|ÿÿÿÿÿÿÿÿÿÿÿÿÿÿÿÿÿÿ¥ÿwÿÿÿ}ÿÿÿÿÿÿÿÿÿÿÿÿÿÿÿÿÿÿ ÿÿÿÿÿÿÿÿÿÿÿÿÿÿxÿÿÿÿ|ÿ~ÿÿÿÿÿÿÿÿÿÿÿÿÿÿ}ÿÿÿÿÿÿÿÿÿÿ~ÿÿÿÿÿÿÿÿÿÿÿÿÿÿÿÿÿÿÿÿ ÿÿÿÿÿÿÿÿÿÿÿÿÿÿÿÿÿÿÿÿÿyÿÿÿÿÿÿÿÿÿÿÿÿÿÿÿzÿÿÿÿÿÿÿ¨ÿ±ÿÿ£ÿ¨ÿÿ¨ÿÿÿÿÿÿÿÿÿÿÿÿÿÿÿÿÿÿÿÿÿ¢ÿÿÿÿ¢ÿÿÿÿ£ÿÿÿÿÿÿÿÿÿÿÿÿÿÿÿÿÿÿÿÿÿÿÿÿ¤ÿÿÿÿÿÿÿÿÿÿÿÿÿÿÿ ÿÿ¢ÿÿÿÿÿÿÿÿÿÿÿÿÿÿÿ~ÿÿÿÿÿÿ¬ÿÿÿÿÿÿÿÿÿÿÿÿÿÿÿÿÿÿªÿ«ÿÿ ÿÿÿÿÿÿÿÿÿÿÿÿÿÿÿÿÿ¢ÿÿÿÿÿÿÿ¢ÿÿÿÿÿÿÿÿÿÿ¤ÿÿ¢ÿ ÿÿÿÿÿÿÿÿÿÿÿÿÿÿÿÿÿÿ¤ÿÿ ÿÿÿÿÿÿÿÿÿÿÿ{ÿÿÿÿÿÿÿÿÿÿÿÿÿÿÿÿÿ|ÿÿÿÿÿ¡ÿÿÿÿ¢ÿÿÿÿÿÿÿÿÿ¢ÿ¥ÿÿÿÿÿÿÿÿÿÿÿÿ¢ÿÿ¤ÿÿÿÿÿÿÿÿÿÿÿÿÿÿÿÿÿÿÿÿ¦ÿÿÿ ÿ¢ÿÿÿÿÿÿÿÿÿÿÿÿÿÿÿÿÿÿÿ9ÿfÿÿÿÿÿ¦ÿ¨ÿÿÿÿÿÿÿÿÿÿÿÿÿÿÿ¡ÿÿÿÿÿÿ£ÿÿÿÿÿÿÿÿÿÿÿÿ¢ÿÿÿÿÿ ÿÿÿÿÿÿÿÿÿÿÿÿ§ÿÿÿÿÿÿÿÿÿÿÿÿÿÿÿÿÿ}ÿÿÿÿÿÿ ÿÿÿÿÿÿªÿ²ÿÿÿÿÿÿÿÿÿÿ ÿÿÿÿÿÿÿ£ÿÿÿÿÿÿÿÿÿÿÿÿÿÿÿÿÿÿÿÿÿÿÿÿÿÿÿÿÿÿÿÿÿÿÿÿÿÿÿÿÿÿÿÿÿÿÿ¢ÿÿÿÿÿÿÿÿÿÿÿÿÿÿÿÿÿ¡ÿÿÿÿÿÿÿÿÿÿÿÿÿÿÿÿÿnÿÿÿÿÿÿÿÿÿÿÿÿÿÿÿÿÿÿ{ÿjÿ\ÿiÿiÿ{ÿiÿ\ÿ^ÿhÿÿwÿtÿpÿÿÿÿ{ÿuÿrÿqÿÿÿÿwÿÿ|ÿÿÿÿxÿÿÿÿÿÿÿÿÿÿÿÿÿÿÿÿÿÿÿÿÿÿÿÿÿÿÿÿÿÿÿÿÿÿZÿDÿÿÿdÿyÿÿÿÿÿÿÿÿÿÿÿÿÿÿÿÿÿÿÿÿÿÿÿÿ{ÿÿÿÿxÿzÿÿÿÿÿuÿpÿsÿzÿÿÿ{ÿxÿ~ÿÿÿÿxÿÿÿÿÿÿÿÿÿsÿÿÿÿnÿjÿjÿyÿ}ÿÿÿÿÿ|ÿlÿÿ|ÿpÿ{ÿÿÿÿÿÿÿÿÿ~ÿ{ÿwÿÿÿÿÿÿÿÿÿÿÿÿÿÿÿÿÿÿÿÿÿÿ ÿÿ¤ÿÿÿÿÿÿÿÿÿÿÿÿÿÿÿÿÿÿÿÿÿÿÿÿÿÿÿÿÿÿÿÿÿÿÿÿÿÿÿÿÿÿÿÿÿÿÿÿÿÿÿÿÿÿÿ£ÿÿÿÿÿÿÿÿÿÿÿÿÿÿÿÿÿÿÿÿÿÿÿÿÿÿÿÿÿÿÿÿÿÿÿÿÿÿÿÿÿÿÿÿÿÿÿÿÿÿÿÿÿÿÿÿÿÿ¥ÿÿÿÿÿÿÿÿÿÿÿ¢ÿ¥ÿ¦ÿ ÿÿÿÿÿÿÿÿÿÿÿÿÿÿÿÿÿÿÿÿÿ¬ÿÿÿÿÿÿÿÿÿÿÿÿÿÿÿÿÿÿÿÿ²ÿÿÿÿÿÿÿ£ÿ§ÿÿÿÿÿÿÿÿÿÿÿÿÿÿÿÿÿÿÿÿÿÿÿÿÿÿÿÿÿÿÿÿÿÿÿÿÿÿÿÿÿÿÿÿ¤ÿÿÿÿÿÿÿÿÿÿÿÿÿÿÿÿÿÿÿÿÿÿÿÿÿÿÿÿÿÿÿÿÿÿÿÿÿÿ£ÿÿÿÿÿÿÿÿÿÿÿÿÿÿÿ~ÿ|ÿÿzÿÿÿÿÿÿÿ{ÿÿxÿoÿ}ÿ{ÿnÿiÿ^ÿTÿ^ÿÿrÿXÿjÿ]ÿiÿlÿlÿsÿbÿTÿXÿiÿkÿYÿ[ÿkÿiÿbÿ^ÿeÿrÿ^ÿiÿYÿvÿoÿoÿgÿmÿeÿlÿqÿcÿNÿ\ÿtÿzÿ}ÿ}ÿ|ÿzÿYÿdÿdÿ`ÿpÿhÿ^ÿdÿeÿyÿ|ÿsÿtÿxÿsÿoÿfÿ\ÿOÿJÿ\ÿXÿTÿIÿAÿYÿUÿMÿfÿ\ÿLÿEÿYÿMÿVÿNÿHÿ9ÿ?ÿHÿUÿ[ÿMÿTÿUÿJÿIÿ@ÿEÿ2ÿ:ÿLÿlÿUÿNÿWÿCÿHÿSÿQÿNÿNÿKÿFÿWÿfÿ_ÿZÿRÿ`ÿ{ÿpÿtÿ|ÿÿÿÿzÿÿÿÿyÿÿÿÿÿÿyÿÿÿÿÿÿÿ}ÿÿÿÿÿÿÿÿÿÿÿÿÿÿÿÿÿÿÿÿÿÿÿÿ|ÿÿÿÿÿÿÿÿÿÿÿÿÿÿ|ÿÿÿÿÿÿ{ÿÿÿÿÿÿÿÿÿÿÿÿÿÿÿ{ÿÿÿÿÿÿÿÿÿÿÿÿÿÿÿÿÿÿÿÿÿÿÿÿÿÿÿÿÿÿÿÿÿÿÿÿÿÿÿÿÿÿÿÿÿÿÿÿÿÿÿÿÿÿÿÿÿsÿÿÿÿÿÿÿ«ÿrÿ{ÿÿÿÿÿÿÿÿÿÿÿÿÿÿÿ ÿÿÿÿÿÿÿÿÿÿÿÿÿÿÿÿÿÿuÿÿÿÿÿÿÿÿÿÿÿÿÿÿÿÿ{ÿÿÿÿÿÿÿÿÿÿÿÿÿÿÿÿÿÿ{ÿÿÿÿÿÿÿÿÿÿÿÿÿÿÿÿÿÿÿÿÿÿÿ£ÿÿÿÿÿÿÿÿÿ}ÿÿÿÿÿÿÿÿÿ|ÿÿÿÿÿÿÿÿÿÿÿÿ¢ÿ£ÿÿ}ÿÿ­ÿÿÿÿÿ~ÿ£ÿÿÿÿÿÿÿÿÿÿyÿzÿÿ|ÿÿÿÿÿÿÿuÿÿÿÿÿÿÿÿÿÿÿÿÿÿÿÿÿÿÿÿÿÿÿ|ÿyÿÿÿÿÿÿwÿÿÿÿÿÿÿÿÿÿÿÿÿÿÿÿÿÿ|ÿÿtÿoÿÿÿÿ{ÿyÿÿÿÿÿÿzÿÿwÿÿÿÿÿxÿ}ÿÿÿhÿÿÿÿuÿrÿÿÿÿÿÿÿÿÿÿÿÿÿÿ~ÿ~ÿ{ÿÿÿÿÿ}ÿÿÿÿÿÿÿÿÿÿÿÿÿÿÿÿ|ÿÿÿÿÿxÿpÿÿÿiÿyÿÿÿ|ÿÿÿwÿÿÿÿÿ{ÿÿÿ~ÿÿeÿ_ÿoÿsÿ{ÿÿÿÿÿnÿÿÿ~ÿÿyÿ}ÿÿzÿ~ÿsÿÿÿ¦ÿÿ¢ÿxÿzÿÿÿÿ|ÿÿÿÿÿ~ÿÿÿÿÿwÿÿ{ÿ¡ÿÿyÿ|ÿyÿ~ÿÿÿÿÿÿÿÿÿ{ÿÿÿÿÿÿÿÿÿÿÿÿÿÿÿzÿÿ¢ÿÿÿÿÿÿÿuÿÿÿ}ÿÿÿÿÿÿÿÿnÿÿÿzÿÿÿÿÿÿÿ}ÿÿ~ÿÿÿÿÿÿÿÿÿÿÿÿÿÿÿÿÿ~ÿÿÿ{ÿÿÿzÿÿÿÿÿÿxÿÿÿ|ÿÿ~ÿÿÿÿÿÿ|ÿÿÿÿmÿ|ÿ}ÿÿÿrÿ}ÿÿÿxÿyÿÿÿÿ}ÿÿÿ{ÿÿÿÿÿÿ}ÿuÿqÿÿÿÿÿÿÿÿÿÿÿ|ÿÿÿÿÿÿÿ ÿ¥ÿÿvÿÿ{ÿuÿÿÿÿÿÿÿÿÿÿ«ÿ¢ÿÿÿÿÿÿÿÿÿÿÿÿÿÿÿÿÿyÿÿÿÿ|ÿÿÿpÿrÿÿuÿqÿÿvÿaÿÿÿ~ÿwÿqÿÿÿÿnÿÿÿjÿÿÿÿ¦ÿÿlÿÿÿuÿvÿÿ}ÿÿÿÿÿÿÿÿtÿvÿ~ÿwÿÿÿ|ÿ|ÿ~ÿwÿvÿÿÿxÿÿÿÿÿ{ÿxÿÿ§ÿÿÿÿ~ÿxÿÿÿzÿÿzÿÿÿÿÿÿÿ~ÿvÿzÿbÿÿÿÿÿwÿÿÿwÿÿÿÿÿÿÿÿÿÿÿ|ÿvÿuÿÿÿÿ~ÿÿ|ÿÿrÿoÿÿsÿvÿÿvÿzÿyÿÿtÿÿuÿjÿuÿÿwÿÿtÿvÿsÿxÿÿÿ~ÿÿ}ÿÿÿÿ|ÿrÿÿrÿÿ¤ÿÿÿÿÿÿÿÿÿÿÿÿÿÿÿÿ~ÿ~ÿÿÿÿÿÿ|ÿÿÿÿÿÿÿÿÿÿÿÿÿÿÿÿÿÿÿÿÿÿÿÿÿÿsÿ}ÿÿÿxÿÿÿÿÿÿsÿÿ{ÿwÿÿÿÿuÿÿÿnÿÿÿ|ÿyÿxÿ~ÿÿgÿlÿoÿsÿpÿaÿjÿ^ÿiÿtÿbÿ]ÿiÿÿÿÿÿ{ÿÿÿzÿ}ÿÿzÿkÿÿÿÿtÿoÿuÿwÿÿ{ÿpÿqÿiÿjÿyÿwÿpÿpÿrÿ~ÿÿpÿbÿbÿuÿqÿoÿdÿrÿjÿeÿgÿÿÿÿcÿ~ÿvÿzÿÿoÿcÿyÿÿgÿÿuÿoÿvÿsÿ|ÿÿÿÿÿÿÿÿÿÿÿÿÿÿÿÿ}ÿÿÿÿÿÿ}ÿyÿÿÿÿÿÿÿÿÿÿÿÿÿ¥ÿÿÿyÿÿuÿÿÿÿ}ÿÿÿÿÿÿ ÿÿÿÿÿÿ{ÿÿÿÿÿxÿÿÿÿÿÿÿÿÿÿ}ÿÿxÿÿÿÿÿ}ÿÿÿÿÿÿ~ÿ{ÿÿÿwÿÿÿÿÿÿ¤ÿÿÿÿÿÿÿÿÿÿÿÿÿÿÿÿÿÿÿÿÿÿÿÿ ÿÿÿÿÿ£ÿÿÿÿ¡ÿ~ÿÿ¬ÿ¨ÿÿÿ}ÿÿÿÿÿ{ÿ~ÿÿÿÿÿzÿÿÿÿ}ÿÿÿÿÿÿÿ~ÿÿsÿÿÿÿÿÿÿÿÿÿÿÿÿÿÿÿÿÿÿÿÿÿyÿiÿiÿÿÿÿÿÿÿ¡ÿÿÿÿ¥ÿÿÿÿÿÿÿÿ­ÿÿÿÿÿkÿÿÿÿÿÿÿÿÿÿÿÿÿÿÿÿÿÿÿÿ¡ÿÿÿlÿÿiÿÿ|ÿ}ÿÿÿÿÿÿÿÿÿÿÿÿÿÿÿÿÿÿÿÿÿÿÿÿÿyÿ{ÿzÿÿÿ¢ÿÿiÿÿÿÿÿÿÿÿ¨ÿÿÿÿÿÿ¢ÿÿÿÿÿÿÿÿÿÿÿÿ¢ÿÿªÿÿÿÿÿÿÿÿÿÿÿÿÿÿÿ¡ÿ£ÿÿ{ÿÿÿxÿÿÿÿ¢ÿÿÿÿÿÿÿÿÿÿÿÿÿÿÿÿÿÿÿÿÿÿÿÿÿÿÿÿ ÿÿÿÿvÿÿÿÿÿzÿÿÿ¥ÿÿÿÿÿÿÿÿÿÿÿ}ÿÿÿÿÿÿÿ~ÿÿÿÿÿÿzÿÿÿÿ~ÿtÿÿÿyÿkÿpÿ|ÿpÿgÿgÿvÿjÿuÿmÿeÿbÿoÿmÿaÿlÿoÿlÿ}ÿkÿYÿ\ÿoÿeÿ[ÿ^ÿbÿ\ÿSÿmÿiÿdÿhÿcÿgÿiÿkÿmÿbÿhÿ_ÿ{ÿgÿZÿnÿaÿSÿhÿtÿdÿgÿxÿ|ÿ{ÿXÿiÿqÿcÿjÿÿgÿÿ}ÿÿÿiÿsÿvÿtÿoÿtÿ{ÿ}ÿyÿsÿqÿrÿqÿtÿnÿoÿoÿgÿ}ÿtÿÿuÿ{ÿoÿoÿaÿnÿ{ÿÿÿÿoÿkÿTÿoÿÿÿÿtÿÿxÿÿÿÿÿÿÿÿÿÿÿÿÿÿÿ ÿÿÿÿÿÿ¥ÿ¦ÿÿÿÿÿÿÿÿÿÿÿÿÿÿÿÿÿÿ¢ÿÿÿÿÿÿÿÿÿÿÿÿÿÿÿÿÿÿÿÿÿÿÿÿÿÿÿÿÿÿÿÿÿÿÿÿÿÿÿÿÿÿÿÿÿÿÿÿÿÿÿÿÿÿÿÿÿÿÿÿ{ÿÿÿ¤ÿÿÿÿÿÿÿÿÿÿÿÿÿÿÿÿÿÿÿÿÿÿÿÿÿÿÿÿÿÿ£ÿÿ¨ÿÿÿÿÿÿÿÿÿÿÿÿÿÿÿÿÿÿÿÿÿÿÿÿÿÿÿÿÿÿÿÿÿÿÿÿmÿÿÿÿÿÿÿÿÿÿÿÿÿ¨ÿÿÿÿÿÿÿÿÿÿÿÿÿÿÿÿ±ÿzÿÿÿÿÿ}ÿÿ£ÿÿÿÿÿÿÿÿÿ£ÿÿÿÿÿÿÿÿÿÿÿ¤ÿ©ÿÿÿÿÿÿÿ{ÿÿÿÿÿÿÿÿÿÿÿÿÿÿÿÿÿÿ ÿ¤ÿÿÿÿÿÿÿÿÿÿÿÿÿÿÿÿÿÿÿÿ¢ÿÿÿÿÿÿÿÿÿÿÿÿÿ¡ÿÿ¡ÿÿÿÿÿÿÿÿÿÿÿÿÿ£ÿÿÿÿÿÿÿÿÿÿÿÿ¥ÿ ÿÿÿÿÿÿÿÿÿÿÿÿÿ ÿÿÿÿ ÿ¬ÿ¥ÿÿÿÿÿÿÿÿªÿÿÿÿÿÿÿÿÿÿÿÿzÿÿ}ÿÿÿÿÿÿÿÿÿÿÿ¢ÿÿÿÿÿÿÿÿÿÿÿÿÿÿÿÿÿÿ¢ÿÿÿÿÿ ÿ ÿÿ¨ÿÿÿÿÿÿÿÿÿÿÿÿÿÿÿÿÿÿÿÿÿÿ¡ÿÿÿÿÿÿ¡ÿÿÿÿ¥ÿÿÿÿÿÿÿÿÿÿÿÿÿÿÿ¤ÿÿÿÿªÿ¦ÿÿÿÿÿÿÿ¤ÿ¡ÿÿÿÿÿÿÿÿÿªÿÿÿÿÿÿÿ ÿ ÿÿÿÿÿÿÿÿÿÿÿÿÿÿ¥ÿ ÿ£ÿÿÿÿÿÿÿ®ÿ ÿÿÿÿÿÿÿÿ§ÿÿÿsÿÿÿÿÿÿÿÿÿÿÿÿÿÿÿÿÿÿÿÿÿÿÿÿÿÿÿÿ©ÿ¥ÿ§ÿ£ÿÿÿÿÿÿÿÿÿ£ÿÿÿÿÿÿÿÿ¢ÿÿÿÿ ÿÿÿÿÿÿ ÿÿÿÿÿÿÿÿÿÿÿ¡ÿÿÿÿÿÿ ÿÿ¢ÿ£ÿ¦ÿÿÿÿÿÿÿ¤ÿ«ÿÿÿÿÿÿÿÿÿÿÿÿÿÿÿÿÿÿÿÿÿÿÿÿÿÿÿÿÿÿÿÿÿÿÿÿÿÿÿÿÿÿÿÿÿÿÿÿÿÿÿÿÿÿÿÿÿÿÿÿÿÿÿÿÿÿÿÿÿÿÿÿ ÿÿÿÿÿÿÿÿÿÿÿÿÿÿ¢ÿÿÿÿÿÿÿÿÿÿÿÿÿÿÿÿÿÿÿÿÿÿÿÿÿÿÿÿÿÿÿÿÿ~ÿ|ÿaÿVÿ]ÿcÿcÿmÿgÿjÿgÿwÿnÿsÿgÿYÿ`ÿgÿoÿ~ÿrÿÿÿvÿÿÿÿÿ~ÿÿÿÿ{ÿÿÿÿÿÿÿÿÿÿÿÿÿÿÿÿÿÿÿÿÿÿÿÿÿÿÿÿÿÿÿnÿÿRÿjÿsÿpÿpÿsÿÿÿ|ÿÿÿ{ÿ~ÿÿÿÿÿÿÿÿÿÿÿÿÿÿÿÿzÿnÿrÿ}ÿÿ~ÿpÿvÿzÿ}ÿjÿnÿxÿxÿtÿsÿxÿvÿÿuÿ{ÿwÿyÿlÿoÿ{ÿÿ}ÿpÿÿuÿÿtÿnÿtÿrÿsÿÿÿ|ÿyÿÿjÿzÿ{ÿxÿtÿ|ÿÿÿÿÿÿÿÿ|ÿÿÿÿÿÿÿÿÿ|ÿÿÿÿÿÿÿÿÿÿÿÿÿÿÿÿÿÿÿÿÿÿÿÿÿÿÿÿÿÿÿÿÿÿÿÿÿÿÿÿÿÿÿÿÿÿÿÿÿÿÿÿÿÿÿÿÿÿÿÿÿÿÿÿÿ¤ÿÿÿÿÿÿÿÿÿÿÿÿÿÿÿÿÿÿÿÿÿÿÿÿÿÿÿÿÿÿÿÿÿ£ÿÿÿÿÿÿÿÿÿÿÿÿÿÿÿÿÿÿÿÿ£ÿÿÿÿÿÿÿÿÿÿÿÿÿÿÿÿÿÿ ÿÿÿÿÿ¬ÿ¢ÿÿÿÿÿÿÿÿÿÿÿÿÿÿÿÿÿÿÿÿÿÿÿ©ÿÿ¨ÿÿÿÿÿÿÿÿÿÿÿÿÿÿÿÿÿÿÿÿÿÿÿÿÿÿÿÿÿÿ¤ÿÿ§ÿÿÿÿÿÿÿÿÿÿÿÿÿÿÿÿÿÿ ÿ¢ÿÿÿ¡ÿÿÿÿÿ¦ÿÿÿÿÿÿÿpÿÿÿÿ ÿÿÿÿ©ÿÿÿÿÿÿÿÿÿÿÿÿÿÿÿÿÿÿÿÿÿÿÿÿÿÿÿÿÿÿÿÿÿÿÿÿÿÿÿÿÿÿÿÿÿÿÿÿÿÿÿÿÿÿÿÿÿÿÿvÿjÿqÿÿÿqÿfÿjÿmÿlÿmÿkÿgÿlÿnÿmÿnÿhÿaÿqÿtÿeÿfÿkÿaÿXÿcÿuÿuÿeÿbÿuÿrÿcÿvÿ]ÿEÿnÿnÿWÿ]ÿZÿ`ÿVÿPÿ\ÿaÿmÿsÿjÿkÿiÿqÿ\ÿMÿkÿeÿxÿeÿeÿqÿoÿrÿoÿdÿjÿsÿtÿwÿoÿdÿdÿdÿhÿWÿDÿUÿAÿMÿBÿqÿFÿVÿPÿWÿ`ÿlÿPÿOÿDÿ7ÿ=ÿBÿ?ÿ?ÿHÿSÿRÿQÿLÿ<ÿIÿ@ÿEÿ?ÿaÿZÿ^ÿLÿVÿUÿUÿ`ÿdÿjÿnÿ_ÿKÿYÿoÿgÿfÿhÿxÿxÿqÿÿsÿÿÿ|ÿÿÿÿÿÿÿÿÿwÿqÿ~ÿÿÿÿÿÿÿÿÿzÿÿÿÿÿÿÿÿÿÿÿÿÿÿÿÿÿÿÿÿÿÿÿÿÿÿÿÿÿÿÿÿÿxÿzÿÿÿÿÿÿ}ÿtÿ|ÿÿÿ ÿÿÿÿÿÿÿÿÿÿÿÿÿÿÿÿÿÿÿ¤ÿÿÿÿÿÿÿÿÿÿÿÿÿÿÿÿÿÿÿÿÿÿÿÿ©ÿÿÿÿÿÿÿÿÿÿÿÿÿÿÿÿÿÿÿÿÿÿÿÿÿÿÿÿÿÿ¢ÿ¢ÿÿtÿÿ~ÿÿÿÿÿÿÿÿÿÿyÿÿÿÿÿÿvÿÿÿÿÿÿÿÿÿÿÿÿÿÿÿÿoÿÿÿÿÿÿÿÿÿÿÿÿÿÿÿÿÿÿÿÿÿÿÿrÿyÿÿÿÿÿÿÿ ÿÿÿ¡ÿÿÿ|ÿzÿÿÿÿÿÿÿÿÿÿÿÿÿÿÿÿÿÿÿÿÿÿÿÿyÿÿÿÿÿÿÿ~ÿvÿÿ|ÿÿ¢ÿÿÿÿÿÿ¦ÿÿ{ÿÿÿÿÿÿÿÿÿÿÿÿÿÿÿÿÿÿÿÿyÿzÿÿÿÿÿÿÿÿÿÿ{ÿ~ÿÿÿÿÿÿÿÿ}ÿÿÿÿÿÿÿÿÿÿÿÿÿÿÿÿÿÿÿÿÿÿÿÿÿÿÿÿ¡ÿÿÿÿ¤ÿÿvÿxÿÿÿÿÿÿÿlÿÿÿÿÿÿÿÿÿÿÿÿÿÿÿÿÿÿsÿÿÿÿÿ~ÿzÿ~ÿ}ÿÿÿÿÿhÿoÿÿÿÿ|ÿÿÿÿÿÿÿÿÿwÿÿÿÿÿÿ|ÿyÿÿÿÿÿÿzÿ{ÿ}ÿÿÿÿÿÿÿÿuÿzÿÿÿÿxÿÿÿÿ~ÿzÿÿÿÿÿÿÿ{ÿÿÿÿÿmÿ{ÿÿÿzÿ^ÿaÿoÿxÿÿÿyÿcÿlÿÿÿÿÿÿÿÿÿÿ~ÿÿÿÿÿÿÿyÿgÿ}ÿ¢ÿÿqÿvÿnÿzÿÿ{ÿÿpÿsÿsÿÿÿzÿÿÿxÿÿÿzÿÿÿ}ÿ}ÿÿÿÿÿÿÿÿÿÿÿÿÿ{ÿÿÿÿÿÿÿyÿÿÿÿÿÿÿÿÿuÿÿÿÿÿ¢ÿÿÿÿÿÿÿÿÿÿÿÿÿÿÿÿÿÿÿÿ|ÿÿÿÿÿÿÿÿÿÿÿÿÿÿÿ{ÿ~ÿ~ÿÿÿÿÿ|ÿÿÿÿÿ{ÿÿvÿÿ{ÿuÿÿÿzÿÿÿÿÿÿÿzÿ~ÿwÿÿÿwÿÿÿ|ÿpÿ|ÿÿÿÿÿÿÿÿÿÿÿ ÿÿ¢ÿÿÿÿ{ÿyÿxÿxÿÿÿÿÿÿvÿÿyÿÿÿÿÿÿÿlÿÿ¢ÿÿÿÿÿÿ¬ÿÿÿÿÿÿÿÿuÿÿÿÿÿÿÿÿÿÿrÿ}ÿÿÿÿÿxÿoÿÿÿÿxÿ~ÿÿÿÿÿÿÿzÿÿÿÿÿÿÿÿÿÿÿÿÿÿÿÿÿqÿzÿÿÿ|ÿ~ÿÿ~ÿÿÿ~ÿnÿÿÿÿÿxÿxÿÿÿ|ÿ{ÿÿÿÿÿ}ÿ|ÿvÿÿÿÿÿÿÿÿÿÿ}ÿuÿhÿÿvÿÿÿÿÿÿÿÿÿÿÿ£ÿyÿÿ}ÿyÿÿÿÿwÿÿÿ{ÿrÿsÿÿÿÿÿÿÿÿÿÿÿÿyÿÿÿÿÿrÿÿzÿqÿvÿ|ÿÿtÿxÿÿyÿvÿ|ÿ|ÿ}ÿxÿsÿvÿÿuÿÿrÿÿuÿÿoÿÿÿÿÿÿÿÿÿsÿÿÿÿ ÿÿÿÿÿÿÿÿÿÿÿÿÿÿÿÿÿÿÿÿ~ÿÿÿxÿzÿwÿÿÿÿÿÿÿÿÿÿÿyÿ~ÿÿÿÿÿÿyÿ ÿÿ}ÿÿÿxÿÿÿÿ~ÿÿÿÿÿÿ{ÿÿ~ÿrÿzÿÿÿ~ÿÿÿ~ÿÿÿ~ÿ|ÿÿÿzÿrÿiÿzÿÿvÿbÿfÿsÿiÿtÿgÿÿ~ÿÿÿ~ÿÿtÿÿÿoÿgÿyÿoÿÿÿ|ÿÿÿÿrÿWÿkÿrÿ`ÿpÿeÿqÿqÿjÿiÿhÿkÿnÿlÿcÿiÿdÿjÿiÿgÿfÿYÿ^ÿ_ÿtÿÿ{ÿÿpÿÿvÿvÿzÿ{ÿhÿuÿÿyÿÿjÿkÿÿtÿ{ÿÿÿÿÿÿÿÿÿÿ|ÿÿÿÿÿÿÿÿÿtÿÿÿwÿvÿzÿÿÿÿyÿÿÿÿÿÿÿÿÿÿÿ}ÿÿvÿÿÿÿÿÿÿÿ~ÿÿÿ£ÿÿÿÿÿ{ÿÿ¡ÿÿÿÿÿÿÿÿÿÿÿÿÿÿÿÿÿ|ÿÿÿÿwÿÿbÿÿÿÿÿÿÿ{ÿÿÿÿÿÿÿÿÿÿÿÿÿÿÿÿÿÿÿÿÿ{ÿÿÿÿÿ¡ÿÿÿÿÿÿÿÿÿ¥ÿ¡ÿÿÿÿÿ ÿÿ~ÿÿÿÿÿÿÿÿ¤ÿÿÿÿ}ÿÿÿÿÿÿÿÿÿÿÿ}ÿÿÿÿÿÿ©ÿ¥ÿÿÿÿÿÿÿ{ÿÿÿÿÿÿÿÿÿÿÿÿ{ÿdÿ`ÿuÿÿÿÿÿÿÿÿgÿÿÿ{ÿÿÿÿÿÿÿÿÿÿ¦ÿ¥ÿÿÿÿÿyÿÿÿÿÿÿÿÿÿÿÿ¤ÿÿ£ÿÿÿ¤ÿÿÿ|ÿÿÿÿÿÿ{ÿÿÿÿÿÿÿÿÿÿÿÿÿÿÿÿÿÿÿ¤ÿÿÿÿÿzÿÿÿÿÿÿÿÿÿÿ¢ÿÿÿ|ÿÿÿÿÿÿÿÿ©ÿ£ÿÿÿÿÿÿÿÿÿ¤ÿÿÿÿ¡ÿ£ÿÿÿÿÿÿÿÿÿÿÿÿÿÿÿÿÿÿ¡ÿÿxÿÿÿ©ÿ¯ÿÿÿÿ®ÿÿ}ÿ ÿÿÿÿÿÿÿÿÿÿÿÿÿÿÿÿÿ¡ÿÿÿ ÿ¦ÿÿqÿÿ¤ÿÿÿÿÿÿÿÿ ÿ~ÿ|ÿÿÿÿÿÿÿÿÿÿÿÿ{ÿÿsÿÿÿÿÿÿyÿ¢ÿÿxÿpÿ|ÿ}ÿ}ÿÿzÿzÿlÿkÿ{ÿqÿsÿwÿmÿkÿsÿnÿkÿÿiÿrÿ]ÿjÿuÿmÿxÿUÿkÿnÿnÿcÿXÿ\ÿ_ÿiÿnÿcÿ`ÿdÿyÿUÿhÿuÿbÿcÿ_ÿnÿ_ÿÿkÿcÿ\ÿ[ÿRÿfÿlÿkÿqÿpÿyÿwÿyÿÿlÿoÿxÿoÿ\ÿwÿÿjÿ|ÿdÿiÿtÿfÿpÿxÿ~ÿ}ÿ{ÿuÿhÿqÿzÿ|ÿpÿgÿtÿjÿ}ÿyÿÿvÿ}ÿeÿfÿ^ÿwÿ|ÿxÿ|ÿ}ÿÿÿ~ÿÿÿ|ÿnÿiÿ|ÿ~ÿÿsÿÿÿyÿÿÿÿÿÿÿÿÿÿÿÿÿÿÿÿªÿÿÿÿÿÿÿÿÿ¥ÿÿÿÿÿÿÿÿÿÿÿ{ÿÿÿÿÿÿ|ÿ{ÿÿÿÿÿÿÿÿÿÿÿÿÿÿÿÿÿÿÿÿÿÿÿÿÿÿÿÿÿÿÿÿÿsÿÿÿÿÿ ÿÿÿÿÿÿÿÿÿÿÿÿÿÿÿÿÿÿÿÿÿÿÿÿ¢ÿ¡ÿÿÿÿÿÿÿÿÿÿ~ÿÿÿÿÿÿÿÿÿÿÿÿÿÿ~ÿÿÿÿÿÿ}ÿÿÿÿÿÿÿÿÿÿÿÿÿÿÿyÿÿÿÿ¡ÿÿÿÿÿÿÿÿÿÿÿ|ÿÿÿÿÿÿÿÿÿÿÿÿÿÿÿ ÿÿÿÿÿÿÿÿÿÿÿÿÿÿÿ³ÿÿÿuÿÿÿÿÿÿÿÿÿÿÿÿÿÿÿÿÿÿÿÿÿÿÿÿÿ±ÿÿÿÿ¦ÿÿÿÿÿÿÿÿÿÿÿÿÿÿÿÿÿÿÿÿÿÿÿÿÿÿÿÿ¨ÿÿÿÿÿÿÿÿÿÿÿÿÿÿÿÿÿÿÿÿÿÿÿÿÿÿÿÿÿÿxÿÿÿÿÿÿÿÿÿÿÿÿÿÿÿÿÿÿÿÿÿÿÿÿÿÿÿ£ÿÿ£ÿÿÿÿÿ}ÿÿÿÿ²ÿÿÿÿÿ¨ÿ ÿÿÿÿÿÿÿwÿÿÿ}ÿÿÿÿÿÿÿÿÿÿÿÿÿÿÿÿÿÿÿÿÿÿÿÿÿÿ¢ÿÿÿÿ¤ÿ®ÿ¨ÿÿÿÿÿÿÿÿÿÿÿÿÿÿÿÿÿ ÿÿÿÿÿÿÿÿÿÿÿÿÿÿÿÿÿÿÿÿÿÿ¢ÿÿÿÿÿÿÿÿÿÿÿ¡ÿÿÿÿÿÿÿÿÿÿÿÿÿÿÿÿÿÿÿÿÿÿÿ¡ÿÿÿÿ¢ÿÿ¡ÿÿÿÿÿÿÿÿÿÿ£ÿ¨ÿÿÿÿÿÿÿÿÿÿÿÿÿÿÿÿÿÿÿÿÿ ÿÿÿÿÿ ÿ§ÿ§ÿÿÿÿÿÿÿÿ¦ÿÿ¢ÿÿÿÿÿÿÿÿÿÿÿÿÿ¤ÿÿÿÿÿÿÿÿÿÿÿÿÿÿÿÿÿÿÿÿ¦ÿ¤ÿÿÿÿÿÿÿ¤ÿÿÿÿÿÿÿÿ¡ÿÿÿ¤ÿÿÿÿÿÿÿÿÿÿ¡ÿÿÿÿÿÿÿÿ¨ÿÿÿÿÿÿÿÿ¢ÿÿÿÿÿÿÿÿÿÿÿÿÿÿÿÿÿÿÿÿÿÿÿÿ ÿÿÿÿ¢ÿÿ§ÿÿ ÿ¡ÿ¡ÿ£ÿÿÿÿÿÿÿÿÿÿÿÿÿÿÿÿÿÿÿÿÿ¢ÿÿÿÿÿÿÿÿÿÿÿÿÿÿÿÿÿÿÿÿÿÿÿÿÿÿÿÿÿÿ¢ÿÿÿÿÿÿÿÿÿÿÿÿÿÿÿÿÿÿÿÿÿÿÿÿÿÿÿÿÿÿÿÿÿÿÿÿÿÿÿÿÿÿÿÿÿqÿgÿrÿÿzÿrÿuÿyÿuÿ`ÿ]ÿlÿfÿNÿLÿWÿoÿXÿ_ÿwÿÿtÿzÿ~ÿyÿ{ÿsÿ|ÿÿ}ÿvÿtÿsÿtÿ|ÿÿÿ~ÿÿÿÿÿÿÿÿÿÿÿÿuÿÿÿ{ÿyÿ~ÿ}ÿvÿsÿqÿuÿ}ÿÿwÿÿÿrÿeÿvÿÿzÿzÿjÿnÿyÿwÿÿwÿÿÿÿÿÿÿrÿpÿvÿeÿvÿ{ÿÿkÿZÿ^ÿgÿqÿtÿiÿ{ÿdÿpÿeÿ_ÿsÿÿÿyÿiÿnÿ|ÿÿ~ÿÿmÿnÿmÿmÿoÿmÿjÿdÿÿpÿ|ÿoÿqÿtÿ{ÿ}ÿÿÿÿuÿÿzÿyÿÿÿÿÿÿÿÿÿÿÿÿÿÿÿÿÿÿÿÿÿÿÿÿÿÿÿÿ}ÿÿÿÿÿÿÿÿÿÿ}ÿÿÿÿÿÿÿÿÿÿÿÿÿÿÿÿÿÿÿÿÿÿÿÿÿ¡ÿÿÿÿÿÿÿÿÿÿÿÿÿÿÿÿ¥ÿ¢ÿÿÿÿÿÿÿÿÿÿÿÿÿ¤ÿ¦ÿÿÿÿÿÿÿÿÿÿÿÿÿÿÿwÿÿÿÿÿÿÿÿÿÿÿÿÿÿÿÿuÿÿÿÿÿÿÿÿÿÿÿÿÿÿªÿÿÿÿÿÿÿÿÿÿÿÿÿÿÿÿÿÿÿÿÿÿÿ¢ÿÿÿÿÿÿÿÿÿÿÿÿÿÿÿÿÿÿÿÿÿÿÿªÿ§ÿ¡ÿÿÿÿ¤ÿÿÿÿÿÿÿÿÿÿÿÿÿÿÿÿ¤ÿÿÿÿÿÿÿÿÿ ÿÿÿÿ{ÿÿÿÿÿÿ«ÿÿÿÿÿÿÿÿÿÿÿÿ¯ÿ¨ÿÿÿÿÿÿÿÿ§ÿ¢ÿÿÿÿÿÿÿÿÿÿÿÿÿÿ¥ÿÿÿÿÿÿÿÿÿÿÿÿ£ÿÿÿÿÿ¥ÿÿÿÿÿÿÿÿÿÿÿ ÿÿÿÿÿ¡ÿÿÿÿÿÿÿÿÿÿÿÿÿÿÿÿ ÿÿÿÿÿxÿÿÿÿ{ÿwÿÿÿzÿmÿwÿxÿwÿzÿrÿvÿmÿWÿrÿeÿtÿhÿ`ÿUÿ[ÿgÿkÿrÿwÿ`ÿZÿtÿtÿdÿpÿyÿqÿkÿfÿhÿqÿUÿÿ[ÿMÿnÿ`ÿ]ÿhÿ]ÿcÿoÿmÿlÿbÿWÿ^ÿYÿSÿCÿcÿcÿoÿiÿlÿiÿtÿhÿfÿcÿhÿcÿ`ÿ`ÿ]ÿVÿMÿOÿJÿRÿRÿQÿEÿ7ÿ-ÿCÿQÿSÿXÿKÿBÿMÿ?ÿJÿNÿBÿCÿCÿ8ÿ7ÿCÿIÿDÿNÿMÿ?ÿSÿHÿZÿ8ÿ^ÿPÿ^ÿNÿUÿXÿlÿ]ÿ^ÿrÿnÿnÿmÿWÿRÿVÿaÿ{ÿpÿÿxÿvÿÿ~ÿÿÿ|ÿÿÿÿÿÿÿ|ÿuÿÿÿÿÿÿÿÿÿÿÿÿÿÿÿ|ÿÿÿÿÿÿÿÿÿÿÿÿÿÿÿÿÿÿÿÿÿÿÿÿÿÿÿÿÿÿ~ÿÿÿÿÿÿÿÿÿÿÿ¢ÿÿÿÿÿÿ¤ÿÿÿÿÿsÿÿÿÿÿ©ÿÿÿÿÿÿ{ÿÿÿÿÿ{ÿÿÿÿÿÿÿÿÿÿÿÿÿÿÿÿÿÿÿÿÿÿÿÿÿÿÿÿÿÿÿÿÿÿÿÿÿÿÿ£ÿÿÿÿÿ{ÿuÿÿÿÿÿÿÿÿÿÿÿÿÿÿÿÿÿÿÿÿÿÿzÿzÿÿÿÿÿÿÿÿÿ¡ÿÿÿÿÿÿÿÿÿÿÿÿÿÿÿÿÿÿÿÿÿ ÿÿÿÿ ÿÿÿÿÿuÿÿÿ¥ÿ|ÿ£ÿÿ§ÿÿÿÿÿÿÿÿÿÿÿÿÿÿÿÿÿÿÿÿÿÿÿÿÿÿÿÿÿÿÿÿ|ÿÿÿÿÿvÿÿÿÿÿÿ¡ÿÿÿÿÿÿÿÿ{ÿÿÿÿÿ}ÿwÿÿÿ}ÿ{ÿyÿpÿÿÿÿÿÿÿÿÿÿÿÿÿÿÿ¢ÿÿÿÿzÿ|ÿÿÿÿÿÿÿÿ}ÿÿÿÿÿyÿÿÿÿ|ÿ~ÿÿÿÿÿÿÿÿ~ÿÿ~ÿÿÿ}ÿÿÿÿÿrÿ}ÿÿÿÿÿÿzÿlÿ{ÿÿxÿvÿnÿyÿÿÿÿÿÿÿÿÿxÿÿÿxÿzÿzÿÿÿÿ~ÿÿÿÿÿÿÿÿmÿÿÿÿÿÿzÿÿÿÿvÿÿÿÿÿÿÿÿÿÿÿÿÿÿÿÿÿÿÿÿÿÿwÿÿÿÿÿÿÿÿÿÿÿ|ÿÿxÿtÿÿÿÿÿÿÿkÿ{ÿÿÿÿÿÿ|ÿÿÿÿÿyÿÿÿyÿ{ÿpÿqÿÿÿÿÿÿ|ÿxÿÿÿÿÿÿyÿkÿzÿÿÿÿwÿvÿÿÿÿÿuÿÿÿsÿÿÿqÿÿ~ÿyÿvÿ}ÿÿÿÿ}ÿÿÿ|ÿÿÿÿÿÿÿÿÿÿ|ÿÿÿÿÿÿÿÿÿÿÿÿÿxÿÿÿÿÿÿÿÿÿÿÿÿ~ÿÿÿÿÿqÿÿÿÿÿÿÿÿÿÿÿÿÿÿÿÿÿÿÿÿÿÿÿyÿ{ÿ|ÿÿÿÿÿÿÿÿÿÿÿuÿ}ÿ~ÿÿÿyÿlÿ}ÿ|ÿvÿÿÿÿÿuÿÿ}ÿoÿÿvÿnÿÿÿÿÿÿ|ÿ|ÿÿÿÿÿÿ~ÿwÿzÿpÿÿÿÿzÿvÿuÿ{ÿÿÿÿÿ}ÿÿÿ}ÿ}ÿÿÿÿxÿÿÿÿÿÿÿ|ÿTÿÿÿ|ÿÿÿÿÿiÿÿÿÿÿÿvÿÿÿwÿÿÿwÿÿÿÿvÿÿvÿÿÿÿÿÿÿÿÿÿÿqÿÿÿ~ÿ}ÿÿÿÿÿÿÿÿÿ}ÿzÿÿÿÿÿÿÿ{ÿ{ÿÿÿÿÿÿqÿ{ÿÿÿ¢ÿÿÿzÿÿmÿnÿÿÿÿÿxÿÿ~ÿÿÿÿÿtÿvÿsÿrÿqÿÿÿÿÿÿ|ÿ|ÿÿvÿÿ¤ÿÿnÿsÿÿyÿrÿtÿÿÿÿÿ~ÿ}ÿÿyÿÿÿpÿÿÿ¥ÿÿÿÿÿÿÿÿÿÿÿxÿsÿ{ÿÿÿÿÿÿÿ ÿÿÿÿÿÿÿÿÿÿÿÿ~ÿ}ÿÿqÿbÿrÿnÿ}ÿcÿxÿ{ÿtÿÿyÿgÿsÿÿsÿuÿÿÿ|ÿÿoÿÿwÿÿÿÿyÿÿÿÿ|ÿÿÿÿÿÿÿÿÿÿÿÿÿÿÿÿ}ÿÿÿÿÿÿÿxÿÿÿÿvÿsÿÿÿÿÿ~ÿ{ÿÿÿÿÿÿzÿÿÿÿÿÿ~ÿÿÿfÿÿÿÿÿ~ÿÿ}ÿÿ}ÿyÿ~ÿÿÿÿÿ{ÿyÿxÿÿÿÿÿÿÿÿ~ÿ~ÿÿ~ÿsÿwÿoÿqÿÿyÿbÿ{ÿÿ|ÿÿzÿÿÿjÿÿÿÿvÿÿÿyÿtÿÿkÿwÿoÿ}ÿÿÿÿmÿwÿÿpÿqÿjÿhÿoÿkÿmÿÿÿÿwÿXÿwÿÿfÿdÿlÿpÿqÿeÿÿ~ÿzÿuÿsÿfÿtÿÿÿÿtÿ}ÿyÿsÿxÿÿaÿnÿiÿÿÿ|ÿÿ~ÿÿÿÿÿÿÿÿyÿÿÿÿÿÿÿÿÿ{ÿÿÿvÿoÿÿÿÿÿxÿÿÿÿyÿÿÿÿ¢ÿÿ|ÿzÿÿyÿÿÿÿÿÿÿsÿvÿ}ÿ~ÿÿÿÿÿÿÿÿÿÿÿÿÿÿÿÿÿÿÿÿ¥ÿ~ÿÿ¤ÿÿÿÿÿwÿÿ¡ÿÿÿÿ¦ÿÿÿÿÿ{ÿÿÿ~ÿÿÿÿÿÿÿÿÿÿÿÿÿÿÿÿÿÿÿÿÿÿÿÿÿÿÿÿÿ¡ÿÿÿyÿÿ¦ÿÿÿÿÿÿvÿÿÿ¢ÿÿÿÿÿÿÿÿÿÿÿÿÿÿÿÿÿzÿsÿÿÿÿÿÿ|ÿ ÿÿÿÿÿÿÿÿÿÿÿÿÿÿÿÿÿÿÿÿÿ~ÿYÿ[ÿÿÿÿ¦ÿÿÿÿÿÿÿÿÿÿÿyÿÿÿÿÿÿÿÿÿÿÿÿÿÿÿÿÿÿÿÿÿÿÿ}ÿÿÿ¦ÿ©ÿÿÿÿÿÿÿÿ¡ÿÿÿÿÿÿÿÿÿÿÿÿÿÿÿÿÿÿÿÿÿÿÿÿÿÿÿ¡ÿÿÿÿ¡ÿzÿÿ¬ÿÿÿÿÿÿÿÿÿÿ~ÿÿÿÿÿÿ§ÿÿÿÿÿÿÿÿÿÿ§ÿÿÿÿÿ}ÿÿ ÿ¡ÿÿÿ}ÿÿÿÿÿÿÿÿÿÿÿÿÿÿÿÿÿ£ÿ§ÿ©ÿÿ¢ÿ¡ÿwÿÿÿ}ÿÿÿÿÿÿÿÿÿÿÿÿÿÿÿÿÿÿÿÿÿÿÿÿÿ¡ÿÿ~ÿÿÿÿÿÿÿÿÿÿÿÿÿÿuÿuÿwÿÿÿÿÿÿÿ¡ÿÿ ÿÿvÿzÿrÿuÿÿzÿwÿÿÿvÿuÿsÿÿ{ÿhÿdÿqÿpÿiÿxÿgÿpÿ~ÿÿ]ÿYÿRÿWÿYÿwÿmÿ_ÿfÿpÿmÿbÿUÿRÿ_ÿdÿ{ÿfÿbÿlÿVÿ\ÿ\ÿuÿiÿrÿfÿ_ÿbÿeÿWÿaÿtÿwÿeÿfÿuÿpÿxÿtÿwÿcÿtÿZÿUÿhÿ^ÿfÿÿyÿtÿbÿjÿÿÿnÿoÿ}ÿsÿbÿtÿÿxÿtÿvÿoÿwÿvÿqÿeÿdÿdÿfÿjÿ{ÿzÿtÿiÿiÿtÿÿÿÿÿÿzÿÿeÿÿtÿÿyÿÿÿÿÿÿÿÿÿÿÿÿÿÿÿÿÿÿÿÿÿÿÿÿÿÿÿÿÿÿzÿÿ¡ÿÿÿÿÿÿÿxÿÿ|ÿÿÿÿÿÿÿÿÿÿÿÿÿÿÿÿ«ÿÿÿÿÿÿÿÿÿÿÿzÿÿÿvÿ}ÿÿÿÿÿÿ§ÿlÿÿÿÿÿÿÿÿÿÿÿÿÿÿÿÿÿÿÿÿÿÿÿÿÿÿÿÿÿ¡ÿÿÿÿÿ¡ÿÿÿÿÿÿÿÿÿÿÿÿÿÿÿÿÿÿ{ÿÿÿÿÿÿ ÿ£ÿ¬ÿÿÿÿÿÿÿÿÿÿÿÿÿÿ¡ÿÿÿÿ£ÿÿÿÿÿÿÿÿÿÿÿÿÿÿÿÿÿÿÿÿ}ÿÿÿÿÿÿÿ¬ÿÿÿÿ¢ÿÿÿÿÿÿÿÿÿÿÿÿÿÿÿÿÿÿÿÿÿ¡ÿ¡ÿÿÿÿÿÿÿÿÿÿÿÿÿÿÿÿ ÿÿÿ¡ÿÿÿÿÿÿÿÿÿÿÿÿÿÿÿÿ~ÿÿÿÿÿÿ¤ÿ¢ÿÿÿÿÿÿÿÿÿ¦ÿÿÿÿÿÿÿÿÿÿÿÿÿÿ¢ÿÿÿÿÿÿÿÿÿÿÿÿ¢ÿzÿÿ¬ÿÿÿ¡ÿÿÿÿÿÿÿÿÿÿ~ÿÿ§ÿÿÿÿÿÿÿÿÿÿÿÿÿÿÿ~ÿÿÿÿÿÿÿ ÿÿ ÿÿÿÿÿÿÿÿÿÿÿÿÿÿÿÿÿÿÿÿÿÿÿÿÿÿÿÿÿÿÿÿÿÿÿÿÿÿÿÿ¡ÿÿÿÿÿÿÿÿÿÿÿÿÿÿÿÿÿÿÿÿÿÿÿÿÿÿÿÿÿzÿuÿÿÿÿÿÿÿÿÿÿÿÿÿÿÿÿÿÿÿÿÿÿÿÿÿÿÿ£ÿÿÿÿÿÿÿÿÿÿÿÿÿÿÿÿÿÿÿÿÿÿÿÿ§ÿÿÿÿ¡ÿÿÿÿÿÿ¤ÿÿÿÿ¤ÿÿÿÿÿÿÿ°ÿÿÿÿ¡ÿ ÿÿÿÿÿÿÿÿÿÿÿÿÿÿÿÿÿÿÿÿ±ÿÿÿÿÿÿÿÿÿÿÿÿÿÿÿÿÿÿ¦ÿÿÿÿÿÿÿÿÿÿÿÿÿÿ£ÿÿÿÿÿÿÿÿÿÿÿÿÿÿÿÿÿ¡ÿÿÿÿÿÿÿÿÿÿ£ÿÿÿÿÿÿÿÿ¡ÿÿÿÿÿÿÿÿÿÿ¥ÿÿÿÿÿÿÿÿÿÿÿÿÿÿÿÿÿÿÿ ÿÿÿÿÿÿÿÿÿÿÿÿÿÿÿÿÿÿÿÿÿÿÿÿÿ~ÿÿÿÿÿÿÿÿÿrÿjÿÿÿÿÿÿtÿMÿFÿÿÿÿÿÿÿÿÿÿÿÿÿÿÿÿÿÿÿÿÿÿ¢ÿ¦ÿÿÿÿÿÿÿÿÿÿÿÿÿÿÿÿÿÿÿÿÿÿÿÿ|ÿ|ÿÿÿÿÿÿÿÿÿÿÿÿÿÿÿÿÿÿÿÿÿÿÿÿÿÿÿÿÿÿÿ|ÿÿÿÿÿÿÿyÿÿÿxÿvÿtÿxÿdÿjÿpÿnÿsÿ{ÿ{ÿtÿpÿvÿoÿqÿuÿsÿjÿoÿhÿ[ÿcÿnÿbÿ~ÿrÿIÿmÿwÿsÿÿÿ|ÿ{ÿoÿnÿdÿzÿhÿlÿsÿmÿkÿfÿ]ÿdÿqÿiÿÿrÿÿyÿ~ÿyÿpÿjÿaÿ`ÿbÿWÿgÿjÿwÿcÿlÿmÿpÿzÿxÿzÿrÿgÿhÿnÿhÿfÿ]ÿhÿjÿ_ÿcÿ^ÿkÿ`ÿbÿjÿrÿtÿjÿwÿÿÿ{ÿdÿpÿzÿrÿ}ÿÿsÿuÿÿÿÿÿÿsÿÿÿÿÿwÿ}ÿÿÿÿÿÿÿÿÿÿÿÿÿÿÿÿÿÿÿÿÿÿÿÿÿÿÿÿÿÿÿÿ§ÿÿÿÿÿÿ¡ÿ¢ÿÿÿÿ¡ÿÿÿÿÿÿÿÿÿÿÿÿÿÿÿÿÿÿÿÿÿÿÿÿ¢ÿÿÿÿÿÿÿÿÿÿÿÿÿÿÿÿÿÿÿÿÿ¢ÿ¥ÿÿÿÿÿÿÿÿÿÿÿÿÿ±ÿÿÿÿÿÿÿÿÿÿÿÿÿÿÿÿÿÿÿÿÿÿÿÿÿ¡ÿ¥ÿÿÿÿÿ£ÿÿÿÿÿÿ¡ÿ¡ÿÿÿÿÿÿÿÿÿÿÿÿÿÿÿÿÿÿÿÿÿÿÿÿÿÿÿÿÿÿÿÿÿÿÿÿÿÿÿÿ¡ÿÿÿÿ¥ÿÿÿÿÿÿÿÿÿÿÿÿ¢ÿÿ¤ÿÿÿÿÿÿ ÿÿÿÿÿÿÿÿÿÿÿÿÿÿÿ~ÿÿÿÿÿÿÿÿÿÿ}ÿÿÿÿÿÿÿÿÿÿÿÿÿÿÿÿÿÿ ÿÿÿÿÿ¨ÿ ÿÿÿÿÿÿÿ ÿÿ£ÿ£ÿÿÿ|ÿ§ÿÿÿÿÿÿÿÿÿÿÿÿÿÿÿÿ ÿÿÿÿÿ¢ÿÿÿÿ£ÿ¡ÿÿÿÿÿ¨ÿÿÿÿÿ¨ÿÿÿÿÿ ÿÿÿÿÿÿÿÿÿ}ÿÿÿÿÿ~ÿÿ~ÿ}ÿÿÿÿÿÿÿzÿqÿjÿnÿuÿ~ÿwÿ`ÿpÿoÿ[ÿzÿqÿzÿiÿ[ÿ^ÿdÿ\ÿaÿkÿpÿgÿWÿ[ÿYÿLÿ^ÿaÿzÿSÿXÿrÿTÿlÿOÿOÿ]ÿbÿ[ÿcÿgÿkÿdÿdÿcÿXÿUÿNÿfÿ^ÿXÿOÿaÿhÿZÿeÿnÿVÿpÿgÿjÿcÿcÿcÿ\ÿbÿeÿ\ÿXÿVÿfÿKÿBÿLÿPÿ^ÿGÿSÿAÿVÿeÿHÿIÿBÿIÿSÿYÿNÿHÿKÿFÿCÿFÿFÿ=ÿKÿOÿKÿWÿ>ÿcÿBÿXÿPÿcÿTÿTÿhÿ`ÿUÿ_ÿYÿYÿeÿhÿrÿjÿSÿ[ÿbÿjÿyÿ|ÿÿÿÿuÿÿzÿ|ÿÿÿÿÿÿÿÿÿÿÿÿÿÿÿÿÿÿÿÿÿÿÿÿÿÿÿÿ|ÿÿ ÿÿÿÿÿÿÿÿÿvÿÿÿÿÿÿÿÿÿsÿÿ¡ÿÿÿÿÿÿÿÿÿÿÿÿÿÿÿÿÿÿÿÿÿÿÿÿÿÿ{ÿ¥ÿÿÿÿ£ÿÿÿÿÿÿÿÿÿÿÿÿÿÿÿÿÿÿÿÿ£ÿÿÿÿÿÿÿÿÿÿÿÿÿÿÿÿÿÿÿÿÿÿÿÿÿÿÿÿÿÿÿÿÿvÿÿÿÿÿ|ÿ|ÿÿÿÿÿÿÿÿÿÿÿÿÿÿÿÿÿ}ÿ|ÿxÿÿÿÿÿÿÿÿÿÿÿ¥ÿ~ÿÿÿÿÿ©ÿÿÿÿÿÿÿÿÿÿÿÿ ÿÿÿÿ ÿÿÿÿÿ|ÿlÿÿÿÿÿÿÿ}ÿÿÿÿÿÿÿÿÿÿÿÿÿÿÿÿÿÿÿÿÿÿÿÿÿÿÿÿÿÿÿ~ÿ ÿÿÿÿÿÿÿÿzÿÿÿÿÿÿÿ§ÿÿ|ÿ|ÿÿÿÿÿÿÿÿÿ~ÿÿÿzÿÿÿÿÿÿÿÿÿÿÿ|ÿÿÿÿÿÿÿvÿÿÿÿÿÿÿÿÿÿÿÿÿÿÿÿÿÿÿÿÿÿÿÿÿÿÿÿÿzÿÿÿÿÿÿÿjÿÿÿyÿÿÿÿÿÿÿÿÿÿÿÿÿÿÿÿÿÿÿÿÿÿÿÿÿzÿÿÿÿÿÿ|ÿÿÿÿ¢ÿÿÿÿÿÿÿÿÿ¦ÿ}ÿÿÿÿ}ÿÿÿÿÿÿÿÿÿÿÿÿÿÿÿÿÿÿyÿÿÿÿÿÿÿÿÿsÿ{ÿÿÿÿÿÿÿ~ÿ{ÿÿÿÿÿÿÿ{ÿyÿ{ÿÿxÿvÿwÿÿÿÿÿÿuÿpÿÿyÿkÿfÿoÿÿÿÿÿzÿ~ÿÿÿÿ|ÿ~ÿÿÿ{ÿÿÿ}ÿÿpÿÿÿÿÿÿvÿxÿÿtÿÿÿÿÿÿÿÿÿÿ}ÿwÿzÿ|ÿ|ÿzÿÿÿÿÿÿÿÿÿÿ~ÿ~ÿÿÿÿÿÿÿÿÿÿÿÿxÿnÿÿÿÿÿÿÿÿÿÿÿÿÿÿÿÿ~ÿÿÿÿÿÿÿÿÿÿwÿÿÿÿÿÿÿÿÿÿÿ¢ÿÿ|ÿÿÿÿÿ~ÿ~ÿÿÿÿÿÿwÿ~ÿÿÿÿxÿtÿÿÿwÿ{ÿ~ÿÿtÿzÿxÿÿÿoÿyÿoÿuÿÿ}ÿvÿÿwÿÿÿÿ}ÿtÿ|ÿÿÿÿÿÿÿÿÿ{ÿÿÿÿÿzÿzÿ|ÿxÿÿÿÿrÿzÿÿÿvÿ~ÿÿÿ{ÿtÿÿÿÿÿ|ÿÿ|ÿÿ{ÿhÿÿÿÿ|ÿÿzÿzÿhÿ|ÿrÿdÿ|ÿÿzÿ}ÿjÿ}ÿÿqÿÿÿ|ÿÿÿÿÿÿÿ|ÿsÿÿÿÿÿ}ÿÿÿ}ÿ|ÿ{ÿwÿ}ÿÿÿÿcÿÿrÿ|ÿÿÿ{ÿyÿpÿÿÿÿwÿÿdÿÿÿ§ÿtÿ~ÿÿuÿ{ÿÿyÿÿÿÿÿ~ÿÿÿ~ÿÿzÿsÿÿÿÿÿÿÿÿ~ÿÿÿÿÿyÿ}ÿÿ}ÿ|ÿÿuÿrÿÿÿÿÿÿ{ÿÿiÿwÿuÿÿÿ¦ÿÿÿÿ¢ÿÿyÿ~ÿÿrÿyÿ~ÿrÿÿÿÿÿÿ¬ÿ£ÿÿÿÿÿÿÿÿ}ÿÿ¢ÿÿÿÿÿÿzÿ}ÿÿÿ|ÿlÿwÿlÿuÿvÿoÿ`ÿnÿuÿÿ}ÿÿ{ÿÿÿÿdÿrÿuÿÿ~ÿÿÿÿÿÿÿÿÿÿÿÿÿÿÿ~ÿ~ÿÿÿÿÿÿÿtÿÿÿÿÿÿ~ÿ}ÿÿÿÿÿxÿÿÿÿÿÿ{ÿÿÿ¤ÿÿÿÿÿÿÿÿÿÿÿ~ÿhÿÿÿÿÿÿÿÿ~ÿ|ÿ~ÿÿÿÿÿÿÿÿ{ÿÿÿÿÿÿÿÿÿÿ|ÿoÿmÿ{ÿ|ÿwÿÿsÿlÿÿÿÿÿ}ÿÿwÿÿuÿÿÿÿxÿÿÿnÿÿÿeÿkÿÿÿwÿÿ|ÿxÿnÿuÿÿÿÿuÿnÿ{ÿoÿhÿxÿyÿrÿkÿgÿgÿqÿÿsÿxÿ|ÿqÿÿÿ}ÿzÿÿÿÿzÿÿeÿ|ÿÿÿ{ÿzÿpÿqÿxÿÿÿxÿ}ÿÿÿÿÿ{ÿÿÿÿÿ|ÿwÿÿÿÿÿÿ§ÿÿÿÿwÿvÿÿÿÿxÿ}ÿÿÿÿyÿÿÿ|ÿÿÿÿÿ¢ÿÿÿÿ¢ÿzÿÿuÿzÿvÿÿÿÿÿ|ÿzÿÿÿÿÿÿ{ÿÿÿ¢ÿÿÿÿÿÿÿÿÿÿÿÿ|ÿ¨ÿÿÿÿÿÿÿÿwÿÿ§ÿ|ÿ~ÿÿÿÿÿ}ÿÿ¢ÿÿÿÿÿÿÿÿÿÿ~ÿÿÿÿÿÿÿÿÿÿ|ÿÿÿÿÿÿÿÿpÿtÿ~ÿ ÿ~ÿÿÿÿÿÿ¥ÿÿÿÿÿÿÿÿ{ÿ{ÿÿÿÿvÿÿÿÿlÿÿÿÿÿ¤ÿÿÿÿ{ÿÿÿÿÿÿÿÿÿÿÿÿÿÿ ÿÿÿÿÿÿ~ÿÿÿ`ÿTÿyÿÿÿÿÿÿÿÿÿÿÿÿ|ÿ~ÿÿÿÿÿ~ÿÿÿÿÿ ÿÿ¤ÿÿÿ¢ÿÿÿÿÿÿÿÿÿÿÿÿÿÿÿÿÿÿÿÿ¢ÿÿÿÿyÿÿ~ÿÿÿÿÿÿÿÿÿÿÿÿÿÿÿÿÿÿÿÿÿÿÿ¢ÿ¦ÿÿ¨ÿwÿÿ~ÿ¡ÿÿÿÿÿÿÿÿÿÿÿÿÿÿÿÿÿÿÿÿÿÿÿÿÿ ÿÿÿÿ¦ÿ|ÿÿÿÿÿxÿzÿÿÿÿÿÿÿÿÿ ÿÿÿÿÿÿÿÿÿ{ÿÿÿÿÿÿÿ¦ÿzÿÿxÿÿÿÿÿÿÿÿÿÿÿÿÿÿÿÿÿÿÿÿÿÿÿÿÿÿÿÿ~ÿÿÿÿÿÿÿÿ ÿÿÿÿÿÿÿÿ¡ÿÿ{ÿÿÿzÿÿrÿÿ~ÿ{ÿzÿÿ{ÿzÿÿÿyÿsÿyÿ~ÿqÿlÿeÿgÿoÿrÿeÿtÿdÿrÿkÿaÿJÿRÿjÿ`ÿ^ÿfÿjÿtÿÿÿyÿiÿdÿ_ÿeÿoÿZÿYÿ\ÿgÿnÿ[ÿeÿgÿgÿcÿdÿqÿlÿaÿqÿÿoÿ[ÿ^ÿlÿrÿjÿlÿzÿsÿlÿUÿ]ÿ]ÿsÿdÿhÿnÿrÿpÿXÿ_ÿjÿoÿiÿjÿvÿuÿtÿ{ÿkÿjÿ~ÿzÿwÿiÿhÿeÿjÿfÿjÿuÿÿ{ÿyÿnÿwÿ|ÿqÿgÿrÿÿÿÿzÿ|ÿyÿ|ÿÿÿÿvÿÿÿÿÿÿÿÿÿÿÿÿÿÿÿÿÿÿÿÿÿÿÿÿÿrÿÿÿÿÿÿÿÿÿÿ£ÿÿ|ÿÿÿÿÿ~ÿÿÿ}ÿ~ÿÿÿÿÿÿÿÿÿ¥ÿÿÿÿÿÿÿÿÿÿÿÿÿÿÿÿxÿtÿwÿÿÿÿyÿÿÿÿÿ£ÿ£ÿ¡ÿÿÿÿÿÿÿÿÿÿ{ÿÿÿÿ£ÿÿÿÿÿÿÿÿÿÿÿÿÿÿÿ ÿÿÿÿÿÿÿÿÿÿÿÿÿÿÿÿÿÿÿÿÿÿÿÿÿÿÿÿÿÿÿÿÿÿÿÿÿÿÿ¢ÿÿÿÿÿÿÿÿÿÿÿÿÿ}ÿÿÿÿÿÿÿÿÿÿxÿsÿÿÿÿÿÿÿÿÿÿ£ÿÿÿÿÿÿÿÿÿÿ ÿÿÿkÿÿÿÿÿ¢ÿÿÿÿÿÿÿÿÿÿÿÿÿÿÿÿÿÿÿÿÿÿÿÿÿÿÿaÿÿÿÿÿÿÿÿÿÿÿÿpÿ~ÿÿÿÿÿ¥ÿ¥ÿÿÿÿ ÿÿÿÿÿÿ¡ÿÿÿÿÿ|ÿÿÿÿÿÿÿÿ ÿ©ÿÿÿÿÿÿÿÿÿ¢ÿÿÿÿÿÿÿÿÿÿÿÿÿÿÿÿÿÿÿÿ¨ÿÿ§ÿÿÿÿÿÿÿÿÿÿÿÿÿÿÿÿÿÿÿÿÿÿÿÿÿ ÿÿÿÿÿÿÿÿÿÿ¤ÿÿ¢ÿÿÿÿÿÿÿÿÿÿÿÿÿÿÿÿÿÿÿÿÿÿÿÿÿÿÿÿÿÿÿÿÿÿÿÿÿÿÿÿ¢ÿÿÿÿÿÿÿÿÿÿÿÿÿuÿ}ÿ¤ÿ¬ÿÿÿÿÿÿÿÿÿÿÿÿÿÿÿªÿÿÿÿÿÿÿÿÿÿÿÿÿÿ§ÿÿÿÿÿÿÿÿÿÿÿÿÿÿÿÿÿÿÿÿÿÿÿ ÿÿÿÿÿÿÿÿ¥ÿ ÿÿÿÿÿÿÿÿÿÿÿÿÿÿÿÿÿÿÿÿÿÿÿÿÿÿÿÿÿÿÿÿÿ¢ÿÿÿÿÿÿÿÿÿÿÿÿÿÿÿÿÿÿÿÿÿÿÿÿÿÿÿÿÿÿÿÿÿÿÿÿÿÿ ÿÿÿÿÿ¦ÿÿÿÿÿÿÿÿÿÿÿÿÿÿÿÿÿÿÿÿÿÿÿÿ¢ÿÿÿ¸ÿÿÿÿÿÿÿ¦ÿÿ ÿÿÿÿÿÿÿÿÿ¢ÿÿ¥ÿÿ¤ÿ©ÿÿÿÿÿÿÿÿÿÿÿÿÿÿÿÿÿÿÿÿÿÿÿÿÿ ÿÿÿÿÿÿÿÿÿÿÿÿÿÿÿLÿgÿ~ÿÿÿÿÿ=ÿGþý
ÿkÿÿÿÿÿÿÿÿÿÿÿÿÿÿÿÿÿÿÿÿÿÿÿÿ¢ÿÿÿÿÿÿÿÿÿÿÿÿÿÿÿÿÿÿÿÿÿ|ÿÿÿÿÿÿÿÿÿÿÿÿÿÿÿÿÿÿÿ ÿ¢ÿÿÿÿÿÿÿÿÿÿÿÿÿÿÿÿÿÿÿÿÿÿÿÿÿÿvÿÿÿÿzÿzÿyÿqÿxÿ}ÿ}ÿzÿzÿfÿ[ÿXÿTÿUÿTÿGÿNÿWÿOÿaÿcÿSÿMÿ`ÿkÿdÿbÿTÿfÿ`ÿOÿbÿdÿaÿZÿTÿOÿPÿgÿRÿbÿ\ÿEÿUÿrÿoÿcÿcÿ^ÿ]ÿ]ÿWÿmÿgÿXÿ\ÿYÿXÿ\ÿfÿfÿdÿnÿfÿjÿ^ÿ\ÿVÿ^ÿeÿhÿhÿaÿeÿnÿrÿoÿnÿiÿÿÿ|ÿÿÿÿzÿ}ÿ|ÿÿ}ÿÿÿÿ}ÿ{ÿ~ÿ{ÿÿÿÿÿÿ«ÿÿÿÿÿÿÿÿÿÿÿÿÿÿÿÿÿ ÿ¥ÿÿÿÿ§ÿ¡ÿÿÿÿÿÿÿÿÿÿÿ¡ÿÿÿÿÿ ÿÿÿÿÿÿÿÿ ÿÿÿÿÿÿÿÿÿÿÿÿÿÿÿÿÿÿ£ÿÿÿÿÿÿÿÿÿÿ¢ÿÿÿÿÿÿÿÿÿÿÿÿÿÿÿÿÿ¡ÿÿÿÿÿÿÿÿÿÿÿ¥ÿÿÿÿÿÿ ÿÿÿÿÿÿÿÿÿÿÿÿÿÿÿÿÿÿÿ ÿ«ÿÿÿÿÿÿÿ¤ÿÿÿÿÿÿÿÿÿÿÿÿÿÿÿ¯ÿÿÿÿ¤ÿ¡ÿÿÿ£ÿÿÿÿ«ÿÿÿÿ¢ÿÿÿÿ¡ÿÿÿÿ ÿÿÿÿÿÿÿÿ£ÿÿÿÿÿÿÿÿÿÿÿÿÿÿÿÿÿ¢ÿÿÿÿÿÿÿÿÿÿÿÿÿÿÿÿÿÿÿÿÿÿÿÿÿÿÿÿÿÿÿÿÿÿÿÿÿÿÿÿÿÿÿÿÿÿÿÿÿÿÿÿÿÿÿÿÿÿÿÿÿÿÿÿÿ°ÿÿÿÿ¡ÿÿÿÿÿÿÿÿÿ¦ÿ¢ÿÿÿÿÿÿ§ÿÿÿÿÿÿÿÿÿÿÿÿÿÿÿ ÿ¡ÿÿÿÿÿÿÿÿÿÿÿÿÿÿÿÿÿÿ~ÿÿÿÿÿÿÿÿ¡ÿÿÿÿqÿzÿÿwÿvÿ}ÿyÿwÿzÿkÿ`ÿLÿMÿ`ÿoÿeÿvÿqÿmÿfÿoÿcÿ]ÿgÿmÿjÿ^ÿMÿMÿVÿaÿ\ÿHÿKÿIÿdÿPÿRÿIÿSÿXÿFÿAÿQÿbÿpÿaÿOÿYÿ]ÿTÿIÿ^ÿgÿ_ÿcÿ`ÿuÿOÿ[ÿhÿgÿnÿcÿ]ÿoÿyÿgÿZÿ]ÿ\ÿZÿWÿPÿXÿbÿPÿGÿDÿ;ÿ>ÿPÿHÿ<ÿ5ÿPÿJÿ;ÿ2ÿ@ÿOÿRÿNÿEÿ?ÿCÿEÿHÿCÿOÿIÿWÿRÿCÿOÿDÿdÿ^ÿaÿkÿOÿ\ÿjÿXÿEÿLÿYÿWÿZÿkÿhÿYÿbÿgÿrÿ{ÿxÿÿÿÿÿ{ÿ~ÿ~ÿÿÿÿÿÿÿÿÿÿÿÿÿÿÿ~ÿ~ÿÿÿÿÿÿÿ{ÿÿÿ©ÿÿÿÿÿÿÿÿÿÿÿÿÿÿÿÿÿÿÿÿÿÿlÿÿÿÿÿ£ÿÿÿÿÿÿÿÿÿÿÿÿÿÿvÿÿÿÿÿÿÿÿÿÿÿÿvÿÿÿÿÿÿÿÿÿÿÿÿÿÿÿÿÿÿÿÿ ÿÿÿÿÿÿÿÿÿ¡ÿÿÿÿÿÿÿÿÿÿÿÿÿÿÿÿÿÿ|ÿÿÿÿ}ÿÿÿÿ{ÿÿÿÿÿÿ{ÿÿÿÿÿÿÿÿÿÿÿÿÿÿÿÿÿtÿwÿvÿyÿÿÿÿÿÿÿÿÿ£ÿ¥ÿÿÿÿÿÿÿ~ÿÿÿyÿqÿ~ÿÿÿÿÿÿÿÿ{ÿÿÿÿÿÿÿÿvÿ~ÿÿÿsÿÿÿ}ÿÿÿÿ}ÿÿÿÿÿÿÿÿÿÿÿÿÿÿÿtÿ}ÿÿÿÿÿÿÿÿzÿÿÿÿÿÿÿÿwÿÿÿ~ÿÿÿÿÿÿÿ¡ÿÿÿÿÿÿÿÿÿÿÿÿÿÿÿÿÿÿÿÿÿÿÿÿÿÿÿÿÿÿÿ|ÿÿÿÿÿÿÿÿÿÿÿÿÿÿÿÿÿÿÿÿÿ|ÿÿÿÿÿÿÿÿÿÿÿÿ¡ÿÿÿÿÿÿ}ÿwÿÿÿÿÿÿrÿÿÿÿÿÿÿÿÿÿÿÿÿÿÿÿ{ÿ~ÿ{ÿÿÿzÿ~ÿÿÿÿ~ÿÿÿÿÿÿÿ|ÿÿÿÿÿÿÿ°ÿÿÿÿÿ{ÿÿÿÿÿÿÿÿÿvÿ{ÿÿÿ~ÿÿÿÿÿÿÿÿÿÿÿÿÿ{ÿÿzÿÿÿÿ§ÿÿdÿ{ÿÿoÿÿ£ÿ|ÿ}ÿrÿÿÿÿÿÿzÿwÿÿÿlÿzÿ{ÿ|ÿyÿÿÿÿqÿkÿyÿrÿpÿ|ÿÿÿÿÿÿxÿwÿÿÿ~ÿ~ÿÿÿÿÿÿÿÿyÿ|ÿdÿÿÿÿÿÿÿÿÿÿÿÿÿÿxÿ{ÿtÿÿÿÿÿÿÿzÿÿÿÿÿÿÿÿÿÿÿÿÿÿ¥ÿ£ÿÿÿÿÿÿÿÿÿÿÿÿÿÿÿÿÿÿÿÿÿÿÿvÿ|ÿwÿ|ÿyÿÿÿzÿÿÿÿÿ}ÿÿÿÿÿÿÿÿÿÿÿÿÿÿÿÿwÿ~ÿÿuÿiÿÿÿÿÿyÿÿÿtÿzÿÿÿÿbÿÿjÿÿÿÿsÿÿpÿÿÿÿwÿÿrÿÿÿÿ}ÿÿÿxÿvÿ|ÿÿÿÿÿÿÿÿÿyÿ~ÿÿyÿÿÿqÿ|ÿÿÿvÿ{ÿÿuÿXÿiÿÿkÿlÿxÿÿÿbÿuÿÿÿÿrÿÿÿÿoÿÿÿÿÿÿÿxÿÿÿÿÿ~ÿÿÿzÿÿÿÿ}ÿÿÿÿ}ÿvÿ|ÿÿÿÿÿÿÿÿÿÿÿÿÿÿÿÿÿ}ÿÿpÿhÿÿzÿÿÿÿ}ÿyÿÿtÿÿÿpÿÿÿÿzÿÿvÿlÿoÿsÿwÿÿÿÿÿÿÿÿ}ÿlÿÿÿpÿÿÿÿÿÿÿÿ~ÿÿÿÿ}ÿÿÿÿpÿÿÿÿÿpÿÿ~ÿuÿÿÿzÿÿrÿÿÿÿxÿÿÿ¢ÿÿÿxÿÿ}ÿÿÿÿ}ÿnÿÿ«ÿÿÿÿÿÿÿÿÿÿÿÿÿÿÿÿ|ÿÿÿvÿuÿyÿzÿ}ÿÿÿ}ÿsÿÿÿbÿjÿvÿÿÿyÿÿÿÿjÿÿÿnÿyÿÿÿ¤ÿÿ|ÿvÿÿÿÿÿÿÿÿÿÿÿ~ÿÿÿÿÿ~ÿÿÿ{ÿÿÿÿÿÿÿÿÿÿÿÿÿxÿÿÿwÿzÿuÿÿ~ÿÿÿÿÿÿÿÿÿÿÿÿÿÿÿ}ÿÿÿÿÿÿÿÿÿÿÿ~ÿÿÿ~ÿÿÿÿÿ}ÿÿÿÿÿzÿpÿrÿÿÿÿÿÿÿÿzÿÿÿÿÿvÿÿxÿÿÿÿÿ|ÿvÿ}ÿÿÿiÿaÿvÿÿ[ÿÿqÿ~ÿÿÿtÿÿÿÿ}ÿ{ÿ{ÿÿlÿ\ÿhÿuÿyÿnÿvÿ}ÿxÿÿrÿÿ¡ÿÿtÿÿÿÿÿÿÿÿÿÿÿxÿÿÿnÿ~ÿxÿ|ÿyÿÿzÿÿÿÿÿÿsÿÿÿuÿmÿ|ÿÿÿÿÿÿÿÿÿÿÿÿÿÿÿÿÿÿ|ÿÿÿÿtÿÿÿÿ¤ÿÿÿÿ|ÿÿÿ~ÿuÿÿÿÿÿÿÿÿÿÿÿÿÿÿÿÿÿÿÿÿÿÿÿ§ÿÿÿÿÿÿ¢ÿÿÿÿÿÿÿÿÿnÿÿ~ÿÿÿ¡ÿ©ÿÿÿÿ ÿ¢ÿÿÿÿÿÿÿÿÿÿÿÿÿÿÿÿÿÿÿ~ÿ|ÿÿÿÿÿÿÿÿÿÿsÿÿÿÿÿ¡ÿ©ÿÿÿÿ~ÿtÿhÿvÿÿ ÿÿÿÿÿÿÿÿÿwÿyÿÿÿÿ¦ÿÿÿÿÿÿ¦ÿÿ¢ÿÿÿÿÿÿÿÿÿÿÿ§ÿ ÿÿ~ÿÿÿÿÿÿhÿKÿ[ÿÿÿ{ÿÿÿ ÿÿÿÿÿÿwÿÿ ÿÿÿÿÿÿ|ÿÿÿÿÿÿÿÿ{ÿÿÿÿÿÿÿÿÿÿÿÿÿÿÿÿÿÿÿÿÿÿÿÿzÿÿÿÿÿÿÿÿÿÿÿÿÿÿÿÿÿÿÿÿÿÿÿÿwÿÿ|ÿÿÿÿÿÿÿÿÿÿÿÿÿÿÿÿÿÿÿyÿxÿyÿvÿ}ÿÿÿÿÿÿÿÿÿÿÿÿ¢ÿÿÿÿÿÿÿÿÿÿÿÿÿÿÿÿÿÿÿÿÿÿÿÿ¢ÿÿzÿÿÿÿÿÿÿÿÿÿ{ÿÿÿÿÿÿ§ÿÿÿÿÿÿÿÿÿÿÿÿÿ ÿÿÿÿ¡ÿÿÿÿÿÿÿÿÿÿÿÿÿÿ¡ÿÿÿÿÿÿÿÿÿ£ÿÿÿuÿÿÿzÿÿÿÿÿvÿ{ÿÿuÿqÿ~ÿ{ÿmÿnÿhÿtÿnÿfÿ`ÿeÿqÿkÿXÿ_ÿLÿMÿvÿpÿ[ÿaÿzÿtÿ\ÿ[ÿcÿeÿfÿ`ÿbÿkÿ]ÿaÿgÿÿyÿiÿiÿkÿiÿiÿ|ÿlÿmÿrÿvÿyÿlÿiÿrÿÿ~ÿeÿhÿ}ÿ|ÿÿzÿzÿuÿÿtÿxÿÿÿvÿaÿXÿtÿ{ÿxÿyÿuÿlÿvÿÿmÿlÿoÿÿwÿuÿgÿvÿzÿqÿrÿzÿÿÿ{ÿgÿxÿvÿjÿnÿwÿÿÿÿyÿÿgÿÿÿÿÿyÿÿyÿ~ÿÿÿÿÿÿÿ¦ÿ®ÿÿÿ|ÿzÿzÿÿÿÿÿÿÿÿÿÿÿÿyÿÿÿÿÿ¥ÿÿÿÿvÿÿÿÿÿ}ÿÿÿÿzÿÿÿwÿ}ÿÿÿÿÿÿ ÿÿÿÿÿÿÿÿÿÿ£ÿÿÿÿÿÿÿÿÿÿÿÿ¤ÿÿÿÿ ÿÿ¦ÿ¢ÿÿÿÿÿÿÿÿÿÿÿÿÿÿÿÿÿÿÿÿÿÿÿ ÿÿÿÿÿÿÿÿÿÿÿÿÿÿÿÿÿÿÿÿÿÿ£ÿÿÿÿÿÿÿÿÿÿÿÿÿÿÿÿÿÿÿÿÿzÿÿÿÿÿÿÿÿÿÿÿÿÿÿ{ÿ§ÿÿÿÿÿtÿÿÿÿÿÿÿÿÿÿÿÿÿÿÿ¡ÿÿÿÿÿÿÿÿÿÿÿ¢ÿÿÿÿÿÿÿÿÿÿÿÿÿÿÿÿÿÿÿÿÿÿÿÿÿÿÿÿÿÿÿÿÿÿyÿÿÿÿÿÿÿÿÿÿÿÿÿÿÿÿÿÿÿÿÿÿÿÿÿÿÿÿÿÿÿ}ÿÿÿÿÿÿÿÿÿÿ¡ÿÿ§ÿÿÿÿÿÿÿÿÿ¤ÿÿÿÿÿÿÿÿÿ©ÿ ÿÿÿÿÿÿÿÿÿÿÿÿ¨ÿÿÿÿÿÿÿÿÿÿÿÿÿÿÿ~ÿtÿÿ¬ÿÿÿÿ¡ÿÿÿ¨ÿÿÿÿÿÿÿÿÿÿÿÿÿÿÿÿÿÿ ÿÿÿÿÿÿÿÿÿ¡ÿÿÿÿÿÿÿÿÿÿÿÿÿÿÿ¤ÿ£ÿ¢ÿ¤ÿÿÿÿÿ¨ÿ¡ÿÿÿÿÿÿÿÿÿÿÿÿÿÿÿÿÿÿÿÿÿÿÿÿÿÿÿÿ¡ÿÿÿÿÿÿÿÿÿÿÿÿÿÿÿ§ÿÿ­ÿÿÿÿ¢ÿÿÿÿÿÿÿÿÿ ÿÿÿÿÿÿÿÿÿÿÿÿÿÿÿÿÿÿÿÿÿÿÿÿÿÿÿÿÿÿÿÿÿ ÿÿÿÿÿÿÿÿÿÿÿÿÿÿÿÿÿÿÿÿÿÿÿÿ©ÿ¦ÿÿ¡ÿ¢ÿÿ£ÿÿÿ ÿÿÿÿÿÿÿÿÿÿÿÿÿÿ¢ÿÿÿªÿÿÿÿÿÿÿÿÿÿÿÿÿÿÿÿÿÿÿÿ¦ÿ§ÿÿÿÿÿÿÿÿÿÿÿÿÿÿÿÿÿÿÿÿ¡ÿ¢ÿ ÿ«ÿ£ÿÿ ÿ ÿÿÿÿÿÿÿÿÿÿÿÿÿÿÿ¡ÿ¦ÿ£ÿÿÿÿÿÿÿÿÿÿÿÿ¡ÿÿÿÿÿÿÿÿÿ§ÿÿÿÿÿÿÿÿÿÿÿÿÿÿÿÿÿÿrÿÿÿÿÿÿÿìþÍüþûþ%ÿnÿÿÿÿÿÿÿÿÿÿÿÿÿÿÿÿÿÿ¢ÿÿÿÿÿÿÿÿÿÿÿÿÿÿÿÿÿÿÿÿÿÿÿÿÿÿÿÿÿÿÿÿÿÿÿÿ§ÿÿÿÿÿÿÿ}ÿÿÿÿÿÿÿÿÿÿÿÿÿÿÿÿÿÿÿÿÿÿÿÿÿÿÿÿ}ÿÿÿÿÿÿÿÿÿÿÿÿÿÿdÿ`ÿnÿbÿWÿcÿuÿnÿhÿlÿjÿ_ÿfÿuÿsÿiÿpÿdÿuÿ^ÿFÿ^ÿZÿ\ÿgÿ^ÿEÿ=ÿkÿ`ÿ_ÿeÿpÿgÿaÿgÿjÿiÿkÿeÿ6ÿFÿkÿoÿSÿgÿiÿ`ÿ_ÿYÿoÿtÿ_ÿaÿdÿ]ÿqÿ}ÿnÿeÿtÿÿvÿjÿmÿxÿÿzÿtÿÿÿÿÿÿÿÿÿÿÿÿÿÿÿÿÿÿÿÿÿÿÿÿ¤ÿ¢ÿÿÿÿÿÿÿÿÿÿÿÿÿÿ£ÿÿÿ ÿÿÿÿÿÿÿÿÿÿÿÿÿÿ ÿÿÿÿÿÿÿÿÿÿÿÿÿÿÿÿÿÿÿ ÿÿÿÿÿÿÿÿÿÿÿÿÿÿÿÿ¢ÿ¥ÿÿÿÿÿÿÿÿÿ¨ÿÿÿÿÿÿÿ£ÿÿÿÿ¢ÿÿÿÿ¨ÿÿÿÿÿÿÿ|ÿÿÿ¨ÿ¤ÿ¨ÿÿÿÿÿÿÿÿÿÿÿÿÿÿÿÿÿÿÿÿÿÿÿÿ|ÿÿÿÿÿÿÿÿÿÿÿÿÿÿÿÿÿÿÿÿ ÿÿÿ£ÿÿ­ÿ¤ÿÿÿÿÿÿÿÿÿÿÿÿÿÿÿÿÿÿÿÿÿÿÿ¡ÿÿÿÿÿÿÿÿÿ¢ÿ°ÿÿÿÿÿ ÿ¡ÿ¢ÿÿÿÿÿÿÿÿÿÿÿÿÿÿÿÿÿÿÿÿÿÿÿÿÿÿÿÿÿÿÿÿÿ¡ÿÿÿÿÿÿÿÿÿÿÿÿÿÿÿÿÿÿÿÿÿÿÿÿÿÿÿÿÿÿÿÿÿÿÿÿÿ¢ÿÿÿÿÿÿÿÿÿÿÿÿÿÿ¡ÿÿÿÿÿÿÿ£ÿÿÿÿÿÿÿÿÿÿÿÿÿÿÿÿÿÿÿÿÿÿÿÿÿÿÿÿÿÿÿÿÿÿÿÿÿkÿ|ÿÿÿÿÿÿÿ¢ÿÿpÿ{ÿÿwÿnÿhÿjÿjÿVÿTÿ0ÿéþÂþQÿDÿjÿoÿtÿbÿ`ÿaÿYÿNÿXÿcÿ]ÿUÿ@ÿ6ÿEÿCÿVÿPÿ&ÿ?ÿ[ÿHÿGÿTÿWÿEÿJÿLÿZÿkÿbÿWÿaÿiÿXÿOÿ]ÿfÿXÿiÿ^ÿcÿcÿcÿcÿiÿiÿuÿÿxÿyÿqÿdÿ_ÿQÿJÿLÿFÿLÿOÿVÿeÿDÿ_ÿ1ÿ7ÿSÿHÿJÿFÿ:ÿCÿ?ÿCÿEÿMÿNÿ6ÿ.ÿ;ÿFÿIÿRÿ`ÿHÿLÿDÿNÿ3ÿDÿKÿWÿMÿJÿ[ÿSÿUÿYÿXÿeÿgÿ\ÿ[ÿ\ÿcÿdÿkÿÿÿÿÿÿÿÿÿzÿÿÿÿ|ÿÿÿÿÿÿÿÿÿÿÿÿÿÿÿÿwÿÿÿÿ¥ÿÿ|ÿxÿÿÿÿÿÿÿÿÿÿÿÿ¤ÿÿÿÿÿÿÿÿÿÿÿÿÿÿÿÿÿÿÿÿÿÿÿÿÿÿÿyÿÿÿÿÿÿÿÿÿÿÿ¡ÿÿÿzÿÿÿÿÿÿÿ~ÿÿÿÿÿÿÿÿÿÿyÿÿÿÿÿÿÿzÿÿÿÿÿÿÿÿÿÿÿÿÿÿÿÿÿÿÿÿÿÿÿÿÿ{ÿÿÿÿÿÿÿÿÿÿÿ®ÿÿÿÿÿÿÿÿÿÿÿÿÿÿÿÿÿoÿuÿvÿpÿqÿ|ÿÿÿÿÿÿÿÿÿÿÿÿÿÿÿÿÿÿÿÿÿÿÿÿÿ}ÿÿ~ÿÿÿwÿ~ÿÿÿÿÿÿÿ~ÿÿÿÿÿÿÿÿÿÿzÿÿÿÿÿÿÿÿÿÿÿÿÿÿÿÿÿÿ{ÿxÿÿÿÿzÿÿÿÿÿ~ÿ|ÿuÿÿ¢ÿÿÿ¤ÿÿÿÿÿÿzÿÿÿ}ÿÿÿÿÿÿÿÿÿÿÿÿÿÿÿÿÿÿÿÿÿÿÿÿÿÿÿÿÿÿ~ÿÿyÿzÿÿÿÿ~ÿxÿÿÿÿÿÿÿÿÿÿ{ÿÿÿÿÿÿÿyÿ{ÿÿ}ÿÿÿ{ÿÿÿÿÿÿ²ÿÿÿÿÿÿÿ­ÿÿÿÿÿÿÿ{ÿrÿ~ÿÿÿÿÿÿÿÿÿÿÿÿÿÿÿÿÿÿÿÿÿÿÿ|ÿzÿÿ~ÿÿÿÿ~ÿÿÿÿÿÿÿÿzÿÿÿ{ÿÿÿÿÿ}ÿÿÿÿÿÿÿÿvÿÿÿÿtÿÿÿÿÿÿ~ÿÿÿ¤ÿÿ~ÿyÿÿÿÿlÿpÿ~ÿxÿÿÿÿtÿvÿ~ÿÿ}ÿ_ÿÿÿxÿsÿ}ÿ{ÿÿÿÿÿzÿiÿuÿÿÿÿÿ{ÿÿÿyÿ}ÿ|ÿvÿÿÿÿqÿÿÿuÿtÿÿÿyÿnÿxÿtÿÿÿÿÿÿÿÿÿÿÿ~ÿÿÿzÿÿÿÿÿÿÿÿÿÿÿÿ~ÿ}ÿzÿÿÿ{ÿzÿÿÿÿÿÿÿÿÿ ÿÿÿÿÿÿzÿÿÿÿ}ÿÿÿÿÿÿÿÿÿÿÿÿoÿoÿtÿÿÿÿÿÿÿÿÿÿÿÿÿ|ÿÿÿwÿqÿÿÿÿÿÿÿÿÿÿÿuÿÿÿ~ÿÿÿÿvÿzÿÿÿÿ ÿsÿ{ÿÿpÿÿ¨ÿÿoÿÿÿaÿÿxÿÿÿÿvÿrÿ~ÿÿÿÿ~ÿpÿyÿÿÿsÿ|ÿvÿqÿxÿÿÿ{ÿsÿwÿÿÿzÿwÿzÿÿuÿoÿfÿsÿuÿÿÿyÿyÿsÿÿÿÿÿÿÿÿÿ}ÿÿ~ÿ}ÿ|ÿtÿÿÿÿÿÿÿÿvÿÿÿÿwÿÿÿÿÿÿÿÿÿÿÿÿ|ÿÿÿÿÿÿÿÿÿÿÿÿ|ÿsÿvÿÿÿuÿ`ÿeÿqÿÿÿÿeÿÿÿwÿÿÿtÿmÿ|ÿwÿwÿÿÿlÿsÿ|ÿ}ÿÿÿÿÿ|ÿÿÿyÿxÿxÿ{ÿÿÿÿÿyÿsÿ}ÿÿÿÿÿÿÿÿÿwÿ{ÿÿÿÿ¥ÿÿuÿwÿwÿÿÿÿÿ}ÿÿrÿÿwÿÿÿ¡ÿÿÿrÿÿÿÿÿwÿÿÿÿÿxÿÿÿÿÿsÿÿÿÿÿsÿqÿÿ}ÿÿÿÿÿÿÿÿÿÿÿÿ£ÿÿtÿÿ|ÿÿÿÿÿÿ~ÿÿÿÿÿ£ÿwÿsÿÿÿÿyÿÿÿÿÿÿ{ÿÿÿÿ{ÿÿÿÿ~ÿ~ÿtÿoÿÿÿÿÿÿÿÿÿÿÿwÿsÿÿÿÿ{ÿ}ÿÿÿxÿyÿÿ{ÿÿÿÿpÿÿÿyÿÿ¥ÿÿÿ~ÿÿ{ÿÿÿÿÿÿÿÿÿÿÿÿÿÿÿÿÿÿÿÿÿÿÿÿÿÿÿsÿÿÿÿÿÿÿÿÿÿÿÿÿ¦ÿpÿÿkÿyÿ|ÿÿÿzÿÿqÿÿÿtÿtÿÿÿvÿ|ÿÿÿ|ÿÿtÿpÿ|ÿ}ÿyÿÿ~ÿ}ÿÿ|ÿnÿuÿ~ÿxÿgÿmÿ}ÿmÿlÿqÿxÿlÿ{ÿcÿdÿÿqÿwÿvÿjÿeÿÿÿ~ÿÿÿyÿÿaÿÿ~ÿ~ÿtÿÿÿÿÿÿÿwÿÿxÿtÿÿÿÿÿÿÿÿÿÿÿ|ÿÿ£ÿ¢ÿÿÿÿÿÿÿÿÿuÿÿÿÿÿÿÿÿ}ÿÿÿÿÿÿÿÿÿuÿÿÿÿÿ~ÿ~ÿÿÿÿÿÿÿÿ~ÿÿÿÿÿÿÿ|ÿzÿÿÿÿÿÿÿÿÿÿwÿ¨ÿÿÿÿÿ ÿÿÿÿ¢ÿ ÿÿwÿtÿÿyÿÿÿÿÿÿÿÿ¢ÿ¢ÿÿÿÿÿÿÿÿÿÿyÿÿÿÿÿÿÿÿÿÿÿÿÿÿÿÿÿ|ÿVÿ^ÿyÿÿÿÿÿÿÿÿÿÿÿyÿtÿÿÿÿÿ¡ÿÿxÿ|ÿÿÿÿ}ÿÿÿÿÿÿÿÿÿÿ ÿÿÿÿÿÿÿÿÿÿhÿGÿBÿkÿÿÿÿÿÿÿÿÿÿÿÿÿÿÿÿÿÿÿÿÿÿÿÿÿÿÿÿÿÿÿÿÿ¢ÿÿÿÿÿÿÿ}ÿÿ­ÿÿÿ ÿ¨ÿzÿÿÿÿÿ¢ÿ¡ÿÿÿÿÿÿÿÿÿÿÿÿÿ¥ÿÿÿÿÿÿÿÿÿÿ}ÿrÿÿÿtÿÿÿyÿÿÿÿÿÿÿÿÿÿÿ ÿÿ¢ÿ ÿÿyÿ{ÿÿÿÿÿ~ÿÿÿÿÿÿÿÿÿÿÿÿÿÿÿÿÿÿÿÿÿÿÿÿÿÿÿ}ÿÿÿÿ¢ÿÿÿÿÿÿ¥ÿ¦ÿ®ÿ¡ÿÿÿ¥ÿÿÿÿÿÿÿÿÿÿÿÿÿÿÿÿÿÿÿ¢ÿÿÿÿ ÿÿÿÿÿÿÿÿÿ~ÿÿÿÿÿÿ}ÿ|ÿÿÿÿÿÿÿÿÿÿzÿÿÿÿ{ÿlÿhÿÿÿlÿvÿmÿiÿ}ÿwÿdÿcÿiÿsÿhÿgÿlÿgÿbÿ_ÿcÿlÿXÿWÿhÿgÿ_ÿ_ÿqÿpÿcÿ_ÿcÿjÿmÿfÿjÿxÿhÿoÿ{ÿkÿ]ÿxÿfÿeÿ{ÿ}ÿrÿdÿpÿvÿhÿlÿvÿwÿsÿyÿtÿhÿpÿuÿ~ÿvÿtÿÿÿÿtÿÿ[ÿeÿzÿtÿqÿsÿvÿiÿfÿrÿyÿmÿcÿpÿmÿfÿÿnÿ}ÿvÿjÿtÿrÿ{ÿoÿÿÿzÿ_ÿmÿsÿtÿzÿrÿvÿÿÿyÿqÿvÿzÿÿÿÿÿÿÿÿÿÿÿÿÿÿÿÿÿÿÿnÿÿÿÿ|ÿÿzÿÿÿyÿÿÿÿÿÿÿÿÿÿÿÿÿÿÿ±ÿÿÿÿÿÿÿÿÿÿÿÿÿÿÿÿÿÿÿÿÿÿÿÿÿÿÿ¨ÿ ÿÿÿÿÿÿÿÿÿÿÿÿ¤ÿÿÿ£ÿÿÿÿ¦ÿÿÿÿÿÿÿÿÿÿ£ÿÿÿ|ÿÿÿÿÿÿÿÿÿÿ¦ÿ¨ÿÿÿÿÿ¨ÿÿÿÿÿÿÿÿÿÿÿÿÿÿÿÿÿÿÿÿÿ~ÿÿÿÿÿÿÿ¥ÿ£ÿÿÿÿÿÿ¬ÿÿÿÿÿ¡ÿÿÿÿÿÿÿÿÿÿÿÿÿÿÿÿÿÿÿÿÿÿÿÿ~ÿÿÿÿÿÿÿÿÿÿÿÿÿÿÿÿÿÿÿÿÿÿÿÿÿÿÿÿ¦ÿ¥ÿÿÿÿÿÿÿÿÿÿÿÿÿÿÿÿÿÿÿÿÿÿÿÿÿÿ¦ÿ£ÿÿÿÿÿÿÿÿÿÿÿÿÿÿÿÿÿÿÿÿÿÿÿÿÿÿÿÿÿÿÿÿÿÿÿÿÿ¤ÿÿÿÿ¢ÿÿÿÿÿÿÿÿÿÿÿÿÿ ÿÿÿÿÿÿÿÿÿÿÿÿ¢ÿÿÿÿÿÿÿÿÿÿÿÿÿÿÿ¢ÿÿÿÿÿ~ÿ{ÿÿÿÿÿ¦ÿÿÿÿÿÿÿÿÿÿÿ¡ÿÿÿÿÿÿÿÿÿÿÿÿÿÿÿÿ¥ÿÿÿÿÿÿÿÿÿÿÿÿÿÿ{ÿÿÿÿÿÿÿÿÿÿÿÿÿ¨ÿÿÿÿÿÿÿÿÿÿÿÿwÿÿÿÿÿÿÿÿÿÿÿÿÿ¡ÿÿÿÿÿÿÿÿÿÿÿÿÿÿÿÿÿÿÿÿÿÿÿÿÿÿÿÿÿÿÿÿÿÿÿÿÿÿÿÿÿÿÿÿÿÿÿÿÿÿÿÿÿÿÿ}ÿÿÿÿÿÿÿÿÿÿÿ¥ÿÿÿÿÿÿÿÿÿÿÿÿÿÿÿ¥ÿ¤ÿÿÿÿÿÿÿÿÿÿÿÿÿÿ¡ÿÿÿÿÿÿÿÿÿÿÿªÿÿÿÿÿÿÿ ÿÿÿÿÿ¢ÿÿÿÿÿÿÿÿÿÿÿÿÿÿÿÿÿÿÿÿÿ ÿÿÿÿÿÿÿÿÿÿÿÿÿÿÿÿÿÿÿÿÿÿÿÿÿÿÿÿÿÿÿÿÿÿÿÿÿÿÿÿÿÿÿÿÿÿÿÿÿÿÿÿÿ¢ÿ¤ÿÿÿÿÿ§ÿ®ÿÿÿÿÿÿÿ¥ÿÿÿÿÿÿÿ}ÿÿÿyÿÿÿÿÿÿÿÿÿÿ`ÿþüü&þRÿvÿÿÿÿÿÿÿÿÿÿÿÿÿÿÿÿÿÿÿÿÿÿÿÿÿÿÿÿÿÿÿÿÿÿÿÿ¤ÿÿÿÿÿÿÿÿÿÿÿÿÿÿÿÿÿÿÿÿÿÿÿÿÿÿÿ ÿÿÿÿÿÿÿÿÿÿÿ~ÿÿ~ÿÿÿÿÿÿÿÿ~ÿÿÿÿÿÿÿÿÿÿÿÿÿÿÿÿÿxÿzÿyÿsÿ}ÿÿÿÿqÿ|ÿ|ÿÿÿÿÿÿzÿ~ÿÿ}ÿqÿYÿ`ÿoÿtÿpÿiÿaÿcÿÿÿÿÿvÿvÿlÿjÿzÿ~ÿtÿrÿ'ÿ
[truncated: 11,324,362 more chars]
