# Supplementary material for: Deciphering neuronal deficit and protein profile changes in human brain organoids from patients with creatine transporter deficiency
Source: eLife. 2023 Oct 13;12:RP88459. doi: 10.7554/eLife.88459 (PMC10575631; doi:10.7554/eLife.88459)
Supplement: Figure 6—source data 1. [file elife-88459-fig6-data1.zip › Figure 6 - Source data 1/GSK3b (A and B)/Lea 2022-11-21 15h49m14s (tubuline Colori blot 1a).scn]

MIME-Version: 1.0 (Generated by Image Lab 5.2.1)
Content-Type: multipart/mixed; boundary="20221121-154914-07D5CA78"
Content-Description: Image Lab Image File
X-EntityRank: middle
X-LastSaveDate: 2022.11.21.15.49.14.598

--20221121-154914-07D5CA78
Content-Type: text/xml; charset="utf8"
Content-Length: 1852
Content-Description: ItemHeaderTag
X-EntityRank: first
X-LastSaveDate: 2022.11.21.15.49.14.598

<!DOCTYPE XML>
<root version="2">
 <FileAuthoringInfo>
  <applicationName>Image Lab Touch</applicationName>
  <applicationSchema>3</applicationSchema>
  <majorVer>2</majorVer>
  <minorVer>3</minorVer>
  <subMinorVer>0</subMinorVer>
  <buildNumber>7</buildNumber>
  <changeList>198661</changeList>
  <buildType></buildType>
  <version>2.3.0.07</version>
 </FileAuthoringInfo>
 <name>Lea 2022-11-21 15h49m14s</name>
 <scan_id>54691173305936210</scan_id>
 <description></description>
 <user>Lea</user>
 <document_control_sign>0</document_control_sign>
 <document_controlled>0</document_controlled>
 <frame_sync_type>sync_frames_and_lanes</frame_sync_type>
 <normalization_channel>-1</normalization_channel>
 <normalization_use_bands>0</normalization_use_bands>
 <DisplaySettings>
  <showAnnotations>true</showAnnotations>
  <showLaneFrame>true</showLaneFrame>
  <showLanes>true</showLanes>
  <showBands>true</showBands>
  <showLaneLabels>true</showLaneLabels>
  <showBandsAttributes>true</showBandsAttributes>
  <bandsAttributes>1</bandsAttributes>
  <selectedLaneAttr>true</selectedLaneAttr>
  <showMWLegend>true</showMWLegend>
  <showVolumes>true</showVolumes>
  <showVolumesLabel>true</showVolumesLabel>
  <showBandEdges>false</showBandEdges>
 </DisplaySettings>
 <channel_count>1</channel_count>
 <rgb_composite>true</rgb_composite>
 <RGBDisplaySettings>
  <Red>
   <Channel>-1</Channel>
   <Enable>false</Enable>
  </Red>
  <Green>
   <Channel>-1</Channel>
   <Enable>false</Enable>
  </Green>
  <Blue>
   <Channel>-1</Channel>
   <Enable>false</Enable>
  </Blue>
 </RGBDisplaySettings>
 <scan_0>
  <transform invert="false" low_frac="0.940627" gamma="1" highlight_saturate="true" high_frac="0.999191"/>
  <colormap>Gray</colormap>
  <zoom>-1.0000000000000000</zoom>
  <image_anchor x="0.0000000000000000" y="0.0000000000000000"/>
 </scan_0>
</root>
--20221121-154914-07D5CA78
Content-Type: multipart/mixed; boundary="20221121-154914-07D5CB30"
Content-Description: ScanImageTag0
X-EntityRank: first
X-LastSaveDate: 2022.11.21.15.49.14.598

--20221121-154914-07D5CB30
Content-Type: application/octet-stream
Content-Length: 12179328
Content-Description: ImageData
X-EntityRank: first
X-LastSaveDate: 2022.11.21.15.49.14.598

³ÿ¹ÿ«ÿ­ÿÁÿÈÿ»ÿ¯ÿ¦ÿÁÿ½ÿ¿ÿÈÿÁÿ·ÿµÿ«ÿ ÿªÿ¼ÿ´ÿ°ÿ¯ÿºÿËÿÈÿ¯ÿ²ÿ¾ÿ²ÿ®ÿ¯ÿ³ÿ°ÿ­ÿ½ÿ¼ÿ°ÿ»ÿºÿ½ÿ³ÿ¤ÿ§ÿ¾ÿ°ÿ·ÿ¶ÿ¡ÿ±ÿÁÿ½ÿ³ÿ³ÿ¸ÿ¬ÿÂÿ·ÿÄÿ»ÿ¯ÿ³ÿ¾ÿ½ÿªÿ¢ÿ®ÿ¼ÿ¹ÿ¶ÿ¹ÿµÿ´ÿÈÿ´ÿ¾ÿ­ÿ¬ÿ±ÿ»ÿÁÿÁÿ½ÿ²ÿ°ÿ¡ÿÃÿ¸ÿÁÿ»ÿºÿ¼ÿ¹ÿ¼ÿ±ÿ±ÿ°ÿ»ÿ¶ÿ¼ÿ»ÿ¶ÿµÿ°ÿ°ÿµÿ¶ÿ´ÿ»ÿ²ÿ±ÿÀÿÆÿ¹ÿ®ÿ°ÿ¢ÿ¦ÿ«ÿ°ÿ¸ÿ½ÿ¸ÿµÿ¼ÿÄÿ«ÿ¯ÿ¨ÿ¥ÿ©ÿ°ÿ°ÿ³ÿ»ÿºÿ¶ÿ¼ÿÈÿºÿµÿ½ÿÅÿÈÿ¿ÿµÿ¾ÿ»ÿ­ÿÂÿ½ÿ°ÿ¬ÿ·ÿ¹ÿ­ÿ¯ÿ£ÿ¼ÿÂÿ¼ÿ£ÿ­ÿ»ÿ¹ÿµÿ´ÿ´ÿ°ÿµÿºÿÃÿ¼ÿ­ÿ®ÿ´ÿ³ÿ³ÿ¯ÿ­ÿºÿÿ¹ÿ³ÿ®ÿ¾ÿ¾ÿ¸ÿºÿ¸ÿ½ÿ³ÿ³ÿ¸ÿ±ÿ¤ÿµÿ²ÿ¬ÿ±ÿ¬ÿ§ÿ¸ÿ²ÿ¤ÿ¤ÿºÿ±ÿ§ÿ«ÿ´ÿ·ÿ±ÿ¸ÿÃÿ·ÿ°ÿ´ÿ´ÿ¯ÿ³ÿ¶ÿ»ÿÃÿ¹ÿ°ÿ½ÿ¿ÿ°ÿµÿºÿ´ÿ²ÿ¶ÿ¼ÿ¾ÿµÿ¯ÿ»ÿ¢ÿ³ÿµÿ´ÿ·ÿºÿ²ÿ²ÿµÿ¬ÿÂÿ¨ÿ©ÿ¯ÿ½ÿ¼ÿÀÿ»ÿ°ÿ¶ÿ¸ÿªÿ¯ÿ¸ÿ¸ÿ¢ÿ²ÿ³ÿ´ÿ¶ÿ®ÿ°ÿªÿ¤ÿ°ÿ¤ÿ¸ÿ¬ÿÆÿ«ÿ¾ÿ»ÿ³ÿ²ÿ¶ÿ²ÿ°ÿÃÿÇÿ½ÿ¶ÿ½ÿ¯ÿ±ÿµÿ½ÿµÿ³ÿ­ÿ¤ÿ®ÿ·ÿÆÿ§ÿ¨ÿ²ÿ§ÿªÿ»ÿ´ÿºÿÂÿ¸ÿ±ÿ­ÿ·ÿ¼ÿ³ÿ³ÿ®ÿºÿ½ÿ²ÿ¸ÿÀÿ³ÿ¤ÿªÿ³ÿªÿ°ÿ¨ÿ§ÿ´ÿ·ÿ¨ÿªÿ¤ÿ©ÿ¹ÿ·ÿ¯ÿ¬ÿ¸ÿ½ÿ½ÿ»ÿ»ÿ¨ÿ¬ÿ³ÿ­ÿ°ÿ¸ÿ²ÿ­ÿ»ÿ²ÿ§ÿÃÿ´ÿ§ÿ³ÿ³ÿ²ÿ¬ÿ®ÿ»ÿ»ÿ±ÿ¼ÿ¹ÿ®ÿ³ÿ¯ÿµÿ½ÿµÿ­ÿ°ÿ²ÿ²ÿ®ÿ²ÿ¿ÿ·ÿ¸ÿÁÿ¨ÿÒÿ¨ÿ¯ÿºÿ»ÿ¬ÿ¦ÿ­ÿ³ÿ³ÿºÿ¸ÿªÿ²ÿ®ÿºÿºÿ©ÿ²ÿ²ÿªÿÀÿÈÿÂÿÇÿÇÿÏÿ¶ÿ±ÿ¾ÿ¾ÿÿ»ÿµÿ¡ÿ¬ÿµÿ¾ÿ¶ÿ¯ÿºÿºÿ»ÿºÿ°ÿ¯ÿ¬ÿ¸ÿ¯ÿºÿ©ÿ®ÿÅÿµÿ©ÿµÿ´ÿºÿ»ÿ¤ÿ¨ÿÈÿ«ÿ¹ÿ¥ÿ¹ÿ»ÿ¸ÿºÿ·ÿ¹ÿ´ÿ¯ÿµÿ­ÿ·ÿ¼ÿÀÿ±ÿ­ÿ®ÿ¿ÿÃÿ¶ÿÿ¡ÿ®ÿµÿ·ÿµÿ°ÿ²ÿ³ÿ¯ÿÍÿ­ÿ«ÿ¨ÿ­ÿ¹ÿ­ÿ¼ÿ´ÿµÿÀÿ»ÿ©ÿÿ¦ÿ­ÿ´ÿ±ÿ±ÿ ÿ¨ÿ¨ÿ³ÿÁÿ°ÿ¯ÿ®ÿ¼ÿÀÿ´ÿ¬ÿ©ÿ³ÿÃÿ»ÿ­ÿ¯ÿ®ÿ¼ÿ·ÿ­ÿ®ÿ¶ÿ®ÿµÿ»ÿ¸ÿ³ÿ«ÿ°ÿ·ÿÁÿ¸ÿ©ÿ­ÿÁÿÕÿ³ÿ¨ÿÐÿ½ÿ¶ÿ½ÿ¯ÿ¶ÿ¸ÿ®ÿ±ÿ¨ÿ±ÿºÿ½ÿµÿ¯ÿ¯ÿ©ÿ²ÿ²ÿ¢ÿ¹ÿ³ÿ¸ÿ»ÿ³ÿ´ÿ³ÿ°ÿ½ÿÁÿÁÿ±ÿ¯ÿ³ÿ²ÿÿÃÿ¬ÿ³ÿ©ÿ®ÿ«ÿ¸ÿ¼ÿ´ÿ¶ÿ¶ÿ«ÿ²ÿ¿ÿ·ÿ²ÿÿ¼ÿ«ÿ¨ÿ®ÿ°ÿ¯ÿ¼ÿ½ÿ¼ÿºÿ°ÿ£ÿ§ÿºÿµÿ¡ÿ«ÿ¤ÿÿ¦ÿ²ÿ¬ÿ£ÿ«ÿ¢ÿ¯ÿ¯ÿ§ÿ±ÿªÿ®ÿ¤ÿ¦ÿ­ÿ¤ÿ¢ÿ¥ÿ¢ÿ¢ÿÿÿ¯ÿÿÿÿ¨ÿÿÿ°ÿ¤ÿÿ¡ÿ­ÿÿÿ±ÿ©ÿÿÿÿ²ÿªÿÿÿÿÿ´ÿ©ÿ´ÿ¢ÿÿ¥ÿ¦ÿÿ¤ÿÿÿÿ¥ÿ£ÿ¢ÿ ÿ¤ÿ§ÿ©ÿÿ©ÿ¦ÿÿ£ÿ´ÿ¶ÿÿ³ÿ¯ÿÿ¥ÿ©ÿµÿ®ÿ®ÿµÿ°ÿ¬ÿ¯ÿ¶ÿµÿ±ÿ¦ÿºÿ®ÿ¨ÿ®ÿ°ÿ¡ÿªÿ¶ÿ¼ÿ¹ÿ¸ÿ¨ÿ¤ÿ´ÿ´ÿ¥ÿ¨ÿ°ÿ±ÿ¯ÿ¥ÿ¥ÿ¢ÿ§ÿµÿ´ÿ¢ÿÿ³ÿ³ÿÀÿ¶ÿÀÿ±ÿ·ÿ¾ÿ°ÿ²ÿ¬ÿ¢ÿ©ÿ´ÿ·ÿ¨ÿ¢ÿ²ÿ°ÿªÿ¦ÿ¸ÿ¦ÿªÿ²ÿ§ÿ¡ÿ¶ÿµÿ¨ÿºÿÂÿ±ÿ±ÿ­ÿ®ÿ¬ÿ­ÿ®ÿ³ÿ°ÿ³ÿ¼ÿ³ÿ²ÿ®ÿ­ÿ±ÿ¬ÿÁÿºÿ¿ÿÊÿ©ÿÿ²ÿ¯ÿ¶ÿ¯ÿ¬ÿ³ÿ³ÿ§ÿ­ÿ°ÿ¶ÿ³ÿ©ÿ­ÿ¬ÿªÿ·ÿ½ÿ°ÿ´ÿ­ÿ¡ÿ±ÿºÿ§ÿ¡ÿ­ÿ¾ÿ¯ÿªÿ³ÿ³ÿ¸ÿ±ÿ«ÿ±ÿ©ÿ¡ÿ¸ÿ¹ÿ³ÿµÿ¬ÿ¦ÿ§ÿ±ÿ±ÿ¢ÿÿ¡ÿ¥ÿ¥ÿªÿ»ÿ³ÿ®ÿµÿ¬ÿ¤ÿ¢ÿ©ÿ©ÿ´ÿ®ÿ§ÿ°ÿ´ÿ¸ÿ¶ÿ±ÿ½ÿ·ÿ¯ÿ½ÿµÿ®ÿ´ÿ±ÿ¥ÿ©ÿ´ÿ¬ÿ³ÿÿ­ÿ±ÿ×ÿ¼ÿ³ÿ¯ÿÿ¯ÿ¶ÿ±ÿ´ÿ·ÿ¯ÿ¯ÿ£ÿÿ¢ÿÿ£ÿ·ÿ²ÿ°ÿ°ÿ­ÿ¶ÿ²ÿ±ÿ³ÿ¿ÿ«ÿ¯ÿ¸ÿ²ÿ¯ÿÄÿ»ÿ¡ÿ³ÿ³ÿ¿ÿ¿ÿ­ÿ¯ÿªÿ´ÿ°ÿªÿ¬ÿµÿ²ÿ°ÿ°ÿ°ÿ¯ÿ¦ÿ¯ÿµÿ°ÿ¹ÿ¡ÿÿ«ÿ¿ÿ¡ÿ ÿÿ¯ÿ«ÿ·ÿ¾ÿ·ÿ°ÿ»ÿ¼ÿ´ÿ§ÿ³ÿªÿªÿ°ÿ´ÿ¤ÿÿ±ÿ¸ÿ¦ÿÿ¤ÿ°ÿ²ÿ¤ÿ¤ÿ¤ÿÿ£ÿ¤ÿ¦ÿ­ÿÿ¸ÿ¦ÿÿ©ÿ¬ÿ³ÿ«ÿ±ÿ«ÿ³ÿ­ÿÿ¢ÿ©ÿªÿ ÿ£ÿ¨ÿ®ÿ¨ÿ¤ÿ«ÿ§ÿÿ¡ÿ¥ÿ©ÿ§ÿ¨ÿ­ÿ¸ÿÁÿ±ÿ ÿÿÿ±ÿ¹ÿ«ÿ¯ÿ¯ÿ«ÿÿ°ÿ¨ÿÿÿÿªÿ§ÿ ÿªÿ¤ÿ§ÿ§ÿ¦ÿªÿ¶ÿ¯ÿ©ÿ«ÿ©ÿ¯ÿ·ÿ³ÿ¨ÿ ÿ£ÿ·ÿ·ÿ¯ÿ·ÿ¸ÿ²ÿ·ÿ£ÿ³ÿ²ÿ»ÿ¶ÿ«ÿ³ÿ¶ÿÿºÿ®ÿ¶ÿ´ÿ¯ÿµÿ©ÿ¸ÿÁÿ³ÿªÿ¸ÿ²ÿ¬ÿ°ÿ¯ÿ´ÿ´ÿ°ÿ­ÿ©ÿ°ÿ¬ÿ§ÿ¸ÿ¸ÿ³ÿ³ÿ²ÿ³ÿ¬ÿ¦ÿ¹ÿ®ÿÆÿ¥ÿ³ÿ°ÿ¨ÿÆÿ¬ÿ«ÿ ÿ¼ÿ¿ÿÿ¨ÿ£ÿ²ÿµÿ´ÿ®ÿ«ÿ®ÿ¦ÿ¦ÿªÿ¥ÿ§ÿ¤ÿ¥ÿ²ÿ­ÿ¨ÿ²ÿ°ÿ¬ÿ¡ÿ¨ÿ­ÿµÿ¢ÿÿ¥ÿ¥ÿÿ¢ÿÿ£ÿµÿªÿ§ÿ²ÿ½ÿ¯ÿ½ÿÁÿ°ÿÀÿÄÿ³ÿ°ÿ´ÿ«ÿªÿ½ÿµÿ±ÿ³ÿ­ÿ©ÿ·ÿÂÿ¼ÿµÿ°ÿ¯ÿµÿ¾ÿ¼ÿ±ÿ§ÿ£ÿ´ÿ«ÿ¯ÿ±ÿ¶ÿ´ÿ®ÿºÿ®ÿÿµÿ¦ÿ´ÿ­ÿ±ÿÀÿ­ÿÿ¬ÿÂÿ«ÿ¬ÿ¯ÿ«ÿªÿ³ÿ·ÿªÿ´ÿ½ÿ±ÿ·ÿ¸ÿ°ÿ«ÿ¤ÿ¬ÿ¨ÿ¨ÿ­ÿ°ÿºÿ²ÿ±ÿ¬ÿ«ÿ®ÿ®ÿ³ÿµÿ¸ÿ²ÿ·ÿªÿ¶ÿ¿ÿ§ÿ¥ÿ·ÿ´ÿ¾ÿ¸ÿÃÿ¬ÿ¾ÿ­ÿ«ÿ¨ÿ¶ÿºÿ¼ÿÀÿ¾ÿ´ÿ¬ÿ¶ÿ²ÿ©ÿµÿ°ÿ°ÿ«ÿ®ÿ°ÿ©ÿ¤ÿ¯ÿ¶ÿ¬ÿ®ÿ¸ÿ³ÿ¯ÿ´ÿ´ÿ±ÿ£ÿ·ÿ¨ÿ¦ÿµÿ²ÿ ÿ¦ÿ¡ÿ¯ÿ´ÿÿ£ÿ¢ÿªÿ¬ÿ¹ÿ±ÿÿªÿ¯ÿ£ÿ»ÿ´ÿ°ÿÇÿºÿ²ÿ¬ÿ­ÿ¯ÿ¯ÿ°ÿµÿ²ÿ­ÿ¦ÿÿ¨ÿ´ÿ´ÿ¨ÿ­ÿ±ÿ¡ÿÿÿÿ£ÿ©ÿ£ÿ£ÿ¬ÿ°ÿ·ÿ¹ÿÿÿÿ¨ÿ©ÿÿ¹ÿ²ÿºÿ°ÿÿ²ÿÿ°ÿ²ÿ­ÿ®ÿºÿ²ÿªÿÿ·ÿ³ÿ¨ÿ¦ÿªÿµÿ´ÿ¼ÿºÿ´ÿ´ÿ­ÿ¦ÿ¬ÿ§ÿ«ÿ·ÿ«ÿ ÿ£ÿ­ÿ¬ÿ§ÿ©ÿÿ¢ÿÿÿ®ÿ¹ÿ«ÿ£ÿ­ÿ®ÿ§ÿ»ÿ°ÿ¯ÿÿÿ¢ÿ¯ÿ­ÿ¢ÿ®ÿ«ÿ³ÿ¼ÿ´ÿ®ÿ§ÿ¦ÿ©ÿ£ÿ¥ÿÀÿ·ÿ«ÿ­ÿ¯ÿµÿµÿªÿ¬ÿ±ÿ£ÿ¦ÿºÿ³ÿ®ÿ´ÿ¬ÿ¶ÿ´ÿ«ÿ©ÿ«ÿ§ÿÿÿÿ©ÿ«ÿ·ÿ¹ÿ¡ÿ°ÿ²ÿ¯ÿ©ÿ­ÿ­ÿ®ÿ°ÿ­ÿµÿ·ÿ¼ÿ±ÿ¦ÿ­ÿ¯ÿºÿ´ÿ®ÿ¯ÿ´ÿ­ÿ«ÿ³ÿ²ÿ°ÿ°ÿ±ÿ³ÿ®ÿ«ÿ°ÿ±ÿ²ÿ´ÿµÿ¼ÿ²ÿ§ÿ¯ÿ¨ÿ­ÿ¦ÿ®ÿ®ÿ­ÿ±ÿ³ÿ»ÿ£ÿ©ÿ¤ÿÿ¬ÿ¶ÿÿ¦ÿ©ÿ­ÿ«ÿÀÿ²ÿ£ÿ¤ÿ ÿ ÿªÿ´ÿ¾ÿªÿ¤ÿ°ÿ²ÿ±ÿ²ÿ¨ÿªÿ±ÿ§ÿ«ÿ±ÿ±ÿ²ÿ¬ÿ²ÿ´ÿ®ÿªÿ©ÿ©ÿ¬ÿ¦ÿ§ÿ³ÿ°ÿÿÿÿ¢ÿÿ®ÿ®ÿÿÿÂÿ¾ÿ¬ÿ¶ÿÅÿ¼ÿÿÿ¦ÿÿÿ§ÿÅÿ·ÿ¯ÿ­ÿ§ÿ°ÿµÿ¯ÿÿÿ£ÿ­ÿ®ÿ±ÿªÿ¡ÿÿ¥ÿªÿ®ÿ¦ÿ¬ÿ·ÿªÿ¶ÿ²ÿ´ÿ»ÿÁÿ²ÿµÿ¤ÿ®ÿ´ÿ³ÿ®ÿ£ÿ¯ÿ°ÿ²ÿ»ÿ¾ÿ¨ÿÿÿ¯ÿ²ÿ®ÿ®ÿ­ÿ®ÿ°ÿ±ÿ¢ÿ©ÿ´ÿ¯ÿ²ÿµÿ¬ÿ«ÿ¯ÿªÿ«ÿ¯ÿ²ÿ¸ÿ±ÿ«ÿ§ÿ§ÿÿÿ³ÿ¦ÿ¶ÿ­ÿÿ­ÿµÿ³ÿ¬ÿ°ÿ¥ÿ¯ÿ¤ÿ®ÿ±ÿªÿÿ³ÿ§ÿ«ÿ§ÿ°ÿ·ÿ¬ÿ©ÿµÿ±ÿ§ÿÿ¦ÿ»ÿ·ÿµÿ·ÿ»ÿºÿ°ÿ¢ÿ£ÿ­ÿÿ«ÿ¬ÿ³ÿÿ¬ÿ£ÿ£ÿºÿ¯ÿ¯ÿ§ÿ£ÿÎÿ±ÿ¶ÿºÿ®ÿ¬ÿ½ÿ»ÿ¬ÿ©ÿ©ÿ§ÿ­ÿ¦ÿ­ÿ»ÿ¸ÿ¸ÿ®ÿ¬ÿ®ÿªÿ±ÿ¯ÿ­ÿ¶ÿ²ÿ ÿ«ÿ±ÿ§ÿ¤ÿ¸ÿ¾ÿ´ÿ¯ÿµÿ£ÿ³ÿÿµÿ¹ÿ¬ÿ®ÿ³ÿµÿ ÿ±ÿºÿ´ÿ¶ÿ´ÿ¸ÿ´ÿ«ÿªÿ±ÿ»ÿ¶ÿ°ÿ¯ÿ¯ÿ±ÿ¸ÿÂÿ¹ÿ­ÿ®ÿ¦ÿ©ÿ°ÿ²ÿ¤ÿ«ÿµÿºÿ³ÿ³ÿ¬ÿ§ÿ¤ÿ®ÿ·ÿ¡ÿÂÿ³ÿ ÿªÿ°ÿ³ÿ¨ÿ¯ÿ¹ÿ»ÿ³ÿ°ÿ±ÿ±ÿ½ÿ¸ÿ´ÿ·ÿ¨ÿ«ÿ°ÿ©ÿ§ÿ±ÿ·ÿµÿ¸ÿ¾ÿÀÿ¿ÿµÿºÿ­ÿ»ÿ¤ÿ©ÿ¶ÿ§ÿ¶ÿ¹ÿ³ÿ©ÿ»ÿ­ÿ°ÿ´ÿ¥ÿ¨ÿµÿ­ÿ²ÿ¯ÿ£ÿ¥ÿªÿµÿ²ÿ³ÿ¨ÿÿ´ÿ¯ÿ¶ÿ¦ÿ®ÿ¹ÿ©ÿÿ»ÿ¯ÿÅÿ»ÿ·ÿºÿ°ÿºÿ½ÿ¹ÿ®ÿ«ÿªÿ§ÿªÿ¦ÿ¯ÿ²ÿ´ÿ¶ÿ®ÿµÿºÿ®ÿ¦ÿ¯ÿ»ÿ¬ÿ¿ÿ²ÿ¥ÿ²ÿ¬ÿºÿ¥ÿ³ÿ·ÿ©ÿµÿ±ÿ¸ÿ¦ÿ¤ÿ¯ÿ³ÿ¡ÿ®ÿ·ÿ´ÿµÿ¯ÿ¯ÿºÿºÿ°ÿ¥ÿ¤ÿ©ÿ²ÿ«ÿ¡ÿ¯ÿ½ÿ±ÿ§ÿ¥ÿÿ¥ÿÃÿ±ÿ²ÿ¦ÿ©ÿªÿ¬ÿ¥ÿ¨ÿ¨ÿ¡ÿ©ÿ©ÿªÿ³ÿ´ÿ°ÿ³ÿ°ÿ¢ÿ¬ÿ¬ÿ¯ÿ¨ÿ©ÿ¢ÿ¯ÿ¢ÿªÿÿ­ÿªÿ´ÿ°ÿ¤ÿ®ÿ´ÿ«ÿ§ÿ®ÿ¿ÿ½ÿ¾ÿ´ÿ¸ÿÂÿ°ÿÿ¢ÿÁÿ¶ÿ±ÿ¯ÿ¬ÿ²ÿ«ÿ»ÿ¸ÿ¥ÿ¯ÿ¹ÿ±ÿ¨ÿ¤ÿ­ÿ¸ÿµÿ®ÿ¬ÿ¯ÿ­ÿ®ÿ³ÿ²ÿ¯ÿ¬ÿ ÿÿsÿÿ²ÿµÿ°ÿ¬ÿ²ÿ§ÿ¬ÿ³ÿªÿ®ÿ»ÿ¬ÿªÿ®ÿ¯ÿ¯ÿ¯ÿ¯ÿ¸ÿ³ÿÿÿªÿ¨ÿ­ÿ¹ÿ°ÿ®ÿ±ÿªÿµÿªÿ¤ÿ«ÿªÿ®ÿ¸ÿÆÿ´ÿ­ÿ­ÿ½ÿ¯ÿ¦ÿ°ÿ¹ÿ²ÿªÿ¯ÿ´ÿ¹ÿ¾ÿ¹ÿ©ÿ®ÿ¸ÿ­ÿ©ÿºÿ³ÿ ÿ©ÿ´ÿ°ÿ¦ÿ³ÿ²ÿ³ÿ¹ÿ¨ÿ¥ÿ ÿÿ¨ÿ¦ÿ¡ÿÿ®ÿ±ÿ«ÿ¬ÿ®ÿ±ÿÿ¤ÿ¦ÿÿ£ÿ±ÿªÿ¨ÿ§ÿ©ÿ¨ÿ©ÿ«ÿ²ÿ«ÿ ÿ§ÿ¢ÿ£ÿ­ÿ¥ÿÿÿÿ£ÿ§ÿ²ÿ¼ÿ©ÿÿ£ÿ¤ÿ°ÿ´ÿ²ÿ¯ÿ¯ÿ±ÿªÿÿ¦ÿ²ÿ¬ÿ³ÿ¹ÿ¦ÿ²ÿ¤ÿ½ÿ§ÿ­ÿ²ÿ®ÿÿÿ³ÿªÿ¨ÿ©ÿ¥ÿ«ÿ¶ÿ½ÿ²ÿ¼ÿ¹ÿ°ÿ©ÿÿ¡ÿÿ§ÿ«ÿÿªÿ¤ÿ ÿ«ÿ¶ÿ®ÿ¯ÿ³ÿªÿ®ÿ¶ÿ¤ÿÿ­ÿ£ÿ®ÿ»ÿ¶ÿ¼ÿ¼ÿ®ÿ·ÿ¯ÿ»ÿÂÿ»ÿ¶ÿ­ÿ¤ÿ©ÿµÿ¶ÿ£ÿ«ÿ¸ÿµÿ§ÿªÿµÿ³ÿ¥ÿ«ÿ°ÿ­ÿ¨ÿ°ÿ¯ÿªÿ«ÿ«ÿ°ÿ¸ÿ°ÿ¶ÿµÿµÿ°ÿ¯ÿ¯ÿºÿÅÿ§ÿÿ£ÿ¬ÿ¥ÿ©ÿ¶ÿ´ÿ²ÿ½ÿ³ÿ¦ÿ¸ÿÁÿ¯ÿ±ÿ¶ÿ°ÿ°ÿÿ°ÿ·ÿµÿ¬ÿ³ÿ¶ÿ³ÿªÿ¦ÿ²ÿ¨ÿ§ÿ§ÿ½ÿ±ÿ±ÿ¿ÿ¸ÿ²ÿ´ÿÁÿ¯ÿ²ÿ»ÿµÿµÿ¸ÿ¬ÿ¨ÿ¶ÿ·ÿ«ÿ¨ÿ»ÿ¼ÿ¿ÿºÿªÿ³ÿ¶ÿ©ÿ®ÿ°ÿ£ÿ§ÿ³ÿ°ÿ·ÿ­ÿ±ÿ´ÿªÿ°ÿ´ÿ°ÿ­ÿ°ÿªÿ®ÿ©ÿ¨ÿ´ÿ¹ÿ´ÿ±ÿ°ÿ­ÿ¬ÿ«ÿ¯ÿ«ÿ»ÿ¼ÿ¥ÿ¯ÿ°ÿ­ÿ«ÿ­ÿ°ÿ°ÿ°ÿ£ÿ°ÿ¯ÿ³ÿ«ÿ°ÿ®ÿ³ÿ¸ÿ®ÿ²ÿ²ÿ¯ÿ®ÿ±ÿ³ÿ²ÿ·ÿªÿ²ÿ·ÿ²ÿµÿ§ÿ²ÿºÿ½ÿ¯ÿ®ÿ¶ÿ²ÿµÿ¾ÿ³ÿ¬ÿ®ÿ¶ÿÁÿ´ÿÀÿ·ÿºÿÂÿ±ÿ­ÿ¬ÿ¥ÿ­ÿªÿ©ÿ³ÿ©ÿ¹ÿÿ¢ÿÿ®ÿ»ÿ¶ÿ¶ÿµÿ±ÿ´ÿ¼ÿ¼ÿ¬ÿ°ÿ²ÿ¦ÿ¹ÿ¶ÿ·ÿ»ÿ®ÿ«ÿ·ÿ¾ÿ·ÿ§ÿÿ­ÿ¿ÿ°ÿ·ÿ»ÿ¤ÿÿ¾ÿ®ÿ­ÿªÿ§ÿ²ÿ´ÿ·ÿÂÿ¼ÿ³ÿ³ÿ­ÿ³ÿªÿ¾ÿ½ÿªÿ±ÿ¹ÿ³ÿ³ÿªÿ¯ÿ´ÿÃÿ¬ÿªÿ¿ÿÃÿ¶ÿ±ÿ¹ÿ¾ÿ¶ÿ³ÿ¿ÿ²ÿµÿ³ÿÄÿ´ÿ´ÿ¬ÿ³ÿ©ÿ¨ÿ«ÿÿ¢ÿ½ÿ¢ÿÿÂÿ¥ÿ¸ÿºÿ®ÿ³ÿ¹ÿµÿ·ÿ¸ÿ²ÿ¶ÿ¹ÿ´ÿÂÿ¶ÿ°ÿ¸ÿ«ÿ±ÿ¹ÿµÿ³ÿ¶ÿ½ÿ»ÿ¦ÿ¾ÿ²ÿ®ÿ°ÿ±ÿ´ÿ»ÿ±ÿ­ÿ³ÿªÿ±ÿ§ÿÿ°ÿ®ÿ¶ÿÇÿÀÿ¶ÿ«ÿ¦ÿ¹ÿÍÿµÿ«ÿ«ÿ¢ÿ¸ÿªÿ¬ÿµÿÁÿÀÿ¸ÿ¶ÿ±ÿ¸ÿÂÿ»ÿ«ÿ°ÿ¬ÿªÿ¦ÿ°ÿ¶ÿ­ÿ«ÿ¬ÿ¯ÿÉÿ°ÿ¨ÿ¸ÿ«ÿ¬ÿ¦ÿ¬ÿ°ÿ¬ÿ·ÿ¬ÿ»ÿ¶ÿ´ÿ·ÿ·ÿ¹ÿ³ÿ ÿ£ÿ¹ÿ°ÿ±ÿ¬ÿºÿ°ÿ©ÿ®ÿ¯ÿ©ÿ«ÿ°ÿ´ÿ¹ÿ·ÿ¯ÿ·ÿ­ÿ¯ÿªÿ¼ÿÈÿºÿ¨ÿªÿ²ÿ¯ÿµÿÖÿ¹ÿ ÿ¬ÿ´ÿ°ÿ¯ÿ¸ÿºÿµÿ´ÿ©ÿ¶ÿ²ÿµÿ°ÿ³ÿ´ÿ¸ÿ¾ÿ¹ÿ¾ÿ§ÿ¯ÿ½ÿ»ÿ¯ÿ§ÿ§ÿ¬ÿ°ÿ¯ÿ­ÿ±ÿ¿ÿªÿ¬ÿ­ÿ«ÿ¬ÿ°ÿ¸ÿ¼ÿÿºÿ¢ÿ¸ÿ²ÿµÿ±ÿ«ÿ¬ÿ²ÿ²ÿ¡ÿ©ÿ¯ÿ·ÿ®ÿ±ÿ´ÿ·ÿ·ÿ³ÿ²ÿ·ÿ»ÿ©ÿ­ÿ ÿ±ÿºÿ¹ÿÀÿÁÿ¯ÿ­ÿÂÿ¼ÿ¯ÿ­ÿ­ÿ°ÿ¼ÿÁÿ¶ÿ·ÿ»ÿ½ÿ¤ÿ¦ÿ§ÿ²ÿ´ÿ¯ÿ¹ÿÇÿ¹ÿ¶ÿ³ÿ®ÿ´ÿ²ÿ®ÿ´ÿÃÿÁÿ¶ÿÇÿ³ÿÀÿÀÿ©ÿ«ÿ¶ÿ±ÿ·ÿÀÿ´ÿ²ÿÃÿªÿªÿµÿ¸ÿ¸ÿ·ÿ­ÿ¼ÿ»ÿ¸ÿªÿ§ÿ°ÿºÿ¼ÿ¼ÿ­ÿ§ÿÂÿ½ÿ¾ÿ´ÿªÿ¨ÿªÿªÿ²ÿÆÿ¬ÿ§ÿ§ÿ±ÿ·ÿ³ÿµÿ»ÿ·ÿ³ÿ¸ÿ¨ÿ©ÿ­ÿ¬ÿ±ÿ»ÿ¹ÿµÿ¬ÿ´ÿ¸ÿ»ÿºÿµÿ»ÿËÿ»ÿªÿ·ÿ¸ÿ©ÿ¨ÿ°ÿ³ÿ·ÿ°ÿ¼ÿÄÿ·ÿ®ÿªÿªÿ°ÿ½ÿ²ÿµÿ®ÿ±ÿ¶ÿµÿ¸ÿ·ÿ¤ÿ¹ÿ°ÿ²ÿ¶ÿ´ÿ­ÿ´ÿÃÿ°ÿ³ÿ¹ÿÃÿ¿ÿÅÿÂÿ»ÿ¾ÿ¹ÿ«ÿ¹ÿ½ÿ¸ÿ´ÿ­ÿ­ÿ¸ÿ¹ÿ¹ÿ³ÿ»ÿ¿ÿ®ÿ¦ÿ­ÿºÿ½ÿºÿËÿµÿ·ÿ¯ÿ¼ÿ¼ÿ±ÿºÿ·ÿ·ÿ·ÿ·ÿ±ÿÃÿ½ÿ²ÿµÿ¯ÿ³ÿ«ÿÀÿ½ÿ¿ÿ¼ÿ³ÿ±ÿ¼ÿ½ÿÃÿ¿ÿ®ÿÃÿ¶ÿ¯ÿ°ÿ¯ÿªÿ¯ÿ¶ÿÆÿ¶ÿ¬ÿ®ÿµÿ¼ÿ¿ÿ»ÿ¶ÿ¬ÿ¨ÿÄÿÂÿÂÿÂÿ½ÿ¾ÿÆÿÂÿ¬ÿ½ÿ·ÿ¾ÿ½ÿ¾ÿ¹ÿ¯ÿ°ÿ¬ÿ©ÿºÿÀÿ¶ÿÅÿºÿ³ÿÀÿÂÿ³ÿ¬ÿ¸ÿ¹ÿ´ÿ¸ÿ¹ÿ±ÿ±ÿ·ÿ¯ÿ»ÿÈÿ«ÿ¯ÿ¨ÿ§ÿ¤ÿ²ÿ¼ÿ³ÿÆÿÅÿ¤ÿ±ÿ»ÿµÿ¨ÿ²ÿ½ÿ¼ÿ¸ÿ°ÿ±ÿ¾ÿµÿ½ÿ¾ÿºÿ²ÿ±ÿ´ÿ¬ÿ¦ÿ±ÿµÿ«ÿ³ÿµÿ­ÿ´ÿ¹ÿ³ÿ³ÿ¯ÿ¹ÿ°ÿµÿ¾ÿ¾ÿ²ÿ¯ÿ¾ÿ¹ÿ¢ÿ¼ÿ¯ÿ°ÿ¬ÿ±ÿ¹ÿ¶ÿ¹ÿ¾ÿ¾ÿÂÿÂÿ¼ÿ²ÿ´ÿÊÿ¸ÿ«ÿ³ÿ°ÿ±ÿ¾ÿ´ÿ½ÿÿ ÿ³ÿ·ÿ¶ÿ©ÿ¤ÿ±ÿ¼ÿ¸ÿ·ÿµÿºÿÀÿ¹ÿ¾ÿ®ÿ®ÿµÿµÿµÿµÿ³ÿ½ÿ¨ÿÂÿ«ÿ´ÿÁÿ±ÿ©ÿ°ÿ¶ÿ´ÿ°ÿ´ÿÂÿ¬ÿ°ÿµÿ½ÿ»ÿºÿ´ÿ±ÿ¶ÿ²ÿ³ÿ´ÿÃÿÉÿÁÿÆÿÃÿµÿ²ÿ®ÿ«ÿ³ÿ³ÿµÿ¾ÿ±ÿÀÿ²ÿ¯ÿ·ÿªÿ§ÿ«ÿ¡ÿ¦ÿÿ²ÿ¯ÿºÿ·ÿÃÿ·ÿ¶ÿºÿ´ÿ±ÿºÿ¾ÿÅÿ¼ÿ¹ÿÄÿ¼ÿ¸ÿ±ÿ¸ÿªÿ¦ÿ²ÿ®ÿ³ÿ°ÿ§ÿ£ÿ¹ÿ½ÿ´ÿ¹ÿºÿ´ÿ·ÿ·ÿ®ÿ·ÿ½ÿ½ÿºÿÂÿ°ÿ£ÿ­ÿ¼ÿ»ÿ´ÿ²ÿ´ÿ³ÿ³ÿ¯ÿ¾ÿ¿ÿ¾ÿ­ÿµÿ«ÿµÿ¶ÿ©ÿ£ÿªÿ°ÿ±ÿ¥ÿ¯ÿ±ÿ¿ÿ¾ÿÅÿ¸ÿ±ÿ­ÿ£ÿ¬ÿ¼ÿ´ÿ¬ÿ²ÿÁÿÔÿ¹ÿºÿ¸ÿµÿ±ÿ²ÿ±ÿ²ÿ¸ÿ´ÿ­ÿÀÿ®ÿ³ÿÁÿ½ÿ»ÿºÿ½ÿ¹ÿ¼ÿ¶ÿ¶ÿ´ÿ©ÿ»ÿºÿ¤ÿ©ÿ§ÿ­ÿµÿ³ÿµÿ½ÿÂÿ·ÿ®ÿ²ÿ»ÿÆÿ¼ÿ©ÿ½ÿªÿ»ÿºÿ°ÿ¬ÿ¦ÿ§ÿ©ÿ§ÿªÿªÿ¢ÿ¿ÿ·ÿ¦ÿ¸ÿÿ´ÿ±ÿ½ÿ©ÿ§ÿ­ÿ²ÿ²ÿ±ÿ·ÿµÿµÿ¯ÿ­ÿ°ÿ«ÿ£ÿ¼ÿµÿ¼ÿ¿ÿªÿ£ÿ²ÿ¸ÿ²ÿ®ÿ¬ÿ±ÿ°ÿµÿ·ÿ¿ÿ¯ÿÃÿ»ÿ¯ÿ±ÿ¹ÿÆÿÃÿ­ÿ«ÿ¯ÿ²ÿ­ÿ½ÿ¦ÿ ÿ»ÿ¾ÿµÿºÿ·ÿºÿ¹ÿ±ÿ±ÿ¶ÿºÿ·ÿ¦ÿ°ÿÂÿ§ÿ¶ÿ¬ÿ­ÿ³ÿ­ÿµÿ­ÿ¸ÿ¿ÿ°ÿ¤ÿÿ§ÿ²ÿ²ÿºÿ±ÿ¤ÿ¯ÿ±ÿ©ÿªÿ«ÿ²ÿ´ÿ²ÿ³ÿ«ÿ¥ÿ³ÿºÿ¹ÿÁÿ¼ÿ½ÿ²ÿ½ÿ®ÿ¤ÿÿªÿ«ÿ¨ÿ«ÿ¶ÿºÿ·ÿ±ÿ¬ÿ·ÿÉÿÁÿ²ÿ¬ÿÁÿ¿ÿ®ÿ¹ÿ¥ÿ«ÿ»ÿºÿ·ÿ³ÿ³ÿ·ÿ«ÿ«ÿ®ÿ·ÿ³ÿ¹ÿ¼ÿ¬ÿ´ÿ²ÿ±ÿ°ÿ·ÿ½ÿ¼ÿ¸ÿ´ÿ¾ÿÃÿ®ÿ¨ÿ ÿ£ÿ¥ÿ¶ÿ¤ÿÁÿªÿ»ÿ¸ÿ¯ÿ¥ÿ°ÿ¸ÿ¸ÿ±ÿ®ÿ±ÿ®ÿ­ÿ¹ÿ»ÿ¢ÿÿ®ÿ®ÿ¤ÿ®ÿ­ÿ¤ÿ¨ÿ¡ÿ©ÿ±ÿ¼ÿ¸ÿ§ÿ¬ÿ³ÿ¥ÿ²ÿ¬ÿ¥ÿµÿ§ÿµÿ¦ÿ¶ÿ£ÿªÿ³ÿ¦ÿ±ÿ­ÿ¬ÿ§ÿ¢ÿ¤ÿÿÿ¦ÿ¥ÿÿÿÿ¯ÿ«ÿÿ¬ÿÿÿªÿªÿ¥ÿÿ¨ÿ¨ÿ©ÿ¬ÿªÿ£ÿÿÿ©ÿ¥ÿ¦ÿÿ ÿÿÿ®ÿ§ÿ¹ÿ§ÿÿ ÿ§ÿÿ¡ÿÿÿÿ¢ÿ£ÿ´ÿ¯ÿ¨ÿ¢ÿ¦ÿ ÿ¥ÿ¨ÿ¤ÿ¼ÿ¢ÿªÿ§ÿ®ÿ²ÿ§ÿÿ ÿ¡ÿ¨ÿ·ÿ¶ÿµÿºÿµÿ´ÿ²ÿ·ÿ¯ÿ´ÿ¶ÿ«ÿÿºÿ«ÿ¨ÿ±ÿ»ÿµÿ·ÿ³ÿ·ÿ°ÿ¨ÿ¨ÿ¯ÿ³ÿ«ÿ¦ÿ¬ÿ·ÿ®ÿ¯ÿÀÿ¯ÿÿÿ¶ÿ°ÿ¤ÿ«ÿ¦ÿ«ÿ³ÿ¿ÿ²ÿ°ÿ¬ÿ«ÿµÿ¹ÿ´ÿ­ÿ¢ÿ£ÿ¯ÿ¶ÿ²ÿºÿªÿ¦ÿµÿ©ÿ¦ÿ°ÿ±ÿ©ÿ¸ÿ½ÿ²ÿ¤ÿ¯ÿ¨ÿ«ÿ´ÿ«ÿ£ÿ¤ÿªÿ¬ÿ¨ÿ¶ÿ²ÿ°ÿ·ÿ·ÿ®ÿ«ÿ¬ÿ³ÿªÿ£ÿ·ÿ¶ÿ¶ÿºÿ´ÿÿ­ÿ¸ÿªÿ¨ÿ¬ÿ­ÿ¦ÿ¦ÿ«ÿ£ÿ¯ÿÃÿµÿ¼ÿ¿ÿÁÿ¬ÿµÿ±ÿÿ¸ÿ»ÿ­ÿµÿÿ¯ÿ±ÿªÿ¢ÿ²ÿ®ÿ²ÿ´ÿ½ÿÂÿ¾ÿ·ÿ«ÿ±ÿÁÿ¸ÿÿ¥ÿÿ¦ÿ¡ÿªÿ¼ÿ°ÿ­ÿºÿ ÿ£ÿ±ÿ²ÿ¬ÿ±ÿ³ÿªÿ«ÿ®ÿ°ÿ·ÿ±ÿ±ÿ±ÿ¬ÿºÿ¿ÿ³ÿ«ÿ®ÿ¥ÿ­ÿªÿ´ÿÈÿ£ÿ¸ÿÿ¶ÿ³ÿ¬ÿ¯ÿµÿÃÿ±ÿ·ÿ­ÿ¦ÿ§ÿ¯ÿ°ÿ±ÿ°ÿ§ÿ¤ÿ°ÿ´ÿ°ÿµÿ¸ÿ´ÿ¼ÿ«ÿ­ÿ¬ÿ®ÿ±ÿ·ÿ²ÿ¯ÿ³ÿ»ÿ®ÿÇÿ¸ÿ°ÿ°ÿ¤ÿªÿ¶ÿ»ÿ·ÿ®ÿ±ÿ´ÿ«ÿ¢ÿ¢ÿ¦ÿ°ÿ³ÿ«ÿ©ÿ¤ÿ²ÿ¥ÿ¡ÿ·ÿ°ÿ¶ÿ¯ÿ³ÿºÿ§ÿ·ÿ±ÿÿ¢ÿ¦ÿ¤ÿ¢ÿ«ÿµÿ°ÿ°ÿ®ÿ®ÿªÿ¨ÿ®ÿ§ÿÿÿ¦ÿ­ÿ§ÿ¥ÿ¥ÿ¥ÿ¦ÿ¨ÿ¢ÿªÿ´ÿ§ÿÀÿÿÿªÿÿ©ÿ¨ÿ£ÿ§ÿ¯ÿ¨ÿ¥ÿ§ÿ·ÿ¯ÿÿ©ÿªÿ°ÿ ÿ ÿ¶ÿ¸ÿ¨ÿÿ£ÿ©ÿ©ÿ¯ÿ½ÿ°ÿ°ÿ«ÿ²ÿ ÿ©ÿ²ÿ¬ÿ®ÿ¡ÿ«ÿ«ÿÿ¼ÿ©ÿ¤ÿ§ÿ¸ÿ¯ÿ¬ÿ§ÿªÿ©ÿ´ÿ­ÿ­ÿ¦ÿ«ÿ¨ÿ§ÿ®ÿ®ÿ¯ÿ²ÿ°ÿ«ÿ«ÿ°ÿ»ÿ³ÿ§ÿ³ÿ¿ÿ¹ÿ¸ÿ±ÿ°ÿÿ¿ÿÀÿ«ÿ©ÿ«ÿ¨ÿ¨ÿ«ÿ®ÿ¸ÿ¬ÿ¯ÿ¹ÿ³ÿ´ÿ©ÿªÿ®ÿ¬ÿ©ÿ²ÿµÿµÿ¶ÿ§ÿÿÿ¨ÿµÿ±ÿ®ÿ©ÿ®ÿ·ÿÂÿ·ÿ¨ÿÿÿ¨ÿ²ÿ°ÿ·ÿÂÿºÿ»ÿ¨ÿ§ÿÿ¡ÿµÿÿ¨ÿªÿ®ÿ·ÿ°ÿ³ÿ·ÿ¬ÿÿ§ÿ³ÿ¯ÿ³ÿ­ÿ¥ÿ©ÿªÿªÿ°ÿ³ÿ°ÿ«ÿ£ÿ­ÿ¯ÿÿ¥ÿÿÿÿÿÿ£ÿ¨ÿ§ÿ®ÿµÿ¶ÿÿ­ÿ¸ÿ²ÿ¿ÿ¾ÿ­ÿ¦ÿ³ÿ³ÿ³ÿ³ÿ¬ÿ³ÿ¶ÿ¥ÿ£ÿ·ÿºÿ®ÿ«ÿ²ÿµÿ°ÿ´ÿÁÿ¸ÿªÿ·ÿ¶ÿ¬ÿ­ÿ­ÿ·ÿ³ÿ²ÿªÿ»ÿ¾ÿ§ÿµÿÿ°ÿÀÿ¸ÿ¦ÿ¹ÿÀÿ³ÿ·ÿ°ÿ±ÿ¨ÿ°ÿºÿ¡ÿ¨ÿ²ÿ¶ÿ¯ÿ±ÿ©ÿ±ÿºÿ«ÿ­ÿ´ÿ®ÿ§ÿ£ÿ¤ÿ¡ÿ¦ÿ±ÿ¸ÿ·ÿ¹ÿ°ÿ¶ÿ«ÿ¸ÿ¼ÿÀÿ¶ÿÿ¡ÿ«ÿ´ÿºÿ³ÿÿÇÿ¶ÿ¿ÿ¦ÿ´ÿ¯ÿÿ´ÿ»ÿ¼ÿ®ÿ¼ÿµÿ¢ÿºÿ¾ÿµÿ®ÿ»ÿ´ÿ½ÿÀÿµÿ ÿÿ®ÿ±ÿ¬ÿ³ÿ¬ÿ©ÿ´ÿ¿ÿÂÿ´ÿ·ÿ§ÿ¤ÿºÿ³ÿ´ÿ­ÿ£ÿ©ÿ¾ÿ¤ÿ¨ÿµÿ§ÿ°ÿÿ®ÿÿªÿ§ÿ ÿ¬ÿ³ÿ±ÿ»ÿ½ÿµÿªÿ­ÿ­ÿªÿªÿ¬ÿ©ÿ¬ÿ¦ÿ ÿ®ÿ´ÿ­ÿ²ÿ²ÿ­ÿ±ÿ­ÿ¨ÿ¤ÿ§ÿ´ÿ¬ÿÿ®ÿ¯ÿ¤ÿ°ÿ¥ÿÿÿ©ÿ´ÿÿ­ÿ¾ÿ¯ÿÿÿºÿ­ÿ´ÿ¼ÿ±ÿ¨ÿ²ÿ¼ÿ¯ÿ§ÿªÿ®ÿ¯ÿ¬ÿ§ÿªÿ´ÿ¹ÿ´ÿ·ÿ·ÿ¥ÿ¨ÿ³ÿ«ÿ«ÿ´ÿ¬ÿ£ÿ¬ÿ±ÿ©ÿÿ¢ÿÿÿ£ÿ«ÿ·ÿ¹ÿªÿ¦ÿ«ÿ²ÿ­ÿ½ÿ«ÿ¿ÿ¾ÿ§ÿ§ÿ¯ÿ¯ÿ ÿ±ÿµÿ¾ÿ¶ÿ¸ÿ®ÿ±ÿ®ÿ«ÿ¥ÿ¦ÿ²ÿºÿ¯ÿ«ÿ¯ÿ¼ÿ´ÿ¤ÿ­ÿ¸ÿ³ÿ²ÿ¹ÿ¹ÿ°ÿ®ÿ®ÿ®ÿ«ÿªÿ©ÿªÿ§ÿ¨ÿ¡ÿ¡ÿ¬ÿ½ÿµÿ®ÿÿ±ÿÄÿ°ÿ´ÿ¨ÿ®ÿ®ÿ¯ÿÿ´ÿ¼ÿºÿ±ÿ¹ÿ¨ÿ£ÿ¯ÿ·ÿ³ÿºÿ´ÿ¡ÿ§ÿªÿÿ¢ÿ¶ÿ»ÿ¸ÿ´ÿ©ÿ¥ÿ«ÿ§ÿ ÿ«ÿ²ÿ±ÿµÿ³ÿ¦ÿ§ÿ§ÿ¯ÿ©ÿ´ÿ½ÿ¸ÿ®ÿ§ÿ¡ÿ¬ÿµÿ²ÿµÿ®ÿ¢ÿ¼ÿ°ÿ²ÿ°ÿ»ÿ·ÿ®ÿ¨ÿ­ÿ·ÿ¶ÿ·ÿ¶ÿ¹ÿ°ÿ¬ÿ´ÿ»ÿ­ÿ¬ÿ¢ÿÿ°ÿ°ÿ©ÿµÿ©ÿ ÿ¼ÿ¸ÿ­ÿ ÿ§ÿ¥ÿ±ÿ¦ÿ«ÿ¼ÿµÿ²ÿ»ÿ²ÿ¥ÿ¶ÿ¸ÿ§ÿ´ÿ¸ÿ¸ÿÏÿ«ÿ­ÿ©ÿÿ§ÿ®ÿÁÿ¹ÿ¥ÿ£ÿ¯ÿ­ÿ»ÿ»ÿ´ÿ½ÿ¾ÿ´ÿ¼ÿ¸ÿ­ÿ¸ÿ³ÿ«ÿ©ÿÿ¥ÿ®ÿ¨ÿ©ÿ­ÿµÿ«ÿ¤ÿ¢ÿ²ÿ¿ÿ°ÿ­ÿ´ÿ¸ÿÿ·ÿ¼ÿ ÿ­ÿ£ÿºÿ¹ÿºÿ½ÿ­ÿ§ÿ§ÿ¶ÿ·ÿ¯ÿ°ÿ¬ÿ¬ÿ¬ÿ®ÿ±ÿ«ÿ«ÿ¯ÿ´ÿ²ÿ®ÿ«ÿ¬ÿ¥ÿÿ©ÿ²ÿ¸ÿ®ÿ£ÿ¥ÿªÿ¢ÿÿ¼ÿ­ÿ¥ÿ£ÿÿµÿ³ÿ¡ÿ­ÿ²ÿÿ¯ÿ ÿªÿ·ÿºÿ¢ÿ±ÿ§ÿ®ÿ£ÿ³ÿ±ÿ¦ÿ§ÿ¸ÿµÿ²ÿ¥ÿ¤ÿ«ÿ®ÿ®ÿ¯ÿ·ÿµÿµÿ·ÿ¯ÿ¦ÿµÿ¬ÿ¼ÿÆÿ¹ÿ¼ÿ¿ÿÿ·ÿµÿ§ÿ§ÿ³ÿËÿ´ÿ·ÿ·ÿ´ÿ³ÿ­ÿÅÿµÿ¶ÿ¶ÿµÿ´ÿ­ÿªÿ­ÿ¤ÿªÿ°ÿ´ÿ³ÿ«ÿ«ÿ¦ÿ¢ÿ¯ÿ´ÿ±ÿ©ÿ¯ÿ°ÿ°ÿµÿ½ÿ¯ÿ¬ÿªÿªÿ®ÿ¦ÿ½ÿ»ÿ£ÿ¦ÿ¶ÿ°ÿ¯ÿ²ÿ°ÿ¶ÿºÿµÿ¿ÿ»ÿ¶ÿµÿ°ÿ³ÿ·ÿ²ÿ¥ÿ ÿ«ÿ°ÿ´ÿ³ÿÿ¹ÿ½ÿ®ÿ¶ÿ¸ÿ¢ÿ¸ÿ«ÿ´ÿ±ÿ¡ÿÁÿÇÿµÿ¬ÿ¥ÿªÿ¬ÿ¼ÿÂÿÿÀÿÁÿ­ÿµÿ½ÿËÿ¹ÿµÿ¹ÿ±ÿ«ÿ³ÿ¸ÿ»ÿ¼ÿ±ÿ»ÿÇÿ¹ÿ´ÿ®ÿªÿ³ÿ»ÿºÿ½ÿ§ÿ¨ÿ¬ÿ·ÿ¤ÿ´ÿºÿ®ÿ¹ÿ¶ÿ²ÿ»ÿËÿ®ÿ©ÿ­ÿ¨ÿ¶ÿ¹ÿ«ÿªÿ°ÿ´ÿ®ÿ¬ÿ´ÿ­ÿµÿ²ÿ­ÿ¿ÿ²ÿ²ÿ·ÿ²ÿ±ÿ´ÿÿ³ÿ¯ÿ¤ÿ£ÿ²ÿ¶ÿ¦ÿ§ÿ°ÿ¥ÿ³ÿ²ÿ¯ÿ²ÿ¨ÿ¯ÿ´ÿ±ÿ³ÿ²ÿ³ÿ¸ÿ®ÿ¥ÿªÿ¶ÿ¾ÿ´ÿ½ÿ¿ÿ¸ÿ¶ÿ§ÿµÿ©ÿ­ÿ ÿ¥ÿ§ÿ¶ÿ»ÿ¯ÿ°ÿ©ÿ©ÿ¦ÿ©ÿ§ÿ·ÿ½ÿ¹ÿµÿ¬ÿ¥ÿÿ®ÿÀÿÃÿ³ÿÿ´ÿ¾ÿ·ÿ¤ÿ¦ÿÿÁÿ³ÿ·ÿ¯ÿÿ®ÿµÿ¬ÿ°ÿ¯ÿÿ¦ÿ¦ÿ¢ÿ¥ÿ®ÿ»ÿºÿ²ÿ´ÿµÿ´ÿ´ÿ§ÿ·ÿ²ÿ­ÿ§ÿ®ÿ®ÿ·ÿ¬ÿ«ÿ¿ÿ°ÿ¯ÿ°ÿ¨ÿ¶ÿµÿ±ÿ²ÿµÿµÿ¸ÿ´ÿ¹ÿ¸ÿ·ÿÆÿ¾ÿ¶ÿÄÿ¼ÿÿÿ§ÿ·ÿ¸ÿÆÿ«ÿ»ÿµÿÿªÿ¤ÿ²ÿ´ÿ»ÿ­ÿ°ÿ°ÿ¯ÿ¨ÿªÿ²ÿ¨ÿÿÿÿÿ¥ÿ±ÿ²ÿ¬ÿ­ÿ¬ÿ¥ÿ·ÿ¹ÿ«ÿ¯ÿ´ÿÆÿºÿ ÿ¦ÿ¸ÿ´ÿ­ÿ´ÿ´ÿ¯ÿ±ÿ®ÿ¤ÿ£ÿ¯ÿ¼ÿ²ÿ²ÿ²ÿ¶ÿ¤ÿ¯ÿ¯ÿ«ÿµÿ°ÿ¹ÿ­ÿ¤ÿ­ÿ»ÿ»ÿ³ÿ©ÿ°ÿ²ÿ¯ÿµÿºÿ¹ÿ¶ÿ·ÿ®ÿµÿ¿ÿ¯ÿ±ÿ­ÿ·ÿ®ÿÿÿ±ÿ¦ÿ§ÿÀÿ¾ÿ®ÿ¢ÿ©ÿ¬ÿ¥ÿ¤ÿ¤ÿ£ÿ©ÿªÿ®ÿ¬ÿ¨ÿ¥ÿ­ÿÿ¥ÿÿÿ¤ÿ²ÿÿ©ÿªÿ«ÿ±ÿ¡ÿ¡ÿ ÿÿ¢ÿ¡ÿÿÿÿÿÿÿ«ÿºÿ¬ÿÿÿ§ÿ¤ÿ«ÿ¤ÿ£ÿªÿ¯ÿ­ÿªÿ°ÿ²ÿ§ÿ©ÿ°ÿ±ÿ¸ÿµÿÿ«ÿ©ÿ«ÿ¦ÿ³ÿ·ÿ³ÿ®ÿªÿµÿ´ÿ²ÿ´ÿ¯ÿ²ÿµÿ§ÿ¦ÿÿÿ«ÿ¼ÿªÿ¡ÿ¥ÿÿ©ÿ¦ÿ¶ÿ±ÿ¢ÿ«ÿ²ÿ®ÿ°ÿ°ÿ³ÿ¸ÿµÿ°ÿ¡ÿ±ÿ­ÿ£ÿªÿ±ÿ²ÿ¥ÿ¿ÿÿÿ±ÿµÿ³ÿ±ÿ¸ÿ¿ÿÆÿ½ÿ§ÿ©ÿ¤ÿ¯ÿ´ÿ¨ÿ©ÿ¼ÿ³ÿ¡ÿ´ÿ®ÿ©ÿ°ÿ¨ÿ¨ÿ¦ÿ¦ÿ©ÿ ÿ¢ÿ·ÿ²ÿ¸ÿ¸ÿÿ¼ÿÿ¹ÿ»ÿ´ÿ°ÿºÿ¯ÿ­ÿ«ÿªÿ­ÿ®ÿ´ÿ¸ÿ«ÿ®ÿºÿ³ÿ«ÿµÿ§ÿ´ÿ¢ÿ¶ÿ¿ÿ²ÿ¬ÿ²ÿ²ÿ¬ÿ¤ÿÿ¦ÿ²ÿªÿªÿ½ÿÊÿ¾ÿÅÿ·ÿ¬ÿ¬ÿ¼ÿ¼ÿ¹ÿ¹ÿ´ÿ³ÿªÿÿ«ÿ³ÿ»ÿ«ÿÿ¹ÿµÿ¢ÿ¬ÿµÿ³ÿ±ÿ«ÿ¥ÿ¥ÿ«ÿ´ÿ»ÿ¿ÿ¸ÿ¶ÿ¤ÿ©ÿ©ÿ±ÿ¡ÿ­ÿ´ÿ¨ÿ·ÿ³ÿ¯ÿ³ÿ³ÿ¬ÿ¨ÿ¯ÿ²ÿ®ÿ¦ÿ¨ÿ¨ÿÄÿ¸ÿµÿ¦ÿªÿ²ÿ¶ÿ¸ÿ¹ÿ·ÿµÿ¬ÿ¦ÿ¶ÿ³ÿÈÿ³ÿ¾ÿ¹ÿ¸ÿ®ÿ¤ÿ°ÿ±ÿ¬ÿ´ÿ³ÿ¨ÿ­ÿ²ÿ¤ÿ«ÿ¬ÿ¬ÿ°ÿ®ÿ­ÿÿ¨ÿ´ÿ³ÿ¯ÿ³ÿ´ÿ¬ÿ¬ÿÿ·ÿ·ÿ²ÿÂÿÀÿ±ÿ¶ÿ³ÿ«ÿ«ÿ¨ÿ¥ÿ§ÿ¬ÿ®ÿ­ÿ¬ÿªÿÿ¦ÿ¬ÿµÿ£ÿ¦ÿ°ÿ¾ÿ²ÿ¦ÿ»ÿ½ÿ°ÿ¶ÿ©ÿ¥ÿ³ÿ±ÿ´ÿ³ÿ±ÿ¶ÿ´ÿµÿµÿ¬ÿ°ÿµÿ´ÿÿ³ÿ¢ÿ°ÿÃÿ¾ÿºÿÀÿ½ÿ¶ÿ°ÿ§ÿ¨ÿ±ÿ¶ÿ²ÿ¨ÿÿ­ÿ¦ÿ¹ÿ°ÿÿ©ÿµÿ³ÿ²ÿ¶ÿ½ÿÀÿ·ÿ¨ÿ£ÿªÿ¬ÿ³ÿ·ÿ²ÿ­ÿ¬ÿ´ÿ¾ÿ±ÿ°ÿ§ÿ´ÿ«ÿ¬ÿ«ÿ¶ÿ²ÿ°ÿ°ÿ­ÿ²ÿ¶ÿ©ÿÀÿ¬ÿ¯ÿ·ÿ³ÿÿ­ÿ¸ÿºÿ·ÿ¹ÿ¼ÿµÿ¯ÿ¯ÿµÿ¹ÿ°ÿ³ÿ®ÿ°ÿ²ÿ±ÿ©ÿ©ÿ´ÿ§ÿ·ÿ­ÿÇÿ¦ÿ¤ÿ·ÿ«ÿ©ÿ®ÿ±ÿ²ÿ°ÿ®ÿ°ÿ©ÿ³ÿ±ÿ®ÿµÿ·ÿ¹ÿ¯ÿ¦ÿ§ÿ§ÿ¬ÿÃÿºÿ»ÿ¸ÿ¦ÿ¨ÿ§ÿµÿ³ÿªÿ¨ÿ©ÿ®ÿ½ÿ´ÿÁÿ¸ÿ¯ÿªÿ«ÿ³ÿ³ÿ¬ÿ¨ÿ¯ÿÁÿ±ÿ·ÿ¬ÿºÿ·ÿ¬ÿ¹ÿ»ÿ¶ÿ¹ÿ³ÿ§ÿ²ÿ·ÿ©ÿ´ÿ¯ÿ´ÿºÿ°ÿ²ÿ·ÿªÿ¯ÿ«ÿ¬ÿ³ÿ­ÿ³ÿ±ÿ«ÿ¦ÿ¬ÿ±ÿ©ÿªÿ½ÿ¶ÿ¢ÿ¤ÿ®ÿÀÿ»ÿ²ÿºÿÁÿµÿ©ÿ¯ÿÏÿ¦ÿ»ÿ±ÿ¯ÿ¯ÿ³ÿ²ÿ±ÿ¸ÿ¯ÿ­ÿ¼ÿ²ÿ¿ÿ°ÿµÿ¯ÿ¡ÿ¬ÿÄÿÂÿºÿ¤ÿ¹ÿ®ÿ©ÿ·ÿÆÿ¿ÿªÿ¦ÿ´ÿ½ÿµÿµÿ¨ÿ®ÿ±ÿ©ÿ­ÿ½ÿ¼ÿ¶ÿ¼ÿªÿ³ÿÃÿ¸ÿ«ÿ·ÿ¹ÿ³ÿ¯ÿ ÿ¨ÿ­ÿ¾ÿ¿ÿ¿ÿ¾ÿµÿµÿ¼ÿ¾ÿÁÿ®ÿ¾ÿ±ÿ³ÿ¿ÿ¯ÿ®ÿÀÿÅÿ®ÿ¡ÿ¹ÿ¶ÿ¾ÿ±ÿ±ÿ¹ÿ¿ÿ¸ÿ´ÿÁÿµÿ¹ÿ­ÿ»ÿºÿ¸ÿ»ÿºÿ·ÿ»ÿªÿªÿªÿ¬ÿ§ÿ±ÿ²ÿµÿºÿµÿ­ÿ¹ÿÿ´ÿ»ÿ«ÿ¬ÿ·ÿ¼ÿ½ÿµÿªÿ¯ÿ²ÿ¦ÿ¨ÿ²ÿ¸ÿµÿ²ÿ±ÿ¾ÿªÿ´ÿ³ÿ§ÿ¤ÿ£ÿ¦ÿ´ÿ¡ÿÇÿ¿ÿ®ÿ¯ÿ«ÿ©ÿ­ÿ°ÿ²ÿµÿÄÿ®ÿ§ÿ±ÿ»ÿ¶ÿ®ÿ®ÿ²ÿ¹ÿ¥ÿ­ÿ¯ÿ¶ÿºÿ¹ÿºÿºÿÁÿ²ÿªÿ¹ÿ¸ÿ°ÿ±ÿ·ÿ¹ÿ¼ÿÄÿÿ³ÿ¤ÿ¢ÿÿ£ÿ½ÿÅÿÁÿÿ½ÿ·ÿ°ÿ·ÿ·ÿ°ÿ¹ÿ°ÿ¬ÿ°ÿ³ÿ¸ÿºÿ¾ÿ¹ÿ§ÿ´ÿÂÿ±ÿ®ÿ¬ÿ¨ÿ§ÿ®ÿºÿ¶ÿ¯ÿ´ÿ³ÿ´ÿ¶ÿ¶ÿºÿ°ÿÃÿ©ÿ±ÿ°ÿ«ÿ²ÿºÿ¼ÿ¿ÿµÿ»ÿ»ÿÃÿ»ÿªÿªÿºÿ¿ÿµÿÄÿ·ÿ½ÿ¶ÿµÿºÿ´ÿ³ÿ¾ÿÿ¯ÿ½ÿ½ÿÂÿÂÿ¸ÿ´ÿ¬ÿ©ÿ¬ÿ±ÿªÿ¹ÿÀÿ½ÿ¹ÿµÿÅÿÎÿ¨ÿ¾ÿ¿ÿ¼ÿ¹ÿºÿ»ÿ²ÿ¨ÿ¹ÿÇÿÄÿ³ÿ«ÿ«ÿ¬ÿ®ÿ²ÿ­ÿ²ÿ°ÿ£ÿ§ÿ¯ÿ·ÿµÿ¯ÿ¹ÿ¿ÿ·ÿ½ÿ½ÿ¹ÿ½ÿ½ÿ·ÿ¯ÿ¬ÿ³ÿ­ÿ´ÿ¶ÿ´ÿ´ÿºÿºÿ´ÿ°ÿµÿ²ÿÅÿ¿ÿÁÿ¾ÿ¼ÿ®ÿ¥ÿ°ÿ°ÿ¼ÿ³ÿ¶ÿ³ÿ¯ÿ´ÿ»ÿÀÿ¿ÿ¸ÿÃÿÏÿ¯ÿªÿµÿ·ÿ³ÿ°ÿ®ÿªÿªÿ²ÿ­ÿ¯ÿ©ÿ¨ÿ²ÿ»ÿ¿ÿ·ÿ®ÿ´ÿ¸ÿºÿÅÿ²ÿ´ÿÂÿ·ÿ®ÿµÿ¹ÿ´ÿ©ÿ·ÿ¬ÿ¸ÿ²ÿ³ÿ¶ÿ¯ÿ±ÿ½ÿ¼ÿÐÿÃÿªÿ±ÿ»ÿ¯ÿµÿµÿ±ÿ»ÿÉÿÅÿ©ÿ¯ÿÀÿÄÿªÿ·ÿÅÿ½ÿÁÿËÿ±ÿ»ÿ·ÿ§ÿ·ÿÕÿ¼ÿ´ÿ°ÿµÿÀÿ·ÿ»ÿ²ÿªÿ½ÿ»ÿÈÿ»ÿ®ÿ¶ÿ¼ÿµÿ¶ÿ¼ÿÏÿ«ÿ¾ÿ¼ÿ³ÿ®ÿ¶ÿ®ÿ®ÿºÿ°ÿ®ÿ¼ÿÇÿµÿ¶ÿ¶ÿ¹ÿ±ÿ­ÿ°ÿ©ÿ¥ÿ­ÿ·ÿ³ÿ­ÿ¯ÿ¢ÿ·ÿºÿ¯ÿ³ÿ·ÿ®ÿ¸ÿ´ÿ­ÿ¬ÿµÿ·ÿ¯ÿ¦ÿ¬ÿ®ÿ¨ÿ­ÿ¸ÿ¸ÿ ÿ¤ÿ«ÿ°ÿÄÿÀÿÄÿÂÿºÿ·ÿ»ÿÃÿºÿ·ÿ´ÿ¼ÿºÿ¶ÿ´ÿ²ÿ¨ÿ¤ÿ­ÿ³ÿ®ÿ¼ÿÍÿ¤ÿ±ÿ­ÿ¼ÿ§ÿµÿ¸ÿ¯ÿ¬ÿ¬ÿ¬ÿºÿ½ÿ·ÿÂÿ¼ÿ ÿÿ³ÿÁÿÄÿ½ÿ­ÿ¡ÿ®ÿÁÿ·ÿ¡ÿ°ÿ±ÿ½ÿ¥ÿ¤ÿ¶ÿ´ÿ§ÿ¡ÿ£ÿ°ÿ·ÿ¨ÿ¬ÿºÿÂÿ·ÿ¸ÿ¸ÿºÿ·ÿ¬ÿ®ÿ¼ÿ·ÿ­ÿ¶ÿ´ÿ»ÿÿ©ÿµÿ½ÿ´ÿ­ÿ«ÿ²ÿ¸ÿ±ÿ¨ÿ¯ÿ°ÿ´ÿ¶ÿºÿÁÿµÿµÿ°ÿµÿµÿµÿ¿ÿ´ÿ¬ÿ®ÿ´ÿ§ÿ¤ÿ½ÿÃÿ»ÿ·ÿ¶ÿ¾ÿ»ÿ­ÿ¬ÿ¼ÿËÿ½ÿ©ÿ¸ÿªÿ½ÿ°ÿ¼ÿ¶ÿ£ÿ¦ÿµÿ´ÿ¬ÿ²ÿ´ÿ¨ÿ£ÿ¡ÿÀÿ¨ÿ¶ÿÂÿÀÿ³ÿªÿ¨ÿ©ÿªÿ±ÿ¸ÿ­ÿµÿ§ÿ¢ÿ­ÿ ÿ¶ÿ´ÿ´ÿ¶ÿ²ÿºÿ¿ÿ·ÿ³ÿµÿ¹ÿ´ÿ§ÿ«ÿÀÿ¬ÿÄÿ²ÿÁÿÁÿ¬ÿ©ÿµÿÃÿÃÿ°ÿ¨ÿ©ÿ³ÿ¦ÿ·ÿ²ÿ³ÿ°ÿ¶ÿ¬ÿ¯ÿ§ÿ¯ÿ·ÿ´ÿµÿµÿ¹ÿ°ÿ¨ÿ¾ÿ«ÿ¯ÿ¸ÿ¶ÿµÿ®ÿ³ÿ»ÿ°ÿ¹ÿÃÿ³ÿ¨ÿÿ¥ÿ°ÿ´ÿÿ½ÿ¦ÿÿ¾ÿ½ÿµÿ¾ÿÀÿºÿ®ÿ±ÿ·ÿ°ÿ¹ÿ°ÿ¿ÿÅÿÀÿ»ÿ»ÿ¬ÿ®ÿ¬ÿÿ¥ÿ®ÿ©ÿÿ°ÿÈÿ·ÿ­ÿ°ÿ´ÿÁÿ½ÿ£ÿÄÿ³ÿ§ÿ²ÿ­ÿ¦ÿ£ÿ®ÿ«ÿ§ÿ©ÿ§ÿ¥ÿÿ°ÿ§ÿ§ÿ¥ÿµÿÁÿ©ÿªÿ¯ÿ»ÿºÿ¶ÿºÿ¹ÿ¿ÿÂÿ´ÿ®ÿ®ÿ¯ÿÿÂÿÇÿ¾ÿ»ÿ·ÿ¼ÿ½ÿ¯ÿ¸ÿ¸ÿ´ÿ¬ÿ¶ÿºÿ«ÿ°ÿ¹ÿ²ÿ¹ÿ¿ÿÿ¢ÿ¤ÿ¶ÿºÿÂÿ¿ÿ¯ÿ»ÿ°ÿªÿ¯ÿ·ÿ±ÿ£ÿ¢ÿ«ÿ¶ÿ¦ÿÿ¡ÿµÿÿ±ÿ¢ÿ¬ÿ¡ÿ¬ÿ²ÿ²ÿ²ÿµÿ°ÿ©ÿ¥ÿ¡ÿÿÿÿ¥ÿÿ±ÿ´ÿ§ÿÿ¨ÿ¤ÿ¢ÿµÿ·ÿÿÿ£ÿ£ÿ®ÿ¨ÿÿ¡ÿ£ÿÿÿÿ ÿÿ¡ÿ¤ÿÿ¡ÿÿÿ¦ÿ¬ÿ ÿ¡ÿ¡ÿ§ÿÿÿÿÿÿ£ÿ­ÿ¨ÿ ÿ§ÿ£ÿ ÿ°ÿÿ§ÿ ÿ´ÿ¶ÿ­ÿ¨ÿ°ÿ¨ÿ¢ÿ­ÿ®ÿ°ÿ¯ÿ°ÿºÿ¶ÿ«ÿ§ÿªÿ»ÿ®ÿµÿ³ÿ±ÿ¡ÿµÿ¾ÿ­ÿ°ÿªÿ­ÿ°ÿ®ÿ³ÿ³ÿ·ÿ¹ÿªÿ¬ÿ¼ÿ­ÿ¤ÿ³ÿ©ÿ­ÿ¥ÿ¦ÿ³ÿ©ÿ¦ÿ®ÿ§ÿ­ÿ®ÿ©ÿ¨ÿ¯ÿ¬ÿ¯ÿ«ÿ¤ÿµÿ½ÿ±ÿ³ÿ­ÿÿ«ÿ¼ÿ¸ÿ½ÿ²ÿ¬ÿ±ÿÿ²ÿ¡ÿ£ÿ«ÿ§ÿ¾ÿ¶ÿ³ÿ±ÿÿ ÿ©ÿ±ÿÁÿ¶ÿ©ÿ¯ÿ±ÿ­ÿµÿ°ÿ¬ÿÃÿ¨ÿªÿ¤ÿ³ÿ³ÿ¡ÿ±ÿ¹ÿ´ÿºÿºÿ©ÿ­ÿ¯ÿ¯ÿ²ÿ­ÿ¬ÿªÿ¤ÿ­ÿ²ÿ°ÿ»ÿ³ÿ²ÿ¼ÿ¶ÿ§ÿ²ÿ­ÿ£ÿ ÿ¥ÿ®ÿÌÿ¿ÿ»ÿ¾ÿ¼ÿ¿ÿÂÿ²ÿ°ÿ³ÿ´ÿ´ÿ±ÿ°ÿ§ÿ¨ÿ³ÿ¹ÿ¬ÿ®ÿ§ÿ°ÿ ÿ­ÿ®ÿ°ÿ´ÿ³ÿ£ÿ¯ÿ¹ÿ¦ÿ°ÿ¸ÿµÿ¸ÿ¨ÿ¥ÿ©ÿ­ÿ¯ÿ²ÿµÿ±ÿ¶ÿ»ÿºÿ¼ÿ°ÿ´ÿ¸ÿ­ÿ¦ÿ·ÿ³ÿ£ÿ¯ÿ³ÿ¬ÿ®ÿ²ÿ­ÿ¼ÿ°ÿ¯ÿ¥ÿ¯ÿ±ÿ¯ÿ®ÿ«ÿ´ÿ¸ÿ°ÿ¯ÿ³ÿ°ÿ±ÿºÿ²ÿ¾ÿªÿ£ÿ§ÿ§ÿµÿµÿ¸ÿ«ÿ©ÿ©ÿ¤ÿÆÿ·ÿ£ÿ®ÿ¤ÿ§ÿ®ÿºÿÃÿ±ÿ¶ÿºÿ©ÿ¬ÿ¶ÿ´ÿ¸ÿ¶ÿ¥ÿ«ÿ¯ÿ¦ÿ­ÿ¡ÿÿ°ÿ¢ÿ¶ÿ¯ÿ¢ÿµÿ©ÿ²ÿ¤ÿ©ÿ§ÿ­ÿÿ¢ÿ­ÿµÿºÿ¯ÿ­ÿªÿ¬ÿ¤ÿÿ¡ÿ¢ÿ¥ÿ£ÿ£ÿ±ÿ±ÿ«ÿ«ÿ«ÿ¥ÿ©ÿ¯ÿ¯ÿ®ÿ¡ÿ£ÿ²ÿ©ÿ¯ÿ©ÿ®ÿ­ÿ¤ÿ¢ÿ¨ÿ¤ÿ´ÿ³ÿ§ÿ¯ÿ¥ÿ§ÿ¥ÿ¬ÿ¬ÿªÿ¶ÿºÿ´ÿ«ÿ¶ÿ»ÿ¿ÿ¥ÿ­ÿ±ÿ±ÿÄÿÂÿÅÿªÿ¢ÿ´ÿ¹ÿ¥ÿ¬ÿ±ÿºÿ²ÿ¼ÿÅÿ¸ÿÿÿ°ÿ´ÿ´ÿ±ÿ¬ÿ«ÿªÿ­ÿ®ÿ´ÿµÿ²ÿºÿ¼ÿ¼ÿ»ÿ»ÿ¸ÿ¯ÿ¨ÿ©ÿ¶ÿµÿ´ÿ´ÿ¦ÿÿ¯ÿ¶ÿ®ÿ¢ÿ«ÿÂÿÿ±ÿ®ÿ³ÿ¯ÿ¨ÿºÿ¸ÿ¶ÿÿ§ÿ¨ÿ¬ÿ¯ÿ°ÿµÿÀÿÂÿ­ÿ£ÿ«ÿ±ÿ¹ÿ³ÿ¦ÿ¥ÿÿ´ÿÈÿ±ÿ²ÿÿ®ÿ­ÿÿÿ³ÿ¢ÿ´ÿ¾ÿ¶ÿ²ÿÿÿ«ÿ¤ÿ¡ÿ¦ÿµÿ¸ÿ¤ÿªÿ©ÿ¨ÿ§ÿ«ÿ¶ÿ¹ÿ®ÿ±ÿ²ÿ¥ÿ¦ÿ­ÿ«ÿ³ÿ²ÿ«ÿ§ÿ£ÿ«ÿÿ£ÿ«ÿ£ÿÿÿ¨ÿ«ÿ¥ÿ«ÿ«ÿ³ÿªÿ¡ÿ­ÿ­ÿ±ÿ´ÿ³ÿ©ÿ¥ÿ²ÿ¼ÿ¹ÿ±ÿ®ÿµÿ®ÿÿ¤ÿºÿ´ÿ¥ÿ©ÿ´ÿ´ÿ«ÿ©ÿ¯ÿ¼ÿ½ÿºÿ§ÿ¡ÿ¬ÿ¯ÿ°ÿ¦ÿ£ÿ¢ÿ«ÿ®ÿ±ÿ¿ÿÿ§ÿ¶ÿºÿ­ÿ©ÿ²ÿ¾ÿ½ÿÿ§ÿ³ÿ¡ÿÿÿ·ÿ©ÿ°ÿÄÿÃÿ®ÿ¨ÿ²ÿªÿÿ£ÿ£ÿ¨ÿ¶ÿÄÿ¿ÿ¨ÿ®ÿ¤ÿ®ÿ¬ÿÿÿÿÿÿÿ«ÿ ÿ§ÿ±ÿ­ÿºÿ¯ÿÿ¬ÿÿªÿªÿ­ÿ²ÿ¥ÿ¡ÿÿ¶ÿ¬ÿ®ÿ·ÿ°ÿ®ÿ¸ÿ¯ÿ¨ÿ´ÿ¹ÿ»ÿ¹ÿ¾ÿ¬ÿÿµÿ½ÿ±ÿ­ÿ³ÿ°ÿ°ÿ¯ÿ¬ÿ°ÿ¯ÿ¸ÿ¡ÿ©ÿ©ÿ­ÿ¦ÿ¨ÿ±ÿ³ÿ£ÿ¶ÿ»ÿ±ÿ¢ÿ ÿ¬ÿ ÿ©ÿ¬ÿ¢ÿ¬ÿ²ÿ¹ÿ³ÿ¸ÿ¸ÿ¨ÿÿÿ¥ÿ²ÿªÿ¥ÿ°ÿªÿ§ÿ©ÿ¦ÿ©ÿ²ÿ®ÿ®ÿ¼ÿ´ÿ¥ÿ§ÿ­ÿ³ÿ³ÿªÿµÿ´ÿ£ÿ ÿ´ÿÿ£ÿ²ÿµÿÿ®ÿ¼ÿ°ÿÿ¥ÿ³ÿµÿ¯ÿ³ÿ¨ÿÿ¨ÿÁÿ¾ÿ¸ÿÿ¦ÿ£ÿ¤ÿ¨ÿÿ«ÿ¬ÿ§ÿ²ÿ´ÿ¨ÿ¯ÿ¶ÿ¬ÿ¤ÿ«ÿ­ÿªÿµÿ³ÿ§ÿÿ ÿÿÿÿ®ÿµÿ¯ÿ¥ÿ¬ÿ·ÿ©ÿµÿ®ÿÿÉÿÅÿ´ÿ§ÿ½ÿ©ÿÿ¸ÿ£ÿ»ÿ¯ÿµÿ­ÿ²ÿ´ÿ¨ÿªÿ®ÿ´ÿ»ÿ´ÿªÿ¯ÿ¼ÿ¸ÿ®ÿ®ÿ¯ÿµÿ²ÿ®ÿºÿ´ÿ¦ÿ©ÿ¤ÿ¦ÿ²ÿ§ÿ§ÿªÿ­ÿ«ÿ©ÿ´ÿ¶ÿ­ÿ£ÿÿ²ÿ¸ÿ¹ÿ³ÿ¥ÿ¥ÿ©ÿ¼ÿÿ²ÿ°ÿ¬ÿ²ÿ¾ÿ¯ÿ¢ÿÿ¯ÿ¶ÿ®ÿ«ÿ¢ÿ®ÿ¬ÿ¡ÿ¦ÿ³ÿ®ÿ¯ÿ°ÿ§ÿªÿ®ÿ¦ÿÿ¥ÿ¨ÿ±ÿ¸ÿ³ÿ¶ÿ¯ÿ´ÿ°ÿ¢ÿ­ÿ­ÿ³ÿ°ÿ«ÿ¨ÿ³ÿ«ÿµÿ¬ÿ¹ÿ¥ÿÂÿ§ÿ¡ÿ§ÿÿµÿ³ÿ·ÿ³ÿ´ÿ¥ÿªÿ²ÿ¹ÿ¯ÿ¬ÿ³ÿºÿ²ÿ³ÿ¤ÿ ÿ¨ÿ£ÿ©ÿ±ÿ¤ÿ¤ÿ·ÿ±ÿ§ÿ«ÿ­ÿ©ÿ©ÿ¶ÿ°ÿ§ÿ°ÿ¿ÿ­ÿ±ÿ£ÿ³ÿ§ÿ«ÿ·ÿ­ÿ°ÿ¾ÿ¼ÿ¹ÿ¢ÿ¢ÿ¤ÿ³ÿµÿ®ÿ³ÿÿÿ´ÿÿ¥ÿªÿ«ÿ£ÿ£ÿ¬ÿ±ÿµÿ©ÿ¥ÿ¶ÿ¯ÿ¤ÿ©ÿ¤ÿ§ÿ¨ÿ®ÿÿ©ÿ±ÿÿ­ÿÄÿÇÿ©ÿÿ¬ÿ¤ÿ°ÿ±ÿ¢ÿ¤ÿºÿ©ÿ°ÿ°ÿ¾ÿ¨ÿ£ÿ©ÿ³ÿ²ÿ¨ÿ¥ÿÿ¢ÿ¦ÿ­ÿ®ÿ®ÿµÿ¦ÿ¡ÿ¬ÿ¨ÿ¥ÿ¬ÿ¡ÿÿÿ£ÿ¥ÿ£ÿ¥ÿ«ÿ«ÿ¨ÿ ÿ±ÿ´ÿ©ÿ§ÿ¢ÿ¯ÿ­ÿ¤ÿÿ£ÿ£ÿ¥ÿ¨ÿ£ÿÃÿ¾ÿ©ÿ¶ÿ°ÿ¬ÿ©ÿ«ÿ¥ÿ¨ÿ­ÿ¶ÿ´ÿ¢ÿÿ¤ÿ°ÿ±ÿ¬ÿµÿ±ÿ«ÿ¯ÿ°ÿªÿ©ÿ¬ÿ²ÿÆÿ¼ÿµÿ´ÿ´ÿ»ÿµÿ¦ÿ±ÿ®ÿ¨ÿµÿ¥ÿ¯ÿ¯ÿ½ÿ¸ÿ·ÿ¾ÿ¿ÿ¿ÿªÿ£ÿ±ÿ¹ÿ¨ÿ¨ÿµÿ´ÿµÿ¬ÿ¬ÿ²ÿ¬ÿ«ÿ­ÿ±ÿªÿ¢ÿªÿ¯ÿ²ÿ´ÿ­ÿ²ÿ¶ÿ·ÿ¥ÿªÿ¸ÿµÿ¼ÿµÿ¬ÿ¨ÿ·ÿ«ÿªÿ²ÿ¬ÿµÿºÿ»ÿ¾ÿ¹ÿµÿµÿ³ÿ¶ÿºÿ²ÿ§ÿ©ÿ­ÿ¦ÿ©ÿ¬ÿ¬ÿºÿ°ÿ°ÿ¯ÿÂÿ©ÿ¸ÿ´ÿºÿ¹ÿ¤ÿ¿ÿºÿ°ÿ«ÿ­ÿ²ÿ¥ÿ¢ÿÿ¡ÿ¸ÿµÿ­ÿ®ÿ²ÿ¸ÿÎÿ³ÿ±ÿªÿ¬ÿ¼ÿ¹ÿ©ÿ¡ÿ®ÿ¹ÿ·ÿ¬ÿ«ÿ¬ÿ¢ÿ­ÿ·ÿ¦ÿ¯ÿ¢ÿÿ®ÿ®ÿ¥ÿ±ÿ´ÿ·ÿ¸ÿ¸ÿ²ÿ©ÿ¸ÿ«ÿ§ÿ°ÿ¬ÿ¬ÿ°ÿ¨ÿ§ÿ·ÿ¸ÿªÿ«ÿ³ÿ±ÿ¶ÿºÿµÿ°ÿ­ÿºÿºÿ¨ÿµÿÅÿªÿ¶ÿ²ÿ£ÿ£ÿ§ÿ¯ÿ¶ÿ­ÿ®ÿ¯ÿ¬ÿ®ÿ³ÿ·ÿ²ÿ¸ÿÃÿÃÿ¹ÿ´ÿ¯ÿ¨ÿ­ÿ¶ÿµÿ»ÿ¼ÿ·ÿ·ÿ½ÿ¿ÿ±ÿ­ÿ³ÿ¬ÿ³ÿÿ¡ÿ¬ÿ´ÿ¾ÿÀÿ¼ÿ·ÿ°ÿ²ÿ¯ÿ£ÿ°ÿ¸ÿ´ÿ­ÿ¯ÿ¬ÿ¤ÿ¨ÿ®ÿ¾ÿ´ÿÿ¢ÿ±ÿÁÿ¶ÿ¦ÿ¼ÿ¤ÿ³ÿ³ÿ«ÿ¬ÿ¥ÿ¼ÿ¶ÿºÿ¶ÿ®ÿ©ÿ«ÿ§ÿ¥ÿ´ÿ´ÿ±ÿ¬ÿ¬ÿ·ÿ¾ÿ¼ÿ¥ÿ´ÿ­ÿ©ÿµÿ¶ÿ¹ÿ´ÿ®ÿ­ÿ¾ÿ¬ÿºÿ¸ÿ­ÿ¶ÿ¯ÿ¢ÿ¦ÿ²ÿ¾ÿ¼ÿ³ÿ¯ÿ²ÿ´ÿ´ÿ²ÿ¯ÿ»ÿ¾ÿ¿ÿ¨ÿ±ÿÅÿÿµÿªÿ¸ÿ¯ÿÿ±ÿ·ÿÅÿ·ÿ±ÿ­ÿ±ÿ±ÿ·ÿ­ÿ«ÿ¬ÿ¡ÿÿ¡ÿ°ÿ°ÿ®ÿªÿÿ©ÿ©ÿ¡ÿ¤ÿ°ÿ­ÿ¹ÿ¸ÿ¶ÿ°ÿ¸ÿ´ÿ¯ÿ³ÿ¤ÿ­ÿ°ÿ°ÿ¨ÿ¡ÿ®ÿ¶ÿ´ÿ²ÿ«ÿ»ÿ­ÿªÿ³ÿ¨ÿ¸ÿµÿ¥ÿªÿ·ÿ«ÿ¥ÿ´ÿ·ÿ·ÿ¶ÿ¶ÿ°ÿ­ÿ¯ÿ¬ÿ«ÿªÿ£ÿ¥ÿ°ÿ¬ÿ¯ÿµÿ®ÿ·ÿ¢ÿ´ÿ¶ÿ²ÿ¨ÿ»ÿ«ÿ½ÿ¶ÿ­ÿÿ¦ÿªÿ£ÿ¥ÿ¨ÿ«ÿ¶ÿ®ÿ¡ÿ¨ÿ´ÿ³ÿªÿ¶ÿ°ÿÿ¡ÿ¡ÿ£ÿ­ÿ¢ÿ­ÿ­ÿ¸ÿ°ÿ¥ÿ´ÿ¯ÿ©ÿ£ÿÿ§ÿ¬ÿ½ÿ®ÿ¥ÿ¦ÿÿ³ÿµÿÿÿ£ÿ¢ÿÿ­ÿ¦ÿªÿ¦ÿªÿ°ÿ·ÿ·ÿ«ÿ¨ÿ­ÿ°ÿ²ÿ°ÿ£ÿ¥ÿ­ÿ­ÿ®ÿ´ÿ´ÿ±ÿ·ÿ£ÿ­ÿ±ÿºÿµÿ«ÿªÿªÿ¥ÿ¤ÿ°ÿ¢ÿ¨ÿªÿ¸ÿµÿ¡ÿ«ÿ¨ÿ¬ÿ­ÿ¶ÿ¦ÿ®ÿÿ£ÿ¯ÿ«ÿ¯ÿ©ÿ¡ÿ²ÿ´ÿªÿ¥ÿªÿ®ÿ¦ÿ©ÿ¨ÿ§ÿÿ£ÿ³ÿ¾ÿ¶ÿ½ÿ·ÿ«ÿ²ÿ­ÿÿÿÿ´ÿ²ÿ­ÿ®ÿ²ÿ­ÿ«ÿ¼ÿ­ÿ¨ÿ¯ÿ§ÿ¨ÿ¦ÿ®ÿµÿ«ÿªÿ´ÿ°ÿ´ÿ³ÿ¨ÿ¬ÿ³ÿ·ÿ»ÿªÿºÿ¬ÿ²ÿµÿ°ÿ¤ÿ©ÿ°ÿ¨ÿ£ÿ§ÿ­ÿ«ÿ³ÿ¯ÿ«ÿ ÿ¸ÿ°ÿ´ÿ¹ÿ±ÿ·ÿÆÿ·ÿ©ÿ§ÿ¨ÿ©ÿ£ÿ§ÿ¨ÿ¯ÿºÿ©ÿ³ÿ¤ÿ¤ÿ±ÿ¹ÿ¶ÿ²ÿ·ÿºÿ¹ÿ¯ÿ­ÿ´ÿ­ÿ¶ÿ¨ÿ¦ÿ³ÿ­ÿÿ£ÿ½ÿ¨ÿ²ÿ¯ÿ«ÿ«ÿ¯ÿ­ÿ©ÿ¯ÿ´ÿ´ÿ®ÿºÿ²ÿ©ÿÁÿ²ÿÂÿ³ÿ»ÿ³ÿ¸ÿ¹ÿ¸ÿ°ÿ ÿ¢ÿ²ÿ½ÿ¬ÿ¬ÿÿ·ÿ³ÿ±ÿ²ÿ¯ÿ·ÿ²ÿ­ÿ£ÿ¢ÿªÿ§ÿ¬ÿ¶ÿ®ÿ¯ÿÌÿ°ÿ¬ÿ»ÿµÿ¨ÿ®ÿ«ÿ­ÿ³ÿ¯ÿ¤ÿ¢ÿ¯ÿ¯ÿ¥ÿ­ÿ¹ÿ¸ÿ­ÿÿ²ÿÂÿºÿ³ÿ©ÿ©ÿ­ÿ¬ÿ¼ÿ¹ÿ­ÿ­ÿ¢ÿ»ÿ¹ÿ±ÿ±ÿªÿ¬ÿ«ÿ«ÿ©ÿ«ÿ·ÿ´ÿ±ÿ¶ÿ¼ÿ¾ÿ®ÿ¸ÿ©ÿ«ÿ´ÿ¹ÿ²ÿ£ÿ¨ÿ¶ÿ»ÿÅÿ¹ÿ©ÿ¥ÿ±ÿ·ÿ°ÿ¬ÿµÿ²ÿ©ÿ¶ÿ¼ÿ±ÿ¯ÿ£ÿ³ÿ±ÿ¦ÿ°ÿ¬ÿ¶ÿºÿªÿ°ÿµÿ´ÿ­ÿ«ÿ³ÿ­ÿ¨ÿ­ÿªÿ¡ÿ§ÿ®ÿ³ÿ²ÿ«ÿ©ÿ°ÿ²ÿ¬ÿ±ÿ°ÿ²ÿ±ÿµÿÀÿ»ÿ¸ÿ±ÿ´ÿ°ÿ¬ÿªÿªÿ®ÿ´ÿ­ÿ£ÿ­ÿ°ÿ°ÿªÿ²ÿ¯ÿ¤ÿ¬ÿ¾ÿ·ÿ ÿ£ÿ­ÿ²ÿ·ÿÂÿ¤ÿ²ÿ¡ÿ ÿ¦ÿ°ÿ¹ÿ¹ÿ·ÿ¶ÿ­ÿ½ÿ²ÿ¯ÿ²ÿ´ÿ²ÿ©ÿªÿ³ÿ¸ÿ·ÿµÿ³ÿªÿÿ¢ÿªÿ«ÿ¦ÿ§ÿ³ÿ¶ÿ·ÿ¸ÿ¶ÿ¿ÿ´ÿ¿ÿ²ÿ¥ÿ©ÿ°ÿ­ÿ¯ÿ¬ÿ£ÿÿ¢ÿ´ÿÿÂÿ¿ÿ¦ÿ¤ÿ²ÿ¯ÿ¹ÿ¿ÿ¶ÿ±ÿ·ÿ±ÿ°ÿ´ÿ¶ÿ·ÿ©ÿ¨ÿ¯ÿ²ÿ®ÿ°ÿ¼ÿ»ÿ©ÿ°ÿ³ÿ¡ÿÿ§ÿ´ÿ¶ÿ¶ÿ²ÿ®ÿªÿ¢ÿ§ÿ©ÿ®ÿ¥ÿ­ÿ¹ÿ¯ÿ¯ÿºÿ¹ÿ´ÿµÿ¥ÿ³ÿºÿÈÿ³ÿ§ÿ¯ÿ¿ÿ»ÿ§ÿ¬ÿÅÿ¯ÿÿ¨ÿµÿ³ÿ·ÿ¶ÿ³ÿ±ÿ§ÿ¤ÿÃÿ¶ÿ²ÿºÿÇÿ·ÿ»ÿ¹ÿ±ÿ®ÿ«ÿ«ÿ³ÿ¹ÿÂÿÁÿ®ÿ·ÿ±ÿ¨ÿ°ÿ½ÿ¼ÿ­ÿ·ÿ¸ÿ©ÿ¹ÿ·ÿ¸ÿ¨ÿ£ÿ³ÿ¹ÿÁÿ·ÿ¿ÿ¦ÿ¯ÿ·ÿ¦ÿªÿ¸ÿµÿ®ÿ­ÿ·ÿ¶ÿ­ÿºÿ¶ÿ¸ÿ·ÿ®ÿ­ÿµÿ±ÿ«ÿ·ÿÄÿÂÿ¸ÿ¬ÿ²ÿ½ÿÀÿ¹ÿÿ©ÿ¦ÿ´ÿ«ÿ²ÿ­ÿ±ÿ½ÿ¸ÿ¶ÿ½ÿ³ÿ¶ÿ¬ÿºÿ¾ÿµÿ¯ÿ¶ÿºÿ¯ÿ²ÿºÿÄÿ´ÿ¸ÿ½ÿ±ÿ¤ÿªÿºÿ´ÿ¬ÿ«ÿ±ÿ²ÿ´ÿ®ÿ¬ÿµÿ³ÿ¸ÿ§ÿ­ÿÁÿ¨ÿ«ÿ¹ÿ½ÿ¾ÿ¼ÿ½ÿ°ÿ²ÿ«ÿ¨ÿ­ÿ«ÿ­ÿ²ÿ°ÿ´ÿ©ÿ¾ÿ¹ÿªÿ´ÿ¯ÿÿ¦ÿ¾ÿ¼ÿ»ÿ­ÿ¨ÿªÿ¹ÿºÿ°ÿ±ÿ°ÿ²ÿ·ÿºÿ»ÿ¼ÿµÿ±ÿ¸ÿ¼ÿ¼ÿ­ÿ²ÿ¶ÿÅÿºÿ»ÿÁÿ¶ÿ¹ÿ·ÿ»ÿÁÿ»ÿ©ÿ­ÿºÿ»ÿ½ÿÍÿºÿ¯ÿ¯ÿ¡ÿ¬ÿ¸ÿ´ÿ¸ÿ³ÿ¬ÿ¸ÿ©ÿ±ÿÃÿ¾ÿ³ÿ¶ÿ´ÿ¸ÿ¬ÿªÿ´ÿ®ÿ­ÿ±ÿ¬ÿ®ÿÌÿ»ÿ´ÿºÿ½ÿ²ÿ¦ÿÁÿ²ÿ©ÿ¦ÿªÿ¯ÿ´ÿ¼ÿ¹ÿ¹ÿ´ÿÃÿ°ÿ½ÿ»ÿµÿ¼ÿ¶ÿ¯ÿ¶ÿ¬ÿ·ÿ¸ÿ¸ÿ³ÿ°ÿºÿ¬ÿµÿ¸ÿ­ÿ¥ÿµÿÆÿÃÿ´ÿ®ÿ¹ÿ·ÿµÿ·ÿµÿ¸ÿ¾ÿ¾ÿµÿ­ÿ¤ÿ¶ÿ³ÿ£ÿ±ÿ¼ÿ½ÿÄÿÂÿÐÿºÿ©ÿ¸ÿºÿ±ÿ¶ÿ»ÿ¶ÿºÿ³ÿ¼ÿ¼ÿÂÿ·ÿ²ÿ³ÿµÿ»ÿ¸ÿ½ÿ¡ÿÆÿ·ÿ¨ÿ ÿ«ÿ¶ÿ®ÿ°ÿ­ÿÀÿ²ÿ±ÿ´ÿ·ÿ´ÿ®ÿ°ÿ»ÿ·ÿºÿ£ÿ£ÿ³ÿ§ÿ°ÿ»ÿªÿ¨ÿ¬ÿ©ÿ¾ÿ°ÿ¿ÿ·ÿ²ÿ­ÿ§ÿ®ÿ«ÿ­ÿ´ÿ¢ÿ¥ÿ¤ÿ¯ÿ¹ÿ¸ÿ±ÿ¯ÿ·ÿÂÿ°ÿ´ÿµÿ¹ÿ½ÿ»ÿ°ÿ§ÿªÿ³ÿ¹ÿ¼ÿ¹ÿ±ÿ±ÿ³ÿ´ÿ²ÿ®ÿ¯ÿ¼ÿÏÿÂÿÂÿ¿ÿ»ÿ¸ÿ°ÿ­ÿ¸ÿ¾ÿ³ÿ´ÿ­ÿ¹ÿµÿ«ÿ«ÿ±ÿ´ÿ´ÿ¬ÿ½ÿÍÿµÿ·ÿ¾ÿµÿ¶ÿ·ÿªÿ¯ÿÌÿ½ÿ¢ÿ¸ÿÉÿ»ÿ³ÿºÿÃÿÅÿÈÿËÿµÿ¾ÿ¸ÿ®ÿ¯ÿ»ÿ°ÿ²ÿµÿ±ÿ¶ÿ±ÿ¼ÿ»ÿ±ÿ¯ÿ¯ÿ±ÿ¶ÿ½ÿ¼ÿ°ÿ¢ÿÿÿºÿ¼ÿÁÿ´ÿ©ÿ°ÿ¶ÿµÿ¼ÿÈÿ±ÿ²ÿÁÿÁÿºÿ¼ÿÄÿ®ÿ¯ÿ´ÿ°ÿ°ÿ¡ÿ¨ÿ­ÿ¶ÿ¬ÿÀÿ°ÿ¬ÿ«ÿ²ÿ¼ÿºÿ°ÿ®ÿªÿªÿªÿ¯ÿ¡ÿ¯ÿ³ÿºÿ¿ÿ»ÿ¯ÿ¦ÿ¯ÿ®ÿªÿ®ÿ¬ÿºÿ¸ÿ¹ÿ³ÿ¯ÿ³ÿ»ÿÅÿ·ÿ°ÿ§ÿÁÿ¶ÿ´ÿ²ÿ²ÿ±ÿ±ÿ³ÿ°ÿ®ÿ¦ÿÂÿªÿ²ÿ²ÿµÿ¡ÿ¯ÿ¹ÿ­ÿ¥ÿ©ÿ³ÿ¹ÿµÿ«ÿÌÿ«ÿ§ÿ¥ÿµÿ¹ÿ½ÿ»ÿµÿ´ÿ©ÿ¯ÿ¨ÿÿ®ÿ·ÿ¾ÿ­ÿ¬ÿ¬ÿ®ÿ¬ÿ«ÿ¯ÿ±ÿ·ÿ¯ÿ³ÿ¹ÿ´ÿ¤ÿ§ÿ«ÿ­ÿ¯ÿ°ÿ§ÿ¡ÿ¹ÿ»ÿ­ÿ¶ÿºÿ©ÿºÿÇÿ¾ÿ·ÿ²ÿ¬ÿ«ÿ¯ÿ±ÿ³ÿ¡ÿ¼ÿ­ÿ¼ÿ¡ÿ¨ÿ³ÿ¯ÿ¬ÿ°ÿ³ÿ¸ÿºÿ®ÿ¦ÿ¤ÿºÿ®ÿ±ÿ¼ÿ¶ÿ²ÿ·ÿ³ÿ´ÿ·ÿ°ÿ«ÿ³ÿ¸ÿ³ÿ£ÿºÿ²ÿ¸ÿ«ÿ©ÿµÿºÿ¹ÿµÿ²ÿ®ÿ©ÿ£ÿ¥ÿ°ÿºÿ½ÿ£ÿ·ÿÃÿ¾ÿ»ÿ¸ÿ±ÿ°ÿ°ÿ°ÿÀÿ¿ÿÄÿ±ÿ¯ÿ¡ÿ¢ÿÂÿÇÿ°ÿ®ÿµÿ·ÿµÿ¬ÿ¬ÿ»ÿºÿ¯ÿ¼ÿºÿ®ÿ«ÿ¾ÿ·ÿ¹ÿ¿ÿ­ÿ¬ÿ´ÿ²ÿ¶ÿ³ÿ¯ÿ«ÿªÿ®ÿ§ÿÁÿ¹ÿ±ÿ¾ÿÇÿ»ÿ¬ÿ«ÿ³ÿ³ÿ¬ÿ¬ÿ°ÿ©ÿ¨ÿ°ÿ¡ÿ±ÿµÿ·ÿ²ÿ¡ÿ­ÿ·ÿ¶ÿ´ÿµÿµÿ²ÿ®ÿ·ÿ°ÿ±ÿÍÿ¬ÿ²ÿ¸ÿ­ÿ¬ÿ¬ÿµÿ²ÿ¶ÿ¶ÿ³ÿ½ÿ²ÿ¶ÿ»ÿ¾ÿ¿ÿ¿ÿ¶ÿ¶ÿ¯ÿ¯ÿ¬ÿ¨ÿ§ÿ©ÿ«ÿ®ÿ­ÿ¨ÿ®ÿ­ÿÿÿ«ÿ¥ÿ¼ÿ¯ÿ¾ÿ¨ÿ¤ÿ­ÿ´ÿ²ÿ°ÿ¦ÿ¥ÿ«ÿ£ÿÿÿ¯ÿ®ÿ¤ÿÿ¨ÿ®ÿ©ÿ£ÿÿ¬ÿ¾ÿ·ÿ±ÿ±ÿ¬ÿ±ÿ¹ÿ¯ÿ®ÿ®ÿ´ÿ¶ÿ£ÿ¨ÿ©ÿªÿ³ÿ¬ÿ¢ÿ¶ÿ±ÿ­ÿ£ÿ¯ÿ¹ÿ¦ÿ¬ÿ¶ÿ²ÿºÿ´ÿ¢ÿ§ÿÿÁÿ¶ÿ¾ÿ¡ÿ¦ÿ²ÿ°ÿ²ÿ¼ÿµÿ´ÿ¿ÿµÿ®ÿ´ÿ©ÿ°ÿ«ÿ¯ÿÿ§ÿ ÿ¤ÿ¦ÿ­ÿµÿµÿ«ÿ²ÿ·ÿ¬ÿ¨ÿ¬ÿ«ÿ¤ÿÿªÿ¡ÿ¸ÿ½ÿÿ´ÿÿªÿ²ÿÆÿ»ÿ ÿÿÿ¦ÿªÿ§ÿ¤ÿ¥ÿ§ÿ©ÿ¨ÿÿ¤ÿ§ÿ¥ÿ¤ÿ ÿ£ÿ¥ÿÿÿ¤ÿ¬ÿ§ÿ¬ÿ¯ÿ¢ÿÿÿÿ¡ÿ¥ÿÿ®ÿªÿ¦ÿÿÿ¦ÿÿªÿ®ÿ£ÿÿÿ°ÿ­ÿ©ÿ¢ÿ¡ÿ«ÿ¬ÿ©ÿ­ÿ³ÿ°ÿ¢ÿ¦ÿ¨ÿ­ÿ«ÿ±ÿ¥ÿ´ÿ´ÿ¬ÿ¸ÿ·ÿ®ÿÿÿ§ÿ¹ÿ¼ÿµÿ·ÿ»ÿ®ÿ¢ÿ¤ÿ¢ÿµÿ®ÿ½ÿ¬ÿ¬ÿ£ÿªÿ±ÿ­ÿ¤ÿ¬ÿªÿ¨ÿ¸ÿµÿ¥ÿ¯ÿ¯ÿ®ÿ«ÿ°ÿ¸ÿ³ÿ±ÿ¯ÿ©ÿ¥ÿ¯ÿ¿ÿÀÿ»ÿ«ÿ®ÿ°ÿ¯ÿÿ¤ÿ®ÿ±ÿ·ÿÇÿ´ÿ¬ÿªÿ¢ÿ©ÿ­ÿ±ÿ²ÿ©ÿ²ÿ³ÿ³ÿ¹ÿ·ÿ¶ÿªÿ§ÿ«ÿ«ÿ²ÿ´ÿ¢ÿ«ÿ­ÿ®ÿºÿ±ÿ³ÿ®ÿ¦ÿ²ÿ¶ÿ±ÿ´ÿ±ÿ«ÿ¦ÿ«ÿ°ÿ°ÿ±ÿ©ÿ°ÿ½ÿ½ÿÁÿ¥ÿ¤ÿ¥ÿÿ°ÿ¶ÿ±ÿÇÿ¢ÿÿ¯ÿ¬ÿ¥ÿ§ÿ³ÿ¶ÿ«ÿ­ÿ¸ÿ·ÿ¶ÿ°ÿ±ÿ°ÿ¾ÿ²ÿªÿµÿ°ÿÿ´ÿ®ÿ´ÿ¶ÿºÿÃÿ¡ÿ£ÿ²ÿ¬ÿ¼ÿ«ÿ¢ÿ²ÿµÿ©ÿ£ÿ¥ÿ¢ÿ£ÿ§ÿ©ÿ¤ÿ´ÿÃÿ´ÿ¥ÿ´ÿ»ÿºÿ®ÿ ÿ§ÿ¤ÿºÿÆÿ«ÿ¯ÿ´ÿµÿ¯ÿªÿ­ÿ±ÿ©ÿ­ÿ·ÿ¯ÿ¨ÿ©ÿ«ÿµÿ¸ÿ¾ÿºÿ·ÿ¯ÿ­ÿ®ÿ©ÿ¸ÿ·ÿ¼ÿ¯ÿ²ÿ¬ÿ£ÿ±ÿ²ÿ ÿ·ÿ£ÿ±ÿ·ÿ¬ÿ°ÿ³ÿ¨ÿ³ÿ¹ÿ«ÿ±ÿ¼ÿ±ÿªÿ­ÿ¬ÿ¶ÿ´ÿ´ÿÿÿ²ÿÀÿ¦ÿ¬ÿÁÿ¤ÿ¹ÿ«ÿÿ¢ÿ®ÿ°ÿ­ÿ¯ÿªÿ±ÿ¸ÿµÿ´ÿ¹ÿ»ÿ¦ÿÿ¦ÿ¨ÿ ÿÿ§ÿµÿ¶ÿªÿ§ÿ¦ÿ³ÿ¨ÿ¢ÿ«ÿ¤ÿ«ÿ«ÿ³ÿ¸ÿ¹ÿ¸ÿºÿ«ÿ¥ÿ¯ÿ¶ÿ®ÿ¯ÿ§ÿ¥ÿµÿªÿÿÿÿ«ÿ¨ÿ§ÿÿÿµÿ½ÿ®ÿªÿÿ¹ÿ³ÿ§ÿ¥ÿ°ÿ½ÿ´ÿ£ÿªÿ¥ÿ¯ÿ²ÿ¤ÿ·ÿ¹ÿ®ÿÿ¯ÿ¥ÿªÿµÿ«ÿ´ÿ´ÿ±ÿ¸ÿ´ÿ°ÿ­ÿ¯ÿ´ÿ«ÿ¬ÿ¹ÿ»ÿ»ÿ¶ÿ°ÿ°ÿ©ÿÿ¦ÿµÿ®ÿ­ÿ¨ÿ¥ÿ¬ÿÿ¯ÿÿ¬ÿÁÿ¤ÿ­ÿµÿ¿ÿµÿ­ÿ±ÿµÿ¼ÿ­ÿ´ÿ±ÿ°ÿ´ÿ²ÿ¨ÿ¬ÿ¶ÿµÿ®ÿ«ÿ»ÿÀÿ³ÿ¥ÿ¨ÿ¦ÿ½ÿ¿ÿ£ÿ®ÿ£ÿÿ©ÿ°ÿ®ÿ¬ÿ·ÿ°ÿÿ£ÿµÿ®ÿ²ÿ¢ÿ§ÿ«ÿ£ÿ©ÿ´ÿ«ÿ¦ÿ¯ÿ©ÿ¥ÿ±ÿ°ÿ®ÿ°ÿ«ÿ©ÿ©ÿ§ÿ§ÿ¦ÿ­ÿµÿ¯ÿ²ÿ£ÿ©ÿ£ÿ¥ÿ®ÿÿÿ ÿ«ÿ«ÿ§ÿ­ÿ¬ÿ®ÿªÿ®ÿ¯ÿ®ÿ«ÿ°ÿ²ÿ¶ÿµÿ·ÿ¸ÿµÿ³ÿ³ÿ®ÿ«ÿ°ÿ¹ÿÀÿ·ÿ®ÿ´ÿ¹ÿ·ÿ¾ÿ¼ÿ®ÿ´ÿÁÿ¶ÿ°ÿ°ÿ°ÿ¬ÿ¬ÿ¤ÿ¤ÿ´ÿ¬ÿªÿµÿ¼ÿ®ÿ¿ÿÁÿ¸ÿÿ¶ÿ°ÿÀÿ«ÿÿÿ¢ÿ¦ÿ¶ÿ£ÿ²ÿµÿ¸ÿ¹ÿ·ÿ´ÿ°ÿ³ÿ¸ÿµÿ§ÿ¨ÿ±ÿ¦ÿ ÿ¥ÿ±ÿÇÿ¿ÿ§ÿ´ÿÿ ÿ£ÿ¨ÿ²ÿ¨ÿÿ²ÿ§ÿÿ®ÿ¥ÿ¬ÿ­ÿ°ÿÿ©ÿ¨ÿ«ÿ¯ÿ¹ÿ¥ÿ§ÿ¥ÿ©ÿºÿ©ÿ´ÿ·ÿ±ÿ¬ÿ¶ÿ¹ÿ³ÿ¯ÿ±ÿ°ÿ§ÿ§ÿ¸ÿ¾ÿ³ÿ­ÿ¬ÿ±ÿ¶ÿ´ÿ¦ÿÿ®ÿ²ÿÿÿªÿ£ÿ°ÿ±ÿ±ÿ¥ÿÿ¶ÿ´ÿ©ÿ¦ÿ³ÿ«ÿªÿ¯ÿ¯ÿ«ÿ·ÿ«ÿ»ÿ´ÿ´ÿ­ÿ§ÿÿÿ¢ÿªÿªÿ±ÿ´ÿ®ÿ«ÿ¦ÿÿ¤ÿ®ÿ¬ÿ±ÿ³ÿ¶ÿ­ÿ®ÿ¬ÿ°ÿµÿ©ÿ¨ÿ¤ÿ¬ÿ§ÿ±ÿÿ´ÿ»ÿªÿÿ·ÿ·ÿ´ÿªÿ¤ÿ«ÿ²ÿµÿ¦ÿ¤ÿ¡ÿ®ÿµÿ¿ÿ¶ÿ¥ÿ¬ÿÿ¥ÿ®ÿ§ÿªÿªÿ©ÿ¯ÿ°ÿ¶ÿ´ÿ¯ÿ¦ÿÿ¡ÿ¦ÿ«ÿ³ÿ´ÿ«ÿÿÿÿ¢ÿ¨ÿ°ÿ¯ÿ®ÿÿªÿ¶ÿ¢ÿ¯ÿ£ÿÿÁÿ»ÿ±ÿ®ÿÅÿ®ÿÿ¶ÿÿ¬ÿ­ÿ¬ÿ²ÿ¨ÿ´ÿ®ÿ®ÿµÿµÿ³ÿ²ÿ±ÿ³ÿ´ÿ³ÿ¸ÿ¼ÿ°ÿ±ÿ°ÿ§ÿ­ÿ®ÿªÿ¥ÿ¥ÿ«ÿ¸ÿ¯ÿ¦ÿ¡ÿ¬ÿ­ÿ¬ÿ°ÿ¦ÿ­ÿ«ÿ­ÿ©ÿ¦ÿ¼ÿ¯ÿÿ£ÿ¦ÿÂÿ±ÿ´ÿ¤ÿ£ÿ·ÿ¶ÿ¸ÿ®ÿ£ÿ­ÿ¤ÿÿ¯ÿ­ÿ³ÿ³ÿ°ÿ¶ÿ»ÿ®ÿ¯ÿ±ÿ¯ÿ±ÿ®ÿ°ÿ®ÿ¬ÿ¬ÿ®ÿ¯ÿ©ÿ°ÿ³ÿ»ÿ²ÿ¥ÿªÿªÿºÿ¬ÿ¡ÿ§ÿ³ÿ¶ÿ¸ÿÿ°ÿ©ÿ¾ÿ¬ÿ®ÿ°ÿ¡ÿºÿ·ÿ½ÿ²ÿ³ÿ¥ÿ°ÿ´ÿ´ÿ¥ÿ¨ÿ²ÿ«ÿ©ÿ°ÿ©ÿ¡ÿ¬ÿ³ÿ´ÿ°ÿ£ÿÿ¢ÿªÿ§ÿ±ÿªÿ®ÿ¶ÿ¼ÿµÿ¯ÿ­ÿ¹ÿ±ÿµÿ±ÿÀÿªÿ®ÿ²ÿÍÿ ÿ´ÿ¬ÿ«ÿÄÿªÿÿ°ÿ¨ÿÀÿ­ÿÿ¨ÿ£ÿ¶ÿ»ÿ²ÿ£ÿ§ÿ¬ÿ§ÿ®ÿ·ÿ¬ÿ®ÿ·ÿ¸ÿ²ÿ«ÿ³ÿ´ÿºÿ´ÿ­ÿÿ«ÿ¤ÿ³ÿ³ÿ¬ÿÿ­ÿ·ÿÿÿ«ÿ¡ÿ¬ÿ¥ÿÿ¤ÿÄÿ°ÿ·ÿ§ÿ´ÿ®ÿ­ÿ¡ÿ§ÿ²ÿ½ÿµÿ´ÿªÿ¢ÿªÿ±ÿ©ÿ®ÿ¶ÿ«ÿ¬ÿªÿÿ¥ÿ¦ÿ¦ÿ¦ÿ£ÿ©ÿ®ÿ¨ÿ®ÿ¨ÿ«ÿ»ÿ«ÿ¨ÿ¬ÿ­ÿ­ÿÿÿ®ÿ¤ÿ«ÿ«ÿ½ÿ³ÿ®ÿ·ÿ¢ÿ²ÿµÿ¡ÿ¤ÿ«ÿ¥ÿ¬ÿ¬ÿ¨ÿ¢ÿ¤ÿ´ÿ»ÿµÿ°ÿ¯ÿ¬ÿ©ÿ§ÿ§ÿ­ÿ¬ÿÿ·ÿ¥ÿµÿ²ÿ±ÿ¼ÿ¶ÿ¬ÿ¦ÿ¬ÿ±ÿ¢ÿ·ÿ¶ÿ¬ÿ¦ÿ¸ÿ±ÿÆÿ¬ÿªÿÿ©ÿ²ÿ¥ÿÿµÿ²ÿ£ÿ³ÿ¹ÿ³ÿ«ÿ©ÿ²ÿ±ÿ±ÿºÿ¹ÿµÿ¬ÿ©ÿ¨ÿ¥ÿ®ÿ°ÿ¿ÿ¸ÿ¯ÿÀÿ²ÿµÿµÿ¶ÿ¯ÿ¼ÿ°ÿ§ÿ¤ÿ¯ÿ¬ÿ´ÿ·ÿ¶ÿ¶ÿ­ÿ¬ÿ­ÿ®ÿ´ÿ¯ÿ­ÿ³ÿ®ÿ¥ÿ©ÿ±ÿºÿ¿ÿ³ÿ´ÿ­ÿ¯ÿ°ÿ¶ÿºÿ°ÿ²ÿ½ÿµÿ®ÿ²ÿ«ÿ¬ÿ³ÿ´ÿ´ÿºÿ¶ÿ·ÿ«ÿ¥ÿ¯ÿ¾ÿ«ÿ¨ÿµÿ¶ÿºÿºÿ±ÿ©ÿ°ÿµÿ²ÿ»ÿ¸ÿ¬ÿµÿ¿ÿ¸ÿ¹ÿ¸ÿ¬ÿ°ÿ¹ÿ½ÿ»ÿªÿ¶ÿ¬ÿ ÿ·ÿ¯ÿºÿ¹ÿ§ÿ©ÿ°ÿ¬ÿ·ÿ±ÿ¦ÿ­ÿ²ÿ­ÿ´ÿ·ÿ¬ÿ®ÿ´ÿ¶ÿºÿ·ÿ³ÿ¬ÿ«ÿ¶ÿµÿ¦ÿ²ÿ°ÿ¸ÿ¶ÿ¬ÿ£ÿ·ÿ¹ÿÿ´ÿÀÿ¬ÿ§ÿ³ÿ´ÿÁÿÆÿ·ÿ±ÿ®ÿ­ÿ®ÿ¬ÿ¨ÿÿ¢ÿ¼ÿ³ÿ°ÿ¿ÿ´ÿ«ÿ«ÿ¯ÿ ÿªÿ¸ÿ«ÿ©ÿ¿ÿÿ®ÿ²ÿ°ÿµÿ®ÿ·ÿ»ÿ²ÿ­ÿ£ÿ¡ÿ¤ÿ±ÿ°ÿ²ÿµÿ©ÿ§ÿ¯ÿ±ÿ«ÿªÿ¤ÿ«ÿ¬ÿ«ÿÿ¾ÿ¶ÿ¾ÿ¨ÿÿ¹ÿ°ÿ¥ÿµÿ¨ÿ£ÿ°ÿÿÿ¥ÿ¹ÿ³ÿ¨ÿ®ÿ§ÿ¢ÿ²ÿÁÿºÿ¯ÿ±ÿ¥ÿ­ÿ²ÿ²ÿµÿ®ÿ²ÿ«ÿ¯ÿ¯ÿÁÿ¿ÿ­ÿ¨ÿ³ÿ­ÿ´ÿ³ÿºÿ´ÿ­ÿ´ÿ»ÿ³ÿ´ÿÃÿ¼ÿ©ÿ´ÿ¾ÿ»ÿÿ¡ÿ«ÿ­ÿ¶ÿ©ÿ©ÿ¶ÿ¥ÿ¸ÿ¸ÿ³ÿ¬ÿ®ÿ®ÿ£ÿ¦ÿ­ÿ«ÿ£ÿ¨ÿ°ÿ­ÿ¬ÿ±ÿºÿ¶ÿ¬ÿ®ÿÿÿ«ÿ¯ÿ¾ÿ²ÿ¸ÿ²ÿ ÿ¢ÿ¤ÿ¬ÿ«ÿÿ©ÿ¿ÿ¼ÿ®ÿ­ÿ·ÿ·ÿ³ÿµÿ¹ÿ¹ÿªÿ£ÿ»ÿ³ÿ½ÿ²ÿ®ÿ£ÿÁÿ¼ÿ°ÿ¼ÿ¬ÿ¢ÿ¢ÿ¶ÿ»ÿ¯ÿ¡ÿÿ¤ÿ§ÿ¨ÿ®ÿ­ÿ¨ÿ«ÿ·ÿ©ÿ¾ÿ½ÿ¯ÿ£ÿÿ¦ÿ³ÿ¬ÿ©ÿÿ²ÿ¥ÿ£ÿ¨ÿ¤ÿ¬ÿ¨ÿ¤ÿ§ÿ¡ÿ¨ÿ§ÿ´ÿ´ÿ»ÿ´ÿ¥ÿÿ¯ÿ¢ÿªÿ¦ÿªÿ»ÿ²ÿ´ÿ¯ÿ·ÿ¼ÿ±ÿ§ÿÿ¢ÿ²ÿ¬ÿ«ÿÿ¡ÿzÿ{ÿÿÿÿÿ£ÿ´ÿ°ÿ­ÿ²ÿ¤ÿ¡ÿ¦ÿ·ÿ¿ÿ³ÿ«ÿ­ÿ«ÿ¥ÿ¨ÿ¦ÿ¦ÿ¢ÿ©ÿ¦ÿ±ÿªÿ®ÿÀÿÊÿ®ÿ±ÿ»ÿ»ÿµÿ©ÿ¦ÿ«ÿ¬ÿ­ÿµÿÅÿ¶ÿ§ÿ¨ÿ­ÿ©ÿ©ÿ®ÿ¯ÿ«ÿ²ÿÿ¡ÿÿ¤ÿ®ÿªÿªÿ¥ÿ¥ÿ±ÿ¹ÿ±ÿ¢ÿ¨ÿÿ«ÿªÿ°ÿ®ÿ·ÿªÿ¬ÿ¶ÿ¾ÿÃÿµÿ§ÿ¥ÿµÿÇÿ´ÿÿ³ÿ²ÿ°ÿ§ÿµÿ£ÿ«ÿ·ÿªÿ«ÿ¦ÿ®ÿ®ÿªÿ«ÿ°ÿ¸ÿ¼ÿµÿ®ÿºÿ»ÿ°ÿºÿ¥ÿ½ÿµÿÿ¼ÿ»ÿ¯ÿ¼ÿ®ÿ¨ÿ³ÿ¬ÿ ÿ¥ÿªÿ®ÿ¬ÿ­ÿ¬ÿ«ÿÿ¬ÿ±ÿ®ÿ­ÿ¹ÿºÿÃÿºÿ¬ÿ®ÿºÿ·ÿ¬ÿ·ÿ¾ÿÅÿ´ÿ²ÿ·ÿ¶ÿ·ÿ¾ÿµÿ¸ÿ®ÿ¹ÿ¾ÿ¼ÿ´ÿ¶ÿ¼ÿ¬ÿ§ÿ«ÿ¯ÿ¬ÿ¡ÿ«ÿ¬ÿµÿ«ÿªÿ²ÿ±ÿµÿ«ÿ©ÿ¸ÿµÿ¨ÿ¨ÿ®ÿ­ÿ·ÿ¶ÿ¡ÿ²ÿ¾ÿ­ÿ¬ÿ¼ÿµÿ¬ÿ¶ÿºÿ£ÿÿ¨ÿÀÿ¬ÿªÿÿ­ÿ°ÿ¦ÿ´ÿµÿ·ÿ­ÿ°ÿµÿ¹ÿºÿ·ÿ¼ÿºÿ²ÿÏÿÓÿ¢ÿ¸ÿ¿ÿ²ÿ·ÿ°ÿ¡ÿ¦ÿ­ÿµÿ°ÿ¢ÿ¯ÿµÿºÿºÿÆÿ°ÿ©ÿÿªÿ­ÿºÿ®ÿ´ÿÁÿ¶ÿ¨ÿ¦ÿ­ÿ²ÿ®ÿ»ÿ®ÿ®ÿºÿ³ÿµÿ±ÿ´ÿºÿ³ÿ³ÿ¿ÿ¼ÿ¸ÿ¯ÿÄÿµÿÿ¹ÿ·ÿ«ÿ£ÿ°ÿ«ÿ«ÿ±ÿ°ÿ±ÿ¹ÿ¿ÿ¯ÿ£ÿ¶ÿ¸ÿ¢ÿªÿºÿ­ÿ«ÿ¹ÿ»ÿ°ÿ¤ÿ¦ÿ·ÿ»ÿ¬ÿ°ÿ»ÿ¨ÿ±ÿ»ÿ´ÿ´ÿ»ÿÀÿ»ÿ¯ÿ§ÿÿ´ÿ»ÿ³ÿ¨ÿ¾ÿ­ÿ±ÿ°ÿ¯ÿ¸ÿ·ÿ±ÿµÿªÿ©ÿ´ÿªÿ¯ÿ½ÿÁÿ¨ÿ­ÿ³ÿ©ÿ¯ÿ´ÿ±ÿ¸ÿ¤ÿ¬ÿ¿ÿ¾ÿ¼ÿ®ÿ´ÿ¯ÿ¨ÿ°ÿ½ÿ¸ÿ¨ÿ©ÿ²ÿ¬ÿ§ÿ®ÿ»ÿ»ÿ»ÿ­ÿ¨ÿªÿ­ÿ²ÿ¶ÿ¸ÿ³ÿÀÿ­ÿÁÿ¸ÿ¯ÿ­ÿ¯ÿ²ÿ·ÿ¼ÿ¾ÿ¹ÿ¦ÿ°ÿ·ÿ ÿªÿ«ÿ®ÿ²ÿµÿÄÿÆÿ¼ÿ»ÿ²ÿ²ÿ¾ÿ§ÿ¦ÿªÿ°ÿ¢ÿ°ÿ³ÿ­ÿ­ÿ°ÿ¿ÿ¼ÿ®ÿ£ÿ´ÿ°ÿ¸ÿÂÿÁÿ¼ÿ°ÿ§ÿ­ÿ³ÿºÿ£ÿ½ÿÀÿ­ÿ®ÿ¶ÿ»ÿ·ÿ¶ÿ¸ÿ­ÿ·ÿ¸ÿ³ÿ±ÿ®ÿµÿÄÿ¼ÿ«ÿ©ÿ°ÿ°ÿªÿ¬ÿ»ÿ¯ÿ¢ÿ©ÿ¶ÿ²ÿ¬ÿ°ÿºÿ¼ÿ±ÿ¸ÿ°ÿ°ÿ»ÿµÿ¶ÿ´ÿ½ÿ¼ÿ²ÿºÿÄÿªÿ¢ÿ¯ÿ¸ÿ°ÿ¹ÿ¯ÿ¬ÿ²ÿ­ÿ©ÿ´ÿµÿ¦ÿ¶ÿ¶ÿ³ÿ°ÿ­ÿ­ÿ´ÿ´ÿ©ÿ±ÿ­ÿÀÿ²ÿ¶ÿ¾ÿ»ÿ»ÿ½ÿ½ÿ¼ÿ²ÿ¦ÿÄÿ¦ÿ·ÿ­ÿ¼ÿ¾ÿªÿ¤ÿ¯ÿ±ÿÀÿ²ÿ±ÿ®ÿ´ÿ§ÿ¨ÿµÿºÿ¶ÿ¯ÿ¶ÿºÿ®ÿ¼ÿ»ÿ½ÿ´ÿ±ÿ´ÿ®ÿ®ÿ´ÿÃÿ¶ÿ¶ÿ¸ÿ³ÿ®ÿ±ÿ»ÿ¼ÿ«ÿ¥ÿ«ÿ¾ÿ¤ÿ´ÿ®ÿ¦ÿ­ÿ¶ÿ¹ÿ·ÿ±ÿ²ÿ´ÿ»ÿ¸ÿ­ÿ«ÿ²ÿ¹ÿ»ÿ¸ÿ°ÿÀÿ´ÿ¿ÿ·ÿ­ÿ¬ÿ­ÿ°ÿ¨ÿÇÿ¼ÿ²ÿ´ÿ¹ÿ«ÿªÿ·ÿ­ÿ®ÿ¯ÿ­ÿºÿ»ÿ¶ÿµÿ¸ÿ¹ÿ»ÿ½ÿÅÿ°ÿÿ²ÿ­ÿ±ÿ·ÿ²ÿ³ÿ®ÿ¬ÿÀÿ¼ÿ»ÿ¾ÿ·ÿ²ÿµÿ¼ÿÁÿ¥ÿ ÿ¯ÿ­ÿ¯ÿ°ÿªÿ¨ÿ®ÿ±ÿ¶ÿÄÿ¹ÿ¹ÿºÿ¸ÿ´ÿ³ÿ±ÿµÿªÿ²ÿ·ÿµÿÀÿ¾ÿ¯ÿ»ÿÎÿÀÿ¹ÿ·ÿ¨ÿ²ÿ¹ÿµÿ¿ÿÃÿ½ÿ´ÿÂÿ®ÿªÿ»ÿ¾ÿµÿÆÿ¢ÿ¾ÿ©ÿ¯ÿ»ÿ»ÿ·ÿ·ÿ²ÿÀÿ¶ÿ²ÿ¼ÿ½ÿ´ÿ¯ÿ¯ÿ®ÿ¼ÿ¸ÿ´ÿ²ÿ³ÿ¸ÿ®ÿ³ÿ¶ÿ¦ÿ¥ÿ®ÿ·ÿ¸ÿ³ÿÄÿÂÿ¼ÿ¸ÿÁÿÆÿ¼ÿ°ÿ²ÿ®ÿ¬ÿ´ÿ±ÿ¾ÿ³ÿ«ÿµÿ¾ÿ»ÿ«ÿÿºÿ¯ÿ¢ÿªÿ©ÿ§ÿ¼ÿÁÿÀÿÇÿ¼ÿ²ÿ®ÿ¯ÿ´ÿ·ÿµÿ­ÿ¥ÿ¬ÿ·ÿµÿºÿÁÿ¿ÿµÿ­ÿ®ÿ³ÿ³ÿªÿ©ÿ±ÿ¹ÿ»ÿ´ÿ¾ÿ¹ÿ¾ÿ¯ÿ»ÿÄÿÃÿÃÿ»ÿ©ÿ¯ÿ°ÿ®ÿÀÿÄÿ¯ÿ«ÿ¶ÿ¶ÿ¦ÿ©ÿ«ÿ¿ÿ®ÿ¨ÿ¬ÿ³ÿ­ÿ©ÿ³ÿ®ÿ·ÿ³ÿ¯ÿ¨ÿÅÿ¸ÿ­ÿºÿ±ÿ±ÿ¼ÿ¢ÿ¾ÿ¯ÿ¼ÿµÿ¬ÿ°ÿ¶ÿºÿ«ÿ²ÿ½ÿ¥ÿ¥ÿ®ÿ©ÿ¬ÿ³ÿ°ÿÀÿ®ÿ¸ÿ­ÿ³ÿµÿ¸ÿ»ÿºÿ¹ÿ³ÿ³ÿÁÿËÿÅÿ¬ÿ£ÿ¦ÿ³ÿ¹ÿ¶ÿ»ÿ·ÿ¶ÿÁÿÅÿÁÿµÿ·ÿºÿ·ÿ¯ÿ²ÿµÿ¶ÿ°ÿ¯ÿ¼ÿÅÿ·ÿ«ÿ«ÿ¬ÿ´ÿÆÿ¯ÿÀÿ¸ÿ²ÿ¸ÿ»ÿºÿ·ÿ¯ÿ«ÿÀÿµÿ«ÿ½ÿÁÿµÿ¸ÿÁÿÁÿ¿ÿ¼ÿ´ÿ·ÿ¿ÿºÿ±ÿ¦ÿ¯ÿ®ÿªÿ¯ÿ¶ÿ³ÿ¦ÿ±ÿÄÿµÿµÿ°ÿ±ÿºÿ·ÿ«ÿ¯ÿµÿ¶ÿ¼ÿ½ÿ¿ÿ»ÿÃÿ½ÿ¼ÿ·ÿ±ÿ¹ÿÀÿ­ÿ®ÿ¼ÿ²ÿ·ÿ¬ÿ¹ÿºÿ¯ÿ©ÿ¯ÿµÿ¤ÿÅÿµÿ®ÿ¾ÿ»ÿ­ÿ©ÿ¬ÿ¹ÿ¿ÿ´ÿ®ÿ¨ÿ­ÿ¤ÿ¶ÿ°ÿ¨ÿ­ÿ£ÿ°ÿ´ÿ§ÿ¼ÿ«ÿ²ÿÆÿ¯ÿ©ÿ´ÿ´ÿ±ÿ«ÿ¡ÿ¤ÿ®ÿ°ÿ¿ÿ°ÿ»ÿ¢ÿÅÿÆÿ¹ÿ³ÿ³ÿ¼ÿ¹ÿ¤ÿ¥ÿ°ÿ¤ÿ²ÿµÿ³ÿµÿ¾ÿ¶ÿ´ÿ·ÿ¸ÿ°ÿ«ÿ·ÿ­ÿ¹ÿ±ÿÈÿ¶ÿ°ÿ»ÿ¯ÿ£ÿ«ÿ·ÿ¬ÿÿ°ÿµÿ±ÿ¨ÿ¬ÿ´ÿ°ÿ©ÿ±ÿ¯ÿ«ÿ°ÿ²ÿ±ÿ¨ÿ³ÿ´ÿ¯ÿ³ÿ¶ÿ¶ÿµÿ´ÿ©ÿ«ÿ¹ÿ·ÿ¯ÿ°ÿ¿ÿ¿ÿÃÿÁÿºÿ±ÿ»ÿ¯ÿ±ÿ¶ÿ°ÿ¬ÿ¬ÿ­ÿ´ÿ«ÿ¿ÿ§ÿ¾ÿµÿ­ÿ»ÿ´ÿ²ÿÂÿÀÿ¯ÿ­ÿ¢ÿ¿ÿÆÿ»ÿ­ÿ¨ÿ½ÿ¿ÿ²ÿ°ÿ´ÿ¹ÿ¿ÿ¼ÿ³ÿ®ÿ±ÿ¶ÿ§ÿ¸ÿºÿ§ÿ¤ÿ¹ÿ¹ÿ±ÿ°ÿ°ÿ±ÿºÿÆÿ²ÿ©ÿ¾ÿ¸ÿªÿ®ÿ­ÿ¶ÿ¾ÿ»ÿ¸ÿ¼ÿ½ÿ½ÿ¼ÿ²ÿ¿ÿÂÿ¬ÿ£ÿ¸ÿ´ÿ¹ÿ¾ÿ¨ÿÿ­ÿ¼ÿ´ÿ¦ÿ°ÿ¸ÿ¹ÿÂÿÂÿ¾ÿ¤ÿ¯ÿ¾ÿ¸ÿ·ÿ³ÿ¨ÿ¯ÿ¶ÿ«ÿ¬ÿ·ÿ©ÿ¦ÿÅÿ¼ÿ¨ÿ¼ÿÂÿ°ÿÄÿÊÿµÿ±ÿµÿ¸ÿÁÿ¸ÿ¨ÿ·ÿ«ÿ¦ÿ°ÿ¦ÿ«ÿ°ÿ²ÿ°ÿ«ÿ«ÿ¡ÿ©ÿ´ÿ¯ÿ¶ÿ­ÿ«ÿ®ÿµÿ«ÿ¬ÿÿ³ÿ¦ÿ¦ÿ³ÿ©ÿ¥ÿ¥ÿ¨ÿ«ÿ¬ÿ¸ÿ®ÿ©ÿ²ÿ³ÿ®ÿ¼ÿ·ÿ®ÿ¶ÿ°ÿ®ÿ©ÿ¥ÿ±ÿ¬ÿ£ÿªÿ¨ÿ³ÿ§ÿªÿ¼ÿµÿªÿªÿ´ÿ«ÿ©ÿÿ¬ÿªÿ¦ÿ§ÿ¬ÿ¶ÿ¶ÿ­ÿ§ÿ¬ÿ­ÿ ÿ§ÿ ÿ´ÿ¨ÿ²ÿ±ÿ°ÿ±ÿµÿ®ÿ®ÿ³ÿ±ÿ²ÿµÿ°ÿ³ÿ´ÿ«ÿ ÿÿ·ÿ­ÿ±ÿ¿ÿ®ÿ¢ÿ¥ÿ©ÿ«ÿ¦ÿ­ÿ³ÿ¢ÿ¢ÿªÿ­ÿ©ÿ§ÿ¡ÿ¤ÿ¬ÿÈÿ¯ÿ°ÿÿÿ»ÿ°ÿµÿµÿ®ÿ³ÿ´ÿ±ÿ¯ÿ²ÿµÿ±ÿ±ÿ¾ÿ­ÿªÿ ÿ¨ÿ¥ÿªÿ´ÿ°ÿ¦ÿªÿ±ÿ«ÿªÿ¬ÿ«ÿ³ÿ¦ÿÿªÿ£ÿÿ¢ÿÿ­ÿ¯ÿ¶ÿ¯ÿºÿ¨ÿÿ£ÿ§ÿ«ÿªÿ¢ÿÿÿ«ÿ¯ÿ ÿÿ°ÿ¦ÿÿ­ÿ²ÿ¦ÿ®ÿ¤ÿÿ¨ÿ ÿ¯ÿ¨ÿÿÿ ÿ°ÿ«ÿ ÿÿ®ÿ¤ÿ«ÿªÿ¦ÿ§ÿ©ÿÿ¿ÿÁÿÿÿ¢ÿ©ÿ¬ÿ²ÿ¯ÿ¯ÿ¨ÿ¡ÿ¥ÿ§ÿ®ÿ¨ÿ´ÿ±ÿ¨ÿ®ÿ«ÿªÿ·ÿ±ÿ«ÿ°ÿ¹ÿ¸ÿÿÿ©ÿªÿ¢ÿ¬ÿ¶ÿºÿµÿªÿ´ÿ¸ÿªÿ¥ÿªÿ¥ÿ§ÿÿ¤ÿ­ÿºÿªÿ©ÿ¬ÿ£ÿ²ÿ¼ÿªÿ°ÿ²ÿ·ÿ¸ÿ­ÿ³ÿ¹ÿ­ÿ­ÿ³ÿ£ÿ¬ÿ²ÿ³ÿµÿÿ©ÿ±ÿ¤ÿ®ÿÿ®ÿªÿ¢ÿªÿ¬ÿ°ÿ®ÿ¶ÿ¶ÿ¯ÿ¸ÿ¼ÿ°ÿ°ÿ½ÿ´ÿ®ÿ®ÿ¸ÿ¡ÿ²ÿºÿ¯ÿ­ÿ¦ÿ¥ÿ¸ÿ®ÿ¦ÿ²ÿ¬ÿ´ÿµÿ°ÿ¯ÿ±ÿ²ÿ²ÿ´ÿ³ÿªÿ§ÿ³ÿ¼ÿ©ÿ¯ÿ¹ÿÇÿ­ÿ¿ÿ¶ÿ³ÿ¾ÿ´ÿ¦ÿÿ«ÿ·ÿ¾ÿ³ÿ³ÿ´ÿ¯ÿ©ÿ¸ÿÃÿ¶ÿªÿ«ÿ´ÿºÿ´ÿ­ÿ¨ÿ¯ÿ²ÿ«ÿ¿ÿ¸ÿªÿ³ÿ§ÿ±ÿ½ÿ·ÿ¿ÿ®ÿ¦ÿ¢ÿÿ®ÿ´ÿ±ÿ´ÿ¿ÿ¾ÿ°ÿ±ÿ´ÿ³ÿ³ÿµÿ¨ÿµÿ¹ÿ°ÿ²ÿ°ÿ¸ÿÂÿÿ³ÿ»ÿ©ÿ­ÿ¶ÿªÿ¦ÿªÿ§ÿ´ÿ±ÿ­ÿ´ÿ²ÿ²ÿ±ÿ¨ÿ¥ÿ¦ÿ±ÿºÿºÿ¶ÿ½ÿ´ÿ²ÿ½ÿ¶ÿ°ÿ´ÿ¹ÿªÿ±ÿ¸ÿ´ÿµÿÿ¶ÿ®ÿ²ÿ¨ÿ²ÿ¸ÿ¯ÿ¸ÿ»ÿµÿ°ÿÿ©ÿÈÿ¹ÿ©ÿ¨ÿ¸ÿ¯ÿ©ÿ«ÿ©ÿªÿ®ÿ³ÿ ÿ§ÿ®ÿÿ³ÿ»ÿ¶ÿÿ¤ÿ¶ÿ±ÿ°ÿ¯ÿ©ÿ¥ÿ­ÿ·ÿ¡ÿ©ÿ¼ÿ®ÿ¥ÿ²ÿ±ÿ¥ÿ­ÿ¯ÿ§ÿ°ÿ§ÿ¥ÿÿ¸ÿ·ÿ¦ÿ±ÿªÿ¦ÿ«ÿ¦ÿÿ®ÿ¿ÿ­ÿ®ÿ´ÿ±ÿ¿ÿ³ÿ½ÿ±ÿ±ÿ¤ÿ¨ÿ²ÿ±ÿ«ÿ£ÿ·ÿÂÿ§ÿ¢ÿªÿ¥ÿ­ÿ¯ÿ¨ÿ±ÿ¦ÿ£ÿ¡ÿ°ÿºÿ°ÿ©ÿ¤ÿ¼ÿ±ÿ°ÿ¦ÿ²ÿ±ÿ·ÿ§ÿ¥ÿ¬ÿ¯ÿ°ÿ§ÿ±ÿ¯ÿµÿ¹ÿ¸ÿ±ÿ®ÿ¯ÿ²ÿ±ÿ¥ÿªÿ²ÿµÿ³ÿ­ÿ©ÿ¤ÿ¥ÿ¥ÿÀÿ¯ÿ°ÿ°ÿ³ÿ©ÿ¤ÿ­ÿ¬ÿ°ÿ²ÿ·ÿ¹ÿ¯ÿ¸ÿ®ÿ¡ÿ¹ÿ¹ÿ®ÿ«ÿ®ÿ³ÿ¾ÿ¹ÿ«ÿÿÿ§ÿ³ÿ­ÿ§ÿ³ÿ¬ÿÿ£ÿ©ÿ¶ÿ°ÿ¬ÿ¦ÿ¨ÿ·ÿ®ÿ§ÿ§ÿºÿ»ÿµÿµÿ­ÿÿ©ÿ®ÿ¤ÿ­ÿÿ¦ÿ¯ÿ§ÿ¤ÿ«ÿªÿ±ÿ´ÿ­ÿ±ÿªÿ¦ÿ¯ÿªÿ¢ÿ©ÿ§ÿ¦ÿ¯ÿ«ÿ«ÿ£ÿ¯ÿ¦ÿ­ÿ­ÿ­ÿ¥ÿÿÿ£ÿ©ÿ¢ÿ£ÿÿ¬ÿ£ÿ²ÿ¦ÿ£ÿ£ÿ¬ÿ§ÿ«ÿ½ÿ½ÿ¾ÿªÿªÿ®ÿºÿ«ÿªÿ±ÿ¹ÿ¿ÿ¸ÿ¬ÿ¬ÿ·ÿµÿ¯ÿ·ÿ´ÿ´ÿ·ÿ¯ÿµÿ´ÿºÿ®ÿ©ÿÿÿ©ÿ¶ÿ¹ÿ¹ÿªÿÿºÿ|ÿ¹ÿ·ÿ¾ÿ±ÿ¶ÿºÿºÿ´ÿ¬ÿÿ§ÿÿ¨ÿÅÿºÿ²ÿ¼ÿ¹ÿ±ÿ¯ÿ¶ÿ³ÿ±ÿ²ÿ´ÿ»ÿ±ÿ¤ÿ¢ÿ§ÿ¦ÿ ÿ©ÿ¤ÿ®ÿ·ÿ¨ÿµÿ¯ÿ¬ÿ¬ÿ­ÿÿ¹ÿ£ÿ±ÿ°ÿ¼ÿ°ÿ³ÿ«ÿ¡ÿ²ÿ¯ÿ®ÿ´ÿ©ÿ²ÿ¤ÿÿªÿ®ÿªÿ¥ÿÿ©ÿ²ÿ­ÿ°ÿ¯ÿªÿ§ÿ©ÿ¯ÿ«ÿ¦ÿ¨ÿ³ÿ¶ÿ´ÿµÿ¥ÿ¬ÿ©ÿ£ÿ¡ÿ¦ÿ¡ÿ»ÿ¯ÿ§ÿ¦ÿÿ²ÿ¤ÿÿ¯ÿ­ÿ§ÿ©ÿ¯ÿ±ÿ³ÿ¸ÿ­ÿ²ÿ³ÿ¤ÿ¦ÿ©ÿ©ÿ¦ÿ¦ÿ¤ÿ¦ÿ¯ÿ®ÿ°ÿ¯ÿ­ÿÿÿ®ÿ±ÿ¬ÿ©ÿ¯ÿ­ÿ«ÿ§ÿªÿ¬ÿ¡ÿ¡ÿÿ¤ÿ¹ÿ¯ÿ±ÿÂÿ¸ÿ¡ÿ¨ÿªÿ­ÿ«ÿ¥ÿ¢ÿ±ÿ²ÿ°ÿ¬ÿ¢ÿºÿªÿ¦ÿ¨ÿ¤ÿ­ÿ²ÿ«ÿ±ÿ®ÿ«ÿ¯ÿ±ÿ¨ÿ°ÿ®ÿ­ÿµÿ¯ÿ¥ÿÿ¡ÿ­ÿ­ÿ®ÿ¸ÿ°ÿ¡ÿÿÿ¨ÿ®ÿ°ÿ¯ÿµÿÿ­ÿ²ÿ°ÿ³ÿ¦ÿÿ¯ÿºÿªÿ¯ÿ¹ÿ¾ÿ¸ÿ¦ÿ£ÿ©ÿ¨ÿ©ÿ²ÿ¦ÿ¹ÿ´ÿ¬ÿ¯ÿ¤ÿ©ÿ®ÿ°ÿ®ÿ­ÿ¬ÿ·ÿÇÿÀÿ¯ÿ­ÿ®ÿªÿªÿ¥ÿÿ¤ÿ²ÿ¹ÿ²ÿ§ÿÿ³ÿ¬ÿ²ÿ³ÿ­ÿºÿ±ÿ®ÿ©ÿªÿ¹ÿ¹ÿÿ±ÿªÿ½ÿ±ÿ´ÿ©ÿÿ¼ÿ·ÿ°ÿ²ÿ­ÿ³ÿÿÿ¼ÿ»ÿµÿ±ÿªÿ±ÿÁÿ´ÿ¬ÿ°ÿ´ÿ´ÿ­ÿ°ÿ³ÿ±ÿ¬ÿ¨ÿ§ÿ ÿ£ÿ­ÿ±ÿ»ÿ¯ÿ©ÿ¯ÿ¶ÿ«ÿ©ÿ¢ÿ¿ÿ¾ÿ°ÿÿ¯ÿ«ÿ¼ÿ´ÿºÿ¸ÿµÿ¿ÿ·ÿºÿ±ÿ²ÿªÿ¬ÿ¸ÿ±ÿ­ÿ´ÿ±ÿ­ÿ©ÿ«ÿ°ÿ­ÿ±ÿ¸ÿ¾ÿºÿ­ÿ¨ÿ¨ÿ¬ÿ³ÿ¸ÿ­ÿ°ÿµÿ²ÿ­ÿ©ÿÿ©ÿ¨ÿ¦ÿªÿ¹ÿ£ÿ©ÿ§ÿ·ÿ­ÿ¹ÿ¢ÿ¡ÿ­ÿ°ÿªÿ¬ÿªÿ©ÿ¢ÿ¦ÿ¡ÿ¨ÿ¶ÿ¿ÿ³ÿ¬ÿªÿ¬ÿ®ÿ¹ÿ¶ÿ­ÿªÿ§ÿ®ÿ°ÿ«ÿ¬ÿ¯ÿ´ÿ²ÿ«ÿ©ÿ´ÿ¨ÿ·ÿ´ÿ§ÿ¦ÿ¨ÿ­ÿ¢ÿ¾ÿ·ÿ¯ÿ·ÿºÿ¬ÿ¶ÿ½ÿ¨ÿ¨ÿªÿ·ÿ´ÿ·ÿ¢ÿ¥ÿ«ÿ²ÿ½ÿµÿ§ÿ°ÿ©ÿ¤ÿ¨ÿ©ÿ­ÿ·ÿ²ÿ¢ÿ¨ÿ°ÿ©ÿ©ÿ¦ÿ¡ÿ¦ÿ¹ÿ³ÿºÿªÿ§ÿ¸ÿ¯ÿ¨ÿ¸ÿ¦ÿ¦ÿ¨ÿ«ÿ­ÿ¢ÿ¬ÿ»ÿ²ÿ¬ÿ§ÿ¯ÿÿ±ÿ¹ÿ¨ÿ´ÿ®ÿÿªÿ­ÿ´ÿ®ÿ°ÿ´ÿ·ÿ®ÿ«ÿ´ÿ¯ÿ¯ÿ¯ÿ²ÿ·ÿ²ÿ¥ÿ¸ÿ¥ÿ«ÿªÿ¶ÿºÿ§ÿ°ÿ¡ÿ©ÿ¿ÿ¢ÿ´ÿºÿ¿ÿ¸ÿ®ÿ»ÿ±ÿÿÂÿ®ÿ²ÿ±ÿÿ¬ÿÆÿ³ÿ¯ÿ©ÿ¤ÿ°ÿ¯ÿ©ÿ«ÿªÿ®ÿµÿ±ÿ©ÿ©ÿ±ÿ§ÿ¢ÿªÿ©ÿ¶ÿ³ÿ¶ÿ¸ÿ£ÿ«ÿÿ¾ÿÀÿ¼ÿ¬ÿ®ÿÿ®ÿ­ÿªÿ®ÿ°ÿºÿ®ÿ®ÿ¦ÿ§ÿ¬ÿ­ÿ­ÿ²ÿ­ÿ¤ÿ¬ÿ³ÿ¸ÿ»ÿ»ÿ»ÿ¨ÿ ÿ¼ÿ±ÿÄÿ¶ÿ°ÿËÿ¬ÿ£ÿ­ÿ´ÿ±ÿ¹ÿÀÿÁÿ·ÿ·ÿ¬ÿµÿ°ÿ·ÿ¾ÿµÿ´ÿ´ÿ¬ÿªÿ¶ÿ°ÿ£ÿ¥ÿ©ÿ°ÿ³ÿ´ÿ·ÿ³ÿ´ÿ©ÿ®ÿªÿ¥ÿ¼ÿÉÿÁÿ¾ÿ´ÿ³ÿ»ÿÿ¬ÿ±ÿ«ÿ´ÿ¶ÿ¤ÿ³ÿªÿµÿ°ÿ¬ÿ¬ÿ±ÿ­ÿªÿ°ÿ±ÿ¯ÿ¯ÿ¯ÿ´ÿ·ÿ·ÿ®ÿ¦ÿªÿ¯ÿ­ÿ§ÿ¦ÿ¯ÿ¯ÿºÿ¹ÿ¨ÿ¤ÿ¨ÿ¯ÿ«ÿ°ÿ¸ÿÉÿ¼ÿµÿ¦ÿ§ÿ¦ÿ¨ÿ­ÿ¦ÿ§ÿ¯ÿ²ÿ¶ÿ¶ÿ´ÿ¹ÿ¾ÿ¶ÿ¸ÿ­ÿ®ÿ©ÿ²ÿ±ÿ¶ÿ ÿÂÿÿ°ÿ´ÿ¤ÿ¦ÿ¤ÿ¨ÿ¹ÿ³ÿ®ÿ¨ÿÿ£ÿ³ÿµÿ»ÿ·ÿ¨ÿ°ÿºÿµÿ¶ÿ²ÿºÿ­ÿ¬ÿ·ÿ¾ÿ°ÿ ÿ²ÿ¼ÿªÿ¾ÿ´ÿ¥ÿÅÿ´ÿ¢ÿ½ÿ²ÿ¦ÿ°ÿ²ÿ­ÿ´ÿ°ÿ¡ÿ ÿ©ÿ®ÿ°ÿ¸ÿ¸ÿ¶ÿ¸ÿ­ÿ£ÿ°ÿ¯ÿµÿ¢ÿ§ÿ¸ÿ½ÿ·ÿ«ÿªÿ½ÿ¶ÿ¼ÿ¹ÿ³ÿ²ÿ³ÿ¯ÿ²ÿ±ÿ±ÿ½ÿ²ÿ¢ÿ­ÿ¨ÿ²ÿ¯ÿÂÿºÿ·ÿ¼ÿÄÿÿ³ÿ¨ÿ¶ÿ«ÿ¬ÿ¨ÿÿ©ÿ©ÿ­ÿªÿ¤ÿ©ÿ­ÿªÿ¨ÿ£ÿ¨ÿ½ÿ¿ÿ¾ÿ²ÿ©ÿ´ÿ³ÿµÿ¿ÿ¾ÿ¿ÿ¡ÿ¯ÿ±ÿ©ÿ«ÿÿ¤ÿÿ¡ÿ¶ÿÃÿÀÿµÿ¼ÿÀÿ¶ÿ´ÿ«ÿµÿ¸ÿ´ÿ¿ÿÅÿ±ÿ¶ÿÀÿ­ÿ¯ÿ´ÿ¤ÿÿÿ¢ÿ²ÿ·ÿ²ÿ¥ÿ¥ÿ®ÿ­ÿªÿ°ÿ±ÿ­ÿ³ÿ­ÿ½ÿ±ÿ½ÿ®ÿ¨ÿ°ÿªÿµÿ¡ÿ«ÿªÿ·ÿ©ÿ°ÿ´ÿµÿÿÿ¯ÿ¥ÿ¢ÿªÿ¨ÿ§ÿ®ÿ³ÿ©ÿÿ¬ÿ¼ÿ¶ÿ±ÿ«ÿ«ÿ®ÿªÿ¬ÿ¨ÿ¬ÿ¼ÿ¹ÿ¨ÿÿÿ¤ÿÿÿkÿnÿmÿ|ÿtÿÿ¯ÿÿªÿ«ÿ«ÿÿ£ÿÿÿ£ÿ»ÿ¶ÿÿ ÿ²ÿ¨ÿÿ¦ÿ«ÿ¬ÿ¦ÿ³ÿÿ©ÿÿ®ÿ·ÿ³ÿ¬ÿ°ÿ±ÿ¦ÿ¨ÿ§ÿªÿ¨ÿ®ÿ¿ÿ¾ÿ¼ÿ¢ÿ¥ÿ©ÿÿÿÿ½ÿ ÿ´ÿ±ÿ¨ÿÿ£ÿ²ÿ¯ÿ¨ÿ¨ÿ´ÿ¶ÿ¬ÿ´ÿ¸ÿ¬ÿÿÿ¬ÿ©ÿ³ÿ³ÿ¨ÿÿÿ«ÿ´ÿÁÿ±ÿ­ÿµÿ°ÿªÿªÿ£ÿ¡ÿ®ÿ­ÿ»ÿ¦ÿ°ÿ©ÿ¹ÿ«ÿ¦ÿÿ¬ÿ­ÿªÿ©ÿ¬ÿ¶ÿÀÿºÿ°ÿ¶ÿ¸ÿ¯ÿ¬ÿ¨ÿ§ÿ³ÿ¢ÿ¶ÿ¸ÿ«ÿÿ ÿ¦ÿ°ÿ±ÿ§ÿ¦ÿ¬ÿ®ÿªÿ©ÿ¤ÿ¥ÿ¬ÿ£ÿ¬ÿ¬ÿ©ÿ¶ÿ¯ÿµÿ´ÿ±ÿ®ÿ°ÿ®ÿªÿ³ÿºÿ¹ÿ«ÿ¯ÿÿ¾ÿÿÿ¦ÿªÿ·ÿ¨ÿ­ÿ¯ÿÿ¨ÿÁÿºÿ¬ÿ¬ÿ­ÿ©ÿÿ¸ÿ·ÿ³ÿ®ÿªÿ­ÿ©ÿ°ÿ«ÿ²ÿ³ÿ­ÿ·ÿ±ÿ ÿÿ¾ÿ¦ÿ¹ÿÿ½ÿ¥ÿ°ÿÄÿ¼ÿ±ÿªÿ®ÿ¨ÿÿ¨ÿ·ÿ©ÿ¦ÿ¢ÿ¯ÿ«ÿ¤ÿ®ÿ¶ÿ»ÿµÿ°ÿ«ÿ¬ÿ¸ÿ½ÿ³ÿ³ÿªÿ³ÿ³ÿ¶ÿ®ÿ²ÿ©ÿ¯ÿ±ÿ£ÿ¨ÿ³ÿºÿ·ÿ±ÿ³ÿ¯ÿ½ÿ½ÿ»ÿ¤ÿ±ÿ¬ÿ»ÿ¸ÿ¿ÿ¶ÿ¦ÿ¨ÿ«ÿ¥ÿªÿ°ÿ³ÿ²ÿ¬ÿ¹ÿ£ÿ¼ÿ¸ÿ²ÿªÿ³ÿ¿ÿ²ÿ©ÿ³ÿ¸ÿ°ÿ§ÿ¿ÿ·ÿ¢ÿ²ÿ¥ÿ©ÿ¬ÿ­ÿ¯ÿ¬ÿµÿ¸ÿªÿ¯ÿ¾ÿºÿ©ÿ¶ÿ¦ÿ¬ÿ¬ÿ¼ÿ²ÿ¶ÿºÿµÿªÿ­ÿ¹ÿ½ÿÄÿ·ÿ·ÿ³ÿ¤ÿ¦ÿ·ÿ¿ÿ¥ÿ§ÿ¹ÿ¹ÿµÿ¶ÿ¶ÿºÿ½ÿ¯ÿ­ÿ¶ÿ§ÿ©ÿ­ÿ²ÿ¼ÿ½ÿºÿ»ÿ²ÿ¨ÿ®ÿªÿ®ÿµÿµÿ£ÿ®ÿ½ÿ·ÿ±ÿºÿ¿ÿ½ÿ»ÿ§ÿÃÿ±ÿ³ÿ¿ÿ·ÿ­ÿ¶ÿ±ÿ¬ÿ¯ÿ®ÿ³ÿ·ÿ©ÿ»ÿ¾ÿ¼ÿÊÿ³ÿ³ÿ·ÿ®ÿ±ÿ¹ÿ²ÿªÿ©ÿ¨ÿ¼ÿ×ÿ³ÿ£ÿ­ÿ³ÿ´ÿ±ÿ³ÿ³ÿ±ÿ»ÿ³ÿ«ÿ¶ÿÂÿ¾ÿ¯ÿ®ÿ²ÿ·ÿ¯ÿ®ÿ·ÿ¯ÿ¦ÿ©ÿ¦ÿ¨ÿ­ÿ­ÿ¢ÿ±ÿ¸ÿµÿ±ÿ¯ÿ³ÿ±ÿ«ÿÂÿ«ÿ¸ÿ¯ÿ©ÿ´ÿ¸ÿ¶ÿ«ÿ©ÿÄÿÀÿ²ÿ½ÿÁÿ´ÿ®ÿ©ÿµÿ¾ÿ¿ÿºÿµÿºÿµÿ³ÿ½ÿÿ¨ÿ·ÿ¶ÿ»ÿ¸ÿ¯ÿ´ÿ¾ÿÁÿ¶ÿªÿ©ÿ­ÿ¸ÿ·ÿ³ÿªÿ«ÿºÿÂÿÃÿ¸ÿ²ÿ®ÿ¬ÿ¤ÿªÿ¶ÿ±ÿ¦ÿ©ÿ±ÿ»ÿ¯ÿªÿ¸ÿºÿ®ÿªÿ´ÿ»ÿ¶ÿªÿ¦ÿ¸ÿ¬ÿ¤ÿÿ«ÿ¯ÿªÿ­ÿµÿ³ÿ®ÿ³ÿ¨ÿ´ÿ¾ÿÀÿ½ÿ¾ÿÄÿÂÿºÿµÿ±ÿ¬ÿÄÿ¹ÿÀÿºÿ´ÿ·ÿ¶ÿ³ÿ²ÿºÿÄÿ£ÿ¶ÿ«ÿ´ÿ©ÿ¨ÿ³ÿ¾ÿ½ÿ²ÿ¸ÿ¸ÿ­ÿ¿ÿÆÿÆÿ¸ÿ»ÿ»ÿ¦ÿÿ®ÿÂÿ¦ÿ®ÿÂÿ¹ÿ«ÿ¬ÿ¶ÿ½ÿ¸ÿ¯ÿ¹ÿÇÿ§ÿ¨ÿ±ÿµÿ»ÿ·ÿ¬ÿ»ÿ¨ÿ¬ÿ¢ÿ¼ÿ®ÿ¥ÿ¥ÿ¬ÿ·ÿ¿ÿÆÿ¶ÿºÿ°ÿ½ÿºÿ¾ÿ¿ÿµÿ³ÿ¿ÿÊÿ¿ÿ¤ÿ­ÿ·ÿ±ÿ±ÿ®ÿ¤ÿ£ÿ£ÿ¯ÿ©ÿºÿ¼ÿ¸ÿ·ÿ¾ÿÂÿ¼ÿ½ÿ ÿ­ÿ¯ÿ´ÿ·ÿ¨ÿ¦ÿµÿªÿ¥ÿ¹ÿ¸ÿ¾ÿ»ÿ²ÿ´ÿºÿ²ÿ­ÿ·ÿ½ÿ²ÿ¡ÿ¨ÿ¦ÿ©ÿ´ÿ´ÿ±ÿ²ÿµÿ·ÿ¸ÿ¹ÿ¹ÿ¼ÿ¹ÿ©ÿ¤ÿ¾ÿ²ÿ»ÿ¯ÿ¼ÿ¾ÿ¯ÿµÿ¿ÿ»ÿÀÿ¹ÿ­ÿ²ÿ¯ÿ¯ÿ´ÿ³ÿ¿ÿµÿ¼ÿºÿ´ÿµÿ´ÿ´ÿµÿ­ÿ¾ÿ¥ÿ©ÿºÿºÿ¸ÿ´ÿ²ÿÅÿÉÿ·ÿ¼ÿ¼ÿµÿ®ÿ±ÿ¾ÿ´ÿ°ÿ´ÿ³ÿ®ÿºÿ¶ÿ¤ÿ²ÿ©ÿ¤ÿ«ÿ¸ÿ¿ÿ¾ÿÑÿµÿÃÿ³ÿ¬ÿ´ÿ´ÿ®ÿ´ÿ«ÿ¾ÿ±ÿ³ÿ»ÿ´ÿ§ÿ±ÿÄÿ²ÿ°ÿ¹ÿÁÿÃÿ¶ÿ­ÿ²ÿºÿºÿºÿÅÿÀÿÀÿÂÿ·ÿ±ÿµÿºÿ³ÿ¥ÿ±ÿ©ÿ°ÿ³ÿ¿ÿ½ÿ²ÿÀÿ®ÿ°ÿ®ÿ¹ÿ¹ÿ²ÿ·ÿÀÿ¼ÿ¶ÿ¼ÿ¿ÿÀÿÁÿÁÿ½ÿ°ÿ°ÿÁÿ±ÿ¼ÿ¦ÿ¹ÿ¸ÿ­ÿ¹ÿ¼ÿ¶ÿ¶ÿªÿ®ÿµÿ¹ÿ·ÿ¶ÿ­ÿ­ÿ²ÿªÿ½ÿÅÿ°ÿ¬ÿ¹ÿ°ÿÀÿ¼ÿ¶ÿÄÿ¸ÿ¼ÿ½ÿ£ÿÄÿ¾ÿÀÿÂÿ¿ÿÃÿÉÿÉÿÀÿ¨ÿ«ÿ¨ÿ§ÿ®ÿ±ÿ©ÿ¨ÿµÿÃÿ°ÿ¶ÿªÿ®ÿ²ÿ´ÿ·ÿ·ÿ¯ÿ©ÿ¬ÿ¥ÿ®ÿ¥ÿ¦ÿ§ÿ²ÿ¸ÿ³ÿ²ÿÀÿÃÿÂÿ¸ÿ½ÿ¸ÿ¬ÿ·ÿÁÿ·ÿ¹ÿºÿ¦ÿ¥ÿ½ÿ³ÿ©ÿ´ÿ¹ÿ¯ÿ©ÿ¨ÿ§ÿÀÿ°ÿ¬ÿªÿ¨ÿ°ÿ¼ÿ¾ÿ¶ÿ°ÿ²ÿ±ÿ¿ÿ´ÿ¾ÿ¸ÿ¶ÿ°ÿ¼ÿÇÿ·ÿ¨ÿºÿ°ÿ¦ÿ²ÿ´ÿ­ÿ°ÿ¯ÿ±ÿ¸ÿÁÿÄÿ¨ÿ©ÿµÿ¶ÿÆÿµÿ¿ÿºÿ¯ÿ°ÿ°ÿ¼ÿÂÿ·ÿ¹ÿºÿ°ÿ²ÿ»ÿ½ÿ¶ÿ®ÿ­ÿ±ÿ¶ÿ¬ÿ±ÿ§ÿ¼ÿ¬ÿ«ÿºÿ¸ÿ«ÿ©ÿ¦ÿ¦ÿ¬ÿ½ÿÌÿ½ÿ»ÿ¾ÿ·ÿµÿ¾ÿ¾ÿ³ÿ´ÿ®ÿÉÿµÿ¼ÿ§ÿ°ÿ­ÿ¦ÿÿ¤ÿ³ÿ¼ÿ²ÿ³ÿ¿ÿ¾ÿ¶ÿ»ÿ¾ÿ´ÿ¬ÿªÿ°ÿ¶ÿ²ÿ¹ÿ¬ÿ¶ÿ°ÿÃÿ¿ÿÄÿ¹ÿ³ÿµÿ©ÿÿ©ÿ²ÿ«ÿ¸ÿºÿªÿ£ÿ¯ÿµÿ»ÿ¿ÿÀÿ¹ÿ­ÿ±ÿ¡ÿºÿ¬ÿ¦ÿ¤ÿ¤ÿ«ÿ¡ÿ¨ÿ©ÿ¡ÿ°ÿ­ÿ¦ÿªÿªÿ¨ÿ²ÿ¹ÿµÿ±ÿ¶ÿ³ÿ°ÿµÿ²ÿ¤ÿ£ÿºÿ®ÿ³ÿ»ÿÁÿªÿ¯ÿ¹ÿµÿ¹ÿ»ÿ­ÿ±ÿ¤ÿ³ÿ´ÿ¦ÿ½ÿ·ÿ±ÿªÿ§ÿ´ÿ¸ÿ°ÿ²ÿµÿ²ÿ«ÿ±ÿ°ÿ¦ÿ¶ÿ¿ÿ¸ÿ³ÿ¸ÿ¼ÿÁÿºÿ©ÿ°ÿ¶ÿ¬ÿ·ÿ¸ÿ£ÿ·ÿÁÿÀÿ²ÿµÿ¶ÿ¸ÿ¿ÿÁÿºÿ¬ÿÁÿ½ÿÃÿÀÿ¶ÿ¥ÿ«ÿ¹ÿ¯ÿ½ÿÃÿ¶ÿ»ÿµÿ±ÿ½ÿ¦ÿ¶ÿ³ÿ£ÿµÿ­ÿ°ÿ¸ÿ·ÿ­ÿ°ÿ¶ÿ´ÿÁÿ¸ÿ®ÿ¶ÿ±ÿ·ÿ¸ÿ­ÿ®ÿ½ÿÀÿ¬ÿ«ÿ´ÿ¬ÿ©ÿ¯ÿ©ÿ´ÿÉÿºÿµÿ¬ÿ²ÿ¸ÿºÿºÿ®ÿ«ÿ²ÿ³ÿ¶ÿÂÿÅÿ»ÿ¯ÿºÿ£ÿ£ÿ¤ÿ·ÿµÿµÿ¹ÿºÿ¹ÿµÿ³ÿ¸ÿ´ÿ®ÿ¸ÿ¨ÿ¤ÿ³ÿ¯ÿ¶ÿ°ÿ­ÿ¶ÿÅÿµÿÿ¢ÿ±ÿ³ÿ®ÿ¥ÿ®ÿ»ÿÿ ÿ±ÿ§ÿ´ÿ¬ÿÿ­ÿ³ÿ°ÿªÿ¦ÿ«ÿ¯ÿ´ÿ¯ÿ¥ÿ«ÿ®ÿµÿ­ÿ¼ÿ®ÿ©ÿ®ÿ¬ÿ³ÿ´ÿ´ÿ®ÿ£ÿ¯ÿ¿ÿºÿ¬ÿ³ÿ·ÿ¦ÿ¥ÿ²ÿ¶ÿ©ÿ¨ÿªÿ²ÿ±ÿªÿ®ÿµÿ·ÿ´ÿ±ÿ°ÿ®ÿ³ÿÿ©ÿ©ÿ»ÿ¦ÿ¦ÿÿ©ÿ­ÿ²ÿ®ÿ±ÿ°ÿ¥ÿ¬ÿ±ÿ­ÿ´ÿ¸ÿ­ÿÿ¤ÿ³ÿ¹ÿ±ÿ´ÿ±ÿ«ÿ¨ÿ¬ÿ®ÿ§ÿ«ÿ³ÿªÿ¤ÿ¬ÿ³ÿÿ¬ÿºÿÿ®ÿ°ÿ¨ÿ¿ÿ¯ÿ¤ÿ°ÿÂÿ±ÿÿÿ¥ÿ¨ÿ³ÿ°ÿ²ÿ±ÿ¨ÿ¬ÿªÿ²ÿµÿ ÿ®ÿ¦ÿ¨ÿ±ÿ®ÿ©ÿ¬ÿ­ÿ¤ÿ©ÿ­ÿ ÿ´ÿ­ÿ§ÿÿ¨ÿ¼ÿÿÿÿ¶ÿ¸ÿ¦ÿÿÿ¢ÿÿ¡ÿ§ÿ¬ÿ«ÿ§ÿ¬ÿ¦ÿ¥ÿ§ÿ«ÿ¥ÿ§ÿ¢ÿ¥ÿ¶ÿÿ¨ÿ°ÿ¥ÿ¨ÿÿÿÿÿÿÿ¡ÿ£ÿªÿ¡ÿ¤ÿÿÿ§ÿ¦ÿÿ¾ÿ¦ÿÿ±ÿ§ÿÿÿ¯ÿ¨ÿ¯ÿ²ÿ­ÿ²ÿ­ÿ¢ÿ¤ÿªÿ©ÿµÿ²ÿ²ÿ«ÿ®ÿªÿ²ÿ¦ÿ¡ÿµÿÌÿ¿ÿ¹ÿ±ÿ²ÿ·ÿ°ÿ­ÿªÿ­ÿ¶ÿ°ÿ¼ÿ°ÿ®ÿ¶ÿ°ÿ«ÿµÿ¦ÿ®ÿ£ÿµÿ³ÿ«ÿ°ÿ±ÿ·ÿµÿ·ÿµÿ²ÿ´ÿ¶ÿ­ÿ´ÿÂÿ¯ÿ®ÿ¯ÿ¬ÿ·ÿ§ÿ¡ÿ¤ÿªÿ§ÿ§ÿ´ÿ´ÿ¦ÿ¬ÿ©ÿ¬ÿ ÿ¢ÿ¡ÿ±ÿÃÿ¹ÿ§ÿ¬ÿµÿ²ÿ´ÿ­ÿ¯ÿÿªÿµÿÿ°ÿ¸ÿ´ÿ¨ÿ¬ÿ©ÿºÿ¼ÿªÿ¨ÿ®ÿ¿ÿÃÿ»ÿ°ÿ²ÿ¸ÿµÿµÿ¶ÿ´ÿ¶ÿµÿ¯ÿ±ÿ¹ÿ±ÿ½ÿ³ÿ¿ÿ¡ÿ¤ÿÆÿ ÿ§ÿÿ´ÿ»ÿ±ÿ¨ÿ²ÿ¼ÿµÿ¯ÿ¾ÿ¿ÿ©ÿ£ÿ¦ÿ­ÿ®ÿ­ÿ³ÿªÿ¬ÿµÿ¸ÿ­ÿµÿ¬ÿ®ÿ¼ÿ¨ÿ´ÿ²ÿ³ÿ¤ÿ§ÿ°ÿ°ÿªÿ¯ÿ¸ÿµÿ­ÿ«ÿ ÿ ÿÀÿ¼ÿ²ÿ¼ÿ»ÿ¯ÿ³ÿÂÿ«ÿ©ÿ·ÿ¯ÿ²ÿºÿ³ÿ®ÿ«ÿ±ÿ¬ÿ«ÿ´ÿ¬ÿ¶ÿµÿ¬ÿ®ÿµÿ³ÿ¦ÿ¨ÿ°ÿ­ÿ¸ÿ´ÿ´ÿ°ÿ²ÿ¼ÿ²ÿ»ÿ±ÿ¬ÿ¹ÿºÿ¥ÿ´ÿ¯ÿ²ÿ­ÿ¡ÿ¯ÿ³ÿ²ÿ¯ÿ¯ÿÿ¨ÿ»ÿ³ÿ³ÿ»ÿ¬ÿ§ÿ¸ÿ´ÿ¬ÿ§ÿ­ÿ¯ÿ£ÿÂÿ¯ÿ©ÿ±ÿ§ÿ§ÿ­ÿ¸ÿÿ«ÿÄÿ³ÿ ÿ«ÿ²ÿ®ÿ­ÿÿ§ÿªÿ®ÿ´ÿ£ÿ¡ÿ®ÿ­ÿ¬ÿ±ÿ¯ÿ¨ÿ³ÿ®ÿÿ¥ÿ¬ÿªÿÿÿ°ÿ©ÿÃÿ©ÿ¬ÿ¼ÿÿÿ·ÿ­ÿªÿ¼ÿ°ÿ²ÿ¯ÿ±ÿÿ¡ÿ©ÿ®ÿ±ÿ¤ÿªÿºÿ³ÿ²ÿ¹ÿ´ÿ¸ÿ­ÿ¡ÿ¢ÿ¨ÿÿ¬ÿ¹ÿ¡ÿ¸ÿºÿ´ÿ¨ÿÿ«ÿ¼ÿ¡ÿ©ÿªÿ¸ÿ§ÿµÿµÿ§ÿ©ÿ©ÿªÿªÿ­ÿ«ÿ®ÿ­ÿ³ÿ´ÿµÿ¶ÿ·ÿÃÿ¸ÿ¬ÿ³ÿ±ÿ´ÿ­ÿ¢ÿ²ÿ¹ÿ°ÿºÿ§ÿ¸ÿ«ÿ·ÿ¯ÿ¥ÿ½ÿ»ÿ¬ÿ£ÿ©ÿ±ÿÀÿ¸ÿ©ÿÿ¸ÿÃÿ°ÿ¬ÿ´ÿ«ÿÿ¬ÿ¼ÿ¸ÿ·ÿ½ÿÃÿµÿ¦ÿ¨ÿ¬ÿ¤ÿÿ¢ÿ³ÿ«ÿÿªÿ§ÿ¯ÿµÿ¨ÿ¯ÿ¯ÿ¿ÿ°ÿ©ÿ¨ÿÿ§ÿ°ÿ³ÿ®ÿªÿ¨ÿ¦ÿ«ÿ§ÿ¥ÿ«ÿ®ÿ±ÿ³ÿ­ÿ®ÿ®ÿ³ÿ³ÿ ÿ¢ÿ°ÿ²ÿ¸ÿ¬ÿ¦ÿ§ÿ¨ÿ©ÿ±ÿ¯ÿ¨ÿ¥ÿÿÿ¥ÿ®ÿ¢ÿ¥ÿÿÿ¡ÿ¯ÿ©ÿ§ÿÿ·ÿ¯ÿ¯ÿ«ÿ¹ÿ³ÿ¨ÿ¨ÿ®ÿ°ÿ§ÿ¢ÿ¨ÿ¼ÿ¹ÿ¥ÿ ÿ§ÿ¥ÿ¦ÿ­ÿ¨ÿ¾ÿÎÿ±ÿ±ÿ°ÿ¦ÿµÿ©ÿ·ÿ§ÿ¥ÿ­ÿÿÿ²ÿ¦ÿÿ«ÿÿÀÿÂÿµÿ¶ÿ­ÿ£ÿ±ÿ¶ÿÄÿ¾ÿ¯ÿ¿ÿ¶ÿ²ÿ³ÿ¨ÿ°ÿµÿ·ÿ®ÿ¯ÿ±ÿ©ÿ²ÿ¶ÿ¯ÿ³ÿ´ÿ­ÿ¡ÿ¥ÿ¤ÿ¥ÿ«ÿ­ÿ¤ÿ¥ÿÿ«ÿ©ÿ²ÿ¬ÿ£ÿ©ÿ¦ÿ¨ÿ·ÿ¯ÿ·ÿÿ®ÿ²ÿ°ÿ¯ÿ°ÿ©ÿ®ÿ±ÿÿ¦ÿ¥ÿ¡ÿ©ÿ¤ÿ¡ÿ¬ÿ¯ÿ¨ÿ¬ÿ¯ÿ®ÿ§ÿ§ÿ¯ÿ¬ÿªÿ­ÿ³ÿµÿ«ÿ¯ÿ®ÿ¬ÿ©ÿ¦ÿ³ÿ¤ÿªÿ¶ÿ£ÿ©ÿÿÿ¨ÿ¡ÿ¤ÿ²ÿªÿ¢ÿÿ°ÿ°ÿ«ÿ¼ÿ³ÿ¦ÿ±ÿÿ ÿ¢ÿªÿ­ÿ®ÿ®ÿ¦ÿ¥ÿ¨ÿ¯ÿ¬ÿ«ÿ«ÿ§ÿ­ÿ­ÿ§ÿ­ÿ«ÿ¡ÿ¢ÿ¦ÿ¤ÿ¤ÿ«ÿ»ÿ¸ÿ«ÿ²ÿÿ´ÿ¸ÿ´ÿ©ÿ¤ÿ ÿÿ¶ÿ´ÿ¯ÿ¶ÿªÿ¦ÿÂÿ§ÿ¬ÿ«ÿ°ÿ¡ÿ ÿ±ÿ®ÿ­ÿ«ÿ¡ÿ¤ÿªÿ¶ÿ¨ÿ­ÿ´ÿ¬ÿ·ÿ´ÿ¦ÿ¥ÿªÿ®ÿ²ÿµÿ­ÿ­ÿ¥ÿÿ ÿ¤ÿ¢ÿ§ÿ®ÿµÿ¼ÿ±ÿ½ÿ²ÿ¹ÿ¥ÿ¦ÿ§ÿ¼ÿ²ÿ¥ÿ¨ÿ³ÿ´ÿ©ÿ´ÿ·ÿ±ÿ¶ÿ¯ÿ±ÿ´ÿ±ÿªÿ¨ÿÿªÿ®ÿ¤ÿ«ÿ±ÿ´ÿ±ÿ³ÿ¸ÿ±ÿ±ÿ³ÿ°ÿ°ÿ¢ÿ¡ÿ¯ÿ°ÿµÿ¤ÿ²ÿªÿ³ÿ®ÿµÿ°ÿ¯ÿªÿ±ÿ¨ÿ¬ÿ¬ÿ³ÿ±ÿ ÿ°ÿ»ÿ¿ÿ¡ÿ´ÿ¹ÿÿ¼ÿ³ÿ³ÿ·ÿ´ÿ²ÿ±ÿ©ÿ¾ÿ¼ÿµÿ±ÿ¥ÿ§ÿ³ÿ¬ÿ¥ÿ«ÿ¶ÿ¹ÿ­ÿ«ÿ°ÿ¬ÿ®ÿªÿ¤ÿ£ÿªÿªÿ«ÿ¼ÿ¯ÿ ÿ¥ÿ«ÿºÿ³ÿ¨ÿ¹ÿ®ÿ°ÿ¬ÿ®ÿ¤ÿ¹ÿ²ÿ³ÿ«ÿ«ÿ²ÿ¶ÿµÿ­ÿ±ÿ«ÿ©ÿ¶ÿ®ÿ®ÿ¶ÿ³ÿ°ÿ§ÿ£ÿ¯ÿ´ÿ²ÿºÿ½ÿ´ÿ¯ÿ®ÿ­ÿ¯ÿ­ÿ±ÿ°ÿ´ÿ·ÿ­ÿ©ÿ¨ÿÿ¯ÿ¯ÿ·ÿ±ÿµÿ¦ÿÿ£ÿÿ»ÿ®ÿ¢ÿÿ£ÿ±ÿ²ÿÿÿ©ÿ¤ÿ®ÿÿ©ÿ°ÿºÿ°ÿ±ÿ¤ÿÿ¤ÿ­ÿ°ÿ­ÿ¤ÿÿ­ÿµÿÿÿ¦ÿÿ­ÿ¡ÿ±ÿ­ÿ£ÿÿÿ¤ÿÿªÿ¨ÿ¬ÿ»ÿ¶ÿ¥ÿÂÿ ÿÆÿ´ÿ¨ÿÿ·ÿ£ÿ¢ÿ°ÿ£ÿ¹ÿ°ÿ±ÿ¨ÿ«ÿ²ÿ©ÿ¤ÿ¥ÿ¦ÿ¬ÿ¨ÿ¬ÿ£ÿÿ°ÿ²ÿ§ÿÿÿ´ÿ¬ÿªÿ®ÿ£ÿ­ÿ±ÿ´ÿ¼ÿ¸ÿ§ÿ½ÿÿ£ÿªÿ®ÿ£ÿ®ÿÀÿ¸ÿ®ÿªÿ ÿªÿ¥ÿ©ÿ·ÿ¶ÿ½ÿ®ÿ¥ÿ«ÿ°ÿ¶ÿ´ÿ´ÿµÿµÿ¨ÿ¦ÿ±ÿ°ÿ²ÿ«ÿ­ÿµÿµÿ­ÿ­ÿ¯ÿ³ÿ¹ÿ¼ÿºÿ­ÿ­ÿ¨ÿ­ÿ©ÿ²ÿ¶ÿ ÿ¶ÿ¸ÿµÿªÿ¹ÿ©ÿ¤ÿ®ÿ³ÿ³ÿ°ÿ«ÿ­ÿ³ÿ­ÿ²ÿ±ÿ´ÿ¿ÿ¹ÿ¯ÿ´ÿ´ÿ°ÿ·ÿ´ÿ³ÿ¼ÿ»ÿ­ÿÿ²ÿ¯ÿ¨ÿ¾ÿ¬ÿ¡ÿ©ÿ¼ÿÅÿ¯ÿ²ÿ±ÿ¶ÿÿ²ÿºÿªÿ´ÿ±ÿ¾ÿ¯ÿ³ÿªÿ´ÿ²ÿ²ÿ¯ÿ³ÿ±ÿ¨ÿ«ÿ®ÿ°ÿ¶ÿ¶ÿ«ÿ¬ÿ©ÿ¾ÿ©ÿÃÿ¼ÿ¥ÿºÿµÿ£ÿ®ÿ¹ÿ­ÿÀÿ½ÿÅÿªÿ ÿ«ÿ¹ÿ§ÿµÿ¾ÿ¦ÿ ÿ©ÿ²ÿ¶ÿ¬ÿ¸ÿÆÿ¶ÿ©ÿ¢ÿ ÿ´ÿ½ÿ¯ÿ¨ÿ²ÿ»ÿ¢ÿ§ÿ¬ÿ¨ÿ»ÿ¾ÿÃÿ±ÿÃÿ¬ÿÿ¹ÿÿ­ÿ¤ÿ¡ÿ©ÿ±ÿ´ÿªÿ«ÿ®ÿ­ÿ°ÿ¨ÿ¦ÿ­ÿ¬ÿ®ÿ³ÿ¯ÿ²ÿ´ÿ®ÿ¯ÿ¬ÿ®ÿªÿ®ÿ©ÿ¼ÿ½ÿ°ÿ¥ÿ¦ÿÃÿ¯ÿ¸ÿ ÿ¶ÿ¸ÿµÿ©ÿ·ÿ¨ÿ¯ÿ±ÿ¬ÿ«ÿÿÿ¯ÿ­ÿ«ÿ­ÿ®ÿ¸ÿµÿ¤ÿ¡ÿÿÿ©ÿ´ÿ±ÿ¾ÿ®ÿµÿ ÿ«ÿ±ÿ¨ÿ®ÿªÿ¨ÿµÿ·ÿ°ÿªÿ©ÿ®ÿ±ÿ¶ÿ¼ÿ³ÿ¥ÿ¨ÿªÿ­ÿ¸ÿ«ÿ°ÿ­ÿ°ÿ·ÿµÿ²ÿ®ÿ³ÿ¸ÿ¹ÿÂÿ±ÿ®ÿÿ¯ÿ¬ÿ«ÿ«ÿ±ÿ«ÿ¡ÿ¦ÿ¿ÿ¸ÿ£ÿ©ÿªÿ¡ÿ©ÿ¬ÿ²ÿ¼ÿºÿ»ÿ¬ÿµÿ¹ÿ²ÿ­ÿ§ÿºÿ¼ÿ©ÿ©ÿ¬ÿºÿ³ÿµÿ°ÿªÿ¯ÿ²ÿ¯ÿ°ÿ´ÿ·ÿ°ÿ¤ÿ«ÿ·ÿ·ÿÄÿ¨ÿ³ÿ±ÿ¢ÿ¤ÿÿ½ÿ³ÿ¯ÿ¶ÿ½ÿ¢ÿ§ÿ´ÿ ÿ¤ÿ¥ÿÿ ÿ³ÿ¬ÿ©ÿ´ÿ­ÿ®ÿºÿ´ÿ¶ÿ®ÿ¹ÿ»ÿ·ÿµÿ³ÿÏÿºÿªÿºÿ½ÿ²ÿ¥ÿ­ÿ­ÿ¬ÿ¶ÿ°ÿ½ÿ»ÿ°ÿ¹ÿ¶ÿÿÿ°ÿ§ÿ¬ÿ§ÿ²ÿ²ÿ¸ÿ«ÿ¡ÿ³ÿ»ÿ¬ÿªÿ´ÿ²ÿ¹ÿ¸ÿ³ÿ­ÿ¯ÿ¶ÿ¸ÿ¬ÿ¤ÿ­ÿ®ÿ¬ÿ»ÿµÿµÿ°ÿ·ÿ«ÿÿÂÿºÿ½ÿªÿ«ÿ¦ÿ¾ÿ¾ÿ¸ÿ²ÿ«ÿÿÿ©ÿÿÿ§ÿ¥ÿ«ÿ¤ÿ®ÿ§ÿÿ£ÿ©ÿ¼ÿ³ÿ·ÿ¨ÿÿÿ¨ÿ ÿÿ¦ÿªÿ§ÿ¡ÿ£ÿ£ÿÿqÿWÿ_ÿcÿTÿ[ÿÿ¢ÿ¢ÿ§ÿÂÿ¿ÿ«ÿÀÿ£ÿªÿ«ÿ¡ÿ«ÿ ÿÿ¨ÿÿÿ°ÿ¹ÿ¬ÿ¢ÿ¹ÿ¡ÿ¤ÿÿ²ÿ±ÿÿ±ÿ¢ÿÿÿ¶ÿ²ÿ­ÿ°ÿµÿ½ÿ½ÿ¼ÿ²ÿ«ÿ ÿÿ¡ÿ³ÿ¯ÿ³ÿ¢ÿ£ÿÿÿ¶ÿÆÿ®ÿÿ¤ÿ´ÿ±ÿ«ÿ¯ÿ­ÿ­ÿÿÿ°ÿªÿ¼ÿ³ÿ¡ÿ¦ÿ·ÿ³ÿÂÿÃÿ¶ÿ°ÿ°ÿ±ÿ¬ÿ¨ÿ®ÿ±ÿ°ÿ¢ÿ³ÿ¢ÿ±ÿ§ÿ³ÿ¯ÿ¨ÿÿªÿ«ÿ¬ÿ²ÿ®ÿ®ÿ¶ÿ²ÿ¨ÿ°ÿ°ÿ«ÿ¶ÿ¯ÿªÿ°ÿ¦ÿªÿ²ÿ§ÿ§ÿ¥ÿ£ÿ«ÿ¯ÿ§ÿÿ§ÿ¯ÿ«ÿ¨ÿ¦ÿ´ÿ³ÿ­ÿ²ÿ¬ÿ©ÿªÿ¨ÿ²ÿ¯ÿµÿ³ÿ±ÿ¯ÿªÿ®ÿ»ÿ»ÿ¯ÿ´ÿ«ÿµÿ¶ÿªÿªÿ´ÿ´ÿ­ÿ»ÿ¯ÿ¨ÿ­ÿ¶ÿºÿ±ÿ³ÿªÿ­ÿ±ÿ¶ÿ¯ÿ·ÿ®ÿ´ÿ²ÿ­ÿ©ÿ­ÿ¯ÿ°ÿ²ÿ®ÿ±ÿ°ÿ¥ÿ³ÿ¸ÿ·ÿ°ÿ¬ÿ«ÿ·ÿ¬ÿ­ÿ¶ÿ¬ÿ£ÿ¡ÿ¦ÿ¯ÿ°ÿ°ÿ§ÿ¬ÿ¯ÿ¶ÿ¯ÿ­ÿ¹ÿÀÿ´ÿ§ÿ¦ÿ§ÿ§ÿ­ÿ±ÿ©ÿ¨ÿ­ÿ³ÿ²ÿ§ÿªÿ¼ÿÃÿ¹ÿ¦ÿ¯ÿ´ÿ´ÿ³ÿ´ÿ²ÿ¨ÿ¯ÿ¹ÿ¸ÿÿ·ÿ´ÿ±ÿ´ÿÀÿ´ÿ²ÿ¸ÿ¶ÿ°ÿ°ÿ¸ÿ³ÿ°ÿ¥ÿ¯ÿ³ÿ¦ÿ¸ÿ°ÿªÿ§ÿ±ÿ©ÿ ÿ©ÿ¶ÿµÿ­ÿ¶ÿ¹ÿ¯ÿ¹ÿ ÿ¬ÿ¯ÿ·ÿ¶ÿ°ÿ·ÿ·ÿ°ÿ²ÿ±ÿ´ÿ¯ÿÁÿ£ÿ§ÿ£ÿ®ÿ¶ÿ¸ÿºÿ°ÿ®ÿ»ÿÁÿ¿ÿÈÿ·ÿ¼ÿ¬ÿ®ÿÿ±ÿ³ÿ¦ÿ³ÿºÿ·ÿ´ÿ¶ÿÇÿÆÿ¨ÿ»ÿªÿµÿ±ÿ²ÿ²ÿ°ÿ¸ÿºÿ¼ÿÀÿ¶ÿ®ÿµÿ³ÿ´ÿ¨ÿ¡ÿ²ÿ§ÿ¨ÿ»ÿ»ÿµÿÁÿÊÿÀÿµÿ¨ÿ¸ÿ©ÿ¿ÿ·ÿ¢ÿ²ÿ°ÿªÿªÿ®ÿ¸ÿ¶ÿªÿ¹ÿ¬ÿ©ÿ±ÿ´ÿ¼ÿ¼ÿ¶ÿµÿ±ÿ£ÿÿÿ¨ÿÂÿÂÿ§ÿ ÿ°ÿ­ÿ²ÿ²ÿ³ÿªÿ«ÿÀÿ´ÿªÿ°ÿ´ÿ¦ÿ­ÿÇÿ¯ÿ¢ÿ¬ÿ¦ÿ¢ÿ³ÿ´ÿ¯ÿ¾ÿ«ÿ²ÿ®ÿ©ÿ©ÿ²ÿºÿ´ÿ©ÿ¬ÿ²ÿ±ÿºÿÿÄÿ°ÿ¨ÿºÿ®ÿ®ÿµÿ³ÿ»ÿ¼ÿ«ÿ²ÿ«ÿ´ÿ¬ÿÿµÿ½ÿ»ÿ¾ÿ»ÿ¯ÿ«ÿ¹ÿ¶ÿºÿ¶ÿ´ÿ±ÿ©ÿ©ÿ³ÿ¶ÿ°ÿ©ÿ¯ÿ®ÿ³ÿ¯ÿ¶ÿ´ÿµÿ¯ÿ­ÿ³ÿµÿ±ÿ½ÿ¢ÿ°ÿ´ÿ®ÿ¶ÿ´ÿ©ÿ®ÿ³ÿ³ÿËÿµÿ»ÿ»ÿ¹ÿ¨ÿ­ÿ²ÿµÿ´ÿ¯ÿ®ÿ¯ÿ°ÿ¢ÿ¥ÿ®ÿ¯ÿÿ§ÿ½ÿÃÿ¶ÿ£ÿ³ÿ¸ÿÊÿ¾ÿ´ÿ¾ÿ¾ÿÁÿ½ÿ­ÿ¯ÿÂÿÂÿ¼ÿ³ÿ²ÿ©ÿµÿºÿ¤ÿ¤ÿÉÿ»ÿÿ¸ÿ©ÿ¯ÿ¦ÿ©ÿ²ÿºÿ¶ÿ­ÿ¸ÿ«ÿµÿ¯ÿ¨ÿºÿ¯ÿ´ÿ±ÿ¤ÿ¨ÿªÿÃÿ°ÿ§ÿ¸ÿ®ÿ°ÿ´ÿµÿ¶ÿ¶ÿµÿ·ÿÀÿºÿ°ÿ±ÿ·ÿ³ÿªÿ¬ÿ¶ÿ°ÿºÿ¬ÿ¼ÿ«ÿ°ÿ³ÿªÿ¨ÿ´ÿ¿ÿ´ÿ±ÿÁÿ®ÿ±ÿ¹ÿ¸ÿ³ÿ³ÿ»ÿ·ÿ©ÿ®ÿ¸ÿ¨ÿ±ÿ±ÿ«ÿ±ÿ·ÿªÿ¯ÿ§ÿ³ÿ¶ÿ¯ÿ«ÿ¯ÿºÿ¾ÿ³ÿ¦ÿ¤ÿ³ÿ«ÿ³ÿ¬ÿ¤ÿ¥ÿ¢ÿ¦ÿ²ÿ¶ÿ¸ÿ³ÿ¤ÿ§ÿ­ÿ­ÿ¶ÿ¸ÿºÿ¼ÿÃÿ¤ÿ¦ÿµÿ¹ÿ·ÿ©ÿ­ÿ£ÿ¸ÿ±ÿ°ÿºÿ¾ÿ¶ÿ¬ÿ®ÿÄÿ»ÿ´ÿ¨ÿ²ÿ²ÿ´ÿ¼ÿ±ÿÆÿ·ÿÊÿ½ÿ¬ÿ®ÿ²ÿ²ÿ½ÿÁÿ·ÿµÿ»ÿºÿ°ÿ³ÿ·ÿ°ÿ¸ÿ°ÿºÿºÿ·ÿ¸ÿµÿ±ÿ·ÿÉÿÁÿ«ÿµÿ²ÿ¶ÿ¹ÿ±ÿ§ÿ´ÿ·ÿºÿ¹ÿ´ÿ¾ÿ¶ÿ¦ÿ¨ÿ­ÿ©ÿ¦ÿ®ÿµÿ²ÿËÿµÿ¸ÿ¶ÿÀÿºÿ±ÿ¸ÿ¶ÿ¦ÿÈÿ²ÿ®ÿ°ÿ¯ÿ¨ÿ¥ÿ·ÿ¾ÿ¸ÿ°ÿªÿ£ÿ©ÿ¯ÿ±ÿºÿÀÿ¬ÿ²ÿ³ÿµÿÃÿÄÿ¾ÿÃÿ¿ÿ½ÿ±ÿ°ÿ§ÿ¶ÿ¼ÿ¶ÿ¬ÿ¦ÿ¸ÿ¸ÿ³ÿ±ÿ»ÿ¿ÿ½ÿ¹ÿ¹ÿ¹ÿ±ÿ°ÿÄÿÁÿÇÿÊÿ¼ÿ±ÿ²ÿ±ÿ²ÿÈÿ´ÿ¬ÿµÿ²ÿ·ÿ½ÿ²ÿ°ÿ·ÿµÿ²ÿ´ÿÂÿ½ÿ¹ÿ´ÿ®ÿ³ÿ´ÿ¹ÿ¼ÿ¶ÿ¼ÿºÿ¼ÿ¼ÿ¶ÿ½ÿÁÿÀÿ²ÿªÿ¾ÿ¾ÿ±ÿ³ÿ»ÿ¹ÿ»ÿÇÿ¬ÿµÿ­ÿ¦ÿ²ÿ¶ÿ®ÿªÿ®ÿ·ÿÅÿ¿ÿµÿ¬ÿ²ÿ¶ÿ³ÿ®ÿ´ÿÂÿ²ÿºÿ»ÿºÿ¶ÿ²ÿ¤ÿ¯ÿ¹ÿ®ÿ¹ÿ¸ÿÌÿËÿÂÿºÿ¯ÿ®ÿ±ÿ³ÿ®ÿ£ÿ¶ÿ³ÿ®ÿ¥ÿ¸ÿ³ÿÀÿ»ÿ²ÿ¼ÿµÿ§ÿ¹ÿÃÿ¥ÿ©ÿ±ÿ±ÿ¼ÿÁÿ·ÿ±ÿ´ÿ°ÿ£ÿ¥ÿ¹ÿ«ÿ¦ÿ´ÿ¾ÿ¿ÿ¹ÿ²ÿ»ÿ¯ÿ¯ÿ­ÿ§ÿ²ÿ¶ÿ¬ÿ´ÿÅÿ¿ÿÅÿ¸ÿÃÿ¼ÿ²ÿºÿºÿ³ÿ»ÿ´ÿ£ÿ¬ÿ¯ÿ±ÿ¸ÿµÿµÿ³ÿ¬ÿ«ÿ´ÿ³ÿ®ÿ³ÿ·ÿÌÿ§ÿ¦ÿ¯ÿ¨ÿ¹ÿÃÿ±ÿ¶ÿÇÿ³ÿ¤ÿ¨ÿ±ÿ¥ÿ¼ÿÃÿ·ÿ½ÿ¸ÿ·ÿÁÿ¿ÿ´ÿµÿ·ÿÈÿ«ÿ¿ÿµÿ¿ÿÀÿ¸ÿ¬ÿ«ÿ»ÿ±ÿ¸ÿ±ÿ½ÿ°ÿÁÿ¸ÿ¸ÿ»ÿ¸ÿµÿ¹ÿÁÿ½ÿ¿ÿ¤ÿ°ÿ²ÿ¿ÿµÿ«ÿ®ÿ¯ÿ±ÿµÿµÿºÿ¸ÿ±ÿ³ÿ±ÿ¼ÿ®ÿ§ÿ±ÿ»ÿÃÿ½ÿ¯ÿ°ÿ¬ÿ«ÿ²ÿ­ÿ¢ÿ¦ÿ§ÿ§ÿ©ÿ«ÿ¨ÿ¨ÿ³ÿ®ÿµÿ°ÿºÿ·ÿ³ÿ©ÿ±ÿ¹ÿºÿ´ÿ·ÿÂÿ¹ÿ±ÿ´ÿ½ÿÄÿ§ÿÿ¶ÿ¹ÿ²ÿ¸ÿ¾ÿ¹ÿ²ÿ³ÿµÿ¢ÿ´ÿ¯ÿ¤ÿ¯ÿ³ÿ·ÿ®ÿ«ÿ¸ÿºÿ³ÿ¹ÿ¯ÿ®ÿ«ÿ¸ÿÄÿµÿÀÿ®ÿÅÿºÿ°ÿ¬ÿ®ÿ½ÿµÿ§ÿ¶ÿ­ÿ¦ÿ©ÿ¬ÿÃÿ¿ÿ·ÿ´ÿ¸ÿµÿ¨ÿ­ÿ¹ÿ¹ÿ¤ÿ±ÿ¥ÿ¿ÿÂÿÆÿÀÿÃÿ´ÿ°ÿ°ÿ³ÿ·ÿµÿµÿ­ÿ¿ÿ±ÿ¶ÿªÿ©ÿ®ÿ¯ÿ±ÿ­ÿµÿ·ÿ­ÿ©ÿ¨ÿ·ÿ²ÿ¥ÿ²ÿ¤ÿ¼ÿÒÿºÿ°ÿºÿÆÿºÿ®ÿ²ÿ¯ÿ­ÿ¸ÿ¬ÿ©ÿÂÿ®ÿ±ÿ³ÿ¯ÿªÿ¸ÿ»ÿ±ÿµÿ¿ÿ·ÿ­ÿ³ÿ±ÿ¶ÿÉÿ³ÿ§ÿ·ÿ©ÿ±ÿ¯ÿ«ÿ´ÿºÿ³ÿ±ÿ·ÿµÿ­ÿ§ÿ²ÿ¶ÿªÿ²ÿ¯ÿ¼ÿ·ÿ²ÿ¶ÿ·ÿ¶ÿ©ÿÿ¥ÿ³ÿ¦ÿ¬ÿ¤ÿ«ÿÂÿ±ÿ¼ÿ°ÿ°ÿ­ÿ¬ÿ®ÿºÿºÿ¯ÿ®ÿ¸ÿ»ÿ°ÿ¨ÿ¨ÿ¹ÿ­ÿÈÿªÿ¹ÿ©ÿ³ÿ¯ÿºÿ¶ÿ³ÿ®ÿ­ÿ²ÿ¦ÿ°ÿ·ÿ¨ÿªÿ°ÿ©ÿ¬ÿ±ÿ«ÿ²ÿ²ÿ«ÿ³ÿ¸ÿ³ÿ¯ÿ³ÿ³ÿ±ÿµÿ®ÿ³ÿ¬ÿ¯ÿ²ÿºÿÂÿ¨ÿÂÿ¿ÿ¶ÿ°ÿ¯ÿ±ÿµÿµÿ±ÿ°ÿ³ÿ½ÿ§ÿµÿ±ÿªÿ²ÿ´ÿ»ÿ°ÿªÿ·ÿ²ÿ³ÿ¬ÿ¬ÿ¬ÿ§ÿ¯ÿ²ÿ³ÿµÿ¿ÿÿªÿ¬ÿ¨ÿÿ¹ÿ«ÿÿµÿ°ÿ¬ÿ¼ÿ¼ÿ®ÿ¥ÿ¡ÿ¦ÿ´ÿ¹ÿµÿ¯ÿÿÿ¤ÿ®ÿ½ÿ£ÿ°ÿ¯ÿ¬ÿ®ÿ¨ÿ£ÿ¦ÿ«ÿ¤ÿ©ÿ¹ÿ§ÿ´ÿ¼ÿ»ÿ°ÿÿ§ÿ£ÿ©ÿ¦ÿºÿ±ÿ£ÿ©ÿ²ÿ®ÿ°ÿµÿ«ÿ¤ÿªÿ­ÿ«ÿÿ£ÿ¡ÿ¡ÿÿ§ÿ ÿÿ¢ÿ¥ÿ ÿ¥ÿ§ÿ¨ÿ§ÿ ÿÿÿ ÿÿ§ÿ«ÿ¤ÿ©ÿ®ÿ¤ÿÿ¥ÿ·ÿÿ¯ÿ ÿÿ§ÿÿÿ¦ÿ£ÿ¥ÿ¬ÿ²ÿ¯ÿ³ÿ·ÿ©ÿ£ÿ§ÿ§ÿ§ÿªÿ¬ÿ²ÿ¤ÿ£ÿ·ÿ°ÿÿ´ÿÃÿÅÿÃÿ®ÿ±ÿ´ÿµÿ¼ÿ²ÿ¨ÿ¨ÿ¤ÿ»ÿ¸ÿ¸ÿ¸ÿ¨ÿ±ÿµÿ³ÿ¬ÿ«ÿ¨ÿ¯ÿªÿ±ÿ¹ÿ¯ÿ°ÿ·ÿµÿ±ÿ«ÿ®ÿ´ÿ³ÿ¾ÿ´ÿ°ÿÆÿ¶ÿµÿ­ÿºÿÌÿ¥ÿÁÿ­ÿ¤ÿ¾ÿ°ÿ ÿ¬ÿ­ÿµÿ¹ÿ­ÿ¸ÿ¿ÿ¯ÿ¬ÿ²ÿ³ÿ²ÿ´ÿ°ÿ­ÿ®ÿ±ÿ²ÿ¬ÿ­ÿ«ÿ¶ÿ­ÿÁÿ²ÿµÿ½ÿ´ÿ²ÿ¯ÿ¶ÿ·ÿ¹ÿ°ÿªÿ¯ÿ°ÿ¸ÿ¼ÿ²ÿ°ÿ·ÿÆÿ³ÿ°ÿ¶ÿ¨ÿ¬ÿ´ÿªÿ­ÿ¬ÿ®ÿ¬ÿ­ÿ³ÿ¼ÿ¯ÿ³ÿµÿµÿ¬ÿ°ÿ¾ÿ¿ÿ¶ÿ¦ÿ¢ÿ¨ÿ§ÿ±ÿ»ÿ°ÿ½ÿ´ÿ¿ÿ¥ÿ£ÿÿ¯ÿÄÿ´ÿ¶ÿ¹ÿ­ÿªÿªÿ¨ÿ¦ÿ¯ÿ²ÿ±ÿµÿ®ÿ¯ÿ»ÿ·ÿ·ÿ±ÿ¤ÿ¨ÿºÿÌÿ»ÿÄÿ­ÿÁÿ±ÿ®ÿ¨ÿÂÿ±ÿªÿ¸ÿ¦ÿ¢ÿ±ÿ»ÿ´ÿ³ÿ¹ÿ¶ÿ­ÿ³ÿ·ÿªÿ®ÿ¸ÿ²ÿ¾ÿ¸ÿ¾ÿ¼ÿ¯ÿÇÿ´ÿ²ÿ­ÿ»ÿ¯ÿ¹ÿÿ«ÿ¹ÿ´ÿ¤ÿ«ÿ¤ÿ«ÿ¹ÿ°ÿ±ÿ¬ÿµÿ­ÿÿ¯ÿ½ÿ®ÿ¦ÿ¬ÿ°ÿ®ÿÿ¤ÿ«ÿ¶ÿ±ÿ¯ÿµÿÿ©ÿ±ÿ¯ÿ­ÿ¶ÿÿ³ÿ±ÿ¦ÿ¯ÿ·ÿ¨ÿ³ÿ©ÿ¡ÿ¥ÿ°ÿ²ÿªÿªÿ¨ÿ©ÿ¥ÿÿÿÿÿ¤ÿ£ÿ¤ÿªÿ­ÿ¦ÿÿµÿ©ÿ²ÿ®ÿ ÿ£ÿ¤ÿ©ÿ¢ÿ­ÿ¼ÿ¯ÿÿÿÿ¨ÿ³ÿÄÿ³ÿµÿ«ÿÿ ÿ©ÿ©ÿ¨ÿ«ÿ£ÿ¥ÿ¤ÿ¦ÿ²ÿ«ÿ£ÿ­ÿ³ÿ²ÿ´ÿ²ÿ¸ÿ¶ÿÿ¹ÿ¹ÿ ÿ³ÿ¨ÿ¶ÿÿ©ÿªÿ¬ÿ­ÿ°ÿªÿ¯ÿ«ÿ§ÿ«ÿ­ÿ°ÿ³ÿ±ÿ±ÿ·ÿ¼ÿ¸ÿ¯ÿ­ÿ¦ÿ®ÿ¸ÿ¼ÿ¶ÿ¼ÿ¸ÿ©ÿ§ÿ³ÿ¶ÿ ÿ³ÿÿ·ÿ·ÿ¾ÿµÿ©ÿ«ÿ¥ÿ£ÿÿ§ÿ¶ÿÿÿªÿ°ÿ³ÿ²ÿ¬ÿ´ÿ·ÿ£ÿÿ®ÿ¦ÿÿ¥ÿ¯ÿºÿ®ÿ­ÿ³ÿ²ÿ°ÿ¯ÿ¤ÿ¤ÿ´ÿ¹ÿ»ÿ±ÿ¿ÿ­ÿ¦ÿ¨ÿ¬ÿ§ÿ«ÿ±ÿ§ÿ¶ÿ¥ÿÿ¯ÿµÿÿÿ¬ÿ«ÿ°ÿ­ÿ­ÿ¶ÿ»ÿ²ÿ¤ÿªÿµÿ·ÿ°ÿ£ÿªÿ½ÿ¬ÿ±ÿµÿ®ÿ¤ÿ©ÿ£ÿ ÿÿ¥ÿ¬ÿ­ÿµÿ£ÿ¬ÿ«ÿ«ÿ­ÿ®ÿ¯ÿ½ÿ·ÿ¬ÿ£ÿ¹ÿ½ÿ¬ÿ¶ÿ¶ÿ±ÿ±ÿµÿ³ÿ¾ÿºÿ§ÿ©ÿ¸ÿ¿ÿ¯ÿ«ÿ¬ÿ·ÿ®ÿ«ÿ¨ÿ£ÿ²ÿ¸ÿ³ÿÂÿ¿ÿÃÿÈÿ¿ÿ¬ÿ¹ÿ¬ÿ½ÿ¥ÿ·ÿµÿªÿ¸ÿ§ÿ£ÿ¶ÿ§ÿ°ÿ¥ÿ¡ÿ¹ÿ¬ÿ´ÿ¿ÿ±ÿ³ÿ¸ÿ·ÿ¬ÿ©ÿ¥ÿÿ©ÿµÿ´ÿºÿ¼ÿ°ÿªÿ­ÿ®ÿ¦ÿ¤ÿ¢ÿ§ÿÿÿ©ÿ­ÿ«ÿ²ÿ¬ÿ¤ÿ¬ÿ¶ÿÿ²ÿ¤ÿÿ®ÿ·ÿ«ÿªÿ¬ÿ«ÿ¯ÿ«ÿªÿ¥ÿ ÿ¥ÿ²ÿ©ÿ«ÿ¬ÿ¤ÿ¨ÿ³ÿ±ÿ§ÿ¥ÿ£ÿ¦ÿ«ÿªÿ­ÿ³ÿ³ÿ¨ÿ¡ÿ§ÿ°ÿ¦ÿ¤ÿ¸ÿ©ÿ´ÿ²ÿÿ¬ÿÿÿ®ÿ§ÿ´ÿºÿ¯ÿ£ÿ£ÿºÿ©ÿ£ÿ¸ÿ¬ÿ ÿ«ÿªÿÿÿ¬ÿ¯ÿ²ÿ¯ÿ©ÿ±ÿ³ÿ²ÿ ÿ£ÿ°ÿ®ÿ´ÿ²ÿ®ÿ®ÿ§ÿ³ÿ«ÿ¤ÿ©ÿ¨ÿ¯ÿÁÿ¶ÿ°ÿ´ÿÿ¡ÿ¶ÿ°ÿ³ÿ¯ÿ¥ÿÿ¼ÿ¹ÿ¹ÿ¤ÿ¬ÿªÿ¹ÿ¬ÿ¦ÿ«ÿ©ÿ¯ÿ ÿ°ÿ°ÿ­ÿ¯ÿ¥ÿ«ÿ°ÿ·ÿªÿÿ¦ÿªÿ¯ÿªÿ¦ÿ³ÿ¨ÿ¦ÿ¶ÿ²ÿªÿ¦ÿ­ÿÿ±ÿµÿ­ÿ²ÿ°ÿÀÿµÿÿ±ÿ²ÿ¿ÿ±ÿ¦ÿ­ÿ«ÿ¸ÿ ÿ¬ÿ³ÿ®ÿ¨ÿ´ÿ©ÿ¨ÿ¥ÿ´ÿºÿ´ÿ­ÿ¥ÿ±ÿºÿ·ÿ®ÿ°ÿ¤ÿ£ÿªÿ¤ÿ¬ÿ¶ÿ´ÿ²ÿ°ÿ®ÿ­ÿ¯ÿ³ÿ°ÿ©ÿ¬ÿÿ£ÿ¥ÿ¤ÿ ÿ¨ÿ§ÿ²ÿ§ÿ«ÿ³ÿÿ®ÿ¹ÿ¤ÿ¯ÿ²ÿ·ÿµÿ¬ÿÂÿ¸ÿ®ÿ¶ÿ©ÿÄÿÂÿµÿ­ÿ¬ÿ¶ÿ¯ÿ«ÿ®ÿ­ÿ¯ÿ«ÿ§ÿ®ÿ´ÿ°ÿ¶ÿ¹ÿ°ÿ®ÿªÿ¬ÿµÿ°ÿ«ÿ§ÿ®ÿ°ÿ²ÿ¯ÿ®ÿ¯ÿÿ®ÿµÿ©ÿ±ÿÿ§ÿ¶ÿ¶ÿ¡ÿ¥ÿÿ¼ÿ²ÿ§ÿ£ÿ©ÿ»ÿ²ÿ±ÿ¶ÿ¯ÿªÿ±ÿªÿ£ÿ¬ÿ°ÿ¬ÿ©ÿªÿ²ÿ±ÿµÿ»ÿ´ÿ°ÿ³ÿ­ÿ¦ÿ©ÿ­ÿ³ÿ«ÿ²ÿ´ÿ´ÿ´ÿ°ÿ«ÿ«ÿ¬ÿ·ÿ¼ÿ½ÿ³ÿ¥ÿ¡ÿ©ÿµÿ¢ÿ´ÿ¯ÿ°ÿ°ÿ§ÿÿ ÿÿ¢ÿ¥ÿ¤ÿ¨ÿ¨ÿ°ÿ­ÿ§ÿ«ÿ¨ÿ¢ÿ¯ÿ´ÿ«ÿ¡ÿ§ÿ²ÿ®ÿ§ÿ£ÿ£ÿ«ÿªÿ§ÿºÿºÿ®ÿ£ÿ­ÿ¤ÿ¦ÿ°ÿ¸ÿ¶ÿ¹ÿ§ÿ¹ÿ¸ÿ¦ÿ¼ÿ°ÿ¯ÿ£ÿ®ÿ¤ÿ£ÿ´ÿ­ÿÁÿ¾ÿµÿªÿ§ÿ²ÿ¯ÿ±ÿ³ÿ­ÿ¬ÿ¢ÿ¬ÿ»ÿ¶ÿªÿ¦ÿ¯ÿ¬ÿ«ÿ³ÿ³ÿ³ÿªÿ°ÿ±ÿºÿÂÿÁÿ¨ÿ§ÿ¯ÿ¯ÿºÿ£ÿÿ ÿ¯ÿÁÿªÿ£ÿ­ÿ£ÿ§ÿ°ÿ¬ÿ´ÿºÿ±ÿ¡ÿªÿ®ÿ·ÿ½ÿ¹ÿ¯ÿ®ÿ³ÿ¬ÿªÿ©ÿ®ÿ´ÿªÿ­ÿ·ÿµÿ¤ÿ¦ÿ§ÿ³ÿÇÿ²ÿºÿ¶ÿ¯ÿµÿ³ÿ¢ÿ¯ÿ´ÿ«ÿ³ÿ¯ÿ®ÿªÿ¼ÿ½ÿ«ÿ¸ÿ³ÿ¡ÿÿÿªÿ³ÿ®ÿ¬ÿ¼ÿÁÿ¸ÿµÿ¸ÿ·ÿ±ÿ´ÿ¸ÿ²ÿ´ÿºÿ±ÿ´ÿ­ÿ§ÿ­ÿÂÿÅÿ¸ÿ§ÿÀÿÉÿ½ÿ®ÿ­ÿ¯ÿ°ÿ¤ÿ¨ÿ¸ÿªÿ¨ÿ±ÿ·ÿ­ÿ®ÿ©ÿµÿµÿ¸ÿ´ÿ±ÿ¸ÿµÿ¬ÿ¬ÿ³ÿ¹ÿ°ÿ¥ÿ²ÿ²ÿ´ÿ®ÿÀÿ´ÿ²ÿ¯ÿ·ÿ­ÿµÿÿ«ÿ®ÿ¦ÿÀÿºÿ§ÿ©ÿªÿÿ¯ÿ±ÿ°ÿ¤ÿ¶ÿ·ÿ²ÿ¸ÿ¾ÿ¹ÿ´ÿ·ÿ«ÿÿÿ§ÿ¢ÿªÿ©ÿ¢ÿ¶ÿ¸ÿ§ÿ´ÿ¸ÿ²ÿ´ÿ¡ÿ³ÿ¡ÿÿ³ÿÿ²ÿ½ÿ´ÿ©ÿ¬ÿªÿ®ÿ±ÿ´ÿ´ÿ¶ÿ®ÿªÿ¯ÿ­ÿ°ÿ²ÿ®ÿ°ÿ¶ÿ´ÿ­ÿ©ÿªÿ­ÿ´ÿªÿºÿºÿ¤ÿ­ÿªÿ°ÿÿ¸ÿ±ÿ§ÿ·ÿ§ÿ²ÿ½ÿ¨ÿ¡ÿ¶ÿ°ÿ®ÿ¤ÿ¬ÿ¬ÿ¡ÿ®ÿ¾ÿ´ÿ¡ÿ£ÿ¤ÿ¬ÿ°ÿ®ÿ®ÿÂÿ¥ÿ´ÿ¬ÿ½ÿ·ÿ¤ÿ±ÿ©ÿµÿ§ÿ²ÿÀÿ¯ÿ«ÿ¨ÿ§ÿ®ÿ°ÿ´ÿ´ÿ³ÿ°ÿ§ÿ¢ÿ­ÿ´ÿ¢ÿ©ÿ¶ÿ°ÿ±ÿ¿ÿ°ÿÀÿ³ÿ±ÿ«ÿ¬ÿ¥ÿ®ÿ¯ÿ³ÿ»ÿ²ÿ¬ÿ«ÿ»ÿÀÿ·ÿ³ÿ®ÿ¢ÿÿ°ÿ¸ÿ±ÿ¹ÿºÿ¯ÿ½ÿµÿºÿ¶ÿ¾ÿÀÿ»ÿ¯ÿ²ÿ½ÿ£ÿªÿ²ÿ²ÿ´ÿ°ÿ©ÿ¦ÿ¬ÿ©ÿ«ÿ°ÿ°ÿ¡ÿªÿµÿ¬ÿµÿ²ÿ¶ÿ®ÿ­ÿ¶ÿÿ¡ÿªÿµÿ¾ÿÆÿ­ÿ«ÿÀÿ¿ÿµÿªÿÿ¥ÿÿÿ¨ÿ°ÿ¬ÿ¬ÿµÿ¹ÿµÿ±ÿ·ÿ¯ÿ¾ÿ±ÿ´ÿ·ÿ´ÿÃÿ±ÿ¹ÿ¹ÿ´ÿ»ÿ¨ÿ°ÿ³ÿ¦ÿ±ÿ°ÿ²ÿ°ÿ¬ÿ¬ÿ¦ÿ«ÿ¸ÿ³ÿ³ÿµÿ­ÿ§ÿÌÿ¨ÿ¬ÿÿ¶ÿ®ÿ¯ÿ³ÿµÿ©ÿ²ÿÄÿ¹ÿ¦ÿ¨ÿ±ÿ¶ÿ®ÿªÿ±ÿ«ÿ¨ÿ¹ÿÃÿµÿ¹ÿ»ÿ­ÿ¬ÿ·ÿ¯ÿ¬ÿ³ÿ¼ÿ¯ÿ©ÿ«ÿ¶ÿ°ÿ¯ÿ¬ÿÿ¦ÿ­ÿªÿ¯ÿ®ÿ¥ÿ¢ÿ´ÿÿÿ¢ÿ©ÿªÿ²ÿ²ÿÿ­ÿÿ¢ÿ¦ÿ¢ÿÿ¥ÿ²ÿ¯ÿ ÿÿÿnÿ\ÿgÿuÿsÿÿ¡ÿ¦ÿ°ÿ®ÿ¬ÿ­ÿÿ©ÿ¥ÿ£ÿ®ÿªÿ«ÿ¬ÿÿÿ®ÿ­ÿ­ÿ¬ÿ©ÿÿ©ÿÿ°ÿÿ¶ÿ´ÿ©ÿ¸ÿ¦ÿ¡ÿ§ÿªÿªÿ§ÿ®ÿ¸ÿ¹ÿ³ÿ«ÿ±ÿ¬ÿ­ÿ«ÿ¢ÿÿ¤ÿ³ÿ·ÿ¬ÿ§ÿ©ÿ²ÿ¯ÿ«ÿ£ÿ§ÿ¯ÿ°ÿ®ÿ¨ÿ¥ÿ©ÿ§ÿ¦ÿ¹ÿ¯ÿ°ÿ¤ÿ®ÿ¸ÿ®ÿ­ÿ·ÿ»ÿ¥ÿ¨ÿ«ÿ¤ÿ£ÿ®ÿ¹ÿ¸ÿÁÿ¹ÿ¨ÿ®ÿ©ÿ¹ÿ¥ÿªÿ¶ÿµÿÁÿ¹ÿ³ÿ§ÿ¦ÿªÿ«ÿ§ÿ¤ÿ­ÿ³ÿ³ÿ¹ÿ¬ÿºÿªÿ¤ÿ¬ÿ·ÿ®ÿ®ÿ´ÿµÿ­ÿ°ÿ²ÿ´ÿ¯ÿ²ÿÊÿ®ÿÿ·ÿ¿ÿÈÿÈÿ«ÿ«ÿ±ÿ§ÿµÿ°ÿ±ÿ¬ÿµÿºÿ²ÿ´ÿ¶ÿ¹ÿ¯ÿªÿ¹ÿ£ÿÄÿÂÿ¹ÿ±ÿ§ÿ·ÿ¼ÿ©ÿ­ÿ¸ÿ¯ÿ¦ÿ­ÿ°ÿªÿ´ÿµÿªÿ¬ÿ¯ÿ±ÿ¯ÿ²ÿ°ÿ¯ÿµÿ¯ÿ´ÿ¼ÿ¶ÿ¸ÿÂÿ­ÿ¯ÿ¾ÿÍÿ½ÿ½ÿ¦ÿ¡ÿ¸ÿ­ÿ ÿ¢ÿ¶ÿ·ÿ§ÿ«ÿ¸ÿ¯ÿ°ÿ©ÿµÿÀÿµÿ¯ÿ½ÿÄÿ©ÿ©ÿ²ÿ®ÿ«ÿ²ÿµÿ³ÿ°ÿ©ÿ¯ÿ»ÿ ÿ£ÿ²ÿ¨ÿ°ÿ¦ÿ¦ÿµÿÃÿ¼ÿ®ÿ©ÿ§ÿ«ÿºÿ¼ÿ­ÿ·ÿ¹ÿµÿ®ÿ¼ÿ¯ÿ°ÿ¸ÿÁÿºÿ«ÿ¬ÿ³ÿ½ÿ¸ÿ¯ÿ³ÿÉÿÉÿ¾ÿ°ÿ§ÿ´ÿ´ÿ±ÿ´ÿ¹ÿ»ÿ´ÿ°ÿ³ÿ¶ÿºÿÿ½ÿ¬ÿ±ÿ­ÿ³ÿ·ÿ­ÿ°ÿ¸ÿ¯ÿ®ÿ«ÿ­ÿµÿ¨ÿ¥ÿ¸ÿºÿ²ÿ­ÿ®ÿ²ÿµÿ¶ÿ¹ÿ»ÿ¸ÿ°ÿ©ÿ°ÿ©ÿ¶ÿ±ÿ¿ÿ³ÿ©ÿ´ÿ·ÿµÿ»ÿ¸ÿÆÿÄÿ¯ÿ²ÿ®ÿºÿ¹ÿ¶ÿ¯ÿ­ÿ¹ÿ»ÿ«ÿ¦ÿ¹ÿºÿ¼ÿÀÿªÿ¹ÿ§ÿ¶ÿ»ÿºÿ·ÿ¹ÿ¿ÿÀÿ¸ÿ¥ÿ¿ÿ¤ÿ¨ÿ¿ÿÿ°ÿ³ÿ±ÿ«ÿ¯ÿ¼ÿ·ÿ¬ÿ²ÿªÿ¸ÿ¦ÿªÿ³ÿ·ÿÂÿ¸ÿ±ÿ·ÿ¶ÿ²ÿ±ÿ½ÿ¶ÿ³ÿ¯ÿ£ÿ°ÿ³ÿ¼ÿ¿ÿ¯ÿ«ÿ¹ÿ³ÿ®ÿ§ÿ²ÿ®ÿ´ÿ¶ÿ ÿ¨ÿ²ÿ¯ÿ¨ÿ¢ÿ©ÿÂÿ¾ÿ¸ÿ³ÿ¹ÿ¨ÿ£ÿ¬ÿµÿ±ÿ¨ÿªÿµÿ°ÿ¸ÿ¯ÿ³ÿ·ÿ·ÿ±ÿÉÿÀÿ«ÿ«ÿ®ÿ°ÿ¬ÿ¸ÿÿ¯ÿºÿ°ÿ·ÿ²ÿ³ÿºÿ¶ÿ±ÿºÿ¸ÿµÿ¤ÿ½ÿÿ¨ÿ³ÿÀÿÁÿµÿ°ÿ¯ÿ»ÿ¬ÿ´ÿ©ÿ¯ÿ±ÿ°ÿ»ÿ¹ÿ«ÿ¨ÿ°ÿ·ÿ«ÿ°ÿ¬ÿ®ÿ¬ÿ­ÿ¨ÿ¦ÿ©ÿ²ÿ¾ÿ¼ÿºÿ¯ÿºÿªÿ§ÿªÿ±ÿ¶ÿ¶ÿµÿ·ÿ¸ÿ¨ÿ¨ÿ±ÿ²ÿ©ÿ¢ÿªÿ±ÿ²ÿºÿ®ÿ³ÿÿ¼ÿ¸ÿ¸ÿ­ÿ»ÿÀÿ´ÿ´ÿÄÿ½ÿ²ÿ²ÿ­ÿ©ÿ°ÿ­ÿ¦ÿ­ÿ¼ÿ»ÿ§ÿ½ÿ»ÿµÿ¥ÿ®ÿ¹ÿ¿ÿ¸ÿ³ÿ·ÿ¨ÿ°ÿ®ÿ ÿ°ÿ²ÿºÿºÿ³ÿ´ÿ»ÿ¬ÿ¿ÿ·ÿ®ÿ³ÿ¶ÿ¸ÿ¶ÿ¯ÿ«ÿ¶ÿ¹ÿ¶ÿÈÿÂÿ¬ÿ¬ÿ±ÿ²ÿ³ÿ¸ÿ¸ÿ°ÿ·ÿ¾ÿ²ÿ»ÿ³ÿ¬ÿ°ÿ±ÿªÿ¥ÿªÿÆÿªÿµÿ®ÿ°ÿ·ÿ·ÿ»ÿºÿ»ÿ¶ÿ­ÿ±ÿ¦ÿ«ÿ­ÿ¸ÿÎÿ¾ÿ´ÿ°ÿµÿ¬ÿªÿªÿ¬ÿ³ÿ¾ÿ»ÿ¬ÿ½ÿ¯ÿ¹ÿªÿ­ÿ°ÿ°ÿ»ÿ¸ÿ«ÿ¿ÿ¼ÿ«ÿ¥ÿ¨ÿ¥ÿ¨ÿ¹ÿ¹ÿªÿ¶ÿ°ÿ­ÿ´ÿ«ÿ¤ÿ¨ÿ«ÿªÿ±ÿ¯ÿ«ÿ´ÿ¹ÿ¶ÿ¸ÿ»ÿ³ÿÅÿ½ÿµÿ«ÿ¬ÿ³ÿ·ÿ³ÿ¬ÿ£ÿ¸ÿÀÿÀÿ¹ÿ·ÿ¶ÿ¼ÿÄÿºÿ³ÿ­ÿ¿ÿ»ÿ·ÿ´ÿ²ÿ±ÿ«ÿ»ÿ¨ÿ«ÿ¯ÿ³ÿ¸ÿ´ÿ´ÿ½ÿ¯ÿ®ÿ´ÿ§ÿ³ÿ¼ÿ°ÿ¥ÿ¬ÿ¶ÿÃÿÀÿ¸ÿ»ÿµÿ®ÿµÿ´ÿ´ÿ²ÿ©ÿ§ÿ·ÿ½ÿ²ÿºÿ°ÿÂÿÄÿ®ÿ·ÿ±ÿªÿÀÿ½ÿºÿ¿ÿ¹ÿ¨ÿ§ÿÄÿ¸ÿÉÿÆÿÅÿÁÿ±ÿ¯ÿºÿ¸ÿÁÿ®ÿ¨ÿ²ÿ¬ÿ´ÿÂÿÅÿ¿ÿ±ÿªÿÐÿ¼ÿÂÿ¸ÿ¶ÿºÿ±ÿ¤ÿ¸ÿ¸ÿ´ÿ°ÿ¶ÿ¶ÿ·ÿ´ÿ¬ÿ²ÿ¿ÿ±ÿÀÿ´ÿºÿ½ÿ¶ÿ¶ÿÁÿ¼ÿ®ÿÄÿ¯ÿ«ÿ·ÿ½ÿºÿ»ÿ¼ÿ«ÿ½ÿ§ÿ®ÿ½ÿÄÿ¼ÿµÿ·ÿ·ÿ±ÿÿ·ÿÆÿºÿ»ÿ¿ÿ¶ÿ³ÿºÿ»ÿÅÿ»ÿ¼ÿ¸ÿºÿ¸ÿªÿªÿÀÿÈÿ»ÿ¨ÿÃÿ­ÿ²ÿµÿºÿ¸ÿ®ÿ­ÿ·ÿ¿ÿÀÿ½ÿ´ÿ´ÿ´ÿ¾ÿÅÿÀÿ²ÿ°ÿÃÿ ÿ¯ÿ¨ÿ³ÿ©ÿ¤ÿ®ÿ»ÿºÿµÿ¬ÿÁÿ½ÿÆÿºÿ¬ÿ¨ÿ¬ÿ´ÿÂÿ¼ÿ°ÿ³ÿÿÿ¶ÿ¹ÿ­ÿ¦ÿ±ÿÂÿ´ÿ»ÿ³ÿÀÿ°ÿ±ÿ¹ÿ¸ÿ¿ÿÂÿ°ÿ²ÿ»ÿºÿ¥ÿ»ÿªÿµÿºÿ±ÿµÿ·ÿ«ÿ½ÿ±ÿ­ÿºÿ½ÿ¡ÿ®ÿ»ÿ²ÿ¬ÿµÿ¸ÿ²ÿ¬ÿÂÿ«ÿ´ÿ¯ÿ¬ÿ¬ÿ²ÿ³ÿ¯ÿ¼ÿ³ÿÀÿ´ÿ»ÿµÿµÿµÿ¯ÿµÿ¹ÿ¯ÿ³ÿ±ÿÂÿµÿÇÿÄÿ½ÿ´ÿ«ÿ±ÿ½ÿÁÿ¶ÿ¦ÿ©ÿ¥ÿ¬ÿÈÿÆÿ±ÿ¯ÿ©ÿ«ÿ¼ÿ¸ÿ²ÿ¶ÿ¿ÿ±ÿÿ¼ÿ¼ÿºÿÂÿ½ÿ®ÿ¬ÿ¶ÿ®ÿ¼ÿ§ÿ²ÿ©ÿ´ÿ¯ÿ©ÿ®ÿºÿ¹ÿ²ÿ»ÿ¸ÿ¾ÿ¬ÿ§ÿªÿºÿÿÿ°ÿ¶ÿ¯ÿ¬ÿ±ÿµÿÀÿ¶ÿ´ÿ²ÿ¾ÿ¸ÿ³ÿ´ÿ¹ÿ¾ÿºÿ¬ÿ²ÿ¼ÿ«ÿÀÿ´ÿ­ÿ±ÿ¨ÿ¬ÿ°ÿ°ÿ¨ÿ¢ÿ¶ÿ¯ÿ¦ÿ®ÿ½ÿ¯ÿ´ÿ¢ÿ§ÿ´ÿ»ÿ·ÿ¶ÿ½ÿ¾ÿÌÿ¾ÿ¿ÿÉÿ°ÿ®ÿ¬ÿ¤ÿ§ÿ­ÿ¼ÿÅÿ¹ÿºÿ³ÿ§ÿ­ÿ¦ÿ®ÿ¤ÿ¶ÿ¾ÿºÿ³ÿ®ÿ°ÿ¸ÿ¿ÿ¸ÿ¯ÿµÿºÿÌÿ»ÿ½ÿ©ÿ®ÿ¶ÿ²ÿ¦ÿÿ®ÿµÿ¨ÿ¥ÿ¬ÿ¬ÿªÿ°ÿ·ÿ»ÿ¸ÿ¹ÿ°ÿ©ÿ©ÿ¦ÿ¼ÿ´ÿÁÿÂÿ·ÿ¨ÿ«ÿ°ÿ¬ÿ©ÿ°ÿ¹ÿ®ÿ§ÿµÿ¶ÿ´ÿ£ÿ´ÿµÿ¹ÿ§ÿ®ÿ¬ÿ§ÿ²ÿ­ÿ±ÿ¼ÿ¾ÿÃÿ»ÿ»ÿ¤ÿ«ÿ¯ÿ½ÿ²ÿ­ÿ£ÿµÿ·ÿ±ÿªÿ¦ÿ°ÿ¸ÿµÿ¸ÿ¬ÿ¨ÿ´ÿ¯ÿ´ÿ³ÿªÿ®ÿªÿ¶ÿ´ÿ¦ÿ§ÿ¨ÿ¨ÿ¿ÿ½ÿ³ÿ°ÿÿ¦ÿ¡ÿ£ÿ´ÿ¯ÿ£ÿ¤ÿ­ÿ­ÿ³ÿÀÿµÿ¶ÿ¦ÿ´ÿËÿ¹ÿºÿ¬ÿ¥ÿ»ÿ¸ÿ°ÿ¸ÿºÿ±ÿ¯ÿ©ÿ¤ÿ¨ÿÿ©ÿ¢ÿ½ÿ®ÿ²ÿ²ÿ«ÿ­ÿ²ÿ³ÿ·ÿ´ÿ±ÿ¶ÿ¼ÿ¾ÿ¦ÿ ÿ§ÿ»ÿ±ÿ¶ÿ¬ÿ¦ÿ¦ÿµÿ¼ÿ¾ÿ¯ÿµÿÁÿ¹ÿµÿµÿÀÿÀÿ¸ÿªÿ¯ÿÄÿÂÿ´ÿ²ÿ·ÿ¶ÿ¬ÿ¬ÿ®ÿ®ÿ­ÿ°ÿ»ÿ´ÿ¼ÿ­ÿ»ÿ¢ÿ¥ÿ»ÿºÿ½ÿ¾ÿÅÿÁÿ¼ÿ¯ÿ²ÿµÿ°ÿ¼ÿÂÿ«ÿ©ÿ´ÿ¥ÿ¥ÿ¢ÿ¬ÿ»ÿ´ÿ»ÿ¯ÿ¯ÿ»ÿ¹ÿµÿ«ÿ¯ÿ¶ÿ­ÿ­ÿ­ÿ²ÿ¨ÿÿÿ¹ÿ³ÿ³ÿ¯ÿ©ÿ§ÿ£ÿªÿ¬ÿ©ÿ®ÿ·ÿ¼ÿ¯ÿÿÿ­ÿ§ÿ¨ÿ«ÿ£ÿÿ²ÿ¬ÿ¸ÿ¯ÿ¯ÿ²ÿ°ÿ¦ÿ¦ÿ°ÿµÿªÿ£ÿ¯ÿ¯ÿ¢ÿ«ÿ¾ÿÿªÿÿ£ÿ­ÿ¸ÿÿ«ÿ¥ÿ¤ÿÿ¬ÿ¬ÿ¬ÿ«ÿ¢ÿÿ¥ÿ­ÿÿÿ¦ÿÿÿÿ¢ÿÿ ÿÿ¤ÿÿ¡ÿÿ«ÿªÿ¨ÿ¢ÿ¢ÿµÿ¶ÿ£ÿÿÿ®ÿ£ÿ¨ÿÿÿ©ÿÿ¬ÿÿ¢ÿ¤ÿÿ§ÿ¨ÿ£ÿ¬ÿ­ÿªÿ²ÿ²ÿ®ÿ©ÿÿ«ÿ¬ÿ¬ÿ©ÿ®ÿ¶ÿ¨ÿªÿ¯ÿ½ÿ¥ÿ°ÿ±ÿ¯ÿ¯ÿ­ÿ©ÿÿ¥ÿ³ÿ°ÿ®ÿ­ÿ¯ÿ¸ÿ±ÿ¹ÿ¹ÿ°ÿÁÿÿ¦ÿ§ÿ°ÿ§ÿ¯ÿµÿ·ÿ¹ÿªÿ¯ÿ³ÿ¥ÿ¬ÿ³ÿ¯ÿ¸ÿ´ÿªÿ´ÿ³ÿÁÿ¯ÿ±ÿ¯ÿ«ÿ¶ÿ³ÿ·ÿ¬ÿ§ÿÿ²ÿ¸ÿ´ÿ»ÿµÿ­ÿ³ÿ³ÿ°ÿ®ÿ±ÿ¸ÿµÿºÿ°ÿ«ÿ±ÿÀÿ²ÿ°ÿ·ÿ±ÿ¦ÿ«ÿ²ÿÁÿ·ÿ¾ÿ¹ÿ²ÿ·ÿ¶ÿ¶ÿ°ÿºÿ½ÿ®ÿ£ÿ¤ÿ¬ÿÿ´ÿ´ÿªÿµÿ¹ÿ®ÿ¥ÿ®ÿ«ÿ¶ÿ£ÿ¶ÿ²ÿ°ÿ¶ÿ¿ÿ½ÿ¼ÿ«ÿÀÿÈÿ¿ÿ²ÿ¬ÿºÿÀÿ¼ÿ­ÿÿ¥ÿ ÿ½ÿµÿ°ÿµÿ¥ÿ½ÿ³ÿ¨ÿ²ÿÂÿ¨ÿµÿ´ÿ®ÿ¦ÿ°ÿ¸ÿ»ÿÿÿ°ÿ³ÿµÿ³ÿ§ÿ¢ÿ®ÿ°ÿ®ÿµÿ£ÿ°ÿ±ÿ­ÿ©ÿ½ÿ¬ÿ¾ÿ§ÿ°ÿ½ÿºÿ¨ÿ§ÿ²ÿ¤ÿ¬ÿ­ÿ¶ÿ¸ÿ·ÿ¹ÿ°ÿ±ÿ¸ÿ³ÿ¶ÿ¸ÿ³ÿÃÿÆÿËÿ½ÿ¸ÿÂÿµÿ¸ÿ´ÿ¨ÿ¤ÿÿÿ£ÿÃÿµÿ¬ÿ©ÿ±ÿ°ÿ¬ÿ£ÿ¶ÿ·ÿºÿ»ÿ¦ÿ ÿ°ÿºÿ¹ÿ¹ÿ¾ÿ®ÿªÿ­ÿ©ÿ³ÿ®ÿ¦ÿ¸ÿ«ÿ¨ÿ«ÿ´ÿ£ÿ¾ÿ¢ÿ©ÿ¨ÿ«ÿ³ÿÀÿ­ÿ±ÿ¸ÿ¥ÿ ÿ³ÿ¸ÿªÿ¥ÿ ÿ¢ÿ¤ÿÿÿ¨ÿ¤ÿ¥ÿ¨ÿ©ÿ°ÿ©ÿ±ÿÿ±ÿ¸ÿ±ÿ¬ÿªÿ§ÿ­ÿÿ­ÿ¯ÿ¹ÿ®ÿ¨ÿ¦ÿ ÿ¬ÿµÿ±ÿ®ÿ¸ÿ±ÿ ÿ¢ÿÿ¦ÿ·ÿ©ÿ£ÿÿÿ ÿ¡ÿ°ÿ­ÿ®ÿ¡ÿ±ÿµÿ¥ÿÿ¬ÿ¯ÿ¸ÿ¤ÿ¥ÿ·ÿ©ÿªÿ£ÿ£ÿ ÿ¨ÿ¨ÿ±ÿ¦ÿ°ÿ¯ÿ¦ÿµÿºÿ±ÿ¯ÿ¨ÿ¨ÿ¬ÿªÿ­ÿ¦ÿ¦ÿ§ÿ­ÿ¿ÿ©ÿ¨ÿ¹ÿ©ÿ ÿ»ÿ³ÿ¹ÿ³ÿÇÿÿ¬ÿ²ÿ¹ÿ·ÿ©ÿºÿ¯ÿ«ÿ¨ÿ¸ÿ±ÿ»ÿ³ÿ­ÿ«ÿÿÿ¦ÿ©ÿªÿÿÿ¨ÿ¨ÿÿÿÿ­ÿ£ÿÁÿ¬ÿ»ÿ­ÿ§ÿ¢ÿÿ¸ÿ²ÿ´ÿ«ÿ¼ÿ¸ÿ¯ÿ©ÿ¿ÿ±ÿªÿ«ÿ£ÿ®ÿ®ÿ§ÿªÿ°ÿÿ¤ÿ´ÿ¯ÿ±ÿ«ÿ¤ÿ®ÿ°ÿ¦ÿ¯ÿ¹ÿªÿªÿ¯ÿ ÿ«ÿ¹ÿ±ÿµÿµÿ¶ÿ§ÿ«ÿ­ÿ©ÿ ÿÿ¡ÿ¤ÿ±ÿ®ÿªÿ«ÿ­ÿ§ÿ±ÿ¢ÿ®ÿ¸ÿ³ÿ«ÿÁÿ»ÿ±ÿ­ÿ§ÿµÿ¾ÿ¾ÿ£ÿ¡ÿ®ÿªÿ§ÿ­ÿ¶ÿµÿ¹ÿ¶ÿ¼ÿ°ÿ²ÿ³ÿ­ÿÿ²ÿºÿ´ÿ¡ÿ³ÿ¥ÿ®ÿ«ÿ­ÿ³ÿÂÿµÿ´ÿ­ÿÿ£ÿ©ÿºÿ®ÿ¶ÿ±ÿ¥ÿ«ÿ­ÿ§ÿ®ÿ»ÿ¯ÿ¯ÿ±ÿ®ÿ²ÿ©ÿ¬ÿ¬ÿ©ÿ°ÿ¯ÿ³ÿ¬ÿ±ÿµÿ«ÿ¯ÿ±ÿÿ£ÿµÿ¦ÿÿªÿ­ÿ¥ÿ§ÿ¯ÿ£ÿ¦ÿµÿ ÿ²ÿ¶ÿÿ®ÿ­ÿ¤ÿªÿ°ÿ³ÿ¸ÿªÿ¯ÿ©ÿ£ÿ­ÿºÿ­ÿ§ÿ¤ÿÿ©ÿ¸ÿ±ÿ¤ÿ¬ÿ§ÿÿ¥ÿ«ÿ¨ÿ²ÿ²ÿ¬ÿ©ÿ¨ÿ¯ÿ¥ÿ¨ÿ¼ÿ¬ÿªÿ®ÿ§ÿ©ÿ¨ÿ§ÿÀÿ¦ÿ¸ÿ´ÿ¥ÿ£ÿªÿ½ÿ©ÿ«ÿ¨ÿ´ÿªÿ ÿ¦ÿ©ÿ¨ÿ¶ÿ°ÿ°ÿ­ÿ«ÿ·ÿ½ÿ´ÿªÿ¶ÿ¹ÿ¯ÿ­ÿ¯ÿ³ÿ¥ÿ¤ÿ»ÿ¦ÿÿÿ«ÿ³ÿ°ÿ§ÿ¶ÿ¹ÿ¡ÿ ÿªÿ§ÿ«ÿÄÿÿ·ÿ½ÿªÿ¨ÿÿµÿ§ÿ¬ÿºÿ¸ÿ¡ÿÿºÿ§ÿ£ÿ²ÿ¿ÿ·ÿ°ÿªÿ¢ÿªÿ±ÿ©ÿ¦ÿ²ÿ³ÿ§ÿ¨ÿ®ÿ³ÿ²ÿ¯ÿ·ÿ±ÿ±ÿ°ÿ¡ÿºÿªÿ®ÿ¤ÿÿ½ÿÂÿ¦ÿ¢ÿ¥ÿ°ÿÅÿ°ÿ·ÿªÿ¯ÿ¤ÿ²ÿ¦ÿ´ÿ¡ÿ£ÿ±ÿªÿ«ÿ­ÿ·ÿ¦ÿ±ÿ¶ÿ´ÿ²ÿ­ÿ¨ÿ§ÿ ÿ§ÿ¦ÿ¦ÿ¬ÿ«ÿ®ÿ®ÿ«ÿ¬ÿ¤ÿ¨ÿ­ÿ ÿ¥ÿ²ÿ¬ÿµÿ©ÿ¥ÿ¤ÿ ÿ¡ÿ±ÿÿ¯ÿ£ÿ©ÿ¶ÿµÿÿ¹ÿµÿ¨ÿ­ÿ¦ÿÂÿ´ÿµÿ²ÿ°ÿ°ÿÇÿ³ÿ©ÿ¢ÿ®ÿ¥ÿ°ÿ¦ÿ¤ÿ¸ÿ°ÿ¥ÿ£ÿªÿ´ÿ´ÿ¶ÿ¹ÿ³ÿ­ÿ²ÿ¸ÿ³ÿ²ÿ§ÿ«ÿ±ÿ³ÿ¬ÿ´ÿÅÿ¢ÿ¥ÿ¢ÿ§ÿ³ÿÿ¨ÿªÿ®ÿ ÿ©ÿÿÉÿ¹ÿÀÿ´ÿ¯ÿÀÿ³ÿ´ÿ³ÿ­ÿ¦ÿ¢ÿ¢ÿÿ§ÿ±ÿ®ÿ«ÿµÿ·ÿ²ÿ³ÿ¯ÿ«ÿ±ÿµÿ­ÿ£ÿ¥ÿ²ÿ±ÿ©ÿ¥ÿ¢ÿ±ÿ«ÿ§ÿ®ÿ¬ÿ¶ÿ¹ÿ¹ÿ¹ÿ¾ÿ³ÿ°ÿ¯ÿ­ÿ¡ÿ¨ÿ§ÿ§ÿ¬ÿ«ÿ¡ÿ ÿ¤ÿ§ÿ£ÿ©ÿ¯ÿ±ÿªÿ¯ÿ«ÿªÿµÿ³ÿ¬ÿ±ÿ´ÿ©ÿªÿ³ÿ²ÿ­ÿ¯ÿµÿ«ÿ§ÿ®ÿ°ÿ³ÿ³ÿ¯ÿ­ÿ½ÿ¬ÿ¿ÿ¬ÿ¡ÿ¤ÿÿ±ÿ´ÿÅÿ ÿ²ÿÀÿ¥ÿ®ÿ¨ÿ¶ÿ®ÿÿ¤ÿ«ÿ®ÿ¬ÿ°ÿ£ÿ»ÿ¹ÿ¯ÿ»ÿµÿ­ÿ¨ÿ§ÿ«ÿÿÿ¢ÿ§ÿ«ÿ§ÿ¤ÿ«ÿ­ÿµÿ¯ÿ»ÿ­ÿ²ÿ®ÿ­ÿ©ÿ³ÿ´ÿ­ÿ­ÿÿ¦ÿ®ÿ¶ÿ§ÿªÿ¤ÿ¨ÿ²ÿ«ÿªÿ®ÿ¨ÿ¢ÿ©ÿ¶ÿ»ÿ¾ÿ¸ÿ±ÿ¬ÿ¯ÿ°ÿµÿ¯ÿ¨ÿ²ÿ°ÿ´ÿµÿ±ÿ¨ÿ¬ÿ§ÿ®ÿµÿ¯ÿ©ÿ¯ÿ¾ÿ©ÿ°ÿ´ÿ®ÿ¶ÿ¶ÿ¶ÿ¤ÿ´ÿªÿµÿ³ÿªÿ¨ÿ°ÿ¢ÿÿÿ§ÿÿÿ¦ÿ«ÿ°ÿ¬ÿ¯ÿ°ÿ«ÿªÿªÿ²ÿ·ÿ²ÿ¶ÿ·ÿ ÿ©ÿ¨ÿ´ÿ«ÿ½ÿ­ÿÿ»ÿ¥ÿ³ÿ¨ÿ£ÿ¿ÿ§ÿ°ÿ°ÿ·ÿ³ÿ¾ÿ¯ÿªÿ±ÿ®ÿ©ÿ°ÿ©ÿ·ÿ¬ÿ©ÿµÿ»ÿ³ÿ¬ÿ·ÿºÿµÿ¯ÿ¯ÿ²ÿ­ÿ¶ÿ³ÿ¹ÿ¾ÿ²ÿ·ÿµÿÀÿÿ«ÿ¨ÿºÿ³ÿ´ÿµÿ°ÿ©ÿ¯ÿ®ÿ®ÿ°ÿµÿ¸ÿ²ÿ°ÿ³ÿ´ÿ«ÿ«ÿ»ÿ¹ÿ§ÿ±ÿ¼ÿµÿÁÿ®ÿ¤ÿªÿ®ÿ®ÿ¶ÿ ÿ¨ÿ¬ÿÿÿ±ÿ³ÿ»ÿºÿ¤ÿµÿ¶ÿ±ÿÿ§ÿ¤ÿ°ÿ­ÿ¯ÿ²ÿ¯ÿ¸ÿ·ÿ±ÿ®ÿªÿ­ÿ´ÿ»ÿ¶ÿ­ÿ±ÿ®ÿ°ÿ½ÿ´ÿ­ÿ¯ÿ§ÿ®ÿµÿ°ÿ ÿ·ÿÉÿ©ÿ©ÿ¦ÿ·ÿ©ÿ©ÿ°ÿ¼ÿ¿ÿ«ÿ£ÿ´ÿµÿ±ÿ¶ÿ´ÿªÿ©ÿ´ÿ¯ÿ¥ÿµÿ½ÿÀÿ¹ÿ¶ÿ¯ÿ°ÿÀÿ´ÿºÿ©ÿ«ÿµÿµÿ»ÿÏÿ³ÿ²ÿ²ÿ ÿ«ÿµÿºÿºÿ¶ÿ©ÿ¥ÿ¯ÿµÿ¯ÿÿ¬ÿºÿ±ÿ´ÿÊÿ°ÿ®ÿ¬ÿ¶ÿªÿ­ÿ²ÿ¸ÿ¶ÿÂÿÅÿÿÿ½ÿ¼ÿ®ÿ£ÿ©ÿ¦ÿ¡ÿ£ÿ©ÿªÿ¨ÿ°ÿ´ÿ±ÿ¬ÿ®ÿ·ÿªÿ®ÿ½ÿ¢ÿ³ÿ®ÿ²ÿ¢ÿ­ÿ¿ÿ²ÿ¼ÿ²ÿ³ÿ±ÿ«ÿ©ÿ­ÿ²ÿ¶ÿ­ÿ·ÿ¾ÿ¯ÿ°ÿ®ÿ±ÿ²ÿ´ÿ«ÿ«ÿ·ÿ®ÿ¬ÿ®ÿ¼ÿ¯ÿÇÿ¥ÿ ÿ°ÿ°ÿ¯ÿ¦ÿÿÿ¥ÿ½ÿÄÿºÿ´ÿ°ÿ°ÿ¸ÿ½ÿ´ÿ»ÿ´ÿ³ÿ·ÿ¹ÿ³ÿ¶ÿ®ÿºÿ®ÿ¥ÿ¡ÿ®ÿ¹ÿ¯ÿ¯ÿ¶ÿ¶ÿ¯ÿ­ÿ©ÿ£ÿªÿ¶ÿºÿ¹ÿµÿ²ÿ¼ÿ¹ÿ©ÿ°ÿÿ°ÿÆÿÉÿ£ÿ»ÿ¿ÿ»ÿ®ÿ­ÿ³ÿºÿ°ÿ°ÿ±ÿ±ÿ¯ÿ«ÿ­ÿ·ÿÅÿ·ÿºÿ»ÿµÿ³ÿ¶ÿ¸ÿ«ÿ¥ÿ´ÿ­ÿ¤ÿ²ÿªÿ®ÿ¦ÿ©ÿ«ÿÿÿ§ÿ¶ÿ¾ÿ«ÿ¬ÿªÿÿ¥ÿÿ¦ÿ©ÿ®ÿºÿ¦ÿÿ¢ÿ ÿ±ÿ°ÿ°ÿ¯ÿ·ÿ°ÿ¢ÿÿÿÿÿÿÿ ÿ¯ÿ«ÿ¬ÿ¾ÿ¬ÿ³ÿ¯ÿ©ÿ°ÿ£ÿ²ÿµÿ¿ÿ½ÿ¾ÿ¬ÿÿ ÿªÿ¶ÿ¯ÿ°ÿ³ÿ®ÿ ÿ¹ÿ«ÿ³ÿ¨ÿ¯ÿ¯ÿ·ÿ§ÿ³ÿ¦ÿ©ÿªÿ¯ÿ·ÿ³ÿ«ÿªÿªÿ¨ÿµÿ©ÿ­ÿ¬ÿªÿ¡ÿ«ÿ¨ÿÿ¢ÿ ÿ ÿ¥ÿ¡ÿ¬ÿ²ÿ£ÿÿ¨ÿ©ÿ¯ÿ¸ÿ·ÿ·ÿ³ÿ§ÿÿ¯ÿºÿ¡ÿ£ÿ²ÿ²ÿµÿ¼ÿ¸ÿ¦ÿÿ©ÿ²ÿºÿ²ÿ¬ÿ·ÿ·ÿ¨ÿ¯ÿ²ÿ¨ÿÉÿºÿ¦ÿÿ¡ÿÿ¤ÿ«ÿ¦ÿ¦ÿ¥ÿ¬ÿ¸ÿ®ÿ°ÿºÿ·ÿ²ÿ¦ÿ¸ÿ¯ÿ¥ÿ¯ÿÆÿÄÿ©ÿ§ÿ¤ÿ®ÿ¯ÿ¦ÿ±ÿ¬ÿ¯ÿ­ÿ¨ÿ¹ÿ®ÿ»ÿ»ÿ«ÿ©ÿµÿ®ÿ¬ÿ¡ÿªÿ´ÿ­ÿ«ÿ±ÿ¯ÿ¶ÿ´ÿ¸ÿ­ÿÄÿ³ÿµÿ»ÿ°ÿ»ÿ¨ÿ¡ÿªÿ«ÿ«ÿ§ÿ¡ÿ®ÿ¼ÿÀÿ»ÿ´ÿ½ÿ©ÿ°ÿ¬ÿ«ÿ«ÿ®ÿ¸ÿ´ÿ·ÿ¾ÿ·ÿ²ÿ¶ÿ¹ÿ»ÿÉÿ´ÿ°ÿÂÿ²ÿ®ÿ¼ÿ¬ÿ¬ÿÿ­ÿÀÿ½ÿ»ÿ·ÿ¯ÿ»ÿ§ÿµÿ·ÿ³ÿ¬ÿ½ÿ½ÿ£ÿ¯ÿµÿ®ÿ²ÿ¸ÿ¸ÿ·ÿ´ÿ·ÿµÿÂÿ­ÿ±ÿ¬ÿ¤ÿ­ÿ ÿ§ÿ°ÿ±ÿ­ÿ®ÿªÿ£ÿ«ÿ´ÿ·ÿµÿ²ÿ°ÿ¹ÿ²ÿ·ÿ¨ÿ«ÿ­ÿ·ÿµÿ¯ÿ´ÿµÿµÿ´ÿ±ÿ¥ÿ¯ÿ¯ÿÄÿ¶ÿ®ÿ¿ÿ·ÿ²ÿ°ÿ­ÿ²ÿµÿ±ÿ´ÿÂÿ¸ÿ¬ÿÁÿ­ÿ¾ÿ¶ÿºÿ¾ÿ¶ÿ¬ÿ¬ÿ°ÿ¦ÿÿ´ÿ§ÿ«ÿ®ÿ¬ÿ²ÿ¨ÿ¬ÿ¬ÿ®ÿ¯ÿ³ÿ²ÿ«ÿ±ÿ­ÿ°ÿ³ÿ¯ÿÿ£ÿÇÿ³ÿ¶ÿÀÿ´ÿ©ÿ®ÿ¶ÿ¶ÿ¸ÿÿ¯ÿÿ¼ÿÆÿ´ÿ£ÿ¬ÿ´ÿ±ÿ¨ÿ§ÿµÿ¸ÿ¶ÿÇÿ·ÿ±ÿ§ÿºÿÄÿ·ÿ±ÿ´ÿ±ÿ¦ÿ¦ÿÇÿµÿ¬ÿ­ÿ©ÿÿ¾ÿ°ÿ«ÿ¬ÿ²ÿ½ÿºÿ­ÿ´ÿ·ÿ¶ÿ°ÿ¯ÿ·ÿ¬ÿ·ÿ´ÿ³ÿÁÿÄÿ°ÿ¨ÿ¶ÿ´ÿ¿ÿ²ÿ¨ÿ±ÿºÿ¾ÿ½ÿ¶ÿ°ÿ³ÿ¹ÿ¹ÿ­ÿ¾ÿ®ÿ¹ÿ¬ÿ³ÿ´ÿ¹ÿ´ÿ¬ÿ®ÿ³ÿµÿ§ÿ¡ÿ´ÿ¯ÿ¥ÿ¯ÿ°ÿ«ÿ©ÿ§ÿ¬ÿ²ÿ¯ÿ¸ÿ£ÿ«ÿ²ÿ«ÿ¦ÿ²ÿ¶ÿ¹ÿ·ÿ®ÿ°ÿ¹ÿ³ÿÿ¥ÿ¨ÿ³ÿªÿ­ÿ´ÿ²ÿ±ÿ¹ÿ¹ÿ¹ÿ­ÿ®ÿÂÿ£ÿÿ²ÿÀÿºÿ°ÿªÿ§ÿ·ÿ¬ÿ¶ÿºÿ®ÿ±ÿ¸ÿÀÿ±ÿ¢ÿ¬ÿºÿ¶ÿ²ÿ©ÿ»ÿ¶ÿ®ÿ³ÿ¶ÿ²ÿ°ÿ²ÿ¶ÿÄÿ¶ÿ®ÿ¨ÿ±ÿ¬ÿ¯ÿ¶ÿºÿ±ÿªÿ¶ÿ´ÿ¯ÿ®ÿ°ÿ³ÿ­ÿ¤ÿ¢ÿ¥ÿ­ÿ¸ÿÀÿ»ÿ¸ÿ¯ÿ´ÿ°ÿ¦ÿ«ÿ¸ÿ¼ÿ¹ÿµÿ³ÿ³ÿ³ÿ´ÿ«ÿ«ÿ ÿªÿ¶ÿ°ÿªÿÿ ÿ¾ÿ§ÿ­ÿ±ÿÀÿÀÿ½ÿ¿ÿ¸ÿ±ÿ®ÿ»ÿ­ÿ©ÿ¯ÿ·ÿ·ÿ®ÿ©ÿ°ÿ³ÿ»ÿ·ÿÂÿ¼ÿÄÿÁÿ²ÿ¥ÿ¦ÿ²ÿµÿ±ÿ¾ÿ½ÿ®ÿ±ÿ¬ÿ­ÿ¶ÿ²ÿ©ÿ¶ÿ¢ÿ¨ÿ´ÿÀÿÀÿ¿ÿ¹ÿ´ÿ°ÿ©ÿ¬ÿ´ÿ¶ÿ¶ÿ«ÿ²ÿ·ÿ·ÿ»ÿ¶ÿ§ÿÄÿÆÿÆÿ²ÿ­ÿµÿ¶ÿ´ÿºÿ¸ÿ³ÿ²ÿ«ÿ°ÿ±ÿ´ÿ¶ÿ°ÿ¯ÿ¨ÿ·ÿ·ÿ¾ÿ­ÿ¯ÿ¹ÿºÿ¯ÿ«ÿµÿ¶ÿ³ÿ³ÿ·ÿµÿªÿªÿ´ÿ¯ÿ¥ÿ»ÿ°ÿ«ÿµÿ¬ÿ±ÿ»ÿ¶ÿ¿ÿ½ÿ¯ÿºÿ´ÿ´ÿ¸ÿ¼ÿµÿ®ÿ¾ÿ¿ÿ¶ÿ»ÿ­ÿ±ÿÂÿÀÿ²ÿÃÿÁÿ¬ÿ¿ÿ¶ÿ¶ÿ¹ÿ·ÿ²ÿ¯ÿ¯ÿµÿ»ÿ´ÿ¶ÿ¯ÿ°ÿ´ÿ°ÿÁÿ§ÿ¤ÿÉÿÅÿ¼ÿ½ÿ»ÿ²ÿ¹ÿÀÿ²ÿ¦ÿ°ÿ¶ÿ·ÿ¹ÿ­ÿ³ÿÉÿÃÿ»ÿµÿ±ÿ¼ÿ¿ÿ²ÿ«ÿ±ÿµÿ¼ÿ½ÿ»ÿ¶ÿ¸ÿ·ÿ¸ÿ»ÿ±ÿ­ÿ³ÿ¹ÿ·ÿÅÿÁÿ·ÿ´ÿ¶ÿ±ÿªÿ¾ÿÀÿ´ÿºÿ¼ÿ´ÿµÿÁÿ»ÿ·ÿºÿ®ÿ¸ÿ°ÿ¶ÿÄÿ¸ÿ©ÿ¬ÿ³ÿÏÿÃÿ³ÿ³ÿ¼ÿÂÿ¶ÿ£ÿ»ÿµÿºÿ´ÿµÿ´ÿ´ÿ²ÿ«ÿ¹ÿ¿ÿ¹ÿ¾ÿ¼ÿ¹ÿ¹ÿ´ÿµÿÇÿ½ÿ«ÿ³ÿ³ÿµÿ¶ÿºÿ¼ÿ¿ÿÀÿ²ÿ½ÿ±ÿ®ÿ´ÿ¼ÿ½ÿ´ÿ±ÿµÿ«ÿÂÿ¬ÿ´ÿ±ÿ¬ÿ²ÿ¸ÿ·ÿ¼ÿÃÿ¾ÿ¶ÿ¹ÿ¿ÿµÿªÿ­ÿ³ÿ²ÿ¯ÿ©ÿ£ÿ¸ÿ·ÿ¨ÿ¶ÿÄÿ¹ÿ®ÿ·ÿ¸ÿ¶ÿ²ÿ©ÿ°ÿ¶ÿµÿ»ÿ·ÿ¯ÿ½ÿ´ÿ£ÿ³ÿªÿ¬ÿ³ÿ±ÿªÿ­ÿ·ÿÂÿÀÿ¤ÿ¯ÿ®ÿ¹ÿµÿ±ÿ°ÿ³ÿÁÿÁÿ»ÿ½ÿÿ¹ÿ»ÿ¬ÿ»ÿ¹ÿ¯ÿ¾ÿÇÿµÿÈÿ°ÿ²ÿ²ÿ¶ÿ®ÿ¶ÿÀÿ¼ÿ±ÿ¥ÿ¾ÿ³ÿ¶ÿ¥ÿ¿ÿ¯ÿµÿ»ÿ²ÿ±ÿªÿºÿ­ÿ³ÿ²ÿÅÿ¯ÿ¬ÿ²ÿ·ÿ¶ÿ®ÿ¾ÿ²ÿÅÿ¿ÿ»ÿ¬ÿ¯ÿ¬ÿ¥ÿ¬ÿ¹ÿ¶ÿ·ÿ´ÿ¿ÿºÿ±ÿ«ÿ°ÿ¸ÿ¶ÿ»ÿÃÿºÿ½ÿÎÿ¾ÿ¦ÿ­ÿ¹ÿ±ÿ¨ÿ°ÿ¶ÿ¯ÿ¬ÿ³ÿ¬ÿ¾ÿ°ÿ·ÿÇÿºÿ°ÿ²ÿ©ÿÿ«ÿ·ÿÀÿ£ÿ½ÿ¸ÿ°ÿ²ÿ¹ÿÁÿ¿ÿ¿ÿ¿ÿ±ÿ­ÿ¦ÿ«ÿ¨ÿ®ÿ²ÿ¸ÿ±ÿ¨ÿ¡ÿ­ÿÁÿ½ÿ»ÿ®ÿ°ÿÄÿ¨ÿ£ÿ²ÿ¿ÿµÿ±ÿ°ÿ­ÿ²ÿ³ÿ¿ÿ®ÿÀÿ®ÿ¯ÿ·ÿ¶ÿµÿ²ÿ²ÿ¼ÿ¿ÿ±ÿ§ÿ«ÿ¹ÿÌÿ´ÿ¸ÿ°ÿ©ÿ¬ÿ¹ÿ½ÿ²ÿ©ÿ¯ÿ¶ÿ¨ÿ´ÿ¸ÿ­ÿ¿ÿ±ÿ¯ÿ·ÿ¹ÿµÿ¯ÿ±ÿ£ÿºÿ»ÿ¨ÿ¹ÿ¾ÿªÿ©ÿ¦ÿ­ÿ¯ÿ²ÿ¾ÿ»ÿ½ÿªÿ¢ÿ«ÿ¦ÿ²ÿ°ÿ»ÿ¿ÿºÿ·ÿ¬ÿ¥ÿµÿ»ÿµÿ«ÿ¾ÿ°ÿ³ÿ´ÿ¯ÿ¹ÿ»ÿ±ÿ´ÿµÿ­ÿ³ÿ¯ÿ³ÿ®ÿ£ÿ´ÿ°ÿ±ÿ­ÿ¶ÿ´ÿ®ÿ¯ÿ²ÿ¶ÿ¸ÿ±ÿ½ÿ´ÿ»ÿ©ÿ®ÿ±ÿµÿ»ÿµÿ²ÿµÿ³ÿ°ÿ¶ÿ¶ÿ±ÿ¬ÿ¯ÿªÿ°ÿµÿºÿ´ÿ¬ÿºÿ¸ÿ­ÿ¯ÿ±ÿ¶ÿ±ÿÌÿ©ÿºÿ½ÿ²ÿ¯ÿ®ÿ¢ÿ´ÿ¹ÿ³ÿ©ÿ¤ÿ´ÿ¿ÿµÿ³ÿ¬ÿ¸ÿ©ÿ¹ÿ»ÿ·ÿ¯ÿ´ÿ¯ÿ±ÿºÿ¼ÿ»ÿ²ÿ«ÿ³ÿ¢ÿ¨ÿ¬ÿ¥ÿ¯ÿ¸ÿ¨ÿ¸ÿ¹ÿ¬ÿ¬ÿ®ÿ«ÿ²ÿ»ÿ´ÿ¿ÿ´ÿ¾ÿÇÿÀÿ²ÿ®ÿ´ÿÆÿ²ÿ¦ÿ«ÿ±ÿ³ÿ¯ÿ¡ÿÿ£ÿ­ÿ»ÿµÿ¸ÿ±ÿ¯ÿ°ÿ¨ÿ²ÿ¶ÿ²ÿ³ÿ±ÿ·ÿ¿ÿ¶ÿ·ÿ¢ÿ®ÿ¨ÿÊÿ·ÿºÿ»ÿ¥ÿ£ÿ¡ÿ¢ÿªÿ¯ÿ¬ÿ®ÿ¹ÿ¼ÿ³ÿ»ÿ·ÿ¹ÿ¹ÿ¼ÿ½ÿÁÿÃÿ¾ÿ³ÿ³ÿ±ÿ®ÿ®ÿ±ÿ¹ÿ½ÿµÿªÿ®ÿµÿ¸ÿ ÿ¬ÿÀÿ´ÿ¬ÿ±ÿ¹ÿ¯ÿ²ÿÀÿ»ÿ³ÿ°ÿ¶ÿÅÿ³ÿ°ÿ¯ÿ®ÿ¦ÿ«ÿ¯ÿ³ÿ®ÿºÿµÿ±ÿ±ÿ¹ÿºÿ¶ÿ¸ÿ±ÿ§ÿ±ÿ«ÿ¬ÿ¦ÿÿ²ÿ§ÿ«ÿ«ÿ«ÿ«ÿ½ÿ¥ÿ¬ÿ¶ÿ°ÿ®ÿ±ÿ¯ÿ¬ÿ¦ÿ¢ÿ¥ÿÿ©ÿ³ÿ²ÿªÿ­ÿÿ£ÿµÿ¯ÿ¥ÿ¤ÿ­ÿµÿ²ÿ¸ÿ»ÿ¬ÿ«ÿ¢ÿÿªÿ¶ÿ©ÿ¤ÿ¬ÿ·ÿÿ©ÿ¯ÿ§ÿ¯ÿ©ÿÿ§ÿ³ÿ®ÿ¢ÿÿÿ¤ÿ²ÿ¡ÿÿ ÿÿÿÿÿÿÿÿÿ­ÿÿÿÿÿÿÿÿÿÿÿ¤ÿ¤ÿÿ©ÿ¾ÿ¥ÿÿ ÿÿ¨ÿÿÿ¬ÿ§ÿ¨ÿªÿ«ÿ¤ÿ¡ÿ¤ÿ®ÿºÿ³ÿªÿ ÿ°ÿ§ÿ¹ÿ¯ÿ´ÿÀÿªÿÿ®ÿ¥ÿ£ÿÿ§ÿ®ÿ´ÿ«ÿ³ÿ³ÿ«ÿ«ÿ¦ÿ©ÿ¬ÿªÿ²ÿ±ÿ¿ÿ½ÿ¹ÿÁÿ¬ÿ¢ÿµÿ¤ÿ¦ÿ±ÿ·ÿ·ÿ´ÿ¸ÿµÿ±ÿ¡ÿ¤ÿ¶ÿ¸ÿÅÿÃÿ¯ÿ¸ÿÅÿ¼ÿ«ÿ¨ÿ®ÿÿ ÿ²ÿ¦ÿ½ÿ¨ÿ¬ÿ°ÿ¿ÿ½ÿÅÿ¾ÿ¸ÿ´ÿ±ÿ³ÿ²ÿµÿ´ÿ¦ÿ­ÿ©ÿ§ÿ°ÿ¶ÿ¬ÿ¯ÿ§ÿ­ÿ¥ÿÿ¬ÿ²ÿ´ÿµÿ¹ÿªÿ²ÿ·ÿ°ÿ©ÿ¨ÿ©ÿ§ÿ®ÿ¶ÿªÿ°ÿ¸ÿÃÿ¶ÿºÿÅÿ¦ÿ´ÿ¨ÿ±ÿÀÿ¹ÿ³ÿ«ÿ°ÿµÿ´ÿ³ÿ¸ÿ¦ÿ®ÿÅÿ¿ÿ¯ÿ¨ÿ°ÿ¼ÿ¹ÿ¶ÿ©ÿ¬ÿ¤ÿ½ÿ¨ÿ«ÿ²ÿ¢ÿµÿ·ÿÃÿ¹ÿºÿ¶ÿ»ÿ¬ÿ®ÿ¹ÿ±ÿ¼ÿ²ÿ¬ÿ¯ÿ·ÿ»ÿ³ÿ«ÿ¦ÿ­ÿ´ÿ·ÿ¶ÿ±ÿ¬ÿ¯ÿ¾ÿÂÿ¶ÿ®ÿÿ¯ÿ³ÿ´ÿºÿ¶ÿ°ÿ¡ÿ®ÿ¦ÿ«ÿ³ÿµÿ¸ÿ´ÿµÿ³ÿ±ÿ³ÿ³ÿ¶ÿ¶ÿ¶ÿµÿºÿÅÿ»ÿ´ÿ²ÿ­ÿ³ÿ®ÿ®ÿ©ÿ¡ÿ¦ÿ«ÿªÿ§ÿ£ÿµÿ¾ÿ«ÿ®ÿ°ÿ´ÿ³ÿ¶ÿ»ÿ¥ÿ¡ÿºÿ¼ÿ¹ÿ¼ÿºÿ¶ÿ·ÿ¯ÿ§ÿ ÿ§ÿ¡ÿ²ÿ°ÿ£ÿµÿªÿÿ±ÿ·ÿµÿ¤ÿ¥ÿµÿ»ÿ°ÿ´ÿ®ÿ¬ÿ³ÿ½ÿ¹ÿ°ÿªÿÿÿ§ÿ§ÿ®ÿ¬ÿ¦ÿ¤ÿ¶ÿ¬ÿ«ÿ¾ÿ°ÿ£ÿ¥ÿ«ÿ¾ÿ¸ÿÆÿ­ÿÿ¾ÿ²ÿ¥ÿ¡ÿ£ÿ®ÿ²ÿªÿ¬ÿ»ÿ³ÿ©ÿªÿ¤ÿ£ÿ±ÿªÿ¡ÿ¬ÿ©ÿ®ÿ°ÿ§ÿ«ÿ¨ÿµÿ°ÿ«ÿªÿ«ÿ§ÿÿÿªÿµÿ©ÿ©ÿ©ÿ®ÿ­ÿ©ÿ±ÿªÿ©ÿ¢ÿÿ©ÿ¦ÿ¯ÿ±ÿ²ÿ·ÿ³ÿ°ÿ°ÿ¬ÿ¯ÿ±ÿ­ÿ¯ÿ¬ÿ¦ÿ·ÿ®ÿºÿ¸ÿ¸ÿªÿ¬ÿ¾ÿ¨ÿ´ÿÄÿÿÉÿ¥ÿÁÿµÿ¬ÿ«ÿ¡ÿ£ÿÿ¢ÿ®ÿ³ÿÿ¨ÿ­ÿµÿ¶ÿ¶ÿ®ÿ¬ÿ®ÿ¦ÿ§ÿ®ÿ¨ÿ ÿÿÿ®ÿ³ÿ¢ÿ¶ÿºÿ»ÿ¯ÿ³ÿ§ÿ´ÿÄÿÿ»ÿ®ÿ²ÿ¯ÿ­ÿ·ÿ¾ÿºÿªÿ­ÿªÿªÿ±ÿ¬ÿ©ÿ¥ÿ®ÿ®ÿ´ÿ²ÿµÿ¯ÿ¢ÿ¤ÿ£ÿ£ÿ¯ÿµÿ¦ÿ¡ÿ¸ÿ­ÿ±ÿµÿºÿ¹ÿ¦ÿ¨ÿÿ¡ÿ¢ÿ¦ÿªÿÿÿ²ÿ»ÿÿ³ÿ¬ÿµÿ¢ÿÿÿ¦ÿ¯ÿ¨ÿ³ÿ¨ÿ£ÿ«ÿ®ÿ±ÿ¾ÿ·ÿ§ÿ«ÿ±ÿÿÿÿ¨ÿ³ÿ²ÿ­ÿÿÿ¯ÿ¬ÿ©ÿµÿ©ÿ£ÿ´ÿ¤ÿ®ÿ¤ÿ°ÿ±ÿ®ÿ®ÿ³ÿÀÿ«ÿ°ÿ¼ÿ¬ÿÿ¶ÿ©ÿ©ÿ¯ÿ¯ÿªÿ¨ÿ¯ÿ¬ÿ±ÿ«ÿ¨ÿªÿ¨ÿ¤ÿ¬ÿ©ÿ®ÿµÿ¬ÿ°ÿ³ÿ¯ÿ¯ÿºÿ½ÿ­ÿ©ÿªÿÿ¨ÿ¯ÿ±ÿªÿ´ÿ²ÿÿ ÿ¬ÿÿ¯ÿ±ÿ¥ÿ²ÿ´ÿÿ®ÿ¬ÿ§ÿ´ÿ²ÿªÿ¹ÿ«ÿªÿ±ÿ¯ÿ´ÿ·ÿ®ÿ«ÿ¨ÿÿªÿ¶ÿ²ÿ«ÿ¹ÿÁÿªÿ­ÿµÿ©ÿ¬ÿ³ÿ¶ÿ±ÿ©ÿ¯ÿ¨ÿ¥ÿ¸ÿ¶ÿÿ£ÿ³ÿ©ÿ ÿ´ÿ¨ÿ¡ÿ²ÿ ÿ¦ÿ¢ÿ¢ÿ¼ÿ¯ÿ¯ÿ±ÿÄÿ¾ÿ¦ÿ£ÿ¥ÿ¨ÿ³ÿ¨ÿ¦ÿÿ«ÿ¼ÿ¾ÿ­ÿ¦ÿ§ÿ®ÿ·ÿ®ÿ²ÿ·ÿ¥ÿ©ÿ´ÿ´ÿ¬ÿÿµÿ­ÿ¦ÿ²ÿ®ÿºÿÿÿªÿ¥ÿ£ÿ¿ÿ§ÿ¨ÿ·ÿ¶ÿ¯ÿ­ÿ¨ÿ¦ÿ§ÿ®ÿµÿµÿ¢ÿ¯ÿªÿ§ÿ±ÿ¥ÿ©ÿ±ÿ«ÿ¯ÿ´ÿÅÿµÿ ÿ¦ÿ©ÿ­ÿ¿ÿ»ÿ«ÿ®ÿ³ÿ¶ÿ°ÿ°ÿ±ÿ¯ÿ±ÿ·ÿ¡ÿ©ÿ¨ÿ³ÿ±ÿ¯ÿ¿ÿ®ÿ»ÿ²ÿ²ÿºÿ¶ÿ¯ÿ®ÿ¯ÿÿ®ÿ±ÿ¸ÿ£ÿÿªÿ¹ÿÄÿ¬ÿ£ÿ·ÿ¶ÿ·ÿªÿ£ÿ©ÿ¢ÿ§ÿ³ÿ­ÿ¦ÿ©ÿ©ÿ¤ÿªÿ´ÿ²ÿ¯ÿ²ÿ°ÿµÿÇÿÂÿ±ÿ©ÿ©ÿ ÿÿ¦ÿ®ÿ¯ÿ©ÿ¤ÿ®ÿÀÿ¯ÿÿ³ÿÈÿÿ¨ÿ«ÿ¹ÿ¢ÿ¡ÿ¸ÿ´ÿªÿ¼ÿ¬ÿ±ÿµÿ­ÿ¶ÿ¶ÿ®ÿ­ÿ©ÿÿÿÿÿ¬ÿ´ÿ®ÿ¯ÿ¬ÿµÿÁÿ»ÿ¸ÿ®ÿ¡ÿ¢ÿ¥ÿ«ÿ³ÿ³ÿ·ÿ±ÿ¬ÿ°ÿ¥ÿ«ÿ£ÿ­ÿÿ­ÿ¦ÿÿ¬ÿ¹ÿµÿÀÿÂÿ¯ÿ¼ÿµÿ¥ÿ§ÿªÿ©ÿÿ§ÿ¤ÿ¦ÿµÿ¯ÿªÿ±ÿ²ÿ²ÿ®ÿ§ÿ¨ÿ¬ÿ­ÿ­ÿ¨ÿ¨ÿ­ÿ¨ÿ¤ÿÿ¡ÿ­ÿ¦ÿÿ¢ÿ¤ÿÀÿºÿ±ÿ³ÿ¸ÿ¹ÿ¼ÿ³ÿ«ÿ£ÿ¡ÿÿ ÿ²ÿ«ÿ¬ÿ¨ÿ¯ÿªÿ¤ÿ£ÿ®ÿªÿ°ÿ«ÿ¨ÿ£ÿ®ÿ¸ÿ±ÿªÿ¯ÿ«ÿ¨ÿ«ÿ¹ÿ»ÿ±ÿ¹ÿ°ÿ®ÿ´ÿ¯ÿÿ°ÿºÿªÿ­ÿªÿ¬ÿ«ÿÿÄÿ¤ÿÿÿ¥ÿÿ¶ÿ¹ÿ§ÿ±ÿ¨ÿªÿ¶ÿ¬ÿ¤ÿÿªÿ§ÿªÿ­ÿ¤ÿ¶ÿ¸ÿ´ÿªÿ¦ÿ§ÿ«ÿ¥ÿ²ÿÃÿ·ÿ°ÿ®ÿ­ÿÿÿ¨ÿ§ÿ©ÿÂÿ¾ÿ°ÿ«ÿªÿºÿÿÿ¦ÿµÿ«ÿ£ÿ¹ÿ³ÿ®ÿ¨ÿ¬ÿ¥ÿ«ÿ¨ÿ¥ÿÿ©ÿ¿ÿ¤ÿ¬ÿ¦ÿ²ÿ±ÿµÿ±ÿ¯ÿ¯ÿ»ÿµÿ¥ÿ¬ÿ´ÿ¹ÿ°ÿ®ÿ®ÿºÿ°ÿ¯ÿ°ÿ²ÿ©ÿ³ÿÃÿ®ÿªÿ²ÿ³ÿ²ÿµÿ¹ÿÿ²ÿ¯ÿµÿ³ÿ´ÿ´ÿ­ÿÿÿÿ©ÿÿ£ÿ¸ÿ¸ÿ¨ÿ ÿ¢ÿ¬ÿ¼ÿ´ÿ¨ÿ¶ÿ±ÿªÿ¾ÿ»ÿ¨ÿ¶ÿµÿ±ÿ§ÿ§ÿ¦ÿ¯ÿÿ°ÿ·ÿ°ÿÿ§ÿ¶ÿ¹ÿ´ÿ¹ÿ­ÿ¶ÿ«ÿÿ¸ÿ½ÿÈÿ¸ÿ­ÿ³ÿ©ÿ©ÿ°ÿ¼ÿ¸ÿ©ÿ­ÿ·ÿµÿªÿ°ÿ±ÿ³ÿ³ÿªÿ¹ÿ¼ÿ´ÿ¿ÿ·ÿ´ÿ¨ÿ±ÿ¥ÿ½ÿ§ÿ¯ÿ¶ÿ±ÿªÿ´ÿ¹ÿ´ÿ¦ÿ³ÿ¿ÿ¾ÿ¶ÿ¼ÿÅÿÀÿºÿ®ÿ©ÿ¯ÿ¬ÿ¬ÿ±ÿ°ÿ¿ÿ»ÿ£ÿÿ§ÿ¥ÿ¨ÿ±ÿ¼ÿªÿÆÿÂÿ³ÿ»ÿ¸ÿ°ÿ¨ÿ¡ÿ¦ÿ§ÿ®ÿÿ¬ÿ©ÿ¬ÿªÿ³ÿ³ÿªÿ­ÿ´ÿ°ÿ­ÿµÿ¶ÿ®ÿ´ÿ¼ÿ¸ÿ®ÿ·ÿµÿ¤ÿ´ÿ¸ÿ«ÿ»ÿ²ÿ¯ÿ¦ÿ¹ÿÿ²ÿ§ÿµÿ¨ÿ®ÿ´ÿµÿ¿ÿ·ÿ©ÿ¦ÿªÿ·ÿ·ÿ®ÿ«ÿ¬ÿ¯ÿ«ÿ¯ÿ­ÿ¶ÿ¨ÿ­ÿºÿÉÿ½ÿ£ÿ£ÿ£ÿ»ÿ­ÿ±ÿ¿ÿµÿÉÿÃÿ¶ÿ·ÿ©ÿ«ÿµÿÃÿÂÿ·ÿÿÿ±ÿ³ÿ¯ÿ¬ÿ°ÿ¸ÿ±ÿ¶ÿÂÿ»ÿ¢ÿ¯ÿÁÿ±ÿµÿ¿ÿ³ÿ±ÿ¯ÿ¾ÿ¦ÿ£ÿ«ÿªÿªÿ¸ÿ¹ÿ¶ÿ«ÿ¶ÿ¸ÿ³ÿ½ÿ³ÿ©ÿ·ÿ»ÿµÿ³ÿ©ÿ¶ÿ¶ÿ³ÿ«ÿ¬ÿ·ÿ­ÿ©ÿ³ÿ²ÿ¸ÿ²ÿ»ÿ¶ÿªÿªÿ¯ÿ±ÿ¶ÿ´ÿ¶ÿ½ÿ¸ÿ¶ÿºÿ¦ÿ¢ÿ¹ÿ²ÿ°ÿ­ÿ©ÿ­ÿ½ÿ±ÿ²ÿ©ÿÀÿÿÿÿ²ÿ¨ÿ©ÿ£ÿ©ÿ²ÿ·ÿ²ÿ°ÿ­ÿ¨ÿ´ÿºÿ­ÿªÿ¯ÿ¯ÿ®ÿ¸ÿ±ÿµÿ¡ÿÀÿ°ÿÿÿ³ÿ·ÿºÿ±ÿ®ÿ¶ÿÀÿ·ÿ¦ÿÿ£ÿ«ÿ©ÿ©ÿ°ÿ»ÿ¸ÿ·ÿ¶ÿºÿµÿ²ÿ¬ÿ«ÿ¯ÿ¾ÿ«ÿ°ÿ¬ÿÿªÿµÿ¯ÿ«ÿ±ÿµÿ«ÿ¨ÿ°ÿºÿÀÿ«ÿ´ÿ³ÿ¶ÿ¯ÿ¾ÿÈÿ³ÿ£ÿ¬ÿ­ÿ¥ÿ©ÿ¬ÿ¯ÿ¦ÿ¦ÿ¬ÿ©ÿ¦ÿ¬ÿ·ÿ¸ÿ²ÿ¬ÿ¥ÿ¯ÿ¦ÿ´ÿµÿ«ÿªÿ´ÿ«ÿ¡ÿ±ÿ§ÿ©ÿ²ÿ ÿ¦ÿ´ÿ®ÿ©ÿ¦ÿÿÿÿ¡ÿ¥ÿ¥ÿ¯ÿ¯ÿªÿ±ÿÿ¨ÿ¬ÿÿ¥ÿ¦ÿ¶ÿ¦ÿÿ¯ÿ·ÿ®ÿ§ÿ§ÿ­ÿ¯ÿ¢ÿÿ²ÿ®ÿ£ÿ«ÿ·ÿ¥ÿÿÿªÿ·ÿÿ®ÿ¬ÿ¨ÿ©ÿ©ÿ°ÿµÿ±ÿ¬ÿªÿ¯ÿ±ÿ­ÿ°ÿ¶ÿ¶ÿ£ÿµÿÿ¸ÿÿªÿ¬ÿ®ÿ¬ÿÿ£ÿ¢ÿ¨ÿ²ÿ¥ÿ¥ÿ¶ÿ¯ÿ®ÿ·ÿ®ÿ¥ÿ±ÿ¹ÿ¯ÿªÿ³ÿ±ÿ¶ÿ­ÿºÿ±ÿ³ÿºÿ³ÿ¶ÿ²ÿ¢ÿÿ«ÿ¯ÿÿ¨ÿ·ÿ°ÿºÿ´ÿ¤ÿÿÿªÿ¬ÿªÿ¥ÿ¢ÿ­ÿ³ÿ§ÿ¶ÿÈÿ²ÿ·ÿ¦ÿ¶ÿµÿªÿÿÿ´ÿªÿ«ÿªÿ®ÿ£ÿÿ¬ÿ´ÿ¶ÿ´ÿ¶ÿ®ÿ§ÿ§ÿ«ÿ®ÿ½ÿ¸ÿ®ÿ¯ÿ«ÿ¤ÿ®ÿ¨ÿ¤ÿ­ÿ­ÿ¼ÿÀÿ°ÿºÿ»ÿ±ÿÃÿ¸ÿ³ÿºÿ¦ÿ²ÿ´ÿ¯ÿ¯ÿ²ÿ´ÿ²ÿ·ÿ±ÿ¦ÿ·ÿ½ÿ°ÿ°ÿ³ÿ¯ÿ³ÿ¦ÿ³ÿ±ÿ¯ÿµÿ³ÿ­ÿµÿ¿ÿ»ÿ­ÿ¢ÿ²ÿ½ÿ¶ÿ¶ÿ¬ÿ¢ÿ®ÿ²ÿ°ÿ¯ÿ­ÿ ÿÿ¸ÿ¿ÿ°ÿ«ÿ²ÿ²ÿ­ÿ²ÿ¯ÿ¯ÿ­ÿ²ÿ©ÿµÿ¹ÿ²ÿ´ÿ©ÿÿ¼ÿ¼ÿÅÿÆÿ¹ÿ²ÿÿºÿ®ÿ²ÿ¶ÿ¬ÿ©ÿ©ÿ¬ÿ¯ÿ§ÿ¨ÿªÿ®ÿ£ÿ°ÿºÿ¼ÿ²ÿ´ÿ¹ÿÀÿÁÿÀÿ·ÿ©ÿ¥ÿ¦ÿÿ­ÿÇÿÿ¼ÿ±ÿ·ÿ´ÿ¶ÿ¡ÿÿ¯ÿ¹ÿ»ÿ·ÿµÿÅÿ¼ÿ¶ÿ¹ÿ§ÿ¿ÿ¼ÿ³ÿ´ÿ·ÿ±ÿ¬ÿ°ÿ°ÿ±ÿ³ÿ¡ÿ®ÿ§ÿµÿ ÿ«ÿ¯ÿ²ÿ³ÿºÿ»ÿ·ÿ®ÿ¥ÿµÿ²ÿ´ÿÂÿÿ­ÿÀÿ´ÿ²ÿ³ÿ³ÿºÿ»ÿ¯ÿ±ÿ¼ÿ¯ÿ¶ÿ£ÿ°ÿ«ÿ«ÿ±ÿ²ÿ­ÿ¯ÿ²ÿ®ÿ²ÿ·ÿ´ÿÂÿ¥ÿ±ÿ³ÿ½ÿ¼ÿ»ÿ¬ÿªÿ¬ÿ£ÿ«ÿ¼ÿ°ÿ±ÿ ÿ¯ÿ¸ÿ±ÿ°ÿ®ÿ¶ÿ¶ÿ·ÿ¹ÿ²ÿ²ÿ²ÿ¾ÿªÿ²ÿ¶ÿ­ÿ»ÿ³ÿ­ÿ¶ÿµÿªÿ²ÿ¸ÿ®ÿ¨ÿ¾ÿ§ÿ¶ÿÈÿ¯ÿ®ÿ²ÿ°ÿ³ÿºÿ½ÿ¼ÿ¼ÿ©ÿ¥ÿ¢ÿ·ÿµÿ­ÿ¯ÿ°ÿ®ÿ©ÿÿ¹ÿ¾ÿ¼ÿ»ÿ³ÿªÿ²ÿ±ÿ­ÿ³ÿ·ÿ±ÿ³ÿ´ÿ¡ÿ©ÿ¬ÿ²ÿ´ÿ³ÿ¹ÿ§ÿ ÿªÿ¤ÿ©ÿ¸ÿ¸ÿÿÿÀÿ¶ÿ¯ÿ®ÿªÿ¯ÿ°ÿ¬ÿµÿ¯ÿ°ÿ­ÿ¢ÿ¥ÿºÿ¾ÿ¾ÿ°ÿÿÿ¢ÿ¨ÿ­ÿÉÿ±ÿ»ÿºÿ³ÿ¡ÿÿ¬ÿ·ÿ³ÿ¯ÿ°ÿ¹ÿ±ÿ¸ÿ¥ÿ±ÿ¯ÿ¬ÿ¨ÿ ÿ·ÿ»ÿ¦ÿÿ¬ÿ¶ÿ­ÿªÿ±ÿ¨ÿ¡ÿªÿ«ÿ¦ÿ®ÿ¤ÿ©ÿ¶ÿªÿ«ÿ­ÿ§ÿªÿÀÿÕÿÒÿ«ÿ¨ÿ ÿÿ¨ÿ®ÿ±ÿ³ÿ°ÿ³ÿ¶ÿªÿ²ÿ®ÿ¯ÿÿ¦ÿ°ÿ±ÿ±ÿ¬ÿ´ÿ£ÿÌÿÈÿ®ÿ·ÿ«ÿ¨ÿ°ÿ°ÿ³ÿ³ÿ¶ÿºÿ­ÿ¸ÿ´ÿ¾ÿÃÿºÿ²ÿ¯ÿµÿºÿ¸ÿªÿ°ÿÀÿÃÿ½ÿµÿ©ÿ¡ÿ­ÿ²ÿ®ÿ´ÿ´ÿ­ÿ©ÿ±ÿ³ÿ¦ÿ»ÿ»ÿ®ÿ­ÿ¸ÿ¸ÿ§ÿ¬ÿ²ÿªÿ³ÿ°ÿ¯ÿºÿ±ÿ¯ÿ´ÿ¹ÿºÿµÿ°ÿ¯ÿ²ÿ¯ÿÃÿÄÿ¾ÿ²ÿ©ÿ¬ÿ¯ÿ§ÿ±ÿ­ÿ²ÿ¶ÿ¶ÿ»ÿ¶ÿ¬ÿ«ÿ«ÿ¯ÿ½ÿÄÿÁÿ¾ÿ¾ÿ¹ÿ´ÿ¹ÿ»ÿ¯ÿµÿÃÿ½ÿ¸ÿ­ÿ«ÿ¯ÿ­ÿµÿ²ÿ³ÿ¯ÿ®ÿµÿÃÿÁÿ¶ÿ³ÿ¯ÿ¯ÿ¬ÿ£ÿ¯ÿ´ÿ¯ÿ®ÿ²ÿ¸ÿ¸ÿ¯ÿÀÿ©ÿ³ÿÀÿ¿ÿºÿ²ÿ¬ÿ¶ÿ°ÿ¯ÿ¸ÿÁÿ½ÿ´ÿ°ÿ³ÿ¿ÿºÿ¯ÿ­ÿ®ÿµÿ·ÿ·ÿ·ÿ³ÿ³ÿºÿÆÿ´ÿ°ÿ®ÿ«ÿ·ÿµÿ§ÿ±ÿµÿ³ÿ¸ÿ»ÿ·ÿºÿÂÿ¼ÿ±ÿ¸ÿ ÿµÿ¼ÿ·ÿºÿÀÿºÿÆÿ®ÿ¹ÿ°ÿ±ÿ¹ÿ¸ÿ²ÿ¸ÿ¯ÿ¹ÿÃÿºÿ³ÿ³ÿ¿ÿÅÿ¼ÿ½ÿµÿ¬ÿ¼ÿ³ÿ¹ÿ²ÿªÿ¶ÿ¾ÿ²ÿ²ÿ½ÿ³ÿ·ÿ°ÿ¦ÿ³ÿÇÿ³ÿ¯ÿ¯ÿ¾ÿ»ÿ¶ÿ¬ÿ©ÿ¸ÿÁÿ§ÿµÿ³ÿ¹ÿºÿºÿºÿºÿ¾ÿ½ÿ®ÿ¨ÿ ÿ¾ÿ·ÿ®ÿ½ÿ¾ÿ¬ÿ½ÿ²ÿ®ÿ«ÿ¶ÿµÿ°ÿ¯ÿµÿ¹ÿ·ÿ±ÿ¸ÿµÿ«ÿ­ÿ¿ÿ²ÿ¦ÿ±ÿ¨ÿ«ÿÁÿ±ÿ·ÿ·ÿ±ÿ±ÿ¸ÿºÿ±ÿµÿ»ÿ·ÿ­ÿ±ÿ¶ÿ»ÿÄÿ½ÿ«ÿ±ÿ«ÿ¸ÿ¯ÿ¶ÿ°ÿ¸ÿÂÿ¹ÿ®ÿºÿ½ÿ¤ÿ¶ÿ²ÿ«ÿ®ÿ«ÿ­ÿ±ÿ¬ÿ¶ÿ°ÿ³ÿÅÿ²ÿ²ÿ³ÿµÿ¹ÿ¶ÿ²ÿ·ÿÈÿ¨ÿ¯ÿµÿ³ÿÄÿºÿ©ÿ­ÿ°ÿ¼ÿ®ÿ¿ÿ­ÿ¹ÿÇÿ¼ÿºÿ¿ÿºÿ»ÿ½ÿ¶ÿ½ÿ³ÿ²ÿ©ÿ¶ÿ³ÿ¯ÿ°ÿ­ÿ´ÿ¤ÿÆÿ©ÿ¯ÿ£ÿµÿ­ÿ´ÿÃÿºÿ³ÿ²ÿ¼ÿµÿ¶ÿ¨ÿ·ÿ¹ÿ®ÿ§ÿ¶ÿÂÿ®ÿ´ÿºÿ¬ÿ°ÿ¼ÿºÿ¿ÿºÿ«ÿ¨ÿ·ÿ½ÿ±ÿ³ÿ¯ÿºÿ­ÿ¦ÿ²ÿ¾ÿ·ÿ°ÿ¸ÿ¹ÿÅÿÓÿ°ÿÆÿ±ÿ¢ÿ®ÿ²ÿ¯ÿ³ÿ°ÿ§ÿ´ÿ¡ÿ¶ÿÄÿ»ÿ±ÿ«ÿ¶ÿ¸ÿ¬ÿ¤ÿ®ÿÀÿ¼ÿ¯ÿ«ÿ¹ÿ©ÿ§ÿ´ÿ®ÿ®ÿ¹ÿºÿ´ÿ³ÿ¶ÿÿ±ÿ³ÿ½ÿÅÿ·ÿ­ÿ¯ÿ²ÿ³ÿªÿ¹ÿ¼ÿ³ÿ¯ÿ¼ÿÀÿÁÿÃÿ²ÿ°ÿ´ÿªÿ·ÿ¶ÿµÿ¦ÿÃÿ®ÿ®ÿ¶ÿºÿ°ÿ­ÿ­ÿ«ÿµÿªÿ¸ÿ¥ÿ£ÿ²ÿ°ÿ¥ÿ²ÿ´ÿ¬ÿ¶ÿ½ÿ³ÿ¾ÿ²ÿ°ÿ·ÿ¹ÿ¶ÿ±ÿ¿ÿ¶ÿ¶ÿ½ÿ²ÿ­ÿ¿ÿµÿ­ÿµÿÇÿ­ÿÃÿ²ÿ¡ÿ¬ÿ¬ÿ¢ÿ¨ÿ¸ÿ¾ÿ³ÿ¶ÿ®ÿ­ÿ¯ÿ¾ÿ·ÿ»ÿ¹ÿ±ÿ¬ÿ°ÿ¶ÿµÿµÿÂÿ¼ÿ¾ÿ¬ÿ¶ÿ§ÿµÿ¦ÿ°ÿµÿ±ÿ´ÿ¶ÿ±ÿ»ÿµÿºÿµÿ¨ÿ¸ÿªÿ¶ÿµÿ©ÿ¥ÿ©ÿ±ÿ¸ÿ¶ÿ¼ÿÅÿ¿ÿ»ÿ·ÿµÿ¾ÿ½ÿ»ÿ²ÿ®ÿ°ÿµÿ´ÿ°ÿ¶ÿºÿ¹ÿ³ÿ³ÿ£ÿ¨ÿÁÿÈÿ¾ÿ¸ÿºÿ¹ÿ¹ÿºÿ·ÿ·ÿ·ÿºÿ§ÿ­ÿ¾ÿ¿ÿµÿ°ÿµÿ·ÿªÿªÿµÿ³ÿ±ÿ·ÿªÿ²ÿµÿ¼ÿ®ÿ¶ÿºÿ¼ÿºÿ­ÿ«ÿ¹ÿÂÿ¸ÿ¢ÿ ÿ³ÿ´ÿ¦ÿ§ÿ«ÿ°ÿ°ÿ¹ÿ«ÿ¹ÿ½ÿ­ÿ°ÿ²ÿ«ÿ¯ÿ¬ÿ¯ÿ¸ÿ±ÿ»ÿÊÿ»ÿ·ÿ¯ÿ¼ÿ¾ÿ°ÿ«ÿ£ÿ©ÿ²ÿ¯ÿ»ÿÿ¶ÿ·ÿªÿ§ÿ®ÿ¬ÿªÿµÿ¯ÿ¯ÿ½ÿµÿ±ÿ·ÿºÿ»ÿªÿªÿ«ÿ±ÿ¶ÿ¼ÿ³ÿ§ÿ·ÿ§ÿ®ÿ³ÿ²ÿ®ÿ±ÿ¼ÿÂÿÃÿÁÿµÿ¦ÿ¾ÿÀÿ³ÿÇÿ¹ÿ³ÿÆÿ¿ÿ¸ÿ°ÿ­ÿ­ÿ¶ÿ·ÿ³ÿ¼ÿ·ÿ°ÿ¥ÿÈÿ¶ÿ¨ÿ²ÿ¬ÿ«ÿ¨ÿ­ÿ²ÿ²ÿµÿ¶ÿºÿ¶ÿªÿ¬ÿ²ÿ­ÿ¶ÿ±ÿ¯ÿ¯ÿ­ÿ´ÿ­ÿ¬ÿ¹ÿ¿ÿ®ÿ©ÿ±ÿ¸ÿ¶ÿ­ÿ¬ÿ²ÿ­ÿºÿ¹ÿ®ÿ¨ÿ·ÿ¯ÿÿ©ÿ®ÿÿÿÿÿ¨ÿ¤ÿÿ¥ÿ©ÿªÿªÿ«ÿ­ÿ¡ÿ­ÿ«ÿ­ÿµÿ¦ÿÿ£ÿ«ÿ¶ÿÿÿµÿªÿÿÿ¥ÿ¶ÿ°ÿÿ±ÿ°ÿªÿ®ÿ­ÿ¬ÿ·ÿ²ÿ¦ÿºÿ´ÿ«ÿ ÿ¢ÿªÿ±ÿ­ÿ¥ÿÿÿ§ÿ®ÿ©ÿ¨ÿ ÿÿ¢ÿ¤ÿÿÿ¤ÿ£ÿ¤ÿ¢ÿÿÿ¥ÿ±ÿ¡ÿÿ¡ÿÿ©ÿ®ÿ£ÿÿÿ¥ÿªÿ¨ÿÿÿ¡ÿ ÿ§ÿÿ§ÿ¦ÿ¡ÿ­ÿ²ÿÿÿµÿ¶ÿ¸ÿ¿ÿ²ÿ¡ÿ²ÿ¤ÿ¸ÿ«ÿ³ÿ°ÿ¡ÿ§ÿªÿÿ©ÿ¶ÿªÿ­ÿ¯ÿµÿ¸ÿ¯ÿ²ÿ±ÿ£ÿ­ÿ°ÿ­ÿÿ§ÿ¯ÿ¸ÿ²ÿ±ÿ³ÿ«ÿµÿ§ÿ¢ÿ®ÿªÿ­ÿ¤ÿ­ÿ±ÿ§ÿ¬ÿ³ÿ®ÿ±ÿ·ÿÁÿºÿ²ÿ©ÿ¿ÿ«ÿ¯ÿ¶ÿ®ÿªÿ²ÿ®ÿ©ÿ´ÿ´ÿÅÿ³ÿ¯ÿ»ÿ¶ÿºÿ»ÿ¸ÿ¹ÿ´ÿ¹ÿ·ÿ¥ÿ¤ÿªÿ°ÿ®ÿ¬ÿ¬ÿ³ÿªÿ¨ÿ«ÿ¢ÿ³ÿ²ÿ²ÿ¬ÿ®ÿ¯ÿ»ÿ¿ÿ¯ÿ¢ÿ¬ÿ¼ÿ·ÿ©ÿ­ÿ¹ÿ´ÿ¥ÿÃÿ§ÿ°ÿ­ÿªÿ®ÿ³ÿÿµÿÿ­ÿ§ÿ¬ÿ´ÿ«ÿ¡ÿªÿ°ÿ³ÿ¹ÿ¼ÿ²ÿ§ÿ©ÿ²ÿµÿ´ÿ²ÿ­ÿ²ÿ²ÿ«ÿªÿÁÿ´ÿºÿ®ÿ°ÿ«ÿ´ÿ¼ÿ²ÿ»ÿ«ÿ¡ÿªÿ¬ÿ¢ÿ©ÿ©ÿªÿ·ÿ²ÿ©ÿ©ÿªÿ±ÿ¶ÿ¸ÿ®ÿ¬ÿ¸ÿ±ÿ¼ÿ³ÿ¥ÿ¯ÿ³ÿ²ÿ¯ÿµÿ²ÿ²ÿªÿ£ÿµÿµÿ½ÿ»ÿ¼ÿ´ÿ¯ÿ·ÿ²ÿ¯ÿ±ÿ¬ÿ·ÿ¶ÿ®ÿ¼ÿ¾ÿ·ÿ¤ÿ¯ÿ¨ÿÄÿ¹ÿ©ÿ²ÿ¯ÿ¡ÿ­ÿÿÿ~ÿÿ¶ÿ­ÿ±ÿ´ÿ¾ÿ´ÿ¨ÿ©ÿ«ÿ¸ÿÄÿ¸ÿ°ÿ´ÿ±ÿºÿ¼ÿ­ÿµÿ«ÿ«ÿ£ÿ¬ÿ§ÿªÿ°ÿ¦ÿªÿ®ÿ®ÿ»ÿ­ÿ£ÿ²ÿ±ÿ«ÿ¹ÿ§ÿ­ÿ½ÿ·ÿ¥ÿ¢ÿ®ÿ°ÿ­ÿªÿ£ÿÿÿÿ¨ÿ´ÿÿ¸ÿ²ÿ§ÿ¥ÿ²ÿ¤ÿ«ÿÆÿ­ÿ«ÿ§ÿ¥ÿÿ ÿ«ÿ³ÿ®ÿ¬ÿ¤ÿªÿ±ÿ¬ÿ§ÿ ÿ¤ÿ©ÿ§ÿ«ÿ±ÿ«ÿ§ÿ·ÿ«ÿ¡ÿ¼ÿ¼ÿ²ÿ¶ÿ­ÿ©ÿ¥ÿ©ÿ£ÿ§ÿµÿ¬ÿ ÿºÿ®ÿ¨ÿ«ÿ¬ÿªÿ³ÿµÿªÿ£ÿ¨ÿ°ÿ´ÿ²ÿ¶ÿ°ÿ§ÿ¬ÿ¸ÿ´ÿ©ÿ¯ÿ®ÿ³ÿ±ÿ«ÿºÿ²ÿ©ÿºÿ¶ÿ©ÿ¹ÿÈÿ«ÿ³ÿ¯ÿ¶ÿ´ÿ¶ÿ­ÿ¯ÿ¬ÿÁÿ·ÿ²ÿÿ³ÿ»ÿ®ÿ´ÿ¯ÿ´ÿ»ÿ³ÿ­ÿ«ÿ­ÿ«ÿ¤ÿ©ÿµÿµÿ«ÿ¦ÿ§ÿ¼ÿªÿ£ÿ­ÿ»ÿ·ÿ®ÿ´ÿ©ÿ¥ÿ°ÿÿ°ÿ»ÿ¬ÿ©ÿ®ÿ¸ÿ´ÿ²ÿªÿ«ÿ­ÿ³ÿ¨ÿ¢ÿ«ÿªÿ¯ÿ§ÿ¦ÿ¬ÿ¯ÿ²ÿªÿªÿ­ÿ£ÿ¨ÿ²ÿ²ÿ«ÿ«ÿ²ÿ»ÿ­ÿ²ÿ³ÿµÿ¹ÿªÿ¥ÿ©ÿÿÿ­ÿÿ­ÿ¼ÿ®ÿÀÿ±ÿ³ÿÿÿ§ÿ«ÿ¥ÿ¯ÿ¤ÿÿ©ÿ£ÿÿÿÿÿ¸ÿ¿ÿÀÿµÿªÿ·ÿ½ÿ·ÿ³ÿ«ÿ¡ÿ¨ÿ«ÿ¹ÿ¹ÿ¯ÿ¡ÿ©ÿ­ÿ¨ÿ¥ÿ¯ÿ°ÿµÿ©ÿÿÂÿÂÿ±ÿ¬ÿ±ÿ·ÿ­ÿµÿ«ÿ­ÿ¸ÿªÿ©ÿ©ÿ¦ÿ°ÿ¿ÿ­ÿ¨ÿ­ÿ¨ÿ§ÿ«ÿ§ÿ¬ÿ±ÿ°ÿµÿ­ÿ©ÿ³ÿ¾ÿ½ÿ¨ÿ¤ÿ±ÿ­ÿ­ÿ²ÿ­ÿ±ÿ»ÿ¯ÿÿ£ÿ©ÿ©ÿ¹ÿ°ÿÿ­ÿÿÿ­ÿ³ÿ«ÿ¸ÿ­ÿÿªÿ°ÿ«ÿ¯ÿµÿ·ÿ³ÿ±ÿ·ÿ­ÿ¨ÿ®ÿªÿ´ÿ´ÿ´ÿÄÿ½ÿ«ÿ¥ÿ°ÿªÿ­ÿ½ÿ­ÿÿ²ÿ¬ÿ¨ÿ²ÿ¼ÿ©ÿ¬ÿ°ÿÿÿ£ÿ ÿ¡ÿ­ÿ¥ÿ¹ÿ´ÿÿµÿÀÿ¦ÿ²ÿ¤ÿ¢ÿªÿ«ÿ­ÿ§ÿ¢ÿÿ¥ÿ¤ÿªÿÄÿ·ÿ§ÿ±ÿ¢ÿÿ§ÿ£ÿ«ÿ¦ÿÿÿ¬ÿ³ÿ»ÿ²ÿ·ÿ´ÿ®ÿ¸ÿ´ÿ¾ÿ¢ÿ³ÿ¦ÿ ÿ¸ÿ¨ÿ¼ÿ©ÿµÿ¯ÿÃÿ·ÿ«ÿ´ÿ½ÿÄÿ­ÿªÿÿ«ÿ¯ÿ©ÿ¡ÿ³ÿ¨ÿ¨ÿ®ÿ®ÿ§ÿ¬ÿ®ÿ¯ÿ¦ÿ¬ÿ¶ÿ¯ÿµÿ°ÿ£ÿ¯ÿ«ÿ§ÿ·ÿ´ÿ£ÿ¨ÿ®ÿ³ÿ®ÿ´ÿ®ÿÿ±ÿºÿ·ÿÀÿ­ÿ¢ÿ¶ÿ³ÿ²ÿÆÿÿ­ÿµÿÿ¦ÿ§ÿÿÿ·ÿ¥ÿ¨ÿ¨ÿ²ÿ¯ÿ§ÿÿÿ±ÿ«ÿ¨ÿ­ÿ©ÿ ÿ©ÿªÿÿ¥ÿ¬ÿ±ÿµÿ¯ÿ¤ÿÿªÿ²ÿ·ÿ¯ÿ¶ÿÆÿ¯ÿ®ÿ«ÿºÿºÿ¹ÿ²ÿ°ÿÿ»ÿ³ÿ³ÿ¯ÿ®ÿÿ°ÿ¥ÿ¬ÿ¼ÿ±ÿ®ÿ³ÿ´ÿ¬ÿ»ÿ´ÿ¶ÿ¬ÿ°ÿ¤ÿ ÿÿÿcÿqÿ©ÿ¹ÿ²ÿ®ÿ¤ÿ±ÿ¼ÿ¨ÿ¢ÿ£ÿÿ¨ÿ·ÿ³ÿµÿ«ÿ½ÿ©ÿ»ÿ«ÿ±ÿ«ÿ£ÿÿÿ§ÿ®ÿÿ©ÿ«ÿ¤ÿ«ÿµÿªÿ³ÿ°ÿ¥ÿ¦ÿ¯ÿ¬ÿ®ÿ²ÿ³ÿ³ÿ­ÿ±ÿ¶ÿ°ÿ¯ÿ°ÿ´ÿ±ÿ®ÿªÿ§ÿ©ÿ¦ÿ¦ÿ±ÿ¬ÿÿ¢ÿ±ÿ·ÿ²ÿ¦ÿÿÿ³ÿ¦ÿ­ÿ³ÿ¸ÿ¾ÿ·ÿ±ÿ·ÿ¥ÿ°ÿÿ±ÿ³ÿ±ÿ¶ÿ«ÿ«ÿ¿ÿ«ÿ ÿ¥ÿªÿ±ÿ±ÿ©ÿ¨ÿ²ÿ³ÿ´ÿ«ÿ¯ÿ¯ÿ§ÿ¬ÿ±ÿ´ÿ³ÿ¬ÿ«ÿ­ÿ´ÿ­ÿÿÿ´ÿ ÿ£ÿ³ÿ£ÿ·ÿªÿµÿ§ÿ°ÿ¥ÿµÿ«ÿ¥ÿ³ÿ®ÿ°ÿ¶ÿ´ÿÅÿ¢ÿ¤ÿ§ÿ¡ÿ§ÿµÿ¹ÿ¼ÿ¿ÿ¼ÿ³ÿ³ÿ«ÿÿÿ©ÿ¤ÿ°ÿ¸ÿ¯ÿ·ÿ»ÿ°ÿ©ÿÿ¦ÿ§ÿµÿ³ÿÿ´ÿ¨ÿ³ÿ­ÿ ÿ²ÿ®ÿÀÿ¤ÿÃÿ­ÿ«ÿ¬ÿ£ÿ¦ÿ«ÿ³ÿ¶ÿ«ÿ¤ÿ­ÿÿÿ¤ÿ¨ÿªÿ°ÿ°ÿ®ÿ²ÿ¶ÿ°ÿ¬ÿ­ÿ´ÿ¸ÿ´ÿ¯ÿ®ÿ½ÿµÿ¶ÿ¾ÿ°ÿµÿÁÿ¸ÿ»ÿ°ÿ«ÿ±ÿ«ÿ·ÿ³ÿ¯ÿ­ÿ·ÿ±ÿ´ÿ´ÿ£ÿÿWÿ~ÿÿ±ÿ¥ÿÿ©ÿ«ÿ®ÿ¸ÿ¬ÿ¨ÿ°ÿ°ÿ²ÿ¹ÿºÿ«ÿ©ÿ¦ÿÿ ÿ£ÿ¥ÿ¦ÿ­ÿ¨ÿ ÿ¹ÿºÿµÿÍÿ§ÿ¯ÿ·ÿ¨ÿ²ÿ³ÿ©ÿ¾ÿ¬ÿ¹ÿ¸ÿ»ÿÃÿ½ÿÃÿ¸ÿ§ÿ¬ÿ·ÿ¹ÿ¹ÿ´ÿ°ÿ·ÿ³ÿ¯ÿ´ÿ®ÿµÿ±ÿ°ÿ²ÿ¿ÿºÿÅÿ·ÿªÿ´ÿ¬ÿªÿ³ÿ©ÿ´ÿ±ÿ»ÿ­ÿ§ÿÀÿ±ÿµÿ½ÿÁÿ½ÿÀÿÆÿ¿ÿ¼ÿ³ÿªÿ¨ÿµÿ±ÿ ÿªÿ¨ÿªÿ®ÿ§ÿ¬ÿ§ÿ±ÿ³ÿºÿ·ÿ±ÿ¦ÿ·ÿ«ÿ¿ÿÂÿ±ÿ¬ÿ©ÿ¾ÿºÿ¸ÿ»ÿ³ÿ³ÿ«ÿ½ÿ½ÿ¯ÿÿ§ÿ³ÿ°ÿ®ÿ²ÿ³ÿ«ÿ²ÿ·ÿ±ÿ«ÿ§ÿ©ÿ¬ÿÁÿºÿ±ÿ±ÿµÿµÿ³ÿ®ÿ£ÿ¯ÿ±ÿÁÿ·ÿ¯ÿ¶ÿ¾ÿ·ÿ¿ÿ·ÿ­ÿ­ÿ¨ÿ§ÿ¯ÿ§ÿ§ÿ»ÿ¹ÿ¯ÿªÿ¯ÿ°ÿ¯ÿ§ÿÁÿ©ÿËÿ¤ÿ¡ÿ¨ÿ²ÿ¨ÿ¤ÿ¶ÿ·ÿ¼ÿ«ÿ ÿ®ÿ°ÿªÿ¹ÿµÿ´ÿ¨ÿ£ÿ¨ÿ«ÿ±ÿ²ÿ³ÿ³ÿ®ÿµÿÀÿ½ÿ©ÿ±ÿ¯ÿ¬ÿ²ÿ¶ÿ·ÿ¯ÿ­ÿ³ÿ±ÿ¯ÿ°ÿ³ÿ©ÿ·ÿ¸ÿ±ÿ»ÿµÿ©ÿ¦ÿªÿ¬ÿ¯ÿ·ÿ³ÿ³ÿ¥ÿµÿ®ÿ¨ÿÁÿ®ÿ¬ÿÆÿ¸ÿ£ÿÿ£ÿ«ÿ´ÿºÿ¯ÿ¨ÿ­ÿ¯ÿ±ÿ­ÿ¬ÿ°ÿ¹ÿ¹ÿ¼ÿÁÿ¯ÿ­ÿ®ÿ´ÿ®ÿ¸ÿ»ÿ¾ÿÆÿ¦ÿ£ÿÿÿÿ¬ÿ­ÿÿ¯ÿ¾ÿºÿ¬ÿ¶ÿ´ÿ®ÿ§ÿ§ÿ°ÿ«ÿ¤ÿ¨ÿ¬ÿ­ÿ¨ÿ¸ÿ¶ÿ¨ÿªÿ¥ÿ¼ÿ«ÿ°ÿ±ÿ´ÿ«ÿºÿ»ÿ®ÿ´ÿºÿ«ÿ£ÿ¦ÿ´ÿºÿ°ÿ°ÿ³ÿ­ÿ¸ÿ¸ÿÃÿ±ÿ³ÿ²ÿ«ÿ§ÿ«ÿÁÿ¸ÿªÿ¨ÿ®ÿ²ÿÁÿ±ÿ®ÿ¶ÿ³ÿ±ÿ¬ÿ¤ÿ³ÿ´ÿÿ³ÿµÿ±ÿ­ÿ»ÿÆÿ¸ÿÿ¨ÿ±ÿÿ¥ÿ§ÿ­ÿ²ÿ§ÿÿ¨ÿ«ÿ­ÿ´ÿ¯ÿ©ÿ£ÿÿÿªÿ±ÿ¢ÿÿ¹ÿ ÿ¤ÿ±ÿÿ²ÿÿÿÿ«ÿÂÿ®ÿ¡ÿ¨ÿ¥ÿÿ ÿ¢ÿ¡ÿ¤ÿ®ÿ´ÿ¥ÿ¤ÿ¤ÿ¨ÿ£ÿªÿÿ¥ÿ¯ÿ ÿÿ¥ÿ¡ÿÿÿ«ÿºÿ«ÿÿÿÿÿ¯ÿ±ÿ³ÿ«ÿÿ ÿµÿ¬ÿ®ÿªÿ«ÿ­ÿ©ÿ¨ÿ«ÿ¸ÿ¾ÿ­ÿªÿ¹ÿ·ÿ°ÿÿ¤ÿ·ÿ¬ÿ®ÿ½ÿ¦ÿ¢ÿªÿ±ÿ§ÿ«ÿ¢ÿÿ¢ÿ±ÿ¾ÿ²ÿ ÿ²ÿ³ÿ¯ÿ·ÿ¦ÿ¨ÿ®ÿ·ÿµÿ­ÿªÿ¨ÿ¢ÿ ÿ¸ÿ´ÿµÿ¶ÿ¬ÿ®ÿ¸ÿ²ÿ§ÿºÿ³ÿ§ÿ¸ÿ°ÿ³ÿºÿ­ÿÿÿ¢ÿ©ÿ¬ÿ°ÿ¬ÿ¦ÿªÿªÿ¯ÿÀÿÂÿ«ÿ¯ÿ ÿ§ÿ²ÿ©ÿ¥ÿÿ¦ÿ¦ÿ¤ÿ¦ÿ®ÿ²ÿ¶ÿ²ÿ©ÿ´ÿ½ÿ¸ÿªÿ§ÿ§ÿ­ÿ©ÿ°ÿ¹ÿºÿ±ÿ¦ÿ®ÿ½ÿ¸ÿ¯ÿ°ÿ±ÿ¶ÿµÿ«ÿ¬ÿ¯ÿ¦ÿ¼ÿ§ÿ´ÿ¸ÿ®ÿ®ÿ«ÿ¨ÿ°ÿ¾ÿµÿ©ÿ°ÿ¢ÿ§ÿÃÿÊÿ³ÿªÿ¢ÿÿ¸ÿ®ÿ­ÿ­ÿ¬ÿ­ÿ¨ÿ«ÿµÿ¸ÿ¶ÿ«ÿ§ÿ´ÿ¸ÿ±ÿ´ÿ¶ÿ®ÿªÿ®ÿ­ÿ¤ÿ°ÿ»ÿ°ÿ­ÿ¹ÿ»ÿ°ÿ¨ÿµÿ¶ÿ¢ÿ¯ÿ¸ÿ¦ÿ®ÿ«ÿµÿ¹ÿ³ÿ·ÿ¶ÿ«ÿ¬ÿ­ÿºÿ¼ÿ¾ÿ½ÿ®ÿÃÿ¹ÿºÿ£ÿÿ©ÿ²ÿ¶ÿ±ÿ§ÿÿ±ÿ­ÿ©ÿ«ÿ¯ÿ¸ÿ·ÿ»ÿ°ÿ´ÿºÿºÿ­ÿ¦ÿ²ÿ¦ÿÿ¸ÿÊÿ¾ÿ±ÿ¨ÿÿ¦ÿ·ÿ­ÿ«ÿ±ÿ¶ÿ½ÿ¼ÿ²ÿºÿ¿ÿªÿµÿ¨ÿµÿ¿ÿ¹ÿ²ÿ¼ÿ½ÿ¸ÿºÿ¹ÿÀÿÈÿ©ÿ½ÿ¹ÿ¥ÿªÿ®ÿ²ÿ©ÿ°ÿ¬ÿ­ÿÀÿ¼ÿ©ÿ´ÿ­ÿ±ÿÂÿ¤ÿ±ÿ­ÿ¬ÿ­ÿµÿÂÿ»ÿ±ÿ­ÿÿ°ÿ¸ÿ®ÿÿÿ¾ÿ°ÿ´ÿ©ÿ¢ÿ¬ÿ¬ÿ©ÿ¶ÿ½ÿ»ÿµÿ£ÿ­ÿÄÿ¸ÿªÿµÿªÿ³ÿ½ÿ±ÿ®ÿ³ÿ¥ÿ¾ÿ¤ÿ»ÿ©ÿ­ÿµÿ¶ÿÀÿ¼ÿ´ÿ´ÿ¶ÿ¶ÿ´ÿÂÿ«ÿ¯ÿ½ÿ¼ÿ½ÿ¶ÿ¬ÿ²ÿ´ÿµÿÀÿ¼ÿ¯ÿÿ¶ÿÿÿ¤ÿ¨ÿ©ÿ¦ÿ¬ÿ°ÿ°ÿ¹ÿ½ÿ¿ÿ´ÿ­ÿ­ÿ¬ÿ±ÿ®ÿªÿ«ÿ¬ÿ­ÿ·ÿµÿ°ÿÆÿ·ÿ¯ÿ¬ÿ¯ÿ¶ÿ¿ÿÄÿºÿ¯ÿ¯ÿ¯ÿ¬ÿ²ÿ§ÿ¹ÿµÿ±ÿ¯ÿ¡ÿ¢ÿ§ÿ¦ÿ¨ÿ­ÿ®ÿ£ÿ¢ÿ¨ÿ£ÿ£ÿ ÿ¨ÿ©ÿ¤ÿ«ÿ·ÿµÿ©ÿªÿ¹ÿ²ÿÁÿ»ÿ°ÿ§ÿ§ÿ¬ÿ®ÿ±ÿ°ÿ»ÿ¬ÿ´ÿ¥ÿ¥ÿ¥ÿ¤ÿ¨ÿ®ÿ¬ÿ®ÿ­ÿ±ÿ³ÿÃÿ«ÿ±ÿ¬ÿ°ÿ·ÿµÿµÿ¹ÿ­ÿ§ÿ«ÿ¸ÿ§ÿ§ÿ¦ÿ§ÿ®ÿµÿ®ÿÿ±ÿ¤ÿ´ÿºÿ¬ÿ¨ÿ´ÿµÿ­ÿ´ÿ·ÿ°ÿ³ÿ¶ÿºÿ²ÿ§ÿªÿ¥ÿ§ÿ³ÿµÿ©ÿ§ÿ°ÿ´ÿ½ÿ¯ÿ¬ÿ®ÿ±ÿ±ÿ«ÿ©ÿ¥ÿÁÿµÿ°ÿµÿ±ÿ­ÿªÿ¨ÿ®ÿµÿ²ÿ¿ÿ½ÿ»ÿ²ÿºÿ»ÿµÿ²ÿ¶ÿ»ÿµÿ´ÿ¨ÿ·ÿ¸ÿ²ÿ³ÿ·ÿ´ÿ®ÿ³ÿ¹ÿ®ÿµÿ²ÿ´ÿ­ÿ®ÿ­ÿ«ÿ¹ÿ°ÿµÿ²ÿÂÿ³ÿ¹ÿ¼ÿ®ÿ¶ÿÈÿ¬ÿ²ÿÁÿ¹ÿ°ÿ³ÿ·ÿ´ÿ°ÿ·ÿÀÿµÿ¯ÿºÿÇÿ¸ÿÅÿÄÿ³ÿ°ÿ±ÿ«ÿªÿºÿ´ÿ¾ÿ¶ÿ¯ÿ±ÿ²ÿ°ÿ´ÿ¶ÿÁÿ¸ÿ­ÿ³ÿ´ÿ¤ÿÿ©ÿ±ÿÃÿÀÿµÿ¹ÿ­ÿ¬ÿµÿ¹ÿ¼ÿ¬ÿ·ÿ¼ÿ®ÿ§ÿ´ÿ½ÿµÿ«ÿ§ÿ¥ÿºÿ±ÿ¸ÿ¾ÿÍÿÌÿ¼ÿµÿ¬ÿ²ÿ¹ÿ®ÿµÿ·ÿ¹ÿµÿªÿ§ÿ´ÿ¹ÿ§ÿÃÿºÿºÿ¼ÿ°ÿ²ÿµÿÊÿ¶ÿªÿ±ÿ°ÿµÿ¼ÿ±ÿ´ÿ´ÿ±ÿ®ÿµÿ­ÿ®ÿºÿºÿ¼ÿ§ÿ®ÿ¿ÿ·ÿ³ÿ±ÿ¿ÿÀÿ®ÿµÿ«ÿ©ÿ½ÿ¸ÿ­ÿµÿ»ÿ±ÿ¬ÿÄÿ¢ÿÂÿ¸ÿ¬ÿ±ÿµÿ³ÿ¹ÿ¸ÿ¬ÿ´ÿ¶ÿ»ÿ®ÿ°ÿÅÿ»ÿ°ÿ½ÿ¬ÿ¸ÿµÿ¹ÿ¸ÿ³ÿ¸ÿ·ÿ¨ÿ¸ÿ·ÿ·ÿ·ÿ¯ÿ¢ÿ¡ÿ¹ÿ¿ÿÁÿ±ÿªÿ±ÿ³ÿ®ÿ¦ÿªÿÀÿªÿ¹ÿµÿ±ÿµÿ¶ÿ¸ÿºÿ·ÿ´ÿ°ÿºÿ¹ÿ¬ÿ¯ÿ®ÿ³ÿ¸ÿ¬ÿ·ÿ«ÿ³ÿ³ÿ´ÿ±ÿªÿ©ÿ±ÿ¾ÿºÿ©ÿ½ÿ¨ÿ´ÿºÿÁÿÁÿ±ÿ¬ÿ·ÿ¶ÿ¸ÿ¸ÿ»ÿÀÿ¼ÿµÿ®ÿ§ÿªÿ±ÿ°ÿ¬ÿ¹ÿ¹ÿ¼ÿ¿ÿµÿ©ÿ«ÿ²ÿ¼ÿ²ÿ·ÿ¼ÿ¸ÿ½ÿÁÿ·ÿ«ÿ°ÿÂÿ¹ÿÉÿÅÿÄÿÁÿ¿ÿ¸ÿ°ÿ²ÿµÿ¿ÿ·ÿÁÿ«ÿ¶ÿ¿ÿ¸ÿ¸ÿ¹ÿ«ÿ«ÿ¶ÿ¸ÿ»ÿºÿ»ÿ´ÿ³ÿ¯ÿ¤ÿ®ÿÇÿÊÿÃÿÂÿºÿ·ÿÀÿ½ÿ»ÿ½ÿ¶ÿ¹ÿ·ÿ§ÿ°ÿ®ÿ¬ÿªÿµÿÁÿ¼ÿ­ÿ¥ÿÿ²ÿ¾ÿ¼ÿ²ÿ¸ÿ²ÿ²ÿ¾ÿÀÿ¿ÿ¶ÿ¾ÿ¾ÿ²ÿ«ÿ±ÿ´ÿ³ÿ©ÿ®ÿÊÿ·ÿªÿÂÿ°ÿ¸ÿ±ÿ³ÿÀÿ½ÿ­ÿ¥ÿ®ÿ½ÿ³ÿµÿ°ÿ¬ÿºÿ¸ÿ¼ÿ½ÿºÿ¸ÿ²ÿ®ÿÿ­ÿ¨ÿ´ÿµÿ§ÿ°ÿ¹ÿ¶ÿ²ÿ±ÿµÿÁÿ¡ÿ«ÿºÿµÿ®ÿ®ÿ¸ÿºÿ²ÿ¯ÿ©ÿ±ÿ¬ÿ·ÿ½ÿ¸ÿµÿ¤ÿ±ÿ¸ÿ´ÿ¸ÿ¶ÿ®ÿ®ÿ¼ÿ¬ÿµÿ´ÿ¼ÿ¾ÿµÿ­ÿ³ÿ¹ÿ­ÿ©ÿ»ÿ¤ÿ²ÿ¶ÿºÿ¨ÿ´ÿ¶ÿ´ÿ¶ÿ´ÿ¬ÿµÿºÿ¥ÿ©ÿ¼ÿ¶ÿ±ÿ³ÿ¹ÿ´ÿ¯ÿ¹ÿÀÿ³ÿ¨ÿ°ÿÂÿ°ÿ¬ÿ¼ÿ²ÿ¯ÿÀÿÀÿ¹ÿ¼ÿºÿÃÿ²ÿ¬ÿ¹ÿ·ÿ­ÿ¥ÿ¨ÿªÿ®ÿµÿºÿ¹ÿ¸ÿ¶ÿ³ÿ·ÿ¼ÿºÿ¹ÿ»ÿ¬ÿ¦ÿ±ÿ¿ÿ¾ÿ·ÿ¾ÿ¸ÿ¸ÿºÿ®ÿµÿÊÿºÿ®ÿ«ÿ¦ÿ±ÿ¾ÿ¼ÿºÿºÿÅÿËÿ¢ÿÐÿÀÿ½ÿÀÿ®ÿ³ÿµÿ®ÿ¶ÿ·ÿ¦ÿ±ÿÁÿ´ÿ«ÿ·ÿ¼ÿªÿ´ÿ¶ÿ£ÿÿ¢ÿ£ÿ³ÿºÿ¥ÿ¬ÿ©ÿ°ÿ ÿ®ÿµÿ¶ÿ»ÿ°ÿ«ÿ¯ÿ²ÿ²ÿ±ÿºÿ¿ÿ¿ÿ©ÿ±ÿ¥ÿ­ÿºÿ½ÿÀÿ¶ÿ£ÿ¢ÿ¶ÿ¼ÿ«ÿ²ÿ°ÿ±ÿ±ÿ´ÿ³ÿ¹ÿµÿ§ÿ¹ÿ´ÿ¢ÿ§ÿ´ÿ¯ÿ¨ÿ±ÿ¯ÿ±ÿ³ÿ¬ÿ²ÿ¼ÿªÿ­ÿ±ÿ²ÿ·ÿ±ÿ­ÿ¾ÿÉÿ¹ÿ±ÿ¦ÿ¥ÿ³ÿ´ÿ±ÿ´ÿºÿ°ÿ¸ÿ¸ÿ¯ÿ®ÿ°ÿ°ÿ³ÿ«ÿ¨ÿ®ÿ°ÿªÿÊÿÂÿÅÿ»ÿÇÿ·ÿ°ÿ¨ÿªÿ±ÿ´ÿÀÿ½ÿÿ ÿ¿ÿ«ÿ¢ÿÁÿ©ÿ¶ÿ´ÿ¸ÿ²ÿ¼ÿ¼ÿ¯ÿµÿ¶ÿ©ÿÿ£ÿÿµÿ²ÿ¼ÿ±ÿÿ±ÿ¼ÿÁÿ¶ÿ±ÿ¶ÿ¹ÿ¾ÿÃÿ¾ÿ¸ÿ¶ÿ§ÿ«ÿ¶ÿ²ÿÁÿ®ÿ´ÿºÿ¶ÿ¶ÿ®ÿ©ÿ¤ÿ¥ÿ§ÿ¢ÿ¼ÿÂÿ»ÿÂÿÁÿ·ÿ»ÿ°ÿ¹ÿ®ÿ¸ÿ®ÿ¶ÿ¯ÿ²ÿ¶ÿ´ÿ¯ÿ§ÿ«ÿÿ¤ÿ°ÿ¯ÿ®ÿºÿ²ÿ±ÿ»ÿ±ÿ¹ÿ¸ÿ­ÿ°ÿ»ÿ´ÿ«ÿ°ÿ³ÿ°ÿ­ÿ´ÿ¶ÿ°ÿ´ÿÿÌÿ¸ÿºÿ¾ÿ¢ÿ ÿ«ÿ«ÿ§ÿ¥ÿ¢ÿ¨ÿ­ÿ¢ÿ¡ÿ®ÿ³ÿªÿ­ÿÿÿÿ¬ÿ®ÿ¾ÿ¨ÿÿÿ ÿ§ÿ ÿÿÿ¨ÿ³ÿ¤ÿÿªÿ°ÿ¶ÿÇÿ¯ÿ¶ÿ·ÿ¨ÿÿ«ÿµÿ§ÿÿÿ¤ÿ¦ÿÿÿ¤ÿ¡ÿªÿ¨ÿ£ÿ¯ÿ­ÿÿÿ¤ÿ³ÿªÿ²ÿ£ÿÿ®ÿÿ ÿ­ÿ«ÿ±ÿ©ÿÿÿ§ÿµÿÿÿÿ¥ÿÿÿªÿÿÿÿ£ÿÿÿ¥ÿ£ÿªÿ­ÿÿ ÿ¼ÿºÿ±ÿ³ÿ¬ÿ«ÿ­ÿÿ²ÿ¬ÿ³ÿ¾ÿ·ÿÁÿ¬ÿ¦ÿªÿªÿªÿ§ÿ¥ÿ¤ÿ¯ÿ¯ÿ£ÿ¥ÿ«ÿ³ÿµÿ­ÿÿªÿ·ÿ¨ÿ¢ÿ®ÿ¤ÿ®ÿªÿ´ÿ«ÿ³ÿ°ÿ±ÿ¦ÿ¥ÿ¦ÿ¨ÿ´ÿ¿ÿ¹ÿ¦ÿªÿ°ÿ·ÿ©ÿ¢ÿ¤ÿ¸ÿ¨ÿ°ÿ¡ÿºÿÀÿ·ÿ³ÿ­ÿ³ÿ¬ÿ³ÿµÿ°ÿ«ÿ¯ÿ³ÿµÿ±ÿ°ÿ¾ÿ»ÿ²ÿ¬ÿ°ÿ°ÿ²ÿ¨ÿ·ÿ¶ÿÄÿ®ÿ°ÿ®ÿ²ÿ½ÿ½ÿ¿ÿ¹ÿ±ÿªÿ¥ÿ¬ÿ­ÿ«ÿ¯ÿ¬ÿ¨ÿ¯ÿªÿÿºÿ¯ÿ«ÿ´ÿªÿ«ÿ±ÿ®ÿÿ®ÿiÿÿÿ¡ÿ³ÿ®ÿ£ÿ¬ÿºÿ¾ÿ¹ÿ¼ÿ¹ÿ§ÿ¦ÿ¨ÿ¦ÿ¦ÿ¦ÿ£ÿ©ÿÿ§ÿ¾ÿ¯ÿ½ÿ¸ÿ¶ÿÿ¤ÿ¬ÿ²ÿ­ÿ´ÿ¬ÿªÿ«ÿ´ÿ·ÿ²ÿ²ÿ«ÿªÿ°ÿ¨ÿ­ÿ»ÿ¹ÿ¼ÿ»ÿ¶ÿ¨ÿ·ÿ©ÿ»ÿ¯ÿ¥ÿ­ÿºÿ­ÿ­ÿ¼ÿ²ÿ¯ÿ©ÿ¨ÿ½ÿµÿ´ÿ·ÿ¾ÿ¯ÿ£ÿ±ÿ®ÿªÿ±ÿ¨ÿ´ÿ³ÿµÿ·ÿ©ÿÇÿ±ÿ§ÿ¶ÿ¶ÿ¨ÿºÿ¨ÿ²ÿ¬ÿµÿ£ÿ¨ÿÿhÿÿªÿ­ÿ®ÿ«ÿ°ÿ°ÿ­ÿ³ÿ¹ÿ¹ÿ¹ÿµÿ®ÿµÿ´ÿ´ÿ³ÿ¯ÿ ÿ·ÿ¦ÿ«ÿ§ÿ¯ÿ«ÿ¨ÿ»ÿ¹ÿ¬ÿ°ÿ´ÿ¯ÿ«ÿ­ÿ¬ÿ©ÿ«ÿ³ÿ¶ÿ£ÿ¨ÿ®ÿ©ÿ®ÿ¨ÿ«ÿ¬ÿ¥ÿ³ÿ­ÿÿ¯ÿ¹ÿªÿ¸ÿ§ÿ¬ÿ·ÿ²ÿ ÿÆÿ¢ÿ§ÿ­ÿ³ÿ²ÿ®ÿÃÿ´ÿÿÿÿ¦ÿµÿ»ÿ°ÿ£ÿ«ÿ®ÿ¡ÿ¢ÿ°ÿ¬ÿ¡ÿ±ÿ§ÿ¡ÿ¶ÿ®ÿ­ÿ·ÿ²ÿ ÿ«ÿ°ÿ³ÿÿ­ÿ¯ÿ§ÿ¯ÿ¶ÿ®ÿªÿªÿ¦ÿ°ÿµÿµÿ°ÿ§ÿ¨ÿ°ÿºÿ½ÿ·ÿ®ÿªÿ®ÿ®ÿ«ÿ³ÿ¹ÿ®ÿ°ÿ®ÿ¦ÿ±ÿµÿ¬ÿ ÿ©ÿ¸ÿ¼ÿÿ°ÿ¾ÿ¾ÿ·ÿ ÿ£ÿ½ÿ·ÿ³ÿ³ÿ¸ÿ°ÿ±ÿ¹ÿ²ÿºÿ¨ÿ¯ÿºÿ·ÿ·ÿ³ÿ­ÿ­ÿ«ÿ°ÿ»ÿ¹ÿ´ÿ³ÿ°ÿ·ÿ©ÿ¤ÿÿ¬ÿµÿ³ÿ¦ÿ­ÿÿÿÿ§ÿ²ÿ­ÿªÿ¬ÿ­ÿµÿªÿ¯ÿ§ÿ­ÿ¹ÿ«ÿ£ÿ©ÿ³ÿ¬ÿ¬ÿ©ÿªÿ¥ÿ¡ÿªÿ®ÿ¬ÿ¨ÿ«ÿ­ÿ«ÿ¯ÿ¬ÿ³ÿ¾ÿ¯ÿ²ÿ·ÿÍÿ²ÿªÿÿ¦ÿÿÿ§ÿ´ÿ¹ÿ¬ÿÿ°ÿ³ÿ¶ÿÿ´ÿ±ÿµÿ®ÿ«ÿÿÿ²ÿ·ÿ§ÿÿ«ÿ«ÿ¢ÿ¥ÿ¬ÿÿÿµÿ¸ÿ±ÿ²ÿ¯ÿ£ÿ¦ÿ¤ÿ¢ÿ«ÿ±ÿ´ÿ´ÿ¨ÿ§ÿ±ÿ³ÿ´ÿ±ÿ¯ÿ¨ÿ©ÿÂÿ´ÿ±ÿ¬ÿ°ÿªÿ­ÿ¤ÿ¨ÿ¬ÿ³ÿ·ÿµÿ¥ÿ®ÿ¶ÿ³ÿ°ÿ®ÿ¦ÿªÿ¬ÿ¥ÿªÿ¬ÿ°ÿ°ÿ§ÿ¯ÿ¨ÿªÿ·ÿ®ÿ¨ÿ¶ÿ¾ÿ´ÿ·ÿ­ÿ²ÿºÿ®ÿ´ÿ®ÿªÿ³ÿ¨ÿ­ÿ¢ÿ¥ÿªÿªÿ®ÿ·ÿ­ÿªÿ«ÿ¨ÿ¥ÿ³ÿµÿ«ÿ°ÿ«ÿ°ÿ­ÿ·ÿ³ÿ°ÿ¬ÿÿ¥ÿ·ÿ¯ÿ±ÿ¨ÿÿÿªÿªÿ©ÿÀÿ²ÿ¨ÿ©ÿ³ÿ­ÿ°ÿ³ÿ¦ÿ«ÿ¨ÿ±ÿÿ¹ÿ¾ÿ±ÿ¤ÿªÿ³ÿ´ÿ­ÿ¢ÿ§ÿ¶ÿ¯ÿÿÿ¤ÿµÿ¹ÿ¬ÿ¬ÿ°ÿ¬ÿµÿ½ÿ±ÿ®ÿ°ÿºÿ¹ÿ®ÿ³ÿ±ÿ©ÿ¦ÿ¥ÿ¥ÿ¨ÿ¾ÿ²ÿ¶ÿ¯ÿÿ¥ÿ²ÿ«ÿ¢ÿ´ÿ§ÿªÿ¬ÿ´ÿÄÿ¬ÿ¶ÿ¨ÿ¯ÿÿ¶ÿ¨ÿÿ±ÿ¬ÿÿÿÿ²ÿ®ÿ¥ÿÿ­ÿ³ÿ­ÿ°ÿ¡ÿ©ÿ¤ÿ¥ÿ«ÿ§ÿ¥ÿ§ÿ¥ÿ¡ÿ®ÿ½ÿ´ÿ­ÿªÿ¦ÿºÿÇÿ©ÿ¬ÿ«ÿ»ÿ²ÿ·ÿªÿ¹ÿ¬ÿÿ§ÿ¢ÿ¶ÿ¯ÿªÿÿ¾ÿ¶ÿ·ÿÿ¶ÿ°ÿ²ÿ½ÿËÿ¥ÿÿ¢ÿ¬ÿ¦ÿ±ÿ¿ÿ¨ÿªÿµÿ²ÿ±ÿ¥ÿ±ÿ´ÿ§ÿ·ÿ½ÿ±ÿºÿ¾ÿ³ÿ¿ÿÍÿÀÿ²ÿ¦ÿ³ÿªÿ¨ÿ®ÿ¶ÿ´ÿ·ÿ¨ÿ¬ÿ²ÿªÿÿÿ¾ÿ¶ÿ¯ÿ¬ÿ£ÿ«ÿ¬ÿ§ÿÿ²ÿªÿ£ÿµÿ¥ÿ·ÿ¯ÿÿ ÿ§ÿÿªÿ¬ÿÿuÿ=ÿ\ÿÿ®ÿµÿÿÿ«ÿ­ÿÿÿ³ÿ³ÿ®ÿ±ÿ¶ÿ¢ÿ´ÿµÿ¨ÿ²ÿÃÿªÿ¥ÿ®ÿÿ©ÿ¨ÿ®ÿÿ®ÿ­ÿ½ÿ¯ÿ¯ÿ²ÿ¹ÿ»ÿ¨ÿ«ÿ­ÿ«ÿµÿ¨ÿ­ÿ¼ÿ·ÿµÿµÿ®ÿ®ÿ±ÿµÿµÿ´ÿ¯ÿ£ÿ£ÿ£ÿ¤ÿ±ÿ¬ÿÿ¥ÿ²ÿ¹ÿ«ÿ°ÿ§ÿÿ©ÿÿ­ÿ¤ÿÀÿºÿ¹ÿ§ÿ´ÿ©ÿ¸ÿµÿ¸ÿ®ÿ³ÿ¸ÿ§ÿ»ÿÊÿ·ÿ¦ÿ¥ÿ°ÿ³ÿ³ÿ°ÿ®ÿ±ÿ·ÿ±ÿ±ÿ³ÿ¬ÿ¯ÿ½ÿ¹ÿ¬ÿ¦ÿ¥ÿ³ÿ¸ÿ³ÿ£ÿ§ÿ§ÿ¨ÿ©ÿÿÿ±ÿ²ÿÿ¨ÿ¦ÿ¬ÿ¦ÿ¼ÿ©ÿ§ÿªÿ¯ÿ¬ÿ´ÿ§ÿ¯ÿªÿ¬ÿÿªÿ³ÿ¹ÿ¶ÿ¶ÿ¯ÿ¶ÿ­ÿ´ÿÀÿ±ÿ¦ÿ§ÿªÿ¨ÿ­ÿµÿ´ÿ»ÿ»ÿ¶ÿ§ÿ¦ÿÿ¯ÿÇÿµÿÂÿÌÿÀÿ²ÿÄÿ°ÿ¾ÿ¬ÿ§ÿ«ÿÿ¨ÿ°ÿÿ¦ÿÿ´ÿ¾ÿ¯ÿ­ÿÿ¯ÿ§ÿªÿ¥ÿ¢ÿ²ÿÂÿ½ÿ¹ÿ®ÿ¨ÿ²ÿ°ÿ¥ÿªÿ¹ÿ·ÿ±ÿ¯ÿºÿ¹ÿ¼ÿ®ÿ­ÿ¸ÿ´ÿ·ÿ°ÿ·ÿ°ÿªÿ»ÿ«ÿ½ÿ¨ÿ¿ÿ©ÿ¬ÿ«ÿÿwÿ<ÿyÿ¡ÿ¬ÿ©ÿ¬ÿ¦ÿ²ÿ¼ÿ¶ÿ­ÿ°ÿ«ÿ¤ÿ¬ÿµÿ¹ÿ®ÿ¥ÿ´ÿ©ÿ®ÿ±ÿ´ÿ®ÿ²ÿ¯ÿ±ÿºÿ´ÿ³ÿµÿ¤ÿ¶ÿ°ÿÿ®ÿ¯ÿ¯ÿ¹ÿ®ÿ®ÿ²ÿ¾ÿ¼ÿ°ÿ¨ÿÅÿ·ÿÿ ÿ¬ÿ¸ÿÈÿ¸ÿ®ÿ¾ÿ¾ÿµÿ¬ÿ¯ÿ°ÿ¶ÿ»ÿ·ÿÀÿÀÿ¹ÿ¸ÿ»ÿ£ÿ¯ÿ´ÿ²ÿµÿ¬ÿµÿ®ÿ£ÿµÿ¯ÿµÿ³ÿµÿµÿÅÿÆÿ³ÿ°ÿªÿ¯ÿ±ÿ«ÿ¯ÿ²ÿ´ÿ²ÿ«ÿ°ÿ©ÿ°ÿ³ÿ»ÿ±ÿ©ÿ²ÿ¨ÿ¦ÿÈÿºÿ°ÿ¥ÿ½ÿ·ÿÉÿ¬ÿÿ½ÿ¿ÿ»ÿ©ÿ¦ÿ§ÿºÿ¬ÿÿ±ÿ±ÿ¯ÿ±ÿ°ÿ³ÿ¬ÿ¸ÿºÿ°ÿ´ÿ­ÿ¯ÿ»ÿ¼ÿ«ÿ¹ÿ¸ÿ·ÿ¹ÿÃÿµÿ¤ÿ¸ÿ¯ÿÁÿ¬ÿ·ÿ¸ÿ·ÿ±ÿµÿ³ÿ©ÿ¤ÿ¤ÿ£ÿ´ÿ·ÿµÿ¿ÿ°ÿ°ÿ½ÿÁÿ´ÿ¶ÿ¹ÿÆÿ²ÿÇÿÁÿ³ÿ¯ÿ§ÿ®ÿ¨ÿ½ÿ¨ÿ¾ÿ¥ÿ¨ÿ­ÿªÿ¤ÿ¯ÿ²ÿ¦ÿ¬ÿ­ÿ«ÿµÿ³ÿ¯ÿ¶ÿ·ÿ±ÿ¹ÿÆÿ¶ÿ¬ÿ®ÿ ÿÿµÿ­ÿ¶ÿ²ÿ½ÿ®ÿ²ÿ±ÿÿ¤ÿ¤ÿªÿ¢ÿ¤ÿ¯ÿ½ÿ¾ÿ¨ÿ ÿ©ÿ®ÿ¶ÿ¿ÿ»ÿ¥ÿ§ÿ£ÿ»ÿ²ÿ¾ÿ¨ÿ¤ÿ¬ÿ¢ÿ¡ÿ¢ÿ¶ÿ¶ÿ¸ÿ¸ÿ¬ÿ¸ÿ¸ÿ¸ÿ¯ÿ­ÿ³ÿ´ÿ±ÿ³ÿ³ÿ´ÿ±ÿ©ÿ³ÿªÿ·ÿ»ÿ­ÿ¶ÿ©ÿ¬ÿÿ«ÿ¤ÿºÿ¦ÿ¿ÿµÿ§ÿ±ÿ¹ÿ»ÿÂÿ´ÿ©ÿ¯ÿªÿÿ¨ÿ´ÿ­ÿ³ÿ¶ÿ¶ÿ¨ÿ¤ÿ¯ÿ®ÿ±ÿ§ÿ³ÿÆÿ®ÿ¨ÿ·ÿÄÿ³ÿ­ÿ°ÿªÿ¤ÿ¥ÿ®ÿ±ÿ¨ÿ¨ÿ°ÿ©ÿ¬ÿ·ÿ¯ÿ°ÿ·ÿ¹ÿ·ÿ ÿ§ÿ©ÿ¡ÿ¾ÿ¼ÿ»ÿµÿ®ÿ³ÿ±ÿ®ÿ«ÿ¬ÿÿÿ¨ÿÿÿ³ÿºÿ¬ÿ©ÿ¯ÿ²ÿ³ÿ ÿ¥ÿ©ÿ¤ÿªÿ¥ÿ¹ÿ³ÿ²ÿ¡ÿ¤ÿ´ÿ·ÿ°ÿ©ÿ¥ÿªÿ°ÿ«ÿÿÿÿÿ¶ÿ¦ÿÿÿ¢ÿ¹ÿ¥ÿ¬ÿ¤ÿ­ÿ¿ÿªÿ¥ÿ¯ÿªÿ¡ÿ£ÿ¨ÿ¤ÿ¥ÿ­ÿºÿ®ÿÿªÿ©ÿ°ÿ§ÿ£ÿ²ÿ°ÿ«ÿµÿ¹ÿµÿ»ÿ¶ÿºÿ½ÿªÿ¬ÿºÿ£ÿÿ³ÿ½ÿÃÿ¯ÿ¡ÿ­ÿªÿ¡ÿÄÿµÿ®ÿµÿ¨ÿ°ÿ²ÿ»ÿÂÿ²ÿ®ÿµÿ«ÿ«ÿÿ®ÿ¶ÿ ÿÿ»ÿÿ¨ÿ¨ÿ«ÿÿ¥ÿ§ÿÿ¦ÿ®ÿ«ÿ²ÿ¯ÿ­ÿ¸ÿ®ÿ³ÿªÿ¨ÿÿ¸ÿ©ÿ¢ÿ¦ÿ¨ÿ¥ÿ©ÿ¶ÿ¶ÿ²ÿ¯ÿ©ÿªÿ¬ÿ§ÿ¥ÿÿÿÿ¦ÿ¼ÿ¡ÿ³ÿ¥ÿÿÿÿ§ÿ¤ÿ®ÿ°ÿªÿ¤ÿ¡ÿ¬ÿ´ÿ¯ÿ£ÿ©ÿ¤ÿÿ£ÿ¥ÿ»ÿ¨ÿ§ÿ¨ÿ¢ÿÿªÿ·ÿ·ÿ¬ÿ¤ÿ¦ÿ­ÿ±ÿÿ«ÿ­ÿÆÿÿÿÿ¹ÿ¹ÿ¨ÿªÿ¹ÿµÿ·ÿ»ÿ³ÿ²ÿ­ÿ«ÿÿ«ÿ¢ÿ¯ÿ¯ÿ¹ÿ·ÿ·ÿ°ÿ¯ÿ´ÿÀÿ¾ÿºÿ½ÿµÿ¢ÿÿ¯ÿ¾ÿºÿ»ÿ¯ÿÿ¢ÿ²ÿ¨ÿ²ÿ»ÿªÿ ÿªÿ®ÿ±ÿ·ÿ²ÿ¦ÿ¬ÿ»ÿ±ÿ¦ÿ±ÿ ÿ±ÿªÿ¢ÿ¨ÿ­ÿ²ÿ¸ÿ´ÿ±ÿ¶ÿ®ÿ¸ÿÄÿ©ÿ°ÿ¶ÿ¯ÿ¤ÿ§ÿ¯ÿµÿ¹ÿ¶ÿ²ÿ²ÿ®ÿ¤ÿ¨ÿ²ÿ·ÿ¹ÿ°ÿµÿÈÿ²ÿ·ÿ´ÿ¨ÿÿ¨ÿ¬ÿ£ÿ¥ÿ¥ÿ®ÿ¦ÿµÿÿ£ÿ¯ÿ°ÿµÿ©ÿ§ÿ¯ÿ¶ÿ¯ÿ°ÿ¶ÿ¦ÿªÿÂÿ¼ÿ½ÿÆÿºÿ­ÿ±ÿ¢ÿ¾ÿ·ÿ²ÿ¾ÿ¹ÿ´ÿÁÿÂÿÀÿ§ÿ¯ÿ°ÿ±ÿ²ÿºÿ²ÿ´ÿµÿ±ÿ¨ÿ«ÿ¾ÿ»ÿµÿ¬ÿ°ÿ§ÿ¼ÿ´ÿ­ÿ±ÿ°ÿ¬ÿ¶ÿ»ÿ·ÿ¶ÿ¯ÿ³ÿ±ÿ²ÿ ÿ©ÿ®ÿ¥ÿ°ÿ­ÿ±ÿ©ÿªÿ²ÿ«ÿ·ÿ´ÿ³ÿ·ÿÿµÿ´ÿÈÿ¼ÿ°ÿ®ÿ¯ÿ°ÿ·ÿÁÿ¸ÿ­ÿ²ÿ©ÿÂÿ±ÿ­ÿ½ÿ´ÿ³ÿ¼ÿºÿ´ÿ·ÿ´ÿÀÿ°ÿ¥ÿ²ÿ¥ÿ³ÿ¼ÿ¿ÿ¼ÿ»ÿ´ÿ³ÿ¼ÿºÿ¸ÿ±ÿ¨ÿ¼ÿÀÿµÿ®ÿ¬ÿ²ÿ¯ÿ±ÿ¶ÿ´ÿ¼ÿ­ÿ¯ÿªÿ½ÿÿÿ¡ÿªÿ­ÿ©ÿ«ÿ³ÿ°ÿ¿ÿ¸ÿ½ÿ²ÿ£ÿ¨ÿ¬ÿ¦ÿ¥ÿªÿ´ÿ¾ÿ¸ÿ§ÿ§ÿ«ÿ«ÿ²ÿ³ÿ¹ÿµÿ®ÿ°ÿ¯ÿ«ÿ±ÿµÿ°ÿ©ÿ´ÿ·ÿ¼ÿ³ÿ¡ÿ®ÿ¼ÿ·ÿ´ÿ·ÿ»ÿ¬ÿÿ¸ÿ¸ÿ¸ÿµÿ¬ÿ«ÿ«ÿ¯ÿ»ÿ³ÿ©ÿ°ÿÃÿ·ÿ¾ÿ°ÿ²ÿ¬ÿ¯ÿ·ÿ²ÿÀÿ¿ÿ¶ÿ«ÿÌÿ±ÿ¦ÿ±ÿ«ÿ¬ÿ°ÿ¯ÿ¹ÿ©ÿ¯ÿ´ÿ¹ÿ¸ÿ³ÿ­ÿ­ÿ²ÿ­ÿ©ÿ¼ÿ«ÿ«ÿ²ÿ°ÿÿÿ§ÿ£ÿ°ÿÂÿ¹ÿªÿ¹ÿ´ÿÁÿºÿ¶ÿ§ÿ«ÿ©ÿ£ÿ©ÿ°ÿ«ÿ¼ÿ¬ÿ¬ÿ²ÿ­ÿÿ¢ÿ¬ÿ®ÿ¨ÿÿ®ÿ´ÿ¸ÿ·ÿ¹ÿ°ÿ®ÿµÿ´ÿ¯ÿ´ÿ¹ÿ¸ÿ°ÿ¯ÿ¬ÿ£ÿµÿÂÿ¹ÿ´ÿÀÿºÿ¶ÿ¾ÿ©ÿ¸ÿ´ÿ­ÿ·ÿÀÿºÿ¼ÿ¸ÿÿ¦ÿµÿºÿ½ÿ¶ÿªÿ¥ÿ¬ÿ½ÿÀÿ²ÿ¶ÿµÿºÿ»ÿ¶ÿ­ÿ«ÿ´ÿ²ÿÂÿ¥ÿÃÿ±ÿ·ÿ¹ÿ¼ÿ¹ÿ²ÿ¿ÿ½ÿÐÿ·ÿ­ÿ¯ÿ°ÿ®ÿ±ÿ¾ÿÆÿÃÿ¿ÿ·ÿ·ÿºÿ·ÿ¨ÿ®ÿ¸ÿ¨ÿ­ÿ¶ÿ½ÿ¨ÿ´ÿ±ÿ±ÿ¶ÿ´ÿ®ÿ¶ÿ¸ÿ¿ÿ«ÿ¬ÿ²ÿÀÿµÿ¡ÿ­ÿ¶ÿÇÿËÿ¡ÿ®ÿ¸ÿÁÿÃÿ¹ÿ¬ÿ©ÿ³ÿÄÿªÿªÿ³ÿ½ÿ·ÿ¨ÿ°ÿ²ÿ¾ÿ­ÿµÿ±ÿ¶ÿ¾ÿ¹ÿ«ÿ°ÿ»ÿ·ÿ³ÿ­ÿ³ÿ¸ÿ¸ÿ³ÿªÿ¯ÿ¥ÿ£ÿ°ÿ°ÿ½ÿ¶ÿ±ÿÃÿ½ÿÄÿÂÿ°ÿ¯ÿ¬ÿ¸ÿºÿªÿ£ÿ¨ÿ¹ÿ¶ÿºÿ®ÿ¹ÿÄÿ´ÿ¤ÿ¨ÿ±ÿÃÿ½ÿºÿ«ÿÄÿÉÿ³ÿÅÿÊÿ½ÿ°ÿ³ÿ·ÿ¹ÿ¾ÿ½ÿ±ÿ¹ÿ®ÿÂÿÅÿ¹ÿ²ÿ³ÿ³ÿ³ÿ±ÿ°ÿÿ¨ÿ²ÿ³ÿ²ÿ·ÿ·ÿ®ÿ±ÿµÿ´ÿµÿ¶ÿ¶ÿ¸ÿ»ÿ²ÿ¬ÿ»ÿ·ÿ¯ÿ§ÿ¨ÿ¯ÿ­ÿ®ÿ¹ÿÂÿÂÿ·ÿ®ÿ·ÿ¸ÿªÿ§ÿ¿ÿ´ÿÁÿ´ÿ²ÿ¸ÿ¯ÿ¤ÿµÿÔÿÉÿºÿÁÿÊÿ´ÿªÿ©ÿ©ÿ«ÿ¬ÿ³ÿ³ÿ²ÿ·ÿ¸ÿ¶ÿ­ÿªÿ¶ÿ½ÿÅÿ·ÿ·ÿ°ÿ°ÿ¹ÿ·ÿ±ÿ¬ÿ£ÿ­ÿ©ÿ°ÿ¿ÿ¶ÿ·ÿ¹ÿ±ÿ§ÿ¦ÿ¶ÿ¹ÿ·ÿÈÿ°ÿªÿ¯ÿ¸ÿ¼ÿ·ÿ·ÿ­ÿ´ÿ²ÿÁÿÅÿºÿ¹ÿ½ÿ³ÿ¢ÿ¬ÿÄÿ°ÿ³ÿ¾ÿ¸ÿ³ÿ¾ÿÄÿ·ÿ±ÿ¬ÿÀÿµÿ»ÿ§ÿ³ÿ½ÿ¹ÿ¸ÿ¹ÿ«ÿªÿ¹ÿ»ÿ¹ÿ®ÿ±ÿ·ÿ·ÿ¼ÿÀÿ´ÿ³ÿ³ÿÄÿ¾ÿ³ÿ°ÿºÿÁÿºÿµÿ¼ÿÄÿºÿÿ£ÿ§ÿ°ÿ²ÿ½ÿÃÿ¼ÿÄÿ¼ÿ·ÿÂÿÃÿ¾ÿ½ÿ»ÿ¶ÿ²ÿµÿºÿ¾ÿ»ÿ³ÿ»ÿ²ÿ³ÿ·ÿ»ÿ³ÿ¶ÿÍÿÍÿ»ÿ¸ÿ¨ÿ®ÿªÿ±ÿµÿ¹ÿ²ÿ¬ÿ±ÿ©ÿ¶ÿ¯ÿ¸ÿ¶ÿ¦ÿ´ÿ³ÿ¾ÿÃÿ¶ÿ»ÿÆÿ¨ÿªÿ«ÿ¡ÿµÿ¯ÿºÿ±ÿ«ÿ¶ÿ³ÿ§ÿ¸ÿ»ÿ®ÿ¹ÿ©ÿ¨ÿ§ÿ¨ÿ©ÿ±ÿ¼ÿ±ÿ¡ÿ«ÿ«ÿºÿ»ÿ»ÿ³ÿ¬ÿ§ÿ²ÿ¼ÿ¶ÿ±ÿ°ÿ¡ÿ±ÿ¾ÿµÿµÿ°ÿ·ÿÁÿ¼ÿ¹ÿÆÿºÿ«ÿ¬ÿªÿÆÿ´ÿ§ÿÿªÿ´ÿµÿ³ÿ¯ÿ³ÿ¯ÿ¹ÿ¯ÿ°ÿ¶ÿ±ÿ­ÿ©ÿ¼ÿ¿ÿ¹ÿ¿ÿ²ÿ©ÿ®ÿ§ÿ¦ÿÁÿºÿ¹ÿ³ÿ±ÿ¯ÿ°ÿµÿ½ÿÀÿ·ÿ¥ÿ­ÿºÿ°ÿ£ÿ¤ÿªÿ©ÿ³ÿ½ÿ·ÿ«ÿ¢ÿ¬ÿ±ÿÉÿÌÿ¸ÿ¼ÿÁÿ¾ÿ°ÿ´ÿÁÿ¼ÿ®ÿ¹ÿ¿ÿ¹ÿ¿ÿ£ÿ¶ÿ¼ÿ»ÿ±ÿ²ÿºÿÇÿËÿ¿ÿÁÿ¿ÿÑÿËÿÅÿºÿ®ÿ«ÿ´ÿ´ÿ¹ÿ±ÿ¨ÿ°ÿ±ÿ©ÿ°ÿ¸ÿ®ÿ¯ÿ¿ÿ»ÿ´ÿÃÿ±ÿ«ÿ¸ÿ¸ÿ±ÿ®ÿ§ÿ°ÿºÿ¾ÿ©ÿ¥ÿµÿ¥ÿµÿ¹ÿ´ÿ®ÿµÿ¸ÿ°ÿ³ÿ¾ÿ¹ÿ²ÿ´ÿ±ÿ®ÿ·ÿ¨ÿªÿ¸ÿºÿµÿµÿ¸ÿ³ÿ¨ÿ½ÿ®ÿÂÿ¶ÿ´ÿ¹ÿ­ÿ³ÿ°ÿµÿ¯ÿ¦ÿ¯ÿ±ÿ¡ÿªÿ¾ÿÇÿ³ÿ²ÿ³ÿµÿ®ÿ­ÿ§ÿ¹ÿµÿ­ÿ¸ÿ½ÿºÿµÿµÿ´ÿ·ÿ¬ÿ´ÿ©ÿ°ÿ®ÿ´ÿ²ÿ­ÿ°ÿ¶ÿµÿ²ÿ¶ÿ°ÿ³ÿÁÿ²ÿ¼ÿ¿ÿ¯ÿ®ÿ»ÿÁÿ¶ÿ²ÿ¦ÿ¦ÿ°ÿªÿ¥ÿ³ÿ¤ÿ¢ÿÿ¸ÿ¥ÿ°ÿÅÿªÿ½ÿ¹ÿºÿ·ÿ»ÿ»ÿ¬ÿ©ÿ¶ÿ­ÿ®ÿ³ÿ£ÿ¼ÿ¨ÿ§ÿ¼ÿ¨ÿ¬ÿ»ÿ¸ÿ¬ÿ´ÿ¹ÿ±ÿ¯ÿ°ÿ²ÿ´ÿ´ÿ¤ÿ©ÿ±ÿ·ÿ¶ÿ«ÿ·ÿ´ÿ°ÿ¤ÿªÿ²ÿ°ÿ¬ÿ¨ÿ©ÿ¯ÿ²ÿ³ÿ³ÿ¯ÿ¤ÿ³ÿÀÿ§ÿ¬ÿ³ÿÅÿ¶ÿ«ÿ¨ÿ¬ÿ±ÿ§ÿ¤ÿ³ÿ¬ÿ­ÿ«ÿ¯ÿ¯ÿ¹ÿ¾ÿªÿÀÿ²ÿ²ÿ´ÿ°ÿ¶ÿÀÿºÿ­ÿ£ÿÿ§ÿªÿ®ÿÿ¬ÿ­ÿ¥ÿÄÿ¯ÿ­ÿ¼ÿ§ÿÿ¤ÿ¨ÿ¨ÿ«ÿ«ÿ«ÿ¬ÿ¢ÿ£ÿ¨ÿ§ÿ±ÿ¸ÿ·ÿ£ÿÿ¦ÿÿÿ¨ÿ¶ÿ¶ÿ³ÿ»ÿ·ÿ¬ÿÿÿ¬ÿÿÿ«ÿÀÿ¶ÿ¯ÿÿ®ÿ½ÿ£ÿÿ¤ÿ¬ÿ§ÿ¢ÿ¡ÿ¡ÿ¢ÿÿÿÿÿ£ÿ³ÿ©ÿ¡ÿ£ÿÿÿÿÿªÿÿÿÿÿÿÿÿ¤ÿ«ÿªÿ¢ÿÿÿ±ÿ¦ÿÿ¤ÿ´ÿ£ÿÿ£ÿ²ÿ ÿÿÿÿ ÿ©ÿªÿÿÿÿ¢ÿ§ÿÿ£ÿ¦ÿ¦ÿ¶ÿ£ÿ½ÿ¬ÿ¿ÿ¨ÿÿ´ÿ¸ÿ¥ÿ­ÿ¶ÿµÿªÿ«ÿ¯ÿÿÿ§ÿÿ¤ÿªÿ¯ÿ´ÿ³ÿ£ÿ±ÿÂÿ¦ÿ¦ÿ³ÿÿªÿ­ÿ°ÿµÿ·ÿ¬ÿ¯ÿ¯ÿªÿ«ÿ¥ÿ¯ÿÁÿ¸ÿ¸ÿ½ÿ¾ÿ°ÿ¯ÿ ÿ£ÿ¨ÿÿ²ÿ ÿ´ÿ¬ÿ¤ÿªÿ¯ÿ³ÿ¯ÿ¹ÿ»ÿ¯ÿ¬ÿ±ÿ«ÿ§ÿ®ÿ±ÿ¼ÿ¸ÿ´ÿ¸ÿ°ÿªÿ³ÿ«ÿ¹ÿ©ÿ²ÿ¤ÿ¦ÿªÿ£ÿ°ÿ®ÿ°ÿ½ÿ¶ÿ¬ÿ©ÿ¯ÿºÿµÿ«ÿ¤ÿÿ¯ÿµÿÿ¿ÿ®ÿ¬ÿµÿ¤ÿÿ²ÿ¸ÿÿ¬ÿtÿPÿÿ£ÿ¯ÿ±ÿ§ÿ°ÿ³ÿ¬ÿ¶ÿ¹ÿ¯ÿ§ÿ¤ÿ©ÿªÿ¬ÿ§ÿ¨ÿ±ÿ¬ÿ«ÿ½ÿÿ ÿºÿ±ÿÿ¥ÿ»ÿ²ÿ²ÿ¶ÿ¹ÿ·ÿÁÿÄÿÀÿ²ÿ§ÿ£ÿ¨ÿ­ÿ¨ÿ¯ÿ´ÿ±ÿ®ÿ´ÿ°ÿ¯ÿ«ÿ­ÿ¼ÿ¯ÿ«ÿÿµÿ®ÿ·ÿ¿ÿµÿ·ÿªÿ®ÿ¯ÿ­ÿ°ÿ¨ÿ§ÿ«ÿ¨ÿ«ÿ³ÿ³ÿ´ÿ¼ÿ°ÿºÿÂÿÂÿ«ÿ«ÿ°ÿ½ÿ¬ÿ·ÿÂÿ°ÿ²ÿ¬ÿ¸ÿ½ÿ­ÿ­ÿÿYÿxÿÿ£ÿ©ÿ¬ÿ°ÿªÿ©ÿ¯ÿ±ÿ¹ÿ½ÿ¸ÿ­ÿ»ÿµÿ¥ÿ£ÿ±ÿªÿ¸ÿ¢ÿ¨ÿ°ÿ¨ÿ¯ÿ«ÿºÿºÿ·ÿ¥ÿ°ÿ®ÿ¢ÿ¥ÿ¦ÿªÿ°ÿ©ÿ©ÿ ÿ£ÿªÿ¦ÿ¯ÿ¯ÿ±ÿ¬ÿ£ÿ°ÿ¹ÿªÿ¤ÿÿ¤ÿ¦ÿÿ¨ÿ°ÿ³ÿ­ÿ¡ÿÿÿ°ÿ¦ÿ¾ÿ±ÿ²ÿÿÿvÿÿÿ°ÿ¶ÿ¯ÿªÿ©ÿ¨ÿ¦ÿ¤ÿ¦ÿ¦ÿÿ¬ÿ©ÿÿ±ÿ¥ÿ©ÿ±ÿ´ÿ¡ÿ£ÿ¯ÿ§ÿÿÿÁÿ­ÿªÿºÿ¾ÿ´ÿ¯ÿ­ÿ·ÿ¯ÿ©ÿ¦ÿ¶ÿ¬ÿ¬ÿ¿ÿÂÿ¶ÿ©ÿ§ÿªÿ²ÿ»ÿ¯ÿ«ÿºÿ¯ÿ­ÿ¨ÿªÿªÿ±ÿ¨ÿ²ÿ°ÿ·ÿ­ÿ²ÿÿ¦ÿ°ÿ¿ÿ¬ÿ¬ÿ»ÿ²ÿ·ÿ½ÿ¸ÿ­ÿºÿµÿ«ÿ¬ÿ°ÿ¬ÿ¦ÿ«ÿ®ÿ®ÿ¬ÿ¯ÿ³ÿ¬ÿ²ÿ·ÿ¶ÿ±ÿ¬ÿ«ÿ§ÿÿ§ÿ°ÿ±ÿ ÿ­ÿ©ÿ¡ÿ©ÿ¯ÿ¦ÿªÿ¢ÿ¥ÿ«ÿ¼ÿ­ÿ¥ÿ©ÿ¹ÿ¯ÿ°ÿ©ÿ¬ÿ¸ÿ¹ÿ¹ÿ¯ÿ²ÿ°ÿªÿ´ÿ³ÿ²ÿ°ÿ§ÿ°ÿ©ÿ¦ÿ°ÿ¦ÿ­ÿ²ÿÁÿ·ÿºÿÉÿ¶ÿ²ÿ¢ÿ|ÿÿ ÿÃÿÿªÿËÿ¡ÿ£ÿ§ÿ©ÿ©ÿ±ÿÇÿ¹ÿºÿ¨ÿ«ÿµÿµÿ¯ÿ²ÿ­ÿ¥ÿ¨ÿ®ÿ¬ÿ£ÿ ÿ¬ÿ¸ÿ·ÿ°ÿªÿ±ÿ²ÿªÿ¤ÿ¬ÿ·ÿ¼ÿ¨ÿ¬ÿ«ÿ¹ÿ¶ÿ»ÿ­ÿ»ÿ¼ÿ­ÿ½ÿ´ÿ¦ÿ¨ÿ±ÿ©ÿ¬ÿ³ÿªÿ«ÿ°ÿ·ÿ¹ÿ¶ÿ³ÿ­ÿ®ÿ¶ÿ¶ÿªÿ©ÿ®ÿ®ÿ¬ÿ­ÿ³ÿ¬ÿªÿ²ÿ¤ÿ¤ÿµÿºÿ°ÿ­ÿ³ÿ³ÿ­ÿ®ÿ¡ÿ°ÿ»ÿ¯ÿºÿªÿ¯ÿÿ·ÿªÿ±ÿÀÿ©ÿ©ÿ¶ÿ´ÿÿ¯ÿ²ÿ³ÿ°ÿ´ÿ¤ÿªÿ±ÿ£ÿÿ®ÿ±ÿ½ÿ¿ÿ®ÿ§ÿªÿ¨ÿ¨ÿ¯ÿ®ÿ­ÿ­ÿ©ÿ©ÿ·ÿ©ÿ¡ÿ·ÿ­ÿ¨ÿ­ÿ±ÿ¯ÿ®ÿ²ÿ­ÿ ÿÿºÿ­ÿÿ¨ÿÿ£ÿ¡ÿ«ÿ«ÿ«ÿµÿ®ÿ¥ÿ³ÿ±ÿ¬ÿªÿªÿ¡ÿÿÿÿ£ÿ¬ÿºÿ³ÿ­ÿ§ÿÿ©ÿ¬ÿ¥ÿ¡ÿ¡ÿ£ÿÿÿªÿÿÿ¿ÿªÿµÿ¼ÿ«ÿÿÿ­ÿ¢ÿ·ÿ®ÿ¤ÿ·ÿ»ÿÿ¶ÿÿ´ÿÁÿ®ÿ´ÿ¯ÿ¸ÿ±ÿ©ÿ°ÿ¡ÿ²ÿ¢ÿ¨ÿ²ÿ¯ÿ§ÿ¨ÿ±ÿ°ÿ¯ÿÿÿ°ÿ´ÿºÿÄÿ´ÿÿ¥ÿ²ÿ¸ÿ®ÿ£ÿ±ÿ¼ÿ«ÿÿÿ­ÿ§ÿ¬ÿÿ®ÿªÿ§ÿÀÿ«ÿ©ÿ¢ÿ¶ÿºÿ»ÿ»ÿ­ÿ¨ÿ²ÿ¯ÿ¶ÿ¤ÿ¼ÿ¬ÿ¦ÿ²ÿ¸ÿ¢ÿ¢ÿ­ÿ¤ÿÿ£ÿ³ÿ¤ÿ§ÿ®ÿ°ÿ¯ÿÿÿ¯ÿ­ÿ°ÿ¹ÿ«ÿÿ¡ÿ«ÿ²ÿ¾ÿ¤ÿ¤ÿ©ÿ¼ÿÿ¢ÿ¶ÿ²ÿ±ÿ¯ÿ ÿ»ÿÂÿ¤ÿ²ÿÁÿ¦ÿ¸ÿªÿ±ÿÿÿ¢ÿ©ÿÿ£ÿ°ÿ¹ÿ«ÿ£ÿ°ÿ¨ÿwÿïþÿÿ¹ÿ±ÿ£ÿ¬ÿ³ÿ¯ÿºÿÁÿ«ÿÿ¤ÿ¸ÿ°ÿ¸ÿ«ÿ°ÿ»ÿ¿ÿ¼ÿÿ¥ÿ£ÿ¦ÿ¢ÿ¾ÿ³ÿ¢ÿ©ÿ¶ÿ¸ÿªÿÿÊÿ»ÿ·ÿÿÿ°ÿ¬ÿ§ÿ­ÿ¬ÿ°ÿ¸ÿ±ÿ°ÿ©ÿ¨ÿ©ÿ¦ÿ²ÿ¿ÿ¹ÿ¬ÿ°ÿ³ÿ¨ÿ¦ÿ¡ÿ¥ÿ±ÿ¯ÿ®ÿ¤ÿ·ÿ®ÿ ÿ©ÿ©ÿ¬ÿÿ¶ÿ«ÿÂÿ­ÿ¢ÿ°ÿ¶ÿ´ÿ±ÿ´ÿ®ÿ·ÿ¨ÿ³ÿ¼ÿ¼ÿ­ÿ¢ÿ¬ÿµÿ¯ÿ§ÿ©ÿªÿ³ÿ¯ÿ³ÿ¯ÿ¦ÿ´ÿ¼ÿ¶ÿ¥ÿÿ¡ÿ±ÿ¾ÿµÿ£ÿ§ÿ«ÿ¢ÿ®ÿ¡ÿÿºÿ³ÿ§ÿ£ÿ«ÿ¡ÿ§ÿ³ÿ±ÿÿÿ°ÿ¦ÿ¦ÿ ÿ·ÿ¸ÿÿ¤ÿ·ÿ¿ÿÿ§ÿ²ÿ«ÿ¶ÿ¯ÿ´ÿ²ÿ©ÿ¢ÿ£ÿ¤ÿ¨ÿ¬ÿ©ÿ¯ÿ¬ÿ¤ÿ³ÿ¼ÿ­ÿ§ÿ¤ÿªÿ³ÿµÿ½ÿÇÿÿÿÿ½ÿÐÿ£ÿ«ÿ§ÿÿÿ­ÿ¨ÿ¨ÿ¦ÿ£ÿªÿ¨ÿÿÿ¥ÿ§ÿ±ÿµÿ±ÿ¯ÿ©ÿ«ÿ«ÿÿ¨ÿ´ÿ§ÿ¬ÿ¹ÿ¿ÿ¬ÿ¬ÿ´ÿ­ÿºÿ·ÿ¨ÿ£ÿ¬ÿ°ÿ¬ÿÅÿ°ÿ¬ÿÂÿ«ÿ¹ÿ©ÿ¶ÿ«ÿ±ÿ§ÿÿkÿMÿÿ®ÿ®ÿ«ÿ³ÿ²ÿ»ÿÃÿ¼ÿ¹ÿµÿªÿ¥ÿ­ÿµÿ²ÿ­ÿ°ÿ¯ÿ¶ÿ²ÿ±ÿ´ÿ´ÿ¶ÿ©ÿ­ÿ³ÿ¿ÿ¶ÿ¬ÿ±ÿ­ÿ¶ÿÿ­ÿ²ÿ¬ÿ²ÿ¹ÿ¥ÿµÿµÿªÿ°ÿÀÿÈÿÉÿ·ÿ¬ÿ°ÿ¹ÿ¿ÿ¼ÿ·ÿ²ÿ´ÿ«ÿ¤ÿ¿ÿµÿ·ÿ®ÿ§ÿ²ÿ¶ÿµÿ°ÿ¬ÿªÿ«ÿªÿ´ÿ¶ÿ©ÿ¢ÿ¤ÿ®ÿ¶ÿ·ÿµÿ­ÿ¨ÿµÿ½ÿ¶ÿ©ÿªÿ¤ÿ¯ÿ±ÿ«ÿ®ÿ¯ÿ¾ÿÁÿ¯ÿ¥ÿ¨ÿ±ÿ±ÿ°ÿ¦ÿªÿºÿ¬ÿ§ÿÆÿ±ÿ¹ÿ§ÿ¦ÿ²ÿÉÿ¡ÿÿÿ§ÿ©ÿ¤ÿ½ÿ´ÿ±ÿºÿµÿ­ÿ®ÿ³ÿ²ÿ¯ÿ®ÿ¬ÿ²ÿ½ÿÅÿ¾ÿ²ÿºÿµÿ¨ÿ§ÿ¸ÿÇÿ´ÿ±ÿ¼ÿ²ÿ¦ÿºÿ¬ÿµÿ¬ÿ¹ÿ²ÿ«ÿ±ÿ¬ÿ®ÿ·ÿ©ÿ¦ÿ¬ÿ°ÿ¬ÿ´ÿ¹ÿ­ÿ³ÿ®ÿªÿ²ÿºÿÂÿ¶ÿ¸ÿ½ÿªÿ®ÿ ÿ³ÿ ÿ²ÿÿ±ÿ«ÿÿ¶ÿ»ÿ©ÿ¨ÿ¯ÿ´ÿ°ÿ«ÿÿ¬ÿÀÿºÿ¶ÿ¸ÿ»ÿ°ÿ³ÿ¹ÿ´ÿ°ÿ²ÿ¬ÿ§ÿÁÿ¿ÿ¯ÿ¼ÿ³ÿ°ÿ¬ÿ¦ÿªÿ±ÿ©ÿ§ÿ¬ÿ³ÿµÿ®ÿ®ÿ³ÿ½ÿ»ÿªÿ¥ÿ±ÿ½ÿ·ÿ»ÿ¬ÿ¯ÿ¯ÿ¯ÿ®ÿ«ÿ²ÿ¯ÿªÿ¾ÿ¼ÿ©ÿ°ÿ©ÿ³ÿ³ÿºÿ¾ÿ±ÿ®ÿµÿ­ÿªÿ¨ÿ§ÿ®ÿ¯ÿ´ÿ°ÿ©ÿ³ÿ¯ÿ¬ÿ°ÿ£ÿ£ÿ¥ÿ¬ÿ¥ÿÿ¡ÿ¸ÿ·ÿ¢ÿ«ÿµÿ·ÿ­ÿ©ÿ©ÿ©ÿ­ÿ³ÿ²ÿ³ÿ³ÿ§ÿ»ÿ³ÿ²ÿ¯ÿªÿ½ÿµÿ±ÿ²ÿµÿ®ÿ«ÿ¬ÿ®ÿ©ÿ¥ÿ´ÿ¬ÿ©ÿ¦ÿÿ¥ÿ«ÿ¨ÿ¨ÿ§ÿ§ÿ¡ÿÿ²ÿ½ÿ¾ÿ¾ÿÁÿ¤ÿ´ÿ´ÿ¸ÿ¾ÿ¹ÿ´ÿ³ÿ­ÿ¦ÿ«ÿ°ÿ±ÿ­ÿ«ÿ ÿÿ¯ÿ­ÿ©ÿ¡ÿ ÿ¥ÿ¬ÿ«ÿ½ÿ£ÿ¦ÿ¯ÿ­ÿ°ÿ¸ÿªÿªÿÿ§ÿ«ÿ±ÿ¬ÿ¤ÿ¯ÿ©ÿÿ ÿÿ¤ÿ¢ÿ£ÿ¥ÿ¬ÿÀÿÿ¦ÿ§ÿ«ÿ«ÿ§ÿ´ÿ±ÿ¨ÿ¥ÿ£ÿ¥ÿÿÿ¨ÿ£ÿ¡ÿ§ÿ³ÿ¯ÿ¢ÿ§ÿ¦ÿ¶ÿ¯ÿ®ÿ®ÿ³ÿ§ÿ¬ÿ°ÿ±ÿ·ÿµÿ¶ÿ³ÿ°ÿ¬ÿ«ÿ»ÿ´ÿÀÿ·ÿºÿºÿ©ÿ£ÿ¦ÿ§ÿ´ÿ±ÿ§ÿ§ÿ¥ÿ²ÿ»ÿ¼ÿ½ÿ¹ÿ®ÿ£ÿ¢ÿ«ÿ±ÿ¬ÿ¦ÿ¨ÿÿÂÿ²ÿ±ÿÿ ÿÿÿ¯ÿ²ÿ´ÿ¬ÿ«ÿ¯ÿ ÿÿ°ÿ«ÿªÿ¸ÿ®ÿ­ÿ°ÿ§ÿÿ¦ÿ³ÿ­ÿ°ÿ¶ÿºÿ´ÿ³ÿ­ÿ¥ÿªÿ¬ÿ©ÿªÿÿªÿ®ÿ¨ÿ¦ÿ¬ÿªÿ ÿ­ÿ¾ÿ±ÿ©ÿ°ÿ­ÿ¨ÿªÿ°ÿ°ÿ¢ÿÿ­ÿ©ÿ§ÿ¤ÿÿ¬ÿ­ÿªÿ§ÿ¯ÿ¤ÿ¡ÿ°ÿ´ÿ¤ÿ ÿ¨ÿ¥ÿ£ÿ¡ÿ¤ÿªÿ¶ÿ¼ÿ½ÿ¬ÿ®ÿ£ÿ°ÿ°ÿªÿ¤ÿÿ·ÿ¾ÿ³ÿ¹ÿ³ÿ¬ÿ£ÿ¬ÿµÿ³ÿ­ÿ¸ÿ«ÿ²ÿ¸ÿ§ÿ²ÿ·ÿµÿµÿ¬ÿ¥ÿ¦ÿ­ÿÀÿ·ÿ§ÿ¾ÿÅÿ«ÿ¡ÿ¹ÿ±ÿ²ÿ¶ÿ¬ÿ®ÿ³ÿ²ÿµÿºÿ³ÿ¥ÿ©ÿ°ÿ°ÿ¤ÿ¬ÿ¯ÿ©ÿ¨ÿ«ÿ¿ÿ¯ÿ±ÿ¾ÿ·ÿ°ÿ¢ÿÿÀÿ´ÿÿ«ÿ¾ÿ³ÿ©ÿ®ÿ§ÿ³ÿ´ÿ´ÿ³ÿ¬ÿ«ÿ¯ÿ³ÿ»ÿ²ÿ°ÿÿÿ»ÿ«ÿ´ÿ´ÿ¶ÿ¤ÿ§ÿ«ÿªÿ®ÿ¤ÿ©ÿÆÿºÿ©ÿ³ÿ¹ÿ²ÿ´ÿ¹ÿ²ÿ¹ÿ·ÿ±ÿ¯ÿ³ÿ½ÿ¶ÿ»ÿ¿ÿ¾ÿ¹ÿ¯ÿ¾ÿ­ÿ¡ÿ´ÿ±ÿ´ÿ´ÿªÿµÿÃÿ»ÿ¼ÿ¸ÿ¯ÿ§ÿ­ÿ¨ÿ·ÿ´ÿ±ÿµÿµÿ¯ÿ¶ÿÀÿ¸ÿ±ÿ¦ÿ±ÿªÿ±ÿ©ÿ«ÿ±ÿ¨ÿ¦ÿ¬ÿ­ÿªÿ©ÿ³ÿ¼ÿ´ÿ³ÿªÿ²ÿÈÿ®ÿ¾ÿ°ÿ©ÿ¤ÿ¨ÿ®ÿ³ÿ¹ÿ¹ÿ¿ÿ¨ÿÿ²ÿ¶ÿ«ÿªÿ³ÿµÿºÿ«ÿ¨ÿ¾ÿ³ÿ´ÿµÿµÿ¼ÿ¶ÿ²ÿ¿ÿ¹ÿ°ÿ¹ÿÃÿÁÿ½ÿ»ÿ´ÿ¬ÿ­ÿ¬ÿ¸ÿ§ÿ³ÿ¬ÿ½ÿ¹ÿµÿ´ÿ©ÿ¬ÿ´ÿ©ÿ¨ÿ¬ÿºÿ²ÿ«ÿ¬ÿ¬ÿ£ÿ¨ÿ®ÿ¦ÿ¨ÿ±ÿÃÿ¤ÿ¡ÿ´ÿ§ÿ²ÿ·ÿºÿ´ÿ«ÿªÿ­ÿ¯ÿªÿµÿµÿ¨ÿ¤ÿ³ÿ¯ÿ§ÿ¨ÿ°ÿ·ÿ¹ÿ¼ÿÂÿ¶ÿ½ÿ©ÿ®ÿ£ÿÿ®ÿ»ÿ¼ÿ»ÿ¼ÿ½ÿ­ÿ¯ÿ¶ÿ»ÿ¸ÿ«ÿ¬ÿ¶ÿ¸ÿ³ÿ²ÿµÿ¦ÿÿÿ¬ÿ½ÿÿ´ÿ¶ÿµÿ³ÿ²ÿ²ÿªÿ¦ÿªÿ­ÿ±ÿ°ÿ©ÿ¬ÿ¨ÿ°ÿ¼ÿ¹ÿ¯ÿ±ÿ©ÿ¼ÿ¨ÿ´ÿ±ÿ¥ÿ­ÿ¸ÿ°ÿ´ÿÉÿ²ÿ¡ÿ®ÿ®ÿ³ÿ±ÿªÿ©ÿ°ÿ±ÿµÿ¶ÿ¥ÿ²ÿ¶ÿ¬ÿ½ÿÿ¡ÿµÿ­ÿ°ÿ¼ÿ­ÿ»ÿ»ÿ¸ÿ¶ÿ·ÿ²ÿ³ÿ²ÿ¦ÿ¥ÿ°ÿ©ÿ¸ÿ²ÿ¿ÿ²ÿ»ÿ¶ÿ©ÿ³ÿ´ÿ¢ÿ£ÿµÿ±ÿºÿ¨ÿ³ÿªÿ¶ÿÀÿ´ÿ©ÿ±ÿ·ÿ¹ÿ¬ÿ¦ÿªÿµÿ½ÿ¶ÿ¶ÿÂÿ¿ÿ¨ÿ¯ÿ¡ÿ¥ÿ¾ÿ´ÿ²ÿ¹ÿºÿ¶ÿµÿ¼ÿ»ÿªÿ«ÿµÿ³ÿ²ÿ¼ÿÀÿºÿ½ÿ¹ÿ´ÿ¸ÿ±ÿ½ÿÀÿ¼ÿ­ÿ¬ÿºÿ¶ÿ¿ÿªÿ½ÿ®ÿ´ÿµÿ´ÿ²ÿªÿ¥ÿ¶ÿ°ÿ­ÿ°ÿ¬ÿ´ÿ±ÿ³ÿ¹ÿ¹ÿ»ÿ¾ÿµÿ«ÿÃÿ¶ÿ¦ÿªÿ¯ÿ³ÿÀÿÿ³ÿ±ÿ»ÿ¾ÿ¿ÿ¿ÿ¸ÿ±ÿ¹ÿ´ÿ½ÿ³ÿ±ÿ¦ÿ¹ÿÀÿ¾ÿÁÿ¸ÿ°ÿÄÿ¿ÿ¸ÿ´ÿ¸ÿ¼ÿ°ÿ ÿ£ÿµÿÂÿ£ÿ¸ÿ¶ÿ¼ÿºÿ±ÿ³ÿ¬ÿ¹ÿÉÿ¨ÿ®ÿ°ÿ¶ÿºÿ·ÿµÿ¶ÿ¾ÿ³ÿ®ÿ½ÿÁÿ¼ÿµÿ²ÿµÿ«ÿ²ÿµÿ¸ÿ¬ÿ¦ÿ¦ÿ©ÿ»ÿ¸ÿ¿ÿ·ÿ®ÿµÿ¹ÿ´ÿ¬ÿ«ÿ»ÿ±ÿ¼ÿ¾ÿ²ÿ©ÿ¦ÿ­ÿ´ÿ±ÿÀÿÎÿ½ÿ³ÿ­ÿÂÿÄÿÆÿ¨ÿ³ÿÃÿ·ÿºÿÂÿÂÿ¾ÿ·ÿ³ÿ·ÿ³ÿ´ÿºÿÁÿÂÿÂÿÊÿ´ÿ¨ÿµÿ½ÿ¥ÿ­ÿ¶ÿ³ÿ½ÿ¶ÿ¬ÿ©ÿ®ÿ°ÿ±ÿ³ÿ¯ÿ¬ÿ´ÿ®ÿ¤ÿ²ÿ®ÿ²ÿÈÿÆÿ¶ÿ½ÿ¾ÿºÿ¨ÿ«ÿµÿµÿ¼ÿÁÿ±ÿ¨ÿÁÿ¹ÿ¿ÿªÿ«ÿµÿ®ÿÿ§ÿÆÿ¬ÿÁÿ°ÿµÿ²ÿ¶ÿ·ÿ³ÿ´ÿ·ÿ®ÿ¹ÿ­ÿ³ÿ¾ÿ½ÿ¹ÿ¹ÿºÿ»ÿ·ÿ¬ÿ²ÿÄÿ¸ÿ»ÿ¾ÿ¸ÿ¹ÿ³ÿ°ÿ¯ÿ«ÿ½ÿ¶ÿ³ÿ¶ÿ¹ÿ¹ÿ¸ÿ°ÿ°ÿºÿ¿ÿ®ÿ§ÿ´ÿ¿ÿ¾ÿ¾ÿÃÿ«ÿ³ÿ¼ÿ»ÿ¾ÿ·ÿ³ÿ²ÿ¬ÿ¬ÿ¬ÿÈÿ×ÿ¨ÿ¤ÿ¸ÿ¾ÿ¸ÿ¶ÿ¹ÿÁÿ°ÿ¹ÿ²ÿÀÿ°ÿ´ÿ·ÿ¶ÿ¿ÿÀÿ³ÿ¼ÿµÿ·ÿ±ÿ·ÿ­ÿªÿ´ÿºÿºÿºÿ·ÿ©ÿºÿ·ÿ´ÿ¸ÿ¹ÿ·ÿ¶ÿ´ÿÁÿ¿ÿ³ÿ¬ÿ«ÿ­ÿÂÿºÿ¨ÿ¬ÿ°ÿ´ÿºÿÇÿ§ÿ¥ÿ¸ÿ¿ÿ¾ÿ³ÿ¬ÿ®ÿ¯ÿªÿ¸ÿ²ÿ¯ÿ©ÿªÿ´ÿÁÿ´ÿ¡ÿ°ÿ¹ÿµÿ¡ÿ¬ÿ¯ÿ»ÿ¾ÿºÿµÿ°ÿ²ÿ½ÿ°ÿ³ÿ®ÿµÿ°ÿ¯ÿ±ÿ¬ÿ§ÿ¬ÿ¸ÿ·ÿ°ÿºÿ¨ÿ¢ÿ²ÿ»ÿ½ÿ¾ÿ±ÿªÿ´ÿ³ÿ­ÿ®ÿ«ÿ´ÿ¶ÿ­ÿ±ÿ¸ÿ±ÿ¡ÿ£ÿµÿ¶ÿ¨ÿ±ÿÿ­ÿ¼ÿ¾ÿ®ÿµÿµÿ°ÿ¶ÿ²ÿ¬ÿ´ÿ¯ÿ¯ÿ´ÿ¶ÿ¸ÿ±ÿªÿ±ÿºÿ·ÿ²ÿ¼ÿ½ÿ¸ÿ¢ÿ²ÿ¸ÿ²ÿ©ÿ§ÿ°ÿ²ÿ®ÿ¯ÿ¯ÿ­ÿ¯ÿ¿ÿ»ÿ´ÿ¨ÿÂÿµÿµÿ¾ÿ·ÿ»ÿ¨ÿ®ÿ¼ÿªÿ°ÿ±ÿ·ÿ­ÿ¦ÿ«ÿ¦ÿÿ§ÿ­ÿ´ÿ±ÿ¥ÿ±ÿÀÿ©ÿ£ÿ¶ÿÀÿ³ÿ©ÿ¯ÿ¶ÿ·ÿ©ÿ¥ÿ²ÿ´ÿ¶ÿ¯ÿ½ÿ·ÿ¬ÿ¨ÿ¯ÿ·ÿ´ÿ®ÿ¯ÿºÿ®ÿ³ÿ¶ÿ©ÿ»ÿÅÿºÿ±ÿµÿ²ÿ¤ÿ©ÿ¼ÿ¯ÿªÿ­ÿ¯ÿ³ÿ®ÿ¶ÿ»ÿ¸ÿ´ÿ°ÿ«ÿ¬ÿ®ÿ¸ÿ½ÿ£ÿ¶ÿµÿÂÿÃÿµÿ´ÿ´ÿ´ÿ³ÿ³ÿ³ÿ³ÿ¯ÿ¨ÿºÿ°ÿ³ÿ°ÿÁÿºÿ¸ÿ¶ÿ³ÿµÿ¹ÿµÿ©ÿ®ÿ¸ÿ±ÿ±ÿ¶ÿ´ÿ±ÿ¼ÿ·ÿ¯ÿ²ÿ·ÿ°ÿ§ÿ¤ÿ¤ÿ¬ÿÂÿ¬ÿ¶ÿ²ÿ¥ÿ¨ÿÿ¬ÿ»ÿ»ÿ°ÿ®ÿ¶ÿ¶ÿ®ÿ·ÿ¿ÿÁÿ¶ÿÈÿªÿ¹ÿµÿ¼ÿ·ÿ±ÿ­ÿ°ÿ¶ÿ°ÿ°ÿ¹ÿ ÿ«ÿÀÿ§ÿ²ÿ¬ÿ¸ÿ²ÿ²ÿ¯ÿ§ÿ«ÿ»ÿ½ÿµÿ²ÿ¤ÿ£ÿÁÿÆÿªÿ©ÿ¼ÿ¨ÿªÿ¤ÿÿ¨ÿ¬ÿ°ÿµÿ¯ÿ®ÿ´ÿ²ÿ±ÿ¢ÿ·ÿ ÿ³ÿ¾ÿ¶ÿ¸ÿÀÿÁÿµÿ¹ÿ»ÿªÿ¦ÿ©ÿ«ÿ¼ÿ¯ÿ°ÿ«ÿ²ÿ¥ÿ¾ÿ§ÿ°ÿ·ÿ¯ÿ«ÿµÿ½ÿ¹ÿ°ÿ­ÿ³ÿ®ÿ¬ÿÿ±ÿ·ÿ¼ÿ¹ÿ¸ÿ°ÿµÿ¶ÿ±ÿ«ÿªÿ³ÿ´ÿ¤ÿ£ÿ¤ÿ«ÿ½ÿ³ÿ¯ÿ¸ÿÃÿÏÿºÿ·ÿ·ÿµÿ³ÿ­ÿ¦ÿ©ÿ°ÿ®ÿ°ÿ¹ÿ»ÿ¼ÿ¯ÿ³ÿ²ÿªÿªÿ§ÿ­ÿ°ÿ¯ÿ¿ÿ®ÿ¢ÿµÿ¼ÿ­ÿ ÿÿ£ÿ¬ÿ¤ÿ¯ÿ·ÿ¨ÿ§ÿ³ÿºÿ¯ÿ¼ÿ¤ÿ¢ÿ£ÿÿ¨ÿ­ÿ¢ÿ¦ÿ¬ÿ¨ÿ¥ÿÿ¡ÿ¦ÿ°ÿ¥ÿ§ÿ«ÿ¡ÿÿÿÿ®ÿÿÿ¬ÿ¼ÿºÿ´ÿ«ÿ¢ÿÿÿ«ÿ°ÿ¯ÿ°ÿ²ÿ«ÿ¼ÿÿ¡ÿ ÿ£ÿ£ÿ¥ÿÿÿ¢ÿ£ÿ¡ÿÿÿÿ¬ÿºÿÿ¤ÿ¦ÿÿÿÿÿ®ÿÿ ÿ¡ÿÿ¡ÿ«ÿ¤ÿ¡ÿ­ÿ¦ÿÿÿªÿ§ÿÿÿÀÿÿ¡ÿÿ¤ÿ¦ÿÿÿ¦ÿ±ÿ­ÿ¢ÿÿÿ£ÿÿ ÿÿ£ÿ¿ÿ°ÿ·ÿÑÿ¿ÿ»ÿÎÿ°ÿ¼ÿ¯ÿ¸ÿ´ÿ ÿ§ÿµÿºÿ±ÿ±ÿ¦ÿ¤ÿªÿ¤ÿ²ÿ­ÿ£ÿ©ÿºÿ©ÿ±ÿ·ÿ¶ÿ·ÿ«ÿÿ§ÿ¨ÿ²ÿµÿºÿ®ÿ¯ÿ±ÿ¯ÿ­ÿ¤ÿÿÿ¤ÿ¨ÿ¨ÿºÿµÿ±ÿ´ÿ¢ÿ¶ÿ¤ÿ¸ÿ¦ÿ´ÿ¾ÿ¯ÿ¨ÿ·ÿ¯ÿ²ÿ²ÿ¹ÿ»ÿ½ÿ¾ÿ¯ÿ¦ÿ²ÿ·ÿ±ÿ¯ÿ¬ÿÇÿ³ÿ²ÿ´ÿµÿ­ÿ¤ÿ®ÿ»ÿ¨ÿºÿÿ°ÿµÿ©ÿ²ÿ²ÿ¢ÿ¨ÿ«ÿ©ÿ¸ÿÀÿµÿ³ÿ¯ÿ«ÿ«ÿ¨ÿ²ÿ³ÿ²ÿ²ÿÿ¹ÿ´ÿ®ÿ¯ÿÿrÿÿ©ÿ´ÿ²ÿ¬ÿ­ÿ§ÿÿ®ÿ¸ÿ¯ÿ®ÿ¬ÿ²ÿ·ÿ±ÿ¥ÿ¦ÿ ÿ²ÿ²ÿ¹ÿ³ÿ­ÿ·ÿ¾ÿ±ÿµÿ®ÿ£ÿ±ÿ¨ÿ¬ÿ°ÿ¶ÿºÿ´ÿµÿ³ÿ¦ÿªÿ·ÿ°ÿ®ÿ²ÿ¨ÿ­ÿ²ÿ¦ÿ©ÿÿ ÿ¹ÿ¯ÿ³ÿ£ÿ´ÿ¹ÿ·ÿºÿ¼ÿ¾ÿ®ÿ§ÿ­ÿ¶ÿ±ÿ°ÿ¹ÿ³ÿªÿ§ÿ¬ÿ³ÿµÿ¿ÿ»ÿ¶ÿ©ÿ©ÿ­ÿ ÿ¨ÿ«ÿ§ÿ°ÿ­ÿÿ«ÿ¢ÿÿ¥ÿµÿ¯ÿÿfÿFÿsÿªÿªÿ®ÿµÿ«ÿ¨ÿ¯ÿ±ÿ®ÿ«ÿ¬ÿ¸ÿ³ÿ±ÿ¤ÿÿ¼ÿ¿ÿµÿ£ÿ£ÿ¯ÿ¯ÿ©ÿ±ÿ°ÿ®ÿ®ÿ§ÿ«ÿ®ÿ¨ÿ¢ÿ§ÿ°ÿ­ÿ¤ÿ­ÿ®ÿ¦ÿªÿ¯ÿ¢ÿÿÿ«ÿªÿ¦ÿ¥ÿ¦ÿ¥ÿ­ÿ¯ÿ·ÿ§ÿ¸ÿ²ÿÿÅÿ¡ÿ©ÿ¾ÿ²ÿ©ÿÿ±ÿªÿ¡ÿ}ÿVÿxÿ£ÿ­ÿ°ÿ²ÿ¨ÿÿÿ£ÿ¤ÿ£ÿ«ÿÿ¦ÿ«ÿÿ¹ÿ°ÿ¢ÿ¨ÿ²ÿ¡ÿÿµÿ«ÿ£ÿÿÆÿÿ¦ÿ­ÿ»ÿ½ÿ°ÿÿ³ÿªÿ¨ÿ¨ÿ³ÿ¶ÿ¯ÿ°ÿ²ÿ­ÿ©ÿ§ÿ®ÿ¹ÿ¶ÿ»ÿÃÿ·ÿºÿ³ÿ¹ÿ¬ÿ®ÿ°ÿ²ÿ·ÿ·ÿÿÿ¬ÿÿ¸ÿÿ¿ÿ¶ÿ«ÿ²ÿ²ÿ²ÿ­ÿ¬ÿ²ÿ¹ÿµÿ°ÿ¼ÿ³ÿªÿ­ÿ­ÿ¡ÿÿªÿ­ÿ¬ÿ®ÿ±ÿ­ÿ±ÿ¶ÿ³ÿ¬ÿ¨ÿ¶ÿ©ÿ©ÿ©ÿ¨ÿ©ÿ©ÿ·ÿ±ÿ©ÿ³ÿ§ÿ¤ÿ°ÿ¡ÿ®ÿ®ÿÿ¬ÿ¸ÿ¦ÿ²ÿ¨ÿ¬ÿ´ÿ°ÿ­ÿ®ÿ°ÿ¶ÿ´ÿµÿºÿ´ÿ·ÿ¸ÿ±ÿ´ÿÈÿÃÿ¸ÿ¥ÿ»ÿÃÿ¸ÿ®ÿªÿ¥ÿ®ÿ|ÿ|ÿÿ¶ÿ¡ÿÿ­ÿ¿ÿ¬ÿ§ÿ¡ÿÿªÿ¬ÿ¼ÿ¼ÿ¾ÿ·ÿ¨ÿ®ÿµÿ¶ÿ³ÿ¯ÿ§ÿ­ÿ´ÿ°ÿªÿ§ÿªÿ°ÿµÿ·ÿ°ÿ¯ÿµÿ¸ÿ³ÿ°ÿ¸ÿ¹ÿ±ÿ¯ÿ²ÿ»ÿªÿ·ÿ²ÿªÿ¾ÿ·ÿ´ÿ­ÿ£ÿ¨ÿ±ÿªÿ¬ÿ¶ÿ´ÿ¸ÿ°ÿ®ÿªÿ³ÿ·ÿ´ÿ±ÿ°ÿ³ÿ±ÿ¬ÿ¨ÿ­ÿ°ÿ±ÿºÿ°ÿ£ÿ¢ÿ¦ÿ²ÿ°ÿ­ÿ©ÿ¸ÿ«ÿªÿ®ÿ¶ÿ ÿ¨ÿ´ÿÿ¯ÿ¯ÿ­ÿ¯ÿ»ÿ«ÿ¶ÿ§ÿªÿ¢ÿ»ÿ©ÿ´ÿ¶ÿ¦ÿ²ÿ·ÿµÿ¯ÿ±ÿ´ÿ°ÿ½ÿ¾ÿµÿºÿ¯ÿ¥ÿ¬ÿªÿ¥ÿ§ÿ£ÿ¨ÿ°ÿ£ÿ¨ÿ¬ÿ¯ÿ¢ÿ¦ÿ³ÿ¯ÿ½ÿ·ÿ¹ÿ²ÿ¥ÿ­ÿ§ÿ¬ÿ±ÿ²ÿ»ÿ¶ÿ³ÿ¡ÿ£ÿ®ÿ¸ÿ°ÿ¯ÿ²ÿ¹ÿ¬ÿ³ÿ´ÿ°ÿÆÿ®ÿªÿ¥ÿ¤ÿ®ÿ®ÿ°ÿ¯ÿ¡ÿ¤ÿµÿ¶ÿ´ÿ®ÿ£ÿÿ ÿ³ÿ¯ÿ¨ÿÀÿ¦ÿÿ¦ÿ¼ÿ´ÿ¢ÿÿ»ÿ¶ÿ½ÿÿ´ÿºÿ¶ÿ¾ÿ»ÿ±ÿ³ÿªÿ¯ÿ´ÿ¶ÿºÿ«ÿ¬ÿÿ¥ÿ©ÿ¤ÿ¬ÿ°ÿ´ÿ¨ÿ¦ÿ£ÿ«ÿ»ÿ¯ÿ«ÿ¯ÿ­ÿ­ÿ°ÿ´ÿ²ÿ±ÿ´ÿ¦ÿÿ°ÿ¬ÿ°ÿ¯ÿÁÿ´ÿÿÿ±ÿ®ÿ±ÿªÿ³ÿ´ÿ«ÿ·ÿ¤ÿ«ÿ¦ÿºÿ®ÿ§ÿ­ÿ«ÿ®ÿ¬ÿÿÿ¬ÿªÿ¼ÿ¶ÿ«ÿ¼ÿÿÿ¬ÿµÿªÿ«ÿ¤ÿÿÿÿÿ­ÿÿÿÿÿÿ¹ÿ´ÿªÿ¡ÿ©ÿÿ¢ÿÿ°ÿÂÿ®ÿ¯ÿ¦ÿ½ÿ³ÿ³ÿ«ÿªÿ»ÿÿ­ÿ¯ÿ·ÿ¶ÿªÿªÿ¢ÿÿ§ÿªÿ¨ÿºÿ³ÿ²ÿ¶ÿ»ÿ´ÿ­ÿ¹ÿ­ÿkÿ}ÿ¤ÿ¦ÿ±ÿ ÿ¡ÿ±ÿ¦ÿ±ÿ³ÿ¶ÿµÿ®ÿ±ÿ©ÿ£ÿªÿ»ÿ®ÿ¨ÿÿÂÿ¸ÿ¤ÿ§ÿ­ÿ¾ÿºÿ¶ÿÿ²ÿ¡ÿÿ©ÿµÿÀÿ¥ÿ½ÿµÿ¯ÿ¨ÿÿ ÿ©ÿºÿ½ÿ¶ÿ³ÿ³ÿ·ÿÿ¥ÿ·ÿ¶ÿ­ÿ§ÿªÿ©ÿ«ÿ©ÿ¦ÿ§ÿ®ÿµÿ­ÿ§ÿ¸ÿ°ÿ²ÿ¯ÿ®ÿÿ´ÿ·ÿ§ÿ¸ÿµÿ¹ÿ´ÿ®ÿ²ÿ¯ÿ¼ÿ¹ÿ´ÿ¨ÿÿ¸ÿ´ÿ«ÿÿ®ÿ­ÿ­ÿÿ©ÿ²ÿ¯ÿ®ÿ¬ÿ©ÿ ÿ«ÿ±ÿ«ÿ§ÿ¦ÿ¦ÿ¢ÿ´ÿ½ÿ¬ÿ¦ÿ­ÿ¡ÿ±ÿµÿ®ÿ²ÿ±ÿ¶ÿ¢ÿµÿ£ÿ´ÿ¯ÿ«ÿÿÿ²ÿ¯ÿ²ÿªÿ·ÿ°ÿ ÿ°ÿ²ÿÁÿ ÿ¨ÿ´ÿªÿ­ÿ®ÿ°ÿ­ÿ«ÿ®ÿ³ÿ¯ÿ«ÿ²ÿ®ÿ¬ÿ³ÿ®ÿ®ÿ¥ÿ¤ÿ ÿ­ÿ¬ÿ¨ÿªÿ¶ÿ¦ÿ©ÿ ÿ©ÿ¦ÿ¯ÿ¼ÿ§ÿ²ÿÀÿ·ÿÿ¦ÿÃÿÿÿ°ÿ§ÿ£ÿ£ÿ¨ÿÿ²ÿÃÿ²ÿÿ ÿ®ÿ¥ÿ¢ÿ¥ÿ¦ÿ³ÿ²ÿ¢ÿ®ÿ¿ÿ´ÿ­ÿ¦ÿ¾ÿ¿ÿ­ÿÿÿ¬ÿ³ÿÁÿ¥ÿ«ÿ¿ÿªÿ¸ÿ´ÿ«ÿ­ÿ³ÿ¨ÿ ÿrÿÿ«ÿ³ÿ°ÿ©ÿ²ÿ·ÿ¼ÿÅÿ»ÿºÿ·ÿ¯ÿ«ÿ¡ÿ©ÿ¹ÿ°ÿ­ÿµÿºÿ·ÿ©ÿ®ÿ­ÿºÿªÿ©ÿ¢ÿ­ÿ«ÿ®ÿ¬ÿ¨ÿªÿ¶ÿ¦ÿ»ÿªÿµÿ¢ÿ«ÿªÿ«ÿ³ÿ¹ÿ°ÿ«ÿ¦ÿÿ¡ÿµÿ¶ÿ¯ÿªÿ²ÿ¾ÿÁÿ¾ÿ¹ÿ²ÿ§ÿ§ÿ¬ÿ­ÿ¤ÿ®ÿ¢ÿ£ÿ®ÿ®ÿ¹ÿ¨ÿ³ÿºÿ®ÿ®ÿ§ÿ²ÿ¿ÿ´ÿÀÿ¿ÿ¯ÿ®ÿ¸ÿ³ÿªÿ«ÿ¥ÿ©ÿ´ÿºÿ±ÿ­ÿ´ÿµÿ¶ÿ¬ÿ³ÿ¶ÿ­ÿ©ÿªÿ¯ÿ¸ÿ¶ÿ¹ÿ¼ÿ©ÿ·ÿ®ÿ»ÿ½ÿ°ÿªÿ°ÿ³ÿ¶ÿ§ÿ©ÿ·ÿ¸ÿºÿ¶ÿ±ÿ´ÿµÿ¤ÿ¢ÿ©ÿÿÿ¯ÿ±ÿ¯ÿ¦ÿ©ÿ´ÿ®ÿ¦ÿ²ÿ¯ÿ·ÿ²ÿ¥ÿ°ÿ©ÿ´ÿ²ÿ±ÿ·ÿ¨ÿªÿ©ÿ¬ÿ³ÿ³ÿ­ÿºÿ®ÿ§ÿ¨ÿ«ÿªÿ¨ÿ­ÿ´ÿ³ÿ¥ÿÿ©ÿ´ÿ¾ÿ»ÿ«ÿ®ÿ­ÿ§ÿ¾ÿ¤ÿ¦ÿ¨ÿ§ÿÄÿÎÿÕÿ·ÿ¬ÿ¹ÿ«ÿ°ÿ³ÿ¯ÿ®ÿ°ÿ«ÿ­ÿ´ÿµÿ²ÿªÿ£ÿ¨ÿ±ÿ·ÿµÿ³ÿºÿ¶ÿ½ÿÃÿ¬ÿÇÿ²ÿ©ÿ«ÿ²ÿ·ÿ¾ÿ­ÿÿ£ÿ¹ÿ±ÿ¥ÿªÿ¬ÿ±ÿ¯ÿ¡ÿ¦ÿ¶ÿ·ÿµÿ±ÿ¤ÿµÿÄÿ­ÿ¤ÿ§ÿ¬ÿ¯ÿÿ½ÿ¬ÿ°ÿ­ÿÿÿ«ÿ°ÿ½ÿ¨ÿªÿªÿ¤ÿ¨ÿ§ÿ§ÿªÿ®ÿ´ÿªÿ«ÿ²ÿ«ÿ²ÿªÿÿÿªÿ»ÿ¤ÿ£ÿ¨ÿ³ÿ¹ÿ·ÿ¯ÿ´ÿ°ÿ­ÿ°ÿ°ÿ¬ÿ¯ÿ¸ÿ¾ÿÀÿºÿ®ÿ´ÿµÿ¹ÿÈÿ¶ÿ³ÿ°ÿ¹ÿ­ÿ¬ÿ¯ÿ¤ÿ£ÿÿ¡ÿ§ÿµÿ¬ÿ°ÿ¯ÿ«ÿ³ÿ´ÿ¨ÿ¥ÿ¯ÿ²ÿ±ÿ©ÿ¼ÿ°ÿªÿ±ÿ³ÿµÿªÿ³ÿÀÿ¼ÿ¯ÿ¦ÿ¤ÿ©ÿ¸ÿºÿ¹ÿ¯ÿ°ÿµÿ¹ÿ¼ÿ±ÿ±ÿ§ÿÿÿ¦ÿ¼ÿ¨ÿ¯ÿ­ÿ«ÿ§ÿ­ÿ¶ÿµÿ¨ÿÿÿªÿ§ÿ£ÿ¢ÿ§ÿ«ÿÿÿ¥ÿ¡ÿ¡ÿÿ°ÿ­ÿ®ÿ©ÿ£ÿÿ©ÿµÿ¦ÿ£ÿÿ¦ÿ¬ÿ£ÿÿ¨ÿ¥ÿ¨ÿ¬ÿÿ¦ÿ¨ÿ©ÿ¤ÿ¤ÿ¨ÿ®ÿ«ÿ±ÿ ÿ¢ÿ¬ÿ¬ÿ¶ÿ¯ÿªÿ²ÿ³ÿ²ÿ¬ÿ§ÿ¦ÿ¨ÿ³ÿ®ÿÿ¨ÿ°ÿÀÿÿ¤ÿ£ÿ¶ÿ¤ÿ¼ÿªÿ¬ÿ­ÿ°ÿ±ÿ¸ÿ½ÿ¸ÿ­ÿ§ÿ§ÿ¯ÿ³ÿ¨ÿ¥ÿ¦ÿÿ®ÿ±ÿµÿÿ¦ÿ¯ÿ¯ÿ°ÿ·ÿ¯ÿ²ÿ°ÿ­ÿ±ÿªÿ£ÿ§ÿ¬ÿÿÿªÿ¶ÿ¦ÿÿÿ¥ÿ£ÿ«ÿ±ÿ´ÿ¬ÿ³ÿ¯ÿªÿªÿÿ¢ÿ°ÿÿ°ÿ¾ÿ¸ÿ¤ÿÿ®ÿ£ÿ¥ÿ©ÿ­ÿ·ÿÅÿ¿ÿ²ÿ¤ÿ¤ÿ¨ÿ¦ÿµÿ°ÿ«ÿÿ®ÿ ÿ¸ÿÿ¦ÿ¤ÿ²ÿ¦ÿ¯ÿ¹ÿ´ÿ«ÿ«ÿ±ÿ®ÿ©ÿµÿ°ÿ©ÿ°ÿ­ÿ¦ÿ²ÿ¥ÿ»ÿ¸ÿ®ÿ°ÿ®ÿ¦ÿ¯ÿ°ÿ¯ÿµÿ°ÿ¬ÿ­ÿ¬ÿ½ÿ¯ÿªÿºÿ©ÿµÿ¶ÿ©ÿ¸ÿ²ÿ¯ÿ²ÿ´ÿµÿ­ÿ¯ÿÁÿÃÿ²ÿÿ©ÿÇÿ©ÿ²ÿÄÿ°ÿ¬ÿ´ÿ²ÿ¶ÿºÿ»ÿÀÿ½ÿ´ÿ«ÿ¨ÿ°ÿ©ÿ²ÿ¿ÿ¨ÿ»ÿ¶ÿ¸ÿ¨ÿ¥ÿ´ÿ¾ÿ¼ÿµÿ¯ÿ·ÿ¹ÿÿ¹ÿ®ÿÊÿ¬ÿ¼ÿ¦ÿ©ÿ®ÿºÿ¿ÿµÿ°ÿ¶ÿ¾ÿ»ÿ¹ÿºÿ¦ÿ°ÿÀÿ§ÿ§ÿ¬ÿ´ÿ©ÿ°ÿ·ÿ¬ÿ¦ÿ°ÿ®ÿ¨ÿ¿ÿµÿ§ÿ¦ÿ§ÿ¼ÿ´ÿÁÿÀÿ²ÿ¯ÿªÿ°ÿ¼ÿ¶ÿ¹ÿºÿ¯ÿ®ÿ±ÿ´ÿ¦ÿªÿ²ÿ³ÿ¯ÿÿÿ³ÿ°ÿ²ÿ´ÿÁÿ¾ÿ­ÿ­ÿ¾ÿ»ÿ¯ÿ±ÿµÿµÿµÿ¶ÿ°ÿ¨ÿ¨ÿ¯ÿ¶ÿ´ÿ¯ÿ·ÿ³ÿ­ÿ¨ÿ±ÿ«ÿ®ÿ®ÿ­ÿ¹ÿºÿ²ÿ§ÿ¯ÿ»ÿÊÿ³ÿÁÿ·ÿ¬ÿ­ÿ²ÿ²ÿ³ÿºÿ¼ÿ»ÿ·ÿ®ÿ©ÿÆÿ¬ÿ³ÿ´ÿ»ÿÁÿ¸ÿ¸ÿÂÿ·ÿ®ÿ¸ÿºÿÃÿ¿ÿ³ÿ±ÿ´ÿ²ÿ¶ÿµÿ¯ÿ­ÿ±ÿºÿµÿ§ÿÿ¢ÿ¦ÿ¨ÿªÿ®ÿ­ÿ´ÿ²ÿ­ÿ¶ÿ´ÿ¤ÿ¬ÿ¬ÿ¼ÿ¹ÿ²ÿ®ÿ¬ÿ©ÿ«ÿ¬ÿ¦ÿ¤ÿ·ÿ°ÿÿ´ÿ­ÿ»ÿ¼ÿ³ÿ²ÿºÿ¸ÿ¸ÿ½ÿ³ÿ¯ÿ±ÿ¼ÿ±ÿ¦ÿ±ÿ²ÿ·ÿ¬ÿ¬ÿ¹ÿºÿ¶ÿªÿ£ÿ¸ÿµÿ©ÿ§ÿ­ÿ©ÿ¥ÿ©ÿ­ÿ²ÿ¹ÿºÿ·ÿ¸ÿ±ÿ­ÿ¬ÿ®ÿ±ÿ°ÿ®ÿ²ÿ³ÿ¦ÿÿ ÿ«ÿ°ÿ´ÿ®ÿ¨ÿ ÿ«ÿ¹ÿ®ÿ¢ÿ¯ÿ©ÿÿ¦ÿ«ÿ¨ÿ«ÿ±ÿ³ÿ²ÿ¯ÿ¯ÿ²ÿ½ÿ´ÿ£ÿ¨ÿ«ÿÂÿ¾ÿ¹ÿ­ÿ«ÿ³ÿ¡ÿÿ²ÿ·ÿ«ÿ°ÿ©ÿªÿ¬ÿ¯ÿ¬ÿ«ÿºÿ¬ÿ¦ÿÿÿ£ÿ§ÿÃÿÃÿ¾ÿÀÿ¼ÿÀÿ·ÿ·ÿ«ÿ­ÿ¶ÿµÿ¸ÿ³ÿ³ÿ¶ÿ°ÿ¯ÿ°ÿªÿ¦ÿÃÿ©ÿ¨ÿ¯ÿ­ÿ©ÿ­ÿºÿ´ÿ¶ÿ¸ÿ®ÿ¥ÿºÿÅÿµÿ¥ÿ­ÿ¿ÿ³ÿ¶ÿ²ÿ±ÿ»ÿµÿ­ÿ¯ÿµÿ·ÿ³ÿ©ÿ ÿ¶ÿµÿ´ÿ¸ÿ³ÿ°ÿ±ÿµÿ¹ÿ·ÿ·ÿ°ÿ³ÿ³ÿªÿ³ÿ»ÿ·ÿ°ÿ¸ÿÆÿ¤ÿÅÿ±ÿ¸ÿ²ÿªÿ³ÿºÿ´ÿ½ÿÀÿ­ÿ°ÿ³ÿ§ÿ­ÿÀÿ¿ÿ°ÿ¹ÿÂÿ¶ÿ¶ÿ©ÿ±ÿµÿ¸ÿ·ÿ¯ÿ¯ÿ¸ÿ©ÿ«ÿºÿ»ÿ³ÿ²ÿ²ÿ¶ÿÂÿ¸ÿªÿÍÿ°ÿ©ÿ©ÿ¼ÿÁÿºÿ¼ÿ¦ÿ±ÿÃÿ°ÿ¦ÿ·ÿ¿ÿ½ÿ»ÿ¸ÿªÿ¹ÿ¿ÿ²ÿ¬ÿºÿ¾ÿ¸ÿ´ÿ²ÿÁÿ´ÿ§ÿ»ÿ±ÿ´ÿ¹ÿºÿ¸ÿ¶ÿ¯ÿ³ÿ²ÿ»ÿ»ÿ½ÿ¿ÿ·ÿªÿ©ÿºÿ½ÿºÿ½ÿºÿ´ÿ°ÿ²ÿ·ÿ¯ÿªÿ¿ÿ¿ÿ¶ÿ«ÿ¯ÿ³ÿ¦ÿ¼ÿ¼ÿµÿ­ÿ¶ÿµÿ°ÿ²ÿ»ÿ¾ÿ¬ÿ±ÿ»ÿ³ÿ¤ÿÿ¨ÿ½ÿ¾ÿÁÿ¨ÿÂÿ¶ÿ¸ÿ¼ÿ¶ÿÂÿ¹ÿ®ÿ¹ÿ±ÿµÿÃÿÇÿ¼ÿ¬ÿ±ÿÀÿ»ÿ¬ÿ¥ÿ±ÿ¿ÿ¾ÿ¸ÿ¨ÿ²ÿ°ÿ»ÿ³ÿ¦ÿ£ÿ«ÿ¿ÿ·ÿ²ÿ®ÿ±ÿ­ÿ´ÿµÿ°ÿµÿ¹ÿ§ÿ©ÿ¨ÿªÿ©ÿ¶ÿ½ÿ¹ÿÌÿ²ÿ¸ÿªÿ±ÿµÿ¹ÿ¼ÿ½ÿ·ÿ®ÿ·ÿÿ¾ÿ°ÿ¬ÿ±ÿ«ÿ ÿ¤ÿ«ÿ¤ÿµÿ³ÿ°ÿ¬ÿ¾ÿÄÿ²ÿ¸ÿ³ÿ§ÿ´ÿ«ÿ´ÿ½ÿ·ÿ¶ÿ¾ÿ±ÿÃÿ¥ÿ´ÿÃÿÄÿ·ÿ´ÿ¼ÿ¹ÿµÿ¿ÿ²ÿÂÿ´ÿµÿ¶ÿÀÿºÿ®ÿ½ÿ±ÿ»ÿ»ÿ²ÿ¶ÿ¯ÿµÿÂÿÍÿÐÿÄÿ¿ÿºÿ·ÿºÿ´ÿ±ÿ°ÿ³ÿ·ÿ°ÿ²ÿ¤ÿ²ÿ½ÿ»ÿ¹ÿ¼ÿ¼ÿ´ÿ®ÿ³ÿ¿ÿ³ÿ¹ÿ´ÿ¼ÿ´ÿµÿºÿ·ÿµÿ´ÿ³ÿ´ÿ¼ÿ¢ÿ§ÿ®ÿ¯ÿ¹ÿ¾ÿ°ÿ¯ÿ´ÿÀÿ²ÿ¶ÿ±ÿµÿ»ÿ½ÿ·ÿ°ÿÀÿ¿ÿ·ÿÀÿ¯ÿºÿ²ÿ²ÿªÿ©ÿ¼ÿ¶ÿ§ÿ¿ÿ°ÿ£ÿ¡ÿ±ÿµÿºÿµÿ«ÿ°ÿ§ÿÿÿÁÿ½ÿ¯ÿ«ÿ°ÿµÿºÿ»ÿºÿºÿ§ÿ§ÿ±ÿºÿÈÿÂÿ»ÿ´ÿ³ÿ¶ÿ±ÿ³ÿ²ÿ·ÿ®ÿ¦ÿ·ÿÀÿ¸ÿ¶ÿ¸ÿ±ÿ®ÿÿ¸ÿ°ÿ¡ÿ¯ÿ¾ÿÀÿºÿ¶ÿ¸ÿ¸ÿµÿ¹ÿ£ÿ¸ÿ¸ÿ¥ÿ·ÿ±ÿ²ÿµÿ°ÿ¯ÿ³ÿ©ÿ¬ÿ¹ÿ®ÿ³ÿ´ÿ¶ÿ±ÿµÿ»ÿ¸ÿ´ÿ¯ÿ®ÿ´ÿËÿ¯ÿ§ÿªÿ¯ÿ³ÿ´ÿ±ÿ±ÿ°ÿ¯ÿÆÿ¶ÿÁÿ¢ÿ±ÿ·ÿ·ÿ¶ÿ±ÿ³ÿ¶ÿµÿ»ÿ±ÿ´ÿ¥ÿ³ÿ´ÿ­ÿ¯ÿ·ÿ±ÿ«ÿ¹ÿ½ÿ¬ÿ®ÿ¹ÿÿ®ÿ¸ÿ´ÿ¶ÿ­ÿ­ÿ¯ÿ±ÿ­ÿ¥ÿ§ÿ°ÿ³ÿ³ÿÀÿ·ÿ´ÿ¨ÿ©ÿ°ÿ»ÿÀÿ¿ÿÂÿ·ÿµÿ³ÿ³ÿ²ÿªÿµÿÅÿ®ÿ¦ÿ«ÿªÿ¯ÿ¹ÿµÿ©ÿ«ÿ¬ÿ¤ÿ¶ÿ¡ÿÿ´ÿ¸ÿ·ÿ´ÿ±ÿ°ÿ¢ÿ·ÿ½ÿ¬ÿ¡ÿ¬ÿ²ÿ¶ÿµÿ°ÿ³ÿ´ÿ¯ÿ¬ÿ­ÿµÿºÿ¼ÿ©ÿ­ÿ®ÿ¼ÿ½ÿ·ÿ®ÿ²ÿ¿ÿÉÿÃÿ±ÿ¯ÿ¶ÿ·ÿÆÿ¬ÿ»ÿ®ÿ°ÿ¹ÿ´ÿ°ÿ´ÿºÿ¹ÿ¨ÿ ÿ®ÿ®ÿ¹ÿµÿ´ÿ©ÿÃÿÇÿÁÿ¿ÿ¼ÿ°ÿ­ÿ´ÿ¯ÿµÿ¼ÿ­ÿªÿÈÿ±ÿ®ÿ¢ÿ¤ÿ­ÿºÿÀÿºÿ·ÿ»ÿ·ÿ·ÿ·ÿÃÿ´ÿ¾ÿºÿÀÿ©ÿ²ÿºÿ¸ÿ´ÿ­ÿ¬ÿ­ÿªÿ¬ÿ¦ÿ§ÿ©ÿ²ÿ³ÿ«ÿ®ÿºÿ¸ÿ¹ÿ²ÿ¯ÿ±ÿ¶ÿ¾ÿ¹ÿ¶ÿÈÿ¶ÿ²ÿÈÿ¦ÿÄÿ¶ÿµÿ»ÿ»ÿ¯ÿ¦ÿ­ÿ´ÿ½ÿÀÿ²ÿµÿ²ÿ­ÿªÿ»ÿ£ÿ¦ÿ³ÿ¾ÿ´ÿºÿÆÿ»ÿ­ÿ¶ÿ¾ÿ®ÿ¢ÿ¯ÿ ÿµÿÂÿ¤ÿ®ÿÀÿµÿµÿ»ÿ·ÿ©ÿ©ÿ²ÿ¶ÿºÿ´ÿ¤ÿ­ÿ©ÿ°ÿ¨ÿ±ÿ¹ÿÌÿÆÿ·ÿ©ÿ±ÿµÿ¸ÿ­ÿ¨ÿ»ÿÆÿ´ÿ¢ÿ²ÿ¢ÿÿ«ÿÿ¶ÿ´ÿ·ÿ±ÿ¸ÿµÿ¨ÿ¨ÿ´ÿ°ÿ­ÿ®ÿ¬ÿ¼ÿ¸ÿ²ÿ¹ÿ³ÿ­ÿ²ÿ¬ÿ­ÿ­ÿ±ÿµÿ±ÿ¨ÿ¡ÿ©ÿ³ÿ¶ÿµÿ­ÿ³ÿµÿÂÿ­ÿ²ÿ©ÿ­ÿ¹ÿ³ÿ³ÿ¡ÿ¸ÿ¯ÿ¥ÿ¦ÿ ÿ¦ÿ§ÿÿ©ÿ±ÿ¢ÿ£ÿ¦ÿ¢ÿÿ¤ÿªÿÿ«ÿ¢ÿ®ÿ°ÿÿÿÿÿ¢ÿ¤ÿ£ÿ¨ÿ©ÿ§ÿ£ÿÿÿ¯ÿ®ÿ·ÿ»ÿ³ÿ¸ÿ ÿÿÿÿÿ¥ÿ¡ÿÿ¥ÿ¦ÿ¨ÿÿÿ¨ÿ¹ÿÿÿ¦ÿÿÿ¢ÿÿÿ¢ÿ«ÿ ÿÿÿ¨ÿ¢ÿÿ§ÿ­ÿ©ÿÿ¤ÿ¬ÿ«ÿÿÿ»ÿÿ¥ÿÿÿªÿ£ÿÿ¦ÿªÿ«ÿ¢ÿÿ«ÿ±ÿÿÿ¤ÿ¸ÿËÿ¬ÿ¡ÿªÿ°ÿ­ÿ©ÿÄÿÒÿ´ÿ»ÿ´ÿ°ÿ­ÿ«ÿ¸ÿµÿ³ÿ²ÿ¬ÿ©ÿÿªÿ°ÿÿ«ÿÁÿ°ÿ±ÿ¿ÿºÿ¶ÿ¥ÿ¥ÿ¯ÿ¹ÿ»ÿºÿ¾ÿ¾ÿ®ÿªÿ³ÿ±ÿ®ÿ§ÿ¢ÿ²ÿ±ÿ¹ÿªÿ©ÿ¬ÿÁÿ¡ÿÁÿ¾ÿ¸ÿºÿ¾ÿ¸ÿ¸ÿ­ÿµÿ²ÿ¸ÿ³ÿ·ÿ·ÿ¸ÿ¹ÿ°ÿ²ÿ²ÿ±ÿ¯ÿ§ÿ¬ÿÄÿ¿ÿ¯ÿ«ÿ½ÿ³ÿªÿ®ÿªÿ¬ÿ·ÿ¯ÿÿ®ÿ¾ÿ¶ÿ¯ÿ³ÿµÿ°ÿ®ÿ²ÿµÿ­ÿ¨ÿ¬ÿ«ÿ´ÿ´ÿ­ÿ¦ÿ«ÿ¶ÿ­ÿ¶ÿ°ÿ¸ÿ¯ÿ§ÿ¦ÿ§ÿ­ÿ¶ÿ²ÿ·ÿ·ÿªÿ¦ÿ®ÿµÿ´ÿ­ÿ°ÿ´ÿ¶ÿ¬ÿ£ÿ½ÿ©ÿªÿ ÿ¤ÿ¯ÿÑÿÄÿ«ÿ¡ÿ§ÿ¹ÿ¦ÿ§ÿ¢ÿ£ÿ©ÿÿªÿ¸ÿÀÿÃÿ­ÿ¨ÿ´ÿ¬ÿ§ÿ³ÿ°ÿ°ÿµÿ´ÿ¦ÿÿÿ¬ÿ­ÿ¸ÿ©ÿ¶ÿ¾ÿ¬ÿ¿ÿ»ÿµÿ°ÿ¡ÿ¤ÿ®ÿ®ÿ³ÿ·ÿ®ÿ­ÿ©ÿ¢ÿ¯ÿ­ÿ´ÿ¹ÿ¢ÿÿ»ÿ¾ÿ¼ÿ±ÿ¥ÿ¼ÿÿ´ÿ³ÿ£ÿÿÿÿ¯ÿ±ÿÿÿXÿUÿÿ­ÿ²ÿ°ÿ§ÿ©ÿ¸ÿ¹ÿ­ÿªÿ«ÿ¿ÿ¬ÿ³ÿ¯ÿ¢ÿ¹ÿ¸ÿ±ÿ©ÿ¦ÿ¤ÿÂÿ¥ÿ¥ÿ ÿ¢ÿªÿ»ÿ®ÿ«ÿ§ÿ¥ÿ§ÿ«ÿ¨ÿÿÿÿªÿ¦ÿÿ¥ÿ«ÿ­ÿ¦ÿ¦ÿÿ±ÿ¹ÿ®ÿ±ÿÀÿ½ÿ«ÿ±ÿ£ÿ°ÿ°ÿ£ÿ¸ÿ«ÿ³ÿ¢ÿÿ¯ÿ·ÿ©ÿÿ"ÿQÿÿ­ÿ¸ÿ¼ÿ°ÿ¢ÿ£ÿ«ÿ¦ÿ¤ÿ´ÿ§ÿÿ¯ÿ£ÿ¸ÿ®ÿ¥ÿ¨ÿ¯ÿÿ»ÿ­ÿ±ÿ¨ÿ®ÿ¯ÿ ÿ¤ÿªÿÀÿÀÿ¸ÿÿ¡ÿ¶ÿ°ÿ¿ÿ¶ÿ¬ÿ´ÿ³ÿ§ÿ­ÿ§ÿ¡ÿ·ÿ¹ÿ·ÿ±ÿµÿ·ÿ¸ÿ¸ÿ®ÿ§ÿ²ÿ¯ÿ¬ÿ¬ÿÃÿ®ÿ¥ÿ±ÿ¡ÿºÿ°ÿªÿºÿ§ÿ¿ÿ´ÿ£ÿÿµÿºÿ¯ÿ¯ÿ¶ÿ¹ÿ¬ÿ¡ÿ¬ÿ¶ÿ¨ÿ¡ÿ¯ÿ«ÿ¥ÿµÿ¨ÿ ÿ§ÿ¬ÿ²ÿ¬ÿ¨ÿ³ÿ§ÿ¦ÿ¯ÿ§ÿÿ±ÿ¤ÿ¨ÿ¤ÿµÿ§ÿ®ÿ´ÿÿ­ÿ¯ÿ¹ÿ¶ÿµÿ§ÿ°ÿ¨ÿ«ÿ¯ÿ²ÿªÿ ÿÿÿ¬ÿ¯ÿ·ÿ½ÿ«ÿ©ÿÿ¤ÿ¼ÿÀÿ©ÿ£ÿ½ÿÿªÿ¦ÿ²ÿÿ¸ÿÿÿÿÂÿ£ÿ¹ÿ¶ÿÿ±ÿ¯ÿ¯ÿ©ÿ£ÿ¸ÿ®ÿ´ÿ´ÿ¯ÿ¦ÿ¹ÿ¼ÿ¹ÿ²ÿ¦ÿ ÿ­ÿ¶ÿ®ÿ­ÿ¹ÿ¸ÿ©ÿ®ÿ¶ÿ²ÿ©ÿ¬ÿ±ÿ¯ÿµÿ¬ÿ»ÿ¶ÿ´ÿªÿºÿ¡ÿµÿ¨ÿ¬ÿ·ÿµÿ±ÿ¯ÿ¦ÿ©ÿ³ÿÿÿ¨ÿ³ÿ¶ÿ´ÿ°ÿ¡ÿ¦ÿ¬ÿ¶ÿºÿ¬ÿ¯ÿ¸ÿ²ÿ¡ÿ ÿ­ÿ±ÿ´ÿ­ÿÿÿ ÿªÿ«ÿ¦ÿ¦ÿÂÿ¼ÿ¯ÿµÿÆÿ°ÿ²ÿ¨ÿ¤ÿ©ÿ¬ÿªÿ¼ÿÄÿ±ÿ¸ÿÿ¬ÿ´ÿ±ÿ®ÿ£ÿ­ÿ¤ÿÿ®ÿ¶ÿµÿ©ÿ©ÿ¾ÿÄÿ¶ÿ°ÿ¸ÿ¶ÿ®ÿ¤ÿ­ÿ¯ÿ¢ÿ³ÿµÿ¬ÿ«ÿ¬ÿ©ÿ£ÿ¥ÿ®ÿ¥ÿ­ÿ´ÿ¯ÿ¶ÿÃÿ­ÿÿ¡ÿ±ÿÿ¤ÿ¿ÿ¨ÿºÿ¯ÿ¯ÿºÿÿªÿ¢ÿÿ´ÿÀÿ·ÿ¹ÿ¸ÿ¸ÿ±ÿ¹ÿ¬ÿ¶ÿ½ÿ«ÿ³ÿÆÿ¾ÿ³ÿ¹ÿ»ÿ³ÿ­ÿµÿ¹ÿ£ÿ¨ÿÂÿ¹ÿ¨ÿ¬ÿ³ÿ¿ÿ¶ÿ³ÿ¿ÿ¹ÿ¯ÿ¥ÿ³ÿ§ÿ·ÿ·ÿ°ÿ§ÿ­ÿ³ÿ°ÿËÿÄÿ©ÿ¯ÿ±ÿ®ÿ¹ÿ¸ÿ»ÿ´ÿ±ÿ´ÿÄÿÂÿ§ÿ§ÿ±ÿ³ÿ±ÿªÿ¶ÿÁÿÆÿ´ÿ¢ÿ²ÿ¶ÿ³ÿ¹ÿ¯ÿ§ÿ²ÿ¹ÿ¸ÿ®ÿ±ÿ§ÿ®ÿ¯ÿ©ÿ·ÿºÿÿÿ¡ÿ©ÿ¶ÿ¬ÿÿÃÿ¸ÿ¸ÿ®ÿ½ÿ¶ÿµÿµÿ¡ÿÿ°ÿ»ÿ±ÿ¶ÿ½ÿ½ÿ±ÿ°ÿ³ÿªÿ®ÿ³ÿµÿªÿÿ¥ÿ«ÿªÿ§ÿ£ÿ¥ÿ®ÿ¤ÿÿ¹ÿªÿ§ÿ®ÿÿ¸ÿ²ÿ¯ÿ­ÿ¡ÿ³ÿ°ÿªÿ£ÿ­ÿºÿÿ¸ÿºÿ¥ÿ®ÿ°ÿ¶ÿ¦ÿ¼ÿ¼ÿ¯ÿÅÿ·ÿ¯ÿ¾ÿ¥ÿ¢ÿ¥ÿ«ÿ¬ÿ«ÿ¯ÿ©ÿÿ¤ÿ°ÿªÿ¨ÿ±ÿ°ÿ·ÿ¶ÿ¯ÿ³ÿ¦ÿ®ÿ¦ÿ¤ÿ´ÿªÿ£ÿ¨ÿÿ¸ÿ½ÿ¹ÿ°ÿ°ÿÿ¾ÿ¶ÿ§ÿ§ÿ¯ÿ³ÿ«ÿ¯ÿ¤ÿ§ÿ«ÿ«ÿ¸ÿªÿ£ÿ»ÿ®ÿ£ÿ§ÿ¸ÿÉÿÂÿ¿ÿ®ÿ¨ÿ«ÿªÿ­ÿ³ÿ³ÿÿ ÿ²ÿ¬ÿ§ÿ±ÿµÿ©ÿ²ÿ«ÿ¨ÿ²ÿ«ÿ»ÿ­ÿ´ÿ²ÿ³ÿ¯ÿ«ÿ®ÿºÿ½ÿ£ÿ·ÿ»ÿ¬ÿ¶ÿ°ÿ¼ÿ±ÿÃÿµÿ­ÿ«ÿ¨ÿ¯ÿ­ÿ¨ÿ¥ÿ©ÿ®ÿ³ÿ®ÿ¥ÿ¥ÿ¡ÿ¨ÿ³ÿ¬ÿ°ÿ¿ÿ¹ÿ©ÿ²ÿ½ÿ¯ÿ«ÿ©ÿ§ÿ±ÿ¸ÿ®ÿ©ÿ«ÿªÿ¬ÿ±ÿ¬ÿ´ÿ¢ÿÿ£ÿ§ÿ¤ÿ¬ÿºÿ°ÿ·ÿ±ÿ²ÿ¸ÿ·ÿ¯ÿ¯ÿ­ÿÿ£ÿ¨ÿ°ÿªÿ¨ÿ©ÿªÿ°ÿ¶ÿºÿµÿ¨ÿ¬ÿ·ÿ®ÿ£ÿ¦ÿ­ÿ¶ÿ·ÿ£ÿ ÿ«ÿ½ÿÁÿ¶ÿ·ÿ¼ÿºÿ¬ÿ¿ÿÆÿ°ÿÊÿ¸ÿ¤ÿ±ÿ±ÿ±ÿ¿ÿ¹ÿÆÿ¨ÿ¢ÿ ÿÿ²ÿ°ÿ¨ÿ¸ÿ­ÿ§ÿ³ÿ³ÿÿ£ÿ­ÿ¬ÿ®ÿ¨ÿ²ÿ´ÿ²ÿªÿ¥ÿ³ÿ¤ÿ«ÿ¦ÿ£ÿ£ÿªÿ ÿ«ÿ¦ÿ±ÿºÿ³ÿ¶ÿ¬ÿ¦ÿ¤ÿ§ÿÿ©ÿ¿ÿ¬ÿ¬ÿ­ÿµÿ¯ÿµÿºÿ¶ÿ¼ÿµÿ°ÿ¯ÿÿ¦ÿ¶ÿ«ÿ±ÿ¹ÿ«ÿªÿÿ±ÿ²ÿ¨ÿ«ÿ­ÿ³ÿÿ¥ÿ­ÿ¹ÿªÿ­ÿÂÿ§ÿ¥ÿ³ÿÿ¡ÿÇÿÿ²ÿ¾ÿ§ÿ¥ÿ¢ÿ¬ÿ­ÿ¦ÿ¦ÿ¬ÿ¯ÿµÿ°ÿ¶ÿÄÿ´ÿ ÿÿ¬ÿ¼ÿ¼ÿ¬ÿªÿ­ÿ«ÿ¥ÿ¾ÿ¬ÿ¸ÿ¼ÿ¼ÿ¹ÿ²ÿÅÿ´ÿ§ÿ®ÿ¦ÿ¼ÿÆÿ¿ÿ©ÿ·ÿ¸ÿ²ÿ°ÿ³ÿ­ÿ´ÿ¶ÿ´ÿµÿ«ÿªÿ¤ÿ¤ÿ¼ÿ½ÿ°ÿ®ÿ³ÿµÿ¿ÿ±ÿ¯ÿ¸ÿµÿ«ÿ¯ÿ¯ÿ²ÿ®ÿ¨ÿµÿ«ÿ¯ÿ¨ÿµÿµÿ©ÿ©ÿ¶ÿ½ÿºÿµÿªÿªÿ·ÿ¶ÿ¤ÿÿ§ÿ¯ÿ©ÿ¬ÿ¶ÿÀÿ¸ÿºÿ±ÿ§ÿ¦ÿ¤ÿ ÿ¬ÿ²ÿ¸ÿ©ÿ¸ÿ¢ÿ¤ÿ©ÿ®ÿ¯ÿ±ÿ§ÿ¶ÿ¬ÿ£ÿ¤ÿ¦ÿªÿ¤ÿ§ÿ²ÿ­ÿ¦ÿªÿ´ÿ°ÿ³ÿ¶ÿ²ÿ«ÿªÿ°ÿ¯ÿ­ÿ«ÿ®ÿ«ÿ¾ÿ½ÿÀÿ¿ÿ©ÿ¯ÿ²ÿÿ£ÿ¤ÿÿ®ÿ¯ÿÿ¨ÿ½ÿ·ÿ©ÿ¦ÿ¸ÿÉÿ¼ÿ¬ÿ¬ÿ²ÿªÿ¯ÿ¼ÿ´ÿ»ÿ¯ÿ°ÿ³ÿ¾ÿ¶ÿ¶ÿÿÿ£ÿ²ÿ¦ÿ­ÿ»ÿ¯ÿ­ÿ²ÿ¯ÿ±ÿ¶ÿµÿ«ÿ¶ÿºÿ¹ÿµÿ¬ÿÌÿºÿ½ÿ²ÿÿ²ÿ¨ÿ£ÿ±ÿ¯ÿ£ÿ­ÿ²ÿ¬ÿÿÿ¡ÿ§ÿ­ÿ­ÿ«ÿ¦ÿªÿ¯ÿ¢ÿªÿµÿ°ÿ­ÿ¢ÿÿ¡ÿ°ÿ¹ÿªÿ¯ÿ«ÿ´ÿ¸ÿ³ÿ±ÿ¸ÿ´ÿ´ÿ´ÿ©ÿ¡ÿ©ÿ­ÿÿÿ¤ÿ©ÿ©ÿ©ÿ¶ÿ´ÿ³ÿÿ²ÿ¾ÿ¦ÿ½ÿ¥ÿ«ÿªÿ©ÿ¥ÿ¤ÿ²ÿµÿ²ÿ°ÿµÿ¶ÿ¯ÿªÿ¬ÿ²ÿºÿ¶ÿ±ÿ¶ÿ®ÿ¯ÿ¯ÿÿ°ÿ¸ÿ­ÿ¹ÿ¾ÿ¥ÿ®ÿ³ÿ ÿ¬ÿ¸ÿ¯ÿÿÿ³ÿ³ÿ¦ÿ¨ÿªÿÿÿ§ÿ¬ÿ­ÿ©ÿ§ÿ±ÿ§ÿ¨ÿ¤ÿ¯ÿ³ÿ©ÿÿ ÿ­ÿ¬ÿ¦ÿ¡ÿ ÿ£ÿÿ ÿ°ÿ²ÿ®ÿÿ£ÿ¤ÿ«ÿÿ ÿ©ÿ²ÿÿ£ÿªÿ¸ÿ¬ÿ²ÿ¬ÿÿÿ¤ÿ¨ÿ«ÿ¦ÿªÿ­ÿ®ÿ¥ÿ¤ÿ«ÿ´ÿ¥ÿ¨ÿÿªÿ¦ÿ·ÿºÿ²ÿ­ÿ«ÿ¨ÿ¬ÿ´ÿ©ÿ¦ÿ­ÿ«ÿ­ÿ©ÿ½ÿ¼ÿ«ÿ·ÿ¹ÿ ÿ±ÿ¢ÿ±ÿ¤ÿÿ«ÿ§ÿ©ÿ´ÿ»ÿ±ÿ¶ÿ¾ÿ°ÿ«ÿ¬ÿ¯ÿ§ÿÿÿÿÿ´ÿÿ£ÿ©ÿ¯ÿ¦ÿ¥ÿ¬ÿ¯ÿªÿ¯ÿ®ÿ£ÿ ÿÿÿÿÿ§ÿÿÉÿÅÿ¡ÿÿ¨ÿ ÿ¥ÿ«ÿ£ÿ©ÿ­ÿ®ÿ¯ÿ£ÿÿ¬ÿ²ÿ»ÿºÿ©ÿ«ÿ¤ÿ¸ÿÇÿ¸ÿÀÿ«ÿ«ÿ°ÿºÿ±ÿ°ÿ·ÿ®ÿ¥ÿ°ÿ¼ÿ´ÿ¦ÿ®ÿ®ÿ¼ÿÿ±ÿÿ³ÿ©ÿ³ÿªÿ¥ÿ­ÿ²ÿ·ÿ±ÿ¨ÿ´ÿ®ÿ¡ÿ®ÿ¸ÿ¼ÿ©ÿÅÿÃÿ¦ÿ©ÿ«ÿ¯ÿ£ÿªÿ®ÿªÿ°ÿ³ÿ®ÿ²ÿ®ÿ¶ÿªÿ»ÿºÿ°ÿÇÿµÿ§ÿ¬ÿ¯ÿ²ÿ»ÿ·ÿ³ÿ¯ÿ§ÿ´ÿ±ÿÿ£ÿ¶ÿ»ÿ«ÿºÿ±ÿ·ÿ¶ÿµÿ§ÿ´ÿ·ÿµÿÂÿÄÿ¹ÿ­ÿ±ÿµÿ¨ÿ¯ÿ¸ÿ¹ÿÀÿ¼ÿ³ÿ³ÿ®ÿµÿ·ÿ¶ÿ»ÿ²ÿ«ÿ²ÿ¸ÿ±ÿÄÿÈÿÿÈÿ°ÿ¤ÿ®ÿ·ÿ´ÿ²ÿ«ÿ²ÿ½ÿ¯ÿ·ÿ¹ÿ±ÿ¿ÿ®ÿ¶ÿ´ÿ¤ÿ¹ÿ¸ÿ¸ÿ¹ÿ¯ÿ­ÿ¹ÿ»ÿ±ÿ¨ÿÿªÿ½ÿµÿ°ÿ»ÿ»ÿ³ÿ²ÿ°ÿ¬ÿªÿ¥ÿ¢ÿ±ÿ·ÿ±ÿ·ÿ®ÿ¬ÿ®ÿ¯ÿ¼ÿ»ÿ°ÿ©ÿ¨ÿ¢ÿ£ÿªÿ¦ÿ³ÿ£ÿ¦ÿ²ÿ¶ÿ«ÿ«ÿ¨ÿ©ÿ²ÿ±ÿ§ÿ¢ÿ¢ÿ©ÿ¾ÿ´ÿÀÿ²ÿÆÿ»ÿ­ÿ­ÿ²ÿ§ÿ¯ÿ¿ÿ¾ÿ±ÿ©ÿ®ÿ°ÿ©ÿ¥ÿ­ÿ©ÿµÿ²ÿ­ÿ­ÿ³ÿ²ÿ²ÿ·ÿ°ÿ©ÿ®ÿ©ÿ°ÿµÿ·ÿ½ÿÀÿÂÿ¾ÿªÿ ÿ±ÿÃÿÀÿ³ÿ®ÿÀÿ»ÿ²ÿ¬ÿ´ÿ±ÿ±ÿªÿ¢ÿ¦ÿµÿÁÿ´ÿ¥ÿªÿ¸ÿ«ÿ¹ÿ¯ÿ¡ÿ¯ÿ»ÿµÿ®ÿ²ÿµÿ£ÿ¯ÿ¼ÿÃÿ·ÿ¹ÿ³ÿ±ÿ­ÿ§ÿªÿ²ÿ¸ÿ¼ÿ®ÿ¬ÿ½ÿµÿÄÿÃÿ±ÿ¸ÿ¼ÿ±ÿ±ÿ¹ÿºÿ¼ÿºÿ°ÿ±ÿ¤ÿ¬ÿ¯ÿ¿ÿ¹ÿ±ÿ¯ÿªÿ©ÿ²ÿ ÿ¼ÿ­ÿ«ÿ·ÿ£ÿÿªÿ©ÿ¯ÿ¼ÿ±ÿ¨ÿÅÿ­ÿ©ÿ¬ÿµÿ¨ÿ­ÿ³ÿ°ÿ®ÿ­ÿ¥ÿ§ÿÿµÿ¼ÿ¾ÿºÿ´ÿ«ÿ»ÿÅÿ³ÿ­ÿ½ÿ°ÿ¦ÿ£ÿ³ÿ©ÿ±ÿ²ÿ°ÿ®ÿ«ÿ¨ÿ©ÿµÿºÿ¬ÿªÿ®ÿ·ÿºÿ´ÿ¯ÿ²ÿ±ÿ®ÿ®ÿ©ÿ±ÿ¯ÿ²ÿ³ÿªÿ©ÿ®ÿ©ÿ¬ÿ¾ÿ­ÿ¢ÿ¯ÿ±ÿ¹ÿ¶ÿ¶ÿ¶ÿ±ÿ­ÿ­ÿ«ÿ¬ÿ½ÿ®ÿ«ÿ¬ÿ¦ÿ²ÿ¼ÿ¹ÿ¹ÿºÿ«ÿ¤ÿ®ÿ¯ÿ¯ÿ§ÿ¬ÿ¯ÿ­ÿ©ÿ©ÿ®ÿµÿ´ÿ®ÿºÿ«ÿ±ÿºÿ´ÿ«ÿ³ÿ¼ÿ¯ÿ¯ÿ²ÿÀÿ¯ÿ²ÿ±ÿ³ÿ·ÿ´ÿ¶ÿÂÿ´ÿµÿ¹ÿ¾ÿµÿ¹ÿ²ÿ²ÿºÿµÿ³ÿ½ÿºÿ»ÿ·ÿ©ÿ¡ÿ°ÿ½ÿ¸ÿ¾ÿÆÿÂÿ»ÿ½ÿ¿ÿ°ÿ²ÿ¶ÿ°ÿ±ÿ»ÿ·ÿ²ÿµÿ¹ÿ«ÿ²ÿÀÿ¶ÿ§ÿ¯ÿªÿ«ÿ«ÿ¢ÿ»ÿÄÿÂÿ½ÿ¹ÿºÿ¸ÿ¬ÿ¨ÿ¬ÿ½ÿ¹ÿµÿ¼ÿ½ÿ³ÿ¼ÿ³ÿÄÿ´ÿ¹ÿµÿÁÿ¶ÿ«ÿ±ÿ§ÿÿÁÿ®ÿ´ÿ¸ÿ¿ÿµÿ©ÿ°ÿ²ÿ±ÿµÿ­ÿ¥ÿ·ÿ³ÿ¼ÿÁÿ®ÿ®ÿ«ÿµÿ´ÿ©ÿ¯ÿ´ÿ¹ÿ¿ÿµÿ§ÿ¾ÿÀÿ²ÿµÿ¸ÿ´ÿ±ÿ´ÿ·ÿµÿ¹ÿ«ÿ¦ÿ©ÿ­ÿ¯ÿ±ÿ³ÿ²ÿ­ÿ¼ÿ¨ÿ±ÿ¸ÿ¶ÿ±ÿ¶ÿ½ÿ¥ÿºÿ²ÿÀÿ¸ÿ±ÿ±ÿ¯ÿ±ÿ´ÿ´ÿ³ÿ¾ÿ¬ÿ¥ÿ¬ÿ±ÿ²ÿ²ÿ²ÿ´ÿ£ÿ½ÿÂÿ¿ÿÅÿ¯ÿÀÿÃÿ·ÿ·ÿ¿ÿ»ÿ²ÿªÿ´ÿÆÿÊÿºÿ«ÿ²ÿºÿ­ÿ³ÿ¯ÿÉÿ¾ÿ»ÿÂÿÀÿ³ÿ­ÿ²ÿªÿºÿ¯ÿ¶ÿ²ÿ¸ÿ¼ÿ¬ÿ¹ÿ¼ÿÓÿ¿ÿ½ÿ­ÿ©ÿ·ÿ»ÿ²ÿÂÿ¦ÿÀÿ¯ÿ¶ÿ¹ÿ²ÿ±ÿ¶ÿµÿºÿºÿ¬ÿªÿ«ÿ²ÿ±ÿ²ÿ´ÿ¨ÿÁÿ­ÿ¤ÿ°ÿ®ÿ«ÿ»ÿÀÿ§ÿ¬ÿ§ÿÿ°ÿ¨ÿ­ÿ°ÿ²ÿ±ÿªÿ®ÿ°ÿÃÿ³ÿÃÿ¿ÿ²ÿ­ÿ¶ÿ¼ÿªÿ»ÿ¯ÿ»ÿ¾ÿ¼ÿµÿ²ÿ³ÿ²ÿ®ÿ­ÿÂÿµÿ­ÿ¢ÿ¹ÿ¿ÿ¶ÿ¹ÿÄÿÅÿ»ÿÀÿ¬ÿ®ÿ¸ÿ¶ÿ´ÿ·ÿ¹ÿÀÿ¾ÿ×ÿ¯ÿ¤ÿ­ÿµÿ³ÿ²ÿ¸ÿ½ÿºÿ¶ÿ³ÿ¸ÿºÿ·ÿ°ÿ®ÿ±ÿ°ÿ¯ÿºÿÀÿ»ÿ£ÿ±ÿ®ÿ¯ÿ¼ÿÈÿÁÿ¬ÿ¬ÿ²ÿ¼ÿ²ÿ©ÿ´ÿ´ÿ·ÿÁÿÌÿÅÿ­ÿªÿ¹ÿÅÿ·ÿ¾ÿ½ÿ´ÿ¹ÿÆÿËÿÁÿ¤ÿ»ÿ¹ÿ¹ÿ¸ÿ·ÿ¯ÿ³ÿ½ÿ¼ÿºÿ®ÿ¬ÿ¥ÿÁÿÄÿ­ÿ¨ÿ³ÿ¹ÿ·ÿµÿ¯ÿ½ÿ®ÿ«ÿºÿÀÿÀÿ¼ÿ²ÿ­ÿ°ÿ³ÿ¦ÿ©ÿ²ÿ¯ÿ¾ÿ²ÿ´ÿ°ÿµÿ¶ÿ®ÿ³ÿ»ÿ°ÿ´ÿ³ÿ¯ÿ¼ÿµÿ­ÿ±ÿ·ÿ¹ÿ¸ÿ»ÿ±ÿ ÿ´ÿ¹ÿ«ÿ¨ÿ§ÿ°ÿ³ÿ³ÿ¶ÿ³ÿºÿ·ÿ¯ÿÂÿÀÿ±ÿ³ÿ¬ÿªÿ³ÿ¼ÿ»ÿ«ÿªÿ»ÿÀÿ¯ÿ¶ÿºÿ»ÿ¿ÿ¿ÿ¹ÿ±ÿ¯ÿ»ÿ¬ÿ³ÿ²ÿ¼ÿ´ÿ·ÿ¹ÿ¶ÿ¯ÿ«ÿ°ÿºÿÂÿºÿ·ÿ ÿÿ»ÿ½ÿ°ÿ¯ÿ¹ÿ²ÿ­ÿºÿ±ÿ§ÿ´ÿ¦ÿ±ÿ°ÿ²ÿ¹ÿ­ÿ¬ÿµÿ¿ÿÁÿ°ÿ»ÿÂÿµÿ°ÿÃÿµÿ¾ÿ³ÿ°ÿ·ÿ½ÿ¼ÿ¼ÿÆÿÀÿ®ÿ²ÿ¾ÿ»ÿ¯ÿ¾ÿÂÿ­ÿ­ÿ¸ÿ°ÿ®ÿ¹ÿ¶ÿ³ÿ£ÿ®ÿ¥ÿ£ÿ©ÿ®ÿ´ÿ¹ÿ½ÿ¹ÿºÿÈÿÅÿÁÿ¹ÿ¬ÿ¥ÿ®ÿºÿµÿ²ÿ­ÿ­ÿ·ÿ·ÿ®ÿ±ÿ±ÿ­ÿ»ÿ¬ÿµÿ°ÿÊÿ¶ÿ¶ÿ´ÿ³ÿ¶ÿ½ÿÆÿºÿ©ÿ°ÿºÿ±ÿ«ÿ¸ÿ«ÿ¬ÿ±ÿ±ÿ°ÿ·ÿ½ÿºÿ³ÿ¬ÿ¶ÿ©ÿªÿ«ÿ´ÿ­ÿºÿ¼ÿ¶ÿ®ÿ±ÿ¾ÿÀÿ¹ÿ¶ÿ¸ÿ»ÿ°ÿ±ÿÃÿ¹ÿµÿ©ÿ¦ÿ¸ÿ»ÿµÿ¹ÿ¼ÿ³ÿ¬ÿ­ÿÁÿ¾ÿ³ÿ»ÿ°ÿ¢ÿ¨ÿ©ÿ·ÿ¼ÿ³ÿ­ÿ®ÿ±ÿ¶ÿ´ÿ ÿ¦ÿ©ÿ©ÿÁÿ¬ÿ³ÿ³ÿµÿ¼ÿ¶ÿ³ÿ¶ÿ©ÿ­ÿËÿ½ÿÈÿ·ÿÿ«ÿÄÿ½ÿ²ÿ«ÿ«ÿªÿ¬ÿ«ÿ³ÿºÿµÿ´ÿ¥ÿ§ÿ®ÿ¥ÿªÿ·ÿ§ÿ£ÿ¥ÿ­ÿ­ÿ´ÿ¼ÿ²ÿ©ÿµÿ¹ÿ´ÿÅÿ·ÿ¸ÿÈÿ±ÿ»ÿ³ÿ¾ÿ½ÿ´ÿ«ÿ´ÿ«ÿ«ÿ³ÿ°ÿ¶ÿ¶ÿ­ÿ´ÿ¯ÿ¹ÿ´ÿ®ÿºÿÕÿÅÿµÿ£ÿ·ÿ°ÿªÿ±ÿ¶ÿ¿ÿ¹ÿ¯ÿ¶ÿºÿ¶ÿ¨ÿ«ÿ¹ÿ½ÿ©ÿ©ÿ³ÿ»ÿ¬ÿ¤ÿ©ÿ±ÿ¬ÿ«ÿ²ÿ©ÿµÿ±ÿ°ÿ­ÿ±ÿ£ÿ§ÿ³ÿ¡ÿ¼ÿÂÿºÿ¯ÿ«ÿ§ÿ©ÿ®ÿ¯ÿ¶ÿ·ÿ²ÿ«ÿ¦ÿ³ÿÿ®ÿ¯ÿ³ÿ·ÿ®ÿ¦ÿ­ÿªÿ¥ÿ¨ÿ«ÿªÿ¦ÿ¥ÿ®ÿ®ÿ£ÿ²ÿ«ÿµÿ¯ÿÿ¢ÿÿ¨ÿÿ­ÿ¨ÿ©ÿÿÿÿ­ÿ¢ÿÿ¢ÿ©ÿ­ÿ¥ÿÿ¡ÿ±ÿ¼ÿ§ÿ£ÿ§ÿ¬ÿ©ÿÿÿÿ¢ÿ¦ÿ²ÿÄÿ·ÿÿ¦ÿ¤ÿÿ¢ÿ¸ÿ´ÿ¢ÿÿ¥ÿ¦ÿÿ£ÿÿÿÿ§ÿ¥ÿÿÿÿÿÿÿ ÿÿ¦ÿ³ÿ°ÿ¢ÿ ÿ¬ÿÿÿ«ÿÿ²ÿ«ÿÿ ÿÿÿÿ¦ÿ©ÿ²ÿ´ÿ¡ÿ¤ÿ¨ÿ°ÿ¸ÿ­ÿ­ÿ¥ÿ¸ÿ§ÿ´ÿ©ÿ°ÿ±ÿ¶ÿ´ÿªÿ«ÿ­ÿ®ÿ®ÿ¯ÿ®ÿ©ÿ¡ÿ¢ÿ¬ÿªÿ¶ÿÇÿ§ÿ¯ÿÇÿ«ÿÂÿ¸ÿ°ÿ¬ÿªÿ¨ÿ¯ÿ­ÿ¼ÿ»ÿªÿ¥ÿ¯ÿºÿ·ÿ±ÿ°ÿÿ°ÿ»ÿ²ÿ¼ÿµÿÿ¸ÿÁÿ±ÿ¶ÿµÿ§ÿ¯ÿ­ÿ¯ÿ­ÿ¯ÿ¶ÿ¶ÿ«ÿ¥ÿ¨ÿ¯ÿ¹ÿµÿ«ÿ°ÿ·ÿ³ÿ±ÿÀÿ²ÿ¨ÿ°ÿ´ÿ¸ÿ®ÿÿ³ÿ¦ÿ£ÿ½ÿµÿ²ÿºÿÂÿ¯ÿ¦ÿ´ÿºÿÁÿ·ÿ§ÿ®ÿ°ÿ¬ÿ§ÿ¶ÿ¯ÿ¸ÿ°ÿ±ÿ£ÿ®ÿ¬ÿ¸ÿ¬ÿ¦ÿ®ÿ¨ÿ©ÿ«ÿ¯ÿ·ÿ¸ÿ¯ÿ°ÿ·ÿ¯ÿªÿ¬ÿ¦ÿ±ÿ®ÿ»ÿ»ÿ±ÿ¶ÿ«ÿ¯ÿºÿ¨ÿµÿ¨ÿ¤ÿ´ÿ¸ÿ»ÿ®ÿªÿ¥ÿ£ÿ±ÿÿÿ©ÿ²ÿ¸ÿ­ÿªÿ³ÿ«ÿ©ÿ²ÿ³ÿ«ÿ«ÿ³ÿ§ÿ®ÿ¬ÿªÿªÿ³ÿªÿ§ÿ®ÿ´ÿ½ÿ­ÿ´ÿ½ÿ±ÿªÿ³ÿ»ÿºÿ´ÿ±ÿ±ÿ³ÿªÿ£ÿ±ÿ±ÿ¹ÿ®ÿÁÿ«ÿ·ÿ±ÿÓÿ®ÿ¼ÿ±ÿ¢ÿ¯ÿ©ÿÿÿÿ£ÿ²ÿ±ÿ©ÿÿjÿfÿÿ¥ÿªÿ¦ÿ¨ÿºÿ»ÿ¶ÿ¶ÿ³ÿ¯ÿªÿ½ÿ°ÿ¯ÿºÿ´ÿ­ÿªÿ¦ÿ®ÿ»ÿ§ÿ¡ÿ¢ÿÿ©ÿ±ÿ«ÿ°ÿ¬ÿ¡ÿÿÿ¦ÿ©ÿ¥ÿÿ ÿ±ÿ©ÿ¥ÿ¬ÿµÿ­ÿ¡ÿÿ§ÿ®ÿ­ÿ¨ÿ·ÿ¸ÿ´ÿ©ÿ®ÿ¬ÿ¢ÿ¨ÿÿ¢ÿ¯ÿ¯ÿ§ÿ®ÿ¯ÿ¤ÿÿÿ
ÿsÿ£ÿ¶ÿ¹ÿ³ÿ¯ÿ¶ÿ¼ÿ¨ÿ¡ÿ­ÿ®ÿ¡ÿ³ÿ¯ÿ±ÿ¨ÿ­ÿ°ÿªÿÿ³ÿ¯ÿ­ÿ£ÿ ÿ­ÿ«ÿ£ÿ«ÿµÿ¬ÿ¼ÿ¸ÿ¸ÿ­ÿ ÿ£ÿ®ÿªÿµÿ°ÿ©ÿ´ÿ¸ÿ´ÿ­ÿ§ÿ®ÿ°ÿÿ³ÿ²ÿ¹ÿ¹ÿ­ÿ«ÿ¢ÿ ÿ±ÿ»ÿ¼ÿ·ÿ°ÿ¦ÿ¯ÿ¶ÿ¤ÿ©ÿ©ÿ·ÿÃÿ¯ÿ¥ÿ¶ÿ¹ÿ°ÿ¶ÿ¾ÿ¸ÿ¬ÿ¡ÿ¤ÿ¯ÿ®ÿ®ÿ°ÿ§ÿ«ÿ¯ÿ¥ÿ¨ÿ ÿÿ£ÿ¨ÿ«ÿºÿ­ÿ§ÿ°ÿ¡ÿÿ¶ÿ«ÿ¦ÿ°ÿ°ÿ¢ÿ°ÿ­ÿÿ£ÿ»ÿµÿ£ÿ¨ÿ¯ÿ¸ÿ¯ÿ²ÿ°ÿ·ÿ©ÿ«ÿ£ÿÿ©ÿ¥ÿ§ÿ¨ÿ±ÿ©ÿÿ¤ÿ¥ÿÿ©ÿ§ÿ¹ÿ¸ÿ¨ÿ«ÿ¬ÿÿ°ÿÿÿ|ÿ¨ÿÿ­ÿ§ÿÿ¿ÿ½ÿ­ÿ­ÿ©ÿªÿ§ÿ¡ÿ¤ÿ«ÿ£ÿªÿ²ÿ´ÿ¬ÿ©ÿ¥ÿ«ÿ¯ÿ´ÿ¼ÿ¾ÿ½ÿ±ÿ´ÿ¸ÿ½ÿªÿ¨ÿ®ÿ®ÿ·ÿ¦ÿ­ÿ¡ÿ´ÿ®ÿµÿ¤ÿ­ÿ¡ÿ»ÿ°ÿªÿ¯ÿ«ÿªÿ¬ÿ·ÿ¡ÿÿ°ÿ±ÿ°ÿ«ÿ¬ÿ¡ÿ­ÿ¨ÿ¯ÿ´ÿ³ÿºÿ¼ÿ²ÿ©ÿ¥ÿ©ÿ®ÿ©ÿ©ÿ©ÿ©ÿ¨ÿ«ÿ¯ÿ¾ÿÁÿµÿ¶ÿ»ÿ«ÿ³ÿ®ÿ¬ÿ´ÿ¢ÿ­ÿ¨ÿ¶ÿ¿ÿ¹ÿ¥ÿ¸ÿ­ÿÿ·ÿ«ÿ¶ÿ«ÿ°ÿ­ÿÿ¨ÿ¯ÿ§ÿ£ÿ¬ÿ´ÿ¶ÿ½ÿµÿ¦ÿ­ÿ§ÿÿ£ÿÿÿ£ÿ¡ÿÿÿÿ©ÿµÿ¨ÿÿ­ÿ¥ÿÿÿ¥ÿ²ÿÀÿ²ÿ¶ÿ±ÿÿÁÿ°ÿÈÿ£ÿÇÿ®ÿ¶ÿ´ÿ¿ÿºÿ¯ÿªÿ¬ÿÿ¨ÿ·ÿ¶ÿ³ÿÄÿ½ÿ®ÿ²ÿ¯ÿ¬ÿ§ÿ«ÿ·ÿ¶ÿ¯ÿ±ÿªÿÿ¤ÿ¥ÿ ÿ¢ÿ¬ÿ³ÿ²ÿ³ÿ°ÿ«ÿ·ÿ®ÿ§ÿ­ÿ¡ÿ®ÿ ÿ»ÿ¢ÿ¼ÿÆÿ«ÿ°ÿ²ÿ§ÿÇÿ°ÿ¯ÿ´ÿ¥ÿªÿªÿ§ÿ²ÿ¤ÿ²ÿµÿ¨ÿ ÿ±ÿ³ÿÂÿ¸ÿ°ÿ²ÿ³ÿ½ÿ·ÿ¥ÿ¥ÿ¨ÿ°ÿ³ÿ¤ÿ°ÿ»ÿ®ÿ±ÿ¶ÿ®ÿ°ÿ­ÿ®ÿ¸ÿ­ÿ±ÿ¡ÿ§ÿ¬ÿ¨ÿ°ÿ¤ÿ¼ÿ§ÿ®ÿ©ÿÿ½ÿ«ÿ°ÿ¢ÿÿ©ÿ®ÿ®ÿ²ÿ²ÿ±ÿ§ÿ°ÿ¹ÿ´ÿ«ÿ¬ÿ¶ÿ³ÿ²ÿÿ¨ÿ³ÿ§ÿ¯ÿ«ÿ¥ÿÿÿ¯ÿ¾ÿ´ÿ±ÿ¯ÿªÿ¦ÿ­ÿ©ÿªÿ«ÿ¼ÿ£ÿ¥ÿ¬ÿ°ÿÆÿÿ±ÿ¦ÿÿ®ÿÿ¸ÿ¨ÿ¬ÿ±ÿ§ÿªÿ¼ÿ¸ÿ¶ÿ©ÿ¯ÿ¶ÿ±ÿ±ÿ©ÿ«ÿ¨ÿ£ÿ©ÿ¯ÿ«ÿÿÿ³ÿ·ÿµÿ©ÿ©ÿ®ÿ®ÿ¯ÿ½ÿÃÿ±ÿ¦ÿ±ÿ³ÿªÿ«ÿÿÿ©ÿ¬ÿÿ¨ÿ«ÿ²ÿºÿ¤ÿ®ÿ«ÿ¤ÿ¸ÿÁÿ«ÿ¡ÿÿÿ¦ÿ¾ÿÀÿÿ­ÿ³ÿ¤ÿÿÿªÿªÿÿ¦ÿ±ÿ¥ÿÿ£ÿ¨ÿ­ÿ¶ÿ¸ÿÿÿ­ÿÿÿ§ÿ®ÿ¬ÿ­ÿ©ÿ«ÿ±ÿ£ÿªÿ¥ÿ³ÿµÿÿ²ÿ¼ÿÃÿ¶ÿ»ÿ«ÿ®ÿ»ÿ²ÿµÿ³ÿªÿ¬ÿ²ÿ²ÿ¦ÿ£ÿÿ¦ÿ±ÿ¤ÿ ÿ°ÿ¹ÿ¬ÿ¢ÿ¥ÿ¶ÿ¼ÿ±ÿµÿ´ÿ¯ÿ©ÿ¡ÿµÿ¨ÿªÿ®ÿ±ÿ¬ÿ¨ÿ­ÿÿ³ÿ£ÿÿ¨ÿ·ÿªÿÿ£ÿ´ÿ³ÿ¼ÿ«ÿ¾ÿ®ÿ¯ÿÿªÿ°ÿ¤ÿ«ÿµÿ´ÿªÿ£ÿ§ÿ¨ÿ«ÿµÿ»ÿµÿ³ÿ¯ÿ¥ÿ£ÿ¤ÿªÿ¦ÿµÿ¹ÿ¯ÿ¤ÿ«ÿ§ÿ¹ÿ¹ÿ±ÿ¬ÿ­ÿ´ÿ©ÿºÿ¹ÿ³ÿÿ¯ÿ¬ÿÿªÿ§ÿ·ÿÿªÿ¯ÿÿ­ÿ³ÿ§ÿ¦ÿªÿ©ÿ³ÿÄÿ·ÿ¬ÿ¤ÿÿªÿ¹ÿµÿ·ÿ¿ÿ¾ÿ®ÿ«ÿ¯ÿ«ÿ¬ÿ¨ÿ£ÿªÿ¨ÿ¨ÿ·ÿªÿÂÿ³ÿ¤ÿ°ÿ³ÿ¬ÿÿ«ÿ»ÿµÿ¸ÿ¥ÿ®ÿ­ÿ®ÿ«ÿ²ÿ¬ÿ¸ÿ¼ÿ­ÿ¬ÿ°ÿ©ÿ±ÿµÿ«ÿºÿµÿ ÿ¢ÿ¦ÿ²ÿ¶ÿ®ÿ¥ÿ¤ÿ­ÿ¥ÿ¨ÿÿ³ÿ£ÿ²ÿ·ÿ¾ÿ¯ÿ«ÿ¡ÿ«ÿ­ÿ°ÿ´ÿ°ÿ±ÿ¨ÿ£ÿ§ÿ±ÿµÿ±ÿ¨ÿ¶ÿÊÿÂÿÂÿ½ÿ³ÿ³ÿÿ«ÿ»ÿªÿ»ÿ¸ÿ´ÿ«ÿµÿµÿ´ÿ¸ÿ½ÿ½ÿ»ÿ¯ÿ»ÿ£ÿªÿ¤ÿ®ÿ¹ÿ¾ÿ»ÿµÿ«ÿ°ÿ·ÿ­ÿ´ÿ±ÿ«ÿ¦ÿ´ÿ¸ÿ¬ÿ¦ÿÿÿ¬ÿ²ÿ¶ÿ¸ÿµÿ¯ÿ²ÿµÿ¯ÿ»ÿ±ÿ¡ÿÿºÿ²ÿµÿ´ÿÂÿÿÿ¥ÿ±ÿ¡ÿÿ­ÿ¸ÿ¹ÿ°ÿ«ÿ²ÿ²ÿ¹ÿ¿ÿ£ÿÿ¬ÿ¡ÿ³ÿ¸ÿ·ÿ®ÿ¸ÿ·ÿ¯ÿ¦ÿ¢ÿ§ÿÿ³ÿ¬ÿµÿ©ÿªÿ·ÿ­ÿ®ÿ³ÿ°ÿ¨ÿÿ´ÿ©ÿ«ÿ¨ÿ¡ÿ¦ÿ¨ÿ©ÿ²ÿ»ÿ»ÿ¸ÿ¬ÿ§ÿ¤ÿ²ÿ¶ÿ²ÿ´ÿªÿ¬ÿ²ÿ¨ÿ¥ÿ«ÿ¤ÿÿÿ¤ÿÿÿÿÿ£ÿ­ÿ´ÿ´ÿ´ÿ¢ÿ ÿ­ÿ®ÿ®ÿ¬ÿ²ÿ²ÿ¸ÿªÿªÿ¯ÿ«ÿ­ÿÂÿ¾ÿ²ÿ¡ÿ¹ÿºÿ¹ÿ¼ÿ±ÿ¥ÿ¥ÿ¨ÿ°ÿ©ÿ®ÿµÿ®ÿ°ÿ¸ÿµÿ°ÿ³ÿ²ÿ«ÿ±ÿ¥ÿ¡ÿÀÿ³ÿ«ÿ¢ÿ¶ÿ£ÿÿ ÿ§ÿÿ­ÿ¨ÿÿÿ­ÿÿ§ÿ¼ÿ¹ÿ²ÿ®ÿ´ÿ¸ÿ³ÿ¶ÿ³ÿÿ©ÿµÿ±ÿ¨ÿ¥ÿ«ÿ¦ÿ­ÿ©ÿ«ÿ¤ÿ­ÿ¸ÿµÿ¯ÿ®ÿ¬ÿ¯ÿ¯ÿÿ¨ÿÿ¡ÿÿÿ£ÿ¤ÿ§ÿ³ÿ¯ÿ©ÿÂÿºÿ¦ÿ¡ÿ«ÿ´ÿ²ÿ¦ÿÆÿ©ÿ®ÿ­ÿ¥ÿ¬ÿ¬ÿ±ÿ¯ÿ­ÿªÿ®ÿ¹ÿµÿ­ÿ²ÿ³ÿ±ÿ±ÿ¯ÿ©ÿ­ÿ ÿ¬ÿ¹ÿ«ÿ¹ÿ¯ÿ¸ÿ²ÿ½ÿµÿ°ÿ³ÿ°ÿ¤ÿ¥ÿÿÿ­ÿ±ÿ¦ÿÿ¦ÿÿ¤ÿ³ÿ³ÿ³ÿÿ³ÿ¨ÿ¨ÿ§ÿ¡ÿ©ÿªÿ´ÿ°ÿ±ÿ¬ÿ¢ÿ¥ÿ§ÿ¡ÿ§ÿ¯ÿ©ÿ©ÿ¦ÿ¬ÿ°ÿ ÿ¤ÿ¬ÿ«ÿÿÿ³ÿ¤ÿ¶ÿ²ÿ²ÿ¥ÿ®ÿÿÿ§ÿªÿ¦ÿ«ÿ±ÿ¨ÿ¤ÿªÿªÿ­ÿ¦ÿ®ÿ¤ÿ©ÿªÿ·ÿ¯ÿ©ÿ¬ÿ£ÿ­ÿ°ÿ®ÿ±ÿ°ÿ³ÿ´ÿ©ÿ´ÿ²ÿªÿ¯ÿ¢ÿ¤ÿ¢ÿÿ²ÿ³ÿ¯ÿÁÿ°ÿ¢ÿ»ÿ·ÿ¬ÿ²ÿ¸ÿ¾ÿ¶ÿ§ÿ«ÿ¬ÿ¤ÿÿ§ÿ¬ÿÿµÿ¥ÿªÿ¦ÿ«ÿ¨ÿ°ÿ¹ÿ·ÿ¸ÿºÿ­ÿ¡ÿÿÿ¬ÿ±ÿ¬ÿÿ ÿ§ÿ«ÿ£ÿÿ¥ÿ¥ÿ¡ÿ§ÿ¦ÿ«ÿ®ÿ­ÿ·ÿ¹ÿ©ÿ¡ÿ²ÿ»ÿµÿÿ¥ÿ¶ÿ°ÿÁÿ©ÿµÿÿ´ÿ¬ÿ²ÿ§ÿ§ÿ¹ÿ²ÿ®ÿ¹ÿ­ÿ®ÿ£ÿ¡ÿ»ÿ®ÿ¤ÿ¢ÿÿ´ÿ©ÿ±ÿ¤ÿ¦ÿ­ÿ´ÿ°ÿ¤ÿ§ÿ®ÿ¯ÿªÿ¦ÿ¬ÿ¶ÿÿ§ÿÿ¥ÿ­ÿ ÿÿÿ¯ÿ¶ÿ¯ÿ©ÿ­ÿ·ÿ¶ÿ­ÿÀÿ·ÿ·ÿ³ÿ¸ÿºÿ·ÿ¦ÿ§ÿ¬ÿ¼ÿ¶ÿ«ÿ³ÿ¬ÿ§ÿ½ÿµÿ¢ÿ£ÿ¢ÿºÿ§ÿÄÿ¹ÿÈÿ°ÿÿ¨ÿ¹ÿ²ÿ³ÿ½ÿ¹ÿ¬ÿ©ÿ²ÿ¯ÿ¬ÿ¤ÿ«ÿÀÿ¼ÿÂÿ»ÿ±ÿ¬ÿ·ÿ´ÿºÿÇÿºÿ­ÿ­ÿ³ÿÄÿÏÿ ÿµÿ·ÿ°ÿ±ÿ¬ÿÿ¨ÿ¯ÿªÿ­ÿ®ÿªÿ­ÿ³ÿµÿ¸ÿ®ÿ±ÿ«ÿªÿ¸ÿ´ÿ²ÿ·ÿ¸ÿ¬ÿ«ÿ¶ÿ¯ÿ¸ÿ½ÿ´ÿÿ¸ÿÀÿºÿ¡ÿ®ÿ´ÿ·ÿ´ÿ«ÿÿÿ£ÿ²ÿµÿ±ÿ©ÿ­ÿ«ÿ±ÿ¶ÿ­ÿ®ÿÁÿ¶ÿ­ÿ´ÿ±ÿ¸ÿµÿÿÿªÿ²ÿ ÿÑÿ°ÿ¬ÿ¾ÿ²ÿ¤ÿ¨ÿªÿ±ÿ¿ÿ³ÿ±ÿ®ÿ³ÿµÿ¯ÿ¬ÿ³ÿ¹ÿ¨ÿªÿ¯ÿ§ÿ§ÿ§ÿ·ÿ©ÿ·ÿ±ÿ©ÿ¬ÿ¶ÿ¯ÿªÿ¯ÿ®ÿ²ÿ¸ÿ²ÿ¬ÿ¦ÿ«ÿ®ÿ²ÿ¯ÿ·ÿ·ÿºÿ¾ÿµÿºÿÃÿºÿ»ÿÃÿ¯ÿµÿ°ÿ£ÿ¸ÿ¿ÿ¯ÿ°ÿ°ÿ¨ÿ«ÿ¶ÿ¶ÿ±ÿ¤ÿÿ¶ÿ©ÿ©ÿ°ÿ¸ÿªÿ±ÿ»ÿ¶ÿ´ÿ½ÿÅÿÀÿ¼ÿºÿ®ÿ¾ÿ·ÿ±ÿ©ÿªÿ°ÿ¶ÿ·ÿ­ÿ¥ÿ¤ÿ¬ÿ´ÿ´ÿ¾ÿµÿ¤ÿ ÿ³ÿ·ÿ­ÿ³ÿ¼ÿºÿ®ÿ¨ÿ¨ÿµÿ´ÿ¿ÿ¾ÿ¯ÿ­ÿ®ÿªÿ©ÿ£ÿ¬ÿ®ÿ±ÿ¬ÿ©ÿ¶ÿÂÿ¿ÿ¹ÿ´ÿ®ÿ¶ÿÈÿ®ÿ¯ÿ¤ÿ¯ÿ¬ÿ®ÿ·ÿ°ÿ­ÿ¬ÿ§ÿ°ÿ®ÿ¾ÿ°ÿ¸ÿÈÿ»ÿ§ÿ¸ÿ¹ÿ©ÿ«ÿ²ÿ³ÿ¾ÿ«ÿ¬ÿ°ÿ¬ÿ£ÿ©ÿ°ÿªÿ§ÿ­ÿ«ÿ´ÿ½ÿ¼ÿ¨ÿ±ÿ·ÿ©ÿµÿÁÿ»ÿ·ÿ¨ÿÿ¤ÿ¯ÿ¼ÿ¹ÿ®ÿ­ÿ°ÿ±ÿ³ÿµÿ°ÿ®ÿ®ÿ¬ÿÇÿ½ÿºÿ¼ÿ¼ÿ®ÿ§ÿ¬ÿÿ¬ÿ ÿ­ÿ«ÿ¯ÿµÿ´ÿ¯ÿ²ÿ¸ÿ·ÿ°ÿ²ÿ½ÿ¢ÿ­ÿ©ÿ¬ÿ­ÿ°ÿµÿ±ÿ¯ÿ¹ÿ«ÿÇÿ´ÿ®ÿ²ÿµÿ´ÿ¶ÿºÿ³ÿ­ÿ©ÿ¾ÿ°ÿ¾ÿ¾ÿ¹ÿµÿ¯ÿ§ÿ©ÿµÿ¨ÿ°ÿ»ÿ·ÿ±ÿ±ÿ¶ÿ¶ÿ³ÿºÿ»ÿ­ÿºÿºÿ­ÿ¤ÿ®ÿµÿ³ÿ³ÿ¸ÿ´ÿ»ÿ°ÿ¾ÿ²ÿ¯ÿ°ÿ¯ÿ°ÿ²ÿ­ÿ»ÿ»ÿ»ÿ©ÿ®ÿ°ÿ§ÿ¢ÿ¨ÿµÿ¨ÿ«ÿ¹ÿÁÿ¸ÿ­ÿ±ÿ½ÿ¼ÿ®ÿ¶ÿ©ÿ®ÿ¾ÿºÿ³ÿ¶ÿ²ÿ®ÿ³ÿ­ÿÀÿÄÿ¶ÿ³ÿ»ÿ¾ÿºÿ´ÿ¬ÿÿ©ÿ¯ÿÀÿ¼ÿ¼ÿ²ÿ­ÿ°ÿ²ÿ´ÿ¯ÿÿ²ÿ©ÿ¬ÿ²ÿ¬ÿ¯ÿ½ÿ¶ÿ´ÿ¦ÿ§ÿ´ÿ®ÿ°ÿ¹ÿ·ÿ¯ÿÌÿ¯ÿµÿ®ÿ·ÿµÿ²ÿ¹ÿ¸ÿ©ÿÅÿ¤ÿ¹ÿ³ÿ¯ÿ¯ÿ°ÿ±ÿ¯ÿ¸ÿ³ÿ§ÿ±ÿÁÿ½ÿ«ÿÿ¢ÿ²ÿ·ÿ¾ÿ¶ÿ±ÿÀÿ³ÿ¥ÿ¹ÿ¼ÿ¹ÿªÿ·ÿ»ÿ´ÿ®ÿ±ÿ¯ÿ©ÿªÿ¶ÿ¾ÿÀÿªÿ¿ÿÁÿµÿ¿ÿ½ÿ½ÿÀÿ¿ÿ´ÿ¬ÿ¯ÿ·ÿÀÿ¶ÿ¼ÿ½ÿ­ÿªÿ»ÿ©ÿÅÿÅÿÂÿ»ÿ·ÿ¼ÿÀÿ¶ÿ¥ÿ£ÿºÿ¯ÿ´ÿ¶ÿ°ÿ®ÿ¸ÿ¾ÿ·ÿ¦ÿ·ÿÃÿ·ÿ§ÿ¬ÿ·ÿ±ÿ½ÿ¦ÿ¹ÿ¨ÿ¯ÿ¹ÿ¯ÿ§ÿ¶ÿ¸ÿÁÿ·ÿ¼ÿ®ÿ®ÿ±ÿ±ÿ°ÿ­ÿ¯ÿ²ÿ¯ÿªÿ®ÿ§ÿ¬ÿ¹ÿ¸ÿ¨ÿ¤ÿÃÿ¦ÿ±ÿ¸ÿÄÿ»ÿ«ÿ­ÿ­ÿ©ÿ«ÿÈÿ²ÿ¶ÿ°ÿªÿ­ÿ³ÿºÿ­ÿ¹ÿ²ÿ­ÿ¾ÿÄÿºÿ¯ÿ´ÿ¾ÿ¸ÿ¯ÿ¿ÿºÿµÿ®ÿ±ÿ·ÿ´ÿµÿ½ÿ¿ÿ¼ÿ¶ÿ¥ÿ©ÿµÿ¹ÿºÿ²ÿÿ°ÿÎÿÐÿÂÿ³ÿÄÿÂÿ¸ÿ»ÿÅÿÉÿ½ÿ³ÿ³ÿ´ÿ¸ÿ»ÿ³ÿ­ÿ­ÿµÿÅÿÇÿ§ÿ½ÿ´ÿ°ÿµÿÁÿÄÿÀÿ¼ÿ±ÿ·ÿ¾ÿÁÿ°ÿÿ´ÿ¸ÿºÿÄÿÂÿÇÿ¯ÿ´ÿÉÿÄÿ½ÿ¹ÿ¼ÿ¼ÿ½ÿÁÿºÿ¿ÿÀÿ¼ÿÂÿ¸ÿ¹ÿ½ÿ¸ÿ¶ÿ¿ÿÃÿ¸ÿ¹ÿ°ÿÅÿ½ÿÄÿ²ÿ¯ÿ½ÿ¿ÿ¹ÿµÿ ÿ¶ÿ®ÿ­ÿ¶ÿ¸ÿ·ÿ·ÿ¯ÿ¦ÿ¬ÿ³ÿ±ÿ·ÿ½ÿÀÿ¹ÿ¿ÿÀÿ¾ÿºÿ²ÿ©ÿ­ÿ³ÿ±ÿ®ÿ»ÿºÿ¾ÿ¬ÿ¢ÿ«ÿ±ÿ¯ÿºÿ¸ÿ¶ÿ¶ÿ¤ÿ±ÿ¬ÿ¯ÿ¬ÿ¦ÿ¦ÿ«ÿ´ÿºÿ±ÿ¢ÿ°ÿÃÿ¾ÿ®ÿ«ÿ¦ÿ¦ÿ°ÿ·ÿ¸ÿ­ÿ©ÿªÿµÿ¿ÿ¢ÿ¨ÿ»ÿ½ÿ³ÿ®ÿ´ÿ¹ÿ·ÿµÿ¾ÿ£ÿ°ÿµÿ³ÿ½ÿ³ÿ¦ÿ¤ÿ§ÿµÿ¹ÿ©ÿ¡ÿ£ÿ«ÿ¹ÿ¹ÿËÿ¾ÿ§ÿ¤ÿ¦ÿªÿ®ÿ£ÿ¼ÿ¾ÿ¹ÿ³ÿ®ÿºÿ¬ÿ¨ÿµÿ½ÿ¿ÿ·ÿ¾ÿÄÿ¶ÿ¨ÿ¸ÿ¾ÿ©ÿ©ÿ¸ÿ½ÿ·ÿ©ÿ©ÿÆÿÃÿ½ÿ§ÿºÿËÿ´ÿ²ÿ±ÿµÿ·ÿ¼ÿ¿ÿ¶ÿ¶ÿ²ÿ´ÿ ÿªÿ­ÿ´ÿ±ÿ´ÿ¾ÿ¾ÿ¸ÿ·ÿ¼ÿÁÿÁÿÆÿ¹ÿ«ÿ²ÿµÿ®ÿ¬ÿ¶ÿ¾ÿ´ÿ³ÿÂÿÁÿ¸ÿ±ÿ£ÿ¾ÿ£ÿ¬ÿÈÿÃÿ¿ÿ¼ÿºÿ°ÿ¬ÿ¶ÿµÿ©ÿªÿ­ÿ½ÿ´ÿ¶ÿµÿ¸ÿºÿ¶ÿ²ÿ°ÿ´ÿºÿ»ÿ»ÿ¸ÿ¸ÿ²ÿºÿ­ÿ¡ÿ²ÿ¬ÿ³ÿ¹ÿ®ÿ°ÿ¼ÿÁÿÁÿ®ÿ­ÿ±ÿ»ÿ¯ÿ¸ÿ¶ÿ²ÿ±ÿ£ÿ¶ÿ¼ÿªÿ§ÿ«ÿ­ÿºÿ½ÿ·ÿ¿ÿ·ÿ¾ÿ¤ÿ«ÿ©ÿµÿ±ÿ¶ÿ¸ÿ¬ÿ¨ÿ®ÿµÿ°ÿ¥ÿ®ÿ³ÿªÿ¾ÿ²ÿºÿ¯ÿ°ÿ¾ÿ¸ÿ­ÿ©ÿ§ÿ®ÿ¶ÿ¯ÿ£ÿ·ÿ²ÿÀÿÀÿ³ÿ¯ÿ ÿ±ÿ°ÿ¦ÿªÿ·ÿ½ÿ±ÿ§ÿ®ÿ¯ÿ«ÿ¢ÿÿ³ÿ«ÿ­ÿ¬ÿ¦ÿ¬ÿ±ÿ¶ÿ¾ÿ¹ÿªÿ¨ÿ®ÿ¤ÿ²ÿ­ÿ¶ÿ¹ÿ¹ÿ¹ÿ»ÿ«ÿ§ÿ¬ÿ¯ÿ°ÿ¶ÿ³ÿ¨ÿ²ÿºÿºÿÁÿµÿ¶ÿ¶ÿ­ÿ°ÿ¾ÿ¿ÿ¶ÿ´ÿ®ÿ§ÿ«ÿ³ÿ±ÿ¬ÿ³ÿ´ÿ»ÿºÿ±ÿ¯ÿºÿÀÿ¬ÿ­ÿ®ÿ¯ÿ¯ÿ§ÿ§ÿ²ÿ´ÿ§ÿ£ÿ°ÿ´ÿ«ÿ·ÿ¶ÿ¯ÿ®ÿ²ÿ­ÿ¬ÿªÿ±ÿ­ÿ®ÿ¦ÿ¨ÿ°ÿ­ÿ©ÿªÿ¯ÿµÿ¢ÿÿ©ÿ³ÿÿ­ÿ«ÿ¯ÿ»ÿ¬ÿ®ÿÿÿ¦ÿ­ÿ«ÿ°ÿ³ÿ¥ÿ¤ÿ¥ÿ¢ÿ±ÿÿÿÿ¼ÿ¦ÿ­ÿÿ£ÿ³ÿ§ÿ£ÿÿÿÿªÿ«ÿ¬ÿ°ÿµÿ¼ÿ«ÿ¦ÿ³ÿ¥ÿ·ÿ¥ÿÿ¡ÿ¡ÿ©ÿ ÿÿ ÿ¤ÿ ÿÿ¦ÿ«ÿÿÿ¤ÿÿÿÿÿªÿ¢ÿÿÿ ÿÿÿÿÿ¦ÿ¦ÿ¤ÿÿÿÿ ÿªÿ£ÿÿÿ©ÿ¤ÿ®ÿ©ÿ£ÿÿÿ©ÿÿ¬ÿ¨ÿ¤ÿªÿ ÿÿ¨ÿ«ÿ¨ÿ©ÿ³ÿ°ÿ«ÿ®ÿ»ÿ²ÿºÿ¦ÿ¶ÿÄÿ§ÿ°ÿ¥ÿ´ÿ°ÿ¾ÿ±ÿ«ÿ°ÿ«ÿ­ÿ­ÿ¦ÿ¯ÿµÿ¬ÿ°ÿ¯ÿ²ÿ´ÿ­ÿÿ³ÿ±ÿ²ÿ¸ÿÍÿÀÿ²ÿ´ÿÿÿ£ÿ²ÿ¤ÿ ÿ®ÿ¬ÿ¯ÿ²ÿªÿ°ÿ°ÿ¬ÿ¿ÿºÿÃÿÄÿ§ÿ§ÿ¹ÿ¤ÿ­ÿ­ÿ¤ÿ§ÿªÿ¯ÿ¯ÿªÿ­ÿ®ÿ°ÿ°ÿªÿµÿ¾ÿ±ÿ£ÿ«ÿµÿÀÿ®ÿ§ÿÆÿ¯ÿÿ¹ÿÆÿÊÿ¹ÿ¥ÿ«ÿ³ÿ®ÿ®ÿµÿ³ÿ·ÿºÿºÿÂÿºÿ³ÿ´ÿ¦ÿ­ÿ¤ÿ®ÿ²ÿªÿ´ÿ¾ÿµÿªÿÿ¯ÿªÿ³ÿ¬ÿ«ÿ±ÿÿÿ­ÿ·ÿ²ÿ®ÿ´ÿ³ÿ©ÿ©ÿ³ÿ®ÿ®ÿºÿÁÿ·ÿ­ÿÆÿ§ÿ¤ÿ¯ÿ»ÿ«ÿ¯ÿ³ÿ±ÿ´ÿ­ÿ¥ÿÿ©ÿªÿ¡ÿ­ÿ²ÿ«ÿ±ÿ·ÿ´ÿªÿ£ÿ©ÿ¥ÿ­ÿ¯ÿ¨ÿ¤ÿ¦ÿ¥ÿ£ÿ¯ÿ°ÿ²ÿ©ÿ¬ÿ±ÿÿ­ÿ¹ÿ´ÿ¨ÿ©ÿ®ÿ°ÿ¤ÿ£ÿ®ÿ±ÿ¯ÿ´ÿ³ÿ¬ÿ­ÿ£ÿ¨ÿ°ÿ¦ÿ¡ÿ­ÿÿ³ÿ¬ÿ»ÿµÿÿ»ÿ¨ÿ®ÿ³ÿ¢ÿÿÿ¬ÿ¯ÿ¶ÿ½ÿµÿÿvÿ~ÿÿ¦ÿ«ÿ©ÿªÿ«ÿ¶ÿ¹ÿ¸ÿ¤ÿ¨ÿµÿ«ÿ¦ÿ¿ÿ«ÿ¹ÿÀÿÿ»ÿ¨ÿªÿ¨ÿ¯ÿ¹ÿ´ÿ«ÿ ÿ§ÿ£ÿ¢ÿ­ÿ®ÿ¯ÿªÿÿ¢ÿªÿ¬ÿ¤ÿ ÿ­ÿ¯ÿ®ÿ¢ÿ©ÿ¯ÿ«ÿ«ÿ¨ÿµÿ¯ÿ´ÿµÿÿ¸ÿªÿ ÿÿ¤ÿ©ÿ§ÿªÿ«ÿªÿ¨ÿÿ0ÿ¸þÿÿ®ÿ­ÿ¦ÿ®ÿºÿ»ÿ¬ÿ¤ÿ§ÿ®ÿ³ÿ·ÿ®ÿ©ÿ ÿ§ÿ¡ÿÿ®ÿ°ÿ£ÿ±ÿ°ÿ¤ÿ©ÿ¦ÿ­ÿ·ÿ£ÿ­ÿ¸ÿ»ÿ°ÿ ÿªÿ®ÿ©ÿ°ÿ³ÿ·ÿ¶ÿ°ÿ¬ÿªÿ­ÿ¨ÿ¡ÿ ÿÿÿ¶ÿ±ÿ»ÿ´ÿ£ÿ§ÿ¤ÿ«ÿ±ÿ¤ÿ¦ÿªÿ¥ÿ±ÿ¯ÿ­ÿ±ÿ±ÿ¹ÿºÿ¸ÿ°ÿ°ÿ®ÿ²ÿºÿ½ÿ»ÿ±ÿ¯ÿ±ÿ«ÿ¥ÿ©ÿ¨ÿ£ÿ¨ÿ¤ÿ®ÿ¸ÿ£ÿÿ«ÿªÿ¯ÿÁÿ¹ÿ°ÿ¤ÿ´ÿºÿ¡ÿµÿÿµÿ¹ÿ½ÿ¹ÿ¥ÿ¢ÿÿ±ÿ¯ÿ°ÿ°ÿºÿÎÿ°ÿªÿ±ÿ¸ÿ´ÿ¯ÿµÿÿ§ÿ¿ÿ¡ÿÿ¨ÿÀÿ°ÿ§ÿ»ÿÿ¥ÿ¢ÿÿ¢ÿÿ¤ÿ ÿÿ¤ÿÿ^ÿÿ ÿ©ÿ¨ÿ©ÿ¬ÿ²ÿ¶ÿªÿ¤ÿ¡ÿ¢ÿ¦ÿ¥ÿ°ÿ¶ÿ¶ÿ¯ÿ«ÿ±ÿ±ÿ±ÿ£ÿÿ£ÿ¯ÿ¶ÿ±ÿ»ÿ´ÿµÿ»ÿÄÿ¬ÿ­ÿµÿ±ÿ´ÿ©ÿ§ÿ¢ÿ°ÿ¸ÿ·ÿ¥ÿ ÿµÿ»ÿªÿ£ÿ²ÿ¤ÿ¬ÿ©ÿ°ÿ°ÿ»ÿ»ÿ³ÿ¹ÿ¬ÿ¢ÿÿ°ÿ¸ÿ°ÿªÿ°ÿ±ÿ©ÿ¤ÿ¥ÿ©ÿ­ÿ¯ÿ®ÿ®ÿ¬ÿ¬ÿ­ÿ£ÿ¨ÿ­ÿ¸ÿ°ÿ©ÿ­ÿ¨ÿµÿ±ÿ¸ÿ¯ÿ¹ÿ©ÿ»ÿÃÿ½ÿ¯ÿ¯ÿÿ°ÿ¨ÿ¥ÿ­ÿ¬ÿ¯ÿ°ÿ²ÿªÿ¤ÿ©ÿ¦ÿ¡ÿÿ¤ÿ®ÿ±ÿ­ÿÿÿ§ÿ­ÿ¶ÿ¾ÿ¹ÿ²ÿµÿ¯ÿªÿ§ÿ£ÿ¬ÿ¹ÿ­ÿ·ÿ¹ÿ±ÿ¤ÿ¯ÿ¡ÿ¨ÿºÿ¸ÿÿ®ÿ ÿ¤ÿ«ÿÿ³ÿ©ÿ²ÿ±ÿ©ÿÿ¬ÿÿÿ¡ÿ£ÿ­ÿ²ÿ¨ÿ·ÿ°ÿÿ¦ÿ®ÿ®ÿ°ÿ­ÿ¬ÿªÿªÿ¬ÿ­ÿ«ÿ¤ÿ§ÿªÿ©ÿªÿ§ÿ­ÿ«ÿ©ÿ³ÿ°ÿÿªÿ¥ÿ±ÿ¯ÿÿ¶ÿ³ÿ¶ÿ·ÿºÿªÿµÿ ÿÄÿ¥ÿ²ÿ¹ÿ¹ÿ»ÿ±ÿ¢ÿ­ÿ¤ÿ©ÿ«ÿ¬ÿ©ÿ³ÿ²ÿ´ÿ¬ÿ¤ÿ©ÿ§ÿªÿ­ÿ¢ÿ£ÿ§ÿ§ÿ´ÿ±ÿ«ÿ©ÿ®ÿ±ÿ«ÿ¯ÿ©ÿªÿ°ÿªÿ¬ÿ«ÿµÿ¼ÿ¬ÿµÿ¶ÿ¥ÿ¹ÿ¬ÿ®ÿ©ÿªÿ½ÿ¦ÿ·ÿªÿ°ÿ°ÿ¹ÿ¬ÿ¢ÿ¥ÿªÿ¬ÿ®ÿ¦ÿ¥ÿ©ÿ²ÿµÿ®ÿ¨ÿ¨ÿµÿ¾ÿ¸ÿ¬ÿ¥ÿ¬ÿ­ÿ«ÿ¸ÿ·ÿ°ÿ·ÿ±ÿ«ÿÿ­ÿ¤ÿ¯ÿ©ÿ­ÿ¨ÿ¸ÿÿ¸ÿ¾ÿÿ¬ÿÿ¡ÿ¦ÿ¬ÿ¯ÿ¥ÿ¯ÿ¯ÿÿ§ÿ«ÿ«ÿ¿ÿ±ÿºÿ´ÿ³ÿ©ÿ§ÿ¯ÿ­ÿ¯ÿ¶ÿ³ÿ°ÿ¯ÿ³ÿ²ÿ®ÿ®ÿ©ÿÿÿ­ÿ±ÿ¹ÿ¹ÿ¨ÿÿ¤ÿ¥ÿÿ®ÿ°ÿÿ«ÿ®ÿ¨ÿ¡ÿµÿ¯ÿÿªÿ²ÿ«ÿÿ«ÿÿ§ÿ¶ÿ¿ÿ¬ÿÅÿÿ£ÿ¯ÿ°ÿ¥ÿÿ¦ÿ®ÿ±ÿºÿ·ÿ±ÿ­ÿ±ÿ³ÿ¤ÿÿ®ÿ«ÿ©ÿ½ÿ¹ÿ©ÿÿ¤ÿ¯ÿ°ÿ¸ÿÅÿ²ÿ¤ÿ²ÿÿ«ÿ©ÿ³ÿ ÿÿÿÁÿ´ÿ¯ÿ·ÿÌÿ¯ÿ£ÿ³ÿ²ÿ°ÿ®ÿ«ÿ©ÿ¤ÿ¬ÿ©ÿ¬ÿ´ÿ¶ÿ¥ÿÿ«ÿ¹ÿ²ÿ¬ÿ¡ÿ¥ÿ±ÿ¨ÿªÿ°ÿ±ÿ¥ÿ­ÿµÿ©ÿ³ÿ²ÿ¶ÿ¬ÿ»ÿªÿÿ±ÿ¤ÿÿÃÿ¿ÿ´ÿ£ÿ£ÿ¬ÿ±ÿºÿ§ÿ¹ÿ¢ÿ£ÿÿ£ÿ­ÿ§ÿ°ÿ¯ÿ«ÿµÿ«ÿªÿ±ÿ­ÿµÿ¿ÿ¶ÿµÿ¯ÿ¦ÿ±ÿ°ÿ§ÿªÿ¯ÿ®ÿ­ÿ²ÿ©ÿ¦ÿ¾ÿÂÿ®ÿµÿ´ÿ»ÿÀÿ¨ÿ¯ÿ²ÿ¢ÿ¾ÿµÿ ÿ§ÿ©ÿ¡ÿ¨ÿ®ÿ¢ÿ½ÿ¹ÿÿ©ÿ©ÿ£ÿ´ÿ¼ÿ¨ÿ°ÿ¼ÿ¹ÿ³ÿ¯ÿµÿµÿ­ÿªÿ«ÿ¢ÿ¬ÿ£ÿ¦ÿ«ÿ³ÿÿ¯ÿºÿÀÿ¶ÿ£ÿ¯ÿ¨ÿ¤ÿ«ÿ¡ÿªÿªÿ¬ÿ³ÿÊÿ´ÿ¬ÿ­ÿÿ¥ÿ®ÿ²ÿ±ÿ·ÿ­ÿ®ÿ§ÿ¬ÿ´ÿ´ÿ²ÿ­ÿ¯ÿ®ÿªÿ£ÿ«ÿµÿ¶ÿ¹ÿ©ÿ¤ÿ²ÿ£ÿ·ÿ©ÿ¨ÿ©ÿ¦ÿ¶ÿ¯ÿ£ÿ¬ÿ®ÿ²ÿ¯ÿ´ÿÌÿ»ÿ²ÿ§ÿÿ£ÿ®ÿ¸ÿªÿ£ÿ§ÿ¢ÿ¨ÿ¯ÿ¯ÿÂÿÂÿ¬ÿ³ÿ²ÿ«ÿÆÿ¾ÿ´ÿ³ÿ§ÿ«ÿ¦ÿªÿ³ÿ¶ÿ­ÿ®ÿ½ÿ­ÿ½ÿ°ÿ¾ÿ±ÿºÿ¨ÿ²ÿ¦ÿ¨ÿ·ÿ«ÿÿ­ÿ©ÿ¦ÿ²ÿµÿ®ÿªÿªÿªÿ¨ÿ¥ÿ¯ÿ´ÿ¯ÿÿ¤ÿÿ§ÿÿ¶ÿ¯ÿÿ²ÿÁÿ¤ÿ¨ÿ´ÿ­ÿ½ÿ¡ÿ³ÿ®ÿ¤ÿ±ÿ°ÿ¡ÿªÿ§ÿ´ÿ«ÿ³ÿ²ÿ«ÿ¶ÿ¤ÿ®ÿÀÿ­ÿÿÿ¸ÿ­ÿ¦ÿ¬ÿ±ÿÿ¨ÿ»ÿ»ÿ¹ÿÁÿ¯ÿ°ÿ²ÿ¬ÿ»ÿ²ÿªÿÿ²ÿ´ÿ¹ÿ¦ÿÿ¡ÿ£ÿ©ÿµÿ¸ÿ²ÿ·ÿ¶ÿ°ÿ¢ÿ¨ÿ¨ÿºÿ²ÿ¥ÿ½ÿÃÿ³ÿ¸ÿ¾ÿªÿ«ÿÉÿºÿ¤ÿ¹ÿÀÿ°ÿ½ÿ¾ÿ¸ÿ¦ÿ§ÿ¼ÿ¼ÿ¸ÿÃÿºÿªÿ©ÿ£ÿ§ÿ®ÿ§ÿºÿ£ÿ©ÿ³ÿ»ÿÅÿ¥ÿ¦ÿ½ÿ²ÿ¹ÿºÿ²ÿ°ÿ¨ÿ±ÿ¯ÿ­ÿ¨ÿ§ÿ¨ÿ³ÿ¶ÿµÿ¹ÿ³ÿ¯ÿ¬ÿ¨ÿ¡ÿ»ÿµÿ¢ÿÿ©ÿºÿ­ÿ¸ÿ¶ÿ ÿ±ÿÿÿ¡ÿ¼ÿ±ÿ±ÿ»ÿ¶ÿ«ÿ³ÿ³ÿ¶ÿºÿ²ÿ®ÿ«ÿ­ÿ°ÿ¯ÿ«ÿ²ÿ´ÿÿ¦ÿ¬ÿªÿÿ°ÿ¸ÿ»ÿ«ÿªÿ²ÿ´ÿºÿ¯ÿ¸ÿªÿ¢ÿ¢ÿ§ÿ¯ÿ²ÿ³ÿ®ÿ·ÿ³ÿ§ÿ«ÿ´ÿ¥ÿÿ½ÿ«ÿÿ¸ÿ®ÿ®ÿ·ÿ¼ÿ´ÿ¶ÿ´ÿ¯ÿ²ÿ²ÿºÿ¿ÿ»ÿ³ÿ´ÿ¿ÿ³ÿ¬ÿ°ÿ¦ÿ¦ÿµÿ¬ÿ¤ÿ¤ÿ±ÿ¨ÿ»ÿ±ÿ¶ÿ­ÿ³ÿ¶ÿ¿ÿµÿ²ÿ©ÿÿ¬ÿ½ÿ¼ÿµÿ¦ÿ¨ÿ¢ÿ¥ÿ¼ÿ¥ÿ«ÿ¼ÿ£ÿÌÿ¥ÿÿ¤ÿ¸ÿ·ÿ¯ÿ±ÿ¦ÿ­ÿ±ÿ£ÿÿ«ÿ¨ÿÿ£ÿ©ÿÿ¥ÿÿ¡ÿªÿÿÿÿ¥ÿ¬ÿ§ÿÿ¥ÿ ÿ¨ÿ¹ÿ³ÿ§ÿ­ÿ¬ÿ¬ÿ¼ÿ´ÿ¢ÿ¨ÿ©ÿ£ÿ¤ÿ®ÿ¤ÿÿ°ÿ°ÿ§ÿÿ«ÿ®ÿ¯ÿ·ÿ³ÿ¸ÿ¸ÿ·ÿ¶ÿ²ÿ»ÿ·ÿ¯ÿ³ÿ©ÿ¬ÿ·ÿ©ÿ«ÿ¨ÿ ÿ°ÿ©ÿÿ®ÿ«ÿ¯ÿ·ÿ°ÿ§ÿ«ÿ­ÿ§ÿ£ÿªÿ¨ÿ¶ÿ±ÿ­ÿªÿ¯ÿ­ÿÿ¤ÿ¬ÿ´ÿ±ÿ²ÿ©ÿ¢ÿ©ÿ¦ÿÿ¢ÿ©ÿ±ÿªÿ¤ÿÿ¤ÿ¬ÿ½ÿ´ÿ¥ÿ®ÿ¦ÿ¤ÿ²ÿµÿ¬ÿ¯ÿ²ÿ´ÿ©ÿÿ¬ÿ­ÿ¦ÿ©ÿ£ÿ¹ÿ®ÿÀÿ«ÿ¾ÿ¨ÿ±ÿ¾ÿ½ÿ¯ÿ¬ÿ°ÿ³ÿÿÿ©ÿÿÿ ÿ®ÿ°ÿ·ÿ¢ÿ°ÿ£ÿ¥ÿ¶ÿ»ÿ²ÿ¬ÿ¯ÿ¦ÿ¥ÿ®ÿ²ÿ´ÿ±ÿ¯ÿ¦ÿ±ÿªÿ«ÿ¤ÿµÿ¢ÿ©ÿ²ÿ®ÿÿÿ«ÿ¨ÿ´ÿºÿ©ÿ²ÿ¶ÿ²ÿ ÿµÿÂÿÿ´ÿ³ÿ§ÿ¦ÿµÿ­ÿ«ÿ´ÿ°ÿ«ÿ®ÿªÿ«ÿ¦ÿÿ±ÿ«ÿÃÿ±ÿ¾ÿ¾ÿÈÿ²ÿ­ÿ²ÿ²ÿ½ÿ¼ÿªÿ¨ÿ¨ÿ¦ÿ¶ÿ©ÿ­ÿ´ÿÁÿÀÿ·ÿ¬ÿ«ÿ®ÿ³ÿÃÿÂÿ°ÿ®ÿªÿ«ÿ´ÿ¬ÿ­ÿ¤ÿÀÿ§ÿ¦ÿ´ÿ¯ÿ¤ÿ¨ÿ²ÿªÿ§ÿ²ÿ¶ÿ¹ÿ·ÿ¹ÿºÿ¯ÿ¤ÿ±ÿ²ÿ²ÿ©ÿ±ÿºÿ³ÿ³ÿ³ÿ©ÿ·ÿ®ÿµÿÀÿ£ÿ®ÿ¿ÿ¯ÿ³ÿµÿÇÿ¿ÿ¯ÿªÿ£ÿ¤ÿ±ÿ²ÿ¨ÿ«ÿ¯ÿªÿ¶ÿ¼ÿ«ÿ¯ÿ«ÿ©ÿ»ÿ»ÿ±ÿºÿµÿ«ÿÿ ÿ®ÿ«ÿ¬ÿ¬ÿ³ÿµÿ±ÿ¯ÿ°ÿ¯ÿ´ÿÂÿ¹ÿ¯ÿ¹ÿÀÿªÿ§ÿªÿ¹ÿ´ÿ¬ÿªÿ¯ÿ¹ÿ»ÿ¹ÿÀÿÁÿ¸ÿ¨ÿ¼ÿÿ±ÿ´ÿ²ÿ¶ÿ³ÿµÿºÿ½ÿÀÿ³ÿ´ÿªÿ½ÿ³ÿ¹ÿ²ÿ½ÿÀÿÆÿÃÿ®ÿªÿ²ÿ£ÿ»ÿ®ÿ´ÿ½ÿºÿ¾ÿ¹ÿµÿ´ÿ±ÿ°ÿªÿ¡ÿ¥ÿ°ÿ¦ÿ§ÿ¯ÿ±ÿ¸ÿ¥ÿ¶ÿ²ÿ¹ÿÉÿ¼ÿ¬ÿ¸ÿ¶ÿÀÿ·ÿ³ÿ½ÿµÿ­ÿ¯ÿ²ÿ²ÿ°ÿ«ÿ«ÿ©ÿ¥ÿ©ÿÈÿ¾ÿ´ÿ¸ÿÿ£ÿºÿµÿ­ÿ©ÿ¥ÿ­ÿÿ¢ÿËÿ«ÿÂÿ¿ÿ¯ÿ¨ÿ«ÿ­ÿ«ÿ¨ÿ©ÿ°ÿ´ÿ­ÿ§ÿµÿ©ÿ±ÿ´ÿ·ÿ´ÿ³ÿ¿ÿ¸ÿ¡ÿ¯ÿ­ÿ®ÿ®ÿ®ÿ­ÿ¬ÿ´ÿµÿ³ÿ²ÿ¥ÿ¿ÿ¶ÿ·ÿ½ÿ®ÿ«ÿ®ÿ¬ÿ§ÿªÿ°ÿ©ÿ§ÿ¬ÿ¨ÿµÿ¬ÿ¨ÿ®ÿ´ÿ±ÿ³ÿºÿ»ÿ·ÿ¾ÿ§ÿ°ÿ³ÿÀÿ¨ÿ¬ÿ¸ÿ½ÿ½ÿ²ÿ¢ÿ¸ÿ®ÿ¿ÿ´ÿ»ÿ³ÿ¬ÿ¯ÿ°ÿ­ÿ¬ÿ«ÿ°ÿ¯ÿ·ÿ³ÿ«ÿ¶ÿÁÿ¾ÿ¹ÿ´ÿ®ÿÁÿ¸ÿ»ÿ¶ÿ¶ÿ­ÿ§ÿ«ÿ²ÿ¸ÿ¹ÿ¯ÿ¹ÿÂÿÿ°ÿ´ÿµÿ¯ÿ¶ÿ¸ÿ¯ÿ¸ÿÀÿÂÿ»ÿ¶ÿ«ÿÄÿÀÿ®ÿ³ÿÀÿºÿµÿ¦ÿ·ÿ³ÿÃÿºÿ²ÿ¬ÿ®ÿ³ÿ¬ÿ±ÿ»ÿÃÿ°ÿ­ÿ°ÿ·ÿºÿµÿ³ÿ´ÿ´ÿ¯ÿ³ÿ±ÿ¨ÿ¸ÿ¼ÿ¶ÿ±ÿµÿ¾ÿ±ÿ¢ÿ²ÿ°ÿ²ÿ©ÿ¨ÿ²ÿ·ÿ³ÿµÿ¹ÿºÿ¼ÿ¨ÿ§ÿ­ÿ©ÿ¬ÿ»ÿ³ÿ¬ÿ¥ÿ¬ÿ¼ÿ¶ÿ¸ÿºÿ¹ÿ­ÿ¢ÿ¬ÿ¶ÿ¶ÿÀÿ¸ÿ³ÿ³ÿ´ÿ¹ÿ¸ÿ¤ÿ»ÿÊÿ¶ÿ¨ÿ­ÿ­ÿ§ÿ¬ÿ³ÿ¦ÿÿ³ÿÁÿÄÿ´ÿ¶ÿ´ÿ­ÿ²ÿ´ÿ²ÿ½ÿ¾ÿ­ÿ²ÿ¾ÿ¾ÿºÿ»ÿ¬ÿÿ«ÿ³ÿ°ÿªÿ¨ÿ²ÿ»ÿ¸ÿºÿ¯ÿºÿ¯ÿ¬ÿ¯ÿ¨ÿ¦ÿ»ÿÉÿ»ÿºÿÇÿ´ÿ¯ÿ¥ÿ¨ÿ¯ÿ®ÿ½ÿ¹ÿ¬ÿ·ÿÈÿ½ÿ®ÿ¤ÿÿ¦ÿ«ÿÅÿÃÿºÿ´ÿ§ÿ¬ÿ¾ÿ¶ÿ¨ÿ²ÿ¦ÿÅÿÀÿºÿ¶ÿ¯ÿ¬ÿ«ÿ´ÿ°ÿ°ÿµÿ³ÿ·ÿ¬ÿ¯ÿ¸ÿ¾ÿ¿ÿ½ÿ½ÿ¸ÿ·ÿºÿ³ÿ¾ÿÀÿ¶ÿ®ÿ¬ÿ±ÿ±ÿ²ÿ»ÿ¿ÿÂÿ¹ÿ­ÿ±ÿ¸ÿ¬ÿ¯ÿ¸ÿ³ÿÀÿµÿ£ÿ«ÿ´ÿ¸ÿ¾ÿ³ÿ©ÿ°ÿ¼ÿ¹ÿ³ÿ¼ÿ¼ÿÃÿ°ÿ«ÿ¤ÿ­ÿºÿ»ÿµÿ´ÿ¸ÿ»ÿ´ÿ§ÿ»ÿ¾ÿÀÿ¿ÿ´ÿ±ÿ¸ÿµÿ·ÿ¹ÿ³ÿªÿ°ÿ¿ÿ¼ÿ®ÿªÿ¬ÿ±ÿ¾ÿ±ÿ¯ÿ¾ÿ¿ÿ´ÿ·ÿ¯ÿ¦ÿ»ÿ²ÿ·ÿªÿ¥ÿ±ÿ´ÿ®ÿ©ÿ¿ÿ¥ÿ ÿ²ÿ¶ÿµÿ²ÿ°ÿ»ÿ·ÿµÿ«ÿ¿ÿ¼ÿ´ÿ©ÿ­ÿ»ÿ»ÿ»ÿºÿ¾ÿ·ÿ¶ÿ¯ÿ¹ÿÅÿÅÿ¾ÿ¯ÿ¤ÿÄÿ¼ÿ½ÿ¼ÿÉÿÇÿ¼ÿ¾ÿÂÿ¼ÿ´ÿ³ÿ´ÿ·ÿ­ÿ¶ÿ´ÿ²ÿ¹ÿ¸ÿÅÿ»ÿ¶ÿ¾ÿ¾ÿÀÿ¼ÿ¾ÿ½ÿ¶ÿºÿ³ÿªÿ¿ÿ¸ÿ«ÿÿ¯ÿ»ÿ¿ÿ¾ÿ°ÿ¿ÿÅÿ¿ÿ¼ÿ¼ÿ´ÿ­ÿ²ÿ·ÿºÿ¾ÿ²ÿÁÿÈÿºÿ´ÿ­ÿ¯ÿ¹ÿºÿºÿ»ÿ±ÿ»ÿ¶ÿ¸ÿÉÿÄÿ¶ÿ©ÿ§ÿ¯ÿ±ÿ°ÿ½ÿ¾ÿ·ÿ°ÿªÿ®ÿ©ÿ¯ÿºÿ»ÿ´ÿ­ÿ¦ÿªÿ¶ÿ³ÿ©ÿªÿªÿªÿµÿÀÿ¾ÿ·ÿ°ÿ¯ÿ¯ÿ­ÿÂÿºÿ²ÿ®ÿ­ÿ±ÿµÿ¸ÿÀÿ½ÿÀÿ³ÿ¶ÿ½ÿÏÿ¸ÿ®ÿ±ÿ®ÿ«ÿ°ÿ½ÿ¯ÿ¨ÿ°ÿ»ÿ¯ÿ¯ÿ©ÿ§ÿ«ÿ¯ÿ°ÿ­ÿºÿÄÿÿ«ÿ¬ÿ´ÿ¹ÿµÿ±ÿ¯ÿµÿ½ÿ±ÿµÿ³ÿ·ÿ©ÿ¥ÿ²ÿ°ÿ¼ÿ¶ÿªÿ°ÿ¯ÿ¹ÿ±ÿ¶ÿ¶ÿ·ÿ´ÿ§ÿ¸ÿ¸ÿ¸ÿ½ÿ³ÿ¦ÿ±ÿÀÿ°ÿ¼ÿÂÿ¸ÿ´ÿ±ÿ³ÿ¨ÿªÿ´ÿ®ÿµÿ¹ÿ¯ÿ¾ÿ¥ÿ·ÿ¾ÿ¿ÿ´ÿ¯ÿªÿ¨ÿ®ÿ´ÿºÿ¼ÿ¨ÿ¼ÿ©ÿ«ÿÃÿ«ÿ®ÿ­ÿ¹ÿ½ÿ¼ÿÅÿºÿ¯ÿ¿ÿ£ÿ¨ÿ¦ÿ»ÿ³ÿ´ÿ©ÿ§ÿºÿÊÿÄÿ³ÿ²ÿÀÿ¾ÿÉÿ·ÿ±ÿ¹ÿ©ÿ­ÿ²ÿ»ÿºÿ´ÿµÿ·ÿÀÿÿ§ÿ¼ÿ»ÿÿªÿ°ÿªÿ«ÿ®ÿ¥ÿ¡ÿ¯ÿ´ÿ¸ÿ´ÿ®ÿ´ÿ¹ÿ´ÿºÿÆÿÀÿ·ÿ¬ÿ§ÿ®ÿ²ÿ®ÿ³ÿ­ÿ±ÿÂÿ¬ÿµÿ©ÿ»ÿ¶ÿ¹ÿºÿ°ÿ´ÿµÿ­ÿ¼ÿ¤ÿ¨ÿ²ÿ»ÿ¨ÿ´ÿ¨ÿ¹ÿ¼ÿ±ÿªÿ¬ÿ¬ÿ¥ÿ¨ÿ´ÿÃÿ·ÿ°ÿ¿ÿ»ÿ²ÿ¨ÿ¥ÿ´ÿ³ÿ´ÿ³ÿ·ÿ¸ÿ¯ÿ­ÿ«ÿ­ÿ­ÿ²ÿµÿªÿ¶ÿ°ÿ®ÿ¨ÿ§ÿ¶ÿ¿ÿ¼ÿ·ÿ³ÿ»ÿ±ÿ¯ÿÃÿ¶ÿ©ÿ´ÿµÿ£ÿ¤ÿ´ÿºÿ²ÿ­ÿ±ÿ»ÿÁÿºÿ±ÿ¶ÿµÿ©ÿ¦ÿ¨ÿ¶ÿ°ÿ­ÿ¹ÿ¸ÿ§ÿ¤ÿ±ÿ¸ÿ©ÿÿµÿ²ÿ­ÿ®ÿ»ÿ¶ÿ¬ÿÃÿ¯ÿ±ÿ³ÿ²ÿ²ÿ·ÿ¹ÿ¸ÿ±ÿ©ÿ²ÿºÿ´ÿ·ÿ¬ÿ´ÿ²ÿÁÿ®ÿ½ÿ±ÿ»ÿ±ÿºÿ­ÿ¨ÿ·ÿ¯ÿ¯ÿºÿ«ÿ±ÿ­ÿÿ¬ÿ±ÿ­ÿ°ÿ¸ÿ°ÿ¦ÿ¨ÿ¨ÿ¬ÿ´ÿ¹ÿ±ÿ¡ÿ¤ÿ¯ÿ¯ÿÃÿªÿ±ÿ¬ÿ¾ÿ³ÿ²ÿ¤ÿ¶ÿ¬ÿ¦ÿ¥ÿ¥ÿ§ÿ¬ÿ²ÿ¬ÿªÿµÿ·ÿÿªÿ¬ÿ¬ÿ¯ÿ¢ÿ«ÿ¨ÿ¤ÿ©ÿ ÿ ÿ§ÿªÿ§ÿ¦ÿ¨ÿ ÿÿ§ÿÿ®ÿ³ÿ§ÿ¯ÿ¯ÿÿ§ÿÿ¦ÿ¬ÿ¢ÿÿªÿ ÿÿ¤ÿÿ¬ÿ´ÿ±ÿ½ÿ´ÿ­ÿ±ÿ¤ÿ¨ÿµÿ§ÿ©ÿ¨ÿ¡ÿ£ÿ¦ÿ¦ÿÿÿ¥ÿ«ÿÿÿ°ÿ³ÿÿÿªÿÿ®ÿÿÿÿÿÿÿÿÿÿÿÿÿÿÿÿ¯ÿ¨ÿ¤ÿÿÿÿÿ¥ÿ¨ÿÿ ÿ¢ÿÿ§ÿ§ÿÿÿªÿÿÿ¥ÿ§ÿ¬ÿ³ÿ«ÿ«ÿ³ÿªÿ´ÿªÿ¯ÿªÿ³ÿ®ÿ©ÿ¡ÿ­ÿµÿ°ÿ«ÿ¹ÿ½ÿ²ÿ³ÿ­ÿ£ÿ°ÿ¹ÿ¬ÿ¯ÿ®ÿ¦ÿºÿ ÿÿ³ÿ«ÿ¬ÿ»ÿ¼ÿ±ÿ¬ÿ«ÿ¸ÿ¥ÿ¨ÿ¯ÿ²ÿ²ÿµÿ¶ÿªÿ£ÿ¤ÿ­ÿ´ÿ¹ÿ²ÿ·ÿÀÿµÿ´ÿ³ÿµÿ¥ÿªÿ³ÿ·ÿ°ÿ¬ÿ³ÿºÿ¼ÿ³ÿ©ÿ¯ÿ¶ÿ¬ÿ¨ÿ¯ÿ­ÿÿ´ÿ»ÿ±ÿ³ÿ´ÿÂÿ·ÿ³ÿ³ÿÁÿ±ÿ¸ÿ¸ÿ¥ÿ°ÿ¯ÿ±ÿ¹ÿµÿ¼ÿ¿ÿ¹ÿ¼ÿ¼ÿ¸ÿ®ÿ¥ÿ²ÿ¦ÿ¨ÿ¯ÿ¢ÿ°ÿ±ÿ¬ÿ­ÿ«ÿ¬ÿ­ÿ¥ÿ¬ÿ³ÿ«ÿ¬ÿªÿ¼ÿ»ÿ²ÿµÿ±ÿ²ÿ·ÿ·ÿ»ÿ²ÿ«ÿ´ÿªÿ§ÿ¶ÿ´ÿ¨ÿ´ÿ¨ÿ±ÿ¥ÿÿ£ÿ¬ÿ¹ÿ²ÿ«ÿ¤ÿ±ÿ¯ÿ¨ÿ¯ÿºÿ¶ÿ·ÿ¼ÿªÿÿÿ¨ÿ¤ÿ­ÿµÿ¦ÿ§ÿ¬ÿªÿ­ÿ¯ÿ¯ÿ£ÿªÿ·ÿ²ÿ¨ÿ¸ÿºÿ¯ÿ¢ÿ³ÿºÿµÿ¯ÿ«ÿ±ÿ©ÿªÿ´ÿ±ÿ¸ÿ¶ÿ²ÿ¬ÿ®ÿÿ ÿ³ÿ¦ÿÁÿ®ÿ¶ÿ±ÿ®ÿ®ÿ¿ÿªÿµÿ«ÿ¤ÿÿ¯ÿ«ÿ«ÿ²ÿ·ÿ¬ÿÿÿÿÿ±ÿ¬ÿÿ¡ÿ¶ÿ·ÿºÿ±ÿ­ÿ°ÿ®ÿ ÿºÿ±ÿ±ÿ¬ÿ¤ÿ¥ÿ¶ÿªÿ¯ÿ´ÿ¦ÿ©ÿ´ÿÿ ÿ¦ÿ±ÿ¶ÿ¤ÿ§ÿ½ÿ³ÿ¤ÿ¬ÿ¦ÿ¡ÿ´ÿ¿ÿ­ÿ£ÿ£ÿ¥ÿ©ÿ¼ÿ­ÿ§ÿ¨ÿ±ÿÂÿ¯ÿ£ÿ«ÿ±ÿ¨ÿ²ÿ¦ÿ¨ÿ¬ÿ±ÿ®ÿ±ÿ¯ÿ¢ÿgÿ·þÐþkÿ¦ÿ­ÿ¦ÿ§ÿªÿ¬ÿµÿ°ÿªÿ­ÿµÿ¸ÿ²ÿÿÿ®ÿ°ÿ®ÿÿ ÿµÿªÿ´ÿ¨ÿ¢ÿÿ¥ÿÿ´ÿ¯ÿ£ÿ°ÿ¹ÿ°ÿ«ÿ´ÿ­ÿÿÿ¦ÿ­ÿ¬ÿ¦ÿ©ÿ¯ÿ¨ÿ©ÿ²ÿ¦ÿ¡ÿ´ÿªÿ£ÿÀÿ­ÿ³ÿ®ÿ¡ÿÿ«ÿ ÿ¢ÿ¬ÿ¬ÿ±ÿ©ÿ©ÿ³ÿ¸ÿ­ÿ³ÿ­ÿ±ÿ¯ÿ­ÿ¯ÿ±ÿ±ÿ©ÿªÿ²ÿ±ÿ¦ÿ¤ÿ¬ÿ¦ÿÿÿ«ÿ¶ÿ¦ÿÿ±ÿ¨ÿ®ÿ¦ÿ¯ÿ«ÿ¤ÿºÿ©ÿ¦ÿ¯ÿÿ°ÿ¢ÿ¢ÿ©ÿÿ­ÿ ÿ±ÿ½ÿ¾ÿ¹ÿ´ÿ¾ÿ¹ÿ°ÿ±ÿ¨ÿ¨ÿ§ÿ¦ÿ°ÿ·ÿ­ÿ¢ÿ­ÿ¨ÿ ÿ¢ÿ§ÿ«ÿ©ÿ±ÿ¦ÿÿµÿ¥ÿ£ÿÿÿ¦ÿtÿKÿÿÿµÿ¥ÿ¥ÿ¤ÿ¨ÿ´ÿ¨ÿÿ°ÿ©ÿ«ÿ¬ÿ²ÿÀÿ¿ÿ±ÿÿ®ÿ¼ÿ¸ÿ ÿÿ¦ÿ¬ÿ±ÿ±ÿµÿ«ÿ±ÿ¶ÿ»ÿ²ÿ±ÿ§ÿ«ÿ®ÿ«ÿ´ÿµÿ½ÿ³ÿ¼ÿ«ÿÿ¾ÿ´ÿ£ÿÿ·ÿ²ÿ¤ÿ¡ÿ®ÿ©ÿ¬ÿ§ÿ¢ÿ½ÿºÿ¦ÿ¥ÿ±ÿ¹ÿ¯ÿªÿ®ÿ²ÿ¶ÿ´ÿ±ÿªÿ¢ÿ«ÿ°ÿ­ÿ¯ÿ­ÿ­ÿ¦ÿ¬ÿ¼ÿµÿ­ÿ¥ÿ¡ÿ®ÿ³ÿ¶ÿ®ÿ¬ÿµÿ°ÿºÿÅÿ¨ÿ§ÿÏÿÿ¦ÿ ÿ´ÿ¦ÿ³ÿ½ÿÂÿ¨ÿ¢ÿ©ÿ³ÿ´ÿ«ÿ®ÿ·ÿ¶ÿ¦ÿ¯ÿªÿ¡ÿ­ÿ¯ÿ¬ÿ°ÿ­ÿ©ÿ´ÿ²ÿªÿ²ÿ«ÿ²ÿ¹ÿ­ÿ¦ÿ½ÿ´ÿ§ÿ«ÿ¥ÿ¤ÿ­ÿ¤ÿ«ÿ£ÿ¨ÿ°ÿªÿ¦ÿ¾ÿ£ÿ±ÿ°ÿ¥ÿ´ÿ¬ÿ²ÿÿ£ÿ­ÿ¤ÿ­ÿ®ÿ¬ÿ¤ÿ¤ÿ§ÿ¬ÿ¯ÿ²ÿµÿ¾ÿ²ÿ¡ÿ°ÿºÿ³ÿªÿ¥ÿ¨ÿ«ÿÿÿ¢ÿ ÿ¢ÿ¨ÿ±ÿ³ÿ²ÿ§ÿ§ÿ«ÿÿ©ÿ¸ÿ¹ÿ½ÿ·ÿ­ÿ±ÿÿ«ÿ®ÿ¶ÿ½ÿÀÿ¯ÿ©ÿ¥ÿÿ¢ÿ©ÿ«ÿ¦ÿªÿ¨ÿ«ÿ°ÿ°ÿ©ÿ¨ÿ«ÿ¨ÿ®ÿ«ÿ©ÿªÿ£ÿ²ÿµÿ°ÿ¬ÿ¥ÿ ÿ¬ÿ¡ÿ´ÿ©ÿ§ÿ¥ÿ¬ÿ³ÿ±ÿ»ÿÿ±ÿ³ÿ¨ÿµÿ®ÿ±ÿ«ÿÃÿ´ÿ®ÿ¸ÿµÿ¸ÿ­ÿ²ÿ¬ÿµÿ§ÿ³ÿ¢ÿ­ÿ§ÿ ÿªÿ¬ÿ¬ÿ®ÿ¢ÿ¥ÿ»ÿ»ÿ³ÿ®ÿªÿ¯ÿ®ÿ¬ÿ¥ÿ¨ÿ©ÿµÿ«ÿ¦ÿ®ÿ¹ÿ³ÿ´ÿ¥ÿµÿ¸ÿ½ÿÿ´ÿ£ÿªÿ£ÿ©ÿ³ÿ¬ÿ²ÿ¸ÿ·ÿ»ÿ§ÿ¨ÿ©ÿ§ÿ§ÿ¸ÿ´ÿ²ÿ©ÿ³ÿ·ÿ¯ÿ®ÿ´ÿµÿ±ÿ±ÿ¯ÿ¯ÿ²ÿ­ÿ«ÿ­ÿ­ÿ§ÿÿ¤ÿ¬ÿºÿµÿµÿ³ÿ¸ÿ«ÿ¢ÿ¯ÿ²ÿ®ÿÿ¶ÿ¡ÿÿ­ÿ¥ÿ¢ÿ¸ÿ°ÿ¸ÿ¬ÿÿÀÿºÿ¾ÿºÿ¶ÿ¼ÿ¨ÿ¡ÿ¦ÿ°ÿ¥ÿ²ÿ¥ÿ£ÿ¦ÿ¡ÿ®ÿ¨ÿ¥ÿ¯ÿ­ÿ¥ÿ¨ÿ³ÿ±ÿ¯ÿ®ÿ´ÿ½ÿ©ÿ¡ÿµÿ¯ÿ¯ÿ±ÿµÿ¯ÿ°ÿ²ÿ«ÿ­ÿÀÿ§ÿ¦ÿ«ÿ³ÿ¹ÿ¯ÿ ÿªÿ®ÿÿÀÿ«ÿ±ÿºÿ¹ÿ¦ÿ«ÿ¾ÿ¶ÿ®ÿ­ÿµÿ¯ÿ¥ÿ¡ÿ¬ÿºÿµÿ«ÿ®ÿ·ÿ²ÿ¬ÿ­ÿ©ÿ§ÿ¥ÿ¨ÿ¬ÿÀÿ¨ÿ¨ÿ°ÿ½ÿ±ÿ´ÿ©ÿ°ÿ®ÿ¿ÿ¬ÿ°ÿ³ÿÿ©ÿ¥ÿ®ÿ«ÿ®ÿ«ÿÿ¤ÿ¡ÿ«ÿ¡ÿ­ÿ¢ÿ£ÿ©ÿ®ÿ°ÿ­ÿªÿ´ÿºÿ·ÿ·ÿµÿ¯ÿ»ÿ»ÿ¦ÿ¦ÿ ÿ«ÿ©ÿ³ÿºÿ¼ÿÁÿ½ÿ¯ÿ´ÿ­ÿ¶ÿ¼ÿ«ÿ¨ÿ¥ÿ°ÿ·ÿºÿ²ÿ°ÿÿ¨ÿ¬ÿ§ÿ¹ÿ­ÿ¦ÿ°ÿ±ÿºÿÁÿ·ÿµÿ§ÿ©ÿªÿ¬ÿªÿÿ®ÿºÿ¸ÿ¿ÿ²ÿÿ§ÿ±ÿ«ÿ¼ÿ±ÿ¢ÿ·ÿ°ÿ¶ÿ®ÿ±ÿ¡ÿªÿÿ¨ÿ©ÿ¬ÿ¨ÿ¶ÿ¶ÿ¼ÿ°ÿ§ÿ£ÿÿ­ÿ¬ÿ«ÿ¼ÿ¶ÿ§ÿ¶ÿ©ÿ¦ÿ¹ÿ²ÿ©ÿ«ÿ­ÿ±ÿ°ÿ©ÿ¨ÿ³ÿµÿ»ÿ¯ÿ®ÿ¼ÿ²ÿ·ÿ»ÿ¯ÿ·ÿ§ÿ·ÿ­ÿ¥ÿ®ÿ·ÿ´ÿ§ÿ¡ÿÃÿ­ÿ¶ÿ­ÿÿ¥ÿ»ÿ³ÿ´ÿ¹ÿ¨ÿÿ«ÿ¨ÿ¦ÿ·ÿ®ÿ¤ÿ³ÿ¯ÿ£ÿ·ÿ­ÿ®ÿ±ÿÄÿ¸ÿºÿµÿ¯ÿ´ÿ¶ÿ¬ÿ°ÿ¿ÿ­ÿ¯ÿ«ÿ©ÿ¶ÿ²ÿ¼ÿ¯ÿÿ±ÿ³ÿÿ¯ÿ¯ÿ®ÿ¶ÿ³ÿ±ÿµÿ·ÿ¶ÿ¯ÿ§ÿ­ÿ¬ÿ«ÿ¢ÿ©ÿÿ¥ÿÿ¢ÿ¾ÿ«ÿ³ÿ½ÿ¡ÿ¯ÿ¯ÿ³ÿ¼ÿ¤ÿÉÿ´ÿªÿ±ÿ²ÿ¨ÿ®ÿ±ÿ§ÿ¥ÿ¬ÿ·ÿ³ÿ¨ÿÿÿ·ÿ¼ÿ±ÿ¹ÿ½ÿµÿ´ÿ»ÿ´ÿ¬ÿµÿ®ÿ»ÿ´ÿ¬ÿ½ÿ®ÿ±ÿ©ÿ¯ÿ«ÿ§ÿ¨ÿ¸ÿÂÿµÿ¦ÿ£ÿ¡ÿÿ©ÿ´ÿ¦ÿÿ­ÿ¸ÿ´ÿ£ÿÿ¡ÿ´ÿ´ÿ¥ÿ¨ÿ¶ÿÎÿ±ÿ½ÿ®ÿ¸ÿ¾ÿ¨ÿ½ÿ½ÿ½ÿ¥ÿÿ¯ÿ°ÿ¦ÿ¨ÿ°ÿ¯ÿ©ÿ«ÿ±ÿ²ÿ¯ÿ­ÿ¨ÿ°ÿµÿ¨ÿ§ÿ­ÿ·ÿ­ÿ¹ÿÿ¤ÿ­ÿ®ÿ¦ÿ½ÿ§ÿ¶ÿ­ÿ±ÿ¨ÿ®ÿ£ÿ¡ÿ ÿªÿ¯ÿ¯ÿ®ÿ¯ÿµÿ³ÿ¶ÿ¶ÿ¹ÿ¾ÿ¤ÿ­ÿ½ÿ¾ÿÿÏÿÅÿ§ÿ¶ÿ¸ÿÁÿ¯ÿ¥ÿ¦ÿ³ÿ·ÿÄÿ¿ÿ°ÿ¬ÿ·ÿµÿ«ÿ¯ÿ¨ÿ¨ÿºÿ´ÿ°ÿ¸ÿ­ÿÿ­ÿ¶ÿ®ÿÿ¨ÿºÿ¸ÿÿ¤ÿ±ÿ®ÿ´ÿ«ÿ±ÿ·ÿ¬ÿªÿ­ÿ«ÿ«ÿ¯ÿ¸ÿ·ÿ¯ÿ­ÿµÿ¹ÿ½ÿ¬ÿ ÿÂÿ³ÿ¤ÿ ÿ§ÿÿ­ÿ»ÿ»ÿ¯ÿ«ÿ¶ÿ´ÿµÿ²ÿ¯ÿµÿ»ÿ»ÿ®ÿ ÿ¦ÿ¸ÿ¯ÿÁÿ³ÿ¤ÿªÿ¢ÿ«ÿªÿ£ÿªÿ³ÿ°ÿªÿ©ÿ¨ÿ¤ÿµÿµÿ«ÿ°ÿ´ÿ­ÿ¢ÿ£ÿ®ÿ´ÿ¬ÿ¬ÿ³ÿ´ÿ±ÿ·ÿªÿÿÿ­ÿ¡ÿ­ÿªÿÿ¨ÿÿÿÿ§ÿ¢ÿÿÿ¡ÿÿÿÿÿÿÿÿÿ¥ÿÅÿ´ÿ®ÿ®ÿºÿ­ÿ¤ÿ¤ÿ®ÿ¬ÿ«ÿ¶ÿ³ÿ£ÿ¡ÿ­ÿ§ÿÿ¨ÿªÿÿÿ§ÿ¬ÿ«ÿ«ÿ©ÿ°ÿ¯ÿ·ÿ®ÿ®ÿµÿ²ÿ²ÿµÿ±ÿ¬ÿ¤ÿ¬ÿ¯ÿªÿµÿ·ÿ¡ÿ¼ÿ¡ÿ£ÿ¦ÿ¤ÿ¦ÿ¥ÿ¤ÿ´ÿ©ÿ£ÿ¨ÿ­ÿ°ÿ¢ÿ¨ÿ°ÿ¨ÿ¨ÿµÿÿ®ÿ«ÿÿÿªÿ²ÿ¯ÿ²ÿ¤ÿ­ÿ°ÿ§ÿ«ÿ­ÿ¬ÿªÿ¢ÿ°ÿ·ÿ²ÿ­ÿÿ·ÿ¬ÿÅÿ¬ÿÂÿ²ÿ¦ÿÿ¨ÿ¬ÿ£ÿ£ÿ±ÿ´ÿ¤ÿ¢ÿ´ÿ±ÿµÿ¸ÿµÿ´ÿÅÿ¨ÿ±ÿ·ÿ­ÿ¤ÿ®ÿ¹ÿ¸ÿ«ÿ¢ÿ¤ÿ¤ÿÿ®ÿ¢ÿ¯ÿÿ°ÿ·ÿÿªÿ«ÿµÿ¡ÿ¥ÿÿ¢ÿ¯ÿ¯ÿ¯ÿ­ÿ¬ÿ·ÿ±ÿ°ÿ©ÿ ÿ²ÿ²ÿ¦ÿ¥ÿ´ÿ³ÿ­ÿ«ÿ¸ÿ¾ÿ®ÿ§ÿ­ÿ­ÿ¾ÿ¯ÿ¢ÿ·ÿ­ÿ¡ÿ­ÿ»ÿÿ¦ÿ©ÿ´ÿ·ÿ¸ÿ¹ÿ·ÿµÿ·ÿ¶ÿ¤ÿ±ÿ²ÿ²ÿ¹ÿ°ÿ®ÿ¶ÿ³ÿ¬ÿ¸ÿµÿ¾ÿ½ÿ«ÿªÿ²ÿ¯ÿ´ÿ¶ÿ»ÿ±ÿµÿ¾ÿ¸ÿ­ÿ¸ÿ³ÿ«ÿ¨ÿ´ÿ¶ÿ²ÿ¾ÿÂÿ¾ÿ®ÿ¬ÿÇÿ ÿ©ÿªÿ¤ÿ ÿ¥ÿ¶ÿºÿ±ÿ¹ÿ»ÿ´ÿ»ÿ³ÿ­ÿ²ÿ·ÿ½ÿ´ÿ§ÿ­ÿ·ÿ±ÿ¤ÿ¯ÿ­ÿ®ÿ¶ÿ­ÿ§ÿÿÿ´ÿ®ÿ§ÿ®ÿÿ©ÿ­ÿ­ÿ«ÿ±ÿ¬ÿ§ÿ²ÿ·ÿ¶ÿªÿ¸ÿ¯ÿ­ÿºÿ¾ÿ¬ÿ²ÿ±ÿ±ÿ»ÿ»ÿºÿÀÿºÿ®ÿ©ÿ¦ÿ ÿ«ÿÿ¯ÿ«ÿ·ÿ¿ÿ´ÿµÿ²ÿ¶ÿÉÿ¼ÿ´ÿ¼ÿ»ÿ°ÿ­ÿ´ÿ°ÿ¶ÿ¶ÿ¶ÿ®ÿ©ÿ¡ÿÿªÿ¬ÿªÿªÿÁÿ´ÿ¼ÿÁÿ´ÿ±ÿµÿ¸ÿ´ÿºÿÆÿ½ÿ³ÿ²ÿ²ÿ¤ÿ´ÿ°ÿ©ÿ¯ÿ±ÿ½ÿ¼ÿ²ÿºÿÂÿµÿ ÿ¤ÿÄÿ³ÿÿ¸ÿ¾ÿµÿµÿ°ÿ¢ÿÿ­ÿ¸ÿ³ÿ©ÿ®ÿ´ÿµÿ­ÿ¡ÿ¬ÿ¨ÿ©ÿ·ÿ¶ÿ®ÿ³ÿµÿ¹ÿ³ÿ¯ÿªÿ±ÿµÿ¬ÿ¯ÿ¬ÿªÿ±ÿ´ÿ²ÿ«ÿÁÿ±ÿ­ÿ¥ÿÿ¦ÿ¯ÿ¬ÿ¯ÿµÿºÿ¿ÿÿ¤ÿÈÿ¸ÿÌÿ¤ÿ©ÿ®ÿ¨ÿªÿ³ÿ¶ÿ´ÿ¼ÿµÿ¨ÿÿ°ÿ±ÿµÿ¬ÿ¨ÿ¯ÿ²ÿ©ÿ¨ÿµÿ®ÿ§ÿ¢ÿ·ÿ²ÿ ÿªÿ»ÿ¿ÿ¹ÿ­ÿªÿ¼ÿ¸ÿ°ÿ»ÿ±ÿ±ÿ§ÿ¡ÿ©ÿ°ÿªÿ©ÿÀÿ¸ÿ¾ÿÀÿ¬ÿ®ÿ¹ÿ¹ÿ¹ÿ¸ÿ¹ÿ»ÿ´ÿ®ÿ¦ÿ´ÿ£ÿµÿ¸ÿ¯ÿªÿªÿ¢ÿÿµÿÅÿ¥ÿ´ÿ°ÿÁÿ´ÿ±ÿ­ÿ«ÿªÿ¦ÿ¨ÿ¬ÿ§ÿ´ÿ ÿ¾ÿºÿ·ÿ½ÿºÿµÿ»ÿ¹ÿ¾ÿ¶ÿ°ÿ§ÿ±ÿ¯ÿµÿ¾ÿ¾ÿ²ÿªÿ»ÿ¿ÿ®ÿÁÿ¹ÿ¯ÿ¯ÿ¶ÿ°ÿ¤ÿ§ÿ´ÿµÿ¿ÿ©ÿ³ÿÄÿ­ÿ¢ÿ²ÿ¾ÿ¾ÿ¾ÿ°ÿ¬ÿºÿÂÿ´ÿ¾ÿ½ÿ¿ÿ¾ÿ¬ÿ¢ÿ®ÿ·ÿ¤ÿ¾ÿ¨ÿ½ÿÁÿÀÿ»ÿ¯ÿ°ÿ¾ÿ¥ÿ§ÿªÿ¶ÿ·ÿ¶ÿ³ÿ³ÿ¶ÿ®ÿ¶ÿ°ÿ²ÿ³ÿ³ÿ¬ÿ¯ÿµÿ°ÿ­ÿ¶ÿ³ÿ»ÿ±ÿ±ÿ³ÿ²ÿ¹ÿ¹ÿ±ÿµÿµÿ±ÿ¾ÿ»ÿ«ÿ­ÿµÿ¹ÿ·ÿ¦ÿ¬ÿ¿ÿ·ÿµÿ·ÿ¼ÿºÿ½ÿ¹ÿ¤ÿ»ÿÂÿ´ÿ³ÿºÿ¸ÿºÿ¾ÿ»ÿµÿ¹ÿÀÿ²ÿ½ÿ²ÿºÿ±ÿ«ÿ´ÿ²ÿ·ÿ¾ÿÁÿ±ÿ°ÿ³ÿ¹ÿ½ÿºÿ¶ÿ²ÿ¯ÿ¶ÿ©ÿ¬ÿ®ÿ°ÿ³ÿ²ÿ²ÿÀÿµÿºÿ®ÿ°ÿ¨ÿ³ÿÉÿÀÿ¹ÿ¨ÿ«ÿ¾ÿ±ÿ£ÿ¦ÿ³ÿ¼ÿ½ÿÂÿ¨ÿµÿ·ÿ´ÿ²ÿ­ÿ¥ÿÿ®ÿ°ÿ¤ÿ¸ÿ´ÿ«ÿ®ÿ°ÿ«ÿ«ÿÀÿ²ÿÃÿ¿ÿ¾ÿÂÿ¾ÿ³ÿ¼ÿÃÿ¸ÿ©ÿ´ÿ¹ÿ´ÿ¶ÿ©ÿ­ÿ¸ÿ¸ÿµÿÁÿ¿ÿ¶ÿ¼ÿ®ÿ³ÿ½ÿ¼ÿ¹ÿ¿ÿ¿ÿ¹ÿ´ÿ·ÿ¾ÿ½ÿ³ÿ§ÿ§ÿ³ÿ½ÿ¿ÿ·ÿªÿ´ÿ¸ÿ­ÿ²ÿºÿ³ÿ¨ÿ¶ÿ°ÿ¬ÿ´ÿ·ÿ®ÿ±ÿ¸ÿÂÿ¸ÿ«ÿ¬ÿ­ÿ°ÿ¸ÿ¿ÿÄÿ»ÿÂÿ¬ÿ§ÿ±ÿ´ÿ´ÿµÿ±ÿ±ÿ´ÿºÿºÿºÿ¶ÿ²ÿ·ÿ¾ÿÀÿÆÿÅÿ¶ÿªÿ­ÿ¶ÿ½ÿ¿ÿ¾ÿ¿ÿÅÿ¨ÿÿ±ÿ¯ÿ¾ÿ¸ÿ®ÿ¶ÿ´ÿ¬ÿ¥ÿÀÿ»ÿ©ÿ­ÿ·ÿ¶ÿ¬ÿ±ÿÑÿ½ÿºÿÿ¨ÿ²ÿ³ÿ¬ÿ®ÿ»ÿµÿ¤ÿ¸ÿÌÿÁÿ·ÿ»ÿÅÿÅÿ¹ÿ®ÿ´ÿ¹ÿªÿ°ÿ»ÿ·ÿ´ÿºÿ¿ÿÀÿ¾ÿ´ÿ­ÿ³ÿ°ÿÁÿ®ÿ´ÿÃÿ¸ÿ¨ÿµÿ¿ÿ¾ÿ«ÿ»ÿ½ÿ¿ÿºÿµÿ³ÿ²ÿ¹ÿ¯ÿ¤ÿ¸ÿ¥ÿ¤ÿ¥ÿ³ÿÂÿ½ÿ±ÿ¯ÿ®ÿ¨ÿ¦ÿµÿµÿ¯ÿ§ÿ·ÿÁÿµÿµÿ´ÿ¸ÿ½ÿ·ÿ¯ÿ¶ÿ»ÿ¹ÿ«ÿ«ÿÂÿºÿÀÿ«ÿÄÿ¸ÿ£ÿ¥ÿ©ÿ²ÿ»ÿ¶ÿ³ÿÀÿÄÿµÿ³ÿ©ÿ±ÿ¨ÿ£ÿºÿÆÿ²ÿ²ÿÄÿÉÿ¬ÿ²ÿ¬ÿ­ÿ·ÿ¹ÿ¸ÿ°ÿ¤ÿ§ÿ´ÿÅÿ¸ÿ«ÿ¶ÿµÿ®ÿ¶ÿ·ÿ¸ÿÄÿ¿ÿ»ÿÀÿ´ÿ¯ÿ¥ÿ­ÿ°ÿ·ÿ²ÿ¨ÿ®ÿµÿ­ÿ·ÿ¶ÿ¾ÿ³ÿ°ÿ®ÿµÿ³ÿ°ÿ°ÿ¬ÿ±ÿ¬ÿ¡ÿ«ÿÁÿ¡ÿ°ÿªÿµÿ¿ÿ¹ÿ·ÿ¼ÿºÿºÿ´ÿ´ÿ±ÿ´ÿ¬ÿ©ÿ©ÿ³ÿµÿ²ÿ³ÿ­ÿ»ÿ§ÿÀÿ¬ÿµÿ´ÿ­ÿ¼ÿÅÿÇÿ¿ÿ±ÿ¸ÿ»ÿµÿ«ÿ²ÿ¶ÿ¯ÿ«ÿ¬ÿªÿªÿ®ÿ­ÿ¦ÿ¯ÿ©ÿ»ÿ¾ÿ¯ÿ¨ÿ®ÿ­ÿ¸ÿ·ÿ©ÿ¬ÿ¾ÿÀÿ¼ÿµÿ¨ÿ§ÿ­ÿ­ÿ²ÿ«ÿ´ÿ±ÿ±ÿ¶ÿ·ÿ·ÿ¬ÿÂÿ¯ÿºÿ´ÿÿ¬ÿªÿ¾ÿ¶ÿ­ÿ´ÿºÿºÿ²ÿ¨ÿ°ÿµÿÄÿ±ÿ°ÿ²ÿ´ÿ³ÿªÿ¬ÿµÿ³ÿ³ÿ¯ÿ¹ÿ©ÿºÿÿ·ÿ³ÿ²ÿ²ÿ±ÿ¯ÿ«ÿ´ÿ¼ÿ±ÿ´ÿ½ÿ»ÿ¹ÿµÿ¹ÿ­ÿ¸ÿºÿ¼ÿ¼ÿ­ÿ¦ÿ­ÿ¬ÿ²ÿ½ÿ½ÿ³ÿ¬ÿ¨ÿ¸ÿ¥ÿ²ÿ­ÿ²ÿ½ÿ°ÿ©ÿ¶ÿ²ÿ¬ÿ ÿ©ÿ»ÿµÿ­ÿ¶ÿ¤ÿ½ÿ¸ÿ°ÿ¯ÿ§ÿ¥ÿ¯ÿµÿÂÿ·ÿÇÿ¨ÿ©ÿÿ¯ÿ±ÿ²ÿ­ÿ²ÿ¹ÿ´ÿ°ÿ¶ÿ»ÿ»ÿ©ÿ³ÿ³ÿ¦ÿªÿ­ÿ·ÿ±ÿ«ÿ¥ÿ¬ÿ­ÿ³ÿ¶ÿ©ÿ¤ÿ§ÿ©ÿ¿ÿµÿ­ÿºÿ¦ÿ³ÿ±ÿ®ÿ¶ÿ²ÿ±ÿ´ÿ´ÿ·ÿ¼ÿºÿ¼ÿ¬ÿ¥ÿ¸ÿ½ÿ¹ÿµÿ±ÿ®ÿ¬ÿ¨ÿ°ÿ·ÿ®ÿ¢ÿ¦ÿ´ÿÁÿÃÿ®ÿ§ÿÈÿºÿ©ÿ½ÿ±ÿ»ÿ¼ÿµÿ±ÿµÿ¼ÿ´ÿ¬ÿ±ÿºÿ»ÿ½ÿ¹ÿ®ÿµÿ¯ÿ®ÿ¬ÿ¤ÿ©ÿ°ÿ±ÿ²ÿ³ÿ³ÿÁÿÉÿ¼ÿ¹ÿ±ÿ ÿ¯ÿÿ¨ÿ­ÿªÿ¯ÿ¸ÿªÿ§ÿ­ÿ­ÿ¦ÿ¨ÿ³ÿ³ÿ¨ÿ«ÿ«ÿ²ÿµÿ£ÿ½ÿ¯ÿÀÿ¨ÿÿ®ÿ²ÿÿ£ÿ³ÿ«ÿ¡ÿ¥ÿ®ÿªÿ¬ÿ¬ÿ±ÿÿ¨ÿ¸ÿ³ÿ®ÿ§ÿ§ÿÿ§ÿ©ÿ­ÿ¨ÿ¤ÿ²ÿºÿ¶ÿ´ÿ§ÿ¦ÿ½ÿ«ÿÄÿÊÿ³ÿ¨ÿ»ÿÿ°ÿ©ÿÿÿ¢ÿ©ÿ¯ÿ®ÿ¥ÿ ÿ ÿ¥ÿ¥ÿ¨ÿ®ÿ¹ÿªÿ¬ÿ¥ÿ©ÿ´ÿ´ÿ£ÿ§ÿ¦ÿ¦ÿ¤ÿÿ¡ÿ¡ÿ ÿ®ÿÿÿÿÿÿÿÿÿÿ­ÿÿ¤ÿÿÿ¥ÿ©ÿ¥ÿ¤ÿÿÿÿÿÿÿÿ ÿÿÿ¥ÿÿÿ¯ÿ·ÿ£ÿÿ´ÿÿ¤ÿ¡ÿ¨ÿÿÿÿ¨ÿ¢ÿ¡ÿ¤ÿ«ÿ³ÿ¦ÿ±ÿ®ÿ¥ÿÿ«ÿ¦ÿ¯ÿ¦ÿ£ÿ§ÿ§ÿ¯ÿ¬ÿ®ÿ»ÿÂÿ·ÿ°ÿ©ÿ¡ÿ­ÿ¬ÿ¬ÿ§ÿ¤ÿÿ°ÿ´ÿ¢ÿ²ÿ¬ÿ´ÿ­ÿ¼ÿ²ÿ½ÿ´ÿ¨ÿ¯ÿ«ÿ®ÿ°ÿ±ÿ¶ÿ³ÿ«ÿ£ÿªÿ«ÿ°ÿ»ÿ¯ÿ¸ÿ¹ÿ£ÿ³ÿÄÿµÿ¯ÿµÿ»ÿÄÿ·ÿ®ÿ¶ÿ¶ÿ¶ÿºÿºÿ´ÿ°ÿ²ÿ­ÿ£ÿ¤ÿªÿ¨ÿ«ÿÁÿ¶ÿ¯ÿ´ÿ¥ÿ¹ÿªÿÿ ÿ£ÿ³ÿ¬ÿ£ÿ¯ÿ¹ÿ¿ÿ¶ÿ·ÿ¸ÿµÿºÿ±ÿ±ÿªÿ¤ÿ¶ÿ­ÿ«ÿ¦ÿ¬ÿ¬ÿ³ÿ¡ÿ¸ÿºÿ¦ÿ¦ÿ§ÿ¯ÿµÿ²ÿ®ÿªÿ¾ÿÈÿµÿ¦ÿ¯ÿ°ÿ®ÿ±ÿÿÿ«ÿ¬ÿ©ÿÿ§ÿÿ´ÿ·ÿºÿ­ÿÿ§ÿ­ÿ¥ÿ°ÿµÿªÿ®ÿ½ÿ±ÿªÿ°ÿ®ÿ¬ÿ¯ÿ³ÿ¬ÿÿ¥ÿµÿ¯ÿ²ÿÂÿ¬ÿ°ÿ«ÿ¦ÿ¿ÿ½ÿºÿ¬ÿ¬ÿ­ÿ·ÿªÿ¡ÿ¸ÿ·ÿ°ÿ²ÿ¸ÿ¹ÿ¾ÿºÿ§ÿÿ°ÿÃÿ¿ÿ°ÿ«ÿ½ÿ¸ÿ®ÿ«ÿµÿ½ÿ¾ÿ¾ÿ²ÿ¼ÿ²ÿ»ÿ©ÿ¾ÿ©ÿ©ÿ¯ÿ©ÿ²ÿºÿ¯ÿ­ÿ²ÿ»ÿ²ÿ¤ÿÿpÿ}ÿ­ÿ­ÿ¥ÿ°ÿ´ÿ«ÿ¨ÿ®ÿ­ÿ³ÿ³ÿÿºÿ«ÿ¤ÿ°ÿ«ÿ³ÿºÿ´ÿºÿ¤ÿÿ­ÿ«ÿ¶ÿºÿ°ÿ§ÿ§ÿ¥ÿ°ÿ·ÿ¨ÿ ÿ¦ÿªÿ§ÿ¡ÿÿ§ÿ®ÿ°ÿ­ÿ³ÿ¯ÿ©ÿ£ÿ°ÿ®ÿ´ÿ®ÿ±ÿÿ¥ÿ±ÿ¬ÿÿ«ÿ´ÿ´ÿ±ÿ²ÿ¬ÿÿ}ÿ%ÿÜþÿ~ÿ§ÿ³ÿ©ÿ¥ÿ¢ÿ¤ÿ¤ÿ ÿªÿ°ÿ¦ÿ´ÿ´ÿ¬ÿ¹ÿ±ÿÿ§ÿÿ¦ÿÀÿÿÿÄÿ³ÿ¯ÿ«ÿ¦ÿ¬ÿ£ÿµÿ¬ÿ£ÿ¢ÿ´ÿ«ÿÿ¨ÿ«ÿªÿ·ÿ³ÿ«ÿ²ÿ¯ÿ°ÿ¶ÿ¯ÿ±ÿ­ÿ¨ÿ¥ÿ¹ÿÀÿ´ÿ­ÿÿÿµÿ¤ÿÿ¯ÿ¤ÿ¯ÿ§ÿ¤ÿªÿ¬ÿ¬ÿ³ÿ¨ÿ¬ÿ±ÿ®ÿ«ÿªÿ®ÿ¨ÿ¢ÿ§ÿ²ÿ¯ÿªÿ³ÿ¦ÿ§ÿµÿ¼ÿ¯ÿ´ÿ¬ÿ¬ÿ¥ÿ¤ÿ¯ÿ¼ÿ¢ÿ£ÿÈÿ ÿ¤ÿ²ÿ·ÿÿ¨ÿ ÿ ÿ¦ÿ¤ÿ£ÿ¸ÿ¶ÿ¥ÿ³ÿ¦ÿ¢ÿ°ÿ°ÿ¡ÿÿ°ÿ·ÿ¯ÿ¬ÿ­ÿ¶ÿ²ÿ­ÿ£ÿ¬ÿ¬ÿ¦ÿ£ÿ¢ÿ¨ÿ±ÿ¨ÿ·ÿ¡ÿ±ÿ£ÿªÿ¥ÿcÿGÿÿÿ§ÿ¯ÿ¢ÿÿªÿ¥ÿ¯ÿÿ¨ÿ¯ÿ²ÿ±ÿ«ÿ¾ÿ­ÿ§ÿ¢ÿ²ÿ¿ÿ¸ÿ©ÿ¥ÿ­ÿ­ÿ²ÿ¸ÿ²ÿ¬ÿ¸ÿ¯ÿ°ÿºÿ³ÿÿ®ÿ¨ÿ¥ÿµÿµÿÈÿ®ÿÂÿ»ÿ ÿ°ÿ®ÿ¢ÿÿ­ÿ·ÿ¦ÿ°ÿ¾ÿºÿÿÿ ÿ«ÿ²ÿ°ÿ©ÿ°ÿ­ÿ±ÿ¬ÿ¯ÿ¹ÿ»ÿ¿ÿ²ÿ£ÿ©ÿ§ÿ«ÿ¹ÿµÿ«ÿÿÿÿµÿµÿ­ÿ¦ÿ¹ÿ¡ÿ©ÿ³ÿªÿ§ÿ¨ÿºÿ£ÿÿ§ÿ«ÿ¬ÿ®ÿ²ÿÿ±ÿ­ÿ»ÿ§ÿ§ÿ¡ÿ¥ÿªÿ®ÿ·ÿ¼ÿ½ÿ¸ÿ©ÿ¨ÿÿÿ ÿ¶ÿ¶ÿ¨ÿ§ÿ®ÿ«ÿ±ÿ¯ÿ®ÿªÿ­ÿ¬ÿ¢ÿ®ÿªÿ²ÿ²ÿ®ÿ¿ÿ°ÿªÿ®ÿ®ÿ¢ÿÿÿÿ°ÿ²ÿ¨ÿ³ÿ³ÿ¿ÿÁÿ±ÿ­ÿ¦ÿ¬ÿ¸ÿ­ÿ«ÿ£ÿ´ÿ´ÿ¹ÿ±ÿ²ÿ¯ÿ±ÿµÿ¬ÿ°ÿ«ÿ¢ÿµÿ¸ÿ®ÿ¨ÿ¨ÿ°ÿµÿ«ÿÿ¬ÿ¬ÿ°ÿ´ÿ·ÿÃÿºÿ²ÿ½ÿ¤ÿÿºÿ¼ÿ±ÿ¯ÿ°ÿ¨ÿ¯ÿÿ¡ÿ°ÿ¬ÿºÿºÿªÿ«ÿ¦ÿ ÿ¨ÿ´ÿ°ÿ«ÿªÿ°ÿ¯ÿ³ÿ²ÿ³ÿµÿ¯ÿ­ÿ¯ÿ©ÿ³ÿ·ÿ¥ÿ«ÿ´ÿ·ÿ¸ÿ±ÿ®ÿ±ÿ«ÿ¶ÿ¤ÿ¨ÿ¹ÿ´ÿ¯ÿ°ÿ¹ÿ¬ÿ­ÿ«ÿ²ÿÿ¨ÿ®ÿ²ÿ¼ÿ¯ÿ°ÿ¶ÿ¯ÿ®ÿ¤ÿ§ÿ¬ÿ´ÿ©ÿ®ÿ¡ÿ°ÿ°ÿ¬ÿ¯ÿ©ÿ¬ÿ±ÿ©ÿ«ÿªÿÿÿ­ÿ¸ÿ¶ÿ²ÿ´ÿªÿ²ÿ©ÿ«ÿ­ÿ¥ÿ¤ÿ®ÿµÿ«ÿ ÿ¯ÿ´ÿ¼ÿ§ÿ¶ÿ¢ÿ¸ÿÿ¬ÿÂÿ©ÿ¤ÿ¨ÿ¿ÿÂÿ¦ÿ©ÿ£ÿ¢ÿ®ÿ¬ÿ­ÿ¢ÿ²ÿ¹ÿ°ÿ¦ÿ©ÿ¨ÿ§ÿ¨ÿ«ÿ¯ÿ­ÿ®ÿµÿ¶ÿ­ÿ¦ÿ©ÿ¯ÿ¹ÿ­ÿ¤ÿ¬ÿºÿÃÿÀÿ¯ÿ·ÿ®ÿ±ÿÄÿ³ÿ¹ÿ¨ÿ­ÿºÿ¾ÿ³ÿ²ÿ¯ÿ·ÿ»ÿÿ¦ÿ³ÿ»ÿ°ÿ³ÿ²ÿÿ¥ÿ£ÿ©ÿ±ÿ®ÿ¯ÿ¯ÿ´ÿ±ÿµÿ®ÿªÿ¨ÿ¤ÿ£ÿ§ÿ«ÿÿÿ®ÿ¬ÿ»ÿ½ÿ­ÿºÿ´ÿ½ÿ°ÿ³ÿ³ÿ°ÿ¥ÿ«ÿ¬ÿ¶ÿ¦ÿÿ¯ÿ·ÿ£ÿ«ÿÿ®ÿ¬ÿ¿ÿ¼ÿ£ÿ¶ÿ¹ÿ¨ÿ§ÿªÿ¯ÿ·ÿÿÿÿ°ÿ¬ÿ¬ÿµÿ¾ÿ¼ÿ¨ÿ¤ÿ­ÿ¯ÿ¶ÿ¶ÿ¨ÿÿ¦ÿªÿ©ÿ¶ÿ¯ÿ«ÿ¸ÿªÿ§ÿ®ÿ«ÿÿ¬ÿ¢ÿ©ÿ¦ÿ¯ÿÿ²ÿ§ÿ¥ÿ¢ÿ­ÿ³ÿÿ£ÿ§ÿ¤ÿ¥ÿ±ÿ­ÿ®ÿ¤ÿªÿ¬ÿ©ÿ¦ÿ¬ÿ³ÿ´ÿ³ÿ¹ÿ´ÿ¯ÿ³ÿ¬ÿ²ÿ«ÿ±ÿ¯ÿ¨ÿ·ÿµÿµÿ°ÿ³ÿ¯ÿ©ÿ¶ÿ©ÿ»ÿ§ÿ¬ÿ°ÿ³ÿ»ÿ¯ÿµÿ²ÿ¨ÿ­ÿ§ÿÀÿ´ÿ«ÿ¨ÿ¤ÿ°ÿ¡ÿ¤ÿ·ÿµÿ®ÿ£ÿ¥ÿ°ÿ¶ÿ³ÿ±ÿ³ÿ«ÿ­ÿ¶ÿ°ÿªÿ³ÿ¨ÿ¼ÿ¯ÿ¡ÿ«ÿ¾ÿÃÿ±ÿ§ÿ¦ÿÿÿ²ÿ°ÿ¬ÿ­ÿ±ÿ©ÿ³ÿ­ÿªÿ¯ÿ¯ÿ¸ÿ¼ÿ³ÿ¶ÿ®ÿ´ÿ·ÿ«ÿ±ÿ¶ÿªÿ°ÿ¿ÿ»ÿ²ÿ±ÿ¨ÿ«ÿ²ÿ»ÿ»ÿºÿ¶ÿÄÿ´ÿ­ÿ¯ÿ¾ÿ´ÿ¹ÿ³ÿ²ÿ­ÿ¯ÿ°ÿµÿÿ¶ÿ¦ÿ¦ÿªÿ©ÿ§ÿ¸ÿ¸ÿ«ÿ­ÿ¼ÿ´ÿ­ÿ¹ÿ¿ÿ³ÿ¬ÿµÿµÿ²ÿ»ÿ»ÿµÿ­ÿ¼ÿµÿ¹ÿ±ÿ§ÿ©ÿºÿ³ÿ¶ÿÿ¨ÿ¯ÿ°ÿªÿÿ¸ÿ´ÿ¼ÿ¤ÿ¦ÿ®ÿ±ÿ¥ÿ«ÿ®ÿµÿ¶ÿ­ÿ³ÿ»ÿ´ÿ®ÿ®ÿ¶ÿ¹ÿ«ÿ®ÿ¬ÿ°ÿ­ÿ©ÿ¥ÿ¡ÿÀÿ¬ÿ¹ÿ·ÿ¨ÿ«ÿ³ÿ¾ÿ¶ÿ£ÿ«ÿ©ÿµÿ¹ÿ³ÿ°ÿÄÿ³ÿ®ÿÿÿ«ÿ³ÿ´ÿªÿªÿ¬ÿ²ÿÿÿ³ÿ¦ÿ ÿÿ§ÿ¨ÿ¬ÿ·ÿ¹ÿµÿÿ¸ÿ¶ÿ·ÿ³ÿ©ÿ¬ÿ±ÿ°ÿ¶ÿ¹ÿ­ÿ­ÿ°ÿ¯ÿ¤ÿ«ÿ¯ÿ¦ÿ§ÿ«ÿ¯ÿ±ÿ¨ÿ¢ÿ®ÿ­ÿ®ÿ±ÿ¬ÿ¬ÿÃÿ³ÿ³ÿ´ÿÈÿ¸ÿ§ÿ®ÿ´ÿ­ÿ¦ÿ®ÿ¸ÿ·ÿ²ÿ°ÿ¸ÿ·ÿ²ÿ¶ÿ½ÿ¸ÿµÿ´ÿ²ÿÂÿ­ÿµÿÀÿ¸ÿ±ÿ¨ÿÿ¤ÿ¶ÿÿ¾ÿ¢ÿ±ÿ§ÿ¹ÿµÿ±ÿ©ÿ²ÿ«ÿ©ÿ£ÿ£ÿ¦ÿ¨ÿªÿ²ÿ¶ÿ³ÿµÿ±ÿ©ÿ©ÿÿ°ÿÁÿÄÿ ÿ´ÿ´ÿ´ÿ­ÿ§ÿ·ÿ¿ÿ±ÿÆÿÂÿÄÿ¼ÿ¥ÿÿÿ¨ÿ°ÿµÿ¡ÿÿ®ÿºÿ³ÿ­ÿ¯ÿ¥ÿ­ÿ´ÿµÿ°ÿ­ÿ£ÿ¿ÿ¨ÿÿ¤ÿ¯ÿ¬ÿ°ÿ«ÿªÿºÿµÿ²ÿ·ÿ²ÿ¬ÿ¬ÿ¬ÿ°ÿ´ÿºÿ¹ÿªÿ¿ÿ®ÿ©ÿÅÿ¯ÿ«ÿ§ÿ²ÿ¬ÿ¼ÿ´ÿ´ÿ¡ÿ©ÿºÿ¬ÿªÿ§ÿÿ£ÿªÿ¬ÿ²ÿ§ÿ¥ÿ»ÿ¸ÿ½ÿ·ÿ²ÿ§ÿªÿ¯ÿ¦ÿ ÿ¨ÿ¸ÿ¹ÿ¶ÿ­ÿ¨ÿ­ÿ·ÿ²ÿ©ÿ¢ÿ¦ÿ®ÿ¦ÿ¥ÿ¨ÿ¶ÿºÿ¬ÿ¬ÿÿ¹ÿ£ÿ¤ÿ ÿ¥ÿÿ¡ÿµÿ¤ÿÿÿÿ¡ÿªÿ¤ÿ¤ÿ ÿÿÿ£ÿ¢ÿ£ÿÿ}ÿ{ÿÿ¯ÿ¯ÿÅÿÿ²ÿ¬ÿ¡ÿ«ÿ¯ÿ°ÿªÿ¦ÿ©ÿ¯ÿ®ÿÿÿ¯ÿÿ´ÿµÿ¶ÿÿ¦ÿÿ°ÿ¶ÿÀÿ¬ÿ©ÿ´ÿ²ÿ§ÿ§ÿ³ÿ°ÿ©ÿ®ÿ¯ÿ©ÿ¤ÿ«ÿªÿ³ÿ´ÿ¶ÿ¢ÿ¨ÿ¬ÿ§ÿ°ÿ¯ÿ¦ÿ·ÿ¯ÿ¢ÿ¥ÿ¶ÿ³ÿÿÿÿÿ£ÿÿ¯ÿ¬ÿÿ±ÿ¸ÿªÿ¨ÿ§ÿ¯ÿ²ÿ¸ÿ¢ÿ¦ÿ°ÿµÿµÿ­ÿ«ÿ²ÿµÿµÿÆÿ¹ÿ·ÿ¼ÿ»ÿ³ÿ¬ÿ¨ÿºÿ¶ÿ«ÿ¥ÿ¥ÿ ÿ ÿ°ÿ»ÿ´ÿ«ÿ­ÿ»ÿ¿ÿ´ÿ¶ÿ«ÿ±ÿµÿ®ÿ±ÿ¶ÿ¨ÿ®ÿ®ÿ¹ÿµÿ¨ÿ ÿ ÿ¬ÿ¬ÿ¢ÿÿ§ÿ½ÿ²ÿºÿ ÿ«ÿ ÿ£ÿ­ÿ¨ÿÿÿ­ÿ±ÿ©ÿ¤ÿ­ÿ°ÿ¶ÿ¬ÿ©ÿ¤ÿ´ÿ¯ÿ·ÿ¡ÿ­ÿ«ÿ«ÿ¶ÿ¸ÿªÿ©ÿ¯ÿ©ÿ«ÿ³ÿºÿÀÿ·ÿÿÿ§ÿµÿªÿ¶ÿ®ÿ°ÿ¼ÿ¸ÿ´ÿ¾ÿÂÿ½ÿ¹ÿ±ÿ²ÿ¸ÿ¶ÿ·ÿ¸ÿ©ÿ¸ÿ±ÿ¤ÿ³ÿÇÿ±ÿÿ§ÿ²ÿ¾ÿÁÿ´ÿºÿ¸ÿ¥ÿ»ÿ©ÿ·ÿ±ÿÂÿ³ÿªÿ£ÿ®ÿ´ÿ±ÿ²ÿ³ÿµÿ­ÿ±ÿ³ÿµÿ§ÿ¸ÿÆÿ¤ÿ¡ÿ©ÿ¦ÿ­ÿ¯ÿ­ÿ¬ÿ¤ÿ ÿ£ÿ¤ÿ±ÿÀÿÀÿÿ±ÿ·ÿ¼ÿ¨ÿµÿ°ÿ¯ÿ¶ÿ®ÿ§ÿ£ÿ­ÿ¿ÿ¹ÿ¹ÿ¥ÿÂÿºÿ¶ÿ¹ÿ·ÿµÿ­ÿ¦ÿ«ÿµÿ·ÿ´ÿ¾ÿ­ÿ­ÿµÿ±ÿªÿ´ÿ¼ÿ²ÿ·ÿ¾ÿ¸ÿ¯ÿ²ÿ¼ÿ±ÿ­ÿ§ÿ¯ÿÂÿ®ÿÿ¶ÿ¶ÿ·ÿ·ÿ¶ÿ½ÿ¿ÿ°ÿ¦ÿ¸ÿ±ÿ¿ÿ·ÿ¿ÿÿ²ÿ¸ÿ´ÿ²ÿ°ÿ«ÿ·ÿÇÿ­ÿ¡ÿ¸ÿ£ÿÿ±ÿÍÿµÿ¡ÿ±ÿ¶ÿ­ÿ®ÿ´ÿ´ÿ±ÿ¶ÿµÿ¬ÿ¨ÿ¨ÿ¬ÿ·ÿ­ÿ«ÿ®ÿ´ÿ¿ÿÄÿÀÿÃÿ¹ÿ«ÿ«ÿ¸ÿªÿ¶ÿ·ÿ¶ÿ­ÿ¦ÿ¯ÿºÿºÿ´ÿ¤ÿ¬ÿµÿ³ÿ¯ÿ­ÿ¬ÿ¬ÿ¥ÿ¨ÿ²ÿµÿ»ÿ»ÿ°ÿ´ÿÂÿ£ÿÅÿ­ÿ®ÿ·ÿ³ÿ°ÿ°ÿµÿ½ÿ¤ÿ®ÿªÿ¹ÿ§ÿ±ÿ¹ÿ©ÿµÿ¸ÿ¨ÿ¯ÿÅÿ½ÿ¬ÿ³ÿ¶ÿ½ÿÿ´ÿ¶ÿ¹ÿ¹ÿ¼ÿ¾ÿµÿ´ÿ³ÿ¬ÿ°ÿ­ÿ³ÿ®ÿ¼ÿ¯ÿ«ÿ±ÿ°ÿ³ÿµÿ®ÿ¬ÿ´ÿ¿ÿÂÿ£ÿ¯ÿÁÿÄÿ·ÿ¯ÿ»ÿ»ÿ¼ÿÄÿ­ÿ°ÿ¨ÿ©ÿ©ÿ²ÿ±ÿ²ÿ¾ÿ³ÿ¯ÿ¯ÿ¬ÿ´ÿ§ÿ¬ÿ®ÿ·ÿ·ÿ®ÿ®ÿ¯ÿ­ÿ¸ÿµÿÿ²ÿ¸ÿ°ÿ§ÿ®ÿ½ÿÃÿ¾ÿ¿ÿ»ÿÂÿ´ÿ¼ÿ©ÿºÿÀÿµÿ«ÿªÿ«ÿ¬ÿªÿ½ÿ¬ÿÅÿ¾ÿ´ÿºÿ¶ÿºÿÅÿ²ÿµÿ¥ÿ·ÿºÿ¹ÿ¶ÿ¸ÿ¶ÿµÿ´ÿ¶ÿ»ÿÂÿ½ÿÌÿµÿ´ÿªÿ°ÿ®ÿ¤ÿ©ÿ¯ÿ¯ÿ¿ÿ¾ÿÍÿ¹ÿ¦ÿ®ÿ·ÿºÿ¿ÿÄÿ¹ÿ¯ÿºÿ³ÿ¯ÿ¾ÿºÿºÿ¶ÿ¯ÿµÿ¹ÿ¯ÿÍÿ¦ÿ²ÿ¬ÿµÿ°ÿ¯ÿ·ÿ´ÿ±ÿÿ¥ÿªÿ¨ÿ­ÿ¶ÿµÿ±ÿ¶ÿ·ÿ¯ÿ¯ÿ¶ÿ¥ÿ¬ÿ¯ÿ½ÿÁÿ¼ÿ¸ÿ¯ÿ´ÿ²ÿ´ÿºÿ³ÿºÿÀÿ¼ÿ¶ÿ¹ÿ²ÿ¿ÿÅÿÂÿ«ÿ«ÿ¥ÿ­ÿ¼ÿ­ÿªÿÄÿÿºÿ»ÿ»ÿ²ÿ³ÿ¶ÿ®ÿ±ÿ¾ÿ±ÿ¹ÿ¹ÿ¸ÿÀÿ¼ÿ¶ÿ¿ÿÁÿÉÿÊÿ«ÿ«ÿ¼ÿ­ÿ¨ÿ³ÿ³ÿ½ÿµÿ¶ÿ¿ÿ³ÿ¯ÿ±ÿ¯ÿ°ÿ·ÿ­ÿ³ÿ³ÿ¶ÿ¸ÿ®ÿ¬ÿªÿ¬ÿ¾ÿÁÿ§ÿ¹ÿ»ÿ³ÿ¦ÿ«ÿ·ÿ¹ÿ±ÿ±ÿ²ÿ°ÿ¬ÿ±ÿ³ÿ·ÿ»ÿºÿ¾ÿ¥ÿ±ÿ£ÿ±ÿ¶ÿ±ÿ«ÿ¨ÿ«ÿ´ÿ¯ÿ·ÿÁÿÁÿ¹ÿ³ÿ·ÿ½ÿ²ÿÂÿ½ÿ¸ÿÁÿËÿÃÿ·ÿºÿ¹ÿ®ÿ®ÿ¸ÿ¯ÿ±ÿ¿ÿ´ÿ¯ÿµÿ¹ÿµÿ¸ÿ³ÿ­ÿÄÿÀÿ®ÿ¹ÿÐÿÄÿ¤ÿ¤ÿ¶ÿ¿ÿ»ÿ¼ÿ´ÿ©ÿ¬ÿ´ÿ¯ÿ·ÿ¹ÿ¯ÿ¶ÿ·ÿ¹ÿ»ÿ«ÿªÿ°ÿ²ÿ¹ÿ®ÿ²ÿ´ÿ­ÿ©ÿ«ÿ¸ÿ´ÿ¹ÿ³ÿ¶ÿºÿ½ÿºÿ°ÿ³ÿ¬ÿ§ÿ²ÿ´ÿµÿ®ÿ¬ÿ°ÿ©ÿ¬ÿºÿ³ÿªÿ­ÿ²ÿ²ÿ¶ÿ¹ÿ¯ÿ¿ÿ»ÿÂÿÇÿÅÿ¹ÿ²ÿ´ÿ¸ÿ¿ÿÂÿ¶ÿ²ÿ¬ÿ®ÿ·ÿ¾ÿ¾ÿ¼ÿ±ÿºÿ¹ÿ½ÿ¶ÿ«ÿªÿ¬ÿµÿ½ÿ¶ÿ·ÿ¯ÿ®ÿ±ÿ¥ÿ©ÿ±ÿ·ÿµÿ±ÿ¹ÿ¨ÿ»ÿÇÿ½ÿ¸ÿ¾ÿºÿ¨ÿ¦ÿ½ÿ´ÿ§ÿ³ÿ¶ÿ²ÿ°ÿ¨ÿ­ÿºÿ½ÿÀÿ¾ÿºÿ·ÿ ÿ®ÿ¹ÿÁÿ³ÿ©ÿÅÿºÿ¹ÿÈÿ³ÿ¬ÿ­ÿ¬ÿ«ÿªÿ°ÿ¼ÿ¿ÿ±ÿ¼ÿ¶ÿ°ÿ´ÿÁÿ°ÿ¡ÿªÿ§ÿªÿ·ÿ¸ÿ¨ÿ¬ÿ´ÿ±ÿ¨ÿ«ÿ´ÿ±ÿ¶ÿ³ÿ³ÿµÿ¶ÿ·ÿ½ÿ½ÿ·ÿ³ÿºÿºÿÿ³ÿ¨ÿ´ÿ¤ÿ§ÿ±ÿ­ÿªÿ·ÿÁÿ½ÿºÿ±ÿªÿ¯ÿªÿ¶ÿµÿ«ÿ¯ÿµÿ§ÿ¬ÿÀÿÇÿ»ÿ«ÿµÿ²ÿ·ÿµÿ·ÿ¹ÿ©ÿ¡ÿ¯ÿÁÿ³ÿ¯ÿ®ÿ²ÿ¹ÿ»ÿ´ÿ®ÿ´ÿ²ÿ´ÿ°ÿ¾ÿ±ÿ®ÿ¬ÿ´ÿ¬ÿ´ÿºÿ°ÿ¶ÿ®ÿ¾ÿ»ÿ³ÿ¬ÿ¯ÿ»ÿºÿµÿ¸ÿ¾ÿ¾ÿÀÿ¿ÿÅÿ¤ÿ¹ÿ¹ÿ·ÿ³ÿ¾ÿÃÿºÿ°ÿªÿ¹ÿÃÿµÿ·ÿ·ÿºÿ¶ÿ¦ÿ ÿ¨ÿ©ÿ­ÿÃÿÃÿ½ÿ¯ÿ§ÿ¤ÿªÿ§ÿ©ÿ®ÿ´ÿ¼ÿ´ÿ§ÿ·ÿ¯ÿ´ÿ¶ÿ¯ÿ©ÿ§ÿ¡ÿ¥ÿ¬ÿ¶ÿµÿ­ÿ´ÿ®ÿºÿ×ÿ¸ÿÿ¡ÿ´ÿ«ÿ§ÿ³ÿ³ÿ¬ÿ´ÿµÿ±ÿ¼ÿ·ÿ§ÿ«ÿ±ÿ¯ÿ¹ÿ²ÿ©ÿ­ÿ¶ÿ²ÿ®ÿ°ÿ¤ÿ«ÿ«ÿÀÿ·ÿµÿµÿ¾ÿ¼ÿ³ÿ²ÿ³ÿ¸ÿ¸ÿ´ÿ°ÿ±ÿ®ÿ«ÿ³ÿ­ÿ³ÿ©ÿ®ÿ·ÿµÿ·ÿ­ÿ°ÿÃÿ¬ÿ·ÿµÿºÿ­ÿµÿ¯ÿ®ÿ±ÿ±ÿ¯ÿ³ÿ¶ÿ¹ÿ½ÿ½ÿÁÿ¾ÿÁÿ¶ÿ¯ÿ¥ÿ³ÿÀÿ²ÿ¥ÿ¬ÿ®ÿ©ÿ ÿ¨ÿ¬ÿ®ÿÿ¥ÿ«ÿ©ÿ¡ÿ¯ÿ½ÿ·ÿ«ÿ®ÿ¾ÿ´ÿªÿ´ÿ½ÿ²ÿ²ÿ»ÿ¬ÿ¯ÿªÿ§ÿªÿ¶ÿ¾ÿ¯ÿ§ÿÁÿÃÿ¶ÿÂÿ¥ÿ½ÿ¡ÿ»ÿ¿ÿ¬ÿ³ÿ·ÿ´ÿ±ÿ°ÿ½ÿÃÿ²ÿµÿ°ÿ¬ÿ²ÿ²ÿ®ÿ´ÿ¿ÿ¹ÿ¥ÿÿ£ÿ®ÿ¸ÿ¿ÿºÿ¿ÿ¾ÿ³ÿºÿ®ÿºÿµÿ´ÿ·ÿµÿ°ÿ´ÿ·ÿ®ÿ¯ÿºÿ¶ÿ¼ÿ¬ÿ¸ÿºÿÃÿ´ÿ¤ÿ®ÿªÿ«ÿ¨ÿ°ÿ¹ÿ°ÿ¥ÿ®ÿ¿ÿµÿÁÿºÿ²ÿÀÿ¾ÿªÿ´ÿ´ÿµÿ·ÿ±ÿ²ÿ²ÿ¶ÿ¸ÿ­ÿ²ÿ´ÿÉÿ»ÿ³ÿ·ÿ¬ÿ°ÿªÿªÿÿ©ÿ³ÿ³ÿ±ÿÀÿÊÿÀÿ¼ÿ¶ÿ½ÿÁÿ¨ÿ²ÿÿ«ÿ¾ÿ¬ÿÿ¸ÿ¯ÿ¯ÿ°ÿ±ÿ¥ÿ£ÿ¶ÿ¸ÿ¸ÿ²ÿ©ÿ©ÿ´ÿÿªÿ ÿÿ±ÿºÿºÿ¬ÿ§ÿ«ÿ¬ÿ¦ÿ¥ÿªÿ§ÿ§ÿ¨ÿªÿ¬ÿÿ ÿ¿ÿ±ÿ¬ÿ®ÿ®ÿ¢ÿ±ÿ«ÿ£ÿ¨ÿ¦ÿªÿ®ÿ§ÿ½ÿ·ÿÿ¯ÿ±ÿÂÿªÿ³ÿ®ÿ±ÿÿ¦ÿ¨ÿ ÿ£ÿ«ÿ¦ÿ§ÿ®ÿªÿ¦ÿ§ÿ¦ÿÿ§ÿ¬ÿ®ÿ¯ÿ´ÿÿ£ÿªÿ¹ÿµÿ¡ÿ¬ÿ¦ÿÿÿÿ¢ÿ¢ÿ¡ÿ¨ÿÿÿ­ÿ­ÿ¬ÿ¢ÿ­ÿªÿÿÿ¡ÿ¨ÿ ÿ¦ÿ«ÿ ÿ¤ÿ§ÿ¡ÿÿÿ£ÿ¤ÿÿ¦ÿÿ£ÿ¡ÿ§ÿ·ÿ¤ÿ´ÿ«ÿªÿ ÿ¤ÿ¤ÿ°ÿ²ÿ¨ÿ§ÿ­ÿ«ÿ ÿÿÿ¢ÿ®ÿ¢ÿ¬ÿ®ÿ¶ÿ ÿ®ÿ¬ÿ¬ÿ§ÿ¬ÿ¹ÿ°ÿ­ÿ´ÿ°ÿ¯ÿ¶ÿ°ÿªÿªÿ©ÿ¬ÿÿ¢ÿµÿªÿ£ÿÅÿ§ÿ·ÿ¯ÿ¶ÿÿªÿËÿÀÿ¶ÿ±ÿ´ÿ·ÿ·ÿ±ÿµÿ¶ÿ¬ÿ¥ÿ©ÿ¸ÿ»ÿ­ÿ³ÿ·ÿ°ÿºÿ­ÿÿÀÿ¼ÿ®ÿµÿ»ÿºÿ¸ÿ¯ÿ±ÿ·ÿ¶ÿ±ÿ¬ÿ±ÿ³ÿ­ÿ¯ÿ£ÿÿ±ÿ¬ÿ³ÿ²ÿ­ÿ¸ÿÿ¨ÿÿ¬ÿ¹ÿ½ÿ ÿ¢ÿ²ÿ§ÿ«ÿ°ÿºÿÀÿ·ÿµÿ¼ÿºÿ¶ÿ°ÿ®ÿ¶ÿªÿªÿªÿ°ÿªÿºÿ´ÿ¯ÿ¦ÿ°ÿ¯ÿªÿ±ÿ¥ÿ®ÿ²ÿ¨ÿ£ÿ©ÿ­ÿ©ÿ¥ÿÿÿ¥ÿ¦ÿ¤ÿÿÿ¬ÿ¥ÿªÿ°ÿÿÿ«ÿ±ÿ¹ÿ§ÿµÿ®ÿ²ÿ£ÿ«ÿ°ÿ§ÿ°ÿ³ÿ¬ÿ­ÿ®ÿªÿ¤ÿ¤ÿ°ÿ½ÿµÿ±ÿ³ÿ¯ÿ´ÿ¸ÿ¬ÿ®ÿµÿ±ÿÈÿ¬ÿ¹ÿ®ÿ³ÿ©ÿºÿ¾ÿ§ÿ¢ÿ«ÿ´ÿ·ÿ·ÿ¨ÿ¦ÿ½ÿ½ÿ¨ÿ¦ÿ¬ÿ°ÿ·ÿ´ÿ°ÿ­ÿ²ÿ­ÿÄÿ¹ÿµÿÿ¢ÿ³ÿ±ÿ¼ÿ±ÿ´ÿ©ÿ©ÿ©ÿ£ÿ¯ÿ¹ÿ¶ÿ´ÿ¹ÿÂÿºÿ®ÿ¬ÿÿ|ÿÿ«ÿ¯ÿ¦ÿªÿ´ÿ¦ÿ¯ÿ¹ÿ³ÿ®ÿªÿ¹ÿ­ÿÿ¶ÿ¬ÿ½ÿ±ÿ²ÿ³ÿ¬ÿ­ÿ·ÿ¹ÿ±ÿ¯ÿ´ÿ¨ÿ¢ÿÿ¡ÿ³ÿ´ÿ³ÿ®ÿªÿ©ÿªÿªÿ¬ÿ¶ÿ¸ÿ¤ÿ´ÿ¡ÿ¨ÿ­ÿ¶ÿ±ÿ©ÿÀÿ²ÿÿ¢ÿ¦ÿ¬ÿÿ§ÿ¨ÿ¬ÿ©ÿ¬ÿªÿÿÿÿÿÍþ8ÿÿ¤ÿ¦ÿ¬ÿ¬ÿ£ÿ©ÿ«ÿ¦ÿªÿ°ÿ«ÿÃÿ¼ÿ³ÿ­ÿÿ¯ÿ¿ÿ¬ÿÿÿ¢ÿ¥ÿ·ÿ«ÿ¸ÿÿ¶ÿ³ÿ·ÿºÿ¯ÿ¥ÿ°ÿ§ÿÿªÿ³ÿ­ÿ©ÿ¥ÿ¬ÿ¸ÿ¬ÿ°ÿ¼ÿ¶ÿ²ÿ­ÿ¬ÿ¹ÿ·ÿ¾ÿ³ÿµÿ®ÿÿ§ÿ²ÿ¤ÿ³ÿ¨ÿ¯ÿ²ÿ¸ÿ§ÿ§ÿ°ÿ·ÿ³ÿ¦ÿ«ÿµÿ°ÿ¨ÿ³ÿ·ÿ¸ÿ¸ÿ°ÿ®ÿ®ÿ¨ÿÿªÿÄÿ­ÿÿ©ÿ²ÿµÿ¬ÿ¥ÿ²ÿ»ÿ±ÿ¨ÿ ÿ¨ÿÑÿ©ÿ¶ÿ°ÿ¨ÿÿ¯ÿ³ÿ¼ÿ¯ÿ©ÿ®ÿ¦ÿ¬ÿ¤ÿ¨ÿ³ÿªÿÿ¥ÿ¯ÿªÿ§ÿÿÿ¦ÿ©ÿ±ÿ´ÿ¼ÿ¼ÿ¯ÿ ÿ©ÿ®ÿ°ÿ«ÿ¥ÿ¨ÿ´ÿ²ÿªÿ¢ÿpÿLÿÿ¦ÿ­ÿ¸ÿ°ÿ¹ÿ«ÿÿ±ÿ¤ÿ©ÿµÿ­ÿ­ÿ§ÿ²ÿ¡ÿ¦ÿ¶ÿµÿ´ÿ²ÿ«ÿ­ÿ¬ÿ©ÿ­ÿ®ÿ°ÿ±ÿ¼ÿ´ÿ­ÿ·ÿ¹ÿ²ÿ»ÿ¦ÿ£ÿ¬ÿ²ÿ·ÿ¬ÿËÿ½ÿ®ÿ³ÿ¸ÿ±ÿªÿ§ÿ³ÿ²ÿ§ÿ¬ÿ ÿ¢ÿºÿµÿ¨ÿ¦ÿ«ÿ¼ÿ¼ÿªÿ®ÿ¸ÿ·ÿ¿ÿÂÿ´ÿ¨ÿ§ÿ©ÿ¢ÿ ÿ¨ÿ¥ÿªÿ»ÿ¬ÿ©ÿÿµÿÃÿ±ÿ¬ÿ±ÿ«ÿÃÿ¤ÿ®ÿ¦ÿÿ²ÿÿ§ÿ¤ÿ®ÿ²ÿ¬ÿ²ÿ°ÿ¸ÿ­ÿ¬ÿ±ÿ®ÿ³ÿ°ÿ¯ÿ®ÿ£ÿ£ÿ³ÿ´ÿ¤ÿ¤ÿ¬ÿ¬ÿ°ÿ±ÿ¬ÿ¨ÿÿ§ÿ³ÿ¨ÿ­ÿ§ÿÿ©ÿ¥ÿ±ÿ¯ÿ¯ÿ¦ÿ©ÿÿ¡ÿ±ÿ¯ÿªÿ­ÿ©ÿÿÿ¿ÿ©ÿÿ©ÿ´ÿ´ÿ°ÿ´ÿ°ÿªÿ­ÿ¨ÿ¨ÿ¦ÿ¥ÿ²ÿµÿµÿ³ÿµÿ´ÿ´ÿ¸ÿ±ÿ¬ÿªÿ¥ÿ¨ÿªÿ§ÿ¨ÿ°ÿ®ÿ¶ÿ·ÿ¢ÿ®ÿ³ÿ­ÿ®ÿ¹ÿÅÿ¯ÿ³ÿ¾ÿ©ÿÿ£ÿ±ÿ©ÿ¨ÿ­ÿ³ÿ§ÿ ÿ­ÿ§ÿ¡ÿ¬ÿ°ÿ·ÿ²ÿ«ÿ¬ÿ½ÿ´ÿ²ÿ³ÿµÿÁÿ³ÿ®ÿªÿ¯ÿ´ÿ¯ÿ°ÿ³ÿ®ÿ°ÿ®ÿ¥ÿ­ÿ²ÿ²ÿµÿ´ÿ°ÿ¬ÿ¯ÿ¬ÿ ÿªÿ»ÿ´ÿ°ÿ¬ÿ¶ÿ¿ÿªÿ£ÿ«ÿÿ§ÿ¯ÿ·ÿ¿ÿ¯ÿ²ÿ¼ÿ®ÿ°ÿ¢ÿ©ÿ©ÿ·ÿ¨ÿ­ÿªÿ©ÿ­ÿ±ÿ£ÿ¤ÿ¨ÿ­ÿ²ÿ·ÿ­ÿÿ£ÿ¬ÿ¶ÿ·ÿ°ÿ¬ÿ¬ÿ·ÿ¨ÿªÿ¬ÿÿ£ÿ£ÿ©ÿ«ÿÿªÿ®ÿ¢ÿ¡ÿ«ÿ©ÿÂÿÿ¶ÿ²ÿ¬ÿ­ÿ©ÿ«ÿ¡ÿÿ¡ÿ­ÿ¬ÿ©ÿ¢ÿÿ¥ÿ´ÿªÿ£ÿ¥ÿ´ÿ¸ÿ©ÿÿ¯ÿµÿ³ÿµÿ±ÿ´ÿ¯ÿ¢ÿÿ®ÿ¿ÿ®ÿ¢ÿÿ®ÿ§ÿÿ§ÿ­ÿ±ÿºÿÂÿ¼ÿ«ÿÿ¶ÿ¸ÿÿ´ÿ©ÿ¯ÿ±ÿ®ÿ¸ÿ§ÿ¯ÿªÿ¦ÿ±ÿ²ÿ·ÿ®ÿ¤ÿ ÿ½ÿ¸ÿµÿ´ÿ¶ÿ«ÿ¯ÿ ÿ ÿ¥ÿªÿ·ÿ´ÿ¶ÿ³ÿ©ÿ¨ÿªÿ²ÿ±ÿ§ÿ©ÿ±ÿ³ÿ¯ÿ®ÿªÿ¶ÿÁÿ¡ÿ£ÿÿ´ÿ¢ÿÿ¬ÿÉÿ¡ÿ±ÿ³ÿ½ÿ§ÿ±ÿÿ²ÿÿ£ÿ®ÿ¯ÿ½ÿ²ÿ«ÿ¦ÿ²ÿÿÿ­ÿ±ÿ²ÿ®ÿ¥ÿ¢ÿ¥ÿªÿ¨ÿ§ÿ¯ÿ±ÿ¯ÿ§ÿªÿµÿ¦ÿ£ÿ¦ÿ·ÿ·ÿ¨ÿÁÿ¡ÿ¶ÿ¢ÿ¬ÿ¬ÿ¦ÿ¥ÿ«ÿºÿ¨ÿ£ÿ©ÿ¦ÿ£ÿ¡ÿ±ÿÿÿ¹ÿµÿ·ÿ·ÿ©ÿ£ÿ°ÿªÿªÿ´ÿ²ÿ¯ÿ³ÿ®ÿ¦ÿ¬ÿ±ÿ·ÿ»ÿ·ÿ²ÿ©ÿ¬ÿ«ÿ«ÿ±ÿ­ÿ±ÿ²ÿ¹ÿ¨ÿ»ÿµÿ¤ÿªÿ³ÿ¬ÿ«ÿÿµÿ±ÿ¯ÿ¨ÿ³ÿ«ÿ¬ÿ±ÿ¯ÿºÿ°ÿªÿ¬ÿ´ÿ³ÿ®ÿ°ÿ³ÿ»ÿ¼ÿ³ÿ¬ÿ¦ÿ§ÿ©ÿ©ÿµÿ­ÿ®ÿ±ÿ°ÿ§ÿ¤ÿÿ§ÿ¨ÿ®ÿ£ÿ¨ÿÂÿ°ÿ·ÿ¯ÿºÿ­ÿ¬ÿ¬ÿ ÿ¥ÿ¦ÿ­ÿ°ÿ¹ÿ»ÿºÿ¯ÿ©ÿ·ÿºÿ²ÿªÿ³ÿ½ÿ»ÿ¹ÿ²ÿ²ÿªÿ©ÿ­ÿµÿÀÿ¾ÿ­ÿÀÿ²ÿ®ÿ¯ÿ¹ÿ¸ÿÄÿ©ÿ±ÿ±ÿºÿ²ÿ±ÿ¬ÿ¯ÿ«ÿ¯ÿ«ÿ¥ÿ·ÿ³ÿ·ÿ±ÿ³ÿµÿ«ÿ§ÿ³ÿÀÿ¼ÿ³ÿ¸ÿ³ÿ§ÿ´ÿ´ÿ­ÿ°ÿ±ÿ¬ÿÁÿ²ÿ¾ÿ°ÿ¶ÿ¨ÿ°ÿÊÿ³ÿ³ÿ¾ÿ¢ÿÿ­ÿ¬ÿ¸ÿ¹ÿ²ÿµÿ¶ÿ±ÿ®ÿ¹ÿ¸ÿ§ÿ¡ÿ³ÿÂÿ·ÿ®ÿ·ÿ½ÿ¹ÿ±ÿ®ÿ¦ÿ«ÿªÿ¦ÿ¶ÿ´ÿ³ÿ°ÿ¼ÿ±ÿ©ÿ²ÿ°ÿ»ÿ¸ÿ¬ÿ¦ÿ­ÿ©ÿ°ÿ°ÿ®ÿ¦ÿ ÿ±ÿ­ÿªÿ´ÿ¬ÿ ÿ®ÿºÿ´ÿ±ÿ°ÿ°ÿ±ÿ­ÿ²ÿ²ÿ²ÿ®ÿ¬ÿ²ÿ¤ÿ§ÿÿ­ÿÀÿ«ÿ¡ÿÂÿ¬ÿ¶ÿ¼ÿ«ÿ©ÿ­ÿ­ÿ³ÿµÿ¬ÿ«ÿ®ÿ¯ÿ±ÿ­ÿ«ÿ±ÿ²ÿ²ÿµÿ¯ÿ¢ÿµÿµÿ¸ÿ´ÿ°ÿ±ÿ²ÿ³ÿ¯ÿ¯ÿ¦ÿ¶ÿ¨ÿ°ÿ¸ÿ²ÿ©ÿ¦ÿ¬ÿªÿ¨ÿ®ÿ·ÿ¯ÿ«ÿ²ÿ­ÿ©ÿ£ÿ¥ÿÿ ÿ¬ÿ­ÿ©ÿ«ÿ¨ÿ­ÿÿ¿ÿªÿ¡ÿ­ÿ´ÿ±ÿ¬ÿ±ÿ¶ÿ¸ÿ·ÿ¬ÿ¨ÿ©ÿ«ÿ­ÿ²ÿ³ÿ¨ÿ¡ÿªÿ­ÿ®ÿªÿªÿ±ÿ¸ÿ©ÿ±ÿ´ÿ¢ÿ·ÿ§ÿ¾ÿ¦ÿ²ÿ¼ÿ¦ÿ§ÿ³ÿÿÿ§ÿ¡ÿ¢ÿ£ÿÿ£ÿ¯ÿ²ÿ·ÿ³ÿ±ÿ®ÿªÿ§ÿ³ÿ±ÿ²ÿ®ÿ¼ÿ«ÿ¹ÿ¯ÿ³ÿ¶ÿ·ÿ®ÿ±ÿ¶ÿ¬ÿ­ÿ´ÿ¶ÿ¶ÿ®ÿ«ÿ·ÿ¿ÿÂÿÆÿÅÿ¼ÿºÿ±ÿµÿÐÿ¯ÿ®ÿ¨ÿ ÿ¸ÿ§ÿÿ°ÿ³ÿºÿ­ÿ±ÿ²ÿ¶ÿ²ÿ«ÿ³ÿ¹ÿ»ÿ·ÿ­ÿ±ÿ²ÿ°ÿ¸ÿ©ÿ¯ÿ¦ÿ¥ÿºÿ©ÿ«ÿ²ÿ·ÿµÿ­ÿ½ÿ¿ÿ»ÿ¹ÿ±ÿ¶ÿ»ÿ°ÿ®ÿ­ÿ ÿ©ÿ´ÿ­ÿ°ÿ~ÿ ÿ¯ÿ¨ÿÿÿµÿ´ÿ¦ÿ«ÿ«ÿÿ£ÿ­ÿ©ÿªÿ©ÿ ÿÿÿ­ÿ£ÿÿÿÿÿ­ÿ®ÿ¸ÿÿ°ÿ ÿ«ÿµÿ¨ÿ¤ÿ³ÿ®ÿ¢ÿ§ÿ¬ÿ¨ÿ¬ÿ´ÿ½ÿµÿ¦ÿ¯ÿ¡ÿÿ´ÿ¸ÿ©ÿ»ÿ¼ÿ²ÿ°ÿªÿ§ÿ¥ÿ®ÿªÿ£ÿªÿ±ÿ°ÿ­ÿ­ÿ´ÿ¯ÿ§ÿ­ÿ§ÿ¶ÿ¸ÿ¨ÿ£ÿ°ÿ´ÿ©ÿ¦ÿ¤ÿ´ÿ¸ÿ³ÿµÿ®ÿ©ÿªÿÿÿ°ÿªÿ¤ÿ®ÿÂÿ©ÿ°ÿªÿ®ÿ¬ÿ´ÿ«ÿ£ÿ§ÿ«ÿªÿ¡ÿ ÿ«ÿ©ÿ®ÿ²ÿ³ÿ­ÿ¯ÿ¸ÿºÿ¾ÿ°ÿ¯ÿÿ¬ÿµÿªÿ¨ÿªÿ®ÿ±ÿ´ÿ²ÿ­ÿ¼ÿÀÿµÿ©ÿ©ÿ§ÿ«ÿ´ÿ°ÿ½ÿµÿ·ÿ»ÿ¸ÿ«ÿ¬ÿ³ÿ«ÿÿÿªÿ¡ÿ ÿ¤ÿ¤ÿ¯ÿ¼ÿ¸ÿ¬ÿ³ÿ¹ÿ¯ÿ¨ÿ£ÿ´ÿ¹ÿ¨ÿ¥ÿ¯ÿ°ÿ¯ÿ­ÿ®ÿ¨ÿ·ÿ¶ÿ³ÿ³ÿ·ÿ¤ÿªÿ¯ÿ¶ÿ¸ÿ¬ÿ©ÿµÿ®ÿ¥ÿ¿ÿ¶ÿÁÿ¹ÿÇÿÿ³ÿ²ÿÂÿ²ÿ¤ÿ¸ÿ«ÿ¥ÿ³ÿ¸ÿ³ÿ­ÿ­ÿ¨ÿ­ÿ´ÿÁÿ°ÿªÿ´ÿ³ÿµÿ°ÿºÿ¬ÿ®ÿ¶ÿ±ÿ¶ÿ´ÿ¢ÿ´ÿ®ÿ¨ÿ ÿ£ÿ¼ÿ·ÿ´ÿ¨ÿ©ÿ§ÿ°ÿ°ÿ®ÿµÿ±ÿ«ÿ³ÿ´ÿ¶ÿ²ÿ±ÿÁÿ²ÿ¤ÿÿ«ÿµÿ¾ÿ±ÿ«ÿ¼ÿ¹ÿ¡ÿ¢ÿ¬ÿ¶ÿÀÿ¶ÿ¡ÿºÿ­ÿ°ÿ°ÿ³ÿ³ÿ®ÿ³ÿ·ÿ­ÿ®ÿ³ÿªÿ¨ÿ¨ÿ¾ÿ¹ÿ­ÿ¨ÿ­ÿ¬ÿ¬ÿ¥ÿ¢ÿ³ÿ¼ÿ®ÿ¿ÿ¸ÿ±ÿ­ÿ­ÿ®ÿ­ÿ³ÿ°ÿ²ÿ·ÿºÿ°ÿ¦ÿ³ÿ¹ÿ§ÿÀÿÀÿ®ÿ¢ÿªÿµÿÿ«ÿ°ÿ ÿ§ÿ²ÿ¯ÿ¥ÿ¢ÿ¼ÿ°ÿ»ÿ¾ÿ±ÿ§ÿ°ÿ´ÿ¯ÿ¶ÿ¯ÿ±ÿ¿ÿ³ÿ£ÿ¦ÿ¬ÿºÿÿÁÿ¿ÿ¨ÿ®ÿ»ÿ¸ÿ«ÿ¡ÿ¡ÿ©ÿ­ÿ³ÿºÿ¸ÿ©ÿ­ÿ²ÿ¹ÿµÿ²ÿ°ÿµÿ¾ÿºÿ®ÿ¬ÿ®ÿ¥ÿ³ÿ¬ÿ¨ÿ²ÿ»ÿ½ÿ©ÿ¨ÿ²ÿ·ÿ»ÿ²ÿ¦ÿµÿªÿµÿ¨ÿµÿ·ÿ¯ÿªÿ®ÿ¸ÿºÿ³ÿºÿ¾ÿ¬ÿ³ÿ©ÿºÿ¥ÿªÿ¹ÿ¾ÿ»ÿ°ÿ²ÿºÿ£ÿ¬ÿ®ÿ½ÿ®ÿ±ÿ»ÿ¯ÿ¶ÿ¬ÿ¬ÿ³ÿ¬ÿ½ÿ¿ÿ¶ÿ¬ÿ¶ÿ£ÿ¢ÿ ÿ³ÿµÿ¸ÿºÿ®ÿ¬ÿ¯ÿ¬ÿ­ÿ±ÿ¥ÿ¨ÿ´ÿµÿªÿ ÿ¥ÿ¥ÿÿ¯ÿ±ÿÂÿ¬ÿÍÿ®ÿ½ÿÇÿÂÿºÿºÿ½ÿ¹ÿ¹ÿÄÿ§ÿ¬ÿ«ÿ¶ÿµÿ³ÿ±ÿ²ÿ²ÿ¯ÿ¯ÿ°ÿ·ÿ¿ÿ²ÿ¸ÿÀÿÁÿµÿ²ÿ¶ÿ²ÿ¸ÿÂÿ±ÿ­ÿ«ÿ¨ÿ¯ÿ±ÿ¸ÿ»ÿ¶ÿµÿ·ÿ»ÿªÿ·ÿÌÿÀÿ¹ÿ¶ÿ­ÿ°ÿ²ÿ¬ÿ³ÿ³ÿ³ÿ¶ÿµÿ«ÿ¦ÿ±ÿ°ÿ³ÿ¸ÿ¶ÿºÿ¢ÿ³ÿ¬ÿÆÿÁÿ³ÿµÿ©ÿ§ÿ¹ÿÀÿÃÿ¼ÿ¼ÿ¯ÿºÿ¬ÿ²ÿ²ÿ¦ÿÿ¡ÿ¡ÿ¶ÿ ÿ¾ÿ¿ÿ³ÿ±ÿ·ÿ¶ÿºÿ¿ÿ³ÿ¹ÿ´ÿ«ÿ®ÿ±ÿ´ÿ±ÿ¬ÿ¯ÿ·ÿ·ÿ­ÿ¤ÿÂÿ¡ÿ¬ÿ¤ÿ«ÿ­ÿªÿµÿ®ÿ¬ÿ¤ÿ¢ÿ«ÿ¬ÿ¬ÿ¯ÿ±ÿ±ÿ·ÿ¹ÿ¥ÿ±ÿ¯ÿ²ÿÂÿºÿ³ÿ´ÿ´ÿºÿ·ÿ¶ÿ¨ÿ¯ÿ³ÿ¹ÿ½ÿ·ÿ±ÿ´ÿ®ÿÆÿÇÿ·ÿÿ¢ÿ£ÿ­ÿ·ÿ´ÿ¯ÿ®ÿÿ¼ÿ¸ÿ¯ÿ«ÿ­ÿ³ÿ·ÿ¶ÿºÿ±ÿ¸ÿ¹ÿ´ÿ¹ÿ·ÿ®ÿ®ÿºÿ«ÿÃÿ¿ÿ±ÿ¶ÿ¢ÿ¨ÿ·ÿ¹ÿ»ÿ«ÿ¯ÿ¿ÿ¹ÿ»ÿ¶ÿµÿ´ÿ®ÿ·ÿ¼ÿ¬ÿ¯ÿªÿ°ÿºÿ·ÿ²ÿ¹ÿ·ÿ¥ÿ®ÿ¹ÿ½ÿ²ÿ¬ÿ¶ÿ¼ÿµÿ¶ÿ¶ÿ¹ÿºÿ¸ÿµÿ±ÿ¯ÿµÿÃÿ¨ÿ²ÿ¤ÿ³ÿ·ÿ³ÿ²ÿ³ÿ²ÿ¯ÿÄÿ±ÿÆÿÆÿ¾ÿµÿ®ÿ®ÿ´ÿ²ÿ²ÿÉÿÅÿ½ÿ¶ÿ²ÿ²ÿ²ÿ¡ÿ­ÿÃÿ®ÿºÿ¼ÿ¼ÿÁÿÃÿ¼ÿ¿ÿ°ÿ°ÿ¹ÿÄÿ»ÿ»ÿÀÿÁÿ¿ÿ¬ÿÿ­ÿÀÿ½ÿ¸ÿ²ÿ¯ÿ¸ÿ³ÿ°ÿ­ÿ¨ÿªÿ½ÿ¸ÿ·ÿÐÿ¸ÿ³ÿµÿ»ÿ¿ÿ±ÿ±ÿ·ÿ²ÿµÿµÿÃÿ­ÿ¶ÿ¸ÿ¾ÿ·ÿ¬ÿ¸ÿÆÿ£ÿ¸ÿ¬ÿÄÿµÿ®ÿ¯ÿªÿ¬ÿ­ÿ¼ÿÃÿ²ÿ§ÿ¦ÿ®ÿ³ÿ·ÿ¹ÿµÿÂÿªÿÁÿÅÿ¸ÿ¬ÿ©ÿ¯ÿ±ÿ¬ÿ»ÿ¿ÿ½ÿ¯ÿ«ÿ¨ÿ­ÿ¿ÿÇÿ¹ÿ¥ÿÈÿ°ÿºÿ½ÿ±ÿ©ÿ´ÿ¿ÿµÿ³ÿºÿ¯ÿ¾ÿ²ÿ³ÿ¶ÿ»ÿ¹ÿ¥ÿÂÿ½ÿ¾ÿ»ÿ²ÿ¹ÿ¹ÿµÿµÿ²ÿ´ÿ§ÿ²ÿÃÿ»ÿ³ÿ®ÿ¬ÿ¯ÿµÿ´ÿ»ÿ·ÿÏÿÆÿ¥ÿ¨ÿ´ÿÁÿ»ÿ§ÿ¶ÿÀÿ´ÿ¬ÿ­ÿ³ÿ»ÿ±ÿ¨ÿ¬ÿ³ÿ¾ÿÅÿ½ÿ¾ÿ¨ÿ´ÿ¨ÿÿ§ÿ²ÿ¸ÿµÿ£ÿ£ÿ±ÿ³ÿ¨ÿ±ÿ®ÿ«ÿ°ÿ²ÿ³ÿ¸ÿ³ÿ¼ÿ¬ÿ²ÿ©ÿµÿ·ÿ¬ÿªÿ³ÿ½ÿ¶ÿÄÿ¼ÿ¯ÿ¤ÿ¥ÿ°ÿ³ÿ®ÿ°ÿ»ÿ»ÿ®ÿ«ÿ¡ÿ³ÿªÿ«ÿ³ÿºÿ¹ÿ­ÿ¤ÿµÿ½ÿ§ÿ³ÿ·ÿ³ÿºÿºÿµÿ¸ÿÄÿ¾ÿ³ÿ²ÿ²ÿ©ÿµÿ·ÿ¶ÿÅÿÆÿºÿ¼ÿ¹ÿ¬ÿÅÿ·ÿ¾ÿºÿªÿ¶ÿ¶ÿ±ÿµÿ¹ÿ®ÿ¯ÿªÿ±ÿ·ÿ¬ÿªÿ·ÿÃÿ¹ÿªÿ®ÿ¸ÿ¹ÿÆÿ´ÿ¿ÿÇÿ®ÿ·ÿ±ÿ§ÿ­ÿ¶ÿ¶ÿ®ÿ¦ÿ³ÿµÿ¹ÿ¶ÿ¸ÿºÿ¼ÿ²ÿ¬ÿ²ÿ´ÿ®ÿ®ÿ°ÿ¸ÿ¾ÿºÿµÿ²ÿ¬ÿ°ÿ¶ÿµÿ´ÿ±ÿªÿ²ÿ©ÿ¹ÿ¼ÿ³ÿ«ÿ©ÿ¢ÿ¯ÿµÿªÿ¦ÿ®ÿ·ÿ°ÿ±ÿ¡ÿÀÿ¬ÿ²ÿ¤ÿ¶ÿ·ÿ´ÿ¶ÿªÿ¢ÿªÿ³ÿ½ÿ¿ÿ´ÿ±ÿ®ÿ¶ÿ´ÿ±ÿ»ÿ¶ÿ¦ÿ¯ÿ¶ÿ³ÿ¢ÿÂÿ°ÿ¥ÿ¡ÿ¶ÿ¹ÿ¯ÿ¬ÿ¹ÿ»ÿ±ÿ¹ÿµÿ¹ÿµÿ§ÿ©ÿ³ÿ°ÿ¬ÿ®ÿ®ÿµÿ¯ÿÿ¢ÿ¨ÿªÿ«ÿÅÿ¾ÿ¯ÿ®ÿ°ÿ¸ÿ¶ÿµÿ°ÿ¯ÿ³ÿ®ÿºÿ½ÿ¼ÿ¼ÿÀÿ½ÿ½ÿ»ÿ´ÿµÿ´ÿ´ÿ©ÿÿ«ÿ¬ÿ²ÿ¿ÿµÿ«ÿµÿ´ÿ¼ÿ³ÿ«ÿ«ÿ¹ÿÃÿ¾ÿµÿ°ÿ¹ÿºÿ´ÿÀÿ»ÿµÿ­ÿ©ÿ§ÿ´ÿ©ÿ¤ÿ¯ÿ¸ÿ¸ÿ³ÿÂÿ¹ÿ¬ÿ°ÿ±ÿªÿ°ÿ ÿ´ÿ¿ÿ²ÿ©ÿ¤ÿ©ÿ´ÿ±ÿ¶ÿ·ÿµÿ²ÿ¯ÿ¼ÿ¹ÿ°ÿÿ¬ÿ¿ÿ½ÿ·ÿµÿ½ÿÆÿ´ÿªÿµÿµÿ©ÿ§ÿ¸ÿµÿ½ÿ¸ÿ¯ÿ­ÿ¬ÿ²ÿºÿ¹ÿ°ÿ±ÿ½ÿ¸ÿ½ÿªÿÀÿ¤ÿÂÿ°ÿ«ÿ¨ÿ¢ÿÿ¬ÿ¯ÿ ÿ¦ÿµÿ·ÿºÿ´ÿ¨ÿ¼ÿºÿÀÿ½ÿ²ÿ¨ÿªÿ­ÿ±ÿ¶ÿ¾ÿºÿµÿ¸ÿ²ÿ¶ÿ©ÿ²ÿ¤ÿ¢ÿºÿ°ÿ¹ÿÂÿªÿ»ÿ¯ÿ«ÿÁÿ¼ÿ´ÿ¸ÿ°ÿ¶ÿ¾ÿ¸ÿ³ÿªÿ¨ÿ²ÿ¨ÿ¹ÿ¨ÿÿ¶ÿºÿ´ÿ°ÿ³ÿ¸ÿ¹ÿ¹ÿ´ÿ°ÿ¨ÿ·ÿ§ÿ·ÿ³ÿ ÿ³ÿ«ÿ¬ÿ°ÿ¤ÿ¬ÿ­ÿ­ÿ³ÿ³ÿ­ÿ¤ÿ¡ÿ£ÿ£ÿ¨ÿ¶ÿ¬ÿ¦ÿ¶ÿºÿ²ÿ­ÿ´ÿªÿ£ÿ¨ÿÿÿ¦ÿ°ÿ­ÿ±ÿµÿ¥ÿ­ÿ¸ÿ«ÿ§ÿ§ÿ¸ÿ³ÿ¢ÿ¢ÿ¨ÿ¢ÿ¤ÿªÿ§ÿ¡ÿ¡ÿ¦ÿ«ÿ¬ÿ§ÿ¨ÿÿªÿ¸ÿÿ¾ÿ°ÿ©ÿ ÿ¨ÿ¯ÿ­ÿ ÿ¥ÿ©ÿ§ÿ£ÿÿÿ§ÿÿ©ÿ£ÿ¢ÿ ÿªÿ«ÿºÿ±ÿ©ÿ¡ÿ¢ÿÿ¡ÿ¦ÿ£ÿ§ÿÿÿªÿ¢ÿ¤ÿ­ÿ®ÿ£ÿÿ£ÿÿÿÿ¢ÿ·ÿ¤ÿÿ´ÿ¨ÿµÿ°ÿÿ«ÿ®ÿ¢ÿ¤ÿ¬ÿ¬ÿ§ÿÿ¢ÿ²ÿ­ÿ¶ÿ¤ÿªÿ·ÿ±ÿ¯ÿ«ÿ¯ÿ©ÿ¯ÿ»ÿ²ÿ¯ÿ°ÿ¬ÿ¬ÿ°ÿ¨ÿ¤ÿ¬ÿ­ÿ¹ÿ¤ÿÿ±ÿ ÿ²ÿÇÿÿ¯ÿ ÿ¤ÿ»ÿµÿ°ÿ¢ÿ¸ÿ¸ÿ®ÿ¯ÿ³ÿ¶ÿ·ÿ·ÿ²ÿ­ÿ®ÿ·ÿ»ÿ¬ÿ°ÿ¯ÿ³ÿ»ÿ¯ÿ­ÿ¾ÿ¬ÿ¨ÿ¶ÿ©ÿ®ÿ»ÿ½ÿÀÿ¿ÿ´ÿ³ÿ©ÿ ÿ¬ÿ°ÿ²ÿ­ÿ¶ÿ¦ÿÿÿ«ÿ¿ÿ¦ÿ¢ÿÿ´ÿ²ÿ«ÿ³ÿ®ÿµÿ¹ÿ§ÿ«ÿ³ÿ¼ÿ¼ÿ­ÿ¨ÿ¶ÿ»ÿ±ÿ³ÿ²ÿ»ÿ³ÿ¡ÿ¬ÿ«ÿÿ³ÿ³ÿªÿ¼ÿ ÿ­ÿ¨ÿ¹ÿ¼ÿªÿ©ÿ¨ÿ²ÿ­ÿ¬ÿ©ÿ¡ÿ¨ÿ´ÿ¹ÿ³ÿ²ÿ§ÿÿ°ÿ¯ÿ ÿ®ÿ©ÿ¤ÿ­ÿ·ÿ¥ÿ¸ÿµÿ¯ÿ¬ÿÿÿ«ÿ¯ÿ¸ÿ¯ÿ¦ÿªÿ±ÿµÿ­ÿ£ÿ±ÿºÿ´ÿ®ÿ¨ÿ«ÿ¯ÿÿ±ÿ³ÿ³ÿ¤ÿ½ÿ°ÿÅÿ·ÿÌÿ±ÿ±ÿÿ£ÿ§ÿÿ¤ÿ¤ÿ®ÿ±ÿ¯ÿµÿ»ÿ¶ÿ¨ÿ®ÿ»ÿ¸ÿ¬ÿ«ÿ©ÿ¬ÿ¯ÿ½ÿ¶ÿªÿ§ÿ¥ÿ©ÿµÿ¯ÿ¶ÿ­ÿ¨ÿ¨ÿªÿ£ÿÿ©ÿ¸ÿ¯ÿ¯ÿºÿ¶ÿµÿ¸ÿ£ÿÿÿ§ÿ¥ÿ¨ÿ©ÿ¨ÿªÿ²ÿ¸ÿÈÿÿ¹ÿ¨ÿÿ³ÿ·ÿ°ÿºÿ­ÿ¸ÿ±ÿºÿºÿ¬ÿµÿ¹ÿ®ÿµÿ±ÿ®ÿªÿ£ÿ¦ÿ§ÿ¤ÿ¦ÿ«ÿ²ÿ²ÿ¦ÿ©ÿµÿ²ÿ­ÿªÿ«ÿ²ÿ·ÿ¹ÿ·ÿ¦ÿ¼ÿ°ÿ¢ÿ¸ÿ¢ÿ´ÿ«ÿ¨ÿ§ÿ¬ÿ¥ÿ¥ÿ±ÿ°ÿ³ÿ¤ÿfÿðþÿÿÿÿ¬ÿªÿÿ«ÿ¶ÿ±ÿ®ÿ³ÿÁÿ¤ÿ¨ÿ³ÿ¶ÿ¦ÿ·ÿ°ÿ«ÿÿÿÿ¨ÿªÿ ÿ­ÿ§ÿ³ÿ½ÿÂÿ­ÿ®ÿ¯ÿ¹ÿ±ÿ¦ÿ®ÿ¬ÿªÿ§ÿ¢ÿ´ÿºÿªÿ³ÿ¼ÿ·ÿ¿ÿ·ÿ´ÿ·ÿ»ÿ¶ÿ²ÿÂÿ¶ÿ«ÿ¢ÿÆÿ²ÿ·ÿ±ÿ·ÿ°ÿ½ÿ²ÿ°ÿ¹ÿ·ÿ½ÿ°ÿ¶ÿÂÿ¶ÿ«ÿ¨ÿ­ÿ´ÿ®ÿ¥ÿ°ÿ»ÿ²ÿ³ÿªÿ´ÿºÿ©ÿªÿ¹ÿ¶ÿªÿ ÿ ÿÿ©ÿºÿ£ÿ³ÿ´ÿ¨ÿ¶ÿ¢ÿ ÿ²ÿ¡ÿ¯ÿ ÿ­ÿ¢ÿªÿ®ÿÿÿ¯ÿºÿ±ÿ¬ÿ±ÿ´ÿ²ÿ«ÿ§ÿ¢ÿÿ¤ÿ°ÿ¸ÿªÿ°ÿ²ÿ¦ÿ¯ÿ²ÿ«ÿÿ¯ÿ­ÿªÿ³ÿÿ¡ÿrÿRÿÿ¤ÿ¸ÿªÿ¼ÿÄÿªÿ§ÿ¯ÿ¬ÿ¬ÿ²ÿ®ÿ§ÿ«ÿ¯ÿ§ÿ°ÿ¶ÿ¬ÿ±ÿ·ÿ­ÿ¬ÿ­ÿ­ÿ´ÿ®ÿ¦ÿ¥ÿµÿ·ÿ©ÿ¯ÿ±ÿ°ÿµÿ®ÿ¶ÿ¯ÿ©ÿÁÿ°ÿ®ÿ¸ÿ³ÿ³ÿ©ÿªÿ¤ÿÿÿ¸ÿ¯ÿ§ÿ°ÿ¶ÿÃÿ­ÿ¶ÿ°ÿµÿ³ÿ£ÿªÿ²ÿ®ÿÿ¦ÿ¹ÿªÿ¬ÿ±ÿ¡ÿ¢ÿ©ÿ´ÿ´ÿÿ ÿ±ÿ«ÿ¬ÿ³ÿ²ÿ­ÿ°ÿ¦ÿ°ÿ ÿ©ÿ ÿÿªÿÅÿÿ ÿ£ÿ±ÿÿ¢ÿ ÿ¤ÿ´ÿÀÿ©ÿ§ÿ²ÿ­ÿ§ÿµÿ±ÿ¢ÿÿ©ÿ­ÿ«ÿ«ÿ¥ÿ¡ÿ­ÿ²ÿ´ÿµÿ¡ÿ¤ÿ»ÿ¨ÿ«ÿ§ÿÿÿÿ¤ÿ§ÿ¢ÿ«ÿ¥ÿ¥ÿÿ©ÿ¬ÿªÿ°ÿ§ÿÿÿ¶ÿ®ÿ«ÿ¯ÿ¯ÿ·ÿ­ÿ°ÿ«ÿ¢ÿ¬ÿ¥ÿµÿ·ÿ®ÿ§ÿ®ÿ¯ÿ°ÿ¶ÿ³ÿ«ÿ­ÿ®ÿ©ÿ®ÿ©ÿÿ¡ÿÿÿ±ÿ±ÿ³ÿ²ÿ°ÿ«ÿ¨ÿ¢ÿ¨ÿ³ÿ·ÿ§ÿÿ¥ÿ§ÿ«ÿÿ£ÿ¡ÿµÿ±ÿ·ÿ¤ÿ©ÿ­ÿ¤ÿªÿ®ÿ´ÿ·ÿ´ÿ¶ÿ²ÿÀÿ·ÿ­ÿ±ÿºÿºÿ¨ÿ«ÿ­ÿ¥ÿ¨ÿ­ÿ°ÿµÿ²ÿªÿ¦ÿ¨ÿ±ÿ®ÿ¤ÿ¬ÿ®ÿ£ÿ§ÿ¤ÿ­ÿ­ÿ¦ÿ¡ÿ­ÿ®ÿ£ÿ±ÿ°ÿ¢ÿ£ÿ®ÿ¤ÿ§ÿ´ÿ®ÿÉÿ¶ÿ³ÿºÿ±ÿ­ÿ«ÿ«ÿ¦ÿ»ÿ®ÿ°ÿ°ÿ¥ÿ¦ÿ®ÿ¦ÿªÿ©ÿ®ÿ³ÿ³ÿ±ÿ±ÿ®ÿ§ÿ¬ÿ³ÿ­ÿ£ÿ©ÿ±ÿ¯ÿµÿ³ÿ¡ÿ¦ÿ¤ÿ«ÿ²ÿ§ÿ¯ÿ­ÿÿ§ÿªÿ³ÿ´ÿªÿ³ÿ¯ÿ·ÿ£ÿ²ÿ¥ÿÿ¤ÿ¯ÿ®ÿ¯ÿ¦ÿ£ÿ¦ÿ³ÿ³ÿªÿ¡ÿ«ÿºÿºÿ¢ÿ£ÿµÿ±ÿªÿ¬ÿ¯ÿ±ÿ²ÿµÿ¤ÿ ÿ¸ÿ¬ÿ«ÿ¢ÿµÿ¦ÿ¤ÿ°ÿµÿ¸ÿ¹ÿ«ÿºÿ¨ÿ±ÿ´ÿªÿÿ¦ÿ¬ÿ²ÿ²ÿ¯ÿ¡ÿÿ¶ÿ«ÿ«ÿ¹ÿ©ÿ¸ÿ¸ÿ¦ÿ«ÿ©ÿµÿ±ÿ§ÿ²ÿ¯ÿ¯ÿ¥ÿªÿµÿ³ÿ¯ÿ¯ÿºÿ»ÿ¬ÿ£ÿ¢ÿ¥ÿ¨ÿ¬ÿ¡ÿ£ÿ´ÿ¬ÿ¦ÿµÿ¶ÿ±ÿ¤ÿ¯ÿ§ÿ¹ÿ¨ÿÿ½ÿ²ÿ£ÿ²ÿ°ÿ¦ÿ£ÿ®ÿ®ÿÂÿ±ÿ´ÿ®ÿ¥ÿ¬ÿªÿªÿ®ÿ ÿÿ·ÿ´ÿ²ÿ»ÿ»ÿµÿ¨ÿ¶ÿµÿÿ¡ÿ±ÿ·ÿ¬ÿ­ÿªÿµÿ³ÿ¤ÿ¢ÿ°ÿ¸ÿ³ÿ®ÿÿ²ÿ®ÿ¥ÿ¯ÿÿªÿÿ¦ÿ¦ÿ©ÿ¥ÿ§ÿ«ÿ´ÿ«ÿ¯ÿÿ¸ÿ®ÿ¯ÿ¶ÿ¬ÿ¨ÿ±ÿªÿ¬ÿµÿ´ÿµÿ­ÿ¦ÿªÿ«ÿªÿªÿ±ÿ´ÿ­ÿ©ÿ§ÿ¬ÿ¦ÿ³ÿ¦ÿºÿ´ÿ¬ÿ¦ÿ±ÿ²ÿ®ÿ£ÿºÿ³ÿ·ÿ¤ÿ¬ÿ´ÿ¶ÿ®ÿ¨ÿ®ÿ­ÿ®ÿ®ÿ¹ÿ´ÿ¶ÿºÿ´ÿ»ÿµÿ±ÿ´ÿ³ÿµÿ¹ÿ°ÿ¦ÿ¬ÿ«ÿ°ÿ¹ÿµÿ©ÿ³ÿ®ÿ´ÿ±ÿ¼ÿ²ÿ³ÿ¶ÿ±ÿ¤ÿ¬ÿ»ÿ»ÿ°ÿ·ÿÏÿ½ÿ¸ÿ­ÿ¨ÿ³ÿ°ÿ·ÿ®ÿ³ÿ®ÿ§ÿ¥ÿªÿ½ÿ»ÿ§ÿ½ÿÁÿ³ÿ¬ÿÿ±ÿ´ÿ§ÿ¬ÿ²ÿ°ÿ¹ÿ¯ÿ¾ÿ¯ÿÂÿµÿµÿ¯ÿ¾ÿ¦ÿ©ÿ¡ÿªÿ¶ÿ°ÿ²ÿ®ÿ¹ÿ¹ÿ§ÿ®ÿ·ÿ¯ÿ¬ÿ¼ÿÀÿµÿ¦ÿ§ÿ´ÿ´ÿµÿ³ÿ²ÿ¸ÿ®ÿ©ÿÿ¦ÿ²ÿµÿ±ÿÁÿ¬ÿ¯ÿ¶ÿ²ÿ¬ÿÀÿªÿ·ÿ³ÿ·ÿ¬ÿ²ÿ¢ÿ¬ÿ¸ÿ½ÿºÿ¸ÿ°ÿ±ÿ¶ÿ­ÿ²ÿ¨ÿ¡ÿ¨ÿ´ÿ¶ÿ²ÿ®ÿ§ÿ³ÿºÿ¨ÿ©ÿ¥ÿ­ÿªÿ¼ÿ¾ÿ­ÿ¶ÿ¹ÿ®ÿªÿÅÿªÿ¯ÿ¾ÿ²ÿ¯ÿ©ÿÿ¦ÿ±ÿ¨ÿ¤ÿªÿ¯ÿ¯ÿªÿ¬ÿ®ÿ³ÿ¸ÿ¹ÿ¸ÿ¨ÿ¤ÿ¶ÿ¸ÿ±ÿÁÿ¶ÿÿ¯ÿ°ÿ¶ÿ²ÿ®ÿ¤ÿÂÿ´ÿ¶ÿ¬ÿ²ÿºÿ¶ÿÀÿÇÿ°ÿ«ÿ´ÿ£ÿ«ÿµÿ²ÿ®ÿ®ÿ­ÿ¦ÿªÿ±ÿ±ÿ¯ÿ±ÿ³ÿ£ÿ¬ÿ·ÿ¾ÿ«ÿ®ÿ·ÿ«ÿ®ÿ¶ÿ¨ÿ¯ÿµÿ³ÿ»ÿ·ÿ¶ÿ¯ÿªÿµÿ¸ÿ¸ÿÃÿ¹ÿ¦ÿ¤ÿ¢ÿ¦ÿ¸ÿ·ÿ¢ÿ¤ÿ±ÿªÿªÿ±ÿ­ÿÀÿ½ÿ¤ÿ¶ÿ¥ÿ§ÿ´ÿ±ÿªÿ«ÿ ÿ±ÿ´ÿ³ÿ¯ÿ³ÿ­ÿ¨ÿªÿ«ÿ®ÿ§ÿÿ«ÿ¶ÿ´ÿ­ÿ¬ÿ±ÿ½ÿ³ÿ·ÿ«ÿÿ­ÿ²ÿ´ÿ®ÿ»ÿ¤ÿ©ÿ«ÿ¬ÿ¡ÿ¯ÿ°ÿ¦ÿ¡ÿ­ÿµÿ±ÿ±ÿ¶ÿ¶ÿ©ÿ·ÿÂÿ±ÿ¯ÿ²ÿ¯ÿ²ÿ¯ÿ±ÿ½ÿÂÿ·ÿµÿºÿ·ÿ®ÿ®ÿ±ÿ®ÿ±ÿ°ÿ±ÿ°ÿ¥ÿ¨ÿ·ÿ¸ÿ´ÿ·ÿ¹ÿ©ÿ°ÿ­ÿ­ÿµÿÿ¨ÿ±ÿ¸ÿÿ¢ÿ²ÿ·ÿ¢ÿ¯ÿÿ¡ÿ´ÿ´ÿ¨ÿ¯ÿ·ÿ¬ÿªÿ«ÿ®ÿ®ÿ¬ÿ¬ÿ¹ÿ¶ÿ²ÿ ÿ¤ÿÊÿ¬ÿ²ÿ°ÿ±ÿ¹ÿ®ÿ·ÿ·ÿ¸ÿ¾ÿ¼ÿ·ÿ·ÿºÿµÿ­ÿ¦ÿÿ¶ÿ£ÿ£ÿ°ÿ®ÿ§ÿ«ÿ¤ÿ»ÿ­ÿ°ÿ¬ÿ¬ÿ¸ÿ¨ÿ©ÿ§ÿ¨ÿ«ÿ§ÿ§ÿ ÿÿ¬ÿÿÿ¡ÿ¯ÿÿÿ¤ÿ¥ÿ£ÿ¡ÿ«ÿ¨ÿ¡ÿªÿ¯ÿ¥ÿÿÿ©ÿ§ÿ®ÿ®ÿ¨ÿªÿ®ÿªÿ¤ÿ¥ÿÿ©ÿºÿÿ²ÿµÿ¬ÿªÿ¤ÿ£ÿ¦ÿ¯ÿ¬ÿ¦ÿªÿ±ÿ³ÿ©ÿ«ÿºÿªÿ©ÿ¥ÿ£ÿ´ÿÿ¦ÿÿ°ÿ®ÿ¸ÿ§ÿ¬ÿ¸ÿ½ÿ»ÿ±ÿ§ÿ¥ÿ¤ÿÿ©ÿ´ÿ¤ÿ¥ÿ·ÿ²ÿ¢ÿ¨ÿ®ÿ³ÿ§ÿ¹ÿ´ÿ§ÿ©ÿªÿ£ÿ£ÿ¦ÿ¢ÿ¦ÿ§ÿ¥ÿ­ÿ¬ÿ²ÿ¸ÿÿ©ÿ²ÿ¬ÿ§ÿ¤ÿ©ÿ¬ÿ©ÿ°ÿ³ÿ³ÿ¯ÿ«ÿ«ÿ¯ÿµÿ³ÿ¥ÿ¨ÿ°ÿ¬ÿ¶ÿ³ÿ½ÿ¸ÿ³ÿ°ÿµÿªÿ±ÿ¹ÿ©ÿÿ§ÿ¯ÿ³ÿºÿ¶ÿ¼ÿ±ÿÓÿÃÿ£ÿ¦ÿ¤ÿµÿ²ÿ¯ÿ·ÿ­ÿ¤ÿ£ÿ¨ÿ·ÿ±ÿ¯ÿ°ÿ¯ÿ¸ÿ¿ÿ¬ÿ³ÿ¶ÿ³ÿ¬ÿ±ÿ¹ÿ»ÿ¸ÿ¤ÿÿ¤ÿ¦ÿ¶ÿ«ÿ·ÿ·ÿ¶ÿ°ÿºÿ°ÿ«ÿ·ÿ´ÿ°ÿ¥ÿ«ÿ¯ÿ®ÿ©ÿ¥ÿ«ÿ©ÿªÿµÿ¯ÿ°ÿ«ÿ²ÿ¬ÿ³ÿ´ÿºÿ¥ÿ§ÿ¨ÿ¦ÿ§ÿÿ¨ÿ¼ÿ³ÿÁÿ¦ÿ¥ÿ½ÿ³ÿ¦ÿ§ÿ­ÿ«ÿ¯ÿ°ÿ¶ÿ¿ÿ¸ÿ®ÿ¹ÿ±ÿ¬ÿ°ÿ¹ÿ½ÿ¸ÿ¦ÿ§ÿÀÿ²ÿ«ÿ­ÿ­ÿ¼ÿÁÿ±ÿµÿ·ÿ¾ÿ¶ÿ®ÿ¬ÿ»ÿ§ÿ¤ÿ±ÿ§ÿ®ÿ®ÿ¶ÿÁÿ¼ÿ´ÿ°ÿ´ÿ²ÿ¥ÿÀÿ»ÿ­ÿ¥ÿÿ©ÿ´ÿ°ÿ¦ÿ¸ÿÃÿ³ÿ»ÿ¼ÿ¾ÿ°ÿ®ÿ¹ÿ¯ÿ±ÿ®ÿºÿ¾ÿ·ÿ¬ÿªÿ³ÿ°ÿ¡ÿ²ÿ´ÿ³ÿ¾ÿÀÿ¸ÿ³ÿªÿ©ÿ­ÿ¬ÿ©ÿ©ÿ«ÿ¯ÿ°ÿ¥ÿ²ÿ·ÿ«ÿ½ÿ«ÿ­ÿ®ÿ³ÿ±ÿ¸ÿ¼ÿµÿ±ÿ­ÿ¶ÿ³ÿ¾ÿªÿ³ÿÿ¨ÿ­ÿ±ÿ£ÿÿ¦ÿ°ÿ¦ÿ¯ÿ§ÿ½ÿ«ÿ±ÿ½ÿ¾ÿ¿ÿ»ÿ¶ÿ¸ÿ¸ÿ±ÿ¯ÿ¶ÿÁÿ­ÿ½ÿ³ÿ³ÿÿ±ÿµÿ©ÿ¨ÿºÿ¿ÿ³ÿ³ÿµÿ¹ÿ¤ÿ²ÿ«ÿ°ÿ·ÿ­ÿ´ÿ´ÿºÿ½ÿ´ÿµÿ½ÿµÿ°ÿÂÿÎÿÇÿ¨ÿ«ÿ½ÿµÿªÿ®ÿ®ÿ©ÿ·ÿ´ÿ³ÿ¨ÿ§ÿ©ÿ±ÿ¬ÿ©ÿ±ÿ°ÿ«ÿ²ÿÀÿ¸ÿÀÿ¨ÿ«ÿµÿ¦ÿ³ÿ¹ÿ¹ÿ²ÿ­ÿµÿ±ÿ§ÿ¢ÿ»ÿ§ÿµÿ¬ÿÆÿ¼ÿ§ÿªÿ­ÿ«ÿ¼ÿ·ÿªÿ³ÿÅÿ³ÿ°ÿ­ÿ§ÿ³ÿ¼ÿ·ÿ´ÿ®ÿ±ÿ±ÿ²ÿ³ÿ½ÿ¶ÿ°ÿ­ÿ­ÿ°ÿ°ÿ®ÿ¶ÿµÿÃÿÆÿ³ÿªÿ¶ÿ·ÿµÿ´ÿ²ÿ¶ÿ¿ÿ°ÿ²ÿ¥ÿ£ÿªÿ¸ÿ±ÿ®ÿ¸ÿ»ÿ¶ÿ¬ÿ¯ÿÿ©ÿ§ÿ¶ÿ¯ÿ«ÿ©ÿªÿ®ÿªÿ©ÿ­ÿ±ÿ²ÿ¨ÿ¯ÿ°ÿ«ÿ®ÿ´ÿ¶ÿµÿ¯ÿ¬ÿ«ÿ·ÿ®ÿ¨ÿ¯ÿ¶ÿ°ÿ­ÿ³ÿºÿ¶ÿ§ÿ¬ÿµÿ®ÿ°ÿ©ÿ©ÿ±ÿ°ÿ¶ÿ½ÿ¾ÿÅÿÀÿªÿ¤ÿ­ÿ»ÿÀÿµÿªÿ°ÿ¿ÿµÿ©ÿ°ÿ¹ÿ¬ÿªÿ©ÿ¦ÿ¹ÿ°ÿ§ÿµÿ¬ÿ¤ÿ¤ÿºÿ¼ÿ¸ÿ¸ÿ­ÿ®ÿ¦ÿ£ÿ±ÿ±ÿ¥ÿ«ÿ³ÿµÿ·ÿ·ÿ²ÿ¹ÿ±ÿ³ÿÃÿ¸ÿ­ÿ¶ÿÀÿ¹ÿ°ÿ§ÿªÿ±ÿ³ÿ¸ÿºÿ°ÿ¦ÿ«ÿ³ÿ³ÿÀÿºÿ¯ÿ¦ÿ±ÿ³ÿ¥ÿ£ÿ¶ÿ½ÿ±ÿÿÿ¦ÿ°ÿ°ÿ°ÿ·ÿÁÿ·ÿ¬ÿµÿ¸ÿ³ÿ«ÿ¢ÿ§ÿ»ÿÃÿ·ÿÍÿ¿ÿªÿ°ÿ·ÿÀÿÁÿºÿ²ÿ¨ÿ¹ÿ·ÿ±ÿ¼ÿ³ÿºÿÀÿ·ÿ¹ÿÅÿ¯ÿ²ÿÈÿºÿ»ÿ³ÿ¦ÿ¬ÿ»ÿµÿ®ÿ­ÿËÿºÿ¸ÿ¼ÿ±ÿ§ÿ®ÿ¶ÿ¬ÿ­ÿ§ÿ©ÿ­ÿªÿ±ÿÊÿ¾ÿ©ÿ¬ÿ³ÿ³ÿµÿ¸ÿ¸ÿµÿ´ÿ»ÿªÿ¼ÿ¹ÿ¹ÿ·ÿ²ÿ«ÿÿ¬ÿ«ÿÆÿ³ÿ©ÿ¨ÿ­ÿ¶ÿºÿ°ÿ¯ÿÂÿ¶ÿÇÿÀÿ·ÿ´ÿ³ÿ¹ÿ·ÿ·ÿËÿÅÿ¼ÿ½ÿ¹ÿ¸ÿÂÿÄÿ¹ÿ±ÿ²ÿ¾ÿ¾ÿ¶ÿ±ÿ²ÿµÿ¬ÿµÿ·ÿÀÿ½ÿ·ÿºÿÁÿÄÿ´ÿ¯ÿÂÿÀÿ¼ÿ¶ÿ­ÿ°ÿÀÿÀÿ¼ÿ¶ÿ³ÿ«ÿ±ÿ¿ÿ´ÿ£ÿ±ÿ¯ÿ¿ÿ¶ÿ¡ÿ®ÿ¶ÿ³ÿ­ÿªÿµÿ¸ÿÊÿÂÿ¶ÿ¾ÿ·ÿ²ÿ­ÿ¨ÿ½ÿ´ÿ¿ÿÈÿÂÿÀÿ¶ÿ³ÿ·ÿ²ÿ¦ÿ¨ÿµÿ¸ÿ´ÿ¯ÿ©ÿ£ÿ¥ÿ®ÿ³ÿ¬ÿ«ÿºÿºÿªÿ¿ÿÆÿ½ÿ¼ÿ¸ÿµÿµÿÂÿ·ÿµÿ²ÿ½ÿ¾ÿ´ÿ´ÿªÿ±ÿ³ÿ³ÿ°ÿ¹ÿÀÿ·ÿ·ÿÀÿ¶ÿÅÿ¸ÿ°ÿÃÿ»ÿ¸ÿµÿ³ÿ´ÿ³ÿ²ÿ»ÿ¾ÿ¹ÿÃÿ¾ÿ¸ÿ³ÿ¯ÿ¬ÿ¬ÿ½ÿÂÿ±ÿ¼ÿ¶ÿ±ÿ·ÿ±ÿ¨ÿ«ÿ¯ÿ«ÿ¸ÿ¶ÿ¹ÿ·ÿÁÿ¿ÿ³ÿ©ÿ±ÿÁÿ»ÿ­ÿ®ÿ¹ÿ³ÿ¶ÿºÿ³ÿ°ÿ·ÿ·ÿ°ÿ«ÿ¶ÿ¯ÿªÿ¿ÿ¶ÿ­ÿ­ÿ°ÿ³ÿ®ÿ¹ÿ½ÿ´ÿ¾ÿ¸ÿ¤ÿ£ÿ­ÿ¶ÿ´ÿ«ÿ®ÿ¹ÿ®ÿ¨ÿ¢ÿÆÿ¸ÿ¤ÿ¨ÿ²ÿ²ÿ°ÿ²ÿ´ÿ»ÿ®ÿªÿ®ÿ±ÿºÿµÿ¯ÿ¸ÿÀÿ½ÿºÿ¸ÿ¸ÿ­ÿ­ÿ®ÿ±ÿ¼ÿÆÿÄÿ¸ÿµÿ¹ÿµÿ´ÿÆÿÀÿºÿ»ÿºÿ³ÿ®ÿ°ÿµÿ­ÿ¯ÿ¨ÿ®ÿ¸ÿ¼ÿ´ÿÀÿÃÿ¯ÿ§ÿ¸ÿÁÿ¸ÿ¶ÿ®ÿ³ÿ´ÿ´ÿ©ÿ§ÿ±ÿ¸ÿ·ÿ²ÿµÿ¶ÿµÿÄÿ¶ÿ·ÿ¼ÿ¶ÿ²ÿ»ÿ¹ÿ²ÿÁÿÃÿ±ÿ©ÿ·ÿÇÿªÿ­ÿ¹ÿ´ÿ­ÿµÿÀÿ»ÿ±ÿ·ÿ¸ÿ¹ÿ±ÿ·ÿ¶ÿ±ÿ¯ÿ³ÿ³ÿ­ÿ°ÿµÿ©ÿ±ÿ¥ÿ°ÿ¬ÿ®ÿµÿ­ÿ°ÿ³ÿ·ÿÂÿ¼ÿ¦ÿ®ÿµÿ¾ÿÀÿ·ÿ¸ÿµÿ¹ÿªÿ®ÿ¾ÿ±ÿ¤ÿ¸ÿ¦ÿ±ÿÿªÿ¬ÿ©ÿ¬ÿ³ÿ²ÿ¨ÿ¦ÿ°ÿ·ÿ²ÿ°ÿ°ÿ®ÿ¿ÿ­ÿ³ÿµÿ´ÿ¨ÿ­ÿµÿ¾ÿ¼ÿ«ÿ³ÿ²ÿ¬ÿÿ¥ÿÆÿºÿ®ÿ±ÿ¯ÿ¬ÿ³ÿ¶ÿ²ÿ´ÿ¶ÿÀÿºÿ¹ÿ¶ÿÁÿ¿ÿ¶ÿ´ÿ°ÿ½ÿ¹ÿ«ÿ©ÿ§ÿ¤ÿ ÿ±ÿ¿ÿ´ÿ½ÿºÿ±ÿ½ÿ³ÿ°ÿ´ÿºÿ¾ÿ¸ÿ²ÿ¶ÿ¶ÿ¸ÿ·ÿºÿ½ÿ½ÿ§ÿªÿ²ÿ®ÿ£ÿ£ÿ¯ÿ¶ÿ¶ÿ®ÿ¶ÿ¸ÿ¶ÿ¯ÿ¾ÿ¦ÿ¦ÿ°ÿ»ÿÄÿ¸ÿ¥ÿÿ¦ÿ·ÿ¸ÿ¯ÿ§ÿ°ÿ³ÿ§ÿ´ÿ°ÿ¬ÿ®ÿ·ÿ¯ÿ¬ÿ¤ÿ¥ÿºÿ¾ÿ®ÿ¨ÿ­ÿ¯ÿ©ÿ¸ÿ·ÿ¸ÿ±ÿ¼ÿ°ÿªÿ¥ÿ®ÿ¾ÿ¼ÿ·ÿ·ÿ­ÿ­ÿªÿ ÿ·ÿµÿ·ÿ¶ÿ¨ÿ©ÿ¦ÿ«ÿ¬ÿ¶ÿ¿ÿ¸ÿ³ÿ±ÿ¯ÿ°ÿ°ÿÅÿ½ÿÁÿ¼ÿ°ÿ§ÿ­ÿ´ÿ²ÿ¸ÿÃÿ½ÿ®ÿ®ÿ¦ÿÿ§ÿ§ÿ®ÿ®ÿ³ÿ¬ÿ¬ÿ²ÿÿµÿ³ÿ­ÿ¶ÿ¸ÿ¯ÿ°ÿ´ÿ­ÿ°ÿ´ÿ®ÿ£ÿ¥ÿ¼ÿ¥ÿ¤ÿ¤ÿ°ÿ¨ÿ±ÿµÿªÿ¦ÿ´ÿ½ÿ¯ÿ¤ÿ§ÿ®ÿ¬ÿÌÿ³ÿ¯ÿÿ°ÿªÿ´ÿÁÿªÿ¨ÿ±ÿªÿ¦ÿ©ÿ£ÿÿ¡ÿ¡ÿ ÿÿ¸ÿ¶ÿ²ÿ³ÿ¶ÿ±ÿ²ÿªÿ°ÿ¢ÿ ÿ§ÿ¦ÿ§ÿ¦ÿ¦ÿ»ÿ·ÿ¦ÿÿ§ÿ²ÿ­ÿ¼ÿ¨ÿ¬ÿµÿ¯ÿ«ÿ¥ÿ©ÿ¬ÿ¦ÿ ÿÿ£ÿ®ÿ­ÿ¥ÿ­ÿÿ¦ÿ©ÿªÿ¯ÿ£ÿ ÿ¡ÿ¥ÿ£ÿÿ«ÿµÿ®ÿ«ÿ²ÿ®ÿªÿµÿ±ÿÿÿ¢ÿ¦ÿÿªÿµÿ¤ÿ¡ÿ¥ÿ¤ÿÿ¡ÿ¢ÿÿ¤ÿ¢ÿ¡ÿ¥ÿÿ¤ÿ´ÿ¦ÿÿÿÿ¢ÿÿÿÿ¥ÿÿ¥ÿ¤ÿ ÿ«ÿÿ¥ÿ®ÿ¢ÿ£ÿ§ÿ¬ÿ®ÿ ÿ¥ÿÿ°ÿ¡ÿ¬ÿ©ÿ­ÿÿ¨ÿ¤ÿ§ÿ´ÿ©ÿ¦ÿªÿªÿ­ÿ­ÿ³ÿ¶ÿ±ÿ£ÿÿ®ÿµÿ¬ÿ­ÿ¤ÿ¤ÿ»ÿ¶ÿ°ÿ®ÿ¯ÿ¾ÿ¶ÿ§ÿ ÿ°ÿ¤ÿ§ÿ¶ÿ½ÿÀÿ¹ÿ®ÿ­ÿ®ÿ²ÿ¶ÿ°ÿ­ÿ·ÿ¯ÿ§ÿÿ¹ÿ¾ÿÀÿÀÿ«ÿ¨ÿ³ÿ²ÿ¨ÿ®ÿºÿ·ÿ¹ÿ¸ÿµÿ°ÿ²ÿ¶ÿ´ÿ·ÿ¶ÿ½ÿ§ÿ­ÿ©ÿ¹ÿºÿ«ÿ§ÿ½ÿ­ÿËÿ¹ÿ¢ÿ®ÿ¯ÿ·ÿ·ÿ°ÿ°ÿ­ÿ«ÿ­ÿ¨ÿ§ÿ¯ÿ¶ÿ¸ÿ¶ÿ·ÿ¯ÿ²ÿ¬ÿ°ÿ±ÿ®ÿ³ÿ¨ÿ³ÿ·ÿÿ«ÿ³ÿ·ÿ»ÿÀÿ»ÿÃÿ±ÿªÿ½ÿ±ÿ¬ÿ½ÿ¸ÿµÿºÿÂÿÃÿ¹ÿ±ÿ¶ÿ°ÿ¸ÿ¯ÿ¶ÿ¹ÿ´ÿ¨ÿ·ÿ­ÿ«ÿ­ÿ£ÿ¦ÿ°ÿ²ÿ»ÿ·ÿ®ÿ¨ÿ­ÿ¶ÿ²ÿ«ÿªÿ°ÿ«ÿ­ÿ¥ÿµÿ²ÿÿ±ÿ´ÿÊÿ§ÿ´ÿ³ÿÁÿ ÿÿ¢ÿ¤ÿ¤ÿ±ÿ®ÿ§ÿ«ÿ©ÿ¦ÿ¯ÿªÿ¬ÿ´ÿ°ÿ¯ÿ°ÿ¹ÿªÿ§ÿªÿ®ÿ®ÿ®ÿ¹ÿ²ÿ°ÿ¹ÿ­ÿ¥ÿ¶ÿ¡ÿ´ÿ«ÿ²ÿ§ÿ²ÿ¨ÿ¢ÿ­ÿ¯ÿ¨ÿ¬ÿ¹ÿ³ÿ¶ÿ¿ÿ¨ÿÿÿÿ¡ÿ­ÿµÿ¯ÿ«ÿ®ÿÁÿÎÿªÿ¡ÿ¾ÿ«ÿ¤ÿÀÿ§ÿ¬ÿ¥ÿÂÿºÿ¸ÿ¿ÿÀÿ­ÿ¯ÿ¸ÿ¹ÿ¸ÿªÿ­ÿ»ÿ¶ÿ©ÿ£ÿ¦ÿ­ÿ´ÿ´ÿ¨ÿ¸ÿ¹ÿ²ÿ¼ÿ£ÿµÿ³ÿ¬ÿ°ÿ²ÿÿ¡ÿ°ÿºÿÃÿ³ÿ¬ÿ²ÿ¹ÿ¬ÿ¤ÿ¨ÿ¨ÿºÿ¹ÿ·ÿ³ÿÿ?ÿÿkÿ¨ÿªÿ«ÿ¶ÿ¥ÿÿÿ¦ÿ¥ÿ®ÿ®ÿ¼ÿÌÿ½ÿ°ÿ¹ÿ¦ÿ¿ÿ³ÿºÿÿ¯ÿ¿ÿ¹ÿ²ÿ¡ÿÿ¤ÿ¯ÿ¥ÿ£ÿªÿ´ÿ·ÿ¶ÿ´ÿ¬ÿ©ÿ¯ÿ¬ÿ«ÿºÿ¾ÿ²ÿµÿ·ÿ¶ÿÀÿ·ÿ¢ÿ¦ÿµÿ¼ÿ¶ÿÀÿ©ÿ­ÿ«ÿÀÿ½ÿ´ÿ³ÿ¿ÿ§ÿ´ÿµÿ²ÿ¼ÿ¯ÿ®ÿ­ÿ½ÿÍÿÂÿ²ÿ¯ÿ­ÿ£ÿÿ ÿ¹ÿ´ÿ¸ÿ®ÿ¬ÿ¢ÿÿ®ÿ³ÿ¬ÿ¿ÿ½ÿ±ÿ½ÿ²ÿ¯ÿ³ÿ£ÿ ÿ²ÿ¨ÿ¹ÿÿÿÿÿ°ÿ¸ÿ¹ÿ²ÿ¯ÿ¨ÿ©ÿ¶ÿ±ÿ¬ÿªÿ®ÿ°ÿ²ÿ½ÿ¾ÿ§ÿÿ¤ÿ¢ÿ¥ÿ¦ÿ°ÿ©ÿ°ÿ¸ÿ¸ÿ´ÿ«ÿ¦ÿ¹ÿ¨ÿ¨ÿ²ÿÿ¢ÿmÿaÿ¦ÿ¬ÿ¸ÿ£ÿµÿ±ÿªÿ²ÿ³ÿ¯ÿªÿ®ÿ¯ÿ§ÿ´ÿ¹ÿ¬ÿ­ÿ­ÿ®ÿ¾ÿÃÿ¼ÿ³ÿ®ÿ±ÿ¹ÿ¼ÿ§ÿ¤ÿ°ÿ®ÿ¦ÿ´ÿ¤ÿ£ÿ¯ÿµÿ«ÿ¹ÿ°ÿ³ÿ¯ÿÿ­ÿ¦ÿµÿ¿ÿ´ÿ¦ÿ®ÿ²ÿÀÿµÿ§ÿ©ÿµÿÿÿ ÿ¿ÿ¾ÿ«ÿ¯ÿ²ÿ£ÿ¦ÿÿ ÿ·ÿ³ÿ²ÿÀÿ´ÿ¡ÿ¯ÿ°ÿ§ÿ­ÿ»ÿÃÿ®ÿ¦ÿ±ÿ ÿ«ÿ½ÿ·ÿÿÿºÿÿ¯ÿ«ÿÀÿ¸ÿ³ÿ­ÿ°ÿ¬ÿªÿ«ÿ§ÿÿ­ÿªÿ¥ÿ¤ÿ¢ÿ«ÿ¬ÿ©ÿ³ÿ ÿÿ¦ÿ¬ÿ ÿÿ®ÿ¶ÿ¥ÿ¤ÿµÿ¯ÿ´ÿÃÿ¼ÿ²ÿ©ÿ£ÿÿÿ§ÿ¬ÿÿ¨ÿ¯ÿ°ÿ§ÿÿ®ÿÿ­ÿ«ÿ¬ÿ£ÿ¬ÿ¥ÿ°ÿ®ÿ³ÿ¸ÿ©ÿ¦ÿ¬ÿªÿ´ÿ­ÿ°ÿ¸ÿ­ÿÿ¦ÿªÿ©ÿ­ÿ¢ÿ¢ÿ¯ÿ­ÿ¬ÿ°ÿ©ÿÿÿ£ÿ£ÿ°ÿ°ÿ±ÿ³ÿ®ÿ©ÿ¨ÿ¨ÿ¬ÿ¯ÿ­ÿ©ÿÿ¨ÿ¦ÿÿ«ÿ§ÿªÿ¹ÿ·ÿ§ÿ©ÿ©ÿ ÿ¡ÿ¶ÿ¯ÿ¹ÿ·ÿ¹ÿ´ÿµÿ´ÿ³ÿ¥ÿ ÿ«ÿªÿ£ÿ¬ÿ°ÿ¦ÿ§ÿ®ÿ²ÿ­ÿªÿ±ÿ¯ÿ§ÿ¦ÿ§ÿ ÿªÿ²ÿ¥ÿ®ÿ¬ÿ´ÿ·ÿ­ÿÿ±ÿªÿÿ°ÿ¨ÿ§ÿ³ÿÂÿ´ÿ¦ÿ®ÿ«ÿ¶ÿºÿºÿ³ÿªÿ¡ÿ¯ÿ¬ÿ¨ÿ¢ÿ«ÿ±ÿ±ÿ¨ÿ©ÿ°ÿ¸ÿ±ÿ«ÿµÿ³ÿ¬ÿ­ÿ®ÿ¨ÿ¨ÿ¯ÿ¨ÿ§ÿªÿ§ÿ¬ÿ±ÿ¹ÿ»ÿ­ÿÿ¬ÿ·ÿ¸ÿ¸ÿªÿÿ¯ÿ¯ÿªÿ¼ÿªÿ°ÿ«ÿ¬ÿµÿÿ§ÿ®ÿ¦ÿºÿ¸ÿªÿ§ÿ¦ÿ¨ÿ®ÿ²ÿ¬ÿ±ÿ©ÿÿ®ÿ°ÿÿ«ÿ¸ÿµÿ°ÿ§ÿ©ÿ¶ÿ¶ÿµÿªÿ¥ÿ·ÿ®ÿ°ÿ´ÿ´ÿ®ÿ­ÿ¬ÿ¯ÿµÿ´ÿ¦ÿÿ´ÿªÿ§ÿ©ÿÿ«ÿ¥ÿ¢ÿ«ÿ³ÿ§ÿ±ÿ®ÿ¶ÿ¬ÿ±ÿ§ÿ¸ÿ¾ÿ¾ÿ³ÿ§ÿ¼ÿ·ÿÿ§ÿ½ÿ»ÿªÿ¨ÿ£ÿ©ÿ²ÿ±ÿ±ÿ°ÿºÿºÿ©ÿ¥ÿ²ÿ«ÿ¦ÿ®ÿ¼ÿ©ÿ®ÿ¾ÿ¢ÿÿ¦ÿ¥ÿÿªÿ¥ÿ¯ÿµÿ¬ÿ·ÿ­ÿ¯ÿ´ÿ´ÿ¦ÿ¨ÿ¨ÿÿ¯ÿÀÿ¹ÿ³ÿ¨ÿ®ÿ©ÿÿ£ÿ¾ÿµÿµÿ´ÿ°ÿ½ÿÄÿ¶ÿ§ÿªÿ¶ÿºÿªÿÿªÿ­ÿÿÿ¥ÿ²ÿ©ÿ°ÿ±ÿ¥ÿ ÿÂÿºÿ¬ÿ¯ÿÿ¨ÿ«ÿÿ¤ÿÿ±ÿ´ÿ¾ÿµÿ«ÿ´ÿ¦ÿ·ÿªÿ®ÿ¸ÿ²ÿ±ÿ²ÿ¤ÿ«ÿ²ÿ¨ÿ©ÿ¬ÿ«ÿªÿ¡ÿ¤ÿªÿ¨ÿ«ÿ¨ÿ©ÿ¥ÿªÿÿ°ÿ­ÿµÿ¬ÿªÿ¡ÿ¤ÿ±ÿºÿ¨ÿ½ÿ½ÿ»ÿ«ÿ©ÿ¾ÿ¸ÿªÿ±ÿ¸ÿ¿ÿºÿ²ÿ¯ÿ¸ÿ·ÿ¯ÿ©ÿºÿ¹ÿ¬ÿ±ÿºÿµÿ²ÿ­ÿ§ÿ³ÿ±ÿ«ÿºÿ±ÿÿÿ¬ÿ¨ÿ»ÿ³ÿ·ÿªÿ¶ÿ±ÿ¿ÿ¬ÿ¾ÿ¨ÿ¶ÿ¾ÿ±ÿ¬ÿÇÿ¬ÿ§ÿªÿ¬ÿ®ÿ§ÿ´ÿºÿ²ÿ¬ÿ´ÿ¸ÿ¸ÿªÿ§ÿ°ÿ©ÿ¨ÿ°ÿ´ÿ²ÿ§ÿ±ÿ¶ÿ¶ÿ·ÿ«ÿ½ÿ°ÿµÿ°ÿ³ÿ­ÿ¯ÿ­ÿ§ÿÿÿ¾ÿµÿ´ÿ¸ÿÂÿ³ÿ©ÿµÿ²ÿ²ÿ°ÿºÿ¹ÿ®ÿ§ÿ©ÿ³ÿ­ÿ«ÿ±ÿ³ÿ¹ÿ·ÿ±ÿ¨ÿ§ÿµÿ¶ÿ­ÿ¼ÿ½ÿªÿ¥ÿ¯ÿ­ÿ¥ÿ²ÿ·ÿ·ÿ©ÿ®ÿºÿ°ÿ¢ÿÿ®ÿ§ÿ»ÿ¼ÿ¸ÿ´ÿ«ÿ¡ÿ¢ÿ«ÿ±ÿ´ÿ¾ÿ½ÿ¨ÿ¤ÿ®ÿ¯ÿ¬ÿ©ÿ§ÿ±ÿ¹ÿ¹ÿÃÿ¹ÿ±ÿ®ÿ­ÿ²ÿ¿ÿ§ÿ°ÿ»ÿ®ÿ­ÿ«ÿ¨ÿ©ÿ´ÿ´ÿ»ÿ¼ÿ°ÿ¬ÿ±ÿ«ÿ©ÿ¯ÿ­ÿ°ÿ³ÿ¯ÿ­ÿ©ÿ«ÿ´ÿ±ÿ¨ÿ¡ÿ³ÿ¦ÿ£ÿÉÿÇÿ®ÿÿ³ÿ¤ÿ®ÿ¯ÿ¸ÿÁÿ¬ÿ¶ÿ°ÿ¯ÿ¿ÿªÿ¯ÿµÿ·ÿ§ÿ«ÿ±ÿªÿ³ÿ±ÿ¬ÿ³ÿ±ÿ°ÿ¯ÿªÿ¶ÿ¨ÿ¨ÿ³ÿ±ÿ¨ÿµÿ²ÿ¨ÿ´ÿ¾ÿ­ÿ¹ÿ·ÿ¸ÿ¬ÿ¬ÿ¸ÿ´ÿµÿ¶ÿ®ÿ«ÿ®ÿ¯ÿ«ÿ©ÿ©ÿ£ÿ¯ÿ³ÿ¥ÿ²ÿÿÿÿ¹ÿªÿÅÿ±ÿ¨ÿ®ÿ¸ÿ®ÿ¯ÿ¦ÿ³ÿ±ÿ§ÿ¥ÿ®ÿ«ÿ¥ÿ©ÿ­ÿ«ÿªÿ©ÿ­ÿ­ÿ¤ÿ§ÿ«ÿ¸ÿÅÿ±ÿ¶ÿ°ÿ¨ÿ±ÿ¯ÿÿ´ÿ¹ÿ®ÿ®ÿ¬ÿ²ÿ¶ÿÿ§ÿµÿ¯ÿ³ÿ­ÿ¢ÿ¯ÿÁÿÀÿ¹ÿ¶ÿ¶ÿÀÿ»ÿ¶ÿ»ÿ¼ÿ¸ÿºÿ¼ÿ³ÿ²ÿ¹ÿ¹ÿ·ÿ·ÿ¢ÿ¬ÿ¶ÿ³ÿ¸ÿ³ÿ¬ÿ¢ÿ¦ÿ°ÿ¦ÿ¬ÿ¯ÿ§ÿ©ÿ°ÿ»ÿÃÿ²ÿÿ·ÿ³ÿ¾ÿ¶ÿ»ÿ¾ÿ¾ÿ²ÿ²ÿ°ÿªÿ¢ÿ®ÿ¼ÿºÿ±ÿµÿÀÿ¶ÿ¦ÿ§ÿ«ÿ²ÿ³ÿ³ÿÀÿ­ÿ³ÿ»ÿ«ÿ¿ÿ²ÿ¦ÿ·ÿ´ÿ³ÿ¯ÿ¶ÿ¶ÿ­ÿ°ÿ¹ÿ¹ÿ¨ÿ ÿ±ÿ©ÿ¾ÿ°ÿ¦ÿµÿ«ÿ«ÿ³ÿ«ÿ§ÿ§ÿ¡ÿ¨ÿ¤ÿ±ÿ¢ÿ®ÿ­ÿ¯ÿ¯ÿ¥ÿ¥ÿ§ÿ¦ÿ ÿÿÿÿ«ÿÿ ÿÿÿ¦ÿ£ÿ´ÿ¥ÿ¦ÿ¨ÿÿ¡ÿÿªÿ¯ÿÿÿ­ÿµÿ­ÿ¯ÿ¶ÿ¥ÿ¡ÿ©ÿ¯ÿ°ÿÿ§ÿ¸ÿ²ÿ©ÿ­ÿ­ÿ­ÿµÿ¬ÿªÿ®ÿ°ÿ±ÿ©ÿ¨ÿ²ÿ©ÿµÿªÿªÿ±ÿÿÿÿ«ÿ©ÿÂÿ¸ÿ±ÿµÿ¾ÿºÿ©ÿ£ÿ¬ÿ²ÿ¬ÿ§ÿ®ÿ´ÿ¥ÿ´ÿ°ÿ¢ÿªÿ­ÿ°ÿ§ÿ¾ÿ°ÿ«ÿ«ÿ¦ÿÿ¦ÿ°ÿ­ÿ´ÿ¹ÿ´ÿ¯ÿ°ÿ ÿ­ÿ¾ÿ±ÿÿ ÿ£ÿ²ÿÿÿÿªÿ·ÿ¸ÿ´ÿ­ÿ¨ÿ³ÿ¦ÿ¦ÿ«ÿ­ÿºÿªÿ­ÿ³ÿ¹ÿ¯ÿ¨ÿ¦ÿ±ÿ©ÿ¶ÿ³ÿ©ÿ¬ÿ£ÿ¥ÿ±ÿµÿ¸ÿ¡ÿ¥ÿ§ÿÿ¦ÿ§ÿ§ÿ³ÿ®ÿ£ÿ­ÿ¯ÿ©ÿ§ÿ©ÿ¶ÿ·ÿ¥ÿ­ÿ±ÿ§ÿ¿ÿÿ¦ÿ²ÿ¯ÿ¥ÿ³ÿ±ÿ¨ÿ³ÿ³ÿ¯ÿ°ÿ§ÿ¦ÿ²ÿªÿ´ÿ·ÿºÿ³ÿ²ÿ´ÿµÿ¦ÿ¦ÿ®ÿ½ÿµÿ«ÿªÿ®ÿ»ÿµÿµÿ¶ÿ«ÿ´ÿ¤ÿ©ÿ®ÿ¼ÿ­ÿ©ÿ§ÿ®ÿ¯ÿ¬ÿ¬ÿ¶ÿºÿ£ÿ©ÿ¹ÿµÿ¬ÿªÿ¯ÿ³ÿ­ÿ³ÿºÿ·ÿ¶ÿ·ÿ¼ÿºÿ²ÿ³ÿ±ÿ¥ÿ©ÿ¾ÿ¾ÿÀÿ¶ÿ´ÿ¼ÿ²ÿÁÿ³ÿ¨ÿ³ÿ´ÿ´ÿÀÿ¶ÿªÿ©ÿ¶ÿ¶ÿ±ÿ¨ÿ«ÿ¯ÿ§ÿ®ÿ¶ÿµÿ·ÿºÿµÿ¬ÿ¬ÿ³ÿ§ÿ´ÿµÿ©ÿ¦ÿ¶ÿµÿÀÿºÿ¼ÿ±ÿ¥ÿ±ÿ´ÿ²ÿ¿ÿ°ÿ³ÿ½ÿ­ÿ²ÿ¹ÿ¶ÿÄÿ¼ÿ±ÿ«ÿ©ÿ¬ÿ¬ÿ¯ÿ°ÿ¦ÿ·ÿ¼ÿ·ÿ´ÿÿÿ¬ÿ½ÿ³ÿ²ÿ¶ÿ¯ÿ¶ÿ¼ÿ´ÿ®ÿºÿµÿ§ÿ³ÿ­ÿ­ÿ¯ÿ®ÿ°ÿ­ÿ¯ÿ¼ÿ¯ÿ·ÿ­ÿ»ÿ°ÿÿ·ÿÈÿ»ÿ¢ÿ¥ÿ³ÿµÿ´ÿ®ÿ¨ÿÄÿ¨ÿ¯ÿ¹ÿµÿ¸ÿ³ÿµÿ´ÿ¯ÿ®ÿ¯ÿµÿ¼ÿ´ÿ­ÿ¦ÿÄÿ¾ÿµÿ¹ÿ«ÿ®ÿ½ÿµÿ¨ÿ²ÿ´ÿ±ÿ­ÿ°ÿ½ÿªÿªÿ¨ÿ¹ÿ¶ÿ²ÿ¹ÿºÿµÿ¸ÿ«ÿ³ÿµÿµÿ°ÿ¢ÿ¶ÿµÿ³ÿ¯ÿ¯ÿ¯ÿ«ÿÁÿ¹ÿ¬ÿ§ÿ¢ÿ®ÿ¯ÿ«ÿ´ÿ·ÿ«ÿ ÿ¦ÿµÿ·ÿÐÿ¯ÿËÿ©ÿ°ÿ¹ÿ¯ÿ±ÿ­ÿªÿ¸ÿ¼ÿ¦ÿ©ÿ·ÿ¶ÿ±ÿ±ÿÁÿ¼ÿ·ÿ´ÿ®ÿ¯ÿ±ÿ©ÿ¦ÿ·ÿ¼ÿ»ÿÁÿ°ÿ¯ÿ¸ÿ²ÿ¬ÿ³ÿ´ÿ¶ÿµÿÁÿ´ÿ¼ÿµÿÁÿ¾ÿ¸ÿ²ÿ©ÿ§ÿ±ÿÆÿ«ÿªÿ¿ÿ¿ÿÇÿÇÿÂÿ½ÿ²ÿ¬ÿ¼ÿ·ÿ¯ÿ«ÿªÿ«ÿ«ÿ¦ÿ±ÿ·ÿ´ÿ®ÿ ÿºÿ«ÿ ÿºÿµÿ¥ÿ©ÿ§ÿ¥ÿ³ÿ¹ÿªÿÀÿºÿ¼ÿºÿºÿ¹ÿ¶ÿ¶ÿµÿ³ÿ³ÿ®ÿ¾ÿ®ÿ³ÿ¯ÿÂÿºÿ£ÿ«ÿ³ÿ«ÿ³ÿ·ÿ©ÿ¯ÿªÿªÿ«ÿ¥ÿ±ÿºÿ¶ÿ¶ÿºÿ½ÿÇÿÆÿ®ÿÿ¢ÿ³ÿ¯ÿ¡ÿ ÿ©ÿÃÿ­ÿ§ÿ´ÿ·ÿ²ÿ²ÿ¤ÿ£ÿ¹ÿ°ÿ®ÿµÿ¸ÿ°ÿ©ÿ¸ÿ²ÿ¬ÿ¯ÿ«ÿ¡ÿ¤ÿÿ¬ÿ½ÿ´ÿ­ÿ³ÿºÿ»ÿ¸ÿµÿ¹ÿ­ÿ­ÿ²ÿ«ÿ´ÿ²ÿ­ÿ²ÿ¦ÿ§ÿ¹ÿ±ÿ¹ÿ·ÿÆÿ¹ÿ¨ÿ­ÿ¯ÿ¤ÿ¾ÿÅÿ·ÿ·ÿ¹ÿ¯ÿ©ÿ¨ÿ¥ÿ¬ÿ©ÿ³ÿ¬ÿ±ÿ·ÿ¾ÿ´ÿ°ÿ¼ÿºÿªÿ¬ÿ±ÿ¸ÿ´ÿ¦ÿ¦ÿ±ÿ·ÿ³ÿ³ÿ©ÿ«ÿ®ÿªÿ¶ÿ²ÿ³ÿ½ÿ¹ÿ¾ÿµÿ¨ÿµÿ±ÿ¸ÿ±ÿ¯ÿÀÿ¿ÿ½ÿ°ÿ¹ÿÈÿÄÿ´ÿªÿ²ÿ½ÿ²ÿ¾ÿµÿÇÿ´ÿ»ÿºÿ®ÿªÿ¯ÿ²ÿ²ÿ®ÿ¨ÿÿ¢ÿ§ÿ­ÿ¶ÿ´ÿ³ÿ¹ÿµÿ±ÿ¶ÿµÿ±ÿµÿ±ÿ°ÿ©ÿ·ÿ½ÿ«ÿ¯ÿ°ÿ¦ÿ¸ÿ¸ÿ§ÿµÿ·ÿ¨ÿ¤ÿ¯ÿ¼ÿºÿ»ÿµÿ´ÿ°ÿ¼ÿ¾ÿ«ÿ£ÿ±ÿ­ÿ¸ÿÅÿÐÿÂÿ»ÿºÿ³ÿ­ÿ½ÿÊÿ¹ÿ½ÿÁÿÄÿ¿ÿ¶ÿ­ÿ§ÿ¶ÿÂÿÆÿÀÿºÿ¶ÿ¬ÿ¨ÿ²ÿ¶ÿ»ÿµÿ¾ÿ¸ÿ´ÿºÿ³ÿ­ÿÄÿ»ÿ½ÿ¿ÿ´ÿ®ÿ²ÿ²ÿ´ÿ¸ÿ¬ÿ¶ÿ­ÿ·ÿ¡ÿ§ÿ·ÿÀÿ´ÿ¨ÿÄÿ·ÿ¶ÿ¾ÿ¶ÿ¼ÿ½ÿÂÿÃÿ¯ÿ¾ÿ¶ÿµÿËÿÃÿÆÿÂÿºÿ»ÿ¹ÿ­ÿ´ÿ¯ÿ¯ÿ¶ÿ¯ÿ¯ÿ«ÿ¢ÿ±ÿÂÿ½ÿ¨ÿ¦ÿ¯ÿ°ÿµÿÂÿÆÿ½ÿ°ÿ¶ÿ¯ÿÀÿ»ÿ®ÿ­ÿ¸ÿ»ÿ·ÿÄÿ¶ÿ¾ÿ¸ÿ§ÿ¯ÿÁÿ¿ÿ±ÿµÿÀÿ¨ÿ±ÿºÿ¦ÿ²ÿ·ÿ¸ÿºÿ»ÿ³ÿ¨ÿ²ÿ°ÿ¹ÿ¾ÿ¹ÿ«ÿ«ÿ¦ÿ¡ÿ®ÿµÿ¼ÿ»ÿ¹ÿ¸ÿµÿ«ÿ¯ÿ¯ÿ¨ÿ¦ÿ©ÿ®ÿ³ÿ·ÿ±ÿ²ÿ¸ÿ´ÿºÿ¿ÿ»ÿÁÿ½ÿÃÿ¶ÿ¹ÿ°ÿ­ÿ¶ÿ¶ÿ³ÿ¹ÿ·ÿ£ÿ®ÿ¹ÿ²ÿ³ÿ¦ÿ¬ÿ­ÿ§ÿ®ÿ¸ÿ±ÿ°ÿ°ÿ§ÿ­ÿ´ÿ±ÿ­ÿ­ÿ±ÿ¯ÿ¤ÿ±ÿÂÿ¸ÿ¡ÿ¯ÿ¿ÿ¹ÿ±ÿ¯ÿªÿ±ÿÊÿÀÿ¹ÿ²ÿ§ÿ·ÿ«ÿ­ÿµÿ°ÿ©ÿ³ÿ»ÿ°ÿ±ÿ³ÿ±ÿ¨ÿ®ÿ·ÿ¹ÿ¶ÿ±ÿ®ÿ¨ÿ¢ÿ»ÿ¶ÿ¨ÿ±ÿ´ÿ½ÿ¼ÿ±ÿ«ÿ­ÿ¯ÿ¯ÿ²ÿºÿ¹ÿ±ÿ¬ÿ´ÿ¥ÿ¬ÿ¸ÿ²ÿ®ÿ·ÿ¾ÿ¥ÿ¦ÿ¢ÿ¥ÿ³ÿºÿ­ÿ¦ÿ±ÿÁÿÂÿ²ÿ½ÿ¼ÿÀÿÆÿ¸ÿ»ÿÀÿ¼ÿ·ÿ½ÿ¾ÿµÿÁÿºÿ¯ÿ®ÿ¤ÿ½ÿ²ÿ°ÿ»ÿ·ÿ¬ÿ²ÿÄÿÄÿ±ÿ·ÿ¶ÿ²ÿ¯ÿÁÿµÿ­ÿ¯ÿ©ÿ¦ÿ«ÿªÿ¨ÿ­ÿ¼ÿÌÿ¨ÿªÿ¬ÿ²ÿ¯ÿªÿ³ÿºÿ¼ÿ½ÿ­ÿµÿ±ÿÀÿ¸ÿ½ÿ²ÿ³ÿ¤ÿ©ÿµÿ®ÿ¦ÿ®ÿ·ÿµÿ²ÿ©ÿ°ÿ±ÿºÿ³ÿ¼ÿ°ÿ±ÿµÿ«ÿ­ÿµÿ«ÿ¸ÿ¨ÿÌÿÃÿ·ÿÅÿ³ÿ¬ÿ·ÿÄÿÁÿ³ÿ´ÿ¶ÿ²ÿ°ÿ¸ÿ£ÿËÿªÿ­ÿ¯ÿ³ÿ·ÿµÿ³ÿ´ÿ³ÿ±ÿºÿ¯ÿ¾ÿµÿ¸ÿ¿ÿ¯ÿ©ÿ§ÿºÿÃÿ²ÿ¢ÿÿ¡ÿ±ÿ´ÿ©ÿ°ÿ·ÿ¶ÿ£ÿ­ÿ¯ÿ­ÿ¶ÿµÿ¯ÿ­ÿ¬ÿ´ÿºÿÊÿ·ÿ¹ÿÃÿ«ÿ¢ÿ°ÿ¹ÿ­ÿ­ÿ¶ÿ¶ÿºÿ»ÿ°ÿ½ÿ¤ÿºÿ­ÿ¹ÿ°ÿ·ÿ´ÿ²ÿÂÿ¿ÿ¯ÿ«ÿ±ÿ»ÿ¾ÿ±ÿ¢ÿ¸ÿÁÿµÿ¬ÿ²ÿ©ÿ¯ÿ¶ÿ«ÿ¨ÿ±ÿµÿ³ÿ¶ÿ½ÿÂÿµÿ¬ÿ®ÿ¶ÿ·ÿ·ÿ±ÿ¸ÿ·ÿ²ÿ°ÿ±ÿºÿÁÿ½ÿ·ÿ·ÿ³ÿ¡ÿÿ¶ÿ¥ÿ¸ÿ¥ÿ»ÿ¦ÿªÿ®ÿ¯ÿ·ÿ³ÿ©ÿ¯ÿ·ÿ®ÿ­ÿ¯ÿ»ÿ±ÿºÿ¶ÿ£ÿ¬ÿºÿ²ÿ¬ÿ³ÿ¶ÿ¹ÿ¼ÿ°ÿªÿ§ÿ¹ÿÿ§ÿ£ÿ¼ÿªÿ³ÿ±ÿºÿ´ÿµÿ¼ÿ¾ÿ¶ÿ®ÿ²ÿ²ÿ¡ÿ°ÿ¼ÿ§ÿÿ³ÿ¯ÿ¬ÿ£ÿ¥ÿ´ÿ©ÿ¬ÿ±ÿªÿ²ÿÀÿ¾ÿ·ÿ«ÿ´ÿªÿ·ÿ ÿ¬ÿ¼ÿ°ÿ¢ÿ·ÿ½ÿ¿ÿ©ÿÿªÿ©ÿ¤ÿ¦ÿ¡ÿ¦ÿ£ÿ¦ÿ©ÿÿ°ÿµÿ¯ÿªÿ¥ÿ²ÿ«ÿÿÿÿÿÿÿ²ÿ¾ÿ¸ÿ¿ÿ¹ÿ¦ÿ­ÿ¬ÿ§ÿ©ÿ¾ÿ´ÿÿ¡ÿ²ÿ«ÿ®ÿ®ÿ¦ÿ¦ÿ©ÿ¥ÿ£ÿ®ÿ°ÿ¦ÿ¯ÿ¦ÿÿÿÿ¦ÿ¶ÿªÿªÿ¶ÿ¦ÿªÿªÿ³ÿ¨ÿ¤ÿ®ÿ­ÿ°ÿ¸ÿ´ÿÿ¬ÿ¯ÿ¶ÿ ÿ¡ÿªÿ¡ÿ¬ÿ§ÿ¨ÿ£ÿ£ÿ¡ÿ¢ÿ¤ÿ¦ÿ¢ÿÿÿÿÿ ÿÿÿªÿ¡ÿÿÿÿÀÿªÿÿÿÿÿÿÿ©ÿ§ÿ¤ÿ¨ÿ¯ÿ¯ÿ¦ÿ¬ÿ¡ÿ³ÿ«ÿÿ­ÿ¯ÿ©ÿ¢ÿ¦ÿ¨ÿ±ÿ²ÿ¬ÿ¡ÿ¬ÿ·ÿ¯ÿ®ÿ¹ÿµÿ§ÿ§ÿ®ÿ®ÿ®ÿ¸ÿ½ÿ´ÿºÿ°ÿºÿÄÿ·ÿ¦ÿ²ÿ¨ÿ±ÿºÿ²ÿªÿ«ÿ³ÿ¯ÿ¯ÿ²ÿ«ÿ¦ÿ¬ÿ¹ÿ­ÿªÿ³ÿ¬ÿ§ÿÿ·ÿ¾ÿ¾ÿ²ÿ®ÿ¯ÿ»ÿ©ÿ ÿ¤ÿ²ÿ¶ÿ³ÿ¶ÿÀÿ¸ÿ±ÿºÿ³ÿ²ÿµÿ¿ÿ°ÿ«ÿ¨ÿ²ÿ¶ÿÂÿ¹ÿ·ÿ²ÿÁÿ®ÿµÿªÿ¨ÿ®ÿ¯ÿ°ÿ³ÿ­ÿ ÿ ÿ«ÿ²ÿ±ÿµÿºÿ¸ÿ½ÿ±ÿ«ÿ¼ÿ´ÿ¦ÿ²ÿ³ÿªÿµÿ¹ÿÿ¨ÿµÿ¢ÿµÿ²ÿ°ÿ¶ÿ²ÿ´ÿ´ÿ±ÿµÿ·ÿ­ÿ®ÿÄÿ·ÿ¹ÿÀÿ¹ÿ²ÿµÿ§ÿÀÿ±ÿÃÿ®ÿµÿ°ÿ¶ÿ´ÿ·ÿ´ÿ°ÿ²ÿ¯ÿ°ÿ´ÿ¹ÿ³ÿ¤ÿ§ÿ©ÿ ÿ¦ÿ¨ÿ¤ÿ«ÿ­ÿ©ÿ¬ÿ´ÿÿ®ÿ¬ÿ§ÿ¾ÿ°ÿºÿ½ÿ¤ÿ¥ÿµÿ¹ÿºÿ®ÿ§ÿ®ÿ®ÿ­ÿ²ÿ²ÿ³ÿ°ÿªÿµÿºÿµÿ°ÿ¸ÿ¬ÿµÿ±ÿ´ÿÄÿ·ÿ²ÿ¾ÿ­ÿªÿ¯ÿ¤ÿ¹ÿ²ÿ¿ÿ°ÿªÿ§ÿ©ÿ®ÿ¦ÿ¯ÿ»ÿ»ÿ°ÿ«ÿ©ÿ¡ÿÿLÿlÿ°ÿ¸ÿ²ÿ¸ÿ©ÿ¡ÿ¯ÿ°ÿ¯ÿªÿ°ÿ¨ÿ§ÿ±ÿÿ©ÿ¯ÿ®ÿ¤ÿ¯ÿ´ÿ³ÿ¦ÿ¤ÿ­ÿ­ÿ²ÿ¶ÿ³ÿ´ÿ²ÿ«ÿªÿ°ÿ´ÿ³ÿ­ÿ°ÿºÿµÿºÿºÿ¤ÿ°ÿ«ÿ¢ÿÿ­ÿÿÿ°ÿ·ÿ±ÿ¶ÿ§ÿ«ÿ¶ÿ¶ÿÿ§ÿ¬ÿ¯ÿ°ÿ´ÿ­ÿÿEÿÿ<ÿ«ÿ±ÿ²ÿ¢ÿ©ÿ¦ÿÿ¯ÿ§ÿ¶ÿ¢ÿ³ÿ¬ÿ®ÿ¶ÿ´ÿ¤ÿ²ÿ§ÿ²ÿ¦ÿ¹ÿ¶ÿºÿ¯ÿÿÿ©ÿÿ ÿ¸ÿºÿ´ÿ«ÿ©ÿ±ÿ®ÿ­ÿ²ÿ´ÿ»ÿ¿ÿ·ÿ±ÿµÿ³ÿ¨ÿ©ÿ©ÿÿ¦ÿ²ÿ½ÿ»ÿ°ÿ¯ÿ´ÿ§ÿÿ¿ÿ´ÿ§ÿÅÿ¾ÿ¸ÿ©ÿÿ¨ÿ¬ÿ«ÿ±ÿ¶ÿ¯ÿ¥ÿÿ¥ÿªÿ©ÿÿÿ®ÿ¬ÿ­ÿ°ÿ²ÿ§ÿ»ÿµÿ¦ÿ®ÿ®ÿ¶ÿ«ÿ¬ÿ®ÿÍÿÿ§ÿÿµÿ«ÿ¶ÿ­ÿ«ÿ³ÿ§ÿÿ§ÿºÿ¶ÿ¹ÿ³ÿ¬ÿ¯ÿ©ÿ¨ÿ¯ÿ·ÿ§ÿªÿ¸ÿ­ÿ¦ÿ¤ÿ¡ÿÿ¢ÿ§ÿ¼ÿ­ÿ·ÿ¾ÿ°ÿ¶ÿ±ÿ±ÿ²ÿ©ÿ­ÿ­ÿ¥ÿ ÿoÿÿªÿ´ÿ±ÿ§ÿªÿ­ÿ«ÿ·ÿ¶ÿ«ÿ·ÿ­ÿ£ÿ©ÿ³ÿ¶ÿ°ÿ¤ÿ³ÿ½ÿ¸ÿ¼ÿ½ÿ³ÿªÿ§ÿ°ÿ´ÿ­ÿ³ÿªÿ¸ÿ¾ÿ¾ÿ¤ÿ©ÿ±ÿ©ÿÿ§ÿ±ÿ¶ÿ©ÿ¥ÿºÿ¸ÿÅÿÃÿÿ±ÿ±ÿ¬ÿµÿ­ÿ®ÿ¬ÿ½ÿ·ÿªÿÿÅÿ§ÿÿ¡ÿ©ÿ¦ÿ¢ÿÿ¦ÿµÿ¥ÿ¤ÿ±ÿ´ÿ®ÿ±ÿ³ÿ·ÿÿ©ÿ³ÿ¥ÿ«ÿ¨ÿ­ÿ§ÿ¨ÿ©ÿ©ÿÿÁÿµÿ¿ÿ´ÿ¼ÿ­ÿ¢ÿ¦ÿ®ÿµÿ§ÿ³ÿ¶ÿ«ÿ¯ÿ¡ÿ®ÿ­ÿ¨ÿ·ÿ¨ÿ´ÿ´ÿ¤ÿ¥ÿªÿ¥ÿÿ¡ÿ°ÿ¯ÿ¤ÿ¥ÿ­ÿ°ÿ¿ÿÃÿ³ÿ©ÿ¬ÿ¦ÿÿÿÿ¯ÿÿ°ÿµÿ³ÿ­ÿ©ÿ£ÿÿ«ÿªÿ·ÿ¡ÿ¦ÿÿ¦ÿ¯ÿ¸ÿ·ÿ¦ÿ¦ÿ¥ÿµÿ¶ÿ´ÿ¬ÿ­ÿ¤ÿ£ÿ©ÿ®ÿ¥ÿ ÿ¥ÿ±ÿ·ÿµÿ®ÿ§ÿ§ÿ¡ÿÿ©ÿªÿ«ÿ©ÿ¬ÿ©ÿ§ÿ«ÿ´ÿ¶ÿ§ÿ³ÿ®ÿ¯ÿ®ÿ°ÿ¯ÿÿ¯ÿ´ÿ¶ÿ³ÿ±ÿ ÿ¯ÿ¬ÿ¥ÿªÿ¹ÿ¨ÿ­ÿºÿ·ÿ­ÿ³ÿ¯ÿ®ÿ¨ÿÿÿ«ÿ¬ÿ«ÿ¬ÿ¯ÿ±ÿ±ÿ±ÿ«ÿ­ÿ¸ÿ°ÿ£ÿ£ÿ©ÿ­ÿ³ÿ´ÿ©ÿ·ÿ²ÿ«ÿ¶ÿ³ÿ³ÿ¶ÿ·ÿ£ÿ²ÿ±ÿ¨ÿ»ÿÁÿ´ÿÿ§ÿµÿªÿ±ÿºÿ¸ÿ¨ÿ®ÿ­ÿ­ÿ¨ÿÿ¦ÿ±ÿ²ÿ­ÿ¬ÿ¯ÿµÿ¯ÿ°ÿ»ÿ¸ÿ­ÿ²ÿ³ÿªÿ«ÿ©ÿ¡ÿ¢ÿªÿ©ÿ¨ÿ¨ÿ®ÿ²ÿªÿÿ°ÿµÿ¾ÿ½ÿ¢ÿÿ³ÿ¯ÿ¥ÿ¯ÿ³ÿ±ÿ¯ÿÿ³ÿ§ÿ­ÿºÿ¹ÿ½ÿ²ÿ­ÿÿ¦ÿ³ÿ¦ÿ­ÿ§ÿ°ÿ®ÿ ÿ±ÿ­ÿ§ÿ­ÿ®ÿ´ÿ¼ÿ±ÿ¯ÿ¾ÿºÿ§ÿ¢ÿ°ÿ¹ÿ¹ÿ´ÿ¯ÿ©ÿ£ÿ¤ÿ¦ÿªÿ¨ÿ°ÿ±ÿÿ«ÿ¯ÿ¨ÿ®ÿ¶ÿ¹ÿ¹ÿ©ÿ¥ÿÿ³ÿµÿ§ÿºÿ¶ÿ±ÿ¡ÿ´ÿ¼ÿµÿ¹ÿ®ÿ¶ÿ³ÿ§ÿ¦ÿ¸ÿ©ÿ§ÿ²ÿ¶ÿ¹ÿµÿµÿ¯ÿ«ÿ·ÿ¹ÿµÿ²ÿµÿ¶ÿ°ÿ±ÿ°ÿ°ÿ±ÿ±ÿ§ÿ¡ÿ§ÿµÿ¥ÿ·ÿ¡ÿ«ÿ­ÿ¥ÿµÿ¥ÿÿ²ÿ®ÿ¤ÿ¬ÿ°ÿªÿ¤ÿ·ÿ³ÿ«ÿ§ÿ´ÿ±ÿ£ÿ²ÿ°ÿ®ÿ­ÿ²ÿªÿ¦ÿ©ÿ«ÿ°ÿ¥ÿÿÿ¨ÿ²ÿ§ÿ¡ÿ¥ÿ©ÿ£ÿ¥ÿ«ÿ­ÿ±ÿ¦ÿ ÿ»ÿÿ®ÿ£ÿ¥ÿ°ÿ¬ÿ´ÿ®ÿÿ ÿ¥ÿ¦ÿ¯ÿ£ÿÿ£ÿ«ÿ¡ÿ­ÿ°ÿ­ÿ­ÿ¦ÿ·ÿ±ÿ§ÿÿÿ°ÿ­ÿ¨ÿ§ÿ­ÿ®ÿ«ÿªÿ¯ÿ³ÿ®ÿ¬ÿÿ·ÿ®ÿ«ÿ±ÿ¯ÿ­ÿ­ÿµÿ½ÿ«ÿ«ÿ®ÿ¬ÿ«ÿ´ÿ·ÿ¬ÿ«ÿµÿ³ÿÂÿ©ÿÿ«ÿ¼ÿ¶ÿ­ÿ¯ÿ¶ÿ·ÿ²ÿµÿ²ÿ®ÿ¯ÿ«ÿ®ÿ²ÿ«ÿ¯ÿ¸ÿ¦ÿÿ©ÿ·ÿ¡ÿ¬ÿ¸ÿµÿ¥ÿ²ÿ¼ÿ»ÿ¯ÿ¿ÿ«ÿ°ÿ¾ÿ°ÿÀÿ¹ÿ³ÿ©ÿ±ÿ¹ÿ²ÿ¸ÿµÿ³ÿ£ÿ¦ÿ¾ÿ±ÿ¨ÿºÿ¹ÿ¬ÿªÿµÿ¿ÿ½ÿ­ÿ¢ÿ·ÿ½ÿ»ÿ¥ÿÿ©ÿ«ÿ¤ÿ²ÿ¦ÿ²ÿ¶ÿ¬ÿ¦ÿ¬ÿ¯ÿ½ÿ±ÿ·ÿ¸ÿ¼ÿ¸ÿµÿ«ÿµÿ³ÿµÿ´ÿ¯ÿ­ÿ­ÿ±ÿ¶ÿ®ÿ¬ÿ°ÿ±ÿ³ÿ¬ÿ©ÿ±ÿ¶ÿ¹ÿ´ÿ´ÿ»ÿÃÿ¸ÿÅÿ«ÿ¦ÿ¨ÿ¦ÿ®ÿÄÿµÿ¶ÿ·ÿ³ÿ¨ÿ©ÿ¨ÿ³ÿ±ÿ§ÿ±ÿ¬ÿ¤ÿ°ÿ´ÿ±ÿ¤ÿ¢ÿ±ÿ¾ÿ¶ÿ­ÿµÿ³ÿ¬ÿ¦ÿ¬ÿ¸ÿ¿ÿ´ÿµÿ·ÿ³ÿ§ÿ¦ÿ·ÿ©ÿ¦ÿ¯ÿ³ÿ°ÿ²ÿ°ÿ±ÿ·ÿ´ÿ¿ÿ¾ÿµÿ¯ÿ©ÿ¬ÿ¯ÿ¨ÿ¦ÿ«ÿ²ÿ·ÿ¸ÿ·ÿ«ÿ§ÿ¯ÿªÿ£ÿ£ÿªÿ¹ÿ¹ÿÿªÿ¼ÿ£ÿ¯ÿ½ÿÿºÿÿ¯ÿ¦ÿ³ÿ¼ÿ¶ÿ¨ÿ¶ÿ¿ÿ³ÿ¨ÿ³ÿÀÿ¼ÿ¯ÿ¬ÿ¯ÿ¶ÿÁÿ²ÿ©ÿ²ÿ¯ÿ·ÿ£ÿ­ÿ®ÿ´ÿµÿ³ÿ°ÿ­ÿ³ÿºÿ°ÿ¹ÿ²ÿ²ÿ°ÿ­ÿ¯ÿ´ÿ³ÿ³ÿ¯ÿ¨ÿ¤ÿ©ÿ±ÿ·ÿ¾ÿ«ÿÿ¸ÿ°ÿ±ÿ¶ÿ¸ÿ²ÿ°ÿ»ÿ·ÿ¾ÿ¯ÿ­ÿ¿ÿ£ÿ®ÿ´ÿ¬ÿ±ÿ­ÿ¨ÿ¡ÿ­ÿ«ÿªÿ­ÿ¨ÿ«ÿ­ÿ­ÿ§ÿ¤ÿ¯ÿ¬ÿ¬ÿ¸ÿ­ÿ´ÿ­ÿºÿ¹ÿ·ÿ¤ÿ¯ÿªÿÿ¤ÿ¬ÿ°ÿÁÿµÿ¶ÿ¾ÿ´ÿ¼ÿÂÿ¯ÿ°ÿÇÿÃÿ®ÿ°ÿªÿ¨ÿ®ÿÀÿºÿÁÿ¬ÿ¿ÿ¿ÿ¥ÿ²ÿ¶ÿ¯ÿ¯ÿ³ÿ¬ÿ¤ÿ®ÿ­ÿ½ÿ»ÿµÿ­ÿ¬ÿ®ÿ«ÿ¬ÿ¥ÿ¨ÿ°ÿ·ÿºÿÃÿ»ÿ°ÿÃÿ¿ÿ¶ÿ¯ÿ£ÿ§ÿÉÿ¶ÿºÿ³ÿÀÿ©ÿÿ±ÿµÿ¯ÿ³ÿ±ÿªÿªÿ¸ÿÂÿ½ÿ¼ÿµÿ±ÿ¶ÿºÿ¸ÿ§ÿ®ÿ°ÿ¨ÿ³ÿºÿ´ÿ²ÿµÿ±ÿ°ÿ³ÿ·ÿ³ÿ¥ÿ©ÿ®ÿ ÿ¡ÿ¯ÿ«ÿ±ÿ²ÿ²ÿ³ÿ¯ÿ¤ÿµÿ¬ÿÿ¶ÿ¸ÿ¦ÿÿÿ§ÿªÿ¡ÿÿ§ÿ­ÿÿÿÿÿ¥ÿÿ¦ÿÿ£ÿÿªÿ¢ÿÿ®ÿ§ÿÿ¨ÿ£ÿ¢ÿ¬ÿ¤ÿ¦ÿ°ÿ²ÿµÿÿÿ²ÿ¶ÿÄÿ±ÿÿÿ«ÿ±ÿ©ÿªÿ¦ÿªÿÿ¤ÿÿªÿ´ÿ®ÿ¯ÿ®ÿ®ÿ¬ÿ¬ÿµÿ±ÿ¨ÿ¤ÿªÿ©ÿÿÀÿ°ÿµÿ´ÿÀÿ¾ÿµÿªÿ¦ÿªÿ´ÿ¹ÿ»ÿºÿ©ÿ°ÿ²ÿªÿ¬ÿªÿ§ÿ»ÿ§ÿ£ÿ¨ÿ°ÿ³ÿ¦ÿÿÿ ÿ±ÿ»ÿºÿ·ÿ¯ÿ´ÿ³ÿÿ­ÿ«ÿªÿ¶ÿ¶ÿ«ÿÿÿÿ ÿÿÿÿ¡ÿ«ÿ§ÿ¨ÿ³ÿ­ÿ«ÿ³ÿ«ÿªÿ ÿªÿ¶ÿ¥ÿ¡ÿ²ÿ°ÿ¦ÿ±ÿ¯ÿ´ÿ»ÿ²ÿ­ÿªÿ«ÿ¶ÿ¯ÿ´ÿÿ¬ÿÿ©ÿ¤ÿªÿ¨ÿ§ÿ©ÿ©ÿ³ÿµÿ´ÿ´ÿ©ÿ¡ÿ¢ÿ¢ÿ£ÿ¸ÿÿ¦ÿ´ÿ ÿÿ±ÿ«ÿ¥ÿªÿ°ÿ®ÿ«ÿ°ÿ­ÿ£ÿ¢ÿ ÿ¬ÿ¬ÿ¯ÿ¤ÿ¤ÿªÿ¡ÿ´ÿ¥ÿ²ÿ£ÿ¥ÿ±ÿ¸ÿÂÿ¸ÿ·ÿ±ÿ´ÿ­ÿ©ÿ£ÿ©ÿ¹ÿ²ÿªÿ²ÿ¼ÿ¹ÿ®ÿ¦ÿ©ÿ®ÿ±ÿ´ÿ§ÿ³ÿ´ÿ»ÿ´ÿ¸ÿµÿÃÿÆÿ¹ÿ«ÿ²ÿ¼ÿ»ÿµÿ°ÿ¬ÿ§ÿ¦ÿºÿµÿ¯ÿºÿ©ÿ«ÿ³ÿ³ÿªÿ¯ÿµÿ®ÿ¬ÿ±ÿ©ÿÿÿ¶ÿÌÿÿ©ÿÿ«ÿ­ÿ°ÿ¹ÿ±ÿ­ÿ´ÿ°ÿ¤ÿ§ÿ­ÿ ÿ£ÿ³ÿ¥ÿ©ÿ§ÿºÿ¹ÿ¸ÿ½ÿ¶ÿ³ÿ¯ÿ¨ÿ·ÿºÿ¥ÿ®ÿ¶ÿ­ÿ·ÿ¹ÿ«ÿ¸ÿ½ÿ¹ÿ°ÿ«ÿ®ÿ²ÿ´ÿ«ÿ¤ÿ¯ÿ¦ÿ­ÿ§ÿ¤ÿ§ÿ©ÿ¡ÿ¢ÿ±ÿ²ÿ°ÿ¾ÿ½ÿµÿÁÿ¤ÿ¦ÿ®ÿÀÿ¯ÿ±ÿ¯ÿ­ÿ«ÿ¤ÿ¯ÿÃÿ¼ÿ´ÿºÿ¯ÿ¢ÿ´ÿ©ÿ¯ÿºÿ¥ÿ¬ÿ±ÿ«ÿ­ÿ¯ÿ­ÿ³ÿºÿºÿ­ÿ«ÿ°ÿ ÿ«ÿ´ÿ²ÿµÿ¹ÿ¶ÿµÿ¶ÿ©ÿ´ÿÀÿÂÿ»ÿ¯ÿ¹ÿºÿ·ÿ£ÿÿ±ÿ´ÿ°ÿªÿºÿÇÿ®ÿ«ÿ©ÿ¼ÿºÿºÿ»ÿ¯ÿ­ÿ¼ÿ»ÿ°ÿÅÿ¶ÿ¹ÿ¹ÿ©ÿ ÿ·ÿ¸ÿ¸ÿ·ÿ´ÿÃÿ´ÿ§ÿ´ÿ«ÿ¶ÿ²ÿ¯ÿºÿ»ÿµÿ°ÿ«ÿ­ÿ²ÿ±ÿ®ÿËÿ·ÿ·ÿ´ÿÿ©ÿ¶ÿ²ÿµÿ·ÿ¢ÿ¨ÿ§ÿ´ÿ¥ÿ³ÿ»ÿ¼ÿ¹ÿ­ÿ¬ÿ³ÿ±ÿ·ÿ©ÿ¶ÿªÿ¶ÿ²ÿÀÿ±ÿ®ÿ´ÿ¯ÿ«ÿ¶ÿºÿ¶ÿ½ÿ²ÿ½ÿ¶ÿºÿ¹ÿºÿ°ÿ§ÿ­ÿ²ÿ¯ÿ¨ÿ®ÿÁÿ´ÿ°ÿ¯ÿ­ÿ³ÿ´ÿ²ÿ¾ÿ¹ÿºÿ±ÿ²ÿ¦ÿ ÿ¤ÿ²ÿ°ÿ®ÿ°ÿªÿ·ÿ¶ÿ£ÿ½ÿÄÿ­ÿÿ±ÿºÿÀÿÀÿ±ÿÃÿµÿ¼ÿÁÿ¶ÿ¿ÿ¼ÿ·ÿ²ÿ¶ÿ¹ÿ§ÿ¢ÿ´ÿ°ÿ²ÿ«ÿ¦ÿ³ÿÇÿËÿÁÿ¹ÿ¶ÿ­ÿ¯ÿ¥ÿ§ÿ«ÿ¬ÿ±ÿ´ÿµÿµÿ±ÿ¼ÿªÿ»ÿ¸ÿµÿµÿ¥ÿÿÿÿ§ÿÊÿ©ÿÄÿ¦ÿ¯ÿÀÿ´ÿ£ÿ¦ÿ±ÿ³ÿ³ÿ¯ÿÂÿµÿ³ÿ¬ÿµÿºÿ¼ÿ»ÿ¬ÿ¸ÿªÿµÿÇÿ¶ÿ®ÿ¯ÿ¶ÿ¾ÿ¼ÿ°ÿ»ÿ¸ÿ¹ÿ²ÿ®ÿ±ÿ¬ÿ®ÿ±ÿ¬ÿ·ÿ©ÿºÿ¦ÿ¯ÿÂÿ¸ÿ·ÿ¶ÿ¨ÿ«ÿÁÿÃÿ¸ÿ½ÿ»ÿ´ÿ³ÿ¸ÿºÿ²ÿ·ÿÄÿ©ÿ®ÿ½ÿÄÿ¿ÿ·ÿ¹ÿ»ÿ²ÿ¯ÿ­ÿÀÿÃÿ·ÿ³ÿ¶ÿ·ÿ¶ÿ°ÿ·ÿµÿ¶ÿÅÿ³ÿ¯ÿµÿµÿ·ÿ¸ÿ´ÿºÿ¹ÿºÿ³ÿªÿ²ÿ½ÿ·ÿ¹ÿ¯ÿ¨ÿ²ÿ´ÿ¾ÿÀÿ»ÿ³ÿ¦ÿ¼ÿ¾ÿ¶ÿ²ÿ¹ÿ»ÿ·ÿ²ÿ°ÿ¬ÿ§ÿ®ÿ¦ÿ·ÿ¶ÿ¼ÿÀÿ¹ÿ¼ÿ³ÿ°ÿÁÿ¯ÿ¼ÿ®ÿ©ÿ³ÿ±ÿ»ÿ·ÿ±ÿºÿ²ÿ·ÿ¶ÿ±ÿ¶ÿ¾ÿ«ÿ¶ÿ´ÿ»ÿ©ÿ¯ÿºÿ²ÿ«ÿ¬ÿ«ÿ®ÿ¯ÿ¯ÿ®ÿ¯ÿµÿ±ÿÅÿ²ÿ½ÿµÿ±ÿ´ÿ¶ÿ¸ÿºÿ¸ÿ´ÿ´ÿ½ÿÄÿ»ÿ²ÿ¹ÿ¹ÿ»ÿ·ÿ¾ÿÂÿÂÿ¾ÿ»ÿ²ÿ©ÿ·ÿ¿ÿÅÿ»ÿ¶ÿ³ÿ¹ÿ¼ÿ·ÿ½ÿ¼ÿµÿ¼ÿªÿµÿ¸ÿ¹ÿ¼ÿ¹ÿÁÿºÿ§ÿ¹ÿ£ÿ²ÿ¸ÿµÿµÿ©ÿ»ÿ°ÿ¾ÿ¶ÿ³ÿ±ÿ©ÿ¦ÿ§ÿ¦ÿºÿ¨ÿ´ÿÃÿ¼ÿÁÿÆÿºÿ²ÿ¾ÿ¼ÿ¸ÿ®ÿ©ÿ²ÿ¹ÿ²ÿ«ÿ³ÿ»ÿ¼ÿ¿ÿ²ÿ­ÿ¹ÿ·ÿ½ÿÁÿ¼ÿ¶ÿ¯ÿºÿ²ÿ¿ÿ»ÿ´ÿ±ÿ·ÿ¼ÿ³ÿ±ÿÌÿ­ÿ¬ÿ«ÿ°ÿ¾ÿÃÿ¸ÿ±ÿ¾ÿ´ÿ©ÿ¤ÿ±ÿªÿ°ÿ°ÿ²ÿ»ÿ»ÿ­ÿ´ÿÒÿ²ÿ³ÿ»ÿºÿ±ÿ®ÿ¯ÿ²ÿ´ÿªÿÄÿ¸ÿµÿ±ÿ¯ÿ²ÿ¹ÿ¹ÿ¹ÿÀÿËÿÄÿÌÿÂÿ¹ÿ®ÿ¬ÿ±ÿ´ÿ¸ÿ¾ÿ´ÿÃÿÃÿ²ÿ¯ÿ­ÿ­ÿ±ÿ¶ÿÀÿÊÿµÿ¾ÿËÿ½ÿ¶ÿ¶ÿ°ÿ¸ÿ¸ÿ­ÿ¼ÿ¾ÿµÿ±ÿ®ÿ¸ÿ¸ÿ¸ÿ¼ÿ·ÿ°ÿ¯ÿªÿ¿ÿ´ÿ´ÿ¢ÿ¯ÿ¡ÿ¤ÿ±ÿµÿ¹ÿºÿ¬ÿ¾ÿ²ÿ²ÿ³ÿ¹ÿ´ÿ­ÿ±ÿ²ÿ­ÿ²ÿ¹ÿ­ÿ­ÿ±ÿ¬ÿ¯ÿ«ÿ­ÿ¹ÿ¿ÿµÿ«ÿ¯ÿºÿ«ÿ±ÿ±ÿ¹ÿ²ÿ°ÿ³ÿ®ÿ¨ÿ±ÿ¶ÿ ÿ³ÿ¸ÿ«ÿ»ÿ¹ÿ¸ÿ°ÿ±ÿ°ÿ§ÿ§ÿ­ÿ¼ÿ¦ÿÿ»ÿ³ÿ³ÿ½ÿÁÿ¼ÿºÿÂÿÄÿ­ÿ¸ÿ´ÿ¯ÿ«ÿ®ÿªÿ³ÿ³ÿ¶ÿÁÿ»ÿ­ÿ¯ÿ©ÿ¹ÿ²ÿ¹ÿ«ÿ­ÿ§ÿ³ÿ·ÿ°ÿ°ÿ´ÿ¸ÿ°ÿ´ÿ¤ÿ§ÿ§ÿ°ÿºÿ¬ÿ¬ÿºÿ¸ÿ«ÿ¨ÿµÿ²ÿÿ¿ÿ¶ÿ¿ÿ´ÿ¹ÿ³ÿ¯ÿµÿ¸ÿ±ÿ¶ÿºÿ¸ÿ´ÿ²ÿ´ÿ¿ÿ¼ÿ¾ÿµÿµÿ¶ÿ¬ÿ®ÿÀÿÅÿ·ÿ´ÿÀÿ²ÿ¬ÿ·ÿ±ÿºÿ¼ÿ¿ÿ½ÿ®ÿ±ÿ®ÿ°ÿÀÿ­ÿ®ÿ©ÿ±ÿ©ÿ¯ÿºÿÃÿ¾ÿºÿ¼ÿ¯ÿ°ÿ»ÿ¯ÿ°ÿ±ÿÅÿ¬ÿ°ÿ´ÿºÿÀÿ¸ÿªÿªÿ³ÿ¯ÿªÿ«ÿµÿ³ÿ©ÿ»ÿ®ÿ­ÿ£ÿÿ´ÿÌÿÊÿ¿ÿºÿ¸ÿÂÿºÿ²ÿ¾ÿ·ÿ§ÿ¶ÿ¶ÿ¯ÿ¸ÿµÿ¬ÿ³ÿ®ÿ¹ÿ·ÿ­ÿ¥ÿ¼ÿÃÿ«ÿ°ÿ®ÿ«ÿ¶ÿ´ÿ¨ÿ¦ÿ®ÿ±ÿ³ÿ¼ÿ»ÿ¸ÿ§ÿ«ÿ±ÿ½ÿ·ÿ­ÿ¸ÿÁÿ¶ÿ¯ÿµÿ·ÿ´ÿ°ÿ·ÿ­ÿ´ÿºÿ®ÿ±ÿ¢ÿ®ÿ¬ÿ´ÿ±ÿ§ÿ«ÿ¯ÿ¶ÿ¶ÿÅÿµÿ©ÿ¯ÿ¯ÿ±ÿ¶ÿ³ÿ²ÿ±ÿ°ÿ¹ÿ¸ÿ±ÿÂÿÉÿ¹ÿ­ÿ°ÿ¯ÿ»ÿ°ÿ¡ÿÌÿ®ÿ­ÿ¡ÿ¨ÿ²ÿ¨ÿ¦ÿªÿ¦ÿ°ÿ´ÿ¶ÿ«ÿ¯ÿ­ÿ¬ÿªÿ¬ÿ«ÿ®ÿ´ÿ®ÿ¦ÿ³ÿ´ÿ«ÿ»ÿ¾ÿ´ÿ¶ÿ±ÿ¤ÿ¾ÿÀÿ¯ÿ´ÿ¬ÿ¤ÿ·ÿ·ÿ°ÿ¹ÿºÿ®ÿ¯ÿ¶ÿ¬ÿ¦ÿ¬ÿ¸ÿ¦ÿ­ÿ¿ÿªÿ°ÿ«ÿ¢ÿ´ÿºÿµÿ«ÿ­ÿ³ÿ°ÿ¯ÿ¦ÿ¥ÿ­ÿ²ÿ·ÿ©ÿ´ÿ¸ÿ±ÿ¦ÿ±ÿ·ÿ³ÿªÿ¢ÿ¦ÿ¥ÿ¥ÿªÿ¡ÿ¦ÿÿ¢ÿ´ÿ§ÿ©ÿ«ÿÂÿ®ÿ¨ÿ¡ÿ¥ÿ§ÿÿ­ÿ¨ÿÿ­ÿµÿ»ÿÆÿ¾ÿ·ÿ¥ÿ¯ÿ£ÿÿ³ÿ·ÿ²ÿÿÿ®ÿ¯ÿ¬ÿ¬ÿ¤ÿ¢ÿ«ÿ­ÿ£ÿ¤ÿ­ÿ«ÿ¤ÿÿ§ÿ­ÿªÿºÿªÿ®ÿ«ÿ«ÿÿ ÿ°ÿ³ÿ®ÿ³ÿ±ÿ£ÿ¥ÿ¥ÿ¢ÿÿÿ¯ÿ·ÿ³ÿÿ¨ÿ©ÿ®ÿ¤ÿ©ÿ¨ÿÿÿªÿ§ÿ¤ÿ£ÿÿÿ§ÿÿ£ÿÿÿÿÿÿÿÿ§ÿªÿÿ¨ÿÿÿ§ÿ§ÿ¨ÿ¨ÿÿ ÿ¡ÿ§ÿ¨ÿ ÿ¤ÿÀÿ¼ÿÿ°ÿ®ÿÂÿ«ÿ±ÿ«ÿªÿ¶ÿ¹ÿ©ÿ«ÿ±ÿ¦ÿ©ÿ³ÿ°ÿ­ÿ¤ÿ£ÿ¯ÿ¶ÿªÿ°ÿÿ³ÿ¬ÿ·ÿ°ÿ«ÿ±ÿ¸ÿ¶ÿ±ÿ¯ÿ°ÿ«ÿ±ÿ²ÿ«ÿ³ÿ¸ÿ¬ÿ¦ÿ«ÿ¸ÿ­ÿ¢ÿªÿ­ÿªÿ·ÿ´ÿ¶ÿ®ÿ®ÿ´ÿ¸ÿ¦ÿ¬ÿ¤ÿ»ÿ¶ÿ²ÿ°ÿ©ÿ«ÿ®ÿµÿÀÿ²ÿ¢ÿ¥ÿ®ÿÇÿªÿ¤ÿ¤ÿ±ÿ½ÿ·ÿ¬ÿ±ÿºÿ±ÿ·ÿ¸ÿªÿ°ÿ±ÿ£ÿ¥ÿ¬ÿ¥ÿ§ÿ°ÿ°ÿ²ÿ¹ÿ®ÿ¯ÿ¬ÿ¨ÿ³ÿ»ÿºÿ°ÿÿ²ÿ¥ÿ«ÿ«ÿ²ÿÀÿÀÿ°ÿ¹ÿªÿ¥ÿ¯ÿ·ÿ¸ÿ¸ÿ³ÿ¬ÿ°ÿ®ÿ£ÿµÿ´ÿ«ÿÿ«ÿ­ÿ´ÿªÿ´ÿÿ¹ÿ°ÿ¶ÿ¸ÿµÿ¸ÿ¼ÿ¸ÿ­ÿ®ÿµÿªÿ°ÿ¸ÿ±ÿ¨ÿªÿ´ÿ­ÿªÿ¬ÿ±ÿ³ÿÌÿ²ÿ¢ÿÂÿÿ¤ÿ»ÿ§ÿ¯ÿ¶ÿ±ÿ®ÿªÿ²ÿ´ÿ°ÿ·ÿºÿ»ÿ·ÿ¸ÿ®ÿ«ÿ¶ÿ¶ÿ«ÿ¥ÿ´ÿ¿ÿ·ÿ²ÿ¾ÿ¯ÿ¬ÿ­ÿ»ÿÀÿ¹ÿ²ÿºÿ¸ÿ¸ÿ¨ÿ®ÿ¸ÿ·ÿ´ÿ©ÿ«ÿ³ÿ¨ÿ±ÿ»ÿÁÿÀÿ·ÿ²ÿ³ÿ­ÿÿhÿîþâþÿ³ÿ¶ÿ½ÿ¶ÿµÿÈÿ£ÿÃÿ¯ÿ¶ÿ®ÿÿ§ÿ³ÿªÿ¶ÿ·ÿ¦ÿ´ÿ±ÿ³ÿ¬ÿ«ÿ°ÿ¨ÿ¯ÿ²ÿ«ÿ®ÿ«ÿ¤ÿ©ÿ²ÿ°ÿ°ÿ«ÿ±ÿ¬ÿ©ÿªÿ¬ÿ§ÿ§ÿ¬ÿ­ÿÿªÿÿ§ÿ¬ÿ¸ÿµÿ§ÿ£ÿ¦ÿ­ÿ¥ÿ¡ÿ¥ÿ©ÿ´ÿ­ÿ¬ÿ¬ÿÿ_ÿþþÿ¤ÿ¯ÿ¶ÿ­ÿ¢ÿ¨ÿ¦ÿ¡ÿ¬ÿ¥ÿµÿÀÿ¼ÿ¢ÿªÿ¼ÿ§ÿ¦ÿ¹ÿ°ÿ¡ÿ©ÿªÿ¦ÿ§ÿ ÿ³ÿ±ÿ«ÿ·ÿÉÿÁÿ¹ÿ·ÿµÿ¯ÿªÿ­ÿ¯ÿ¶ÿ³ÿ®ÿ¯ÿ¬ÿ¶ÿ®ÿ ÿ ÿ£ÿ¯ÿ¸ÿ·ÿ¼ÿ¶ÿ£ÿºÿ®ÿ¡ÿÿ¯ÿ°ÿÿµÿÁÿ·ÿ«ÿÿ°ÿ°ÿ®ÿ¨ÿ§ÿ¥ÿÿÿ¤ÿ¤ÿ§ÿ±ÿ°ÿ°ÿ«ÿ¡ÿ°ÿ¯ÿ³ÿ­ÿ¯ÿ­ÿ´ÿ©ÿ²ÿ¸ÿÿ«ÿ±ÿ¯ÿ´ÿ¨ÿ¶ÿ©ÿ¸ÿ¹ÿÀÿºÿ¯ÿ ÿ§ÿµÿ±ÿ®ÿ³ÿ ÿ¨ÿ®ÿ¯ÿ ÿ¦ÿ¯ÿ¯ÿ®ÿ¡ÿ«ÿ®ÿÿÿ§ÿ¯ÿ³ÿ©ÿ§ÿ²ÿ®ÿµÿ³ÿ²ÿ°ÿ¬ÿ³ÿ¼ÿ£ÿÿsÿÿ¢ÿ®ÿªÿ¤ÿ§ÿ³ÿ­ÿ®ÿ®ÿ©ÿ³ÿÿ¨ÿ°ÿ®ÿ¯ÿ°ÿ±ÿ»ÿ±ÿ¨ÿ²ÿ¼ÿÀÿ¶ÿ¯ÿ³ÿ»ÿÁÿÀÿ¹ÿµÿ»ÿ¶ÿµÿ¨ÿ­ÿ¯ÿ¢ÿÿÿµÿ¾ÿ°ÿ«ÿÿ«ÿ¾ÿ­ÿ²ÿÿ±ÿ§ÿ­ÿ¸ÿÀÿ±ÿ©ÿµÿ¹ÿ·ÿ¨ÿ¢ÿ¬ÿ°ÿ¾ÿÂÿ¸ÿ³ÿ®ÿ°ÿ·ÿ±ÿ®ÿ¾ÿÂÿ´ÿ§ÿ£ÿ³ÿ©ÿ¡ÿ®ÿªÿ¬ÿ§ÿ§ÿ©ÿ¨ÿ¥ÿ¼ÿ°ÿ½ÿ¦ÿµÿªÿ¯ÿ¤ÿ½ÿ¿ÿ§ÿ«ÿ²ÿ´ÿ«ÿÿ¬ÿºÿ°ÿ´ÿ¯ÿ´ÿªÿ¦ÿªÿ¥ÿ¢ÿÿ ÿ«ÿªÿ¦ÿ¬ÿ²ÿ²ÿ´ÿ²ÿªÿ¥ÿ¦ÿ¤ÿÿÿÿªÿ¨ÿ³ÿ¬ÿ«ÿ«ÿ§ÿÿ§ÿ±ÿ§ÿµÿÿÿÿ°ÿ¬ÿ·ÿ³ÿ²ÿ¥ÿÿ¯ÿ¯ÿ²ÿµÿ±ÿ§ÿ­ÿ®ÿ§ÿÿ ÿ°ÿ¼ÿ±ÿ­ÿ©ÿ¦ÿ°ÿ¬ÿ«ÿ©ÿ ÿ¥ÿ¦ÿÿ¤ÿµÿ­ÿ±ÿºÿ«ÿ²ÿ®ÿµÿ±ÿ®ÿ±ÿÿ£ÿ§ÿ¨ÿ·ÿ¯ÿ±ÿ¸ÿ°ÿ¹ÿ¸ÿ°ÿ´ÿ¦ÿ¬ÿ­ÿ¶ÿ¹ÿ©ÿ¸ÿ³ÿ­ÿ¥ÿ²ÿ²ÿ¯ÿ­ÿ®ÿ°ÿ°ÿ±ÿ°ÿ°ÿ³ÿ¨ÿ£ÿ¯ÿ­ÿ²ÿ·ÿ³ÿ¶ÿ¯ÿ¢ÿ¤ÿ½ÿ­ÿ¶ÿ´ÿ¹ÿ®ÿ³ÿ±ÿÿ¯ÿºÿ¨ÿ¤ÿ«ÿ±ÿ¶ÿ°ÿ¨ÿºÿ²ÿ³ÿ«ÿµÿ«ÿ¯ÿ¯ÿ¨ÿ¹ÿ¸ÿ§ÿ¨ÿ°ÿµÿ¿ÿÄÿµÿ£ÿ±ÿºÿ°ÿ¥ÿÿ®ÿ®ÿ©ÿ´ÿ¬ÿ¦ÿ ÿ¨ÿ¨ÿ£ÿ®ÿ±ÿÃÿ²ÿ¥ÿªÿ¼ÿ³ÿ±ÿ«ÿ®ÿ½ÿ®ÿÿ¹ÿ¤ÿ½ÿ¾ÿ°ÿ¸ÿ¶ÿªÿÿ¬ÿ¶ÿ§ÿ°ÿ©ÿ«ÿ«ÿ±ÿ¼ÿ¬ÿ¨ÿ®ÿ§ÿ¬ÿ¶ÿ¶ÿºÿ¼ÿ¸ÿ¬ÿ¦ÿµÿ³ÿµÿ¯ÿ¥ÿ¥ÿÿ¢ÿ³ÿ·ÿ²ÿ²ÿ§ÿºÿ£ÿ±ÿ«ÿ®ÿ´ÿ¶ÿÃÿµÿ§ÿ¡ÿ²ÿ³ÿªÿ·ÿ¹ÿ¶ÿ§ÿ§ÿ­ÿ¦ÿ±ÿ«ÿ¦ÿ¯ÿ³ÿ§ÿ®ÿ°ÿ¯ÿ¶ÿµÿ±ÿ±ÿ®ÿ°ÿ´ÿ«ÿ¨ÿ®ÿ°ÿ®ÿ´ÿ¯ÿªÿ´ÿ²ÿ³ÿ¹ÿ°ÿ®ÿ±ÿ°ÿ¨ÿ®ÿ°ÿ°ÿµÿÿ¡ÿºÿ²ÿÿ°ÿÿµÿ¼ÿ¦ÿ¯ÿ´ÿ¼ÿ­ÿ¥ÿÄÿµÿ¤ÿ¯ÿ²ÿ¾ÿºÿ±ÿ§ÿ¥ÿÿ¢ÿ³ÿ¹ÿ³ÿ¥ÿ±ÿªÿ¢ÿÿ±ÿµÿ±ÿ¯ÿ´ÿ¶ÿ³ÿ±ÿ©ÿ²ÿ«ÿ«ÿ¨ÿ³ÿºÿ³ÿ¾ÿ¥ÿ¯ÿÿÿ²ÿ©ÿÿ©ÿ¢ÿ¨ÿµÿ±ÿ°ÿ°ÿ¡ÿ·ÿ¼ÿ©ÿ¬ÿ±ÿ°ÿ«ÿ¬ÿ¯ÿ²ÿ¼ÿ´ÿ©ÿ²ÿ·ÿ«ÿ³ÿºÿµÿ½ÿ¦ÿ¯ÿ¼ÿ¤ÿ¸ÿ¸ÿ´ÿ¹ÿ®ÿÿ¡ÿªÿ¥ÿ°ÿ®ÿÿÿ¦ÿ§ÿ´ÿÿ¡ÿ®ÿ²ÿ±ÿ±ÿ³ÿ¦ÿÿ®ÿ¹ÿ±ÿ²ÿ¶ÿ¶ÿµÿ®ÿ«ÿ¬ÿ«ÿ«ÿ¢ÿ¥ÿ¶ÿµÿªÿµÿ¦ÿÿ­ÿ´ÿ¥ÿ­ÿ¿ÿ²ÿ¬ÿ§ÿ¥ÿªÿ ÿ°ÿµÿ§ÿ®ÿ¦ÿ§ÿ¶ÿ¨ÿ¬ÿ³ÿ³ÿ½ÿÇÿ´ÿ¬ÿµÿµÿ°ÿ©ÿ­ÿ­ÿ¢ÿ°ÿ´ÿ¨ÿ¨ÿ¥ÿ£ÿ¨ÿ¢ÿ±ÿ ÿ¦ÿµÿ¶ÿ¨ÿ£ÿ¯ÿ´ÿ¯ÿµÿ°ÿ½ÿºÿ³ÿªÿºÿªÿ°ÿ¬ÿ©ÿ²ÿ¸ÿºÿ»ÿ±ÿ­ÿ°ÿ´ÿ±ÿ­ÿ´ÿ°ÿ¹ÿ½ÿ«ÿ©ÿÿ°ÿ¹ÿÀÿ±ÿ²ÿ¶ÿ°ÿµÿÍÿ±ÿÀÿ¸ÿ¤ÿ¶ÿ°ÿ¨ÿ ÿ±ÿ­ÿÿ¨ÿ£ÿ°ÿ¬ÿ¯ÿ¬ÿ¬ÿ¯ÿ«ÿ¨ÿ²ÿ·ÿ­ÿ´ÿ¯ÿ¯ÿ¶ÿ¶ÿ¤ÿ¬ÿ¨ÿ±ÿ ÿ«ÿ¯ÿ¨ÿ¨ÿ¦ÿ±ÿ·ÿ³ÿÿ±ÿ¬ÿ¯ÿ³ÿ¯ÿ®ÿ¯ÿªÿ§ÿ±ÿ¬ÿ¥ÿ¶ÿÂÿ¼ÿ¹ÿ´ÿ©ÿ«ÿ±ÿ¯ÿÿ­ÿªÿ¼ÿ¼ÿ¤ÿªÿ®ÿ¦ÿ¨ÿ§ÿ®ÿ´ÿ®ÿ¥ÿ£ÿ§ÿ¤ÿ¯ÿ«ÿ²ÿ¥ÿ¯ÿ½ÿ±ÿ³ÿµÿ¬ÿ°ÿ²ÿµÿ¸ÿ¬ÿ­ÿ±ÿ°ÿÀÿ¼ÿ¯ÿ¬ÿÁÿ¹ÿµÿ´ÿ·ÿ·ÿ®ÿ½ÿ¿ÿ®ÿ«ÿ¬ÿ·ÿºÿºÿ«ÿ²ÿ®ÿ¦ÿ«ÿ´ÿ¶ÿ¦ÿ£ÿ³ÿ¸ÿÉÿµÿ±ÿ¯ÿ³ÿ¢ÿºÿ¢ÿ¯ÿ¯ÿ£ÿÂÿ­ÿ¤ÿ·ÿ§ÿ§ÿ½ÿ¹ÿ³ÿÿÿ£ÿ­ÿ£ÿ¨ÿºÿ¶ÿ«ÿ¬ÿ¶ÿ´ÿ²ÿ¦ÿ²ÿ¬ÿ­ÿ£ÿ°ÿ«ÿ¶ÿ¸ÿ¬ÿªÿ¦ÿ¦ÿ¸ÿÿ¬ÿµÿ«ÿ§ÿ¯ÿµÿ·ÿ¬ÿ¨ÿ¸ÿ¾ÿ³ÿ«ÿ¶ÿ¾ÿ½ÿ²ÿ§ÿÆÿ©ÿ¬ÿ¼ÿ ÿ¿ÿÊÿ¥ÿÿ¨ÿÂÿ¥ÿ°ÿ´ÿºÿ½ÿ¹ÿ±ÿªÿ°ÿµÿ°ÿ¯ÿ¶ÿ²ÿ­ÿ°ÿ¿ÿ»ÿ°ÿ¹ÿ«ÿ¾ÿ¬ÿªÿ§ÿ´ÿ»ÿ¯ÿ³ÿÂÿ±ÿ¸ÿÈÿ¹ÿ«ÿ¯ÿºÿ¹ÿ¯ÿ­ÿ¤ÿ¬ÿµÿºÿ¥ÿ®ÿ²ÿÄÿªÿÿ¯ÿ¶ÿªÿ±ÿ°ÿ¹ÿ­ÿ­ÿ¶ÿ´ÿ³ÿ®ÿ­ÿµÿ°ÿªÿ±ÿ¯ÿ ÿÿ«ÿ¡ÿ¬ÿ¬ÿªÿ¥ÿ¤ÿÿÿ®ÿ§ÿÿÿÿ¦ÿ¦ÿ¦ÿ¬ÿ­ÿ­ÿ£ÿ¢ÿ«ÿ©ÿÿ£ÿ¤ÿ¤ÿ ÿ¢ÿÿÿ«ÿ®ÿ¨ÿªÿ´ÿ©ÿ¡ÿÿ¤ÿ­ÿ¥ÿÿÿ©ÿ©ÿ³ÿ³ÿ¾ÿ¸ÿ§ÿ¶ÿ¤ÿ°ÿ©ÿ°ÿ¤ÿÿ±ÿ§ÿ­ÿ²ÿ¨ÿ¢ÿ®ÿ·ÿ³ÿ¶ÿ®ÿ©ÿ¬ÿ§ÿ§ÿ³ÿ¥ÿ¸ÿ«ÿ°ÿ±ÿµÿ«ÿªÿ¶ÿ«ÿ¡ÿ¬ÿ²ÿ­ÿ¥ÿ¥ÿ¶ÿ¸ÿ¦ÿ±ÿ¨ÿ©ÿ¼ÿÊÿ©ÿ¦ÿªÿ³ÿ®ÿ§ÿ¤ÿ£ÿªÿ¹ÿ¸ÿ¨ÿªÿ°ÿ­ÿ¢ÿªÿÿ¸ÿ¿ÿ°ÿ®ÿÿ¥ÿ®ÿÿ¬ÿ¦ÿ¦ÿ«ÿ©ÿ«ÿªÿµÿÊÿºÿ²ÿ¬ÿ¢ÿ³ÿ©ÿ¯ÿ¢ÿ ÿ¾ÿ¨ÿ¤ÿ²ÿ·ÿ°ÿ¯ÿµÿ´ÿ©ÿÿ¨ÿ¤ÿ¤ÿ®ÿ«ÿ¥ÿ§ÿªÿ«ÿÿªÿ½ÿ»ÿ©ÿ£ÿ¨ÿÿÿ­ÿ£ÿ¥ÿ½ÿ±ÿªÿ ÿ±ÿÿÿ¬ÿ¦ÿ³ÿ¯ÿ°ÿ¥ÿÿ¦ÿ¨ÿ¥ÿ«ÿªÿ°ÿ¤ÿ¦ÿÁÿ³ÿ¬ÿ¸ÿ·ÿªÿªÿ¨ÿ°ÿµÿºÿ¶ÿ¨ÿ©ÿªÿ²ÿ°ÿ¹ÿ©ÿ£ÿ±ÿ¶ÿ­ÿ¯ÿ½ÿ½ÿ±ÿ¦ÿ¥ÿ©ÿ²ÿµÿ¢ÿ­ÿ´ÿ¿ÿ¿ÿÂÿÿ¼ÿªÿªÿ®ÿ·ÿºÿµÿ´ÿ²ÿ«ÿ¯ÿ±ÿ¶ÿ®ÿÿªÿ«ÿ¬ÿµÿ¬ÿ§ÿ¡ÿ¯ÿ¹ÿ±ÿ®ÿ±ÿªÿ¢ÿ°ÿ³ÿªÿ´ÿ¨ÿ±ÿ®ÿ¤ÿµÿ±ÿ®ÿµÿ°ÿ¬ÿµÿ ÿÿ¦ÿ²ÿ£ÿ£ÿ³ÿ¹ÿ¼ÿ¹ÿ«ÿ¦ÿ±ÿ°ÿ¦ÿ«ÿªÿ¥ÿªÿ²ÿ¨ÿ¯ÿ½ÿ°ÿ¦ÿ´ÿ¶ÿ¸ÿ³ÿ±ÿÀÿ½ÿ±ÿ§ÿ¥ÿºÿ¶ÿ§ÿªÿ³ÿµÿ¶ÿ¬ÿ²ÿ²ÿÿ­ÿËÿ´ÿÁÿ¢ÿ­ÿ«ÿÅÿ½ÿ³ÿ¶ÿ¸ÿ´ÿ°ÿ³ÿ¾ÿÄÿ¼ÿªÿµÿ¨ÿÃÿ¤ÿ¡ÿÿ§ÿ¦ÿµÿ»ÿ©ÿ¦ÿ±ÿ»ÿ¿ÿÁÿÂÿ¸ÿµÿÿ¯ÿ¶ÿµÿ¾ÿ¹ÿªÿ°ÿ¹ÿºÿªÿ³ÿ¼ÿÁÿ¤ÿ«ÿ¥ÿµÿ¶ÿµÿ¸ÿ±ÿºÿ°ÿ¾ÿÁÿ¸ÿµÿµÿ¶ÿºÿÁÿ·ÿ¬ÿ±ÿ¼ÿ¾ÿºÿ´ÿÒÿ¹ÿ¢ÿ¶ÿ¬ÿ¥ÿ£ÿ¢ÿ¬ÿ¹ÿµÿªÿ©ÿ³ÿºÿÿ»ÿ²ÿ´ÿºÿ·ÿµÿ¶ÿ±ÿ°ÿ®ÿ©ÿ¯ÿÀÿ»ÿ´ÿºÿ²ÿ­ÿ²ÿ²ÿ¯ÿ®ÿ§ÿÿ«ÿ·ÿ¯ÿ´ÿ»ÿ°ÿ¦ÿ¯ÿ´ÿ¯ÿ¸ÿ½ÿ¯ÿÿ¼ÿ®ÿ¶ÿ¹ÿ±ÿ«ÿ¥ÿ©ÿ´ÿ®ÿ«ÿ£ÿ®ÿ´ÿ°ÿ¦ÿ«ÿ²ÿ¯ÿ°ÿ´ÿ°ÿ±ÿ­ÿ³ÿÂÿ´ÿ»ÿ³ÿ´ÿ·ÿ®ÿ¨ÿ±ÿ¯ÿ¯ÿ¿ÿ¸ÿÿ®ÿ©ÿ°ÿ·ÿ¶ÿ®ÿ±ÿ¼ÿ­ÿ¬ÿ¹ÿºÿ°ÿ¨ÿ£ÿ ÿ«ÿ¶ÿ·ÿ½ÿ­ÿ³ÿÇÿ·ÿ»ÿ´ÿ²ÿ²ÿ´ÿ¶ÿ­ÿÿµÿ§ÿ­ÿ¬ÿ²ÿ¹ÿ¿ÿ¶ÿ¯ÿµÿ´ÿ§ÿ²ÿ°ÿÿ°ÿ¨ÿ¯ÿ¶ÿ´ÿ¬ÿ¬ÿ¹ÿ¥ÿÄÿ´ÿ°ÿ§ÿ·ÿ·ÿ¬ÿ²ÿ¿ÿ´ÿ©ÿ»ÿÿ­ÿ»ÿ«ÿ¥ÿ¦ÿªÿ¶ÿ·ÿºÿÇÿ·ÿ²ÿ­ÿ½ÿ¸ÿ°ÿ³ÿµÿµÿ½ÿ§ÿ²ÿ·ÿ­ÿ³ÿ·ÿ¹ÿ¸ÿ´ÿ¼ÿÅÿÁÿµÿ¬ÿªÿ«ÿ°ÿ¶ÿ¼ÿºÿªÿ¨ÿ§ÿ§ÿ¸ÿ¹ÿ»ÿ¹ÿ±ÿ°ÿ·ÿÀÿ¿ÿ«ÿ³ÿ·ÿ°ÿ²ÿ¸ÿµÿ¸ÿÇÿ«ÿ¿ÿ¡ÿ»ÿÄÿ¼ÿ²ÿ­ÿ¶ÿ½ÿ³ÿÁÿ»ÿ¶ÿ»ÿ½ÿ¾ÿ¼ÿ­ÿ®ÿ¥ÿ¸ÿ¿ÿ®ÿ¥ÿ£ÿªÿ·ÿ½ÿºÿÁÿÄÿ¼ÿ¯ÿ³ÿºÿ·ÿ°ÿ®ÿ°ÿ¾ÿ±ÿ«ÿ¹ÿ³ÿ´ÿ¼ÿ­ÿ¨ÿ§ÿ­ÿ·ÿÁÿ¾ÿµÿ°ÿ±ÿ¯ÿ¤ÿ­ÿ­ÿ´ÿ»ÿ½ÿ²ÿ©ÿ³ÿÅÿ¾ÿ­ÿµÿÅÿ·ÿ®ÿ³ÿ»ÿÆÿÆÿ¬ÿµÿ¸ÿÃÿ½ÿ¯ÿ°ÿµÿ¢ÿ¬ÿÆÿ©ÿ°ÿ°ÿµÿ½ÿ¯ÿ ÿ¶ÿ°ÿ­ÿ­ÿ²ÿ¸ÿ¸ÿ°ÿÃÿ¹ÿ¾ÿ¸ÿ¶ÿ²ÿ«ÿ³ÿÂÿ©ÿ¯ÿ±ÿ¯ÿ³ÿ¸ÿ·ÿ¬ÿ¢ÿÎÿ¹ÿ²ÿ®ÿ³ÿ¸ÿ»ÿ¹ÿ«ÿ±ÿ½ÿÃÿ¹ÿ»ÿºÿ³ÿ¯ÿ®ÿ©ÿÂÿÆÿªÿ®ÿ³ÿ²ÿµÿ»ÿ¸ÿÃÿ»ÿ±ÿ½ÿ¬ÿµÿ¸ÿ¨ÿ«ÿ°ÿµÿµÿ¿ÿºÿ´ÿ±ÿ·ÿ¾ÿ¶ÿ­ÿÉÿµÿ°ÿ®ÿ¹ÿ»ÿ¿ÿ¾ÿ³ÿ½ÿ¹ÿ¹ÿªÿ©ÿºÿ²ÿ©ÿ²ÿ³ÿ¬ÿ·ÿ¬ÿ­ÿÂÿºÿ¸ÿºÿ¹ÿ´ÿ³ÿ´ÿ¼ÿ¶ÿ»ÿ¼ÿ­ÿªÿ·ÿºÿ¯ÿ®ÿ«ÿ¸ÿ°ÿ·ÿ»ÿÊÿËÿ»ÿ²ÿ³ÿ¸ÿÀÿ¨ÿÁÿ¯ÿ­ÿ§ÿ¥ÿ²ÿµÿ³ÿÆÿ¹ÿÿÿ½ÿ¼ÿ°ÿ¯ÿ±ÿ´ÿ¾ÿ¯ÿÀÿºÿ¼ÿ³ÿ³ÿªÿ¥ÿ¸ÿÁÿºÿ¹ÿÊÿ´ÿ¨ÿ¯ÿ¸ÿºÿ·ÿ¶ÿ¸ÿ·ÿ²ÿ¼ÿÄÿ²ÿ´ÿ½ÿ¯ÿ¬ÿ¼ÿ½ÿÁÿÁÿºÿ·ÿ±ÿÃÿ´ÿ²ÿ¶ÿµÿ¶ÿ¸ÿÄÿ²ÿ³ÿÀÿ¼ÿ»ÿ¹ÿ»ÿ¿ÿ¹ÿ¶ÿÀÿ®ÿ£ÿÃÿºÿºÿ¶ÿ®ÿ¯ÿ±ÿ²ÿ·ÿ¥ÿ¶ÿ­ÿ¬ÿÀÿ¼ÿ¹ÿ¼ÿ¸ÿ³ÿ¯ÿ²ÿ²ÿ®ÿ¢ÿ­ÿ­ÿ¶ÿ¸ÿ¾ÿ²ÿ¢ÿªÿ¶ÿ­ÿ¨ÿ¤ÿ³ÿªÿ«ÿ§ÿ§ÿ­ÿ´ÿ´ÿ°ÿ¶ÿµÿ®ÿ¶ÿ¼ÿ¥ÿ ÿ³ÿ¸ÿµÿºÿ»ÿ»ÿÁÿ®ÿ¡ÿªÿ©ÿ¶ÿ¸ÿ½ÿÅÿÆÿÁÿ¼ÿ¶ÿ±ÿ¹ÿ¸ÿ·ÿ®ÿ®ÿ®ÿªÿ¥ÿ©ÿµÿ¹ÿ°ÿ­ÿ¶ÿ¾ÿ¾ÿ²ÿ©ÿ«ÿ©ÿ±ÿ¸ÿ¼ÿ¿ÿ­ÿ¥ÿ®ÿ¸ÿªÿ¸ÿ¹ÿ³ÿ³ÿ³ÿ«ÿ¤ÿ­ÿ°ÿ¢ÿ¾ÿ±ÿ²ÿ½ÿ°ÿ·ÿºÿ¹ÿ½ÿ½ÿ²ÿ«ÿ²ÿµÿÅÿ½ÿ©ÿ®ÿ¿ÿ²ÿµÿ¼ÿ´ÿ­ÿ¹ÿ½ÿ¯ÿ´ÿ¿ÿÁÿÇÿ¸ÿÀÿ²ÿ±ÿ¯ÿ²ÿ¶ÿ·ÿ±ÿªÿ°ÿ£ÿ°ÿ´ÿªÿªÿ°ÿÁÿ¼ÿ¾ÿ¶ÿ´ÿ½ÿ²ÿ¥ÿ°ÿ£ÿ¸ÿ¯ÿµÿ°ÿ¶ÿ³ÿªÿ­ÿ´ÿ·ÿ¶ÿ¯ÿ¦ÿ®ÿ²ÿºÿ»ÿ¼ÿ¨ÿ¼ÿ°ÿ¨ÿ¶ÿ±ÿµÿÃÿÌÿÑÿ½ÿ¾ÿ¾ÿ²ÿÀÿ´ÿ¼ÿ¹ÿ±ÿ¾ÿ¾ÿºÿ¹ÿ²ÿ´ÿÁÿ±ÿ­ÿ¦ÿ©ÿ¿ÿµÿ­ÿ¾ÿÂÿ½ÿ¹ÿ¸ÿ»ÿ·ÿ­ÿ´ÿ¶ÿ¦ÿ·ÿ·ÿµÿ±ÿ¨ÿµÿ¾ÿ¿ÿºÿ¹ÿ½ÿ´ÿ§ÿ®ÿ®ÿ¹ÿ°ÿ¿ÿ·ÿ¡ÿªÿÁÿ´ÿµÿ¹ÿ­ÿ¥ÿ´ÿÀÿ¹ÿ²ÿ·ÿ±ÿ¶ÿ­ÿ¶ÿ±ÿ¹ÿ¼ÿ¼ÿµÿ·ÿ§ÿ¤ÿ¯ÿ±ÿ´ÿ³ÿ¦ÿ¢ÿ·ÿ¹ÿ£ÿ³ÿ¥ÿÿ»ÿ¶ÿ­ÿ¥ÿÿ¢ÿ©ÿ®ÿ­ÿ¬ÿ²ÿ¬ÿÀÿªÿ¾ÿµÿ¸ÿÿ£ÿ½ÿ´ÿ±ÿ¶ÿ¬ÿ³ÿºÿ¤ÿ¬ÿ¶ÿ¼ÿ¯ÿ«ÿªÿ§ÿ»ÿ»ÿ«ÿ¬ÿ©ÿ¬ÿ­ÿ«ÿ´ÿµÿ¨ÿ©ÿ³ÿ¨ÿ«ÿ«ÿ±ÿºÿÄÿÀÿ´ÿ³ÿ¯ÿÿ ÿ¦ÿ·ÿ¼ÿ³ÿ«ÿ£ÿ©ÿ¦ÿ®ÿ±ÿÁÿ¡ÿºÿºÿ²ÿ´ÿ®ÿ¶ÿ°ÿªÿ¦ÿ¨ÿ©ÿ¡ÿ¡ÿ¨ÿÿÿÿÿ¬ÿ£ÿ¥ÿ´ÿ¬ÿ³ÿ«ÿ¢ÿ¥ÿ¢ÿÿ¦ÿ²ÿ°ÿ«ÿ©ÿ©ÿµÿ°ÿ®ÿÿ¯ÿªÿªÿ®ÿ®ÿ·ÿ¥ÿ¢ÿªÿ±ÿ©ÿ¦ÿ¤ÿ ÿÿ£ÿ©ÿ£ÿªÿªÿÿÿ¶ÿ¹ÿºÿ½ÿ®ÿ«ÿÿ®ÿ«ÿºÿ½ÿÃÿÁÿ±ÿ¬ÿ¨ÿÿÿ­ÿ¥ÿÿÿÿ´ÿÿ­ÿ¬ÿ«ÿÿ¢ÿ¦ÿ ÿ¦ÿ¦ÿ£ÿ§ÿ§ÿÿÿÿÿÿÿÿÿªÿÿ¤ÿÿ¦ÿ§ÿ¦ÿ ÿÿÿªÿ¤ÿÿ¤ÿ©ÿÿÿ¬ÿ¥ÿÿ¢ÿ³ÿ¼ÿ­ÿ¬ÿ­ÿ¶ÿ¤ÿ©ÿ°ÿ¬ÿ·ÿ°ÿ°ÿ¬ÿ¢ÿ©ÿ²ÿ±ÿ­ÿÿÿ¤ÿ®ÿ­ÿ­ÿ§ÿ ÿ¼ÿ«ÿ´ÿ¬ÿ§ÿ­ÿ«ÿ§ÿªÿ¨ÿ©ÿ­ÿ¶ÿ»ÿ¹ÿ¸ÿ´ÿ«ÿ©ÿ°ÿ±ÿ§ÿÿ­ÿÁÿ¨ÿ³ÿ·ÿÁÿ§ÿµÿ«ÿ­ÿªÿµÿ¥ÿ¨ÿ±ÿ±ÿµÿ¶ÿ­ÿ¦ÿ±ÿ»ÿªÿ´ÿ»ÿ­ÿ°ÿÿ´ÿÿ¯ÿ¨ÿ©ÿ²ÿ¯ÿ®ÿ®ÿ´ÿ¼ÿ­ÿ¬ÿ²ÿ¨ÿ£ÿ©ÿ«ÿ±ÿ¸ÿ²ÿºÿºÿ®ÿ¹ÿºÿ´ÿ°ÿÇÿ¨ÿºÿ¢ÿ«ÿ¯ÿ³ÿ°ÿµÿ¦ÿ¤ÿ¬ÿ«ÿ°ÿ¬ÿ´ÿ³ÿ©ÿ¥ÿ©ÿ´ÿ¶ÿ®ÿ¦ÿ¨ÿ°ÿ°ÿÿ§ÿ­ÿ¿ÿ®ÿÿÿ¯ÿ¬ÿ¬ÿ´ÿ°ÿ±ÿ³ÿµÿ·ÿ¯ÿ¼ÿ¹ÿ³ÿ´ÿ°ÿ®ÿ®ÿµÿ£ÿÿ©ÿÇÿÀÿ¹ÿ³ÿµÿ§ÿÿ£ÿ·ÿ½ÿ·ÿ§ÿ´ÿ§ÿ¬ÿ®ÿ¯ÿµÿ®ÿ¨ÿ¹ÿ¸ÿ¬ÿ«ÿ±ÿ·ÿ¸ÿ­ÿ£ÿ¯ÿ·ÿ­ÿ¯ÿ¹ÿ²ÿ¬ÿ®ÿ¸ÿ·ÿ¼ÿ¸ÿ­ÿÀÿ¾ÿ¢ÿ³ÿ©ÿ­ÿ¨ÿ°ÿ½ÿ¶ÿ­ÿ¨ÿ°ÿ¨ÿÿªÿªÿ¨ÿ¬ÿÿ\ÿ«þ;þ
ÿ½ÿ¹ÿ±ÿ«ÿÊÿ½ÿ¯ÿ¦ÿ¢ÿ­ÿ²ÿ¶ÿÃÿµÿµÿ³ÿ¬ÿ±ÿºÿ¹ÿ¿ÿ¾ÿ²ÿ°ÿ°ÿ·ÿµÿ£ÿ¥ÿ±ÿªÿ¨ÿ®ÿ¨ÿ®ÿ·ÿ¯ÿ¬ÿ«ÿÿ¢ÿ¦ÿ®ÿ¬ÿ·ÿ¥ÿ¡ÿÿ¨ÿ¸ÿ¨ÿ³ÿ­ÿ²ÿ ÿÿ±ÿÿÿ¨ÿ°ÿ·ÿ¬ÿÿ¡ÿÿ%ÿÿÿ£ÿ«ÿ­ÿ¥ÿ¡ÿÿ¨ÿ«ÿ·ÿ«ÿ¶ÿ´ÿ±ÿªÿ­ÿ­ÿ±ÿ°ÿªÿ ÿ±ÿÿ±ÿºÿªÿ·ÿºÿºÿºÿ¹ÿ³ÿ²ÿ·ÿ´ÿ«ÿ¬ÿ²ÿ®ÿ±ÿ¥ÿÿ¨ÿ³ÿ°ÿªÿªÿ¬ÿ«ÿ´ÿ·ÿªÿÁÿµÿ¦ÿ¿ÿ®ÿ®ÿ­ÿ¬ÿ¯ÿÿ¡ÿ«ÿ§ÿ«ÿ­ÿ±ÿµÿ·ÿ«ÿ·ÿÀÿ½ÿ±ÿ¯ÿ·ÿ±ÿ´ÿ´ÿ±ÿ·ÿ©ÿ ÿ¯ÿ°ÿªÿÿ¦ÿ±ÿÃÿ±ÿ«ÿ¨ÿ©ÿ·ÿªÿ«ÿ®ÿ¶ÿ«ÿ¬ÿªÿ²ÿ´ÿ·ÿªÿ°ÿ®ÿ¯ÿ¬ÿ´ÿ¨ÿ¥ÿÿ¨ÿ©ÿ«ÿ³ÿ°ÿ«ÿ¥ÿ¨ÿ®ÿ¦ÿÿ­ÿ²ÿ§ÿ©ÿÿ£ÿ³ÿ°ÿ³ÿ®ÿ¥ÿ¥ÿ²ÿÆÿ ÿÿrÿÿªÿ´ÿµÿ±ÿ§ÿ´ÿªÿ§ÿ¦ÿ¦ÿ©ÿ¨ÿµÿ³ÿ¹ÿ³ÿ£ÿ¤ÿ¬ÿ®ÿ¯ÿªÿªÿ¬ÿÿÿ¥ÿªÿ³ÿ´ÿ©ÿµÿÈÿÁÿ½ÿ¬ÿµÿ»ÿ|ÿÿ­ÿÆÿ´ÿÂÿ§ÿÿ²ÿÅÿ±ÿ½ÿ¬ÿÿ®ÿ¤ÿ³ÿ§ÿÿÿÿ¢ÿÁÿ±ÿÿ§ÿ£ÿ¦ÿ°ÿ§ÿ°ÿ¶ÿ¨ÿ°ÿ´ÿ°ÿ¿ÿÅÿ¾ÿ¬ÿ§ÿ¸ÿ®ÿ§ÿ¬ÿµÿ²ÿµÿµÿ±ÿ±ÿ¤ÿ¬ÿÿ³ÿ§ÿ¨ÿ¨ÿ»ÿ¬ÿ¯ÿ­ÿ¦ÿÿ®ÿ²ÿ¬ÿ¬ÿ·ÿÁÿ²ÿ°ÿ¸ÿ°ÿ¥ÿ²ÿ¶ÿ«ÿ§ÿµÿ²ÿªÿ©ÿ©ÿ°ÿ°ÿ±ÿ¥ÿ¤ÿªÿ£ÿ¡ÿ©ÿ¡ÿÿÿÿ§ÿ¥ÿ¨ÿ ÿÿ£ÿÿ¤ÿµÿ«ÿ±ÿ¢ÿ ÿ¢ÿ·ÿ¯ÿ¯ÿ±ÿµÿ¥ÿÿªÿ¬ÿ±ÿµÿ°ÿ¬ÿ®ÿ°ÿ¡ÿ ÿ«ÿ¢ÿ¤ÿ¨ÿ£ÿ¯ÿ¼ÿ»ÿ±ÿ¯ÿ°ÿ¢ÿ¤ÿ¥ÿÿ´ÿ·ÿ¯ÿ°ÿ»ÿ·ÿ¦ÿ­ÿ«ÿ®ÿ¹ÿ®ÿÿ¸ÿÿÿ¾ÿ¹ÿ½ÿ³ÿ±ÿ½ÿªÿÿ°ÿ¦ÿ§ÿ²ÿ´ÿ°ÿ¬ÿ±ÿ­ÿ©ÿ´ÿºÿ¶ÿ´ÿ¥ÿ£ÿ ÿ©ÿºÿ®ÿ¦ÿ«ÿ¡ÿÿ ÿÿ©ÿ£ÿ¡ÿ²ÿ¢ÿ¦ÿµÿ²ÿ°ÿºÿ´ÿ´ÿ¡ÿ¬ÿ©ÿÿ¸ÿ¸ÿÿ¼ÿ¤ÿ«ÿ¬ÿ­ÿ³ÿ©ÿ¯ÿÿÿÅÿ±ÿ¦ÿ§ÿ¨ÿ²ÿµÿ±ÿ¬ÿ®ÿ¯ÿ´ÿÂÿ©ÿÿ¯ÿ¨ÿÿ¦ÿ­ÿ­ÿ«ÿ­ÿ±ÿ¯ÿ£ÿÿ¢ÿªÿ¥ÿ¬ÿ°ÿ¾ÿ¶ÿ¤ÿ²ÿ¶ÿ©ÿ¥ÿÁÿ¤ÿ»ÿ«ÿ¥ÿ¹ÿ­ÿ­ÿ©ÿ¯ÿ¥ÿÀÿ£ÿ«ÿ´ÿ©ÿ¦ÿ­ÿªÿ¬ÿ¬ÿ«ÿ¨ÿ¤ÿ¤ÿ­ÿ«ÿªÿ«ÿ®ÿµÿ±ÿ²ÿ²ÿ¶ÿ¹ÿ­ÿ¬ÿ¤ÿ¥ÿ¨ÿ§ÿ«ÿ´ÿºÿºÿ´ÿÿ»ÿ§ÿ§ÿ®ÿ­ÿ¡ÿªÿ²ÿ®ÿ¨ÿ´ÿ±ÿ¯ÿ°ÿ®ÿ´ÿ·ÿÿÿÿÿ«ÿ³ÿªÿ²ÿ¸ÿ´ÿ´ÿ¸ÿ¦ÿ«ÿ²ÿ­ÿ¯ÿ®ÿ±ÿ±ÿ§ÿ©ÿ¯ÿ¯ÿ±ÿ±ÿ¬ÿ³ÿ¿ÿ´ÿ°ÿ¿ÿ±ÿ²ÿ©ÿ ÿ©ÿµÿ¥ÿ§ÿºÿ ÿ£ÿ³ÿ®ÿ®ÿ¬ÿ§ÿ£ÿ¥ÿ§ÿ­ÿ«ÿ·ÿµÿ²ÿ±ÿ´ÿ³ÿ±ÿ®ÿ¸ÿ´ÿ²ÿ«ÿ¥ÿ­ÿ°ÿ¨ÿ­ÿ¸ÿ­ÿÿÿ¤ÿ«ÿ¯ÿ¼ÿ»ÿ¼ÿ¡ÿ½ÿÄÿºÿ¦ÿ´ÿ¸ÿ¢ÿÿ«ÿ¨ÿ«ÿ¯ÿ³ÿ·ÿ°ÿ½ÿ§ÿ§ÿ´ÿ®ÿ»ÿÿµÿÿ­ÿ³ÿ¨ÿ°ÿ¬ÿ³ÿÂÿ°ÿ²ÿ¥ÿÿ¬ÿ²ÿ·ÿ»ÿ¶ÿ°ÿªÿÿ®ÿÃÿ°ÿ³ÿ´ÿ§ÿ§ÿÿ­ÿ±ÿ¿ÿ¦ÿ·ÿ´ÿ£ÿ¸ÿÿªÿ´ÿÿÿ¤ÿ¨ÿ¥ÿÿ¯ÿ³ÿ­ÿ«ÿªÿ®ÿ§ÿ¢ÿ¬ÿ°ÿ²ÿ³ÿ±ÿ´ÿ·ÿ´ÿ®ÿ®ÿ«ÿ©ÿ¥ÿ©ÿ¼ÿ³ÿ·ÿÁÿ«ÿ³ÿ£ÿ¤ÿ£ÿ®ÿ²ÿ¡ÿ±ÿÿÁÿ¦ÿÿ³ÿ·ÿ¯ÿ·ÿ»ÿ´ÿ®ÿ°ÿ²ÿºÿ¹ÿÿÿ°ÿ»ÿ°ÿ³ÿ¿ÿµÿ·ÿºÿ¬ÿ­ÿ´ÿªÿ°ÿ¶ÿ³ÿ«ÿ±ÿ¾ÿ¤ÿ«ÿ±ÿÄÿ¹ÿÿ»ÿ¼ÿ¦ÿ¬ÿÂÿ¾ÿªÿªÿ±ÿµÿ¨ÿ°ÿ«ÿ©ÿ´ÿ»ÿ·ÿµÿ¯ÿªÿ­ÿ±ÿ°ÿ³ÿ°ÿ©ÿµÿ²ÿªÿ¤ÿÿ±ÿ½ÿ·ÿ¼ÿ´ÿ±ÿ¶ÿ´ÿ¯ÿ©ÿ½ÿ´ÿ£ÿ°ÿµÿ²ÿµÿ¤ÿ°ÿ³ÿ«ÿ¤ÿ«ÿÿ¦ÿ±ÿ§ÿªÿ¯ÿ¯ÿ¶ÿ©ÿ¤ÿÀÿ°ÿ¤ÿ¢ÿ§ÿ©ÿ¥ÿ³ÿ¼ÿÿ°ÿ«ÿºÿ°ÿ­ÿ¬ÿ°ÿ¦ÿÿ¶ÿ¢ÿ­ÿ©ÿ«ÿ®ÿ¯ÿ±ÿ°ÿ¯ÿ®ÿªÿµÿÃÿÀÿµÿ²ÿ³ÿ«ÿ°ÿ°ÿªÿ¯ÿ²ÿ²ÿ³ÿÿ½ÿ¿ÿ´ÿ¹ÿÿ¸ÿÊÿ¸ÿ²ÿ·ÿ¶ÿ¡ÿ°ÿÂÿ°ÿ´ÿ©ÿÿ¥ÿ®ÿ«ÿ¥ÿ¢ÿ¥ÿ¯ÿ¶ÿ´ÿ¸ÿ¶ÿ®ÿ®ÿ­ÿ³ÿ·ÿ´ÿ¨ÿ¹ÿ¬ÿ¾ÿµÿ­ÿµÿ²ÿ¯ÿ«ÿ©ÿ»ÿµÿ­ÿ®ÿ¯ÿ±ÿ«ÿ³ÿ¹ÿ²ÿ¨ÿ§ÿ·ÿ¼ÿ®ÿ¯ÿ¼ÿ°ÿ«ÿ¤ÿ­ÿ¨ÿÿÿªÿ¥ÿ¶ÿ³ÿ¯ÿ¥ÿ­ÿ¬ÿ­ÿ¯ÿ¶ÿÀÿ¯ÿ¬ÿ³ÿ³ÿ·ÿ¶ÿ®ÿ¯ÿ´ÿ³ÿ²ÿ°ÿ¹ÿ­ÿ¢ÿ£ÿ§ÿÿ§ÿÅÿ¬ÿ§ÿ®ÿ®ÿ²ÿ ÿ£ÿ­ÿªÿ§ÿ¬ÿ¶ÿ­ÿ ÿªÿ·ÿ´ÿ²ÿºÿ¼ÿµÿ¬ÿ°ÿÀÿÅÿ¹ÿ«ÿ±ÿÁÿ¶ÿ¸ÿ§ÿ­ÿ¨ÿ¹ÿ©ÿ°ÿµÿºÿ¿ÿ¸ÿªÿ¬ÿ³ÿ°ÿ¬ÿ±ÿ»ÿ®ÿªÿ´ÿ¹ÿ²ÿ³ÿºÿ¶ÿ¸ÿÿ®ÿÿÿ°ÿ§ÿ°ÿ¸ÿ¨ÿ®ÿ­ÿ´ÿ¶ÿµÿ°ÿÿÿ¶ÿºÿ±ÿ¥ÿ»ÿ²ÿ¤ÿ¹ÿ²ÿ§ÿ¤ÿ¥ÿ³ÿ¤ÿ¦ÿ«ÿ¶ÿ¥ÿ¥ÿ¬ÿ²ÿ­ÿ­ÿ¯ÿ§ÿ¦ÿ²ÿ»ÿ§ÿ¦ÿÿ©ÿ¢ÿ¯ÿ´ÿ«ÿªÿ¶ÿ¬ÿÿ±ÿ­ÿ«ÿ¦ÿÿÿÿ¯ÿ­ÿ¦ÿ°ÿ±ÿ¦ÿ¢ÿ®ÿ¡ÿ¥ÿ¢ÿ£ÿ³ÿ¥ÿÿ¡ÿ¡ÿ­ÿ¢ÿ¥ÿµÿªÿÿÿÿÿÿÿ°ÿ¥ÿ«ÿ¯ÿ«ÿ«ÿ­ÿÿÿ§ÿÌÿ¯ÿÁÿ¯ÿÿ¢ÿ¨ÿ»ÿ¹ÿÿÿ´ÿ¶ÿ¸ÿ¾ÿ¯ÿªÿ°ÿ®ÿ®ÿ©ÿ©ÿ«ÿ©ÿ´ÿÁÿ¡ÿ­ÿ¤ÿ¥ÿ©ÿªÿ¨ÿ­ÿ°ÿ¨ÿ­ÿ¨ÿÿ°ÿ¥ÿ¯ÿ²ÿ¯ÿµÿ®ÿ®ÿ¥ÿµÿ°ÿ´ÿ³ÿ¬ÿ©ÿ¸ÿ³ÿ¦ÿ¯ÿ®ÿªÿªÿ²ÿ¨ÿ¯ÿ¦ÿËÿ¤ÿ¥ÿ²ÿ®ÿ©ÿ ÿ¤ÿ­ÿ«ÿ£ÿªÿµÿ¶ÿºÿ¯ÿÿ·ÿ©ÿ²ÿ²ÿ©ÿ§ÿ¨ÿµÿ¢ÿ£ÿ¹ÿ½ÿ¨ÿ¡ÿ±ÿ¼ÿ·ÿ«ÿÿ©ÿ²ÿ²ÿÿ­ÿ¡ÿ¶ÿ­ÿµÿ±ÿµÿºÿªÿ¤ÿ¦ÿ¤ÿ«ÿ¯ÿ¤ÿ¬ÿ¿ÿ«ÿ±ÿÿ¶ÿ¦ÿ«ÿ¯ÿ©ÿ¸ÿ­ÿ¬ÿ¥ÿÿ¨ÿ´ÿ°ÿ«ÿ¬ÿ§ÿ¹ÿ³ÿ¤ÿÁÿ»ÿ¸ÿªÿ¹ÿ·ÿ·ÿ¸ÿ¯ÿ¥ÿ ÿ¡ÿ¥ÿ«ÿºÿ¿ÿºÿ°ÿ¨ÿ¶ÿ®ÿ©ÿ¤ÿ´ÿ½ÿ¯ÿªÿ¯ÿ®ÿ±ÿ´ÿ¡ÿ¥ÿ½ÿ©ÿÊÿ·ÿÿ°ÿ¤ÿ®ÿ¯ÿ°ÿ¯ÿ«ÿ¦ÿ«ÿµÿ²ÿµÿ«ÿ²ÿ±ÿÿ©ÿ³ÿ°ÿ§ÿ¤ÿ§ÿ¯ÿ®ÿ¯ÿ·ÿ¶ÿ¶ÿÅÿ»ÿ»ÿ¾ÿ»ÿ¶ÿ©ÿ¤ÿ¦ÿ³ÿ¯ÿ§ÿ­ÿ°ÿ¶ÿ»ÿ ÿ¥ÿ¹ÿ¿ÿ³ÿÿ°ÿ¿ÿ¬ÿ°ÿ°ÿ®ÿ®ÿ­ÿªÿªÿµÿ´ÿµÿ°ÿ±ÿ²ÿ¤ÿ´ÿ©ÿ²ÿ±ÿ¸ÿ®ÿ°ÿ¾ÿ»ÿµÿ¬ÿ¦ÿ¼ÿ³ÿ²ÿ±ÿ»ÿ¸ÿºÿ°ÿºÿÁÿ°ÿÿ¤ÿ°ÿ±ÿ¸ÿ©ÿ¦ÿÎÿÃÿ¨ÿ»ÿ»ÿ¼ÿ¼ÿ´ÿ²ÿ»ÿºÿµÿ©ÿ§ÿ¾ÿªÿ³ÿ­ÿºÿ«ÿ¬ÿ°ÿµÿ¶ÿ§ÿ´ÿ°ÿ¹ÿ¢ÿ³ÿ¹ÿ±ÿ»ÿ±ÿ¸ÿÃÿ´ÿ¨ÿ²ÿ¶ÿ¼ÿ®ÿµÿ¸ÿ©ÿ°ÿ­ÿ¯ÿ¶ÿ®ÿ¹ÿ»ÿ¯ÿ¼ÿ¿ÿ¹ÿ¿ÿ²ÿ³ÿºÿ­ÿ·ÿ±ÿ®ÿ²ÿ­ÿ­ÿ¶ÿ³ÿ²ÿÀÿ¨ÿ¢ÿ°ÿ¡ÿµÿ³ÿ¼ÿÅÿºÿ°ÿ­ÿ¶ÿªÿ­ÿÿ¶ÿ¹ÿªÿ·ÿ·ÿ¶ÿ´ÿ´ÿ¹ÿ®ÿ¾ÿ¥ÿ´ÿ©ÿ£ÿ»ÿ¨ÿ¡ÿ¡ÿ¥ÿ¬ÿ«ÿ¥ÿ«ÿ·ÿ¾ÿ·ÿ¤ÿ³ÿ«ÿ«ÿ²ÿ¬ÿ¤ÿ¯ÿÁÿµÿ©ÿ¹ÿºÿ½ÿ´ÿ¶ÿ¯ÿ¥ÿ®ÿ´ÿ¨ÿ©ÿ«ÿ­ÿÿªÿ²ÿ³ÿ³ÿ±ÿ´ÿµÿ³ÿ¹ÿ³ÿ¹ÿ½ÿ©ÿ¦ÿ¥ÿ¯ÿºÿ«ÿ ÿ¯ÿ±ÿ¨ÿ¿ÿ¹ÿ­ÿ¸ÿ¶ÿ¶ÿ¿ÿ¹ÿ¦ÿ£ÿ°ÿ©ÿ³ÿ§ÿ±ÿ´ÿ»ÿÀÿ·ÿºÿºÿ°ÿ´ÿ²ÿ°ÿÇÿ«ÿÀÿ²ÿ³ÿ³ÿ«ÿ¬ÿ¶ÿ¶ÿ½ÿ¸ÿ©ÿ¶ÿ¤ÿ¬ÿ²ÿ³ÿ¬ÿÿ ÿÀÿÁÿ£ÿ³ÿ¯ÿªÿ±ÿ¸ÿ°ÿ¥ÿ©ÿ²ÿ«ÿÁÿ­ÿ¶ÿ«ÿÀÿÂÿ²ÿ¯ÿ´ÿ¬ÿ®ÿ¼ÿÿ°ÿ³ÿ¨ÿ­ÿ®ÿ«ÿ­ÿ±ÿ»ÿ»ÿ·ÿ¼ÿ°ÿ°ÿÀÿÅÿÃÿ¾ÿ¥ÿ¯ÿ¤ÿ®ÿ½ÿ¶ÿ¸ÿ»ÿ´ÿ°ÿ¶ÿ¹ÿ¸ÿÀÿ­ÿ¯ÿ²ÿ©ÿ­ÿ¹ÿ¾ÿ¿ÿ¶ÿ¯ÿ½ÿ±ÿµÿ³ÿ»ÿ½ÿ³ÿ¨ÿ«ÿÂÿÃÿªÿ³ÿµÿ²ÿ³ÿ·ÿ·ÿ®ÿ©ÿ´ÿ¬ÿ©ÿ¬ÿ©ÿ¥ÿ®ÿ¹ÿµÿ·ÿ¸ÿ¾ÿ°ÿ¯ÿ·ÿ½ÿ¿ÿ¸ÿ¯ÿ´ÿ°ÿ¬ÿ¯ÿ¡ÿ®ÿ¯ÿ²ÿ½ÿ¼ÿ¾ÿ¥ÿ³ÿ±ÿ²ÿ´ÿ¼ÿÀÿµÿ©ÿ«ÿ¾ÿ©ÿ¹ÿ¶ÿ±ÿ·ÿºÿºÿ½ÿ§ÿ¤ÿ»ÿºÿµÿ°ÿ¯ÿµÿ·ÿ­ÿ¨ÿ°ÿ´ÿ¶ÿ²ÿ°ÿ³ÿ²ÿ«ÿ§ÿ¶ÿ·ÿÆÿ¶ÿ²ÿ·ÿ¸ÿ¿ÿÉÿ²ÿ®ÿ¾ÿ½ÿ·ÿ±ÿ¯ÿ´ÿ«ÿ¬ÿ¹ÿ»ÿÉÿÃÿµÿ»ÿÅÿ³ÿ»ÿ²ÿ°ÿ¶ÿµÿ¯ÿ´ÿ¯ÿ´ÿ¸ÿ·ÿ·ÿ¸ÿ¶ÿ«ÿ¦ÿÇÿ°ÿ¯ÿ´ÿ·ÿ¶ÿ²ÿµÿÅÿÍÿÅÿ¿ÿ¹ÿ´ÿ´ÿ¶ÿ¶ÿ³ÿ­ÿ¬ÿµÿ¶ÿ¯ÿ®ÿ·ÿ¶ÿ¬ÿ³ÿºÿ°ÿºÿ¼ÿºÿ²ÿ²ÿ·ÿ¶ÿ¶ÿ°ÿ¸ÿ¶ÿ½ÿ»ÿ±ÿ´ÿºÿ¼ÿÂÿ°ÿ¾ÿµÿ³ÿ¦ÿ¯ÿ¸ÿ³ÿ¼ÿ¦ÿÄÿ¼ÿ®ÿ«ÿºÿ¸ÿ±ÿ½ÿ»ÿ´ÿÁÿ´ÿ­ÿ§ÿ´ÿÁÿ»ÿ±ÿ©ÿÿ«ÿ¼ÿ®ÿ¹ÿ³ÿ¸ÿ¾ÿ¶ÿ¸ÿ¹ÿ¸ÿ´ÿ°ÿÄÿÕÿÇÿ²ÿ±ÿÁÿÉÿ¨ÿ®ÿ´ÿ°ÿ´ÿ´ÿ¿ÿÀÿ±ÿ´ÿ©ÿ§ÿ¼ÿ¶ÿºÿªÿ°ÿ´ÿ®ÿµÿ±ÿÉÿ¼ÿ±ÿ±ÿ³ÿ®ÿ°ÿ¯ÿ®ÿ±ÿ²ÿÃÿ¿ÿ·ÿ½ÿºÿ¬ÿ²ÿ¶ÿªÿ­ÿÁÿ¸ÿÇÿÄÿÂÿ¼ÿ¸ÿ½ÿ¿ÿ¹ÿ°ÿ§ÿ°ÿ½ÿ²ÿ·ÿ¸ÿºÿ¾ÿ³ÿ­ÿÀÿ¾ÿµÿ·ÿÍÿ¾ÿ¸ÿ¸ÿ¹ÿ»ÿ½ÿºÿºÿ½ÿºÿ±ÿ­ÿÂÿÀÿ»ÿ·ÿ´ÿ¶ÿ¶ÿ­ÿ¿ÿ°ÿ»ÿÂÿÃÿ°ÿ¨ÿµÿºÿµÿ»ÿÁÿ«ÿ«ÿ«ÿ¨ÿ¹ÿÃÿÁÿÇÿÄÿ¶ÿ´ÿ©ÿ¶ÿ£ÿ»ÿÂÿ¹ÿ¯ÿºÿÁÿ½ÿ·ÿ¯ÿªÿ¬ÿ¨ÿ·ÿ±ÿ«ÿ«ÿªÿ°ÿµÿ¶ÿ¹ÿµÿ±ÿ¾ÿ ÿ¤ÿ±ÿ·ÿ²ÿ±ÿ·ÿ¼ÿÁÿÁÿ¸ÿÂÿ±ÿ´ÿ¯ÿ¡ÿ°ÿ¸ÿ·ÿ·ÿ·ÿ·ÿºÿ´ÿ¼ÿÈÿÑÿºÿ¸ÿ²ÿ¼ÿËÿÈÿ½ÿ¹ÿµÿ®ÿ±ÿ¶ÿ¿ÿÀÿ®ÿ¹ÿ·ÿ¯ÿ²ÿµÿÁÿÎÿ¸ÿ©ÿ®ÿ²ÿÿ¢ÿ»ÿ°ÿ´ÿ¿ÿ¼ÿ¹ÿ»ÿ´ÿ²ÿ¬ÿÿµÿ³ÿµÿ·ÿ·ÿ¹ÿ»ÿ¼ÿ±ÿ¥ÿ¬ÿÿ ÿ²ÿÿ©ÿ§ÿºÿÆÿ¹ÿ¯ÿ¯ÿ¯ÿ¬ÿ­ÿÂÿÃÿºÿµÿ»ÿ·ÿ¶ÿ²ÿ³ÿ¯ÿ­ÿ«ÿ§ÿ¤ÿÿ¨ÿ¹ÿ¶ÿµÿ§ÿºÿÂÿ¶ÿ©ÿ®ÿ½ÿ¾ÿ³ÿ±ÿ®ÿ°ÿ·ÿ´ÿ´ÿ°ÿ±ÿ´ÿ­ÿ«ÿ¬ÿ±ÿ¼ÿºÿ­ÿ¹ÿÀÿ·ÿ¯ÿ¾ÿ»ÿÎÿ¹ÿªÿ¨ÿ®ÿ¸ÿ¹ÿ¯ÿ¶ÿ¼ÿÁÿÃÿÁÿ¶ÿªÿ½ÿ¼ÿ·ÿ»ÿ»ÿ¸ÿ³ÿ®ÿ®ÿµÿ¹ÿÿ³ÿ³ÿÈÿÁÿ¾ÿ®ÿ´ÿ¼ÿ³ÿ´ÿ½ÿ¼ÿ½ÿÂÿºÿªÿ¬ÿ«ÿ³ÿ­ÿ¯ÿµÿ·ÿºÿ¸ÿ¹ÿ¼ÿ¼ÿ´ÿªÿ«ÿ°ÿ¿ÿÂÿ¿ÿ°ÿÈÿ±ÿ³ÿ¬ÿ´ÿ¸ÿ±ÿ³ÿ½ÿ»ÿ¯ÿ·ÿµÿ²ÿ©ÿ±ÿ´ÿÀÿÈÿÂÿ¾ÿ¼ÿ®ÿ§ÿ°ÿ´ÿ³ÿ·ÿ³ÿ³ÿ²ÿ«ÿÿ¿ÿ¶ÿÿ¯ÿ´ÿ¬ÿ¢ÿ¡ÿ©ÿ´ÿ³ÿ¬ÿ¶ÿ«ÿ¦ÿ¶ÿÿÂÿ»ÿ»ÿ§ÿ©ÿ¯ÿ­ÿ³ÿ·ÿ±ÿªÿÿÿ¿ÿ½ÿ³ÿÿ²ÿ¼ÿ¡ÿÀÿ¸ÿªÿ²ÿªÿ©ÿ¤ÿ¢ÿµÿ¼ÿ¬ÿ©ÿ­ÿ§ÿ¨ÿ¿ÿ¼ÿ¶ÿ½ÿ¹ÿ¸ÿÀÿ±ÿ­ÿ¤ÿ ÿ¬ÿ±ÿ¬ÿ«ÿ®ÿ§ÿ«ÿ¾ÿÆÿµÿÁÿ©ÿ¯ÿ«ÿ¢ÿÿ´ÿ¬ÿªÿ­ÿ²ÿ±ÿ¦ÿ¦ÿ¨ÿÿ¬ÿ³ÿ¶ÿ²ÿÿ«ÿ­ÿªÿ¥ÿ°ÿ¨ÿ«ÿ£ÿÿ ÿ¬ÿ¨ÿ¤ÿ®ÿ°ÿ¯ÿÿ»ÿ¯ÿ±ÿªÿ£ÿ«ÿ¦ÿ«ÿªÿ¨ÿ§ÿ¬ÿ­ÿ¡ÿÿÿ¡ÿÿ¥ÿ¡ÿ¯ÿ¨ÿ±ÿªÿ«ÿ§ÿ£ÿ ÿ¶ÿ¦ÿ¬ÿ©ÿ ÿ«ÿ±ÿ®ÿ®ÿ¥ÿ¢ÿ®ÿ¬ÿ ÿ®ÿ­ÿ¢ÿÿÿ±ÿÿ¨ÿ¬ÿªÿÿ¡ÿ ÿ®ÿ«ÿ ÿÿ§ÿ³ÿ¨ÿÿÿ¬ÿ ÿÿÿÿÿ ÿ ÿÿÿ¢ÿ¢ÿÿ£ÿ¤ÿÿÿÿÿªÿ©ÿÿ¬ÿ¦ÿ ÿ¤ÿÿ±ÿ°ÿÿÿ°ÿ¬ÿ¨ÿÁÿ¹ÿ®ÿ´ÿ«ÿ¥ÿ«ÿ´ÿ¾ÿ»ÿ­ÿ®ÿ¶ÿ·ÿ²ÿ²ÿ°ÿ¦ÿ¸ÿ³ÿÀÿÁÿµÿ¤ÿ¥ÿ¹ÿ´ÿ±ÿµÿ±ÿ­ÿ³ÿ¹ÿµÿ¯ÿ®ÿ­ÿ®ÿ¶ÿ«ÿÿªÿªÿµÿ­ÿ¨ÿÿÇÿÊÿ¹ÿ¡ÿ¢ÿ´ÿ°ÿ£ÿÿ¦ÿµÿ³ÿ·ÿ´ÿªÿ³ÿªÿÿ¬ÿ·ÿ«ÿ±ÿ¦ÿ»ÿ£ÿ´ÿ¤ÿ°ÿ®ÿ¦ÿ¯ÿµÿ´ÿ¼ÿ«ÿ¢ÿ­ÿ»ÿ¸ÿ²ÿ¶ÿµÿ³ÿ´ÿ«ÿ­ÿ³ÿ¬ÿÿÿ³ÿÄÿ¬ÿ³ÿÂÿ»ÿ´ÿ³ÿ¹ÿµÿ¬ÿ¹ÿ¶ÿ¼ÿµÿ·ÿµÿµÿ´ÿ«ÿ©ÿ­ÿ«ÿ¬ÿ±ÿªÿ®ÿ§ÿ¥ÿ¦ÿ®ÿ¿ÿªÿÿ¨ÿ²ÿ®ÿ°ÿ®ÿ·ÿ³ÿ¨ÿ©ÿ¯ÿ§ÿ±ÿ¶ÿ«ÿ°ÿ¼ÿ¾ÿºÿ²ÿ­ÿ¬ÿ®ÿ«ÿ¬ÿ¯ÿ¨ÿÿ¶ÿ¸ÿ±ÿ°ÿ¨ÿªÿÿ°ÿ¿ÿµÿ­ÿ¨ÿ¯ÿ®ÿ©ÿ­ÿ¯ÿ¬ÿ«ÿ«ÿ¬ÿ¶ÿºÿ®ÿ³ÿ¯ÿ¦ÿ¯ÿ¼ÿ·ÿ±ÿ®ÿ¬ÿ»ÿÇÿ¯ÿ´ÿ»ÿ·ÿ¥ÿ¦ÿ°ÿ¦ÿ±ÿ­ÿ»ÿ²ÿ´ÿ¬ÿ¡ÿ ÿÿ¥ÿ°ÿ­ÿ©ÿÿmÿØþëýXþ§ÿ§ÿ ÿ»ÿÁÿ»ÿ»ÿ ÿËÿ½ÿ¶ÿ§ÿ´ÿ¹ÿ½ÿ¸ÿªÿ®ÿ±ÿ³ÿ²ÿ¶ÿ³ÿªÿ«ÿ·ÿ¼ÿ±ÿ­ÿ¶ÿ°ÿ¥ÿ©ÿ¥ÿ©ÿµÿÿ¡ÿ®ÿ²ÿ¯ÿ®ÿ½ÿÿ¨ÿ¾ÿ¾ÿ´ÿ¾ÿ¸ÿ½ÿ¶ÿ¸ÿºÿ¨ÿ³ÿ©ÿ¤ÿ¥ÿÿ¡ÿ­ÿ¯ÿ²ÿ·ÿ¨ÿsÿXÿÿ¯ÿ¢ÿªÿ¤ÿ´ÿ¢ÿ¨ÿ¬ÿ·ÿ¨ÿ­ÿ¬ÿ©ÿ°ÿ¥ÿ©ÿ¶ÿ¤ÿ¨ÿ§ÿ´ÿ£ÿ²ÿ½ÿ®ÿ³ÿ¶ÿ²ÿ²ÿ¨ÿ«ÿ°ÿ¬ÿ§ÿ¨ÿ°ÿ²ÿ®ÿ®ÿ¶ÿ©ÿ£ÿ·ÿ¬ÿ¬ÿ¥ÿ³ÿ²ÿ­ÿ ÿÿÿ¬ÿ®ÿµÿ³ÿªÿ¿ÿÀÿ²ÿ±ÿ²ÿ²ÿ£ÿÿ±ÿµÿ³ÿ³ÿ§ÿ¤ÿ°ÿµÿµÿÀÿÃÿºÿ°ÿ£ÿ¨ÿ¯ÿ­ÿ¯ÿ¯ÿ³ÿ¹ÿ¥ÿ¿ÿ¸ÿ©ÿ°ÿ¬ÿÿ³ÿ¬ÿ­ÿ½ÿ¥ÿÀÿ¼ÿ§ÿ±ÿ®ÿ¬ÿ´ÿ´ÿ±ÿ·ÿ«ÿ¦ÿ¬ÿ¸ÿ¯ÿÿ¨ÿºÿ¸ÿ¬ÿ©ÿ¯ÿ°ÿªÿ±ÿ¸ÿ³ÿ´ÿ²ÿ§ÿ«ÿªÿ¦ÿªÿ®ÿ¶ÿ¨ÿÿÿ¬ÿ§ÿÿtÿdÿ¡ÿ¯ÿªÿ½ÿ¿ÿ°ÿ¾ÿ¤ÿ¸ÿ´ÿ¥ÿ°ÿµÿ³ÿ°ÿ¶ÿ»ÿ²ÿ¥ÿ®ÿÀÿÂÿ·ÿ¬ÿµÿÆÿÊÿÀÿ£ÿÿ±ÿ¢ÿ§ÿ¶ÿÿ¢ÿ«ÿÿªÿÿÿ«ÿ¦ÿºÿ°ÿ®ÿ¼ÿºÿ¿ÿ´ÿ¥ÿ³ÿ¼ÿ¬ÿ©ÿ´ÿ¯ÿ¦ÿ¥ÿ®ÿ­ÿ´ÿ¯ÿ¤ÿ ÿÿ¡ÿ¯ÿ¬ÿ­ÿ®ÿÿ¬ÿ¶ÿ©ÿ±ÿ³ÿºÿ¯ÿ¢ÿ°ÿ¯ÿ­ÿ´ÿ¹ÿ³ÿ¾ÿ½ÿ¹ÿ«ÿ¯ÿ¢ÿ¨ÿ¨ÿºÿÿ¤ÿ°ÿ±ÿ§ÿ ÿ¤ÿÿ²ÿ¶ÿ«ÿ¹ÿ¼ÿ¾ÿ»ÿ´ÿ¼ÿ°ÿ§ÿ´ÿ·ÿ¨ÿ«ÿÀÿºÿªÿ«ÿ°ÿ¬ÿªÿ°ÿ¦ÿ±ÿ°ÿªÿ©ÿ¬ÿ ÿ|ÿsÿÿÿÿ©ÿ¬ÿ ÿ¯ÿ³ÿ¬ÿ­ÿ¦ÿ¢ÿ«ÿ®ÿªÿ©ÿµÿ«ÿ³ÿ®ÿ­ÿ¯ÿ°ÿ²ÿ¶ÿ®ÿ¦ÿ¦ÿ«ÿ´ÿ·ÿ²ÿ¯ÿÿÿ¢ÿ¬ÿ²ÿºÿ¶ÿ§ÿ§ÿ«ÿ§ÿ¬ÿ¯ÿ«ÿ¤ÿ§ÿ·ÿ¸ÿÂÿ¬ÿ§ÿ­ÿ®ÿ®ÿ¤ÿ¸ÿ ÿºÿ¦ÿÿ¸ÿªÿ®ÿÿ½ÿ¤ÿ°ÿ¡ÿªÿ©ÿ¯ÿ¯ÿ§ÿ®ÿ¹ÿ¸ÿ¯ÿ®ÿ·ÿ·ÿ·ÿ²ÿÿÿ£ÿ¢ÿ­ÿªÿ«ÿ²ÿ«ÿ§ÿ ÿ¤ÿ­ÿ­ÿÿÿÿ¤ÿÿ«ÿ³ÿ³ÿ±ÿ¯ÿ¦ÿ²ÿ ÿÿ¸ÿÿ®ÿ¦ÿ£ÿ¢ÿ­ÿ«ÿ¦ÿ°ÿ£ÿ£ÿ®ÿ²ÿ¯ÿ¦ÿ²ÿ·ÿ¬ÿ­ÿ¶ÿ«ÿ¢ÿ¯ÿ¬ÿ²ÿ¬ÿ§ÿ®ÿ°ÿ°ÿ¨ÿªÿ²ÿªÿ¬ÿ³ÿ¦ÿ¢ÿ©ÿÿ³ÿ´ÿ¢ÿÿ®ÿ¬ÿ­ÿ­ÿÿ§ÿÿ¬ÿªÿ·ÿ©ÿ­ÿ»ÿ´ÿ«ÿÿ¥ÿ£ÿ·ÿ©ÿ«ÿ¸ÿ¯ÿ²ÿªÿ°ÿ¹ÿ¸ÿ¥ÿÿÿÿ®ÿ«ÿ¤ÿ£ÿ¤ÿ¬ÿ°ÿ¬ÿ¨ÿ¯ÿµÿ¯ÿ®ÿÿ¦ÿ°ÿ²ÿ­ÿ«ÿµÿªÿ®ÿ«ÿ°ÿ¤ÿ´ÿ¿ÿ¯ÿÿ©ÿÿ©ÿ¢ÿ­ÿ¨ÿ¥ÿ®ÿ«ÿ±ÿ³ÿÿÿÿÿªÿ¸ÿ±ÿ´ÿ°ÿ²ÿ¯ÿ³ÿ£ÿ©ÿ»ÿµÿ®ÿ¬ÿ¬ÿ«ÿ­ÿµÿ²ÿ­ÿ¯ÿ­ÿ³ÿ¼ÿ¿ÿ°ÿ¨ÿ¶ÿ©ÿ³ÿ¨ÿ ÿ¯ÿ´ÿ¨ÿµÿÀÿ¹ÿ©ÿ¡ÿÿ·ÿ²ÿ´ÿªÿ³ÿ¢ÿ©ÿ®ÿµÿµÿ°ÿ¤ÿ¯ÿ¡ÿ©ÿªÿªÿ¸ÿ·ÿ§ÿ±ÿµÿµÿ¿ÿ¼ÿ²ÿ¦ÿ¢ÿ°ÿ¸ÿ¬ÿ¤ÿ§ÿÿ¤ÿ£ÿ´ÿ´ÿºÿ³ÿ­ÿ´ÿ´ÿÿ¨ÿ«ÿ§ÿ¤ÿ¶ÿ»ÿÿªÿ«ÿ¿ÿ²ÿµÿ½ÿ©ÿ¸ÿ°ÿ®ÿ±ÿÿ¤ÿ¤ÿ£ÿ¶ÿ¬ÿ¤ÿ¬ÿ­ÿ¨ÿ¢ÿ­ÿ¸ÿ¬ÿ¦ÿ§ÿ¢ÿ§ÿ»ÿ¬ÿ¦ÿ·ÿªÿÿÿ¨ÿ¶ÿ±ÿ©ÿ®ÿ¿ÿ£ÿ¹ÿ±ÿµÿ¬ÿ²ÿ©ÿ°ÿ²ÿ£ÿ¢ÿ¥ÿ³ÿ³ÿ¦ÿ¦ÿ¬ÿ±ÿ¹ÿ¸ÿ³ÿ®ÿ«ÿ±ÿ´ÿ¸ÿ¸ÿ²ÿ²ÿ®ÿ¨ÿ¤ÿ¶ÿ»ÿ­ÿ­ÿ¬ÿ±ÿºÿ¨ÿ¯ÿ±ÿ³ÿ¿ÿµÿ¾ÿ¤ÿÁÿ¹ÿ¯ÿ¹ÿµÿ­ÿ°ÿ¥ÿ¥ÿ¬ÿ´ÿ²ÿ©ÿ¡ÿ©ÿ¯ÿ©ÿ§ÿªÿ³ÿ²ÿ«ÿ­ÿ´ÿªÿÿ°ÿÿÿ¯ÿ³ÿ»ÿ²ÿ°ÿ¥ÿ·ÿ®ÿ­ÿÁÿ¯ÿ¦ÿ´ÿ²ÿÿÄÿ±ÿ¯ÿ¸ÿªÿ§ÿ½ÿ¸ÿ®ÿ¯ÿ·ÿ²ÿ±ÿ­ÿ«ÿ¦ÿ°ÿ±ÿ­ÿ´ÿ­ÿ©ÿ¬ÿ©ÿ°ÿ±ÿ¨ÿºÿ·ÿ¯ÿ²ÿ°ÿ°ÿÀÿ±ÿ¸ÿµÿÀÿ¦ÿ¶ÿ¸ÿ¤ÿ¦ÿ°ÿ»ÿ»ÿÄÿµÿ©ÿ£ÿ ÿªÿ«ÿ­ÿ¸ÿ¸ÿ«ÿ²ÿ½ÿµÿ°ÿ²ÿ·ÿ¤ÿ¢ÿ ÿÿ±ÿÃÿ©ÿ«ÿ±ÿªÿ«ÿµÿ¥ÿ¢ÿ®ÿ»ÿ½ÿÀÿ°ÿ¯ÿ²ÿ¦ÿ´ÿ·ÿ©ÿ­ÿµÿ¯ÿ§ÿ¸ÿÀÿ°ÿ´ÿ¶ÿ¬ÿ³ÿ«ÿ¯ÿ¯ÿ³ÿ®ÿªÿÿ´ÿ«ÿªÿ»ÿ¦ÿÇÿ®ÿ°ÿªÿ¶ÿ±ÿªÿºÿªÿ®ÿÿ­ÿ¶ÿµÿ·ÿ³ÿ£ÿ«ÿ´ÿ¡ÿ¡ÿ°ÿ³ÿ¬ÿ±ÿ¬ÿ¬ÿ­ÿ¯ÿ²ÿ±ÿ¼ÿªÿ¯ÿªÿªÿ¦ÿ¡ÿ«ÿ­ÿ­ÿ±ÿ©ÿ£ÿµÿ¯ÿ¯ÿ°ÿµÿ®ÿ§ÿ­ÿ®ÿ¯ÿ¬ÿ£ÿ¡ÿ¡ÿ´ÿ±ÿÿ ÿ¹ÿ¨ÿ¥ÿ¥ÿ¿ÿ¢ÿ¡ÿ£ÿ¦ÿ®ÿ¹ÿÇÿ¶ÿªÿ©ÿ¤ÿÿ¤ÿ±ÿ±ÿ²ÿ¶ÿºÿ³ÿ¯ÿ¸ÿ´ÿ¹ÿ°ÿ¦ÿªÿ«ÿ¦ÿ¢ÿÃÿ¯ÿ²ÿ¨ÿ³ÿ©ÿªÿ°ÿªÿ®ÿ´ÿºÿ½ÿ©ÿ¢ÿ³ÿ´ÿ¯ÿ·ÿ´ÿ¬ÿ²ÿ¬ÿ¯ÿËÿ³ÿªÿ£ÿ½ÿ¨ÿÏÿÂÿ¶ÿªÿ¨ÿ´ÿ±ÿ²ÿµÿ·ÿÂÿµÿ¬ÿºÿ¹ÿ¬ÿ£ÿ¦ÿ´ÿ®ÿ­ÿ¸ÿ¹ÿ±ÿ³ÿµÿ¼ÿ¹ÿ¨ÿ»ÿ£ÿªÿ¬ÿ¬ÿ¯ÿ¬ÿ­ÿ©ÿ¬ÿ·ÿ¯ÿ«ÿ±ÿ§ÿ¦ÿ±ÿ¥ÿ¥ÿ¯ÿ¦ÿ²ÿ¿ÿ¿ÿ°ÿ©ÿ¨ÿ­ÿ½ÿ¯ÿ¤ÿÿ©ÿ¥ÿ§ÿªÿ®ÿ©ÿ¨ÿ¦ÿ¢ÿ¥ÿ°ÿ·ÿ¬ÿ¨ÿ§ÿ»ÿ­ÿ©ÿ§ÿ·ÿ¢ÿ¨ÿ±ÿ§ÿ±ÿÿ¦ÿ¨ÿ¸ÿ®ÿªÿ±ÿªÿ¢ÿÿ£ÿ§ÿÿ ÿÿ©ÿ ÿ«ÿÃÿºÿ£ÿ¥ÿ£ÿ¥ÿÿ¢ÿ¨ÿ¥ÿÿ¦ÿ ÿÿ ÿ®ÿ±ÿ¦ÿ¨ÿ°ÿ¥ÿ³ÿªÿÿ¾ÿ²ÿ¼ÿ¢ÿªÿÂÿ«ÿ¼ÿ«ÿ¯ÿ¯ÿ¢ÿ¤ÿ³ÿ¶ÿ³ÿ´ÿµÿ·ÿ¥ÿ©ÿµÿ§ÿ¥ÿ¯ÿ±ÿ¶ÿ¸ÿªÿ´ÿ ÿÿ¨ÿ­ÿ¦ÿ¥ÿ­ÿµÿ¶ÿ¨ÿ§ÿ´ÿ ÿ¤ÿ§ÿ«ÿ¬ÿ©ÿ§ÿ´ÿ¨ÿ ÿ¯ÿ®ÿ¥ÿ¬ÿ´ÿ«ÿ§ÿ®ÿªÿ§ÿ«ÿ¸ÿ²ÿ©ÿ«ÿÀÿÿ±ÿ­ÿ¹ÿ¸ÿÿÿªÿºÿ¯ÿ¢ÿ¥ÿ­ÿ­ÿ£ÿ¤ÿÅÿ«ÿ®ÿ¦ÿÅÿ¡ÿ½ÿ¦ÿ³ÿ¨ÿ±ÿ¶ÿ°ÿ¨ÿ®ÿ·ÿºÿ±ÿÿ¬ÿ³ÿ¤ÿ¥ÿ³ÿÿ§ÿ¥ÿ¬ÿ¯ÿ·ÿ¬ÿ¦ÿ´ÿ¸ÿ­ÿ©ÿ²ÿ°ÿ£ÿ·ÿ°ÿªÿÿÀÿ­ÿ£ÿ¾ÿ©ÿ¥ÿ¦ÿ¦ÿ©ÿ¬ÿ¯ÿ³ÿ¯ÿ¤ÿ¦ÿ­ÿ³ÿ¤ÿ£ÿ¶ÿ»ÿËÿÌÿ³ÿºÿÂÿ½ÿ´ÿ¨ÿ¦ÿ±ÿ°ÿµÿÏÿ¿ÿ·ÿ´ÿ«ÿºÿ¨ÿ±ÿ¬ÿ¬ÿ´ÿ¯ÿµÿµÿ®ÿ°ÿ«ÿ¤ÿ¶ÿ¶ÿ®ÿÉÿ³ÿ§ÿ®ÿ¯ÿ°ÿ¸ÿ®ÿ²ÿ±ÿ ÿ¨ÿµÿ«ÿ­ÿ¦ÿ¸ÿ¸ÿ¤ÿ´ÿ¯ÿ­ÿ©ÿ¨ÿ¯ÿ©ÿ©ÿ²ÿªÿ¡ÿ´ÿÂÿÍÿÀÿ³ÿ³ÿ§ÿÃÿ¤ÿ§ÿ¶ÿ®ÿ§ÿ©ÿ¨ÿ©ÿ«ÿ©ÿ·ÿÁÿ¼ÿ²ÿ¨ÿ­ÿ·ÿ­ÿ­ÿ±ÿ­ÿ¯ÿ·ÿ²ÿ¨ÿ¬ÿµÿ§ÿ¹ÿÂÿ°ÿ¥ÿ¥ÿ®ÿ³ÿºÿ³ÿ¬ÿ¦ÿ¦ÿ¯ÿ´ÿ±ÿ©ÿ½ÿ»ÿ¾ÿ­ÿ±ÿ¸ÿ½ÿ¯ÿ³ÿ¬ÿ£ÿ®ÿÀÿÆÿ¯ÿ°ÿ³ÿ¿ÿ¾ÿ§ÿ²ÿ½ÿ¸ÿ´ÿ³ÿ°ÿ°ÿ¸ÿ¾ÿ¿ÿ­ÿ²ÿ¸ÿ©ÿ¹ÿ¨ÿ´ÿµÿ«ÿ¦ÿ½ÿÊÿµÿªÿ¬ÿ¼ÿ«ÿ¥ÿ¼ÿ¼ÿ·ÿ¯ÿ»ÿÂÿºÿ¶ÿ³ÿ¬ÿ¸ÿ°ÿµÿ¥ÿ·ÿºÿ¸ÿ·ÿ°ÿ¾ÿ¿ÿ·ÿ´ÿ¦ÿ¤ÿ¶ÿ§ÿ¼ÿ¸ÿ®ÿ³ÿ´ÿ¥ÿ­ÿ¯ÿ¥ÿ©ÿµÿ²ÿºÿ¹ÿµÿ±ÿ­ÿ«ÿ³ÿ£ÿ¨ÿµÿ·ÿªÿ£ÿÂÿ³ÿªÿªÿ¦ÿ´ÿ¨ÿ®ÿ²ÿ¯ÿ¬ÿ·ÿ¾ÿ±ÿ±ÿ©ÿ±ÿÿ«ÿ°ÿ»ÿ»ÿºÿ´ÿ¨ÿ¦ÿ®ÿ¶ÿ¾ÿ¯ÿÊÿ«ÿ±ÿ¨ÿ¯ÿ¬ÿ¦ÿ«ÿ´ÿ»ÿ´ÿ±ÿªÿ¶ÿ¶ÿ¸ÿ¨ÿÿ¥ÿ±ÿ®ÿ´ÿ³ÿ¬ÿ·ÿÿ¤ÿµÿ¸ÿ¼ÿ²ÿ¯ÿ²ÿµÿ¶ÿ®ÿ®ÿ³ÿ³ÿ§ÿ¯ÿªÿ«ÿ§ÿ°ÿ¹ÿ±ÿºÿ¬ÿ³ÿºÿµÿ»ÿ¸ÿ´ÿ³ÿªÿ ÿ ÿ®ÿ¹ÿÿÿ¯ÿ½ÿ´ÿ©ÿÁÿÁÿ·ÿÈÿ¯ÿ¢ÿµÿ»ÿÅÿ³ÿ«ÿ°ÿ±ÿ±ÿ·ÿÀÿÄÿÐÿÄÿ¼ÿ¹ÿ¼ÿºÿ¹ÿ²ÿ­ÿ¶ÿ·ÿ¦ÿ¡ÿ½ÿ¬ÿ¤ÿ©ÿ­ÿ²ÿ°ÿªÿ¯ÿ¨ÿ²ÿ£ÿ²ÿ°ÿºÿ·ÿ®ÿ¯ÿ¯ÿ®ÿ»ÿ§ÿÂÿ·ÿ±ÿ ÿ«ÿµÿ¯ÿ¥ÿ¦ÿ®ÿ´ÿ²ÿ¾ÿ´ÿ¨ÿ·ÿ¾ÿ¼ÿ¼ÿ¹ÿ¡ÿÿ³ÿºÿµÿ¸ÿ°ÿ§ÿ¦ÿ±ÿ¸ÿ­ÿ¿ÿ­ÿ®ÿµÿ¯ÿ°ÿºÿ¿ÿµÿ´ÿÇÿ¸ÿ¬ÿ©ÿÿ®ÿ²ÿªÿ±ÿ»ÿµÿÅÿ¾ÿ¾ÿµÿ³ÿ´ÿ²ÿªÿ¤ÿ£ÿ«ÿ§ÿ¢ÿ®ÿ¾ÿ¸ÿ¹ÿÃÿÃÿ¿ÿ°ÿÀÿ·ÿ±ÿ¶ÿ¾ÿÀÿ»ÿ¶ÿ·ÿ®ÿ´ÿ±ÿ¤ÿ¨ÿ¬ÿ±ÿ¬ÿªÿÃÿÁÿ¶ÿ¶ÿÀÿ±ÿ¸ÿÄÿ¼ÿ¦ÿ£ÿ«ÿµÿ¶ÿ¦ÿ´ÿºÿ»ÿ¼ÿ©ÿ¥ÿ³ÿ»ÿ°ÿÀÿ¼ÿ´ÿ°ÿ°ÿ´ÿ´ÿ³ÿºÿµÿ®ÿ³ÿ½ÿ¹ÿªÿ·ÿ»ÿÅÿÄÿºÿ´ÿ¶ÿºÿ½ÿÂÿ¹ÿ¥ÿºÿ²ÿ³ÿ°ÿ±ÿ¶ÿ«ÿ§ÿºÿ°ÿ²ÿ³ÿµÿ«ÿ¥ÿ¼ÿ®ÿ¼ÿ½ÿ°ÿªÿ¯ÿ²ÿ§ÿ¬ÿ¸ÿµÿ´ÿ¶ÿ·ÿ»ÿ¸ÿÇÿ­ÿ¦ÿ­ÿ©ÿ¬ÿ»ÿÂÿÄÿÌÿµÿ¸ÿ³ÿµÿ·ÿ¸ÿ¶ÿ¯ÿ¯ÿ·ÿ³ÿ·ÿ±ÿ­ÿ°ÿ³ÿ§ÿÿÃÿÁÿÁÿÂÿÁÿ¹ÿ°ÿµÿ½ÿÀÿ¯ÿ¿ÿ¸ÿºÿ½ÿ±ÿ­ÿÀÿµÿ·ÿ·ÿ¾ÿ¾ÿ¾ÿ½ÿ½ÿ¾ÿ¼ÿÄÿ¯ÿºÿ°ÿµÿ´ÿºÿ´ÿ©ÿ¯ÿ¸ÿ¶ÿÈÿ³ÿ³ÿµÿ°ÿ¯ÿ·ÿ½ÿ³ÿ¬ÿ¼ÿ¶ÿ¾ÿ»ÿºÿ¾ÿÂÿ½ÿ¹ÿÂÿµÿ¯ÿÃÿÌÿÀÿ»ÿÀÿ·ÿªÿÅÿÀÿ³ÿ¿ÿ¯ÿ²ÿ°ÿ­ÿ­ÿ©ÿ²ÿªÿ§ÿ©ÿªÿ·ÿ¸ÿ·ÿÀÿÑÿÈÿÿ¬ÿ·ÿ­ÿ·ÿ½ÿªÿ­ÿ·ÿ®ÿ«ÿ®ÿÁÿ¾ÿ¶ÿ°ÿ¸ÿºÿ»ÿ°ÿ£ÿ¶ÿÀÿ°ÿÂÿÃÿÀÿ¹ÿ¾ÿÀÿÀÿ¼ÿ®ÿ©ÿ¦ÿ½ÿªÿ³ÿµÿ¶ÿ¸ÿ¿ÿÅÿÄÿÀÿ¨ÿ«ÿ­ÿ³ÿ¶ÿ¹ÿ¹ÿ´ÿ¶ÿ»ÿ´ÿ»ÿµÿ®ÿ³ÿ¿ÿÄÿ¼ÿ´ÿ·ÿ¸ÿ­ÿºÿ¶ÿ·ÿÂÿ½ÿ©ÿªÿ·ÿ·ÿ´ÿ¸ÿµÿ´ÿ±ÿ°ÿ±ÿ²ÿ³ÿÁÿËÿÄÿÀÿÃÿ¿ÿÀÿ¡ÿ³ÿ¬ÿÂÿ³ÿ«ÿµÿÁÿÀÿ·ÿµÿµÿ¯ÿ¹ÿÀÿ²ÿ³ÿºÿºÿ¹ÿ½ÿ¶ÿ«ÿ¾ÿ´ÿªÿ·ÿ¬ÿ²ÿÁÿ·ÿµÿ²ÿ³ÿÀÿ¾ÿ´ÿ»ÿ»ÿÌÿ´ÿ§ÿ³ÿµÿ²ÿ°ÿ®ÿ²ÿ½ÿ²ÿ¶ÿÈÿÇÿºÿÀÿºÿ©ÿ­ÿ½ÿºÿ±ÿ»ÿ±ÿ§ÿ³ÿ³ÿ¿ÿ±ÿ»ÿ·ÿ°ÿ±ÿ¯ÿ¯ÿ»ÿ¹ÿ¹ÿÃÿ®ÿ¯ÿ©ÿ³ÿ´ÿ¦ÿ¬ÿ°ÿ¦ÿ¬ÿ·ÿ³ÿ±ÿ¤ÿ²ÿ¶ÿ½ÿ´ÿ°ÿ²ÿ°ÿ­ÿ³ÿ¯ÿ¥ÿ£ÿ·ÿ³ÿ­ÿ®ÿ¿ÿ²ÿ¶ÿ¹ÿ»ÿ¹ÿ¯ÿ®ÿ¯ÿ³ÿÁÿ¹ÿ¾ÿÄÿ´ÿ³ÿ´ÿ³ÿ±ÿµÿ¸ÿ­ÿ¯ÿ¯ÿ­ÿ³ÿ¯ÿ½ÿ¿ÿÂÿ¾ÿ¦ÿ©ÿªÿ¥ÿ­ÿ®ÿ­ÿ­ÿ·ÿµÿ»ÿ¶ÿ·ÿ­ÿ´ÿ·ÿ¸ÿ²ÿ±ÿºÿ¹ÿªÿ­ÿ¸ÿ¸ÿÈÿÿ¨ÿÇÿ´ÿ°ÿ²ÿ¸ÿ·ÿ´ÿ¸ÿ­ÿ¯ÿ¶ÿ¿ÿÂÿ«ÿ­ÿÀÿ¾ÿ¹ÿ»ÿ¶ÿ²ÿ²ÿ©ÿ¤ÿ·ÿÿ¢ÿ¯ÿ³ÿ­ÿ©ÿ¬ÿ§ÿ²ÿ½ÿ¾ÿ²ÿ­ÿ¶ÿ¾ÿÀÿ·ÿ­ÿ¢ÿ¶ÿ°ÿ¤ÿºÿ´ÿ«ÿ¬ÿ­ÿ±ÿ¸ÿ³ÿ§ÿÿÂÿÂÿ·ÿ°ÿ­ÿÂÿÍÿ½ÿ¹ÿ¹ÿ¯ÿ°ÿ¸ÿ¼ÿ¼ÿ·ÿ±ÿ¾ÿ¿ÿ³ÿ³ÿ©ÿ¶ÿ¸ÿ¶ÿ³ÿ±ÿ±ÿ³ÿ°ÿ¯ÿµÿ»ÿÊÿ·ÿ§ÿ¥ÿ²ÿ¦ÿÀÿÆÿ°ÿµÿµÿ¬ÿ§ÿ©ÿªÿ®ÿ®ÿ¦ÿ³ÿ²ÿ¨ÿ±ÿÿ¶ÿ®ÿºÿ·ÿÀÿ»ÿ°ÿªÿ¬ÿ®ÿ±ÿ¼ÿµÿ¦ÿªÿ¬ÿ¨ÿ°ÿÇÿ°ÿ²ÿ±ÿ­ÿªÿ¦ÿ­ÿ¥ÿÿ®ÿ¸ÿ®ÿ¯ÿ­ÿ¤ÿ®ÿ¶ÿ¦ÿ°ÿªÿ¸ÿ¯ÿ¹ÿ±ÿ©ÿµÿ²ÿºÿÁÿ¶ÿ¾ÿ»ÿ±ÿºÿ±ÿ¹ÿªÿ¿ÿ¤ÿ¡ÿ²ÿ¨ÿÿ¢ÿ¦ÿªÿ·ÿ¹ÿ±ÿ®ÿ±ÿ¥ÿÿ¯ÿ³ÿ²ÿºÿ©ÿ³ÿ¦ÿÿ«ÿ¸ÿªÿÿÿ¡ÿÿÿÿ¤ÿ³ÿ¬ÿ«ÿ±ÿÀÿ¨ÿ¬ÿ§ÿ§ÿ¥ÿ«ÿ ÿ§ÿ­ÿ©ÿªÿ¯ÿ£ÿÿÿ¬ÿ¬ÿ®ÿ¦ÿ¦ÿ¢ÿ¦ÿ ÿ²ÿ¤ÿ­ÿ·ÿ¬ÿ±ÿ£ÿ©ÿ¬ÿµÿ²ÿ¦ÿ¦ÿ©ÿ¢ÿ ÿ±ÿ­ÿ¨ÿ£ÿ¥ÿ¡ÿªÿ°ÿÿÿ¬ÿÿ¤ÿ¤ÿÿÿÿÿ¢ÿ¤ÿ«ÿÿÿÿ§ÿ±ÿÿÿ¤ÿÿ¯ÿ¤ÿ¤ÿ¥ÿ¯ÿ¢ÿ¢ÿÿ¤ÿÿÿÿÿ¢ÿ¥ÿÿ¢ÿ¦ÿ±ÿªÿÿ¢ÿ±ÿ¥ÿÿ ÿ°ÿ©ÿµÿ­ÿ¡ÿ£ÿ¥ÿ¦ÿ§ÿ§ÿªÿ¦ÿ¦ÿ®ÿ£ÿ¯ÿ´ÿ·ÿ¹ÿ·ÿ¨ÿ§ÿ¾ÿ±ÿ¯ÿ¬ÿ¥ÿºÿÀÿ°ÿµÿ´ÿ°ÿ±ÿ±ÿ¬ÿªÿ°ÿ¯ÿ±ÿ²ÿ®ÿ©ÿÂÿÿ¨ÿÿªÿ°ÿÂÿ«ÿ®ÿ²ÿ­ÿ¦ÿ³ÿ´ÿ¬ÿªÿ¬ÿ¬ÿ°ÿ¶ÿ°ÿ§ÿ¥ÿ£ÿªÿ®ÿ«ÿµÿ¹ÿ´ÿ®ÿ¬ÿ¥ÿ¬ÿ¨ÿÿ¸ÿºÿ¨ÿ¶ÿ­ÿªÿ±ÿºÿ¹ÿ²ÿ°ÿ¯ÿ±ÿ±ÿ©ÿÿ©ÿ°ÿ¨ÿ¬ÿÿ»ÿ»ÿ·ÿ©ÿ©ÿ¥ÿ½ÿ¹ÿ±ÿ»ÿ¯ÿ¸ÿ¾ÿ«ÿ´ÿ²ÿªÿ¬ÿ¬ÿ¯ÿ¦ÿ§ÿ³ÿ²ÿªÿªÿ®ÿ©ÿ­ÿªÿ³ÿ­ÿÿ²ÿ±ÿ¹ÿ¿ÿ½ÿ±ÿªÿ£ÿ§ÿ²ÿ ÿ¤ÿ¬ÿ®ÿ´ÿ¶ÿµÿ¶ÿ¸ÿ§ÿ²ÿ»ÿ³ÿÿ³ÿÉÿ·ÿÁÿ´ÿ ÿ´ÿ­ÿªÿ¼ÿ¤ÿ·ÿ¸ÿ¨ÿ©ÿ»ÿ¹ÿ®ÿ©ÿÿ¨ÿ±ÿ£ÿÿ§ÿ¸ÿ¯ÿ±ÿ¤ÿ¬ÿ¶ÿ¾ÿ±ÿªÿ¬ÿ¨ÿ¬ÿ»ÿ©ÿ±ÿÀÿ¬ÿ³ÿ´ÿ¨ÿ¢ÿ ÿ¡ÿ«ÿ¯ÿ¶ÿ©ÿ¨ÿ³ÿ«ÿªÿ»ÿ¾ÿ¯ÿªÿÿ%ÿKþHþ§ÿªÿ©ÿ¨ÿ³ÿ¯ÿ°ÿÿ£ÿ²ÿ²ÿ«ÿ«ÿ±ÿÀÿ´ÿ©ÿ²ÿ³ÿ°ÿ°ÿ°ÿ°ÿ©ÿ§ÿ®ÿµÿ½ÿ½ÿµÿ¯ÿ¥ÿ§ÿ¥ÿÿÿÿÿ¡ÿ³ÿ´ÿÆÿ·ÿÿÿ¶ÿµÿÿ¨ÿ´ÿ¶ÿ¤ÿ£ÿ¯ÿ»ÿÄÿ°ÿ¯ÿ¦ÿÿÿ¥ÿ±ÿ¨ÿ«ÿ¨ÿÿsÿÿ·ÿµÿ¥ÿ ÿ¬ÿ¢ÿ·ÿ¥ÿµÿ¥ÿ³ÿ°ÿ¨ÿ®ÿ¯ÿªÿ¾ÿ¯ÿ©ÿ¥ÿ³ÿ¦ÿ§ÿ¶ÿ­ÿ®ÿªÿ±ÿ²ÿ¨ÿ®ÿ·ÿ±ÿ®ÿ²ÿ®ÿ¬ÿ¯ÿ­ÿ»ÿ¶ÿ±ÿ¶ÿ±ÿµÿ¨ÿ¥ÿ¨ÿ ÿ§ÿ¨ÿ©ÿ¢ÿ©ÿ­ÿ¯ÿ¢ÿ¸ÿ­ÿ®ÿ©ÿ¤ÿ¦ÿ¼ÿ¬ÿÁÿÇÿ¹ÿ¸ÿ¾ÿ½ÿ¼ÿ¾ÿ¹ÿ¶ÿ´ÿ§ÿ¡ÿªÿ´ÿ²ÿ´ÿ«ÿ«ÿ½ÿ½ÿ¦ÿ©ÿµÿ®ÿ¯ÿ¯ÿ¬ÿÿºÿ­ÿ­ÿ§ÿ»ÿ±ÿÿ­ÿ³ÿµÿ§ÿ³ÿªÿ¸ÿ²ÿ©ÿ§ÿµÿ¶ÿ¨ÿ§ÿ³ÿ°ÿªÿ¬ÿ®ÿ¯ÿ­ÿ­ÿ¯ÿ²ÿ´ÿ¬ÿ®ÿ¨ÿ«ÿ®ÿ¡ÿ³ÿºÿµÿ¤ÿÿ³ÿ¨ÿÿ|ÿWÿÿ¯ÿ¯ÿ±ÿ¸ÿ²ÿ¼ÿ£ÿ¹ÿºÿ¤ÿ¸ÿ³ÿ®ÿ»ÿ¯ÿ±ÿ´ÿÿÿÿ£ÿ²ÿ¢ÿ®ÿÁÿ¶ÿ²ÿ¨ÿÿ¯ÿ¸ÿ¢ÿ¯ÿµÿªÿ´ÿ§ÿ±ÿ¾ÿ²ÿ¹ÿ±ÿªÿ²ÿ¨ÿ®ÿ¤ÿ´ÿ°ÿµÿ¦ÿ³ÿ¼ÿ±ÿÿ°ÿ¬ÿ²ÿÀÿ­ÿ¯ÿ§ÿ¬ÿ°ÿ¢ÿ£ÿ©ÿ«ÿ³ÿ¸ÿ±ÿ´ÿ¾ÿ·ÿ®ÿªÿ®ÿ®ÿ±ÿ®ÿ©ÿ©ÿ°ÿ®ÿ½ÿºÿÃÿ­ÿ¤ÿ¯ÿ¢ÿ³ÿ®ÿÁÿÿ«ÿ§ÿ¼ÿ¨ÿ¥ÿ®ÿ©ÿ±ÿ½ÿ¶ÿ°ÿ¥ÿ°ÿ·ÿ²ÿ¸ÿ³ÿ¬ÿ­ÿ³ÿ¤ÿ¨ÿ´ÿ®ÿ©ÿ¬ÿ°ÿ¨ÿ«ÿ±ÿ²ÿÁÿ°ÿ³ÿ¬ÿ¡ÿÿÿjÿkÿÿ ÿ«ÿµÿºÿ²ÿ°ÿ±ÿ¦ÿ¢ÿÿ«ÿµÿ°ÿ¨ÿ£ÿ·ÿ®ÿ¶ÿ¬ÿ³ÿºÿ»ÿ®ÿ²ÿ¬ÿ¬ÿ¬ÿ«ÿ¤ÿ©ÿ­ÿ®ÿ©ÿ­ÿ±ÿªÿ¬ÿ¯ÿ«ÿ¥ÿÿÿ·ÿ·ÿ­ÿ¦ÿ¨ÿ¯ÿªÿ¶ÿ¦ÿ»ÿ²ÿ¸ÿÃÿ²ÿ±ÿÿ©ÿ°ÿÿ²ÿ§ÿ±ÿ§ÿ ÿÿ¬ÿ©ÿ¦ÿµÿ¬ÿ«ÿ·ÿ¸ÿ´ÿ´ÿ·ÿ³ÿ±ÿ­ÿ¨ÿªÿ²ÿ±ÿµÿºÿ²ÿ¦ÿ²ÿµÿ§ÿÿÿ­ÿ°ÿ°ÿ±ÿ¦ÿ®ÿ¬ÿÿ¦ÿ²ÿµÿ­ÿ·ÿ±ÿÿ»ÿ¥ÿµÿ¡ÿ«ÿ¥ÿ¢ÿ¬ÿ­ÿ·ÿÃÿ£ÿÿ¯ÿµÿ°ÿ·ÿ·ÿ·ÿ°ÿªÿ³ÿ²ÿ±ÿÿ¨ÿ²ÿ¾ÿ»ÿ¬ÿªÿ²ÿÀÿÁÿ´ÿ±ÿµÿ«ÿ¨ÿ­ÿ©ÿ£ÿÿ®ÿ ÿ«ÿ¥ÿ¸ÿ­ÿ¹ÿÿ©ÿ±ÿ®ÿ¦ÿºÿªÿ¤ÿÿ¬ÿ¿ÿ²ÿ«ÿ¤ÿ¤ÿ­ÿ³ÿ³ÿ½ÿ®ÿ«ÿ´ÿ¢ÿ²ÿ¹ÿ¦ÿÿ©ÿ«ÿ²ÿ¼ÿ²ÿ¨ÿÿ¢ÿ­ÿ¬ÿ§ÿ£ÿ±ÿ°ÿ¡ÿÿ¨ÿ±ÿ®ÿ¨ÿ¶ÿ±ÿ¥ÿ³ÿ­ÿ®ÿ§ÿ³ÿÂÿ¨ÿ¨ÿ«ÿÿ«ÿÿ¶ÿ¥ÿªÿÿ©ÿÿ¥ÿÿgÿYÿ`ÿÿ¬ÿ¯ÿ®ÿ¤ÿ£ÿªÿ³ÿ¯ÿ¶ÿºÿ°ÿªÿ¦ÿ­ÿ±ÿ°ÿµÿ®ÿ«ÿ®ÿ°ÿ³ÿ°ÿ­ÿ¨ÿ¢ÿ©ÿ¤ÿ«ÿ³ÿ­ÿµÿ©ÿªÿ´ÿ³ÿ¤ÿ©ÿ¢ÿÿ­ÿ²ÿªÿÿ¸ÿ¡ÿÿ¦ÿ¦ÿ°ÿ³ÿ¤ÿ­ÿ©ÿ­ÿ°ÿ©ÿ¡ÿ¨ÿ¯ÿ¶ÿ¸ÿ¯ÿ¬ÿ­ÿ­ÿ®ÿ¨ÿ­ÿ´ÿ°ÿ·ÿ«ÿ©ÿ½ÿ¸ÿ½ÿÃÿ¯ÿ½ÿ¬ÿ²ÿªÿ©ÿ±ÿ¯ÿµÿ±ÿ¾ÿ±ÿ­ÿ«ÿ«ÿªÿ¢ÿªÿ¸ÿ·ÿ¨ÿ©ÿ±ÿ¥ÿºÿ§ÿ¦ÿ¯ÿ¿ÿ¦ÿªÿ´ÿ©ÿÿÿ°ÿ°ÿ©ÿ¯ÿ­ÿ©ÿ¬ÿ»ÿ¨ÿ§ÿ³ÿ·ÿ´ÿ¸ÿ¶ÿÿÿ¯ÿ¬ÿ®ÿ¦ÿ¼ÿ°ÿÿ©ÿ´ÿ·ÿ®ÿµÿ°ÿ²ÿ±ÿ¶ÿµÿ«ÿ§ÿ¨ÿ¬ÿ¶ÿ»ÿ·ÿªÿ¨ÿ´ÿ¶ÿ¹ÿ»ÿ¸ÿ´ÿ¨ÿ¦ÿ¦ÿµÿ¯ÿ²ÿ§ÿªÿµÿ±ÿ±ÿÆÿ¹ÿ¸ÿ³ÿ¹ÿ°ÿ¬ÿ¹ÿªÿµÿµÿ¬ÿ«ÿ±ÿ¤ÿÿÿµÿÁÿ±ÿ¯ÿ¹ÿ¹ÿ¹ÿ¸ÿ»ÿ¼ÿ³ÿ´ÿÄÿÁÿ³ÿ·ÿ·ÿ¿ÿµÿµÿ«ÿ²ÿ¨ÿ¶ÿ³ÿ¥ÿ­ÿ§ÿ§ÿ«ÿ´ÿ¶ÿ¢ÿÊÿ¨ÿÁÿ±ÿ±ÿ°ÿ³ÿÅÿ·ÿ ÿªÿ³ÿ¬ÿ­ÿ±ÿ´ÿ®ÿ·ÿµÿ¬ÿ´ÿ´ÿ¥ÿ¡ÿ®ÿ´ÿ»ÿªÿ­ÿ«ÿ¥ÿ¦ÿ­ÿ´ÿÆÿ¹ÿÿ¬ÿ¹ÿÿ»ÿ§ÿÿªÿ³ÿ³ÿ¼ÿ¼ÿ·ÿ°ÿ®ÿ²ÿµÿ¤ÿ¢ÿ·ÿ­ÿ«ÿµÿµÿ»ÿµÿ¶ÿ°ÿ¤ÿ¯ÿ¥ÿ¹ÿ¥ÿ¥ÿ´ÿ¤ÿ«ÿ©ÿµÿ½ÿ¯ÿªÿ¸ÿ³ÿ²ÿ³ÿ¬ÿªÿ°ÿ§ÿ¹ÿ±ÿÿªÿ¹ÿ´ÿ¦ÿ®ÿµÿ°ÿ±ÿ­ÿ«ÿ°ÿ«ÿ²ÿ²ÿ¶ÿ®ÿ¯ÿÿ¤ÿ®ÿ©ÿ²ÿ¥ÿºÿ©ÿ¯ÿÿµÿ³ÿ´ÿµÿ¶ÿ§ÿ ÿ©ÿ¨ÿ¥ÿ²ÿ¸ÿ°ÿ·ÿ¶ÿ­ÿ²ÿ·ÿ½ÿ­ÿÿÿÿ¦ÿ«ÿ­ÿ±ÿ·ÿ©ÿ­ÿ¦ÿ¨ÿ§ÿ¬ÿ¤ÿ«ÿ±ÿ±ÿ³ÿ©ÿµÿ®ÿªÿ±ÿµÿ³ÿ¨ÿ®ÿ¹ÿ´ÿ®ÿ¢ÿªÿ±ÿ¸ÿ²ÿ©ÿ¶ÿ»ÿ´ÿ³ÿ±ÿÃÿªÿºÿ¯ÿ¨ÿ¤ÿ®ÿ°ÿ¯ÿÀÿÿ«ÿÄÿ³ÿ°ÿ°ÿ¬ÿ¼ÿ¿ÿ±ÿ²ÿºÿ¼ÿ»ÿ¬ÿµÿ¯ÿ«ÿ³ÿ«ÿ»ÿ°ÿ¾ÿ­ÿ¶ÿ°ÿ¬ÿ¶ÿªÿ§ÿ·ÿ¼ÿ¾ÿ®ÿ¥ÿ¥ÿ¥ÿ®ÿ°ÿ¦ÿ­ÿ²ÿ¬ÿ»ÿ¥ÿ´ÿ·ÿ©ÿ¦ÿ¬ÿ¿ÿ¨ÿÿ¸ÿ³ÿ³ÿ¤ÿÿµÿÀÿÈÿ¸ÿ­ÿµÿµÿ­ÿ¯ÿ²ÿ²ÿ±ÿ«ÿ«ÿ²ÿ®ÿ­ÿ¬ÿ´ÿºÿ³ÿ±ÿ±ÿ¬ÿ²ÿ§ÿ©ÿªÿ³ÿ©ÿªÿªÿ²ÿ¶ÿ´ÿ¿ÿ½ÿ§ÿ¦ÿ±ÿ¯ÿ®ÿ®ÿ¹ÿ³ÿºÿ³ÿ©ÿ²ÿ­ÿ¦ÿÿÿ¨ÿ­ÿ°ÿ¯ÿ©ÿ°ÿ­ÿ¬ÿ´ÿ±ÿ®ÿ³ÿ®ÿ¨ÿ¥ÿ±ÿ¬ÿ­ÿ¸ÿ¿ÿ¢ÿ±ÿ«ÿÿ©ÿÿÿ¤ÿªÿªÿ«ÿ£ÿÿÿ£ÿ¢ÿÿ¡ÿÿ§ÿ­ÿ¶ÿ¯ÿ¼ÿ¯ÿ®ÿ´ÿ®ÿ¡ÿÿ¢ÿ¦ÿ¨ÿÿ¡ÿ¥ÿÿÿ¤ÿ ÿÿÿ­ÿ§ÿ¢ÿ£ÿ¥ÿÿ¦ÿÁÿ¡ÿ°ÿ¡ÿ¥ÿªÿ¨ÿ´ÿ¦ÿ ÿ±ÿ´ÿºÿ¼ÿ¯ÿ¸ÿ¬ÿÿ¦ÿ©ÿ¯ÿ£ÿ«ÿµÿ³ÿªÿµÿ«ÿ¤ÿ£ÿ¯ÿªÿ ÿ£ÿ²ÿ·ÿ¬ÿªÿ«ÿ®ÿ¯ÿ§ÿ¨ÿ°ÿ¿ÿ»ÿ¨ÿ­ÿÿ­ÿ®ÿ¯ÿ¤ÿÿ¥ÿ«ÿ®ÿ®ÿ¤ÿ©ÿ§ÿ²ÿ¯ÿ¤ÿ³ÿ±ÿÿ¯ÿ¯ÿ·ÿ¶ÿ²ÿ¡ÿ®ÿ¯ÿ©ÿ©ÿ¤ÿ¡ÿ®ÿµÿ¦ÿÿ§ÿ®ÿÀÿ»ÿ®ÿ®ÿ¨ÿ¯ÿ³ÿ¦ÿªÿ´ÿ°ÿ¬ÿ²ÿ³ÿªÿ§ÿ«ÿ©ÿ¦ÿ­ÿ¬ÿ§ÿ ÿ­ÿ¤ÿ­ÿ»ÿ°ÿ¶ÿ¼ÿ·ÿ¯ÿ²ÿ¸ÿ³ÿ°ÿ©ÿ­ÿªÿÿ¥ÿ·ÿ ÿ¿ÿÿÿ¡ÿ«ÿ¬ÿ±ÿ²ÿ±ÿ®ÿ«ÿ¹ÿµÿ¯ÿ³ÿ¥ÿ¿ÿ²ÿ«ÿ¬ÿÿÿ¼ÿ­ÿ²ÿÁÿ½ÿ´ÿ³ÿ½ÿÅÿÀÿÂÿ·ÿªÿ¶ÿ°ÿÁÿ¸ÿ­ÿ¯ÿ´ÿ°ÿ«ÿ¬ÿ®ÿ­ÿ¬ÿ­ÿ±ÿºÿµÿºÿµÿ¬ÿ¸ÿ»ÿÁÿ­ÿ©ÿ¬ÿ®ÿ®ÿ«ÿ°ÿ´ÿ°ÿ¨ÿ°ÿ¾ÿÅÿ¬ÿ¦ÿªÿ²ÿ¸ÿµÿ¬ÿµÿ³ÿ§ÿ¬ÿ³ÿ¿ÿ­ÿÃÿ²ÿ£ÿ«ÿÿµÿ¸ÿ³ÿ©ÿ®ÿ±ÿ§ÿÿ©ÿ½ÿ¹ÿ²ÿ¨ÿµÿ±ÿ¯ÿ¸ÿªÿ¹ÿ¸ÿ¸ÿ¿ÿºÿ´ÿ·ÿ¥ÿÿ­ÿÃÿÂÿ¬ÿÿ¯ÿ¸ÿ¥ÿ°ÿµÿ¦ÿÿ§ÿ°ÿ°ÿ©ÿÀÿÅÿÇÿµÿ³ÿ³ÿÄÿ¿ÿ¬ÿ£ÿ¬ÿ´ÿ²ÿ¯ÿ¯ÿ®ÿ§ÿ¤ÿ¶ÿ¬ÿ¶ÿ²ÿµÿ¬ÿªÿ®ÿ³ÿ¸ÿ¾ÿ¿ÿ¹ÿ¹ÿ¼ÿ£ÿ°ÿ«ÿ´ÿ¹ÿ­ÿ©ÿ¼ÿÀÿ´ÿ¸ÿ´ÿµÿ©ÿÿ©ÿÆÿ¸ÿ¨ÿ±ÿ¹ÿ»ÿ¼ÿ²ÿªÿ³ÿ­ÿ©ÿ§ÿ²ÿ³ÿ¬ÿ«ÿ«ÿªÿ¹ÿ¹ÿ°ÿ»ÿºÿ®ÿ®ÿºÿ ÿÿ­ÿ®ÿ¶ÿ²ÿ¨ÿ¨ÿ­ÿ±ÿ¸ÿ¹ÿ»ÿ¼ÿ²ÿ°ÿ£ÿ¡ÿ©ÿ±ÿ³ÿ¹ÿ½ÿ¹ÿ«ÿ ÿ©ÿµÿ¤ÿ¨ÿ©ÿ£ÿ£ÿ§ÿ¬ÿ±ÿµÿ´ÿ«ÿ±ÿ¶ÿÿ§ÿ¯ÿ°ÿ¬ÿ±ÿ·ÿ¶ÿµÿ¹ÿ´ÿ«ÿ§ÿ­ÿ¡ÿ®ÿ§ÿ¤ÿ ÿ§ÿ¹ÿ¾ÿ´ÿ·ÿ¶ÿ¯ÿ³ÿºÿ²ÿ©ÿ®ÿ³ÿ¯ÿ«ÿ¨ÿ©ÿ¾ÿ®ÿÀÿ¡ÿ­ÿ¯ÿ¶ÿ´ÿ³ÿ´ÿµÿµÿ®ÿ¨ÿ¯ÿªÿ£ÿ¤ÿ¬ÿ²ÿªÿ³ÿ´ÿ¦ÿ®ÿ¨ÿ®ÿ£ÿªÿ«ÿ®ÿµÿ¶ÿÀÿ²ÿÿ±ÿ®ÿ ÿ¨ÿµÿÈÿ¶ÿ­ÿºÿ¿ÿ¼ÿ½ÿ¾ÿ¦ÿÇÿ¤ÿ­ÿªÿªÿ·ÿÃÿÀÿ¸ÿ¹ÿÀÿÁÿÁÿ¹ÿµÿ¼ÿ¼ÿ¸ÿ³ÿ±ÿ±ÿ±ÿ¯ÿ¤ÿ³ÿ½ÿ·ÿ¼ÿ®ÿ³ÿ³ÿ­ÿ®ÿ§ÿµÿ¡ÿ²ÿ¯ÿ¬ÿ³ÿ®ÿ¬ÿ¯ÿ°ÿµÿ¶ÿ¾ÿ¥ÿ¸ÿ·ÿ²ÿ°ÿ¶ÿµÿ­ÿ²ÿ¸ÿ°ÿ·ÿ¯ÿ§ÿ¶ÿºÿ¯ÿ¯ÿ³ÿªÿ¦ÿ°ÿºÿ¾ÿ­ÿ§ÿ¦ÿ­ÿ°ÿ±ÿ¿ÿ¶ÿ¼ÿ²ÿ²ÿ³ÿ³ÿ²ÿ¯ÿªÿ©ÿ»ÿÉÿ ÿ¬ÿ½ÿ¾ÿ´ÿ·ÿ»ÿ²ÿ­ÿÄÿ­ÿÄÿ¸ÿ³ÿ¹ÿ±ÿ§ÿªÿªÿ¤ÿµÿ¶ÿ¹ÿ¸ÿ´ÿ½ÿÂÿ¾ÿ½ÿ¨ÿ©ÿ«ÿ´ÿºÿÂÿÄÿ¾ÿ»ÿ¹ÿ«ÿ¹ÿ¸ÿ«ÿ¬ÿ¨ÿ²ÿ¶ÿ³ÿ¾ÿºÿ°ÿÄÿ³ÿ®ÿ¤ÿ³ÿ¼ÿ°ÿ§ÿ¦ÿÁÿµÿ¯ÿ»ÿºÿ´ÿ°ÿ¬ÿ­ÿ¾ÿ¿ÿÉÿÇÿÊÿ¹ÿ¥ÿ¦ÿ¹ÿÂÿ°ÿ±ÿ±ÿ®ÿ¹ÿ¿ÿ°ÿ¨ÿ»ÿ¯ÿ¶ÿ»ÿ³ÿ¯ÿ¾ÿÂÿ¸ÿµÿ³ÿ¯ÿ¦ÿ²ÿ°ÿ±ÿ´ÿ²ÿ°ÿ¬ÿ¸ÿ¼ÿ¯ÿ¬ÿ¨ÿ©ÿ¶ÿÁÿ¼ÿºÿ°ÿ°ÿ»ÿ¿ÿ¬ÿ±ÿ·ÿºÿ»ÿ»ÿ»ÿ¹ÿ¸ÿÁÿ¹ÿÁÿ¸ÿ¸ÿ¸ÿ²ÿ®ÿ´ÿ¼ÿ³ÿ¹ÿ¾ÿ¶ÿ¶ÿµÿ¶ÿ¼ÿµÿ·ÿºÿºÿ¿ÿ²ÿµÿ¼ÿ¸ÿ¿ÿ²ÿÿ¿ÿµÿ¶ÿºÿ¸ÿ³ÿ´ÿ½ÿ¾ÿ½ÿÄÿ¼ÿ½ÿµÿ²ÿ¹ÿµÿ¾ÿ·ÿ°ÿ±ÿ´ÿµÿ¶ÿ»ÿ¼ÿ·ÿ¿ÿ¹ÿ»ÿ´ÿ¼ÿ¹ÿ·ÿ¶ÿ±ÿ¶ÿ´ÿÒÿÕÿ½ÿ¿ÿ²ÿ¨ÿ¨ÿ¬ÿ¸ÿÀÿ³ÿ¸ÿªÿ´ÿ¼ÿ½ÿ¼ÿ·ÿ²ÿ´ÿ¼ÿ¹ÿºÿ»ÿ¸ÿ¾ÿ»ÿµÿ´ÿ±ÿºÿ¾ÿ´ÿÃÿ¹ÿ²ÿ´ÿ±ÿ¯ÿ±ÿªÿ´ÿ¸ÿ¹ÿ¹ÿ¼ÿ´ÿÅÿÐÿ´ÿ´ÿ³ÿ´ÿÅÿÃÿÂÿ¸ÿ°ÿ²ÿµÿ­ÿ§ÿ¬ÿÃÿÀÿ¨ÿ ÿ±ÿµÿ¯ÿ®ÿ«ÿ¯ÿ¿ÿ¹ÿ¶ÿ¹ÿªÿ°ÿ·ÿ¶ÿ´ÿ³ÿ³ÿ¼ÿ¯ÿ·ÿ¯ÿ¸ÿ°ÿ²ÿ·ÿ¼ÿÍÿÄÿ­ÿ·ÿÎÿ³ÿ¯ÿ·ÿ¹ÿ¸ÿºÿ¾ÿ¼ÿ®ÿ·ÿ·ÿ·ÿ¸ÿ¾ÿµÿ®ÿ±ÿ°ÿ«ÿ¿ÿ¼ÿ«ÿ¯ÿ½ÿ¹ÿ²ÿ¹ÿ¿ÿ´ÿ«ÿ´ÿ®ÿ¥ÿ«ÿ¾ÿ¯ÿµÿ´ÿ·ÿÆÿ¿ÿ±ÿ¼ÿ¸ÿºÿ¤ÿ²ÿ¹ÿ³ÿ°ÿµÿ³ÿ¶ÿ¿ÿ¶ÿ§ÿ¼ÿ·ÿÇÿ¾ÿ¹ÿ´ÿºÿ¸ÿ±ÿµÿ¹ÿ®ÿ·ÿ±ÿ·ÿ»ÿ®ÿ¼ÿ»ÿ­ÿ¨ÿ©ÿ±ÿÁÿ¼ÿ±ÿ¸ÿÃÿ¿ÿµÿ¶ÿ¼ÿ¸ÿ¶ÿ¸ÿ­ÿ¥ÿ®ÿ¬ÿ¬ÿ³ÿÁÿ¼ÿ«ÿ¥ÿ¬ÿ®ÿ°ÿ±ÿ­ÿ´ÿ²ÿ°ÿ·ÿ·ÿ¹ÿ«ÿ¨ÿ°ÿ±ÿ³ÿ±ÿªÿ¸ÿ¼ÿ¹ÿ°ÿºÿ¸ÿ³ÿ°ÿ¿ÿ¼ÿ®ÿ¦ÿ¦ÿ±ÿ³ÿ²ÿ²ÿ°ÿ¶ÿÁÿ»ÿ°ÿ¯ÿ«ÿ±ÿ·ÿ¯ÿ´ÿ¯ÿµÿºÿ¹ÿ·ÿ­ÿºÿ¯ÿ¯ÿ²ÿ²ÿ´ÿ­ÿ¢ÿ¯ÿ³ÿ´ÿ½ÿ»ÿÄÿ·ÿ¸ÿ¸ÿ°ÿµÿ¹ÿ´ÿ¸ÿµÿÁÿ³ÿ¶ÿ¬ÿ¼ÿ¿ÿ¨ÿ°ÿ¾ÿºÿ­ÿ¦ÿ«ÿ°ÿ°ÿ£ÿ²ÿ­ÿ¼ÿºÿ¹ÿ°ÿ·ÿ±ÿ´ÿ·ÿ¯ÿ®ÿ¦ÿ³ÿ°ÿ»ÿÃÿ£ÿ¬ÿ®ÿ¾ÿºÿ®ÿµÿ¿ÿ·ÿ²ÿ½ÿªÿ³ÿ¹ÿÅÿ·ÿ­ÿ¾ÿ¸ÿ³ÿ²ÿ³ÿ¯ÿ¸ÿÁÿ³ÿ¬ÿ°ÿ¸ÿ¾ÿ¨ÿ¼ÿªÿ²ÿ¦ÿ²ÿ¼ÿ¶ÿ´ÿ²ÿ«ÿ¯ÿ¯ÿ¬ÿ­ÿ©ÿ¦ÿ½ÿ¹ÿ±ÿ¾ÿ»ÿºÿ°ÿ¬ÿ¯ÿ¨ÿ¤ÿ ÿ©ÿ²ÿÀÿ¥ÿ²ÿ¦ÿ±ÿ®ÿ¯ÿ½ÿ°ÿ¯ÿ¸ÿ·ÿ·ÿ½ÿÁÿ¾ÿËÿ¼ÿ¨ÿ¾ÿ¸ÿµÿ¸ÿ°ÿªÿ¢ÿ­ÿ»ÿ¿ÿ¾ÿ´ÿ®ÿ«ÿ¦ÿ­ÿÄÿ·ÿ¥ÿ¯ÿ½ÿ³ÿ¹ÿ§ÿ¡ÿ£ÿªÿ²ÿ¯ÿ®ÿ©ÿ°ÿ½ÿ¯ÿÂÿ´ÿµÿ±ÿ»ÿ½ÿ¹ÿ²ÿ§ÿªÿ»ÿ¼ÿ±ÿµÿ½ÿ³ÿ ÿÿ¥ÿ¯ÿ·ÿ¸ÿ¥ÿ¢ÿ­ÿ¨ÿ¤ÿªÿªÿ¥ÿ«ÿ¯ÿªÿ°ÿªÿÿ¡ÿ¦ÿ±ÿ«ÿÀÿ¸ÿ´ÿ­ÿ³ÿ·ÿ³ÿ³ÿ´ÿµÿ²ÿ´ÿ¾ÿ©ÿ³ÿ¨ÿ£ÿ¥ÿ²ÿÿ£ÿ±ÿ®ÿ¦ÿ£ÿ¥ÿ¥ÿ¬ÿ¬ÿ¤ÿ¯ÿ¶ÿ²ÿ¯ÿ¸ÿÀÿªÿÎÿ¸ÿ·ÿ°ÿ¨ÿ¾ÿ®ÿÿÿ¨ÿ¬ÿ¤ÿ¥ÿ©ÿ¢ÿ ÿ§ÿ±ÿ±ÿ­ÿÿ­ÿ©ÿ²ÿ¦ÿµÿªÿªÿ¸ÿ°ÿ®ÿ²ÿªÿ¦ÿ©ÿªÿ¶ÿ¸ÿ³ÿ§ÿÀÿ¤ÿ®ÿ¶ÿ¥ÿªÿ³ÿªÿ£ÿ¥ÿ¶ÿ´ÿ±ÿ°ÿ«ÿªÿ¨ÿ¤ÿÿ¬ÿ®ÿ¡ÿ¤ÿ¦ÿÿÿ¥ÿ«ÿÿ¦ÿ¨ÿ±ÿ¡ÿÿÿÿÿÿÿÿÿÿ§ÿÿÿÿÿ¡ÿ§ÿ¯ÿ¢ÿÿ¨ÿÿ ÿ¤ÿÿ¦ÿ«ÿÿÿ©ÿ£ÿÿ¡ÿÿÿ·ÿ¬ÿÿÿ®ÿ³ÿ¨ÿÿ¢ÿ¦ÿÿ§ÿ°ÿ§ÿ¤ÿ±ÿ¯ÿ¨ÿ±ÿ¬ÿÿ¨ÿ¨ÿ£ÿ´ÿµÿªÿÈÿªÿ«ÿ³ÿ©ÿ§ÿ´ÿ¤ÿµÿ¼ÿ°ÿ°ÿ®ÿ²ÿ®ÿ§ÿ­ÿ¬ÿ­ÿµÿ­ÿ²ÿ®ÿ®ÿÇÿ¹ÿÂÿ²ÿ¨ÿÿÿ¯ÿ³ÿÿ®ÿ¸ÿ³ÿ¿ÿ¿ÿ¯ÿ²ÿµÿ²ÿ¾ÿºÿ¡ÿ¨ÿ­ÿÿ«ÿ³ÿ­ÿÈÿ­ÿ¯ÿ©ÿªÿÿ¥ÿ ÿ´ÿ°ÿÿ¦ÿ¬ÿ³ÿ±ÿ¯ÿ³ÿµÿ²ÿªÿ¦ÿªÿ²ÿ·ÿ ÿªÿ©ÿ±ÿ¢ÿ¡ÿ·ÿ°ÿ®ÿ«ÿªÿ¬ÿ¼ÿ³ÿµÿ¡ÿ¬ÿ¯ÿ«ÿ²ÿµÿ·ÿ´ÿ¥ÿ§ÿ©ÿ®ÿ³ÿ¬ÿ±ÿ¨ÿ¸ÿ³ÿ¶ÿªÿ©ÿ¯ÿ¦ÿ¯ÿ¬ÿªÿ®ÿ«ÿ¨ÿ²ÿ°ÿ¨ÿ°ÿ²ÿ³ÿ¹ÿ·ÿ®ÿªÿ§ÿ¤ÿ³ÿ°ÿ¬ÿ°ÿ·ÿ§ÿ®ÿªÿ­ÿÈÿÿ¤ÿ³ÿ¢ÿ¶ÿ½ÿ¥ÿ¡ÿªÿªÿ«ÿ´ÿ²ÿ«ÿ¨ÿ¦ÿ­ÿµÿ®ÿÿ ÿ¯ÿ©ÿ¥ÿ¤ÿ®ÿ½ÿºÿ¤ÿ·ÿ·ÿ´ÿ­ÿ­ÿµÿ¶ÿ¬ÿ¥ÿªÿµÿµÿ´ÿºÿÀÿ½ÿ´ÿ¯ÿ¯ÿ«ÿªÿ¯ÿ¯ÿ§ÿ¤ÿ¡ÿÿªÿÿÿÿ«ÿºÿ¶ÿ¬ÿ£ÿ¸ÿ¨ÿ ÿÿ¦ÿ¹ÿ¬ÿ§ÿ°ÿ³ÿªÿ±ÿ²ÿ¸ÿ«ÿ¯ÿ²ÿ²ÿªÿ«ÿ®ÿ±ÿ¹ÿ°ÿ¯ÿ´ÿ²ÿ±ÿ±ÿ©ÿ£ÿ°ÿ¹ÿ¤ÿ¾ÿ¾ÿ¶ÿ¨ÿ®ÿÿÿ¤ÿªÿ²ÿ©ÿªÿ¨ÿµÿ¸ÿ¼ÿ©ÿ¤ÿ¨ÿ¡ÿÿÿ£ÿªÿ©ÿ§ÿ¢ÿÿÿ§ÿ´ÿ¬ÿ¥ÿ§ÿ©ÿ°ÿ¹ÿ¯ÿ³ÿ¤ÿ²ÿ¥ÿ©ÿÿ®ÿ¬ÿ¾ÿ±ÿ¯ÿ¨ÿ¸ÿ£ÿ¤ÿ³ÿ¯ÿ¢ÿÿ±ÿ¬ÿ¤ÿ©ÿ²ÿ±ÿ­ÿ¶ÿºÿ¸ÿ´ÿ¬ÿ­ÿªÿ°ÿ±ÿ³ÿ¡ÿ¡ÿÿ®ÿ¥ÿ·ÿÿ³ÿ³ÿ ÿ£ÿªÿ²ÿºÿªÿ®ÿ»ÿµÿ°ÿ½ÿ·ÿ¬ÿ½ÿ¸ÿ§ÿ±ÿ®ÿ´ÿºÿ¬ÿ±ÿ´ÿ¥ÿ¡ÿ«ÿ­ÿÿ½ÿ³ÿ¦ÿ·ÿ¶ÿ§ÿ±ÿ­ÿ¨ÿªÿ±ÿªÿÿÀÿ®ÿ«ÿÅÿ°ÿ¨ÿÿ¢ÿ²ÿ»ÿ®ÿ­ÿ£ÿ¨ÿ¶ÿ®ÿ¯ÿµÿµÿ©ÿ¦ÿ­ÿ®ÿ´ÿ·ÿ¨ÿ ÿ¢ÿ£ÿ¦ÿ¥ÿ¡ÿ®ÿ¶ÿ®ÿÿ ÿÿ¹ÿÀÿ«ÿ ÿ¡ÿ­ÿ«ÿ¨ÿqÿIÿªÿ®ÿ®ÿÿÿ©ÿ»ÿÿ®ÿ¹ÿ¿ÿ´ÿªÿ¯ÿ°ÿ¨ÿ³ÿ¶ÿµÿ¨ÿÿ¨ÿ²ÿ£ÿ«ÿ½ÿ½ÿ¼ÿ¹ÿ­ÿ³ÿ¿ÿ¦ÿ ÿ´ÿ©ÿ®ÿ¦ÿ²ÿ«ÿ§ÿ±ÿ°ÿ³ÿÿ­ÿ«ÿÌÿ¸ÿªÿÿ½ÿ¬ÿ´ÿ¥ÿ©ÿÿ§ÿ·ÿ»ÿ´ÿ¨ÿ®ÿ³ÿ±ÿ¦ÿ©ÿ¡ÿ ÿ¬ÿ³ÿ¹ÿ­ÿ²ÿºÿ·ÿ²ÿÿªÿ»ÿ¸ÿ«ÿ«ÿ¶ÿ­ÿ°ÿ¶ÿºÿ©ÿ¥ÿ¡ÿ®ÿ¹ÿ·ÿÅÿ¨ÿ°ÿ­ÿ·ÿ©ÿªÿ±ÿ®ÿ¹ÿºÿ·ÿ­ÿÿ¨ÿ°ÿ±ÿµÿ¹ÿ±ÿ¬ÿµÿ¯ÿ«ÿ²ÿ¯ÿªÿ©ÿ¯ÿµÿ°ÿ²ÿ¹ÿ¹ÿ¤ÿ¦ÿ¦ÿÿ¤ÿ¤ÿÿ~ÿÿ§ÿµÿ­ÿ£ÿ´ÿ²ÿ¥ÿ¬ÿ®ÿ±ÿ±ÿ¹ÿ¬ÿ¢ÿ©ÿ°ÿ¼ÿ¹ÿ¬ÿ ÿ²ÿ«ÿ­ÿ¹ÿ¬ÿ´ÿ²ÿ°ÿ±ÿ°ÿ¨ÿ¯ÿ¶ÿ½ÿºÿ±ÿ¯ÿ®ÿ¸ÿ¶ÿ©ÿ¤ÿ©ÿ¸ÿ»ÿ°ÿ«ÿ©ÿ£ÿ«ÿ¬ÿ¼ÿ®ÿ­ÿ¬ÿªÿ¢ÿ¦ÿ¾ÿ¦ÿ¢ÿ½ÿ¹ÿÌÿ»ÿ¶ÿµÿ²ÿ¡ÿ¬ÿ®ÿÿ®ÿ³ÿ¸ÿÃÿ¾ÿ°ÿ´ÿ»ÿ´ÿ³ÿÁÿºÿ«ÿ»ÿ¶ÿ®ÿ·ÿ¹ÿ¶ÿ³ÿ»ÿ¸ÿ½ÿ¹ÿÿ­ÿ»ÿ¯ÿ¯ÿ·ÿºÿ½ÿ¶ÿ­ÿ³ÿ¤ÿ°ÿµÿ¿ÿÆÿ«ÿ±ÿ²ÿÿ¡ÿ¶ÿ¤ÿÅÿ¶ÿ¯ÿ²ÿ§ÿ«ÿ­ÿ²ÿ¨ÿÿ§ÿ¹ÿ±ÿ¬ÿªÿ¯ÿ¸ÿ´ÿ®ÿ´ÿ±ÿ¥ÿ£ÿ®ÿ¬ÿªÿ¹ÿ¤ÿÿ±ÿªÿ´ÿ·ÿ®ÿµÿ½ÿ´ÿ½ÿÅÿ½ÿ¶ÿ¾ÿªÿªÿ­ÿ¦ÿ¨ÿ«ÿ¤ÿ¥ÿ°ÿ®ÿµÿ¬ÿ·ÿ¯ÿªÿ¿ÿÉÿ¯ÿ«ÿ«ÿÿ®ÿ¨ÿÿÿªÿ¶ÿ¸ÿ´ÿÿÿ­ÿ¦ÿªÿ°ÿ ÿÿ°ÿ¬ÿ¯ÿªÿÿ¨ÿ²ÿ³ÿ´ÿ¥ÿÿ»ÿ­ÿºÿ²ÿ¡ÿ¡ÿ¤ÿ¡ÿ£ÿ¤ÿ¯ÿ£ÿ±ÿµÿÿ{ÿÿÿÿdÿ9ÿÿÿMÿÿ¯ÿ«ÿ§ÿ©ÿ¹ÿ­ÿ«ÿ¾ÿµÿ¥ÿ§ÿªÿ°ÿ³ÿ­ÿ¯ÿ±ÿ­ÿ­ÿ°ÿ°ÿ°ÿ¡ÿ¤ÿªÿ«ÿ§ÿ¤ÿ³ÿ³ÿ¼ÿ³ÿ­ÿ±ÿ®ÿÿ¯ÿ±ÿÿ¬ÿ±ÿ¦ÿÿ®ÿ§ÿ ÿ¦ÿ£ÿ­ÿ¹ÿ­ÿ®ÿ¶ÿ²ÿ¶ÿ­ÿ©ÿ¯ÿ¸ÿ´ÿ¬ÿ¬ÿ«ÿ­ÿ²ÿ·ÿ®ÿ¤ÿ²ÿ³ÿ­ÿ²ÿ«ÿ¡ÿ²ÿµÿ±ÿ¨ÿ³ÿ§ÿÂÿ§ÿ§ÿ¹ÿ¯ÿ±ÿ°ÿµÿ¹ÿ¬ÿ«ÿÿ¤ÿ£ÿ¯ÿ¥ÿ­ÿ®ÿ®ÿ²ÿ¼ÿ¸ÿ¦ÿ¢ÿ¡ÿªÿ¦ÿ¨ÿ«ÿ©ÿ¯ÿ·ÿÄÿ¿ÿ²ÿ°ÿ«ÿ°ÿ£ÿ½ÿ´ÿ¥ÿ¬ÿ¿ÿÁÿ©ÿ²ÿªÿ­ÿ´ÿ½ÿ©ÿ®ÿÿ»ÿÿ¨ÿ¦ÿ©ÿªÿ°ÿ¬ÿ¾ÿÂÿÃÿ¸ÿµÿ©ÿ¨ÿ¯ÿ¶ÿ·ÿ±ÿ¬ÿ®ÿ±ÿ°ÿ´ÿ¸ÿºÿ²ÿ¤ÿ¬ÿ·ÿ·ÿ­ÿ®ÿ­ÿµÿ¸ÿ­ÿ¯ÿÀÿ¬ÿ³ÿ¹ÿµÿºÿ¯ÿ·ÿ¬ÿ­ÿºÿ³ÿ®ÿ©ÿ«ÿ§ÿ²ÿºÿ¹ÿ¼ÿ¹ÿ¼ÿ°ÿ¬ÿ´ÿ¯ÿ°ÿ¶ÿ·ÿÀÿ¸ÿ¥ÿÿÿ°ÿ²ÿ³ÿ¯ÿ¸ÿ®ÿ¬ÿ®ÿ§ÿ¨ÿ«ÿ¤ÿÿ¸ÿ³ÿ²ÿ½ÿ°ÿµÿ«ÿ ÿ¯ÿ²ÿ¨ÿ²ÿºÿ­ÿ±ÿ³ÿªÿ²ÿ½ÿ½ÿ¯ÿ¨ÿ¬ÿ°ÿ°ÿ¢ÿ ÿ±ÿ¸ÿ³ÿ¤ÿÿ©ÿ¦ÿ©ÿ«ÿ®ÿ²ÿ²ÿ ÿ®ÿ¥ÿ¬ÿ½ÿ¦ÿ·ÿ¥ÿ¹ÿ°ÿÇÿ¬ÿªÿ®ÿ®ÿ£ÿ­ÿ¹ÿ·ÿ·ÿ·ÿ³ÿ®ÿ©ÿ©ÿ«ÿ£ÿÿ¤ÿ¯ÿ±ÿ²ÿ¦ÿ³ÿ½ÿ¥ÿ¯ÿ²ÿ§ÿ¸ÿÂÿ¤ÿ­ÿ±ÿ¤ÿ®ÿ£ÿ³ÿ²ÿ²ÿ©ÿªÿ©ÿ«ÿ¯ÿµÿ®ÿ©ÿ­ÿ´ÿ³ÿ«ÿ¬ÿ«ÿ¯ÿ·ÿ¯ÿ¶ÿ«ÿ±ÿ¬ÿ¬ÿ¾ÿªÿ¥ÿ¤ÿ£ÿ¦ÿ¯ÿ¦ÿ¹ÿ·ÿªÿ¥ÿ½ÿ²ÿÿ¨ÿ°ÿºÿ´ÿ±ÿ«ÿ²ÿ»ÿ¸ÿÂÿ¾ÿ³ÿµÿªÿ´ÿ­ÿ¯ÿ¨ÿ¦ÿ²ÿ°ÿ°ÿ°ÿ¨ÿ³ÿÿ¬ÿ¬ÿ´ÿ·ÿÄÿ´ÿ©ÿ±ÿ¦ÿ¨ÿ¯ÿ°ÿ¶ÿ­ÿ±ÿ¶ÿ²ÿ°ÿ©ÿ´ÿ¸ÿµÿªÿ¨ÿ²ÿµÿ³ÿ«ÿÿ®ÿ´ÿ¸ÿ£ÿªÿ§ÿ´ÿ­ÿ±ÿ©ÿ¥ÿ²ÿ²ÿ´ÿ«ÿªÿµÿ¹ÿµÿ³ÿ¯ÿ¨ÿ®ÿµÿ«ÿ³ÿ±ÿ¸ÿ«ÿ¬ÿ±ÿ©ÿ¹ÿ³ÿ¬ÿ­ÿ±ÿ³ÿ©ÿ±ÿ´ÿ³ÿµÿµÿ¨ÿ¢ÿ­ÿ³ÿ£ÿ¡ÿ¯ÿ¥ÿ¯ÿ¯ÿ©ÿ ÿ¬ÿ¦ÿ±ÿµÿ­ÿ®ÿªÿ¬ÿ¡ÿ°ÿ³ÿ§ÿÿ§ÿ·ÿ®ÿ¯ÿ¯ÿ«ÿ°ÿ±ÿ¯ÿ±ÿ±ÿ¯ÿ¢ÿ©ÿ­ÿ³ÿ¬ÿ°ÿ´ÿ¶ÿ«ÿ§ÿ±ÿ½ÿ§ÿ®ÿ¨ÿ§ÿªÿ­ÿ©ÿ¬ÿ§ÿ¤ÿ´ÿ¹ÿµÿ²ÿ¥ÿ³ÿ´ÿ¶ÿ°ÿ¦ÿ·ÿ±ÿÿÿ¢ÿ¢ÿªÿ³ÿ¼ÿ½ÿ±ÿ®ÿ°ÿ½ÿ¸ÿ±ÿ¹ÿ¶ÿ²ÿ³ÿ«ÿ¨ÿ¥ÿ®ÿªÿ¯ÿ¸ÿ¬ÿ¨ÿ²ÿ ÿ ÿ«ÿ§ÿ¯ÿ¡ÿ¡ÿ¢ÿ«ÿ©ÿÿÿÿÿ¥ÿÿÿ¡ÿ®ÿ·ÿ´ÿ©ÿÿ§ÿ­ÿ±ÿÿÿÿÿ©ÿ¥ÿ¢ÿ¥ÿ£ÿÿ¤ÿ¨ÿÿ¤ÿ£ÿ¨ÿ¦ÿ¥ÿ£ÿÿ§ÿ½ÿ³ÿ ÿ¨ÿ°ÿªÿ¡ÿ¨ÿÿ ÿªÿªÿ®ÿªÿ¥ÿ°ÿ§ÿÿ£ÿªÿ¦ÿÿ¥ÿ«ÿ¸ÿ³ÿ©ÿ¥ÿªÿ§ÿ±ÿ¨ÿ¤ÿªÿ°ÿ²ÿ²ÿ®ÿ§ÿ©ÿ²ÿ¤ÿªÿ¼ÿ­ÿ³ÿ¨ÿÿ«ÿ¯ÿ³ÿÀÿ²ÿ­ÿ·ÿ»ÿºÿ´ÿ²ÿ®ÿ¤ÿ³ÿ«ÿÿ´ÿ®ÿ£ÿ©ÿ¶ÿ®ÿ²ÿÄÿ«ÿ¯ÿ¬ÿ³ÿ­ÿ¤ÿ¨ÿ¢ÿÿ©ÿ¸ÿ¢ÿ©ÿ¢ÿ»ÿ§ÿ·ÿªÿ±ÿµÿ«ÿªÿ¯ÿ°ÿ®ÿ¶ÿ³ÿ¬ÿ®ÿ¨ÿ¨ÿÿ±ÿ®ÿÿ§ÿ­ÿ­ÿ¥ÿµÿ¬ÿ¤ÿ«ÿ¸ÿ²ÿ¡ÿ¦ÿ²ÿ ÿÿ²ÿ¥ÿ´ÿ¨ÿ²ÿµÿ«ÿÿ²ÿÿµÿ³ÿ±ÿ®ÿ®ÿ²ÿ´ÿ²ÿ¨ÿ°ÿ·ÿµÿ­ÿ¸ÿªÿ¤ÿ ÿ¢ÿ³ÿ¸ÿ»ÿÂÿ¿ÿµÿ¶ÿ¿ÿºÿ¤ÿ¬ÿÃÿ¼ÿ¶ÿµÿÇÿ¹ÿ­ÿ¯ÿ³ÿ°ÿ­ÿ°ÿ°ÿ®ÿ´ÿ·ÿ»ÿÅÿ¯ÿ²ÿ·ÿ¥ÿ¿ÿ³ÿ³ÿ³ÿ¶ÿ²ÿµÿ¯ÿ­ÿ´ÿ¯ÿ¥ÿÿ¼ÿÂÿÀÿ·ÿ¢ÿ¶ÿ¾ÿ¹ÿ»ÿ²ÿ«ÿªÿ¬ÿ±ÿµÿ´ÿ¸ÿ¾ÿ³ÿ¸ÿ½ÿ¶ÿ·ÿºÿÂÿÁÿÅÿ·ÿ°ÿ³ÿ´ÿ½ÿ¶ÿ¶ÿ¬ÿ²ÿ©ÿ°ÿ¶ÿ¯ÿµÿ¶ÿ©ÿ¯ÿÁÿÂÿ³ÿ¦ÿ¨ÿ¯ÿ§ÿ¾ÿ¯ÿ¤ÿ®ÿ³ÿ¹ÿ¾ÿ¶ÿ­ÿ§ÿ¦ÿ­ÿ­ÿªÿ²ÿ¼ÿÁÿµÿ½ÿ­ÿÂÿÂÿ´ÿ¬ÿ¹ÿÃÿºÿ°ÿ®ÿ´ÿ­ÿ¤ÿ«ÿ¯ÿ©ÿÂÿ®ÿ°ÿµÿ°ÿªÿ«ÿ¶ÿ¿ÿ¸ÿ³ÿ¹ÿ£ÿ±ÿ¯ÿ¶ÿ¸ÿ¾ÿ·ÿµÿ­ÿ¨ÿ¶ÿ½ÿ¯ÿ°ÿ·ÿ»ÿ©ÿ·ÿ²ÿ­ÿ¯ÿ­ÿµÿ·ÿ°ÿ°ÿ¯ÿ±ÿµÿºÿ­ÿ¯ÿµÿ²ÿ°ÿ²ÿ³ÿ¹ÿÁÿ½ÿ­ÿ°ÿ§ÿÂÿ¶ÿ±ÿ´ÿ¾ÿ·ÿ«ÿ§ÿ«ÿ³ÿµÿµÿ·ÿ¯ÿµÿ±ÿ¤ÿ©ÿ³ÿ²ÿ¬ÿºÿ·ÿªÿ³ÿÿ¥ÿ°ÿ»ÿ¢ÿ®ÿªÿ·ÿ¶ÿ®ÿ©ÿ°ÿ¶ÿ°ÿºÿ®ÿªÿ¯ÿ·ÿ·ÿ¾ÿ¯ÿ´ÿ´ÿ¦ÿªÿ³ÿ±ÿªÿ»ÿºÿ«ÿ¯ÿ£ÿÿ¡ÿ´ÿ¸ÿ­ÿºÿ·ÿ°ÿºÿºÿ¯ÿ¬ÿ²ÿ´ÿ¨ÿ©ÿ±ÿ³ÿÃÿ¶ÿ´ÿ¾ÿ®ÿ¯ÿ®ÿÁÿÃÿ¹ÿ¹ÿ¸ÿ¯ÿ­ÿ®ÿ³ÿ¦ÿ«ÿºÿ³ÿ´ÿ·ÿ¹ÿµÿ¬ÿ¶ÿ»ÿØÿ©ÿ¼ÿ»ÿ°ÿ¶ÿÉÿºÿªÿ³ÿ©ÿ¯ÿ¹ÿ½ÿÃÿ°ÿ»ÿ±ÿ®ÿ®ÿ¨ÿ©ÿ­ÿ¸ÿ²ÿ¤ÿ ÿ¶ÿ¹ÿ´ÿºÿ»ÿ·ÿ¹ÿ«ÿ¬ÿ·ÿ¡ÿ³ÿ¶ÿªÿ·ÿ´ÿ­ÿ¾ÿ¶ÿ·ÿÇÿ¢ÿªÿµÿ«ÿ¥ÿ£ÿ¨ÿ¯ÿ´ÿ¿ÿ®ÿ½ÿ¶ÿ·ÿ³ÿ§ÿ¦ÿ­ÿ²ÿµÿ·ÿ«ÿÆÿ²ÿ¬ÿºÿÌÿÄÿ´ÿ¯ÿ±ÿ¶ÿ¸ÿ¶ÿ§ÿ¯ÿ·ÿ´ÿ¯ÿ­ÿ¨ÿ¦ÿºÿµÿµÿ¯ÿ¥ÿ¡ÿ·ÿ¼ÿ¨ÿ©ÿ¼ÿ­ÿ¼ÿÆÿ­ÿ©ÿ¯ÿ¯ÿ¬ÿ¨ÿ¥ÿ§ÿ½ÿ¡ÿ¾ÿ´ÿ¿ÿµÿªÿ®ÿºÿ¼ÿµÿµÿ¸ÿ»ÿ¼ÿ¿ÿ±ÿªÿµÿ¹ÿ©ÿ°ÿ·ÿ¬ÿ±ÿµÿ¯ÿ«ÿ¸ÿÄÿ³ÿ´ÿ¾ÿ¾ÿ¹ÿ½ÿ»ÿ¸ÿºÿ¶ÿ­ÿ¼ÿÈÿ»ÿ³ÿ¤ÿ¬ÿ¸ÿ¸ÿ¸ÿÅÿ¯ÿ³ÿ¶ÿ¨ÿ¬ÿ±ÿ¼ÿÀÿ¯ÿ¨ÿ½ÿ½ÿÅÿ¹ÿ¹ÿºÿ¸ÿµÿ³ÿ¸ÿµÿ¼ÿ¯ÿ«ÿ­ÿ«ÿ«ÿ®ÿ¬ÿ¦ÿ®ÿ¬ÿ®ÿ½ÿ¼ÿ«ÿ¥ÿ¶ÿ»ÿ³ÿºÿÄÿ»ÿ¯ÿ¦ÿ¨ÿ¶ÿÁÿ²ÿ¨ÿ¢ÿ­ÿºÿµÿ²ÿ¸ÿ³ÿ»ÿ´ÿªÿ±ÿ¥ÿ«ÿ¶ÿµÿºÿ¹ÿ´ÿ·ÿ¹ÿ¯ÿ°ÿ³ÿºÿ¶ÿ¹ÿÀÿÀÿ¼ÿµÿ«ÿ°ÿ¹ÿÃÿÄÿ»ÿ³ÿ²ÿ²ÿ°ÿ®ÿ²ÿµÿ½ÿ½ÿ¶ÿ´ÿÀÿ½ÿ½ÿ¯ÿ±ÿ©ÿÿ¢ÿ¸ÿÂÿ»ÿÆÿ®ÿ½ÿ«ÿªÿ¶ÿºÿ·ÿ»ÿ¹ÿ®ÿ¾ÿ±ÿ±ÿ¹ÿ¿ÿ¸ÿªÿ¯ÿ°ÿ·ÿÈÿ·ÿÁÿ³ÿ®ÿ·ÿ³ÿ­ÿ±ÿ°ÿ¶ÿ¾ÿºÿ»ÿ¿ÿºÿ­ÿªÿ¸ÿÃÿ·ÿ·ÿ±ÿ´ÿ¯ÿ³ÿ¿ÿ±ÿ¼ÿÇÿ²ÿªÿ©ÿ¬ÿ®ÿ¯ÿ±ÿ¦ÿ¨ÿ ÿªÿ®ÿ¸ÿ¶ÿ¶ÿµÿ¶ÿ¿ÿ¶ÿ·ÿ½ÿµÿ½ÿ¾ÿ·ÿ²ÿ´ÿ»ÿÂÿ¦ÿ¹ÿ¹ÿµÿ¾ÿ¶ÿµÿºÿ·ÿ³ÿ¼ÿºÿ·ÿ½ÿ¸ÿ½ÿ¶ÿ¶ÿ·ÿ²ÿ·ÿ´ÿ³ÿÁÿÈÿ©ÿ±ÿµÿ¬ÿ­ÿ²ÿ«ÿ·ÿÂÿ²ÿ»ÿ¶ÿ±ÿ©ÿ°ÿ¶ÿµÿ¹ÿÀÿ¾ÿÉÿ¿ÿ¹ÿ­ÿ¹ÿ¶ÿ©ÿ±ÿ¿ÿ³ÿ­ÿÅÿ±ÿ¯ÿÅÿ¸ÿ³ÿºÿºÿ¸ÿ¸ÿ§ÿµÿ­ÿÇÿ±ÿ°ÿ©ÿ°ÿ´ÿ§ÿªÿ½ÿ·ÿ²ÿ¯ÿ¼ÿ»ÿ­ÿ»ÿÅÿ¼ÿ´ÿ´ÿ¶ÿ®ÿ®ÿÃÿ­ÿªÿ¯ÿ±ÿ¼ÿ¼ÿ­ÿ¸ÿ´ÿ¥ÿ¾ÿ·ÿ´ÿ°ÿ±ÿ²ÿ¹ÿ½ÿºÿµÿªÿ¹ÿ·ÿÀÿ¸ÿµÿ°ÿ´ÿ·ÿ¯ÿªÿºÿÈÿ¿ÿºÿ³ÿÁÿ§ÿ¦ÿ´ÿ¸ÿ´ÿ­ÿ§ÿ°ÿ¶ÿ¸ÿ§ÿÃÿ³ÿ­ÿ¹ÿ¾ÿ»ÿ¸ÿ»ÿ·ÿ§ÿ½ÿ¯ÿ³ÿ¾ÿ¼ÿ»ÿ¶ÿ¸ÿÃÿ¼ÿ±ÿ·ÿ°ÿ°ÿ¶ÿ·ÿ¾ÿ¼ÿ±ÿ£ÿ¢ÿ¸ÿ¹ÿ©ÿ®ÿ®ÿ§ÿ¬ÿ¬ÿºÿ»ÿµÿ¸ÿ¬ÿ´ÿ¯ÿ¨ÿ¯ÿ¯ÿ°ÿ§ÿ½ÿ«ÿºÿµÿ»ÿ¯ÿ¹ÿ¹ÿµÿÆÿÊÿ¬ÿ©ÿ°ÿ¾ÿ³ÿÓÿ»ÿ¼ÿ¼ÿ±ÿ¨ÿ¨ÿ¯ÿ·ÿ±ÿ¥ÿ¶ÿÃÿ»ÿ¶ÿ«ÿ¾ÿ´ÿ¶ÿ¸ÿ±ÿµÿÁÿÀÿ¸ÿ»ÿÄÿ¯ÿ¨ÿÉÿ¸ÿ·ÿ²ÿºÿÁÿ¸ÿ®ÿ¶ÿ¹ÿ¨ÿ¹ÿ«ÿ¼ÿ²ÿ½ÿ»ÿ²ÿºÿ»ÿ­ÿ´ÿ¿ÿ²ÿµÿ°ÿÿ¯ÿ³ÿ»ÿ¹ÿ¹ÿ»ÿ¸ÿ¯ÿ«ÿ©ÿ¶ÿ½ÿ²ÿ¾ÿ®ÿ±ÿ³ÿÆÿ¾ÿ²ÿ»ÿ­ÿ®ÿªÿ°ÿ°ÿ¤ÿ¨ÿ±ÿ²ÿ­ÿ»ÿ·ÿ¯ÿÆÿÈÿ½ÿ«ÿ©ÿ²ÿ®ÿ­ÿ´ÿ³ÿ¶ÿ®ÿ¤ÿªÿ¬ÿ·ÿµÿÄÿµÿ³ÿ«ÿÿÿ©ÿµÿ³ÿ°ÿ¿ÿ«ÿ¿ÿÉÿ´ÿ­ÿÿ¸ÿ¿ÿ¹ÿ½ÿ°ÿ­ÿ³ÿ­ÿ®ÿ·ÿÃÿÅÿËÿªÿÿ¶ÿ±ÿ©ÿ¿ÿ¯ÿµÿ·ÿ½ÿ¸ÿÿ¥ÿ´ÿ§ÿ²ÿ²ÿ¾ÿµÿ¿ÿ°ÿ·ÿ²ÿ°ÿ³ÿ¨ÿ§ÿ©ÿ¬ÿµÿ·ÿºÿ±ÿ¿ÿ±ÿ¯ÿ³ÿ·ÿ»ÿ¯ÿ³ÿ´ÿ¶ÿµÿ·ÿ±ÿ²ÿ¸ÿ¬ÿ²ÿÁÿºÿ¨ÿªÿ´ÿ´ÿ´ÿ¼ÿ©ÿ¢ÿ®ÿ¯ÿ©ÿ©ÿ­ÿ­ÿ±ÿ¶ÿ«ÿ³ÿ©ÿ«ÿ«ÿ°ÿ¹ÿÀÿÂÿ°ÿ·ÿ«ÿ²ÿ»ÿ±ÿ§ÿ¬ÿ³ÿ²ÿ³ÿ¿ÿ¹ÿÁÿ°ÿªÿ¹ÿ¨ÿ©ÿ®ÿ¯ÿªÿªÿ­ÿ§ÿ¢ÿ¢ÿ£ÿ§ÿ³ÿ²ÿªÿÁÿ®ÿ¦ÿÿÂÿ´ÿºÿÿÿ²ÿ¢ÿ¬ÿ²ÿ¬ÿ¨ÿÿÿ©ÿ©ÿÿ¤ÿ¨ÿ¨ÿÿÿ­ÿ®ÿªÿ®ÿ´ÿ­ÿ¬ÿ´ÿ®ÿ´ÿ­ÿ¡ÿ¡ÿÿ«ÿ¢ÿ¢ÿ«ÿÿ©ÿªÿ¯ÿÍÿ¿ÿ±ÿ«ÿ£ÿ¥ÿÿ£ÿ²ÿ®ÿªÿ¦ÿ«ÿ«ÿÿ ÿ©ÿ§ÿÿªÿ¬ÿÿÿ¯ÿÿÿ¥ÿ¦ÿ«ÿ©ÿÿÿ¡ÿªÿÿÿÿÿÿ ÿÿÿÿÿÿÿ§ÿ·ÿ£ÿÿÿ¡ÿÿÿ¥ÿ¨ÿ ÿ§ÿ´ÿ¬ÿ¥ÿÿÿÿ ÿ¬ÿ©ÿ¦ÿ»ÿÿ¡ÿ®ÿ§ÿ£ÿ¨ÿ¶ÿ¬ÿ¯ÿºÿºÿ´ÿ°ÿ¦ÿ¡ÿ­ÿªÿ¤ÿ¢ÿµÿ±ÿªÿ´ÿ¹ÿ§ÿºÿ¨ÿ¥ÿªÿ¢ÿ²ÿ·ÿ³ÿ¯ÿ®ÿ±ÿ­ÿ¤ÿ¤ÿ£ÿ¢ÿ¨ÿ¨ÿ³ÿ¹ÿÿ¾ÿ¿ÿ½ÿ¬ÿ³ÿÿÿ¯ÿ­ÿ¯ÿ²ÿ©ÿ ÿ´ÿ¾ÿ°ÿªÿ­ÿ´ÿ·ÿªÿ§ÿ©ÿ³ÿ¢ÿ¦ÿ¯ÿ³ÿÅÿ²ÿ´ÿ®ÿ®ÿ¢ÿ¦ÿ©ÿ³ÿ¼ÿ¨ÿ±ÿ¬ÿ¤ÿªÿ©ÿ´ÿ¶ÿªÿ¶ÿ¤ÿÿÂÿÁÿÁÿªÿ¥ÿ°ÿ´ÿÿÀÿ­ÿ»ÿ°ÿ¬ÿ¯ÿ¯ÿ¾ÿ¸ÿ©ÿ²ÿ±ÿ«ÿ±ÿ±ÿ³ÿµÿ°ÿ¯ÿ®ÿ®ÿ°ÿªÿ°ÿªÿ°ÿ¶ÿ­ÿ°ÿÿ·ÿ¤ÿ¯ÿªÿ¢ÿ¬ÿ¦ÿ¢ÿ©ÿµÿ¨ÿ»ÿ¼ÿ®ÿ·ÿ½ÿ·ÿªÿÿ¯ÿÂÿ±ÿ±ÿ¼ÿ£ÿ ÿ¯ÿ¬ÿ¤ÿ¥ÿÿ®ÿ³ÿµÿ®ÿ«ÿ²ÿ¥ÿ£ÿ´ÿ®ÿªÿ§ÿ§ÿ«ÿ¯ÿ±ÿ°ÿ³ÿ±ÿ«ÿ­ÿ¯ÿ¤ÿºÿ°ÿ´ÿ²ÿ°ÿ³ÿ²ÿ´ÿ¨ÿ¨ÿ­ÿ¢ÿªÿ¬ÿ¯ÿ¶ÿ½ÿ¼ÿ¨ÿÿÿ«ÿ±ÿ±ÿ²ÿ·ÿ¼ÿ³ÿ£ÿ¤ÿ¨ÿ¬ÿ¦ÿÿÿÿ¶ÿ®ÿ¹ÿªÿÿºÿ±ÿ¤ÿ¨ÿ¡ÿ²ÿ©ÿµÿ¬ÿ§ÿ®ÿµÿ¯ÿ´ÿ¢ÿÿ±ÿºÿ®ÿ§ÿ¯ÿµÿ¹ÿ±ÿ¦ÿ£ÿ¬ÿ²ÿºÿ¹ÿ±ÿÿ§ÿºÿ¶ÿ½ÿ²ÿ³ÿ¤ÿ£ÿ±ÿÿ¥ÿ·ÿ·ÿ­ÿ ÿªÿ²ÿ­ÿ©ÿ½ÿ½ÿµÿ¶ÿ±ÿ©ÿ©ÿ¨ÿ¤ÿ¢ÿ£ÿªÿ±ÿ½ÿ°ÿ¬ÿ±ÿ²ÿ®ÿ´ÿ°ÿÿ¨ÿ­ÿÿ·ÿÿ­ÿ»ÿ¶ÿ±ÿ®ÿ°ÿµÿ¥ÿ¦ÿªÿ­ÿÿÿ­ÿ©ÿÿ§ÿ°ÿ¬ÿ­ÿ¶ÿ¸ÿ³ÿ©ÿ±ÿ·ÿ­ÿ³ÿ®ÿ¬ÿ©ÿ¡ÿ¡ÿ°ÿ¥ÿ«ÿ¶ÿ´ÿ¯ÿ ÿ®ÿ«ÿ¯ÿ¹ÿºÿ½ÿ¹ÿ©ÿ¯ÿÁÿ´ÿ¢ÿ¦ÿ´ÿ¼ÿ²ÿ¨ÿ«ÿ®ÿ®ÿ¹ÿ»ÿªÿªÿ´ÿ´ÿ¨ÿ¯ÿ¶ÿ¤ÿ¸ÿ¬ÿ©ÿ­ÿ´ÿ¬ÿÿ¬ÿªÿ©ÿ´ÿ³ÿ±ÿºÿ¯ÿ¶ÿÿ¥ÿ¬ÿ²ÿ¸ÿ©ÿ¥ÿ£ÿ¸ÿµÿ»ÿ¸ÿ¹ÿ·ÿ²ÿµÿµÿ¹ÿ½ÿ¬ÿ¡ÿ¨ÿ§ÿ¥ÿ£ÿÿ¶ÿ·ÿ¤ÿÿ²ÿ¶ÿ·ÿ¦ÿ¥ÿÿÿ²ÿ¬ÿÿtÿZÿ²ÿ½ÿ®ÿ¨ÿ¢ÿÀÿ½ÿµÿ¬ÿ¥ÿ®ÿ«ÿªÿ³ÿ«ÿ±ÿ¶ÿ±ÿ±ÿ©ÿ¤ÿ©ÿ²ÿ³ÿªÿ²ÿ·ÿ»ÿ´ÿ¬ÿ¸ÿ¯ÿ­ÿ§ÿ¥ÿ ÿ«ÿ¬ÿºÿ½ÿÿÿ»ÿ¥ÿ¨ÿÿªÿ¯ÿ¶ÿ®ÿ¨ÿ¶ÿ°ÿ½ÿ®ÿ¸ÿ¬ÿ£ÿªÿ©ÿ«ÿªÿªÿ¶ÿ·ÿ§ÿ¤ÿ¢ÿ¢ÿ©ÿ±ÿ®ÿ©ÿµÿ·ÿ¸ÿ²ÿ¢ÿÿ¥ÿ²ÿªÿ©ÿ°ÿ«ÿ¤ÿ¼ÿ¨ÿ±ÿ³ÿªÿ·ÿ½ÿ¾ÿ¹ÿ³ÿ®ÿ´ÿªÿ¥ÿ§ÿ±ÿ¨ÿ¾ÿ¶ÿ«ÿ³ÿ¬ÿ¯ÿ¹ÿ²ÿ´ÿ»ÿ³ÿ¨ÿ­ÿ°ÿµÿ¸ÿ¯ÿ¨ÿªÿ¶ÿ¼ÿµÿ¶ÿ´ÿ¯ÿªÿ¤ÿ¬ÿ¤ÿ¶ÿµÿ¥ÿ£ÿªÿ§ÿ±ÿ©ÿ¤ÿ¨ÿ¿ÿ¸ÿ±ÿÀÿ·ÿ´ÿ´ÿ¥ÿ¨ÿ£ÿ¡ÿ´ÿ°ÿ¸ÿ£ÿ©ÿ¨ÿ±ÿ¸ÿÿ¥ÿ©ÿ¡ÿ´ÿ°ÿ«ÿ«ÿµÿ¹ÿ§ÿ¥ÿ¯ÿ¬ÿªÿµÿÀÿ¶ÿ¥ÿ±ÿ·ÿ®ÿ¦ÿ£ÿ³ÿ ÿ§ÿ©ÿ¾ÿ¦ÿ±ÿ«ÿ³ÿ¯ÿ¨ÿ¤ÿ´ÿÿÀÿ¥ÿÇÿÆÿ¨ÿ«ÿ¸ÿ±ÿ©ÿÿ³ÿ´ÿ°ÿ¾ÿµÿ¯ÿ¢ÿ·ÿ·ÿªÿ¬ÿ±ÿ¬ÿ«ÿ³ÿµÿ¥ÿÿÿªÿ¢ÿ¨ÿ¬ÿ³ÿ±ÿ©ÿ¦ÿ¾ÿ¸ÿ­ÿ©ÿ¬ÿ¡ÿ©ÿ¬ÿ¡ÿµÿÆÿ¹ÿÿ¥ÿÊÿ¨ÿ§ÿÅÿÿÿ³ÿ³ÿ¬ÿªÿ®ÿ¼ÿ ÿ¬ÿ­ÿ£ÿ¥ÿÿ¦ÿ´ÿµÿ²ÿ¿ÿ¶ÿ»ÿµÿ²ÿËÿºÿ¬ÿ´ÿªÿ«ÿ§ÿ¬ÿ¬ÿ ÿ«ÿÁÿ½ÿ¾ÿ´ÿ½ÿÿ¤ÿ»ÿ¼ÿ­ÿ¼ÿ¤ÿ¢ÿÿ­ÿ«ÿ«ÿ±ÿ ÿÀÿ®ÿ¿ÿªÿ¦ÿ·ÿ¿ÿ³ÿ½ÿ²ÿªÿ¬ÿ¬ÿ³ÿ§ÿ£ÿ­ÿ´ÿ«ÿ²ÿ°ÿ®ÿ«ÿ­ÿ©ÿÿ¢ÿ¹ÿ¶ÿ¹ÿ¶ÿ§ÿ§ÿµÿ¹ÿ¸ÿ»ÿ®ÿ¡ÿ³ÿ´ÿ¸ÿ·ÿÿÿ«ÿ¤ÿÿ³ÿ±ÿ·ÿ¢ÿªÿÿÿcÿyÿLÿ#ÿÿÅþ«þÿqÿ¢ÿ¹ÿ±ÿ«ÿ¸ÿ«ÿ®ÿ¾ÿ²ÿ¤ÿ©ÿ®ÿ­ÿ°ÿ­ÿ«ÿ²ÿªÿ¨ÿ¨ÿ°ÿ¿ÿ¦ÿ¥ÿµÿ­ÿªÿ§ÿ«ÿ­ÿÂÿ½ÿ´ÿ´ÿ²ÿ±ÿ°ÿ½ÿ°ÿ¨ÿ«ÿ«ÿ©ÿ©ÿ¢ÿ®ÿ®ÿ­ÿ°ÿ¿ÿ´ÿ¸ÿ²ÿªÿ³ÿ°ÿ±ÿ­ÿ·ÿ±ÿ¥ÿ¨ÿ±ÿ²ÿ¯ÿ­ÿ¦ÿ§ÿ®ÿ³ÿ³ÿ³ÿ¯ÿ¨ÿ¨ÿ°ÿ¯ÿ¨ÿ©ÿ¯ÿ¨ÿ¨ÿ¯ÿ²ÿ²ÿ»ÿ¬ÿÿ«ÿÿÿÿÿ®ÿ³ÿ£ÿ¤ÿ­ÿªÿ«ÿ®ÿ£ÿ¯ÿªÿ°ÿ³ÿ®ÿ®ÿ±ÿ¸ÿ¸ÿµÿ´ÿ¶ÿµÿ¤ÿ¤ÿÿÿ¬ÿ°ÿ°ÿ§ÿ¦ÿ©ÿ¦ÿ¯ÿ¦ÿ´ÿÉÿ¸ÿ£ÿ­ÿ¬ÿ­ÿ¯ÿµÿ¤ÿÿ¯ÿ¥ÿ£ÿÉÿ¸ÿÂÿ·ÿ¥ÿ´ÿ´ÿ¶ÿ¹ÿ¹ÿ¶ÿ°ÿ±ÿ³ÿ«ÿ§ÿ£ÿ¡ÿ¨ÿ¬ÿ³ÿ²ÿ·ÿµÿ©ÿ«ÿ¶ÿ¯ÿ²ÿ¯ÿ°ÿ­ÿ­ÿ½ÿ­ÿ¸ÿ¸ÿµÿµÿÿ±ÿ¬ÿ±ÿ¬ÿÿ£ÿ©ÿ¨ÿ¤ÿ¼ÿ¿ÿ±ÿµÿ±ÿ§ÿ«ÿ¨ÿ©ÿ²ÿ¸ÿ·ÿ©ÿ§ÿ´ÿ³ÿ­ÿ°ÿ¨ÿ·ÿ³ÿÃÿ¤ÿ²ÿ¯ÿ®ÿ¨ÿµÿÍÿ³ÿ«ÿ«ÿ¯ÿ«ÿ ÿ²ÿ­ÿ ÿµÿ´ÿ¤ÿ¦ÿºÿÅÿ½ÿ·ÿ²ÿ°ÿ¦ÿ¤ÿ­ÿ°ÿ¯ÿ±ÿ¨ÿ©ÿ¹ÿ¬ÿ£ÿ¤ÿªÿªÿºÿ±ÿ²ÿ°ÿ°ÿ­ÿ°ÿªÿÂÿ¶ÿ©ÿ¶ÿ¦ÿ³ÿ¼ÿÃÿ¥ÿ³ÿ¶ÿ²ÿªÿ­ÿ¹ÿ¼ÿ³ÿ°ÿµÿ«ÿÿÿªÿ¢ÿ®ÿ½ÿ¶ÿ¶ÿÅÿ»ÿ¡ÿ³ÿ­ÿ¦ÿ¹ÿÅÿ·ÿ½ÿ§ÿ¢ÿºÿ²ÿ¢ÿ©ÿÃÿºÿ¶ÿ´ÿ®ÿ§ÿ·ÿ°ÿ°ÿ°ÿ¯ÿ®ÿ·ÿ¸ÿ°ÿ¯ÿ¬ÿ°ÿ³ÿ¦ÿ«ÿ©ÿ¬ÿ³ÿ°ÿ¾ÿ®ÿ°ÿ£ÿ¦ÿÿ¬ÿ³ÿ¶ÿ«ÿ°ÿ¾ÿ¶ÿ«ÿ²ÿºÿ±ÿ³ÿµÿ¬ÿ¤ÿ«ÿ¯ÿ°ÿ³ÿ®ÿ°ÿ´ÿ²ÿ¸ÿ½ÿÀÿ´ÿ«ÿ­ÿ³ÿ¸ÿÏÿ¶ÿÿÿ©ÿ½ÿÀÿ±ÿÆÿ§ÿ©ÿ³ÿ§ÿ¨ÿ¦ÿ£ÿ¥ÿªÿ·ÿµÿ¯ÿ¶ÿ·ÿ¶ÿ³ÿ´ÿ¯ÿ°ÿªÿ¦ÿ¦ÿ¦ÿÿ¥ÿºÿ´ÿ®ÿÿ¤ÿµÿÿÿ©ÿ¯ÿ¹ÿªÿªÿ³ÿ´ÿ¹ÿµÿ¯ÿ©ÿ¤ÿ®ÿ±ÿ¶ÿ¶ÿµÿ¨ÿªÿ¡ÿ¢ÿ©ÿ«ÿ¶ÿ¥ÿ¦ÿ¢ÿ¯ÿ¬ÿ¨ÿºÿ²ÿ°ÿªÿ¯ÿ¨ÿ§ÿ°ÿ°ÿ¬ÿ²ÿ´ÿ®ÿ±ÿ²ÿ¬ÿ ÿ²ÿªÿ­ÿ¯ÿ¢ÿ¹ÿ«ÿ¨ÿ¾ÿÿ ÿ±ÿ¹ÿ¸ÿ©ÿ­ÿ¨ÿ ÿ®ÿ¸ÿ´ÿ¯ÿ«ÿ®ÿ´ÿ´ÿ¸ÿ½ÿ·ÿ®ÿ¨ÿ³ÿ·ÿªÿ¥ÿ±ÿºÿ­ÿªÿ­ÿ¦ÿ§ÿ»ÿ¹ÿ¹ÿªÿªÿºÿºÿ·ÿ±ÿ¦ÿ§ÿ¤ÿ¬ÿ³ÿ«ÿ¾ÿ£ÿ ÿ®ÿ¡ÿ¶ÿ¿ÿ¿ÿºÿÀÿ°ÿµÿ¼ÿ·ÿ¤ÿ£ÿ«ÿ­ÿµÿ·ÿ¬ÿ¨ÿªÿ§ÿÿ§ÿ¨ÿ¨ÿÿ¡ÿ±ÿÿ®ÿ§ÿ°ÿ«ÿ«ÿ®ÿ©ÿ¦ÿ¨ÿÿ¥ÿ­ÿÿÿÿÿ®ÿ¶ÿ«ÿ§ÿ£ÿÿ¥ÿ·ÿ¥ÿ¨ÿÿÿÿ¥ÿªÿ«ÿÿÿ¨ÿ®ÿ¦ÿ¬ÿ§ÿ ÿ£ÿ¨ÿ®ÿ°ÿ°ÿµÿ·ÿ·ÿµÿ«ÿªÿ¢ÿ²ÿ±ÿ§ÿÿÿÿ£ÿ¸ÿ­ÿ­ÿ©ÿµÿµÿÿÿ®ÿ£ÿ¼ÿ¶ÿ£ÿ«ÿ©ÿªÿªÿ¯ÿ®ÿ°ÿºÿ°ÿ¢ÿ®ÿ²ÿ¨ÿ­ÿ¨ÿ¦ÿ±ÿ­ÿÿÀÿ¶ÿ¢ÿ¦ÿÿ¬ÿ³ÿ±ÿ²ÿ·ÿ°ÿ³ÿµÿ§ÿ®ÿ¸ÿ°ÿ¨ÿ³ÿÿÿ¶ÿ²ÿªÿ¨ÿ¾ÿ­ÿ­ÿ¦ÿ´ÿºÿ±ÿ¨ÿ¦ÿ­ÿ®ÿ©ÿ¥ÿ£ÿµÿÅÿ«ÿÿ¯ÿÿ®ÿµÿ»ÿ¹ÿ®ÿ«ÿ³ÿ´ÿ±ÿ®ÿ­ÿ±ÿªÿ®ÿµÿ©ÿ¯ÿ¦ÿ²ÿ´ÿÂÿ»ÿ®ÿ²ÿ»ÿ®ÿ¨ÿÿÿ©ÿ¢ÿ£ÿÿªÿ§ÿÿ½ÿµÿ£ÿ¶ÿ¬ÿ®ÿ´ÿ²ÿ¨ÿªÿµÿµÿªÿ¥ÿ±ÿ±ÿ²ÿ­ÿ«ÿ«ÿ¬ÿ¬ÿ¾ÿ²ÿµÿºÿÀÿ¸ÿ­ÿ°ÿ·ÿ¶ÿ§ÿÿÐÿÆÿªÿ°ÿÀÿ¾ÿ§ÿ­ÿªÿ´ÿ©ÿ¬ÿ·ÿ·ÿ¸ÿÀÿÅÿ¼ÿ¯ÿ³ÿ¼ÿ¬ÿµÿ§ÿ¼ÿ´ÿ¿ÿ­ÿ¦ÿ­ÿ³ÿ´ÿ¨ÿ¥ÿ·ÿ«ÿ°ÿºÿ½ÿ«ÿ½ÿ¶ÿ°ÿ´ÿ¿ÿ¹ÿ¯ÿ°ÿ±ÿ¯ÿ¹ÿÂÿ¸ÿ§ÿ®ÿ§ÿ¹ÿÁÿ¼ÿ£ÿ·ÿ¶ÿ§ÿ°ÿ¼ÿºÿ·ÿ±ÿ±ÿµÿ±ÿ¨ÿ®ÿµÿ·ÿ²ÿ³ÿ­ÿªÿ§ÿªÿ¯ÿªÿ¯ÿÅÿ¼ÿÈÿ¹ÿ¶ÿ°ÿÀÿ¼ÿ¾ÿºÿ·ÿ³ÿ´ÿ³ÿªÿ¦ÿ¢ÿ¯ÿ·ÿªÿ¿ÿ¶ÿ¯ÿ´ÿÂÿ¹ÿ°ÿ®ÿ©ÿ§ÿ®ÿ³ÿ¬ÿ ÿÀÿ¨ÿ¹ÿÄÿ¹ÿ¸ÿ²ÿ®ÿ©ÿ§ÿ¯ÿºÿ¶ÿ²ÿ®ÿ²ÿ­ÿ³ÿ§ÿ±ÿ¼ÿ·ÿ®ÿªÿ­ÿµÿ¾ÿ±ÿÿ£ÿ»ÿ·ÿ©ÿ ÿ¯ÿ¹ÿ²ÿ¹ÿ¾ÿ´ÿ¬ÿ²ÿ¹ÿ³ÿ³ÿÿ·ÿ¶ÿ®ÿ¶ÿ´ÿ³ÿ³ÿ´ÿ¯ÿ¤ÿ«ÿ¬ÿ²ÿ£ÿ¹ÿ®ÿÁÿ³ÿ¬ÿ¦ÿµÿ»ÿ®ÿ±ÿ¯ÿ©ÿ¯ÿ¥ÿ³ÿ±ÿ¬ÿ±ÿªÿ³ÿ¶ÿ¯ÿ°ÿµÿ¶ÿªÿÂÿ¬ÿ¤ÿ¸ÿ£ÿ³ÿµÿ²ÿ¶ÿ´ÿ°ÿ·ÿ©ÿ¹ÿ½ÿµÿµÿÀÿªÿ°ÿ·ÿ´ÿµÿ±ÿ¬ÿÃÿºÿ°ÿ¶ÿ¨ÿÀÿ­ÿ¥ÿ­ÿ©ÿ¤ÿ±ÿ­ÿ©ÿ¶ÿ¿ÿ³ÿ¬ÿ¾ÿ°ÿ©ÿµÿ»ÿ½ÿ½ÿ¡ÿ¡ÿ¥ÿºÿ°ÿ¬ÿÐÿ¾ÿ±ÿ¸ÿµÿ­ÿ±ÿ¯ÿÁÿ¥ÿ½ÿ½ÿ¿ÿÀÿ¶ÿ¸ÿ¹ÿ±ÿ³ÿµÿÿºÿ´ÿ¶ÿ²ÿ¹ÿ¿ÿÂÿ¿ÿ·ÿ¹ÿ¾ÿ¶ÿ¿ÿ´ÿ©ÿ¶ÿºÿ¯ÿ¥ÿ¨ÿ®ÿ¨ÿ£ÿ³ÿµÿ¡ÿ¢ÿµÿ»ÿ¾ÿºÿ¸ÿ½ÿ»ÿ´ÿ¾ÿÿ«ÿ²ÿ­ÿ¼ÿ³ÿ±ÿ½ÿµÿ¹ÿÀÿ·ÿÀÿÌÿÃÿ²ÿ¦ÿ²ÿÅÿÀÿ¶ÿ°ÿÃÿÂÿÈÿ´ÿ©ÿ¨ÿ¯ÿµÿ¹ÿ¹ÿ¤ÿºÿ©ÿÿÅÿÈÿ²ÿ¬ÿ²ÿ³ÿ±ÿ·ÿ°ÿ«ÿ¹ÿ¨ÿ©ÿ°ÿªÿ¥ÿ®ÿ®ÿ²ÿ¢ÿ­ÿ°ÿ³ÿ³ÿ°ÿ¶ÿ¶ÿ®ÿ¹ÿ±ÿ¸ÿ¥ÿ«ÿ®ÿ´ÿ´ÿ´ÿ¶ÿ·ÿ»ÿ¸ÿ¼ÿ¼ÿ¹ÿ¼ÿ³ÿ­ÿµÿÁÿÆÿ½ÿ¯ÿ®ÿ´ÿ´ÿªÿªÿ·ÿ¹ÿ«ÿ­ÿ·ÿ²ÿ¾ÿ¶ÿ¨ÿ¤ÿªÿ­ÿªÿ¯ÿ¯ÿ¶ÿ«ÿ±ÿ³ÿ´ÿ°ÿ¬ÿ¯ÿ¸ÿÁÿ¹ÿ®ÿ¦ÿ¬ÿµÿ¼ÿÅÿÃÿ¨ÿ¥ÿ§ÿªÿ°ÿ¯ÿ¨ÿ¦ÿ©ÿªÿ¾ÿ¸ÿÆÿ¸ÿ½ÿ¿ÿ¼ÿ¹ÿ²ÿ¨ÿ¶ÿ¸ÿ³ÿ»ÿ¨ÿªÿ±ÿ©ÿ¨ÿ®ÿÄÿªÿ®ÿ»ÿ¹ÿ°ÿ¯ÿµÿ¿ÿµÿ°ÿ¸ÿÁÿ¼ÿ¹ÿ¾ÿ¾ÿ±ÿ½ÿÿÿ¸ÿ½ÿ´ÿ³ÿºÿ¶ÿ²ÿ¸ÿ¯ÿ¿ÿ²ÿµÿ¹ÿ»ÿ´ÿ¯ÿ¯ÿµÿ«ÿ¦ÿ¯ÿ±ÿ®ÿ®ÿ¯ÿ´ÿ¸ÿ¶ÿ²ÿ¨ÿ»ÿÁÿ¬ÿ©ÿµÿ¿ÿÀÿ´ÿ·ÿ¶ÿ­ÿ¯ÿ½ÿ¾ÿ¶ÿ¹ÿºÿ¸ÿµÿ­ÿ¨ÿ´ÿºÿºÿ¹ÿ¶ÿÍÿËÿ¶ÿªÿ¦ÿªÿ¹ÿ¿ÿ¸ÿ½ÿÀÿ©ÿ¾ÿ«ÿ¨ÿ²ÿµÿ¶ÿ¾ÿÆÿ²ÿ±ÿ¸ÿÂÿÂÿ²ÿ¯ÿ»ÿ¶ÿ°ÿ­ÿ¬ÿ®ÿ°ÿ¯ÿ´ÿ¶ÿ±ÿ®ÿ¯ÿ³ÿÂÿÁÿºÿ®ÿºÿ½ÿ´ÿ¾ÿ¬ÿ¶ÿÊÿ¸ÿµÿ·ÿ«ÿ¨ÿµÿ»ÿÄÿ¯ÿ¬ÿ®ÿ¬ÿ¬ÿ±ÿ­ÿ´ÿÆÿÀÿ²ÿÅÿºÿ´ÿ½ÿ¹ÿ´ÿ¯ÿ¬ÿµÿ¾ÿ¾ÿ¨ÿ®ÿ»ÿ¼ÿ²ÿ¯ÿµÿ¹ÿ¿ÿ½ÿ«ÿ´ÿ»ÿ³ÿ´ÿ¶ÿ¸ÿ¹ÿºÿÌÿÅÿ¹ÿÂÿÁÿÅÿ¼ÿ»ÿ·ÿ¬ÿ°ÿ¿ÿ²ÿÀÿÃÿ½ÿ¶ÿ¯ÿ¬ÿ¬ÿµÿ¾ÿÄÿÇÿ¸ÿÅÿ¾ÿ¶ÿ©ÿ«ÿ³ÿ¼ÿÀÿ»ÿ¶ÿ±ÿ«ÿ¨ÿ¶ÿÃÿ¼ÿ¶ÿ½ÿºÿ¬ÿ¸ÿ¤ÿ¨ÿ¥ÿÀÿ¸ÿ¶ÿ°ÿ«ÿ²ÿµÿ¬ÿ¥ÿªÿ¹ÿ«ÿ³ÿ¶ÿ½ÿÃÿÁÿºÿµÿ³ÿ¼ÿ½ÿ¾ÿ¿ÿ¸ÿ¯ÿµÿºÿ«ÿ£ÿ¬ÿ ÿµÿÀÿ¸ÿºÿ¼ÿ¬ÿ´ÿ½ÿºÿ·ÿ·ÿ´ÿ·ÿºÿ®ÿ­ÿ±ÿªÿ°ÿ·ÿµÿ¹ÿ¿ÿ°ÿ¥ÿÀÿ¥ÿ¯ÿ¬ÿ¹ÿ³ÿ³ÿ½ÿ¾ÿ±ÿªÿ²ÿ¹ÿ¸ÿ¢ÿ¸ÿÀÿ°ÿ¬ÿ¶ÿ¹ÿµÿ·ÿ¸ÿ¼ÿÁÿ³ÿ¯ÿ°ÿ¨ÿ³ÿ©ÿ®ÿ¯ÿªÿ®ÿ¶ÿ²ÿ·ÿ³ÿ¬ÿ»ÿ¶ÿ±ÿ«ÿ¶ÿ¼ÿ½ÿºÿ³ÿ¼ÿ·ÿºÿ³ÿ¾ÿ³ÿ°ÿ±ÿ¸ÿ¾ÿ´ÿ¯ÿ¶ÿ¨ÿ¬ÿ­ÿ½ÿ´ÿ½ÿ²ÿ°ÿ¨ÿµÿ¶ÿ«ÿµÿ½ÿ¯ÿÌÿÅÿ´ÿÁÿ²ÿ¼ÿÁÿ¿ÿ´ÿ±ÿ«ÿ¥ÿ°ÿ¹ÿ¬ÿ¼ÿÂÿÇÿ´ÿ§ÿ·ÿ¶ÿ©ÿ¥ÿÿÿ­ÿÄÿ¼ÿ¥ÿµÿÉÿ½ÿ²ÿ«ÿ±ÿ»ÿ¾ÿ³ÿ§ÿ§ÿ°ÿ·ÿ­ÿ¯ÿ·ÿÃÿÁÿ¸ÿ·ÿ®ÿ²ÿ³ÿ¯ÿ®ÿ³ÿ¾ÿ»ÿ¯ÿ¯ÿ´ÿÄÿ¶ÿ©ÿ´ÿ¬ÿ©ÿ±ÿ©ÿ¨ÿ²ÿ²ÿ·ÿÃÿ³ÿ­ÿÿ¼ÿ»ÿ¯ÿªÿ¬ÿ¶ÿ»ÿ·ÿ±ÿ¬ÿ¯ÿºÿÀÿ¶ÿ¸ÿ¾ÿ§ÿ»ÿÂÿ½ÿ³ÿ¨ÿ¦ÿ¦ÿ¬ÿ¸ÿ»ÿ¼ÿªÿ¬ÿ·ÿ²ÿÊÿ·ÿ³ÿ£ÿµÿ¸ÿªÿ¥ÿ©ÿ¨ÿ¦ÿ´ÿÇÿ¬ÿµÿ»ÿÌÿÉÿµÿ¹ÿÇÿ¸ÿµÿ¶ÿ±ÿ¬ÿ©ÿ«ÿ³ÿ·ÿ¼ÿ³ÿ®ÿ§ÿªÿÆÿºÿ´ÿ±ÿ£ÿ­ÿ·ÿ²ÿ³ÿ¶ÿ¨ÿÿ¨ÿ±ÿ»ÿÅÿ²ÿ·ÿÀÿ­ÿ«ÿ¤ÿ­ÿ¶ÿ³ÿ°ÿ­ÿ´ÿÂÿ¶ÿ³ÿ¼ÿ£ÿ§ÿ²ÿ¼ÿËÿ¯ÿ´ÿ¶ÿ³ÿ³ÿµÿÂÿÌÿ¸ÿ«ÿ¯ÿ»ÿµÿ«ÿÇÿ¸ÿ±ÿ¾ÿ¹ÿªÿ­ÿµÿ­ÿ®ÿ°ÿ«ÿ±ÿ®ÿªÿµÿÁÿ¬ÿ»ÿ¸ÿ¯ÿ¬ÿ¨ÿ³ÿ·ÿ½ÿ²ÿ®ÿ®ÿ¯ÿ³ÿ´ÿºÿ¸ÿ¹ÿ®ÿ¼ÿ©ÿ½ÿ½ÿ¢ÿ²ÿ±ÿ®ÿ¬ÿ§ÿ£ÿÿ¤ÿ«ÿªÿ©ÿ¦ÿ´ÿ§ÿ´ÿ«ÿ¨ÿ¶ÿ¿ÿ¸ÿ«ÿ ÿÿ±ÿ¦ÿÿ§ÿ¬ÿ¤ÿ¡ÿ£ÿÿ¨ÿ¡ÿÿ­ÿ¤ÿ¡ÿ¡ÿ¥ÿ¥ÿ£ÿ®ÿ³ÿ°ÿ¬ÿªÿ©ÿ¬ÿ¬ÿ¡ÿ©ÿ¾ÿ¥ÿ ÿ§ÿ¹ÿ°ÿ±ÿ¨ÿ²ÿ¹ÿÂÿµÿ§ÿ®ÿªÿÿÿ¬ÿ®ÿ¤ÿÿ¤ÿ§ÿÿ ÿ¦ÿ¡ÿ¡ÿ¦ÿ¥ÿÿ¨ÿ®ÿ ÿÿÿÿ¤ÿ¤ÿ¨ÿ±ÿ¨ÿ¤ÿ²ÿªÿÿÿÿÿÿÿÿ©ÿÿÿÿ§ÿÿÿÿÿÿÿ¥ÿ¥ÿ¦ÿ­ÿ­ÿ®ÿ­ÿÿ¢ÿÿÿ²ÿ«ÿ²ÿ¾ÿ­ÿ«ÿ´ÿÀÿÿÿªÿ­ÿ§ÿ¯ÿ¶ÿ²ÿ±ÿ°ÿ¯ÿ±ÿ¨ÿ®ÿ«ÿ©ÿ´ÿ±ÿ¡ÿ¾ÿ­ÿ»ÿ§ÿ°ÿ£ÿÿ­ÿ²ÿ©ÿ ÿ¨ÿ¯ÿ²ÿ¬ÿÿ¤ÿ­ÿ¨ÿÿ²ÿ¸ÿ¯ÿ°ÿ½ÿÿÀÿ±ÿÿÿ´ÿ®ÿ¢ÿ¤ÿ¨ÿ¨ÿµÿ¸ÿ°ÿ±ÿ´ÿ·ÿ·ÿ¨ÿ²ÿÁÿÁÿ¶ÿ¨ÿ£ÿ¸ÿ»ÿµÿ¼ÿ©ÿ©ÿ¨ÿ·ÿ°ÿ¶ÿ¸ÿ¤ÿ¤ÿ²ÿ¶ÿ®ÿ±ÿµÿ´ÿºÿ¬ÿÿ¤ÿ½ÿÁÿ·ÿ­ÿ¥ÿ»ÿ¦ÿ¥ÿµÿ¯ÿ²ÿµÿ¨ÿ²ÿÿÿ·ÿ´ÿ´ÿ¶ÿ­ÿ§ÿÿÿ­ÿ³ÿ¹ÿ¬ÿ­ÿ²ÿ¯ÿ¥ÿ­ÿµÿ¸ÿ¯ÿ¥ÿ ÿ´ÿÿ¦ÿªÿ³ÿ±ÿ©ÿ¾ÿ­ÿ§ÿ­ÿ¯ÿ¸ÿ¾ÿ½ÿµÿ±ÿ´ÿªÿ¥ÿ®ÿ«ÿ°ÿ­ÿ¸ÿºÿ°ÿ·ÿ©ÿ§ÿ¬ÿ°ÿ®ÿ¶ÿ¬ÿ¯ÿ§ÿ«ÿ§ÿ³ÿ²ÿ°ÿ°ÿ´ÿ²ÿ§ÿ¤ÿ¢ÿ¥ÿµÿ°ÿ ÿ¤ÿ©ÿµÿ¯ÿ¯ÿ£ÿ°ÿ¤ÿ¥ÿªÿ®ÿ«ÿ¦ÿÇÿ°ÿ±ÿ¹ÿÄÿ¸ÿÄÿ¨ÿ§ÿ¬ÿ ÿ¢ÿ¬ÿÿ¡ÿ¸ÿ¶ÿ®ÿ´ÿ²ÿ¬ÿ¬ÿ«ÿ®ÿ·ÿ«ÿ®ÿ¶ÿ°ÿ¨ÿ§ÿ¨ÿ¡ÿ®ÿ¦ÿ¥ÿ³ÿ¾ÿ®ÿ¤ÿ¬ÿ«ÿ­ÿ±ÿ¥ÿ£ÿ·ÿ½ÿ¶ÿ°ÿªÿ¬ÿ­ÿªÿÿ£ÿ±ÿ©ÿµÿ·ÿ»ÿ¢ÿ­ÿµÿ§ÿ®ÿ§ÿ·ÿ¯ÿÿÿ¡ÿ¦ÿ®ÿ­ÿ ÿÿµÿ¾ÿ¬ÿ ÿ¬ÿ³ÿ³ÿ¯ÿ®ÿ­ÿ§ÿ§ÿ¥ÿ¡ÿ¡ÿ¥ÿ¥ÿµÿ³ÿ³ÿ­ÿ¨ÿ­ÿ«ÿ¯ÿÿ¯ÿ§ÿ£ÿ°ÿµÿ½ÿÄÿ²ÿµÿ§ÿ­ÿ²ÿ­ÿ¨ÿ£ÿ§ÿ¤ÿ¥ÿ¯ÿ°ÿ°ÿ´ÿªÿ§ÿ­ÿ©ÿ®ÿ®ÿ°ÿ¹ÿ²ÿ´ÿ©ÿ­ÿ´ÿ«ÿ²ÿÂÿ¤ÿ²ÿ£ÿ¤ÿÕÿ©ÿÃÿ¿ÿªÿ¨ÿµÿ²ÿ¶ÿµÿªÿ¼ÿºÿ±ÿªÿ­ÿ±ÿ¯ÿÿÿ®ÿµÿ¥ÿ¢ÿ´ÿ«ÿ°ÿµÿ°ÿ´ÿ®ÿ­ÿ¤ÿ¿ÿ¸ÿ½ÿ£ÿ°ÿ¯ÿÿ°ÿ·ÿ§ÿ©ÿºÿ³ÿ¦ÿ¬ÿ´ÿ§ÿ®ÿ±ÿ©ÿ­ÿ§ÿ°ÿ±ÿ¾ÿ¸ÿ¹ÿ¬ÿ·ÿ¿ÿ±ÿ·ÿ¹ÿ´ÿ¼ÿ²ÿ¥ÿ²ÿ£ÿÿ¯ÿµÿ³ÿ­ÿ¬ÿ¯ÿ¸ÿ²ÿºÿ¥ÿ»ÿÀÿ¡ÿ«ÿ±ÿ§ÿvÿeÿÿ¨ÿ¹ÿ®ÿµÿÁÿ½ÿ²ÿÿ¨ÿ·ÿ³ÿ§ÿ¼ÿ´ÿªÿ¿ÿ¾ÿ·ÿ®ÿ¥ÿ¬ÿ³ÿ¯ÿ¸ÿÅÿ¶ÿ¸ÿ¯ÿ¨ÿ¤ÿ£ÿ¨ÿ¦ÿ­ÿ¯ÿ±ÿ£ÿºÿ¯ÿ¤ÿÿ¨ÿ­ÿÁÿ¡ÿ¯ÿ­ÿ£ÿ©ÿ»ÿ´ÿ¯ÿ°ÿ§ÿ¯ÿµÿ©ÿ£ÿÿ¯ÿ¤ÿ¡ÿ¯ÿ¸ÿ±ÿ¥ÿ¥ÿªÿ±ÿ°ÿ£ÿ±ÿÁÿ²ÿ±ÿ®ÿ³ÿ¯ÿ¢ÿ¬ÿ¨ÿ§ÿªÿ¨ÿ©ÿ¼ÿ«ÿ·ÿËÿ²ÿ­ÿ²ÿ¿ÿ¨ÿ¸ÿ¨ÿ¬ÿ¬ÿ¡ÿ­ÿÂÿ®ÿµÿ¶ÿ°ÿ°ÿ¸ÿ°ÿµÿ©ÿ­ÿ±ÿ´ÿ©ÿ©ÿ²ÿ°ÿ¬ÿ¨ÿÿ£ÿ®ÿªÿ¤ÿ§ÿ«ÿ©ÿ°ÿ³ÿ¸ÿ¨ÿ»ÿ¹ÿ´ÿ ÿ¬ÿ¡ÿ­ÿªÿ²ÿÿ¦ÿÅÿ³ÿ¸ÿ·ÿ«ÿ¦ÿ°ÿ®ÿÿ¢ÿ©ÿªÿªÿ°ÿªÿ£ÿ¶ÿÂÿ§ÿ¥ÿ«ÿ¨ÿ¤ÿ¨ÿ¨ÿ®ÿªÿ±ÿÀÿÀÿ»ÿ­ÿ¨ÿ¤ÿ©ÿ¸ÿ³ÿ·ÿ°ÿ®ÿ¤ÿ¨ÿ¯ÿ¸ÿªÿªÿ½ÿ²ÿªÿ¥ÿ¶ÿ°ÿºÿªÿÿÂÿ¬ÿ«ÿ²ÿ·ÿ¾ÿ¸ÿ¦ÿ­ÿµÿ·ÿºÿ¬ÿ§ÿÿ¢ÿ°ÿ¦ÿªÿ­ÿ°ÿ®ÿ ÿ§ÿ±ÿ±ÿµÿ ÿÿ±ÿ¨ÿ©ÿ½ÿ½ÿ¬ÿ§ÿ£ÿÿ­ÿ»ÿ¢ÿ¤ÿ±ÿ­ÿ³ÿÿÿ¨ÿÆÿ½ÿ¨ÿ¹ÿ¥ÿ¯ÿ²ÿÆÿºÿ³ÿ³ÿ¢ÿ³ÿÿ¸ÿ½ÿ«ÿªÿ®ÿ±ÿ¸ÿ¹ÿºÿ³ÿªÿªÿ©ÿ°ÿ±ÿ­ÿÅÿÏÿ½ÿ±ÿ¨ÿ ÿÿ¨ÿ²ÿ´ÿ·ÿÅÿÃÿÃÿ»ÿªÿ»ÿªÿ¨ÿ±ÿ·ÿ¤ÿÂÿµÿ¡ÿ¸ÿÆÿ«ÿ¯ÿÿ¦ÿ²ÿºÿ­ÿ§ÿ¾ÿ²ÿ©ÿ´ÿ­ÿ£ÿ²ÿ¿ÿµÿ¬ÿ¦ÿ­ÿ­ÿ«ÿ©ÿ¶ÿ±ÿ³ÿ¯ÿ°ÿ´ÿ¦ÿ®ÿ´ÿ¦ÿÿÿÿ±ÿ¨ÿ¢ÿ¨ÿ³ÿ¨ÿ±ÿ²ÿ°ÿ«ÿ¶ÿ¥ÿ©ÿ¹ÿ ÿ±ÿÿÿ²ÿÿ ÿ ÿfÿCÿOÿ!ÿÿßþþiþßþnÿ§ÿºÿÁÿ«ÿ³ÿ²ÿ½ÿ»ÿ­ÿ¦ÿ¨ÿ¯ÿ±ÿ²ÿ­ÿ§ÿ¢ÿ¤ÿ¶ÿ±ÿ®ÿ¶ÿªÿ¡ÿ®ÿÿ¯ÿªÿ¬ÿ©ÿ½ÿ¯ÿ­ÿ«ÿ®ÿ´ÿ«ÿÀÿ«ÿ¤ÿ¨ÿ­ÿ°ÿ´ÿ¡ÿ³ÿµÿ¬ÿ«ÿ¸ÿ¸ÿÅÿµÿ«ÿ·ÿ¬ÿ¤ÿ¥ÿ©ÿ©ÿ©ÿ©ÿ±ÿ»ÿ³ÿ¬ÿ­ÿ­ÿ®ÿ®ÿ«ÿ¯ÿ²ÿªÿÿ®ÿ§ÿ®ÿ©ÿ²ÿÿ¨ÿ²ÿ¤ÿ¨ÿ«ÿ¨ÿÿ¦ÿ±ÿ¤ÿ®ÿ¨ÿ£ÿ«ÿ¦ÿ¡ÿ§ÿªÿ¦ÿ©ÿ§ÿÿ¡ÿµÿºÿ­ÿÿÿ ÿ¤ÿ±ÿ©ÿ¡ÿ®ÿ¹ÿºÿ·ÿ´ÿ§ÿ¢ÿ­ÿ»ÿ¶ÿ¦ÿ¢ÿ¡ÿ©ÿ¡ÿÁÿ´ÿ»ÿÿ²ÿ¦ÿ±ÿÀÿ¥ÿ»ÿ¸ÿ°ÿ±ÿ·ÿÃÿ±ÿ´ÿÿ¹ÿ«ÿ«ÿªÿ¤ÿ«ÿ°ÿ¥ÿ¬ÿ¨ÿ¥ÿÿÿ¤ÿµÿ­ÿÿ®ÿ°ÿ¨ÿ©ÿ¸ÿ¦ÿ¯ÿ¯ÿ³ÿµÿªÿ¹ÿ¦ÿ³ÿ»ÿ©ÿµÿ©ÿ­ÿ¨ÿ¶ÿºÿ¢ÿ¢ÿ¦ÿ¨ÿ¦ÿ©ÿ°ÿ´ÿ°ÿ¯ÿ®ÿ¬ÿºÿºÿ°ÿ±ÿ±ÿ®ÿ®ÿ±ÿ±ÿ«ÿ¦ÿ°ÿ­ÿ³ÿ¯ÿ´ÿ¥ÿ¤ÿ¢ÿ¬ÿµÿ¦ÿºÿ§ÿ§ÿ³ÿ ÿ£ÿ»ÿ±ÿ®ÿ£ÿ¬ÿ§ÿ ÿ©ÿ¿ÿ½ÿ´ÿ¸ÿ²ÿ¯ÿ®ÿ±ÿ±ÿ®ÿ³ÿ¬ÿ¤ÿ³ÿ´ÿ¬ÿ¯ÿ¡ÿ©ÿÃÿ¸ÿ·ÿ¸ÿ³ÿ¨ÿ±ÿ´ÿÇÿ³ÿ¥ÿ«ÿµÿ°ÿÀÿ¸ÿ¯ÿÈÿ®ÿ¯ÿ­ÿ±ÿ¹ÿ±ÿ¢ÿ§ÿ¹ÿµÿ¤ÿ©ÿ®ÿÿ¡ÿ³ÿ«ÿ¶ÿ·ÿ¤ÿ ÿ¬ÿ¢ÿªÿ¨ÿ¥ÿªÿ ÿ£ÿÿºÿ¦ÿ¬ÿ¸ÿÊÿºÿ¤ÿ»ÿ¶ÿ±ÿ´ÿ¼ÿºÿ¹ÿ­ÿ­ÿ±ÿ°ÿ®ÿ¬ÿ­ÿ²ÿ°ÿ¨ÿ¤ÿ¨ÿ¬ÿ°ÿ ÿ´ÿ°ÿ¸ÿ«ÿ¨ÿ§ÿ»ÿ³ÿ¨ÿ¡ÿ¶ÿ´ÿ±ÿ¥ÿ¼ÿ´ÿ¨ÿ¬ÿ¯ÿ«ÿ«ÿ³ÿºÿ´ÿªÿ¦ÿ¤ÿ¦ÿ°ÿ·ÿ«ÿ®ÿ¢ÿ¯ÿ¼ÿ²ÿ¿ÿ©ÿ¤ÿ³ÿ·ÿµÿ°ÿ¶ÿÀÿªÿ¯ÿ´ÿ¸ÿµÿ¯ÿ ÿÿ ÿ¥ÿ»ÿÃÿ¸ÿ´ÿ¼ÿ¾ÿ±ÿ­ÿµÿ¶ÿ·ÿªÿ©ÿ¨ÿÿµÿ¸ÿ»ÿÁÿ«ÿ§ÿ«ÿ´ÿ´ÿ©ÿ´ÿ¯ÿ³ÿ¤ÿ£ÿ¬ÿ¬ÿªÿ©ÿ¬ÿ«ÿ¤ÿ¬ÿ¬ÿªÿ·ÿÁÿ¤ÿ¦ÿ¢ÿ²ÿºÿÿÿ¶ÿªÿ°ÿ¦ÿ©ÿ§ÿ¶ÿµÿ¬ÿ²ÿ«ÿªÿ¯ÿ¯ÿ´ÿ¹ÿ¶ÿ²ÿ¯ÿ«ÿ ÿ©ÿ»ÿ¦ÿ·ÿ¸ÿ¥ÿÄÿµÿ´ÿ¼ÿÿ¡ÿ­ÿ¶ÿ«ÿªÿ¨ÿ¹ÿ¾ÿ²ÿ¦ÿ¬ÿ¨ÿÿÿ¡ÿ¹ÿÀÿ¼ÿ­ÿ²ÿ¢ÿ±ÿ­ÿ¦ÿ±ÿ©ÿ¯ÿ²ÿ¨ÿ¶ÿÿ¢ÿºÿ¸ÿºÿ°ÿ²ÿ¼ÿ¸ÿ²ÿ©ÿ£ÿªÿ´ÿ¿ÿµÿ®ÿ¯ÿ¶ÿ·ÿ¡ÿÂÿ·ÿÅÿ¾ÿ¬ÿ¸ÿ¹ÿ³ÿ§ÿ«ÿ¦ÿ­ÿªÿ¢ÿ¯ÿ¸ÿ®ÿ¨ÿ­ÿÿÿ¦ÿÿ¯ÿÿÿ¨ÿÿªÿ¯ÿ¸ÿ¯ÿ¤ÿªÿÿ¢ÿªÿÿÿ¡ÿ«ÿ¬ÿÿ¥ÿ¡ÿ ÿ²ÿªÿ¤ÿ­ÿÿÿ¬ÿ¤ÿÿgÿÿÿ¢ÿ¬ÿÿÿ£ÿ©ÿ¯ÿ«ÿ¢ÿÿ£ÿ£ÿ®ÿªÿ¨ÿ¤ÿ¼ÿ«ÿ®ÿÿ¦ÿ£ÿ¨ÿÿ¦ÿ£ÿ¢ÿ§ÿ«ÿÿÿ·ÿ°ÿ¯ÿ¨ÿ¥ÿ°ÿ±ÿ¯ÿ«ÿ«ÿ³ÿºÿªÿ­ÿ¨ÿ¨ÿ¤ÿ«ÿ¶ÿ®ÿªÿ®ÿ­ÿ°ÿ¢ÿ«ÿ´ÿ¯ÿ®ÿÿ¹ÿºÿ®ÿ¸ÿ¿ÿ¡ÿ´ÿ´ÿ¤ÿÿ¬ÿ¯ÿ¥ÿ¢ÿ£ÿ¨ÿ¨ÿ«ÿ§ÿÿ¥ÿ»ÿ©ÿ¼ÿ¦ÿ­ÿ²ÿ¨ÿ¥ÿ®ÿ²ÿ­ÿ²ÿ°ÿ«ÿ´ÿ©ÿ±ÿ«ÿ¯ÿ­ÿÃÿ£ÿ¾ÿ°ÿ¿ÿ´ÿ¦ÿÿÿ±ÿ¼ÿºÿ¯ÿ±ÿ¸ÿ³ÿºÿ¨ÿ·ÿ®ÿ°ÿ£ÿ£ÿ£ÿ¸ÿ¾ÿ§ÿ¬ÿ¸ÿ°ÿ©ÿÿÿ¤ÿ§ÿ§ÿ¶ÿ¬ÿ°ÿÿ®ÿ¸ÿ·ÿ ÿ°ÿ£ÿªÿ²ÿ¨ÿ®ÿ±ÿ¬ÿªÿ¤ÿ­ÿ³ÿ­ÿ«ÿ¤ÿ·ÿ²ÿ¾ÿ»ÿ°ÿ¥ÿ·ÿ¼ÿ»ÿ»ÿ¬ÿ¦ÿ©ÿ¤ÿºÿ®ÿ³ÿ±ÿµÿ¶ÿ¬ÿ­ÿ¬ÿ©ÿ¯ÿ£ÿ¦ÿ²ÿ³ÿ·ÿÂÿºÿ¯ÿ»ÿ§ÿ©ÿ©ÿ§ÿ¬ÿÅÿºÿ®ÿ½ÿ¯ÿ±ÿ½ÿ¹ÿ­ÿ¨ÿ¼ÿºÿÄÿµÿ®ÿ´ÿ¬ÿ¨ÿ¯ÿ¯ÿÇÿÃÿ­ÿ®ÿ°ÿ¬ÿ·ÿµÿ°ÿ·ÿªÿÂÿ»ÿ³ÿÃÿ»ÿ§ÿ¯ÿ¼ÿÁÿ´ÿªÿ¨ÿÿ«ÿ¸ÿ¼ÿ¾ÿ§ÿ·ÿºÿ²ÿ®ÿ´ÿ­ÿÿ¤ÿ°ÿ±ÿ°ÿ©ÿ£ÿµÿ²ÿÿ ÿÂÿ­ÿ¹ÿ¹ÿ´ÿ³ÿ²ÿ®ÿ¤ÿÿ¥ÿ´ÿ¸ÿ¤ÿ¼ÿ¶ÿ¥ÿ­ÿºÿ³ÿ­ÿ®ÿ­ÿ¬ÿ­ÿ±ÿ½ÿ¢ÿ¦ÿµÿÿÿ¬ÿ¬ÿ»ÿ±ÿ²ÿªÿ£ÿ±ÿ·ÿ·ÿ±ÿ»ÿ¨ÿ°ÿ«ÿ®ÿ«ÿµÿ±ÿ¯ÿ¬ÿ­ÿ±ÿ§ÿ©ÿ¾ÿ¾ÿ³ÿ¾ÿ ÿ´ÿÈÿ»ÿºÿÆÿ¸ÿ©ÿ¸ÿ±ÿªÿÿÿ³ÿ¸ÿ³ÿ´ÿ­ÿ±ÿ²ÿ¶ÿ¹ÿ³ÿ·ÿ»ÿ¶ÿÎÿ¥ÿ¼ÿ¨ÿÿ¸ÿ³ÿ¯ÿ¬ÿ§ÿ¬ÿ¬ÿ®ÿ«ÿ¨ÿ³ÿ¹ÿ®ÿ¶ÿ©ÿ¯ÿºÿ·ÿ²ÿµÿ¶ÿ´ÿÂÿ¶ÿ¬ÿ¤ÿÿ´ÿÄÿ½ÿ´ÿ²ÿ¯ÿ°ÿ°ÿ¸ÿ¿ÿ²ÿ­ÿÈÿ²ÿ§ÿ²ÿºÿ·ÿ²ÿ´ÿµÿÿÓÿ¦ÿ¸ÿ´ÿ°ÿªÿ§ÿ¢ÿ¥ÿ©ÿ£ÿ«ÿ±ÿÆÿ¯ÿ«ÿ»ÿ­ÿ²ÿµÿ´ÿºÿ¸ÿ«ÿ¤ÿÿ¨ÿ«ÿ²ÿªÿ±ÿ®ÿ±ÿ²ÿ¯ÿ²ÿ®ÿ°ÿ«ÿ¶ÿ·ÿ¸ÿ¸ÿ²ÿµÿ·ÿ®ÿ©ÿ®ÿ®ÿ­ÿ¨ÿ¨ÿºÿ®ÿ¦ÿ³ÿµÿ¯ÿ¹ÿºÿ­ÿ¸ÿ©ÿªÿ«ÿªÿªÿ©ÿ¬ÿ³ÿµÿ¹ÿ·ÿ½ÿ±ÿ¸ÿµÿ¶ÿ§ÿªÿ·ÿ¹ÿ¹ÿ¼ÿÇÿ ÿ§ÿ«ÿ¯ÿ¨ÿ®ÿÀÿÃÿ·ÿ­ÿ¨ÿ«ÿ¯ÿ¯ÿ°ÿ·ÿ¸ÿ¿ÿºÿ³ÿ¸ÿ¥ÿÈÿ¸ÿÂÿ´ÿ¬ÿ­ÿ¯ÿµÿºÿ¯ÿ¬ÿ¶ÿ­ÿ¨ÿ°ÿ¬ÿ´ÿ¿ÿÅÿ¾ÿ¯ÿ¯ÿ©ÿ®ÿ¬ÿ©ÿ¨ÿ¬ÿªÿ°ÿµÿ¬ÿ¨ÿ¹ÿ¯ÿ³ÿ¶ÿ¤ÿ«ÿ±ÿ´ÿ¿ÿ½ÿ´ÿ®ÿºÿ½ÿ³ÿ³ÿ·ÿ¶ÿ¹ÿºÿ´ÿ¶ÿµÿ¶ÿÁÿ»ÿ»ÿ³ÿ«ÿ·ÿÅÿ³ÿ¯ÿ§ÿ®ÿÂÿ´ÿ³ÿ¶ÿ«ÿ§ÿ¸ÿ·ÿ·ÿ½ÿ§ÿ¥ÿ¬ÿ­ÿ¯ÿ¶ÿ³ÿµÿ¤ÿÿ±ÿ´ÿ§ÿ©ÿ´ÿ¶ÿ²ÿ°ÿµÿ§ÿªÿ¯ÿ¯ÿ°ÿ¸ÿ¸ÿ¡ÿ°ÿ«ÿ«ÿ¥ÿµÿ­ÿ§ÿ±ÿ·ÿ¿ÿ¯ÿ¸ÿµÿ»ÿºÿ³ÿ­ÿ©ÿªÿ¿ÿºÿ¨ÿ²ÿ´ÿ½ÿÂÿºÿ«ÿ¬ÿºÿ¦ÿµÿ»ÿ³ÿµÿ²ÿ©ÿ²ÿ©ÿºÿ´ÿ¬ÿ±ÿµÿ¸ÿÄÿÉÿ¢ÿÿ­ÿ´ÿºÿ²ÿ±ÿµÿ±ÿ¦ÿ¿ÿ´ÿ¼ÿ¶ÿ»ÿ¹ÿ»ÿ²ÿ°ÿ­ÿ°ÿ¬ÿ­ÿ®ÿ¹ÿ®ÿ¬ÿ«ÿ¢ÿ£ÿ´ÿ³ÿ¶ÿÉÿÃÿ®ÿ¬ÿ±ÿ­ÿ¸ÿºÿ»ÿÀÿ´ÿµÿ½ÿ¹ÿ³ÿ¹ÿ¶ÿ»ÿ¬ÿÃÿºÿ·ÿ´ÿ³ÿ·ÿ«ÿºÿ´ÿ·ÿ«ÿªÿ±ÿ¹ÿ¾ÿ¸ÿ·ÿÀÿ§ÿ¶ÿÃÿ¬ÿ¥ÿ²ÿµÿÂÿÁÿÀÿ±ÿ°ÿºÿ¸ÿ³ÿ¶ÿÀÿ½ÿ­ÿ¯ÿ´ÿ·ÿ¯ÿ³ÿµÿ°ÿ¨ÿ¡ÿ¨ÿ³ÿ¸ÿ²ÿ±ÿµÿ·ÿ¶ÿ°ÿ®ÿ®ÿ¹ÿºÿ¸ÿ¿ÿÃÿÀÿ´ÿ©ÿ©ÿ°ÿ³ÿ¶ÿ¿ÿÅÿÅÿ½ÿµÿµÿ¸ÿ²ÿ°ÿ¸ÿ·ÿ°ÿºÿ¶ÿ®ÿµÿ¼ÿ³ÿ¨ÿ¾ÿÃÿ¹ÿÂÿ¸ÿ¯ÿµÿ´ÿ¨ÿ¶ÿÆÿÿ·ÿ´ÿ¶ÿ¼ÿºÿ¹ÿ»ÿ¾ÿËÿ½ÿ´ÿÏÿ»ÿ¸ÿ°ÿ°ÿ´ÿ³ÿºÿ»ÿ½ÿÁÿÅÿÃÿ»ÿ¯ÿ°ÿ®ÿ«ÿ¿ÿ»ÿ¸ÿµÿ­ÿºÿÆÿÆÿÇÿ¾ÿ´ÿ¿ÿÄÿ±ÿ³ÿ¬ÿ¬ÿ©ÿµÿ½ÿ¿ÿ¿ÿ¾ÿ¹ÿ½ÿ¯ÿÿ³ÿÈÿÄÿªÿ°ÿÃÿ·ÿ¬ÿ¶ÿ³ÿ§ÿ¿ÿÄÿµÿ°ÿ±ÿ·ÿ¹ÿ¶ÿµÿ·ÿ¸ÿ¹ÿ¿ÿ»ÿ³ÿ±ÿºÿÄÿÀÿ³ÿ®ÿµÿµÿÍÿªÿ«ÿ©ÿ´ÿ´ÿ»ÿ¹ÿ³ÿ¾ÿ·ÿ¼ÿÀÿ©ÿ­ÿ´ÿ±ÿµÿÁÿ¾ÿ¶ÿ»ÿ¢ÿ»ÿÆÿ²ÿµÿ¬ÿ³ÿ¶ÿ°ÿ«ÿ±ÿµÿ´ÿ»ÿµÿµÿµÿ±ÿÃÿ»ÿ»ÿÀÿ¾ÿ¶ÿ´ÿ·ÿ·ÿµÿºÿ¶ÿ»ÿ²ÿ°ÿ¥ÿ©ÿ´ÿ³ÿ³ÿ´ÿ¯ÿ²ÿ®ÿ¦ÿ½ÿ¼ÿ¶ÿ¸ÿÉÿ»ÿ¥ÿ®ÿ¬ÿ°ÿ³ÿ´ÿÁÿÎÿ²ÿ³ÿ»ÿ½ÿ¸ÿ°ÿ´ÿ¼ÿ©ÿªÿ¹ÿ¶ÿÁÿ¹ÿ·ÿµÿ²ÿ²ÿ±ÿ«ÿ°ÿÈÿÅÿ¯ÿªÿ³ÿµÿ§ÿ¹ÿ¹ÿ¬ÿ«ÿ²ÿ¬ÿ¥ÿ²ÿ¶ÿ°ÿ®ÿ´ÿ¹ÿ±ÿ¥ÿ¯ÿ³ÿ°ÿ¬ÿ®ÿ±ÿ°ÿ°ÿ¨ÿ§ÿ¬ÿ¬ÿ«ÿ¸ÿµÿ·ÿµÿ¸ÿ·ÿ°ÿ­ÿ­ÿ¯ÿ·ÿ§ÿ´ÿ°ÿ¾ÿ«ÿ¤ÿ¹ÿ½ÿ³ÿ¯ÿ²ÿµÿ²ÿ³ÿ¼ÿ®ÿ¢ÿÅÿ»ÿ®ÿ¬ÿ§ÿ±ÿ¿ÿ·ÿ±ÿµÿ¬ÿ¹ÿ¹ÿ³ÿ²ÿ¥ÿÀÿ´ÿ¹ÿ¯ÿ¬ÿ·ÿ¼ÿ«ÿ¥ÿ¸ÿ²ÿ¯ÿ³ÿÌÿ®ÿÄÿÁÿ¼ÿ¶ÿ´ÿ³ÿ¬ÿ¬ÿ®ÿ®ÿ±ÿ±ÿºÿÿ¯ÿ¸ÿ°ÿÍÿÂÿ¶ÿ«ÿ¯ÿ®ÿ§ÿ£ÿµÿÃÿ¯ÿ¯ÿÆÿ·ÿ­ÿ´ÿ¾ÿ´ÿºÿ¯ÿÃÿ»ÿ°ÿ±ÿ°ÿ«ÿ«ÿ­ÿ®ÿ¹ÿ·ÿ¦ÿ´ÿ¶ÿ¶ÿÆÿ±ÿ ÿ¨ÿªÿ«ÿ°ÿ¯ÿ­ÿ®ÿµÿ´ÿ±ÿÂÿ¼ÿ¶ÿ´ÿºÿ¼ÿ¦ÿ©ÿ¤ÿ®ÿ´ÿ¬ÿ«ÿ±ÿ»ÿ¸ÿ±ÿ¤ÿ¹ÿ¤ÿ©ÿÿ¨ÿÁÿ»ÿÁÿÃÿµÿ©ÿ¥ÿ³ÿÄÿ²ÿ¦ÿ©ÿ®ÿ¬ÿ¥ÿ´ÿµÿ©ÿ¹ÿ¾ÿ®ÿ¯ÿ¸ÿ­ÿªÿ¯ÿ«ÿ¹ÿ²ÿ­ÿ®ÿ¤ÿ©ÿ»ÿÃÿªÿºÿ¯ÿ¯ÿºÿ²ÿ«ÿ©ÿ¦ÿ¨ÿ¨ÿ§ÿ½ÿÀÿ¾ÿ²ÿªÿ¥ÿ¹ÿ¹ÿ°ÿ¬ÿ´ÿ¬ÿ¨ÿ¥ÿ¦ÿ«ÿ«ÿ®ÿ·ÿ¶ÿ®ÿ¥ÿ¤ÿÿ¶ÿ²ÿ¢ÿÿ£ÿ´ÿ¬ÿ±ÿ±ÿ§ÿ¨ÿ¯ÿ¬ÿ¦ÿ§ÿ¬ÿ¡ÿÿ¢ÿÿ²ÿÿ¬ÿ£ÿ ÿÿªÿ´ÿ¶ÿ°ÿ¨ÿ§ÿ¬ÿ¯ÿ­ÿ«ÿÿÿ±ÿ¬ÿ¨ÿ°ÿ¥ÿ ÿ³ÿ°ÿ®ÿ¶ÿªÿ¨ÿ¦ÿ¢ÿ£ÿ¥ÿ¯ÿ±ÿ¥ÿÿÿÿÿ¢ÿ£ÿÿ¡ÿ¡ÿÿ£ÿÅÿ§ÿ§ÿ£ÿ¡ÿªÿ ÿ¥ÿ«ÿ ÿÿÿÿÿÿÿÿ ÿÿÿÿ¨ÿÿÿÿ¡ÿÿÿ¡ÿÿ¥ÿ§ÿ¨ÿ§ÿ£ÿ«ÿ¤ÿ©ÿ®ÿÿÿÿ§ÿ½ÿÿ­ÿ¶ÿ³ÿ¢ÿ¦ÿ¨ÿ«ÿ¯ÿÿÿ¢ÿªÿµÿ·ÿ°ÿ¨ÿ´ÿ»ÿªÿ¯ÿ§ÿ¨ÿªÿ­ÿ§ÿ¸ÿ²ÿ¹ÿ®ÿ·ÿ§ÿÿ¯ÿ´ÿ¬ÿ¦ÿ¢ÿ¡ÿÿ ÿ¯ÿ«ÿ²ÿ®ÿªÿ´ÿ«ÿ­ÿÿ¥ÿ©ÿ¦ÿ®ÿ¤ÿ§ÿ´ÿ¬ÿ¥ÿ»ÿºÿ«ÿ©ÿ±ÿ°ÿ¯ÿ±ÿµÿ·ÿ©ÿ³ÿÆÿÌÿÃÿ¯ÿ¢ÿ°ÿ»ÿ²ÿ°ÿ¦ÿ°ÿ®ÿ¶ÿ¸ÿ¸ÿ§ÿ£ÿ¯ÿ·ÿ³ÿ¬ÿ²ÿ¼ÿºÿ¦ÿÿ¤ÿ©ÿ²ÿ®ÿ®ÿ³ÿ·ÿ»ÿ©ÿ­ÿÿ°ÿ²ÿ¦ÿ¡ÿ¨ÿÿ§ÿ²ÿ°ÿ³ÿ·ÿ´ÿ®ÿÿÿ«ÿ§ÿ­ÿ§ÿ¯ÿ¬ÿ°ÿ­ÿµÿ®ÿ¬ÿ°ÿ«ÿÿÿÿ±ÿÊÿµÿ°ÿ­ÿ¨ÿªÿ°ÿ®ÿ´ÿµÿ´ÿ®ÿ¢ÿ©ÿ¸ÿ¸ÿ¯ÿ¤ÿ²ÿ¬ÿ£ÿ¿ÿÀÿ¯ÿµÿ®ÿÀÿ¸ÿ®ÿÿ³ÿ¦ÿ®ÿ¢ÿ­ÿ­ÿ´ÿ·ÿ·ÿµÿºÿ·ÿ¬ÿ¡ÿÿ¥ÿ­ÿ©ÿªÿ¯ÿ±ÿÈÿ±ÿ¶ÿ¡ÿ¨ÿ©ÿÅÿ¾ÿÆÿªÿÄÿÿ£ÿ«ÿ¯ÿ¦ÿ©ÿ«ÿ¬ÿªÿ¶ÿ»ÿ·ÿ±ÿ¥ÿ¥ÿ±ÿ´ÿ¶ÿ³ÿ®ÿ¬ÿ±ÿ°ÿ´ÿÄÿ­ÿ¸ÿÿ¹ÿ­ÿ¡ÿ¥ÿ¯ÿ«ÿ±ÿ¨ÿ¶ÿ²ÿ¯ÿ¤ÿ¦ÿ°ÿ¦ÿ­ÿªÿªÿ³ÿ°ÿ­ÿ´ÿµÿ°ÿ±ÿ³ÿ­ÿÿ¬ÿ¯ÿ¬ÿ£ÿ®ÿ­ÿºÿ®ÿ§ÿ§ÿ§ÿ¶ÿÿÿÿ¥ÿ­ÿ·ÿ¤ÿ°ÿ§ÿ§ÿ´ÿ³ÿ£ÿ¥ÿÿÿ§ÿ¯ÿ¯ÿÿÿÿ¢ÿ±ÿ¥ÿ¤ÿ«ÿ¦ÿ«ÿ¦ÿ¢ÿ²ÿ«ÿ®ÿ¡ÿ¬ÿÿªÿÿ³ÿÁÿ©ÿ°ÿ¬ÿÿÿ³ÿµÿ¢ÿÿ¤ÿ«ÿ©ÿ¤ÿ¯ÿ¾ÿ³ÿ¢ÿ§ÿ²ÿ¶ÿ°ÿ¤ÿÿ£ÿµÿ¸ÿ²ÿ­ÿ¤ÿ¨ÿ¯ÿ«ÿ¨ÿ³ÿ¶ÿ¶ÿ«ÿ§ÿ ÿ¯ÿ¨ÿÿ§ÿ©ÿ´ÿ¶ÿ°ÿ´ÿ´ÿ»ÿªÿÿ¡ÿªÿ§ÿ¡ÿ®ÿ±ÿ¦ÿ¨ÿ¬ÿ©ÿ±ÿµÿ°ÿ³ÿ°ÿ¬ÿ«ÿ´ÿ³ÿ®ÿ³ÿ«ÿ«ÿ¯ÿµÿÁÿ§ÿ©ÿ´ÿ´ÿ°ÿ¢ÿ ÿ¯ÿµÿ·ÿ­ÿªÿ­ÿ­ÿ³ÿ²ÿ¤ÿ­ÿ±ÿ§ÿªÿªÿ­ÿ¾ÿÂÿºÿ®ÿ§ÿ©ÿ§ÿ²ÿµÿ·ÿ¬ÿ¨ÿ¨ÿÅÿ²ÿ²ÿÿºÿ²ÿÿ®ÿ«ÿÿ£ÿyÿpÿ¨ÿ¶ÿºÿ´ÿ¶ÿ·ÿ²ÿ¤ÿ½ÿ®ÿ´ÿ³ÿ³ÿ³ÿ¶ÿ»ÿ»ÿ³ÿ·ÿ±ÿ©ÿ¬ÿ«ÿ¬ÿ¯ÿÂÿ·ÿ¶ÿ¥ÿ¥ÿ¬ÿ²ÿºÿ¬ÿ®ÿ¶ÿµÿ©ÿ®ÿ´ÿ¯ÿ°ÿ¤ÿÿÃÿ¢ÿ´ÿµÿ¹ÿ°ÿÀÿ´ÿ¬ÿ§ÿ¤ÿ©ÿµÿ·ÿ¬ÿ¡ÿ·ÿ§ÿÿªÿµÿ¹ÿ±ÿ«ÿ±ÿºÿ·ÿ«ÿ¶ÿ½ÿ°ÿ®ÿ³ÿ¶ÿ»ÿ°ÿ°ÿ¬ÿ©ÿ­ÿ±ÿ³ÿ³ÿµÿÁÿÍÿ¦ÿ¤ÿ²ÿ¯ÿ«ÿ½ÿ¥ÿ¦ÿ²ÿ«ÿ¹ÿ¼ÿ³ÿ¹ÿ´ÿ¯ÿ©ÿ¼ÿ­ÿ¬ÿ°ÿªÿ¬ÿ¶ÿ¸ÿ¶ÿ¶ÿ®ÿ§ÿªÿ¡ÿÿ ÿ²ÿªÿ ÿ¬ÿ®ÿ©ÿ¯ÿµÿµÿµÿ¤ÿ¯ÿ¢ÿÿ ÿªÿÂÿºÿ«ÿ°ÿ§ÿ¤ÿ»ÿµÿ¸ÿ¡ÿÿ£ÿÿÿ¢ÿ¥ÿ¹ÿ­ÿ­ÿÿ±ÿªÿ¨ÿ©ÿ®ÿ·ÿ³ÿ®ÿµÿ²ÿ­ÿ«ÿ¯ÿ³ÿªÿ¥ÿ³ÿÀÿ²ÿ©ÿ²ÿ®ÿªÿ¦ÿ ÿÿ¹ÿºÿ¢ÿÿ¨ÿ«ÿ«ÿ«ÿ«ÿ§ÿ¨ÿ«ÿ¹ÿ´ÿÿ¦ÿÿ£ÿ¨ÿ¡ÿÀÿ¬ÿºÿ¶ÿÂÿ©ÿ¶ÿ¦ÿªÿ´ÿ¬ÿ®ÿ®ÿ®ÿ¨ÿ­ÿ¶ÿ¸ÿ¼ÿµÿ¯ÿ©ÿÿ¤ÿ¨ÿ§ÿ®ÿ¬ÿ ÿ¨ÿÿÿ©ÿ ÿ±ÿºÿ«ÿ­ÿ±ÿ¬ÿÿ¥ÿ·ÿ«ÿ¬ÿ£ÿÿÀÿ²ÿ´ÿ©ÿ²ÿ¸ÿÀÿ¯ÿ­ÿ°ÿ£ÿÿ¤ÿ­ÿµÿ­ÿ²ÿ°ÿ©ÿ»ÿ¥ÿÿÿ¦ÿ¥ÿ¨ÿ«ÿ®ÿ³ÿ®ÿ½ÿ¸ÿ¥ÿ«ÿ³ÿ¹ÿ³ÿ¯ÿªÿ¤ÿ¥ÿ¡ÿ½ÿ§ÿ¥ÿªÿÀÿÁÿ±ÿ¤ÿ¢ÿ·ÿÊÿ¯ÿ¤ÿ¶ÿ»ÿ»ÿ¦ÿ ÿ¦ÿ·ÿ¸ÿªÿ¿ÿÄÿ©ÿ¶ÿ«ÿ®ÿ¦ÿÿ¢ÿ¬ÿ¨ÿ±ÿ¹ÿµÿ¹ÿ·ÿ­ÿ´ÿ³ÿ§ÿªÿ­ÿ¸ÿµÿ¦ÿ¦ÿ½ÿ³ÿÿ¤ÿ¦ÿ«ÿ­ÿ©ÿÿ¤ÿ©ÿ³ÿ­ÿÿ®ÿÿ§ÿ´ÿ¥ÿuÿÿSÿ	ÿÖþþþäþ©þÙþYÿ ÿ¸ÿ®ÿ¢ÿ¯ÿ²ÿ«ÿ°ÿ®ÿ¢ÿ¬ÿ±ÿ¥ÿ®ÿ´ÿ¦ÿ£ÿ§ÿ³ÿ½ÿ¶ÿ­ÿ§ÿÿ­ÿÿ±ÿ£ÿ°ÿ°ÿ´ÿ©ÿªÿ«ÿ§ÿ³ÿ³ÿ½ÿÿªÿ­ÿ§ÿ·ÿ¶ÿ®ÿµÿ¹ÿ³ÿ©ÿ±ÿµÿ»ÿºÿ²ÿ³ÿ®ÿ«ÿ©ÿ¤ÿ­ÿ¶ÿ°ÿ²ÿ¸ÿ±ÿ´ÿµÿªÿ¬ÿªÿ©ÿ±ÿ±ÿªÿ§ÿ¯ÿ®ÿ´ÿ¦ÿ«ÿ ÿ§ÿ§ÿ­ÿ¡ÿ£ÿ§ÿÿ¹ÿ¸ÿÿ´ÿ®ÿ±ÿ¥ÿµÿÿ«ÿªÿ­ÿ¬ÿ·ÿ³ÿ®ÿ²ÿµÿªÿ¨ÿ¬ÿªÿ°ÿ³ÿ®ÿ¨ÿ¦ÿªÿ©ÿ¦ÿÿ¬ÿ³ÿ¬ÿ©ÿ³ÿ±ÿ¬ÿ³ÿ·ÿ»ÿ¾ÿ²ÿ§ÿ«ÿ°ÿÇÿÊÿ§ÿ¤ÿ®ÿÿ°ÿ¦ÿ«ÿºÿ±ÿ§ÿ²ÿ¹ÿ©ÿÿ¦ÿ³ÿ´ÿ±ÿ¤ÿ¯ÿ¹ÿ´ÿ¼ÿ·ÿªÿ³ÿ³ÿ¯ÿ·ÿªÿ¤ÿ°ÿºÿ¯ÿ§ÿ¬ÿ¸ÿ¶ÿ¨ÿ³ÿ®ÿºÿ¨ÿÿ³ÿ¹ÿ®ÿ©ÿ¶ÿ¸ÿ´ÿ¨ÿªÿ¬ÿ´ÿ¦ÿ´ÿ²ÿ­ÿ¬ÿ«ÿ­ÿÁÿ¸ÿ§ÿ¬ÿªÿ§ÿ§ÿ¤ÿ®ÿ´ÿµÿ³ÿ¥ÿ´ÿ¨ÿ¥ÿ±ÿ¨ÿ°ÿªÿÿ®ÿ·ÿ²ÿ®ÿºÿ¯ÿ¶ÿ©ÿµÿ£ÿ°ÿ³ÿ³ÿ´ÿµÿ½ÿ¯ÿ¦ÿ¹ÿ¼ÿ¬ÿÿÿ²ÿ®ÿ¡ÿ¥ÿ¬ÿ³ÿ²ÿ·ÿ¶ÿ ÿ­ÿ·ÿ¸ÿ«ÿ®ÿ¼ÿ¨ÿ»ÿ°ÿÁÿ¾ÿ£ÿ§ÿµÿ·ÿ¾ÿ¸ÿ°ÿÏÿ±ÿ²ÿ·ÿ²ÿ¤ÿ£ÿ¨ÿ®ÿ·ÿ·ÿ¯ÿ­ÿªÿ§ÿ²ÿ²ÿ°ÿ¹ÿ°ÿ«ÿªÿ·ÿÍÿµÿ¦ÿ´ÿ«ÿ§ÿ¶ÿºÿ¿ÿÆÿÃÿ­ÿ²ÿËÿ¿ÿ«ÿ¸ÿºÿ¼ÿ²ÿ­ÿ±ÿ°ÿ¬ÿ¯ÿ³ÿ²ÿ¯ÿ±ÿ°ÿ­ÿ°ÿ®ÿ¬ÿ©ÿ¨ÿÿ¯ÿªÿ³ÿ¾ÿ§ÿªÿ¿ÿ³ÿ¬ÿªÿ³ÿ£ÿ°ÿ³ÿÃÿ³ÿ¯ÿ±ÿ­ÿ´ÿ°ÿ­ÿ¬ÿ§ÿ§ÿ°ÿ´ÿ¹ÿÃÿ·ÿ¬ÿ¯ÿ£ÿ¸ÿ°ÿ®ÿ«ÿÄÿªÿ¯ÿ³ÿ§ÿ³ÿµÿ­ÿ ÿµÿ¬ÿ²ÿ·ÿ¾ÿ­ÿ§ÿ¦ÿªÿ·ÿÃÿ·ÿ«ÿ·ÿÁÿ³ÿ§ÿ³ÿµÿ¿ÿ·ÿ®ÿ­ÿÿ¾ÿ³ÿÿÂÿºÿºÿ§ÿ¾ÿ¯ÿ§ÿ´ÿ©ÿ­ÿ­ÿ¨ÿÿ£ÿ¬ÿ°ÿÁÿÄÿµÿ¬ÿ¬ÿÿ¦ÿÀÿ·ÿ¬ÿ·ÿ¸ÿµÿ«ÿµÿ¬ÿ¯ÿ«ÿ±ÿ¯ÿ¦ÿ·ÿ³ÿ¯ÿ¶ÿ®ÿ­ÿ¶ÿµÿ³ÿµÿµÿ³ÿ­ÿ©ÿ£ÿÿ¯ÿÿ°ÿ¹ÿ¤ÿ­ÿÿÿ¶ÿ¬ÿ­ÿ©ÿ±ÿ­ÿ®ÿ©ÿªÿºÿ²ÿ ÿ¥ÿ§ÿ ÿÿÿ®ÿ¶ÿ²ÿ¶ÿ²ÿ¥ÿ¨ÿÿ¬ÿ¹ÿ¡ÿ¥ÿ·ÿ¬ÿºÿ ÿ§ÿ¨ÿ¯ÿ®ÿ²ÿ¸ÿ»ÿµÿ«ÿ­ÿ²ÿ¶ÿ¸ÿ¯ÿ³ÿ¹ÿ¯ÿ³ÿ¬ÿ ÿ±ÿÉÿ®ÿÿºÿ¿ÿ©ÿ¦ÿÀÿÀÿ®ÿ¬ÿªÿ£ÿªÿ´ÿ°ÿªÿ­ÿ­ÿÿ©ÿ¤ÿ­ÿÿ©ÿÿªÿ§ÿ»ÿ³ÿ¦ÿÿÿÿÿ§ÿÿ§ÿ®ÿ ÿÿÿ¤ÿ­ÿºÿ³ÿ°ÿ ÿ¨ÿ­ÿÿ¦ÿlÿ,ÿ;ÿÿ¡ÿ¢ÿÿÿ¦ÿ§ÿ©ÿ®ÿ§ÿ¡ÿ¦ÿ¨ÿÿ¦ÿ¤ÿÿ¨ÿ«ÿ®ÿ£ÿ¨ÿ¥ÿ£ÿ¡ÿ¨ÿªÿ«ÿ©ÿ£ÿ©ÿ©ÿ«ÿµÿªÿ§ÿ©ÿºÿ¾ÿ·ÿ½ÿ¸ÿ­ÿºÿÉÿµÿ°ÿ·ÿªÿ ÿ¢ÿ­ÿ±ÿ¯ÿ­ÿ°ÿ·ÿ¯ÿ«ÿ¯ÿ­ÿ½ÿÿ®ÿ±ÿ¼ÿ²ÿ¢ÿ°ÿ¦ÿ¸ÿ»ÿ«ÿ¨ÿ­ÿ¦ÿÿ§ÿ®ÿ¡ÿ£ÿ¥ÿ·ÿµÿ«ÿ¬ÿÅÿ­ÿ¬ÿ²ÿ­ÿ¥ÿ¥ÿ¬ÿ®ÿºÿµÿ¯ÿ½ÿ¸ÿ»ÿ±ÿ¹ÿµÿ¦ÿ¹ÿ¸ÿ¥ÿ±ÿ½ÿ¼ÿ°ÿ§ÿ«ÿ¶ÿÀÿ¼ÿ¶ÿ¯ÿ¤ÿ¬ÿ¥ÿ³ÿªÿ¯ÿ±ÿÿÿ¥ÿÀÿ«ÿªÿ¨ÿ§ÿ¦ÿ£ÿªÿ¯ÿªÿ¬ÿ¬ÿ¤ÿ´ÿ·ÿÿ£ÿ´ÿ§ÿ¦ÿ¡ÿ°ÿ°ÿ§ÿ®ÿ®ÿ©ÿªÿªÿ±ÿ´ÿ°ÿ ÿ©ÿ»ÿ¿ÿ»ÿ²ÿ­ÿ³ÿªÿ©ÿ«ÿ°ÿ¦ÿÿ®ÿ¶ÿ³ÿºÿ³ÿ¨ÿ»ÿÿ¢ÿ±ÿ°ÿµÿµÿ±ÿ¬ÿ­ÿ®ÿ³ÿºÿ³ÿ®ÿµÿ¦ÿ©ÿ¬ÿ«ÿ¬ÿ«ÿ¥ÿ©ÿ³ÿ§ÿ¥ÿ«ÿºÿÀÿ´ÿ¶ÿ·ÿ¾ÿ¯ÿªÿ¼ÿ¯ÿ¸ÿµÿ°ÿ¼ÿ³ÿ£ÿ©ÿ³ÿ¹ÿ½ÿ³ÿ°ÿ­ÿ©ÿÄÿ¯ÿ¦ÿ»ÿ­ÿ´ÿºÿ­ÿ²ÿ»ÿ¿ÿ»ÿ©ÿ¥ÿ°ÿµÿ»ÿ­ÿªÿ¹ÿ®ÿ­ÿ´ÿ¯ÿ«ÿ¬ÿ®ÿ²ÿµÿ­ÿ§ÿ³ÿ¬ÿ£ÿ¯ÿ²ÿ²ÿ®ÿ¬ÿ«ÿ°ÿ­ÿ°ÿ¬ÿÿ«ÿ²ÿ´ÿÿ·ÿ¬ÿ«ÿ»ÿ®ÿ­ÿ°ÿ¶ÿºÿ¹ÿ¶ÿ¸ÿµÿÿ»ÿ¶ÿ©ÿ©ÿ¨ÿ¼ÿµÿ°ÿ²ÿ¶ÿ®ÿ«ÿ´ÿ°ÿ½ÿ±ÿªÿ«ÿ¹ÿ³ÿ¥ÿµÿµÿ¶ÿ°ÿ¯ÿ³ÿ©ÿ±ÿµÿ¹ÿ¢ÿ°ÿÂÿ°ÿºÿÃÿµÿ¯ÿ²ÿÀÿÉÿºÿ´ÿ©ÿªÿ®ÿ¾ÿ´ÿ·ÿ®ÿ±ÿ¸ÿ½ÿ²ÿªÿµÿ¬ÿ¢ÿ°ÿ¦ÿÿ«ÿ¼ÿÁÿ·ÿ±ÿ¦ÿ¢ÿ«ÿ°ÿ°ÿ²ÿ³ÿ¡ÿ»ÿ±ÿµÿ²ÿ®ÿ¬ÿ±ÿ¸ÿ¶ÿªÿ«ÿÀÿ©ÿ¤ÿ¦ÿ­ÿ»ÿ¸ÿºÿ½ÿ®ÿ¨ÿ¹ÿ±ÿ¦ÿ¶ÿ®ÿ²ÿ¹ÿ®ÿ®ÿ´ÿ¶ÿ³ÿ¬ÿªÿ¸ÿºÿ¸ÿÀÿµÿ³ÿ³ÿ­ÿ§ÿ­ÿ°ÿ¥ÿ¥ÿ¸ÿ¶ÿÂÿ´ÿ¯ÿ·ÿ¯ÿ±ÿ³ÿ´ÿ±ÿ®ÿ®ÿ«ÿ°ÿ·ÿ¡ÿªÿ«ÿ¨ÿ±ÿ·ÿ¯ÿ§ÿ©ÿ¯ÿ¦ÿ³ÿ¨ÿ´ÿ®ÿ¬ÿ©ÿ¬ÿ´ÿµÿ®ÿ±ÿ¹ÿ¹ÿ§ÿ·ÿ¯ÿ¨ÿ·ÿÅÿ¸ÿ¯ÿ·ÿ­ÿÿ®ÿ ÿ­ÿ¥ÿ¡ÿ¦ÿ©ÿ¨ÿ°ÿ½ÿ±ÿ¬ÿ®ÿ½ÿ¯ÿ²ÿ»ÿ´ÿ±ÿºÿ¼ÿ³ÿ¶ÿ¾ÿ¯ÿ¬ÿ©ÿ¤ÿÿªÿ»ÿºÿ°ÿ±ÿ£ÿ´ÿ¥ÿÿÿ³ÿÇÿ½ÿ©ÿ¥ÿ¬ÿ·ÿÀÿ©ÿ¹ÿªÿ¨ÿ´ÿ°ÿ¶ÿ¹ÿ©ÿ¨ÿ©ÿ²ÿ®ÿ±ÿ±ÿ¬ÿ¦ÿ¯ÿµÿ¯ÿ´ÿ±ÿ³ÿÿ¹ÿ²ÿ©ÿ±ÿ¼ÿ»ÿ²ÿµÿ¾ÿ²ÿ¸ÿÃÿ©ÿ±ÿ²ÿ¬ÿ°ÿ¬ÿÿ¿ÿ¤ÿÀÿ¬ÿÀÿ¸ÿ«ÿ§ÿ¥ÿ«ÿ³ÿ«ÿ¤ÿµÿ¦ÿ·ÿ¶ÿ©ÿ¯ÿ¹ÿ¨ÿµÿ£ÿ®ÿ»ÿ¾ÿ¼ÿºÿ¯ÿªÿ»ÿ¶ÿ·ÿ¹ÿ­ÿ®ÿ³ÿ´ÿºÿ½ÿ®ÿ²ÿ¾ÿ¡ÿÃÿ±ÿ¨ÿ±ÿ¹ÿ¼ÿ½ÿ·ÿ²ÿªÿ®ÿ³ÿµÿ°ÿ¬ÿ³ÿ½ÿÂÿÄÿ¿ÿ±ÿ­ÿ¢ÿ«ÿ¸ÿ³ÿ³ÿ¶ÿ»ÿ¨ÿ²ÿµÿ¯ÿ¨ÿ¨ÿ·ÿÄÿºÿ§ÿ±ÿ´ÿ¯ÿ´ÿ¶ÿ©ÿ£ÿ¼ÿºÿÃÿ¾ÿ´ÿ³ÿ¨ÿ¢ÿªÿ©ÿÁÿ½ÿ±ÿ¸ÿºÿºÿ¹ÿ¶ÿ¹ÿ¼ÿ¬ÿ¾ÿ³ÿ³ÿ²ÿ±ÿ­ÿ¦ÿ·ÿ½ÿ¹ÿ±ÿªÿ­ÿµÿ¶ÿ¸ÿµÿ¬ÿ²ÿ¯ÿ¶ÿ»ÿ¶ÿ®ÿ«ÿ­ÿ²ÿ¾ÿºÿ·ÿ®ÿ·ÿ¹ÿ¼ÿºÿ«ÿ³ÿ½ÿ«ÿ½ÿ·ÿ·ÿÀÿÁÿ·ÿ¶ÿ°ÿºÿËÿµÿ¸ÿ¸ÿ¶ÿ¸ÿ·ÿ«ÿ±ÿªÿ¶ÿ·ÿ³ÿµÿ¹ÿ¼ÿ»ÿ³ÿ±ÿºÿ¹ÿ§ÿ³ÿ½ÿµÿ±ÿÀÿ°ÿ­ÿ¸ÿ·ÿ±ÿ³ÿ·ÿ½ÿÃÿ¶ÿ¨ÿ«ÿ£ÿ°ÿ³ÿµÿ´ÿ²ÿ¼ÿµÿ»ÿ±ÿ½ÿ½ÿ·ÿºÿ¸ÿ´ÿ¸ÿ©ÿµÿ´ÿ´ÿ¯ÿ½ÿÄÿÆÿ¼ÿ¥ÿªÿ»ÿºÿ±ÿ·ÿ¹ÿ²ÿ¶ÿ¹ÿ°ÿ©ÿ¬ÿ±ÿ®ÿÀÿ±ÿ¯ÿµÿ·ÿºÿ½ÿ»ÿ¡ÿ¶ÿÈÿÁÿ»ÿ³ÿ¯ÿ¸ÿ¼ÿªÿµÿ¸ÿ¥ÿ¯ÿ´ÿ¸ÿÄÿÂÿ¼ÿ¾ÿ³ÿ´ÿ¦ÿ²ÿ°ÿ¾ÿ´ÿ®ÿ·ÿ»ÿ³ÿ¸ÿ¼ÿ¶ÿÀÿÈÿÅÿ¼ÿ¶ÿ²ÿ°ÿ±ÿ»ÿÑÿ²ÿÆÿ¸ÿ¶ÿºÿÀÿ¹ÿ¯ÿ²ÿºÿÁÿ·ÿ¤ÿ®ÿµÿ²ÿ´ÿ»ÿ¿ÿ½ÿÀÿÍÿ¶ÿ½ÿ¸ÿ«ÿ¹ÿµÿ¸ÿ¹ÿ°ÿ¨ÿ¤ÿ¨ÿ±ÿ¸ÿ¬ÿÂÿÄÿ¼ÿ¯ÿ§ÿ®ÿ¶ÿ³ÿÁÿµÿ¬ÿ´ÿ½ÿ±ÿ¸ÿ«ÿ§ÿ´ÿ¬ÿ´ÿ°ÿ­ÿ¼ÿ¤ÿ£ÿ¡ÿ¯ÿ¹ÿµÿ´ÿ¹ÿ¿ÿ®ÿ´ÿ¾ÿ«ÿºÿºÿªÿªÿ¦ÿ¯ÿÄÿ½ÿÆÿ´ÿ°ÿ³ÿÀÿ°ÿ§ÿ­ÿ¬ÿ©ÿ®ÿ³ÿ®ÿºÿ°ÿÀÿ¿ÿ²ÿºÿ¯ÿºÿ¸ÿ±ÿ¼ÿ´ÿ«ÿªÿ·ÿ»ÿ²ÿÄÿ´ÿ´ÿ°ÿ«ÿ²ÿ¹ÿ³ÿ®ÿ¹ÿ¯ÿ°ÿ«ÿËÿÅÿ¯ÿ¸ÿÇÿ¾ÿ²ÿ³ÿ¯ÿ¼ÿ°ÿ¶ÿ¿ÿÃÿªÿ³ÿ·ÿÀÿ¿ÿ³ÿ´ÿ¸ÿ¬ÿ³ÿ¹ÿ»ÿ·ÿ·ÿ·ÿ¶ÿ·ÿ½ÿ¼ÿµÿµÿ¼ÿ¼ÿ«ÿÆÿ½ÿÅÿ¬ÿ¹ÿµÿ°ÿ°ÿ´ÿ°ÿ©ÿ²ÿ­ÿ²ÿÿ­ÿ¬ÿ¡ÿ¬ÿ»ÿ¶ÿ¸ÿ¾ÿ¸ÿ¯ÿªÿ£ÿºÿªÿÿ¸ÿ·ÿ­ÿ¨ÿ¹ÿ¸ÿ¬ÿ¬ÿ°ÿ¯ÿ°ÿµÿ²ÿ²ÿ°ÿ§ÿ³ÿ»ÿ­ÿ°ÿ±ÿ¨ÿ­ÿ¶ÿ°ÿµÿ¶ÿ¨ÿÇÿÿ³ÿµÿ»ÿ­ÿ²ÿºÿ¹ÿµÿ¯ÿ«ÿ³ÿ·ÿªÿ»ÿ®ÿ¶ÿºÿ±ÿ£ÿ¬ÿÅÿÅÿ·ÿ®ÿªÿ±ÿ°ÿ¨ÿªÿ¿ÿ¦ÿ·ÿ½ÿ¼ÿ¹ÿµÿ¶ÿ²ÿ°ÿ´ÿ´ÿ«ÿ ÿ´ÿ²ÿ­ÿ¨ÿ¶ÿ´ÿ±ÿ´ÿ¯ÿ°ÿ±ÿ±ÿ·ÿ»ÿ´ÿ§ÿ­ÿ¶ÿ«ÿ¼ÿÃÿÁÿ¨ÿ°ÿ³ÿ¾ÿ¸ÿ²ÿ¯ÿªÿ§ÿ§ÿ°ÿ­ÿ¶ÿÈÿ¨ÿ«ÿÁÿ³ÿ¹ÿ»ÿ³ÿµÿ¶ÿ´ÿ¹ÿºÿ°ÿ§ÿ±ÿ¼ÿºÿµÿÁÿ©ÿ¸ÿ½ÿºÿ­ÿ¯ÿ³ÿ±ÿ¬ÿ¨ÿ©ÿ¬ÿ±ÿ²ÿ«ÿ­ÿ¸ÿ¬ÿºÿ»ÿ´ÿ¼ÿ·ÿ°ÿ¹ÿ²ÿ³ÿ·ÿ¬ÿ±ÿ©ÿ¦ÿ²ÿ²ÿªÿ¯ÿ¦ÿ°ÿ¯ÿµÿµÿ²ÿ·ÿ¹ÿ°ÿ±ÿ¬ÿÿ¤ÿ¯ÿ±ÿ¹ÿ¬ÿ»ÿ»ÿªÿ·ÿ²ÿ¥ÿ«ÿµÿµÿ°ÿ±ÿ®ÿ¦ÿ§ÿ¯ÿÁÿÄÿÂÿÈÿ®ÿ­ÿ³ÿÂÿÁÿ§ÿ·ÿ´ÿ®ÿ­ÿ¯ÿ·ÿ¸ÿ©ÿÿ¢ÿÿÿÿÿ¡ÿÿ¨ÿÿÿ°ÿ¬ÿºÿ±ÿ¨ÿ¯ÿ¸ÿ³ÿ§ÿ¦ÿ©ÿ£ÿÿ§ÿ§ÿ¡ÿ©ÿ¥ÿ¥ÿÿ¯ÿ·ÿ²ÿ²ÿµÿ§ÿ¦ÿ²ÿ®ÿ«ÿµÿ±ÿ­ÿªÿ¨ÿµÿ¶ÿ ÿªÿ®ÿ¶ÿ­ÿ£ÿ£ÿ¤ÿ©ÿ¥ÿ§ÿªÿ®ÿ±ÿ©ÿÿÿ©ÿ¦ÿÿ¡ÿÿ¯ÿ¡ÿ«ÿÿ¨ÿ§ÿ¯ÿ¸ÿÿÿÿ«ÿ©ÿÿ ÿ­ÿ´ÿÿÿÿ¢ÿ¨ÿ­ÿÿÿ¨ÿÿ¢ÿÿÿÿÿ´ÿ«ÿ¦ÿ£ÿ¡ÿ£ÿÿ¤ÿ¤ÿ£ÿ¡ÿªÿ¦ÿ¿ÿÿ ÿ£ÿ£ÿ§ÿÿ´ÿ¨ÿ®ÿÿ¦ÿ¨ÿ¤ÿ¤ÿ®ÿ³ÿ­ÿ±ÿ©ÿªÿ´ÿ¤ÿ²ÿªÿ©ÿÿ£ÿ¯ÿ´ÿ­ÿ¶ÿµÿ¯ÿ¤ÿ­ÿ¯ÿ³ÿ³ÿ¯ÿ°ÿ®ÿ©ÿ¦ÿ©ÿÆÿÅÿÿ­ÿ£ÿÿ«ÿ¦ÿ¸ÿ¿ÿµÿ²ÿ¥ÿ©ÿ©ÿªÿ¨ÿ©ÿ®ÿ§ÿªÿ­ÿ³ÿ¸ÿ¬ÿ®ÿ·ÿ©ÿ¯ÿ²ÿ¿ÿ»ÿ¨ÿ£ÿ´ÿ¹ÿ½ÿ¡ÿ±ÿ¸ÿ²ÿÿ¥ÿ·ÿµÿ¤ÿ±ÿ±ÿ»ÿ¸ÿ¢ÿ©ÿ²ÿ¿ÿ¶ÿÊÿ¾ÿ¸ÿ°ÿ¨ÿ­ÿµÿ²ÿ«ÿ¯ÿ²ÿ¾ÿ¨ÿ­ÿ¬ÿ£ÿ¬ÿ¹ÿ¬ÿ©ÿ±ÿ®ÿ®ÿ³ÿ±ÿ®ÿªÿ¦ÿ¬ÿ¤ÿ¥ÿªÿ©ÿ±ÿ²ÿ¬ÿ®ÿ³ÿ­ÿªÿÿ¸ÿ§ÿªÿ¥ÿ¸ÿ¶ÿ°ÿ¸ÿ¼ÿ´ÿ»ÿ¾ÿµÿ³ÿ¸ÿ¯ÿ¥ÿÀÿ·ÿ´ÿ®ÿ ÿÿ²ÿ°ÿ²ÿµÿ«ÿ²ÿªÿ¯ÿ¡ÿ¶ÿ©ÿ¨ÿ±ÿµÿ²ÿ»ÿ¸ÿ·ÿ±ÿ¨ÿ¯ÿ®ÿÿÿ­ÿ¨ÿªÿ²ÿ¬ÿ³ÿÀÿ³ÿ±ÿÀÿ±ÿÿ³ÿ¯ÿ¾ÿ»ÿ§ÿ¢ÿ²ÿÁÿ¹ÿ­ÿ¾ÿ­ÿ®ÿ©ÿ¯ÿ²ÿ¨ÿ§ÿ­ÿ­ÿ§ÿ¨ÿµÿ±ÿ°ÿ´ÿ­ÿ£ÿ¯ÿ¾ÿ«ÿ½ÿÿ±ÿ¤ÿ§ÿ«ÿ¿ÿ¢ÿ¶ÿ«ÿ¯ÿ¨ÿ¤ÿ©ÿ±ÿ¹ÿ¨ÿ©ÿ¯ÿ¯ÿ¶ÿ²ÿ¥ÿ¨ÿ°ÿ­ÿ¶ÿÃÿ²ÿÿÿ«ÿµÿ¬ÿÿ¢ÿ¹ÿ¨ÿ®ÿÿÿ²ÿºÿ§ÿ©ÿ­ÿÿ²ÿ²ÿ¬ÿ¦ÿ©ÿ±ÿ°ÿ¬ÿªÿ§ÿ¤ÿ¥ÿ¯ÿ°ÿ¡ÿÿ¤ÿ·ÿ·ÿ¯ÿªÿªÿ§ÿ®ÿªÿ«ÿ¹ÿ°ÿ°ÿÿ¥ÿÿ©ÿªÿ¹ÿ·ÿÿ´ÿ©ÿÿÿ§ÿ¦ÿÿ§ÿ¨ÿ§ÿ²ÿ®ÿ­ÿ¸ÿ¸ÿºÿ¹ÿ±ÿ­ÿ®ÿ¹ÿ§ÿ®ÿµÿÿ­ÿ§ÿ·ÿ¨ÿ¬ÿ¬ÿÿ³ÿ°ÿºÿ®ÿ«ÿ¢ÿÿ¦ÿ¨ÿªÿ²ÿªÿ±ÿ¦ÿ£ÿ¬ÿ·ÿ¥ÿ¡ÿÿ¢ÿ§ÿ¦ÿ²ÿ±ÿ¯ÿ²ÿ¬ÿ©ÿ°ÿ­ÿ²ÿ®ÿ¬ÿ±ÿ¶ÿ«ÿ«ÿ¥ÿ¹ÿ³ÿ«ÿ¼ÿµÿ»ÿ¬ÿ«ÿ°ÿ²ÿµÿ¡ÿ¥ÿ³ÿ²ÿ¯ÿ³ÿ·ÿ³ÿÿ¨ÿ­ÿ¢ÿ²ÿ¹ÿ¥ÿÿ¤ÿ¤ÿ°ÿÁÿÂÿÂÿ¾ÿ­ÿÿÿ¬ÿ£ÿ¥ÿ¹ÿ«ÿ³ÿ¥ÿ«ÿ©ÿ·ÿ»ÿ¶ÿÿ£ÿ§ÿ«ÿpÿhÿÿÁÿÿ¹ÿÿÿ´ÿ®ÿ®ÿ®ÿ«ÿ§ÿ®ÿ»ÿ¿ÿ»ÿ¸ÿ¶ÿ¹ÿ½ÿ¸ÿ°ÿ´ÿ¶ÿ°ÿ¶ÿ´ÿ®ÿ«ÿ³ÿºÿ¼ÿ»ÿ­ÿ¨ÿ²ÿ§ÿ²ÿ´ÿ³ÿ²ÿ§ÿ¢ÿÿÁÿ¦ÿ¶ÿ­ÿÃÿ¶ÿ®ÿ©ÿ«ÿ¨ÿ¯ÿ®ÿ±ÿ·ÿ²ÿ«ÿ¸ÿ·ÿªÿ±ÿ¯ÿ±ÿ¶ÿ²ÿ²ÿ¶ÿ¼ÿ¸ÿ³ÿ¸ÿ³ÿ­ÿ±ÿ¶ÿ¬ÿ«ÿ¯ÿ©ÿ¤ÿ§ÿ±ÿ¿ÿ¥ÿ°ÿÊÿ¶ÿ¶ÿ©ÿÉÿ­ÿ©ÿ³ÿ®ÿºÿ¶ÿ°ÿ£ÿ ÿ¬ÿ©ÿ¦ÿ¨ÿ¹ÿÂÿ®ÿ°ÿ¸ÿ«ÿ©ÿ¥ÿ¶ÿÇÿÃÿ°ÿ¬ÿ»ÿ¿ÿ·ÿ­ÿ¨ÿ§ÿ§ÿ­ÿ·ÿ±ÿ±ÿ¬ÿÿ¤ÿ§ÿªÿ²ÿ¬ÿÿ¥ÿ¨ÿ¹ÿ«ÿ»ÿ¨ÿÊÿ ÿ ÿÿ ÿ±ÿ½ÿ¸ÿ©ÿªÿÿ®ÿ±ÿ¦ÿ©ÿ±ÿ¨ÿ¨ÿ³ÿ¥ÿ£ÿ£ÿÿ¤ÿ©ÿ¡ÿ©ÿ±ÿ¯ÿ¸ÿ¾ÿÀÿªÿÿ¹ÿ ÿÿÿ¦ÿ§ÿ´ÿ¾ÿ¼ÿ¿ÿ¶ÿ«ÿÿÿ©ÿ¸ÿ«ÿ±ÿÿ°ÿ¨ÿ ÿ»ÿ»ÿ¥ÿ§ÿ©ÿ§ÿ¤ÿ®ÿ¥ÿ®ÿ¬ÿ´ÿÿÿ´ÿ´ÿ¾ÿ®ÿ²ÿ¸ÿ°ÿ«ÿ±ÿ´ÿ¬ÿ§ÿ¤ÿ¨ÿ®ÿ°ÿµÿ®ÿ¯ÿ¹ÿ¶ÿ®ÿ¨ÿÿÿ±ÿ¢ÿªÿ§ÿ³ÿµÿ¿ÿ¹ÿ©ÿ¨ÿ³ÿÄÿ©ÿ¨ÿ¿ÿ¤ÿªÿµÿ·ÿ¼ÿ®ÿ¶ÿ¶ÿ±ÿ­ÿ¨ÿ ÿ°ÿ¿ÿ¹ÿ°ÿªÿ¦ÿ¨ÿªÿ£ÿ­ÿ«ÿ¯ÿ´ÿ¶ÿ½ÿ¨ÿ£ÿ±ÿ·ÿ¬ÿµÿ¶ÿ ÿ¯ÿ¸ÿ«ÿÿÿ¦ÿ¥ÿ¯ÿ³ÿ§ÿ¯ÿºÿÿÿ³ÿµÿ¬ÿ±ÿºÿÿ·ÿ¯ÿªÿ®ÿ°ÿ¡ÿ¹ÿ¬ÿ³ÿ¶ÿÂÿ°ÿ¥ÿ«ÿ«ÿ«ÿ·ÿ¬ÿ­ÿ¹ÿ¯ÿ¢ÿ¦ÿ´ÿ´ÿ«ÿµÿºÿ®ÿ§ÿ§ÿªÿ¯ÿ°ÿ¸ÿÀÿ£ÿÿ¢ÿÿÿ¸ÿ¨ÿ°ÿµÿ¥ÿ¬ÿ¨ÿ«ÿªÿ¤ÿÿÿeÿlÿýþàþEÿÿÿÿÿÿµÿ´ÿÿ©ÿºÿµÿ¤ÿ±ÿ ÿÿªÿ§ÿ°ÿ­ÿ¥ÿ­ÿµÿ»ÿ°ÿ¤ÿ¦ÿ©ÿ´ÿ¶ÿ³ÿ©ÿÿ®ÿµÿ³ÿ«ÿ±ÿ©ÿÿ«ÿ·ÿ¬ÿÿ¥ÿ¨ÿ ÿ³ÿ¡ÿ®ÿªÿ­ÿÈÿ´ÿ³ÿ§ÿÿ²ÿ´ÿ¦ÿ²ÿ¸ÿ®ÿ²ÿµÿ³ÿ¬ÿ®ÿ­ÿ©ÿ²ÿ³ÿ­ÿ«ÿ§ÿ«ÿ¶ÿºÿ¬ÿªÿ¨ÿ¹ÿ»ÿ¡ÿÿ®ÿ©ÿÿÿÿ¥ÿ§ÿ§ÿ·ÿµÿÿÿ©ÿ¹ÿµÿ¹ÿ¨ÿ°ÿ¶ÿ¬ÿ¤ÿ¨ÿ¶ÿ©ÿ´ÿ¡ÿ£ÿµÿ³ÿ®ÿ°ÿµÿ±ÿ°ÿ¸ÿ½ÿ¿ÿ«ÿ¤ÿ¹ÿ¶ÿºÿµÿ·ÿ·ÿ¬ÿ¬ÿ£ÿ¹ÿ«ÿ¡ÿ¬ÿ¸ÿÍÿ»ÿ¨ÿÿªÿ«ÿ¯ÿ¨ÿ«ÿµÿ°ÿ©ÿ´ÿ±ÿ´ÿ°ÿ¶ÿ«ÿ¾ÿ²ÿªÿ¯ÿ¶ÿ²ÿ©ÿ³ÿ·ÿ¬ÿ°ÿ°ÿ©ÿ¶ÿ±ÿ«ÿ¯ÿ·ÿ¶ÿ©ÿ¸ÿ¸ÿ¿ÿ­ÿ£ÿ±ÿ·ÿÿ§ÿ©ÿ´ÿ¯ÿ¬ÿ´ÿ©ÿ­ÿ¨ÿ¬ÿ¯ÿ³ÿ²ÿ»ÿ³ÿ®ÿ«ÿ©ÿ¯ÿ½ÿ¹ÿÿ£ÿ«ÿ«ÿ¸ÿ³ÿªÿ¯ÿ¶ÿ¬ÿ©ÿ­ÿ¸ÿ°ÿ±ÿ¾ÿ±ÿ§ÿ ÿ¶ÿ³ÿ©ÿ¹ÿ°ÿÀÿ±ÿ¼ÿÂÿ±ÿ©ÿ±ÿ¶ÿÿÿ¥ÿÿÿ¨ÿ²ÿ²ÿºÿ¶ÿµÿ¸ÿ°ÿ°ÿ¹ÿºÿ¬ÿ¬ÿ¼ÿ­ÿ°ÿ´ÿ³ÿªÿ²ÿÊÿ¤ÿ´ÿªÿÇÿ»ÿ©ÿ¢ÿ§ÿ´ÿ¹ÿÀÿ®ÿºÿ­ÿµÿ·ÿ¨ÿ©ÿ©ÿ¦ÿ¯ÿ²ÿµÿ·ÿ°ÿ­ÿ«ÿ¤ÿ§ÿ®ÿ»ÿ¾ÿ¹ÿ®ÿ°ÿ±ÿ¦ÿºÿ·ÿ·ÿÁÿ©ÿ©ÿ°ÿ´ÿ°ÿ¨ÿ®ÿÿ²ÿ¨ÿ§ÿ¥ÿ±ÿ¥ÿ³ÿµÿ³ÿÿ¢ÿ³ÿ¶ÿ´ÿ²ÿ²ÿ­ÿ¯ÿ»ÿ´ÿ¤ÿ¬ÿ°ÿ®ÿ¬ÿ°ÿ¼ÿ¬ÿ§ÿ¾ÿ·ÿ³ÿ±ÿ³ÿ¡ÿ¬ÿ±ÿ¸ÿ°ÿ²ÿ ÿÿ¯ÿ´ÿ³ÿ¨ÿ¨ÿ­ÿ«ÿµÿ·ÿ²ÿ³ÿ¬ÿ¬ÿ¦ÿ­ÿ ÿÿªÿ¢ÿÿ³ÿ¯ÿ£ÿºÿÉÿ³ÿÿ±ÿ¦ÿ¸ÿ·ÿ¼ÿ³ÿ§ÿ®ÿ¶ÿ³ÿ²ÿ·ÿ¸ÿ´ÿºÿºÿªÿ°ÿ¸ÿµÿµÿ°ÿ«ÿ®ÿ¿ÿ­ÿÿÄÿ»ÿÿ®ÿ¼ÿ°ÿ¿ÿ³ÿ³ÿ·ÿ°ÿµÿÿÿÿ°ÿ¿ÿ¾ÿºÿ³ÿªÿ¬ÿÿ­ÿ®ÿ£ÿ¯ÿ®ÿ½ÿ¦ÿ­ÿ®ÿ¬ÿ¨ÿ¸ÿ±ÿ¼ÿ³ÿ§ÿ¤ÿ©ÿ±ÿªÿ³ÿ³ÿ®ÿ²ÿµÿ±ÿ§ÿ«ÿªÿÿ­ÿ¡ÿ©ÿ»ÿºÿ°ÿÿ®ÿ±ÿµÿ¸ÿ¯ÿ­ÿ¹ÿ¯ÿ°ÿ¨ÿÿÿ«ÿ ÿ¬ÿÁÿ¸ÿ´ÿ·ÿµÿÂÿ»ÿ©ÿÿªÿÿ¥ÿ¸ÿÿ ÿ½ÿ¨ÿ¶ÿ¥ÿµÿ©ÿ¨ÿ¦ÿµÿ¹ÿ´ÿ­ÿ¥ÿ°ÿ·ÿ¯ÿµÿ°ÿ°ÿ¶ÿ¬ÿ¯ÿ»ÿµÿ¬ÿ¬ÿµÿµÿ­ÿ¯ÿ¥ÿ©ÿ·ÿ®ÿ¥ÿ¤ÿ¨ÿÿ¢ÿ¬ÿ´ÿ¹ÿ¦ÿ®ÿ«ÿ«ÿ­ÿ£ÿ£ÿ ÿÿ¦ÿ¡ÿ±ÿ°ÿÿÿ£ÿ¬ÿ§ÿ£ÿÿÿªÿ©ÿ¡ÿÿÿ¨ÿ¦ÿÿÿ¥ÿ­ÿÿÿÿ2ÿåþ;ÿÿÿÿ¨ÿ¦ÿ°ÿ°ÿ¥ÿ¤ÿ¥ÿ¤ÿ«ÿ¬ÿ¦ÿ¥ÿ©ÿ¡ÿ¬ÿ¨ÿ¥ÿ¢ÿ©ÿ­ÿµÿ¨ÿ¤ÿÿ«ÿ±ÿ®ÿ´ÿ¶ÿ´ÿ¬ÿ§ÿ¶ÿ²ÿ¿ÿ¨ÿ´ÿÄÿ¼ÿ²ÿÿ»ÿºÿµÿÁÿ¸ÿ°ÿ¦ÿ°ÿµÿªÿªÿ´ÿºÿµÿ©ÿ¦ÿ¬ÿªÿ¨ÿ£ÿ¬ÿ»ÿ§ÿ¿ÿ«ÿ±ÿ½ÿ·ÿ¼ÿ»ÿ³ÿ­ÿ¬ÿ­ÿ¯ÿ²ÿ«ÿ³ÿ¦ÿÿ¬ÿ¯ÿ²ÿ²ÿµÿ±ÿ°ÿ­ÿ®ÿ«ÿ§ÿ®ÿ°ÿºÿÈÿÃÿÁÿ½ÿ¹ÿ«ÿÿ«ÿºÿ¸ÿ©ÿ¼ÿÂÿÀÿ¹ÿ»ÿ±ÿ¯ÿµÿ²ÿ§ÿ©ÿ­ÿÿ°ÿºÿ¶ÿ¶ÿ­ÿ°ÿ¦ÿ¯ÿ´ÿªÿ²ÿ´ÿºÿ³ÿ³ÿ·ÿ©ÿ§ÿ«ÿ§ÿ ÿ©ÿ¦ÿÿÿ¸ÿÿ´ÿ¤ÿÿÿ£ÿ²ÿºÿ»ÿ»ÿ¶ÿ³ÿ¸ÿ¥ÿ§ÿ²ÿ¸ÿ±ÿ§ÿµÿ³ÿ¯ÿ§ÿ¦ÿ©ÿªÿ¯ÿ°ÿ¥ÿ¤ÿ²ÿ®ÿ¹ÿªÿÿ¶ÿ´ÿµÿÀÿ±ÿ±ÿ±ÿ¸ÿºÿ°ÿ«ÿ±ÿ²ÿ­ÿ­ÿ¯ÿ±ÿÇÿ±ÿ¶ÿ¯ÿ°ÿ·ÿ´ÿ¥ÿÿ¡ÿ¢ÿ¬ÿ½ÿºÿ·ÿ³ÿ ÿ§ÿºÿ»ÿ·ÿ®ÿ±ÿ±ÿ¢ÿ¥ÿ³ÿ¹ÿ¹ÿ¶ÿ°ÿ¤ÿ©ÿ­ÿµÿ¡ÿ«ÿ°ÿ¶ÿ³ÿÆÿÈÿ¼ÿ¿ÿµÿÿ£ÿ¿ÿ°ÿ­ÿ¿ÿ«ÿ°ÿ­ÿ²ÿµÿ±ÿ®ÿ­ÿ±ÿ¸ÿ¸ÿ¯ÿµÿ¾ÿ¨ÿ«ÿ³ÿ£ÿ´ÿµÿ³ÿ«ÿªÿ­ÿ­ÿ¬ÿ¯ÿ²ÿ´ÿ±ÿ¥ÿ§ÿ·ÿ­ÿÈÿ¯ÿ¹ÿ´ÿ«ÿ®ÿ¹ÿ¶ÿ©ÿ¨ÿ¤ÿµÿºÿ·ÿ¨ÿªÿ¶ÿºÿÅÿÁÿ»ÿ»ÿÁÿ¾ÿ±ÿ¶ÿ¥ÿ¥ÿ±ÿ¯ÿ´ÿ©ÿµÿºÿ·ÿ°ÿ¶ÿ·ÿ²ÿ»ÿ´ÿºÿ¤ÿ¹ÿ¹ÿÿÿ§ÿ°ÿ¯ÿ¶ÿ²ÿ­ÿ¸ÿ³ÿµÿ¨ÿ³ÿ±ÿ·ÿÃÿ²ÿ¬ÿÁÿºÿ§ÿ­ÿ´ÿ²ÿ¯ÿ·ÿ¶ÿ¡ÿ´ÿ±ÿ§ÿ©ÿ¥ÿ¤ÿ§ÿ¨ÿªÿªÿ¦ÿ°ÿ¡ÿ³ÿ¯ÿ²ÿ¸ÿ¸ÿ³ÿ¯ÿ¹ÿ¿ÿ·ÿ´ÿ¤ÿ§ÿªÿ¾ÿÁÿÀÿÊÿÌÿ»ÿ¬ÿ®ÿ·ÿ²ÿ£ÿ¬ÿ³ÿ»ÿ¥ÿ²ÿ·ÿ´ÿ®ÿ±ÿ²ÿ®ÿ¸ÿºÿ¹ÿ¹ÿ­ÿ²ÿ­ÿ«ÿÿÿ²ÿ°ÿ²ÿÅÿ´ÿ»ÿÀÿ°ÿ¶ÿ¯ÿ®ÿµÿ»ÿµÿ¬ÿ¬ÿ¬ÿ¬ÿ§ÿÆÿ½ÿÉÿ¶ÿ²ÿ³ÿ»ÿ·ÿ«ÿ¶ÿ¸ÿ©ÿ©ÿ²ÿ³ÿ®ÿ§ÿ«ÿ·ÿ¶ÿ³ÿ¹ÿ´ÿ¸ÿ±ÿ»ÿ°ÿ±ÿ«ÿªÿ¯ÿºÿ½ÿ°ÿ£ÿ¯ÿ¨ÿ¯ÿªÿ¸ÿ¬ÿ¬ÿ®ÿµÿ¸ÿ­ÿÿÿ¶ÿ£ÿ®ÿ©ÿ¹ÿ¶ÿ³ÿµÿ¦ÿÿ·ÿ¼ÿ¸ÿµÿ£ÿ³ÿ¬ÿ³ÿ·ÿ²ÿ°ÿ¬ÿ¦ÿ¤ÿÁÿ¦ÿ®ÿ¼ÿ¿ÿ¶ÿ´ÿ²ÿ¨ÿ¾ÿ°ÿ¸ÿ©ÿ°ÿ¾ÿ¹ÿµÿ±ÿ¯ÿ±ÿ§ÿ¥ÿ§ÿ¯ÿ°ÿ¥ÿ¬ÿ©ÿ¤ÿ¦ÿ¥ÿºÿ¦ÿ¿ÿ¡ÿªÿªÿ­ÿ¹ÿ¼ÿºÿ½ÿ¹ÿ·ÿ¹ÿ­ÿ¯ÿ´ÿ­ÿ¸ÿÀÿ±ÿ«ÿ¦ÿ¯ÿ¨ÿ´ÿµÿºÿ·ÿ«ÿ¦ÿ¬ÿ³ÿ¡ÿ®ÿ¨ÿÿ±ÿ¬ÿ²ÿ½ÿºÿ»ÿ°ÿ²ÿ³ÿ¶ÿ´ÿ·ÿ¿ÿ¾ÿ¶ÿµÿÁÿ·ÿ³ÿºÿ²ÿ´ÿ²ÿ¬ÿ¯ÿºÿ¼ÿ¿ÿ°ÿÄÿ±ÿ°ÿ¬ÿ®ÿµÿ²ÿ²ÿÿ¶ÿ­ÿ¶ÿ¹ÿ­ÿ¤ÿ«ÿ¶ÿ«ÿºÿ´ÿµÿ¦ÿ¦ÿ±ÿµÿ²ÿ°ÿ²ÿ»ÿ®ÿ´ÿ·ÿ¶ÿ®ÿ®ÿºÿ¾ÿ´ÿ³ÿ³ÿ¯ÿ«ÿ²ÿ´ÿ¶ÿÅÿÃÿ°ÿ¶ÿ³ÿ¹ÿ­ÿ«ÿ°ÿ­ÿ²ÿ½ÿ¹ÿ·ÿ½ÿ±ÿ³ÿ¼ÿÀÿÂÿ¶ÿ«ÿ¥ÿ¦ÿÿ«ÿ·ÿ²ÿ­ÿ´ÿ½ÿ¸ÿ«ÿ¤ÿ©ÿ²ÿ·ÿ¶ÿ±ÿ°ÿ«ÿ¹ÿ³ÿ²ÿ±ÿµÿ¼ÿ¸ÿ«ÿ¾ÿ²ÿ³ÿ¹ÿ·ÿµÿ¸ÿ´ÿ¦ÿ´ÿ¹ÿ§ÿ´ÿ°ÿ±ÿÀÿÌÿÇÿ·ÿ·ÿ°ÿ½ÿ¯ÿµÿ¹ÿ³ÿ´ÿ¶ÿ·ÿ·ÿ­ÿµÿ³ÿ²ÿ´ÿºÿ¾ÿ½ÿ²ÿÍÿÅÿÈÿ¹ÿ¬ÿ®ÿ¯ÿ¬ÿ²ÿ®ÿ¨ÿ³ÿ­ÿ®ÿ¶ÿ¼ÿ¾ÿÀÿ©ÿÅÿ¥ÿÿ«ÿ¸ÿ³ÿ¶ÿÅÿ²ÿ§ÿ­ÿËÿºÿ¼ÿµÿ³ÿºÿºÿ¹ÿ°ÿ´ÿ¦ÿ¶ÿ­ÿ­ÿ®ÿ°ÿ·ÿµÿ°ÿ¦ÿ°ÿ¯ÿ¬ÿ´ÿ®ÿ°ÿ·ÿªÿ¥ÿ°ÿ¸ÿ¾ÿÂÿ¸ÿ²ÿ®ÿ«ÿ®ÿ¬ÿ¡ÿ®ÿ°ÿÁÿ¾ÿ¹ÿ»ÿ¸ÿ·ÿ¼ÿ¬ÿ¯ÿ ÿ£ÿ¯ÿ¶ÿ¼ÿÀÿ¾ÿ¸ÿ°ÿ ÿ¯ÿ ÿ·ÿ±ÿ³ÿ³ÿ·ÿ³ÿ¬ÿ²ÿ°ÿ°ÿ«ÿ·ÿÀÿºÿ¶ÿ¸ÿ¶ÿ´ÿ½ÿ³ÿ½ÿ¼ÿ´ÿÃÿ¹ÿÄÿ·ÿ¬ÿ±ÿ®ÿµÿ»ÿÈÿ²ÿ¦ÿ¸ÿ»ÿ¸ÿ¸ÿ¼ÿ½ÿ¾ÿÅÿ²ÿÁÿ»ÿ²ÿ·ÿ¸ÿ¹ÿ³ÿ©ÿ«ÿ¯ÿ¸ÿ½ÿ§ÿ¦ÿ¼ÿÁÿ¿ÿ¸ÿ®ÿ¬ÿ²ÿ§ÿ¹ÿ©ÿ®ÿ±ÿ­ÿ¸ÿÊÿÄÿªÿ ÿ²ÿÅÿ»ÿ´ÿ¹ÿµÿ²ÿ´ÿ¶ÿ¶ÿ³ÿ²ÿºÿ°ÿÿ¥ÿ°ÿ´ÿ¨ÿ¾ÿÆÿ»ÿ¯ÿ¯ÿ¶ÿ­ÿ¦ÿ¯ÿ¥ÿ±ÿºÿµÿ°ÿ«ÿ¬ÿ±ÿ¶ÿ³ÿÿ»ÿ¿ÿÃÿ»ÿ«ÿ¬ÿµÿ·ÿ¯ÿ®ÿ°ÿ§ÿ¥ÿ¾ÿ·ÿ»ÿ±ÿ¬ÿ³ÿ³ÿ³ÿ¯ÿ¯ÿ´ÿ®ÿ¤ÿÃÿÀÿ©ÿ®ÿ¶ÿ±ÿ¹ÿ¿ÿµÿ°ÿ´ÿ­ÿ®ÿÆÿ©ÿ®ÿºÿ³ÿ´ÿ³ÿ´ÿ¼ÿ¿ÿµÿ³ÿºÿ®ÿÀÿ¹ÿ»ÿ©ÿ³ÿ¸ÿ¶ÿ¹ÿ·ÿ­ÿ¯ÿ³ÿ§ÿÿÿ»ÿ£ÿ¾ÿ¾ÿ¹ÿ¸ÿ¼ÿºÿ·ÿ¶ÿ®ÿ©ÿ°ÿ±ÿ«ÿ¯ÿ¶ÿ»ÿ«ÿ ÿ¨ÿµÿ­ÿªÿÇÿÊÿ¬ÿ¬ÿ¯ÿ¼ÿÁÿÁÿ°ÿ©ÿ´ÿºÿ°ÿ¬ÿ«ÿ¤ÿ«ÿ±ÿ´ÿµÿ³ÿ³ÿ²ÿ»ÿ°ÿªÿ£ÿÿ¥ÿ¥ÿ¥ÿ·ÿ­ÿ¦ÿ´ÿªÿºÿ·ÿºÿ®ÿ´ÿ½ÿ±ÿ®ÿ°ÿ¡ÿ°ÿ¼ÿ²ÿ»ÿµÿªÿ£ÿ³ÿ©ÿÿ¢ÿªÿ©ÿµÿºÿ¶ÿ³ÿ«ÿÂÿÃÿ¹ÿ½ÿ¬ÿ³ÿ²ÿ¶ÿµÿºÿ´ÿ¯ÿ»ÿµÿ¤ÿ¬ÿ¼ÿ¶ÿ®ÿÁÿ¦ÿ³ÿ¬ÿ±ÿ¹ÿ¾ÿÁÿ¿ÿµÿ­ÿ³ÿ³ÿ¡ÿ­ÿ§ÿ®ÿ°ÿ²ÿªÿ¸ÿ»ÿ²ÿ±ÿ¶ÿ°ÿªÿ­ÿ³ÿÀÿµÿÂÿÿ¯ÿ©ÿ±ÿ¿ÿ³ÿ°ÿ³ÿ²ÿ¹ÿÄÿ¿ÿ³ÿ¯ÿ«ÿ­ÿ¹ÿ ÿ±ÿ¬ÿ²ÿ¶ÿ¿ÿ»ÿ´ÿ°ÿ¬ÿ«ÿ¯ÿ¬ÿÿ¨ÿ¸ÿ¼ÿ¸ÿÃÿ»ÿÂÿ­ÿ¼ÿ¶ÿ¾ÿºÿ°ÿ¨ÿªÿ±ÿ¯ÿ´ÿªÿ®ÿÀÿµÿ·ÿ²ÿ°ÿ¶ÿµÿ¶ÿ®ÿ²ÿ¼ÿ»ÿµÿºÿ·ÿ¢ÿ¾ÿÇÿ¬ÿ³ÿ®ÿÿ¯ÿ®ÿ®ÿ´ÿºÿ³ÿ½ÿºÿ°ÿ±ÿ³ÿ°ÿ­ÿ²ÿ¸ÿ¾ÿÅÿÁÿÅÿ¯ÿ¹ÿ¸ÿ¸ÿÿ¡ÿ¡ÿÿÿ¯ÿ¯ÿÿÿ§ÿ­ÿ¢ÿÿ¢ÿ¥ÿÿÿ©ÿ®ÿÿ¡ÿÿ©ÿ¦ÿ©ÿ¬ÿµÿÀÿ´ÿ¥ÿÿÿÿ¬ÿ°ÿ©ÿÀÿ£ÿ«ÿ¤ÿ¨ÿ©ÿ­ÿ±ÿ®ÿ«ÿ©ÿ ÿ¤ÿ¯ÿ¬ÿ±ÿ¹ÿ¨ÿ¢ÿ½ÿ·ÿªÿªÿ´ÿ¢ÿ­ÿÿ¢ÿ¡ÿ§ÿ¤ÿ¤ÿ§ÿ¥ÿ©ÿ¨ÿÿªÿ±ÿ¤ÿ¨ÿ©ÿ°ÿ¥ÿ¶ÿÿÿ¢ÿ ÿÿÿÿÿÿ ÿ¥ÿ®ÿ©ÿ¨ÿ«ÿ¨ÿ«ÿ©ÿ°ÿ ÿ©ÿ£ÿÿ°ÿ¦ÿªÿÿÿÿÿªÿªÿ¥ÿ¥ÿ¢ÿÿ¢ÿ¥ÿ¹ÿ¨ÿÿªÿÿÿ«ÿ¶ÿ¯ÿÿ ÿ¨ÿªÿ¬ÿ­ÿ²ÿºÿ¯ÿ¬ÿ©ÿ°ÿ´ÿ£ÿ«ÿ°ÿ®ÿ²ÿ¯ÿ´ÿ¸ÿÿÿ­ÿ²ÿ´ÿ³ÿ©ÿ²ÿ°ÿ¯ÿ¸ÿ­ÿ¯ÿ¶ÿ­ÿ«ÿ·ÿºÿ°ÿºÿÃÿ®ÿ¨ÿ±ÿ¶ÿ¦ÿ©ÿÂÿ²ÿ¶ÿ¦ÿ©ÿ¢ÿ¢ÿ§ÿÿ ÿ¡ÿ¬ÿ¯ÿ³ÿ²ÿ±ÿ¸ÿ¯ÿ¯ÿ´ÿ¯ÿ°ÿ³ÿ®ÿ¢ÿÿ ÿ¸ÿµÿ´ÿ¤ÿ³ÿµÿ©ÿ¥ÿ¨ÿ®ÿ£ÿ¡ÿÿ¦ÿ®ÿªÿ¯ÿ­ÿ©ÿ´ÿ«ÿ°ÿªÿ°ÿ¸ÿ¯ÿ«ÿ«ÿ·ÿ¶ÿ­ÿÆÿ·ÿ¸ÿ£ÿ®ÿ¬ÿ³ÿ¼ÿ±ÿªÿ«ÿ©ÿ§ÿ¨ÿ°ÿºÿ±ÿ¯ÿ±ÿªÿªÿ­ÿºÿÀÿ¯ÿ¯ÿ£ÿ¶ÿ¶ÿ¢ÿÿ²ÿ¤ÿ²ÿ«ÿ£ÿ«ÿ»ÿ¦ÿ©ÿ¨ÿ©ÿ¯ÿ¸ÿÇÿ½ÿ¸ÿ¹ÿºÿ¯ÿ®ÿªÿ©ÿÿ¯ÿ¬ÿ±ÿ¹ÿ¡ÿªÿ§ÿ±ÿ³ÿ²ÿ°ÿ°ÿµÿ»ÿ¸ÿ³ÿ²ÿ«ÿ¯ÿ­ÿ¢ÿ¨ÿ±ÿªÿ¬ÿºÿ®ÿªÿ®ÿ¬ÿ¦ÿ¶ÿ±ÿ¨ÿ¶ÿÿÿ«ÿ³ÿ±ÿ®ÿ­ÿµÿ¬ÿ¸ÿ¥ÿ¯ÿ¨ÿ°ÿ¬ÿ§ÿ«ÿ©ÿ¦ÿ©ÿ²ÿ®ÿ©ÿ®ÿ©ÿ²ÿµÿ³ÿ¥ÿ´ÿ®ÿ«ÿÀÿÿ§ÿ¦ÿ§ÿ§ÿ¼ÿ«ÿ¹ÿ«ÿ¯ÿ¤ÿ±ÿ­ÿ¦ÿ«ÿ°ÿ®ÿ¯ÿ«ÿ­ÿ­ÿ¦ÿ£ÿ¤ÿ¬ÿ¬ÿ²ÿÿ¤ÿ±ÿ­ÿ³ÿ¥ÿÃÿºÿ¢ÿ§ÿ¥ÿ½ÿªÿ²ÿÿÿ²ÿ¸ÿ°ÿ«ÿ­ÿ¯ÿ§ÿ²ÿ«ÿÿ¢ÿ®ÿ¬ÿ¨ÿ£ÿ¥ÿ§ÿ¤ÿ¨ÿ°ÿ¾ÿ­ÿ±ÿ¯ÿªÿªÿ±ÿ¯ÿ®ÿ¹ÿ­ÿµÿÿ¥ÿÿ§ÿ¹ÿ¾ÿºÿµÿµÿ¯ÿªÿ¯ÿ³ÿ¬ÿ¤ÿ¨ÿ®ÿ­ÿ«ÿ¬ÿ´ÿ»ÿ³ÿ¨ÿ®ÿ³ÿ²ÿ²ÿ±ÿ¦ÿ­ÿ¯ÿÃÿºÿ¬ÿ³ÿÿ¤ÿ¨ÿ«ÿ³ÿ²ÿ®ÿ²ÿ®ÿ²ÿ´ÿ³ÿ¢ÿ¦ÿ¢ÿ ÿ°ÿ°ÿ©ÿÿ ÿ§ÿ«ÿ§ÿªÿ°ÿ³ÿ¹ÿ±ÿªÿ´ÿ­ÿ¢ÿ¤ÿ¢ÿ±ÿ¯ÿ«ÿ­ÿ±ÿ¦ÿ¯ÿ¹ÿªÿ²ÿªÿ¿ÿ®ÿ®ÿ¬ÿ©ÿ½ÿ¸ÿ¬ÿ±ÿ¸ÿ°ÿ¥ÿ±ÿ©ÿ³ÿ«ÿ¨ÿªÿ©ÿ±ÿ¶ÿ¶ÿªÿ¨ÿ®ÿ·ÿ¸ÿ«ÿ®ÿ¹ÿ·ÿ±ÿ´ÿ£ÿ®ÿµÿ±ÿ­ÿ±ÿ¨ÿ®ÿÁÿ¸ÿ¦ÿÂÿ²ÿÿ²ÿ¤ÿÿxÿ|ÿ¡ÿªÿ«ÿ±ÿ±ÿ°ÿÀÿ¯ÿ¨ÿ¦ÿ­ÿ¸ÿ­ÿ­ÿ·ÿ´ÿ¬ÿ«ÿ­ÿ±ÿ°ÿ´ÿ¹ÿ²ÿ²ÿ©ÿ«ÿ¦ÿ©ÿ¸ÿ¨ÿ®ÿ°ÿ®ÿ±ÿ°ÿ«ÿµÿ³ÿ­ÿ²ÿ¡ÿÿ¢ÿ¾ÿ´ÿ¹ÿÿ±ÿ®ÿ­ÿ¥ÿ±ÿ³ÿºÿ·ÿ´ÿ´ÿ°ÿ­ÿ¶ÿ³ÿ®ÿ¯ÿªÿ°ÿºÿ´ÿ¬ÿ®ÿ¶ÿµÿ°ÿ·ÿ±ÿ°ÿ¯ÿ«ÿ­ÿ¬ÿ®ÿ§ÿ¦ÿ©ÿªÿ±ÿÿ©ÿ¿ÿ­ÿ¹ÿÿ·ÿ¾ÿ³ÿ´ÿ³ÿ¯ÿÿ¯ÿ¡ÿ²ÿ¸ÿ¯ÿÿ°ÿ«ÿ¨ÿ¨ÿµÿ­ÿ¥ÿ¢ÿ¤ÿ©ÿ¨ÿ¨ÿ¡ÿ¤ÿ¨ÿ¥ÿÿÿ®ÿ¨ÿ¯ÿ½ÿ´ÿÂÿµÿ¦ÿÿ©ÿÿÿ«ÿÿÿ¾ÿÿ±ÿÿ¾ÿ§ÿ»ÿ«ÿºÿ¯ÿÄÿ±ÿ¶ÿªÿÿ²ÿÿªÿ¡ÿÿªÿ´ÿ®ÿ¡ÿ¤ÿ®ÿ¦ÿÿ¥ÿ¤ÿ°ÿ¯ÿ­ÿµÿ§ÿÿ¨ÿ«ÿ§ÿ¯ÿ¯ÿ§ÿ¢ÿ ÿÿ¦ÿ°ÿ¶ÿ¿ÿ©ÿ±ÿ±ÿ¤ÿÿÿ®ÿµÿ©ÿ³ÿ¬ÿªÿ§ÿ¤ÿªÿ¤ÿÿ²ÿ¹ÿ¬ÿ±ÿ¨ÿ¥ÿ¬ÿ°ÿ¹ÿ«ÿ¦ÿ¤ÿ®ÿ¹ÿ¶ÿ¯ÿ¨ÿ¨ÿªÿ²ÿÂÿ¿ÿ¬ÿ¤ÿ³ÿ¹ÿ¨ÿ¬ÿ°ÿ±ÿ¶ÿ·ÿ´ÿ¶ÿ²ÿ´ÿªÿ²ÿ§ÿ ÿ´ÿ¸ÿ§ÿ±ÿ¼ÿ§ÿ±ÿÿ¢ÿÿ¦ÿ«ÿ­ÿ¹ÿ¸ÿ­ÿ¸ÿ³ÿ°ÿ¨ÿ²ÿ£ÿ¯ÿÀÿ¶ÿ§ÿ«ÿ¨ÿ¦ÿ¨ÿ¡ÿÿ ÿ§ÿ²ÿºÿ¶ÿ±ÿ¯ÿªÿ´ÿ¤ÿ¥ÿÿÿ¨ÿ¨ÿ¦ÿÿ§ÿ´ÿ´ÿ©ÿ­ÿ°ÿ­ÿ¹ÿ ÿ«ÿ ÿÄÿ¯ÿ°ÿ¤ÿ¦ÿ¿ÿ¥ÿ°ÿ¯ÿÀÿ«ÿ¬ÿ«ÿ¤ÿ¥ÿ®ÿ¼ÿ¸ÿ§ÿ¥ÿ°ÿÿÿÿ ÿ¬ÿ¨ÿ¬ÿ®ÿ®ÿ¿ÿ¿ÿ®ÿ¤ÿ¯ÿ¬ÿÀÿÇÿ¾ÿ©ÿ©ÿÿ±ÿ»ÿ³ÿ´ÿ¬ÿ®ÿªÿ£ÿÆÿ¿ÿºÿ£ÿÿ«ÿ«ÿºÿÿÿiÿÿ~ÿÿ±ÿ±ÿ²ÿ³ÿÿªÿ®ÿ©ÿ¢ÿ¢ÿ¢ÿ¶ÿ§ÿÿ¤ÿªÿ¶ÿ³ÿ³ÿºÿ´ÿ¯ÿ°ÿ¶ÿ«ÿªÿ²ÿ®ÿ¤ÿ¶ÿ¯ÿ±ÿ·ÿ¢ÿ¦ÿÄÿ¬ÿ£ÿ«ÿ¬ÿ¡ÿ¥ÿ ÿ§ÿÿ§ÿ±ÿ¨ÿÿ¡ÿ»ÿªÿ§ÿ¡ÿÿ¬ÿ´ÿ©ÿ±ÿ±ÿ±ÿ»ÿ±ÿ¥ÿ¥ÿ¦ÿ¥ÿ§ÿ­ÿ²ÿ²ÿ«ÿ©ÿ¨ÿ´ÿ¼ÿ°ÿ®ÿ¢ÿ¬ÿµÿ¨ÿ¢ÿ»ÿ®ÿÿtÿtÿÿ¡ÿ´ÿ³ÿ¦ÿÿÿ¡ÿ°ÿ±ÿ²ÿ´ÿ·ÿ¸ÿ¹ÿ¤ÿ¢ÿ¦ÿ¢ÿ­ÿ¤ÿ¢ÿ£ÿ°ÿ²ÿ¯ÿ±ÿ¨ÿ¨ÿ®ÿ²ÿ°ÿ¥ÿ¦ÿ¡ÿ©ÿ²ÿ©ÿ¬ÿ¶ÿ¬ÿ¶ÿ«ÿ¨ÿ±ÿªÿ«ÿ­ÿ¼ÿ¨ÿ ÿ©ÿ¤ÿ§ÿ½ÿ©ÿ¼ÿ±ÿ²ÿ°ÿµÿ±ÿ¬ÿ¦ÿ©ÿ±ÿ³ÿ©ÿ¬ÿ­ÿ®ÿªÿ¨ÿ±ÿ¯ÿ¦ÿ­ÿ¯ÿ§ÿ¬ÿ±ÿ´ÿ±ÿ­ÿ®ÿ¥ÿ»ÿ¿ÿ»ÿ±ÿ¤ÿ§ÿ®ÿ«ÿ»ÿÿ®ÿ³ÿ­ÿ­ÿ¨ÿ±ÿªÿµÿµÿ¢ÿ¸ÿ°ÿ«ÿ±ÿ¨ÿ¡ÿ¯ÿµÿ³ÿ¡ÿ¦ÿ®ÿ­ÿ¹ÿµÿ©ÿ¦ÿ¯ÿ¿ÿ¶ÿ£ÿ«ÿ¼ÿ¬ÿ¸ÿµÿ¤ÿ¦ÿ¢ÿ§ÿ´ÿ¸ÿ²ÿ¨ÿ«ÿ±ÿ¨ÿ±ÿ»ÿ»ÿ¬ÿ©ÿ§ÿ¯ÿ·ÿµÿ¸ÿ§ÿ¬ÿµÿ¹ÿ±ÿ¯ÿ©ÿ£ÿ¬ÿ¨ÿªÿ³ÿ±ÿ±ÿ®ÿ¬ÿ§ÿ§ÿ©ÿªÿ¢ÿÿ¥ÿÍÿ§ÿ´ÿÿ£ÿ¥ÿ«ÿ½ÿ°ÿ¢ÿ¢ÿ¯ÿ±ÿ¢ÿµÿ´ÿ¦ÿªÿ´ÿ·ÿµÿ¬ÿ­ÿ´ÿ²ÿ´ÿ·ÿµÿ³ÿ­ÿµÿ¼ÿªÿ°ÿ«ÿ¦ÿ¾ÿ«ÿ´ÿªÿ¬ÿ¯ÿÿ¦ÿÿºÿµÿ¹ÿºÿ¸ÿ®ÿ³ÿ±ÿ»ÿÿ£ÿ´ÿ¯ÿ±ÿ±ÿ¤ÿ¤ÿ®ÿ°ÿ²ÿ¬ÿ®ÿ°ÿµÿ°ÿÀÿ°ÿ¯ÿ²ÿ°ÿ»ÿ»ÿ¯ÿ²ÿµÿ¥ÿ¬ÿ£ÿ¬ÿ²ÿ®ÿÿÿ«ÿ¹ÿ¼ÿ­ÿ¤ÿªÿ·ÿºÿ®ÿÿÿ²ÿ´ÿ¬ÿ²ÿ°ÿ´ÿ·ÿ®ÿ®ÿ¨ÿ®ÿÿ¯ÿ»ÿÿÿÆÿºÿ¶ÿ®ÿÉÿ²ÿ»ÿ¼ÿ³ÿ¯ÿ¶ÿ¹ÿ´ÿ²ÿºÿºÿ©ÿ®ÿ½ÿ±ÿ¬ÿ°ÿ®ÿ»ÿ»ÿªÿ²ÿ¿ÿ»ÿÿ³ÿ²ÿ¬ÿ°ÿ¢ÿ¨ÿµÿ¯ÿÿ{ÿÿ¨ÿ¿ÿ»ÿ«ÿ­ÿ²ÿ´ÿ²ÿ¸ÿ»ÿ¤ÿÄÿ¹ÿ°ÿÿÿ¹ÿ¨ÿÿÿ¯ÿ¿ÿ±ÿ«ÿ¨ÿ¥ÿ·ÿÀÿ«ÿ­ÿªÿ¬ÿ³ÿ´ÿ¯ÿ«ÿ´ÿµÿ®ÿ­ÿ¸ÿ¶ÿÃÿ¹ÿªÿ«ÿ½ÿ¯ÿ±ÿ²ÿ²ÿ¯ÿ²ÿªÿ©ÿÿÿ¨ÿ«ÿ²ÿ¼ÿ²ÿ¸ÿ·ÿÿ¢ÿ´ÿ´ÿ¯ÿ±ÿ¬ÿ³ÿ§ÿ¿ÿ¼ÿ­ÿ¾ÿ«ÿ¬ÿÿ½ÿ·ÿ¨ÿ§ÿ±ÿ³ÿ´ÿ³ÿ®ÿºÿÂÿ·ÿµÿ­ÿ£ÿªÿÿ¥ÿ½ÿ²ÿµÿÀÿ ÿ¯ÿÿ¶ÿÿ£ÿ¹ÿ¹ÿ¦ÿ¯ÿ«ÿÿ¦ÿºÿ½ÿ´ÿ°ÿ­ÿ«ÿ±ÿ®ÿ¢ÿ¡ÿÿ¬ÿ ÿ¢ÿ­ÿªÿ ÿ®ÿ§ÿ¯ÿ²ÿ«ÿÿÿ¢ÿ ÿÿÿ¤ÿ°ÿªÿ§ÿÿÿÿÿ|ÿ~ÿÉþþKÿÿÿÿ§ÿ¬ÿ·ÿ²ÿ«ÿ®ÿ¤ÿÿ«ÿ¯ÿ¬ÿ­ÿ¯ÿ­ÿ¨ÿ­ÿ®ÿ¨ÿ¥ÿ¸ÿ¯ÿ¬ÿÿÿ¡ÿ­ÿ²ÿ©ÿ¥ÿ«ÿ±ÿ®ÿÿÿªÿ¥ÿÃÿ³ÿ°ÿ®ÿ©ÿ¸ÿ§ÿ¹ÿ±ÿÿªÿ¬ÿ©ÿ³ÿ¨ÿ¥ÿ¶ÿ´ÿ«ÿ«ÿªÿ°ÿ²ÿ®ÿ²ÿÀÿ¨ÿ¹ÿ¶ÿ«ÿªÿ¡ÿ­ÿ¹ÿ©ÿÿ¤ÿ¥ÿ§ÿ®ÿ°ÿ±ÿ¼ÿ¤ÿÿªÿµÿ­ÿ¸ÿ¨ÿ°ÿ©ÿ­ÿ´ÿ±ÿ©ÿªÿªÿ®ÿºÿºÿ°ÿ´ÿ¸ÿ»ÿ©ÿ«ÿÿ´ÿ¸ÿ«ÿªÿ±ÿ°ÿªÿÿ¯ÿ·ÿ¦ÿÿ ÿ§ÿ´ÿ´ÿµÿ¹ÿ©ÿ»ÿ±ÿ±ÿ¨ÿ¨ÿ¯ÿ¶ÿ¯ÿ°ÿªÿ£ÿ¥ÿ¥ÿÿ ÿ¥ÿ¬ÿ¦ÿ²ÿÿ¦ÿÿ¤ÿªÿÿÿÿ£ÿ±ÿ«ÿ¯ÿ³ÿªÿµÿ·ÿ­ÿ£ÿªÿ­ÿ©ÿ­ÿ°ÿ¨ÿ½ÿ°ÿ´ÿºÿ¹ÿ´ÿ¨ÿ£ÿ®ÿ¶ÿ»ÿµÿ¹ÿÿ³ÿ¶ÿÀÿºÿ®ÿ³ÿ¦ÿ¬ÿ¼ÿ³ÿ£ÿªÿ³ÿ±ÿ²ÿµÿ®ÿ°ÿ®ÿ®ÿ®ÿ¥ÿµÿ¶ÿ³ÿ°ÿ¯ÿ¦ÿ©ÿ²ÿ«ÿ¿ÿ¶ÿÂÿ¹ÿ¶ÿ¬ÿ¶ÿ¨ÿ¶ÿ¸ÿ¡ÿ¥ÿ­ÿ­ÿ²ÿ¶ÿµÿ¯ÿ©ÿ®ÿµÿ¢ÿ¶ÿ§ÿ¹ÿ¹ÿÁÿÅÿ¿ÿ½ÿ»ÿ®ÿ¢ÿ¡ÿªÿ½ÿÄÿ¹ÿ²ÿÿ£ÿ¯ÿ¹ÿ¯ÿ²ÿµÿ¶ÿ²ÿ«ÿ¸ÿÂÿ®ÿ¯ÿºÿÿ°ÿ³ÿ©ÿ¢ÿ®ÿ¯ÿ©ÿºÿÈÿ»ÿ·ÿ¹ÿ¶ÿ§ÿ°ÿµÿ¹ÿ®ÿ½ÿ³ÿ£ÿ¤ÿ¶ÿ¶ÿ©ÿ«ÿ³ÿ¿ÿ·ÿ¿ÿ§ÿ¿ÿªÿ¬ÿ¤ÿ£ÿ«ÿ¸ÿ¼ÿ¸ÿ´ÿ¯ÿºÿ³ÿ°ÿ¨ÿ§ÿ§ÿ´ÿ½ÿ´ÿ­ÿ¶ÿ½ÿ»ÿ·ÿ©ÿ±ÿ²ÿ¸ÿÀÿ¤ÿªÿ©ÿµÿ¸ÿ·ÿ¾ÿÁÿ¯ÿ¦ÿºÿ¶ÿ³ÿ©ÿËÿÃÿ£ÿ¨ÿÀÿ³ÿ¨ÿ­ÿ³ÿºÿ·ÿ¾ÿ½ÿ°ÿ·ÿ¹ÿ³ÿÂÿ»ÿªÿÿÿ£ÿ¥ÿ¥ÿ½ÿ³ÿ¨ÿ¸ÿµÿ¶ÿÆÿ¹ÿµÿ¹ÿµÿ´ÿ®ÿ¡ÿÿ¨ÿ¬ÿ±ÿ´ÿ­ÿµÿ¹ÿ¯ÿ§ÿ¨ÿ®ÿ­ÿªÿÂÿ³ÿ¯ÿÁÿ¸ÿ°ÿ¬ÿ±ÿ³ÿ´ÿ½ÿ¼ÿ³ÿ´ÿ±ÿÅÿ­ÿÆÿÍÿÇÿÁÿ¶ÿ­ÿ®ÿªÿµÿ¯ÿ®ÿ«ÿ´ÿ²ÿ¹ÿ¹ÿ´ÿ¯ÿ©ÿ¬ÿ¯ÿ·ÿÀÿÂÿ¼ÿ¼ÿ³ÿªÿ¹ÿ¶ÿ©ÿ°ÿ¨ÿ­ÿ¡ÿ³ÿ®ÿ¸ÿ®ÿµÿ±ÿ©ÿ²ÿ¹ÿ²ÿ»ÿµÿ¯ÿ¯ÿ°ÿ¶ÿÌÿ»ÿ¯ÿÃÿÂÿ§ÿ±ÿ·ÿ·ÿ¿ÿ¸ÿ³ÿ«ÿºÿ¿ÿµÿ¯ÿ¥ÿÿ²ÿªÿ¤ÿ¥ÿ­ÿºÿ¯ÿ¯ÿ½ÿ¶ÿ°ÿÀÿ»ÿºÿ°ÿ²ÿ³ÿ¸ÿºÿ¶ÿ´ÿ¬ÿÿ²ÿÕÿªÿ²ÿ¸ÿ¿ÿ°ÿ­ÿµÿªÿ©ÿ°ÿºÿªÿ¬ÿºÿ¿ÿ¯ÿ¦ÿ´ÿÀÿ¤ÿÿ·ÿÂÿ®ÿºÿ¹ÿ«ÿ¥ÿ­ÿ¸ÿ°ÿ±ÿÂÿ¯ÿ¦ÿ¶ÿ«ÿ¦ÿ¹ÿÂÿ²ÿ¸ÿ³ÿ¹ÿ©ÿ¼ÿ³ÿ©ÿ´ÿ·ÿµÿ·ÿ£ÿ³ÿ¶ÿ©ÿ¥ÿ±ÿ°ÿ±ÿ¯ÿ¦ÿ¥ÿ¨ÿ¾ÿ²ÿ¯ÿµÿ¶ÿ¼ÿ½ÿ¸ÿ°ÿ¶ÿºÿºÿ»ÿ²ÿ¬ÿ¢ÿ¦ÿ´ÿ¾ÿÃÿ®ÿ­ÿºÿ²ÿ¸ÿ°ÿªÿ¶ÿÅÿ¿ÿ³ÿ­ÿ§ÿ­ÿ²ÿ§ÿ¯ÿºÿ³ÿµÿ¯ÿ¿ÿ ÿ²ÿ°ÿ©ÿ§ÿ¬ÿªÿÿ¬ÿ¬ÿ±ÿ¬ÿ©ÿ«ÿ§ÿ­ÿÀÿ»ÿ½ÿ·ÿ»ÿ¼ÿµÿ¶ÿµÿ³ÿ¼ÿµÿµÿ³ÿ®ÿµÿ»ÿ»ÿ»ÿ½ÿ½ÿÀÿ«ÿ«ÿÿ¦ÿ¸ÿ¶ÿ®ÿ³ÿ´ÿ´ÿ²ÿ¹ÿ²ÿµÿºÿÄÿÉÿ¶ÿÍÿ¥ÿ£ÿ½ÿÇÿ¶ÿ¯ÿºÿ´ÿ¬ÿ±ÿ¨ÿ¨ÿ«ÿ®ÿ¸ÿ²ÿ¨ÿ¹ÿ¸ÿÁÿ¾ÿ¶ÿ±ÿ²ÿ³ÿ¬ÿ¶ÿÅÿ±ÿ£ÿ¯ÿ·ÿ³ÿµÿ¹ÿÿ¯ÿ¾ÿ»ÿ½ÿ·ÿ®ÿ®ÿ½ÿÉÿ±ÿÈÿ¡ÿªÿ²ÿ¹ÿµÿ­ÿµÿ´ÿ¹ÿ¹ÿ²ÿ²ÿ¤ÿ¥ÿ³ÿ¸ÿÂÿªÿ¤ÿ ÿ³ÿ¹ÿ´ÿ§ÿ¥ÿ´ÿºÿ¾ÿ¶ÿ­ÿ§ÿ£ÿ­ÿ¸ÿ¼ÿ¾ÿ«ÿ­ÿ½ÿ¬ÿ³ÿÁÿ¼ÿºÿ¿ÿ¼ÿ²ÿ¯ÿ²ÿÅÿ´ÿµÿ·ÿ¯ÿ±ÿ¸ÿªÿ³ÿ²ÿ¤ÿ¹ÿµÿ¶ÿ¹ÿ¸ÿ¶ÿ«ÿ¶ÿ°ÿ§ÿ­ÿ­ÿ³ÿ²ÿµÿÀÿ´ÿ¨ÿ¶ÿÀÿÄÿ«ÿ±ÿ²ÿ°ÿ»ÿÂÿªÿµÿ³ÿ²ÿ¸ÿ°ÿ³ÿ¹ÿ¼ÿ»ÿ¶ÿ­ÿ®ÿ¢ÿ­ÿ¸ÿ©ÿ±ÿ¿ÿ»ÿ°ÿ¯ÿ°ÿ·ÿ²ÿ¶ÿ¶ÿ¸ÿ­ÿ±ÿ»ÿ¶ÿ¸ÿ±ÿ¯ÿ¨ÿµÿ²ÿ³ÿµÿ¸ÿ¾ÿÂÿºÿ¿ÿ¯ÿÿ©ÿµÿ·ÿ½ÿ·ÿ±ÿ²ÿ¡ÿ¥ÿ®ÿ¿ÿ¿ÿ£ÿ½ÿºÿ³ÿ´ÿ¹ÿÅÿÁÿ¯ÿ¹ÿºÿ±ÿ¸ÿ½ÿÂÿ½ÿ´ÿ³ÿ´ÿÀÿÂÿÁÿ¸ÿ¦ÿ¸ÿ½ÿ·ÿ·ÿ·ÿµÿ³ÿºÿ£ÿ°ÿ°ÿ»ÿ·ÿºÿÆÿ¿ÿ±ÿ¶ÿÀÿºÿ¬ÿ¼ÿ·ÿ½ÿ¼ÿºÿ¹ÿ²ÿ²ÿºÿ±ÿ©ÿ¬ÿ±ÿ±ÿÃÿËÿÃÿ½ÿ¹ÿ¼ÿ¼ÿ®ÿ³ÿÄÿµÿ©ÿÀÿ¯ÿ«ÿ¹ÿ´ÿ´ÿ·ÿ®ÿ¸ÿ¦ÿ»ÿ±ÿ½ÿ©ÿµÿÀÿ·ÿ·ÿ±ÿÿ¢ÿ²ÿªÿ·ÿ·ÿ±ÿ¸ÿ£ÿ²ÿºÿ¸ÿµÿ´ÿ¶ÿ®ÿ©ÿ°ÿ¹ÿ£ÿÁÿÂÿÂÿ²ÿ«ÿ³ÿ²ÿ²ÿ»ÿ­ÿ¿ÿ¿ÿ²ÿ°ÿ°ÿºÿ¸ÿ¸ÿ·ÿ´ÿ²ÿ³ÿ½ÿ¼ÿ¼ÿ¬ÿ·ÿ´ÿ´ÿ½ÿÀÿ®ÿ©ÿ±ÿ¯ÿ­ÿ©ÿ¾ÿ£ÿ¨ÿ¿ÿµÿÂÿ¾ÿ¸ÿ¾ÿºÿ²ÿºÿ·ÿ­ÿ¾ÿ´ÿ¾ÿ½ÿ¸ÿÉÿ®ÿ¨ÿ¶ÿ½ÿ¸ÿ«ÿªÿ±ÿªÿ²ÿ¤ÿºÿ»ÿÃÿ²ÿ²ÿ´ÿ·ÿ¶ÿ´ÿ¶ÿ¬ÿ®ÿ§ÿ¿ÿ¯ÿµÿ¾ÿ°ÿ³ÿ·ÿ·ÿºÿ¼ÿ³ÿ¥ÿ¯ÿ¿ÿ§ÿ²ÿ©ÿµÿ¹ÿ¸ÿ·ÿ³ÿ«ÿ®ÿ¯ÿµÿ¾ÿ§ÿ§ÿÁÿ·ÿ®ÿ¬ÿ±ÿÆÿ«ÿºÿ¾ÿ·ÿ²ÿ´ÿ¹ÿ­ÿ¡ÿ¤ÿ«ÿ¶ÿ¸ÿ·ÿ»ÿ¥ÿ±ÿªÿ°ÿ·ÿ¾ÿ»ÿ°ÿ½ÿ²ÿªÿ¢ÿÂÿÄÿ½ÿªÿªÿÅÿ®ÿ·ÿ¶ÿ°ÿ½ÿ¹ÿ¤ÿ­ÿÁÿÁÿ¢ÿ³ÿ§ÿ­ÿ¨ÿ®ÿ¥ÿ«ÿ¯ÿ°ÿ®ÿ´ÿºÿ°ÿ´ÿ½ÿ½ÿµÿ°ÿÁÿÆÿÆÿ®ÿ®ÿ¹ÿ°ÿ©ÿ®ÿ»ÿ¾ÿ²ÿ¹ÿ¼ÿ·ÿÿ±ÿµÿ²ÿ´ÿªÿ¬ÿ¾ÿ¼ÿ­ÿ£ÿªÿ±ÿ£ÿ¡ÿ©ÿ«ÿ·ÿ¡ÿ¿ÿ¼ÿÅÿ¥ÿ¨ÿ¸ÿ­ÿ©ÿ²ÿ²ÿ®ÿ­ÿ§ÿªÿ´ÿªÿ¸ÿ»ÿ´ÿµÿ¬ÿ²ÿÂÿªÿ«ÿªÿªÿ»ÿÃÿ»ÿÀÿ¿ÿªÿÄÿÀÿ¢ÿ°ÿ¶ÿ£ÿ´ÿ°ÿÂÿ½ÿ´ÿ¶ÿ¸ÿ¿ÿÂÿ½ÿ·ÿ·ÿµÿ¯ÿ±ÿ¸ÿÅÿ¬ÿÊÿºÿ­ÿªÿ·ÿ¶ÿ³ÿ¦ÿ¨ÿ§ÿ©ÿµÿ­ÿ¥ÿ±ÿ°ÿ´ÿ¯ÿ·ÿ¼ÿ¢ÿ ÿÿ©ÿ´ÿ´ÿ¨ÿ£ÿªÿ³ÿ­ÿ°ÿÀÿ»ÿ«ÿÿ¦ÿ§ÿ¨ÿÿ£ÿ¦ÿ©ÿ®ÿ¤ÿ°ÿ ÿ¢ÿ¬ÿ¯ÿ­ÿ¶ÿ´ÿ¬ÿ´ÿ¯ÿ±ÿ¯ÿ­ÿ¦ÿ¤ÿ¯ÿ£ÿ¢ÿ®ÿ¥ÿ¥ÿ§ÿ¡ÿ¦ÿ£ÿÿÿ ÿ¥ÿ¬ÿ©ÿ§ÿ«ÿ ÿ£ÿ«ÿ®ÿ£ÿ­ÿÿÿ«ÿ¢ÿÿÿÿ­ÿ¢ÿ¥ÿ¤ÿÿ¢ÿÿÿÿ¤ÿ´ÿ£ÿºÿÿÿªÿ§ÿ±ÿ«ÿ¦ÿÿ¤ÿÿÿÿ¦ÿ¡ÿÿ¦ÿ¦ÿ ÿ¥ÿÿ£ÿ¬ÿ§ÿ¦ÿwÿÿ¨ÿ¯ÿ«ÿ¸ÿ¦ÿÿ­ÿ²ÿ¶ÿ¼ÿ¹ÿ²ÿ¯ÿ¶ÿ·ÿªÿ®ÿ²ÿ·ÿ±ÿ¸ÿµÿ½ÿÿÿ¿ÿ¹ÿ¯ÿ¹ÿ³ÿ°ÿªÿ·ÿ·ÿ¢ÿ¨ÿ¹ÿ°ÿ®ÿµÿªÿ©ÿ°ÿ¶ÿ¦ÿ©ÿÿªÿ¬ÿÌÿÿ¨ÿªÿ·ÿ¼ÿ¡ÿ©ÿ¬ÿ¡ÿ«ÿ®ÿ´ÿ¶ÿµÿ´ÿ¯ÿ¯ÿ°ÿµÿ¬ÿ´ÿ¸ÿ¸ÿ°ÿÿÿ¢ÿ¥ÿ¶ÿ¬ÿ¼ÿ°ÿ»ÿ¨ÿ°ÿ¼ÿ¿ÿ·ÿ»ÿ¹ÿ®ÿ²ÿ³ÿ¬ÿ°ÿ³ÿ®ÿ²ÿ·ÿ²ÿ¥ÿ¥ÿ¼ÿ¨ÿ§ÿ»ÿ²ÿ®ÿÅÿ´ÿ³ÿ¡ÿ±ÿ³ÿ¯ÿ¹ÿ·ÿ®ÿªÿ¯ÿ³ÿ®ÿªÿ¯ÿ½ÿ·ÿ²ÿµÿµÿµÿ»ÿ¹ÿ¯ÿ³ÿÿÏÿ®ÿ®ÿ¸ÿ·ÿ­ÿ®ÿ©ÿµÿ±ÿ¸ÿºÿ¯ÿ£ÿ³ÿ¸ÿ²ÿÀÿ¾ÿ¹ÿ®ÿ¯ÿ¶ÿ°ÿ«ÿ©ÿ§ÿ¯ÿ±ÿ©ÿ³ÿ¬ÿ®ÿ°ÿ¬ÿ®ÿ¯ÿ¯ÿ­ÿ´ÿ·ÿ¸ÿ¯ÿ«ÿ¡ÿÿ©ÿ®ÿ¨ÿ¬ÿ¹ÿµÿ»ÿ¶ÿ¶ÿÀÿ¦ÿ¥ÿªÿÿ£ÿ¥ÿµÿ±ÿ¯ÿ¯ÿ©ÿ¨ÿ¦ÿ®ÿ¹ÿ¼ÿ¯ÿ¤ÿ§ÿ±ÿ°ÿ­ÿ­ÿ¬ÿ­ÿ°ÿ·ÿºÿ¸ÿµÿ°ÿ°ÿ²ÿ¸ÿ©ÿ¹ÿ§ÿ±ÿºÿÿ«ÿ°ÿ«ÿ¨ÿ±ÿ±ÿÀÿ³ÿ§ÿ­ÿ³ÿºÿ²ÿ¼ÿ¿ÿ±ÿ¤ÿÿ¡ÿ­ÿ®ÿ¬ÿÿÿ³ÿ¶ÿ¬ÿ±ÿ¸ÿ²ÿ½ÿ¶ÿÀÿ£ÿÿ«ÿ·ÿÃÿ¿ÿ¦ÿÿ£ÿ­ÿ²ÿÃÿªÿ¤ÿ¨ÿ¬ÿ¥ÿªÿ¡ÿ£ÿ³ÿ¯ÿ­ÿ­ÿ¥ÿ¨ÿ±ÿ¶ÿµÿµÿ¦ÿ®ÿ³ÿ®ÿ¤ÿ ÿ¤ÿ´ÿ¥ÿ¬ÿ¨ÿ°ÿ¢ÿ ÿ¸ÿ­ÿ¥ÿ«ÿÀÿÿ§ÿ³ÿ¶ÿ¸ÿºÿ±ÿ¢ÿ¶ÿ»ÿ¼ÿ¤ÿÿ©ÿ¤ÿ¢ÿ­ÿ²ÿ´ÿ¸ÿ¼ÿÿ©ÿ²ÿ¾ÿ±ÿ¢ÿ¦ÿ§ÿ¦ÿÿÂÿ¼ÿ¹ÿ©ÿ²ÿ²ÿªÿ§ÿ«ÿÿ¢ÿ«ÿªÿ¬ÿ¦ÿªÿÿÿ±ÿ³ÿ®ÿ­ÿ´ÿ¹ÿ½ÿ±ÿ£ÿ®ÿ¦ÿ¢ÿ¢ÿ ÿ¨ÿ«ÿÿ¢ÿ ÿ¢ÿ³ÿµÿ©ÿ°ÿ­ÿ²ÿ¤ÿªÿ¢ÿ¬ÿºÿ¸ÿ¤ÿ¶ÿµÿ©ÿ±ÿµÿ¦ÿ«ÿ·ÿ­ÿÿÿ­ÿ´ÿ°ÿ¬ÿ®ÿ¬ÿ©ÿ¬ÿ©ÿ³ÿ³ÿ¨ÿ¬ÿ ÿ´ÿ±ÿ¡ÿ¦ÿ°ÿ³ÿ¢ÿ¯ÿÿºÿ­ÿ£ÿÿÄÿ³ÿ¾ÿ£ÿwÿÿ¬ÿ®ÿ·ÿ¤ÿ°ÿ³ÿ­ÿºÿªÿ³ÿ¹ÿ²ÿ³ÿ°ÿ´ÿ±ÿ¬ÿ¬ÿ¨ÿ¨ÿ³ÿ·ÿ´ÿ¶ÿªÿÿ£ÿ§ÿ©ÿµÿ¡ÿ ÿ«ÿ¨ÿ¹ÿ¯ÿ¦ÿ²ÿ¹ÿ¢ÿ·ÿ©ÿÿ°ÿ³ÿ´ÿµÿ ÿ©ÿ¬ÿºÿ¤ÿ¹ÿµÿ¸ÿ¾ÿ½ÿºÿ¶ÿ³ÿ¯ÿ¨ÿ¬ÿªÿ­ÿ»ÿ¼ÿ³ÿ¨ÿ¬ÿ±ÿ©ÿ«ÿ¯ÿ®ÿ³ÿµÿ¥ÿ°ÿ¯ÿ«ÿµÿ¬ÿ§ÿ±ÿ¯ÿ³ÿ¯ÿ¹ÿ³ÿ¬ÿÿ«ÿÃÿ¤ÿ¨ÿ²ÿ¬ÿ¤ÿ½ÿ¯ÿ¤ÿ¬ÿ¼ÿ»ÿ¼ÿ³ÿ´ÿ®ÿ¥ÿ°ÿ²ÿ­ÿ¨ÿ¦ÿ¥ÿ­ÿ¢ÿÿªÿ«ÿ²ÿªÿ±ÿ¬ÿ¦ÿ´ÿ¹ÿ¾ÿ¹ÿ±ÿ­ÿ²ÿ°ÿµÿ²ÿ¥ÿvÿÿÿ®ÿÿÊÿ®ÿÿ½ÿ¸ÿ¶ÿ¸ÿ©ÿ¨ÿÃÿ®ÿ¯ÿ¹ÿ¬ÿ·ÿ«ÿªÿ¢ÿ©ÿ°ÿÿÿ¤ÿÿ¦ÿ´ÿ´ÿ¬ÿ¤ÿ¢ÿÿ¥ÿ³ÿ§ÿ«ÿ¿ÿ·ÿ¯ÿ£ÿ°ÿ«ÿ©ÿ¶ÿ¦ÿ°ÿ£ÿ¤ÿ®ÿÿjÿÿ«ÿ®ÿ´ÿÆÿ¥ÿ½ÿ´ÿÿÿÿ©ÿ½ÿ¯ÿ°ÿ¸ÿ¹ÿªÿ¤ÿ¬ÿ¬ÿ®ÿ§ÿÿ¥ÿ¯ÿ°ÿ ÿ¥ÿ²ÿ¬ÿ¥ÿ¦ÿªÿªÿªÿ³ÿ¸ÿ©ÿ¢ÿ¤ÿ¡ÿ½ÿºÿ·ÿÀÿ­ÿ²ÿ²ÿ©ÿÿ¡ÿ¨ÿÃÿÁÿ¶ÿºÿ®ÿ ÿºÿ¤ÿÿ±ÿ©ÿ¸ÿ»ÿºÿ¼ÿªÿ´ÿ³ÿ¹ÿ®ÿ®ÿ±ÿ³ÿ«ÿ¥ÿ¤ÿ£ÿ¥ÿªÿ¥ÿÿÿ«ÿ®ÿÿ¡ÿµÿ¾ÿ»ÿ¨ÿ«ÿ«ÿ±ÿ·ÿ¯ÿ³ÿ¯ÿ©ÿ¾ÿµÿªÿ£ÿ°ÿ¼ÿ¶ÿ«ÿ§ÿ¯ÿµÿÄÿ¦ÿ²ÿµÿµÿ¶ÿ¢ÿ¹ÿ«ÿªÿ¯ÿ´ÿµÿ®ÿ¨ÿ´ÿ­ÿ¬ÿÿÿ¢ÿªÿ³ÿ©ÿ¦ÿ¥ÿ¤ÿ«ÿ«ÿ³ÿ»ÿ¶ÿ·ÿ®ÿªÿ¯ÿÿÿ²ÿ²ÿ®ÿ§ÿ½ÿ®ÿ·ÿÅÿ°ÿ¦ÿ³ÿÿ«ÿÿ·ÿ§ÿÿ®ÿ«ÿ¨ÿ±ÿ®ÿÿµÿÿÿÿ»ÿ¨ÿ½ÿ¸ÿ³ÿ ÿ¬ÿªÿ­ÿ±ÿ´ÿ¹ÿ°ÿ­ÿ±ÿ¯ÿ­ÿ¬ÿ«ÿ®ÿ¬ÿ£ÿ«ÿ±ÿ£ÿ§ÿ¬ÿ£ÿÿ ÿ¢ÿÿ²ÿ·ÿ©ÿÿ¥ÿ±ÿ¨ÿ¹ÿ«ÿºÿµÿÿ¨ÿ¸ÿ´ÿ¢ÿ¯ÿ¨ÿÿ¥ÿ¨ÿ©ÿ¬ÿ¦ÿ®ÿÀÿ·ÿ®ÿ°ÿ­ÿ§ÿ¬ÿ©ÿ¤ÿªÿ«ÿ®ÿ®ÿªÿ¯ÿ¬ÿ­ÿ±ÿ³ÿ·ÿ¦ÿ¤ÿ§ÿ®ÿµÿ¸ÿ¶ÿÿOÿAÿÿ£ÿ³ÿ­ÿÿ£ÿ¬ÿÿ¨ÿ±ÿ¤ÿ¹ÿ¦ÿ³ÿ¹ÿ´ÿ¶ÿ¡ÿ¥ÿ³ÿ¦ÿ¨ÿ¥ÿ¦ÿ¥ÿ£ÿ§ÿ¬ÿ°ÿªÿ¢ÿ¦ÿ³ÿ¸ÿ¬ÿ¬ÿ¯ÿ«ÿµÿ±ÿ­ÿ¾ÿ²ÿ¯ÿ©ÿ¥ÿ®ÿÅÿºÿ®ÿ¦ÿµÿ§ÿ ÿ¥ÿÿ»ÿ®ÿ²ÿ°ÿµÿºÿ¯ÿ±ÿªÿµÿ®ÿ²ÿ¼ÿ®ÿ·ÿµÿ°ÿ³ÿ«ÿ¥ÿ¤ÿªÿ­ÿ¬ÿ³ÿºÿ·ÿ©ÿ³ÿ³ÿ¬ÿÆÿµÿ¬ÿ³ÿ´ÿ£ÿ»ÿ¾ÿ¤ÿ´ÿ³ÿ¤ÿ¡ÿ±ÿÀÿ±ÿ»ÿ·ÿÿ·ÿ°ÿ§ÿ±ÿ¦ÿ¦ÿ¶ÿ¯ÿ­ÿ®ÿ«ÿ§ÿ©ÿ¶ÿ³ÿ§ÿ©ÿ±ÿ·ÿ°ÿ«ÿ§ÿ´ÿ«ÿ©ÿ²ÿ¤ÿ·ÿ¬ÿ­ÿ¼ÿ±ÿªÿÿ´ÿµÿ¥ÿ´ÿ»ÿ­ÿ°ÿ½ÿ§ÿ£ÿ­ÿµÿªÿ£ÿ­ÿ±ÿ«ÿ¥ÿ°ÿ½ÿ¼ÿ²ÿ­ÿ³ÿ±ÿ©ÿ«ÿ¥ÿÿ§ÿ£ÿ§ÿ¸ÿ¬ÿ§ÿ°ÿºÿ§ÿµÿÿ¨ÿ£ÿÿ³ÿ¯ÿÿ©ÿ«ÿ²ÿ£ÿµÿ¹ÿ³ÿ©ÿ±ÿ·ÿ³ÿ³ÿ±ÿ³ÿ³ÿ°ÿ²ÿ¬ÿ©ÿ¬ÿ¯ÿ·ÿ«ÿªÿ¹ÿ»ÿ·ÿ¥ÿ¹ÿ®ÿ±ÿ¯ÿ¥ÿºÿ§ÿªÿÁÿ«ÿ·ÿ¯ÿ·ÿ§ÿ¥ÿ¢ÿ±ÿ±ÿ©ÿÿ¥ÿ°ÿ®ÿ¨ÿ¤ÿ©ÿ­ÿ¨ÿ¯ÿ²ÿ´ÿ¹ÿ¾ÿ³ÿ³ÿ°ÿ¤ÿ¯ÿ¸ÿµÿ´ÿ¼ÿ¬ÿªÿ¦ÿ­ÿ·ÿªÿ©ÿ§ÿ©ÿ°ÿ¸ÿ³ÿ°ÿ­ÿ°ÿµÿ´ÿ¬ÿ¡ÿ«ÿ­ÿ±ÿ¶ÿ²ÿÁÿ·ÿ°ÿÿ´ÿªÿÂÿ¨ÿ¨ÿªÿ¿ÿ®ÿ¤ÿ°ÿÌÿÏÿ©ÿ³ÿ»ÿ·ÿ¥ÿªÿ¨ÿÿ¢ÿ´ÿ¹ÿ«ÿ©ÿ¿ÿ½ÿªÿ®ÿ³ÿ©ÿºÿ²ÿ°ÿµÿ¬ÿ¥ÿ«ÿµÿ°ÿ¥ÿ¬ÿ³ÿ«ÿªÿÿÿ§ÿ¶ÿ·ÿ¯ÿ°ÿ°ÿ¨ÿ¬ÿ·ÿ¼ÿ»ÿºÿ®ÿ°ÿ°ÿ±ÿ¨ÿ³ÿ¶ÿ³ÿÿ£ÿÃÿ­ÿÿ¦ÿ¸ÿ¼ÿÃÿ²ÿ±ÿ®ÿ°ÿ¸ÿ·ÿ±ÿ²ÿ¶ÿ°ÿ±ÿ¸ÿ¿ÿ¾ÿ§ÿ±ÿªÿºÿ¯ÿ´ÿ ÿ®ÿ®ÿ¯ÿ´ÿ¬ÿ£ÿÿ~ÿÿªÿ¯ÿ«ÿ¤ÿ¦ÿ¥ÿ«ÿ¹ÿ¯ÿ®ÿÿÿ»ÿºÿ­ÿ½ÿ´ÿ²ÿ©ÿ¦ÿ¬ÿÿ³ÿ·ÿ´ÿ©ÿ«ÿªÿ¯ÿ²ÿ¯ÿ¶ÿ¸ÿµÿ»ÿ¯ÿ¡ÿ ÿ£ÿ»ÿ»ÿµÿ£ÿÂÿ¥ÿ²ÿ¸ÿ¬ÿ«ÿ±ÿ¥ÿ¡ÿÿ°ÿ¬ÿ¨ÿ¥ÿ§ÿ¹ÿ¹ÿ·ÿ¸ÿ¤ÿ³ÿ¶ÿ°ÿÿÿ³ÿ§ÿ¬ÿ²ÿ¤ÿ¡ÿ¬ÿ¨ÿ¬ÿ³ÿ±ÿªÿ ÿ¡ÿ¡ÿÿÿ«ÿµÿ¢ÿÿÿÿhÿdÿ\ÿ`ÿ¶þðþrÿÿ·ÿ¤ÿÿ²ÿ­ÿ©ÿ­ÿ±ÿ¯ÿ¯ÿ³ÿ©ÿ¤ÿ´ÿ­ÿ®ÿ¨ÿ¨ÿ¨ÿ¡ÿ¥ÿ©ÿ®ÿ­ÿ¥ÿ©ÿ«ÿ±ÿµÿ«ÿ§ÿ¦ÿ¤ÿ¦ÿ­ÿ¹ÿ»ÿÃÿ²ÿºÿµÿ¤ÿ ÿ¬ÿ ÿ¤ÿ£ÿ¦ÿ¢ÿ¦ÿ©ÿ°ÿÿ¡ÿ´ÿ²ÿ°ÿºÿ·ÿ±ÿ¾ÿ¼ÿ¾ÿÎÿÿ¨ÿ¹ÿ£ÿ«ÿªÿµÿ´ÿ°ÿ¨ÿÿ£ÿ«ÿ«ÿªÿ¬ÿ¶ÿ±ÿÿÿÇÿ¥ÿ·ÿÿ¨ÿ©ÿ¦ÿ¨ÿ¶ÿ°ÿ°ÿ«ÿ¡ÿ§ÿ°ÿµÿ¸ÿµÿËÿ¼ÿ¹ÿ¬ÿ­ÿ¾ÿÁÿ¼ÿ¦ÿ¬ÿ¯ÿ©ÿ³ÿ¹ÿÀÿ¹ÿ°ÿ¾ÿÀÿ¶ÿ±ÿ¬ÿ°ÿºÿ¨ÿ´ÿ½ÿ¥ÿ»ÿ·ÿ¤ÿªÿªÿÿ ÿ´ÿ°ÿ¡ÿ£ÿ¤ÿ¢ÿÿªÿ¶ÿ}ÿ§ÿ¤ÿ¬ÿ ÿÿÿªÿ°ÿ¸ÿ¶ÿ«ÿ¬ÿ©ÿ©ÿ©ÿ²ÿ¸ÿ§ÿ®ÿ°ÿªÿ³ÿ¹ÿµÿ¶ÿ²ÿ³ÿ·ÿ³ÿ¬ÿ³ÿ½ÿ°ÿ±ÿ³ÿÈÿ ÿ§ÿÿ©ÿ¬ÿ²ÿ¶ÿÄÿµÿ©ÿ¯ÿ­ÿ´ÿ¹ÿ¶ÿ«ÿ¡ÿ©ÿªÿ¥ÿ¢ÿ¬ÿ´ÿ´ÿ±ÿ²ÿ­ÿ¯ÿ¶ÿ¬ÿ¤ÿ¼ÿ½ÿ ÿ«ÿ²ÿ´ÿ±ÿ·ÿ¾ÿ·ÿ°ÿ©ÿ¬ÿ°ÿ²ÿ¶ÿ¹ÿ³ÿµÿ­ÿ³ÿµÿºÿ±ÿ°ÿªÿ¹ÿ·ÿµÿ¸ÿ«ÿ¥ÿ¸ÿ½ÿ·ÿ¶ÿ¯ÿ±ÿªÿÿ·ÿºÿ´ÿ¸ÿ²ÿ²ÿ²ÿ²ÿÂÿÅÿ¯ÿ²ÿÁÿ¹ÿ¿ÿ¾ÿ¯ÿ¬ÿ«ÿ«ÿ¯ÿ»ÿ²ÿÿ¦ÿ«ÿ­ÿ²ÿ¿ÿÂÿ©ÿ¬ÿ¦ÿªÿ¬ÿ³ÿ´ÿ²ÿ´ÿ³ÿ¸ÿÂÿ»ÿ½ÿ´ÿ°ÿ¬ÿÿªÿºÿ·ÿÀÿÊÿÌÿÀÿ®ÿ½ÿºÿ¾ÿ®ÿ§ÿ¨ÿ°ÿ¶ÿ¶ÿ®ÿ³ÿ»ÿ¼ÿ°ÿ ÿ¯ÿ­ÿ³ÿÀÿ¹ÿ¨ÿÁÿ·ÿ°ÿ´ÿµÿ®ÿ¬ÿµÿµÿ«ÿºÿ¾ÿ¼ÿ·ÿÿ¦ÿ¯ÿ®ÿ²ÿ±ÿ±ÿ¸ÿ¯ÿ©ÿÁÿ¨ÿ±ÿ©ÿ®ÿ·ÿÁÿÉÿ®ÿ¢ÿ¸ÿ¹ÿµÿÆÿµÿÿ½ÿ»ÿÁÿÁÿ«ÿ¹ÿ½ÿ¸ÿ·ÿ®ÿ¯ÿÿ©ÿ¤ÿ±ÿ¨ÿÁÿ¸ÿ·ÿ¿ÿ½ÿ­ÿÿ¤ÿ®ÿ¤ÿ¤ÿ§ÿ¾ÿ¸ÿ±ÿ±ÿ²ÿ´ÿ¸ÿ¹ÿ±ÿ³ÿ°ÿ®ÿ¶ÿ¦ÿ¿ÿ¬ÿ²ÿµÿ¯ÿ·ÿ¿ÿ·ÿ¯ÿ©ÿ»ÿ«ÿ¼ÿ®ÿµÿ³ÿ­ÿ¨ÿ«ÿ±ÿ±ÿ¶ÿªÿ¤ÿ°ÿ·ÿ¾ÿ«ÿ¬ÿ¦ÿªÿÀÿ·ÿ¯ÿ±ÿ°ÿ´ÿµÿ¶ÿ»ÿ©ÿ¦ÿ°ÿ¯ÿ¯ÿ¸ÿ¸ÿªÿÿ²ÿ²ÿºÿºÿ¶ÿ´ÿ­ÿ¡ÿ£ÿ·ÿ«ÿ¼ÿ¯ÿ¬ÿ§ÿ»ÿ»ÿ²ÿ´ÿ³ÿ®ÿµÿ±ÿ¯ÿ¡ÿ¸ÿºÿ²ÿ¸ÿ½ÿµÿ«ÿ®ÿ¹ÿ·ÿ¹ÿÿ­ÿ¸ÿ³ÿ¶ÿ¶ÿ¨ÿ«ÿÀÿÇÿ»ÿ¾ÿ²ÿ­ÿ°ÿ·ÿ·ÿ­ÿ ÿ¬ÿ³ÿ¸ÿ¥ÿ­ÿ±ÿ°ÿ¨ÿ³ÿ½ÿªÿ§ÿ¿ÿ¼ÿ³ÿ°ÿ¨ÿ¯ÿ¶ÿ·ÿ±ÿ¬ÿ²ÿÿ£ÿ­ÿ¼ÿÃÿµÿ½ÿºÿ©ÿ±ÿ±ÿ·ÿ«ÿ·ÿ®ÿ¯ÿ¬ÿªÿ°ÿ´ÿ¸ÿ½ÿ¦ÿªÿµÿ®ÿ³ÿ»ÿ»ÿ¬ÿ£ÿ¸ÿ¹ÿ¿ÿ¾ÿ¶ÿ¼ÿ¹ÿÀÿÀÿ´ÿ¿ÿ¼ÿÄÿ¼ÿ«ÿ²ÿ­ÿ²ÿ¼ÿµÿ©ÿ­ÿºÿ¹ÿ³ÿµÿ¶ÿ³ÿ¶ÿ½ÿµÿ£ÿµÿ£ÿ°ÿºÿ²ÿ½ÿ·ÿ«ÿÂÿÈÿÃÿªÿ©ÿ²ÿ°ÿ¯ÿ¬ÿ¤ÿ¦ÿ´ÿ«ÿ±ÿ²ÿ²ÿ´ÿºÿÆÿÄÿ®ÿ­ÿÒÿ¿ÿ»ÿµÿÄÿ»ÿ±ÿ½ÿ·ÿ´ÿ±ÿ³ÿ¾ÿÂÿ»ÿ¸ÿ±ÿ£ÿ²ÿµÿÿ«ÿµÿ³ÿ´ÿ·ÿµÿ¯ÿºÿ­ÿ°ÿµÿ°ÿ¼ÿÈÿ¾ÿ³ÿµÿ¬ÿ­ÿ£ÿµÿ±ÿ¹ÿ¿ÿ¯ÿ¿ÿ¾ÿ­ÿ­ÿ°ÿ¬ÿÃÿ½ÿ·ÿ³ÿ¬ÿ¼ÿÂÿ·ÿºÿ¿ÿ´ÿ­ÿ®ÿ¶ÿ°ÿ¯ÿ­ÿ¶ÿ¹ÿµÿ½ÿ¨ÿ³ÿÆÿ¹ÿÇÿÄÿ·ÿ´ÿ¯ÿ¯ÿ³ÿÆÿÁÿ¸ÿ¸ÿ³ÿ­ÿ¯ÿºÿ°ÿ´ÿ´ÿ³ÿ­ÿ¥ÿ£ÿ®ÿ¼ÿ®ÿ«ÿ²ÿ±ÿºÿ½ÿ¼ÿ¸ÿµÿ¸ÿ¸ÿ¼ÿ¿ÿ³ÿªÿ³ÿ¸ÿ·ÿ¶ÿ±ÿµÿ¡ÿµÿºÿÃÿ¹ÿ¨ÿ¤ÿ­ÿ«ÿ§ÿ¶ÿ½ÿÄÿ°ÿ«ÿµÿ³ÿ©ÿ´ÿ¯ÿ§ÿ·ÿ±ÿ²ÿ¬ÿ³ÿ»ÿ±ÿ§ÿ§ÿ¬ÿÀÿ±ÿ­ÿ¶ÿÁÿºÿ±ÿºÿ½ÿµÿ¸ÿµÿ¹ÿ¯ÿ±ÿ¨ÿ©ÿ¼ÿ°ÿ¸ÿ´ÿÂÿ°ÿªÿ«ÿ­ÿµÿ½ÿ¼ÿ¸ÿ®ÿµÿ±ÿÆÿ´ÿ¦ÿ¯ÿ¶ÿµÿ¸ÿ²ÿ¬ÿ³ÿ¶ÿ¯ÿ¬ÿºÿ»ÿµÿ¹ÿºÿ½ÿ§ÿµÿ²ÿµÿ­ÿ¸ÿ½ÿ·ÿ´ÿ³ÿ¾ÿÌÿ³ÿ¿ÿ©ÿ¯ÿ²ÿ¯ÿ¬ÿ«ÿ«ÿ¤ÿ«ÿ¾ÿ·ÿ»ÿ©ÿ¿ÿ¾ÿµÿ¯ÿ¤ÿ²ÿ½ÿ¨ÿ¬ÿ¯ÿ¦ÿ·ÿÅÿºÿ´ÿ»ÿ¸ÿ³ÿ¶ÿºÿÃÿÁÿ­ÿµÿ¾ÿµÿ±ÿµÿ¬ÿ¶ÿÎÿµÿºÿÕÿÉÿ½ÿµÿ·ÿºÿ·ÿ»ÿ¼ÿ°ÿ¹ÿ¼ÿÅÿ½ÿ¿ÿ·ÿ³ÿ±ÿ´ÿ¾ÿ¬ÿ­ÿ²ÿÇÿÐÿ±ÿÆÿ½ÿºÿÀÿºÿ¶ÿºÿºÿ»ÿ¿ÿ´ÿ´ÿªÿ§ÿµÿ¸ÿ¹ÿ»ÿ¦ÿµÿ¿ÿ¨ÿ§ÿªÿ¬ÿ´ÿÁÿÂÿ¶ÿ°ÿ®ÿ©ÿºÿ¹ÿ¸ÿ²ÿ®ÿ¹ÿ«ÿ´ÿ¿ÿÁÿ¼ÿ²ÿ°ÿ­ÿµÿ©ÿ²ÿ»ÿ¸ÿÅÿÁÿ¶ÿ²ÿ´ÿ¼ÿ¾ÿªÿªÿ¸ÿ¼ÿ¶ÿ§ÿ®ÿ¶ÿ·ÿ¸ÿ¶ÿ¯ÿ°ÿ¹ÿ³ÿ³ÿ¿ÿÿ§ÿ³ÿºÿ¸ÿ¯ÿ¨ÿ¤ÿ«ÿ¸ÿ¬ÿ°ÿÆÿªÿ´ÿ»ÿ¯ÿ³ÿ±ÿ²ÿºÿ·ÿ°ÿ½ÿ¿ÿ¸ÿÅÿ­ÿ·ÿÀÿ¸ÿ±ÿÁÿ³ÿÿ«ÿ¿ÿ¾ÿ¹ÿ·ÿ¨ÿ²ÿ¯ÿÁÿ³ÿ¸ÿ°ÿ±ÿ·ÿ¶ÿ²ÿ­ÿµÿÄÿ³ÿ¼ÿÀÿ¯ÿÁÿ°ÿ®ÿ²ÿ¥ÿ¯ÿ°ÿªÿ¹ÿ±ÿ£ÿºÿÿ¯ÿ±ÿ¶ÿ¹ÿ¶ÿ³ÿ·ÿ¨ÿ¡ÿ¬ÿ´ÿ¸ÿ®ÿ©ÿ»ÿ¹ÿ«ÿ®ÿ«ÿºÿ¼ÿ¯ÿ§ÿ¨ÿ®ÿ·ÿ¼ÿ±ÿ©ÿ³ÿ°ÿ°ÿµÿ¦ÿ¬ÿ¡ÿ±ÿ®ÿªÿºÿ½ÿµÿ¹ÿ¹ÿ·ÿ´ÿÀÿ¹ÿ°ÿËÿ®ÿ¤ÿ°ÿªÿ°ÿ²ÿ°ÿ´ÿ±ÿ²ÿÂÿÂÿ»ÿªÿ·ÿ®ÿ»ÿ²ÿ«ÿªÿ¤ÿ£ÿ«ÿ¬ÿ®ÿ¸ÿ´ÿºÿ²ÿ¹ÿ¨ÿ·ÿ©ÿ£ÿ·ÿªÿ§ÿ·ÿ¿ÿºÿ¼ÿÃÿ³ÿÿ¯ÿ²ÿºÿ§ÿ©ÿ¸ÿ»ÿ»ÿ±ÿ´ÿ¹ÿ¸ÿ­ÿ¨ÿ¬ÿ¨ÿ ÿÿÿ¬ÿ°ÿ¹ÿ´ÿ­ÿ ÿ¯ÿ¨ÿ·ÿ®ÿ®ÿµÿ·ÿ½ÿ»ÿ®ÿ¯ÿ¨ÿ®ÿ¹ÿ±ÿ²ÿ¦ÿ²ÿ´ÿÁÿ§ÿ¦ÿ·ÿ·ÿ´ÿ¹ÿ¸ÿ¹ÿÆÿ»ÿ¼ÿ«ÿ¢ÿÃÿ±ÿ³ÿ¬ÿ§ÿ·ÿ¯ÿ¨ÿ®ÿ²ÿ·ÿ¿ÿ¾ÿ¹ÿ·ÿ¸ÿ²ÿ¾ÿ¶ÿºÿ±ÿ²ÿÂÿ¬ÿ¯ÿ£ÿ¯ÿ¾ÿ­ÿ¡ÿ«ÿ³ÿ³ÿ³ÿ¬ÿÿÿ¬ÿ¦ÿ·ÿ£ÿ£ÿ´ÿÿ²ÿ»ÿ´ÿ¬ÿ¥ÿ­ÿ¸ÿ²ÿ°ÿ¶ÿ²ÿ­ÿ¥ÿÿ®ÿ«ÿÿ¯ÿÿ±ÿ¬ÿ²ÿ¤ÿÿ³ÿ·ÿ¤ÿ¯ÿ¹ÿ§ÿÿ ÿ¨ÿµÿµÿ¹ÿ´ÿ¦ÿ¡ÿÿÿÿ¶ÿ¨ÿºÿ«ÿ­ÿ¬ÿÿÿ¦ÿ®ÿ¹ÿµÿ©ÿ¶ÿ±ÿÿ¨ÿ±ÿÿÿÿÿÿ¨ÿ¨ÿÿ¢ÿ§ÿ¤ÿ ÿ£ÿ¥ÿÿÿ£ÿÿÿ®ÿÿ®ÿ ÿÿ¥ÿ ÿ¨ÿ¡ÿ¨ÿÿÿÿÿ«ÿ±ÿ´ÿ¬ÿÿ©ÿ´ÿ¥ÿ¢ÿ¦ÿÿÿ«ÿ¦ÿ¦ÿ¤ÿ®ÿ²ÿÂÿ¬ÿ ÿ¢ÿ³ÿ´ÿ¤ÿ¦ÿ®ÿ¬ÿ®ÿ³ÿ²ÿ´ÿ»ÿ¼ÿ±ÿ¯ÿ³ÿºÿ ÿ ÿ¶ÿµÿ°ÿ´ÿ´ÿ±ÿÁÿÁÿ¸ÿ²ÿ­ÿ£ÿÿ®ÿ»ÿ«ÿ«ÿ³ÿÿ­ÿÿÿÿµÿËÿ£ÿ±ÿ­ÿ·ÿªÿ ÿ¯ÿ±ÿ­ÿ´ÿ´ÿ»ÿ¹ÿµÿ±ÿ¨ÿ¬ÿ²ÿ¶ÿ²ÿ½ÿ¾ÿµÿ·ÿ¡ÿ¥ÿ®ÿ«ÿ¤ÿ«ÿ¹ÿ¨ÿ²ÿ´ÿ«ÿªÿ±ÿ¸ÿ±ÿ«ÿ´ÿ´ÿ°ÿ¹ÿºÿ°ÿÿ¥ÿ¶ÿ°ÿ«ÿÿ»ÿ®ÿ©ÿ²ÿ¨ÿ§ÿ³ÿ»ÿ¦ÿ­ÿ¶ÿ³ÿ­ÿªÿªÿ±ÿ­ÿ¨ÿ°ÿ³ÿ´ÿ¹ÿºÿºÿÂÿ¼ÿ¼ÿ¡ÿ¤ÿ­ÿ¬ÿÃÿ³ÿ­ÿ¼ÿ¤ÿ½ÿ¼ÿ®ÿ¸ÿ»ÿ°ÿ­ÿ³ÿÀÿÁÿ¶ÿ´ÿ®ÿ ÿ§ÿ¸ÿ´ÿ¨ÿ¶ÿ»ÿ®ÿ¶ÿ­ÿªÿ­ÿ±ÿ¡ÿ©ÿ¹ÿ¨ÿ´ÿ§ÿ­ÿ²ÿ´ÿ¥ÿ¹ÿ°ÿ«ÿ°ÿªÿ­ÿ³ÿ­ÿÿÿ¯ÿ®ÿ§ÿ¥ÿ²ÿÿ¯ÿ¨ÿÿ§ÿÿ®ÿ­ÿ°ÿ¶ÿ¿ÿ®ÿ­ÿÿ¦ÿºÿ³ÿ°ÿ±ÿ¬ÿ¦ÿ¬ÿ«ÿ»ÿ»ÿ©ÿ¬ÿ¸ÿ½ÿµÿµÿ½ÿ¸ÿ±ÿªÿ²ÿ°ÿ¶ÿÿ§ÿ¦ÿ±ÿ¯ÿ§ÿ³ÿ¬ÿ¤ÿ©ÿ·ÿµÿÁÿ¾ÿ¯ÿ¸ÿºÿ¸ÿ­ÿ¢ÿÿ³ÿ¹ÿ§ÿ§ÿ§ÿ«ÿ¬ÿªÿµÿªÿ¡ÿ«ÿ¥ÿ´ÿ«ÿÿ¡ÿ·ÿ¨ÿ¬ÿ·ÿµÿ«ÿ¯ÿ¡ÿ«ÿ½ÿ·ÿ¦ÿ¦ÿ©ÿ«ÿÿ­ÿ®ÿ§ÿ±ÿ²ÿ­ÿ°ÿ©ÿ¬ÿ»ÿ¹ÿºÿ±ÿ¨ÿµÿ¶ÿ²ÿ­ÿ¢ÿ ÿ¼ÿÿ¤ÿÿºÿÿ°ÿ±ÿ£ÿ±ÿ¯ÿÂÿÿÿ°ÿµÿºÿ¤ÿÿÿ¤ÿµÿ¶ÿ­ÿ¬ÿ®ÿªÿ¢ÿªÿ«ÿ«ÿ½ÿ¿ÿ©ÿ¹ÿ±ÿ³ÿ¿ÿ«ÿ¹ÿµÿÿ¨ÿÀÿÿÀÿ³ÿ®ÿ®ÿ§ÿ«ÿ®ÿ¡ÿ¯ÿ¯ÿ²ÿ¤ÿ¤ÿ¯ÿ¬ÿ³ÿ°ÿ®ÿ¨ÿ«ÿ¬ÿ­ÿ·ÿ¬ÿ¥ÿ«ÿ§ÿ­ÿ°ÿ§ÿ£ÿ«ÿÿ¢ÿÿ®ÿµÿªÿ®ÿ¿ÿ±ÿÂÿ²ÿ¨ÿªÿÀÿµÿ¸ÿ¼ÿ¤ÿ°ÿ¼ÿ¯ÿ¸ÿ°ÿ®ÿ³ÿ´ÿ¹ÿµÿ´ÿ°ÿ¢ÿ£ÿ²ÿ³ÿ°ÿ·ÿ¯ÿ«ÿºÿºÿ³ÿ³ÿ²ÿ¦ÿ¡ÿÿ ÿ­ÿ°ÿ«ÿ¥ÿ¦ÿÃÿ¶ÿ®ÿÿÿ²ÿÿZÿÿÿ²ÿ³ÿ ÿ¥ÿ®ÿ¢ÿ·ÿ¯ÿ¸ÿ²ÿ®ÿ±ÿ©ÿ¯ÿ¶ÿªÿ¦ÿ¦ÿ¤ÿ¬ÿ«ÿ«ÿ»ÿ·ÿ¨ÿ¦ÿ¥ÿ­ÿªÿ®ÿªÿ¨ÿ ÿ±ÿ°ÿÿªÿÀÿ­ÿ°ÿ©ÿ¥ÿ³ÿ­ÿ­ÿªÿ²ÿ­ÿ¶ÿ¹ÿ¤ÿ¨ÿ ÿªÿ±ÿ·ÿµÿ¹ÿ¾ÿ¨ÿ©ÿµÿ¯ÿ«ÿ¬ÿ®ÿ®ÿ©ÿ¤ÿ¢ÿ¨ÿ«ÿ¬ÿ¥ÿ£ÿ¯ÿºÿµÿ«ÿ¯ÿ»ÿ³ÿ¦ÿ®ÿÂÿ¨ÿÂÿ´ÿ¾ÿ´ÿ¦ÿªÿ±ÿ¡ÿ¯ÿ´ÿ¬ÿ£ÿ·ÿ«ÿÿ¦ÿªÿ¨ÿªÿ«ÿ°ÿ¨ÿ£ÿµÿ·ÿ±ÿÿÿ§ÿ«ÿ±ÿ³ÿ­ÿ©ÿ¨ÿ«ÿ®ÿ®ÿ»ÿ«ÿ±ÿ¬ÿ¬ÿ®ÿ³ÿ©ÿ¬ÿ¢ÿ¹ÿ«ÿÿ·ÿÿÿµÿÃÿ¨ÿ·ÿªÿ°ÿ¦ÿÿÿ¡ÿ«ÿ´ÿ¥ÿ®ÿ¬ÿ£ÿ ÿ¯ÿ¼ÿ¶ÿ¬ÿ¨ÿªÿ¦ÿªÿ«ÿ¨ÿ±ÿ°ÿ®ÿ¬ÿ©ÿ­ÿªÿ¨ÿ«ÿ¾ÿºÿ¥ÿ©ÿ¾ÿ°ÿªÿ¨ÿÿ²ÿ¨ÿ³ÿ¹ÿÿ]ÿgÿÿÿºÿ¼ÿ¯ÿ¦ÿ±ÿ¬ÿ¨ÿ°ÿ·ÿ°ÿÿÿ¤ÿ¦ÿ­ÿ¬ÿ´ÿ±ÿªÿ¡ÿ£ÿ¥ÿ¨ÿ¬ÿ«ÿ«ÿ¶ÿ¸ÿ©ÿªÿ°ÿ¬ÿ³ÿ¸ÿ³ÿ®ÿ¦ÿ©ÿ¬ÿ­ÿ¥ÿ«ÿ²ÿ·ÿµÿ®ÿ¨ÿ¢ÿ©ÿ ÿ¶ÿ²ÿ¹ÿ¨ÿÿ´ÿ°ÿ«ÿ ÿµÿµÿÀÿ²ÿ°ÿ°ÿ¢ÿ³ÿ»ÿÅÿµÿµÿ·ÿ²ÿ©ÿ¨ÿ¥ÿ©ÿ§ÿ«ÿªÿÿÿ©ÿµÿ´ÿ¬ÿ°ÿ½ÿ¹ÿ¢ÿ±ÿ¶ÿ²ÿ°ÿªÿ³ÿ¯ÿªÿ°ÿ¯ÿ«ÿ½ÿ¶ÿ»ÿ²ÿ²ÿ«ÿ¸ÿ¸ÿ´ÿºÿÿ·ÿ·ÿ¹ÿ´ÿ®ÿªÿÿ¥ÿ·ÿ¿ÿ¸ÿ¯ÿµÿ²ÿ·ÿ±ÿ§ÿ£ÿ§ÿ´ÿ®ÿ©ÿ°ÿ±ÿ¨ÿ¥ÿ«ÿ¶ÿ´ÿ¦ÿ¬ÿ±ÿ±ÿ¨ÿ¦ÿ¯ÿ²ÿ´ÿ°ÿ·ÿ­ÿ¡ÿ¸ÿ¯ÿ­ÿ«ÿ¡ÿ·ÿ¡ÿ¬ÿªÿÿÿ¦ÿ¿ÿ­ÿ«ÿ¯ÿÆÿ«ÿ¸ÿÂÿ½ÿºÿ³ÿ­ÿ«ÿ°ÿ®ÿ°ÿ½ÿ»ÿ¹ÿ­ÿªÿ«ÿ±ÿ¯ÿ°ÿ¶ÿ¯ÿ¬ÿ¢ÿ ÿ¡ÿ¡ÿÿÿ¾ÿ©ÿ¤ÿ®ÿ¨ÿ¢ÿ»ÿ±ÿ¸ÿÿ¹ÿÿºÿÀÿ«ÿ³ÿ¸ÿ¥ÿ¤ÿ²ÿ´ÿ¨ÿªÿ¬ÿÿ·ÿ¬ÿºÿ°ÿ©ÿ¯ÿ±ÿºÿ°ÿ¡ÿ¤ÿ¢ÿ®ÿ³ÿ´ÿ²ÿ©ÿ¬ÿ²ÿµÿ±ÿ¬ÿ°ÿ±ÿ¦ÿ¦ÿ¤ÿ²ÿ¥ÿªÿ´ÿ¬ÿ¶ÿ~ÿÿ
ÿwÿ«ÿ¥ÿ¦ÿ¦ÿªÿ¤ÿ¨ÿ©ÿ­ÿ¦ÿ±ÿ©ÿ­ÿªÿ­ÿ´ÿ¡ÿ¤ÿ°ÿ¨ÿªÿ¦ÿ¨ÿ£ÿÿ¡ÿ¬ÿ¬ÿ¤ÿ¡ÿ¤ÿ³ÿ³ÿ­ÿ§ÿ ÿ§ÿ±ÿ¯ÿ´ÿ³ÿ§ÿ¸ÿ¥ÿÿ±ÿ¬ÿ­ÿÁÿ¨ÿÔÿ«ÿ¶ÿ¤ÿ²ÿ¾ÿ´ÿ¼ÿ±ÿ¤ÿ»ÿ¼ÿµÿ²ÿ³ÿ°ÿ¹ÿ¸ÿ³ÿ¬ÿ®ÿ³ÿ±ÿ­ÿ¶ÿ½ÿ¶ÿµÿ¹ÿºÿ°ÿ±ÿ¼ÿ°ÿ¼ÿ·ÿ½ÿ¯ÿ®ÿºÿ±ÿ®ÿ³ÿÏÿµÿµÿ±ÿ¨ÿ¦ÿ´ÿ±ÿ°ÿ±ÿµÿ ÿµÿ¹ÿ¯ÿ©ÿ®ÿ²ÿµÿ«ÿ«ÿµÿ­ÿ«ÿ¯ÿ´ÿ¯ÿ¤ÿ°ÿ±ÿ«ÿ´ÿ°ÿ«ÿ±ÿ¼ÿ¢ÿ®ÿ¹ÿµÿªÿ·ÿ¶ÿ¯ÿ§ÿªÿ±ÿ£ÿ¼ÿ»ÿ¸ÿ©ÿ¬ÿ©ÿ¹ÿ¬ÿ­ÿ£ÿ·ÿ¼ÿ·ÿ¶ÿ©ÿ²ÿ¬ÿ²ÿÃÿ·ÿ¸ÿ»ÿµÿ­ÿ­ÿ½ÿµÿ¯ÿ¦ÿ¬ÿ¶ÿµÿ§ÿ¬ÿ¬ÿ¨ÿ´ÿ«ÿ¯ÿ£ÿÿ±ÿ¶ÿÿ°ÿ¬ÿ°ÿ ÿ¹ÿ¸ÿ³ÿ®ÿ«ÿ¬ÿ²ÿ±ÿ°ÿ³ÿ¯ÿ¯ÿ¯ÿªÿ¯ÿ±ÿµÿ½ÿªÿ­ÿ²ÿ³ÿ·ÿ¹ÿ·ÿÃÿ¸ÿ£ÿ¤ÿ©ÿ¡ÿ¸ÿ·ÿ¬ÿ§ÿ²ÿ¤ÿÿ¬ÿ²ÿ°ÿ²ÿ¥ÿ¦ÿ±ÿ¹ÿ·ÿ±ÿ¸ÿ·ÿ ÿÿ¨ÿ­ÿ¶ÿ¼ÿ¯ÿÿªÿÿÿ¼ÿ¸ÿ»ÿ¯ÿÀÿ°ÿ¦ÿµÿ·ÿ¬ÿ®ÿ®ÿ±ÿ®ÿ­ÿ»ÿ³ÿ©ÿ±ÿ´ÿ·ÿºÿ´ÿ©ÿ¤ÿ¨ÿ©ÿ©ÿ°ÿ³ÿ«ÿ©ÿ¦ÿ°ÿ¬ÿÃÿ±ÿ ÿ§ÿ°ÿ¹ÿ©ÿ·ÿ¸ÿ´ÿ¤ÿÆÿºÿ¯ÿ¬ÿ¶ÿ²ÿ¨ÿ°ÿ·ÿ½ÿ¸ÿ©ÿºÿ¿ÿ¬ÿ¤ÿ®ÿ¯ÿ¸ÿ¼ÿ­ÿ´ÿÿ®ÿªÿ¼ÿ¶ÿ£ÿ©ÿ­ÿÿÿÿÿ«ÿ©ÿ³ÿµÿµÿµÿ²ÿ²ÿ¨ÿ¡ÿ°ÿÄÿ³ÿ«ÿ­ÿ¼ÿ¡ÿ§ÿ¢ÿ¿ÿ¿ÿ¨ÿ ÿÿ­ÿ¼ÿ±ÿ·ÿ®ÿ¢ÿªÿªÿªÿ¶ÿ¶ÿ±ÿ¯ÿ¥ÿ¡ÿ°ÿ¾ÿ·ÿ¯ÿ ÿ¯ÿ¶ÿ²ÿ®ÿ°ÿ©ÿ­ÿ«ÿªÿªÿ«ÿÿmÿÿ£ÿ¸ÿ½ÿ®ÿ®ÿºÿ²ÿ©ÿ´ÿ¶ÿ£ÿÿÿ®ÿ°ÿÀÿ¶ÿºÿ°ÿ°ÿ¦ÿ¹ÿ¬ÿ®ÿ¹ÿ´ÿ¬ÿ¦ÿ¬ÿÿ¤ÿ«ÿ¯ÿ°ÿ²ÿ´ÿ¬ÿ²ÿ´ÿºÿÈÿºÿªÿ¦ÿ´ÿ¢ÿ­ÿ°ÿ¢ÿ¢ÿ°ÿ¨ÿ¦ÿÿÿ±ÿ½ÿ¨ÿÿ§ÿ­ÿ¯ÿ¦ÿÿ¡ÿ¡ÿ®ÿ½ÿ¬ÿ®ÿ®ÿ¦ÿ§ÿ­ÿÿ¦ÿ¦ÿ¦ÿ ÿ«ÿ©ÿªÿ±ÿ¯ÿÿÿ­ÿ§ÿÿÿÿzÿ5ÿLÿKÿÿ÷þdÿ ÿºÿ¨ÿ¶ÿ©ÿ}ÿÿ°ÿ³ÿµÿµÿ±ÿ¬ÿ¨ÿ§ÿ«ÿ¤ÿ¤ÿ¬ÿÿÿ ÿ«ÿ®ÿ¨ÿ§ÿ§ÿ±ÿ¹ÿ´ÿ±ÿ­ÿ¤ÿ¥ÿ°ÿ¹ÿºÿ±ÿ¦ÿ¢ÿ²ÿ¹ÿ³ÿÈÿ¬ÿ¶ÿ¡ÿ¬ÿµÿÁÿ¾ÿ®ÿ±ÿ°ÿÿÿ°ÿ¹ÿÁÿÈÿÀÿ±ÿµÿ¸ÿµÿ»ÿÿ©ÿµÿÿ§ÿ¬ÿ¯ÿµÿ³ÿ®ÿ¨ÿ°ÿ¯ÿ±ÿ¹ÿªÿ¬ÿ»ÿÁÿ±ÿ¼ÿÿ©ÿ¸ÿ±ÿ¯ÿ¼ÿ§ÿ¬ÿ¬ÿ­ÿ®ÿ£ÿ¥ÿ²ÿ¶ÿ¸ÿ²ÿÀÿ¸ÿ´ÿ¯ÿ¬ÿ¹ÿÃÿ²ÿ¬ÿÁÿµÿ¸ÿ«ÿ¥ÿ¦ÿ«ÿ´ÿ»ÿ¹ÿ¬ÿ´ÿ¬ÿ°ÿ¶ÿ±ÿ°ÿ¼ÿ­ÿ´ÿ´ÿ§ÿ®ÿ«ÿ¢ÿªÿ¹ÿ­ÿÿ¢ÿ«ÿ¨ÿÿ³ÿªÿ¢ÿÿ¬ÿ©ÿ£ÿÿÿ©ÿ¬ÿ§ÿªÿ§ÿ£ÿ±ÿµÿ­ÿ¹ÿ¿ÿ¯ÿ§ÿ¶ÿ®ÿ»ÿ¼ÿ´ÿ±ÿ¥ÿ¢ÿ¬ÿ¬ÿ©ÿ¹ÿºÿ¥ÿ§ÿ»ÿ¬ÿ²ÿÁÿÿ¿ÿ§ÿ¹ÿÆÿÀÿªÿ±ÿ¶ÿ©ÿ®ÿ´ÿ«ÿ¶ÿ·ÿ¤ÿ­ÿ­ÿ¤ÿ¬ÿ°ÿ¬ÿ±ÿ²ÿ¯ÿ­ÿ¯ÿ±ÿ­ÿ¬ÿ¯ÿ§ÿ¦ÿÿÿ»ÿ¬ÿ¯ÿ½ÿ°ÿ¨ÿ¦ÿ«ÿ°ÿ²ÿ¹ÿºÿ³ÿ²ÿ²ÿÀÿ³ÿµÿ­ÿ¬ÿ¶ÿÀÿ¹ÿ´ÿ°ÿ­ÿºÿÅÿÂÿÀÿ´ÿ½ÿ¦ÿÀÿ«ÿ¢ÿ°ÿµÿ´ÿ½ÿ»ÿ¹ÿÂÿ»ÿ®ÿ¹ÿ»ÿ»ÿ¶ÿ¨ÿ©ÿ©ÿ®ÿ·ÿ¸ÿ±ÿ¹ÿ»ÿ«ÿ³ÿ­ÿÿ©ÿ©ÿ¡ÿ¨ÿ¥ÿ¯ÿ´ÿÃÿ²ÿ¨ÿ²ÿ»ÿ¿ÿ¿ÿ»ÿ¾ÿ¿ÿ¶ÿ¨ÿ­ÿ©ÿ¢ÿ¨ÿ¤ÿ¨ÿ°ÿ¦ÿ¤ÿºÿ¾ÿ°ÿºÿÀÿÀÿ©ÿ®ÿ·ÿ¶ÿ³ÿ´ÿ³ÿ©ÿ©ÿµÿ¬ÿ·ÿ¾ÿ²ÿ¶ÿµÿµÿ¯ÿ·ÿÀÿ³ÿªÿ²ÿ®ÿ°ÿ¿ÿ¬ÿ«ÿ¶ÿ¬ÿ¤ÿ¥ÿ¬ÿµÿ­ÿ±ÿ¹ÿ£ÿªÿ¹ÿ³ÿ¼ÿ¯ÿªÿ¾ÿ±ÿ­ÿ¯ÿ²ÿ·ÿ²ÿªÿºÿ·ÿµÿ¦ÿ¹ÿÊÿ³ÿ¬ÿ¼ÿºÿ¶ÿ³ÿ¯ÿ¶ÿ«ÿ­ÿ¦ÿ°ÿ´ÿ®ÿ§ÿ¤ÿ«ÿ²ÿªÿ¢ÿªÿ«ÿÿ´ÿ¥ÿ¯ÿ´ÿ¸ÿ²ÿ³ÿµÿ¶ÿ³ÿ«ÿ¯ÿ±ÿ¤ÿ¬ÿÿ®ÿ¥ÿ¡ÿ«ÿ³ÿ¬ÿ¨ÿ´ÿ¼ÿ²ÿ®ÿ¨ÿ´ÿÿ²ÿ¹ÿ¬ÿ¨ÿ®ÿ²ÿ°ÿ®ÿ¤ÿ±ÿÄÿÀÿ²ÿºÿ¸ÿµÿ¶ÿ²ÿ¯ÿ²ÿ·ÿ¥ÿ»ÿµÿ¾ÿ·ÿ¯ÿ°ÿ°ÿ­ÿ¯ÿ³ÿ²ÿºÿ¨ÿ¬ÿ®ÿ³ÿ»ÿ´ÿ©ÿ¨ÿ²ÿ¿ÿÌÿ¸ÿ¡ÿ¶ÿ·ÿ½ÿ´ÿªÿ°ÿ¹ÿ¹ÿºÿ¸ÿ»ÿ¹ÿ®ÿºÿ¼ÿ¶ÿ³ÿ®ÿ­ÿ³ÿ²ÿ¥ÿ³ÿ±ÿ«ÿ±ÿÁÿ¸ÿ²ÿ³ÿ·ÿÀÿºÿ¿ÿÁÿµÿ´ÿ¨ÿ¸ÿÆÿ¾ÿ²ÿµÿ°ÿ«ÿÊÿÿ¯ÿ­ÿ­ÿ´ÿ·ÿ¶ÿµÿ³ÿ³ÿ°ÿ³ÿ¦ÿ¢ÿ¦ÿ©ÿ¬ÿ±ÿ´ÿ±ÿªÿ´ÿÿ¹ÿ¶ÿ½ÿµÿ¦ÿ¤ÿ¬ÿ´ÿ°ÿ¥ÿ¬ÿ´ÿ½ÿ¬ÿ§ÿ°ÿ¼ÿÄÿ¼ÿ¹ÿ¯ÿ¶ÿ¹ÿµÿ¸ÿ¯ÿ¦ÿ¯ÿ·ÿ¼ÿºÿ¹ÿ³ÿ¾ÿ¹ÿ¼ÿ¼ÿ³ÿ®ÿ´ÿ¸ÿ²ÿ®ÿ¿ÿ¶ÿ±ÿªÿ®ÿ¾ÿ­ÿ¸ÿ¶ÿ©ÿ«ÿ»ÿ¶ÿ­ÿ±ÿ¶ÿ°ÿÂÿ¨ÿ·ÿ¹ÿ²ÿ¶ÿ¼ÿÈÿÊÿ¶ÿÌÿÁÿ½ÿºÿ®ÿ©ÿ¥ÿ¥ÿ°ÿ½ÿ®ÿ¾ÿ²ÿ¬ÿ¯ÿºÿ¸ÿ­ÿ°ÿ³ÿ´ÿ¯ÿ¢ÿ¡ÿµÿºÿ´ÿ°ÿ³ÿ¯ÿ¬ÿ¯ÿ·ÿ½ÿ·ÿ¶ÿ³ÿ®ÿ³ÿ¨ÿ¶ÿ§ÿ¸ÿÁÿ®ÿ§ÿ´ÿ¸ÿ·ÿ°ÿ­ÿ´ÿ±ÿÂÿ¿ÿ³ÿ¸ÿ±ÿ¥ÿ½ÿ¼ÿÃÿ¼ÿ®ÿ­ÿ¶ÿ®ÿ½ÿÍÿÃÿ±ÿ±ÿÅÿÇÿ·ÿ¹ÿ­ÿÁÿÂÿºÿ½ÿÃÿ¿ÿËÿ®ÿ³ÿ°ÿºÿ¶ÿ±ÿ¶ÿ·ÿ±ÿ¶ÿ¼ÿ·ÿªÿ¬ÿ·ÿ¿ÿ»ÿ²ÿ®ÿ°ÿ¼ÿµÿ·ÿµÿ­ÿ¦ÿ«ÿºÿºÿµÿ³ÿªÿ³ÿµÿ¯ÿ­ÿ©ÿ®ÿ§ÿÁÿ¹ÿ´ÿ²ÿµÿ´ÿ°ÿ¼ÿ½ÿµÿ»ÿ²ÿ·ÿÁÿÀÿµÿ°ÿ´ÿ·ÿ·ÿºÿ¸ÿ¯ÿ³ÿ±ÿ®ÿ·ÿªÿ ÿ²ÿ¶ÿÆÿ¹ÿ©ÿªÿ²ÿ³ÿ¼ÿÐÿ«ÿ¬ÿ±ÿ¸ÿ¯ÿ´ÿ¿ÿµÿ©ÿµÿ¯ÿ»ÿµÿ²ÿ·ÿ¼ÿ¹ÿ¯ÿ¬ÿ±ÿÄÿÿµÿ¯ÿ³ÿ¹ÿ¹ÿ·ÿ¹ÿ´ÿ¾ÿ¼ÿ¼ÿ¾ÿ²ÿ­ÿ¬ÿ²ÿ¾ÿ½ÿ»ÿ¯ÿµÿ´ÿ¸ÿ½ÿ»ÿ·ÿ¯ÿ§ÿ¨ÿ©ÿ¯ÿ¼ÿ³ÿ³ÿ¶ÿ¹ÿ´ÿ«ÿ®ÿ¼ÿ¶ÿÿ·ÿÅÿ³ÿ«ÿ±ÿ»ÿ¿ÿ¾ÿ½ÿ¶ÿ®ÿ½ÿ´ÿ¬ÿ¬ÿ·ÿ¹ÿ·ÿ¹ÿ²ÿ¬ÿ±ÿÎÿ·ÿ­ÿ¯ÿ¸ÿºÿµÿ­ÿ¥ÿ±ÿÄÿ«ÿÊÿÃÿªÿ¨ÿ·ÿ¹ÿ®ÿ®ÿ³ÿ©ÿ¤ÿ¸ÿ¼ÿ´ÿµÿ¶ÿ·ÿ´ÿ²ÿ²ÿ©ÿ®ÿ»ÿÂÿµÿ¯ÿ¬ÿ¤ÿ£ÿ±ÿºÿ³ÿ±ÿµÿÀÿÀÿµÿÅÿÂÿÂÿ¼ÿ¶ÿ±ÿªÿ¹ÿ°ÿ³ÿÁÿµÿ³ÿ¾ÿ¾ÿ©ÿ­ÿÂÿÀÿµÿµÿ²ÿÅÿÁÿ°ÿ¨ÿ«ÿ®ÿ¯ÿ³ÿ¸ÿ·ÿ±ÿ³ÿÆÿ²ÿªÿ§ÿ¾ÿÈÿ¹ÿ¼ÿ¿ÿ³ÿ·ÿµÿ´ÿºÿ¹ÿ´ÿ¬ÿµÿ²ÿ¾ÿ¼ÿºÿ¾ÿ­ÿ¨ÿºÿ½ÿ²ÿµÿ¿ÿ´ÿ¸ÿµÿ´ÿ²ÿ¯ÿ¶ÿ¼ÿºÿ¿ÿ¼ÿ·ÿµÿ®ÿ¬ÿ¶ÿ¶ÿ´ÿ´ÿ«ÿ¡ÿ°ÿÃÿ¯ÿ²ÿ¼ÿ©ÿ ÿ²ÿ¿ÿ·ÿ¶ÿºÿµÿ¹ÿ®ÿ®ÿÁÿ§ÿ°ÿµÿ¯ÿ¯ÿ«ÿ°ÿ·ÿ²ÿ²ÿ¾ÿÁÿÁÿÿµÿ©ÿ±ÿ§ÿ¶ÿ­ÿ¯ÿµÿÄÿÕÿ½ÿ±ÿºÿ«ÿÀÿ¾ÿ¾ÿ²ÿ¬ÿ¬ÿ¯ÿ¹ÿ¸ÿ¯ÿ®ÿ¨ÿ»ÿ°ÿ³ÿ°ÿÀÿ¨ÿ©ÿ»ÿÁÿµÿ£ÿ°ÿÃÿ¾ÿÇÿ²ÿ¶ÿµÿ°ÿÆÿ³ÿ»ÿ´ÿ°ÿ´ÿ¯ÿ­ÿ¹ÿºÿ¯ÿ²ÿ¦ÿ­ÿ³ÿ¤ÿªÿÿ§ÿ²ÿÁÿ¿ÿ¸ÿ¹ÿ°ÿ¡ÿ¥ÿ±ÿÂÿµÿµÿÀÿ¨ÿ«ÿ¤ÿ®ÿ±ÿ©ÿ®ÿ»ÿ¼ÿ¹ÿµÿ¿ÿÅÿÉÿ¨ÿ¶ÿ¸ÿ®ÿ´ÿ½ÿÀÿ¹ÿ³ÿ±ÿµÿ·ÿ³ÿºÿ²ÿ³ÿ­ÿ¹ÿ¯ÿ·ÿ«ÿµÿ´ÿ´ÿ±ÿµÿ·ÿ°ÿ«ÿ®ÿÁÿ¹ÿ¯ÿ²ÿ¾ÿ³ÿ¥ÿ¸ÿ²ÿ¥ÿ®ÿ¸ÿ¶ÿ»ÿÀÿ­ÿÿ¬ÿ­ÿ³ÿÆÿ¨ÿ¤ÿ±ÿµÿ¸ÿ½ÿ¼ÿ«ÿ£ÿ¤ÿ¤ÿ§ÿ¤ÿÿ¢ÿ¯ÿ´ÿÂÿ­ÿ½ÿ½ÿ±ÿªÿ¸ÿ·ÿ²ÿ«ÿ«ÿ¹ÿÂÿ»ÿ²ÿ©ÿ¸ÿ¶ÿºÿ¥ÿ¨ÿ²ÿ¿ÿ¶ÿÿ·ÿÂÿ±ÿ¶ÿ¼ÿ¬ÿ¦ÿ«ÿµÿ®ÿ¯ÿ¶ÿ´ÿÁÿÀÿ­ÿ³ÿµÿ³ÿ¥ÿ¨ÿ­ÿ­ÿ´ÿºÿ·ÿ²ÿ°ÿ°ÿÃÿ¨ÿ¹ÿ¯ÿ¹ÿ·ÿ½ÿ­ÿ±ÿ ÿ¦ÿ¤ÿÿ©ÿ®ÿ¬ÿ´ÿ¯ÿ¡ÿ³ÿ³ÿÿ©ÿ¤ÿ¥ÿ³ÿ¶ÿ·ÿ«ÿ²ÿ¬ÿ©ÿ¬ÿ°ÿ°ÿ­ÿ®ÿ­ÿ¬ÿ¥ÿÿªÿ¶ÿ·ÿÿ¥ÿ ÿÿ·ÿ¸ÿµÿ©ÿ¤ÿ§ÿ¬ÿ¹ÿºÿ¨ÿ©ÿ¯ÿ²ÿÂÿ¬ÿ±ÿ¨ÿÿ§ÿÿ ÿ¾ÿ³ÿ¹ÿ²ÿ¬ÿ«ÿÿÿ§ÿ¬ÿ¨ÿ¹ÿ©ÿ¤ÿÁÿÿªÿ£ÿÿ¯ÿ§ÿÿÿªÿ°ÿÿÿÿ¨ÿ¨ÿ¨ÿªÿ¡ÿÿ¥ÿ¥ÿÿ¢ÿÿÿÿÿÿÿ¤ÿÿ¦ÿ®ÿ£ÿÿÿ ÿ©ÿ§ÿÿÿ¢ÿ¯ÿ ÿ«ÿÿÿÿ±ÿÿ³ÿÿ§ÿ±ÿ¬ÿ¤ÿ°ÿ¬ÿ³ÿ°ÿ¥ÿ£ÿ«ÿ©ÿ¤ÿ¯ÿ²ÿ·ÿËÿ¼ÿ¶ÿµÿªÿµÿ¤ÿ§ÿ®ÿ¥ÿµÿ¥ÿ¢ÿ¡ÿ¯ÿÀÿ³ÿ«ÿ³ÿ¯ÿ¯ÿ±ÿ¬ÿµÿµÿ´ÿ¦ÿ©ÿ±ÿ¢ÿ³ÿÇÿ¯ÿ¯ÿ©ÿ®ÿºÿ¡ÿÿ¯ÿ±ÿ¬ÿ¨ÿ©ÿ´ÿ¶ÿ°ÿ¯ÿ§ÿ¦ÿ·ÿ¼ÿ½ÿºÿ«ÿ·ÿÉÿ¸ÿ«ÿ©ÿ¬ÿ¤ÿ±ÿÀÿ¶ÿªÿ­ÿ¯ÿ§ÿºÿ¯ÿÿ©ÿ¬ÿ¨ÿ³ÿ¸ÿ¬ÿ³ÿ­ÿ¦ÿ²ÿ«ÿÀÿ¨ÿ»ÿ¯ÿ¯ÿ±ÿ«ÿ¢ÿ­ÿ¸ÿ¨ÿ°ÿ´ÿ·ÿ´ÿ¥ÿ¦ÿ±ÿ²ÿµÿ·ÿµÿ»ÿ¶ÿµÿ¿ÿ·ÿ¶ÿ³ÿ­ÿÿÿ¯ÿ©ÿÁÿ­ÿ­ÿ­ÿ®ÿ¡ÿ­ÿ²ÿªÿ«ÿ²ÿ¯ÿºÿ¾ÿ¼ÿºÿ¯ÿ¤ÿ©ÿ·ÿªÿ«ÿ´ÿ½ÿ´ÿ±ÿ³ÿ­ÿ¬ÿ²ÿ«ÿªÿ¶ÿ¯ÿÂÿµÿ±ÿ¯ÿ­ÿ³ÿ¦ÿ¦ÿ®ÿ¶ÿ°ÿ­ÿ©ÿ´ÿÁÿ²ÿ°ÿ­ÿÀÿµÿ¨ÿ¬ÿ°ÿ¤ÿ¦ÿ¬ÿ¶ÿ¦ÿÂÿ¦ÿ­ÿ«ÿ¦ÿ­ÿ¥ÿ¡ÿ»ÿ«ÿµÿ³ÿ¯ÿ·ÿ·ÿ®ÿ´ÿ½ÿ¯ÿ¤ÿ­ÿ¶ÿ±ÿ´ÿ»ÿ´ÿ·ÿ¨ÿ£ÿ¾ÿ¶ÿÿÿ¢ÿ¥ÿªÿªÿ¶ÿ±ÿÿ§ÿÀÿÄÿ¾ÿ®ÿ¥ÿ³ÿ½ÿ¬ÿ±ÿ´ÿ£ÿ£ÿ¬ÿ°ÿ³ÿ§ÿ©ÿ¶ÿ¡ÿ¦ÿ¨ÿ¨ÿ¨ÿ­ÿ¿ÿ«ÿ¬ÿ®ÿ«ÿ°ÿ¯ÿ°ÿ²ÿ¯ÿ ÿ®ÿ«ÿ¨ÿ´ÿ²ÿ©ÿ²ÿµÿ©ÿ¨ÿ¦ÿ¦ÿ«ÿ¥ÿÿ¥ÿ¤ÿ¡ÿ¬ÿÿ£ÿ§ÿ«ÿ·ÿÁÿ²ÿ²ÿ²ÿ²ÿ³ÿ·ÿ ÿÿ¶ÿÿ³ÿÿ¨ÿ¡ÿ¤ÿ§ÿÿ´ÿ«ÿ¡ÿÿÿÿ«ÿ½ÿ¼ÿ­ÿ¦ÿ¦ÿ¬ÿ´ÿ²ÿ°ÿ¨ÿ¦ÿ­ÿºÿ¶ÿ®ÿ²ÿ±ÿÀÿ»ÿÀÿ²ÿ¬ÿ®ÿ¿ÿ ÿ¿ÿ©ÿ¶ÿµÿ«ÿÿÿ¡ÿ¶ÿ®ÿ²ÿ¦ÿ­ÿ³ÿ²ÿ¹ÿ¬ÿ«ÿ¬ÿ¯ÿªÿ©ÿ³ÿ¦ÿ¨ÿ³ÿ±ÿ­ÿ²ÿ«ÿ¥ÿ·ÿ¼ÿ°ÿÿ®ÿ¢ÿ¥ÿ±ÿ·ÿ°ÿ®ÿµÿªÿ°ÿ­ÿ´ÿ±ÿ¯ÿ³ÿ«ÿ¨ÿªÿ¿ÿ´ÿ­ÿªÿ³ÿ¬ÿ±ÿ¶ÿ¨ÿÿÿ£ÿªÿ­ÿµÿ¸ÿ´ÿ±ÿ¹ÿ¯ÿ¥ÿ§ÿ§ÿÿ ÿ£ÿÿ´ÿ¤ÿ£ÿÿ±ÿµÿ¼ÿ§ÿÿ¥ÿÿtÿÿ¡ÿªÿ¨ÿ¯ÿªÿ¯ÿ­ÿªÿ¤ÿ½ÿ¾ÿ¹ÿµÿ²ÿ­ÿ±ÿ´ÿªÿ¤ÿ¤ÿªÿ¯ÿ¬ÿ±ÿ³ÿ©ÿ«ÿ§ÿ¹ÿ±ÿ«ÿ¤ÿ¬ÿÿ¥ÿ¬ÿ«ÿ§ÿ±ÿÃÿ«ÿ¥ÿ­ÿ²ÿ¯ÿ¯ÿ°ÿ¹ÿµÿ½ÿºÿ¯ÿÿÿ¥ÿÿ­ÿ¬ÿ¬ÿ´ÿªÿÿÿÿÿ¥ÿ«ÿ®ÿ³ÿ¯ÿªÿ´ÿºÿ´ÿªÿ¾ÿ½ÿ­ÿ¯ÿªÿµÿ¥ÿ©ÿÿ¨ÿ©ÿÿ±ÿ¶ÿ ÿ¥ÿ¶ÿ¥ÿ ÿ«ÿ¶ÿÂÿ±ÿÿ²ÿÿªÿ¼ÿªÿ¦ÿ³ÿ±ÿªÿ¯ÿ¨ÿ«ÿ£ÿ¬ÿ¶ÿºÿ¸ÿ¼ÿ±ÿ§ÿ ÿÿ¤ÿªÿÿÿ¨ÿ¬ÿ«ÿ£ÿ®ÿ´ÿ°ÿ¯ÿªÿ¯ÿ©ÿÿÿÿÿ¯ÿ±ÿµÿÿ§ÿ¡ÿ±ÿ°ÿ´ÿ¬ÿ¯ÿ¶ÿ¯ÿ¶ÿ½ÿ¯ÿ¨ÿ½ÿ»ÿ­ÿ°ÿ­ÿ®ÿ¶ÿ»ÿ¶ÿ§ÿ§ÿ´ÿ®ÿ²ÿ°ÿ¡ÿ­ÿµÿ«ÿ¤ÿ°ÿºÿ­ÿ®ÿ§ÿªÿµÿ±ÿ¯ÿ°ÿ¤ÿ°ÿ£ÿÿÿXÿÿ¥ÿ¨ÿ´ÿ ÿ£ÿÃÿ²ÿ«ÿ¬ÿ¦ÿ²ÿÿ¬ÿ³ÿ©ÿ¸ÿ­ÿ¶ÿ®ÿªÿ¬ÿ¨ÿÿ©ÿ°ÿ¯ÿ³ÿ¸ÿ©ÿÿ¨ÿ³ÿºÿ½ÿ»ÿ´ÿ±ÿ¬ÿ£ÿ¨ÿ§ÿÿ¬ÿ¨ÿ±ÿ¸ÿ¥ÿ¯ÿ²ÿ¥ÿ£ÿ¥ÿ¦ÿ®ÿ©ÿÿ­ÿ¡ÿ§ÿ¨ÿ­ÿ±ÿ­ÿ°ÿªÿ²ÿ¯ÿ±ÿ²ÿ°ÿÿ ÿµÿ»ÿ®ÿ¡ÿ¤ÿ³ÿ°ÿ¦ÿ°ÿ¬ÿ©ÿ³ÿ¶ÿ±ÿ¤ÿ¨ÿ¹ÿ·ÿ¬ÿ¯ÿµÿ°ÿ­ÿ«ÿ©ÿ ÿÿ§ÿ°ÿªÿ¸ÿ©ÿ´ÿªÿ°ÿÿ³ÿ­ÿ¿ÿ«ÿ ÿ³ÿÿ¨ÿ¹ÿ¢ÿ¢ÿÿ®ÿ§ÿ¦ÿ¯ÿ§ÿ©ÿ¯ÿ¼ÿ²ÿ¬ÿªÿ­ÿ¬ÿ£ÿÿ¨ÿ´ÿ¼ÿ²ÿ«ÿ°ÿªÿ¦ÿ©ÿ°ÿ°ÿ±ÿ®ÿ ÿ¦ÿ¤ÿ³ÿ­ÿ¬ÿ«ÿ­ÿ«ÿ¹ÿ§ÿ·ÿ£ÿ¿ÿªÿÿ¥ÿ¯ÿÄÿ½ÿ©ÿ´ÿ¶ÿ¿ÿ¢ÿ¥ÿÿÆÿ°ÿ§ÿ­ÿ¬ÿ§ÿ«ÿ¹ÿ±ÿÿ ÿ¬ÿ­ÿ¸ÿ¸ÿ­ÿÿÿ²ÿ³ÿ«ÿÿÿ¹ÿ½ÿ¨ÿ©ÿ¶ÿ°ÿ«ÿ²ÿ¢ÿ®ÿ¨ÿÿ ÿÅÿ¶ÿ«ÿ°ÿ¨ÿÿ£ÿªÿªÿ³ÿ¨ÿÄÿ±ÿ¢ÿ¯ÿ¶ÿªÿºÿ¥ÿ¨ÿ­ÿ³ÿÁÿÂÿ±ÿªÿ¡ÿ¬ÿµÿ­ÿ¬ÿ¯ÿ­ÿ¬ÿ¯ÿ®ÿªÿ²ÿ´ÿ¨ÿ¥ÿ£ÿ­ÿ­ÿ±ÿ®ÿ«ÿ©ÿwÿÄþõþeÿ©ÿ¡ÿ±ÿ¨ÿ¶ÿ«ÿ©ÿµÿ¤ÿ±ÿ¬ÿ³ÿ²ÿ¬ÿ¤ÿ°ÿ£ÿ¤ÿ«ÿ¬ÿ®ÿÿ¦ÿÿ¡ÿ­ÿ°ÿªÿ­ÿ±ÿªÿ³ÿ±ÿ©ÿ®ÿµÿ­ÿ®ÿ´ÿ¬ÿ¶ÿ¨ÿ·ÿ¬ÿ­ÿ¶ÿ¡ÿ®ÿ¿ÿ¥ÿ¹ÿ¨ÿºÿ¶ÿ«ÿ±ÿ¾ÿ¿ÿ¬ÿ¦ÿºÿ¯ÿ³ÿ±ÿ¨ÿÀÿ¼ÿ±ÿ¤ÿ¡ÿ³ÿ¶ÿ­ÿ©ÿ¯ÿ»ÿ»ÿ´ÿ¬ÿ¤ÿ¢ÿªÿ¶ÿ¿ÿ¹ÿµÿ©ÿÿ¯ÿµÿÿ¬ÿ¸ÿÃÿ¬ÿ³ÿªÿ°ÿ®ÿ¹ÿ»ÿ«ÿ«ÿ¶ÿÿ¬ÿ®ÿ³ÿ­ÿ¸ÿ©ÿ¤ÿ§ÿ¥ÿ²ÿµÿ¸ÿ·ÿ²ÿªÿ§ÿ¶ÿ°ÿ¬ÿ¯ÿ£ÿ³ÿ¸ÿ´ÿ±ÿ¸ÿºÿ²ÿ­ÿ½ÿ¹ÿ¬ÿªÿºÿ²ÿ§ÿ¥ÿ¡ÿ ÿ®ÿ¹ÿ±ÿºÿ±ÿ»ÿ¶ÿÃÿ·ÿ¯ÿªÿ¬ÿ­ÿ­ÿ¯ÿ¶ÿ·ÿªÿ§ÿ°ÿ¯ÿ£ÿ¦ÿ¬ÿ®ÿ¤ÿÿ°ÿ·ÿ®ÿ¡ÿ¡ÿ¶ÿ¹ÿ³ÿ¥ÿ¢ÿ§ÿ¥ÿ¸ÿ­ÿµÿ©ÿ¯ÿ¤ÿ¶ÿ³ÿ¨ÿ°ÿ®ÿ¨ÿ¯ÿ©ÿ¨ÿ¯ÿ³ÿ·ÿ²ÿ´ÿºÿ²ÿ¾ÿ½ÿ¯ÿ³ÿ¥ÿ¦ÿ¸ÿºÿ³ÿ¶ÿ·ÿ¥ÿ´ÿ¬ÿ¨ÿµÿ¹ÿ¨ÿ®ÿ¨ÿ½ÿ¢ÿÿ«ÿªÿ¸ÿºÿ¸ÿÁÿ°ÿ¨ÿ±ÿºÿ¸ÿ§ÿ¡ÿÿªÿ®ÿ¦ÿÿ ÿ°ÿÿ¿ÿ·ÿ¿ÿ±ÿ°ÿ­ÿ¨ÿ¤ÿ¶ÿ¼ÿ£ÿµÿ¯ÿµÿ°ÿ°ÿºÿ­ÿ§ÿ´ÿ¼ÿ·ÿ°ÿ±ÿªÿ¥ÿ£ÿÿ¶ÿ°ÿ³ÿ¯ÿ²ÿ¾ÿ³ÿ¥ÿªÿ°ÿ³ÿ»ÿ¬ÿºÿ°ÿ§ÿ«ÿ½ÿ¹ÿ¤ÿÿ¨ÿ¢ÿªÿµÿ®ÿ©ÿ«ÿ¯ÿ°ÿ¯ÿ²ÿ¶ÿ¨ÿÿ´ÿ¸ÿ¥ÿ¸ÿ±ÿ¸ÿÿ¸ÿ®ÿ®ÿ«ÿ ÿ£ÿ¥ÿÿÿ£ÿ¬ÿ«ÿ©ÿ²ÿ°ÿ¹ÿ¿ÿ±ÿ¨ÿ­ÿ­ÿÿ¥ÿ½ÿ¸ÿ½ÿªÿ¤ÿÿ°ÿÅÿ¡ÿ¶ÿ¯ÿ¤ÿ¸ÿºÿ©ÿ¢ÿ¯ÿ§ÿ¥ÿ°ÿ³ÿªÿ¡ÿ¬ÿ²ÿªÿ°ÿµÿ¯ÿ­ÿ¦ÿ³ÿ¹ÿ½ÿ¯ÿµÿ¥ÿ½ÿºÿ²ÿ²ÿ¯ÿ§ÿ¤ÿÿ¤ÿ±ÿ¶ÿ³ÿ¹ÿ½ÿµÿ®ÿ¬ÿ®ÿ©ÿ¥ÿ¸ÿµÿ£ÿÃÿ²ÿ®ÿ»ÿ¸ÿ·ÿ²ÿ¹ÿÄÿ±ÿ²ÿ¯ÿ©ÿÿ³ÿÿ¦ÿµÿ¹ÿ¹ÿ¶ÿ±ÿ±ÿ¶ÿºÿ¹ÿ¸ÿ°ÿ¦ÿ¶ÿ­ÿ±ÿ°ÿ£ÿ§ÿÿ¥ÿ§ÿªÿ®ÿ²ÿ¶ÿÿÿ®ÿ¯ÿ±ÿ°ÿ¬ÿ±ÿ¡ÿÿÿÂÿ·ÿ­ÿ¸ÿÿ¯ÿ±ÿªÿ§ÿ¢ÿ®ÿÿ¦ÿ¢ÿ©ÿ³ÿ®ÿÿÿ¨ÿ¤ÿÿÿÿÿJÿ4ÿÿÿ[ÿzÿÿ¬ÿ·ÿµÿ£ÿ­ÿ¨ÿ©ÿ«ÿ¤ÿ©ÿ®ÿªÿ°ÿµÿ¤ÿ£ÿ¦ÿ®ÿÿ­ÿ©ÿ±ÿ»ÿ¡ÿ¨ÿÿªÿ³ÿ«ÿ®ÿÿ ÿ­ÿ¶ÿµÿ¯ÿ«ÿ¢ÿ©ÿ¿ÿ¥ÿ¦ÿ¿ÿµÿ¤ÿ²ÿÉÿµÿ¨ÿ­ÿ¢ÿÿÿÿ¨ÿ´ÿµÿºÿÄÿÀÿ´ÿªÿ­ÿ¯ÿ·ÿ©ÿ¤ÿ¤ÿ¡ÿ«ÿ«ÿ±ÿ©ÿ®ÿ¤ÿ¬ÿ­ÿ§ÿ¬ÿ­ÿ¨ÿ¬ÿ»ÿ®ÿ§ÿ¦ÿ¢ÿÿªÿ¨ÿµÿ²ÿ²ÿªÿªÿ¦ÿ°ÿ«ÿ§ÿ°ÿµÿ´ÿ¸ÿ·ÿ¬ÿ²ÿªÿ³ÿ´ÿ°ÿ©ÿ¬ÿ¾ÿ»ÿ¯ÿ£ÿ¨ÿ¸ÿ°ÿ ÿ©ÿµÿ¼ÿÅÿ²ÿ±ÿ¬ÿÀÿ ÿ²ÿÿ¦ÿ¡ÿ¥ÿ¡ÿ¥ÿ¨ÿ¬ÿ©ÿ¢ÿ¢ÿ¥ÿ§ÿÿ¢ÿ¥ÿ¬ÿÿ¡ÿ±ÿ¢ÿ·ÿ ÿ¥ÿ°ÿÿÿ¨ÿ®ÿªÿªÿ±ÿ­ÿ£ÿ­ÿ¶ÿ´ÿÿªÿÅÿ¶ÿ¶ÿºÿªÿÿ£ÿ­ÿ·ÿºÿ±ÿ©ÿ¬ÿ¸ÿµÿ¼ÿ¤ÿ«ÿ°ÿ¯ÿ²ÿ°ÿ¥ÿ¨ÿ´ÿ¾ÿ±ÿÿ¢ÿ§ÿ·ÿ¼ÿ©ÿ®ÿ²ÿ¥ÿ¯ÿ±ÿ´ÿ­ÿ±ÿ¬ÿ§ÿ«ÿ±ÿ³ÿ©ÿ¡ÿ­ÿ¸ÿÿÿ®ÿ¹ÿ¤ÿ´ÿ®ÿ­ÿ¾ÿÀÿ¹ÿ¸ÿ¸ÿ¹ÿ®ÿ²ÿ­ÿ¸ÿ§ÿÃÿ©ÿ´ÿ®ÿÁÿÄÿ¹ÿ²ÿ²ÿ®ÿ­ÿ¶ÿ©ÿ³ÿµÿÃÿÀÿªÿ¸ÿ½ÿºÿ³ÿ¾ÿºÿ³ÿ±ÿ©ÿ³ÿ¿ÿ¹ÿ¾ÿ¶ÿ´ÿ­ÿ®ÿ²ÿ¶ÿ¼ÿ²ÿ­ÿ·ÿ¹ÿµÿ¹ÿ§ÿÊÿÃÿÄÿ´ÿ¹ÿºÿ¾ÿÅÿ»ÿ®ÿ­ÿµÿ½ÿºÿ·ÿ»ÿ»ÿ¿ÿ²ÿ²ÿºÿ³ÿ¯ÿµÿ¿ÿ¼ÿ¶ÿ°ÿ ÿ¢ÿ¬ÿ¯ÿ°ÿ²ÿ«ÿ¬ÿ¸ÿµÿ³ÿ´ÿ¯ÿ¨ÿ©ÿ±ÿµÿ¹ÿÂÿ²ÿ·ÿ±ÿ³ÿ°ÿ·ÿ¯ÿ©ÿ¨ÿ¥ÿ«ÿ®ÿ¶ÿ´ÿ½ÿ´ÿÈÿ³ÿ´ÿ­ÿªÿ¥ÿ®ÿ²ÿ®ÿºÿ¸ÿ»ÿ½ÿ¬ÿªÿ¶ÿ¶ÿ»ÿµÿ¾ÿÆÿ½ÿµÿ§ÿ ÿ¯ÿ³ÿ ÿ³ÿ¹ÿÁÿÂÿ´ÿ¨ÿ§ÿ­ÿ´ÿ¶ÿ»ÿ²ÿ¥ÿ·ÿÿ¬ÿ¶ÿÅÿ¿ÿµÿ¯ÿ¨ÿ¹ÿ±ÿ«ÿ¡ÿ¬ÿ·ÿ®ÿ²ÿµÿ°ÿµÿ¸ÿ¯ÿ¯ÿ¸ÿ´ÿ¼ÿ·ÿ½ÿ²ÿ©ÿ©ÿ²ÿ´ÿ¶ÿ¼ÿ¦ÿÿ¬ÿ°ÿ¸ÿ¦ÿÃÿ·ÿ²ÿ¯ÿ²ÿ¶ÿ®ÿ®ÿ®ÿ³ÿÌÿ½ÿ¦ÿ³ÿ¯ÿ®ÿºÿ»ÿ¯ÿ¯ÿ®ÿªÿ¼ÿÈÿ­ÿ±ÿ¹ÿ´ÿ¶ÿ¸ÿ±ÿ®ÿ©ÿ·ÿªÿ©ÿµÿ§ÿµÿ°ÿ®ÿ°ÿ´ÿÉÿÑÿ¯ÿ°ÿºÿµÿ¼ÿ²ÿ°ÿµÿ¶ÿ²ÿ´ÿ¾ÿºÿ»ÿµÿ¿ÿ²ÿ«ÿ¨ÿªÿ°ÿ«ÿ¢ÿºÿÂÿÇÿ¿ÿ´ÿ¿ÿ­ÿ¬ÿ½ÿÇÿ¿ÿªÿÆÿ¹ÿºÿ½ÿ«ÿ¶ÿÃÿÀÿ´ÿ©ÿ®ÿ½ÿ±ÿ£ÿ§ÿªÿ«ÿ¥ÿªÿ©ÿ¦ÿ´ÿ²ÿ¶ÿªÿ¨ÿ¢ÿ¬ÿ¯ÿ©ÿ®ÿ¶ÿ­ÿ­ÿ¹ÿ©ÿ½ÿµÿ³ÿ®ÿ­ÿ¬ÿ¨ÿ¨ÿµÿ·ÿ¬ÿ»ÿÁÿ¶ÿµÿ»ÿÃÿÂÿ®ÿ¹ÿ»ÿ·ÿ©ÿ¨ÿ­ÿ©ÿ±ÿ¶ÿªÿ¿ÿ½ÿ§ÿºÿÅÿ¼ÿ¶ÿ·ÿµÿ¯ÿ¬ÿ³ÿ´ÿ·ÿ³ÿ«ÿ¦ÿ§ÿ°ÿ²ÿ­ÿ¾ÿ¿ÿ¬ÿ²ÿ¸ÿ¼ÿ¯ÿªÿµÿ¿ÿÀÿ»ÿ¹ÿ³ÿ¶ÿ·ÿ³ÿ´ÿ¼ÿ½ÿ£ÿ¯ÿªÿ½ÿ¬ÿ¨ÿ±ÿ¶ÿ·ÿ·ÿ±ÿ¿ÿ®ÿÿ´ÿ¸ÿ±ÿ®ÿ«ÿ©ÿ©ÿ¨ÿ¿ÿ¹ÿ¯ÿ»ÿ°ÿ¥ÿ²ÿ¥ÿ¬ÿ°ÿ®ÿºÿ¾ÿºÿ³ÿ²ÿ¶ÿ¯ÿÇÿÁÿÅÿ­ÿÿ³ÿ»ÿ¬ÿ±ÿ±ÿ´ÿ²ÿ´ÿ½ÿ³ÿ®ÿµÿ¯ÿ£ÿ°ÿ¾ÿ¼ÿºÿ¿ÿ»ÿ®ÿ°ÿÀÿÅÿ¥ÿ«ÿ¯ÿµÿ®ÿ¸ÿÍÿ´ÿ©ÿ¿ÿ¾ÿµÿ¹ÿ¶ÿÄÿ»ÿ»ÿ¸ÿ¸ÿ¶ÿ¬ÿ©ÿºÿÅÿÉÿµÿ±ÿ·ÿ½ÿ½ÿºÿ³ÿ¥ÿ²ÿºÿ¹ÿ¥ÿ«ÿ±ÿ³ÿ´ÿ­ÿ¹ÿÏÿ²ÿ¸ÿ¯ÿ²ÿ¶ÿ²ÿ´ÿÀÿ½ÿ¾ÿ°ÿ¼ÿ³ÿ­ÿ·ÿ½ÿ³ÿ»ÿÇÿ»ÿ¹ÿ°ÿ²ÿ²ÿ§ÿ¥ÿ±ÿ¸ÿ¾ÿ ÿ°ÿ¹ÿ¶ÿ¯ÿ­ÿ²ÿ¼ÿºÿ¥ÿ¸ÿ¸ÿ¹ÿºÿ±ÿ«ÿ²ÿ·ÿ¸ÿ»ÿºÿÁÿ¯ÿ²ÿ´ÿ¹ÿÄÿÁÿ­ÿ³ÿ¬ÿ°ÿ«ÿ¶ÿ¶ÿ®ÿ«ÿµÿ¾ÿ®ÿ±ÿ¥ÿ¯ÿÃÿÆÿÆÿ½ÿ±ÿ·ÿ¬ÿ¿ÿ¼ÿ¼ÿ¸ÿ³ÿ¯ÿ²ÿ·ÿ¹ÿÀÿ·ÿ¯ÿ¸ÿ¹ÿ½ÿ½ÿ³ÿ·ÿ»ÿ¨ÿ©ÿ¡ÿ¯ÿÂÿºÿÂÿÀÿºÿ²ÿªÿ¬ÿ¹ÿ²ÿ°ÿ¸ÿÃÿ¿ÿ¾ÿÆÿÊÿÂÿ´ÿ¯ÿ¸ÿÿÂÿ®ÿ¯ÿ²ÿ¾ÿÀÿ¹ÿ¾ÿºÿ²ÿ­ÿÁÿ³ÿ¤ÿ«ÿ¶ÿ¸ÿ´ÿ³ÿ½ÿÁÿ¸ÿ¶ÿ³ÿ³ÿ±ÿ¤ÿ¥ÿ²ÿ¶ÿ¬ÿ¤ÿ¦ÿÿºÿ®ÿ¶ÿ¶ÿ°ÿ²ÿºÿ¹ÿ±ÿ±ÿ»ÿ»ÿ¸ÿ·ÿ¸ÿµÿ²ÿ²ÿºÿ¼ÿ®ÿ§ÿ®ÿ·ÿ¶ÿ°ÿ³ÿÂÿÂÿ¹ÿ´ÿ·ÿ»ÿ°ÿ±ÿ«ÿ«ÿ¹ÿ©ÿÁÿÆÿ²ÿ­ÿ¿ÿÈÿÁÿ·ÿ³ÿ¾ÿ¶ÿ®ÿ¸ÿ·ÿ±ÿªÿ¯ÿ½ÿ¹ÿªÿ·ÿ°ÿÉÿÎÿ¯ÿ³ÿ¾ÿºÿ¸ÿ¸ÿ´ÿ¹ÿ¼ÿ´ÿµÿ­ÿ¹ÿ«ÿ¯ÿ¶ÿÁÿºÿ®ÿ¶ÿªÿ¯ÿÁÿ·ÿ¬ÿÇÿ¯ÿ­ÿ§ÿªÿ±ÿªÿ ÿªÿ³ÿ½ÿÉÿÊÿ»ÿ¼ÿ¶ÿ±ÿºÿ»ÿ·ÿ³ÿ£ÿÿ£ÿ®ÿ®ÿÄÿ¬ÿ³ÿ¨ÿ°ÿ°ÿ±ÿ¶ÿ¸ÿ¸ÿµÿ¹ÿ©ÿ¶ÿ¬ÿ°ÿ½ÿ·ÿ¹ÿµÿ²ÿ²ÿ­ÿ©ÿ½ÿÏÿ¨ÿ³ÿ¬ÿ²ÿ¼ÿÀÿ½ÿ³ÿµÿ¼ÿ¼ÿÁÿ¿ÿºÿ¿ÿ¶ÿºÿÆÿÀÿ¸ÿ­ÿªÿ³ÿ½ÿ»ÿ­ÿ§ÿªÿ§ÿµÿÑÿ¹ÿ´ÿ£ÿ¨ÿ¯ÿ¦ÿ¤ÿ ÿ©ÿ½ÿ°ÿ»ÿ¸ÿ·ÿ¶ÿ¬ÿÄÿ¶ÿ¶ÿ¯ÿ±ÿ³ÿ·ÿ¶ÿ±ÿÁÿÃÿ¹ÿ³ÿ¾ÿ°ÿÿÄÿ¶ÿ¯ÿ³ÿ²ÿ­ÿ²ÿ³ÿ¦ÿ§ÿ¯ÿ¼ÿÄÿµÿ²ÿ·ÿ²ÿ¶ÿµÿ¯ÿ±ÿµÿµÿ¶ÿ·ÿ­ÿ±ÿ´ÿÿ·ÿ¤ÿ¸ÿ¯ÿ±ÿ½ÿ¾ÿÁÿ½ÿ²ÿ²ÿ·ÿµÿµÿ°ÿ­ÿ¬ÿ²ÿ²ÿ©ÿ³ÿ£ÿ®ÿ©ÿ·ÿ¶ÿ§ÿ¬ÿ­ÿ±ÿ­ÿ²ÿ­ÿºÿ¬ÿ·ÿ¦ÿ¡ÿ°ÿµÿ¸ÿ½ÿÄÿÂÿ¼ÿ¹ÿ¯ÿ«ÿ´ÿ¼ÿ¹ÿÍÿ®ÿµÿ´ÿ¯ÿ¥ÿ²ÿ¼ÿ¼ÿ°ÿ¡ÿÿ¨ÿ¸ÿ±ÿ°ÿ©ÿµÿÿ°ÿ¤ÿÃÿµÿµÿÆÿ½ÿ­ÿ©ÿªÿ°ÿ½ÿ¿ÿ¨ÿ¸ÿ½ÿ¸ÿ´ÿ¬ÿ·ÿ·ÿ¨ÿ­ÿ§ÿ¶ÿ³ÿ§ÿ¦ÿ±ÿ¸ÿ¬ÿ²ÿ¡ÿ«ÿ¼ÿÁÿÀÿ·ÿ±ÿ·ÿÁÿ¼ÿ¶ÿ­ÿ¯ÿ°ÿ¯ÿ¸ÿ¿ÿºÿµÿ©ÿµÿ¶ÿ°ÿ²ÿ¼ÿ¶ÿ³ÿ¶ÿ±ÿºÿ¨ÿ«ÿ¥ÿ¡ÿ§ÿ©ÿ®ÿ±ÿ²ÿ¬ÿ®ÿ¶ÿ³ÿ­ÿ°ÿ¦ÿ¡ÿ·ÿ´ÿ¨ÿ·ÿ°ÿ®ÿ°ÿ®ÿ®ÿ­ÿªÿ¥ÿ§ÿÿ¡ÿ¤ÿÅÿ¶ÿ³ÿÓÿµÿ«ÿ¬ÿ¥ÿ²ÿ¨ÿ¥ÿ­ÿ±ÿ¶ÿ²ÿ«ÿ¼ÿÁÿ²ÿ½ÿ¢ÿ­ÿ¥ÿªÿ¨ÿ°ÿªÿ¼ÿµÿ¡ÿ¤ÿ­ÿ¥ÿÿÿÿªÿ¦ÿ¤ÿ´ÿ¡ÿ¥ÿÿÿÿÿ¡ÿ£ÿ¨ÿ£ÿ ÿ­ÿ¦ÿ¦ÿ¦ÿ¡ÿÿÿ¥ÿÿÿÿ¡ÿ ÿÿÿÿÿÿÿ­ÿ¡ÿÿÿÿÿÿÿ¬ÿ¦ÿ¥ÿ£ÿÿ¢ÿ±ÿ¨ÿ¤ÿ¢ÿ¤ÿ¶ÿ¼ÿ«ÿÿ¥ÿ°ÿ®ÿ¨ÿ£ÿÇÿºÿ­ÿ®ÿ®ÿ´ÿ·ÿ­ÿ§ÿ±ÿ²ÿ¹ÿÈÿ²ÿ±ÿºÿ´ÿ«ÿ¨ÿ ÿ¬ÿ¨ÿ©ÿ¤ÿ£ÿ¨ÿ°ÿ®ÿÿ¡ÿ±ÿ³ÿµÿ­ÿÿªÿ®ÿ¬ÿ·ÿ©ÿÿ©ÿ¢ÿ½ÿ«ÿÿ©ÿ§ÿµÿ§ÿÿ¨ÿ®ÿªÿÿÿ¢ÿ¢ÿ£ÿ³ÿ¼ÿ©ÿ²ÿµÿ´ÿ»ÿÀÿªÿ¯ÿ§ÿ¯ÿ¾ÿ¸ÿ©ÿ«ÿ£ÿ¯ÿ¥ÿ·ÿ¼ÿ«ÿ«ÿ¬ÿ¦ÿ°ÿ®ÿ§ÿµÿµÿ»ÿ»ÿ²ÿ¯ÿ²ÿºÿÍÿ©ÿ±ÿ­ÿ¬ÿ½ÿ³ÿ©ÿ±ÿ°ÿªÿ±ÿ¼ÿÀÿ»ÿ·ÿºÿ·ÿ¸ÿ·ÿµÿÃÿºÿ²ÿ¶ÿ´ÿµÿ³ÿÃÿ¬ÿ±ÿ¥ÿÿªÿ´ÿ²ÿ©ÿ£ÿ©ÿ±ÿµÿµÿ¦ÿ¦ÿ°ÿ¹ÿºÿ¾ÿºÿ·ÿ»ÿ¹ÿµÿ°ÿ©ÿ°ÿ¨ÿ¹ÿ¸ÿ ÿ«ÿ½ÿ¥ÿ»ÿ¼ÿ¬ÿ¼ÿ«ÿ³ÿ¶ÿ¶ÿ·ÿ²ÿ¹ÿ²ÿ«ÿ²ÿ³ÿ±ÿ¼ÿ¼ÿ­ÿ®ÿ°ÿ­ÿ©ÿ£ÿ«ÿÿÿ¼ÿ±ÿ¡ÿ«ÿ¨ÿ¬ÿ¾ÿ§ÿ¥ÿ­ÿ§ÿ¶ÿÿ¨ÿ´ÿ²ÿ¶ÿ°ÿ¯ÿºÿºÿ´ÿ¯ÿµÿ²ÿ¢ÿ¥ÿªÿ³ÿ¾ÿ´ÿ´ÿ¶ÿ³ÿÿ­ÿ§ÿÿ¡ÿ°ÿ­ÿ¯ÿ ÿ³ÿÂÿ¶ÿ·ÿ¹ÿ¯ÿ©ÿ­ÿ±ÿºÿ¸ÿ®ÿ§ÿ¬ÿ²ÿµÿ®ÿ¥ÿ´ÿ¶ÿ°ÿ¼ÿ¦ÿ«ÿ¸ÿ«ÿÿ§ÿ²ÿ°ÿ®ÿ³ÿ®ÿ«ÿÄÿ³ÿ¼ÿ¿ÿ¬ÿ¹ÿ±ÿÿ²ÿ®ÿ¥ÿ°ÿºÿ³ÿ¦ÿ¢ÿ¬ÿªÿ ÿÿ ÿ£ÿ ÿ ÿÿÿ¡ÿ¦ÿ®ÿ¹ÿ¯ÿ¸ÿ­ÿÿ¯ÿÄÿ¥ÿ©ÿ·ÿÿÿ£ÿ¨ÿ ÿÿ¤ÿÿ£ÿ¯ÿÀÿ¬ÿÿÿ¥ÿµÿ²ÿ³ÿ¬ÿÿÿ¨ÿ¯ÿ³ÿ©ÿ¹ÿ³ÿ¯ÿ¯ÿ£ÿ¤ÿµÿ­ÿ¶ÿ½ÿ¢ÿ¬ÿ´ÿ©ÿ¹ÿ±ÿÿ¸ÿµÿ¥ÿªÿ§ÿÿ°ÿ±ÿ®ÿ¨ÿ«ÿ°ÿ±ÿ²ÿ®ÿ§ÿ«ÿ¯ÿªÿ±ÿ±ÿ¥ÿ­ÿ¶ÿ°ÿ©ÿ¤ÿ¥ÿÿ¢ÿ©ÿ«ÿ«ÿ¬ÿÿ«ÿ¶ÿ·ÿ¬ÿ¹ÿÿ¤ÿ¤ÿ¡ÿ¦ÿ¶ÿ°ÿ¸ÿ´ÿ¯ÿÆÿÉÿÁÿ¤ÿ§ÿ£ÿÿ²ÿ¶ÿ³ÿ´ÿ±ÿ§ÿ¦ÿ·ÿ¿ÿÂÿ¸ÿ¤ÿ¥ÿ­ÿ§ÿÁÿ¥ÿÿ¦ÿ­ÿ¡ÿ´ÿ ÿ¤ÿ¯ÿ¦ÿ³ÿ¨ÿ©ÿ¡ÿ«ÿÿyÿÿ°ÿ°ÿ¡ÿ§ÿ§ÿ°ÿ¶ÿ´ÿ¥ÿ·ÿ¼ÿ³ÿ­ÿ±ÿ³ÿ±ÿ²ÿ¬ÿ¬ÿ®ÿªÿ°ÿ¯ÿ¦ÿ¥ÿ¡ÿ¡ÿ«ÿ®ÿ¸ÿÿÿºÿ¬ÿ£ÿ£ÿ·ÿ±ÿ§ÿ´ÿ´ÿ¬ÿ³ÿ²ÿ®ÿ­ÿ½ÿ¼ÿ·ÿ¸ÿ¹ÿ³ÿ²ÿ§ÿ«ÿ´ÿ¬ÿ­ÿ­ÿ©ÿ²ÿ­ÿ©ÿ±ÿ¸ÿ¹ÿ­ÿªÿ³ÿ©ÿ¥ÿ®ÿ§ÿ§ÿ²ÿ¹ÿºÿ¹ÿªÿÿ£ÿ·ÿ«ÿÁÿªÿ§ÿ­ÿÁÿ½ÿ§ÿ¾ÿ¯ÿ»ÿ¯ÿ¯ÿºÿÂÿ«ÿ§ÿ«ÿªÿºÿ¹ÿ¼ÿ²ÿ²ÿ£ÿ«ÿ¦ÿ¥ÿ°ÿµÿºÿ¾ÿÅÿ¼ÿ´ÿ¯ÿªÿ°ÿ¦ÿÿ©ÿ©ÿ£ÿ°ÿ³ÿµÿ¤ÿ§ÿªÿ´ÿ­ÿ¯ÿ³ÿ¥ÿªÿÿÿÿ¥ÿÿ¼ÿ³ÿ ÿ·ÿ¼ÿ´ÿ§ÿ¹ÿ§ÿ°ÿªÿ¸ÿ¿ÿ»ÿªÿ¹ÿ¶ÿ«ÿªÿ²ÿ¬ÿ«ÿ²ÿ±ÿ¥ÿ®ÿ¶ÿ³ÿ·ÿªÿÿ²ÿ»ÿ°ÿ¨ÿ«ÿ¯ÿ®ÿ°ÿ£ÿ¯ÿÁÿÄÿ²ÿ®ÿ¤ÿ®ÿ¥ÿÿ©ÿÿªÿ¹ÿ¢ÿ°ÿ«ÿ®ÿ±ÿ­ÿ®ÿ³ÿÿ¥ÿ¤ÿ²ÿ¿ÿ²ÿµÿ±ÿºÿ¸ÿ°ÿ·ÿ²ÿ®ÿ±ÿ«ÿ²ÿ¸ÿ«ÿªÿ¨ÿÿ£ÿ²ÿ»ÿ·ÿ¶ÿ³ÿ¶ÿ°ÿ­ÿ¬ÿ­ÿªÿ¤ÿ±ÿ£ÿ¬ÿ°ÿ­ÿ­ÿ«ÿªÿ¶ÿ°ÿ¨ÿ¤ÿ±ÿ¤ÿ®ÿ§ÿ«ÿ­ÿ©ÿªÿ«ÿ³ÿµÿ©ÿªÿ¤ÿ ÿ¡ÿ´ÿºÿªÿ¡ÿ©ÿ»ÿ¶ÿ¨ÿ®ÿ¯ÿ®ÿ²ÿ­ÿ¨ÿªÿ«ÿ®ÿµÿ´ÿ°ÿ­ÿ¯ÿ±ÿ­ÿ¨ÿ¢ÿÿ£ÿ­ÿ±ÿ¤ÿ¢ÿ§ÿ§ÿ©ÿÿªÿ®ÿ¢ÿµÿ­ÿ§ÿÿ¬ÿµÿ°ÿ£ÿ¢ÿ±ÿªÿªÿ´ÿ«ÿ¥ÿ¨ÿ§ÿ¨ÿ­ÿ³ÿ´ÿ³ÿ¯ÿ«ÿ¨ÿ¨ÿ´ÿ´ÿ°ÿ¬ÿ©ÿ¬ÿ¤ÿ©ÿ°ÿªÿ®ÿ¦ÿ±ÿ¦ÿ¦ÿ©ÿ²ÿÀÿ±ÿ¶ÿÃÿ¸ÿ¹ÿ¶ÿ±ÿ¥ÿ ÿ«ÿ¨ÿ¬ÿ¥ÿ¡ÿ²ÿ·ÿªÿ¢ÿ¥ÿ­ÿ²ÿ³ÿ¨ÿªÿÿ ÿ´ÿ¯ÿ«ÿ¤ÿ«ÿ²ÿ²ÿ¶ÿ¬ÿ¢ÿ«ÿ§ÿÿªÿ·ÿ±ÿ©ÿ­ÿªÿ«ÿªÿ­ÿ«ÿÿ¯ÿ±ÿ¶ÿ¤ÿªÿ©ÿ¶ÿ®ÿ©ÿÃÿ»ÿ³ÿ§ÿ§ÿ¤ÿ¶ÿ©ÿ©ÿÁÿÅÿÅÿ ÿ³ÿ®ÿ´ÿ¤ÿ¦ÿªÿ±ÿ¬ÿ¶ÿ¨ÿ¤ÿ©ÿ¸ÿ·ÿ¯ÿ®ÿ¨ÿ°ÿ¬ÿÿ«ÿ´ÿ·ÿÀÿºÿ«ÿ¤ÿ·ÿ»ÿ±ÿ±ÿ©ÿsÿéþÛþjÿ¤ÿ¡ÿ²ÿ¢ÿ´ÿ¸ÿÿÁÿ¯ÿ´ÿ°ÿ¡ÿ·ÿµÿ­ÿ¶ÿ«ÿªÿ®ÿ¯ÿ²ÿªÿ¥ÿÿªÿ¹ÿ·ÿ­ÿ¯ÿ±ÿ«ÿ±ÿ°ÿ±ÿ±ÿ¶ÿ­ÿ³ÿ¶ÿ³ÿ²ÿ¬ÿ»ÿ¯ÿºÿ·ÿ­ÿ¯ÿªÿ¶ÿ¤ÿ²ÿ¯ÿ½ÿ¹ÿ³ÿ¶ÿ®ÿ°ÿ³ÿ¿ÿ­ÿ±ÿ®ÿ±ÿ«ÿ¯ÿÿÿ´ÿ¿ÿ²ÿ­ÿ¶ÿ«ÿ¤ÿ¬ÿ«ÿ³ÿ²ÿ¢ÿ²ÿ½ÿ§ÿ©ÿ¬ÿ¢ÿ®ÿµÿ­ÿÿªÿ¸ÿ¶ÿ¤ÿÃÿ©ÿ«ÿªÿ³ÿ´ÿ²ÿ«ÿ®ÿ¥ÿ©ÿ®ÿ¹ÿÂÿ¬ÿ£ÿ¨ÿ¦ÿ¥ÿªÿ³ÿ³ÿ°ÿ¯ÿ¨ÿªÿ¶ÿ´ÿ­ÿ©ÿ¡ÿ°ÿ³ÿ£ÿµÿ±ÿªÿ¸ÿ´ÿ¹ÿ±ÿ¯ÿ¢ÿ¬ÿºÿ¡ÿ«ÿ¥ÿ§ÿ´ÿ¾ÿÁÿ³ÿ¶ÿ³ÿµÿ¼ÿ¸ÿÀÿºÿ¹ÿ¶ÿ°ÿ¯ÿ²ÿ§ÿÿ§ÿ³ÿºÿ¶ÿ¹ÿ«ÿ¢ÿ¡ÿ¦ÿ¤ÿ¢ÿ ÿ°ÿ¡ÿ¬ÿÂÿ¢ÿ«ÿ¯ÿ®ÿ¹ÿ¬ÿ©ÿÂÿºÿ¯ÿ²ÿ²ÿ¶ÿ«ÿ¬ÿµÿ¯ÿ­ÿ­ÿ¨ÿ¦ÿ³ÿ·ÿ¨ÿ¨ÿ³ÿ±ÿ·ÿ³ÿ´ÿªÿ¤ÿÿ¶ÿªÿ¯ÿ§ÿ«ÿ´ÿ¶ÿªÿÿ±ÿµÿºÿ¯ÿÿ­ÿ¢ÿ¯ÿ¶ÿ¹ÿµÿ¬ÿ°ÿ³ÿ¯ÿ©ÿ¤ÿ¨ÿ¹ÿÅÿÂÿ¾ÿ§ÿ¡ÿ·ÿ¸ÿ±ÿÁÿ´ÿ¹ÿµÿ·ÿ®ÿ°ÿ²ÿÿÿ¬ÿ­ÿ¬ÿ²ÿ®ÿ³ÿ©ÿ«ÿ°ÿ«ÿ°ÿ¬ÿ­ÿ®ÿ¬ÿ²ÿ¯ÿ©ÿ®ÿ¯ÿ²ÿ´ÿ¹ÿµÿ­ÿ»ÿµÿ¬ÿ¯ÿ²ÿºÿ¦ÿ·ÿ¸ÿ­ÿªÿ³ÿ¯ÿªÿ¤ÿÿ®ÿ¯ÿ©ÿ³ÿ²ÿ©ÿ­ÿ­ÿ«ÿ¨ÿ©ÿ´ÿ²ÿ´ÿ¼ÿ°ÿ«ÿ¹ÿ±ÿ¸ÿªÿ¶ÿ®ÿªÿ¤ÿ«ÿµÿ®ÿÿÿ·ÿ½ÿ«ÿ­ÿ±ÿ¢ÿ±ÿ¹ÿ©ÿªÿµÿ²ÿ¬ÿ»ÿ³ÿ«ÿÿ®ÿ¦ÿ´ÿ­ÿ·ÿÿ¬ÿ²ÿ¶ÿ­ÿ¨ÿ¸ÿ¸ÿ½ÿ¶ÿµÿ¹ÿ²ÿ¯ÿªÿ­ÿ³ÿ¶ÿµÿ®ÿ²ÿ«ÿ«ÿ­ÿÀÿ´ÿµÿ²ÿªÿ¸ÿ¼ÿ·ÿ³ÿ·ÿ¦ÿ§ÿ±ÿ¶ÿ¼ÿ³ÿªÿ³ÿÂÿºÿ¨ÿ«ÿµÿ°ÿ¦ÿ¦ÿ¯ÿ¹ÿÂÿµÿ¿ÿÃÿÁÿ²ÿ¨ÿÅÿ»ÿ»ÿÂÿ¯ÿ¬ÿ­ÿ§ÿ¨ÿ¦ÿµÿ¸ÿ´ÿ³ÿ·ÿºÿ°ÿ¯ÿ²ÿ³ÿ¥ÿ®ÿ´ÿ«ÿ¹ÿ£ÿ¸ÿ¤ÿ¨ÿ«ÿ¶ÿ«ÿ¬ÿ°ÿ±ÿ¬ÿ­ÿ±ÿ±ÿ¤ÿÿ¬ÿ¨ÿÿ¡ÿ´ÿ°ÿ¯ÿ¦ÿ¢ÿ¥ÿ¯ÿ»ÿ´ÿÿ¨ÿµÿ­ÿ§ÿÿ¤ÿ¬ÿÿÿ¤ÿ ÿÿÿÿÿ ÿÿsÿVÿpÿÿÿ¤ÿ¨ÿ¼ÿ¬ÿ¤ÿ¤ÿ´ÿ²ÿ¬ÿ©ÿÿ§ÿ¬ÿ­ÿ®ÿ ÿ¡ÿ§ÿ¯ÿÿÿªÿµÿ¥ÿ¯ÿ·ÿ£ÿ¨ÿ¨ÿªÿ¯ÿÿ¢ÿªÿ­ÿ¢ÿÿ¨ÿ­ÿ­ÿ¬ÿ¥ÿ¬ÿ«ÿ¬ÿ§ÿ¯ÿ­ÿ¤ÿ ÿ©ÿÿ¨ÿªÿ­ÿ¯ÿ®ÿ¬ÿ²ÿºÿ¹ÿ³ÿ­ÿ¯ÿ±ÿ¹ÿ´ÿ©ÿ£ÿ£ÿ²ÿ¤ÿ«ÿ¡ÿÿ¤ÿ¬ÿ¨ÿ¥ÿ¨ÿ®ÿ¬ÿ¦ÿ¯ÿ´ÿ¤ÿ¦ÿ¦ÿ¼ÿÿ©ÿ¡ÿ«ÿ¸ÿ£ÿ ÿ©ÿ³ÿµÿ¨ÿ­ÿ¶ÿ´ÿ¾ÿ¾ÿ°ÿºÿ©ÿ·ÿ²ÿ¥ÿ±ÿ³ÿ»ÿ¨ÿ¦ÿµÿ©ÿ¨ÿ¨ÿÿÿ¬ÿµÿ¼ÿÈÿÇÿ³ÿ¿ÿ§ÿ¹ÿ¦ÿ¸ÿ«ÿÿ¡ÿ®ÿ¨ÿ¨ÿ¢ÿ¥ÿ®ÿ«ÿ¡ÿÿ¢ÿÿ®ÿÿÿ¬ÿÿ«ÿÿ¨ÿ°ÿ¤ÿ¨ÿ±ÿ¹ÿ»ÿ°ÿ©ÿ®ÿµÿ¯ÿ³ÿªÿÿ¬ÿ±ÿµÿ°ÿ¸ÿ´ÿ¦ÿ¤ÿ±ÿ¹ÿ³ÿ®ÿ±ÿ´ÿ³ÿ¯ÿ¸ÿ³ÿ¹ÿ­ÿ¨ÿ¥ÿºÿ­ÿ¦ÿ©ÿ­ÿ­ÿ­ÿ°ÿ«ÿ¤ÿµÿ¾ÿ¶ÿ«ÿ´ÿ½ÿ±ÿÁÿ³ÿ°ÿ«ÿ©ÿªÿ¬ÿ­ÿªÿªÿÿµÿµÿ­ÿ³ÿ¢ÿ©ÿ«ÿºÿ¯ÿ¶ÿ»ÿ²ÿ°ÿ»ÿºÿ©ÿ³ÿ¼ÿ§ÿ®ÿµÿ³ÿ¼ÿ¶ÿ¹ÿ¶ÿ³ÿ©ÿ«ÿ´ÿ«ÿ¢ÿ£ÿ¶ÿ¥ÿÃÿËÿµÿ¼ÿ·ÿ±ÿ»ÿÃÿ¸ÿ¶ÿ³ÿ¬ÿ¼ÿ¼ÿ°ÿÁÿÂÿ½ÿ°ÿ¸ÿ¼ÿªÿµÿ¶ÿ®ÿ¯ÿµÿ·ÿ²ÿ·ÿÁÿÈÿÎÿ´ÿ°ÿ´ÿ³ÿµÿ¶ÿºÿ®ÿ¦ÿ¬ÿ¬ÿ´ÿ¸ÿ·ÿ¸ÿ¿ÿ´ÿ¸ÿ¶ÿ»ÿÃÿºÿ³ÿ­ÿ§ÿ´ÿÂÿºÿ­ÿºÿ¯ÿ¥ÿ¾ÿ´ÿ§ÿ®ÿ¸ÿ»ÿ°ÿ¥ÿ®ÿ±ÿ½ÿ½ÿ±ÿ±ÿ¹ÿ¬ÿ£ÿ±ÿªÿÿ¯ÿ¿ÿ³ÿ²ÿ©ÿ¯ÿ®ÿ ÿÂÿ£ÿ·ÿ¦ÿ¨ÿ³ÿ¬ÿ¨ÿ®ÿ°ÿµÿ»ÿÅÿ£ÿºÿ´ÿ·ÿ¸ÿ²ÿ±ÿ«ÿ¬ÿ¶ÿ´ÿ·ÿ­ÿ¶ÿ·ÿ¢ÿ½ÿ¶ÿ¿ÿ½ÿ±ÿ¯ÿ°ÿ®ÿ²ÿ¹ÿ»ÿÿ´ÿ¤ÿºÿ»ÿ½ÿ¿ÿ·ÿ°ÿ¯ÿ¤ÿ¥ÿ½ÿËÿÍÿ®ÿ¯ÿºÿ»ÿ²ÿ¶ÿ»ÿ³ÿ±ÿ¹ÿ¹ÿÅÿÂÿ·ÿ¸ÿ¶ÿ²ÿ³ÿ°ÿ¯ÿµÿºÿ¼ÿºÿ³ÿ­ÿÇÿ¾ÿµÿµÿ­ÿºÿ¾ÿ²ÿ¸ÿ°ÿ«ÿÆÿ±ÿªÿ©ÿ«ÿ·ÿ¹ÿ­ÿ¡ÿ¨ÿÃÿ«ÿÿ¶ÿ²ÿ¿ÿÅÿÀÿ¾ÿ¹ÿ²ÿ«ÿ©ÿ¥ÿªÿ«ÿ¾ÿ±ÿ¯ÿ´ÿÁÿ½ÿºÿÆÿ¹ÿÿ³ÿ³ÿ½ÿ¶ÿ·ÿ¶ÿ¯ÿ°ÿ­ÿ°ÿÀÿ³ÿ¹ÿ¯ÿ»ÿªÿ¬ÿ±ÿµÿ³ÿ°ÿ±ÿ¥ÿ®ÿÂÿªÿ¤ÿ­ÿ°ÿµÿ·ÿ¶ÿ°ÿ§ÿÅÿ²ÿËÿÀÿ¬ÿ¨ÿ¯ÿ´ÿ®ÿ¦ÿ­ÿ»ÿ±ÿªÿ±ÿ¬ÿ¨ÿ¯ÿ¸ÿ¹ÿ±ÿ«ÿµÿ±ÿ­ÿ«ÿ¥ÿ¯ÿ³ÿ²ÿ¸ÿ½ÿ·ÿ«ÿ·ÿÊÿÀÿµÿ¶ÿ´ÿ¨ÿ§ÿ¶ÿÃÿÁÿ¸ÿ¯ÿ²ÿµÿ³ÿ³ÿµÿ¼ÿ½ÿ¶ÿµÿ§ÿ«ÿÿ¯ÿ§ÿ¨ÿ¯ÿ´ÿµÿ©ÿ¬ÿ³ÿ·ÿ¯ÿ¼ÿ½ÿ»ÿ¹ÿ³ÿ²ÿ¹ÿ³ÿÀÿ³ÿ®ÿµÿ·ÿ¶ÿºÿ¹ÿ¥ÿ­ÿ»ÿ©ÿ½ÿ¼ÿ´ÿ©ÿ®ÿ½ÿ«ÿ²ÿÅÿ«ÿ·ÿ¸ÿ©ÿ£ÿ¯ÿ·ÿ«ÿ­ÿÿ¦ÿ°ÿ²ÿ¶ÿÀÿ¾ÿ¯ÿµÿ¶ÿ°ÿÿ¯ÿ±ÿ³ÿ½ÿºÿªÿºÿ«ÿ´ÿÆÿ°ÿ´ÿ±ÿ±ÿ¹ÿºÿ·ÿºÿ±ÿ¶ÿÁÿÂÿºÿ±ÿ©ÿ©ÿ¿ÿ°ÿÁÿ°ÿ¬ÿµÿ½ÿ¿ÿ¸ÿ©ÿ¬ÿ£ÿ¦ÿ¸ÿ±ÿ¬ÿ¯ÿªÿ®ÿ°ÿ°ÿ¼ÿÇÿ½ÿ¶ÿ¼ÿÁÿÀÿ³ÿ±ÿªÿ¨ÿ½ÿ½ÿ¯ÿ»ÿ¯ÿ³ÿ¿ÿÀÿ´ÿ´ÿ¾ÿµÿÄÿ·ÿµÿ´ÿ±ÿ¯ÿ°ÿ²ÿºÿ¼ÿ¯ÿºÿ¼ÿ½ÿÃÿ¿ÿ©ÿ¤ÿµÿ¯ÿ²ÿ¡ÿ«ÿ´ÿ¸ÿÆÿÂÿ»ÿÄÿ¯ÿµÿ¸ÿ¿ÿÀÿ°ÿ¤ÿ³ÿ¶ÿ¿ÿªÿ¯ÿµÿ³ÿ·ÿÁÿ½ÿ²ÿÁÿ¶ÿÂÿÊÿ¹ÿ°ÿ±ÿ©ÿ¸ÿ½ÿ¤ÿ«ÿ¯ÿÁÿºÿ´ÿ¹ÿºÿ¿ÿºÿ¬ÿ¼ÿ¼ÿ­ÿ©ÿ®ÿ¯ÿ³ÿ¶ÿ¡ÿºÿ®ÿ»ÿ¸ÿ¶ÿºÿ¹ÿ·ÿ»ÿ¶ÿ±ÿ¦ÿ´ÿªÿµÿ¸ÿ²ÿ°ÿ©ÿ¯ÿ¹ÿ¨ÿ¾ÿ´ÿ°ÿ©ÿ¨ÿ³ÿ¼ÿ»ÿ¡ÿ¼ÿ·ÿºÿ«ÿ®ÿ²ÿµÿºÿ¶ÿ»ÿ¿ÿÿ°ÿ¼ÿ¬ÿ¯ÿ·ÿ³ÿ¬ÿ¬ÿ½ÿ³ÿÿºÿºÿÇÿÁÿ»ÿ¼ÿµÿ®ÿ«ÿ·ÿµÿ¨ÿÿ²ÿ¶ÿ¼ÿÎÿËÿ¹ÿ³ÿ¾ÿ¯ÿ¾ÿ¶ÿ«ÿ¬ÿ­ÿ°ÿ³ÿ¶ÿµÿ»ÿ¯ÿ»ÿºÿ¹ÿ±ÿ¸ÿ¼ÿ³ÿµÿºÿ´ÿ¬ÿ§ÿ®ÿ¯ÿ²ÿ«ÿ§ÿªÿ°ÿ²ÿ§ÿ®ÿªÿ´ÿ®ÿ¾ÿ´ÿ­ÿ³ÿ·ÿ±ÿ§ÿ¶ÿ´ÿÂÿ¯ÿ½ÿ¸ÿºÿµÿµÿÁÿÁÿ¬ÿ«ÿ¶ÿªÿ±ÿ´ÿ¯ÿ¹ÿ¶ÿ¶ÿ¼ÿ¸ÿ»ÿµÿ¨ÿ²ÿ²ÿ¼ÿ¾ÿ¼ÿ»ÿ»ÿ½ÿ½ÿ¸ÿ¿ÿ²ÿ±ÿ¦ÿ­ÿ»ÿÁÿ»ÿ²ÿ©ÿªÿ°ÿ©ÿ¨ÿÂÿ¿ÿ«ÿ«ÿ¦ÿ®ÿÀÿÆÿÀÿ¼ÿ¸ÿ´ÿ¹ÿ¯ÿ¯ÿ«ÿ¸ÿ±ÿ¯ÿ´ÿ²ÿ°ÿ±ÿ©ÿ²ÿÃÿºÿ³ÿ¶ÿµÿ¨ÿ»ÿ´ÿ­ÿ±ÿ­ÿ¨ÿ®ÿ·ÿ¯ÿ½ÿÌÿ¼ÿÄÿ³ÿ³ÿ·ÿ»ÿ¼ÿ¹ÿ½ÿ¸ÿ¯ÿ«ÿÿ®ÿ ÿ®ÿ¦ÿ¦ÿ³ÿ±ÿ©ÿ±ÿºÿ³ÿÃÿ¯ÿ«ÿ´ÿ·ÿ¹ÿºÿ¿ÿ´ÿ®ÿ³ÿ¯ÿ·ÿ·ÿÇÿ«ÿ³ÿ¯ÿµÿ°ÿºÿÁÿ¯ÿ¨ÿ±ÿ²ÿ´ÿºÿ¯ÿ°ÿ»ÿ°ÿÁÿÅÿ½ÿ´ÿ±ÿ½ÿÀÿ¶ÿ·ÿ»ÿ®ÿ´ÿ·ÿ´ÿ³ÿªÿ±ÿ´ÿ¿ÿ¼ÿ¯ÿ³ÿ½ÿ¶ÿ¤ÿ¬ÿ´ÿ¨ÿ´ÿ©ÿ±ÿ´ÿ²ÿ«ÿ°ÿ³ÿ°ÿ°ÿ¹ÿ¾ÿ»ÿ¸ÿ ÿ¨ÿ«ÿ£ÿ°ÿ¶ÿ­ÿ¬ÿ¬ÿ°ÿ¯ÿ¦ÿ©ÿ´ÿ¶ÿ½ÿ»ÿ¨ÿ«ÿ­ÿ´ÿµÿÄÿ»ÿ·ÿ¾ÿ±ÿ¤ÿ«ÿ´ÿ¹ÿ¿ÿ£ÿ°ÿ´ÿ¯ÿ½ÿ´ÿ¹ÿ¾ÿ¸ÿ®ÿ¬ÿ´ÿ·ÿ²ÿºÿ´ÿ®ÿ«ÿ¶ÿ®ÿÿ©ÿ®ÿ¬ÿ©ÿ¤ÿ©ÿ¶ÿ³ÿªÿ´ÿ¤ÿµÿ¬ÿ´ÿÄÿ³ÿÀÿ®ÿ°ÿ¾ÿ¸ÿ°ÿ»ÿÄÿ»ÿ³ÿ°ÿ«ÿµÿ»ÿÄÿ·ÿ´ÿ¹ÿªÿ®ÿ·ÿ¯ÿ ÿ§ÿ¸ÿ¶ÿªÿ¥ÿ«ÿ¦ÿ§ÿÿ±ÿ£ÿ¶ÿ£ÿ­ÿ²ÿ¹ÿ¾ÿ°ÿ£ÿ«ÿ´ÿ±ÿ·ÿ·ÿ«ÿÀÿ¾ÿ²ÿ§ÿ·ÿºÿ´ÿ«ÿµÿ«ÿ±ÿ°ÿ«ÿ´ÿÀÿÃÿºÿµÿ«ÿ²ÿÀÿÎÿÅÿ¶ÿ¯ÿ½ÿ¹ÿ´ÿ®ÿ±ÿ¼ÿ¼ÿµÿ¸ÿ»ÿ¹ÿÁÿ¹ÿ¹ÿ·ÿ·ÿ­ÿ«ÿ§ÿ­ÿ²ÿ«ÿ²ÿ¶ÿ¸ÿ¶ÿ¨ÿ§ÿ±ÿ¬ÿ§ÿ¨ÿªÿ²ÿ¨ÿ¹ÿ«ÿ´ÿ°ÿ¤ÿ¶ÿ»ÿ»ÿ±ÿ«ÿ®ÿªÿªÿ¸ÿ»ÿ»ÿ¸ÿ©ÿ§ÿ«ÿ¸ÿ·ÿÿÿ¤ÿ«ÿ£ÿ¯ÿ­ÿ®ÿ£ÿÿ£ÿ­ÿ²ÿ¯ÿ«ÿ¸ÿ¸ÿ¶ÿ®ÿ§ÿ¨ÿ§ÿ¬ÿ¦ÿ¬ÿ¯ÿ­ÿ«ÿ¨ÿ£ÿ®ÿ¡ÿÿÿÿ¡ÿ£ÿ«ÿªÿ¨ÿ®ÿ¦ÿ°ÿÁÿªÿÿ¬ÿ¨ÿªÿ¨ÿ©ÿ¦ÿ¤ÿ§ÿ£ÿÿÿÿÿÿÿÿ¡ÿ¢ÿÿÿÿªÿ£ÿ£ÿÿÿÿÿÿÿÿ¡ÿ±ÿ±ÿ¤ÿÿ¡ÿÿ®ÿ³ÿÿÿ«ÿÿ©ÿÿ¢ÿ¼ÿ¬ÿ¤ÿ«ÿÄÿ¶ÿ¨ÿ®ÿ´ÿ·ÿ¶ÿ¬ÿªÿ°ÿ²ÿ³ÿ´ÿ±ÿ´ÿ­ÿ«ÿ·ÿ®ÿ´ÿ¾ÿ«ÿÿÿ£ÿÿÿ¢ÿ¨ÿ±ÿ¸ÿºÿºÿ´ÿ©ÿ±ÿ±ÿ¨ÿ±ÿ­ÿ¢ÿ¦ÿ°ÿ¬ÿ¯ÿ¡ÿ­ÿ«ÿ®ÿ¯ÿ¬ÿ¦ÿªÿ¬ÿÿÿ£ÿÿ£ÿ¹ÿºÿ¬ÿ´ÿ¢ÿ¦ÿÁÿÂÿ¶ÿ²ÿ£ÿ¶ÿ°ÿ³ÿ¹ÿ¨ÿ¨ÿ³ÿ«ÿ±ÿµÿ°ÿ¨ÿ¨ÿ°ÿ¾ÿÀÿ¼ÿ¾ÿµÿ¼ÿ´ÿµÿ²ÿºÿ¼ÿÃÿ ÿ­ÿ­ÿ®ÿ¶ÿ°ÿ²ÿ²ÿ±ÿ¾ÿ²ÿ¹ÿ·ÿ±ÿ±ÿ´ÿ´ÿºÿ¸ÿ¥ÿ©ÿºÿ·ÿ±ÿ´ÿ¬ÿ°ÿ´ÿµÿÎÿ®ÿ®ÿ¸ÿ°ÿ¸ÿªÿ ÿ¨ÿ¹ÿ±ÿ§ÿ²ÿ¯ÿ³ÿÁÿºÿ·ÿ¼ÿ¶ÿ·ÿºÿºÿµÿ¿ÿ·ÿ¬ÿµÿ²ÿ¨ÿ¥ÿ¹ÿ§ÿ¾ÿ¹ÿ¬ÿ¶ÿÿ¬ÿ±ÿ¯ÿ­ÿ®ÿ¥ÿ¹ÿÄÿ±ÿªÿ«ÿ³ÿ»ÿ²ÿ¨ÿ¬ÿ·ÿ¯ÿ¨ÿ¯ÿ¯ÿ®ÿ¶ÿ¶ÿ¬ÿ¹ÿ§ÿÃÿ«ÿ¥ÿ±ÿÀÿ«ÿ¼ÿ¢ÿªÿªÿ·ÿ´ÿ®ÿ¨ÿ³ÿ²ÿ­ÿ°ÿ¶ÿ´ÿ®ÿ±ÿ­ÿ³ÿ±ÿ°ÿ­ÿ§ÿ­ÿ¿ÿ¬ÿ°ÿ­ÿ¨ÿ£ÿµÿÿ¬ÿ¯ÿ³ÿ²ÿÀÿ®ÿ³ÿ±ÿ¯ÿ¥ÿ§ÿ¼ÿ®ÿ ÿµÿÁÿ¶ÿªÿ¥ÿ®ÿ³ÿ¥ÿ±ÿµÿ°ÿ°ÿ­ÿ¡ÿ·ÿ¼ÿ¯ÿÿ²ÿÿ¼ÿÇÿ¦ÿ²ÿ»ÿ¶ÿºÿµÿ«ÿ­ÿ ÿ¤ÿªÿ®ÿ³ÿ«ÿ¦ÿ²ÿ°ÿ­ÿ®ÿ¥ÿ«ÿ«ÿ¨ÿ¤ÿÿ¤ÿ°ÿ­ÿ­ÿªÿ­ÿ¯ÿ«ÿ¦ÿ¤ÿ°ÿ¸ÿ¿ÿ­ÿ®ÿ³ÿÄÿÿ±ÿ±ÿ ÿ¤ÿ­ÿ©ÿ¢ÿ£ÿÿ§ÿ¹ÿ¹ÿµÿ§ÿÿ ÿ°ÿ²ÿ¬ÿ±ÿ­ÿ¯ÿ¦ÿ¨ÿ«ÿ¦ÿµÿ§ÿ¯ÿ³ÿ³ÿ°ÿ«ÿ¦ÿ¼ÿ¨ÿ¤ÿ±ÿ®ÿªÿ±ÿ¯ÿÿ®ÿ¼ÿ®ÿªÿ¯ÿ¬ÿ®ÿ°ÿ³ÿ¥ÿ£ÿ­ÿ«ÿ¬ÿ¤ÿ£ÿ²ÿ³ÿ³ÿµÿÿ§ÿ¯ÿ¥ÿ°ÿ­ÿ¹ÿÿÿÿ¯ÿ¸ÿ½ÿ¯ÿ¯ÿ®ÿ®ÿ³ÿ©ÿÿÿ¦ÿªÿÿ¦ÿ³ÿ¤ÿÿÿ¦ÿ£ÿ¥ÿ¯ÿ¯ÿ³ÿºÿ·ÿªÿ¢ÿ«ÿ»ÿÃÿ­ÿ¦ÿ£ÿ¥ÿ¬ÿ ÿ§ÿªÿ®ÿ³ÿ²ÿ¢ÿ¥ÿ¡ÿ¡ÿ°ÿ¯ÿ¯ÿ¨ÿ¬ÿÿnÿÿ§ÿ¯ÿ¡ÿ¢ÿ­ÿ©ÿ°ÿ±ÿ°ÿ¶ÿ±ÿ¬ÿ£ÿÿ¨ÿ¬ÿ¬ÿ¬ÿ¯ÿ´ÿ©ÿ¥ÿ¨ÿ¢ÿ¡ÿ¢ÿ ÿÿÿ¨ÿÿÿ¸ÿ¹ÿ§ÿ¨ÿµÿ¸ÿ®ÿ¥ÿ«ÿºÿ©ÿ¨ÿ©ÿ­ÿ¯ÿ¨ÿ ÿªÿ±ÿ´ÿ§ÿ°ÿ­ÿ ÿ§ÿ£ÿ«ÿ³ÿ©ÿ©ÿ°ÿ±ÿµÿ¯ÿ´ÿµÿ¨ÿ¬ÿ²ÿºÿ®ÿ¨ÿ´ÿÁÿ¥ÿ«ÿ©ÿ£ÿ°ÿ­ÿÿÿ§ÿ§ÿªÿÿ¦ÿÿ¬ÿ¯ÿ¡ÿÿ¸ÿªÿ¬ÿ®ÿ¥ÿ³ÿ¶ÿ¬ÿ£ÿ­ÿ¥ÿ»ÿ±ÿ©ÿ«ÿÿ¢ÿ¯ÿ®ÿ¦ÿ ÿ¡ÿ¤ÿªÿ­ÿ¨ÿ¬ÿ»ÿ¼ÿ²ÿ«ÿ¨ÿ©ÿ®ÿ°ÿ»ÿ«ÿ§ÿ©ÿ½ÿÀÿ®ÿ¤ÿ~ÿÿÿ¦ÿ¢ÿ±ÿ²ÿ¥ÿ¨ÿÀÿ¬ÿ·ÿÈÿ¯ÿ¬ÿÿ§ÿ¹ÿ´ÿ·ÿ±ÿ±ÿ³ÿ¶ÿ­ÿ¯ÿªÿ¨ÿ¨ÿ«ÿ¬ÿ®ÿµÿ¯ÿ¥ÿ¥ÿªÿµÿ¹ÿ·ÿ±ÿÿÿ¯ÿ©ÿ°ÿ·ÿ³ÿ°ÿ²ÿ«ÿ°ÿ¥ÿ¤ÿ¢ÿ¯ÿ³ÿ°ÿ¤ÿ¸ÿ³ÿÿ¡ÿ¯ÿ±ÿ¸ÿ¥ÿ¯ÿ¬ÿ¯ÿ¼ÿ¸ÿ±ÿ²ÿ¸ÿ¹ÿ¬ÿ³ÿ³ÿ·ÿ±ÿ«ÿ·ÿ»ÿ°ÿ·ÿ´ÿ§ÿ¬ÿ±ÿ³ÿ±ÿ¯ÿ±ÿ±ÿ°ÿ¬ÿ³ÿ»ÿ·ÿ¯ÿ³ÿ¨ÿ¬ÿ²ÿ¡ÿ±ÿ©ÿ¬ÿ¸ÿ¯ÿ°ÿ³ÿ°ÿÿ¶ÿ¤ÿ²ÿ¯ÿ«ÿÿ§ÿ°ÿ¸ÿ«ÿ§ÿ¢ÿ°ÿ±ÿ°ÿ¯ÿ¡ÿªÿ¯ÿ¶ÿ¶ÿ³ÿ«ÿ©ÿ«ÿªÿ«ÿ¬ÿ®ÿ®ÿ­ÿ´ÿ¸ÿ±ÿ­ÿ«ÿªÿªÿ«ÿ¦ÿ¨ÿ¦ÿ«ÿ¬ÿÿ¯ÿ°ÿ¥ÿÿªÿ¦ÿÿÿµÿµÿ¤ÿ¦ÿ°ÿ¬ÿ±ÿ±ÿµÿ°ÿ«ÿ¬ÿ»ÿ²ÿ¨ÿ´ÿ¥ÿ¦ÿ§ÿ³ÿ´ÿ²ÿ¸ÿ¯ÿ«ÿªÿ¨ÿ­ÿ¨ÿ¤ÿªÿ©ÿ­ÿ´ÿ¯ÿªÿ¦ÿÿ´ÿ©ÿªÿ¹ÿ¶ÿ³ÿµÿ´ÿ»ÿÿ±ÿ­ÿ¤ÿ´ÿ©ÿ«ÿ´ÿÀÿ±ÿ®ÿ»ÿºÿ£ÿµÿ±ÿ»ÿ¬ÿ¥ÿ±ÿ²ÿ³ÿ®ÿ¬ÿ¦ÿ«ÿ©ÿ¤ÿ®ÿ´ÿ®ÿ¯ÿºÿºÿ®ÿ¯ÿºÿºÿ®ÿ§ÿ«ÿ¨ÿªÿ¯ÿ§ÿ®ÿÿ»ÿ¥ÿ®ÿºÿÿ³ÿµÿ¥ÿ®ÿ¥ÿ°ÿ¯ÿÿ£ÿ½ÿ¸ÿ°ÿÏÿ¦ÿ©ÿ¨ÿ¤ÿ³ÿªÿ¶ÿ²ÿ½ÿ§ÿÿ§ÿ¥ÿ¦ÿ¸ÿ·ÿ©ÿ«ÿ©ÿ¨ÿ¯ÿ¯ÿ¯ÿ´ÿ±ÿ«ÿ½ÿÃÿ´ÿ®ÿ°ÿ¯ÿ¸ÿ¹ÿ¶ÿ«ÿÿ5ÿçþfÿ¤ÿ«ÿ ÿ®ÿ®ÿ§ÿ¥ÿ¹ÿ³ÿ¸ÿ²ÿ ÿªÿ¯ÿ«ÿ±ÿªÿ­ÿ¬ÿ±ÿ´ÿ¹ÿ²ÿªÿ«ÿ±ÿµÿ°ÿ°ÿ¯ÿ¬ÿ©ÿ«ÿ·ÿ®ÿ¨ÿ®ÿ·ÿ±ÿ¹ÿ¶ÿ¬ÿ·ÿµÿ»ÿ½ÿ©ÿ¶ÿ±ÿ¯ÿ¬ÿ²ÿ»ÿ²ÿ¬ÿ²ÿ©ÿ±ÿ°ÿ»ÿ¯ÿ±ÿ¬ÿ»ÿ¨ÿ³ÿ«ÿ¢ÿ£ÿ­ÿ¸ÿ¹ÿµÿ¬ÿ©ÿ³ÿ¬ÿÿÿ´ÿ±ÿ´ÿ¤ÿÿ¤ÿ¼ÿ¬ÿ®ÿ¯ÿ¼ÿ±ÿ¸ÿ¾ÿ½ÿ·ÿ°ÿ´ÿ¾ÿ«ÿ¤ÿ¿ÿºÿÀÿ±ÿ¨ÿªÿ­ÿÿ®ÿ¡ÿªÿ»ÿ®ÿ­ÿ¨ÿ¡ÿªÿ¬ÿªÿ«ÿ«ÿ±ÿ³ÿ¬ÿ®ÿ¬ÿ«ÿ¨ÿ£ÿ£ÿªÿÿ¾ÿ¹ÿ´ÿ¥ÿ´ÿ¥ÿ¹ÿ´ÿ°ÿ´ÿ¹ÿ©ÿºÿÃÿ·ÿ³ÿ¨ÿ£ÿ©ÿ»ÿ¸ÿ¾ÿ³ÿ¬ÿ¶ÿ·ÿ¯ÿ¸ÿ´ÿ¯ÿ¸ÿ¸ÿ»ÿ¯ÿ¢ÿ­ÿ«ÿ¬ÿ­ÿ»ÿ²ÿ¼ÿ®ÿ¦ÿ¤ÿÈÿ³ÿ¨ÿ³ÿÐÿÆÿ¯ÿ¢ÿÌÿ»ÿÅÿ¶ÿ«ÿ´ÿ³ÿ©ÿ°ÿ¦ÿ¥ÿ³ÿ²ÿ±ÿºÿµÿ ÿÿ§ÿ°ÿ¬ÿ¬ÿ¯ÿ«ÿ«ÿÿ¯ÿ¨ÿ«ÿ«ÿ£ÿ½ÿ¾ÿ±ÿ¤ÿ¦ÿ«ÿ°ÿ§ÿÿ¥ÿ¦ÿ³ÿµÿÿ¯ÿ®ÿ°ÿ¶ÿ¬ÿ«ÿ¶ÿ²ÿ¥ÿ§ÿ±ÿ·ÿ´ÿ©ÿÿÿÿ­ÿ¹ÿÃÿ»ÿºÿ·ÿ¦ÿ¯ÿ§ÿ¢ÿ´ÿ¬ÿªÿ·ÿ³ÿ¼ÿ±ÿ¯ÿ¯ÿ¬ÿ ÿÿÿ£ÿ®ÿ±ÿµÿ¶ÿµÿ±ÿ¬ÿ¸ÿ¼ÿ²ÿ°ÿ»ÿ¬ÿ²ÿ²ÿ­ÿ¢ÿ­ÿ»ÿ©ÿ¼ÿ¢ÿÿ¬ÿ±ÿ¬ÿ¶ÿ¸ÿ¶ÿ»ÿ ÿÿ¯ÿ¯ÿ¯ÿªÿ©ÿ°ÿªÿ·ÿ¿ÿ¼ÿµÿ´ÿ¯ÿ¨ÿ®ÿ°ÿªÿºÿºÿ¬ÿ·ÿ¼ÿ±ÿÿÿµÿ¹ÿ¬ÿ°ÿ±ÿ¡ÿ¬ÿ¸ÿµÿ°ÿ¸ÿ¶ÿ§ÿ­ÿ¤ÿ¢ÿ±ÿ¹ÿ¯ÿ¯ÿ­ÿ¨ÿ¶ÿµÿ¶ÿ­ÿ®ÿµÿ´ÿ¶ÿ´ÿ¹ÿ§ÿÿ²ÿ¸ÿ¦ÿ°ÿ³ÿ«ÿ¨ÿ®ÿ»ÿ¯ÿ±ÿµÿ²ÿ°ÿ«ÿ®ÿ¸ÿ¼ÿºÿ²ÿ«ÿ¯ÿ´ÿ²ÿ¾ÿ¹ÿ°ÿ­ÿ¦ÿ¨ÿ±ÿ¯ÿ­ÿ«ÿ®ÿ±ÿ©ÿªÿ¸ÿµÿ±ÿ´ÿ­ÿ¾ÿ³ÿ¨ÿ¯ÿ·ÿ´ÿ»ÿÔÿ±ÿ­ÿ¾ÿ³ÿ¯ÿ¤ÿªÿ³ÿ·ÿ±ÿ®ÿµÿ®ÿ¦ÿµÿ¶ÿ±ÿºÿ°ÿ®ÿµÿ¤ÿÆÿµÿ¹ÿ¹ÿ§ÿ¦ÿªÿ½ÿªÿ°ÿ®ÿ§ÿ©ÿ±ÿ¹ÿ·ÿ«ÿªÿ¯ÿ©ÿ«ÿ¡ÿ©ÿ­ÿªÿ¬ÿ¬ÿ§ÿÿÿÿ£ÿ¤ÿÿ¥ÿ¬ÿÿÿ«ÿÿÿÿÿ¢ÿªÿ¨ÿÿ ÿ¬ÿ¦ÿ¦ÿ§ÿ­ÿ¬ÿÿÿÿ¡ÿ©ÿ°ÿ°ÿªÿ£ÿ³ÿ¸ÿ®ÿ¦ÿÿ¨ÿ¡ÿÿ¦ÿ³ÿ²ÿ¡ÿ±ÿµÿªÿ©ÿ¡ÿ¥ÿ§ÿ¨ÿ¡ÿ¢ÿ¦ÿÿÿ´ÿ»ÿ°ÿ­ÿ£ÿ¬ÿ¬ÿªÿ¸ÿµÿ¡ÿªÿ¤ÿ£ÿ ÿ¥ÿ¯ÿ±ÿ®ÿ©ÿ±ÿ¼ÿ¹ÿ¯ÿ­ÿ²ÿ¬ÿ­ÿ¬ÿ­ÿ½ÿ¢ÿÿªÿ«ÿªÿ¥ÿÿ¯ÿ¬ÿ¬ÿ­ÿ¨ÿ®ÿ®ÿ£ÿ¨ÿ¬ÿªÿÿ£ÿ ÿÿÿªÿ²ÿ¦ÿ¢ÿÿ¡ÿ£ÿ°ÿ¹ÿ®ÿ«ÿ´ÿ¹ÿ¹ÿ®ÿ¸ÿ­ÿ¨ÿ«ÿ¬ÿ§ÿ´ÿ¯ÿ®ÿ«ÿ¾ÿ¹ÿ°ÿ«ÿªÿ­ÿ²ÿ©ÿÿ¨ÿ¬ÿºÿ¸ÿ¸ÿÿ«ÿ¬ÿ«ÿ°ÿ­ÿ»ÿ¯ÿ«ÿªÿ§ÿ®ÿ¬ÿ¡ÿ¨ÿ£ÿÿ¢ÿÿÿ³ÿÿ«ÿ¥ÿ­ÿ´ÿ«ÿ°ÿ¨ÿ¥ÿ¦ÿ¦ÿ®ÿ¯ÿ³ÿ®ÿ±ÿÿ¢ÿµÿµÿ±ÿ­ÿ¨ÿ²ÿ©ÿ¦ÿ²ÿ¼ÿµÿ®ÿ»ÿºÿ´ÿµÿ±ÿ¯ÿ¾ÿ¬ÿ°ÿ¨ÿ¤ÿ«ÿ¶ÿªÿ¨ÿ¸ÿÄÿºÿ¥ÿ¥ÿ®ÿ¿ÿ¹ÿ²ÿÀÿÇÿªÿ½ÿ¼ÿ´ÿ¨ÿ§ÿ«ÿ¬ÿ¬ÿµÿ¼ÿÿ¦ÿ¼ÿ«ÿ¥ÿ¦ÿ¤ÿÆÿÂÿ´ÿ¶ÿ±ÿ¶ÿ½ÿ¶ÿ­ÿ°ÿ½ÿÄÿ²ÿ±ÿ¦ÿºÿ·ÿ¶ÿ»ÿ±ÿµÿ®ÿ²ÿ¸ÿ³ÿ³ÿ¦ÿ¢ÿ¨ÿ±ÿ«ÿÁÿÿ¤ÿ­ÿ¡ÿ±ÿ³ÿ´ÿ¶ÿ¸ÿ¿ÿ³ÿ¢ÿ²ÿ±ÿ±ÿºÿ¶ÿÂÿ¯ÿ¸ÿ¸ÿ¬ÿ©ÿ¶ÿ¼ÿ¶ÿ²ÿ§ÿ²ÿ¡ÿ¾ÿ·ÿÿ«ÿ¥ÿ¬ÿ¶ÿ²ÿµÿ°ÿ¤ÿ°ÿ¹ÿ»ÿ¯ÿ¼ÿ¹ÿ°ÿ²ÿ¼ÿ³ÿ¯ÿ¸ÿ°ÿ©ÿ¶ÿ¶ÿªÿ¾ÿ¯ÿ§ÿ¯ÿ¶ÿ·ÿ¬ÿºÿ¹ÿ¸ÿ¶ÿ·ÿ²ÿ§ÿ¹ÿ®ÿ«ÿ«ÿ¾ÿ¶ÿ¬ÿªÿ§ÿ¥ÿ¨ÿ®ÿ·ÿ¿ÿ¿ÿ°ÿ¤ÿ«ÿ«ÿ´ÿ³ÿ´ÿµÿ»ÿºÿ¬ÿÿÿ«ÿ¸ÿÀÿ¹ÿ¼ÿ®ÿ»ÿªÿ´ÿ¹ÿ·ÿ¸ÿ¸ÿ¼ÿ¼ÿªÿ©ÿ³ÿ¨ÿ¹ÿ¨ÿ®ÿ°ÿ¸ÿÁÿ¹ÿ¬ÿ°ÿ´ÿ±ÿ§ÿÃÿ±ÿ¶ÿ·ÿ¾ÿÃÿ¾ÿ´ÿ¬ÿ¬ÿ°ÿ®ÿ¸ÿ»ÿ°ÿµÿªÿ´ÿªÿ«ÿ¶ÿµÿ°ÿ²ÿ±ÿ´ÿ°ÿ¹ÿ­ÿ¶ÿºÿ¹ÿ³ÿ¯ÿ­ÿ®ÿ´ÿ·ÿÆÿÃÿ¼ÿ®ÿ¿ÿ´ÿ±ÿºÿ»ÿ¸ÿ¹ÿ®ÿ«ÿÀÿ·ÿ´ÿ«ÿ°ÿ±ÿ©ÿ¦ÿ¨ÿ²ÿÄÿ¸ÿ´ÿ³ÿÿÿ¼ÿ¾ÿ±ÿ¸ÿ¶ÿ«ÿ«ÿ¥ÿµÿ­ÿ©ÿ·ÿ§ÿ­ÿµÿ¯ÿ³ÿÁÿÀÿ¸ÿ­ÿ³ÿ¥ÿÿ¼ÿ±ÿ¶ÿ¹ÿ¶ÿ¶ÿ·ÿ²ÿ®ÿ±ÿ­ÿ¨ÿ°ÿ²ÿ´ÿ³ÿ³ÿ²ÿ­ÿ´ÿ¶ÿ¼ÿÿÃÿµÿ±ÿ·ÿ½ÿ´ÿ¨ÿ¸ÿ®ÿÀÿ³ÿ¶ÿ¡ÿ¢ÿ®ÿ³ÿ°ÿ®ÿ³ÿºÿ²ÿ¹ÿ³ÿÀÿÃÿ¹ÿ·ÿ¹ÿ´ÿ¬ÿ©ÿ¶ÿ¼ÿ³ÿ¨ÿ®ÿ¸ÿºÿ¹ÿ³ÿ«ÿ¹ÿÊÿ¼ÿ¬ÿ·ÿ¸ÿ¯ÿ©ÿ¥ÿ¦ÿ°ÿ·ÿÈÿ²ÿ¬ÿ£ÿ¨ÿ«ÿµÿºÿ°ÿ±ÿ¤ÿ¢ÿ«ÿ³ÿ¹ÿ¸ÿ²ÿ«ÿ­ÿ¹ÿ©ÿ³ÿ·ÿ¬ÿÀÿ¿ÿ¼ÿ±ÿ¨ÿ²ÿ¿ÿ°ÿºÿ¸ÿªÿ´ÿ´ÿ¯ÿ±ÿ¯ÿ¨ÿºÿºÿ©ÿ¼ÿ­ÿ·ÿµÿ²ÿ±ÿ£ÿ¦ÿ»ÿªÿªÿ®ÿ¤ÿÿ®ÿ¸ÿ¨ÿ±ÿ©ÿ²ÿ£ÿ«ÿªÿ´ÿµÿ³ÿ¾ÿ³ÿ·ÿ¨ÿ²ÿ´ÿ·ÿ¾ÿ¹ÿ±ÿ´ÿ¥ÿ£ÿ¸ÿ¶ÿ¯ÿ¹ÿ¸ÿ°ÿ¸ÿ·ÿ¶ÿµÿ£ÿ¸ÿ¿ÿ¸ÿ®ÿ«ÿµÿ°ÿªÿ¬ÿ²ÿ±ÿºÿ¿ÿ³ÿ©ÿ·ÿ´ÿºÿ³ÿ¹ÿ°ÿ¯ÿ±ÿ±ÿ±ÿ°ÿ¶ÿµÿ·ÿ°ÿ±ÿ°ÿ±ÿ¿ÿ²ÿÎÿºÿ²ÿÊÿ·ÿ³ÿ£ÿ°ÿ¼ÿÀÿ¹ÿ¯ÿ¯ÿ·ÿµÿ¿ÿ¬ÿ¬ÿ°ÿ°ÿ³ÿ½ÿ¶ÿ¯ÿÿ½ÿ¯ÿ­ÿ²ÿ¸ÿ¼ÿ¬ÿ´ÿ°ÿ§ÿ¸ÿ°ÿµÿ¹ÿµÿÅÿ¾ÿ­ÿ¹ÿ¬ÿÀÿÄÿÃÿÄÿ¹ÿ¯ÿÀÿ¶ÿ»ÿ¤ÿ©ÿ³ÿ´ÿ¶ÿ½ÿ¹ÿªÿµÿ¯ÿÂÿÅÿ¾ÿ»ÿ¿ÿ¼ÿ¢ÿ»ÿ³ÿ²ÿ¼ÿ½ÿ¹ÿ²ÿ±ÿ¶ÿºÿ©ÿµÿ±ÿ¦ÿ¬ÿ­ÿ¯ÿ´ÿ¨ÿµÿ«ÿ¬ÿ¦ÿ§ÿ®ÿ¶ÿºÿ¶ÿ²ÿ¼ÿ¸ÿ¬ÿ¤ÿ¼ÿ´ÿ³ÿµÿ³ÿ¸ÿ¶ÿªÿ®ÿ¤ÿªÿ¹ÿ»ÿ·ÿ³ÿ²ÿµÿ¯ÿ£ÿ¼ÿ¸ÿ°ÿ¥ÿ¬ÿ´ÿ±ÿ¯ÿ¶ÿ¼ÿ»ÿÿ´ÿ»ÿ±ÿ±ÿ¿ÿÇÿÂÿ¹ÿ·ÿ¶ÿ¥ÿ«ÿ´ÿÁÿÀÿ»ÿ»ÿ³ÿ«ÿ´ÿ§ÿ¦ÿ¹ÿ£ÿ°ÿ½ÿ¹ÿ½ÿºÿÿ¡ÿ°ÿ½ÿ¶ÿ¸ÿ±ÿµÿ¯ÿ§ÿµÿ¸ÿ±ÿÂÿ¹ÿÇÿ¬ÿ³ÿ·ÿªÿ¦ÿ¹ÿÃÿ§ÿÀÿ²ÿ¯ÿ¦ÿ®ÿºÿµÿ·ÿ¸ÿ©ÿ°ÿµÿ²ÿµÿ¯ÿ´ÿµÿ²ÿ±ÿ´ÿ´ÿ«ÿ¥ÿ¾ÿ½ÿ¹ÿÿ©ÿ½ÿ¿ÿ±ÿ­ÿ¸ÿ·ÿ¨ÿµÿÀÿ¶ÿ¶ÿ±ÿ·ÿ©ÿ ÿ§ÿ¯ÿ³ÿÈÿÊÿ§ÿ¨ÿºÿ·ÿÃÿ¼ÿ´ÿµÿ¸ÿºÿ¶ÿ¸ÿ¯ÿ¯ÿ«ÿ°ÿ¿ÿµÿ©ÿ§ÿ¨ÿ¬ÿ­ÿ¥ÿ¯ÿ°ÿªÿ°ÿ®ÿ¢ÿ¥ÿ°ÿ²ÿ´ÿ¹ÿ¸ÿ¸ÿ¹ÿ¹ÿ¯ÿ©ÿµÿºÿºÿ°ÿ¨ÿ©ÿ´ÿ»ÿ¦ÿ¡ÿ·ÿ³ÿÉÿ¨ÿ»ÿ¿ÿ¹ÿ³ÿ±ÿ±ÿ°ÿ¶ÿ¼ÿ¨ÿ¶ÿ¾ÿ¶ÿ»ÿ°ÿ³ÿ¸ÿ´ÿ²ÿ·ÿÈÿ³ÿ³ÿ·ÿ¼ÿ®ÿ©ÿ·ÿ´ÿ¶ÿ¹ÿµÿ²ÿ±ÿµÿ¸ÿ½ÿ½ÿ²ÿ¶ÿ¸ÿ°ÿ·ÿÂÿÃÿÅÿÁÿ°ÿ½ÿ·ÿ·ÿ¯ÿ¥ÿÀÿÂÿ½ÿ·ÿ·ÿ©ÿ¦ÿ±ÿ®ÿ±ÿ¸ÿÿ¥ÿ³ÿ°ÿ²ÿ¶ÿºÿºÿ¶ÿ»ÿ¿ÿ¶ÿ»ÿÄÿ½ÿÈÿ¤ÿ¨ÿÿ¯ÿ¨ÿ«ÿªÿ°ÿ½ÿ¿ÿºÿ³ÿ«ÿªÿ¼ÿÿÃÿ°ÿ®ÿ®ÿ¸ÿ±ÿ¶ÿ²ÿ¨ÿ´ÿµÿ¿ÿ¶ÿÅÿµÿ²ÿ¾ÿÆÿ·ÿ¶ÿ¸ÿ³ÿ²ÿ·ÿµÿ©ÿªÿªÿ·ÿ»ÿ±ÿªÿ°ÿºÿ¸ÿ¸ÿÏÿÎÿ½ÿ¿ÿ¿ÿµÿ¹ÿ²ÿ¬ÿ°ÿ§ÿ»ÿ¬ÿ½ÿªÿªÿ±ÿ¶ÿ¼ÿ°ÿ¢ÿ°ÿµÿ¬ÿµÿ·ÿÿºÿ¹ÿ³ÿ¼ÿ©ÿ®ÿ²ÿ­ÿ¯ÿ±ÿ·ÿÀÿºÿ¸ÿªÿ°ÿ®ÿ¶ÿ¾ÿ¯ÿ¿ÿ¸ÿµÿ³ÿ§ÿ¥ÿ°ÿ´ÿ°ÿ±ÿ°ÿ¦ÿ³ÿ­ÿ¾ÿ½ÿ®ÿ¬ÿ¹ÿ¯ÿÿ¨ÿ¹ÿªÿÿ®ÿ³ÿ¨ÿÿ¥ÿ°ÿ±ÿºÿ¤ÿµÿ­ÿ¨ÿ«ÿ³ÿ¶ÿ­ÿ¨ÿ¯ÿµÿ·ÿ¶ÿ°ÿ¹ÿ¿ÿ³ÿ¯ÿ´ÿºÿ¦ÿ­ÿµÿ´ÿ¢ÿ¡ÿ³ÿ±ÿ¯ÿ¸ÿ®ÿ°ÿ¤ÿ¹ÿ¿ÿ³ÿÆÿ°ÿ¶ÿ·ÿ·ÿ²ÿ©ÿ©ÿ´ÿ¿ÿ¼ÿ³ÿ´ÿ·ÿ´ÿ·ÿ¾ÿ¿ÿ¸ÿÍÿÿ¬ÿ¥ÿ¦ÿ­ÿ¬ÿ®ÿ²ÿ­ÿ®ÿ±ÿ´ÿ»ÿ±ÿ¯ÿ«ÿ¯ÿ®ÿÿ¹ÿÿ±ÿ»ÿ´ÿ·ÿ´ÿ¼ÿ°ÿ²ÿ±ÿ§ÿ¬ÿ¶ÿ·ÿ¨ÿ¯ÿ½ÿÀÿÿÆÿ°ÿ¦ÿ«ÿÿÿ«ÿ­ÿ©ÿ³ÿ¯ÿ¦ÿ¨ÿ®ÿ²ÿ©ÿÿ¦ÿ¬ÿ³ÿ¬ÿ¥ÿ«ÿ§ÿ¢ÿ¯ÿ±ÿ¶ÿ¤ÿ¦ÿ­ÿ³ÿ¯ÿÿÿÿ¬ÿÿ¥ÿ ÿ§ÿ´ÿ«ÿ¤ÿ¬ÿ¤ÿÿ«ÿ«ÿÿ¡ÿ«ÿ¨ÿÿ¡ÿ£ÿÿÿÿÿÿÿÿÿÿÿ¢ÿÿÿ ÿÿ¦ÿÿÿÿÿ¡ÿ¡ÿ§ÿ©ÿ©ÿ±ÿ«ÿÿÿÿÿ²ÿ¡ÿ¡ÿÿ¡ÿÿÿÿ©ÿ¬ÿ¡ÿ¦ÿ¸ÿ±ÿ«ÿ°ÿ´ÿ±ÿ¨ÿ¤ÿ¨ÿ³ÿªÿ³ÿ¶ÿ¬ÿ¦ÿ§ÿ§ÿ¤ÿ¼ÿÁÿ¿ÿ¯ÿ¥ÿ¥ÿ®ÿÿ¡ÿ¨ÿ¤ÿ«ÿ®ÿ«ÿ©ÿÿÿ£ÿÿÿ¨ÿ¾ÿ¬ÿ¢ÿ¼ÿ¢ÿªÿ²ÿ¬ÿ®ÿ«ÿ·ÿ¾ÿ³ÿ®ÿ«ÿªÿ©ÿ¨ÿ¨ÿ®ÿ´ÿ¬ÿ½ÿÊÿ£ÿ¥ÿ¯ÿÈÿ¯ÿ¶ÿ ÿ¤ÿµÿ­ÿ³ÿ¬ÿ¨ÿ®ÿ¦ÿµÿ¶ÿ®ÿ²ÿ³ÿ²ÿ¹ÿºÿµÿ·ÿ°ÿ»ÿ³ÿ®ÿ´ÿºÿ±ÿ¶ÿ¥ÿ°ÿ±ÿºÿ¦ÿ©ÿ·ÿ¿ÿ·ÿ½ÿ«ÿ¡ÿ­ÿ·ÿ±ÿ¯ÿ°ÿ¬ÿ­ÿ¬ÿ¦ÿ©ÿ²ÿ¦ÿ¬ÿ¬ÿ±ÿ¨ÿ¾ÿÌÿ²ÿ¤ÿ¹ÿ¸ÿ®ÿ¹ÿ²ÿºÿ¹ÿ·ÿ¬ÿ·ÿ²ÿ²ÿ¼ÿ·ÿ±ÿµÿ³ÿ®ÿ°ÿ¶ÿ¿ÿÇÿ¹ÿµÿ½ÿ¸ÿ·ÿ¤ÿªÿµÿ²ÿ¾ÿÍÿ³ÿ¹ÿ¹ÿ­ÿ¬ÿ³ÿ±ÿ¨ÿ¦ÿ¥ÿ°ÿ²ÿ²ÿ·ÿ¯ÿ²ÿ¹ÿµÿºÿ¢ÿ£ÿ¯ÿºÿ±ÿ¶ÿ¶ÿÂÿ·ÿÂÿ±ÿ«ÿ¯ÿ­ÿÅÿ¥ÿ¸ÿ«ÿ¬ÿ¨ÿ­ÿ©ÿ¦ÿ¥ÿªÿ±ÿ°ÿ²ÿ¸ÿºÿ²ÿ­ÿ­ÿ¶ÿ²ÿ³ÿ°ÿ¥ÿ«ÿÃÿ®ÿ²ÿ­ÿ½ÿ¨ÿÀÿ¤ÿ§ÿ®ÿ¼ÿ¨ÿ¿ÿ²ÿ¶ÿ³ÿªÿ²ÿ¬ÿ¬ÿ¯ÿ·ÿ¸ÿ±ÿ²ÿ²ÿ¯ÿ±ÿ¸ÿ­ÿ²ÿ°ÿ±ÿ±ÿªÿ®ÿ³ÿ¹ÿªÿ¥ÿ³ÿªÿ©ÿ²ÿ¡ÿ¦ÿ¬ÿ°ÿ¯ÿµÿ§ÿ¤ÿ¨ÿ¦ÿ¦ÿ¥ÿªÿ¨ÿ¥ÿ²ÿµÿ«ÿ±ÿ¶ÿ®ÿ°ÿºÿÀÿ±ÿªÿÆÿÁÿ¯ÿ¯ÿÿ±ÿ®ÿÿ¨ÿºÿÿÀÿ»ÿ£ÿÇÿ¿ÿ¬ÿ¦ÿ¯ÿ±ÿ±ÿ¹ÿ¬ÿ§ÿªÿ®ÿ°ÿ±ÿ²ÿ¯ÿ«ÿ£ÿ¤ÿµÿµÿ­ÿ³ÿ«ÿ®ÿ¨ÿ­ÿ¥ÿªÿ¶ÿ«ÿÿªÿÁÿÁÿ©ÿ¯ÿ¤ÿ¬ÿ¤ÿ©ÿ³ÿ®ÿªÿ¤ÿ©ÿ²ÿºÿ®ÿ²ÿµÿ«ÿ«ÿ§ÿ²ÿ¸ÿ²ÿ²ÿ´ÿ­ÿ¥ÿªÿ«ÿ®ÿ¶ÿºÿ°ÿ°ÿ¤ÿ¦ÿ´ÿ¨ÿ¥ÿ¶ÿ¶ÿ§ÿ¯ÿ¹ÿÿ¯ÿ²ÿ¤ÿ£ÿµÿ°ÿ¼ÿ·ÿ¶ÿ®ÿ¬ÿ´ÿ¢ÿ ÿ©ÿ¯ÿ«ÿ¯ÿ®ÿ¾ÿ»ÿ±ÿµÿ¤ÿÿ´ÿµÿ²ÿ¸ÿ®ÿ©ÿ¤ÿ¢ÿ£ÿ³ÿ¸ÿ±ÿ§ÿ¯ÿ§ÿ²ÿ­ÿÿÿ¨ÿ·ÿ³ÿ¹ÿ¢ÿÿnÿÿÿ ÿ´ÿ±ÿµÿªÿ°ÿ«ÿ³ÿ³ÿ¯ÿ®ÿ©ÿÿÿ¥ÿ°ÿ±ÿªÿ±ÿ´ÿ«ÿ¦ÿ¨ÿÿ ÿ¶ÿÿ¢ÿ¦ÿÿÿ¨ÿ¯ÿ©ÿ¼ÿ±ÿªÿ§ÿ­ÿ¥ÿ¯ÿ¨ÿ­ÿ¦ÿ»ÿ¸ÿÀÿ¢ÿµÿ±ÿ°ÿ§ÿ¶ÿªÿ¥ÿ¹ÿÿ­ÿ®ÿ«ÿ¯ÿªÿ°ÿ±ÿ¢ÿ£ÿ«ÿ¤ÿÿ©ÿ·ÿ§ÿ°ÿ¸ÿ¶ÿÿ°ÿÀÿ¿ÿ¢ÿÿÿ©ÿ¢ÿ±ÿ«ÿ¦ÿ¢ÿÿÿÄÿ²ÿªÿ¦ÿ§ÿ§ÿ¨ÿªÿ¯ÿ¢ÿ¨ÿ¢ÿÿ«ÿ·ÿ©ÿ®ÿ¯ÿ¨ÿ®ÿ®ÿ¥ÿÿÿ¦ÿ¬ÿ­ÿ¦ÿ¯ÿ±ÿ°ÿ¥ÿ¢ÿ¯ÿ¤ÿ¥ÿ¦ÿ§ÿµÿ£ÿ£ÿ¤ÿªÿ²ÿ¹ÿ¦ÿÿÿÿ ÿ±ÿ¶ÿºÿ¹ÿ ÿ­ÿ¬ÿ¬ÿ½ÿ«ÿ¤ÿ¨ÿ±ÿ²ÿ©ÿ­ÿ©ÿ³ÿ¯ÿ­ÿ«ÿªÿ§ÿ©ÿ³ÿ²ÿ¨ÿ§ÿ¯ÿ¯ÿ®ÿ¡ÿÿ²ÿ²ÿ³ÿ¹ÿ¦ÿ£ÿ²ÿ¯ÿ¨ÿ¬ÿÿ¬ÿ´ÿªÿ°ÿ«ÿ¤ÿÿÿ­ÿ·ÿ¯ÿ±ÿ±ÿÿ°ÿµÿ¨ÿ®ÿ³ÿ¼ÿ§ÿ¯ÿ¦ÿ®ÿ®ÿ°ÿ²ÿ°ÿ¨ÿ±ÿµÿ²ÿ§ÿ©ÿ¬ÿ³ÿ¼ÿ¼ÿ°ÿ­ÿ¸ÿ»ÿ·ÿ±ÿªÿ®ÿ¬ÿÿ¢ÿ¯ÿ¯ÿ¸ÿ¬ÿ²ÿºÿ¨ÿ·ÿ¨ÿ¶ÿªÿªÿ°ÿªÿ²ÿ»ÿ©ÿÿ¿ÿ­ÿ»ÿµÿ­ÿÿ¦ÿ´ÿ¹ÿ®ÿ¯ÿ­ÿ°ÿ±ÿ­ÿ«ÿ©ÿ²ÿ®ÿ«ÿ¯ÿ±ÿ¦ÿ¦ÿ¯ÿ²ÿ®ÿ«ÿ°ÿ³ÿ®ÿ±ÿ¹ÿ­ÿªÿ¢ÿ´ÿ®ÿ£ÿ¥ÿ¯ÿªÿ±ÿ¢ÿ§ÿµÿ¿ÿ¥ÿ¥ÿ³ÿ®ÿÿ£ÿ­ÿ³ÿ¦ÿ©ÿ§ÿÿ²ÿ³ÿ­ÿ°ÿ®ÿ§ÿºÿ­ÿ­ÿ·ÿ©ÿ¥ÿ¢ÿ­ÿ´ÿ±ÿ·ÿ­ÿ¬ÿ²ÿ®ÿ±ÿ©ÿÿ§ÿ¬ÿ±ÿ¬ÿÿ¬ÿ¢ÿÿ±ÿ®ÿ²ÿ±ÿ¥ÿ¤ÿ½ÿ®ÿµÿµÿ²ÿ³ÿ¬ÿ®ÿ°ÿ³ÿ®ÿÅÿ£ÿªÿÿ·ÿ³ÿ±ÿ·ÿ ÿ°ÿÿÿ³ÿªÿ®ÿ¢ÿ¨ÿ©ÿ®ÿ¬ÿ­ÿ«ÿ©ÿ¤ÿ§ÿ¦ÿ¥ÿ´ÿ¶ÿµÿ½ÿ³ÿ§ÿ±ÿ¯ÿÿ²ÿ²ÿ©ÿ´ÿ¯ÿ´ÿ°ÿ§ÿªÿ´ÿ´ÿ¬ÿ­ÿ¥ÿ¯ÿÿÿ¯ÿ°ÿ¬ÿ­ÿµÿÿ²ÿ°ÿ¬ÿÿ°ÿ£ÿ»ÿ«ÿ§ÿ°ÿ½ÿ¾ÿ¹ÿ®ÿ²ÿ»ÿ¸ÿ³ÿ°ÿ«ÿ­ÿ´ÿ¬ÿ¨ÿµÿ¾ÿ®ÿ¯ÿ¯ÿ®ÿ°ÿµÿÿ´ÿ«ÿÿ<ÿmÿ®ÿ®ÿ£ÿÿ¼ÿ°ÿ«ÿ°ÿ®ÿ¶ÿ¶ÿ¢ÿ¤ÿ®ÿ±ÿ­ÿ¦ÿ­ÿ¨ÿ³ÿ·ÿ´ÿ·ÿ²ÿ«ÿ¬ÿ²ÿ·ÿ³ÿ²ÿ³ÿ«ÿ¬ÿ¸ÿ´ÿªÿ¶ÿ¾ÿµÿ·ÿ³ÿªÿ´ÿÃÿ­ÿ´ÿ·ÿ³ÿ·ÿ¤ÿ¼ÿªÿ¯ÿ·ÿ°ÿÁÿ¯ÿ¯ÿ¶ÿÀÿ¤ÿ©ÿ¬ÿ¶ÿ±ÿªÿ²ÿ¶ÿ´ÿ´ÿ¬ÿ¶ÿ°ÿ­ÿ½ÿ½ÿ´ÿ®ÿªÿ¬ÿµÿ·ÿµÿ¬ÿ¸ÿ¶ÿÀÿ®ÿ¥ÿ¹ÿ½ÿ¶ÿ³ÿ±ÿ¾ÿ·ÿ·ÿ¶ÿÂÿ©ÿ ÿ«ÿ¥ÿ­ÿµÿªÿ©ÿ¤ÿ²ÿ»ÿ»ÿ¹ÿ±ÿ¶ÿ­ÿ§ÿ°ÿ¸ÿ»ÿ±ÿ­ÿ°ÿ¬ÿ§ÿ¥ÿ±ÿ²ÿ£ÿÿ ÿ«ÿ£ÿºÿ²ÿ±ÿ§ÿµÿµÿ¸ÿ­ÿ½ÿ­ÿºÿ³ÿ¶ÿ·ÿ±ÿ¶ÿ¬ÿ«ÿ´ÿÀÿ¶ÿºÿ¯ÿ®ÿ®ÿ©ÿ¨ÿ¬ÿ«ÿ®ÿ²ÿ©ÿ¤ÿ¤ÿ¦ÿ©ÿ­ÿ²ÿ²ÿ°ÿ§ÿ®ÿ¥ÿ­ÿ½ÿ´ÿ¾ÿ·ÿ³ÿ·ÿ·ÿºÿ°ÿÅÿªÿ¶ÿÿ¢ÿ®ÿ¢ÿ©ÿªÿÿ¡ÿ¼ÿ¶ÿ¹ÿºÿ±ÿ¬ÿ©ÿ°ÿ±ÿªÿ©ÿ±ÿ»ÿ«ÿ¬ÿ·ÿºÿ±ÿ©ÿ«ÿ«ÿ¹ÿªÿ¥ÿ¿ÿ¶ÿ¢ÿ©ÿ±ÿ²ÿ©ÿ³ÿ°ÿ¥ÿªÿ§ÿªÿµÿ´ÿµÿ¯ÿ¤ÿ®ÿµÿ©ÿ¨ÿ·ÿ½ÿ·ÿ¯ÿ¹ÿ¬ÿ®ÿ«ÿ¾ÿµÿ©ÿ¸ÿ¯ÿ¶ÿ²ÿ­ÿ¾ÿ¡ÿÀÿ¸ÿ½ÿºÿ¶ÿ©ÿÿÿÿÿÿ¡ÿªÿ®ÿ¶ÿªÿ§ÿ¬ÿ±ÿ¸ÿªÿ­ÿºÿ²ÿ¬ÿ©ÿ©ÿ©ÿ³ÿ»ÿ¶ÿ²ÿµÿÿ¬ÿ²ÿ¯ÿÂÿ·ÿ¬ÿ£ÿ¤ÿ£ÿÿ©ÿ¹ÿ¯ÿ¨ÿ ÿÿªÿ®ÿ¼ÿ¾ÿ¿ÿ¸ÿ¦ÿÿ¶ÿ¨ÿ¹ÿ£ÿ±ÿ¸ÿ»ÿªÿ¤ÿ·ÿ±ÿ·ÿµÿ¹ÿ´ÿ±ÿºÿÀÿ¾ÿ¸ÿ´ÿ®ÿ¢ÿ¤ÿ­ÿ©ÿ·ÿ¸ÿ³ÿ²ÿ­ÿ¶ÿ¼ÿÆÿ½ÿÂÿºÿºÿÀÿ³ÿ¬ÿ·ÿ²ÿºÿ¯ÿ¤ÿ£ÿ¹ÿÁÿ¸ÿ¸ÿ°ÿ®ÿ·ÿ­ÿ¿ÿ¼ÿ¿ÿ­ÿ°ÿ°ÿÇÿÃÿ®ÿ«ÿ¡ÿ¼ÿ·ÿµÿ·ÿ©ÿ¨ÿ±ÿ¯ÿªÿ¯ÿ±ÿ®ÿ®ÿ·ÿ·ÿ¦ÿ¨ÿ¬ÿÿ¨ÿ«ÿÿÿ¨ÿ·ÿÂÿÃÿ¿ÿ­ÿ¢ÿ£ÿ©ÿ³ÿ§ÿ©ÿ®ÿ°ÿ¸ÿ¸ÿ¶ÿ¸ÿ¨ÿÿ­ÿ¯ÿÂÿ»ÿ¯ÿ®ÿ­ÿªÿµÿ¶ÿºÿ¸ÿÿ¯ÿ¯ÿ¸ÿ³ÿ¶ÿ¯ÿ©ÿ¨ÿ­ÿ·ÿ±ÿ ÿÿ©ÿ©ÿ¦ÿ°ÿ¯ÿ ÿ¢ÿÿÿ¦ÿÿ­ÿÿÿÿ¦ÿÿ ÿ¢ÿ¢ÿ£ÿÿ ÿ ÿÿ¬ÿ°ÿ¬ÿ¨ÿ´ÿ®ÿ¡ÿÿ¤ÿ¡ÿÿÿÿ}ÿ ÿ¡ÿÿ¤ÿ¡ÿ¢ÿ¬ÿ­ÿ­ÿ°ÿ¬ÿ¨ÿ°ÿ¥ÿ§ÿ§ÿ¥ÿ³ÿ¥ÿÿÿ£ÿÿÿ¤ÿ§ÿªÿ¦ÿ¡ÿ¢ÿ¬ÿ®ÿ¦ÿ­ÿ¬ÿÿ«ÿ§ÿ ÿ¼ÿªÿ°ÿ«ÿ´ÿ¯ÿ«ÿÿ¬ÿ³ÿ¼ÿ«ÿ«ÿ¶ÿ¹ÿ³ÿªÿªÿ¤ÿ®ÿ­ÿ¡ÿµÿ¤ÿ¥ÿ¡ÿªÿÿÿ¬ÿ·ÿ¶ÿ´ÿ´ÿ¤ÿ¤ÿ³ÿ°ÿ®ÿ¸ÿµÿ¬ÿµÿ·ÿ­ÿ¦ÿ²ÿ·ÿ©ÿÿ¡ÿ¡ÿ¬ÿ°ÿ±ÿ°ÿ½ÿÂÿ²ÿ¬ÿ©ÿ«ÿ°ÿ¦ÿµÿ¯ÿ¥ÿªÿ«ÿ±ÿªÿÀÿ½ÿ°ÿ¯ÿ°ÿ²ÿ³ÿ«ÿ¦ÿ¬ÿªÿ¤ÿÀÿ®ÿ¨ÿ¬ÿ±ÿ­ÿ­ÿ²ÿºÿ±ÿ°ÿ­ÿ«ÿ«ÿ¬ÿ®ÿ­ÿªÿÿÿÿ±ÿ´ÿÿ¦ÿ£ÿ¨ÿ­ÿ¹ÿµÿ£ÿ¢ÿÿ¦ÿ¾ÿ°ÿ¨ÿ³ÿ±ÿ³ÿ ÿ¹ÿ±ÿ°ÿµÿ¨ÿ°ÿ§ÿ©ÿ®ÿ´ÿ´ÿ³ÿ¶ÿ°ÿ³ÿºÿ³ÿ®ÿ¶ÿ¦ÿ²ÿ®ÿ¿ÿ¿ÿ´ÿ±ÿ£ÿ¤ÿ·ÿ½ÿºÿ¸ÿ¯ÿªÿ½ÿ²ÿ´ÿ®ÿ«ÿ­ÿ¼ÿ¶ÿ¦ÿ¡ÿ­ÿºÿ¸ÿ¶ÿ¹ÿ­ÿªÿ®ÿ­ÿ¦ÿ°ÿ´ÿªÿ´ÿ¿ÿ«ÿ©ÿ¸ÿ±ÿ«ÿ´ÿªÿÿ³ÿ¸ÿ·ÿ¹ÿ´ÿ·ÿ±ÿÄÿ±ÿ«ÿ¥ÿ²ÿ»ÿ¸ÿ¹ÿ¨ÿ ÿÂÿ²ÿ®ÿ¼ÿ±ÿÉÿ²ÿ«ÿ¦ÿ°ÿ¶ÿ±ÿ°ÿ°ÿ°ÿ¶ÿ­ÿ¡ÿ±ÿÄÿ©ÿ¸ÿ·ÿ¸ÿ­ÿµÿ¶ÿ·ÿ¸ÿ±ÿ¯ÿ­ÿ±ÿ´ÿ£ÿ¥ÿ¿ÿ«ÿºÿ¸ÿ´ÿ´ÿ¹ÿ¸ÿ­ÿ©ÿ¹ÿÃÿ°ÿ³ÿ¸ÿ±ÿªÿ¾ÿ©ÿ¤ÿ¹ÿ·ÿ¯ÿ·ÿºÿ²ÿ¯ÿ¥ÿ¿ÿ¯ÿ³ÿ³ÿ³ÿÈÿÊÿµÿµÿ¸ÿ¯ÿ®ÿ¯ÿªÿ¥ÿ¨ÿ·ÿ¾ÿ·ÿµÿ·ÿ³ÿ³ÿ¯ÿ¬ÿ¹ÿ¼ÿ­ÿ¸ÿ ÿ§ÿÈÿ³ÿ¸ÿ²ÿ¹ÿ±ÿ³ÿ²ÿ©ÿ°ÿ´ÿ¶ÿÅÿ¼ÿ·ÿÀÿ³ÿ³ÿ°ÿ¹ÿ»ÿ¯ÿ©ÿ¯ÿÂÿÍÿÄÿ¶ÿ¾ÿ®ÿÌÿÂÿ¼ÿÂÿ»ÿµÿ½ÿ»ÿ§ÿ¼ÿÐÿ´ÿ¬ÿ¬ÿ¹ÿºÿ¼ÿ³ÿ¨ÿ¯ÿ¹ÿ¯ÿ°ÿ´ÿ·ÿ¬ÿÂÿ±ÿ¦ÿ±ÿ¹ÿ·ÿ³ÿ¯ÿ°ÿªÿ§ÿ·ÿ¦ÿ­ÿ´ÿ³ÿ±ÿµÿ°ÿ­ÿ³ÿ«ÿ¦ÿ²ÿÂÿµÿ¬ÿ¦ÿ¢ÿ°ÿ¸ÿ­ÿªÿ°ÿ£ÿ³ÿÁÿ¯ÿªÿ±ÿ®ÿªÿ®ÿ®ÿ´ÿÂÿ²ÿ­ÿ¿ÿ£ÿ´ÿ´ÿ¦ÿÃÿ¾ÿ²ÿ¯ÿ¨ÿ²ÿ´ÿ¯ÿ¦ÿºÿ¬ÿ®ÿªÿ¦ÿ®ÿ¸ÿ¸ÿ°ÿÿ²ÿªÿ¶ÿ¥ÿ·ÿ´ÿ¿ÿ»ÿ°ÿµÿ«ÿ§ÿµÿ­ÿ°ÿ´ÿ°ÿ¯ÿ³ÿ²ÿ¯ÿ³ÿ±ÿ¸ÿ²ÿ´ÿ¼ÿºÿÅÿËÿÀÿ¯ÿ¯ÿ¿ÿºÿ³ÿ¦ÿÅÿ¨ÿ«ÿ¶ÿ´ÿ±ÿ·ÿ½ÿÅÿ¿ÿÄÿ ÿÿ¥ÿ®ÿ±ÿ±ÿ¯ÿ«ÿ±ÿ¬ÿÈÿºÿ­ÿ¹ÿ·ÿ±ÿ°ÿ³ÿ·ÿ³ÿ´ÿ¸ÿµÿ³ÿ§ÿ¦ÿ«ÿ¢ÿÿ´ÿ±ÿÿ¶ÿ­ÿ¨ÿ¸ÿ¯ÿ´ÿ²ÿªÿµÿ¯ÿ®ÿ¥ÿ¬ÿ­ÿ±ÿ¬ÿ¦ÿ¥ÿ¨ÿ¶ÿ³ÿ·ÿ¹ÿ¾ÿ±ÿ·ÿ­ÿ ÿ¬ÿ½ÿµÿ®ÿ¸ÿ²ÿ¿ÿÂÿ¬ÿ¡ÿ©ÿªÿ¬ÿ·ÿ³ÿ©ÿ³ÿ·ÿ¸ÿ«ÿ¨ÿ¹ÿ®ÿ¨ÿ¥ÿ¦ÿ²ÿ°ÿ³ÿ¸ÿ±ÿ«ÿ·ÿ­ÿÃÿÀÿ¡ÿ¯ÿ²ÿ´ÿ¿ÿ¼ÿ©ÿ·ÿÂÿ»ÿ°ÿµÿ²ÿªÿ®ÿµÿ´ÿ«ÿ¼ÿ¸ÿ®ÿ¶ÿµÿ·ÿ¿ÿ¼ÿÊÿ§ÿ ÿ¹ÿ²ÿ¯ÿ¯ÿµÿ¹ÿ¤ÿ¹ÿÃÿÇÿÂÿ³ÿ¨ÿ¨ÿ²ÿÁÿºÿ³ÿ®ÿ¯ÿ±ÿ¯ÿ´ÿ¸ÿ±ÿªÿ¹ÿªÿ¢ÿ¤ÿ®ÿ¶ÿ¶ÿ«ÿ¨ÿºÿ¾ÿÂÿÀÿºÿ¿ÿ¥ÿ±ÿ³ÿ²ÿ³ÿ¯ÿ²ÿ®ÿ¶ÿ±ÿ¯ÿ¶ÿ¸ÿ®ÿ®ÿ¾ÿ·ÿ·ÿ²ÿ¬ÿ«ÿ¤ÿ¬ÿ³ÿ§ÿ¯ÿ»ÿ¹ÿ²ÿ¿ÿ¾ÿ¹ÿºÿºÿÀÿ´ÿ¥ÿ´ÿ·ÿ¼ÿ¼ÿ®ÿ«ÿ¾ÿÁÿ´ÿ·ÿµÿ³ÿ­ÿµÿµÿ³ÿÄÿ¶ÿ°ÿ´ÿªÿªÿµÿ·ÿ¶ÿ·ÿ­ÿ§ÿ½ÿÄÿÄÿ¶ÿ¹ÿ¶ÿ­ÿªÿ±ÿ³ÿ¨ÿÁÿ°ÿ¦ÿªÿµÿ²ÿ£ÿ«ÿ¬ÿ®ÿ´ÿ¬ÿ£ÿ¢ÿ²ÿ·ÿªÿ¯ÿ·ÿ³ÿ©ÿ¨ÿµÿ±ÿ±ÿ²ÿ¯ÿ¹ÿÃÿÅÿ¢ÿ¬ÿÁÿ½ÿ¼ÿ·ÿ¸ÿÅÿ½ÿ§ÿ§ÿ»ÿ´ÿ±ÿ«ÿ²ÿ´ÿ­ÿ¬ÿ­ÿ¤ÿ¸ÿ­ÿ¢ÿ«ÿ¶ÿ¹ÿ½ÿ½ÿ·ÿÂÿÀÿ½ÿ±ÿ´ÿµÿ¼ÿ¾ÿ¸ÿ¯ÿ­ÿºÿÁÿ³ÿ¶ÿ·ÿ¯ÿ°ÿ°ÿ±ÿ»ÿÀÿ±ÿ§ÿ²ÿ¿ÿ·ÿ¹ÿ¹ÿ¼ÿºÿ¯ÿ¸ÿ¾ÿ°ÿ½ÿÌÿ®ÿºÿ¶ÿ±ÿºÿµÿ¤ÿ´ÿÊÿ·ÿ¹ÿ¯ÿªÿ®ÿ¯ÿ²ÿ·ÿ¶ÿ§ÿ°ÿµÿªÿ¨ÿ¦ÿ®ÿ«ÿ¯ÿ°ÿªÿ¶ÿÀÿ«ÿÿ¯ÿ¾ÿ°ÿ²ÿ·ÿ·ÿ°ÿ­ÿ¯ÿ«ÿ§ÿ´ÿ¸ÿ´ÿ²ÿ£ÿ¼ÿ³ÿ°ÿÂÿ¼ÿ½ÿºÿÄÿ»ÿ½ÿµÿºÿ¬ÿ¥ÿ©ÿ²ÿ·ÿ¸ÿ¾ÿ¯ÿ³ÿºÿ¿ÿ´ÿ²ÿ¶ÿ¹ÿ¶ÿ©ÿ¨ÿ½ÿ¥ÿÿ²ÿºÿ¿ÿ¨ÿ£ÿªÿ¶ÿ¯ÿ§ÿ¶ÿ³ÿµÿ»ÿÃÿºÿ¥ÿ°ÿ¼ÿ¼ÿ´ÿ´ÿ²ÿ®ÿÍÿ·ÿ¸ÿ­ÿ¦ÿ°ÿªÿ¸ÿ¹ÿ²ÿµÿ¸ÿµÿ°ÿ·ÿÂÿªÿºÿ¸ÿ³ÿ±ÿ³ÿ¸ÿ»ÿ²ÿ¦ÿ®ÿºÿ©ÿÏÿ§ÿ¹ÿ¹ÿ©ÿµÿ¸ÿ´ÿ¶ÿµÿ²ÿ²ÿ±ÿ´ÿ³ÿ¾ÿ¶ÿ²ÿ»ÿ´ÿµÿ·ÿ´ÿ¶ÿÂÿËÿ´ÿ»ÿ»ÿºÿµÿ¹ÿÃÿ¿ÿ·ÿ¹ÿ·ÿ±ÿ·ÿ¼ÿ¿ÿ¸ÿ¬ÿ±ÿ¯ÿ³ÿ¥ÿ­ÿ¼ÿ¼ÿ¸ÿ¶ÿ®ÿ¯ÿ¼ÿ³ÿ±ÿ»ÿÿ¯ÿ®ÿ²ÿ°ÿ³ÿªÿ¬ÿ¿ÿ¾ÿ®ÿ°ÿªÿ¥ÿÁÿ¸ÿÈÿ²ÿµÿ»ÿ»ÿÄÿ¿ÿ©ÿ£ÿ¶ÿ¼ÿ£ÿ¾ÿ¼ÿ­ÿ¼ÿÂÿÅÿºÿ·ÿ¿ÿÀÿºÿÁÿÃÿ¯ÿ¬ÿ¥ÿµÿ½ÿ¬ÿ½ÿºÿ¹ÿ®ÿ°ÿºÿ¾ÿ±ÿ®ÿºÿ¬ÿ¦ÿ®ÿ·ÿ©ÿ°ÿÀÿ­ÿ¿ÿ­ÿ©ÿ¨ÿ®ÿºÿ¶ÿ©ÿ®ÿ±ÿ«ÿ®ÿ¼ÿÿºÿ¼ÿ¼ÿ²ÿ¬ÿ§ÿ²ÿ±ÿ®ÿ­ÿªÿ·ÿ¯ÿ±ÿ¡ÿ¤ÿ¾ÿ½ÿ´ÿ·ÿªÿ­ÿµÿ®ÿªÿ°ÿ³ÿ­ÿ©ÿ²ÿ³ÿ³ÿ¼ÿ°ÿ¹ÿ¸ÿ±ÿ­ÿ±ÿ¸ÿ¯ÿ­ÿ½ÿÁÿ®ÿ¢ÿ²ÿ¹ÿ¢ÿ¤ÿ±ÿ¸ÿµÿ±ÿ¸ÿ§ÿ¤ÿ¤ÿ¥ÿ°ÿ´ÿ³ÿ¶ÿµÿµÿ¹ÿ¾ÿ¹ÿµÿ±ÿ®ÿ¹ÿ ÿ»ÿÃÿ³ÿ¥ÿ®ÿ¶ÿ¹ÿ³ÿªÿ²ÿ¯ÿ»ÿ§ÿ¶ÿ´ÿ´ÿ¶ÿ§ÿ®ÿ¹ÿ²ÿ½ÿ´ÿ¯ÿ¶ÿ¸ÿ·ÿ¸ÿ·ÿ¸ÿ½ÿ®ÿ·ÿ©ÿ³ÿ¯ÿ ÿªÿ®ÿ«ÿµÿ¹ÿÂÿ®ÿ¨ÿ­ÿ§ÿ¯ÿ´ÿªÿ¦ÿ»ÿ³ÿ¥ÿ£ÿ´ÿªÿ«ÿ¹ÿ·ÿ®ÿ£ÿ­ÿ´ÿºÿ´ÿ§ÿ²ÿ¼ÿ²ÿ©ÿ³ÿµÿ«ÿ£ÿµÿ©ÿ°ÿ¯ÿ¥ÿ¢ÿÿ ÿ°ÿ¹ÿ±ÿ®ÿ³ÿ°ÿªÿ¢ÿ£ÿÿ«ÿ«ÿ­ÿÿ¼ÿ¬ÿ­ÿ³ÿ¹ÿ»ÿ«ÿÁÿ¾ÿ®ÿ£ÿÿ£ÿ¡ÿ¦ÿ«ÿÿ¡ÿÿ¸ÿ¾ÿ°ÿ±ÿÿ¢ÿ¢ÿ¦ÿÿ¡ÿªÿ¥ÿ ÿ¤ÿ¥ÿÿÿ¢ÿ ÿÿÿÿÿ¦ÿÿ°ÿÿ¥ÿÿÿÿ¤ÿÿÿÿ ÿ¦ÿ§ÿ¥ÿÿÿÿ¢ÿ¦ÿÿÿÿÿ¡ÿÿ¥ÿ¤ÿ¥ÿ ÿ©ÿ®ÿ¦ÿ ÿ®ÿ­ÿ©ÿ¬ÿ¨ÿ¨ÿ¬ÿ§ÿªÿ°ÿ¬ÿ³ÿ«ÿ´ÿÆÿ¨ÿ§ÿ¯ÿ³ÿ¬ÿ¯ÿ©ÿ¬ÿ³ÿ¨ÿ§ÿ¯ÿ±ÿ©ÿ©ÿ®ÿ¨ÿ¢ÿ¨ÿ´ÿ«ÿ¤ÿªÿ¢ÿºÿ¤ÿ·ÿ»ÿ¦ÿ±ÿµÿ·ÿ«ÿ¥ÿ¬ÿºÿ»ÿ¸ÿ¸ÿ³ÿ¬ÿ¬ÿ²ÿºÿÁÿ±ÿ¶ÿ¨ÿÿ¨ÿ°ÿ¸ÿºÿ¨ÿ­ÿ§ÿµÿ­ÿ¼ÿ«ÿ¦ÿ·ÿ±ÿ¨ÿ§ÿ©ÿ¯ÿ®ÿªÿ®ÿ²ÿ«ÿ¤ÿ¥ÿ´ÿ°ÿ¦ÿ»ÿ·ÿ²ÿ¸ÿ²ÿ¡ÿ°ÿ¯ÿ´ÿªÿ°ÿ§ÿ²ÿ¼ÿ±ÿ¶ÿµÿ¹ÿ¶ÿ³ÿ¹ÿºÿ³ÿ¢ÿªÿ°ÿ«ÿ©ÿ±ÿ­ÿ¶ÿ¶ÿ¹ÿ»ÿ¥ÿµÿ®ÿ¨ÿ®ÿ»ÿ©ÿ·ÿ³ÿ¯ÿ³ÿºÿ³ÿ²ÿµÿ²ÿ²ÿ³ÿ³ÿ²ÿ±ÿ®ÿªÿ°ÿ½ÿ´ÿ³ÿ²ÿ¹ÿ±ÿ£ÿ§ÿ®ÿ¹ÿ¼ÿ¾ÿ»ÿ°ÿ·ÿÁÿ­ÿ«ÿ´ÿ©ÿªÿ¹ÿ­ÿ¦ÿµÿ²ÿ¦ÿ§ÿªÿ¨ÿÿ¬ÿ°ÿµÿ¡ÿ´ÿ±ÿ¶ÿ±ÿ¶ÿ¯ÿ¯ÿ¬ÿ¢ÿ³ÿ¥ÿ·ÿ¯ÿ±ÿ¬ÿ­ÿ£ÿ©ÿ°ÿªÿ±ÿ½ÿ¸ÿ¶ÿµÿ¥ÿÿªÿªÿ³ÿ°ÿ®ÿÃÿµÿ«ÿ¤ÿ²ÿÐÿ³ÿÑÿ´ÿÁÿ®ÿ¸ÿ«ÿ¼ÿ²ÿ¬ÿªÿ¤ÿ³ÿ®ÿ«ÿ²ÿ°ÿ°ÿºÿ¾ÿ´ÿ®ÿ³ÿ´ÿ¼ÿ¹ÿ¦ÿ®ÿ²ÿ ÿÿ­ÿ·ÿºÿ¾ÿ±ÿ»ÿ¦ÿ¤ÿ¨ÿªÿ©ÿ¯ÿºÿ±ÿ¶ÿ§ÿ¢ÿ¯ÿ¦ÿ¦ÿªÿ¬ÿ¯ÿ¯ÿ¬ÿ°ÿ´ÿ²ÿ°ÿ®ÿ²ÿ²ÿ­ÿ ÿ³ÿ¾ÿ½ÿºÿ¥ÿÿÿ¯ÿ·ÿÂÿ°ÿ®ÿÿ¸ÿÿÁÿºÿ°ÿ«ÿ¬ÿ¬ÿ¥ÿ±ÿµÿ°ÿ®ÿ¸ÿ²ÿ©ÿ¬ÿ­ÿ±ÿµÿ¶ÿ·ÿ¬ÿÿ©ÿ«ÿªÿ²ÿ¿ÿªÿ²ÿ³ÿªÿ¥ÿ®ÿ»ÿ¾ÿ¼ÿ³ÿÿ´ÿ°ÿ¥ÿ±ÿ¯ÿ³ÿ±ÿ§ÿ²ÿÿ¥ÿ´ÿ­ÿ°ÿ¶ÿ®ÿ«ÿ¯ÿ®ÿ°ÿ»ÿ­ÿÿ¶ÿ»ÿ©ÿÿªÿ«ÿ±ÿ²ÿ±ÿ ÿ¸ÿ¿ÿÈÿ¶ÿ§ÿ«ÿ¯ÿ¯ÿÉÿ¢ÿ±ÿ¼ÿµÿ¶ÿ¨ÿ´ÿ¯ÿ®ÿ¾ÿ¸ÿ¥ÿ­ÿµÿªÿÿÿ¥ÿ¿ÿ»ÿ¥ÿ¬ÿ®ÿ¨ÿ¬ÿ°ÿ²ÿ±ÿ¤ÿÿ£ÿÿ´ÿ¿ÿºÿ¯ÿ¯ÿ»ÿ·ÿ¹ÿ·ÿ£ÿÿ¡ÿªÿ¦ÿµÿ§ÿÿpÿÿÿ¡ÿ¶ÿ§ÿ¨ÿ¬ÿ¸ÿ³ÿ³ÿ¬ÿ®ÿ®ÿ±ÿ¯ÿ¬ÿ§ÿ¦ÿ®ÿ¯ÿ±ÿ¹ÿ°ÿ¬ÿ¸ÿ¡ÿ ÿ±ÿ£ÿ«ÿ­ÿ ÿyÿªÿ¬ÿ¸ÿ³ÿ¸ÿ£ÿ´ÿÿ¹ÿ¯ÿ¸ÿ¸ÿ°ÿ¨ÿ§ÿ¶ÿ£ÿ¤ÿ®ÿÂÿ²ÿ½ÿ«ÿµÿ¹ÿ¼ÿ­ÿ¦ÿµÿ±ÿ§ÿ´ÿ·ÿ­ÿ«ÿ­ÿ¨ÿ¥ÿ²ÿ°ÿ®ÿÃÿ¼ÿ¥ÿªÿ·ÿµÿ©ÿÀÿÁÿÊÿªÿ³ÿÿ¿ÿ®ÿªÿ³ÿ¥ÿ¹ÿ­ÿÄÿ¬ÿ­ÿ®ÿ¢ÿ©ÿ¬ÿ®ÿ³ÿ«ÿ³ÿ²ÿ³ÿ¬ÿ¬ÿ®ÿ±ÿ´ÿµÿ²ÿ©ÿªÿ¬ÿ®ÿ±ÿ¨ÿ­ÿ´ÿ¨ÿ¥ÿ¨ÿ®ÿ¤ÿ¤ÿ£ÿ²ÿ¶ÿ¥ÿ©ÿ©ÿ¤ÿºÿ¹ÿ£ÿÿÿªÿªÿ®ÿ´ÿ®ÿ¾ÿ¡ÿ§ÿ³ÿ¥ÿ®ÿ©ÿÿ¬ÿ²ÿ©ÿ©ÿ°ÿ¥ÿ»ÿ¹ÿªÿ¦ÿ«ÿ¬ÿ«ÿ­ÿ±ÿ®ÿ®ÿ°ÿ¯ÿ¯ÿ§ÿ£ÿ¯ÿ®ÿ²ÿ¸ÿ°ÿ¬ÿ³ÿ±ÿ­ÿ°ÿ¥ÿ¥ÿ¯ÿ ÿ°ÿµÿ¤ÿÿÿ¨ÿ¶ÿ®ÿ¬ÿ·ÿ£ÿ°ÿºÿªÿ©ÿ¶ÿ´ÿ²ÿ«ÿ¥ÿªÿ§ÿªÿ­ÿ¶ÿ³ÿ±ÿ²ÿµÿ­ÿ©ÿ¤ÿ§ÿ³ÿ¸ÿ«ÿ¨ÿ²ÿ¸ÿºÿ¯ÿ¨ÿ«ÿ°ÿÿÿ¨ÿ­ÿ±ÿ¬ÿµÿ¶ÿ±ÿ»ÿ±ÿÀÿ¯ÿ±ÿ­ÿ£ÿªÿ­ÿ°ÿ°ÿµÿ¼ÿ¾ÿ´ÿ°ÿ¨ÿ¨ÿ°ÿ³ÿ ÿ¦ÿ²ÿ­ÿ°ÿ°ÿ¬ÿ·ÿ´ÿ©ÿ¦ÿªÿ¬ÿ¨ÿ¯ÿ³ÿ´ÿ¯ÿ¬ÿµÿ´ÿ°ÿ·ÿºÿ®ÿ¨ÿ ÿ¶ÿ«ÿÿ¤ÿ¬ÿÿ°ÿ¥ÿÁÿ®ÿºÿ®ÿ»ÿ¹ÿ¨ÿ¢ÿ­ÿ³ÿ¤ÿÿ°ÿ«ÿÿ±ÿ®ÿÿ­ÿ´ÿ°ÿµÿ¢ÿ®ÿ®ÿ¨ÿªÿ ÿ¤ÿ²ÿ®ÿµÿ¬ÿ§ÿ°ÿ±ÿ²ÿ²ÿ«ÿ§ÿ¬ÿ²ÿ¥ÿÿ­ÿ«ÿ¢ÿ°ÿµÿ­ÿ¬ÿ­ÿ¬ÿ°ÿµÿ¨ÿ¿ÿ¹ÿÀÿ«ÿ¤ÿ¼ÿ°ÿ¥ÿÀÿ§ÿ³ÿ©ÿ¹ÿ·ÿ³ÿ¦ÿ§ÿ·ÿ­ÿÿ©ÿªÿ£ÿ£ÿ§ÿÿÿ¥ÿ®ÿ«ÿ¤ÿ©ÿ­ÿ²ÿ·ÿ­ÿ®ÿ·ÿ®ÿ³ÿ­ÿ¯ÿ¶ÿ¡ÿ¯ÿ­ÿ®ÿµÿ¥ÿ¥ÿ«ÿ¦ÿ³ÿ½ÿ¨ÿ²ÿ·ÿÿ¢ÿ­ÿ¬ÿ¬ÿ¬ÿ«ÿ¡ÿ¨ÿ¯ÿ¹ÿ·ÿ¤ÿ¥ÿ¼ÿ­ÿ°ÿ²ÿ¥ÿ¥ÿ¹ÿÃÿ¼ÿ©ÿ­ÿµÿ­ÿµÿ¹ÿ¦ÿ¦ÿ¶ÿ³ÿ³ÿ¼ÿ³ÿ¹ÿ®ÿ¯ÿ´ÿ»ÿ«ÿ¥ÿ°ÿ®ÿÿyÿ{ÿ§ÿ´ÿ±ÿªÿ´ÿµÿ¬ÿ¸ÿ¿ÿ©ÿµÿÿ°ÿµÿÄÿ©ÿ´ÿªÿ­ÿµÿ­ÿ®ÿ¬ÿ­ÿ¹ÿ¹ÿºÿ¹ÿ©ÿ¨ÿ¯ÿ¬ÿ¯ÿ¸ÿ¹ÿ°ÿµÿ¸ÿ³ÿ¯ÿ ÿ©ÿ°ÿ¼ÿªÿ¨ÿ´ÿ¦ÿ­ÿ ÿ«ÿ¡ÿ¨ÿ¶ÿ°ÿÁÿ°ÿ²ÿ«ÿ³ÿªÿ­ÿ¯ÿ®ÿµÿ«ÿ¬ÿ½ÿ¶ÿÿ ÿ¬ÿ¶ÿ²ÿ¶ÿ½ÿµÿ§ÿ¥ÿ²ÿ®ÿ«ÿ´ÿ¸ÿÂÿºÿ¸ÿ¯ÿ¯ÿÿ¬ÿºÿ·ÿ³ÿÿ³ÿ®ÿÿ³ÿ³ÿ¬ÿ¶ÿ³ÿÇÿ´ÿÿ²ÿ¦ÿÿ©ÿªÿ»ÿºÿµÿ£ÿ¢ÿ­ÿ´ÿ¸ÿ¥ÿ¥ÿ¯ÿ­ÿ¥ÿÿ´ÿ±ÿ£ÿÿ¯ÿ¥ÿ¯ÿ­ÿªÿ«ÿ³ÿºÿ½ÿ©ÿ³ÿ½ÿ¯ÿ¯ÿ³ÿ¬ÿ§ÿ¬ÿ³ÿªÿ±ÿºÿºÿ¼ÿ¸ÿ¬ÿ®ÿ¯ÿ¯ÿ³ÿ²ÿ±ÿ´ÿÀÿ½ÿ£ÿ¡ÿ­ÿ±ÿ´ÿ¶ÿÈÿ·ÿ¯ÿ¨ÿ®ÿ½ÿ§ÿÿ¥ÿ¯ÿ°ÿÃÿ°ÿ¯ÿ¯ÿ¤ÿ´ÿ¯ÿ¦ÿ«ÿ»ÿ§ÿ©ÿ¶ÿ©ÿ¦ÿ ÿ¦ÿ¬ÿ­ÿ±ÿ°ÿ¯ÿ´ÿµÿ«ÿ£ÿ°ÿ¹ÿ ÿ±ÿÁÿ¼ÿ·ÿ¤ÿ´ÿ¬ÿ®ÿÿ¥ÿ½ÿÿ¡ÿ²ÿµÿ¯ÿ¬ÿ³ÿ³ÿ«ÿ¯ÿ³ÿ²ÿ®ÿ»ÿ²ÿ¡ÿ©ÿ´ÿ®ÿ¨ÿ¨ÿ¯ÿÂÿ¸ÿµÿ¼ÿ¾ÿ»ÿ±ÿºÿ¶ÿ­ÿÁÿ¬ÿ´ÿÅÿ¡ÿÏÿ¨ÿ¥ÿ¯ÿ»ÿºÿ¬ÿ¢ÿrÿsÿÿÿwÿÿ ÿÿÿÿ¡ÿ­ÿ¢ÿ¤ÿ¥ÿ¨ÿ²ÿ¿ÿ®ÿ¨ÿ°ÿÀÿ°ÿ¨ÿÁÿÿ¨ÿ®ÿ±ÿ³ÿ¦ÿ¶ÿ·ÿ¸ÿ°ÿ¸ÿ¼ÿ¶ÿ­ÿ¥ÿªÿ¯ÿ¯ÿ´ÿ³ÿ´ÿ³ÿ²ÿÃÿÀÿºÿÀÿ»ÿµÿÄÿ½ÿÂÿÀÿ¶ÿ¥ÿ¯ÿ®ÿ«ÿ®ÿ¶ÿµÿ¹ÿ¾ÿÁÿ´ÿµÿ¹ÿ­ÿªÿ«ÿ­ÿ¶ÿ´ÿ·ÿ®ÿ±ÿ´ÿ´ÿÈÿ¾ÿ¥ÿªÿ±ÿ¸ÿÁÿ±ÿ¸ÿ¨ÿ³ÿ´ÿÁÿ¦ÿÿ ÿªÿ±ÿ¯ÿ¦ÿÿÿ«ÿ±ÿÁÿµÿ½ÿ°ÿ½ÿ§ÿ¨ÿ®ÿ±ÿ¶ÿ§ÿ¯ÿ©ÿ¬ÿ­ÿ¥ÿ§ÿ³ÿ´ÿ«ÿµÿ¸ÿ­ÿªÿµÿ»ÿ­ÿ¥ÿ¯ÿ±ÿ¬ÿ£ÿ ÿÿ­ÿ¿ÿÅÿ¦ÿ³ÿ¯ÿÇÿ°ÿ¨ÿ­ÿ®ÿ¤ÿÿ°ÿ³ÿ»ÿ¿ÿ¸ÿ°ÿ©ÿ­ÿµÿ¹ÿ¬ÿ«ÿ¯ÿ¨ÿ¨ÿ²ÿªÿ¹ÿ»ÿ¦ÿ®ÿ¯ÿ¬ÿ¬ÿ´ÿ´ÿ®ÿ¥ÿ¬ÿ¿ÿ²ÿ ÿÿÿ¥ÿ¢ÿ¨ÿ«ÿ±ÿÿ±ÿÿÿ©ÿ¯ÿÿ®ÿ ÿ¥ÿÿÿ¡ÿÿ¡ÿ¢ÿ§ÿ¤ÿÿ ÿ¦ÿ©ÿ¬ÿ²ÿ§ÿÿÿ¥ÿÿÿ§ÿÿÿ ÿÿ¤ÿ¨ÿÿ¤ÿÿÿÿÿÿÿ¥ÿ¯ÿ¶ÿ­ÿ³ÿ¼ÿ§ÿ¡ÿÿ§ÿ ÿ®ÿ¬ÿ§ÿ©ÿ ÿÿ§ÿ°ÿ¦ÿ ÿ­ÿ¦ÿÿ­ÿ§ÿ ÿ¯ÿ¥ÿ³ÿ¨ÿ°ÿ¦ÿÿ±ÿ¡ÿ¦ÿÿ¦ÿ³ÿ®ÿ¢ÿªÿ´ÿ§ÿ¦ÿ²ÿ©ÿ¥ÿ°ÿ·ÿ³ÿ¥ÿ¨ÿÿ¤ÿ¯ÿ·ÿ¹ÿ¶ÿ¸ÿ¨ÿ¢ÿ©ÿ±ÿ·ÿ³ÿ´ÿ³ÿ³ÿ°ÿ¼ÿ¸ÿ¯ÿ³ÿ¨ÿ ÿ©ÿ¨ÿ¤ÿ¯ÿ²ÿ±ÿÄÿÆÿ´ÿ·ÿ»ÿ®ÿ´ÿ²ÿ¿ÿºÿ²ÿ§ÿ°ÿ¨ÿ©ÿ¹ÿ·ÿ¬ÿ±ÿ¯ÿ¬ÿ®ÿ­ÿ©ÿªÿ°ÿ·ÿÀÿÀÿ·ÿ¶ÿ¤ÿ±ÿ¸ÿ¿ÿ¼ÿÀÿ¸ÿ²ÿ³ÿªÿ±ÿ¸ÿ¯ÿ³ÿ«ÿ¨ÿ³ÿ±ÿ±ÿ¯ÿ¸ÿ¦ÿ«ÿ°ÿ§ÿ¥ÿ¥ÿ¬ÿ±ÿ«ÿ¤ÿ«ÿ¸ÿ°ÿÿ¬ÿ¯ÿ°ÿ¶ÿ½ÿµÿµÿ¯ÿ¥ÿ¯ÿ®ÿ¨ÿ¬ÿ±ÿ±ÿµÿ¸ÿµÿµÿªÿ©ÿ¨ÿ ÿ²ÿ®ÿ³ÿ¬ÿ¶ÿ·ÿ»ÿ¹ÿªÿ¬ÿ¾ÿºÿÿ³ÿºÿ£ÿ£ÿ¬ÿªÿºÿ³ÿ­ÿ¤ÿ«ÿ¹ÿ¸ÿ¶ÿ»ÿ­ÿ§ÿ®ÿµÿ¥ÿªÿ®ÿÁÿÇÿ§ÿ°ÿ¼ÿ¬ÿ¶ÿÈÿ¿ÿ´ÿ­ÿ°ÿÉÿ­ÿ¼ÿ¿ÿ¿ÿ¿ÿ¼ÿ¤ÿ£ÿ¡ÿªÿ¯ÿ°ÿµÿ¯ÿ¤ÿ±ÿ­ÿ»ÿ¾ÿ½ÿ¾ÿ®ÿ±ÿ­ÿÀÿ¿ÿ³ÿ¹ÿ¾ÿ´ÿ±ÿ¶ÿºÿ®ÿ¾ÿ­ÿ±ÿºÿµÿ±ÿ½ÿ¾ÿ²ÿªÿ¬ÿ®ÿ²ÿ²ÿ²ÿ²ÿ±ÿ®ÿ¾ÿ­ÿ¡ÿ²ÿ¸ÿªÿ¬ÿ²ÿ°ÿ¿ÿÃÿ·ÿ´ÿ°ÿ°ÿ®ÿ¿ÿ®ÿ¡ÿµÿµÿ­ÿ±ÿ³ÿµÿ­ÿ¨ÿ³ÿ¶ÿ·ÿ¦ÿªÿ±ÿÀÿ¬ÿªÿµÿ´ÿ´ÿ¹ÿ²ÿ¤ÿ­ÿ«ÿ½ÿµÿ½ÿ¼ÿ´ÿ¾ÿÁÿ»ÿ¶ÿ¯ÿ¨ÿ±ÿÿÿ»ÿ¾ÿ²ÿ²ÿ³ÿ²ÿ±ÿ´ÿ¼ÿ¿ÿ·ÿ»ÿ¾ÿ½ÿÂÿ¼ÿ¶ÿ¯ÿ±ÿ´ÿ±ÿ¬ÿ±ÿ¹ÿ³ÿ´ÿºÿ¿ÿÍÿ¹ÿºÿ»ÿ±ÿ§ÿ³ÿºÿ³ÿ²ÿ±ÿÀÿÅÿµÿ¡ÿ°ÿ°ÿ²ÿ²ÿªÿ¤ÿªÿ²ÿ±ÿ¶ÿ·ÿÿÃÿ¹ÿ­ÿ¬ÿ±ÿ¶ÿ·ÿ¶ÿµÿ¯ÿ´ÿ«ÿÿ°ÿ¯ÿµÿ¶ÿ³ÿ´ÿ´ÿ¸ÿ¾ÿ°ÿ§ÿ¯ÿ«ÿ²ÿ¢ÿµÿ®ÿ´ÿ±ÿ¨ÿªÿ¨ÿÿ¦ÿ¸ÿ¨ÿ¯ÿ·ÿ²ÿ°ÿ³ÿªÿ®ÿ¾ÿ³ÿ¨ÿ¼ÿ´ÿ´ÿ¶ÿÅÿÀÿªÿ¬ÿ¶ÿ¶ÿ´ÿªÿ®ÿÀÿÄÿ³ÿ¯ÿ­ÿ®ÿ²ÿ­ÿ¦ÿ­ÿºÿµÿ²ÿÁÿ¼ÿ¼ÿ³ÿ»ÿ´ÿ«ÿ±ÿµÿ¹ÿ®ÿ¿ÿ»ÿ¼ÿ¯ÿ­ÿ©ÿ§ÿ­ÿ¬ÿ¨ÿ´ÿ­ÿ²ÿ±ÿ¶ÿ¬ÿ´ÿ¹ÿ¹ÿ¾ÿ¼ÿ®ÿµÿ»ÿµÿ¶ÿµÿ¯ÿ«ÿ®ÿ³ÿºÿÂÿ´ÿ¯ÿ¶ÿ¨ÿÿ°ÿºÿ¶ÿ³ÿ¶ÿ½ÿÁÿ¼ÿªÿ¥ÿ¼ÿµÿ­ÿ®ÿµÿµÿ¨ÿ±ÿÂÿ²ÿ­ÿ¦ÿ¤ÿ°ÿ²ÿ¯ÿ´ÿµÿ°ÿ²ÿ³ÿ·ÿ±ÿ¯ÿ°ÿ¯ÿ³ÿ»ÿ·ÿ®ÿ¤ÿµÿ§ÿ­ÿ²ÿ²ÿ·ÿ·ÿ¬ÿ¾ÿ«ÿ£ÿ¦ÿ»ÿ¹ÿ³ÿ±ÿ±ÿ¶ÿ¹ÿ®ÿ·ÿ»ÿ¼ÿ¾ÿ¬ÿ¤ÿ§ÿ©ÿ«ÿ°ÿËÿ´ÿ³ÿ³ÿ¼ÿ¹ÿ¸ÿ¶ÿ«ÿ¸ÿ¢ÿ²ÿ¼ÿ¹ÿ»ÿºÿ¶ÿ´ÿ°ÿ¨ÿ¸ÿ¹ÿ¥ÿ¤ÿ´ÿ³ÿ­ÿ°ÿ§ÿ³ÿÄÿ«ÿ¤ÿ®ÿ©ÿ¨ÿ³ÿºÿºÿ¯ÿªÿ¸ÿ½ÿ¶ÿ²ÿ­ÿªÿ°ÿªÿ¹ÿ¸ÿÄÿ´ÿ²ÿ¯ÿ±ÿ¯ÿ¦ÿ¾ÿÄÿ¹ÿ·ÿ±ÿ²ÿ¶ÿ¶ÿ¹ÿÌÿ°ÿÂÿ ÿ¶ÿ·ÿ°ÿ¶ÿ·ÿ¨ÿ±ÿ¸ÿ§ÿ°ÿ¸ÿºÿ³ÿªÿ§ÿ·ÿ²ÿ±ÿ³ÿ»ÿ½ÿ±ÿ¯ÿ²ÿ­ÿ«ÿµÿ½ÿ¿ÿ²ÿ¨ÿ»ÿ´ÿ²ÿ»ÿ°ÿ½ÿ³ÿ´ÿ°ÿ¬ÿ¬ÿ«ÿ©ÿ­ÿ®ÿ©ÿ¿ÿ»ÿ¹ÿºÿ¶ÿ°ÿ¶ÿÄÿ¾ÿÂÿ¸ÿ®ÿ¥ÿµÿÀÿ·ÿ¯ÿ¹ÿÇÿ°ÿ¸ÿ«ÿ·ÿ²ÿ²ÿ·ÿ­ÿ¿ÿ®ÿµÿ¼ÿ®ÿ±ÿ»ÿ¸ÿ³ÿ¹ÿ³ÿ»ÿ·ÿÃÿÁÿ¬ÿ¯ÿ·ÿ¯ÿ°ÿ²ÿ¼ÿ¾ÿµÿ©ÿµÿ²ÿ§ÿ«ÿ´ÿ¶ÿ¥ÿºÿ³ÿÀÿ¯ÿ£ÿ°ÿ¹ÿ¦ÿªÿ®ÿ¯ÿ¬ÿ´ÿ±ÿ¯ÿ¹ÿÅÿÃÿ±ÿ®ÿÃÿ©ÿ¸ÿ¬ÿ¯ÿ®ÿ¯ÿ¸ÿÀÿ¿ÿÿ£ÿ¹ÿ´ÿ½ÿ¶ÿ¹ÿ¹ÿªÿ¸ÿ°ÿÊÿÿµÿ°ÿ°ÿ°ÿ²ÿ»ÿÀÿ¸ÿÂÿºÿ¿ÿ´ÿ¸ÿ³ÿ´ÿµÿ«ÿªÿ½ÿºÿ«ÿ§ÿ±ÿ¶ÿÀÿ»ÿ²ÿ­ÿªÿ·ÿµÿ«ÿ²ÿ½ÿ¼ÿºÿ·ÿ¶ÿ°ÿ¬ÿ´ÿ»ÿ´ÿ¶ÿµÿ¦ÿ²ÿ­ÿ³ÿ¹ÿ­ÿ¦ÿ£ÿ¿ÿ±ÿºÿ¨ÿ±ÿ¯ÿ«ÿ°ÿ¯ÿÿ¤ÿ±ÿ½ÿ ÿ«ÿ¹ÿ´ÿ¦ÿ§ÿ²ÿ±ÿ°ÿÅÿºÿ¬ÿ¶ÿÁÿ¬ÿ«ÿ±ÿ²ÿ²ÿ³ÿ°ÿ®ÿ·ÿ¬ÿ·ÿ¶ÿµÿ¬ÿ·ÿ·ÿµÿÆÿÃÿ²ÿ¶ÿ­ÿ¸ÿ«ÿªÿµÿ¬ÿ¦ÿ°ÿ·ÿµÿµÿ½ÿ©ÿ®ÿ¸ÿ½ÿ¸ÿ±ÿÂÿ¸ÿ¦ÿ¸ÿ¿ÿ¸ÿ¹ÿÀÿÆÿ¸ÿ¾ÿµÿ¯ÿµÿ¾ÿ¹ÿ®ÿ¸ÿ²ÿ§ÿ¼ÿ±ÿ½ÿºÿ­ÿ°ÿ¸ÿÁÿÃÿ¾ÿ¸ÿ±ÿ¯ÿÌÿ°ÿ²ÿ½ÿ·ÿ°ÿªÿ©ÿ³ÿ»ÿ³ÿ±ÿ±ÿÀÿµÿ¸ÿ»ÿ¹ÿ½ÿ³ÿ°ÿ¹ÿ·ÿºÿÇÿ¥ÿ©ÿÂÿ»ÿ°ÿ¸ÿºÿ¼ÿ·ÿ°ÿ¸ÿ¹ÿ«ÿ¼ÿ³ÿ°ÿ³ÿ´ÿ­ÿ¦ÿ®ÿ²ÿ»ÿ·ÿ­ÿ±ÿºÿÃÿ¾ÿ¾ÿ±ÿ´ÿ¹ÿ¬ÿ¬ÿ¬ÿ°ÿ¼ÿºÿ¬ÿ²ÿÁÿÊÿºÿÂÿ²ÿ­ÿ¸ÿ¨ÿ°ÿ³ÿ²ÿµÿºÿÀÿÀÿ·ÿªÿ³ÿÂÿ¾ÿ·ÿ´ÿ³ÿµÿ¶ÿ´ÿ·ÿ¼ÿ³ÿ­ÿµÿ§ÿ¦ÿ¶ÿÈÿ½ÿ¼ÿ¹ÿ¸ÿ¸ÿÄÿÁÿ±ÿ¯ÿ®ÿ±ÿ½ÿµÿ±ÿ®ÿ½ÿ»ÿ¿ÿ¸ÿ¹ÿ¶ÿ¸ÿ¶ÿºÿÇÿ²ÿ³ÿ¹ÿ®ÿ°ÿ¤ÿ ÿ¨ÿ¹ÿ°ÿºÿÄÿ³ÿ¨ÿ®ÿ«ÿ§ÿ¦ÿµÿµÿ¹ÿ ÿºÿ¹ÿ»ÿ²ÿ¬ÿ©ÿ®ÿ²ÿ±ÿ´ÿ®ÿ§ÿºÿ³ÿ·ÿ·ÿ­ÿ²ÿ¼ÿ·ÿ®ÿ°ÿ¾ÿ¿ÿ³ÿ³ÿµÿ°ÿ­ÿ©ÿºÿÀÿ±ÿ´ÿºÿºÿ¬ÿ²ÿ¸ÿ°ÿµÿ¼ÿ´ÿ¯ÿªÿ°ÿ¸ÿ¼ÿ¸ÿµÿ´ÿ¸ÿ¸ÿ ÿ¨ÿ¨ÿ­ÿ´ÿ¸ÿ²ÿ°ÿ³ÿ£ÿ´ÿ©ÿ·ÿ§ÿ¤ÿ²ÿ¸ÿ±ÿ¢ÿÿ¡ÿ¤ÿ¥ÿ¨ÿªÿ¬ÿ®ÿ­ÿ¾ÿ¹ÿ±ÿ¬ÿ¥ÿ£ÿªÿ¨ÿ´ÿ½ÿÅÿ¹ÿ¥ÿ®ÿ¿ÿ¾ÿ³ÿ°ÿ½ÿÀÿ­ÿ¹ÿ´ÿ±ÿ±ÿ©ÿ«ÿ°ÿ²ÿÀÿÀÿ¹ÿ±ÿ³ÿºÿ¹ÿ½ÿºÿ¹ÿ³ÿ¤ÿ³ÿ¯ÿ³ÿ®ÿ·ÿ®ÿºÿ¯ÿ¨ÿ°ÿ¦ÿ«ÿ¾ÿµÿ¨ÿ«ÿ©ÿ¦ÿ¿ÿ®ÿ ÿ°ÿ¬ÿÃÿ±ÿ¶ÿºÿ¹ÿÂÿ¾ÿµÿ¨ÿÿ¡ÿ«ÿµÿ±ÿÿÿ¶ÿÿÿ¬ÿ°ÿ¥ÿ°ÿ£ÿ¡ÿ¡ÿ¥ÿ®ÿ²ÿ¨ÿ«ÿºÿ³ÿ¥ÿ¥ÿ°ÿ¨ÿ£ÿ¨ÿ¡ÿÿ²ÿ®ÿÂÿ®ÿªÿµÿ¹ÿ·ÿ¶ÿ©ÿ£ÿ¬ÿ§ÿ£ÿ«ÿ¡ÿªÿ¯ÿ©ÿ¥ÿ®ÿ¹ÿÁÿ¤ÿ¦ÿ­ÿ§ÿ«ÿ¤ÿ©ÿ¡ÿ¡ÿ¤ÿ¥ÿ¦ÿ¢ÿ¤ÿ©ÿÿÿ¢ÿÿ¡ÿ«ÿÿÿ¥ÿÿ±ÿ±ÿÿÿÿÿ¥ÿ©ÿ§ÿÿÿÿ§ÿ¡ÿÿÿÿÿÿ¦ÿÿ¨ÿ«ÿ©ÿ£ÿ®ÿ°ÿ­ÿ¡ÿ¢ÿ ÿ£ÿ§ÿ¨ÿ§ÿ ÿ¢ÿ¤ÿ£ÿ¤ÿÿ©ÿ­ÿ¯ÿ·ÿ«ÿ½ÿªÿ¤ÿ§ÿÿ¬ÿ±ÿ¥ÿ©ÿ®ÿ§ÿ¢ÿ«ÿ¬ÿ§ÿ±ÿ°ÿºÿ¶ÿ³ÿ¸ÿ¯ÿ¡ÿÿÂÿ¶ÿ±ÿÁÿµÿ¿ÿµÿªÿ§ÿ«ÿ¼ÿ¶ÿ¯ÿ¦ÿ¥ÿ²ÿ³ÿ¼ÿºÿ¦ÿ¦ÿ«ÿ¡ÿÂÿÇÿ³ÿ£ÿ§ÿ²ÿºÿµÿ·ÿµÿ´ÿ­ÿ°ÿ²ÿ¤ÿ¤ÿ±ÿ®ÿ¥ÿ¥ÿ®ÿ·ÿ®ÿ¤ÿªÿ¯ÿ¦ÿ«ÿÆÿ³ÿ¨ÿ³ÿ¤ÿ©ÿ£ÿ¥ÿµÿÀÿ¬ÿ¥ÿ²ÿÆÿÁÿ´ÿ°ÿ²ÿ¯ÿ²ÿ¹ÿ´ÿ¯ÿ¯ÿ±ÿ®ÿ¯ÿ¹ÿµÿºÿ¡ÿ¹ÿÂÿ´ÿ¥ÿ®ÿ­ÿªÿ¥ÿ­ÿ¢ÿ¦ÿ«ÿ«ÿ³ÿÃÿ¼ÿºÿ¸ÿ­ÿ¯ÿ³ÿ¯ÿ¬ÿµÿ¶ÿ¢ÿ°ÿÃÿ´ÿ¥ÿ¶ÿÃÿÿ¿ÿ»ÿ®ÿÿÀÿ¹ÿ·ÿÃÿ¸ÿÄÿ°ÿ¯ÿ©ÿ¨ÿ¬ÿ¶ÿ´ÿ«ÿ´ÿ´ÿ­ÿ´ÿ³ÿ£ÿÿ«ÿ±ÿ¯ÿ¬ÿ³ÿ´ÿ²ÿ¯ÿÿ»ÿ´ÿ°ÿÿ¨ÿ«ÿ´ÿµÿ³ÿ±ÿ®ÿ«ÿ½ÿ¹ÿµÿ²ÿ«ÿ°ÿ¶ÿ¾ÿ¹ÿ·ÿ°ÿ°ÿ§ÿ®ÿ±ÿ¼ÿÄÿÿ¢ÿºÿ«ÿ·ÿ´ÿÿ®ÿ²ÿÿ­ÿ²ÿ²ÿ¾ÿ¹ÿ¤ÿ¨ÿ³ÿ¹ÿ¯ÿ¥ÿ¬ÿ®ÿ§ÿ¦ÿªÿ¯ÿµÿ¼ÿÀÿÿ¨ÿ¸ÿ£ÿ¡ÿ¶ÿ»ÿºÿÄÿÿ¸ÿÿ·ÿ¶ÿ­ÿ¯ÿ­ÿ¼ÿºÿ³ÿµÿ·ÿ¨ÿ¯ÿ®ÿ·ÿºÿ±ÿ²ÿ¦ÿ ÿ®ÿ¢ÿÿ±ÿ´ÿ±ÿÿÿ¸ÿ¸ÿÿÿ ÿ¤ÿ¶ÿ²ÿ¤ÿ­ÿ¶ÿ¢ÿ²ÿ·ÿÂÿ³ÿ¶ÿ»ÿ¹ÿ¸ÿºÿ²ÿªÿÿ¡ÿ­ÿµÿ®ÿ¤ÿ§ÿ­ÿ²ÿºÿÁÿ¼ÿ§ÿ¢ÿ§ÿªÿ¬ÿ¯ÿ¶ÿ¬ÿ²ÿ¬ÿ§ÿ»ÿ³ÿ°ÿ±ÿÁÿ¹ÿ©ÿ¸ÿ»ÿ©ÿ«ÿ¿ÿ¶ÿ¼ÿªÿ¯ÿÿ ÿ±ÿ¶ÿ±ÿ¹ÿµÿÿ§ÿ«ÿ¡ÿ±ÿ·ÿªÿ¢ÿ©ÿ®ÿÿ¢ÿÿ­ÿ¹ÿ§ÿ¦ÿ±ÿ§ÿ©ÿ³ÿªÿÿÂÿ·ÿ¿ÿ¼ÿ£ÿÿ³ÿ ÿµÿ¨ÿ¹ÿ³ÿµÿ¶ÿ¸ÿÿ§ÿ«ÿ¨ÿ¨ÿ±ÿ¼ÿµÿ«ÿ¯ÿ³ÿ´ÿ¸ÿ²ÿ«ÿ¶ÿ­ÿ¡ÿ«ÿÿ¬ÿºÿ²ÿ¬ÿ²ÿ¹ÿ³ÿ°ÿ¾ÿ«ÿÿ¯ÿÿ¤ÿ©ÿ¯ÿÿrÿ ÿ£ÿ¯ÿ­ÿÿ£ÿ¤ÿ´ÿ³ÿ±ÿ­ÿ®ÿ¯ÿ±ÿ©ÿ¬ÿ§ÿ¡ÿ°ÿ°ÿ¯ÿ­ÿ¢ÿ¦ÿ±ÿ¨ÿÿ°ÿ¡ÿ»ÿ³ÿªÿ~ÿ­ÿÿ°ÿ¤ÿ±ÿÿ¾ÿ«ÿ±ÿªÿ½ÿºÿ³ÿ«ÿ¥ÿ§ÿÿ®ÿ¸ÿ¬ÿªÿ¦ÿ±ÿ·ÿ´ÿ¶ÿ¦ÿ©ÿ¸ÿ§ÿ¢ÿ©ÿ¬ÿ³ÿ±ÿ­ÿ¶ÿ¸ÿªÿ¬ÿ·ÿ½ÿµÿ¼ÿ³ÿÿ«ÿ±ÿ±ÿ¬ÿ³ÿ¹ÿ®ÿ²ÿ®ÿÿ±ÿÿ­ÿ´ÿ¥ÿ±ÿ®ÿ¤ÿ«ÿ®ÿ¤ÿ§ÿªÿ©ÿ­ÿ©ÿ©ÿ¢ÿ¥ÿ¬ÿ´ÿ¿ÿ¹ÿºÿ¹ÿ¬ÿ­ÿ±ÿ¨ÿ¬ÿ±ÿµÿ¹ÿªÿ¤ÿ§ÿ³ÿ³ÿºÿ¯ÿ´ÿ±ÿ«ÿªÿ®ÿ¥ÿ¸ÿªÿÿ°ÿÿ²ÿ·ÿ¯ÿ¦ÿ®ÿ¿ÿ«ÿ³ÿ·ÿ¥ÿ¡ÿ¤ÿ£ÿ¯ÿ¬ÿªÿ¯ÿµÿ³ÿ¹ÿ¼ÿ²ÿªÿ©ÿªÿ¬ÿ®ÿ°ÿ°ÿ­ÿ­ÿ¬ÿ¦ÿ«ÿ°ÿ¨ÿ°ÿºÿ¸ÿ¯ÿªÿ²ÿ·ÿµÿ´ÿ®ÿ¥ÿ¥ÿÿ¶ÿ¯ÿ«ÿ­ÿªÿ¦ÿ­ÿ£ÿºÿ¹ÿÿ¦ÿ½ÿ­ÿ¬ÿµÿ­ÿ½ÿ«ÿ¸ÿ¶ÿ©ÿ¥ÿ²ÿ»ÿ¶ÿ¬ÿ£ÿ¯ÿ¶ÿ³ÿªÿªÿ¯ÿ³ÿ§ÿ¤ÿ­ÿ²ÿ·ÿªÿ¥ÿ¨ÿ­ÿ´ÿ¡ÿ¨ÿ¸ÿ¹ÿ¹ÿ¶ÿ²ÿ´ÿ»ÿ­ÿ·ÿ¬ÿ¿ÿ¦ÿ¢ÿ¬ÿ§ÿµÿ®ÿ¡ÿ¼ÿ°ÿªÿ«ÿÿ§ÿ®ÿµÿÿÿ¨ÿ¦ÿ°ÿ«ÿ¬ÿ¶ÿµÿ°ÿ­ÿ«ÿ¯ÿ·ÿ¿ÿ®ÿ¤ÿ­ÿµÿ¸ÿ³ÿ¸ÿ¼ÿ·ÿ³ÿªÿ«ÿ¦ÿ£ÿ«ÿ¨ÿ¥ÿÿ¥ÿ¬ÿ¹ÿ£ÿ°ÿ´ÿ­ÿ¼ÿ¥ÿ¤ÿ±ÿ¬ÿÿ£ÿ­ÿ¹ÿ¬ÿ©ÿ´ÿªÿ°ÿ¬ÿ­ÿ³ÿ©ÿ³ÿ°ÿ®ÿ®ÿ¬ÿ©ÿ¥ÿ¥ÿ±ÿ¨ÿªÿ«ÿ§ÿ«ÿ®ÿ¯ÿ­ÿ«ÿ°ÿ«ÿ¬ÿ·ÿ­ÿ¨ÿ¯ÿ°ÿ§ÿ³ÿÆÿ±ÿ§ÿµÿ¬ÿ®ÿ¹ÿ¸ÿ¤ÿ³ÿ¼ÿ¸ÿÿ¨ÿ¯ÿ¼ÿªÿ±ÿ¹ÿ³ÿ«ÿµÿ­ÿ±ÿ¸ÿ¯ÿ®ÿ±ÿ¨ÿªÿ­ÿ§ÿ®ÿ°ÿ°ÿ ÿ¨ÿ·ÿµÿ´ÿ¶ÿ»ÿµÿ«ÿ¯ÿ­ÿ§ÿ´ÿ³ÿ¸ÿ¦ÿ¬ÿ´ÿ¦ÿ¦ÿÿ£ÿÿ¯ÿ¤ÿÄÿÿ®ÿ¸ÿ¢ÿÅÿµÿ²ÿ¾ÿ¥ÿ©ÿÿ©ÿ»ÿ³ÿ®ÿ¹ÿ±ÿ¯ÿªÿ¤ÿ¦ÿ¹ÿ®ÿ¨ÿ¦ÿ¤ÿ¨ÿ£ÿ¬ÿ¿ÿµÿ©ÿ¶ÿºÿ¯ÿ·ÿÀÿ³ÿ§ÿ±ÿ¹ÿ¸ÿ©ÿ¹ÿ²ÿÿÿÿÿÿËÿ®ÿ¶ÿ´ÿ½ÿ±ÿÇÿ³ÿÿ½ÿ¿ÿ¶ÿ¥ÿ³ÿ²ÿ¿ÿ«ÿ¼ÿ±ÿ¥ÿªÿ¤ÿ®ÿ´ÿ¹ÿ¹ÿ¹ÿ®ÿ¥ÿ§ÿ¥ÿ©ÿ®ÿ³ÿ·ÿ±ÿ®ÿ©ÿ¤ÿÿ°ÿªÿ®ÿ°ÿ¤ÿ­ÿÿ¦ÿÿÿ¥ÿ³ÿµÿ±ÿ¹ÿ²ÿ¸ÿ¢ÿ¤ÿÿ­ÿ³ÿ¸ÿ»ÿ®ÿ¤ÿ´ÿ¡ÿÿ¥ÿ¬ÿ³ÿ³ÿ³ÿ­ÿ©ÿªÿ°ÿµÿ©ÿªÿ°ÿ­ÿÃÿ»ÿ¸ÿ¯ÿ±ÿ²ÿ¨ÿ ÿ¤ÿ³ÿ®ÿ»ÿ½ÿ¸ÿ¨ÿ·ÿÐÿÀÿ´ÿ³ÿÄÿ¬ÿ³ÿ³ÿ©ÿÂÿ¬ÿÿ¤ÿÿÿÿ¥ÿ­ÿªÿ«ÿ«ÿ°ÿ¶ÿ«ÿ ÿ©ÿ«ÿ¬ÿ®ÿ±ÿ¥ÿ¥ÿ­ÿ¬ÿ¬ÿ²ÿ¶ÿµÿ­ÿ¬ÿ´ÿ¾ÿ¯ÿ§ÿ¯ÿ«ÿ¦ÿ±ÿ©ÿ¬ÿ¸ÿ«ÿ¹ÿ´ÿ­ÿ¯ÿ®ÿ±ÿ¸ÿ´ÿ­ÿ²ÿ¼ÿ¶ÿ¤ÿÿ¥ÿªÿ¦ÿ¨ÿ´ÿ¿ÿ¯ÿ®ÿ®ÿ«ÿ©ÿ¤ÿµÿ²ÿ¥ÿ°ÿ¤ÿ§ÿ«ÿ«ÿ¯ÿÿ²ÿ½ÿÃÿ©ÿÿ¯ÿ«ÿ¤ÿ¥ÿ­ÿ²ÿ´ÿ²ÿ¯ÿ§ÿ¥ÿ¯ÿ¬ÿÿÿ°ÿ§ÿ®ÿµÿ¬ÿ¯ÿÿ«ÿ»ÿ­ÿ¨ÿªÿ¸ÿÿ¦ÿ°ÿ¼ÿ°ÿ«ÿ®ÿ³ÿµÿ±ÿ·ÿ²ÿ®ÿ¾ÿ·ÿ­ÿ¹ÿ¸ÿ®ÿ°ÿ±ÿ²ÿ¶ÿ­ÿ¦ÿ­ÿÿ²ÿ§ÿ¥ÿ¸ÿ¾ÿ¿ÿ¾ÿ»ÿ³ÿ¤ÿ±ÿ¥ÿ²ÿ·ÿµÿ°ÿ­ÿ²ÿ~ÿbÿnÿbÿgÿ|ÿÿÿÿ{ÿÿ©ÿÿÿÿ­ÿ¯ÿ¸ÿ²ÿ´ÿµÿ¿ÿ²ÿ¡ÿÌÿ¡ÿ­ÿ¶ÿ¨ÿ¸ÿ¨ÿ­ÿ±ÿ¹ÿ¯ÿÂÿÅÿ²ÿ¥ÿªÿ¾ÿ½ÿ±ÿ´ÿ¶ÿ©ÿ¢ÿ¶ÿÂÿ¬ÿÿ®ÿ¬ÿ³ÿµÿ´ÿ¼ÿ©ÿ¸ÿÄÿ¾ÿ±ÿ²ÿ¬ÿ®ÿ©ÿ¶ÿ·ÿ²ÿ¦ÿ©ÿ­ÿ«ÿ±ÿ³ÿ¯ÿ±ÿ³ÿ­ÿ©ÿ®ÿ®ÿµÿ©ÿ¸ÿ²ÿ±ÿ´ÿºÿ¯ÿ«ÿ¶ÿ·ÿ´ÿ¤ÿ­ÿ°ÿºÿ´ÿ±ÿ¯ÿ§ÿ·ÿ¸ÿ§ÿ¬ÿ³ÿ»ÿ¾ÿ¿ÿ¢ÿ¯ÿ¶ÿªÿÿ­ÿ¾ÿÃÿªÿ­ÿ´ÿ ÿÿ¬ÿ°ÿµÿ¬ÿ«ÿ©ÿ©ÿ¯ÿ²ÿ²ÿ°ÿ®ÿ·ÿ¾ÿ³ÿ ÿ«ÿ¥ÿ±ÿ³ÿÀÿ¾ÿ·ÿÿ¶ÿ°ÿ¥ÿÿ¡ÿ©ÿ±ÿ±ÿ¦ÿªÿ±ÿªÿ§ÿ³ÿ¿ÿÀÿ±ÿ§ÿ­ÿ¸ÿ°ÿ©ÿµÿ°ÿ¸ÿ¿ÿµÿ¬ÿ®ÿÿ¨ÿ­ÿ¯ÿ©ÿ¦ÿ§ÿ®ÿ¬ÿ¤ÿÿÿ²ÿµÿªÿªÿ¨ÿ¦ÿ¢ÿÿ¢ÿÿ®ÿ«ÿ§ÿ¤ÿÿ¨ÿ«ÿ§ÿÿ£ÿ²ÿ¬ÿ£ÿÿÿÿ¦ÿ©ÿ¶ÿ¢ÿ¥ÿÿ§ÿ¤ÿÿ±ÿ¡ÿ¤ÿ²ÿ£ÿ¯ÿ©ÿ¨ÿ±ÿ«ÿ¥ÿ®ÿ®ÿ©ÿ®ÿ¨ÿªÿªÿ±ÿ©ÿ¡ÿÿÿ³ÿ¼ÿ³ÿ®ÿ¥ÿ­ÿÿÿ¢ÿ°ÿ³ÿ©ÿ¬ÿ³ÿ©ÿ§ÿ«ÿÿªÿ­ÿ©ÿ«ÿ­ÿ½ÿ¨ÿ­ÿ£ÿ¹ÿ³ÿÿ¢ÿªÿ¤ÿ¶ÿ¿ÿ°ÿ¯ÿ¶ÿÀÿ¾ÿ¯ÿ¿ÿ°ÿ£ÿ¦ÿµÿ¨ÿ¹ÿ®ÿ±ÿ¯ÿ£ÿ®ÿ³ÿªÿªÿ¹ÿÁÿ¹ÿ²ÿµÿ½ÿ¤ÿ¯ÿ«ÿ°ÿËÿ¦ÿ°ÿ³ÿ¦ÿ¦ÿ·ÿ¹ÿ½ÿÂÿÄÿ¹ÿ³ÿ½ÿ¹ÿ·ÿ®ÿ²ÿÈÿ²ÿ²ÿ±ÿ­ÿ²ÿ±ÿ¹ÿºÿ½ÿµÿ±ÿªÿ¨ÿ®ÿ¬ÿ²ÿ·ÿ·ÿ´ÿÂÿ¦ÿÂÿ¤ÿ§ÿ®ÿ¦ÿÿ¥ÿ¨ÿ³ÿ»ÿµÿ«ÿ¯ÿ·ÿ«ÿ¥ÿ³ÿ³ÿ®ÿµÿ±ÿ®ÿ¢ÿ¶ÿÿÿ©ÿ¬ÿªÿ¦ÿ©ÿ¯ÿ©ÿ©ÿ¹ÿ°ÿ³ÿ³ÿ³ÿ´ÿ´ÿ¹ÿ´ÿ¹ÿ¶ÿ»ÿ±ÿ©ÿ¯ÿ·ÿ¿ÿ½ÿ¶ÿ¬ÿ¨ÿ­ÿÿ¨ÿ¥ÿªÿ«ÿ¯ÿ©ÿ®ÿ±ÿ»ÿÁÿ¯ÿªÿ¶ÿ°ÿÀÿ¾ÿ³ÿ³ÿ¶ÿ­ÿ²ÿ±ÿ·ÿ´ÿ­ÿ¯ÿ±ÿ´ÿ­ÿ¡ÿªÿ«ÿ³ÿ¯ÿ¨ÿ»ÿ·ÿÀÿ´ÿ¬ÿ±ÿ½ÿµÿ¨ÿ«ÿ©ÿ§ÿ¹ÿÂÿ¿ÿ±ÿ·ÿ¤ÿ¾ÿ­ÿ§ÿ®ÿ´ÿ°ÿ©ÿ¦ÿªÿ±ÿ³ÿ¼ÿ´ÿ§ÿÂÿ¼ÿ¾ÿÄÿÇÿÂÿ¾ÿ»ÿ´ÿ»ÿÊÿÂÿ³ÿ¸ÿ´ÿ³ÿ»ÿ¼ÿ¿ÿ´ÿ¯ÿºÿ¹ÿºÿ±ÿ¯ÿ¯ÿ«ÿ¯ÿ±ÿ±ÿ®ÿ¬ÿ¥ÿºÿ¶ÿ»ÿ¶ÿ®ÿ°ÿ´ÿ¨ÿ­ÿ¾ÿ­ÿ¼ÿ¶ÿ±ÿ°ÿ½ÿ´ÿ¸ÿ¥ÿ­ÿ®ÿ¦ÿ¨ÿ³ÿºÿ±ÿ¨ÿ¬ÿ¬ÿ¾ÿ¨ÿ®ÿ²ÿ³ÿ®ÿµÿ¿ÿ¸ÿ°ÿ´ÿ¯ÿ´ÿ·ÿ©ÿ·ÿ®ÿµÿ¸ÿ¯ÿ´ÿµÿ²ÿ¯ÿªÿ²ÿÂÿ·ÿµÿ»ÿ«ÿ±ÿ³ÿ¶ÿªÿ¥ÿ¥ÿ¬ÿ´ÿ³ÿ·ÿÄÿ®ÿ±ÿµÿ©ÿ³ÿ°ÿ«ÿ§ÿ¦ÿ¶ÿÂÿ³ÿ¨ÿ«ÿÀÿÿ«ÿ¹ÿµÿ¹ÿ®ÿ­ÿ«ÿ¦ÿ©ÿ¯ÿ±ÿ²ÿ·ÿÿ´ÿ­ÿ®ÿ«ÿ¨ÿ£ÿ¬ÿ³ÿ¤ÿµÿ¹ÿÄÿ¯ÿ°ÿÁÿ·ÿ¶ÿ®ÿªÿ»ÿÇÿ¹ÿ³ÿ§ÿÿ¸ÿ¸ÿ¾ÿµÿ¸ÿ¾ÿºÿ¶ÿ³ÿ§ÿ¥ÿµÿ´ÿ°ÿ­ÿ¤ÿÁÿ·ÿ¥ÿ£ÿ¦ÿªÿ°ÿ®ÿ­ÿ´ÿ²ÿ¶ÿµÿ²ÿ°ÿ©ÿ­ÿ¸ÿ´ÿ©ÿ©ÿ©ÿ¿ÿ£ÿÃÿ¯ÿ«ÿ´ÿ¸ÿ®ÿ§ÿ¯ÿÿ¨ÿ¿ÿ³ÿµÿ½ÿ¸ÿ³ÿ®ÿ¨ÿ°ÿÃÿ¹ÿ¶ÿºÿ¾ÿ¼ÿ¨ÿ¹ÿ³ÿ­ÿ´ÿ¯ÿ®ÿ±ÿ»ÿ¯ÿÃÿ«ÿ®ÿ¥ÿ¬ÿ¯ÿ©ÿ²ÿ²ÿ§ÿ²ÿºÿ«ÿ¦ÿ©ÿ¯ÿ·ÿ¹ÿ¶ÿ°ÿ¦ÿ°ÿ£ÿÃÿªÿÿ¬ÿ­ÿ£ÿ¬ÿ¿ÿ®ÿ©ÿ¶ÿ¸ÿµÿ³ÿ¶ÿ·ÿ°ÿ¬ÿ´ÿ¶ÿ³ÿ³ÿºÿ¯ÿ«ÿ¯ÿ´ÿµÿ¬ÿ¦ÿ·ÿÇÿ´ÿ°ÿ©ÿ®ÿ®ÿ¯ÿªÿ¤ÿ®ÿ°ÿ¥ÿ·ÿ½ÿ°ÿ²ÿµÿ°ÿ³ÿ·ÿ¯ÿªÿ®ÿ¾ÿ°ÿ¦ÿ¬ÿ½ÿ»ÿ²ÿ¼ÿºÿ³ÿ¹ÿ¥ÿªÿ¿ÿÈÿ½ÿ³ÿµÿµÿ²ÿ¶ÿ»ÿ¬ÿµÿ¶ÿ­ÿ­ÿ®ÿªÿÁÿ¶ÿ¶ÿÀÿ¹ÿ¯ÿ»ÿÀÿ²ÿ¬ÿ¿ÿ³ÿ·ÿ¼ÿ¶ÿ°ÿºÿ¾ÿµÿ³ÿ¸ÿ°ÿ¦ÿ®ÿ«ÿ¡ÿ¤ÿ¦ÿ£ÿªÿ©ÿ¯ÿÁÿ«ÿ±ÿ­ÿ°ÿ³ÿ±ÿ·ÿ¸ÿ°ÿÁÿ¿ÿ­ÿ·ÿ¾ÿµÿ«ÿ©ÿ£ÿ¤ÿ²ÿ¯ÿ¥ÿ«ÿ±ÿ±ÿ·ÿ»ÿ¶ÿ±ÿ¬ÿ·ÿºÿ·ÿ°ÿ«ÿ¯ÿ³ÿ»ÿ³ÿËÿÂÿ¿ÿ»ÿ®ÿ­ÿµÿ»ÿ¼ÿ¼ÿ¾ÿ´ÿ°ÿ®ÿ©ÿ¼ÿ»ÿ¹ÿ½ÿªÿ¼ÿ°ÿ­ÿ¹ÿ¶ÿ¦ÿ´ÿÃÿÄÿ«ÿ´ÿµÿ¯ÿ·ÿÂÿ¸ÿ¥ÿ¹ÿ´ÿ»ÿ³ÿ©ÿ­ÿ°ÿªÿ¿ÿ­ÿÀÿ¬ÿ´ÿ¶ÿ´ÿ´ÿµÿ»ÿ«ÿ¬ÿÿ¬ÿ°ÿµÿ¶ÿ´ÿ¹ÿºÿ·ÿªÿ¸ÿ¦ÿ­ÿ±ÿ­ÿ®ÿ²ÿ°ÿ·ÿÁÿ³ÿºÿµÿ±ÿ­ÿ©ÿ²ÿ°ÿ®ÿ¦ÿ¯ÿ¸ÿ¶ÿ³ÿ·ÿ¶ÿªÿ¨ÿ»ÿÀÿºÿµÿµÿµÿ²ÿµÿ¼ÿ·ÿ¬ÿºÿºÿÀÿ¯ÿ£ÿ­ÿ¸ÿ°ÿ±ÿ¯ÿ­ÿ©ÿ·ÿ±ÿ¸ÿÄÿ»ÿ®ÿ²ÿ®ÿ¢ÿ©ÿ¸ÿªÿ­ÿ±ÿ«ÿ²ÿÀÿ¹ÿ£ÿªÿ·ÿÀÿÄÿ²ÿ¨ÿ³ÿ¸ÿ½ÿÅÿªÿ¦ÿ±ÿµÿ«ÿ¬ÿ²ÿ²ÿ¶ÿ·ÿºÿ°ÿµÿ·ÿ®ÿ§ÿ§ÿ¨ÿ¦ÿªÿ¸ÿ£ÿÔÿ ÿ°ÿ¹ÿ¶ÿ²ÿ´ÿ³ÿ¯ÿÅÿªÿ¯ÿ«ÿ³ÿ¶ÿ¶ÿ¶ÿ¶ÿ²ÿ«ÿ¬ÿªÿÉÿ²ÿ¦ÿ¹ÿ½ÿ¼ÿ»ÿ¼ÿ³ÿ¥ÿ¯ÿ¹ÿ°ÿ»ÿ®ÿºÿ¿ÿ¹ÿ·ÿ®ÿ£ÿ³ÿ±ÿÂÿ¬ÿµÿ±ÿ·ÿ¶ÿ»ÿ¾ÿ³ÿ²ÿ·ÿ³ÿ£ÿ­ÿ¿ÿµÿ®ÿ®ÿ¯ÿ¯ÿ²ÿ´ÿ®ÿ¾ÿ½ÿÅÿ¾ÿÊÿÀÿ³ÿµÿ°ÿ¨ÿ®ÿ ÿ«ÿ­ÿ¸ÿ¬ÿ«ÿ¬ÿ´ÿ¸ÿ¹ÿµÿ©ÿµÿ¹ÿ·ÿ£ÿ®ÿ¯ÿ±ÿ¬ÿ¶ÿÅÿÀÿ½ÿÅÿ³ÿ²ÿµÿ±ÿ³ÿ°ÿ±ÿªÿ¶ÿ¾ÿ´ÿ³ÿ»ÿ¹ÿ©ÿ½ÿ¶ÿ¸ÿ»ÿ²ÿºÿ±ÿ­ÿºÿ°ÿ±ÿ±ÿ¬ÿ¹ÿ½ÿ½ÿ¶ÿ°ÿµÿ³ÿ«ÿ«ÿ±ÿ²ÿµÿ§ÿ®ÿÀÿµÿ°ÿ®ÿ®ÿ§ÿ©ÿ¶ÿ¸ÿ­ÿÿÿ¹ÿÔÿ´ÿºÿÃÿ¿ÿÄÿ»ÿ­ÿ±ÿ¶ÿ°ÿÇÿ¯ÿµÿ³ÿ¬ÿ½ÿ±ÿ«ÿ¹ÿÀÿ¸ÿ¬ÿ§ÿ­ÿ¼ÿ¾ÿÎÿ³ÿ®ÿ´ÿ¬ÿ±ÿ²ÿ¶ÿÀÿ¹ÿ¬ÿ·ÿ±ÿ»ÿÂÿºÿ¥ÿ£ÿÿ®ÿ­ÿ«ÿµÿ´ÿ±ÿ»ÿ¾ÿÁÿ«ÿ­ÿ¶ÿ¸ÿÁÿ¼ÿµÿ±ÿ·ÿºÿ¹ÿ·ÿ¯ÿ°ÿ»ÿ±ÿ³ÿ³ÿ»ÿ ÿ®ÿµÿÌÿÈÿ¿ÿºÿµÿºÿ¶ÿ¿ÿÀÿ¿ÿ¯ÿ¹ÿ¾ÿÁÿ¼ÿ¼ÿ¼ÿ±ÿ¯ÿ´ÿ±ÿºÿ¶ÿ±ÿÇÿÁÿªÿ§ÿ£ÿ´ÿ¸ÿ·ÿµÿºÿ¹ÿ´ÿ³ÿµÿÁÿ´ÿ¬ÿ¶ÿ·ÿ­ÿÁÿµÿ´ÿ±ÿ¨ÿ¤ÿ¬ÿ®ÿªÿ²ÿªÿÿªÿ·ÿ«ÿ¡ÿ¼ÿÉÿ¿ÿ¾ÿ·ÿªÿ­ÿ®ÿ²ÿÅÿÁÿ²ÿ»ÿ°ÿ¾ÿÂÿ«ÿ¶ÿ¸ÿ¶ÿ´ÿ»ÿ¿ÿµÿ²ÿºÿ¶ÿ¯ÿ´ÿ²ÿ¼ÿ¥ÿºÿÂÿ¸ÿ ÿºÿÄÿ½ÿ¥ÿ¡ÿ­ÿ¹ÿ¾ÿ»ÿÀÿ¯ÿµÿ°ÿ½ÿÿÿªÿ²ÿ«ÿ£ÿ ÿ§ÿ°ÿ­ÿ¥ÿ§ÿªÿ¬ÿ°ÿ«ÿ¥ÿ©ÿ·ÿÂÿ±ÿ¿ÿ¸ÿ¬ÿ±ÿ²ÿ²ÿ¹ÿ´ÿ°ÿ·ÿ±ÿ¬ÿ´ÿ¸ÿ¬ÿ¹ÿ¿ÿ±ÿ­ÿªÿ²ÿ¬ÿ¯ÿ³ÿµÿ°ÿ¶ÿ¾ÿ®ÿ­ÿÅÿ³ÿ²ÿÿÿ¬ÿ½ÿºÿ¹ÿÀÿ°ÿÀÿ¸ÿ¢ÿ¨ÿ­ÿ§ÿ±ÿ´ÿ ÿ¥ÿ°ÿ²ÿ°ÿ®ÿ¦ÿ¶ÿ¯ÿ¼ÿ½ÿ¿ÿ±ÿ«ÿªÿÿ£ÿ«ÿ¨ÿ«ÿ«ÿ¥ÿÿ´ÿ¡ÿ¡ÿ±ÿ¨ÿÿ¹ÿ¨ÿ®ÿ·ÿ¬ÿ¨ÿ±ÿ¬ÿªÿªÿ°ÿ½ÿ´ÿ«ÿ­ÿ®ÿ®ÿ¢ÿ¨ÿÿÿ¨ÿ¤ÿÿÿ§ÿ­ÿ©ÿ©ÿ­ÿÀÿÁÿ³ÿ´ÿ©ÿ¨ÿ§ÿ°ÿ´ÿÿ½ÿ¤ÿ²ÿ°ÿ£ÿ¨ÿ´ÿ­ÿ³ÿ§ÿ¡ÿ ÿ¡ÿ ÿ¢ÿ¥ÿÿ§ÿ³ÿªÿ£ÿÿÿ£ÿÿÿÿ¨ÿ¡ÿ¢ÿ¦ÿ¤ÿÿÿÿ ÿÿ¢ÿ«ÿÿÿ¦ÿ£ÿ¢ÿ¡ÿ¡ÿ¥ÿÿ­ÿÿÿ¨ÿ¢ÿÿÿ¬ÿ®ÿ¤ÿ¢ÿ£ÿªÿ²ÿ±ÿ¬ÿ¬ÿ´ÿ£ÿ²ÿ½ÿ¶ÿµÿÉÿ«ÿ¯ÿ¨ÿÀÿ½ÿ¨ÿ©ÿ¦ÿ¯ÿ²ÿ±ÿ°ÿ§ÿ§ÿ§ÿ¥ÿ¦ÿ¤ÿ®ÿ¯ÿ¸ÿ´ÿµÿ¬ÿ¿ÿÿÿ³ÿ¤ÿ°ÿ¿ÿ±ÿ®ÿ³ÿ¯ÿ¸ÿ·ÿ©ÿ¬ÿ´ÿ­ÿ¤ÿ§ÿ¬ÿ¦ÿ®ÿ¦ÿºÿ¼ÿÁÿ´ÿ¯ÿ­ÿ¶ÿ¥ÿÀÿ½ÿÃÿ­ÿ§ÿ°ÿ­ÿ²ÿ±ÿ«ÿ¨ÿ¯ÿ§ÿ¡ÿ¦ÿ¨ÿ¶ÿ²ÿ¬ÿµÿ¼ÿ³ÿ­ÿÁÿÿÿ¥ÿ«ÿ¶ÿ·ÿ±ÿ­ÿ¶ÿ³ÿ¯ÿ§ÿ«ÿ¶ÿ½ÿÃÿÈÿ·ÿ¦ÿ°ÿ¸ÿ²ÿ¹ÿÂÿ´ÿ²ÿ®ÿÿ¹ÿ¯ÿ¡ÿªÿ¿ÿ·ÿ¶ÿ£ÿºÿ§ÿ¦ÿ²ÿ¯ÿ³ÿ¬ÿªÿ¶ÿ¹ÿ¸ÿµÿ®ÿ±ÿ«ÿÿÿ¸ÿ¼ÿµÿ¹ÿ¼ÿ¶ÿ°ÿªÿÿÂÿ¬ÿ¶ÿ¾ÿªÿ®ÿ²ÿªÿ£ÿ³ÿ¯ÿ¦ÿ¶ÿ¯ÿºÿÀÿÃÿËÿ¹ÿªÿ¥ÿªÿ¶ÿµÿ²ÿ£ÿ£ÿ«ÿ·ÿ¶ÿ¬ÿªÿ±ÿ±ÿÿ±ÿ«ÿ®ÿÿ¬ÿ§ÿ¯ÿ»ÿµÿªÿÿ©ÿ·ÿ²ÿ§ÿ¢ÿ¨ÿ¯ÿ®ÿ«ÿ±ÿ¶ÿ®ÿ¹ÿ®ÿ£ÿ°ÿªÿºÿ´ÿºÿ¨ÿ¯ÿ¬ÿ³ÿ±ÿ¦ÿ¥ÿ¦ÿ±ÿ¸ÿ¼ÿ´ÿ±ÿ­ÿ°ÿ³ÿ³ÿ¥ÿ ÿ¨ÿªÿªÿ­ÿ®ÿ¬ÿ«ÿ±ÿ¿ÿ®ÿ¢ÿ¯ÿ³ÿµÿ¾ÿ²ÿ¤ÿ³ÿÿ³ÿ£ÿ·ÿ»ÿ®ÿªÿ¥ÿ§ÿ§ÿ¤ÿ£ÿ¹ÿ¯ÿ¥ÿ£ÿ²ÿµÿ¥ÿ¦ÿ®ÿ¬ÿ©ÿªÿ²ÿ²ÿ¯ÿ¦ÿ¥ÿ©ÿ¤ÿªÿ°ÿ¦ÿ½ÿ¶ÿÿ¬ÿ¸ÿ¼ÿ¾ÿ±ÿ¿ÿ°ÿ³ÿ¥ÿ¤ÿ¦ÿ«ÿ¬ÿ³ÿ´ÿ»ÿµÿªÿ­ÿ¶ÿ²ÿ¦ÿ¬ÿ¶ÿ°ÿ´ÿ»ÿ´ÿ®ÿ¯ÿ¦ÿ§ÿ¥ÿ±ÿ²ÿ«ÿ±ÿªÿ³ÿ¶ÿ±ÿ­ÿ±ÿ¸ÿ¼ÿ«ÿ´ÿ¥ÿ©ÿ¸ÿ·ÿªÿµÿ½ÿµÿµÿ³ÿªÿ«ÿ°ÿµÿªÿ§ÿ¸ÿ²ÿ¦ÿ¬ÿ®ÿ´ÿ²ÿ¡ÿ·ÿ¾ÿ»ÿ½ÿ¶ÿÿ¯ÿ°ÿºÿ¶ÿ¶ÿ´ÿÃÿ¦ÿ¸ÿ¾ÿ¯ÿ´ÿÿ£ÿ¬ÿ«ÿ¶ÿ±ÿµÿ¿ÿ°ÿ«ÿ¨ÿ¢ÿ¢ÿ±ÿµÿ¨ÿ±ÿµÿ«ÿ¯ÿ¯ÿ­ÿ³ÿµÿ®ÿ¦ÿ¾ÿ¼ÿ®ÿ°ÿ²ÿ«ÿ±ÿ¼ÿ²ÿ¶ÿ°ÿ¦ÿ®ÿ¹ÿ¢ÿªÿ¿ÿÿ§ÿ­ÿ°ÿ£ÿvÿ§ÿ±ÿ²ÿ²ÿ¶ÿ´ÿ¦ÿ±ÿ¯ÿ¬ÿ¨ÿ¬ÿ­ÿªÿ¨ÿ­ÿ´ÿ¼ÿ¹ÿ§ÿ¬ÿ®ÿ¢ÿ¡ÿ°ÿ¹ÿµÿ©ÿ¥ÿµÿ®ÿ ÿÿ¯ÿ½ÿ®ÿ´ÿ¸ÿÈÿ»ÿ¥ÿ¤ÿ£ÿµÿ¬ÿ¯ÿ¢ÿ³ÿ­ÿ»ÿ¦ÿ¢ÿ¾ÿ¸ÿ¸ÿµÿ®ÿ©ÿ¯ÿ«ÿ°ÿ¯ÿ­ÿ®ÿÿ«ÿ¹ÿ¥ÿ­ÿÁÿ½ÿ®ÿ¶ÿ¼ÿ´ÿ¿ÿ®ÿ­ÿ«ÿ¶ÿ²ÿ¶ÿªÿ«ÿ»ÿ¢ÿÀÿ®ÿ²ÿ­ÿ¬ÿ¯ÿªÿ¦ÿ°ÿªÿ¨ÿ²ÿ¥ÿ°ÿ«ÿÿ¬ÿ¨ÿ°ÿ«ÿ²ÿµÿ¯ÿ±ÿ¼ÿ»ÿ»ÿµÿ§ÿ°ÿ«ÿÿ«ÿµÿ­ÿ¤ÿ­ÿ¯ÿ«ÿ±ÿ¬ÿ·ÿ®ÿ§ÿ¡ÿ£ÿ£ÿ­ÿ¨ÿ«ÿªÿ§ÿ»ÿÿ¯ÿ©ÿ±ÿ£ÿ±ÿ¹ÿ³ÿÀÿ±ÿ£ÿÿ¤ÿ®ÿ³ÿ§ÿ±ÿ¯ÿ©ÿ³ÿ´ÿ³ÿ­ÿ¬ÿ¥ÿ¤ÿ­ÿ¶ÿ®ÿªÿªÿªÿ¯ÿ¨ÿ©ÿ®ÿ¦ÿ«ÿ±ÿ±ÿ¬ÿ®ÿ´ÿ´ÿ¯ÿ¬ÿ¬ÿ­ÿ£ÿªÿ¼ÿ£ÿ²ÿ¨ÿªÿ«ÿºÿ§ÿ¹ÿ´ÿÿªÿ¸ÿ¡ÿ²ÿ¹ÿªÿ¥ÿ¯ÿµÿ²ÿ«ÿ©ÿ½ÿ´ÿ¦ÿ«ÿ©ÿ©ÿ²ÿ¶ÿ²ÿ²ÿµÿ±ÿ¥ÿ¤ÿ¨ÿ±ÿ¹ÿ«ÿ¤ÿ¨ÿ¯ÿ¶ÿ©ÿ¨ÿ¦ÿ¬ÿ­ÿ°ÿ¯ÿªÿ´ÿªÿ§ÿ¦ÿÅÿ­ÿ¯ÿªÿµÿ±ÿ²ÿ¸ÿ±ÿÿ°ÿ¨ÿ¤ÿ§ÿ¾ÿ¹ÿ¤ÿ£ÿ²ÿ¬ÿ±ÿ¥ÿ¨ÿ°ÿ·ÿ³ÿ³ÿªÿ«ÿºÿ¿ÿ³ÿ§ÿªÿ´ÿ¶ÿ³ÿ¶ÿ°ÿ§ÿ¦ÿÿ®ÿ«ÿ±ÿ®ÿ´ÿ·ÿ³ÿªÿ¡ÿ©ÿ¢ÿ­ÿ­ÿ¢ÿ¶ÿ¹ÿ°ÿµÿ¥ÿÿ´ÿ¶ÿ¹ÿ¥ÿ©ÿµÿµÿ±ÿÿÿ°ÿ±ÿµÿ²ÿ­ÿ©ÿ±ÿ°ÿ ÿ¦ÿ­ÿ©ÿ¯ÿ«ÿ©ÿ®ÿ¦ÿ©ÿ°ÿ®ÿ°ÿ²ÿ¶ÿ¹ÿ«ÿ«ÿ­ÿ³ÿ±ÿ±ÿ¾ÿ«ÿµÿ©ÿ«ÿ¯ÿ¯ÿ¯ÿ¬ÿ¿ÿ¾ÿ³ÿÿ¡ÿ¯ÿ²ÿ¤ÿ°ÿÁÿ°ÿ»ÿ­ÿ´ÿ²ÿÀÿ¶ÿ±ÿÀÿ´ÿ¬ÿ°ÿ¯ÿ³ÿ·ÿ¨ÿÿ¦ÿµÿ·ÿ®ÿµÿ¼ÿ¸ÿ´ÿ±ÿ²ÿ§ÿ®ÿµÿ´ÿ©ÿ²ÿ³ÿ¬ÿ¢ÿ«ÿ­ÿ¢ÿ§ÿ£ÿ¬ÿ«ÿ¥ÿ§ÿÿ­ÿ®ÿ¾ÿ½ÿ°ÿ¼ÿÿ«ÿ¼ÿ«ÿµÿ³ÿ´ÿ±ÿ°ÿ¥ÿ¥ÿ¾ÿ¾ÿÿ£ÿ¯ÿ²ÿ©ÿ¦ÿ«ÿ¯ÿ±ÿªÿ©ÿ«ÿ«ÿªÿ³ÿ±ÿ´ÿ¾ÿ·ÿ©ÿ¦ÿ¬ÿÿÿÿ°ÿ»ÿ¼ÿÀÿ¬ÿÿªÿ¾ÿ¡ÿ¨ÿ®ÿ¡ÿ¨ÿ¨ÿ¢ÿªÿ¨ÿ¹ÿ¤ÿ©ÿ¸ÿ«ÿ´ÿ¯ÿ¯ÿ®ÿªÿ¦ÿ¸ÿ¿ÿµÿ¬ÿ¨ÿ¬ÿ«ÿ´ÿÀÿ´ÿ¯ÿ®ÿ¤ÿµÿ³ÿ¨ÿªÿ©ÿ¦ÿ¹ÿ§ÿ¡ÿÿ ÿªÿ¹ÿ»ÿµÿ£ÿ´ÿ¼ÿ©ÿ¥ÿ¤ÿ¦ÿ¹ÿÄÿ°ÿ¡ÿÿ­ÿªÿ°ÿµÿ´ÿ©ÿ®ÿ°ÿ¥ÿªÿ±ÿ¯ÿ²ÿ°ÿ¨ÿ¥ÿ±ÿ¼ÿ³ÿ½ÿ®ÿ³ÿªÿªÿ²ÿ¦ÿ¬ÿ¼ÿÿ³ÿ ÿ²ÿ¬ÿ¯ÿ¢ÿ²ÿ¬ÿÀÿ®ÿÿÿ¤ÿ¿ÿ¾ÿ»ÿªÿÿ¥ÿºÿ²ÿ©ÿ¨ÿÿ£ÿ®ÿ©ÿ«ÿ§ÿ©ÿ­ÿ¢ÿ¨ÿ­ÿ¤ÿ§ÿ´ÿ¤ÿµÿ§ÿ¤ÿ°ÿ°ÿÿ¨ÿ½ÿ¼ÿ¯ÿ¶ÿ°ÿ¤ÿ²ÿ®ÿªÿ·ÿ¨ÿªÿ®ÿ©ÿ¬ÿ¨ÿ¬ÿ°ÿ¶ÿ®ÿ©ÿ³ÿ³ÿ«ÿ¤ÿ¥ÿ«ÿªÿ«ÿ²ÿµÿ¦ÿÿ°ÿ²ÿ«ÿ«ÿ¡ÿ­ÿ¸ÿ¹ÿµÿ¤ÿ«ÿµÿ°ÿ»ÿ¨ÿ½ÿÿ´ÿºÿ±ÿµÿªÿ¤ÿÀÿºÿµÿ·ÿ´ÿ¯ÿ®ÿ«ÿ¬ÿ³ÿ®ÿ¶ÿ¶ÿ¬ÿ²ÿ®ÿ¨ÿÿ¦ÿªÿ®ÿ²ÿ¢ÿ·ÿÿ¨ÿ°ÿ¶ÿºÿ±ÿ­ÿ®ÿ±ÿ¸ÿµÿ­ÿªÿºÿ¿ÿ³ÿ³ÿ¸ÿ®ÿªÿ´ÿ±ÿ±ÿ·ÿ¬ÿ©ÿªÿÿ§ÿ¨ÿ±ÿ¶ÿ¦ÿ®ÿ¾ÿ³ÿ³ÿ ÿ®ÿ¹ÿ ÿ¢ÿ­ÿ³ÿÅÿ±ÿÿcÿIÿRÿlÿÿÿbÿiÿÿÿ¥ÿ«ÿ¤ÿ´ÿ·ÿ¶ÿ»ÿ½ÿ¬ÿ°ÿ­ÿÿÀÿ±ÿ¹ÿ¹ÿ´ÿ±ÿ«ÿ½ÿ±ÿ¯ÿ­ÿ°ÿ§ÿ§ÿ´ÿ®ÿ¼ÿÄÿ¶ÿ®ÿ¤ÿ¨ÿ¬ÿ±ÿ³ÿ¤ÿ¶ÿªÿ¥ÿ²ÿÈÿ¶ÿ¨ÿ®ÿ®ÿ¼ÿ³ÿ¨ÿ¯ÿÀÿ½ÿ«ÿ­ÿ«ÿ§ÿªÿ¬ÿ­ÿ­ÿ®ÿ°ÿ®ÿ­ÿ¯ÿ«ÿ­ÿºÿ·ÿ³ÿ¢ÿ½ÿ°ÿ¬ÿ¥ÿ³ÿ­ÿ«ÿ«ÿ©ÿ¹ÿ©ÿ¶ÿ®ÿ¹ÿµÿ¶ÿ¼ÿ­ÿ¤ÿ«ÿ­ÿ¦ÿÿªÿ¹ÿ®ÿ«ÿ¢ÿ¥ÿµÿÿ±ÿ¡ÿ¾ÿ«ÿ´ÿ½ÿ¤ÿ§ÿ®ÿ¶ÿ¼ÿ³ÿ¤ÿ¢ÿ¥ÿ³ÿ·ÿ²ÿ±ÿ¯ÿ¶ÿºÿ·ÿ£ÿ£ÿ¨ÿ§ÿ§ÿ°ÿ¶ÿ§ÿ¯ÿ·ÿ¦ÿ¦ÿ©ÿ­ÿ£ÿ»ÿ¿ÿ¬ÿ¦ÿµÿ¦ÿ¢ÿªÿ¥ÿ³ÿ¼ÿ´ÿ«ÿ²ÿ¸ÿªÿ¦ÿ·ÿ¯ÿ³ÿ·ÿ±ÿ®ÿÿ±ÿ°ÿ¯ÿÿ«ÿ±ÿ¢ÿ ÿªÿ¨ÿ£ÿªÿ°ÿ¬ÿ£ÿ­ÿ ÿ¬ÿÿ¦ÿÿ¶ÿ¬ÿÿ¥ÿªÿµÿ©ÿÿ¢ÿ¤ÿ ÿ¤ÿÿÿ¦ÿ¥ÿ¢ÿ§ÿ²ÿÿ ÿÿ°ÿ¬ÿÿÿÿÿ©ÿ«ÿ´ÿ¯ÿ¦ÿ¦ÿ¤ÿ¨ÿ±ÿ·ÿµÿ®ÿ©ÿÿ¤ÿ¦ÿ¡ÿÿ­ÿ£ÿµÿÍÿ°ÿÿ£ÿ¬ÿ°ÿ¯ÿ§ÿ²ÿ´ÿ­ÿ¯ÿ¯ÿ¯ÿ±ÿªÿ¦ÿ³ÿ§ÿ¡ÿ£ÿ¯ÿµÿ ÿÿ£ÿ´ÿ¬ÿ¯ÿ´ÿ¸ÿ½ÿ¸ÿ±ÿ¸ÿµÿ¬ÿ´ÿ»ÿÂÿ¹ÿ³ÿ¦ÿ¥ÿ ÿ¯ÿ·ÿ¯ÿ§ÿ¨ÿÿ§ÿ¬ÿªÿ´ÿ»ÿ½ÿ·ÿ«ÿ´ÿ­ÿÿ´ÿ´ÿ¸ÿ¯ÿ°ÿ©ÿ®ÿ½ÿ¤ÿ§ÿ°ÿ³ÿ¨ÿ°ÿ»ÿµÿ®ÿ¦ÿ®ÿºÿ°ÿ¸ÿ°ÿ½ÿ¬ÿ·ÿ¼ÿ¬ÿ®ÿ»ÿ½ÿ²ÿ®ÿ¯ÿ¯ÿ®ÿ¬ÿ¨ÿ¦ÿ«ÿ¹ÿ¹ÿ»ÿ×ÿ«ÿ²ÿ³ÿ¬ÿ¤ÿ¯ÿ¢ÿ¶ÿ»ÿ°ÿ¬ÿ±ÿ°ÿÿÿ¥ÿ´ÿ¨ÿÿÿºÿ¦ÿ°ÿÿ ÿªÿ·ÿ´ÿ®ÿ²ÿµÿ²ÿ±ÿºÿ²ÿ£ÿ¯ÿ¬ÿ»ÿÿ°ÿ²ÿ®ÿ¥ÿ¬ÿ«ÿ³ÿ·ÿ²ÿ³ÿµÿµÿ¨ÿ¬ÿ¸ÿ§ÿ±ÿ¥ÿ¬ÿ³ÿ¶ÿ©ÿ¦ÿ¹ÿÆÿÁÿ¶ÿ¯ÿ¨ÿ«ÿÀÿÿ¯ÿ±ÿÅÿÁÿ·ÿ£ÿ¼ÿ¾ÿ»ÿ³ÿ°ÿ¬ÿ¡ÿ¦ÿ´ÿ°ÿ­ÿ¬ÿ­ÿ¹ÿ²ÿ¯ÿ©ÿ±ÿ¬ÿ²ÿ»ÿ­ÿÿ¦ÿ­ÿ¯ÿ²ÿ¤ÿ©ÿÆÿ­ÿ¯ÿ²ÿ·ÿ´ÿºÿ¹ÿ®ÿªÿ«ÿ«ÿ³ÿºÿ«ÿ±ÿ´ÿ¾ÿ¹ÿÌÿ¬ÿªÿ¥ÿ¬ÿ²ÿ¸ÿ½ÿ¼ÿµÿ´ÿ¹ÿ¸ÿ°ÿ¸ÿÄÿ«ÿ¨ÿ°ÿ³ÿ®ÿ²ÿ»ÿ»ÿ¶ÿ°ÿ±ÿ¹ÿ¨ÿ¥ÿ£ÿ½ÿµÿªÿ¨ÿ¯ÿºÿ¥ÿ¡ÿºÿÀÿ¿ÿ¾ÿ¶ÿ¼ÿ»ÿ²ÿ´ÿ¾ÿ«ÿ¤ÿ­ÿ±ÿ®ÿ´ÿ¹ÿ¯ÿ«ÿ±ÿÃÿ¶ÿ®ÿ£ÿ¶ÿºÿ½ÿ¼ÿ»ÿ³ÿ²ÿ·ÿµÿ¶ÿ»ÿ³ÿ¥ÿ­ÿ°ÿ¸ÿµÿ®ÿ©ÿ°ÿ¯ÿªÿ¸ÿ¿ÿ¬ÿ»ÿ·ÿÿ½ÿ²ÿ»ÿ±ÿ¤ÿªÿ°ÿ±ÿ¹ÿ·ÿ±ÿ³ÿ¦ÿ°ÿ¤ÿ¼ÿ­ÿ­ÿ«ÿ«ÿ²ÿ¸ÿ¶ÿ«ÿÿÀÿ§ÿ¨ÿ§ÿ¨ÿ±ÿ®ÿ©ÿ½ÿÄÿ³ÿ°ÿ¶ÿ§ÿ´ÿªÿ°ÿ©ÿªÿ«ÿªÿ¥ÿªÿ³ÿ¹ÿ·ÿ¯ÿ¼ÿ®ÿ¦ÿ½ÿ¸ÿÂÿÁÿ¶ÿ½ÿÂÿ·ÿµÿ¥ÿ¤ÿ¶ÿ¶ÿ½ÿ¤ÿ´ÿÀÿ¸ÿ°ÿ±ÿ¶ÿ·ÿ©ÿ´ÿ¯ÿ²ÿ¥ÿ¯ÿºÿÀÿ¾ÿ´ÿ¶ÿºÿ¢ÿ­ÿ»ÿÿ§ÿ³ÿ±ÿ¨ÿ¥ÿ¯ÿ¸ÿ²ÿ©ÿÿÿ®ÿ«ÿ³ÿ¯ÿ³ÿ°ÿ¡ÿ¬ÿÅÿ½ÿ±ÿºÿ¬ÿ¶ÿÊÿÂÿ²ÿ¯ÿ±ÿ¯ÿ³ÿ·ÿ´ÿ®ÿ·ÿÁÿ¿ÿµÿ¸ÿ¶ÿ¼ÿ¿ÿ³ÿ§ÿ®ÿ¬ÿ¤ÿ¾ÿ°ÿ¯ÿ¸ÿ¶ÿ±ÿ³ÿ±ÿ«ÿ­ÿµÿ­ÿ®ÿ¨ÿ¥ÿ«ÿ°ÿ¨ÿ¨ÿ·ÿ²ÿºÿ¤ÿÄÿ¤ÿ®ÿ²ÿ­ÿ¤ÿ«ÿ¼ÿ¶ÿ¯ÿ¯ÿ±ÿ´ÿ®ÿ»ÿºÿ·ÿ²ÿ­ÿ½ÿºÿ·ÿ·ÿÃÿ¶ÿ´ÿÁÿÀÿ¯ÿ©ÿµÿ»ÿ½ÿ·ÿ¢ÿ­ÿµÿ¶ÿ°ÿ«ÿªÿ°ÿÇÿ¬ÿ¯ÿµÿÉÿ¿ÿ¶ÿ°ÿ¥ÿ¥ÿ¶ÿ°ÿ¸ÿµÿªÿ²ÿ¹ÿ¯ÿ¨ÿ®ÿºÿ¼ÿ¤ÿ­ÿµÿºÿ¶ÿ³ÿ´ÿ³ÿ¯ÿ«ÿ¸ÿ¿ÿ¯ÿ²ÿ²ÿ²ÿ¶ÿ°ÿ­ÿÁÿ·ÿ±ÿ­ÿ¤ÿ²ÿ«ÿ¨ÿ­ÿ«ÿ®ÿ°ÿ¾ÿµÿ¸ÿ­ÿ¿ÿºÿªÿ±ÿµÿ¼ÿ´ÿ¶ÿ«ÿ¹ÿÂÿ¿ÿ±ÿ¥ÿ¶ÿÁÿºÿ¢ÿÀÿ´ÿ°ÿ«ÿ«ÿ½ÿ¸ÿ¨ÿ³ÿ´ÿ¯ÿµÿ²ÿ±ÿ²ÿ©ÿ®ÿ³ÿ·ÿ¹ÿ­ÿ·ÿ¸ÿºÿÆÿÂÿ½ÿ¸ÿ¬ÿ¼ÿºÿ±ÿ©ÿ¥ÿ§ÿ¹ÿ¸ÿ·ÿ¹ÿ²ÿ¸ÿ±ÿ°ÿÀÿ´ÿÿÃÿ²ÿ¹ÿ¯ÿ«ÿ¬ÿ¨ÿªÿ²ÿµÿÃÿ£ÿªÿ¬ÿ´ÿ¾ÿ¹ÿ§ÿ¯ÿ³ÿ¹ÿ¿ÿºÿÀÿ¶ÿ²ÿÈÿ¿ÿ­ÿ¿ÿµÿ¾ÿºÿ®ÿ©ÿ¬ÿ«ÿ¿ÿ¾ÿ³ÿ©ÿ¼ÿ²ÿ¢ÿ°ÿÀÿ¸ÿºÿ¶ÿ¸ÿ¿ÿ»ÿµÿ³ÿ­ÿ­ÿ»ÿ©ÿ£ÿ°ÿ¢ÿ³ÿ¸ÿ¯ÿºÿ¾ÿ³ÿ»ÿ«ÿ»ÿ´ÿ­ÿ¯ÿ®ÿ¥ÿ¨ÿ»ÿ¯ÿÿ¬ÿµÿ½ÿÀÿ»ÿ²ÿ«ÿ¯ÿ«ÿÿµÿ¼ÿµÿ®ÿªÿ«ÿ¹ÿ·ÿ²ÿÄÿ±ÿ¶ÿºÿ²ÿ°ÿ¸ÿ»ÿ¿ÿ¯ÿ¯ÿ´ÿµÿ¬ÿ§ÿ¶ÿÃÿ»ÿ¿ÿ¯ÿ«ÿ­ÿ·ÿ©ÿªÿ´ÿ®ÿ«ÿÄÿ½ÿ¶ÿ¼ÿ´ÿµÿÁÿÂÿµÿ¬ÿ²ÿ¼ÿÀÿÂÿ¹ÿ´ÿ·ÿ´ÿ®ÿ­ÿ¬ÿ«ÿ®ÿ³ÿ¬ÿ³ÿ·ÿ¯ÿ®ÿ°ÿ»ÿËÿ´ÿ»ÿ¾ÿ½ÿµÿ¸ÿ¬ÿ³ÿ¶ÿ°ÿ´ÿ²ÿÂÿ§ÿ¯ÿ§ÿ¨ÿ«ÿ¯ÿ»ÿ½ÿ¶ÿÂÿ§ÿÂÿ¿ÿ¸ÿ¼ÿ«ÿ´ÿ½ÿ¸ÿ»ÿÈÿ¹ÿ¸ÿ¿ÿ±ÿºÿµÿºÿÃÿ¾ÿ²ÿ®ÿ®ÿÅÿ´ÿ¨ÿÿ±ÿ©ÿ§ÿ­ÿ®ÿ¬ÿ¯ÿ¹ÿ®ÿ±ÿ¨ÿ¡ÿÁÿÅÿµÿ®ÿ°ÿ®ÿªÿ­ÿ¶ÿ ÿÉÿÃÿ«ÿ¦ÿªÿ·ÿ¯ÿ ÿ«ÿ§ÿ¡ÿµÿ¯ÿ­ÿ¸ÿ±ÿ©ÿ¯ÿ²ÿ¬ÿ©ÿ®ÿÂÿ¦ÿÀÿ¦ÿ¥ÿºÿ¸ÿ®ÿ·ÿÀÿ·ÿ±ÿ¼ÿ°ÿ¬ÿ±ÿ«ÿ«ÿ±ÿ©ÿ¤ÿ°ÿ¶ÿªÿ®ÿ¹ÿ½ÿ´ÿ¸ÿºÿÆÿ´ÿ²ÿÀÿ»ÿ§ÿ¦ÿ´ÿ±ÿ·ÿ¥ÿ¿ÿÊÿÁÿ»ÿ´ÿ°ÿ´ÿ¯ÿ¡ÿ©ÿ¾ÿµÿÿ«ÿ¿ÿµÿ¤ÿ¥ÿ¢ÿ«ÿµÿ³ÿ±ÿªÿ¢ÿ«ÿ²ÿÃÿ¦ÿÂÿÂÿºÿ½ÿ¶ÿ®ÿ¯ÿ­ÿ¹ÿ·ÿ­ÿ¦ÿ°ÿ¥ÿµÿ³ÿ®ÿ´ÿ±ÿ°ÿ¹ÿ¯ÿ¤ÿ±ÿ±ÿªÿµÿ¯ÿ¬ÿ¨ÿ¨ÿ¬ÿ²ÿ¹ÿºÿ¸ÿÀÿ©ÿ¬ÿ¾ÿ¶ÿºÿ¡ÿ¢ÿ¯ÿ¬ÿ©ÿ­ÿ±ÿ²ÿµÿ¿ÿ²ÿ©ÿ¼ÿ©ÿ²ÿ½ÿ·ÿ°ÿ´ÿ´ÿµÿ³ÿ°ÿ¶ÿ³ÿ·ÿ¬ÿªÿ°ÿ»ÿ¬ÿ¶ÿ±ÿ²ÿµÿ°ÿ«ÿ¤ÿ¤ÿ¶ÿ±ÿ¥ÿ²ÿ¢ÿµÿ¸ÿ·ÿ³ÿºÿ¶ÿµÿ¹ÿºÿ»ÿ»ÿµÿ«ÿÂÿµÿ³ÿ¹ÿµÿ±ÿ²ÿ¸ÿ®ÿ¬ÿ©ÿ£ÿ°ÿ¯ÿ¯ÿ®ÿµÿºÿºÿµÿ¾ÿµÿ´ÿµÿ¬ÿ¥ÿ¬ÿ±ÿ«ÿ®ÿ®ÿÿÿ®ÿ«ÿ¿ÿ¯ÿÁÿ»ÿ­ÿ¸ÿ¸ÿ³ÿ±ÿªÿ¬ÿ¯ÿ±ÿ²ÿ»ÿÀÿ°ÿ­ÿ·ÿ³ÿ¹ÿ±ÿ³ÿ·ÿ¹ÿ´ÿ´ÿ·ÿªÿ°ÿºÿ¯ÿ¨ÿ¯ÿ¶ÿ·ÿ§ÿ¢ÿµÿÄÿ»ÿ²ÿ¶ÿ·ÿ¶ÿ·ÿ¹ÿ³ÿ­ÿ¶ÿªÿÿ§ÿ¨ÿ¯ÿ­ÿ¢ÿ¨ÿ¯ÿªÿ¬ÿ´ÿ´ÿ¯ÿ§ÿ¥ÿÿ¸ÿºÿ°ÿÂÿ¨ÿ¸ÿ«ÿ¬ÿµÿ­ÿ¦ÿ±ÿ´ÿªÿ¯ÿ¹ÿ¶ÿ½ÿ¹ÿ¸ÿ¸ÿÂÿ¶ÿ©ÿ¯ÿ³ÿ¸ÿ³ÿ°ÿ¶ÿµÿµÿ»ÿ»ÿ¸ÿ«ÿ£ÿµÿ¼ÿ·ÿ²ÿ«ÿ¶ÿ½ÿ»ÿ­ÿ³ÿ°ÿ¤ÿ¤ÿ­ÿ®ÿ©ÿªÿ¨ÿ§ÿ­ÿ¶ÿ¨ÿ°ÿ²ÿ»ÿ¨ÿ¬ÿºÿÆÿ¼ÿ²ÿ¼ÿºÿ³ÿ©ÿÿ©ÿ¶ÿÀÿÂÿ­ÿ¬ÿªÿÆÿ¦ÿ£ÿÅÿ©ÿªÿ®ÿ³ÿ¸ÿ¸ÿ©ÿ«ÿ·ÿµÿ³ÿªÿ­ÿ¶ÿ¶ÿªÿ¯ÿ·ÿ£ÿ¯ÿ½ÿÈÿ·ÿ¦ÿ¨ÿ¦ÿ¡ÿÿÿ§ÿ²ÿ¦ÿªÿµÿ±ÿ£ÿªÿ«ÿÿ¬ÿ¦ÿ±ÿ¥ÿÿ£ÿ«ÿ´ÿ±ÿ§ÿÿ¤ÿ­ÿ¡ÿÿ¦ÿÿÿÿ¡ÿ¬ÿÿÿ¡ÿÿÿÿÿÿÿÿÿÿÿÿ¤ÿ®ÿªÿ£ÿ£ÿ ÿÿÿ ÿ¤ÿªÿ«ÿ£ÿ§ÿÿ¢ÿªÿ¥ÿÿÿ­ÿªÿ°ÿ«ÿ©ÿ¹ÿ·ÿ«ÿµÿËÿ¾ÿ·ÿ³ÿ±ÿ¥ÿ·ÿ¼ÿ¶ÿÿ¬ÿ¯ÿ¼ÿ¶ÿ«ÿ®ÿ¤ÿ¨ÿ®ÿ¬ÿ®ÿµÿ´ÿ©ÿ£ÿ¢ÿ¦ÿ¶ÿ½ÿ´ÿ±ÿ¤ÿ¹ÿ¨ÿ¦ÿ³ÿÿ¬ÿ¹ÿ­ÿ«ÿ·ÿ¼ÿ½ÿ·ÿ¥ÿ ÿ«ÿªÿ¥ÿªÿ²ÿ´ÿ¬ÿ§ÿµÿ®ÿ³ÿ´ÿ»ÿ´ÿ²ÿ¤ÿ¬ÿ·ÿ½ÿ¦ÿ­ÿ±ÿ«ÿ²ÿ°ÿ®ÿ®ÿ«ÿ§ÿ©ÿ«ÿ¡ÿ§ÿ³ÿ®ÿ²ÿÁÿ¼ÿ¦ÿ¨ÿÿÿºÿ¦ÿ§ÿ¤ÿ°ÿµÿ­ÿ¥ÿ¦ÿªÿ¦ÿÿÿµÿ½ÿ´ÿµÿ»ÿ«ÿÿ­ÿ«ÿ¢ÿ¬ÿ°ÿ©ÿ¶ÿ©ÿ£ÿ ÿ¼ÿ¦ÿªÿ£ÿÂÿ®ÿ¦ÿ´ÿ·ÿ»ÿ¯ÿÿÿªÿ­ÿ§ÿ°ÿ¹ÿ²ÿ¬ÿµÿ¶ÿ«ÿªÿ§ÿ²ÿ´ÿ ÿ«ÿ¶ÿ»ÿ³ÿ³ÿ¬ÿ¡ÿÿÆÿ¶ÿµÿ·ÿ¶ÿ¶ÿºÿ¬ÿ®ÿ´ÿ®ÿºÿ·ÿ¥ÿ¬ÿ­ÿ³ÿ¯ÿ¬ÿ§ÿ¤ÿ¡ÿ¼ÿ¦ÿ§ÿ©ÿ­ÿ®ÿ¥ÿ¯ÿ£ÿ£ÿ§ÿ¯ÿ¨ÿµÿ¾ÿ´ÿÿÿ³ÿ­ÿ«ÿ­ÿ­ÿ²ÿªÿ¬ÿ¾ÿ¼ÿªÿ¶ÿ·ÿ¢ÿ¬ÿ£ÿ¶ÿ¯ÿ¨ÿ­ÿ¹ÿºÿ¢ÿ®ÿ°ÿ¼ÿ§ÿ§ÿ¤ÿ®ÿµÿ¹ÿ­ÿ³ÿµÿµÿ±ÿ¥ÿ§ÿ©ÿ®ÿ¾ÿ²ÿ¢ÿªÿ­ÿ³ÿ·ÿ±ÿ ÿÿ°ÿ¦ÿ¶ÿ¥ÿÿ°ÿ¥ÿ»ÿ«ÿ½ÿ³ÿ°ÿ ÿ°ÿ¬ÿ¯ÿ¦ÿ¥ÿ´ÿ¯ÿ®ÿ«ÿ³ÿ¸ÿ±ÿ¯ÿ²ÿ´ÿ±ÿ®ÿ¦ÿÿ¬ÿ´ÿªÿ¤ÿÀÿ¸ÿÿªÿ®ÿ¶ÿ¡ÿ¸ÿ´ÿ¬ÿ²ÿÁÿ­ÿ³ÿ°ÿ¬ÿ¸ÿ®ÿ¤ÿ£ÿÿ§ÿ´ÿ½ÿ¯ÿ¥ÿ®ÿ®ÿ¨ÿ¬ÿ¶ÿ°ÿ¥ÿ­ÿ«ÿ²ÿµÿ©ÿ£ÿÿ¸ÿÀÿ°ÿ®ÿ©ÿ»ÿµÿ¯ÿ¯ÿ¤ÿ¸ÿ¹ÿÿ°ÿ®ÿ­ÿ±ÿ©ÿ©ÿªÿµÿ»ÿ·ÿ¹ÿ­ÿ³ÿ¹ÿ¸ÿ©ÿ¥ÿ»ÿÃÿ±ÿ¥ÿ¹ÿÁÿ¼ÿ¸ÿ»ÿ´ÿ¤ÿ«ÿ ÿµÿ«ÿ«ÿ©ÿªÿ²ÿÿ¬ÿ®ÿ°ÿ¢ÿ§ÿÿ¯ÿ°ÿ¶ÿºÿ¥ÿ¥ÿ¥ÿ§ÿ«ÿ°ÿ«ÿ«ÿ¤ÿ§ÿ³ÿ®ÿ°ÿµÿ²ÿ°ÿ¬ÿ®ÿ²ÿ¨ÿÿ§ÿÀÿ¹ÿ­ÿ±ÿºÿºÿ²ÿÄÿ±ÿ°ÿ·ÿ©ÿ°ÿ®ÿÿ¨ÿ«ÿ«ÿ§ÿ³ÿ¥ÿÿ}ÿ¨ÿ°ÿµÿ®ÿ½ÿ¶ÿ³ÿ·ÿ²ÿ­ÿ§ÿ¬ÿ®ÿ¥ÿ®ÿ·ÿ²ÿ³ÿ±ÿ ÿ¡ÿ³ÿ§ÿ¨ÿ¹ÿ»ÿ½ÿÿ¸ÿ²ÿµÿ¬ÿ¶ÿËÿ¨ÿ¾ÿ·ÿ¶ÿ§ÿ¾ÿÿ¶ÿ¬ÿ§ÿ²ÿ¶ÿ½ÿ®ÿ¸ÿ¯ÿ®ÿ¦ÿ°ÿ¶ÿ²ÿ·ÿºÿ­ÿ¡ÿ¦ÿºÿ´ÿªÿ¨ÿ£ÿ¬ÿ¯ÿ¦ÿ¢ÿ¨ÿ¹ÿ¸ÿ´ÿ³ÿ«ÿ¬ÿ±ÿÁÿÅÿÅÿ³ÿ²ÿ£ÿ¬ÿÃÿ£ÿ´ÿ¬ÿ®ÿ»ÿ¥ÿÂÿ°ÿ¯ÿ¸ÿ­ÿ²ÿ½ÿ§ÿ®ÿ¬ÿ¢ÿ·ÿ²ÿ¼ÿ­ÿ²ÿ²ÿ´ÿ²ÿ«ÿ±ÿ¹ÿ²ÿ«ÿ¶ÿ±ÿ¤ÿÿÿ¦ÿ¦ÿªÿ¶ÿ¶ÿ¬ÿªÿ¬ÿ´ÿ¬ÿ¤ÿÿ¥ÿ«ÿÿ£ÿ·ÿ¯ÿ¯ÿ¢ÿ¬ÿ¡ÿ¯ÿ£ÿ«ÿ´ÿ©ÿµÿ¨ÿªÿ§ÿ±ÿ¯ÿ±ÿ«ÿ·ÿªÿ£ÿ£ÿ«ÿµÿ®ÿªÿ¬ÿªÿ©ÿ®ÿ«ÿ¬ÿ°ÿ¯ÿ²ÿ®ÿ©ÿ®ÿ²ÿ²ÿ§ÿ§ÿ±ÿ¹ÿ±ÿ¡ÿ­ÿ¤ÿªÿ­ÿ«ÿ¯ÿ´ÿ¢ÿ³ÿ¦ÿ´ÿ½ÿ²ÿ¬ÿ®ÿ±ÿ¡ÿÿ©ÿ¦ÿ¶ÿ²ÿ©ÿ­ÿ­ÿ¬ÿ§ÿ¢ÿ¨ÿ±ÿ¸ÿ©ÿ±ÿ¯ÿ·ÿ»ÿ½ÿ·ÿ­ÿ¦ÿ¨ÿ§ÿ§ÿ²ÿ²ÿ«ÿ¨ÿ¢ÿªÿ¶ÿ­ÿ¦ÿ¨ÿ¯ÿ®ÿ¯ÿ¬ÿ ÿ®ÿ²ÿ©ÿ¦ÿÿ³ÿ¹ÿ¬ÿ³ÿ¸ÿªÿ´ÿ¼ÿ°ÿÿ¸ÿ ÿ©ÿ¦ÿ¼ÿ¶ÿ¯ÿ­ÿ·ÿ¶ÿÀÿ·ÿ©ÿ©ÿ§ÿÿ±ÿ°ÿªÿ°ÿ¶ÿ¶ÿ´ÿ´ÿ«ÿ¤ÿ¨ÿ²ÿ°ÿ¤ÿÿÿÿ«ÿ±ÿ¤ÿ¯ÿÆÿ¶ÿºÿÿ©ÿ¯ÿ¨ÿ©ÿ©ÿ¬ÿ­ÿ¦ÿªÿ¶ÿ¤ÿ¼ÿÄÿµÿ¯ÿ­ÿ±ÿ©ÿ£ÿÿ ÿ­ÿªÿ¦ÿªÿ©ÿ¬ÿ§ÿ¬ÿ±ÿ±ÿ®ÿ¬ÿ«ÿ¨ÿ°ÿ¯ÿ­ÿ¯ÿ©ÿ«ÿ±ÿµÿ²ÿªÿ®ÿ­ÿ°ÿ¾ÿ½ÿ±ÿ¨ÿªÿÀÿ©ÿ¤ÿ­ÿ°ÿ³ÿ¶ÿ½ÿÄÿ¤ÿÿ¹ÿ¬ÿ²ÿ¯ÿ¬ÿµÿ«ÿ¯ÿªÿÂÿ®ÿ²ÿ°ÿ¯ÿ½ÿµÿ¨ÿ©ÿ«ÿ³ÿ°ÿ¥ÿ­ÿ°ÿ´ÿ³ÿ±ÿ·ÿ¯ÿ©ÿ¨ÿªÿ¶ÿ®ÿ¥ÿ©ÿ¨ÿ§ÿ«ÿ©ÿ¬ÿ¢ÿ²ÿ­ÿ·ÿ¯ÿ¢ÿ±ÿ¨ÿµÿ²ÿ°ÿ±ÿ¦ÿºÿ®ÿ«ÿ¶ÿ¬ÿ±ÿ¤ÿ¥ÿ´ÿ¬ÿ£ÿ®ÿ±ÿ¢ÿ¤ÿÿ­ÿÀÿ²ÿ¯ÿ¶ÿ­ÿ¬ÿ±ÿ¬ÿ ÿÿÿ ÿ¯ÿ¼ÿ®ÿ ÿÿÿ§ÿ ÿ²ÿ«ÿ¶ÿ§ÿ©ÿ¥ÿ²ÿÄÿ¦ÿÆÿ³ÿ¤ÿ·ÿªÿ³ÿ«ÿ ÿ³ÿ°ÿ¯ÿÄÿ³ÿ¦ÿ°ÿ®ÿ°ÿ©ÿ¿ÿÉÿ´ÿ±ÿ´ÿ°ÿ°ÿ­ÿªÿ§ÿ§ÿ³ÿ·ÿ·ÿÁÿ¯ÿÿ¨ÿ¦ÿ¼ÿ¦ÿ¤ÿ©ÿ¦ÿ³ÿ¶ÿºÿ¡ÿÿ§ÿ¥ÿ±ÿ¼ÿ°ÿÿ¬ÿ·ÿ±ÿ°ÿ½ÿªÿ¼ÿ¼ÿ¤ÿÿÿªÿ¶ÿ¹ÿ·ÿ»ÿ°ÿ°ÿ¯ÿ®ÿ¯ÿ­ÿ³ÿºÿ·ÿ¬ÿ£ÿ«ÿ®ÿ¯ÿ¶ÿ§ÿ§ÿ¬ÿ°ÿ§ÿ«ÿ ÿ­ÿ©ÿÿÿÀÿ¤ÿµÿªÿ¯ÿ¯ÿªÿ±ÿ¹ÿ¿ÿµÿ±ÿ³ÿ³ÿ¨ÿ£ÿ°ÿ¹ÿ¶ÿ·ÿ´ÿ¬ÿ¢ÿ´ÿ¿ÿ¼ÿÀÿ´ÿ¸ÿºÿ³ÿªÿ³ÿ¶ÿÿÿ³ÿ´ÿ¬ÿ»ÿ¼ÿ¥ÿ¨ÿ¬ÿÇÿ½ÿ¡ÿ«ÿ¥ÿ²ÿ§ÿ©ÿ¹ÿ¬ÿ­ÿ°ÿ¦ÿ®ÿªÿ¥ÿ¬ÿÂÿ¶ÿªÿ°ÿ±ÿ±ÿ­ÿ«ÿ°ÿ¶ÿ¬ÿ ÿ°ÿ¯ÿ²ÿ±ÿ­ÿ³ÿ±ÿ¾ÿ±ÿ²ÿ¸ÿÄÿ´ÿÿ¤ÿµÿ®ÿ½ÿ³ÿ¹ÿ­ÿ±ÿ¨ÿ¿ÿ­ÿ¬ÿºÿ«ÿ©ÿ°ÿ­ÿºÿ«ÿÿ²ÿ­ÿ«ÿ´ÿ¿ÿ®ÿ°ÿ­ÿ¨ÿ³ÿ¹ÿÿ£ÿ­ÿÿ£ÿÿ­ÿ®ÿ£ÿ¶ÿ¹ÿ©ÿ«ÿ¨ÿ»ÿ¸ÿ­ÿ¬ÿ°ÿ¸ÿµÿ©ÿ¯ÿ·ÿ¯ÿ§ÿ¨ÿ´ÿµÿÿÿ±ÿ¬ÿ±ÿ«ÿ®ÿ¸ÿ«ÿ¹ÿ¸ÿºÿ¨ÿªÿ¯ÿ¨ÿµÿ¢ÿ°ÿÃÿÀÿ³ÿµÿ£ÿÿzÿpÿrÿgÿ[ÿrÿÿ§ÿ®ÿ¸ÿ¸ÿÀÿ¹ÿ»ÿÂÿ¹ÿ¬ÿ£ÿ ÿ¤ÿ¸ÿ¬ÿ·ÿ·ÿºÿ³ÿ£ÿ½ÿ·ÿ«ÿ¤ÿ¡ÿ¨ÿ¨ÿ§ÿ§ÿ¯ÿµÿ¯ÿ§ÿ¥ÿ®ÿ²ÿªÿ§ÿªÿ®ÿ²ÿ°ÿ£ÿ£ÿ·ÿ²ÿÿ¤ÿ«ÿ«ÿ¶ÿ¶ÿ¨ÿµÿ­ÿ¯ÿ°ÿÿ«ÿ¸ÿºÿ¯ÿ¢ÿ¨ÿ¬ÿ¬ÿ²ÿ±ÿ²ÿ¼ÿ³ÿ©ÿ©ÿÀÿ­ÿ¤ÿ£ÿ¹ÿ»ÿ¸ÿ¹ÿ²ÿ¶ÿ£ÿ£ÿÿµÿ´ÿ¬ÿ»ÿ¿ÿ´ÿ°ÿ¸ÿ²ÿ¤ÿ¦ÿ¦ÿ¨ÿÿ§ÿ·ÿÿªÿ¹ÿµÿ¯ÿ¿ÿ»ÿ¸ÿ°ÿ¥ÿªÿ­ÿ½ÿ´ÿ¨ÿ®ÿ«ÿ²ÿ¶ÿ±ÿ©ÿ¢ÿ¤ÿ«ÿ©ÿ¢ÿ¡ÿ¦ÿ­ÿªÿ¥ÿ½ÿ§ÿ¼ÿ«ÿ¤ÿ¡ÿ¯ÿ¸ÿ¶ÿ§ÿ¦ÿ¯ÿ¸ÿ´ÿ§ÿ®ÿ¸ÿ½ÿ»ÿ¯ÿ¬ÿÿ°ÿ²ÿµÿ·ÿ±ÿ¬ÿ«ÿ±ÿ­ÿ¯ÿ¥ÿ¹ÿ²ÿ±ÿ¡ÿ«ÿµÿ®ÿ©ÿ«ÿ¥ÿ¦ÿ«ÿ ÿÿÿ­ÿ¥ÿÿÿ°ÿ¢ÿ¬ÿ ÿªÿÿ¥ÿ·ÿ¯ÿµÿ¦ÿÿ¡ÿ¯ÿ­ÿªÿ¯ÿ§ÿ£ÿªÿ¢ÿÿ¡ÿ©ÿµÿ¼ÿÿÿÿ£ÿ¢ÿ©ÿ´ÿµÿ­ÿ¶ÿµÿ«ÿ¥ÿÿ ÿ¯ÿÿÿªÿ§ÿÿ¥ÿÿ½ÿ¨ÿ¯ÿ¥ÿ´ÿ¯ÿµÿ²ÿ°ÿ¤ÿ«ÿ¬ÿªÿ£ÿ¡ÿ­ÿ­ÿ©ÿ°ÿ®ÿ ÿ¤ÿ©ÿ¯ÿ¬ÿÿ©ÿ´ÿ§ÿÿ®ÿ´ÿ®ÿ«ÿ¯ÿ¾ÿ¿ÿ±ÿ°ÿ²ÿ¨ÿÿ®ÿ¤ÿ²ÿ­ÿºÿ¼ÿ³ÿ¸ÿ¡ÿ©ÿªÿ¦ÿÿ¢ÿ²ÿµÿ±ÿ«ÿ¦ÿ¯ÿ­ÿ¡ÿ©ÿ±ÿ¿ÿ§ÿÿ©ÿ´ÿ¸ÿ¯ÿ´ÿ¯ÿ°ÿ³ÿ·ÿ·ÿµÿ´ÿ²ÿ¸ÿ·ÿ¯ÿ¨ÿ»ÿ¼ÿ©ÿ¸ÿ¹ÿ«ÿ­ÿ±ÿ±ÿ¢ÿ¥ÿ´ÿ¹ÿ°ÿ«ÿªÿ¥ÿ´ÿ¥ÿ­ÿ¨ÿ¬ÿ«ÿ¥ÿ®ÿ¨ÿÿ¹ÿµÿ­ÿ£ÿ¦ÿ¤ÿ¦ÿ¯ÿ¨ÿ¦ÿ£ÿ ÿ¥ÿÿ£ÿºÿ§ÿ¬ÿ£ÿ§ÿ®ÿ·ÿ³ÿ¨ÿ´ÿÇÿ¼ÿ°ÿ¹ÿ¬ÿ¬ÿ¶ÿÿÆÿ»ÿ©ÿÂÿ·ÿ³ÿ ÿ±ÿ»ÿ®ÿ¦ÿ¦ÿ©ÿ±ÿ©ÿ¯ÿ¸ÿ°ÿ³ÿ¯ÿ¶ÿºÿºÿµÿ´ÿ´ÿµÿ­ÿ¨ÿ°ÿ³ÿ¯ÿ­ÿµÿ®ÿÿ´ÿÍÿÀÿ¦ÿ¶ÿ³ÿ¼ÿ®ÿ¦ÿ¨ÿ¯ÿ¹ÿ´ÿ«ÿ¯ÿ±ÿ´ÿ¾ÿºÿ¨ÿ¯ÿ«ÿ´ÿ³ÿ¸ÿ³ÿºÿÅÿ¶ÿ©ÿ²ÿ°ÿ³ÿ·ÿÙÿ¯ÿ½ÿ°ÿ¾ÿ²ÿµÿ±ÿ¹ÿµÿ§ÿªÿ«ÿ¬ÿ·ÿ±ÿ·ÿ¯ÿ»ÿ«ÿ¯ÿ¯ÿ¯ÿ¶ÿ³ÿ¹ÿ¼ÿ®ÿ«ÿ¬ÿ°ÿ±ÿÆÿ¹ÿ´ÿ¯ÿ©ÿ®ÿ«ÿ¯ÿ´ÿ¸ÿ¹ÿ·ÿ¸ÿµÿ¬ÿ¯ÿ§ÿ¹ÿ±ÿ½ÿ±ÿ¯ÿ³ÿ´ÿ¶ÿ³ÿ±ÿ³ÿ±ÿ®ÿ±ÿ¹ÿ³ÿÅÿ½ÿ¯ÿ¥ÿ·ÿ¿ÿ¶ÿµÿ³ÿ±ÿ»ÿ¯ÿ°ÿ¶ÿ»ÿ§ÿ­ÿ«ÿ²ÿ¶ÿÿÿ®ÿ·ÿ¯ÿµÿ³ÿ´ÿ°ÿµÿ¶ÿ°ÿ½ÿ¸ÿ·ÿ·ÿ³ÿ³ÿ¸ÿ¸ÿ²ÿ·ÿªÿÿ·ÿ¼ÿ©ÿ¡ÿ«ÿ®ÿ¹ÿÏÿËÿ¹ÿÀÿ¹ÿµÿ®ÿ¦ÿ½ÿ¶ÿ°ÿ¯ÿ¯ÿ°ÿ±ÿ¯ÿ¨ÿ¥ÿÁÿ§ÿÅÿ¦ÿ©ÿÿ¯ÿµÿ«ÿ­ÿ´ÿ¸ÿÂÿ«ÿ¨ÿ¿ÿ¾ÿ¢ÿªÿ±ÿ©ÿ®ÿ¬ÿ²ÿ¿ÿ²ÿ«ÿ¯ÿ®ÿ¦ÿ£ÿ±ÿ¸ÿ¶ÿ¼ÿÃÿµÿ«ÿ­ÿÿªÿ»ÿªÿ²ÿ¢ÿ¬ÿ³ÿ³ÿ«ÿ¯ÿ¿ÿ¾ÿ¬ÿ®ÿ±ÿÿ­ÿ·ÿªÿ¨ÿ­ÿ³ÿµÿ±ÿ³ÿÂÿµÿ¾ÿ¥ÿ¥ÿ¬ÿ¥ÿ§ÿ°ÿ²ÿ­ÿªÿ¨ÿ§ÿ¯ÿ¯ÿ¯ÿ±ÿ¥ÿ²ÿ®ÿ«ÿµÿ³ÿ¯ÿºÿ­ÿ¡ÿ±ÿªÿ¦ÿ¬ÿ­ÿ®ÿ«ÿ§ÿ²ÿ¯ÿ·ÿ¾ÿ°ÿ±ÿ¬ÿ¨ÿ¶ÿ¼ÿ·ÿ·ÿ¦ÿ¦ÿ¹ÿ±ÿªÿ³ÿ¹ÿ°ÿ»ÿ¸ÿ£ÿ¦ÿ¸ÿ´ÿ¬ÿ®ÿ¡ÿ¤ÿ¤ÿµÿ¹ÿ±ÿ®ÿÿÿ¬ÿ¾ÿºÿ¿ÿ²ÿ°ÿ°ÿ°ÿ¶ÿ¾ÿ±ÿ±ÿ¯ÿ­ÿ«ÿ°ÿªÿ­ÿ­ÿ­ÿ·ÿµÿºÿ·ÿ¬ÿ®ÿ©ÿ²ÿ±ÿªÿ«ÿ®ÿ®ÿ¹ÿ¹ÿ¥ÿ²ÿ»ÿ´ÿ³ÿ´ÿ³ÿ²ÿ¥ÿªÿÄÿ¡ÿÿ³ÿ½ÿ«ÿ¤ÿ¶ÿ¼ÿ³ÿ°ÿ±ÿ¸ÿ¸ÿ¬ÿ¦ÿªÿ·ÿÁÿ¸ÿÿ¢ÿ»ÿ¶ÿ¾ÿ¹ÿ«ÿ§ÿ¬ÿ¯ÿÁÿÀÿ¹ÿ´ÿµÿµÿ³ÿ±ÿ³ÿ¹ÿ»ÿ¹ÿ«ÿ¸ÿ¹ÿ°ÿ´ÿ°ÿ±ÿÎÿÍÿ­ÿÿ³ÿ®ÿ»ÿ¯ÿ«ÿ¯ÿªÿÃÿÀÿ³ÿ²ÿ¸ÿµÿµÿ·ÿ·ÿ²ÿ¦ÿ´ÿºÿ­ÿ®ÿµÿ¯ÿµÿÀÿµÿ£ÿ®ÿ±ÿ¨ÿ­ÿ³ÿ²ÿ«ÿ«ÿ¹ÿ©ÿ¬ÿÿ³ÿ¼ÿ¸ÿ¼ÿÁÿÁÿ¾ÿ³ÿ¯ÿ´ÿ¹ÿµÿ²ÿ±ÿ²ÿ¶ÿ¯ÿºÿÀÿ¼ÿ±ÿ«ÿ³ÿÀÿ¿ÿ³ÿ¸ÿ¨ÿ²ÿ²ÿ¬ÿ©ÿ®ÿ³ÿ®ÿ±ÿ¯ÿ©ÿªÿ­ÿ½ÿ¿ÿ­ÿ¤ÿ®ÿÿ®ÿ­ÿ³ÿ·ÿ·ÿ®ÿ¦ÿ®ÿµÿÄÿ¯ÿ³ÿ¶ÿ·ÿ±ÿ¦ÿ¬ÿÀÿ»ÿ¯ÿ§ÿ±ÿ¶ÿ¯ÿ¯ÿºÿÃÿ®ÿ°ÿ¬ÿ´ÿÁÿ¿ÿ·ÿ°ÿ¦ÿÁÿ­ÿ°ÿ±ÿ£ÿ±ÿ¹ÿ§ÿ­ÿÈÿ³ÿºÿ±ÿ³ÿµÿ±ÿªÿ©ÿ­ÿÿ¶ÿ²ÿ«ÿ³ÿ³ÿ³ÿ¸ÿ¹ÿ´ÿ¨ÿ²ÿ¬ÿ±ÿ°ÿ¬ÿ³ÿ½ÿ¹ÿ²ÿÀÿÁÿ°ÿ¾ÿ«ÿ¶ÿÄÿ¼ÿµÿ¾ÿ¼ÿ·ÿÅÿÍÿ·ÿ¨ÿ°ÿ¿ÿÀÿºÿ¹ÿ¯ÿ½ÿ¶ÿ¾ÿ¸ÿ¨ÿ­ÿºÿ¶ÿ°ÿ¿ÿÂÿªÿ¶ÿ¸ÿ¦ÿ¥ÿ´ÿºÿ³ÿ©ÿ­ÿ²ÿ¿ÿÃÿ¸ÿ½ÿ¾ÿ±ÿ¨ÿ°ÿ²ÿ¨ÿ´ÿ©ÿ´ÿ¨ÿ¨ÿ¼ÿÃÿ¹ÿ»ÿ¬ÿÿÿ·ÿ³ÿ§ÿ²ÿ±ÿ¯ÿ·ÿ³ÿ§ÿµÿ­ÿªÿ®ÿ¬ÿ¬ÿ¯ÿ·ÿ»ÿªÿÿ©ÿ»ÿ»ÿµÿ¯ÿ±ÿ´ÿ·ÿ¶ÿ¸ÿÇÿ½ÿ·ÿÂÿ·ÿ²ÿ±ÿ°ÿ©ÿ«ÿ·ÿ¼ÿ¿ÿÕÿ¿ÿ©ÿ§ÿªÿ¦ÿ©ÿ°ÿ³ÿ±ÿ®ÿ´ÿ»ÿ±ÿ±ÿ¢ÿ¿ÿÀÿ³ÿ±ÿ¹ÿ¶ÿ©ÿ«ÿºÿÄÿ¡ÿ¥ÿ°ÿ¹ÿ³ÿ·ÿ¹ÿ®ÿ·ÿ³ÿ¶ÿ§ÿµÿªÿÀÿ¶ÿ°ÿ°ÿ¨ÿ£ÿ¯ÿ¾ÿÁÿ­ÿ·ÿ·ÿ¹ÿµÿ¶ÿ²ÿµÿ½ÿ¾ÿ¿ÿÁÿ¯ÿ®ÿµÿ²ÿ°ÿ¶ÿ¬ÿ«ÿ³ÿ°ÿ«ÿ¯ÿ´ÿ®ÿ¸ÿ¯ÿ´ÿ¦ÿÿ§ÿ²ÿ´ÿ«ÿ¦ÿºÿ¸ÿ·ÿ«ÿ½ÿ½ÿÅÿÂÿ¿ÿ²ÿ²ÿµÿ¥ÿ³ÿÈÿ§ÿÿ­ÿ©ÿ¯ÿ¢ÿ¨ÿ¦ÿ¥ÿ®ÿ­ÿ®ÿ¹ÿ¯ÿ¬ÿ¯ÿ³ÿ«ÿ¹ÿÀÿ³ÿ³ÿ²ÿ±ÿ¹ÿ³ÿ»ÿ¢ÿ®ÿ·ÿ®ÿ±ÿ¸ÿºÿ½ÿÂÿÉÿÀÿ¬ÿ§ÿ²ÿ±ÿ§ÿ¸ÿ§ÿ«ÿ¶ÿ»ÿ¬ÿ§ÿªÿ«ÿ´ÿ»ÿ¯ÿ´ÿ¤ÿ±ÿ¯ÿ´ÿ²ÿ²ÿ»ÿ¸ÿ¡ÿ£ÿ¼ÿ»ÿ¯ÿ®ÿ¡ÿ§ÿ°ÿ­ÿ¶ÿ¿ÿµÿ±ÿ¹ÿ®ÿ¦ÿ®ÿ¬ÿ´ÿ°ÿ®ÿ¯ÿ³ÿ¨ÿ¬ÿ«ÿ¼ÿ»ÿ²ÿ®ÿ­ÿ±ÿ°ÿªÿ·ÿ²ÿ¢ÿºÿ¯ÿ¸ÿ¶ÿ©ÿ¬ÿ³ÿ®ÿ°ÿ¾ÿ¼ÿ¼ÿÃÿ¼ÿ¨ÿ£ÿ¾ÿ°ÿ³ÿ¶ÿ¼ÿ¹ÿ¯ÿªÿ°ÿ¾ÿÃÿ¸ÿ·ÿ³ÿ®ÿÄÿ·ÿÂÿ¶ÿ¹ÿ¿ÿÀÿÂÿÀÿ·ÿ²ÿµÿ¹ÿ®ÿÿ¤ÿ¬ÿÀÿ¬ÿ«ÿ¸ÿ³ÿ¸ÿ¹ÿ·ÿ»ÿºÿºÿ»ÿ¬ÿ¬ÿ»ÿ¹ÿ²ÿÁÿ´ÿ¶ÿ¶ÿ±ÿ»ÿ°ÿ¬ÿ­ÿ®ÿ·ÿÀÿÀÿ³ÿ¨ÿ§ÿ¶ÿ¯ÿ³ÿÁÿ°ÿ¾ÿ³ÿ¶ÿ»ÿ»ÿ½ÿºÿ·ÿºÿ²ÿ©ÿ¦ÿªÿ®ÿÿÿ¼ÿ°ÿ­ÿ¬ÿ¥ÿ±ÿ²ÿ£ÿ¨ÿµÿ°ÿªÿ¥ÿ¸ÿ­ÿÂÿ·ÿÎÿÁÿ­ÿ²ÿªÿ°ÿ¾ÿ¶ÿªÿ¨ÿ­ÿ³ÿ¸ÿ¿ÿ½ÿÅÿ·ÿÀÿ¾ÿ½ÿ¯ÿ¬ÿ«ÿ°ÿ»ÿ©ÿ°ÿ½ÿµÿªÿ¨ÿ´ÿ¼ÿ¶ÿ¾ÿµÿ§ÿ®ÿ³ÿ¼ÿÂÿ»ÿ¼ÿ¨ÿ­ÿ¯ÿ©ÿ¨ÿ­ÿ²ÿ°ÿ¯ÿ´ÿ±ÿ¬ÿºÿ°ÿ«ÿ©ÿ¿ÿ²ÿÿ­ÿ¯ÿ£ÿ«ÿµÿ·ÿ°ÿ¦ÿ¥ÿ­ÿ³ÿµÿµÿµÿµÿ·ÿÅÿ­ÿ³ÿ¶ÿªÿ«ÿ©ÿ·ÿÁÿºÿ¤ÿ©ÿÀÿ»ÿ­ÿ¢ÿ¦ÿ»ÿ¿ÿ§ÿªÿºÿ£ÿÿ¤ÿ¶ÿ©ÿÿÿ¥ÿ¨ÿÿ£ÿ¬ÿ¯ÿ³ÿªÿªÿ­ÿ£ÿ ÿ¨ÿ³ÿ¤ÿ©ÿ®ÿªÿ¥ÿ¢ÿ¢ÿ´ÿ¨ÿ¦ÿ¥ÿ©ÿ²ÿ£ÿÿ¢ÿÿÿ{ÿÿÿÿÿÿ©ÿÿ®ÿÿÿÿÿ¦ÿÿÿÿÿÿ ÿ£ÿÿÿÿ§ÿ¢ÿ¤ÿ¬ÿ¤ÿ·ÿÿÿ¨ÿ¬ÿ§ÿ¨ÿ¡ÿ¶ÿªÿªÿ«ÿ«ÿ¸ÿ²ÿ¯ÿÀÿ´ÿ¬ÿÀÿ§ÿ¦ÿ¶ÿºÿªÿ³ÿÿ»ÿ±ÿ¾ÿµÿ»ÿ«ÿ¢ÿ£ÿ«ÿ¬ÿ­ÿ°ÿ®ÿ¨ÿ ÿ¤ÿªÿ»ÿ³ÿ¸ÿ­ÿ­ÿ¶ÿ¦ÿ¯ÿ¶ÿ£ÿªÿ°ÿ¯ÿ¯ÿ·ÿ¶ÿ¾ÿ»ÿ³ÿ­ÿ°ÿ¾ÿ³ÿ§ÿ¸ÿ¶ÿ»ÿ±ÿ¦ÿ¥ÿ¦ÿ¨ÿ¼ÿ½ÿ¸ÿ¯ÿÂÿµÿ¶ÿ¡ÿ¯ÿ´ÿ®ÿ´ÿ²ÿµÿ³ÿ²ÿ»ÿ¸ÿ¯ÿ¨ÿ£ÿ±ÿºÿ´ÿÆÿ¬ÿ¢ÿºÿ¡ÿ®ÿÇÿÂÿ«ÿ¤ÿ°ÿ­ÿ¥ÿ«ÿ©ÿªÿ´ÿ½ÿ´ÿµÿ»ÿ¸ÿ¸ÿºÿ³ÿÿ¡ÿ§ÿ¦ÿ¬ÿ´ÿ§ÿ¯ÿ ÿ²ÿ¨ÿ°ÿÿ«ÿ¯ÿ¹ÿ¯ÿªÿ°ÿ¯ÿ¶ÿ¹ÿ¦ÿ¥ÿ®ÿ®ÿ®ÿ­ÿ¬ÿ¬ÿµÿ´ÿµÿ»ÿÀÿ¿ÿ¥ÿ¬ÿÿ£ÿ§ÿ¾ÿÿÿ¨ÿ¶ÿ¦ÿ°ÿ©ÿ²ÿµÿ¸ÿ±ÿ®ÿ«ÿ«ÿ¥ÿÿ¨ÿªÿ¥ÿ±ÿ®ÿ¶ÿ©ÿÿ¥ÿ®ÿ¨ÿ³ÿ«ÿ©ÿ³ÿ¯ÿ§ÿ¦ÿ»ÿ«ÿ®ÿ´ÿ°ÿ·ÿ²ÿµÿ³ÿ®ÿ¨ÿ«ÿ·ÿ»ÿ¬ÿ®ÿÀÿ´ÿªÿ¶ÿ¹ÿ§ÿ²ÿ­ÿ¥ÿ±ÿµÿÿ¢ÿ´ÿ¡ÿ±ÿ±ÿ³ÿ²ÿ¤ÿ¾ÿ³ÿ´ÿ²ÿ«ÿ®ÿ³ÿ¹ÿ¼ÿ°ÿ±ÿ°ÿ¦ÿÿÿªÿ³ÿ°ÿ¥ÿ£ÿ«ÿ³ÿ¯ÿ¡ÿ­ÿÿªÿ¡ÿ´ÿÿ¡ÿ°ÿ®ÿ¬ÿºÿ·ÿ®ÿ¥ÿ¶ÿ±ÿµÿ¸ÿ¦ÿ«ÿ¢ÿ¥ÿ®ÿ¨ÿ¨ÿ¯ÿ­ÿ´ÿ±ÿ¤ÿªÿ±ÿ¸ÿ¦ÿ®ÿ¬ÿ©ÿ¨ÿºÿ¢ÿÿ«ÿÿºÿ°ÿ«ÿ­ÿ³ÿµÿ°ÿ±ÿ±ÿ¯ÿ¦ÿ±ÿ´ÿ¬ÿ®ÿªÿ¯ÿ°ÿ¹ÿ´ÿ¥ÿ¥ÿ¨ÿ®ÿ­ÿ«ÿªÿÿ£ÿ§ÿ³ÿ¼ÿ°ÿ¯ÿ©ÿ¼ÿÄÿªÿ¢ÿ¢ÿ­ÿ®ÿ¯ÿ¢ÿÿ¥ÿ°ÿµÿ³ÿ²ÿ¸ÿ±ÿ§ÿ²ÿ¬ÿ¯ÿ¶ÿ²ÿ´ÿ²ÿ»ÿ­ÿÿ­ÿ§ÿ¢ÿ¦ÿ¥ÿ®ÿÿÿ®ÿ®ÿµÿ²ÿ¨ÿ¸ÿ²ÿ¯ÿµÿ ÿ²ÿ¹ÿªÿ¸ÿºÿ¬ÿ²ÿ®ÿÿÿ£ÿ¬ÿ¯ÿ³ÿ±ÿ¨ÿµÿ«ÿ¬ÿ³ÿºÿ²ÿ§ÿªÿ®ÿ©ÿ¯ÿ¶ÿ½ÿ»ÿ³ÿ¸ÿµÿ©ÿÿ¡ÿ³ÿ±ÿ§ÿ³ÿµÿ·ÿ¶ÿ´ÿ¨ÿ¤ÿ·ÿ©ÿ©ÿ¨ÿ¨ÿ¬ÿÿ°ÿ´ÿ²ÿÿÿÿ¡ÿ©ÿ¶ÿ³ÿ¶ÿ¯ÿµÿ²ÿ¯ÿ®ÿ°ÿ¯ÿ³ÿ³ÿ²ÿ®ÿ©ÿ­ÿ®ÿ®ÿ³ÿ­ÿ¦ÿ­ÿ¬ÿ°ÿ¯ÿ°ÿ´ÿÃÿ³ÿ¢ÿÿ±ÿ¾ÿ¶ÿ°ÿ¹ÿÿÃÿ²ÿ³ÿ¡ÿ£ÿ§ÿ«ÿ¦ÿ°ÿ®ÿ¿ÿ¶ÿ¬ÿ±ÿÂÿ²ÿ ÿ¡ÿ±ÿ¤ÿÿ§ÿ«ÿ°ÿ«ÿ«ÿ³ÿ«ÿÿÿÿ§ÿ®ÿ«ÿ¦ÿ­ÿ¦ÿ°ÿµÿ·ÿ¸ÿ¤ÿ²ÿÿÿÃÿ¯ÿ¹ÿ³ÿ­ÿÀÿÿ¶ÿ§ÿ©ÿµÿ©ÿªÿ¯ÿ¤ÿ¨ÿ®ÿ¬ÿºÿ´ÿ´ÿ´ÿ²ÿªÿµÿ¸ÿ©ÿ£ÿ©ÿ©ÿ ÿ¦ÿ¬ÿ¬ÿ¦ÿÿ©ÿ´ÿ­ÿ²ÿ¶ÿªÿ¯ÿ«ÿ°ÿ«ÿ¯ÿ£ÿ±ÿ´ÿÿ©ÿ²ÿ©ÿ¥ÿ¬ÿ¬ÿ³ÿ¡ÿªÿ®ÿ·ÿ«ÿ¨ÿ£ÿ¶ÿ­ÿ·ÿ±ÿ¸ÿ·ÿ²ÿ£ÿ¤ÿªÿ¤ÿ³ÿ¸ÿ´ÿ­ÿ¨ÿ¥ÿ³ÿ²ÿ¬ÿ¬ÿ¥ÿ±ÿ´ÿ£ÿ®ÿ¿ÿ·ÿ§ÿ°ÿÈÿ½ÿ©ÿ¥ÿ²ÿ¥ÿ¬ÿ£ÿ¬ÿÿ®ÿ­ÿ¬ÿ«ÿ§ÿ¯ÿ¸ÿ·ÿªÿ·ÿ£ÿÿÿ·ÿ¬ÿ¢ÿ¤ÿ¶ÿÿÿ¢ÿ§ÿ«ÿ§ÿ¼ÿ¶ÿ·ÿ®ÿ­ÿ¬ÿ³ÿ·ÿ³ÿ®ÿ°ÿ±ÿ±ÿ¹ÿ²ÿ¢ÿÿ©ÿ°ÿ±ÿ°ÿ«ÿ©ÿ±ÿ«ÿ®ÿ£ÿÿµÿ´ÿ­ÿ©ÿ®ÿ«ÿ·ÿ¼ÿ»ÿ¬ÿªÿÀÿ©ÿ·ÿ¨ÿ»ÿ¨ÿ ÿ®ÿ¶ÿ¾ÿÁÿ­ÿ»ÿ¶ÿ±ÿ³ÿ½ÿ«ÿÿ±ÿÂÿ¹ÿ¥ÿ®ÿ»ÿ·ÿ¼ÿ¼ÿ¯ÿ¨ÿ®ÿ´ÿ±ÿ«ÿ­ÿ²ÿ ÿ²ÿ«ÿ¦ÿÿºÿ¸ÿ°ÿ³ÿ³ÿ®ÿ±ÿ±ÿ©ÿ¯ÿÿ¬ÿ¨ÿ²ÿÁÿ³ÿ¶ÿ·ÿÅÿ¸ÿÅÿÿ­ÿ¦ÿ¦ÿ¯ÿ±ÿ¦ÿ©ÿ³ÿ¶ÿ³ÿ¶ÿ½ÿ·ÿ²ÿ¬ÿ°ÿ¬ÿ©ÿªÿ¯ÿ´ÿ©ÿ©ÿ¬ÿ°ÿ²ÿ¢ÿ°ÿ®ÿµÿ»ÿ¶ÿ¸ÿ§ÿ«ÿºÿ°ÿ´ÿ­ÿ±ÿ³ÿ¹ÿµÿ·ÿ¥ÿÿ¾ÿ©ÿÁÿ¬ÿ¦ÿ¦ÿªÿ©ÿ¶ÿºÿ«ÿ©ÿ¬ÿ¯ÿ»ÿ±ÿ§ÿ©ÿ­ÿ²ÿ©ÿ¬ÿ©ÿ§ÿ±ÿ±ÿµÿ¯ÿ¦ÿ­ÿÿ ÿ®ÿÿ¤ÿ¯ÿªÿªÿ§ÿ§ÿ³ÿ­ÿºÿ¥ÿ¨ÿ©ÿ£ÿ½ÿ¥ÿ¯ÿ¾ÿ½ÿ­ÿ£ÿÀÿ¡ÿ¦ÿ´ÿ­ÿ­ÿ­ÿ¯ÿ±ÿ®ÿ®ÿ¶ÿ­ÿ«ÿ©ÿ¨ÿ¦ÿ­ÿ§ÿ¨ÿ¾ÿµÿ¢ÿ¢ÿ¡ÿ¨ÿ´ÿ¶ÿªÿ¢ÿ°ÿ¶ÿ¢ÿ§ÿ±ÿ¶ÿ¾ÿ·ÿ¶ÿºÿ­ÿÿ¼ÿ¦ÿ²ÿ¡ÿ¸ÿ·ÿÁÿ¬ÿÿ¼ÿ¡ÿ£ÿ£ÿ±ÿ©ÿ«ÿÁÿ¶ÿ¶ÿ¶ÿÀÿ·ÿ¶ÿ·ÿ±ÿ²ÿ±ÿ¤ÿ£ÿ§ÿÿÿ®ÿ¾ÿ°ÿ£ÿ«ÿ³ÿ®ÿ±ÿªÿ¶ÿªÿ¦ÿ¶ÿ°ÿ¼ÿºÿ»ÿ¯ÿ±ÿ¹ÿ¥ÿ©ÿ·ÿ®ÿÿ§ÿ´ÿ°ÿ¯ÿ»ÿ®ÿ¶ÿ±ÿªÿÿ£ÿªÿ¶ÿ¼ÿ¶ÿÀÿ¿ÿ»ÿ¹ÿ»ÿ·ÿ¯ÿ®ÿ±ÿ²ÿ±ÿ©ÿ«ÿ¸ÿ±ÿµÿ§ÿ¥ÿ¶ÿ±ÿªÿ¸ÿ·ÿ²ÿ®ÿ¨ÿ²ÿÎÿ­ÿ·ÿ²ÿ»ÿ³ÿ®ÿ¸ÿÁÿ·ÿ³ÿ¥ÿ¯ÿ¨ÿÃÿ¬ÿ©ÿ¯ÿ¶ÿ²ÿ¹ÿºÿ¯ÿ«ÿ³ÿ¼ÿ·ÿ®ÿ±ÿ¹ÿ¶ÿ¬ÿ²ÿÃÿ±ÿ¥ÿ¸ÿ¦ÿ¢ÿªÿ¸ÿªÿ ÿ¬ÿÀÿ»ÿÿ°ÿ§ÿ®ÿ¡ÿ§ÿºÿ³ÿ¼ÿ¯ÿ©ÿ¯ÿ«ÿ¨ÿ­ÿ»ÿ¸ÿ´ÿ³ÿ®ÿ±ÿ¸ÿ³ÿ«ÿ³ÿ¨ÿÿ¬ÿ­ÿ·ÿºÿ·ÿ²ÿ®ÿÄÿ¸ÿ±ÿªÿÆÿ§ÿ¯ÿ°ÿÃÿ¥ÿ¤ÿ°ÿÀÿ¸ÿ¹ÿ®ÿ¿ÿ¸ÿ³ÿ³ÿ¢ÿ³ÿ¹ÿ¯ÿµÿ«ÿ¢ÿµÿºÿ¯ÿµÿ²ÿ©ÿ°ÿ¹ÿ¦ÿ¬ÿ°ÿ¨ÿÿ¢ÿÿ±ÿ´ÿ²ÿ¨ÿ¬ÿ¥ÿ¯ÿ¦ÿ¯ÿªÿ­ÿ¿ÿ´ÿ´ÿ¯ÿ´ÿ²ÿªÿ©ÿ±ÿ®ÿ£ÿ¥ÿ³ÿ°ÿÿÿ¢ÿ©ÿ°ÿ´ÿ«ÿ®ÿºÿ¶ÿ¤ÿ±ÿ±ÿ¯ÿ¯ÿ®ÿ¦ÿ­ÿ²ÿºÿ©ÿ¬ÿ¸ÿ»ÿ¨ÿ©ÿÿÿÿÿÿ¯ÿ¨ÿ®ÿªÿ«ÿ½ÿ­ÿ¨ÿ²ÿ°ÿ³ÿ£ÿÿ¿ÿ¼ÿ°ÿ©ÿ¸ÿÿºÿÿ«ÿ®ÿ±ÿ¦ÿ¥ÿ­ÿ¬ÿ¯ÿ¶ÿ¯ÿ¡ÿ§ÿ®ÿ¯ÿ³ÿªÿ®ÿ¥ÿÿ¡ÿ³ÿ¬ÿ¹ÿ«ÿ´ÿ¼ÿ ÿ·ÿ·ÿ°ÿ¶ÿ¯ÿ°ÿ¯ÿ¥ÿ¨ÿ±ÿ°ÿ¶ÿ¹ÿ²ÿ­ÿ«ÿ«ÿ¡ÿ¢ÿ°ÿ¯ÿ¹ÿ·ÿ¯ÿ¯ÿ­ÿ¹ÿ³ÿ¦ÿ®ÿ¸ÿ³ÿ¬ÿÁÿ´ÿ±ÿ¥ÿ¥ÿ£ÿ·ÿ¼ÿ®ÿ·ÿÂÿ°ÿ²ÿ¯ÿªÿ»ÿ±ÿ«ÿ³ÿªÿ·ÿªÿ¨ÿ¤ÿÿÀÿ­ÿ»ÿÄÿ¬ÿ¤ÿÿ¢ÿªÿµÿ¯ÿ¨ÿ²ÿ¹ÿ°ÿ­ÿ­ÿ¬ÿ§ÿ¢ÿ¦ÿ¤ÿ¢ÿ¨ÿÿ¹ÿ°ÿÿ±ÿºÿ¹ÿ°ÿÿµÿ¼ÿ¶ÿ¬ÿ¯ÿ±ÿ«ÿÿ¶ÿ½ÿ³ÿ­ÿ°ÿ¾ÿ·ÿÿÿ°ÿ±ÿ¶ÿ¶ÿµÿµÿ°ÿ¨ÿªÿ²ÿ®ÿµÿ°ÿ¯ÿ­ÿ±ÿ³ÿ²ÿ³ÿ°ÿ¨ÿ¨ÿ¬ÿ§ÿÿ¡ÿ¥ÿ¨ÿÿÿ©ÿÁÿÿÿ£ÿ©ÿÿ¶ÿ«ÿ§ÿ¬ÿ¨ÿ¬ÿ­ÿµÿ³ÿÂÿ¿ÿ¤ÿ­ÿÿ¢ÿ¶ÿ£ÿ³ÿ¼ÿÿÿ¯ÿ¨ÿÿªÿµÿ²ÿ¯ÿ°ÿÿÿ¤ÿÿÿ¨ÿ©ÿ¤ÿ±ÿ­ÿ«ÿºÿªÿ¬ÿ¯ÿ«ÿÿ¨ÿ¦ÿ³ÿ©ÿ±ÿÿ§ÿ¤ÿÿÿÿ©ÿ§ÿ£ÿ¤ÿ¦ÿ£ÿ©ÿ³ÿ®ÿ¢ÿÿ¹ÿÿ ÿÿ°ÿ¯ÿ´ÿ¶ÿ°ÿ°ÿ¸ÿ¿ÿºÿ«ÿ¢ÿ¡ÿ°ÿÈÿ®ÿ¯ÿ³ÿÖÿºÿµÿ£ÿ¦ÿÿ¤ÿ¨ÿ¥ÿ¬ÿ°ÿ¨ÿ¥ÿ®ÿ°ÿ©ÿ¢ÿ£ÿµÿ´ÿ§ÿ£ÿ¹ÿÿ½ÿ¨ÿ¨ÿ²ÿªÿ¹ÿ²ÿ®ÿ¹ÿ´ÿ°ÿ´ÿ©ÿ¡ÿ­ÿºÿ¬ÿ®ÿÃÿ­ÿ±ÿ½ÿ·ÿ¯ÿ£ÿ¬ÿ®ÿ¨ÿ¥ÿ¬ÿ¬ÿ«ÿµÿ¢ÿ»ÿ¾ÿ­ÿ·ÿ­ÿ¹ÿ¦ÿ©ÿÁÿ¾ÿ»ÿ¶ÿ²ÿ¦ÿ ÿ£ÿ¨ÿ¶ÿ³ÿ¡ÿ«ÿ´ÿ«ÿ»ÿ¤ÿ«ÿ´ÿ©ÿ²ÿ·ÿµÿ®ÿ´ÿ½ÿ¼ÿ¸ÿ°ÿ§ÿ·ÿ®ÿ¦ÿÊÿÂÿÅÿ®ÿ¸ÿ¯ÿ¦ÿ¤ÿ§ÿ©ÿ¥ÿ¤ÿ¯ÿ±ÿ¢ÿ±ÿ°ÿ¬ÿ¶ÿ¾ÿ¹ÿ°ÿ°ÿºÿ´ÿ´ÿ²ÿ±ÿ´ÿ¬ÿ§ÿ»ÿÑÿÅÿ¬ÿ²ÿ·ÿ¿ÿ¿ÿ¸ÿ§ÿ³ÿ²ÿ¢ÿ¡ÿ§ÿ³ÿ¼ÿ®ÿ¢ÿ°ÿ¹ÿ²ÿ¿ÿºÿ¡ÿ»ÿ°ÿ½ÿ°ÿ³ÿ´ÿ±ÿ´ÿµÿ¶ÿºÿ¶ÿ¼ÿ°ÿ¶ÿ¤ÿ¸ÿªÿ²ÿ¹ÿ»ÿ¸ÿ¸ÿ±ÿªÿ¬ÿ²ÿ´ÿ´ÿ°ÿ·ÿ¶ÿ§ÿºÿ°ÿ«ÿ¥ÿ³ÿ®ÿ®ÿ¬ÿ®ÿºÿ±ÿºÿ©ÿ°ÿ°ÿªÿ¶ÿ®ÿ¶ÿ·ÿ²ÿ¬ÿ«ÿ²ÿ¹ÿµÿ±ÿ¶ÿ°ÿ´ÿ¾ÿ£ÿ´ÿ¼ÿµÿÅÿ¹ÿ¯ÿ¬ÿ¬ÿ³ÿ·ÿ½ÿ¶ÿµÿÂÿ¼ÿ¹ÿ©ÿ¸ÿÃÿ½ÿ³ÿ°ÿ­ÿ²ÿ¸ÿ¥ÿªÿ±ÿÁÿ¸ÿªÿ¶ÿ­ÿ£ÿ¦ÿ¯ÿ¶ÿ¸ÿ¯ÿ«ÿ±ÿ°ÿ¾ÿ»ÿÂÿªÿ·ÿÁÿ¹ÿ«ÿ³ÿºÿ¶ÿ¸ÿºÿ´ÿ¨ÿ¯ÿ´ÿ¾ÿÿÿ²ÿ¹ÿµÿ¯ÿ§ÿ¨ÿ¹ÿ´ÿ±ÿ·ÿ®ÿ¸ÿ·ÿ«ÿ¯ÿ³ÿµÿµÿ´ÿ²ÿ­ÿ¾ÿ®ÿ·ÿ´ÿ¼ÿ²ÿ³ÿ±ÿ¨ÿ·ÿ¶ÿ ÿ²ÿÃÿ²ÿ³ÿ­ÿ§ÿ±ÿ·ÿ©ÿ´ÿ¯ÿ¬ÿ²ÿ®ÿ¯ÿ¨ÿ®ÿªÿ±ÿ¦ÿ½ÿ½ÿ·ÿ¿ÿÄÿÁÿ¾ÿ¯ÿÿ±ÿ§ÿ¡ÿ¹ÿ³ÿ³ÿ®ÿ¨ÿ¬ÿ±ÿ®ÿ¥ÿÿµÿ¯ÿÂÿ°ÿµÿµÿ«ÿ©ÿ±ÿ¸ÿ¹ÿ¯ÿ¤ÿ©ÿ²ÿÿ¨ÿ¯ÿµÿ³ÿ®ÿ¬ÿ±ÿ±ÿ©ÿ²ÿ­ÿ´ÿ³ÿ¬ÿ²ÿªÿ­ÿ·ÿ´ÿ«ÿ ÿ¦ÿ»ÿ³ÿ®ÿ§ÿ«ÿ­ÿ®ÿ¨ÿ¥ÿ³ÿ·ÿµÿ²ÿ¥ÿ´ÿºÿ³ÿ¶ÿ¾ÿ¼ÿ´ÿ³ÿ¡ÿ¦ÿ ÿ±ÿ¼ÿ¯ÿ¿ÿ¿ÿ±ÿ©ÿ¬ÿ·ÿ¸ÿ«ÿ±ÿ¢ÿ«ÿ©ÿ´ÿµÿ®ÿ±ÿ°ÿÿÿ³ÿ¯ÿ¯ÿ±ÿ­ÿ®ÿ±ÿ¸ÿºÿªÿ´ÿºÿ±ÿ®ÿªÿ¦ÿ®ÿ±ÿ«ÿ©ÿ´ÿÊÿ©ÿ¹ÿ±ÿ¬ÿ·ÿ´ÿ®ÿªÿ¨ÿ²ÿ³ÿ´ÿ¯ÿ³ÿ¶ÿµÿ»ÿ»ÿ¾ÿÅÿ·ÿ°ÿ°ÿ³ÿ¬ÿÅÿ½ÿ¯ÿ²ÿµÿ³ÿ¼ÿ´ÿ¶ÿ¼ÿ¯ÿ°ÿ«ÿ³ÿÁÿÁÿ¼ÿ¦ÿ®ÿ°ÿ°ÿ§ÿ°ÿ´ÿµÿ°ÿªÿ¹ÿªÿ©ÿ½ÿÊÿ»ÿ²ÿ°ÿ°ÿ·ÿÀÿÁÿºÿ¶ÿ»ÿ¯ÿ®ÿ¨ÿ¯ÿ¾ÿ­ÿÁÿ¶ÿ¢ÿ¬ÿ°ÿ´ÿ»ÿ¶ÿ²ÿ¿ÿ·ÿ¯ÿ¼ÿ³ÿ°ÿ©ÿ¨ÿ«ÿ©ÿ¶ÿÇÿ°ÿ¨ÿ°ÿ¤ÿ®ÿµÿ¸ÿÀÿ³ÿ±ÿ¸ÿ§ÿ©ÿ®ÿ­ÿ©ÿªÿ²ÿ·ÿ¡ÿ«ÿ¯ÿÿ¨ÿ¯ÿ±ÿ¸ÿ´ÿ­ÿ­ÿ«ÿ¶ÿ·ÿ¹ÿ·ÿ³ÿ¼ÿ´ÿ¾ÿÈÿÃÿ«ÿ¢ÿ«ÿ·ÿºÿ°ÿ¸ÿ£ÿªÿºÿµÿ­ÿ´ÿ¾ÿ²ÿ¬ÿ±ÿ°ÿºÿ·ÿ¹ÿ¸ÿ ÿ¬ÿ¯ÿ«ÿÅÿ¼ÿ´ÿ¹ÿ·ÿ¯ÿ°ÿµÿ·ÿµÿ°ÿ²ÿ³ÿ·ÿ¹ÿ¬ÿ®ÿÀÿºÿªÿ­ÿ°ÿ¦ÿÿ¡ÿ¶ÿ±ÿ´ÿ´ÿ±ÿ¼ÿÇÿÀÿ²ÿ²ÿ®ÿÅÿ´ÿÁÿÃÿ´ÿªÿ­ÿµÿÄÿÉÿ´ÿ¥ÿ¯ÿ·ÿ¶ÿ³ÿ©ÿÿ¬ÿ«ÿµÿ¯ÿ³ÿ­ÿ«ÿ²ÿµÿ³ÿ³ÿ¥ÿ§ÿ¸ÿËÿ¼ÿµÿµÿ®ÿ§ÿ©ÿºÿÉÿ´ÿ½ÿ°ÿ¶ÿ¹ÿªÿ©ÿ¼ÿ·ÿ±ÿÁÿ°ÿ¦ÿ¬ÿªÿ¦ÿ¯ÿ³ÿ°ÿ¸ÿ»ÿ¼ÿ¿ÿ¹ÿ®ÿ²ÿ¼ÿ¹ÿ¹ÿÇÿ¹ÿ£ÿ·ÿ±ÿ´ÿµÿ´ÿ´ÿ¦ÿ«ÿÃÿ­ÿºÿ¼ÿ²ÿºÿÃÿµÿ©ÿ»ÿ¹ÿ§ÿ¶ÿ®ÿªÿ¥ÿ¨ÿ«ÿ±ÿ¶ÿ«ÿµÿ©ÿ¢ÿ¯ÿ©ÿ£ÿ°ÿ°ÿªÿ¸ÿ°ÿªÿ®ÿ«ÿ­ÿ»ÿºÿ±ÿ¯ÿ»ÿÄÿ·ÿ·ÿ¶ÿ°ÿ«ÿÃÿÁÿÄÿºÿ²ÿ·ÿºÿ¾ÿ°ÿºÿ¾ÿ´ÿ«ÿ±ÿ²ÿ§ÿ©ÿ¶ÿ±ÿ¶ÿ¨ÿ³ÿ©ÿ¸ÿµÿºÿ³ÿ¯ÿ²ÿ°ÿ¸ÿ´ÿÉÿ¶ÿ¸ÿ¯ÿ¶ÿ³ÿ·ÿ¼ÿ±ÿ®ÿ°ÿ±ÿ²ÿ¬ÿ±ÿ¡ÿ¬ÿ°ÿ®ÿ®ÿ±ÿ³ÿ±ÿµÿÉÿ²ÿÂÿ¨ÿ¹ÿ¸ÿµÿ¸ÿ´ÿ¶ÿÀÿ¨ÿ·ÿ¶ÿ¾ÿµÿ¨ÿ©ÿ´ÿ®ÿ®ÿ¼ÿ¸ÿ·ÿ½ÿ¨ÿªÿ´ÿ°ÿ®ÿ®ÿ®ÿ³ÿµÿ±ÿ°ÿ¦ÿ¹ÿ«ÿ½ÿ¿ÿ¯ÿ¶ÿ²ÿ°ÿ±ÿ¹ÿ»ÿ«ÿ»ÿ®ÿ·ÿ¯ÿ»ÿ°ÿºÿµÿ¸ÿ»ÿ½ÿ¾ÿµÿ¾ÿÅÿ¯ÿ¬ÿ¯ÿ¯ÿ¾ÿ²ÿ´ÿ½ÿ¼ÿ»ÿ¼ÿµÿ³ÿ®ÿ³ÿ¤ÿ­ÿ¯ÿ¯ÿºÿ·ÿ´ÿ¹ÿ¸ÿ¶ÿ´ÿ¿ÿ½ÿ³ÿªÿ°ÿªÿ°ÿ§ÿ²ÿÁÿºÿ¯ÿµÿ¾ÿ­ÿ´ÿ¡ÿ·ÿ±ÿ¥ÿ­ÿ½ÿ¹ÿ°ÿ°ÿ­ÿ°ÿ¹ÿ¦ÿ´ÿ´ÿ»ÿ²ÿ¥ÿ ÿ¥ÿ±ÿ¹ÿ¾ÿ¾ÿ¼ÿ´ÿ ÿ©ÿÿ ÿ©ÿ´ÿµÿ·ÿ·ÿµÿ·ÿªÿ ÿ­ÿ³ÿ·ÿ²ÿ¡ÿ±ÿÿÿ¼ÿ´ÿµÿºÿ¶ÿµÿ·ÿ³ÿ¯ÿ²ÿ·ÿ´ÿ²ÿ¾ÿ»ÿ¶ÿ²ÿªÿ©ÿ³ÿ²ÿ§ÿ¯ÿÃÿ±ÿ¥ÿ¦ÿÿ ÿ¼ÿ®ÿ¾ÿÂÿ¬ÿ´ÿ¼ÿ¸ÿ¹ÿÅÿÊÿ¼ÿ°ÿ«ÿ§ÿÀÿ°ÿ¿ÿ´ÿ²ÿ¿ÿÄÿÍÿÌÿ¹ÿ¨ÿ¯ÿ¸ÿ®ÿ¡ÿ¾ÿÌÿÿ£ÿªÿ¬ÿ¬ÿ¶ÿ³ÿ´ÿ²ÿ­ÿ³ÿ¿ÿ¹ÿ«ÿ¼ÿ¹ÿ»ÿ¶ÿ¶ÿ¿ÿºÿªÿ²ÿ°ÿ¯ÿ¼ÿ½ÿ´ÿ¹ÿ¹ÿÇÿºÿ·ÿ³ÿ¶ÿ°ÿ®ÿ´ÿªÿ­ÿ¯ÿºÿ¶ÿ´ÿºÿ½ÿÇÿµÿ ÿÿ´ÿªÿ¢ÿ±ÿ»ÿ²ÿ§ÿ¬ÿ²ÿ±ÿ²ÿ­ÿ¬ÿ¹ÿ¸ÿ¨ÿ¬ÿµÿÂÿÊÿ»ÿ¼ÿ´ÿ¶ÿ¶ÿµÿ³ÿµÿ´ÿ¶ÿ±ÿ©ÿ´ÿ¿ÿ¿ÿµÿ¶ÿ¨ÿ¶ÿÂÿ²ÿ±ÿ«ÿ­ÿ¼ÿºÿ²ÿ±ÿ±ÿ¯ÿ±ÿ°ÿ­ÿ²ÿ´ÿ¬ÿ±ÿ¼ÿ®ÿ³ÿ¼ÿ¸ÿ¿ÿºÿ¦ÿ«ÿ³ÿ¯ÿ­ÿ°ÿ±ÿ¯ÿ¯ÿ±ÿ±ÿ¹ÿ³ÿ²ÿ©ÿªÿ©ÿÀÿ¦ÿÿ¯ÿ¹ÿ¹ÿ·ÿÂÿ¾ÿ¬ÿªÿ¦ÿ«ÿ°ÿ­ÿ¥ÿ¼ÿ°ÿ±ÿ©ÿ¨ÿ¤ÿ¬ÿ¯ÿ°ÿ±ÿ®ÿ¶ÿ­ÿ£ÿ¸ÿÂÿ¼ÿ¶ÿ©ÿ¥ÿ´ÿ§ÿ¡ÿµÿ¶ÿ¢ÿ³ÿ´ÿµÿ¨ÿ«ÿ±ÿ¹ÿ´ÿ«ÿ©ÿ¢ÿ¢ÿ§ÿªÿÿÿ£ÿÿ¶ÿ¯ÿ¨ÿ§ÿ®ÿ°ÿªÿÿ¯ÿ ÿ£ÿ¥ÿ¡ÿ¤ÿÿÿÿÿhÿVÿyÿ¤ÿÿÿ°ÿÿ§ÿ£ÿÿÿ§ÿ¬ÿ¤ÿ¡ÿ¦ÿ£ÿÿÿÿ¥ÿÿÿÿ¨ÿ¥ÿ£ÿ¤ÿÿ®ÿÿÿÿ¦ÿ©ÿ¯ÿ¤ÿ²ÿ¦ÿ¢ÿºÿ¶ÿ¯ÿµÿ´ÿ¹ÿ§ÿ£ÿºÿÿÿ¬ÿ§ÿ´ÿ¼ÿ¥ÿ¹ÿ¨ÿ«ÿ¯ÿ¾ÿµÿªÿªÿªÿ°ÿ±ÿ¨ÿ¦ÿ£ÿ ÿªÿ§ÿ°ÿªÿ±ÿ¬ÿ¾ÿ¾ÿ¿ÿ¬ÿ¥ÿ¦ÿ¢ÿ³ÿ°ÿ­ÿ²ÿ»ÿ±ÿ¬ÿ¯ÿ´ÿµÿµÿµÿªÿ®ÿ¯ÿ®ÿ´ÿ²ÿ ÿ ÿ¡ÿ¶ÿ¿ÿ«ÿ§ÿ¼ÿ¸ÿ¸ÿ§ÿ¬ÿ°ÿ­ÿ±ÿ¯ÿ´ÿ°ÿ³ÿÃÿ¹ÿ¬ÿªÿ²ÿºÿ½ÿ©ÿ¹ÿ¨ÿ¢ÿªÿÿ§ÿ®ÿ²ÿ¯ÿ¥ÿªÿ½ÿ¾ÿ±ÿ·ÿ±ÿ¨ÿµÿ­ÿ«ÿ¾ÿ¸ÿ°ÿ°ÿ©ÿ«ÿ§ÿ®ÿ©ÿ½ÿ±ÿ¤ÿ¦ÿ¡ÿµÿ¬ÿ¨ÿ°ÿ¼ÿ®ÿ¯ÿ¸ÿ³ÿºÿµÿ·ÿ·ÿ®ÿ°ÿµÿ³ÿ±ÿ­ÿ¤ÿÿ«ÿ¬ÿ³ÿ±ÿÀÿ ÿ¥ÿÿ«ÿ¶ÿ¤ÿ·ÿ±ÿ©ÿ¢ÿ±ÿ¬ÿ©ÿµÿÂÿ±ÿ®ÿªÿ¨ÿ®ÿ°ÿ©ÿ¡ÿ«ÿ³ÿ¯ÿ¯ÿ®ÿ¸ÿ¨ÿ¥ÿ­ÿ´ÿ·ÿ®ÿ½ÿ§ÿ®ÿ´ÿ¨ÿ¯ÿ³ÿ¬ÿ¯ÿµÿ±ÿ·ÿ«ÿ±ÿ¨ÿ£ÿ§ÿ¦ÿ¢ÿ¥ÿ­ÿ¶ÿ·ÿ¥ÿ©ÿ¾ÿ±ÿ£ÿÿ³ÿÂÿÆÿ´ÿÿÿ§ÿ³ÿ»ÿ§ÿªÿ¿ÿ¬ÿµÿ¯ÿ¾ÿ¶ÿ³ÿ²ÿ¶ÿºÿ±ÿ¸ÿ´ÿ¨ÿ¦ÿÿ ÿ¬ÿ¤ÿªÿ«ÿ¢ÿÿ ÿªÿÿºÿ±ÿ³ÿ¸ÿ³ÿ¬ÿ¡ÿªÿ¬ÿ¥ÿ­ÿ°ÿ¶ÿ²ÿ«ÿ«ÿ¥ÿ¹ÿµÿ®ÿ¨ÿ²ÿ¹ÿ¹ÿ²ÿ«ÿ§ÿ ÿ¢ÿ«ÿ®ÿ²ÿ°ÿ¯ÿ²ÿ¯ÿ¨ÿ³ÿ¤ÿ¥ÿµÿ¸ÿ³ÿ½ÿ¤ÿªÿ ÿ£ÿ©ÿ§ÿÿ°ÿ¨ÿ®ÿ²ÿ¶ÿ«ÿ°ÿºÿ®ÿ²ÿ¸ÿµÿ«ÿ«ÿ¬ÿ±ÿ±ÿ¦ÿ¨ÿ¨ÿ¬ÿ¥ÿ´ÿ¼ÿ¬ÿÂÿ³ÿ¸ÿÍÿ®ÿ²ÿ©ÿ¨ÿ¸ÿ³ÿ¨ÿÿ¯ÿÁÿ§ÿ¯ÿ°ÿ¤ÿ§ÿ­ÿ°ÿ­ÿ«ÿ¡ÿ¨ÿ±ÿ°ÿºÿ´ÿ¡ÿÿ¡ÿ¥ÿ®ÿ®ÿªÿ°ÿ¯ÿ±ÿ¨ÿ­ÿ·ÿ­ÿ­ÿ­ÿ­ÿ©ÿ°ÿ«ÿ´ÿ¡ÿÿ³ÿ«ÿÀÿ§ÿÿÿÿ³ÿ¦ÿ¤ÿ®ÿ«ÿºÿ±ÿ¶ÿ¬ÿ³ÿ±ÿ¯ÿ¬ÿªÿªÿ¯ÿµÿµÿ¶ÿ·ÿ´ÿ±ÿ­ÿ¢ÿ£ÿ«ÿ«ÿÿ°ÿ²ÿªÿ·ÿ§ÿ©ÿ«ÿ²ÿ©ÿ§ÿ ÿ¥ÿ¨ÿ´ÿ§ÿ´ÿ¶ÿ±ÿ£ÿvÿÿ«ÿ©ÿ¡ÿ¢ÿ­ÿ¹ÿ¬ÿ¯ÿ²ÿ¯ÿ°ÿ­ÿ¨ÿ ÿ§ÿ¾ÿ¿ÿ°ÿªÿ¨ÿ§ÿ²ÿ¬ÿ¯ÿÁÿ¬ÿ¹ÿ³ÿ¶ÿºÿ¦ÿ¶ÿ·ÿ»ÿºÿ·ÿÂÿ¬ÿÿ¨ÿ¯ÿ±ÿ§ÿºÿÿ¨ÿ¯ÿ¯ÿµÿ¬ÿ°ÿµÿµÿ­ÿ¨ÿ¤ÿ¤ÿÿ ÿ¡ÿ®ÿ¸ÿ±ÿ±ÿµÿ®ÿ§ÿÿÿ¬ÿ«ÿ®ÿ«ÿ¦ÿ±ÿ«ÿ©ÿ­ÿªÿ ÿ¤ÿÿÿ±ÿ¬ÿ°ÿ«ÿ²ÿ¸ÿÿ¨ÿÿ¥ÿÿ§ÿ¢ÿÿ­ÿ©ÿ´ÿªÿ®ÿ·ÿ¹ÿÀÿÂÿ²ÿ®ÿ¨ÿ­ÿ©ÿ®ÿ°ÿÿÿÿ©ÿ³ÿ­ÿ¦ÿ°ÿµÿ°ÿ°ÿ«ÿ«ÿ³ÿ«ÿ¥ÿ©ÿªÿ°ÿ´ÿ¯ÿªÿ¥ÿ£ÿ®ÿ²ÿ°ÿ¹ÿÿ·ÿ¼ÿºÿ»ÿ³ÿ¡ÿºÿ±ÿ¦ÿ¤ÿ°ÿ¬ÿ¤ÿ¤ÿ§ÿ¶ÿ®ÿ°ÿ²ÿµÿªÿ¢ÿ«ÿ»ÿ±ÿ¦ÿ«ÿ¤ÿ¬ÿ¶ÿ©ÿ«ÿ³ÿ¡ÿÿ§ÿ´ÿ·ÿ©ÿ©ÿ­ÿ§ÿ£ÿ«ÿªÿ«ÿ©ÿ¡ÿ¶ÿ²ÿÿÿÿ´ÿ¯ÿ´ÿ¢ÿ¶ÿ©ÿÀÿ¶ÿÿÿ¦ÿ³ÿ¤ÿ¢ÿ¢ÿ°ÿ£ÿ¥ÿ©ÿªÿ­ÿ¬ÿ­ÿºÿ¶ÿ²ÿµÿ³ÿ»ÿ¸ÿ®ÿ®ÿ«ÿ«ÿ®ÿ¯ÿ¬ÿ«ÿ¯ÿ¹ÿµÿ³ÿ°ÿªÿªÿ¤ÿªÿ­ÿ¶ÿÿ¾ÿµÿÊÿ­ÿ¢ÿ¶ÿ®ÿ«ÿ¬ÿ¦ÿ´ÿ®ÿ§ÿÿ±ÿ®ÿµÿ®ÿ¶ÿ¦ÿ¤ÿ­ÿ¨ÿªÿ­ÿ±ÿ´ÿµÿ°ÿ­ÿ²ÿ°ÿ¹ÿ¿ÿ¯ÿ±ÿ´ÿ¨ÿ¯ÿ­ÿ¦ÿ°ÿ·ÿ¯ÿªÿÿÿ´ÿ°ÿÿ¢ÿ¸ÿ¹ÿ¼ÿ»ÿµÿµÿ¶ÿ®ÿ­ÿ®ÿºÿÿ²ÿ¤ÿ¿ÿ¨ÿÁÿ¼ÿÉÿµÿ¡ÿ£ÿ«ÿ²ÿ®ÿ®ÿ¶ÿ¼ÿ·ÿºÿ½ÿ°ÿ°ÿ²ÿ³ÿ¶ÿµÿ¬ÿ©ÿ¯ÿ±ÿ®ÿªÿ©ÿ§ÿ´ÿ¯ÿ¹ÿ±ÿ¦ÿ²ÿªÿ¬ÿ±ÿ²ÿ¹ÿ¯ÿ¥ÿ¯ÿ¹ÿ¥ÿ±ÿ£ÿ¦ÿ¬ÿ§ÿÀÿªÿ±ÿ¬ÿ°ÿ´ÿ¸ÿ®ÿªÿ°ÿ³ÿ³ÿºÿ°ÿ¯ÿ«ÿµÿ³ÿ³ÿ²ÿ¢ÿ£ÿ¬ÿ®ÿ³ÿ«ÿªÿµÿªÿªÿ®ÿ¤ÿµÿ¶ÿ¬ÿµÿ¶ÿ²ÿ¸ÿ£ÿ·ÿ£ÿ¥ÿ«ÿ«ÿ³ÿ²ÿ­ÿ³ÿ¯ÿ®ÿÿ¬ÿÿ¤ÿ¬ÿ¸ÿ³ÿ¶ÿ¸ÿ¯ÿ¦ÿ±ÿ³ÿ¨ÿ£ÿ·ÿ³ÿ¯ÿ¼ÿµÿªÿ»ÿ¼ÿ²ÿ°ÿ®ÿ²ÿ±ÿ®ÿ³ÿ«ÿ£ÿ­ÿ«ÿÿ­ÿªÿ°ÿ¬ÿ²ÿÿ¶ÿµÿ¾ÿ£ÿ»ÿ¥ÿ¼ÿ¢ÿ§ÿ½ÿºÿ¸ÿ«ÿ§ÿªÿ¹ÿ­ÿ»ÿ¯ÿ¥ÿ¬ÿ£ÿÿ¿ÿÆÿ¸ÿ¨ÿ´ÿ²ÿ©ÿ¬ÿ£ÿ}ÿÿ¨ÿ§ÿ·ÿµÿ¤ÿ´ÿ·ÿ­ÿ±ÿ²ÿ¯ÿ ÿ¡ÿ¬ÿ³ÿÆÿ¯ÿ²ÿ¯ÿ°ÿ¡ÿªÿ¨ÿ°ÿ¾ÿ¨ÿ³ÿªÿ±ÿ°ÿ¨ÿ°ÿ¶ÿ±ÿ©ÿªÿ©ÿ±ÿºÿ²ÿ¶ÿ¿ÿµÿ¯ÿ¸ÿ·ÿ²ÿªÿÿ¦ÿµÿ®ÿ´ÿ»ÿ­ÿ²ÿµÿ»ÿ¿ÿ·ÿ¹ÿªÿ´ÿ»ÿ±ÿÿ¥ÿ»ÿ¯ÿ¨ÿ°ÿ³ÿÄÿ©ÿ¶ÿ¹ÿ´ÿ¶ÿ´ÿ¾ÿµÿµÿ­ÿ°ÿÁÿÌÿ´ÿ²ÿÃÿ³ÿ¥ÿ­ÿ¦ÿ«ÿ½ÿ±ÿ©ÿ°ÿ¬ÿ¨ÿ¤ÿ¸ÿ¶ÿ¸ÿ©ÿ¢ÿ¸ÿ³ÿ°ÿµÿ­ÿ½ÿ¯ÿ½ÿ²ÿ¦ÿ°ÿ«ÿ­ÿ³ÿ½ÿµÿ¥ÿ¬ÿ¬ÿ°ÿ°ÿªÿªÿ³ÿºÿ¸ÿ±ÿ«ÿ©ÿ§ÿ«ÿ²ÿ©ÿÿ§ÿ´ÿ¸ÿµÿ­ÿ±ÿ©ÿ°ÿ­ÿºÿ¬ÿ®ÿ·ÿ¬ÿ§ÿ¼ÿ¸ÿµÿ ÿ²ÿ§ÿ«ÿ¦ÿ¬ÿ¥ÿ­ÿ¥ÿ¢ÿ¬ÿ¶ÿ¸ÿ­ÿ¡ÿÿ³ÿ¿ÿ©ÿ©ÿ³ÿ±ÿºÿºÿ¬ÿ§ÿ°ÿ·ÿ·ÿ§ÿ§ÿªÿ·ÿªÿ´ÿµÿÿ§ÿ®ÿ°ÿ­ÿ­ÿµÿµÿ¹ÿ°ÿ±ÿ²ÿ¹ÿ¬ÿ¤ÿ­ÿ­ÿ«ÿ­ÿ¦ÿÿÿÿ§ÿ²ÿ³ÿ£ÿ©ÿ¹ÿÿ®ÿ¯ÿ¦ÿ¯ÿ¹ÿ¬ÿ§ÿ®ÿ©ÿÍÿ¹ÿ¶ÿ½ÿ®ÿªÿ¦ÿ­ÿÿÿ¬ÿ¶ÿ¾ÿ¯ÿÿ«ÿ±ÿ¦ÿ¤ÿ±ÿ¸ÿ°ÿ¤ÿ­ÿ«ÿ°ÿ±ÿ¹ÿÿ½ÿÿ®ÿ§ÿ­ÿ«ÿ±ÿ­ÿ³ÿ«ÿ¬ÿ³ÿ±ÿªÿ¥ÿ¯ÿ¬ÿ®ÿ·ÿ¯ÿ±ÿ¦ÿ¦ÿ¯ÿ«ÿ®ÿ«ÿÿ©ÿ¬ÿ¨ÿÉÿ»ÿ»ÿ·ÿ¥ÿ»ÿÿ¯ÿ¼ÿ¶ÿ°ÿ¹ÿ¬ÿ¨ÿ«ÿ­ÿ³ÿ¢ÿÿ®ÿ°ÿ¼ÿ·ÿ³ÿºÿ¹ÿ³ÿ±ÿ¨ÿºÿ¯ÿ§ÿÿ½ÿ¦ÿ²ÿ«ÿ§ÿ«ÿªÿ±ÿ©ÿ¨ÿ°ÿ´ÿ±ÿ¦ÿ¤ÿ¯ÿºÿ·ÿ«ÿ°ÿ¯ÿªÿ¹ÿ¦ÿ´ÿµÿÿ¥ÿ¸ÿ­ÿ¥ÿ«ÿ¯ÿ½ÿ»ÿ¶ÿ²ÿ¸ÿ°ÿªÿ©ÿªÿ±ÿ´ÿ°ÿ¯ÿ©ÿ¬ÿ°ÿ¦ÿ»ÿ³ÿ¶ÿ¯ÿ¶ÿ´ÿ¨ÿ´ÿ±ÿ»ÿ¼ÿ°ÿ¯ÿµÿµÿ½ÿºÿ¸ÿºÿ°ÿ©ÿ¯ÿ¶ÿµÿ©ÿ©ÿ²ÿ°ÿ­ÿ¼ÿ°ÿ¯ÿÿ¹ÿ¯ÿ©ÿ¦ÿ­ÿªÿ°ÿ¸ÿ°ÿ¢ÿ¬ÿ®ÿªÿ©ÿ«ÿ±ÿ§ÿÿÿÿÿ«ÿ´ÿ­ÿÿ¤ÿ ÿÿ¢ÿ®ÿ¦ÿ¦ÿ¡ÿÿÿ¥ÿÿÿ°ÿ³ÿ®ÿ¨ÿÿ²ÿ±ÿÿ´ÿ¡ÿÿÿÁÿÿÿ¨ÿ³ÿ­ÿ«ÿÿÿÿ©ÿ¦ÿ§ÿªÿ©ÿ©ÿ¯ÿ¦ÿ§ÿªÿ¾ÿ¢ÿµÿÌÿ«ÿ§ÿÿªÿ¢ÿÿÿÿÿ ÿÿÿ¬ÿ²ÿ£ÿÿ£ÿ¬ÿ¬ÿ¶ÿ¯ÿ£ÿ¨ÿ¶ÿÿÿ¬ÿ°ÿ³ÿ®ÿ±ÿ§ÿ¤ÿ©ÿ²ÿµÿ²ÿ²ÿ¥ÿ²ÿ­ÿÿÿ¨ÿ¹ÿ¯ÿ·ÿ¥ÿÿÿµÿµÿ¬ÿ­ÿ±ÿ«ÿ«ÿ¶ÿ±ÿÿÿ¡ÿµÿ­ÿ«ÿ£ÿÄÿÿ¯ÿ¢ÿ´ÿ¿ÿÃÿ»ÿÂÿ¼ÿªÿ­ÿ·ÿ°ÿ£ÿ¦ÿ®ÿ£ÿ¥ÿ¶ÿ»ÿ¦ÿµÿ³ÿÀÿ¹ÿ´ÿµÿ¦ÿÿÿ¤ÿ¯ÿ³ÿ­ÿ¡ÿ³ÿµÿ¶ÿ½ÿ¯ÿ¸ÿ±ÿÆÿ¶ÿ«ÿ¶ÿ³ÿ¡ÿ ÿªÿ¬ÿ­ÿ´ÿÀÿÄÿ­ÿ°ÿ«ÿÂÿ³ÿ£ÿ·ÿ¦ÿ­ÿ§ÿ®ÿ´ÿ¸ÿ¹ÿ¯ÿªÿ²ÿ´ÿ³ÿºÿ©ÿ§ÿ«ÿ§ÿ±ÿ½ÿµÿ­ÿ¨ÿ²ÿµÿ¨ÿªÿµÿ­ÿ¦ÿ±ÿ¯ÿ©ÿ¶ÿ¾ÿ¶ÿµÿµÿ½ÿ¸ÿµÿ±ÿ°ÿ±ÿ§ÿ¤ÿ¶ÿ¿ÿ·ÿµÿ²ÿªÿÿ¾ÿ¸ÿ­ÿµÿ¶ÿ«ÿ­ÿ®ÿ²ÿ´ÿ±ÿ­ÿªÿ´ÿ¬ÿµÿ­ÿ¥ÿ¯ÿ¥ÿ®ÿ¯ÿ¡ÿ¢ÿ®ÿ²ÿ¯ÿ³ÿºÿ´ÿ±ÿÁÿ¹ÿ«ÿ¬ÿ³ÿ¸ÿ¸ÿ±ÿ«ÿ§ÿ­ÿ¯ÿµÿ¹ÿ¬ÿ­ÿ®ÿ¸ÿ°ÿªÿÆÿµÿ¯ÿ¥ÿ¯ÿªÿ§ÿ¦ÿ¨ÿ®ÿ¶ÿÀÿ°ÿ·ÿ·ÿºÿ»ÿ³ÿÃÿ³ÿ¸ÿ¹ÿ´ÿ·ÿ¶ÿ±ÿºÿÀÿ¹ÿ»ÿ·ÿ¥ÿ ÿµÿ¸ÿ¦ÿ²ÿ¯ÿ¦ÿ®ÿ·ÿ¹ÿ»ÿ°ÿ´ÿ¹ÿÿ¡ÿ¯ÿ»ÿÅÿ¾ÿ­ÿ©ÿ´ÿ¸ÿ«ÿ¦ÿ´ÿ­ÿ®ÿ°ÿ´ÿÅÿ¹ÿ°ÿ±ÿ­ÿ¸ÿÅÿ¿ÿ´ÿ´ÿ½ÿ§ÿ»ÿÌÿªÿ­ÿ¼ÿ¬ÿ¨ÿ²ÿºÿ¿ÿ¾ÿ¼ÿÁÿ¬ÿºÿ¶ÿ·ÿ©ÿ©ÿ­ÿ²ÿµÿ°ÿ«ÿ®ÿ¹ÿÄÿ»ÿ¹ÿºÿ²ÿ¾ÿ¯ÿ·ÿ½ÿ»ÿ»ÿ¼ÿ´ÿµÿ¼ÿ¯ÿ£ÿ»ÿ¬ÿ®ÿ«ÿ¸ÿ®ÿ´ÿÀÿºÿ°ÿ²ÿÃÿ¶ÿªÿ©ÿ¹ÿ«ÿ¨ÿ¬ÿ¬ÿ®ÿ¯ÿ´ÿ¹ÿ­ÿ±ÿ³ÿÀÿ¢ÿ´ÿ¶ÿ±ÿ®ÿ´ÿ¸ÿ±ÿ¨ÿ¡ÿ¨ÿ¬ÿ¶ÿ¾ÿºÿ¸ÿ®ÿ·ÿµÿ§ÿ¦ÿªÿ¦ÿ³ÿ·ÿÃÿ¬ÿ¹ÿ«ÿ¨ÿªÿ¯ÿ²ÿ°ÿ®ÿ§ÿÿ¯ÿ±ÿªÿ²ÿ¯ÿ·ÿ±ÿ¬ÿ·ÿ¶ÿ¨ÿ»ÿ°ÿµÿ¯ÿµÿ¼ÿ­ÿ¥ÿ¨ÿ¬ÿ±ÿ´ÿ«ÿÿÅÿ¸ÿ¯ÿ¯ÿ§ÿ±ÿ´ÿ­ÿ²ÿ¹ÿ»ÿ­ÿ©ÿ«ÿÂÿ½ÿ¯ÿµÿ½ÿ¬ÿÿ·ÿ²ÿ®ÿ«ÿ¹ÿ¨ÿ¥ÿ¨ÿ¶ÿºÿ¯ÿ­ÿ¸ÿ£ÿµÿªÿµÿ·ÿ²ÿ©ÿ¥ÿ±ÿ´ÿÿ¡ÿºÿ³ÿ¬ÿ¥ÿ¬ÿ´ÿ½ÿ½ÿ¯ÿ£ÿ³ÿ¶ÿ²ÿ©ÿ¬ÿ­ÿ¯ÿ§ÿ¥ÿ°ÿ»ÿºÿ­ÿ£ÿ§ÿ­ÿ¤ÿ©ÿ´ÿ¬ÿ«ÿ½ÿ·ÿµÿµÿ³ÿ²ÿ¹ÿ¸ÿ°ÿ¯ÿµÿ½ÿ»ÿ¼ÿ´ÿ¸ÿºÿ°ÿ°ÿ¯ÿ«ÿ°ÿ¹ÿ¹ÿÇÿ¯ÿªÿºÿ³ÿ¸ÿ¹ÿµÿ¹ÿ¯ÿ¨ÿ¦ÿ®ÿ¯ÿ©ÿ®ÿ³ÿ³ÿ¸ÿ½ÿ§ÿ°ÿ¥ÿºÿÊÿ·ÿ§ÿ¨ÿ®ÿ³ÿ¯ÿµÿ¯ÿ¼ÿÂÿ·ÿ²ÿ°ÿ®ÿ¶ÿ¬ÿ¬ÿ½ÿ±ÿ³ÿ½ÿ´ÿ²ÿ½ÿ¹ÿ±ÿ¬ÿ¼ÿ¨ÿ¶ÿ·ÿ¶ÿ¹ÿÁÿÁÿ²ÿÀÿ°ÿ¬ÿ®ÿ°ÿ¬ÿ°ÿ¶ÿ¬ÿ©ÿ±ÿ¯ÿ¢ÿ©ÿ©ÿ£ÿ£ÿ§ÿ±ÿ´ÿ¯ÿ¯ÿ¥ÿ¨ÿ«ÿ«ÿ¬ÿ«ÿ¢ÿ¦ÿ·ÿ³ÿ«ÿ°ÿ±ÿ°ÿ¹ÿ¸ÿ³ÿµÿÊÿ¼ÿ¶ÿ°ÿ­ÿ°ÿ¨ÿªÿÿ¬ÿ´ÿ¹ÿµÿ´ÿµÿ±ÿ±ÿÆÿ¼ÿ¼ÿ»ÿ´ÿ¯ÿ²ÿ«ÿ¯ÿ¥ÿ¹ÿ½ÿ½ÿºÿ³ÿ´ÿ¾ÿ»ÿ²ÿ¨ÿ«ÿ´ÿµÿ´ÿ´ÿ¨ÿ°ÿ·ÿ¯ÿ·ÿÂÿÂÿ´ÿ¨ÿ±ÿ½ÿ·ÿ¹ÿ¸ÿÀÿ¾ÿÂÿ¼ÿ©ÿ®ÿ±ÿ·ÿ°ÿÁÿ²ÿ¡ÿ¥ÿ°ÿ´ÿ¹ÿÀÿ´ÿ²ÿ®ÿ¶ÿ¶ÿ´ÿµÿ«ÿ§ÿ¹ÿ¶ÿ­ÿªÿ­ÿ®ÿ°ÿ²ÿ«ÿªÿÆÿÒÿºÿ¼ÿ¾ÿ¾ÿ¼ÿ°ÿ§ÿ­ÿ³ÿ¹ÿ¸ÿÁÿºÿ¯ÿ®ÿ­ÿ¨ÿ´ÿ»ÿ¥ÿ»ÿ¶ÿ·ÿ³ÿ³ÿ®ÿ£ÿ«ÿ­ÿ©ÿ®ÿ¸ÿ·ÿ±ÿ³ÿ¸ÿ³ÿªÿÀÿ±ÿ½ÿ«ÿ°ÿ°ÿ±ÿ¸ÿ¶ÿ®ÿµÿ­ÿ¬ÿ«ÿ¨ÿ³ÿ°ÿ¯ÿÀÿÃÿ±ÿ½ÿ²ÿ§ÿ¸ÿ»ÿÀÿ³ÿ©ÿ²ÿ¸ÿ·ÿ¾ÿ´ÿ½ÿ¤ÿ£ÿ°ÿ³ÿ´ÿ¯ÿ«ÿ³ÿ©ÿºÿ®ÿ¥ÿ²ÿ¯ÿ¶ÿºÿ¼ÿÀÿ¹ÿ±ÿ©ÿ³ÿ¯ÿ½ÿÂÿ¼ÿ¼ÿºÿ°ÿ¯ÿ³ÿºÿ®ÿ·ÿ¸ÿ«ÿ®ÿµÿ±ÿ¬ÿ°ÿ¯ÿ²ÿÂÿºÿ¦ÿªÿ²ÿ´ÿ¶ÿ·ÿºÿ¼ÿ®ÿºÿÃÿÅÿ¿ÿ¶ÿ·ÿ·ÿ»ÿ¹ÿ·ÿÂÿÄÿ¯ÿÿ«ÿ¸ÿ±ÿ°ÿ§ÿ¢ÿ±ÿ·ÿ¬ÿ´ÿ¹ÿ¶ÿ¹ÿÄÿÉÿ¨ÿ­ÿµÿµÿ²ÿ¯ÿ²ÿ³ÿ¥ÿÒÿ±ÿ³ÿ³ÿ²ÿºÿ­ÿ¡ÿ²ÿÆÿºÿ±ÿ®ÿ¹ÿ®ÿºÿ­ÿ¦ÿ¡ÿªÿ°ÿ£ÿ ÿºÿ°ÿºÿÇÿµÿºÿªÿ¬ÿ¶ÿ¶ÿ»ÿ½ÿ¶ÿ¿ÿ¾ÿ¶ÿ¹ÿªÿµÿ²ÿµÿ«ÿ¯ÿºÿ¶ÿ¯ÿ¯ÿ²ÿ¶ÿÀÿÿ¯ÿ°ÿ¸ÿ¿ÿ½ÿµÿ²ÿ³ÿ´ÿÂÿ½ÿ°ÿµÿ£ÿ°ÿ­ÿ¥ÿ­ÿ¸ÿ·ÿ¶ÿ½ÿ¸ÿ¥ÿ¯ÿµÿÿ·ÿÿ£ÿ¯ÿºÿ¹ÿ¹ÿ¹ÿ®ÿ§ÿ¯ÿ¨ÿÂÿ°ÿ­ÿÁÿ²ÿ¨ÿ°ÿ´ÿ­ÿ®ÿ¼ÿºÿ¯ÿÿ»ÿ¶ÿ¿ÿÉÿ£ÿªÿÆÿÊÿÀÿ·ÿ´ÿ¶ÿµÿ©ÿ¦ÿ©ÿ®ÿ³ÿ¶ÿ¶ÿ­ÿµÿ±ÿ¶ÿ²ÿ¢ÿµÿÆÿÎÿ®ÿ¹ÿÂÿ¦ÿ©ÿ¡ÿ­ÿªÿ²ÿ²ÿµÿÂÿ¼ÿ¶ÿ»ÿ¨ÿ¸ÿ¹ÿ´ÿ½ÿ³ÿ¯ÿ²ÿ¬ÿ¸ÿ¾ÿ«ÿ¦ÿ¶ÿµÿ¯ÿ¿ÿÂÿ¬ÿ³ÿÂÿ³ÿ³ÿ¥ÿ²ÿºÿ¹ÿ»ÿ±ÿ¯ÿ¹ÿ®ÿ¨ÿ°ÿ¹ÿ«ÿµÿ­ÿ¤ÿ¯ÿ¶ÿÀÿ¿ÿ¸ÿ·ÿ¨ÿ°ÿ«ÿ©ÿÿ¡ÿ¦ÿÿ¹ÿ½ÿ¹ÿºÿ¹ÿ´ÿ¯ÿ±ÿºÿ»ÿ½ÿ¸ÿÀÿµÿ¾ÿ«ÿ¨ÿ¶ÿµÿ£ÿ´ÿ¯ÿ«ÿÂÿÌÿºÿ§ÿ´ÿÂÿ¬ÿ³ÿ¨ÿÀÿ±ÿ¬ÿ¾ÿ¸ÿ­ÿ¸ÿºÿ´ÿ¶ÿµÿ°ÿ¹ÿµÿ£ÿ¨ÿ³ÿ¯ÿ®ÿ¸ÿ®ÿ¶ÿ­ÿ¦ÿ­ÿ´ÿµÿµÿ°ÿ±ÿ½ÿ¹ÿÂÿ²ÿ©ÿ»ÿ¸ÿ·ÿ°ÿ²ÿ´ÿ´ÿ´ÿ´ÿ²ÿ·ÿ¹ÿ²ÿ³ÿ³ÿ¹ÿ¬ÿ¶ÿ£ÿ«ÿÃÿÀÿ¯ÿ¼ÿ¼ÿ¯ÿªÿ²ÿ±ÿ©ÿ®ÿ¯ÿ®ÿ»ÿÀÿ½ÿ¬ÿ»ÿ´ÿ¯ÿ³ÿ­ÿ´ÿ¸ÿ²ÿ«ÿªÿ¬ÿ¬ÿ«ÿ°ÿ´ÿ®ÿ¤ÿ´ÿªÿ¶ÿ¤ÿ°ÿ¢ÿÿÿÀÿ¸ÿ³ÿ½ÿ²ÿ¨ÿ¥ÿ²ÿ·ÿ®ÿ¹ÿ³ÿ¼ÿ£ÿ¶ÿÿ°ÿ°ÿ°ÿ¦ÿ¬ÿ­ÿ¬ÿ²ÿ¬ÿ¢ÿ£ÿ°ÿ´ÿ¦ÿ¦ÿ²ÿ¶ÿ´ÿ¸ÿ»ÿ®ÿ¦ÿ¯ÿ£ÿªÿ«ÿ²ÿÿ¦ÿ¶ÿ¨ÿ£ÿ¬ÿ¨ÿ¥ÿªÿ¤ÿ ÿ©ÿ¥ÿÿÿ§ÿ¦ÿ³ÿµÿ¢ÿ±ÿµÿ¯ÿ®ÿÿ¬ÿ£ÿÿÿÿÿ¢ÿÿÿÿÿÿ]ÿÿ¥ÿÿÿÿ°ÿ«ÿ¥ÿ¢ÿ¨ÿÿÿ¦ÿªÿ§ÿ¢ÿÿ¥ÿ©ÿÿÿÿ¥ÿ¢ÿ£ÿÿ¤ÿ¢ÿ¡ÿ©ÿÿ¤ÿ¤ÿ¤ÿ¦ÿªÿ¹ÿ¸ÿ»ÿºÿ¤ÿ¡ÿ¦ÿ±ÿµÿÿ¤ÿÿ¤ÿÿ¦ÿ¶ÿ±ÿ´ÿ®ÿ³ÿ¯ÿ©ÿºÿ½ÿ²ÿ®ÿ­ÿ´ÿ¸ÿ¬ÿ£ÿ ÿ¥ÿ¯ÿ¢ÿ¦ÿ¹ÿ©ÿ®ÿÆÿ½ÿºÿµÿÄÿ¯ÿ«ÿ¹ÿ«ÿÿ±ÿ¼ÿ½ÿ¹ÿ¦ÿ«ÿ´ÿ¬ÿ¹ÿ¸ÿ«ÿÿ£ÿ¬ÿ¦ÿ ÿ®ÿ¤ÿºÿ±ÿ±ÿ£ÿ§ÿªÿ³ÿ¯ÿ¹ÿ·ÿ®ÿ­ÿ®ÿ«ÿªÿ°ÿµÿ¯ÿªÿ­ÿ®ÿ£ÿ¶ÿ·ÿ«ÿ°ÿÿ«ÿ²ÿ¯ÿ ÿ£ÿªÿ¢ÿ·ÿ¯ÿ¯ÿ¶ÿ§ÿ¢ÿ«ÿ¯ÿ°ÿ½ÿÀÿ®ÿ´ÿ¸ÿ¬ÿ¶ÿ¨ÿ±ÿ­ÿ¹ÿ³ÿ°ÿ¶ÿ§ÿ¯ÿ°ÿ¦ÿ·ÿ«ÿ§ÿ®ÿÀÿ·ÿ·ÿ¹ÿ¯ÿ·ÿ®ÿ¥ÿ±ÿ¹ÿ·ÿ«ÿÿÿ°ÿ·ÿ¨ÿºÿ³ÿ¯ÿ²ÿ¬ÿÿ³ÿ®ÿÿ¨ÿ¿ÿ¯ÿ¬ÿ¢ÿ®ÿ·ÿ¾ÿ¸ÿ´ÿ§ÿ¡ÿ¨ÿ¯ÿ´ÿ±ÿ°ÿ¶ÿ³ÿ­ÿ¯ÿ¸ÿ­ÿµÿ±ÿ´ÿ¹ÿ²ÿ½ÿ¦ÿ©ÿ¹ÿ¨ÿÃÿ¸ÿºÿ«ÿµÿºÿ¦ÿ£ÿ¦ÿ¬ÿÁÿ²ÿ¥ÿºÿÎÿÈÿÀÿ¹ÿ«ÿ¸ÿ®ÿ¨ÿ»ÿ¹ÿÃÿªÿÿ­ÿ©ÿÿ ÿ¥ÿ¸ÿ¥ÿÿ¬ÿ·ÿ¿ÿ¸ÿ¹ÿ­ÿ¯ÿ¼ÿ¾ÿ±ÿ­ÿ¾ÿºÿ¯ÿ®ÿ§ÿ¬ÿ±ÿªÿ­ÿ«ÿ­ÿ¥ÿ¡ÿªÿ ÿ±ÿ¶ÿ½ÿ²ÿ£ÿªÿ¶ÿ¥ÿ­ÿ¬ÿÿ¥ÿÀÿ¯ÿ ÿ­ÿ¥ÿ´ÿÆÿ´ÿªÿ²ÿµÿ­ÿ¢ÿ¡ÿ§ÿ«ÿ­ÿ©ÿ¯ÿ²ÿªÿ°ÿ´ÿµÿ­ÿ¥ÿ±ÿ¯ÿµÿÇÿ©ÿ¶ÿ¤ÿ³ÿ©ÿªÿ¨ÿ£ÿÿ³ÿ¼ÿ¸ÿºÿµÿ©ÿ¦ÿ°ÿ­ÿ±ÿ¶ÿ¸ÿ±ÿ°ÿ²ÿ±ÿ­ÿ¨ÿ¬ÿ«ÿ²ÿ¨ÿ­ÿ³ÿ¬ÿ¹ÿ³ÿÿ¸ÿ³ÿ·ÿ¯ÿªÿ·ÿ½ÿ ÿÿ´ÿÀÿ­ÿ¥ÿ¯ÿ²ÿ¡ÿ¡ÿ ÿ«ÿªÿ¬ÿ±ÿ§ÿ¦ÿ¡ÿ¡ÿ©ÿ¯ÿ³ÿ­ÿ¯ÿµÿ©ÿ­ÿ¿ÿ¹ÿ²ÿ¿ÿÀÿ·ÿªÿ·ÿ¿ÿ°ÿ¹ÿ¬ÿ¨ÿµÿ°ÿ·ÿ¶ÿ­ÿÿÿpÿwÿ°ÿ´ÿ£ÿ¡ÿªÿ¶ÿªÿ°ÿ²ÿ±ÿ­ÿ±ÿ¦ÿ¦ÿ±ÿ°ÿ³ÿ®ÿ«ÿ±ÿªÿ¬ÿ­ÿ§ÿ­ÿ­ÿ©ÿÿ­ÿ´ÿ±ÿ´ÿªÿ¬ÿ©ÿ¼ÿµÿªÿªÿ®ÿ©ÿºÿ ÿµÿ´ÿºÿ¥ÿÿÿªÿ£ÿÿÿ©ÿ²ÿ³ÿÿ¨ÿÆÿµÿ¢ÿÿÿ­ÿ¶ÿ´ÿ¬ÿ¹ÿÀÿ·ÿ´ÿºÿµÿ¾ÿ¦ÿÿ¬ÿªÿ¡ÿ¡ÿ©ÿ®ÿ¿ÿ½ÿªÿ¸ÿ²ÿÿ³ÿ²ÿ¶ÿ·ÿ³ÿ°ÿµÿ°ÿ·ÿ­ÿ¥ÿ²ÿ°ÿªÿ¨ÿ¢ÿ¯ÿµÿ¯ÿ®ÿ±ÿ®ÿ²ÿ­ÿ«ÿµÿ¸ÿ­ÿÿ¥ÿ³ÿ²ÿµÿµÿ§ÿ´ÿ¼ÿªÿ¤ÿ©ÿ¦ÿ«ÿµÿÿÿ³ÿ¡ÿ±ÿ»ÿ¦ÿ°ÿ«ÿ¢ÿ¨ÿÿ¦ÿ¤ÿ ÿ°ÿ«ÿ¹ÿ¯ÿ¡ÿ°ÿ·ÿ¼ÿÂÿ³ÿ§ÿÿ¦ÿ®ÿ»ÿ½ÿªÿÿ£ÿ§ÿ¦ÿªÿ¦ÿ«ÿ±ÿ­ÿ²ÿ§ÿªÿ¹ÿ½ÿ®ÿ£ÿ¥ÿ¤ÿ¥ÿ¯ÿ§ÿ«ÿ¨ÿ¯ÿ¨ÿ·ÿ­ÿ¯ÿ­ÿÄÿÁÿ§ÿªÿ¬ÿ³ÿ²ÿÿªÿ¬ÿ­ÿ«ÿ·ÿ´ÿ·ÿ­ÿ»ÿ¶ÿ²ÿ®ÿ«ÿµÿ¼ÿ±ÿ©ÿ©ÿ®ÿ´ÿ±ÿ¦ÿ§ÿ´ÿ«ÿ¡ÿªÿ§ÿ«ÿ©ÿªÿªÿ«ÿ¶ÿ°ÿ´ÿ¶ÿ«ÿ«ÿ¤ÿ§ÿ¯ÿ¡ÿ°ÿªÿÌÿ«ÿ©ÿµÿ»ÿ¾ÿªÿÿ³ÿ¬ÿ°ÿ¤ÿ£ÿÿ¶ÿ¬ÿ®ÿÿ ÿµÿ½ÿ´ÿ²ÿ¹ÿÿ ÿ±ÿ¤ÿ¦ÿºÿ½ÿ¬ÿ©ÿ´ÿ·ÿ´ÿ«ÿ¬ÿµÿ®ÿ´ÿ¥ÿÿ²ÿ¶ÿ©ÿªÿ°ÿ°ÿ¨ÿ°ÿ¶ÿ¦ÿ®ÿ®ÿÿªÿ«ÿµÿ­ÿ¦ÿ·ÿ¤ÿ¨ÿÿ«ÿ³ÿÃÿ­ÿ®ÿÃÿ©ÿ¶ÿ²ÿ¢ÿ¥ÿ©ÿ­ÿ«ÿ©ÿ¯ÿ¶ÿ°ÿªÿ¬ÿ¦ÿ¨ÿ´ÿ·ÿ±ÿ¬ÿ¶ÿ¾ÿ¼ÿ¤ÿ²ÿ®ÿ´ÿ­ÿºÿ½ÿºÿ£ÿ¼ÿ«ÿ­ÿ³ÿ«ÿ¶ÿ¬ÿ¶ÿÿ³ÿ­ÿ¸ÿ¥ÿ´ÿ¬ÿ·ÿ¶ÿ«ÿ©ÿµÿ­ÿ®ÿ»ÿµÿ¯ÿ¹ÿ±ÿ¯ÿ®ÿ§ÿ¥ÿ§ÿ¬ÿ¶ÿ²ÿ«ÿ©ÿªÿ±ÿ®ÿ­ÿ­ÿ¯ÿµÿµÿ£ÿÿ¬ÿ²ÿ²ÿ°ÿ²ÿ·ÿÿ±ÿ­ÿ§ÿ©ÿ½ÿ¦ÿ¨ÿ°ÿ«ÿ³ÿ¹ÿ³ÿ®ÿ²ÿ©ÿ±ÿ§ÿ¤ÿ¶ÿ¹ÿ±ÿ±ÿ«ÿµÿ¬ÿ¯ÿ²ÿ´ÿ®ÿ«ÿ¯ÿ©ÿ¥ÿ­ÿ±ÿ«ÿ­ÿ±ÿ«ÿ«ÿ³ÿ¾ÿµÿ­ÿ°ÿ·ÿ±ÿ²ÿ£ÿ­ÿ¬ÿ®ÿªÿ¸ÿ²ÿ¹ÿ§ÿ°ÿ£ÿªÿÿ¨ÿ¦ÿ°ÿ¦ÿ²ÿ±ÿºÿµÿ¯ÿ¯ÿ¯ÿ«ÿÿÿ¬ÿºÿ¬ÿ«ÿ¬ÿ­ÿ±ÿ©ÿ´ÿ³ÿ³ÿ·ÿ¤ÿ«ÿ¿ÿµÿ¬ÿµÿ®ÿ£ÿ¦ÿ´ÿ²ÿ¨ÿ³ÿ¯ÿ¼ÿ®ÿÇÿ©ÿ¨ÿ«ÿ´ÿ­ÿ´ÿ¼ÿµÿ¾ÿ©ÿ®ÿ¯ÿºÿ­ÿ°ÿµÿ§ÿ¬ÿ«ÿµÿ¸ÿºÿ¾ÿ§ÿÿ¥ÿµÿ¯ÿÿ:ÿJÿÿ¹ÿÁÿ­ÿ§ÿ®ÿ­ÿÿ¦ÿ¨ÿªÿ§ÿ¥ÿ£ÿ¯ÿ¬ÿ±ÿ½ÿ½ÿÿªÿ¨ÿªÿ¬ÿ»ÿ§ÿ¥ÿ©ÿÆÿ®ÿ©ÿµÿÁÿ±ÿ«ÿ¤ÿ¨ÿ§ÿ«ÿªÿ¨ÿ·ÿ«ÿ¡ÿ²ÿ´ÿ´ÿ¶ÿ¥ÿ£ÿ¯ÿ­ÿ´ÿµÿ¯ÿ°ÿ²ÿ·ÿ¶ÿ¶ÿ«ÿ¬ÿ±ÿ­ÿ·ÿ§ÿ§ÿ»ÿ´ÿ£ÿ¯ÿ¬ÿ±ÿ¤ÿÿµÿ¬ÿ£ÿ³ÿ¯ÿ¨ÿ´ÿ¹ÿ¼ÿ´ÿ²ÿ²ÿªÿ§ÿ¯ÿµÿ±ÿÿÿ®ÿ·ÿ«ÿ±ÿ¯ÿÿ²ÿÆÿ³ÿ ÿ³ÿ½ÿ¯ÿ¸ÿ½ÿ¤ÿ°ÿ¨ÿ®ÿ¾ÿ¥ÿ¬ÿ±ÿ¸ÿªÿ¤ÿ­ÿ£ÿ¨ÿ«ÿ´ÿ¸ÿ­ÿ«ÿ°ÿ±ÿµÿ³ÿ®ÿ­ÿ£ÿ¢ÿ³ÿ¶ÿ°ÿ­ÿ©ÿ°ÿ°ÿ­ÿ¨ÿ²ÿ¦ÿ©ÿÿ±ÿÿ¬ÿ·ÿ§ÿÿ¶ÿ¹ÿ»ÿ°ÿ«ÿ¦ÿ¶ÿ«ÿ±ÿ£ÿ±ÿ§ÿ¯ÿ¾ÿ¹ÿ­ÿ«ÿ°ÿ¬ÿ¯ÿ¯ÿ«ÿ²ÿ¤ÿÿªÿ²ÿ¢ÿ¡ÿÁÿÁÿ³ÿ¶ÿ²ÿ¤ÿ ÿÿ°ÿ®ÿ¢ÿ¶ÿ§ÿ©ÿ®ÿºÿ¨ÿªÿ¹ÿ²ÿ±ÿ¶ÿÀÿ·ÿ­ÿ·ÿ¼ÿ®ÿ¤ÿ£ÿÿÿÿ§ÿ¯ÿ§ÿÿ§ÿ´ÿÿµÿÿ­ÿ¾ÿ£ÿÃÿ¬ÿ²ÿ®ÿ±ÿ§ÿ¶ÿ¸ÿ®ÿ¦ÿ¸ÿ¶ÿ±ÿ¬ÿÿ¬ÿµÿ¥ÿ¬ÿ·ÿ®ÿ«ÿ®ÿÀÿºÿ·ÿ¥ÿ­ÿ¶ÿ©ÿ¡ÿ¯ÿ¥ÿ»ÿ¦ÿ¤ÿ¯ÿ¾ÿ¶ÿ­ÿ°ÿ´ÿ¬ÿ³ÿ¶ÿ±ÿ¬ÿªÿ®ÿ°ÿ¸ÿ¸ÿµÿ»ÿ±ÿ°ÿ¨ÿ²ÿºÿ£ÿ¨ÿªÿ«ÿ°ÿÆÿ¦ÿ·ÿ¢ÿ¾ÿ¹ÿºÿ´ÿªÿ±ÿ®ÿ§ÿ¬ÿ°ÿ¥ÿ ÿ°ÿµÿ®ÿ±ÿµÿ±ÿ¥ÿ£ÿ­ÿ¹ÿ®ÿ¯ÿ¬ÿ²ÿ±ÿ ÿ¨ÿºÿ¥ÿ»ÿ±ÿ¥ÿ°ÿ©ÿ´ÿ±ÿ¬ÿ»ÿ¸ÿ©ÿªÿµÿ´ÿ®ÿ¸ÿ½ÿ´ÿ²ÿ¶ÿ¬ÿ«ÿ²ÿ¿ÿ¾ÿ·ÿ¾ÿºÿ°ÿ´ÿÂÿ´ÿ±ÿ¯ÿ´ÿ´ÿ¢ÿ¨ÿ¨ÿ¥ÿ«ÿ­ÿ±ÿ°ÿ¬ÿ¶ÿ´ÿªÿ¬ÿ²ÿ¼ÿ´ÿ¾ÿ¸ÿ»ÿºÿ§ÿ·ÿ²ÿªÿ°ÿ¯ÿ´ÿ¹ÿ¼ÿÀÿ¼ÿ¸ÿ¸ÿ³ÿ³ÿ´ÿ¶ÿ¼ÿ¬ÿ¯ÿªÿÿ¸ÿÃÿ£ÿ²ÿ·ÿ¤ÿ¨ÿ§ÿ§ÿ²ÿ´ÿ£ÿÿ§ÿ¥ÿ¥ÿ¦ÿ¨ÿ¬ÿ¥ÿÿÿ¤ÿÿ¡ÿ«ÿÿÿÿ¥ÿ®ÿ§ÿ®ÿ®ÿ¨ÿÿ¡ÿÿ¢ÿ¨ÿ¥ÿ¬ÿ¶ÿ·ÿ¤ÿÿ«ÿ¬ÿ©ÿ«ÿ®ÿÿÿ¬ÿÿªÿªÿ£ÿ£ÿ©ÿÿÿ¥ÿ²ÿ³ÿ¨ÿÿ¤ÿ¬ÿ¯ÿ©ÿ¥ÿ®ÿ¿ÿ´ÿ§ÿ±ÿÿÿ°ÿ¨ÿ§ÿ·ÿªÿªÿÿ¡ÿ©ÿÿÿ¦ÿ©ÿ¥ÿÿ²ÿ³ÿ¬ÿ­ÿ°ÿ©ÿ¥ÿ¥ÿªÿ³ÿ«ÿ®ÿªÿµÿ¯ÿ«ÿ®ÿ­ÿ«ÿ¯ÿ¶ÿ²ÿ«ÿ±ÿ§ÿÿ£ÿ§ÿ®ÿ¥ÿ§ÿ­ÿ©ÿ«ÿ¢ÿ¡ÿ¯ÿ´ÿ¶ÿ¯ÿ¯ÿ±ÿ¡ÿÿÿ´ÿªÿ§ÿ­ÿ¯ÿ£ÿ¯ÿ¤ÿµÿ¸ÿ«ÿ³ÿ·ÿ©ÿÿ¢ÿ½ÿÍÿ½ÿ¹ÿ©ÿ¶ÿ¨ÿ»ÿ¤ÿ²ÿ¤ÿ´ÿºÿ¸ÿ®ÿ®ÿªÿ¨ÿ£ÿÿ¡ÿ³ÿºÿ¬ÿ¶ÿ¹ÿ¸ÿ»ÿ±ÿÿ¯ÿ¾ÿ±ÿÃÿ¼ÿ·ÿµÿ©ÿ´ÿµÿ£ÿ£ÿÿÿ¦ÿ«ÿÿ¨ÿ¼ÿ¥ÿ¨ÿ­ÿ¯ÿÿ©ÿ³ÿ·ÿ³ÿ¤ÿ¨ÿµÿ©ÿ«ÿ·ÿ¶ÿ¶ÿ¿ÿ ÿ¯ÿ§ÿ«ÿ½ÿ®ÿ½ÿ³ÿ²ÿ»ÿ¼ÿ³ÿªÿ°ÿµÿªÿµÿ©ÿ¼ÿ¼ÿ»ÿºÿ¸ÿ³ÿ°ÿ­ÿ¬ÿªÿ¨ÿ¨ÿªÿ­ÿ³ÿ±ÿ´ÿ«ÿ©ÿÁÿ¸ÿ·ÿ±ÿ¨ÿ³ÿºÿ»ÿ²ÿªÿ¬ÿ«ÿµÿµÿ²ÿ¯ÿ¥ÿ¬ÿ§ÿ¤ÿ®ÿ£ÿ¥ÿ´ÿ±ÿ ÿ¥ÿ°ÿ©ÿ´ÿÄÿ¸ÿ¦ÿÂÿ¿ÿÊÿÀÿ°ÿ¦ÿ¬ÿ¸ÿ¿ÿ¼ÿ­ÿ£ÿ§ÿ´ÿ¶ÿ±ÿ¬ÿ¶ÿ¹ÿ°ÿ±ÿ¯ÿ¥ÿ£ÿ²ÿ²ÿªÿ¸ÿ¿ÿ¬ÿÿ³ÿ°ÿ¾ÿÂÿ·ÿ¿ÿÃÿ¿ÿ·ÿ¹ÿ·ÿ±ÿ¸ÿ¿ÿÁÿµÿ®ÿ¢ÿ ÿµÿ®ÿ¯ÿ²ÿµÿ°ÿ·ÿ¼ÿªÿ¨ÿºÿ³ÿÂÿÿ­ÿ³ÿ®ÿ¹ÿ¶ÿªÿ­ÿ¼ÿ»ÿ®ÿ®ÿ²ÿ¨ÿ³ÿ°ÿ»ÿ³ÿµÿ´ÿ³ÿ±ÿ­ÿµÿ¸ÿ«ÿ®ÿ½ÿ·ÿ·ÿ»ÿ¶ÿ ÿ³ÿ¼ÿ¾ÿ¶ÿ¼ÿÄÿºÿ¸ÿ¼ÿ«ÿµÿ³ÿ¸ÿ°ÿ§ÿ¥ÿ±ÿ·ÿ²ÿ°ÿ±ÿ­ÿ¯ÿ½ÿ¨ÿÇÿ«ÿ½ÿ´ÿ´ÿ·ÿ¸ÿ¼ÿ´ÿ­ÿ¶ÿ¼ÿ·ÿ®ÿ­ÿ­ÿ²ÿ»ÿÂÿºÿ¿ÿºÿ°ÿ¨ÿÿ«ÿÂÿ¾ÿ´ÿ¨ÿ¥ÿ¤ÿ¨ÿ¯ÿ²ÿ²ÿ¶ÿ·ÿ­ÿ¶ÿ³ÿ¶ÿ·ÿ²ÿ°ÿ«ÿ±ÿ´ÿ¥ÿ¤ÿ²ÿ®ÿ¹ÿ³ÿ°ÿ»ÿ¼ÿºÿÂÿÅÿºÿ¬ÿ¯ÿ¶ÿªÿ·ÿºÿ²ÿ¥ÿ©ÿ­ÿ«ÿµÿºÿ±ÿ­ÿ¯ÿ±ÿ¸ÿ«ÿ¤ÿ³ÿ¯ÿ®ÿ®ÿ¨ÿªÿ·ÿ»ÿ±ÿÀÿ´ÿ©ÿ·ÿ±ÿ³ÿªÿ§ÿ±ÿ¶ÿ¹ÿ»ÿ£ÿ®ÿ´ÿ·ÿ½ÿÄÿ¶ÿ¬ÿ©ÿ¬ÿ±ÿ¶ÿ»ÿ¯ÿ­ÿÿ¼ÿ«ÿªÿ¶ÿ¾ÿ³ÿ¨ÿ²ÿ®ÿ¸ÿ«ÿ³ÿ¬ÿÿ¯ÿÄÿ¾ÿ¬ÿ§ÿªÿ£ÿ°ÿ¯ÿ¶ÿ´ÿ²ÿ²ÿªÿ«ÿ®ÿ¨ÿ´ÿ°ÿ¨ÿÿ¥ÿ´ÿ·ÿ¹ÿ»ÿ²ÿ©ÿ°ÿªÿ­ÿ¡ÿ±ÿÄÿ»ÿ©ÿ®ÿµÿ­ÿ¶ÿ¸ÿ¨ÿ§ÿÿ ÿ°ÿ·ÿ¸ÿµÿ¬ÿ­ÿÀÿÀÿ½ÿ´ÿ³ÿ±ÿ±ÿ¯ÿ±ÿ²ÿ°ÿºÿ¶ÿµÿ´ÿ­ÿ£ÿ£ÿ«ÿ°ÿ³ÿ¸ÿÆÿ­ÿ¬ÿ®ÿ³ÿ¶ÿ¯ÿ®ÿµÿ¯ÿ¸ÿªÿ±ÿ°ÿ¶ÿµÿ³ÿ±ÿµÿ¶ÿÿ¡ÿ¾ÿ¼ÿ½ÿ¦ÿ¤ÿ¦ÿ¤ÿ¥ÿ¥ÿ®ÿ·ÿºÿ¹ÿµÿ®ÿ£ÿ¢ÿ¨ÿ£ÿ®ÿ¤ÿ±ÿºÿ¾ÿ²ÿ°ÿ³ÿ³ÿ³ÿªÿ¼ÿ²ÿÁÿ¾ÿµÿ³ÿ»ÿÂÿ¸ÿ¬ÿ¨ÿ§ÿÂÿ»ÿ±ÿ®ÿ¯ÿ´ÿ´ÿ ÿ¸ÿ¢ÿ¯ÿ®ÿ§ÿ¤ÿ¦ÿªÿ¸ÿ²ÿºÿ²ÿ´ÿ²ÿ§ÿ¢ÿ¯ÿ¼ÿ£ÿÆÿºÿªÿ­ÿ¯ÿ°ÿ¶ÿ¸ÿ³ÿ°ÿ»ÿ»ÿ·ÿ²ÿ¸ÿ¾ÿ¸ÿ³ÿ·ÿ«ÿ³ÿ®ÿ·ÿ¸ÿ¯ÿ°ÿ¶ÿÈÿ¾ÿ¼ÿµÿ°ÿ·ÿµÿ¨ÿµÿ»ÿÅÿÀÿ¼ÿÀÿ¾ÿ´ÿÅÿ»ÿ´ÿ­ÿ¨ÿ«ÿ³ÿ¹ÿ¸ÿ¬ÿµÿ·ÿ¤ÿ°ÿ¶ÿ°ÿ²ÿ¼ÿ¸ÿ·ÿ¶ÿ¾ÿ³ÿ¼ÿ¸ÿ´ÿ¶ÿ¥ÿ®ÿ©ÿ®ÿªÿ²ÿ´ÿ»ÿ¹ÿ°ÿ·ÿªÿ©ÿ¯ÿºÿ´ÿºÿ¼ÿºÿÀÿ¹ÿ°ÿ®ÿ£ÿÿ¡ÿ³ÿ½ÿºÿ¾ÿ¹ÿ®ÿ«ÿÆÿ¬ÿ¹ÿ·ÿ²ÿ¹ÿ¹ÿ³ÿºÿ³ÿ­ÿ­ÿ¶ÿÀÿ¾ÿ¶ÿ¸ÿ½ÿ±ÿÃÿ¸ÿ´ÿ¯ÿ¥ÿÿ©ÿ°ÿÿ°ÿºÿÿ­ÿ¶ÿµÿªÿ°ÿÀÿ¸ÿ©ÿËÿªÿ¸ÿËÿÉÿºÿ¸ÿ³ÿ¥ÿ¥ÿ¬ÿºÿ¶ÿ®ÿ®ÿ°ÿ­ÿ§ÿ¯ÿÂÿ½ÿ°ÿ¸ÿ¨ÿÃÿ¾ÿ»ÿ¹ÿ³ÿ®ÿ¯ÿµÿ¼ÿ¶ÿ¿ÿ¥ÿ¯ÿºÿµÿ¶ÿ¸ÿ´ÿºÿªÿ¿ÿ»ÿ®ÿ©ÿ¢ÿ§ÿ´ÿ»ÿ·ÿ¬ÿ¬ÿ®ÿ³ÿ°ÿ¹ÿÄÿ¶ÿ®ÿ²ÿ²ÿ¬ÿ¬ÿµÿ´ÿ«ÿµÿ³ÿ­ÿ£ÿÿªÿ·ÿ®ÿ¯ÿÊÿ¼ÿ ÿ­ÿ´ÿ¯ÿ³ÿ¶ÿ¶ÿ»ÿ±ÿ²ÿÆÿ´ÿ¿ÿ­ÿ­ÿÁÿÁÿ±ÿ²ÿ¿ÿ¹ÿ¡ÿ±ÿÿ¢ÿ¹ÿ²ÿ·ÿ®ÿ²ÿ¾ÿ©ÿ£ÿ³ÿ³ÿ¯ÿÁÿ¿ÿ°ÿ¶ÿ¹ÿ¸ÿµÿ¯ÿ´ÿÿ­ÿËÿÿ´ÿ¿ÿ¾ÿ¹ÿ°ÿ²ÿ½ÿÂÿÈÿ°ÿ¨ÿ»ÿ±ÿºÿ³ÿ§ÿ¢ÿ§ÿ©ÿ¥ÿ´ÿÁÿ®ÿÏÿÇÿ¦ÿ­ÿ¢ÿ¤ÿªÿ¨ÿ²ÿ½ÿ´ÿÉÿµÿ¿ÿ¸ÿ¡ÿ³ÿ·ÿ»ÿ·ÿ¶ÿÀÿÁÿ¼ÿÃÿ­ÿªÿÿÿ¦ÿ½ÿ·ÿ®ÿ³ÿµÿ¯ÿ¬ÿ®ÿÁÿÇÿ­ÿ´ÿ©ÿ±ÿ©ÿ¤ÿ«ÿ©ÿ¥ÿ­ÿ®ÿ¦ÿµÿ©ÿ«ÿ«ÿ¬ÿµÿ¬ÿ¯ÿ·ÿ°ÿ­ÿ³ÿ¬ÿ§ÿ³ÿ­ÿ¼ÿ½ÿºÿ¼ÿ¾ÿ·ÿ·ÿ¶ÿ®ÿ­ÿ¹ÿÂÿµÿ©ÿ¾ÿ¤ÿÆÿ­ÿ ÿªÿ´ÿ²ÿ³ÿ½ÿ¼ÿ²ÿ»ÿ¶ÿ®ÿ©ÿµÿ¼ÿ¶ÿÀÿ¸ÿ¹ÿ±ÿ·ÿÁÿ«ÿ®ÿ¸ÿ¯ÿ½ÿÿµÿÀÿ²ÿ¹ÿÈÿ¿ÿºÿ¹ÿ°ÿ²ÿ¸ÿ´ÿ°ÿ«ÿµÿ¾ÿ­ÿ³ÿ¶ÿ¶ÿ·ÿ¸ÿ½ÿ¾ÿ¸ÿ¸ÿ®ÿ¥ÿ»ÿ¾ÿ¨ÿ®ÿ¼ÿ½ÿ­ÿºÿ¿ÿ³ÿ¯ÿµÿ¶ÿ¯ÿªÿ¶ÿ·ÿ¬ÿ¿ÿµÿ­ÿ´ÿªÿªÿ¬ÿ­ÿ¬ÿ´ÿ»ÿ±ÿ®ÿ ÿ¦ÿµÿ¢ÿ¦ÿ³ÿ¾ÿ°ÿ¶ÿ³ÿ®ÿ°ÿ¯ÿ±ÿ¾ÿÀÿ¶ÿ±ÿ½ÿÀÿ¿ÿ¹ÿ­ÿ©ÿ¦ÿ²ÿ¯ÿ¯ÿ¬ÿ¢ÿªÿ¹ÿ³ÿ¸ÿÿªÿ«ÿ©ÿªÿÿ¥ÿ¸ÿÀÿÁÿ¹ÿ»ÿ¸ÿ°ÿ¶ÿ¶ÿ¤ÿ¦ÿ¯ÿ®ÿ´ÿ«ÿ¶ÿ±ÿ¬ÿ¥ÿ ÿ¥ÿ«ÿ°ÿ¹ÿ¸ÿ¯ÿ¬ÿªÿ¯ÿ­ÿ¯ÿªÿ³ÿ´ÿ·ÿµÿ¶ÿ³ÿ³ÿ¯ÿ«ÿ³ÿºÿ¹ÿ·ÿ¸ÿ¹ÿ©ÿ­ÿ°ÿ½ÿ±ÿ¡ÿÿµÿ²ÿÃÿ¹ÿ¢ÿ¶ÿ³ÿ«ÿ¹ÿ±ÿ©ÿ¾ÿ»ÿ³ÿ¿ÿºÿ¿ÿ²ÿ¯ÿ®ÿ«ÿ«ÿ¶ÿ´ÿ³ÿ¯ÿ©ÿ¥ÿ¦ÿªÿ¬ÿªÿ¨ÿ´ÿ¯ÿºÿ·ÿ±ÿ¯ÿÿ¥ÿ¤ÿ¡ÿ¯ÿ¬ÿ«ÿ°ÿ¨ÿ­ÿ·ÿ­ÿ³ÿ±ÿ´ÿ¬ÿ¹ÿ­ÿ§ÿ²ÿ¦ÿªÿ·ÿµÿ«ÿ®ÿ¥ÿ¤ÿ´ÿ²ÿ¤ÿ¨ÿ®ÿ±ÿ³ÿ²ÿ·ÿ®ÿ®ÿÿ§ÿÿ©ÿ½ÿ¶ÿÿ¢ÿ¬ÿªÿ«ÿªÿªÿ©ÿ¤ÿ¤ÿ ÿ¤ÿ¦ÿ ÿ¥ÿ´ÿ´ÿ«ÿ©ÿ¥ÿ½ÿ·ÿ©ÿ©ÿ¥ÿ¢ÿ©ÿªÿ©ÿ¤ÿÿÿÿÿÿnÿÿzÿjÿ§ÿ¡ÿÿÿ¬ÿ¸ÿ¦ÿ©ÿÿÿÿÿÿÿÿÿ¦ÿ ÿ¤ÿÿÿ¦ÿ§ÿ¨ÿ¤ÿ§ÿÿ±ÿ©ÿÿ¨ÿ³ÿ¬ÿ·ÿ¨ÿ±ÿ·ÿ ÿÿ§ÿ©ÿ©ÿ£ÿµÿ¸ÿ»ÿÿ±ÿ®ÿÿ½ÿ£ÿ±ÿ¶ÿ®ÿ±ÿ¬ÿ¹ÿ¹ÿ°ÿ«ÿ®ÿ´ÿ´ÿ¯ÿ¢ÿÿ¤ÿ­ÿ¨ÿ©ÿ¼ÿ¬ÿ¼ÿ¥ÿ¾ÿ¡ÿ¨ÿ¥ÿ½ÿ³ÿ¬ÿ¶ÿ·ÿ´ÿ©ÿªÿ»ÿ¼ÿ²ÿ´ÿ¶ÿ¸ÿ»ÿ´ÿÿ¡ÿ©ÿÿ¡ÿ¹ÿ©ÿ¯ÿ°ÿ±ÿ¬ÿ§ÿ¥ÿ§ÿ«ÿ»ÿ¼ÿ²ÿµÿ·ÿ´ÿ´ÿ³ÿ¬ÿªÿ´ÿ´ÿ¬ÿªÿ¬ÿ³ÿ¨ÿ¬ÿºÿ«ÿ§ÿ¹ÿ¯ÿ·ÿÿ®ÿ¯ÿ®ÿ±ÿ©ÿÿÿ§ÿµÿ²ÿ¯ÿ·ÿ«ÿ°ÿ·ÿ¯ÿ¬ÿ©ÿ©ÿ©ÿ©ÿ«ÿ¶ÿËÿ¬ÿ¤ÿµÿ©ÿ¨ÿ¡ÿªÿ¨ÿªÿ¶ÿ²ÿ±ÿ¬ÿµÿ¶ÿµÿ¼ÿ³ÿ«ÿ¤ÿ£ÿ¤ÿ¤ÿ¡ÿµÿÁÿÇÿ¹ÿ³ÿ®ÿÿ¢ÿ¢ÿ©ÿµÿ¿ÿ·ÿ»ÿ¬ÿ®ÿªÿ´ÿµÿµÿ¯ÿ§ÿ°ÿ¹ÿºÿ½ÿÀÿ½ÿ´ÿ®ÿ±ÿºÿ¯ÿ´ÿªÿ¯ÿ²ÿ±ÿ¿ÿµÿ±ÿ®ÿ©ÿ³ÿ¹ÿ¬ÿ¾ÿ­ÿ¥ÿ¹ÿªÿÿ®ÿ¹ÿ¹ÿµÿ©ÿ«ÿ³ÿ¬ÿ«ÿ²ÿ¿ÿ©ÿ£ÿÿ¡ÿ¦ÿ°ÿ«ÿ·ÿ·ÿ¥ÿªÿ¥ÿ¬ÿ©ÿ®ÿ¥ÿºÿ´ÿ½ÿ¯ÿ«ÿ±ÿ¼ÿ¸ÿ«ÿ¯ÿµÿ»ÿ¼ÿ°ÿ«ÿ­ÿ¬ÿ°ÿ»ÿ·ÿ°ÿ³ÿ¶ÿµÿªÿÀÿ¹ÿ±ÿ¯ÿ¦ÿ¶ÿ¾ÿÿ§ÿ±ÿ£ÿ³ÿºÿ½ÿÿ§ÿ¯ÿÿªÿµÿ­ÿ¬ÿÿ£ÿ¬ÿ£ÿÿ¡ÿ±ÿ¬ÿ¹ÿ·ÿ¾ÿ¸ÿ©ÿ­ÿ¯ÿ¾ÿµÿÇÿ·ÿ±ÿ¥ÿ®ÿ³ÿ¹ÿ½ÿ®ÿ§ÿ¢ÿ²ÿµÿ¼ÿ¶ÿªÿ¢ÿ¨ÿÿÿ«ÿ°ÿµÿ»ÿµÿ­ÿ¯ÿ­ÿ¥ÿ©ÿ§ÿÿ¦ÿ§ÿ«ÿ²ÿ«ÿ³ÿ²ÿ°ÿªÿ¬ÿ ÿ²ÿ³ÿ£ÿ²ÿ²ÿ¢ÿ­ÿ¯ÿÂÿ·ÿ§ÿ¦ÿªÿ¨ÿ§ÿ·ÿÁÿ§ÿ©ÿ½ÿºÿÿÿ­ÿ´ÿ­ÿ£ÿ°ÿ½ÿ¶ÿ¹ÿ¸ÿ­ÿ¸ÿ¾ÿ·ÿ¬ÿ©ÿ³ÿ¼ÿ½ÿ¹ÿºÿÿÁÿ¼ÿ±ÿ±ÿ®ÿ ÿ­ÿnÿ=ÿÿºÿ°ÿ§ÿ©ÿ²ÿÿ¯ÿºÿ´ÿ¬ÿªÿ£ÿ¤ÿ°ÿ­ÿ®ÿ¶ÿ·ÿ·ÿ­ÿ«ÿ®ÿ§ÿ¦ÿÿ­ÿºÿ¶ÿµÿ¼ÿ³ÿ¥ÿ¬ÿ®ÿ½ÿÀÿ²ÿ«ÿµÿ¦ÿ¥ÿÿ¿ÿµÿªÿÿhÿÿµÿ¹ÿ©ÿ¨ÿ¥ÿ­ÿ§ÿ«ÿÿ¬ÿ¤ÿÿ­ÿ£ÿ£ÿ§ÿ«ÿ¸ÿ¹ÿ­ÿ²ÿ£ÿªÿ©ÿ£ÿ¢ÿÿÿ¡ÿ±ÿ¹ÿÃÿ±ÿ¦ÿÿ´ÿ°ÿ©ÿ±ÿ«ÿ­ÿ°ÿÀÿ¬ÿ®ÿ¬ÿ ÿ°ÿµÿ·ÿ¯ÿ¡ÿ¢ÿ¢ÿ¡ÿ¯ÿ¶ÿ·ÿ·ÿ¶ÿ§ÿ¨ÿ°ÿ²ÿÁÿ¶ÿÿ¤ÿ¬ÿ¯ÿ²ÿ°ÿµÿ«ÿ¨ÿ±ÿ®ÿ­ÿ³ÿ¦ÿ®ÿ½ÿ£ÿÿ½ÿ©ÿ²ÿ»ÿ¬ÿ®ÿ¸ÿ­ÿ²ÿ²ÿ¥ÿ¢ÿ¦ÿÿ°ÿ¶ÿ«ÿ©ÿ§ÿ¥ÿ­ÿ·ÿ¯ÿ§ÿ©ÿ­ÿ­ÿ«ÿ²ÿ¯ÿ­ÿ±ÿ¦ÿÿ¥ÿ³ÿªÿ£ÿ§ÿ²ÿ¢ÿ¤ÿ¥ÿ²ÿ­ÿ¤ÿÿ£ÿªÿ´ÿµÿ¬ÿ­ÿªÿ³ÿ¡ÿ²ÿ°ÿ¬ÿ©ÿ°ÿÿ¯ÿ¶ÿ¯ÿÄÿ¥ÿ½ÿ«ÿ©ÿ§ÿ²ÿ¼ÿ¬ÿ´ÿ¡ÿ¬ÿÿ£ÿ§ÿ£ÿ·ÿ»ÿ©ÿ ÿ¯ÿ¶ÿ®ÿ´ÿ²ÿ©ÿªÿ©ÿ¤ÿªÿ¿ÿÀÿ±ÿ°ÿ¿ÿ·ÿ²ÿ¯ÿ¨ÿ¬ÿ²ÿ©ÿ¦ÿ±ÿ­ÿ·ÿ¹ÿ·ÿ¾ÿÿ®ÿºÿ»ÿªÿ¥ÿºÿ¸ÿ®ÿ®ÿ¬ÿ«ÿ¹ÿµÿ¬ÿ§ÿ¦ÿ°ÿ»ÿ¼ÿ²ÿ·ÿ¼ÿ¢ÿÿ«ÿ¢ÿ£ÿ¯ÿ¬ÿ¥ÿ«ÿµÿ³ÿ§ÿ´ÿ¬ÿ¨ÿ°ÿ¥ÿ¤ÿ±ÿ®ÿ½ÿ¸ÿ¹ÿÿ¨ÿ´ÿ¼ÿÿ ÿ¬ÿÊÿ¨ÿÿÌÿ¸ÿºÿªÿ«ÿ¡ÿ¬ÿ¯ÿ³ÿÎÿ¶ÿ¨ÿ²ÿ¦ÿÿÿ²ÿ¼ÿ¸ÿ§ÿ¥ÿ§ÿ­ÿ¬ÿ©ÿ¨ÿ®ÿ»ÿ°ÿªÿ¦ÿÿ©ÿ°ÿ´ÿÿ³ÿ·ÿ²ÿ¼ÿ¿ÿ¿ÿ«ÿÀÿ¸ÿ¸ÿ«ÿ²ÿ³ÿ­ÿ³ÿ´ÿ²ÿ¨ÿ½ÿÿ©ÿ¶ÿÿ§ÿ ÿ¦ÿ¬ÿ°ÿ»ÿ²ÿµÿºÿ®ÿµÿ²ÿÿ©ÿ®ÿªÿ­ÿÅÿ·ÿ®ÿ¼ÿ¯ÿ©ÿ«ÿ¯ÿ¸ÿ²ÿ±ÿ°ÿ¬ÿ¨ÿ§ÿµÿ³ÿ¥ÿ¡ÿ°ÿ­ÿ¿ÿÃÿ´ÿ¢ÿ¡ÿ¤ÿ ÿ¬ÿ¢ÿ­ÿÀÿ¨ÿ²ÿ¥ÿ®ÿ¬ÿ¢ÿ°ÿ©ÿ¶ÿ«ÿ®ÿ³ÿ©ÿªÿ§ÿ«ÿ¬ÿ©ÿ«ÿ©ÿ¦ÿ¦ÿ¬ÿ¤ÿªÿ³ÿ§ÿ®ÿ³ÿ§ÿ£ÿ¥ÿ±ÿ¶ÿ±ÿ©ÿ«ÿ¬ÿ¯ÿ®ÿ­ÿ³ÿ¬ÿ«ÿ²ÿ¯ÿ¶ÿ§ÿ³ÿ§ÿ«ÿ°ÿ©ÿ³ÿ·ÿ²ÿ¬ÿ¯ÿ¶ÿ«ÿªÿ¶ÿ¶ÿ¥ÿ¢ÿÿ§ÿ°ÿ®ÿ¥ÿªÿ´ÿ±ÿ§ÿ®ÿ©ÿ«ÿ²ÿ¥ÿ¤ÿ±ÿ°ÿ±ÿ²ÿ®ÿ«ÿ¬ÿ³ÿµÿ«ÿÿ¶ÿ«ÿ¸ÿ¶ÿ¯ÿ±ÿ«ÿ§ÿ¯ÿ§ÿ«ÿ°ÿ¸ÿ¡ÿ¨ÿ®ÿ±ÿ¬ÿ´ÿ¨ÿ·ÿ¬ÿ¸ÿ±ÿ§ÿµÿ´ÿ±ÿ±ÿ°ÿ¡ÿÿVÿ
ÿ/ÿwÿÿ³ÿ¤ÿ£ÿ¹ÿºÿ©ÿ«ÿ¼ÿ¬ÿ¤ÿ¥ÿÿ¡ÿ¢ÿ±ÿ»ÿ­ÿ©ÿ¿ÿ«ÿ¦ÿ·ÿ¸ÿ©ÿ¶ÿ³ÿ¸ÿ¯ÿ«ÿ³ÿ¹ÿªÿ§ÿ®ÿ­ÿ¦ÿ¥ÿ¯ÿ¬ÿ¬ÿ§ÿ®ÿ¹ÿ¶ÿ±ÿ½ÿ¼ÿ«ÿ©ÿ¨ÿ«ÿ²ÿ±ÿ®ÿ¬ÿ«ÿªÿ«ÿ¡ÿµÿªÿ£ÿ®ÿ¤ÿ¥ÿ±ÿ¹ÿ­ÿ·ÿ¸ÿ¯ÿÿ§ÿ£ÿ«ÿªÿ­ÿ²ÿ²ÿ¶ÿ¨ÿ°ÿ±ÿ³ÿ¸ÿ´ÿ¬ÿ¦ÿ¤ÿ®ÿ´ÿ¸ÿ¼ÿ¹ÿ²ÿ²ÿ»ÿ¬ÿ¬ÿ¸ÿ¸ÿ°ÿ±ÿ¥ÿ ÿµÿ°ÿ»ÿ¤ÿ±ÿªÿªÿ»ÿ²ÿ£ÿÃÿÿ¥ÿ­ÿ¨ÿªÿ¬ÿ©ÿ«ÿ°ÿ¬ÿ´ÿ®ÿ­ÿªÿ©ÿ·ÿºÿ³ÿ³ÿ±ÿ³ÿ¹ÿ¯ÿ¨ÿ¦ÿ§ÿ¦ÿ±ÿ¤ÿ°ÿÿ¢ÿÿ±ÿ¬ÿ³ÿ ÿ¬ÿ±ÿ®ÿ¯ÿ¨ÿ¿ÿ¹ÿ´ÿ»ÿ«ÿ²ÿ§ÿ¥ÿµÿµÿ¯ÿ©ÿ¬ÿ±ÿ­ÿªÿ·ÿ»ÿ¦ÿ³ÿ³ÿ¬ÿÿ¨ÿ¿ÿ³ÿ°ÿ²ÿ³ÿ¬ÿ©ÿ©ÿ¶ÿ¨ÿ§ÿ±ÿ¥ÿ§ÿ¯ÿ­ÿ­ÿ§ÿ¹ÿ¾ÿµÿ¶ÿµÿ¶ÿ´ÿ¹ÿ¼ÿ¬ÿ£ÿ§ÿÿ|ÿÿÿ¨ÿ¦ÿ¤ÿ¯ÿ¹ÿµÿ®ÿÿ¿ÿºÿ¦ÿ¥ÿ³ÿ¨ÿ¹ÿ ÿ¤ÿ´ÿ­ÿ¥ÿÿ¡ÿ¤ÿ«ÿ¶ÿ­ÿ®ÿ³ÿ¹ÿ¸ÿ¦ÿ¤ÿ«ÿ²ÿ¿ÿ·ÿ§ÿ«ÿªÿ²ÿ¦ÿÿ¸ÿ©ÿµÿÿ±ÿ²ÿÀÿ»ÿªÿ­ÿ­ÿ®ÿ³ÿ´ÿ¶ÿ³ÿ©ÿ¬ÿ¹ÿ½ÿ²ÿªÿ¬ÿ±ÿ¸ÿ­ÿ³ÿµÿ¤ÿ¶ÿµÿ¶ÿ­ÿ³ÿ¦ÿÿÿ³ÿÄÿ¶ÿ°ÿ©ÿ¼ÿºÿ·ÿ±ÿ´ÿ°ÿ°ÿ¹ÿ»ÿ³ÿ²ÿ·ÿ¸ÿµÿ®ÿ±ÿ²ÿ«ÿ°ÿ¯ÿ¢ÿ±ÿ¬ÿµÿ¸ÿ²ÿ¾ÿ­ÿ©ÿ±ÿ·ÿ²ÿ°ÿ®ÿ¶ÿ¹ÿ¸ÿ¹ÿ¯ÿ¯ÿ·ÿµÿ²ÿ«ÿ¨ÿ³ÿ¾ÿ®ÿ°ÿÂÿªÿµÿ ÿ¯ÿ·ÿÅÿ±ÿ¦ÿ¨ÿ«ÿ®ÿ½ÿ»ÿµÿ«ÿ°ÿ²ÿ°ÿ°ÿ­ÿ°ÿ·ÿ²ÿ«ÿ«ÿ®ÿ«ÿÿÁÿ³ÿ¾ÿ¼ÿ¤ÿªÿ ÿ¡ÿ®ÿ±ÿ³ÿ´ÿ¯ÿ±ÿ°ÿªÿ¡ÿ¥ÿ¶ÿ¸ÿ¹ÿÀÿªÿ¡ÿÿ²ÿ²ÿ¾ÿ¡ÿ®ÿ¶ÿ¤ÿ·ÿªÿ¶ÿ¯ÿ´ÿÿ©ÿ¬ÿ¥ÿ¤ÿ¢ÿ§ÿ¨ÿ¤ÿ¤ÿ¢ÿ®ÿ¨ÿÿ¦ÿÿÿÿ²ÿ¢ÿ§ÿ®ÿ¤ÿ¶ÿÿÿÿÿ¢ÿªÿµÿ­ÿ©ÿªÿ ÿ§ÿªÿ¨ÿ¢ÿ±ÿ¤ÿÿÿÿµÿ²ÿÿÿ¨ÿ®ÿÿ¢ÿ­ÿ­ÿ£ÿÿ¨ÿ­ÿ§ÿ¬ÿªÿ¡ÿÿªÿ¡ÿªÿ¸ÿ¢ÿ¤ÿ­ÿ«ÿ²ÿ³ÿ³ÿ­ÿ¥ÿ¨ÿÿÿÿ«ÿµÿ ÿ¶ÿ®ÿ ÿÿµÿ©ÿ ÿªÿ­ÿ«ÿ²ÿÿ®ÿ²ÿ§ÿ¢ÿ¢ÿ¯ÿºÿ³ÿ²ÿ¹ÿ³ÿ³ÿ«ÿµÿ©ÿÿ¤ÿ¶ÿÅÿ¨ÿªÿ±ÿ¶ÿ­ÿ³ÿ­ÿ¬ÿ¥ÿ¨ÿ³ÿ«ÿ£ÿ¤ÿ´ÿÿÿµÿÿ¨ÿ¬ÿ¨ÿ¬ÿ²ÿÿ¹ÿ²ÿ©ÿ­ÿ²ÿ²ÿ®ÿ®ÿ®ÿ·ÿ°ÿ´ÿ¸ÿºÿÂÿ²ÿ©ÿµÿ¥ÿÿ«ÿ´ÿ²ÿ²ÿ¥ÿÿ°ÿ¾ÿ³ÿ±ÿ­ÿ´ÿ°ÿ·ÿ¥ÿ´ÿµÿ«ÿ¬ÿ¹ÿ¹ÿÀÿ¶ÿ«ÿ¢ÿ«ÿ¸ÿ­ÿ°ÿ¼ÿ¸ÿ«ÿ©ÿ¼ÿ¯ÿ­ÿ´ÿÁÿªÿ¯ÿ¬ÿ¬ÿ«ÿ«ÿ´ÿ°ÿ¨ÿ¶ÿ¹ÿÀÿªÿºÿ¨ÿ¯ÿªÿÿ­ÿ²ÿ¶ÿ¾ÿ«ÿ¢ÿ²ÿ¶ÿ±ÿ¸ÿ¿ÿ¿ÿ³ÿ©ÿ½ÿ¢ÿ¯ÿ¸ÿ®ÿ´ÿ·ÿªÿ²ÿ²ÿªÿªÿªÿ´ÿ´ÿ«ÿ¿ÿ¸ÿ±ÿ¤ÿ¹ÿ¾ÿµÿ¼ÿ¹ÿ²ÿ·ÿ²ÿ­ÿ°ÿ­ÿ³ÿ¸ÿ´ÿ½ÿ¨ÿ¶ÿ²ÿ¹ÿ­ÿ®ÿ¦ÿ±ÿ±ÿ¨ÿ¬ÿ­ÿ¨ÿ±ÿ¬ÿ§ÿ¨ÿ¸ÿ©ÿÈÿ°ÿ®ÿ«ÿµÿ´ÿ±ÿ°ÿ®ÿ¯ÿ´ÿ¶ÿ·ÿÃÿ¥ÿ¬ÿ±ÿ­ÿºÿ±ÿ³ÿ£ÿ¨ÿ®ÿ´ÿ¿ÿ¶ÿ©ÿÿ¬ÿ¬ÿ¯ÿÿÂÿºÿÄÿ¶ÿ¬ÿ³ÿ®ÿ¤ÿªÿ³ÿºÿ¸ÿ¯ÿ¦ÿ­ÿ°ÿ§ÿµÿ½ÿ·ÿ²ÿµÿ¯ÿ£ÿ¥ÿ´ÿ©ÿ¬ÿ¥ÿÿÿ²ÿ¾ÿ¯ÿ¡ÿ¦ÿ§ÿªÿ¯ÿ®ÿ©ÿ§ÿµÿ´ÿ¹ÿÿ¸ÿ³ÿ®ÿ¬ÿ¦ÿ«ÿ²ÿ¬ÿ«ÿºÿ¶ÿ°ÿ¶ÿ«ÿ§ÿ¶ÿ£ÿ²ÿºÿ¾ÿ¶ÿ®ÿ´ÿ·ÿ¸ÿ¹ÿµÿ½ÿ°ÿ£ÿ¦ÿ­ÿ¯ÿ¶ÿ´ÿµÿÁÿ¿ÿµÿ³ÿ¤ÿ§ÿ¥ÿ¡ÿ·ÿ²ÿ±ÿ¶ÿ¶ÿ®ÿ¯ÿ·ÿ¸ÿºÿ²ÿ½ÿµÿºÿ·ÿ»ÿµÿ­ÿµÿ´ÿ¥ÿ°ÿÉÿÂÿ½ÿÿÿ¨ÿ¦ÿ ÿ©ÿ¯ÿ¯ÿ­ÿ¬ÿÀÿ´ÿªÿ¾ÿ¬ÿ¬ÿ¥ÿ¤ÿ°ÿ«ÿ©ÿ²ÿ¶ÿÆÿºÿ»ÿ¿ÿªÿ°ÿ¦ÿ²ÿ³ÿ©ÿ«ÿ®ÿ¢ÿ´ÿ¼ÿ­ÿ¹ÿ¦ÿ¬ÿµÿ·ÿ³ÿ­ÿ±ÿ¾ÿ»ÿ·ÿ¶ÿ·ÿÂÿ¿ÿ¡ÿ§ÿ¸ÿ¹ÿµÿ¶ÿºÿÁÿ°ÿ®ÿ»ÿ­ÿ·ÿ¨ÿ§ÿ¯ÿ­ÿ®ÿ³ÿ­ÿ¹ÿ¶ÿ¬ÿ«ÿ»ÿÆÿ¸ÿ°ÿ°ÿ³ÿ³ÿ­ÿ´ÿ°ÿÿ¶ÿ¯ÿ²ÿ©ÿ³ÿ·ÿ©ÿ¦ÿ±ÿ­ÿ¤ÿ¨ÿ«ÿ®ÿ¯ÿ´ÿ°ÿ­ÿ«ÿ¢ÿ¥ÿ®ÿ³ÿ­ÿ«ÿ³ÿ°ÿ¬ÿªÿ©ÿ®ÿ°ÿ¥ÿÿÿ¸ÿ¸ÿ²ÿ¾ÿºÿ©ÿªÿµÿ¬ÿ´ÿ¢ÿ¹ÿÍÿÃÿ¶ÿ·ÿ³ÿªÿ¯ÿ³ÿÿ¶ÿ¦ÿ«ÿ¯ÿ«ÿªÿ©ÿ ÿÿ³ÿ·ÿ¸ÿ¸ÿ¨ÿ´ÿ¸ÿ¶ÿ·ÿ°ÿ¤ÿ½ÿÃÿ»ÿ¥ÿ©ÿ¯ÿ®ÿ´ÿ´ÿ¡ÿ¡ÿ¸ÿÃÿ¤ÿ§ÿ¬ÿ²ÿ°ÿµÿ¹ÿ³ÿ¹ÿ£ÿ®ÿ¸ÿºÿ¯ÿ¯ÿ«ÿ­ÿ»ÿ®ÿ¦ÿ¿ÿ¿ÿ¶ÿªÿ¥ÿªÿ­ÿ¬ÿ³ÿ¯ÿ¶ÿ¹ÿ­ÿÀÿ²ÿ±ÿºÿ¯ÿ¤ÿ«ÿ«ÿ¹ÿÅÿÃÿÄÿ²ÿ­ÿµÿ®ÿµÿ½ÿÀÿ²ÿ³ÿ°ÿ¬ÿ³ÿ½ÿ»ÿ³ÿ¡ÿµÿÂÿ½ÿ´ÿ·ÿ¹ÿ®ÿ«ÿ¸ÿÆÿ¯ÿ¯ÿ³ÿ°ÿ°ÿ²ÿ®ÿ­ÿªÿ¶ÿ±ÿ±ÿ«ÿ¶ÿÂÿ¿ÿµÿ²ÿ¹ÿºÿ¾ÿ·ÿ°ÿµÿ¼ÿ»ÿ·ÿ­ÿ­ÿ¯ÿ¹ÿ±ÿ¯ÿ¾ÿÊÿÂÿ§ÿÿÃÿ³ÿ¯ÿ­ÿ®ÿ²ÿ²ÿ¹ÿ®ÿ¯ÿ¶ÿ³ÿ±ÿ¯ÿÇÿ§ÿ¥ÿ½ÿÄÿ¹ÿ±ÿ°ÿ¨ÿ¿ÿ¸ÿ¹ÿ¸ÿ¶ÿ®ÿ®ÿ¹ÿÀÿÃÿÊÿºÿÃÿÃÿ»ÿ´ÿ°ÿ´ÿ¼ÿÁÿ¸ÿ´ÿ°ÿ³ÿ¶ÿ³ÿ«ÿ¡ÿ»ÿ§ÿ¯ÿ¡ÿ¡ÿ°ÿ¯ÿ«ÿ´ÿªÿ·ÿËÿ³ÿ²ÿ°ÿ·ÿ»ÿ¼ÿÃÿ±ÿºÿ©ÿ©ÿ³ÿ­ÿ¶ÿÇÿ½ÿ§ÿ£ÿ¬ÿ§ÿ¨ÿ¦ÿ¸ÿ¹ÿ¯ÿ¶ÿ¾ÿ¶ÿ¸ÿ¶ÿ¹ÿ§ÿ®ÿ¿ÿÀÿ²ÿ§ÿ¦ÿ·ÿ¿ÿ²ÿ­ÿ°ÿ«ÿ¨ÿ¬ÿ®ÿ©ÿ½ÿ³ÿ¤ÿ°ÿ¹ÿ²ÿ®ÿ±ÿ·ÿ½ÿ¿ÿÂÿ»ÿ±ÿ¹ÿ¬ÿ¯ÿ´ÿ±ÿ°ÿ³ÿ§ÿºÿ´ÿµÿ±ÿ©ÿ§ÿ§ÿ§ÿ«ÿ·ÿ°ÿÇÿ©ÿ¶ÿ­ÿ¯ÿ¬ÿ«ÿ¯ÿ¬ÿ¸ÿ³ÿ´ÿ¾ÿ¤ÿ¶ÿ¹ÿªÿ¬ÿºÿ¹ÿ¿ÿ³ÿÅÿºÿ¹ÿ±ÿ¥ÿÿ¨ÿµÿ»ÿ½ÿ¢ÿ¬ÿ£ÿ¯ÿ©ÿµÿ²ÿ¯ÿ±ÿ¯ÿ´ÿ±ÿ³ÿ±ÿ®ÿ­ÿ¹ÿ²ÿ©ÿ¦ÿ©ÿ¹ÿÄÿ³ÿÁÿ³ÿµÿ¼ÿ·ÿºÿ·ÿ­ÿ©ÿ³ÿ´ÿ°ÿ¸ÿ§ÿ¹ÿ¶ÿ²ÿ±ÿ¶ÿ¹ÿ¶ÿ½ÿ¿ÿ¦ÿÿ­ÿ¤ÿ´ÿ¶ÿ·ÿ¶ÿ¸ÿ¿ÿ±ÿ ÿªÿ¥ÿ»ÿ¼ÿ´ÿ°ÿ»ÿ¹ÿ­ÿ±ÿºÿ²ÿ¼ÿ¯ÿ²ÿ­ÿ¦ÿ­ÿ±ÿ§ÿ«ÿ²ÿ®ÿµÿÀÿ§ÿ´ÿ¬ÿ¯ÿ²ÿ·ÿ©ÿ¬ÿ³ÿ¯ÿºÿÀÿ¸ÿ¨ÿ¸ÿÉÿ»ÿÅÿªÿ¯ÿ¬ÿ¥ÿ°ÿºÿÁÿÆÿ±ÿ»ÿµÿ¬ÿ³ÿ´ÿ¯ÿ³ÿ·ÿ´ÿ¯ÿ«ÿ°ÿÈÿ«ÿ¸ÿÿ®ÿ¯ÿ¸ÿ³ÿ´ÿµÿ­ÿ¹ÿ¹ÿ¹ÿ·ÿ­ÿ¶ÿ«ÿ®ÿ§ÿ¬ÿ¸ÿ®ÿ©ÿ·ÿ³ÿ³ÿ±ÿ¾ÿ°ÿÂÿ»ÿ¸ÿ±ÿ­ÿ±ÿ±ÿ°ÿ´ÿ±ÿ«ÿ½ÿ¼ÿ®ÿÁÿÀÿ°ÿ³ÿ³ÿ«ÿ«ÿ­ÿ­ÿ¿ÿÉÿ¹ÿ«ÿ¤ÿÿ¦ÿÿªÿ©ÿ­ÿ¬ÿ§ÿ®ÿµÿ­ÿ¿ÿ²ÿ¯ÿ§ÿ¦ÿµÿ¯ÿÃÿ¾ÿ·ÿµÿ­ÿ±ÿ¼ÿ¹ÿµÿ¿ÿÂÿ¤ÿ²ÿ¯ÿ­ÿ±ÿÂÿ½ÿ½ÿºÿ«ÿ®ÿ±ÿ°ÿ£ÿµÿªÿ¹ÿ´ÿ¬ÿ°ÿ¸ÿ´ÿµÿ¸ÿ½ÿÅÿ¸ÿ°ÿ´ÿ¼ÿÆÿ¥ÿ¨ÿ¢ÿ¸ÿ²ÿ±ÿºÿ³ÿ¯ÿ¶ÿµÿ¶ÿ±ÿ°ÿ³ÿ³ÿ°ÿ²ÿ°ÿ¹ÿ³ÿ¶ÿÀÿ¸ÿ¬ÿªÿ³ÿ»ÿªÿ²ÿ±ÿ¬ÿ£ÿ³ÿ´ÿ°ÿ©ÿ¶ÿºÿ®ÿ®ÿ³ÿ¶ÿ¾ÿ¿ÿ·ÿ¬ÿ²ÿ¯ÿ¸ÿÌÿºÿ¶ÿ«ÿ¹ÿ¸ÿ®ÿ©ÿ³ÿ³ÿªÿÃÿºÿ³ÿ¯ÿ»ÿ­ÿ¨ÿ¥ÿ¯ÿÃÿ·ÿ´ÿ¼ÿ¾ÿ·ÿ®ÿ¬ÿ±ÿªÿ«ÿ­ÿ²ÿ¯ÿ¯ÿÊÿ¯ÿªÿ©ÿ°ÿ£ÿ¨ÿ±ÿµÿ¶ÿ½ÿÎÿÀÿ¶ÿªÿ§ÿ¤ÿ©ÿ°ÿÄÿÁÿºÿ³ÿªÿ¹ÿ¶ÿ°ÿ¸ÿ»ÿ·ÿ³ÿµÿ«ÿ°ÿ¾ÿ°ÿÅÿÄÿ­ÿÿ®ÿ¼ÿ¬ÿ±ÿ²ÿ°ÿªÿ¦ÿ®ÿ¸ÿÀÿ°ÿ²ÿ¼ÿ»ÿËÿ½ÿ²ÿ£ÿ±ÿªÿ±ÿµÿ³ÿ³ÿ±ÿ¬ÿ©ÿ¤ÿÿ£ÿÿ­ÿÁÿ·ÿÐÿ¢ÿªÿÿ¡ÿ©ÿ¹ÿ¾ÿ¶ÿªÿ«ÿ¶ÿ¶ÿ®ÿªÿ¥ÿ®ÿ±ÿ¬ÿ¬ÿ¬ÿ¡ÿ·ÿ¤ÿµÿ­ÿªÿ«ÿ¥ÿ£ÿ«ÿ®ÿ±ÿ¯ÿ¢ÿ©ÿ®ÿÿ¥ÿÀÿÿ¯ÿ²ÿ¨ÿ©ÿ¥ÿÿÿÿÿ¦ÿ«ÿ¤ÿÿ¦ÿ«ÿ§ÿ¥ÿ¤ÿ§ÿ±ÿ´ÿÿ¼ÿ¥ÿ©ÿÿ©ÿ©ÿ¤ÿ¨ÿ©ÿ¥ÿ¡ÿ§ÿ¨ÿ¢ÿÿÿ¤ÿÿÿ£ÿ¢ÿÿÿÿÿÿ¥ÿ£ÿ¨ÿ±ÿÿ¡ÿ ÿÿÿÿÿÿÿÿ£ÿÿ¡ÿÿ£ÿÿ³ÿ°ÿ ÿÿ¢ÿÿÿÿÿ¥ÿÿÿÿªÿ¬ÿÿÿªÿ«ÿ«ÿµÿªÿ©ÿÿ£ÿ½ÿ§ÿ«ÿ³ÿ©ÿ²ÿµÿ«ÿ´ÿ±ÿ´ÿ±ÿ©ÿ§ÿ¬ÿ«ÿªÿ´ÿ®ÿ ÿ¤ÿ£ÿ«ÿ¿ÿ»ÿ¨ÿ³ÿÿ¤ÿÿ¾ÿ²ÿ²ÿªÿ¯ÿ³ÿ±ÿ¡ÿ¢ÿÿÿ§ÿ²ÿÁÿ½ÿ¶ÿµÿ²ÿ ÿ±ÿ¨ÿ¢ÿ¯ÿ½ÿµÿ¨ÿ­ÿ¦ÿ«ÿ¦ÿ­ÿÿ¢ÿ¥ÿªÿ¯ÿµÿ®ÿ®ÿ³ÿ¨ÿ¬ÿ­ÿµÿ®ÿÿ ÿ©ÿÄÿ²ÿ§ÿ¤ÿ²ÿ¡ÿÿµÿ¤ÿ±ÿÈÿ»ÿ¨ÿ´ÿ­ÿ¯ÿ°ÿ­ÿÀÿ¸ÿ¡ÿ­ÿ®ÿ¬ÿ²ÿ±ÿ°ÿ°ÿ¤ÿ©ÿ¦ÿ©ÿµÿÂÿ´ÿÿ¯ÿ¬ÿ¬ÿ»ÿ¬ÿ¡ÿÿ«ÿ¬ÿ¸ÿ¼ÿ¯ÿ¤ÿ¥ÿ­ÿ«ÿ°ÿÀÿ±ÿ±ÿ³ÿ¬ÿ¶ÿ·ÿÁÿ¬ÿÂÿ¬ÿ´ÿ¯ÿ©ÿ³ÿÂÿ½ÿ¼ÿ±ÿ°ÿ®ÿ¯ÿ¸ÿ´ÿ«ÿ«ÿ¯ÿ¸ÿ¾ÿ»ÿ¹ÿ¾ÿ¿ÿ¹ÿ°ÿ·ÿ·ÿ¨ÿ¯ÿ¶ÿ¬ÿ¯ÿ³ÿ¤ÿ¸ÿ¹ÿ«ÿµÿ£ÿ¤ÿ£ÿ¼ÿºÿ±ÿ´ÿ¼ÿ³ÿ°ÿ¦ÿªÿ¯ÿ®ÿ¹ÿ»ÿ´ÿ±ÿ°ÿ²ÿ®ÿ«ÿ¤ÿ¯ÿ­ÿ½ÿ°ÿ²ÿ°ÿ¤ÿ¬ÿ³ÿ¶ÿ¹ÿ®ÿ°ÿµÿµÿ¶ÿ´ÿ´ÿµÿ°ÿªÿ«ÿ¬ÿ³ÿÄÿ¿ÿ¬ÿ«ÿ­ÿ«ÿ¯ÿµÿ©ÿ£ÿ·ÿ²ÿµÿºÿ²ÿ¶ÿºÿ¦ÿ­ÿ¿ÿ¨ÿ¸ÿ°ÿ«ÿ®ÿÿ¥ÿ«ÿ³ÿ¶ÿ·ÿ®ÿ¨ÿ¯ÿÁÿÅÿ¹ÿ¡ÿÿªÿ«ÿ­ÿ±ÿµÿ°ÿ´ÿºÿ®ÿ¤ÿ¥ÿ¥ÿ«ÿ±ÿ®ÿ´ÿ´ÿ·ÿ¤ÿ½ÿ±ÿ¹ÿ¶ÿ°ÿ¬ÿ½ÿ´ÿ¬ÿ´ÿ ÿ¡ÿ©ÿÿÿÿªÿ±ÿ±ÿ³ÿ·ÿ²ÿ¬ÿ©ÿ¯ÿ®ÿ¨ÿ·ÿ³ÿ«ÿ«ÿ§ÿ³ÿ­ÿ¢ÿ²ÿ§ÿ¡ÿ°ÿ³ÿ£ÿªÿ§ÿ¶ÿ¬ÿ«ÿÿ»ÿ¿ÿ¯ÿ±ÿÿ«ÿ¨ÿ®ÿ­ÿ­ÿ³ÿ­ÿ¬ÿ¬ÿÿÿ¨ÿ«ÿ²ÿ®ÿ®ÿ¯ÿªÿ¯ÿ¦ÿ­ÿ¬ÿ´ÿ°ÿ«ÿÀÿ³ÿ¬ÿ¾ÿÿ¤ÿ²ÿ²ÿ´ÿ­ÿ¥ÿ®ÿÿIÿÿ²ÿ²ÿ°ÿ©ÿ¯ÿÿ²ÿªÿ¦ÿ­ÿ©ÿ¦ÿ§ÿ¬ÿ¬ÿ­ÿ¶ÿ½ÿ¼ÿ®ÿ¦ÿ«ÿ­ÿ§ÿÿ­ÿ¹ÿ¹ÿªÿ³ÿ¹ÿ°ÿ¨ÿºÿ±ÿ«ÿ­ÿ¹ÿ®ÿ¬ÿ½ÿÿ¦ÿ¯ÿÿÿaÿsÿ­ÿ³ÿ¬ÿ ÿ ÿ¨ÿ°ÿ¤ÿ¢ÿ¥ÿ©ÿ¬ÿ¥ÿªÿ­ÿ¨ÿ¶ÿ¾ÿºÿ½ÿ­ÿÿ¦ÿÿ²ÿ«ÿ©ÿµÿµÿ´ÿ§ÿ¢ÿ¤ÿ©ÿ©ÿ¢ÿµÿ¤ÿÀÿ¥ÿ¨ÿ®ÿÿªÿ²ÿ©ÿ¥ÿ¬ÿ²ÿ²ÿ´ÿ©ÿ©ÿ£ÿ ÿ¬ÿ³ÿ¯ÿ®ÿ´ÿ§ÿ¥ÿ¬ÿ±ÿ¶ÿ¥ÿÿ©ÿ¡ÿ£ÿ«ÿªÿ©ÿ­ÿ¨ÿ¥ÿ§ÿ­ÿ¬ÿ ÿÿ¬ÿ¥ÿ²ÿ¿ÿ¿ÿ¯ÿ¢ÿºÿ¦ÿºÿµÿ¼ÿÁÿ¤ÿ ÿ°ÿÿµÿ«ÿÿ¯ÿ©ÿ®ÿ«ÿ¯ÿ°ÿ§ÿµÿ¹ÿµÿ¢ÿ§ÿ°ÿªÿ¯ÿ©ÿÿ¡ÿ·ÿ³ÿ¡ÿ£ÿªÿ®ÿ¥ÿÿ¤ÿµÿ¤ÿÿ§ÿ¥ÿ ÿÿ©ÿÿ®ÿÿÿÌÿ´ÿ·ÿ¥ÿ±ÿ©ÿ«ÿ¥ÿÿ¨ÿ«ÿ©ÿÿ¤ÿ£ÿ¢ÿ¨ÿÿ ÿµÿ¿ÿµÿ¯ÿ®ÿ«ÿ°ÿ¶ÿ£ÿÿ¦ÿªÿ¶ÿ³ÿªÿ®ÿ¤ÿ¬ÿ´ÿ­ÿªÿ­ÿÿ°ÿÃÿ¤ÿ«ÿÿÿ¬ÿ²ÿÄÿµÿ¡ÿ¹ÿºÿÿ³ÿ»ÿ¬ÿ¯ÿ¶ÿ¾ÿ­ÿ¿ÿ²ÿ~ÿ­ÿ«ÿªÿ®ÿ²ÿ¢ÿÿÿÿÿ°ÿ«ÿ¸ÿ¹ÿ´ÿ¹ÿ»ÿ¯ÿ­ÿ³ÿ¯ÿ±ÿ±ÿ´ÿ³ÿ¤ÿÿ£ÿ¼ÿ¼ÿ®ÿÿ«ÿ§ÿÿ´ÿµÿ¤ÿÿ®ÿ¨ÿ°ÿ·ÿºÿ·ÿ°ÿ¤ÿ¢ÿ¨ÿÿÿºÿ´ÿ¬ÿ¡ÿ©ÿ¾ÿ®ÿªÿ´ÿ±ÿ§ÿ¥ÿ±ÿ¯ÿ³ÿ²ÿªÿ²ÿ´ÿÿÿµÿ«ÿ®ÿ¶ÿ±ÿ«ÿ¢ÿ¤ÿ§ÿ¯ÿ¤ÿµÿ¹ÿ¡ÿ¬ÿ¶ÿ¢ÿÿ¢ÿ±ÿ¸ÿ£ÿ§ÿ©ÿ»ÿ»ÿ·ÿÃÿ§ÿ¯ÿ¶ÿ·ÿ·ÿ±ÿÿ³ÿ¹ÿÿÿÿ®ÿÿ¬ÿ¨ÿ«ÿ´ÿªÿ§ÿ¶ÿµÿ ÿ¢ÿ§ÿÿÿªÿ·ÿÀÿ³ÿ°ÿ³ÿ¡ÿ¥ÿ¦ÿÿ³ÿ¼ÿ¸ÿ¬ÿ ÿ¤ÿªÿ±ÿ¹ÿ±ÿ·ÿªÿ±ÿÿÿ¤ÿªÿÿªÿÿ¨ÿÿÿÿ£ÿÿ¶ÿ½ÿ¦ÿ¦ÿ§ÿ®ÿ¡ÿÿ©ÿÁÿ®ÿ²ÿ´ÿ®ÿ©ÿ³ÿ®ÿ±ÿµÿ©ÿ¨ÿ°ÿ¸ÿ¯ÿ£ÿ§ÿ°ÿ¶ÿ¹ÿ°ÿ´ÿ­ÿ¢ÿ¯ÿ´ÿ°ÿ¸ÿ§ÿ®ÿ±ÿ­ÿ·ÿ°ÿ³ÿ¼ÿ¨ÿ¬ÿªÿ´ÿªÿ¯ÿ´ÿÿªÿ¯ÿ®ÿ¢ÿ¢ÿ©ÿ¤ÿ«ÿ¶ÿ³ÿ³ÿ¹ÿ¯ÿÿ¨ÿ¶ÿ­ÿ¦ÿ©ÿ¬ÿ­ÿ¯ÿ®ÿªÿ¯ÿ¬ÿ¦ÿ­ÿ·ÿµÿ¨ÿ¶ÿ¬ÿ¬ÿ¬ÿ«ÿ´ÿ·ÿ¹ÿ¯ÿ­ÿ¼ÿ¸ÿ«ÿÿÿ¢ÿ¶ÿ­ÿ­ÿ²ÿÀÿ¼ÿ®ÿ¸ÿ¬ÿ°ÿ±ÿ­ÿÁÿµÿ­ÿ ÿXÿ²þ÷þÿÿÿ¯ÿ­ÿ§ÿ¤ÿªÿ­ÿ·ÿ®ÿÿ²ÿ¶ÿ£ÿ·ÿ¯ÿ¬ÿ©ÿ·ÿµÿ®ÿÿ§ÿ­ÿ¾ÿÿ¼ÿ³ÿ²ÿ­ÿªÿ¤ÿ¥ÿ¯ÿ¼ÿ´ÿ©ÿ­ÿ±ÿºÿ ÿÿ´ÿ¸ÿ¬ÿ§ÿ´ÿ¸ÿ±ÿ¬ÿ§ÿªÿ«ÿ«ÿ«ÿªÿ¨ÿ®ÿ¨ÿ¬ÿ¼ÿ¦ÿ­ÿÿ¡ÿ¬ÿªÿÿ·ÿ²ÿµÿ¬ÿ¤ÿ«ÿ¢ÿ²ÿ«ÿ¿ÿ±ÿ·ÿ¼ÿÿ©ÿ²ÿ­ÿ¬ÿ¬ÿ±ÿ±ÿ¬ÿ­ÿºÿÅÿ»ÿ®ÿ®ÿªÿ¬ÿ²ÿ¬ÿÿ¥ÿ°ÿµÿ¸ÿ¯ÿ­ÿ¡ÿ«ÿªÿÆÿÃÿ¾ÿ¾ÿ§ÿ­ÿ´ÿ½ÿ±ÿ§ÿ°ÿµÿ´ÿ°ÿ®ÿµÿ¯ÿ©ÿ©ÿ°ÿ«ÿ±ÿ¸ÿ»ÿ¹ÿ²ÿ­ÿ«ÿ±ÿ°ÿ¦ÿ¦ÿ¤ÿ§ÿ±ÿ¡ÿ±ÿ®ÿ«ÿµÿ±ÿ¶ÿ°ÿ·ÿ³ÿ¨ÿ¥ÿ­ÿ³ÿÂÿ²ÿ·ÿµÿµÿ®ÿÿÿ¨ÿ¶ÿµÿ±ÿ³ÿ¯ÿ«ÿ¶ÿºÿ¶ÿ¿ÿ·ÿ­ÿ´ÿ¼ÿ³ÿ­ÿ¼ÿ¯ÿ®ÿ¼ÿ³ÿ³ÿ°ÿ´ÿÿ¨ÿ»ÿ±ÿ®ÿ´ÿ¨ÿ«ÿµÿÄÿ·ÿ´ÿÂÿ²ÿ©ÿ©ÿ®ÿ«ÿ¡ÿ¥ÿ«ÿÿoÿzÿzÿªÿ±ÿ¨ÿ°ÿ±ÿ¼ÿ¯ÿ¯ÿ½ÿ¼ÿ³ÿ¥ÿÿªÿ«ÿ¤ÿ©ÿ²ÿ¥ÿ¬ÿ¶ÿ®ÿ®ÿ°ÿ®ÿ£ÿÿÿªÿ«ÿ²ÿ°ÿ¤ÿ£ÿ¬ÿ²ÿ§ÿÿ¦ÿÀÿ²ÿªÿµÿ±ÿ®ÿµÿ·ÿ¸ÿ»ÿ¾ÿ§ÿ§ÿ²ÿ°ÿ§ÿªÿ¾ÿ¼ÿ®ÿ©ÿ²ÿ»ÿ¸ÿ­ÿ©ÿ¯ÿµÿ»ÿÃÿ´ÿ ÿ¬ÿ²ÿ²ÿ±ÿ²ÿ³ÿ°ÿ®ÿ³ÿ¶ÿ¹ÿ®ÿ±ÿÅÿ¿ÿÆÿªÿ¨ÿ¯ÿ¯ÿ±ÿ¸ÿ²ÿ´ÿ¾ÿµÿ®ÿªÿ­ÿ²ÿ·ÿ«ÿ¯ÿ®ÿ¤ÿ¾ÿµÿ­ÿ¹ÿ¶ÿ«ÿ¸ÿ¬ÿ¹ÿªÿ°ÿªÿ®ÿ°ÿµÿ¯ÿ®ÿ¸ÿµÿ®ÿ©ÿ¡ÿ¡ÿ±ÿ·ÿ·ÿ³ÿ²ÿ¡ÿ©ÿ±ÿ¨ÿ³ÿ¬ÿ§ÿ¼ÿ»ÿ´ÿ¬ÿºÿ¸ÿ®ÿ·ÿ¯ÿ¤ÿ«ÿ¶ÿ·ÿ´ÿ³ÿ¬ÿ®ÿµÿ¯ÿ¦ÿ ÿ²ÿ°ÿ¦ÿ¶ÿ¬ÿ¬ÿÿ§ÿ·ÿ¶ÿ¶ÿ¸ÿ§ÿ­ÿ³ÿ·ÿ½ÿÂÿÄÿ³ÿ§ÿ­ÿ¤ÿ´ÿ°ÿ·ÿ¶ÿ±ÿ§ÿ¨ÿ²ÿ§ÿ¼ÿ®ÿ´ÿªÿ­ÿ³ÿ±ÿ¨ÿ¥ÿ¦ÿ ÿ©ÿ¬ÿ©ÿµÿ·ÿ±ÿ°ÿ¦ÿ«ÿ ÿÿ©ÿ§ÿÿ¡ÿ«ÿ®ÿªÿ¢ÿ£ÿÿ¤ÿÿªÿ±ÿ«ÿÿÿ¹ÿ¬ÿ ÿ«ÿ§ÿ¤ÿ¯ÿÿÿ§ÿÐÿ¥ÿ ÿ¬ÿ¦ÿ«ÿÿ§ÿÿÿ£ÿÿ¨ÿ«ÿ ÿ£ÿ¤ÿÿÿ«ÿ¥ÿ§ÿ¢ÿÿÿ«ÿ¾ÿµÿÿÿÿÿÿÿ¤ÿ£ÿ ÿ ÿ«ÿ®ÿ¥ÿ«ÿÿ¶ÿ¸ÿ©ÿµÿ¥ÿ¯ÿ³ÿÿ¯ÿ®ÿÿ£ÿªÿ´ÿµÿ´ÿ¸ÿ¬ÿ©ÿ¹ÿ±ÿÿ¥ÿÿ ÿ¤ÿ ÿÀÿ®ÿªÿ¦ÿ¢ÿµÿ°ÿ­ÿ§ÿ­ÿ¶ÿ«ÿ¢ÿ©ÿ¨ÿÿ¢ÿ«ÿ¬ÿ¦ÿºÿ¨ÿ¯ÿ±ÿ«ÿ´ÿ¼ÿ·ÿ¶ÿ¸ÿ¯ÿ¶ÿÃÿ¹ÿºÿ·ÿºÿÁÿ¦ÿ½ÿ§ÿÀÿ¨ÿ°ÿ¨ÿ±ÿ±ÿ§ÿ°ÿ¸ÿ´ÿ­ÿ¬ÿ®ÿªÿ°ÿ­ÿ©ÿ²ÿ¯ÿ­ÿ³ÿÁÿªÿµÿ§ÿ²ÿ¨ÿ©ÿºÿ³ÿ¤ÿ§ÿ¤ÿ¨ÿ»ÿ³ÿ·ÿ²ÿ¯ÿ´ÿªÿ¸ÿµÿ¶ÿ§ÿ§ÿ®ÿ¹ÿ¼ÿ­ÿ©ÿ³ÿµÿÂÿ®ÿ¹ÿ±ÿ¸ÿ®ÿªÿ¹ÿ²ÿ²ÿ²ÿÿ®ÿÇÿ¼ÿ¾ÿÆÿµÿÁÿ±ÿ¸ÿ½ÿ£ÿ·ÿ¼ÿ²ÿ·ÿ¼ÿ¨ÿ®ÿ²ÿ¯ÿ²ÿ·ÿ¹ÿºÿ·ÿÀÿ°ÿ²ÿ©ÿªÿ°ÿ¶ÿ²ÿ²ÿ°ÿ«ÿ©ÿ·ÿÂÿ¹ÿ®ÿ¦ÿ¯ÿ¼ÿ¶ÿ©ÿªÿÅÿ«ÿµÿ°ÿ»ÿ¸ÿµÿ²ÿ«ÿ°ÿµÿ¯ÿ³ÿ«ÿ±ÿµÿ¨ÿªÿµÿÿ±ÿ¸ÿ²ÿ®ÿ°ÿºÿ·ÿ¦ÿ°ÿ¿ÿ®ÿ®ÿ²ÿ±ÿÀÿ°ÿ«ÿ§ÿ³ÿ´ÿ±ÿ³ÿ´ÿ¶ÿ±ÿ®ÿÿÿºÿ¸ÿ°ÿ²ÿ§ÿ¬ÿ²ÿ©ÿ¦ÿ¯ÿµÿ¸ÿ¼ÿ°ÿ­ÿ¬ÿ®ÿ¨ÿªÿÀÿ¸ÿ±ÿ±ÿ·ÿ¶ÿ¶ÿÁÿ³ÿ¯ÿ²ÿ´ÿ®ÿ¨ÿ«ÿ·ÿ­ÿ«ÿµÿ²ÿ°ÿ´ÿ°ÿ«ÿ§ÿ¹ÿ¸ÿÿ¯ÿªÿ³ÿ±ÿ§ÿ²ÿ·ÿ®ÿ¬ÿ±ÿ¹ÿÿ§ÿÿÿ§ÿ¨ÿ¨ÿ®ÿ»ÿ¹ÿµÿ¾ÿÅÿÁÿºÿ¶ÿ´ÿ¯ÿ¤ÿ¨ÿ²ÿ³ÿ´ÿ±ÿ°ÿ³ÿ¹ÿ¹ÿ­ÿ®ÿ°ÿÂÿÍÿ¯ÿ«ÿ®ÿ·ÿ´ÿ¬ÿ®ÿ²ÿ¬ÿ³ÿ¸ÿÂÿªÿ¥ÿ°ÿ®ÿªÿªÿ°ÿ°ÿªÿ¯ÿ¸ÿ³ÿ¹ÿÿ¼ÿ±ÿ«ÿ®ÿ»ÿ¹ÿ·ÿ·ÿ¼ÿÇÿºÿ©ÿ°ÿ§ÿ²ÿ¥ÿ«ÿµÿ²ÿ¬ÿ°ÿ¸ÿºÿÀÿ·ÿ´ÿÂÿ¤ÿ¸ÿ§ÿ­ÿ«ÿªÿ°ÿ¯ÿ¦ÿµÿ·ÿÊÿ©ÿ¬ÿ¾ÿÂÿ¸ÿ«ÿ­ÿ³ÿ²ÿ»ÿ§ÿ±ÿ»ÿ»ÿ±ÿµÿ½ÿ¿ÿ´ÿ°ÿÀÿÃÿ­ÿ¹ÿ³ÿ±ÿµÿ®ÿ²ÿ¬ÿ¬ÿ·ÿ¸ÿ±ÿ³ÿ¶ÿ«ÿ¤ÿ®ÿ¬ÿ³ÿµÿ®ÿ³ÿºÿµÿ½ÿºÿªÿ¹ÿ¸ÿµÿ©ÿ«ÿªÿªÿ´ÿ¶ÿ´ÿ§ÿ´ÿ¼ÿ£ÿ»ÿ¼ÿ®ÿ§ÿ©ÿªÿ¬ÿµÿ¶ÿ®ÿ³ÿ¯ÿªÿ®ÿ¯ÿ°ÿ´ÿµÿµÿ§ÿ·ÿªÿ·ÿ­ÿ«ÿ©ÿ¯ÿ±ÿ¢ÿ¡ÿ»ÿ¥ÿ·ÿ¹ÿ½ÿ¹ÿ¶ÿ³ÿ­ÿªÿ¯ÿ­ÿ»ÿ³ÿ·ÿ´ÿ¦ÿ¢ÿÿ ÿ®ÿ­ÿ·ÿ¹ÿ±ÿ±ÿ±ÿ§ÿ¨ÿ¸ÿ´ÿ£ÿ»ÿÂÿÄÿ­ÿ¯ÿ±ÿµÿ±ÿ¬ÿ±ÿ·ÿ±ÿ¤ÿ®ÿ»ÿ®ÿ°ÿ·ÿ¸ÿ·ÿµÿ§ÿÿ­ÿ´ÿ¯ÿµÿ°ÿ´ÿ»ÿ·ÿ²ÿ±ÿ­ÿ·ÿºÿ¦ÿÿ¯ÿ³ÿ­ÿ·ÿ­ÿ¬ÿ«ÿ£ÿ¿ÿ¸ÿ½ÿ¼ÿ¯ÿ±ÿÂÿ®ÿ­ÿ´ÿ£ÿ§ÿµÿ¿ÿºÿ¶ÿÀÿ¬ÿ®ÿÿ°ÿ´ÿ²ÿ°ÿ­ÿ®ÿµÿ£ÿ´ÿ´ÿªÿ§ÿ·ÿ½ÿ¬ÿ£ÿ¾ÿ©ÿ¨ÿ¦ÿ¯ÿµÿ¾ÿ»ÿ°ÿµÿ®ÿÁÿ£ÿ©ÿ±ÿ¹ÿÁÿ½ÿ´ÿÈÿ¨ÿ³ÿ¯ÿ¡ÿ®ÿ¸ÿ»ÿ½ÿ´ÿ³ÿ³ÿ®ÿ´ÿ±ÿ°ÿµÿ»ÿ¾ÿÉÿ³ÿµÿ­ÿ¨ÿ¯ÿ³ÿ´ÿ¶ÿ·ÿ³ÿµÿ¿ÿ»ÿ´ÿ¸ÿ¯ÿ»ÿ·ÿ¹ÿµÿªÿ¤ÿ¥ÿ«ÿ±ÿ³ÿ¶ÿºÿ¼ÿ¶ÿ®ÿ·ÿ¾ÿ»ÿ¯ÿµÿ·ÿ»ÿ¹ÿ¾ÿÇÿ¸ÿÈÿÁÿ¹ÿ¯ÿ±ÿ±ÿ³ÿ¸ÿ¸ÿ®ÿÏÿºÿÁÿ·ÿ¿ÿÁÿ¼ÿ½ÿ¼ÿ«ÿ½ÿÕÿ¹ÿ®ÿªÿµÿ¹ÿ°ÿ¹ÿ´ÿ®ÿÆÿ½ÿ¸ÿ»ÿÁÿ¸ÿ¬ÿºÿ¿ÿºÿ¬ÿ¡ÿ¯ÿ¼ÿ¼ÿµÿ¶ÿ¼ÿ²ÿ©ÿµÿÃÿ¸ÿ³ÿ¾ÿ¿ÿ²ÿ³ÿ¥ÿ»ÿ¯ÿ¬ÿ¥ÿ©ÿ¬ÿ¨ÿ¥ÿ§ÿ²ÿÃÿ³ÿ¯ÿ¯ÿ·ÿ±ÿ¯ÿ´ÿ¨ÿÿ¾ÿ·ÿ±ÿ¸ÿºÿ²ÿ­ÿ¯ÿ³ÿºÿ·ÿ°ÿ«ÿ£ÿ²ÿ«ÿ¡ÿ©ÿ­ÿ¬ÿÁÿ°ÿªÿ²ÿ¶ÿ®ÿµÿ­ÿ¤ÿ¬ÿ¸ÿ´ÿ²ÿÀÿ²ÿ»ÿªÿ°ÿ¶ÿªÿ¦ÿ®ÿ­ÿ°ÿ¹ÿ±ÿ±ÿ©ÿ¢ÿ­ÿ°ÿ°ÿ´ÿ­ÿÀÿ¶ÿ±ÿ­ÿ¹ÿ¸ÿºÿ¸ÿ¸ÿ·ÿ­ÿ·ÿ´ÿ´ÿ´ÿ¿ÿ¯ÿ¾ÿ¹ÿ©ÿ³ÿ½ÿ²ÿ¸ÿ«ÿ¾ÿ®ÿ³ÿ½ÿ·ÿ²ÿ¯ÿ§ÿ¦ÿ¯ÿºÿ³ÿ´ÿ±ÿ¼ÿ¹ÿ±ÿ¥ÿÿ¬ÿÀÿ¸ÿ®ÿ®ÿ·ÿ±ÿ­ÿ¬ÿ°ÿ¿ÿÄÿ·ÿ¯ÿ¯ÿ¥ÿµÿ¢ÿ·ÿ´ÿ°ÿ¾ÿÆÿºÿ¬ÿªÿ®ÿ«ÿÀÿÇÿ®ÿ´ÿ²ÿ²ÿ¨ÿ§ÿ°ÿ¯ÿ¨ÿºÿ·ÿ¢ÿ±ÿ®ÿ´ÿ¹ÿ¾ÿ¼ÿµÿ­ÿ­ÿµÿ¯ÿ¯ÿ¤ÿ¯ÿ¿ÿ²ÿ·ÿ·ÿ¶ÿ¯ÿ«ÿ´ÿ¶ÿÂÿªÿ¬ÿµÿ¶ÿÀÿ¬ÿªÿ¥ÿÿ¥ÿ²ÿºÿ¯ÿ»ÿ£ÿµÿ¨ÿ¯ÿ±ÿºÿµÿ«ÿ³ÿ¹ÿ­ÿ¸ÿ·ÿ³ÿ«ÿ²ÿ¶ÿ¯ÿ¯ÿ±ÿ¥ÿ±ÿ½ÿ¶ÿÀÿ®ÿ¹ÿÄÿ©ÿ«ÿ´ÿ¦ÿ¦ÿ²ÿ¯ÿ¯ÿºÿ»ÿµÿ¸ÿ­ÿ¹ÿ»ÿ¯ÿ½ÿ«ÿ©ÿ²ÿ¸ÿ¹ÿ¶ÿ¹ÿ½ÿ²ÿ«ÿ­ÿ¾ÿÃÿ¸ÿ´ÿ¦ÿ©ÿ¸ÿ½ÿ¸ÿ°ÿ«ÿ­ÿ¯ÿ¼ÿ´ÿ¯ÿ­ÿ¦ÿ­ÿ¬ÿ¹ÿ®ÿ§ÿ¸ÿºÿ©ÿ­ÿ·ÿÂÿ£ÿ¸ÿ¸ÿÂÿµÿ³ÿ¶ÿ²ÿªÿ´ÿ¿ÿ°ÿ­ÿ±ÿ·ÿ¯ÿ®ÿªÿ±ÿºÿ¾ÿµÿµÿ·ÿµÿ¹ÿ½ÿ¼ÿ¿ÿºÿ¥ÿ®ÿÇÿ¸ÿ±ÿ©ÿ¶ÿ½ÿºÿ¸ÿ´ÿ´ÿ·ÿ´ÿ¹ÿ§ÿ§ÿ¦ÿ»ÿ ÿ¼ÿ¯ÿ¸ÿ¹ÿ½ÿ»ÿ¸ÿ¾ÿ»ÿ²ÿµÿªÿÿÿ®ÿ¶ÿ¬ÿ¨ÿ¥ÿ´ÿ°ÿ¹ÿ·ÿµÿ¾ÿ·ÿ±ÿ¼ÿ´ÿ³ÿ²ÿ¤ÿ°ÿµÿµÿµÿ¹ÿ»ÿ¿ÿ¶ÿ­ÿ¬ÿ¬ÿ°ÿ²ÿºÿ«ÿ²ÿ¶ÿ¬ÿ´ÿ¶ÿ»ÿ¼ÿ¨ÿ«ÿ²ÿµÿ¸ÿ´ÿ«ÿ¥ÿ­ÿ±ÿ´ÿ¬ÿ­ÿ§ÿ ÿ§ÿ¨ÿ³ÿ²ÿ ÿÿÿ¤ÿ¬ÿ°ÿ­ÿ»ÿ¨ÿ¨ÿ©ÿ¡ÿµÿ«ÿ½ÿ½ÿ·ÿ²ÿ«ÿ·ÿ¸ÿ¬ÿ®ÿ´ÿµÿ³ÿ¯ÿªÿ¬ÿ¿ÿ¯ÿ¼ÿ±ÿ»ÿ¦ÿ®ÿÃÿ´ÿ¹ÿ½ÿ¾ÿ·ÿ¢ÿ§ÿ´ÿ²ÿ°ÿ·ÿ±ÿ°ÿ¾ÿÅÿµÿ¥ÿ°ÿºÿ²ÿ²ÿ±ÿ±ÿ±ÿ³ÿ¼ÿºÿ²ÿ¨ÿªÿÿ¤ÿ¯ÿ«ÿ®ÿ¨ÿÄÿ¯ÿ¬ÿ¯ÿµÿ²ÿ©ÿ¦ÿ´ÿ¿ÿ²ÿ®ÿ£ÿ²ÿªÿ¬ÿ£ÿ£ÿ©ÿ¸ÿ°ÿ¸ÿ¨ÿ¨ÿ¨ÿ¥ÿ£ÿ ÿÿÿ ÿ«ÿ¯ÿ°ÿ¥ÿÿÿÃÿ¬ÿÄÿ³ÿ¯ÿÿ°ÿ­ÿ¯ÿ¨ÿ£ÿ­ÿ¦ÿÿ¦ÿ°ÿ­ÿ¬ÿ«ÿ¬ÿªÿ¯ÿÿ´ÿÿºÿ§ÿÿÿ­ÿ®ÿ¤ÿ¬ÿªÿ®ÿ°ÿ§ÿ©ÿªÿ¦ÿÿÿÿ¨ÿ¤ÿ¦ÿÿ£ÿ£ÿÿÿ£ÿ§ÿÿÿªÿªÿÿÿ¡ÿÿÿÿÿÿÿÿÿÿ©ÿÿÿ ÿ£ÿÿÿÿÿ£ÿ´ÿ´ÿ²ÿ©ÿ ÿÿÿ¥ÿ¬ÿ§ÿ©ÿ©ÿ®ÿÿ©ÿ¯ÿµÿµÿ°ÿ«ÿ°ÿ´ÿ¯ÿ¶ÿªÿ­ÿ«ÿ¤ÿ«ÿ°ÿ¨ÿ¦ÿµÿ»ÿ°ÿ©ÿ¤ÿ¹ÿ°ÿÅÿÿ¶ÿ¯ÿºÿ°ÿÀÿ¹ÿ®ÿ®ÿ¯ÿ«ÿ³ÿ¬ÿ°ÿ²ÿ²ÿ´ÿ¯ÿ¶ÿ²ÿ¶ÿ²ÿ¯ÿªÿ¯ÿ¡ÿ¤ÿ¯ÿ¹ÿ»ÿ³ÿ¦ÿ­ÿ¨ÿ¥ÿ³ÿÿ¡ÿ¨ÿ¯ÿ¹ÿ¸ÿ¶ÿ¶ÿ²ÿ£ÿÿ©ÿ°ÿ½ÿ¶ÿ£ÿµÿ§ÿ¡ÿ§ÿ®ÿ¬ÿªÿ§ÿ¸ÿ°ÿ³ÿ¹ÿ´ÿ«ÿ¬ÿ­ÿ²ÿµÿ¹ÿºÿ²ÿ¥ÿ©ÿ´ÿ±ÿ¶ÿ®ÿ»ÿ¶ÿ­ÿ·ÿ­ÿ¹ÿ²ÿ±ÿÀÿ®ÿ©ÿµÿ²ÿ²ÿ·ÿ­ÿ®ÿ¤ÿ¨ÿ®ÿ²ÿ±ÿÿÿ¨ÿ½ÿ±ÿ¾ÿ²ÿ²ÿ¹ÿ¶ÿ¹ÿ®ÿ£ÿÂÿ´ÿ¥ÿ¯ÿ«ÿºÿ¸ÿ®ÿ´ÿ¯ÿ­ÿ§ÿ¯ÿ³ÿ¶ÿ²ÿ®ÿ®ÿ¯ÿ®ÿ°ÿ·ÿ±ÿªÿ²ÿµÿ±ÿ»ÿ¶ÿªÿ»ÿ¾ÿµÿ½ÿ´ÿ­ÿ®ÿ¿ÿ¦ÿ¥ÿ·ÿ¹ÿºÿ¬ÿªÿ¥ÿ«ÿ¹ÿ±ÿ¥ÿ«ÿ´ÿ³ÿ©ÿ¯ÿ¯ÿ£ÿ¶ÿ²ÿµÿ®ÿ¶ÿ¸ÿµÿ¸ÿ¸ÿ£ÿ´ÿ°ÿ°ÿ´ÿ¶ÿÆÿ¸ÿ±ÿ¶ÿ¬ÿ·ÿ±ÿ·ÿ·ÿ²ÿ¬ÿªÿ±ÿ¨ÿ¶ÿÊÿ½ÿ³ÿ²ÿ²ÿ°ÿªÿ¯ÿ­ÿÿ¯ÿ¬ÿ¶ÿÉÿ»ÿ®ÿºÿµÿÿ¤ÿ¤ÿªÿ²ÿ©ÿ¡ÿÄÿ¬ÿ·ÿÁÿ°ÿ°ÿ®ÿ«ÿ®ÿ¸ÿ²ÿÿÿ­ÿ¼ÿ¶ÿµÿºÿ¶ÿ¶ÿµÿ±ÿªÿ´ÿ§ÿ¤ÿ¬ÿµÿ²ÿ®ÿ½ÿºÿ¦ÿ´ÿ¯ÿ¦ÿ»ÿµÿ°ÿ´ÿºÿ«ÿ²ÿ®ÿ¸ÿ¯ÿÿ{ÿÿ§ÿ«ÿ¬ÿ®ÿ»ÿÃÿ½ÿºÿ½ÿ±ÿªÿ°ÿ¨ÿªÿªÿ«ÿ¸ÿ²ÿµÿ´ÿ¯ÿ¨ÿ·ÿ¯ÿ£ÿÿ­ÿ³ÿ¥ÿ§ÿ¶ÿµÿ´ÿÀÿ¨ÿ¥ÿ¦ÿ¶ÿ¡ÿÿ®ÿ²ÿ¦ÿªÿ­ÿ©ÿÿ¦ÿ½ÿ¹ÿ°ÿ£ÿ£ÿ¬ÿ¶ÿ³ÿ¦ÿ®ÿ±ÿ®ÿÿ¶ÿ³ÿ¹ÿ­ÿ­ÿ©ÿ±ÿ±ÿ¯ÿ¨ÿ¢ÿ²ÿ¦ÿÿ¨ÿ®ÿ©ÿ±ÿ®ÿµÿ³ÿ«ÿÿ ÿ³ÿ¯ÿ°ÿ°ÿ¬ÿ¯ÿ°ÿ¬ÿ¥ÿ¦ÿ©ÿ¯ÿ§ÿ¨ÿ¹ÿ±ÿ»ÿÀÿ±ÿªÿµÿ¨ÿ­ÿµÿ«ÿ­ÿ«ÿÿªÿ¥ÿÿÿ£ÿ©ÿ»ÿ¬ÿwÿkÿwÿÿ¦ÿ ÿ«ÿÿÿ¼ÿ·ÿ´ÿ¯ÿ©ÿ¯ÿºÿ»ÿªÿ£ÿ®ÿ²ÿ­ÿ¯ÿ¯ÿ¬ÿ³ÿ±ÿ¿ÿ¯ÿ¯ÿ·ÿ²ÿ§ÿ±ÿ¬ÿ¬ÿ¸ÿ¨ÿ¯ÿ·ÿ·ÿ¸ÿ¢ÿ³ÿ¨ÿ´ÿ©ÿµÿ¦ÿ§ÿ²ÿ²ÿ®ÿ´ÿ­ÿ¯ÿ²ÿ©ÿ³ÿ·ÿ§ÿ§ÿ·ÿ³ÿ¦ÿ¡ÿ¥ÿ§ÿ¤ÿ­ÿ©ÿ¤ÿ§ÿ¨ÿÿÿ­ÿ¯ÿ°ÿ¢ÿ§ÿ£ÿ¡ÿÿ¡ÿ¤ÿ¿ÿ¸ÿÄÿ±ÿÿºÿ²ÿ§ÿ®ÿ¼ÿ¼ÿÿ¢ÿ¬ÿ¬ÿ©ÿ£ÿ¨ÿ¦ÿ ÿ·ÿ§ÿÿ¤ÿ¥ÿ¨ÿ¨ÿ¥ÿ£ÿ£ÿÿÿ¦ÿ®ÿ«ÿ¯ÿ®ÿ¶ÿ±ÿ¬ÿºÿ³ÿ¤ÿ­ÿªÿÿ¢ÿ¡ÿ£ÿ¶ÿ®ÿ¯ÿ¤ÿÿ´ÿ£ÿ°ÿ¥ÿµÿ©ÿ§ÿ¯ÿÀÿ¯ÿÿ¯ÿ®ÿºÿ¶ÿ´ÿ­ÿ©ÿ¥ÿ§ÿ»ÿ®ÿ­ÿµÿ§ÿ¬ÿ´ÿ¹ÿ²ÿ²ÿ¹ÿ§ÿÿ£ÿ ÿÿ£ÿÿÿªÿ¬ÿ±ÿ¨ÿ³ÿ­ÿÿ©ÿºÿ©ÿ´ÿµÿ¯ÿ±ÿ¥ÿ·ÿ°ÿÿ¤ÿ£ÿºÿÊÿ¸ÿ¾ÿ¦ÿ¤ÿ ÿ§ÿ±ÿªÿ®ÿ¾ÿªÿ©ÿ·ÿ¿ÿ¬ÿ¨ÿ¤ÿ¬ÿ®ÿ­ÿ­ÿ®ÿ¸ÿ½ÿ¹ÿ©ÿ®ÿªÿÿ¯ÿµÿ¸ÿ¯ÿ©ÿÿ©ÿºÿ²ÿ¶ÿ«ÿÿ¬ÿ®ÿ§ÿ³ÿ¯ÿÿ¿ÿ«ÿ³ÿ·ÿ³ÿ¥ÿ«ÿ®ÿÃÿ­ÿ¢ÿ¹ÿ«ÿ¸ÿ§ÿ£ÿ¦ÿ¬ÿ¿ÿ±ÿ¬ÿ¶ÿ·ÿ©ÿ¦ÿ£ÿ®ÿ®ÿ§ÿ¡ÿ©ÿÿ£ÿµÿ±ÿ¬ÿ¦ÿ¤ÿ£ÿªÿ§ÿ¤ÿ³ÿ²ÿ±ÿ«ÿ¨ÿ­ÿ´ÿ´ÿ«ÿ¬ÿ¥ÿºÿÿ·ÿ¹ÿ­ÿ¾ÿ·ÿÆÿÿ§ÿ¯ÿ¯ÿºÿ{ÿ¡ÿ±ÿÿ¡ÿ½ÿ³ÿ¬ÿ«ÿ±ÿÿ¨ÿªÿªÿµÿ±ÿ­ÿÿÿ­ÿÿÿ¯ÿ¤ÿ¥ÿ´ÿ·ÿ¯ÿÿ¢ÿÁÿ¾ÿÅÿÁÿ±ÿ¨ÿ²ÿÿÿ°ÿµÿ¶ÿºÿÿ¢ÿÿ«ÿ§ÿ§ÿ¨ÿ£ÿ¤ÿ±ÿ¬ÿÿ®ÿ¨ÿ§ÿµÿ¶ÿ¦ÿ­ÿ ÿ£ÿ¢ÿ¦ÿÿ¬ÿ¬ÿªÿ«ÿ®ÿ¬ÿ«ÿ³ÿ³ÿ©ÿ¨ÿ ÿÿ¯ÿ³ÿ²ÿ©ÿ«ÿ¿ÿÄÿ±ÿ§ÿ¡ÿÿ®ÿ¯ÿ±ÿ³ÿ­ÿ¾ÿ«ÿ£ÿ½ÿ´ÿ¯ÿ´ÿ°ÿ¤ÿ¥ÿ¨ÿÿªÿ¸ÿÿ¬ÿ¯ÿÿ¢ÿÿ¦ÿ¬ÿ´ÿ¸ÿµÿ¸ÿ·ÿ±ÿ­ÿ±ÿ·ÿ«ÿ¡ÿªÿµÿ²ÿ«ÿ±ÿ²ÿ®ÿ¬ÿ¦ÿ¬ÿ¯ÿ¬ÿµÿ¬ÿ©ÿ³ÿµÿ²ÿ©ÿ¿ÿ±ÿ¶ÿªÿªÿµÿ²ÿ­ÿ³ÿ«ÿ·ÿ¤ÿ§ÿ¨ÿ´ÿ®ÿ¡ÿ¿ÿ²ÿºÿ²ÿ­ÿ®ÿ®ÿ¹ÿ®ÿÿjÿÿªÿ¤ÿ§ÿ®ÿ¤ÿ¢ÿ°ÿÀÿ±ÿ¶ÿÅÿ»ÿÿ§ÿ¸ÿ¦ÿ®ÿÿ©ÿ²ÿ¬ÿ¯ÿ¸ÿ½ÿ´ÿ·ÿ¬ÿ¹ÿ¿ÿÿ°ÿÿ®ÿ®ÿ«ÿ¯ÿ§ÿ¨ÿ¸ÿ½ÿ¶ÿ®ÿ¯ÿ²ÿªÿ ÿ©ÿ¯ÿªÿ«ÿªÿ§ÿªÿ¡ÿ ÿ¨ÿ©ÿ§ÿ·ÿ¨ÿ­ÿ´ÿ¬ÿµÿÿªÿ°ÿ³ÿ¡ÿ¾ÿ¡ÿµÿ¥ÿªÿ£ÿ­ÿ¶ÿ§ÿ¸ÿ·ÿ¼ÿ­ÿ¬ÿ¬ÿ±ÿ­ÿ¨ÿ¢ÿ¬ÿµÿºÿ¼ÿ»ÿ¼ÿ¸ÿµÿ¸ÿ¸ÿ¹ÿ¸ÿ«ÿ¥ÿ²ÿ³ÿ®ÿÁÿ·ÿªÿ¸ÿ±ÿÁÿ¹ÿÊÿ³ÿ³ÿ¤ÿÿ¼ÿ»ÿ­ÿ ÿ®ÿ°ÿ±ÿºÿ°ÿ¸ÿµÿ·ÿ½ÿ½ÿ®ÿ»ÿ»ÿ°ÿ·ÿ¸ÿµÿ¬ÿ¨ÿ­ÿ¦ÿ¬ÿ¬ÿµÿ­ÿÿ¬ÿ¹ÿ¸ÿ´ÿªÿÁÿ¬ÿ»ÿ·ÿ®ÿ½ÿ²ÿ¶ÿºÿºÿ¹ÿ¿ÿ»ÿ°ÿÿ®ÿ´ÿ³ÿ¿ÿºÿ©ÿ¦ÿ®ÿ¬ÿ¬ÿ»ÿ»ÿµÿ²ÿ«ÿ­ÿ¹ÿ½ÿ¼ÿ¾ÿ·ÿ¤ÿ­ÿºÿ·ÿ½ÿªÿ¯ÿ²ÿ¥ÿ´ÿ»ÿ²ÿ¯ÿ¬ÿ¸ÿ­ÿ¼ÿÊÿ¼ÿ¯ÿªÿ­ÿÿÿÿ¥ÿÿxÿgÿzÿ©ÿ²ÿ£ÿ¨ÿ©ÿµÿ²ÿÁÿ»ÿ²ÿÅÿ²ÿ¬ÿ¯ÿ³ÿ²ÿ½ÿ·ÿ¯ÿ²ÿºÿ©ÿ®ÿµÿ·ÿ³ÿ°ÿ¬ÿ²ÿºÿ®ÿ®ÿ¼ÿ¾ÿ¸ÿ«ÿ¯ÿ·ÿ²ÿ¢ÿ¡ÿ·ÿÂÿÇÿÂÿ¾ÿÁÿ¤ÿÀÿ¼ÿ«ÿ°ÿ¿ÿ²ÿ¥ÿ¬ÿ¿ÿ»ÿ¸ÿ¬ÿªÿ¶ÿ½ÿ¸ÿ©ÿ¥ÿ´ÿ½ÿ¼ÿ°ÿ­ÿ®ÿ¸ÿ©ÿ§ÿµÿ¬ÿ¯ÿ¡ÿ¯ÿªÿ«ÿ¹ÿÀÿ¸ÿ´ÿ¨ÿ°ÿ®ÿ«ÿ©ÿ¢ÿ¬ÿªÿ¢ÿ¦ÿ¦ÿ¤ÿ¢ÿ¢ÿ±ÿ¹ÿ¹ÿÃÿ¿ÿÿ«ÿ¶ÿ¢ÿºÿªÿ±ÿ»ÿ©ÿ·ÿ«ÿ«ÿ¥ÿªÿ¨ÿ¯ÿ®ÿµÿµÿ®ÿ©ÿ¤ÿ¨ÿ©ÿ­ÿ±ÿ±ÿ¯ÿµÿ³ÿ¶ÿÀÿ¸ÿ¶ÿ¡ÿ£ÿ¤ÿ®ÿ¯ÿ£ÿ»ÿ±ÿ¶ÿ¶ÿ ÿÿ£ÿ¦ÿ¯ÿ°ÿ®ÿ©ÿ ÿ¯ÿ·ÿ®ÿ·ÿ ÿ¶ÿ¦ÿµÿ·ÿ«ÿÿ¨ÿ±ÿÀÿ²ÿ¶ÿ­ÿ«ÿ²ÿ´ÿ¼ÿ¶ÿ®ÿªÿ ÿªÿ´ÿ³ÿ´ÿ¦ÿ¬ÿ«ÿ¨ÿ³ÿ®ÿ©ÿ²ÿ°ÿ¾ÿ©ÿ¡ÿ³ÿ§ÿ£ÿ©ÿªÿ¡ÿ¤ÿ¬ÿ¬ÿ¶ÿ´ÿ¦ÿ¯ÿªÿ¨ÿ¦ÿÿªÿÿ©ÿ¢ÿÿ¢ÿ¥ÿ®ÿ¦ÿÿ¡ÿ¯ÿ½ÿ®ÿÿÿÿ¡ÿÿÿÿÿÿ°ÿÿÿÊÿ¢ÿ«ÿÿ±ÿ¦ÿÿªÿ±ÿÿ¤ÿ¨ÿÿ¬ÿ²ÿ§ÿªÿªÿÿ¨ÿ¶ÿ°ÿ©ÿ§ÿ¬ÿ´ÿ¨ÿ¢ÿÿÿÿÿÿ¢ÿ¥ÿÿÿ¦ÿªÿªÿÿÿµÿÿ±ÿ¹ÿ¨ÿ¶ÿ­ÿÿ¢ÿ¡ÿ®ÿ¯ÿÿ©ÿªÿ²ÿ´ÿ«ÿ­ÿ²ÿ®ÿ°ÿ´ÿ¨ÿ£ÿ ÿ¯ÿ§ÿ¼ÿ¿ÿ·ÿÿµÿ¶ÿ³ÿ½ÿÃÿ¶ÿ­ÿ¶ÿ­ÿÿ«ÿ¦ÿµÿºÿªÿµÿ­ÿ¼ÿ¨ÿ´ÿ´ÿºÿ¦ÿ´ÿ´ÿ·ÿºÿ»ÿ¸ÿ¹ÿÀÿ½ÿµÿªÿ·ÿ³ÿ¶ÿ«ÿ¯ÿ´ÿÿ¯ÿ³ÿ¬ÿªÿºÿÀÿºÿ¬ÿ§ÿªÿ¬ÿÁÿ³ÿ¨ÿ¥ÿ¯ÿ©ÿ§ÿ·ÿ§ÿ¶ÿ³ÿ§ÿ§ÿ¬ÿ²ÿ¸ÿ³ÿ²ÿ¾ÿ»ÿ³ÿÂÿ¡ÿ¬ÿ¯ÿ¸ÿ¯ÿ¢ÿ½ÿÀÿ²ÿ²ÿ¶ÿºÿ´ÿ®ÿ²ÿ³ÿ²ÿ¹ÿ¯ÿ©ÿ±ÿ±ÿ·ÿ²ÿ¶ÿ°ÿ¼ÿ¶ÿ ÿ±ÿ·ÿ¬ÿ«ÿ³ÿ·ÿªÿ°ÿ¬ÿÅÿ²ÿ¿ÿ²ÿ¼ÿ´ÿ³ÿªÿ§ÿ´ÿ¯ÿªÿ¬ÿ«ÿ·ÿ½ÿ¸ÿ°ÿºÿ±ÿªÿ¯ÿ¾ÿµÿ®ÿ©ÿÂÿ©ÿ¨ÿ·ÿ°ÿ·ÿ±ÿªÿ¼ÿ£ÿ¦ÿ¯ÿ±ÿ¸ÿÄÿ¹ÿºÿ®ÿ®ÿ±ÿ¸ÿÂÿ¸ÿ¯ÿ³ÿ­ÿ´ÿ«ÿ·ÿ¹ÿÀÿ¤ÿ¨ÿ±ÿ¿ÿ¹ÿ¯ÿ°ÿ¬ÿ£ÿ©ÿ¬ÿ¶ÿ¥ÿ¿ÿ®ÿ¾ÿ±ÿ¥ÿ²ÿ»ÿ´ÿ£ÿÿªÿ¯ÿ¯ÿ«ÿ¯ÿ©ÿµÿ­ÿ¸ÿ·ÿ¨ÿ·ÿºÿ¯ÿ¤ÿ±ÿÂÿ·ÿ§ÿ«ÿ¨ÿ¨ÿ²ÿ±ÿµÿ´ÿ±ÿ¨ÿ£ÿ«ÿ¯ÿ·ÿÄÿºÿ²ÿ²ÿ½ÿ¬ÿµÿ½ÿ¯ÿ«ÿ³ÿ°ÿ±ÿ½ÿÅÿ½ÿ¯ÿ²ÿÁÿ»ÿ®ÿÿªÿ·ÿ±ÿ¥ÿ±ÿºÿµÿ³ÿ·ÿ®ÿ¢ÿ²ÿÿµÿ½ÿ¼ÿµÿ«ÿ«ÿ¯ÿ±ÿµÿµÿ´ÿ¸ÿ¸ÿ«ÿ·ÿ¨ÿ ÿªÿ­ÿ®ÿµÿµÿ·ÿ±ÿ¡ÿ³ÿ¤ÿ¯ÿ±ÿ°ÿÄÿ±ÿ®ÿ®ÿ¯ÿªÿ­ÿ¸ÿ´ÿµÿ²ÿ»ÿ¤ÿÿ§ÿ¨ÿ¬ÿ¯ÿµÿ¨ÿÿ­ÿ±ÿ¯ÿ ÿ£ÿ°ÿ¨ÿÄÿ¶ÿ·ÿ¾ÿ»ÿ¿ÿÅÿ¿ÿ½ÿ­ÿ±ÿ¬ÿ±ÿªÿµÿµÿ»ÿ±ÿ¦ÿ«ÿ³ÿ¾ÿ­ÿªÿ»ÿÿ²ÿºÿ°ÿ¿ÿ´ÿªÿ²ÿ­ÿ²ÿ¹ÿºÿ²ÿ±ÿ¸ÿÅÿ¸ÿ¯ÿ±ÿ®ÿ®ÿ½ÿ½ÿµÿ±ÿºÿ·ÿ®ÿ®ÿ´ÿªÿ©ÿ±ÿ®ÿ­ÿ­ÿ®ÿ±ÿ©ÿ´ÿ³ÿ¬ÿ´ÿ¶ÿ²ÿ°ÿÿÿÿ°ÿ¼ÿ£ÿ°ÿºÿ½ÿ´ÿ«ÿ²ÿ¸ÿ»ÿ¬ÿ´ÿ­ÿ³ÿ°ÿ°ÿ©ÿ¬ÿ²ÿªÿ­ÿ®ÿ´ÿ¾ÿ¼ÿ½ÿ¾ÿ®ÿ§ÿ©ÿ²ÿÂÿ¶ÿ¨ÿÄÿ»ÿ¬ÿ¶ÿ°ÿ¬ÿ¶ÿ¸ÿ²ÿ¹ÿ¤ÿ§ÿ©ÿ®ÿ°ÿ´ÿµÿ³ÿ§ÿ¢ÿ¶ÿÉÿ¸ÿ§ÿÀÿµÿ¯ÿ°ÿ³ÿ³ÿ°ÿ²ÿ½ÿ­ÿ´ÿ½ÿ®ÿ©ÿ³ÿ¯ÿ°ÿ·ÿ­ÿ²ÿ¬ÿ¶ÿ¶ÿ¯ÿ¢ÿ«ÿ¼ÿ¹ÿ¯ÿ´ÿ²ÿÀÿ¯ÿ®ÿ³ÿ»ÿ»ÿ«ÿ©ÿ½ÿ»ÿ»ÿ§ÿ¯ÿ¹ÿÁÿÀÿ¯ÿ¨ÿ¬ÿªÿ®ÿ®ÿ°ÿ¥ÿ³ÿ¯ÿ·ÿ³ÿªÿ´ÿºÿ£ÿºÿ´ÿ¬ÿ±ÿºÿµÿ­ÿ±ÿ·ÿ²ÿ£ÿ ÿ¶ÿ¶ÿ¼ÿÁÿ¹ÿ³ÿ½ÿÃÿÃÿ´ÿ°ÿ´ÿÀÿ½ÿ³ÿ®ÿ¨ÿ§ÿ¨ÿ²ÿ³ÿºÿ·ÿ¬ÿ¨ÿ®ÿ­ÿ©ÿ®ÿ´ÿ¼ÿªÿ·ÿ³ÿ©ÿ¼ÿ¶ÿ³ÿ­ÿ¨ÿ­ÿ·ÿÄÿºÿ²ÿÀÿ¶ÿ¸ÿ¦ÿÀÿ¿ÿ®ÿ´ÿ·ÿ±ÿÆÿ¦ÿ¾ÿªÿ©ÿ´ÿ­ÿ­ÿµÿ²ÿ¹ÿµÿ¶ÿ°ÿ¹ÿµÿ°ÿ²ÿ»ÿÇÿªÿ¢ÿ£ÿ¬ÿ¥ÿ¯ÿ½ÿ¸ÿ²ÿ±ÿ¶ÿºÿ¶ÿ±ÿ¾ÿ¶ÿ¸ÿ·ÿµÿ¯ÿ©ÿ¬ÿ¯ÿºÿ«ÿ²ÿµÿÁÿ¸ÿ«ÿ«ÿ ÿ¥ÿ¢ÿ»ÿ¹ÿ¸ÿ·ÿ¸ÿ¾ÿÀÿ¯ÿÂÿ»ÿ±ÿ³ÿ³ÿ«ÿ«ÿ¶ÿ±ÿ³ÿ·ÿÌÿ½ÿ§ÿ¥ÿªÿ±ÿ¿ÿ¾ÿ¼ÿ½ÿÇÿ¹ÿµÿ®ÿ´ÿ¾ÿ­ÿ«ÿµÿ«ÿ­ÿ¿ÿÄÿµÿ¨ÿ­ÿµÿ¯ÿ¶ÿ¼ÿ¹ÿµÿ¶ÿ»ÿ·ÿ²ÿ¶ÿ¹ÿ±ÿ ÿªÿ¼ÿÀÿ¿ÿÄÿÎÿÈÿ±ÿ´ÿ»ÿ«ÿ³ÿ³ÿ²ÿ®ÿ§ÿ¥ÿ¬ÿ·ÿ¿ÿÁÿ±ÿµÿ¾ÿÃÿÁÿ²ÿ¡ÿ±ÿ©ÿ³ÿ¸ÿÂÿÄÿ¸ÿ©ÿ¬ÿ¼ÿÂÿ»ÿ·ÿ§ÿ®ÿ¶ÿ¶ÿ°ÿ±ÿ±ÿ¤ÿªÿ¹ÿ£ÿ±ÿ°ÿ¯ÿ´ÿ·ÿ·ÿµÿ³ÿ¸ÿ­ÿÄÿ³ÿ±ÿ±ÿ°ÿ¹ÿ¶ÿ«ÿ®ÿªÿ¸ÿ­ÿ¸ÿÁÿ¦ÿµÿ¯ÿ®ÿ¾ÿ»ÿ³ÿ»ÿµÿµÿªÿ¶ÿºÿÄÿ¿ÿ³ÿ³ÿµÿ³ÿ¶ÿ´ÿ¬ÿ´ÿ·ÿ¹ÿ¿ÿ¶ÿ¨ÿ¬ÿ°ÿÃÿ¾ÿÎÿÄÿ·ÿ·ÿ®ÿ«ÿ¯ÿ°ÿ«ÿ§ÿºÿ­ÿ·ÿ¬ÿ®ÿ²ÿ·ÿ±ÿ«ÿ¶ÿºÿªÿ©ÿ»ÿ²ÿ¢ÿ¢ÿ¤ÿµÿÂÿÄÿ¸ÿ§ÿ¨ÿ ÿ½ÿ³ÿµÿ¯ÿ®ÿ¯ÿµÿ­ÿ¦ÿ·ÿ³ÿÁÿ¸ÿ²ÿÁÿ®ÿ·ÿ´ÿ¬ÿ´ÿ¿ÿ¸ÿ´ÿÀÿ¾ÿ²ÿ ÿ²ÿ²ÿ¦ÿ´ÿ¿ÿ¾ÿ¼ÿ·ÿ¸ÿ¹ÿ¶ÿ°ÿ¯ÿ·ÿµÿ·ÿ³ÿ¬ÿ®ÿµÿ´ÿ¶ÿ¸ÿÿ£ÿ¯ÿ®ÿ°ÿ½ÿÈÿ·ÿ¨ÿ«ÿ°ÿ·ÿ¿ÿµÿ·ÿ®ÿªÿ²ÿ»ÿ»ÿ´ÿ¨ÿ¬ÿ·ÿ«ÿ¦ÿªÿ¸ÿ¸ÿµÿ±ÿ²ÿ©ÿ­ÿ¦ÿªÿ±ÿÿ ÿ¹ÿ´ÿ¼ÿÿ¡ÿ­ÿ°ÿ¶ÿ°ÿ©ÿ±ÿºÿ±ÿ­ÿ³ÿ¯ÿ±ÿ©ÿ´ÿ°ÿ¡ÿ§ÿ»ÿÀÿºÿ¼ÿÉÿÐÿ»ÿ»ÿ«ÿ®ÿ¼ÿ¶ÿ­ÿ´ÿ±ÿ·ÿ¼ÿ¸ÿ¹ÿ¹ÿ¬ÿ³ÿ®ÿ¿ÿµÿ±ÿ¯ÿµÿ³ÿ¯ÿ°ÿ¯ÿ­ÿ´ÿ³ÿÿ©ÿ­ÿ¦ÿ ÿ­ÿ±ÿµÿ¯ÿ¯ÿ©ÿ¦ÿ¶ÿ¿ÿ®ÿ­ÿ¶ÿ¹ÿ·ÿ¬ÿ¶ÿÄÿ·ÿ²ÿ«ÿ©ÿ¶ÿ´ÿ©ÿ¯ÿ©ÿ°ÿ¾ÿ¶ÿ¡ÿ­ÿ¬ÿ«ÿ¥ÿ°ÿ¸ÿÅÿÇÿ¸ÿ°ÿ±ÿ«ÿ²ÿ¤ÿ«ÿ«ÿ´ÿ³ÿ¾ÿ»ÿ¸ÿ­ÿ­ÿ®ÿ§ÿ­ÿ¶ÿ¯ÿ¶ÿ²ÿ®ÿ¬ÿ¯ÿ²ÿ²ÿ³ÿ«ÿ·ÿ®ÿ¶ÿ¿ÿ¹ÿ·ÿ°ÿ«ÿ°ÿ§ÿ¼ÿ°ÿ«ÿ¿ÿ±ÿ°ÿºÿ»ÿºÿ²ÿ¯ÿ¹ÿ½ÿ¬ÿ£ÿ¶ÿ¯ÿ²ÿ¾ÿ°ÿ©ÿ²ÿ´ÿµÿ·ÿ°ÿ°ÿ¯ÿ©ÿ°ÿ¶ÿ­ÿ©ÿ®ÿ´ÿ¾ÿ»ÿ«ÿ¸ÿ²ÿµÿ³ÿ¾ÿ¾ÿ³ÿ«ÿ­ÿ«ÿ¢ÿ¨ÿºÿ¼ÿ¢ÿÿ¹ÿ¢ÿ°ÿ¨ÿ¯ÿ·ÿ¬ÿ¬ÿ­ÿ«ÿ¥ÿ©ÿ²ÿ±ÿ¬ÿªÿ»ÿªÿµÿ²ÿ«ÿÄÿ½ÿ¥ÿ·ÿ¶ÿ·ÿ°ÿ¯ÿ´ÿÃÿ¿ÿ§ÿ·ÿ¼ÿ±ÿµÿ«ÿ°ÿ³ÿ±ÿ¼ÿ¯ÿ°ÿ«ÿ¿ÿ¸ÿ¸ÿ»ÿ²ÿ«ÿ¨ÿ­ÿ¹ÿ£ÿ§ÿÄÿ«ÿ¯ÿ¯ÿ¶ÿÿ±ÿ®ÿ®ÿÿ£ÿ­ÿ©ÿ¦ÿ¤ÿ¤ÿ«ÿ©ÿ¬ÿ ÿ§ÿ©ÿ«ÿ¦ÿ¦ÿµÿ«ÿªÿ¥ÿªÿ¯ÿªÿ¯ÿµÿ¬ÿªÿ¦ÿÿÿ¦ÿ­ÿ¦ÿ¤ÿ­ÿ¼ÿ¡ÿ¦ÿ©ÿ©ÿ§ÿ°ÿ²ÿ¤ÿ¥ÿ©ÿ²ÿ±ÿ£ÿ£ÿ«ÿ®ÿ¬ÿ¨ÿ¤ÿ¢ÿ ÿ¦ÿ»ÿ­ÿ¯ÿ¨ÿ£ÿ³ÿ¯ÿ­ÿ©ÿ³ÿ¯ÿÿÿ¬ÿ¦ÿ¥ÿ¨ÿ£ÿÿ®ÿÿÿ¼ÿ¡ÿ©ÿÿÿ¬ÿ¦ÿ«ÿ§ÿ¡ÿ©ÿ«ÿ£ÿÿÿÿÿÿÿÿÿÿÿÿ£ÿÿ¶ÿ ÿ£ÿ©ÿ¥ÿÿ ÿ¡ÿ§ÿ¤ÿ«ÿªÿÿÿ ÿ©ÿµÿ¬ÿ«ÿ¶ÿ¯ÿ¢ÿ«ÿªÿ·ÿ±ÿ¥ÿ¦ÿ²ÿ´ÿªÿ¬ÿ¨ÿ±ÿ¬ÿ¤ÿ±ÿµÿ±ÿ·ÿ²ÿ­ÿ´ÿ®ÿµÿÎÿ¹ÿ´ÿÂÿ¬ÿ¯ÿ¶ÿªÿ¸ÿÿ¨ÿ¶ÿ´ÿ¹ÿ¼ÿ·ÿ«ÿ©ÿ´ÿ¶ÿ¯ÿ±ÿµÿºÿ°ÿ²ÿªÿ¥ÿ©ÿ®ÿ­ÿ¬ÿ¦ÿ¼ÿ¨ÿ²ÿ¨ÿ­ÿ½ÿªÿ¦ÿ´ÿ¸ÿ¼ÿ´ÿ¨ÿ®ÿ³ÿ®ÿ­ÿ¯ÿ©ÿ¢ÿ¿ÿ¥ÿÇÿ³ÿÿÿµÿ¾ÿ¶ÿ´ÿ°ÿ°ÿ°ÿ®ÿ²ÿµÿ¶ÿ¸ÿ·ÿ·ÿ¶ÿ¶ÿ±ÿªÿ¬ÿ°ÿ°ÿºÿ¤ÿ¶ÿ±ÿ³ÿ½ÿ¶ÿ°ÿ«ÿ­ÿ¼ÿ±ÿ¸ÿµÿ·ÿµÿ¢ÿÿ¡ÿ¦ÿ³ÿ¹ÿ½ÿ¿ÿ¯ÿ¬ÿ±ÿ¨ÿ¬ÿµÿ¾ÿ´ÿÂÿ¶ÿ²ÿ³ÿ£ÿÄÿ¯ÿ£ÿ«ÿ¢ÿ´ÿ¬ÿ­ÿ¿ÿ°ÿ¨ÿ¦ÿªÿ±ÿ­ÿ²ÿ¹ÿ¶ÿ²ÿªÿ¥ÿªÿ¦ÿ­ÿ¾ÿ¶ÿ²ÿ´ÿ´ÿ·ÿ·ÿ¯ÿ­ÿ¨ÿ¦ÿÈÿ©ÿ±ÿ¡ÿ³ÿ·ÿÊÿÀÿªÿ£ÿ¡ÿ¢ÿ£ÿ£ÿ§ÿ­ÿ¸ÿ±ÿ£ÿ­ÿ·ÿÁÿ¿ÿ²ÿ½ÿÆÿ»ÿÀÿÁÿ¨ÿ±ÿ¤ÿ·ÿ¸ÿ·ÿµÿ·ÿºÿ±ÿ¹ÿ­ÿ°ÿ°ÿ°ÿ¯ÿ°ÿ¯ÿµÿ·ÿ³ÿªÿ¦ÿ²ÿ³ÿ±ÿ½ÿºÿ®ÿªÿ¿ÿÁÿ¦ÿ§ÿ«ÿ«ÿ²ÿÆÿ¡ÿ¯ÿ§ÿ¯ÿ·ÿÅÿ§ÿ´ÿÆÿ¶ÿ¬ÿ­ÿ»ÿ«ÿ­ÿ¬ÿ¨ÿ®ÿ°ÿ«ÿ®ÿ­ÿ­ÿºÿÀÿµÿ«ÿºÿÁÿ³ÿªÿªÿ¤ÿ¹ÿ´ÿ³ÿ³ÿ¹ÿ¸ÿ­ÿ±ÿ±ÿ²ÿ«ÿ«ÿ©ÿ±ÿ°ÿ²ÿ«ÿ¹ÿªÿªÿ­ÿµÿªÿ£ÿÿÿ²ÿ´ÿ®ÿÿÿ¸ÿ³ÿ¯ÿ±ÿ¥ÿÿ£ÿ®ÿ»ÿ»ÿ«ÿ®ÿ¾ÿ¤ÿÿºÿ¯ÿ¾ÿ ÿªÿ¿ÿ·ÿÀÿ§ÿ²ÿ±ÿªÿ¶ÿ¼ÿ®ÿ¨ÿ­ÿ¶ÿ¶ÿ¬ÿ¯ÿ®ÿ¦ÿ´ÿ¶ÿ±ÿ¥ÿ¡ÿ³ÿ°ÿºÿ¨ÿ§ÿ¸ÿ¸ÿ»ÿ¨ÿ¦ÿ°ÿ§ÿ¢ÿ©ÿ­ÿÃÿ¦ÿ½ÿµÿ®ÿ¹ÿ¦ÿªÿ§ÿµÿ§ÿµÿºÿ³ÿ§ÿ±ÿ³ÿ¹ÿ»ÿ¬ÿ¦ÿ³ÿ¶ÿ°ÿ´ÿºÿ¸ÿ²ÿ®ÿ©ÿ¤ÿ©ÿ¯ÿ³ÿ®ÿµÿ¹ÿ¥ÿ­ÿ¯ÿ£ÿÿ¦ÿ©ÿ±ÿÇÿÄÿºÿ°ÿ£ÿÿ½ÿ»ÿÿ°ÿÿÿ¿ÿ®ÿuÿkÿÿÿ§ÿ¤ÿ¯ÿ±ÿ¾ÿ¬ÿ©ÿ±ÿ©ÿ£ÿ©ÿ®ÿ¦ÿ¤ÿ«ÿªÿ¨ÿ¬ÿ¯ÿ¹ÿ³ÿ®ÿ§ÿ¤ÿ°ÿ¶ÿ¹ÿ¡ÿ½ÿ¼ÿ¨ÿ¶ÿ¤ÿ¼ÿ·ÿ·ÿ§ÿ¤ÿµÿ²ÿ»ÿ·ÿ¹ÿ©ÿ«ÿ©ÿ¨ÿ§ÿ³ÿºÿ½ÿ¹ÿ¯ÿ´ÿ´ÿ°ÿ·ÿ¹ÿ±ÿ«ÿ§ÿ«ÿ¬ÿ­ÿ²ÿ²ÿ·ÿµÿ«ÿ ÿ£ÿ¯ÿ³ÿµÿ¨ÿ°ÿ²ÿ­ÿ±ÿ©ÿ©ÿ¶ÿ©ÿ·ÿ ÿ£ÿ¾ÿ²ÿÿ£ÿ²ÿµÿ ÿÿÿ¡ÿ¥ÿ¤ÿ¯ÿ·ÿ²ÿ¯ÿ¦ÿ¬ÿ¬ÿ°ÿ­ÿ¬ÿ¶ÿ´ÿ¨ÿ¥ÿ¡ÿ¤ÿ±ÿ­ÿ­ÿ´ÿ¢ÿ ÿ©ÿ©ÿ§ÿ¢ÿ¬ÿ°ÿ²ÿ¡ÿ¬ÿ±ÿ¨ÿ¨ÿ°ÿ¥ÿ®ÿ©ÿ¶ÿ¸ÿÉÿ®ÿ±ÿ¦ÿ¶ÿ²ÿ¢ÿ§ÿ­ÿÿ¤ÿºÿ¼ÿ¬ÿ°ÿ°ÿ²ÿ ÿ§ÿ¢ÿ²ÿ¸ÿ¥ÿ¢ÿ¬ÿ±ÿ³ÿ¯ÿ¡ÿÿªÿªÿÿÿÿÿ´ÿ«ÿ²ÿ±ÿ·ÿ¯ÿÿÿ¢ÿ¤ÿÿ·ÿ»ÿ½ÿ²ÿÿ¯ÿªÿÀÿ§ÿ³ÿÿÿ»ÿ©ÿ§ÿ³ÿ ÿ¦ÿ¶ÿ´ÿ£ÿ¢ÿ¬ÿ­ÿÿ¥ÿÿ§ÿ¨ÿ¬ÿ²ÿ¿ÿ»ÿ²ÿ©ÿ­ÿ­ÿ¡ÿ£ÿ®ÿ³ÿ±ÿ°ÿ¬ÿ·ÿ»ÿ±ÿ®ÿ°ÿ§ÿ¯ÿ¤ÿ¤ÿ¥ÿ¯ÿ©ÿ¬ÿ·ÿÿ»ÿ©ÿ°ÿ¬ÿ´ÿÿ¸ÿ¬ÿ±ÿ·ÿÁÿ­ÿ¤ÿ²ÿ·ÿ¸ÿ«ÿªÿ¦ÿ¾ÿ²ÿ¬ÿ¤ÿ§ÿ³ÿ¬ÿµÿ·ÿ¥ÿ¦ÿ´ÿ¾ÿ³ÿ¦ÿ³ÿÀÿ³ÿ¯ÿ¹ÿ±ÿ¹ÿÂÿ¹ÿªÿ»ÿ¶ÿ¼ÿ¾ÿ©ÿªÿ©ÿ¾ÿ²ÿ§ÿ¯ÿ§ÿÿ·ÿ¬ÿ®ÿÀÿ¤ÿ²ÿ¯ÿ³ÿ¶ÿ¥ÿÿ®ÿ¸ÿ£ÿ«ÿ¸ÿ·ÿ®ÿ­ÿ·ÿªÿ®ÿ¸ÿ©ÿ®ÿ¯ÿ¨ÿ©ÿ¦ÿ«ÿ³ÿ¯ÿ­ÿ­ÿ´ÿ·ÿ¨ÿ£ÿ¬ÿµÿ®ÿ³ÿ®ÿ§ÿ¬ÿÿ­ÿ¦ÿ§ÿµÿ­ÿ¦ÿÀÿ²ÿ®ÿ¤ÿ©ÿ²ÿÿ¨ÿ¿ÿ°ÿÿ½ÿ¬ÿ§ÿ·ÿ¯ÿ£ÿ¼ÿ³ÿ¥ÿ°ÿºÿÿ¶ÿ»ÿ­ÿ¥ÿ¦ÿ¥ÿ¤ÿ±ÿ´ÿ­ÿ±ÿ¬ÿ£ÿ§ÿ´ÿ¾ÿ°ÿ¥ÿ±ÿ¾ÿ¯ÿ£ÿ¦ÿ«ÿ«ÿ§ÿªÿªÿ¨ÿ¶ÿ«ÿ ÿµÿ´ÿªÿ»ÿ«ÿ«ÿ¯ÿ«ÿÿ®ÿ´ÿ­ÿªÿ­ÿÿ©ÿÿ®ÿ­ÿ±ÿ¸ÿ·ÿ»ÿ¸ÿºÿÅÿ¼ÿ«ÿ¤ÿ§ÿ¨ÿ°ÿ²ÿ¥ÿ®ÿ¹ÿ¶ÿ³ÿªÿ§ÿ¨ÿ©ÿªÿ©ÿ³ÿ»ÿ¹ÿªÿ¿ÿ´ÿ³ÿ®ÿ©ÿ§ÿ°ÿ²ÿ°ÿ¹ÿ²ÿ·ÿÿ­ÿ¥ÿ§ÿµÿ¯ÿÿ²ÿ¶ÿÿ¡ÿ°ÿµÿ¬ÿ¨ÿ¯ÿ¶ÿ±ÿ­ÿÿÿ¹ÿ´ÿ£ÿ£ÿ¬ÿ°ÿªÿªÿ­ÿªÿ½ÿ¾ÿ·ÿ­ÿ´ÿ¹ÿ³ÿ±ÿ¥ÿºÿªÿÿ¶ÿ¯ÿ­ÿ½ÿ¦ÿ®ÿ¹ÿ½ÿ«ÿ§ÿ§ÿ´ÿ¼ÿ»ÿªÿ²ÿ¸ÿ¾ÿ´ÿ¢ÿ©ÿ±ÿ°ÿ¬ÿ©ÿ£ÿÿÿÿvÿÿ¬ÿ¨ÿ©ÿ¤ÿ¨ÿ¦ÿ±ÿºÿ¦ÿ¯ÿ«ÿ¯ÿµÿµÿÿ­ÿ§ÿ©ÿ©ÿ´ÿ±ÿ¬ÿ°ÿ³ÿ°ÿ´ÿ¿ÿ®ÿ¾ÿÂÿ»ÿ«ÿ´ÿ³ÿ³ÿ®ÿ²ÿ½ÿ¾ÿµÿ¯ÿ³ÿ¢ÿÿ®ÿ¨ÿ­ÿ®ÿ²ÿµÿ±ÿ©ÿ³ÿªÿ£ÿ©ÿ¹ÿÉÿ«ÿ§ÿ¯ÿ¾ÿ¸ÿ°ÿ¶ÿÃÿºÿ«ÿ±ÿ»ÿ¸ÿ±ÿµÿ³ÿÄÿ¾ÿÌÿÃÿªÿ±ÿ²ÿµÿ·ÿ¬ÿ²ÿ°ÿ³ÿ³ÿ¸ÿ¬ÿÿ©ÿ·ÿµÿ²ÿ£ÿ·ÿ¶ÿ®ÿ­ÿ±ÿ¸ÿ®ÿ²ÿ¯ÿºÿ«ÿ¯ÿ´ÿ¶ÿ´ÿ½ÿÀÿ¿ÿ¸ÿ¯ÿ°ÿ©ÿ©ÿ®ÿ¯ÿµÿ²ÿ²ÿ·ÿµÿ»ÿ²ÿ¦ÿÀÿ´ÿªÿ»ÿÿ¬ÿ¯ÿ§ÿÿ³ÿÌÿ±ÿ®ÿ¼ÿ¸ÿ³ÿ¬ÿ¬ÿ§ÿ¦ÿ¯ÿ²ÿ¥ÿ¶ÿ©ÿÿhÿ[ÿxÿÿÿqÿÿÿ¦ÿÿ¥ÿ·ÿ¶ÿ¶ÿÆÿ»ÿªÿÈÿ·ÿ¿ÿ°ÿ¶ÿ»ÿ´ÿ²ÿ³ÿ³ÿµÿ¯ÿ¸ÿ°ÿ±ÿ°ÿ¼ÿ³ÿ«ÿ³ÿ¯ÿ³ÿºÿ°ÿ®ÿ¸ÿ·ÿ®ÿ©ÿÿÿÃÿ´ÿ­ÿ¬ÿÈÿ·ÿ¨ÿ°ÿ¸ÿªÿ¸ÿÃÿ­ÿ¨ÿ±ÿ«ÿ¦ÿ»ÿ­ÿ£ÿ®ÿ¸ÿ¹ÿ®ÿ®ÿ¿ÿºÿ§ÿ©ÿ®ÿ³ÿ¼ÿ«ÿªÿ¯ÿªÿ¨ÿ¦ÿÿ¦ÿ¤ÿ¬ÿ°ÿ°ÿµÿ¼ÿªÿ­ÿ·ÿ·ÿªÿ¡ÿ¦ÿµÿ¹ÿ®ÿ¬ÿ¦ÿÿ©ÿ¸ÿÂÿ»ÿ·ÿ£ÿ°ÿ·ÿ¦ÿ¹ÿ¦ÿ¨ÿ²ÿ±ÿ¹ÿ­ÿ§ÿ©ÿ­ÿ­ÿ±ÿ²ÿ²ÿªÿ«ÿ¬ÿ¦ÿ«ÿªÿ¤ÿ³ÿ¿ÿ·ÿ²ÿÿ°ÿ«ÿÿ³ÿÿ£ÿªÿ«ÿ²ÿ¹ÿÁÿ«ÿ±ÿ¥ÿ«ÿ«ÿ¨ÿ¤ÿ©ÿ°ÿ«ÿ©ÿ«ÿ°ÿºÿ´ÿ«ÿÿ¹ÿ¸ÿ¿ÿ¶ÿ¬ÿ¦ÿ°ÿ¬ÿ¼ÿ±ÿµÿµÿ°ÿªÿ«ÿ±ÿ¬ÿ±ÿ¯ÿ¥ÿ¯ÿ³ÿ©ÿ¤ÿ£ÿÿ­ÿ¥ÿ°ÿÿÊÿ¨ÿÿÃÿ¡ÿ¥ÿ­ÿ³ÿ´ÿ½ÿ®ÿÿÿ¦ÿ¬ÿ¥ÿÿÿ§ÿ«ÿ ÿÿ¥ÿ«ÿÿÿ£ÿ¥ÿÿªÿ²ÿ¦ÿÿÿ±ÿ¹ÿ©ÿÿÿ¡ÿªÿ¤ÿÿ¥ÿ¯ÿ«ÿ·ÿ·ÿ¥ÿ¯ÿÿ©ÿÿÿÿÿ§ÿ·ÿ¡ÿ«ÿ¬ÿ©ÿ´ÿ¿ÿ»ÿ¶ÿ°ÿ¢ÿ´ÿ¸ÿ®ÿ¥ÿ¥ÿ·ÿ§ÿÿ¯ÿ´ÿ ÿÿÿÿ¬ÿ«ÿÿÿÿÿÿÿ¦ÿ±ÿªÿ¡ÿÿ¡ÿ¡ÿ·ÿÿÿÿ¯ÿ¨ÿ§ÿ°ÿ¦ÿ°ÿ¶ÿ³ÿ®ÿ¬ÿ³ÿ¶ÿ·ÿ°ÿ°ÿ©ÿ°ÿ´ÿ®ÿªÿÃÿ¶ÿ§ÿ°ÿ¶ÿ´ÿ³ÿ³ÿ­ÿ®ÿ®ÿ©ÿ¬ÿµÿÂÿµÿµÿ¯ÿµÿ©ÿ¦ÿ´ÿµÿµÿ¤ÿ±ÿ°ÿ¼ÿ»ÿ°ÿ¨ÿ¨ÿ·ÿºÿ®ÿÃÿ¾ÿ°ÿ¡ÿ¥ÿ·ÿÃÿÆÿ±ÿ¡ÿ½ÿÂÿÀÿ½ÿ½ÿ±ÿ¬ÿ­ÿ«ÿºÿ¼ÿ¯ÿªÿ§ÿ§ÿ®ÿ­ÿÿºÿ¶ÿ©ÿ®ÿµÿµÿ®ÿ¨ÿ¯ÿ¶ÿªÿ£ÿ®ÿ ÿµÿ«ÿ£ÿªÿ¤ÿ¦ÿ§ÿÁÿ¾ÿ¸ÿ¯ÿ¦ÿ°ÿºÿ¶ÿ¸ÿ¶ÿ©ÿ¤ÿ´ÿ´ÿ¬ÿ°ÿ¸ÿºÿÁÿ®ÿ©ÿ£ÿ¥ÿ©ÿ³ÿºÿ®ÿ«ÿªÿ§ÿ£ÿ¸ÿ²ÿµÿ®ÿµÿ¦ÿ©ÿ°ÿ·ÿ®ÿ¦ÿ¨ÿ«ÿ²ÿ¶ÿ³ÿ²ÿÅÿ¦ÿ¨ÿ·ÿºÿ´ÿ²ÿ´ÿ´ÿ®ÿ«ÿ©ÿ®ÿ²ÿ´ÿ¸ÿºÿ¾ÿÀÿÄÿ·ÿÄÿÇÿ´ÿ­ÿ©ÿ¯ÿ¹ÿÂÿ¾ÿ³ÿ´ÿ¸ÿ´ÿ¦ÿ²ÿ¯ÿ«ÿµÿ¦ÿ¬ÿ¼ÿ´ÿ²ÿªÿ§ÿ¬ÿ¬ÿ±ÿ±ÿ¯ÿ®ÿ²ÿ­ÿ±ÿ±ÿ­ÿ¿ÿ¾ÿ½ÿ·ÿ±ÿ®ÿ¬ÿ²ÿ³ÿ³ÿ®ÿ°ÿ®ÿ§ÿ±ÿ»ÿ¼ÿÀÿ»ÿ½ÿ¼ÿºÿ¸ÿ¥ÿ­ÿ°ÿ¯ÿ«ÿºÿÄÿ±ÿ¬ÿ¨ÿ¡ÿ¥ÿ®ÿ¹ÿ½ÿ¬ÿ¨ÿ·ÿ»ÿÿ¶ÿµÿÅÿµÿ²ÿ³ÿ«ÿªÿ´ÿ¹ÿ¶ÿ´ÿµÿ½ÿ¼ÿÿ°ÿ®ÿ¹ÿ«ÿªÿµÿµÿ´ÿºÿ·ÿ±ÿºÿ¬ÿ³ÿ§ÿ¥ÿ°ÿ°ÿ·ÿ»ÿ½ÿ¶ÿ¶ÿÃÿÅÿÄÿ±ÿ³ÿªÿÿ¥ÿªÿ²ÿ¶ÿ¯ÿ±ÿ®ÿ¦ÿ´ÿ²ÿ³ÿ¸ÿ¬ÿ ÿ²ÿ´ÿ¡ÿÁÿÈÿ¨ÿ¥ÿÃÿÉÿ¾ÿ¸ÿ«ÿ¢ÿ¥ÿ³ÿ±ÿ²ÿ²ÿ¦ÿ§ÿ·ÿºÿ¬ÿÿÿ¹ÿ²ÿÁÿ·ÿ¾ÿ¯ÿ±ÿ»ÿ¼ÿÁÿÀÿ°ÿ½ÿ³ÿ¯ÿ¯ÿ´ÿªÿµÿ³ÿ«ÿ°ÿ´ÿªÿ®ÿ°ÿ§ÿ¯ÿÿ¬ÿ­ÿ®ÿ´ÿ­ÿ¤ÿ©ÿ®ÿ³ÿ°ÿ»ÿ´ÿ¶ÿ¿ÿ¶ÿ³ÿµÿ±ÿ³ÿ¾ÿ¸ÿ¾ÿµÿ®ÿ¶ÿ°ÿ¯ÿ­ÿ«ÿ¤ÿ¨ÿ¯ÿ¡ÿ«ÿ¨ÿ´ÿ«ÿ­ÿ®ÿ´ÿ±ÿ¬ÿ¯ÿ¬ÿ¥ÿ´ÿ¯ÿ³ÿÄÿ¤ÿ¼ÿ¾ÿ»ÿ³ÿ°ÿµÿ³ÿ²ÿ¨ÿ ÿ»ÿ±ÿ§ÿ¶ÿ±ÿ°ÿ²ÿ­ÿ³ÿ¾ÿ¦ÿ®ÿ®ÿ©ÿ¹ÿ¸ÿ­ÿ©ÿ°ÿµÿ«ÿÿ¸ÿ¶ÿ­ÿ±ÿ­ÿªÿ¸ÿ»ÿ¸ÿÅÿ´ÿ¯ÿ¸ÿ´ÿ½ÿ·ÿ°ÿ¹ÿ¸ÿ¥ÿÿ©ÿ°ÿ·ÿ·ÿ°ÿ ÿ¤ÿ­ÿ³ÿ²ÿ±ÿ¹ÿ±ÿ³ÿºÿ¨ÿÿ³ÿºÿ¹ÿ·ÿ«ÿ£ÿ«ÿ¯ÿ¯ÿ¹ÿµÿ²ÿºÿ¿ÿ¸ÿ°ÿ²ÿ¶ÿ«ÿ§ÿ²ÿ³ÿ¸ÿ®ÿ®ÿ»ÿ¶ÿ­ÿ«ÿºÿ¸ÿ¿ÿ¹ÿ³ÿ°ÿ²ÿ¹ÿÀÿµÿºÿ¦ÿ°ÿ¶ÿ·ÿ¯ÿ­ÿ³ÿ·ÿ¾ÿ¬ÿÆÿ­ÿ°ÿ¸ÿ·ÿ°ÿ´ÿÂÿ½ÿ½ÿ®ÿ½ÿ¬ÿ¸ÿÀÿºÿ´ÿ±ÿ»ÿÅÿ¹ÿ¹ÿ³ÿ²ÿ®ÿ¦ÿ¦ÿ´ÿ´ÿ¢ÿºÿ·ÿ¸ÿ²ÿ­ÿµÿºÿ¬ÿ®ÿ¨ÿ£ÿ­ÿ¡ÿ¨ÿ¥ÿ¡ÿ«ÿºÿ¸ÿ¿ÿ¼ÿ¯ÿ³ÿÀÿ¼ÿµÿ¹ÿ´ÿ¬ÿ§ÿÄÿ³ÿªÿ»ÿÂÿ»ÿ¹ÿ»ÿ¾ÿ°ÿÂÿ³ÿ©ÿ«ÿ­ÿ©ÿ£ÿ²ÿ¸ÿ´ÿºÿ­ÿ­ÿ¶ÿ»ÿ¿ÿ§ÿ¨ÿ¤ÿªÿ¯ÿ±ÿ¦ÿ¡ÿÀÿ¾ÿ·ÿ±ÿ¦ÿ»ÿ¿ÿ¾ÿ·ÿ­ÿ°ÿ¸ÿ»ÿ¾ÿµÿ²ÿ¯ÿ·ÿ´ÿµÿ°ÿ¯ÿ¹ÿ¨ÿ ÿ«ÿ¼ÿ¶ÿ¯ÿ­ÿ°ÿµÿ²ÿ¬ÿ­ÿºÿ°ÿ²ÿ·ÿ·ÿ·ÿºÿ¿ÿ¨ÿ¹ÿ½ÿ±ÿ°ÿ­ÿ¬ÿ¯ÿ¯ÿ¸ÿÃÿ¸ÿ¹ÿ®ÿ¸ÿ¸ÿªÿ¬ÿ¼ÿ³ÿ®ÿ¦ÿ¼ÿ»ÿ´ÿ°ÿ§ÿ¤ÿ¸ÿ´ÿ ÿ¶ÿºÿÃÿ¿ÿ»ÿºÿ²ÿ¸ÿ»ÿ°ÿ­ÿ³ÿ¸ÿ½ÿ½ÿ¿ÿ¿ÿ²ÿ­ÿ´ÿºÿ«ÿ½ÿ¿ÿ¸ÿ²ÿ®ÿ±ÿ²ÿ´ÿ»ÿ½ÿ®ÿ¶ÿÂÿÁÿ±ÿ¢ÿ¬ÿ³ÿ±ÿ­ÿ¶ÿ®ÿ´ÿ´ÿ«ÿ«ÿ¶ÿ¹ÿÂÿ®ÿ°ÿÄÿÄÿ¼ÿ¹ÿ¸ÿ¹ÿ¹ÿ§ÿ¾ÿ¡ÿ§ÿ¿ÿ°ÿ°ÿµÿ°ÿ°ÿ³ÿ±ÿµÿ²ÿºÿ®ÿ´ÿµÿºÿÁÿ¼ÿ´ÿ§ÿ®ÿÿÿ²ÿ¿ÿ¸ÿ¯ÿ³ÿ¿ÿºÿ³ÿ»ÿ½ÿ¸ÿ§ÿ·ÿ³ÿ¹ÿ·ÿ£ÿ¨ÿ²ÿ¥ÿ²ÿ¦ÿÀÿ¸ÿ¸ÿ¹ÿ½ÿ·ÿ£ÿ£ÿ®ÿ¿ÿÂÿÄÿÁÿ®ÿ¯ÿ§ÿ­ÿ¼ÿ´ÿ¯ÿ´ÿ«ÿµÿ¸ÿºÿµÿµÿ¯ÿ­ÿ¸ÿÂÿ½ÿ±ÿ¢ÿ«ÿ­ÿ£ÿ¬ÿ´ÿ¼ÿ½ÿµÿ¹ÿ¸ÿµÿ­ÿÀÿ¾ÿ´ÿ¦ÿ¦ÿ²ÿµÿ­ÿ©ÿ®ÿ»ÿ´ÿ±ÿ®ÿ´ÿªÿ¯ÿµÿ·ÿ¹ÿ¼ÿ»ÿ´ÿ´ÿ¹ÿ¼ÿªÿ¸ÿ®ÿ«ÿ³ÿ¬ÿ°ÿ¾ÿ¯ÿ³ÿ¡ÿ«ÿÄÿ·ÿÅÿ·ÿ´ÿ³ÿ«ÿ«ÿ´ÿ²ÿµÿ±ÿ¶ÿ°ÿ¯ÿ£ÿ±ÿºÿÄÿµÿ±ÿÃÿ²ÿ¨ÿºÿ¿ÿ¯ÿ®ÿ³ÿ»ÿ¼ÿ±ÿ¯ÿ«ÿªÿ´ÿ¨ÿ£ÿªÿÌÿ½ÿ¶ÿ¨ÿ±ÿ¦ÿ®ÿ»ÿÀÿÁÿµÿ®ÿ¦ÿ©ÿ®ÿ¶ÿªÿ¶ÿ¶ÿ³ÿ«ÿ©ÿ²ÿ¶ÿ¬ÿ¦ÿ§ÿ±ÿ£ÿ¦ÿ²ÿ³ÿ±ÿ°ÿ«ÿ°ÿ¾ÿÁÿ³ÿ¬ÿ²ÿ¸ÿ¸ÿ¦ÿ³ÿ±ÿµÿºÿ·ÿ³ÿ¶ÿ·ÿ»ÿÂÿ°ÿµÿ¢ÿ¼ÿ§ÿ¯ÿ¯ÿ«ÿªÿ³ÿ³ÿªÿ«ÿ®ÿ§ÿÀÿ¸ÿ¸ÿºÿ«ÿ°ÿ®ÿºÿ¹ÿ¯ÿ­ÿ³ÿ½ÿºÿ©ÿ·ÿºÿ¯ÿ¬ÿµÿ¶ÿºÿ¶ÿ­ÿ©ÿ¸ÿ»ÿªÿ­ÿ»ÿ´ÿ´ÿ½ÿ®ÿ¥ÿ¯ÿ¶ÿ¦ÿ°ÿ»ÿµÿ¼ÿÁÿµÿ­ÿ°ÿ§ÿ¥ÿ®ÿ·ÿ²ÿ´ÿ¼ÿ´ÿ¾ÿ¿ÿ°ÿ·ÿÂÿ³ÿ¯ÿÄÿ³ÿ¥ÿªÿ°ÿªÿ´ÿ°ÿ¯ÿ¬ÿ­ÿ¯ÿ°ÿ¶ÿ¿ÿ¸ÿ¤ÿ¤ÿ³ÿ ÿ¥ÿÃÿÀÿ¢ÿµÿ­ÿ´ÿ¯ÿ«ÿ©ÿ®ÿ´ÿ¶ÿ´ÿ·ÿ¼ÿ¬ÿºÿ½ÿµÿ¡ÿ©ÿ¤ÿ©ÿ²ÿµÿ½ÿºÿ³ÿ«ÿ§ÿ«ÿ¡ÿ®ÿ¹ÿ±ÿ¬ÿ¼ÿ¿ÿÅÿ¦ÿÿ ÿ°ÿµÿ·ÿ°ÿ®ÿ­ÿ¢ÿªÿµÿ´ÿ ÿ®ÿ¼ÿ¯ÿ¢ÿ£ÿ¢ÿ¹ÿªÿ¨ÿªÿ°ÿ¸ÿ·ÿ³ÿªÿ§ÿµÿ¿ÿ®ÿ¬ÿ¯ÿ¯ÿ³ÿºÿ¥ÿªÿ­ÿ«ÿ²ÿ¬ÿ«ÿ±ÿ®ÿ«ÿ°ÿµÿ¯ÿ§ÿ¤ÿ·ÿ°ÿ¼ÿ°ÿ¦ÿ®ÿ­ÿ³ÿ©ÿ¯ÿ¿ÿ¾ÿ¸ÿ²ÿ¯ÿÃÿªÿ¦ÿÿÿ³ÿ¨ÿÿ©ÿ¥ÿ©ÿ§ÿ©ÿ¡ÿ¢ÿ£ÿ£ÿ£ÿÿ¤ÿªÿ¬ÿ«ÿÿ¬ÿ¥ÿ²ÿ¨ÿ°ÿ¡ÿ­ÿ§ÿ¢ÿ¦ÿ¥ÿ¢ÿ¥ÿÿÿ¦ÿ¬ÿ¯ÿ¬ÿÿ®ÿ¿ÿ¥ÿ¡ÿ¢ÿ³ÿ®ÿÿÿ®ÿ«ÿÿÿ£ÿ¶ÿ¼ÿ²ÿÿ¡ÿ«ÿªÿ¤ÿÿ®ÿ¬ÿ¬ÿ®ÿÁÿ°ÿ¤ÿ®ÿ¹ÿ²ÿ¦ÿÿÿÿÿ¨ÿ°ÿ¦ÿ¥ÿ§ÿÿÿ¥ÿ¥ÿ§ÿ¸ÿÿ©ÿÿÿ¬ÿÿ®ÿ¯ÿ¥ÿ¢ÿ§ÿ ÿÿÿ¢ÿ£ÿÿ¥ÿ¤ÿÿ¤ÿ¦ÿÿ¢ÿÿÿ¡ÿ°ÿ§ÿ¬ÿÿÿ§ÿ¨ÿ¦ÿ¯ÿ²ÿ¨ÿªÿ±ÿµÿ¯ÿ¬ÿ´ÿ®ÿ¯ÿ­ÿ©ÿ«ÿ­ÿ¥ÿ ÿ¥ÿ·ÿ³ÿªÿªÿ´ÿ¹ÿ²ÿªÿ¬ÿ¬ÿ©ÿ¸ÿ¿ÿ¶ÿ¬ÿÿ´ÿ¸ÿ ÿ³ÿ¬ÿ ÿ®ÿ¹ÿ³ÿ©ÿ¤ÿ¬ÿ·ÿ¬ÿ£ÿ¯ÿ²ÿ­ÿ¬ÿ¬ÿ¶ÿ¾ÿ²ÿ³ÿÅÿ·ÿ³ÿ©ÿ«ÿ¹ÿ¾ÿ¿ÿ«ÿÿ·ÿ©ÿ­ÿÿÿ¥ÿ­ÿÿ©ÿ®ÿ­ÿ³ÿ¯ÿ­ÿ¬ÿ²ÿ¾ÿ«ÿ®ÿ®ÿÿ¨ÿ²ÿ¬ÿÿ´ÿ´ÿ«ÿ¸ÿ°ÿ£ÿ»ÿ®ÿµÿ¸ÿ¶ÿ³ÿµÿ¸ÿ¼ÿÀÿ¼ÿ¯ÿ¦ÿ·ÿ·ÿ²ÿ¿ÿªÿ²ÿ¢ÿ°ÿ»ÿ©ÿ¤ÿ´ÿ´ÿÁÿ·ÿ¼ÿ©ÿ·ÿ¹ÿ¥ÿÿ®ÿ­ÿ¹ÿºÿªÿ¬ÿ±ÿ¯ÿ®ÿªÿ¯ÿ¸ÿ¶ÿ·ÿÇÿ·ÿ©ÿ©ÿªÿ»ÿ¯ÿ²ÿ§ÿ ÿ±ÿµÿ®ÿÇÿºÿ¨ÿ´ÿ©ÿ®ÿ±ÿ·ÿ¶ÿ¬ÿ²ÿ³ÿ§ÿÿ ÿ´ÿ¾ÿ»ÿ­ÿ¤ÿ§ÿªÿ¼ÿÿ»ÿ­ÿ¡ÿ¶ÿ¥ÿ£ÿÿ¨ÿÄÿÂÿ®ÿªÿ ÿ ÿ®ÿ¶ÿªÿ©ÿ°ÿ£ÿ¡ÿ¨ÿ«ÿºÿ»ÿ¯ÿ«ÿ´ÿÁÿ²ÿµÿ²ÿ¤ÿ±ÿ²ÿ¹ÿ³ÿµÿ¦ÿ°ÿ¬ÿªÿ»ÿ¯ÿ¶ÿ°ÿ·ÿ¯ÿ°ÿ®ÿ·ÿ¸ÿ°ÿ±ÿ ÿ ÿ°ÿ¦ÿ¯ÿ³ÿªÿ°ÿ«ÿ±ÿ§ÿµÿªÿ©ÿ³ÿ³ÿ«ÿ¯ÿÿ²ÿ·ÿ®ÿ¤ÿ¨ÿÈÿ°ÿ­ÿ¯ÿ»ÿ²ÿ»ÿ·ÿ®ÿ±ÿ½ÿÃÿ¹ÿ©ÿ©ÿ±ÿ®ÿ±ÿ³ÿ²ÿ¿ÿµÿ¨ÿ¬ÿ©ÿ¯ÿ¯ÿ°ÿ¢ÿ¸ÿ¯ÿ¯ÿ°ÿ²ÿ³ÿ³ÿ ÿ²ÿ°ÿ²ÿ¹ÿ¥ÿ¬ÿ©ÿ¤ÿ¡ÿ±ÿ­ÿÿÿ¬ÿ¹ÿ¼ÿ³ÿ°ÿ¹ÿ¿ÿ´ÿ¸ÿ¯ÿ§ÿ¡ÿ«ÿ¦ÿ¯ÿ¿ÿ­ÿ¢ÿÿÿ«ÿµÿÿÿ¸ÿÿ¶ÿ§ÿ­ÿ¹ÿ¸ÿ®ÿ­ÿ¬ÿµÿ¬ÿ©ÿ®ÿÀÿ¿ÿ¸ÿ´ÿ¶ÿ³ÿ³ÿ°ÿ­ÿ©ÿ¤ÿ­ÿ¬ÿ«ÿ£ÿªÿµÿ»ÿ¾ÿ±ÿ©ÿ°ÿ©ÿ«ÿ«ÿÿ¶ÿ²ÿ¹ÿªÿ¥ÿÄÿ¡ÿ§ÿ´ÿ³ÿ¯ÿ½ÿ·ÿ´ÿ«ÿ­ÿ¶ÿ³ÿ¨ÿªÿ®ÿ²ÿ­ÿ¨ÿ®ÿ·ÿ¸ÿ­ÿ«ÿ®ÿ±ÿµÿ¯ÿ±ÿ³ÿ¶ÿ¸ÿ·ÿ®ÿªÿ´ÿ«ÿ¶ÿµÿ±ÿÄÿ£ÿ¨ÿ¿ÿ§ÿ§ÿºÿ­ÿÂÿÿÿÿ½ÿªÿÿ`ÿÿ¬ÿ°ÿ¡ÿÿ±ÿ·ÿªÿ­ÿ²ÿ¯ÿ¯ÿ«ÿ¨ÿ¨ÿ§ÿ§ÿ§ÿ«ÿ½ÿ¹ÿ°ÿªÿ²ÿµÿ¦ÿ±ÿ¯ÿ³ÿ¦ÿªÿºÿ©ÿµÿ¨ÿ¸ÿ°ÿ¥ÿ¤ÿ«ÿ·ÿ­ÿºÿÀÿ¸ÿ²ÿ¶ÿ«ÿ©ÿ¨ÿ·ÿ¿ÿÁÿ³ÿ®ÿ®ÿ­ÿ²ÿ¹ÿ­ÿ¤ÿ­ÿ¸ÿ»ÿ·ÿµÿ¶ÿµÿ¸ÿ²ÿ¯ÿ³ÿ½ÿµÿµÿ±ÿ©ÿ°ÿ¼ÿ±ÿ¸ÿ³ÿ¦ÿ¸ÿ­ÿ¸ÿÿ§ÿ§ÿ±ÿ°ÿ±ÿ¬ÿ«ÿ¥ÿ§ÿªÿ¨ÿ·ÿ¦ÿ©ÿ²ÿ®ÿ§ÿ³ÿºÿºÿ·ÿ²ÿ¦ÿ¯ÿ¯ÿ¥ÿ¤ÿ¥ÿ¤ÿ©ÿµÿ¸ÿ±ÿªÿ ÿ¥ÿ³ÿ¾ÿ°ÿÿªÿ´ÿÿ§ÿµÿ®ÿ§ÿ¥ÿ¬ÿ°ÿ³ÿ¯ÿ»ÿ·ÿÊÿ¡ÿÁÿ¸ÿ¥ÿµÿ°ÿÿ¥ÿªÿ«ÿµÿ«ÿÁÿ´ÿ¨ÿ§ÿ¶ÿ¹ÿ¯ÿµÿ³ÿ®ÿ«ÿªÿ¹ÿ¸ÿ°ÿµÿ©ÿÿÿsÿfÿÿ ÿªÿ§ÿ­ÿ½ÿ°ÿ«ÿ£ÿºÿ±ÿ­ÿ²ÿªÿ®ÿ´ÿ¼ÿÅÿ¡ÿ²ÿ®ÿÇÿ»ÿÿ¹ÿ¸ÿ²ÿ¡ÿ¤ÿ²ÿ·ÿ´ÿ°ÿ¡ÿ¨ÿ°ÿÿÿ¦ÿ¹ÿ²ÿ©ÿÿ ÿ¾ÿ³ÿÿ±ÿ·ÿ«ÿ¨ÿ­ÿ³ÿ­ÿ¦ÿ¨ÿªÿ®ÿµÿ½ÿ³ÿ£ÿ¤ÿ ÿ®ÿ½ÿ®ÿ¨ÿ½ÿ£ÿ¨ÿµÿ³ÿ¬ÿ²ÿ´ÿ¸ÿÿ¸ÿ¤ÿªÿµÿ²ÿªÿÀÿµÿ±ÿ®ÿºÿªÿ»ÿ²ÿ¨ÿ­ÿ±ÿ±ÿµÿ®ÿ³ÿ²ÿµÿ³ÿ­ÿ©ÿªÿÁÿÎÿ½ÿ®ÿ¥ÿ£ÿ¥ÿÿ­ÿ³ÿ·ÿ®ÿ¶ÿ»ÿ¤ÿ°ÿ®ÿÂÿºÿºÿÂÿÿÿ¥ÿÿ¡ÿµÿ»ÿ³ÿÿ¡ÿ¼ÿ¶ÿ§ÿ±ÿ«ÿ¬ÿ©ÿ¦ÿ«ÿÿ®ÿ¨ÿ ÿ£ÿªÿ²ÿ½ÿ´ÿÀÿ½ÿÿÿ¢ÿ±ÿ¸ÿ¸ÿºÿ½ÿµÿºÿÅÿ´ÿ¯ÿ²ÿ±ÿªÿ¸ÿ¯ÿ¬ÿ¥ÿ¸ÿ¬ÿªÿÿ²ÿ¬ÿ²ÿ¨ÿ¾ÿ¯ÿ ÿºÿ¤ÿ®ÿ¡ÿªÿ¼ÿ¤ÿ´ÿÿ¨ÿ«ÿ¹ÿ¤ÿ¨ÿºÿ³ÿ¢ÿ¥ÿ£ÿ¯ÿ´ÿ¨ÿ¡ÿµÿ±ÿ¦ÿ©ÿ¡ÿÿ¡ÿ¨ÿ¯ÿ¡ÿÿ¤ÿ¨ÿ°ÿµÿ±ÿ´ÿ¢ÿªÿ­ÿ´ÿ¡ÿ²ÿ¶ÿ§ÿ³ÿ´ÿ«ÿ£ÿ°ÿ¨ÿ©ÿ­ÿ°ÿ³ÿ±ÿµÿ¯ÿ§ÿ¬ÿ­ÿ°ÿ±ÿÿ­ÿ¶ÿµÿ°ÿ´ÿ·ÿºÿ´ÿ¤ÿ¡ÿ¬ÿ¬ÿ©ÿªÿ¨ÿ¬ÿ¯ÿ°ÿ°ÿ§ÿ¦ÿ©ÿ®ÿ§ÿ¨ÿ³ÿµÿ¯ÿ¢ÿÇÿ­ÿ¸ÿ­ÿ¥ÿ«ÿ¯ÿªÿ­ÿ¨ÿ§ÿ¶ÿÿ¥ÿ±ÿ£ÿµÿ´ÿ°ÿ¯ÿ±ÿ£ÿ¦ÿ¹ÿ²ÿ ÿ¡ÿ¬ÿ·ÿ±ÿ±ÿ¬ÿ«ÿ»ÿ½ÿ±ÿ­ÿ¦ÿÿ¬ÿªÿ³ÿ°ÿ¥ÿ¥ÿ¬ÿ­ÿµÿ¯ÿ·ÿ¡ÿÿ¿ÿÿ±ÿÿ«ÿÆÿ­ÿ²ÿ¯ÿ³ÿ°ÿ©ÿ©ÿ©ÿ¢ÿ°ÿ¶ÿ¬ÿÿ¯ÿ»ÿ«ÿ¢ÿµÿªÿÿ°ÿªÿÿÿDÿÿ%ÿVÿÿÿÿÿÿÿ¥ÿ¼ÿ¦ÿºÿ°ÿÿ«ÿ¬ÿ­ÿ¡ÿ©ÿ±ÿ¬ÿ¶ÿ°ÿ¦ÿ¯ÿ¬ÿ¨ÿºÿ´ÿ¦ÿµÿ»ÿµÿ°ÿ²ÿ´ÿµÿ´ÿ¶ÿ·ÿµÿ¸ÿµÿ§ÿÿÿ­ÿ¯ÿ²ÿ®ÿ©ÿ¤ÿ³ÿ²ÿ°ÿÿ½ÿ¶ÿ¤ÿ»ÿ¡ÿÄÿ³ÿ°ÿ¶ÿ©ÿ®ÿ¬ÿ¼ÿ²ÿµÿ±ÿ®ÿÁÿ¾ÿºÿÉÿ¾ÿ­ÿ®ÿ¦ÿ°ÿ¸ÿ¯ÿ©ÿ¨ÿ·ÿ³ÿ®ÿ²ÿ°ÿ·ÿÿªÿ·ÿ±ÿ¼ÿ¥ÿ¬ÿ¿ÿ£ÿ§ÿ²ÿ¡ÿ¯ÿ¬ÿ©ÿ²ÿ²ÿ¯ÿ²ÿ»ÿ¸ÿ·ÿ¨ÿ«ÿ¯ÿ´ÿ²ÿ°ÿ²ÿ³ÿ·ÿ¶ÿ·ÿºÿ¶ÿ´ÿ­ÿµÿ·ÿµÿ»ÿªÿÿ³ÿÁÿ¤ÿ ÿ«ÿ¯ÿ¤ÿ¶ÿ¥ÿ´ÿ´ÿÃÿ­ÿ¢ÿÿ±ÿ¨ÿ¡ÿ¥ÿ´ÿÿLÿùþùþ4ÿeÿÿÿÿÿÿ§ÿ¨ÿ½ÿ±ÿµÿÅÿ»ÿ°ÿ»ÿ±ÿ¹ÿºÿ¸ÿºÿ±ÿµÿ¶ÿ³ÿ­ÿ³ÿÂÿ·ÿªÿ­ÿ±ÿ¨ÿ¯ÿ­ÿ§ÿ¨ÿ¢ÿªÿ°ÿ§ÿºÿ¶ÿÁÿªÿ«ÿ´ÿÅÿ ÿ©ÿ±ÿ¡ÿÂÿ¨ÿ±ÿºÿ¥ÿªÿ§ÿ¦ÿ³ÿ°ÿ¦ÿ¸ÿ§ÿ£ÿ±ÿ³ÿ«ÿ«ÿ³ÿ¯ÿ¦ÿ¢ÿ¥ÿ²ÿºÿ»ÿºÿ³ÿ±ÿ®ÿµÿ­ÿ¡ÿ±ÿ¤ÿ®ÿ©ÿ¸ÿ³ÿ°ÿ²ÿ¬ÿµÿ©ÿ¨ÿ°ÿ¦ÿ§ÿ¬ÿ«ÿ­ÿ©ÿ¬ÿ³ÿ³ÿ­ÿ¨ÿ®ÿ§ÿ¬ÿÿ¸ÿ«ÿ²ÿ£ÿ¼ÿ¸ÿ®ÿ¦ÿ­ÿ´ÿ·ÿ²ÿ­ÿ«ÿ±ÿ£ÿ ÿ­ÿ´ÿ²ÿ¨ÿ¢ÿ§ÿ³ÿ°ÿÿ£ÿ³ÿµÿÿ°ÿ´ÿÿÿ¨ÿÄÿ±ÿ­ÿ¢ÿ¶ÿ¹ÿ²ÿ¨ÿ³ÿ­ÿ«ÿ¬ÿ¡ÿ¬ÿ²ÿ©ÿ¶ÿ½ÿµÿ¯ÿµÿ¶ÿÁÿ¬ÿ°ÿ´ÿ²ÿ²ÿÀÿºÿ¹ÿ»ÿ´ÿ«ÿ°ÿ«ÿ¦ÿµÿ²ÿ¤ÿ°ÿ®ÿÿ­ÿ´ÿªÿ©ÿ¬ÿ·ÿ¸ÿ¼ÿºÿ¯ÿÅÿ§ÿªÿ®ÿªÿ¶ÿ¬ÿÿÿÿ ÿ­ÿ©ÿ§ÿ¥ÿ¡ÿ¨ÿ ÿ¢ÿ®ÿ§ÿÿÿ£ÿ±ÿÿ³ÿ­ÿ³ÿ­ÿ¯ÿ¯ÿ°ÿ¢ÿ«ÿ­ÿ©ÿ³ÿ²ÿ©ÿ²ÿºÿ©ÿ°ÿ²ÿ¯ÿÁÿºÿ ÿÿ¨ÿ§ÿÿ¦ÿ»ÿ¬ÿ ÿ§ÿ¬ÿ±ÿ¼ÿ½ÿ¸ÿ¯ÿ¥ÿ³ÿ¶ÿ¨ÿ¥ÿ¤ÿ§ÿ£ÿÿÿ³ÿ±ÿ¡ÿÿ£ÿ­ÿªÿÿÿÿªÿ³ÿ«ÿÿÿ¤ÿ©ÿ£ÿ­ÿÿ»ÿ³ÿ¡ÿÿªÿÿ±ÿ³ÿ¨ÿ²ÿ¯ÿ«ÿ®ÿ¯ÿ¯ÿ¹ÿÅÿµÿ©ÿ©ÿ«ÿ¥ÿ«ÿ¡ÿ¸ÿ´ÿÿµÿ©ÿ·ÿ²ÿ°ÿ°ÿ°ÿ­ÿ¥ÿ¡ÿ¤ÿ¬ÿªÿ«ÿ®ÿ·ÿ©ÿ¦ÿ²ÿ³ÿ´ÿ°ÿ¯ÿ²ÿ¿ÿ´ÿ¬ÿ®ÿ±ÿ³ÿ®ÿµÿÀÿ°ÿ¶ÿ§ÿÿÿÂÿ¸ÿ¢ÿ¶ÿÀÿ´ÿ¯ÿÿ¸ÿ¹ÿ¯ÿ¼ÿ·ÿ®ÿºÿ¼ÿ¶ÿ¥ÿ¬ÿ³ÿ­ÿÿ°ÿ¬ÿ©ÿ»ÿºÿ¡ÿ¦ÿ²ÿ¯ÿ®ÿ°ÿ³ÿ¶ÿ¼ÿ±ÿµÿ£ÿ ÿÿ´ÿ©ÿ¼ÿ¶ÿ­ÿ©ÿ«ÿ­ÿ¬ÿ²ÿ¸ÿ°ÿ¤ÿ§ÿ¬ÿ°ÿªÿ¯ÿÃÿ²ÿ½ÿ¥ÿ¤ÿ¦ÿ¤ÿ¤ÿ«ÿ¨ÿ¦ÿ°ÿµÿ·ÿªÿ¨ÿ¬ÿ®ÿ©ÿÄÿ¨ÿ¦ÿ¥ÿ©ÿ®ÿ¯ÿ¸ÿ½ÿ¸ÿ¶ÿªÿ­ÿ»ÿ°ÿ¯ÿ¸ÿ²ÿºÿ²ÿ¼ÿ´ÿµÿ¯ÿ¢ÿÿ¤ÿ±ÿµÿ«ÿ¶ÿ°ÿÂÿ¹ÿ©ÿ¬ÿ¹ÿ¯ÿ´ÿºÿ¼ÿ¸ÿ³ÿ¬ÿ­ÿ¹ÿ¬ÿ¯ÿ¹ÿ³ÿ­ÿ­ÿ¬ÿ¯ÿ±ÿ¹ÿ°ÿ°ÿ¯ÿ®ÿ°ÿ¬ÿ´ÿ¦ÿ´ÿ«ÿÅÿ­ÿ¦ÿ¦ÿÂÿÂÿÁÿ¹ÿ®ÿ®ÿ²ÿ°ÿ©ÿ·ÿ¨ÿÿ¬ÿµÿ¶ÿ»ÿ¸ÿ«ÿ§ÿ³ÿ§ÿÿ¢ÿ¯ÿ¤ÿ§ÿ«ÿ«ÿ²ÿ¹ÿ¶ÿ©ÿ­ÿ­ÿ¶ÿºÿµÿ°ÿ¯ÿ²ÿ¬ÿ½ÿ¡ÿªÿ²ÿ¤ÿ²ÿ®ÿ³ÿ·ÿ³ÿ°ÿ­ÿ¬ÿ±ÿ®ÿ³ÿµÿ©ÿ°ÿ¨ÿ½ÿ¶ÿ±ÿ¯ÿ«ÿ±ÿ¹ÿ²ÿ©ÿ«ÿªÿ´ÿÇÿ¹ÿÆÿ»ÿ´ÿ¸ÿ½ÿºÿ´ÿ®ÿ®ÿµÿ¯ÿÿ´ÿÿ­ÿ´ÿ¸ÿ¶ÿ³ÿ¬ÿ¨ÿ¬ÿ¯ÿµÿ§ÿµÿ¸ÿ¦ÿ¾ÿ¼ÿÇÿÅÿ¸ÿ¨ÿ¨ÿºÿÄÿÅÿÁÿ­ÿ«ÿ»ÿºÿ¶ÿ·ÿ²ÿ«ÿ¬ÿ³ÿ±ÿ§ÿÿ¨ÿ²ÿÀÿªÿ®ÿ¢ÿ¨ÿ¶ÿ¯ÿ­ÿ²ÿ¨ÿªÿ°ÿ´ÿ·ÿ°ÿ¶ÿ©ÿªÿªÿ®ÿ¹ÿ¹ÿ³ÿ´ÿ¼ÿ¯ÿ¦ÿ¯ÿ¢ÿªÿ¯ÿ»ÿ¾ÿºÿ¶ÿ¬ÿ£ÿ¦ÿ¯ÿ´ÿ¶ÿ»ÿ·ÿ³ÿ±ÿ²ÿ¶ÿ´ÿ¬ÿ·ÿ±ÿ«ÿ¼ÿ®ÿ´ÿÅÿ½ÿµÿ«ÿ¢ÿ²ÿºÿ´ÿ·ÿ¥ÿªÿ¶ÿ´ÿ­ÿ°ÿ®ÿ¯ÿ¹ÿ¹ÿ·ÿ¶ÿÁÿ³ÿ¹ÿ»ÿ¿ÿ¹ÿ³ÿ³ÿ®ÿªÿ½ÿ®ÿµÿ®ÿ¥ÿ®ÿ¶ÿ»ÿ¶ÿ­ÿ°ÿ¼ÿ«ÿ½ÿ¦ÿ¦ÿ²ÿ»ÿ²ÿ®ÿ¦ÿÿ®ÿ´ÿ«ÿ°ÿ§ÿªÿµÿ¶ÿ»ÿºÿ½ÿÄÿ¹ÿ¯ÿ¶ÿ«ÿ°ÿªÿ¬ÿ¶ÿ¶ÿ¶ÿ¹ÿ¯ÿ±ÿºÿ³ÿ¿ÿ¢ÿÿ¥ÿ¬ÿ®ÿ¯ÿ­ÿºÿµÿ¯ÿ°ÿ¢ÿ¬ÿ±ÿ±ÿ²ÿ¬ÿ¤ÿµÿ³ÿ¯ÿ¶ÿ´ÿ¥ÿ¯ÿ°ÿ¥ÿ¯ÿ¿ÿ¶ÿ¬ÿ¤ÿ±ÿ¯ÿ¯ÿ¬ÿ¯ÿ²ÿ­ÿ°ÿ«ÿ­ÿ³ÿÿÿ§ÿ¶ÿ¸ÿ´ÿ¿ÿ¿ÿ¹ÿªÿ­ÿ¸ÿ»ÿ·ÿ¸ÿµÿ«ÿµÿÿ¸ÿ£ÿ·ÿ¾ÿÁÿ³ÿªÿ¯ÿ§ÿ®ÿ®ÿÃÿ©ÿ±ÿµÿµÿ²ÿ®ÿ®ÿÇÿ¬ÿ·ÿ¬ÿ¯ÿ®ÿ°ÿ¶ÿºÿÃÿ¿ÿ¨ÿÀÿ­ÿ°ÿ±ÿ¿ÿÃÿ¶ÿµÿ´ÿªÿªÿªÿÀÿ¹ÿ±ÿ´ÿ®ÿºÿ´ÿ¿ÿ·ÿ»ÿÁÿ¾ÿ·ÿ±ÿ¯ÿ·ÿ®ÿ½ÿ¦ÿ¥ÿ«ÿ´ÿµÿ«ÿ®ÿµÿ²ÿ¥ÿ©ÿ«ÿ©ÿ¤ÿÿÿ½ÿ±ÿ¯ÿ°ÿ¤ÿ­ÿ¸ÿ¹ÿ³ÿ«ÿÀÿ¥ÿ¾ÿ´ÿ´ÿ¶ÿ´ÿ±ÿ¿ÿ·ÿ«ÿ·ÿ¨ÿ·ÿºÿ¸ÿ±ÿ¬ÿµÿÃÿÃÿ±ÿ²ÿ¬ÿ»ÿ·ÿµÿ·ÿµÿºÿ°ÿÿ²ÿªÿ³ÿ°ÿ©ÿ®ÿ´ÿ®ÿ»ÿ³ÿ´ÿºÿÁÿ¿ÿ¶ÿ·ÿÁÿ·ÿ®ÿ°ÿ¬ÿ´ÿ³ÿ°ÿ®ÿ¬ÿ¦ÿ·ÿ¹ÿ±ÿ®ÿ§ÿ´ÿ¸ÿ¨ÿ©ÿ¼ÿ¶ÿ¨ÿ¾ÿ·ÿÄÿÇÿ»ÿ®ÿªÿ¸ÿ¿ÿ¦ÿ²ÿ»ÿ¿ÿ½ÿ½ÿÀÿ½ÿ´ÿ´ÿ±ÿ¶ÿ½ÿ¯ÿ·ÿ¼ÿ´ÿµÿ²ÿ±ÿ¸ÿ»ÿ¹ÿ»ÿºÿ´ÿ²ÿµÿ¸ÿµÿ¡ÿ±ÿÇÿºÿ³ÿ¸ÿ¾ÿ»ÿ¬ÿ°ÿ¤ÿ¸ÿ°ÿ¹ÿ¬ÿ®ÿ³ÿµÿ¸ÿ²ÿ±ÿÃÿ§ÿ¬ÿ¸ÿ·ÿ¨ÿ¥ÿ°ÿ³ÿµÿ»ÿÍÿ¶ÿ±ÿ¸ÿ¹ÿ·ÿ·ÿ°ÿ©ÿ³ÿ¬ÿºÿ¶ÿºÿ´ÿºÿ¶ÿµÿÆÿÏÿ¶ÿ ÿ£ÿºÿ­ÿ©ÿ¸ÿ¼ÿ½ÿÀÿ¼ÿºÿ·ÿÃÿ¿ÿºÿ®ÿ¾ÿ¼ÿ²ÿ¯ÿ­ÿ²ÿ·ÿ©ÿ®ÿºÿ¬ÿµÿ½ÿ¹ÿ¯ÿ¥ÿ ÿ®ÿ­ÿ»ÿ¹ÿ¹ÿ¹ÿ¯ÿ±ÿ«ÿ¬ÿºÿ¯ÿ¬ÿÂÿ»ÿÄÿ©ÿ¬ÿ­ÿ¬ÿ­ÿ´ÿ¿ÿÁÿµÿ¬ÿ§ÿ¡ÿÿ ÿ®ÿ¸ÿ·ÿ¶ÿ´ÿ¬ÿ¹ÿ¯ÿ®ÿ¶ÿÅÿÃÿ¨ÿµÿ¾ÿ±ÿ­ÿµÿ²ÿ­ÿ¯ÿªÿ³ÿ¼ÿµÿ¯ÿ­ÿ·ÿ·ÿ¬ÿ²ÿ«ÿ¯ÿºÿ²ÿ¯ÿ­ÿ®ÿ¶ÿ¿ÿ»ÿ»ÿÅÿ·ÿ²ÿ»ÿªÿ²ÿ´ÿ¿ÿ¶ÿ°ÿ¯ÿ±ÿ²ÿ±ÿ´ÿµÿ­ÿ¬ÿ¬ÿ·ÿ¬ÿ¶ÿ©ÿ°ÿµÿ¨ÿ´ÿ¹ÿµÿ¼ÿ«ÿ³ÿ´ÿ¸ÿ¹ÿ­ÿ©ÿ²ÿ´ÿ²ÿ¹ÿ³ÿ±ÿ¹ÿÏÿ¾ÿ²ÿ·ÿªÿ¥ÿ ÿ¡ÿ«ÿ®ÿ¤ÿÿ¯ÿ«ÿÄÿÀÿ³ÿ´ÿ¯ÿ¨ÿ®ÿ³ÿ­ÿ¯ÿ¼ÿ©ÿ¡ÿ¹ÿ¥ÿ´ÿ¥ÿ¢ÿ­ÿ¥ÿ¤ÿ¼ÿÂÿ³ÿµÿ¯ÿ²ÿ­ÿ¬ÿÿ­ÿ­ÿ¯ÿ¶ÿ²ÿ¯ÿ¹ÿ¿ÿ¾ÿÅÿ¹ÿµÿ¬ÿµÿ§ÿ¨ÿ­ÿ¨ÿ§ÿ¸ÿ»ÿ²ÿµÿ±ÿ­ÿ½ÿ½ÿ°ÿÌÿ©ÿ³ÿ²ÿ²ÿµÿ­ÿ®ÿ¹ÿºÿ´ÿ®ÿµÿ³ÿ°ÿ®ÿ°ÿ²ÿÈÿÀÿ®ÿ®ÿ¥ÿ ÿ§ÿ«ÿ³ÿ¯ÿ·ÿ»ÿ®ÿ¢ÿ¿ÿÂÿ«ÿ¸ÿ¾ÿ¹ÿ¾ÿºÿªÿªÿ²ÿ²ÿ¤ÿ§ÿªÿ®ÿ¬ÿµÿ®ÿ¹ÿ¯ÿ·ÿÄÿ»ÿ®ÿ°ÿ·ÿ³ÿ®ÿ®ÿ¹ÿ§ÿ³ÿ¸ÿ±ÿ®ÿ²ÿ¬ÿ©ÿ°ÿ·ÿµÿ¥ÿ£ÿªÿ¤ÿ¢ÿ½ÿÅÿºÿºÿ«ÿ³ÿ·ÿ¯ÿ§ÿ¯ÿ½ÿ¾ÿ¸ÿ·ÿ·ÿÿ«ÿ¸ÿ£ÿ±ÿ¬ÿ¨ÿ®ÿ¶ÿ²ÿ´ÿ¸ÿ±ÿ­ÿ³ÿ­ÿ¡ÿªÿ²ÿ«ÿ®ÿ¤ÿÀÿ²ÿ²ÿºÿ²ÿºÿ·ÿªÿªÿ³ÿ´ÿ¬ÿ«ÿ­ÿ°ÿ­ÿ¨ÿ»ÿ°ÿÿ¤ÿ¤ÿ³ÿ°ÿ¯ÿ·ÿ½ÿÅÿ¼ÿ§ÿ¨ÿ§ÿ®ÿ¼ÿ¬ÿ³ÿ·ÿ¬ÿ²ÿ¿ÿ¬ÿ°ÿ½ÿ¼ÿ¿ÿ´ÿ°ÿ¹ÿ±ÿ®ÿ©ÿ­ÿ©ÿÿ¡ÿ´ÿ¬ÿÂÿ¯ÿ«ÿ¯ÿµÿ¬ÿ©ÿ³ÿ¸ÿ¯ÿ©ÿ¶ÿ¶ÿ ÿ¦ÿ²ÿ®ÿ³ÿ¬ÿÿ¨ÿ¤ÿ¥ÿ®ÿ·ÿ²ÿÿ ÿ°ÿ³ÿªÿ£ÿ¨ÿ­ÿ¨ÿ¸ÿ¬ÿ¥ÿªÿ»ÿ¡ÿ·ÿ­ÿ±ÿ¥ÿ ÿ ÿ£ÿ­ÿµÿ³ÿ¨ÿ¡ÿ¡ÿ ÿ¨ÿ¦ÿ­ÿÀÿ¸ÿ§ÿ«ÿªÿ£ÿ¦ÿÿ«ÿ­ÿªÿÿ¢ÿ¯ÿ³ÿ²ÿÿ¢ÿ¦ÿ©ÿªÿ ÿ¬ÿ§ÿ­ÿ¢ÿªÿ¤ÿÿ¦ÿÿÿÿ§ÿ£ÿ ÿ¥ÿ ÿ¥ÿ¡ÿÿ§ÿ¬ÿ¦ÿÿÿ§ÿ ÿÿ¨ÿÿ¢ÿ¤ÿÿ¡ÿ«ÿ¤ÿ ÿ¥ÿÿÿÿÿ©ÿ¯ÿ©ÿÿÿ§ÿ¦ÿÿÿÿÿÿ­ÿ¤ÿÿÿ¦ÿ³ÿ²ÿ´ÿ±ÿ¨ÿ§ÿªÿ¬ÿ½ÿ±ÿ·ÿ»ÿ£ÿ¤ÿµÿ´ÿ©ÿ©ÿÿ®ÿªÿ¬ÿ¶ÿ±ÿ°ÿ³ÿ¹ÿµÿ·ÿ¹ÿ¸ÿ·ÿ¨ÿºÿ¹ÿ½ÿÑÿ³ÿ°ÿ¶ÿ·ÿ¨ÿ³ÿ¯ÿ«ÿ¬ÿ­ÿ±ÿ¨ÿ±ÿ±ÿ®ÿ³ÿ»ÿ·ÿ°ÿ­ÿ°ÿ¶ÿ§ÿ«ÿÆÿ°ÿ±ÿ­ÿ§ÿ¸ÿ¿ÿ¼ÿºÿ¦ÿ®ÿ´ÿ½ÿ§ÿ¦ÿªÿ¹ÿ¹ÿ½ÿ»ÿºÿÄÿÄÿ·ÿ®ÿ³ÿ¸ÿÁÿÁÿÂÿ³ÿ°ÿÁÿ®ÿ´ÿµÿ¾ÿ²ÿ³ÿ¯ÿ³ÿ¼ÿ°ÿ¸ÿºÿ°ÿ­ÿ¯ÿ¯ÿ³ÿ¾ÿ¼ÿ­ÿ«ÿ¹ÿÂÿÀÿÅÿ·ÿ´ÿ©ÿ¾ÿªÿ©ÿ³ÿªÿ¶ÿ¯ÿ½ÿ ÿ¤ÿ¨ÿÿªÿ¢ÿ©ÿ®ÿ¼ÿÄÿ»ÿºÿ°ÿ¤ÿªÿ¬ÿ³ÿ²ÿ¶ÿ¨ÿµÿ´ÿ§ÿ¤ÿµÿ´ÿ¨ÿ¸ÿ§ÿ¢ÿ§ÿ©ÿ®ÿ¹ÿ¹ÿ´ÿ²ÿªÿ­ÿ¸ÿµÿ§ÿ£ÿ­ÿ°ÿ¨ÿªÿ¹ÿºÿ°ÿ²ÿµÿ³ÿ­ÿ¨ÿ¿ÿ¡ÿ¿ÿÂÿ»ÿ·ÿ¨ÿÿµÿ±ÿ¼ÿªÿ¦ÿªÿ¬ÿ¦ÿ¥ÿ¢ÿ¨ÿ¶ÿ´ÿ¬ÿ­ÿ°ÿ¯ÿ®ÿ¯ÿ²ÿ°ÿ£ÿÿ¨ÿ°ÿ§ÿ£ÿ§ÿ¦ÿ·ÿ³ÿ°ÿ¥ÿ§ÿ§ÿ¤ÿ¶ÿ¸ÿ®ÿ«ÿ¹ÿ·ÿ´ÿ¸ÿ²ÿ±ÿ­ÿ§ÿ¯ÿ±ÿªÿ«ÿ«ÿ§ÿ³ÿ³ÿ±ÿ¾ÿ§ÿ³ÿ¥ÿ¯ÿ´ÿÂÿÁÿ§ÿÿ®ÿ¦ÿÿ§ÿªÿ«ÿµÿ¶ÿ¼ÿ²ÿ¹ÿÀÿ¶ÿ®ÿ«ÿºÿ¸ÿ«ÿ¦ÿ¦ÿ±ÿµÿ®ÿ­ÿ¬ÿ·ÿ´ÿ¨ÿ­ÿ«ÿ¬ÿ±ÿ§ÿÿ¥ÿ°ÿ´ÿ°ÿµÿ¨ÿµÿ¨ÿ©ÿ´ÿ±ÿ°ÿ²ÿ¯ÿ¥ÿÿ¨ÿ²ÿªÿ¤ÿªÿ¨ÿ¨ÿ®ÿ²ÿ´ÿ¬ÿ¬ÿ°ÿ®ÿ¾ÿ¶ÿ¬ÿÿ¼ÿÿ´ÿ¤ÿ¢ÿ¢ÿ¿ÿ·ÿÈÿ¿ÿ¦ÿ´ÿ£ÿ²ÿ¨ÿ­ÿ´ÿÿ±ÿ±ÿ°ÿµÿºÿ¬ÿ¦ÿ¶ÿ°ÿ¥ÿ©ÿ·ÿ¶ÿ«ÿ©ÿ«ÿ­ÿ©ÿ¦ÿ¨ÿ¨ÿ¨ÿ¦ÿ°ÿ¹ÿ¿ÿ´ÿ«ÿ°ÿ­ÿ´ÿ«ÿ£ÿªÿ¶ÿ·ÿ¥ÿ¯ÿ¹ÿÿÿ´ÿ¸ÿ§ÿ³ÿ´ÿ«ÿ¯ÿ°ÿÃÿµÿ¡ÿ¦ÿ¨ÿ«ÿ°ÿ¯ÿµÿ¶ÿ°ÿ®ÿ®ÿ°ÿ±ÿµÿ¾ÿ·ÿªÿ±ÿµÿ°ÿ´ÿ«ÿ¦ÿÿÿÿ¦ÿ¾ÿ§ÿ²ÿÿ¹ÿ²ÿºÿ£ÿ¬ÿ°ÿªÿ¯ÿ¯ÿ ÿÿvÿÿÿ£ÿÿ£ÿ´ÿ¡ÿÿ®ÿ°ÿ´ÿ½ÿ¶ÿ³ÿ¶ÿ­ÿªÿ¬ÿ±ÿ¸ÿ·ÿ²ÿ­ÿ°ÿ»ÿ³ÿ¨ÿ°ÿ­ÿ¤ÿ§ÿ¯ÿ¶ÿ·ÿ´ÿªÿ­ÿ¤ÿ«ÿ³ÿ¾ÿµÿ°ÿ½ÿ³ÿ³ÿ¿ÿ»ÿ«ÿ¥ÿ®ÿ²ÿµÿ¨ÿ­ÿ°ÿ²ÿ¯ÿ°ÿ«ÿ©ÿ°ÿ¼ÿÁÿ·ÿ¼ÿ·ÿ­ÿ³ÿ®ÿ³ÿ¸ÿ¸ÿ·ÿ­ÿ±ÿ¦ÿ®ÿ·ÿÿ®ÿ«ÿ¹ÿÿ»ÿÁÿ§ÿ±ÿ ÿ¤ÿ®ÿµÿÄÿ¥ÿÿºÿ¯ÿ¬ÿ¤ÿªÿ¤ÿ²ÿ©ÿ¨ÿ¼ÿ»ÿªÿ¥ÿ­ÿªÿ§ÿ­ÿ¢ÿ ÿ®ÿ¨ÿÿ¢ÿ¤ÿ¥ÿÿ§ÿ¶ÿ±ÿ°ÿÃÿ»ÿ¸ÿ±ÿ¶ÿ²ÿ­ÿµÿ­ÿ¶ÿ³ÿ·ÿºÿ¨ÿ³ÿ³ÿ¡ÿ¹ÿ©ÿÀÿ­ÿ¨ÿÿÿ¿ÿ¹ÿ§ÿÿÿÿ³ÿÁÿ®ÿ¢ÿ¢ÿ¥ÿ³ÿ²ÿ¸ÿ´ÿ©ÿ´ÿ»ÿ®ÿ¤ÿ­ÿ·ÿ«ÿÿ]ÿÿ¨ÿªÿ«ÿ¨ÿ²ÿ«ÿ²ÿ®ÿ¨ÿ­ÿ®ÿ©ÿ«ÿ±ÿÁÿ¬ÿ«ÿ¼ÿ©ÿÆÿ¸ÿ°ÿ²ÿºÿ¡ÿ±ÿ¯ÿ£ÿ©ÿ²ÿ¸ÿªÿÿ¦ÿªÿÃÿ±ÿ°ÿºÿµÿ§ÿ§ÿ¨ÿ³ÿ³ÿÿÿ­ÿ¹ÿ¶ÿ ÿ£ÿ±ÿ®ÿ¶ÿ¦ÿÿÿ¥ÿ¢ÿ¬ÿ¯ÿ¦ÿ°ÿ¼ÿªÿ°ÿ±ÿÿ ÿ¸ÿ¬ÿ¶ÿªÿ³ÿ³ÿ°ÿ°ÿºÿ£ÿ®ÿ³ÿÿ´ÿ¥ÿªÿ®ÿ¥ÿ§ÿ¯ÿ±ÿ¬ÿ´ÿ¯ÿ­ÿ·ÿ²ÿ³ÿ¨ÿ³ÿ¸ÿ©ÿ¬ÿ±ÿ¼ÿÅÿµÿ«ÿ¦ÿ¢ÿ©ÿÿ©ÿ²ÿ¬ÿ¨ÿ´ÿ·ÿ¬ÿ¢ÿ­ÿ¸ÿ¼ÿ­ÿ¦ÿ¶ÿ®ÿªÿ´ÿ¦ÿÀÿ¯ÿ¶ÿ¦ÿ¯ÿ¾ÿÁÿ¤ÿÿ±ÿ»ÿ¶ÿ´ÿ°ÿ¤ÿ ÿ®ÿ¥ÿÿ­ÿ®ÿ¦ÿªÿÂÿ½ÿ®ÿ¯ÿ«ÿ´ÿ¶ÿ®ÿ´ÿ±ÿ«ÿ¥ÿ©ÿ¹ÿ¶ÿ­ÿµÿ³ÿ±ÿ©ÿ¾ÿ¥ÿÿ©ÿ²ÿ±ÿ³ÿ¸ÿÅÿ³ÿºÿ¤ÿºÿÿ²ÿ³ÿ³ÿ·ÿ°ÿ«ÿÃÿ°ÿ®ÿ¬ÿÿ­ÿ²ÿÁÿ©ÿ¤ÿºÿÀÿ®ÿ·ÿ©ÿ¡ÿ²ÿ¯ÿ ÿ¢ÿ«ÿ°ÿ§ÿ¡ÿ­ÿ«ÿ®ÿ±ÿ¨ÿµÿ·ÿµÿ¬ÿ¶ÿ½ÿ³ÿµÿ¡ÿ´ÿ®ÿ¬ÿÿÿ¨ÿ²ÿºÿ¢ÿ ÿ³ÿ¹ÿªÿ³ÿ·ÿ·ÿ¸ÿÃÿ®ÿ±ÿ®ÿ³ÿ¹ÿ³ÿªÿ¥ÿ¬ÿ®ÿ¬ÿªÿÿ©ÿ®ÿ¯ÿ©ÿ¦ÿ·ÿµÿ¦ÿ ÿ§ÿ¦ÿ«ÿ£ÿ¶ÿ±ÿ¦ÿ¥ÿ¬ÿªÿ ÿ¦ÿ«ÿ¹ÿ¬ÿ¦ÿ¯ÿªÿ¡ÿ´ÿÿÿÄÿ©ÿªÿ±ÿ¤ÿ­ÿ¶ÿ±ÿ«ÿ¶ÿªÿ­ÿ¸ÿ¬ÿ¤ÿ¥ÿ®ÿ¬ÿ©ÿ§ÿ­ÿµÿ´ÿ¶ÿ°ÿ¬ÿ­ÿ¡ÿ®ÿ¸ÿ³ÿ¤ÿÿ ÿ¢ÿ§ÿ¥ÿ«ÿÿ©ÿ½ÿ½ÿ¤ÿºÿµÿ«ÿ»ÿÐÿ±ÿ¯ÿÁÿ¼ÿ±ÿÍÿÿ¤ÿ¢ÿ²ÿ±ÿ¤ÿ¦ÿ¸ÿ´ÿ¼ÿËÿ«ÿÿ¯ÿÿÿfÿÅþ^þ£þÿaÿ_ÿdÿdÿ_ÿpÿÿ£ÿ«ÿ¶ÿ±ÿÿ§ÿ°ÿºÿ¯ÿ¦ÿ¶ÿ¯ÿµÿ°ÿ£ÿµÿ°ÿ¬ÿ³ÿ¸ÿªÿ¯ÿ³ÿ¡ÿ­ÿ±ÿ¶ÿ³ÿ³ÿµÿ°ÿ³ÿ²ÿ©ÿ¯ÿ°ÿ¬ÿ»ÿ®ÿ©ÿ¦ÿ®ÿ²ÿ·ÿ¯ÿ­ÿ¨ÿÿ²ÿ¹ÿ·ÿ¦ÿ¨ÿÈÿ³ÿÄÿ£ÿÿ°ÿ®ÿ¸ÿ¨ÿ²ÿ¢ÿ¬ÿ«ÿ´ÿ»ÿ´ÿ£ÿÿÿªÿ©ÿ«ÿ¸ÿ¯ÿ­ÿ³ÿ±ÿ®ÿ¯ÿ¯ÿ¥ÿ´ÿ¸ÿ°ÿ·ÿ§ÿ¯ÿ¾ÿ©ÿ°ÿ¸ÿ¨ÿ¼ÿ±ÿ°ÿ§ÿÁÿºÿ²ÿ®ÿ°ÿ¬ÿÿ¢ÿ¶ÿ³ÿ²ÿºÿ»ÿ¸ÿºÿºÿ¸ÿ¼ÿºÿ±ÿ®ÿ°ÿ¶ÿµÿ¯ÿ ÿÿ«ÿµÿ®ÿ¯ÿÿÈÿ¹ÿ³ÿ¯ÿ¥ÿ¿ÿ¹ÿ±ÿ¬ÿ¹ÿ¹ÿ¶ÿ«ÿ¨ÿ«ÿfÿºþ^þ²þ&ÿjÿÿÿjÿvÿÿ©ÿ©ÿ®ÿ§ÿ­ÿÂÿÁÿ·ÿ«ÿ´ÿ¸ÿ¶ÿ±ÿ¯ÿ«ÿ®ÿ¸ÿ¶ÿ¬ÿ«ÿ²ÿ¹ÿ¾ÿ»ÿªÿ¬ÿ«ÿ«ÿ¯ÿ§ÿÿ¢ÿ«ÿ­ÿ´ÿ¼ÿ·ÿ ÿ©ÿ¢ÿ«ÿ¦ÿ¹ÿ¨ÿ·ÿ·ÿÅÿÆÿ¹ÿ²ÿ ÿ¤ÿ°ÿ§ÿ¥ÿ²ÿÅÿÃÿ½ÿ¸ÿ¬ÿÿÿ¢ÿÿÿÿ¡ÿ«ÿ±ÿ³ÿ¶ÿ¸ÿ°ÿ«ÿ®ÿ´ÿ¶ÿ°ÿ«ÿ¾ÿ®ÿ¸ÿ¥ÿ©ÿ»ÿ²ÿ³ÿ®ÿ°ÿ»ÿ¹ÿ³ÿ¥ÿ§ÿºÿ¿ÿ¼ÿ¸ÿ¾ÿµÿ¹ÿ®ÿ¢ÿ¬ÿµÿ»ÿ«ÿ£ÿÀÿ±ÿªÿ§ÿÿ«ÿ·ÿ¬ÿ®ÿ¯ÿ¤ÿ«ÿ¥ÿ¦ÿ±ÿ·ÿ¶ÿ¬ÿªÿªÿ¯ÿ°ÿ§ÿ´ÿ°ÿ¶ÿÿ¬ÿ¦ÿ­ÿ¤ÿ°ÿ´ÿµÿªÿ¡ÿªÿ¹ÿ¯ÿ±ÿ©ÿ­ÿÁÿ­ÿ®ÿÂÿ·ÿ·ÿ­ÿ«ÿ¬ÿ«ÿ°ÿ³ÿ»ÿ¨ÿ«ÿ¼ÿÿ»ÿÇÿ½ÿ·ÿºÿ¾ÿ±ÿ·ÿ­ÿ«ÿ¸ÿ¬ÿÿ¦ÿ¤ÿÿªÿ¥ÿÿ«ÿ·ÿ²ÿªÿ©ÿ¦ÿ¨ÿ´ÿ¡ÿ¦ÿªÿ°ÿ¸ÿ¨ÿ£ÿ¨ÿ¯ÿ¬ÿ«ÿ³ÿ¯ÿ¤ÿ¤ÿ£ÿ¦ÿ®ÿ¯ÿ¤ÿÿªÿ¨ÿ¥ÿÿ­ÿ ÿ¸ÿµÿ«ÿªÿÿÿ«ÿ¥ÿ¢ÿ©ÿ¨ÿ¢ÿ¢ÿ³ÿ¸ÿ­ÿ³ÿ°ÿ¢ÿÿ¦ÿÿÿ¨ÿ¡ÿ¡ÿªÿ©ÿ§ÿ£ÿªÿ®ÿ¬ÿ¬ÿ±ÿ°ÿ¨ÿ«ÿ¯ÿ§ÿ©ÿ©ÿ«ÿ¬ÿ­ÿ¥ÿ­ÿ¾ÿ©ÿ§ÿ¥ÿµÿÿÿ¦ÿ°ÿ¯ÿ¯ÿ°ÿ¡ÿÿ¯ÿ¯ÿ¥ÿ¢ÿ­ÿ¶ÿ¤ÿ§ÿÿ¥ÿ ÿªÿ¬ÿ¯ÿ¶ÿ¨ÿÿ«ÿ³ÿ¯ÿµÿµÿ£ÿ¥ÿªÿªÿ¤ÿÿÿªÿ©ÿ¢ÿ±ÿ©ÿ®ÿ§ÿ°ÿ«ÿ¨ÿÿ¢ÿ·ÿ®ÿ¢ÿÿ¤ÿ­ÿ«ÿ´ÿ±ÿ¢ÿ²ÿ¶ÿ±ÿ­ÿ³ÿ¸ÿ´ÿ¯ÿ³ÿ´ÿ¦ÿ¡ÿ®ÿ·ÿ¶ÿ½ÿ¯ÿ´ÿ«ÿ¼ÿ¢ÿÄÿ¬ÿ¨ÿ°ÿ«ÿ´ÿ±ÿ¨ÿ©ÿ»ÿ·ÿ¦ÿ¸ÿ»ÿ¯ÿ¯ÿ²ÿ¬ÿ©ÿÿ£ÿÿ¤ÿ½ÿ©ÿÿ¦ÿµÿ¹ÿ·ÿµÿ¨ÿ¢ÿ¡ÿ¢ÿ¨ÿ¨ÿ¶ÿ£ÿÁÿ¡ÿ´ÿ²ÿ ÿ¦ÿ£ÿÿ¦ÿ®ÿ®ÿ¤ÿÿ¥ÿ£ÿ°ÿ°ÿ§ÿÁÿ°ÿ¶ÿÿ¤ÿªÿ§ÿ­ÿ¯ÿ¯ÿ°ÿ²ÿºÿ¯ÿ¬ÿ±ÿ¹ÿ©ÿ²ÿµÿ±ÿ´ÿÿÿ§ÿªÿ¶ÿºÿ¹ÿ´ÿ¥ÿ©ÿ¶ÿ±ÿ«ÿ¹ÿ´ÿ´ÿ´ÿ ÿ´ÿºÿ¨ÿ«ÿ®ÿªÿ³ÿ²ÿ¨ÿ½ÿ¨ÿ®ÿÀÿ¼ÿ¨ÿ³ÿ¨ÿ¨ÿ±ÿ­ÿ®ÿµÿ­ÿ«ÿ³ÿ¦ÿ´ÿ¹ÿ«ÿ´ÿ®ÿ±ÿ²ÿ¹ÿ·ÿµÿ°ÿµÿµÿµÿ½ÿ³ÿ·ÿ¿ÿ³ÿÅÿ¹ÿ«ÿªÿ¸ÿµÿ­ÿ¦ÿªÿ¯ÿ®ÿ¬ÿ±ÿ¿ÿ®ÿ¬ÿ¸ÿ°ÿ¶ÿºÿÅÿ¹ÿºÿºÿ¬ÿ¡ÿ«ÿ»ÿ´ÿ¢ÿ¥ÿ«ÿ±ÿ´ÿ¬ÿ£ÿªÿ®ÿ¹ÿ·ÿ­ÿ­ÿ²ÿ®ÿ®ÿ¯ÿ³ÿÂÿ¢ÿ¤ÿ¬ÿÿÿ¼ÿºÿ¹ÿ¶ÿ¦ÿ­ÿ¼ÿ§ÿ¦ÿµÿ¿ÿ©ÿ¯ÿ»ÿ¹ÿ¬ÿªÿ±ÿ­ÿ¨ÿ²ÿ¹ÿ¦ÿ»ÿ´ÿ¸ÿ·ÿ¯ÿ¾ÿÆÿ²ÿ´ÿ¹ÿ­ÿ­ÿ¯ÿ­ÿ°ÿ¾ÿ©ÿ¬ÿ¸ÿ·ÿ¸ÿ½ÿ°ÿ«ÿ·ÿ¾ÿ·ÿ­ÿ±ÿ¸ÿ­ÿ¬ÿªÿ»ÿ°ÿ¶ÿºÿ¬ÿ§ÿ±ÿ±ÿ¸ÿ³ÿ±ÿÂÿ²ÿ¼ÿ¹ÿºÿ¶ÿ°ÿ´ÿ´ÿ¤ÿ¥ÿ«ÿ¨ÿÀÿÿÿÿ­ÿ¬ÿ«ÿ¦ÿÿ¢ÿ­ÿªÿ¸ÿ¯ÿ³ÿºÿ³ÿªÿ ÿªÿºÿÁÿ½ÿ°ÿ¥ÿÿ½ÿÉÿ¤ÿ±ÿÌÿ±ÿ¤ÿ­ÿ±ÿ³ÿ±ÿ®ÿ·ÿÿÿ¯ÿ³ÿ¬ÿªÿ®ÿ³ÿ³ÿ¯ÿµÿ³ÿ®ÿ³ÿ¬ÿ²ÿ´ÿµÿµÿ¯ÿ¥ÿ ÿ­ÿ¯ÿ¤ÿµÿÁÿ´ÿ§ÿ²ÿ¶ÿ±ÿ´ÿ·ÿ§ÿ¨ÿ«ÿ°ÿ¶ÿ«ÿ¨ÿ«ÿ¤ÿ§ÿ¶ÿ¶ÿ§ÿ§ÿ¦ÿ®ÿ«ÿ°ÿ«ÿ¹ÿ»ÿ°ÿ¨ÿ­ÿ°ÿ¨ÿ¶ÿ¦ÿ¢ÿ£ÿ­ÿ§ÿ±ÿ®ÿ¥ÿ®ÿ¥ÿ¥ÿÿ¹ÿ·ÿ´ÿ¶ÿ´ÿ°ÿ±ÿ±ÿªÿ¦ÿ©ÿ§ÿµÿ±ÿ ÿ§ÿ¯ÿ·ÿ½ÿºÿºÿ©ÿ³ÿÉÿ²ÿ¬ÿ¼ÿ¹ÿµÿ¯ÿ£ÿ°ÿ¯ÿ°ÿ¼ÿ¢ÿ¬ÿ¦ÿ£ÿ©ÿ©ÿ°ÿ¿ÿ©ÿ¯ÿ©ÿ¾ÿºÿ¨ÿÿ ÿ«ÿ´ÿ¹ÿ¹ÿ¥ÿªÿ¨ÿ®ÿ³ÿ¶ÿ¯ÿ¦ÿ­ÿ«ÿ¨ÿ¦ÿ«ÿ»ÿ«ÿ¦ÿ«ÿ¶ÿÀÿ­ÿ¬ÿ­ÿ¥ÿ²ÿºÿ°ÿ¶ÿ¶ÿ¨ÿ®ÿ¨ÿ³ÿ¶ÿ¾ÿÉÿÇÿºÿ¶ÿºÿ´ÿ­ÿ¸ÿ»ÿ®ÿ©ÿºÿ³ÿ¯ÿ¶ÿ³ÿ¸ÿ°ÿ­ÿ¨ÿ¥ÿ£ÿ¯ÿ¹ÿ´ÿ°ÿµÿ¬ÿºÿ¾ÿµÿ´ÿÁÿÈÿÀÿ¿ÿ¾ÿ°ÿ­ÿ²ÿ¶ÿ»ÿ±ÿ¥ÿªÿ©ÿ®ÿ»ÿÿÿ¨ÿ»ÿºÿªÿ«ÿÂÿ¾ÿ¼ÿ°ÿ¬ÿ©ÿµÿ¼ÿµÿ³ÿ¾ÿ¤ÿºÿ±ÿ§ÿªÿ­ÿ­ÿ³ÿ¼ÿªÿ²ÿ®ÿ¦ÿ¬ÿ¸ÿ·ÿ­ÿµÿ¶ÿ¦ÿ¸ÿ±ÿ·ÿ·ÿ³ÿ½ÿºÿ³ÿ´ÿµÿ«ÿµÿºÿµÿ·ÿ­ÿ¤ÿµÿ»ÿ±ÿ½ÿ­ÿ¯ÿ¼ÿ¾ÿ¼ÿ¹ÿ°ÿ¶ÿ²ÿ«ÿ¨ÿ³ÿ³ÿ«ÿ±ÿ¹ÿ¤ÿ¶ÿ½ÿ´ÿÁÿºÿ¦ÿ£ÿ®ÿ¸ÿ¶ÿ ÿ¢ÿ¯ÿ¶ÿµÿ´ÿ¹ÿµÿ¨ÿ´ÿµÿ´ÿªÿ¯ÿµÿ¯ÿ«ÿ¼ÿÌÿ³ÿ²ÿ¯ÿÀÿ³ÿ³ÿ»ÿ¯ÿ¦ÿÁÿ´ÿ®ÿ°ÿºÿ¹ÿ³ÿµÿµÿ¥ÿ­ÿ¹ÿ¢ÿ¯ÿ³ÿ¬ÿ¬ÿ³ÿ³ÿ²ÿ¯ÿ»ÿÂÿÀÿ¹ÿ¸ÿ¯ÿ¨ÿ¯ÿºÿÁÿÉÿ§ÿ®ÿ¸ÿ³ÿ´ÿ¾ÿÆÿÀÿ¯ÿ²ÿÃÿ©ÿ©ÿ¶ÿ´ÿ¯ÿ±ÿ¹ÿÂÿ»ÿ¸ÿÃÿ³ÿ¦ÿ¬ÿ·ÿ³ÿ©ÿ§ÿ©ÿ°ÿµÿÄÿ¶ÿºÿµÿ¯ÿ²ÿ¸ÿµÿ¯ÿ´ÿ¯ÿ°ÿÎÿ¸ÿ³ÿ»ÿ³ÿ±ÿºÿ®ÿ¹ÿÅÿÄÿ«ÿ¥ÿ¨ÿ¬ÿ·ÿºÿ¶ÿ»ÿµÿ¸ÿÅÿ´ÿºÿµÿ±ÿ´ÿ³ÿ¯ÿ°ÿ·ÿªÿ¿ÿÿµÿ´ÿ±ÿ¶ÿ¶ÿµÿ³ÿ±ÿÀÿ¼ÿ«ÿ¨ÿ¶ÿ·ÿ½ÿ½ÿµÿµÿ¼ÿ´ÿ¬ÿ®ÿ¶ÿ­ÿ¢ÿµÿ¸ÿ²ÿ±ÿ´ÿµÿ¸ÿ¶ÿ¸ÿ°ÿÿÿ¡ÿ¥ÿ©ÿ­ÿ°ÿ±ÿ±ÿ¸ÿ¢ÿ§ÿ²ÿ°ÿ­ÿ©ÿ¤ÿ²ÿ´ÿ¡ÿ¨ÿ¸ÿ®ÿ¥ÿ°ÿºÿÂÿ¹ÿ°ÿ«ÿ°ÿ¶ÿ«ÿ®ÿ¢ÿ¶ÿ¨ÿ«ÿÁÿ¢ÿÿ¨ÿ¯ÿ´ÿ³ÿ®ÿ²ÿÂÿÌÿ´ÿ¯ÿ²ÿ¶ÿºÿ·ÿ«ÿ«ÿ¹ÿ¶ÿ²ÿ¼ÿ³ÿÿºÿ³ÿ¬ÿ©ÿ¥ÿ´ÿ¿ÿºÿ¿ÿ¶ÿºÿ»ÿ¬ÿ¶ÿ³ÿµÿ¹ÿ«ÿ©ÿ´ÿ¸ÿ¶ÿ·ÿÅÿ»ÿËÿ»ÿ®ÿµÿ´ÿ¦ÿºÿÃÿ¼ÿ·ÿ¦ÿ¡ÿ¤ÿ¶ÿ³ÿ´ÿµÿÄÿ¶ÿ¯ÿ©ÿ²ÿ¹ÿ¯ÿ³ÿÅÿµÿ¬ÿ¾ÿÀÿÍÿ´ÿ´ÿ´ÿ®ÿ«ÿ³ÿÁÿÃÿ¸ÿ¯ÿ°ÿ±ÿ²ÿ¨ÿµÿºÿ²ÿ­ÿ«ÿ°ÿ¾ÿÁÿ¹ÿ¾ÿºÿ²ÿ´ÿ®ÿ»ÿµÿ¬ÿ²ÿ·ÿ©ÿ¦ÿ­ÿ®ÿµÿ´ÿÁÿÁÿ®ÿÂÿ«ÿ³ÿ§ÿªÿ´ÿ¯ÿ¯ÿ¶ÿµÿ³ÿ«ÿ¥ÿ¯ÿ²ÿ¬ÿ¸ÿ²ÿÃÿ½ÿ«ÿ´ÿ¶ÿ¬ÿ±ÿ·ÿÃÿ¸ÿ¯ÿ³ÿ­ÿ²ÿÁÿ°ÿªÿ³ÿ²ÿ·ÿÃÿ¼ÿ¦ÿ¢ÿ§ÿ´ÿ¨ÿ§ÿ£ÿ­ÿÅÿ¸ÿ°ÿºÿ·ÿ¹ÿ¹ÿ±ÿ­ÿ²ÿ½ÿ³ÿ«ÿ»ÿµÿ®ÿ¬ÿ°ÿÀÿ¼ÿ½ÿ³ÿ¤ÿ¬ÿ¸ÿ¶ÿºÿ°ÿ¬ÿ¬ÿ±ÿÿ¹ÿ©ÿ§ÿªÿ¡ÿ¬ÿ¬ÿ¥ÿ°ÿ·ÿ´ÿ»ÿ¶ÿ¹ÿ«ÿ¥ÿ·ÿ¢ÿ·ÿ¯ÿ´ÿ¹ÿ±ÿªÿ©ÿ¨ÿ²ÿºÿ¶ÿ»ÿ«ÿ¬ÿÿ§ÿ£ÿ²ÿ·ÿ±ÿ¡ÿ©ÿ¨ÿ·ÿ¸ÿ³ÿ±ÿ°ÿ³ÿ­ÿ¯ÿ®ÿ³ÿ­ÿÿ½ÿ±ÿ®ÿ®ÿ·ÿµÿ°ÿ¯ÿ²ÿ¶ÿ°ÿ¤ÿ¦ÿµÿ¹ÿ£ÿ·ÿ³ÿ³ÿ¦ÿ·ÿÈÿÂÿ²ÿ¶ÿÈÿÈÿ¸ÿ­ÿ°ÿºÿ»ÿºÿ·ÿ®ÿ§ÿ©ÿÿªÿ³ÿ¸ÿ³ÿ±ÿµÿ»ÿ¯ÿ§ÿ¯ÿ²ÿ³ÿ­ÿ£ÿ¨ÿ¦ÿ»ÿ¤ÿ»ÿ ÿ¤ÿ´ÿµÿ­ÿªÿ¬ÿ§ÿ©ÿ¤ÿ©ÿ³ÿ±ÿ°ÿ¬ÿ¦ÿ«ÿ£ÿ©ÿ±ÿ¯ÿ¯ÿ¯ÿ¤ÿ¿ÿ§ÿ¤ÿ®ÿ¹ÿ¯ÿ¶ÿ»ÿµÿµÿ©ÿÿ¯ÿ²ÿ²ÿ³ÿÿ³ÿ¹ÿ©ÿ§ÿ¨ÿ¯ÿ²ÿ¦ÿ¦ÿ«ÿµÿ´ÿ®ÿ¥ÿÿ¥ÿÿÿªÿÿÿ²ÿ®ÿ²ÿ§ÿ«ÿÿÿÿÿÿÿÿÿÿ¤ÿÿÿ¬ÿÿÿ£ÿ¤ÿ§ÿÿÿ£ÿÿÿ¨ÿÿ¬ÿ¨ÿ¡ÿ¡ÿ¥ÿ¦ÿÿÿÿÿÿÿ§ÿ¥ÿÿÿªÿ§ÿ§ÿ³ÿ§ÿÿ¨ÿÿÿÿÿ ÿ¢ÿ«ÿªÿ§ÿªÿ¥ÿÿÿ¦ÿ³ÿ²ÿ½ÿ³ÿ£ÿ£ÿ«ÿ¸ÿ©ÿ§ÿÿ¦ÿ§ÿ£ÿ±ÿ§ÿ§ÿ®ÿ´ÿ®ÿ§ÿºÿÀÿªÿªÿ¯ÿ©ÿ½ÿ´ÿ­ÿºÿ½ÿ£ÿÀÿµÿ§ÿ±ÿ¯ÿ¸ÿ¶ÿ¼ÿ»ÿ¬ÿ³ÿ±ÿ³ÿ·ÿ²ÿ³ÿ©ÿ¬ÿ¯ÿ«ÿ¹ÿ¤ÿ°ÿ«ÿÿ°ÿ¶ÿ«ÿ¼ÿ°ÿ®ÿ·ÿ®ÿ¢ÿ·ÿÁÿ¬ÿ­ÿ°ÿ©ÿ§ÿ¨ÿ¯ÿ°ÿ¯ÿ½ÿªÿ£ÿ§ÿÅÿ©ÿ°ÿ¸ÿ¯ÿÆÿ´ÿºÿ¨ÿ´ÿ¸ÿÂÿÁÿ²ÿ±ÿ¶ÿªÿªÿµÿ´ÿ¬ÿ©ÿ¯ÿµÿ´ÿ¨ÿªÿ¸ÿ¸ÿÿ¹ÿ­ÿ³ÿ§ÿÁÿµÿ¡ÿ·ÿªÿÀÿ·ÿ§ÿ·ÿ½ÿ¶ÿ¤ÿÿ¥ÿ³ÿ´ÿ¶ÿ³ÿ¦ÿ´ÿÅÿ¿ÿ½ÿ©ÿ°ÿ¥ÿ²ÿ®ÿ®ÿ­ÿ¶ÿºÿ°ÿ¶ÿ²ÿ¨ÿ¥ÿÿ²ÿ³ÿ®ÿ¸ÿ©ÿ¥ÿ®ÿ³ÿ¯ÿ¢ÿ¤ÿ®ÿ©ÿªÿªÿ³ÿ¹ÿ¶ÿ¹ÿ¾ÿºÿÇÿ´ÿµÿÖÿ¿ÿ¨ÿ¯ÿ©ÿ¡ÿÿÿ±ÿ¸ÿ¦ÿ ÿ¡ÿ¨ÿ¨ÿ¨ÿ«ÿ±ÿ²ÿ®ÿ³ÿ¹ÿ¶ÿ°ÿ©ÿ°ÿ¶ÿµÿ©ÿªÿ´ÿµÿ¬ÿ¯ÿÿ§ÿ¬ÿºÿ¤ÿ®ÿ£ÿ¡ÿ«ÿ¥ÿªÿ¯ÿ©ÿ§ÿ³ÿ­ÿ«ÿ®ÿ©ÿÿ¡ÿ®ÿ£ÿ¢ÿ¤ÿ¦ÿ³ÿ¬ÿ©ÿÿ­ÿ¬ÿÿ³ÿµÿ¦ÿµÿ¿ÿ§ÿ¦ÿ²ÿ§ÿ«ÿ¾ÿ¹ÿ³ÿ·ÿ¾ÿ¸ÿ­ÿµÿºÿ³ÿ¶ÿ¸ÿµÿ¨ÿ¡ÿ§ÿ¬ÿ·ÿºÿ¯ÿ¨ÿ§ÿ²ÿ­ÿ©ÿ´ÿ¦ÿ­ÿ·ÿ³ÿ¦ÿÿ¬ÿ¼ÿ ÿµÿ¯ÿ­ÿ«ÿ¬ÿ§ÿ¶ÿ­ÿ¶ÿ«ÿ¯ÿ®ÿ®ÿ¨ÿ©ÿ¦ÿ¦ÿ±ÿºÿ´ÿ©ÿ«ÿ¯ÿµÿ»ÿ¯ÿ¤ÿÿÿ©ÿ±ÿ¥ÿ¦ÿÿ§ÿ¯ÿ½ÿÿºÿ¦ÿÿ£ÿºÿÂÿ¢ÿ¯ÿµÿ¬ÿ°ÿ°ÿ´ÿ»ÿ®ÿ®ÿ¨ÿ©ÿ«ÿ¤ÿ¨ÿ¯ÿ¶ÿ´ÿ³ÿ³ÿ­ÿ°ÿ©ÿ¨ÿ¬ÿ¨ÿ¥ÿ°ÿ¶ÿ¹ÿ°ÿ¥ÿ³ÿ ÿ¼ÿ«ÿ´ÿ­ÿ®ÿ¶ÿ¢ÿ·ÿ®ÿ®ÿÿÿ¼ÿ²ÿºÿ­ÿ©ÿ¬ÿ°ÿ¼ÿÿÿªÿ·ÿµÿ¬ÿ¦ÿ©ÿ§ÿ©ÿµÿ³ÿ¹ÿÂÿ´ÿ²ÿ·ÿ·ÿ¶ÿ­ÿÿ¤ÿ¨ÿªÿ¨ÿ·ÿ¥ÿ¼ÿ°ÿ¨ÿºÿ¢ÿ·ÿ³ÿ§ÿÁÿÆÿ¶ÿ·ÿ¯ÿ½ÿ¡ÿÿfÿÿÿ£ÿÿÿ­ÿ®ÿ±ÿ²ÿ¸ÿ¶ÿ±ÿ­ÿ¯ÿ¸ÿµÿ­ÿ©ÿ­ÿ¹ÿ½ÿ±ÿÿªÿ°ÿµÿ±ÿ°ÿ®ÿµÿ´ÿ¬ÿÆÿ­ÿ¹ÿ«ÿ¥ÿ«ÿ©ÿ­ÿ·ÿ¿ÿ©ÿ¿ÿ³ÿ²ÿ¸ÿÃÿ£ÿÿ¥ÿ®ÿ§ÿ ÿ±ÿ·ÿ¼ÿµÿ´ÿ»ÿ¸ÿµÿ´ÿ³ÿ°ÿ±ÿ³ÿµÿ¸ÿ³ÿ³ÿ±ÿ¸ÿ¹ÿ³ÿ¿ÿ¬ÿ±ÿ¢ÿ¤ÿÿ³ÿ½ÿ©ÿÿ°ÿ¤ÿ®ÿ®ÿ­ÿ¢ÿ­ÿºÿ©ÿ³ÿ»ÿ¨ÿ°ÿÁÿªÿ©ÿ­ÿ±ÿ¯ÿ®ÿ¬ÿ¦ÿ¥ÿ§ÿ§ÿ§ÿ©ÿÿÿÿ¥ÿ­ÿ°ÿ«ÿ¦ÿ¢ÿªÿ©ÿÿ¤ÿ·ÿÃÿ«ÿ¬ÿ¯ÿ­ÿ·ÿµÿ¦ÿ¡ÿ©ÿ´ÿºÿ«ÿÁÿÿ­ÿ­ÿ²ÿ¸ÿ°ÿ¨ÿ«ÿ°ÿ©ÿ¦ÿ¦ÿ´ÿ¦ÿ©ÿ¨ÿ±ÿ®ÿ ÿ«ÿ²ÿ·ÿ½ÿ®ÿ£ÿ¨ÿ«ÿ¯ÿ²ÿ®ÿ¬ÿ¶ÿ¶ÿlÿ/ÿiÿÿ­ÿ®ÿ«ÿ·ÿ£ÿªÿ§ÿ¢ÿ¸ÿ»ÿµÿ«ÿªÿµÿ·ÿÿ¿ÿ§ÿ¶ÿ¿ÿºÿ·ÿ²ÿªÿ­ÿ¨ÿ­ÿ«ÿ±ÿÿÿ¦ÿ¢ÿ­ÿ¸ÿ«ÿ­ÿ°ÿ°ÿ«ÿ¦ÿÿ¦ÿÁÿ±ÿ¥ÿµÿ¾ÿºÿ©ÿ£ÿ­ÿ±ÿ®ÿ©ÿ¤ÿ¯ÿ­ÿ¯ÿ²ÿ¬ÿ¦ÿ²ÿÀÿºÿµÿ°ÿ±ÿ¤ÿ±ÿ¢ÿ°ÿ²ÿ®ÿ·ÿªÿ³ÿ¯ÿ­ÿ¥ÿ±ÿ©ÿ­ÿ±ÿ¸ÿ¶ÿ©ÿ²ÿ²ÿªÿ²ÿ¬ÿ£ÿ±ÿ¹ÿ¸ÿ·ÿ°ÿ´ÿ½ÿ®ÿ­ÿ³ÿºÿÁÿ¯ÿªÿ«ÿ®ÿ¸ÿ®ÿªÿ§ÿªÿ³ÿ­ÿ¬ÿ®ÿ¨ÿ¬ÿ¤ÿ¥ÿ§ÿ ÿ±ÿ½ÿÿ¬ÿ³ÿ¨ÿ®ÿ¥ÿ°ÿ¤ÿ¬ÿÌÿÈÿ´ÿ®ÿªÿ¹ÿ¶ÿ¼ÿ¶ÿ²ÿ¬ÿ®ÿ®ÿ´ÿ­ÿ¨ÿ­ÿ¯ÿ©ÿ°ÿ¯ÿ­ÿ²ÿ«ÿ¶ÿ½ÿ±ÿ³ÿ²ÿµÿ¯ÿÿ¬ÿÿÿ®ÿ ÿ§ÿ°ÿ©ÿ­ÿµÿ¯ÿ­ÿ´ÿ»ÿ°ÿºÿ«ÿ·ÿµÿ¨ÿ¶ÿ¬ÿ¥ÿ»ÿ­ÿ¶ÿ­ÿ¨ÿ°ÿ¬ÿÿÿ£ÿ¹ÿ®ÿ¿ÿ¾ÿºÿ¹ÿ°ÿ­ÿ­ÿÿ®ÿÁÿ¯ÿ¸ÿ½ÿ°ÿ­ÿ¢ÿ¶ÿÆÿ¹ÿ±ÿ¡ÿµÿµÿ±ÿ¯ÿ©ÿ¦ÿªÿ¬ÿ©ÿ§ÿ¥ÿÿ³ÿ¤ÿ©ÿ­ÿ°ÿµÿ²ÿ£ÿ¸ÿ¯ÿ¨ÿ¼ÿÄÿ½ÿ°ÿ°ÿ¶ÿ¯ÿ±ÿ®ÿ´ÿ°ÿ«ÿ¸ÿ°ÿ©ÿºÿ°ÿ¦ÿ¨ÿ³ÿÃÿ¸ÿ®ÿ¬ÿ¨ÿ®ÿ±ÿ£ÿ¶ÿ´ÿªÿ¥ÿªÿ´ÿ®ÿÿªÿ®ÿªÿ±ÿ¹ÿ¡ÿÿ«ÿÿ¶ÿÂÿ¯ÿ´ÿ¥ÿÿ¥ÿ´ÿµÿªÿ©ÿ¬ÿ¯ÿ³ÿ¬ÿ¯ÿ°ÿªÿ¬ÿ­ÿ«ÿ«ÿ°ÿ®ÿ¨ÿ´ÿ¶ÿ¨ÿ¥ÿ£ÿ²ÿµÿ­ÿ¤ÿÿ¬ÿ´ÿ«ÿ¥ÿÿ­ÿÿ²ÿÿ°ÿ£ÿµÿ¦ÿÄÿ°ÿ¹ÿ®ÿ¬ÿÆÿ´ÿÿ§ÿ«ÿÀÿ¬ÿ®ÿ¶ÿªÿ·ÿµÿµÿ³ÿ¶ÿ­ÿ ÿÿÿþý"þàþDÿSÿ,ÿ*ÿ0ÿ:ÿcÿrÿÿÿ­ÿ±ÿ²ÿ­ÿµÿ¼ÿ§ÿ«ÿµÿ²ÿ±ÿµÿ®ÿ²ÿ²ÿ±ÿ»ÿ·ÿ¸ÿÁÿªÿ°ÿ°ÿ±ÿ§ÿ§ÿ²ÿ²ÿ­ÿ¥ÿ¤ÿ­ÿ®ÿ±ÿ´ÿ®ÿ«ÿ¦ÿ´ÿ·ÿ¾ÿ´ÿµÿ´ÿ ÿµÿ²ÿ«ÿ´ÿ¹ÿ­ÿ¬ÿ¶ÿÿ§ÿÅÿ¦ÿºÿÿ±ÿ¥ÿ¶ÿ³ÿ²ÿ¸ÿ¸ÿ¨ÿ²ÿ¯ÿ­ÿ¨ÿÿ§ÿ³ÿ³ÿ´ÿ¶ÿ´ÿ®ÿ¶ÿ´ÿ½ÿªÿ¥ÿ±ÿ§ÿ¨ÿ¸ÿ§ÿ½ÿ·ÿ°ÿµÿËÿ¶ÿ¥ÿ¹ÿ´ÿ´ÿ®ÿ¬ÿ®ÿ­ÿªÿ¯ÿªÿ®ÿ´ÿ¸ÿ´ÿ³ÿ³ÿ¯ÿ°ÿ²ÿ¶ÿ¶ÿ¶ÿ±ÿ½ÿ²ÿ§ÿ¢ÿ¨ÿ¯ÿ®ÿ¾ÿªÿ½ÿ´ÿ©ÿ«ÿªÿ¬ÿ¶ÿÄÿ°ÿÿ²ÿ¬ÿ¨ÿ¬ÿ¡ÿÿþëýþ&ÿÿ¡ÿÿvÿ\ÿ\ÿÿ¥ÿ­ÿ±ÿ°ÿ­ÿ³ÿ´ÿªÿ¼ÿ½ÿªÿ±ÿ©ÿ¬ÿ¢ÿ±ÿ¯ÿ¯ÿ¢ÿ±ÿ³ÿ´ÿ²ÿ²ÿ²ÿ³ÿ´ÿ¬ÿ®ÿ¬ÿ©ÿ°ÿ­ÿ±ÿ¶ÿ³ÿ©ÿ³ÿ­ÿµÿ¤ÿªÿ¶ÿºÿ§ÿ§ÿ¶ÿÿ¦ÿ¯ÿ²ÿ³ÿµÿ§ÿ³ÿºÿ°ÿ·ÿ­ÿ¢ÿ©ÿ°ÿ¬ÿÿzÿÿÿÿÿ¤ÿ­ÿ¹ÿ¨ÿªÿ³ÿ¶ÿ¼ÿ§ÿÃÿÀÿ°ÿ«ÿªÿ´ÿ±ÿºÿ²ÿ°ÿÁÿ¬ÿÿ«ÿ²ÿ°ÿ°ÿ¹ÿ½ÿ¼ÿ°ÿÿ°ÿÿ§ÿªÿµÿ«ÿ®ÿ£ÿ¦ÿµÿÿµÿ¬ÿ«ÿ²ÿÿ°ÿ·ÿ¢ÿ¡ÿ¬ÿ·ÿ¶ÿ´ÿ®ÿ«ÿ¯ÿ¬ÿªÿ±ÿ¼ÿ¯ÿ¤ÿ¶ÿ°ÿªÿ¡ÿ¾ÿ±ÿ¹ÿ³ÿ´ÿ±ÿ°ÿ´ÿ²ÿ¹ÿ´ÿ§ÿªÿ­ÿ±ÿµÿ¨ÿ«ÿ·ÿ¯ÿ·ÿ±ÿ©ÿ¯ÿ´ÿÁÿ¬ÿ·ÿËÿ¦ÿ¹ÿºÿ·ÿªÿ°ÿÃÿ°ÿ¶ÿ­ÿ±ÿ¶ÿ§ÿ¢ÿ§ÿ¤ÿ ÿ¤ÿµÿ¾ÿ¼ÿµÿ³ÿ²ÿ¥ÿ­ÿ§ÿ¨ÿ»ÿ£ÿ¶ÿÿªÿ³ÿÿÿ«ÿªÿ«ÿ´ÿ²ÿ«ÿ©ÿ§ÿ¬ÿ´ÿ³ÿ§ÿ¢ÿ ÿ²ÿ¢ÿºÿ«ÿ£ÿ±ÿ°ÿ«ÿ©ÿ£ÿÿÿÿÿÿÿÿ§ÿ­ÿ§ÿ¯ÿ±ÿ¶ÿµÿ±ÿ§ÿ§ÿÿ¹ÿÿ¹ÿµÿ¬ÿ§ÿ¤ÿ³ÿ­ÿ¬ÿ¨ÿ«ÿ±ÿ¨ÿ¦ÿªÿ©ÿÿªÿ®ÿ«ÿ±ÿÁÿ§ÿ³ÿ«ÿ¶ÿ°ÿ®ÿÿ¨ÿ»ÿ®ÿÿ¤ÿ«ÿÿ{ÿÿ¤ÿÿ¥ÿÿ£ÿÿ¶ÿ®ÿ®ÿ ÿªÿ­ÿ¸ÿ©ÿ£ÿªÿ°ÿ²ÿ²ÿµÿªÿÿ©ÿ¥ÿ¤ÿ­ÿ¢ÿÿ¡ÿ¡ÿ ÿ°ÿ¬ÿ¶ÿ¸ÿ®ÿµÿ³ÿ¤ÿ¥ÿ®ÿ­ÿ§ÿªÿªÿ¤ÿÿ½ÿ®ÿÿ«ÿ¯ÿ¨ÿ´ÿ±ÿ·ÿ¸ÿ¯ÿ³ÿ¨ÿÿ¦ÿ´ÿ½ÿ·ÿ°ÿ¤ÿ´ÿ­ÿºÿ¢ÿ¥ÿ°ÿ¯ÿ¯ÿºÿ®ÿ±ÿ´ÿ«ÿ¦ÿ¤ÿ¤ÿªÿ¨ÿ«ÿ¬ÿ¬ÿ²ÿ¨ÿÿ£ÿÿ±ÿ·ÿ§ÿªÿ«ÿ´ÿ´ÿ¨ÿ¨ÿ«ÿÿÿÿ¼ÿ²ÿ²ÿ£ÿÅÿµÿ¥ÿ¶ÿÿ©ÿ­ÿ¦ÿÿÿ°ÿ©ÿÿ©ÿ©ÿ·ÿ¹ÿ°ÿ·ÿµÿ±ÿ©ÿ®ÿ®ÿ°ÿ©ÿ«ÿ·ÿ¼ÿºÿµÿ§ÿÿ·ÿ½ÿÉÿ¯ÿ¨ÿ´ÿ¹ÿÿ´ÿ²ÿ­ÿ­ÿ¬ÿ°ÿ±ÿ©ÿªÿºÿ®ÿ´ÿ¹ÿ°ÿ«ÿ¼ÿÿ¦ÿ«ÿ¥ÿ«ÿ¥ÿ«ÿ¸ÿ¬ÿ´ÿÃÿ­ÿµÿ¬ÿ¾ÿµÿ¿ÿ®ÿ¢ÿ¯ÿ¯ÿ³ÿ»ÿºÿ¸ÿµÿ©ÿ°ÿ·ÿ£ÿ¶ÿ¨ÿ·ÿ±ÿ±ÿ²ÿ¯ÿ²ÿ­ÿ¢ÿ©ÿ³ÿ°ÿ¹ÿ¯ÿ¢ÿ®ÿ¹ÿ¿ÿ¾ÿ±ÿªÿ¦ÿ¶ÿ¼ÿ¸ÿ°ÿ®ÿ´ÿ³ÿ·ÿ®ÿ°ÿ³ÿÉÿ«ÿ¬ÿ·ÿ´ÿ¤ÿ¦ÿ³ÿµÿ¦ÿ¡ÿ¹ÿ¼ÿ«ÿ¶ÿ«ÿ¬ÿ©ÿ¥ÿ©ÿ±ÿ±ÿ­ÿ±ÿ¬ÿ§ÿ´ÿ¡ÿ´ÿ¾ÿ©ÿ­ÿ³ÿÿ¸ÿ·ÿ¯ÿªÿ©ÿªÿ¯ÿÃÿ¶ÿÿ¯ÿÁÿªÿ±ÿ¹ÿ³ÿ§ÿ­ÿ±ÿ­ÿ¯ÿ´ÿ³ÿ¦ÿ­ÿ¯ÿ¿ÿ´ÿ¯ÿµÿ»ÿµÿ³ÿ¨ÿ¤ÿ¯ÿ¬ÿ¥ÿ¬ÿ·ÿªÿ°ÿ³ÿ´ÿ·ÿ¸ÿ²ÿ´ÿ½ÿ¿ÿ·ÿ¦ÿ¤ÿ¯ÿ²ÿ»ÿ½ÿÁÿ»ÿ½ÿºÿ±ÿ­ÿ®ÿ­ÿ²ÿ·ÿÁÿ©ÿ³ÿ¾ÿ¸ÿµÿ»ÿ¹ÿµÿ«ÿ¢ÿ®ÿ²ÿ§ÿ³ÿÿ¡ÿ¥ÿ«ÿ²ÿ²ÿ¥ÿÿ¦ÿµÿ»ÿ½ÿ±ÿÁÿ°ÿ±ÿ®ÿ«ÿ®ÿ»ÿÁÿ¼ÿ¹ÿ¨ÿ¥ÿµÿ¶ÿ©ÿ²ÿ·ÿµÿ²ÿºÿ¾ÿ³ÿ²ÿ°ÿ©ÿÿ§ÿ¬ÿ±ÿ¦ÿ§ÿ­ÿµÿµÿ°ÿ½ÿÉÿ«ÿ·ÿ¶ÿ»ÿ·ÿÃÿÄÿ°ÿ§ÿ¯ÿ¨ÿ¥ÿ»ÿ½ÿÆÿ±ÿ±ÿ«ÿ°ÿ°ÿµÿ´ÿ¢ÿÿ©ÿ²ÿµÿ§ÿ¡ÿ¡ÿ¥ÿ³ÿ·ÿ·ÿ¾ÿ¸ÿ»ÿ¦ÿ¼ÿ¹ÿ±ÿ¬ÿ®ÿ­ÿ­ÿ¬ÿ¨ÿ¥ÿ«ÿ«ÿÿ¬ÿ®ÿ¦ÿ°ÿ²ÿ¬ÿªÿ«ÿ·ÿ¯ÿ·ÿ¶ÿ³ÿ¬ÿ¨ÿ¯ÿ¶ÿ°ÿ«ÿ­ÿ§ÿ¯ÿ±ÿ¯ÿ«ÿªÿ¯ÿ¯ÿ®ÿ¸ÿ·ÿ±ÿ°ÿ¿ÿÂÿ¶ÿ¥ÿ¦ÿµÿ°ÿÿ£ÿ©ÿ·ÿ¹ÿ£ÿ®ÿ¨ÿ¬ÿ«ÿªÿ·ÿ¹ÿªÿ¿ÿ¼ÿ¹ÿÆÿ²ÿ³ÿ©ÿÿ¥ÿ²ÿÁÿªÿ¦ÿ«ÿ½ÿ³ÿ¯ÿµÿµÿ±ÿÀÿ²ÿ²ÿ»ÿºÿ«ÿ«ÿ¥ÿ¥ÿµÿ³ÿ¨ÿºÿ¶ÿ³ÿµÿ©ÿ°ÿ·ÿµÿ¸ÿ²ÿ¨ÿ²ÿ¶ÿµÿªÿ¤ÿ³ÿÀÿµÿ±ÿºÿ­ÿ°ÿ¯ÿ¹ÿ°ÿ°ÿ·ÿ·ÿ·ÿ»ÿ«ÿ£ÿ®ÿ¨ÿ¯ÿ¹ÿ±ÿ¦ÿ¸ÿ°ÿ¿ÿ»ÿÁÿ°ÿ·ÿÀÿÂÿ¿ÿ³ÿ³ÿªÿ«ÿ°ÿ¿ÿ·ÿ¯ÿ²ÿ´ÿ¶ÿÀÿªÿ¡ÿ®ÿ°ÿ±ÿ°ÿ²ÿ½ÿ¯ÿ§ÿ¹ÿÀÿºÿ½ÿºÿ³ÿ¸ÿ¸ÿ£ÿ¹ÿÆÿ¥ÿ§ÿ¯ÿ­ÿ´ÿ¿ÿªÿÑÿ¶ÿ¬ÿ­ÿµÿµÿ³ÿ¶ÿ«ÿ«ÿ¥ÿ¦ÿ¥ÿ²ÿ¸ÿ¾ÿºÿ¸ÿºÿ³ÿ³ÿ¼ÿ¸ÿ³ÿ¶ÿ¶ÿ«ÿ¬ÿÀÿÔÿ¿ÿ»ÿµÿ»ÿºÿ­ÿªÿªÿ·ÿ°ÿ¦ÿ¹ÿ¼ÿµÿ²ÿ²ÿ³ÿÿ©ÿ«ÿ³ÿ¹ÿÁÿ·ÿ¦ÿ¬ÿ¥ÿ´ÿ¦ÿÿ«ÿ´ÿºÿ½ÿ¼ÿÀÿ´ÿ¯ÿ²ÿ¿ÿ¹ÿ®ÿ«ÿ§ÿ¦ÿ¹ÿÃÿ·ÿÿ´ÿ¹ÿ¹ÿ²ÿ¯ÿ±ÿµÿÍÿ«ÿ¸ÿ­ÿ±ÿµÿ¶ÿ¶ÿ³ÿ³ÿ³ÿ¨ÿ®ÿÈÿ³ÿ¬ÿ­ÿ®ÿ¶ÿ¶ÿµÿ±ÿÁÿºÿ³ÿ·ÿ¯ÿ£ÿ¯ÿÃÿÂÿ¯ÿ£ÿ¬ÿ¸ÿ¯ÿ°ÿ²ÿ³ÿ·ÿ¡ÿ·ÿ²ÿ­ÿ«ÿ³ÿ²ÿ³ÿ²ÿ³ÿ»ÿ¿ÿ®ÿÄÿ»ÿ¶ÿ­ÿ²ÿ´ÿ§ÿÿ£ÿ»ÿ³ÿ·ÿ¤ÿ¸ÿ¹ÿ³ÿ³ÿ¶ÿµÿ°ÿ·ÿªÿ°ÿÈÿÊÿÂÿ´ÿªÿ·ÿÊÿ³ÿ·ÿ¹ÿ¥ÿ°ÿ´ÿ´ÿ±ÿ¶ÿ²ÿ¥ÿ¶ÿºÿ»ÿ³ÿ¯ÿ·ÿ¾ÿªÿ©ÿ·ÿ¶ÿ·ÿ·ÿ¶ÿ°ÿ°ÿ®ÿ´ÿ·ÿ°ÿ®ÿµÿ¶ÿ°ÿ²ÿÁÿ¨ÿ±ÿ¯ÿ©ÿ·ÿ¸ÿ¸ÿÆÿÃÿ´ÿ´ÿËÿ§ÿªÿ§ÿ­ÿ¯ÿ¨ÿªÿ¶ÿ¹ÿ¶ÿ¯ÿ¸ÿµÿ§ÿ§ÿªÿ©ÿ°ÿµÿ¯ÿ²ÿÅÿ¸ÿÿªÿµÿ¥ÿ¨ÿ¯ÿ¹ÿ¾ÿ²ÿ¢ÿªÿ°ÿ¯ÿ·ÿ»ÿºÿ¿ÿ¹ÿ³ÿµÿµÿ²ÿ¸ÿ·ÿ¦ÿ·ÿ«ÿ¯ÿ²ÿ¨ÿ§ÿ®ÿ·ÿ²ÿ£ÿªÿ¶ÿ·ÿ¹ÿ»ÿ¬ÿ¯ÿ±ÿ³ÿ¹ÿ±ÿ¨ÿ²ÿ²ÿ«ÿ´ÿ·ÿ ÿ¸ÿ¶ÿ³ÿ»ÿ³ÿ§ÿ²ÿ¿ÿ¸ÿ¯ÿ·ÿ¤ÿ¬ÿ°ÿ´ÿ´ÿ¸ÿºÿ³ÿ±ÿ³ÿ¬ÿ¤ÿÀÿÍÿºÿ³ÿ¢ÿ¶ÿ·ÿ®ÿ¬ÿ­ÿ¥ÿ ÿ¦ÿµÿ®ÿ¼ÿ°ÿ¢ÿ®ÿÄÿ¸ÿ´ÿ²ÿ°ÿ³ÿ¶ÿÁÿ¼ÿÌÿ¶ÿ¸ÿ·ÿ¶ÿ´ÿ¾ÿ²ÿ¬ÿ²ÿ®ÿªÿ·ÿ¸ÿÀÿ¨ÿÂÿ¨ÿ°ÿ·ÿ¹ÿ­ÿ¨ÿ®ÿ»ÿÀÿ¹ÿ·ÿ©ÿ²ÿÄÿÈÿªÿ±ÿ®ÿÁÿÑÿÊÿ²ÿ©ÿ³ÿ³ÿµÿÄÿÃÿÃÿ¾ÿµÿ¹ÿ¹ÿ§ÿ£ÿ³ÿ¸ÿ¶ÿºÿ¸ÿ±ÿ¬ÿ±ÿ¸ÿ±ÿ°ÿÍÿÀÿªÿ§ÿ²ÿµÿ­ÿ¯ÿ½ÿÀÿ´ÿµÿ¸ÿ´ÿ´ÿ¸ÿ¹ÿµÿ¬ÿ«ÿ¬ÿ¯ÿ´ÿ¯ÿªÿ±ÿ£ÿ§ÿ·ÿ§ÿ¡ÿÆÿ­ÿ±ÿÀÿ¼ÿ»ÿ´ÿªÿ«ÿ­ÿ­ÿ´ÿ¤ÿ£ÿºÿÀÿ¾ÿ±ÿ±ÿÄÿºÿºÿ¸ÿ­ÿ¯ÿÀÿÇÿ¿ÿ¸ÿ²ÿ°ÿ¬ÿ¾ÿ¿ÿ®ÿ®ÿ®ÿ¶ÿ·ÿ¬ÿ°ÿ¹ÿ´ÿ³ÿ¸ÿ±ÿ·ÿ¨ÿ°ÿÃÿ·ÿ¯ÿµÿ¸ÿ¸ÿ«ÿ¦ÿ¬ÿ¬ÿµÿÃÿ¸ÿ·ÿ§ÿªÿºÿ«ÿ¶ÿ¢ÿ´ÿÿ°ÿÃÿºÿ³ÿ­ÿ¬ÿ°ÿ®ÿ°ÿ«ÿ¯ÿ²ÿ¿ÿªÿ¥ÿ¹ÿ»ÿÆÿ¶ÿºÿ¼ÿ¶ÿ³ÿ³ÿ¬ÿ¢ÿ£ÿ¯ÿ¢ÿ¼ÿ»ÿ­ÿºÿºÿ´ÿ¿ÿ¶ÿ¬ÿºÿ»ÿ¸ÿ»ÿ¹ÿ²ÿªÿ©ÿ°ÿ½ÿÇÿ¦ÿ£ÿ®ÿ¡ÿ®ÿ±ÿ­ÿ±ÿ®ÿ¯ÿ¬ÿ©ÿ¦ÿ®ÿ­ÿ­ÿÄÿ¬ÿÿ ÿ¨ÿ©ÿ¦ÿ¶ÿ¢ÿ¬ÿªÿ®ÿªÿªÿªÿ¦ÿ¦ÿ®ÿ¯ÿ«ÿ¶ÿ·ÿ­ÿµÿªÿÿ©ÿ¾ÿ«ÿ¦ÿ¯ÿµÿ³ÿ·ÿ«ÿ¨ÿÿ£ÿ®ÿ²ÿµÿ²ÿ»ÿ·ÿ±ÿ¨ÿ¬ÿ©ÿµÿ¼ÿ«ÿ¤ÿ­ÿ³ÿ©ÿ¨ÿ¦ÿ®ÿ¸ÿµÿ©ÿ£ÿÿ¦ÿ³ÿÿ¨ÿ£ÿÿ®ÿ¦ÿ¯ÿ¡ÿ­ÿ¢ÿ¥ÿ²ÿ­ÿÿÿ ÿÿÿÿÿÿªÿÿ£ÿ¨ÿÿ¡ÿÿÿ§ÿÿÿ°ÿµÿ°ÿ¨ÿÿ«ÿ§ÿ¥ÿ¡ÿÿÿÿÿªÿÿÿÿ¢ÿÿ¢ÿÿ£ÿ ÿÿÿÿÿÿÿÿÿ¦ÿ§ÿ§ÿ­ÿ¬ÿ¦ÿ£ÿ¨ÿ¨ÿ§ÿ·ÿ¦ÿ¡ÿ²ÿ©ÿ®ÿ§ÿ©ÿ¢ÿÿÿªÿ¥ÿ¬ÿ±ÿ°ÿ¥ÿ¤ÿ¯ÿ©ÿ¨ÿ®ÿÿ¦ÿ¤ÿ©ÿªÿ²ÿ­ÿ«ÿ¦ÿ«ÿ²ÿ´ÿ¤ÿ¡ÿ¯ÿ³ÿµÿ»ÿ±ÿµÿ®ÿ£ÿªÿ­ÿ²ÿ­ÿ®ÿ¸ÿ«ÿ©ÿ¬ÿ¯ÿ ÿ²ÿ®ÿ¯ÿÀÿ¸ÿ®ÿÿ­ÿÿÿ­ÿ©ÿ¥ÿ¬ÿÿÿ²ÿ©ÿ¤ÿ³ÿ³ÿ«ÿ­ÿ«ÿ¶ÿ¹ÿ·ÿµÿ¶ÿ²ÿ¹ÿªÿ¯ÿÿ®ÿ·ÿ½ÿ»ÿ¹ÿ®ÿ°ÿªÿ¥ÿ¯ÿºÿµÿ©ÿ¦ÿ©ÿ¨ÿ£ÿ­ÿ±ÿ¬ÿ¹ÿªÿ¡ÿ¨ÿ¦ÿ·ÿ½ÿ£ÿ­ÿ¬ÿÿ°ÿ®ÿÿ®ÿ®ÿ«ÿ®ÿ¯ÿ¯ÿ±ÿµÿ¹ÿ´ÿ±ÿ·ÿ±ÿ¶ÿ«ÿµÿ®ÿµÿ·ÿ·ÿµÿµÿ¹ÿ¿ÿ±ÿºÿ¯ÿ¬ÿ¯ÿ¹ÿ¹ÿ«ÿ«ÿ²ÿ¦ÿªÿ±ÿ±ÿªÿÿÿ¦ÿ°ÿ¬ÿÿ¹ÿÀÿ¸ÿ¢ÿ²ÿ²ÿÅÿ¯ÿ­ÿ¿ÿ¡ÿ§ÿ·ÿÿ¬ÿ²ÿ»ÿ¯ÿ°ÿ±ÿ³ÿªÿ­ÿ«ÿ°ÿ´ÿ³ÿ²ÿ°ÿ¶ÿ·ÿ²ÿªÿ­ÿ³ÿªÿ¹ÿ¿ÿ¶ÿ¼ÿ©ÿ¸ÿ¨ÿ°ÿ£ÿ°ÿ¡ÿ°ÿÿ§ÿ¬ÿ ÿ¤ÿ¶ÿ±ÿ°ÿ´ÿ°ÿ°ÿ¬ÿ«ÿ®ÿ¤ÿÿÿÿ©ÿÿ§ÿ°ÿÁÿ¯ÿ¦ÿ¢ÿ¬ÿ¿ÿ°ÿ±ÿºÿ¸ÿÿªÿ¯ÿ ÿ¨ÿ®ÿ¯ÿ±ÿ§ÿ³ÿ¨ÿ¬ÿ¬ÿ´ÿµÿµÿ¸ÿ«ÿ§ÿ«ÿ®ÿµÿ³ÿ°ÿ°ÿ°ÿ£ÿ§ÿ§ÿ¶ÿ½ÿ©ÿ­ÿ±ÿ»ÿ©ÿ§ÿªÿºÿÿ´ÿºÿ¸ÿ«ÿ¶ÿÿ«ÿ°ÿ¹ÿ»ÿ§ÿ§ÿ¤ÿ±ÿ¯ÿµÿ¹ÿªÿ«ÿ¦ÿ ÿ°ÿ¯ÿ®ÿ¼ÿ¹ÿ´ÿ¤ÿ®ÿ§ÿ¨ÿ­ÿÀÿ¢ÿ§ÿªÿ¿ÿ½ÿ±ÿ¢ÿªÿ¨ÿ³ÿ³ÿªÿªÿ·ÿ¬ÿ®ÿµÿ·ÿ²ÿ­ÿ¦ÿ ÿ¬ÿ³ÿ°ÿ´ÿ«ÿ²ÿ¼ÿ·ÿµÿ¬ÿ³ÿ²ÿ¬ÿ¯ÿ­ÿ«ÿ¯ÿ´ÿ²ÿµÿ§ÿªÿÿ©ÿ´ÿ¹ÿ°ÿ¨ÿ³ÿ«ÿ¨ÿ¨ÿµÿ§ÿ¯ÿ¾ÿ±ÿ´ÿ£ÿ¡ÿ°ÿ®ÿ³ÿ¬ÿ©ÿªÿ°ÿ­ÿ³ÿ°ÿ¥ÿ²ÿÄÿºÿ£ÿ¨ÿ«ÿ®ÿ»ÿ«ÿ²ÿ½ÿ©ÿ¥ÿ«ÿ ÿ°ÿ¤ÿ»ÿÿ³ÿ¢ÿ¸ÿ±ÿ´ÿ·ÿªÿÁÿ®ÿ·ÿ¤ÿ¼ÿ·ÿµÿ³ÿÿjÿxÿÿ¯ÿ¹ÿ¯ÿ©ÿ­ÿ­ÿ¯ÿºÿ²ÿÿÿªÿ¯ÿ­ÿ¬ÿ«ÿµÿ¿ÿÀÿ±ÿÿ­ÿ®ÿ³ÿ¹ÿ°ÿ¯ÿ¾ÿ³ÿ±ÿÆÿ©ÿ°ÿµÿÿ¯ÿªÿªÿ¸ÿ¶ÿ¢ÿ¸ÿ°ÿ²ÿ§ÿºÿªÿªÿ«ÿªÿÿ¢ÿ´ÿµÿ¶ÿªÿ¥ÿ¶ÿ´ÿ¬ÿ¦ÿ¢ÿ°ÿ±ÿ±ÿ±ÿ¨ÿªÿÿÿÿ¥ÿ²ÿ²ÿ´ÿ¬ÿ­ÿ¯ÿ´ÿºÿ¼ÿ´ÿÿ¸ÿÿ¼ÿ©ÿ¶ÿ°ÿ©ÿÿÿ¼ÿÂÿÿ©ÿ²ÿ¶ÿ´ÿÆÿ²ÿ¤ÿÿªÿ¤ÿ¥ÿ©ÿ¥ÿ§ÿ¯ÿÀÿÄÿªÿ§ÿ¾ÿ±ÿÿ©ÿ§ÿªÿ¯ÿ¢ÿwÿRÿmÿÿ£ÿ¸ÿ®ÿÿ¯ÿ§ÿ¦ÿ¤ÿ¦ÿÿ«ÿ®ÿ°ÿ¯ÿÿ§ÿ¿ÿÃÿ¼ÿ¨ÿ¶ÿ¬ÿ¯ÿ³ÿºÿÂÿ²ÿ¶ÿÿ±ÿ°ÿ°ÿÿªÿ±ÿ¥ÿ¦ÿ·ÿ·ÿ§ÿ®ÿµÿ³ÿ¼ÿ²ÿÿ{ÿÿÿ­ÿ±ÿ¤ÿ®ÿ®ÿ²ÿµÿ¬ÿ²ÿ§ÿ³ÿ¥ÿ¥ÿ­ÿ°ÿ¢ÿ±ÿµÿ¬ÿ²ÿ±ÿ¯ÿÿºÿ¨ÿ£ÿ¥ÿ¬ÿ§ÿÿ­ÿ®ÿ¦ÿ¬ÿ³ÿ²ÿ¹ÿ±ÿªÿ¬ÿ«ÿ¥ÿ©ÿ´ÿ«ÿ¦ÿ°ÿ·ÿ¸ÿ·ÿ±ÿ¯ÿ°ÿ¥ÿ±ÿ¬ÿ©ÿ¡ÿÿ±ÿ°ÿ®ÿ±ÿ¶ÿ¯ÿ²ÿ³ÿ¸ÿ®ÿ§ÿ£ÿ°ÿ­ÿ®ÿ«ÿ£ÿ±ÿ¯ÿÿ¬ÿ²ÿ®ÿ¹ÿ¿ÿ®ÿ¦ÿ´ÿ²ÿ°ÿ®ÿµÿ«ÿ¯ÿ´ÿ¬ÿ­ÿ©ÿ°ÿ¹ÿ¯ÿ¤ÿ­ÿ®ÿ¨ÿ°ÿ¹ÿÂÿ¿ÿ·ÿ¾ÿÃÿ§ÿ§ÿ´ÿ¹ÿ°ÿ©ÿ¯ÿ¯ÿ³ÿ¶ÿ¢ÿ©ÿ¦ÿ®ÿ¬ÿ¦ÿÿ«ÿÿÿµÿ¶ÿ©ÿ¬ÿÿ©ÿ®ÿ½ÿ¯ÿ¤ÿ¡ÿ©ÿ»ÿÀÿ¬ÿ¨ÿ¤ÿªÿ©ÿ¢ÿ«ÿ³ÿ¶ÿ±ÿÿ¦ÿ·ÿ©ÿ¯ÿ¼ÿ²ÿ¯ÿ²ÿ­ÿ°ÿ³ÿ½ÿ´ÿ®ÿªÿ¨ÿÿ¬ÿ»ÿÃÿ¦ÿ£ÿ®ÿ¬ÿ¨ÿ¶ÿºÿ¤ÿ¦ÿ·ÿ§ÿ¢ÿ®ÿ·ÿ¥ÿ­ÿ ÿ²ÿ§ÿ°ÿÄÿÿ·ÿµÿ°ÿªÿ£ÿ­ÿ±ÿ¹ÿ¬ÿ©ÿ¯ÿ·ÿ¢ÿÿ£ÿ¸ÿ¼ÿµÿ²ÿ¡ÿ²ÿºÿ«ÿÿ®ÿ¹ÿ®ÿªÿ¿ÿ¼ÿ´ÿ·ÿ¤ÿ¶ÿ©ÿ¢ÿ¨ÿÿ¹ÿ³ÿ·ÿ¶ÿ¬ÿ°ÿ¬ÿÈÿ¸ÿ¢ÿ§ÿ®ÿ°ÿ±ÿµÿ´ÿ©ÿÿÿ§ÿªÿ²ÿÃÿ®ÿ©ÿ·ÿ±ÿ¥ÿ¨ÿ½ÿÅÿ¶ÿ¹ÿ¹ÿ©ÿ³ÿ´ÿ³ÿ®ÿ®ÿ¸ÿ±ÿ´ÿ¸ÿ¾ÿ¦ÿ¨ÿÿ©ÿ°ÿ·ÿ£ÿ¢ÿ ÿÿÄÿ¯ÿ­ÿ­ÿ¦ÿ£ÿ¥ÿ¬ÿµÿ¯ÿ®ÿ­ÿªÿ¦ÿÿ¥ÿ¯ÿ¶ÿ¯ÿ©ÿ­ÿ¦ÿ¦ÿµÿ­ÿ¥ÿ¬ÿ©ÿªÿ¬ÿ³ÿ²ÿ­ÿ¢ÿ¦ÿ¦ÿÀÿ°ÿ§ÿªÿ´ÿÿ®ÿºÿ®ÿ§ÿ½ÿªÿ«ÿ¨ÿºÿ³ÿ¯ÿ¸ÿÀÿ¹ÿ­ÿ®ÿ§ÿ¯ÿ­ÿ¶ÿ½ÿÿÿÿªÿ¾ÿ¼ÿÿyÿ¿þtýõüý¬þ5ÿ<ÿ"ÿûþçþüþKÿ@ÿPÿÿ®ÿ°ÿ¯ÿµÿ¨ÿ«ÿ¨ÿÿ®ÿ±ÿ±ÿ¹ÿÿ©ÿÀÿ¶ÿ°ÿºÿ¸ÿ¿ÿ»ÿ¹ÿ­ÿ°ÿ§ÿ¨ÿ¶ÿ»ÿ³ÿ¤ÿ¦ÿ«ÿ§ÿ¯ÿ·ÿµÿ¨ÿÿ¾ÿ¾ÿ´ÿµÿµÿ«ÿ¡ÿµÿ¸ÿ¥ÿ´ÿ³ÿ­ÿ«ÿ¶ÿ£ÿ¢ÿ¸ÿ½ÿ«ÿ¤ÿ ÿµÿ¾ÿÃÿ¶ÿ·ÿªÿ³ÿ³ÿ¦ÿ£ÿÿ¯ÿÀÿ´ÿ¦ÿ¬ÿµÿ´ÿºÿ¶ÿ©ÿ¹ÿ¥ÿ¤ÿ¨ÿ±ÿ­ÿ®ÿÿµÿ¿ÿ±ÿ¢ÿÍÿ­ÿ°ÿ°ÿ±ÿ´ÿ¯ÿ©ÿ±ÿ¸ÿ§ÿªÿ®ÿ²ÿ­ÿ¯ÿ¬ÿ®ÿ·ÿµÿ¹ÿ¿ÿ´ÿªÿ°ÿ­ÿµÿ·ÿ­ÿ¬ÿ¬ÿ¬ÿ»ÿ»ÿ¯ÿ·ÿ°ÿ»ÿµÿ¹ÿ¬ÿ¿ÿ·ÿ°ÿ±ÿªÿªÿ¼ÿÿÿºþÍý\þ0ÿyÿÿ´ÿ©ÿÿEÿ'ÿcÿÿ¥ÿ¶ÿ°ÿÿÿ©ÿ±ÿ·ÿ²ÿ©ÿªÿ°ÿ³ÿÿ¶ÿ¶ÿµÿ ÿ´ÿ¯ÿ¬ÿªÿ°ÿ­ÿ®ÿ²ÿ®ÿ³ÿ¯ÿ¬ÿºÿµÿªÿ­ÿ§ÿ¬ÿ¶ÿ¯ÿ¹ÿ±ÿ²ÿ²ÿªÿµÿ«ÿÿÿ±ÿ¶ÿ©ÿ±ÿ°ÿ´ÿ²ÿ¬ÿÿ¯ÿ­ÿ¡ÿ¢ÿªÿ§ÿÿeÿTÿRÿrÿvÿÿ¬ÿ´ÿ§ÿ²ÿ¼ÿ®ÿµÿ¨ÿÀÿ»ÿ¬ÿ°ÿ©ÿ°ÿ«ÿµÿÂÿ¹ÿ·ÿ«ÿ°ÿÀÿÃÿÄÿ¹ÿ´ÿ¾ÿªÿÿ«ÿ´ÿ°ÿ¶ÿ´ÿ´ÿ¥ÿµÿÁÿ¹ÿ±ÿºÿÿÿ£ÿ¬ÿ¸ÿºÿ³ÿ°ÿ°ÿ¯ÿ°ÿ·ÿ¸ÿªÿ§ÿ¬ÿ¢ÿ¦ÿ±ÿ¼ÿ¯ÿ©ÿ®ÿ¶ÿ¦ÿ¥ÿ±ÿ®ÿÅÿ·ÿ¶ÿ±ÿµÿ·ÿ¢ÿ§ÿ«ÿ¦ÿ¨ÿ¯ÿ¥ÿÿ¬ÿ·ÿ¯ÿ¤ÿ®ÿºÿ§ÿÿ¡ÿÃÿ­ÿ«ÿ³ÿ¾ÿ§ÿ¼ÿ·ÿ¥ÿ¨ÿ±ÿ­ÿ¨ÿ©ÿ³ÿ²ÿ©ÿªÿ®ÿªÿ ÿÿ¨ÿ¥ÿ£ÿ­ÿ¬ÿ¦ÿ­ÿµÿ´ÿ´ÿ²ÿ·ÿ±ÿ£ÿ¡ÿÿÿÿ£ÿ¨ÿ«ÿ¬ÿ²ÿ¸ÿ´ÿ®ÿ¨ÿ¯ÿ¯ÿ ÿÿÿ®ÿÿ¼ÿ°ÿ±ÿ¨ÿºÿ«ÿ¤ÿ¤ÿÿÿÿÿÿ¤ÿ©ÿ¬ÿ¨ÿ£ÿ±ÿµÿÿ¹ÿ¡ÿ ÿ§ÿ«ÿ³ÿ³ÿÿ«ÿ¨ÿ¯ÿ²ÿ¥ÿÿÿ§ÿ²ÿ«ÿ£ÿ¦ÿ«ÿªÿ£ÿ­ÿ«ÿ­ÿ¯ÿÀÿªÿ´ÿ¡ÿ°ÿ±ÿ¥ÿÿÿ¦ÿ¡ÿÿ¥ÿ¢ÿÿÿÿÿÿ¹ÿ¿ÿ­ÿ»ÿ­ÿÿªÿ ÿ¤ÿ¨ÿ¦ÿÿÿ¬ÿ­ÿ¯ÿ³ÿµÿ°ÿ¬ÿ¶ÿ´ÿ²ÿ¶ÿ«ÿÿ¤ÿÿ«ÿ¨ÿ ÿÿ±ÿ¬ÿ©ÿ¤ÿÿÿ¥ÿ³ÿ¿ÿ·ÿ©ÿ¬ÿ­ÿ¯ÿ±ÿ´ÿÿ°ÿ®ÿ´ÿ§ÿ¼ÿºÿ¯ÿ·ÿ®ÿªÿ³ÿ²ÿ±ÿ·ÿ«ÿªÿ¯ÿ¬ÿ²ÿ¶ÿ¼ÿ¡ÿªÿ±ÿ¼ÿ³ÿ´ÿ²ÿ±ÿÀÿ¿ÿ¯ÿ¨ÿ§ÿ±ÿ¥ÿ­ÿ´ÿ©ÿ²ÿ¥ÿ¬ÿ¿ÿºÿ·ÿ¯ÿ®ÿ´ÿ¦ÿ£ÿ¯ÿ­ÿ¥ÿ¢ÿ¬ÿ­ÿÿ¥ÿ¿ÿ¼ÿ´ÿÿ¯ÿ·ÿ½ÿ·ÿ®ÿ½ÿ¾ÿ±ÿ«ÿ§ÿ®ÿ±ÿ³ÿ»ÿºÿ«ÿ®ÿ¯ÿ±ÿ¯ÿ±ÿºÿ°ÿµÿÀÿ´ÿ«ÿ¯ÿ¤ÿ¦ÿ´ÿ½ÿ ÿ¯ÿºÿ©ÿ®ÿµÿ¨ÿ©ÿ¥ÿ²ÿ´ÿµÿºÿ®ÿ©ÿ·ÿ¯ÿ¿ÿ¬ÿ§ÿ§ÿ°ÿ¨ÿ§ÿ²ÿ¯ÿ³ÿ´ÿ¸ÿ¶ÿ­ÿ¯ÿ°ÿ¢ÿ¬ÿ°ÿ¶ÿ ÿÄÿ¸ÿÿ¯ÿ¾ÿ¼ÿ¾ÿ·ÿ²ÿ·ÿ´ÿ¯ÿ³ÿªÿ©ÿ´ÿ°ÿ«ÿ¶ÿ²ÿ¬ÿ­ÿ¯ÿ¯ÿ®ÿ ÿÿ±ÿ´ÿ¹ÿ½ÿÿ°ÿµÿÁÿªÿ·ÿ¸ÿ´ÿ»ÿµÿ«ÿ¨ÿ¨ÿµÿ§ÿ§ÿµÿÂÿµÿ¦ÿ¤ÿªÿ±ÿ·ÿÀÿÆÿ³ÿÿ¬ÿ¨ÿºÿ²ÿ­ÿ­ÿ¯ÿ ÿ²ÿ¸ÿ¹ÿ±ÿªÿªÿ±ÿ´ÿªÿ¶ÿ°ÿ¯ÿ·ÿ­ÿªÿ¶ÿµÿºÿ°ÿ¥ÿ¥ÿ©ÿªÿ¨ÿ­ÿ·ÿÿ±ÿ²ÿ¶ÿ­ÿªÿ­ÿ­ÿ¶ÿ·ÿ®ÿ³ÿªÿ¡ÿ³ÿÀÿ¯ÿ´ÿ¸ÿ»ÿ¨ÿ­ÿÀÿÀÿ±ÿ«ÿ£ÿ¢ÿÿ¨ÿµÿ²ÿ¸ÿ»ÿ°ÿ­ÿ²ÿ¶ÿµÿ«ÿ£ÿµÿµÿµÿ°ÿ´ÿ²ÿ»ÿ½ÿÇÿÀÿ¶ÿ¹ÿ¹ÿºÿ¯ÿ¼ÿ¾ÿ³ÿ¾ÿ¸ÿ§ÿ·ÿ»ÿ±ÿªÿ§ÿ®ÿ´ÿ£ÿ£ÿ¨ÿ¬ÿ£ÿ¤ÿ«ÿ¦ÿ¯ÿ·ÿ´ÿ¶ÿµÿºÿ·ÿÅÿÿ¬ÿ¶ÿ¸ÿ·ÿ¹ÿºÿ¼ÿ¹ÿ±ÿ¯ÿ±ÿ©ÿ¾ÿ§ÿ·ÿ¾ÿ»ÿ°ÿ¨ÿ©ÿ´ÿ¼ÿÿ®ÿ¬ÿÀÿ±ÿ§ÿ¦ÿ´ÿ¹ÿ®ÿ¬ÿ½ÿÅÿ´ÿ·ÿ¶ÿ°ÿ¼ÿ¶ÿ³ÿ¨ÿ¤ÿ¶ÿÂÿ°ÿµÿ«ÿ«ÿ·ÿ§ÿ±ÿ©ÿ¨ÿ´ÿ¶ÿ«ÿ¥ÿ©ÿªÿ±ÿªÿ©ÿ§ÿ¯ÿ´ÿ±ÿ¶ÿ¼ÿ²ÿ²ÿÊÿ§ÿªÿ±ÿµÿªÿ°ÿªÿ¡ÿªÿ¬ÿ¯ÿ«ÿ¡ÿ¯ÿ¯ÿ³ÿ¶ÿ¼ÿ¿ÿ¶ÿ²ÿ¿ÿ¨ÿ¨ÿ§ÿ§ÿ¹ÿ¸ÿ³ÿ¬ÿ¬ÿ´ÿ¸ÿ©ÿ¶ÿ¦ÿ´ÿµÿ¬ÿ°ÿ¬ÿ¤ÿ«ÿ²ÿ¤ÿÀÿ§ÿ­ÿ²ÿ§ÿ¨ÿ±ÿ¯ÿ¦ÿ©ÿ¯ÿ®ÿ¯ÿ«ÿªÿ´ÿ¹ÿ±ÿ¶ÿ¿ÿ´ÿ¦ÿ£ÿ©ÿ¼ÿ¯ÿ²ÿ«ÿ¡ÿ¦ÿ°ÿ«ÿÿ´ÿ¸ÿÀÿÄÿ±ÿªÿ¶ÿ¹ÿ¶ÿÀÿ§ÿ°ÿ¾ÿ»ÿ½ÿ²ÿ°ÿ¾ÿÇÿ¾ÿ®ÿªÿËÿ¯ÿ¾ÿ¹ÿ¶ÿºÿ»ÿ·ÿ«ÿÿ¸ÿ¨ÿªÿªÿ±ÿ¶ÿ»ÿ¿ÿ»ÿ¿ÿ¿ÿºÿ¹ÿ­ÿ²ÿ­ÿ¦ÿ±ÿ½ÿ¼ÿ´ÿ¦ÿ½ÿ½ÿ½ÿ·ÿ¯ÿ±ÿ´ÿ©ÿªÿºÿÂÿ±ÿ¤ÿµÿ¾ÿ¯ÿ°ÿÄÿ¬ÿ ÿ°ÿ½ÿÄÿ¼ÿ³ÿ²ÿ°ÿ´ÿ¸ÿ±ÿµÿ´ÿ·ÿ±ÿ¬ÿ±ÿ¥ÿÿ±ÿ»ÿ»ÿµÿªÿ©ÿ±ÿ±ÿ¥ÿ·ÿ±ÿ¨ÿµÿºÿ³ÿ­ÿ³ÿ¼ÿ¯ÿ±ÿºÿ¯ÿ©ÿ´ÿ·ÿ®ÿ¹ÿ°ÿ¬ÿ®ÿ´ÿ·ÿ³ÿ²ÿ²ÿ¸ÿ°ÿ»ÿ©ÿ½ÿ¶ÿµÿºÿ¶ÿ®ÿ®ÿºÿ±ÿ­ÿ¼ÿ±ÿ±ÿ¸ÿ®ÿªÿ¾ÿ¦ÿ¬ÿªÿ¼ÿÀÿ·ÿ¸ÿ¸ÿ¡ÿ´ÿ¦ÿ®ÿ¯ÿ¶ÿºÿÂÿÌÿÂÿ¼ÿ©ÿ°ÿ­ÿ²ÿ±ÿµÿºÿ°ÿ·ÿ¹ÿ»ÿ®ÿ²ÿ½ÿ¶ÿ©ÿ¬ÿµÿ¶ÿÉÿ°ÿ¥ÿ¢ÿ²ÿ¿ÿ¹ÿ­ÿ¯ÿ³ÿÄÿ­ÿÅÿ±ÿ©ÿ¯ÿ¶ÿ¹ÿ³ÿ´ÿ·ÿ¯ÿ²ÿ¯ÿ´ÿ¼ÿ»ÿ´ÿºÿ¹ÿ´ÿ¯ÿ¹ÿ¯ÿ¶ÿ¼ÿ·ÿµÿ¾ÿ¾ÿ«ÿ´ÿ½ÿ¦ÿºÿÂÿ½ÿºÿ¶ÿ±ÿ³ÿ½ÿ¹ÿ¬ÿ·ÿ»ÿ°ÿµÿ¿ÿ³ÿ½ÿ½ÿ©ÿÊÿÂÿÁÿ¾ÿ³ÿ­ÿ­ÿ­ÿ»ÿ»ÿ«ÿ²ÿ«ÿ±ÿ¾ÿ¿ÿ¸ÿ´ÿ³ÿ«ÿ°ÿ¡ÿ»ÿ½ÿÄÿÂÿ·ÿ²ÿ¶ÿ´ÿ¯ÿ¬ÿÿ½ÿµÿ¸ÿ³ÿ³ÿºÿ¶ÿ§ÿ¬ÿ¼ÿ½ÿªÿ±ÿ­ÿµÿ«ÿ£ÿ¨ÿ¨ÿ²ÿ°ÿ³ÿ¯ÿ§ÿ¶ÿ¸ÿ»ÿ·ÿªÿ¦ÿ­ÿ­ÿªÿ°ÿ³ÿÃÿ¬ÿ£ÿ¸ÿ¸ÿ§ÿ­ÿ³ÿ¾ÿÿÿ¯ÿ¼ÿ²ÿ²ÿ·ÿ·ÿ¯ÿ¬ÿ¹ÿ±ÿ§ÿ°ÿµÿµÿ«ÿ¨ÿ¬ÿ¹ÿ¾ÿºÿÈÿ²ÿ½ÿ¯ÿ¹ÿ½ÿ²ÿ´ÿ©ÿ©ÿºÿ¸ÿ§ÿªÿ¬ÿ¼ÿÈÿÂÿ³ÿ­ÿ¹ÿ¼ÿ·ÿµÿ¶ÿ¸ÿ¶ÿÁÿÕÿÐÿÊÿ¹ÿ«ÿ¯ÿµÿ¾ÿÂÿ³ÿ¯ÿ®ÿ¤ÿ«ÿ²ÿ«ÿ³ÿ®ÿ¨ÿ°ÿµÿ°ÿ²ÿ¤ÿ²ÿ¤ÿ¶ÿ·ÿ®ÿ·ÿ½ÿ½ÿºÿ°ÿ­ÿ·ÿ¯ÿ°ÿÀÿ¦ÿ½ÿ·ÿ²ÿ®ÿµÿ¿ÿ¾ÿ¹ÿºÿ©ÿ¤ÿÇÿÈÿ²ÿ¬ÿÇÿÀÿ´ÿ±ÿ«ÿ¦ÿ«ÿ´ÿ¹ÿ¸ÿ«ÿºÿ´ÿ¢ÿªÿ³ÿ¯ÿ³ÿºÿ²ÿ©ÿ­ÿ®ÿÿ¼ÿ±ÿ¥ÿÏÿ»ÿÃÿ²ÿ¡ÿ¨ÿªÿ«ÿ¸ÿ­ÿÿ´ÿ´ÿ²ÿ¦ÿ°ÿ³ÿ¯ÿ¡ÿ¡ÿ¯ÿ¹ÿ¸ÿ¯ÿÃÿ´ÿµÿµÿ¶ÿ£ÿ¸ÿÏÿ±ÿ²ÿ³ÿ¯ÿ°ÿ­ÿºÿ¸ÿ²ÿ¼ÿºÿ¼ÿ¶ÿ¼ÿ¹ÿ·ÿ¬ÿ¯ÿµÿ´ÿ¼ÿ¿ÿ¸ÿ¹ÿ°ÿ¨ÿ¹ÿ¾ÿÆÿÁÿ©ÿ­ÿ­ÿ°ÿ¸ÿ¹ÿ»ÿ²ÿªÿ´ÿ±ÿ¨ÿ¬ÿ±ÿ°ÿÅÿµÿ¬ÿ¯ÿ°ÿ±ÿ·ÿ»ÿºÿ¯ÿÿ¨ÿ«ÿ¶ÿ¸ÿ¶ÿ®ÿµÿ²ÿ²ÿ­ÿ©ÿ®ÿ®ÿ°ÿ¬ÿ­ÿ¬ÿ­ÿÄÿ·ÿ³ÿ³ÿ¶ÿ®ÿ¯ÿ¶ÿ¸ÿ±ÿ¯ÿ·ÿ²ÿ°ÿ«ÿÆÿ³ÿ°ÿÍÿµÿ±ÿ·ÿ½ÿ¾ÿ²ÿ¬ÿ¬ÿ¨ÿ®ÿ²ÿ¯ÿ¼ÿ¦ÿ´ÿÅÿ¾ÿ»ÿ½ÿ³ÿºÿ¼ÿµÿ²ÿ´ÿ´ÿ²ÿµÿÁÿ¬ÿ°ÿºÿ§ÿ½ÿµÿ«ÿ¤ÿ°ÿÉÿ¾ÿ»ÿµÿ­ÿ³ÿ³ÿ³ÿ°ÿ®ÿ¸ÿÅÿ¹ÿ¼ÿ³ÿ¸ÿ¾ÿ¶ÿ¶ÿ§ÿ­ÿ«ÿ¦ÿ®ÿ«ÿ²ÿºÿ ÿ¦ÿ«ÿ¸ÿ§ÿ±ÿ¬ÿ®ÿ·ÿ¯ÿ³ÿºÿ´ÿ¶ÿ·ÿ±ÿ«ÿ¥ÿ«ÿ«ÿ¸ÿ¡ÿ¥ÿ©ÿÿµÿ·ÿÿ´ÿ·ÿ¦ÿ°ÿ©ÿ¡ÿ©ÿÿÿ³ÿ¶ÿ®ÿ¢ÿ¡ÿ®ÿ´ÿ´ÿ¦ÿ¶ÿ¯ÿ°ÿ­ÿªÿ¬ÿ¨ÿ¥ÿ¥ÿ©ÿ°ÿµÿ¹ÿ´ÿ°ÿ¬ÿ±ÿ´ÿ²ÿ ÿ­ÿ¶ÿµÿ­ÿ¦ÿ£ÿ±ÿ±ÿ¯ÿ¬ÿ¥ÿ¨ÿ£ÿ£ÿªÿªÿÿ¤ÿ ÿ­ÿ¬ÿ£ÿ§ÿ±ÿ­ÿÿ¦ÿ©ÿ¬ÿ¶ÿ¯ÿÿ¤ÿ¯ÿÿ©ÿ°ÿ±ÿ¯ÿ«ÿ«ÿÿµÿ©ÿªÿ§ÿÿÿÿÿÿ£ÿ£ÿ£ÿÿ¢ÿªÿÿÿ¤ÿ¨ÿÿÿÿÿ¥ÿÿÿµÿ²ÿ§ÿ£ÿÿ¤ÿ£ÿÿÿÿ ÿ«ÿÿÿÿ®ÿ¶ÿÿ¬ÿÿ¤ÿªÿ²ÿÿÿÿÿªÿ­ÿÿÿ¦ÿ¤ÿ¤ÿ²ÿµÿ¬ÿ®ÿ«ÿ¡ÿÿ±ÿ®ÿ¦ÿ¸ÿ¬ÿ¶ÿ­ÿ«ÿ®ÿÿÿ¡ÿÿ¢ÿ§ÿ«ÿ¨ÿ¢ÿ±ÿ°ÿ­ÿ§ÿ­ÿ§ÿÿ«ÿ²ÿ¼ÿ®ÿ§ÿªÿ³ÿ©ÿ¯ÿ³ÿ¨ÿ®ÿ©ÿ¬ÿ¹ÿ²ÿ¶ÿ²ÿ§ÿ©ÿ¤ÿ©ÿ´ÿ­ÿ¨ÿ´ÿ§ÿ£ÿ­ÿ¢ÿ®ÿ¿ÿ¥ÿÃÿ¨ÿ¯ÿ¶ÿÂÿ­ÿ°ÿ¯ÿ©ÿ­ÿ¶ÿ¯ÿ©ÿ¶ÿ²ÿ¦ÿ¯ÿ¬ÿ©ÿ°ÿ«ÿ®ÿºÿ¯ÿ°ÿ´ÿ®ÿ±ÿ¹ÿ«ÿÿ¶ÿºÿ³ÿ¬ÿ·ÿ²ÿ©ÿ°ÿ§ÿÿ©ÿ¯ÿ¨ÿ£ÿÿ¤ÿ±ÿÀÿ±ÿ²ÿ·ÿ¯ÿ¨ÿ³ÿ½ÿ¿ÿ©ÿµÿ·ÿ§ÿ®ÿµÿ¤ÿºÿ¼ÿµÿ§ÿ³ÿ¶ÿ³ÿ°ÿ¤ÿ°ÿ¸ÿ©ÿ­ÿªÿ³ÿ­ÿ³ÿ¨ÿ¾ÿ²ÿÂÿµÿ²ÿ®ÿ»ÿ²ÿ¸ÿ³ÿ¡ÿ¶ÿ»ÿ±ÿ³ÿ®ÿ­ÿ§ÿªÿ²ÿ´ÿ°ÿªÿ´ÿµÿ®ÿ¥ÿªÿ­ÿ«ÿ·ÿ¤ÿ©ÿ²ÿ¬ÿ¥ÿ¶ÿ®ÿ½ÿ©ÿ°ÿ¯ÿ·ÿ¤ÿ³ÿ²ÿÉÿ¾ÿ¬ÿ¬ÿ²ÿ²ÿ°ÿ³ÿ´ÿ²ÿ±ÿ±ÿ­ÿ¯ÿ´ÿ±ÿ·ÿ¡ÿ²ÿ²ÿµÿºÿªÿ§ÿ·ÿÿ¦ÿ¤ÿªÿµÿ«ÿ«ÿÿ·ÿ³ÿ´ÿ¨ÿÿ¯ÿ·ÿ±ÿ¬ÿ·ÿ³ÿ¥ÿ¢ÿ¥ÿ°ÿªÿ¬ÿµÿ¨ÿ§ÿ³ÿ°ÿ«ÿ¯ÿ ÿ«ÿÿ²ÿ·ÿÿ³ÿ¯ÿªÿªÿ±ÿ¨ÿ©ÿ®ÿ«ÿ¨ÿªÿ¨ÿ³ÿ¹ÿ±ÿ­ÿ§ÿ­ÿµÿµÿ´ÿ¬ÿ²ÿµÿ³ÿ°ÿ£ÿ§ÿ»ÿ¸ÿ«ÿ±ÿ¸ÿ¹ÿ²ÿ¨ÿ¨ÿ°ÿÿ¤ÿ¬ÿ¯ÿ¥ÿ«ÿ¥ÿ§ÿ­ÿÌÿ³ÿÿ¤ÿ¼ÿ±ÿ±ÿ²ÿ§ÿ¥ÿ­ÿ´ÿ¬ÿ¨ÿ°ÿ®ÿ°ÿ¬ÿ²ÿ­ÿ±ÿ´ÿ°ÿ£ÿ½ÿ°ÿÿÿ¶ÿ­ÿµÿ¯ÿ¯ÿ¤ÿ¢ÿ¸ÿªÿ¡ÿ¸ÿ¶ÿ´ÿ»ÿ¹ÿ²ÿ»ÿ¬ÿ¢ÿªÿ±ÿµÿ»ÿ¬ÿ¬ÿµÿ­ÿ´ÿ·ÿ±ÿ­ÿ§ÿ­ÿ´ÿ­ÿªÿ­ÿ£ÿºÿ¡ÿÿ·ÿÿ©ÿºÿÿ¤ÿ´ÿ°ÿ¥ÿ­ÿ¹ÿ©ÿ©ÿ¢ÿºÿ·ÿ«ÿ¦ÿ­ÿªÿ¤ÿ«ÿ´ÿ²ÿ²ÿ¦ÿ©ÿ«ÿ©ÿ³ÿµÿ·ÿ²ÿ²ÿ¶ÿ¬ÿ¶ÿ±ÿ©ÿÿ«ÿ¯ÿÁÿ´ÿ¯ÿÿ¬ÿ±ÿ¦ÿ¢ÿ«ÿ¯ÿ´ÿ¨ÿ²ÿ¶ÿµÿ³ÿ­ÿÄÿ­ÿ«ÿ±ÿÿsÿ|ÿ¡ÿ»ÿ¹ÿ¸ÿ°ÿ¬ÿ­ÿ­ÿ²ÿ¬ÿÿÿ¬ÿ´ÿ­ÿªÿ¬ÿ¼ÿÃÿºÿ­ÿ«ÿ¸ÿ´ÿ±ÿªÿ©ÿ¯ÿ®ÿ­ÿ²ÿµÿ±ÿ­ÿ´ÿ¦ÿ¯ÿ¥ÿªÿÅÿ»ÿÿÿ¡ÿ©ÿ©ÿ­ÿ´ÿ­ÿ¢ÿÿ§ÿ¬ÿ´ÿ±ÿªÿ¤ÿ®ÿ¶ÿ±ÿ«ÿ³ÿ´ÿ§ÿ©ÿ­ÿ¯ÿ¥ÿ§ÿ¥ÿªÿ«ÿ¦ÿ¥ÿ¶ÿ³ÿ´ÿ±ÿÿµÿ°ÿÂÿ¯ÿªÿÅÿªÿ§ÿ²ÿ³ÿ³ÿ¶ÿ©ÿ¸ÿ®ÿµÿ´ÿ ÿÿ«ÿ¬ÿ¦ÿÿ¨ÿ°ÿ°ÿµÿ´ÿÿÿ¦ÿ«ÿ§ÿ°ÿ¯ÿ ÿ¬ÿ³ÿ¥ÿ¬ÿ§ÿÿ¨ÿ¢ÿQÿÔþÿ~ÿ¬ÿ½ÿ ÿºÿÂÿ»ÿµÿÿÿ£ÿ¸ÿ¾ÿ¡ÿ¯ÿ¨ÿ¡ÿºÿÃÿ²ÿµÿ¸ÿ°ÿ«ÿ´ÿµÿºÿ½ÿ¯ÿªÿ¯ÿ¦ÿ¤ÿÿ¦ÿ©ÿ²ÿ°ÿ°ÿ«ÿÿ¥ÿ®ÿ±ÿ°ÿ§ÿ«ÿ±ÿ§ÿ¤ÿ²ÿ¾ÿ°ÿ®ÿ¹ÿ®ÿ©ÿ´ÿ«ÿÿ·ÿ¯ÿ¨ÿ©ÿ®ÿ¸ÿ«ÿ¨ÿÿªÿ©ÿ¨ÿ§ÿ²ÿ¬ÿ¶ÿ£ÿ¬ÿ¢ÿ¤ÿ·ÿ·ÿ²ÿ§ÿ¥ÿµÿ¿ÿ·ÿ¨ÿ¥ÿ«ÿ¯ÿµÿ¯ÿ®ÿ²ÿ«ÿ®ÿ·ÿºÿ¶ÿ¯ÿ¯ÿ®ÿ¸ÿ¼ÿµÿÿÿ©ÿ¯ÿ­ÿ£ÿ¬ÿ¯ÿ®ÿ·ÿ³ÿ§ÿ©ÿÿ¥ÿ®ÿ±ÿ¯ÿÿ®ÿ®ÿÿ°ÿ±ÿ¶ÿ¹ÿµÿ«ÿ­ÿ°ÿ«ÿ¶ÿµÿ²ÿ±ÿ´ÿ©ÿ¥ÿ¬ÿ®ÿ°ÿ´ÿ¨ÿ«ÿ´ÿÿÿªÿ²ÿ¹ÿ¶ÿ¯ÿ±ÿ¾ÿ¯ÿ«ÿµÿ±ÿ³ÿ§ÿ©ÿ°ÿ¾ÿÀÿ¶ÿ±ÿµÿ­ÿ®ÿ¹ÿ¢ÿ©ÿÿÿ³ÿ¯ÿ«ÿ±ÿ¡ÿªÿ©ÿÀÿ¹ÿµÿ©ÿ¤ÿ·ÿ±ÿ´ÿµÿ£ÿ­ÿ¬ÿªÿ­ÿ³ÿ·ÿ©ÿÿ¨ÿ°ÿ¦ÿ¦ÿ°ÿ­ÿ­ÿ°ÿ³ÿ­ÿ£ÿ§ÿ°ÿ¨ÿ©ÿ­ÿªÿ±ÿ©ÿ¬ÿ©ÿ§ÿ¯ÿ¨ÿÿ­ÿ«ÿ­ÿ©ÿ§ÿ¤ÿ¼ÿ¶ÿÿ§ÿ®ÿ¡ÿ¢ÿ´ÿ±ÿ°ÿ¨ÿ²ÿ¬ÿ ÿÿÿ¡ÿ¯ÿ°ÿ¶ÿ´ÿ­ÿ¨ÿ³ÿ´ÿÿÿ­ÿ²ÿ¯ÿ§ÿ¡ÿ¯ÿ¡ÿÿÀÿ³ÿ¤ÿ±ÿ¹ÿ¼ÿ´ÿÂÿ¯ÿ½ÿÿ³ÿ¶ÿÿ­ÿ¯ÿ²ÿ«ÿ³ÿµÿ±ÿÅÿ±ÿ²ÿÀÿ±ÿ´ÿ¬ÿ²ÿ½ÿ²ÿªÿ­ÿ¯ÿ¥ÿ³ÿ¯ÿ©ÿµÿ±ÿ±ÿ³ÿ²ÿ¹ÿÁÿ¸ÿ®ÿ®ÿ¨ÿ±ÿ±ÿ·ÿ±ÿ«ÿÇÿ¼ÿ¹ÿ¢ÿ¤ÿ¨ÿ­ÿÿ£ÿ­ÿ¯ÿ­ÿ¤ÿ¨ÿÿ´ÿ©ÿ´ÿ£ÿªÿ®ÿ¥ÿ ÿ¬ÿ¯ÿ»ÿ±ÿ¦ÿÿÿÿ§ÿ±ÿ¯ÿ°ÿ´ÿ«ÿ£ÿ®ÿ¡ÿÿªÿªÿ®ÿ°ÿ­ÿ©ÿ¥ÿ¨ÿ¦ÿ¨ÿ±ÿ°ÿ°ÿ±ÿ¦ÿ³ÿ³ÿ¯ÿ´ÿªÿ°ÿ·ÿªÿ´ÿ´ÿ¹ÿÿºÿ«ÿ§ÿ­ÿ¬ÿÉÿ½ÿ«ÿ¦ÿ²ÿµÿ±ÿ§ÿ£ÿ½ÿ´ÿÿÿ×þýxý,þÊþ6ÿSÿ4ÿâþþÎþÿÿÿmÿ§ÿÿ¥ÿµÿ­ÿ ÿÿ¹ÿ¸ÿµÿ¤ÿ¯ÿ©ÿ¤ÿÀÿ¹ÿ¹ÿ·ÿ²ÿ­ÿ²ÿ·ÿ©ÿ­ÿ«ÿ°ÿ³ÿ¶ÿ³ÿ¨ÿ¦ÿ«ÿ«ÿ«ÿ­ÿ§ÿ£ÿ§ÿ¸ÿ·ÿ­ÿ¹ÿ¤ÿ¨ÿ©ÿ£ÿ¯ÿ°ÿ­ÿ§ÿ§ÿ®ÿ´ÿ­ÿ£ÿ¯ÿ¾ÿ§ÿ¦ÿ°ÿÄÿ¿ÿºÿ²ÿ¡ÿ¬ÿ·ÿ½ÿ¿ÿªÿÿÿ§ÿ±ÿ²ÿ¹ÿ°ÿ®ÿ½ÿ¹ÿªÿ±ÿ°ÿ²ÿ¦ÿ³ÿÂÿ¢ÿ¤ÿ¦ÿ»ÿ®ÿ¦ÿ®ÿ¥ÿ¯ÿ§ÿ§ÿªÿÿ§ÿ«ÿ²ÿ¥ÿ°ÿ³ÿµÿ³ÿ©ÿ¨ÿµÿ»ÿ¸ÿ»ÿ»ÿ¬ÿ¤ÿ¬ÿ«ÿ¦ÿ§ÿªÿ²ÿ«ÿ²ÿ¯ÿ£ÿ³ÿ½ÿ»ÿ­ÿ·ÿÄÿ³ÿµÿ³ÿ­ÿ ÿÿªÿ¬ÿÿ~ÿ¨þ þFÿÿ©ÿ©ÿ­ÿ®ÿÿ=ÿñþ2ÿÿ®ÿ°ÿ¯ÿ¤ÿ®ÿ¤ÿ«ÿ¹ÿ¨ÿ©ÿÿµÿ­ÿ ÿÀÿ¾ÿ¯ÿ§ÿ²ÿ¶ÿ¸ÿªÿ®ÿ®ÿªÿ¯ÿ±ÿ·ÿ¯ÿ¥ÿ°ÿ¬ÿ£ÿ°ÿ°ÿ§ÿ¡ÿ´ÿÿ¦ÿ¨ÿµÿ§ÿ¦ÿ¤ÿÿ°ÿ¶ÿ¢ÿªÿ¨ÿ®ÿ©ÿ·ÿÂÿ¨ÿµÿºÿ¨ÿ¦ÿ°ÿ¦ÿwÿDÿ.ÿ6ÿ0ÿ-ÿyÿÿ§ÿ§ÿ®ÿ´ÿ®ÿ°ÿ­ÿ¶ÿ¹ÿ ÿ»ÿ°ÿªÿ²ÿªÿ²ÿ´ÿ«ÿ£ÿ¯ÿ³ÿªÿ±ÿ¶ÿ¸ÿ¹ÿ·ÿ¹ÿµÿ¾ÿºÿ´ÿ¸ÿ»ÿºÿ¶ÿ®ÿ©ÿÅÿ±ÿ¹ÿ¦ÿ»ÿ¸ÿ¢ÿÁÿÅÿ¾ÿ¸ÿ®ÿ®ÿ¶ÿ¹ÿ±ÿ®ÿ©ÿ¡ÿªÿ´ÿ²ÿ­ÿ«ÿªÿ§ÿ«ÿÿµÿ³ÿ¾ÿ·ÿ¨ÿ°ÿ¨ÿ¶ÿ¨ÿ¯ÿ²ÿ®ÿ¶ÿ·ÿ¯ÿ§ÿ©ÿ§ÿªÿ»ÿ°ÿ§ÿ®ÿªÿ©ÿ¿ÿ¸ÿ¸ÿ»ÿ¨ÿ¹ÿ¶ÿ±ÿ¯ÿ­ÿ£ÿ«ÿÿªÿºÿ³ÿ§ÿ®ÿ¶ÿ¬ÿ¦ÿ¥ÿÿÿ¬ÿªÿ©ÿµÿ¶ÿ»ÿ¯ÿ¹ÿÿ³ÿÿ¥ÿ²ÿ£ÿÿÿÀÿ·ÿÿÿÿ¤ÿ¯ÿºÿ¸ÿ°ÿ´ÿ¥ÿÿÿÿÿ¨ÿ¨ÿ´ÿ£ÿ»ÿ£ÿ¥ÿÿ«ÿ¥ÿÿÿ¥ÿ¯ÿ¬ÿ£ÿ£ÿ¤ÿ­ÿ¥ÿÿ¬ÿ©ÿÿµÿµÿ¤ÿ¯ÿ®ÿ¬ÿ¤ÿ©ÿ¨ÿ ÿÿ¥ÿ®ÿ§ÿ¡ÿ§ÿ©ÿ¦ÿ­ÿ¶ÿ²ÿ³ÿ¯ÿ²ÿ¶ÿ¦ÿ¹ÿÿÿ¤ÿ¨ÿÿÿ ÿ¨ÿ©ÿ¨ÿ¬ÿ¢ÿÿÿ¢ÿÿÿÿ¤ÿÀÿ¤ÿ¹ÿ¦ÿ­ÿ¢ÿªÿ­ÿÿ¨ÿ¦ÿÿ°ÿ¹ÿ°ÿ¬ÿ¶ÿÂÿÃÿ¸ÿ·ÿ«ÿ¥ÿ¦ÿÿ«ÿ«ÿ¤ÿ¬ÿ¬ÿ¨ÿ²ÿªÿ¤ÿÿÿ±ÿ¸ÿ»ÿ²ÿ«ÿ¢ÿ¬ÿ¶ÿ«ÿÿ³ÿ¸ÿ³ÿÿµÿ¸ÿ®ÿ¼ÿ»ÿ¹ÿ¹ÿ¯ÿ³ÿ¿ÿÀÿºÿ¦ÿ³ÿ¦ÿµÿ´ÿ¥ÿ¥ÿ¦ÿ¤ÿÁÿ¶ÿÁÿ´ÿ¤ÿ±ÿ°ÿªÿ¼ÿÁÿ¼ÿ®ÿ¤ÿ¥ÿ¦ÿ¥ÿ¶ÿ¶ÿ¾ÿ´ÿ°ÿ­ÿ­ÿ¡ÿ¢ÿ¬ÿ®ÿªÿ§ÿ±ÿ·ÿ«ÿ«ÿÂÿ»ÿºÿ©ÿµÿ±ÿ¸ÿ¾ÿ¯ÿ¡ÿ¯ÿºÿ´ÿ¶ÿ¾ÿ»ÿ²ÿ¬ÿ­ÿ«ÿ¥ÿ°ÿ©ÿ²ÿ²ÿ¸ÿ´ÿ¾ÿÈÿ¹ÿ´ÿ¶ÿ¡ÿ§ÿ°ÿ°ÿ¦ÿ¬ÿ»ÿ¤ÿ£ÿ´ÿªÿ¬ÿ­ÿ·ÿ°ÿ³ÿºÿªÿ¨ÿµÿ¯ÿ²ÿ¨ÿ¯ÿ«ÿ®ÿªÿ°ÿ¼ÿµÿ¯ÿ¹ÿµÿ­ÿ¸ÿÃÿ¿ÿ«ÿ¨ÿ¬ÿ®ÿÿ£ÿ§ÿªÿ§ÿ³ÿ³ÿ®ÿ£ÿ£ÿ¸ÿ¿ÿ¬ÿ­ÿ³ÿ®ÿÀÿ¯ÿ¨ÿ°ÿ­ÿ­ÿ¨ÿ°ÿ¯ÿ®ÿ¯ÿ«ÿ¯ÿ»ÿ°ÿ¦ÿÊÿ¾ÿ¬ÿ¬ÿªÿ°ÿ¶ÿ¹ÿ°ÿªÿ©ÿªÿ°ÿ°ÿ©ÿ¬ÿ¶ÿ¨ÿ¾ÿªÿªÿ©ÿ³ÿºÿ»ÿºÿ¶ÿ´ÿ²ÿ®ÿ´ÿªÿ¹ÿ¡ÿ­ÿ¨ÿ¯ÿ¬ÿ²ÿ­ÿ£ÿ«ÿ±ÿ®ÿ·ÿ±ÿ°ÿªÿ»ÿ±ÿ­ÿ°ÿ±ÿ¹ÿµÿ­ÿ¯ÿµÿ³ÿ©ÿ¡ÿµÿ©ÿ½ÿ¾ÿ¬ÿ©ÿÂÿ¹ÿ«ÿ°ÿ®ÿ±ÿºÿ¤ÿ¡ÿ»ÿºÿ°ÿ¹ÿ¶ÿºÿ¦ÿ¨ÿ¹ÿºÿ³ÿ²ÿ³ÿ·ÿµÿ«ÿ¬ÿ¯ÿ¼ÿ»ÿ³ÿ¬ÿ¨ÿ«ÿ®ÿªÿ®ÿ½ÿ¶ÿºÿ®ÿ±ÿªÿ­ÿ¦ÿ®ÿÂÿ¿ÿªÿ¦ÿ±ÿ°ÿ¦ÿµÿ¡ÿ´ÿÿ²ÿ¿ÿ³ÿ¹ÿ¿ÿ³ÿ¬ÿ¯ÿ¤ÿ¬ÿªÿ¬ÿ·ÿ°ÿ¨ÿ§ÿ«ÿ´ÿµÿ¯ÿºÿ´ÿ§ÿ¤ÿÿ¨ÿ°ÿ«ÿ°ÿ­ÿ¶ÿ¹ÿ­ÿªÿ¬ÿªÿ²ÿ»ÿ°ÿÆÿÆÿÂÿ³ÿ¯ÿ³ÿ¸ÿÀÿµÿ¥ÿ¸ÿÌÿ¯ÿ§ÿ©ÿ±ÿ²ÿ©ÿ©ÿ°ÿ³ÿ¸ÿ¨ÿ±ÿ®ÿ¼ÿ²ÿ³ÿ­ÿ¦ÿ©ÿ­ÿ­ÿ®ÿ¨ÿ¯ÿ¤ÿºÿ±ÿ§ÿµÿµÿ®ÿ­ÿ«ÿ«ÿ¦ÿÀÿ¦ÿ²ÿºÿ·ÿ½ÿ¶ÿ¯ÿ¼ÿÅÿ´ÿ¹ÿµÿ¤ÿ§ÿ°ÿ®ÿ¸ÿ¯ÿ­ÿ·ÿ¯ÿ±ÿ¯ÿ±ÿ¤ÿªÿ¹ÿ½ÿÂÿ¼ÿ²ÿ²ÿ´ÿ±ÿ¤ÿ®ÿ«ÿµÿ«ÿ§ÿ³ÿ¸ÿ¸ÿ¹ÿ°ÿ¼ÿ¶ÿ»ÿ³ÿ°ÿ²ÿ±ÿ¥ÿ¨ÿ³ÿÿ»ÿ©ÿ«ÿµÿ§ÿ¦ÿ®ÿ­ÿ´ÿ½ÿ®ÿ®ÿ¸ÿ°ÿ±ÿ¼ÿ±ÿªÿ¶ÿ½ÿµÿµÿ¨ÿ¢ÿ½ÿ­ÿ´ÿºÿ©ÿªÿ°ÿ¤ÿ±ÿ¹ÿÄÿ¹ÿ»ÿ»ÿ®ÿ²ÿ´ÿ±ÿ´ÿ¥ÿ­ÿ¡ÿ®ÿ´ÿ¶ÿ®ÿ°ÿ¼ÿ¾ÿ·ÿ¬ÿ±ÿ¢ÿ´ÿ¸ÿ¹ÿ¸ÿ´ÿ±ÿ©ÿ£ÿ±ÿªÿ¹ÿ¨ÿ¾ÿÄÿ¸ÿ°ÿ¬ÿ¢ÿ¬ÿ¤ÿªÿ¢ÿ±ÿ¯ÿªÿ®ÿ³ÿ¸ÿµÿ°ÿÁÿ¸ÿ¸ÿ°ÿ¯ÿµÿ´ÿ¶ÿ¿ÿ®ÿÀÿ³ÿ©ÿ»ÿÃÿºÿ·ÿ¶ÿ®ÿ£ÿ«ÿ±ÿ¸ÿ´ÿ²ÿ³ÿ®ÿ°ÿµÿ­ÿ¸ÿ·ÿµÿ«ÿ°ÿ»ÿ­ÿ³ÿ¬ÿ¥ÿ²ÿ¬ÿ¬ÿ¯ÿ²ÿ·ÿ²ÿ´ÿ¤ÿ®ÿ¹ÿ®ÿ¦ÿ¯ÿµÿ¨ÿ§ÿ£ÿ®ÿ©ÿ¤ÿ´ÿ±ÿ­ÿÆÿ¶ÿ´ÿ·ÿ½ÿ«ÿ¨ÿ®ÿ¦ÿ¯ÿµÿµÿ¨ÿ´ÿÀÿ½ÿ¼ÿ¾ÿ°ÿ¶ÿ°ÿ£ÿ³ÿ·ÿ»ÿ¼ÿºÿ¶ÿ²ÿ¾ÿ¥ÿ­ÿ­ÿ´ÿ¸ÿ³ÿ¯ÿ·ÿ ÿ§ÿ«ÿ½ÿ³ÿ¤ÿ§ÿµÿ¼ÿ³ÿ´ÿ¹ÿ³ÿ«ÿµÿ¸ÿ±ÿ®ÿ­ÿ´ÿ¬ÿÀÿ»ÿ°ÿ¢ÿÿ©ÿ²ÿ²ÿ«ÿÇÿ¾ÿ°ÿ¬ÿ®ÿµÿ·ÿ¶ÿµÿ¤ÿ´ÿ°ÿ¸ÿ¸ÿ­ÿ°ÿ¿ÿ½ÿ¸ÿ¾ÿ»ÿËÿ¾ÿ»ÿ±ÿ«ÿ²ÿµÿ¯ÿ½ÿ¸ÿ»ÿ·ÿ±ÿ»ÿÅÿ»ÿ±ÿ¿ÿ½ÿÃÿÎÿ»ÿ¨ÿ¤ÿ´ÿ·ÿ±ÿµÿ¬ÿ¾ÿ¶ÿºÿ­ÿ¼ÿ½ÿ²ÿ·ÿÁÿºÿÊÿ¼ÿµÿ°ÿµÿ­ÿ¼ÿ»ÿ­ÿ°ÿ®ÿ¥ÿ¶ÿ¦ÿ¸ÿ½ÿµÿ¾ÿÀÿ³ÿ¯ÿ­ÿ¬ÿ®ÿ¥ÿ¼ÿ´ÿªÿ®ÿ®ÿ¨ÿ®ÿ¹ÿµÿ±ÿ®ÿ±ÿ´ÿ´ÿ³ÿµÿ¶ÿ²ÿ®ÿ«ÿ±ÿ¦ÿ±ÿ»ÿ«ÿ£ÿ¨ÿ«ÿ¯ÿ¶ÿ¶ÿ³ÿ¹ÿ­ÿ³ÿ¸ÿ³ÿ´ÿ³ÿ­ÿ©ÿªÿ®ÿ²ÿªÿ±ÿ­ÿ¦ÿ¦ÿ°ÿ²ÿ°ÿ·ÿ«ÿ®ÿ¸ÿºÿ¬ÿªÿ°ÿºÿ·ÿ¶ÿºÿ²ÿ¾ÿ·ÿ®ÿµÿµÿµÿ«ÿ¯ÿ°ÿ¯ÿ¶ÿ®ÿ®ÿ¹ÿ¤ÿµÿ®ÿ³ÿ­ÿ²ÿ­ÿ­ÿ¹ÿ±ÿ ÿ«ÿªÿÆÿ»ÿ»ÿ®ÿÿ©ÿ²ÿ°ÿ¿ÿÄÿ®ÿ£ÿÿ³ÿ¬ÿ©ÿ²ÿ³ÿ¹ÿ¹ÿ³ÿ´ÿ¯ÿ«ÿ°ÿ³ÿ¾ÿ±ÿ®ÿ½ÿºÿ±ÿ´ÿ³ÿ±ÿµÿ®ÿ¶ÿ¬ÿ¯ÿ©ÿ»ÿºÿ´ÿ®ÿªÿ­ÿ®ÿ§ÿ±ÿ·ÿÇÿ³ÿËÿ¹ÿµÿ§ÿ±ÿ¹ÿ·ÿ¾ÿ»ÿ±ÿªÿ¬ÿ«ÿ½ÿ«ÿÀÿÄÿ¸ÿ½ÿ¹ÿªÿ­ÿ¬ÿªÿ¬ÿ¡ÿªÿ¹ÿ¨ÿ«ÿ­ÿ«ÿ°ÿ¸ÿ´ÿ¬ÿ®ÿ°ÿ®ÿ«ÿÁÿ¼ÿ¼ÿ³ÿ¶ÿ²ÿ¬ÿ±ÿ²ÿ¬ÿ¶ÿ¯ÿ¦ÿªÿ²ÿµÿ´ÿ¬ÿ²ÿ®ÿ¦ÿ£ÿ©ÿ®ÿ­ÿ¬ÿºÿ¤ÿ¥ÿÅÿ²ÿ®ÿ¥ÿ¥ÿ¤ÿ°ÿ±ÿªÿ²ÿ¹ÿ¾ÿ´ÿ¬ÿ¬ÿ¹ÿ²ÿ³ÿ°ÿ¬ÿ¼ÿÂÿ½ÿ´ÿªÿ­ÿ½ÿÉÿ¸ÿÿ¶ÿ°ÿ­ÿ¹ÿ¹ÿ¬ÿ®ÿ¶ÿ°ÿ±ÿ¾ÿºÿµÿ¨ÿ»ÿ£ÿ¬ÿ¤ÿ®ÿ±ÿ»ÿ·ÿ´ÿ³ÿ³ÿ²ÿ¨ÿ­ÿ°ÿ´ÿ¥ÿ¯ÿ²ÿ¦ÿºÿ¶ÿ²ÿ­ÿ ÿ¨ÿµÿ¸ÿ½ÿ³ÿ¨ÿ¨ÿ·ÿ¨ÿ¬ÿ²ÿ«ÿ¬ÿ¦ÿ«ÿ®ÿ©ÿ·ÿÊÿ½ÿ©ÿ°ÿ®ÿ©ÿ³ÿ´ÿ¥ÿ±ÿ´ÿ«ÿ©ÿ­ÿ½ÿµÿ¤ÿ§ÿ¬ÿ§ÿ­ÿªÿ¬ÿºÿªÿ¯ÿ¿ÿ´ÿ¿ÿÁÿ³ÿ¼ÿÃÿµÿ§ÿ­ÿ¸ÿ±ÿ¨ÿ¶ÿ¯ÿ°ÿ·ÿ¤ÿ®ÿ¨ÿ¥ÿ¯ÿ±ÿ¹ÿ½ÿÃÿ¸ÿªÿ³ÿ²ÿ±ÿ«ÿ±ÿ¶ÿ¶ÿºÿ±ÿ®ÿ´ÿ´ÿ²ÿªÿ°ÿ·ÿ³ÿ¶ÿ¼ÿµÿ²ÿ±ÿ¯ÿ©ÿ½ÿµÿ²ÿºÿªÿ´ÿ»ÿ·ÿµÿ±ÿ´ÿ¸ÿ²ÿ­ÿ®ÿ¬ÿ¸ÿ¦ÿ¥ÿ¬ÿ·ÿªÿ ÿ¶ÿ¸ÿ¦ÿ®ÿ¶ÿ«ÿ¬ÿ¥ÿÿ§ÿ®ÿ¯ÿ¨ÿ ÿ¨ÿÿÿÿµÿ¤ÿ³ÿµÿ°ÿ³ÿªÿ¤ÿ¥ÿ§ÿ¨ÿÿÿ¦ÿÿ®ÿªÿ¢ÿµÿ´ÿ©ÿ½ÿÅÿ³ÿ»ÿÈÿ©ÿ²ÿ¿ÿ»ÿ­ÿªÿ¬ÿ¦ÿ¥ÿ¡ÿ¤ÿªÿ¯ÿ¥ÿÿ®ÿ°ÿªÿ°ÿ¦ÿ«ÿ«ÿÿ£ÿªÿ¥ÿ°ÿ³ÿ¬ÿ®ÿ¢ÿÿÿ²ÿ´ÿÿ«ÿ¯ÿ§ÿ²ÿ¯ÿ¢ÿ£ÿ³ÿ¤ÿÿ¤ÿ¬ÿ¢ÿÿ¡ÿ¡ÿ ÿ¢ÿÿÿÿ¡ÿ¤ÿÿ¢ÿÿÿÿÿªÿ¦ÿ¤ÿ¤ÿ¡ÿ°ÿ¯ÿÿÿÿÿªÿ±ÿ¹ÿ ÿ¯ÿÿ¥ÿ¡ÿ£ÿ ÿªÿÿÿ­ÿ£ÿ¥ÿ²ÿ­ÿ£ÿ¦ÿ­ÿ¡ÿÿ©ÿ¯ÿªÿ²ÿ¬ÿ¥ÿ¢ÿ«ÿ½ÿ­ÿ²ÿªÿ»ÿ®ÿ£ÿ§ÿÿzÿÿªÿ«ÿ©ÿ§ÿ³ÿ¹ÿ¯ÿ°ÿ¡ÿ­ÿ°ÿÿ¦ÿ­ÿ¥ÿ¶ÿ©ÿ¢ÿ¥ÿ¿ÿ·ÿ³ÿ²ÿ²ÿ¹ÿ©ÿ©ÿ´ÿ®ÿ®ÿ°ÿ®ÿ´ÿ­ÿ§ÿ±ÿ´ÿ°ÿÌÿ¯ÿ±ÿ¸ÿ«ÿ¬ÿ¯ÿ´ÿ­ÿ¨ÿ¡ÿÿÿ´ÿ¤ÿÿÿ¨ÿ«ÿ¬ÿ­ÿ¬ÿ©ÿ¦ÿ²ÿ»ÿ®ÿ¦ÿ£ÿ®ÿµÿ³ÿ­ÿ¬ÿ³ÿ«ÿÀÿªÿ¬ÿ»ÿ»ÿ¯ÿ®ÿ®ÿ®ÿªÿ²ÿ¬ÿÿ§ÿ¬ÿ©ÿ¥ÿÿÿ¬ÿ²ÿ¦ÿ¨ÿ£ÿºÿ¯ÿ¯ÿÿÇÿ®ÿ¹ÿ¬ÿ­ÿ§ÿ«ÿ¬ÿ°ÿ©ÿ¨ÿ¤ÿ¬ÿ³ÿ­ÿ§ÿ¤ÿ©ÿ­ÿ¬ÿ«ÿ¬ÿ¯ÿ°ÿ°ÿ¤ÿºÿ©ÿ¶ÿ¸ÿµÿ¨ÿ¶ÿ·ÿ¶ÿµÿÿ¯ÿ¬ÿ´ÿ¾ÿºÿµÿ¸ÿ²ÿ®ÿ¹ÿÀÿºÿ¬ÿ®ÿ±ÿ©ÿÁÿ§ÿ³ÿ³ÿ±ÿÁÿ¨ÿ¨ÿ´ÿ£ÿºÿ«ÿ°ÿÂÿ±ÿ£ÿ²ÿ¿ÿ±ÿ¾ÿ³ÿ©ÿ­ÿ³ÿ¹ÿ´ÿ°ÿ²ÿ´ÿµÿ²ÿ®ÿ°ÿ¾ÿ¸ÿ¹ÿ©ÿ¯ÿ±ÿÁÿ±ÿºÿ¤ÿÂÿ§ÿ±ÿ®ÿ°ÿªÿ¿ÿ¼ÿÿ©ÿÁÿ£ÿÿªÿ³ÿ­ÿ¡ÿ¥ÿ¯ÿ¨ÿ®ÿ·ÿªÿ¯ÿ¯ÿ¬ÿ§ÿ¬ÿ°ÿ²ÿºÿ®ÿ¨ÿÿ°ÿÿ¬ÿ´ÿÿÿÿ¶ÿ²ÿ¼ÿ­ÿ¶ÿ¯ÿ¬ÿ®ÿ¡ÿÿ­ÿºÿ¯ÿ¨ÿ®ÿ´ÿ³ÿ·ÿ¶ÿ®ÿ·ÿ²ÿ²ÿÂÿ°ÿµÿ´ÿ´ÿ®ÿ¯ÿ§ÿÇÿ§ÿ­ÿ¬ÿ³ÿ­ÿ ÿ´ÿ®ÿ¥ÿ£ÿ·ÿ¡ÿ©ÿ²ÿ¨ÿÿ§ÿ²ÿªÿªÿ´ÿÀÿ¿ÿ±ÿ¬ÿ­ÿ¤ÿ¥ÿ²ÿ®ÿ­ÿ«ÿµÿÿ¹ÿ¸ÿÿ¥ÿ°ÿ¢ÿÿ°ÿ©ÿ¯ÿÂÿÈÿ¢ÿ«ÿÂÿªÿ¬ÿ´ÿ±ÿ¨ÿ²ÿµÿ´ÿ²ÿ¶ÿ³ÿ©ÿ°ÿ¹ÿ½ÿ³ÿ¬ÿ¯ÿ¯ÿ»ÿ½ÿ²ÿ®ÿ§ÿ¤ÿÿ¦ÿ§ÿ¦ÿ¡ÿ°ÿ¨ÿ¢ÿ¨ÿ§ÿ¢ÿ°ÿ ÿ¶ÿ·ÿ¨ÿºÿ¹ÿÃÿÿ ÿ´ÿ¦ÿ°ÿ®ÿ¸ÿ¿ÿ²ÿ¦ÿÿÿ®ÿ¼ÿ­ÿÿ¡ÿ§ÿ°ÿ³ÿ£ÿ©ÿ¯ÿ¨ÿ±ÿ°ÿ±ÿ²ÿ¨ÿ¨ÿ«ÿ¸ÿ¬ÿÿ´ÿ±ÿ´ÿ°ÿÀÿ§ÿ¯ÿ¨ÿ«ÿ±ÿ­ÿ·ÿ½ÿ»ÿ¿ÿ°ÿ§ÿ¶ÿÿÿÿÿ¬ÿ¯ÿ¯ÿ«ÿ°ÿ±ÿ­ÿ­ÿ°ÿ¬ÿ¥ÿ¬ÿ³ÿ²ÿ¯ÿ¯ÿºÿ¾ÿ³ÿ§ÿ²ÿ¶ÿ¯ÿªÿÿ¤ÿ«ÿ¨ÿ¬ÿ¯ÿ®ÿ²ÿ´ÿ²ÿ¯ÿÿÿÿµÿ»ÿ²ÿ¥ÿÿ§ÿ¸ÿ¸ÿµÿ¯ÿ¦ÿ§ÿ¯ÿ°ÿÄÿ¹ÿ±ÿ¸ÿ®ÿ§ÿ°ÿ´ÿ°ÿªÿ¡ÿ­ÿ²ÿ¨ÿ¹ÿ¯ÿ¦ÿ®ÿ¿ÿ­ÿ¥ÿ¡ÿ²ÿ³ÿ¢ÿÿ®ÿªÿÿ·ÿ¾ÿ§ÿÿÿ²ÿºÿ·ÿ°ÿ¡ÿªÿ²ÿ ÿ«ÿ«ÿÿµÿ¾ÿ«ÿÿ¬ÿ¥ÿÿ¢ÿ©ÿ¡ÿ¤ÿ¤ÿªÿ¬ÿ«ÿ³ÿ²ÿ²ÿ­ÿ©ÿ­ÿ©ÿ¤ÿ¨ÿÿÿrþþjÿªÿ¨ÿ­ÿ¨ÿ£ÿÿ¤ÿ²ÿ¤ÿ®ÿ²ÿ·ÿ°ÿ¡ÿ©ÿ¨ÿ¦ÿ¨ÿµÿ¸ÿ¾ÿ©ÿ¢ÿ²ÿ¸ÿ³ÿ¬ÿ«ÿÿ¤ÿ¨ÿ©ÿ«ÿ£ÿ¤ÿÁÿ¶ÿ£ÿ¬ÿ®ÿªÿ¨ÿ©ÿ¨ÿ¬ÿ²ÿ¦ÿÿ¦ÿ°ÿ°ÿÿ§ÿ»ÿ¦ÿ¨ÿ§ÿÿ±ÿ§ÿ³ÿ¨ÿ¥ÿ®ÿÀÿ­ÿ­ÿÿ´ÿ¥ÿ·ÿ²ÿ´ÿ´ÿ³ÿ¦ÿ­ÿ¢ÿ¥ÿ­ÿ±ÿ´ÿÿ¦ÿµÿµÿ´ÿ¨ÿ¡ÿ§ÿ°ÿ¹ÿ±ÿªÿ¬ÿ©ÿ¨ÿ¯ÿ³ÿ¯ÿ®ÿ­ÿ­ÿµÿ¼ÿºÿ®ÿ©ÿ®ÿ®ÿ«ÿ¬ÿ¬ÿµÿ®ÿ±ÿ¶ÿ¡ÿ¯ÿªÿ¦ÿ©ÿºÿµÿÿ®ÿ¯ÿ¹ÿ¤ÿµÿ¯ÿ«ÿ«ÿ¥ÿ­ÿ°ÿ­ÿ±ÿ®ÿ°ÿºÿ®ÿ°ÿ°ÿ«ÿ®ÿ©ÿ£ÿ¦ÿµÿ·ÿ¤ÿ¤ÿ«ÿ¦ÿ­ÿ¯ÿ¬ÿ¬ÿ²ÿ±ÿ§ÿ¢ÿ¯ÿ°ÿÿ®ÿ®ÿ»ÿ¿ÿ¶ÿ¼ÿ´ÿ­ÿ¼ÿ·ÿ«ÿ£ÿÿÿ®ÿ®ÿ ÿ­ÿ°ÿ¦ÿ§ÿ¸ÿµÿ¸ÿ¸ÿ±ÿ«ÿ§ÿ ÿ­ÿªÿ²ÿ¨ÿ¥ÿ­ÿ°ÿªÿªÿ¦ÿ²ÿ©ÿÿ©ÿ¤ÿ«ÿ´ÿ°ÿ©ÿ¦ÿ¦ÿ¥ÿ§ÿ«ÿ¯ÿ°ÿ²ÿ­ÿ¥ÿ¥ÿ­ÿÿ®ÿ¨ÿ¥ÿ¶ÿ¨ÿ²ÿ®ÿÿ¯ÿ«ÿ®ÿÿ¨ÿ¯ÿ²ÿ¢ÿ´ÿ©ÿ¥ÿ¢ÿÃÿ±ÿ¨ÿ¤ÿ¥ÿ±ÿ°ÿ¥ÿ«ÿºÿ¸ÿ¯ÿ°ÿ§ÿ¦ÿ¬ÿ«ÿ­ÿ·ÿ¼ÿµÿ®ÿ¬ÿ¼ÿ°ÿ¬ÿ¨ÿ´ÿªÿ¨ÿ·ÿ¼ÿËÿ»ÿ£ÿ¦ÿÿ¢ÿÑÿ«ÿ£ÿ«ÿºÿ¤ÿÄÿ§ÿ¤ÿ°ÿÿÿªÿ¡ÿ¸ÿ³ÿ¦ÿÿ¶ÿ´ÿ´ÿ·ÿ²ÿ·ÿ±ÿ³ÿµÿ¨ÿ³ÿ·ÿ¯ÿ¬ÿ¨ÿ³ÿ´ÿ±ÿ°ÿ©ÿ¡ÿ§ÿ¼ÿ¸ÿ¢ÿÿÿ¨ÿ±ÿ¦ÿ©ÿ½ÿ­ÿªÿÿ©ÿÿ±ÿ©ÿ¸ÿ¬ÿ«ÿ±ÿ§ÿ¬ÿ­ÿ©ÿ²ÿ¦ÿ§ÿ©ÿ°ÿ¥ÿ§ÿ¬ÿ®ÿ¬ÿ³ÿ²ÿ©ÿ­ÿ¨ÿ®ÿ²ÿ§ÿ®ÿ´ÿ²ÿ­ÿªÿ¥ÿªÿ·ÿ¸ÿ­ÿ½ÿ­ÿ¤ÿ©ÿ¬ÿªÿ®ÿ¬ÿ¶ÿ¯ÿ±ÿ½ÿÿ»ÿ«ÿÿ¬ÿ°ÿ¬ÿ¶ÿ¹ÿºÿ»ÿ´ÿ³ÿ±ÿ¶ÿ°ÿªÿÿÿ®ÿ¦ÿ|ÿ5ÿÅþþÿÿÿ¤ÿÿAÿãþôþÅþÎþZÿ°ÿ§ÿµÿ¸ÿ¶ÿ¦ÿ«ÿ¼ÿ»ÿ²ÿ¸ÿ®ÿ·ÿ­ÿ¦ÿ¯ÿ·ÿ¼ÿ±ÿªÿ§ÿ°ÿ¤ÿ¥ÿ­ÿ¯ÿªÿ¬ÿªÿ²ÿ±ÿ¬ÿ³ÿ«ÿÿÿ£ÿ²ÿ±ÿ¥ÿ¥ÿ³ÿ¤ÿ±ÿ±ÿÿÿ«ÿ«ÿ®ÿ¸ÿ·ÿ¨ÿÿªÿ±ÿ»ÿ»ÿ´ÿ±ÿ¯ÿ³ÿ¶ÿ¶ÿ¢ÿ©ÿ®ÿ»ÿ¼ÿ¯ÿ´ÿ²ÿ«ÿªÿ¤ÿ¢ÿ¥ÿ¦ÿ©ÿ®ÿ¥ÿ«ÿªÿªÿ¬ÿ­ÿ¯ÿ¢ÿ¨ÿ¬ÿ°ÿ´ÿ·ÿ¦ÿ ÿ§ÿ¦ÿ¢ÿ«ÿ¯ÿ¡ÿ¡ÿ¯ÿ­ÿ«ÿ¯ÿ¯ÿ´ÿ«ÿ®ÿ¶ÿ·ÿºÿºÿ°ÿ§ÿ¨ÿ­ÿ³ÿ¬ÿ¬ÿ³ÿ®ÿ«ÿ³ÿ±ÿÿ¨ÿºÿ£ÿ°ÿÈÿÁÿ´ÿ¾ÿ·ÿ­ÿ ÿ¬ÿ½ÿ¸ÿ¼ÿ¯ÿéþÿÿ®ÿ®ÿ²ÿ³ÿ¦ÿÿBÿÕþúþjÿÿ§ÿ¹ÿ¬ÿ»ÿªÿ¶ÿÂÿµÿ¾ÿ£ÿ²ÿ¶ÿ®ÿµÿ«ÿ©ÿ¯ÿ·ÿ±ÿ¹ÿ´ÿ²ÿ¯ÿ®ÿ¶ÿ·ÿµÿ±ÿ«ÿ«ÿ¬ÿ±ÿ´ÿ­ÿ«ÿ¦ÿ¸ÿÿÿÃÿºÿ£ÿ¡ÿ°ÿ®ÿ©ÿ¢ÿ¬ÿ¯ÿ²ÿ¶ÿ½ÿÅÿÐÿ¹ÿªÿ¯ÿ©ÿ«ÿ¼ÿ¡ÿrÿ=ÿ#ÿÿñþÿcÿÿ¡ÿ¢ÿ§ÿ´ÿ±ÿµÿ±ÿ¾ÿ«ÿÿ´ÿ¼ÿ±ÿ»ÿ±ÿ«ÿ²ÿ¥ÿ¤ÿ¼ÿ¼ÿ¸ÿ±ÿ©ÿ©ÿªÿ«ÿ¤ÿ¢ÿ±ÿ«ÿ´ÿ¸ÿ¹ÿ°ÿ±ÿ¾ÿ»ÿÿÿªÿ¯ÿ¶ÿ´ÿ®ÿ´ÿÂÿ½ÿ®ÿ³ÿ­ÿ«ÿ¯ÿ³ÿ®ÿ¬ÿ­ÿªÿ´ÿ±ÿ¤ÿÿ­ÿªÿ¸ÿ£ÿ½ÿ¹ÿ°ÿ«ÿ©ÿ°ÿ¯ÿ·ÿµÿ¬ÿ»ÿ³ÿºÿ¥ÿÿÿÿ¨ÿ¨ÿªÿ¬ÿ¬ÿ·ÿ²ÿ¤ÿ«ÿ¾ÿ¸ÿ®ÿ¸ÿ²ÿ§ÿ°ÿ§ÿ¶ÿ¬ÿ©ÿ¤ÿ±ÿ¾ÿ´ÿ¥ÿ°ÿ·ÿ®ÿ¨ÿ­ÿ°ÿ©ÿ¬ÿ°ÿ²ÿ°ÿ©ÿ¹ÿÿÿ¦ÿ¤ÿ ÿ¯ÿ®ÿ¬ÿ§ÿ¡ÿ­ÿ¡ÿ£ÿÿÿ±ÿºÿ»ÿ®ÿ¤ÿ¥ÿÿ¡ÿ¡ÿ©ÿ¢ÿ¥ÿ®ÿ³ÿ¦ÿ²ÿÿ®ÿÿ®ÿ¦ÿ£ÿÿÿ§ÿ¥ÿ£ÿ¥ÿ¥ÿ¢ÿ¥ÿ¤ÿÿ¦ÿ¯ÿÿ¢ÿÿ®ÿÿÿ ÿ£ÿ¦ÿ²ÿ¶ÿ°ÿ§ÿ«ÿ©ÿ¤ÿ¨ÿ¯ÿ¯ÿ¤ÿ«ÿ²ÿ¦ÿ­ÿ´ÿ§ÿ©ÿ ÿÿ¦ÿ®ÿÿÿ¥ÿ®ÿ¢ÿ¥ÿ³ÿ¦ÿÿÿÿ¥ÿ¤ÿ£ÿ®ÿ®ÿÿÿÿÿ¥ÿÿµÿ¢ÿ±ÿ®ÿ¯ÿ¾ÿ¼ÿ¬ÿ©ÿ´ÿ¼ÿºÿªÿ³ÿ°ÿ«ÿ¬ÿÿ©ÿ¨ÿ¬ÿ¼ÿ°ÿ¯ÿ¶ÿ°ÿ¥ÿ¨ÿªÿ¢ÿ¦ÿ´ÿ¹ÿ³ÿ¨ÿ¤ÿ¸ÿ¨ÿ¯ÿ¦ÿ¡ÿ·ÿ¥ÿ¨ÿ®ÿ²ÿµÿ®ÿ´ÿ°ÿ³ÿÁÿ¾ÿ¾ÿ±ÿ£ÿªÿ¡ÿ±ÿ¹ÿ­ÿ©ÿ®ÿªÿ°ÿ±ÿ³ÿÿÿ¦ÿ­ÿ¥ÿ¨ÿ±ÿºÿ¾ÿÿ¬ÿ£ÿÿ²ÿ®ÿ¶ÿ§ÿ³ÿ°ÿ ÿÿ ÿ¦ÿ­ÿ©ÿ§ÿ°ÿ±ÿ¶ÿ´ÿµÿ»ÿ¸ÿ¬ÿ§ÿ¥ÿ«ÿÿ¢ÿ³ÿ³ÿ°ÿ©ÿ¯ÿºÿ¶ÿ¬ÿ°ÿ«ÿ¸ÿ©ÿ§ÿ¤ÿ¸ÿ³ÿ²ÿ³ÿ¸ÿ¶ÿ«ÿ´ÿµÿ©ÿ¹ÿ½ÿ¹ÿ³ÿ²ÿ·ÿ®ÿ±ÿ©ÿÿ¦ÿÿÿ«ÿ¹ÿ±ÿ¢ÿ¦ÿµÿ¹ÿ¨ÿ®ÿ¶ÿ¦ÿ²ÿ­ÿµÿ¯ÿ¶ÿ³ÿµÿªÿªÿ»ÿÂÿ¿ÿ¾ÿ¹ÿ©ÿ­ÿÿªÿ§ÿ§ÿ¾ÿ©ÿ£ÿ¬ÿ¯ÿ¸ÿÀÿ´ÿ¢ÿªÿ¹ÿ¾ÿÈÿ¼ÿªÿ¶ÿ´ÿ®ÿµÿ»ÿ´ÿ¹ÿ¹ÿ°ÿ²ÿ»ÿÃÿ®ÿÁÿ¯ÿ«ÿ¶ÿÿÿ§ÿ°ÿ«ÿ¬ÿ±ÿµÿ¸ÿµÿ«ÿ´ÿ´ÿ¦ÿ»ÿ¤ÿµÿºÿ¼ÿ¯ÿ´ÿ»ÿ·ÿ¾ÿÄÿ¯ÿ«ÿ²ÿ°ÿ³ÿ¨ÿ§ÿ´ÿ¡ÿÿ¦ÿ¯ÿªÿ ÿ§ÿ°ÿªÿ±ÿ±ÿ·ÿ±ÿ«ÿªÿ²ÿµÿ®ÿ²ÿ¼ÿ·ÿ©ÿ°ÿÁÿ¹ÿ±ÿ¤ÿ¹ÿ¶ÿ²ÿ·ÿºÿ³ÿ¬ÿ¨ÿ°ÿ³ÿ£ÿ©ÿ®ÿ´ÿ©ÿ´ÿ¢ÿ«ÿ£ÿ±ÿ­ÿ­ÿ°ÿ²ÿÀÿ¼ÿ±ÿ©ÿ·ÿ³ÿµÿ«ÿ¹ÿ¼ÿ¬ÿ¢ÿªÿ´ÿ´ÿ¯ÿµÿ¼ÿ³ÿ¬ÿ¬ÿ°ÿ³ÿ²ÿ·ÿ²ÿ¦ÿ§ÿµÿµÿ¥ÿ¬ÿ³ÿÀÿ¯ÿÈÿ¶ÿ²ÿ»ÿÀÿ¸ÿ®ÿ¬ÿ«ÿ­ÿ©ÿ©ÿ¸ÿ²ÿºÿ¼ÿ´ÿ³ÿ²ÿ¯ÿµÿ¹ÿ«ÿÂÿ»ÿ¥ÿ¸ÿ´ÿ¬ÿ«ÿ°ÿ´ÿ³ÿ¯ÿ¨ÿ¤ÿ¶ÿ©ÿÂÿ¼ÿ¶ÿ»ÿ´ÿ¸ÿ¶ÿ¨ÿªÿ²ÿ±ÿ¾ÿ¯ÿ¯ÿÉÿÅÿ¶ÿ«ÿ©ÿªÿ¯ÿ·ÿµÿ¥ÿ­ÿ­ÿ·ÿ»ÿµÿ´ÿ­ÿ­ÿ´ÿµÿºÿ³ÿ½ÿ¶ÿ¬ÿ¡ÿ§ÿ«ÿ²ÿ°ÿ¨ÿ®ÿ·ÿºÿÄÿ­ÿ»ÿÂÿ°ÿ·ÿ¶ÿ²ÿ³ÿ³ÿµÿ¸ÿªÿ®ÿµÿªÿ°ÿ¿ÿ»ÿ½ÿÄÿ¼ÿ²ÿ¸ÿ»ÿ£ÿ¨ÿ¶ÿ¶ÿÀÿ³ÿ­ÿ·ÿ±ÿ¬ÿ¥ÿ¹ÿ¼ÿ¯ÿ«ÿ¨ÿ§ÿ¯ÿµÿ¼ÿÈÿ¸ÿÄÿ®ÿ¹ÿ±ÿ°ÿ°ÿ§ÿªÿ°ÿ¥ÿ§ÿ¯ÿºÿºÿµÿ¦ÿ¥ÿ²ÿÀÿ½ÿ±ÿ»ÿÐÿ¸ÿÃÿ¶ÿ¡ÿÿ­ÿ¶ÿ¶ÿ¼ÿ±ÿ§ÿ¯ÿ®ÿ³ÿµÿ³ÿ²ÿªÿ¨ÿµÿ¹ÿ¶ÿ²ÿ¼ÿ¦ÿ£ÿµÿ´ÿ¬ÿ°ÿ±ÿ¯ÿÿ±ÿ¸ÿ¹ÿ¬ÿ¯ÿ²ÿ®ÿ¸ÿ¾ÿÿ¯ÿ´ÿ±ÿ¼ÿ¹ÿ¶ÿ·ÿ´ÿ¯ÿ£ÿµÿµÿªÿµÿºÿ´ÿ¶ÿºÿ­ÿ²ÿµÿ¬ÿ¤ÿºÿ´ÿ¨ÿ¯ÿ¹ÿ³ÿ°ÿ³ÿºÿ¡ÿ«ÿ°ÿ¯ÿ±ÿ±ÿ­ÿ¼ÿÿ·ÿ¼ÿ¸ÿ®ÿ©ÿ¯ÿµÿ®ÿÿ»ÿ¾ÿ­ÿ¢ÿ¨ÿ°ÿ­ÿªÿ´ÿÀÿ«ÿ¯ÿ®ÿ¦ÿ®ÿ¸ÿ²ÿ£ÿÿÿ¨ÿ§ÿ¯ÿºÿºÿ¹ÿºÿ¯ÿ«ÿ¥ÿµÿ¼ÿ¯ÿ¦ÿ¬ÿ»ÿÃÿ¯ÿ ÿµÿ½ÿ¨ÿ¨ÿ«ÿ±ÿ¾ÿ¶ÿ³ÿ¸ÿ¼ÿ¦ÿªÿ®ÿ¦ÿ´ÿÃÿ³ÿ¹ÿ­ÿ³ÿ½ÿµÿ©ÿ©ÿÉÿ¾ÿ·ÿÀÿ¸ÿ±ÿ²ÿ´ÿºÿµÿ¶ÿ°ÿ²ÿ©ÿ¸ÿ¿ÿ´ÿµÿ«ÿ¨ÿ«ÿ±ÿ»ÿ¹ÿ²ÿªÿ«ÿµÿ­ÿÄÿµÿ³ÿ¨ÿ­ÿ·ÿ³ÿ¬ÿ¸ÿÄÿÅÿ´ÿ­ÿ°ÿ²ÿ¹ÿºÿªÿ­ÿ°ÿ©ÿÁÿ¼ÿ½ÿ·ÿ¬ÿ¯ÿ»ÿÀÿºÿ·ÿ¸ÿ»ÿ¸ÿ½ÿÀÿ¸ÿ¶ÿ¨ÿ»ÿ¬ÿ½ÿ¿ÿ·ÿ­ÿ©ÿ«ÿ­ÿ®ÿ»ÿ·ÿ¼ÿ±ÿ±ÿ¸ÿ¿ÿ¸ÿ¨ÿ°ÿÅÿ°ÿ²ÿ¹ÿ±ÿ®ÿ«ÿ«ÿ²ÿºÿ»ÿ½ÿ²ÿ±ÿ±ÿ½ÿ»ÿµÿ»ÿ½ÿ³ÿ½ÿÅÿÀÿ¸ÿ´ÿ®ÿ¶ÿ½ÿ±ÿ¨ÿ®ÿ±ÿÁÿ©ÿ¸ÿÀÿ³ÿ´ÿ¹ÿ²ÿ®ÿ¦ÿ¤ÿºÿ®ÿµÿ´ÿ³ÿ­ÿ¬ÿ°ÿ±ÿÀÿÇÿ´ÿ¹ÿ¯ÿºÿ³ÿ´ÿºÿ³ÿ®ÿ¯ÿ®ÿºÿ ÿÿÄÿÐÿÆÿ·ÿ³ÿºÿ¶ÿ©ÿ¿ÿ¶ÿ¡ÿªÿ´ÿ³ÿ°ÿ¯ÿ±ÿºÿ¬ÿ¨ÿ§ÿ¬ÿ®ÿ¸ÿ¯ÿ¬ÿ¬ÿ£ÿÿªÿ±ÿªÿ¡ÿ®ÿ©ÿ¤ÿ²ÿ¾ÿÀÿµÿ¯ÿ¹ÿ»ÿ½ÿ¹ÿ¼ÿ²ÿ²ÿµÿ¶ÿºÿ»ÿ±ÿ¨ÿºÿºÿ®ÿ°ÿ±ÿ°ÿ®ÿ´ÿ¶ÿ´ÿ±ÿ¥ÿ§ÿ±ÿ¯ÿ¿ÿ©ÿ®ÿªÿ±ÿºÿ¹ÿµÿ°ÿªÿ·ÿ¶ÿªÿµÿ²ÿ¤ÿ«ÿ¦ÿ²ÿ¸ÿ¨ÿ­ÿªÿ£ÿ©ÿÄÿÏÿÁÿ²ÿ¹ÿÃÿ¼ÿµÿ·ÿ±ÿºÿºÿ³ÿ½ÿ´ÿ´ÿÄÿÊÿ¾ÿ±ÿ¬ÿ­ÿ²ÿ¯ÿ°ÿ»ÿ¶ÿªÿ¿ÿ¬ÿ¼ÿ±ÿ®ÿ³ÿ¦ÿ¦ÿ¶ÿ­ÿ¤ÿ³ÿºÿ«ÿÿÿ¢ÿ­ÿ¶ÿ´ÿ±ÿ¶ÿ§ÿ©ÿ¼ÿ¶ÿ§ÿ¯ÿ°ÿ¯ÿ°ÿ±ÿ¯ÿ«ÿ«ÿ®ÿ¹ÿ³ÿ¦ÿÿ ÿ¡ÿ¢ÿÿ¬ÿ¦ÿ¨ÿ·ÿ¹ÿ®ÿ©ÿªÿµÿ±ÿ«ÿÅÿ¾ÿ­ÿ°ÿ«ÿ¬ÿ²ÿ¸ÿÀÿºÿ§ÿÿ°ÿ¾ÿªÿ¾ÿ¸ÿªÿ»ÿ­ÿ¥ÿ­ÿ®ÿ°ÿ´ÿ½ÿ·ÿ±ÿ°ÿºÿ¯ÿ¦ÿ©ÿ§ÿ³ÿ¼ÿ³ÿ§ÿ©ÿ°ÿ¯ÿ¯ÿÁÿ£ÿ¶ÿÿ¼ÿµÿ¨ÿ¦ÿ±ÿ¹ÿ±ÿ¬ÿ¶ÿ°ÿ°ÿ©ÿÆÿ¨ÿ¼ÿ¯ÿµÿ¼ÿ¸ÿ»ÿµÿ´ÿ·ÿ±ÿ²ÿ²ÿ°ÿ³ÿÏÿ¡ÿ¸ÿ²ÿªÿ©ÿ¢ÿ®ÿ«ÿ­ÿ¹ÿ¹ÿ»ÿ¸ÿ¯ÿ¯ÿ±ÿ¦ÿ±ÿ®ÿ¶ÿ³ÿ³ÿ·ÿ¯ÿ¥ÿ­ÿ²ÿÿ¢ÿ¹ÿ²ÿ­ÿ¾ÿÈÿ²ÿ°ÿ¿ÿ¶ÿ±ÿ®ÿ»ÿºÿ®ÿªÿ­ÿ³ÿ°ÿ­ÿ¡ÿ¨ÿ¬ÿ²ÿ»ÿ¶ÿ´ÿÐÿÊÿ´ÿªÿ­ÿ°ÿªÿ£ÿ¨ÿ®ÿ¦ÿ½ÿ¼ÿªÿµÿ´ÿ¡ÿÿÿ«ÿ­ÿ±ÿºÿ³ÿ¦ÿ«ÿ©ÿ¨ÿ¥ÿ¶ÿ£ÿ¤ÿ¬ÿ³ÿ¯ÿ¸ÿ¹ÿ®ÿ¦ÿ©ÿµÿ»ÿ¼ÿ¿ÿµÿ¯ÿ²ÿ¼ÿ¦ÿºÿ¶ÿ·ÿ·ÿ¹ÿºÿ¶ÿ³ÿµÿ®ÿ¬ÿ³ÿ±ÿ­ÿ­ÿ®ÿºÿ¼ÿÃÿ°ÿ¬ÿÿ«ÿ²ÿµÿ´ÿ¸ÿ¸ÿ·ÿ²ÿ®ÿªÿ£ÿÿ¡ÿ¤ÿ«ÿ¨ÿÿÿÿ¯ÿÿÁÿ´ÿ«ÿ²ÿ¦ÿ¤ÿ¨ÿ©ÿ­ÿ¬ÿ£ÿ¦ÿ§ÿ«ÿ·ÿÿ¯ÿ¤ÿ´ÿ¶ÿÿ¬ÿ¤ÿªÿ¦ÿ£ÿ²ÿ¯ÿ¥ÿ£ÿ ÿ¤ÿ²ÿ¾ÿ­ÿ ÿ§ÿ¦ÿ¦ÿ²ÿ¯ÿ§ÿ°ÿ¡ÿ§ÿ©ÿÿÿ¨ÿ¯ÿµÿ¸ÿ´ÿ®ÿ«ÿ°ÿ©ÿÿÿÿ®ÿÿ¦ÿ¢ÿ¡ÿ¢ÿ­ÿ«ÿ¤ÿÿ§ÿ©ÿ ÿ ÿ¥ÿ¡ÿÿ£ÿ¥ÿÿÿ¢ÿ£ÿÿÿÿÿ¢ÿ¡ÿ¢ÿÿªÿ®ÿÿÿÿÿÿ¡ÿÿÿÿ¡ÿÿÿ±ÿÿÿÿ£ÿ¨ÿÿÿ©ÿ°ÿ«ÿ£ÿÿ¢ÿ©ÿ­ÿ¡ÿÿ¤ÿ ÿ¦ÿ°ÿ®ÿ°ÿ¶ÿ¬ÿ¶ÿ¢ÿ ÿ©ÿ³ÿ¢ÿ¨ÿÿÿÿÿ¶ÿ¼ÿ³ÿ©ÿ´ÿÂÿ±ÿ®ÿ³ÿ¬ÿ©ÿÿ¯ÿ©ÿªÿ®ÿ·ÿ¯ÿ¦ÿ¼ÿºÿ¶ÿ²ÿ´ÿÅÿ¶ÿ©ÿ«ÿ­ÿ©ÿ§ÿ¨ÿ®ÿ³ÿ£ÿ³ÿ­ÿ¤ÿ³ÿ§ÿ¬ÿ¿ÿ©ÿ±ÿ¯ÿ¥ÿ­ÿ²ÿ©ÿ ÿ·ÿµÿ¹ÿ¦ÿ¤ÿ±ÿ§ÿ§ÿ±ÿ¬ÿ«ÿªÿ²ÿµÿ¢ÿ¨ÿ²ÿ¬ÿ­ÿ®ÿ¯ÿ©ÿ¶ÿ¸ÿ«ÿ¨ÿ¸ÿ®ÿ°ÿ«ÿ°ÿ®ÿ®ÿ´ÿ·ÿªÿ¨ÿ¶ÿ¸ÿ²ÿ¡ÿ¤ÿ°ÿ¢ÿ¨ÿ½ÿÉÿºÿ´ÿºÿÿ¡ÿ£ÿ´ÿ·ÿÿ°ÿ»ÿ®ÿ³ÿ³ÿ«ÿ«ÿ¥ÿ¨ÿ±ÿ¬ÿ¥ÿ¬ÿ®ÿ£ÿ­ÿ¯ÿ³ÿ­ÿµÿ¬ÿ°ÿ­ÿ«ÿ¡ÿ¹ÿ¼ÿ¥ÿ¿ÿ±ÿ°ÿ­ÿ§ÿ¶ÿ­ÿ½ÿ¶ÿ¦ÿ­ÿ¯ÿ²ÿ¶ÿ«ÿ¨ÿ¬ÿªÿ¯ÿ°ÿ²ÿ´ÿ²ÿ²ÿ®ÿ©ÿ¯ÿ®ÿ·ÿ¡ÿ¥ÿ»ÿ¨ÿ´ÿ·ÿ»ÿ®ÿµÿ²ÿ¬ÿ²ÿµÿ´ÿ±ÿ°ÿ·ÿ±ÿ§ÿ±ÿ¹ÿ´ÿ¸ÿ¼ÿ²ÿ¾ÿ¸ÿ´ÿ®ÿ»ÿ»ÿ¤ÿ±ÿ»ÿ­ÿ¶ÿ±ÿ»ÿªÿ§ÿ¦ÿ´ÿ¶ÿÿÿ¢ÿ¨ÿÿ¨ÿ¬ÿ§ÿ§ÿ¡ÿ®ÿ¹ÿ¯ÿ­ÿ¢ÿ ÿ­ÿ§ÿÿ©ÿ¶ÿªÿ±ÿ¨ÿÿ§ÿ¦ÿ¶ÿ¾ÿ¢ÿÿmÿÿ²ÿ¬ÿ¼ÿ³ÿ¼ÿªÿ®ÿ®ÿÿÿ­ÿ¸ÿ­ÿ¦ÿ«ÿ±ÿ¬ÿ®ÿ¼ÿ²ÿ¦ÿ£ÿ²ÿ¼ÿ·ÿ½ÿºÿ©ÿ·ÿ©ÿ¡ÿªÿ¦ÿ´ÿ®ÿ´ÿÃÿ¶ÿ´ÿ£ÿ©ÿÿ¢ÿ¬ÿ©ÿªÿ®ÿ«ÿ¨ÿ¥ÿ¨ÿ£ÿ©ÿ­ÿªÿµÿ¹ÿ­ÿ¢ÿ¡ÿ«ÿ¬ÿ£ÿªÿ°ÿ¯ÿµÿ¬ÿÿ¨ÿ ÿªÿ¨ÿ¥ÿµÿ¦ÿ°ÿÃÿ­ÿºÿ¸ÿºÿ¹ÿ¯ÿªÿ§ÿ«ÿ°ÿ£ÿ£ÿ²ÿ°ÿªÿ¶ÿ¹ÿ¸ÿ¶ÿ±ÿ´ÿ·ÿµÿ¯ÿ²ÿ²ÿ¯ÿ©ÿ¥ÿ©ÿ®ÿ¤ÿ±ÿ½ÿ¦ÿ¯ÿ´ÿ¬ÿªÿµÿÂÿ±ÿ¦ÿ»ÿ½ÿ«ÿÿ¥ÿ®ÿ ÿ®ÿ¤ÿ­ÿ«ÿºÿÃÿ³ÿ¬ÿ®ÿ±ÿ¸ÿÿÿºÿ²ÿ¶ÿºÿ«ÿ«ÿ§ÿªÿºÿ¿ÿ½ÿ¦ÿ¢ÿ§ÿ³ÿ¯ÿ£ÿ§ÿ½ÿ·ÿ¥ÿ®ÿ²ÿ²ÿ§ÿ¨ÿ³ÿ¹ÿ­ÿ¯ÿÀÿÀÿ´ÿ³ÿ¥ÿ³ÿ§ÿÿÿÿ°ÿµÿ³ÿ´ÿ·ÿ®ÿ©ÿ­ÿ³ÿ´ÿ¯ÿ¦ÿ¢ÿ²ÿ³ÿ±ÿ³ÿ»ÿ°ÿ©ÿ¶ÿ³ÿ¬ÿ­ÿ¥ÿ³ÿ²ÿ³ÿ¤ÿ¯ÿ¸ÿ°ÿ±ÿ¯ÿµÿÿ¸ÿ°ÿ²ÿ¯ÿÇÿ¸ÿ±ÿ¯ÿ±ÿ¦ÿ®ÿ¸ÿ±ÿªÿ­ÿ¯ÿ¸ÿ¹ÿ¹ÿ¼ÿµÿ¯ÿ¯ÿµÿµÿªÿ¡ÿ¨ÿ¶ÿµÿºÿªÿ£ÿ´ÿ°ÿ±ÿ¯ÿ¸ÿÿ¤ÿªÿ¥ÿÿÃÿÈÿ¨ÿ¿ÿºÿÿ¦ÿ²ÿ·ÿÿ°ÿ¯ÿ¯ÿ²ÿ¨ÿ³ÿ®ÿ§ÿ©ÿ¥ÿªÿ¦ÿ§ÿÿÿ²ÿ±ÿÿ§ÿ±ÿ¬ÿ¨ÿ¬ÿ§ÿ¨ÿ¶ÿ±ÿ­ÿ­ÿªÿ²ÿ­ÿÿ	ÿ
þÎýTÿ©ÿÿ¨ÿ®ÿ©ÿ¦ÿ«ÿµÿ¸ÿºÿ¬ÿ°ÿ´ÿ©ÿÿ´ÿ³ÿ­ÿ²ÿ»ÿÀÿ§ÿ ÿ¶ÿ³ÿ±ÿ¬ÿÿ ÿ¨ÿ³ÿªÿ«ÿ¦ÿ£ÿ¯ÿ®ÿ¨ÿ­ÿ«ÿ¦ÿ­ÿ­ÿ¤ÿ¦ÿ§ÿÿ¡ÿ¤ÿ©ÿ ÿÿ²ÿ´ÿ®ÿ´ÿÿÿ¹ÿ°ÿ®ÿ®ÿ­ÿ¸ÿ´ÿ­ÿªÿ¶ÿÁÿ¯ÿ³ÿ«ÿ®ÿÿ©ÿ¨ÿ¥ÿ§ÿ§ÿªÿ°ÿ¡ÿÿ¶ÿ¹ÿ°ÿªÿ¨ÿ°ÿ³ÿ¯ÿ¯ÿ­ÿªÿ¦ÿ£ÿ¨ÿ¬ÿ­ÿ¯ÿ¯ÿ¨ÿ¥ÿ±ÿ´ÿ³ÿ¹ÿ¨ÿ²ÿ«ÿ¥ÿ´ÿ¬ÿ°ÿ²ÿ®ÿ¨ÿÿÿ³ÿ´ÿªÿ¿ÿ­ÿ±ÿ¨ÿ²ÿ°ÿ¨ÿµÿ°ÿ±ÿ®ÿ§ÿ­ÿµÿ®ÿªÿ£ÿ°ÿ¼ÿ®ÿ·ÿ±ÿ¨ÿ¡ÿ ÿ¨ÿ«ÿ±ÿ´ÿ°ÿ«ÿ¦ÿ¥ÿ¨ÿªÿ¥ÿ¨ÿ®ÿ¬ÿ§ÿ§ÿµÿ¹ÿÿ¥ÿµÿ«ÿ·ÿ±ÿºÿ§ÿ¬ÿ³ÿ©ÿµÿªÿ§ÿ«ÿ·ÿ¶ÿÿªÿ´ÿ®ÿ®ÿ¶ÿ©ÿ­ÿ´ÿµÿ¤ÿ£ÿ¥ÿ±ÿ¦ÿ®ÿ©ÿ¦ÿ³ÿ­ÿ¯ÿ¥ÿ¡ÿ¯ÿ§ÿ§ÿ®ÿ§ÿ¯ÿ²ÿ¬ÿ­ÿªÿ­ÿ­ÿ¥ÿ§ÿ¬ÿ§ÿµÿ³ÿÿ£ÿ©ÿÿ±ÿªÿ®ÿ¡ÿÿ­ÿ¬ÿ®ÿÿ ÿµÿÿ¯ÿ´ÿ²ÿ¬ÿ«ÿ³ÿ¤ÿ°ÿ°ÿ¢ÿ¥ÿ¤ÿÿ°ÿ·ÿ§ÿ£ÿ¤ÿ´ÿ³ÿ©ÿªÿ¬ÿµÿ·ÿ³ÿ¶ÿ¶ÿ´ÿ§ÿ«ÿ²ÿ«ÿµÿ²ÿ¾ÿ«ÿ«ÿ±ÿ±ÿ§ÿ£ÿÿÿ°ÿ¨ÿ¼ÿ®ÿ ÿºÿ¨ÿ®ÿÿ¼ÿ´ÿ¡ÿ»ÿ»ÿ¸ÿÀÿ¿ÿµÿ¾ÿ¿ÿ«ÿ¬ÿ±ÿ ÿ§ÿ«ÿ¨ÿÿ®ÿ±ÿ¨ÿ¬ÿ²ÿ¸ÿºÿ¯ÿ¤ÿ¤ÿÿÿ¨ÿ©ÿ­ÿ¼ÿªÿ ÿ¤ÿ©ÿ¨ÿ¶ÿ¶ÿ¶ÿ ÿ¦ÿÿ²ÿ°ÿ¿ÿ­ÿ¥ÿ½ÿ´ÿ­ÿ·ÿÂÿ°ÿ¥ÿ§ÿÿ²ÿ·ÿ²ÿ°ÿ¨ÿ©ÿ¬ÿ ÿªÿ³ÿ°ÿ°ÿ¯ÿ¶ÿ²ÿ¨ÿ±ÿ¯ÿ±ÿ»ÿ²ÿªÿ²ÿ´ÿ¼ÿ°ÿ¬ÿ°ÿ­ÿ©ÿ¨ÿ±ÿ¹ÿ¨ÿÀÿ¸ÿ³ÿ¹ÿÿ§ÿ¤ÿ­ÿ¨ÿ±ÿªÿ£ÿ¦ÿ¥ÿ¶ÿ±ÿ¯ÿ­ÿ¢ÿ¨ÿ¬ÿ¢ÿ«ÿªÿÿÿÿ3ÿöþ/ÿÿ§ÿ¢ÿÿ¶ÿÿiÿÿ½þbÿ¬ÿ´ÿ·ÿÿ¥ÿ³ÿ¸ÿ±ÿ½ÿ·ÿ¯ÿÿ¶ÿ©ÿ­ÿ´ÿµÿ½ÿ¹ÿªÿ­ÿ³ÿ§ÿ¬ÿ´ÿ¯ÿ±ÿµÿ°ÿ¹ÿ¼ÿ´ÿµÿ±ÿ©ÿ¦ÿ©ÿ°ÿ©ÿÿÿ°ÿªÿ­ÿ«ÿÿÿ°ÿ°ÿ°ÿÂÿ§ÿ¨ÿ­ÿ¯ÿ°ÿµÿÿ¢ÿ«ÿ¯ÿ²ÿ»ÿ»ÿ±ÿ±ÿ¸ÿ¼ÿµÿ©ÿ¨ÿÿ¥ÿ¯ÿÿ±ÿ¾ÿ¦ÿÿ«ÿ¤ÿ±ÿ¡ÿ¡ÿ³ÿ°ÿ©ÿ°ÿ­ÿ¯ÿ®ÿ©ÿ§ÿ½ÿÿ¨ÿÁÿ½ÿµÿÃÿÿ ÿ·ÿ®ÿ­ÿ®ÿ«ÿªÿ¯ÿ¹ÿ¸ÿ¸ÿºÿ³ÿ«ÿ¨ÿ©ÿ¯ÿ´ÿ³ÿ³ÿ²ÿªÿ¨ÿªÿ¿ÿ¨ÿ°ÿ¬ÿ®ÿ±ÿ¹ÿ¹ÿ®ÿ¯ÿ¶ÿ¬ÿ£ÿ¡ÿ·ÿ³ÿ­ÿ¬ÿzÿÿ©ÿ¶ÿ´ÿ©ÿ°ÿ¸ÿ«ÿtÿÿäþ[ÿÿ«ÿ¾ÿÐÿ¨ÿÿ©ÿ´ÿ³ÿ²ÿ§ÿ®ÿ²ÿµÿ°ÿ§ÿ±ÿ²ÿ¾ÿ§ÿµÿ¼ÿ³ÿ²ÿ´ÿ¸ÿ¸ÿ²ÿ­ÿ¬ÿ§ÿ¬ÿ·ÿ¯ÿ©ÿ§ÿ²ÿ²ÿ³ÿµÿ¼ÿ¼ÿ¯ÿ±ÿ°ÿªÿ§ÿ²ÿ¯ÿ£ÿ¨ÿ²ÿ½ÿÿ§ÿ¼ÿ²ÿ«ÿÉÿÂÿ§ÿ¤ÿ¬ÿÿxÿ%ÿÝþ
ÿ_ÿ¡ÿ¯ÿ§ÿ´ÿ®ÿ­ÿ±ÿµÿ»ÿ¡ÿ«ÿ«ÿÁÿºÿµÿ·ÿ²ÿ²ÿ±ÿ±ÿ¼ÿ½ÿÀÿ·ÿ­ÿ«ÿ©ÿ¡ÿÿ©ÿ³ÿ»ÿ²ÿ¶ÿ¿ÿÿ¦ÿ¾ÿ³ÿ¡ÿ¢ÿ¶ÿ»ÿ¬ÿ¹ÿÁÿ²ÿ·ÿ¥ÿ¯ÿ®ÿ­ÿ§ÿ¦ÿ¦ÿ¥ÿ´ÿ»ÿ¯ÿ²ÿ¶ÿ¥ÿÿ«ÿ·ÿºÿ¿ÿ±ÿ¬ÿ³ÿ¥ÿ¯ÿ¥ÿ±ÿ½ÿµÿ ÿªÿ¨ÿÿ¤ÿ«ÿ§ÿ­ÿ¬ÿ§ÿ«ÿ®ÿ­ÿ«ÿ´ÿªÿ¡ÿ´ÿ¦ÿ¡ÿ£ÿ¯ÿ¹ÿÅÿ´ÿ±ÿ¹ÿ·ÿ¼ÿ®ÿ±ÿ²ÿ²ÿ±ÿ°ÿ¯ÿ¬ÿ°ÿ³ÿ­ÿ¨ÿ°ÿ®ÿ£ÿ¦ÿ¬ÿ¨ÿÿ¤ÿÿ³ÿÿÿ¨ÿ¯ÿ¦ÿ©ÿÿ¦ÿ¨ÿ©ÿµÿ²ÿ®ÿ²ÿ§ÿ¡ÿÿÿÿ¸ÿÿ©ÿÅÿ§ÿ­ÿ³ÿÿ¸ÿÿ¨ÿÿÿÿÿÿ¨ÿ¬ÿ¦ÿÿÿ«ÿ¨ÿÿÿÿÿ¡ÿÿ¯ÿÿÿÿÿÿ¬ÿ­ÿÿ¡ÿ¤ÿ©ÿ¯ÿ¬ÿ¯ÿ¬ÿÿ¨ÿ§ÿ©ÿªÿ¯ÿ¯ÿÿÿ«ÿ¨ÿ§ÿÿ¦ÿ©ÿ©ÿ£ÿªÿ®ÿ§ÿÿ©ÿ´ÿ¦ÿ«ÿ ÿ¬ÿ¬ÿ­ÿ¦ÿÿÿÿ©ÿ¸ÿ°ÿ¤ÿÿ¦ÿ¶ÿ­ÿ¨ÿ´ÿµÿ´ÿ·ÿ«ÿ«ÿ´ÿ¦ÿ´ÿÿ­ÿ¡ÿ²ÿ½ÿ²ÿ´ÿµÿ¯ÿ¢ÿ¥ÿ­ÿ©ÿ¥ÿ®ÿ°ÿ£ÿ ÿÿ°ÿ ÿÿ ÿ«ÿ¬ÿªÿ¦ÿ»ÿµÿ¦ÿ¥ÿ­ÿ«ÿ¶ÿ¼ÿ¶ÿ¸ÿ°ÿ¨ÿ«ÿ«ÿ°ÿ·ÿ²ÿ¸ÿ¢ÿ¬ÿ®ÿ²ÿ·ÿµÿ«ÿ§ÿ±ÿ±ÿ¯ÿ¼ÿ»ÿ³ÿ±ÿ³ÿ¨ÿ¤ÿ¨ÿµÿ°ÿªÿ°ÿ´ÿÿ¡ÿ¦ÿªÿ¯ÿ®ÿ²ÿ±ÿ¨ÿ£ÿ°ÿ«ÿ·ÿ¨ÿÿªÿ§ÿ²ÿÃÿºÿ±ÿÁÿ¹ÿ§ÿªÿ±ÿ²ÿ®ÿ³ÿ¥ÿ£ÿ©ÿÿ«ÿ»ÿ³ÿ±ÿ°ÿ¸ÿªÿ¨ÿ´ÿ¶ÿ¸ÿ¿ÿ½ÿ½ÿÅÿªÿ­ÿ©ÿ¯ÿ±ÿºÿÿ¤ÿ©ÿ¬ÿ§ÿ°ÿªÿÿ¬ÿ®ÿ²ÿ¨ÿ±ÿÿ¨ÿ²ÿÿÿ¤ÿ¥ÿ¬ÿªÿ®ÿ´ÿ²ÿ³ÿ³ÿ³ÿ¨ÿ®ÿªÿ¼ÿ¶ÿ½ÿÂÿªÿÿ®ÿ¼ÿ»ÿµÿªÿ¤ÿ®ÿ¾ÿ¶ÿÆÿ»ÿ²ÿÁÿ³ÿ¶ÿµÿµÿµÿ·ÿ³ÿºÿ½ÿ¬ÿ©ÿ­ÿ²ÿ¸ÿËÿ¦ÿ£ÿºÿ¬ÿ­ÿªÿ¦ÿ°ÿ´ÿµÿµÿ¡ÿµÿ®ÿ¯ÿ³ÿÿ©ÿµÿ­ÿ¬ÿ®ÿ¸ÿ·ÿ­ÿ°ÿ¹ÿ³ÿ§ÿ­ÿ¡ÿ³ÿ¤ÿ®ÿ¡ÿ¯ÿ³ÿ·ÿ±ÿ¨ÿ©ÿ®ÿ®ÿ¨ÿ²ÿ¯ÿ­ÿ±ÿÿ¶ÿ²ÿ·ÿµÿ¬ÿ³ÿ´ÿªÿ²ÿ©ÿ³ÿµÿ£ÿ«ÿ©ÿ­ÿ­ÿ¨ÿ­ÿ­ÿ¯ÿ²ÿ¯ÿ¯ÿ¬ÿ¯ÿ¯ÿ¹ÿÿ§ÿ­ÿºÿ­ÿ¯ÿ³ÿ»ÿÆÿ¹ÿ®ÿÀÿºÿ³ÿ¤ÿ·ÿ©ÿ·ÿÅÿºÿ¬ÿ±ÿµÿ°ÿ·ÿ¹ÿ¯ÿ¥ÿªÿµÿªÿ¤ÿ¬ÿ´ÿµÿ·ÿµÿ«ÿ«ÿ¸ÿ®ÿ£ÿÿ¯ÿµÿ±ÿ³ÿµÿ­ÿ§ÿ­ÿªÿ¨ÿ·ÿµÿ¤ÿ¦ÿ³ÿ¼ÿºÿ²ÿ§ÿ¥ÿ°ÿ¸ÿ»ÿÄÿÉÿ¬ÿ¹ÿ«ÿ³ÿ·ÿ´ÿ±ÿµÿ´ÿ¥ÿªÿ°ÿ«ÿÁÿ±ÿ±ÿ¤ÿÿ³ÿ«ÿ¥ÿºÿ¸ÿ·ÿºÿ«ÿ§ÿ¼ÿ¿ÿ¸ÿ¸ÿµÿ¸ÿ»ÿ¶ÿ¶ÿ¯ÿ¯ÿ§ÿ¹ÿ¹ÿ©ÿ²ÿ­ÿ±ÿ³ÿ¨ÿ­ÿ¯ÿ»ÿ·ÿ¨ÿ­ÿÿ¬ÿµÿ©ÿ¤ÿ°ÿºÿ¶ÿ¬ÿºÿÀÿ¼ÿ¤ÿ¡ÿ«ÿ²ÿ°ÿ¨ÿ§ÿ¼ÿÃÿÅÿ§ÿ¶ÿ²ÿ­ÿ²ÿ§ÿ¤ÿªÿ£ÿ°ÿ³ÿ¦ÿ¨ÿ±ÿ¬ÿ»ÿ¬ÿ¨ÿ±ÿ±ÿ¶ÿ°ÿ»ÿ¹ÿ²ÿ²ÿ¼ÿ¶ÿ¯ÿ½ÿÃÿ±ÿ³ÿÂÿ·ÿ·ÿ­ÿ­ÿ«ÿ¨ÿ¯ÿ·ÿ¯ÿªÿ¿ÿÇÿ¼ÿ°ÿ¢ÿ§ÿ¼ÿ¸ÿ©ÿ·ÿÄÿ¸ÿ­ÿ·ÿ­ÿÿ¢ÿ±ÿ¶ÿ·ÿ¹ÿ³ÿ¬ÿ³ÿ¶ÿ¡ÿ¶ÿ¸ÿ±ÿ°ÿ®ÿ¨ÿ¨ÿ®ÿÅÿÿ¢ÿ¥ÿ¬ÿ­ÿªÿ¬ÿ¶ÿµÿ©ÿ½ÿ½ÿ²ÿ±ÿ°ÿ»ÿÄÿµÿ¢ÿ©ÿ½ÿÿ´ÿ¹ÿ¶ÿ²ÿ·ÿ»ÿ³ÿ§ÿ¯ÿ¬ÿ°ÿ´ÿµÿ±ÿ±ÿ°ÿ¯ÿ¯ÿ¶ÿ¯ÿ¨ÿ®ÿ´ÿ²ÿ°ÿ²ÿ¸ÿºÿ­ÿ±ÿªÿ¸ÿ·ÿ­ÿ°ÿµÿ²ÿ°ÿ³ÿ±ÿ¸ÿ²ÿ¨ÿÿÿÿ¢ÿ ÿªÿ±ÿ½ÿ¨ÿ¬ÿ©ÿ¦ÿ¬ÿªÿ¶ÿ­ÿ®ÿ®ÿ²ÿ¸ÿ¹ÿ¹ÿºÿ¸ÿÂÿ·ÿ©ÿ­ÿ¶ÿ³ÿ±ÿ«ÿ¢ÿ¬ÿ§ÿ°ÿ·ÿµÿ¸ÿ¶ÿ°ÿ°ÿ³ÿ§ÿ³ÿ­ÿ¥ÿ©ÿ³ÿ·ÿ´ÿ¹ÿ½ÿ¿ÿÃÿ®ÿ­ÿ®ÿ±ÿ½ÿ´ÿ»ÿºÿµÿµÿ·ÿ¶ÿ´ÿ¹ÿÁÿ´ÿ¬ÿ©ÿ´ÿºÿ·ÿ³ÿµÿ»ÿ½ÿ¯ÿ¸ÿ«ÿ³ÿÅÿ¿ÿ¸ÿ¬ÿ²ÿ²ÿ¦ÿ­ÿ¸ÿ¶ÿ¯ÿ²ÿ¹ÿ¸ÿÀÿ¤ÿ®ÿ²ÿ¬ÿ¦ÿ¦ÿ®ÿ»ÿÆÿ§ÿ¹ÿ¾ÿ¼ÿ½ÿÀÿÂÿÃÿ¹ÿ½ÿ»ÿ½ÿ½ÿÁÿ¿ÿ¶ÿ±ÿ»ÿÀÿ¼ÿ¤ÿ­ÿ¸ÿ³ÿ§ÿ±ÿÁÿ²ÿ¬ÿÁÿ¼ÿ½ÿ½ÿ·ÿ±ÿ¯ÿ¯ÿ°ÿºÿ´ÿ¤ÿ®ÿ¨ÿ£ÿ¢ÿ©ÿ°ÿ©ÿ®ÿªÿ²ÿ¢ÿ´ÿ½ÿ¼ÿ³ÿ°ÿ¼ÿ»ÿ²ÿ¹ÿµÿ³ÿ¯ÿ¹ÿÁÿÀÿ¸ÿ¯ÿºÿ ÿ§ÿ¯ÿ»ÿ·ÿ°ÿ¬ÿ²ÿ¼ÿµÿ°ÿÃÿÃÿ²ÿµÿµÿ«ÿªÿµÿºÿ¾ÿ½ÿ¡ÿ½ÿµÿÇÿ¸ÿªÿ¥ÿ©ÿµÿ³ÿºÿ¿ÿ¶ÿºÿ³ÿ·ÿ³ÿµÿ»ÿ¶ÿ¼ÿ¼ÿ¨ÿªÿ´ÿ¶ÿ¶ÿ®ÿ®ÿ¸ÿÀÿ¿ÿ©ÿÿºÿ¯ÿ®ÿ§ÿ¶ÿ±ÿ©ÿ¯ÿ³ÿ·ÿ©ÿ®ÿ«ÿ¨ÿ«ÿ¶ÿ´ÿ­ÿ¹ÿºÿ§ÿ¸ÿ§ÿ´ÿ¨ÿ¯ÿ£ÿ©ÿ²ÿ´ÿ¶ÿ³ÿ¨ÿ¿ÿ¶ÿ®ÿ»ÿ¿ÿªÿªÿ±ÿ²ÿ´ÿ¯ÿ§ÿ·ÿ°ÿ±ÿ¯ÿ·ÿ«ÿ³ÿ´ÿ¶ÿºÿ¶ÿ®ÿ©ÿ¶ÿºÿ·ÿµÿ£ÿ¬ÿ¥ÿ§ÿ­ÿ­ÿ´ÿ¼ÿ¯ÿÿ­ÿÁÿ³ÿ©ÿ®ÿ´ÿ³ÿ«ÿ¬ÿ¬ÿ¬ÿ°ÿ©ÿÿºÿÂÿÁÿºÿ³ÿ²ÿ¸ÿ±ÿ«ÿÆÿ¡ÿÂÿ·ÿ»ÿºÿ°ÿÄÿÇÿ¿ÿ²ÿ¬ÿ­ÿ­ÿ»ÿ±ÿ»ÿ¨ÿ¤ÿµÿ°ÿ³ÿ´ÿ³ÿ°ÿ­ÿ°ÿ¤ÿ§ÿ¨ÿ¶ÿ´ÿ²ÿ³ÿ³ÿ¯ÿ±ÿ´ÿ¶ÿ½ÿÃÿ·ÿ®ÿÈÿÉÿ¶ÿ¥ÿ»ÿ²ÿ¬ÿªÿ³ÿÃÿ¸ÿ­ÿÏÿÿ¤ÿ»ÿµÿ«ÿÄÿ»ÿºÿ¯ÿ¢ÿ§ÿ¯ÿ°ÿ­ÿªÿ°ÿµÿ§ÿ»ÿ´ÿ¶ÿ´ÿ­ÿ²ÿ±ÿªÿºÿ¹ÿ¡ÿÿ³ÿ´ÿµÿ­ÿ´ÿ¬ÿµÿ³ÿ©ÿ¨ÿ¬ÿµÿ°ÿ³ÿ¾ÿ¯ÿ»ÿ¿ÿ«ÿ¡ÿ«ÿ³ÿ°ÿ®ÿ·ÿµÿ¨ÿ»ÿ¿ÿ½ÿ´ÿÀÿ»ÿ¹ÿ·ÿ§ÿ©ÿ·ÿ¼ÿ°ÿ©ÿ³ÿ¹ÿ¹ÿ«ÿ¶ÿÁÿ²ÿµÿ¼ÿ¹ÿ¾ÿ³ÿ´ÿ¶ÿ·ÿ»ÿ²ÿ«ÿ©ÿÌÿÁÿºÿ´ÿ«ÿ·ÿ¦ÿÿÿ£ÿ¦ÿ°ÿ½ÿ·ÿ°ÿ½ÿ¼ÿ®ÿ­ÿ·ÿ¬ÿ¸ÿ´ÿ¸ÿ´ÿÅÿÂÿ®ÿ«ÿµÿÁÿÀÿ°ÿ³ÿ±ÿ§ÿ¤ÿ²ÿ«ÿªÿ¼ÿ¶ÿ«ÿ¬ÿ´ÿ³ÿ¬ÿ¬ÿ¶ÿ¬ÿ¶ÿ«ÿ¤ÿµÿ¹ÿ¯ÿ±ÿ®ÿ²ÿ«ÿ¥ÿ±ÿ«ÿÿ¦ÿ¦ÿ²ÿ»ÿ£ÿ©ÿ²ÿªÿ·ÿ¼ÿªÿµÿ­ÿ¯ÿ«ÿ©ÿªÿªÿªÿ¥ÿ«ÿ­ÿµÿÀÿ¡ÿ©ÿ¿ÿµÿ¸ÿ¸ÿ¼ÿ»ÿ½ÿÃÿ´ÿ¤ÿ¯ÿ½ÿ¸ÿÿ¯ÿ²ÿ´ÿ¯ÿ¼ÿ¬ÿºÿÉÿ®ÿ¦ÿ¬ÿ°ÿ³ÿ©ÿªÿ°ÿ¢ÿ«ÿ²ÿµÿ¶ÿÃÿ»ÿ°ÿ¯ÿ¦ÿ±ÿ¤ÿ«ÿªÿ¨ÿ«ÿµÿ±ÿ§ÿ§ÿ¥ÿ«ÿ¨ÿ°ÿ¡ÿ¤ÿÿÿ´ÿ©ÿÁÿ½ÿªÿ¯ÿ©ÿ¬ÿ®ÿ¦ÿ¯ÿ¼ÿ²ÿ¤ÿ¨ÿ¯ÿ¶ÿ¦ÿ¯ÿÿÿÿ¢ÿÿÿ¡ÿ°ÿÿÿ¥ÿ§ÿ¤ÿÿÿ¨ÿ¸ÿ­ÿ¨ÿ¢ÿÿ±ÿ¤ÿ§ÿÿÿÿ©ÿ§ÿ©ÿÿÿ¡ÿªÿ½ÿ²ÿÿÿ©ÿ­ÿ§ÿ§ÿÿ ÿ¥ÿ­ÿ°ÿ¯ÿÿ¡ÿªÿ ÿ ÿ«ÿµÿ±ÿ©ÿ«ÿ§ÿÿ£ÿ¦ÿÿÿ§ÿÿÿÿÿÿ§ÿÿÿÿ¦ÿ±ÿ¢ÿÿÿÿ¡ÿÿÿÿÿÿÿ£ÿÿÿÿÿ¢ÿ²ÿªÿ¬ÿ¨ÿ²ÿ¢ÿÿÿ¢ÿ¤ÿ«ÿ¨ÿ¦ÿ¯ÿÿÿ¬ÿ­ÿ¨ÿ³ÿÅÿÿ¿ÿ±ÿ¾ÿ°ÿ¡ÿ¥ÿÀÿ²ÿ¯ÿ¤ÿ©ÿ²ÿ®ÿ¨ÿ®ÿ¸ÿ±ÿªÿ¤ÿ¹ÿ¶ÿ²ÿ¹ÿªÿªÿ·ÿµÿ¨ÿ¥ÿ«ÿºÿ¯ÿ­ÿ«ÿÀÿ´ÿ«ÿ¯ÿ®ÿªÿ¨ÿ§ÿ¢ÿ£ÿÿ®ÿ®ÿ©ÿ­ÿ¹ÿ»ÿÀÿÿÿ±ÿ¶ÿ°ÿ»ÿ¬ÿ¦ÿ®ÿ²ÿªÿ¥ÿ­ÿ¾ÿ½ÿ¯ÿ¯ÿ±ÿ«ÿªÿ®ÿ¬ÿÿ¢ÿ·ÿ ÿ°ÿ£ÿ´ÿ­ÿ¯ÿ½ÿ ÿ±ÿµÿ¬ÿ±ÿ¤ÿ¥ÿ´ÿ·ÿºÿµÿ¨ÿªÿ³ÿ¶ÿ·ÿ´ÿ«ÿ¡ÿÁÿ¹ÿ¯ÿ²ÿÂÿ¶ÿ©ÿ¨ÿªÿ¯ÿ«ÿ½ÿ¬ÿ½ÿ¶ÿ®ÿ©ÿ¯ÿ°ÿ­ÿ¨ÿªÿ±ÿ­ÿ¨ÿ²ÿ³ÿ¢ÿ¯ÿ½ÿºÿ´ÿ²ÿ§ÿ¯ÿ¯ÿ©ÿ³ÿ´ÿ±ÿÿ¾ÿ¾ÿ³ÿ©ÿ³ÿÇÿµÿ§ÿ«ÿ³ÿ±ÿ¢ÿ£ÿ§ÿÿ¦ÿ¯ÿ§ÿ°ÿ°ÿ¦ÿ¤ÿ±ÿÁÿ°ÿ²ÿ£ÿ²ÿ¬ÿÿÿ¸ÿ¸ÿ«ÿ°ÿµÿ¸ÿ¯ÿ§ÿ«ÿ°ÿ®ÿ¹ÿ½ÿ®ÿ­ÿ­ÿ¨ÿ´ÿµÿ¯ÿ¾ÿ¸ÿ§ÿµÿ»ÿµÿ§ÿªÿ´ÿÿ¨ÿ¨ÿ¦ÿ¯ÿµÿ»ÿ¬ÿ§ÿ±ÿ¼ÿ³ÿÃÿ¯ÿ«ÿÿ£ÿ¤ÿ¨ÿ¬ÿ²ÿ®ÿ¡ÿ«ÿ®ÿ¥ÿ¨ÿÿ®ÿµÿ¬ÿÿ§ÿ¬ÿ´ÿ®ÿ§ÿ±ÿ»ÿ¶ÿºÿ§ÿÿoÿFÿ¡ÿ¢ÿ­ÿ¬ÿ±ÿ¨ÿ«ÿ©ÿ©ÿ§ÿ®ÿµÿ¯ÿ¦ÿ¢ÿ«ÿ­ÿ¦ÿ°ÿ«ÿÿ©ÿµÿ¸ÿºÿ»ÿ«ÿ¥ÿ©ÿ·ÿ³ÿµÿÿ³ÿ¤ÿ¤ÿ®ÿ¼ÿ»ÿ®ÿ¨ÿ§ÿ¼ÿ±ÿ¦ÿ«ÿªÿ®ÿ§ÿ¨ÿªÿ¦ÿ©ÿ°ÿ¶ÿ¶ÿ°ÿ«ÿ¬ÿ«ÿ§ÿ¶ÿ°ÿ¢ÿ¤ÿ²ÿ±ÿ ÿÿ©ÿ³ÿ·ÿ±ÿ©ÿ¿ÿ±ÿ°ÿ¸ÿªÿºÿ¥ÿ¸ÿµÿ®ÿ­ÿ¶ÿ°ÿªÿÿ¨ÿªÿ¢ÿ¨ÿ°ÿ¯ÿ¬ÿ¬ÿµÿ¼ÿ°ÿ©ÿ°ÿ²ÿ§ÿ¤ÿÿ°ÿ²ÿ·ÿ½ÿ«ÿ¶ÿ§ÿÿªÿ®ÿ¥ÿ¬ÿ¤ÿ¡ÿµÿ©ÿ¤ÿºÿ«ÿªÿµÿ±ÿÁÿ¬ÿÿ¿ÿÆÿ±ÿ±ÿ¸ÿºÿ´ÿ²ÿ®ÿ§ÿ­ÿ°ÿ¦ÿ¤ÿ¦ÿ¡ÿ©ÿ¶ÿ½ÿ¹ÿ¶ÿ®ÿ³ÿªÿ±ÿ±ÿ«ÿ±ÿ©ÿ°ÿ©ÿ¥ÿÿªÿ¯ÿ©ÿÿ³ÿ®ÿ¯ÿ´ÿ²ÿ¬ÿ®ÿ°ÿµÿ«ÿ¦ÿÿÿµÿµÿ²ÿ²ÿ³ÿ¯ÿ©ÿªÿ±ÿ²ÿ³ÿ¨ÿ¢ÿ±ÿ²ÿ³ÿªÿºÿ¯ÿ©ÿ·ÿ¸ÿ¹ÿºÿ­ÿ®ÿ¾ÿ¸ÿ¦ÿ±ÿ´ÿ±ÿ³ÿÿ»ÿ±ÿ¯ÿµÿ¸ÿ¸ÿ¹ÿ«ÿÿ¨ÿ«ÿ«ÿ¤ÿ¦ÿ£ÿµÿµÿ®ÿ´ÿ­ÿ¬ÿ¶ÿ¸ÿ³ÿ³ÿµÿ°ÿ«ÿ°ÿ®ÿ©ÿ·ÿµÿ¹ÿ£ÿ¦ÿ°ÿ¶ÿºÿ¦ÿ¡ÿ³ÿÉÿªÿÿ ÿ¸ÿ¦ÿÿ·ÿ·ÿÇÿ±ÿ³ÿ½ÿ¯ÿÁÿ¯ÿ¡ÿ¥ÿ±ÿªÿ±ÿ²ÿ©ÿªÿ¯ÿ®ÿÿ¥ÿ³ÿµÿ³ÿ°ÿ«ÿ¡ÿ¥ÿ²ÿ¶ÿ³ÿ§ÿ¦ÿ¨ÿ¥ÿ¦ÿ°ÿ¬ÿÿ*ÿFþIþÿÿÿ¢ÿ¶ÿªÿ­ÿ¢ÿÀÿ³ÿÿ¶ÿÁÿ®ÿ´ÿ¡ÿ¨ÿ¾ÿ·ÿ¹ÿ³ÿ±ÿ¡ÿ¡ÿ¯ÿ­ÿ±ÿ­ÿÿ¤ÿ®ÿ²ÿ®ÿ«ÿªÿ¯ÿ®ÿ²ÿµÿªÿ¢ÿ§ÿ³ÿ³ÿ¨ÿ§ÿ§ÿ§ÿ­ÿ¤ÿ«ÿ«ÿ§ÿ®ÿ«ÿ²ÿ¶ÿ¯ÿ¦ÿ±ÿ¯ÿ¦ÿ±ÿ¯ÿµÿ³ÿ±ÿ«ÿÃÿ¨ÿ¸ÿ¬ÿ´ÿ®ÿ ÿ®ÿ¤ÿ¬ÿµÿ¯ÿ¦ÿ ÿÿÿ®ÿµÿªÿ¤ÿ°ÿ¾ÿµÿ®ÿ¯ÿ¤ÿ¦ÿ®ÿªÿ¯ÿ²ÿªÿ«ÿ¯ÿ¬ÿ¨ÿ³ÿ¹ÿªÿ¶ÿ¬ÿ®ÿ¶ÿªÿªÿ®ÿ²ÿ±ÿ¨ÿÿÿÿ©ÿµÿ®ÿ¹ÿ­ÿ¸ÿ¥ÿ­ÿ£ÿ²ÿ®ÿ³ÿ·ÿ¸ÿ¶ÿµÿ²ÿ¯ÿ°ÿ¡ÿªÿ±ÿ³ÿ¼ÿ±ÿ¦ÿ¡ÿªÿ°ÿ°ÿ²ÿ³ÿ¯ÿÿÿ®ÿ°ÿ«ÿ¤ÿ§ÿ«ÿªÿ§ÿ³ÿ·ÿ»ÿ¨ÿ¬ÿ²ÿ¥ÿªÿ·ÿ¯ÿ®ÿ­ÿ­ÿ©ÿ«ÿ«ÿ³ÿ±ÿ¿ÿ°ÿ«ÿ¯ÿ­ÿ´ÿ¬ÿ³ÿ¨ÿ¬ÿÿ©ÿ¥ÿ¨ÿ¨ÿ²ÿ«ÿ¯ÿ±ÿ¯ÿ´ÿ¬ÿ®ÿ¨ÿªÿ«ÿ«ÿ«ÿ¦ÿ©ÿ©ÿ¨ÿ­ÿ·ÿ´ÿ²ÿ¯ÿ¥ÿ¯ÿ¶ÿ°ÿµÿ¸ÿ¨ÿ­ÿ®ÿÿ®ÿ¬ÿ±ÿ«ÿ©ÿ°ÿµÿ´ÿ¢ÿ®ÿ¦ÿ©ÿ¨ÿ±ÿ­ÿ¿ÿ·ÿ³ÿ¥ÿ¯ÿ«ÿ§ÿ©ÿ¹ÿÀÿ³ÿ¨ÿ©ÿ¯ÿ±ÿ±ÿ²ÿ¬ÿ£ÿªÿ´ÿ®ÿ°ÿµÿºÿ·ÿ£ÿ§ÿ«ÿªÿ¯ÿªÿ¦ÿ¨ÿ«ÿ¬ÿ°ÿ´ÿ³ÿ°ÿµÿÀÿ±ÿ®ÿÀÿªÿ©ÿ®ÿ¯ÿ¸ÿªÿ¹ÿ³ÿªÿÿ¬ÿ³ÿ¡ÿ¥ÿ§ÿ°ÿ³ÿ¶ÿ¬ÿÿ±ÿ·ÿ±ÿ«ÿ³ÿ»ÿ­ÿ£ÿ¶ÿ¿ÿ±ÿ¨ÿ©ÿ®ÿ¤ÿÿ¹ÿ¹ÿ°ÿ´ÿ®ÿ§ÿ¹ÿ¬ÿ¹ÿ²ÿ±ÿªÿ¯ÿ¡ÿ½ÿÊÿ«ÿ¿ÿ¼ÿ¨ÿ¿ÿ·ÿ¬ÿ¾ÿ·ÿ²ÿÿ¥ÿ¶ÿ¿ÿºÿ°ÿ¶ÿªÿ¥ÿ¬ÿ®ÿ®ÿ¶ÿ¸ÿ±ÿªÿ°ÿ¯ÿ­ÿºÿ±ÿ¯ÿ¾ÿºÿ¶ÿ¹ÿªÿ¨ÿ©ÿ¥ÿµÿµÿµÿ¯ÿ¸ÿºÿ®ÿ»ÿ·ÿµÿ­ÿ°ÿ¾ÿ©ÿ¼ÿ«ÿ´ÿ¸ÿ®ÿ¬ÿ©ÿ«ÿ²ÿ®ÿ£ÿ³ÿ´ÿ»ÿ´ÿ­ÿ¶ÿÂÿ°ÿÿmÿ"ÿÿMÿÿ¤ÿ¦ÿ­ÿ®ÿÿVÿ
[truncated: 11,435,246 more chars]
