# Supplementary material for: Deciphering neuronal deficit and protein profile changes in human brain organoids from patients with creatine transporter deficiency
Source: eLife. 2023 Oct 13;12:RP88459. doi: 10.7554/eLife.88459 (PMC10575631; doi:10.7554/eLife.88459)
Supplement: Figure 6—source data 1. [file elife-88459-fig6-data1.zip › Figure 6 - Source data 1/GSK3b (A and B)/Lea 2022-11-21 15h51m57s (tubuline Colori blot 1b).scn]

MIME-Version: 1.0 (Generated by Image Lab 5.2.1)
Content-Type: multipart/mixed; boundary="20221121-155158-07D5CB30"
Content-Description: Image Lab Image File
X-EntityRank: middle
X-LastSaveDate: 2022.11.21.15.51.58.046

--20221121-155158-07D5CB30
Content-Type: text/xml; charset="utf8"
Content-Length: 1852
Content-Description: ItemHeaderTag
X-EntityRank: first
X-LastSaveDate: 2022.11.21.15.51.58.046

<!DOCTYPE XML>
<root version="2">
 <FileAuthoringInfo>
  <applicationName>Image Lab Touch</applicationName>
  <applicationSchema>3</applicationSchema>
  <majorVer>2</majorVer>
  <minorVer>3</minorVer>
  <subMinorVer>0</subMinorVer>
  <buildNumber>7</buildNumber>
  <changeList>198661</changeList>
  <buildType></buildType>
  <version>2.3.0.07</version>
 </FileAuthoringInfo>
 <name>Lea 2022-11-21 15h51m57s</name>
 <scan_id>54691178656895707</scan_id>
 <description></description>
 <user>Lea</user>
 <document_control_sign>0</document_control_sign>
 <document_controlled>0</document_controlled>
 <frame_sync_type>sync_frames_and_lanes</frame_sync_type>
 <normalization_channel>-1</normalization_channel>
 <normalization_use_bands>0</normalization_use_bands>
 <DisplaySettings>
  <showAnnotations>true</showAnnotations>
  <showLaneFrame>true</showLaneFrame>
  <showLanes>true</showLanes>
  <showBands>true</showBands>
  <showLaneLabels>true</showLaneLabels>
  <showBandsAttributes>true</showBandsAttributes>
  <bandsAttributes>1</bandsAttributes>
  <selectedLaneAttr>true</selectedLaneAttr>
  <showMWLegend>true</showMWLegend>
  <showVolumes>true</showVolumes>
  <showVolumesLabel>true</showVolumesLabel>
  <showBandEdges>false</showBandEdges>
 </DisplaySettings>
 <channel_count>1</channel_count>
 <rgb_composite>true</rgb_composite>
 <RGBDisplaySettings>
  <Red>
   <Channel>-1</Channel>
   <Enable>false</Enable>
  </Red>
  <Green>
   <Channel>-1</Channel>
   <Enable>false</Enable>
  </Green>
  <Blue>
   <Channel>-1</Channel>
   <Enable>false</Enable>
  </Blue>
 </RGBDisplaySettings>
 <scan_0>
  <transform invert="false" low_frac="0.874006" gamma="1" highlight_saturate="true" high_frac="0.998917"/>
  <colormap>Gray</colormap>
  <zoom>-1.0000000000000000</zoom>
  <image_anchor x="0.0000000000000000" y="0.0000000000000000"/>
 </scan_0>
</root>
--20221121-155158-07D5CB30
Content-Type: multipart/mixed; boundary="20221121-155158-08678DD0"
Content-Description: ScanImageTag0
X-EntityRank: first
X-LastSaveDate: 2022.11.21.15.51.58.046

--20221121-155158-08678DD0
Content-Type: application/octet-stream
Content-Length: 12179328
Content-Description: ImageData
X-EntityRank: first
X-LastSaveDate: 2022.11.21.15.51.58.047

¡ÿªÿ¢ÿ¯ÿ¯ÿ¦ÿ¡ÿÿ¦ÿ¤ÿÿ£ÿªÿ¯ÿ¯ÿ«ÿ±ÿ¶ÿ®ÿªÿ³ÿ¦ÿÿ ÿ©ÿ¹ÿ¥ÿ½ÿ±ÿ¥ÿ¢ÿ®ÿ¯ÿ¦ÿ¨ÿ¬ÿ§ÿ¥ÿÿ¥ÿ©ÿ¦ÿ¢ÿ£ÿ¤ÿ¢ÿ¾ÿ®ÿÿ®ÿ«ÿ¢ÿ¡ÿÿÿªÿ¡ÿ¦ÿÿÿÿÿ¡ÿ¨ÿªÿ­ÿ¡ÿ¦ÿªÿªÿ®ÿ­ÿ«ÿ¯ÿ¨ÿ¡ÿÿ¥ÿ¨ÿ¡ÿÿ¥ÿ§ÿ¦ÿ¹ÿÿ¥ÿ±ÿ®ÿ¢ÿÿÿ ÿÿ¨ÿ¥ÿ¡ÿ¨ÿ¥ÿ§ÿ¤ÿ ÿ¤ÿ¬ÿ¥ÿ©ÿÿÿ¥ÿ§ÿ¢ÿ¤ÿ©ÿ¢ÿÿ¦ÿÿ£ÿ¨ÿªÿªÿ®ÿ«ÿ¤ÿ±ÿ¶ÿÿ©ÿ©ÿ¡ÿ§ÿ¥ÿ¤ÿ­ÿ«ÿ¶ÿ´ÿªÿ¤ÿ©ÿ¦ÿÿ¢ÿ£ÿ¢ÿµÿ¹ÿ£ÿ°ÿ§ÿ³ÿªÿ¬ÿ±ÿ«ÿ§ÿ£ÿÿ±ÿ ÿ¢ÿÿ ÿªÿ©ÿ§ÿ¯ÿ©ÿ¯ÿ«ÿ¤ÿÿ¦ÿªÿ®ÿ¦ÿÿÿÿ®ÿ§ÿ§ÿ¡ÿ£ÿ ÿÿÿ¦ÿ¥ÿÿ ÿ¶ÿ¦ÿ©ÿ©ÿ©ÿÿÿ¡ÿ¬ÿ­ÿÿÿÿÿÿÿ¦ÿÿÿÿÿ¤ÿÿ£ÿÿ ÿ ÿ¢ÿ¤ÿªÿªÿ¥ÿ¤ÿ ÿ®ÿµÿ¶ÿ¬ÿÿÿÿ¨ÿ«ÿ¨ÿ©ÿ°ÿ¶ÿ²ÿ³ÿ¢ÿ¡ÿ¥ÿÿ¦ÿ³ÿ®ÿ¥ÿªÿ¥ÿ¢ÿ«ÿ¤ÿÿÿ´ÿ«ÿ¤ÿ¦ÿ¢ÿÿÿ±ÿ ÿ¥ÿÿ£ÿ©ÿ°ÿ´ÿ°ÿ¬ÿ§ÿÿ¥ÿ¬ÿ©ÿ¦ÿ£ÿ©ÿªÿ¡ÿÿÿªÿ§ÿ¨ÿ¯ÿªÿÿ©ÿ«ÿ£ÿÿ¡ÿÿeÿ`ÿÿ ÿ¦ÿÿÿÿ­ÿ¯ÿ§ÿ©ÿ¬ÿ®ÿ±ÿ¶ÿµÿ¬ÿ²ÿÿ¥ÿ¡ÿÿ£ÿ ÿ£ÿ§ÿªÿ¦ÿÿ¡ÿ­ÿÿÿÿÿÿ¢ÿÿ¢ÿ¡ÿÿ¡ÿ§ÿ¡ÿÿ³ÿ©ÿ»ÿ¥ÿ§ÿ¯ÿÿÿ«ÿ¯ÿ¬ÿ­ÿ³ÿ ÿÿ®ÿ£ÿ¦ÿÿÿ¡ÿ¦ÿ¬ÿ«ÿ¯ÿ±ÿÿÿ¬ÿ¤ÿ¡ÿ©ÿ¡ÿ¤ÿ¤ÿÿ§ÿ¤ÿªÿ´ÿ¦ÿÿ¤ÿµÿÿ½ÿÿÿÿÿÿ¥ÿ¨ÿ¨ÿªÿ¥ÿÿ£ÿªÿ¥ÿµÿ¦ÿ£ÿ¢ÿ¢ÿ§ÿ³ÿºÿ°ÿ¡ÿÿ£ÿÿÿ©ÿ²ÿ¨ÿÿÿÿ­ÿ¯ÿ¨ÿÿ¥ÿ´ÿ³ÿ±ÿµÿ°ÿ£ÿ«ÿ ÿÿÿ¨ÿÿÿÿ ÿ­ÿ½ÿ»ÿ¦ÿ¤ÿ©ÿ¨ÿ¹ÿ¤ÿ¢ÿ°ÿµÿ«ÿ§ÿ¦ÿ£ÿ¢ÿ¤ÿ§ÿ¬ÿ±ÿ°ÿ¦ÿÿ ÿ§ÿ¤ÿÿÿ¡ÿªÿ¥ÿ¬ÿ©ÿ¢ÿ¤ÿÿÿÿ¡ÿ¦ÿ¨ÿÿ£ÿ¡ÿ¥ÿ¬ÿ¢ÿÿ©ÿ®ÿÿÿ¥ÿ¡ÿ¥ÿÿ¬ÿÿ¤ÿÿÿ¢ÿ£ÿ®ÿ¨ÿÿÿÿ¤ÿ­ÿ¬ÿ¥ÿ£ÿÿÿÿ£ÿ¤ÿ§ÿÿ¥ÿ°ÿ¬ÿ©ÿ¦ÿ¤ÿ¤ÿ§ÿ©ÿÿ¬ÿµÿ´ÿÿÿ¥ÿÿÿÿÿÿÿÿÿÿ©ÿÿÿÿ·ÿ¢ÿÿÿÿÿÿ ÿÿ¦ÿ©ÿ§ÿªÿÿÿÿÿÿÿÿÿÿ·ÿÿÿ ÿÿ~ÿÿÿÿÿÿÿÿÿÿÿÿÿÿÿÿÿÿµÿ¤ÿÿ¢ÿ¬ÿ¥ÿ¢ÿÿÿÿÿÿ¡ÿÿÿÿÿÿÿÿ}ÿyÿÿÿÿÿÿÿÿÿÿÿÿÿÿÿÿÿÿÿÿÿÿÿÿzÿÿÿÿÿÿÿÿÿÿÿÿÿÿÿÿÿÿ¤ÿÿÿÿÿÿÿÿÿÿÿÿÿÿÿÿÿÿÿÿÿÿÿÿ¦ÿÿÿÿÿÿÿÿÿÿÿÿÿÿÿÿ¦ÿÿÿÿ¬ÿÿ£ÿ«ÿ«ÿ¤ÿÿ§ÿ°ÿ¥ÿ ÿ¢ÿÿ¤ÿ£ÿÿ¢ÿ¡ÿ£ÿ¦ÿÿÿÿ±ÿ¥ÿÿÿ¶ÿÿÿÿ¦ÿÿ¦ÿ ÿÿ¤ÿÿ©ÿ³ÿ¨ÿÿÿÿÿÿ¨ÿ¢ÿ­ÿÿ¢ÿ´ÿÿÿ°ÿÿ¨ÿ ÿ©ÿÿÿÿ¤ÿ¡ÿ«ÿ­ÿ¡ÿÿÿÿÿ¨ÿÿÿÿÿÿ{ÿÿÿÿÿÿÿÿÿÿÿÿÿ¡ÿÿ§ÿ¥ÿÿÿ¦ÿ£ÿ¢ÿ«ÿ©ÿ®ÿÿÿÿ¨ÿÿ¨ÿ¡ÿÿ ÿ¥ÿÂÿ ÿ©ÿ°ÿ¬ÿ¨ÿ¤ÿÿ«ÿ²ÿ³ÿ£ÿÿ£ÿ«ÿÿÿ±ÿ¤ÿÿ«ÿ ÿ¢ÿ¥ÿÿÿ¤ÿÿ ÿ¥ÿÿÿ§ÿÿ¡ÿ ÿ¨ÿ®ÿ¥ÿ¡ÿÿÿªÿÿÿ ÿÿÿÿÿ°ÿ®ÿ¦ÿ ÿ­ÿ£ÿÿ°ÿ¤ÿÿÿÿ¤ÿ´ÿ±ÿ§ÿªÿÿ¥ÿÿÿÿ§ÿ¢ÿ£ÿÿÿÿ¡ÿ¡ÿÿÿÿ«ÿÿ¦ÿÿÿÿÿÿ¡ÿÿÿÿÿÿÿÿ¡ÿÿÿ¬ÿ£ÿ¡ÿ©ÿ¡ÿ£ÿ¢ÿÿÿÿÿÿ´ÿÿÿÿÿ ÿ©ÿÿ«ÿ ÿÿÿÿÿ ÿÿÿÿÿÿÿÿÿÿÿÿÿÿÿÿÿ£ÿÿÿÿÿ¥ÿÿªÿÿÿÿ©ÿ¨ÿÿÿÿ©ÿÿÿ²ÿÿÿÿÿÿÿÿÿÿÿÿÿÿÿÿÿÿÿÿ©ÿÿÿÿÿÿ¢ÿ¤ÿ°ÿÿÿoÿÿ¦ÿ¡ÿÿ©ÿÿÿÿÿÿÿÿÿ¦ÿ¦ÿÿÿÿÿ¢ÿ£ÿ¡ÿ¥ÿÿÿÿÿ£ÿ£ÿÿÿ¡ÿÿ ÿÿ£ÿÿÿ ÿÿÿÿÿÿÿ¦ÿÿÿ¡ÿ¢ÿÿÿÿÿÿÿÿ¡ÿÿÿ¡ÿÿÿÿ ÿÿÿÿ©ÿÿªÿÿ¡ÿ¨ÿÿ£ÿÿ«ÿÿºÿÿÿÿwÿ®ÿÿÿÿÿÿ¡ÿ£ÿ¥ÿÿÿÿÿÿÿÿÿÿ ÿÿÿÿÿÿÿÿÿÿÿÿÿÿÿÿÿÿÿÿÿÿ¯ÿ¡ÿÿÿÿ¥ÿÿ«ÿÿÿÿÿÿ¢ÿÿÿÿÿÿ£ÿªÿ§ÿÿ¤ÿ¡ÿ¡ÿ§ÿÿÿÿÿÿÿÿÿÿÿÿÿÿÿ£ÿÿÿ ÿ¦ÿÿÿÿÿÿÿÿÿÿÿ ÿ¬ÿÿÿÿ¤ÿ£ÿÿÿÿÿÿ¡ÿ¡ÿ§ÿ ÿÿ©ÿªÿÿÿÿÿªÿ§ÿ¢ÿ±ÿÿÿÿÿ¥ÿµÿ£ÿ¢ÿÿÿ¢ÿÿ¢ÿÿÿÿÿªÿ¡ÿ§ÿÿÿ¤ÿÿªÿÿÿÿÿ¢ÿ«ÿªÿ¢ÿÿÿ ÿ¡ÿÿÿÿÿ¡ÿÿÿÿÿÿÿ¥ÿÿÿ¡ÿÿÿÿ§ÿÿÿÿ£ÿÿÿÿÿÿ¬ÿ~ÿÿ¼ÿ ÿÿÿ ÿ¦ÿ©ÿ¤ÿ¡ÿÿÿÿÿ£ÿÿÿÿÿÿÿÿÿ¨ÿÿÿÿ¢ÿÿÿÿÿ¥ÿ¥ÿ¢ÿÿÿÿÿÿ¨ÿÿÿÿÿÿÿÿÿÿÿÿ§ÿ¢ÿÿ¤ÿ©ÿÿÿ£ÿ§ÿ¦ÿ¬ÿ¥ÿÿÿÿÿÿ ÿÿÿÿÿÿÿ¦ÿÿÿÿÿÿÿÿÿÿÿÿÿÿÿÿ¡ÿÿÿÿÿ¬ÿÿÿÿÿÿÿ¡ÿÿÿÿÿÿÿÿÿ£ÿÿÿÿÿÿÿÿÿ¢ÿ ÿÿÿÿÿÿÿ¢ÿÿÿ¡ÿ¦ÿ¡ÿÿÿÿÿÿÿÿÿ¦ÿÿÿÿÿÿ¤ÿ ÿÿÿÿÿÿÿÿÿÿ¡ÿÿÿÿ¢ÿ§ÿÿÿÿÿÿÿÿÿÿÿÿÿ ÿÿÿ¤ÿÿÿÿÿÿ§ÿ«ÿ¢ÿ¡ÿÿ£ÿ¤ÿ®ÿÿÿÿÿ«ÿ²ÿÿ¤ÿªÿ±ÿÿÿÿÿ§ÿ§ÿÿÿÿÿÿ¥ÿÿÿÿÿÿÿÿÿÿÿÿÿ¨ÿÿÿÿÿÿ¢ÿÿÿÿÀÿªÿ ÿ½ÿÿÿÿ¡ÿ§ÿÿÿ¯ÿªÿ£ÿ ÿÿÿÿÿÿÿÿÿÿÿÿ ÿ¥ÿÿÿ¤ÿ¢ÿÿÿÿ ÿ¬ÿ¥ÿ£ÿÿÿÿ§ÿ¯ÿÿÿ¥ÿ§ÿ ÿÿÿÿ¥ÿÿÿ ÿÿÿÿÿÿÿÿÿÿÿÿ©ÿÿÿ¢ÿÿÿ¢ÿÿ¢ÿ¥ÿÿÿÿÿªÿÿÿ¢ÿÿÿÿÿÿÿÿÿ¦ÿÿ ÿÿ¡ÿÿÿÿÿÿÿÿÿÿÿÿÿÿÿÿÿÿÿÿ¥ÿ¤ÿÿÿÿ§ÿ­ÿÿÿÿÿÿÿÿÿwÿ¢ÿ­ÿ¥ÿ²ÿÿÿÿÿÿ´ÿÿ ÿÿÿÿÿ¤ÿ¢ÿ¯ÿ¥ÿÿÿ¥ÿ¯ÿ¨ÿ®ÿ¨ÿ£ÿ¢ÿÿÿÿÿ¬ÿ¦ÿÿ£ÿÿÿÿÿ£ÿ¨ÿ ÿ¬ÿÿÿÿÿÿ¤ÿÿÿ¡ÿÿÿÿ£ÿ­ÿ¥ÿÿ ÿÿÿÿ¢ÿ¦ÿÿÿÿÿÿÿÿ¬ÿ²ÿÿ ÿÿÿ´ÿ ÿÿÿvÿÿÿÿÿ®ÿÿÿÿ®ÿ¦ÿÿÿ¢ÿ¬ÿÿÿÿÿÿ¤ÿÿÿÿÿÿÿÿ¢ÿÿÿ ÿ¨ÿÿÿÿ©ÿ¨ÿÿ®ÿÿÿÿÿgÿþþ_ÿÿÿÿ ÿ¥ÿ­ÿ§ÿÿÿÿÿÿ£ÿÿÿÿÿ©ÿ ÿÿÿÿÿ¤ÿÿÿÿÿÿÿ®ÿÿ¡ÿÿ§ÿÿÿ¦ÿ§ÿÿÿÿ¨ÿ­ÿ¦ÿ¨ÿÿÿ ÿ ÿ¢ÿ¢ÿÿÿ£ÿÿ¢ÿÿÿÿÿ£ÿÿ©ÿ¢ÿÿÿ¡ÿÿÿÿ©ÿ¤ÿÿÿ ÿ§ÿ¬ÿ´ÿ®ÿ©ÿ«ÿ®ÿ±ÿÿÿ¤ÿÿÿ¥ÿ¨ÿÿ¯ÿÿ­ÿÿ°ÿ£ÿ®ÿ§ÿ¡ÿÿ¢ÿÿ ÿ¡ÿÿÿÿÿÿÿÿÿ ÿÿÿÿ¦ÿ¤ÿÿÿÿÿÿÿÁÿÿÿÿÿÿÿÿÿ¨ÿ¦ÿ¤ÿ¤ÿ¦ÿ©ÿ£ÿ¡ÿ ÿÿÿ ÿ¬ÿ¦ÿ ÿÿÿ®ÿ©ÿºÿÿÿ¢ÿ«ÿ£ÿÿÿÿÿÿÿ¢ÿ¢ÿ£ÿ¥ÿ¥ÿ¦ÿ§ÿ¥ÿÿÿ£ÿÿÿ¡ÿ¦ÿ¥ÿ£ÿ«ÿ©ÿ¨ÿÿ¡ÿ£ÿÿÿÿ ÿ ÿ¦ÿªÿÿÿÿÿ¥ÿ£ÿ«ÿ©ÿÿÿÿÿÿ¤ÿ®ÿ¢ÿÿÿ§ÿ¡ÿÿÿÿÿÿ¢ÿ¦ÿÿÿÿªÿ¨ÿªÿ§ÿ§ÿÿÿ ÿ©ÿÿ³ÿ¤ÿÿ¬ÿÿÿ¢ÿÿÿÿÿÿÿÿÿÿÿÿÿÿÿÿÿÿÿÿ|ÿÿÿÿ~ÿxÿ}ÿÿÿÿÿÿwÿvÿsÿtÿuÿuÿxÿqÿpÿ~ÿjÿÿÿÿÿÿÿÿÿÿÿÿÿÿÿÿÿ ÿÿ{ÿÿÿÿÿÿ¡ÿÿÿÿ£ÿÿÿÿÿÿÿÿÿÿÿÿÿÿÿÿÿÿÿÿÿÿÿÿÿÿÿÿ¢ÿ¦ÿÿ¢ÿªÿÿÿÿÿÿÿÿÿÿÿÿÿÿÿÿ ÿ¢ÿÿ¡ÿ ÿ¦ÿ¢ÿÿ ÿ«ÿÿÿzÿÿ~ÿÿÿÿÿÿÿÿÿÿÿÿÿÿ¢ÿÿÿÿ¢ÿÿÿÿÿÿÿÿÿ¤ÿ£ÿ¡ÿ¤ÿ ÿ¡ÿ§ÿ¤ÿÿ¡ÿÿÿÿÿÿ£ÿÿÿÿÿÿÿÿÿ¬ÿ¢ÿÿ°ÿÿÿÿ ÿÿÿÿÿÿÿÿÿÿ~ÿÿpÿÿÿÿuÿÿÿÿÿÿ|ÿÿÿmÿwÿÿyÿ|ÿeÿgÿÿeÿqÿÿÿvÿiÿuÿwÿÿÿÿÿÿÿ{ÿ`ÿpÿzÿÿ^ÿÿÿÿÿ~ÿÿÿÿÿÿÿÿÿÿÿÿlÿÿÿÿÿÿÿÿ|ÿzÿÿÿÿÿÿÿÿÿtÿÿ~ÿ}ÿÿÿÿÿwÿÿÿÿuÿÿÿÿÿÿÿÿÿÿÿÿÿÿÿÿÿ©ÿÿ ÿÿrÿÿÿÿ}ÿzÿÿÿÿÿ§ÿÿÿÿÿÿÿÿÿÿÿÿmÿèþþVÿ}ÿÿ¥ÿÿÿÿÿÿÿÿÿÿ ÿÿÿ¨ÿÿÿÿÿÿÿÿÿÿÿÿÿÿÿÿÿÿÿ¥ÿ¡ÿÿÿÿ¡ÿÿÿÿÿÿÿÿÿÿÿÿÿÿÿÿÿÿÿÿÿÿÿÿÿÿ¢ÿ¥ÿÿÿ¬ÿ²ÿ­ÿÿzÿÿ ÿ£ÿÿÿÿÿÿÿ¨ÿ®ÿ¦ÿÿÿtÿ3ÿØþÿjÿÿÿÿ¨ÿÿÿÿÿ¤ÿ¡ÿ¥ÿ«ÿ©ÿÿÿ¥ÿ£ÿ¦ÿÿÿÿÿÿÿÿÿÿ§ÿ§ÿÿÿÿÿÿÿÿÿÿÿÿÿÿÿÿÿÿÿÿÿ¡ÿ ÿÿÿÿÿÿ ÿÿÿÿÿÿÿÿÿÿÿÿªÿÿÿÿÿÿÿÿÿÿÿÿÿ¤ÿÿÿÿ¤ÿ¦ÿÿÿ®ÿ«ÿªÿ£ÿÿ¡ÿ¡ÿ¥ÿÿÿÿÿÿ®ÿ§ÿÿ¦ÿÿÿÿÿÿÿ¨ÿÿÿÿÿÿÿÿÿÿÿÿÿÿÿÿÿÿuÿÿ¤ÿ®ÿ°ÿÿÿ§ÿÿÿÿÿÿÿÿÿÿÿÿÿÿÿÿÿÿÿÿÿ¤ÿ«ÿ¡ÿÿ~ÿÿÿÿÿÿ¢ÿÿÿÿÿÿÿÿÿÿÿ¢ÿÿÿÿÿÿÿÿÿÿ§ÿ­ÿ¡ÿ¤ÿÿÿÿÿÿÿÿÿÿÿÿÿÿÿ¡ÿÿÿÿÿÿÿÿ¡ÿ¤ÿÿÿÿÿÿÿÿÿÿsÿgÿ^ÿLÿ]ÿuÿÿÿÿÿÿÿÿ¡ÿÿtÿÿÿÿÿÿÿÿÿ ÿÿÿÿÿÿÿÿ¦ÿÿ¢ÿÿÿÿÿÿÿ¢ÿ¥ÿÿÿÿÿ¡ÿ£ÿÿÿÿÿ¬ÿÿÿÿÿÿÿÿÿÿÿÿÿÿÿÿÿ¦ÿÿ«ÿ¬ÿ£ÿÿ¡ÿªÿ¯ÿ«ÿ¡ÿ¤ÿ©ÿ­ÿ­ÿ¨ÿ§ÿ±ÿÃÿ´ÿ£ÿÿ¥ÿ¦ÿ¤ÿ®ÿ¤ÿ´ÿ¡ÿ§ÿÿ ÿ¦ÿ©ÿ±ÿ¯ÿ¨ÿ¢ÿÿ ÿÿ¥ÿ°ÿ²ÿ²ÿ®ÿ°ÿ¯ÿ£ÿ¨ÿ©ÿ¦ÿ¦ÿ£ÿ§ÿ¯ÿ¥ÿ©ÿ£ÿÿÿÿ¤ÿªÿ£ÿÿ¢ÿ±ÿ³ÿ¥ÿ ÿ¥ÿ¡ÿÿ¦ÿ¨ÿ¢ÿ¢ÿ¦ÿ¤ÿÿ¡ÿ¨ÿ©ÿ·ÿ¯ÿ´ÿºÿ³ÿ°ÿ¥ÿÿ§ÿ¡ÿ¨ÿ ÿÿ§ÿ£ÿ£ÿ¦ÿ§ÿ§ÿÿÿ£ÿÿ§ÿ ÿÿÿÿ¦ÿ²ÿ¨ÿÿ¥ÿ©ÿ«ÿªÿ¦ÿ¨ÿªÿ ÿ¥ÿ¶ÿÿ±ÿ¨ÿ¨ÿ¨ÿ§ÿ§ÿ³ÿÊÿ·ÿ´ÿ©ÿ©ÿ½ÿµÿªÿ£ÿÿ£ÿ¶ÿ·ÿÿ´ÿ¬ÿªÿ ÿÿ£ÿ£ÿ¦ÿÀÿ¡ÿÿ¥ÿ¥ÿ¤ÿÿ¤ÿ«ÿ¬ÿ°ÿ¢ÿªÿ©ÿ ÿ ÿ ÿ£ÿ¨ÿ§ÿ£ÿ¦ÿ¨ÿ¼ÿ ÿ©ÿÿ«ÿÿÿ¨ÿ¦ÿ«ÿ¤ÿ ÿºÿ¦ÿ¤ÿÿÿ£ÿ¥ÿ£ÿ©ÿªÿ¸ÿÿªÿ°ÿ¢ÿÿÿ©ÿªÿ¤ÿ§ÿ¡ÿÿÿÿ¤ÿÿ£ÿ¤ÿÿ£ÿ¦ÿÿ¡ÿÿÿÿÿÿÿ§ÿ¯ÿ«ÿ£ÿ£ÿ¦ÿ£ÿ§ÿ¨ÿ£ÿ¨ÿ ÿÿ¨ÿ§ÿ ÿ©ÿ®ÿ ÿ²ÿ³ÿ¯ÿ§ÿÿ¨ÿ£ÿ¥ÿ¬ÿ§ÿ¢ÿ¤ÿªÿÿªÿ¦ÿ£ÿ¨ÿ²ÿ«ÿ¢ÿ«ÿ±ÿ ÿ£ÿÿÿÿÿ£ÿ¢ÿ¡ÿ¨ÿ£ÿ£ÿ¯ÿ¦ÿªÿÿÿÿ­ÿ¬ÿ¦ÿÿÿÿÿÿÿ«ÿ©ÿÿÿ©ÿ©ÿ¢ÿ¡ÿ®ÿ®ÿªÿ²ÿ´ÿµÿ±ÿ§ÿ§ÿ£ÿÿÿ§ÿ¥ÿªÿªÿÿÿ ÿ³ÿÿ²ÿÿ¥ÿÿ¬ÿ«ÿ¥ÿÿ§ÿ­ÿÿÿÿ¥ÿ©ÿ±ÿ¬ÿ¦ÿ¹ÿªÿ ÿ¦ÿ¤ÿÿÿÿÿÿ¯ÿ«ÿ±ÿ¥ÿ©ÿÿ§ÿ¹ÿ¬ÿ§ÿªÿÿ¡ÿ¢ÿ¤ÿ¢ÿ±ÿ«ÿªÿ¢ÿ¤ÿ­ÿ­ÿ²ÿ´ÿ£ÿ§ÿÿÿÿ¦ÿ¡ÿÿÿÿ©ÿ±ÿªÿ°ÿ´ÿ¨ÿ©ÿ¥ÿ¬ÿ¦ÿ²ÿ¥ÿÿ§ÿ ÿÿ£ÿ¥ÿ£ÿªÿ«ÿ§ÿ°ÿ¦ÿÿ¶ÿ¥ÿ¥ÿ¤ÿ¯ÿ§ÿ©ÿ­ÿ¦ÿ¥ÿ¯ÿ­ÿªÿ®ÿ©ÿÿªÿ§ÿ ÿÿ¢ÿÿ¢ÿ²ÿ´ÿ²ÿ¯ÿ£ÿÿÿ©ÿ¡ÿ«ÿÿ¥ÿ©ÿ°ÿÿÿ¨ÿ¤ÿ£ÿ¥ÿÿ¨ÿ´ÿ£ÿ¢ÿ²ÿ«ÿ§ÿÿ±ÿ¤ÿ©ÿ¢ÿ¦ÿ±ÿ£ÿÿÿÿ¦ÿ¬ÿ¤ÿ¯ÿ²ÿ©ÿ¥ÿªÿ¤ÿ§ÿ£ÿ ÿ¦ÿ¬ÿ£ÿÿ§ÿÿ¢ÿÿ³ÿ¢ÿµÿÿ±ÿ§ÿ ÿ§ÿÿÿÿÿ£ÿ¨ÿÿ£ÿÿÿÿ¨ÿ¨ÿ£ÿ¡ÿÿ¬ÿ¤ÿªÿ¬ÿÿ¥ÿºÿ¯ÿ ÿ ÿÿ­ÿ¶ÿ£ÿÿÿÿÿÿÿÿÿÿÿÿÿÿÿÿ­ÿÿÿÿÿÿÿ§ÿ£ÿ¢ÿ ÿÿÿ£ÿ«ÿ©ÿÿÿÿÿ±ÿÿÿÿ¢ÿÿÿÿÿ~ÿÿÿÿÿÿÿÿÿÿÿÿÿÿÿ ÿ«ÿ«ÿÿ ÿ¡ÿÿÿÿÿÿÿÿÿÿÿÿ ÿÿÿÿÿÿÿÿÿÿÿÿÿÿÿÿÿÿÿÿÿÿÿÿÿÿÿÿÿÿÿÿÿÿÿÿÿÿÿÿÿÿÿÿÿ|ÿÿÿÿÿÿÿÿÿÿÿ}ÿÿÿÿÿÿÿÿÿÿÿÿÿÿÿÿÿÿÿuÿÿ~ÿÿÿÿÿÿÿ£ÿÿÿÿ ÿÿÿªÿ¦ÿ§ÿ©ÿÿÿ ÿ¯ÿ«ÿ­ÿ®ÿ¬ÿÿÿ­ÿ¡ÿÿÿÿ£ÿ¤ÿ©ÿ¡ÿÿÿ²ÿ¦ÿ¡ÿÿÿÿ°ÿÿ¨ÿÿÿÿ ÿ¤ÿ©ÿ©ÿ§ÿ ÿÿÿÿ©ÿ¥ÿ¢ÿÿ¥ÿ°ÿÿÿÿ ÿ¦ÿ¨ÿªÿÿÿÿÿÿÿÿ¤ÿ¥ÿ¤ÿ£ÿÿÿÿÿÿÿÿÿÿÿ{ÿÿÿÿ¡ÿ°ÿÿÿÿÿÿÿ¥ÿ¦ÿÿ ÿ®ÿ§ÿ ÿÿ¦ÿ°ÿ¢ÿÿÿ¨ÿÿ ÿÿÿ«ÿ£ÿ¯ÿ¿ÿ­ÿ¡ÿÿ§ÿ ÿ¬ÿÿÿ¨ÿÿÿ«ÿ¦ÿ£ÿÿ¦ÿ©ÿÿÿ§ÿ¡ÿÿÿÿ¹ÿ¡ÿ¤ÿ¢ÿÿÿÿ¨ÿ¦ÿÿ¡ÿ¤ÿ ÿÿÿÿ¡ÿÿÿ£ÿ©ÿ ÿÿÿ¢ÿ°ÿ³ÿ¡ÿ¹ÿ¢ÿ£ÿÿ£ÿÿ¨ÿ§ÿ¡ÿ¬ÿ¢ÿÿÿ¤ÿ ÿÿ¡ÿÿÿ¦ÿÿÿ¡ÿ ÿÿÿÿÿÿÿÿÿ ÿÿÿÿÿ¢ÿÿÿÿÿ¡ÿ ÿÿÿÿªÿ¢ÿ¤ÿ®ÿ¦ÿ¥ÿ­ÿ¤ÿÿÿÿ§ÿ¢ÿ ÿ¥ÿ¨ÿ±ÿ£ÿÿÿÿ²ÿÿ­ÿÿÿ|ÿÿzÿ¡ÿ¬ÿ§ÿÿÿÿÿÿÿÿÿ ÿ¢ÿÿÿÿÿÿÿÿ«ÿ©ÿ ÿ¤ÿÿÿÿ«ÿÿ¢ÿªÿ ÿÿÿ ÿÿÿ¡ÿ£ÿÿÿÿÿÿ{ÿzÿÿ¥ÿÿÿÿyÿÿÿÿ¤ÿ¥ÿÿ¦ÿuÿ~ÿÿ¦ÿÿÿ~ÿ ÿ­ÿ¤ÿÿÿÿ¢ÿÿÿÿ«ÿÿÿ¤ÿÿÿ£ÿÿÿÿÿÿ¦ÿÿÿÿÿÿÿÿÿÿÿÿÿ ÿÿÿÿ©ÿ¬ÿÿ¥ÿÿÿÿÿÿÿÿÿÿÿÿÿÿÿÿÿÿÿÿÿÿÿÿÿÿÿ¡ÿ¦ÿÿ¡ÿÿÿÿ¦ÿÿ¹ÿÿÿ¬ÿÿÿÿ ÿÿÿÿÿÿ¤ÿÿÿÿÿÿÿÿÿÿÿÿÿÿxÿÿÿÿÿÿyÿÿÿÿ ÿ§ÿÿ¢ÿÿÿÿ¢ÿÿ ÿªÿÿ©ÿÿ¥ÿÿ¢ÿÿÿ¯ÿªÿ¥ÿ¬ÿÿÿÿÿÿÿÿ©ÿ£ÿ¢ÿÿÿ®ÿ¨ÿ¢ÿÿÿ¨ÿ¡ÿÿÿÿÿ¤ÿ§ÿÿÿÿÿ ÿÿÿ§ÿÿÿ«ÿÿÿÿÿÿ¨ÿÿÿ£ÿ¦ÿªÿªÿ«ÿ§ÿ¤ÿ£ÿ¦ÿ ÿ¡ÿÿÿ£ÿ£ÿÿÿÿÿÿ¥ÿÿ£ÿ­ÿ©ÿ²ÿ»ÿÿ³ÿÿ©ÿ­ÿÿ|ÿÿ±ÿ¡ÿÿ©ÿ¹ÿÿÿÿÿÿÿÿ¥ÿ¥ÿ£ÿÿÿ¡ÿÿÿÿÿÿÿÿ¨ÿÿÿ¥ÿ©ÿÿÿÿÿÿÿÿÿ©ÿ ÿ¥ÿÿÿÿÿÿÿÿÿÿÿ~ÿÿÿÿ ÿÿÿ²ÿªÿÿ¢ÿÿÿÿ¦ÿÿÿ ÿ«ÿ¥ÿÿÿÿÿÿÿÿÿÿÿÿÿÿ¡ÿ ÿÿÿ ÿ¡ÿ¯ÿ ÿÿÿÿ ÿÿÿÿ¤ÿ¡ÿÿ¦ÿÿÿÿÿ ÿ¢ÿÿÿ¢ÿ§ÿ§ÿÿÿ§ÿ¡ÿ¦ÿ«ÿÿÿÿÿÿÿÿÿÿÿÿÿÿ¢ÿÿ¥ÿ¢ÿÿÿ«ÿ£ÿÿÿÿ£ÿÿÿÿÿ¡ÿ­ÿ¡ÿÿÿ¨ÿÿÿ ÿ«ÿÿÿÿÿÿÿÿÿÿÿ¡ÿ§ÿÿ ÿÿÿ¡ÿÿÿ¤ÿ ÿÿ¤ÿÿÿÿÿÿÿÿÿÿÿ ÿÿÿÿ¤ÿÿÿÿÿÿÿÿÿÿÿÿ¡ÿÿÿÿÿÿ¦ÿÿÿÿ£ÿÿÿÿÿ ÿÿÿÿ£ÿÿÿÿÿ¡ÿÿ~ÿÿ¤ÿÿÿ£ÿÿÿÿÿÿÿ¢ÿ¥ÿÿÿÿÿÿ ÿÿÿ¢ÿ¤ÿ£ÿÿÿ¦ÿ¬ÿÿÿÿ¤ÿÿÿÿÿÿÿÿÿ¯ÿ ÿÿÿ§ÿ ÿ¡ÿÿÿÿÿÿ¨ÿ£ÿ¬ÿ¢ÿÿÿÿ«ÿÿÿÿ¤ÿ©ÿÿ¥ÿ²ÿ­ÿÿÿ¤ÿ¢ÿÿ«ÿÿ®ÿÿ¤ÿ¡ÿÿ¬ÿ£ÿ¥ÿÿÿÿÿ¥ÿ§ÿ«ÿ©ÿÿÿÿ¤ÿÿÿÿÿÿÿÿÿÿ ÿÿÿ³ÿÿÿ¯ÿÿÿ¡ÿÿ ÿ£ÿ¤ÿÿ|ÿÿÿÿÿ¢ÿÿÿ¯ÿ¯ÿÿÿ¢ÿÿÿÿÿÿÿÿÿÿÿ¦ÿ¨ÿ§ÿ¯ÿ¬ÿ ÿÿÿÿÿÿÿªÿÿÿ¡ÿ ÿÿ©ÿwÿÿÿ¥ÿÿÿÿÿÿÿÿÿÿÿÿÿÿÿ£ÿ¢ÿÿÿÿÿÿÿÿÿÿzÿÿÿªÿÿ¡ÿ{ÿÿÿÿÿ«ÿ¶ÿ¨ÿ½ÿ­ÿ®ÿÿÿÿ¨ÿ¡ÿ¢ÿ ÿÿÿÿÿÿ±ÿ¡ÿÿÿÿÿÿ¢ÿ¦ÿ¢ÿ¦ÿªÿÿÿÿÿ£ÿ¬ÿ£ÿ©ÿ¨ÿÿÿÿÿÿÿ¥ÿ¤ÿÿ¡ÿÿ¨ÿÿÿÿ ÿÿÿ©ÿ«ÿ¦ÿÿÿÿ¢ÿÿÿÿ£ÿ¢ÿÿÿÿÿªÿ ÿÿÿÿ~ÿÿ®ÿ°ÿÿÿÿÿÿ¥ÿÿÿÿ¢ÿÿÿ¨ÿÿÿÿÿÿ¨ÿ­ÿÿÿ ÿÿÿÿ©ÿ¢ÿÿ¨ÿ£ÿ­ÿÿÿÿ¤ÿÿÿÿZÿßþVÿÿÿÿ ÿÿ ÿ¢ÿÿÿ¢ÿ¨ÿ¨ÿ­ÿ¨ÿÿÿÿ¤ÿÿ£ÿ¬ÿÿ¯ÿ³ÿ¦ÿ¸ÿ¬ÿ¿ÿ¦ÿ¥ÿÿªÿÿÿ°ÿ¥ÿ¢ÿ­ÿ¦ÿÿ¦ÿÿ¡ÿ¥ÿ ÿ©ÿ¥ÿ¢ÿ§ÿ¦ÿ¬ÿ©ÿÿ¡ÿªÿ£ÿÿÿÿÿÿÿÿªÿÿÿÿÿÿÿÿ©ÿ£ÿ£ÿÿ¥ÿ¤ÿ¡ÿÿÿÿÿ¡ÿ§ÿ®ÿÿÿÿÿªÿ®ÿÿ¢ÿÿÿÿµÿ ÿÿÿ¨ÿ§ÿ«ÿÿÿÿ©ÿ£ÿ¥ÿ£ÿÿ ÿÿ£ÿ¬ÿ¦ÿ¤ÿÿ¡ÿ§ÿÿ£ÿÿÿ¢ÿÿ·ÿÿ«ÿ£ÿÿÿÿÿªÿÿÿÿÿÿ¢ÿ¨ÿ£ÿÿ¡ÿ¤ÿ¬ÿ§ÿªÿ­ÿÿÿ­ÿÿ°ÿ¥ÿÿ¤ÿ¬ÿ¤ÿ¤ÿ¥ÿÿÿÿÿ¡ÿ¤ÿ¢ÿ¤ÿ£ÿ¡ÿ¥ÿ ÿÿÿÿ¤ÿ¡ÿ¥ÿ¤ÿÿÿÿ©ÿÿÿÿÿÿÿÿÿÿÿ¥ÿ¥ÿ¤ÿ¡ÿªÿ«ÿ¨ÿ¹ÿ©ÿÿ ÿ¤ÿÿ ÿÿ¬ÿÿ¥ÿÿ¥ÿ¥ÿ©ÿ£ÿÿÿÿÿÿ ÿÿÿÿÿªÿ¬ÿ¢ÿÿÿ¥ÿÿÿ¡ÿ£ÿ­ÿ«ÿÿÿÿ ÿ¡ÿÿÿÿÿÿÿÿÿÿÿÿÿÿÿÿÿÿÿÿ£ÿÿÿÿÿÿÿÿÿÿ}ÿÿmÿTÿGÿVÿMÿQÿqÿÿÿÿÿÿyÿÿÿÿÿrÿÿÿÿÿÿÿÿÿÿÿÿÿÿ¦ÿÿÿªÿÿÿ¡ÿÿÿÿÿtÿhÿoÿÿÿ{ÿ{ÿÿÿÿÿÿÿÿÿÿÿÿÿÿÿÿÿÿÿÿ¡ÿ§ÿÿ ÿ¤ÿÿÿ®ÿÿÿÿ·ÿÿ§ÿ¥ÿ¬ÿ¬ÿ¦ÿÿÿ ÿÿ±ÿ¢ÿ¡ÿÿ¢ÿÿÿÿÿÿÿ{ÿÿÿÿÿÿÿÿÿÿÿ ÿ²ÿ¦ÿ£ÿÿ¦ÿ§ÿ±ÿÿÿ¥ÿÿÿ¨ÿÿÿ ÿ¦ÿ¢ÿ¤ÿ£ÿ¨ÿ¤ÿÿ¨ÿÿzÿ¡ÿÿÿÿÿÿÿÿ¢ÿÿ£ÿ¥ÿÿ©ÿÿÿÿ¡ÿÿ©ÿ¯ÿ¢ÿÿÿÿÿÿÿÿÿxÿÿÿÿ|ÿwÿÿÿÿÿÿÿÿ}ÿxÿÿÿÿÿÿÿ`ÿÿÿÿtÿnÿlÿpÿÿÿÿÿÿÿ|ÿlÿzÿÿÿyÿÿÿÿÿÿpÿjÿyÿÿÿ{ÿzÿÿÿ²ÿÿÿÿÿÿÿÿÿÿuÿuÿ{ÿÿÿÿÿÿÿÿÿÿÿ|ÿÿÿÿÿÿÿÿ}ÿnÿxÿ~ÿÿ£ÿÿÿÿÿÿÿÿ¢ÿ¥ÿÿÿwÿÿÿÿÿÿÿÿÿÿÿÿÿÿÿÿÿÿÿ¡ÿÿÿÿÿÿÿÿ!ÿþ¤þÿAÿÿÿÿÿ¤ÿªÿ¡ÿÿÿÿÿÿÿÿ¯ÿÿÿ¡ÿÿÿÿÿÿÿÿÿÿÿÿÿÿÿ ÿ ÿÿÿÿ¤ÿÿÿÿÿÿÿÿÿÿÿÿÿÿÿÿÿÿ ÿÿÿÿÿÿÿÿÿÿÿÿÿ¢ÿ°ÿ¤ÿÿÿÿÿ¨ÿÿÿÿÿ¡ÿ£ÿÿ¥ÿÿ«ÿÿÿÿÿÿÿÿ¤ÿ¢ÿÿÿÿ¡ÿ£ÿÿÿÿ¨ÿ¨ÿÿÿÿÿ©ÿÿ£ÿÿ¢ÿÿÿÿ£ÿÿÿÿÿÿÿ£ÿÿ¨ÿ¢ÿ ÿ©ÿ¥ÿÿÿÿÿÿÿ¡ÿÿÿÿÿÿÿÿÿÿÿ¤ÿÿÿÿÿÿÿÿÿÿÿÿÿÿÿÿÿÿÿÿÿÿÿÿÿÿÿÿÿ¡ÿ¦ÿÿÿÿ¦ÿÿÿÿÿ¦ÿ¨ÿ¤ÿ ÿ ÿÿÿ ÿÿÿ«ÿÿÿÿÿÿÿ¢ÿ§ÿÿÿÿ©ÿ¤ÿ¢ÿÿÿÿÿ¢ÿÿ¤ÿÿÿgÿmÿÿÿ©ÿªÿ§ÿÿÿ£ÿÿÿÿÿÿÿÿÿÿÿÿÿÿÿÿÿÿ ÿ¥ÿÿ²ÿ¡ÿÿÿÿÿÿÿÿÿÿÿÿÿÿÿÿÿÿÿ¦ÿÿÿÿÿÿÿÿÿÿÿ¤ÿÿÿ¢ÿÿÿÿÿÿÿÿÿÿÿÿÿÿÿÿÿÿÿÿÿÿÿÿÿÿÿÿÿÿÿÿÿqÿhÿ\ÿMÿsÿÿ|ÿÿÿÿÿÿÿÿÿzÿÿÿÿÿÿÿÿÿÿÿ£ÿ ÿÿ ÿ§ÿÿ£ÿÿÿÿÿÿÿÿÿÿÿÿÿÿ¨ÿ¨ÿÿ¡ÿ§ÿÿÿ¦ÿÿÿÿÿÿ¤ÿÿÿÿÿÿÿÿÿÿÿÿÿÿÿ¨ÿ®ÿ©ÿ²ÿ©ÿ¦ÿ ÿªÿ¬ÿ«ÿ¬ÿ«ÿ³ÿÿ­ÿ°ÿ²ÿ¨ÿÿÿÿÿ©ÿ¥ÿ¥ÿ²ÿ¥ÿÿ ÿ¢ÿ­ÿ¸ÿ­ÿ ÿ«ÿ¥ÿ ÿ¨ÿªÿÿ«ÿ¨ÿ£ÿÿÿ§ÿªÿ¥ÿ£ÿ¡ÿªÿ¬ÿ©ÿ­ÿ°ÿ¬ÿ£ÿÿÿ«ÿªÿÿ¤ÿºÿ²ÿ®ÿ§ÿÿÿÿ¯ÿªÿ£ÿ©ÿ¡ÿÿ¢ÿ¨ÿ¯ÿ¨ÿ¤ÿªÿÿ ÿ¥ÿ¢ÿÿ¡ÿ­ÿ¡ÿ¢ÿ¢ÿ¡ÿ¥ÿ¥ÿ¡ÿ¤ÿ©ÿ£ÿÿÿ¢ÿ£ÿºÿ±ÿ¢ÿ¢ÿ¥ÿ¥ÿ§ÿ®ÿÿ§ÿ§ÿ®ÿ±ÿ¦ÿÿÿÿ§ÿ¬ÿ ÿ¨ÿ§ÿ§ÿ¥ÿ¨ÿ¥ÿÿ­ÿ¥ÿ§ÿ¢ÿ§ÿ±ÿ±ÿ±ÿªÿÿ¡ÿ¦ÿ¡ÿÿ§ÿ³ÿ£ÿ¡ÿ§ÿ¥ÿ©ÿ°ÿ ÿÿÿ¡ÿ¬ÿ¦ÿÿ¡ÿ¯ÿ®ÿ¦ÿ¡ÿ¦ÿ¬ÿÿÿ¥ÿ¦ÿ¤ÿ­ÿ­ÿÿ®ÿ­ÿ£ÿ¬ÿÿ¨ÿÿÿ¨ÿ¨ÿ®ÿ¯ÿ¢ÿ°ÿ©ÿ¨ÿÿÿ¥ÿ­ÿ«ÿ«ÿ¨ÿÿ¢ÿ®ÿ§ÿÿÿ£ÿ¦ÿ¢ÿ£ÿªÿ§ÿ§ÿ¥ÿÿ©ÿ¤ÿ±ÿ¨ÿÿ£ÿ¯ÿ¨ÿ ÿ¤ÿ­ÿÿ¡ÿ¤ÿ«ÿ¯ÿ¬ÿ¦ÿ¡ÿÿÿÿÿ¤ÿ¢ÿ°ÿ ÿ£ÿ¢ÿ¦ÿ­ÿÿ­ÿ³ÿÿ«ÿÿ¢ÿ«ÿ¤ÿ¥ÿ¤ÿ§ÿ­ÿ¤ÿ©ÿ¦ÿÿ¬ÿ¬ÿ¡ÿÿ¡ÿ«ÿ¯ÿ©ÿÿÿ°ÿÿ¢ÿÿ¨ÿ¨ÿÿÿ­ÿ«ÿÿ¯ÿ«ÿªÿ¡ÿ­ÿÿ§ÿ¦ÿ£ÿÿÿ¥ÿ­ÿÿÿ¬ÿÿÿÿ©ÿµÿ¯ÿ§ÿÿÿ ÿ«ÿ±ÿ¹ÿ¥ÿ¹ÿ¢ÿÿÿ¨ÿ¬ÿ«ÿ®ÿ§ÿÿ¥ÿ§ÿÿµÿ¬ÿ¯ÿºÿ¬ÿ§ÿ£ÿ ÿ ÿ¦ÿ©ÿÿÿ ÿÿ³ÿ¬ÿ°ÿ ÿ¦ÿ¨ÿ§ÿÿÿÿÿ¡ÿÿÿ¤ÿÿ­ÿÿ£ÿ¤ÿ­ÿ²ÿ©ÿ¦ÿ©ÿ¥ÿÿÿªÿ©ÿ§ÿ¨ÿªÿ¢ÿÿÿ¥ÿ«ÿ§ÿ©ÿ«ÿÿ¢ÿÿ©ÿ¤ÿ ÿ£ÿ§ÿ³ÿ´ÿ­ÿ°ÿ®ÿ£ÿ´ÿªÿªÿ­ÿ¹ÿ©ÿ¡ÿ¤ÿ¨ÿ«ÿÿÿ¥ÿ¦ÿ ÿÿ§ÿ¬ÿÿ°ÿ·ÿ²ÿ°ÿ§ÿ¥ÿªÿ²ÿªÿ¡ÿ¥ÿ ÿÿÿ¥ÿÿÿ¥ÿ¯ÿ´ÿ¯ÿ§ÿ¡ÿªÿªÿ ÿ£ÿ¨ÿ¬ÿ«ÿ«ÿÿ¡ÿ¡ÿÿ¥ÿ¡ÿÿÿ¤ÿ¥ÿ¢ÿ¥ÿÿÿÿÿ¡ÿ¤ÿ®ÿ¥ÿ¢ÿ©ÿÿÿÿÿ¢ÿ§ÿ¡ÿ¤ÿ¤ÿÿ¨ÿ®ÿ®ÿ°ÿ¬ÿ©ÿªÿÿ£ÿ¤ÿ¨ÿ«ÿªÿ¤ÿÿ¥ÿÿ«ÿ¨ÿªÿ²ÿªÿ¹ÿ¡ÿ§ÿ¨ÿ°ÿ¢ÿÿªÿ¤ÿÿ¨ÿÿ¥ÿ¡ÿÿ°ÿ«ÿ¶ÿ©ÿ¢ÿ¢ÿ­ÿ¢ÿÿÿÿ ÿ¬ÿ¥ÿ ÿÿ¨ÿ¬ÿÿ§ÿ¦ÿ¦ÿÿÿ ÿ¤ÿÿÿÿÿÿÿÿÿÿÿÿÿ ÿ¡ÿ¡ÿÿ®ÿ£ÿÿÿÿÿÿÿ ÿ®ÿÿÿÿÿÿ¡ÿ§ÿÿ¢ÿÿÿÿ{ÿÿÿÿÿÿÿÿÿÿÿÿÿÿÿÿ¦ÿ®ÿ©ÿ²ÿ¡ÿÿÿÿÿÿÿÿÿÿÿÿÿÿÿÿÿÿÿÿÿÿÿÿÿÿÿ ÿÿÿÿÿÿÿÿÿÿÿÿÿÿÿÿÿ|ÿuÿ|ÿÿÿÿÿÿÿÿÿÿÿÿÿÿÿÿ¤ÿÿÿ{ÿÿÿÿÿÿÿÿÿÿÿÿÿÿÿÿÿÿÿÿ¢ÿÿÿÿÿÿÿÿÿÿÿÿÿÿÿ ÿÿ¢ÿÿ¨ÿªÿ¦ÿÿÿÿ¢ÿÿ¨ÿ¨ÿ±ÿ£ÿÿÿ¤ÿ¤ÿÿ«ÿ¦ÿÿÿÿ¡ÿÿªÿÿ¯ÿÿ ÿÿÿÿÿÿÿ¦ÿ«ÿªÿ©ÿ¥ÿ¡ÿ¤ÿ¤ÿ ÿ ÿÿ²ÿÿ¡ÿªÿÿ¡ÿÿÿÿÿ§ÿ¬ÿ©ÿ¥ÿ£ÿ ÿ¡ÿ¡ÿ¥ÿÿ ÿ®ÿÿÿÿÿ~ÿÿ~ÿÿÿÿÿÿÿÿ¢ÿ¤ÿ§ÿÿÿÿÿÿÿÿÿÿ¢ÿ¨ÿ¢ÿÿÿÿÿªÿ­ÿÿ¥ÿÿ©ÿÿ¨ÿÿ«ÿªÿÿÿ©ÿªÿ£ÿ¡ÿ¤ÿÿÿ§ÿ¬ÿ£ÿÿ¡ÿ©ÿ©ÿ«ÿ¤ÿªÿ¢ÿÿÿ©ÿ§ÿ¬ÿÀÿÿ¥ÿ ÿ¬ÿ©ÿ ÿ¦ÿ£ÿ¡ÿÿÿÿÿÿÿÿÿÿ«ÿ«ÿ¥ÿÿÿÿÿ©ÿ ÿ§ÿÿ¦ÿ ÿ­ÿ£ÿ ÿÿÿÿÿÿÿ©ÿ¨ÿ§ÿ®ÿ«ÿ©ÿ¦ÿÿ£ÿ¢ÿÿÿÿ¡ÿÿÿÿÿÿ§ÿÿÿÿÿ£ÿÿÿÿÿ©ÿ¨ÿÿÿÿÿÿÿÿ£ÿ´ÿ«ÿÿÿÿÿÿÿÿÿÿ£ÿ ÿ©ÿÿÿÿÿÿ§ÿÿÿÿÿÿÿÿÿÿÿÿ¡ÿÿÿªÿ¥ÿÿÿÿÿÿÿÿÿ¢ÿ«ÿÿ«ÿ¥ÿ¢ÿÿ£ÿÿ§ÿ£ÿÿÿÿÿÿ£ÿÿÿÿÿ¢ÿ¤ÿ¨ÿÿÿÿ¨ÿÿÿÿ¢ÿ¤ÿ ÿÿ|ÿ³ÿ´ÿ­ÿ ÿÿÿÿÿÿÿÿÿ¥ÿÿÿÿÿÿÿ¤ÿ®ÿ¦ÿÿÿ¡ÿ¥ÿ¨ÿ¤ÿ ÿ¥ÿ£ÿ¡ÿ¬ÿÿÿÿ ÿÿÿÿÿÿÿÿÿÿÿÿ§ÿÿ¤ÿÿ¡ÿÿÿÿÿÿÿÿÿÿÿÿÿÿÿÿÿÿÿÿÿÿÿÿÿ¢ÿÿÿÿÿÿ¢ÿÿÿÿyÿvÿ¬ÿÿÿÿÿ¦ÿÿwÿÿÿÿÿÿÿÿÿÿÿÿÿÿÿÿÿÿÿxÿ}ÿÿÿÿÿÿÿÿÿªÿÿÿ ÿÿÿÿ¯ÿÿÿÿÿ²ÿÿÿÿÿÿÿ«ÿÿ£ÿ¦ÿÿÿÿ ÿÿÿÿ ÿÿÿÿÿªÿ¬ÿ®ÿªÿÿ¥ÿ£ÿ ÿÿ¤ÿ£ÿ®ÿ¤ÿ£ÿÿÿÿ¡ÿÿÿÿ¥ÿÿÿÿÿÿÿÿÿ¯ÿ¤ÿ¦ÿ ÿ¨ÿ¢ÿ¥ÿÿÿ§ÿÿÿ§ÿ¯ÿÿÿ§ÿÿÿÿÿ ÿ£ÿÿÿÿÿÿ¨ÿ¦ÿÿ¦ÿ ÿÿ¤ÿÿÿÿÿÿÿ§ÿÿÿÿ©ÿÿÿÿÿ¨ÿ«ÿ ÿÿ¤ÿÿÿÿÿÿÿÿ¡ÿ ÿÿÿÿÿÿÿÿ£ÿ®ÿÿÿ§ÿ¡ÿ«ÿÿÿÿÿÿÿÿÿÿÿ}ÿ©ÿ«ÿÿÿ¦ÿÿ¡ÿÿÿªÿÿÿÿ¦ÿÿÿ¥ÿÿÿÿÿÿ¥ÿ¡ÿ ÿÿÿÿÿ¤ÿÿ§ÿ«ÿÿÿ¥ÿ¥ÿ£ÿÿÿÿÿÿ¡ÿ¥ÿ¢ÿÿÿ§ÿÿ¥ÿÿ¦ÿÿ ÿ¨ÿ¤ÿÿÿÿÿÿÿ ÿÿÿÿ©ÿÿÿ¡ÿ¦ÿÿÿÿ¢ÿÿÿÿÿÿ ÿÿ¯ÿÿÿ§ÿÿÿÿ¤ÿÿÿÿÿÿÿÿÿ¨ÿÿÿ¡ÿ ÿÿ§ÿ¯ÿ¨ÿÿÿÿ¤ÿ~ÿÿÿ¢ÿ¢ÿÿÿ¤ÿ¦ÿ§ÿ¤ÿÿÿÿ©ÿÿÿ¦ÿÿÿ£ÿÿÿÿÿÿÿÿÿ£ÿxÿ¡ÿÿ¦ÿÿ¥ÿÿÿÿÿÿ§ÿ¦ÿÿÿ¯ÿÿÿÿÿ«ÿÿÿÿÿÿÿÿÿÿÿÿÿÿ£ÿ ÿÿÿÿÿÿÿ ÿÿÿÿÿÿÿÿÿ ÿÿÿÿÿÿ¤ÿÿ¤ÿ¥ÿÿ ÿÿÿÿÿ ÿ£ÿÿÿÿ£ÿÿ¢ÿÿÿÿÿÿÿ«ÿÿÿÿÿÿÿÿÿÿÿÿÿÿÿ¡ÿ ÿ¤ÿ¯ÿªÿÿ¢ÿªÿ¬ÿÿÿÿÿ¦ÿ¤ÿ¥ÿÿ¦ÿ²ÿÿÿÿÿÿ¥ÿÿÿÿ ÿ¥ÿÿÿÿ§ÿ­ÿ¯ÿªÿÿÿÿ¡ÿÿÿ£ÿÿwÿ¤ÿÿÿÿ¤ÿÿ©ÿªÿwÿÿ ÿ¡ÿÿÿÿ£ÿÿ°ÿÿÿÿ ÿÿÿÿÿÿÿÿÿÿÿÿÿÿÿÿÿÿÿÿ¤ÿ¤ÿ±ÿ£ÿÿ¤ÿÿÿÿ¥ÿÿÿuÿ ÿÿÿÿÿÿÿÿÿÿ ÿ°ÿ·ÿÿÿÿÿÿ¤ÿ¥ÿÿÿÿÿÿÿÿÿÿÿÿÿÿÿÿÿÿ ÿ¤ÿ¦ÿÿ¤ÿÿ¥ÿÿÿÿÿÿÿ¯ÿ¡ÿ ÿ¢ÿ­ÿ¯ÿÿ£ÿÿÿÿÿÿÿÿÿ¦ÿ£ÿÿÿÿÿÿÿÿ§ÿ¡ÿÿÿÿÿ¥ÿ«ÿÿÿ§ÿ¦ÿÿ¤ÿÿÿÿ ÿÿÿÿÿ©ÿÿÿ¡ÿÿÿÿ§ÿ¢ÿÿ ÿ¢ÿ¦ÿ ÿÿÿÿÿÿÿÿÿÿ§ÿ«ÿÿªÿ¥ÿ§ÿ¤ÿÿÿ«ÿ°ÿÿÿÿ ÿ¢ÿ¥ÿ³ÿ¥ÿÿÿ¨ÿ©ÿ¡ÿ°ÿ«ÿÿÿ¡ÿ±ÿÿÿ¥ÿÿÿÿ¬ÿÿÿ¦ÿ¡ÿÿ¥ÿÿ£ÿ¤ÿ|ÿÿEÿíþjÿÿ¢ÿ¥ÿÿÿÿÿ¡ÿ¦ÿ©ÿ£ÿ¦ÿ±ÿ«ÿÿÿÿ¦ÿÿ¯ÿ«ÿ£ÿ¥ÿÿÿ²ÿ²ÿ±ÿ¤ÿ¥ÿÿÿ«ÿÿÿÿÿÿÿ ÿ§ÿ¤ÿÿ´ÿªÿÿÿ§ÿ¯ÿªÿÿÿ¨ÿ³ÿ¥ÿÿÿÿÿÿÿÿÿ¡ÿÿÿÿÿ¡ÿÿ¦ÿ§ÿ¡ÿ£ÿÿ¤ÿ¥ÿ¤ÿÿ ÿ§ÿ¦ÿ ÿ¥ÿ´ÿ®ÿÿÿªÿ­ÿ«ÿ±ÿ©ÿ³ÿ¥ÿÿÿ¢ÿ¤ÿÿÿÿÿÿÿÿÿ¢ÿ¤ÿ¢ÿ¢ÿ¦ÿ£ÿ¡ÿ¨ÿ ÿÿÿªÿ«ÿ£ÿ¡ÿÿÿ«ÿ§ÿÿ¦ÿ©ÿªÿÿÿÿ¥ÿ©ÿÿÿÿ¶ÿ ÿÿ«ÿªÿ¡ÿ£ÿ¢ÿ¢ÿ¦ÿ©ÿªÿÿ¤ÿ¯ÿ¤ÿ¢ÿÿÿªÿ©ÿ¬ÿªÿ©ÿ ÿ¨ÿÿ ÿ¡ÿ¥ÿ¦ÿ ÿÿªÿ­ÿ£ÿÿÿÿ«ÿ¢ÿÿ£ÿÿÿ¥ÿ¢ÿÿ«ÿÿÿÿÿÿÿÿ¦ÿÿÿÿÿÿ¦ÿÿ¤ÿ¦ÿÿ¥ÿÿÿ£ÿ¡ÿ£ÿÿ²ÿÿ ÿ¨ÿ¯ÿ©ÿÿÿÿÿÿÿÿ¡ÿÿÿ ÿ¡ÿÿ ÿ¥ÿ«ÿÿÿÿ­ÿÿÿÿÿ¢ÿÿÿÿÿÿÿÿÿÿÿÿÿÿÿÿÿÿÿÿÿÿÿÿÿÿÿÿ~ÿtÿÿÿ{ÿ`ÿFÿ3ÿÿÿPÿPÿwÿ|ÿÿ¢ÿÿÿÿ ÿyÿÿÿÿ}ÿÿÿÿÿÿÿÿÿÿÿÿÿÿÿ¤ÿ¡ÿÿÿÿÿÿÿÿÿÿÿÿ ÿÿÿÿ ÿ¥ÿÿyÿÿÿÿÿxÿÿÿ¡ÿÿÿÿÿÿÿÿÿ¡ÿ±ÿ©ÿÿ ÿÿÿÿ§ÿ¨ÿÿÿ¢ÿ­ÿ³ÿ±ÿÿÿÿÿÿÿÿÿÿÿÿÿÿÿÿÿÿÿ¢ÿÿÿÿÿÿÿÿ¡ÿ ÿÿÿ¢ÿ£ÿ£ÿÿÿÿÿÿÿ¦ÿÿÿ£ÿ¯ÿ¦ÿÿ ÿ©ÿ¤ÿÿ¥ÿ~ÿrÿÿÿÿ¡ÿ§ÿÿÿÿÿÿÿ§ÿ«ÿÿ¦ÿ¡ÿÿÿÿ®ÿÿ{ÿvÿÿÿÿÿÿÿÿÿÿÿÿÿÿ}ÿÿÿÿÿÿÿÿxÿuÿÿÿÿ|ÿ}ÿrÿÿÿ~ÿÿyÿtÿ~ÿÿÿÿÿÿÿyÿtÿÿÿÿÿÿÿÿÿÿÿwÿÿÿxÿcÿ~ÿ¥ÿÿÿÿÿÿÿÿwÿqÿÿÿwÿzÿyÿvÿ~ÿzÿÿÿÿÿÿÿqÿqÿÿÿÿÿ¬ÿÿÿÿÿsÿ£ÿÿÿÿÿÿÿÿÿÿ¤ÿÿÿÿÿ~ÿÿmÿÿÿÿÿÿÿ{ÿÿÿÿÿÿÿÿÿÿÿÿÿÿÿÿ{ÿÿþmþrþüþ}ÿ ÿÿÿÿÿ¢ÿÿÿ¢ÿªÿ«ÿ ÿ¡ÿ­ÿÿÿªÿ¥ÿÿÿÿÿÿÿ ÿÿªÿÿÿÿ¥ÿÿ§ÿ­ÿÿÿÿÿÿÿÿÿÿÿÿÿÿ¡ÿÿÿÿÿÿÿÿ¡ÿÿÿÿÿ¢ÿÿÿÿÿÿÿÿ¥ÿÿÿÿÿÿÿÿÿÿÿ¦ÿÿÿÿ ÿÿÿÿÿÿÿÿÿÿÿÿÿÿÿÿÿÿÿÿÿÿÿ ÿÿÿÿ¦ÿÿ¨ÿÿ£ÿ«ÿªÿÿÿÿÿÿÿÿÿ¬ÿ¤ÿÿÿÿÿÿÿÿÿÿÿÿÿ~ÿÿÿÿ ÿÿÿÿÿÿÿÿÿÿÿÿÿÿÿÿÿ¡ÿÿÿ®ÿÿÿÿÿÿÿ£ÿ¤ÿÿ¤ÿ¤ÿÿ¢ÿ¦ÿÿÿÿÿÿ¤ÿÿ¡ÿ£ÿÿ¢ÿ¢ÿ ÿ£ÿ¢ÿ¨ÿÿÿ¥ÿ¡ÿÿ ÿÿÿÿÿÿÿÿ¨ÿ¤ÿÿÿÿÿÿÿ¤ÿ­ÿ§ÿÿnÿZÿÿÿÿ¡ÿÿÿÿÿÿÿÿÿÿÿÿÿ|ÿÿÿÿÿÿÿÿÿÿÿÿÿÿÿÿÿÿÿÿÿÿÿÿÿÿÿÿÿÿÿÿÿlÿjÿ`ÿÿÿÿÿÿ¡ÿ´ÿ¡ÿÿ¡ÿÿ£ÿÿÿÿÿÿÿÿÿÿÿÿÿÿÿÿÿÿÿÿÿÿÿÿÿ ÿ¤ÿÿÿÿÿÿÿzÿbÿWÿTÿaÿÿÿÿÿÿÿÿÿ¡ÿÿÿÿ§ÿ¥ÿÿÿÿÿ§ÿ¥ÿÿÿÿÿ¥ÿ ÿÿÿÿÿ ÿ¥ÿÿÿÿ ÿÿ ÿÿÿ¬ÿÿÿ£ÿÿÿÿÿÿÿÿÿÿÿÿÿÿÿÿÿÿÿÿ~ÿÿ£ÿÿÿ§ÿ¯ÿ¬ÿ«ÿ©ÿ ÿ¢ÿÿ¦ÿ©ÿ¦ÿªÿ¢ÿ¤ÿ¢ÿ¬ÿÿÿ¥ÿ£ÿÿ ÿ¤ÿÿ ÿ®ÿ³ÿªÿ¢ÿ¤ÿ£ÿ¥ÿ´ÿ¨ÿÿ©ÿ¥ÿ¦ÿ­ÿ¡ÿÿÿ¤ÿ¯ÿ¥ÿ£ÿ¥ÿ¦ÿ£ÿÿÿ ÿ«ÿ¤ÿ©ÿ¯ÿªÿ¬ÿ·ÿ¬ÿ¡ÿ®ÿ ÿ¢ÿ©ÿ¨ÿ©ÿ§ÿÿ§ÿ¤ÿ¹ÿ¦ÿ¢ÿ©ÿ¦ÿ ÿ¥ÿ­ÿµÿ¯ÿ¶ÿ°ÿ¢ÿÿÿ£ÿ¦ÿ§ÿ¬ÿ®ÿ ÿ£ÿªÿ©ÿ¦ÿÿÿ¬ÿÿÿ¤ÿ£ÿ£ÿ¹ÿªÿ¤ÿ§ÿÿ¤ÿ¤ÿ¥ÿ ÿ§ÿ§ÿ«ÿ®ÿ¦ÿÿ¢ÿ¡ÿ¤ÿ¤ÿ ÿ¢ÿÿ©ÿ³ÿ®ÿ¢ÿÿ¨ÿ°ÿ·ÿ§ÿ£ÿ ÿ¢ÿ¨ÿ¨ÿÿÿÿ®ÿ ÿÿÿ ÿ¯ÿµÿ§ÿÿÿÿÿ´ÿ®ÿ±ÿ®ÿ§ÿ¨ÿ¯ÿ­ÿ ÿÿ¨ÿªÿ¥ÿ¢ÿ ÿ¡ÿÿÿ¨ÿ¬ÿÿ¥ÿÿ°ÿ¤ÿ¡ÿ ÿÿÿ¦ÿ²ÿ­ÿ¬ÿÿÿ¯ÿ¦ÿ¢ÿ«ÿ¬ÿ¬ÿ°ÿÿÿ¦ÿ¿ÿµÿ£ÿÿ£ÿ¥ÿÿÿ¢ÿ§ÿ¸ÿ´ÿÿÿÿÿÿ¤ÿ¨ÿ£ÿ°ÿÿ§ÿ«ÿÿÿÿ¨ÿ¬ÿ¤ÿ¡ÿ¨ÿ¥ÿ¥ÿªÿÿ´ÿ£ÿ¥ÿÿÿ ÿ«ÿ¶ÿ©ÿÿ¶ÿ¬ÿ¢ÿÿÿ¤ÿ ÿ¥ÿ§ÿ¥ÿ°ÿÿ¥ÿ¨ÿÿ§ÿ ÿ£ÿÿÿÿ ÿ¤ÿ ÿÿÿ­ÿÿ¦ÿ¨ÿ¬ÿ¡ÿ ÿ¦ÿ¦ÿ¥ÿ«ÿªÿ«ÿ°ÿ±ÿ¡ÿ¤ÿ¨ÿ¨ÿ¢ÿÿÿ¡ÿ£ÿ«ÿÿ¡ÿÿÿÿÿÿÿÿÿÿ¬ÿ¯ÿ®ÿ ÿ²ÿÿÿÿªÿ°ÿ¦ÿÿ£ÿ«ÿ¡ÿÿ¢ÿ¦ÿ¨ÿ©ÿªÿ©ÿÿÿ¡ÿ¤ÿ¡ÿ¦ÿ§ÿ¦ÿ¦ÿÿ°ÿ¯ÿ¤ÿ§ÿÿÿ¦ÿ¨ÿ£ÿÿÿ ÿ ÿÿ¸ÿÿ¦ÿÿ¡ÿ¨ÿ¡ÿ¢ÿ¥ÿªÿ´ÿ©ÿÿ¤ÿ£ÿ§ÿ¬ÿ¬ÿ¥ÿÿ¦ÿ«ÿ©ÿ¤ÿ¢ÿªÿ­ÿÿÿÿ¬ÿÿÿ¤ÿ§ÿ­ÿ¯ÿ©ÿ¤ÿ¢ÿ¥ÿªÿ¬ÿ¦ÿ¥ÿµÿ«ÿ®ÿ·ÿ«ÿ¬ÿ±ÿ¤ÿªÿºÿ¢ÿÿ¢ÿÿ­ÿ¤ÿ°ÿ±ÿ²ÿ¤ÿ¤ÿ©ÿ°ÿ®ÿ¤ÿ¦ÿ¤ÿ£ÿÿ¶ÿÿÿ§ÿÿ¡ÿÿ¦ÿ±ÿ«ÿ¨ÿ¨ÿ ÿ§ÿ­ÿ¦ÿ§ÿ«ÿ¤ÿªÿÿ§ÿ¤ÿÿ£ÿ¨ÿ¥ÿ¢ÿ§ÿ¤ÿÿÿÿ¡ÿÿºÿÿ«ÿ­ÿ¸ÿ§ÿÿÿ¨ÿ®ÿ¢ÿ¡ÿÿÿ¨ÿ«ÿ ÿ´ÿ¢ÿÿÿ¡ÿ¨ÿ¦ÿªÿªÿ¡ÿÿÿÿ ÿ½ÿªÿ£ÿ£ÿÿ²ÿÿÿ¦ÿ¢ÿÿ§ÿªÿÿ¢ÿ¥ÿÿ­ÿ°ÿ ÿ±ÿÿµÿªÿ£ÿÿ¨ÿ¥ÿÿÿÿÿÿÿÿÿÿ ÿ£ÿ§ÿ ÿÿÿÿÿ¢ÿ¡ÿÿÿ¢ÿÿÿÿÿÿ~ÿÿÿÿÿÿÿ«ÿ«ÿ¥ÿÿÿÿÿÿÿÿÿÿ¢ÿ¤ÿÿÿÿÿÿÿÿÿÿÿÿÿÿÿÿÿÿÿÿÿÿÿ¥ÿÿÿÿ©ÿÿÿÿÿÿÿÿÿÿÿÿÿ§ÿÿÿÿÿÿÿÿÿÿÿÿÿÿÿÿÿÿÿÿÿÿ¡ÿÿÿÿÿÿÿÿÿÿÿÿÿÿÿÿÿÿÿÿÿÿ}ÿ|ÿÿ{ÿÿÿÿÿ ÿzÿsÿÿÿ¤ÿÿÿÿÿÿÿÿwÿÿÿ¨ÿpÿÿÿÿÿÿÿÿÿÿÿÿÿÿÿÿ§ÿÿÿÿ¨ÿ£ÿÿÿÿÿ§ÿ¦ÿ¥ÿ¦ÿÿÿ¤ÿÿ ÿªÿ§ÿ£ÿÿÿÿÿÿ¦ÿ¨ÿ°ÿªÿÿÿ±ÿ§ÿÿÿÿÿ¦ÿ¤ÿÿÿ£ÿ¥ÿªÿ¤ÿÿ ÿ¨ÿ¬ÿ¥ÿ¢ÿÿ§ÿÿÿªÿÿªÿ ÿÿÿÿ«ÿ¬ÿ¯ÿÿÿÿÿ§ÿ£ÿÿÿÿÿÿÿÿÿÿÿ~ÿÿÿÿÿÿ}ÿ§ÿ¡ÿÿÿ ÿÿÿÿÿÿÿÿÿ¡ÿÿÿÿÿÿÿ¬ÿ´ÿ¯ÿ ÿµÿÿÿÿÿ°ÿ²ÿÿÿªÿ©ÿ¢ÿÿÿÿ¡ÿ«ÿ ÿ£ÿ­ÿªÿ®ÿ«ÿ¢ÿ¦ÿ«ÿ¡ÿ«ÿ®ÿ³ÿÿ­ÿÿÿ¦ÿ´ÿ§ÿ¡ÿÿ¡ÿ«ÿÿÿÿÿÿÿÿÿ§ÿ«ÿ¨ÿÿ¦ÿ¢ÿÿ£ÿ ÿªÿ£ÿÿÿ ÿÿ¹ÿÿÿÿ ÿÿ£ÿ¨ÿ±ÿ³ÿ¢ÿ¡ÿ¡ÿÿÿÿ¤ÿ§ÿ¢ÿÿÿ£ÿ ÿÿÿÿÿÿÿÿÿ¤ÿÿÿÿÿÿÿªÿ¢ÿÿÿÿÿÿÿÿÿÿ¢ÿ°ÿÿÿ¤ÿ¥ÿÿÿÿ¢ÿÿÿ¡ÿÿÿ ÿÿ®ÿÿ§ÿÿ ÿÿÿÿÿÿÿÿ¢ÿÿÿÿÿÿÿÿ¡ÿ ÿ ÿÿ ÿÿÿÿÿ¶ÿÿ¦ÿµÿÿ ÿÿÿ¤ÿÿÿªÿ ÿÿÿ¦ÿÿÿÿÿÿÿÿÿÿÿ|ÿÿÿÿÿÿÿÿÿÿÿÿÿrÿ~ÿ¡ÿÿÿÿÿÿÿÿÿ£ÿÿÿ­ÿ ÿÿÿ¥ÿ¨ÿ¥ÿ¢ÿ¤ÿ¦ÿªÿ­ÿ¡ÿÿ¢ÿÿÿÿÿ¤ÿÿ ÿÿÿÿÿÿ§ÿÿÿÿ ÿÿÿÿÿÿÿÿÿ¥ÿÿÿÿÿÿÿwÿÿÿ¢ÿÿÿÿÿÿÿÿ~ÿyÿÿÿ¨ÿÿÿÿÿÿÿ ÿÿÿÿªÿ¯ÿÿÿÿÿÿÿÿÿÿÿÿÿÿÿÿÿÿÿÿÿÿÿÿÿÿÿ¡ÿÿ¢ÿ²ÿÿÿÿÿÿÿ¨ÿÿ©ÿÿÿ§ÿÿÿÿÿ©ÿ§ÿ¡ÿÿÿÿÿÿÿÿÿÿÿÿÿ¡ÿÿÿ¤ÿ¢ÿÿ¢ÿÿÿÿÿÿ¢ÿÿ±ÿ§ÿ¦ÿªÿÿÿÿ¤ÿÿÿÿ¡ÿÿÿÿÿÿÿÿÿ¹ÿ«ÿÿ¬ÿ«ÿ¥ÿ ÿÿÿ¢ÿ¡ÿ§ÿªÿ¡ÿÿÿÿ¬ÿ±ÿ¥ÿ¡ÿÿÿ¢ÿÿ£ÿÿªÿÿÿÿÿ¨ÿ°ÿÿÿÿÿÿÿ®ÿÿÿÿÿÿÿÿÿ¥ÿÿÿÿ£ÿÿÿÿÿÿÿÿÿÿÿÿÿÿÿÿÿÿÿÿÿÿÿÿÿÿÿÿÿÿÿÿÿ¦ÿÿÿ¥ÿÿ ÿÿÿÿÿÿ®ÿ¡ÿ¥ÿÿ¡ÿ£ÿÿÿÿuÿÿÿÿÿÿÿÿ ÿÿ¢ÿ¦ÿÿ¥ÿ¤ÿÿÿ£ÿÿÿÿÿÿÿÿÿ©ÿ¬ÿÿÿÿÿÿ®ÿ¨ÿÿÿÿÿÿÿÿÿÿÿÿÿÿÿ¤ÿ§ÿÿÿ¤ÿÿÿÿÿÿÿÿÿ¤ÿ§ÿ®ÿ¥ÿÿÿÿÿÿÿÿ ÿÿÿÿÿªÿÿÿ«ÿÿÿ©ÿÿ¡ÿ¢ÿ¡ÿ¥ÿÿÿÿÿÿÿÿ¨ÿ¤ÿÿÿÿÿ¡ÿ¡ÿÿÿÿ¢ÿÿÿÿÿÿÿ ÿÿÿÿÿÿÿÿÿÿªÿÿÿÿ¤ÿÿÿÿÿÿ«ÿÿÿÿÿÿ¥ÿÿÿ©ÿÿÿÿÿÿ£ÿ¥ÿ¢ÿÿÿÿÿÿÿ ÿ¥ÿ¡ÿÿÿ¢ÿ¤ÿÿÿÿÿÿÿÿÿÿªÿÿÿÿÿ¢ÿÿÿ ÿ¢ÿÿÿÿÿÿÿÿÿÿÿÿ¤ÿ ÿÿÿÿ¡ÿÿÿÿ£ÿ¢ÿ ÿÿÿ¥ÿ¨ÿÿÿÿ ÿ¨ÿ¥ÿÿÿÿÿÿ­ÿ¦ÿÿÿÿ¤ÿÿ¤ÿÿÿÿ¥ÿÿÿ¦ÿ·ÿ|ÿÿ§ÿ¡ÿÿÿÿÿÿÿ¬ÿ¤ÿªÿÿÿ«ÿªÿÿÿ«ÿ£ÿ¡ÿÿÿ¤ÿÿÿ©ÿ¦ÿÿ¥ÿÿÿÿÿÿ ÿÿ®ÿÿÿzÿÿ³ÿ¨ÿÿÿ¤ÿÿ£ÿÿÿÿÿÿÿ ÿÿÿÿÿÿÿÿ§ÿ¨ÿ£ÿÿÿÿ²ÿ§ÿÿÿÿÿÿÿÿÿÿÿÿÿÿÿÿÿÿÿÿÿµÿªÿÿÿÿÿÿÿÿÿÿÿÿÿÿÿÿÿÿ¨ÿ ÿÿÿÿÿÿ¢ÿ ÿÿ¦ÿ¤ÿ¨ÿ©ÿÿªÿÿÿÿÿ ÿ¶ÿÿ«ÿÿÿ¨ÿ¨ÿÿ ÿ¦ÿÿÿÿÿÿÿÿÿÿÿÿÿ¡ÿ¨ÿªÿÿÿÿ«ÿÿ¡ÿ­ÿÿÿ¢ÿÿÿÿÿÿÿÿÿÿÿÿ§ÿÿÿ¢ÿÿÿÿÿÿÿ¦ÿ§ÿ©ÿ ÿÿÿÿÿÿÿÿÿÿ¡ÿ©ÿÿ£ÿ­ÿ¨ÿ¬ÿ}ÿÿ²ÿ£ÿÿÿ§ÿ¡ÿ¢ÿÿ®ÿ©ÿÿÿ¡ÿ¦ÿ©ÿ©ÿÿÿÿ¤ÿ¥ÿÿÿÿÿÿ§ÿ£ÿªÿ£ÿ±ÿ¬ÿ±ÿÿÿ©ÿ¦ÿÿÿQÿ!ÿ~ÿ¨ÿ¬ÿÿÿ¢ÿ¡ÿ£ÿ¬ÿ³ÿªÿÿÿÿÿÿÿÿÿÿÿ¥ÿ°ÿÿÿÿ ÿ¢ÿ©ÿªÿÿ¤ÿ¢ÿ¨ÿªÿ®ÿÿÿ³ÿ§ÿ£ÿ ÿÿ®ÿ³ÿÿÿ¯ÿ¢ÿÿÿÿÿÿ¥ÿ¥ÿ¢ÿ ÿÿ¤ÿ ÿ¡ÿÿ¦ÿÿÿÿ¨ÿÿ±ÿÿ®ÿ°ÿÿ©ÿ ÿÿÿÿ¥ÿ«ÿ¦ÿ¡ÿ¡ÿ¤ÿ«ÿ­ÿÿÿÿÿ¥ÿÿÿÿÿÿ©ÿÿµÿ³ÿÿ­ÿ¨ÿ¡ÿÿÿÿÿÿ¨ÿ«ÿ¡ÿÿÿÿÿÿ¨ÿ¸ÿªÿÿ¡ÿ ÿ¨ÿ¨ÿ®ÿÿ¨ÿÿ¨ÿ¢ÿÿÿ¢ÿÿ£ÿÿÿ¬ÿÿÿÿ£ÿ¢ÿ«ÿ±ÿ­ÿ¦ÿÿÿÿÿÿÿÿªÿ¢ÿ¤ÿ°ÿ¤ÿÿ²ÿ¢ÿ°ÿ¡ÿÿÿÿ¬ÿÿÿ¬ÿ¯ÿ¦ÿ¤ÿ¢ÿªÿ¤ÿ£ÿÿ«ÿ¢ÿÿ¤ÿÿÿ±ÿÿÿ©ÿÿÿÿ ÿ¡ÿÿÿÿÿ¡ÿÿÿÿ¤ÿÿÿÿ§ÿÿ²ÿ©ÿ£ÿÿ§ÿ°ÿ¤ÿªÿ¨ÿ¨ÿÿÿ§ÿ­ÿÿÿ¡ÿ£ÿÿÿÿÿ£ÿÿÿÿ¥ÿµÿÿÿÿÿÿÿÿÿÿÿÿÿÿÿÿÿÿÿÿÿÿÿÿÿÿÿÿÿÿvÿÿÿÿÿxÿÿÿhÿ?ÿ,ÿÿÿ'ÿ?ÿWÿÿvÿÿÿÿÿlÿ«ÿÿÿÿÿÿÿÿÿÿÿÿÿ|ÿÿÿÿÿÿÿÿ ÿÿ¥ÿ¢ÿ¨ÿ£ÿÿÿÿÿÿ~ÿÿÿÿ|ÿÿuÿ|ÿ{ÿÿÿ¢ÿÿ{ÿÿÿÿÿÿÿÿÿÿÿÿ¤ÿ®ÿÿÿÿÿ£ÿÿ¬ÿªÿÿÿÿÿ±ÿÿÿÿÿÿÿÿÿÿÿÿÿrÿÿÿÿÿÿÿ¦ÿ¢ÿÿÿÿ ÿÿÿÿÿÿ¨ÿ¦ÿ¦ÿ³ÿ£ÿÿªÿ¡ÿ£ÿ¡ÿ ÿÿÿÿÿ£ÿ§ÿ¤ÿÿ¤ÿÿÿ2ÿ{ÿÿÿÿ§ÿÿ¥ÿ£ÿ ÿ¢ÿ ÿ¡ÿ¤ÿ©ÿ´ÿ½ÿ«ÿÿ¢ÿÿÿ}ÿrÿdÿÿÿ~ÿÿÿÿÿÿÿ}ÿÿÿÿÿÿÿ§ÿ ÿÿÿÿÿÿÿÿÿÿÿÿlÿÿ{ÿÿuÿÿ~ÿnÿÿÿÿÿÿsÿkÿÿÿ|ÿÿÿÿÿÿÿÿÿÿÿÿ~ÿÿ§ÿ§ÿ{ÿÿÿÿÿÿ{ÿgÿÿÿ{ÿÿyÿxÿ}ÿÿÿÿÿÿÿÿwÿÿÿÿÿÿÿÿxÿzÿ~ÿÿÿÿÿ¥ÿÿÿwÿÿÿÿÿÿÿ{ÿÿÿÿyÿÿÿÿÿÿÿÿÿ£ÿÿÿÿÿÿ¢ÿÿÿÿÿÿÿÿuÿøþäý0ýöý«þÿÿÿÿÿÿÿÿÿÿÿ®ÿÿÿ¢ÿÿÿ®ÿÿÿÿÿÿÿ¦ÿ±ÿ©ÿÿÿÿÿ§ÿÿÿÿÿ¥ÿ ÿ ÿÿÿ ÿÿ£ÿÿÿÿÿÿÿÿÿÿÿÿÿÿÿ¥ÿÿÿ§ÿ¨ÿªÿÿÿÿÿ­ÿ©ÿÿÿ{ÿÿÿÿÿÿÿÿÿÿÿÿÿÿÿÿÿÿÿÿ ÿÿÿÿÿ¢ÿÿÿÿÿÿÿÿÿÿ¢ÿÿÿ¢ÿ¨ÿÿÿ¥ÿÿ¯ÿ­ÿ¢ÿÿÿÿÿÿÿÿ ÿÿÿÿÿÿÿÿÿ¢ÿ¥ÿÿ¶ÿÿ¬ÿÿÿÿÿÿ£ÿÿÿ¡ÿÿÿÿÿÿÿÿ ÿÿ¡ÿÿÿÿ ÿ£ÿÿxÿÿÿÿ¤ÿ¥ÿÿÿ®ÿÿ©ÿ¬ÿÿÿÿÿÿÿ¬ÿÿÿ§ÿ¡ÿÿÿÿÿÿ¢ÿÿÿÿ¥ÿÿÿÿÿÿÿÿÿÿ®ÿÿÿÿÿÿ¤ÿÿÿ©ÿªÿÿkÿmÿÿ¡ÿÿ ÿÿÿ ÿÿÿÿÿ£ÿ¡ÿÿÿÿÿÿÿ­ÿ ÿÿÿÿÿÿÿÿ£ÿÿÿÿÿÿÿÿÿÿÿÿÿÿ¤ÿÿÿÿÿkÿÿÀþÇþãþYÿÿÿÿÿÿÿÿ¬ÿÿÿ¦ÿÿÿ ÿ¤ÿÿÿÿÿÿÿÿÿÿÿÿÿÿÿ¢ÿÿÿÿÿÿ¥ÿ¢ÿÿÿÿÿÿÿÿÿÿzÿ}ÿÿzÿÿ¥ÿ­ÿÿÿ¦ÿ¨ÿ ÿÿÿ§ÿ¢ÿÿÿÿÿ¦ÿÿ£ÿÿÿÿÿÿÿÿÿÿÿÿÿÿÿ¢ÿ¡ÿ ÿÿÿ¦ÿÿÿÿÿÿÿ¥ÿ®ÿÿÿÿÿÿÿÿÿ§ÿÿÿÿÿÿÿÿ®ÿ§ÿ¡ÿ¡ÿ¤ÿ£ÿ©ÿ©ÿ¥ÿ¦ÿ ÿÿÿÿÿ ÿªÿ¹ÿ¢ÿªÿ£ÿÿ ÿ¢ÿªÿ«ÿ£ÿªÿ«ÿ§ÿ¥ÿ¦ÿ§ÿ¬ÿ¤ÿÿ¥ÿÿÿ¨ÿ¨ÿ¤ÿ«ÿÿ¹ÿ¬ÿ²ÿ­ÿ¨ÿ£ÿ¤ÿªÿ¦ÿ¥ÿÿ©ÿ£ÿÿ¥ÿ¥ÿ£ÿ©ÿÿÿÿ¤ÿ¨ÿ ÿÿ¤ÿ¬ÿ¬ÿ«ÿ¨ÿ®ÿ¨ÿ¦ÿ¨ÿ°ÿ®ÿ£ÿ©ÿ¢ÿÿÿ¤ÿ¬ÿ¯ÿ§ÿ¥ÿ­ÿªÿ¨ÿ®ÿ ÿÿ¥ÿ¬ÿ¬ÿÿÿÿ ÿ¤ÿ½ÿ·ÿ ÿ§ÿ¢ÿÿ£ÿ¦ÿÿ¤ÿÿ©ÿ¬ÿ­ÿ¨ÿÿÿ§ÿ®ÿÿ¦ÿ¨ÿ ÿ§ÿ®ÿ¨ÿ§ÿªÿ¢ÿ ÿ­ÿ´ÿµÿ®ÿªÿ ÿÿÿÿ¤ÿ¤ÿÿ«ÿÿÿÿ¡ÿ§ÿ°ÿ°ÿ«ÿÿÿ¢ÿ§ÿ§ÿ¥ÿ¨ÿªÿ«ÿ¬ÿ©ÿ¥ÿ¨ÿ£ÿÿ¤ÿÿ ÿ¥ÿ¢ÿÿÿÿÿ ÿÿ¡ÿ§ÿ ÿÿÿ ÿ§ÿ´ÿ®ÿ¬ÿ«ÿ¯ÿÿ¤ÿ³ÿ½ÿµÿ§ÿ¨ÿ¢ÿ¥ÿµÿ´ÿ¬ÿ¡ÿÿÿ¤ÿÿÿ£ÿÿ«ÿºÿ¢ÿ ÿ¢ÿÿÿ¥ÿªÿ®ÿ­ÿÿ¤ÿ¨ÿÿÿÿ¨ÿ¯ÿ¥ÿ ÿ§ÿ©ÿÿ¥ÿ§ÿªÿ¬ÿ­ÿ£ÿÿÿÿÿÿ£ÿ­ÿ£ÿ¢ÿÿ¡ÿ¡ÿÿÿ ÿ¤ÿ®ÿÿ«ÿ¢ÿªÿ£ÿÿ§ÿ¦ÿ¥ÿÿÿ²ÿ¥ÿÿÿ«ÿ¢ÿÿÿÿÿ¢ÿ¥ÿÿªÿ¨ÿÿ¨ÿ¬ÿ¤ÿ°ÿ±ÿÿ¦ÿ§ÿÿÿÿÿÿ¯ÿ ÿ§ÿÿÿÿ¢ÿÿÿÿÿ¦ÿªÿÿ¨ÿ©ÿÿÿ¯ÿ¬ÿ°ÿ¯ÿ¯ÿ®ÿÿ©ÿ¤ÿÿ²ÿ¨ÿ¢ÿÿÿÿ¢ÿÿÿªÿ±ÿ­ÿ´ÿ°ÿ¬ÿ¡ÿ°ÿ¤ÿÿ£ÿ°ÿ³ÿ°ÿ¨ÿ¢ÿ£ÿ¢ÿ¥ÿ½ÿ±ÿÿÿÿ¥ÿ¢ÿÿÿ¨ÿ±ÿ½ÿÿªÿ¢ÿ§ÿÿ¥ÿ«ÿ¯ÿ¡ÿ¯ÿ¬ÿÿ§ÿ¯ÿ¯ÿÿ¤ÿÿ¡ÿ¦ÿÿ¤ÿ©ÿ¢ÿ§ÿ­ÿ£ÿÿÿ©ÿÿªÿ¶ÿ ÿÿ«ÿ°ÿ¢ÿÿ§ÿ¦ÿÿÿ£ÿ¦ÿ¤ÿ´ÿ±ÿ¶ÿ£ÿ´ÿ©ÿ¬ÿ¤ÿÿ¢ÿ§ÿ«ÿ©ÿ¤ÿ¤ÿ²ÿÿ¼ÿ¯ÿ«ÿ³ÿ§ÿ ÿÿ¡ÿ¨ÿ©ÿ¦ÿ¦ÿ¬ÿªÿÿ¡ÿ£ÿ ÿ ÿ§ÿ¤ÿ©ÿ¥ÿ¢ÿªÿ«ÿ§ÿ¤ÿ£ÿµÿ¥ÿÿ«ÿÁÿ¬ÿ§ÿ§ÿÿÿªÿ©ÿÿÿ¬ÿ«ÿÿÿ¥ÿ§ÿªÿ¡ÿ£ÿ¬ÿ¨ÿÿÿ¥ÿ¨ÿ¥ÿ©ÿ£ÿÿÿÿÿ©ÿ£ÿ£ÿÿÿÿ¤ÿÿ£ÿ ÿÿÿÿ¬ÿ¥ÿ¨ÿ¥ÿÿ³ÿ´ÿ©ÿ§ÿÿ«ÿÿ¡ÿ¥ÿ¢ÿÿÿÿ¦ÿ°ÿªÿ¯ÿºÿÿ¥ÿÿ¦ÿ§ÿ£ÿÿ¥ÿÿÿ£ÿÿÿÿÿÿÿÿÿÿ|ÿÿ¡ÿÿÿÿÿ£ÿÿÿÿ¥ÿÿÿÿÿÿªÿÿÿÿÿÿÿÿÿÿÿÿÿÿÿ¡ÿ§ÿÿÿÿÿÿÿ ÿÿÿ¤ÿ ÿªÿÿ­ÿ£ÿÿÿÿÿÿ ÿ¤ÿÿÿÿ«ÿ¦ÿÿ ÿ~ÿÿÿÿÿÿÿÿÿÿÿÿÿÿÿÿÿÿÿÿÿÿÿÿÿÿÿÿÿÿÿÿÿÿÿÿÿÿÿ|ÿuÿÿ~ÿÿwÿuÿÿÿÿÿÿÿÿÿÿÿÿÿÿÿÿÿÿÿÿÿÿÿÿ¢ÿÿÿÿÿÿÿÿÿÿÿÿÿ¢ÿÿÿÿ¢ÿ¨ÿÿÿÿÿ«ÿÿ°ÿ«ÿÿÿ§ÿ®ÿ¬ÿ¥ÿ¥ÿ±ÿ¨ÿÿÿÿÿÿ«ÿ«ÿ¢ÿÿÿ£ÿ£ÿÿÿÿ¦ÿ©ÿ©ÿÿÿ¢ÿ¢ÿ¢ÿÿÿ¤ÿ¤ÿ¨ÿ­ÿªÿ©ÿÿÿÿ¨ÿ¤ÿ²ÿ£ÿ©ÿÿ¤ÿ³ÿ ÿÿ·ÿ²ÿ ÿ£ÿ«ÿ¢ÿ¡ÿªÿÿÿÿÿÿÿsÿÿyÿÿÿÿÿÿÿ£ÿ¢ÿ¡ÿÿÿÿ¢ÿÿÿ¢ÿ§ÿÿÿ¦ÿÿ«ÿ­ÿÿÿÿ¼ÿ¹ÿÿÿ¡ÿ®ÿÿÿÿ¬ÿ«ÿ¢ÿ¡ÿÿ¤ÿ¦ÿÿÿ¦ÿ¡ÿ ÿÿ ÿ¤ÿ£ÿ¤ÿ ÿÿÿ«ÿ§ÿ±ÿÿ¡ÿÿÿÿÿ©ÿ ÿ ÿ ÿÿ¦ÿ¤ÿªÿÿÿÿ¢ÿ¥ÿ§ÿªÿ¨ÿ±ÿÿ¡ÿÿ°ÿ¹ÿ¶ÿ±ÿ¤ÿªÿ½ÿ´ÿ¢ÿ§ÿÿ¢ÿ°ÿÿÿÿÿ ÿ­ÿ¯ÿ¤ÿÿ¢ÿ ÿÿÿÿ¢ÿ ÿ¡ÿÿ ÿÿÿ£ÿ¨ÿÿÿÿÿÿ¨ÿÿÿÿÿÿÿÿ¡ÿÿÿÿÿÿÿ¤ÿ©ÿ¤ÿ£ÿ©ÿ ÿÿÿÿÿÿ¨ÿ°ÿ¨ÿ¬ÿÿ¢ÿ£ÿÿÿÿÿÿÿÿÿÿÿ¡ÿÿÿÿÿÿÿÿÿÿÿÿ¥ÿÿ¤ÿÿÿÿÿÿ ÿ¥ÿ¤ÿÿ¶ÿ«ÿ¢ÿ¢ÿ¤ÿ±ÿ§ÿÿÿªÿ¦ÿÿÿ¡ÿÿÿÿ¡ÿÿÿÿÿ§ÿÿÿÿ¢ÿÿÿÿ|ÿªÿÿÿ~ÿÿÿÿ¨ÿÿÿÿÿÿÿÿ ÿÿÿÿ©ÿ§ÿÿÿÿÿÿÿÿÿÿÿÿÿ¢ÿÿÿÿÿ­ÿ¥ÿÿÿ ÿ¨ÿ ÿÿÿÿÿÿÿÿÿÿÿÿ¡ÿÿ¦ÿ¢ÿÿ¢ÿÿÿÿÿÿÿÿÿÿÿÿÿÿ¢ÿªÿ¬ÿ®ÿÿÿÿÿÿÿÿÿ¤ÿÿÿ¡ÿÿÿ¯ÿÿÿÿÿÿÿÿÿÿÿ¢ÿ¦ÿ¢ÿÿÿÿÿÿÿÿÿÿÿÿÿÿÿÿ¥ÿ´ÿ¢ÿÿÿ¥ÿÿÿÿÿ¡ÿÿÿÿÿ}ÿÿÿ¥ÿ£ÿÿÿÿÿÿ¢ÿ¢ÿÿÿÿÿÿÿÿÿ«ÿ¦ÿÿÿÿÿÿÿÿ¤ÿÿÿ­ÿ§ÿÿÿ¤ÿÿÿÿ¦ÿ§ÿ¶ÿ°ÿÿÿ¨ÿÿÿÿÿÿÿ£ÿ£ÿ¦ÿ­ÿ¡ÿ§ÿ®ÿ¥ÿÿÿÿ¡ÿ¥ÿ¤ÿÿ¢ÿ£ÿÿ¨ÿÿÿÿ®ÿ©ÿ«ÿÿÿÿ ÿÿÿ§ÿÿ§ÿ¢ÿ²ÿÿÿÿ¥ÿÿÿÿÿÿÿÿÿ¦ÿÿÿÿ¢ÿ¡ÿÿ¢ÿ¡ÿÿÿÿÿÿÿÿÿÿÿÿÿÿÿÿ¨ÿÿÿÿÿxÿªÿÿ ÿÿÿÿ¨ÿ©ÿ©ÿÿÿÿ ÿÿÿÿÿÿÿ¥ÿ£ÿÿÿ¡ÿÿÿÿÿÿÿÿÿÿÿÿÿÿÿÿÿÿÿÿÿÿÿ ÿÿ¡ÿ£ÿ«ÿÿ¨ÿ¥ÿÿ¨ÿÿÿ§ÿÿ¨ÿÿ¦ÿÿÿÿÿ¡ÿÿÿÿÿÿÿÿÿÿÿ­ÿ¢ÿÿ¦ÿ¤ÿÿÿÿÿÿÿÿ¥ÿ£ÿÿÿÿÿÿÿÿÿÿ¡ÿÿÿÿ¤ÿÿÿ¢ÿÿÿÿÿ£ÿÿÿÿÿ¢ÿÿÿÿÿÿÿÿÿÿÿÿÿÿÿÿ¥ÿÿÿÿÿÿÿÿÿÿÿÿÿÿ ÿ©ÿÿÿÿ¦ÿÿÿÿÿÿÿÿ¡ÿ©ÿÿÿÿÿÿ¨ÿÿÿÿ ÿÿÿÿÿÿ¥ÿ¤ÿ¡ÿ ÿÿÿ¡ÿÿÿÿÿÿÿ ÿÿÿÿÿÿÿÿÿÿÿ¦ÿÿÿÿÿÿÿÿÿ§ÿÿÿÿÿÿÿÿÿÿ¨ÿ«ÿ£ÿ ÿÿÿÿÿÿÿÿÿÿ§ÿÿÿÿÿÿÿÿ¢ÿ¥ÿ¢ÿÿÿÿÿÿ«ÿÿ{ÿ¡ÿÿÿÿ¬ÿÿyÿÿ¹ÿ£ÿÿÿ´ÿ¬ÿÿÿ¨ÿÿÿÿÿÿÿÿÿÿÿÿÿÿÿÿÿÿÿÿÿÿÿÿÿÿÿ¦ÿ£ÿÿÿÿyÿÿÿ¯ÿ³ÿÿÿ¦ÿ·ÿ¡ÿÿÿ¥ÿuÿÿ¦ÿ©ÿ¢ÿ§ÿÿ ÿÿÿ~ÿÿÿÿÿÿ¯ÿ©ÿªÿÿÿÿÿÿÿ¢ÿÿÿÿÿrÿÿ ÿÿÿÿ©ÿÿÿÿÿ¦ÿÿÿ¥ÿÿÿÿ ÿÿÿÿÿÿÿÿÿ¥ÿÿÿÿÿÿÿÿÿÿÿÿ¤ÿÿÿÿ¢ÿÿÿÿÿÿ¤ÿÿ¯ÿÿ¨ÿ­ÿ®ÿ£ÿ§ÿÿ¥ÿµÿ¤ÿ§ÿÿÿÿ¤ÿ¡ÿÿÿÿ¡ÿ¯ÿ§ÿÿ¦ÿ£ÿ¡ÿÿÿÿÿÿÿÿ£ÿÿ¥ÿÿÿÿÿÿÿÿÿÿÿÿÿ¥ÿÿÿÿ¤ÿ£ÿ ÿÿÿÿÿ£ÿ¨ÿ¤ÿÿÿÿÿ ÿÿÿ¢ÿ¡ÿ ÿ­ÿ©ÿÿÿªÿ°ÿÿÿ¡ÿ¢ÿÿ¤ÿ¼ÿ£ÿÿÿ¡ÿ¬ÿÿÿÿ£ÿ ÿÿ ÿ ÿªÿ­ÿ£ÿÿÿÿÿÿ ÿÿ¡ÿÿ·ÿ¦ÿ¥ÿ®ÿÿÿÿÿÿ¦ÿÿÿÿÿÿÿÿ ÿ¤ÿÿ«ÿ¥ÿ£ÿ¤ÿÿÿÿÿ ÿÿÿÿ¦ÿ¤ÿ¡ÿ¥ÿ¤ÿÿ ÿ­ÿªÿÿÿ©ÿ¤ÿ¯ÿ¶ÿ~ÿ¦ÿ¤ÿ¬ÿÿÿÿÿ©ÿ­ÿÿÿÿÿ¡ÿ«ÿ­ÿ¦ÿ¥ÿ¡ÿ¤ÿ·ÿ²ÿ£ÿ ÿ¥ÿÿ£ÿ¥ÿ£ÿÿ¨ÿÿ·ÿÿ¨ÿ§ÿÿÿ¥ÿÿÿÿÿ¨ÿ£ÿÿ¦ÿ°ÿªÿ¥ÿ¥ÿÿÿÿ©ÿÿÿ¡ÿ¢ÿ£ÿ¬ÿÿ¯ÿ¬ÿªÿ¹ÿÿ¤ÿ§ÿÿÿÿ®ÿ¤ÿÿÿ§ÿ¡ÿÿ¨ÿ¤ÿ°ÿ¸ÿÿÿÿ§ÿ¡ÿ£ÿ­ÿ¬ÿÿÿ¬ÿ¤ÿÿ¡ÿ©ÿÿ£ÿÿÿÿÿÿ¢ÿ¨ÿ«ÿ¯ÿ«ÿ¨ÿÿÿ§ÿ«ÿÿ¶ÿ®ÿ¢ÿÿÿÿÿ¤ÿÿÿÿ£ÿÿÿÿÿ§ÿÿÿ¦ÿ¥ÿÿ ÿ§ÿ£ÿÿ¡ÿ£ÿ¦ÿ¡ÿÿ¢ÿÿÿ¨ÿÿÿ¤ÿÿÿÿÿÿÿÿÿ£ÿªÿ§ÿÿÿÿÿÿ¦ÿÿÿ®ÿÿ®ÿ£ÿ¢ÿ§ÿÿÿ¢ÿ¥ÿÿÿ©ÿ¢ÿ ÿ ÿ¡ÿ¢ÿÿÿ¢ÿ§ÿÿÿÿÿ§ÿ¦ÿÿÿ´ÿ§ÿÿÿÿÿÿÿÿÿÿÿÿÿÿ¢ÿ¦ÿÿÿ§ÿÿÿ}ÿÿÿÿÿzÿÿÿÿÿÿÿÿOÿ;ÿ<ÿ:ÿPÿWÿ`ÿÿyÿÿÿÿÿÿÿÿÿÿÿÿÿÿÿ¡ÿÿÿÿÿÿÿÿÿÿÿÿÿ¡ÿÿ®ÿ¢ÿ¢ÿÿÿÿÿzÿÿÿÿÿÿÿÿÿÿÿÿxÿÿÿÿÿÿÿÿÿÿÿÿÿÿÿÿ£ÿÿÿÿÿÿÿ³ÿÿÿÿÿÿ ÿ¶ÿ¯ÿÿÿÿÿ¨ÿÿÿÿÿ£ÿÿÿÿÿÿÿÿ©ÿ¥ÿ¡ÿÿ ÿ¯ÿªÿÿ¡ÿÿÿÿ­ÿ¶ÿ«ÿ£ÿ±ÿ¢ÿÿÿ}ÿ~ÿÿªÿÿÿ¤ÿ¡ÿ¨ÿÿÿÿÿ%ÿÿÿÿ¦ÿ§ÿ ÿªÿ«ÿ¤ÿ¦ÿ¨ÿ¦ÿªÿ¥ÿ¬ÿÿÿÿ±ÿÿnÿ^ÿdÿfÿgÿÿÿÿÿÿÿÿÿÿÿÿÿÿÿÿªÿ£ÿÿÿÿÿÿÿÿÿÿÿÿkÿÿmÿhÿlÿnÿmÿ}ÿÿÿÿÿÿtÿoÿÿÿxÿÿzÿyÿxÿÿÿÿÿÿÿxÿÿÿÿÿÿÿ©ÿÿÿzÿ}ÿyÿÿÿÿ~ÿpÿnÿzÿÿÿÿÿÿÿÿÿÿÿÿÿ£ÿÿÿxÿsÿÿÿÿÿÿ¦ÿÿwÿ}ÿÿÿÿÿÿÿÿÿÿÿÿÿÿÿÿÿÿÿÿÿÿÿÿÿÿÿÿÿÿÿÿÿÿFÿòýlüü|ýØþÿÿ¢ÿÿÿÿ¦ÿ£ÿÿÿ¤ÿ©ÿÿÿ¡ÿ¤ÿÿÿÿÿ§ÿÿÿ¢ÿ®ÿ®ÿÿÿ ÿÿÿªÿ£ÿÿÿÿÿ ÿÿÿÿÿ¢ÿÿÿÿÿÿÿÿÿÿÿ ÿÿÿÿÿ³ÿÿÿÿÿ¨ÿ£ÿÿÿÿ¡ÿ²ÿ¤ÿpÿÿÿÿÿÿÿÿÿÿÿÿÿÿÿÿÿ«ÿÿÿÿÿÿÿÿÿÿÿÿÿÿÿÿÿÿÿ¥ÿ¤ÿÿÿÿ¨ÿÿÿÿÿ¢ÿÿÿ ÿ ÿ¬ÿ¨ÿÿÿÿÿ£ÿÿÿÿ ÿ§ÿÿÿÿÿ ÿÿÿÿ©ÿÿÿÿ¢ÿÿÿÿÿÿÿÿÿÿÿ¡ÿÿ£ÿÿÿÿÿ¤ÿÿ ÿÿÿÿÿÿÿ ÿÿÿ£ÿÿÿÿÿÿÿÿ£ÿÿÿÿÿÿÿ ÿÿÿ¡ÿ¢ÿÿÿ£ÿÿÿÿÿÿÿ ÿ¢ÿÿÿÿÿÿÿÿÿÿ ÿ ÿ«ÿÿ¨ÿÿ§ÿ¡ÿÿÿ ÿÿÿÿÿÿÿÿÿ£ÿ£ÿÿÿÿÿ¥ÿÿ«ÿÿÿÿÿÿÿÿÿÿÿÿÿÿÿÿÿÿÿÿÿÿÿÿÿ\ÿöþzþ/þTþþ'ÿxÿÿÿÿÿÿÿÿÿ¦ÿÿÿÿ«ÿ§ÿÿÿÿÿÿÿ¢ÿÿÿÿÿÿÿÿÿÿÿÿ¡ÿ£ÿÿÿ¡ÿÿ¢ÿÿ ÿ ÿ ÿÿÿÿÿÿÿÿÿ¤ÿÿÿÿ¥ÿ ÿÿÿ¢ÿÿ¡ÿ¥ÿÿÿÿÿ¡ÿ¦ÿ¤ÿªÿ¢ÿÿÿÿ¦ÿÿÿÿÿÿÿÿÿÿ ÿÿ¢ÿÿÿÿÿÿ§ÿÿ«ÿÿÿÿÿÿÿÿÿ¥ÿÿÿÿÿÿÿÿÿ£ÿ«ÿ¨ÿ¡ÿ©ÿ ÿ¬ÿ©ÿ©ÿÿÿÿÿ¥ÿµÿ¤ÿ·ÿ³ÿ§ÿÿ¥ÿ¬ÿ¢ÿµÿ­ÿ«ÿ©ÿ¢ÿ¡ÿ¤ÿ¡ÿÿ­ÿ¥ÿ ÿ¢ÿ±ÿ±ÿ«ÿ®ÿ±ÿ©ÿ¦ÿºÿ¯ÿ©ÿ­ÿ¯ÿ§ÿ¤ÿ®ÿªÿ§ÿ£ÿ°ÿªÿ ÿÿ ÿÿÿ£ÿ©ÿ¤ÿ¢ÿ£ÿ¥ÿ­ÿ±ÿ­ÿ°ÿ¥ÿ¢ÿ¤ÿ£ÿ¡ÿªÿ¨ÿÿ¦ÿ®ÿªÿ¥ÿ°ÿ¦ÿ¦ÿ²ÿ®ÿ£ÿ§ÿ©ÿ¯ÿ ÿ¦ÿ¡ÿ¤ÿ¢ÿ¢ÿ¨ÿ§ÿ¢ÿ­ÿÿ¢ÿ°ÿ§ÿ¡ÿÿÿÿÿÿ§ÿ£ÿ®ÿ©ÿ©ÿªÿ§ÿ¡ÿÿ ÿÿÿ½ÿªÿ¯ÿªÿ ÿ¡ÿ¦ÿ ÿÿ³ÿ¯ÿ¡ÿ¤ÿ®ÿ¦ÿ ÿ£ÿ ÿ¦ÿÿÿ­ÿÿÿ¬ÿ°ÿ¬ÿªÿ¤ÿ®ÿªÿ ÿ ÿÿÿ¤ÿ¥ÿÿÿªÿ ÿªÿªÿ°ÿ¦ÿ¬ÿ¥ÿÿÿ¥ÿ¨ÿ§ÿ¤ÿÿ¨ÿ±ÿ£ÿ¢ÿ¥ÿ¡ÿ¢ÿªÿ®ÿ£ÿ±ÿ£ÿÿÿ³ÿµÿ¥ÿ¤ÿ«ÿ£ÿÿÿÿ®ÿ¨ÿ¢ÿ¤ÿÿÿ£ÿ¢ÿ¦ÿªÿ®ÿÿ©ÿ¥ÿÿ©ÿ¦ÿÿ¤ÿ«ÿªÿ¢ÿ£ÿ´ÿ¡ÿÿÿÿ§ÿªÿ£ÿ ÿÿ©ÿÿÿ¹ÿ¢ÿÿ¢ÿ¡ÿÿÿÿ¢ÿÿÿ«ÿªÿ©ÿ£ÿ±ÿ¨ÿ ÿÿÿ ÿªÿ¢ÿ²ÿ¤ÿ¨ÿ¢ÿÿ«ÿµÿ¨ÿÿÿÿÿÿ©ÿ£ÿ¨ÿÿÿÿÿÿ¥ÿ¡ÿ«ÿ«ÿ ÿ£ÿÿ¥ÿ¸ÿ³ÿ¡ÿÿ¥ÿ¡ÿÿ«ÿ°ÿÿªÿ¨ÿ§ÿÿÿ©ÿ«ÿªÿ¥ÿÿÿ ÿ¢ÿ§ÿ¬ÿÿÿÿ§ÿ¦ÿ«ÿ§ÿ¢ÿªÿÿ±ÿÿªÿ®ÿ¨ÿÿÿ£ÿ¤ÿ£ÿÿÿµÿµÿ§ÿ±ÿ¬ÿ½ÿ¤ÿ¢ÿ¢ÿ®ÿ­ÿµÿµÿ§ÿ¡ÿÿ¢ÿ ÿ¦ÿ·ÿ±ÿ¤ÿªÿ¡ÿ«ÿ¤ÿÿÿ¥ÿµÿ¹ÿÿ¢ÿÿ²ÿÿ¡ÿÿÿÿ¦ÿ¯ÿªÿ±ÿ­ÿÿÿºÿÿ¨ÿÿ ÿ¨ÿ¥ÿÿ£ÿ¨ÿ ÿÿÿ¬ÿ¤ÿ«ÿÿ ÿ¨ÿªÿ¶ÿ«ÿ«ÿªÿ¢ÿÿ¡ÿ¡ÿ£ÿªÿ¯ÿ¤ÿ­ÿ¬ÿ¬ÿ¥ÿ¦ÿ£ÿÿ£ÿ©ÿ¢ÿÿÿ ÿÿÿÀÿ«ÿ§ÿÿ ÿÿ°ÿ«ÿªÿ»ÿ·ÿ¥ÿ£ÿ©ÿ ÿ¤ÿ¡ÿÿ§ÿ¥ÿ¨ÿ£ÿÿÿ ÿÿ§ÿ®ÿ¤ÿ­ÿÿÿ¾ÿ¯ÿ³ÿÿ§ÿ¦ÿÿ¤ÿ§ÿÿ¡ÿ§ÿ©ÿ¬ÿ£ÿ®ÿ°ÿ¥ÿÿ§ÿ¢ÿ«ÿ¢ÿÿÿ§ÿ¬ÿ¤ÿÿÿÿ¥ÿ­ÿ£ÿ¢ÿÿÿÿÿÿÿ¢ÿÿÿÿ¢ÿ­ÿ©ÿ¡ÿ£ÿ§ÿ³ÿ­ÿ£ÿªÿ¡ÿ¥ÿÿ¨ÿ¥ÿÿÿÿ¨ÿ­ÿÿ±ÿ´ÿÿ¤ÿÿÿÿ¦ÿ¦ÿÿÿÿ ÿ¤ÿÿÿÿÿÿÿÿ ÿÿ}ÿÿ¬ÿ¡ÿÿÿÿ­ÿÿÿÿÿÿÿÿ¡ÿÿ¥ÿÿÿÿÿÿÿÿÿ¢ÿÿÿÿÿÿ ÿ¦ÿÿÿÿ£ÿÿÿ²ÿ£ÿ£ÿ­ÿºÿ£ÿÿÿÿÿ¢ÿÿÿÿÿÿÿÿÿ§ÿÿÿÿzÿÿÿÿÿÿÿÿÿÿÿÿÿÿÿ¡ÿÿÿÿÿÿÿÿÿÿÿÿÿÿÿÿÿÿÿÿÿÿÿÿÿÿÿÿÿÿÿÿÿÿÿÿÿÿÿÿÿuÿuÿÿÿÿÿÿhÿÿÿÿÿÿÿÿÿÿÿÿÿÿÿÿÿÿÿÿ¡ÿÿÿÿÿÿÿ¥ÿ¬ÿ¦ÿÿÿ¤ÿ©ÿ¦ÿ£ÿ£ÿ¨ÿ­ÿ ÿÿ¢ÿ ÿ§ÿ§ÿ£ÿÿÿ ÿÿ ÿ¯ÿÿÿ¬ÿÿÿªÿ¨ÿ©ÿÿÿ ÿÿÿÿ¡ÿ¢ÿÿÿ¯ÿ³ÿ§ÿÿ¥ÿ¦ÿÿÿÿ«ÿ¥ÿ ÿ¢ÿÿ£ÿÿÿÿÿ§ÿÿÿ¦ÿ£ÿ£ÿ£ÿÿÿÿÿvÿ~ÿÿyÿÿÿÿÿÿ¦ÿ©ÿÿÿÿÿ£ÿ¢ÿÿÿÿ§ÿ¦ÿ¨ÿ ÿÿ¡ÿ¡ÿÿÿ¡ÿ¿ÿ·ÿ£ÿÿ ÿÿÿÿ£ÿ§ÿ¢ÿÿªÿ¥ÿ¢ÿÿÿÿ¡ÿÿ¤ÿÿÿÿ¤ÿÿÿÿÿÿ²ÿÿÿÿÿÿ¦ÿ®ÿ¤ÿ¬ÿÿÿÿÿÿÿÿªÿ«ÿ¢ÿÿÿÿÿ¤ÿÿÿ¦ÿÿ¨ÿÿÿÿ«ÿ£ÿÿÿÿÿ«ÿ¬ÿ©ÿ¦ÿ ÿÿÿÿ£ÿ¯ÿ§ÿ§ÿ¡ÿÿÿÿÿ£ÿ ÿ¢ÿÿÿ¡ÿÿÿÿÿÿÿÿÿÿÿÿÿÿ{ÿÿÿ¥ÿ®ÿ¥ÿÿÿÿÿÿÿÿ¡ÿÿ§ÿÿ ÿ¤ÿ±ÿ©ÿ¢ÿÿÿÿÿÿÿÿÿÿÿÿÿÿ£ÿ¤ÿÿÿÿÿÿÿÿ©ÿÿÿÿÿÿÿÿÿÿ§ÿ³ÿ£ÿÿ¥ÿÿªÿ§ÿÿªÿ¬ÿÿ¡ÿÿÿÿÿ£ÿÿÿÿÿÿÿÿÿÿ¡ÿ©ÿÿÿÿÿÿÿÿÿ¢ÿÿ¢ÿÿÿÿÿÿ£ÿ£ÿÿ¨ÿÿÿ¡ÿÿÿÿÿÿÿÿÿÿÿÿÿÿÿÿÿÿÿ¦ÿ¥ÿÿÿÿ ÿÿÿÿÿÿÿ¤ÿÿÿÿÿ ÿÿÿÿÿÿÿÿÿÿÿÿÿÿÿÿÿÿÿÿÿ ÿÿÿÿÿÿÿÿÿ­ÿÿÿ¨ÿÿÿÿÿÿÿ¦ÿÿÿÿÿÿÿÿÿÿÿÿÿÿÿÿÿÿÿÿÿÿÿÿÿÿÿÿÿÿÿÿ¦ÿ¬ÿÿÿ£ÿ¦ÿªÿzÿ{ÿÿÿ°ÿ®ÿ¢ÿÿÿÿÿÿÿÿÿ¤ÿ¯ÿ¡ÿÿ§ÿ¨ÿÿÿ¢ÿ¤ÿ¢ÿÿÿ¥ÿ¨ÿÿÿÿÿ¥ÿ¤ÿ°ÿ¥ÿ«ÿÿ ÿÿµÿ¢ÿÿ|ÿÿÿ§ÿÿ²ÿ¢ÿÿ¡ÿªÿÿÿÿ£ÿ¤ÿ§ÿÿÿÿ¡ÿ¥ÿÿÿÿÿÿÿ¥ÿ±ÿ®ÿÿ¡ÿÿÿ§ÿÿÿÿÿÿÿÿ¤ÿÿÿÿ¡ÿ®ÿÿ¶ÿ©ÿ¨ÿÿÿ«ÿ£ÿÿ¬ÿ¢ÿ¢ÿÿÿÿÿÿÿÿÿÿÿÿÿÿÿÿÿÿÿÿÿÿÿÿÿÿÿÿÿ¯ÿÿ¡ÿ¦ÿÿwÿ¢ÿÿÿÿÿÿ£ÿÿÿ¡ÿÿÿÿ¡ÿÿÿ¡ÿÿÿÿ©ÿÿÿÿÿÿÿÿÿÿÿªÿÿÿÿÿÿÿÿÿÿÿÿÿÿÿ¥ÿÿ¥ÿªÿÿÿ¶ÿÿÿ©ÿÿÿ¢ÿÿÿÿÿÿÿÿ¦ÿÿÿÿÿÿÿÿÿÿÿÿ¡ÿÿ ÿ¤ÿ¢ÿ§ÿÿ ÿ¢ÿÿÿÿÿÿÿÿ ÿÿÿÿÿÿÿÿÿÿÿÿÿrÿÿ¤ÿÿÿ£ÿ§ÿÿÿÿÿÿÿÿÿÿÿÿÿÿ©ÿ©ÿÿÿÿÿÿ¤ÿÿÿÿÿÿÿÿÿ£ÿÿÿÿÿÿÿÿÿÿÿÿÿÿÿÿÿÿÿÿÿÿÿÿÿÿÿÿÿÿÿÿÿÿÿÿ ÿÿ¡ÿÿÿÿÿÿÿÿÿÿÿÿÿÿÿ¤ÿÿ¢ÿÿÿÿÿÿÿ¡ÿÿÿÿ£ÿÿ§ÿÿÿ¦ÿÿÿÿ£ÿÿÿÿ®ÿ¤ÿÿÿÿÿ¡ÿÿÿÿÿÿ«ÿ£ÿÿÿÿÿÿÿÿÿÿÿÿÿÿ£ÿ©ÿÿÿ®ÿÿÿÿÿ§ÿ|ÿÿ£ÿ¡ÿÿ±ÿ°ÿÿ¤ÿ£ÿ¤ÿÿ ÿÿ¡ÿ§ÿÿÿÿ¤ÿ¡ÿÿÿÿÿÿÿÿÿ¤ÿ¬ÿ¡ÿ¥ÿÿÿ¤ÿ£ÿ«ÿÿÿ§ÿÿÿ¯ÿÿÿ²ÿÿtÿ°ÿÿÿÿÿÿÿÿÿÿ£ÿ¦ÿ¬ÿÿÿÿÿtÿÿ ÿÿ¥ÿ¦ÿ¦ÿ£ÿÿÿÿÿÿÿ¡ÿ¥ÿÿ¥ÿ¥ÿÿ¨ÿ¢ÿ¡ÿÿÿ ÿÿ¢ÿÿ¢ÿ«ÿÿÿÿ¡ÿÿ¡ÿÿÿÿÿÿ¤ÿ¡ÿÿÿ¡ÿÿÿ¢ÿÿÿÿÿÿ¢ÿÿÿ§ÿÿÿ£ÿ ÿÿ¥ÿ¥ÿÿÿÿ£ÿ³ÿ§ÿ¨ÿ®ÿ§ÿÿ ÿÿÿ£ÿ¬ÿÿÿÿÿÿ£ÿÿÿÿÿ£ÿÿÿÿÿÿ®ÿ¨ÿÿÿ¦ÿ¡ÿÿÿÿÿÿvÿÿwÿÿ±ÿ©ÿÿ¢ÿÿ£ÿÿ«ÿÿÿÿ¤ÿ ÿÿÿ¤ÿÿÿÿ ÿ£ÿÿ¢ÿ¡ÿÿ¨ÿÿÿ°ÿ«ÿ­ÿ§ÿ£ÿÿÿ¦ÿ±ÿÿÿ£ÿÿÿ¡ÿ¨ÿÿÿÿÿ¦ÿ©ÿ®ÿ¯ÿÿ©ÿ¬ÿ¨ÿÿÿÿÿÿÿ£ÿÿÿ§ÿ°ÿªÿ¯ÿ¨ÿ£ÿÿ¨ÿ£ÿ ÿªÿ£ÿ¡ÿ¥ÿÿÿÿ~ÿ ÿ¨ÿÿ£ÿÿÿÿÿ¯ÿ°ÿÿÿ ÿÿ¡ÿ¡ÿÿ¢ÿ¡ÿÿ£ÿÿ«ÿ¥ÿ®ÿ ÿ§ÿÿÿ ÿ¬ÿ¸ÿ¦ÿÿÿÿÿ¤ÿ­ÿ¸ÿ£ÿÿ ÿ§ÿ§ÿÿ¦ÿ¥ÿ ÿ¥ÿÿ ÿ¥ÿÿÿ¨ÿ¤ÿ ÿ£ÿÿÿ¯ÿÿÿÿ¡ÿ­ÿÿÿÿÿÿÿÿÿÿÿ¤ÿ­ÿ£ÿ¢ÿ¨ÿÿÿ£ÿÿÿÿªÿ¤ÿ¡ÿÿ¦ÿ£ÿÿ¢ÿ¹ÿ«ÿ¤ÿ¶ÿÿ©ÿ¨ÿÿÿÿ£ÿÿÿÿÿ¡ÿÿ©ÿ®ÿ­ÿ©ÿÿÿÿ©ÿÿÿ£ÿÿÿ¨ÿ ÿÿ¨ÿÿ¢ÿÿÿÿÿÿÿ£ÿ£ÿÿ¡ÿ«ÿ¢ÿÿ¨ÿ©ÿ¥ÿÿÿ¡ÿ¢ÿÿ¦ÿÿ¹ÿ£ÿ²ÿ¬ÿÿÿÿÿ§ÿÿÿÿÿÿ­ÿ¬ÿÿÿ©ÿÿÿ¢ÿÿÿÿ¥ÿÿÿ¦ÿÿÿÿ¦ÿªÿ¡ÿ¡ÿÿÿ¨ÿÿÿÿ£ÿÿÿ¡ÿÿÿªÿ¢ÿÿ°ÿÿÿ«ÿ ÿªÿ¥ÿÿ¡ÿ©ÿ°ÿÿÿÿÿÿÿ¥ÿ§ÿ¢ÿ¡ÿ¨ÿ«ÿÿ ÿ¥ÿÿ¨ÿ¬ÿÿ«ÿ¡ÿÿÿÿ¢ÿÿÿ£ÿÿÿÿÿÿÿÿ ÿÿÿÿÿÿyÿÿÿÿÿÿyÿÿÿÿyÿvÿÿÿjÿcÿbÿiÿÿÿÿÿ|ÿÿvÿÿwÿÿÿ²ÿÿÿÿÿÿ{ÿÿ¢ÿÿzÿÿÿÿÿÿÿÿÿÿ¡ÿÿÿ ÿ£ÿ¤ÿÿÿÿÿÿ~ÿ~ÿÿÿÿÿÿÿÿzÿjÿ}ÿªÿÿÿÿpÿwÿÿÿÿÿÿÿÿÿÿ ÿÿ ÿ¦ÿ¢ÿÿ¤ÿ«ÿ¦ÿ¨ÿÿ§ÿ®ÿ§ÿ¨ÿ®ÿÿÿÿÿÿÿÿÿÿÿ°ÿÿÿÿÿÿÿ©ÿ ÿ¦ÿ«ÿ¬ÿ³ÿ­ÿÿÿ¨ÿ¬ÿÿ­ÿÿ¯ÿÿÿÿÿÿÿÿªÿÿÿÿ¨ÿÿÿ¤ÿ¡ÿÿªÿÿÿÿ ÿ¯ÿ¤ÿÿÿ§ÿ«ÿ®ÿ­ÿ«ÿ®ÿ§ÿ§ÿÿÿ¡ÿ¥ÿzÿYÿ;ÿ!ÿOÿ_ÿ|ÿÿÿÿÿÿÿÿ£ÿÿÿÿÿÿÿ¤ÿÿÿÿÿÿÿ~ÿwÿuÿÿÿÿsÿ~ÿvÿzÿÿÿÿÿÿÿÿÿuÿsÿ|ÿ|ÿzÿrÿÿxÿmÿvÿÿÿÿÿÿ~ÿÿÿÿÿÿÿÿÿÿÿÿÿtÿ~ÿÿÿ{ÿgÿfÿ}ÿÿÿÿÿÿÿ ÿ£ÿÿ¡ÿÿÿÿÿÿuÿÿÿÿÿÿÿÿÿ}ÿÿÿÿÿÿÿÿÿÿÿÿÿÿÿÿÿ ÿÿÿÿÿÿÿÿÿÿÿÿÿÿÿÿÿ}ÿµþý/ü¸üâý;ÿÿ¨ÿÿÿÿÿÿ®ÿ£ÿÿ§ÿ¥ÿÿ¥ÿÿÿÿ ÿÿÿÿÿÿÿÿÿÿÿÿÿÿÿÿÿÿÿ¨ÿ§ÿÿÿÿ£ÿÿÿÿÿÿÿ£ÿÿÿÿÿÿ¢ÿÿÿÿÿÿÿÿÿ¦ÿÿÿÿÿ¢ÿ ÿÿÿÿÿÿÿÿÿÿÿÿÿÿÿÿÿÿÿ§ÿÿÿ¢ÿÿÿÿÿÿÿÿÿÿ¥ÿÿÿÿÿÿ ÿ¦ÿ¥ÿ ÿÿ¥ÿÿÿ£ÿ ÿ¢ÿ ÿÿÿÿÿªÿ¤ÿÿÿÿ¢ÿÿÿ£ÿ¦ÿ£ÿÿ ÿÿÿÿÿÿÿÿÿÿÿ¨ÿÿÿÿÿÿÿÿÿÿÿÿÿ ÿÿÿÿÿ}ÿÿ¤ÿÿÿ¥ÿ¥ÿÿÿ¨ÿÿÿÿwÿÿÿÿÿÿÿÿ¡ÿÿ¤ÿÿÿ ÿ¢ÿ¦ÿ¨ÿÿ¡ÿ¯ÿÿÿÿ£ÿ¤ÿ¨ÿ¨ÿÿÿ¡ÿÿ ÿÿÿÿÿ¡ÿÿÿÿÿÿÿÿÿÿÿÿÿÿ¡ÿÿÿÿÿÿÿÿÿÿÿÿÿÿÿÿÿÿÿÿÿÿÿÿÿÿÿÿÿÿÿÿÿÿÿ£ÿÿÿÿÿoÿÿ}þþüýXþ®þÿÿÿÿÿÿÿ¤ÿªÿÿ£ÿ±ÿÿ«ÿ§ÿÿÿÿ­ÿÿÿÿÿÿÿÿÿÿÿÿÿÿªÿ ÿÿÿÿÿÿÿ¡ÿ£ÿ¡ÿÿÿÿÿÿÿÿ¢ÿÿÿ¢ÿÿÿÿÿÿÿ¨ÿ¦ÿÿÿ¡ÿÿÿ¡ÿÿÿÿÿÿÿÿÿÿÿÿÿÿÿÿÿÿÿÿÿÿÿÿÿÿÿÿ¦ÿÿªÿÿÿÿÿÿÿÿÿÿÿÿÿÿÿÿÿÿ¡ÿ­ÿ®ÿÿ©ÿ ÿ«ÿÿ§ÿ¢ÿÿÿÿÿÿ¯ÿ®ÿ§ÿÿ¢ÿ¬ÿ¬ÿ¦ÿ½ÿ°ÿ¦ÿÿ¡ÿ¨ÿ®ÿ«ÿÿÿÿÿÿ¥ÿ®ÿ¤ÿÿ¦ÿ©ÿ¡ÿ«ÿ¦ÿ ÿ¤ÿ®ÿ­ÿ¤ÿ¥ÿ«ÿÿ ÿÿÿ¡ÿ¨ÿ¨ÿ ÿ¤ÿ¦ÿ§ÿ©ÿÿ¦ÿ®ÿ·ÿ¹ÿ¦ÿÿÿ¢ÿÿ ÿÿÿ¢ÿ¦ÿ¦ÿ¤ÿ¢ÿÀÿ´ÿ«ÿ£ÿ¬ÿ­ÿ ÿ£ÿ¦ÿ¿ÿ£ÿ¬ÿ£ÿ¥ÿ¦ÿ¢ÿ£ÿ¡ÿÿ¨ÿ©ÿÿ¢ÿ­ÿ®ÿ¨ÿ£ÿ¤ÿ£ÿ£ÿ¤ÿ¥ÿªÿÿÿªÿ²ÿ«ÿÿ­ÿÿÿ¢ÿ¡ÿ¨ÿ©ÿ£ÿ ÿ¤ÿ­ÿ¢ÿ³ÿ§ÿÿÿ¡ÿ¥ÿ¢ÿ ÿÿ¦ÿÿÿÿ¡ÿ«ÿ²ÿ°ÿ§ÿ¥ÿ®ÿ¯ÿ¥ÿ§ÿ¨ÿ¡ÿÿ©ÿ®ÿÿÿ©ÿÿ£ÿ¦ÿÿ ÿ¦ÿÿÿ¦ÿµÿ°ÿ¡ÿÿµÿ°ÿ²ÿ«ÿ¤ÿ¨ÿ«ÿ ÿÿ¤ÿ©ÿÿ ÿÿ ÿÿÿ¡ÿ¦ÿ¦ÿÿÿÿÿ£ÿ¢ÿ¤ÿ¤ÿ ÿ¡ÿ¤ÿ¥ÿµÿÿ¢ÿ£ÿÿ¤ÿ¬ÿ¸ÿ¬ÿÿÿ«ÿ°ÿÿ£ÿ´ÿ¤ÿÿ£ÿ¦ÿ¦ÿ ÿÿ¡ÿ ÿ«ÿ¦ÿÿÿÿªÿ¥ÿ£ÿ§ÿ¤ÿ¥ÿÿÿ¤ÿ£ÿ«ÿ­ÿ¦ÿ©ÿªÿ¤ÿ¢ÿÿÿ­ÿ©ÿÿªÿ¥ÿ²ÿ£ÿ£ÿ­ÿ¦ÿÿ ÿ¡ÿÿÿ¡ÿÿ«ÿÿ¡ÿ¢ÿ ÿ ÿ¡ÿ§ÿ°ÿ®ÿ«ÿ£ÿ£ÿÿÿÿÿÿÿÿÿ¨ÿÿÿ¡ÿ¥ÿ¢ÿÿÿ¡ÿ©ÿ´ÿ­ÿÿ§ÿ¨ÿÿ°ÿ¿ÿÿÿÿÿ¥ÿ§ÿ ÿ¤ÿ©ÿÿ ÿ§ÿ¯ÿ¢ÿ ÿÿÿªÿ¬ÿ¢ÿÿ¢ÿ¯ÿ£ÿÿ¡ÿ«ÿ«ÿÿÿ¯ÿ«ÿÿÿ£ÿÿÿÿÿÿ¤ÿªÿ°ÿ¦ÿ¡ÿÿ¥ÿ§ÿÿÿÿ§ÿ¸ÿÿÿÿ·ÿªÿÿ¨ÿ±ÿ¥ÿÿÿ¦ÿÿÿÿ±ÿ¥ÿÿ¥ÿ£ÿ¡ÿ¢ÿÿÿÿÿÿÿÿ¤ÿ¢ÿÿ¢ÿªÿÿÿÿ¥ÿ¨ÿ¦ÿ£ÿ§ÿ©ÿ¢ÿ¯ÿ¡ÿ¦ÿÿ¢ÿ­ÿÿ¤ÿ¥ÿ¢ÿÿÿ¨ÿ¥ÿÿ«ÿ§ÿ¡ÿÿ£ÿÿ¥ÿ ÿ¤ÿ¬ÿ±ÿ ÿÿ¦ÿ¨ÿ©ÿ¤ÿ©ÿ¨ÿ¯ÿÿÿ­ÿªÿ§ÿÿÿ¡ÿ¥ÿ©ÿªÿÿÿ¢ÿ§ÿÿ¯ÿÿ¶ÿ£ÿÿ ÿÿÿ¢ÿ¨ÿ¤ÿÿÿ¢ÿ¤ÿ­ÿ®ÿ¡ÿ§ÿ¤ÿ¦ÿÿÿÿÿ¦ÿªÿ£ÿ©ÿ°ÿÿÿ¯ÿ®ÿªÿ¥ÿÿªÿÿ¥ÿ¬ÿÿÿªÿ­ÿ¬ÿµÿ±ÿ¢ÿÿ§ÿ¥ÿ§ÿ ÿ©ÿ§ÿ¡ÿ©ÿªÿ¡ÿ¢ÿ¬ÿ§ÿ ÿÿÿ¡ÿ£ÿÿ¨ÿÿÿ¢ÿ¦ÿ¢ÿ¡ÿÿÿ ÿÿÿÿÿÿÿÿÿÿÿÿ©ÿ¦ÿÿ§ÿ¥ÿ ÿ¡ÿ¬ÿ²ÿÿ ÿªÿÿÿÿÿ¦ÿÿÿÿÿÿÿÿÿ£ÿÿÿÿÿÿÿÿÿÿÿÿ¥ÿÿÿÿ¦ÿ£ÿÿ«ÿÿÿÿ£ÿ¥ÿÿÿÿÿÿÿÿÿÿÿÿÿÿÿÿÿÿÿÿÿ¦ÿ©ÿÿÿÿÿ§ÿ£ÿÿÿiÿÿ}ÿÿÿÿÿÿÿ ÿÿÿÿÿÿÿÿÿ¢ÿÿÿÿÿÿÿÿÿÿÿÿÿÿÿÿÿÿÿÿÿÿÿ}ÿÿÿzÿÿsÿÿÿÿÿÿÿÿÿÿÿÿÿÿ¥ÿ¢ÿÿ¡ÿ¥ÿ£ÿÿÿªÿÿÿ¢ÿ¥ÿ­ÿ¶ÿÿÿÿÿÿ§ÿ§ÿ³ÿ°ÿÿ¡ÿ£ÿÿÿÿÿ©ÿÿÿÿ¤ÿ±ÿ¢ÿÿªÿÿÿÿ¨ÿ£ÿ¢ÿ¡ÿÿÿÿÿÿÿ¦ÿÿ´ÿºÿ¨ÿÿ«ÿ³ÿÿ¦ÿ ÿÿ¢ÿ¬ÿÿ§ÿÿ¤ÿ©ÿÿÿ ÿ¡ÿÿ ÿ«ÿ¨ÿÿÿÿÿÿÿÿÿrÿwÿÿÿÿÿ©ÿ¡ÿÿ¤ÿÿÿÿÿªÿ§ÿÿ£ÿ²ÿÿÿÿÿ¸ÿ­ÿÿ¤ÿ»ÿÿÿÿ­ÿÿÿ®ÿ©ÿ¥ÿÿ¥ÿ®ÿ¥ÿÿÿÿÿ¨ÿ¡ÿ§ÿ ÿÿ¡ÿ®ÿ¢ÿ©ÿ§ÿÿÿ¯ÿ¦ÿÿ ÿ¤ÿÿÿÿ¢ÿ¢ÿÿÿ ÿÿÿ¥ÿ­ÿ¬ÿÿÿ°ÿ­ÿÿÿ­ÿ¦ÿÿÿ§ÿÿÿÿÿÿ¢ÿÿ ÿÿÿÿÿ¦ÿ¢ÿ§ÿªÿ¡ÿÿÿ¢ÿÿÿ£ÿÿ ÿ¤ÿÿ ÿ§ÿ©ÿÿÿÿÿ³ÿÿÿÿ±ÿ¡ÿÿÿÿÿÿÿÿÿÿÿÿÿ©ÿÿÿ¢ÿÿÿÿÿ¢ÿÿÿÿÿÿÿÿÿ£ÿÿÿÿ¢ÿÿÿÿÿÿÿ ÿ§ÿ¡ÿÿÿÿÿÿÿÿ¨ÿ£ÿÿÿÿÿÿ¥ÿÿÿÿÿÿÿÿÿÿ ÿÿ¯ÿ©ÿÿÿÿÿÿ ÿÿÿÿÿ ÿÿÿÿÿÿÿÿÿÿÿ¥ÿÿÿ¢ÿÿÿÿ¡ÿ¤ÿÿÿÿÿªÿ¢ÿÿÿÿÿ¤ÿÿ¢ÿÿÿÿÿÿÿÿÿÿÿ ÿ¡ÿÿÿÿÿªÿ³ÿ©ÿ¦ÿÿ ÿ§ÿÿÿÿÿÿÿÿÿÿÿÿÿÿÿ¡ÿ ÿ¯ÿÿÿÿÿÿÿ ÿÿÿ ÿÿÿÿÿ©ÿ£ÿÿÿÿÿÿ¢ÿzÿÿ£ÿÿÿÿÿÿÿÿÿÿÿÿÿÿÿ ÿÿÿÿÿÿÿÿÿÿÿÿÿÿ~ÿÿ¡ÿÿÿÿÿÿ¡ÿÿÿÿ«ÿÿÿÿ¨ÿ¥ÿ ÿÿÿÿÿ¡ÿ®ÿ¯ÿ§ÿÿÿÿÿÿÿÿ ÿÿÿÿ¨ÿ ÿÿÿÿÿ©ÿÿÿ¬ÿ«ÿÿwÿ£ÿÿ¨ÿ¤ÿ°ÿ¦ÿ°ÿ¢ÿ±ÿÿ©ÿÿ¢ÿÿªÿÿ¥ÿÿÿ¥ÿ£ÿ£ÿ¤ÿ¢ÿÿÿ¤ÿ³ÿ¤ÿÿÿÿ¡ÿ¤ÿ§ÿ¦ÿ¤ÿÿÿ§ÿ¥ÿÿÿÿ¨ÿÿÿÿÿ¢ÿÿªÿÿÿÿ ÿ¢ÿ ÿÿ¥ÿÿ¨ÿÿ¥ÿ¢ÿÿÿÿÿÿ¦ÿÿ¢ÿ¢ÿÿÿÿÿÿÿÿÿÿ¡ÿÿÿÿÿÿÿÿÿÿÿÿ ÿÿÿÿ¡ÿ¦ÿ®ÿÿÿ£ÿÿÿÿÿÿ ÿ£ÿÿ§ÿÿÿ¢ÿÿ¢ÿÿ¥ÿÿÿÿÿÿÿ°ÿ¤ÿÿÿÿÿÿÿÿÿÿÿÿÿÿÿ ÿ©ÿÿÿÿ¦ÿÿÿÿÿÿªÿ¡ÿ¨ÿÿ©ÿ¥ÿÿÿ²ÿ¦ÿÿÿwÿÿÿÿÿÿÿÿÿÿÿ¬ÿ¨ÿÿÿ¡ÿÿÿÿÿ£ÿ£ÿÿ¢ÿ§ÿÿÿÿÿÿÿÿÿÿÿ¢ÿ«ÿÿ ÿ§ÿÿ ÿÿ¥ÿÿÿÿÿÿÿ¤ÿÿÿÿ¥ÿ¢ÿÿ ÿÿ¢ÿÿ¤ÿ©ÿÿÿÿÿ£ÿ¢ÿÿÿÿÿÿÿÿÿÿ£ÿÿÿÿÿÿÿÿÿÿÿÿiÿÿÿÿÿÿ}ÿÿÿÿ§ÿ¬ÿÿÿÿÿ©ÿ¨ÿÿÿÿÿÿÿÿÿÿÿÿÿÿÿ£ÿÿÿÿÿÿÿÿÿÿÿÿÿÿÿ©ÿÿ¢ÿ ÿÿ£ÿÿÿÿÿÿÿÿÿ¥ÿÿ­ÿÿÿÿÿÿÿÿÿÿ¥ÿ¡ÿÿÿÿÿ©ÿ¥ÿÿÿÿÿ¦ÿ©ÿÿÿ¨ÿ¥ÿÿÿÿÿÿÿÿÿÿÿÿ£ÿ¥ÿ¦ÿÿÿÿÿ£ÿÿÿÿÿ ÿÿ¤ÿÿ§ÿ§ÿÿÿ ÿÿÿ¡ÿ©ÿ¦ÿÿÿÿÿÿÿ ÿÿÿ¡ÿÿÿÿÿÿÿÿÿÿÿÿ¡ÿÿ¢ÿÿ¤ÿÿ¦ÿ¬ÿ©ÿ§ÿÿÿbÿ¥ÿÿÿÿÿÿÿ¬ÿ£ÿ¤ÿ¬ÿ¤ÿÿÿ¡ÿÿÿÿ¥ÿ¨ÿÿÿÿÿÿÿÿ³ÿ¦ÿÿÿÿ±ÿ¡ÿÿ ÿÿÿ¢ÿ§ÿÿÿÿÿ§ÿÿÿÿÿ§ÿÿÿÿÿÿ¥ÿ©ÿ®ÿ©ÿÿÿÿÿÿÿÿ¡ÿÿÿÿÿÿÿÿÿ©ÿÿÿ¢ÿ ÿÿÿ§ÿÿ¢ÿÿ¤ÿ¬ÿÿ¥ÿÿ¡ÿÿ¨ÿ¢ÿÿ¡ÿÿÿÿÿÿ¥ÿªÿ§ÿÿÿÿÿÿÿÿÿ ÿÿÿÿ£ÿÿÿÿÿÿÿÿÿÿ°ÿÿÿÿ¤ÿÿ±ÿ­ÿÿÿÿ¦ÿÿ¤ÿ«ÿ£ÿÿÿÿ£ÿÿÿ¥ÿÿ¥ÿÿÿ¡ÿÿ«ÿ¥ÿÿÿÿ£ÿ¢ÿÿÿ¡ÿÿwÿªÿ ÿÿ ÿ§ÿÿ«ÿ«ÿÿÿÿ¬ÿºÿÿÿ¢ÿÿÿÿÿÿÿ¢ÿÿÿ£ÿÿÿ²ÿ²ÿ°ÿ¨ÿ­ÿ§ÿ¯ÿ¢ÿÿÿÿ¤ÿÿ£ÿ©ÿÿ¤ÿÿÿªÿ¤ÿ²ÿ²ÿÿÿÿÿ¡ÿ¤ÿÿÿÿ ÿ¤ÿÿ©ÿ¢ÿ°ÿÿ¥ÿ¤ÿÿ¦ÿ¬ÿ¨ÿ¨ÿÿÿ¡ÿÿ ÿ­ÿ¯ÿ¥ÿÿ ÿÿÿÿ¬ÿ¡ÿÿÿ¦ÿÿÿÿÿ®ÿÿ¥ÿÿÿ¥ÿ¯ÿÿÿÿªÿ¯ÿ¥ÿ§ÿÿ¡ÿ ÿÿÿÿÿÿ¦ÿ¯ÿ¦ÿÿÿÿÿ§ÿ£ÿÿÿ¦ÿ¦ÿÿÿ¡ÿÿÿÿ®ÿÿ¬ÿ ÿÿ¦ÿªÿ¥ÿ¢ÿÿªÿ®ÿ§ÿÿÿÿÿ­ÿ­ÿ ÿÿÿÿ¢ÿ¤ÿÿ ÿ¥ÿÿ§ÿ¦ÿÿ¢ÿ±ÿÿ ÿÿÿÿÿÿÿÿÿÿ£ÿ¨ÿ¤ÿ ÿÿÿ£ÿ¡ÿ£ÿ¡ÿ¨ÿÿ¡ÿÿÿÿÿ­ÿ«ÿÿ§ÿ ÿ¥ÿ­ÿ¢ÿÿÿÿ¡ÿ«ÿ£ÿ¤ÿªÿ ÿÿ¦ÿÿÿ£ÿÿÿ¨ÿªÿÿÿÿÿÿ¢ÿ¬ÿ­ÿÿÿÿÿÿÿ¦ÿ¦ÿÿÿÿ«ÿ¤ÿ©ÿ¯ÿÿÿÿÿ£ÿÐÿ£ÿÂÿ«ÿ¤ÿÿ¡ÿÿÿÿÿ¡ÿ¦ÿ ÿÿÿ ÿ¥ÿ©ÿ®ÿÿÿ®ÿÿÿÿÿ°ÿÿÿÿÿÿÿ ÿÿÿÿÿÿÿÿÿÿÿ{ÿtÿuÿÿÿÿÿxÿxÿ}ÿyÿÿÿÿÿÿÿÿÿÿÿÿÿÿÿÿÿÿÿÿ§ÿÿÿÿÿyÿzÿÿ£ÿÿÿÿÿÿÿÿÿÿ­ÿÿÿÿÿÿ¤ÿÿÿÿÿÿÿ}ÿrÿxÿÿÿÿÿÿÿÿÿyÿÿÿÿzÿzÿiÿÿÿÿÿÿÿ¨ÿ¦ÿÿÿÿÿ¬ÿ£ÿÿÿÿ©ÿÿÿÿÿÿÿÿÿÿÿÿ¤ÿ¤ÿ¦ÿ¤ÿÿÿÿÿ}ÿ°ÿÿÿÿ ÿÿ¤ÿ¬ÿ¯ÿ«ÿÿÿÿ¤ÿÿÿ¥ÿÿ­ÿÿÿÿ®ÿ¨ÿ ÿ£ÿÿÿÿÿ¢ÿÿÿ ÿÿÿ®ÿÿ§ÿÿÿ¨ÿ¡ÿÿÿ¥ÿ±ÿµÿ¯ÿ¨ÿ¤ÿ¢ÿ ÿÿÿÿÿwÿBÿ:ÿHÿEÿUÿÿÿÿÿÿÿÿÿÿÿÿ}ÿuÿÿÿÿÿÿÿÿÿÿÿÿvÿÿ}ÿwÿÿÿtÿ{ÿdÿqÿÿÿÿÿÿÿvÿtÿpÿoÿ{ÿsÿrÿÿ{ÿÿÿÿ}ÿÿÿÿÿÿÿÿÿÿ}ÿÿfÿsÿ~ÿnÿ}ÿ{ÿ~ÿÿÿnÿrÿÿÿ~ÿÿÿ¢ÿÿ©ÿ ÿ¡ÿÿÿÿÿÿÿ}ÿÿÿÿ§ÿÿÿÿÿÿÿÿÿÿÿÿÿÿÿÿ~ÿÿÿÿ¢ÿÿÿÿÿÿÿÿÿÿxÿÿÿ¤ÿÿÿÿÿÿcÿIþ¾ýý ýÈþ}ÿÿ«ÿÿÿÿÿÿ¨ÿ¤ÿÿ­ÿ±ÿ ÿÿÿÿÿ£ÿÿÿÿÿÿÿÿÿÿÿÿÿÿÿÿÿÿÿ¡ÿÿÿÿÿÿÿÿ¤ÿÿÿÿ©ÿ¤ÿÿÿÿÿ¥ÿÿÿÿÿÿÿÿ¢ÿÿÿ£ÿÿÿÿÿÿÿÿÿ~ÿÿÿÿÿÿÿÿÿÿÿÿÿÿ¬ÿ¸ÿÿÿÿÿÿÿÿÿÿ£ÿÿÿÿÿÿÿÿÿ£ÿ¦ÿ£ÿÿ©ÿÿ³ÿÿÿÿÿÿÿÿÿÿÿrÿÿÿ¥ÿÿÿ¤ÿ¤ÿ¢ÿ£ÿ¨ÿ¢ÿÿÿÿ¢ÿ¤ÿ£ÿÿÿ¦ÿ«ÿ©ÿ³ÿÿÿÿÿÿÿÿÿÿÿÿÿÿÿÿÿÿÿÿÿÿÿ¨ÿ¡ÿÿÿÿvÿtÿÿÿÿÿ¤ÿÿÿ ÿÿ¬ÿÿÿÿÿÿÿÿ¤ÿ¦ÿÿÿÿÿ²ÿ¶ÿ°ÿ¢ÿÿÿÿÿÿÿ¢ÿÿÿÿ ÿÿ§ÿ¥ÿ¨ÿÿÿ¨ÿÿÿÿÿÿÿÿÿÿÿÿ¨ÿÿªÿ¡ÿÿÿÿÿÿÿÿÿÿÿÿÿÿÿÿÿÿÿÿÿÿÿÿÿÿ}ÿ¦ÿ|ÿÿ{ÿÿ¡þ,þþ~þóþ"ÿÿÿÿÿÿ£ÿ¢ÿÿ£ÿ ÿ¤ÿ¥ÿ¹ÿÿÿÿ£ÿ±ÿ¤ÿÿ ÿÿÿÿÿÿÿÿÿ¢ÿ¡ÿÿ¤ÿÿ£ÿÿÿvÿfÿÿ¦ÿÿÿÿÿÿÿ ÿÿÿ¤ÿÿÿÿÿÿÿ ÿ£ÿÿÿÿÿÿÿ ÿÿÿÿÿÿÿÿ¢ÿÿÿÿÿÿÿ¯ÿÿÿÿÿÿÿÿÿÿÿÿÿÿÿÿÿÿÿÿÿÿÿÿÿÿÿÿÿÿÿÿÿÿÿ©ÿ¯ÿÿÿ­ÿ°ÿ¡ÿ¢ÿ£ÿ©ÿ¶ÿ®ÿÿ¥ÿ®ÿªÿ ÿ¡ÿ¥ÿ§ÿ¦ÿ£ÿ¶ÿµÿ¢ÿÿ¦ÿªÿ¢ÿ ÿÿ³ÿ¹ÿÿÿÿÿÿÿ ÿ¬ÿÿ¥ÿªÿÿÿ¤ÿ¬ÿ¯ÿ±ÿ³ÿ±ÿ¬ÿ¢ÿ¡ÿ¥ÿµÿºÿÿ«ÿÿ¥ÿ¦ÿÿ§ÿ²ÿ¯ÿ¦ÿ¤ÿÿÿ©ÿ¨ÿ¬ÿ­ÿ¨ÿ³ÿ¾ÿ¨ÿÿ­ÿ­ÿ·ÿ´ÿ«ÿ«ÿ¬ÿ£ÿ¤ÿ§ÿ»ÿ¨ÿÿÿ«ÿ¹ÿ²ÿ¢ÿÿÿ¤ÿ­ÿ¡ÿ¡ÿªÿ®ÿ¬ÿ«ÿ¬ÿ¯ÿ³ÿ¡ÿÿªÿ¥ÿ§ÿ­ÿ­ÿªÿÿ¡ÿ°ÿ£ÿ¤ÿ­ÿªÿ©ÿ¨ÿ¢ÿ¤ÿµÿ¢ÿ«ÿ¢ÿ§ÿ£ÿÿ¡ÿ£ÿ¤ÿ¯ÿ£ÿÿ®ÿÿ ÿ®ÿ¨ÿ§ÿ«ÿ¥ÿ³ÿ±ÿÿ¯ÿ®ÿ¢ÿÿÿÿ£ÿ±ÿ®ÿÿ§ÿÿ§ÿ ÿ®ÿ²ÿ£ÿ£ÿ³ÿ«ÿ¤ÿ¥ÿ°ÿ«ÿªÿ¦ÿ¦ÿ¤ÿ¤ÿ¡ÿÿ¦ÿºÿÿ³ÿÿÿ¥ÿ£ÿ¨ÿ®ÿ©ÿ¦ÿ ÿÿÿ¢ÿ¡ÿ¥ÿ£ÿÿ¢ÿ¥ÿ§ÿ§ÿ¡ÿ¢ÿ¶ÿ±ÿ©ÿÿ¡ÿ¦ÿÿÿÿ¬ÿ©ÿ¦ÿ«ÿ¬ÿ¨ÿ«ÿ®ÿ«ÿ©ÿ§ÿ©ÿ£ÿ¡ÿ¢ÿÿÿÿÿÿÿ¬ÿªÿ¢ÿÿÿÿ³ÿ£ÿ¤ÿ ÿÿÿ¥ÿ£ÿ¡ÿÿ­ÿ«ÿÿÿ£ÿÿ­ÿµÿ«ÿ§ÿªÿ¯ÿÿ¢ÿÿ ÿ¥ÿ¬ÿ¤ÿ¤ÿ¢ÿ¤ÿ¦ÿ ÿªÿ¬ÿ«ÿ¨ÿ ÿ£ÿÿÿÿÿ¡ÿ¡ÿÿ ÿ ÿ¤ÿ¡ÿ¡ÿÿÿ¨ÿ¬ÿ¥ÿ¨ÿ¸ÿ³ÿ ÿ´ÿ¡ÿªÿ°ÿ¢ÿ°ÿ¡ÿÿ£ÿ¦ÿÿÿ¨ÿ³ÿÿ¨ÿ«ÿ¬ÿÿ¤ÿÿÿ§ÿ­ÿªÿ¤ÿÿÿÿÿÿÿ¦ÿ¤ÿÿÿ¤ÿ¡ÿÿÿ¤ÿ ÿÿÿ¦ÿÿÿ§ÿ¤ÿÿÿÿ¡ÿ¤ÿ¤ÿ£ÿ¦ÿ¬ÿ®ÿ®ÿ±ÿ½ÿ¦ÿ±ÿ²ÿ°ÿ§ÿÿÿªÿÿÿÿ¬ÿÿ¡ÿ©ÿ¯ÿ£ÿ¦ÿ£ÿ¡ÿ¡ÿ¡ÿ¡ÿÿµÿ¹ÿÿÿÿ©ÿ§ÿÿÿÿÿÿÿÿÿÿ¹ÿ¨ÿ©ÿ­ÿ¢ÿ¥ÿ¤ÿÿ¢ÿÿÿÿÿÿÿªÿÿÿ«ÿÿÿ°ÿ§ÿÿÿ£ÿ§ÿ©ÿ§ÿ¢ÿ³ÿ­ÿ¡ÿ¥ÿ¨ÿÿÿ ÿ¤ÿ©ÿ¥ÿ§ÿ©ÿÿÿÿÿÿ¤ÿ¨ÿÿ²ÿ¢ÿ©ÿ®ÿ¥ÿ¢ÿÿÿÿ¤ÿªÿ¦ÿÿÿ¦ÿ¨ÿ¥ÿÿ°ÿ§ÿ®ÿ¨ÿ­ÿ ÿ¤ÿ§ÿÿÿ¢ÿÿ©ÿ©ÿµÿ«ÿÿ¬ÿÿÿÿ¢ÿ¤ÿÿÿ¨ÿ§ÿªÿ«ÿ°ÿ¬ÿÿÿÿÿ²ÿ¥ÿÿ«ÿ­ÿ¼ÿ´ÿ ÿÿ¡ÿ²ÿ·ÿ ÿ©ÿ¦ÿ¦ÿ¢ÿÿ¥ÿ©ÿªÿ¡ÿ§ÿÿÿÿÿÿÿÿÿÿÿÿÿÿÿ»ÿÿÿ¦ÿ¦ÿÿÿÿÿÿ ÿ ÿÿÿÿÿÿÿÿ¬ÿÿÿÿÿÿÿÿÿÿÿ ÿÿÿÿÿ¡ÿÿÿÿ ÿ£ÿ ÿÿªÿÿÿÿÿÿÿÿÿÿÿÿÿÿ¡ÿÿÿÿÿÿÿÿÿÿÿÿÿÿÿÿÿ§ÿÿÿÿÿÿÿxÿÿÿÿ¤ÿÿÿÿÿÿÿÿÿÿÿÿÿ¡ÿÿÿÿÿÿÿÿÿrÿÿÿÿÿÿÿÿÿÿÿÿÿÿÿÿÿxÿÿÿÿÿ¡ÿÿÿÿÿÿÿÿÿÿÿ¢ÿ©ÿ§ÿ¯ÿ ÿ¢ÿ£ÿÿ©ÿÿÿ£ÿ¤ÿÿÿ«ÿ£ÿÿÿÿÿÿ¡ÿÿÿ¥ÿÿÿÿ§ÿ¡ÿ¯ÿÿªÿ¨ÿ¬ÿ¯ÿ©ÿ¢ÿÿÿ¦ÿÿÿÿ¦ÿ§ÿÿÿÿÿÿªÿ¯ÿÿ¦ÿÿÿÿÿÿÿÿ¦ÿÿÿ¥ÿ­ÿÿÿ£ÿÿÿÿÿ ÿÿ£ÿ¥ÿ­ÿÿÿÿÿÿÿÿtÿzÿ}ÿÿÿÿÿÿÿÿ¯ÿ¨ÿÿÿ¢ÿ¬ÿ¨ÿÿÿÿ§ÿ¨ÿÿ¡ÿÿ¡ÿ¨ÿÿ¦ÿ¢ÿ¬ÿÿ«ÿ¢ÿÿÿ©ÿ¨ÿ©ÿ¬ÿ©ÿ¥ÿ£ÿÿÿÿ©ÿ¤ÿ¡ÿ£ÿÿ¦ÿªÿ¨ÿ§ÿÿ¤ÿÿÿ°ÿ¤ÿÿ¡ÿ±ÿ¡ÿÿ¦ÿ§ÿ©ÿÿÿÿÿ¢ÿ¯ÿ¯ÿ¨ÿ¢ÿ¢ÿÿ­ÿ®ÿ¹ÿ±ÿÿÿ¥ÿÿ¤ÿ¬ÿÿÿÿ¨ÿÿÿ¨ÿÿÿÿÿ¨ÿ¥ÿ¢ÿ¥ÿÿÿÿÿÿÿ¦ÿ®ÿ©ÿ£ÿ ÿ©ÿ§ÿ¨ÿ©ÿ«ÿ²ÿÿÿÿ¡ÿ§ÿÿÿ ÿÿÿÿÿÿÿÿÿÿÿÿ ÿÿÿÿÿÿÿÿÿÿÿÿÿÿÿ¤ÿÿÿÿÿÿÿÿÿÿÿÿ£ÿ¥ÿÿÿÿÿÿÿÿÿÿÿÿÿ¶ÿ©ÿ©ÿ ÿÿÿÿ§ÿ~ÿ¦ÿ¢ÿÿÿÿÿÿÿÿ¥ÿ«ÿ§ÿÿ¤ÿ¡ÿÿÿÿÿÿÿzÿÿÿÿÿÿÿ¡ÿÿÿÿ¨ÿ ÿÿÿªÿÿÿ£ÿ¨ÿ©ÿ¤ÿÿÿ ÿÿÿ¨ÿ­ÿ¡ÿÿÿÿÿÿÿÿÿ¡ÿ¦ÿ¡ÿÿÿÿÿÿÿªÿÿ§ÿ¦ÿªÿÿÿªÿÿÿÿÿ¢ÿ£ÿÿÿÿ¤ÿÿ¬ÿ­ÿÿÿÿ{ÿÿÿÿÿÿÿ¡ÿÿÿÿÿ«ÿ¡ÿÿÿÿÿÿÿÿÿ¥ÿÿÿÿÿÿ¥ÿÿÿÿÿÿÿ¤ÿÿ ÿÿ¡ÿÿÿÿÿÿÿÿÿÿÿÿÿÿÿÿÿÿ¦ÿ¡ÿ¡ÿÿ ÿÿ§ÿÿÿÿÿÿÿÿÿ¢ÿ¦ÿÿ¡ÿ§ÿ¶ÿ¤ÿ¢ÿÿ¡ÿ«ÿ«ÿÿ¤ÿÿÿÿÿÿÿÿÿÿÿÿÿÿÿÿ¦ÿÿÿÿÿÿÿÿÿ©ÿ®ÿ¢ÿÿ·ÿÿÿ¢ÿ³ÿ°ÿ«ÿÿ¥ÿ©ÿÿÿÿÿÿÿÿ¡ÿ£ÿ¨ÿÿÿ§ÿªÿ«ÿ¬ÿÿÿÿÿ¥ÿ¬ÿ©ÿÿÿÿÿÿÿÿ¢ÿÿÿÿ ÿ¨ÿÿÿÿ¦ÿÿÿ­ÿÿÿÿÿÿÿÿÿÿÿÿÿÿ ÿÿÿÿ¡ÿ©ÿÿÿ£ÿ ÿÿÿÿÿÿ¡ÿ ÿ¡ÿÿÿ¡ÿ¥ÿ ÿ¤ÿÿÿÿÿÿÿ§ÿ¯ÿÿ£ÿÿ²ÿÿÿÿÿ¬ÿÿÿ¤ÿ£ÿÿÿ¤ÿ¢ÿ¨ÿ£ÿÿÿ§ÿ¤ÿÿÿÿ ÿÿÿ£ÿÿÿ¢ÿ§ÿÿÿÿÿ°ÿÿ ÿÿÿ ÿ¦ÿÿ¢ÿÿÿÿ ÿ¦ÿ£ÿÿÿÿÿÿÿÿÿÿÿ¡ÿÿÿÿ¢ÿÿÿªÿ¢ÿÿÿ¤ÿ§ÿ¤ÿÿÿ¢ÿªÿ¢ÿÿÿÿÿÿ£ÿÿÿÿ§ÿ¢ÿ¨ÿ°ÿ®ÿ­ÿÿÿÿÿÿÿÂÿÿÿ©ÿÿÿÿÿ¡ÿ}ÿÿ¦ÿ£ÿ§ÿ¢ÿÿÿ£ÿ¬ÿ¤ÿ¡ÿÿÿÿ¢ÿÿÿÿÿÿÿ ÿÿÿÿÿÿÿÿÿÿ¦ÿÿyÿ¥ÿÿÿÿ¢ÿÿ°ÿÿ{ÿÿ ÿwÿ§ÿ§ÿÿ¤ÿ§ÿÿÿ¡ÿÿÿ ÿ¬ÿÿÿÿ¥ÿ¬ÿÿÿÿÿÿÿ¯ÿÿÿÿÿÿÿÿÿÿ¡ÿÿÿÿÿÿÿÿÿÿÿÿÿÿÿ°ÿÿÿ¦ÿÿÿÿÿÿÿÿ£ÿÿÿÿÿÿÿÿÿÿÿ ÿÿÿ¥ÿÿÿ¢ÿÿÿÿÿÿÿÿÿÿ¥ÿÿÿÿ£ÿÿÿÿÿÿÿÿÿÿÿ¡ÿÿ ÿÿ£ÿ§ÿ§ÿÿ¥ÿÿ~ÿÿ§ÿÿÿÿÿÿ¢ÿ ÿ¡ÿÿÿÿÿÿÿÿÿÿ{ÿÿÿ¦ÿ©ÿÿÿÿÿ¦ÿ¢ÿÿÿ¤ÿ®ÿ}ÿ¥ÿÿÿÿ¥ÿÿÿÿÿÿ¢ÿÿ¢ÿ ÿ¥ÿÿÿ¢ÿ²ÿ¬ÿÿÿÿ¡ÿ¡ÿÿtÿÿÿ ÿ¡ÿÿÿ¨ÿ¢ÿ ÿ£ÿÿÿ¢ÿ ÿ·ÿ¤ÿ¦ÿÿÿÿ®ÿ¤ÿÿÿÿÿÿÿÿÿ­ÿ£ÿÿÿÿÿÿÿÿÿÿÿÿÿÿÿÿÿ£ÿ¡ÿ¤ÿÿÿÿÿÿ ÿ©ÿ¢ÿÿ¨ÿÿ¨ÿÿ¢ÿÿÿÿ ÿÿÿÿ«ÿªÿÿÿÿ ÿÿÿÿÿÿÿÿÿ ÿÿÿvÿuÿÿÿÿÿÿ ÿ ÿÿ¢ÿÿ¬ÿ®ÿÿÿÿÿÿÿ¡ÿÿÿÿ«ÿÿÿÿÿÿ¡ÿ¦ÿ¤ÿ¤ÿ ÿ£ÿ¤ÿÿÿ ÿÿÿÿ¢ÿÿÿÿÿÿ¤ÿÿÿÿÿ§ÿÿÿÿ£ÿÿªÿÿÿ¦ÿ¬ÿ­ÿ©ÿ¨ÿ£ÿÿÿÿÿÿÿ®ÿ®ÿÿÿÿÿ£ÿÿ ÿ¢ÿÿÿÿÿÿÿ¥ÿµÿÿÿ§ÿ¤ÿÿ£ÿ¡ÿÿ±ÿ¯ÿªÿ¥ÿ¢ÿÿÿÿÿ¡ÿ£ÿ£ÿÿÿÿÿ¢ÿÿ¥ÿÿÿ ÿ¢ÿ©ÿ­ÿÿ£ÿ¨ÿ¡ÿÿÿÿÿÿÿ¢ÿÿÿ¥ÿÿ¢ÿÿÿÿ¡ÿ¢ÿ©ÿ§ÿÿÿÿÿ´ÿ¾ÿ¡ÿ¯ÿ£ÿÿ¡ÿÿ©ÿ¥ÿ¯ÿ¬ÿ¬ÿÿÿ¨ÿÿÿ ÿ«ÿ¨ÿ ÿÿÿÿÿÿ£ÿÿÿÿ¡ÿÿ¦ÿÿÿÿ¤ÿÿ©ÿ£ÿ¡ÿÿÿÿ¦ÿÿÿ­ÿÿÿÿÿÿÿ¡ÿÿÿ¢ÿÿÿ¤ÿÿ«ÿ¢ÿÿÿ ÿ­ÿ¦ÿ¢ÿ¸ÿÿ²ÿ¥ÿ©ÿÿ£ÿÿÿÿÿ¢ÿ¡ÿ¢ÿ£ÿ¡ÿÿÿÿÿÿªÿ¨ÿ¤ÿÿÿ¡ÿ¢ÿ®ÿÿÿÿÿµÿ±ÿ¬ÿ­ÿ°ÿ¤ÿÿÿÿÿ¤ÿ§ÿÿÿÿ ÿÿ£ÿÿ¦ÿ­ÿÿ²ÿ©ÿÿÿÿÿ¢ÿªÿÿÿÿÿÿÿÿ¡ÿ¡ÿÿÿÿÿÿÿÿÿ¢ÿ£ÿÿ£ÿÿ¤ÿ¤ÿÿÿ¯ÿ¡ÿÿÿÿÿÿÿÿÿÿÿ¢ÿ¯ÿÿÿÿÿÿÿÿ«ÿ¥ÿ£ÿÿÿÿÿÿÿÿÿÿÿ ÿªÿÿÿÿÿÿ~ÿÿÿÿÿvÿpÿÿÿÿÿÿÿÿÿÿÿÿÿ|ÿÿÿÿÿ~ÿpÿ{ÿÿÿÿÿÿnÿÿÿÿÿÿÿÿ£ÿÿÿÿÿÿ¤ÿÿ©ÿÿÿÿ ÿÿ¢ÿÿÿÿÿÿyÿÿÿÿÿÿÿÿÿÿÿÿrÿÿqÿoÿÿÿÿÿÿÿÿÿÿÿÿÿ¥ÿ¦ÿ¥ÿÿÿ¤ÿÿÿÿÿÿÿ§ÿ¦ÿÿÿ§ÿÿ£ÿÿ~ÿÿÿÿÿÿ¥ÿÿÿÿÿÿÿÿ®ÿ®ÿ¨ÿÿÿÿÿÿ£ÿ¢ÿÿ´ÿÿÿ£ÿ¦ÿ¢ÿ·ÿ¤ÿ¥ÿÿÿ©ÿ¦ÿÿ ÿÿÿÿ©ÿ}ÿÿÿÿ¤ÿ®ÿÿÿ£ÿ¤ÿ«ÿ¥ÿÿÿÿÿÿÿÿÿyÿmÿPÿkÿSÿ`ÿ}ÿÿÿÿÿÿÿÿÿÿÿ|ÿzÿÿ}ÿÿÿÿÿÿÿÿÿÿyÿÿÿÿÿuÿVÿÿdÿeÿ~ÿÿ§ÿÿ|ÿ{ÿrÿlÿkÿfÿtÿ~ÿyÿÿÿÿÿÿtÿÿÿÿÿÿÿÿÿÿ~ÿÿÿÿuÿ}ÿnÿÿÿÿÿiÿxÿÿxÿÿÿÿÿÿÿÿ¦ÿÿÿÿÿÿ~ÿÿÿÿÿÿÿ|ÿÿÿ}ÿÿÿÿÿÿÿÿÿÿÿÿÿÿÿÿÿ¡ÿÿÿÿÿÿÿÿÿÿÿÿÿÿÿÿÿ^ÿâþýþÝþÐþUÿÿÿÿÿÿÿ¢ÿÿÿÿÿÿ¢ÿÿÿÿ£ÿ§ÿ¥ÿÿÿÿÿÿÿÿÿÿÿ¡ÿÿÿÿÿ§ÿÿ¢ÿ ÿÿÿÿÿ¡ÿÿÿÿÿÿÿÿÿÿÿÿÿ ÿ¡ÿÿÿÿ ÿÿÿ¦ÿ¤ÿÿÿÿÿÿÿÿÿÿÿÿ¡ÿÿ ÿÿÿ¡ÿÿÿÿÿÿÿÿ¤ÿ§ÿÿÿ¨ÿ¢ÿ¤ÿ ÿÿÿ¢ÿ¨ÿÿÿÿÿÿÿÿÿÿÿÿÿ¥ÿ ÿÿÿ£ÿÿÿÿÿÿÿ ÿ¡ÿÿÿÿ©ÿÿÿÿ ÿ¤ÿ ÿ ÿ¢ÿÿÿÿ ÿ¤ÿªÿÿÿÿÿÿÿÿ¡ÿÿÿÿÿ ÿÿÿÿÿÿÿ©ÿÿÿÿ ÿ¢ÿ¢ÿÿÿ ÿÿÿ¬ÿÿÿÿ¢ÿÿÿ¢ÿ¢ÿÿÿ£ÿ£ÿÿÿÿÿÿÿÿ¢ÿªÿ´ÿÿÿÿÿÿ­ÿÿÿ¢ÿÿÿÿÿÿ§ÿ§ÿÿÿÿÿÿÿÿÿÿÿÿÿÿÿÿÿÿÿÿÿÿÿÿÿÿÿÿÿÿÿÿ©ÿ§ÿÿÿÿÿÿÿÿÿÿÿÿÿÿÿÿÿÿÿÿÿÿtÿvÿbÿóþþªþÿuÿÿÿÿÿÿÿÿÿ¯ÿ©ÿÿ£ÿÿÿÿÿÿÿÿÿ¸ÿÿÿÿÿÿÿÿ¡ÿ©ÿÿ©ÿ£ÿ¨ÿÿÿbÿ=ÿ\ÿ¤ÿÿ©ÿÿÿÿÿÿÿÿÿ¢ÿÿÿÿÿ¬ÿ¬ÿÿ±ÿ¦ÿÿ¨ÿÿÿÿÿÿÿÿÿÿÿÿªÿ¨ÿÿÿ ÿÿÿÿÿÿÿÿÿÿÿÿÿÿÿÿÿÿÿÿÿÿÿÿÿÿÿÿÿÿÿÿÿÿÿÿ¤ÿÿ¤ÿ«ÿ¦ÿÿ¦ÿ±ÿ¦ÿÿ ÿ¯ÿ¸ÿ©ÿ¾ÿ ÿ°ÿ¯ÿ¦ÿ¤ÿ©ÿ¬ÿ©ÿ©ÿ°ÿ¼ÿ¢ÿ¡ÿ¦ÿ¨ÿ´ÿ·ÿ§ÿ¯ÿÿ¥ÿ¢ÿ ÿÿ£ÿ®ÿ¨ÿ©ÿ¢ÿ©ÿ¯ÿ§ÿ¡ÿªÿ¯ÿªÿ¤ÿ®ÿÄÿ·ÿ¨ÿ¡ÿ¢ÿ¬ÿ³ÿÿ£ÿ¤ÿ£ÿ¤ÿÿ¡ÿ­ÿ°ÿ¡ÿÿÿÿÿ£ÿÿÿ¢ÿ¨ÿ³ÿ³ÿÿ¥ÿ¦ÿªÿ¯ÿ°ÿ«ÿªÿ«ÿ£ÿªÿÿ¦ÿ©ÿ£ÿ¨ÿ³ÿ³ÿ¨ÿ¦ÿ·ÿ¤ÿ¡ÿ­ÿ¦ÿ¦ÿ¨ÿ¤ÿ£ÿ¨ÿ®ÿ£ÿ¥ÿ¨ÿ£ÿ£ÿ¤ÿ«ÿ¶ÿ¶ÿ»ÿÿ ÿ´ÿ©ÿ¨ÿ¦ÿ§ÿ§ÿ¡ÿ«ÿ®ÿÿ¡ÿ¢ÿ¤ÿ¬ÿ­ÿ©ÿ°ÿ¸ÿ¢ÿÿ¬ÿ¸ÿ ÿ¦ÿµÿ©ÿ¤ÿ°ÿ¤ÿ³ÿªÿ¡ÿ®ÿ¢ÿÿÿ¢ÿ¨ÿ¤ÿ©ÿ¡ÿ«ÿ®ÿÿ±ÿ©ÿ°ÿ¶ÿ©ÿ¡ÿ§ÿ¦ÿ ÿ¶ÿ¤ÿªÿ±ÿ¤ÿÿÿ¢ÿªÿÿ¤ÿ»ÿ¯ÿ©ÿÿ ÿ§ÿ¤ÿ¦ÿ¯ÿ©ÿ£ÿ«ÿÿÿ ÿ¥ÿ£ÿ¥ÿ¥ÿÿ£ÿ´ÿ»ÿ°ÿºÿÿ¤ÿ¬ÿ ÿ§ÿ²ÿ£ÿÿ£ÿ ÿ¥ÿ¡ÿ¤ÿ©ÿ¦ÿ¬ÿ®ÿ²ÿ¼ÿ½ÿ©ÿ§ÿ«ÿÿÿÿÿÿ§ÿ©ÿ¨ÿÿÿÿ ÿÿ¯ÿ¢ÿÿ ÿÿÿÿ¨ÿÿ ÿ´ÿÀÿ¸ÿ¦ÿÿ¥ÿ©ÿ«ÿ®ÿ®ÿªÿ«ÿ¬ÿ¡ÿÿÿ§ÿ§ÿ­ÿ©ÿ ÿ¥ÿªÿ¢ÿ¥ÿÿ«ÿÿ¢ÿ©ÿ­ÿ´ÿ¤ÿÿ ÿªÿ¥ÿ ÿ«ÿªÿ ÿÿ§ÿ£ÿ¨ÿ°ÿ¯ÿ®ÿ¯ÿªÿ¨ÿ·ÿ£ÿ¢ÿÿ©ÿ·ÿÿÿ®ÿ´ÿ­ÿ§ÿ¨ÿ«ÿ¥ÿ±ÿ«ÿ©ÿ®ÿ«ÿ ÿÿ¤ÿ§ÿ©ÿ¥ÿÿÿÿÿ«ÿÿ¨ÿÿÿÿÿÿ¢ÿ¬ÿ¤ÿÿÿÿ¢ÿÿÿ¤ÿ©ÿÿÿÿÿªÿ²ÿªÿ ÿ±ÿ¤ÿÿÿ¦ÿªÿ¥ÿ§ÿ¬ÿ©ÿ¥ÿ¬ÿ²ÿ¨ÿÿÿÿ¨ÿ¤ÿ§ÿ«ÿ¤ÿ©ÿ¨ÿÿÿ£ÿ©ÿ¥ÿ ÿ£ÿ£ÿ­ÿ®ÿ±ÿÿÿÿ¤ÿ²ÿ¶ÿªÿ¥ÿ¥ÿ¦ÿ®ÿ¦ÿ­ÿ²ÿ«ÿ¡ÿ®ÿÿÿ¥ÿÿÿ¡ÿ¥ÿÿ©ÿÿ±ÿ²ÿÿÿÿ«ÿÿÿÿ©ÿ¬ÿ¤ÿÿ®ÿ¨ÿÿ©ÿÿÿÿÿÿ¨ÿ©ÿ­ÿ·ÿ°ÿÿÿÿÿÿ ÿÿ¢ÿÿÿÿ¢ÿÿÿÿ¨ÿ±ÿ¯ÿ°ÿ¦ÿ¥ÿ­ÿ¥ÿÿÿ¥ÿÿ­ÿ¬ÿ§ÿÿÿªÿ¸ÿ±ÿ¡ÿ«ÿ¨ÿªÿ§ÿ¨ÿ¯ÿÿÿÿÿ§ÿ¡ÿÿ¤ÿ¦ÿ¦ÿ©ÿÿ£ÿ¥ÿ¤ÿ¢ÿµÿÿ°ÿ´ÿ©ÿ²ÿÿÿÿÿ¬ÿÃÿ¾ÿ´ÿ­ÿ«ÿ¸ÿ°ÿ¨ÿ¸ÿ§ÿ¨ÿÿ¡ÿ£ÿÿ¤ÿ ÿÿÿÿÿ ÿÿÿÿÿÿ£ÿ¬ÿÿ²ÿÿÿÿÿÿÿÿÿÿ ÿ¡ÿ«ÿ£ÿ¥ÿÿÿ ÿÿÿÿÿÿ¢ÿÿÿÿÿÿÿ ÿÿ£ÿÿ¥ÿÿÿ±ÿ¤ÿÿÿªÿ¬ÿÿÿÿÿÿÿÿÿÿÿÿÿ§ÿ£ÿÿÿÿÿÿÿÿÿ}ÿÿÿÿÿÿÿÿÿÿÿÿ©ÿÿÿÿÿ¨ÿÿÿÿÿÿÿÿÿÿÿÿÿÿÿÿÿÿÿÿÿ~ÿÿÿÿÿÿÿÿÿÿÿÿÿÿ¨ÿÿÿÿÿpÿÿÿÿÿÿÿÿÿÿÿÿÿÿÿÿÿ§ÿÿ«ÿ§ÿ«ÿ¡ÿÿÿÿ¦ÿ§ÿÿÿÿÿÿÿÿÿ¢ÿÿÿÿ¡ÿ¹ÿ¦ÿÿÿÿÿªÿ£ÿ§ÿªÿ£ÿÿÿÿ¢ÿ¢ÿ¦ÿÿÿÿ¬ÿ«ÿÿÿ¦ÿ¦ÿ ÿ¤ÿÿ­ÿ¥ÿ­ÿÿ ÿ³ÿ§ÿ§ÿ»ÿ¤ÿ¤ÿ«ÿ­ÿ­ÿ¦ÿ©ÿ£ÿ ÿÿÿ¨ÿ®ÿ©ÿ±ÿ©ÿ©ÿÿÿÿÿÿÿÿxÿÿÿÿÿÿÿÿ¦ÿ¨ÿªÿ¤ÿÿ¢ÿÿÿÿ¢ÿ¢ÿ¢ÿÿÿÿ¤ÿÿÿ£ÿÿÿÿ¢ÿ¤ÿÿ¦ÿ¡ÿ£ÿ¡ÿÿÿÿ ÿÿÿÿÿÿ ÿÿÿ¥ÿÿ¡ÿÿ°ÿªÿÿÿÿÿ«ÿÿÿ¨ÿ ÿÿªÿ²ÿ¥ÿ¡ÿÿ¢ÿ¡ÿÿÿÿ¥ÿ¯ÿ«ÿ¬ÿ ÿÿ·ÿ¶ÿ¡ÿ§ÿÿÿÿ¤ÿÿ ÿ¡ÿ ÿÿÿÿ­ÿÿÿÿÿÿÿÿ£ÿ ÿ ÿ¥ÿ ÿÿÿÿ£ÿ©ÿ±ÿÿÿÿÿ«ÿÿÿÿÿÿ´ÿ³ÿÿÿ®ÿ«ÿÿÿÿÿÿÿÿÿ¢ÿ¡ÿÿÿÿÿÿÿ£ÿ¤ÿÿ ÿÿÿ¢ÿÿ®ÿ«ÿÿÿ¤ÿÿÿÿÿÿÿÿÿÿÿ ÿÿÿÿÿÿÿÿÿÿÿÿ£ÿªÿÿÿÿÿ ÿ«ÿÿ­ÿÿ ÿ¢ÿÿÿ¡ÿÿÿÿÿÿÿÿÿÿÿÿÿÿÿÿÿÿÿ|ÿÿÿÿÿÿÿÿÿÿÿÿ¥ÿÿ§ÿÿÿ¡ÿÿÿÿÿÿ«ÿ©ÿÿÿÿÿÿ¢ÿÿÿÿÿÿÿ¬ÿ¡ÿÿÿÿÿÿÿ¥ÿÿ ÿÿ|ÿ¦ÿÿ¡ÿÿÿÿÿ¤ÿ¢ÿÿÿÿÿÿÿÿÿÿÿÿÿÿÿ¤ÿÿÿÿÿÿ§ÿÿÿÿÿÿÿÿÿÿÿÿ¢ÿÿÿÿ­ÿ¡ÿ¤ÿÿÿÿÿÿÿÿÿ¢ÿÿÿÿÿÿÿÿÿÿÿÿÿÿÿÿÿÿ§ÿ¢ÿÿÿÿ¡ÿÿÿÿ¥ÿÿÿ¢ÿÿÿ­ÿ¤ÿÿÿÿÿÿÿÿÿÿ¢ÿÿÿÿÿÿÿÿÿÿÿÿÿ¡ÿ¯ÿ®ÿÿ¨ÿ£ÿ ÿ²ÿÿ|ÿ¡ÿÿÿ£ÿ°ÿ¥ÿÿÿ±ÿÿ{ÿ¢ÿ°ÿ¥ÿ·ÿ¶ÿÿÿ§ÿ¡ÿÿÿÿÿÿÿÿÿÿÿÿ¦ÿªÿ¢ÿÿÿÿÿ¥ÿ ÿÿÿÿÿÿÿÿÿ¦ÿÿÿÿ®ÿ¨ÿÿÿÿÿ¡ÿÿÿ ÿÿÿÿÿ¢ÿÿÿÿÿÿÿÿÿÿÿÿÿÿÿÿ©ÿ¤ÿ¢ÿÿÿ®ÿÿÿÿÿÿÿÿÿÿ¤ÿÿÿÿÿÿ£ÿ¶ÿ¤ÿÿ¤ÿÿ ÿ©ÿÿÿ¡ÿÿÿÿ ÿÿÿÿÿÿÿÿÿÿ¡ÿ¥ÿÿÿÿ¦ÿÿÿ«ÿ¨ÿ¬ÿÿÿÿÿ¦ÿªÿÿÿÿÿÿÿ{ÿÿ§ÿÿ£ÿÿ®ÿ¤ÿ£ÿÿÿ«ÿÿ©ÿÿÿ ÿ ÿÿ£ÿÿÿÿÿÿÿÿÿÿÿÿÿÿÿÿÿªÿ±ÿ­ÿÿÿ¥ÿ©ÿ¤ÿÿÿÿ£ÿÿ¬ÿ¥ÿ¬ÿÿÿÿ¦ÿ¢ÿ ÿªÿªÿ³ÿÿÿÿ¢ÿ§ÿÿÿÿÿÿÿÿ£ÿÿÿÿÿÿÿÿÿÿÿÿÿÿÿ¤ÿ©ÿ£ÿÿÿÿÿÿÿ¢ÿ¡ÿÿ¡ÿÿrÿ ÿÿÿ}ÿ¡ÿÿ¬ÿÿÿÿÿ~ÿÿªÿÿÿ¦ÿ£ÿÿÿÿÿÿ ÿÿÿ¡ÿ¥ÿ¨ÿÿÿÿÿÿÿÿ¦ÿ«ÿÿÿÿÿÿÿÿÿÿÿÿÿÿÿÿÿÿÿÿÿ§ÿ¥ÿÿ¢ÿÿÿÿÿ¢ÿÿÿ¥ÿÿÿÿÿÿ¦ÿ§ÿ¢ÿÿÿÿÿ¤ÿÿÿ ÿÿÿÿÿÿÿÿÿÿ ÿÿÿÿÿ¥ÿÿ©ÿÿÿÿÿÿÿÿÿÿÿ¯ÿ£ÿ§ÿÿÿ¨ÿ¯ÿÿªÿÿ{ÿÿ«ÿÿÿÿÿÿ©ÿÿÿ¡ÿÿÿÿÿÿ¡ÿ®ÿ§ÿÿÿÿÿÿ¬ÿÿÿ§ÿ¨ÿ±ÿÿÿ ÿ¯ÿÿ®ÿ«ÿ¨ÿÿÿÿÿÿÿ´ÿ¥ÿ¥ÿ ÿÿÿÿ¢ÿ¦ÿ¤ÿ£ÿ ÿ¨ÿ¥ÿÿÿ¥ÿ£ÿÿÿÿÿÿÿ£ÿ±ÿÿ©ÿÿÿÿÿÿÿ£ÿ¥ÿ ÿÿ¤ÿÿ|ÿÿÿÿÿÿÿ£ÿÿ¨ÿÿÿÿ¢ÿÿÿÿÿÿÿ¢ÿÿÿÿÿ ÿÿ£ÿÿÿÿ¡ÿ¤ÿ£ÿÿÿ«ÿ¤ÿ©ÿ¢ÿ¥ÿÿ¢ÿÿÿÿ ÿÿÿÿ£ÿ¢ÿÿ£ÿÿÿ ÿÿÿÿÿÿÿÿ¥ÿ­ÿ¨ÿÿ¢ÿÿÿ ÿÿÿ¢ÿÿÿÿÿÿÿÿÿÿ«ÿ¢ÿÿ§ÿ®ÿ ÿ¤ÿ¡ÿÿÿÿÿÿÿÿ¢ÿ¤ÿÿÿ¤ÿÿ¢ÿÿÿÿÿÿÿÿÿÿÿ¬ÿÿÿÿ ÿÿ£ÿÿÿ§ÿÿ¤ÿÿ¥ÿ¦ÿ¯ÿ·ÿ±ÿµÿ¬ÿ©ÿ ÿ¡ÿ¤ÿÿ ÿ¨ÿ¡ÿÿ¥ÿ¡ÿÿÿÿ¬ÿ§ÿ¶ÿÿÿÿ«ÿ®ÿÿ®ÿÿ¤ÿ­ÿ¥ÿÿÿ«ÿ£ÿ¥ÿ©ÿ«ÿÿÿÿ¢ÿÿÿÿ©ÿ³ÿÿÿÿÿÿÿ£ÿÿÿÿÿ ÿ®ÿ¢ÿÿ­ÿ¥ÿÿ¥ÿÿÿ¦ÿÿ¢ÿÿ¤ÿ¦ÿÿ ÿÿÿÿÿ¦ÿÿÿÿÿÿ¦ÿ¦ÿÿ ÿ³ÿÿÿ®ÿÿ¾ÿ¡ÿ¥ÿ§ÿÿ¢ÿ ÿ®ÿ¡ÿÿ¥ÿ¢ÿÿÿ ÿÿÿÿÿÿ£ÿ¤ÿÿ¥ÿÿ¯ÿ¥ÿÿ ÿ©ÿÿ°ÿªÿÿÿÿÿ§ÿ§ÿÿÿ¢ÿ¨ÿÿ¥ÿ¡ÿÿ¥ÿ¯ÿ¯ÿ®ÿ¦ÿ¡ÿ­ÿ¨ÿ¡ÿÿ£ÿÿÿªÿªÿÿ²ÿÿ´ÿ¯ÿ¹ÿ¦ÿ­ÿ®ÿ£ÿÿÿÿÿÿÿÿÿÿÿ¢ÿÿ ÿÿÿ¤ÿÿÿ¯ÿ¢ÿÿ§ÿ¦ÿÿÿÿÿ ÿÿÿÿ­ÿÿÿÿ©ÿ­ÿÿÿÿÿ§ÿ¡ÿÿÿÿ³ÿ¤ÿÿ¦ÿ¡ÿÿÿÿÿÿÿÿÿÿÿÿ§ÿÿÿÿÿ ÿÿÿÿÿ£ÿ£ÿ£ÿÿÿ¦ÿ´ÿ¥ÿ¦ÿ¦ÿÿ ÿ£ÿ³ÿ´ÿ¢ÿÿÿÿÿ¤ÿ«ÿÿÿÿÿÿÿÿÿ¡ÿªÿÿÿÿÿÿÿÿÿÿ¡ÿ¤ÿ¥ÿÿÿÿÿ{ÿ§ÿÿ ÿ£ÿÿÿÿÿÿpÿÿÿÿÿÿÿxÿÿÿxÿÿÿÿÿÿÿtÿÿÿÿ}ÿsÿ~ÿÿÿÿÿÿÿÿÿÿÿÿÿÿÿÿ¢ÿÿ©ÿ ÿ£ÿÿÿÿÿÿÿÿÿÿÿÿÿÿÿÿÿÿ|ÿÿÿÿÿÿÿÿ ÿ¬ÿ¤ÿ©ÿ ÿÿÿÿÿÿÿÿ¨ÿÿ¡ÿ ÿÿÿÿÿÿ±ÿ§ÿÿÿÿ£ÿÿÿ§ÿ¨ÿ¤ÿÿÿÿÿÿÿÿÿÿÿÿ«ÿÿÿÿÿÿÿÿÿ¬ÿÿ¦ÿ³ÿ¢ÿÿ®ÿ£ÿ¢ÿ²ÿ¥ÿ§ÿ ÿÿ¢ÿ ÿ¬ÿ°ÿÿÿÿÿ{ÿÿÿ¡ÿ³ÿ¬ÿ ÿÿÿÿÿÿÿÿÿÿÿÿÿÿvÿ|ÿjÿkÿ[ÿbÿeÿkÿqÿjÿ^ÿ_ÿuÿÿÿmÿzÿpÿÿÿÿÿÿÿÿÿÿÿÿÿÿÿÿÿÿhÿjÿbÿ{ÿzÿÿÿÿjÿyÿÿfÿQÿqÿoÿgÿÿÿÿÿxÿÿÿ}ÿÿÿÿÿÿÿÿÿÿÿÿ}ÿÿsÿtÿiÿnÿoÿxÿpÿ\ÿgÿÿÿqÿmÿyÿÿ ÿ ÿ¥ÿÿÿÿÿÿÿ~ÿrÿzÿÿÿÿ~ÿ{ÿÿÿÿ{ÿÿÿÿÿÿÿÿÿÿÿ¤ÿÿÿzÿÿ ÿ ÿÿÿÿÿÿÿÿ¥ÿÿ ÿÿsÿÿÿÿÿhÿÿÿyÿÿÿÿÿÿÿÿÿÿÿÿÿÿÿÿÿÿÿÿÿ£ÿªÿÿÿÿÿÿÿ ÿ£ÿ¥ÿ£ÿÿÿÿ¨ÿÿÿÿÿÿÿÿÿÿÿÿ±ÿÿÿÿÿÿÿÿÿÿÿÿÿÿÿ¨ÿÿÿÿ}ÿÿÿÿÿÿÿÿÿzÿÿ©ÿÿ©ÿÿÿÿÿÿÿÿÿÿ£ÿÿÿÿÿÿÿÿÿÿÿÿÿÿÿÿÿÿÿÿÿÿÿÿÿÿ¥ÿ¤ÿ¡ÿ§ÿÿÿÿÿÿÿÿ¡ÿ£ÿÿÿÿÿÿÿÿÿÿÿ¤ÿÿÿÿ¡ÿÿ«ÿÿÿÿ¡ÿ¥ÿ ÿÿ£ÿÿ¤ÿÿÿ«ÿ¡ÿÿÿ¢ÿÿÿ§ÿ¦ÿÿÿÿÿ¡ÿÿÿÿÿÿÿÿÿ£ÿÿÿ©ÿ¤ÿ¡ÿ¡ÿ¢ÿ¤ÿÿÿÿ©ÿÿÿÿÿÿ°ÿ³ÿÿªÿ§ÿÿÿÿÿ£ÿÿÿÿÿÿÿÿÿÿÿÿÿÿÿ¤ÿªÿ¬ÿÿÿÿÿ¡ÿÿÿÿÿÿÿÿÿÿÿ¡ÿ¤ÿÿÿÿÿÿ£ÿ ÿÿÿÿ¯ÿ¨ÿÿÿÿÿ¥ÿÿÿÿÿÿÿÿÿÿÿÿÿÿÿoÿAÿ%ÿYÿÿÿÿÿÿÿÿÿÿ©ÿ ÿÿÿ¨ÿ¡ÿÿÿ¥ÿÿÿÿ¤ÿÿ¢ÿÿÿÿÿÿÿÿ©ÿ¥ÿªÿ¬ÿÿjÿ=ÿTÿÿÿÿ¥ÿÿÿÿÿÿÿ¡ÿÿ¡ÿÿ¢ÿÿ ÿ§ÿ«ÿ©ÿ¦ÿ¬ÿÿÿ¡ÿÿÿÿÿÿÿÿÿÿÿ¥ÿªÿ¡ÿÿÿÿÿÿÿÿÿÿÿÿÿÿÿÿÿÿÿÿÿÿÿÿ¨ÿªÿÿÿÿÿÿÿÿÿÿÿÿÿ§ÿ¥ÿ©ÿ¨ÿ§ÿ¡ÿÿÿ ÿ¡ÿÿÿ¢ÿ£ÿªÿ¤ÿ¨ÿ´ÿ¯ÿ¥ÿ«ÿ¶ÿ§ÿ´ÿ´ÿ·ÿ£ÿ¡ÿ³ÿ¶ÿ¡ÿ¤ÿ¡ÿ±ÿ©ÿ¬ÿ¡ÿ¢ÿ¥ÿ¤ÿ¶ÿ±ÿÿ¨ÿ«ÿ¢ÿ§ÿ§ÿ«ÿÁÿ«ÿªÿ¡ÿ ÿ©ÿ¥ÿ¡ÿ ÿ¡ÿ¨ÿ¤ÿ¥ÿ§ÿ¡ÿ¨ÿ§ÿ¦ÿ¬ÿ±ÿ¯ÿ¤ÿÿ¥ÿ©ÿÿ¨ÿ©ÿÿ£ÿ®ÿ¦ÿ¥ÿ£ÿÿÿ¨ÿ®ÿ¨ÿÿ«ÿ«ÿ§ÿ ÿÿÿ¢ÿ ÿ ÿªÿªÿ¦ÿ¦ÿ­ÿÿªÿ£ÿ¡ÿ¦ÿ¡ÿÿÿªÿÿÿ©ÿ©ÿ®ÿ­ÿ§ÿ§ÿ£ÿªÿ±ÿ ÿ­ÿ£ÿ¤ÿ¤ÿ¡ÿ¢ÿÿ¬ÿ­ÿÿÿÿ®ÿ±ÿ¢ÿÿÿµÿ³ÿÿ±ÿ¡ÿ¨ÿ¯ÿ®ÿ¤ÿ¤ÿ±ÿ¢ÿ°ÿ¨ÿ¨ÿ¢ÿÿÿ¡ÿ¨ÿ¯ÿ­ÿªÿ²ÿÿÿÀÿªÿ ÿ¬ÿ»ÿºÿ¨ÿÿ¢ÿÿ¯ÿ¦ÿ¯ÿ±ÿ£ÿÿ«ÿ°ÿªÿ¥ÿÿ¹ÿ®ÿ¨ÿ¥ÿ§ÿªÿ©ÿ¥ÿ£ÿ¤ÿ¢ÿ¯ÿÿÿÿ£ÿ¥ÿ£ÿ§ÿ­ÿ©ÿ¬ÿÿÁÿ¥ÿ¢ÿ´ÿ¡ÿÿµÿ¼ÿ©ÿÿ¡ÿÿªÿÿ ÿÿÿÿ«ÿ°ÿ½ÿ¿ÿ¶ÿ¡ÿ²ÿ¤ÿ¢ÿÿªÿ¦ÿ£ÿ¥ÿ ÿÿÿ¦ÿ¥ÿÿ¤ÿ£ÿ£ÿ©ÿ£ÿÿÿÿÿ¦ÿ³ÿ¤ÿ±ÿ¡ÿ°ÿ¤ÿÿ¦ÿ§ÿ¤ÿ¦ÿ¤ÿ³ÿ¥ÿÿÿ¡ÿ ÿ¥ÿªÿ¤ÿ¥ÿ­ÿ£ÿ¦ÿÿÿ°ÿ¬ÿÿ¡ÿ°ÿ¦ÿÿÿ¢ÿªÿ¡ÿªÿ±ÿ«ÿ£ÿ¯ÿ¦ÿ¢ÿ¥ÿ¢ÿ£ÿ¥ÿÿ¤ÿ¦ÿ¢ÿÿ¨ÿ¥ÿ¢ÿÿÿ¨ÿ±ÿ¯ÿ¨ÿ¡ÿ¢ÿÿ¢ÿ©ÿ¦ÿ¬ÿ¬ÿ¤ÿÿÿ ÿ¦ÿ©ÿÿ¦ÿÿ¯ÿ¯ÿ¡ÿ¥ÿÿ¤ÿÿ ÿÿÿªÿ¨ÿÿÿ£ÿ¨ÿÿ²ÿ§ÿ©ÿ¡ÿÿ¥ÿ©ÿ®ÿ±ÿ§ÿ®ÿ¨ÿ²ÿ¡ÿÿÿÿÿ®ÿ©ÿ«ÿ¬ÿ¤ÿ¨ÿ¦ÿÿÿ¡ÿ«ÿÿÿ¥ÿ¦ÿÿÿÿÿÿ¤ÿÿ§ÿ¢ÿÿ©ÿ¬ÿ ÿ¦ÿ£ÿÿ¦ÿ¯ÿ«ÿ¤ÿ¢ÿ¦ÿ³ÿ§ÿÿ§ÿ¦ÿ³ÿ£ÿ¥ÿÿÿ¤ÿ¦ÿ ÿ¨ÿ°ÿ¦ÿ£ÿÿÿ§ÿÿ¢ÿÿ§ÿÿÿ¤ÿ§ÿ£ÿ¡ÿ¨ÿ¨ÿ¤ÿÿ©ÿÿ¬ÿ©ÿ¥ÿÿ¤ÿÿÿ¨ÿ­ÿÿÿÿÿÿ³ÿ®ÿ£ÿÿÿÿ¡ÿÿÿÿ¤ÿ±ÿªÿ¤ÿ¡ÿ©ÿ§ÿÿ ÿ¢ÿÿÿªÿ§ÿÿÿÿÿÿ¦ÿÿÿ¯ÿ§ÿ£ÿÿ£ÿ­ÿÿÿÿ£ÿªÿ©ÿ¤ÿ¨ÿ®ÿ¤ÿÿ¤ÿÿ¬ÿÿ§ÿÿ¦ÿ¶ÿ¨ÿ©ÿ¦ÿÿÿÿ©ÿ©ÿÿÿÿÿ¥ÿ²ÿ¦ÿ´ÿÿ¢ÿ¥ÿÿÿ¢ÿ©ÿ§ÿ¦ÿ¥ÿÿÿÿÿÿ§ÿÿÿÿÿÿ¤ÿÿÿÿÿÿÿÿÿÿ¡ÿÿ¡ÿ¦ÿ¥ÿ«ÿÿÿÿÿÿÿ¤ÿ¨ÿÿÿÿÿÿÿÿÿ¢ÿ¬ÿÿµÿ¦ÿÿÿ ÿÿÿ¢ÿÿÿÿÿÿÿÿÿÿÿÿÿ ÿÿÿÿÿÿÿÿÿÿÿÿÿzÿÿ¤ÿ´ÿÿÿÿÿÿÿÿÿÿÿ£ÿ­ÿ¤ÿÿÿÿÿÿ|ÿÿÿÿÿÿÿÿÿÿÿÿÿÿÿÿÿÿÿ}ÿvÿÿÿÿÿÿÿÿÿÿÿÿzÿÿÿÿÿÿÿÿÿÿÿÿÿ¡ÿ¦ÿ¡ÿÿÿÿªÿ¡ÿ§ÿ°ÿÿÿÿ¨ÿ£ÿÿ ÿÿÿÿªÿÿÿ£ÿ¦ÿ®ÿ¢ÿÿ¨ÿ§ÿÿÿ¡ÿÿ¦ÿ ÿÿªÿÿÿÿÿ¤ÿÿÿÿÿÿÿÿÿÿ¨ÿÿ¤ÿ±ÿÿÿ¡ÿÿªÿÿ¨ÿµÿÿ¢ÿ«ÿ£ÿÿ¨ÿ­ÿ¢ÿ ÿ¤ÿÿ¡ÿ­ÿ²ÿ§ÿÿ¨ÿ«ÿ¨ÿÿ¦ÿÿÿÿÿÿÿÿtÿÿÿÿÿÿÿÿÿ¢ÿÿÿÿÿÿ¤ÿ¬ÿ¦ÿ¥ÿ¥ÿÿ¢ÿÿÿÿ¦ÿÿÿ´ÿ¡ÿÿ¦ÿ¢ÿÿÿ£ÿÿÿÿÿÿÿÿÿÿÿÿÿ¡ÿÿÿ¢ÿ¨ÿ¡ÿ«ÿÿÿ ÿÿÿªÿ¢ÿ¢ÿÿ§ÿ§ÿÿ¢ÿÿÿÿÿÿÿÿÿ¡ÿ´ÿÿ ÿÿ¡ÿ¬ÿÿÿ°ÿ¦ÿÿ¤ÿÿÿÿÿ£ÿ¦ÿÿ ÿ ÿÿÿÿÿÿÿÿÿÿÿ ÿÿ¥ÿ¥ÿ¼ÿÿ¦ÿÿÿÿÿ¨ÿÿ­ÿ¥ÿÿÿ ÿÿÿÿÿÿ¢ÿÿÿÿÿÿÿÿÿÿÿÿÿÿ¥ÿÿÿÿÿ£ÿ¥ÿÿ¥ÿÿ¢ÿÿÿÿÿÿÿÿÿÿÿÿÿ ÿ§ÿ¥ÿÿÿÿÿÿÿ¦ÿ¢ÿ¥ÿÿÿ£ÿÿÿÿ«ÿ§ÿÿÿ£ÿ­ÿÿ¤ÿ©ÿªÿÿÿ¡ÿÿÿÿ£ÿÿÿÿÿÿÿÿÿÿÿÿÿ ÿÿÿÿ ÿ«ÿÿÿÿ{ÿÿÿ¡ÿÿÿÿÿ¥ÿ¢ÿÿÿÿ£ÿÿÿÿÿÿÿÿ£ÿÿÿÿÿÿ¢ÿÿ«ÿ¢ÿÿ£ÿÿÿÿÿÿÿÿÿÿÿ¤ÿ ÿÿÿÿ¢ÿÿÿÿÿÿ§ÿ¡ÿÿÿÿ ÿÿÿÿÿ¦ÿÿÿÿÿÿÿÿ ÿÿÿÿÿÿwÿÿ}ÿÿÿ§ÿÿ¤ÿ¡ÿÿÿ¢ÿÿÿ¡ÿÿÿÿÿÿÿÿÿ~ÿÿÿÿ}ÿÿÿÿÿÿ}ÿÿ¡ÿ¦ÿ ÿÿÿ¥ÿÿÿ¯ÿÿÿÿÿÿ}ÿÿ¢ÿ ÿÿÿÿÿ§ÿÿÿÿÿÿÿÿÿÿ¤ÿ©ÿ©ÿ°ÿ³ÿ²ÿ¨ÿÿªÿÿÿªÿ¥ÿ¢ÿÿÿÿÿ¦ÿ§ÿ¯ÿ¥ÿÿ¯ÿ¨ÿyÿÿÿÿÿ¨ÿ ÿ«ÿÿÿÿÿ´ÿ¢ÿÿÿÿÿ¡ÿÿÿÿÿÿ¡ÿ£ÿÿÿÿ ÿ¢ÿÿÿÿ¥ÿÿÿÿÿÿ ÿÿ¢ÿÿ¨ÿ¥ÿ¦ÿÿÿÿÿÿ¦ÿÿ ÿÿÿÿÿ¢ÿÿÿÿÿÿÿÿ ÿÿ¡ÿÿÿÿÿÿÿÿ£ÿ¬ÿªÿ¦ÿÿÿÿÿÿÿÿÿÿ©ÿÿÿÿ¨ÿÿÿÿ¡ÿÿ©ÿÿÿ¥ÿÿÿÿÿ¡ÿÿ¦ÿ¥ÿ¥ÿÿÿÿÿÿÿÿÿÿÿÿ¡ÿ ÿÿÿ¦ÿ§ÿ¢ÿÿÿ¤ÿ¶ÿµÿ­ÿ¤ÿÿ¯ÿÿ¤ÿÿ¤ÿ¤ÿÿÿuÿÿÿ¨ÿ¤ÿ´ÿÿÿÿÿÿ¼ÿ¤ÿ ÿÿÿÿ¢ÿÿÿ¦ÿ©ÿÿÿÿÿ£ÿ¦ÿ­ÿ«ÿÿÿÿÿ¶ÿ°ÿ¥ÿ©ÿ®ÿÿÿ¡ÿÿÿÿÿ}ÿÿ¢ÿÿÿ¢ÿÿ~ÿÿÿÿ|ÿÿ¬ÿ¯ÿ§ÿ±ÿÿ²ÿÿ ÿªÿ±ÿÿÿÿÿ¨ÿ¢ÿÿÿÿ«ÿ¯ÿÿÿÿÿÿÿÿÿÿÿ¡ÿ§ÿ ÿ¤ÿ¢ÿÿÿÿÿÿÿÿÿ ÿ¢ÿ­ÿÿ¤ÿÿ¦ÿÿÿÿÿ±ÿ¥ÿÿÿÿÿ}ÿÿÿ§ÿ¸ÿ®ÿÿÿÿªÿ¨ÿÿÿÿ¨ÿ¤ÿÿÿÿÿÿ­ÿ«ÿ¨ÿÿÿÿÿÿªÿÿ¢ÿ¤ÿªÿÿÿÿ ÿ¨ÿÿ®ÿÿÿ£ÿÿ¥ÿ¤ÿÿ ÿÿÿÿÿÿÿ£ÿÿÿÿÿ§ÿ¨ÿÿÿ ÿÿÿÿÿÿÿÿÿÿÿÿÿÿÿ¡ÿÿ¢ÿÿÿ ÿ¨ÿ¯ÿÿ£ÿÿÿÿ­ÿ¨ÿ®ÿ¤ÿÿÿÿÿ¡ÿÿÿÿÿÿ¤ÿ ÿÿ£ÿªÿÿÿÿ§ÿ§ÿ¡ÿÿÿÿ§ÿ­ÿªÿÿÿÿÿÿÿ ÿ§ÿªÿ¯ÿ°ÿ§ÿÿµÿ£ÿÿ¤ÿ¥ÿÿ¨ÿ¡ÿ¤ÿÿ«ÿ±ÿ¢ÿ ÿ©ÿ ÿ¢ÿÿÿÿÿÿÿÿÿ¬ÿ¹ÿ¬ÿÿÿÿÿ¤ÿ¯ÿÿ~ÿÿ¢ÿªÿ¡ÿÿÿÿ¨ÿÿÿÿ´ÿÿÿ´ÿÿ¦ÿÿÿÿÿÿÿ¡ÿ­ÿÿÿÿÿÿÿ£ÿ£ÿÿÿ£ÿ¥ÿ¢ÿÿÿÿÿªÿ§ÿÿ¡ÿ¡ÿµÿ£ÿÿÿÿ¨ÿÿ§ÿÿÿ¦ÿ¡ÿ¥ÿÿÿÿ¤ÿÿ¤ÿ¡ÿÿÿÿÿÿÿÿÿÿÿÿÿ¢ÿÿÿÿÿÿÿÿÿÿÿ¢ÿÿÿ¤ÿ­ÿ­ÿÿÿ£ÿÿ±ÿÿÿ¥ÿµÿ¤ÿÿÿ¢ÿªÿÿ¤ÿ©ÿ¦ÿ¡ÿÿ§ÿ©ÿ£ÿ¡ÿÿ¢ÿ¡ÿÿÿÿÿÿÿÿ£ÿ¤ÿÿ¥ÿÿÿÿ¥ÿÿ©ÿ²ÿÿ¢ÿÿ°ÿªÿ®ÿ¢ÿ¯ÿ¥ÿ¦ÿªÿ ÿ ÿ ÿÿ§ÿ¨ÿ£ÿ£ÿ¡ÿ¤ÿ¬ÿ¦ÿÿ¢ÿ¥ÿ¢ÿ¬ÿÿÅÿ±ÿÿ£ÿ£ÿ¶ÿ¯ÿ«ÿ¤ÿÿ£ÿªÿ¢ÿÿ¥ÿ¬ÿ¥ÿ¤ÿ°ÿ¡ÿÿÿÿ§ÿ©ÿÿÿÿÿ£ÿ¦ÿ¥ÿÿÿ¦ÿÿÿªÿÿ£ÿ¨ÿ£ÿ£ÿ©ÿÿÿ¬ÿÿ¡ÿÿÿ¢ÿ£ÿÿÿÿ¡ÿ¥ÿ¥ÿÿÿ¤ÿÿÿÿ£ÿÿ ÿ²ÿ¬ÿÿ°ÿÿ ÿ·ÿÿÿ¤ÿÿÿ£ÿ¢ÿÿÿÿÿÿÿÿÿÿÿÿ£ÿ¨ÿÿ¤ÿÿ¥ÿ¢ÿÿÿÿÿ§ÿÿÿÿÿÿ¡ÿÿÿÿÿ£ÿÿÿ¢ÿ¦ÿÿÿ¢ÿÿÿÿ ÿÿÿªÿ§ÿÿÿ¢ÿ¡ÿÿÿ­ÿ¥ÿ­ÿ®ÿ¯ÿ²ÿÿ¢ÿÿÿÿÿÿÿÿÿÿÿ¤ÿÿÿÿÿÿÿ¡ÿ§ÿ¤ÿÿÿ·ÿ¤ÿÿ®ÿÿ ÿÿÿÿ£ÿ«ÿ ÿÿÿ«ÿ´ÿ±ÿÿ¦ÿ£ÿÿ ÿ ÿ«ÿ¬ÿÿÿÿÿ¨ÿÿÿÿÿÿ§ÿ«ÿ¥ÿ¢ÿ¥ÿ¨ÿ¦ÿ¡ÿ¢ÿ¦ÿ ÿÿ ÿ´ÿ¡ÿ«ÿÿÿµÿ§ÿ®ÿ¨ÿ´ÿ¦ÿÿÿÿÿ´ÿ«ÿÿÿ£ÿÿÿ¦ÿ¤ÿÿ ÿÿ¢ÿ¢ÿÿ¥ÿÿÿÿÿÿÿÿÿÿÿÿÿÿÿÿÿÿÿÿÿÿÿÿÿuÿzÿÿ£ÿÿÿÿÿÿÿÿÿÿÿÿÿyÿÿÿÿÿÿÿÿÿÿÿÿ{ÿÿÿ~ÿÿÿÿÿÿÿÿÿÿÿ¡ÿÿ ÿ£ÿÿ¬ÿ£ÿÿÿÿÿÿuÿÿÿÿÿÿÿÿÿÿÿÿÿÿÿÿyÿÿ~ÿÿÿÿÿÿÿÿ­ÿ¨ÿ¢ÿÿÿÿ£ÿ ÿÿÿ ÿÿÿ¢ÿ¨ÿ¯ÿ¡ÿÿÿÿÿ£ÿ ÿ£ÿÿÿÿÿ¡ÿÿÿÿÿÿÿÿÿÿÿÿÿÿÿÿ ÿÿ¦ÿÿÿÿÿÿÿÿÿÿ§ÿ¢ÿÿÿÿ¦ÿ¯ÿÿÿ³ÿ±ÿ²ÿ£ÿ¦ÿÿ¯ÿ¨ÿÿªÿÿ£ÿÿÿÿÿ¡ÿÿ¡ÿ£ÿÿÿÿÿÿnÿYÿbÿNÿUÿTÿIÿ6ÿ:ÿTÿrÿÿÿÿhÿÿÿ}ÿÿÿÿÿÿÿÿÿÿÿÿÿÿÿÿ_ÿzÿ{ÿÿÿÿÿÿÿÿÿÿqÿoÿuÿzÿÿÿÿ~ÿÿÿÿÿÿ{ÿxÿÿÿÿÿÿÿwÿÿiÿYÿjÿÿaÿcÿÿ}ÿgÿÿÿÿyÿgÿjÿÿÿÿ¤ÿ£ÿÿÿ¡ÿÿÿÿzÿvÿxÿÿÿÿÿÿÿÿÿoÿÿÿ¥ÿÿÿÿÿÿÿÿÿÿ|ÿÿÿÿÿÿÿÿÿÿÿÿÿÿ©ÿÿ±ÿ ÿ¦ÿ¦ÿsÿnÿÿÿÿÿÿÿÿÿÿÿÿÿ­ÿÿÿÿÿÿÿÿÿÿÿÿÿÿÿÿÿ ÿÿÿ¢ÿÿÿÿ£ÿÿÿÿÿÿÿÿÿ ÿ¥ÿÿÿ¢ÿÿÿÿÿÿÿÿÿÿÿÿÿÿÿÿ§ÿÿÿhÿMÿÿÿ©ÿ¬ÿÿÿÿÿÿ¨ÿÿÿÿÿÿÿÿÿÿÿÿÿÿÿÿÿÿÿÿÿÿÿÿÿÿÿ²ÿ©ÿÿÿÿÿÿ¡ÿÿÿÿÿ¤ÿÿÿÿ¤ÿÿÿÿÿÿ¤ÿÿÿÿÿÿ®ÿÿ¡ÿªÿÿÿÿÿÿÿÿ©ÿ¡ÿ£ÿÿÿÿÿÿÿÿÿÿÿÿÿ§ÿÿÿ¡ÿ¦ÿ£ÿ£ÿ¤ÿ¬ÿ£ÿ¡ÿÿÿ¥ÿÿÿÿÿ¢ÿ£ÿ©ÿ­ÿÿ ÿÿÿÿÿÿ£ÿÿÿÿÿ©ÿ¢ÿÿÿÿÿ«ÿ­ÿ¢ÿÿ´ÿÿÿ§ÿÿÿÿÿ ÿ ÿ¤ÿÿÿÿÿÿÿÿÿÿ£ÿÿÿ²ÿÿÿºÿ±ÿ¢ÿ¡ÿ£ÿ£ÿ¥ÿÿÿÿÿÿÿ ÿÿÿÿÿÿÿÿÿÿ¡ÿÿÿ°ÿ¡ÿÿÿ¤ÿÿ£ÿÿÿ¡ÿ¥ÿÿÿÿÿÿÿÿÿÿÿÿÿÿÿÿÿÿÿÿÿÿ¡ÿ¡ÿÿ¡ÿ³ÿÿÿÿÿÿÿÿÿ­ÿÿÿÿÿÿÿÿÿ°ÿ¨ÿ ÿ ÿÿ^ÿTÿÿÿÿÿÿÿÿÿÿÿÿ¢ÿÿ ÿ§ÿ¨ÿ¢ÿ¦ÿ¦ÿ«ÿ©ÿÿªÿ¥ÿÿ¨ÿÿÿÿÿÿÿÿ£ÿ¤ÿÿ®ÿ­ÿ¡ÿÿÿÿÿÿ¢ÿÿÿÿÿÿ ÿÿ£ÿÿÿÿÿÿÿÿ¡ÿÿÿÿ¤ÿÿÿÿÿÿÿÿÿÿÿÿ£ÿ«ÿ´ÿ½ÿÿªÿ¢ÿ¤ÿ¢ÿ¤ÿ§ÿ¥ÿ¨ÿÿ¡ÿ¨ÿ¦ÿ«ÿ¯ÿ§ÿ¦ÿµÿÿ ÿ¡ÿ§ÿ§ÿ¥ÿ¢ÿ©ÿµÿ©ÿ¢ÿÿ ÿ©ÿ£ÿÿ¡ÿÿ«ÿ­ÿÿÿ¥ÿÿÿ¡ÿ£ÿ£ÿ¢ÿ¶ÿ¡ÿÿ³ÿ¬ÿ¥ÿ¥ÿ ÿ¯ÿ³ÿ¤ÿ¨ÿ£ÿ©ÿ´ÿ¸ÿ³ÿ¯ÿ¹ÿºÿ«ÿ¡ÿµÿ­ÿ¬ÿ¨ÿÿªÿ®ÿ ÿ¬ÿ¦ÿÿÿªÿ©ÿ¥ÿÿªÿªÿ¤ÿ£ÿ¨ÿÿÿ¥ÿ¦ÿ¡ÿªÿ¢ÿ ÿ§ÿ£ÿ¦ÿ¥ÿ¢ÿ£ÿ¢ÿ ÿÿÿ¤ÿÿÿ¢ÿ¯ÿ¬ÿÿÿ¤ÿ²ÿ¹ÿ´ÿ©ÿÿ¦ÿ¨ÿ ÿ ÿÿ£ÿ­ÿ¢ÿÿÿÿ¥ÿ¦ÿ ÿ¨ÿªÿ­ÿÿÿ¥ÿ¢ÿ¯ÿ«ÿ¡ÿ¤ÿ¨ÿ£ÿ£ÿ­ÿÿ¢ÿ¤ÿ§ÿ¤ÿ¦ÿ±ÿ²ÿ¦ÿ¹ÿ¡ÿÿ¨ÿ¢ÿÿ£ÿ­ÿ³ÿ©ÿ ÿ¢ÿÿ¢ÿÿ¡ÿ¤ÿ¡ÿ ÿ¤ÿ§ÿ©ÿ°ÿÿÿ¬ÿ¢ÿªÿ³ÿªÿ¤ÿ§ÿÿ¦ÿ¤ÿ¦ÿ§ÿ¦ÿ¢ÿÿ¥ÿ®ÿ­ÿ®ÿ©ÿ¥ÿµÿ±ÿ¥ÿ£ÿ¬ÿÿÿ­ÿ°ÿ¢ÿ£ÿÿ¦ÿ³ÿ¤ÿÿÿÿÿ£ÿ±ÿ­ÿ¬ÿ¡ÿ²ÿÿ±ÿ¤ÿÿÿ­ÿ­ÿ£ÿ¤ÿ¯ÿ¬ÿ¢ÿ¦ÿÿ£ÿ¤ÿ®ÿ®ÿ¨ÿ¨ÿ¬ÿ§ÿÿ¯ÿ³ÿ«ÿ¦ÿ ÿ ÿÿ£ÿ§ÿ¡ÿ¢ÿ¨ÿÿµÿ±ÿ¥ÿÿ©ÿ¬ÿ ÿÿÿªÿµÿÿÿ£ÿªÿ¯ÿ ÿÿÿ¢ÿ¤ÿ¢ÿ ÿ§ÿ¯ÿ¢ÿÿ±ÿ¿ÿªÿ£ÿÿ ÿÿÿÿÿ§ÿ¦ÿÿÿ¬ÿÿ¬ÿ¥ÿÿ¥ÿ¨ÿ¤ÿ¤ÿ£ÿ ÿ¡ÿÿÿ¤ÿ¡ÿÿ¥ÿ¤ÿ¥ÿ®ÿ­ÿ£ÿ¤ÿ¥ÿÿ±ÿ¡ÿ¤ÿ ÿÿÿ¦ÿ¡ÿ£ÿ¦ÿÿ£ÿ¤ÿ ÿÿ ÿ¯ÿ£ÿ»ÿªÿ¦ÿ¤ÿ¡ÿ¡ÿ£ÿ¨ÿ¦ÿÿªÿ ÿ«ÿªÿ«ÿ¡ÿÿ¦ÿªÿ¤ÿ©ÿ®ÿÿÿ£ÿÿÿ­ÿ©ÿÿÿ´ÿ©ÿÿ¨ÿ«ÿÿ ÿÿ£ÿ£ÿ ÿ¬ÿÿ¨ÿ®ÿ§ÿÿÿ¥ÿ ÿÿ¡ÿÿ¡ÿ¹ÿ£ÿÿ ÿ ÿ°ÿ ÿÿÿÿÿ¤ÿÿ ÿ¥ÿ¦ÿ ÿ¥ÿ¨ÿÿÿ¨ÿÿÿÿÿÿ¥ÿ«ÿ¦ÿ­ÿ©ÿ®ÿ ÿÿ¤ÿ®ÿªÿªÿ¥ÿ­ÿ­ÿ¥ÿ¦ÿµÿ¶ÿÿÿ£ÿÿ¨ÿÿÿÿÿ£ÿÿÿ ÿÿÿÿÿÿÿ ÿ£ÿ¤ÿÿªÿ£ÿÿÿÿ¥ÿ¤ÿÿ ÿ ÿÿ ÿÿ¢ÿ¦ÿÿ©ÿ£ÿ¥ÿÿÿÿ ÿ©ÿ¬ÿ¥ÿ¥ÿ¢ÿÿÿÿÿÿªÿ¸ÿ²ÿÿÿÿ¢ÿ¡ÿ¥ÿ¢ÿ ÿ¨ÿ­ÿªÿÿÿ¦ÿ¤ÿ¬ÿ¬ÿ­ÿÿÿ¬ÿÿÿ¥ÿ§ÿ«ÿ­ÿ¢ÿÿÿÿÿ¤ÿÿÿÿÿÿÿÿÿÿÿÿÿÿÿÿÿÿ¡ÿÿÿÿªÿÿ ÿÿÿÿÿ ÿÿÿÿÿÿ¦ÿÿÿÿÿÿÿ¢ÿÁÿ­ÿÿ ÿÿÿ¡ÿÿÿÿÿÿÿ¢ÿ£ÿÿÿÿÿÿÿÿ¢ÿÿÿÿÿÿÿÿÿÿÿÿ¢ÿÿÿÿ~ÿÿÿÿ¢ÿÿÿÿÿÿÿÿÿÿÿÿ~ÿÿÿÿÿÿÿÿ~ÿÿÿÿÿ{ÿÿÿÿÿÿÿÿÿÿÿÿÿÿÿÿÿÿÿ}ÿÿÿÿÿÿÿÿÿÿÿÿÿ¤ÿ©ÿÿÿ¡ÿ§ÿ¤ÿÿÿÿ¦ÿ¶ÿÿÿÿÿ¦ÿ­ÿÿÿ¢ÿ¡ÿ§ÿ©ÿ¤ÿ ÿÿÿ¦ÿ§ÿÿ¥ÿ¯ÿ«ÿªÿÿÿ§ÿÿ ÿÿ§ÿ¬ÿÿ§ÿ´ÿ¢ÿÿ¡ÿ¤ÿªÿ­ÿÿÿ¢ÿÿÿ£ÿ¡ÿÿ¨ÿ­ÿÿ®ÿ£ÿÿ ÿÿ¡ÿªÿÿ¦ÿ¤ÿÿÿ¢ÿ°ÿ²ÿ¥ÿÿ ÿªÿ¦ÿÿÿÿÿÿÿÿÿÿÿÿÿÿÿÿÿÿÿÿ¡ÿ¡ÿÿ¢ÿ¡ÿÿÿÿ©ÿ¬ÿÿÿ¥ÿÿÿ«ÿ¢ÿ¤ÿ¹ÿÿÿÿÿÿÿ©ÿ¡ÿÿÿÿÿÿ¢ÿÿÿÿÿÿ«ÿÿ¢ÿÿÿÿªÿÿÿÿÿ§ÿ£ÿÿ«ÿ¨ÿ¨ÿÿÿ¦ÿÿÿ¦ÿ­ÿ«ÿ¬ÿ«ÿ ÿ£ÿ¨ÿ¡ÿÿÿ¤ÿ©ÿÿÿÿ¨ÿÿÿÿÿÿ¦ÿ¥ÿ¥ÿ¦ÿÿÿÿÿÿÿÿÿÿÿÿÿÿÿÿÿ¯ÿ ÿÿ{ÿÿÿÿÿÿÿÿÿÿÿÿÿÿÿÿÿÿÿÿÿÿÿÿÿÿ ÿÿÿ¥ÿ£ÿÿÿÿ£ÿ¥ÿÿÿÿÿÿÿÿÿÿÿÿÿ¤ÿÿÿÿÿ£ÿ¬ÿªÿÿÿ ÿÿÿÿ«ÿ§ÿ®ÿ°ÿ³ÿÿÿÿÿ£ÿ®ÿÿ¢ÿ³ÿÿÿ¤ÿ ÿÿ¡ÿ§ÿÿÿÿÿÿÿÿÿÿÿÿÿÿÿÿÿÿÿÿÿÿÿ¦ÿÿ ÿÿÿÿÿÿÿÿÿÿÿÿÿÿ¦ÿÿÿÿÿÿÿÿÿ¤ÿ¢ÿÿÿ ÿ¡ÿÿÿ¦ÿ¯ÿ¥ÿ ÿÿvÿÿ¦ÿÿ©ÿ·ÿÿ~ÿÿÿÿÿÿÿÿÿÿÿÿÿÿ ÿÿÿÿ¡ÿ£ÿÿÿÿÿÿÿÿÿÿÿÿÿÿÿÿÿÿÿÿÿxÿ ÿ¨ÿÿÿÿÿÿÿ£ÿ¢ÿÿÿÿÿÿÿÿÿÿ~ÿÿ~ÿzÿÿÿÿÿÿnÿwÿÿ ÿ«ÿÿªÿ§ÿ¡ÿÿÿÿµÿÿÿÿÿ®ÿ§ÿ ÿ¦ÿÿ¢ÿ©ÿÿ¡ÿ¥ÿ«ÿÿ|ÿvÿÿÿ£ÿ¯ÿÿÿÿÿ©ÿªÿ ÿÿÿÿÿÿÿÿÿÿÿÿ£ÿÿ°ÿ¨ÿÿ­ÿ«ÿÿ ÿ¢ÿÿÿÿÿ£ÿÿÿÿ ÿ¯ÿ¥ÿÿÿÿ¥ÿ ÿÿÿÿÿÿÿÿÿÿÿÿÿ¤ÿÿÿ¢ÿ ÿÿÿÿÿÿÿ¤ÿ¦ÿ£ÿÿ ÿÿÿ¡ÿÿÿ¢ÿÿÿÿÿ ÿÿÿÿ¡ÿÿÿÿÿÿÿÿÿÿÿÿÿÿÿÿ¡ÿ¦ÿÿÿÿÿÿÿÿ ÿÿÿ ÿÿÿÿÿªÿÿÿÿÿÿ­ÿÿÿÿÿÿÿÿ¤ÿÿ¢ÿ¦ÿÿÿÿ¥ÿ¨ÿÿÿÿÿÿ¤ÿ¥ÿ«ÿÿ{ÿÿ¥ÿÿÿ«ÿ£ÿÿÿÿÿÿ~ÿ¢ÿÿ¢ÿÿ¥ÿÿÿÿÿÿÿÿÿÿ£ÿÿÿÿÿ¬ÿÿÿ£ÿÿ­ÿÿÿ£ÿÿÿÿÿÿÿÿÿ£ÿ³ÿ«ÿÿÿÿÿÿÿÿ¥ÿªÿÿÿ£ÿ ÿÿÿÿ®ÿ¹ÿÿÿÿ¢ÿÿ£ÿ§ÿ®ÿÿÿÿ¤ÿÿ¢ÿÿ«ÿÿÿ|ÿÿ¬ÿÿÿÿÿÿÿÿ§ÿ°ÿ©ÿ£ÿÿÿÿÿÿÿÿ£ÿÿÿªÿÿÿÿÿÿ ÿ¢ÿÿÿÿµÿ¨ÿÿyÿÿÿÿÿ«ÿ¹ÿÿÿÿÿÿÿÿÿÿÿÿÿÿÿ¤ÿ¥ÿÿÿ¨ÿ¥ÿ¥ÿ£ÿÿÿÿÿÿ£ÿ«ÿ£ÿÿ¡ÿÿÿÿÿÿÿÿÿÿ ÿ ÿÿÿÿÿÿÿªÿÿÿ°ÿÿ¤ÿ·ÿ¢ÿ¤ÿÿ¡ÿ¢ÿÿÿ¥ÿ®ÿÿÿÿÿÿÿ§ÿ¢ÿÿÿÿÿ¨ÿ¥ÿÿÿÿÿÿÿÿÿ¤ÿÿ¡ÿ ÿ¦ÿ¥ÿ¤ÿ«ÿÿ¡ÿÿ¦ÿÿÿÿÿ¬ÿÿÿÿÿÿÿÿ ÿÿÿ¤ÿ§ÿÿ¤ÿ©ÿÿÿÿÿ£ÿÿÿÿÿ£ÿÿÿÿ¡ÿÿ§ÿÿ¡ÿ¢ÿ£ÿ¡ÿÿÿÿÿÿ«ÿ§ÿ¦ÿ®ÿÿ©ÿÿÿÿ¦ÿ­ÿ¥ÿÿ¡ÿ¦ÿ¢ÿ¡ÿÿ£ÿÿÿÿÿ¢ÿ©ÿ­ÿÿÿ¢ÿ¦ÿ£ÿÿÿÿÿ¨ÿ¦ÿ¬ÿÿÿÿ¬ÿÿ«ÿÿ¤ÿ¤ÿÿ¥ÿÿÿ¥ÿÿÿÿÿÿÿ ÿ¥ÿÿÿ¤ÿ¦ÿ¢ÿ¦ÿÿ¢ÿ ÿÿ¡ÿÿÿÿÿÿÿ§ÿ«ÿÿ¤ÿÿ£ÿ¥ÿÿÿÿ£ÿ¡ÿÿÿ¨ÿ ÿÿ­ÿÿÿÿ§ÿÿ¢ÿ¡ÿÿ ÿÿÿÿÿÿÿÿÿÿÿÿÿÿÿ¤ÿÿÿÿÿÿÿ¤ÿ¢ÿÿ¥ÿÿ ÿ¢ÿ¢ÿ£ÿ¦ÿ¤ÿµÿ¾ÿ ÿÿÿ¤ÿ§ÿ§ÿ¢ÿÿ¥ÿÿÿÿÿÿ°ÿ¯ÿÿÿ²ÿ©ÿ¤ÿ¤ÿÿÿÿÿÿªÿ ÿÿ²ÿÿ£ÿÿ¡ÿ¡ÿÿªÿ§ÿ ÿÿ¢ÿ£ÿÿÿ¦ÿ¡ÿ¡ÿÿÿ£ÿÿÿÿÿÿÿÿÿ£ÿ¢ÿ¬ÿ ÿÿÿÿ¥ÿªÿ¤ÿÿ£ÿ£ÿ³ÿÿ¢ÿ£ÿÿ«ÿ¤ÿ¡ÿ±ÿ§ÿ¥ÿÿ ÿ©ÿ«ÿ°ÿÿÿÿÿ ÿÿ¡ÿ«ÿ¦ÿ­ÿ¡ÿÿ¤ÿ¬ÿ§ÿÿ¥ÿÿ¥ÿ¥ÿ¡ÿÿ¬ÿÿ¤ÿ¨ÿÿÿÿÿÿÿÿ ÿ¡ÿÿ©ÿ¢ÿÿÿ ÿÿÿÿÿÿÿ¥ÿÿÿÿÿ«ÿºÿ«ÿ¥ÿÿÿ¥ÿ§ÿÿÿÿ ÿÿÿ¦ÿÿÿÿÿÿ ÿ¤ÿ¤ÿÿÿ ÿÿÿÿÿ ÿ¢ÿÿ¨ÿÿÿÿ¢ÿ¡ÿÿÿÿÿÿÿÿÿÿÿÿ®ÿªÿÿ§ÿ°ÿ£ÿ ÿÿ¦ÿ¢ÿÿ¥ÿÿÿÿÿÿÿ¦ÿ©ÿÿÿÿÿÿÿÿ¥ÿ£ÿ¦ÿ£ÿÿÿÿÿÿÿ¡ÿ­ÿªÿÿÿÿÿ£ÿ£ÿ³ÿÿ¨ÿ£ÿÿ¢ÿÿÿ¤ÿ©ÿ¥ÿÿÿ¡ÿ§ÿ¦ÿ©ÿÿ¡ÿ«ÿÿÿ§ÿÿÿÿÿ¤ÿÿÿÿxÿÿ«ÿ­ÿ ÿÿÿÿ¢ÿ£ÿ¤ÿ¢ÿÿÿÿÿÿÿÿ¦ÿ³ÿ®ÿÿ¤ÿÿ¡ÿÿ}ÿÿ¢ÿÿÿÿ¤ÿÿ£ÿ£ÿ ÿÿÿ¯ÿ¢ÿÿ£ÿ©ÿ ÿÿÿÿÿÿÿÿÿ ÿÿÿÿÿÿ¡ÿÿÿ¦ÿ ÿÿÿÿvÿÿÿwÿyÿÿÿÿÿxÿÿÿÿÿÿÿÿÿ}ÿÿÿÿÿÿÿÿÿÿÿÿÿÿ~ÿ~ÿÿÿÿÿÿÿÿÿÿ~ÿÿ«ÿ¤ÿ£ÿÿ«ÿÿÿÿÿÿÿÿÿÿÿÿÿÿÿÿÿÿÿÿÿ{ÿwÿÿÿÿÿÿÿÿÿÿ§ÿÿÿÿÿ¨ÿ£ÿ£ÿÿÿÿÿÿ¤ÿÿ¨ÿ«ÿ¢ÿ ÿÿÿ¡ÿªÿ¦ÿÿÿÿÿÿÿÿÿÿÿ¢ÿÿÿuÿÿ ÿÿÿ¡ÿ¢ÿ¥ÿÿÿ«ÿ¨ÿÿÿÿÿÿÿÿÿÿÿÿÿÿ£ÿ£ÿÿÿÿÿÿÿÿÿ¯ÿ®ÿ¥ÿÿÿ¢ÿÿ ÿÿÿ¡ÿ¤ÿ¡ÿ¢ÿ©ÿÿÿ¨ÿÿrÿkÿaÿDÿ?ÿÿÿ"ÿ5ÿTÿtÿÿÿÿtÿvÿÿÿ¤ÿÿÿÿÿÿÿÿÿ{ÿÿÿÿÿÿkÿÿÿzÿÿ~ÿÿÿ~ÿ}ÿ|ÿtÿeÿqÿ~ÿnÿoÿiÿ}ÿ~ÿ|ÿtÿyÿÿÿÿÿzÿÿÿÿÿÿsÿuÿZÿOÿfÿÿ]ÿÿxÿ{ÿnÿuÿÿÿ{ÿuÿÿÿÿÿÿÿÿÿ¦ÿ¢ÿÿxÿÿÿÿÿÿÿÿÿÿÿÿÿ ÿÿÿÿÿÿ|ÿmÿÿÿÿÿÿÿÿÿÿÿÿÿÿÿÿÿÿÿÿÿÿ|ÿÿqÿxÿÿÿÿÿÿÿÿÿÿÿÿÿÿ®ÿÿÿÿÿÿÿÿÿÿÿÿ¥ÿªÿÿÿ¬ÿ|ÿÿ ÿÿÿÿÿÿÿÿ¨ÿÿÿÿÿÿ£ÿ ÿÿ£ÿÿÿÿÿÿÿÿÿÿyÿmÿ|ÿÿÿÿÿÿÿÿTÿ^ÿÿÿÿÿ¢ÿ¦ÿÿÿÿÿÿÿÿÿÿÿÿÿÿÿÿÿÿÿ£ÿÿÿÿÿÿÿÿÿÿÿÿÿÿÿÿÿÿ¥ÿÿÿÿÿÿ ÿÿÿÿÿÿÿÿÿ ÿ¤ÿÿÿÿÿ£ÿÿÿÿ¡ÿÿÿÿÿÿÿÿÿ£ÿÿ¨ÿÿÿÿÿÿ£ÿ¤ÿ ÿÿÿÿÿÿÿÿ¢ÿ¡ÿ¢ÿ£ÿ©ÿ¤ÿ¢ÿÿÿÿÿÿÿÿÿ¦ÿÿÿÿÿÿÿÿÿÿ ÿÿ¦ÿÿÿ©ÿ¦ÿÿÿ ÿ©ÿ¤ÿ£ÿ¢ÿ¡ÿ¢ÿÿÿ¦ÿÿÿÿ ÿÿÿÿÿ¡ÿÿÿÿÿÿÿÿÿÿÿÿÿÿ¡ÿ ÿÿÿÿÿ¡ÿÿÿÿÿÿÿÿÿÿÿÿÿÿÿ¢ÿÿÿÿÿÿ¡ÿÿ§ÿ¨ÿÿ¡ÿÿÿ£ÿÿÿ¥ÿÿÿ¡ÿÿÿÿÿÿÿÿ¥ÿÿÿÿ~ÿÿ­ÿ©ÿÿÿ§ÿÿÿÿÿÿ ÿ¦ÿ¢ÿÿÿÿÿÿÿÿ§ÿ¤ÿ¡ÿ¡ÿ¡ÿ©ÿ¤ÿÿÿÿwÿ}ÿÿÿÿÿÿÿÿÿÿÿÿÿÿ ÿ¨ÿÿÿ£ÿ ÿÿÿÿÿÿ¬ÿ¯ÿ¯ÿ¡ÿ¡ÿÿÿÿÿ¥ÿÿÿ¨ÿ¡ÿÿÿÿÿÿÿÿÿÿÿÿÿÿÿÿÿÿÿÿÿÿÿÿÿÿ©ÿ ÿÿÿÿÿ¥ÿÿÿÿ~ÿÿÿ ÿ¥ÿ«ÿ¶ÿ£ÿ­ÿ´ÿ§ÿªÿ®ÿ¬ÿ³ÿ«ÿ¢ÿ­ÿ²ÿ§ÿ¥ÿ®ÿ°ÿ¦ÿ¶ÿ©ÿ³ÿ­ÿµÿ¦ÿÿ ÿ¤ÿ¶ÿÿÿÿÿ¤ÿ¨ÿ¢ÿÿÿ¢ÿ¦ÿÿ£ÿÿÿ ÿ¤ÿÿÿÿ¬ÿÿÿ§ÿ©ÿ¤ÿ¥ÿ¡ÿ³ÿºÿÿ«ÿªÿ¡ÿ¡ÿ¢ÿ¥ÿ±ÿÿ»ÿ£ÿ§ÿ¶ÿ¬ÿ©ÿ®ÿ¨ÿ¨ÿ§ÿ§ÿ¥ÿ¢ÿ ÿ¦ÿ¦ÿ£ÿ©ÿ¬ÿ£ÿ§ÿ®ÿ¨ÿ ÿ¢ÿ ÿÿÿÿ¨ÿ¡ÿ£ÿ«ÿ©ÿ¬ÿ­ÿ§ÿÿÿ¨ÿ¢ÿ ÿÿÿÿÿ§ÿ¬ÿ¨ÿ­ÿÿ¬ÿ±ÿ·ÿ®ÿ¨ÿ¦ÿ£ÿ ÿ¤ÿ¥ÿ®ÿ¡ÿÿ¨ÿ§ÿÿ¬ÿ·ÿ¬ÿ©ÿ¡ÿÿ£ÿ¬ÿ¤ÿÿ¨ÿªÿ¤ÿ«ÿÿ¤ÿªÿÿÿ£ÿÿ£ÿ°ÿ²ÿ«ÿ©ÿ¨ÿÿ³ÿ¬ÿ ÿ¤ÿ¢ÿÿ¡ÿ¡ÿÿ«ÿ©ÿÿ¡ÿ§ÿ±ÿ°ÿ¢ÿÿ¢ÿÿµÿÿ¤ÿ¤ÿ¡ÿ¬ÿ¥ÿ¥ÿ©ÿ§ÿ§ÿ£ÿ¬ÿÿ ÿ°ÿ­ÿªÿ£ÿÿ¢ÿ¯ÿ­ÿ¦ÿÿ³ÿªÿ§ÿªÿ²ÿ¦ÿÿ¦ÿ¨ÿ¨ÿ¤ÿÿªÿ°ÿ¥ÿÿÿ¢ÿÿ ÿ³ÿ´ÿÿÿÿªÿ£ÿÿ¡ÿÿ¥ÿ¯ÿ¥ÿ¤ÿ­ÿ©ÿÿ¦ÿ¨ÿ¢ÿ¦ÿ²ÿ®ÿ±ÿµÿÿ¨ÿªÿ¤ÿ¯ÿ¯ÿ¥ÿÿ¢ÿ£ÿ¥ÿ¥ÿ ÿ«ÿ¸ÿÿ­ÿ¯ÿ¬ÿ¢ÿªÿ¹ÿ¬ÿÿ¡ÿ¬ÿ¦ÿ¢ÿÿÿÿ·ÿ±ÿÿ¢ÿ§ÿ¢ÿ ÿ¡ÿ£ÿ©ÿÿÿ°ÿ¹ÿ¡ÿÿÿ ÿ¡ÿÿ ÿ¤ÿ¬ÿ®ÿ«ÿ¸ÿ§ÿÿÿÿ¥ÿ«ÿ¥ÿ ÿ¥ÿÿÿÿ¬ÿÿÿÿÿÿ ÿ¨ÿ¨ÿ²ÿ·ÿÿÿÿ·ÿ´ÿ ÿ«ÿ¦ÿ¦ÿ¦ÿÿÿ¨ÿÿ ÿ§ÿ ÿÿÿªÿ¨ÿ¦ÿ©ÿ°ÿ©ÿ¨ÿ®ÿ©ÿ©ÿÿ¤ÿ­ÿÿ¯ÿ§ÿ£ÿÿ§ÿ©ÿ¢ÿÿ¥ÿ¬ÿ ÿ¡ÿ¦ÿÿ§ÿ£ÿ¦ÿ®ÿ³ÿ¯ÿ®ÿ´ÿ«ÿÿ¢ÿ§ÿÿ¨ÿ³ÿÿªÿ±ÿªÿ¯ÿ¢ÿÿÿ£ÿ¤ÿ¦ÿ¬ÿ§ÿ£ÿ­ÿÿ«ÿ£ÿ¦ÿ ÿÿ ÿ¨ÿÿÿ©ÿ®ÿ¥ÿ ÿÿÿªÿÿÿ¢ÿ¡ÿÿ§ÿ¢ÿÿÿ¦ÿ±ÿ¬ÿÿÿ¨ÿÿ¦ÿÿÿÿ¢ÿ±ÿ¥ÿÿÿ¡ÿ¡ÿÿÿ£ÿ¨ÿÿ ÿÿÿ¡ÿ ÿ¤ÿÿÿÿÿÿÿÿÿÿ¡ÿÿÿ£ÿÿ§ÿ¥ÿ¦ÿ¤ÿ©ÿ³ÿ¬ÿ¡ÿ¥ÿ¥ÿ¢ÿ¥ÿÿ±ÿ¨ÿ§ÿ£ÿÿÿÿ¥ÿ©ÿ§ÿ¨ÿ§ÿ¥ÿÿÿ®ÿ²ÿ¡ÿ§ÿ¢ÿ¦ÿ ÿÿªÿ¨ÿÿ ÿ£ÿ¢ÿ¬ÿ¯ÿ©ÿ²ÿÿÿ£ÿ¢ÿ¥ÿ­ÿ§ÿ¨ÿÿ ÿÿÿ¥ÿ¥ÿÿ§ÿ­ÿªÿ³ÿÿ¦ÿÿÿÿÿÿÿ¡ÿÿÿÿÿÿÿÿÿÿÿÿ¡ÿÿÿÿÿÿ¥ÿ©ÿÿÿÿÿ£ÿ¬ÿ¤ÿÿÿÿ¡ÿÿÿÿ¬ÿ½ÿÿÿ­ÿ£ÿ¥ÿ ÿÿÿÿÿÿÿÿÿÿÿ¦ÿÿ¦ÿ¦ÿÿ¥ÿÿÿÿÿ ÿÿÿÿÿÿÿ}ÿÿÿÿÿÿÿÿÿÿÿÿÿÿÿÿÿ}ÿÿÿÿvÿÿÿÿÿÿÿ ÿÿÿÿÿÿ~ÿÿÿÿÿÿÿ~ÿÿÿÿÿÿÿÿÿÿÿÿÿÿÿÿÿÿÿÿÿÿÿÿÿÿÿÿÿÿÿÿ¤ÿ©ÿµÿÀÿÿÿÿ£ÿªÿ¬ÿ¡ÿ´ÿÿÿÿ ÿÿ ÿ£ÿÿ£ÿ©ÿ¥ÿ­ÿÿªÿ¦ÿ©ÿ©ÿÿªÿÿ¡ÿÿÿ«ÿµÿ«ÿ ÿÿ ÿ¤ÿ¦ÿÿÿÿ¨ÿ¡ÿÿ°ÿÿÿ°ÿ¢ÿ¤ÿ¬ÿ®ÿ ÿ¨ÿÿ³ÿÿ¢ÿªÿÿÿ¢ÿÿÿ£ÿ©ÿ­ÿ¨ÿÿ¤ÿ©ÿ¦ÿ¢ÿÿÿ¤ÿÿÿÿÿÿÿÿÿÿÿÿ£ÿÿ©ÿ°ÿ¬ÿ­ÿÿÿÿÿÿÿ«ÿÿÿ¨ÿ£ÿ¤ÿÿªÿ¤ÿÿ£ÿÿªÿÿÿÿÿ£ÿÿÿÿÿ¦ÿ£ÿ¡ÿ¢ÿÿ¡ÿÿÿ¤ÿÿÿÿÿÿ§ÿÿ­ÿ²ÿÿÿ¨ÿ§ÿ«ÿÿÿÿ¬ÿ¨ÿ§ÿ¤ÿÿÿ ÿ¢ÿ£ÿ¢ÿÿÿªÿ ÿ§ÿ¡ÿÿÿ§ÿ{ÿ ÿÿÿÿ¡ÿªÿ«ÿ¢ÿ«ÿ¬ÿÿÿ ÿ¡ÿÿ ÿ¨ÿ¢ÿÿÿÿÿ°ÿ¤ÿ|ÿÿ£ÿ¥ÿÿÿ®ÿÿÿÿ¥ÿÿÿÿ|ÿÿÿÿ ÿ¤ÿÿÿÿÿÿÿÿ¢ÿ¢ÿÿÿ¡ÿÿ ÿ¨ÿÿÿÿÿÿÿÿÿÿÿÿÿÿÿÿÿÿÿÿÿÿÿÿÿÿ¡ÿ ÿ¡ÿÿÿÿÿÿÿÿÿ¡ÿ¦ÿ ÿ²ÿ«ÿªÿ¥ÿÿÿ¢ÿÿÿÿÿÿÿ­ÿ©ÿÿÿÿÿÿÿÿÿÿ¡ÿÿ ÿÿ|ÿÿÿÿ¡ÿÿ ÿÿÿÿÿÿÿÿÿÿ¡ÿÿÿÿÿÿÿÿ¢ÿÿÿÿÿÿÿÿ§ÿ¢ÿ¤ÿ¤ÿÿÿÿÿÿÿÿÿÿÿÿÿ£ÿÿ«ÿ£ÿÿ´ÿÿÿÿÿÿÿÿÿÿÿÿÿÿ ÿÿÿÿÿÿÿÿÿÿÿÿÿÿÿÿÿÿÿÿÿÿÿÿÿÿÿÿÿÿÿÿÿÿÿÿÿÿÿÿÿÿÿÿÿÿÿÿÿÿÿÿÿ}ÿÿ{ÿÿÿÿÿÿ¢ÿÿÿÿÿÿÿÿÿÿtÿ¤ÿ£ÿªÿ¡ÿ¢ÿÿÿÿÿÿÿ|ÿÿ¬ÿÿÿ¶ÿ¡ÿÿÿÿÿÿ¤ÿ¡ÿ¦ÿ®ÿ¢ÿ¢ÿÿÿ¡ÿÿ¥ÿÿÿ¦ÿÿ¤ÿ¥ÿ¥ÿ§ÿÿ«ÿÿÿÿ¤ÿÿ¢ÿ£ÿÿÿÿÿ¥ÿÿ¡ÿ¡ÿÿ¯ÿÿÿÿ¡ÿÿÿÿÿÿÿÿÿÿ¨ÿ¡ÿÿÿÿÿÿÿÿÿÿÿÿ¨ÿÿÿ ÿ¢ÿÿÿÿÿÿÿÿÿ¦ÿ ÿÿÿÿÿÿÿÿ ÿÿÿÿÿÿÿÿÿ¦ÿ ÿ¤ÿ®ÿÿÿÿ¢ÿÿªÿÿÿÿ¡ÿÿ©ÿÿ~ÿÿÿ¤ÿÿ£ÿÿÿ¢ÿªÿÿÿ·ÿ«ÿÿÿÿ¤ÿ«ÿ¤ÿÿÿÿ§ÿÿÿÿÿ¢ÿ¥ÿ«ÿªÿ£ÿ¥ÿ¥ÿ¡ÿÿÿÿÿ ÿÿÿÿÿxÿÿÿ©ÿ±ÿ§ÿªÿÿÿÿÿ§ÿªÿ¢ÿÿmÿ¤ÿÿªÿÿÿ©ÿ¡ÿÿ¯ÿ¨ÿÿÿÿÿ§ÿ´ÿÿÿÿÿÿÿÿÿÿ¦ÿÿÿ ÿÿÿÿ¢ÿ£ÿÿÿÿÿÿÿÿÿ ÿÿÿÿ©ÿÿªÿ§ÿ ÿÿÿ{ÿÿ¤ÿ­ÿÿÿ¦ÿ¦ÿÿÿÿÿxÿÿÿ®ÿ¥ÿ ÿ¥ÿÿÿÿÿÿÿÿÿÿÿªÿ¤ÿÿ£ÿ«ÿ£ÿÿÿÿÿÿ¡ÿÿÿ¡ÿÿÿÿÿÿÿÿÿ¡ÿ£ÿ´ÿ¢ÿÿÿÿÿÿ|ÿÿ£ÿÿ£ÿ±ÿ¤ÿÿÿÿÿÿÿÿÿÿÿÿÿÿ~ÿÿ¡ÿ£ÿÿÿ±ÿ¤ÿÿ£ÿÿ¤ÿÿ¥ÿ¬ÿ¨ÿ¥ÿ£ÿÿÿÿ§ÿÿ¢ÿªÿ§ÿ£ÿ³ÿÿ¨ÿ¥ÿ ÿÿ¡ÿÿÿ¢ÿÿÿÿÿÿÿÿÿ¦ÿÿÿÿÿ¡ÿÿÿ ÿ¡ÿÿÿÿÿ£ÿ¢ÿ§ÿ¤ÿ©ÿ±ÿÿÿÿ ÿÿ«ÿ¢ÿÿÿÿ«ÿ ÿÿ¨ÿ£ÿ¦ÿ¨ÿÿÿÿÿ¢ÿ°ÿÿÿ ÿÿÿÿÿÿÿÿÿÿ¦ÿÿÿÿ¢ÿÿÿÿ¯ÿ¨ÿÿÿÿ~ÿÿÿ©ÿÿ«ÿÿ¡ÿÿÿÿÿÿÿÿ­ÿÿÿªÿÿÿ¥ÿ¢ÿ ÿÿÿÿÿÿÿÿÿÿÿ¥ÿÿÿÿÿÿ¡ÿÿÿÿÿÿÿÿ§ÿ³ÿ³ÿÿ£ÿÿÿÿÿ¡ÿÿÿÿ¡ÿÿÿÿÿÿÿÿ£ÿÿÿÿÿ¦ÿ¡ÿÿÿÿÿÿÿ ÿÿ°ÿ¦ÿÿÿÿÿÿ¥ÿÿÿÿ¯ÿÿÿ®ÿÿÿ ÿÿ ÿ¤ÿ©ÿ«ÿªÿ¤ÿÿÿÿÿ¡ÿ¤ÿÿmÿÿÿÿ~ÿÿÿÿÿÿÿÿÿÿÿÿ¡ÿ¤ÿÿ¦ÿÿÿÿ¥ÿ¥ÿ«ÿÿÿ¡ÿ£ÿ ÿ¢ÿÿÿ­ÿ¢ÿÿÿÿÿ¡ÿ£ÿÿÿ²ÿ¤ÿÿ¤ÿ¡ÿÿÿ¤ÿ£ÿ¡ÿÿ§ÿ°ÿÿ£ÿ¤ÿÿÿÿÿ¢ÿ¡ÿ©ÿÿÿÿÿ¡ÿÿ ÿÿ¥ÿÿÿ¤ÿÿÿÿÿ«ÿ¦ÿ£ÿÿÿÿÿÿÿÿÿ©ÿÿ¥ÿÿ¡ÿ¥ÿ§ÿ ÿ©ÿÿ}ÿÿÿzÿÿÿÿ¤ÿÿ¥ÿÿÿÿÿÿÿÿÿ£ÿÿ£ÿ¬ÿ¤ÿ§ÿÿ¬ÿ ÿÿ£ÿªÿÿÿ¥ÿÿ£ÿ§ÿÿ¤ÿ¡ÿÿÿÿÿÿÿ ÿ«ÿ¥ÿÿÿ¡ÿ§ÿ¤ÿÿ¥ÿ¢ÿÿ³ÿÿ¤ÿ¯ÿÿ§ÿ«ÿ£ÿÿÿ¨ÿ¥ÿÿ¢ÿÿÿÿ ÿÿÿÿÿ§ÿ ÿ£ÿ¤ÿ¤ÿ£ÿÿÿ©ÿ§ÿÿÿ«ÿ¦ÿªÿ£ÿ¢ÿ¢ÿÿÿ§ÿ¢ÿÿÿ ÿ§ÿ¨ÿ£ÿÿ ÿ¤ÿÿÿ­ÿµÿ¥ÿÿÿ ÿ§ÿ©ÿÿ ÿÿÿ³ÿÿÿÿ³ÿÿ¥ÿ¤ÿÿÿ£ÿ¡ÿÿÿ¡ÿ¤ÿ¡ÿ¥ÿ¤ÿÿÿ ÿÿÿÿÿ£ÿÿÿÿÿÿÿÿ¨ÿÿ¤ÿ ÿÿÿ¯ÿ¥ÿÿÿ±ÿ»ÿ©ÿ£ÿ©ÿ¬ÿ¨ÿÿÿÿÿÿÿÿÿÿÿÿÿÿÿÿÿ¥ÿ ÿÿÿÿÿÿÿÿÿ£ÿ£ÿÿÿÿÿÿ¦ÿµÿ¢ÿÿÿÿ¢ÿ§ÿ£ÿ©ÿÿÿ¡ÿÿÿ¤ÿ ÿÿÿÿÿµÿ©ÿ¢ÿÿÿÿÿÿÿÿ£ÿ¢ÿÿÿÿÿÿÿÿÿ¥ÿÿÿÿÿÿ§ÿÿ{ÿÿÿxÿÿÿÿÿÿÿÿÿÿÿvÿzÿÿÿÿÿÿÿÿ|ÿ~ÿÿÿÿÿÿÿÿ|ÿÿÿÿxÿÿÿÿÿÿÿÿÿÿ¥ÿ¬ÿ¡ÿÿÿ ÿÿ£ÿÿ ÿÿÿÿÿÿÿÿ}ÿÿÿÿÿÿÿ{ÿÿÿÿÿÿÿÿ¤ÿ ÿ£ÿ°ÿ­ÿ¦ÿ¡ÿ£ÿ©ÿ¡ÿ ÿÿ ÿ¢ÿÿ{ÿ¤ÿÿ³ÿ¤ÿÿ¢ÿÿ ÿ¥ÿ¡ÿ¢ÿ¥ÿÿÿÿÿÿÿÿÿÿ ÿ£ÿÿÿ¢ÿ©ÿ£ÿÿÿÿ¦ÿ²ÿ­ÿ§ÿªÿ¥ÿ ÿÿÿ¦ÿ ÿÿ©ÿÿÿ¥ÿ§ÿ£ÿÿÿÿÿÿÿ£ÿÿ¤ÿ¥ÿ§ÿÿµÿ¡ÿ¢ÿÿÿÿÿÿÿÿÿ£ÿµÿ±ÿ¥ÿ§ÿÿÿÿ_ÿBÿ7ÿÿúþÿ,ÿ>ÿqÿÿÿÿÿÿÿÿÿÿZÿÿÿÿ¡ÿÿÿÿÿÿÿÿÿÿÿÿrÿÿiÿ{ÿÿÿ{ÿgÿgÿrÿwÿzÿÿÿÿÿÿÿoÿgÿ~ÿÿÿÿxÿÿ¢ÿ¤ÿÿÿvÿxÿgÿfÿ^ÿuÿgÿ{ÿnÿvÿsÿvÿÿÿÿÿÿÿÿÿ¨ÿÿÿÿÿ£ÿÿÿÿÿÿÿÿÿÿ{ÿÿÿÿ¢ÿÿÿÿÿwÿ\ÿ ÿ/ÿÿÿÿÿÿÿÿÿªÿÿÿÿÿÿÿÿÿÿÿÿÿÿÿlÿ&ÿOÿÿÿÿÿÿÿÿÿÿÿÿÿ ÿÿÿÿÿÿÿÿÿÿÿÿÿÿ¥ÿÿÿÿÿÿÿÿÿÿÿÿ ÿ¸ÿÿÿÿÿÿÿÿ¥ÿ¢ÿÿÿÿÿÿ~ÿÿÿÿwÿyÿÿÿÿÿÿÿ¤ÿÿWÿÿÿÿÿÿÿ£ÿ ÿÿÿÿÿÿÿÿÿ ÿ«ÿ¤ÿ ÿ¡ÿ ÿ ÿÿÿÿÿÿÿ¥ÿÿÿÿÿÿÿÿÿÿ©ÿÿ¢ÿÿÿÿÿÿÿ£ÿÿÿÿÿÿ¡ÿ ÿ¡ÿÿÿÿÿ¢ÿ¡ÿªÿÿ¢ÿÿÿÿ£ÿÿÿÿÿ ÿ¦ÿÿÿÿÿ{ÿÿÿÿÿ£ÿÿ©ÿÿ®ÿ£ÿ¦ÿ°ÿ ÿ¢ÿ¢ÿ¢ÿ£ÿÿÿ¡ÿÿÿÿÿ¡ÿÿÿÿ¡ÿÿÿÿÿµÿÿÿÿ¡ÿ§ÿ§ÿªÿ«ÿ¨ÿÿ¡ÿÿÿÿÿ©ÿ¥ÿÿ¥ÿ±ÿÿÿ¡ÿÿ«ÿ·ÿ¥ÿÿÿÿÿ¡ÿÿÿÿÿÿÿÿÿÿÿÿ¤ÿÿ¯ÿ«ÿ¼ÿ¯ÿÿÿÿÿÿÿ{ÿÿÿÿÿÿÿÿÿÿÿÿÿÿÿÿÿ£ÿ©ÿÿÿ¬ÿÿ¥ÿ¦ÿ©ÿ ÿÿÿ­ÿÿÿÿ¡ÿÿÿÿÿÿ ÿÿÿÿÿÿÿ©ÿ¬ÿÿÿ¤ÿ£ÿ¥ÿÿÿÿÿ¥ÿÿÿ¥ÿ¨ÿ±ÿ§ÿÿ¦ÿÿ©ÿ¬ÿ¥ÿ¢ÿ§ÿÿÿ§ÿÿÿÿÿÿÿÿÿ¢ÿÿ²ÿ£ÿÿÿÿ¡ÿ£ÿÿÿ¢ÿ ÿÿÿÿÿÿÿÿ´ÿ°ÿÿÿ¤ÿ¬ÿ ÿÿÿÿÿÿÿÿ¡ÿÿÿÿÿÿÿÿÿÿÿÿÿ£ÿÿÿÿÿÿÿÿÿÿÿÿÿÿÿÿÿÿÿÿÿyÿÿÿ¦ÿ©ÿ®ÿÿÿ£ÿªÿ°ÿ­ÿ¦ÿ¡ÿ¤ÿ©ÿ­ÿ©ÿ¯ÿ¦ÿ¨ÿ´ÿ¸ÿ¹ÿ·ÿ£ÿ·ÿ¯ÿÿÿ¢ÿ£ÿÿ«ÿÿÿÿÿ©ÿ²ÿªÿÿÿÿ±ÿ±ÿ°ÿ«ÿ¥ÿ£ÿ£ÿ£ÿ©ÿ³ÿ©ÿÿÿ£ÿ¥ÿ£ÿÿ ÿ¬ÿ­ÿªÿ¨ÿ¥ÿÿ¢ÿ¬ÿÿÿ¦ÿ£ÿ³ÿ°ÿ³ÿ³ÿ¼ÿ¼ÿ¤ÿÿÿ¤ÿÿ ÿÿÿ­ÿ·ÿ¶ÿªÿ£ÿ§ÿ½ÿµÿ«ÿ§ÿ­ÿ«ÿ¡ÿ«ÿ©ÿ¡ÿÿ®ÿ¯ÿ®ÿªÿÿÿ ÿ¯ÿÿ©ÿ°ÿ¤ÿÿÿÿ¥ÿ±ÿ´ÿÿ¦ÿ¥ÿ­ÿ®ÿ¬ÿ¢ÿÿÿ¡ÿ°ÿ·ÿ¼ÿ¢ÿÿ«ÿ­ÿÿÿ£ÿ­ÿ¤ÿÿÿ«ÿ ÿ¡ÿ§ÿ§ÿ§ÿ¯ÿ©ÿ¢ÿ»ÿ´ÿ¬ÿÿ®ÿºÿ«ÿÿ£ÿ²ÿ«ÿ¥ÿ¤ÿ¦ÿ¨ÿ¦ÿ¤ÿ¡ÿ¡ÿ¡ÿÿ¤ÿ©ÿ­ÿ³ÿµÿºÿ¬ÿ¤ÿ¦ÿ£ÿºÿ°ÿ£ÿÿÿ£ÿ°ÿªÿ¢ÿªÿ®ÿ£ÿ¡ÿ©ÿÿ ÿ¤ÿ§ÿ¯ÿ±ÿ£ÿÿ¬ÿ¹ÿÿÿÿÿ ÿ¤ÿ¯ÿ¯ÿªÿ¥ÿÿ´ÿ¦ÿÿ£ÿµÿ§ÿ¡ÿÿ¢ÿÿ¢ÿ³ÿ©ÿ©ÿ£ÿªÿ¶ÿ¤ÿÿ¦ÿ¢ÿ¢ÿ¥ÿÿÿÿÿÿ£ÿ©ÿ­ÿªÿ©ÿ©ÿ¨ÿ§ÿ¨ÿ­ÿ§ÿ£ÿÿ¬ÿ­ÿ ÿ¢ÿ¬ÿ®ÿ«ÿ¨ÿ³ÿ¾ÿÿ¢ÿ¡ÿ£ÿ£ÿÿ¥ÿ­ÿ©ÿ£ÿ ÿÿ²ÿÿ¡ÿ¡ÿ ÿ®ÿ¯ÿ¥ÿ¢ÿ¨ÿ¨ÿÿÿÿÿ­ÿ°ÿ¦ÿ ÿÿÿÿ©ÿ³ÿ¢ÿÿ¡ÿ§ÿÿ¬ÿÿ¨ÿ£ÿÿÿ¦ÿÿÿ¡ÿ£ÿÿÿ§ÿ ÿÿÿÿ¨ÿ§ÿ¦ÿ¥ÿÿ ÿÿ±ÿÿ ÿ©ÿ¨ÿ²ÿ©ÿ¢ÿ ÿÿÿ¢ÿÿÿ­ÿ¦ÿÿÿ²ÿ¦ÿ«ÿ¥ÿ ÿ¢ÿ¦ÿ¬ÿ¨ÿÿªÿÿ¥ÿÿ¥ÿÿ°ÿ°ÿ¢ÿÿÿÿ¢ÿ§ÿªÿÿ¦ÿÿ»ÿ ÿÿÿªÿ¦ÿ£ÿ¦ÿÿÿ¥ÿ¨ÿÁÿÿ«ÿÿÿ·ÿ±ÿ¦ÿÿÿÿÿ¥ÿ¨ÿ¦ÿ«ÿÿÿÿ¤ÿ±ÿÿÿ£ÿÿÿ¢ÿÿÿÿÿ¡ÿ£ÿÿ­ÿÿÿ£ÿÿ ÿ¨ÿ¥ÿÿ¢ÿ«ÿ£ÿ¤ÿÿÿÿ¦ÿ¦ÿ®ÿ©ÿ§ÿÿ¦ÿªÿ ÿÿÿ­ÿ¡ÿ§ÿ£ÿ£ÿÿ¤ÿÿ ÿ£ÿÿÿÿÿÿÿÿÿÿ¤ÿÿ¡ÿÿ­ÿ«ÿÿ¡ÿ¨ÿ¡ÿÿÿ¡ÿ¦ÿ¥ÿ¡ÿ¢ÿ¡ÿªÿ¥ÿ°ÿ³ÿÿ¤ÿ¢ÿ£ÿÿ¡ÿ¤ÿ«ÿ®ÿÿÿ«ÿ¤ÿ¯ÿºÿ§ÿ«ÿÿÿ¥ÿÿ¥ÿÿÿ£ÿ£ÿÿ¤ÿ¨ÿÿ±ÿ¡ÿÿÿ ÿÿ¦ÿÿªÿ¡ÿ¨ÿ¬ÿ¢ÿ¦ÿ²ÿ­ÿ¢ÿ ÿ¢ÿ ÿ«ÿÿÿÿ£ÿÿÿÿÿÿÿÿÿÿÿÿÿÿÿÿ¡ÿÿ|ÿÿÿ£ÿ§ÿ¯ÿ¨ÿ¡ÿ ÿÿÿ¤ÿ«ÿÿÿÿÿ®ÿ­ÿÿ±ÿÿÿÿ¨ÿ¢ÿÿÿ¡ÿ ÿÿÿÿÿÿÿÿÿÿ¦ÿ¤ÿ ÿÿÿÿÿÿÿÿÿÿÿÿ¢ÿÿÿÿÿÿÿÿÿÿÿÿÿÿÿÿÿÿÿ~ÿÿÿÿyÿÿÿÿÿÿ£ÿÿÿÿwÿÿÿÿÿÿÿÿÿÿÿÿÿÿÿÿÿÿÿÿÿÿÿÿÿÿÿÿÿ~ÿ|ÿÿÿÿÿ§ÿ¢ÿÿ¨ÿÿÿ¤ÿ§ÿ©ÿ·ÿ´ÿ­ÿÿÿÿ¡ÿ­ÿÿ¦ÿÿÿ¥ÿ¬ÿªÿ¦ÿ¢ÿ¡ÿ­ÿ¥ÿ ÿ¦ÿÿ¢ÿÿ¢ÿªÿ¨ÿÿÿÿÿ¡ÿÿ¡ÿ¨ÿÿÿ¥ÿ¨ÿ ÿÿÿ¨ÿÿÿÿÿÿ¯ÿ±ÿÿÿ§ÿ£ÿ¤ÿÿ­ÿªÿ¥ÿ¢ÿÿÿÿ¤ÿ¤ÿÿ ÿ ÿ¥ÿ¥ÿÿÿÿ¬ÿ ÿÿ®ÿÿÿÿÿÿÿ}ÿ}ÿÿ¢ÿÿÿÿÿ¥ÿ¤ÿ¤ÿ¥ÿ¤ÿ§ÿ ÿÿÿ¥ÿ¢ÿÿÿ¢ÿªÿ²ÿÿ£ÿ§ÿÿ¨ÿÿ®ÿ ÿÿÿ¨ÿ§ÿÿÿÿÿ§ÿÿÿÿÿÿÿÿÿÿÿÿ£ÿªÿ¯ÿ¤ÿ­ÿ¯ÿ«ÿÿÿ¨ÿ¢ÿ¢ÿ ÿÿÿÿ¢ÿÿÿ ÿÿ¢ÿÿÿÿ¤ÿ¨ÿ ÿ§ÿÿÿ£ÿ¥ÿÿÿÿÿ¦ÿ°ÿ¬ÿ¢ÿÿÿÿÿÿ¤ÿ ÿ ÿ«ÿ¨ÿ©ÿÿÿÿÿÿ±ÿ ÿ¥ÿÿÿ©ÿÿÿÿÿ£ÿÿyÿ¢ÿÿÿ¤ÿÿÿ¤ÿ¡ÿÿ¡ÿ§ÿÿÿÿ§ÿ­ÿ©ÿ¨ÿÿÿÿ¡ÿ¨ÿÿÿÿÿÿÿÿ£ÿÿÿÿÿÿÿÿ¤ÿ¢ÿÿÿÿ¨ÿ²ÿ¢ÿÿÿÿÿÿÿ¢ÿÿÿÿ¦ÿÿÿªÿ¬ÿÿ£ÿ¢ÿ¡ÿÿÿ ÿ§ÿ¯ÿÿÿ¡ÿÿ ÿÿ¦ÿ¡ÿÿÿ|ÿÿÿÿÿÿÿ§ÿ¡ÿÿÿÿÿÿ«ÿÿ°ÿÿ ÿÿÿ¤ÿ¡ÿÿ¢ÿ£ÿ¢ÿÿ ÿ§ÿÿÿÿ§ÿÿ~ÿÿ¢ÿ¥ÿ ÿ¡ÿÿÿÿÿ¥ÿÿÿÿÿÿÿÿÿÿÿÿÿÿ¡ÿÿÿÿÿÿÿÿÿÿÿÿÿÿÿ¢ÿ§ÿ¤ÿÿÿÿÿÿÿÿÿÿ¡ÿÿÿÿÿÿÿÿÿÿ|ÿÿÿÿÿÿÿÿÿÿÿÿ¨ÿÿÿÿÿÿÿÿÿÿÿÿÿÿÿÿÿÿÿÿÿÿÿ~ÿÿÿÿ¯ÿ®ÿÿ¥ÿÿyÿÿÿ§ÿ©ÿÿÿ¢ÿÿÿºÿÿ ÿÿÿ~ÿ¢ÿÿÿ¦ÿÿÿÿÿ¢ÿÿÿÿÿÿ­ÿ©ÿ ÿÿÿ¥ÿªÿ¬ÿ¨ÿÿ¤ÿÿ£ÿ¥ÿÿ¥ÿÿ¡ÿÿ©ÿ¤ÿÿ¤ÿÿÿÿÿÿ¨ÿ¨ÿ ÿÿ¤ÿÿÿÿ¢ÿ°ÿ¬ÿªÿÿÿÿ¡ÿÿÿÿÿÿÿÿÿÿÿ ÿÿÿÿÿÿ¢ÿÿÿÿ¤ÿÿ«ÿÿÿÿÿÿÿ²ÿÿÿÿÿÿ¢ÿ¦ÿÿÿÿ¦ÿ¯ÿÿÿÿ¨ÿ¨ÿÿÿÿÿÿ¢ÿ¶ÿ©ÿ¥ÿÿÿ¢ÿ ÿÿÿÿ ÿÿÿ§ÿ²ÿÿ±ÿÿ£ÿ|ÿ¬ÿÿ¥ÿzÿÿÿ ÿ¦ÿÿuÿ®ÿÿ¨ÿ®ÿÿÿ ÿ¢ÿÿÿÿÿÿÿÿÿÿÿÿÿÿÿÿÿÿÿÿÿ¢ÿ ÿÿÿÿÿÿÿÿÿ¬ÿÿÿÿ¡ÿÿ¦ÿÿ ÿ¢ÿÿ¨ÿ¯ÿ­ÿ°ÿ¢ÿÿ¥ÿÿÿ¡ÿÿÿÿ«ÿªÿÿÿ¡ÿÿÿÿ¡ÿ¥ÿ§ÿÿÿÿÿ¢ÿ£ÿ§ÿÿÿ£ÿ«ÿ«ÿÿÿÿ ÿÿÿÿÿ¡ÿÿÿ|ÿÿzÿÿÿ ÿÿÿÿÿ¨ÿ©ÿÿ¢ÿ ÿÿÿ¢ÿÿwÿÿÿÿ¡ÿÿÿÿÿÿÿÿ¤ÿªÿÿÿ«ÿ±ÿÿÿÿ ÿ¢ÿ°ÿ·ÿªÿÿÿÿ|ÿÿÿ«ÿ¥ÿÿÿ£ÿ¤ÿÿÿªÿÿ§ÿÿÿ±ÿÿ¡ÿ¦ÿ ÿ¡ÿ ÿÿÿ¦ÿÿÿÿÿÿÿÿÿ­ÿ¦ÿ ÿÿ¦ÿÿÿÿÿ¬ÿ ÿÿÿ­ÿ¤ÿÿ£ÿÿ¶ÿÿµÿ£ÿ¨ÿÿÿÿÿÿ¦ÿ¢ÿÿ®ÿ®ÿÿÿÿÿ¡ÿÿÿ ÿÿÿÿ§ÿ±ÿ ÿÿÿ£ÿ£ÿÿÿÿÿÿ¢ÿ©ÿ¡ÿÿÿ ÿ£ÿ­ÿ¢ÿÿÿÿ°ÿÿÿ¡ÿÿÿÿ¨ÿ ÿÿÿ¥ÿÿªÿ¢ÿ ÿÿ¢ÿÿÿÿÿ¥ÿ¨ÿÿÿÿÿÿÿÿ ÿÿÿÿÿÿÿÿÿÿÿÿÿªÿÿÿÿÿÿÿ¥ÿ¨ÿÿ¼ÿÿÿÿÿÿÿÿÿÿªÿ¥ÿ­ÿ©ÿÿÿ«ÿ§ÿ¢ÿÿÿÿÿÿÿÿÿÿÿÿÿÿÿÿÿªÿÿÿÿÿÿÿÿwÿ²ÿ ÿÿ£ÿ©ÿpÿÿ®ÿÿÿ­ÿÿÿÿÿ¡ÿ¦ÿÿÿÿÿÿÿÿªÿ¨ÿ¥ÿ©ÿÿÿÿ¨ÿªÿªÿ¢ÿ«ÿÿÿÿÿÿ©ÿ§ÿÿÿÿ ÿ¬ÿªÿÿÿ¡ÿ£ÿÿÿ¦ÿ¢ÿ§ÿ©ÿ©ÿÿÿÿÿÿ ÿÿrÿÿÿÿ{ÿÿÿÿÿÿÿÿ¦ÿÿªÿ®ÿÿÿÿ¡ÿ¤ÿ¥ÿ¹ÿÿ®ÿÿÿ§ÿ¡ÿÿÿ­ÿ¦ÿÿzÿÿÿÿ£ÿ¢ÿÿ¢ÿÿÿÿÿÿÿ¡ÿ«ÿ£ÿÿ¥ÿ£ÿÿ¤ÿ±ÿÿ¡ÿÿÿÿ§ÿÿÿ¨ÿ¨ÿÿ¤ÿ£ÿ£ÿÿÿÿ¢ÿ¦ÿ ÿÿÿÿÿÿ¡ÿªÿ§ÿÿ¡ÿÿ¡ÿÿ«ÿ³ÿÿÿ¦ÿ§ÿÿÿ¢ÿÿÿ¨ÿÿÿÿÿÿÿÿ©ÿ¤ÿÿ ÿ£ÿÿÿ£ÿ£ÿÿÿÿÿ¢ÿÿÿÿÿÿ£ÿ§ÿÿÿÿ¬ÿuÿÿÿÿ£ÿÿ¤ÿÿÿ©ÿÿÿÿÿ£ÿ¥ÿ¥ÿ§ÿ¦ÿ¤ÿ ÿ¥ÿ«ÿ®ÿºÿ¡ÿÿ«ÿÿ¢ÿ®ÿÿ£ÿ¡ÿ²ÿªÿÿÿ³ÿÿÿÿÿÿ¥ÿÿÿÿÿ¤ÿ ÿ¤ÿ¨ÿÿÿÿÿ¦ÿ ÿ¡ÿ¢ÿ³ÿ¢ÿ®ÿ®ÿ¤ÿÿÿÿ§ÿ ÿ¯ÿÿÿ£ÿ­ÿ¯ÿ¤ÿÿÿÿÿÿ©ÿÿÿÿ¥ÿ¨ÿÿÿ¡ÿ®ÿ¹ÿÿÿ£ÿ¯ÿ¤ÿ£ÿÿÿÿÿÿÿÿ¤ÿ ÿÿ ÿ¨ÿ¢ÿÿ ÿ¦ÿ¦ÿÿÿ ÿÿÿ ÿÿÿÿ¥ÿÿ£ÿ¦ÿ£ÿ ÿ£ÿ«ÿ®ÿ£ÿÿ§ÿ©ÿ¨ÿÿÿ¦ÿÿÿÿÿÿÿ¦ÿ£ÿ¢ÿ~ÿfÿÿÿÿÿÿÿÿÿÿÿÿÿÿ¥ÿ¤ÿÿÿ£ÿ¡ÿÿÿÿ«ÿÿÿ¬ÿÿÿ¢ÿ¥ÿ£ÿÿÿÿÿÿ¶ÿ·ÿ«ÿªÿ¥ÿ¢ÿ¤ÿÿÿ¢ÿ¢ÿÿ¡ÿ¦ÿÿÿÿÿ£ÿ¨ÿ£ÿÿÿÿÿÿÿÿÿÿÿÿÿÿÿÿÿ~ÿÿÿÿ~ÿÿ¢ÿÿÿÿÿÿÿ~ÿyÿwÿÿÿyÿÿÿÿÿÿÿÿÿÿÿÿÿÿÿÿÿÿyÿÿÿÿÿÿÿ¥ÿ§ÿÿÿÿ»ÿÿÿ«ÿÿÿ¤ÿÿÿÿÿsÿxÿÿÿÿÿÿÿÿÿÿÿÿÿÿÿÿ ÿÿ ÿ¥ÿ¤ÿ£ÿ¡ÿ¢ÿÿÿ£ÿÿÿÿÿÿÿÿÿÿ§ÿÿÿÿÿ ÿ¤ÿÿÿ£ÿÿÿÿÿÿÿÿ ÿÿ¥ÿÿ¡ÿ¦ÿ©ÿ¥ÿ ÿ±ÿ¬ÿ£ÿ¬ÿªÿ¢ÿ¦ÿÿÿ¬ÿÿÿÿ§ÿ¢ÿ±ÿ¡ÿ®ÿªÿ§ÿÿÿÿ¦ÿ£ÿ¤ÿ¤ÿ¤ÿÿÿ¢ÿÿ©ÿÿÿÿÿÿ¡ÿ¢ÿÿÿÿÿÿ¢ÿ¯ÿªÿÿÿÿÿkÿUÿ2ÿÿÿÿ&ÿ?ÿnÿÿÿÿÿÿ£ÿÿÿÿÿÿiÿÿÿÿÿÿÿÿÿÿ|ÿÿÿzÿ|ÿÿfÿÿÿÿ|ÿbÿfÿeÿlÿÿÿÿ ÿÿÿ|ÿÿgÿfÿÿÿ|ÿÿÿÿÿÿÿyÿ{ÿmÿzÿ|ÿoÿxÿuÿvÿpÿÿÿÿrÿ}ÿÿÿÿÿÿ¬ÿÿÿyÿÿ¢ÿÿÿÿÿÿÿÿÿÿÿÿuÿÿÿÿÿÿÿqÿÿþçþmÿ{ÿtÿÿÿÿÿÿ¤ÿÿÿÿÿÿÿÿÿÿÿÿÿÿhÿ¸þÌþdÿÿ¥ÿÿÿÿ¨ÿÿÿÿÿÿÿ¦ÿÿÿÿÿÿÿÿÿÿÿÿÿÿÿÿÿ¦ÿÿÿÿÿÿÿÿÿÿ£ÿÿ¨ÿÿÿÿÿÿ¢ÿÿÿÿ¦ÿÿÿÿÿ¦ÿÿÿÿ¢ÿÿÿÿÿÿÿÿÿÿÿÿ¡ÿÿÿÿÿÿÿÿÿÿÿ|ÿÿÿÿ¦ÿÿÿÿÿÿÿÿÿÿÿ¢ÿÿÿÿÿÿÿÿÿÿÿ¦ÿÿÿÿÿÿ¤ÿ£ÿÿÿÿÿÿ¤ÿ­ÿÿÿÿ¡ÿ ÿÿ¢ÿÿÿªÿªÿÿ ÿÿÿÿÿÿ©ÿÿÿÿÿTÿÿUÿÿ¢ÿ ÿÿÿÿÿÿÿ¦ÿÿ¨ÿ¥ÿÿÿÿÿÿÿÿÿÿÿ®ÿÿÿÿÿÿÿÿÿÿÿÿÿÿÿÿ©ÿ¯ÿ¨ÿªÿÿÿ¡ÿÿÿÿ¤ÿÿÿ¢ÿ¬ÿÿÿÿÿ¥ÿ©ÿÿÿ¨ÿ­ÿÿÿ¬ÿ¥ÿÿ¡ÿÿ ÿÿÿÿÿ£ÿ¤ÿÿ¥ÿÿÿ­ÿ©ÿÿÿÿÿÿÿÿÿÿÿÿÿÿÿÿÿÿÿÿÿÿ©ÿ¢ÿÿÿ£ÿ£ÿ¡ÿ¯ÿÿ¢ÿÿÿÿÿÿÿÿÿÿÿÿÿÿÿÿÿÿÿÿÿÿ¡ÿÿÿ¡ÿ©ÿ°ÿÿÿÿ¡ÿÿÿÿ¦ÿ°ÿ¯ÿÀÿ¤ÿÿ¯ÿ«ÿÿÿ¡ÿ¬ÿÿÿ ÿÿ¤ÿÿÿÿ ÿ¢ÿÿÿÿÿÿÿÿ¢ÿ¦ÿÿÿ ÿ«ÿÿ¡ÿ¡ÿÿÿÿ£ÿ£ÿ¥ÿÿ©ÿÿÿÿÿÿÿÿÿÿ¨ÿ§ÿ ÿÿÿÿÿÿÿÿÿÿ¨ÿ¨ÿÿ§ÿÿÿÿÿÿÿÿÿÿÿÿÿÿÿÿÿÿÿ¥ÿÿÿÿÿÿÿ ÿ¢ÿÿ¦ÿ¬ÿ¦ÿ§ÿ¬ÿ¦ÿÿ§ÿ§ÿ§ÿ¡ÿ¤ÿ«ÿªÿ¢ÿ­ÿ¨ÿÈÿ´ÿÿÿ¤ÿ­ÿ¤ÿÿÿÿ¡ÿÿÿ«ÿ´ÿ­ÿ¡ÿ ÿÿ¡ÿ£ÿ«ÿºÿ­ÿÿ©ÿµÿ¤ÿ·ÿ¬ÿ¨ÿ£ÿ¯ÿ²ÿ§ÿ¢ÿ ÿ®ÿ ÿ«ÿ¬ÿÿÿ§ÿµÿÿÿªÿÿ ÿ¤ÿªÿ¯ÿµÿ¹ÿ§ÿ¢ÿÿÿ§ÿ¨ÿÿÿ¥ÿ­ÿ¦ÿÿÿ²ÿ¶ÿ¶ÿ¨ÿ¢ÿ°ÿ¶ÿÿ©ÿ©ÿ£ÿÿ¦ÿ«ÿ¨ÿ¡ÿÿÿ¥ÿÿ¦ÿ§ÿ«ÿÿÿÿ¤ÿ£ÿªÿ­ÿÿ¨ÿ¢ÿ§ÿ¨ÿ¥ÿ¡ÿ¤ÿ±ÿ«ÿÿÿÿ©ÿ£ÿ¨ÿ¦ÿÿÿ­ÿ³ÿ©ÿ ÿÿ¢ÿ¥ÿ¯ÿ²ÿ­ÿ¬ÿ£ÿ¸ÿÿ­ÿ²ÿ§ÿ¨ÿµÿ°ÿ«ÿ³ÿÿ®ÿ¨ÿ¤ÿ¡ÿÿ±ÿ¯ÿ¤ÿ¡ÿÿÿ£ÿ§ÿÿ¤ÿ¨ÿ¥ÿ¡ÿ§ÿ«ÿ§ÿ¦ÿ®ÿ´ÿ¥ÿÿÿ¨ÿ±ÿ±ÿ§ÿ¤ÿ®ÿ¦ÿÿªÿ«ÿÿÿÿ£ÿ­ÿ­ÿ¨ÿ¦ÿ¦ÿ§ÿ©ÿÿ¦ÿªÿ¥ÿ¥ÿ§ÿ¯ÿ±ÿÿªÿ©ÿÿ£ÿ¬ÿªÿ´ÿ©ÿÿÿÿ¨ÿ¥ÿªÿÿ­ÿ§ÿ£ÿÿ¡ÿÿÿÿÿÿÿ©ÿÿ¦ÿªÿ²ÿ®ÿ¤ÿ¨ÿµÿ±ÿÿ©ÿÿÿÿÿ¡ÿ¤ÿ¢ÿªÿ³ÿ­ÿªÿ«ÿ±ÿÿ­ÿ¡ÿ¢ÿ©ÿ§ÿÿÿ ÿ©ÿ¬ÿ¨ÿ¹ÿ§ÿÿ¦ÿÿ¡ÿªÿ¢ÿÿªÿºÿ«ÿ¡ÿÿÿ¬ÿ ÿ ÿÿ¡ÿÿÿ¦ÿ¦ÿÿÿÿ³ÿ¡ÿ¤ÿÿ®ÿ­ÿ¦ÿ¥ÿ¨ÿ¤ÿÿÿ¡ÿ¥ÿ¦ÿÿ«ÿ©ÿÿÿ­ÿ¼ÿ³ÿ¢ÿÿÿ¯ÿÿ¨ÿÿ¬ÿ½ÿ´ÿ¥ÿÿÿ¡ÿ ÿÿÿÿ©ÿ¤ÿÿ­ÿ¯ÿ°ÿ±ÿ·ÿ¶ÿ¬ÿÿ¤ÿ¶ÿÿÿÿ£ÿÿ¦ÿ±ÿ¹ÿ©ÿÿÿÿÿÿÿªÿÿÿÿªÿ¯ÿ«ÿÿÿ¢ÿ¡ÿªÿ±ÿÿÿÿ±ÿÿÿ«ÿªÿ­ÿªÿÿÿÿÿÿÿÿÿÿÿÿ§ÿ¢ÿ ÿÿ ÿªÿ¬ÿ¯ÿ§ÿÿ¡ÿÿÿÿÿÿÿÿÿ ÿ¢ÿ©ÿ¦ÿ ÿ ÿÿ¤ÿ§ÿÿ£ÿÿ«ÿ¢ÿ ÿ«ÿ©ÿÿ«ÿµÿ§ÿ ÿ®ÿ®ÿÿ¢ÿ²ÿÿ¡ÿÿªÿÿÿÿ¢ÿÿÿÿÿ¦ÿÿÿ¨ÿ¤ÿÿÿÿ¬ÿÿ ÿ¥ÿªÿ®ÿ©ÿ£ÿ¤ÿ°ÿ¸ÿªÿÿÿ¡ÿ©ÿ§ÿ«ÿÿ¯ÿÿÿÿÿÿÿ®ÿ§ÿ¡ÿ§ÿÿÿÿÿ«ÿ¦ÿ£ÿ©ÿ¤ÿÿÿÿÿ¢ÿ¦ÿ¥ÿÿÿ¤ÿ©ÿÿÿ ÿÿ¦ÿÿ¤ÿÿÿ¨ÿÿÿÿ¤ÿ±ÿ³ÿ®ÿ±ÿÿ¬ÿÿÿÿÿÿÿÿÿÿÿ£ÿÿÿÿÿÿÿÿ¡ÿÿÿ ÿÿÿ¥ÿ¡ÿ£ÿÿÿÿÿÿÿÿÿ­ÿ¦ÿ¦ÿªÿÿ§ÿ°ÿÿÿÿ­ÿÿÿ§ÿÿÿÿÿÿÿÿ}ÿÿÿÿÿÿÿÿÿÿÿÿÿÿÿÿÿÿÿÿÿÿÿÿÿÿyÿÿÿÿÿÿÿÿÿÿÿÿÿÿÿÿÿÿÿÿÿÿÿ®ÿÿÿ|ÿÿÿÿÿ}ÿÿÿÿÿÿÿÿ ÿÿÿÿÿÿÿÿÿÿÿÿÿÿÿÿÿÿÿÿ¡ÿ¥ÿ©ÿªÿ­ÿ³ÿ¤ÿÿ§ÿ¦ÿ¶ÿ¬ÿ®ÿ§ÿ¢ÿÿ¢ÿ¦ÿ¡ÿÿªÿ¶ÿ«ÿÿ¤ÿ§ÿ¢ÿ«ÿ¥ÿÿ¡ÿ¥ÿÿ ÿ¤ÿ¶ÿ¨ÿÿ¦ÿÿ£ÿ¢ÿÿ¤ÿÿ¡ÿ¤ÿ£ÿ¡ÿ¦ÿ­ÿ°ÿ²ÿÿÿÿ«ÿ©ÿ¤ÿ°ÿ±ÿÿÿ®ÿ±ÿ ÿ ÿÿÿ ÿÿÿ§ÿ§ÿ ÿÿÿÿ ÿ«ÿÿÿÿ¡ÿªÿÿ ÿÿÿÿÿÿwÿÿ£ÿ¡ÿ¢ÿÿÿÿÿÿ¢ÿÿÿ¦ÿÿÿÿÿÿ¢ÿ¢ÿÿ¥ÿ£ÿ¥ÿÿ¦ÿ¬ÿ¥ÿ­ÿ­ÿ§ÿÿÿÿ¢ÿ§ÿÿÿÿÿ¦ÿÿ¦ÿ¤ÿÿÿ¤ÿ£ÿÿÿ¡ÿÿÿÿªÿÿÿ ÿ¬ÿ ÿ£ÿ§ÿ¨ÿÿ¡ÿ¨ÿ¢ÿÿÿÿ ÿ¥ÿ¦ÿ«ÿ£ÿ¢ÿ¡ÿ¦ÿ¬ÿ¢ÿ©ÿÿÿ¢ÿ¬ÿ¥ÿ¨ÿ¤ÿÿ¬ÿ«ÿ¯ÿÿÿÿÿ¤ÿ±ÿ«ÿÿÿÿÿÿ°ÿ¼ÿ§ÿÿÿ|ÿÿÿÿ¦ÿ¤ÿÿÿ ÿÿÿÿ~ÿÿÿÿÿÿÿÿÿÿÿÿÿÿ£ÿªÿ¤ÿÿÿÿÿÿÿÿÿ¢ÿÿÿÿÿÿÿÿÿÿÿ¢ÿ ÿÿ¢ÿÿÿÿ²ÿ¥ÿÿ¥ÿÿÿ±ÿ ÿÿ¥ÿ­ÿ£ÿÿÿ¡ÿ¨ÿ±ÿªÿÿÿ¸ÿ£ÿÿ ÿÿ¤ÿ¥ÿ¦ÿ£ÿÿÿÿÿÿÿ¦ÿÿÿÿÿÿÿÿÿÿ¤ÿÿÿ£ÿÿÿ¤ÿÿ§ÿ§ÿÿ¨ÿÿÿÿ­ÿÿ®ÿÿÿ¦ÿ¦ÿÿ«ÿÿÿÿÿÿ¡ÿ¦ÿ­ÿ£ÿ£ÿ©ÿÿ¦ÿ§ÿÿÿ¤ÿ§ÿÿÿÿÿÿÿÿ¥ÿÿÿµÿÿ¡ÿÿÿÿÿÿÿÿÿÿÿÿ£ÿÿÿªÿÿÿÿÿÿÿ¡ÿÿÿÿÿÿÿÿÿÿÿÿÿÿÿÿÿÿÿ¨ÿÿ«ÿÿÿÿ£ÿÿÿÿÿ£ÿÿÿÿÿÿÿ|ÿ~ÿ{ÿÿÿ|ÿ}ÿÿ|ÿÿÿÿÿÿÿ¤ÿ­ÿÿÿÿÿÿ¦ÿ£ÿÿ¤ÿÿÿ¥ÿÿÿÿÿÿÿÿÿÿÿ¡ÿ ÿÿÿÿ¢ÿÿÿÿÿÿªÿ«ÿ¡ÿÿÿ¥ÿ¢ÿ±ÿÿ ÿÿ£ÿÿÿÿ ÿ¤ÿÿÿ¥ÿÿÿ£ÿÿ¥ÿ¡ÿÿÿ¨ÿ¦ÿ ÿÿ§ÿ¤ÿÿÿ¡ÿ£ÿÿÿÿÿ¢ÿÿÿÿÿÿÿÿÿÿÿÿÿÿÿÿÿÿ¢ÿÿÿÿ­ÿ¥ÿÿÿÿÿÿÿÿÿÿ¢ÿ¼ÿÿÿ¢ÿ¥ÿÿ¡ÿÿ©ÿÿÿÿÿÿÿÿÿÿÿÿÿÿÿÿÿÿÿÿÿ©ÿÿÿÿ£ÿÿ ÿ£ÿ£ÿÿÿ¢ÿÿ²ÿ¢ÿÿ¯ÿ§ÿrÿÿ´ÿyÿÿ¦ÿ®ÿÿÿÿÿÿÿÿÿÿÿ«ÿÿÿ¤ÿ£ÿÿÿÿÿÿÿÿÿÿÿÿ¥ÿÿÿ ÿÿÿÿ¢ÿ¦ÿÿ¢ÿ ÿÿÿ¥ÿÿÿÿ£ÿ ÿ¨ÿ¸ÿ§ÿ¨ÿÿÿÿ¢ÿ£ÿ«ÿ¯ÿÿÿªÿ¬ÿÿÿÿÿÿÿÿ¤ÿÿÿÿÿÿ©ÿ°ÿ¨ÿ¥ÿÿ¡ÿ ÿÿÿ¡ÿ¡ÿÿÿ¨ÿÿÿÿ¡ÿÿÿ¡ÿ§ÿ©ÿÿ¡ÿ¥ÿ¯ÿÿÿ¡ÿÿÿ¤ÿ£ÿÿÿ¦ÿªÿÿÿ«ÿ¤ÿÿÿÿÿÿ§ÿ¥ÿÿ ÿ¡ÿ ÿ¤ÿ¨ÿÿÿÿÿÿ§ÿ¶ÿ°ÿÿÿ¤ÿÿÿÿÿÿÿ¨ÿÿÿ²ÿÿ¥ÿ¥ÿ£ÿÿÿ¢ÿÿÿ|ÿÿÿÿÿÿÿªÿ°ÿ¨ÿ£ÿÿÿÿªÿ¥ÿÿÿÿÿÿÿÿÿÿÿ¢ÿ¬ÿÿÿ¡ÿ¢ÿÿ¢ÿÿÿÿ¢ÿ|ÿÿ¦ÿ«ÿ®ÿÿÿÿÿ¦ÿÿÿÿ®ÿÿÿ£ÿ²ÿ§ÿ«ÿ­ÿÿ¡ÿ³ÿ±ÿ¥ÿ£ÿ§ÿÿÿÿÿÿÿÿ¨ÿ¥ÿ¨ÿÿ¡ÿÿÿÿÿÿÿÿ¡ÿÿªÿÿ¢ÿ¡ÿ«ÿ¦ÿÿ¤ÿÿÿ¦ÿÿÿÿ£ÿÿÿÿÿ¨ÿÿ ÿÿÿ¤ÿÿÿÿ£ÿ¡ÿ ÿ ÿÿÿÿÿ£ÿÿÿÿÿÿÿ|ÿÿÿÿÿ£ÿ£ÿÿ¯ÿÿÿÿ£ÿ¡ÿÿÿÿÿ¥ÿ¯ÿ­ÿÿÿÿ«ÿ­ÿ£ÿÿÿÿÿÿÿÿÿÿÿ£ÿÿÿÿÿÿÿÿ©ÿÿÿÿÿÿyÿ ÿÿÿ£ÿÿÿ¨ÿ²ÿÿÿÿÿÿÿÿÿ¯ÿ ÿÿ©ÿ£ÿ¡ÿÿÿ®ÿ¦ÿÿÿ¤ÿ¥ÿ®ÿ¤ÿ¡ÿ¢ÿ¤ÿÿÿÿ¢ÿÿÿ¢ÿÿ«ÿÿÿÿ¸ÿ¨ÿÿÿ«ÿ¢ÿÿÿ¡ÿÿ¡ÿ¦ÿ§ÿÿÿ¡ÿÿÿÿÿÿÿÿÿÿÿÿÿÿÿÿÿÿÿ¡ÿÿÿ ÿ£ÿÿ­ÿ§ÿ¤ÿÿ¦ÿªÿ´ÿ¤ÿ¥ÿ¢ÿÿÿÿÿÿÿ ÿÿÿÿÿÿ¢ÿ§ÿ³ÿ¤ÿÿÿÿÿ ÿ£ÿ£ÿ¢ÿ ÿÿ£ÿÿÿÿ¡ÿÿµÿÿÿ¨ÿ¢ÿ£ÿ¢ÿ¡ÿÿÿÿÿ§ÿ¬ÿ¥ÿ ÿ¨ÿÿÿ¦ÿÿ¡ÿ¢ÿÿ¨ÿ©ÿ²ÿÿ«ÿ­ÿ«ÿ¤ÿÿ§ÿÿÿ£ÿÿÿÿ ÿ©ÿ£ÿÿ¢ÿÿÿ ÿÿÿ ÿÿÿÿ¡ÿ¬ÿ©ÿ¡ÿÿÿÿ¡ÿ ÿÿÿÿ£ÿ¥ÿ¤ÿÿÿ¤ÿÿÿ£ÿªÿ ÿ¡ÿ ÿÿÿ´ÿÿÿÿÿÿÿÿ¥ÿÿÿÿ¥ÿ§ÿ­ÿµÿ­ÿ¦ÿ¬ÿÿÿ¬ÿÿ¡ÿÿ¥ÿ§ÿ«ÿÿ§ÿÿ¨ÿÿ­ÿ³ÿÿ¤ÿÿÿÿªÿ¥ÿ¨ÿ¡ÿÿ¨ÿªÿ¡ÿÿÿÿÿÿÿ¥ÿ­ÿ©ÿÿÿÿÿ©ÿ©ÿ ÿÿ¦ÿÿ§ÿ¢ÿÿÿ ÿÿ£ÿ°ÿ¤ÿÿÿÿ ÿ¤ÿ±ÿªÿ©ÿ£ÿ­ÿ©ÿ£ÿ«ÿ§ÿ£ÿÿÿ¬ÿ¶ÿ´ÿ¤ÿ¡ÿ¬ÿ£ÿÿÿ¥ÿ£ÿ¥ÿ¬ÿ¦ÿ±ÿ©ÿ¥ÿ­ÿÿ ÿ¡ÿÿÿÿ¤ÿ¤ÿ£ÿ¶ÿ¥ÿ¢ÿÿ§ÿ¥ÿÿÿ¢ÿ¡ÿÿÿ ÿ ÿÿÿÿ¥ÿ°ÿ¹ÿ¦ÿ¡ÿÿÿÿÿÿÿÿÿ ÿ©ÿ¥ÿ¦ÿÿÿÿÿ¥ÿªÿ£ÿÿ¢ÿ¥ÿÿÿÿ¢ÿÿÿÿ¡ÿ ÿ²ÿÿ¢ÿÿ¬ÿ¡ÿÿÿÿÿÿÿÿÿÿÿÿÿÿÿ ÿÿÿÿÿ~ÿÿÿÿ¤ÿÿÿÿÿÿÿÿÿÿÿÿÿÿÿÿ~ÿnÿ`ÿÿÿ¥ÿÿÿÿÿÿÿ¤ÿÿÿÿÿÿÿÿÿÿÿÿ£ÿÿÿÿ ÿÿzÿÿÿÿÿÿÿÿÿÿÿ{ÿÿ«ÿ£ÿÿÿÿ ÿ¡ÿ²ÿ¦ÿ£ÿÿ¯ÿxÿÿÿ{ÿÿÿÿÿÿÿÿÿÿÿÿÿ|ÿÿÿÿÿÿÿÿÿÿÿÿÿ¤ÿ¤ÿÿÿ§ÿÿÿ§ÿ§ÿ¢ÿÿÿÿÿÿ¤ÿÿÿ£ÿÿÿÿÿÿÿÿ ÿÿÿÿÿ¦ÿÿ¢ÿ²ÿ¸ÿ¨ÿ¨ÿ¢ÿÿÿ¡ÿÿÿ¤ÿÿ¡ÿ¸ÿÿÿ¡ÿÿ¥ÿÿ¨ÿ´ÿ¥ÿ§ÿÿÿÿ§ÿªÿ¡ÿÿÿÿ§ÿ«ÿ£ÿÿÿÿ¥ÿÿ®ÿÿÿ¡ÿ¢ÿÿÿÿÿÿ¢ÿ¤ÿÿÿÿÿgÿ4ÿ-ÿÿøþ#ÿ]ÿ~ÿÿÿÿÿÿ}ÿqÿÿÿpÿ{ÿÿÿ ÿÿÿÿÿ|ÿyÿÿ{ÿ~ÿÿwÿÿkÿwÿÿÿyÿxÿbÿYÿiÿsÿ{ÿÿÿ{ÿwÿ|ÿ{ÿyÿhÿ{ÿ£ÿÿÿÿÿÿÿÿÿ|ÿrÿmÿ~ÿÿqÿmÿsÿxÿqÿrÿÿ}ÿgÿnÿ~ÿÿ¤ÿÿªÿ£ÿÿÿÿÿÿÿÿÿÿÿÿÿÿÿÿyÿÿÿ ÿÿÿÿÿ?ÿ@þ{þLÿÿ¥ÿÿÿÿ}ÿÿÿÿÿzÿÿÿÿÿÿsÿfÿxÿÿÿ|ÿÔþ¶ýÎþrÿÿÿÿÿÿ¦ÿÿÿ ÿÿ§ÿªÿ°ÿÿÿÿÿÿÿÿÿÿÿÿÿÿ ÿÿ®ÿ¡ÿÿÿÿÿÿÿÿÿÿÿÿÿÿÿÿÿÿÿÿÿÿÿÿÿÿÿÿÿÿÿÿÿÿÿÿÿ§ÿÿÿÿÿÿ£ÿÿÿÿÿÿÿÿÿ¡ÿÿÿ·ÿÿÿÿÿÿÿÿÿ©ÿ®ÿ£ÿ¥ÿ ÿÿÿÿÿÿÿÿÿÿÿ¤ÿ¥ÿÿÿÿÿ¯ÿ­ÿÿÿÿ¨ÿÿÿ¦ÿ©ÿÿ¥ÿ¢ÿ¡ÿÿÿÿÿÿÿÿ¢ÿÿÿÿÿ¢ÿ£ÿ¥ÿÿÿÿCÿÎþ¯þ>ÿ}ÿÿ¥ÿ ÿÿÿÿ¨ÿÿ¡ÿÿÿÿÿÿÿÿÿÿ©ÿÿÿÿ¥ÿÿÿÿÿÿÿÿÿuÿÿÿÿÿÿ«ÿ­ÿÿÿ©ÿ®ÿ¦ÿÿÿ¢ÿ£ÿÿÿÿÿ¨ÿÿÿ§ÿ¢ÿÿÿÿ¡ÿÿÿÿÿ¥ÿ©ÿÿ¯ÿ ÿÿ ÿÿÿÿÿ§ÿÿ±ÿÿÿÿ¥ÿ¨ÿÿÿÿÿ£ÿÿÿÿÿÿÿÿÿÿÿÿÿÿÿ¢ÿªÿ®ÿ§ÿÿ¢ÿ¬ÿ­ÿ ÿ«ÿ­ÿªÿ¢ÿÿÿzÿyÿÿÿÿÿÿÿÿÿÿÿÿÿÿÿÿÿ§ÿ¬ÿ¬ÿ§ÿ¤ÿ£ÿ¥ÿÿÿÿÿ¢ÿ£ÿ£ÿ£ÿ§ÿÿÿªÿ¡ÿÿÿ©ÿ¦ÿÿÿÿÿ¤ÿÿ¡ÿ¢ÿ£ÿ©ÿÿ¡ÿ¡ÿÿÿÿÿªÿ¢ÿÿÿÿ¢ÿÿ¢ÿ¥ÿÿÿÿÿ£ÿÿ¦ÿ©ÿ¡ÿÿÿÿ¡ÿÿ¢ÿ´ÿªÿ±ÿ¦ÿÿÿÿÿÿÿÿÿÿÿÿÿÿ ÿÿÿÿ¬ÿÿÿÿÿÿÿÿÿÿÿÿÿÿÿÿÿÿÿÿ¦ÿÿÿÿ¯ÿ³ÿ¨ÿ¤ÿ¨ÿ°ÿµÿ¢ÿ«ÿ ÿ¯ÿ¨ÿ¨ÿ­ÿ£ÿÿ§ÿ«ÿ§ÿ ÿÿ¡ÿ¦ÿ¥ÿ¥ÿ¬ÿÿ¢ÿ¤ÿÿ¨ÿ§ÿ£ÿ«ÿ±ÿ¤ÿ§ÿ¸ÿ´ÿ°ÿ«ÿ¢ÿÿ¤ÿ¨ÿ¤ÿ³ÿÿ­ÿªÿ°ÿ¸ÿ¯ÿ²ÿ£ÿ¬ÿ¢ÿ§ÿ­ÿ¡ÿÿ§ÿ´ÿ ÿ¤ÿ«ÿ®ÿÿ¥ÿ¬ÿªÿ§ÿªÿ³ÿ³ÿ£ÿÿ«ÿ«ÿ©ÿ¥ÿ¦ÿµÿµÿ ÿ«ÿ¨ÿ¥ÿ¨ÿ¬ÿ¥ÿ¦ÿ­ÿÿÿ¢ÿ¨ÿ¡ÿ«ÿ¦ÿÿ¢ÿ©ÿÿÿÿ ÿ¨ÿ¤ÿ¡ÿÿÿ¤ÿ¢ÿ¬ÿ£ÿ¥ÿ¡ÿ©ÿ§ÿ£ÿ¥ÿ°ÿºÿ¾ÿ½ÿ¯ÿ ÿ¤ÿ ÿÿ£ÿ£ÿ¦ÿ²ÿ±ÿ¥ÿ«ÿÿ¡ÿ§ÿ©ÿ±ÿ¹ÿ·ÿªÿÿ¦ÿ«ÿ«ÿ®ÿ±ÿ´ÿ²ÿ§ÿ¦ÿ¹ÿ¦ÿ¨ÿÿ£ÿ¬ÿ¦ÿ±ÿµÿ¨ÿÿÿÿ¢ÿ¦ÿÿ¤ÿ¸ÿ½ÿ­ÿ¢ÿ¦ÿ¤ÿÿÿªÿ­ÿ»ÿ®ÿ®ÿµÿ²ÿ¢ÿÿ±ÿ³ÿÿ®ÿ¸ÿ³ÿÿÿ¥ÿ¤ÿ§ÿ°ÿ«ÿÿÿ£ÿÿ¤ÿ§ÿ¦ÿ¡ÿÿ¤ÿ¹ÿ¦ÿÿ¤ÿÿ¨ÿ§ÿÿ¤ÿ¥ÿÿÿÿÿ¥ÿÿÿ¡ÿ¡ÿ§ÿ£ÿ¢ÿ¢ÿÿ¡ÿ¢ÿÿÿ´ÿ¯ÿÿ¢ÿ¨ÿÿÿ ÿ¢ÿªÿÿÿÿÿ¦ÿÿÿ¦ÿ¦ÿ©ÿ³ÿ±ÿ¥ÿÿ¦ÿ¤ÿºÿ®ÿ§ÿÿ¢ÿ§ÿ ÿÿÿÿ£ÿ ÿ¨ÿ¦ÿÿ¦ÿ¦ÿ§ÿ¤ÿÿ¤ÿ»ÿ¾ÿ¬ÿ©ÿ¡ÿ¸ÿ²ÿÿÿ¬ÿªÿ°ÿ¸ÿ ÿÿ­ÿªÿÿÿ«ÿÿ¢ÿ§ÿ±ÿ±ÿªÿ§ÿ¢ÿÿÿ­ÿ±ÿÿÿ²ÿ¢ÿ£ÿ©ÿ¦ÿÿÿ¬ÿÿ¦ÿÿ¥ÿ§ÿ³ÿ¾ÿ±ÿ§ÿÿÿ¢ÿ£ÿÿÿÿ©ÿÿ¦ÿ¤ÿªÿ£ÿ ÿ¦ÿªÿ²ÿµÿ¦ÿ®ÿ¥ÿ»ÿ ÿÿ¬ÿ·ÿ¸ÿ«ÿ ÿÿÿ¥ÿÿÿÿÿÿÿÿÿ½ÿªÿ¢ÿÿ ÿªÿ«ÿ­ÿ¨ÿÿ ÿªÿÿÿ±ÿ°ÿ¨ÿ¥ÿ¢ÿÿÿÿÿÿ¦ÿ¢ÿÿ«ÿÿÿ¨ÿ®ÿ¡ÿ ÿ¤ÿ¤ÿ§ÿ¦ÿ¢ÿ£ÿÿ ÿÿÿÿÿ§ÿ¥ÿ ÿ¨ÿ±ÿ¯ÿ¨ÿ¢ÿÿÿªÿÿ³ÿ£ÿ­ÿÿ¤ÿÿ£ÿ¨ÿ­ÿ©ÿ¢ÿÿ ÿ¢ÿÿÿÿÿ£ÿÿÿÿ ÿ¤ÿªÿÿÿ©ÿ¯ÿ¬ÿªÿÿÿÿÿ£ÿÿÿ ÿÿ£ÿÿÿ©ÿ®ÿ¡ÿÿÿ¨ÿÿÿÿÿ¡ÿÿ¨ÿ°ÿÿÿÿ¦ÿ£ÿÿÿÿ¤ÿ¦ÿ ÿÿÿ©ÿ¨ÿ§ÿÿ¥ÿÿ£ÿªÿÿÿ¢ÿ¤ÿÿÿÿ£ÿ¦ÿÿÿÿÿªÿ¡ÿÿÿÿÿÿÿ¡ÿÿÿ¬ÿ ÿÿ«ÿ¤ÿÿ¡ÿ|ÿÿÿÿÿÿÿÿ¡ÿ¤ÿ¡ÿÿÿÿÿÿÿÿÿÿÿÿ§ÿ¢ÿÿÿÿÿÿ§ÿ§ÿ ÿÿÿÿÿÿÿ«ÿ¯ÿÿ¦ÿ¤ÿ¬ÿÿÿÿÿÿÿÿÿÿÿÿÿÿÿÿÿÿÿÿÿÿÿÿÿÿÿÿÿÿ¡ÿÿ¦ÿ¡ÿÿÿÿxÿÿÿÿÿ¢ÿÿÿÿÿÿÿÿÿÿÿÿÿÿÿÿ¦ÿÿÿÿÿ£ÿÿÿÿÿÿÿÿÿÿÿÿÿÿ§ÿ£ÿÿÿ¤ÿÿÿÿÿÿÿÿÿÿÿÿÿÿÿÿÿÿÿÿ¤ÿ¯ÿÿ©ÿÿ£ÿ«ÿÿÿÿ¤ÿ¡ÿªÿ¢ÿÿ¦ÿ³ÿ£ÿÿ¡ÿ¢ÿÿÿ¥ÿÿÿÿ¢ÿ­ÿ¦ÿ­ÿÿ¢ÿ¢ÿÿÿ¤ÿ¤ÿ¥ÿ ÿ©ÿÿÿ¯ÿ´ÿ¦ÿ ÿÿ¤ÿÿÿ§ÿ«ÿ¤ÿÿ ÿ°ÿÿ¿ÿ³ÿÿÿÿÿÿ¡ÿ¨ÿ¯ÿªÿ¤ÿ§ÿ§ÿ¢ÿ§ÿ­ÿ§ÿ¨ÿ¥ÿ¬ÿ¯ÿ¤ÿÿ¢ÿÿÿÿ¦ÿÿÿÿÿÿÿÿÿÿ£ÿ¦ÿ ÿ¦ÿ²ÿ«ÿÿÿ¥ÿÿÿÿ¬ÿ¯ÿ¦ÿ£ÿ¡ÿ±ÿ®ÿ¡ÿÿªÿ©ÿÿ¤ÿ£ÿÿÿÿ¢ÿ¡ÿ¤ÿ³ÿ¯ÿªÿªÿ¨ÿ¨ÿ¨ÿ©ÿÿÿÿ¥ÿÿ¤ÿ§ÿÿ¡ÿ±ÿÿÿ¤ÿÿªÿ£ÿÿ£ÿÿÿÿÿ¥ÿ¨ÿ§ÿ§ÿ«ÿ¥ÿ¢ÿÿ§ÿ ÿ ÿ£ÿÿ£ÿ´ÿ¦ÿ©ÿ§ÿ²ÿ·ÿÿÿ ÿ­ÿªÿ¬ÿªÿ¦ÿªÿÿÿ¤ÿ¦ÿ§ÿ±ÿ¥ÿ¦ÿÿÿ¥ÿ¢ÿÿ«ÿ£ÿÿÿÿÿÿ¤ÿÿÿÿÿÿÿÿÿÿÿÿÿÿÿÿÿ ÿÿÿÿÿÿÿÿÿ£ÿÿ¢ÿ ÿÿÿÿÿÿ£ÿÿÿÿÿÿÿÿÿ¨ÿ¢ÿ¥ÿ£ÿÿ£ÿÿÿÿÿÿ ÿÿ¡ÿÿ¤ÿ¬ÿ¡ÿÿ ÿÿ¢ÿ¨ÿÿ¤ÿ§ÿ ÿÿÿ§ÿ¢ÿÿÿÿÿÿÿÿÿ¤ÿ ÿÿÿÿ§ÿÿÿÿÿÿÿÿÿ£ÿÿÿÿ£ÿÿÿÿªÿ¤ÿÿ¢ÿÿÿÿÿ¡ÿÿÿÿÿÿ ÿ²ÿ­ÿ´ÿ¤ÿÿÿÿÿÿÿÿÿÿ¢ÿ¨ÿÿÿÿÿ®ÿÿ¥ÿ¡ÿ¡ÿ¤ÿ¢ÿ¡ÿÿÿÿÿÿÿÿÿÿ§ÿÿÿÿÿÿÿÿÿÿ«ÿÿÿÿÿÿÿÿÿÿÿÿÿÿÿÿÿÿÿÿÿªÿÿ¦ÿÿÿÿÿÿÿÿÿÿÿ ÿÿÿÿÿÿÿÿÿÿÿÿÿÿÿÿÿÿ§ÿÿÿ ÿÿÿÿÿ¬ÿÿ£ÿÿÿ¯ÿÿzÿÿÿ¤ÿÿÿÿÿ ÿÿ ÿÿÿÿÿÿÿÿ¥ÿ ÿÿ¤ÿ§ÿÿÿ§ÿ¬ÿ±ÿÿÿÿÿ¢ÿÿÿÿ§ÿÿ¢ÿÿÿÿÿÿ©ÿ¢ÿ ÿÿ©ÿÿ ÿÿÿÿÿÿÿÿÿ¡ÿÿÿÿÿÿÿ ÿÿ¡ÿÿÿÿÿÿ ÿ§ÿÿ£ÿÿÿÿÿÿÿÿÿÿ¡ÿ¡ÿ¦ÿÿÿ{ÿÿÿÿ©ÿÿ¥ÿ£ÿ¢ÿÿÿ£ÿ­ÿÿÿÿÿÿÿ«ÿÿÿÿÿ§ÿÿÿÿÿÿÿÿ¦ÿªÿÿÿÿÿÿÿÿ£ÿ¢ÿ¡ÿ°ÿÿ¦ÿÿµÿ«ÿÿÿÿ¤ÿ¦ÿ¥ÿ¤ÿ§ÿ¢ÿÿ¢ÿÿ¦ÿ ÿÿÿÿÿÿ ÿªÿ¦ÿÿ¢ÿ¥ÿÿÿÿÿÿ¥ÿÿÿÿÿÿÿÿ¨ÿÿ¥ÿ§ÿÿÿÿÿ¬ÿÿ£ÿÿ¡ÿ¡ÿÿÿÿ¢ÿÿÿÿÿÿÿÿ£ÿÿÿÿÿÿÿÿÿÿÿÿÿ¥ÿÿÿÿÿÿªÿ¬ÿÿÿÿÿÿÿÿÿ ÿÿÿÿ¡ÿÿÿÿÿÿ ÿÿÿ~ÿÿÿ¯ÿ¯ÿÿÿzÿÿÿÿÿ¢ÿÿÿÿÿÿÿÿÿÿ£ÿ¡ÿ ÿ¥ÿÿÿÿÿÿ¥ÿÿÿÿÿ¡ÿ©ÿ±ÿ©ÿÿÿÿ£ÿÿÿÿÿ´ÿÿÿ¤ÿÿÿÿ©ÿÿÿÿÿÿÿÿÿ{ÿÿÿÿÿÿÿÿÿÿÿÿ«ÿÿÿÿÿÿÿÿÿÿÿÿÿ³ÿ¡ÿÿÿÿ¦ÿ­ÿ¦ÿªÿ­ÿ¥ÿÿ¼ÿ¯ÿ«ÿÿÿ¬ÿ¸ÿÿÿÿÿ¡ÿ®ÿ£ÿÿÿÿÿÿÿÿÿÿÿÿ ÿ¤ÿÿÿ¨ÿ§ÿÿÿÿÿ§ÿÿÿÿÿ ÿÿÿÿÿ©ÿ®ÿ¢ÿ¹ÿÿÿÿ¯ÿÿÿ}ÿÿÿ¡ÿÿÿÿ©ÿÿÿÿ¤ÿ£ÿ¦ÿ¡ÿÿÿÿÿÿÿÿ¡ÿ£ÿÿÿÿ£ÿÿ¦ÿ£ÿ¡ÿÿÿÿÿÿÿÿÿ£ÿÿ­ÿ¨ÿ ÿÿÿÿ¦ÿÿÿÿÿÿÿ¦ÿÿÿ¢ÿÿ¡ÿÿÿÿÿÿÿÿ ÿÿÿÿÿ¤ÿÿÿÿ§ÿ¦ÿÿÿÿ ÿ©ÿÿÿ¨ÿ¥ÿÿÿ¡ÿÿÿ©ÿÿÿ ÿÿÿÿrÿÿzÿÿ©ÿÿÿÿÿ¬ÿÿÿÿÿÿÿ¢ÿÿÿÿÿÿÿÿ¡ÿÿÿÿ®ÿ¢ÿ¡ÿÿÿÿÿÿÿ©ÿÿ§ÿÿÿ¡ÿ¦ÿÿ«ÿÿÿÿ ÿ¤ÿ¦ÿ¢ÿÿÿÿÿÿÿÿÿÿÿÿÿ¡ÿÿÿzÿÿÿÿ ÿÿ£ÿ®ÿÿÿÿ³ÿÿ ÿ¥ÿ§ÿÿÿÿ¢ÿ¥ÿÿÿ¡ÿÿÿÿÿ ÿ­ÿ£ÿ£ÿ¤ÿÿÿ¡ÿÿÿÿÿÿ¬ÿ¥ÿ²ÿ¢ÿ¢ÿ©ÿ§ÿÿÿÿ§ÿÿÿ©ÿÿÿÿÿÿ¡ÿ°ÿ¦ÿÿ©ÿ¬ÿÿÿÿÿÿÿÿÿÿÿÿ ÿÿµÿ§ÿÿÿÿ±ÿ©ÿ¦ÿ§ÿÿ®ÿÿÿÿÿÿÿ¢ÿÿÿÿÿ¥ÿ¢ÿÿÿÿÿÿÿÿªÿ­ÿ«ÿ­ÿÿÿ¦ÿ®ÿ¬ÿ°ÿ ÿ©ÿÿ´ÿÿÿ´ÿÿÿ¤ÿ·ÿÿÿÿÿÿÿÿÿÿÿ£ÿ£ÿ¤ÿ¢ÿ°ÿ·ÿ«ÿ¤ÿÿÿ©ÿÿ¬ÿ¨ÿ©ÿÿÿÿ¤ÿ¬ÿÿ­ÿ¢ÿÿÿ¶ÿ²ÿªÿ¯ÿ®ÿ«ÿ¡ÿÿÿ£ÿªÿ¥ÿÿÿÿ¤ÿÿÿ¡ÿ ÿ¨ÿ§ÿ ÿ´ÿÿ©ÿ ÿ°ÿ¬ÿ£ÿÿ§ÿªÿ ÿÿ£ÿÿÿ«ÿªÿ¦ÿÿÿÿÿ¡ÿÿÿÿ¨ÿ¨ÿÿµÿÿ¦ÿ§ÿ ÿÿ°ÿ¤ÿÿ ÿ¦ÿ¨ÿ¡ÿÿÿ¦ÿªÿ¬ÿ¥ÿ§ÿ¥ÿÿ±ÿ¬ÿÿÿ¥ÿÿ¤ÿÿ£ÿ¥ÿ¨ÿ¬ÿ¢ÿÿÿ¡ÿÿ±ÿÿÿÿ ÿÿ ÿ¥ÿÿÿµÿ§ÿ±ÿÿÿÿÿÿvÿÿÿÿ°ÿÿ¥ÿ¤ÿ¤ÿÿÿÿÿÿ ÿ¦ÿ§ÿ¨ÿ«ÿ¦ÿÿÿÿÿÿ¦ÿ¨ÿ¡ÿ¬ÿ³ÿ¤ÿ®ÿ©ÿ°ÿ¬ÿ¢ÿÿÿÿÿÿÿÿÿ ÿÿÿ ÿ¥ÿÿ¡ÿÿÿÿÿÿÿ©ÿÿÿÿÿÿÿÿÿÿÿÿÿÿÿfÿ]ÿkÿoÿ}ÿÿÿÿÿÿ¤ÿÿ|ÿrÿzÿ}ÿÿ~ÿxÿzÿÿ ÿ¢ÿÿzÿÿÿÿÿÿyÿzÿrÿÿÿÿÿÿÿÿÿÿÿÿÿ ÿÿÿ¡ÿ¢ÿÿÿÿÿ}ÿÿÿÿÿwÿÿÿÿÿÿÿÿÿÿÿÿÿÿÿÿÿÿ}ÿÿÿÿÿÿÿÿ¥ÿÿÿ¢ÿ¥ÿ¥ÿ¤ÿ¡ÿÿªÿ¬ÿÿÿÿÿÿÿ ÿÿÿÿÿÿÿÿÿÿ¡ÿÿÿÿ¡ÿÿ«ÿ¡ÿÿ¦ÿÿÿÿÿÿÿ¬ÿ©ÿ¥ÿµÿ¦ÿÿÿ¢ÿÿ®ÿÿÿÿÿ£ÿ§ÿ¡ÿÿ¤ÿ§ÿÿÿÿÿ£ÿ¢ÿÿÿÿÿ¹ÿÿÿÿÿÿÿÿÿÿÿ¦ÿ£ÿ£ÿÿ¨ÿÿÿxÿNÿ.ÿÿÿ;ÿbÿwÿÿÿÿÿ}ÿÿrÿÿuÿtÿÿÿÿÿÿÿÿÿ}ÿyÿ}ÿ}ÿÿÿÿzÿgÿÿÿÿrÿpÿwÿ`ÿrÿÿÿÿÿÿxÿÿÿÿ~ÿÿÿoÿÿ~ÿÿÿÿÿÿÿsÿvÿxÿtÿÿaÿuÿjÿxÿwÿzÿUÿQÿhÿxÿÿ¡ÿÿÿÿÿÿÿÿÿÿÿÿÿÿÿÿÿÿÿ~ÿÿÿÿ£ÿÿ¥ÿÿ­þEþîþwÿÿÿÿÿÿxÿxÿÿ~ÿzÿ}ÿÿÿÿÿjÿ5ÿ/ÿaÿxÿÿ=ÿ¹ýÁý%ÿÿÿÿÿÿÿÿ}ÿÿ ÿÿÿ¡ÿÿÿÿÿ¡ÿÿÿÿÿ|ÿÿÿÿÿÿÿ¬ÿÿÿÿÿÿÿÿ~ÿÿÿÿÿÿÿÿÿÿÿÿÿÿÿÿÿ£ÿÿÿÿÿÿÿÿÿÿ©ÿÿÿ¦ÿÿÿÿÿÿ©ÿÿÿÿÿÿÿÿÿÿÿÿ±ÿªÿÿÿÿÿÿ¢ÿÿ°ÿ¡ÿÿ´ÿ¥ÿ®ÿÿÿÿÿÿÿÿÿÿÿÿÿÿ«ÿÿÿ¡ÿ¡ÿÿÿÿ¥ÿ¬ÿ ÿ¥ÿÿ¢ÿÿÿÿÿÿÿÿÿ¢ÿªÿÿÿÿÿ¤ÿ ÿÿÿÿaÿ¨þ@þÇþ
ÿgÿÿ£ÿ¦ÿ©ÿ¤ÿ¡ÿÿÿ¥ÿªÿÿÿÿ¡ÿÿÿÿ§ÿ ÿÿÿÿÿÿÿÿÿÿÿÿÿÿ¡ÿ¡ÿÿÿÿ«ÿ§ÿÿÿÿ¬ÿ¦ÿÿ®ÿªÿ£ÿÿÿÿÿÿÿ¢ÿ®ÿ¤ÿÿ¢ÿ¤ÿ«ÿ­ÿ©ÿ¨ÿ¡ÿÿ¥ÿÿÿÿ¤ÿ¦ÿ¢ÿÿÿÿ¢ÿ¨ÿªÿÿÿ ÿ¢ÿÿÿÿÿ¦ÿ°ÿÿÿÿÿÿÿÿÿÿÿÿÿ¦ÿÿÿ£ÿ¤ÿ ÿÿ¥ÿ¦ÿÿ£ÿµÿ¥ÿ¬ÿÿÿÿÿ~ÿÿÿ¡ÿÿÿÿÿÿÿÿÿÿ¦ÿÿÿÿÿ²ÿ±ÿ ÿÿ­ÿ¥ÿÿÿÿÿ¢ÿ ÿÿÿÿÿÿ¤ÿ¬ÿ¥ÿÿÿ¢ÿÿÿ¡ÿÿÿÿ¥ÿ£ÿ ÿÿÿÿÿÿÿ£ÿÿÿÿÿÿÿÿÿÿ¤ÿÿÿÿÿÿÿÿÿÿ¤ÿ¡ÿÿ¡ÿ©ÿ¦ÿ¡ÿÿÿÿÿÿÿÿÿÿÿ¥ÿÿ¦ÿ¡ÿÿÿÿÿÿÿÿ¯ÿ¤ÿÿÿÿÿÿÿÿÿÿÿÿÿÿÿÿÿÿ£ÿªÿÿÿ£ÿ§ÿ¢ÿ£ÿ¨ÿ§ÿ³ÿ®ÿ·ÿ­ÿ£ÿ®ÿ³ÿ¦ÿ¢ÿµÿ­ÿÿÿÿÿ¡ÿ ÿÿ ÿ­ÿ¥ÿªÿ ÿÿ«ÿ±ÿ¡ÿªÿ¤ÿ§ÿ§ÿ«ÿªÿ­ÿ¦ÿ ÿ¡ÿÿÿÿ¦ÿÿ­ÿ²ÿ¨ÿ¥ÿ°ÿ¹ÿ ÿ­ÿ¬ÿºÿ°ÿ¡ÿÿ£ÿ¯ÿ­ÿ«ÿ©ÿ§ÿ¦ÿ«ÿ¬ÿ«ÿªÿ©ÿ®ÿ²ÿ³ÿ®ÿ¥ÿ­ÿ©ÿÿ£ÿªÿ£ÿÿ³ÿ¢ÿ«ÿ¦ÿ¤ÿ¤ÿ¡ÿ¨ÿ§ÿ¨ÿÿ¦ÿ§ÿ¬ÿ¥ÿÿÿÿÿÿ²ÿ¢ÿ¤ÿ®ÿ¬ÿ£ÿÿ ÿ¡ÿ°ÿÿ¦ÿÿ©ÿ©ÿ§ÿ©ÿ±ÿÀÿ±ÿºÿ©ÿÿ©ÿ¤ÿÿ ÿ¥ÿªÿ¯ÿªÿÿ¦ÿÿ¥ÿ©ÿ¢ÿÿ¡ÿ ÿ¬ÿ§ÿÿ¦ÿ¡ÿ£ÿ°ÿ°ÿ®ÿ­ÿ¦ÿ©ÿ±ÿ«ÿÿÿ¨ÿ¨ÿ¬ÿ¯ÿ¬ÿ«ÿ¦ÿÿÿÿ¨ÿ«ÿ§ÿ«ÿ¬ÿ¢ÿÿÿÿÿ«ÿ©ÿ¸ÿµÿ«ÿ®ÿ©ÿÿ©ÿ»ÿÿ­ÿÿ¦ÿÿ¥ÿ£ÿ§ÿªÿ£ÿ ÿ¥ÿÿÿÿÿ¤ÿ¤ÿ£ÿ£ÿÿÿÿÿÿµÿÿÿÿ©ÿÿ§ÿ»ÿ³ÿ®ÿ¥ÿªÿ§ÿªÿÿ£ÿ§ÿÿÿÿ¡ÿ¬ÿ©ÿÿÿªÿ«ÿÿ¦ÿ©ÿ£ÿ£ÿ¬ÿ­ÿ¦ÿ ÿ¥ÿÿ©ÿ¥ÿÿÿ ÿ¤ÿ¨ÿ¬ÿ¸ÿ°ÿ¢ÿÿ¯ÿ¤ÿ£ÿÿÿ£ÿ¬ÿ§ÿÿ¢ÿÿ¦ÿ¥ÿ§ÿ°ÿ¡ÿ§ÿ®ÿ®ÿ§ÿÿ¢ÿ³ÿ°ÿ¦ÿ¬ÿ¦ÿÂÿªÿÿÿ°ÿ¤ÿÿ¥ÿ§ÿÿ¡ÿ´ÿÿ¤ÿªÿ ÿ¥ÿ¢ÿ¥ÿ©ÿ¦ÿ§ÿÿ¢ÿÿ¦ÿÿ±ÿ¡ÿÿ¢ÿ¥ÿÿ ÿ­ÿ©ÿ£ÿ ÿÿÿ¥ÿ¬ÿªÿ²ÿ¬ÿ¨ÿ¥ÿÿÿÿÿÿÿÿ©ÿ¦ÿ£ÿ®ÿ®ÿ±ÿ¤ÿÿªÿ®ÿ¦ÿÿ¢ÿ§ÿ¥ÿÿ¯ÿ±ÿªÿÿ¢ÿÿÿ¥ÿÿÿ«ÿÿ§ÿ¯ÿ¢ÿÿªÿ¤ÿÿÿÿ ÿ©ÿ©ÿ¨ÿªÿ§ÿ£ÿÿ£ÿ«ÿ³ÿ­ÿ¨ÿ¨ÿ¥ÿ¦ÿ©ÿÿÿ±ÿ­ÿÿÁÿÿÿÿÿÿ©ÿ¦ÿÿÿÿÿ¥ÿ¤ÿ¡ÿ£ÿ¦ÿÿ¡ÿ°ÿ¨ÿ¦ÿ¥ÿ­ÿ«ÿ£ÿ¢ÿ¥ÿµÿ´ÿÿ¤ÿ£ÿÿÿ¥ÿ°ÿ¡ÿÿ¤ÿ¡ÿÿÿÿÿ ÿÿÿ©ÿ¡ÿÿÿÿ²ÿ¶ÿ±ÿ¡ÿÿ¦ÿ¬ÿ¤ÿÿ©ÿ­ÿÿÿ»ÿÿÿÿÿ£ÿ¢ÿ¨ÿ¨ÿ£ÿÿÿÿÿÿÿÿÿ¢ÿÿ ÿ ÿ¡ÿ¨ÿÿÿÿÿÿÿ¤ÿ¯ÿ ÿ£ÿÿÿÿ¨ÿ§ÿ¤ÿÿÿÿÿ£ÿ£ÿÿÿÿÿ¥ÿ©ÿ¥ÿÿÿÿªÿ£ÿ¢ÿ©ÿ®ÿ¡ÿÿÿ£ÿÿÿÿ¥ÿÿ§ÿÿ ÿ¬ÿÿÿÿÿÿÿÿÿ¤ÿ ÿÿÿÿÿ¢ÿÿÿÿÿÿÿÿÿ¥ÿÿÿÿÿÿÿÿÿÿÿÿÿÿÿ§ÿÿÿÿªÿÿÿÿÿÿÿÿÿÿÿ}ÿÿÿªÿÿÿ ÿÿÿÿÿÿÿÿÿÿÿÿÿÿÿÿ¦ÿÿ¡ÿÿÿÿÿÿÿÿÿ}ÿÿÿÿÿÿÿÿÿÿÿÿ§ÿÿÿ¦ÿÿÿÿÿ ÿÿÿÿÿÿÿÿÿÿ¡ÿ¡ÿÿÿÿÿÿÿÿÿÿÿÿÿÿÿÿÿÿÿÿÿÿÿÿ«ÿ¦ÿÿ³ÿÿ¢ÿ¥ÿ©ÿ¨ÿ«ÿ®ÿÿÿ ÿ£ÿ«ÿ§ÿÿ¤ÿ¨ÿÿÿ¤ÿÿÿÿÿÿÿÿ ÿµÿÿÿÿÿÿÿÿÿ»ÿ±ÿ¥ÿÿÿ¤ÿ¥ÿ­ÿ§ÿ¦ÿ¨ÿ¨ÿÿ¢ÿ¡ÿÿÿÿÿªÿ¯ÿ©ÿ¬ÿÿÿ¡ÿ¡ÿ£ÿ¥ÿ©ÿ±ÿ°ÿ¯ÿ°ÿ©ÿ¤ÿ¤ÿ¥ÿ£ÿÿ²ÿ«ÿÿ°ÿ¢ÿÿÿÿÿÿÿsÿÿ ÿÿyÿ{ÿÿÿÿ£ÿ®ÿÿÿ§ÿÿÿ¥ÿÿÿÿµÿ­ÿ³ÿªÿ¦ÿ¤ÿ¤ÿÿÿÿ¥ÿÿÿ¢ÿ ÿÿ¥ÿÿÿ¸ÿ¡ÿÿÿÿ¦ÿÿ¦ÿ¥ÿ¬ÿÿ­ÿÿÿ£ÿ¤ÿÿ¤ÿ¥ÿªÿ¤ÿ ÿÿ¢ÿ©ÿÿÿÿÿ¤ÿ£ÿ¥ÿ¤ÿ¢ÿ¤ÿªÿÿ£ÿÿÿÿÿ¤ÿ£ÿÿ¦ÿÿ¥ÿÿ®ÿ­ÿÿÿÿ¦ÿ¢ÿ¡ÿÿ¡ÿ²ÿ¯ÿ¨ÿ¢ÿ¡ÿ¢ÿ¦ÿ°ÿ«ÿ§ÿÿÿÿ°ÿ¸ÿ£ÿ ÿÿ£ÿÿ£ÿ¢ÿÿÿÿÿÿÿÿÿÿÿÿÿÿÿÿÿÿÿÿÿÿÿ¦ÿÿ¢ÿÿÿ¦ÿÿ²ÿ ÿÿÿÿÿÿÿ¡ÿÿ£ÿÿ¡ÿÿÿÿÿÿÿ ÿ£ÿÿ¢ÿ©ÿÿÿ¤ÿÿ¤ÿ ÿÿÿÿ¦ÿ¢ÿÿÿ ÿÿÿ ÿ¨ÿÿÿ°ÿ¦ÿ©ÿÿÿÿÿÿ ÿ£ÿ¡ÿÿÿÿ«ÿ¥ÿÿÿÿÿÿÿÿÿÿÿÿÿ¡ÿÿÿÿ¤ÿÿµÿÿÿ­ÿ¡ÿÿÿÿ£ÿ¥ÿÿÿÿÿ§ÿ ÿÿÿÿ¢ÿÿÿÿÿ¢ÿ¤ÿ©ÿ§ÿ¦ÿÿ£ÿÿÿ²ÿÿÿÿÿÿÿÿÿÿÿÿÿÿÿÿÿ}ÿÿÿÿÿÿÿÿÿÿÿÿÿÿÿÿÿyÿÿÿÿÿÿ¥ÿÿÿÿ¤ÿÿÿÿÿÿÿÿÿÿÿÿÿÿÿ}ÿÿÿÿ«ÿÿÿÿÿÿÿÿÿÿÿÿ¤ÿ¤ÿÿÿÿÿtÿÿÿÿÿÿÿÿÿÿÿÿÿ¤ÿÿªÿÿÿÿ£ÿÿÿÿÿÿÿÿÿ¢ÿ¨ÿ¥ÿ ÿ§ÿ¥ÿÿÿ¬ÿ¯ÿ¬ÿ¥ÿÿ¢ÿÿ¤ÿÿÿÿÿ¨ÿ­ÿÿÿ ÿÿ¤ÿ¨ÿÿÿ¡ÿÿÿ¡ÿ¦ÿÿÿÿÿÿÿ¦ÿ¦ÿÿÿÿÿÿ ÿ¦ÿÿÿÿÿÿÿÿÿÿÿÿÿ£ÿ ÿÿ ÿÿ£ÿ£ÿ¦ÿ¨ÿÿ¡ÿiÿ¥ÿÿÿÿ®ÿ¨ÿ ÿÿ¬ÿµÿÿÿ¡ÿÿÿÿÿÿ}ÿÿÿÿ¡ÿÿÿ£ÿÿÿÿ£ÿ¨ÿ¨ÿÿÿ¢ÿªÿ©ÿÿ®ÿ¢ÿÿ°ÿÿÿ¥ÿÿ±ÿÿÿ¥ÿÿÿÿÿÿ¦ÿÿÿ£ÿÿÿ¡ÿÿ¦ÿ­ÿ¤ÿÿÿ£ÿÿÿÿªÿ¤ÿÿÿÿ ÿ¤ÿÿÿ¤ÿ¡ÿÿ¨ÿ¦ÿÿÿÿÿÿ¥ÿ©ÿ ÿÿÿÿÿÿÿÿ­ÿ¤ÿÿ©ÿÿÿÿÿÿÿÿ ÿÿÿÿÿÿÿÿÿÿ¨ÿ£ÿÿÿÿÿÿÿÿÿÿ§ÿ¡ÿÿÿÿ¨ÿ¥ÿÿÿÿ¬ÿÿÿ¦ÿÿ ÿ¨ÿ¥ÿ¡ÿÿÿ¢ÿÿ¦ÿÿÿÿÿÿÿÿÿÿÿÿÿÿÿÿÿÿÿÿÿ¡ÿ­ÿÿÿ ÿ¡ÿÿÿ¤ÿÿÿ©ÿÿ¡ÿÿ®ÿÿÿ®ÿÿ¢ÿ~ÿÿÿÿÿÿÿÿ~ÿ¢ÿÿ¤ÿÿ¢ÿÿÿÿÿ¥ÿÿÿÿÿ§ÿ¤ÿÿÿÿÿÿÿÿ¢ÿÿÿ ÿÿÿ£ÿ¡ÿÿÿÿÿÿÿ¢ÿ¥ÿ ÿÿÿÿ ÿÿ¬ÿÿ¡ÿ§ÿ§ÿ±ÿ¬ÿ¤ÿ¤ÿÿÿÿÿ¤ÿµÿ¢ÿ¢ÿ|ÿÿÿ§ÿ¡ÿ³ÿÿÿÿÿÿÿÿÿÿ¡ÿ¥ÿ ÿÿÿ ÿÿÿÿÿÿ­ÿ¢ÿ¡ÿÿÿ~ÿÿÿ°ÿ¡ÿ«ÿªÿ¤ÿÿÂÿÿ©ÿÿ«ÿ£ÿÿ¦ÿÿÿÿÿÿÿÿÿÿÿ¢ÿ¤ÿÿÿÿÿÿÿÿÿ©ÿÿÿÿ£ÿÿÿÿ¦ÿ¡ÿ¢ÿ¥ÿÿÿ¢ÿ¡ÿ«ÿ©ÿ©ÿ®ÿÿÿÿ®ÿÿ¢ÿÿ¦ÿÿ¤ÿÿÿ¡ÿ¡ÿÿÿÿÿÿÿÿÿ¤ÿÿÿÿÿÿ°ÿ¤ÿÿÿ©ÿ¦ÿÿÿÿ ÿÿÿÿ¥ÿÿÿ±ÿÿÿ°ÿÿ¢ÿ¢ÿÿ¢ÿÿÿÿÿÿ¨ÿÿÿÿ¢ÿ«ÿÿÿÿÿÿ£ÿ§ÿ§ÿ ÿÿÿ¤ÿ§ÿÿ§ÿÿÿªÿÿ£ÿÿÿ¤ÿÿÿ«ÿÿÿ©ÿÿÿÿ­ÿÿ­ÿ¨ÿªÿÿÿ¥ÿÿ¢ÿ¡ÿÿÿÿÿÿÿÿÿÿÿÿyÿÿÿÿÿÿ©ÿÿ~ÿ£ÿÿÿ¸ÿÿ³ÿÿÿ ÿ£ÿ¤ÿ¤ÿ¦ÿÿ¤ÿ©ÿ¡ÿ£ÿ¤ÿ¦ÿ§ÿÿÿ¨ÿ§ÿÿÿÿÿÿÿ­ÿ³ÿ¿ÿ°ÿ¡ÿ¨ÿ¬ÿ´ÿ¦ÿ°ÿÿ¢ÿÿ±ÿÿµÿ¦ÿÿÿ¥ÿ¢ÿÿÿÿÿÿÿÿÿ§ÿÿÿÿÿÿÿ¡ÿÿÿÿÿÿÿÿ©ÿ¡ÿÿ¦ÿ¨ÿ´ÿÿ£ÿ ÿ©ÿ¨ÿÿ£ÿªÿ´ÿ¢ÿÿ£ÿ¤ÿ ÿÿ«ÿ°ÿ¤ÿÿÿÿÿ£ÿ¡ÿ¦ÿÿÿÿ£ÿªÿ¬ÿÿÿ­ÿ¶ÿ´ÿ¢ÿ°ÿ¤ÿÿ£ÿ¢ÿ¨ÿÿ¤ÿ°ÿÿÿÿÿÿ¢ÿÿÿÿ¤ÿ¨ÿªÿ§ÿ ÿªÿ«ÿ¤ÿÿÿÿ¤ÿÿ¬ÿ®ÿ ÿ­ÿÿ¤ÿÿ¡ÿ£ÿ«ÿÿ²ÿ©ÿ§ÿ¢ÿÿÿ®ÿ§ÿ£ÿ¥ÿ©ÿ§ÿ¡ÿ§ÿÿÿ¥ÿ­ÿ§ÿ¦ÿ¨ÿ§ÿ°ÿ«ÿÿ°ÿ¬ÿ ÿÿ±ÿªÿÿÿ¢ÿ§ÿ¦ÿÿÿÿ£ÿ¢ÿ ÿ£ÿ¡ÿ¥ÿ¤ÿ ÿ§ÿ¦ÿÿÿ¬ÿ£ÿÿÿ©ÿÿÿÿ¤ÿµÿ£ÿÿ}ÿÿÿÿÿ®ÿ¨ÿ¢ÿ¥ÿ¥ÿªÿ ÿÿ®ÿÿÿ¡ÿ¬ÿ¯ÿªÿÿ¦ÿ¥ÿ¥ÿ¦ÿ¢ÿ¤ÿÿÿ¢ÿ­ÿÿÿ¦ÿÿÿÿÿÿÿÿÿÿÿÿxÿÿyÿÿÿzÿÿÿ¤ÿ¬ÿ£ÿ«ÿ®ÿ ÿ¨ÿÿÿÿ¤ÿ©ÿ©ÿªÿ§ÿÿÿÿÿÿ¦ÿ©ÿ¤ÿ§ÿ­ÿÿ°ÿ´ÿ¦ÿ¤ÿÿÿÿÿÿÿÿ©ÿ¨ÿÿ©ÿÿÿ©ÿ«ÿ¡ÿÿÿÿÿ¥ÿÿªÿ~ÿÿÿÿ¡ÿ¡ÿÿÿÿÿÿÿÿÿbÿ\ÿqÿÿ~ÿÿÿ·ÿÿ ÿ¡ÿÿÿyÿÿÿÿÿÿÿÿÿÿÿÿÿÿÿÿÿ}ÿvÿsÿÿÿÿÿ~ÿÿÿÿÿÿÿÿÿÿÿÿ¡ÿÿÿ¦ÿÿÿÿÿ¢ÿÿbÿ{ÿÿÿÿÿÿÿÿÿÿÿÿÿxÿ|ÿÿÿxÿÿÿÿÿ£ÿÿÿÿÿÿÿÿÿÿÿ£ÿÿÿªÿ¦ÿÿ¢ÿªÿÿÿÿÿÿÿÿÿÿÿÿÿ¤ÿÿÿÿªÿ¥ÿÿÿ¢ÿÿÿÿÿÿÿÿÿÿ¤ÿÿ¡ÿ¤ÿÿÿÿ¡ÿ¢ÿÿÿ ÿ§ÿÿÿÿ¥ÿ¥ÿÿÿÿ ÿ ÿÿÿÿÿÿ¡ÿÿÿÿÿÿ¤ÿÿÿÿÿÿ¨ÿ°ÿªÿÿÿÿjÿFÿCÿEÿLÿLÿ`ÿqÿ~ÿ|ÿdÿiÿÿwÿÿ}ÿÿÿÿÿÿÿÿÿÿÿÿÿÿÿ|ÿÿqÿyÿÿÿ{ÿwÿpÿÿdÿwÿÿÿÿÿ|ÿ~ÿÿzÿtÿkÿzÿ¨ÿÿÿÿ{ÿÿÿÿÿÿ{ÿzÿ~ÿ{ÿÿiÿtÿ_ÿqÿrÿ]ÿ4ÿMÿrÿÿÿÿÿÿÿÿ£ÿÿÿ©ÿÿrÿwÿwÿrÿvÿÿÿxÿwÿÿÿÿÿÿÿ ÿÿ¸þàþ\ÿÿÿÿÿÿÿ©ÿ±ÿÿÿÿÿÿÿÿkÿÿîþÿ5ÿiÿÿÿ|ýþtÿÿÿÿÿÿÿÿÿ©ÿÿyÿÿÿÿÿÿÿÿ£ÿÿÿÿÿÿÿÿÿÿÿÿÿÿÿÿÿÿÿÿÿxÿsÿÿÿÿÿÿÿÿÿÿ¡ÿ¡ÿÿÿÿÿÿÿÿÿÿÿ ÿÿÿÿ¦ÿ£ÿÿÿ ÿÿÿÿÿ§ÿ©ÿÿÿÿÿÿÿÿÿÿ§ÿÿÿÿ¢ÿ¤ÿÿÿ ÿÿÿ¡ÿ±ÿªÿÿÿÿÿÿÿÿÿÿÿ ÿÿÿÿ£ÿ©ÿÿÿÿÿ ÿÿÿÿÿÿÿÿÿ¦ÿ¡ÿÿÿÿÿÿÿ¨ÿÿÿÿÿÿÿÿ}ÿÿ.þPþþ³þ^ÿ ÿ ÿ¥ÿ¥ÿÿÿÿ£ÿ¤ÿÿÿ¤ÿÿÿÿÿ¦ÿ©ÿÿÿÿ ÿÿÿÿÿÿÿ¥ÿ§ÿÿÿÿªÿÿÿÿ¡ÿ¨ÿ¥ÿÿ ÿ¡ÿ®ÿÿ¬ÿÿ¤ÿ¤ÿÿÿÿÿÿ¤ÿ°ÿ©ÿÿ¢ÿ¡ÿ§ÿ§ÿ¤ÿÿ ÿºÿ§ÿ¥ÿÿÿµÿÿ¦ÿÿÿÿÿ¦ÿ¤ÿÿ ÿÿ¢ÿÿÿÿÿ±ÿ³ÿÿÿÿÿ ÿªÿ£ÿÿÿÿÿÿ£ÿÿÿÿÿÿÿ¡ÿ¬ÿÿ§ÿ«ÿÿÿ¬ÿ£ÿÿÿÿÿÿÿÿÿÿÿÿÿÿÿÿÿÿÿÿÿÿ ÿÿÿ¤ÿ ÿ¦ÿÿÿÿÿÿÿÿÿ¨ÿÿÿÿÿÿÿÿ£ÿÿ¡ÿÿÿÿÿÿÿÿÿÿÿ¦ÿ¤ÿÿÿÿÿÿÿÿÿÿÿ£ÿ§ÿÿÿÿÿÿÿÿÿÿÿÿÿÿÿÿÿ£ÿÿÿ¡ÿÿÿÿÿÿ¤ÿÿ¥ÿ¡ÿ ÿÿÿÿÿÿÿªÿ£ÿÿÿÿÿ¨ÿÿÿÿÿÿÿÿÿÿÿÿzÿÿÿÿ ÿÿ©ÿªÿ¦ÿ©ÿ¦ÿ£ÿ®ÿ¼ÿ®ÿ£ÿ¥ÿ­ÿ¬ÿ¦ÿ¦ÿ¬ÿÿ¬ÿ¨ÿ¤ÿ¨ÿ¥ÿÿ§ÿ£ÿ°ÿªÿ¢ÿÿÿ¥ÿ³ÿ­ÿ¯ÿ«ÿ¡ÿÿ¨ÿ®ÿ¦ÿÿ¤ÿ¡ÿ¤ÿ©ÿÿ ÿ¬ÿ¶ÿ­ÿÿ¢ÿ³ÿ ÿÿ©ÿªÿªÿ£ÿÿ¤ÿ§ÿ£ÿ¤ÿÿ¦ÿ¦ÿ¥ÿ£ÿ¦ÿ¨ÿÿ®ÿ£ÿÿ®ÿ¦ÿ¬ÿ¬ÿ¤ÿ©ÿ£ÿªÿ¥ÿ®ÿ ÿ£ÿ§ÿ¥ÿ©ÿ­ÿ°ÿ³ÿ·ÿªÿ¢ÿ¥ÿ·ÿ¹ÿ¨ÿ§ÿ¶ÿ­ÿÿªÿÿ²ÿ³ÿ­ÿ¦ÿ¡ÿ¤ÿ£ÿ©ÿ¡ÿ¨ÿ¡ÿÿÿ­ÿ³ÿ§ÿ¨ÿ¨ÿ°ÿ¥ÿÿ²ÿ¶ÿ§ÿ¤ÿ«ÿ§ÿ¢ÿ§ÿ ÿ¤ÿ¢ÿ¤ÿÿ ÿ¢ÿÿÿÿºÿ®ÿ¨ÿ£ÿÿ ÿ¤ÿ ÿ§ÿ°ÿÿ¯ÿ³ÿ¤ÿÿÿÿ©ÿ³ÿ¯ÿ¢ÿ«ÿÿÿ«ÿ£ÿ¯ÿªÿ§ÿ«ÿ¤ÿÿ¥ÿ¯ÿ¬ÿ¨ÿÿ¦ÿ­ÿ¢ÿÿÿÿ¨ÿ©ÿÿÿ©ÿ´ÿ°ÿ§ÿ©ÿ©ÿ§ÿ¥ÿÿ­ÿ­ÿÿ ÿ¢ÿ¦ÿ«ÿ¥ÿ¢ÿ£ÿÿÿÿªÿ®ÿ¨ÿ¤ÿÿ¡ÿÿÿ®ÿ¥ÿ¦ÿÿ¤ÿ¤ÿ­ÿ¦ÿ¤ÿ¡ÿÿÿÿÿ£ÿ¥ÿ©ÿÿÿ ÿÿÿ¤ÿ¢ÿÿÿ£ÿÿÿ¦ÿÿ«ÿ¡ÿÿÿ¡ÿ§ÿ¤ÿÿ¥ÿ²ÿ¤ÿÿ¡ÿÿ¦ÿ­ÿ¡ÿ£ÿ¬ÿªÿªÿ©ÿ¡ÿÿªÿ®ÿ­ÿ­ÿ¯ÿ°ÿ¯ÿ¥ÿÿ£ÿ±ÿÿ´ÿ ÿÿ¥ÿÿÿÿÿ©ÿ¡ÿÿ®ÿ¨ÿ¤ÿ¥ÿÿ¬ÿªÿ¦ÿªÿ£ÿÿ£ÿ¨ÿ«ÿ¦ÿÿ²ÿ£ÿÿ£ÿÿÿÿ§ÿ©ÿ¤ÿ¥ÿ¤ÿ¥ÿ¯ÿ¡ÿÿ¤ÿ±ÿ¢ÿ¨ÿ­ÿªÿ¨ÿ¦ÿ¢ÿÿÿÿ¬ÿ¨ÿ¤ÿÿÿÿÿ«ÿ¥ÿÿ©ÿ©ÿ ÿ­ÿ¯ÿ¤ÿ¥ÿ¢ÿ©ÿ ÿ¡ÿ ÿ£ÿ£ÿÿ¢ÿ¬ÿÿ°ÿÿ¦ÿ®ÿ²ÿ»ÿ³ÿ©ÿ¤ÿÿÿ¥ÿ£ÿÿªÿ®ÿ ÿ¦ÿÿ­ÿ©ÿ´ÿ¶ÿ¨ÿÿÿ¢ÿ¥ÿ«ÿ¦ÿ¹ÿ ÿÿ®ÿÿÿ­ÿÿÿÿ¡ÿÿÿÿÿ£ÿ¦ÿ¥ÿ¥ÿ¦ÿÿ¬ÿ±ÿ©ÿ«ÿÿÿ¤ÿÿÿ¡ÿ¥ÿ²ÿÿ²ÿÿ¤ÿÿÿ©ÿÿÿ ÿ£ÿªÿ©ÿÿÿ¤ÿªÿ§ÿ¯ÿ©ÿ¡ÿÿÿ§ÿ«ÿ¹ÿ¹ÿ¯ÿ¨ÿ ÿ©ÿÿÿ®ÿ ÿÿ¦ÿÿÿÿ£ÿ°ÿ ÿ£ÿ°ÿ¬ÿ¤ÿÿÿÿÿ¡ÿÿÿ£ÿÿÿÿÿÿÿ¨ÿ¨ÿÿ§ÿ¤ÿ®ÿ ÿÿµÿÿÿÿ£ÿÿÿÿÿÿ©ÿ¬ÿÿ¡ÿ¤ÿÿÿÿÿ ÿÿÿÿ¡ÿ²ÿ¶ÿÿÿÿÿÿÿ«ÿ¢ÿÿ¥ÿÿÿÿÿÿÿÿÿÿÿÿÿÿ£ÿÿÿÿÿÿ¨ÿÿÿÿÿÿÿÿ ÿ§ÿÿÿÿÿÿÿÿÿÿÿÿÿÿ¡ÿ¡ÿÿÿÿÿÿÿÿ¡ÿÿÿÿÿÿÿxÿ|ÿÿÿÿ®ÿ|ÿÿ¡ÿÿÿÿÿÿÿÿÿÿÿÿÿÿÿÿ£ÿÿÿÿ£ÿ¤ÿÿÿÿÿÿÿÿÿÿÿ}ÿÿlÿÿÿ¥ÿÿÿÿÿÿÿÿÿÿÿÿÿÿÿÿÿÿÿÿÿÿÿÿÿÿÿÿzÿ{ÿÿÿÿ~ÿÿÿÿÿÿÿ ÿ ÿ¢ÿ«ÿ¦ÿÿÿ ÿ ÿÿ©ÿ¦ÿ²ÿ²ÿÿÿÿ§ÿ®ÿ¯ÿ¦ÿ¢ÿ ÿÿÿÿ¤ÿÿÿ¤ÿÿÿ¨ÿ¨ÿÿ§ÿÿÿ¦ÿÿ¢ÿ¤ÿÿ¡ÿ¡ÿ¤ÿ¡ÿÿÿÿÿÿÿ¦ÿÿÿÿ¦ÿ¤ÿÿÿªÿ¥ÿ¨ÿÿ¢ÿÿÿÿ¨ÿ«ÿ¬ÿ­ÿ©ÿ©ÿ«ÿÿÿÿÿÿ£ÿÿ­ÿ«ÿÿÿÿ±ÿÿÿÿÿÿÿÿÿÿÿÿÿÿÿ¢ÿªÿ¥ÿÿÿÿÿ ÿ¢ÿÿÿ«ÿ¥ÿ­ÿ£ÿ¦ÿÿÿÿÿÿÿ¢ÿ¬ÿÿÿÿ¡ÿ®ÿ°ÿ¤ÿÿ©ÿ­ÿ§ÿ«ÿ»ÿÅÿªÿ¨ÿ¨ÿ¥ÿÿªÿÿÿÿÿÿ£ÿÿ«ÿÿÿ©ÿ­ÿ©ÿ¤ÿ£ÿ©ÿ¥ÿÿÿÿ¦ÿ¡ÿÿÿÿ ÿ¥ÿÿÿ°ÿÿÿÿ¢ÿÿÿÿ£ÿ¨ÿªÿÿÿÿÿ£ÿ¥ÿÿÿÿªÿ§ÿ ÿ¡ÿÿÿÿÿ¥ÿ¡ÿ¦ÿÿ°ÿÿ£ÿÿÿÿ¦ÿÿÿÿÿÿÿÿ¡ÿ¤ÿÿÿÿÿÿÿ¢ÿ ÿÿÿÿÿÿÿ£ÿÿ¥ÿÿ©ÿ²ÿ­ÿÿ«ÿ¡ÿÿ¤ÿÿÿÿÿÿÿÿÿÿÿÿ ÿÿÿ¡ÿ©ÿªÿÿÿÿÿÁÿ¡ÿÿÿÿÿ©ÿ¦ÿÿÿÿÿÿ©ÿ¤ÿ¡ÿ­ÿ­ÿªÿ ÿ ÿÿÿÿÿÿÿÿÿÿ¡ÿ¡ÿÿÿÿÿÿÿ£ÿ§ÿÿÿÿÿÿÿÿ¤ÿ¤ÿÿwÿÿ´ÿÿÿÿÿ¢ÿÿÿ¡ÿÿÿÿ¢ÿÿÿÿÿ¢ÿ«ÿ­ÿ¤ÿ¢ÿÿÿ¯ÿÿÿ ÿ¥ÿÿÿÿÿ¤ÿÿÿÿÿÿÿÿÿ¡ÿÿÿÿÿÿÿÿ¢ÿÿÿÿÿÿÿÿÿªÿÿÿÿ£ÿÿÿÿ{ÿÿxÿÿÿÿ¤ÿÿ¤ÿÿÿÿÿÿpÿÿÿÿÿÿÿÿ§ÿÿÿÿÿÿÿÿÿÿÿÿÿÿÿÿ§ÿÿÿÿÿÿÿÿÿÿÿÿ¯ÿ ÿÿÿÿÿ¤ÿ¤ÿ¡ÿÿ¢ÿ¬ÿÿÿÿ¡ÿÿÿÿÿ§ÿ¨ÿ¦ÿ¤ÿÿÿ¢ÿ¨ÿ¦ÿÿ¡ÿÿÿ¢ÿÿ§ÿ¨ÿ¥ÿÿ£ÿÿÿÿ§ÿ±ÿÿÿ¨ÿÿ¡ÿ¦ÿÿÿÿÿÿ ÿ¦ÿ ÿÿÿ¤ÿÿÿÿÿÿÿÿÿÿ¡ÿ£ÿ¦ÿ¡ÿ¢ÿ¡ÿÿÿÿÿÿ¥ÿ«ÿ§ÿ¥ÿ¦ÿÿzÿÿ¢ÿ ÿÿÿÿÿÿÿÿÿ©ÿ¼ÿ©ÿÂÿ¥ÿ¯ÿ£ÿÿ¿ÿÿÿ{ÿÿ£ÿÿÿÿÿ±ÿ£ÿÿ¢ÿ£ÿÿÿÿÿÿÿÿÿÿ£ÿ¡ÿÿÿÿÿ£ÿ¦ÿÿ ÿ¤ÿµÿÿÿÿÿÿ­ÿ©ÿ¶ÿ¯ÿ¨ÿÿ¥ÿÿÿÿÿÿÿ¡ÿÿÿÿÿÿÿ¥ÿªÿÿÿÿ¥ÿÿÿ¤ÿ§ÿÿÿÿÿÿÿÿÿÿ¦ÿ¦ÿÿÿÿ¢ÿ§ÿÿ¦ÿÿÿ ÿÿ£ÿÿÿÿÿ£ÿÿ§ÿ«ÿÿÿÿÿÿÿÿÿÿªÿÿÿÿÿÿ£ÿ¢ÿ¢ÿ£ÿÿÿÿÿÿÿÿ¬ÿ¨ÿÿÿ§ÿ£ÿÿ£ÿÿ¦ÿÿÿ¡ÿÿÿ®ÿÿ¢ÿ¢ÿ¢ÿÿÿÿÿÿÿÿÿÿÿÿÿÿ¢ÿ£ÿ£ÿÿÿÿÿÿÿ¤ÿÿÿÿÿÿÿÿÿÿ ÿ§ÿÿÿªÿÿÿÿÿ§ÿÿ§ÿÿÿÿÿ¤ÿÿÿÿÿÿÿÿªÿÿÿ|ÿÿ«ÿÿ¡ÿÿÿÿÿÿÿ¤ÿ¤ÿ¡ÿÿÿ¥ÿ¤ÿ©ÿ¨ÿ ÿÿÿÿÿ¢ÿ¡ÿ¥ÿÿ¯ÿÿ¢ÿÿÿ§ÿ±ÿ¥ÿÿÿ¨ÿ¤ÿ°ÿ´ÿ¬ÿ¨ÿ¡ÿÿÿ ÿÿÿ®ÿ§ÿ¥ÿÿÿ£ÿÿÿÿÿÿÿÿÿÿÿÿ ÿÿÿ£ÿ«ÿ·ÿ«ÿ¡ÿ¬ÿ¥ÿÿ ÿ¡ÿÿÿ²ÿÿ ÿÿ®ÿ¦ÿªÿÿ¡ÿ¯ÿ¤ÿÿ¨ÿÿÿÿ¡ÿÿÿÿÿÿ«ÿ ÿÿÿ£ÿ¡ÿÿ¢ÿªÿ§ÿ¢ÿÿÿÿÿÿÿÿÿÿÿ³ÿ¦ÿ ÿÿÿ©ÿ¥ÿÿ£ÿ²ÿ ÿ ÿ¢ÿÿÿ£ÿ ÿÿ¤ÿ¨ÿÿÿ¯ÿ±ÿ®ÿ£ÿÿÿÿÿÿÿÿÿÿÿÿÿÿÿÿ¢ÿÿÿÿ¡ÿ¢ÿÿÿÿÿÿ¦ÿÿÿÿÿ¥ÿÿÿ¥ÿ¤ÿÿÿÿÿÿÿÿ¥ÿ¢ÿÿ¤ÿ©ÿ¦ÿ¤ÿÿ¤ÿ¡ÿÿÿ ÿ¥ÿ°ÿ¤ÿÿ¡ÿ¥ÿÿÿÿÿªÿ²ÿÿÿ¥ÿ ÿ³ÿ¨ÿÿÿ¡ÿÿ«ÿ²ÿÿ|ÿÿ¦ÿÿ¦ÿÿÿÿÿ¥ÿ¡ÿÿÿÿÿÿÿ£ÿÿÿÿÿÿÿtÿyÿÿÿÿ©ÿ³ÿÿÿ¤ÿ¨ÿÿ¬ÿªÿÁÿÿ¡ÿ¥ÿ ÿ¬ÿ ÿªÿ¥ÿ¤ÿÿÿ¤ÿ§ÿ¡ÿ§ÿ¥ÿ¤ÿÿÿ ÿ¡ÿ¡ÿÿ¤ÿ±ÿ©ÿ¢ÿ¥ÿ§ÿ¬ÿÿÿ¬ÿÿ´ÿÿ ÿ«ÿ­ÿ¤ÿ¯ÿÿ¤ÿtÿÿÿ¢ÿÿ¥ÿ¬ÿÿÿÿÿÿ¢ÿ£ÿ¨ÿÿÿªÿ¨ÿÿÿÿ¢ÿÿÿÿÿÿÿ®ÿÿÿ¦ÿÿÿ¤ÿ«ÿ¥ÿÿ¤ÿ¤ÿ¡ÿÿÿÿÿÿÿ£ÿ¤ÿ¬ÿ´ÿ¦ÿÿ¤ÿ¤ÿÿÿÿÿÿÿÿÿªÿªÿ ÿ ÿÿ§ÿ¥ÿ¢ÿ¤ÿ ÿ«ÿªÿ¢ÿÿÿ£ÿÿ ÿ¡ÿ ÿ¥ÿ¤ÿÿ¤ÿ£ÿ¥ÿ¨ÿÿÿ¥ÿ£ÿÿ¡ÿ«ÿ¢ÿÿ ÿ­ÿÿ°ÿ¡ÿ¥ÿ¯ÿ£ÿÿÿ§ÿ¤ÿÿ©ÿ¦ÿÿÿ©ÿÿ ÿÿÿÿÿ¡ÿÿÿÿ©ÿ©ÿªÿ§ÿ²ÿªÿ£ÿÿÿÿ¥ÿÿ©ÿ¢ÿÿÿÿÿ§ÿÿÿÿ®ÿÿÿ¡ÿ«ÿ¥ÿÿ­ÿªÿÿÿÿÿ¥ÿÿ¡ÿÿ ÿÿ¦ÿ¡ÿ§ÿ~ÿÿÿÿÿÿ¬ÿ­ÿÿÿÿ¡ÿ¬ÿ­ÿ¦ÿ ÿÿÿÿ©ÿµÿªÿÿªÿ ÿ´ÿ¥ÿÿÿ¦ÿ¡ÿ¢ÿÿÿ¥ÿ¥ÿ¡ÿÿÿÿÿÿªÿ³ÿ¡ÿÿ¢ÿÿÿÿÿÿ¢ÿÿÿÿ¢ÿ¨ÿÿ¥ÿ£ÿ¡ÿ£ÿ¦ÿ¤ÿÿ¤ÿ«ÿ­ÿ¬ÿ ÿÿÿ§ÿ§ÿÿ¢ÿªÿÿÿ«ÿÿ¤ÿ¦ÿ¨ÿ¢ÿÿ¦ÿÿÿÿÿÿÿÿ¦ÿ«ÿÿ¤ÿ¢ÿ¬ÿ|ÿÿÿÿ ÿÿ£ÿÿÿÿÿÿ ÿÿÿÿÿÿÿÿpÿYÿlÿxÿÿÿ}ÿÿÿÿÿÿÿÿÿ£ÿÿÿÿÿÿÿÿÿÿÿÿÿÿÿ|ÿ{ÿ~ÿ{ÿÿ|ÿÿÿ|ÿÿÿÿÿÿÿÿÿ«ÿ£ÿÿ¥ÿ§ÿÿ§ÿÿÿ¥ÿÿÿÿÿÿÿÿÿÿÿÿÿÿÿ~ÿÿÿÿtÿwÿÿÿÿÿÿÿ¦ÿÿÿÿÿÿÿ¡ÿÿÿÿªÿÿÿÿÿÿ¥ÿ©ÿ¦ÿ¨ÿÿÿÿÿÿÿÿÿÿÿ§ÿÿÿÿ¤ÿÿÿÿ¤ÿÿ ÿÿÿÿ¡ÿÿÿÿ¥ÿ¤ÿ¨ÿ©ÿ¡ÿÿÿ¦ÿ¨ÿÿÿ¨ÿÿÿÿÿÿ£ÿ£ÿÿÿ¢ÿ§ÿÿ¡ÿ¤ÿÿÿ¦ÿÿÿÿ©ÿÿÿÿÿ¤ÿ²ÿ§ÿ¡ÿ²ÿ¡ÿ¡ÿ ÿÿlÿPÿIÿ@ÿDÿ?ÿJÿXÿ\ÿOÿJÿ_ÿvÿ}ÿvÿÿÿÿÿÿÿÿzÿyÿÿÿ~ÿqÿqÿnÿyÿ~ÿkÿ|ÿqÿÿuÿ}ÿmÿhÿhÿwÿÿÿÿÿpÿfÿuÿyÿpÿÿÿÿÿÿÿÿÿÿÿÿÿxÿyÿÿÿ}ÿvÿ`ÿDÿPÿ@ÿ$ÿ#ÿZÿvÿÿÿÿÿÿÿÿ¢ÿÿÿ§ÿÿrÿwÿrÿrÿxÿÿÿ{ÿrÿ|ÿÿÿ¢ÿÿÿÿÿ<ÿiÿÿÿÿÿÿÿÿÿÿÿuÿÿ{ÿÿÿÿ<ÿÒþ¾þâþÿ_ÿuÿùþ-þ1ÿÿÿÿÿÿÿÿÿ¤ÿ£ÿÿÿÿÿÿ­ÿÿÿÿÿÿÿÿÿ¢ÿ¢ÿÿÿÿÿÿÿÿÿÿÿÿÿ|ÿzÿ}ÿÿÿ£ÿÿÿÿ­ÿÿÿÿÿÿÿÿÿÿÿÿ¨ÿÿÿÿ§ÿ¢ÿÿ¤ÿ¦ÿÿÿÿÿÿÿÿÿÿÿÿÿÿÿÿÿÿÿÿÿÿÿÿÿÿ£ÿ¤ÿÿÿÿ§ÿªÿ«ÿÿ£ÿÿÿÿÿÿÿÿÿ¢ÿÿÿÿÿ£ÿÿÿÿ©ÿ¡ÿÿÿÿÿÿÿÿÿ¬ÿ§ÿÿÿÿÿÿÿ®ÿ¡ÿÿÿÿÿÿÿÿwÿÿXþþAþ[ÿÿÿ£ÿ¡ÿÿÿ¢ÿÿ ÿÿÿ®ÿ¥ÿ¤ÿÿÿ£ÿ©ÿ¦ÿ®ÿÿ¤ÿÿÿÿÿÿ ÿ¤ÿ ÿÿÿÿ¥ÿÿÿ¢ÿªÿ¥ÿ¡ÿ ÿ¡ÿ¨ÿ§ÿ°ÿÿÿ¡ÿÿÿ¡ÿ£ÿÿÿ©ÿ°ÿ¦ÿÿÿ§ÿ¨ÿÿÿÿÿÿ©ÿÿÿ©ÿ±ÿ ÿÿ¡ÿ ÿ¡ÿ¤ÿ ÿ¬ÿÿ£ÿ ÿÿ ÿÿÿ¤ÿ«ÿÿÿÿÿÿÿÿÿÿÿÿÿÿÿÿÿÿ¤ÿ¥ÿ¢ÿ¤ÿ¨ÿ¢ÿÿ¤ÿ¥ÿ£ÿ£ÿ¡ÿÿÿÿÿÿÿÿÿÿÿÿ¡ÿ¨ÿÿÿÿÿÿ¡ÿÿ¤ÿ©ÿ¢ÿÿÿÿ£ÿ¢ÿ§ÿÿÿÿÿÿ¡ÿ¬ÿÿ£ÿÿÿÿÿÿÿ¨ÿ¬ÿÿÿÿ©ÿÿÿÿÿÿÿÿ¨ÿÿÿÿÿÿÿÿÿÿ©ÿ¡ÿÿÿÿÿÿ®ÿÿÿÿÿÿÿÿÿÿÿÿÿÿÿÿÿÿÿÿÿÿÿ¥ÿ©ÿ£ÿÿÿÿ¥ÿ£ÿÿÿÿÿÿÿÿ¡ÿÿÿÿÿÿÿÿÿÿÿÿÿ§ÿ¨ÿ¦ÿ¢ÿ¥ÿ±ÿ°ÿ¦ÿ«ÿ°ÿ ÿ±ÿ«ÿ ÿÿ¥ÿ¥ÿÿ ÿ¡ÿ­ÿ¯ÿ§ÿ¢ÿ§ÿ°ÿ«ÿÿ­ÿ§ÿ¶ÿ©ÿ ÿÿÿÿ¬ÿÏÿ¨ÿ«ÿ¶ÿ£ÿ¢ÿ¤ÿ¥ÿ¦ÿ¢ÿ­ÿ²ÿµÿ¦ÿÿÿ¬ÿ³ÿ¢ÿÿ¨ÿ²ÿ¨ÿÿ¢ÿ®ÿ¨ÿÿ¡ÿ¡ÿÿ´ÿ¥ÿ­ÿ¤ÿÿÿ¢ÿÿÿÿÿÿ¨ÿ¬ÿ«ÿ­ÿ«ÿ¦ÿÿ¬ÿ®ÿ¯ÿ§ÿªÿ¬ÿ­ÿ±ÿ´ÿ­ÿ¬ÿªÿ©ÿ«ÿ«ÿ«ÿ³ÿ¯ÿ£ÿ¶ÿ¬ÿ¢ÿ©ÿÿ§ÿ±ÿ°ÿ­ÿªÿ­ÿ¨ÿ£ÿ¦ÿÿÿ ÿ©ÿ±ÿ®ÿ¢ÿÿÿ¥ÿ¡ÿÿ¨ÿ­ÿ¨ÿ¦ÿ¬ÿ«ÿ¦ÿ«ÿ¨ÿ¨ÿ¡ÿ¦ÿ ÿÿ¥ÿ¥ÿÿ¡ÿ·ÿ¦ÿ¯ÿ­ÿÿÿ ÿÿ¥ÿ³ÿ¡ÿ©ÿ¬ÿ§ÿ ÿÿ ÿ¤ÿ§ÿ¤ÿÿ£ÿÿ¨ÿ¥ÿ ÿ«ÿ§ÿ¡ÿÿÿÿ¡ÿ³ÿ°ÿÿÿ¥ÿ¬ÿ£ÿÿ¡ÿ¥ÿ©ÿ¯ÿ«ÿ®ÿ¨ÿ¦ÿ®ÿ¸ÿ²ÿ¤ÿÿ¡ÿ¬ÿµÿ±ÿ¨ÿ¢ÿ¢ÿ ÿ§ÿ¦ÿÿ ÿ®ÿ¶ÿ«ÿÿÿ£ÿ°ÿ«ÿ²ÿ­ÿ¡ÿ¬ÿªÿÿÿÿÿ¡ÿ³ÿ¨ÿ¡ÿ¤ÿ©ÿ®ÿªÿ ÿ«ÿ·ÿ³ÿÿÿ¥ÿ©ÿÿÿÿ£ÿ¢ÿªÿÿ©ÿÿ­ÿ§ÿ¦ÿ¢ÿ«ÿ·ÿ«ÿÿÿÿªÿÿÿ£ÿ±ÿ¯ÿ¢ÿ¡ÿ£ÿÿ£ÿ®ÿ ÿÿ¢ÿ«ÿ£ÿ«ÿ°ÿªÿ¥ÿ£ÿÿÿÿÿÿ£ÿ±ÿ ÿ ÿ¤ÿÿ¢ÿªÿ©ÿªÿ«ÿ±ÿ¯ÿ ÿ£ÿ¢ÿªÿ§ÿ¦ÿ¨ÿ¬ÿªÿÿ ÿ«ÿ®ÿ®ÿÿÿÿÿÿ¨ÿ¤ÿÿÿÿÿ ÿ½ÿ¨ÿÿÿ¢ÿÿ¨ÿ®ÿ«ÿ¡ÿÿ¡ÿÿÿ®ÿ¶ÿÿÿÿÿ«ÿ«ÿ¡ÿ¡ÿ¨ÿ¬ÿ¦ÿÿªÿ¥ÿ­ÿ°ÿ§ÿ£ÿÿ¡ÿ¥ÿ¨ÿªÿ¢ÿ¡ÿ±ÿªÿÿÿÿªÿ¸ÿ¸ÿ¯ÿ¥ÿÿ¬ÿ¬ÿÿ ÿÿ«ÿÿ¬ÿ¯ÿÿ¡ÿ¦ÿ¥ÿ¬ÿ¥ÿ£ÿ©ÿ¨ÿ­ÿ¬ÿ¨ÿ²ÿ©ÿÿÿ¢ÿÿªÿ¥ÿ¦ÿ§ÿ­ÿ¦ÿÿÿ¢ÿ¡ÿ¢ÿ©ÿ¢ÿÿ¢ÿ©ÿ²ÿ°ÿ¨ÿ§ÿ¤ÿÿÿÿ®ÿµÿÿÅÿÌÿÿÿ¡ÿ©ÿÿÿ ÿÿ¤ÿ¯ÿ«ÿªÿÿ¢ÿªÿÿ©ÿ±ÿ£ÿÿÿÿÿÿ¥ÿ¢ÿ©ÿ¬ÿ¤ÿÿ ÿ«ÿªÿ°ÿªÿ¬ÿÿÿÿªÿ ÿÿ­ÿ´ÿ¦ÿÿ¤ÿ§ÿ¬ÿ°ÿÿ¥ÿÿ¥ÿ¡ÿ§ÿ¥ÿÿ£ÿ°ÿÿ§ÿ·ÿ±ÿÿ¡ÿÿ®ÿÿªÿÿ¥ÿÿ¡ÿªÿ¢ÿÿ¢ÿ¦ÿÿ£ÿ²ÿ¤ÿ¦ÿ ÿ§ÿÿ¦ÿ¨ÿÿ¨ÿÿ¢ÿ§ÿªÿ¤ÿÿ ÿ¨ÿ°ÿ¦ÿÿ ÿÿ«ÿÿÿÿÿÿÿÿÿÿÿÿÿÿÿÿÿÿ¤ÿÿÿ¸ÿ¢ÿ¢ÿ¥ÿÿ¢ÿÿÿÿ¡ÿÿÿ§ÿ£ÿÿÿÿÿÿÿÿÿÿÿÿÿÿÿÿÿ ÿÿÿÿÿÿ¤ÿÿÿÿÿÿqÿÿÿÿ ÿÿÿÿÿÿÿÿÿÿÿÿÿÿÿÿÿÿÿÿÿÿÿÿÿÿÿÿÿÿÿÿÿÿÿÿÿÿ¢ÿÿ¢ÿÿÿÿÿÿÿÿÿÿÿÿÿÿÿÿÿÿÿÿÿÿÿÿvÿÿÿÿ~ÿÿÿÿÿÿÿÿÿÿÿ ÿÿÿÿ§ÿÿ«ÿ¡ÿ¥ÿÿÿÿÿ¢ÿ¨ÿ­ÿ¥ÿÿÿÿÿÿÿ©ÿ¬ÿÿªÿ©ÿ¥ÿÿ¡ÿÿÿÿÿÿÿÿ¦ÿ·ÿ®ÿÿ¥ÿ¦ÿÿÿ¢ÿÿÿ©ÿ¦ÿ¦ÿÿ­ÿ£ÿÿ§ÿ²ÿ ÿ¡ÿÿÿÿÿÿ£ÿÿÿ©ÿ­ÿ¬ÿ­ÿÿÿÿÿÿÿÿÿÿ¢ÿÿ¥ÿÿÿÿÿ£ÿÿÿÿÿÿÿÿÿÿ£ÿªÿ¨ÿ«ÿ¨ÿÿÿÿ¥ÿ®ÿÿ¢ÿ¡ÿÿÿ¥ÿ¤ÿÿ§ÿ©ÿ¬ÿ¤ÿ¤ÿÿ©ÿ­ÿÿÿÿÿÿÿÿÿ©ÿªÿÿÿ³ÿ±ÿ§ÿÿ¬ÿÿÿÿÿªÿ¢ÿÿÿÿ¯ÿ¢ÿÿÿ¥ÿ£ÿÿ ÿ¦ÿ¤ÿÿÿÿ¢ÿÿÿÿÿÿ§ÿ¦ÿ¤ÿ£ÿ¬ÿ¥ÿÿÿ¢ÿ£ÿ¨ÿ¤ÿÿÿ¥ÿ ÿ¥ÿ©ÿÿÿÿ ÿ®ÿ§ÿÿ¢ÿÿ£ÿ ÿ«ÿ¬ÿ¦ÿ¡ÿ¢ÿ§ÿÿÿ ÿ¥ÿÿÿ°ÿÿÿÿÿÿ ÿÿÿ ÿÿÿÿÿÿ¤ÿÿÿÿÿÿÿ£ÿÿÿÿÿ®ÿÿÿÿÿ¡ÿÿ¥ÿ¥ÿ¢ÿ¤ÿÿ¦ÿ¨ÿ¡ÿÿ¡ÿ§ÿ ÿÿÿÿ¤ÿ¢ÿ¥ÿªÿÿÿ¦ÿÿºÿ­ÿ©ÿ ÿ¥ÿÿ¦ÿÿÿÿÿÿÿ¢ÿÿ¨ÿÿ¡ÿÿÿ¦ÿ§ÿ¡ÿÿÿÿÿÿ~ÿÿ¡ÿ¡ÿÿ¥ÿÿÿÿÿÿ¬ÿÿÿ¢ÿÿÿ¦ÿÿÿ©ÿ±ÿ§ÿ©ÿÿÿÿÿÿÿÿÿÿÿÿÿ¦ÿÿÿÿÿÿÿÿ ÿÿÿÿÿÿÿÿÿÿÿÿ¤ÿ¥ÿÿÿÿÿÿ£ÿÿÿÿÿÿÿÿÿÿ£ÿ©ÿÿÿ¦ÿ¢ÿ¡ÿ«ÿ¢ÿÿ£ÿ ÿÿÿÿÿÿªÿÿÿÿ¡ÿÿµÿÿÿÿÿÿÿÿ«ÿÿÿxÿÿÿÿÿÿÿÿÿÿÿÿÿÿÿÿÿÿÿÿÿÿÿÿ£ÿÿÿÿÿÿÿÿÿ¤ÿÿÿÿÿÿÿ£ÿÿÿÿ¡ÿ¥ÿÿÿÿÿÿÿÿ¢ÿ§ÿ©ÿÿÿÿÿ£ÿ£ÿ¨ÿ©ÿÿÿÿÿÿ¬ÿ«ÿ§ÿÿ ÿ ÿÿ¦ÿ©ÿ«ÿÿÿ¥ÿÿÿÿÿÿÿÿ¨ÿ¥ÿÿÿÿÿÿÿ|ÿÿÿ¬ÿÿÿÿÿ¢ÿÿ ÿ£ÿÿÿÿ¢ÿ¥ÿ¨ÿ­ÿ¥ÿ±ÿ¥ÿÿ¡ÿ±ÿÿ¨ÿÿ±ÿ¡ÿÿÿªÿwÿÿ¢ÿÿÿÿÿ¡ÿÿ¸ÿ®ÿÿÿ±ÿ¢ÿ£ÿ©ÿ£ÿ¡ÿÿÿ¡ÿ£ÿÿÿÿÿÿÿ¥ÿ­ÿÿÿÿÿÿÿÿªÿÿÿÿÿÿÿÿÿÿÿÿÿ£ÿÿ£ÿ°ÿ°ÿ¢ÿ¤ÿ¯ÿÿÿÿÿÿÿÿÿ¡ÿÿÿ©ÿ¡ÿÿÿÿ¤ÿ¢ÿ ÿÿÿÿ¦ÿ¨ÿÿÿ¦ÿÿÿÿÿÿ¤ÿÿÿÿÿÿ¤ÿÿ¤ÿ¤ÿvÿÿÿªÿ©ÿÿ¤ÿÿÿÿ¨ÿÿ©ÿÿÿÿÿÿÿÿÿÿÿÿÿÿÿÿÿÿ¥ÿÿÿÿÿ¤ÿÿÿÿÿ¥ÿ¡ÿÿÿÿÿÿ©ÿÿÿÿÿ¨ÿÿÿÿÿ¯ÿ¤ÿÿÿÿÿÿÿ¡ÿÿÿ£ÿÿÿÿÿÿÿÿ ÿÿÿÿÿªÿ§ÿÿÿÿÿÿÿÿÿÿ£ÿÿÿÿÿ¡ÿ©ÿÿ­ÿÿÿÿÿÿ«ÿÿÿÿÿ ÿÿÿ¥ÿÿÿÿ}ÿÿÿÿÿÿÿÿÿÿÿÿÿ¢ÿÿ¤ÿ£ÿÿÿÿÿÿÿÿÿÿÿ¡ÿÿ©ÿÿÿÿÿÿ¢ÿ¢ÿ²ÿ¡ÿÿÿ¾ÿ®ÿ²ÿÿÿ¡ÿ¥ÿÿÿÿÿ ÿ¤ÿÿ®ÿÿÿÿ ÿÿÿÿÿÿÿ¦ÿ¦ÿ¥ÿ§ÿÿÿÿÿÿÿÿÿÿ ÿÿÿÿÿ§ÿ¦ÿÿ¢ÿÿ¨ÿÃÿÿÿ¥ÿxÿÿÿ©ÿÿÿ°ÿÿÿÿÿÿÿÿÿÿÿÿ¦ÿ¦ÿ£ÿÿÿ£ÿ¦ÿÿÿÿÿÿÿÿÿ¤ÿÿÿÿ¯ÿ©ÿÿÿ¦ÿÿ ÿÿ£ÿÿ«ÿÿÿÿ©ÿÿÿÿ²ÿ¤ÿÿ£ÿ©ÿÿÿÿÿÿÿÿÿÿÿÿÿÿÿvÿhÿ`ÿ|ÿÿÿÿÿ¥ÿ¨ÿ¯ÿÿÿÿ¤ÿÿÿÿ¢ÿ¡ÿ¢ÿÿ¡ÿ«ÿÿÿÿ°ÿ¤ÿÿ£ÿ°ÿªÿÿÿ ÿÿÿ¥ÿ¨ÿ§ÿ¨ÿ¤ÿ¢ÿÿÿ ÿ¡ÿÿ¢ÿºÿ¬ÿ£ÿ£ÿ£ÿ£ÿÿÿÿ°ÿ¯ÿ ÿÿªÿ§ÿÿÿÿÿÿÿ ÿÿ ÿ£ÿÿÿÿÿÿÿÿÿÿÿÿÿÿÿ{ÿÿÿÿ¢ÿ ÿ©ÿÿÿ ÿÿÿ¢ÿÿµÿÿÿÿ¢ÿ©ÿ¥ÿÿÿ§ÿÿ©ÿªÿ§ÿÿÿ§ÿ ÿÿÿÿÿ«ÿ¬ÿÿÿ§ÿÿÿ­ÿ«ÿÿ¦ÿÿÿÿÿ£ÿ¦ÿÿ«ÿ±ÿÿ©ÿÿÿÿÿÿÿÿÿ¨ÿ¢ÿÿÿÿ¥ÿ¬ÿ¤ÿÿ«ÿ§ÿÿ¡ÿ§ÿ¤ÿÿÿÿÿ¢ÿÿÿÿÿ¬ÿÿÿÿÿ¿ÿ ÿ ÿÿ§ÿÿ ÿÿ¡ÿÿ ÿ¦ÿ¢ÿÿÿ©ÿ¯ÿ¡ÿÿÿÿ¢ÿÿÿ¯ÿ¥ÿÿÿÿ§ÿ¬ÿÿ¦ÿÿ¬ÿ¥ÿ¡ÿ¤ÿÿ³ÿ ÿ§ÿ¢ÿ£ÿ©ÿÿÿªÿ§ÿ¤ÿ­ÿ¤ÿÿ¡ÿÿÿ§ÿ¨ÿ¦ÿ²ÿ°ÿÿÿÿ¨ÿ¦ÿ£ÿ¶ÿ¡ÿ«ÿ©ÿÿ¡ÿ®ÿ¢ÿÿ¡ÿÿ¥ÿ¤ÿÿÿÿÿ ÿ¥ÿ¤ÿ©ÿ¢ÿÿÿÿÿÿÿ¦ÿªÿ¬ÿÿ£ÿ£ÿ¡ÿÿ¢ÿÿ¡ÿ¡ÿªÿÿ£ÿ ÿÿÿ ÿÿÿÿ²ÿÿÿ§ÿªÿ¥ÿÿÿÿ¤ÿÿÿ¦ÿÿ ÿ¤ÿÿÿÿÿ§ÿ¤ÿ¨ÿ³ÿ¥ÿ©ÿ£ÿ¢ÿ¤ÿ ÿ¢ÿ¦ÿÿÿ¨ÿÿÿ«ÿ®ÿ¨ÿ·ÿÿÿ±ÿªÿÿÿ­ÿ±ÿ«ÿÿÿ­ÿªÿ±ÿ¬ÿªÿÿÿÿÿÿÿÿ¡ÿÿÿÿÿÿÿÿqÿÿ|ÿÿÿ§ÿ¤ÿ ÿ­ÿ©ÿ¡ÿÿÿ«ÿ£ÿÿÿÿÿ¨ÿÿÿÿ¨ÿÿÿ¦ÿÿÿÿµÿ«ÿ ÿ£ÿÿÿÿÿ£ÿ¦ÿ ÿÿÿ¯ÿ°ÿÿÿÿÿÿÿ£ÿÿÿÿÿÿÿÿÿÿÿÿÿÿ~ÿÿjÿiÿÿwÿÿÿ~ÿÿÿÿÿÿÿÿÿÿÿÿÿÿÿÿÿÿvÿ~ÿÿÿÿÿÿjÿtÿsÿuÿ|ÿzÿÿ|ÿwÿÿÿÿÿÿÿÿ¦ÿÿÿ¡ÿÿÿÿÿÿ|ÿÿÿÿzÿlÿÿÿÿÿÿÿÿÿÿ{ÿÿÿÿÿzÿÿÿÿÿÿÿÿ¤ÿÿÿÿÿ£ÿÿÿÿÿÿÿÿÿÿÿÿÿ³ÿ³ÿ¦ÿ­ÿªÿÿÿÿÿÿÿÿÿ«ÿÿÿÿ£ÿÿ¡ÿ¥ÿ­ÿ®ÿÿÿÿ¢ÿÿÿÿÿ¨ÿ¦ÿ¤ÿÿ¢ÿÿÿÿsÿ©ÿÿ¢ÿÿÿÿÿÿ£ÿÿÿ®ÿ¬ÿ¡ÿ¦ÿ ÿ¡ÿÿ¤ÿÿ©ÿÿÿÿÿ ÿªÿ£ÿÿÿ£ÿ¶ÿ¨ÿÿÿÿ\ÿ:ÿ9ÿ7ÿBÿ1ÿ3ÿ>ÿ0ÿÿ5ÿRÿ_ÿqÿsÿÿÿÿÿÿtÿÿÿÿÿÿÿÿ~ÿlÿzÿzÿxÿqÿvÿÿpÿÿdÿZÿnÿwÿÿÿÿÿqÿlÿzÿÿÿwÿÿÿÿ{ÿÿÿÿyÿlÿcÿqÿ|ÿpÿkÿ|ÿzÿpÿ:ÿ$ÿúþÑþÿHÿuÿÿÿÿÿÿÿÿÿÿÿÿ£ÿÿ}ÿgÿwÿwÿ|ÿÿÿÿpÿsÿÿÿÿÿÿÿ¡ÿÿÿÿÿÿÿÿÿÿÿ{ÿÿÿÿÿÿÿÿXÿåþ³þáþ*ÿ^ÿkÿ1ÿÿÿÿÿÿÿÿÿÿÿÿÿÿÿÿÿ§ÿÿÿÿÿÿÿÿÿÿÿÿÿÿÿÿÿ ÿÿÿÿÿÿÿÿÿ§ÿ¡ÿÿÿÿÿÿ ÿÿyÿÿÿÿÿÿÿÿÿÿ©ÿ£ÿÿÿÿÿÿÿ¡ÿ¢ÿ¡ÿÿ}ÿÿ¦ÿ ÿÿÿÿÿÿÿÿÿÿÿÿÿÿ~ÿzÿÿÿÿÿÿ~ÿÿ¢ÿÿÿÿ{ÿÿ¤ÿÿÿÿÿÿ ÿÿ¤ÿÿÿ£ÿÿ¤ÿ¥ÿÿÿÿÿÿÿ¡ÿ­ÿÿÿ ÿ§ÿ ÿ¢ÿ ÿÿÿÿÿÿ ÿ§ÿÿÿÿÿÿÿÿÿÿý=ýþpÿÿÿÿÿÿÿÿÿ¢ÿÿÿ­ÿÿÿÿÿÿÿÿÿÿÿ£ÿÿ ÿÿ©ÿ£ÿÿÿÿ£ÿÿ¡ÿ§ÿÿ§ÿ§ÿÿÿÿ¥ÿ¨ÿÿÿÿÿÿÿÿÿÿÿÿ©ÿ¤ÿÿÿÿÿ£ÿÿ¡ÿÿÿÿÿÿÿÿ¥ÿ°ÿ¤ÿ¡ÿ¢ÿ¡ÿ¢ÿ§ÿ«ÿ¢ÿ¦ÿ¢ÿÿÿÿÿÿÿÿÿÿÿÿÿÿÿÿÿÿÿ ÿÿÿÿÿÿ ÿ«ÿ¤ÿÿÿÿÿ ÿÿÿ¬ÿÿÿÿÿÿÿÿÿÿÿÿÿÿÿÿÿÿ¬ÿ¥ÿ¤ÿ«ÿªÿ¥ÿªÿ³ÿ«ÿ¢ÿÿ¢ÿÿÿ¦ÿ¨ÿ ÿÿ¢ÿ¨ÿ¯ÿÿÿÿ¦ÿÿÿÿ«ÿ·ÿÿÿ¢ÿÿÿÿÿÿÿÿÿÿÿÿÿÿÿÿ}ÿÿÿÿÿÿÿÿÿºÿ ÿÿÿÿÿÿÿÿÿÿÿÿÿÿÿÿÿÿÿÿÿ ÿ¢ÿ¥ÿ¤ÿÿÿÿÿ£ÿÿ¤ÿÿÿÿÿÿÿÿÿÿÿÿÿÿÿÿÿÿÿ¦ÿ¤ÿ­ÿ¢ÿ¤ÿ®ÿ©ÿÿ¤ÿ§ÿ¡ÿÿÿÿÿÿÿÿÿ¢ÿ§ÿºÿ¬ÿ¨ÿªÿ­ÿ¬ÿÿÿ¦ÿ«ÿ©ÿ¢ÿÿÿ ÿ¢ÿ¥ÿ´ÿ´ÿ¸ÿ´ÿ«ÿ¦ÿ¤ÿ¥ÿ¡ÿ³ÿ´ÿ¦ÿ¨ÿªÿ§ÿ¤ÿ£ÿÿÿ£ÿ¨ÿÿÿÿ¨ÿ©ÿ ÿ£ÿÿ£ÿ¸ÿ´ÿ¯ÿ¢ÿÿ¢ÿ©ÿ¡ÿÿÿÿ£ÿ§ÿ ÿÿÿ£ÿ§ÿÿ¶ÿ¬ÿ§ÿ¦ÿ±ÿ³ÿ«ÿ¥ÿÿ¨ÿÿ¡ÿÿ­ÿ­ÿ§ÿ­ÿµÿ°ÿ¦ÿ¾ÿ§ÿ¢ÿ¦ÿ¡ÿ¥ÿ°ÿ³ÿ³ÿ±ÿ¨ÿÿ¯ÿÿÿÿ£ÿ¢ÿÿ ÿ¢ÿÿªÿÿ¤ÿ­ÿ¥ÿ¡ÿ¤ÿ¤ÿ«ÿªÿ°ÿ¨ÿ¬ÿ¤ÿ¢ÿ¤ÿ¬ÿµÿ®ÿ¢ÿ¤ÿ½ÿ©ÿ®ÿ¨ÿÿÿ¢ÿ¨ÿ«ÿ§ÿªÿ«ÿÿÿ¤ÿ«ÿ®ÿ¨ÿ¥ÿªÿÿ¤ÿ°ÿÿ¤ÿ¥ÿ¢ÿ¦ÿªÿ£ÿÿÿÿ«ÿ©ÿÿÿÿ¦ÿ¡ÿÿÿÿ¨ÿÃÿÿÿªÿÿÿ¬ÿªÿÿÿÿ®ÿªÿÿ±ÿÿÿÿ¤ÿ£ÿ£ÿ¦ÿÿ½ÿ³ÿ ÿ¥ÿ®ÿ³ÿ§ÿÿ¤ÿ­ÿ¯ÿ²ÿÿÿÿÿÿ±ÿ¬ÿ«ÿ¶ÿµÿ§ÿÿÿ ÿºÿ´ÿÿÿ¬ÿ±ÿ¤ÿ¡ÿ§ÿ©ÿ±ÿ®ÿ§ÿ«ÿÿ¨ÿ¦ÿ¥ÿ¤ÿ¥ÿ©ÿ¥ÿ£ÿÿÿÿ¥ÿ¸ÿ§ÿ¦ÿ©ÿ¦ÿ¦ÿ¦ÿ ÿ¤ÿ¨ÿÿ®ÿÿÿÿÿ£ÿ¡ÿÿÿ ÿ¢ÿÿ½ÿ³ÿ¬ÿ¢ÿ§ÿ¬ÿ¤ÿÿ¥ÿ¦ÿ ÿ©ÿ ÿ°ÿ«ÿ®ÿ¦ÿÿ§ÿ©ÿ©ÿµÿ¶ÿ¨ÿ§ÿ³ÿ©ÿ§ÿ£ÿªÿ¡ÿ±ÿ¡ÿÿÿÿÿ ÿÿÿ¦ÿ´ÿ¦ÿ¡ÿÿÿÿ§ÿ§ÿ¥ÿ ÿÿ¦ÿÿÿÿ«ÿ­ÿ·ÿÿ±ÿ±ÿ£ÿÿÿ¢ÿ¬ÿ¬ÿÿ¦ÿÿ¨ÿ­ÿ ÿ¥ÿ ÿÿªÿ­ÿ¥ÿ¤ÿÿÿ·ÿÿ®ÿ¤ÿ¡ÿ«ÿ¢ÿ ÿ¤ÿ§ÿ°ÿ±ÿÿÿ¡ÿ¨ÿÿ¶ÿ¬ÿ ÿÿÿÿÿ¥ÿ¡ÿÿ©ÿ¢ÿ ÿÿºÿ®ÿÿÿ±ÿÿ¤ÿ§ÿ¦ÿªÿ­ÿ«ÿ¥ÿ ÿ¡ÿ¢ÿ©ÿ¢ÿ¦ÿÿ¢ÿ¡ÿ¦ÿ¢ÿ£ÿ§ÿÿÿ¦ÿ£ÿ¡ÿÿÿÿÿ©ÿ ÿÿ¬ÿ®ÿ¦ÿ§ÿ¥ÿ©ÿ´ÿ©ÿ¦ÿ¦ÿ©ÿÿÿ§ÿ§ÿÿÿ«ÿ­ÿ¢ÿÿ¢ÿÿÿÿÿ¥ÿ³ÿÿ±ÿ¦ÿ¯ÿ¨ÿ¡ÿÿÿÿÿÿ§ÿ§ÿ ÿÿ¢ÿªÿ¢ÿ¢ÿÿ¢ÿÿ·ÿ¨ÿ£ÿÿÿ¥ÿ°ÿ¶ÿ¶ÿ°ÿ©ÿ­ÿ¨ÿÿ°ÿÿÿ±ÿ«ÿ¥ÿªÿ¯ÿ­ÿ ÿÿ£ÿ¡ÿÿªÿªÿ§ÿ¦ÿ¬ÿ¥ÿ·ÿÿÿ§ÿÿÿ©ÿ¢ÿ ÿÿÿ¥ÿ¥ÿ ÿ¢ÿ ÿÿ©ÿÿ¢ÿÿ¤ÿÿÿÿ£ÿ¥ÿÿÿÿÿÿÿ¢ÿ£ÿÿÿÿ©ÿµÿÿÿÿÿÿÿÿÿÿÿÿ¡ÿÿÿÿÿÿ¢ÿÿÿÿÿÿÿÿÿÿÿÿÿÿÿÿÿÿÿÿÿÿÿÿÿ¥ÿÿÿÿÿÿÿÿÿÿÿÿÿÿÿÿ¡ÿÿÿÿÿÿÿÿÿÿÿÿÿÿyÿÿÿÿÿÿÿÿÿÿ¦ÿÿ¢ÿ¢ÿÿ¢ÿÿÿÿÿÿÿ ÿÿÿÿ¢ÿÿÿ§ÿÿÿÿÿÿÿ|ÿ}ÿÿÿÿÿÿÿ§ÿÿ£ÿÿÿÿÿÿÿÿÿÿÿ¥ÿ¦ÿÿÿÿÿÿÿÿ§ÿ ÿÿÿÿ©ÿ«ÿ¡ÿªÿ­ÿ¡ÿ³ÿ ÿÿÿ­ÿÿÿÿ©ÿ§ÿ­ÿ¤ÿ¥ÿ²ÿ«ÿÿ£ÿ¤ÿÿÿ¡ÿ©ÿ¤ÿ¤ÿ¤ÿ ÿÿ³ÿÿÿ£ÿ¡ÿ¡ÿ¬ÿÿÿÿÿ£ÿÿÿ£ÿÿ¡ÿ¢ÿÿÿÿ ÿ¡ÿ¨ÿªÿ¤ÿÿÿ§ÿ¤ÿÿÿÿÿÿÿÿÿÿÿ{ÿÿÿÿÿÿÿ¨ÿ¨ÿ¨ÿ¥ÿ§ÿÿÿ°ÿÿ³ÿÿÿÿ·ÿÿÿ§ÿÿ«ÿ¦ÿ ÿÿÿ¢ÿ­ÿ¢ÿÿ ÿÿÿÿ£ÿ¬ÿ¤ÿ¦ÿµÿÿÿÿÿ£ÿ­ÿÿÿ¡ÿÿÿÿÿÿ¡ÿ¢ÿ ÿÿÿÿÿÿ ÿ§ÿ¤ÿÿÿÿÿÿ¡ÿ®ÿ¤ÿÿ©ÿ©ÿÿ ÿ§ÿÿÿÿÿ¡ÿÿÿÿÿÿªÿÿÿ¥ÿ¨ÿÿÿÿ¡ÿÿ«ÿ¥ÿ ÿ³ÿ©ÿÿ¯ÿÿ§ÿÿÿÿÿÿÿÿÿÿÿÿÿÿ¡ÿÿÿ£ÿ¥ÿÿÿ©ÿÿÿ¢ÿÿÿÿÿ ÿÿÿÿÿ­ÿÿ­ÿÿÿ¢ÿ¦ÿ¤ÿ©ÿÿ±ÿ¯ÿÿÿ¯ÿÿÿ¥ÿÿÿÿÿ§ÿ¯ÿÿÿÿ¤ÿ®ÿÿ¥ÿ®ÿªÿªÿ¹ÿÿ¨ÿÿÿ¦ÿÿÿÿÿÿÿÿÿÿÿ¡ÿ¤ÿÿÿÿfÿgÿnÿrÿxÿÿ§ÿ¦ÿÿÿ|ÿÿÿ¢ÿ¨ÿ¸ÿÿÿ²ÿ£ÿªÿÿ©ÿ«ÿµÿÿÿÿÿÿÿÿÿÿÿÿÿ¢ÿÿÿÿÿ¢ÿÿÿÿÿÿÿÿ ÿÿÿÿÿÿ¤ÿÿ£ÿÿÿÿÿÿ¤ÿÿÿÿÿÿÿÿÿÿÿÿÿ ÿÿ¨ÿÿÿÿÿ¤ÿÿÿÿÿÿÿÿÿÿ¢ÿÿÿÿªÿ­ÿÿÿÿÿÿÿÿÿ­ÿ¡ÿÿÿÿÿÿÿ¡ÿÿ~ÿ|ÿÿÿÿÿÿ ÿÿÿÿ£ÿÿ©ÿÿÿÿÿ}ÿÿÿÿÿ~ÿ¦ÿ¨ÿ¤ÿÿÿÿ¡ÿÿ£ÿ¡ÿ¢ÿÿÿÿÿÿ¬ÿÿÿÿÿ¡ÿ¢ÿ¤ÿÿÿÿÿ¢ÿÿÿ¤ÿÿÿÿÿÿ¡ÿ­ÿÿ£ÿ§ÿÿÿ­ÿ±ÿ®ÿÿÿÿÿÿ¦ÿÿÿÿÿÿÿÿÿÿÿÿÿ¥ÿ«ÿªÿ§ÿÿÿÿÿÿÿÿ¡ÿ¢ÿªÿ¢ÿÿÿ¦ÿªÿÿÿÿ¤ÿ¥ÿÿÿÿ®ÿ§ÿ¤ÿÿÿ«ÿÿÿ­ÿÿ©ÿÿÿÿÿÿ¥ÿÿÿÿÿÿÿÿÿÿÿ£ÿÿÿ£ÿÿÿÿÿÿ®ÿ«ÿ¢ÿÿÿÿÿÿÿÿÿÿÿÿÿÿÿ ÿ£ÿÿÿ¤ÿªÿ¥ÿ¢ÿÿÿ ÿ£ÿÿÿÿ£ÿÿÿ£ÿÿ¥ÿ¤ÿÿÿÿ¥ÿ¡ÿÿÿÿÿÿ ÿÿ¤ÿ©ÿÿÿ¬ÿÿÿÿÿ ÿ¨ÿÿ©ÿÿÿÿ©ÿÿÿÿwÿ¡ÿÿÿÿÿªÿ¨ÿÿ¡ÿ£ÿÿÿÿÿÿÿÿÿÿÿÿÿÿ ÿÿÿ¨ÿÿÿÿÿÿ ÿ¤ÿ¨ÿ ÿÿÿÿÿ¦ÿÿÿÿÿÿ¤ÿÿÿ¤ÿÿ¨ÿÿÿÿ¡ÿ®ÿÿÿÿÿÿÿ¤ÿÿÿÿÿÿÿÿÿÿÿÿÿÿÿÿÿ¨ÿ¬ÿ ÿÿÿÿÿÿÿÿÿÿÿÿÿÿÿ¥ÿÿ¡ÿÿÿÿ ÿÿ¬ÿÿÿªÿ¬ÿ¦ÿÿÿÿÿÿÿÿÿÿÿÿÿ¢ÿÿÿ¥ÿ£ÿÿÿÿÿ¦ÿ£ÿÿÿÿ¢ÿ£ÿÿÿ¢ÿ¨ÿ¡ÿÿÿÿÿÿÿÿÿÿÿ¢ÿ ÿÿ¥ÿÿ­ÿÿÿÿ¢ÿ¢ÿÿ¦ÿÿÿÿ£ÿ¥ÿ¬ÿÿÿÿÿÿÿÿÿÿÿÿÿÿ¡ÿÿÿÿÿÿÿÿÿ¥ÿ¢ÿ«ÿÿÿÿ¢ÿªÿÿ¡ÿÿ{ÿ¥ÿ¸ÿ¦ÿ«ÿÿÿÿÿÿÿ·ÿÿÿÿÿ£ÿ¬ÿÿÿÿ¡ÿ«ÿÿÿÿÿ£ÿÿ£ÿ©ÿ¤ÿÿÿÿ¢ÿ£ÿÿÿ ÿÿ­ÿ®ÿ£ÿÿÿÿÿÿ¥ÿ ÿÿ°ÿ¤ÿªÿ¬ÿ©ÿÿÿÿÿ¤ÿÿ¨ÿ«ÿ ÿ¡ÿÿÿÿÿ£ÿ£ÿÿÿÿÿÿzÿUÿåþ¼þPÿÿÿÿÿ§ÿ°ÿ©ÿ¨ÿÿÿÿÿÿÿÿÿ¦ÿÿÿ©ÿÿ ÿÿÿÿ¢ÿÿÿÿÿ ÿÿ¡ÿ ÿÿ¡ÿ¤ÿ¥ÿ ÿ¡ÿ£ÿ«ÿ°ÿÿÿÿÿÿzÿÿÿ©ÿ ÿ¢ÿÿÿÿÿ­ÿÿ¥ÿÿÿÿ¤ÿ¥ÿ¤ÿ¨ÿ·ÿ©ÿÿÿ¢ÿÿÿÿÿÿ«ÿÿÿÿÿ|ÿqÿtÿÿÿÿ©ÿ¤ÿ¥ÿ¢ÿÿ§ÿÿ®ÿ¡ÿÿ£ÿ¡ÿÿÿ ÿ©ÿ¥ÿÿÿ£ÿÿªÿ¯ÿÿÿÿÿ ÿÿ¢ÿ¬ÿ¦ÿÿÿÿÿ ÿ§ÿ¥ÿ¦ÿ ÿÿºÿÿ ÿ¦ÿªÿÿ­ÿ~ÿÿÿ§ÿÿÿ¦ÿrÿÿ¶ÿÿÿ¡ÿ©ÿÿÿ¢ÿ ÿ ÿ«ÿ¨ÿ ÿ ÿÿÿ§ÿ§ÿÿÿ¨ÿ¤ÿ¦ÿ¨ÿ©ÿÿ¢ÿÿ¨ÿÿ¢ÿÿÿ­ÿ«ÿ¦ÿÿ«ÿÿÿÿ£ÿÿÿ¡ÿ¢ÿÿÿ¥ÿ¢ÿÿÿÿÿ¤ÿÿ£ÿ¢ÿÿ­ÿ¦ÿÿÿ±ÿÿ£ÿªÿÿÿÿ¦ÿÿ§ÿ£ÿ¡ÿÿÿÿÿ£ÿÿÿ¦ÿ²ÿ±ÿ¡ÿÿ£ÿ¡ÿ£ÿ¤ÿ©ÿ¬ÿ¦ÿ ÿÿÿ£ÿÿÿ¯ÿ¦ÿ¥ÿ«ÿ¦ÿªÿÿÿÿ²ÿ£ÿ¤ÿÿÿÿÿ¡ÿ©ÿ©ÿÿÿÿÿ¤ÿ¢ÿÿÿ¬ÿ±ÿÿ ÿÿ¥ÿ­ÿÿÿ£ÿÿÿÿ«ÿÿÿ¯ÿ§ÿ ÿÿÿÿ¢ÿ¦ÿÿÿÿÿ£ÿÿÿÿ¤ÿÿÿÿÿ­ÿÿÿÿÿÿÿÿ¢ÿ§ÿ©ÿÿ¡ÿÿÿÿÿÿÿÿ£ÿ¡ÿ©ÿ²ÿ®ÿ¡ÿ§ÿÿ¡ÿÿ¬ÿÿ ÿ´ÿ¸ÿ«ÿÿÿ¢ÿÿ®ÿ±ÿÿÿ©ÿ ÿÿ¨ÿ¦ÿÿÿÿÿÿÿÿ¡ÿÿÿ¦ÿ{ÿ{ÿ­ÿ§ÿ³ÿ¤ÿ±ÿ°ÿÿÿ¦ÿ£ÿÿÿÿÿ ÿÿÿÿÿ¡ÿÿÿÿÿÿÿÿ«ÿÿÿÿÿÿÿ ÿ¡ÿ¢ÿÿÿ¬ÿÿsÿÿÿÿÿ¤ÿÿ}ÿÿtÿÿÿ£ÿÿÿÿÿzÿwÿwÿÿÿÿÿÿuÿvÿ}ÿÿÿÿÿÿÿÿ~ÿÿ~ÿ|ÿ{ÿqÿxÿÿ~ÿyÿÿÿÿ ÿÿxÿÿ{ÿvÿtÿtÿÿxÿtÿxÿrÿpÿxÿÿÿÿÿÿÿÿÿÿÿÿÿÿÿÿÿÿÿÿÿzÿÿrÿtÿÿ£ÿÿÿÿ|ÿÿÿÿuÿÿÿÿÿÿÿÿÿÿÿÿ¡ÿÿ ÿ¨ÿÿÿ¥ÿ¨ÿÿÿÿÿÿÿÿ¥ÿ«ÿ«ÿÿÿÿÿÿÿÿÿÿÿÿ¢ÿ¥ÿÿÿÿÿ¦ÿ­ÿ£ÿÿÿÿÿÿÿ¢ÿ ÿÿ¤ÿ¥ÿ¤ÿÿ¢ÿÿÿ®ÿÿÿ©ÿ¨ÿÿ¥ÿÿÿÿÿÿÿ¦ÿ©ÿÿÿÿÿ¡ÿÿÿ¥ÿªÿÿÿÿ ÿÿÿÿÿÿ©ÿ¶ÿ¯ÿ¢ÿÿoÿEÿZÿHÿ>ÿ(ÿ,ÿ"ÿþþùþ$ÿFÿPÿdÿyÿÿÿÿ¢ÿ{ÿuÿÿ¨ÿÿÿÿÿ¦ÿÿÿqÿoÿqÿoÿyÿmÿ}ÿtÿeÿfÿnÿÿÿ~ÿ}ÿyÿkÿmÿÿÿwÿÿÿÿÿÿÿÿÿÿ~ÿÿwÿ}ÿÿ|ÿrÿbÿQÿÿôþaþþOÿrÿyÿÿÿÿÿÿÿÿÿÿ¦ÿÿÿ¡ÿzÿÿÿÿÿÿuÿsÿ}ÿ~ÿÿÿÿÿÿÿÿÿÿÿÿÿÿÿÿÿÿÿ|ÿ©ÿÿ¨ÿÿÿÿ~ÿVÿþþÿKÿqÿ|ÿÿÿÿÿÿ§ÿÿÿÿÿÿÿÿÿÿÿÿÿÿÿÿÿÿ¥ÿÿzÿ~ÿÿÿÿÿÿÿÿ£ÿÿÿÿÿÿÿÿÿ¢ÿÿÿÿÿ|ÿÿÿÿÿÿÿÿÿÿÿÿÿÿÿÿÿÿÿÿÿÿÿÿÿÿÿÿÿ¦ÿÿ}ÿÿÿÿÿÿÿÿÿÿÿÿtÿjÿuÿÿÿÿÿÿÿÿÿÿÿÿ·ÿÿ ÿÿÿÿÿÿÿ¨ÿÿ±ÿ®ÿÿ©ÿ£ÿ¦ÿÿÿÿ¡ÿ¡ÿ¦ÿ¦ÿºÿÿ¨ÿ¡ÿÿÿ ÿ¤ÿÿÿ¢ÿÿÿ§ÿ¦ÿÿÿÿÿÿÿwÿzþü*ý÷þvÿÿÿÿÿÿÿÿÿ©ÿÿ²ÿÿÿÿÿÿÿÿÿÿÿ«ÿ¢ÿÿÿÿ¨ÿÿÿÿÿ ÿ¡ÿÿ¤ÿÿ«ÿÿÿÿÿÿÿÿÿÿÿÿÿÿÿÿÿÿÿÿÿ¤ÿÿÿÿÿÿÿÿÿ¤ÿ¥ÿ¬ÿ¡ÿÿÿÿ ÿÿ ÿ¨ÿ«ÿ¤ÿ©ÿ¥ÿÿÿÿÿ¤ÿÿÿÿÿÿÿÿÿÿÿÿÿÿÿÿÿÿÿÿÿÿÿÿÿ¡ÿÿÿ¥ÿÿ¤ÿ¯ÿ¨ÿ¢ÿÿÿÿ ÿÿÿÿ¤ÿÿÿÿÿÿÿÿµÿ£ÿ¡ÿÿÿ ÿ£ÿÿÿ¢ÿÿ¤ÿÿÿ¦ÿ¤ÿÿÿÿ¡ÿ£ÿ ÿÿÿÿÿÿÿ¤ÿÿÿÿÿÿÿÿÿÿÿÿÿÿÿÿÿ¡ÿ¡ÿªÿÿÿÿÿÿÿÿÿÿ¦ÿÿÿÿÿÿ¢ÿ¥ÿÿÿÿÿÿÿÿ§ÿÿ¦ÿ«ÿÿ¥ÿÿÿÿÿ¥ÿ©ÿ§ÿ¢ÿÿÿÿÿÿÿ¢ÿ£ÿ¨ÿ¦ÿÿÿÿÿÿÿÿÿÿÿyÿÿ±ÿÿ¥ÿ¢ÿ¡ÿ¥ÿ¦ÿ ÿ£ÿ«ÿ¯ÿ¢ÿÿÿÿ¦ÿ¯ÿ«ÿ¡ÿ¶ÿ¨ÿ²ÿ©ÿ§ÿ«ÿ¬ÿµÿ¬ÿÿ¥ÿ¤ÿÿ«ÿ±ÿ¨ÿªÿ¨ÿ¢ÿ«ÿ¬ÿ±ÿ«ÿªÿ¬ÿ¨ÿ ÿ£ÿºÿ­ÿ¢ÿ¨ÿ±ÿ¯ÿªÿ®ÿ¨ÿÿ©ÿ§ÿ¬ÿ§ÿ¦ÿ§ÿ¤ÿ ÿªÿ¥ÿ«ÿªÿ«ÿ±ÿ§ÿÿÿÿ¦ÿÿ©ÿ©ÿ ÿ¥ÿ¥ÿÿÿÿ¡ÿ¬ÿ±ÿ§ÿ ÿ ÿ¢ÿ¢ÿ¦ÿ©ÿ¢ÿ¨ÿ²ÿÿ¦ÿ°ÿ²ÿ®ÿªÿªÿ¨ÿÿ¬ÿ¤ÿ¥ÿ¨ÿ©ÿ¢ÿ£ÿ«ÿ¦ÿ¯ÿ¥ÿÿ«ÿ£ÿ¤ÿÿÿ£ÿ¢ÿ¥ÿ£ÿÿºÿ­ÿ³ÿ¯ÿ¤ÿÿ¡ÿ ÿ ÿÿÿÿ®ÿ»ÿµÿ¸ÿ¼ÿ­ÿ¡ÿ©ÿ£ÿ¢ÿ¦ÿ¥ÿ®ÿªÿ¤ÿ¥ÿªÿ²ÿ¥ÿªÿ¦ÿ¤ÿ¨ÿ¯ÿ£ÿÿ¦ÿ¯ÿ¡ÿ¡ÿÿÿªÿ®ÿ«ÿ¤ÿ¥ÿ­ÿªÿÿÿÿ£ÿ¨ÿ§ÿ ÿÿ¢ÿ«ÿ¦ÿ¬ÿ¢ÿÿÿªÿÿÿÿÿ¦ÿ©ÿ£ÿÿ¤ÿ¢ÿÿÿ®ÿ£ÿÿ¡ÿ£ÿÿÿÿÿÿ²ÿÿ ÿÿ©ÿ¬ÿ¦ÿ¦ÿ±ÿ²ÿ¦ÿ¡ÿÿ¡ÿÿÿ ÿ¤ÿ¬ÿ®ÿ¢ÿ¡ÿ·ÿ§ÿªÿÿÿ±ÿ«ÿ¤ÿÿÿÿ¤ÿ¦ÿ«ÿ¯ÿµÿ¥ÿ¢ÿÿÿÿÿÿ¥ÿ«ÿ¨ÿÿÿ©ÿ­ÿ©ÿ¢ÿ±ÿªÿÿ£ÿ©ÿ«ÿ£ÿ°ÿÿ©ÿÿÿ¡ÿ¢ÿ£ÿ¦ÿ¢ÿÿÿ«ÿÿ ÿÿ ÿ¥ÿ¥ÿÿÿ¨ÿµÿ®ÿ¢ÿÿÿ°ÿÿ°ÿ¡ÿ¥ÿ­ÿ±ÿ«ÿ¬ÿ³ÿ¨ÿ¢ÿ¨ÿÿ«ÿÿ«ÿªÿ¨ÿ£ÿ§ÿ¡ÿÿÿÿ ÿ¡ÿ«ÿ«ÿ£ÿ¡ÿ¢ÿ§ÿ«ÿÿÿ¦ÿ©ÿÿÿ ÿ¥ÿÿÿ¡ÿ£ÿ°ÿ«ÿ¡ÿÿÿÿÿ ÿ£ÿ§ÿ®ÿÿ§ÿÿÿ¯ÿ©ÿÿ¨ÿ¸ÿªÿ¥ÿ±ÿªÿ§ÿÿ¡ÿ£ÿ¢ÿ¢ÿ¥ÿ¬ÿ¥ÿÿ¤ÿ©ÿ£ÿ£ÿ°ÿ­ÿÿ±ÿ¡ÿÿÿÿÿ¢ÿ¡ÿÿÿÿÿÿ¤ÿÿÿÿ¡ÿ ÿ ÿ¡ÿ¦ÿªÿ¬ÿ¦ÿ¦ÿ³ÿÿÿ¥ÿ©ÿÿÿ¡ÿÿÿÿÿ¡ÿ²ÿ½ÿ·ÿ±ÿ¡ÿÿÿ£ÿ¨ÿÿÿÿÿ¤ÿ§ÿ«ÿªÿ¤ÿ¦ÿ°ÿ¦ÿÿÿ¨ÿÿ ÿ¦ÿ¥ÿÿÿÿ¢ÿ¯ÿ¦ÿÿ¢ÿÿ¦ÿÿ±ÿ¥ÿ¤ÿÿÿ«ÿ®ÿ¡ÿ§ÿ¥ÿÿÿ¡ÿ«ÿ¢ÿÿÿÿÿ§ÿÿ©ÿ¢ÿÿÿ©ÿªÿ«ÿÿÿ¦ÿ¦ÿÿÿ¢ÿ ÿ¥ÿ¤ÿ©ÿÿÿ«ÿªÿ¨ÿ©ÿ¡ÿ¨ÿ¨ÿ¦ÿ¯ÿ¢ÿÿÿ¦ÿ©ÿ½ÿ¯ÿ¯ÿ¬ÿ¨ÿ©ÿ°ÿ·ÿ¡ÿÿÿÿÿÿ¥ÿ®ÿ¥ÿ¢ÿÿÿÿÿ®ÿ¤ÿ¨ÿÿÿÿ¤ÿ¯ÿ©ÿÿ¢ÿ¦ÿÿÿÿÿÿÿÿÿÿÿÿÿÿÿÿÿÿÿÿÿÿÿÿÿ£ÿ ÿ§ÿÿÿÿÿÿÿÿÿÿÿÿÿÿÿwÿÿ ÿÿÿÿÿÿÿÿÿÿÿÿÿÿÿÿÿÿÿÿÿÿÿÿÿÿÿÿÿÿÿÿÿÿÿÿÿÿÿÿÿÿÿÿÿ¥ÿÿÿÿÿÿÿ¡ÿ®ÿÿÿÿÿÿÿÿÿÿÿÿ¨ÿÿÿÿÿÿÿ~ÿÿÿÿÿÿÿÿwÿÿÿÿÿÿÿÿÿÿÿÿÿÿ¨ÿ¢ÿÿÿÿ ÿ£ÿ¦ÿ¥ÿÿ£ÿ¦ÿÿ¢ÿ¤ÿÿÿ£ÿÿÿªÿ¬ÿ¸ÿÿÿÿÿÿÿÿÿ§ÿªÿÿ¢ÿ¥ÿÿ§ÿ³ÿ¤ÿÿÿÿÿÿÿÿÿªÿÿÿÿÿªÿªÿÿÿÿÿÿÿÿ ÿ§ÿ®ÿªÿ¢ÿ§ÿÿ±ÿ¨ÿ ÿ¤ÿ¨ÿ¬ÿ¨ÿªÿ¤ÿ§ÿ¡ÿÿÿÿÿ{ÿÿÿÿ~ÿÿÿÿÿ£ÿÿÿÿÿÿ¤ÿÿÿÿ¦ÿ«ÿ£ÿ¢ÿ¦ÿªÿÿÿÿÿ¬ÿÿÿÿ ÿ¯ÿ©ÿ¡ÿ¥ÿ ÿÿÿÿ«ÿÿÿ©ÿ©ÿÿ¥ÿ~ÿÿÿ®ÿ¥ÿ¤ÿÿÿ¢ÿÿÿÿÿ¨ÿ¡ÿÿÿÿÿÿÿ¥ÿÿÿÿÿÿÿ¤ÿ ÿÿ©ÿÿ±ÿÿ ÿ°ÿ°ÿÿ¡ÿÿ­ÿ¦ÿÿ¦ÿ ÿÿÿÿ¡ÿ«ÿ¦ÿÿÿÿ¡ÿÿÿ¯ÿÿ²ÿÿÿ¥ÿ ÿÿÿÿÿÿ£ÿÿÿÿÿ ÿÿÿÿÿÿÿÿÿ¦ÿ¢ÿÿÿÿÿÿÿÿÿÿÿÿÿÿÿÿ ÿ¦ÿÿÿ«ÿµÿÿÿÿÿÿ¡ÿ¦ÿ¦ÿ¨ÿÿÿÿÿ¡ÿ«ÿªÿÿÿÿªÿ¡ÿ¦ÿÿ©ÿ¥ÿ¥ÿ°ÿÿ«ÿÿÿ­ÿÿ©ÿ ÿÿªÿÿÿÿÿÿÿÿÿÿuÿ@ÿÿ/ÿdÿfÿ|ÿÿÿ¡ÿÿ£ÿÿÿÿÿÿÿÿ£ÿÿÿÿ­ÿÿªÿ§ÿÿ ÿÿÿ£ÿ¡ÿÿÿÿÿÿ¥ÿÿÿÿÿ ÿ¨ÿÿÿÿÿÿ¦ÿÿÿÿÿÿÿÿÿÿÿÿ¤ÿÿÿÿÿÿÿ|ÿÿÿÿÿÿ£ÿÿÿÿ¤ÿ©ÿ¥ÿ¢ÿÿÿÿÿÿÿÿÿÿÿÿÿÿ£ÿ¢ÿÿÿÿ¹ÿ²ÿÿÿzÿÿÿÿÿÿ|ÿÿÿÿÿÿÿÿÿÿÿÿÿÿ£ÿÿÿÿÿÿ°ÿ¤ÿÿÿÿÿÿÿ¦ÿÿÿÿÿ§ÿÿÿÿÿ¡ÿÿ¤ÿ¯ÿ§ÿÿÿÿÿÿªÿÿ¢ÿ ÿÿÿÿÿÿÿÿÿÿÿÿÿÿÿÿÿÿÿÿÿÿ¹ÿ£ÿ£ÿ´ÿ¨ÿ©ÿ¡ÿÿÿÿ¥ÿ ÿÿÿÿÿÿÿ©ÿÿ¡ÿÿ¦ÿ«ÿ¡ÿÿ¨ÿ¦ÿ¦ÿÿÿ¨ÿ¥ÿ¥ÿ£ÿÿ¢ÿ§ÿ«ÿ©ÿÿÿ ÿ£ÿÿÿ«ÿ®ÿ©ÿ¢ÿÿ¡ÿ£ÿ ÿÿÿ«ÿÿ¡ÿÿ¤ÿ¢ÿÿÿÿ§ÿ°ÿÿÿÿÿÿÿÿÿÿÿ¢ÿ¥ÿÿÿÿÿÿÿÿ ÿ¥ÿÿÿÿÿÿÿ¤ÿÿ¦ÿ¬ÿÿ¡ÿÿªÿ¢ÿªÿ¨ÿÿ¤ÿÿÿ©ÿÿÿ¡ÿ®ÿ¨ÿÿ¤ÿÿ¡ÿ¨ÿÿÿ®ÿÿ¤ÿ¨ÿ¡ÿÿ¤ÿ¦ÿªÿÿÿÿÿÿÿÿÿªÿÿÿ¤ÿÿÿÿÿÿ ÿ¡ÿ­ÿ¤ÿÿÿ¢ÿÿÿÿÿÿ¡ÿÿÿÿ®ÿÿÿÿÿ¡ÿÿ¡ÿ ÿ ÿÿÿ¨ÿÿÿÿÿÿ¡ÿ§ÿ¤ÿ¡ÿÿÿÿÿÿÿÿÿ£ÿÿÿÿÿ¦ÿÿÿÿ£ÿ¤ÿÿÿÿÿ¡ÿªÿÿÿ¤ÿÿ¤ÿÿ ÿÿÿÿÿªÿÿÿÿÿÿÿÿÿÿ ÿ¬ÿÿÿ ÿ ÿ£ÿÿ ÿÿÿÿÿÿÿÿÿ¤ÿÿÿÿÿÿÿÿÿÿ¢ÿÿÿÿÿ¥ÿÿ£ÿ°ÿ ÿ ÿÿÿ ÿÿÿ¥ÿ ÿÿÿÿÿÿ£ÿÿÿÿÿÿÿÿÿÿ ÿ¡ÿÿÿÿÿÿÿÿÿ¦ÿ ÿÿÿÿÿ ÿÿÿÿÿÿ ÿ ÿÿÿ£ÿ¢ÿÿÿÿÿÿ§ÿÿÿÿÿ®ÿÿÿ¢ÿÿÿÿÿÿÿÿÿÿ¥ÿÿÿÿÿÿ ÿ¡ÿÿÿÿ­ÿ¡ÿ¦ÿ ÿ¢ÿÿÿÿÿ ÿ©ÿÿÿÿªÿ¡ÿÿÿ¦ÿ ÿÿÿ¡ÿÿÿÿÿÿÿÿÿÿÿÿ ÿ¡ÿÿÿÿÿÿÿ ÿÿÿ£ÿ°ÿ©ÿ®ÿÿÿÿÿ¨ÿ»ÿ¯ÿ¤ÿÿÿÿÿÿ¡ÿÿÿÿ¦ÿ¢ÿÿÿ³ÿÿÿÿ£ÿÿÿÿ£ÿÿÿ£ÿ¨ÿ¦ÿÿÿÿÿtÿdÿÿñý§ýÿÿÿ ÿ§ÿ­ÿ¤ÿÿ¢ÿ®ÿÿÿ¦ÿÿÿÿÿ§ÿ§ÿ¨ÿÿ©ÿÿÿÿÿ£ÿÿÿÿÿ¤ÿ ÿ¡ÿÿÿ§ÿ£ÿÿÿ¡ÿ¥ÿ¤ÿÿÿÿÿÿÿÿÿÿÿÿÿÿÿÿ¡ÿÿ¯ÿÿ¢ÿÿ³ÿÿÿ§ÿ¡ÿÿ¥ÿ¬ÿ¡ÿÿÿÿÿÿ ÿªÿÿÿÿÿÿfÿyÿÿÿÿ¡ÿ¨ÿ®ÿ¬ÿ ÿ¬ÿÿªÿÿ¯ÿÿÿªÿÿÿ¨ÿ¥ÿ£ÿÿÿÿÿ¤ÿÿÿÿÿ£ÿ¥ÿ«ÿ®ÿ¦ÿÿÿ¤ÿ¡ÿ ÿ§ÿÿÿ ÿÿÿÿÿ­ÿ¬ÿªÿÿÿ©ÿ¢ÿºÿÿÿ¬ÿ«ÿÿÿÿµÿ ÿÿÿªÿ¡ÿ ÿ¥ÿ®ÿ£ÿÿÿÿÿ¤ÿÿÿÿ¡ÿÿ¤ÿ¢ÿ©ÿ£ÿ¢ÿÿÿÿ¡ÿÿÿÿ¢ÿªÿÿÿÿÿÿ ÿÿÿ¡ÿ¡ÿ¡ÿ¦ÿ§ÿ£ÿ£ÿ¨ÿÿÿÿÿÿÿÿ§ÿÿ¦ÿÿ°ÿÿ¢ÿÿÿ£ÿÿÿÿÿÿÿ}ÿÿÿÿ ÿÿÿ¦ÿ¦ÿ¦ÿÿÿªÿ¡ÿÿÿ©ÿ§ÿÿ¡ÿ¡ÿÿ¨ÿÿÿ§ÿ¨ÿÿ£ÿ¦ÿÿÿÿ£ÿ¸ÿ®ÿ­ÿ©ÿªÿ°ÿ«ÿ©ÿ¥ÿ¡ÿÿÿ±ÿ©ÿ¡ÿÿ}ÿÿÿÿÿÿÿ­ÿ¢ÿÿÿ¥ÿ·ÿ¡ÿ¬ÿ¤ÿ¢ÿ ÿ¡ÿÿ ÿ£ÿ ÿ¢ÿ¥ÿÿÿÿÿÿÿÿÿÿ­ÿÿÿÿÿ§ÿ¡ÿÿ´ÿÿÿÿÿ¯ÿÿªÿ«ÿÿÿÿ©ÿ³ÿ§ÿ£ÿ¦ÿ¨ÿÿÿÿ«ÿÿÿÿ«ÿÿ¸ÿ¥ÿ­ÿ½ÿ«ÿ£ÿÿÿÿÿÿÿÿÿÿÿÿ¡ÿ¬ÿÿÿÿÿÿÿÿ¤ÿÿÿÿÿÿÿÿÿ¢ÿ³ÿÿÿÿÿÿÿ¢ÿÿÿÿÿÿÿÿÿÿÿÿÿ­ÿÿÿ£ÿÿÿÿÿÿ£ÿÿÿÿ¨ÿ«ÿÿÿÿÿÿÿÿÿÿÿÿ}ÿÿÿÿÿ~ÿ}ÿuÿsÿwÿ~ÿÿÿÿÿÿ{ÿxÿÿÿÿÿ ÿÿÿÿÿÿzÿsÿÿuÿxÿÿÿÿÿÿÿÿxÿuÿÿÿÿhÿtÿmÿeÿ~ÿzÿiÿrÿuÿÿ¤ÿÿ~ÿÿÿÿÿÿÿÿÿÿ ÿÿÿÿÿÿÿÿÿÿÿÿÿÿÿÿÿÿÿÿÿ|ÿ|ÿÿwÿÿÿÿÿÿÿÿÿÿÿ§ÿªÿÿÿ«ÿÿÿÿÿ¢ÿ£ÿ}ÿ©ÿÿ¥ÿÿÿÿ|ÿÿÿÿÿÿÿÿÿ¥ÿÿÿÿÿ°ÿ¬ÿÿÿÿÿ ÿÿÿ¥ÿ¦ÿÿÿ¡ÿÿÿªÿÿ­ÿ®ÿÿÿÿÿ¡ÿ¬ÿÿÿÿÿÿÿÿÿÿÿyÿzÿÿÿÿÿ¦ÿ¤ÿÿÿÿÿ£ÿ«ÿ¥ÿ¢ÿ¢ÿÿ ÿÿÿ_ÿbÿ?ÿ6ÿLÿAÿ,ÿûþäþýþÿ.ÿ?ÿ^ÿ|ÿÿÿÿÿÿrÿÿÿÿÿÿÿÿÿgÿ[ÿ_ÿsÿxÿÿÿÿcÿdÿrÿqÿÿÿÿÿiÿXÿfÿwÿqÿwÿÿtÿÿÿÿÿÿÿÿÿÿpÿgÿmÿkÿgÿlÿAÿðþ@þèýªþ[ÿqÿoÿzÿÿÿÿ¡ÿÿÿ¢ÿ¥ÿ¢ÿÿÿÿÿÿÿÿÿÿpÿiÿuÿÿÿ¡ÿÿÿÿÿÿÿÿÿ¢ÿÿ ÿÿÿÿÿÿÿ¨ÿÿÿxÿÿÿÿÿÿsÿoÿ{ÿÿÿÿvÿjÿ}ÿ©ÿÿÿ~ÿÿÿÿÿÿÿÿÿÿÿ¨ÿÿÿÿÿÿÿÿÿÿÿÿÿÿ«ÿÿÿÿÿÿÿÿÿÿÿ ÿÿÿÿ¥ÿÿÿÿÿÿÿÿÿÿÿ¡ÿÿÿ¡ÿÿ¥ÿÿÿÿÿÿÿÿÿÿ{ÿÿÿ£ÿ§ÿÿ|ÿÿ¤ÿ¢ÿÿÿÿÿÿÿÿZÿSÿiÿtÿÿÿÿÿÿÿÿÿÿ|ÿ¤ÿ´ÿÿÿ¥ÿÿÿÿÿÿÿ±ÿ¢ÿÿ¡ÿÿÿÿÿÿÿ£ÿ¥ÿªÿ«ÿ£ÿÿÿÿÿÿÿÿÿ°ÿÿÿ¤ÿªÿÿÿÿÿÿÿRÿÖý6üòý@ÿwÿÿÿÿÿÿÿÿ¡ÿ­ÿ¦ÿ²ÿÿ ÿ£ÿ£ÿÿÿÿÿÿÿ¤ÿÿÿ¡ÿÿÿÿÿÿÿÿÿÿÿÿ´ÿÿÿÿÿÿÿÿÿÿ²ÿ¡ÿ¬ÿ¨ÿ¡ÿÿÿ ÿ§ÿ©ÿ§ÿ®ÿÿ¥ÿ¢ÿÿÿÿÿ ÿ¦ÿÿ ÿÿ¤ÿ¥ÿÿÿ¤ÿÿÿ¤ÿªÿ¨ÿÿÿÿÿÿ ÿÿÿÿÿÿÿÿ ÿÿÿÿÿÿÿÿÿÿÿÿÿÿÿÿÿÿÿÿ¤ÿÿ§ÿ®ÿ§ÿÿÿÿÿÿªÿÿÿ¦ÿÿÿ ÿÿÿÿÿ¤ÿ¢ÿÿÿÿÿ¢ÿ¡ÿ©ÿÿÿ¬ÿÿ¥ÿ±ÿ©ÿÿÿÿÿÿ¢ÿÿÿ¤ÿ£ÿÿÿ¤ÿÿ¥ÿ«ÿ¤ÿ¢ÿ¤ÿÿÿÿÿÿÿÿÿÿ¡ÿÿ ÿ¢ÿÿÿÿ¡ÿ©ÿÿÿÿ¢ÿÿÿÿÿÿÿ¡ÿ¥ÿÿÿ¡ÿ°ÿ¡ÿÿ¢ÿ¡ÿÿÿÿÿÿ§ÿÿ¦ÿ¢ÿ ÿ§ÿ®ÿ¬ÿ£ÿ¤ÿ£ÿ¤ÿ¦ÿÿ ÿªÿ§ÿ ÿ¨ÿÿÿÿ ÿÿÿ ÿÿÿ{ÿÿ¸ÿÿÿ¥ÿ¦ÿ ÿÿ¡ÿÿ«ÿ«ÿªÿÿ¥ÿ©ÿ¦ÿ¬ÿ´ÿ¶ÿ¸ÿ«ÿ¥ÿ¢ÿÿ£ÿ²ÿ¹ÿ³ÿÿ°ÿÈÿºÿ§ÿ¤ÿ¤ÿ ÿ¥ÿ¦ÿ²ÿ¦ÿ«ÿ®ÿªÿªÿ¬ÿ¨ÿ¡ÿÃÿªÿ­ÿ¹ÿ³ÿ§ÿ¢ÿÿ­ÿÿ¡ÿ¡ÿ¢ÿ©ÿ¨ÿ£ÿÿÿ§ÿªÿ«ÿªÿ¦ÿ­ÿ²ÿ¯ÿ¬ÿ¢ÿ¡ÿ­ÿ¨ÿ£ÿ²ÿ´ÿ­ÿ©ÿ©ÿ§ÿ¤ÿ´ÿ¥ÿ«ÿ®ÿ«ÿ¦ÿ¤ÿ¢ÿÿ²ÿ¯ÿ¥ÿ¦ÿ¤ÿ¥ÿ­ÿ¬ÿ¥ÿ§ÿÿ¤ÿ©ÿ«ÿ³ÿ©ÿ¦ÿ§ÿ¤ÿ¦ÿ¥ÿµÿ³ÿ©ÿªÿ ÿ­ÿ­ÿÿÿ¢ÿ¡ÿ¯ÿÿ®ÿ«ÿ³ÿ©ÿÿ¡ÿÿ¥ÿ§ÿÿuÿÿÿ£ÿ¢ÿ§ÿ²ÿ©ÿÿÿ ÿ¡ÿÿ¨ÿ¨ÿ¬ÿ¯ÿ«ÿ¦ÿ°ÿµÿ¦ÿÿ·ÿ¯ÿ§ÿ¥ÿ¤ÿ¤ÿ ÿÿªÿ³ÿÿ ÿ¦ÿ§ÿ¦ÿ£ÿ©ÿ¬ÿÿÿÿÿÿ¹ÿ¤ÿÿªÿ¢ÿÿÿ¢ÿÿÿÿ¨ÿÿ ÿ©ÿ¬ÿ§ÿ£ÿÿªÿ¥ÿ¢ÿÿÿ£ÿ ÿÿÿÿÿÿÿ¤ÿ²ÿ¢ÿ¦ÿ§ÿ¦ÿ¤ÿ¢ÿªÿ´ÿ°ÿÿÿÿ¢ÿ¡ÿ«ÿ¤ÿÿªÿ®ÿ£ÿ­ÿ©ÿ®ÿ¤ÿ®ÿ­ÿ«ÿ«ÿ¤ÿÿÿÿ ÿ¢ÿ¤ÿ¬ÿ¨ÿÿ¢ÿ¥ÿ¥ÿÿ¤ÿ³ÿ²ÿ¦ÿ¥ÿ±ÿ£ÿÿ®ÿ¢ÿÿ«ÿ®ÿ©ÿ§ÿ¢ÿ°ÿ¤ÿ¯ÿ§ÿ¥ÿ¢ÿ ÿ¦ÿ£ÿÿ¢ÿ¥ÿÿÿ£ÿÿÿ·ÿ´ÿ§ÿ¥ÿ¢ÿÿ¢ÿ¬ÿ±ÿ«ÿÿÿ°ÿÿ ÿ¤ÿ©ÿµÿªÿÿÿ§ÿªÿ£ÿ±ÿ¢ÿÿ§ÿ¸ÿ¯ÿ¤ÿ©ÿ´ÿµÿ©ÿ¢ÿ¦ÿ¦ÿ¨ÿ¡ÿ¬ÿ£ÿÿ¨ÿ¬ÿ¨ÿÿÿÿÿÀÿ±ÿÿ£ÿÿ¦ÿÿ£ÿ ÿÿ¢ÿÿÿ¥ÿÿÿÿ©ÿ±ÿÿªÿ£ÿªÿ ÿÿÿÿ©ÿ­ÿ¬ÿ¯ÿ¬ÿÿÿ¥ÿ£ÿ±ÿ³ÿ­ÿ¨ÿªÿÿÿÿÿ¤ÿ®ÿ¶ÿÿµÿ¦ÿ­ÿ«ÿ¢ÿ¨ÿÿÿ¡ÿ©ÿ£ÿÿ¥ÿÿÿ ÿ ÿÿ¢ÿ«ÿ£ÿ¢ÿ¤ÿ£ÿÿÿ«ÿÿÿ¥ÿ¦ÿ¢ÿÿ¥ÿÿÿÿ§ÿ³ÿ­ÿÿ¢ÿ¥ÿÿ®ÿÿ ÿ¶ÿ«ÿÿ¡ÿ¡ÿ£ÿ ÿ¥ÿ¦ÿ¤ÿ¬ÿ¨ÿÿÿ£ÿÿ«ÿ¤ÿÿÿÿ¦ÿ ÿ«ÿ©ÿÿ¡ÿÿÿÿªÿ­ÿÿ¨ÿÿÿªÿ¬ÿ¢ÿ¦ÿ¨ÿÿÿ¡ÿ©ÿ«ÿ£ÿ±ÿÿ¢ÿÿÿ¤ÿªÿ¨ÿ¡ÿ¸ÿ·ÿ¥ÿÿÿ¦ÿ¨ÿ ÿÿ ÿÿ­ÿ©ÿ®ÿÿ¡ÿÿ¢ÿÿ¢ÿ ÿ¢ÿ¤ÿÿÿÿÿÿ¡ÿ§ÿÿ¦ÿ®ÿ¬ÿ«ÿ ÿ§ÿ¡ÿÿÿÿÿÿÿÿ®ÿ°ÿ¯ÿ¥ÿÿ¢ÿ¥ÿ©ÿ¡ÿ ÿÿÿÿÿ¤ÿ¥ÿÿÿÿÿÿ¥ÿ~ÿÿÿÿÿÿ¨ÿ©ÿÿÿÿ¡ÿÿÿÿÿÿ ÿÿÿÿÿÿÿÿÿÿ¦ÿ¤ÿÿÿÿÿÿÿÿÿÿÿÿÿÿ£ÿÿÿÿÿÿÿÿÿÿÿÿÿÿÿÿÿÿÿÿÿÿÿÿÿÿÿÿÿÿÿÿÿ¢ÿÿÿÿÿÿÿÿÿÿ¥ÿÿÿ ÿÿ}ÿ}ÿÿ¥ÿÿÿÿÿÿÿÿÿÿÿ ÿ¥ÿxÿÿ¤ÿÿÿÿÿÿÿÿÿÿÿÿÿÿÿÿÿ ÿÿÿÿÿÿÿÿ¤ÿ ÿ£ÿÿÿÿ£ÿÿÿ§ÿÿÿ¥ÿÿÿ¥ÿÿÿ¬ÿ§ÿ¯ÿÿ ÿ«ÿÿ¥ÿÿÿÿÿ¢ÿÿÿÿÿÿ¡ÿ¦ÿ­ÿ¶ÿ¨ÿ¥ÿ£ÿÿÿÿÿ¤ÿ¦ÿ©ÿ®ÿÿ¦ÿÿ¢ÿªÿ®ÿ©ÿÿÿÿÿªÿ£ÿÿÿÿ£ÿ ÿ¬ÿ§ÿÿÿÿ¦ÿÿÿ¤ÿÿÿ£ÿÿÿÿÿÿÿÿÿÿÿÿÿÿ£ÿÿÿÿÿ¡ÿ¯ÿ¦ÿ¥ÿÿÿÿ¨ÿÿÿÿÿÿªÿ ÿ ÿ£ÿ£ÿÿÿªÿ ÿÿÿ§ÿªÿÿÿÿÿ§ÿ§ÿÿÿÿÿÿ ÿ²ÿªÿ¢ÿÿÿ¬ÿÿÿ£ÿ­ÿ¦ÿÿÿÿÿ ÿ£ÿªÿ«ÿ¤ÿ¤ÿ§ÿ ÿ¦ÿÿÿ¢ÿ©ÿÿ­ÿÿÿÿÿ±ÿ¡ÿÿÿÿ¢ÿ¬ÿ§ÿ ÿÿÿ£ÿªÿ§ÿÿ ÿÿÿÿ©ÿ¢ÿ´ÿÿ«ÿÿ«ÿÿ¬ÿÿÿÿÿÿ¨ÿÿÿÿÿ£ÿ¢ÿÿÿÿÿ¤ÿÿÿ¡ÿ¢ÿÿÿÿÿ ÿÿÿÿ¦ÿÿÿÿ¢ÿÿÿÿÿÿÿ¯ÿ°ÿÿÿÿÿÿÿ ÿ¢ÿ­ÿ©ÿ¡ÿ§ÿÿÿ¥ÿÿÿ§ÿ¦ÿ¡ÿÿ¨ÿ ÿÿ¥ÿ¢ÿÿ¢ÿ¨ÿÿ©ÿ¦ÿ¢ÿ§ÿ§ÿ­ÿªÿ£ÿÿÿ ÿÿÿ£ÿÿÿoÿÿsþþ?ÿkÿÿÿÿÿÿ©ÿ¯ÿÿÿ¨ÿÿ«ÿÿÿÿÿÿ£ÿ¢ÿªÿµÿ¢ÿ£ÿÿÿÿÿÿÿÿÿ§ÿ£ÿÿÿÿÿÿÿÿÿÿÿ¢ÿ©ÿÿÿÿÿÿÿÿÿÿÿÿ¯ÿÿÿÿÿÿÿÿÿÿÿÿ¥ÿ¤ÿÿÿÿÿÿÿ£ÿ«ÿÿÿ§ÿÿÿÿÿ~ÿÿ¥ÿÿxÿÿÿÿ¦ÿÿÿÿÿÿÿÿÿªÿ ÿ¢ÿÿyÿÿÿÿÿÿ{ÿ{ÿÿÿÿÿÿÿÿÿÿÿÿÿÿÿÿÿ§ÿÿÿÿ ÿÿ£ÿÿ¥ÿÿÿ ÿÿ¢ÿÿÿÿ¢ÿÿÿÿ¥ÿ«ÿ¦ÿ¤ÿ¢ÿ ÿÿÿÿÿÿÿÿÿÿÿ§ÿ¡ÿ¡ÿ¤ÿ¤ÿÿ§ÿ¥ÿÿÿÿ°ÿ¢ÿÿÿÿÿºÿ¡ÿÿÿÿÿÿÿÿÿÿÿÿ¦ÿÿÿÿÿ¢ÿÿ¬ÿ®ÿ¥ÿÿÿÿÿÿÿ£ÿ¢ÿ°ÿ²ÿÿÿÿÿÿÿÿÿÿ§ÿ£ÿ¡ÿÿÿÿÿÿÿÿ¨ÿ¤ÿ¤ÿ¥ÿ¤ÿ¯ÿÿ¦ÿªÿ£ÿ¥ÿÿÿ¤ÿÿÿÿ«ÿ©ÿ®ÿ©ÿÿÿÿ¥ÿ¬ÿ¢ÿ¦ÿ¯ÿÿÿÿÿÿ¤ÿ¢ÿ¨ÿ¤ÿÿ§ÿÿÿÿ¯ÿÿÿÿÿ¦ÿÿ¥ÿ®ÿÿ¥ÿ§ÿÿ©ÿÿ©ÿÿ£ÿ¡ÿÿÿ¦ÿÿ ÿÿ ÿÿ¨ÿ§ÿ©ÿÿÿÿÿÿÿÿÿ ÿ£ÿ¦ÿ¢ÿ ÿªÿÿÿÿÿ¢ÿ£ÿÿÿ¦ÿ¡ÿÿÿ©ÿªÿÿ©ÿ£ÿ ÿ¢ÿÿÿÿÿÿ£ÿÿ¤ÿÿ¤ÿÿ¥ÿ©ÿ§ÿÿÿÿÿÿ¦ÿ£ÿÿÿÿÿÿÿÿÿÿÿ¤ÿÿÿÿ¢ÿÿ¥ÿ¦ÿÿÿÿ§ÿ§ÿÿ£ÿ£ÿÿÿ§ÿÿÿ£ÿ©ÿÿ£ÿ£ÿÿÿÿÿÿÿÿ¡ÿÿÿ¤ÿ®ÿ¸ÿ¥ÿ¦ÿªÿ ÿ ÿ ÿÿÿÿÿÿ¡ÿ¦ÿÿÿÿÿÿÿÿÿÿÿÿ¡ÿ ÿÿÿÿÿÿÿÿ£ÿÿÿ¦ÿ¤ÿ¥ÿ ÿÿ®ÿ¦ÿÿÿÿÿÿÿÿÿÿÿÿÿÿÿÿ£ÿÿÿÿÿÿÿÿÿÿ®ÿ§ÿÿÿ¤ÿÿÿÿÿÿÿÿÿ¡ÿÿÿÿ¯ÿÿÿÿ¤ÿ©ÿ ÿÿÿ¤ÿ£ÿ¤ÿÿÿ¢ÿ ÿ ÿÿÿÿÿ£ÿÿÿ ÿÿÿÿÿÿÿÿÿÿÿÿÿ¡ÿÿÿ§ÿÿÿ¡ÿ§ÿÿ¨ÿÿÿ¤ÿÿÿÿÿ¢ÿ¦ÿÿÿÿÿÿÿÿÿÿÿÿÿÿÿ©ÿ¨ÿÿÿÿÿÿÿ¡ÿÿÿÿÿ²ÿ©ÿ ÿÿ|ÿªÿÂÿ ÿ°ÿÿÿ ÿÿ¥ÿÿÿÿ ÿÿÿ©ÿ¡ÿÿÿÿÿªÿÿÿÿÿÿÿÿÿÿ¥ÿ ÿÿÿyÿPÿ³þýÚü÷þÿÿ¡ÿ£ÿ±ÿÿÿ ÿ¤ÿÿ ÿÿ©ÿÿÿ§ÿ«ÿ«ÿ¦ÿÿ­ÿÿÿÿÿÿÿ¢ÿÿÿÿÿÿ¤ÿ¡ÿ¤ÿ¦ÿ¤ÿªÿÿÿ£ÿÿ¥ÿ§ÿ¤ÿ­ÿÿÿÿÿÿ¢ÿÿ¢ÿÿÿÿ¡ÿ«ÿÿÿ¥ÿ½ÿ¦ÿÿÿ¡ÿÿ¡ÿ£ÿÿ©ÿÿÿÿÿÿÿÿ¢ÿ®ÿ±ÿÿ{ÿ~ÿÿÿÿÿ©ÿ¡ÿÿ£ÿ¢ÿÿ©ÿÿ¥ÿÿ ÿÿÿ ÿ©ÿÿ¨ÿ§ÿÿÿÿ§ÿ¬ÿÿÿ ÿ¥ÿ¥ÿ£ÿÿÿ¤ÿÿÿ©ÿ¨ÿ¡ÿ¡ÿÿÿÿÿÿÿ¡ÿÿ¬ÿªÿ¦ÿ¤ÿ ÿ°ÿ­ÿ¥ÿ¤ÿµÿ¯ÿÿÿ§ÿ¨ÿ¤ÿ¦ÿ­ÿÿ¢ÿ­ÿ¨ÿÿÿ¨ÿ§ÿÿÿÿªÿªÿÿ}ÿÿÿ¦ÿ£ÿ¢ÿÿÿ¡ÿ ÿÿÿÿ§ÿÿÿÿ ÿÿÿÿÿÿ«ÿÿ£ÿ¨ÿªÿ ÿÿ¡ÿ£ÿÿÿÿ¬ÿ§ÿÿ¥ÿÿ¦ÿÿ«ÿ¦ÿ£ÿ¥ÿÿÿÿ½ÿÿºÿÿÿÿÿÿ­ÿ¥ÿÿÿ§ÿ ÿÿÿÿ£ÿ ÿÿÿ­ÿ¬ÿÿÿÿ¤ÿ­ÿÿ¤ÿ£ÿÿÿÿÿÿÿÿ¡ÿ®ÿ®ÿ¤ÿ¦ÿ©ÿ¥ÿ±ÿ¹ÿ¡ÿÿÿ©ÿ¢ÿÿÿÿ§ÿÿÿ¥ÿ­ÿ¢ÿÿÿÿÿÿ¨ÿ¬ÿÿ¯ÿÿ¢ÿ¨ÿÿÿÿ¥ÿÿÿÿÿÿÿ ÿÿÿÿÿÿ¦ÿÿÿÿ£ÿ©ÿÿ¡ÿ¯ÿªÿ£ÿ¨ÿ«ÿ¹ÿªÿÿ¦ÿ¥ÿÿÿÿÿÿÿÿ¦ÿªÿ¦ÿ¢ÿ¤ÿÿÿ¤ÿ«ÿ¬ÿ¤ÿ²ÿ¬ÿ±ÿÿ¢ÿÿ¢ÿÿÿÿÿ¡ÿÿÿÿÿÿÿÿÿÿÿÿÿÿÿ¢ÿÿÿ ÿÿÿÿÿÿÿÿ ÿ¤ÿ®ÿ«ÿÿÿ¤ÿ¢ÿ¡ÿÿÿÿÿ ÿÿ¨ÿ¥ÿ ÿ±ÿÿÿÿÿÿÿÿÿÿÿÿÿÿ¦ÿÿÿÿÿÿÿÿ¤ÿÿ¥ÿÿÿÿÿÿÿÿyÿ{ÿÿÿÿÿÿÿÿ ÿÿÿÿÿÿÿÿÿÿÿ¥ÿ|ÿpÿÿÿzÿ}ÿÿÿÿÿÿÿ~ÿqÿxÿvÿÿ|ÿiÿ~ÿxÿÿÿÿwÿÿÿÿÿyÿÿÿÿÿÿÿÿÿÿÿÿÿÿmÿÿÿÿ{ÿwÿmÿuÿÿÿÿÿÿÿÿÿÿvÿÿÿ|ÿÿÿÿÿÿÿÿÿÿ¡ÿ¨ÿ©ÿ¨ÿÿÿ§ÿ ÿÿÿÿÿ·ÿÿ¨ÿÿÿÿ§ÿÿÿÿÿÿ¥ÿ«ÿ«ÿÿÿÿÿÿÿÿÿ¡ÿÿÿÿ£ÿ ÿÿÿ«ÿ¨ÿÿÿÿÿÿ¦ÿ§ÿ ÿÿ¬ÿÿÿÿÿ¤ÿ¨ÿÿÿ ÿ¥ÿ¥ÿÿÿÿÿ{ÿÿÿ¥ÿÿÿ¢ÿÿÿÿÿÿÿÿÿÿÿ¯ÿ©ÿÿ~ÿ_ÿbÿOÿYÿNÿ"ÿùþïþÿÿÿÿ3ÿaÿÿÿ|ÿzÿÿÿyÿÿÿÿÿÿÿÿÿyÿoÿqÿÿÿÿÿÿtÿÿ|ÿuÿÿÿÿÿhÿ\ÿgÿkÿqÿÿÿvÿvÿÿÿ{ÿÿÿÿÿÿqÿgÿzÿÿÿyÿhÿÿªýÌý»þ^ÿsÿzÿÿÿÿÿÿ¡ÿÿ¤ÿÿÿÿ¥ÿÿÿÿsÿÿÿyÿÿÿÿÿÿÿÿÿÿÿ¨ÿÿÿ¤ÿ¥ÿÿÿÿÿÿÿÿÿÿÿÿÿÿÿÿÿÿÿÿÿÿÿhÿ]ÿfÿÿÿÿÿwÿÿ¥ÿÿÿÿÿÿÿÿÿÿÿÿÿ¢ÿ²ÿ§ÿÿ ÿÿÿÿÿÿÿÿÿÿÿÿÿÿ¢ÿÿÿÿÿÿÿÿÿÿÿÿÿÿÿÿÿÿ ÿÿÿ¦ÿÿ«ÿÿÿÿÿÿÿÿÿÿÿÿÿ©ÿÿ®ÿÿÿÿ¥ÿ¡ÿÿÿ ÿ¦ÿÿwÿVÿ^ÿmÿgÿ|ÿÿÿÿÿÿÿÿÿÿ»ÿªÿ¤ÿÿÿÿÿÿÿÿÿÿÿ ÿÿÿÿÿÿ¢ÿÿÿÿªÿÿÿ¦ÿ£ÿ ÿ¤ÿÿÿ ÿ§ÿ«ÿ¦ÿ¢ÿÿÿÿÿÿ¤ÿÿÿÿÉý!ýyþbÿÿ}ÿÿÿªÿ¥ÿ¡ÿÿÿÿÿ¨ÿ£ÿ¢ÿÿ¥ÿ¢ÿÿÿÿÿÿÿÿÿÿÿÿÿ¤ÿ¤ÿÿÿÿÿÿÿ ÿ ÿ¢ÿÿÿÿÿÿÿÿ¤ÿ¯ÿÿÿÿÿÿ§ÿ­ÿ©ÿ¨ÿÿÿÿ§ÿÿÿÿÿÿÿÿÿÿÿ£ÿ¥ÿÿÿÿ ÿ§ÿ¢ÿ¢ÿ¦ÿÿ ÿÿÿÿÿÿÿÿÿÿÿÿÿÿÿÿÿ~ÿÿÿ­ÿÿ¨ÿ§ÿ ÿÿÿÿÿÿ¡ÿÿÿÿ±ÿ£ÿÿÿÿ ÿÿÿÿÿÿÿÿÿÿÿÿÿÿ°ÿÿÿÿÿÿÿ¨ÿ²ÿÿÿÿÿ§ÿ£ÿ ÿ¤ÿ¤ÿÿÿÿÿ¨ÿ©ÿÿÿÿÿÿ£ÿÿ¦ÿÿÿÿÿ¢ÿ¦ÿÿÿÿÿÿÿÿÿÿÿÿÿÿ«ÿ§ÿÿÿÿÿÿ¤ÿ¨ÿÿÿÿÿÿÿ ÿ¢ÿÿªÿ¤ÿÿÿÿÿÿÿÿÿÿÿÿÿ¡ÿ¦ÿ¤ÿ¢ÿÿÿÿÿÿÿÿÿ ÿÿÿÿÿÿÿÿÿÿÿÿ®ÿ¢ÿÿ¢ÿÿÿÿÿ­ÿÊÿ¹ÿ©ÿÿÿ¡ÿ ÿ£ÿ°ÿ»ÿ¦ÿªÿ§ÿ¬ÿ­ÿ¤ÿÿ§ÿ§ÿ£ÿ£ÿ«ÿ¥ÿÿÿÿ¢ÿ¨ÿ ÿ±ÿ¨ÿ¦ÿ°ÿ°ÿ¨ÿ¯ÿ«ÿ­ÿ®ÿ®ÿ±ÿ£ÿ ÿ£ÿ£ÿ°ÿ¨ÿÿÿ¤ÿÿ¥ÿ«ÿ¤ÿÿÿÿ¤ÿ¬ÿ¢ÿ¢ÿ¤ÿ©ÿ®ÿ©ÿµÿÿ¨ÿ´ÿºÿ°ÿ­ÿ©ÿ¤ÿ©ÿ¬ÿ·ÿ°ÿ©ÿ¬ÿ±ÿ¯ÿ®ÿ²ÿ¬ÿÿ£ÿÿÿ£ÿ¡ÿ§ÿ§ÿ¤ÿ¬ÿ»ÿ¦ÿ­ÿºÿµÿ¸ÿ¯ÿ¡ÿ ÿ®ÿ´ÿÿ§ÿ®ÿ²ÿ¥ÿ¬ÿ§ÿÿÿÿ ÿÿ²ÿ¡ÿ£ÿ¤ÿ´ÿ²ÿ£ÿÿÿ²ÿ©ÿÿjÿ0ÿKÿyÿÿÿ£ÿ ÿÿÿÿªÿ§ÿ§ÿ£ÿ¦ÿ­ÿ«ÿ¨ÿ¡ÿ±ÿ¸ÿ¡ÿ¤ÿ©ÿ«ÿ©ÿ£ÿ¡ÿ¨ÿ¤ÿ£ÿ²ÿ¡ÿÿ¢ÿ¢ÿ¢ÿ¢ÿ¥ÿ¬ÿÿ¢ÿ ÿÿ¸ÿ¸ÿ¶ÿ®ÿ¢ÿ¦ÿ¯ÿÿÿ¥ÿ¥ÿ§ÿ¶ÿ¬ÿ¬ÿ²ÿ¬ÿ£ÿ£ÿ¤ÿ¡ÿ­ÿÿÿÿ«ÿ§ÿªÿ¨ÿÿ¥ÿ¬ÿÿ§ÿªÿ ÿ¤ÿ©ÿ¨ÿ¥ÿ¡ÿ¡ÿ¬ÿªÿÿÿ¥ÿÿ©ÿ¤ÿÿÿªÿ®ÿÿ±ÿ§ÿ¬ÿ¤ÿ¡ÿ¤ÿ¶ÿ³ÿ«ÿ ÿÿÿÿÿ«ÿÿÿÿÿ¥ÿ©ÿ ÿÿ¤ÿ¦ÿÿÿ¥ÿÿÿ®ÿ£ÿ£ÿ¥ÿ¢ÿªÿ­ÿÿ©ÿ¥ÿÿ¤ÿ¦ÿ­ÿ°ÿªÿ¨ÿ£ÿ¤ÿ®ÿÿÿÿÿÿ§ÿÿªÿ¬ÿ¤ÿÿÿÿ¤ÿ¥ÿÿ¤ÿ¤ÿ ÿ ÿÿÿ¦ÿ«ÿ¨ÿ¯ÿªÿÿÿ¥ÿ¦ÿ«ÿÿÿ§ÿ¤ÿ©ÿ¬ÿ¯ÿ¯ÿ¦ÿ©ÿ¨ÿ«ÿÿ¡ÿÿÿ©ÿ±ÿµÿªÿ¥ÿ­ÿ«ÿ¨ÿÿÿÿ¥ÿ¥ÿ¢ÿ£ÿ¢ÿ¡ÿ¨ÿ£ÿÿ¦ÿ¤ÿ¬ÿ ÿÿ¬ÿ¬ÿ°ÿ¤ÿ¥ÿ¢ÿ¢ÿ¤ÿÿÿÿ¡ÿ¯ÿÿÿÿ¬ÿÿ¬ÿ©ÿ£ÿÿ¢ÿ¢ÿÿ ÿÿÿÿ­ÿ¦ÿ©ÿ­ÿ®ÿÿ£ÿ±ÿ¦ÿÿÿÿÿÿÿÿ¥ÿ¸ÿ¦ÿÿÿ¤ÿÿÿÿÿ ÿ ÿÿ£ÿÿ¢ÿÁÿÿ¨ÿÿ¡ÿ¦ÿ ÿÿ¥ÿªÿ§ÿ¨ÿ¥ÿÿÿ¢ÿÿ£ÿ´ÿ¯ÿ­ÿ¨ÿÿÿÿÿ§ÿ¶ÿ¯ÿ±ÿÿÿÿ©ÿ¨ÿ©ÿªÿ«ÿÿÿ©ÿ¦ÿÿ¤ÿ°ÿÿÿÿÿÿÿ¤ÿ°ÿ¨ÿ ÿ ÿÿÿÿÿ£ÿ¡ÿ¦ÿ¡ÿ¬ÿÿ¯ÿµÿ¤ÿÿÿÿ«ÿ´ÿ°ÿÿÿÿ ÿ§ÿ§ÿ¡ÿ©ÿÿ³ÿ¡ÿ®ÿÿ¡ÿÿ¡ÿÿÿ¡ÿ ÿÿ¤ÿªÿÿ¨ÿ¶ÿ§ÿÿÿ­ÿ¢ÿ©ÿ³ÿªÿ­ÿ¥ÿÿ¡ÿ¡ÿÿÿ©ÿ ÿ¡ÿ¦ÿ®ÿ¬ÿÿ®ÿ³ÿ¢ÿÿÿÿÿÿÿ£ÿÿ¤ÿÿÿÿ¢ÿÿÿ·ÿÿ¥ÿÿÿÿÿÿÿÿÿÿÿÿ§ÿÿ¡ÿÿÿÿÿÿÿ ÿÿ¢ÿÿÿÿÿÿÿÿÿÿÿ¨ÿÿÿ{ÿÿÿÿÿwÿÿÿÿÿÿÿÿÿÿÿÿÿÿÿÿÿÿÿÿÿÿÿ¡ÿÿÿÿÿÿÿÿÿÿ®ÿ ÿÿÿÿÿÿÿÿÿÿÿÿÿÿÿÿÿÿÿÿÿÿÿÿÿÿÿqÿÿÿÿÿÿÿÿÿÿÿÿ}ÿÿÿÿÿÿ§ÿ¤ÿÿÿÿÿªÿÿÿ¤ÿÿ£ÿ¥ÿ¥ÿÿÿÿÿ¬ÿ¡ÿÿ¢ÿÿ¤ÿ¦ÿÿ§ÿ¡ÿÿÿ°ÿÿ¹ÿÿÿ­ÿÿ¦ÿ¢ÿ¥ÿÿ¢ÿ¨ÿ¤ÿÿ ÿ¬ÿ«ÿ¬ÿÿ¡ÿ¢ÿÿ©ÿÿÿ«ÿ­ÿ¸ÿ»ÿÿÿÿÿÿ¥ÿ¥ÿÿÿ¡ÿ ÿÿÿÿÿÿÿÿÿÿ¥ÿÿÿÿ²ÿ¥ÿ¦ÿ¤ÿÿÿÿÿÿÿÿÿÿÿÿÿÿÿÿÿ¥ÿ ÿÿÿÿ­ÿ¤ÿÿÿ¤ÿÿÿÿÿÿ£ÿÿÿÿÿ§ÿ ÿÿÿÿÿÿÿÿ°ÿ£ÿÿ ÿ¤ÿ¢ÿÿÿÿÿÿÿÿ¤ÿªÿ£ÿÿÿ£ÿÿÿÿ§ÿ ÿÿ¤ÿÿÿÿ¦ÿ²ÿÿ ÿ«ÿÿÿ«ÿÿÿÿÿ®ÿÿÿÿ¯ÿ«ÿ©ÿ¬ÿ¦ÿ ÿÿ¡ÿ«ÿ¢ÿÿ£ÿ§ÿ§ÿ¨ÿ¥ÿÿÿÿÿÿ£ÿ«ÿ©ÿÿÿÿµÿÿ¡ÿÿÿ¦ÿÿÿÿÿÿÿÿÿ¤ÿ£ÿ ÿÿÿÿ¢ÿÿ¡ÿ¥ÿ«ÿÿÿÿ ÿ¤ÿÿÿ©ÿÿÿÿªÿ¦ÿÿÿÿÿ¥ÿ ÿÿÿÿÿÿÿ¥ÿ¦ÿÿÿÿÿ ÿÿÿ ÿÿ¡ÿ­ÿ¦ÿ¤ÿÿ²ÿ¨ÿÿ ÿ¥ÿÿÿ£ÿ±ÿªÿ±ÿÿÿ®ÿ£ÿÿ«ÿ«ÿ ÿÿÿÿÿÿÿbÿóþ"þÈýÐþuÿÿÿÿ ÿÿÿÿ§ÿÿ´ÿÿ¬ÿÿ¡ÿ¤ÿÿÿÿÿ£ÿÿÿ¢ÿÿÿÿ ÿÿÿÿ£ÿ¥ÿÿÿÿÿÿÿÿÿÿÿÿÿ¢ÿ¡ÿÿÿÿÿÿÿ¦ÿ«ÿÿ§ÿÿÿ¨ÿÿÿÿÿÿÿÿ¨ÿ£ÿÿÿ°ÿÿ ÿ¡ÿ£ÿÿÿÿÿÿÿÿÿxÿÿÿÿÿÿÿÿÿÿÿÿÿ¯ÿÿ ÿ¨ÿÿÿÿ¥ÿ«ÿÿÿÿÿÿÿÿÿÿÿÿÿÿ¤ÿ¡ÿÿÿÿÿÿÿ¢ÿ£ÿÿÿ©ÿ¯ÿÿÿÿzÿÿÿ¦ÿÿÿ¡ÿÿÿÿÿÿÿÿÿ ÿÿ ÿÿÿÿ ÿ¢ÿÿÿÿ¤ÿÿÿÿÿÿ£ÿ§ÿªÿ¦ÿÿ¦ÿÿÿ¥ÿÿÿ¡ÿ ÿÿ­ÿ¡ÿ§ÿ´ÿªÿªÿ§ÿ¸ÿ¢ÿ¦ÿ¤ÿÿ©ÿ¦ÿÿÿÿÿÿ§ÿ¥ÿªÿÿÿ¨ÿ¤ÿ¥ÿ¢ÿ¢ÿ¤ÿ¥ÿ¤ÿÿÿÿ¤ÿ©ÿ¬ÿÿÿ ÿ¦ÿ¦ÿÿ¦ÿÿ¤ÿ«ÿÿ¨ÿ²ÿÿÿÿÿÿ¡ÿzÿ¯ÿ§ÿ£ÿ¨ÿ ÿ¥ÿÿÿÿ¡ÿ§ÿÿÿÿÿÿÿ¦ÿÿÿ¥ÿ¤ÿ­ÿ¨ÿ¥ÿ©ÿÿÿ¤ÿ¤ÿÿÿ¨ÿ¥ÿ¨ÿÿ¤ÿÿÿ£ÿ«ÿÿÿÿÿ¥ÿÿÿ§ÿÿªÿ¦ÿÿ§ÿÿÿÿ¨ÿ¡ÿÿÿÿÿ¤ÿÿÿÿÿ¥ÿ£ÿÿÿÿ ÿ¦ÿ ÿ¡ÿÿÿ©ÿ³ÿ¦ÿ ÿ§ÿ§ÿ«ÿ¥ÿÿ¢ÿÿÿÿ²ÿÿÿÿÿÿÿ¥ÿÿÿ¦ÿ}ÿÿÿ¥ÿÿÿÿÿÿ¥ÿÿ§ÿÿÿÿÿÿÿ¢ÿ¡ÿÿÿÿÿ¤ÿ¢ÿÿÿÿÿÿ¢ÿ¦ÿ¤ÿªÿÿÿ«ÿÿÿÿ¡ÿ¢ÿ¶ÿÿÿÿ¨ÿÿ«ÿ¨ÿÿÿ¡ÿ£ÿ³ÿ¡ÿÿÿ¡ÿÿÿÿÿ¡ÿ«ÿÿÿ«ÿ¯ÿ©ÿªÿ¨ÿÿÿ¨ÿ¥ÿ£ÿÿÿÿ£ÿ¨ÿÿÿÿÿÿÿ¤ÿÿÿÿ¢ÿÿÿ£ÿÿÿÿÿÿÿÿÿÿÿ¡ÿ¤ÿÿÿ­ÿ§ÿÿÿÿÿÿÿÿÿÿÿÿÿÿ¤ÿ¨ÿ¨ÿÿÿÿÿÿÿÿÿÿ©ÿ¥ÿÿÿ¡ÿÿÿÿÿÿÿÿÿÿ¢ÿÿÿÿ ÿÿÿÿªÿÿÿÿÿ£ÿÿÿ¢ÿ¢ÿ£ÿ¡ÿÿÿÿÿ ÿÿÿ ÿÿÿ©ÿÿÿÿÿ§ÿ¡ÿÿÿÿÿÿÿ©ÿÿÿÿ£ÿÿ ÿÿÿ¬ÿªÿÿwÿÿÿÿ¥ÿ¥ÿÿÿÿÿ ÿ|ÿÿÿÿÿÿÿÿÿÿÿÿÿ¤ÿÿÿ¤ÿÿÿwÿÿ¯ÿ£ÿ ÿÿ ÿ«ÿÿ¥ÿÿÿÿÿ±ÿªÿ¨ÿÿ¥ÿ²ÿÿÿÿÿÿvÿÿÿÿ¤ÿ¥ÿÿÿÿÿÿ ÿ¬ÿ¨ÿ¡ÿ¨ÿÿgÿ¸þÕü©ü ÿÿÿÿÿ¥ÿÿÿ¦ÿÿÿ¡ÿÿÿÿ¡ÿ¦ÿ¤ÿ£ÿ¡ÿ£ÿ¨ÿÿÿ°ÿÿÿÿ ÿÿÿÿÿÿ£ÿ¡ÿ¢ÿ¤ÿÿ¢ÿ¤ÿ ÿ¨ÿ£ÿ ÿ£ÿÿÿÿÿÿÿÿÿÿ£ÿ¢ÿ¡ÿµÿÿµÿ«ÿ£ÿÿ¡ÿ­ÿÿÿÿÿ¢ÿ¨ÿÿÿÿÿÿÿÿÿ¢ÿ¦ÿÿÿÿÿÿÿÿ£ÿÿÿÿÿÿÿÿÿÿÿ¦ÿ¤ÿÿÿ§ÿ«ÿÿ£ÿªÿÿÿ¥ÿ©ÿ¨ÿÿ§ÿ¥ÿÿ¡ÿ¢ÿÿ£ÿ§ÿÿÿÿÿªÿ«ÿ£ÿÿÿÿÿÿÿÿ§ÿÿyÿÿ¦ÿ¨ÿ¡ÿÿÿÿ­ÿ°ÿ«ÿ¨ÿÿ¢ÿ¢ÿ­ÿ¥ÿ©ÿ¢ÿÿÿ¦ÿ¤ÿÿÿÿ ÿ¬ÿ¯ÿÿÿÿªÿ£ÿÿÿÿÿÿÿÿÿÿ°ÿÿÿ¤ÿ©ÿÿÿÿÿ£ÿ¬ÿÿ¢ÿÿ¥ÿ«ÿ§ÿ§ÿ¦ÿÿÿ¢ÿ£ÿ¤ÿ ÿ¥ÿ¥ÿªÿÿÿÿÿÿ¦ÿ©ÿÿ¨ÿ¦ÿÿªÿ«ÿ¤ÿ¯ÿ¯ÿÿÿÿ£ÿ¢ÿ§ÿ¢ÿÿÿÿÿÿÿÿÿÿÿ ÿ¡ÿ¥ÿÿÿÿÿ ÿÿÿÿÿÿÿ¦ÿÿÿ¢ÿÿ¢ÿ©ÿ©ÿÿÿ£ÿ¢ÿ¤ÿÿÿÿÿÿÿÿ°ÿÿ®ÿÿ£ÿÿ°ÿÿÿÿÿÿÿÿÿÿÿÿÿÿÿÿÿ­ÿÿÿÿ¤ÿÿÿÿÿÿÿÿ¥ÿÿ¡ÿ¡ÿÿÿ®ÿ¤ÿÿªÿ®ÿÿ¥ÿÿÿ§ÿ£ÿÿ¦ÿ¬ÿÿÿÿ«ÿÿÿ¡ÿ¥ÿ©ÿ°ÿÿ­ÿÿ ÿÿÿÿ¤ÿ ÿÿÿ£ÿ£ÿ£ÿÿÿÿÿÿ ÿÿÿÿÿÿÿÿÿ£ÿÿ£ÿÿÿÿ£ÿÿ©ÿÿÿÿÿ¡ÿ§ÿÿÿ®ÿ¯ÿ ÿÿÿÿ®ÿ«ÿ¤ÿ ÿÿÿ°ÿÿÿÿ{ÿÿÿÿÿÿ«ÿÿÿÿÿÿ£ÿÿ¡ÿÿÿªÿÿÿÿ}ÿxÿtÿÿ|ÿÿtÿsÿÿÿÿÿÿÿÿÿÿÿÿ~ÿÿÿÿÿÿÿ©ÿ}ÿyÿ}ÿxÿÿÿzÿzÿÿÿ£ÿÿÿzÿÿÿÿÿYÿ~ÿwÿxÿtÿiÿÿÿÿÿ{ÿÿÿÿÿÿÿÿÿÿÿÿÿ¥ÿ¢ÿ|ÿtÿÿÿvÿÿÿÿÿÿÿÿÿÿÿÿÿÿÿÿÿÿÿÿÿÿÿÿ§ÿ ÿ§ÿ©ÿ¦ÿ¢ÿ¡ÿÿÿÿÿ¥ÿÿÿªÿ¢ÿÿÿÿÿ£ÿÿÿÿqÿÿÿÿÿÿ¤ÿÿÿÿ­ÿÿÿÿ£ÿÿ¢ÿÿÿÿÿ§ÿ¦ÿÿ£ÿ¡ÿÿ¥ÿ¬ÿ¥ÿ¤ÿÿÿÿÿÿ¢ÿ©ÿÿÿ¦ÿ©ÿ£ÿ¡ÿ§ÿ¦ÿÿtÿÿÿÿ ÿ¡ÿ£ÿÿÿ©ÿÿÿÿÿÿÿÿÿÿ©ÿÿ|ÿ[ÿ[ÿWÿKÿ:ÿ,ÿ%ÿÿ%ÿÿÿÿBÿnÿÿÿvÿÿÿÿÿyÿÿÿÿÿÿÿ~ÿzÿvÿsÿÿÿ|ÿÿ}ÿqÿ^ÿnÿwÿqÿÿÿÿÿmÿiÿrÿÿÿvÿ{ÿsÿÿÿ~ÿÿÿÿÿÿyÿsÿ}ÿxÿlÿaÿPÿ ÿ,þäýÀþiÿpÿyÿÿÿÿÿ ÿ©ÿ­ÿ¥ÿÿÿÿÿÿÿÿÿÿÿÿvÿqÿÿÿÿÿÿÿÿÿÿ{ÿÿÿ¡ÿ ÿÿÿÿÿÿÿÿÿÿÿÿÿÿ|ÿÿÿÿÿÿjÿEÿÿ
ÿAÿÿÿÿÿÿÿ ÿÿÿÿÿÿÿÿÿÿÿÿ ÿÿ¨ÿ¨ÿÿÿÿÿÿÿÿÿÿÿÿÿÿÿÿÿÿÿÿÿÿ¨ÿÿÿÿÿÿÿÿÿÿÿÿÿÿÿ¢ÿÿÿÿÿÿÿÿÿÿÿÿÿÿÿÿÿ¤ÿÿÿ£ÿÿÿ£ÿ£ÿÿ¢ÿÿmÿÿÿ|ÿpÿvÿÿÿÿÿÿÿÿÿÿ§ÿÿ¡ÿÿÿÿÿÿÿ¡ÿÿ ÿÿ°ÿÿÿÿÿÿÿÿÿ¡ÿ¢ÿÿÿÿÿÿÿÿÿÿÿÿÿÿÿ¨ÿÿ¨ÿ ÿÿÿÿíþëýÄýÏþtÿ¢ÿ¢ÿ£ÿÿ¦ÿÿÿÿÿÿÿ©ÿ¤ÿÿÿÿ£ÿ ÿÿÿÿÿÿÿÿÿ¢ÿÿÿÿÿÿÿÿÿ¦ÿÿÿÿÿÿÿÿÿÿÿÿÿÿÿ±ÿ«ÿ¡ÿÿ¦ÿ¤ÿÿ¤ÿÿÿÿ ÿÿ£ÿ«ÿ¦ÿÿÿÿÿ¢ÿÿÿ­ÿÿÿÿÿÿ ÿ¡ÿÿÿÿÿÿÿÿÿÿÿÿÿÿÿÿÿÿÿÿÿÿÿÿ£ÿ®ÿªÿ¡ÿÿÿÿÿÿ ÿ ÿÿÿ»ÿ©ÿÿÿÿÿÿ«ÿ­ÿÿ{ÿÿÿÿÿÿÿÿÿ«ÿÿÿÿÿÿ ÿ¥ÿ¢ÿÿÿÿÿ§ÿ®ÿ¨ÿ£ÿÿÿ¡ÿÿÿ§ÿ ÿÿÿÿ ÿ¤ÿ£ÿ¡ÿÿ¦ÿÿÿ©ÿ¦ÿÿÿÿÿ¡ÿÿÿÿÿÿÿÿÿÿ¡ÿÿÿÿÿÿÿÿÿÿÿÿÿÿ ÿ¢ÿÿÿ¥ÿÿÿÿÿÿ­ÿºÿ§ÿÿÿÿÿÿÿÿÿÿÿ®ÿÿÿÿÿÿÿÿÿÿÿÿÿÿÿÿÿÿ¡ÿ£ÿ¤ÿÿÿ ÿ¢ÿ£ÿ®ÿ®ÿ¢ÿ¦ÿ­ÿªÿ¤ÿ¦ÿ§ÿÿ©ÿ§ÿÿ¦ÿ¯ÿµÿ±ÿ¥ÿ¤ÿªÿ£ÿÿ£ÿ²ÿ¬ÿ ÿÿÿ¤ÿ©ÿ ÿ§ÿ¨ÿ£ÿ¥ÿ«ÿ­ÿ¬ÿ¢ÿ²ÿ¬ÿ¢ÿÿ®ÿ´ÿ¦ÿ¨ÿ±ÿÿ©ÿÿÿÿ¡ÿ¨ÿ¨ÿ¤ÿÿÿ¡ÿ¯ÿ¯ÿ¡ÿÿÿÿ£ÿ´ÿ²ÿ¨ÿ£ÿ¬ÿ®ÿ§ÿ£ÿÿÿ«ÿ¼ÿµÿ¯ÿ ÿÿ§ÿ¬ÿ¥ÿÿ©ÿ ÿ§ÿ ÿ±ÿ¨ÿ©ÿªÿ¡ÿ­ÿÆÿ°ÿ©ÿºÿ®ÿªÿ©ÿ¦ÿ¢ÿ¦ÿµÿÿ£ÿÿÿÿ ÿ ÿÿ£ÿ£ÿ¢ÿ£ÿ¤ÿ¦ÿ¥ÿ¨ÿ¼ÿ¾ÿ©ÿ ÿ ÿ¢ÿ£ÿÿmÿÿëþ!ÿnÿÿÿÿÿ¦ÿ¢ÿ ÿ§ÿ¡ÿ¢ÿªÿ¨ÿ¦ÿ§ÿªÿ¦ÿ«ÿ«ÿ ÿÿÿ¢ÿ¥ÿ ÿ¡ÿ¦ÿÿ ÿ¤ÿ¡ÿ¨ÿ§ÿ¢ÿ£ÿ¢ÿÿ¥ÿÿÿÿ¦ÿÿ¦ÿÿÿ¨ÿµÿ°ÿÿ©ÿ¢ÿ¡ÿ­ÿ¯ÿ°ÿ®ÿ£ÿÿ¬ÿ¨ÿÿÿÿ¨ÿ ÿ§ÿ¢ÿ ÿ¨ÿÿÿ«ÿÿ«ÿ£ÿªÿ©ÿ¦ÿ¥ÿ¨ÿ«ÿ¦ÿ¡ÿªÿ«ÿÿ¦ÿÿªÿ­ÿ¢ÿÿÿ¦ÿ´ÿ ÿ£ÿÿ¥ÿ¨ÿÿ­ÿ­ÿ¥ÿ¥ÿ¤ÿ¦ÿÿÿÿÿ§ÿ£ÿ¢ÿ ÿÿÿÿÿªÿ¤ÿÿ ÿÿÿ¢ÿÿÿ£ÿ¢ÿ¦ÿ¬ÿÿ ÿÿ¯ÿ¢ÿ¤ÿªÿ°ÿ¬ÿ¡ÿªÿ·ÿ©ÿ¡ÿ¡ÿ¹ÿ½ÿ¡ÿ¢ÿÿ¥ÿ¤ÿÿÿÿÿÿÿÿÿÿ®ÿ¨ÿÿ¤ÿ ÿÿ£ÿ§ÿÿ ÿÿ©ÿÿ¬ÿ¡ÿÿÿÿ¦ÿ¥ÿ¥ÿ«ÿÿ ÿ¤ÿ¤ÿÿÿÿ¯ÿ±ÿ§ÿ¨ÿ¤ÿÿ£ÿ«ÿÿ¤ÿ¥ÿªÿ³ÿ±ÿªÿ«ÿ­ÿ¥ÿ¤ÿ§ÿ¢ÿÿÿ²ÿ¥ÿ£ÿÿÿ­ÿÿÿÿ«ÿ¸ÿ«ÿÿ±ÿ­ÿ°ÿÿÿ¬ÿ«ÿÿ¨ÿÿ¡ÿ ÿÿÿ¢ÿ©ÿÿ©ÿ£ÿ ÿÿªÿ©ÿÿÿ¤ÿ´ÿ¾ÿ³ÿÿÿÿ¥ÿÿ¨ÿ§ÿ§ÿ¬ÿ¨ÿ§ÿ¨ÿ¢ÿÿ ÿÿ¤ÿ¦ÿÿ¨ÿ§ÿ©ÿ§ÿÿÿÿ¢ÿ®ÿ£ÿÿ¢ÿ¤ÿ¬ÿ¥ÿÿÿ¢ÿªÿÿÿ¨ÿ®ÿ«ÿ¥ÿÿÿÿÿÿÿ¥ÿ±ÿÿÿÿ¡ÿ©ÿÿÿ´ÿ¨ÿ©ÿ³ÿ¯ÿ¦ÿÿÿÿ¢ÿ¬ÿÿÿ£ÿÿ«ÿ¢ÿÿÿ¢ÿÿÿÿ¤ÿ´ÿ¦ÿªÿ­ÿÿ¯ÿÿÿÿ¤ÿÿÿ¢ÿ¤ÿ¦ÿ¦ÿ¦ÿÿ¢ÿ«ÿ ÿÿÿ±ÿÿ¡ÿÿ¤ÿÿ ÿÿÿÿ¡ÿÿÿÿ¨ÿ®ÿÿÿ©ÿ¦ÿ«ÿÿ­ÿÿ¦ÿ¤ÿ¢ÿ«ÿ¤ÿ ÿ¡ÿÿ¡ÿ£ÿÿ ÿ¤ÿªÿÿ­ÿ¯ÿ£ÿ¥ÿÿÿ¢ÿ¥ÿ¦ÿ£ÿ§ÿÿ¡ÿ´ÿ¢ÿÿÿ¦ÿÿÿÿÿÿÿÿÿÿÿÿÿÿÿ§ÿÿÿÿÿÿÿÿÿÿÿÿÿ ÿÿÿÿÿÿÿÿÿÿÿÿÿ ÿÿÿÿ~ÿÿÿÿÿÿÿÿÿÿÿÿÿÿÿÿÿÿÿÿÿÿÿÿÿ¡ÿÿÿÿÿÿÿÿÿÿÿÿÿÿÿÿÿÿÿÿÿÿÿÿÿÿÿÿÿÿÿÿÿÿÿÿ¬ÿÿ¦ÿÿÿÿÿÿÿÿÿÿÿyÿÿÿÿÿ¨ÿ ÿÿÿÿÿ±ÿ ÿÿÿÿ ÿÿÿÿÿÿÿÿÿÿÿÿÿ¢ÿ§ÿ°ÿ¨ÿ¨ÿ£ÿ¨ÿ¢ÿÿ£ÿ¢ÿ³ÿÿ£ÿÿÿÿÿ¡ÿÿÿÿ¥ÿ§ÿ¡ÿÿÿÿÿ¤ÿ­ÿ©ÿÿ¥ÿ¬ÿ£ÿ¢ÿÿ¨ÿÿÿÿÿÿ¡ÿ£ÿÿÿ©ÿ ÿÿÿÿ¡ÿ²ÿ¨ÿÿÿÿÿ°ÿ§ÿ±ÿ©ÿÿÿ¤ÿÿ~ÿ}ÿÿÿÿÿÿÿÿÿÿ¢ÿÿÿ«ÿÿ¢ÿ¡ÿ®ÿÿÿ¤ÿÿÿÿÿ ÿ²ÿ®ÿ¨ÿÿÿÿÿÿ¥ÿÿÿÿÿÿ ÿ ÿ¢ÿ¨ÿÿ¨ÿÿ¡ÿÿÿ ÿÿÿÿ¤ÿ¢ÿ£ÿ§ÿÿÿ£ÿÿÿ¨ÿ£ÿÿÿÿÿÿÿÿÿ¨ÿÿÿ¦ÿÿÿÿ¢ÿÿÿ£ÿÿÿ¡ÿ¦ÿ¯ÿ¤ÿ¡ÿ§ÿÿÿÿÿ¥ÿ¦ÿ¥ÿ§ÿ¥ÿ©ÿÿÿ¦ÿÿÿ§ÿ¥ÿÿÿÿ¬ÿÿÿÿÿ¨ÿÿÿÿÿÿÿÿÿÿÿ¦ÿ­ÿÿÿÿÿÿ¦ÿÿÿÿÿÿÿ¢ÿ¢ÿÿÿ¨ÿ·ÿÿÿÿÿ ÿ§ÿªÿ¥ÿ£ÿÿÿÿÿÿ¢ÿÿÿÿÿÿ ÿÿÿ ÿ¡ÿ¨ÿªÿ¡ÿÿÿ¤ÿ£ÿÿÿÿÿÿÿÿ¢ÿÿÿÿÿ ÿ¬ÿ¦ÿÿÿÿÿÿÿ£ÿ¢ÿÿFÿDþVý
þgÿÿÿÿÿÿxÿ¡ÿÿÿÿÿªÿ¢ÿÿÿÿÿÿÿ¤ÿÿÿ§ÿÿÿÿÿÿÿÿ¥ÿÿÿÿÿÿÿÿÿÿÿÿÿÿÿÿ{ÿÿÿÿÿÿÿÿÿÿÿÿ­ÿÿÿÿ¦ÿ ÿÿ¦ÿ«ÿÿÿÿÿ¡ÿÿÿÿÿÿÿÿ¢ÿ¤ÿÿÿÿÿÿ¤ÿÿ¬ÿÿÿ¥ÿÿ¥ÿÿ§ÿ°ÿÿÿÿÿÿÿÿÿÿÿÿÿÿÿÿÿÿÿ}ÿÿÿÿ ÿ¢ÿÿÿÿÿÿ¦ÿ£ÿÿÿÿ ÿÿÿÿÿÿÿªÿÿÿÿ¢ÿÿÿÿÿÿ£ÿ¢ÿÿÿÿÿÿÿÿ¨ÿ¦ÿÿÿÿÿÿ ÿ©ÿÿÿÿÿÿ¡ÿÿ~ÿÿÿ«ÿ¶ÿ¤ÿÿÿ£ÿªÿÿÿÿÿ¦ÿ ÿ£ÿ ÿ­ÿ®ÿ¨ÿ§ÿ£ÿÿÿÿÿÿÿÿÿÿÿ¢ÿ§ÿ¬ÿ§ÿÿÿÿ¤ÿ¡ÿÿÿÿÿÿÿÿÿÿÿÿÿÿ®ÿÿ§ÿÿÿ­ÿ§ÿÿÿÿÿÿ¤ÿ¤ÿÿÿ ÿ¤ÿÿÿÿ¡ÿÿÿÿÿÿÿÿÿÿ£ÿÿ£ÿ­ÿ¤ÿ£ÿÿÿÿÿÿÿ¦ÿÿ ÿ¡ÿ¡ÿ¡ÿÿÿ¢ÿ¨ÿÿÿÿÿ¡ÿ~ÿÿÿ¥ÿÿÿÿÿÿÿ¦ÿ£ÿÿ ÿÿÿ£ÿÿÿÿÿÿÿÿÿÿÿÿÿÿÿÿ¡ÿ®ÿ¢ÿÿÿ ÿ ÿÿÿÿÿÿÿ ÿyÿÿÿÿÿÿ§ÿ¢ÿÿ¥ÿÿÿÿ¢ÿÿÿÿÿ¡ÿ¢ÿ£ÿÿÿ¢ÿ¨ÿÿÿÿÿÿÿÿÿÿÿ ÿÿÿÿ§ÿ¥ÿ¢ÿªÿÿÿÿÿÿÿÿÿ£ÿÿ®ÿÿÿ¢ÿÿÿ¢ÿ¢ÿÿÿÿÿ¬ÿ¤ÿÿÿ¯ÿÿÿÿÿÿ£ÿÿÿ¥ÿ ÿÿÿÿÿ ÿ¦ÿ¦ÿÿÿÿÿÿÿÿ¤ÿÿÿ ÿÿÿÿÿ£ÿÿÿÿ©ÿÿ¥ÿÿ¯ÿÿÿ¡ÿÿÿÿÿ«ÿÿÿÿÿÿÿÿÿ¡ÿ¤ÿÿÿÿÿÿÿÿ¦ÿ¢ÿ¨ÿ¤ÿÿÿ ÿ¡ÿÿÿÿÿÿÿÿÿÿÿÿÿÿÿÿÿÿÿ§ÿ§ÿÿÿÿÿÿÿªÿÿÿÿÿÿÿÿÿ¨ÿÿÿÿÿÿÿ¤ÿÿÿÿÿÿÿÿÿÿÿ°ÿ¢ÿÿÿÿÿ¢ÿÿÿ©ÿÿÿ ÿÿ¤ÿ«ÿÿ©ÿ£ÿyÿ~ÿÿÿÿ¤ÿ¢ÿÿÿÿÿÿÿÿÿ£ÿÿÿÿÿÿÿ¥ÿÿÿÿÿÿÿÿÿÿÿÿ¨ÿÿÿÿÿÿ ÿ¢ÿÿÿÿÿÿÿÿÿÿwÿÿÿÿ¦ÿ¥ÿ¯ÿ¦ÿ§ÿÿÿÿÿ¦ÿ°ÿ¯ÿ¨ÿ¡ÿÿÿ¡ÿÿÿÿ}ý2ýgÿ¤ÿ£ÿÿÿ¨ÿ£ÿÿÿÿÿÿ ÿ{ÿÿÿ¡ÿÿ ÿ¥ÿÿ¤ÿ£ÿÿ¯ÿÿÿÿÿÿÿÿÿÿÿÿ ÿ¨ÿÿÿ¦ÿ¤ÿÿÿ ÿ£ÿ ÿ¤ÿÿÿÿÿÿÿÿÿ¨ÿ£ÿ®ÿ®ÿ£ÿÿÿÿÿÿÿÿÿÿÿÿÿÿÿÿÿ¦ÿ¥ÿÿ¢ÿÿÿÿvÿÿÿÿ~ÿÿÿÿÿÿÿÿÿÿ¤ÿÿ¶ÿÿÿ§ÿ­ÿÿ«ÿÿ¦ÿÿÿÿ¢ÿ ÿÿÿÿÿ¥ÿ¥ÿ£ÿ¥ÿ ÿ ÿÿÿ¢ÿ¦ÿÿÿ ÿ¢ÿÿÿÿÿÿ ÿÿÿÿ¢ÿ©ÿÿ¡ÿÿÿÿÿ²ÿ¦ÿ©ÿ¢ÿÿ£ÿ¦ÿÿÿ£ÿ¦ÿ«ÿ¢ÿ ÿ£ÿÿÿ¤ÿ¡ÿ¤ÿ®ÿ¯ÿ£ÿÿÿÿÿÿ£ÿÿ­ÿÿ~ÿÿ ÿÿ¤ÿ§ÿÿÿÿ«ÿ­ÿ§ÿ¦ÿÿÿ¡ÿ¯ÿ¬ÿÿÿÿÿÿ¡ÿ¡ÿ¢ÿ«ÿÿ¡ÿÿÿÿÿÿ¨ÿ·ÿÿ ÿ­ÿ¬ÿzÿÿ¢ÿÿÿÿ¨ÿÿÿ¨ÿÿÿÿ¬ÿÿÿÿÿÿÿÿÿÿ¢ÿÿÿÿÿÿÿÿÿÿ¯ÿ¤ÿÿ¬ÿÿÿ¤ÿÿ¢ÿÿÿ£ÿ¡ÿÿÿ¥ÿ¨ÿÿÿ¤ÿ³ÿ ÿÿ¥ÿÿÿÿÿÿÅÿÿÿÿÿ°ÿÿ}ÿÿÿÿÿÿÿÿÿÿ²ÿ¡ÿÿ¢ÿ ÿÿÿÿÿÿÿÿÿ«ÿ°ÿÿªÿÿÿ¤ÿ ÿ ÿ¨ÿ¬ÿ©ÿ¤ÿ©ÿ®ÿ¦ÿÿ¢ÿ¦ÿÿÿÿÿÿ¨ÿ­ÿ±ÿ®ÿ§ÿ¡ÿ£ÿÿÿ¬ÿÿÿ£ÿªÿÿÿÿÿ©ÿÿÿ¤ÿÿ£ÿ©ÿ ÿ¢ÿ¥ÿ¦ÿÿÿÿÿÿÿÿÿÿÿÿ¤ÿ¢ÿÿÿ¢ÿÿÿÿ¡ÿ±ÿ®ÿ©ÿ¤ÿ¢ÿÿÿ¡ÿ£ÿ§ÿÿÿ{ÿÿÿÿÿÿÿ§ÿ¨ÿÿ¦ÿ«ÿÿÿÿÿÿÿ¥ÿ­ÿÿÿÿÿÿ ÿxÿzÿÿÿtÿvÿqÿÿÿrÿ~ÿÿÿÿÿÿÿÿÿÿÿÿ¢ÿ¦ÿ¢ÿÿÿÿÿyÿ{ÿÿÿzÿÿÿ§ÿÿzÿyÿ~ÿÿÿtÿ}ÿ}ÿÿxÿÿ{ÿtÿ`ÿÿªÿÿÿÿÿÿ¥ÿ¥ÿÿÿ¥ÿ¤ÿÿÿÿ¡ÿÿÿÿÿÿsÿÿÿÿÿ¢ÿ§ÿÿÿÿÿÿyÿÿÿÿÿÿÿwÿÿÿÿÿ¡ÿÿÿÿÿÿ ÿ ÿÿÿÿÿÿÿÿ¡ÿ£ÿÿ¢ÿÿÿÿ¢ÿÿ¥ÿ©ÿÿÿÿÿ ÿÿ¤ÿ·ÿ¤ÿÿÿÿ¥ÿÿªÿÿÿÿÿÿ¦ÿ«ÿ«ÿ¥ÿ©ÿ©ÿ¥ÿ¡ÿ ÿ²ÿÿ¨ÿÿÿÿÿÿ£ÿ£ÿ¡ÿÿÿ¢ÿ¡ÿÿÿÿÿ ÿÿ¥ÿ£ÿÿ¡ÿ§ÿÿ¡ÿ¡ÿ ÿÿÿ¤ÿÿÿ©ÿ®ÿÿlÿnÿyÿOÿVÿWÿJÿ:ÿ@ÿÿÿ(ÿQÿqÿÿÿÿÿÿxÿÿwÿÿ¢ÿÿÿÿÿtÿzÿÿÿÿ}ÿbÿ\ÿ}ÿtÿ}ÿgÿ{ÿuÿvÿ|ÿvÿiÿcÿgÿuÿÿÿlÿ{ÿ|ÿÿÿÿÿÿÿÿÿrÿoÿgÿkÿ{ÿuÿtÿFÿXþñýÿiÿsÿuÿÿÿÿÿÿ¤ÿ¬ÿÿÿÿÿÿÿÿÿÿ~ÿÿÿ{ÿzÿÿÿÿÿÿÿÿÿÿÿ¦ÿ¥ÿÿÿ¡ÿ£ÿÿÿÿÿÿÿÿÿÿÿÿÿÿÿÿxÿaÿÿ¿þUþþ§þÿÿÿÿ ÿÿÿÿÿÿÿÿÿÿÿÿ§ÿÿ¢ÿÿÿÿÿÿÿ¦ÿÿÿÿÿÿÿÿÿÿÿÿÿÿÿÿÿÿÿÿÿÿÿ ÿÿÿÿÿÿ¡ÿÿÿÿÿÿÿÿÿÿÿÿÿÿÿÿÿÿÿÿÿÿ¨ÿÿÿÿÿÿÿÿ¤ÿÿÿÿ¤ÿÿÿvÿÿÿÿÿÿÿÿÿ¥ÿÿÿÿÿÿ¦ÿÿÿ ÿÿÿÿ¤ÿ¤ÿÿ£ÿÿ£ÿÿÿ ÿ ÿÿÿÿ¡ÿÿuÿÿÿÿÿÿÿÿ¢ÿ¨ÿÿÿÿ±ÿ¡ÿÿÿÿãþþ0þ
ÿÿ¦ÿ¥ÿ©ÿÿÿÿÿÿÿÿÿÿ¥ÿÿ£ÿÿÿ¡ÿ§ÿÿÿÿÿÿÿÿ¡ÿÿÿÿÿÿÿÿÿÿªÿªÿÿÿ¥ÿ­ÿÿÿÿÿÿÿÿÿÿÿÿÿÿÿÿÿÿÿÿÿÿ¦ÿ¨ÿ£ÿ¡ÿÿÿÿÿ¤ÿ¤ÿ¨ÿ¢ÿ ÿÿÿ¤ÿÿÿÿÿÿ¤ÿÿÿÿÿÿÿÿÿÿÿÿÿÿÿÿÿ¥ÿ£ÿÿÿÿÿ¨ÿÿÿÿÿÿÿ ÿÿÿ²ÿ§ÿ©ÿ¡ÿÿÿÿÿÿÿ©ÿÿÿÿÿÿÿÿÿÿÿÿÿÿÿÿÿ¢ÿ§ÿÿÿÿÿ¡ÿ¦ÿ£ÿÿÿÿÿÿÿ¥ÿ¢ÿÿÿ¤ÿ¥ÿÿÿªÿÿÿ¤ÿ£ÿÿÿÿÿ ÿ®ÿÿÿÿÿÿÿÿÿ¤ÿÿ¥ÿ£ÿÿÿÿÿÿ¢ÿÿÿÿÿÿ ÿ ÿÿÿÿÿÿÿ¨ÿ¬ÿ¥ÿÿ¡ÿÿÿ¢ÿÿ¢ÿÿÿÿÿÿ¸ÿÿÿÿÿ£ÿ¢ÿÿ¤ÿ¤ÿÿ¤ÿ¡ÿÿÿÿÿ ÿÿÿ©ÿ¤ÿ¥ÿ¬ÿ¦ÿ¢ÿ¢ÿ¨ÿ¤ÿ¯ÿ¶ÿ±ÿ¦ÿ¢ÿ¨ÿ¢ÿ±ÿ£ÿ¡ÿ ÿÿ§ÿªÿÿ¥ÿÿÿ¥ÿ¬ÿ®ÿ®ÿ¦ÿ¢ÿ©ÿ¢ÿªÿ­ÿ¤ÿ§ÿ¨ÿ©ÿ©ÿ£ÿÿ¼ÿ°ÿ¢ÿ¤ÿ¡ÿ¨ÿ¬ÿ¤ÿªÿ«ÿªÿ´ÿ¦ÿÿ¡ÿ£ÿ ÿ¡ÿ£ÿ ÿ«ÿ¬ÿ®ÿÿ¦ÿ®ÿ§ÿ ÿÿªÿ±ÿ¤ÿÿ¥ÿ­ÿ¬ÿ£ÿ¢ÿ¦ÿ¶ÿ¯ÿ©ÿ¡ÿ£ÿÿÿÿÿÿªÿÿ¦ÿ¡ÿ­ÿ°ÿ­ÿ¬ÿ§ÿ­ÿ¸ÿ«ÿÿ©ÿ©ÿ¥ÿ£ÿ§ÿ¦ÿÿ§ÿÿÿÿÿ ÿ¦ÿ«ÿ­ÿªÿ¥ÿ§ÿ­ÿÿ¨ÿ¦ÿ¥ÿ ÿÿ£ÿ§ÿÿÿÿÿeÿ(ÿêþæþ>ÿÿÿ£ÿ¨ÿ²ÿÿÿÿ ÿ¡ÿÿ ÿ¬ÿ¥ÿ£ÿÿ¯ÿÿ¦ÿ¬ÿ¦ÿ¥ÿ¦ÿ¡ÿÿ£ÿ©ÿÿ ÿ¢ÿªÿ©ÿ¥ÿ¦ÿ¢ÿ¡ÿªÿÿ©ÿ®ÿÿÿ ÿ¢ÿÿ£ÿ®ÿ·ÿÿ¡ÿÿÿÿ¢ÿ©ÿ¥ÿÿÿÿÿ¨ÿªÿªÿ°ÿ¨ÿÿ¨ÿµÿµÿªÿ¢ÿªÿÿ­ÿ ÿ­ÿ©ÿ¡ÿ ÿ¦ÿ±ÿ²ÿ§ÿ©ÿ§ÿ¢ÿ¨ÿµÿ©ÿ¤ÿÿÿ¢ÿ°ÿ­ÿÿ¦ÿ¢ÿ¨ÿ£ÿ¦ÿ£ÿÿÿ¢ÿ±ÿ®ÿ®ÿÿÿ§ÿ¯ÿ¬ÿ¥ÿµÿ·ÿ®ÿªÿÿ©ÿÿ ÿ¤ÿÿÿÿÿÿ¤ÿ¨ÿ©ÿªÿ§ÿ¡ÿ«ÿÃÿ©ÿªÿ¤ÿ§ÿ©ÿ£ÿ¡ÿ¨ÿ¬ÿ¬ÿ§ÿ¶ÿÆÿ®ÿ¦ÿ©ÿ¬ÿ¡ÿÿ¡ÿ£ÿÿÿÿÿ¤ÿÿ©ÿªÿÿÿÿÿÿÿÿÿÿÿ¨ÿ¬ÿ¢ÿ«ÿÿÿ§ÿ©ÿ¨ÿ¦ÿÿÿ¢ÿÿÿ­ÿ ÿ«ÿ«ÿ ÿ¯ÿ³ÿÿÿ¥ÿ£ÿ¶ÿ³ÿ¹ÿ±ÿµÿ«ÿ¬ÿ°ÿ¥ÿÿ¤ÿ£ÿÿÿÿ¨ÿ¤ÿÿÿÿÿ¢ÿ©ÿ§ÿ£ÿÿ¡ÿ´ÿÿ¡ÿ ÿ¨ÿ®ÿÿÿ¤ÿ£ÿ«ÿ©ÿ¤ÿ¨ÿÿ¡ÿÿ¨ÿ®ÿ¥ÿÿ¡ÿ®ÿÿ¢ÿ¨ÿ¨ÿ³ÿ¶ÿ£ÿÿ©ÿ«ÿ¡ÿ²ÿÿ ÿ¥ÿ¨ÿ£ÿ¦ÿ¥ÿÿÿ¢ÿÿÿÿ­ÿ²ÿ³ÿ¼ÿÿÿ¦ÿ´ÿ­ÿÿÿÿ¥ÿ°ÿÿÿ®ÿ§ÿ¢ÿ§ÿÿÿ¨ÿ¢ÿ ÿ ÿÿ ÿ©ÿ¦ÿÿÿµÿ¥ÿÄÿÿÿÿ£ÿ¨ÿµÿ¶ÿ¢ÿÿÿ©ÿÿÿ£ÿÿ¤ÿÿÿ£ÿ¢ÿÿÿÿÿ¢ÿÿÿ£ÿ¡ÿÿÿÿ±ÿÿ«ÿÿÿ¯ÿ´ÿ¤ÿÿ­ÿ¯ÿ©ÿ¬ÿ¦ÿÿ«ÿ¬ÿ£ÿÿÿ±ÿÿÿÿ¦ÿ ÿÿ¦ÿ°ÿ©ÿÿÿ£ÿ¹ÿ¹ÿ£ÿ²ÿÿÿ ÿµÿÿ¢ÿÿ ÿ£ÿ¢ÿ¨ÿ¤ÿÿ¦ÿ¡ÿÿÿ§ÿ¥ÿ¥ÿ£ÿÿ¤ÿ¥ÿÿÿÿÿÿÿÿÿ¨ÿ¨ÿ¤ÿ¥ÿÿ§ÿ´ÿ§ÿÿÿ¥ÿ ÿÿÿ¤ÿ ÿÿÿÿÿÿ ÿÿÿÿÿÿÿÿÿÿ¦ÿÿÿÿÿÿÿÿ¡ÿÿÿÿÿÿÿÿÿÿÿÿÿÿÿÿÿÿÿÿÿÿÿÿÿÿÿ¦ÿÿ¡ÿ¢ÿ¬ÿ¤ÿÿ¢ÿÿÿÿÿÿÿÿÿÿÿÿÿÿÿÿÿÿÿÿÿÿÿÿÿÿÿÿÿÿÿÿÿÿÿÿÿÿÿÿÿÿÿÿÿÿzÿÿÿÿÿÿÿÿÿÿÿÿªÿÿÿ¦ÿ¢ÿ¡ÿÿ¦ÿÿÿÿÿÿÿÿ¨ÿ¬ÿªÿ£ÿÿÿÿÿÿ~ÿÿ©ÿ©ÿÿ¥ÿÿÿÿÿÿÿÿ¤ÿÿ£ÿ¦ÿÿ ÿÿÿÿÿ¤ÿÿÿÿÿÿÿÿ«ÿÿ¢ÿ«ÿ¦ÿ¤ÿÿ§ÿ¦ÿÿ¡ÿÿ¢ÿ¢ÿÿÿÿ ÿ¡ÿ¡ÿ¡ÿÿÿÿ¦ÿÿÿÿÿÿ ÿ£ÿ«ÿÿÿÿÿÿÿÿÿÿÿÿÿÿÿÿÿÿÿªÿ¤ÿ¬ÿ ÿ´ÿÿÿÿ¬ÿ¤ÿÿÿªÿ§ÿÿÿÿÿÿÿÿÿÿÿÿ¥ÿ¬ÿ ÿÿ«ÿ¢ÿÿ¥ÿÿÿÿ¢ÿÿÿÿ¤ÿÿÿ¡ÿ©ÿÿÿ§ÿÿ¡ÿÿÿÿÿ¦ÿÿÿÿÿµÿ¨ÿ¢ÿÿÿ ÿ|ÿÿÿÿÿ¥ÿÿ©ÿªÿÿ¡ÿ¬ÿªÿ¯ÿÿÿÿÿÿÿÿÿÿ¤ÿ¤ÿÿÿÿÿ©ÿ¢ÿ¢ÿ¦ÿÿÿÿ¥ÿÿÿÿ¤ÿÿÿÿÿÿ¡ÿÿÿÿ ÿ§ÿ§ÿÿÿÿÿÿÿ¥ÿ¢ÿ¥ÿ¢ÿ¢ÿÿ¬ÿÿ¢ÿ¬ÿÿÿÿÿÿÿÿ¨ÿ­ÿÿ¡ÿÿÿ¡ÿÿÿÿÿÿ¥ÿ¢ÿÿ£ÿÿÿÿÿÿ¢ÿÿÿÿÿÿ«ÿÿÿÿÿÿÿÿÿÿÿÿÿÿ¡ÿÿÿÿÿqÿ}ÿÿÿÿIÿþjþTÿÿÿÿ¨ÿÿÿÿÿÿÿÿÿÿ ÿÿÿÿÿÿÿÿÿ¤ÿ¥ÿÿÿÿÿÿÿÿÿÿ¢ÿÿÿÿÿÿ£ÿÿÿÿ§ÿÿÿÿÿ¢ÿÿÿrÿÿÿÿÿ{ÿÿÿÿÿÿÿ¡ÿÿÿ¦ÿÿÿÿÿÿ£ÿÿÿÿÿÿÿÿ¤ÿÿÿÿÿÿ£ÿÿÿÿÿÿÿ¨ÿÿÿÿÿxÿÿÿÿÿÿÿÿÿÿÿÿÿÿÿÿÿ|ÿÿ£ÿÿÿ¢ÿ§ÿÿÿ ÿÿÿÿÿÿÿÿÿÿÿÿÿÿªÿÿÿÿÿÿÿÿÿÿÿÿÿÿ®ÿ¨ÿ¢ÿÿÿ°ÿ²ÿ¤ÿÿÿÿ¨ÿ¡ÿ¤ÿ¦ÿ©ÿ©ÿ¢ÿÿÿ®ÿÿÿÿ«ÿÿÿªÿ£ÿÿÿ«ÿ£ÿªÿªÿÿ¥ÿ£ÿ¦ÿ¡ÿ£ÿ£ÿÿÿÿÿ£ÿÿÿÿ¢ÿÿÿÿ ÿÿÿ©ÿªÿÿÿ¡ÿÿÿ ÿÿÿÿ«ÿÿÿ¤ÿÿÿÿÿÿÿ§ÿ©ÿ¯ÿÿÿÿÿÿÿÿÿÿÿ¢ÿ ÿ¨ÿ§ÿÿÿ¥ÿÿÿÿÿÿÿÿÿÿ¦ÿ¡ÿÿ¡ÿÿÿÿÿÿÿÿÿÿÿÿÿÿÿÿÿ£ÿ¨ÿ£ÿÿÿÿ¢ÿÿÿÿÿÿÿÿÿÿÿÿÿÿÿÿÿÿÿÿÿÿÿÿÿÿÿÿÿÿÿÿÿÿÿÿÿÿÿÿ¡ÿÿÿ¬ÿÿªÿÿ{ÿ£ÿÿÿÿÿ©ÿ±ÿ£ÿ©ÿ¡ÿÿÿ¢ÿÿÿÿÿÿÿÿÿÿ§ÿ®ÿÿÿÿÿÿ ÿÿ ÿ ÿÿÿ ÿÿÿÿÿ¦ÿ¤ÿÿ¢ÿÿÿzÿÿÿÿÿÿÿ¥ÿ ÿÿÿ¤ÿÿ¦ÿÿÿÿÿ¥ÿ¡ÿÿÿ¡ÿÿÿÿÿ ÿÿÿÿÿÿÿÿÿÿÿ¤ÿ¤ÿÿ|ÿÿ ÿÿÿÿÿ ÿ¢ÿ ÿÿÿÿ©ÿÿÿÿ¥ÿ¢ÿÿÿÿ¦ÿÿÿÿ£ÿ¥ÿ¨ÿÿÿÿ¡ÿÿÿÿ¡ÿÿÿ ÿ¦ÿ§ÿÿÿÿÿ ÿ­ÿ¯ÿ¤ÿ¦ÿªÿÿÿ ÿÿÿ¡ÿÿÿÿÿ}ÿÿÿÿÿÿÿyÿÿ ÿÿÿÿ¥ÿÿÿÿÿÿÿÿ¢ÿ¡ÿÿÿÿÿÿ¡ÿ¤ÿÿÿÿÿÿÿ ÿÿÿÿÿÿÿÿÿÿÿ ÿÿÿÿ¤ÿ¡ÿÿÿÿ³ÿÿÿÿÿÿ¥ÿÿÿÿtÿÿ«ÿÿÿ¡ÿÿÿÿÿ£ÿ¡ÿÿÿÿÿÿÿÿ ÿ¨ÿÿÿ¤ÿÿÿÿ§ÿÿ¦ÿ¦ÿÿÿ¢ÿªÿ³ÿ®ÿÿÿÿÿ§ÿ¥ÿÿÿ§ÿ®ÿÿ§ÿ}ÿÿÿ§ÿtÿÿ¬ÿªÿ§ÿ¤ÿ®ÿÿÿÿÿÿÿÿ¥ÿ­ÿÿÿÿÿÿIÿ4ÿRÿÿ ÿ¤ÿÿÿÿ¡ÿÿÿÿ ÿÿ¬ÿÿÿ¦ÿÿ¦ÿÿÿÿÿ¢ÿÿÿÿÿÿÿÿÿÿÿÿÿÿ ÿÿÿÿÿÿÿÿÿÿÿÿÿÿÿÿ¡ÿÿÿ¨ÿÿÿ«ÿ§ÿÿÿ ÿ®ÿÿÿÿÿ ÿÿ¡ÿ~ÿÿÿÿ ÿ ÿ¥ÿ¡ÿ«ÿÿÿ±ÿ¡ÿÿÿÿÿ£ÿ­ÿªÿ¤ÿ³ÿªÿ¡ÿÿ©ÿ®ÿ§ÿ±ÿ©ÿÿÿ¦ÿÿÿ¥ÿ¥ÿ´ÿ©ÿÿÿ£ÿÿÿÿÿ¤ÿ¦ÿÿÿÿÿ¤ÿ©ÿ©ÿ«ÿ ÿÿÿÿ¥ÿÿÿÿÿ¢ÿÿÿÿÿ¢ÿ¤ÿÿ¦ÿ¦ÿªÿÿ²ÿºÿ¡ÿ¡ÿÿÿÿÿ£ÿÿ¡ÿ¥ÿÿÿ«ÿ»ÿ­ÿ±ÿªÿÿÿÿÿ§ÿÿÿÿÿÿ¡ÿÿÿªÿÿÿÿ¢ÿ¥ÿ¨ÿÿÿ¦ÿ¦ÿ¢ÿÿ¬ÿÿÿÿªÿÿÿÿÿÿÿ£ÿ¡ÿÿÿ ÿÿÿÿÿÿÿÿ®ÿ¡ÿÿÿ§ÿ¬ÿªÿ§ÿÿ ÿ¤ÿ¯ÿÿ¯ÿÿÿÿ£ÿ¦ÿªÿ¡ÿÿ¡ÿÿÿÿÿÿ£ÿÿÿ ÿ¥ÿÿÿÿ¦ÿ¢ÿªÿÿÿ ÿÿÿ¦ÿÿÿÿÿÿ¡ÿÿ£ÿ ÿÿÿÿ¡ÿÿ­ÿ®ÿÿÿÿÿ ÿÿÿÿ¡ÿÿ¥ÿ ÿÿÿ¡ÿ£ÿÿÿ©ÿÿÿÿ£ÿªÿ¥ÿÿÿÿÿ¨ÿ¥ÿÿÿÿ¢ÿÿÿÿÿ©ÿÿÿ¥ÿ¨ÿÿ¢ÿÿÿÿ§ÿ§ÿÿ¢ÿ£ÿ ÿÿÿ ÿÿ{ÿÿ©ÿÿ®ÿ}ÿÿÿ¯ÿÿÿ¥ÿÿÿÿÿÿÿÿ¡ÿÿÿÿÿ¡ÿ ÿÿ¡ÿ¤ÿ¨ÿÿÿÿÿÿÿÿ}ÿÿÿÿÿÿ¨ÿ¡ÿ®ÿ²ÿ¤ÿ­ÿ«ÿ¯ÿ¸ÿÿÿ©ÿ©ÿ­ÿ§ÿ ÿ­ÿ©ÿÿÿÿÿÿÿÿÿ ÿÿÿ§ÿ¢ÿÿ¦ÿ£ÿÿ¡ÿ¥ÿ¦ÿÿÿÿ~ÿÿÿÿ{ÿÿ~ÿ©ÿÿÿÿÿ~ÿ|ÿÿ|ÿÿÿÿÿÿÿÿÿÿÿÿ¯ÿÿÿÿÿÿ~ÿÿÿÿqÿÿÿÿÿyÿwÿxÿÿÿÿyÿrÿvÿ|ÿÿpÿzÿÿÿÿ|ÿÿÿÿÿ ÿÿÿ¨ÿ¨ÿ¦ÿÿÿÿÿÿÿ}ÿyÿzÿÿÿÿÿÿÿÿÿÿÿÿÿÿÿÿuÿ|ÿÿÿÿÿÿÿÿÿ¦ÿÿÿÿÿÿ£ÿ§ÿÿÿÿ¤ÿ¤ÿÿÿÿÿ¯ÿªÿÿ£ÿ§ÿÿÿ£ÿÿÿÿÿÿÿ¤ÿÿÿÿÿ¯ÿ­ÿÿ£ÿ©ÿ«ÿÿÿ ÿ§ÿ¥ÿ ÿ ÿ©ÿ¯ÿ¥ÿÿ©ÿ®ÿªÿ£ÿÿ«ÿÿÿ£ÿÿÿ¥ÿÿÿ¨ÿ¤ÿ ÿÿÿÿÿÿ£ÿ£ÿÿ¢ÿÿÿÿ©ÿ©ÿÿÿ¨ÿ¢ÿÿÿ¦ÿÿtÿpÿvÿaÿlÿRÿUÿ6ÿ ÿ(ÿÿ)ÿMÿgÿxÿÿÿÿÿÿvÿÿÿ¡ÿÿÿÿÿÿÿÿÿÿxÿsÿuÿÿ{ÿ{ÿYÿÿÿÿÿmÿdÿbÿhÿwÿ|ÿqÿjÿvÿ~ÿwÿÿÿ£ÿÿÿÿÿÿ|ÿsÿlÿsÿ~ÿwÿ9ÿþVþ&ÿyÿ\ÿmÿrÿÿÿÿÿÿÿÿÿÿÿÿÿÿÿÿ{ÿÿÿÿÿÿÿÿÿÿÿÿÿÿ¦ÿªÿÿÿÿÿÿÿÿÿÿÿÿÿÿÿÿ~ÿwÿÿÿtÿ{ÿ?ÿþéýüüÑüÌþjÿÿÿ§ÿ©ÿÿÿÿÿÿÿÿÿÿÿ¤ÿ ÿÿÿ|ÿÿÿÿÿÿÿÿÿÿÿÿ{ÿ~ÿÿÿÿÿÿÿÿÿÿÿÿÿÿÿÿÿÿÿÿÿÿÿÿÿÿÿÿÿÿÿÿÿÿÿÿÿÿÿÿÿ¢ÿÿ¡ÿ¢ÿ¡ÿÿÿÿÿÿÿ ÿÿÿÿÿ ÿÿÿÿÿÿÿÿÿÿÿÿÿ¢ÿÿÿÿÿÿÿÿÿÿÿ ÿÿÿ§ÿÿÿÿÿ¢ÿÿÿÿ£ÿÿÿ§ÿÿÿÿÿ¦ÿÿÿÿ ÿÿÿÿÿÿÿÿÿßþJþþCÿ£ÿ¬ÿÿÿÿÿÿÿ¥ÿÿÿ«ÿ¡ÿÿÿ¡ÿÿÿ¦ÿ¬ÿ¤ÿÿÿÿÿÿÿÿÿÿÿÿÿÿÿÿ®ÿÿÿÿÿ§ÿ©ÿÿÿÿÿÿ¢ÿÿÿÿÿÿÿÿ«ÿ´ÿ¢ÿÿ¢ÿÿ³ÿ£ÿ´ÿÿÿÿÿÿ©ÿÿ¤ÿ±ÿÿÿ«ÿÿÿÿÿ§ÿ¥ÿÿªÿÿ¯ÿ¬ÿÿ¢ÿ¢ÿÿÿÿÿÿÿÿÿÿÿÿ®ÿ¥ÿÿÿ}ÿÿ¤ÿ±ÿ¥ÿÿÿÿÿÿÿÿ¦ÿÿ©ÿÿÿÿÿÿÿÿÿ«ÿÿÿÿÿÿÿÿ¢ÿÿÿÿÿÿÿÿÿÿÿÿÿ ÿ®ÿ«ÿÿ ÿ ÿÿ£ÿ£ÿÿªÿ£ÿÿÿ ÿÿÿÿ¬ÿ¡ÿÿÿÿÿÿÿÿ®ÿ©ÿ©ÿÿÿ ÿÿÿÿÿ ÿÿ¢ÿÿÿÿÿÿÿ¯ÿ­ÿÿÿÿÿÿ ÿ¡ÿÿÿÿÿÿ¡ÿ¢ÿÿÿÿÿvÿÿÿÿÿÿÿÿÿ¢ÿÿÿÿÿÿ¡ÿ¥ÿ¯ÿÿÿÿÿÿÿÿÿÿÿÿÿÿªÿµÿ­ÿ ÿÿÿ¥ÿ«ÿ¬ÿ©ÿ£ÿÿ ÿ¦ÿ¸ÿ®ÿ¦ÿ£ÿÿ£ÿ­ÿ ÿ§ÿ¬ÿÿÿ ÿ¥ÿ¥ÿ ÿ¡ÿ¨ÿ¡ÿ©ÿ³ÿ¦ÿ¦ÿ­ÿ©ÿÿÿ±ÿÿ©ÿ¯ÿ¦ÿ©ÿ©ÿ§ÿ°ÿ¸ÿ®ÿ¯ÿ¹ÿ¯ÿ£ÿ£ÿ¨ÿ¥ÿ ÿÿÿÿ®ÿ¨ÿÿ¢ÿ«ÿ¬ÿ§ÿ«ÿ¤ÿªÿ¡ÿ®ÿ®ÿªÿ©ÿ¨ÿ¦ÿ¯ÿ­ÿ©ÿÿ¬ÿµÿ«ÿ¬ÿºÿªÿÿ¢ÿ«ÿÿ¤ÿ­ÿ´ÿ¶ÿ¯ÿ§ÿ²ÿªÿÿÿÿÿ¨ÿ¤ÿÿ¤ÿ¥ÿ ÿ¦ÿ­ÿÿÿ£ÿ±ÿ²ÿ«ÿ¯ÿ§ÿ«ÿ©ÿÿ¥ÿ²ÿ¯ÿ¢ÿ§ÿµÿÿÿÿÿÿÿ\ÿÿÿQÿ£ÿ ÿ¤ÿ®ÿ®ÿÿ ÿ ÿ£ÿ­ÿ¬ÿÿ¢ÿÿ£ÿ£ÿ¡ÿ­ÿ²ÿµÿ±ÿ¥ÿ ÿ¦ÿÿ§ÿ¯ÿÿÿ¢ÿ©ÿ£ÿÿ¨ÿ­ÿÿÿ¦ÿ§ÿ§ÿ­ÿ¯ÿ©ÿ«ÿ°ÿ¥ÿ¤ÿ¹ÿ ÿ©ÿ¦ÿÿÿÿÿ¥ÿ£ÿ¤ÿ¡ÿ§ÿÿ¥ÿ¤ÿ¤ÿºÿ¯ÿÿ¤ÿ­ÿ©ÿ§ÿ°ÿÿ¨ÿÿ¨ÿ¤ÿÿ ÿ¦ÿ²ÿ«ÿÿÿµÿÿÿÿªÿ°ÿ°ÿ¯ÿ¬ÿ­ÿ¢ÿÿÿÿ£ÿÿ§ÿ§ÿÿÿÿ¨ÿ¬ÿ¯ÿ¥ÿ³ÿ²ÿ¡ÿ£ÿÿ§ÿ²ÿ²ÿ¯ÿÿÿ£ÿ£ÿ¤ÿ¤ÿÿÿÿ¢ÿ¤ÿ¢ÿ¥ÿ¦ÿ¦ÿ®ÿ´ÿ¸ÿ¬ÿÿ¡ÿ®ÿ­ÿ°ÿ»ÿ³ÿ£ÿ«ÿ´ÿ¡ÿ±ÿ°ÿ¤ÿ©ÿ²ÿ¬ÿ©ÿ®ÿ¢ÿÿ¢ÿÿÿÿÿÿÿÿÿÿÿÿÿÿ¡ÿ§ÿ¢ÿ¦ÿ°ÿÿ¦ÿ«ÿ§ÿ¦ÿ¨ÿ¨ÿÿÿÿÿÿÿÿÿÿ«ÿªÿ¢ÿ©ÿ©ÿÿ¥ÿ¬ÿ²ÿ¥ÿ«ÿ¥ÿ¬ÿ¤ÿ¤ÿ«ÿ«ÿ£ÿ¡ÿ£ÿÿÿÿÿ¨ÿÿÿ¡ÿÿ¢ÿ©ÿ¯ÿ­ÿ£ÿ¡ÿÿ§ÿÿ´ÿ¯ÿ¦ÿÿ¢ÿ¦ÿ ÿ¥ÿ°ÿ±ÿ«ÿÿÿ¦ÿ¦ÿ©ÿ©ÿÿ·ÿ®ÿ©ÿ¦ÿ©ÿ¯ÿ«ÿ¤ÿ¨ÿ©ÿ¤ÿ§ÿ¤ÿ¶ÿÿ¥ÿÿ£ÿÿÿÿ¢ÿ¨ÿ­ÿ¤ÿ¬ÿ¤ÿ±ÿªÿ¶ÿÿÿ¢ÿÿªÿ¥ÿÿÿ©ÿ´ÿ©ÿÿÿ¬ÿ¸ÿÿÿ¢ÿÿÿÿ§ÿ£ÿÿÿÿÿÿÿÿ£ÿÿ¦ÿ©ÿ¬ÿ¡ÿ¢ÿ°ÿ­ÿ¡ÿÿÿÿ¡ÿ¢ÿÿÿ¢ÿÿ¡ÿÿ©ÿ¨ÿÿÿ ÿ©ÿ¤ÿÿ¥ÿÿÿµÿÿ¤ÿÿ ÿ¢ÿ¢ÿ°ÿ¥ÿÿÿ©ÿ§ÿ¥ÿ©ÿÿÿ§ÿ¦ÿÿÿ¤ÿ²ÿÿ¥ÿ¤ÿÿÿÿ­ÿ¯ÿ ÿÿÿ ÿ³ÿ¥ÿ¦ÿ¦ÿ¤ÿ¥ÿ¢ÿ ÿ ÿ§ÿÿÿÿ¢ÿ¦ÿ¦ÿ¢ÿÿ¨ÿ©ÿ¤ÿ´ÿÿÿÿÿ¥ÿ¨ÿÿ¤ÿ­ÿ¬ÿ³ÿ¬ÿ ÿ¦ÿ¥ÿ¥ÿ¬ÿÿÿÿÿ©ÿ«ÿ£ÿ¦ÿ ÿÿÿÿ¢ÿÿÿÿÿÿÿÿÿÿ ÿÿÿÿÿÿÿÿÿÿÿÿÿ¡ÿÿÿÿÿÿÿÿ~ÿÿÿÿÿÿÿÿÿÿÿÿÿÿÿÿÿÿÿ¤ÿÿÿÿÿÿÿÿ¢ÿÿÿÿÿÿÿÿÿÿÿÿÿÿÿÿÿÿÿÿÿ¢ÿÿÿÿÿÿÿÿÿ¨ÿ£ÿÿÿÿÿÿÿÿÿÿ¤ÿÿÿÿÿÿÿÿÿÿÿÿÿÿÿÿÿ ÿÿ¡ÿ¤ÿ§ÿÿÿ¡ÿÿÿ¡ÿ¥ÿ©ÿÿÿÿÿ£ÿ§ÿ­ÿ·ÿµÿÿÿÿÿ¦ÿ ÿÿÿ¡ÿ ÿÿ§ÿÿÿ£ÿ¢ÿÿ¥ÿ§ÿ¡ÿ¡ÿ«ÿªÿÿ¡ÿ¦ÿÿªÿ¢ÿÿÿÿÿÿ«ÿ³ÿ¡ÿÿÿÿ¯ÿªÿ§ÿ§ÿ©ÿ¦ÿ«ÿ«ÿªÿ¢ÿÿ¡ÿ«ÿ¡ÿÿ£ÿÿÿ¨ÿÿÿÿÿ¡ÿÿÿÿÿÿÿÿÿÿÿÿ~ÿÿÿÿÿÿÿ§ÿ±ÿÿ¡ÿ£ÿÿÿ§ÿÿÿÿÿ ÿªÿ¡ÿÿ£ÿ¢ÿÿ¡ÿÿÿÿÿÿÿÿÿÿÿÿ£ÿ¢ÿÿÿÿ ÿ¢ÿ®ÿÿ¥ÿÿ¤ÿÿÿÿÿÿÿªÿ©ÿ ÿ¢ÿ¤ÿ¯ÿ®ÿ¡ÿ¥ÿ£ÿ£ÿÿÿ»ÿ¨ÿªÿÿ°ÿÿÿÿ§ÿ°ÿÿÿ¨ÿÿÿ ÿ¢ÿ¥ÿ¬ÿ¡ÿÿÿÿÿÿÿÿÿÿ§ÿÿÿÿÿ¬ÿÿ®ÿ°ÿ ÿÿÿÿÿÿ§ÿÿÿÿ¦ÿÿÿÿÿÿÿÿÿÿÿÿÿÿÿÿÿÿÿ¯ÿ¥ÿªÿ¢ÿÿÿ¥ÿÿÿÿÿÿÿÿÿ¢ÿ¢ÿÿÿÿÿÿÿÿÿ¡ÿ¤ÿÿÿÿÿÿÿÿÿÿÿÿ¦ÿÿÿ±ÿ ÿ ÿÿÿÿÿÿÿÿÿ{ÿÿ£ÿ¡ÿÿÿuÿvÿÿÿÿ ÿÿuÿUÿ=ÿÿÿ¡ÿÿÿÿÿÿÿÿÿ¡ÿÿÿÿÿÿ¨ÿÿÿÿÿÿ ÿ¢ÿÿÿÿÿÿÿÿÿÿÿÿÿÿÿÿÿÿÿÿ¨ÿ~ÿÿÿÿÿÿÿÿ~ÿyÿÿÿÿÿÿÿÿ{ÿÿ©ÿ£ÿÿÿÿ¬ÿÿÿÿÿÿ¤ÿ¢ÿÿÿÿÿ¨ÿÿÿÿ£ÿ}ÿÿÿÿÿÿÿÿÿÿÿÿÿÿÿÿÿÿÿÿÿÿÿÿÿÿÿÿÿÿÿÿ¨ÿÿÿÿÿÿ¥ÿ¦ÿÿÿÿÿÿÿ{ÿÿÿÿÿªÿÿ¡ÿÿ¡ÿÿ¥ÿÿÿÿÿÿÿÿÿÿ°ÿ±ÿ¥ÿ§ÿ¢ÿ¢ÿÿÿÿÿÿÿÿÿ¥ÿÿ¤ÿÿ¡ÿ£ÿÿÿÿ¤ÿ¢ÿÿÿ£ÿ¢ÿÿ¸ÿÿÿ¦ÿ§ÿÿÿ¥ÿ¤ÿÿÿ¤ÿÿÿÿÿÿÿ£ÿ ÿÿÿÿ{ÿÿÿsÿÿ£ÿ£ÿÿÿÿ¥ÿ ÿÿÿÿÿÿ¥ÿ¤ÿ¨ÿ¢ÿÿ£ÿÿ£ÿ ÿ£ÿ«ÿÿÿ¢ÿ¡ÿÿÿÿÿÿÿ£ÿÿ¢ÿ¦ÿÿÿÿÿÿÿÿÿªÿ¡ÿÿ¥ÿ­ÿÿÿÿÿÿ ÿ¢ÿÿÿÿÿÿÿÿ¢ÿ©ÿÿÿÿ¥ÿÿ¤ÿÿÿÿ¥ÿÿÿÿÿ©ÿ¦ÿ¢ÿÿÿ£ÿÿÿÿÿ~ÿÿÿÿ«ÿ¬ÿ£ÿÿÿÿÿÿÿÿÿÿÿÿÿÿ¢ÿ ÿÿ¢ÿÿ¤ÿÿÿ§ÿÿ¥ÿ ÿÿ¨ÿÿÿÿ¡ÿÿÿ¨ÿ£ÿÿ ÿ¡ÿÿÿÿÿÿÿÿÿÿ¥ÿÿÿÿ ÿªÿ¡ÿ ÿ¥ÿÿÿÿÿÿÿÿÿÿÿ­ÿÿÿÿÿÿÿ ÿÿÿÿÿÿÿÿÿwÿ¤ÿ¡ÿÿÿÿÿ¡ÿÿÿÿÿÿÿÿÿÿ£ÿÿÿ¢ÿÿÿ¦ÿÿÿÿÿ¢ÿ ÿÿÿÿÿ¢ÿÿÿ£ÿ ÿ¢ÿÿÿÿÿÿÿ¢ÿ|ÿÿÿÿ~ÿÿÿ¡ÿÿ©ÿ±ÿ¢ÿªÿÿ¡ÿÿÿÿÿ©ÿÿÿÿÿÿ¢ÿÿÿÿÿÿ ÿªÿ¥ÿÿÿÿÿ¡ÿ¡ÿÿ«ÿÿÿ¢ÿ¤ÿÿÿÿÿÿ¥ÿÿÿÿÿÿÿÿ¨ÿÿÿÿÿ ÿÿÿ¢ÿÿÿ§ÿ§ÿ¦ÿ¥ÿ¨ÿ¤ÿ£ÿÿÿÿÿÿÿÿÿÿÿÿÿÿÿÿÿÿ¢ÿ¡ÿÿÿÿÿvÿÿÿÿÿÿÿÿÿÿÿÿ{ÿÿÿÿÿÿÿÿÿ§ÿ²ÿÿ£ÿÿÿÿÿÿÿÿÿÿ¢ÿ§ÿ ÿÿÿÿÿ¤ÿÿÿÿÿÿÿÿÿÿ¨ÿ§ÿÿÿÿÿ£ÿÿªÿ«ÿÿÿÿÿÿÿ£ÿÿÿÿ¡ÿ¦ÿÿÿÿÿÿÿ¢ÿ«ÿ¥ÿ¤ÿÿÿÿlÿ{ÿÿ£ÿ¬ÿ£ÿ¤ÿÿÿÿÿÿÿÿ®ÿ¬ÿÿ¡ÿ·ÿ£ÿÿÿÿ©ÿÿÿÿ ÿ¤ÿÿÿÿÿÿÿÿÿÿÿ ÿÿÿÿÿÿÿÿÿÿÿÿÿÿÿÿ¡ÿÿÿÿ¤ÿ¦ÿ§ÿÿªÿ£ÿÿÿÿÿÿ¢ÿ¦ÿÿÿ¤ÿÿÿÿªÿÿÿÿÿÿÿªÿ¬ÿÿxÿqÿÿÿ¡ÿÿÿ¢ÿÿ§ÿ«ÿ¦ÿÿÿ ÿ°ÿÿ©ÿ¢ÿÿ¤ÿÿÿ¤ÿ±ÿ¢ÿÿÿÿÿÿÿÿÿÿ¢ÿÿÿÿ¤ÿ¤ÿ¤ÿ©ÿ§ÿÿÿ¤ÿÿÿÿÿ¥ÿÿ¡ÿÿÿ¢ÿÿÿÿÿ¦ÿÿ ÿ ÿÿÿÿÿÿÿÿÿÿÿ¤ÿ¤ÿ¢ÿ«ÿ«ÿ«ÿ ÿÿÿÿÿÿÿ¢ÿÿ ÿÿÿ§ÿÿÿ£ÿ¨ÿÿÿ«ÿ¬ÿÿÿ ÿ¥ÿÿÿ°ÿ±ÿÿÿ¦ÿÿÿÿÿÿ¢ÿ ÿÿÿÿ¦ÿ¢ÿÿÿÿÿ«ÿÿ¦ÿ®ÿÿÿÿ¢ÿÿÿÿÿ¨ÿ¡ÿ©ÿ§ÿªÿ§ÿÿÿ¡ÿ£ÿ­ÿÿÿÿÿÿÿ¥ÿÿÿÿÿ°ÿ§ÿÿÿ£ÿÿÿÿÿÿÿ¡ÿ©ÿÿÿÿÿÿÿÿ¤ÿÿÿÿÿ¡ÿÿ¤ÿ§ÿ¢ÿÿÿÿÿÿÿ¯ÿªÿÿ½ÿÿÿÿ®ÿ±ÿ®ÿ¤ÿ²ÿ¬ÿÿ¦ÿ¨ÿ¥ÿ ÿÿÿÿÿÿ¡ÿ¤ÿÿÿ ÿÿÿÿÿÿÿÿÿÿÿÿÿÿÿ¯ÿÿÿ£ÿ£ÿ ÿ¢ÿÿ¢ÿ ÿÿÿÿÿ¯ÿÿ¢ÿÿ®ÿÿÿÿ¢ÿ®ÿÿ}ÿÿÿÿ ÿ¢ÿÿÿÿÿÿÿÿ£ÿÿÿÿÿÿÿÿÿÿÿ«ÿÿÿ¨ÿÿÿ¢ÿ¦ÿÿ¢ÿ«ÿ·ÿ´ÿÿÿÿÿÿÿÿ¨ÿ¦ÿÿ²ÿ¥ÿrÿÿÿÿÿÿÿÿ¢ÿÿÿÿ¥ÿÿ ÿ¢ÿÿÿÿÿÿÿ ÿÿÿÿ{ÿÿÿÿÿÿÿÿÿuÿÿÿyÿÿÿ}ÿÿÿÿÿÿÿÿ¡ÿÿÿxÿyÿÿÿÿ{ÿÿÿÿ{ÿxÿxÿzÿÿzÿÿÿnÿyÿÿ~ÿÿ{ÿxÿÿ{ÿÿzÿÿÿÿÿÿÿÿ¢ÿÿÿÿÿ~ÿÿÿlÿvÿqÿÿÿÿÿÿÿÿÿÿÿÿÿÿÿÿÿÿÿÿÿÿÿÿ¬ÿÿÿÿÿÿÿÿ ÿ¦ÿªÿ­ÿ¡ÿ«ÿ©ÿÿÿÿÿÿ¥ÿÿ§ÿ®ÿ¢ÿ¤ÿ§ÿ¤ÿ¨ÿ§ÿ¥ÿ¦ÿÿÿ«ÿ¤ÿ­ÿ³ÿÿ±ÿ¢ÿÿ¦ÿ°ÿ¤ÿÿ§ÿ¨ÿÿÿÿÿ£ÿ¡ÿÿ¥ÿªÿ¡ÿÿ ÿ¬ÿÿÿ¡ÿÿÿ¥ÿÿ¦ÿÿÿ¢ÿ¦ÿ¡ÿ ÿ¢ÿ¡ÿÿÿ¢ÿ¥ÿÿ¥ÿÿÿÿÿÿÿÿÿÿÿ¡ÿÿÿzÿxÿ[ÿFÿUÿEÿ5ÿ>ÿÿ$ÿEÿmÿÿÿÿÿÿzÿdÿÿÿ ÿ}ÿÿÿÿÿÿÿ}ÿkÿdÿtÿvÿ~ÿÿgÿmÿnÿÿÿÿ{ÿcÿgÿÿÿÿoÿfÿtÿzÿrÿÿÿÿÿÿÿÿyÿtÿxÿfÿjÿxÿjÿ:ÿÜþÈþRÿeÿlÿÿÿÿÿÿÿÿÿÿÿÿÿÿÿÿÿ}ÿÿÿÿÿÿÿÿÿÿvÿÿÿÿÿÿ£ÿÿÿÿÿ~ÿwÿÿÿÿÿÿÿÿÿÿÿuÿÿÿÿ{ÿGÿ¶þüªûÔý×þhÿÿ£ÿ¥ÿ£ÿÿ|ÿÿÿÿÿÿÿÿÿ¡ÿ§ÿÿÿÿÿÿÿÿÿÿÿÿÿ}ÿÿzÿÿÿÿÿÿÿÿÿÿÿÿÿÿÿÿÿÿÿÿÿÿÿÿÿÿÿÿÿÿuÿÿÿÿ«ÿÿÿÿÿÿÿÿ£ÿÿÿ¤ÿÿÿÿÿÿÿÿÿÿÿ¡ÿÿÿÿÿÿÿÿÿvÿxÿÿÿÿÿ£ÿ}ÿÿ¤ÿÿÿ¡ÿÿÿÿÿÿÿ¡ÿ¦ÿ¡ÿÿÿ ÿÿÿÿÿÿÿÿ¥ÿÿÿ ÿ ÿÿÿÿÿÿÿ±ÿ¢ÿÿÿÿÿÿÜþfþ»þUÿ¢ÿ ÿÿÿÿÿÿÿÿ¢ÿ®ÿ¯ÿ ÿ§ÿÿÿÿ¡ÿÿ¥ÿ¨ÿ¡ÿÿÿÿÿ§ÿ£ÿÿÿÿÿÿÿÿ¥ÿ¬ÿÿÿ¢ÿÿÿÿÿÿÿÿ¢ÿ¨ÿÿÿÿ£ÿÿÿÿ¤ÿ¢ÿÿÿÿÿ±ÿÿÿ¡ÿÿÿÿÿ¬ÿÿÿªÿÿÿ«ÿ¦ÿ¨ÿÿÿ¤ÿÿÿÿÿ¤ÿ§ÿ ÿÿÿÿÿÿ¢ÿÿÿ¦ÿÿÿÿÿ¡ÿÿÿÿÿÿÿÿÿÿÿ£ÿ£ÿÿÿ ÿ£ÿÿÿÿÿ ÿ§ÿÿÿÿÿ¡ÿÿÿ¤ÿÿÿÿÿÿÿÿÿÿÿÿÿÿÿÿÿÿÿÿÿÿÿÿÿ¨ÿÿÿÿ ÿÿ£ÿ¡ÿÿÿÿÿ¨ÿÿÿÿÿÿÿÿ©ÿÿ ÿ¢ÿ©ÿ¡ÿÿÿÿÿÿÿÿÿÿÿÿÿ¢ÿÿ¤ÿ¢ÿÿ¨ÿÿ¥ÿ¯ÿ­ÿ¤ÿ¡ÿÿÿ ÿÿÿÿÿÿÿzÿÿÿÿÿÿÿÿÿÿÿÿÿÿÿÿ¤ÿ«ÿÿÿÿÿÿÿÿÿÿÿ£ÿ¨ÿ¦ÿ¤ÿ¥ÿ£ÿ£ÿ±ÿ ÿÿ¨ÿ¤ÿ ÿ¢ÿ¤ÿ£ÿ¨ÿ ÿ ÿÿÿ®ÿ·ÿ§ÿÿ±ÿ¯ÿ¨ÿ¨ÿ¢ÿ¦ÿ¥ÿÿ¡ÿ¢ÿÿ¢ÿ«ÿ£ÿ ÿ ÿ¡ÿ¡ÿÿ¤ÿÿÿ¢ÿªÿ¥ÿÿ ÿ¬ÿµÿ«ÿªÿ¯ÿ­ÿ¤ÿÿ¢ÿ­ÿÿ¢ÿÿÿ¦ÿ¢ÿÿÿªÿ°ÿ±ÿ°ÿ¨ÿ´ÿ­ÿÁÿµÿ¢ÿ£ÿ¦ÿªÿ¦ÿ³ÿ£ÿ¢ÿ¨ÿ£ÿÿÿ¨ÿ³ÿ¢ÿÿÿÿ ÿ¨ÿ±ÿ¶ÿ¯ÿ¥ÿ²ÿ©ÿ¡ÿ¦ÿªÿ¨ÿ¡ÿÿÿ¥ÿ«ÿ±ÿÿ·ÿ ÿÿ¨ÿ­ÿ¨ÿ¡ÿ©ÿ®ÿ©ÿ¡ÿÿ¨ÿ´ÿ´ÿ²ÿ²ÿ¯ÿªÿÿªÿÿÿÿwÿPÿZÿÿ­ÿ¦ÿÿ§ÿÿÿ¤ÿ ÿ¡ÿ£ÿÿÿÿ¹ÿ®ÿ¹ÿ¨ÿÿ«ÿ¬ÿ¨ÿ©ÿ©ÿ´ÿÿ¦ÿÿ¢ÿÿÿ¡ÿ¡ÿÿ¡ÿ³ÿÿÿÿ¥ÿ ÿ«ÿªÿ¬ÿµÿ±ÿÿ¢ÿ´ÿ ÿ¬ÿ§ÿÿ¦ÿ¥ÿ ÿ«ÿ«ÿ ÿ¨ÿ«ÿ§ÿ§ÿ¡ÿÿ¢ÿ¥ÿ¦ÿªÿ¦ÿ¡ÿ¦ÿÿÿÿ¡ÿ¨ÿ¦ÿ£ÿ§ÿ£ÿÿ¦ÿ¤ÿÿ°ÿ°ÿÿÿÿÿ¢ÿªÿ©ÿ¦ÿ¡ÿÿÿÿÿÿ¢ÿ¥ÿ ÿÿÿ ÿªÿ¤ÿ­ÿ¡ÿ¢ÿ£ÿÿÿ¥ÿªÿ¨ÿ¤ÿ§ÿÿ¸ÿ¤ÿÿ¢ÿÿÿ¦ÿ¦ÿÿ ÿ§ÿÿÿ©ÿ¨ÿ¨ÿÿ ÿ ÿ¡ÿ±ÿ»ÿ±ÿ¥ÿÿ¡ÿ¸ÿÿ ÿ®ÿ¡ÿ¢ÿ©ÿ®ÿªÿ¢ÿªÿ§ÿÿÿ©ÿ­ÿ²ÿÿÿ´ÿ¨ÿÿÿ£ÿ¬ÿ¤ÿ­ÿ¦ÿ©ÿÿ¯ÿ ÿ ÿ®ÿ­ÿ¡ÿ¡ÿ¥ÿ¥ÿ¦ÿ¥ÿÿÿÿ£ÿ¤ÿªÿ¬ÿ¤ÿ£ÿ¥ÿÿÿ¦ÿ³ÿ¨ÿ¤ÿ¥ÿÿ¢ÿÿÿ¤ÿ¯ÿ¯ÿ¤ÿ¤ÿÿÿÿÿ³ÿªÿ§ÿÿÿ¤ÿ®ÿ®ÿ¦ÿÿ¦ÿÿªÿ«ÿ¾ÿµÿ¡ÿ§ÿ­ÿ®ÿ¡ÿÿ¦ÿ±ÿ£ÿ¦ÿ¯ÿ¡ÿÿÿÿ§ÿ©ÿÿÿ£ÿ®ÿ¨ÿ¦ÿÿÿ¯ÿ£ÿ®ÿÿ¦ÿÿ¡ÿ¢ÿ¥ÿ¨ÿÿ¡ÿ¯ÿ°ÿ±ÿ¦ÿÿÿ£ÿÿ£ÿÿ¢ÿ©ÿ¢ÿÿ¤ÿ¥ÿ ÿ£ÿ¨ÿ¢ÿ£ÿÿ©ÿ·ÿ¥ÿÿ¡ÿÿÿÿ¨ÿ£ÿÿ¡ÿ©ÿ«ÿÿÿ¥ÿÁÿ¡ÿ ÿ¯ÿ¡ÿ¦ÿ¦ÿ¤ÿ ÿÿ§ÿ¥ÿ¢ÿ©ÿ¨ÿÿÿ¸ÿ®ÿ§ÿ¤ÿ¦ÿ¢ÿÿ ÿÿÿ¨ÿ¤ÿÿÿÿÿ­ÿ®ÿ©ÿ ÿ°ÿ¦ÿ¨ÿ§ÿÿ ÿ§ÿ¥ÿ ÿ¢ÿ ÿÿ¢ÿ¡ÿÿÿ¢ÿ¦ÿ¤ÿ«ÿ£ÿ£ÿªÿ§ÿ¯ÿ¹ÿ¨ÿÿ¨ÿ«ÿ§ÿ®ÿ±ÿ°ÿÂÿÿ¬ÿÿ§ÿ¥ÿÿÿÿÿ¨ÿªÿ¦ÿÿ£ÿ§ÿ¸ÿ¤ÿÿ¤ÿÿ¢ÿÿÿÿ¨ÿ¦ÿ§ÿ¢ÿÿÿÿÿÿÿ ÿ¡ÿÿÿÿÿ ÿ¡ÿÿÿÿÿÿÿÿÿ ÿªÿ¢ÿÿÿÿÿÿÿÿÿÿÿÿÿÿyÿÿ¢ÿ¡ÿÿÿÿÿ~ÿÿÿ|ÿÿÿÿ ÿÿÿÿÿÿyÿÿÿÿÿÿÿÿÿ¦ÿ§ÿÿÿnÿÿÿ£ÿÿÿÿÿÿÿÿÿ ÿÿÿÿÿÿÿÿÿÿÿÿÿ ÿ¤ÿÿÿÿÿÿÿÿ ÿÿÿÿ~ÿÿÿ ÿ­ÿÿÿÿÿÿÿÿÿÿÿÿÿÿÿÿÿÿÿÿÿ¤ÿ®ÿÿ¨ÿÿÿªÿ¤ÿÿ±ÿ¥ÿ¡ÿ¬ÿ¤ÿÿÿ£ÿ©ÿ¤ÿ¦ÿ¨ÿÿÿÿÿÿ¥ÿ¢ÿÿÿÿÿ£ÿÿÿ­ÿ¦ÿÿÿÿ¢ÿÿ¦ÿ¨ÿÿ¢ÿ¥ÿ©ÿ¦ÿ¦ÿ¤ÿÿÿ®ÿ ÿ·ÿÆÿ©ÿÿÿ£ÿ­ÿ¤ÿ¢ÿÿ¨ÿ·ÿªÿ¥ÿ¨ÿ¤ÿÿÿÿÿÿ¢ÿÿÿ½ÿÿÿÿÿ¨ÿ£ÿÿÿ£ÿÿxÿÿÿÿyÿ~ÿÿ|ÿÿÿÿÿÿÿÿÿ§ÿÿÿÿÿÿÿ£ÿÿ¢ÿÿÿÿÿ¨ÿÿ¤ÿ§ÿÿÿÿÿÿÿÿÿÿÿ§ÿ®ÿÿÿÿ±ÿÿ­ÿÿ¤ÿ ÿ§ÿ£ÿÿÿÿÿÿÿÿÿÿÿÿÿÿÿªÿ£ÿÿÿ«ÿÿÿÿ©ÿ¤ÿÿ¥ÿ ÿ§ÿÿ¡ÿ¡ÿÿÿ£ÿÿÿ ÿÿÿÿ¤ÿ¤ÿ©ÿÿ¢ÿ¥ÿ¡ÿÿ¨ÿÿ¡ÿÿ­ÿÿ£ÿ¦ÿÿ£ÿ¨ÿ¢ÿÿÿÿÿÿÿÿÿÿÿÿ§ÿ£ÿÿÿ¦ÿÿÿÿÿÿ§ÿÿÿ¤ÿ©ÿ¦ÿ¥ÿ­ÿÿ¡ÿ­ÿÿÿÿ®ÿÿÿ¢ÿÿÿªÿ¢ÿÿÿÿÿÿÿ¨ÿ®ÿ¡ÿÿÿÿÿÿ£ÿÿÿÿ¢ÿ¦ÿ ÿÿ¥ÿ ÿÿÿÿÿÿÿ¤ÿ¡ÿ¨ÿ¨ÿÿÿÿÿÿxÿÿÿÿ¡ÿ¥ÿÿÿÿÿÿÿÿÿÿÿÿÿÿÿÿÿ¦ÿÿÿ¤ÿÿÿ¤ÿÿÿÿÿÿÿÿÿ¤ÿÿÿÿÿÿÿÿÿÿÿÿÿÿÿÿÿÿÿlÿÿÿÿÿÿÿÿÿÿÿ¨ÿÿÿÿÿÿÿÿÿ£ÿÿÿÿ ÿÿÿÿÿÿ¥ÿÿÿÿ¤ÿÿÿÿÿÿ¡ÿuÿÿ~ÿÿÿÿÿÿÿÿ¡ÿÿÿÿÿ{ÿÿÿÿÿÿÿÿÿÿÿÿÿÿÿÿÿÿÿÿÿÿÿÿ¤ÿÿ¡ÿÿÿÿÿÿÿÿÿÿÿÿÿÿÿÿÿÿÿ£ÿÿÿÿÿÿ ÿ ÿÿÿ¢ÿÿÿÿÿ£ÿÿyÿÿÿ ÿ§ÿÿÿ ÿÿ¥ÿ«ÿÿ ÿÿÿÿ¡ÿÿ£ÿÿÿÿÿ£ÿÿÿÿÿ¶ÿ¥ÿÿÿÿÿÿÿÿ¢ÿ­ÿÿÿÿÿÿÿÿÿÿÿÿÿÿÿÿÿÿÿÿ ÿÿ¡ÿÿÿÿÿÿÿ¡ÿÿÿÿÿ¡ÿÿÿ£ÿÿÿÿÿÿ¡ÿÿ¦ÿ¦ÿÿ£ÿÿ ÿÿÿÿÿ¥ÿ¤ÿÿÿ¢ÿÿÿÿÿ£ÿ¥ÿÿÿÿÿÿÿÿÿ§ÿ²ÿÿÿÿ¡ÿ£ÿÿlÿ~ÿ¡ÿÿÿÿÿÿ¡ÿ¨ÿ§ÿ¢ÿÿÿÿÿÿÿÿÿÿ ÿÿÿÿÿÿÿÿÿÿÿÿÿÿ¢ÿÿÿÿÿÿÿÿÿÿÿÿÿÿÿ¡ÿÿÿ©ÿÿÿÿÿ ÿ~ÿÿ£ÿ¢ÿ£ÿ©ÿÿÿÿÿÿÿ¢ÿÿÿÿÿÿ£ÿ¡ÿÿÿÿÿÿ¡ÿÿÿÿ¡ÿÿªÿ«ÿÿÿÿÿ ÿ¢ÿ£ÿ ÿ¢ÿ¤ÿÿ£ÿÿ¤ÿ¡ÿ£ÿÿÿ¢ÿ¥ÿÿ¤ÿÿ~ÿÿÿÿÿÿ¦ÿÿÿÿÿÿÿÿÿÿÿÿÿÿ¤ÿÿÿÿÿÿÿÿÿÿÿÿÿÿÿÿÿÿ¯ÿ®ÿÿÿ ÿ¬ÿzÿÿ«ÿÿÿ¢ÿ´ÿ¦ÿ ÿ©ÿ¥ÿ¢ÿÿÿÿÿ§ÿÿÿÿÿÿÿ ÿ²ÿÿÿÿÿÿÿÿÿÿÿÿ¨ÿÿÿÿÿ¨ÿ¨ÿÿÿ¤ÿ°ÿÿ¢ÿ¨ÿÿÿÿÿ°ÿÿÿ¥ÿÿÿÿÿÿÿÿ¥ÿÿ£ÿÿ¢ÿ©ÿÿÿÿÿÿÿÿÿÿÿÿÿÿÿÿÿÿ§ÿ®ÿ¥ÿ¦ÿÿÿÿ{ÿÿÿÿÿ¤ÿÿÿÿÿÿ¨ÿsÿÿÿÿ¦ÿ£ÿÿ ÿÿÿ¨ÿÿÿÿÿÿÿÿ¡ÿ£ÿÿ¥ÿ­ÿ¦ÿÿÿ¤ÿÿÿÿÿÿÿÿ¦ÿ¥ÿÿÿ¥ÿÿÿÿÿÿ©ÿ³ÿÿ§ÿ¡ÿ¥ÿÿ¢ÿÿÿÿ®ÿÿ¡ÿÿÿ¯ÿ«ÿÿÿÿÿÿ«ÿ§ÿÿÿÿÿzÿrÿÿÿªÿ¢ÿ¬ÿ§ÿÿÿÿÿÿÿ¦ÿÿ¥ÿ°ÿÿ¬ÿÿÿÿ¦ÿ«ÿÿÿ¢ÿªÿ¬ÿÿÿ ÿÿÿÿ§ÿ³ÿÿÿÿÿÿÿÿ¤ÿ§ÿ¥ÿÿ¢ÿÿÿÿÿÿ£ÿ©ÿÿ ÿÿÿ§ÿªÿ«ÿÿÿ¡ÿÿ ÿÿÿ ÿ«ÿ¤ÿÿ¥ÿÿ¥ÿÿ©ÿÿÿÿ©ÿÿÿ¬ÿ­ÿ ÿÿÿÿ¤ÿªÿÿÿ¥ÿ°ÿÿ«ÿµÿ¬ÿÿÿÿÿ±ÿ¡ÿÿ¡ÿÿ­ÿÿ©ÿÿ¤ÿ£ÿ¦ÿ¤ÿ¡ÿ£ÿÿÿ¤ÿ«ÿÿÿÿÿÿÿ¥ÿ¬ÿªÿ¢ÿ¥ÿ¥ÿ©ÿÿÿÿÿÿÿÿ¦ÿ¦ÿÿ}ÿÿ¡ÿÿÿ¢ÿÿ©ÿÿÿ¬ÿ©ÿ£ÿ¢ÿÿ¡ÿ¡ÿÿ°ÿ±ÿ¢ÿÿÿ ÿÿÿÿÿ£ÿ®ÿÿÿÿÿÿÿÿÿÿÿÿ¯ÿ®ÿ ÿÿÿ ÿ¥ÿ¡ÿ©ÿ¬ÿÿÿÿÿÿÿÿ¨ÿ¤ÿÿ¡ÿÿÿ¢ÿ¡ÿÿ~ÿÿÿÿÿÿ¬ÿÿ§ÿ ÿ¥ÿÿÿÿÿ¯ÿÿÿ¡ÿ¥ÿÿ¤ÿ«ÿÿÿ§ÿ«ÿ¨ÿ¢ÿ¤ÿÿÿ ÿÿÿ ÿÿ¡ÿ¡ÿÿÿÿÿ ÿ®ÿ¨ÿ¥ÿÿ¥ÿ¡ÿÿÿÿÿÿÿÿÿÿÿÿÿÿÿÿÿ¢ÿ¡ÿÿ¢ÿ¤ÿÿ¢ÿÿ®ÿÿªÿÿÿÿÿÿÿ®ÿµÿ²ÿ»ÿ«ÿ ÿ¡ÿ¬ÿ£ÿÿÿÿÿ ÿÿÿÿ£ÿ ÿ ÿÿ¡ÿ«ÿÿ£ÿÿÿÿÿÿÿ¬ÿ¶ÿ£ÿÿ¥ÿÿÿ¤ÿÿÿÿÿÿÿÿÿ©ÿÿÿ°ÿ¹ÿÿÿÿÿ¢ÿÿ¤ÿ«ÿ¡ÿÿ ÿÿ¡ÿÿÿÿÿªÿ¥ÿÿÿÿÿ}ÿÿÿÿÿÿÿÿÿÿÿ¡ÿ­ÿÿ¢ÿ¢ÿÿ¤ÿ§ÿÿ£ÿ¦ÿÿÿ ÿÿ«ÿ¨ÿÿÿÿÿÿÿ§ÿ}ÿxÿÿ ÿ¢ÿÿÿÿÿÿÿÿÿÿÿÿÿÿÿÿÿÿÿyÿ~ÿtÿ|ÿÿÿÿÿ{ÿÿÿÿÿÿÿÿÿÿÿ§ÿªÿÿ®ÿÿÿ|ÿÿÿÿÿÿÿÿ}ÿsÿuÿtÿtÿÿ~ÿÿtÿpÿÿÿÿÿ{ÿÿÿÿÿwÿÿÿÿ ÿ£ÿÿÿ§ÿÿÿÿÿwÿÿÿÿÿnÿwÿyÿÿÿÿÿÿÿÿÿÿÿÿÿÿÿÿÿÿÿÿÿÿÿ ÿÿÿ¦ÿ­ÿÿÿÿÿÿ©ÿÿ¤ÿ¦ÿ ÿÿÿÿÿ¨ÿ£ÿÿÿÿÿÿ©ÿ®ÿ¡ÿ¢ÿ¦ÿ¡ÿ¤ÿÿÿ¥ÿ£ÿ¸ÿ¦ÿÿ¬ÿ¡ÿÿÿÿ§ÿ¨ÿÿÿ ÿÿÿÿÿÿ¤ÿÿÿÿ«ÿ¨ÿÿ©ÿ¨ÿ¡ÿ§ÿÿÿÿÿ ÿ±ÿÿ ÿÿÿÿÿÿ§ÿÿ¡ÿÿÿÿÿÿÿÿ¡ÿÿÿ¡ÿ¡ÿÿÿÿ~ÿ`ÿaÿJÿ+ÿ6ÿ1ÿ%ÿMÿsÿÿÿÿÿ}ÿlÿmÿxÿÿÿ|ÿÿÿÿÿÿÿÿvÿzÿÿÿ{ÿxÿdÿmÿvÿÿyÿÿxÿmÿuÿÿÿ~ÿrÿtÿÿÿÿÿÿÿ£ÿÿÿÿpÿmÿzÿmÿjÿnÿmÿOÿÿÿaÿuÿzÿÿÿÿÿÿÿÿÿÿÿÿÿÿÿÿ|ÿÿÿÿÿÿÿÿÿÿÿ~ÿÿÿÿÿÿÿÿ ÿÿÿÿÿÿÿÿÿÿÿÿÿÿÿÿÿÿÿÿ|ÿ&ÿ,ýü8þ×þ\ÿ­ÿ¥ÿÿÿÿÿÿÿÿÿÿÿÿÿÿÿÿÿÿÿÿÿÿ{ÿÿÿÿÿÿÿÿÿÿÿÿÿÿÿÿÿÿÿÿÿÿÿÿÿÿÿÿÿÿÿÿÿÿ¢ÿ¬ÿÿ}ÿÿÿÿÿÿÿÿ~ÿÿÿÿÿÿÿÿÿÿÿÿÿÿ¥ÿ¥ÿÿÿÿÿÿÿÿÿ£ÿÿtÿiÿqÿwÿÿÿÿÿÿÿ¨ÿ«ÿÿÿÿÿÿÿÿÿÿÿÿÿÿ¡ÿÿÿÿÿÿÿÿÿÿ£ÿÿÿYÿhÿÿÿÿÿÿÿÿ«ÿÿÿÿ±þ@þ¹þfÿÿÿ¨ÿÿ ÿÿÿÿÿ¥ÿ§ÿÿÿÿÿÿÿÿ¤ÿ ÿ£ÿÿÿÿÿÿªÿÿÿÿÿÿÿÿÿÿÿÿÿ£ÿ¢ÿÿÿÿÿ ÿÿÿ¤ÿÿÿÿÿÿÿ£ÿ¦ÿ£ÿÿÿÿ¢ÿÿÿ¢ÿµÿ¸ÿ«ÿÿÿ¡ÿ¡ÿÿÿ ÿÿ ÿ¤ÿÿÿÿÿÿÿÿ¦ÿÿ®ÿÿÿÿÿÿ¡ÿÿ¡ÿ¨ÿ±ÿÿÿ ÿÿÿÿÿÿ£ÿªÿ­ÿ­ÿ£ÿ¡ÿ ÿ¤ÿ¤ÿÿÿÿ©ÿÿÿÿÿÿªÿ ÿÿÿ¤ÿÿ¤ÿÿÿÿÿÿÿÿ¦ÿ©ÿÿ£ÿÿÿÿÿÿÿÿÿ¬ÿ¡ÿÿ¦ÿ¤ÿÿÿ¡ÿ¥ÿÿÿÿÿ¤ÿ¥ÿ¡ÿÿÿÿ¦ÿÿÿÿÿÿ ÿÿÿÿ¦ÿÿÿÿ¤ÿ¡ÿÿ¥ÿÿÿÿÿÿÿÿÿÿÿ¤ÿÿ±ÿ¬ÿÿÿÿÿÿÿÿÿ¤ÿÿÿÿÿÿÿÿÿÿÿÿÿÿÿÿÿÿÿÿÿÿÿÿÿÿÿÿÿÿÿÿÿÿÿÿ£ÿ¢ÿÿ£ÿ¶ÿÿ²ÿ¯ÿ¢ÿ¦ÿ§ÿ¢ÿ¢ÿ¡ÿÿµÿ£ÿ©ÿ¸ÿ°ÿ«ÿ´ÿªÿ¥ÿ°ÿ¯ÿ¬ÿ¦ÿÿ¢ÿ¥ÿÿ©ÿ¤ÿÿ¡ÿ¬ÿ¢ÿ£ÿ¦ÿ¤ÿ«ÿÿ ÿ¡ÿÿ¨ÿ°ÿ©ÿÿ ÿ®ÿ©ÿÿ¦ÿ¥ÿ ÿ ÿ¡ÿ¤ÿ­ÿ³ÿÿ¢ÿ«ÿ©ÿªÿ¤ÿ¡ÿ¬ÿ´ÿ¬ÿ­ÿ¨ÿ·ÿ°ÿ¿ÿµÿ¢ÿ¥ÿÿÿ±ÿÿ¥ÿ¤ÿ£ÿ¥ÿ£ÿ¤ÿ¨ÿ¥ÿ©ÿÿÿÿÿÿ¥ÿªÿ¤ÿ«ÿ³ÿ¦ÿ¨ÿ¨ÿªÿ§ÿ¥ÿ¨ÿ«ÿ­ÿ¹ÿ¬ÿÿ«ÿ©ÿ¡ÿ¥ÿ¥ÿÿ¡ÿÿ«ÿ£ÿ¦ÿ¡ÿ¢ÿ³ÿ¬ÿÿ§ÿ¥ÿªÿ·ÿ¢ÿÿÿÿÿqÿÿ¶ÿ®ÿ§ÿÿ¨ÿÿÿÿÿÿÿÿÿ©ÿªÿ ÿ¥ÿ ÿ¦ÿ§ÿ ÿÿ«ÿ±ÿ¸ÿ§ÿ£ÿÿ¦ÿ¨ÿ¡ÿÿÿÿÿÿÿ©ÿ¦ÿÿ¢ÿ°ÿ©ÿ£ÿ­ÿ¤ÿÿ²ÿ¤ÿ ÿ¨ÿÿ¢ÿ¢ÿ¤ÿ¨ÿ¦ÿ¬ÿ¡ÿ«ÿ§ÿÿÿ¬ÿ¢ÿ¡ÿ¤ÿ¤ÿ©ÿ£ÿÿ¡ÿÿÿÿ¥ÿ¤ÿ£ÿ£ÿ¡ÿ£ÿ¥ÿ¥ÿÿ¢ÿ¤ÿ°ÿ¡ÿÿÿÿ«ÿ­ÿ£ÿ¶ÿ£ÿ©ÿ§ÿ£ÿ§ÿ£ÿ¡ÿÿÿÿÿÿ¬ÿ¦ÿÿÿÿ¬ÿ¥ÿÿÿÿÿÿÿ ÿ«ÿ¤ÿÿ¦ÿ ÿ ÿ°ÿ³ÿ£ÿ¢ÿ­ÿ¦ÿ®ÿÿ­ÿ²ÿÿ¡ÿ¤ÿ¡ÿ§ÿ¯ÿ§ÿ ÿ¥ÿ§ÿ°ÿ¥ÿÿ£ÿ¡ÿÿ ÿ¦ÿªÿ£ÿ«ÿ°ÿÿ¡ÿÿÿ«ÿÿÿ£ÿ±ÿ¬ÿ£ÿ°ÿ«ÿ®ÿ®ÿ®ÿ¢ÿÿ¨ÿ ÿªÿ«ÿ©ÿ¨ÿ¤ÿ±ÿ±ÿ¦ÿµÿÿÿ­ÿÿÿ©ÿÿÿÿªÿÿÿ°ÿ·ÿ´ÿ¨ÿÿ¤ÿ ÿÿÿÿ£ÿ¡ÿ±ÿ¥ÿ·ÿ­ÿªÿÿ°ÿ¯ÿÿÿÿ¥ÿ¦ÿ¦ÿ¡ÿÿ¨ÿ§ÿ¥ÿ­ÿ³ÿªÿÿ¨ÿ«ÿ¨ÿ­ÿ«ÿÿ¡ÿ®ÿ¦ÿ¦ÿ­ÿÿÿ¡ÿÿ¤ÿÿÿÿ¡ÿÿÿÿÿ°ÿ¨ÿ³ÿ¡ÿ¡ÿÿÿÿÿ¤ÿ£ÿÿ ÿÿÿ¡ÿ¦ÿ ÿ®ÿ§ÿ°ÿ¤ÿ£ÿ©ÿ¤ÿÿÿÿÿÿÿ¢ÿ±ÿÿ«ÿ¦ÿ¢ÿÿÿÿÿ¢ÿ²ÿ£ÿÿÿÿ¦ÿ¯ÿÿÿªÿ¬ÿ¬ÿ¯ÿ­ÿ¬ÿ§ÿ¢ÿÿÿ¥ÿ±ÿ²ÿ°ÿ£ÿÿÿ¸ÿºÿ¥ÿ©ÿ£ÿÿÿÿÿ ÿ¥ÿ ÿ§ÿ ÿ¤ÿÿ­ÿÂÿ­ÿÿªÿ ÿ£ÿªÿ¦ÿ£ÿ¦ÿ¨ÿ¥ÿ¡ÿ¥ÿ§ÿ£ÿ ÿÿÿÿÿ¢ÿÿÿ©ÿÿÿÿÿ£ÿ¡ÿ¬ÿ¥ÿ¤ÿÿ¬ÿÿ«ÿÿÿ¡ÿªÿÿÿÿÿÿ¦ÿ¨ÿ¥ÿÿ¦ÿÿÿ ÿÿÿ±ÿ¨ÿÿÿÿ¢ÿ¢ÿ¡ÿ£ÿÿÿ¤ÿ ÿÿÿÿÿÿÿÿ ÿÿ ÿÿÿÿÿÿÿÿÿ£ÿ¨ÿ ÿÿÿÿÿ¦ÿªÿÿÿÿ ÿÿÿÿÿÿÿÿÿÿÿÿÿÿÿÿÿÿÿÿÿÿÿÿ~ÿÿÿÿÿÿ¢ÿÿÿ{ÿÿÿ¡ÿÿªÿÿ­ÿ§ÿÿÿÿÿÿÿÿÿÿÿÿÿÿÿÿÿÿÿÿÿÿÿÿÿÿÿÿÿÿÿÿÿ ÿuÿ`ÿÿÿÿÿÿÿÿÿÿÿÿÿÿÿÿÿÿÿÿÿÿÿÿÿ©ÿ¨ÿÿ¤ÿ£ÿÿ£ÿÿÿÿÿÿ¯ÿ ÿÿ¬ÿ¡ÿ ÿ­ÿ¥ÿ¨ÿÿ¤ÿÿÿÿ²ÿ©ÿ ÿÿ¥ÿÿÿ¦ÿ¯ÿ­ÿ«ÿ«ÿÿÿ¤ÿ¢ÿÿÿÿÿÿÿÿ¡ÿ ÿ¡ÿÿÿ¥ÿÿ¢ÿÿµÿ¡ÿÿÿªÿ¢ÿÿ¤ÿ§ÿ¦ÿ£ÿÿÿÿÿ£ÿÿÿÿ ÿÿºÿÿÿÿÿÿ¤ÿÿÿ©ÿÿ~ÿÿÿÿ{ÿÿÿÿ|ÿÿÿÿÿ¡ÿ¤ÿÿÿÿ¢ÿÿ¢ÿÿÿ®ÿµÿ©ÿ§ÿÿÿÿ¢ÿÿÿ£ÿ£ÿÿÿÿÿÿÿÿÿÿ¨ÿ®ÿÿ¬ÿÿÿÿ§ÿÿ©ÿÿ¬ÿ¥ÿÿªÿ¤ÿ±ÿÿÿÿ ÿÿÿ¥ÿ©ÿ¨ÿÿ©ÿ¡ÿÿ¢ÿ¤ÿ ÿ­ÿ¦ÿ­ÿÿ¢ÿÿÿ¦ÿ¦ÿ£ÿÿÿÿ¢ÿÿÿÿÿÿ¤ÿ¦ÿªÿªÿ§ÿ£ÿÿÿÿ­ÿÿÿÿªÿ ÿ¢ÿÿ«ÿÿÿÿ¡ÿÿ¢ÿÿ¡ÿÿÿÿÿÿÿÿÿÿÿÿ¡ÿÿÿÿ£ÿ¨ÿÿÿÿ´ÿÿ©ÿÿÿ¤ÿÿ¡ÿÿÿ¨ÿÿÿ­ÿ¢ÿ¦ÿ°ÿ¢ÿ¢ÿ¤ÿÿÿ ÿÿ¢ÿ¢ÿÿÿÿÿÿÿÿÿÿÿÿÿ´ÿÿÄÿ¥ÿ±ÿÿÿ¡ÿÿ¥ÿÿÿÿÿÿ¡ÿÿÿÿÿÿ ÿÿÿ ÿÿÿÿÿÿÿÿÿÿÿÿÿÿÿÿÿÿÿÿ ÿ¥ÿÿÿÿ¡ÿÿÿÿÿÿÿ¥ÿÿÿÿ§ÿ¥ÿÿÿÿÿÿÿÿÿÿÿÿ¦ÿÿÿ~ÿÿÿ²ÿÿ~ÿ¡ÿÿ­ÿ¥ÿÿÿÿÿ|ÿÿÿÿÿ£ÿÿÿÿªÿ¦ÿÿÿÿÿÿÿÿÿ¡ÿÿÿÿ¨ÿÿÿÿÿÿÿ}ÿÿ§ÿÿÿÿÿÿÿÿ|ÿÿÿÿÿÿÿÿÿÿÿÿÿÿÿÿÿÿÿÿÿÿÿÿÿÿÿÿÿªÿÿ¡ÿÿÿÿÿÿÿÿ¦ÿ«ÿÿÿÿÿÿÿÿÿÿ¥ÿ£ÿÿÿÿÿ®ÿ¦ÿÿÿÿÿÿÿÿÿÿÿÿÿÿÿ£ÿ«ÿÿyÿÿÿ¦ÿ¥ÿxÿÿ¢ÿÿÿÿ¢ÿÿÿÿÿ£ÿÿ ÿÿÿÿ¤ÿÿÿÿ¡ÿÿÿÿÿÿÿÿÿÿÿÿÿÿÿÿÿÿÿÿ¡ÿÿÿ¤ÿÿÿÿÿ¦ÿ ÿÿÿÿ¥ÿ¡ÿÿÿ ÿÿ£ÿÿÿÿÿÿ¨ÿ«ÿ¥ÿ¢ÿ£ÿ¥ÿÿÿÿÿÿÿÿÿÿ¡ÿ¡ÿÿÿ¢ÿÿÿÿÿÿÿÿÿÿ§ÿÿÿ ÿ£ÿÿ¨ÿÿÿÿ¥ÿÿÿ¦ÿÿÿÿÿ¢ÿ ÿÿÿÿÿÿÿÿ¤ÿ¥ÿÿÿÿÿÿÿ¤ÿ®ÿ«ÿ©ÿ ÿ¢ÿÿÿÿÿÿªÿÿÿÿÿÿÿÿÿÿÿ ÿ©ÿÿ¦ÿ£ÿ©ÿÿÿÿ­ÿÿ ÿÿÿ¡ÿ¤ÿÿ«ÿ¦ÿÿÿ¡ÿÿÿ§ÿÿÿ¡ÿ¢ÿ¢ÿ¦ÿÿÿÿÿÿÿÿÿÿÿÿÿÿÿ£ÿ¦ÿÿÿÿÿÿÿÿÿ¢ÿ©ÿ¨ÿÿÿ©ÿÿÿÿÿÿÿÿÿÿÿÿÿÿÿ¢ÿÿÿÿÿÿÿÿÿÿÿÿÿÿÿÿÿÿÿtÿÿÿÿÿÿÿÿÿÿ¨ÿÿÿÿ ÿ«ÿ¨ÿ«ÿ¬ÿ¨ÿ¤ÿ­ÿÿÿÿ¤ÿ²ÿ ÿ«ÿÿÿÿÿÿÿÿ©ÿ®ÿÿÿÿ±ÿ§ÿÿ¥ÿ©ÿªÿ£ÿÿÿÿÿÿÿÿ¤ÿÿÿÿÿ¨ÿÿ¢ÿ ÿÿÿÿ ÿÿÿ®ÿÿ«ÿ«ÿÿÿÿÿÿÿÿÿÿÿÿ¡ÿ¤ÿÿÿÿ£ÿÿÿÿ ÿÿÿÿÿÿÿÿÿÿÿÿªÿ©ÿÿÿÿÿÿÿ­ÿ¬ÿ§ÿ¥ÿ ÿÿÿÿ¥ÿÿÿÿ¨ÿ¢ÿÿÿ ÿ©ÿÿÿÿÿÿÿÿÿ«ÿÿÿÿÿ¥ÿ¥ÿÿÿ¢ÿÿÿÿªÿÿÿÿÿÿ¨ÿ§ÿÿÿÿÿÿ©ÿ ÿ©ÿÿÿ²ÿÿÿÿÿÿÿªÿÿÿ¦ÿÿ§ÿÿÿ¯ÿÿÿÿÿÿÿÿ­ÿÿiÿÿÿ ÿÿÿ«ÿ¡ÿÿ ÿÿÿÿÿÿÿ¯ÿªÿÿÿÿ®ÿÿ¤ÿÿÿÿ¢ÿ¡ÿÿÿ¦ÿ¤ÿ¡ÿ¢ÿÿÿ¯ÿ¥ÿÿÿÿÿÿªÿ¢ÿÿ¥ÿ°ÿ¥ÿÿÿÿÿÿ¯ÿ´ÿ£ÿÿÿÿ¦ÿ«ÿÿÿ ÿ®ÿÿÿÿ¤ÿÿ¡ÿÿÿ´ÿÿÿ¥ÿÿ¤ÿ©ÿÿÿ¥ÿÿÿ£ÿÿÿÿÿÿÿÿÿÿÿ¥ÿ©ÿ£ÿ¥ÿ§ÿÿ¨ÿÿÿÿ¡ÿÿ¤ÿªÿ§ÿÿÿÿµÿÿÿÿÿÿÿÿ¢ÿÿÿÿÿÿÿÿ©ÿ­ÿ¢ÿÿÿÿ¤ÿ¦ÿÿÿ ÿÿ¤ÿªÿ«ÿÿÿÿÿ¥ÿ¹ÿÿÿÿÿÿ§ÿ¥ÿ¢ÿÿÿÿÿÿÿÿÿÿÿÿ¡ÿÿÿÿ ÿ³ÿ«ÿÿ©ÿ¤ÿ©ÿ¡ÿ§ÿÿÿÿÿ©ÿ£ÿÿÿÿÿ§ÿÿ¤ÿ¥ÿÿ¥ÿÿÿÿÿ¤ÿ§ÿ¢ÿ¦ÿ ÿÿÿ¨ÿ¤ÿÿÿÿÿÿ¥ÿÿÿ¡ÿ¨ÿ£ÿÿÿÿÿÿ£ÿÿÿÿ ÿ¤ÿ¤ÿ¡ÿ¢ÿÿÿÿÿ¦ÿ¡ÿ ÿÿÿ­ÿÿÿÿ¨ÿ ÿ¦ÿ¥ÿÿÿªÿ¢ÿ²ÿ³ÿ¦ÿÿÿÿÿÿ¡ÿªÿ¨ÿÿÿÿÿÿÿÿÿÿÿÿÿÿÿ£ÿÿ¥ÿÿ£ÿ­ÿ¡ÿ¢ÿ¤ÿ ÿÿÿ¡ÿÿÿÿÿÿÿ§ÿ£ÿÿÿÿÿÿ¢ÿ¤ÿ¯ÿ¢ÿÿ§ÿÿ ÿªÿ¯ÿÿÿÿÿÿ¢ÿÿ¡ÿ©ÿµÿ«ÿ ÿ¯ÿ©ÿÿÿÿ©ÿ¯ÿÿÿÿÿ¡ÿ³ÿÿ«ÿ¡ÿÿÿ¡ÿ¦ÿªÿ«ÿ±ÿ ÿ¤ÿ¨ÿÿÿÿÿÿÿ¢ÿªÿ©ÿÿÿÿÿÿ|ÿÿÿÿÿÿÿÿ¦ÿÿÿÿ°ÿ ÿ¦ÿÿÿÿÿÿ±ÿ­ÿÿÿÿÿÿ¨ÿ¨ÿÿÿ¥ÿÿÿ{ÿzÿ|ÿÿÿÿÿÿÿÿÿ£ÿ¡ÿ£ÿÿÿÿÿÿÿÿÿ£ÿÿzÿÿvÿ}ÿÿxÿxÿÿÿÿÿÿÿÿÿÿxÿvÿÿÿ¥ÿÿ ÿÿÿtÿÿÿÿÿÿÿ}ÿ~ÿ~ÿxÿnÿyÿÿÿÿÿ}ÿÿÿ|ÿyÿxÿqÿnÿÿxÿyÿÿÿ£ÿ¢ÿ£ÿÿÿ¢ÿÿ ÿÿÿÿÿÿÿÿ{ÿÿÿeÿwÿÿzÿÿÿÿÿÿÿÿÿÿÿÿÿÿÿÿÿÿÿ|ÿÿÿÿ±ÿÿÿÿÿÿÿÿÿÿÿÿÿÿÿ­ÿ¯ÿ£ÿÿÿÿ¤ÿ³ÿ©ÿÿÿÿ¡ÿ¡ÿ¦ÿ¯ÿ¯ÿÿ­ÿÿÿ ÿÿÿ¦ÿÿ¨ÿ¡ÿÿ¡ÿ¤ÿ¢ÿ ÿ¡ÿ¡ÿÿÿÿÿ£ÿ¥ÿ³ÿÿÿ¨ÿÿ£ÿ ÿ¥ÿ¡ÿÿÿ§ÿ¬ÿ¢ÿÿÿÿÿÿÿÿÿÿ£ÿÿÿ¡ÿÿÿ¤ÿÿÿÿÿ¦ÿÿÿ}ÿ{ÿsÿQÿ7ÿWÿ4ÿPÿÿÿÿÿ¡ÿÿÿÿÿpÿÿÿÿÿÿÿÿÿÿÿÿÿÿÿÿyÿqÿnÿnÿnÿjÿoÿPÿdÿ`ÿPÿbÿnÿbÿZÿgÿÿÿÿÿ§ÿÿÿÿÿtÿqÿ~ÿfÿgÿxÿxÿaÿDÿRÿrÿpÿqÿÿÿÿÿ¡ÿÿÿÿÿÿ¡ÿÿÿyÿ{ÿÿÿ{ÿÿwÿsÿ|ÿÿÿÿÿÿÿÿÿÿ ÿÿÿÿÿÿÿÿÿÿÿÿÿÿÿÿÿÿÿÿÿÿÿÿlÿdþÌýþ©þ`ÿÿ ÿ¦ÿÿÿÿÿÿ£ÿÿÿÿÿÿÿÿÿÿÿÿÿÿÿÿÿÿÿÿÿÿÿÿÿÿÿÿÿÿÿÿÿÿÿÿÿÿÿÿÿÿÿÿÿÿÿ ÿÿÿÿÿÿÿÿÿÿÿÿÿ~ÿ|ÿÿÿÿÿÿÿÿÿ¡ÿÿÿÿ ÿ¤ÿÿÿÿÿÿÿ¢ÿªÿ§ÿÿvÿkÿsÿtÿnÿyÿÿÿÿÿÿ¥ÿÿÿÿÿÿÿÿ¥ÿÿÿÿ ÿ¨ÿ£ÿÿÿÿÿÿ¢ÿ¥ÿÿÿ£ÿÿ.ÿHÿ|ÿÿÿÿÿ¡ÿ¡ÿÿÿÿÿFÿ+þ
þðþÿ ÿ¦ÿ°ÿÿªÿÿ ÿ£ÿÿ¨ÿ¥ÿÿÿÿÿÿÿ±ÿ­ÿÿ¥ÿÿÿÿ¤ÿ©ÿÿÿÿÿÿÿ¡ÿ¡ÿÿÿÿÿÿÿÿ¢ÿÿÿÿÿÿÿ¤ÿÿÿÿÿÿ ÿÿÿÿÿÿÿÿÿ¥ÿÿÿ£ÿ«ÿ®ÿ£ÿ¦ÿªÿÿÿÿÿÿ¤ÿÿÿÿÿÿÿÿÿªÿÿªÿÿÿ¡ÿ¢ÿÿÿ®ÿ²ÿ·ÿÿÿ¦ÿÿÿÿÿÿ©ÿ¶ÿ¢ÿÿÿÿÿÿÿ ÿ§ÿÿ³ÿ¦ÿÿÿÿÿÿÿÿÿÿÿÿÿÿÿÿÿÿÿÿªÿ¡ÿÿÿÿÿÿÿÿÿÿÿÿÿÿÿÿ§ÿ«ÿÿ¥ÿÿÿÿÿ¤ÿ¬ÿ¨ÿÿÿ§ÿ£ÿ ÿÿÿÿÿÿ ÿÿÿ¢ÿÿÿÿÿ ÿÿÿÿÿÿ¡ÿ¡ÿ¤ÿÿÿÿ£ÿÿÿ£ÿÿ¥ÿÿÿÿÿÿÿ ÿÿÿÿÿÿÿÿÿÿÿÿÿÿÿÿÿÿÿÿÿÿÿÿÿÿÿÿÿÿÿÿÿÿÿÿÿÿ ÿ°ÿ³ÿÿ£ÿ±ÿ§ÿ¡ÿ£ÿ¦ÿ¥ÿ¦ÿ´ÿ²ÿ£ÿ¸ÿ·ÿ¬ÿ¦ÿ«ÿ³ÿ ÿ½ÿ«ÿ¯ÿ§ÿ ÿ¢ÿ¤ÿ¡ÿ³ÿÿ ÿ¥ÿÿÿÿ«ÿ«ÿÿ¨ÿ ÿÿÿ¢ÿ¦ÿ¥ÿ¢ÿ§ÿ¶ÿ¦ÿÿ¥ÿ«ÿ©ÿ°ÿ¶ÿ«ÿ¤ÿ©ÿ´ÿÀÿ°ÿ±ÿ¯ÿªÿªÿ¬ÿ§ÿ¦ÿ®ÿ¢ÿªÿ£ÿ¦ÿªÿ¥ÿ§ÿ¦ÿÿÿÿ ÿªÿ©ÿ±ÿ¸ÿ­ÿ¥ÿ¦ÿ¸ÿ­ÿ«ÿ­ÿ¨ÿ ÿ¢ÿ¤ÿ ÿµÿ´ÿ®ÿ¸ÿ½ÿ´ÿ²ÿ´ÿ®ÿ£ÿ¥ÿ´ÿ¥ÿ¦ÿªÿ§ÿ¦ÿ¦ÿ¨ÿ¥ÿ£ÿ¥ÿ¢ÿ¢ÿ°ÿ¨ÿ£ÿ¶ÿ¿ÿ³ÿ­ÿ ÿ¢ÿ¸ÿ¯ÿ¡ÿÿÿÿÿÿ±ÿ§ÿ²ÿªÿÿ¬ÿ©ÿ¬ÿ§ÿ ÿ¡ÿÿ ÿ®ÿÿ³ÿ¨ÿÿÿ¤ÿ£ÿ¡ÿ ÿ¨ÿ¬ÿ²ÿ¬ÿ£ÿ¤ÿÿÿ¢ÿ¢ÿ¢ÿ§ÿÿÿ¦ÿ§ÿ­ÿ¬ÿ¯ÿ§ÿÿ¢ÿ¤ÿ¡ÿ°ÿÿ¤ÿ©ÿ¤ÿ°ÿ´ÿ¦ÿ¢ÿ²ÿ­ÿ¤ÿ¯ÿ«ÿ ÿ§ÿ¤ÿÿ¥ÿ§ÿ¤ÿ®ÿ¢ÿ¦ÿÿ§ÿÿ¬ÿ¢ÿÿÿ¢ÿÿ£ÿ±ÿªÿÿ©ÿÿÿ¡ÿ¡ÿÿ¦ÿ®ÿ¦ÿÿ²ÿÿ°ÿ§ÿ¦ÿ¦ÿ¤ÿ ÿ ÿÿÿ¥ÿÿ¹ÿÿÿªÿÿÿÿ¡ÿ¡ÿÿÿ¤ÿÿ±ÿÿÿÿ°ÿ¨ÿÿ¤ÿ©ÿ ÿ¢ÿÿÿ«ÿ½ÿ¨ÿªÿÿÿ¥ÿ¢ÿÿ¡ÿ¡ÿ ÿ°ÿÿ£ÿ«ÿÿÿ¡ÿ©ÿ¥ÿ¤ÿ®ÿ­ÿÿ ÿ ÿ¶ÿ¨ÿ£ÿ¦ÿÿ¢ÿ¤ÿ¤ÿ«ÿ©ÿ§ÿ¨ÿªÿ£ÿ©ÿ§ÿ¤ÿÿÿ¯ÿ²ÿ®ÿ¸ÿ±ÿ¦ÿ¥ÿÈÿ§ÿ®ÿ¡ÿ¦ÿÿÿ¤ÿ£ÿ¡ÿ¨ÿÿÿ­ÿ³ÿ±ÿ­ÿ¢ÿÿ¤ÿ¥ÿ¡ÿÿ¦ÿ«ÿ¢ÿ¨ÿµÿ¥ÿÿÿ¯ÿ»ÿ«ÿÿÿÿ£ÿ¦ÿ¥ÿ¬ÿÿ§ÿ¤ÿÿ±ÿ«ÿ¡ÿÿ¡ÿÿÿ¤ÿ°ÿ­ÿ¦ÿ£ÿ·ÿÿ£ÿÿ¤ÿÿÿÿÿ¡ÿÿÿÿÿÿ£ÿ¢ÿ¦ÿ«ÿ¬ÿ­ÿ ÿÿÿÿÿÿÿÿÿ¡ÿªÿ¤ÿªÿ¨ÿ¡ÿ¥ÿÿÿ ÿ°ÿ¥ÿÿÿªÿÿÿ¥ÿ¥ÿ¥ÿ¡ÿ¥ÿÿÿÿÿÿÿÿ¤ÿ±ÿ«ÿÿ¡ÿªÿÿ¨ÿªÿÿ¤ÿ¢ÿ®ÿ¦ÿÿÿÿÿ ÿ©ÿ§ÿ©ÿ¡ÿÿÿ«ÿ«ÿ°ÿªÿ£ÿªÿ©ÿÿÿÿÿÿÿÿ©ÿ¡ÿÿ¦ÿ¨ÿ¤ÿ§ÿÿ§ÿ©ÿ¢ÿ¥ÿ©ÿ¨ÿ¬ÿ¬ÿ¤ÿÿÿÿ ÿÿ±ÿ¢ÿ¥ÿ±ÿªÿ¨ÿ ÿ¢ÿ«ÿ£ÿÿ¨ÿ©ÿ¨ÿ¥ÿ¬ÿÿÿ£ÿÿ¢ÿ¬ÿ«ÿÿÿ¤ÿ¢ÿ¦ÿ©ÿ£ÿªÿÿ©ÿÿÿÿ£ÿ¡ÿ¦ÿÿÿÿ¦ÿ°ÿ§ÿÿÿ ÿÿÿ«ÿÿ¥ÿ¢ÿÿÿÿÿ¨ÿ¥ÿÿ«ÿ¬ÿÿÿÿÿÿÿ¨ÿ¤ÿÿÿÿÿÿ¢ÿÿÿÿÿÿÿÿÿÿÿÿÿÿÿÿÿÿÿ~ÿÿÿÿÿÿÿÿÿÿÿÿÿÿÿÿÿÿÿÿÿÿÿÿÿÿÿÿÿÿÿÿÿÿÿÿÿÿÿÿÿÿÿ}ÿÿÿÿÿÿÿÿÿÿÿÿÿÿ¦ÿÿÿÿÿÿÿÿyÿÿÿÿ|ÿÿÿÿÿÿÿÿÿÿÿÿÿÿÿ¢ÿÿ©ÿÿÿÿÿ©ÿÿÿÿ¦ÿ¡ÿ¤ÿ¯ÿ°ÿ®ÿ§ÿ¤ÿ£ÿÿÿÿ£ÿ¥ÿÿÿ¥ÿ§ÿ©ÿ¡ÿÿ¨ÿªÿÿ§ÿ¬ÿ©ÿÿ£ÿ°ÿ«ÿÿ¥ÿ¤ÿÿÿÿÿÿÿ£ÿÿ§ÿ²ÿÿÿºÿ¨ÿÿÿ¤ÿ¤ÿÿ¬ÿ¥ÿÿÿ¢ÿ¡ÿ¢ÿ¥ÿÿ ÿ¡ÿÿ©ÿÿÿÿÿÿ§ÿÿÿ¢ÿÿÿÿÿÿÿÿÿÿ~ÿÿÿÿÿ~ÿÿÿqÿÿ¡ÿ§ÿ£ÿÿÿªÿÿÿÿ ÿÿÿÿÿ ÿÿÿÿ¤ÿ£ÿ§ÿ«ÿ¤ÿ¦ÿ©ÿÿ¥ÿ¡ÿÿ ÿ ÿÿÿÿÿ³ÿ¤ÿ©ÿÿ ÿÿÿÿÿ¨ÿªÿÿÿ£ÿÿÿÿÿÿÿ£ÿÿÿ«ÿÿÿÿÿÿ§ÿ°ÿ§ÿ²ÿÿ¯ÿÿÿ¦ÿ¬ÿÿÿÿÿÿÿÿÿÿ£ÿ¤ÿ¤ÿ«ÿÿÿÿ~ÿÿ£ÿ ÿÿÿÿÿ¶ÿ ÿ¦ÿ ÿ¦ÿÿÿÿ¥ÿ©ÿªÿÿÿÿÿÿ ÿ¨ÿ«ÿÿÿÿÿÿÿÿÿÿÿÿÿÿÿÿÿÿÿ ÿÿÿÿ£ÿ¥ÿÿ¢ÿªÿ¦ÿ¨ÿ§ÿÿ¥ÿ¥ÿÿÿÿÿÿÿÿÿÿ¯ÿ£ÿ¥ÿÿÿÿ£ÿÿÿ¦ÿÿ²ÿÿ£ÿÿÿÿ¬ÿ¦ÿÿÿÿÿÿÿÿÿÿÿÿÿÿÿÿÿÿ¤ÿÿÿÿÿÿÿÿÿÿÿÿÿ£ÿÿÿÿÿ¬ÿÿÿÿ ÿÿÿÿÿÿÿÿÿ ÿÿÿÿÿÿÿÿÿ ÿÿÿÿÿÿÿÿÿÿwÿÿÿ¢ÿÿ¢ÿÿ©ÿ¨ÿÿÿÿÿÿÿÿÿÿÿ ÿÿÿÿÿÿÿ£ÿ§ÿ£ÿÿ©ÿÿªÿÿÿ¦ÿ­ÿÿ¤ÿ¦ÿ®ÿÿÿÿÿÿÿ£ÿ£ÿÿÿÿÿÿÿÿÿÿÿÿÿÿÿÿÿÿÿÿÿÿÿ§ÿÿÿÿÿÿ¤ÿÿÿÿÿ£ÿÿ ÿ£ÿÿÿ¦ÿÿÿ§ÿÿÿ«ÿÿÿ}ÿ¤ÿÿÿÿ¥ÿ­ÿÿÿÿÿÿ£ÿ©ÿÿÿÿÿÿÿÿ¦ÿ¢ÿÿÿÿÿÿÿÿÿÿÿ}ÿÿÿÿÿ¦ÿÿÿÿÿÿÿ¡ÿ¦ÿ§ÿ¡ÿ¦ÿÿÿÿÿÿÿÿÿÿÿÿÿÿÿÿÿÿ£ÿÿÿÿÿÿÿÿÿ«ÿ¤ÿÿÿ£ÿÿÿÿÿ¨ÿÿÿÿÿÿÿÿÿÿÿÿÿÿÿÿÿ ÿ¥ÿÿ ÿÿ¤ÿÿÿÿÿÿÿÿÿ¨ÿÿÿÿÿ¦ÿ¢ÿÿÿÿÿÿÿÿÿÿÿÿÿÿÿÿ ÿ³ÿÿ ÿ£ÿsÿ¬ÿ©ÿÿ ÿÿÿÿ¡ÿÿÿÿÿÿÿÿÿ|ÿÿÿ¡ÿÿÿ¤ÿÿÿ£ÿÿÿÿÿ¥ÿÿÿÿÿÿÿÿÿÿ~ÿÿÿ¨ÿÿ¤ÿªÿ¤ÿÿ ÿÿªÿ£ÿ¥ÿ¡ÿÿÿ¡ÿ·ÿ¬ÿÿÿ¬ÿ ÿÿÿ¡ÿ¤ÿ«ÿ°ÿÿÿ¢ÿ ÿÿÿ§ÿÿ}ÿÿ¥ÿ¢ÿÿ~ÿÿÿÿÿÿÿ¨ÿ¡ÿªÿ¥ÿÿ¬ÿÿÿÿÿcÿÿªÿÿÿÿÿÿÿ¢ÿÿÿ¨ÿÿÿÿÿÿÿÿ¡ÿ®ÿÿÿ¤ÿÿÿ§ÿÿÿÿ ÿ¨ÿ£ÿ¤ÿ¯ÿ²ÿªÿ|ÿzÿÿ¬ÿÿÿÿÿÿ¦ÿÿÿ¦ÿÿ¥ÿ®ÿªÿÄÿ°ÿ¬ÿ§ÿ¤ÿµÿ¡ÿÿÿ¡ÿ£ÿÿÿÿÿÿ¦ÿ¢ÿÿÿÿÿÿÿ§ÿÿÿ­ÿ¨ÿÿÿ ÿÿ ÿÿ¥ÿÿÿ¥ÿÿÿÿÿÿÿÿ¢ÿ¡ÿÿÿÿÿ¢ÿ¤ÿÿªÿÿ¡ÿÿÿ¦ÿ¡ÿ£ÿÿÿÿ¤ÿ ÿ¦ÿ«ÿ¨ÿÿ ÿ£ÿÿÿÿÿ¡ÿÿÿÿÿÿ ÿÿÿÿÿ¦ÿ¦ÿÿÿÿÿÿÿÿÿ¡ÿÿ¡ÿÿÿÿÿ¦ÿÿÿ©ÿ©ÿÿÿ¡ÿ¬ÿÿÿÿÿÿÿÿ¤ÿ ÿÿÿÿÿÿ¤ÿÿÿ£ÿÿÿÿÿÿÿÿÿÿ£ÿ¥ÿÿÿÿÿ«ÿ©ÿ§ÿ¬ÿ¦ÿ°ÿ¢ÿÿÿ¨ÿÿÿzÿÿÿzÿÿÿ¯ÿÿÿÿÿÿ ÿÿÿÿÿÿÿÿÿÿ©ÿ§ÿ«ÿÿÿ§ÿ©ÿ£ÿÿÿÿÿ«ÿ­ÿÿÿÿÿÿ¨ÿªÿ ÿ©ÿÿÿÿÿÿ­ÿÿÿÿÿ¢ÿ¤ÿÿÿÿÿÿÿÿÿÿÿÿÿÿÿÿÿ£ÿ¥ÿ«ÿÿÿÿ¤ÿÿÿÿÿªÿ¦ÿ°ÿÿ­ÿ¬ÿÿÿÿ¢ÿ³ÿÿÿ ÿÿÿÿÿÿÿÿÿ ÿÿÿ£ÿ¤ÿ¦ÿ£ÿÿÿÿÿÿ¡ÿ¥ÿ¦ÿÿ¯ÿ£ÿ ÿ¦ÿ£ÿÿÿÿ¦ÿÿ°ÿÿ¯ÿÿ¢ÿÿ¡ÿÿÿÿ ÿÿÿÿÿÿÿÿ ÿ¢ÿÿÿÿÿÿ£ÿªÿÿÿ¢ÿ ÿ¥ÿ¦ÿ§ÿÿÿÿ¤ÿ ÿ´ÿÿÿÿ£ÿÿÿ§ÿ°ÿÿÿÿÿÿÿÿÿÿÿÿ­ÿ©ÿÿÿÿÿ®ÿÿuÿÿ§ÿ¢ÿÿÿÿÿÿ¡ÿÿ¡ÿÿ°ÿ®ÿ©ÿÿÿÿÿÿÿÿ¢ÿ£ÿ®ÿ¯ÿ§ÿ¨ÿÿÿÿ¬ÿ¨ÿ¢ÿÿ¢ÿ§ÿÿÿÿÿÿÿÿ¦ÿ¥ÿ¤ÿ¨ÿ£ÿÿ©ÿÿ«ÿ¡ÿ£ÿ¨ÿÿÿÿÿ£ÿÿÿ¡ÿÿ£ÿÿÿÿ ÿÿ¢ÿÿÿÿ ÿÿÿÿÿ¦ÿ§ÿÿ¸ÿ©ÿÿÿ²ÿ´ÿÿÿÿÿÿÿ£ÿ ÿÿÿÿÿ§ÿ¦ÿÿÿÿ®ÿ¤ÿÿ°ÿÿÿ¦ÿÿ¥ÿ¢ÿÿÿÿ¥ÿÿÿÿÿ®ÿ£ÿÿ¬ÿÿÿ£ÿÿÿÿÿ¥ÿ«ÿ ÿ¦ÿ¢ÿÿÿÿÿ¡ÿ§ÿÿÿÿ¨ÿ¤ÿ¢ÿªÿ§ÿ£ÿÿ£ÿ³ÿ®ÿÿÿÿÿ¤ÿ¦ÿÿÿÿ­ÿÿ±ÿÿ©ÿÿ ÿ£ÿ ÿ®ÿÿÿÿÿÿÿÿÿÿÿ ÿÿÿÿÿ|ÿÿÿÿÿÿ£ÿ¬ÿÿÿÿ£ÿÿÿÿÿÿÿÿ§ÿ«ÿ£ÿÿÿÿ¢ÿªÿ¦ÿ¤ÿ«ÿÿÿÿÿÿÿÿÿÿ£ÿÿÿÿÿ©ÿ©ÿ ÿÿÿÿÿÿÿÿÿÿÿÿ ÿÿÿÿÿÿÿÿÿÿÿÿÿÿ|ÿÿÿÿÿ£ÿÿÿ¢ÿlÿtÿÿÿÿÿÿ{ÿÿ{ÿ}ÿsÿsÿÿÿÿÿÿÿÿÿÿtÿtÿwÿÿÿÿ{ÿÿ£ÿÿÿÿÿxÿÿ¢ÿ«ÿ¥ÿÿÿÿÿÿÿÿÿÿsÿÿÿÿÿÿÿÿtÿÿÿÿÿÿÿÿzÿÿÿÿ¡ÿÿÿÿÿÿÿÿÿÿ¦ÿ¢ÿÿÿÿÿ¨ÿ¦ÿÿÿÿ¢ÿ±ÿ¨ÿÿÿÿ¤ÿ£ÿÿÿÿ¨ÿ²ÿ¬ÿ¤ÿªÿ²ÿ¬ÿÿÿ«ÿªÿÿÿ©ÿÿ¥ÿÿÿÿÿ¥ÿ¡ÿÿ ÿ ÿÿÿÿ¨ÿ¥ÿ¥ÿÿÿ¡ÿÿ¤ÿÿÿÿÿ ÿÿÿ®ÿÿÿÿ£ÿÿÿÿ¯ÿÿÿ¡ÿÿ¤ÿÿÿ§ÿ¥ÿ¥ÿÿÿ­ÿ¥ÿÿÿÿÿeÿTÿWÿYÿsÿ}ÿÿÿÿÿÿtÿzÿÿ~ÿoÿÿÿsÿÿÿvÿ}ÿÿÿÿÿÿÿÿÿiÿgÿjÿÿÿrÿÿdÿKÿcÿwÿyÿqÿZÿ]ÿ|ÿÿÿÿÿÿÿÿxÿpÿlÿwÿ_ÿcÿvÿnÿZÿXÿgÿkÿaÿjÿÿÿÿyÿÿÿ¬ÿÿÿÿ¢ÿÿÿ}ÿ~ÿÿzÿsÿÿ~ÿÿxÿÿÿÿÿÿÿÿÿÿÿ¢ÿÿÿÿÿÿÿ ÿÿÿÿÿÿÿÿÿÿÿgÿÿÿÿÿ|ÿíþþòý»þ`ÿÿÿÿ¦ÿÿÿ¡ÿÿÿÿÿÿÿÿÿÿÿÿÿÿÿÿ ÿ ÿ£ÿÿÿÿÿÿÿÿÿÿÿÿÿ¤ÿÿÿÿÿ¡ÿÿÿ¤ÿÿÿÿÿÿÿÿÿÿÿÿÿÿÿÿÿwÿÿÿÿÿÿfÿpÿÿÿÿÿÿÿÿÿ¥ÿÿÿÿ¥ÿÿÿÿÿÿÿÿÿÿÿÿÿaÿZÿ_ÿYÿgÿÿÿÿÿÿÿÿÿÿÿ£ÿ¤ÿÿÿ¤ÿÿ«ÿÿÿ¨ÿÿÿÿÿÿ¢ÿ­ÿÿÿÿsÿÿ]ÿÿÿÿÿÿ¤ÿÿÿÿÿÿÍþ¼ýþkÿÿ ÿ¦ÿ©ÿ£ÿ§ÿÿ­ÿ¢ÿÿ®ÿ ÿÿÿÿÿÿÿÿÿÿÿÿÿÿ­ÿ£ÿÿÿÿiÿÿÿ£ÿÿ¤ÿÿÿÿ ÿÿÿÿÿÿÿÿÿ¦ÿ«ÿ¡ÿÿÿÿ¥ÿÿÿÿÿÿÿÿ¢ÿÿ¤ÿ¨ÿÿÿÿÿÿªÿ§ÿÿÿÿÿÿ£ÿÿÿÿÿÿÿÿ ÿÿ§ÿÿÿ ÿÿÿÿÿÿÿ«ÿÿÿ©ÿÿÿ¨ÿ£ÿÿÿÿªÿÿÿÿÿÿÿÿ£ÿÿ¥ÿ¡ÿÿ£ÿÿÿÿÿÿÿÿÿÿÿ«ÿ ÿÿ¦ÿ¦ÿ£ÿÿÿÿÿÿÿÿ ÿÿÿÿÿÿÿÿ§ÿÿÿÿÿÿÿ¯ÿ±ÿ¦ÿ­ÿ ÿÿ¥ÿ¥ÿÿ¡ÿ¡ÿÿÿÿÿÿÿ ÿÿÿÿ©ÿÿÿÿÿÿÿÿÿÿ¥ÿ®ÿªÿÿÿÿÿÿÿ¢ÿÿÿÿÿÿÿÿÿ ÿÿÿÿÿÿÿÿÿÿÿÿÿÿÿÿ ÿÿ¥ÿÿÿÿÿÿÿÿÿÿÿ¥ÿÿÿÿÿÿ©ÿ¢ÿÿ£ÿ®ÿ§ÿ¦ÿ£ÿ¥ÿ¨ÿ¥ÿ¡ÿ§ÿ´ÿÿÿ¥ÿÿ¤ÿ«ÿ¤ÿ¡ÿ¬ÿµÿÿ¬ÿ§ÿ­ÿ¬ÿ¥ÿ§ÿªÿ¡ÿ«ÿ£ÿ§ÿ¢ÿÿ­ÿ²ÿªÿ®ÿ½ÿ¥ÿÿ¡ÿ¨ÿ¤ÿ¤ÿ©ÿ¨ÿ§ÿ°ÿ¦ÿ¬ÿ©ÿ¤ÿ¡ÿÿÿ ÿ¬ÿ¡ÿ¯ÿ¬ÿ©ÿ¬ÿ¨ÿ¤ÿ¨ÿ§ÿÿ¢ÿ¯ÿÿ§ÿ¨ÿ£ÿÿÿ©ÿ¼ÿªÿÿ¢ÿªÿ²ÿªÿ«ÿ³ÿ¦ÿ ÿ·ÿ¸ÿ¿ÿ¸ÿ²ÿ²ÿ²ÿ°ÿ¯ÿ¬ÿ¼ÿÿÿ§ÿ£ÿÿ¦ÿ´ÿ³ÿÿÿ¡ÿ£ÿ°ÿ°ÿ©ÿ§ÿ¬ÿ°ÿ²ÿ£ÿ©ÿ¢ÿ¬ÿ¸ÿ¨ÿÿ«ÿµÿ¤ÿ¤ÿÿÿ¤ÿ²ÿ¥ÿ¢ÿ£ÿ ÿÿ¥ÿªÿ¤ÿ·ÿ¡ÿ¤ÿ±ÿ£ÿÿ¢ÿ¦ÿ§ÿµÿ¦ÿ¯ÿÿ°ÿ«ÿ¬ÿ¥ÿ¢ÿ¥ÿ¡ÿÿªÿ©ÿÿÿÿ ÿÿÿ­ÿµÿºÿÿ±ÿÿ°ÿ§ÿ®ÿ±ÿ¨ÿÿÿ¨ÿ­ÿ¢ÿÿÿÿÿ£ÿ£ÿÿ«ÿ´ÿªÿÿ´ÿ¥ÿªÿ«ÿ¬ÿ¢ÿ¡ÿ­ÿ«ÿ ÿ°ÿ¡ÿ§ÿÿ¦ÿÿ¦ÿ¦ÿ¢ÿÿÿÿÿÿ²ÿ¦ÿ­ÿ¡ÿÿ­ÿªÿÿ¦ÿ°ÿ£ÿ£ÿ­ÿÿ ÿÿÿÿÿÿÿ¥ÿÿÿ²ÿÿÿÿ¢ÿ¦ÿ©ÿ¥ÿÿÿÿ¡ÿ¨ÿ¦ÿ¿ÿ°ÿÿ¡ÿ¦ÿ¨ÿ¢ÿÿÿÿÿÿÿÿ«ÿ¨ÿ£ÿ¢ÿÿÿÿÿ©ÿ ÿÿ­ÿÿ¤ÿ©ÿ£ÿÿ¤ÿ±ÿªÿÿ¥ÿ­ÿ²ÿ¯ÿ«ÿ¬ÿ«ÿ§ÿ ÿÿ¢ÿ¢ÿ¤ÿªÿªÿ¯ÿ®ÿ£ÿ ÿ¤ÿ®ÿ¥ÿÿÿÿ¡ÿ¢ÿ¤ÿ«ÿªÿªÿÃÿ¯ÿÿÿÿªÿ ÿ¢ÿ¦ÿ¤ÿ¨ÿÿÿ®ÿ¤ÿ°ÿÿÿªÿ¢ÿ¦ÿ§ÿ¡ÿ­ÿ·ÿ¬ÿ¥ÿÿÿ¢ÿ¥ÿÿ­ÿ®ÿ®ÿ®ÿ¤ÿ§ÿ©ÿÿªÿÿ¡ÿÿÿ¶ÿ«ÿ©ÿ¤ÿÿÿÿÿ ÿÿ¡ÿ°ÿ£ÿÿÿ·ÿÿÿÿÿ¡ÿ¤ÿ¡ÿ£ÿ¤ÿ¥ÿ­ÿ¨ÿ§ÿ¤ÿ©ÿ¨ÿ¦ÿ¬ÿªÿ§ÿ¥ÿÿ ÿ¨ÿÿÿÿÿÿ§ÿÿÿ ÿ ÿÿÿ§ÿ¡ÿÿ¢ÿ¨ÿ«ÿ¢ÿ£ÿÿ°ÿÿ¬ÿ©ÿ®ÿ¤ÿÿ¢ÿÿÿ©ÿ¥ÿÿÿ¤ÿÿÿ¡ÿ¢ÿÿÿÿ¯ÿÿÿ¡ÿ§ÿ¥ÿ ÿÿÿÿ£ÿ ÿ ÿ¦ÿ±ÿÿÿÿ ÿ ÿ£ÿ¯ÿ®ÿ ÿÿÿ§ÿ¸ÿ£ÿ ÿ ÿ¨ÿ£ÿ¤ÿÿ ÿ§ÿ¦ÿ¨ÿ§ÿÿ¤ÿªÿ©ÿ ÿÿ§ÿÿ·ÿµÿ³ÿªÿÿ¦ÿ¬ÿÿÿÿÿ¬ÿ ÿÿ¬ÿ£ÿ¤ÿÿÿ¨ÿ¤ÿ±ÿ§ÿ«ÿ§ÿ¤ÿ¦ÿ£ÿ¥ÿ«ÿ£ÿÿ¢ÿÿÿÿ¥ÿªÿÿ¥ÿ¤ÿ ÿÿÿÿÿÿÿÿÿÿ¨ÿ£ÿÿ¤ÿ¡ÿ¥ÿÿ¥ÿ¤ÿÿÿ¥ÿ«ÿÿÿÿÿÿÿÿ¦ÿ¯ÿÿÿÿÿÿÿÿÿÿÿÿÿÿÿÿÿÿÿÿÿÿÿÿ{ÿÿÿÿÿÿÿÿÿÿÿÿÿÿªÿÿÿÿÿÿÿ~ÿÿÿ¬ÿÿÿÿÿÿÿÿÿÿÿÿÿÿÿÿÿÿÿÿÿÿÿÿÿÿÿ~ÿÿÿÿÿÿÿÿÿÿÿÿÿÿÿ{ÿÿÿÿÿÿÿÿÿÿÿÿÿÿÿÿÿÿÿÿ¡ÿÿÿ«ÿ«ÿÿÿÿÿÿ®ÿ ÿÿÿ¡ÿ¦ÿ£ÿ ÿ¢ÿÿÿªÿ¨ÿÿ ÿ¦ÿÿÿÿÿ¬ÿÿÿ°ÿ¥ÿÿÿÿÿ ÿ¤ÿ ÿÿÿÿÿÿ£ÿÿÿ¯ÿ³ÿÿ¢ÿÿ²ÿ«ÿÿÿ ÿ ÿ¦ÿ°ÿÿÿÿ¤ÿ¥ÿªÿ¬ÿ¦ÿ¢ÿÿÿ¦ÿÿÿÿ¦ÿÿÿÿ ÿÿÿªÿÿÿ¡ÿÿÿÿÿzÿÿÿÿÿÿÿÿzÿÿÿÿÿªÿ¡ÿ¡ÿÿÿÿÿÿ|ÿÿÿÿ£ÿ¡ÿÿ¡ÿ§ÿ¦ÿ«ÿ¤ÿ¤ÿ¬ÿ¢ÿ¤ÿ£ÿ¢ÿ¤ÿ ÿÿÿ ÿÿ«ÿ¦ÿ¡ÿÿ©ÿ¤ÿÿÿÿÿÿÿ­ÿ­ÿ¥ÿÿÿÿ¦ÿÿÿ¦ÿ¯ÿªÿÿÿ¡ÿÿÿ¡ÿÿªÿ£ÿÿ©ÿÿÿÿ£ÿÿÿ¨ÿ ÿÿÿÿ¤ÿ«ÿ¤ÿÿ¡ÿ£ÿÿÿÿÿÿÿÿ¦ÿÿÿÿÿ£ÿ´ÿ§ÿ¦ÿ ÿÿÿÿÿ¦ÿÿÿÿÿÿÿÿ¢ÿÿÿÿÿÿÿÿÿÿÿÿÿÿÿÿÿÿÿ¡ÿ¨ÿÿÿ®ÿ¥ÿÿÿÿÿÿÿÿ¨ÿÿÿÿÿ«ÿ©ÿ¦ÿ¦ÿÿ ÿ¦ÿÿ£ÿ¨ÿÿ­ÿÿÿÿÿÿµÿÿÿÿ¡ÿÿ¥ÿÿÿ{ÿÿÿÿÿÿÿÿÿÿÿÿÿÿÿÿÿÿÿÿÿÿÿÿÿÿÿÿÿÿÿÿ ÿÿÿÿÿÿÿÿÿÿÿÿÿÿ¨ÿ¤ÿÿÿÿÿÿÿÿÿÿÿÿÿÿ|ÿ¡ÿ«ÿÿ©ÿÿÿ¦ÿÿÿÿÿÿÿÿÿÿ ÿ ÿÿÿÿÿ¦ÿ¬ÿÿÿÿÿÿÿÿÿÿ¦ÿªÿÿ¥ÿ¢ÿÿ£ÿÿÿÿÿ¨ÿÿÿÿÿÿÿÿÿÿÿÿ¡ÿÿ®ÿ§ÿÿÿÿÿÿÿÿÿÿÿÿÿÿÿÿÿÿÿÿÿÿ¤ÿÿ¢ÿªÿÿ£ÿÿ¢ÿ£ÿÿÿ¦ÿ¬ÿÿªÿ®ÿÿÿ ÿÿÿÿ¤ÿÿÿÿÿÿÿ¢ÿ©ÿ¡ÿÿÿÿÿ¡ÿÿÿÿÿÿ¡ÿ§ÿ¢ÿÿÿÿ£ÿÿÿªÿ ÿÿÿÿ²ÿÿ¡ÿÿ¢ÿ£ÿªÿÿÿ¡ÿ¡ÿÿÿ¢ÿ¤ÿÿÿ¦ÿ¤ÿ¤ÿÿÿÿÿÿÿÿÿÿÿÿÿÿÿ ÿÿÿÿÿÿ£ÿÿÿÿÿÿÿÿÿÿÿÿÿÿÿ£ÿÿ«ÿÿÿÿ¦ÿÿÿÿ±ÿÿÿÿÿÿÿ­ÿÿÿ¤ÿÿzÿzÿÿÿÿ¥ÿÿÿ ÿÿÿÿÿ£ÿ¡ÿ¤ÿÿ ÿÿÿ¤ÿÿÿÿÿÿÿ©ÿ¢ÿÿ¤ÿÿ¨ÿÿÿÿ¥ÿ¥ÿ¤ÿÿÿÿ£ÿÿÿÿÿÿÿÿÿÿÿÿ¡ÿ£ÿÿÿÿÿÿÿÿÿÿ¥ÿ¦ÿ¥ÿÿ¡ÿÿÿÿÿÿÿÿ ÿ±ÿÿ§ÿÿÿÿÿ|ÿÿÿÿ«ÿÿ®ÿÿÿÿÿÿÿÿÿÿÿ¥ÿÿÿÿÿÿÿÿÿ¦ÿÿÿÿÿ~ÿÿ{ÿtÿÿÿÿ£ÿ¦ÿuÿÿÿÿÿÿÿÿ£ÿ¢ÿ£ÿªÿªÿªÿÿªÿ¤ÿÿ©ÿ©ÿÿÿÿÿÿÿÿÿÿ¤ÿÿÿÿÿÿÿÿÿÿÿÿ¤ÿ ÿ©ÿÿÿÿÿÿÿÿÿ|ÿ°ÿ¢ÿÿÿÿµÿ¢ÿÿ¢ÿÿ²ÿÿÿ¯ÿÿ°ÿÿÿÿ¯ÿ¬ÿÿÿÿ{ÿÿÿÿ§ÿ¦ÿÿÿ£ÿ§ÿ¥ÿÿÿÿÿÿÿÿÿÿÿÿÿÿÿÿ|ÿÿÿÿÿÿÿÿÿ¢ÿ ÿ«ÿÿ²ÿ²ÿÿÿ¦ÿÿÿÿÿÿÿÿÿ¢ÿ°ÿ¤ÿÿÿÿÿÿÿÿÿÿÿÿÿÿÿÿÿÿÿÿÿÿÿÿÿÿ£ÿÿÿ ÿÿÿÿÿ®ÿÿ°ÿ¤ÿÿÿªÿ¡ÿ¦ÿ¡ÿ¥ÿÿÿ¢ÿ§ÿÿ£ÿ¢ÿ¡ÿÿ¢ÿ¢ÿÿÿÿ¢ÿ ÿ¡ÿ¦ÿ£ÿ£ÿÿÿ ÿÿÿÿÿÿÿÿÿÿÿ§ÿÿÿ¦ÿ¡ÿ«ÿÿ­ÿÿÿÿÿÿ¤ÿ¶ÿÿÿÿ¤ÿ©ÿÿÿÿÿÿÿÿÿÿÿuÿÿÿÿ¢ÿÿÿ¡ÿÿÿÿ¢ÿÿÿÿÿÿÿÿÿÿ©ÿ½ÿ¬ÿ¤ÿ£ÿ£ÿ§ÿÿÿ­ÿ¦ÿ¡ÿµÿ§ÿÿÿÿ¥ÿ¢ÿÿÿÿ§ÿÿÿÿÿÿÿÿÿÿÿÿ¢ÿÿÿÿÿÿÿÿÿ¤ÿÿ¦ÿÿ³ÿ¥ÿ­ÿÿÿÿÿ¡ÿ¡ÿ£ÿÿÿÿÿÿÿ ÿ£ÿÿÿÿÿÿ¥ÿ±ÿÿÿÿÿÿÿ©ÿ¬ÿ ÿÿ§ÿÿÿ¡ÿÿÿÿ¦ÿªÿ§ÿÿÿÿÿÿ§ÿ¥ÿ¦ÿ§ÿÿÿÿÿªÿ¤ÿÿÿ¢ÿ¤ÿÿÿÿÿÿÿÿÿ©ÿ ÿÿ¢ÿÿ ÿÿ¥ÿÿ~ÿÿÿÿÿ¢ÿÿ¢ÿÿÿÿ§ÿÿ ÿÿ¡ÿÿÿÿÿÿÿÿÿÿÿÿÿÿÿÿªÿ®ÿªÿ¢ÿÿÿÿ ÿÿªÿÿÿ¢ÿ ÿ¦ÿ¡ÿ¦ÿÿÿÿÿÿÿÿÿÿ¦ÿ ÿÿÿ ÿ©ÿ¤ÿ¢ÿ«ÿ¡ÿÿ ÿ¨ÿÿÿÿÿÿÿÿ¸ÿ¤ÿÿÿ ÿÿ¥ÿ©ÿ¨ÿÿÿÿÿÿÿÿ¨ÿÿ£ÿ¤ÿ¤ÿ­ÿ¥ÿ£ÿÿÿ¬ÿÿ¡ÿÿ­ÿªÿÿÿÿªÿ¥ÿ¨ÿ£ÿ£ÿ¤ÿÿÿ­ÿ¦ÿÿÿÿÿÿÿ§ÿªÿ®ÿ¦ÿ¡ÿ¢ÿ¥ÿÿÿÿÿ¢ÿÿÿÿ¢ÿ£ÿ¡ÿ¤ÿ¤ÿÿÿÿÿÿÿÿÿ¤ÿ«ÿ¡ÿÿÿ¢ÿÿ£ÿÿÿÿ£ÿ¡ÿ¨ÿÿÿÿÿÿÿÿ©ÿ¬ÿ¬ÿÿÿ ÿÿ ÿ¡ÿÿ¥ÿ©ÿ­ÿ¨ÿÿÿÿÿ¢ÿ¡ÿ¤ÿ£ÿÿÿÿÿ¦ÿÿ¬ÿÿÿÿ«ÿ ÿÿÿÿÿ©ÿªÿÿÿÿÿ°ÿÿÿuÿÿÿÿÿÿÿÿªÿªÿÿÿÿÿÿÿÿÿÿÿÿÿÿÿÿÿÿ§ÿÿÿÿÿÿ}ÿÿÿÿÿÿÿÿ¤ÿ¡ÿÿÿªÿ¨ÿÿÿÿÿÿÿÿÿÿÿÿ{ÿÿÿÿÿÿÿÿÿÿÿÿÿÿÿ|ÿtÿyÿÿÿ{ÿÿÿnÿÿÿ|ÿÿ~ÿÿÿÿÿÿzÿnÿlÿwÿ~ÿÿyÿzÿÿÿÿpÿpÿxÿ{ÿÿÿÿÿwÿzÿÿÿÿÿÿÿ¤ÿÿÿÿÿÿÿÿÿÿÿÿÿÿ¤ÿ¤ÿÿÿÿÿÿÿÿÿÿwÿ~ÿÿ{ÿÿÿÿkÿÿ©ÿÿÿ¡ÿÿÿÿÿÿÿ£ÿÿÿÿÿ¦ÿÿÿÿÿ ÿªÿÿ ÿÿÿ£ÿÿÿ¡ÿÿÿ£ÿ®ÿ¤ÿ¬ÿ²ÿ¡ÿÿÿ ÿ ÿ¦ÿ²ÿ§ÿÿ¥ÿÿÿÿÿ¦ÿÿÿÿ¡ÿ¤ÿ¢ÿÿ¥ÿ¢ÿÿ§ÿÿÿÿ¡ÿÿÿÿ ÿÿÿ¡ÿ¤ÿÿÿ§ÿÿÿ¦ÿÿÿÿÿÿÿ£ÿÿÿ¦ÿ¦ÿ§ÿ¢ÿÿ¡ÿ¨ÿÿÿÿÿ{ÿoÿ^ÿRÿsÿÿÿÿÿÿxÿÿÿsÿÿÿjÿÿ{ÿzÿ}ÿvÿÿÿÿÿÿÿÿÿÿiÿmÿmÿvÿÿzÿwÿrÿ_ÿhÿ{ÿmÿoÿÿÿÿ}ÿ¡ÿ¤ÿÿÿÿÿtÿlÿkÿpÿhÿbÿhÿjÿdÿiÿuÿlÿjÿÿÿÿÿyÿÿÿ®ÿÿÿÿÿÿÿyÿxÿÿ{ÿÿÿÿÿyÿÿÿÿÿÿÿÿÿÿÿÿ£ÿtÿÿÿÿ¨ÿÿÿÿÿpÿÿÿÿÿÿÿoÿÿÿÿ|ÿuÿÿþÑý¯þtÿÿÿÿÿÿÿÿÿÿÿÿÿÿwÿ~ÿÿ¡ÿÿ¢ÿ¢ÿÿÿ£ÿÿ¡ÿÿÿÿ¡ÿÿÿÿÿÿ¢ÿÿÿÿÿ¡ÿÿÿÿÿÿÿÿÿÿÿÿÿÿÿÿÿÿÿÿÿÿÿ ÿÿÿÿÿFÿ.ÿWÿÿÿÿ|ÿÿÿÿÿÿÿÿÿ£ÿÿÿÿ¡ÿ ÿÿÿ®ÿÿÿÿÿvÿTÿHÿUÿlÿuÿÿÿÿÿ¦ÿÿÿÿ¡ÿ¬ÿ ÿ¢ÿ§ÿÿ¥ÿ«ÿ§ÿÿ¦ÿªÿÿÿ¦ÿ£ÿÿÿÿÿ¡ÿÿSÿ|ÿÿÿÿÿÿÿÿÿÿ£ÿmÿ/þ`þ3ÿÿÿÿÿÿÿ ÿ¤ÿ£ÿÿÿÿÿÿÿÿÿÿÿÿÿÿÿ ÿÿÿ¤ÿÿÿ ÿÿuÿÿÿÿ¢ÿ©ÿÿÿÿ¡ÿÿÿÿÿÿÿ¤ÿÿÿÿÿÿÿÿ´ÿÿÿÿÿÿÿ¤ÿ°ÿ¤ÿ¢ÿªÿ¡ÿÿÿ¤ÿ£ÿ£ÿÿÿÿÿÿÿÿ¢ÿ§ÿ¢ÿÿÿÿ ÿÿÿÿÿÿÿÿÿÿÿÿÿ¤ÿ¢ÿ ÿ«ÿÿÿ¦ÿ£ÿÿÿÿºÿ£ÿÿÿÿ¦ÿ ÿÿ¦ÿÿÿÿÿ¤ÿÿÿÿÿÿÿÿÿÿÿ¡ÿÿÿÿÿÿ¯ÿÿÿÿÿÿÿÿÿÿÿÿÿÿÿ¦ÿÿÿÿÿÿÿÿÿÿÿÿÿÿ¢ÿ¤ÿÿÿÿÿÿÿÿÿ£ÿ£ÿ¡ÿ¢ÿ§ÿ ÿÿ¢ÿ ÿÿÿÿÿ§ÿ²ÿ´ÿ ÿÿÿÿÿÿÿÿÿÿÿÿÿÿÿÿÿÿÿÿÿÿÿÿÿÿÿÿÿÿÿÿ¦ÿ¢ÿÿÿÿÿÿÿÿÿÿÿÿÿÿÿÿÿÿ¬ÿ°ÿ¬ÿ ÿ¥ÿ¡ÿµÿ´ÿ¥ÿ§ÿ­ÿ©ÿ¡ÿÿÿ©ÿÿÿ¤ÿ¥ÿÿÿ¦ÿ±ÿÿ¢ÿ§ÿ§ÿ¬ÿ©ÿ¤ÿªÿ ÿÿ±ÿ¶ÿ±ÿ²ÿÁÿÇÿ´ÿ¨ÿ¡ÿ¡ÿ§ÿ¥ÿ§ÿ¬ÿ¯ÿ°ÿ«ÿÿ¨ÿªÿ±ÿ°ÿ£ÿ§ÿ®ÿ¤ÿ ÿ¨ÿÿ£ÿ¡ÿ£ÿ«ÿ¦ÿ£ÿ¬ÿ¤ÿÿÿ¤ÿ¢ÿ¨ÿªÿ¬ÿ©ÿ¡ÿ¨ÿ°ÿ¨ÿ¨ÿ±ÿ®ÿ©ÿ¢ÿÿ£ÿ ÿÿ°ÿ¯ÿ¼ÿ©ÿ¥ÿ¬ÿ®ÿ¬ÿ¦ÿÿ¯ÿÿÿ¢ÿ¥ÿ£ÿ£ÿ¬ÿµÿ£ÿÿ¥ÿ ÿ¯ÿ´ÿ²ÿ¨ÿ¡ÿ¬ÿµÿ«ÿ¢ÿ±ÿ©ÿ«ÿ¢ÿ¡ÿ¤ÿ¥ÿ¡ÿ£ÿ­ÿ¥ÿ¢ÿ¤ÿ ÿ¤ÿ¢ÿÿ¨ÿ´ÿ®ÿ±ÿ§ÿ¯ÿ ÿ ÿ£ÿ¦ÿ§ÿ¥ÿ§ÿ«ÿ ÿ¶ÿÿ±ÿ®ÿ°ÿ®ÿ¨ÿ¥ÿÿªÿ½ÿ«ÿÿ ÿÿ­ÿ·ÿ©ÿÿ¥ÿ°ÿ ÿÿÿ®ÿªÿ©ÿ²ÿ¬ÿ¡ÿ¦ÿ¬ÿ®ÿ ÿ£ÿ¤ÿÿ£ÿÿ ÿ¯ÿ¨ÿÿÿÿÿÿ¦ÿ«ÿ«ÿªÿ¨ÿ¬ÿ¬ÿ ÿ©ÿ¡ÿÿªÿ¤ÿÿ¦ÿ´ÿ°ÿ ÿÿÿ´ÿ°ÿ³ÿ¢ÿ¢ÿÿÿ©ÿ¥ÿÿ ÿªÿ¦ÿ©ÿ¯ÿÿÿ§ÿ¡ÿ ÿÿÿÿÿÿÿ¢ÿ©ÿ¢ÿÿ¢ÿ ÿ¦ÿ¢ÿÿ¤ÿ¤ÿ¬ÿ¯ÿ­ÿ±ÿ³ÿ¦ÿ§ÿ¡ÿÿÿÿ ÿ¥ÿªÿ«ÿ¸ÿÿ¢ÿÿÿ§ÿ¤ÿÿ¢ÿ®ÿ¦ÿ¡ÿÿ¦ÿ­ÿ«ÿÿ§ÿ¡ÿÿ ÿ¡ÿÿÿÿ¤ÿ«ÿ¡ÿ¹ÿ«ÿ§ÿÿÿ¥ÿªÿ¥ÿ¥ÿ¤ÿ³ÿ¦ÿ ÿ¤ÿµÿ©ÿ¡ÿÿÿ¨ÿ¬ÿÿÿªÿÿ§ÿ­ÿ¯ÿ¬ÿÿ¤ÿ®ÿ©ÿ¦ÿ¬ÿ¥ÿÿ¡ÿ£ÿ£ÿÿ°ÿ¦ÿ§ÿ²ÿ­ÿ¤ÿ­ÿ¬ÿ©ÿ·ÿ¡ÿ¦ÿ ÿÿÿºÿ¸ÿ§ÿ¡ÿ£ÿ§ÿ¨ÿªÿ¨ÿÿ§ÿÿ ÿ¡ÿÿ£ÿ¡ÿÿ¡ÿÿÿÿ ÿÿÿÿÿ£ÿ¡ÿÿ¢ÿÿÿ¤ÿ¢ÿ¥ÿ¥ÿ£ÿ¥ÿÿ¥ÿªÿ ÿ»ÿ©ÿ¨ÿ¡ÿÿ§ÿ­ÿ§ÿÿÿ¢ÿ£ÿÿ¦ÿÿ¡ÿ¨ÿªÿÿ ÿÿÿÿ¢ÿ¢ÿÿ¢ÿ¢ÿÿ¤ÿ¦ÿ¤ÿ ÿÿ¢ÿ±ÿ¡ÿÿÿÿ§ÿ«ÿÿÿ ÿÿÿÿÿ¡ÿ¢ÿÿÿ ÿ§ÿ°ÿ¢ÿÿ«ÿ°ÿ¦ÿ ÿÿÿ¦ÿÿ ÿªÿ¨ÿ¡ÿ ÿ¢ÿ­ÿÿÿÿÿÿ¤ÿÿÿÿ£ÿÿ£ÿÿ©ÿÿÿ¢ÿ ÿ£ÿ¢ÿ¢ÿÿÿÿÿ¢ÿ¢ÿ¤ÿ¦ÿÿ±ÿ¤ÿ¨ÿ¨ÿ«ÿÿ¤ÿ«ÿÿÿÿ§ÿÿ£ÿ¥ÿÿÿÿÿ¦ÿÿªÿÿ£ÿ¯ÿ­ÿ¤ÿÿ¨ÿ®ÿ¡ÿ¢ÿ¬ÿÿ¼ÿ³ÿÿ¥ÿÿ¢ÿÿ ÿÿÿÿÿ«ÿ¦ÿ¡ÿ¢ÿ¢ÿÿ¡ÿÿ§ÿÿ­ÿªÿ¨ÿ¦ÿÿÿÿÿÿÿÿÿÿÿ¢ÿ{ÿÿÿÿwÿvÿÿÿÿÿÿÿÿÿÿÿÿÿÿÿÿÿÿÿÿÿÿÿÿÿÿÿÿÿÿÿ¡ÿÿÿÿÿÿÿÿÿÿÿÿÿÿÿÿÿÿÿÿÿÿÿÿÿÿÿÿÿ ÿ|ÿÿÿÿÿÿÿÿÿ~ÿÿÿÿÿwÿ}ÿÿÿÿÿÿÿÿÿ¡ÿÿÿÿÿÿÿÿÿ~ÿÿÿÿÿÿÿÿÿ£ÿÿÿ~ÿÿÿÿÿ§ÿÿÿÿÿ£ÿÿÿÿ¨ÿ«ÿ ÿÿ¡ÿÿÿ¡ÿÿÿ ÿÿÿÿ¡ÿ¡ÿ¢ÿ ÿÿÿ ÿ¨ÿ¢ÿ¢ÿÿÿ§ÿ¢ÿÿ¡ÿÿ©ÿÿÿÿÿÿÿ¨ÿÿ«ÿÿÿ©ÿ¬ÿ¤ÿÿ°ÿ»ÿªÿ¡ÿÿÿÿÿ¦ÿ©ÿ¥ÿ ÿ¥ÿ¡ÿ¥ÿÿÿÿ­ÿ£ÿyÿÿÿÿ¬ÿÿÿÿÿÿÿ~ÿtÿÿÿÿÿÿÿÿÿÿÿÿÿ§ÿÿ«ÿÿÿÿÿÿÿ¤ÿÿÿÿÿÿ ÿ¢ÿ ÿ£ÿ¢ÿ¢ÿ£ÿÿÿ¢ÿ¡ÿÿÿ ÿÿ¡ÿ¢ÿ¦ÿ£ÿ®ÿ ÿ°ÿ¤ÿÿ ÿ§ÿ¯ÿ¶ÿ¨ÿ«ÿ¦ÿÿ¢ÿªÿÿÿÿ ÿÿÿ£ÿ¥ÿ©ÿÿÿ£ÿÿÿ£ÿÿÿÿÿÿÿÿÿÿ¥ÿ¥ÿ£ÿÿÿÿÿÿÿÿÿÿÿÿÿÿÿ ÿ§ÿÿ¨ÿÿÿ¥ÿÿÿÿ£ÿ¨ÿÿÿÿÿÿÿÿÿÿÿ¡ÿÿÿÿÿÿÿ¡ÿÿÿÿÿÿÿÿÿÿÿ¨ÿÿÿ®ÿ£ÿ ÿ¤ÿÿÿÿÿÿÿÿ£ÿÿÿÿÿÿÿ¥ÿ©ÿ«ÿ¢ÿÿÿ£ÿÿ©ÿ¡ÿ©ÿÿ¢ÿÿÿ·ÿ°ÿÿÿÿÿÿÿÿÿ{ÿÿÿÿÿÿÿÿÿÿÿÿÿÿÿ¢ÿÿÿÿÿÿ¡ÿÿÿÿÿÿ¢ÿÿÿÿÿÿÿÿÿÿÿÿÿÿÿÿÿÿÿÿ¤ÿ§ÿÿÿÿÿÿÿÿÿÿÿÿÿÿÿÿÿÿÿÿ§ÿÿÿÿÿ ÿÿ¤ÿÿÿÿÿ®ÿ¤ÿÿÿÿ«ÿ¡ÿÿÿÿÿÿÿÿÿ­ÿ¦ÿÿÿÿ¬ÿÿzÿÿÿÿÿÿÿÿ¥ÿÿÿÿÿÿÿÿÿ§ÿ§ÿÿÿÿÿÿÿÿÿÿÿÿÿÿ£ÿÿÿÿ¡ÿ¨ÿ³ÿ¦ÿ®ÿÿÿÿÿÿ¡ÿÿÿÿÿ|ÿÿÿÿÿÿÿ£ÿÿÿÿÿ©ÿÿÿÿªÿ¤ÿ¥ÿ¨ÿ¥ÿÿÿ¡ÿ ÿ¥ÿÿÿÿ¥ÿ¯ÿ¢ÿÿÿÿÿÿÿÿÿÿ±ÿÿÿ¬ÿÿ¦ÿÿÿÿÿ©ÿÿÿ ÿ¬ÿÿÿÿÿ§ÿÿ¬ÿ«ÿ ÿÿÿ©ÿªÿÿÿ¢ÿ¢ÿÿÿÿÿÿÿÿÿÿÿÿÿÿÿÿ¢ÿ¥ÿÿÿÿÿÿÿÿÿÿÿ¤ÿ¢ÿÿÿ¢ÿÿÿ¯ÿ¡ÿÿ«ÿ§ÿÿÿÿÿÿÿÿÿÿÿÿÿÿ£ÿ¨ÿ¢ÿÿÿÿÿÿÿÿÿ¡ÿÿÿÿ¥ÿ¡ÿÿÿÿÿ¢ÿ£ÿÿ¡ÿÿÿ ÿÿÿ¢ÿÿÿÿÿ¤ÿ§ÿÿÿÿÿ¦ÿÿÿ®ÿ¢ÿ§ÿ¢ÿ ÿ ÿÿ¡ÿ§ÿÿÿÿ¯ÿªÿÿÿÿÿÿÿ¤ÿ¢ÿ°ÿÿ¡ÿÿ¥ÿÿ¥ÿÿ¤ÿÿ½ÿÿÿÿÿ©ÿÿ«ÿ§ÿ¢ÿÿÿÿÿÿÿÿÿÿ¥ÿ¥ÿÿÿÿÿ¤ÿ¡ÿ¤ÿ«ÿÿÿ£ÿÿ ÿÿÿ¢ÿÿÿÿÿÿÿÿ¥ÿÿÿÿÿÿÿÿ¡ÿ¥ÿÿÿÿÿÿÿÿÿÿÿÿ£ÿÿ°ÿÿ|ÿÿÿÿÿ ÿÿÿ¢ÿÿÿÿÿÿÿÿÿÿÿÿÿ¥ÿÿÿ¢ÿÿÿÿrÿÿÿÿÿÿÿ¶ÿ¡ÿ¬ÿÿÿ¸ÿ¨ÿÿÿ¿ÿ¦ÿ ÿ²ÿ¢ÿ¯ÿ¦ÿÿÿ­ÿ¤ÿÿÿÿÿÿ¦ÿ£ÿ¤ÿ©ÿ£ÿ£ÿÿÿ§ÿ©ÿÿvÿÿÿÿÿÿÿÿÿÿÿÿÿ ÿ¥ÿ£ÿÿÿÿÿ¡ÿ©ÿÿÿªÿ©ÿÿ¬ÿ¦ÿÿ¡ÿÿÿ£ÿ¤ÿÿ©ÿªÿ¥ÿ£ÿÿÿ ÿ ÿ¢ÿ¡ÿ§ÿÿÿÿÿÿÿ¢ÿÿ¢ÿÿÿÿÿÿÿ¥ÿ ÿÿ«ÿÿÿÿÿÿ®ÿ«ÿ¢ÿ¬ÿÿ£ÿÿÿÿ®ÿÿÿÿ¥ÿÿ¡ÿÿÿÿÿ ÿÿÿ£ÿÿÿÿÿÿÿ¡ÿ¥ÿÿÿÿ£ÿ£ÿÿÿÿÿÿÿÿ ÿÿÿ¨ÿÿÿÿ¤ÿ¢ÿ¤ÿ ÿÿÿ¤ÿÿÿ¡ÿÿÿ¡ÿ¦ÿÿ¥ÿ¥ÿÿÿÿÿÿÿÿÿÿÿÿÿÿÿÿÿÿÿÿÿ ÿÿÿÿ©ÿ¢ÿÿ ÿ§ÿ¥ÿÿÿÿ£ÿªÿÿ¥ÿ¬ÿ«ÿ¨ÿ ÿÿÿ¨ÿÿÿÿÿÿÿÿ ÿ¨ÿ¯ÿ¬ÿÿ ÿÿÿ¢ÿÿÿÿÿÿÿvÿÿÿÿÿ¤ÿÿ¡ÿÿ­ÿ«ÿ£ÿÿÿÿÿÿÿ ÿ©ÿ ÿÿÿ¡ÿ¦ÿ§ÿÿÿÿÿÿÿ¤ÿ¡ÿÿ ÿÿÿ¡ÿ£ÿ£ÿ¤ÿÿÿ²ÿ§ÿ¢ÿ­ÿÿÿªÿ¬ÿÀÿÿÿ¥ÿÿªÿÿÿ¢ÿ¤ÿ©ÿÿÿÿ¬ÿ°ÿ¦ÿ ÿ¢ÿÿ©ÿ£ÿÿÿÿÿÿÿÿ¦ÿ­ÿÿ£ÿ¤ÿÿ¡ÿ§ÿ ÿÿ¤ÿÿÿÿ´ÿÿÿÿÿÿÿÿÿÿÿÿÿÿÿÿÿÿÿÿÿÿÿÿ¡ÿÿÿ§ÿ°ÿ¡ÿÿ¤ÿÿÿ«ÿ¦ÿÿÿÿ£ÿÿ­ÿÿÿ£ÿ¬ÿÿÿÿ¤ÿ£ÿÿÿÿÿÿÿ¥ÿ ÿ¡ÿ­ÿ¢ÿªÿ°ÿ¦ÿÿÿ ÿÿ¢ÿÿ¤ÿ­ÿ«ÿÿ ÿÿÿ¢ÿ±ÿÿÿÿÿÿÿÿÿ¦ÿÿÿÿÿÿ¶ÿ²ÿ¥ÿ¼ÿ¯ÿ©ÿÿÿÿ§ÿÿ´ÿÿ¤ÿÿ©ÿÿyÿ¡ÿ¬ÿ«ÿÿÿÿÿÿ¥ÿÿÿ¨ÿÿ¡ÿ¦ÿÿ£ÿ ÿÿÿ¨ÿÿÿ¦ÿ°ÿÿÿ¢ÿ©ÿ¢ÿ¨ÿÿÿÿÿÿ£ÿ­ÿÿÿÿÿ¬ÿ¥ÿÿÿÿÿÿÿ¢ÿÿÿÿÿÿÿÿ­ÿ­ÿÿ¤ÿ²ÿ¨ÿÿ¡ÿÿÿ£ÿÿ¡ÿªÿ©ÿ ÿÿÿ¢ÿ£ÿ£ÿ§ÿ¤ÿ£ÿÿ¡ÿÿÿ¨ÿÿ¤ÿxÿÿÿ¦ÿÿÿÿ«ÿÿÿÿÿÿÿ¤ÿªÿ¦ÿÿ~ÿÿÿÿÿÿÿÿÿÿ¡ÿÿ¥ÿÿÿÿÿÿ¡ÿÿÿÿ¤ÿÿÿÿÿ ÿ ÿÿÿÿÿÿÿÿÿÿÿ¥ÿÿ¢ÿÿÿ ÿ§ÿÿ¨ÿ¦ÿÿÿÿÿÿÿÿ~ÿÿÿÿÿÿÿÿÿÿzÿÿÿÿÿÿ}ÿtÿÿÿÿÿÿÿÿÿzÿÿÿ}ÿwÿ~ÿ¤ÿ¡ÿÿÿyÿÿÿuÿvÿÿÿÿÿ|ÿzÿpÿsÿÿÿÿ£ÿÿxÿÿxÿÿ ÿ©ÿ¨ÿÿÿÿÿÿÿÿÿÿÿÿ}ÿzÿÿÿÿÿÿÿÿÿÿÿÿÿÿÿÿÿÿÿÿÿÿÿÿÿÿÿÿÿÿÿÿÿÿÿÿÿÿ£ÿªÿÿ¨ÿ±ÿÿÿÿÿÿÿ¡ÿ¥ÿÿÿÿÿÿÿÿÿÿÿÿÿÿÿÿÿÿsÿÿ{ÿÿÿÿÿÿÿÿÿªÿ¦ÿÿÿÿÿÿ²ÿ§ÿÿÿÿÿ¡ÿ£ÿ¥ÿÿÿÿ¡ÿ¨ÿ¡ÿ ÿ©ÿªÿªÿ¥ÿÿÿÿÿÿ­ÿ¤ÿÿ¦ÿ¥ÿÿÿÿÿ§ÿ¢ÿÿÿÿÿsÿTÿZÿuÿqÿkÿaÿwÿÿÿÿÿzÿuÿÿaÿÿÿ|ÿÿcÿxÿÿÿÿÿÿ|ÿÿ~ÿkÿnÿtÿnÿÿvÿoÿgÿeÿ}ÿÿxÿqÿÿ¦ÿÿÿÿÿÿÿÿxÿmÿdÿ|ÿuÿlÿgÿeÿgÿgÿgÿjÿmÿqÿyÿÿÿ}ÿÿÿÿÿÿÿÿÿ ÿÿ}ÿvÿÿÿÿÿvÿÿÿ|ÿÿÿÿÿÿÿ¥ÿÿÿÿÿÿ~ÿ}ÿkÿÿÿÿÿÿÿÿÿÿ|ÿÿÿÿÿÿÿtÿwÿõþÄýÌýêþÿÿÿÿÿÿ¬ÿÿÿÿÿÿÿÿÿÿÿÿÿÿ¡ÿÿ¡ÿ£ÿÿÿÿÿÿÿÿÿÿÿÿÿ¦ÿÿÿÿÿÿÿÿÿÿÿÿÿÿÿÿÿÿÿÿÿÿÿÿÿÿÿÿÿÿÿ&ÿþÐþXÿÿÿÿÿÿÿÿÿÿ¤ÿÿÿ¡ÿÿÿ ÿÿÿÿÿÿÿÿÿÿ¥ÿÿeÿ\ÿhÿoÿÿÿÿÿ©ÿ¢ÿÿÿ£ÿ¡ÿÿÿÿÿ¢ÿ«ÿ§ÿªÿÿ¤ÿ¨ÿÿÿÿÿÿ¡ÿÿ©ÿÿÿÿÿ ÿÿÿÿÿÿÿ§ÿÿeÿÈþ<ÿÿÿÿÿÿÿÿÿÿÿÿÿÿÿ¦ÿ¥ÿÿÿÿªÿÿÿÿ±ÿÿÿ¦ÿªÿÿÿÿÿÿÿÿÿ¡ÿ¦ÿÿÿÿÿÿÿÿÿlÿ¨ÿÿÿÿÿÿÿÿÿÿÿÿÿÿ ÿÿ£ÿ©ÿ¡ÿÿ ÿ¦ÿÿ«ÿ¡ÿ¤ÿÿÿÿ£ÿ£ÿÿÿ£ÿÿÿÿ¡ÿÿÿÿÿÿÿÿÿÿÿÿÿ ÿÿÿ¥ÿ¡ÿÿÿÿÿÿÿÿÿÿ©ÿÿÿÿÿ¡ÿÿÿÿÿÿÿÿ¥ÿÿÿÿÿÿ ÿ¢ÿÿÿÿÿ£ÿÿÿÿÿÿÿ§ÿ¯ÿÿÿÿÿÿÿÿÿªÿÿÿ¢ÿ¡ÿÿÿÿÿ¡ÿ¡ÿ£ÿ¥ÿ ÿ¥ÿÿÿ¯ÿºÿ¤ÿÿÿÿÿÿÿ ÿÿ¢ÿÿÿÿÿÿÿÿÿÿÿÿ©ÿ¦ÿ ÿÿÿÿ ÿÿÿÿ¨ÿÿÿÿÿ¢ÿ¢ÿÿÿÿ®ÿ¢ÿÿÿÿÿÿÿÿÿ¢ÿÿÿÿ£ÿÿÿÿÿÿÿ ÿÿÿÿÿÿÿÿÿÿÿÿÿ­ÿ©ÿªÿÿ¡ÿÿ­ÿºÿ©ÿÿ¤ÿªÿ¤ÿ¦ÿÿÿ£ÿ°ÿ³ÿ¬ÿ¨ÿ§ÿÿ¥ÿÿ©ÿ¯ÿ¥ÿ¬ÿ¹ÿ²ÿ±ÿªÿ§ÿ´ÿ¯ÿ§ÿ ÿ©ÿ¸ÿ¶ÿ¾ÿÿÿ¢ÿ©ÿ¥ÿ¨ÿ¯ÿ©ÿÿ¤ÿÿ¥ÿ­ÿ¯ÿªÿªÿ¬ÿ¨ÿ©ÿ­ÿ²ÿ¨ÿÿ¡ÿ¨ÿ©ÿ¥ÿ­ÿ«ÿÿÿÿªÿ¥ÿÿ¢ÿªÿ§ÿ©ÿÿ¦ÿ¥ÿªÿ­ÿ¨ÿ¦ÿ¤ÿ¡ÿ©ÿÿÿ©ÿ­ÿ¥ÿ¨ÿ¯ÿ«ÿ£ÿÿÿÿ¦ÿ¦ÿ¢ÿ¦ÿ¨ÿ§ÿ¨ÿªÿªÿ£ÿ­ÿ©ÿ§ÿ­ÿ¬ÿ¦ÿ¥ÿ¬ÿ°ÿÿÿÿÿ¢ÿÿ¡ÿ¤ÿÿ¤ÿ¶ÿ«ÿ£ÿ£ÿ£ÿÿÿÿÿ­ÿ»ÿ°ÿÿ¦ÿ·ÿ²ÿ ÿ¦ÿ¦ÿ ÿ«ÿ­ÿ£ÿ­ÿ³ÿ©ÿ¨ÿ«ÿ©ÿ¨ÿ«ÿ­ÿ©ÿ²ÿ¤ÿÿÿ­ÿ¡ÿÿÿ§ÿ§ÿ¥ÿ¤ÿ©ÿ¥ÿ ÿ©ÿ£ÿ ÿ¦ÿ§ÿ¦ÿ«ÿÿ¯ÿÿ³ÿ¨ÿ³ÿ£ÿÿ¢ÿ¥ÿÿ®ÿ¨ÿ¤ÿ£ÿÿ§ÿ¤ÿ©ÿ©ÿªÿ°ÿ°ÿ¤ÿ²ÿ£ÿÿ²ÿ±ÿ³ÿ±ÿ¢ÿ ÿ¨ÿ¤ÿ©ÿªÿÿ¬ÿÿ¦ÿ¨ÿ¡ÿÿÿÿ£ÿ ÿ£ÿ¬ÿÿÿ®ÿ·ÿ«ÿ¡ÿÿÿ§ÿ¡ÿÿ®ÿ¢ÿ®ÿ¬ÿ¢ÿÿÿÿÿÿ©ÿ¡ÿ±ÿ­ÿ©ÿÿÿ¦ÿÿ§ÿ¤ÿ ÿ¨ÿ£ÿ¡ÿÿ¤ÿÿÿ£ÿ¸ÿ¦ÿ¬ÿ°ÿ ÿ ÿ¯ÿÿ©ÿÿ¤ÿªÿ¦ÿÿÿ¢ÿ¢ÿÿ§ÿ³ÿ ÿ·ÿ¢ÿÿ«ÿªÿ¨ÿ¯ÿ¡ÿÿ¢ÿ§ÿ¤ÿÿ¡ÿ®ÿ¡ÿÿ ÿ¸ÿ¶ÿ¤ÿ£ÿ¬ÿ¯ÿ¦ÿÿÿÿÿÿ¡ÿ¢ÿ¨ÿÿÿÿ¤ÿ¤ÿ£ÿ¤ÿÿ£ÿ¥ÿ¢ÿ¨ÿ¦ÿ¤ÿ ÿ¢ÿ¡ÿ®ÿÀÿµÿ ÿ¨ÿ¤ÿ·ÿ©ÿ¡ÿÿ¦ÿ¡ÿ ÿ£ÿÿÿ­ÿ³ÿ¦ÿ ÿªÿÿÿ¥ÿÿÿ§ÿÿ ÿ ÿ¨ÿ³ÿ¬ÿ¤ÿÿÿ ÿÿ ÿÿÿÿÿÿ ÿ¨ÿ¦ÿÿ¡ÿÿ ÿ ÿ ÿ±ÿ§ÿÿ®ÿºÿ­ÿ©ÿ ÿÿÿÿÿÿ¥ÿÿ²ÿ¥ÿ¨ÿÿ¥ÿ©ÿªÿ¤ÿ ÿÿ¡ÿ¦ÿ¨ÿ¡ÿÿ ÿ¨ÿ¨ÿ¨ÿÿÿÿ£ÿ©ÿ ÿ¡ÿ²ÿ°ÿªÿµÿÿªÿ¨ÿÿ­ÿ¤ÿÿÿ¤ÿ¦ÿ¨ÿ ÿÿ¢ÿ¬ÿ¡ÿÿ¥ÿÿ¥ÿÿÿÿ¤ÿ¤ÿÿÿÿÿÿÿ¤ÿ ÿÿÿÿ¡ÿÿÿ«ÿ£ÿ¦ÿÿ¥ÿ§ÿ¥ÿÿÿÿ¡ÿ¥ÿ´ÿªÿÿÿªÿÿÿÿ°ÿ£ÿÿÿ¢ÿÿ¡ÿ¤ÿÿ£ÿÿ ÿ¢ÿÿÿ¡ÿÿÿ ÿ£ÿ£ÿÿÿ¨ÿ¶ÿ²ÿ§ÿÿÿÿÿ¹ÿÿÿ®ÿÿÿ¯ÿ§ÿÿªÿ¨ÿÿÿÿ¤ÿªÿ¢ÿ ÿ©ÿÿ¡ÿ£ÿ¢ÿÿ¬ÿ½ÿ¯ÿªÿÿÿÿÿÿ¨ÿ§ÿÿ~ÿÿÿÿÿÿÿÿÿÿÿÿÿÿÿÿÿÿÿÿÿÿÿ ÿÿÿÿÿÿÿÿÿÿÿÿÿÿÿÿÿÿÿÿÿÿÿÿÿÿÿ ÿÿÿÿÿÿÿÿÿÿÿÿÿÿÿÿÿÿÿ}ÿÿÿÿÿÿÿÿxÿÿÿÿÿ}ÿÿÿÿÿ}ÿÿÿ}ÿÿÿÿÿÿÿÿÿÿÿÿyÿÿÿÿÿÿÿÿÿÿÿÿÿÿ¸ÿÿÿÿÿÿÿÿÿÿÿÿÿÿÿ ÿÿÿÿÿÿÿ ÿ¤ÿÿÿÿÿÿ¨ÿ ÿÿÿ¨ÿ¥ÿ¥ÿÿÿ¡ÿ§ÿ¤ÿ¦ÿ§ÿ ÿÿÿÿÿÿÿÿÿ¡ÿÿÿÿ®ÿ ÿ¢ÿ¥ÿ¨ÿ¢ÿ¬ÿ¡ÿÿÿÿÿ ÿ§ÿ£ÿ ÿÿ­ÿÿÿ{ÿ¬ÿ±ÿÿÿÿÿ©ÿÿÿÿÿ¥ÿÿÿÿÿÿÿÿÿÿÿÿÿÿÿÿ ÿÿÿÿÿÿÿÿÿÿÿÿÿÿÿÿÿ ÿÿÿ£ÿ«ÿÿÿÿÿÿ¤ÿÿÿÿ«ÿÿÿÿÿÿ¨ÿ¡ÿ¢ÿ ÿ¥ÿ¥ÿÿÿ§ÿÿÿ¤ÿÿÿÿÿÿÿ¤ÿ©ÿÿÿ ÿ°ÿÿÿ£ÿÿÿ£ÿÿÿ¦ÿÿÿÿ¡ÿÿÿÿÿÿÿ¢ÿ¡ÿÿÿÿÿÿÿÿÿÿÿÿÿÿ§ÿ£ÿ¦ÿ£ÿÿÿ§ÿÿÿ¡ÿ¬ÿ¨ÿ¨ÿ¡ÿÿÿÿÿÿÿÿÿÿ¡ÿ ÿÿÿÿÿÿ¡ÿÿ¥ÿÿ¤ÿ¤ÿÿÿ®ÿÿÿÿÿ¥ÿÿ«ÿ£ÿÿÿÿÿÿÿÿÿÿÿ£ÿÿÿÿÿÿ¡ÿªÿ£ÿ§ÿ£ÿ±ÿÿÿ«ÿ¨ÿÿÿÿÿÿÿÿÿÿÿÿÿÿÿÿÿÿÿÿÿ¡ÿÿÿ§ÿÿÿÿÿÿ ÿ¢ÿÿÿÿÿ¢ÿÿÿÿÿÿÿÿÿÿÿÿwÿÿÿÿÿÿÿÿÿÿÿÿ¤ÿ¢ÿÿ¨ÿÿÿÿÿ¨ÿ­ÿÿ}ÿÿ¢ÿÿÿ¡ÿÿÿÿÿÿÿÿÿÿÿÿÿÿÿÿÿÿÿ¥ÿÿÿÿÿÿÿÿÿÿ¤ÿÿÿÿ®ÿÿÿÿ¨ÿ¡ÿÿÿÿÿ­ÿwÿ¡ÿ©ÿÿzÿÿÿÿÿÿÿÿÿÿÿÿÿÿÿÿÿÿÿ©ÿ³ÿ®ÿªÿ§ÿÿ¤ÿ£ÿ ÿÿÿÿyÿÿÿÿÿ¦ÿÿÿÿÿ¥ÿÿÿÿ§ÿÿÿÿ§ÿ ÿÿÿÿÿÿ¨ÿÿÿÿÿ¡ÿ©ÿ­ÿ¨ÿÿÿ ÿÿ¦ÿÿÿÿÿÿÿ ÿÿÿ¤ÿÿÿÿ¯ÿÿÿÿÿÿÿÿÿ£ÿ§ÿÿÿÿÿ¥ÿÿ¥ÿ¥ÿ¡ÿÿÿ¥ÿÿÿ¥ÿªÿ«ÿ¢ÿÿÿÿ¡ÿ£ÿ¤ÿ¤ÿÿÿÿÿÿÿÿÿÿ¡ÿÿ¦ÿÿÿÿÿ¤ÿ«ÿ¬ÿÿÿÿÿÿÿ¢ÿ¨ÿ ÿÿ©ÿÿÿÿÿÿÿÿ ÿ£ÿ­ÿ¦ÿÿÿÿÿ¡ÿ¡ÿ§ÿ¥ÿÿÿÿÿÿÿÿrÿÿÿÿÿÿÿÿÿÿÿ¬ÿÿµÿÿªÿÿÿ¼ÿÿÿÿÿÿÿ¥ÿÿÿ ÿ¦ÿÿÿ¦ÿ¬ÿÿÿÿÿÿÿÿ ÿÿÿ£ÿ¦ÿ ÿÿ ÿÿÿÿÿ¥ÿ«ÿ§ÿ©ÿ¥ÿ£ÿÿÿªÿÿÿÿÿÿÿÿÿ¥ÿ¨ÿÿ{ÿÿ¡ÿÿÿÿ§ÿ©ÿÿÿÿÿÿÿ¨ÿÿÿÿÿÿÿÿ¢ÿÿÿÿÿÿ¡ÿ«ÿ ÿÿÿ¢ÿÿ§ÿÿ£ÿÿÿÿÿtÿ¬ÿ¢ÿÿÿÿÿ±ÿÿÿÿªÿÿ¦ÿÿÿ¡ÿÿÿÿÿÿÿÿÿÿ¢ÿÿ§ÿ¬ÿÿÿÿ¥ÿ¦ÿ¡ÿÿÿÿÿ¤ÿÿ¢ÿÿ ÿ£ÿÿÿÿÿµÿ¦ÿÿ¸ÿÿÿÿÿ¢ÿÿÿÿ¥ÿ£ÿÿ±ÿ«ÿÿÿ¢ÿ¥ÿÿÿÿÿÿsÿÿÿÿÿÿ£ÿÿ¡ÿ¡ÿÿ¡ÿ ÿÿ¡ÿ¦ÿÿÿ¦ÿÿÿªÿÿ£ÿÿ¨ÿÿÿÿÿÿ½ÿ¨ÿÿÿÿÿ¦ÿÿ ÿÿÿ~ÿÿÿ ÿ£ÿ©ÿÿ§ÿ ÿ£ÿ¤ÿÿÿ£ÿÿÿÿÿÿÿÿÿÿÿÿÿ ÿÿÿÿÿÿÿÿÿ¤ÿ²ÿÿÿÿÿ~ÿÿ³ÿ©ÿ¢ÿÿªÿÿÿÿÿÿÿÿ¤ÿÿÿÿÿÿÿÿÿÿ¥ÿ¡ÿÿÿÿÿÿÿ¡ÿÿÿÿÿ§ÿªÿÿ¢ÿ ÿ¢ÿ¢ÿÿÿÿ¡ÿ®ÿÿÿÿÿ¢ÿÿ¨ÿÿÿÿÿÿÿÿÿ£ÿ¤ÿÿ ÿ¦ÿ ÿÿÿÿÿÿÿÿÿÿÿÿÿ¤ÿÿÿÿÿ ÿÿÿÿÿÿÿÿ¦ÿ£ÿ¦ÿ¡ÿ±ÿªÿ£ÿÿÿ¦ÿÿÿ¤ÿ§ÿÿ ÿ©ÿÿÿÿ ÿ©ÿ¡ÿÿÿÿÿ¥ÿÿÿÿÿÿÿÿÿÿÿÿ¥ÿÿ£ÿÿÿÿ­ÿÿÿÿÿªÿÿ©ÿ¡ÿ¢ÿÿ ÿÿÿ¬ÿÿÿ¥ÿ¥ÿ­ÿ£ÿÿÿÿÿÿÿ£ÿÿÿ¨ÿÿÿÿ¤ÿ¨ÿ ÿÿ§ÿ¢ÿ¢ÿÿ±ÿ§ÿ¤ÿÿÿ¸ÿ­ÿ¿ÿÿ¢ÿÿªÿÿ¤ÿ§ÿÿÿ¢ÿ ÿÿÿ}ÿÿ¥ÿÿÿÿiÿ[ÿsÿÿÿÿÿÿ¤ÿ£ÿ¡ÿ´ÿ¦ÿ£ÿ©ÿ¤ÿ¦ÿ«ÿ¨ÿÿ¤ÿ·ÿÿÿÿÿÿÿÿÿÿÿÿÿÿÿÿÿÿ ÿÿÿÿÿÿ«ÿ¢ÿ¥ÿÿ¢ÿÿÿ§ÿ¡ÿÿÿÿÿÿÿÿÿ¢ÿzÿÿ¯ÿ¦ÿ ÿÿÿÿÿÿ¢ÿÿÿ¤ÿÿÿ¦ÿ«ÿ§ÿ¡ÿ«ÿªÿ¨ÿ ÿÿ©ÿÿÿÿÿÿ¡ÿ¨ÿ¢ÿÿÿÿ«ÿÿÿÿÿÿÿ ÿ§ÿ¦ÿÿÿÿÿÿ«ÿ²ÿ²ÿ§ÿÿ§ÿÿÿÿÿÿÿÿÿÿÿ¡ÿyÿÿ¢ÿ¤ÿÿ§ÿ¢ÿÿ ÿ¥ÿÿ£ÿªÿÿÿÿÿ¦ÿ¥ÿ¢ÿ¦ÿ¬ÿ ÿÿ§ÿ¨ÿ ÿÿÿ§ÿÿÿÿÿÿÿÿ¢ÿÿÿÿ¢ÿÿÿÿÿÿÿÿ¥ÿªÿ§ÿÿÿ¨ÿ¬ÿ¦ÿ§ÿÿ¥ÿÿ ÿÿ¤ÿÿÿÿÿÿ£ÿÿÿ ÿ£ÿÿÿÿ¤ÿ£ÿÿ£ÿ£ÿÿÿ¦ÿÿÿªÿÿÿÿ¦ÿ¨ÿ¢ÿÿÿ¨ÿ¥ÿÿ¨ÿÿ~ÿÿ¢ÿ®ÿ¯ÿÿÿ~ÿÿÿÿÿÿÿÿÿ¡ÿ¥ÿÿ¦ÿÿÿ¢ÿÿÿ¨ÿÿÿÿÿÿÿ¢ÿ©ÿ§ÿ¡ÿÿÿ§ÿÿÿÿ~ÿÿÿÿ}ÿÿÿÿ¢ÿÿÿ ÿ£ÿ¦ÿ¦ÿ£ÿÿxÿ}ÿÿÿÿÿÿ¡ÿÿÿÿÿÿ}ÿuÿÿÿÿÿÿzÿÿÿÿÿÿÿ}ÿ|ÿÿyÿÿÿÿxÿÿÿÿxÿÿÿÿÿÿÿÿÿÿ~ÿyÿÿÿÿÿÿÿÿÿÿÿÿÿ¡ÿÿÿÿÿÿÿÿÿÿÿÿvÿÿzÿÿÿÿÿÿÿÿÿÿÿÿ}ÿÿÿÿÿÿÿÿÿÿÿÿÿÿÿÿÿÿÿÿÿÿ|ÿÿÿÿÿ ÿÿÿÿ¢ÿÿÿÿ­ÿÿÿ¢ÿ¥ÿÿÿÿ ÿ§ÿÿÿÿÿÿÿ©ÿ¨ÿÿÿÿÿÿÿÿÿÿ«ÿ ÿÿ­ÿ¨ÿÿ¥ÿ¨ÿÿ¢ÿÿÿ­ÿ£ÿÿÿÿÿªÿ¥ÿ¢ÿ¢ÿÿÿÿ­ÿªÿÿÿ¨ÿ©ÿÿÿ¥ÿÿÿÿ¬ÿ¯ÿÿ¡ÿ¨ÿ©ÿÿÿÿ¢ÿ¡ÿ¥ÿÿÿÿÿvÿTÿjÿhÿZÿXÿaÿkÿbÿkÿÿÿ~ÿÿÿÿwÿ|ÿÿ}ÿwÿ|ÿÿÿÿ}ÿqÿvÿ~ÿ~ÿlÿaÿgÿnÿfÿgÿlÿjÿgÿÿwÿ~ÿ~ÿyÿ{ÿÿÿÿ¤ÿÿÿÿzÿrÿdÿsÿtÿjÿqÿ`ÿZÿ^ÿ[ÿ^ÿfÿlÿzÿÿÿÿÿÿÿÿÿÿÿÿÿÿÿuÿqÿxÿÿ~ÿmÿÿ|ÿ~ÿpÿvÿÿÿÿÿÿÿÿÿÿ}ÿ{ÿÿÿÿÿÿÿ}ÿÿÿÿÿÿÿÿÿ ÿÿÿ|ÿwÿþFýðý3ÿÿÿÿÿÿÿ{ÿ®ÿÿÿÿÿÿ¡ÿ¥ÿ©ÿ¨ÿÿÿÿ£ÿÿÿÿÿÿÿÿÿÿÿÿÿÿÿÿÿÿ¥ÿ£ÿÿÿÿ~ÿÿÿÿÿÿÿÿÿÿÿÿÿÿÿÿÿÿÿÿÿÿoÿZÿLþuý¶þ}ÿÿÿÿÿÿÿÿÿ§ÿ¨ÿÿÿÿÿÿÿÿÿªÿÿÿÿÿÿ°ÿ©ÿÿÿ[ÿNÿmÿÿÿÿÿÿÿÿÿÿÿÿÿÿÿÿÿªÿÿ ÿ£ÿÿÿ}ÿÿÿÿÿÿÿÿÿ ÿÿÿÿ£ÿÿÿÿÿÿÿÿlÿÿ¢ÿ¨ÿ©ÿ©ÿ©ÿ¤ÿÿÿ£ÿÿÿÿÿÿÿÿÿÿÿÿÿ¦ÿÿÿÿÿ¢ÿ¢ÿÿÿÿÿÿ§ÿ ÿÿÿÿÿÿÿÿÿ}ÿVÿþþYÿÿÿÿÿÿÿÿÿÿÿÿ¤ÿÿÿÿÿÿ ÿ£ÿ§ÿÿÿ¥ÿ«ÿ£ÿ¯ÿÿÿÿÿÿ¨ÿÿ°ÿÿ¡ÿÿÿ¡ÿÿÿÿÿÿÿÿÿÿ¥ÿ©ÿÿÿ¤ÿÿ°ÿ¡ÿÿ¡ÿ§ÿÿÿÿÿÿÿÿÿÿÿÿÿÿÿ§ÿÿÿ³ÿ¹ÿÿÿÿÿÿÿÿÿÿ¤ÿ£ÿ ÿÿ ÿ¡ÿ£ÿ°ÿ°ÿÿÿ¤ÿÿÿÿÿÿÿÿ¤ÿÿÿÿ ÿÿ ÿ£ÿÿÿ«ÿÿ¦ÿÿÿ£ÿÿ ÿÿÿÿÿÿÿÿÿÿÿÿÿÿ¨ÿÿÿÿ¡ÿ¦ÿÿÿÿÿÿÿÿÿÿ¡ÿ¢ÿÿÿÿÿÿÿÿÿÿÿÿªÿ¦ÿÿÿÿÿÿÿÿÿ¨ÿ£ÿÿÿÿ£ÿÿÿÿÿÿÿÿÿÿÿÿÿÿÿÿÿÿÿÿ¤ÿÿÿ¦ÿ ÿÿ¢ÿ¶ÿ©ÿ§ÿ­ÿÿÿ±ÿ¦ÿ§ÿÿ«ÿ­ÿ©ÿ«ÿªÿÿÿÿ©ÿµÿ©ÿ¢ÿ°ÿ¼ÿ­ÿÿÿ¨ÿ©ÿ­ÿ¨ÿ¢ÿ¦ÿ¨ÿ®ÿ ÿÿÿ¥ÿ¬ÿ©ÿ¥ÿ¤ÿÿ©ÿÿÿ«ÿ¯ÿ¥ÿ£ÿªÿªÿ³ÿ¯ÿ¸ÿ¥ÿ¡ÿ ÿ§ÿ«ÿ¥ÿ£ÿ±ÿ­ÿ¥ÿ ÿ¤ÿÿ¢ÿ°ÿ©ÿÿ¡ÿ¡ÿ©ÿ¢ÿ¬ÿ±ÿ©ÿ¦ÿ«ÿ§ÿ¯ÿÿ¡ÿÿÿ¥ÿªÿ¬ÿ³ÿ¸ÿ¯ÿÿÿ¡ÿ¡ÿ¢ÿ ÿ¡ÿ§ÿªÿ¦ÿ¦ÿ¦ÿªÿ¯ÿ¢ÿÿÿÿ¢ÿÿÿ§ÿ°ÿ¢ÿ¨ÿ¶ÿ®ÿ£ÿ¢ÿ¤ÿªÿ±ÿ¡ÿÿ£ÿ¨ÿÿÿ¡ÿ¥ÿ¨ÿ­ÿÿÿ¥ÿ«ÿ¬ÿ£ÿ¢ÿ¨ÿ¨ÿ¦ÿ¢ÿ¦ÿ§ÿµÿ«ÿ¥ÿ¦ÿ¥ÿ ÿ¢ÿ§ÿ£ÿÿ§ÿ£ÿ³ÿ®ÿ¦ÿÿÿ£ÿ¥ÿ°ÿÿ«ÿºÿ¬ÿ®ÿ§ÿÿÿÿ¡ÿ¦ÿÿ©ÿ¤ÿ¡ÿÿÿÿÿÿÿÿ ÿ¸ÿªÿ¢ÿÿ§ÿÿ£ÿ¤ÿ£ÿ±ÿ±ÿ¦ÿÃÿ°ÿ¦ÿ¬ÿ±ÿ¦ÿ¡ÿÿÿ ÿ¥ÿ³ÿ©ÿÿ©ÿÿ¢ÿ¡ÿÿÿÿ ÿ¨ÿ£ÿ£ÿ±ÿÿÿªÿ³ÿ³ÿ¢ÿÿ¨ÿ ÿ¡ÿ¥ÿ¶ÿ©ÿ§ÿ ÿ«ÿ§ÿÿÿÿÿ£ÿÿ§ÿÿªÿÿÿ¢ÿÿ±ÿ¶ÿ¨ÿ©ÿ£ÿ³ÿÿ¦ÿÿÿÿ¶ÿ±ÿ¨ÿªÿ§ÿ¡ÿ¤ÿ¥ÿ°ÿÿÿÿµÿ©ÿ­ÿ¯ÿ­ÿºÿ»ÿ¥ÿ¬ÿÿÿ¦ÿ¦ÿ¤ÿ¢ÿ¤ÿ¢ÿÿ ÿ£ÿ¤ÿÿ§ÿ±ÿ´ÿ¤ÿ¢ÿ¦ÿ­ÿ±ÿ£ÿ¡ÿ­ÿ©ÿ¡ÿ£ÿÿ¡ÿÿÿÿÿÿÿÿÿÿÿÿ£ÿ¡ÿÿÿ«ÿ¤ÿÿÿÿ§ÿ¦ÿÿ®ÿ²ÿÿÿÿ¨ÿ¤ÿ®ÿ¨ÿ ÿ§ÿ¨ÿ£ÿ¥ÿ®ÿ­ÿ ÿÿÿÿÿ°ÿ¦ÿ¥ÿ¤ÿÿÿÿÿ¢ÿ¥ÿ¤ÿÿÿºÿÿ¬ÿ ÿ ÿ¢ÿÿÿ¥ÿ¥ÿ¥ÿÿÿªÿ©ÿ¯ÿ£ÿ·ÿ²ÿ³ÿÿ¡ÿ ÿ¤ÿ«ÿ¤ÿ ÿ¢ÿ¡ÿ¢ÿ¯ÿ¤ÿ£ÿ£ÿ°ÿÿ¡ÿ¤ÿ¦ÿ¥ÿ¥ÿÿÿ¥ÿ±ÿ°ÿÿÿÿÿ³ÿÿ£ÿ¤ÿ¦ÿÿÿ£ÿ¦ÿ£ÿÿ¢ÿ®ÿ±ÿ©ÿÿ¢ÿ¡ÿ£ÿÿÿÿ£ÿÿÿÿ§ÿÿÿ¯ÿ©ÿ¡ÿÿÿÿ­ÿ°ÿ¥ÿÿ£ÿ ÿÿÿÿÿÿ£ÿ¢ÿ¨ÿÿÿ¢ÿ¢ÿ¡ÿ¦ÿ¬ÿ©ÿÿÿÿ ÿ ÿÿÿ£ÿ¤ÿ£ÿ§ÿ«ÿ§ÿ¯ÿ¢ÿÿ¡ÿ¡ÿ ÿ¡ÿ£ÿ¦ÿ¤ÿ£ÿÿ¦ÿ¡ÿÿÿ£ÿ£ÿ©ÿÿ¡ÿ¢ÿ¢ÿ¦ÿ©ÿ¯ÿ­ÿÿÿ¤ÿ¯ÿ ÿ¥ÿÿÿ£ÿ¢ÿÿ¡ÿ«ÿ¢ÿ¡ÿ¦ÿ¢ÿÿ¡ÿ¤ÿ¤ÿÿÿ¦ÿÿÿ ÿÿÿÿµÿ¬ÿ¦ÿ¯ÿ ÿÿ¢ÿ¤ÿÿ«ÿ°ÿ¤ÿÿÿÿÿÿÿÿÿÿÿÿÿÿÿÿÿÿÿÿÿÿÿ ÿÿÿÿÿ{ÿÿÿÿÿqÿÿÿÿÿÿÿÿÿÿÿÿÿÿÿÿÿÿÿÿÿÿÿÿÿÿÿÿÿÿÿÿÿÿÿÿÿÿÿÿÿÿÿÿÿÿÿÿÿÿÿÿÿÿÿÿÿÿÿÿÿÿÿzÿÿÿÿÿÿyÿÿÿÿÿÿÿ¨ÿÿÿ±ÿÿÿÿÿ¥ÿ¦ÿÿ©ÿ¨ÿÿÿÿÿÿÿÿ¥ÿªÿ©ÿ£ÿÿ£ÿ¢ÿÿ£ÿ¥ÿ¨ÿÿÿÿÿÿ¢ÿ ÿÿÿÿÿÿÿÿÿÿ¨ÿªÿ§ÿ¦ÿ§ÿ¯ÿÿ£ÿ¢ÿÿÿ¦ÿÿÿÿÿ¦ÿ¤ÿÿÿÿÿ¤ÿÿÿÿ¡ÿÿÿ³ÿ©ÿÿÿªÿ¥ÿÿÿ¬ÿªÿ¥ÿ¢ÿÿÿÿÿ¥ÿ¤ÿÿÿÿÿÿ}ÿÿÿÿÿ}ÿzÿÿÿÿÿÿ¢ÿÿ¨ÿÿÿÿÿÿÿÿÿÿ£ÿ¨ÿÿÿÿÿÿÿÿ ÿÿÿÿÿÿ­ÿÿÿÿÿ ÿÿ¥ÿªÿ»ÿ¬ÿÿ¦ÿ¥ÿÿÿ¤ÿÿÿÿÿÿÿ£ÿÿÿ§ÿ«ÿ¡ÿ¤ÿ ÿ ÿÿªÿ°ÿÿÿ ÿÿ¸ÿ«ÿ¦ÿ§ÿ«ÿ¬ÿ¨ÿ ÿÿÿÿÿ ÿÿÿÿÿ ÿ¬ÿ¤ÿÿÿÿÿÿÿ¡ÿÅÿÿÿÿ¬ÿ¥ÿ£ÿ ÿ£ÿ¥ÿ¤ÿ¥ÿ¤ÿ¬ÿ«ÿ¢ÿÿÿÿ«ÿÿÿ¤ÿÿÿ¬ÿÿÿÿÿÿÿÿ¡ÿ¤ÿÿ°ÿ ÿÿ«ÿ¥ÿÿÿÿ«ÿ¨ÿÿÿ¡ÿ¡ÿ¥ÿ¬ÿÿÿ£ÿÿ¡ÿÿÿÿÿ¶ÿµÿÿ¨ÿÿ£ÿÿÿ¦ÿÿ¡ÿ­ÿÿÿÿÿÿ£ÿÿ¢ÿÿÿÿÿÿ¢ÿÿÿªÿ¤ÿÿÿÿÿÿ ÿÿ¡ÿÿÿÿÿ£ÿÿÿÿÿ¡ÿÿÿÿ§ÿÿ¡ÿÿÿÿÿÿÿÿÿÿÿÿÿÿÿÿÿÿÿÿ§ÿÿ}ÿÿÿÿÿÿÿ§ÿÿÿÿÿÿ}ÿ¥ÿÿ¨ÿÿ¢ÿÿÿÿÿÿÿÿÿÿÿÿÿÿÿÿ¨ÿ¥ÿÿÿÿÿÿÿÿ¨ÿÿÿÿ§ÿ­ÿ¦ÿ¤ÿÿÿÿÿ¬ÿÿ¡ÿÿ±ÿ ÿÿÿÿÿÿÿÿÿÿÿÿÿÿÿÿÿ¦ÿÿÿ¥ÿÿÿ¬ÿ¥ÿÿÿÿÿÿÿÿÿ}ÿÿ¥ÿÿÿÿÿqÿÿyÿÿÿÿÿ£ÿÿÿ¬ÿÿÿÿÿÿÿÿ£ÿÿÿÿÿÿ¢ÿÿ¡ÿÿÿ¡ÿÿ¤ÿÿÿ¤ÿ©ÿÿÿ¡ÿÿÿÿÿÿÿ¥ÿÿÿÿÿÿÿÿÿÿÿÿÿÿÿ¡ÿÿÿ¦ÿ¨ÿ©ÿÿÿÿÿÿ ÿ ÿ£ÿÿÿÿ¤ÿ¨ÿÿÿÿ£ÿ¡ÿÿÿÿ¢ÿÿ¤ÿÿÿÿÿªÿÿÿÿ­ÿ ÿÿÿÿÿÿ¢ÿÿÿÿÿÿÿÿÿÿÿÿÿÿÿÿÿÿÿÿÿÿÿÿ¢ÿ¦ÿÿ¢ÿ¥ÿ¦ÿÿÿ¨ÿÿyÿÿ³ÿÿÿÿÿ·ÿ´ÿÿÿÿ¢ÿ«ÿÿÿÿ±ÿÿÿÿÿÿÿÿÿÿ¨ÿ¦ÿ«ÿÿÿÿÿ ÿÿÿÿÿÿÿÿÿÿÿÿÿÿÿÿÿÿ¤ÿ¢ÿÿÿÿÿ ÿ§ÿÿÿÿÿÿ±ÿ©ÿ¢ÿ³ÿ¨ÿÿ¤ÿÿ¤ÿ¢ÿ|ÿÿÿ ÿ¦ÿÿÿÿÿÿªÿ¨ÿ¤ÿÿÿÿ¢ÿÿÿÿÿ¤ÿ ÿÿÿ¨ÿ¤ÿÿÿÿÿÿÿ¥ÿÿªÿÿÿÿ±ÿÿÿ«ÿ¨ÿÿÿÿÿÿÿÿÿÿÿÿÿÿÿÿ¨ÿ¥ÿÿÿÿÿÿ¥ÿ£ÿÿÿÿ£ÿ¬ÿÿÿÿ ÿÿÿÿÿÿÿÿÿÿ¡ÿ ÿ¥ÿÿ ÿ¦ÿ¡ÿÿÿÿÿÿÿ¨ÿ§ÿÿÿÿ§ÿ¯ÿÿÿÿÿÿÿÿ ÿÿÿÿ~ÿ}ÿÿÿÿÿÿÿÿÿÿ©ÿÿÿÿÿ®ÿ¤ÿÿÿÿÿÿÿÿÿÿÿ£ÿÿÿÿÿÿÿ¢ÿ²ÿ¤ÿ§ÿ§ÿÿ¢ÿÿ¢ÿ¤ÿÿÿÿ¨ÿ²ÿ¦ÿÿÿÿÿÿÿÿ©ÿ£ÿÿÿÿÿÿÿÿÿÿÿÿÿÿÿªÿ®ÿÿÿÿÿÿÿ°ÿ©ÿÿÿ¤ÿÿ²ÿ§ÿÿ¦ÿ£ÿÿÿ£ÿÿÿÿÿÿÿ¡ÿ£ÿÿ¡ÿªÿÿÿÿ ÿ¡ÿ«ÿ¬ÿÿÿÿÿÿÿ£ÿ¡ÿÿ¥ÿÿÿ£ÿ¬ÿ¨ÿ ÿÿÿÿÿÿÿÿÿÿ ÿÿÿÿ¡ÿÿÿÿ ÿ§ÿÿÿÿÿÿ£ÿªÿÿÿÿÿÿ¦ÿ¤ÿÿÿÿÿÿÿ©ÿ ÿÿÿÿÿ§ÿ¨ÿÿÿ¡ÿ ÿªÿ®ÿÿÿÿÿÿ¡ÿÿÿÿ¦ÿÿ ÿ£ÿÿÿÿÿÿÿ¡ÿ¤ÿÿÿÿÿÿÿÿÿ¨ÿ©ÿ¢ÿ£ÿ±ÿ§ÿ²ÿ¦ÿµÿ¤ÿÿ²ÿÿÿ¢ÿÿ¦ÿ¡ÿÿÿ¢ÿÿ£ÿÿÿÿÿ¤ÿ¡ÿ¨ÿªÿ¦ÿÿÿÿÿÿÿÿÿÿÿ§ÿ¯ÿ¡ÿÿÿ£ÿ¦ÿ ÿ«ÿ ÿÿÿ«ÿÿ ÿ¨ÿÿ¥ÿ¢ÿÿ¤ÿ¤ÿ¬ÿÿÿ¦ÿ³ÿ±ÿÿÿÿ¤ÿÿÿ}ÿ=ÿ9ÿhÿyÿ{ÿÿÿÿÿÿÿ¬ÿ ÿÿÿÿ¦ÿ«ÿ¦ÿÿ®ÿ£ÿ¡ÿÿÿÿ©ÿÿ¤ÿ£ÿÿÿ¡ÿÿÿ ÿ£ÿÿÿ¤ÿ£ÿ¢ÿ¦ÿ¦ÿªÿ¨ÿÿ­ÿ­ÿ¥ÿ¤ÿ§ÿ°ÿÿÿÿ¢ÿ¦ÿ¢ÿ£ÿÿÿÿÿÿ¨ÿ¥ÿÿÿÿÿÿÿÿÿÿÿ§ÿÿÿ¡ÿ¥ÿ¤ÿ¡ÿ§ÿªÿÿÿÿÿÿÿÿ|ÿÿÿÿÿÿÿ©ÿ ÿ¢ÿÿÿÿÿÿ¥ÿ¢ÿÿÿÿÿÿÿ¨ÿÿÿÿ¤ÿ©ÿ¡ÿªÿ­ÿÿÿ­ÿ¦ÿÿÿ¥ÿÿ¯ÿ¯ÿÿÿ¡ÿÿÿ£ÿ«ÿÿÿ§ÿ£ÿÿ¡ÿ°ÿµÿ£ÿ¦ÿ«ÿ¤ÿÿÿ¢ÿÿÿ¤ÿÿÿÿÿÿÿÿÿÿÿÿÿ¡ÿ¥ÿÿÿÿÿ°ÿ³ÿÿÿ¥ÿÿ¡ÿ·ÿÿÿ¢ÿ·ÿ´ÿÿÿÿÿªÿÿ¥ÿ¦ÿÿ£ÿ¤ÿÿÿÿÿÿÿÿ£ÿ¤ÿÿÿÿÿÿ¡ÿÿÿ¡ÿÿ¡ÿÿ¢ÿ£ÿÿÿÿÿ«ÿ«ÿÿÿ¡ÿÿ|ÿÿÿÿÿ}ÿÿ|ÿÿÿÿÿ¶ÿ¨ÿ§ÿÿÿÿÿÿ®ÿÿÿ¢ÿÿ ÿÿÿÿ¡ÿÿÿÿÿÿÿ¶ÿÿ~ÿÿ{ÿ|ÿ¥ÿÿÿÿ£ÿÿÿ¯ÿ ÿÿÿ¨ÿ¬ÿÿÿÿ}ÿÿÿÿÿÿÿ}ÿÿÿ|ÿÿzÿwÿÿÿÿÿvÿuÿ|ÿÿÿÿÿÿmÿlÿÿÿÿÿÿÿ|ÿÿÿÿÿÿÿ~ÿ|ÿÿÿÿÿÿÿÿ~ÿÿÿ{ÿÿÿÿÿÿÿÿÿÿÿÿÿÿÿÿÿÿ}ÿyÿÿ{ÿÿÿÿxÿÿÿÿÿÿÿyÿÿÿÿÿÿwÿ~ÿÿÿÿÿÿÿÿÿÿÿ¢ÿÿÿÿÿÿ¥ÿ ÿÿÿÿÿ¥ÿÿÿÿÿÿ¢ÿ¬ÿÿÿ§ÿ¤ÿÿÿÿÿ¢ÿ¢ÿÿÿÿÿÿ®ÿ£ÿÿÿ ÿÿ«ÿÿÿÿ¦ÿ²ÿ ÿÿÿÿ¡ÿÿ¦ÿ´ÿ§ÿÿÿ¡ÿÿÿ¤ÿ£ÿ¡ÿ­ÿÿÿ¡ÿ ÿÿ¢ÿ©ÿ£ÿÿÿ¦ÿÿ¤ÿ¬ÿÿªÿÿÿ©ÿ«ÿÿÿ¢ÿ ÿ¡ÿÿÿ ÿ¢ÿ©ÿ¢ÿÿÿÿlÿMÿLÿZÿRÿQÿLÿWÿTÿbÿÿÿ ÿÿlÿqÿfÿyÿÿzÿsÿwÿÿÿ|ÿiÿ~ÿÿÿÿqÿgÿhÿsÿcÿdÿiÿaÿdÿtÿuÿÿÿ~ÿzÿÿÿÿÿÿÿÿtÿkÿeÿzÿpÿzÿxÿOÿ]ÿfÿcÿgÿgÿ{ÿÿÿÿÿÿÿÿÿÿÿÿÿÿÿ}ÿdÿfÿ~ÿÿÿÿÿ|ÿ~ÿ~ÿÿÿÿÿÿÿÿÿÿvÿÿzÿÿÿÿÿÿÿÿÿÿÿÿÿÿÿuÿÿÿÿzÿeÿäý.ýTþgÿÿÿÿÿÿÿÿÿÿÿÿÿÿ¤ÿ¡ÿÿÿÿÿ©ÿÿÿÿÿÿÿÿÿÿÿÿÿÿÿÿÿ¬ÿÿÿÿÿ¥ÿ©ÿ£ÿÿÿÿÿ¢ÿÿÿÿ¢ÿÿÿÿÿÿÿÿÿÿÿÿÿiÿÜþüýÿÿÿÿÿÿÿÿÿÿÿ¢ÿÿÿÿ¢ÿÿÿÿÿÿÿÿÿÿÿ¡ÿ«ÿ¤ÿÿaÿPÿxÿÿÿÿÿÿÿ¥ÿÿÿÿÿÿÿÿÿÿÿÿÿÿÿ¢ÿ¦ÿÿÿ£ÿ¡ÿÿÿ©ÿÿÿ¤ÿÿÿ§ÿÿÿÿÿÿÿÿÿÿÿÿÿÿÿÿ¢ÿ¨ÿ¡ÿÿÿÿÿÿÿÿÿÿÿÿÿÿ¢ÿÿÿÿÿÿÿÿÿ ÿ¨ÿÿÿÿÿÿÿÿÿÿmÿÿ°þ¥þUÿÿÿÿÿÿÿÿÿÿÿ¦ÿÿÿÿÿÿÿ¤ÿ©ÿÿÿ ÿ¥ÿ©ÿÿÿÿ¡ÿÿÿÿÿ¢ÿ£ÿÿÿÿÿÿÿÿÿÿÿÿÿÿÿÿ¥ÿÿÿÿ ÿÿÿÿÿ¦ÿÿÿÿ¤ÿ ÿÿÿ£ÿÿÿÿÿ¤ÿ§ÿ¤ÿÿ¥ÿ¤ÿ ÿÿÿÿ¢ÿ¦ÿÿÿÿÿ¦ÿ¦ÿÿÿ£ÿÿÿ¬ÿªÿÿªÿÿ±ÿÿÿÿÿÿÿ¡ÿÿÿÿÿÿ¦ÿ£ÿÿÿ¡ÿ¦ÿÿÿÿÿÿÿÿÿ ÿÿ£ÿÿ¢ÿÿÿÿÿ£ÿ ÿ§ÿ§ÿÿÿ¡ÿ°ÿ«ÿ¡ÿÿÿÿÿ¬ÿÿÿ¢ÿ©ÿ ÿÿÿÿ©ÿ£ÿÿÿ ÿÿÿÿÿÿÿÿÿÿÿÿÿ¤ÿ¡ÿÿÿÿÿÿÿÿÿÿÿ ÿÿÿÿÿ¢ÿÿÿÿÿÿÿÿ ÿÿ¡ÿªÿ¢ÿÿªÿ­ÿ§ÿÿÿÿ¡ÿ¼ÿÿ¨ÿÿ ÿ¥ÿ¢ÿ¦ÿ¤ÿÿÿÿ¢ÿ¬ÿ©ÿ§ÿ®ÿ¥ÿ­ÿÿÿÿÿ£ÿ¤ÿÿÿÿÿÿ¢ÿ¦ÿ£ÿ¨ÿ¶ÿ·ÿ¥ÿ¦ÿ ÿÿ©ÿ§ÿ¥ÿ«ÿ­ÿ§ÿ¥ÿ«ÿ¯ÿ«ÿ©ÿªÿ£ÿ¦ÿ¬ÿ£ÿ¯ÿ´ÿ¥ÿ§ÿ¢ÿ¢ÿ©ÿ©ÿ¥ÿ¥ÿ£ÿÿ ÿ¡ÿ£ÿ¨ÿ²ÿ©ÿ£ÿ±ÿªÿ«ÿ¤ÿ¢ÿÿ¡ÿ²ÿ°ÿ¡ÿ£ÿ¥ÿ®ÿÿ¢ÿ ÿ¤ÿ¦ÿ«ÿ«ÿ¨ÿ®ÿ­ÿ«ÿ´ÿ³ÿÿ ÿ¡ÿÿ ÿ¨ÿ©ÿ£ÿ§ÿ¯ÿ ÿ«ÿ­ÿ²ÿ³ÿ¨ÿ£ÿ¥ÿ¢ÿÿ¡ÿ©ÿÿÿÿ¤ÿ ÿÿÿ§ÿ£ÿ²ÿ¡ÿÿ¡ÿ¥ÿ¦ÿ£ÿ£ÿÿ§ÿÿªÿ ÿ§ÿ«ÿ£ÿÿÿ¦ÿÿ§ÿ®ÿÿÿÿÿÿ¢ÿ®ÿ¨ÿ¨ÿ£ÿ©ÿºÿ­ÿ®ÿªÿ¥ÿ¢ÿ¥ÿ®ÿ®ÿªÿÿ¦ÿ­ÿ ÿ¬ÿ¬ÿ£ÿ¥ÿ§ÿÿÿ¥ÿ¨ÿ¦ÿ¡ÿªÿÿÿ¡ÿ¡ÿ£ÿÿ¬ÿ»ÿ²ÿ¡ÿÿªÿ¬ÿ¬ÿ§ÿ¡ÿ¥ÿ¦ÿ±ÿÿ£ÿ³ÿ¨ÿ§ÿÿÿ¡ÿ£ÿ©ÿ¬ÿ¬ÿ¦ÿ´ÿÿ¢ÿªÿ£ÿ¢ÿÿ¡ÿ¦ÿÿÿ¯ÿ ÿ¼ÿ£ÿÿ¡ÿ«ÿ¡ÿÿÿÿ¡ÿ¡ÿÿ´ÿ½ÿ£ÿÿ¤ÿ°ÿ«ÿ¤ÿÿÿ»ÿµÿ±ÿ¢ÿªÿ©ÿ©ÿ¯ÿ®ÿ£ÿÿ¦ÿ§ÿ£ÿ ÿ¦ÿÿ¤ÿ¤ÿ¬ÿ®ÿ´ÿ³ÿ­ÿ°ÿ¯ÿ¦ÿ§ÿÿ°ÿ®ÿ¢ÿÿÿ¢ÿ§ÿ£ÿ£ÿ§ÿÿÿ©ÿ§ÿ¯ÿµÿ¤ÿÿÿ¢ÿ¥ÿ£ÿ¥ÿ¦ÿ¥ÿªÿÿÿÿ°ÿªÿ¤ÿ¢ÿ£ÿ§ÿ¢ÿ ÿ§ÿÿ§ÿÿÿ¢ÿ«ÿ¢ÿÿÿÿÿÿÿ¤ÿ ÿÿÿÿ¡ÿ·ÿªÿ¡ÿÿªÿ¤ÿ¥ÿ®ÿªÿÿÿÿÿ¢ÿ²ÿ®ÿÿªÿÿÿ¢ÿªÿÿÿ¦ÿ²ÿ¨ÿÿ©ÿ¡ÿÿÿ ÿ¡ÿÿÿªÿ£ÿÿÿÿ®ÿªÿ§ÿ®ÿ¸ÿ¼ÿ¥ÿÿÿÿ¥ÿ©ÿ¤ÿ¢ÿ«ÿ­ÿÿ¨ÿ©ÿÿÿ ÿÿ¡ÿÿÿ§ÿ¶ÿ®ÿÿÿ¦ÿ¥ÿªÿÿÿÿÿÿÿÿÿÿÿÿÿÿ ÿÿ ÿ¯ÿÿÿÿÿ£ÿÿÿÿ¡ÿ¢ÿ ÿÿ¨ÿ§ÿÿ¦ÿ¶ÿÿÿ°ÿ¢ÿÿÿÿÿÿÿÿÿ ÿÿ¯ÿÿÿ«ÿÿÿÿÿÿ°ÿ¬ÿ¬ÿ¥ÿ ÿªÿ§ÿÿÿ©ÿ¤ÿ­ÿÿÿ§ÿÿ¹ÿ¢ÿÿÿ°ÿªÿÿ ÿÿÿÿÿ¡ÿÿÿ¢ÿ¦ÿ®ÿ¤ÿ£ÿÿÿÿ²ÿµÿ¡ÿÿÿÿ£ÿ°ÿÿ ÿ¡ÿ¡ÿÿÿÿÿÿÿ¡ÿÿÿ ÿ¥ÿ¥ÿ¥ÿ¤ÿÿÿÿÿ¡ÿÿ¤ÿÿ£ÿ°ÿ­ÿ¨ÿÿÿ¦ÿÿÿÿÿÿÿÿÿ ÿÿÿÿÿÿÿÿÿÿÿÿÿÿÿÿÿÿÿÿÿÿÿÿÿÿÿÿ¨ÿÿÿÿÿÿÿÿÿÿÿÿwÿ¡ÿÿ}ÿÿÿÿÿÿÿÿÿÿÿÿÿÿÿÿ ÿ£ÿÿÿÿ|ÿyÿÿ¡ÿ~ÿÿÿÿÿÿÿÿÿÿÿ|ÿÿÿÿÿÿÿÿÿÿÿÿÿzÿÿÿÿÿÿÿÿÿÿÿÿÿÿ£ÿ°ÿ¡ÿÿÿÿÿÿ¥ÿÿÿ§ÿÿÿ¡ÿ¢ÿ¡ÿÿÿ ÿ¦ÿ¥ÿÿÿÿÿÿ¢ÿ«ÿÿÿÿÿÿÿÿÿ¡ÿ¤ÿÿÿÿÿÿ§ÿ®ÿÿ§ÿ²ÿ¦ÿ¢ÿ¡ÿ­ÿÿ¬ÿ¥ÿ¢ÿÿÿ§ÿÿÿÿ¡ÿÿ©ÿÿÿÿÿÿÿ¡ÿ¥ÿ¯ÿ½ÿ¯ÿ°ÿ¤ÿÿÿ¡ÿÿ¦ÿ¦ÿ©ÿÿÿ©ÿÿªÿ¥ÿÿÿÿÿÿÿÿÿÿÿÿ~ÿÿÿÿÿÿ ÿÿ¡ÿ°ÿÿÿÿÿÿ ÿ«ÿ ÿÿÿÿÿÿÿÿÿÿÿ£ÿ¨ÿÿ ÿÿ¢ÿÿ¢ÿÿxÿ¬ÿ³ÿÿ¥ÿÿ¨ÿÿÿ«ÿÿÿ¬ÿµÿ¨ÿ¢ÿ¡ÿÿÿÿ¨ÿ§ÿÿÿ§ÿ ÿ¡ÿÿ«ÿÿ¥ÿªÿ§ÿÿ©ÿÿ©ÿ¨ÿ¯ÿ¢ÿ£ÿÿÿÿÿ¢ÿÿÿÿÿ ÿ¤ÿ ÿ«ÿ¤ÿ¨ÿ¦ÿ±ÿ¥ÿÿÿ¢ÿÿÿÿÿÿ¡ÿÿÿÿÿ±ÿÿÿ¨ÿªÿ©ÿÿÿ¡ÿ¨ÿ£ÿ£ÿ¥ÿ£ÿ§ÿ­ÿÿÿÿÿÿÿ£ÿÿ§ÿÿÿ¬ÿ£ÿ¦ÿÿÿÿÿÿÿÿÿ£ÿ ÿÿÿ®ÿ®ÿ¥ÿÿÿÿÿÿÿÿ ÿÿÿ¥ÿÿ¨ÿÿÿ¤ÿ®ÿ¶ÿ¤ÿªÿÿÿÿ©ÿ¨ÿÿ ÿ«ÿÿÿÿÿÿÿÿ§ÿÿÿÿÿÿÿ ÿÿÿÿÿÿÿÿÿÿÿÿ­ÿÿÿÿÿÿÿÿÿÿÿÿÿ ÿ¡ÿÿÿÿ§ÿÿÿzÿÿÿÿÿÿÿ§ÿ¢ÿÿÿÿÿÿÿÿÿÿÿÿ£ÿÿÿÿÿ¯ÿÿÿ ÿÿÿÿÿÿÿÿÿÿÿ ÿ ÿ©ÿ¯ÿ¥ÿÿ§ÿ£ÿÿÿÿ®ÿÿÿÿÿÿ­ÿ¨ÿÿÿÿÿÿÿÿªÿ®ÿÿÿÿÿÿÿ ÿÿÿÿ¥ÿÿÿ£ÿ©ÿÿÿÿÿÿÿÿÿÿÿÿÿ¡ÿªÿ¯ÿÿ£ÿ³ÿÿÿ­ÿ¡ÿÿÿÿÿÿ~ÿ ÿ¦ÿÿ ÿÿÿ ÿ¦ÿÿÿ£ÿ¥ÿ¢ÿ¡ÿÿÿÿÿÿÿÿÿ ÿ¤ÿÿÿ£ÿ¦ÿÿÿ¢ÿ«ÿ¦ÿÿÿÿÿÿÿÿ¡ÿÿÿÿÿÿ¢ÿÿÿ£ÿÿÿ ÿÿ ÿÿÿÿÿ£ÿ¦ÿÿ§ÿ©ÿÿÿÿÿ¡ÿÿ¡ÿ ÿÿÿ¡ÿÿÿÿÿÿÿÿÿÿÿÿ ÿÿÿÿÿ©ÿÿÿÿ¯ÿ«ÿÿÿÿÿ¢ÿ¯ÿ«ÿÿÿÿÿÿÿÿ¥ÿÿÿÿÿÿ ÿÿÿÿÿÿÿÿ¢ÿ¸ÿ¤ÿÿÿÿÿ¢ÿÿÿ¢ÿÿ©ÿ¦ÿ¡ÿ¦ÿÿÿÿÿÿÿÿªÿÿÿ¡ÿÿÿÿ¥ÿÿÿÿÿÿÿÿÿ ÿÿÿÿÿÿÿÿ ÿ£ÿÿÿÿÿÿÿÿÿÿÿ­ÿÿ~ÿÿÿÿÿ¢ÿÿÿ~ÿ¤ÿ©ÿ¶ÿ£ÿÿÿ­ÿ¥ÿÿ©ÿ¢ÿÿÿÿÿ²ÿÿÿÿÿ©ÿÿ¢ÿÿÿÿÿÿÿ ÿ£ÿÿÿÿÿÿÿ§ÿ¥ÿÿÿªÿ¢ÿÿÿÿÿÿÿÿ¡ÿÿÿÿÿ±ÿÿÿ¤ÿ°ÿÿÿ¢ÿÿÿÿÿÿÿÿ©ÿ¥ÿÿÿÿ¨ÿ¥ÿÿÿÿÿ ÿÿÿÿÿÿÿÿÿÿÿ£ÿÿÿÿÿÿ¥ÿ¦ÿÿÿÿ¥ÿÿÿÿÿÿ¥ÿ¦ÿ ÿ ÿÿ¢ÿ¥ÿ¤ÿÿÿÿ£ÿ«ÿÿsÿ¸ÿ¯ÿÿÿÿÿÿÿ ÿÿÿÿÿÿÿÿÿÿÿ ÿÿÿÿÿÿÿ²ÿ¦ÿÿÿ¤ÿ©ÿªÿ¹ÿÿÿ§ÿÿÿÿÿ³ÿÿÿÿÿ¥ÿ¤ÿ­ÿÿÿÿÿÿ¤ÿªÿ®ÿ¤ÿÿÿ|ÿÿ¨ÿ¦ÿ®ÿ§ÿÿÿÿÿÿ§ÿÿÿ ÿÿµÿ©ÿÿÿÿ¨ÿÿÿ¡ÿ¢ÿÿÿÿÿ£ÿ©ÿÿÿÿÿ~ÿ©ÿ¹ÿ¦ÿ¦ÿ¤ÿÿÿÿÿÿÿÿÿÿÿ¡ÿÿÿ¡ÿ¡ÿÿÿ¡ÿ«ÿ°ÿ«ÿ£ÿ¤ÿ¤ÿÿÿÿÿÿÿÿÿªÿ¢ÿ£ÿ§ÿ¡ÿ£ÿÿÿÿ}ÿÿÿ¸ÿÿªÿÿÿÿÿÿÿÿ ÿÿÿÿÿÿÿÿÿÿÿÿÿÿ ÿ¨ÿ¢ÿ£ÿÿÿÿÿ¢ÿÿÿÿÿÿÿÿÿÿÿ©ÿ«ÿ¬ÿ¤ÿÿÿÿzÿÿÿ{ÿÿÿÿÿÿ§ÿÿÿ¦ÿÿÿ£ÿÿÿÿÿÿÿÿÿÿ±ÿ£ÿÿÿ§ÿ±ÿ¥ÿÿ ÿÿ ÿ¦ÿ¢ÿÿ«ÿ¦ÿ¬ÿ©ÿ ÿÿ¥ÿÿÿÿÿÿÿÿÿ®ÿ¯ÿÿÿÿÿÿÿÿÿÿÿ¡ÿªÿ¦ÿÿÿÿÿÿ¤ÿ¨ÿÿÿÿÿÿ°ÿ¦ÿÿ ÿÿ~ÿ©ÿÿ¡ÿÿ£ÿÿÿÿ­ÿ¯ÿ¤ÿÿÿÿbÿÿýþBÿkÿqÿtÿÿ¬ÿÿÿÿ£ÿ£ÿ ÿ ÿ£ÿÿ¬ÿÿ£ÿ§ÿÿÿÿ¥ÿÿ¡ÿÿ¥ÿÿ§ÿÿÿ£ÿÿÿÿÿÿ¡ÿÿÿÿ«ÿ¬ÿ¡ÿÿÿ©ÿ¨ÿÿ­ÿ£ÿÿÿÿ¢ÿÿ ÿ¤ÿ¢ÿ¥ÿÿ¢ÿÿÿÿÿ¤ÿÿÿÿÿ­ÿ­ÿ ÿªÿ°ÿ«ÿÿÿÿÿÿÿ¨ÿÿÿÿÿ_ÿxÿnÿXÿqÿÿ¡ÿ ÿ ÿÿªÿ¥ÿ£ÿ£ÿÿÿÿÿÿ¢ÿÿÿ¥ÿÿÿÿÿÿ¢ÿÿÿ£ÿÿÿ¯ÿ«ÿ¦ÿ¥ÿ´ÿÿÿÿÿÿ¡ÿÿÿ£ÿ¨ÿ¢ÿÿÿ¨ÿ­ÿ¥ÿÿÿ§ÿ»ÿ¸ÿÿªÿ ÿÿÿÿ§ÿÿÿ¢ÿÿÿÿÿÿÿÿÿ£ÿ¢ÿÿÿ§ÿ¨ÿ¤ÿ¦ÿÿÿÿ§ÿÿÿÿ¦ÿ¨ÿÿ£ÿÿ£ÿ¸ÿÿÿÿzÿ®ÿ§ÿÿÿ¦ÿÿªÿ§ÿÿÿÿÿÿÿÿÿÿ§ÿ¡ÿÿ®ÿ¥ÿ¡ÿÿ¢ÿ¢ÿÿ¡ÿ¤ÿ¢ÿÿÿÿÿÿÿÿ ÿÿÿ¬ÿ§ÿÿÿ¦ÿ¡ÿÿuÿÿÿÿÿÿ¨ÿ¨ÿÿÿÿ¢ÿÿÿ¤ÿÿÿÿÿ¤ÿÿÿÿÿ ÿÿÿÿÿÿ¯ÿ¡ÿÿÿÿÿ§ÿÿÿªÿÿ¦ÿÿÿÿÿ£ÿÿÿÿÿÿÿÿ¤ÿÿÿÿÿÿÿÿÿxÿtÿtÿÿÿÿÿ~ÿrÿsÿÿ¢ÿÿÿyÿvÿÿÿÿÿÿÿ¡ÿ¡ÿ¢ÿÿmÿvÿ~ÿÿÿÿÿ£ÿÿÿ}ÿÿuÿyÿÿÿÿÿ~ÿvÿÿÿÿ¡ÿ£ÿÿÿÿÿÿÿÿÿÿÿÿÿÿÿÿÿrÿÿÿÿ¡ÿ¥ÿÿÿÿkÿÿÿÿÿ~ÿÿÿÿÿÿÿÿÿ®ÿÿÿÿÿÿÿÿ¢ÿ¢ÿ£ÿ¨ÿÿÿ¥ÿ¬ÿÿÿÿÿÿ±ÿÿÿ¦ÿ¢ÿÿÿÿÿÿ¨ÿ¡ÿÿÿÿ£ÿ¤ÿ¢ÿ¢ÿ¥ÿÿÿÿ¥ÿ¥ÿÿ¢ÿÿÿÿÿÿÿ ÿ¥ÿ£ÿÿ¦ÿÿÿÿÿ ÿªÿ¤ÿÿÿÿ ÿ£ÿ ÿ£ÿ£ÿÿÿÿÿÿ¡ÿ§ÿ¨ÿ§ÿÿÿÿ¤ÿÿÿ¦ÿÿÿ¢ÿ®ÿ¬ÿ£ÿ­ÿ¡ÿÿÿÿ_ÿOÿ?ÿMÿAÿBÿ9ÿ;ÿLÿ\ÿ|ÿÿÿÿÿÿÿÿ}ÿÿhÿÿÿyÿÿÿÿÿÿ~ÿ|ÿÿ}ÿwÿsÿhÿnÿSÿjÿgÿeÿ}ÿoÿfÿwÿÿÿªÿ¢ÿÿÿÿÿkÿqÿÿxÿ~ÿuÿVÿiÿjÿnÿqÿrÿÿÿÿÿÿxÿ©ÿÿ~ÿ~ÿÿÿÿÿÿ}ÿhÿkÿmÿxÿÿ|ÿÿyÿÿÿÿ}ÿÿÿÿÿÿÿÿÿÿ}ÿÿÿ~ÿÿzÿÿÿÿÿÿÿÿÿÿÿÿpÿÿjÿOÿ|ýýÝþÿÿÿÿÿÿÿÿÿÿÿÿÿÿÿ§ÿ¦ÿÿÿÿ ÿ¬ÿÿÿÿÿÿÿÿÿÿÿÿÿÿÿÿÿÿÿÿÿÿÿÿ¡ÿ¦ÿ¡ÿÿÿ£ÿÿ ÿÿÿÿÿÿÿÿÿÿÿÿÿÿhÿþ°ü4þDÿÿ¡ÿÿÿ£ÿ¡ÿÿÿÿÿ ÿÿÿÿÿÿÿÿÿÿÿÿÿÿÿÿªÿÿÿÿÿÿÿÿÿÿÿÿ ÿÿÿÿÿÿÿÿÿÿÿÿÿ¨ÿÿÿÿÿÿÿÿ£ÿ¬ÿÿÿÿ¦ÿ¢ÿÿÿÿÿÿÿÿÿÿÿÿÿ;ÿÜþñþ>ÿxÿÿÿÿÿÿÿÿÿ£ÿ«ÿÿÿÿÿÿÿÿÿÿÿÿsÿÿÿÿ¤ÿ¦ÿ¨ÿ¯ÿ¯ÿÿÿÿÿÿÿ*ÿþþ~þ\ÿÿÿÿÿÿÿÿÿÿÿÿÿÿÿÿÿÿ¤ÿ£ÿÿÿ¢ÿÿ­ÿ©ÿÿ§ÿ¡ÿÿ£ÿ ÿÿÿ¤ÿµÿÿÿÿÿÿÿ£ÿÿÿÿÿ©ÿÿÿÿÿÿ¡ÿ¦ÿÿ¢ÿ«ÿ ÿÿ©ÿ¢ÿÿÿÿÿÿ¢ÿÿ§ÿÿ­ÿ²ÿ§ÿÿÿÿÿÿÿÿÿÿ¡ÿ¨ÿÿÿÿÿ®ÿ¦ÿÿÿÿ ÿªÿ¢ÿ ÿ¥ÿÿ¢ÿÿÿ¦ÿ±ÿ£ÿÿÿÿÿÿÿÿ£ÿ ÿÿÿÿÿÿÿ¢ÿÿÿÿÿÿÿÿÿ©ÿ¢ÿ«ÿ¯ÿ¡ÿÿ¥ÿÿªÿ¯ÿÿÿÿ¤ÿ£ÿÿÿ ÿÿªÿÿÿÿÿ¢ÿ¡ÿÿÿ£ÿ£ÿ¨ÿÿÿÿÿÿÿÿ°ÿÿÿÿÿ¢ÿªÿÿÿ¡ÿÿÿÿÿÿÿÿÿÿÿÿÿÿÿÿÿÿ¥ÿ¡ÿÿÿÿÿ¯ÿÿ¤ÿ ÿÿÿ¥ÿ³ÿ«ÿ¢ÿ«ÿ©ÿÿ¨ÿ¡ÿ¨ÿ¦ÿ«ÿ®ÿ©ÿªÿ­ÿÿ¡ÿ¤ÿ¦ÿ¢ÿ¦ÿ¬ÿ©ÿ¯ÿ²ÿ®ÿ¦ÿ¬ÿ¤ÿ¥ÿ§ÿ ÿ¤ÿÿ§ÿ£ÿ ÿ³ÿ°ÿ¦ÿ§ÿ¦ÿ°ÿ£ÿ­ÿªÿ«ÿ¨ÿ£ÿ¤ÿªÿ¦ÿÿªÿ¹ÿ¡ÿ­ÿµÿ«ÿ£ÿ¥ÿ£ÿÿ¨ÿ¯ÿ¯ÿ®ÿ©ÿ©ÿ¬ÿ§ÿÿ¢ÿªÿ¤ÿ¤ÿªÿ¢ÿ©ÿ­ÿ§ÿ¹ÿ±ÿ·ÿÿ²ÿ®ÿ²ÿ¯ÿ£ÿ¤ÿ±ÿ¤ÿÿ§ÿ¡ÿ¬ÿ¨ÿ§ÿ®ÿ°ÿ¨ÿ­ÿ¨ÿµÿ®ÿ°ÿ¢ÿ¥ÿ¥ÿ¡ÿ¬ÿ«ÿÿªÿ°ÿ­ÿ¦ÿ¡ÿ¤ÿ®ÿ±ÿ¥ÿ£ÿÿ­ÿ¡ÿ¬ÿ§ÿÿÿÿ¡ÿ±ÿ¤ÿ¦ÿ£ÿÿÿÿ¢ÿ§ÿ¬ÿ¨ÿÿÿÿ ÿÿÿ£ÿ¢ÿ¦ÿªÿ©ÿ§ÿ ÿªÿ§ÿ¤ÿ£ÿ¢ÿ«ÿ£ÿÿ ÿ©ÿ§ÿÿ¡ÿ ÿ§ÿ¦ÿ¥ÿÿ ÿªÿ±ÿ´ÿ¬ÿ­ÿÿÿ¨ÿ²ÿ¸ÿ©ÿÿ¤ÿ©ÿªÿ ÿÿ ÿ¡ÿ¢ÿ©ÿ§ÿÿÿ¨ÿ«ÿ ÿ¨ÿ«ÿ§ÿ¸ÿ·ÿªÿ ÿ¤ÿ«ÿ¤ÿÿ¡ÿ§ÿÿªÿ¬ÿ§ÿ°ÿ§ÿ¢ÿ§ÿ©ÿ²ÿÀÿ±ÿÿ©ÿ­ÿ©ÿ¤ÿ¬ÿ¤ÿ¥ÿ³ÿ®ÿÿÿ¢ÿÿ¨ÿÿÿÿ¥ÿ£ÿÿ ÿÿ¢ÿ¨ÿ¢ÿÿ¥ÿªÿ ÿÿ¨ÿ­ÿ¤ÿ£ÿ­ÿ¬ÿ²ÿ¥ÿ«ÿªÿ§ÿ¸ÿ±ÿ©ÿ¤ÿÿÿ ÿ£ÿÿ©ÿ«ÿÿ¥ÿ¯ÿ½ÿ­ÿÿÿ¨ÿ¶ÿ¢ÿÿ­ÿ¯ÿ¤ÿÿ£ÿÿ¥ÿ¯ÿ­ÿ¨ÿ¤ÿÿÿÿ®ÿÿÿ£ÿ§ÿÿ ÿ ÿÿ¨ÿªÿ¨ÿ¢ÿÿÿªÿ¨ÿ­ÿ£ÿ¢ÿÿ¢ÿ¢ÿ¤ÿ²ÿ ÿ¬ÿ ÿÿ­ÿ¡ÿ¤ÿÿÿÿÿ¡ÿ£ÿ¥ÿ¡ÿ ÿÿÿÿµÿ¢ÿ¤ÿ¡ÿ¥ÿ ÿÿ©ÿ¨ÿ¡ÿ¡ÿÿÿ¥ÿ®ÿ¨ÿ°ÿªÿÿÿÿÿÿÿ¢ÿ±ÿ¥ÿÿÿÿÿÿ¤ÿ¦ÿÿÿ£ÿ¨ÿÿÿÿ¢ÿªÿ¦ÿ¨ÿ«ÿ¤ÿ¦ÿ¡ÿÿ£ÿ¦ÿÿÿÿ£ÿ¨ÿ¢ÿÿÿÿ¥ÿÿÿ ÿ¥ÿ¢ÿ§ÿ´ÿ¬ÿÿÿÿ§ÿ¬ÿ±ÿÿ¦ÿ°ÿÿ¯ÿ®ÿÿ¤ÿ±ÿ¨ÿ¯ÿ°ÿ²ÿÿÿ¬ÿÿ¦ÿ£ÿ ÿÿÿÿÿÿÿ«ÿ¨ÿ¢ÿµÿªÿ©ÿÿÿÿÿ­ÿÿÿÿ¡ÿ ÿÿ ÿ ÿ¥ÿÿ¬ÿ¨ÿÿ§ÿÿÿÿÿÿ°ÿ³ÿ¢ÿÿ¢ÿ§ÿÿÿÿ£ÿÿ§ÿÿ¨ÿÿ¤ÿ¢ÿ£ÿÿ¢ÿ²ÿ³ÿ«ÿ¤ÿÿÿÿÿ£ÿÿÿ«ÿ§ÿ¥ÿ¤ÿ¢ÿÿÿÿµÿ´ÿÿÿ¥ÿ±ÿÿÿ¥ÿÿÿ®ÿ ÿÿ«ÿ¢ÿÿÿ¥ÿ¡ÿÿ©ÿ¬ÿ¦ÿ­ÿ±ÿ¦ÿÿ¢ÿÿ«ÿÿªÿ¢ÿÿÿÿÿ¤ÿ¥ÿÿÿÿÿÿÿÿÿÿ¡ÿÿÿ{ÿÿÿÿÿÿÿÿÿÿÿÿÿÿÿÿÿÿÿÿÿÿÿÿÿÿÿÿÿ ÿ¡ÿÿÿÿÿÿÿÿÿÿÿÿÿÿÿÿÿÿÿÿÿÿ ÿ¦ÿÿÿÿ¦ÿÿÿÿÿÿÿÿÿÿÿÿÿyÿpÿwÿÿÿtÿ}ÿÿ~ÿÿÿÿÿÿÿÿÿÿÿÿ~ÿÿÿÿ}ÿÿÿÿÿÿÿ¢ÿÿÿ­ÿ¢ÿÿÿ¢ÿ²ÿ£ÿ±ÿ¨ÿÿÿÿÿÿÿ¡ÿ¤ÿÿÿÿÿÿ¤ÿÿÿÿÿ¡ÿÿ ÿÿÿÿÿÿÿÿ ÿ ÿÿÿÿÿ¢ÿ·ÿ¬ÿÿ¤ÿÿÿ£ÿ¨ÿÿ¬ÿªÿ«ÿÿ©ÿ ÿÿÿÿÿ¤ÿ­ÿ¡ÿÿÿ£ÿ¤ÿÿÿÿ°ÿªÿ¤ÿ·ÿ¤ÿÿ¢ÿ°ÿ£ÿ³ÿÿ ÿ¥ÿÿ©ÿÿ§ÿÿÿÿÿÿÿÿÿÿÿÿÿqÿÿÿÿÿ§ÿÿ ÿÿ¬ÿÿÿÿÿÿ¢ÿ®ÿ¥ÿÿÿÿÿÿÿ¢ÿÿ ÿ¢ÿÿ¦ÿÿÿÿÿÿÿÆÿÿÿ£ÿ©ÿ§ÿ£ÿ¡ÿ¤ÿÿ¦ÿ¢ÿÿ¦ÿ¥ÿÿÿÿÿÿÿ¥ÿ¡ÿÿÿÿÿ§ÿÿªÿÿ²ÿÿ ÿÿ­ÿ£ÿÿÿ¡ÿÿÿÿÿ«ÿ°ÿ¢ÿÿ¡ÿ§ÿ©ÿ¨ÿÿÿ¢ÿÿÿ¥ÿ¢ÿ§ÿÿÿ£ÿ¥ÿÿ¥ÿÿÿ©ÿÿ¥ÿ¢ÿ¢ÿ¨ÿÿÿªÿ ÿÿ¦ÿ¡ÿ¤ÿ¤ÿÿÿ¨ÿ ÿ¬ÿ§ÿÿ|ÿÿÿÿÿÿÿ¬ÿÿÿ£ÿ§ÿ§ÿÿÿÿÿ©ÿ¡ÿÿ°ÿ±ÿÿÿÿ¡ÿ¡ÿÿÿ«ÿ§ÿÿÿ¦ÿ¥ÿ¦ÿ­ÿ ÿ¢ÿÿÿÿ¥ÿÿ¡ÿ ÿªÿ©ÿ¤ÿÿÿ¦ÿ¤ÿÿÿÿÿÿÿ}ÿÿÿÿÿÿÿÿÿ ÿÿ¤ÿÿÿÿÿÿÿÿ}ÿÿÿÿÿÿÿÿ}ÿÿ¦ÿ¢ÿ­ÿ§ÿÿÿÿÿÿÿÿ§ÿ ÿÿ ÿÿÿÿÿÿÿÿ§ÿÿÿÿÿÿÿÿÿ¤ÿ¢ÿÿÿÿÿ£ÿÿzÿ©ÿÿÿ¦ÿÿÿÿÿÿ ÿÿÿÿÿÿÿÿÿÿÿ¦ÿÿÿÿÿ¡ÿÿÿÿÿÿ£ÿÿÿ£ÿÿÿ ÿ¬ÿÿ©ÿ½ÿÿ§ÿÿÿÿ¤ÿ¢ÿ£ÿÿÿÿÿÿÿÿÿ¨ÿ¡ÿÿ¤ÿ¢ÿÿÿÿÿ£ÿ­ÿ¨ÿ¡ÿÿÿ¬ÿ¡ÿÿ ÿ¥ÿ§ÿÿ¥ÿÿÿÿ}ÿÿªÿÿÿ¦ÿÿ ÿ ÿ¢ÿ ÿ ÿ§ÿ¬ÿÿÿÿÿÿÿ£ÿÿÿÿÿ ÿÿÿ¤ÿÿÿ¡ÿ®ÿ¦ÿ©ÿªÿÿÿÿ¬ÿÿÿ¯ÿ¨ÿªÿÿÿ¥ÿ¨ÿÿÿÿ ÿ¤ÿÿÿ«ÿ ÿÿÿÿÿÿ­ÿ¢ÿÿ¢ÿÿÿ¥ÿªÿ¢ÿÿÿÿÿÿÿÿÿÿÿÿ«ÿÿÿ¢ÿ¡ÿÿ¨ÿÿÿÿÿÿÿÿÿÿ¢ÿ¤ÿ¢ÿÿ¦ÿÿÿÿÿÿ¦ÿªÿ¨ÿÿÿ¤ÿÿrÿÿ¢ÿÿÿÿÿÿÿÿÿ¡ÿÿÿÿÿÿ¦ÿÿÿ§ÿÿÿÿÿ¤ÿ¢ÿÿ¡ÿ«ÿ¬ÿÿ­ÿÿÿÿÿÿÿ¡ÿÿÿÿÿÿÿ¥ÿÿÿÿÿÿ¤ÿ£ÿªÿ¦ÿ¢ÿ£ÿÿÿÿÿ¡ÿÿÿ£ÿÿÿÿÿÿÿÿÿÿÿÿÿÿÿ£ÿÿ¥ÿ²ÿÿÿÿÿÿÿÿÿÿÿÿÿÿÿÿÿ¥ÿ¨ÿÿÿÿÿÿÿÿÿÿ¢ÿÿÿÿ¢ÿÿÿÿÿÿÿÿÿÿÿÿ¡ÿÿÿÿÿÿÿÿÿÿÿ§ÿ§ÿ¡ÿÿ}ÿÿ¬ÿ ÿÿÿÿ ÿ¨ÿ£ÿÿÿÿÿÿÿ¢ÿÿÿÿÿÿÿÿÿÿÿÿ{ÿÿÿªÿÿÿ£ÿÿÿÿÿ¦ÿÿÿÿÿÿ£ÿÿ¦ÿÿÿÿ­ÿÿ ÿ ÿÿÿ¬ÿ§ÿÿÿÿ¢ÿ¡ÿÿÿÿ¦ÿ£ÿ«ÿÿÿ§ÿÿÿ¤ÿ¦ÿÿÿÿÿÿÿÿÿ¨ÿ§ÿ¥ÿÿÿÿÿÿÿ¢ÿ©ÿÿÿÿÿ£ÿÿÿ©ÿÿÿÿ£ÿÿÿÿÿ¤ÿÿ{ÿ¥ÿÿÿÿÿÿÿÿÿ¦ÿ¨ÿ«ÿ ÿÿÿÿÿÿÿ¦ÿ ÿÿÿ¨ÿÿÿÿ£ÿ¤ÿÿÿÿ~ÿªÿÿÿÿÿ¶ÿÿÿÿÿÿÿÿ­ÿÿÿÿÿ¨ÿ¡ÿ ÿÿ¦ÿÿ ÿÿÿÿÿ¥ÿÿÿÿ¤ÿ¬ÿ¬ÿ¥ÿ£ÿÿÿ¦ÿÿÿÿ¡ÿÿÿÿ£ÿÿÿÿ£ÿ¤ÿ¢ÿÿÿÿÿÿ®ÿÿ«ÿÿÿÿÿÿ¡ÿÿÿÿÿ¥ÿÿÿÿÿÿÿÿÿÿÿ¥ÿ®ÿ©ÿÿÿ§ÿÿ¡ÿÿÿÿÿÿ§ÿÿÿ¡ÿÿÿ¨ÿ§ÿÿÿÿ®ÿ¢ÿ§ÿ¤ÿªÿ©ÿÿÿÿÿ¤ÿÿ ÿ¯ÿ£ÿÿ¤ÿÿÿÿÿÿÿÿÿÿÿ¨ÿ«ÿ¢ÿÿÿÿ§ÿ©ÿÿÿ«ÿÿ¬ÿÿ ÿ¨ÿ©ÿ ÿ¡ÿÿ¦ÿÿÿÿÿÿÿÿÿ¢ÿÿÿÿÿÿÿÿÿÿÿÿÿ¦ÿ¢ÿÿÿÿÿÿÿ¢ÿÿÿ¢ÿÿÿ¨ÿÿ¨ÿÿ¦ÿÿ¤ÿªÿ¡ÿÿÿÿ§ÿ°ÿÿÿÿÿÿfÿÿ°þ²þñþ*ÿLÿ{ÿ¡ÿ£ÿ ÿÿÿÿ£ÿÿÿÿÿÿÿ¸ÿÿÿ­ÿ£ÿ­ÿÿ¦ÿÿÿÿ­ÿÿ¡ÿ§ÿÿ ÿÿÿ©ÿ¨ÿÿÿÿ¤ÿ¡ÿÿÿÿÿÿÿÿÿÿÿÿ¤ÿÿ§ÿÿÿÿÿÿÿÿÿÿ¬ÿÿÿÿÿÿ ÿ£ÿ¥ÿ¥ÿÿÿÿÿÿ¢ÿ£ÿÿlÿ]ÿLÿ<ÿCÿcÿGÿÿÿÿÿÿÿÿªÿ¨ÿÿ¢ÿÿÿÿÿÿ§ÿ¤ÿ¦ÿ¤ÿÿ ÿ§ÿ¥ÿ¥ÿ¤ÿÿÿÿÿ£ÿ¥ÿ¢ÿÿ¡ÿ©ÿ ÿ¦ÿ²ÿ©ÿÿÿxÿ©ÿ¤ÿÿ ÿÿÿÿ§ÿ¦ÿÿÿ¢ÿ¨ÿ¨ÿÿ¥ÿÿÿÿÿ¨ÿÿÿÿÿÿÿÿ¤ÿÿÿªÿ©ÿ¥ÿ¦ÿÿ¥ÿ¨ÿÿÿÿÿÿ ÿ¤ÿ¥ÿ©ÿ£ÿ ÿÿÿ©ÿ¤ÿÿÿ¦ÿÿÿÿ ÿÿ¨ÿ®ÿ ÿ§ÿÿÿ ÿÿÿÿÿÿÿÿ§ÿ§ÿ§ÿ«ÿÿ¢ÿÿ¨ÿ£ÿÿÿ¦ÿ¨ÿ£ÿÿÿÿÿÿ£ÿªÿÿÿ ÿÿ¥ÿ¤ÿÿÿÿÿÿÿÿÿÿÿÿ¥ÿ¤ÿ·ÿ§ÿÿÿ ÿÿÿÿÿ«ÿ¤ÿ ÿÿÿ ÿÿÿ®ÿ¨ÿÿÿ ÿÿÿÿÿ¤ÿÿÿÿÿÿÿÿÿÿÿÿÿ ÿÿ ÿÿÿÿÿÿÿÿÿÿÿÿ~ÿiÿtÿ{ÿÿÿÿÿÿÿÿ ÿÿÿÿzÿÿ¡ÿÿ~ÿÿ{ÿÿÿxÿÿ¤ÿªÿÿÿÿÿÿÿÿÿÿÿyÿÿÿwÿÿÿÿ}ÿÿÿ|ÿ¥ÿÿÿÿÿÿÿÿÿÿÿÿÿxÿÿÿÿÿÿÿÿÿ¥ÿÿÿÿÿÿÿxÿÿÿÿÿÿÿÿÿ¡ÿÿ£ÿÿÿÿÿÿÿÿ ÿÿÿ¡ÿ ÿÿÿ£ÿ¢ÿ ÿ¥ÿ¤ÿÿ¨ÿ«ÿÿÿÿ®ÿÿÿÿ¢ÿÿ¥ÿÿÿÿ¥ÿ¦ÿÿÿ¤ÿÿÿ«ÿÿÿ²ÿ¢ÿ ÿ£ÿÿÿÿ£ÿÿÿÿÿÿ ÿÿÿRÿjÿ¨ÿ§ÿ¡ÿÿÿ¤ÿ ÿÿÿÿ¬ÿ§ÿÿÿÿÿ ÿ¨ÿÿ ÿÿÿÿ¢ÿÿÿÿÿÿÿ£ÿ£ÿ¥ÿ§ÿÿÿxÿÿaÿ`ÿUÿFÿ.ÿ4ÿ2ÿ6ÿ/ÿ9ÿ^ÿ~ÿÿvÿrÿtÿÿÿÿÿÿÿÿÿ¡ÿÿxÿ}ÿÿÿÿ|ÿ{ÿsÿoÿlÿkÿOÿjÿsÿkÿpÿhÿZÿaÿÿ¢ÿÿÿÿÿ|ÿwÿmÿYÿÿXÿYÿiÿnÿiÿcÿiÿpÿsÿ}ÿÿÿÿÿÿ¨ÿÿÿÿÿÿÿÿÿÿjÿtÿÿÿsÿrÿÿ{ÿÿsÿ}ÿÿÿÿÿÿÿÿÿÿÿÿÿvÿxÿ|ÿÿÿÿÿÿÿÿÿÿ{ÿ¬ÿÿÿÿ}ÿÿ7ýþ7ÿÿÿ¢ÿÿÿÿÿÿ¤ÿÿsÿÿÿÿÿÿÿÿÿÿÿ¡ÿÿÿÿÿÿÿÿÿÿÿÿÿÿÿÿÿÿÿÿÿÿÿÿÿÿÿÿÿÿÿÿÿÿyÿvÿÿÿÿÿÿÿÿÿÿ7ÿý2ýÅþpÿÿÿÿ ÿÿÿÿÿÿÿÿÿÿÿÿÿÿÿ¡ÿ¡ÿÿÿ¤ÿ¡ÿÿÿÿÿÿÿÿÿÿÿÿÿÿÿÿÿÿÿÿÿÿÿÿÿÿÿÿÿÿÿ¡ÿÿÿÿÿÿÿÿ¦ÿÿ©ÿÿÿÿÿÿÿÿÿÿÿÿÿ-ÿwþaþ®þÿcÿsÿ{ÿÿÿÿÿÿÿÿ«ÿÿÿÿ¤ÿÿÿÿÿÿvÿNÿnÿÿ¢ÿÿÿÿÿÿÿÿ©ÿÿÿÿsÿåþþãý§þwÿÿÿÿÿÿ£ÿÿÿÿ¦ÿÿ¦ÿÿÿ¡ÿÿÿÿÿÿÿÿÿ§ÿ¢ÿÿ²ÿ¢ÿ£ÿ¦ÿÿÿÿ}ÿÿÿÿÿÿÿ£ÿ£ÿ ÿÿÿÿ¬ÿÿÿÿÿÿÿÿÿÿÿ¢ÿÿ©ÿ¯ÿ£ÿÿÿÿÿÿÿÿ©ÿ±ÿ¨ÿªÿ­ÿ ÿÿ ÿÿ¤ÿ«ÿÿÿÿÿÿÿÿ¥ÿªÿ ÿÿÿÿ ÿÿÿÿ¨ÿ¦ÿ«ÿ¤ÿ£ÿ£ÿ¦ÿÿÿÿÿÿÿÿÿ£ÿ¡ÿÿÿÿÿÿÿÿÿÿ©ÿ¢ÿÿ¤ÿÿÿ£ÿ®ÿ¦ÿ£ÿÿÿÿÿ§ÿ¬ÿ ÿÿÿ¢ÿÿÿÿÿÿÿªÿ¤ÿ¤ÿÿÿ ÿ¡ÿÿ©ÿÿ¤ÿÿÿÿÿÿÿÿÿ¢ÿÿÿÿÿÿÿÿÿ¥ÿ¤ÿ¡ÿÿÿÿÿÿÿÿÿ¦ÿÿÿ¡ÿ ÿÿÿÿÿÿÿÿ®ÿ£ÿÿ§ÿÿ¡ÿ¨ÿ¨ÿ¤ÿ¢ÿ¢ÿ ÿÿ£ÿ£ÿ§ÿ©ÿ®ÿ²ÿ®ÿ´ÿ­ÿ¬ÿ©ÿ­ÿµÿ±ÿ©ÿ®ÿ³ÿ§ÿÿ°ÿ¬ÿ¥ÿ¢ÿ¤ÿ¦ÿ¦ÿ²ÿ ÿ¬ÿ±ÿÿ¨ÿ®ÿ¥ÿ ÿ¢ÿ¡ÿ§ÿÿ¦ÿ¨ÿ¤ÿ ÿÿ¢ÿ®ÿ ÿ°ÿ½ÿ¥ÿ©ÿ¯ÿ¬ÿ¬ÿ³ÿ©ÿÿ®ÿ¼ÿÉÿ­ÿ°ÿ®ÿÿ£ÿ§ÿÿ§ÿ¢ÿ«ÿ®ÿ¦ÿ£ÿ©ÿ§ÿ£ÿ¯ÿµÿ·ÿÿÿ£ÿ¯ÿ°ÿªÿ±ÿ±ÿ¢ÿ³ÿ©ÿªÿ¦ÿ¦ÿ«ÿªÿ§ÿ¢ÿ ÿÿ¨ÿ§ÿ«ÿ¦ÿ¡ÿ¢ÿ¡ÿ¥ÿ©ÿ±ÿ£ÿ¥ÿ¨ÿ¡ÿ ÿ¨ÿ­ÿªÿ¨ÿÿ®ÿ¬ÿ¤ÿ ÿÿÿÿÿÿ¢ÿÿ¨ÿ¤ÿÿÿªÿªÿ§ÿ¨ÿÿ§ÿ¬ÿÿ¡ÿ¢ÿ«ÿ©ÿ®ÿ¶ÿ«ÿÿÿÿ°ÿ«ÿ³ÿ­ÿ©ÿ«ÿ£ÿÿ©ÿ­ÿÿÿÿÿÿÿÿÿ ÿ¬ÿ°ÿ­ÿÿ·ÿ©ÿÿ§ÿ·ÿ®ÿ¡ÿ¥ÿ£ÿ±ÿ¦ÿÿ£ÿÿÿ¦ÿ§ÿ¢ÿ¢ÿªÿ«ÿ ÿ«ÿ«ÿ¡ÿ¾ÿ¬ÿ£ÿ ÿ¡ÿÿÿ¥ÿ§ÿÿÿ¢ÿ¡ÿ¥ÿ©ÿ¤ÿÿ£ÿ¦ÿ£ÿ©ÿ¯ÿÿÿÿÿ§ÿ¥ÿ§ÿ­ÿ©ÿ ÿ¬ÿÿÿÿÿÿÿ¨ÿ¥ÿ¤ÿ©ÿ¢ÿ¥ÿÿ«ÿ ÿ­ÿÿ¤ÿÿÿ§ÿ­ÿ©ÿ£ÿ¢ÿÿ£ÿÿ¬ÿ£ÿÿ­ÿ®ÿ¨ÿ¥ÿÿÿÿ°ÿÿ­ÿ¿ÿÿªÿ«ÿ«ÿ¤ÿÿ¢ÿ®ÿ¡ÿÿÿ¥ÿ ÿ£ÿ ÿ£ÿ¡ÿ ÿªÿ±ÿªÿ¡ÿ¤ÿ¬ÿÿÿ£ÿ§ÿÿ¢ÿ¡ÿ¥ÿ¨ÿ§ÿ©ÿÿÿÿ£ÿ¤ÿ©ÿ£ÿ¤ÿÿ¡ÿ£ÿ¢ÿÿÿ¨ÿÿ ÿ¤ÿÿ¥ÿ ÿÿÿ«ÿ¨ÿÿÿ ÿ£ÿ¨ÿ¦ÿÿÿÿ¥ÿ¤ÿªÿ¦ÿ£ÿÿÿÿ¡ÿ¡ÿ§ÿÿÿÿÿ ÿ¬ÿ§ÿ£ÿ¢ÿ¤ÿ«ÿ°ÿ®ÿ©ÿ®ÿÿ¢ÿÿ¨ÿ¦ÿ¥ÿ­ÿ°ÿ©ÿ ÿ£ÿ©ÿ ÿÿÿÿ¦ÿÿ±ÿ°ÿÿ¢ÿ¦ÿ«ÿ·ÿ¬ÿÿÿÿ¯ÿ¦ÿ¨ÿÿ¡ÿÿ£ÿÿ ÿÿÿÿÿÿÿÿÿÿ¥ÿ­ÿÿ£ÿ·ÿÃÿ£ÿÿÿÿ¢ÿ¦ÿ¢ÿ£ÿ¤ÿ£ÿÿÿ±ÿ¡ÿ®ÿ¡ÿ¢ÿÿÿÿÿÿ¥ÿ³ÿ¨ÿ©ÿ£ÿÅÿÿÿ¢ÿ¢ÿÿ©ÿ³ÿ§ÿÿÿÿÿ¨ÿ©ÿªÿÿÿªÿ©ÿ¢ÿÿÿ¡ÿÿ£ÿ¦ÿ°ÿ¤ÿÿ­ÿ¥ÿÿÿ¡ÿÿ®ÿÿÿÿ¡ÿ®ÿ±ÿ¬ÿªÿ®ÿªÿ¤ÿ«ÿ¯ÿ¢ÿÿ¤ÿ¡ÿ®ÿÿÿÿÿ¡ÿ¨ÿ¢ÿ¥ÿ¢ÿÿÿÿÿÿÿÿÿ¤ÿÿ¨ÿÿ ÿªÿÿ¢ÿÿ§ÿ¤ÿÿÿ©ÿ­ÿªÿ¦ÿ©ÿ¬ÿ±ÿÿÿÿ¡ÿÿÿ ÿÿÿÿÿÿ²ÿ¨ÿÿÿÿÿÿÿÿÿ¤ÿÿÿÿÿÿÿÿÿÿÿÿÿÿÿÿÿÿÿ|ÿÿtÿÿtÿÿÿÿÿÿÿzÿvÿÿ£ÿÿÿÿ£ÿÿÿÿÿÿÿÿÿÿÿÿÿÿÿÿÿÿÿ¡ÿ©ÿ§ÿÿÿÿÿÿÿÿ~ÿÿyÿÿ~ÿÿÿ|ÿzÿÿÿÿxÿ}ÿÿÿÿÿÿÿÿÿÿÿÿÿÿ{ÿÿÿÿÿÿÿÿÿÿÿ«ÿ°ÿÿ©ÿ´ÿ¬ÿ°ÿ£ÿ¡ÿÿÿÿÿÿÿÿÿÿ¡ÿ§ÿÿÿÿÿÿ¯ÿÿÿÿÿÿÿÿÿÿÿÿÿÿÿÿÿ¢ÿÿÿ¯ÿ¯ÿ«ÿ¡ÿÿ¦ÿÿÿ«ÿ¦ÿÿ³ÿ³ÿ¡ÿÿ©ÿÿ¦ÿÿÿÿ¤ÿ¦ÿÿÿÿÿ¤ÿ£ÿÿÿÿÿÿ¢ÿÿÿÿÿ¤ÿ´ÿÿÿÿÿ¤ÿ¦ÿ¯ÿ©ÿ¬ÿ£ÿÿÿÿÿÿÿÿÿÿÿÿÿÿÿÿ¥ÿÿÿ«ÿÿÿÿÿÿ­ÿ«ÿ¤ÿÿÿÿ¨ÿ«ÿ¤ÿ§ÿ©ÿÿÿÿ£ÿÿ~ÿÿÿÿÿÿ¤ÿ¦ÿ¦ÿÿÿªÿªÿ¡ÿÿ¤ÿÿÿ¢ÿÿÿÿÿ¢ÿÿÿ¡ÿÿÿÿÿÿÿÿ¤ÿÿ·ÿ¨ÿÿÿ«ÿ¢ÿ£ÿ¤ÿÿÿÿÿÿÿÿÿÿ§ÿÿÿÿ¯ÿ£ÿÿÿ³ÿ¨ÿÿÿÿÿ¦ÿªÿÿ£ÿÿ¢ÿ©ÿ¦ÿÿÿÿ ÿÿ¥ÿ¢ÿÿÿ©ÿ¦ÿ¡ÿÿÿ£ÿÿÿ¢ÿÿÿÿÿÿÿÿÿÿ¥ÿ¯ÿ ÿ¡ÿ¢ÿÿÿÿ¥ÿ¦ÿ¬ÿ¦ÿ£ÿ¬ÿ§ÿÿÿ£ÿ©ÿ¥ÿ£ÿÿÿÿ¤ÿ ÿ¤ÿ§ÿ¥ÿ£ÿ§ÿ¨ÿÿÿ¦ÿ¡ÿÿ¦ÿ¬ÿ ÿÿ£ÿ ÿÿÿ¤ÿÿ¨ÿÿÿÿÿÿÿÿÿÿÿÿÿÿÿÿÿÿÿ£ÿÿ ÿÿÿÿÿÿ|ÿÿÿÿÿÿÿÿÿÿ£ÿÿÿÿÿÿÿÿÿ|ÿpÿÿÿÿÿÿÿÿ¢ÿÿÿ¤ÿ¬ÿ¬ÿ¥ÿÿÿÿÿÿÿ¢ÿÿÿ¥ÿÿÿÿÿÿ¢ÿÿÿÿÿÿÿÿÿÿÿÿÿÿÿÿÿÿÿÿÿÿÿÿÿÿ£ÿ¢ÿÿÿ¥ÿÿ©ÿ ÿ¬ÿ¤ÿÿÿ£ÿ¥ÿÿ|ÿ~ÿtÿÿÿªÿ©ÿÿ ÿÿÿÿ®ÿÿÿÿÿÿÿ¢ÿ¦ÿÿÿÿÿ£ÿÿÿÿÿÿÿÿÿÿÿ¡ÿÿ{ÿÿÿÿÿÿ§ÿ«ÿ©ÿÿÿÿÿÿÿ¦ÿ¦ÿ¦ÿ ÿ ÿ¥ÿÿÿÿÿÿÿ¦ÿÿÿ©ÿªÿÿÿÿ¨ÿ©ÿ®ÿÿÿÿÿÿÿ¬ÿ´ÿ§ÿÿÿÿÿ£ÿÿÿÿÿÿÿªÿÿÿÿÿÿÿ¦ÿÿÿÿÿ¡ÿ«ÿ§ÿ¢ÿ£ÿÿÿÿÿ£ÿÿÿÿÿÿ©ÿ¤ÿÿÿ¡ÿÿ³ÿ ÿÿ¡ÿÿ¥ÿ°ÿÿÿÿ¦ÿÿÿÿ¢ÿÿ¡ÿ§ÿ¡ÿÿÿ¥ÿ®ÿ®ÿ¤ÿ¢ÿÿ ÿªÿÿÿ¡ÿÿ¢ÿ¤ÿÿ©ÿÿÿÿÿ¢ÿ¦ÿ¢ÿ«ÿÿÿÿÿÿÿªÿ¤ÿªÿ©ÿ®ÿÿ»ÿmÿ¡ÿÿÿªÿÿÿ¯ÿ ÿ¡ÿÿÿÿÿÿ ÿ¦ÿÿ£ÿÿÿ¦ÿÿÿ¥ÿªÿ£ÿÿ£ÿÿÿ¯ÿ£ÿÿ¢ÿÿ£ÿÿÿÿÿÿÿÿ ÿÿÿÿ¥ÿ¨ÿÿÿ¡ÿÿ¤ÿÿÿÿÿÿ£ÿ©ÿÿ§ÿÿÿÿÿÿ¢ÿ¤ÿÿÿÿ ÿÿÿÿÿÿÿÿÿÿ¡ÿÿÿÿÿÿÿÿÿ ÿÿÿ¡ÿÿÿÿÿÿÿÿÿÿÿÿ¯ÿÿÿÿÿ¨ÿÿÿ¤ÿ£ÿÿÿ£ÿÿ£ÿÿÿÿÿÿÿÿÿÿÿÿÿÿÿªÿÿÿÿÿÿÿÿÿÿ ÿ¡ÿÿÿ ÿÿÿÿÿÿÿÿÿÿÿ°ÿ¤ÿÿÿÿÿÿ¥ÿÿ°ÿÿÿÿÿÿ¢ÿÿÿ ÿÿ¤ÿÿÿÿÿÿÿÿ£ÿÿÿÿÿ¥ÿÿÿ«ÿÿÿÿÿ¡ÿÿÿÿ ÿÿÿÿÿ¤ÿÿÿÿÿ«ÿÿÿÿÿÿ®ÿÿ¥ÿ£ÿÿÿÿ ÿÿ¡ÿÿ¤ÿÿÿ³ÿ¨ÿÿÿÿÿÿÿÿÿÿÿÿÿÿÿÿÿÿµÿ¡ÿ«ÿ¨ÿÿ¨ÿ¦ÿÿÿÿÿÿÿÿÿ¨ÿÿÿ¤ÿ¯ÿ§ÿÿ£ÿ²ÿÿÿÿÿ­ÿ¡ÿÿ¬ÿ°ÿÿÿÿÿÿÿÿÿÿÿ¦ÿÿÿÿÿÿÿ¢ÿÿÿÿÿÿ£ÿ ÿÿÿ©ÿÿÿÿÿÿÿÿÿÿÿÿÿ£ÿÿÿ­ÿ¦ÿÿÿÿÿÿÿÿÿÿ¡ÿ¤ÿ¥ÿÿÿÿ¦ÿÿÿÿÿÿÿÿÿÿÿÿÿ§ÿ¤ÿ£ÿÿÿÿÿ¢ÿÿÿÿÿÿ£ÿ£ÿÿÿ¨ÿ¢ÿÿÿ§ÿ«ÿ¤ÿ¡ÿ¥ÿÿÿ¨ÿ¯ÿªÿ¥ÿ©ÿªÿ¥ÿÿÿÿÿ¡ÿ°ÿ«ÿ«ÿÿ¥ÿÿÿ®ÿÿÿÿ­ÿÿ©ÿÿÿÿÿÿ£ÿÿ¥ÿÿÿÿÿÿÿÿÿÿÿÿÿ«ÿ¨ÿÿÿÿÿÿÿÿªÿ¦ÿ¢ÿ¡ÿ¡ÿÿÿ¤ÿ¦ÿ¥ÿÿ¢ÿ¡ÿÿÿÿÿ¥ÿÿÿ¤ÿ­ÿ¦ÿÿMÿ¸þqþþÞþþþÿNÿÿÿÿÿzÿÿ¡ÿÿ~ÿ¥ÿ¦ÿ¡ÿÿ¸ÿÿÿÿ¡ÿ§ÿÿ«ÿÿÿÿ¦ÿÿ¤ÿ¨ÿ§ÿÿÿÿ¬ÿ©ÿ¦ÿÿÿÿÿÿÿÿÿÿÿÿÿÿ£ÿÿ¢ÿ©ÿ±ÿÿÿÿÿÿ­ÿÿÿÿ£ÿÿ¡ÿ¥ÿ ÿÿÿÿ¤ÿªÿ¤ÿÿ¡ÿÿÿ©ÿ¬ÿÿ9ÿÿÿ"ÿ4ÿ4ÿ!ÿÁþíþÿÿnÿÿÿ§ÿ©ÿÿÿÿÿÿ¦ÿ¥ÿ¥ÿ®ÿ£ÿÿÿÿ ÿÿÿ¦ÿÿ§ÿÿ£ÿÿ£ÿ¤ÿ¢ÿ§ÿÿÿªÿÿ³ÿ¡ÿÿÿÿÿ°ÿ³ÿÿÿ£ÿÿÿÿ¤ÿÿ¡ÿ¥ÿÿÿÿÿ©ÿ®ÿ§ÿÿÿ ÿÿÿÿÿ¡ÿÿ¢ÿÿ¥ÿ¡ÿ¨ÿÿ¥ÿªÿÿÿ£ÿ¥ÿ¢ÿ¢ÿ¡ÿ§ÿ«ÿÿ¡ÿ¢ÿÿÿÿ¡ÿÿÿÿ¦ÿÿ²ÿÿ¤ÿ£ÿÿ}ÿÿÿ¡ÿ¨ÿÿÿÿÿ ÿ¢ÿ ÿ¦ÿ¦ÿ¡ÿÿÿÿ£ÿÿ¢ÿÿÿ ÿÿÿÿÿ ÿ£ÿ¥ÿÿÿÿ ÿÿ¢ÿ ÿÿÿÿÿzÿoÿÿÿÿ°ÿÿÿ«ÿ¦ÿ¯ÿÿ¤ÿ¦ÿÿ ÿÿÿ£ÿ£ÿ§ÿ¢ÿÿÿÿÿ¥ÿÿÿÿÿÿÿ~ÿÿÿÿÿÿÿÿÿ§ÿÿ ÿÿÿÿÿÿÿÿÿÿÿÿÿzÿÿ£ÿÿÿ{ÿxÿrÿ}ÿÿÿÿÿÿÿ ÿ¡ÿÿÿÿxÿÿÿ ÿtÿuÿ{ÿ}ÿwÿfÿ|ÿÿqÿÿÿuÿ~ÿÿ¡ÿÿxÿ{ÿxÿsÿÿÿiÿkÿÿÿÿÿÿÿÿÿÿÿÿÿÿÿÿÿÿÿÿÿ}ÿÿÿÿÿÿÿÿÿrÿ{ÿÿÿÿ}ÿxÿÿÿuÿvÿÿÿÿÿÿÿ¢ÿÿ¡ÿÿÿÿÿ£ÿÿÿÿÿ¤ÿÿÿÿÿÿÿÿÿÿÿÿÿªÿ ÿ ÿÿ¡ÿ£ÿÿÿÿÿÿ ÿ©ÿÿÿÿÿ ÿ©ÿ¥ÿÿ¡ÿ£ÿÿ­ÿÿÿÿ«ÿ®ÿ£ÿ«ÿ±ÿÿÿÿlÿFÿ|ÿÿ¨ÿÿÿÿÿÿÿÿ¤ÿ´ÿ¯ÿ¤ÿ¢ÿ¡ÿÿ¡ÿ ÿÿ¥ÿÿÿÿÿ«ÿ°ÿÿÿÿÿÿÿ«ÿÿÿÿ{ÿjÿ\ÿ\ÿ^ÿQÿ#ÿÿÿÿåþ	ÿ^ÿ{ÿtÿzÿoÿnÿÿoÿÿÿÿÿjÿxÿÿÿÿÿ~ÿwÿuÿvÿÿuÿmÿoÿcÿ\ÿaÿxÿ~ÿhÿgÿhÿkÿÿ©ÿ ÿÿÿÿÿÿ`ÿtÿiÿ\ÿMÿXÿXÿ`ÿ^ÿ]ÿ^ÿlÿzÿ~ÿÿÿÿÿÿÿÿÿÿÿÿÿÿtÿrÿÿÿÿtÿ}ÿÿ{ÿsÿvÿÿÿÿÿÿÿÿ{ÿÿÿÿÿtÿ~ÿÿÿÿvÿÿÿÿÿÿÿÿÿÿÿÿÿzÿZþKýþfÿÿ¦ÿ£ÿÿÿÿÿÿÿÿÿÿÿÿÿÿÿÿÿ¢ÿÿÿÿ¢ÿÿÿÿÿÿÿÿÿÿÿÿÿÿÿÿÿÿÿÿÿ¡ÿÿÿÿÿÿÿÿÿÿÿÿÿÿÿÿ{ÿÿÿÿÿxÿíþØüýÿrÿÿÿÿÿÿÿÿ{ÿpÿÿÿ¡ÿÿÿÿÿÿ¥ÿ¡ÿÿ ÿÿ¨ÿÿÿÿ¤ÿ®ÿÿÿÿÿÿÿÿÿÿ¤ÿÿÿÿÿÿÿÿÿÿÿÿÿÿÿÿÿÿÿÿÿÿÿÿÿ¤ÿÿµÿ§ÿÿÿÿÿÿÿÿÿÿÿÿOþ¹ýýSþöþ1ÿMÿoÿÿÿÿªÿÿ¥ÿÿÿÿÿÿÿÿ¥ÿÿ¦ÿÿSÿLÿÿ¤ÿÿÿÿÿÿÿÿ¬ÿ¡ÿÿÿÿ~ÿ¸þÓýþÿÿÿÿÿÿÿÿÿÿÿÿÿÿÿÿÿ ÿÿÿ¨ÿ ÿÿ ÿÿÿÿÿ­ÿÿÿÿ§ÿ ÿÿÿ«ÿÿ¡ÿ©ÿÿ­ÿ¨ÿÿÿÿÿÿÿÿÿÿÿÿÿÿÿÿ ÿÿÿ¦ÿªÿÿÿÿÿÿÿÿÿ¨ÿÿÿ¬ÿ®ÿÿÿ¦ÿ§ÿ¡ÿ¥ÿÿÿ¨ÿ°ÿ¡ÿÿÿ¢ÿÿÿÿÿ¡ÿÿÿÿÿÿ ÿ¬ÿ£ÿÿ¦ÿ¡ÿÿÿÿÿÿÿÿÿ¢ÿ ÿÿÿ ÿÿÿÿ¢ÿÿÿ¯ÿ¢ÿÿ­ÿ¥ÿ¥ÿ¢ÿÿ¨ÿÿÿÿ ÿÿÿ ÿ¤ÿÿ¤ÿ¡ÿÿÿÿÿÿ«ÿ§ÿ ÿ¬ÿ®ÿ«ÿ¥ÿ¢ÿ£ÿÿÿ¦ÿÿ¨ÿÿÿ¤ÿªÿ¡ÿÿÿÿ¡ÿ§ÿ¡ÿÿÿÿ¤ÿ¨ÿÿ«ÿ¢ÿÿÿÿÿÿÿÿÿ§ÿ¢ÿÿÿÿÿÿÿÿÿÿ¥ÿ§ÿ­ÿ¤ÿÿÿµÿ¶ÿ¦ÿ ÿÿÿÿ¢ÿ¢ÿ¥ÿ§ÿ§ÿ¤ÿ£ÿ¦ÿ°ÿÿ¤ÿ«ÿ¢ÿ®ÿºÿ¬ÿ¦ÿÿ²ÿ»ÿ«ÿ¦ÿ¤ÿÿÿ¬ÿ¯ÿ¦ÿ¦ÿ¢ÿÿÿÿÿÿ¬ÿ³ÿ¨ÿ ÿ­ÿ«ÿ¬ÿªÿ¤ÿ©ÿ­ÿªÿªÿ¬ÿ§ÿ«ÿ«ÿ¤ÿ¦ÿ­ÿ«ÿ®ÿÿ¢ÿ­ÿªÿ©ÿ§ÿ¡ÿ±ÿ²ÿ¨ÿ¥ÿ¢ÿ«ÿ®ÿ«ÿ¤ÿÿÿ§ÿÿ¢ÿ°ÿ²ÿ®ÿ±ÿµÿ°ÿ¥ÿ®ÿ¨ÿ¬ÿ±ÿªÿ¦ÿ¤ÿ¨ÿªÿ¬ÿ°ÿÿ¢ÿ¥ÿµÿ¥ÿ ÿ­ÿªÿÿ¤ÿÿ¥ÿªÿ¤ÿ¨ÿ­ÿ¨ÿ£ÿ¦ÿ¯ÿ¸ÿ¬ÿÿÿ©ÿ ÿ©ÿ¨ÿÿÿÿÿ«ÿÿ«ÿ¦ÿ§ÿ¨ÿ¦ÿ¡ÿ ÿ¥ÿÿ²ÿºÿ ÿÿÿÿ ÿ¡ÿÿªÿ¨ÿ­ÿ¹ÿ¨ÿ¥ÿ¨ÿ§ÿ§ÿ­ÿªÿÿ¤ÿ©ÿ§ÿÿÿÿ¨ÿ ÿÿÿÿ£ÿÿ£ÿÿ¢ÿ©ÿ¦ÿÿ¬ÿ¯ÿ¡ÿ¤ÿ§ÿ£ÿ§ÿÿ¦ÿ¨ÿ¢ÿ®ÿªÿÿ¡ÿ¬ÿ­ÿ¶ÿ³ÿ¯ÿ·ÿ®ÿÿ¡ÿ¢ÿ«ÿ¯ÿÿ¦ÿ¥ÿÿªÿÿ¡ÿ¦ÿÿÿ©ÿ§ÿÿÿ©ÿÿ±ÿÿ¶ÿ¦ÿÿÿªÿ§ÿ ÿ¡ÿ¡ÿÿÿÿÿÿÿ§ÿ¤ÿ«ÿ¼ÿ°ÿ¨ÿÿÿ£ÿªÿÿ¢ÿÿÿÿ¡ÿ¤ÿÿÿÿÿÿ¢ÿÿÿÿ£ÿ£ÿÿ£ÿªÿ«ÿ¤ÿ¯ÿ¤ÿ£ÿ©ÿ ÿÿÿ¡ÿ¦ÿ£ÿ§ÿ¬ÿªÿ¨ÿ ÿ¥ÿ¢ÿ¤ÿ¡ÿÿÿ¤ÿªÿ§ÿ«ÿÿÿ£ÿ¦ÿ±ÿ°ÿ«ÿ®ÿ©ÿ«ÿ°ÿ¯ÿ¯ÿÿªÿÿ®ÿ­ÿ ÿ¦ÿ¦ÿ¥ÿ¨ÿ¬ÿªÿ¤ÿ§ÿ¨ÿÿ¡ÿÿ¬ÿ¯ÿÿ­ÿ¦ÿÿÿÿÿ¦ÿ§ÿ¦ÿ¥ÿÿ¡ÿ¨ÿÿ¡ÿ¦ÿÿ¤ÿ£ÿÿÿÿÿÿÿªÿÿÿ¤ÿ¨ÿÿÿ£ÿ¢ÿ£ÿ¦ÿªÿ¦ÿ¬ÿÿ¥ÿ¥ÿ³ÿ¥ÿ¢ÿ©ÿ°ÿ±ÿ¬ÿ¥ÿ¤ÿ®ÿ®ÿ¢ÿ ÿÿÿ¢ÿªÿÿ ÿÿÿÿ¦ÿ¢ÿÿÿ°ÿªÿ¢ÿÿ¬ÿ£ÿÿÿ¤ÿ§ÿÿÿÿ©ÿ²ÿ¦ÿ±ÿÿ±ÿÿÿÿ¡ÿÿÿÿÿÿÿ ÿ§ÿÿÿÿÿÿ®ÿªÿ´ÿÿÿÿ¡ÿÿÿÿÿÿ ÿÿÿÿÿ¢ÿ£ÿÿÿÿ¤ÿ¦ÿÿÿÿÿ¤ÿ¡ÿªÿ§ÿÿÿ©ÿ ÿ«ÿ§ÿªÿÿÿ©ÿ´ÿ¬ÿÿÿÿ±ÿ§ÿÿºÿ¸ÿÿÿÿ£ÿªÿ©ÿÿ¦ÿªÿÿÿ¤ÿ­ÿ¤ÿÿ®ÿ«ÿ²ÿÿ¢ÿÿ£ÿ§ÿÿÿÿÿÿÿÿÿ¦ÿ¨ÿ©ÿ ÿÿÿÿ£ÿÿ¡ÿÿ¤ÿÿ§ÿ¤ÿÿÿ¤ÿ¦ÿ¤ÿÿÿÿÿ ÿÿÿÿÿÿÿÿÿÿÿ¤ÿ¥ÿÿ©ÿ£ÿÿÿÿ¤ÿÿ¢ÿÿÿÿÿÿÿÿÿÿÿÿÿÿÿ|ÿ}ÿÿÿ|ÿÿuÿÿÿÿÿÿÿÿÿÿÿÿÿÿÿÿÿ¨ÿÿÿÿÿÿÿÿÿÿÿÿÿÿÿÿÿÿÿÿÿÿÿ¥ÿÿÿÿÿÿxÿÿÿ}ÿyÿÿÿÿÿÿÿÿÿÿÿÿÿyÿÿÿ|ÿÿÿÿÿÿÿÿÿÿÿÿÿÿÿÿÿÿ§ÿÿÿÿ¬ÿ¢ÿÿÿÿ¢ÿÿÿ©ÿªÿ¥ÿÿÿÿ¥ÿ£ÿÿÿÿÿÿ§ÿÿÿ©ÿÿ£ÿªÿ¥ÿÿÿÿ|ÿÿÿ¥ÿ ÿÿÿ£ÿÿÿ©ÿÿÿÿÿ¡ÿÿ¸ÿ©ÿ¢ÿ­ÿ¤ÿÿ£ÿªÿ ÿÿÿÿÿ¥ÿÿÿÿÿÿÿÿ¢ÿ´ÿ­ÿÿÿ ÿªÿ­ÿÿÿ±ÿ¤ÿÿ«ÿÿÿÿ¬ÿ§ÿÿ£ÿ¢ÿÿÿÿÿÿÿÿÿÿÿÿÿÿÿÿ¥ÿÿÿ©ÿ¤ÿ¡ÿ§ÿÿ¬ÿ°ÿ¢ÿÿÿÿÿ¢ÿ¢ÿ¥ÿ©ÿ­ÿÿÿªÿÿÿÿÿ¶ÿÿ°ÿÿ¢ÿÿ¦ÿÿÿ£ÿÿ¦ÿÿÿÿÿ§ÿ¦ÿÿÿÿÿ ÿ§ÿÿÿÿÿÿ ÿÿÿ¤ÿÿ«ÿ¥ÿ¯ÿ¬ÿ£ÿÿªÿÿ ÿ¬ÿ¥ÿ¡ÿ ÿÿÿ¨ÿ«ÿÿÿÿÿÿ­ÿ§ÿÿ¤ÿÿÿÿ¡ÿÿÿÿ®ÿ¯ÿ£ÿÿÿ¥ÿÿÿÿÿÿ¬ÿ¢ÿÿ¢ÿÿÿ¤ÿ£ÿÿ£ÿÿÿÿÿªÿ¤ÿÿ ÿ¤ÿÿÿÿÿ¡ÿÿÿÿ}ÿÿÿÿ ÿ®ÿ ÿÿ¢ÿ¨ÿ¨ÿÿÿÿÿÿÿ£ÿÿÿ©ÿ¬ÿ¤ÿ¬ÿÿ£ÿ¡ÿ­ÿÿÿÿÿÿ§ÿ¡ÿÿ¨ÿÿÿÿÿ¤ÿ¢ÿÿ¤ÿÿÿ ÿÿÿÿÿÿÿÿÿÿÿÿÿÿÿÿÿÿÿ¡ÿ¤ÿ­ÿ¢ÿÿÿ­ÿÿÿ§ÿÿÿÿÿÿ¨ÿ¢ÿÿÿzÿÿÿÿÿ¤ÿÿÿÿ¢ÿÿÿ£ÿ¦ÿÿÿÿ ÿÿ£ÿÿÿÿÿÿ¢ÿ¥ÿÿ¥ÿ¤ÿÿÿÿÿÿÿÿÿÿÿÿÿÿÿÿÿÿ¥ÿÿÿÿ¨ÿ¥ÿÿÿÿÿÿ¨ÿ±ÿ¡ÿ£ÿ¤ÿÿÿÿÿ¡ÿÿ§ÿÿÿzÿÿÿ|ÿÿÿ¢ÿÿÿÿÿÿÿÿÿÿÿ«ÿÿÿÿÿÿ©ÿ¡ÿ§ÿÿÿÿÿÿÿÿ¤ÿÿÿÿÿÿ¡ÿxÿuÿÿÿÿÿÿªÿ«ÿÿÿ¡ÿÿÿÿÿÿªÿ¨ÿÿÿÿÿÿ¢ÿ¤ÿÿÿ©ÿ¥ÿÿ¡ÿªÿÿÿÿ§ÿ£ÿ¦ÿÿÿÿÿ ÿÿªÿ±ÿÿÿ«ÿ£ÿÿ©ÿÿÿÿÿ¤ÿÿ¤ÿÿÿÿÿÿÿÿÿÿÿ¢ÿ£ÿ¢ÿÿÿÿÿ¤ÿªÿ¡ÿ¯ÿ­ÿÿ~ÿÿ ÿÿÿÿÿÿ¬ÿ©ÿªÿªÿÿÿÿÿªÿ«ÿÿªÿ§ÿÿ§ÿ§ÿÿÿÿÿÿÿÿÿÿÿÿ£ÿ¦ÿÿÿÿ¡ÿÿÿÿÿÿÿÿÿÿÿÿÿÿÿÿÿ©ÿÿ¥ÿ¨ÿÿ¡ÿ£ÿ¯ÿÿ¬ÿÿ¥ÿ¢ÿÿ¡ÿÿ£ÿ­ÿ«ÿ±ÿ¨ÿÿÿ£ÿÿ ÿ£ÿ¨ÿ®ÿÿÿÿÿÿÿÿÿÿ£ÿÿÿÿÿÿÿÿÿÿÿ ÿÿ ÿÿÿ¡ÿÿ}ÿÿ¤ÿ¬ÿ}ÿ¡ÿ£ÿÿ©ÿÿÿÿ¢ÿ ÿÿªÿ£ÿÿ¢ÿ¡ÿÿÿÿÿÿÿÿ£ÿ£ÿÿÿÿÿÿÿÿÿÿÿÿÿÿÿÿÿ¡ÿ©ÿ¨ÿÿÿÿÿÿÿÿÿÿÿ¡ÿÿÿÿ¦ÿÿÿÿÿÿÿ ÿ®ÿÿÿÿÿÿÿ£ÿÿÿÿÿÿÿÿÿÿÿÿÿÿÿÿÿÿÿÿÿÿÿÿÿÿÿÿÿÿÿÿ©ÿÿÿµÿ£ÿÿ©ÿ¯ÿ ÿÿÿ¥ÿ¤ÿ¤ÿ¤ÿ ÿÿÿÿ¡ÿÿÿÿÿÿÿ¢ÿ©ÿ¨ÿÿÿÿÿÿÿÿÿÿÿÿÿÿÿ¢ÿÿÿÿÿÿÿÿÿ¤ÿÿ ÿªÿ¡ÿÿÿÿÿÿÿÿ¤ÿ~ÿnÿÿÿÿ­ÿµÿ«ÿ­ÿÿÿÿ©ÿ¢ÿªÿÿÿÿÿÿ¥ÿÿÿÿÿÿÿÿÿÿÿÿÿÿ¤ÿÿÿÿÿÿ¢ÿ¶ÿ®ÿ¢ÿÿÿÿÿÿÿ|ÿÿ¨ÿ£ÿ°ÿÿªÿÿÿ¨ÿ²ÿÿ|ÿÿÿÿÿ¤ÿ£ÿÿ¡ÿ ÿÿÿÿÿÿÿ¡ÿ¬ÿ£ÿÿÿÿÿÿÿÿÿÿÿÿ¥ÿÿÿÿ¬ÿ¢ÿ ÿÿÿÿ¤ÿÿÿÿ¡ÿÿ§ÿ¦ÿÿÿÿÿÿÿÿÿÿ¢ÿÿÿÿÿ ÿ¤ÿ¡ÿÿÿÿÿÿÿÿÿÿÿÿÿ¦ÿ ÿ°ÿ¥ÿ©ÿ°ÿ¥ÿÿÿrÿÿÿÿÿÿÿÿÿÿ¥ÿ£ÿ¡ÿ¨ÿÿÿÿÿÿ ÿÿÿ«ÿªÿ§ÿ°ÿ²ÿÿÿÿÿÿÿ¥ÿ¦ÿÿÿÿ¢ÿªÿ°ÿÿ¢ÿÿÿ£ÿÿ¦ÿÿ¢ÿÿÿÿ¡ÿ¤ÿ£ÿ¤ÿÿÿÿÿÿÿÿÿÿ¡ÿ©ÿ®ÿ¥ÿ ÿÿÿÿÿÿÿ«ÿ¢ÿÿÿ ÿÿÿ£ÿÿÿ£ÿÿÿÿÿ¦ÿÿÿÿÿ¢ÿ¦ÿ°ÿÿOÿlþ
þþ ÿ9ÿ6ÿpÿÿÿÿ¢ÿÿ¥ÿ£ÿÿÿÿÿÿ ÿ´ÿÿÿÿÿÿÿ¯ÿÿÿ©ÿÿÿ ÿÿÿÿÿÿ¡ÿÿ¤ÿ£ÿ¦ÿÿÿÿÿÿÿÿÿÿÿ¤ÿ¬ÿ£ÿ§ÿ¬ÿ©ÿÿÿÿÿ³ÿÿÿ ÿ¡ÿ¨ÿ«ÿ£ÿ¥ÿÿ ÿÿÿÿÿÿÿÿ¡ÿÿÿÿhÿ#ÿ*ÿ(ÿÿ	ÿÿ½þ9þÍþÿÿgÿÿÿÿ¤ÿ¬ÿÿÿÿÿ¬ÿ©ÿ£ÿ¥ÿÿÿ¢ÿÿÿÿ¡ÿ§ÿÿ©ÿ¨ÿ§ÿÿÿÿ¥ÿÿÿÿ¥ÿÿ°ÿ£ÿ£ÿ¨ÿÿ¬ÿÿÿÿ¨ÿ§ÿ£ÿ¯ÿ²ÿ¬ÿ¤ÿÿÿÿÿÿÿ¤ÿ°ÿ¨ÿ§ÿÿ§ÿ«ÿÿÿÿÿÿ©ÿÿ¤ÿÿ¢ÿÿ¢ÿ©ÿ ÿ¥ÿÿÿÿÿÿ¦ÿ«ÿ¡ÿÿÿÿÿÿÿÿÿÿ§ÿªÿÿÿÿ ÿÿÿÿ¥ÿ¤ÿ ÿÿÿÿ¢ÿÿÿ§ÿ§ÿ§ÿªÿ¦ÿÿ£ÿ¥ÿÿÿÿ¥ÿÿÿÿÿÿÿÿÿÿÿÿÿ¡ÿÿÿÿ¥ÿ ÿÿuÿÿÿÿ¢ÿµÿÿ ÿªÿ ÿ­ÿ¤ÿ£ÿ¤ÿ¢ÿÿ­ÿÿÿ£ÿ­ÿ¶ÿ£ÿÿ«ÿ¥ÿÿÿÿÿÿÿÿÿÿÿÿ~ÿ©ÿ®ÿÿ©ÿÿÿ¦ÿÿÿÿÿÿÿÿ¥ÿÿÿÿÿÿÿÿÿÿÿÿrÿÿÿÿÿÿÿÿÿ¢ÿÿyÿuÿÿÿÿÿÿÿÿÿ|ÿÿ~ÿÿÿÿÿÿÿÿÿÿpÿzÿ~ÿ|ÿÿÿpÿfÿÿÿÿÿtÿ¡ÿÿÿÿÿÿÿÿÿÿÿÿÿÿÿÿÿÿÿÿÿÿÿÿÿÿ ÿÿÿÿÿÿÿÿÿÿÿÿÿÿÿ ÿÿ¨ÿ¨ÿÿÿ£ÿÿ ÿ£ÿÿÿÿÿ¨ÿÿÿ¯ÿ§ÿÿÿ¡ÿÿ ÿ¦ÿ¡ÿÿ¤ÿ«ÿÿ¦ÿÿ¢ÿ®ÿ®ÿÿÿÿ£ÿÿÿÿ¥ÿÿÿÿÿÿÿ¦ÿÿÿÿÿÿÿÿ¤ÿ«ÿÿyÿBÿ8ÿÿÿÿÿÿÿÿÿÿ¢ÿ¬ÿ­ÿ§ÿ¥ÿ£ÿÿÿ§ÿÿÿ ÿÿÿÿÿÿÿÿªÿ¥ÿ¤ÿ ÿ¡ÿ¤ÿ¢ÿÿÿÿpÿjÿkÿrÿTÿÿÛþæþþMþÂþTÿtÿvÿvÿ^ÿiÿÿÿÿ{ÿÿÿ}ÿ{ÿÿÿ~ÿ{ÿÿxÿrÿÿÿzÿyÿsÿkÿkÿlÿpÿzÿmÿfÿuÿÿÿÿ¡ÿÿÿÿÿ}ÿcÿ}ÿwÿGÿtÿRÿ^ÿ`ÿaÿeÿ^ÿpÿÿ~ÿÿÿÿÿÿxÿÿÿÿzÿÿÿÿzÿ|ÿÿ|ÿwÿwÿÿ¤ÿÿsÿhÿrÿÿÿÿÿÿÿÿÿÿÿÿwÿÿÿÿÿ{ÿÿÿÿÿÿÿÿÿÿÿÿÿ:ÿñüÈýÿÿÿ¡ÿÿÿÿÿÿÿÿÿÿÿÿÿÿÿÿÿÿ ÿ¢ÿÿÿÿ®ÿÿÿÿÿ¢ÿÿÿ£ÿÿÿÿÿÿÿÿÿÿÿÿÿÿÿÿÿÿÿ{ÿÿÿ´ÿ¤ÿ«ÿÿÿÿÿÿÿÿ~ÿ]ÿ©þ¼ü1þWÿÿ}ÿÿÿÿÿÿqÿLÿÿyÿÿÿÿÿÿÿ¡ÿ¤ÿ¢ÿ ÿÿÿÿÿÿÿÿ ÿÿ¦ÿÿÿÿ ÿÿÿÿÿ³ÿÿÿÿÿ¤ÿÿÿÿÿÿÿÿÿÿÿÿÿÿÿÿÿÿÿÿÿ¢ÿÿÿÿÿÿÿ§ÿ¡ÿÿÿÿOÿâýúü0ýGþïþ.ÿ_ÿÿÿÿÿ§ÿªÿ¡ÿÿÿÿÿÿÿ£ÿÿÿªÿÿAÿpÿÿÿÿÿÿÿÿÿÿÿ¥ÿÿÿÿÿÁþ+þ¿þoÿÿÿÿÿ¡ÿ¡ÿ¦ÿÿÿÿÿÿÿ¤ÿÿÿÿÿÿÿÿÿ¨ÿÿ¢ÿÿÿÿÿÿÿ¤ÿ ÿÿÿ¨ÿ¡ÿÿÿÿÿÿ ÿÿÿÿÿÿÿÿÿÿÿÿÿÿÿÿÿ«ÿÿÿÿÿÿÿÿÿÿÿ®ÿÿÿÿÿÿÿ¤ÿ«ÿ©ÿÿÿÿ­ÿ²ÿ¥ÿÿÿÿÿÿÿÿÿÿÿÿÿÿÿÿµÿ¡ÿÿ£ÿ¤ÿÿÿ¤ÿÿ¥ÿÿ£ÿ¡ÿ£ÿÿÿÿÿÿ ÿ©ÿÿÿ¦ÿ¥ÿ¨ÿªÿÿÿ ÿªÿ¤ÿ¥ÿ¤ÿÿ¦ÿ§ÿÿÿÿÿ¨ÿ«ÿ¡ÿÿÿÿÿÿÿ³ÿ­ÿÿÿÿÿÿ¦ÿ¡ÿªÿÿ¬ÿÿÿ¡ÿ£ÿ¢ÿ¦ÿÿÿÿÿ¡ÿ¢ÿÿÿÿÿÿ¨ÿ¡ÿ¡ÿÿÿÿÿÿÿÿ£ÿ¢ÿÿÿÿÿÿÿÿÿÿªÿÿÿÿ§ÿ ÿ¨ÿ«ÿ¤ÿ¨ÿªÿ¦ÿ®ÿ¦ÿ¨ÿ¦ÿ¦ÿªÿªÿÿ ÿ ÿÿÿÿ¥ÿ¨ÿ£ÿ§ÿÿÿ§ÿ¸ÿ¬ÿ¦ÿ§ÿ ÿÿ³ÿ©ÿ¢ÿ¶ÿ¤ÿ¡ÿ¯ÿ¯ÿ ÿ¢ÿ£ÿ±ÿ«ÿ³ÿ±ÿ«ÿªÿ©ÿ¦ÿ°ÿ§ÿÿÿ£ÿ¤ÿÿªÿ·ÿ¤ÿÿÿ²ÿÿ¨ÿ¥ÿ¢ÿªÿ¯ÿªÿ´ÿ©ÿ¬ÿ«ÿ§ÿ¥ÿ®ÿ­ÿ¢ÿÿÿ±ÿÿ©ÿ«ÿ±ÿ§ÿ ÿ¢ÿ¢ÿ¢ÿ¬ÿ£ÿ¨ÿ¦ÿ©ÿ¦ÿ¥ÿ¨ÿ¦ÿ¡ÿ¶ÿÿÿ¯ÿ§ÿ·ÿ®ÿÿÿ¤ÿ§ÿÿÿÿ§ÿ¦ÿ«ÿ¨ÿ¢ÿ¦ÿ©ÿªÿ§ÿ¡ÿÿ¬ÿ§ÿÿÿÿÿÿÿ ÿÿ§ÿ°ÿ£ÿ ÿ¥ÿ¡ÿÿ£ÿÿ©ÿÿ®ÿÿ£ÿªÿ§ÿ¨ÿ¬ÿ§ÿ§ÿ¨ÿ ÿÿÿÿ¤ÿ©ÿ¯ÿ­ÿÿ£ÿÿ¨ÿÿÿÿ©ÿ¦ÿ ÿ§ÿ¤ÿÿ¢ÿ ÿ¨ÿ®ÿ³ÿ±ÿ¬ÿ«ÿ¦ÿÿ£ÿªÿ ÿ¢ÿÿÿ¦ÿ£ÿ¨ÿ­ÿ¥ÿÿÿ´ÿ¤ÿ¨ÿ±ÿ§ÿ²ÿªÿÿ¡ÿ±ÿ¹ÿ¢ÿ ÿ¨ÿÿ¸ÿ£ÿÿ¡ÿÿÿÿ¦ÿ¦ÿ ÿ£ÿ¢ÿÿ®ÿ¦ÿ¤ÿÿªÿµÿ¥ÿÿ ÿ¢ÿ¡ÿÿ¨ÿ¨ÿ£ÿ ÿÿÿ«ÿ¿ÿ¸ÿ¨ÿÿÿ·ÿªÿ¦ÿÿÿÿÿ¡ÿ¨ÿ¡ÿÿÿÿ¡ÿÿ¡ÿ¡ÿ¤ÿ¤ÿ¡ÿ¡ÿ£ÿ§ÿ°ÿ ÿ¯ÿ¤ÿ¦ÿ¢ÿÿÿÿ¨ÿªÿ¥ÿ§ÿ¯ÿ¨ÿ¯ÿ ÿ§ÿ¡ÿ¤ÿ¢ÿ£ÿ¢ÿ¦ÿ­ÿ©ÿ­ÿÿÿÿÿÿÿ¦ÿ£ÿÿ¦ÿ©ÿ ÿ£ÿÿ·ÿÿªÿ­ÿÿ¦ÿ¦ÿ£ÿ¥ÿ¨ÿ®ÿ·ÿ°ÿ­ÿ¦ÿÿÿÿ·ÿ¡ÿÿ¨ÿ§ÿ¨ÿ¡ÿÿ£ÿ²ÿ¦ÿÿÿ¨ÿ§ÿ¡ÿ ÿÿÿ¨ÿ®ÿ¤ÿ¢ÿÿ£ÿ¦ÿÿÿ¥ÿÿ­ÿÿ¦ÿ¤ÿ¢ÿ¥ÿ«ÿ®ÿ£ÿÿªÿÿ¤ÿ¦ÿ°ÿ£ÿÿ§ÿ«ÿÿÿÿ¯ÿ¯ÿ¤ÿÿ­ÿÿÿ¢ÿ¡ÿ£ÿÿ¦ÿ¥ÿÿÿ¡ÿ ÿÿÿ¡ÿÿ¢ÿªÿ¤ÿ«ÿÿ¡ÿ¥ÿ£ÿÿÿÿ¯ÿ±ÿ¨ÿÿÿÿÿÿÿÿ¨ÿ¤ÿÿÿ ÿ£ÿ¢ÿÿÿ¤ÿ£ÿÿÿ¡ÿ¨ÿ«ÿ­ÿ ÿÿ§ÿ¥ÿÿÿÿÿ¥ÿ¡ÿ ÿ³ÿÿ¤ÿÿÿÿ¦ÿªÿ ÿ£ÿ¡ÿÿÿÿ¡ÿ´ÿÿÿ£ÿ£ÿ¨ÿ¤ÿ¨ÿ«ÿ§ÿÿ©ÿ®ÿ£ÿ§ÿ®ÿ©ÿªÿ¥ÿ³ÿ»ÿÿÿÿ©ÿÿ«ÿ¡ÿÿÿÿÿ¢ÿ¢ÿÿ¡ÿ¿ÿ§ÿ¬ÿ´ÿ¥ÿ«ÿÿÿÿÿÿÿ ÿ¤ÿ¡ÿÿÿÿÿÿ­ÿÿÿ¯ÿÿÿÿ«ÿ§ÿ¥ÿÿ ÿ¥ÿÿ£ÿªÿÿÿÿÿÿÿÿÿ°ÿ¡ÿ£ÿ£ÿÿÿÿÿÿÿÿÿÿÿÿ£ÿÿÿÿÿÿÿÿÿÿÿÿÿÿÿÿÿÿÿÿÿÿÿÿÿÿÿÿÿÿÿÿÿÿÿÿÿÿÿ ÿÿÿÿÿÿÿÿÿÿÿÿÿÿÿÿÿÿÿÿÿÿÿÿÿÿ}ÿ¤ÿÿÿsÿÿÿÿÿÿÿÿÿÿÿÿÿÿ}ÿzÿÿyÿÿÿzÿÿÿÿÿÿÿÿÿÿÿ~ÿÿÿÿ¥ÿ¨ÿÿÿÿ£ÿÿÿÿ ÿÿ¡ÿ¥ÿÿÿ§ÿ¥ÿ§ÿÿÿÿ¥ÿ ÿÿÿÿÿ¡ÿ¤ÿ¡ÿÿ¤ÿÿÿ£ÿÿ©ÿÿÿyÿÿÿÿÿ§ÿ¢ÿ¡ÿÿ¨ÿ·ÿ¡ÿÿÿÿÿÿ¬ÿÿ¥ÿ¥ÿÿÿÿÿ§ÿÿÿÿÿÿÿÿÿÿÿÿ¥ÿ£ÿ¨ÿ·ÿ¢ÿÿÿ¤ÿ¦ÿ£ÿ£ÿ ÿ­ÿ®ÿÿ¨ÿ¢ÿ£ÿªÿ¤ÿ£ÿ¡ÿÿÿÿÿÿÿÿÿÿÿÿÿÿÿÿ¦ÿÿÿ¦ÿ©ÿ§ÿÿ·ÿÿ£ÿªÿ¦ÿ¢ÿ¥ÿ©ÿ§ÿ¥ÿ¢ÿÿÿÿÿÿ¦ÿ¨ÿÿÿ¦ÿÿÿ¢ÿÿÿ¥ÿªÿÿÿ¢ÿ¥ÿÿÿÿ ÿ¤ÿÿ¡ÿÿÿ¢ÿ£ÿ£ÿ¢ÿÿÿÿÿÿÿÿ°ÿÿ¡ÿÿÿ®ÿ´ÿªÿÿ¨ÿ§ÿÿÿÿÿªÿªÿ¥ÿÿÿÿÿÿÿÿ©ÿ¤ÿÿ¡ÿ£ÿÿ¤ÿ±ÿ ÿ ÿÿ¢ÿ¦ÿ±ÿÿÿ¬ÿÿÿÿÿÿÿÿÿÿÿÿ¦ÿ£ÿÿÿÿÿ¤ÿ¢ÿÿÿÿÿÿªÿÿÿÿÿ¤ÿÿÿ¤ÿ«ÿÿÿÿ¤ÿÿÿÿÿ¡ÿ¨ÿ³ÿ¥ÿÿÿÿ«ÿ¨ÿ¥ÿÿÿ ÿ©ÿÿ¢ÿÿ¦ÿ¤ÿÿÿÿ¢ÿ¦ÿ§ÿÿÿÿÿÿÿÿÿÿÿÿÿ¢ÿÿÿ¢ÿÿÿÿÿÿÿÿÿÿÿÿÿ{ÿ¥ÿÿÿÿ ÿÿÿÿ¬ÿÿ¬ÿÿÿÿ|ÿÿÿÿÿÿ{ÿÿÿÿÿÿÿÿÿÿÿÿÿÿ¤ÿÿÿÿÿÿ¡ÿ¢ÿÿÿÿxÿÿ¡ÿÿÿÿÿÿÿÿÿÿÿÿÿÿÿÿÿÿÿÿ¡ÿÿÿÿ ÿ¬ÿ©ÿÿÿ¥ÿ¨ÿ~ÿ«ÿ¤ÿÿ£ÿ¡ÿÿÿ®ÿÿÿÿ¤ÿÿÿÿÿ~ÿÿÿÿÿÿÿÿÿÿÿÿÿ ÿÿÿÿÿÿÿÿ¢ÿÿÿÿÿ§ÿ£ÿÿÿ ÿÿÿÿÿ¥ÿÿÿyÿ}ÿÿÿÿÿÿ¥ÿ¥ÿÿÿ ÿÿÿÿÿÿÿÿÿÿÿÿÿ£ÿÿÿÿ¨ÿ¦ÿÿÿÿÿÿ£ÿ«ÿ£ÿ¯ÿÿÿÿ¨ÿÿÿ¤ÿ¦ÿÿÿÿ¯ÿ´ÿÿÿÿÿ¡ÿ¤ÿÿÿÿÿ ÿ¢ÿÿÿ¢ÿÿÿÿ¨ÿ«ÿ¦ÿÿ¡ÿ£ÿ£ÿ¡ÿÿÿÿÿÿÿÿÿÿÿÿÿÿÿÿÿ«ÿªÿÿÿµÿÿÿÿÿ±ÿÿÿÿ ÿ¤ÿÿ¬ÿÿÿÿÿÿ¢ÿ£ÿ£ÿÿÿ ÿÿÿÿ«ÿÿÿÿÿÿ ÿÿÿªÿÿÿÿÿ¤ÿÿÿ¡ÿ¡ÿÿÿÿÿÿÿÿÿ¨ÿÿÿÿÿ§ÿ®ÿ¨ÿ§ÿÿÿÿÿÿÿÿ ÿ¤ÿ¢ÿ ÿÿÿÿÿÿÿÿÿÿÿÿÿ¨ÿÿÿ¢ÿ«ÿ¢ÿÿ£ÿ¡ÿÿÿÿÿÿ¡ÿ£ÿxÿ«ÿ¤ÿ¦ÿ«ÿÿÿ§ÿ£ÿ±ÿÿ®ÿ§ÿÿÿ£ÿÿ¥ÿÿÿÿÿÿÿ ÿÿÿÿÿ ÿÿÿÿÿÿÿÿÿÿ¤ÿÿÿÿªÿ­ÿÿÿ§ÿ¡ÿÿÿ¦ÿÿÿÿÿÿÿÿÿÿ¡ÿÿÿ¢ÿ¨ÿÿÿÿÿÿÿÿÿÿÿÿÿÿÿÿÿÿÿÿÿÿÿÿÿÿÿÿÿÿÿ ÿÿÿÿÿÿÿÿÿ¤ÿ¡ÿÿ±ÿÿÿ£ÿÿÿÿ­ÿÿ ÿÿ¢ÿÿÿÿÿÿÿÿÿÿÿÿ ÿ¥ÿ¨ÿ¨ÿÿÿÿÿÿÿÿÿÿÿÿÿÿÿÿ¦ÿ¤ÿÿÿÿ¦ÿ£ÿÿ¤ÿÿ¥ÿÿ ÿ­ÿÿ¥ÿÿ¥ÿÿÿÿÿÿÿÿ¦ÿ§ÿÿÿÿ ÿÿÿÿ ÿ¨ÿ ÿÿÿ¨ÿ§ÿ§ÿÿÿÿ£ÿ¡ÿÿÿ£ÿÿÿÿÿÿÿÿ¤ÿÿÿÿÿÿÿ°ÿ¢ÿ­ÿÿ£ÿÿÿÿÿÿÿÿÿ¤ÿ­ÿÿÿ ÿÿÿÿÿÿÿÿÿÿÿÿ¢ÿ¨ÿÿÿÿ¤ÿ®ÿ¦ÿÿÿÿ¢ÿ§ÿ©ÿÿÿÿÿÿ¡ÿÿÿÿ´ÿ¡ÿ ÿÿÿÿÿÿÿÿÿÿÿÿÿÿÿÿÿÿÿÿÿÿÿÿ¢ÿ¦ÿÿÿÿÿÿÿÿÿÿÿÿÿÿ£ÿÿ ÿÿ¤ÿ£ÿ¦ÿ¦ÿ¡ÿ¨ÿÿÿÿÿÿÿÿÿ ÿÿ¦ÿ­ÿªÿ©ÿ§ÿÿÿÿÿÿÿ©ÿÿÿÿÿ¢ÿªÿÿÿÿ¯ÿxÿwÿÿÿ ÿ ÿÿ­ÿÿ¥ÿ¡ÿÿuÿ¯ÿÿ­ÿÿ±ÿ¤ÿÿ ÿ§ÿÿ£ÿÿÿÿÿzÿyÿwÿrÿwÿÿÿÿÿ¢ÿÿÿÿ¤ÿÿÿ¡ÿÿ£ÿÿÿÿªÿÿÿ¦ÿÿÿ§ÿÿÿÿÿ¤ÿÿÿ¥ÿÿÿÿ ÿªÿÿÿýþLÿÿmÿKÿeÿÿ¡ÿÿÿÿÿ§ÿÿÿ¯ÿ¤ÿ¦ÿÿ²ÿ©ÿÿÿÿÿ¢ÿ®ÿÿ©ÿ¡ÿÿÿÿÿÿÿÿ£ÿÿÿ¦ÿ¥ÿÿÿ¦ÿÿÿÿÿÿvÿÿÿ¢ÿ¥ÿÿ³ÿ®ÿ¦ÿ°ÿ­ÿ£ÿÿÿÿÿªÿ§ÿ¨ÿÿ£ÿÿÿ¦ÿ¥ÿ¡ÿ£ÿÿ ÿ¢ÿ¡ÿÿÿÿÿPÿÿÿ&ÿ3ÿZÿzÿÿ`þÿyÿxÿ]ÿÿÿ©ÿ¢ÿ ÿ«ÿ­ÿÿÿÿ¤ÿ«ÿ£ÿÿÿ¡ÿÿ¡ÿ§ÿ¦ÿÿÿÿÿ¢ÿÿ¥ÿ¥ÿÿÿÿÿ¥ÿÿ¦ÿ ÿªÿ ÿ¦ÿ§ÿÿÿÿªÿ¡ÿÿÿÿÿÿ¡ÿÿ§ÿ©ÿÿÿ£ÿ©ÿ¬ÿÿÿÿ¢ÿÿÿÿÿÿ¨ÿÿ«ÿÿ¥ÿ¦ÿªÿ§ÿ¥ÿ¤ÿÿÿÿÿÿ¦ÿ£ÿ¡ÿÿÿ£ÿÿÿÿÿÿ¥ÿ¨ÿÿÿÿ³ÿÿÿ´ÿÿ~ÿÿÿ§ÿÿÿ¨ÿÿ¤ÿ­ÿÿªÿ·ÿªÿÿ¦ÿ¬ÿÿÿ¤ÿ­ÿÿÿÿ¢ÿÿÿÿÿ¢ÿÿÿÿ¦ÿ£ÿÿ ÿ¡ÿÿÿÿÿÿÿÿ£ÿÿÿ¤ÿ²ÿÿ£ÿ£ÿ¨ÿÿÿÿÿÿÿÿ®ÿ§ÿÿ£ÿ¢ÿ¢ÿÿÿÿÿÿÿÿÿÿÿÿ­ÿ¥ÿ¦ÿÿÿÿ ÿÿ ÿ«ÿ¡ÿ£ÿÿÿ¡ÿÿÿÿÿÿ}ÿÿÿÿ~ÿÿ|ÿÿÿÿÿÿÿ¦ÿÿÿÿpÿnÿÿÿÿÿÿÿÿÿ|ÿÿÿÿÿÿÿÿ~ÿÿÿ~ÿ{ÿÿÿyÿ}ÿÿyÿxÿsÿÿÿÿxÿÿÿÿÿÿÿÿÿÿÿÿÿÿÿÿÿÿÿ{ÿÿÿÿÿÿÿÿÿÿzÿqÿzÿÿÿ}ÿÿÿxÿÿÿÿÿÿÿ©ÿ¯ÿ£ÿÿ¢ÿÿÿ¬ÿÿÿ¡ÿ¡ÿ¢ÿ¡ÿÿ¢ÿ¤ÿÿ§ÿ¢ÿÿ£ÿÿÿ£ÿ£ÿÿÿÿ¤ÿÿ¬ÿ¦ÿÿÿÿÿÿÿÿÿ ÿÿÿÿÿÿ¯ÿÿªÿÿÿ£ÿÿÿÿÿÿWÿÿÿqÿÿ¼ÿÿÿÿÿ¢ÿÿ©ÿ¡ÿ¢ÿ ÿÿ£ÿÿÿ¦ÿÿÿÿÿ¦ÿÿ ÿ¤ÿÿÿÿÿÿÿÿÿÿ©ÿ©ÿÿÿzÿÿÿIÿóþ¦þþíýýþSÿkÿmÿdÿXÿuÿÿÿ~ÿ~ÿÿÿÿÿÿÿÿÿzÿuÿ|ÿÿÿvÿsÿyÿfÿhÿÿmÿjÿpÿqÿvÿÿÿÿÿÿÿÿÿyÿuÿ|ÿxÿMÿuÿMÿnÿgÿ]ÿLÿSÿxÿÿvÿÿÿÿÿsÿÿÿ{ÿÿÿÿÿÿyÿzÿÿÿ}ÿuÿzÿÿxÿÿÿÿÿÿÿÿÿwÿÿÿÿÿÿÿÿÿÿÿÿÿÿÿÿÿ ÿÿÿÿÿÿoÿ¯þøû±þ|ÿÿ¥ÿÿÿÿÿÿÿÿÿÿÿÿÿÿ ÿÿÿÿÿÿÿÿÿÿ¥ÿÿÿÿÿÿÿÿÿÿÿÿÿÿÿÿÿÿÿÿÿÿÿÿÿÿÿÿÿÿÿÿÿÿÿÿÿÿÿÿÿPÿuþKý®þsÿÿÿÿÿÿÿWÿÜþ þ"ÿÿÿÿÿÿÿÿÿÿÿÿÿÿÿÿÿÿÿÿÿÿÿÿ¡ÿÿ~ÿrÿÿÿÿÿÿÿÿ ÿÿÿÿÿÿÿÿ§ÿÿÿÿÿÿÿÿÿÿÿ­ÿÿÿÿ¦ÿ¡ÿÿÿÿÿÿÿÿÿÿýüÚýÛþGÿaÿvÿÿ«ÿÿÿ¦ÿÿ}ÿÿÿÿ¤ÿ«ÿ£ÿÿÿÿÿÿmÿÿÿÿÿÿÿÿÿ§ÿªÿ½ÿÿÿÿÿÿ?ÿÿZÿÿÿÿÿ¢ÿÿ¡ÿ¥ÿÿÿÿÿÿÿ¥ÿÿÿÿ«ÿÿÿÿÿÿÿ¢ÿÿÿÿÿÿÿÿÿÿÿ¢ÿÿ¡ÿ¬ÿ®ÿ ÿ¥ÿ¤ÿÿÿÿÿÿ¦ÿ¢ÿ¡ÿÿÿÿ¡ÿÿÿÿÿÿ¦ÿÿ©ÿ§ÿÿÿÿÿ£ÿ°ÿÿÿÿÿÿÿ£ÿ¨ÿ®ÿ¤ÿÿÿÿ¦ÿ¥ÿ ÿÿÿ¥ÿÿÿÿÿÿÿÿÿÿÿ¦ÿÿªÿÿ¦ÿÿÿÿ ÿ§ÿ§ÿ°ÿºÿÿ£ÿÿ¡ÿÿÿÿ ÿÿÿÿÿÿ¡ÿÿÿ©ÿÿÿ¸ÿÿÿ¥ÿ¡ÿ¥ÿ¥ÿÿ£ÿÿ¨ÿ©ÿ«ÿ¤ÿÿÿÿÿ¡ÿ®ÿÿÿ§ÿ«ÿÿÿÿÿÿÿ¥ÿ¥ÿ¦ÿ¢ÿÿÿ£ÿ£ÿÿ ÿ¬ÿÿÿ¡ÿ¦ÿ¦ÿ£ÿÿ£ÿ¤ÿ§ÿ¡ÿÿÿÿÿÿÿÿ¤ÿ¦ÿÿÿÿ¡ÿ ÿÿÿÿÿ¯ÿ­ÿ£ÿ¨ÿ­ÿ¤ÿ¦ÿ§ÿÿ¢ÿ«ÿ°ÿ·ÿ«ÿ±ÿªÿ¢ÿ¥ÿ§ÿµÿ¨ÿ®ÿ¨ÿÿÿ¦ÿ¨ÿÿ¥ÿÿÿ ÿªÿ­ÿ§ÿ£ÿ¦ÿªÿ®ÿ¥ÿÿ±ÿ©ÿ®ÿªÿ¤ÿ­ÿ«ÿ£ÿ±ÿ¥ÿ«ÿ¦ÿ«ÿ«ÿ¥ÿ¥ÿªÿ¦ÿÿ¥ÿ¯ÿ³ÿ¡ÿÿ¦ÿ¡ÿÿ¤ÿÿ¥ÿ¯ÿ«ÿ¥ÿ©ÿ°ÿ®ÿªÿ­ÿ£ÿ¥ÿÿÿ¥ÿ§ÿ¦ÿ¦ÿ¦ÿ ÿÿ£ÿ±ÿ·ÿ©ÿ¥ÿ®ÿ¥ÿÿ§ÿ¢ÿ£ÿ¤ÿ©ÿ¡ÿÿ£ÿ¦ÿ¨ÿ³ÿ¨ÿ«ÿ¢ÿªÿ¶ÿªÿ ÿ­ÿ¯ÿ ÿÿ¨ÿÿ¢ÿ£ÿ¤ÿ¡ÿÿ¤ÿ¤ÿ©ÿÿÿÿÿ¡ÿ¦ÿ±ÿ³ÿ¢ÿÿÿ£ÿ¥ÿ£ÿ«ÿÿÿÿÿÿ¦ÿÿÿÿ£ÿÿ«ÿ·ÿ±ÿ±ÿ´ÿÿ¦ÿÿ®ÿÿÿÿ©ÿ©ÿ¦ÿ¨ÿ ÿ©ÿ ÿ¨ÿ­ÿ¢ÿ¥ÿ¬ÿ£ÿÿ¨ÿ±ÿÿ¦ÿÿÿ¬ÿ¯ÿªÿ§ÿªÿ¥ÿÿ¦ÿ§ÿ¯ÿ¡ÿÿÿÿÿÿÿ¢ÿ¯ÿÿ§ÿ»ÿ¨ÿ¦ÿÿ¯ÿ³ÿ¤ÿÿ­ÿ²ÿÿ ÿ±ÿ¤ÿ«ÿÿÿÿÿÿ§ÿµÿ±ÿ·ÿÿ¦ÿ¤ÿ¤ÿÿ ÿ¤ÿªÿ©ÿÿÿÿ«ÿ¬ÿ£ÿ²ÿ±ÿ¢ÿÿÿ£ÿ¦ÿÿ¢ÿÿÿ¢ÿÿ§ÿªÿÿÿ¤ÿ¥ÿ«ÿ®ÿµÿ¥ÿ ÿÿ¢ÿ ÿªÿ¥ÿ¥ÿ°ÿ®ÿ¡ÿ¤ÿ±ÿ¦ÿÿ¤ÿÿÿ®ÿ°ÿÿÿ¨ÿ®ÿ£ÿ¦ÿ­ÿ«ÿ«ÿ£ÿÿ§ÿ«ÿ£ÿ¡ÿ¢ÿ¢ÿ¦ÿ¨ÿ¸ÿÿÿÿ ÿÿÿ¤ÿ¤ÿÿ ÿÿÿ ÿÿ ÿ§ÿ¦ÿ®ÿ¥ÿ¥ÿ¡ÿÿÿ¥ÿ°ÿ´ÿ´ÿ«ÿ¦ÿÿ³ÿÿÿ­ÿ¨ÿ ÿÿÿ¤ÿÿÿ¨ÿ¢ÿ¦ÿ¡ÿ®ÿ¥ÿ¨ÿ¬ÿÿÿ£ÿ¦ÿ±ÿ©ÿÿÿ«ÿªÿ¢ÿ»ÿÿ¦ÿÿÿÿ¢ÿ§ÿ¨ÿ®ÿÿ ÿ§ÿÿ¦ÿ¡ÿ¡ÿ£ÿÿ¢ÿ¥ÿ ÿÿ ÿ¨ÿ¢ÿÿÿ¡ÿ³ÿ¡ÿÿÿÿÿ®ÿ°ÿ¢ÿÿÿ ÿÿÿÿ¥ÿ¡ÿ§ÿ¨ÿºÿ¥ÿÿ ÿÿÿÿÿ£ÿ§ÿÿÿÿÿ¦ÿ£ÿÿÿ£ÿ£ÿÿÿÿ¥ÿªÿÿÿ¥ÿÿ«ÿÿÿÿÿ¨ÿ¢ÿ£ÿ¡ÿ ÿ¨ÿÿÿ¢ÿÿÿÿ¦ÿÿ¢ÿÿ¥ÿ§ÿ¦ÿ¥ÿ ÿ£ÿ¡ÿÿÿÿ¢ÿ­ÿÿ©ÿÿ¯ÿ«ÿ£ÿ¥ÿÿ£ÿ§ÿ®ÿ¦ÿÿ²ÿ¦ÿ¥ÿÿ¥ÿ¯ÿ¸ÿÿÿ¥ÿ¤ÿÿ¢ÿ ÿÿÿÿÿÿÿÿÿ·ÿ¦ÿÿÁÿ¦ÿ®ÿ¦ÿ¨ÿ¦ÿ§ÿ¡ÿ¢ÿªÿ§ÿ¤ÿ§ÿ¥ÿÿÿÿÿ¯ÿÿ°ÿ¦ÿ ÿ¤ÿ«ÿ©ÿ¬ÿ ÿÿ¢ÿÿ¦ÿÿµÿ´ÿÿ­ÿÿÿÿÿÿÿÿ¤ÿ§ÿÿÿÿÿÿÿ ÿÿÿÿÿÿÿ¡ÿÿ¢ÿ ÿÿÿÿÿ¢ÿ¡ÿÿÿÿÿÿÿ¢ÿ¡ÿÿÿÿÿÿÿÿÿÿÿÿÿÿÿÿÿ{ÿÿÿÿÿÿÿÿÿÿÿÿÿÿÿÿÿÿÿÿÿÿ¦ÿÿÿÿÿtÿÿÿ{ÿÿÿÿÿÿÿÿÿÿÿÿÿÿÿÿyÿÿÿÿ¦ÿÿÿÿÿÿÿÿÿÿÿÿÿÿÿÿÿ£ÿ£ÿÿÿ¯ÿÿ ÿÿÿ¦ÿÿ¤ÿÿÿÿÿÿ¢ÿ¡ÿÿÿ¡ÿÿÿÿ¡ÿ¡ÿ¶ÿ¦ÿªÿÿÿ ÿ{ÿÿÿÿÿÿÿÿÿÿÿÿ¡ÿ¤ÿ ÿ¢ÿ©ÿÿÿÿ¢ÿÿÿÿ¨ÿÿ ÿÿÿÿÿ¥ÿ£ÿ§ÿ¢ÿ ÿÿÿ¨ÿÿ ÿ§ÿ¡ÿ¦ÿ©ÿ¨ÿ©ÿÿÿ¬ÿµÿÿ¶ÿÿÿ¥ÿ¢ÿÿ¡ÿÿÿÿÿ°ÿ³ÿ¡ÿÿÿÿÿÿÿÿÿÿÿÿÿÿÿ¶ÿ¨ÿ­ÿÿªÿ¥ÿªÿ°ÿÿ¢ÿÿÿÿÿ ÿÿÿ¤ÿÿÿÿ®ÿÿÿÿªÿ¢ÿ´ÿÿµÿÿÿÿÿÿÿÿÿÿÿ£ÿ£ÿ£ÿ£ÿÿ ÿªÿÿÿ©ÿ ÿÿ¤ÿ«ÿ£ÿ¢ÿ¡ÿÿÿ¢ÿ|ÿÿÿÿ§ÿ«ÿÿÿÿÿÿÿÿÿÿ©ÿÿÿÿÿÿÿ«ÿÿÿ©ÿ¦ÿÿ±ÿ¦ÿ½ÿ§ÿ¸ÿ ÿÿÿÿ§ÿÿ¢ÿÿ ÿÿÿÿÿÿÿÿÿÿ¥ÿ¥ÿÿ¤ÿÿÿÿÿÿÿÿÿÿÿ¨ÿÿÿÿÿÿÿÿÿ¦ÿ ÿ ÿ¤ÿÿÿÿÿÿÿ³ÿ±ÿÿ ÿ ÿ¡ÿªÿ©ÿ§ÿÿÿÿ¤ÿÿ¨ÿÿÿ©ÿÿÿÿÿ¤ÿ¥ÿ¢ÿÿÿÿÿ¡ÿÿÿ ÿÿÿ ÿÿÿ ÿÿÿÿÿÿ£ÿÿÿÿÿ¢ÿÿÿÿ©ÿªÿªÿ§ÿ®ÿ§ÿzÿ¦ÿ¡ÿ³ÿ ÿÿÿÿÿÿ ÿ¤ÿÿÿÿ¡ÿ£ÿÿÿÿÿ ÿ§ÿÿÿÿÿÿÿÿÿÿÿÿÿ£ÿÿÿÿÿÿ¢ÿÿÿÿÿ¨ÿÿÿÿ£ÿÿÿÿÿÿÿÿ£ÿ ÿÿÿÿÿÿÿ©ÿ¥ÿÿ©ÿ©ÿÿÿ¦ÿÿ¦ÿÿ¦ÿ ÿ¦ÿ²ÿÿ±ÿÿÿÿÿ©ÿ§ÿÿªÿÿÿÿÿ¡ÿ¤ÿÿÿ¢ÿªÿÿÿÿzÿÿÿÿÿÿ ÿÿÿÿ}ÿÿ¬ÿ¥ÿÿÿÿÿ¦ÿÿÿÿÿÿÿÿÿ ÿ¢ÿÿÿÿÿÿÿÿÿÿ¦ÿÿÿÿÿÿÿÿÿÿÿ ÿ¥ÿ§ÿ¦ÿÿÿÿÿÿ¤ÿ¨ÿ£ÿ¸ÿÿÿÿÿÿ ÿÿ¡ÿ¥ÿÿÿÿ©ÿÿÿÿ ÿªÿÿ£ÿ«ÿ«ÿªÿ¢ÿ£ÿÿÿÿÿÿÿ¢ÿÿÿ ÿÿÿÿÿÿÿÿÿ§ÿÿ~ÿÿÿÿ®ÿÿÿÿ¡ÿ¢ÿ¢ÿÿ£ÿ©ÿÿ ÿÿ£ÿ£ÿÿ~ÿÿÿÿ¥ÿÿÿÿ£ÿ§ÿÿÿÿÿÿÿÿÿÿÿ~ÿÿ ÿ¤ÿÿÿÿÿÿÿ¡ÿ¡ÿÿÿÿÿÿÿÿÿÿÿÿÿÿÿ¡ÿÿ ÿÿÿÿÿÿ ÿÿ¤ÿ ÿ¡ÿÿÿÿÿÿ ÿÿÿÿÿÿÿÿÿÿÿÿÿÿÿÿ¨ÿÿÿÿÿÿÿÿÿÿÿÿ¢ÿ¥ÿÿÿÿ®ÿÿÿ­ÿÿÿ¤ÿÿ£ÿÿ ÿ¡ÿÿÿÿÿ¥ÿÿÿÿÿÿÿÿÿÿÿÿ ÿÿÿ¢ÿ«ÿ ÿÿÿÿÿ¤ÿÿÿÿÿÿ£ÿÿÿÿÿ¡ÿ®ÿÿÿÿÿÿÿ¡ÿ¥ÿÿ ÿÿÿÿÿÿÿÿÿÿÿÿÿ¤ÿ ÿÿÿÿÿÿÿÿÿÿÿ ÿ¥ÿÿÿÿÿÿÿÿÿÿÿÿªÿÿÿÿÿÿÿ¡ÿÿÿÿÿÿ ÿÿ¦ÿ¥ÿÿÿÿ¡ÿÿ¬ÿ¢ÿÿÿÿÿ¤ÿ£ÿÿÿ¤ÿ£ÿÿÿÿÿÿÿÿÿÿÿÿÿÿÿÿÿÿÿ£ÿÿ¡ÿÿÿÿÿÿ¦ÿ¥ÿ ÿ£ÿ©ÿÿÿÿÿÿÿÿ¡ÿ¶ÿÿÿ ÿÿÿÿ£ÿÿÿÿÿÿÿÿÿÿÿÿÿÿÿÿÿ£ÿÿÿ¢ÿÿ ÿÿÿÿÿÿÿÿÿÿÿÿzÿÿªÿ®ÿÿÿ©ÿÿÿjÿÿÿÿÿÿ¡ÿÿ ÿÿÿÿÿ£ÿ¯ÿ©ÿÿÿÿÿÿ¨ÿ³ÿ®ÿ¡ÿÿÿ ÿ­ÿ®ÿÿÿÿ ÿ¡ÿÿÿÿÿÿ­ÿÿÿ¤ÿ¬ÿÿÿÿÿÿÿÿÿÿÿÿÿÿÿ¡ÿÿÿÿ£ÿ¤ÿÿÿÿÿÿ¡ÿ§ÿÿÿÿÿÿÿ¦ÿ§ÿÿÿ©ÿÿÿÿÿÿÿÿÿÿÿÿ¤ÿÿÿ ÿÿÿÿÿÿÿÿÿÿÿ¡ÿ±ÿÿÿÿªÿÿÿÿÿÿ¨ÿÿÿÿÿÿÿÿÿ²ÿÿ ÿÿÿÿuÿÿÿÿ¢ÿÿÿÿÿÿ£ÿÿ ÿÿ¡ÿ¨ÿÿªÿ¦ÿÿÿÿqÿWÿNÿjÿÿÿÿÿÿÿ­ÿ­ÿ«ÿÿ¥ÿÿÿÿÿªÿ¯ÿÿÿÿ¥ÿÿÿ«ÿ¨ÿÿÿÿÿÿÿÿÿ¡ÿÿ¡ÿÿÿÿÿÿªÿÿÿÿÿÿÿÿÿ¨ÿ°ÿ©ÿ¡ÿÿÿÿ¡ÿ°ÿÿ§ÿ£ÿ®ÿÿÿ±ÿ£ÿ§ÿ¤ÿ ÿ¦ÿ ÿÿ¤ÿ°ÿ¡ÿ ÿ ÿ¦ÿ¨ÿÿÿ ÿ¤ÿ ÿÿÿÿ~ÿaÿÿÿ¨ÿ¤ÿ ÿ®ÿ¥ÿ§ÿ¢ÿ¦ÿÿÿÿÿÿÿÿÿÿÿÿÿ«ÿ°ÿÿÿ«ÿÿÿÿÿÿªÿ¨ÿÿpÿÿÿ¢ÿÿ~ÿìþ:þ.ÿuÿÿ*ÿ~ÿÿÿÿ¢ÿ°ÿ²ÿÿ§ÿ°ÿÿªÿ¡ÿÿÿÿÿ§ÿ¨ÿÿÿÿÿÿÿÿÿ§ÿÿ©ÿÿ¨ÿ¢ÿ ÿÿÿÿÿÿÿÿÿÿÿ¤ÿ ÿ«ÿ£ÿ¡ÿ¤ÿÿÿÿÿÿ|ÿÿ¡ÿ ÿÿ¨ÿ«ÿÿ¢ÿÿÿÿÿÿÿ¨ÿÿ«ÿ¬ÿ«ÿÿ ÿ¦ÿÿÿÿÿÿ£ÿ§ÿ£ÿ­ÿ¤ÿÿÿ¡ÿ¤ÿÿ¥ÿ£ÿ§ÿÿ©ÿÿ¬ÿÿÿÿ¢ÿÿÿ®ÿÿÿ£ÿÿÿ¢ÿ¢ÿÿÿÿÿÿÿ¢ÿÿÿ£ÿ¨ÿ¢ÿÿ®ÿ¤ÿÿ¢ÿÿÿ¨ÿÿÿÿÿ¡ÿ ÿ¨ÿ£ÿÿÿ§ÿ¤ÿ§ÿ¨ÿ¥ÿ¥ÿÿÿÿ¨ÿ®ÿ§ÿ§ÿÿ~ÿ¯ÿ©ÿ ÿ¢ÿÿ¢ÿ¦ÿ¢ÿÿÿÿÿÿÿÿÿÿÿÿÿÿÿÿÿªÿ¥ÿÿÿÿÿÿ§ÿ£ÿÿÿÿÿÿÿÿÿ«ÿÿÿÿ¡ÿÿ{ÿÿÿÿzÿÿ~ÿÿÿ¤ÿÿÿÿsÿxÿÿÿ§ÿÿÿÿÿÿoÿwÿÿÿsÿuÿoÿÿvÿÿÿÿÿpÿrÿÿÿÿÿÿÿÿvÿÿÿÿÿÿÿÿÿÿÿ¢ÿÿÿÿÿÿÿÿÿÿ|ÿzÿÿÿÿ«ÿÿ{ÿÿÿÿrÿ}ÿÿÿtÿÿÿÿÿÿÿÿÿÿÿ¥ÿ§ÿÿÿÿÿÿ£ÿ ÿ£ÿÿÿ¦ÿ§ÿ¤ÿ¡ÿÿÿÿÿÿÿ¡ÿ£ÿ«ÿ ÿÿÿ¥ÿÿ¡ÿ¬ÿÿÿÿÿÿ¡ÿÿÿ±ÿÿÿÿÿÿÿÿ¯ÿÿÿ¢ÿÿÿÿÿ[ÿÕþþ=ÿÿÿ³ÿÿÿÿÿ²ÿ¬ÿªÿ£ÿÿÿÿÿÿÿ¢ÿÿ©ÿ ÿÿÿÿ ÿÿÿ ÿÿÿªÿÿÿ¡ÿÿÿÿÿÿÿÿÿCÿþtþeþýoýÅþ`ÿUÿDÿEÿXÿpÿtÿ}ÿtÿnÿxÿÿuÿÿ~ÿÿÿÿsÿzÿÿ£ÿÿÿzÿjÿaÿrÿtÿdÿgÿfÿzÿxÿÿÿ~ÿÿÿÿÿÿÿyÿuÿÿqÿqÿ`ÿDÿDÿGÿgÿkÿwÿÿÿÿ¤ÿÿ§ÿÿÿÿÿÿÿÿÿÿyÿtÿzÿÿÿxÿvÿÿqÿ~ÿÿÿÿyÿÿÿÿÿÿÿÿÿÿxÿ~ÿÿÿÿ~ÿÿÿÿÿÿÿÿÿÿÿ|ÿ;ÿý3þ\ÿÿÿ¡ÿÿ|ÿÿÿÿÿÿÿÿÿ{ÿÿÿ¢ÿÿÿÿÿÿÿÿÿ¤ÿÿÿÿ¡ÿ}ÿÿÿÿÿÿÿÿÿÿ¡ÿÿ ÿÿÿÿÿÿÿÿÿÿÿ|ÿ}ÿÿÿÿ£ÿÿÿÿ¥ÿÿÿÿÿ,ÿ.þðýýþÿÿÿÿÿÿÿéþDþþhÿÿÿÿ£ÿÿÿ¥ÿ£ÿÿÿÿÿ ÿÿÿÿÿÿÿÿÿÿÿÿÿÿÿÿÿÿÿÿÿÿÿÿÿÿ¦ÿÿ¨ÿÿ¨ÿÿÿÿÿÿÿÿÿÿÿ ÿ¦ÿ¨ÿÿ¢ÿÿÿÿÿÿÿÿÿmÿþpýfýÊþaÿÿÿÿÿÿ¦ÿÿ ÿ´ÿÿÿ¢ÿÿÿ¢ÿÿÿÿ¤ÿÿÿ¦ÿÿÿÿÿÿÿÿ ÿ©ÿ©ÿÿ§ÿÿ®ÿÿÿÿÿÿ¡ÿÿÿÿÿÿÿÿÿ ÿ£ÿÿÿÿ¤ÿ©ÿ¢ÿ¢ÿÿÿÿÿÿwÿZÿrÿÿÿÿÿ¥ÿÿÿÿÿ¥ÿÿÿÿÿ§ÿÿÿÿ¢ÿÿÿ§ÿ®ÿ£ÿÿ¬ÿÿÿÿÿÿpÿjÿÿ¢ÿ ÿÿÿÿ©ÿ¥ÿÿÿ¤ÿÿ³ÿÿ ÿÿÿÿ±ÿªÿ ÿÿÿÿÿ³ÿªÿÿÿÿÿ£ÿ§ÿªÿÿÿÿÿÿÿÿ­ÿÿÿÿ£ÿ ÿÿÿÿÿ¡ÿ ÿÿÿÿÿÿÿÿÿÿÿÿÿÿÿÿÿÿ¨ÿ¢ÿ¤ÿ³ÿÿ´ÿ«ÿ¢ÿ¡ÿÿÿ¡ÿÿ¦ÿ«ÿÿÿÿÿÿ£ÿ©ÿÿÿÿ ÿÿÿÿÿÿÿÿÿÿµÿ¨ÿÿÿ¢ÿÿÿªÿ«ÿÿ¦ÿ¡ÿ£ÿ©ÿ¤ÿ ÿ¨ÿ®ÿÿÿÿÿÿÿÿÿÿ ÿÿÿÿÿÿÿÿÿ¡ÿ£ÿÿ¬ÿ§ÿ¨ÿ³ÿ®ÿ¥ÿ¤ÿ¡ÿÿ©ÿ¹ÿ«ÿ¨ÿ¬ÿ§ÿ ÿ¡ÿ¢ÿ³ÿ³ÿ¬ÿ¸ÿ¬ÿ¨ÿ©ÿ¤ÿ£ÿ³ÿÿ¦ÿ¥ÿ¦ÿ©ÿªÿ¦ÿ¥ÿ²ÿ°ÿ®ÿµÿ±ÿ£ÿªÿ²ÿªÿ©ÿªÿ°ÿ³ÿ¨ÿ¡ÿ¡ÿ«ÿ¯ÿ¨ÿ¬ÿ¨ÿÿ£ÿ¥ÿ­ÿ¡ÿÿ£ÿ²ÿ¯ÿ¨ÿ³ÿ«ÿªÿ«ÿ§ÿ¤ÿ£ÿ¦ÿ«ÿ§ÿ¸ÿ¯ÿ¥ÿ¢ÿ¤ÿ³ÿ¶ÿ ÿÿ¡ÿ­ÿ¯ÿ¦ÿÿ¡ÿ¡ÿ ÿªÿ¬ÿ¦ÿ£ÿÿÿ¨ÿ¤ÿÿÿ£ÿ¶ÿ·ÿ»ÿ·ÿ©ÿ±ÿ£ÿÿ ÿ ÿ¢ÿ¤ÿ ÿ©ÿ«ÿ¦ÿ£ÿ©ÿ©ÿ§ÿ­ÿ¯ÿ¡ÿ¨ÿªÿ¡ÿ¢ÿ§ÿ¦ÿ¢ÿ£ÿ¨ÿ¬ÿ¯ÿÿÿÿ ÿ¤ÿ¢ÿÿ_ÿlÿÿ¬ÿÿÿ¬ÿÿ«ÿ«ÿ¥ÿ¡ÿÿ¡ÿÿÿÿ¬ÿ¤ÿÿÿ§ÿ¬ÿ¡ÿÿ©ÿÿ¬ÿ£ÿ¨ÿªÿ°ÿ­ÿ©ÿªÿ§ÿÿ ÿ¼ÿ¢ÿÿ¦ÿ¬ÿ¨ÿ ÿ ÿ¥ÿ¥ÿ¥ÿ«ÿ²ÿ®ÿ¨ÿÿÿÿÿÿ ÿ´ÿ±ÿ ÿ¥ÿ¬ÿ¥ÿÿ¥ÿ­ÿ¤ÿÿ«ÿ«ÿÿ£ÿ©ÿ§ÿ¦ÿÿ°ÿ³ÿ«ÿ§ÿ¤ÿ¬ÿ»ÿ¾ÿ°ÿ«ÿ£ÿÿÿÿÿ§ÿ¥ÿÿÿ¡ÿ©ÿ¯ÿ¬ÿ£ÿÿÿ¤ÿ¦ÿ¢ÿÿ¤ÿÿÿ¢ÿ ÿÿÿÿ¦ÿ¬ÿ©ÿ¡ÿ£ÿ¨ÿÀÿªÿªÿ ÿÿÿÿ¨ÿ®ÿ­ÿ¥ÿÿ¨ÿªÿ ÿ¢ÿÿÿªÿ­ÿ¬ÿ£ÿÿ¢ÿ©ÿ ÿ©ÿ­ÿªÿ®ÿªÿ¡ÿ¥ÿ§ÿ¦ÿ¡ÿÿ¡ÿ¥ÿÿÿ©ÿ¢ÿÿÿÿ¢ÿ©ÿªÿ¦ÿ£ÿ¤ÿ§ÿ ÿÿÿªÿ¤ÿ­ÿ¥ÿ£ÿÿÿÿÿÿÿ«ÿ½ÿ¯ÿ´ÿ±ÿ¤ÿÿ¤ÿ­ÿ©ÿ¡ÿ¢ÿ§ÿ¢ÿÿ¢ÿªÿ·ÿ¢ÿ¦ÿÿ¦ÿ¬ÿ¢ÿÿ®ÿ´ÿÿÿÿÿ¤ÿ¤ÿÿÿÿ«ÿ£ÿÿÿ¢ÿªÿ¢ÿ¢ÿ£ÿ¨ÿ¨ÿ¦ÿ£ÿ¡ÿÿÿªÿ¨ÿ¡ÿÿÿÿÿ¯ÿ°ÿ©ÿ¢ÿ¦ÿ£ÿ¦ÿ«ÿÿ¨ÿ³ÿ®ÿ¢ÿÿ¡ÿ©ÿ§ÿ²ÿÿ´ÿ ÿªÿ¤ÿ»ÿ®ÿÿÿÿÿÿ£ÿ¶ÿ©ÿÿ©ÿ³ÿªÿ¡ÿ¡ÿ¢ÿÿÿÿÿÿÿ¤ÿ±ÿÿÿÿÿ¦ÿ¦ÿ§ÿÿÿ¨ÿ§ÿÿ¢ÿ«ÿ ÿ¢ÿÿ¥ÿÿ ÿÿÿÿÿÿ­ÿ§ÿÿÿ ÿ¦ÿ¤ÿ¤ÿ¯ÿ¦ÿ©ÿ©ÿ ÿ®ÿ¦ÿ·ÿÿ¦ÿ©ÿ®ÿ²ÿ«ÿ¡ÿÿÿ£ÿ§ÿÿÿÿ²ÿ«ÿ¤ÿªÿ«ÿ§ÿÿÿÿÿÿÿÿÿÿÿÿÿ¤ÿ¨ÿÿÿÿÿÿÿ¯ÿ´ÿÿÿ§ÿªÿ³ÿ±ÿ¤ÿ ÿÿÿ¢ÿÿ§ÿ°ÿ¬ÿ¨ÿ§ÿ¢ÿ¢ÿÿÿÿÿÿÿ§ÿÿÿ¤ÿ¯ÿ ÿÿ£ÿÿ¦ÿÿ­ÿ£ÿÿÿÿ¤ÿ£ÿÿ©ÿ¦ÿÿÿ¡ÿÿÿÿÿ¤ÿ¥ÿ¦ÿÿÿÿÿÿÿÿÿÿÿÿÿ{ÿÿÿÿ~ÿÿÿÿÿÿÿÿÿÿÿÿÿ{ÿÿÿÿÿÿÿÿÿÿÿÿÿÿÿÿÿÿÿÿÿÿÿÿ ÿÿÿÿÿÿÿÿÿÿÿÿÿÿÿÿÿÿÿÿÿÿ~ÿÿÿÿÿÿÿÿÿÿ{ÿÿÿÿÿÿÿÿÿÿÿÿÿÿÿ¡ÿÿÿ©ÿÿÿÿÿÿÿ£ÿÿÿÿ§ÿÿÿÿÿÿÿÿÿ§ÿÿÿ©ÿÿ¦ÿÿ¥ÿ£ÿÿÿÿÿ¥ÿÿÿÿ£ÿ¤ÿ¦ÿ¦ÿÿÿÿÿ¤ÿÿ ÿÿÿµÿÿÿÿ¨ÿ¡ÿÿÿÿ£ÿªÿÿÿÿÿÿÿ¡ÿÿÿ¢ÿ¢ÿ©ÿÿ£ÿ¦ÿÿ¦ÿÿÿ¢ÿ¡ÿÿÿ£ÿÿÿÿÿ­ÿªÿÿÿÿÿÿÿÿÿÿÿÿÿÿÿÿ¤ÿ°ÿ¯ÿ°ÿÿÿ«ÿ­ÿÿÿ£ÿÿÿÿ¬ÿ¦ÿ£ÿ«ÿÿÿ¤ÿÿÿªÿ¦ÿ£ÿÿ­ÿÿ ÿ­ÿÿÿ¤ÿÿ­ÿ¨ÿÿÿÿÿÿÿÿ£ÿ©ÿ©ÿÿÿ¥ÿ¤ÿÿÿ£ÿ¨ÿ¨ÿ°ÿ¶ÿÿ£ÿÿ¨ÿÿÿªÿ±ÿ£ÿÿÿ£ÿÿÿ ÿÿ¥ÿ£ÿ¥ÿ«ÿ¦ÿ¥ÿ¢ÿ©ÿ«ÿ©ÿ ÿ©ÿ¬ÿ¢ÿ¡ÿ ÿ©ÿ¸ÿ´ÿÿÿ£ÿÿ¡ÿÿ¥ÿÿ£ÿÿÿÿ ÿ¢ÿ ÿÿÿÿ¢ÿ¨ÿ¡ÿ¤ÿ­ÿÿÿÿÿÿ¬ÿÿ¥ÿÿÿ«ÿ{ÿ¡ÿ®ÿ¹ÿ£ÿÿ¦ÿ¢ÿ¥ÿÿÿÿÿÿ«ÿ§ÿ§ÿÿÿ§ÿÿÿÿÿ§ÿ¢ÿÿÿÿÿÿÿÿ ÿÿÿ²ÿÿÿÿ¨ÿÿÿÿÿÿÿÿÿÿÿÿÿÿÿÿÿÿÿ£ÿÿÿÿÿ¦ÿ¦ÿÿÿÿÿÿÿ£ÿ£ÿÿÿÿÿÿ¯ÿ¢ÿÿÿÿÿÿÿ¥ÿÿÿÿÿÿÿÿÿÿÿÿÿÿÿÿÿÿ¦ÿÿÿÿ©ÿÿÿÿÿÿÿÿ£ÿ£ÿÿÿÿÿÿÿ«ÿ ÿÿ ÿ¦ÿÿÿÿÿÿÿ¥ÿÿÿÿÿ£ÿÿÿÿªÿªÿÿÿ ÿ´ÿ¥ÿÿÿªÿÿ«ÿ§ÿ ÿ¦ÿÿ¡ÿÿÿÿÿÿÿÿÿÿÿ¤ÿ¢ÿÿÿÿ¥ÿÿÿÿÿ¡ÿÿÿÿÿÿÿÿÿÿ®ÿ¢ÿÿÿÿÿ¬ÿ°ÿÿÿ¥ÿÿÿÿÿ¥ÿÿÿ ÿÿÿÿÿÿÿ¤ÿ ÿÿÿ¦ÿ¡ÿÿÿÿÿÿ©ÿ´ÿ¢ÿ ÿ«ÿ¡ÿÿÿÿÿ¯ÿ«ÿÿÿÿÿÿÿÿÿÿÿÿÿÿÿ ÿÿÿÿÿÿÿÿÿÿÿÿ¨ÿ¦ÿÿÿÿÿÿÿÿÿÿÿÿÿÿ­ÿÿÿÿÿÿÿÿ~ÿÿ£ÿµÿÿÿÿÿÿÿ¦ÿ¨ÿ¥ÿ£ÿÿÿÿÿÿ¡ÿÿÿ£ÿÿ¢ÿ¢ÿ£ÿ«ÿ ÿ ÿÿÿ ÿ£ÿÿÿÿÿÿÿÿÿÿ ÿÿÿ£ÿÿÿÿÿ ÿÿÿÿÿÿÿÿÿÿÿÿ§ÿ£ÿÿÿ§ÿ£ÿÿÿÿÿÿ¡ÿ¡ÿ·ÿÿÿÿÿ ÿÿÿÿÿÿÿÿÿÿÿÿÿÿÿÿÿ¡ÿÿÿÿÿ¢ÿÿÿÿÿÿÿÿ¥ÿÿÿÿ§ÿÿÿÿÿÿÿÿÿÿÿÿ¦ÿÿÿÿ ÿ¡ÿÿÿ¡ÿ¢ÿÿÿÿÿÿÿÿÿÿÿ¥ÿÿÿÿÿ¨ÿ¤ÿÿÿ¢ÿÿÿ¤ÿÿÿÿÿÿ°ÿÿ¢ÿÿÿÿÿÿ£ÿÿÿÿÿÿÿÿ£ÿÿÿ¡ÿ£ÿÿÿÿ¡ÿÿÿÿÿÿÿÿÿ ÿÿÿ¨ÿ¥ÿÿÿÿÿÿÿ~ÿÿÿ©ÿ¬ÿÿÿÿÿÿÿ¦ÿÿÿÿ§ÿÿ±ÿÿÿÿÿÿÿÿÿÿ§ÿÿÿÿÿ£ÿ¦ÿ£ÿÿÿÿÿÿÿÿÿÿÿÿÿÿÿÿÿÿ¤ÿÿÿÿÿÿÿÿÿÿÿ¢ÿÿ¯ÿ³ÿ£ÿ¡ÿ¦ÿÿÿÿÿÿÿ¡ÿ©ÿÿÿÿÿÿÿÿÿÿÿ¡ÿ¢ÿÿÿ¢ÿ¡ÿÿ¡ÿ¡ÿÿ¥ÿªÿÿÿÿÿÿÿÿÿÿÿÿÿÿÿÿÿ½ÿ ÿ¡ÿÿÿÿ¨ÿ¡ÿÿÿ¥ÿ{ÿÿÿÿÿ¨ÿÿÿÿÿÿÿÿÿ²ÿÿÿÿÿÿÿÿÿÿ ÿÿÿÿÿ£ÿÿÿ¢ÿ¨ÿÿÿ¦ÿ¢ÿÿÿÿÿÿ¦ÿ¡ÿÿ ÿ¢ÿÿ ÿ³ÿÿÿÿÿÿÿÿÿÿÿÿÿ ÿ¥ÿÿÿÿ ÿÿÿ ÿÿÿ¡ÿÿÿÿÿ¥ÿ§ÿªÿ§ÿÿÿÿÿÿÿÿÿÿ£ÿ¢ÿ¡ÿ¡ÿ¢ÿÿ¡ÿÿÿÿÿÿÿÿÿÿÿ§ÿÿÿ ÿ¥ÿÿÿÿÿÿÿÿ¥ÿ¤ÿ©ÿ£ÿ¥ÿ¡ÿ¤ÿÿÿÿÿ¤ÿ¯ÿÿ°ÿÿÿ§ÿ£ÿ¯ÿ¯ÿÿ¢ÿ§ÿÿ®ÿ¦ÿÿÿÿÿÿ¥ÿÿÿzÿXÿ?ÿdÿÿÿÿ¢ÿÿÿ¬ÿ«ÿ¢ÿÿÿÿÿÿÿ¯ÿ­ÿÿÿ£ÿ ÿÿ¤ÿ©ÿ­ÿÿÿÿÿÿÿ¢ÿÿ£ÿ¢ÿ£ÿÿÿÿÿÿÿÿÿÿÿÿ¬ÿÿ¢ÿ­ÿ¥ÿ¦ÿ¦ÿÿÿÿ´ÿÿ®ÿÿÿÿ¯ÿ£ÿÿÿÿ¡ÿ ÿªÿ­ÿÿÿ­ÿ¦ÿÿ¡ÿÿÿ¥ÿ§ÿÿÿ¡ÿÿÿÿÿWÿ}ÿ¦ÿªÿ¬ÿ§ÿ¡ÿÿ£ÿÿ¡ÿ ÿÿÿ|ÿÿÿ¢ÿÿ£ÿÿÿ ÿ¡ÿÿÿÿÿÿÿÿÿ§ÿ­ÿ¨ÿ£ÿ£ÿÿ ÿ¡ÿÿOÿÔþÒþ_ÿ¶ÿÿ`ÿÿÿÿ¦ÿ¢ÿ¯ÿ«ÿÿ¯ÿ¹ÿÿÿÿÿ¡ÿÿ¤ÿ¢ÿÿÿÿ¨ÿ£ÿÿÿÿÿÿ¥ÿ°ÿÿ±ÿÿ ÿÿÿÿÿÿÿÿÿÿÿÿÿ©ÿ§ÿ¦ÿ¨ÿ ÿÿÿ¡ÿÿÿ°ÿ§ÿÿÿÿÿÿÿÿÿÿ ÿÿÿ¦ÿ¯ÿÿ¥ÿÿÿ¥ÿ¤ÿÿ¡ÿ¢ÿÿÿ ÿÿÿ ÿ¤ÿ¦ÿ¤ÿ¦ÿ¬ÿÿÿÿ£ÿ³ÿ±ÿÿ§ÿ¦ÿÿ¦ÿ¥ÿÿÿÿ¡ÿ¢ÿ¦ÿ©ÿÿÿÿ£ÿÿÿÿ¨ÿ¶ÿÿÿÿ£ÿ¦ÿ©ÿÿ¦ÿ¢ÿÿ¥ÿÿÿ¨ÿÿÿÿÿÿÿ£ÿ ÿÿÿ ÿ ÿ±ÿªÿ¥ÿÿ ÿ ÿ£ÿ ÿÿ£ÿÿ·ÿÿÿÿÿÿÿÿ¦ÿ¬ÿÿÿÿÿÿ¦ÿÿÿÿÿÿÿÿÿÿÿ¬ÿÿÿÿÿÿÿÿÿÿÿÿÿÿÿ ÿÿÿÿÿÿÿÿÿÿÿ}ÿÿÿ~ÿÿÿÿÿÿÿrÿÿÿ£ÿ¨ÿÿÿÿvÿoÿ~ÿ~ÿuÿÿpÿwÿtÿ{ÿvÿÿÿÿÿÿÿ|ÿiÿ}ÿÿÿÿÿÿÿ~ÿÿÿÿÿÿÿÿÿÿÿuÿ}ÿÿÿÿÿÿÿ|ÿÿÿÿÿÿÿÿÿÿÿÿtÿxÿÿÿÿÿÿÿÿÿÿÿÿÿÿÿÿÿÿÿÿ¬ÿ¢ÿ ÿ§ÿ ÿÿÿÿ¡ÿÿÿÿÿÿÿÿ¥ÿÿ¢ÿÿ¢ÿÿÿÿÿ¦ÿÿ ÿ¯ÿ¨ÿ ÿ¥ÿ©ÿ§ÿ¥ÿÿ¡ÿÿÿÿÿ©ÿ¡ÿÿÿ¦ÿ ÿÿ[ÿçþBþhþbÿ¡ÿÿÿÿ¢ÿÿ¦ÿ©ÿ¥ÿ§ÿ¬ÿÿÿÿÿÿÿÿ¦ÿ¡ÿÿÿÿÿÿ¢ÿÿ¦ÿ ÿÿ£ÿÿÿ¦ÿ¤ÿ¨ÿÿÿ¥ÿÿÿVÿÿZþþJþÕüþÿ;ÿ(ÿÿ+ÿAÿWÿxÿ|ÿzÿlÿkÿoÿÿxÿÿÿÿÿuÿÿÿÿ~ÿsÿÿÿÿÿ[ÿrÿiÿ\ÿqÿvÿÿÿÿÿÿÿÿÿ~ÿrÿnÿsÿgÿ]ÿiÿhÿRÿKÿ]ÿwÿnÿnÿÿÿÿÿÿÿÿÿÿzÿÿÿÿÿÿoÿjÿiÿeÿlÿsÿsÿÿoÿÿpÿoÿÿÿÿÿÿÿÿÿuÿsÿsÿÿwÿÿuÿ|ÿÿÿÿÿÿÿÿÿÿÿuÿ/ÿþ1ÿÿÿ§ÿÿÿÿÿ{ÿyÿÿÿÿÿÿÿÿ{ÿÿÿÿÿÿÿÿÿÿÿÿÿÿ¢ÿÿÿÿÿÿÿ¦ÿ¤ÿÿÿÿÿÿÿÿÿÿÿÿÿÿÿÿvÿÿ¢ÿ¡ÿÿÿÿÿÿÿ|ÿÿ¡ÿÿýþþþQÿÿÿÿÿÿÿ`ÿiþ3þÿÿÿÿÿÿ ÿÿÿÿÿÿÿÿÿÿÿÿÿÿÿÿ¦ÿÿÿÿÿÿÿÿÿ¥ÿ¤ÿÿÿÿ¡ÿÿÿÿÿÿÿÿÿÿ ÿÿÿÿ¡ÿ¤ÿ¤ÿ¦ÿªÿ©ÿ ÿªÿÿÿÿÿÿÿsÿiÿ|ÿÿRÿþEþÚþNÿÿÿÿÿÿÿÿÿÿ¯ÿÿ¡ÿÿ¡ÿ¡ÿÿ£ÿªÿªÿ¨ÿÿ ÿ¤ÿÿÿÿÿÿÿÿÿÿÿ¢ÿÿÿÿÿÿÿÿÿÿÿÿÿ ÿ£ÿÿÿÿ¥ÿ¤ÿÿ¤ÿÿÿÿÿÿ¢ÿÿÿÿ;ÿÿþÿeÿÿ¦ÿ«ÿÿ¬ÿ£ÿÿÿÿ¡ÿ£ÿÿÿ¦ÿ¢ÿ­ÿ®ÿ£ÿÿÿ¢ÿ«ÿÿ¤ÿÿ¦ÿÿÿÿpÿ@ÿ&ÿJÿÿÿ§ÿÿÿÿÿÿ¡ÿ¥ÿ ÿÿÿÿ¡ÿÿ¡ÿ±ÿ²ÿ¥ÿÿÿÿÿÿ¦ÿÿÿ§ÿ­ÿ¦ÿÿ£ÿÿÿªÿÿÿ¤ÿ§ÿ¨ÿ¦ÿÿÿ©ÿÿÿ¨ÿ©ÿÿÿ ÿÿÿÿÿÿÿÿ¡ÿÿÿÿÿ¡ÿÿÿÿÿ¥ÿ§ÿÿÿ¡ÿ®ÿÿÿÿÿ£ÿ©ÿ®ÿÿÿ¨ÿ©ÿÿÿÿÿ£ÿ¢ÿÿÿÿ±ÿ¥ÿ ÿÿÿÿÿÿ»ÿ©ÿ®ÿÿÿÿÿÿÿ°ÿ£ÿ ÿ«ÿ©ÿ§ÿ¤ÿ§ÿ°ÿµÿÿÿÿÿÿ¤ÿ¡ÿÿÿÿÿÿ¦ÿ¥ÿÿÿÿÿÿÿÿÿÿ²ÿ¦ÿ¤ÿªÿ©ÿ¢ÿ£ÿ§ÿ®ÿ³ÿ¡ÿ¯ÿ»ÿ¯ÿÿÿ ÿ¨ÿ©ÿ ÿ­ÿ¬ÿ®ÿ«ÿÿ£ÿ¸ÿ©ÿ©ÿ¢ÿ¤ÿ¤ÿÿÿ£ÿ¢ÿµÿ¥ÿ§ÿ«ÿ¨ÿ£ÿ¢ÿ£ÿ¡ÿ¢ÿ»ÿ«ÿ¦ÿ¥ÿ©ÿªÿ¤ÿ£ÿ«ÿ¢ÿ¯ÿ©ÿ¡ÿ®ÿ®ÿ¤ÿ£ÿ©ÿ°ÿ ÿ¸ÿ²ÿ©ÿ¥ÿ¤ÿ£ÿ£ÿ¥ÿ§ÿ­ÿ¤ÿ¶ÿ»ÿ´ÿ©ÿ¨ÿ­ÿ§ÿ§ÿ°ÿ¬ÿ¯ÿ­ÿ¥ÿÿ ÿ¢ÿ¡ÿ¨ÿ®ÿ¦ÿ ÿÿ¥ÿ¨ÿÿ¢ÿ°ÿ­ÿ¥ÿ°ÿ­ÿ¨ÿ¹ÿªÿ£ÿªÿ¨ÿÿ¤ÿ§ÿ­ÿ£ÿ¨ÿ®ÿ±ÿ¯ÿ³ÿ¸ÿ°ÿ©ÿ®ÿÿ¤ÿ¦ÿÿÿ¦ÿªÿÿªÿ°ÿÿÿÿÿ¡ÿ¢ÿÿpÿ5ÿ`ÿÿ¢ÿ§ÿ·ÿ©ÿ¡ÿ¨ÿ©ÿ©ÿ°ÿ¨ÿ£ÿÿÿ ÿ¡ÿÿÿÿ¨ÿ©ÿÿ§ÿ¨ÿ±ÿ£ÿ±ÿ§ÿ«ÿÁÿ¸ÿ¢ÿ°ÿ©ÿ£ÿ²ÿ¥ÿÿ¤ÿ¨ÿ¤ÿÿÿÿ­ÿ¦ÿ°ÿªÿ´ÿ§ÿÿÿÿ ÿ¯ÿ«ÿ§ÿÿ¥ÿ¢ÿ¢ÿÿÿÿ ÿ¥ÿ¨ÿ©ÿªÿ£ÿ¥ÿ ÿ¬ÿ§ÿ«ÿ¶ÿ»ÿ­ÿÿ¥ÿ®ÿ»ÿ¢ÿ¬ÿ®ÿÿÿ¡ÿÿÿÿ ÿÿÿ£ÿ«ÿ¤ÿÿÿÿÿÿ ÿ«ÿ®ÿ¦ÿ³ÿªÿ©ÿ¦ÿ«ÿ­ÿ¢ÿ£ÿ¯ÿ©ÿÿÿÿ½ÿ³ÿ­ÿªÿ¨ÿ¡ÿÿÿÿÿÿ£ÿ®ÿ­ÿÿÿµÿ£ÿ¦ÿ¥ÿ¢ÿ ÿ¢ÿ§ÿ£ÿ¡ÿ±ÿ£ÿÿ­ÿªÿÿ¥ÿ ÿ¢ÿ¢ÿÿ¬ÿªÿÿÿ®ÿÿÿªÿ ÿ¡ÿ¢ÿ¨ÿ®ÿ¨ÿ§ÿ¯ÿ¡ÿÿÿ©ÿÿ«ÿªÿÿ¡ÿ¢ÿ¤ÿ¨ÿÿ¡ÿ­ÿ¾ÿ¯ÿ¤ÿ¨ÿ©ÿÿ¤ÿ¥ÿ©ÿ«ÿ£ÿ¢ÿ¡ÿÿ¬ÿºÿ­ÿÿ ÿÿªÿ¡ÿÿ ÿÿªÿ¬ÿÿ¦ÿÿÿÿªÿÿ¤ÿ¨ÿ£ÿ¤ÿÿÿ®ÿ¦ÿ ÿ°ÿ±ÿ¤ÿ§ÿ ÿ¡ÿ¡ÿ¥ÿ ÿÿ¤ÿ¤ÿ¢ÿ©ÿÿ ÿ®ÿ¡ÿ©ÿ¬ÿ ÿÿ¥ÿ ÿ¨ÿ³ÿ°ÿ¦ÿ ÿ¥ÿ­ÿ§ÿ§ÿÿ§ÿ«ÿÿ¤ÿÿ¦ÿ«ÿ¡ÿ¢ÿ£ÿÿÿÿ©ÿÿ©ÿ¡ÿ°ÿ¨ÿÿ£ÿÿÿÿÿ§ÿ¨ÿ ÿ ÿÿÿ¡ÿÿÿ ÿ¨ÿ¨ÿÿÿÿÿÿ ÿ®ÿ¥ÿÿ ÿ®ÿÿ¬ÿÿÿÿÿ¦ÿ§ÿÿÿÿ¢ÿ§ÿ¦ÿ©ÿµÿÿ®ÿºÿ«ÿ±ÿ ÿÿÿÿÿÿªÿ«ÿÿÿÿ¦ÿÿÿÿ²ÿ ÿ¬ÿ´ÿ¨ÿ¤ÿÿÿÿÿÿÿÿÿ¤ÿ´ÿÿ³ÿ¨ÿÿÿ°ÿ¥ÿÿÿÿÿ´ÿ°ÿÿ¢ÿ¤ÿ±ÿ®ÿ¦ÿ¨ÿ¬ÿ©ÿÿÿÿ¯ÿ°ÿªÿ¢ÿÿÿÿ¢ÿ­ÿÿÿÿ ÿÿÿºÿ°ÿÿÿ¢ÿÿÿÿÿÿÿÿÿ¦ÿ¦ÿ©ÿ¢ÿ¨ÿÿÿÿÿÿ¡ÿÿÿÿÿÿÿÿÿÿÿÿÿ}ÿÿ¦ÿ®ÿÿÿÿÿrÿÿÿÿÿÿ ÿÿÿÿÿÿÿÿÿÿÿÿÿÿÿ¤ÿÿÿÿÿÿÿÿÿÿÿÿÿÿÿÿÿÿ¦ÿÿÿÿ~ÿÿÿÿÿzÿÿÿÿÿÿÿÿÿÿÿÿÿÿÿÿÿxÿÿÿÿÿÿÿÿÿÿÿÿÿ ÿÿÿÿÿªÿÿÿÿªÿÿÿÿÿÿ ÿÿÿÿÿªÿªÿÿÿÿÿÿÿÿÿÿ§ÿ®ÿ£ÿÿ·ÿÿÿÿÿÿÿ§ÿÿÿ£ÿ©ÿ§ÿ¤ÿ¦ÿ ÿÿÿÿ¦ÿÿÿ£ÿ«ÿ¯ÿÿÿÿ¦ÿ¡ÿÿÿÿÿÿÿÿÿÿ¦ÿ¨ÿÿÿÿÿÿÿ¢ÿ£ÿÿÿ£ÿÿÿÿÿ ÿ¡ÿÿ«ÿ¨ÿ¨ÿ£ÿ¥ÿ¢ÿÿÿÿÿÿÿÿÿÿÿÿÿÿÿÿ§ÿ¡ÿ¢ÿ³ÿÿÿÿÿ¢ÿÿÿ ÿ§ÿ¯ÿÿÿ¯ÿ¸ÿ¥ÿ ÿÿÿÿ¡ÿµÿÿÿ®ÿ¢ÿ¥ÿÿ£ÿÿÿÿ¥ÿ­ÿ¦ÿ¨ÿÿÿÿÿ¢ÿÿÿÿ ÿ¤ÿ¡ÿ¥ÿÿÿ£ÿÿ©ÿµÿ®ÿ¢ÿ¤ÿ ÿ¢ÿªÿ¤ÿÿ¥ÿÿÿÿÿ£ÿÿÿÿ ÿ¨ÿÿÿ¢ÿªÿ¯ÿ­ÿ¢ÿ§ÿ¬ÿÿªÿªÿÿ°ÿ¡ÿ¹ÿ®ÿ¢ÿ¬ÿ­ÿÿ©ÿ°ÿ§ÿÿ ÿ¤ÿÿ¢ÿªÿ§ÿ¤ÿÿÿÿÿ¡ÿÿ£ÿ¬ÿÿÿ¢ÿÿÿÿÿ©ÿÿ£ÿ§ÿ¢ÿ±ÿ¯ÿÿÿÿ¡ÿ¥ÿÿÿÿÿ¡ÿ¦ÿ¨ÿ°ÿ¯ÿÿÿÿÿÿÿÿ£ÿÿÿ¡ÿ£ÿ ÿ ÿÿÿªÿÿÿ°ÿÿÿÿ­ÿÿÿÿÿÿÿÿ¬ÿ ÿÿÿÿÿÿÿ¡ÿÿÿÿÿÿÿÿ ÿÿÿÿ£ÿÿ£ÿªÿÿÿÿ¬ÿÿ¡ÿÿÿÿÿÿÿÿÿ ÿÿÿÿÿÿÿÿÿ£ÿ¤ÿÿÿÿÿÿÿÿÿ¦ÿÿÿÿ£ÿ¥ÿÿ©ÿÿÿÿÿ¥ÿÿ ÿÿÿÿÿÿ°ÿÿÿÿÿÿÿÿÿÿÿ¨ÿ¡ÿÿÿÿÿÿÿÿÿÿÿ£ÿtÿ¢ÿÿ­ÿÿ­ÿÿ ÿÿ~ÿÿ¨ÿÿÿÿÿÿ¡ÿ¢ÿÿÿÿÿ¤ÿ¢ÿÿÿÿ¡ÿÿÿÿÿÿÿÿÿÿÿÿÿÿÿ¤ÿÿ|ÿÿÿ¤ÿ°ÿ¨ÿ±ÿ£ÿÿxÿÿÿÿ ÿÿÿÿÿ ÿÿÿ¡ÿÿÿÿÿÿÿ«ÿ§ÿÿÿÿ¡ÿ®ÿªÿÿÿ¦ÿ¤ÿ¨ÿÿ ÿ¥ÿÿ ÿ£ÿÿ¡ÿÿ ÿ ÿ¯ÿ©ÿÿÿÿÿ§ÿÿÿÿÿÿ~ÿÿÿ¦ÿÿÿÿÿ}ÿÿÿÿ¢ÿÿÿÿÿÿ£ÿ¡ÿ¢ÿ¦ÿÿÿ©ÿ¢ÿÿÿÿÿÿÿÿÿÿ ÿÿ®ÿÿÿ¨ÿÿÿ¬ÿÿÿÿ¬ÿ­ÿÿÿÿÿÿÿÿÿ¢ÿ¨ÿ°ÿ£ÿÿÿÿÿÿ¡ÿÿÿÿÿÿÿÿÿÿÿ§ÿ­ÿªÿÿÿÿÿ£ÿ¢ÿ¢ÿÿÿÿÿÿÿÿ¦ÿ ÿÿÿ©ÿÿÿÿ ÿ­ÿ ÿÿ§ÿ¨ÿ£ÿ¤ÿ¡ÿÿ£ÿÿÿÿÿÿÿÿÿÿÿÿÿ¦ÿÿÿÿÿÿ¡ÿÿÿ ÿÿÿÿÿÿ¢ÿÿÿÿÿ¥ÿÿÿÿÿÿÿÿÿÿÿÿÿ®ÿ¥ÿÿ¢ÿ¡ÿ¨ÿÿÿ£ÿ¨ÿ­ÿ§ÿÿÿÿÿÿ¦ÿ¥ÿ¢ÿ¡ÿÿÿÿÿÿ©ÿÿÿÿÿ¢ÿ¬ÿÿÿ¦ÿÿÿ¦ÿÿÿÿÿÿÿÿ¢ÿÿÿªÿÿÿÿÿ¥ÿ¢ÿÿÿ ÿÿÿÿÿÿÿÿ¡ÿÿÿÿÿÿÿÿ©ÿ¦ÿÿÿ¢ÿÿÿÿÿÿÿ¥ÿ£ÿÿÿÿÿÿÿ²ÿÿÿÿÿÿÿÿÿÿ¬ÿ£ÿÿÿÿÿÿ¦ÿ§ÿ ÿÿ¥ÿ§ÿÿÿÿÿÿÿÿÿÿ£ÿµÿ¨ÿÿÿÿÿ¡ÿÿ¤ÿÿÿÿÿÿÿÿÿÿÿ£ÿÿªÿ³ÿÿÿÿÿÿÿÿÿÿ ÿÿÿÿÿÿÿÿÿÿÿÿÿÿÿÿ¢ÿ£ÿÿÿÿ¤ÿ§ÿ¤ÿ¥ÿÿ¦ÿ°ÿ¨ÿ­ÿ«ÿÿÿÿÿ§ÿÿÿÿÿ±ÿ£ÿÿÿ§ÿÿ¤ÿÿÿ¨ÿÿÿÿ©ÿÿÿ«ÿÿÿ£ÿ«ÿ§ÿ£ÿ¥ÿ§ÿ¦ÿ«ÿ¦ÿÿ¡ÿÿÿÿ¢ÿ¨ÿÿÿÿÿÿ©ÿÿÿÿÿÿÿ ÿ¦ÿÿÿÿ¤ÿÿ´ÿÿÿÿÿÿÿªÿÿ§ÿ§ÿÿÿÿÿ¯ÿ¥ÿÿ°ÿ­ÿÿ¢ÿÿÿÿÿÿÿÿÿÿ«ÿ£ÿÿÿÿÿÿÿÿÿÿÿÿ ÿ¨ÿÿÿÿÿ£ÿ£ÿ¥ÿ£ÿÿ ÿÿÿ©ÿ¢ÿÿÿ£ÿ£ÿÿÿÿÿÿÿÿÿÿ¡ÿÿÿ¡ÿÿÿÿÿÿÿ¡ÿ¬ÿ£ÿÿÿÿÿ ÿÿÿ¢ÿÿÿªÿ§ÿ ÿ¦ÿÿªÿ§ÿ¤ÿ­ÿ¥ÿÿÿ£ÿ§ÿ ÿ£ÿÿvÿBÿ.ÿPÿvÿwÿÿÿÿÿÿ©ÿ¡ÿ¡ÿÿÿÿÿÿÿ§ÿÿÿ¦ÿ¡ÿÿ©ÿÿ©ÿ§ÿªÿÿªÿÿ¥ÿ¥ÿÿ¨ÿ¥ÿÿ¨ÿ§ÿÿÿÿÿÿÿ ÿÿ¡ÿ©ÿ£ÿ¨ÿ®ÿÿ¡ÿ«ÿ§ÿÿÿ©ÿÿÿÿÿÿ ÿªÿ®ÿ ÿÿÿÿÿÿÿ­ÿÿ£ÿ¨ÿ¥ÿÿÿÿÿÿÿ¤ÿÿÿÿÿÿÿ¨ÿ¨ÿ£ÿ¨ÿÿÿÿ¬ÿÿ¤ÿÿ}ÿÿÿ©ÿ¬ÿÿÿÿ¦ÿÿ¢ÿÿ¡ÿ ÿÿÿ¥ÿ ÿ¢ÿ§ÿ¥ÿ¥ÿ ÿ ÿÿÿ¬ÿ©ÿmÿ÷þ,ÿdÿÿÿÿsÿÿ¥ÿ¬ÿ±ÿ£ÿ£ÿÿÿ¡ÿÿÿÿ¤ÿ±ÿªÿ¡ÿÿÿÿÿÿ ÿÿÿÿÿÿ¡ÿ¨ÿ°ÿÿ¡ÿÿÿÿÿÿÿÿÿÿÿÿÿÿÿÿ£ÿ¥ÿ«ÿ©ÿ¢ÿÿÿ¤ÿ«ÿ¡ÿÿÿÿÿÿÿ¹ÿÿ¤ÿ´ÿ£ÿÿ¦ÿ¡ÿÿÿ¢ÿ£ÿ¦ÿÿÿ¥ÿ¨ÿÿÿ¡ÿÿÿÿ¨ÿÿ¡ÿ±ÿ¢ÿÿÿÿ£ÿ­ÿ¢ÿÿ¡ÿÿ¦ÿÿ²ÿ¬ÿÿÿÿ ÿ¬ÿÿÿÿÿ¨ÿÿÿ¦ÿÿ¢ÿÿÿÿ§ÿÿ¶ÿÿ¬ÿÿÿ¥ÿÿÿ£ÿ´ÿ¤ÿ ÿÿÿÿÿÿÿ¡ÿ¦ÿÿÿ®ÿ ÿÿ¤ÿÿÿÿÿÿÿÿ¥ÿ£ÿ¥ÿÿ£ÿ¡ÿÿÿÿÿ¤ÿ¦ÿ¥ÿ¡ÿ ÿÿ~ÿuÿÿÿÿÿÿ²ÿÿÿ¢ÿÿÿÿÿÿÿÿÿÿÿÿ£ÿ£ÿ¦ÿÿÿÿÿÿ{ÿ{ÿÿÿ{ÿÿtÿkÿÿÿÿÿÿÿÿtÿÿÿÿÿÿ}ÿ~ÿÿxÿÿ|ÿuÿuÿ{ÿÿpÿ{ÿxÿÿÿÿxÿÿÿÿÿÿÿÿÿÿÿ¤ÿ¯ÿÿÿÿÿÿ{ÿÿÿÿÿzÿÿzÿÿÿÿÿÿ|ÿÿÿÿÿÿÿÿÿÿÿÿÿÿÿÿÿÿÿÿÿÿÿÿÿÿ§ÿÿ§ÿÿ¤ÿÿ¢ÿ«ÿ¥ÿ¨ÿ«ÿÿÿ¢ÿ ÿ©ÿ¢ÿÿÿÿÿÿ¨ÿªÿ¦ÿÿÿÿ¨ÿÿ ÿÿÿ¡ÿÿ«ÿ­ÿ¦ÿ®ÿ¦ÿ ÿ ÿÿÿÿ§ÿªÿÿ®ÿ©ÿÿ¢ÿ£ÿÿnÿìþÞý²ýéþÿ ÿÿÿÿÿªÿ ÿ·ÿ­ÿ©ÿ§ÿÿÿÿÿÿÿÿ£ÿÿÿÿÿ¡ÿ¢ÿ¬ÿÿÿÿÿÿÿÿÿÿÿÿÿ£ÿÿwÿZÿ3ÿÿÿ¾þ:þÚþÿÿÿÿÿÿ>ÿ~ÿxÿbÿ`ÿiÿyÿÿdÿÿÿÿÿÿÿÿÿÿÿÿÿxÿxÿuÿrÿpÿnÿeÿpÿÿÿÿ§ÿÿÿÿÿtÿvÿoÿaÿ^ÿRÿeÿoÿ[ÿFÿdÿoÿrÿ{ÿ}ÿÿÿÿÿÿÿÿ}ÿÿÿÿrÿÿ~ÿiÿgÿeÿbÿmÿuÿpÿvÿvÿÿÿÿÿÿÿÿÿxÿÿÿÿÿ|ÿÿ{ÿÿÿÿÿÿwÿ}ÿÿÿÿÿÿÿÿlÿZÿzÿÿÿÿÿÿÿ~ÿ|ÿÿÿxÿÿÿ§ÿÿÿÿÿÿÿÿÿÿÿÿÿÿÿÿÿ ÿÿÿÿ«ÿÿÿÿÿÿÿÿÿÿ{ÿÿÿ¥ÿ¡ÿÿÿÿÿÿ~ÿÿ ÿÿÿÿÿÿÿÿÿÿÿÿÿ²þ"ÿÿÿÿÿÿÿ{ÿâþaþÕþpÿÿÿÿÿÿÿÿÿÿ¥ÿ¤ÿÿÿÿÿÿ¡ÿÿÿÿÿÿÿÿÿÿÿÿÿÿÿÿÿ­ÿÿ½ÿÿÿÿÿÿÿÿwÿÿÿÿÿÿªÿ©ÿÿ¢ÿ§ÿÿÿ¤ÿÿÿ¬ÿ¤ÿÿaÿRÿwÿÿÿÿsÿqÿÿÿÿÿÿÿÿÿÿÿÿªÿÿ¬ÿÿÿÿÿ¢ÿÿÿÿÿÿÿÿÿ¢ÿ¯ÿ¤ÿÿÿÿÿÿ¡ÿÿ}ÿÿÿÿÿÿÿÿÿÿÿµÿÿ¡ÿ¦ÿÿ®ÿ¥ÿÿ ÿÿÿ|ÿÿÿÿÿuÿBÿ
ÿÿRÿÿÿÿ¦ÿÿÿÿÿÿ¡ÿ¦ÿ§ÿ¢ÿ¤ÿÿ¦ÿ¥ÿÿÿÿÿÿ«ÿÿ­ÿÿ§ÿÿ¤ÿÿ+ÿÖþäþGÿÿÿ±ÿÿÿÿÿÿÿÿ¥ÿÿÿÿÿÿ«ÿ¢ÿ ÿ§ÿ¤ÿÿÿÿªÿÿÿÿÿÿÿÿÿÿÿÿÿÿÿÿÿÿÿÿ´ÿ¢ÿÿ¦ÿ¬ÿ ÿÿÿ¡ÿ¢ÿ¥ÿÿ»ÿ§ÿÿÿÿÿÿÿ¥ÿ¡ÿÿÿÿ ÿ©ÿ£ÿÿÿ±ÿÿÿÿÿ¤ÿ¨ÿÿÿÿÿ¯ÿÿÿÿÿÿ ÿ¥ÿÿ¡ÿ­ÿÿ¢ÿÿÿ¤ÿ°ÿÿÿÿ«ÿÿÿÿÿÿ¥ÿ­ÿÿÿÿ ÿÿÿÿ£ÿ´ÿÿ¥ÿÿ®ÿ©ÿ±ÿ¬ÿÿÿÿÿÿ¨ÿÿÿÿ£ÿÿÿ¥ÿÿÿÿ¬ÿ¡ÿÿ¢ÿªÿ¨ÿ ÿ­ÿ«ÿÿÿ ÿ£ÿ¡ÿ¢ÿ¦ÿÿÿÿ©ÿ³ÿ±ÿªÿ¥ÿÿ¥ÿ©ÿ±ÿÿÿÿ ÿ¡ÿÿÿªÿÿÿ ÿ¥ÿ¦ÿ¡ÿ¢ÿ§ÿ¡ÿÿ»ÿ¬ÿ£ÿ©ÿ®ÿªÿÿÿ£ÿÿ°ÿ­ÿ£ÿÿ¤ÿªÿ«ÿ­ÿ¥ÿÿ«ÿ¨ÿ§ÿ¥ÿ¥ÿ¦ÿ¨ÿ«ÿ£ÿ°ÿ¤ÿ¢ÿ§ÿ¬ÿ­ÿ±ÿ°ÿÿ°ÿªÿÿ¥ÿ¢ÿ ÿ§ÿ«ÿ¥ÿ¢ÿ£ÿÿ§ÿÿÿ£ÿ®ÿ¬ÿ­ÿÂÿ³ÿ°ÿÿ²ÿ±ÿ¨ÿ ÿ¢ÿ«ÿ¬ÿ¢ÿ¨ÿ¨ÿ¥ÿ¤ÿªÿ´ÿ±ÿ¤ÿÿ§ÿ«ÿ¼ÿÿ«ÿ ÿ¨ÿ¤ÿ¤ÿ©ÿ¤ÿÿ§ÿ±ÿ°ÿ¥ÿÿÿÿÿÿÿiÿ<ÿÿÿ²ÿ ÿÿ ÿÿÿ£ÿ§ÿ«ÿ¢ÿ¥ÿÿ¨ÿ¦ÿÿÿÿÿÿÿ±ÿ¬ÿ©ÿ«ÿ®ÿ±ÿ¬ÿ¨ÿ¬ÿ¬ÿ£ÿÿ¡ÿ­ÿÿ¡ÿ¨ÿ£ÿÿÿÿÿ©ÿÿºÿ³ÿ®ÿ¡ÿ¥ÿ°ÿ¨ÿ§ÿ¶ÿ«ÿÿÿ©ÿÿ¢ÿÿÿÿÿ£ÿ²ÿ©ÿ©ÿ°ÿ¬ÿ°ÿ­ÿªÿªÿ ÿÿ¥ÿ®ÿ©ÿ¦ÿ°ÿ¸ÿ¬ÿ¨ÿ¡ÿÿ ÿ ÿÿÿÿÿÿ£ÿªÿÿ©ÿªÿ­ÿ¢ÿÿ§ÿ¦ÿ§ÿ«ÿÿ¯ÿ©ÿ£ÿ©ÿ¨ÿ¡ÿÿ¥ÿ¨ÿ£ÿÿÿªÿ·ÿ¨ÿ«ÿ²ÿÿÿÿÿªÿ¶ÿ¥ÿ£ÿ¬ÿ°ÿ¡ÿ±ÿ¥ÿÿÿ¢ÿ¢ÿ¤ÿ­ÿ¤ÿ§ÿªÿÿÿÿÿ«ÿ«ÿ£ÿ¤ÿ¥ÿ¤ÿ¯ÿÿÿ¨ÿ ÿ£ÿÿ·ÿªÿÿ ÿ¥ÿ©ÿªÿ¨ÿ¨ÿ§ÿÿ«ÿ§ÿÿ¯ÿªÿÿ¬ÿ»ÿ®ÿÿÿ¤ÿ©ÿÿÿ¤ÿÿ¡ÿ¢ÿ¨ÿ¥ÿ¦ÿ©ÿ¢ÿ£ÿ£ÿ¤ÿ±ÿ¡ÿÿÿ¡ÿ©ÿ¦ÿÿÿ ÿ§ÿ§ÿ«ÿ°ÿ¦ÿÿ ÿÿ§ÿ¦ÿ«ÿ±ÿ±ÿ©ÿÿ ÿ®ÿ©ÿ¤ÿ±ÿ­ÿÿªÿ©ÿ°ÿ£ÿ°ÿ¯ÿ¥ÿÿÿÿ ÿ¡ÿ®ÿ«ÿÿªÿÿÿ¡ÿªÿ¤ÿ¨ÿ¬ÿ¨ÿ¥ÿ£ÿ¡ÿ¥ÿªÿ©ÿÿ¨ÿ ÿ«ÿÿ¡ÿ§ÿ±ÿ¯ÿ¡ÿ¡ÿ ÿÿÿ²ÿÿ©ÿ©ÿ©ÿ£ÿ£ÿ§ÿ¥ÿÿÿÿ©ÿ¡ÿÿÿ¥ÿ ÿÿ°ÿÿ¨ÿ¥ÿ£ÿ£ÿ ÿÿÿÿÿ¡ÿ©ÿ ÿ£ÿÿ ÿ¢ÿ¤ÿ£ÿ¥ÿÿÿ¥ÿ¢ÿÿÿÿ¢ÿÿ ÿÿÿÿÿÿ¥ÿªÿÿ¬ÿ¦ÿÿ¥ÿ°ÿ©ÿ¦ÿªÿ¡ÿÿÿÿÿ«ÿ¦ÿ¥ÿ§ÿÿÿÿÿ¢ÿ¦ÿ¡ÿÿÿ¤ÿÿ¼ÿ§ÿ³ÿ¯ÿ¼ÿ¨ÿÿÿ¤ÿ¤ÿ£ÿÿ¤ÿªÿÿÿÿ¢ÿ ÿ ÿ§ÿ±ÿ®ÿ ÿ¡ÿ¥ÿ§ÿ§ÿ­ÿ¦ÿÿÿ ÿ¨ÿ­ÿÿ£ÿÿÿ¢ÿ¢ÿ©ÿÿÿ£ÿÿÿÿÿÿ¦ÿ©ÿ¢ÿ¤ÿ ÿÿ¥ÿÿ§ÿ¢ÿÿ¡ÿ£ÿ¤ÿ§ÿÿÿÿÿÿÿÿÿÿÿÿÿÿÿÿÿÿÿÿÿÿÿ ÿ ÿÿÿÿÿÿÿÿ~ÿÿÿÿÿÿ~ÿÿÿ¢ÿÿÿÿ ÿÿÿÿÿÿÿÿÿÿ¢ÿÿÿÿÿ«ÿÿÿÿÿxÿÿÿÿÿÿÿÿÿÿÿÿÿÿÿÿÿÿqÿÿÿÿÿÿÿÿÿ|ÿ}ÿÿÿÿÿÿÿ£ÿÿÿÿ¢ÿÿÿÿÿÿ¤ÿÿÿÿ¥ÿÿÿÿÿÿÿ¤ÿ¦ÿ ÿÿÿÿÿªÿ¦ÿÿÿÿ¥ÿ¬ÿÿÿÿÿÿÿÿÿÿÿ ÿ£ÿÿÿÿÿÿÿÿÿ£ÿ©ÿ¤ÿ¦ÿ¢ÿÿÿÿÿ ÿ¦ÿ¨ÿ¥ÿ£ÿÿÿÿ ÿÿÿÿ§ÿÿ¡ÿ£ÿÿÿÿÿ¨ÿ¦ÿÿ ÿ¥ÿ±ÿ¢ÿ¡ÿÿ ÿ©ÿ§ÿ£ÿ¤ÿÿÿÿÿÿÿÿÿÿÿÿÿÿÿÿÿªÿÿÿÿÿÿÿÿÿÿÿÿ£ÿÿÿ¬ÿ¢ÿÿÿ¦ÿ¦ÿ¨ÿÿÿÿÿªÿÿ¥ÿ¡ÿ ÿÿÿÿÿ ÿ¡ÿ£ÿ¤ÿ ÿÿÿÿ ÿÿÿÿ¢ÿ¦ÿÿÿÿÿ¬ÿÿ¦ÿÿÿÿ§ÿ¤ÿ ÿÿÿ±ÿ°ÿ£ÿ¢ÿ±ÿ£ÿÿ¢ÿÿÿÿÿÿ¢ÿ¢ÿÿ ÿ°ÿ¢ÿÿ¤ÿ¥ÿÿÿÿªÿÿ¥ÿ¥ÿ¥ÿ¡ÿªÿ©ÿªÿ§ÿ£ÿ²ÿÿ¡ÿÿ£ÿªÿ¦ÿ¡ÿÿ£ÿ ÿÿÿÿÿÿ®ÿ¡ÿ§ÿÿÿ¢ÿÿÿ®ÿ®ÿ¶ÿ«ÿ¨ÿ¨ÿÿÿÿÿ¬ÿ¨ÿÿÿ§ÿ¦ÿÿÿÿ£ÿ­ÿÿÿÿ¢ÿÿÿ§ÿ ÿÿÿÿ¢ÿ©ÿÿÿ¢ÿÿÿ¬ÿÿÿÿ¦ÿ¡ÿ£ÿÿÿ ÿÿ¡ÿÿÿÿÿÿÿÿÿÿÿÿÿ£ÿ¢ÿÿÿ ÿ¢ÿ¡ÿÿÿ²ÿ¢ÿÿÿÿÿÿ¶ÿÿÿÿ¡ÿÿÿÿÿÿ£ÿÿÿÿÿÿÿÿÿÿÿÿÿÿÿÿÿÿÿÿ£ÿ}ÿ¤ÿÿÿÿ£ÿÿÿÿÿ¤ÿÿÿÿÿÿÿÿÿÿ£ÿÿÿÿÿ£ÿ«ÿÿÿ¨ÿ«ÿ¡ÿÿÿÿ¢ÿÿÿÿÿÿ¤ÿÿÿÿ¨ÿªÿ¤ÿ£ÿÿÿ£ÿÿÿÿÿÿÿÿÿ¤ÿ§ÿÿÿÿÿÿÿ ÿ¥ÿ¤ÿÿÿÿ¡ÿÿÿÿÿÿÿÿ§ÿ¥ÿÿÿÿÿÿÿ¡ÿ°ÿÿ«ÿÿÿ}ÿzÿÿ¢ÿÿÿÿÿÿ£ÿ ÿÿÿÿÿÿÿÿÿÿ¦ÿ¬ÿ¨ÿÿÿÿ¤ÿÿ¢ÿªÿ¢ÿÿÿ¨ÿÿ­ÿÿÿÿÿÿÿÿÿªÿ­ÿÿ«ÿÿÿÿÿ¦ÿÿÿÿÿ©ÿ¤ÿ¢ÿÿÿÿ£ÿÿÿÿÿÿÿÿÿÿÿÿÿ¦ÿ£ÿÿÿÿÿÿ}ÿtÿÿÿÿÿÿÿÿ²ÿÿ ÿ§ÿÿÿÿªÿÿ§ÿ¥ÿÿÿ£ÿ«ÿÿÿ ÿ¦ÿÿÿÿÿÿ¤ÿÿÿÿÿ¢ÿÿÿÿÿÿÿ¡ÿÿÿªÿ¥ÿ£ÿÿÿÿÿÿ¢ÿ¬ÿ¦ÿ ÿÿ§ÿÿ§ÿ§ÿÿÿ£ÿÿÿ§ÿÿÿÿÿ¨ÿ§ÿÿ£ÿÿ¡ÿÿÿÿÿÿÿÿÿÿÿÿÿÿÿÿÿÿÿÿÿÿÿÿÿÿÿ¢ÿÿÿÿÿ¡ÿÿ¡ÿÿÿ¶ÿ£ÿÿ¢ÿÿÿÿ©ÿÿÿÿÿ ÿÿ ÿÿ©ÿÿÿÿÿÿ§ÿ¥ÿÿ¢ÿÿÿÿÿ¤ÿªÿ§ÿÿÿÿ ÿÿÿ¢ÿÿÿÿÿÿ¡ÿÿ¡ÿÿ¢ÿÿÿÿÿ¢ÿ£ÿÿÿ{ÿ ÿÿ¡ÿ¡ÿÿÿÿÿÿ§ÿ ÿ¡ÿÿ ÿÿÿÿÿÿÿ¢ÿÿ ÿªÿÿÿ§ÿ­ÿ«ÿ ÿÿÿ¤ÿÿÿÿÿ¢ÿÿÿ¢ÿ¢ÿ¡ÿÿÿÿÿ®ÿÿÿÿÿÿÿ¡ÿÿÿªÿ«ÿÿ¥ÿÿÿÿÿ­ÿ¥ÿÿÿ ÿÿÿÿÿÿÿÿÿÿÿ¯ÿ­ÿÿÿÿÿ¥ÿÿÿÿ¦ÿ¥ÿÿ¡ÿ©ÿ«ÿÿÿÿÿÿÿ¬ÿÿÿÿÿÿÿÿÿÿ¡ÿ£ÿ¡ÿÿÿÿÿÿÿÿÿ¡ÿÿÿÿ ÿÿÿÿÿÿÿ¦ÿ ÿÿÿÿÿÿ¤ÿÿÿ ÿÿÿ°ÿÿÿÿÿÿ©ÿÿ¡ÿÿÿÿ¥ÿ~ÿ¡ÿÿÿÿ¡ÿ¢ÿ®ÿ¢ÿÿÿÿ§ÿ¬ÿ¬ÿ¢ÿÿ©ÿ£ÿ¢ÿÿÿÿÿ¡ÿÿÿÿÿÿªÿ¦ÿ ÿÿÿÿ¢ÿÿ®ÿªÿ¡ÿÿÿ£ÿ¶ÿÿ´ÿtÿÿÿÿ§ÿÿ¥ÿÿ­ÿ£ÿ¢ÿÿÿ¤ÿ£ÿÿÿ£ÿÿ ÿ§ÿÿÿÿÿÿÿÿÿ ÿ¬ÿÿÿÿÿÿÿÿÿÿÿÿÿÿÿÿÿÿÿÿ£ÿ ÿ£ÿÿÿ¬ÿÿ¤ÿÿÿ¤ÿªÿ£ÿÿÿÿÿÿÿÿÿÿÿÿÿÿÿÿÿ ÿÿ§ÿ¤ÿªÿ¦ÿ£ÿÿwÿÿÿÿÿ¨ÿ°ÿ}ÿÿÿÿÿwÿÿ²ÿ¹ÿÿÿÿ­ÿ­ÿ­ÿ£ÿ²ÿÿÿ.ÿÿ]ÿÿÿÿÿÿÿÿ¬ÿ¢ÿÿÿÿªÿÿÿÿÿÿÿ¬ÿ¥ÿÿÿÿ£ÿ§ÿ§ÿÿÿ¦ÿÿÿ¢ÿ¨ÿÿÿ¥ÿ±ÿÿÿÿÿÿ¡ÿÿÿÿÿÿÿ¨ÿÿÿ ÿÿ£ÿÿ³ÿÿÿ£ÿ¨ÿ©ÿ~ÿ«ÿ¤ÿªÿÿÿÿ£ÿÿÿÿ¯ÿÿÿ¥ÿÿÿ£ÿ ÿ£ÿ¬ÿÿÿÿÿÿÿÿ ÿ ÿÿ¢ÿÿ©ÿÿ¦ÿÿÿÿÿÿ®ÿ©ÿÿÿÿ¤ÿ­ÿÿ«ÿ¤ÿ£ÿ§ÿ£ÿ¦ÿ¦ÿÿÿÿÿÿ ÿ¡ÿ¨ÿ¢ÿ¨ÿÿÿXÿ1ÿmÿÿÿvÿ|ÿÿÿÿÿÿ£ÿ£ÿÿªÿÿ ÿ°ÿ­ÿ§ÿÿÿ²ÿ¯ÿ£ÿÿÿÿÿ ÿ¡ÿÿÿÿ£ÿ­ÿÿÿÿ«ÿ«ÿ¡ÿ ÿÿÿÿÿÿÿÿÿÿ£ÿÿ¤ÿ©ÿÿÿÿÿÿÿÿ¨ÿ¦ÿÿ¥ÿ¦ÿ°ÿ¢ÿÿ£ÿÿ±ÿÿ£ÿ¥ÿ£ÿÿ ÿ«ÿ¡ÿ¡ÿ®ÿ¨ÿÿÿ ÿ ÿ¡ÿ§ÿ¯ÿªÿÿÿ¦ÿÿÿÿÿÿÿÿÿ²ÿ ÿÿ£ÿ¡ÿ§ÿ§ÿ®ÿ¦ÿªÿ¨ÿÿ§ÿ§ÿÿÿÿÿ®ÿªÿÿªÿ°ÿÿ¤ÿ¥ÿ¯ÿÿ¥ÿÿ¤ÿÿÿ¢ÿªÿ©ÿÿÿÿÿ¥ÿ£ÿ¥ÿ ÿÿ¬ÿÿÿ­ÿ©ÿ¡ÿ¬ÿÿÿÿÿÿ¥ÿÿ¦ÿÿ¥ÿ¦ÿ¡ÿÿ¦ÿÿÿÿÿÿÿÿ¢ÿÿÿvÿÿÿÿÿ¤ÿ³ÿÿÿÿÿÿÿÿÿÿ£ÿÿ¡ÿÿÿÿÿÿÿÿÿzÿÿÿÿÿÿ~ÿdÿrÿÿÿÿÿÿÿÿÿÿÿÿÿÿÿÿ{ÿÿÿyÿvÿ}ÿ~ÿÿÿÿÿvÿÿvÿlÿrÿrÿÿÿÿÿÿÿÿÿ¢ÿ¤ÿÿÿÿÿÿÿÿÿÿÿÿÿÿÿÿÿÿÿÿÿÿÿÿÿÿÿÿÿÿÿÿÿÿÿÿÿÿÿ}ÿÿÿÿÿÿÿÿÿÿÿÿÿÿ¡ÿÿ¨ÿÿÿÿ§ÿÿÿÿÿÿÿÿÿ¤ÿÿÿÿ¢ÿÿÿÿÿ§ÿÿÿÿÿ¥ÿÿ§ÿ¶ÿ¢ÿÿÿÿÿ¥ÿ¬ÿ§ÿ«ÿ¥ÿÿÿÿÿúþïýTý+þLÿÿÿÿÿÿÿ±ÿÿÿ¨ÿÿÿ«ÿ ÿÿÿ£ÿ¦ÿ¡ÿ§ÿ®ÿ¦ÿ¢ÿ£ÿ¦ÿ¢ÿ£ÿÿÿÿªÿ¥ÿÿÿÿ¢ÿ¡ÿ£ÿÿÿÿÿzÿkÿ`ÿoÿmÿPÿ'ÿÿ(ÿÿÿÿÿ/ÿpÿdÿGÿUÿeÿÿÿoÿÿÿÿÿÿÿÿÿÿÿÿÿÿÿÿÿsÿYÿkÿÿÿÿÿ°ÿ¤ÿÿÿÿzÿÿwÿaÿXÿeÿ`ÿUÿ_ÿSÿgÿÿÿÿÿÿÿyÿ|ÿÿÿÿ{ÿÿÿ¡ÿhÿtÿvÿiÿgÿqÿ{ÿÿÿ}ÿjÿyÿÿÿÿÿÿÿÿÿÿÿÿÿÿÿÿÿÿÿÿÿvÿ{ÿyÿÿÿzÿ{ÿÿÿÿÿÿÿ¢ÿÿÿzÿ{ÿÿÿÿÿÿÿ¤ÿÿÿÿÿÿÿÿÿÿÿÿÿÿÿÿÿÿÿªÿÿÿÿÿÿÿÿÿÿÿÿÿÿÿuÿÿ¦ÿÿÿÿÿÿÿÿÿÿÿÿÿÿÿÿÿÿÿÿÿ]ÿDÿÿÿÿÿÿÿÿ>ÿ¬þæþfÿÿÿÿÿÿÿÿÿÿ«ÿÿÿ«ÿÿÿÿÿÿÿÿ«ÿÿÿÿÿÿÿÿÿÿÿÿÿÿÿÿÿÿÿ§ÿªÿ£ÿÿ~ÿÿ©ÿ£ÿÿÿÿ£ÿ¥ÿÿ¤ÿ©ÿÿÿ¥ÿÿÿ­ÿÿeÿOÿoÿÿÿÿÿÿÿÿÿ¦ÿÿÿÿÿÿÿÿÿÿÿ©ÿ§ÿ©ÿ¢ÿÿÿÿÿÿ¬ÿ£ÿÿÿ§ÿ©ÿ£ÿÿÿÿ¢ÿÿÿÿÿÿÿÿÿÿÿÿÿÿÿÿ³ÿÿ¢ÿ¦ÿ¢ÿ±ÿ¬ÿÿÿÿÿzÿzÿwÿÿÿ^ÿ8ÿ?ÿmÿÿÿÿ¤ÿÿÿÿ¬ÿ ÿÿ£ÿ«ÿ§ÿÿÿÿ±ÿÿÿÿÿÿÿÿÿ­ÿ¢ÿÿ¥ÿÿÿõþþàþ^ÿÿ¡ÿ¬ÿÿÿÿÿÿ«ÿ³ÿ¯ÿÿÿ®ÿ«ÿÿÿÿÿ¤ÿ°ÿ¦ÿÿÿ¶ÿ¢ÿ¦ÿ¨ÿÿÿÿÿ¤ÿÿÿÿÿÿÿÿÿÿ£ÿ¤ÿ§ÿ¸ÿ¤ÿ¤ÿªÿ£ÿÿÿ¤ÿ¢ÿ©ÿÿ¦ÿ ÿÿÿÿÿÿÿÿÿ¦ÿÿÿ ÿ¥ÿ ÿÿ¥ÿ¤ÿÿ¥ÿÿÿ°ÿ¡ÿÿÿ¬ÿ¡ÿµÿÿ©ÿ¦ÿÿÿ¢ÿÿÿÿ©ÿÿ¨ÿÿÿÿ ÿ¤ÿÿÿÿÿ¤ÿ©ÿ¤ÿÿÿ£ÿÿÿÿÿÿÿÿÿ¢ÿ¨ÿÿ ÿªÿÿÿ¡ÿ¤ÿ ÿ¢ÿÿÿÿÿÿÿÿÿÿÿÿÿÿªÿ¢ÿ¥ÿ©ÿ¨ÿ©ÿ«ÿÿ§ÿ¥ÿ ÿÿÿ£ÿ¦ÿÿ°ÿÿÿ ÿ¯ÿ¨ÿÿ ÿ£ÿªÿÿ°ÿ ÿ©ÿ£ÿÿ¤ÿ°ÿ²ÿ²ÿ ÿÿ¡ÿ¥ÿºÿ¸ÿ¡ÿ«ÿ¥ÿ¥ÿ«ÿ«ÿ©ÿ¬ÿªÿ©ÿ¯ÿ¤ÿ§ÿÿ©ÿÿÿÿ¢ÿ§ÿ§ÿªÿ¤ÿÿ¦ÿ§ÿ¥ÿ¦ÿ¦ÿ¦ÿ¤ÿ¦ÿÿ§ÿÿÿ±ÿ¶ÿ­ÿ¨ÿ£ÿ¢ÿªÿÿ£ÿ¡ÿ§ÿ§ÿ¨ÿ¬ÿ¥ÿ¡ÿ¦ÿÿÿÿ¤ÿ¥ÿ¡ÿ¥ÿ©ÿ¤ÿ²ÿ­ÿªÿ¦ÿ¨ÿÿÿ¢ÿ¢ÿ©ÿ§ÿ¨ÿ¢ÿ¡ÿ¬ÿ¨ÿ¶ÿ¸ÿ¤ÿÿ£ÿ¿ÿ±ÿ¶ÿ¨ÿÿ¦ÿ¦ÿ¡ÿ§ÿ­ÿªÿ³ÿ«ÿ´ÿ¯ÿÿÿÿ¢ÿ£ÿÿÿÿÿÿ©ÿ¤ÿ¡ÿ¤ÿ§ÿ¨ÿ¥ÿÿ§ÿ­ÿ¤ÿ£ÿ¬ÿ¯ÿ¨ÿÿÿÿªÿ ÿ§ÿ®ÿÿ¤ÿ ÿÿ¥ÿ®ÿ®ÿ£ÿ¡ÿÿÿªÿ¡ÿ¥ÿ«ÿ¤ÿÿÿÿÿ¡ÿÿ¡ÿ§ÿÿ®ÿ¨ÿÿ ÿ¤ÿ®ÿ¶ÿ¡ÿ¡ÿ¡ÿ£ÿ¤ÿÿÿÿÿ ÿ¬ÿµÿ¢ÿ¦ÿ«ÿ³ÿ³ÿ¥ÿÿ§ÿ¸ÿ·ÿ©ÿ®ÿ¤ÿ«ÿµÿ¤ÿ¦ÿ¤ÿÿ¡ÿ¡ÿ ÿ¥ÿ¥ÿÿ¤ÿ¥ÿªÿªÿ¸ÿ¥ÿ£ÿ¡ÿ¥ÿ¯ÿÿÿ¶ÿ£ÿ¤ÿ«ÿ ÿ¡ÿÿ¢ÿ¥ÿ¡ÿ¡ÿªÿ¦ÿ¢ÿÿªÿ¦ÿ¢ÿ£ÿ£ÿ£ÿÿÿ¥ÿ¢ÿÿ©ÿ®ÿ¶ÿ§ÿ«ÿ¥ÿÿÿÿÿ¢ÿ±ÿ°ÿ¤ÿÿ©ÿ§ÿ£ÿÿÿÿÿÿ¨ÿµÿµÿ¬ÿÿÿÿ ÿ¤ÿ³ÿ´ÿ¡ÿÿ¡ÿÿ¦ÿ®ÿ¨ÿ¥ÿÿ®ÿ©ÿ©ÿ¥ÿ¡ÿÿ§ÿ®ÿÿÿÿ«ÿ¡ÿÿ ÿ¦ÿ¨ÿ ÿ£ÿ£ÿ¤ÿ¦ÿ¥ÿ¦ÿªÿ¥ÿ ÿ°ÿÿÿÿÿ¢ÿ§ÿ£ÿ¬ÿ°ÿ£ÿ£ÿ¤ÿ¯ÿ¦ÿÿ¨ÿ©ÿÿ¦ÿ¦ÿªÿ°ÿ©ÿ¥ÿ§ÿÿ¢ÿ¤ÿ§ÿÿ¬ÿÿÿÿ¤ÿµÿ®ÿ¥ÿ¥ÿÿÿ®ÿ«ÿªÿ«ÿªÿ©ÿÿ¡ÿªÿ¯ÿ§ÿ£ÿ¥ÿÿ ÿ¥ÿÿªÿ¯ÿµÿ¡ÿ¦ÿÿ©ÿ¬ÿ«ÿ©ÿ¤ÿÿÿ¦ÿ ÿ°ÿ®ÿ³ÿÿ±ÿ«ÿªÿÿ§ÿ«ÿ­ÿ£ÿÿÿÿÿÿÿÿ¤ÿ§ÿ¦ÿ§ÿªÿÿÿ¢ÿ£ÿÿÿÿÿÿ­ÿ­ÿ´ÿÿ£ÿÿ¡ÿ¨ÿªÿÿÿÿÿÿÿ¦ÿ¬ÿ¥ÿ¨ÿ¬ÿÿªÿÿ¥ÿÿÿÿÿ ÿÿ£ÿ®ÿ§ÿÿ ÿÿÿÿÿÿÿ£ÿ¨ÿÿÿÿÿ ÿ¬ÿªÿÿÿÿ¡ÿ´ÿ¼ÿÿ¤ÿ«ÿÿÿ ÿ¤ÿÿ¤ÿ¤ÿÿ£ÿ¬ÿ¤ÿÿÿ¦ÿÿ¢ÿÿ«ÿ¢ÿÿ¢ÿªÿªÿ¨ÿ¯ÿ¦ÿÿ¤ÿ¬ÿ¦ÿÿÿÿ¦ÿ¡ÿÿ¦ÿ¤ÿÿÿÿÿ¥ÿÿÿ¤ÿ¯ÿ«ÿ¢ÿ ÿÿÿÿ¦ÿ´ÿªÿÿ²ÿ°ÿÿ ÿÿ¥ÿÿ¢ÿ®ÿªÿÿÿÿÿÿÿÿÿ ÿÿÿÿÿÿvÿÿÿÿÿÿÿÿÿÿÿÿÿÿÿÿ~ÿ«ÿÿÿÿÿÿÿÿÿÿÿÿÿÿÿÿÿÿÿÿÿÿÿÿÿÿÿÿÿÿÿÿÿÿÿÿÿÿÿÿÿÿÿÿÿÿÿvÿ}ÿÿÿÿÿÿÿÿÿÿÿÿÿÿ§ÿ¡ÿÿÿ«ÿÿÿÿÿÿ£ÿÿÿ ÿ©ÿªÿÿÿÿÿÿÿÿÿÿ¥ÿ¢ÿ®ÿ§ÿ¥ÿÀÿ£ÿÿ³ÿ£ÿ ÿ©ÿÿÿÿ¥ÿ§ÿÿÿÿ ÿ£ÿÿÿÿÿ ÿ£ÿÿÿ¬ÿ¥ÿÿ¡ÿÿ¤ÿÿ«ÿ¡ÿÿ£ÿ¤ÿªÿ´ÿ¯ÿÿÿÿÿÿ¡ÿÿ ÿ¢ÿ ÿÿÿÿ´ÿ¡ÿ·ÿÿ©ÿ¨ÿ«ÿ¬ÿÿ¢ÿÿÿÿÿ ÿÿÿÿÿÿÿÿÿÿÿ}ÿ|ÿÿÿªÿÿÿ¨ÿÿÿÿ¯ÿÿÿÿÿ ÿ¢ÿÿÿÿ¦ÿÿÿÿÿÿ¤ÿ¬ÿÿÿÿÿ£ÿ«ÿ£ÿÿÿÿÿÿ¡ÿÿÿ ÿ¡ÿÿÿÿ¢ÿ¡ÿ¡ÿ¤ÿ©ÿÿÿÿÿÿÿ¥ÿÿ¡ÿÿÿ®ÿ³ÿ¯ÿ´ÿÿÿÿÿ¡ÿÿÿÿÿ¨ÿ ÿÿÿÿÿÿÿ¢ÿ¦ÿ¡ÿÿÿÿÿÿÿÿÿ¥ÿ¤ÿ¢ÿÿ¡ÿ­ÿÿÿÿ®ÿÿÿÿÿÿ©ÿ¥ÿ¨ÿ­ÿ§ÿ¤ÿ§ÿ¨ÿ·ÿ¸ÿªÿÿÿÿ¨ÿÿ§ÿ¸ÿ«ÿ¡ÿ¯ÿÿ¤ÿªÿÿÿÿÿÿ§ÿÿÿ§ÿÿÿÿÿÿ¢ÿÿÿ¤ÿ ÿÿ¦ÿ¦ÿ¢ÿÿÿÿÿ¦ÿ¡ÿÿ§ÿÿªÿ¥ÿÿÿÿ ÿ¦ÿªÿÿÿÿÿÿÿÿÿÿÿ¯ÿ¡ÿÿ¡ÿÿÿÿ¥ÿ§ÿÿvÿ¥ÿÿÿ­ÿÿ¢ÿÿÿ¤ÿÿÿÿ­ÿ ÿ¢ÿ¢ÿ£ÿÿÿÿÿÿÿÿÿÿÿÿÿÿÿÿ}ÿÿÿÿªÿÿÿÿÿÿ¯ÿÿ¡ÿÿÿÿÿÿÿÿÿÿÿÿÿÿÿ¡ÿÿ¡ÿÿÿÿÿÿÿÿÿ¢ÿÿÿÿ¡ÿ®ÿ¤ÿÿÿÿÿ£ÿ¥ÿ£ÿÿÿÿ~ÿÿÿÿÿ¥ÿÿÿÿÿ¡ÿ¦ÿ«ÿÿÿÿ ÿÿ©ÿ¢ÿÿÿÿ¦ÿ£ÿÿ¢ÿ¢ÿ¥ÿÿÿ¡ÿÿÿÿÿÿÿ¦ÿ¨ÿÿÿÿ­ÿ¡ÿÿ¡ÿ¨ÿ¥ÿÿÿÿÿwÿÿ§ÿÿÿÿÿÿ¢ÿ¡ÿÿ¥ÿ©ÿÿ£ÿÿÿÿÿÿÿ£ÿ ÿÿÿÿÿÿ¡ÿ¥ÿÿ¨ÿ¤ÿ®ÿ©ÿÿ®ÿÿ§ÿ«ÿÿÿªÿÿÿÿ®ÿÿÿÿ­ÿ¥ÿÿÿÿ¡ÿ¦ÿÿ£ÿÿÿÿÿÿÿÿÿÿÿÿ ÿÿÿÿÿ¥ÿ¬ÿ¡ÿÿÿÿÿÿÿ£ÿ£ÿ¢ÿÿ¡ÿÿÿÿÿÿÿÿ®ÿ ÿ¥ÿ¦ÿÿÿÿ£ÿ¤ÿ ÿÿÿÿ¡ÿÿÿÿÿÿÿÿÿÿÿÿ¤ÿ¡ÿÿÿÿ¢ÿÿÿÿ¢ÿÿÿÿÿÿÿ£ÿÿ¢ÿ¤ÿ¦ÿÿ«ÿÿÿÿÿÿÿÿÿ¤ÿ ÿÿ}ÿÿÿ£ÿÿÿ¥ÿÿÿÿÿÿÿÿÿÿÿÿÿÿÿÿÿÿÿÿ¤ÿÿÿÿÿÿÿ¢ÿ«ÿ¡ÿ ÿÿÿ¬ÿÿ²ÿÿÿ®ÿ¬ÿ ÿ¨ÿÿªÿ£ÿÿÿÿÿÿ¥ÿÿ¡ÿ¦ÿªÿÿÿÿÿÿ¤ÿ§ÿ ÿÿÿÿÿÿ¡ÿ§ÿÿÿÿÿ¡ÿÿÿÿÿÿ¢ÿÿÿÿÿÿÿÿÿÿÿ±ÿ¢ÿ·ÿ ÿÿÿÿÿ¥ÿÿÿ¤ÿ¤ÿ¥ÿ ÿÿÿ¬ÿÿÿÿÿÿÿÿ ÿ£ÿ§ÿ¬ÿ ÿÿÿÿÿÿÿÿÿÿÿÿÿÿÿÿ~ÿÿÿÿÿÿÿÿÿÿÿÿÿÿ«ÿ ÿÿÿÿ¨ÿ¦ÿ®ÿÿÿÿÿ¦ÿ ÿ¡ÿ¢ÿ ÿÿÿ¢ÿÿ¢ÿ¡ÿÿÿÿÿÿÿÿÿÿÿÿÿÿ¡ÿªÿªÿ¢ÿ¤ÿ¯ÿ¨ÿÿÿÿ¡ÿÿÿ¦ÿÿ£ÿÿÿ§ÿÿ ÿÿÿ¡ÿÿÿ ÿ ÿ¢ÿÿÿÿ ÿ£ÿ§ÿÿÿÿÿÿÿÿÿÿÿ¥ÿÿÿÿÿÿÿÿÿÿ¡ÿÿ¡ÿ£ÿÿÿÿ ÿÿÿÿ¥ÿÿÿÿ¦ÿ§ÿÿÿÿzÿ£ÿ¡ÿ§ÿ¢ÿÿ¯ÿÿÿÿ¨ÿÿÿ¥ÿ§ÿ¬ÿÿÿÿ ÿÿÿÿÿÿÿªÿ±ÿÿ¢ÿ¢ÿÿÿ©ÿÿÿÿÿÿ¡ÿÿ¦ÿÿqÿÿÿÿªÿ¢ÿÿ§ÿÿÿ³ÿ­ÿÿÿÿÿÿ£ÿ¡ÿ®ÿÿÿÿÿ£ÿÿÿÿÿ¨ÿÿÿ ÿÿÿÿÿÿÿÿÿÿÿÿÿÿ¥ÿªÿÿ¡ÿ¤ÿÿ§ÿÿÿÿÿÿÿ¨ÿ©ÿ¦ÿÿÿÿÿÿÿÿÿÿÿÿ§ÿ¥ÿÿÿÿÿ ÿ ÿ£ÿÿ¤ÿ¨ÿ¤ÿÿÿÿÿ©ÿ¡ÿÿ®ÿ§ÿÿÿÿÿÿÿÿ¢ÿÿÿ¨ÿ«ÿÿÿÿÿÿÿÿÿÿÿ¡ÿÿÿÿ¥ÿ¬ÿ¦ÿ§ÿ©ÿ¬ÿ°ÿ¥ÿ§ÿÿ ÿ¨ÿ£ÿÿÿ¥ÿÿÿÿÿ°ÿÿÿÿÿÿÿ ÿ¡ÿÿÿ¢ÿ°ÿ¤ÿÿÿÿ¤ÿ¤ÿÿÿ ÿÿÿ¬ÿ³ÿÿÿ¨ÿÿÿÿ°ÿÿ ÿÿÿÿÿÿÿ¡ÿÿÿÿÿÿªÿÿÿÿÿÿÿÿ§ÿ§ÿ ÿÿÿÿÿÿÿÿÿÿÿ¢ÿ©ÿÿ¥ÿÿÿÿÿÿÿ¢ÿ¥ÿ£ÿÿÿ¥ÿÿ¦ÿ¯ÿ¡ÿÿÿÿ¦ÿ«ÿ¨ÿ¨ÿÿÿÿÿÿÿ£ÿÿÿ¢ÿÿwÿuÿ¦ÿ£ÿÿÿÿÿÿ«ÿÿÿ£ÿÿÿÿ®ÿªÿÿÿÿÿ ÿ©ÿ©ÿ¤ÿ¤ÿ¥ÿÿÿÿ§ÿÿÿÿÿÿ§ÿÿÿ¬ÿÿ¨ÿÿ¬ÿ¤ÿ ÿÿ¡ÿÿÿÿÿ¤ÿÿÿ ÿÿÿÿÿÿÿÿ¥ÿ£ÿ±ÿ©ÿ­ÿ¢ÿÿÿ©ÿÿqÿÿÿÿ ÿ¡ÿÿ¡ÿÿÿ¥ÿ¢ÿÿ¦ÿ¥ÿÿÿ­ÿ©ÿ ÿ¢ÿ¤ÿÿÿÿÿÿÿÿÿ¢ÿ¨ÿ¯ÿÿ¢ÿÿ ÿ ÿªÿÿÿ£ÿ¨ÿ°ÿ¨ÿ¨ÿ§ÿÿÿÿÿÿ¦ÿÿÿ£ÿÿÿ¥ÿÿÿ¥ÿÿ£ÿÿ©ÿÿÿ¥ÿ¦ÿ¨ÿ¨ÿ¢ÿÿÿÿ¢ÿÿÿ©ÿ¥ÿÿ§ÿ¦ÿÿÿÿ³ÿ©ÿÿ£ÿÿªÿÿªÿ¦ÿÿ¬ÿ¡ÿÿ¡ÿ¡ÿÿÿÿÿÿmÿzÿÿÿÿÿ£ÿÿÿÿÿÿÿÿÿÿÿÿ¡ÿÿÿÿÿÿÿÿÿÿÿÿÿÿsÿÿ¡ÿxÿtÿÿÿ±ÿÿÿÿvÿÿÿÿÿÿÿÿÿÿqÿrÿtÿzÿxÿÿÿÿyÿ{ÿ|ÿgÿÿ}ÿÿ|ÿmÿnÿxÿÿÿÿÿÿ¡ÿÿÿÿ¡ÿÿÿÿÿÿÿÿÿÿÿ|ÿÿÿÿÿÿÿÿÿÿÿÿÿ¡ÿzÿzÿÿÿÿÿ}ÿÿÿÿÿÿÿÿÿÿÿÿÿÿ©ÿÿÿÿÿÿÿÿÿÿÿÿÿÿÿÿÿÿÿÿÿÿÿÿªÿÿÿ§ÿ±ÿ«ÿ ÿÿÿÿ£ÿÿÿÿÿÿÿªÿÿ·ÿ«ÿ¦ÿÿÿÿÿFÿþ]ýþÿ{ÿÿÿÿ ÿÿÿÿÿÿ¯ÿÿÿ ÿªÿ²ÿ®ÿ¡ÿ£ÿÿÿ£ÿÿÿ£ÿÿÿÿÿxÿÿ£ÿÿÿÿ¡ÿ«ÿ¡ÿÿÿÿÿªÿ¢ÿsÿvÿÿÿ[ÿ.ÿAÿBÿÿ,ÿÿÿ@ÿ\ÿLÿCÿYÿcÿÿÿyÿÿÿÿÿÿÿÿÿÿÿÿÿÿÿÿÿÿhÿxÿsÿ|ÿÿÿ¤ÿÿÿÿÿÿÿzÿYÿVÿqÿ^ÿJÿjÿoÿgÿvÿxÿÿÿÿÿÿÿxÿoÿvÿÿÿÿ¤ÿtÿsÿyÿkÿlÿxÿÿÿÿ~ÿvÿÿ}ÿvÿÿÿ~ÿÿÿÿÿÿÿÿÿ{ÿÿÿÿÿÿÿqÿÿÿÿÿÿÿÿÿÿÿÿÿ£ÿÿÿÿÿÿÿÿÿÿÿÿÿÿÿÿÿÿÿÿÿÿÿÿÿÿÿÿÿÿÿÿÿÿÿÿÿÿÿÿÿÿÿÿÿjÿÿÿpÿ}ÿÿÿÿÿÿÿÿÿÿÿ ÿÿÿ|ÿÿÿÿÿÿÿÿÿÿÿ¨ÿÿmÿ&ÿÿ`ÿÿ¢ÿÿÿÿÿÿÿ°ÿÿÿÿÿ¤ÿ©ÿÿÿÿÿÿ|ÿ£ÿÿÿÿÿÿÿÿÿÿ}ÿ~ÿÿÿÿÿÿÿ ÿÿÿÿÿÿÿ¦ÿÿÿÿÿ£ÿ¤ÿÿ¤ÿ¢ÿÿÿÿÿÿ£ÿÿpÿ}ÿÿÿ¡ÿ«ÿÿ ÿÿ©ÿÿÿÿÿÿÿÿÿ¢ÿ ÿÿÿÿ¤ÿ¥ÿ§ÿ ÿÿÿÿÿÿÿÿ¬ÿ²ÿÿÿÿÿ¢ÿ¥ÿÿÿÿÿÿÿÿÿÿÿ¢ÿÿÿÿÿ¨ÿÿÿÿ¡ÿ§ÿ§ÿÿÿ}ÿmÿgÿfÿ[ÿÿÿÿaÿyÿÿÿÿÿÿ²ÿ§ÿÿ§ÿÿÿÿ¡ÿ¤ÿÿ¢ÿ ÿ©ÿÿÿ¢ÿÿÿÿ¢ÿ¢ÿ¡ÿÿÿ¥ÿ§ÿlÿ¬þ þÿkÿÿÿÿÿÿÿÿÿ©ÿ«ÿ ÿÿÿ§ÿÿÿÿÿÿ¡ÿ¬ÿ­ÿ¤ÿÿ¤ÿ¢ÿ§ÿ²ÿ¤ÿÿÿ ÿ ÿÿ ÿ¤ÿÿÿÿÿÿÿ£ÿÿÿ±ÿÿ«ÿ¡ÿÿ ÿ¡ÿÿÿÿÿÿÿÿÿÿ£ÿ ÿÿÿ²ÿÿÿ¨ÿ ÿÿÿÿ¨ÿ¤ÿÿÿ¯ÿÿÿÿÿÿÿÿÿÿÿÿÿ¢ÿ¨ÿ¥ÿ¤ÿÿ¢ÿ£ÿ¢ÿÿÿÿÿ¬ÿÿ¥ÿ®ÿ¤ÿÿ¨ÿ ÿÿÿÿ¢ÿÿ¢ÿÿÿÿÿÿÿÿ¦ÿ£ÿ°ÿ§ÿÿ¤ÿ¥ÿÿÿ§ÿÿÿÿÿÿÿÿÿÿÿ¤ÿÿ¦ÿ«ÿ±ÿ³ÿ©ÿ¦ÿ­ÿÿÿªÿ ÿÿ¥ÿ¦ÿ¥ÿ¼ÿ©ÿ£ÿÿ¡ÿ©ÿ¡ÿÿ¥ÿ­ÿ¦ÿ¢ÿ¦ÿ£ÿ¥ÿ¤ÿ¢ÿ¥ÿ¢ÿªÿÿ¡ÿ©ÿ¤ÿ¡ÿ­ÿ´ÿ§ÿ¯ÿ¥ÿ¥ÿÿÿªÿ®ÿ©ÿ£ÿÿ¤ÿ¯ÿªÿÿ ÿÿÿ£ÿ¤ÿ¢ÿÿ¥ÿ£ÿ«ÿ¬ÿ¢ÿ¥ÿ«ÿ¥ÿ£ÿ©ÿ¡ÿ­ÿ²ÿ¢ÿªÿ¹ÿµÿ©ÿ£ÿÿÿ¨ÿ¢ÿ¡ÿ©ÿ®ÿ©ÿ¥ÿªÿ¥ÿ¸ÿ¥ÿÿ­ÿ³ÿ¬ÿ¢ÿ£ÿ²ÿ®ÿ©ÿ£ÿµÿ¤ÿÿÿ¡ÿ©ÿ«ÿ¨ÿ¬ÿ²ÿ¢ÿ«ÿ°ÿ¡ÿÿÿÿÿ´ÿ¤ÿ¢ÿ¥ÿ¨ÿ¥ÿ¡ÿ«ÿªÿ¢ÿ®ÿ²ÿ¶ÿÿ¬ÿ¨ÿªÿ¦ÿ¢ÿ®ÿ¸ÿ®ÿ¶ÿÿ³ÿ¹ÿ®ÿ£ÿ§ÿ¨ÿ§ÿ§ÿ ÿÿ§ÿ©ÿ¥ÿ¢ÿ¢ÿ£ÿ£ÿÿÿÿ£ÿÿ«ÿ¡ÿÿªÿ£ÿ£ÿ¬ÿ±ÿ°ÿ ÿ¡ÿ£ÿÿ¡ÿ¨ÿ§ÿ¥ÿ§ÿ§ÿªÿ¯ÿ¢ÿ¶ÿ®ÿÿ«ÿ®ÿ£ÿÿ¥ÿ©ÿ¨ÿ®ÿ§ÿ¢ÿ´ÿÿ«ÿ§ÿ§ÿ£ÿÿÿ ÿ¬ÿ¦ÿªÿ¢ÿÿÿ¤ÿ¥ÿ¦ÿ¤ÿªÿ²ÿ¢ÿ©ÿ­ÿ¡ÿªÿ¡ÿ¥ÿ¦ÿ¢ÿ¢ÿ ÿÿ ÿ­ÿ¡ÿ¨ÿ®ÿªÿ¢ÿ§ÿ­ÿ®ÿ©ÿ¢ÿ¤ÿ£ÿ©ÿ­ÿ§ÿÿ¦ÿ¥ÿ ÿ ÿ«ÿ®ÿ¡ÿÿ¥ÿ³ÿ¦ÿ¦ÿÿ«ÿ±ÿ¶ÿ¦ÿÿÿ ÿ§ÿÿ¡ÿ ÿ¬ÿ±ÿ§ÿ¹ÿ´ÿ¥ÿÿÿÿ¢ÿ¯ÿÁÿÿ¢ÿ¢ÿ¤ÿ­ÿªÿ¢ÿÿ¢ÿ®ÿ¬ÿ£ÿ³ÿ­ÿ¬ÿÿÿÿ¥ÿ¬ÿ¬ÿ¦ÿÿÿÿ¡ÿ®ÿÿÿÿÿ§ÿ¥ÿ¦ÿ¥ÿ§ÿ¦ÿÿÿ¡ÿ¬ÿ²ÿÿÿ¤ÿ§ÿ©ÿ ÿ¨ÿ¤ÿÿ¡ÿÿ¢ÿÿÿÿÿÿ¥ÿÿÿ ÿÿÿÿÿÿÿÿÿÿ¤ÿ¨ÿ¨ÿÿ¤ÿ§ÿ¡ÿÿ¡ÿ®ÿ¦ÿÿÿ°ÿ«ÿÿÿÿÿ£ÿ¶ÿ©ÿÿ ÿªÿÿÿ«ÿªÿÿ£ÿ°ÿ¥ÿ£ÿ¦ÿ¥ÿ§ÿ ÿÿÿ©ÿ¦ÿªÿ«ÿ¼ÿÿÿ ÿªÿ®ÿ©ÿªÿ­ÿ²ÿ«ÿ¡ÿ©ÿ±ÿ§ÿ­ÿ¯ÿ°ÿ¢ÿ±ÿ©ÿ¦ÿÿ£ÿ£ÿ¦ÿ©ÿ¡ÿ¢ÿ®ÿÿÿÿÿÿ¢ÿÿ§ÿÿªÿ¥ÿ¡ÿ¦ÿ­ÿ£ÿÿ¨ÿÿ«ÿ®ÿ¦ÿÿ£ÿÿ¤ÿ¨ÿ§ÿ¦ÿÿ£ÿ¨ÿÿÿ¥ÿÿÿ©ÿÿ£ÿÿ¢ÿ²ÿ£ÿÿÿÿ¢ÿ§ÿ¬ÿ¯ÿ¤ÿÿ ÿÿÿÿÿÿÿÿ¢ÿÿÿ¥ÿ§ÿ¤ÿ§ÿ­ÿÿÿ¢ÿ«ÿ«ÿ©ÿ½ÿ¤ÿ­ÿÿªÿ£ÿ­ÿ¬ÿ£ÿÿÿÿ¥ÿ§ÿ¢ÿ¢ÿ¬ÿ¡ÿÿÿ¬ÿ¡ÿÿÿÿÿ¢ÿ§ÿÿÿ¡ÿ§ÿÿ ÿÿÿ¯ÿÿÿ£ÿ®ÿ£ÿÿÿÿ¢ÿ ÿÿ¥ÿ©ÿ¤ÿÿÿÿ¥ÿÿ±ÿ¹ÿÿ¬ÿÿÿÿÿÿÿÿ¥ÿ¥ÿÿÿÿÿÿÿÿÿÿ¤ÿ¦ÿ¨ÿ£ÿ©ÿ ÿ|ÿ{ÿÿÿÿÿ~ÿÿÿÿÿÿÿÿÿwÿÿ¦ÿÿÿÿÿ|ÿsÿÿÿÿÿÿÿÿÿÿÿÿÿÿÿÿÿÿÿÿÿÿÿÿÿ}ÿÿÿÿÿÿÿÿÿÿÿ~ÿÿÿÿ~ÿÿÿÿÿÿÿÿÿÿÿÿÿÿÿ§ÿ ÿÿÿÿ¬ÿÿ ÿÿÿÿ¡ÿÿÿÿÿªÿ¦ÿÿ ÿÿÿ¢ÿÿÿ¨ÿÿÿÿÿ­ÿ ÿªÿÿ¨ÿÿ¢ÿ¦ÿ¡ÿ¦ÿÿ ÿªÿ¦ÿ§ÿ¨ÿªÿªÿÿÿÿÿ¢ÿÿ ÿ­ÿ°ÿÿÿ§ÿÿ¤ÿÿÿÿÿÿ©ÿ¦ÿÿÿÿÿÿÿÿ¤ÿ°ÿÿÿÿ¤ÿÿ¬ÿ¤ÿÿ«ÿ¡ÿÿ©ÿ£ÿªÿ ÿ¢ÿÿÿÿÿÿ¡ÿÿÿÿ{ÿÿÿÿÿÿzÿÿÿÿ£ÿÿÿÿÿÿÿÿÿ¡ÿÿÿÿ¦ÿ®ÿ­ÿÿÿÿÿÿ¢ÿÿÿ¢ÿÿÿÿÿ±ÿµÿ¡ÿÿ¥ÿ¦ÿÿÿÿÿÿÿÿÿÿ ÿ­ÿÿÿ¢ÿ¨ÿ¥ÿ¦ÿÿ®ÿ§ÿÿ«ÿÿÿ¯ÿ£ÿ ÿÿÿ¡ÿÿÿÿÿÿÿÿÿÿ¢ÿ¦ÿÿÿÿÿÿ ÿ¦ÿÿ¡ÿÿÿÿÿÿÿÿÿ¢ÿ§ÿÿ ÿ¡ÿÿÿÿ¢ÿÿÿÿÿÿÿ ÿ©ÿ¢ÿ ÿ¬ÿ¨ÿÿÿ©ÿ³ÿÿÿÿ¦ÿ¨ÿÿÿÿÿÿ¤ÿÿÿÿ¨ÿ¢ÿ°ÿÿÿÿÿ¥ÿÿÿ ÿÿÿ£ÿÿÿ¤ÿ¡ÿÿ ÿ¥ÿ¤ÿÿ§ÿÿÿÿÿ¬ÿªÿ§ÿÿ§ÿÿÿÿÿÿ¤ÿ¯ÿ¨ÿÿÿÿÿÿÿÿÿÿ¬ÿºÿµÿ¤ÿ¡ÿ¤ÿÿÿÿÿÿÿÿÿ ÿ¤ÿÿÿÿÿÿÿ¡ÿªÿÿÿ¨ÿÿÿ§ÿÿÿÿÿÿÿÿÿ£ÿÿÿ ÿÿÿÿÿÿ ÿÿÿÿÿÿÿÿÿÿÿÿÿÿ£ÿÿÿ±ÿÿÿÿÿ¢ÿ¡ÿÿÿÿÿÿ§ÿÿÿÿÿÿÿÿÿÿÿÿ ÿ¥ÿ¡ÿÿÿÿ§ÿ£ÿÿ¯ÿÿÿ³ÿÿÿ¨ÿÿÿÿÿÿ ÿÿ¢ÿÿÿ ÿÿªÿ¨ÿÿÿÿÿÿÿÿÿ ÿÿÿÿÿ¢ÿ£ÿÿÿÿ¨ÿ¤ÿÿÿ¡ÿÿÿÿ¦ÿÿÿÿÿÿÿ}ÿÿ§ÿ©ÿ£ÿ¢ÿÿÿÿÿÿÿ¢ÿ«ÿ®ÿ¤ÿÿÿÿÿÿÿÿÿÿ ÿÿÿ©ÿªÿ¬ÿ¡ÿÿ¤ÿÿÿÿÿÿÿÿÿªÿÿ®ÿÿ®ÿ§ÿÿÿ­ÿÿ¢ÿÿ£ÿ¢ÿ ÿÿÿ±ÿÿÿÿªÿÿÿÿÿÿ¢ÿÿÿÿÿ¦ÿ ÿÿÿ¤ÿÿÿÿÿÿ®ÿ«ÿ§ÿÿÿÿÿ ÿÿÿÿÿ©ÿÿÿ¤ÿÿÿÿÿ¢ÿÿÿÿÿÿÿÿÿÿÿÿÿÿÿÿ¤ÿ ÿ¢ÿÿÿÿ¦ÿÿÿÿÿÿÿÿ¡ÿ ÿÿÿÿÿÿ ÿÿ©ÿÿÿÿÿÿÿÿÿ¡ÿÿÿÿÿ ÿ ÿ¢ÿÿÿÿÿÿ¡ÿÿÿÿÿÿÿ£ÿÿÿÿÿÿÿÿÿÿÿ¤ÿÿÿ ÿ¨ÿÿÿÿ¡ÿÿÿÿ¨ÿ°ÿÿÿ«ÿ¢ÿªÿ©ÿÿÿÿÿÿÿÿÿÿÿÿ¥ÿÿÿÿ ÿ¡ÿ£ÿ±ÿÿÿÿ|ÿÿ¢ÿÿ§ÿ¤ÿÿÿÿ ÿÿÿ ÿ¡ÿÿÿ¡ÿÿÿÿÿÿÿÿÿÿÿÿÿ³ÿ³ÿÿ°ÿ­ÿÿÿÿ¤ÿ¢ÿ¡ÿ§ÿÿÿ¦ÿ§ÿ®ÿÿÿ¦ÿÿÿÿÿÿ§ÿ­ÿÿÿÿÿÿÿÿÿÿÿÿ¢ÿ¨ÿÿÿÿÿÿÿÿÿÿÿ¡ÿÿÿÿÿÿÿªÿ¥ÿÿÿ ÿ¢ÿ¦ÿÿÿ¥ÿÿ¦ÿ­ÿ¡ÿÿÿÿÿÿÿ¤ÿ§ÿ¢ÿ¥ÿªÿÿÿÿÿÿÿÿÿÿÿÿÿÿ£ÿ«ÿ ÿÿÿÿÿÿ¨ÿ£ÿ¢ÿ¡ÿÿ¡ÿÿ¨ÿ¦ÿÿÿÿÿ ÿÿÿ¬ÿÿÿÿÿÿÿÿ¤ÿÿÿÿÿÿÿÿ¤ÿÿÿ©ÿ£ÿÿÿÿÿÿÿÿ¡ÿ¤ÿ ÿ«ÿ¡ÿÿÿ¢ÿ£ÿ«ÿ£ÿÿ ÿÿ­ÿÿÿ©ÿ¡ÿ¦ÿ}ÿÿ¡ÿÿÿ¤ÿÿ§ÿ¤ÿÿÿÿ¢ÿ¤ÿ­ÿªÿ¦ÿ¢ÿÿÿÿÿÿÿÿÿ¢ÿ©ÿ¦ÿÿ¢ÿ¢ÿÿ´ÿ£ÿÿ¦ÿ®ÿÿÿ¡ÿÿÿÿÿÿÿÿ}ÿ|ÿ¬ÿ ÿÿÿÿ ÿÿ®ÿÿÿ¡ÿÿÿ¦ÿÿÿÿÿÿÿÿÿ¨ÿ¬ÿ¢ÿ¥ÿ¤ÿÿÿÿ¡ÿ­ÿ¢ÿÿÿ¥ÿ ÿÿÿ£ÿ©ÿ¦ÿ©ÿÿ£ÿ¤ÿÿÿÿÿÿ¦ÿÿ°ÿÿÿÿÿ ÿÿ¡ÿÿÿÿÿÿ¡ÿ¥ÿÿÿÿ£ÿ¥ÿ¡ÿÿÿÿ¤ÿ´ÿ¢ÿÿÿ ÿÿ¥ÿÿÿÿ®ÿÿÿ¤ÿ¢ÿÿ¡ÿ¤ÿ£ÿÿ¯ÿÿ¥ÿ©ÿ¢ÿ©ÿ¦ÿ¤ÿ«ÿÿÿ§ÿÿÿ£ÿ£ÿ£ÿ ÿÿ ÿÿ¤ÿ£ÿÿÿÿÿ§ÿ®ÿ¬ÿÿÿªÿ¨ÿ ÿ¦ÿÿ²ÿ¡ÿÿ¤ÿÿÿÿÿÿÿÿ¥ÿÿ¢ÿÿ¤ÿÿÿ¡ÿÿÿÿÿÿ¯ÿ°ÿÿÿÿÿÿ£ÿ­ÿ¡ÿµÿÿÿÿÿÿÿ®ÿ²ÿ®ÿ¹ÿÿ¯ÿ¤ÿ¨ÿ©ÿ¢ÿ ÿ¹ÿµÿ¬ÿÿÿÿ¤ÿÿÿ¥ÿÿ¤ÿÿÿ¯ÿ¬ÿ¬ÿ§ÿÿÿÿÿÿÿÿ¡ÿÿÿ³ÿ¥ÿÿ§ÿÿÿ¡ÿ¡ÿÿÿÿ£ÿ ÿ ÿ¬ÿ¨ÿÿÿÿÿÿÿÿÿÿÿÿÿ«ÿÿÿÿÿÿ¥ÿ¡ÿÿÿÿÿ«ÿÈÿ°ÿ¤ÿ ÿ¡ÿÿ¡ÿÿÿ©ÿÿÿ«ÿ¡ÿÿ ÿ ÿÿÿÿÿÿ¥ÿÿÿ­ÿÿÿÿÿÿ¦ÿÿÿÿ£ÿÿÿ¥ÿ¡ÿ ÿÿÿÿ¡ÿÿÿÿÿ ÿÿÿ¥ÿ£ÿÿÿÿ­ÿÿÿÿ¦ÿÿ¬ÿ®ÿ¬ÿÿ§ÿÿÿÿÿÿÿÿ§ÿ¦ÿÿÿ¤ÿ£ÿªÿÿÿÿ¡ÿÿÿÿ¬ÿÿ¥ÿÿ¨ÿÿÿ¤ÿ«ÿÿÿÿÿÿ¨ÿÿÿÿ²ÿ³ÿ ÿÿÿµÿ¤ÿ²ÿ¨ÿÿÿÿÿ¡ÿ¢ÿ«ÿÿÿÿ ÿ¢ÿÿÿÿÿÿÿÿÿÿÿÿÿÿ¡ÿÿÿ¡ÿ¥ÿ©ÿ¬ÿÿÿÿ¹ÿ¨ÿÿÿÿÿÿÿ¯ÿÿÿÿ}ÿ~ÿÿ|ÿÿÿ£ÿÿ®ÿ¥ÿÿ¥ÿÿªÿÿÿÿÿ¡ÿÿÿÿÿÿÿÿÿÿÿÿÿxÿÿÿÿÿÿwÿwÿpÿÿ¡ÿªÿÿÿ ÿÿÿÿÿÿÿÿ|ÿÿÿuÿfÿnÿmÿcÿrÿÿÿ|ÿyÿ}ÿnÿ~ÿÿÿ|ÿjÿvÿzÿvÿÿÿÿÿÿÿÿÿÿrÿÿÿÿÿsÿ~ÿÿÿvÿ|ÿÿÿÿÿÿÿÿÿÿÿÿÿÿÿÿÿÿÿÿÿÿÿÿÿÿÿ¨ÿÿ~ÿÿÿÿÿÿ§ÿÿÿÿÿÿ¡ÿ©ÿ¢ÿÿÿÿÿÿ¥ÿ ÿÿÿÿÿÿ§ÿÿ¯ÿÿ¢ÿÿ£ÿ¥ÿ£ÿÿÿÿÿÿÿÿÿ¤ÿÿ§ÿ±ÿ©ÿ¡ÿ¨ÿ¡ÿÿÿÿÏþýËýßþuÿÿÿÿÿ ÿªÿ§ÿÿÿÿ«ÿÿÿÿ¢ÿÿ¡ÿÿÿÿ£ÿÿÿÿÿÿÿÿÿ~ÿÿ¢ÿ ÿÿÿ¥ÿªÿ¢ÿÿÿÿÿÿÿÿÿÿÿiÿmÿlÿ>ÿ5ÿ5ÿ'ÿ;ÿUÿLÿ2ÿ.ÿKÿiÿÿÿ|ÿÿ}ÿÿsÿ`ÿsÿxÿ}ÿ|ÿ|ÿ|ÿÿÿÿÿÿÿpÿÿÿwÿÿ©ÿÿÿÿqÿnÿ{ÿÿvÿ^ÿcÿkÿ_ÿdÿPÿrÿ^ÿxÿsÿwÿ}ÿÿÿÿxÿ\ÿdÿqÿÿÿzÿ{ÿ{ÿÿxÿeÿkÿsÿoÿvÿ|ÿyÿÿÿ{ÿhÿÿÿÿÿÿÿÿÿÿÿwÿiÿrÿzÿÿÿvÿÿÿÿÿÿÿÿÿÿÿÿÿÿÿÿ}ÿÿÿÿÿÿÿÿÿÿÿÿÿ£ÿÿÿÿÿÿÿÿÿÿÿÿÿÿÿÿÿÿÿÿÿÿÿÿÿÿÿÿÿÿÿzÿÿxÿkÿiÿÿÿÿÿÿÿÿÿÿ ÿÿÿÿÿÿÿÿÿÿÿ~ÿÿÿÿ¥ÿÿhÿpÿyÿÿÿ ÿÿÿÿÿÿÿ§ÿÿÿÿ¡ÿÿÿÿÿÿ¤ÿÿÿ¤ÿ¯ÿÿ ÿÿÿÿÿÿÿsÿyÿÿÿÿÿÿ¬ÿ¬ÿ¢ÿ¡ÿÿÿÿ¢ÿ£ÿÿÿÿÿ©ÿÿÿÿÿÿÿÿÿ¡ÿ¢ÿÿÿÿÿÿÿÿ¡ÿ¥ÿÿÿÿÿ«ÿÿÿ£ÿÿÿÿÿÿÿÿÿÿÿ£ÿÿÿÿÿÿÿ¥ÿ¬ÿÿ¡ÿÿÿÿÿ¦ÿÿÿÿÿÿÿÿ¯ÿÿÿÿÿÿÿÿ|ÿÿÿÿÿÿÿÿxÿgÿXÿgÿqÿ~ÿÿÿÿÿÿ¤ÿÿÿÿÿÿ£ÿÿÿÿÿÿÿÿ¢ÿ£ÿ§ÿÿÿÿ¦ÿÿÿ ÿ¤ÿÿÿ²ÿ¡ÿ£ÿ£ÿeÿèþÿ;ÿPÿqÿÿÿ«ÿÿÿÿÿ¢ÿÿÿ ÿÿÿÿ¡ÿÿ ÿ°ÿªÿ¢ÿ¢ÿÿÿ¢ÿÿÿ©ÿÿÿÿÿÿÿÿ¡ÿ¤ÿÿÿ¨ÿ°ÿ«ÿ£ÿÿÿ«ÿ§ÿ¥ÿÿÿ¢ÿ¦ÿÿÿÿÿÿÿÿÿÿ ÿÿÿÿÿ¨ÿªÿÿÿÿÿÿ¥ÿ¥ÿ¥ÿÿ«ÿÿÿÿ©ÿ¦ÿÿ³ÿ¢ÿÿÿÿÿ¤ÿ¬ÿ¬ÿ¬ÿ ÿÿÿ£ÿ¥ÿ¡ÿÿÿÿÿÿÿ©ÿ¤ÿÿÿÿÿ ÿÿ©ÿ¦ÿ§ÿ¦ÿ¢ÿÿÿÿÿÿÿÿ£ÿÿÿ¢ÿ­ÿ¨ÿ¢ÿÿ¥ÿÿÿÿÿÿÿÿÿ¨ÿ¡ÿ£ÿ¨ÿ­ÿ©ÿ¡ÿ§ÿªÿÿÿ®ÿªÿÿÿ¤ÿ©ÿªÿ¡ÿ¡ÿ¦ÿ©ÿªÿ¥ÿ ÿ§ÿµÿÿ²ÿ¢ÿÿ¢ÿ«ÿ®ÿ¯ÿÿ®ÿÿ¦ÿ§ÿ§ÿ§ÿ¥ÿ¦ÿ°ÿ®ÿ¢ÿÿÿ§ÿ¬ÿ¢ÿÿ¢ÿ¨ÿÿÿ ÿ¦ÿ¦ÿ£ÿ ÿÿÿ¡ÿÿÿ¤ÿªÿ­ÿ£ÿ¦ÿ¯ÿ¡ÿ ÿ¾ÿ»ÿ­ÿ©ÿ«ÿ¬ÿ­ÿ°ÿ¯ÿ¤ÿ ÿ¤ÿ¨ÿ£ÿ¢ÿÿÿ¤ÿ¨ÿªÿ¯ÿ¬ÿ¨ÿ¡ÿªÿ±ÿ­ÿ¢ÿÿªÿªÿ§ÿ©ÿ®ÿ¥ÿÿ¥ÿ§ÿ¨ÿµÿ¬ÿ¨ÿ«ÿ£ÿ§ÿ¨ÿ¢ÿ·ÿÂÿ©ÿÿ¢ÿÿÿ¦ÿªÿ¤ÿ¢ÿ§ÿ¦ÿÿ ÿ±ÿ¨ÿÿ°ÿ¢ÿ¨ÿ¦ÿÿ¦ÿ­ÿ ÿ±ÿÿ©ÿ±ÿÿ¦ÿ²ÿ©ÿÿ¤ÿ¤ÿÿ¯ÿÿ«ÿÿ­ÿ¥ÿÿÿ¡ÿ ÿ¯ÿÿ¸ÿ´ÿ¯ÿ¤ÿÿÿ¤ÿ©ÿ¨ÿ§ÿÿ©ÿÿÿ£ÿ¬ÿ ÿÿ¥ÿ¢ÿ¦ÿµÿ®ÿ ÿ¥ÿÿÿÿ¦ÿ¦ÿ©ÿµÿºÿÿ¬ÿ­ÿ§ÿ©ÿªÿ¬ÿ«ÿ©ÿ¤ÿÿÿÿ¦ÿÿ¡ÿ±ÿ©ÿÿ¢ÿ£ÿÿ¡ÿÿ¥ÿ·ÿ¥ÿ¡ÿ¦ÿ¥ÿ£ÿ¢ÿÿÿÿ¥ÿ§ÿµÿ©ÿ«ÿÿ§ÿ«ÿ¡ÿ£ÿ£ÿÿ¤ÿÿªÿ©ÿ©ÿÿÿ¤ÿ£ÿ¦ÿ®ÿ­ÿ£ÿ¤ÿªÿ¬ÿ²ÿ¢ÿÿÿ¤ÿªÿ¥ÿÿªÿ¹ÿ©ÿÿ§ÿÿÿ§ÿ¡ÿªÿ¬ÿªÿ¥ÿ ÿ¤ÿ¨ÿÿ¤ÿ¢ÿÿÿ¬ÿÿÿÿ¬ÿ¬ÿÿ¦ÿ±ÿ¯ÿ©ÿ³ÿÿÿÿÿ¬ÿ¡ÿÿ¦ÿ¤ÿÿ¡ÿ·ÿÿ¢ÿ£ÿ¦ÿ¡ÿÿ¤ÿÿ£ÿ³ÿ­ÿÿ¯ÿªÿ­ÿ°ÿ¥ÿ¨ÿ«ÿ¬ÿÿªÿ¬ÿÿÿÿÿÿÿ§ÿÿ£ÿ¦ÿ¤ÿÿÿ£ÿÿÿÿ¥ÿÿÿ¡ÿÿ±ÿ¥ÿÿÿ¢ÿ¨ÿ¤ÿÿ¡ÿ¯ÿªÿ§ÿ¬ÿµÿ¬ÿ§ÿÿ¢ÿ¯ÿ£ÿ­ÿ¬ÿªÿ«ÿ¡ÿ¢ÿ ÿ¥ÿªÿÿ£ÿ¨ÿ¡ÿ¡ÿÿÿ¥ÿ¢ÿÿÿ¥ÿ¢ÿ¢ÿ²ÿÿÿÿÿ±ÿÿÿ¥ÿ¢ÿ£ÿ¤ÿ¥ÿ¬ÿ¡ÿÿÿ¢ÿ«ÿ ÿªÿ±ÿÿÿÿÿ ÿ¡ÿ ÿ©ÿ¯ÿ¡ÿ¥ÿ¦ÿ²ÿÿÿ¤ÿÿ£ÿ§ÿ©ÿ ÿÿ§ÿ±ÿ¦ÿÿ£ÿÿ£ÿ­ÿ¨ÿ¥ÿÿ­ÿ§ÿ¢ÿ¯ÿ¥ÿ¡ÿ«ÿ¥ÿÿÿÿÿÿ¦ÿÿ¡ÿ¬ÿ§ÿÿ¢ÿÿ§ÿ¤ÿ¦ÿ³ÿ«ÿ¤ÿÿ¦ÿ¢ÿÿ¥ÿ¡ÿÿ­ÿ¡ÿ£ÿ¢ÿÿ¬ÿ¦ÿÿÿ¦ÿ¡ÿªÿµÿºÿ¡ÿ§ÿ®ÿÿ¤ÿÿÿÿ§ÿ«ÿÿ£ÿ¦ÿÿÿ¡ÿ¨ÿ©ÿ¢ÿ§ÿÿÿ¢ÿ¡ÿÿÿ§ÿ¡ÿ¦ÿ§ÿÿÿÿÿÿ©ÿÿÿÿ­ÿ©ÿ¡ÿÿ«ÿ«ÿÿÿÿÿÿÿÿÿ ÿÿÿ¦ÿÿ¯ÿÿ¥ÿ¯ÿ£ÿÿÿÿÿÿÿÿªÿÿÿ¦ÿÿÿÿÿÿÿ¨ÿ¬ÿ¢ÿ«ÿ¤ÿ¥ÿÿÿÿÿÿÿÿÿÿÿÿÿÿ ÿ|ÿwÿÿ{ÿÿÿ¡ÿÿ ÿÿÿÿÿÿÿÿÿÿÿÿÿÿÿÿÿÿÿÿÿÿÿÿÿÿÿ}ÿÿÿÿÿÿÿÿÿÿÿÿÿÿÿÿÿÿÿÿÿÿÿzÿÿÿÿÿÿ£ÿÿÿÿ§ÿÿ£ÿÿ ÿÿÿ¤ÿ¤ÿÿÿÿ¡ÿÿÿÿÿ¤ÿ¤ÿÿÿÿ¤ÿÿ¤ÿÿ¯ÿ¥ÿ«ÿÿÿ¢ÿÿ¦ÿªÿ«ÿÿÿ§ÿ¥ÿ¤ÿ¥ÿªÿ¥ÿÿÿÿÿ¢ÿÿÿ®ÿ´ÿÿÿ¦ÿ¦ÿ¯ÿ¢ÿ®ÿÿÿÿÿÿÿ¢ÿ®ÿ£ÿ£ÿ£ÿÿ ÿÿ¡ÿÿÿ±ÿ¤ÿ®ÿ¡ÿ¢ÿ¥ÿ¢ÿÿ¯ÿ¥ÿ¥ÿ¢ÿÿ ÿ¤ÿ¤ÿÿ¢ÿ¢ÿÿÿÿÿ{ÿÿÿ{ÿÿÿ{ÿÿÿÿÿÿÿÿÿÿÿÿ§ÿÿÿ ÿ¦ÿ ÿÿÿÿÿ¡ÿ ÿ§ÿÿ¬ÿÿÿ¥ÿÿ©ÿ¯ÿ°ÿ¢ÿ¥ÿÿÿÿÿ ÿÿ ÿÿÿÿÿ¢ÿ«ÿ¤ÿ¡ÿ¡ÿ¢ÿ¥ÿÿÿªÿ«ÿ­ÿÿÿ£ÿÿ­ÿÿ¤ÿ ÿ¢ÿÿÿÿ£ÿÿÿÿÿÿÿ¦ÿÿÿÿÿÿÿ¤ÿ¥ÿÿÿÿ´ÿÿÿÿÿ£ÿÿ ÿ¡ÿ¦ÿªÿ¦ÿÿÿ ÿÿÿÿ|ÿÿÿÿÿÿ§ÿ¥ÿ£ÿ®ÿ£ÿ ÿÿÿ¯ÿ«ÿÿÿÿ¥ÿÿÿÿÿÿÿ®ÿ¥ÿÿ¨ÿÿÿÿÿ«ÿÿÿÿÿÿ¥ÿ¡ÿÿÿÿÿÿÿ¨ÿ ÿ¢ÿ­ÿ©ÿÿÿ¢ÿÿ¦ÿÿ ÿÿÿ¡ÿ²ÿ¡ÿ ÿÿ¦ÿªÿ¡ÿÿÿ¢ÿ¢ÿÿÿÿÿÿ¦ÿ®ÿÿÿÿÿÿªÿ¨ÿÿ¥ÿÿ¡ÿÿÿÿÿ£ÿÿ£ÿ¨ÿÿÿÿ¡ÿÿÿ¢ÿÿÿÿÿÿÿÿÿÿÿÿÿÿÿÿÿÿÿÿÿÿÿ ÿÿÿ¦ÿÿÿÿÿÿÿÿÿÿ¦ÿ©ÿÿÿÿÿÿwÿÿÿÿÿÿÿÿ¡ÿÿÿ¤ÿÿÿ²ÿ¯ÿÿÿÿÿ¤ÿ±ÿ±ÿ¯ÿ£ÿ®ÿ¨ÿ£ÿ¥ÿÿÿÿÿ§ÿÿ£ÿÿÿÿ ÿ£ÿ¢ÿ¥ÿÿÿ£ÿ¦ÿ¢ÿÿÿÿÿÿÿÿÿÿÿÿ ÿÿÿÿÿ®ÿ ÿÿÿÿÿ§ÿÿ¡ÿÿÿ¨ÿÿÿÿÿÿÿÿ«ÿÿÿÿÿÿÿÿÿÿÿÿÿ¢ÿÿÿªÿÿÿÿÿ¡ÿ«ÿ¤ÿÿÿÿÿÿÿ~ÿÿ ÿ¥ÿ ÿ¥ÿÿ¥ÿÿ¢ÿ¤ÿÿÿ¢ÿÿÿÿÿÿÿ¦ÿÿÿÿÿÿÿÿ§ÿ¤ÿÿÿÿÿÿÿ£ÿ§ÿÿÿ¯ÿ¤ÿÿ¡ÿÿÿÿÿÿÿÿÿÿÿÿÿÿªÿ®ÿÿÿÿÿÿÿÿ±ÿÿÿÿÿÿÿÿÿ¤ÿÿÿÿÿÿÿÿ¦ÿÿÿÿ¤ÿ¡ÿÿÿÿ¡ÿ¢ÿÿÿÿ¡ÿÿÿÿÿÿÿÿ§ÿÿÿÿÿÿÿÿÿÿÿÿÿ¥ÿÿÿÿÿÿÿ ÿÿÿ¡ÿÿÿÿÿÿÿÿÿ¦ÿ£ÿÿÿÿÿÿÿ£ÿ ÿÿÿ¤ÿÿ¡ÿÿÿÿÿÿÿÿ¤ÿÿÿÿÿÿ¤ÿ~ÿ©ÿ§ÿÿÿ·ÿªÿ¤ÿÿÿ¤ÿ ÿÿ¡ÿÿÿ¢ÿ©ÿ¬ÿÿ ÿ¡ÿÿÿÿÿÿÿÿ¦ÿ¤ÿÿÿÿ¢ÿÿÿ«ÿ©ÿÿÿ¤ÿ¢ÿÿÿ¤ÿ ÿ¢ÿÿÿÿÿÿ§ÿ¼ÿÿÿ¤ÿ½ÿvÿÿÿ}ÿÿÿÿÿÿÿÿ¥ÿÿÿÿÿÿÿ¢ÿ¨ÿÿÿ¡ÿÿÿ«ÿ¦ÿÿÿÿÿÿÿÿÿÿÿÿ ÿÿªÿÿÿÿÿÿ¤ÿÿÿ ÿÿ¡ÿ¨ÿ£ÿ¤ÿÿÿ ÿÿÿÿÿ ÿ©ÿ¨ÿÿ¡ÿÿÿ¡ÿÿÿÿªÿÿÿÿÿÿÿÿÿÿÿÿÿÿÿÿÿÿÿÿÿÿÿÿÿÿ¢ÿ°ÿ¡ÿ ÿ¬ÿ£ÿ¢ÿ¥ÿÿÿ¨ÿ¦ÿÿ¢ÿ¥ÿ²ÿÿ§ÿÿÿÿÿÿÿÿÿÿÿÿÿÿÿÿ£ÿ©ÿ¥ÿÿÿÿÿÿÿÿ ÿ¥ÿ£ÿ©ÿ¥ÿÿÿÿÿªÿ®ÿÿÿÿ©ÿÿ¢ÿÿ¥ÿ¡ÿÿÿÿÿÿÿÿ«ÿÿ}ÿ¢ÿÿÿ¨ÿ¥ÿ ÿÿ¨ÿÿÿ ÿÿÿ ÿÿÿÿÿ¨ÿÿÿÿÿ£ÿÿÿ ÿªÿÿÿ¤ÿ¤ÿÿÿÿÿÿÿÿÿÿÿ¤ÿÿ|ÿ|ÿÿ¦ÿªÿ«ÿÿÿÿ­ÿ¡ÿÿ¨ÿ£ÿÿÿÿÿÿ¤ÿ ÿÿÿ¦ÿÿÿ¡ÿ ÿ£ÿÿÿÿ¥ÿÿªÿÿÿÿÿÿ¢ÿ£ÿÿÿÿÿ¦ÿ¬ÿ§ÿ¦ÿÿÿÿÿ¬ÿ¤ÿ ÿ§ÿÿÿÿÿÿÿÿÿÿÿ¥ÿÿÿ£ÿÿÿ§ÿÿÿÿ¢ÿ¦ÿ©ÿ«ÿ¢ÿÿ¦ÿÿÿÿÿÿªÿ¨ÿ£ÿÿ¨ÿ¨ÿ¨ÿÿ«ÿ¥ÿ¥ÿ©ÿµÿ£ÿ´ÿ¡ÿÿÿÿÿ¥ÿÿ¦ÿ¨ÿ£ÿÿÿ°ÿ¨ÿÿÿÿ¢ÿÿÿ ÿ¤ÿ£ÿÿ¥ÿÿÿÿÿÿÿ¤ÿªÿÿÿÿ¢ÿ©ÿÿÿÿÿÿÿ¤ÿ£ÿÿÿÿ¡ÿ¦ÿ£ÿÿÿÿÿ¡ÿ«ÿ­ÿ ÿ¦ÿÿÿ£ÿÿÿ ÿÿÿ±ÿ³ÿÿ ÿ§ÿ«ÿ«ÿÿ¡ÿªÿ«ÿÿ®ÿ§ÿÿ ÿ¥ÿÿÿÿÿÿ¢ÿÿÿ ÿÿÿÿÿÿÿ£ÿÿ¨ÿÿÿ¸ÿ¨ÿÿÿÿÿÿ°ÿ¢ÿÿÿÿÿÿÿ¡ÿÿÿ¢ÿÿÿÿÿÿ ÿ¡ÿ¤ÿÿÿÿ ÿÿÿÿ ÿÿÿ¬ÿ ÿÿÿ¯ÿÿÿÿÿÿÿÿÿ¤ÿªÿ£ÿ¡ÿ§ÿ£ÿ ÿÿÿÿÿÿÿÿ¡ÿÿ¦ÿ¤ÿÿ¥ÿÿÿÿÿÿÿÿÿ¤ÿªÿ¯ÿ°ÿ§ÿ¢ÿÿÿÿ£ÿ«ÿ¢ÿ¤ÿÿÿÿÿÿÿÿÿÿÿ|ÿÿ¢ÿÿÿ°ÿÿ®ÿ¤ÿªÿÿÿÿÿ¥ÿ«ÿÿÿ¥ÿÿÿ¥ÿÿ¤ÿÿ©ÿ¡ÿÿ ÿ®ÿÿÿ¦ÿÿÿÿ¡ÿÿÿ®ÿ¯ÿÿÿ¨ÿÿÿÿ¢ÿÿÿÿ¡ÿÿ£ÿÿÿÿÿ´ÿ¦ÿªÿ®ÿÿ¦ÿªÿÿÿ ÿÿÿ¤ÿ¥ÿÿÿÿÿÿÿÿÿÿ¢ÿÿÿÿÿÿ¤ÿÿÿÿ¯ÿ¦ÿ¤ÿÿÿÿ£ÿ ÿ§ÿÿÿÿÿÿwÿÿÿÿÿ§ÿ¨ÿ ÿ¡ÿ¢ÿÿÿÿÿ¬ÿÿÿÿÿÿÿÿÿÿÿÿÿÿÿÿ¥ÿÿÿÿÿjÿPÿrÿÿ¨ÿÿÿÿÿxÿ}ÿÿÿÿÿxÿvÿ{ÿÿÿ{ÿuÿrÿtÿtÿÿ}ÿÿrÿyÿbÿhÿÿÿ|ÿxÿ}ÿÿÿÿÿÿÿÿÿÿÿÿÿ¦ÿÿÿoÿÿÿÿÿÿÿÿÿÿÿÿÿÿÿÿÿÿÿÿÿÿÿ~ÿÿÿÿÿÿÿÿ}ÿÿÿÿÿÿÿÿÿÿÿÿÿÿÿÿÿ¥ÿÿÿÿÿÿÿ ÿÿÿÿÿ ÿÿÿÿ¯ÿÿÿÿÿÿÿ£ÿ ÿÿªÿ¡ÿÿÿÿ ÿÿÿÿÿÿ¡ÿ§ÿÿÿÿ¹þþ¤þSÿÿÿÿÿÿÿÿ ÿ¢ÿ¨ÿ´ÿ®ÿ£ÿ®ÿ®ÿ£ÿÿ¢ÿÿÿÿÿÿÿ£ÿÿÿÿ ÿÿÿÿ±ÿ§ÿ ÿÿ¢ÿ£ÿ ÿ£ÿ ÿÿÿÿÿÿ¨ÿÿÿzÿ}ÿ{ÿmÿ\ÿIÿ7ÿ<ÿ?ÿ3ÿ(ÿ!ÿ6ÿ`ÿÿ{ÿ{ÿÿpÿqÿoÿbÿwÿxÿtÿÿÿ|ÿÿÿÿÿÿuÿtÿÿÿÿÿÿÿ£ÿÿwÿeÿfÿvÿwÿrÿkÿWÿkÿqÿEÿdÿ[ÿzÿtÿoÿnÿzÿÿsÿcÿ`ÿdÿcÿyÿÿoÿxÿfÿÿÿoÿ`ÿeÿrÿÿÿ|ÿÿ}ÿÿ~ÿ{ÿyÿÿÿÿÿÿyÿÿÿnÿpÿÿÿÿuÿÿÿÿÿÿÿÿÿÿÿÿÿÿÿÿÿpÿÿÿÿÿtÿ{ÿÿÿÿÿÿÿÿÿÿÿÿÿÿÿÿÿÿÿÿÿÿÿÿÿÿÿÿÿ|ÿÿÿÿÿÿ}ÿÿÿpÿrÿkÿjÿÿÿÿÿÿÿÿ{ÿÿÿÿÿÿÿÿÿÿÿÿ¥ÿªÿÿÿÿÿÿÿ¬ÿ³ÿÿÿÿÿÿÿÿÿÿÿÿÿÿÿÿÿÿÿÿÿÿÿ§ÿ¢ÿÿ¬ÿ¡ÿÿÿÿÿvÿoÿpÿÿÿÿÿ­ÿ¥ÿ¦ÿÿÿÿÿÿ¡ÿ«ÿ±ÿÿvÿÿÿÿÿÿÿÿÿÿÿÿÿÿÿÿ¡ÿ«ÿ¢ÿÿÿ¡ÿÿÿÿ£ÿ§ÿ£ÿÿÿ£ÿÿÿÿÿÿÿÿÿÿÿÿÿÿzÿÿÿÿÿÿ¦ÿÿÿÿÿ¢ÿÿÿ¡ÿÿÿÿÿÿ©ÿ¨ÿÿÿÿÿÿÿÿ¦ÿÿ¢ÿÿÿÿ\ÿEÿCÿaÿÿÿ ÿÿÿÿÿ¦ÿ£ÿÿÿÿÿÿÿ¡ÿÿ¢ÿ ÿ«ÿ¡ÿ£ÿ¬ÿÿ«ÿÿÿÿ¤ÿÿÿÿ£ÿ§ÿ¦ÿÿÿ­ÿ«ÿiÿ	ÿÿ*ÿCÿxÿÿÿ§ÿÿÿÿ¢ÿ£ÿÿÿ¨ÿ©ÿÿ¡ÿÿ¬ÿ£ÿ¡ÿ©ÿ©ÿÿÿÿÿ£ÿ ÿÿÿÿÿÿÿÿÿÿ«ÿ£ÿÿ£ÿ¡ÿ¤ÿ£ÿÿÿÿ£ÿÿÿÿÿ¤ÿ¢ÿÿÿÿÿÿÿÿÿÿÿÿ¤ÿ¢ÿ²ÿ§ÿÿÿ¦ÿÿÿÿÿ´ÿÿ¦ÿÿ¤ÿªÿ¬ÿ®ÿ«ÿÿÿÿ³ÿ¦ÿ¦ÿ§ÿ ÿÿÿÿ§ÿÿ¤ÿ«ÿ£ÿÿÿÿÿÿÿ±ÿÿÿÿ¦ÿ¢ÿ¢ÿÿÿÿ«ÿ°ÿ£ÿ¢ÿÿÿÿ ÿÿÿ­ÿ¡ÿÿÿÿÿÿÿÿÿÿÿÿÿÿÿÿ£ÿ¨ÿªÿ¤ÿÿ¡ÿ¡ÿÿ¢ÿÿÿÿ®ÿ¬ÿÿ¢ÿ¤ÿÿÿ ÿ°ÿ¬ÿ¦ÿ¥ÿ¡ÿÿÿÿªÿ©ÿ¢ÿ£ÿ§ÿ¨ÿ¨ÿ¡ÿ¡ÿ°ÿ¨ÿ®ÿ´ÿ³ÿ«ÿ¦ÿ¬ÿ¢ÿ£ÿÿ¢ÿ©ÿ­ÿ¤ÿÿ¡ÿ¶ÿ³ÿ¥ÿ¥ÿÿÿ¥ÿ©ÿ¢ÿÿ§ÿ¶ÿ¤ÿÿ¥ÿ®ÿ©ÿ¢ÿ¨ÿ¡ÿÿ¤ÿ¬ÿºÿ¦ÿ¤ÿ¥ÿ£ÿ¦ÿ©ÿ¤ÿ©ÿ©ÿÿ¦ÿ¤ÿÿÿÿÿ°ÿÃÿÿ«ÿ£ÿ ÿ©ÿ©ÿÿ ÿ²ÿ¢ÿ©ÿ¬ÿªÿªÿ¥ÿªÿ°ÿ§ÿ£ÿ¨ÿ¦ÿ·ÿ£ÿ«ÿ´ÿ¥ÿ§ÿ°ÿ¥ÿ²ÿ¨ÿ¦ÿ£ÿ¥ÿ¥ÿ¡ÿ¢ÿ¥ÿ¡ÿÿÿ¯ÿ¶ÿ ÿ©ÿ¬ÿ¯ÿ²ÿ®ÿ¤ÿ¡ÿ¤ÿ°ÿ´ÿÿ¡ÿÿ ÿ«ÿ¬ÿ¥ÿ¦ÿªÿÿ¬ÿÿ¢ÿ¡ÿ¨ÿ¨ÿ¦ÿ©ÿ§ÿ©ÿ±ÿÿÿ¡ÿ¤ÿ¦ÿ ÿÿÿÿÿ¦ÿÿ©ÿ¨ÿ¢ÿ§ÿ³ÿ¢ÿÿÿÿÿÿÿÿ§ÿ¦ÿÿ£ÿ°ÿ«ÿ¤ÿ³ÿ®ÿ¦ÿ³ÿ¢ÿ¨ÿªÿ¥ÿ¢ÿ¢ÿÿÿªÿ·ÿªÿÿÿÿÿ¦ÿ¢ÿ¥ÿªÿ¥ÿ¤ÿÿ£ÿ»ÿ®ÿ¡ÿ©ÿ¨ÿ¢ÿ¥ÿ¦ÿ ÿ§ÿ­ÿ«ÿ®ÿÿ²ÿ¬ÿ ÿÿÿÿ¢ÿ£ÿ¤ÿÿÿ­ÿ­ÿ©ÿ©ÿªÿ®ÿ«ÿ¢ÿÿÿ©ÿÿÿ®ÿ¯ÿ«ÿ¢ÿÿ¯ÿ¯ÿ¢ÿ­ÿ»ÿ§ÿÿ ÿ¨ÿÿ£ÿ ÿÿÿ¡ÿ­ÿ¯ÿ§ÿ¡ÿ¤ÿÿÿÿ°ÿ¶ÿ ÿÿ ÿ±ÿ¶ÿÿÿ¤ÿ ÿ¡ÿ²ÿÿ¥ÿ¢ÿ¢ÿ«ÿ¤ÿÿ¨ÿ¹ÿ¦ÿ¢ÿ·ÿÿÿ£ÿÿÿÿ¯ÿ¯ÿ ÿ¥ÿ¬ÿÿ£ÿ¡ÿ³ÿ¾ÿ¤ÿ«ÿ®ÿ²ÿ¢ÿ£ÿªÿ¦ÿ¨ÿ¦ÿÿÿ£ÿªÿ¨ÿªÿ¨ÿÿ«ÿ«ÿ¦ÿ£ÿÿ¡ÿÿÿ£ÿ¥ÿ¡ÿ¢ÿ¡ÿÿ¡ÿÿÿ ÿ£ÿ­ÿ©ÿÿ¡ÿÿ©ÿÿ¡ÿ³ÿ³ÿ«ÿ­ÿ¬ÿ£ÿ¥ÿ­ÿ§ÿ£ÿ£ÿ£ÿ±ÿ¦ÿ¥ÿ£ÿ¡ÿÿÿ¡ÿ©ÿ©ÿ¤ÿÿÿÿ©ÿ ÿ¶ÿ«ÿ§ÿ£ÿªÿÿÿÿÿÿ©ÿ®ÿ¥ÿÿÿÿ§ÿ©ÿÿ«ÿ²ÿÿ¡ÿ£ÿªÿ«ÿ§ÿ¦ÿÿ¦ÿ¤ÿÿÿ ÿÿÿÿÿ§ÿ«ÿ¶ÿµÿ¡ÿÿ¡ÿ¤ÿÿ¡ÿÿÿ²ÿ­ÿ£ÿ¥ÿ£ÿ¨ÿ³ÿ³ÿ§ÿ£ÿ¢ÿÿ©ÿ«ÿ¤ÿ¹ÿ®ÿ®ÿ¥ÿ©ÿ±ÿ¦ÿÿÿÿ©ÿ¢ÿ ÿ±ÿ¦ÿÿ¢ÿ¤ÿ¢ÿÿ ÿÿÿªÿ¬ÿµÿ°ÿ¡ÿ¥ÿ®ÿ°ÿ§ÿÿÿÿ£ÿ«ÿÿÿÿÿ¤ÿÿÿÿ¥ÿ¦ÿ§ÿ²ÿ²ÿ¡ÿ ÿ¡ÿ§ÿ©ÿ¤ÿÿ¨ÿÿ§ÿ£ÿ¥ÿ´ÿ¬ÿÿÿÿÿÿÿ ÿ²ÿ¯ÿ ÿÿ ÿÿ®ÿ¡ÿÿÿ ÿ¤ÿ©ÿ¦ÿ¡ÿÿÿÿÿ¨ÿ¬ÿÿÿÿÿ¤ÿÿÿªÿ¤ÿÿªÿ ÿÿÿ¦ÿÿÿÿÿÿÿÿ§ÿ§ÿÿÿÿÿ§ÿÿÿÿÿÿÿÿÿ}ÿÿÿÿÿ¢ÿ¥ÿÿÿÿÿÿÿÿÿÿÿÿÿÿÿÿÿÿÿÿÿÿÿÿÿÿÿÿÿÿÿÿÿÿÿÿÿÿÿÿÿÿyÿqÿwÿ{ÿxÿ}ÿrÿÿÿÿÿÿÿÿÿ|ÿÿÿÿzÿÿÿÿÿÿÿÿÿ«ÿ¥ÿ³ÿÿÿÿÿÿ­ÿ©ÿÿÿÿÿ¢ÿ¢ÿÿÿ£ÿÿÿÿÿ¥ÿÿ©ÿµÿ¢ÿ¨ÿÿ§ÿÿÿ¤ÿ²ÿ¨ÿÿÿ©ÿ§ÿÿÿ¥ÿÿÿÿÿÿ¦ÿÿÿªÿ§ÿ«ÿ°ÿÿÿÿÿÿÿ¤ÿÿÿªÿ©ÿ¯ÿ«ÿÿ¥ÿ¢ÿÿ ÿÿÿ¤ÿÿÿ¦ÿ¦ÿÿÿ§ÿ¡ÿ¤ÿªÿ ÿ«ÿ¤ÿÿ¤ÿ¤ÿ¤ÿ¤ÿÿÿÿÿÿÿÿÿÿwÿÿtÿxÿÿÿÿ|ÿÿÿÿÿÿÿÿ£ÿ²ÿ­ÿ©ÿ«ÿÿÿ¢ÿ¨ÿÿÿ°ÿ£ÿ¢ÿ±ÿ§ÿÿ­ÿÿªÿªÿ¤ÿ®ÿ£ÿÿÿÿÿÿÿÿÿ ÿ¨ÿÿÿ®ÿ°ÿÿÿÿÿ¤ÿÿÿÿzÿÿÿ£ÿÿÿªÿ§ÿ¦ÿ¦ÿÿÿÿÿÿÿ£ÿ«ÿªÿ£ÿÿÿ¡ÿ¡ÿÿÿÿ¤ÿªÿÿÿÿÀÿ}ÿÿÿÿ£ÿÿªÿ¨ÿ¢ÿ©ÿ³ÿ¡ÿÿÿÿÿÿ¡ÿ ÿÿ¬ÿ®ÿªÿ°ÿ¥ÿ ÿ¡ÿÿÿÿÿÿ­ÿÿÿÿ¤ÿ¢ÿÿÿÿÿ¦ÿ¨ÿ¤ÿ¡ÿÿÿ¡ÿ£ÿÿÿÿÿÿÿÿÿÿÿÿÿ¢ÿÿÿ¥ÿ£ÿ¢ÿ¥ÿ§ÿÿÿ¨ÿÿÿ¨ÿ¤ÿ¨ÿÿÿÿÿÿÿÿ¥ÿ£ÿÿÿÿÿÿ¤ÿÿÿÿÿÿÿÿ¤ÿÿ«ÿ®ÿ§ÿÿ ÿÿªÿÿÿÿÿÿÿ¦ÿÿÿ§ÿ§ÿÿÿÿÿ¤ÿÿÿÿÿÿÿÿÿÿÿÿÿÿÿÿ¨ÿ¢ÿ¢ÿ©ÿÿÿÿÿ¢ÿªÿÿÿÿÿÿ¢ÿÿÿÿÿÿ¢ÿÿÿÿÿÿÿÿÿÿÿÿÿÿÿÿÿÿÿ¤ÿÿ¢ÿÿÿÿÿ±ÿ¡ÿ¢ÿÿ§ÿÿÿÿÿÿÿÿ¨ÿÿÿ¥ÿ¤ÿ ÿÿÿÿÿÿÿÿ¢ÿÿÿÿÿÿÿÿÿÿ¢ÿ¢ÿÿ ÿÿÿ¤ÿÿ¥ÿ¡ÿ¨ÿÿÿÿ©ÿÿÿÿÿªÿÿ®ÿÿÿÿ ÿÿÿÿÿ¨ÿ¦ÿÿÿ¡ÿÿÿ£ÿ£ÿÿÿÿÿÿ£ÿÿÿ¤ÿ¢ÿ¨ÿªÿ¦ÿ¤ÿÿÿÿÿ¨ÿ«ÿÿÿ§ÿÿÿÿÿwÿ­ÿ¢ÿÿÿÿÿÿÿÿÿ£ÿ ÿÿÿÿÿÿÿÿÿÿÿÿÿÿÿÿ£ÿÿÿ¡ÿÿÿÿÿÿÿÿÿÿÿÿÿÿÿÿÿ­ÿ¥ÿÿÿÿÿÿÿÿÿ©ÿ¢ÿÿÿÿÿ¡ÿÿÿÿÿÿÿÿÿ ÿ±ÿ£ÿÿÿÿÿÿÿ ÿÿÿÿÿÿÿ¨ÿ£ÿÿÿÿÿÿ¦ÿÿÿÿÿÿÿÿÿÿÿÿ¦ÿ§ÿÿÿÿÿÿÿ¢ÿÿÿÿÿÿÿÿÿÿÿÿÿÿÿÿ°ÿ²ÿ¤ÿÿÿÿÿÿÿÿÿ ÿÿÿÿÿÿÿ±ÿÿÿwÿÿÿÿÿ­ÿ´ÿÿÿ¨ÿÿ£ÿÿ¤ÿÿÿÿ¯ÿÿ¥ÿÿÿÿÿÿÿÿÿ£ÿÿÿÿ¡ÿ£ÿÿ¤ÿ±ÿ¦ÿÿÿÿ©ÿ¡ÿÿÿ£ÿ£ÿ¢ÿÿÿÿÿÿÿÿ¦ÿ¦ÿ±ÿ§ÿ¥ÿÿÿÿ ÿÿsÿÿÿÿÿÿÿÿÿÿÿÿ¡ÿÿÿvÿÿÿÿÿ£ÿÿÿÿ¥ÿÿÿÿÿÿÿ¦ÿÿÿÿÿÿÿÿ§ÿ¡ÿÿ ÿªÿÿ¢ÿÿ£ÿ¡ÿÿ¬ÿÿ¤ÿÿÿ¡ÿÿÿÿ ÿÿÿÿÿ¡ÿ ÿÿÿÿ ÿÿÿÿÿÿÿ ÿÿÿÿÿÿÿÿ®ÿÿÿÿÿÿÿÿÿÿÿÿÿÿ¢ÿÿ£ÿ²ÿ¤ÿ®ÿÿyÿ¥ÿ¯ÿ¦ÿÿÿÿ¨ÿ¯ÿ¦ÿÿ¢ÿÿÿ¢ÿÿÿÿ¢ÿÿÿÿÿÿÿÿ©ÿÿÿÿÿÿÿÿ ÿÿÿÿ ÿ£ÿÿÿÿÿÿ¦ÿÿÿÿÿ¤ÿ¥ÿ£ÿÿÿÿÿÿÿÿ¥ÿ¥ÿ¨ÿÿÿ¥ÿ ÿ ÿªÿ«ÿ¥ÿÿÿ¢ÿÿÿ ÿ¦ÿ¢ÿÿÿ ÿÿÿÿÿÿÿÿÿÿ¦ÿ£ÿ§ÿÿÿ«ÿ©ÿÿÿÿÿ©ÿÿ ÿÿÿÿÿ±ÿÿÿÿÿwÿÿÿ¢ÿÿÿÿªÿ¡ÿÿÿÿ©ÿ«ÿ«ÿ§ÿ¡ÿ¤ÿ¡ÿÿ«ÿ«ÿ¦ÿÿÿÿ ÿ«ÿ¨ÿ«ÿ²ÿ¡ÿ£ÿ§ÿªÿ­ÿ«ÿ¶ÿªÿÿÿ£ÿ¥ÿÿÿÿÿÿÿÿ¤ÿÿÿ£ÿÿÿÿÿÿ¥ÿ©ÿÿÿÿÿÿ¨ÿ¢ÿÿ¥ÿÿÿ¨ÿ§ÿÿÿ¥ÿ°ÿÿ¢ÿÿÿ}ÿÿxÿÿ©ÿÿÿÿÿ¡ÿÿ©ÿ¢ÿÿÿ¢ÿÿÿÿÿÿÿÿÿÿÿÿÿÿÿÿÿÿ°ÿÿÿÿ¡ÿÿÿÿÿ£ÿxÿÿ¨ÿÿÿ©ÿÿ°ÿ§ÿ©ÿÿÿ¦ÿ¢ÿÿÿÿÿÿªÿ¥ÿÿÿÿÿ¤ÿÿÿÿÿÿ ÿÿ©ÿ ÿ¡ÿÿÿÿÿÿÿÿÿ¯ÿ²ÿ£ÿÿ ÿ®ÿ¹ÿ¡ÿÿÿÿ¦ÿ¦ÿÿÿ«ÿ¦ÿ²ÿ°ÿÿÿÿ¨ÿ¬ÿÿÿÿÿ ÿ¤ÿÿÿ¦ÿÿªÿ£ÿÿ§ÿÿÿÿÿÿ«ÿÿÿÿÿÿ ÿÿÿÿÿÿ ÿÿÿÿÿ¢ÿ¡ÿ®ÿ²ÿÿÿ¥ÿªÿÿÿ¤ÿÿ£ÿ£ÿ©ÿ ÿÿÿ¥ÿÿ¯ÿ¡ÿÿÿ¢ÿ¦ÿ©ÿ¦ÿÿ¡ÿ ÿÿÿ£ÿÿÿÿÿ£ÿ¢ÿÿ¯ÿÿÿ®ÿÿÿÿÿÿ¨ÿÿÿÿÿ¢ÿªÿ¬ÿ­ÿ«ÿÿÿÿ¢ÿ¯ÿ°ÿÿÿÿÿÿÿÿÿÿÿÿÿ¨ÿ¥ÿ ÿÿÿ¬ÿ¡ÿ¹ÿ¢ÿ¡ÿÿÿÿÿÿÿÿ§ÿÿÿ£ÿÿ¤ÿ°ÿÿ¨ÿ©ÿÿÿÿÿÿ«ÿÿ¢ÿ£ÿ«ÿÿÿ¦ÿ±ÿÿÿ¢ÿÿÿ¥ÿ®ÿÿÿÿÿ¡ÿ¡ÿ°ÿ¥ÿÿ¡ÿÿÿÿÿÿ}ÿ¢ÿÿ¡ÿÿ£ÿ®ÿ¥ÿ£ÿÿÿÿÿÿÿÿÿÿ£ÿ§ÿ¥ÿÿÿÿÿ¨ÿÿÿÿÿ¡ÿÿÿ©ÿ´ÿ¬ÿ¢ÿÿÿÿÿÿÿÿÿÿÿÿÿÿÿ¤ÿ|ÿÿÿÿ§ÿÿÿÿÿÿÿÿ¢ÿÿÿÿÿÿ¡ÿÿÿÿÿÿrÿnÿmÿÿÿ§ÿÿ}ÿ}ÿrÿÿtÿxÿÿÿÿÿ~ÿÿÿÿtÿ}ÿyÿÿÿwÿ|ÿyÿ}ÿsÿ_ÿaÿsÿÿÿÿÿÿÿÿÿ¢ÿªÿÿÿÿ¤ÿÿÿÿÿ|ÿÿtÿÿÿÿÿÿÿÿ}ÿÿÿÿÿÿÿÿÿÿÿÿuÿÿÿÿÿÿÿÿÿÿ|ÿzÿÿ¡ÿ ÿÿÿÿÿ¨ÿÿÿÿÿ¢ÿÿÿÿÿÿÿÿÿÿÿÿÿÿÿÿÿÿÿÿÿÿ¡ÿÿ ÿÿÿÿÿÿÿ¨ÿ«ÿ®ÿ£ÿÿÿÿÿÿÿÿ¦ÿÿÿRÿÿCÿÿ¤ÿÿÿÿÿÿÿÿÿ£ÿ¢ÿ ÿ©ÿ§ÿ¥ÿ«ÿÿÿÿ«ÿ¤ÿÿÿÿÿÿÿ¦ÿÿÿ¡ÿÿ ÿÿÿÿ¡ÿ ÿÿÿÿÿÿÿÿÿÿÿ£ÿÿÿÿkÿrÿKÿÿ&ÿ%ÿ(ÿÿÿAÿSÿrÿaÿWÿqÿbÿtÿqÿnÿyÿ|ÿ{ÿÿÿÿ|ÿ|ÿÿÿÿzÿ{ÿlÿÿ¦ÿÿÿÿÿ|ÿ|ÿlÿiÿxÿuÿiÿcÿQÿmÿeÿmÿeÿhÿÿxÿpÿnÿÿÿvÿmÿsÿ}ÿ~ÿÿsÿÿÿ|ÿÿÿwÿzÿ|ÿÿ~ÿyÿ{ÿ}ÿ|ÿÿÿ~ÿÿÿ~ÿÿÿyÿ}ÿÿÿÿ|ÿÿÿpÿsÿÿÿuÿÿÿÿÿÿÿÿÿÿÿÿÿÿrÿÿÿÿÿtÿÿÿÿÿÿÿÿÿÿÿÿÿ£ÿÿÿÿÿÿÿÿÿÿÿÿÿÿÿ ÿÿÿÿÿÿ~ÿÿÿÿyÿdÿ$ÿÿÿÿÿÿÿÿÿÿÿÿÿÿÿÿÿÿÿÿÿ¥ÿ¢ÿ©ÿ¨ÿÿÿÿÿ©ÿ¡ÿ¨ÿÿÿÿÿÿÿ£ÿÿÿÿÿÿÿ¡ÿ§ÿÿÿÿÿÿÿÿ¶ÿÿÿÿÿÿÿÿbÿ<ÿPÿyÿÿÿ¢ÿÿÿ°ÿÿÿÿÿ¡ÿÿÿÿÿÿzÿ­ÿÿ¤ÿ¡ÿÿÿÿÿ¢ÿ¡ÿ¤ÿ£ÿÿÿÿ¢ÿ ÿÿ ÿÿÿ¡ÿÿÿÿ{ÿ¼ÿÿÿÿÿÿÿÿÿÿÿ¡ÿ¡ÿÿÿÿ`ÿRÿrÿÿÿÿ¯ÿÿ¶ÿÿÿ¥ÿ ÿÿÿÿÿÿ|ÿÿ¤ÿÿÿ£ÿÿÿÿÿÿÿÿ¡ÿªÿÿ|ÿRÿBÿXÿtÿÿÿÿÿÿÿÿÿ©ÿ ÿ ÿ¡ÿÿ£ÿÿÿ¦ÿÿ¡ÿ­ÿÿ§ÿ®ÿ£ÿ ÿªÿÿ¥ÿÿ¡ÿ¤ÿ ÿÿÿ¤ÿÿÿÿÿÿÿOÿ3ÿeÿÿÿÿ¥ÿÿÿÿÿ ÿ£ÿÿÿ¤ÿÿÿ¤ÿ©ÿ­ÿÿÿÿªÿ·ÿ¸ÿªÿ§ÿÿ¢ÿÿÿÿÿÿÿÿÿÿ¦ÿ¨ÿ£ÿÿÿÿÿÿ¨ÿ©ÿÿ°ÿ ÿÿÿÿÿÿÿÿÿÿ§ÿÿÿÿÿÿÿ£ÿ£ÿÿÿÿÿÿÿÿÿ³ÿ¢ÿ¤ÿÿ¤ÿ§ÿ¤ÿ£ÿ¡ÿÿÿ¤ÿ¢ÿÿÿ£ÿ©ÿ¢ÿÿÿ¨ÿÿÿ¨ÿÿÿÿ ÿ§ÿ¬ÿ¨ÿÿ£ÿ¦ÿÿÿÿÿÿÿÿ¦ÿÿÿ¡ÿÿÿÿÿÿÿ¯ÿ¤ÿ ÿÿÿ ÿ£ÿÿÿÿÿÿÿÿÿÿÿ£ÿ£ÿ®ÿ­ÿ¢ÿ£ÿµÿªÿªÿÿ¦ÿ°ÿ´ÿ­ÿÿÿÿ«ÿÿÿ¯ÿ©ÿÿÿÿ¡ÿÿ©ÿ¢ÿ¢ÿ¶ÿ°ÿÿ§ÿµÿ£ÿÿ¤ÿ£ÿ©ÿ±ÿ´ÿ®ÿ£ÿÿÿªÿÿ­ÿ©ÿÿ¡ÿ¥ÿÿÿªÿ ÿ£ÿ©ÿ£ÿ¦ÿ®ÿ¦ÿÿªÿÅÿ³ÿ®ÿ«ÿ¢ÿ¢ÿ§ÿ¢ÿ­ÿ´ÿ¤ÿ³ÿ°ÿ ÿ¢ÿªÿ©ÿ¥ÿÿ ÿ«ÿ©ÿÿ¡ÿ¢ÿ¡ÿ¡ÿÿÿ ÿ§ÿ§ÿ§ÿ¢ÿ§ÿ©ÿ¡ÿÿ¥ÿºÿ±ÿ¢ÿ¨ÿ¬ÿ¬ÿ¥ÿ¤ÿ­ÿ®ÿ¢ÿ®ÿÁÿªÿ¡ÿ§ÿ®ÿ¬ÿ­ÿ¯ÿ¨ÿ´ÿ©ÿ³ÿ£ÿ¢ÿ§ÿ£ÿ£ÿ¦ÿ¦ÿ¡ÿ ÿÿ¤ÿ£ÿ®ÿ°ÿ¦ÿÿÿ£ÿ³ÿ²ÿ©ÿºÿÿ§ÿ£ÿÿ¡ÿªÿ­ÿ¦ÿ¦ÿ§ÿÿÿÿ¢ÿ¥ÿ£ÿÿÿªÿÿ¬ÿ¦ÿ¨ÿ­ÿ ÿ¦ÿ«ÿ£ÿÿÿÿ¢ÿÿ¢ÿ·ÿ·ÿªÿ§ÿ¨ÿ¥ÿ¥ÿÿ´ÿ¦ÿ¢ÿ ÿ¡ÿªÿ°ÿªÿ¬ÿ±ÿ¨ÿªÿÿ©ÿªÿ¥ÿÿ ÿÿÿÿ£ÿ£ÿÿ£ÿ¤ÿ¥ÿ¥ÿÿÿªÿ¡ÿÿªÿ«ÿ­ÿ³ÿ¥ÿµÿ±ÿ¦ÿ§ÿ¤ÿ¥ÿ«ÿ§ÿÿÿ¤ÿ£ÿ ÿÿÿÿÿ£ÿ¬ÿ¬ÿ­ÿ­ÿÿÿÿ§ÿ§ÿ±ÿ±ÿ³ÿ¾ÿ°ÿÿÿ¤ÿ¨ÿÿÿ£ÿÿ«ÿÿ ÿ£ÿ¥ÿ¦ÿ©ÿ®ÿ¨ÿ¬ÿÿ¨ÿÿ¨ÿ¢ÿ«ÿ©ÿ¡ÿ¨ÿ²ÿ«ÿ°ÿ¥ÿ£ÿÿÿ¥ÿ±ÿ¡ÿÿÿÿ¡ÿÿÿ ÿÿ¤ÿ²ÿ©ÿ¢ÿ¢ÿ¦ÿ¦ÿ¦ÿ¤ÿ¦ÿ³ÿ¬ÿ¹ÿµÿ£ÿÿ¨ÿ§ÿ£ÿÿÿ­ÿ­ÿ ÿ¢ÿ¥ÿ¥ÿÿµÿ²ÿÿ«ÿ®ÿ®ÿ¦ÿ¡ÿ¡ÿ¦ÿ²ÿ©ÿ¨ÿÿÿÿºÿ¥ÿ£ÿÿÿ¦ÿ¦ÿ¢ÿ§ÿ©ÿ¨ÿ§ÿ«ÿ©ÿ£ÿÿ¤ÿÿÿÿ¡ÿ¢ÿ¡ÿ®ÿ ÿÿ£ÿ£ÿÿ°ÿÿÿÿÿ¥ÿ ÿÿ¦ÿ¥ÿÿÿÿ¦ÿ©ÿ°ÿ ÿÿ©ÿ¥ÿ ÿ¥ÿ§ÿÿÿ¥ÿ£ÿ£ÿ¤ÿÿÿ¦ÿªÿ²ÿ¡ÿÿ¡ÿ¤ÿÿÿ ÿ¨ÿ©ÿÿ ÿÿ±ÿ«ÿÿªÿ¬ÿÿÿ£ÿ³ÿ°ÿ§ÿ¯ÿ ÿÿÿ³ÿÿ¦ÿ«ÿÿÿ¨ÿ¢ÿ£ÿ¯ÿ­ÿ¢ÿÿÿÿ§ÿÿ©ÿÿÿÿÿ¡ÿÿ¤ÿ©ÿ¬ÿ¨ÿ¥ÿ«ÿ«ÿªÿ¢ÿÿÿ«ÿ¢ÿÿ©ÿÿÿÿÿ¤ÿ¦ÿÿÿ§ÿ§ÿÿ¡ÿÿÿ¢ÿ¡ÿÿÿ¨ÿ¨ÿ¢ÿ°ÿÿÿ¨ÿÿÿÿÿÿÿ¤ÿÿ²ÿªÿÿ®ÿ¬ÿÿÿÿÿ¤ÿ°ÿªÿ¢ÿÿ¤ÿ¤ÿ¡ÿ°ÿ¡ÿÿ¡ÿ®ÿÿÿÿÿ ÿ¢ÿ¦ÿÿÿ¢ÿ¥ÿÿÿÿ¤ÿ¨ÿÿÿ§ÿ£ÿÿÿ®ÿ°ÿ¤ÿÿ ÿ¤ÿ¤ÿÿÿ¥ÿ¥ÿÿÿÿÿ£ÿÿÿÿÿ©ÿ ÿ£ÿ¢ÿÿÿÿÿÿÿÿÿÿ£ÿÿÿÿÿÿÿÿ¡ÿÿÿÿÿÿÿÿÿÿÿÿÿ¡ÿÿÿÿÿÿÿÿÿÿÿÿÿÿÿÿÿÿÿÿÿÿÿÿÿÿÿÿÿÿÿÿÿÿÿÿÿÿÿÿÿÿzÿhÿÿyÿÿÿÿÿÿÿÿ|ÿÿÿÿÿÿÿÿÿÿÿÿÿÿÿ¬ÿÿ´ÿ£ÿÿÿÿÿÿÿ±ÿ­ÿÿÿÿÿÿÿ¥ÿÿÿÿÿÿªÿÿ¢ÿÿ¦ÿ¢ÿ°ÿ³ÿÿÿ¡ÿ§ÿ§ÿ¢ÿ ÿªÿ¦ÿÿÿ ÿ ÿ§ÿ ÿ ÿ ÿ©ÿÿÿ¦ÿÿÿ¢ÿÿ£ÿ§ÿ¡ÿÿ ÿ¢ÿÿÿ¨ÿ­ÿ©ÿÿÿ¢ÿ«ÿÿÿªÿ¬ÿÿÿÿ¡ÿÿÿÿÿ£ÿÿÿÿ¤ÿ£ÿ¡ÿ¨ÿ¢ÿÿÿÿ¢ÿÿÿÿxÿÿ~ÿyÿ{ÿwÿxÿÿ©ÿÿÿ ÿ­ÿ ÿ¥ÿ¤ÿÿ¬ÿ°ÿ´ÿ°ÿ«ÿªÿ£ÿÿÿ¥ÿ«ÿÿÿ¤ÿÿÿ ÿ§ÿÿ©ÿ¡ÿÿ­ÿ¡ÿ«ÿÿÿÿÿ¨ÿÿÿÿÿÿ ÿ¥ÿ®ÿ®ÿ¢ÿ©ÿÿÿÿ³ÿ¥ÿÿ¡ÿ°ÿ²ÿÿÿÿÿÿ¢ÿÿµÿ©ÿ¦ÿ¯ÿÿÿÿ¡ÿ¦ÿ«ÿ¥ÿÿÿ¨ÿ¥ÿÿÿÿ¨ÿ¦ÿ£ÿÿÿ»ÿÿ©ÿÿÿÿ¥ÿÿÿ¢ÿÿ¡ÿÿÿÿÿÿ ÿ±ÿ»ÿ£ÿ ÿ£ÿ ÿ¢ÿÿ¤ÿÿÿÿÿÿÿ±ÿÿÿÿ¦ÿ±ÿÿ¥ÿÿ¢ÿ¨ÿÿ§ÿÿÿ£ÿ£ÿ¢ÿÿÿÿ ÿÿÿ£ÿÿÿÿ ÿÿÿªÿ¡ÿÿÿ®ÿ¦ÿ¦ÿÿÿ¢ÿÿÿÿ¥ÿÿÿ¢ÿÿÿÿÿÿÿÿÿªÿÿÿÿÿ¤ÿÿÿÿÿÿÿÿÿÿ¨ÿ­ÿ£ÿÿ©ÿÿ¥ÿÿ©ÿÿ ÿÿÿÿÿÿ ÿÿÿÿÿÿÿÿÿÿÿÿÿÿÿÿÿÿÿÿÿ§ÿÿÿ¡ÿ ÿÿÿ¢ÿÿÿÿ¢ÿ¦ÿ~ÿ|ÿÿÿÿÿÿÿÿÿÿÿÿÿÿ¦ÿ ÿÿÿÿÿÿÿÿÿÿÿÿÿÿÿÿ¬ÿ¤ÿ¬ÿ²ÿ´ÿ§ÿ¡ÿÿ¡ÿ¥ÿÿÿ£ÿÿ¥ÿ|ÿÿÿ©ÿÿÿÿÿÿ§ÿ¢ÿÿÿÿÿÿÿÿÿÿÿÿ¡ÿÿÿÿÿÿ¬ÿ¯ÿÿ©ÿÿ ÿ ÿÿÿ°ÿ¬ÿÿ ÿ¥ÿÿ©ÿ¦ÿÿ¢ÿ¤ÿÿÿÿÿ¥ÿÿ¥ÿÿ©ÿ¦ÿ©ÿ£ÿÿÿÿ£ÿ§ÿ¥ÿ¨ÿ¤ÿ¡ÿ©ÿ¨ÿ­ÿÿ¤ÿ©ÿ£ÿÿÿÿ¢ÿ¶ÿ­ÿÿÿÿ~ÿ¨ÿ¢ÿÿ¥ÿÿÿÿ¥ÿ¤ÿ¢ÿ£ÿ ÿÿªÿÿÿ¡ÿÿÿ¡ÿÿÿÿÿÿ ÿ¤ÿ ÿÿÿ ÿ¤ÿÿÿÿÿ£ÿªÿ¥ÿÿÿÿ¢ÿ¥ÿ§ÿ¦ÿ£ÿªÿ¡ÿ¡ÿ´ÿÿÿÿÿ¥ÿ¢ÿÿ©ÿÿ«ÿ¥ÿÿ¡ÿ¡ÿ¢ÿ£ÿÿÿ ÿÿÿÿÿ¨ÿ¤ÿ©ÿ¯ÿ§ÿÿÿÿ¡ÿ§ÿ¡ÿÿÿ¡ÿÿÿÿ£ÿ¬ÿÿÿ¢ÿ©ÿ´ÿÿ§ÿ¢ÿ¦ÿÿ¡ÿÿªÿÿÿÿÿÿ¯ÿ§ÿ}ÿÿÿ¦ÿ£ÿÿÿÿªÿ ÿÿÿÿÿÿÿÿÿÿ¡ÿ¯ÿ©ÿÿÿÿÿÿÿ ÿÿÿ¡ÿÿÿ¤ÿÿ¢ÿÿÿÿÿ©ÿÿ³ÿÿ¯ÿÂÿÿÿ¦ÿÿÿÿÿ£ÿÿ§ÿÿ¢ÿ²ÿ¦ÿÿÿÿ§ÿ¡ÿ£ÿÿÿÿÿÿÿÿ¡ÿ°ÿ²ÿÿ§ÿ¡ÿÿÿÿÿÿÿÿÿÿÿ¢ÿ¢ÿÿÿ¢ÿµÿ­ÿÿÿÿ¢ÿÿÿ®ÿ¢ÿ½ÿ¤ÿÿ}ÿÿÿÿ«ÿÿÿ¬ÿÿÿ¤ÿ®ÿ¡ÿ¢ÿÿÿÿÿÿ ÿÿÿÿÿÿÿÿÿ ÿÿÿ~ÿxÿ{ÿÿ¨ÿ¡ÿ§ÿÿÿÿ¯ÿ°ÿÿÿÿÿ²ÿÿÿ¨ÿÿÿÿÿ¦ÿ­ÿÿ£ÿÿÿÿÿ¢ÿÿÿÿÿ§ÿ£ÿÿÿÿÿÿ ÿÿÿÿÿÿÿ¤ÿÿÿÿÿÿÿÿ¡ÿÿÿÿÿÿÿÿÿ£ÿÿÿÿ ÿÿ§ÿ¨ÿÿ¨ÿÿÿ¨ÿ¤ÿÿÿÿÿÿ¤ÿÿÿÿ«ÿ§ÿÿÿ¢ÿÿÿÿ¨ÿÿÿ£ÿÿÿÿ¥ÿ¦ÿ¢ÿÿÿÿÿÿÿ¥ÿ¢ÿÿÿÿÿÿÿ¶ÿ®ÿ¨ÿÿÿ¢ÿÿÿÿ£ÿ¨ÿÿÿÿÿ§ÿ¤ÿÿ¡ÿ«ÿ®ÿÿÿÿÿÿ¦ÿ¦ÿÿÿÿÿÿÿ¤ÿ¢ÿ£ÿÿÿÿ©ÿ¢ÿÿ¢ÿÿÿ¥ÿ¤ÿÿÿÿÿÿ¬ÿ£ÿ§ÿ}ÿ¦ÿÿ§ÿÿ¤ÿÿÿÿÿÿÿÿ¢ÿ¨ÿ¡ÿÿÿÿÿ¡ÿ¨ÿ§ÿÿ¡ÿÿÿ¡ÿ§ÿ¡ÿÿÿÿÿÿÿÿÿ§ÿ¤ÿÿ§ÿºÿÿÿ¢ÿ³ÿÿÿÿ¢ÿÿÿ¡ÿÿÿ¥ÿ¨ÿ¢ÿÿÿÿÿÿÿÿÿ«ÿ¬ÿÿÿÿÿÿ£ÿ¤ÿ¦ÿ¢ÿ ÿÿ­ÿ©ÿÿÿÿÿÿÿ ÿÿÿ¬ÿÿÿ ÿ¤ÿÿ£ÿÿ¤ÿ¥ÿ§ÿÿ¤ÿ§ÿ§ÿ¡ÿ¦ÿÿ¢ÿªÿÿÿ¥ÿÿ¢ÿ¦ÿ ÿÿÿÿÿÿÿÿÿ­ÿÿ§ÿÿÿÿÿÿ£ÿÿ¢ÿ¬ÿªÿÿªÿªÿ¦ÿÿÿ¦ÿÿÿ¡ÿ¢ÿ¢ÿÿÿÿÿÿÿÿÿÿÿÿÿÿÿÿÿÿ©ÿ¦ÿÿÿ¡ÿÿ­ÿªÿ¥ÿÿÿÿ ÿÿÿ­ÿªÿÿÿÿÿÿ ÿ¢ÿÿÿÿÿªÿ¢ÿÿÿÿÿÿÿÿ¥ÿÿÿÿ¡ÿÿÿ¤ÿÿÿÿÿ©ÿÿÿ£ÿÿÿÿÿÿÿÿÿÿÿ¡ÿÿÿÿÿ¡ÿ¡ÿÿªÿÿÿÿÿÿ¦ÿ¨ÿ®ÿ ÿ ÿÿÿ¥ÿÿÿÿÿ¬ÿÿÿÿÿÿ¦ÿ¥ÿÿÿÿ¡ÿ¨ÿ¦ÿÿÿ£ÿÿÿÿÿÿÿÿ ÿÿÿÿÿÿÿÿÿ¦ÿÿÿ©ÿ ÿ¡ÿÿÿÿ¡ÿÿÿ§ÿÿ¡ÿÿÿÿÿÿÿÿ ÿ¢ÿÿ¬ÿ­ÿÿ¦ÿÿ ÿÿ·ÿÿÿÿªÿ¨ÿ¥ÿ¢ÿÿÿÿÿÿÿÿ¢ÿ¢ÿÿ£ÿ«ÿÿÿÿ¤ÿ|ÿÿÿ¡ÿ¡ÿ³ÿ§ÿ©ÿÿ¢ÿÿÿÿÿÿÿÿÿÿÿ¤ÿ£ÿÿ¤ÿ¥ÿÿÿ¤ÿ®ÿ°ÿÿ«ÿÿÿ²ÿÿÿ¤ÿÿÿÿÿÿ¦ÿÿÿÿ¦ÿ ÿÿ ÿ©ÿ¨ÿÿ¡ÿÿÿ ÿÿÿÿÿ ÿÿÿÿ¦ÿ£ÿÿÿÿÿÿÿÿÿÿÿ¡ÿÿÿÿ¬ÿ©ÿÿ©ÿ£ÿ®ÿ£ÿÿÿÿÿÿÿÿÿÿÿÿÿ£ÿÿÿÿÿÿÿcÿRÿÿÿ­ÿÿ¬ÿ®ÿÿÿÿvÿ|ÿ|ÿuÿÿÿÿÿÿqÿeÿ~ÿÿxÿÿyÿiÿjÿÿkÿtÿ`ÿmÿÿÿÿÿzÿÿÿÿ¡ÿÿ¨ÿ¥ÿÿ§ÿÿÿ¢ÿ|ÿÿÿ^ÿwÿÿÿÿ}ÿÿ~ÿyÿÿÿÿÿ{ÿÿÿÿÿÿÿÿÿÿÿÿÿÿÿÿÿÿÿ£ÿ¯ÿÿÿ¡ÿ¡ÿ£ÿÿÿÿÿÿÿÿ ÿÿ£ÿ£ÿ¨ÿ£ÿÿÿÿ¨ÿ¥ÿ ÿ¡ÿÿÿÿÿÿÿÿ ÿÿ ÿÿÿÿÿ¡ÿ¨ÿ¦ÿÿ£ÿ¥ÿÿ§ÿ§ÿ¨ÿÿÿÿÿÿÿÿÿÿÿ«ÿ¨ÿÿÿÿÿÿ£ÿÿÿÿÿ¨ÿÿÿÿÿÿ§ÿ­ÿ¢ÿ¡ÿÿÿÿ£ÿ­ÿ¨ÿ´ÿ©ÿ¨ÿÿ|ÿÿ¬ÿÿÿÿÿÿÿÿÿÿÿÿÿÿÿrÿÿÿÿZÿCÿ?ÿDÿ;ÿÿñþÿCÿLÿNÿ2ÿ+ÿ=ÿ`ÿ|ÿcÿ\ÿ\ÿvÿÿÿÿÿzÿnÿÿÿwÿÿ|ÿÿÿÿÿÿÿÿmÿ|ÿzÿnÿsÿtÿgÿcÿhÿXÿ`ÿÿrÿcÿsÿmÿlÿyÿrÿlÿpÿoÿnÿwÿzÿyÿ{ÿvÿ}ÿpÿ~ÿnÿaÿkÿÿÿÿÿÿÿÿnÿuÿ|ÿÿÿÿÿ|ÿuÿÿ}ÿÿÿÿÿÿ}ÿuÿÿÿÿÿÿpÿÿÿÿÿÿÿÿ£ÿÿ{ÿzÿxÿÿÿÿÿÿÿÿÿÿÿÿÿÿÿ«ÿ{ÿÿÿÿÿÿÿÿÿÿÿÿÿ¡ÿÿÿÿÿÿÿÿÿÿÿÿÿÿ9ÿÿbÿÿÿÿÿÿÿÿÿÿÿÿÿÿÿÿÿÿÿÿÿÿÿ¬ÿ¦ÿÿÿÿÿÿÿ¨ÿÿÿÿÿÿ¡ÿÿÿ¡ÿ£ÿÿÿÿ¤ÿÿÿÿÿÿÿÿÿÿ¦ÿÿÿÿÿvÿÿÿUÿ~ÿÿÿ ÿ¢ÿÿ²ÿ¢ÿÿÿÿÿÿÿÿÿÿ¢ÿÿ£ÿÿ¥ÿÿÿÿ¡ÿ¨ÿ¢ÿ ÿÿÿÿÿ¦ÿÿ¡ÿ¡ÿÿÿÿ¢ÿ©ÿÿÿ¨ÿÿ¨ÿÿ°ÿÿÿÿÿÿÿÿªÿÿÿÿSÿ^ÿÿÿÿ£ÿÿÿÿÿÿ°ÿ¢ÿÿÿÿÿÿÿ©ÿ¥ÿÿÿÿ¡ÿÿÿÿÿÿÿÿhÿ:ÿNÿXÿlÿÿÿÿÿÿÿÿÿÿÿÿÿ¡ÿ§ÿ°ÿ·ÿ¥ÿ¤ÿÿÿÿÿÿ©ÿ§ÿ ÿÿÿÿ ÿÿ¤ÿ£ÿ¥ÿÿÿÿÿ ÿÿÿ±ÿ ÿxÿbÿÿÿÿÿªÿ¨ÿÿÿÿÿ¤ÿÿ¢ÿ¥ÿÿÿÿ§ÿÿÿ£ÿÿ¥ÿ«ÿÿÿÿ¢ÿÿªÿÿÿÿÿÿÿÿÿÿÿ«ÿÿÿÿÿÿÿÿ¬ÿ£ÿÿÿÿÿÿÿÿ§ÿÿÿªÿÿÿÿÿ£ÿÿÿÿÿÿÿÿÿÿÿÿ¦ÿ®ÿ¡ÿÿÿ£ÿÿÿÿ ÿÿÿ¥ÿÿÿÿ£ÿ§ÿÿÿÿÿÿ¬ÿÿÿÿ£ÿ¨ÿ¦ÿ¥ÿÿÿÿ¢ÿÿÿÿÿÿÿ¥ÿÿÿ ÿÿÿÿÿÿÿÿ¦ÿ£ÿ¥ÿ¤ÿ£ÿ¡ÿÿÿÿ­ÿÿÿÿÿÿÿ©ÿÿªÿ­ÿÿ¬ÿ£ÿÿ¬ÿ¤ÿ¤ÿ¢ÿ¢ÿ¥ÿ£ÿÿ¦ÿ­ÿ¡ÿ£ÿ©ÿ§ÿ¢ÿ ÿÿÿ¹ÿ£ÿ­ÿ±ÿµÿ±ÿ¥ÿ¨ÿ©ÿÿÿ¢ÿ¥ÿ¤ÿ¡ÿ¦ÿ¬ÿÿ¡ÿ ÿÿ¡ÿÿ¤ÿ¤ÿ¡ÿ­ÿ ÿ©ÿªÿ ÿ®ÿ´ÿ®ÿªÿ¬ÿ£ÿÿ£ÿ²ÿ£ÿ³ÿ®ÿªÿ­ÿ¬ÿªÿ ÿºÿ¨ÿ¬ÿ¶ÿ¤ÿ¤ÿ¬ÿ¦ÿ¡ÿÿÿ§ÿ®ÿ¦ÿÿ¦ÿ©ÿÿÿÿ§ÿ®ÿ¢ÿ£ÿÿÿ¦ÿ¦ÿ¢ÿ°ÿ¯ÿ·ÿÿ¢ÿ§ÿ¤ÿÿÿ¡ÿ¢ÿ¦ÿ·ÿ·ÿ ÿÿ¤ÿ¢ÿ¦ÿ¬ÿ©ÿ´ÿ¯ÿ¢ÿ·ÿ¤ÿ¢ÿ§ÿ£ÿ¢ÿ¤ÿÿÿ¦ÿ ÿÿÿ¢ÿ¡ÿÿ ÿ¤ÿ£ÿªÿ´ÿ²ÿ±ÿ¤ÿ§ÿ¤ÿÿ£ÿ©ÿ¨ÿ¤ÿ©ÿ©ÿ¬ÿ«ÿ¤ÿ¬ÿ¨ÿÿ ÿ ÿÿ ÿ®ÿªÿ·ÿ©ÿ©ÿ§ÿ©ÿ©ÿ ÿÿ¡ÿ¨ÿ¡ÿÿªÿ°ÿ¾ÿ®ÿÿÿÿ§ÿÿ¤ÿ¦ÿ¦ÿÿÿ¨ÿ¦ÿ¢ÿ¬ÿ¯ÿ¬ÿÿ«ÿ¨ÿ¦ÿ¢ÿ¥ÿ£ÿÿÿ­ÿ«ÿ¨ÿÿ£ÿÿ¥ÿÿ¤ÿ¬ÿ£ÿÿ«ÿ±ÿ«ÿ´ÿ³ÿ¯ÿ¬ÿ¦ÿ ÿÿ£ÿªÿ¥ÿ ÿ±ÿ¸ÿ§ÿÿ¡ÿÿ«ÿ£ÿÿ¨ÿ¬ÿ¦ÿªÿÿ§ÿ¡ÿ¨ÿ¤ÿ¦ÿ£ÿÿ¨ÿªÿ ÿÿÿ´ÿ½ÿ²ÿ»ÿ¡ÿ±ÿ±ÿ­ÿ©ÿ¦ÿ¨ÿ§ÿ¡ÿ¤ÿªÿ¯ÿÿÿ§ÿ¢ÿ£ÿ¦ÿ¥ÿ¥ÿ¦ÿ®ÿ®ÿ½ÿ£ÿÿ²ÿ ÿÿ¢ÿÿÿ¥ÿ¨ÿ¡ÿ£ÿ¢ÿ§ÿ­ÿ«ÿ¬ÿÿÿÿÿ¤ÿ¦ÿ©ÿ£ÿÿ¨ÿ¯ÿÿÿ®ÿªÿ¦ÿ£ÿ¦ÿ¬ÿ«ÿ ÿÿÿ¢ÿÿ°ÿ£ÿÿ¨ÿ«ÿªÿªÿ¤ÿ¢ÿ©ÿ®ÿ³ÿ§ÿ£ÿÿÿºÿ¡ÿÿ ÿ¦ÿ£ÿ¥ÿ±ÿ®ÿ¢ÿµÿ¢ÿ©ÿªÿÿÿ¬ÿ¦ÿÿ¤ÿ£ÿÿÿ¨ÿ´ÿÿÿ¹ÿÿ³ÿÿÿ¢ÿÿÿÿ ÿ£ÿ¢ÿ¤ÿÿÿ¥ÿÿªÿÿÿ¯ÿ­ÿ¦ÿ£ÿ¢ÿ¨ÿ©ÿÿÿÿÿ·ÿ£ÿÿÿÿ ÿÿÿ¥ÿ¥ÿÿÿÿ©ÿ ÿÿÿªÿªÿ¤ÿÿ«ÿ§ÿ¡ÿ ÿ¨ÿ¬ÿ¡ÿÿ§ÿ´ÿ¨ÿÿ¶ÿ¢ÿÿÿ¡ÿ¢ÿ¥ÿ©ÿ«ÿ£ÿÿ©ÿ¨ÿªÿ¨ÿ ÿ¶ÿ¤ÿÿ¢ÿÿ¢ÿ ÿ£ÿ¡ÿ£ÿ¬ÿ°ÿ¯ÿ¦ÿ¥ÿ§ÿÿ´ÿ¨ÿ¥ÿ¦ÿ¶ÿÿ£ÿ¥ÿÿ¨ÿ«ÿ¢ÿ¢ÿ¤ÿ¥ÿÿÿÿ¡ÿ¤ÿ¨ÿÿÿ§ÿÿÿÿ£ÿÿÿÿ¨ÿÿÿ¤ÿ£ÿÿ´ÿ¡ÿ¥ÿÿ§ÿµÿ©ÿ¡ÿÿÿÿ£ÿ¢ÿ¡ÿ¬ÿÿÿ¡ÿ©ÿ¼ÿ¢ÿÿÿÿ ÿ ÿÿ ÿ£ÿ ÿ¡ÿ¨ÿ¹ÿ¥ÿÿ¤ÿÿÿ«ÿÿÿ«ÿÿÿ©ÿ©ÿ¢ÿÿÿ¦ÿ¥ÿÿÿÿÿ¶ÿ¦ÿ£ÿ¤ÿ¥ÿÿ¤ÿ£ÿÿ¦ÿ¬ÿ§ÿ§ÿÿÿÿÿÿ¤ÿÿÿ¦ÿÿÿÿÿÿÿÿÿÿÿÿwÿ~ÿÿÿÿÿÿÿ¤ÿÿyÿÿÿÿÿ ÿÿÿÿÿÿÿÿÿÿÿÿÿÿÿÿÿÿÿÿÿÿÿÿÿÿÿÿÿÿÿÿÿÿÿÿÿxÿÿÿyÿÿÿÿÿÿ{ÿÿÿÿzÿÿÿÿÿÿÿÿÿÿÿÿÿ ÿÿÿªÿÿÿ¤ÿÿÿ¢ÿ¯ÿ°ÿ£ÿ«ÿÿÿÿÿ¡ÿÿ¥ÿÿÿ¬ÿÿÿÿÿÿ¡ÿÿ¬ÿ¯ÿÿÿ ÿÿ¡ÿ°ÿ­ÿ©ÿ ÿÿÿÿÿÿÿ©ÿ£ÿÿÿ¡ÿÿÿ¥ÿ»ÿÿÿÿÿÿÿÿÿÿÿÿÿÿÿ¥ÿÿ¦ÿ ÿ®ÿÿÿÿ£ÿ¥ÿÿ£ÿÿÿ ÿÿÿÿÿÿ¦ÿ¯ÿÿÿÿÿÿÿÿÿÿzÿÿÿÿÿÿÿyÿÿÿÿ¤ÿ¤ÿ­ÿÿ¢ÿ¬ÿ¨ÿ¬ÿ ÿ ÿ¦ÿÿ ÿ£ÿ¥ÿ¢ÿÿÿÿÿÿÿÿ¦ÿ£ÿ¢ÿÿ¦ÿÿÿÿ ÿÿÿ£ÿÿÿÿÿ¯ÿ¶ÿ©ÿ±ÿ®ÿÿÿ¨ÿ¡ÿÿÿÿÿÿ¦ÿ¦ÿÿÿÿÿÿ¤ÿ©ÿ¡ÿÿ¢ÿ¡ÿ ÿÿÿ ÿ ÿ£ÿ¢ÿÿÿ¤ÿ¦ÿÿÿ£ÿªÿ©ÿ¡ÿÿ¥ÿ°ÿ§ÿ¶ÿÿ ÿÿÿÿÿ¢ÿÿÿÿ£ÿ¥ÿ¤ÿ£ÿ§ÿ¯ÿ°ÿÿÿ¦ÿ£ÿÿÿ¦ÿ¯ÿ¨ÿ¤ÿÿÿ¤ÿ¤ÿÿªÿ§ÿ¤ÿÿÿ¥ÿÿ§ÿÿÿ£ÿÿ¡ÿ¢ÿÿÿÿ¦ÿ«ÿ£ÿ¢ÿ®ÿ¬ÿÿÿÿÿ¡ÿÿ¢ÿÿÿÿ¤ÿ¦ÿÿ­ÿªÿ°ÿ§ÿªÿÿÿÿÿÿÿÿÿÿÿÿÿÿ¤ÿ¢ÿÿÿ¦ÿ©ÿ«ÿÿÿÿÿÿÿÿ¡ÿÿ¥ÿÿÿ£ÿ¢ÿÿÿ¦ÿÿÿÿÿÿÿÿÿÿÿÿ¦ÿ ÿÿÿÿÿÿÿÿÿÿÿÿÿÿÿÿÿÿÿ²ÿ¥ÿ£ÿyÿ£ÿÿÿÿÿ¢ÿÿÿÿÿÿÿ»ÿÿÿÿÿÿÿÿÿÿÿÿÿÿÿÿÿÿ¤ÿ¡ÿÿÿÿÿÿÿ¥ÿÿÿ¦ÿÿ¨ÿÿÿ¦ÿ©ÿÿÿ£ÿÿÿÿÿÿ¨ÿÿÿÿÿÿÿ¡ÿÿÿÿÿÿÿÿ«ÿ«ÿÿÿ§ÿÿÿÿÿÿÿÿÿ¨ÿÿÿÿÿÿ¢ÿÿ¦ÿ¤ÿÿÿ³ÿÿÿ­ÿ§ÿÿÿÿÿ¡ÿÿÿÿ¦ÿªÿ¦ÿ£ÿ®ÿÿÿÿÿÿ¡ÿ¦ÿ©ÿ°ÿ¤ÿÿÿÿÿÿÿÿÿÿÿÿÿÿ¤ÿÿ¥ÿ ÿÿÿ}ÿÿ¦ÿ ÿÿ«ÿÿÿÿÿÿÿÿÿÿÿÿÿÿÿÿÿÿ ÿÿÿÿÿÿÿÿÿ¦ÿ¨ÿ¨ÿÿÿÿÿ¡ÿÿÿ§ÿ¥ÿ¥ÿ®ÿ¨ÿÿ¡ÿÿÿ«ÿÿ¥ÿ¨ÿÿ¢ÿÿÿÿÿÿÿÿ«ÿ¢ÿÿÿÿÿÿÿÿ£ÿ¡ÿÿÿÿÿ¤ÿÿÿ¥ÿ ÿÿÿÿÿ¢ÿ¡ÿ¤ÿ°ÿ¡ÿ¢ÿÿÿÿÿÿ§ÿÿ®ÿÿ§ÿ§ÿÿ¤ÿÿÿÿÿ¥ÿ¦ÿÿÿ¢ÿ¡ÿÿÿÿÿÿÿÿÿÿÿÿ¨ÿ®ÿÿÿÿÿÿ¢ÿÿÿÿ¡ÿ¬ÿ¶ÿ¢ÿÿÿ©ÿÿ¢ÿÿ¨ÿÿÿ©ÿkÿÿÿÿÿ£ÿÿÿÿ¦ÿ ÿÿÿÿ|ÿÿÿ£ÿÿÿÿ ÿÿÿÿÿÿ¦ÿ©ÿ§ÿÿÿÿÿÿ£ÿÿÿ¢ÿÿÿ¤ÿ£ÿ´ÿÿÿÿ¡ÿ¼ÿÿÿÿ£ÿ¡ÿªÿÿÿÿÿÿÿÿwÿÿ¦ÿªÿ®ÿÿÿÿÿÿÿ ÿÿÿÿÿÿÿÿ|ÿ|ÿÿÿÿÿÿÿÿ³ÿ°ÿÿÿÿÿÿÿªÿ¤ÿÿÿÿÿÿ¡ÿ­ÿ¤ÿ§ÿÿÿÿ¦ÿÿ²ÿÿÿ£ÿÿ}ÿÿÿÿÿÿ­ÿ ÿÿÿÿÿ£ÿÿÿ¢ÿÿÿÿÿÿÿÿÿ¢ÿ¥ÿ©ÿ¬ÿÿÿÿÿÿÿÿÿ¥ÿÿÿÿÿ£ÿ§ÿ©ÿÿÿÿÿ¤ÿÿ²ÿ¥ÿÿ£ÿÿ²ÿÿªÿÿÿÿÿÿ¤ÿ¢ÿÿÿ£ÿÿ¤ÿ¥ÿÿÿÿÿÿÿÿ¢ÿ©ÿÿÿ£ÿÿÿÿ¢ÿ¡ÿÿÿÿÿ ÿÿÿÿÿÿªÿ­ÿ¢ÿ§ÿÿÿ¤ÿÿÿÿÿÿÿÿÿÿ¨ÿÿÿÿ§ÿ­ÿÿÿÿÿ¦ÿ¥ÿ£ÿÿÿ¡ÿÿÿÿÿÿÿÿÿÿ¤ÿªÿÿÿÿÿ¬ÿÿÿ¤ÿÿÿÿ£ÿ£ÿ¨ÿÿÿÿÿÿ ÿÿªÿ«ÿ«ÿªÿÿÿÿÿÿ¢ÿ§ÿÿÿÿÿÿÿ£ÿÿÿÿ ÿÿÿ¦ÿÿÿÿÿÿÿÿ ÿÿ¦ÿÿ²ÿÿÿÿ¥ÿÿÿ«ÿÿ ÿ ÿÿÿ®ÿ¡ÿ¡ÿÿÿÿªÿÿÿÿÿªÿ¡ÿÿÿÿÿÿÿ£ÿ¤ÿÿÿÿ¥ÿ¥ÿ£ÿÿ¡ÿÿÿÿ¤ÿÿ¯ÿ°ÿ ÿÿÿ«ÿ~ÿ¦ÿÿÿ¨ÿÿÿÿ£ÿ£ÿ¥ÿÿÿÿÿÿÿªÿ¤ÿÿÿÿ ÿÿyÿÿÿÿÿÿ ÿ¢ÿ«ÿÿÿ¦ÿÿ±ÿ¢ÿ¬ÿÿÿ¥ÿÿÿÿ ÿÿÿÿÿÿÿ¦ÿ²ÿ¦ÿÿÿÿ¦ÿ ÿÿÿÿÿÿÿÿÿÿÿÿ¨ÿ¯ÿ§ÿÿÿÿ°ÿ¬ÿÿÿÿÿÿÿÿÿÿÿÿ£ÿ©ÿÿÿÿÿ¦ÿ¨ÿÿÿÿÿÿ³ÿ­ÿÿÿ¬ÿ®ÿÿ¡ÿÿÿÿ ÿÿ¯ÿÿÿÿÿ§ÿ¨ÿ¦ÿ¢ÿÿ ÿ£ÿÿ£ÿ£ÿÿÿ¥ÿ¦ÿÿÿÿÿÿ¡ÿÿÿÿ¨ÿÿÿÿªÿÿ§ÿÿÿ¢ÿ¨ÿ¬ÿÿÿ¦ÿ¢ÿÿÿ­ÿªÿÿÿ ÿ£ÿ¤ÿ£ÿÿÿÿÿÿÿÿÿÿÿÿÿÿÿÿ¦ÿ±ÿ®ÿÿ¢ÿÿÿÿ¡ÿÿÿ¨ÿÿÿÿÿÿ¨ÿÿÿÿÿÿÿÿ ÿ¯ÿ°ÿ¢ÿÿ¢ÿ¹ÿ¢ÿ¢ÿÿÿÿÿÿÿ¥ÿ¥ÿÿÿÿÿÿ£ÿ¤ÿÿÿÿÿÿ¬ÿ¡ÿÿÿ£ÿ«ÿÿÿÿÿÿÿ§ÿ ÿÿ¡ÿ£ÿ¬ÿÿÿÿÿÿÿÿ¡ÿÿÿÿÿ¡ÿÿÿÿÿ¡ÿÿÿ¬ÿ«ÿ ÿµÿÿ¸ÿÿªÿÿ§ÿ¥ÿÿÿÿ ÿ«ÿ¯ÿÿÿ¥ÿÿÿ£ÿ ÿ¢ÿÿ©ÿ ÿ¥ÿ£ÿÿÿ¢ÿ±ÿ¢ÿÿÿÿÿÿÿÿÿÿÿÿÿÿªÿ¯ÿ¢ÿÿÿÿ­ÿ¢ÿÿÿ°ÿ©ÿ¡ÿÿÿÿÿ¢ÿ¦ÿ¢ÿ£ÿ¡ÿÿuÿÿ¤ÿÿÿÿÿÿÿMÿKÿÿÿ¸ÿ£ÿÿ¤ÿ ÿÿÿÿuÿsÿÿÿÿÿ}ÿmÿxÿÿÿ¤ÿÿfÿnÿwÿrÿlÿbÿnÿnÿ~ÿnÿtÿxÿtÿ}ÿÿ¥ÿªÿ¢ÿÿÿ¯ÿ§ÿ§ÿÿÿÿÿcÿÿ~ÿ{ÿÿÿÿÿÿÿÿÿÿÿÿÿÿÿÿÿÿÿÿÿ|ÿÿÿÿÿÿÿÿÿÿÿÿÿ¢ÿÿÿÿÿÿÿÿÿÿÿ£ÿ£ÿÿ¥ÿ¦ÿÿÿ°ÿ¬ÿÿÿ¤ÿ¥ÿ¢ÿÿ¡ÿÿÿÿÿÿ¡ÿ¢ÿÿÿÿÿ ÿ£ÿ£ÿÿÿÿÿÿÿÿÿÿ¥ÿ¤ÿÿÿªÿÿÿ¤ÿ¡ÿ ÿ¥ÿÿÿ¢ÿÿÿÿÿ¡ÿ¢ÿ ÿ®ÿÿÿÿÿ¨ÿÿÿ¦ÿ¦ÿÿÿ§ÿÿ¯ÿ«ÿÿ«ÿÿ~ÿÿ­ÿÿÿÿ¢ÿÿÿÿÿÿ¢ÿÿÿÿÿÿÿÿsÿNÿFÿQÿXÿTÿJÿ-ÿ0ÿIÿDÿ5ÿÿÿ+ÿKÿeÿ.ÿ5ÿUÿgÿÿÿÿÿtÿjÿ}ÿÿÿÿ}ÿ|ÿÿÿÿÿ ÿÿÿÿ}ÿxÿÿÿcÿOÿ[ÿJÿdÿmÿpÿ[ÿfÿmÿsÿzÿmÿkÿiÿ`ÿdÿzÿÿxÿÿzÿzÿhÿtÿ|ÿ^ÿjÿ~ÿÿÿÿÿ~ÿxÿpÿ~ÿÿÿÿÿÿ}ÿwÿÿÿÿÿÿÿÿÿÿÿÿÿxÿÿÿ¡ÿÿÿÿÿÿÿ ÿÿÿÿÿÿÿÿÿÿÿÿÿÿ¡ÿ¥ÿÿÿÿ£ÿÿÿÿ~ÿÿÿÿÿÿÿ~ÿÿÿÿÿÿÿÿÿÿÿÿÿÿÿÿpÿ=ÿnÿÿ}ÿÿÿÿÿÿÿÿÿÿÿ¡ÿÿÿÿÿÿÿÿÿ|ÿ{ÿÿ ÿ¡ÿ¥ÿÿÿÿÿÿÿÿÿÿÿÿ ÿÿÿ§ÿÿÿÿÿÿÿÿÿÿÿÿªÿ£ÿ§ÿÿÿÿÿ7ÿúþAÿqÿyÿÿÿÿ¦ÿ ÿ£ÿ£ÿÿÿÿÿÿÿÿÿÿÿÿªÿÿ¯ÿÿÿ¤ÿÿÿÿÿÿÿÿÿÿÿ¢ÿÿÿÿÿ¤ÿÿ ÿÿÿÿ¡ÿÿ°ÿ¬ÿ«ÿ¦ÿÿÿ¥ÿÿ¦ÿ¡ÿÿfÿhÿÿ ÿ§ÿ¤ÿÿÿ£ÿÿÿÿÿÿÿÿÿÿÿÿ¤ÿÿÿÿÿ¡ÿÿÿÿÿÿ|ÿpÿGÿPÿÿÿÿÿÿ¢ÿ¬ÿ¦ÿÿÿÿ§ÿÿÿÿÿ¤ÿ¯ÿ¬ÿÿ£ÿÿÿÿÿ¢ÿ¡ÿ¡ÿ®ÿ¨ÿÿ¬ÿÿÿ­ÿ£ÿ¨ÿÿÿÿÿ¨ÿÿ§ÿÿÿÿÿÿÿÿÿÿÿ¥ÿÿÿ¢ÿ¥ÿÿ£ÿ¤ÿ ÿ¡ÿ§ÿ¤ÿÿÿÿÿ§ÿªÿ©ÿ­ÿ¨ÿÿÿÿÿ£ÿÿÿ¡ÿ£ÿÿÿÿÿ¨ÿÿÿÿ¥ÿ¬ÿ¤ÿ¢ÿÿÿ©ÿ®ÿÿÿÿÿÿÿÿÿÿÿÿÿ¡ÿÿÿ¡ÿÿÿÿÿ ÿÿÿÿÿÿ¥ÿ¨ÿÿÿ¤ÿ ÿÿÿ¢ÿ¡ÿÿÿ§ÿÿÿÿÿÿÿÿÿÿµÿÿÿÿÿÿÿÿÿ¡ÿÿÿÿÿÿÿÿ ÿÿÿªÿ¥ÿÿ ÿ¥ÿÿÿ¢ÿÿ¨ÿ¨ÿ°ÿ°ÿ¨ÿÿÿªÿÿ©ÿÿ ÿÿÿÿÿ¨ÿÿÿ¡ÿ¨ÿ¶ÿ³ÿ¥ÿ­ÿ¯ÿ¥ÿ¡ÿÿÿ¦ÿ ÿ¹ÿ¥ÿ¤ÿ±ÿ¨ÿ ÿ«ÿ°ÿÿÿÂÿ¸ÿ§ÿ§ÿ°ÿµÿ°ÿ«ÿ¡ÿÿÿ¦ÿ¨ÿ¦ÿ¢ÿ ÿ¤ÿ°ÿ¸ÿ¥ÿÿ ÿ®ÿ¬ÿ£ÿ ÿ ÿÿ´ÿªÿ¨ÿ¯ÿ­ÿªÿªÿ§ÿ¡ÿ¦ÿ¨ÿÿ ÿ¦ÿÿÿ¥ÿ ÿÿÿ®ÿ¨ÿªÿ©ÿ§ÿ¨ÿ¬ÿ¥ÿÿ§ÿ ÿ¦ÿ¯ÿ¯ÿ¢ÿ ÿ¢ÿÿ ÿ¦ÿ ÿ±ÿÿ ÿ£ÿ ÿ§ÿ®ÿ£ÿ¨ÿ£ÿ°ÿªÿ£ÿÿÿ£ÿ§ÿ¦ÿÿ©ÿ»ÿ§ÿºÿ¬ÿ¢ÿÿÿ¤ÿ¥ÿ£ÿ¦ÿÿ·ÿ§ÿ¡ÿÿÿÿÿÿ¢ÿ¢ÿ¦ÿ¤ÿ¦ÿÿ ÿªÿ«ÿ¨ÿ¨ÿÿ©ÿ¸ÿ¨ÿÿ¢ÿ¤ÿ¢ÿ£ÿ§ÿ¥ÿ¬ÿ¤ÿ«ÿ¥ÿÿÿÿ¤ÿ ÿ£ÿ¥ÿªÿ§ÿÿ§ÿ§ÿ©ÿ®ÿ©ÿ¥ÿªÿÿÿ¥ÿ©ÿ¥ÿÿÿ®ÿ²ÿ­ÿ¦ÿÿÿ¨ÿ¨ÿ¦ÿ©ÿ£ÿ¢ÿÿÿ ÿ¢ÿ©ÿ«ÿªÿ¥ÿ®ÿ²ÿ¶ÿ´ÿÂÿ»ÿ¦ÿÿ¢ÿ§ÿ¥ÿ¯ÿªÿÿÿÿ¢ÿªÿ©ÿ¨ÿ°ÿ¬ÿ¡ÿ¨ÿµÿ²ÿ ÿ¤ÿ¨ÿ£ÿ¢ÿ¥ÿ¢ÿ¢ÿ«ÿ­ÿªÿÿÿÿ¢ÿ©ÿ«ÿ²ÿ¯ÿÿ¦ÿ¯ÿ¤ÿ ÿ°ÿ³ÿ ÿÿ¡ÿ¨ÿ«ÿ§ÿ¢ÿÿ®ÿ¢ÿÿµÿ¡ÿ£ÿ¯ÿ«ÿ¨ÿ©ÿªÿ­ÿ§ÿ¥ÿÿ²ÿÿÿÿ¢ÿ¨ÿ­ÿ§ÿÿÿ°ÿ°ÿÿÿ£ÿ¹ÿ¦ÿ¨ÿ¤ÿ¨ÿ¯ÿ¦ÿÿ¡ÿ£ÿ¢ÿ«ÿ­ÿÿ¯ÿÿÿ£ÿ£ÿ¥ÿµÿ·ÿ¤ÿÿ«ÿ¯ÿ¶ÿ«ÿ¶ÿ¤ÿ¡ÿ¤ÿ®ÿºÿ°ÿ¡ÿ§ÿ¢ÿ ÿÿ°ÿ¢ÿÿÿ©ÿ¦ÿ¦ÿ«ÿ¬ÿ¯ÿ®ÿ«ÿ«ÿ²ÿªÿÿÿÿÿÿ¨ÿ¦ÿ¢ÿ¬ÿ§ÿÿºÿÿ¬ÿ¨ÿÿÿ¨ÿ¢ÿÿÿÿÿ§ÿÿÿÿ·ÿÿÿÿÿÿ¢ÿ¦ÿÿÿÿÿÿ£ÿÿÿ§ÿÿ ÿ¥ÿªÿªÿ¤ÿ¢ÿ¤ÿ¨ÿ¢ÿÿÿ­ÿÿÿ´ÿÿÿÿÿ¦ÿ°ÿ¨ÿÿ£ÿ¦ÿÿÿÿ¬ÿÿÿ¡ÿªÿ§ÿ¦ÿ«ÿ¡ÿ¡ÿ¦ÿ¢ÿ¥ÿªÿÿÿ¡ÿ³ÿÿÿÿÿÿÿ®ÿ¨ÿ«ÿ±ÿ¨ÿ£ÿ¬ÿªÿ¶ÿ¥ÿ¤ÿ¶ÿ¹ÿ§ÿ¡ÿÿ£ÿÿÿ¼ÿºÿÿÿÿÿ«ÿ¡ÿ¡ÿ¯ÿ¤ÿÿ¢ÿ¡ÿ¥ÿ¨ÿ¢ÿÿÿ©ÿ©ÿ¦ÿ¤ÿ¡ÿÿ­ÿ£ÿ¬ÿ°ÿÿ ÿÿ¢ÿ©ÿ¨ÿ­ÿªÿ¢ÿ£ÿ ÿÿ¡ÿ¤ÿÿÿ¥ÿ¯ÿªÿ­ÿ¡ÿªÿ­ÿ­ÿ§ÿ¤ÿÿÿ ÿ¦ÿ§ÿÃÿ²ÿÿ£ÿÿÿ£ÿÿÿ£ÿÿ¦ÿ¤ÿ§ÿ¢ÿÿÿ«ÿµÿªÿÿ©ÿÿÿ¦ÿÿ¥ÿ¦ÿ¡ÿ¥ÿ¨ÿÿÿÿÿÿ¤ÿ§ÿ¤ÿ§ÿ©ÿ©ÿÿ§ÿ«ÿyÿ¦ÿ®ÿ¦ÿ¢ÿÿÿ¡ÿ ÿÿÿ¡ÿÿÿ£ÿÿÿ ÿÿÿÿÿÿÿÿÿÿ{ÿsÿ~ÿÿÿÿÿÿÿÿÿÿÿÿÿÿÿÿÿÿÿÿ~ÿÿÿÿÿÿÿÿÿÿ¡ÿÿÿÿÿÿÿÿÿÿÿÿÿÿÿÿÿÿÿÿÿÿÿÿÿtÿÿÿzÿÿÿlÿ}ÿ~ÿÿÿÿÿÿÿÿÿÿÿÿÿÿÿÿÿÿÿÿÿÿÿÿÿÿ§ÿ¯ÿ ÿÿÿÿÿÿÿÿÿ ÿ¤ÿÿ¢ÿÿÿÿÿÿµÿ­ÿÿÿ¢ÿÿÿ¤ÿ ÿ ÿ§ÿÿÿ¯ÿÿÿÿÿÿÿÿ³ÿ£ÿ¦ÿÿ®ÿÿ¡ÿ¨ÿÿÿÿÿÿÿÿ¡ÿ¨ÿ ÿ ÿÿÿ¡ÿÿÿÿÿÿÿ§ÿÿ ÿ£ÿ´ÿ£ÿÿ¥ÿ¦ÿ®ÿ¢ÿ¨ÿ¹ÿ®ÿÿÿ ÿ¡ÿÿÿzÿ|ÿÿÿÿÿÿÿÿ|ÿÿÿÿ©ÿ¨ÿ©ÿÿÿ ÿ¢ÿ©ÿÿÿÿÿ£ÿ¢ÿ¢ÿ¡ÿÿÿ¢ÿÿÿÿÿ¸ÿÿ ÿÿÿÿÿ ÿÿÿÿÿ¡ÿÿÿÿÿÿÿÿ¥ÿ¦ÿ´ÿ®ÿ±ÿÿ¥ÿ¥ÿ£ÿÿ¨ÿÿªÿÿ¬ÿ¦ÿ ÿ£ÿ­ÿÿÿ¢ÿ¤ÿÿÿ¤ÿ¦ÿÿÿÿÿÿÿÿÿÿÿ¥ÿ¨ÿªÿ¥ÿ¨ÿ¦ÿ­ÿÿ¨ÿ«ÿÿ¨ÿ¥ÿÿÿÿ¦ÿÿÿÿÿ¡ÿ¡ÿÿ¢ÿ¨ÿ§ÿ¦ÿÿÿ£ÿ£ÿÿÿÿÿÿ¡ÿÿ¨ÿÿ¬ÿ¡ÿ¨ÿ°ÿÿÿ¢ÿÿÿÿÿ§ÿ¢ÿÿÿ¦ÿ¢ÿ¢ÿÿÿ¨ÿ©ÿÿÿ°ÿÿÿÿÿ«ÿÿÿ¨ÿ³ÿªÿÿÿÿÿÿÿÿÿÿÿÿ°ÿÿÿ¢ÿ¤ÿÿÿÿÿÿÿÿ¥ÿ«ÿÿÿ£ÿÿÿÿÿÿÿ¥ÿ ÿÿ¤ÿÿÿÿ ÿ¥ÿÿ¥ÿÿÿÿÿ¤ÿÿÿÿÿ£ÿÿÿÿÿÿÿÿÿÿÿÿÿÿ¤ÿÿÿ|ÿÿ¬ÿ¡ÿÿ«ÿÿÿ¢ÿÿÿÿÿzÿÿÿÿÿÿÿÿÿÿÿÿÿ¨ÿ ÿÿÿÿÿÿÿÿÿÿÿÿÿÿÿÿÿÿÿÿÿÿ ÿÿÿ¥ÿÿÿÿÿÿÿÿ§ÿ¤ÿ¦ÿÿÿÿÿÿÿ ÿÿÿÿÿÿÿÿ£ÿ¬ÿÿÿ¤ÿÿÿÿÿÿÿÿÿÿÿÿÿ¬ÿÿÿ¢ÿÿªÿÿÿÿÿ~ÿÿÿÿÿÿÿÿÿÿÿÿ¤ÿ¢ÿÿÿ¢ÿ ÿÿÿÿÿÿÿ ÿ¢ÿÿÿ¡ÿÿÿÿ£ÿÿ¦ÿ¦ÿÿÿ®ÿ¤ÿ¡ÿ¹ÿÿ¢ÿÿÿÿ ÿ£ÿÿ¦ÿÿÿÿÿ¤ÿ«ÿÿÿÿÿÿÿÿ|ÿÿÿ ÿÿÿÿÿÿÿÿ¡ÿÿÿÿ£ÿÿÿÿÿÿÿÿÿÿÿÿÿÿ ÿÿÿ ÿÿÿÿ£ÿÿ¤ÿÿÿÿÿÿÿ®ÿÿÿÿ¡ÿÿÿÿÿÿÿÿÿÿÿÿÿÿ¦ÿÿÿÿÿ©ÿÿ¡ÿÿÿ¡ÿÿÿÿ£ÿxÿÿÿÿÿ²ÿwÿÿÿ£ÿ¢ÿÿÿÿ¦ÿ ÿ«ÿ¥ÿÿ£ÿÿÿÿÿÿ ÿ©ÿ£ÿ¥ÿ¨ÿ¦ÿÿÿÿÿÿÿ¦ÿÿÿ§ÿ¤ÿÿÿ¤ÿ¤ÿÿ¡ÿÿÿÿ«ÿÿ|ÿÿÿÿÿÿ¢ÿÿÿÿÿ§ÿÿÿÿÿÿ©ÿÿÿÿÿÿÿÿ ÿ§ÿ¥ÿÿÿÿ¦ÿÿÿÿÿÿ£ÿ¥ÿÿÿÿÿÿÿÿÿÿ ÿÿÿÿÿ­ÿÿÿÿ¡ÿ¤ÿ ÿÿ¡ÿ¦ÿÿÿ«ÿÿÿ°ÿÿÿÿ¢ÿ ÿÿÿÿÿÿÿÿÿÿ§ÿ¤ÿ¡ÿ¡ÿ ÿÿÿÿÿÿ¦ÿ¦ÿÿÿÿ{ÿsÿÿÿÿÿÿ¡ÿÿ{ÿÿ£ÿ ÿÿÿÿÿÿ¢ÿÿ²ÿ§ÿ ÿÿÿÿÿiÿÿµÿ«ÿÿªÿÿÿ~ÿ¬ÿ§ÿÿÿÿ¬ÿªÿÿÿÿ}ÿ|ÿÿ¡ÿ¥ÿ¡ÿ¦ÿÿÿÿÿÿ£ÿ¤ÿ¡ÿÿÿÿÿ ÿ²ÿ¡ÿÿ¡ÿÿÿ¢ÿÿÿÿ¨ÿÿÿ¥ÿÿÿÿ«ÿ«ÿ¡ÿÿÿÿÿÿÿÿÿÿÿÿÿÿ£ÿ¦ÿÿÿÿÿÿÿÿÿªÿ¡ÿÿÿÿÿÿ ÿÿÿÿ©ÿÿÿ©ÿÿ©ÿÿ¡ÿÿ{ÿÿÿÿÿÿÿÿÿÿÿÿÿÿÿÿÿ¦ÿ¤ÿ¨ÿ¡ÿÿÿÿ¡ÿÿÿÿÿÿÿÿÿÿÿÿ¡ÿÿÿÿÿÿÿ¤ÿ ÿÿÿÿ±ÿµÿªÿÿÿÿÿ ÿÿÿ¬ÿ­ÿ§ÿ ÿ¡ÿªÿÿÿÿÿ ÿ ÿÿ ÿÿÿ¬ÿ«ÿÿÿÿÿ¢ÿ¤ÿ²ÿÿÿÿÿÿÿÿÿÿÿÿ§ÿ£ÿ®ÿ­ÿ£ÿÿ§ÿÿ¤ÿ¤ÿÿÿ ÿÿ¢ÿ£ÿÿÿÿ ÿÿÿ§ÿ ÿÿÿÿÿÿÿÿ£ÿ¦ÿÿÿÿ¡ÿÿÿÿ ÿ¤ÿÿÿÿÿ¦ÿÿÿ­ÿ}ÿ¥ÿÿÿÿÿ¤ÿÿÿÿÿÿÿÿÿÿÿÿ§ÿ¦ÿªÿ¤ÿÿÿÿ¡ÿÿÿ¢ÿ£ÿÿvÿzÿÿ¦ÿ¯ÿ¡ÿÿ¬ÿÿÿÿÿªÿÿÿÿ¥ÿ¡ÿÿÿÿ¨ÿÿªÿ¡ÿ¡ÿÿÿÿ¢ÿ ÿ ÿÿÿ ÿÿÿÿÿÿÿÿÿ¢ÿ¡ÿ§ÿÿÿÿ¯ÿÿÿÿÿ«ÿÿÿÿÿÿÿÿ¢ÿ¢ÿÿÿÿÿÿÿÿÿÿ¡ÿ¢ÿ¢ÿÿÿÿÿÿÿÿÿ ÿ¥ÿ¬ÿÿÿ¢ÿ£ÿ¨ÿ£ÿÿÿÿÿÿÿÿ¤ÿªÿ¦ÿ£ÿ ÿÿÿÿÿÿÿ ÿ¦ÿÿÿ£ÿ¨ÿÿÿÿ ÿÿ¢ÿÿ£ÿÿªÿªÿÿÿªÿ«ÿÿ®ÿ¥ÿ®ÿ¦ÿ¢ÿ ÿÿ§ÿÿÿÿÿÿÿ«ÿ¤ÿ¤ÿÿÿÿÿÿÿÿÿ©ÿÿÿ¦ÿÿÿÿÿÿÿ§ÿÿÿÿÿÿ¤ÿÿÿÿ£ÿÿÿ ÿ£ÿ©ÿ´ÿ¨ÿÿÿªÿÿÿ ÿ ÿÿ²ÿÿÿÿÿÿ¢ÿ ÿ¶ÿªÿÿÿÿ¤ÿ ÿÿªÿ©ÿÿÿÿÿ¤ÿ¨ÿ¦ÿÿÿ¦ÿÿ¨ÿ¤ÿÿÿ ÿ¢ÿÿÿÿÿÿÿÿÿÿÿÿÿÿÿÿÿÿÿ¤ÿ´ÿ»ÿÿ¡ÿµÿÿ¤ÿ°ÿÿ¯ÿ©ÿ£ÿ£ÿÿÿÿ¦ÿ¢ÿ°ÿ³ÿ©ÿ©ÿ§ÿ¨ÿÿÿ ÿªÿ ÿÿ§ÿÿ ÿ¤ÿ¯ÿ¨ÿ«ÿÿÿÿÿÿÿÿÿÿÿÿÿÿÿÿÿÿ¡ÿÿ¥ÿÿ£ÿsÿÿ§ÿÿÿÿÿÿÿ§ÿ£ÿ¢ÿÿÿÿÿÿÿÿÿÿbÿ1ÿgÿÿ£ÿ®ÿÿÿÿÿÿÿÿÿÿÿÿÿÿÿ{ÿwÿzÿ{ÿvÿ|ÿpÿmÿÿ|ÿpÿÿlÿ|ÿÿyÿkÿvÿ~ÿÿÿÿªÿÿÿÿ¤ÿ¡ÿÿÿ©ÿ¤ÿÿ|ÿÿÿÿÿÿÿÿÿÿÿÿÿÿÿÿÿÿmÿzÿÿÿÿÿÿÿÿÿÿÿÿÿÿÿÿÿÿÿÿÿÿÿÿÿÿ ÿ©ÿÿÿÿÿÿÿ£ÿÿÿÿÿÿÿ¢ÿ¦ÿÿÿÿÿÿÿÿ©ÿÿ¢ÿÿÿÿ¢ÿ¡ÿ£ÿÿÿÿÿÿÿÿÿÿÿ­ÿÿÿ ÿ±ÿÿÿÿÿ£ÿÿÿÿÿÿÿÿÿÿÿ¨ÿ£ÿ ÿÿÿ«ÿ¢ÿ£ÿÿÿÿ ÿ§ÿ´ÿ§ÿ¢ÿÿ¤ÿ«ÿÿ£ÿÿÿÿ¨ÿ«ÿ«ÿÿÿÿÿ¥ÿÿÿ¢ÿÿÿ©ÿ}ÿyÿZÿkÿqÿrÿuÿXÿKÿYÿHÿ*ÿ!ÿÿïþ+ÿ<ÿAÿÿ"ÿzÿbÿ}ÿ{ÿ{ÿxÿnÿrÿzÿÿÿÿÿ|ÿÿÿÿÿÿÿnÿnÿfÿ[ÿjÿpÿTÿHÿQÿNÿgÿfÿfÿpÿ{ÿ~ÿ|ÿxÿyÿtÿbÿ_ÿmÿvÿ}ÿÿÿdÿfÿkÿyÿ_ÿaÿxÿÿÿrÿgÿÿÿÿÿÿÿÿÿÿÿÿ{ÿ}ÿÿÿÿÿÿÿÿÿxÿÿÿÿÿÿxÿsÿÿÿÿÿÿÿÿÿÿÿÿÿÿÿÿÿ¤ÿÿÿÿÿÿÿÿ£ÿÿÿÿÿ£ÿÿ~ÿÿÿÿÿÿÿ|ÿÿÿÿÿÿÿÿÿÿÿÿÿzÿXÿÿÿÿÿ}ÿÿÿÿÿÿÿÿÿÿÿÿÿÿÿÿÿÿÿÿÿÿÿÿ¤ÿ¨ÿÿÿÿÿÿÿÿÿÿÿÿÿÿÿÿÿÿÿÿÿÿÿÿÿÿÿÿÿÿÿÿMÿiÿÿÿÿÿÿÿÿÿÿÿÿÿÿÿÿÿÿÿ¡ÿ¤ÿÿÿ¨ÿ¡ÿÿ³ÿ¡ÿ¢ÿÿÿÿÿÿÿÿÿ¢ÿ£ÿ©ÿ¥ÿÿ¤ÿÿÿÿ«ÿÿÿ°ÿ¡ÿÿÿ£ÿ¢ÿÿÿÿÿ ÿÿÿdÿÿÿ¥ÿ«ÿ ÿÿÿÿ¢ÿ«ÿÿÿÿÿÿÿÿÿªÿ²ÿÿÿÿÿÿÿÿÿzÿlÿjÿvÿvÿpÿÿÿÿ®ÿÿÿÿÿÿÿÿÿÿ£ÿ¥ÿÿÿÿÿÿ§ÿÿÿÿÿ¬ÿ¢ÿÿÿÿÿÿÿÿ£ÿ­ÿ¦ÿÿÿ¡ÿ§ÿ¥ÿ¤ÿ§ÿÿÿ£ÿÿÿ¥ÿ«ÿ¢ÿ¡ÿ©ÿ¦ÿÿ¡ÿÿÿÿÿÿÿÿ­ÿ¡ÿ£ÿÿÿÿ®ÿ®ÿÿÿÿÿÿ¦ÿÿ»ÿÿÿ ÿ¤ÿÿÿÿÿ¡ÿÿÿ ÿ§ÿ¬ÿ©ÿÿÿÿÿÿ®ÿ¢ÿÿÿÿÿÿbÿvÿÿÿ¢ÿÿÿÿÿÿÿªÿÿÿÿ ÿÿÿ£ÿÿÿÿ¨ÿ¥ÿ¡ÿÿÿ ÿ£ÿÿÿ®ÿÿÿÿ£ÿ¤ÿÿ¤ÿµÿ¼ÿ´ÿÿ¡ÿÿÿÿ ÿ ÿÿ¦ÿÿÿ£ÿ¢ÿÿ¡ÿ§ÿÿÿÿÿÿÿÿÿÿÿ¨ÿ£ÿ¡ÿ¤ÿ­ÿ±ÿªÿÿÿ¡ÿÿ§ÿÿÿÿÿÿÿºÿ¾ÿ¦ÿ¡ÿ¶ÿºÿ·ÿ®ÿ¦ÿ²ÿ¨ÿ ÿ£ÿ¡ÿ¥ÿ¢ÿ¶ÿ±ÿ«ÿ©ÿ£ÿÿÿÿ«ÿ±ÿ¡ÿ¯ÿ²ÿªÿ°ÿ¹ÿ¯ÿ¯ÿÿÿÿ ÿÿÿ¡ÿ¨ÿ·ÿ®ÿ§ÿ§ÿ¯ÿ ÿ¢ÿ¤ÿ ÿ«ÿ·ÿ±ÿªÿ ÿªÿ«ÿ¦ÿ¦ÿ©ÿ¥ÿ¦ÿ¬ÿºÿ­ÿ«ÿµÿ®ÿÿ¢ÿ®ÿÿ®ÿ°ÿ¯ÿ¯ÿ¨ÿ­ÿ­ÿ¦ÿ¨ÿÿ¬ÿ¯ÿÿÿ¦ÿªÿ¦ÿÿÿ ÿ¤ÿ¥ÿ¡ÿ¢ÿ¨ÿ¤ÿ¢ÿ¤ÿ§ÿ¤ÿÿ¤ÿ®ÿ¯ÿ§ÿ¢ÿÿÿ¡ÿ§ÿ±ÿ§ÿ°ÿ´ÿ©ÿ«ÿ¥ÿÿ¦ÿ²ÿªÿÿ£ÿ¤ÿ²ÿ£ÿ ÿ¢ÿ¡ÿ¢ÿ§ÿ¦ÿÿÿÿÿ ÿ±ÿµÿ«ÿ£ÿ¦ÿ¸ÿ£ÿ©ÿ°ÿ¡ÿÿÿ¢ÿ¨ÿ§ÿÿÿ§ÿ¦ÿÿ§ÿ¥ÿÿ¦ÿ³ÿ¬ÿÿ¨ÿ¦ÿ£ÿÿÿ ÿªÿ¨ÿ£ÿ¥ÿ¨ÿ¡ÿÿªÿ¤ÿÿÿÿÿ¢ÿ¥ÿÿÿÿ«ÿ¹ÿ·ÿ±ÿ£ÿ¦ÿ¡ÿÿ¡ÿ©ÿªÿ¬ÿÿ±ÿ¤ÿ«ÿ§ÿ®ÿ®ÿ§ÿ¦ÿ¦ÿ ÿ¤ÿ¦ÿ§ÿÿ¡ÿ¢ÿ¬ÿ­ÿ±ÿ²ÿ«ÿ¬ÿ ÿ¤ÿÿ£ÿ³ÿ¦ÿ¦ÿ¬ÿ¦ÿÿ¥ÿ¬ÿ¤ÿÿÿ¡ÿ¢ÿ¦ÿÿÿ©ÿ¸ÿ½ÿ®ÿÿ­ÿºÿÿÿ¥ÿ¯ÿ¤ÿªÿªÿ¤ÿ§ÿ¦ÿ©ÿ·ÿÿ©ÿÿ«ÿÿ¢ÿ¨ÿ¤ÿ¦ÿ¯ÿ«ÿªÿ¯ÿÿÿÿÿÿÿÿÿ¢ÿ¤ÿªÿ§ÿ¦ÿ¢ÿ¬ÿµÿ©ÿµÿ±ÿ¨ÿÿ¤ÿ°ÿ¡ÿÿÿ¢ÿ£ÿ¥ÿ¨ÿÿªÿÿ¥ÿ«ÿÿÿÿ¦ÿ«ÿÿÿÿ©ÿ°ÿ­ÿ­ÿ¨ÿ§ÿ¬ÿ±ÿªÿÿ¥ÿ¦ÿ¥ÿÿ«ÿ¥ÿÿÿ¨ÿ¨ÿÿÿ¨ÿ³ÿÿ¢ÿÿÿªÿ­ÿÿÿÿÿ§ÿ¨ÿÿÿ£ÿÿ´ÿÿªÿ©ÿÿ­ÿ¡ÿÿ§ÿ¬ÿÿÿ¢ÿ¬ÿÿ¡ÿÿÿÿÿÿÿÿ¡ÿ ÿÿÿÿÿÿÿÿ°ÿ¥ÿ¬ÿ§ÿ®ÿ«ÿÿÿÿ¡ÿ¦ÿÿ£ÿ¦ÿÿÿ¦ÿ®ÿÿ§ÿ¤ÿ§ÿµÿ«ÿÿ ÿ¦ÿÿÿÿ°ÿ¢ÿ¦ÿ ÿ¯ÿ¢ÿÿ¥ÿÿÿ¯ÿ«ÿÿÿ¤ÿÿ¯ÿ­ÿÿ§ÿ¦ÿ¡ÿÿÿ§ÿ¤ÿ¦ÿ±ÿªÿ¡ÿ¦ÿÿ§ÿ¡ÿ¢ÿÿ¦ÿ¨ÿÿ¢ÿÿ¨ÿ£ÿ¢ÿ£ÿÿÿÿÿÿ©ÿÿÿ¢ÿÿÿÿÿ¢ÿÿ ÿÿ ÿ¦ÿÿÿ¡ÿ ÿ»ÿ¥ÿ ÿ¥ÿ®ÿÿÿÿÿÿÿÿÿ¢ÿ©ÿ¤ÿ¢ÿ¢ÿÿÿ«ÿ®ÿ°ÿ±ÿ¯ÿ¯ÿ¦ÿ©ÿ¦ÿÿÿÿÿ«ÿÿ¥ÿ¯ÿ¤ÿ¢ÿÿ¢ÿ¦ÿªÿÿ¦ÿÿ¤ÿ£ÿÿ¤ÿ¤ÿ ÿ¦ÿ©ÿ¡ÿ ÿªÿÿ£ÿ§ÿÿ¤ÿ¢ÿ­ÿ¨ÿ¡ÿÿ¥ÿ§ÿÿ¤ÿªÿ®ÿ£ÿ¥ÿ°ÿ¤ÿÿÿÿ¢ÿªÿ©ÿ¢ÿÿÿÿÿ ÿ§ÿ¦ÿ ÿÿÿÿÿÿ ÿÿÿÿÿÿÿÿÿÿ{ÿÿÿÿÿÿÿzÿrÿÿÿÿ ÿ¤ÿÿÿÿÿÿÿÿÿÿÿÿÿÿÿÿÿÿÿÿÿÿÿÿÿÿÿÿÿÿ¤ÿ±ÿ¥ÿÿÿÿÿÿÿxÿÿÿÿÿÿÿÿvÿÿÿ{ÿ|ÿÿ}ÿÿÿÿÿÿÿÿÿÿÿÿ¢ÿÿÿÿ©ÿÿÿÿ¡ÿ°ÿ¥ÿ¦ÿÿÿÿÿ¤ÿÿÿÿÿÿÿÿÿ¢ÿÿ¥ÿÿ¡ÿ¦ÿ¤ÿÿ»ÿ³ÿÿ¢ÿ¦ÿ­ÿ¨ÿÿÿÿ¦ÿÿÿ°ÿ°ÿÿÿÿÿÿÿ®ÿÿÿÿÿ¢ÿÿÿ¬ÿÿ¦ÿ§ÿÿÿÿÿ¨ÿ«ÿ ÿÿ¢ÿ¢ÿÿÿÿÿ£ÿÿ¥ÿÿÿ¥ÿ­ÿ¦ÿÿ¥ÿ¨ÿÿ¡ÿ¢ÿ£ÿ¤ÿ¥ÿ«ÿ¬ÿ¦ÿÿÿÿÿ¯ÿ£ÿÿÿxÿÿÿ~ÿÿ¢ÿÿ ÿÿ®ÿÿÿÿ¥ÿ¬ÿ¨ÿÿÿÿ¢ÿÿÿÿ¡ÿ ÿ®ÿ¢ÿ ÿÿÿ³ÿ ÿÿÿÿÿÿ¦ÿÿÿÿÿÿ©ÿ«ÿ­ÿ¢ÿÿÿÿÿÿ¡ÿ£ÿ³ÿ¯ÿ°ÿÿÿ¯ÿ¨ÿÿ«ÿ­ÿ¬ÿ¡ÿÿÿ¢ÿÿ¨ÿÿ¢ÿÿÿ©ÿ©ÿÿÿÿÿÿÿÿ¬ÿ«ÿÿÿÿÿ¨ÿ§ÿÿÿ ÿÿ«ÿÿ¡ÿ¦ÿÿ¦ÿÿ ÿÿÿÿÿÿÿ£ÿ¦ÿÿ¥ÿ§ÿÿ¤ÿÿÿÿÿÿÿÿÿÿ­ÿÿÿÿÿ±ÿÿ¢ÿÿÿÿÿÿÿ ÿ ÿ¤ÿ­ÿ¢ÿÿÿÿ ÿ§ÿÿ¬ÿÿÿÿÿ®ÿ¡ÿ ÿÿ£ÿÿ¢ÿÿÿ£ÿÿÿ£ÿ¯ÿÿÿÿ«ÿ£ÿ¡ÿ ÿ¤ÿÿÿÿÿ£ÿÿÿÿÿ¢ÿ ÿÿ ÿÿÿÿ¦ÿÿÿ£ÿ¥ÿÿ¦ÿÿ§ÿÿ¤ÿÿ§ÿ¢ÿÿªÿÿÿÿÿÿÿÿÿÿÿÿÿÿÿÿÿÿÿÿÿÿÿÿÿ¤ÿÿÿÿÿÿ²ÿÿÿÿÿ{ÿyÿÿ¢ÿÿÿÿÿÿÿÿÿÿÿÿ£ÿ¨ÿÿÿÿÿÿÿ¡ÿ¢ÿ§ÿ¢ÿÿ ÿÿÿÿÿÿÿÿÿÿ¡ÿ¦ÿÿ¥ÿÿÿÿÿ©ÿ¢ÿÿÿ¡ÿÿ¡ÿÿÿÿÿ¦ÿ¢ÿÿÿÿÿÿÿÿÿ£ÿÿÿÿÿÿ¥ÿÿÿÿÿÿÿÿÿÿÿÿÿÿÿ¦ÿÿÿyÿpÿyÿxÿÿÿ²ÿ¢ÿ«ÿ¡ÿÿÿÿÿÿÿÿÿÿÿÿÿÿÿÿÿÿÿÿÿÿÿÿªÿÿ ÿÿÿÿÿÿÿÿÿÿ£ÿÿÿÿÿÿÿÿÿ ÿ¢ÿ£ÿ§ÿ­ÿ¢ÿ¢ÿÿÿÿÿÿÿÿÿÿ ÿÿÿÿÿ¡ÿÿÿÿÿÿÿÿ¥ÿ ÿÿÿÿÿÿÿxÿÿ«ÿÿÿÿÿÿÿÿÿ¤ÿÿ ÿ£ÿÿÿÿÿ¯ÿ©ÿÿÿÿÿÿÿÿÿÿÿÿÿÿÿÿÿÿÿÿÿÿÿÿÿÿÿÿÿ¬ÿÿÿÿÿÿÿ¸ÿÿ«ÿÿÿÿ¥ÿÿÿÿÿÿªÿÿÿÿÿÿÿÿÿ¢ÿ¦ÿÿÿÿÿÿÿÿ{ÿÿÿÿÿÿÿÿ§ÿ·ÿÿ¨ÿ©ÿ£ÿ¥ÿ¦ÿÿÿÿÿÿ ÿ¦ÿ¥ÿ¡ÿÿÿÿÿÿÿÿÿÿÿ¢ÿ¢ÿÿÿÿÿ ÿÿÿÿ¦ÿÿÿÿÿÿ±ÿ´ÿ£ÿÿÿÿÿÿ¢ÿ¡ÿÿÿÿÿ~ÿ{ÿÿÿÿÿ¡ÿÿÿÿ ÿ ÿÿ{ÿÿÿ´ÿÿÿÿ´ÿÿ¢ÿ¥ÿÿ ÿÿÿÿÿÿÿÿÿÿÿÿ~ÿÿ¢ÿÿÿÿÿÿ¡ÿ ÿÿÿÿÿÿÿÿyÿÿ¨ÿÿÿ ÿ¦ÿÿÿlÿÿÿÿÿÿ©ÿÿÿÿ«ÿÿ¦ÿÿÿÿÿÿÿÿÿÿ¤ÿ¢ÿ²ÿ£ÿÿÿ ÿ¡ÿÿÿÿªÿÿÿÿ ÿ¡ÿÿÿªÿµÿ§ÿ¢ÿÿÿÿÿÿ ÿÿÿ ÿÿÿÿÿ¡ÿ®ÿÿÿÿ ÿÿÿÿÿÿÿÿÿÿÿÿÿ¡ÿÿÿÿÿÿÿÿÿÿÿ¤ÿ¥ÿ§ÿ¦ÿÿÿÿÿÿÿÿ¤ÿ«ÿÿÿÿ¢ÿÿ£ÿÿÿÿÿÿÿÿÿÿ£ÿÿ ÿÿÿ¡ÿÿÿÿ ÿ ÿÿÿÿÿÿÿÿÿÿ¡ÿ§ÿªÿªÿÿÿÿÿÿ£ÿÿÿÿÿÿÿ¢ÿÿÿÿÿÿÿÿÿÿÿ¢ÿÿÿ¡ÿÿÿ©ÿ¯ÿªÿ¡ÿÿÿÿÿÿÿÿ¢ÿÿÿ§ÿÿÿÿÿ£ÿ ÿÿÿÿÿ¦ÿÿÿÿÿÿÿÿÿÿÿÿ°ÿ ÿÿÿÿÿÿÿ§ÿ£ÿ¦ÿÿÿÿ®ÿ¤ÿ§ÿ£ÿÿ¦ÿ¦ÿÿÿ¥ÿÿÿÿÿÿ¡ÿÿÿÿ ÿÿÿÿÿÿÿÿÿÿÿÿÿÿÿÿÿ¡ÿÿÿ£ÿ£ÿÿ|ÿ¯ÿÿ¦ÿÿÿÿÿÿÿ§ÿ¢ÿÿÿ£ÿ ÿÿÿÿ¢ÿÿÿÿ¤ÿÿÿÿ¦ÿ¢ÿ£ÿ¦ÿ ÿÿtÿzÿÿ§ÿÿÿÿ ÿÿÿ©ÿªÿÿÿÿÿÿÿÿÿÿ¡ÿ¢ÿ¢ÿÿÿÿÿ¤ÿ«ÿÿÿÿÿÿÿÿÿzÿÿ¨ÿ£ÿÿÿÿÿ}ÿÿÿ®ÿÿ¥ÿ£ÿÿ¦ÿÿÿÿÿÿÿÿÿÿÿÿÿÿÿÿÿÿÿÿÿÿÿ ÿ§ÿªÿÿÿÿÿÿ¨ÿÿÿ¥ÿÿÿÿÿ®ÿÿ©ÿÿ¡ÿ¥ÿÿÿ±ÿªÿ©ÿ©ÿÿÿÿÿ¦ÿ§ÿ¤ÿÿÿÿÿÿÿÿÿ ÿÿÿ ÿ¨ÿ£ÿ«ÿ ÿÿ§ÿ¥ÿ©ÿ¥ÿ¢ÿÿ¢ÿ¢ÿÿÿÿ¥ÿ­ÿ§ÿ§ÿÿÿÿÿ§ÿ¥ÿ©ÿ¯ÿ¤ÿ©ÿ¢ÿ}ÿ£ÿ£ÿÿ£ÿÿ°ÿÿ¨ÿ ÿ ÿÿÿ¬ÿ¤ÿ§ÿÿÿÿÿÿÿÿªÿ¬ÿ¨ÿ¥ÿ¤ÿ¦ÿ­ÿ¬ÿÿÿÿÿÿªÿ¡ÿ§ÿÿÿÿÿÿÿÿ«ÿ«ÿÿ«ÿÿÿÿÿ¡ÿÿÿªÿ®ÿ£ÿÿªÿ°ÿÿÿ¢ÿ¬ÿ£ÿ¦ÿ¥ÿÿ¡ÿ¨ÿ¥ÿ©ÿÿÿÿ¢ÿ¥ÿÿÿÿÿ§ÿ¦ÿÿÿ§ÿ¤ÿ¢ÿÿÿ¯ÿÿÿÿ£ÿ¢ÿÿÿÿÿ¢ÿÿªÿÿzÿyÿÿÿ ÿ ÿÿ¦ÿ ÿÿÿÿÿÿÿÿ¢ÿÿÿÿ ÿ«ÿµÿ§ÿÿÿÿÿÿÿ~ÿÿÿÿÿ¡ÿ£ÿÿÿÿÿxÿÿÿ ÿ¦ÿ²ÿÿÿ°ÿÿ£ÿÿÿÿÿÿÿÿÿÿÿÿÿÿÿaÿ.ÿxÿÿÿÿÿ£ÿÿÿÿÿtÿ|ÿÿÿ{ÿrÿÿ~ÿpÿyÿsÿzÿuÿÿÿÿtÿÿvÿtÿpÿdÿnÿxÿyÿÿÿÿÿÿ¤ÿÿÿÿÿÿÿÿÿÿÿ|ÿÿÿÿ¥ÿÿ£ÿÿsÿÿÿÿÿÿ{ÿzÿÿÿ{ÿÿÿ}ÿÿÿÿ ÿÿÿÿÿÿÿÿÿÿÿÿÿÿÿÿÿ¤ÿÿÿÿ²ÿ«ÿÿÿ£ÿÿ£ÿ¦ÿ«ÿ¤ÿÿÿÿÿÿÿÿÿ ÿÿÿÿÿ¯ÿ ÿÿÿÿÿ¤ÿ¢ÿÿÿÿÿÿÿÿ¥ÿ¨ÿ¯ÿÿÿ²ÿ¨ÿÿ£ÿÿÿÿÿ£ÿÿÿÿÿ¡ÿÿÿÿÿÿÿ¥ÿÿÿ¥ÿÿÿÿÿÿÿÿÿÿ¢ÿ¬ÿ¸ÿÿÿÿ¥ÿÿ£ÿ¥ÿÿÿÿÿÿÿ¤ÿ§ÿÿÿ¦ÿ¢ÿ¥ÿÿÿÿÿÿ£ÿÿÿ}ÿÿvÿeÿ`ÿ.ÿÿ4ÿ@ÿ*ÿ$ÿ
ÿDÿÿ|ÿhÿsÿ{ÿ{ÿÿÿ~ÿÿÿÿÿÿÿÿnÿÿÿÿxÿnÿaÿoÿ~ÿhÿTÿ]ÿWÿIÿZÿdÿfÿ]ÿ~ÿrÿrÿxÿtÿrÿhÿlÿ|ÿ|ÿwÿÿÿ~ÿiÿgÿÿ}ÿcÿlÿsÿ|ÿrÿpÿÿÿvÿwÿtÿoÿÿÿ}ÿÿÿ}ÿÿÿÿÿÿÿÿÿÿÿ~ÿÿÿÿÿÿÿÿÿÿÿÿÿÿtÿÿÿÿÿÿÿÿÿÿÿÿÿÿÿÿÿ£ÿÿsÿÿÿ£ÿ¥ÿÿÿÿÿÿÿÿÿÿÿÿÿ{ÿÿÿÿÿÿÿÿÿÿÿÿÿÿÿ¬ÿÿÿÿÿÿÿÿÿÿÿÿÿÿÿÿÿÿÿÿÿ«ÿ¦ÿÿÿÿÿÿÿÿÿÿ¥ÿ®ÿÿÿÿÿÿÿÿÿÿÿÿÿÿ ÿÿÿÿÿÿÿÿÿÿÿÿÿÿÿÿÿÿÿÿÿÿ¦ÿ ÿÿÿÿÿÿÿÿ¬ÿÿÿÿÿÿÿÿÿ¤ÿ¢ÿÿÿÿ¡ÿÿ§ÿ¡ÿ§ÿ£ÿ¡ÿ¡ÿÿÿÿ¢ÿÿÿÿÿÿÿÿ¢ÿÿÿÿ£ÿ¤ÿÿÿÿÿÿ¦ÿ ÿÿÿÿÿ§ÿ¨ÿÿÿÿÿÿÿÿÿÿÿÿÿ°ÿÿÿÿÿvÿkÿoÿ}ÿÿ£ÿÿÿÿÿ¢ÿ¡ÿÿ ÿ«ÿ¥ÿÿÿ¬ÿÿÿÿÿÿÿÿÿ«ÿÿÿÿ ÿ©ÿÿÿ¢ÿÿÿÿÿÿ¢ÿ§ÿÿÿÿ¥ÿ¤ÿ¡ÿ¦ÿÿÿÿ¥ÿ¡ÿÿÿÿÿÿÿÿÿÿÿÿÿ¨ÿ©ÿÿÿ§ÿ¥ÿ¤ÿÿÿÿÿÿÿÿÿÿÿÿÿ©ÿÿÿ¬ÿ²ÿ¤ÿÿ¤ÿ¦ÿ ÿÿ¡ÿ¤ÿÿÿÿ¢ÿªÿÿÿ«ÿÿ±ÿ¨ÿÿÿgÿCÿÿÿ©ÿÿÿÿÿÿÿÿÿ±ÿÿÿÿÿÿÿÿÿÿÿ¢ÿ§ÿÿ¢ÿÿÿÿÿÿ ÿÿÿ©ÿ®ÿ­ÿ¨ÿ§ÿ°ÿÿÿ®ÿ£ÿÿÿÿ¡ÿ§ÿÿ¤ÿÿÿ£ÿ ÿ¢ÿ£ÿ¢ÿ¤ÿÿ¦ÿÿÿÿÿÿÿ£ÿÿ¯ÿÿÿÿ¢ÿ¤ÿÿÿÿÿÿÿÿ¤ÿ¢ÿÿÿ©ÿ²ÿºÿ·ÿ¢ÿ±ÿ¢ÿ ÿÿ²ÿ«ÿÿ¡ÿ¢ÿ¤ÿÿ©ÿ®ÿ§ÿÿÿ§ÿ©ÿÿ«ÿ£ÿ¡ÿ«ÿ¬ÿ©ÿ®ÿ³ÿ¥ÿ¨ÿ¡ÿ¤ÿÿ¥ÿ¤ÿ¥ÿªÿ­ÿªÿ§ÿ ÿ¸ÿ¤ÿ§ÿ¥ÿ¡ÿ¥ÿ­ÿºÿ®ÿ©ÿ ÿ¤ÿ§ÿ¬ÿ®ÿ®ÿ´ÿ«ÿÿ³ÿ§ÿ¦ÿ¬ÿ¨ÿÿÿ¢ÿ¢ÿ³ÿ¨ÿ«ÿ§ÿ®ÿ´ÿ®ÿ ÿÿ¥ÿ°ÿ¶ÿ¥ÿ¤ÿµÿ»ÿµÿ®ÿ§ÿ©ÿ©ÿ¯ÿÿ©ÿ­ÿ©ÿ¥ÿ¤ÿ¢ÿ§ÿÿ¨ÿ¥ÿ¤ÿÿ£ÿ¢ÿÿ£ÿ·ÿ¹ÿ«ÿ¦ÿ¢ÿÿ¥ÿ§ÿ¡ÿ¨ÿ³ÿ§ÿ¤ÿ¥ÿ§ÿ§ÿ ÿ¢ÿ¨ÿ¬ÿ®ÿ©ÿ®ÿ¦ÿÿÿ¬ÿ¢ÿªÿ­ÿ£ÿÿ¢ÿ±ÿ¡ÿ¥ÿ­ÿ¡ÿÿÿÿ©ÿ³ÿ¶ÿÿ¦ÿÿÿ§ÿ©ÿ¬ÿ©ÿ¥ÿ¤ÿÿ±ÿÿ£ÿÿ¥ÿ­ÿ£ÿ ÿ ÿÿÿªÿÿªÿªÿÿÿÿÿ«ÿ¯ÿÿ ÿÿ³ÿ°ÿ»ÿ°ÿ¦ÿ£ÿÿÿ ÿ¨ÿ£ÿ¼ÿÿ«ÿ ÿÿ¬ÿ±ÿ£ÿÿ ÿªÿ®ÿ¬ÿ§ÿÿÿ ÿ¨ÿ­ÿ­ÿ°ÿ²ÿ¨ÿ ÿ¡ÿ³ÿ¤ÿªÿ­ÿ¨ÿÿ³ÿ½ÿ°ÿ¨ÿ ÿ§ÿ£ÿÿ±ÿ¬ÿ£ÿ¨ÿ¨ÿ¥ÿ­ÿ´ÿ¨ÿÿ¬ÿ®ÿ ÿ ÿ¦ÿ¬ÿ¬ÿ­ÿ²ÿµÿ±ÿ¯ÿ°ÿ­ÿ¥ÿ­ÿ£ÿ³ÿ«ÿ£ÿ£ÿ¡ÿ¢ÿ¬ÿ°ÿ¥ÿ®ÿÿÿ¡ÿÿÿ«ÿ¬ÿ¦ÿ©ÿ«ÿ®ÿ£ÿÿÿÿ¥ÿ®ÿ·ÿ«ÿ§ÿÿÿ¥ÿ¥ÿÿÿ¥ÿ©ÿ ÿ¡ÿ¨ÿ¡ÿ ÿ§ÿ§ÿ¢ÿÿÿÿ±ÿ¤ÿÿÿ¨ÿ¤ÿªÿ¨ÿ§ÿ¨ÿ¥ÿ¥ÿ©ÿÿÿÿÿ¦ÿ¦ÿ¬ÿÿÿ©ÿ§ÿÿÿÿ¢ÿÿÿ¤ÿ­ÿÿ£ÿ£ÿÿÿ¢ÿªÿ¦ÿÿÿ­ÿÿ¨ÿÿÿÿÿ§ÿ ÿÿÿÿ¢ÿ©ÿÿÿ¤ÿ²ÿÿÿÿÿÿÿÿÿÿÿÿÿ¡ÿÿÿÿªÿ¬ÿ§ÿªÿÿ¡ÿ¥ÿ§ÿ©ÿ¥ÿ ÿ ÿ»ÿ­ÿ§ÿ ÿ°ÿÿÿ¨ÿ¥ÿÿ£ÿÿÿÿ¢ÿÿÿÿ¤ÿ¬ÿ¤ÿ¢ÿ ÿ²ÿ¥ÿ§ÿ¦ÿÿÿ¡ÿ­ÿ·ÿ¦ÿ¢ÿ¡ÿ¥ÿ¢ÿ¢ÿÿ¦ÿ ÿ¡ÿ¥ÿ¥ÿ§ÿ©ÿ£ÿÿ¢ÿ¤ÿ«ÿÿ·ÿ¤ÿ¥ÿÿÿ¢ÿ«ÿ¡ÿÿÿÿÿ¤ÿÿ¡ÿ ÿ¡ÿÿÿÿ¦ÿ¨ÿ§ÿÿÿ¢ÿ­ÿ¦ÿÿ§ÿ¦ÿÿÿÿÿºÿ¦ÿ·ÿ°ÿÿÿ§ÿ ÿÿ ÿ¤ÿÿÿ¦ÿÿ ÿÿ­ÿÿ¬ÿ ÿ­ÿ¦ÿ°ÿ©ÿ¡ÿ¨ÿ«ÿÿÿÿÿ¢ÿ¡ÿ­ÿÿÿÿÿÿÿ¢ÿÿ«ÿ©ÿ¤ÿ ÿÿ ÿÿ£ÿ¢ÿÿ ÿÿ¡ÿ§ÿ¢ÿ©ÿ¡ÿ§ÿ©ÿ¨ÿÿÿÿ©ÿ¯ÿªÿ¤ÿ¦ÿ¦ÿ¦ÿÿÿ¢ÿÿÿªÿ«ÿ£ÿ¡ÿÿÿÿ¡ÿ£ÿÿÿ¡ÿÿÿÿÿÿÿ¨ÿÿpÿÿÿ ÿÿÿÿÿÿÿÿÿÿÿÿzÿÿÿÿÿÿÿ~ÿÿÿÿÿÿÿÿÿÿÿ¥ÿÿÿÿÿ|ÿÿÿÿÿÿÿÿÿ¦ÿ ÿÿÿÿÿÿÿÿÿÿ ÿÿzÿ~ÿÿÿwÿÿÿÿnÿÿÿzÿÿÿÿÿÿÿÿÿÿÿÿÿ¡ÿÿÿÿÿÿÿÿ§ÿ±ÿÿ¥ÿ¤ÿÿÿÿÿÿÿÿÿÿÿÿÿÿÿÿÿ¥ÿÿÿÿ ÿÿ¡ÿ®ÿ¥ÿ¡ÿ¤ÿ©ÿªÿÿÿ­ÿ¥ÿÿ¢ÿ¡ÿ¡ÿÿ¬ÿÿÿªÿ¢ÿ«ÿ¢ÿÿÿ¦ÿ·ÿ¥ÿÿÿ¡ÿ¦ÿÿÿÿÿÿÿÿÿÿ£ÿ¨ÿ¤ÿÿÿÿ¦ÿÿ¦ÿÿÿÿÿÿÿ¦ÿ¨ÿÿÿ¥ÿ¬ÿÿÿÿ£ÿ ÿ«ÿ{ÿÿ}ÿÿÿÿÿzÿvÿ{ÿ|ÿÿÿ¡ÿ¤ÿªÿ¢ÿÿÿ£ÿ ÿÿ§ÿ¢ÿÿ¨ÿ¦ÿ¡ÿÿÿ£ÿÿ¦ÿ­ÿ¬ÿÿ«ÿÿ ÿÿÿÿ¡ÿÿÿÿÿÿ ÿÿÿÿÿÿÿÿÿÿÿÿÿ¢ÿ³ÿ ÿÿ¤ÿ¯ÿ§ÿ´ÿÿ²ÿ¥ÿ ÿ£ÿ£ÿÿÿÿÿÿÿÿ¢ÿÿÿÿÿÿÿ«ÿ£ÿ¥ÿ¦ÿ£ÿÿ¨ÿ­ÿÿÿ¯ÿÿÿ¥ÿªÿÿ«ÿÿ¦ÿ¢ÿÿÿÿÿ¥ÿ¡ÿÿÿÿ¤ÿ«ÿÿªÿ­ÿÿÿÿÿ¡ÿÿ¦ÿÿÿÿÿÿÿÿÿ¤ÿÿ§ÿÿ¤ÿÿÿÿÿÿ©ÿ©ÿÿÿÿÿÿÿ§ÿÿÿÿ¢ÿÿ¡ÿ¥ÿ«ÿ¤ÿ®ÿ¬ÿÿÿªÿÿÿÿÿÿÿ«ÿ¸ÿ¦ÿ¢ÿ¢ÿ¥ÿÿÿÿÿÿÿÿÿ¡ÿÿÿÿÿÿÿÿÿÿ´ÿ¡ÿÿÿ£ÿÿÿ¤ÿÿÿÿÿ¦ÿ¤ÿÿÿÿÿÿÿÿÿÿ|ÿÿÿÿÿÿÿÿÿÿÿÿÿÿ¥ÿzÿxÿ¨ÿÿ¤ÿ©ÿÿÿ¢ÿzÿÿÿÿÿÿÿÿÿÿÿÿÿ¢ÿµÿ¦ÿÿ¢ÿ¡ÿÿ£ÿÿÿÿÿ¡ÿÿÿÿªÿ©ÿÿ©ÿ¥ÿÿÿÿÿ¢ÿÿÿzÿ¢ÿ­ÿÿÿÿ®ÿÿ«ÿ«ÿÿÿÿÿÿÿ¢ÿÿÿÿÿÿÿÿ¨ÿ³ÿ§ÿÿÿÿ­ÿ¬ÿÿ£ÿ«ÿ±ÿ¢ÿÿ¯ÿÿÿÿÿ¡ÿÿ¢ÿÿÿÿÿÿ£ÿÿÿÿtÿÿÿ¦ÿ£ÿÿÿ¯ÿ²ÿ«ÿ¨ÿ ÿÿÿÿÿ¡ÿÿ ÿ­ÿ«ÿ¦ÿÿÿÿÿÿÿÿÿÿÿÿÿ¤ÿ¦ÿ ÿ ÿ¢ÿÿÿÿÿÿ¢ÿÿ£ÿ¢ÿÿÿÿ¢ÿ¦ÿ§ÿÿÿ£ÿ¦ÿ¥ÿ¢ÿÿÿ£ÿÿÿ¤ÿÿÿÿÿÿÿÿÿÿÿÿ¡ÿÿÿ¡ÿÿ¢ÿÿÿ ÿ ÿ ÿÿ¡ÿwÿÿ§ÿÿÿÿÿ¥ÿ¬ÿ ÿÿ£ÿÿÿ¢ÿÿÿÿÿ ÿÿÿÿÿÿÿÿÿÿ¡ÿÿÿ£ÿÿÿÿ¨ÿ¦ÿÿÿÿÿ°ÿ³ÿ¡ÿÿ ÿ¤ÿÿ¶ÿ¥ÿ¤ÿÿÿÿÿ ÿ«ÿ«ÿÿÿ¦ÿ£ÿÿ ÿÿÿÿÿÿ®ÿ¡ÿÿÿÿÿ ÿÿ¨ÿÿÿÿÿ¦ÿÿÿ¤ÿ ÿÿÿÿÿÿÿÿÿÿÿÿÿ½ÿ¥ÿÿ ÿÿÿÿÿÿÿ¶ÿÿÿÿ¨ÿÿÿ¦ÿ¢ÿÿÿÿÿ ÿÿÿÿÿÿÿÿÿÿÿÿ¡ÿ³ÿ´ÿ«ÿÿ}ÿÿÿÿÿÿ¢ÿÿÿÿÿyÿÿÿÿÿÿ ÿ®ÿªÿ ÿ©ÿ£ÿÿÿÿÿ³ÿÿÿÿÿÿÿ£ÿÿ¡ÿ¡ÿÿÿÿÿ©ÿÿÿÿÿÿÿÿÿÿÿÿÿÿ¦ÿ¤ÿÿÿ ÿÿÿÿÿvÿÿÿ£ÿÿÿÿ£ÿÿÿÿ¡ÿÿ{ÿÿÿ¡ÿÿÿÿÿÿ ÿ£ÿÿÿÿ£ÿ£ÿÿ£ÿÿÿ¤ÿ¡ÿÿÿÿÿÿÿªÿ«ÿ®ÿ¢ÿÿÿÿÿÿÿÿÿÿ¥ÿÿÿÿÿÿ¢ÿÿÿÿÿÿÿÿÿ§ÿ¦ÿÿ¦ÿÿÿÿ¥ÿÿÿ ÿÿÿÿÿÿÿÿ°ÿÿÿÿÿÿÿ¡ÿÿÿÿÿÿÿÿÿÿÿÿ¡ÿÿÿÿÿÿÿÿ¦ÿÿÿÿÿÿÿ«ÿÿ©ÿÿ«ÿ¥ÿ²ÿÿÿÿÿ¨ÿ¨ÿ¦ÿÿÿÿÿÿÿÿÿÿÿÿ¥ÿ¢ÿÿÿÿÿÿÿÿÿÿÿÿÿ©ÿÿÿÿÿ|ÿÿÿÿ§ÿ£ÿÿÿÿÿÿÿÿÿ¥ÿªÿ¯ÿ¬ÿ£ÿ ÿÿÿÿÿÿÿÿÿ ÿÿÿÿÿÿÿÿÿÿªÿ¬ÿ«ÿ¡ÿÿ¡ÿÿÿÿÿÿÿÿÿÿÿ£ÿ¤ÿÿ«ÿ­ÿÿÿ§ÿ§ÿ§ÿªÿÿÿ¢ÿ±ÿ¢ÿ~ÿÿÿÿÿÿÿÿÿÿ£ÿÿ¢ÿ­ÿÿÿÿÿÿÿ¥ÿÿÿÿ¡ÿÿÿÿÿ¦ÿÿÿ¥ÿ¢ÿ¥ÿÿÿÿªÿÿÿÿÿÿÿÿÿÿÿÿ¨ÿ®ÿÿÿÿÿÿÿÿÿÿªÿÿÿÿÿÿÿÿÿ¡ÿÿÿÿÿ¡ÿyÿÿ~ÿ ÿÿÿÿÿÿ£ÿ¤ÿÿÿÿÿÿ ÿÿÿÿ¡ÿ¬ÿ§ÿ¢ÿÿÿÿÿÿÿÿÿÿ¦ÿÿÿÿÿÿ¥ÿÿÿ©ÿÿÿÿÿ¯ÿ¤ÿ£ÿÿ¯ÿÿÿÿÿ¥ÿÿÿÿÿ ÿ£ÿÿÿÿÿÿÿÿÿÿ¬ÿÿ~ÿÿÿÿÿÿÿÿzÿ¦ÿ«ÿ³ÿÿªÿ§ÿ ÿÿÿÿ°ÿ¢ÿ ÿ§ÿÿÿ¡ÿ©ÿÿ ÿÿÿÿÿÿÿÿÿ ÿ­ÿÿÿ®ÿ¥ÿ¡ÿÿÿÿ¤ÿ¡ÿ­ÿ¢ÿÿÿ¢ÿ¢ÿ®ÿÿÿÿ¡ÿ¡ÿ ÿÿÿÿÿÿÿÿÿÿ¢ÿÿ¡ÿ¢ÿ¨ÿÿ¯ÿÿÿ ÿ£ÿ®ÿÿzÿÿÿÿ¡ÿÿÿÿÿÿ¡ÿ¢ÿ©ÿ¦ÿ§ÿ¦ÿ¢ÿ§ÿÿÿÿ ÿÿÿ¥ÿ¹ÿ§ÿÿÿÿÿÿ©ÿÿ¥ÿÿ¦ÿ¨ÿ°ÿÿÿÿÿÿÿÿÿ¤ÿ¦ÿ¤ÿ§ÿÿÿ¨ÿÿÿ§ÿÿ­ÿ¬ÿÿ­ÿªÿ¼ÿÿ´ÿ©ÿ£ÿÿÿÿÿÿ¤ÿ§ÿ ÿÿÿÿ ÿªÿ§ÿ­ÿ£ÿ¦ÿ ÿ«ÿÿ¡ÿÿ£ÿ¥ÿÿµÿ¯ÿÿÿÿÿÿÿÿÿÿÿÿ¥ÿÿÿÿÿ¨ÿ¨ÿ¢ÿ¥ÿ£ÿÿ§ÿ°ÿ¥ÿÿ§ÿÿÿÿÿÿÿÿÿÿÿÿÿÿÿÿÿÿÿÿÿÿÿÿ¨ÿÿ ÿ¦ÿÿÿÿÿÿÿÿÿÿÿÿ¡ÿÿmÿHÿ{ÿÿÿÿÿ©ÿÿÿxÿÿÿÿÿÿÿÿÿ}ÿtÿ}ÿÿÿÿÿÿÿÿÿÿfÿbÿ{ÿxÿ}ÿmÿÿÿÿÿ¤ÿÿ£ÿ¤ÿ¡ÿÿÿ¢ÿÿÿÿÿÿÿÿ¢ÿÿÿÿÿÿÿÿÿÿÿÿÿÿÿÿÿÿÿÿÿÿÿÿÿÿÿÿÿÿÿÿÿÿÿÿÿÿÿÿÿÿÿÿ¨ÿÿÿÿÿÿÿÿÿÿÿÿÿÿÿÿ¨ÿ©ÿÿ¦ÿÿÿªÿ³ÿÿ¡ÿ£ÿÿÿÿÿÿÿÿ£ÿ¦ÿ¡ÿÿÿ¥ÿ¢ÿÿ«ÿ§ÿÿÿ¢ÿÿÿÿÿÿÿÿ¡ÿÿÿ¢ÿ¢ÿÿÿÿÿÿ§ÿ¦ÿÿÿÿ¨ÿ£ÿÿ¤ÿ£ÿÿÿÿ¥ÿÿÿÿÿ¸ÿÿ«ÿÿÿ¢ÿÿÿ¤ÿ§ÿ¡ÿÿÿÿ ÿÿÿÿÿÿÿ®ÿ¤ÿÿÿÿÿÿÿjÿAÿÿ/ÿ>ÿÿ	ÿkÿÿÿÿÿ}ÿÿÿÿÿÿÿÿÿÿÿÿÿÿÿÿÿuÿiÿ~ÿwÿcÿbÿhÿdÿSÿ^ÿ`ÿVÿ_ÿ}ÿfÿcÿ`ÿpÿoÿiÿlÿyÿyÿsÿ{ÿÿvÿiÿoÿeÿmÿUÿ{ÿÿÿ|ÿ{ÿÿÿ~ÿ~ÿÿÿjÿÿÿÿÿzÿÿÿÿÿÿÿÿÿÿÿÿÿwÿÿÿÿÿÿ¤ÿÿÿÿÿÿÿÿ|ÿÿÿÿÿÿÿÿÿÿ ÿÿÿÿÿÿÿyÿÿÿÿÿÿÿÿÿÿÿÿÿ ÿÿÿÿÿÿÿÿÿÿÿÿÿÿÿÿÿÿÿ­ÿÿÿÿÿÿÿÿÿÿÿÿÿ§ÿÿÿÿÿÿÿÿ ÿ¢ÿÿÿÿÿ¥ÿ~ÿÿÿ~ÿÿ¦ÿÿÿÿÿÿÿÿÿÿ{ÿÿÿÿÿÿÿÿÿÿÿÿ¦ÿÿÿÿÿÿÿÿÿÿÿÿÿÿ¤ÿÿÿÿÿ¡ÿÿÿ£ÿ¢ÿÿÿÿ­ÿÿÿ­ÿ´ÿ­ÿÿÿÿ¡ÿÿÿ£ÿÿÿ¦ÿ£ÿÿÿÿ ÿÿ¡ÿÿÿªÿ£ÿÿÿ¤ÿÿÿÿÿ¬ÿÿÿÿÿ°ÿ¨ÿÿÿÿ¡ÿ¦ÿ§ÿÿ§ÿÿÿÿÿÿÿÿ ÿÿ~ÿÿÿÿ§ÿÿxÿnÿ|ÿÿÿÿ ÿÿ¤ÿÿªÿÿÿÿ¥ÿ¨ÿÿ­ÿ£ÿÿ{ÿÿÿ¡ÿ¥ÿ¨ÿÿÿ¤ÿ§ÿ¡ÿÿÿ¨ÿÿÿÿÿÿ¡ÿ¤ÿÿÿÿ¢ÿ¢ÿ¡ÿ¡ÿÿ£ÿ¨ÿÿÿÿÿ¦ÿÿÿÿÿÿÿÿÿÿÿ ÿÿ¡ÿ§ÿ¤ÿ¡ÿ¦ÿ§ÿÿÿÿ¤ÿÿÿÿÿÿÿÿÿÿ¨ÿÿÿÿÿÿÿÿ¡ÿ¢ÿÿÿÿÿÿÿÿ¨ÿÿÿµÿ´ÿÿ¥ÿÿkÿ(ÿÿQÿÿÿ¥ÿÿÿÿÿÿÿÿÿÿÿÿÿÿÿÿ ÿÿÿ ÿÿÿ«ÿ¡ÿÿÿÿÿ§ÿÿÿ¥ÿ¥ÿ ÿÿÿ¥ÿ³ÿÿÿ£ÿÿÿÿ ÿÿÿ ÿ ÿ¤ÿÿÿ ÿÿ§ÿ¶ÿ®ÿ£ÿÿÿ¡ÿ¨ÿ¦ÿªÿ«ÿÿ£ÿ ÿÿÿÿÿÿÿ ÿÿ ÿÿ¬ÿ£ÿÿÿÿÿ¤ÿ¥ÿ£ÿ ÿ¢ÿªÿ ÿ¡ÿ®ÿ©ÿÿÿÿÿ®ÿ¶ÿ°ÿ§ÿ©ÿªÿ¨ÿ¯ÿÿÿ¢ÿÿ«ÿ³ÿ¬ÿ¨ÿªÿÿÿ°ÿµÿ¦ÿ ÿÿ¥ÿ«ÿ ÿ¥ÿµÿ´ÿ¥ÿ¡ÿ¢ÿ¨ÿ¥ÿÿ£ÿ²ÿ§ÿ­ÿ§ÿ£ÿ ÿ§ÿ°ÿ«ÿ°ÿ¡ÿªÿ¨ÿÿ«ÿ®ÿ§ÿ£ÿ ÿ£ÿ¡ÿ²ÿ­ÿ¥ÿÿ§ÿ­ÿ¦ÿ¡ÿÿ®ÿÿ ÿ¦ÿ¢ÿÿ ÿ§ÿªÿÿÿ ÿ³ÿ¡ÿ±ÿ³ÿªÿ¦ÿ¨ÿ°ÿ©ÿ£ÿ©ÿ¡ÿ£ÿ¦ÿ­ÿ©ÿÿ¥ÿ­ÿ®ÿ«ÿ®ÿ¤ÿ£ÿ«ÿªÿ£ÿ¥ÿ©ÿ¢ÿ©ÿ¥ÿ¤ÿ£ÿªÿ¤ÿÿÿ¢ÿ©ÿ¡ÿ®ÿ²ÿ²ÿ°ÿ¥ÿªÿ²ÿªÿ¢ÿÿ¨ÿÿÿ­ÿ¦ÿ£ÿÿ¡ÿ¦ÿ¢ÿ¬ÿ·ÿÿ²ÿ§ÿÿÿ¦ÿªÿ ÿÿÿ¤ÿÿ¦ÿÿ®ÿ¶ÿ¢ÿ ÿ¨ÿÿÿ£ÿÿ¼ÿ§ÿ£ÿÿ¢ÿÿÿ¤ÿ¡ÿ©ÿÿ¨ÿÿ±ÿ¥ÿ¡ÿÿÿÿ¢ÿ£ÿ£ÿ²ÿ«ÿ²ÿÿÿÿ ÿÿÿÿÿ¤ÿ¢ÿªÿ¤ÿ¨ÿ ÿ«ÿ¦ÿ¡ÿ¤ÿ§ÿ©ÿ¡ÿ¡ÿªÿ¡ÿµÿÿÿÿÿÿÿÿÿ£ÿÈÿ§ÿ¶ÿªÿ ÿ¨ÿ­ÿ©ÿ¤ÿ¥ÿ­ÿÿÿ«ÿ ÿÿ£ÿªÿ©ÿ£ÿ ÿ¢ÿ¤ÿ¡ÿ¡ÿ¥ÿ§ÿ¤ÿ¨ÿ¥ÿ¤ÿ¤ÿÿÿ¢ÿ©ÿ°ÿ­ÿ´ÿ¯ÿ¢ÿÿ¥ÿ¡ÿÿÿÿÿ ÿÿÿÿÿÿ¨ÿ§ÿºÿ³ÿ§ÿ¡ÿ¡ÿ¨ÿ®ÿ²ÿÿ¡ÿ²ÿ¨ÿÿ¤ÿÿÿ¢ÿ©ÿ«ÿ¢ÿÿÿ ÿ¤ÿ«ÿ¤ÿ¥ÿ¢ÿ§ÿ ÿÿ¤ÿ¥ÿ¢ÿ¯ÿ¤ÿ¡ÿÿÿÿ¢ÿªÿÿ ÿ«ÿ¤ÿ¢ÿ¨ÿÿÿÿÿªÿªÿ¬ÿÿ¦ÿ®ÿ¤ÿÿÿ¢ÿÿ¢ÿ«ÿÿ¢ÿÿ«ÿ¡ÿÿ§ÿÿ©ÿ­ÿ¦ÿ¥ÿÿÿÿ¯ÿ«ÿÿÿÿÿÿ¢ÿ ÿÿ¡ÿ¢ÿÿÿÿÿ§ÿ©ÿ­ÿ¹ÿ¤ÿÿÿ ÿ­ÿ¨ÿ ÿ©ÿ¤ÿÿ¡ÿ¢ÿÿ£ÿ§ÿ«ÿÿ¡ÿÿÿÿÿÿÿÿ ÿÿ«ÿ ÿÿ£ÿ¨ÿ©ÿ§ÿ¤ÿ¨ÿ¡ÿÿÿÿ¢ÿ®ÿ¥ÿ©ÿ®ÿ£ÿ¢ÿ«ÿ¤ÿªÿ¥ÿ¢ÿ¥ÿ¦ÿ£ÿ¡ÿÿÿ¢ÿÿÿ ÿ³ÿ¶ÿÿ¢ÿ ÿ¤ÿÿÿ¬ÿ®ÿ§ÿÿÿÿ¥ÿµÿÿ¨ÿ¤ÿ ÿ¡ÿ£ÿ¦ÿ§ÿ ÿ¤ÿ¬ÿ¥ÿÿ¡ÿÿÿ£ÿÿÿÿ°ÿ¢ÿÿÿÿÿ¡ÿÿÿ¡ÿ¤ÿ£ÿÿÿÿ¯ÿ©ÿÿ¨ÿ ÿ¥ÿ ÿ­ÿ¤ÿÿªÿµÿ­ÿ¤ÿ­ÿ¬ÿÿÿÿÿ«ÿ®ÿÿªÿ¡ÿ§ÿ¢ÿ¬ÿ¬ÿ¥ÿÿÿ§ÿ¡ÿÿÿ ÿ¤ÿÿÿ¥ÿ¢ÿ ÿ§ÿ¢ÿªÿ¤ÿ§ÿ¦ÿ¢ÿÿÿ±ÿ³ÿÿÿÿÿ¤ÿ¼ÿ²ÿ ÿ¤ÿÿÿÿÿÿÿÿ¦ÿÿÿ¥ÿÿÿÿÿÿÿÿÿÿÿÿÿÿÿÿÿÿÿÿÿÿÿÿ|ÿÿÿÿÿ|ÿxÿÿÿÿÿÿÿÿÿÿÿÿÿÿÿÿ|ÿÿÿÿÿÿÿÿÿÿÿ¡ÿÿÿ£ÿÿÿÿ¡ÿÿÿÿÿuÿÿsÿuÿvÿÿxÿÿnÿÿÿ|ÿÿÿÿ~ÿ{ÿÿÿÿÿÿÿÿ±ÿÿÿÿÿÿÿÿ¦ÿ¢ÿ¡ÿÿÿÿÿÿ¢ÿÿÿÿÿÿÿ¡ÿ¨ÿÿ¤ÿÿÿ§ÿÿÿÿÿÿÿÿ ÿ ÿ ÿÿ£ÿ ÿ ÿ©ÿ¢ÿ¢ÿ­ÿ¶ÿ¨ÿÿÿÿÿÿ­ÿ¥ÿÿÿÿÿÿÿÿ¨ÿ«ÿ ÿ£ÿ§ÿÿÿ©ÿÿÿÿÿÿ¤ÿ¢ÿÿÿÿ¢ÿÿ ÿÿÿ¥ÿÿÿÿ©ÿ¬ÿ³ÿ¢ÿÿÿ¨ÿ¯ÿ¸ÿ¦ÿÿÿÿÿÿ£ÿÿÿÿÿÿÿÿÿÿÿ³ÿ¹ÿ£ÿÿ£ÿ¬ÿ¦ÿÿ£ÿÿÿ¦ÿªÿ¦ÿ¦ÿ£ÿ®ÿ¡ÿÿ«ÿ©ÿÿ¡ÿÿ¢ÿ ÿ«ÿÿÿÿÿÿ¦ÿ¢ÿ£ÿÿÿ¨ÿÿÿÿÿ¡ÿ©ÿ§ÿ¢ÿÿÿªÿÿÿ¬ÿ¤ÿ¢ÿµÿÿ«ÿÿÿ©ÿ£ÿ¢ÿÿÿ¡ÿÿÿÿÿÿÿÿÿÿ¥ÿ¡ÿÿÿ ÿÿ¤ÿ¥ÿ¬ÿÿ£ÿÿ­ÿ¨ÿÿ¢ÿÿÿÿÿÿÿÿÿÿÿ£ÿÿÿÿ¨ÿ®ÿ¦ÿ¨ÿ¨ÿ£ÿ ÿ ÿÿÿ¬ÿ«ÿÿÿÿÿ ÿÿÿÿÿ£ÿ­ÿÿÿÿÿÿÿÿ¦ÿ£ÿÿÿ«ÿÿÿ³ÿ°ÿÿÿ£ÿÿÿ«ÿÿÿÿÿÿÿÿÿ ÿÿÿÿÿÿÿ ÿ¨ÿÿÿ¡ÿÿÿÿÿÿ ÿÿÿÿÿÿ¡ÿÿ¢ÿ¢ÿÿ¤ÿªÿ°ÿÿ ÿÿ¤ÿ£ÿ¥ÿÿÿÿÿÿ ÿ¦ÿ ÿÿÿÿÿÿÿÿ¤ÿÿÿÿÿÿÿÿÿÿÿÿÿÿÿwÿÿ°ÿÿÿÿ¦ÿÿÿ³ÿÿÿÿkÿ¤ÿÿÿÿÿÿ¡ÿÿÿ¦ÿÿÿ ÿÿÿ¢ÿ¨ÿÿÿÿÿÿÿÿÿÿ ÿ ÿ©ÿ¡ÿÿÿÿÿ§ÿÿÿÿÿÿÿÿÿªÿÿ¬ÿ¡ÿ¡ÿÿÿÿÿ¡ÿ®ÿ¬ÿ«ÿ¤ÿ§ÿÿÿÿ§ÿÿÿÿÿÿÿ¨ÿÿÿÿÿ¦ÿ¡ÿ¹ÿÿÿÿÿÿÿ¡ÿÿ¦ÿ¥ÿÿ¸ÿÿÿÿÿÿÿÿÿÿÿÿÿÿÿÿÿÿ¡ÿ ÿ¡ÿ ÿÿ£ÿ¢ÿÿ¤ÿÿÿÿÿÿÿÿÿÿ¢ÿÿÿÿ£ÿ¤ÿÿÿÿÿÿÿvÿ¤ÿ|ÿÿ£ÿÿÿ¤ÿ©ÿÿ¥ÿ ÿÿÿ¡ÿÿÿÿÿ§ÿ©ÿ«ÿ©ÿ¤ÿÿÿÿÿÿÿÿÿÿÿ£ÿÿÿ£ÿÿÿÿÿÿ¥ÿÿ£ÿ£ÿÿÿÿÿÿ¹ÿÿ®ÿ¦ÿ¤ÿÿÿ ÿ¬ÿÿÿÿÿÿÿÿ¡ÿÿÿÿÿÿÿÿÿzÿÿÿ ÿÿ¤ÿÿÿÿÿÿ¨ÿ½ÿ°ÿÿÿÿ¤ÿ¨ÿÿ}ÿÿµÿ£ÿªÿÿ²ÿÿÿÿÿÿÿÿÿÿ£ÿÿÿÿÿÿÿÿ¡ÿ ÿÿÿÿÿÿ ÿÿ¦ÿÿÿÿÿ¤ÿ¢ÿÿ§ÿ©ÿÿÿ©ÿÿÿÿÿÿ£ÿ¤ÿ«ÿÿÿÿÿÿ¥ÿ°ÿÿ¥ÿ¢ÿ¨ÿÿÿÿÿÿÿÿÿªÿ©ÿÿÿÿÿÿÿÿ¡ÿÿÿ¡ÿÿÿÿÿÿÿÿ£ÿÿÿÿÿÿÿÿÿÿ§ÿ¥ÿÿ¨ÿÿ³ÿ«ÿÿÿ¡ÿÿÿ¡ÿÿ¦ÿÿ¨ÿÿÿÿÿÿÿÿÿÿÿÿÿÿÿ¡ÿÿÿÿ ÿ¢ÿ ÿÿÿÿ¡ÿ§ÿ¤ÿ©ÿ©ÿ¥ÿÿÿ~ÿÿ|ÿxÿ~ÿÿÿÿÿÿÿ¤ÿ§ÿÿÿÿÿÿ¨ÿ«ÿ{ÿ ÿÿÿ¦ÿ£ÿÿÿÿÿ¨ÿÿ¢ÿÿÿÿÿÿ£ÿÿ ÿ§ÿ§ÿÿ¡ÿ±ÿ§ÿ¡ÿÿÿÿÿÿÿÿÿÿÿÿ ÿÿÿ­ÿ£ÿÿ¡ÿÿ§ÿ¦ÿÿÿ©ÿ ÿ¥ÿÿÿÿÿÿÿ­ÿ ÿqÿÿ¢ÿÿÿvÿÿÿÿ©ÿÿÿ¤ÿ´ÿÿÿÿÿ©ÿÿÿÿÿ ÿÿÿÿÿ¡ÿÿÿÿÿÿÿ¢ÿÿÿÿ«ÿ ÿÿÿÿÿÿ¤ÿ¢ÿªÿÿÿ¡ÿÿÿÿÿÿÿÿÿ¦ÿÿ¡ÿ¢ÿÿÿÿÿÿÿÿ¥ÿÿÿÿÿÿÿÿÿÿÿÿÿÿÿÿÿÿÿ©ÿÿ¥ÿÿÿÿÿÿªÿÿÿ©ÿÿªÿ¢ÿ©ÿÿÿÿÿÿÿÿÿ£ÿÿÿªÿ¤ÿÿÿÿÿÿÿÿ¦ÿ­ÿ£ÿÿÿ¡ÿ ÿÿÿÿÿ´ÿ¬ÿÿÿ¯ÿ¶ÿ§ÿÿÿÿ§ÿÿµÿÿ«ÿÿÿ°ÿ¢ÿÿ¢ÿÿÿÿÿÿ ÿÿÿ¢ÿÿÿ£ÿÿÿ«ÿ²ÿªÿ¬ÿ¦ÿ ÿÿÿÿÿÿÿÿ¢ÿÿÿªÿ¢ÿ©ÿÿÿ ÿÿÿ¡ÿÿ¥ÿÿÿÿ¢ÿ£ÿÿÿÿ©ÿ ÿÿÿÿÿ ÿÿÿÿÿÿ ÿ¡ÿÿÿ£ÿÿÿÿÿÿÿÿÿÿÿÿ¥ÿÿÿ¢ÿµÿÿÿÿµÿÿÿ¦ÿÿ®ÿ¥ÿÿÿÿÿÿÿÿÿÿÿÿ¤ÿ¡ÿ¤ÿ¡ÿ¦ÿÿÿÿÿ°ÿªÿÿÿ²ÿÿÿÿÿ´ÿ§ÿ£ÿÿ§ÿÿÿÿ¢ÿ¥ÿÿÿÿÿ£ÿÿÿÿÿÿÿ¬ÿ«ÿ§ÿ¦ÿ¦ÿÿÿÿÿÿÿÿ¢ÿ§ÿÿ²ÿ ÿÿuÿÿÿÿÀÿ¯ÿ§ÿ»ÿ®ÿÿÿÿÿ¥ÿªÿÿÿÿ¡ÿÿÿÿÿÿÿ¤ÿ²ÿ£ÿÿ±ÿÿÿÿÿ­ÿ¥ÿÿÿÿÿÿ¤ÿÿ®ÿÿÿÿÿ ÿÿÿ¤ÿ¥ÿÿÿÿ¡ÿÿ­ÿ®ÿÿ¤ÿÿ ÿ¸ÿ®ÿ£ÿ£ÿ©ÿ¦ÿ®ÿÿÿ¦ÿÿ©ÿ®ÿªÿ£ÿÿÿ§ÿÿÿ ÿÿÿÿÿÿÿÿÿÿÿ§ÿ©ÿ±ÿ©ÿÿÿÿ®ÿ©ÿ¦ÿÿ¢ÿÿ½ÿ¨ÿ¥ÿ¡ÿÿÿÿÿÿ¥ÿÿÿÿÿÿÿÿ±ÿÿÿÿÿÿ¥ÿ¥ÿÿÿ°ÿÿ«ÿ§ÿ¨ÿÿÿÿ£ÿ¥ÿ§ÿ§ÿ¤ÿÿÿÿ¨ÿ°ÿ£ÿÿÿÿÿÿÿÿÿÿ ÿÿ¦ÿÿÿÿÿÿ ÿ ÿ¯ÿ§ÿÿÿ ÿ¤ÿ¥ÿÿÿÿ¡ÿ¦ÿ ÿÿ¨ÿÿ£ÿ¦ÿÿÿ«ÿ§ÿÿ¡ÿÿÿÿÿÿÿÿÿÿÿ¨ÿ¬ÿ¡ÿÿÿÿÿÿÿÿÿÿÿÿÿÿÿÿÿÿ ÿÿÿÿÿÿÿpÿjÿÿÿÿÿÿÿ¡ÿ¦ÿÿÿÿÿÿÿÿÿÿÿÿÿÿÿÿ}ÿÿaÿTÿvÿqÿÿ^ÿnÿÿ|ÿyÿrÿÿÿÿÿÿ¦ÿ£ÿÿÿÿ£ÿÿÿÿxÿÿÿÿÿ¦ÿÿÿÿ¦ÿÿÿÿÿÿÿ~ÿÿÿÿÿÿÿÿÿÿÿÿ}ÿÿÿÿÿÿÿ¡ÿÿÿÿÿÿÿÿÿ¡ÿÿÿ¢ÿÿÿÿ ÿÿÿÿ ÿÿÿÿ¡ÿ¥ÿªÿ©ÿÿÿÿÿ§ÿ¨ÿ«ÿÿ ÿÿ§ÿ¨ÿÿÿÿ¥ÿ¢ÿ¡ÿÿÿ¡ÿÿÿÿÿÿÿ®ÿ ÿ¢ÿÿÿÿ¢ÿÿÿÿÿ¦ÿ¡ÿÿÿÿÿÿÿÿÿÿÿÿÿÿ£ÿ¬ÿ¨ÿÿ¢ÿ¦ÿÿÿ¤ÿÿÿÿÿ®ÿ£ÿ¸ÿ°ÿÿ¬ÿªÿ¦ÿ§ÿÿÿÿÿÿÿÿÿÿÿÿÿÿ¥ÿÿÿÿÿ ÿÿÿÿTÿÿÿ#ÿCÿdÿÿ¯ÿÿÿÿyÿÿÿÿÿÿÿÿÿxÿÿÿÿÿÿÿÿuÿrÿuÿhÿcÿfÿ\ÿQÿ`ÿmÿ]ÿkÿÿtÿvÿ[ÿRÿrÿZÿTÿaÿfÿeÿlÿxÿÿtÿ_ÿkÿhÿgÿCÿkÿÿÿÿÿÿÿxÿnÿqÿuÿÿ§ÿÿÿÿÿÿÿwÿ~ÿÿÿÿÿÿÿÿÿkÿÿÿÿ{ÿ§ÿ«ÿÿÿÿÿyÿ|ÿÿÿÿÿÿÿÿÿ¦ÿ§ÿÿÿÿÿÿÿÿÿÿÿÿÿÿÿ~ÿÿÿÿÿÿÿÿÿÿÿÿÿÿ¤ÿÿÿÿÿÿÿÿyÿÿÿÿÿÿÿÿÿÿÿÿÿÿÿÿÿÿÿÿÿÿÿÿÿÿÿÿÿÿÿÿÿÿÿÿÿÿÿÿ|ÿÿÿ|ÿÿÿÿÿÿÿ~ÿÿÿÿÿÿÿÿÿÿÿÿÿzÿÿÿÿÿÿÿ}ÿÿÿÿÿÿÿ¤ÿÿÿ¤ÿ¦ÿÿÿÿÿÿÿÿÿÿ¡ÿÿÿÿÿÿÿÿÿ¤ÿ¥ÿÿÿÿÿÿÿ§ÿÿÿÿÿÿÿ£ÿªÿÿÿÿÿªÿÿÿªÿÿ«ÿ£ÿÿÿÿÿÿÿ¦ÿÿÿ¬ÿÿÿÿÿªÿÿÿÿÿÿÿÿuÿÿÿÿÿÿÿÿÿÿ¥ÿÿÿÿÿ¡ÿÿ§ÿÿÿÿÿ©ÿÿ¦ÿÿÿÿÿ¥ÿÿÿÿ ÿÿÿÿ¤ÿ§ÿÿÿÿ£ÿÿ¬ÿÿ´ÿ£ÿÿÿ¦ÿÿÿ¢ÿÿ£ÿÿ¤ÿ¢ÿÿÿ¢ÿ¤ÿÿÿ«ÿÿµÿ ÿÿ ÿÿÿÿÿÿÿ¨ÿÿÿÿÿÿÿÿÿÿ§ÿÿÿ£ÿÿÿÿÿ¤ÿ ÿÿÿÿÿÿ ÿÿ¢ÿÿÿ¡ÿÿÿ ÿÿAÿ
ÿ?ÿÿ¥ÿ²ÿÿÿÿÿÿÿ ÿÿÿ¡ÿ¨ÿ£ÿÿ ÿÿÿÿÿ§ÿ¯ÿ±ÿÿ£ÿÿÿ¤ÿ¥ÿ£ÿ¬ÿÿÿ¡ÿÿÿ¢ÿÿÿÿÿÿÿÿÿ«ÿ¨ÿÿÿÿÿ¡ÿ¡ÿÿ¢ÿÿÿ¦ÿ¤ÿ£ÿ¥ÿÿÿÿÿÿÿÿÿÿÿÿÿÿÿÿÿÿÿÿ¢ÿÿÿÿÿ£ÿ£ÿ¨ÿ¨ÿ«ÿÿ¥ÿ§ÿ£ÿ¤ÿ¢ÿÿÿÿÿ¯ÿµÿ§ÿ¦ÿ®ÿ³ÿ¯ÿ¥ÿ­ÿ¦ÿªÿªÿ©ÿ±ÿ­ÿ¢ÿ©ÿÿÿµÿ°ÿ±ÿªÿ¬ÿºÿ·ÿ¤ÿ­ÿ¡ÿ»ÿ¢ÿ¤ÿ«ÿ¬ÿ¨ÿÿÿ¶ÿ´ÿ§ÿ¡ÿ¨ÿ¯ÿ¬ÿªÿµÿ¬ÿ¶ÿ¶ÿ§ÿ§ÿ«ÿ­ÿ§ÿ¢ÿ¨ÿ¤ÿÿ¨ÿ¬ÿ¨ÿ ÿ¡ÿ£ÿÿÿÿÿÿÿ ÿ¥ÿ­ÿªÿ¢ÿ¥ÿÿÿ ÿ»ÿ°ÿ²ÿ¶ÿ¨ÿÿ§ÿ¶ÿ®ÿ·ÿªÿ ÿÿ ÿ¢ÿÿÿ¤ÿ·ÿ®ÿ¡ÿ£ÿ§ÿ¢ÿ©ÿ­ÿ¥ÿ ÿ¥ÿ£ÿ¥ÿ¦ÿ±ÿ¯ÿµÿ¯ÿ ÿÿ¥ÿ¨ÿÿ«ÿ°ÿ¤ÿ§ÿ¤ÿ¦ÿ°ÿ³ÿ°ÿ§ÿ£ÿÿ ÿ¦ÿ¥ÿ¯ÿ®ÿ¤ÿ£ÿ¡ÿÿ¤ÿÿªÿ¡ÿÿÿÿ¥ÿ¤ÿÿ¡ÿÿ¡ÿ¦ÿ¡ÿ¬ÿ®ÿ§ÿ¢ÿ¡ÿ¡ÿÿÿ³ÿÿ¸ÿ©ÿ«ÿ®ÿ©ÿ£ÿ¢ÿ£ÿ§ÿ£ÿÿÿ¦ÿÿÿÿ¦ÿ³ÿ²ÿ®ÿ§ÿÿ¦ÿ±ÿ¦ÿ¯ÿ§ÿÿ ÿ¦ÿ§ÿÿ ÿ§ÿ¤ÿ£ÿÿÿ§ÿ¤ÿÿ¥ÿ§ÿÿ ÿ­ÿ§ÿÿÿÿÿ¥ÿ¡ÿÿÿ£ÿÿÿÊÿ²ÿ´ÿ©ÿ ÿÿ¦ÿ«ÿ¦ÿÿ§ÿ¨ÿÿÿÿ¥ÿÿªÿ®ÿ¡ÿÿ¨ÿ¤ÿÿ¢ÿ«ÿ ÿÿÿ¡ÿÿ£ÿÿÿ¦ÿ±ÿ¦ÿ¡ÿ³ÿ¸ÿÿÿ¢ÿÿÿÿÿ¥ÿ¥ÿ©ÿ¤ÿ­ÿ¢ÿÿÿ ÿ°ÿ°ÿ§ÿªÿ°ÿ¬ÿ«ÿ²ÿ¥ÿ¡ÿ£ÿÿÿ¡ÿ·ÿ³ÿ©ÿ¥ÿÿ ÿÿ£ÿÿ«ÿ«ÿ¡ÿ¨ÿ§ÿ¦ÿÿÿ¡ÿªÿÿ¡ÿ¢ÿÿ£ÿ­ÿÿ¥ÿ°ÿ¡ÿ«ÿ¯ÿ ÿ¡ÿ¬ÿ©ÿ¤ÿÿÿ­ÿ¯ÿ«ÿÿÿ©ÿ¥ÿÿÿ ÿ¡ÿ¦ÿ¢ÿÿ£ÿ­ÿ¯ÿ²ÿÿ ÿ®ÿ¯ÿ­ÿ©ÿ ÿÿ ÿ§ÿ§ÿÿÿ ÿÿÿÿ¦ÿ§ÿ ÿ©ÿ¸ÿ¥ÿÿÿÿÿ£ÿ¥ÿ§ÿÿÿÿ£ÿ¯ÿ«ÿ£ÿ¨ÿÿ¢ÿ ÿ¥ÿ¨ÿÿÿ ÿ£ÿ£ÿ ÿ¢ÿ ÿ ÿªÿªÿÿÿ®ÿ¢ÿ³ÿ·ÿ­ÿÿ£ÿ°ÿ§ÿ©ÿ«ÿ£ÿÿÿÿ¢ÿ¡ÿ£ÿ¡ÿ£ÿÿ¦ÿ¥ÿªÿ§ÿ¡ÿÿÿÿÿÿÿÿÿÿÿÿ­ÿÿ¬ÿªÿÿÿÿ¢ÿÿÿÿÿ ÿÿ¶ÿ¥ÿ­ÿ­ÿ¡ÿÿ¢ÿÿ¢ÿ¤ÿ¨ÿ¯ÿ§ÿÿÿÿÿÿµÿÿÿ£ÿ¦ÿÿÿÿÿÿÿÿÿ¥ÿÿÿÿ ÿµÿÿ¬ÿ¡ÿ¨ÿÿÿ©ÿ¡ÿÿ¥ÿ±ÿ¸ÿ³ÿ¯ÿ¡ÿÿ²ÿ«ÿ©ÿÿ¤ÿ¨ÿ®ÿ²ÿ¡ÿÿ¦ÿ¥ÿÿÿÿ§ÿ§ÿÿÿ¢ÿ¤ÿÿÿÿ¦ÿÿ ÿ­ÿ¥ÿ¨ÿ¤ÿ¦ÿ§ÿÿÿÿÿ¥ÿ¦ÿÿÿ£ÿ¨ÿ¤ÿÿÿÿÿ¥ÿ ÿÿÿ¦ÿ¦ÿÿÿ§ÿÿÿÿÿÿÿÿÿÿÿxÿwÿÿÿÿ ÿ£ÿ¢ÿÿÿÿÿÿÿÿÿÿÿÿÿÿÿÿÿÿÿÿÿÿÿÿÿÿÿÿyÿÿÿÿÿ}ÿÿsÿwÿÿÿÿÿÿÿÿÿvÿÿÿÿÿÿÿÿxÿÿsÿÿÿÿ}ÿÿÿÿÿÿÿyÿÿÿÿÿÿÿÿ¡ÿ¥ÿÿÿÿÿ¢ÿÿÿÿ§ÿ ÿÿÿÿÿÿÿÿÿÿÿ ÿ ÿÿ¬ÿÿ ÿ¥ÿÿ ÿÿ ÿ£ÿ¢ÿ¢ÿÿÿÿ ÿÿÿÿ¡ÿ£ÿÿÿ§ÿ´ÿ§ÿ»ÿÿÿÿÿ©ÿ¢ÿÿ²ÿ¥ÿÿÿÿÿ©ÿ¬ÿ ÿÿ¦ÿ¨ÿÿÿ¢ÿ¢ÿ¤ÿÿÿÿÿÿÿ ÿ¢ÿÿ¥ÿ©ÿ¡ÿÿ ÿÿÿÿ¦ÿ¦ÿ§ÿÿÿ¥ÿ¡ÿ ÿ¬ÿ¥ÿÿÿÿÿÿÿÿÿÿÿÿÿÿÿÿÿªÿ®ÿ¬ÿ§ÿ§ÿ®ÿ­ÿ¢ÿ£ÿ¦ÿÿÿÿ¢ÿ ÿ«ÿ¡ÿ¥ÿÿ±ÿ¤ÿÿ¬ÿÿÿ¤ÿÿÿÿÿÿ¤ÿÿÿ¢ÿÿÿ ÿÿÿÿÿ£ÿ©ÿ¥ÿ¤ÿ¡ÿÿ©ÿ§ÿ¨ÿªÿ¨ÿÿ§ÿÿÿÿÿ ÿÿ£ÿÿÿ£ÿÿÿÿÿÿ¡ÿÿÿÿÿÿÿ ÿÿÿªÿ¤ÿÿ¯ÿ§ÿÿÿÿ¨ÿ¤ÿÿÿÿÿÿ§ÿ ÿ¡ÿÿÿ¦ÿÿÿ¥ÿ£ÿ¥ÿÿÿÿ ÿ¨ÿ²ÿÿÿªÿ£ÿÿÿÿ¨ÿÿÿÿÿÿ¢ÿ¨ÿ¥ÿÿÿ¡ÿ ÿÿÿÿ¨ÿÿÿ©ÿ©ÿ£ÿ¦ÿÿÿÿ£ÿÿ£ÿÿÿ§ÿÿ´ÿ¬ÿÿÿÿÿ¢ÿ¬ÿÿ¥ÿÿÿÿÿÿÿÿÿÿÿÿÿ¨ÿ¥ÿÿÿÿÿÿ¢ÿ§ÿ¡ÿÿ¡ÿ¤ÿ¢ÿÿÿÿ£ÿ¬ÿªÿ§ÿÿÿ¢ÿÿÿ§ÿ©ÿÿÿÿÿÿÿ¦ÿªÿ©ÿ ÿÿÿÿÿÿ¥ÿÿÿÿ¬ÿÿÿÿÿ¢ÿÿÿÿ¦ÿzÿÿÿÿÿÿÿªÿÿÿÿÿÿ§ÿÿÿÿÿÿÿÿÿ¡ÿÿÿÿ¡ÿÿÿÿÿÿÿÿÿÿÿÿÿÿÿ¡ÿÿÿÿÿÿ ÿÿÿÿÿÿ¥ÿ­ÿÿÿÿÿÿ¦ÿªÿ¥ÿ¢ÿªÿ£ÿÿÿÿÿÿ¥ÿÿÿÿÿÿÿÿÿ©ÿÿÿuÿÿÿÿÿÿ¥ÿÿÿ|ÿÿÿÿ~ÿÿªÿÿÿÿ°ÿÿÿÿÿÿÿÿÿÿÿÿÿ¥ÿ ÿÿÿÿÿÿÿÿÿÿÿÿÿÿÿ¡ÿÿÿÿÿÿÿÿÿÿÿÿ¦ÿÿÿÿ¥ÿÿ®ÿÿÿÿ¬ÿÿÿ¡ÿÿÿÿ¡ÿ¡ÿ¡ÿÿÿÿ ÿÿÿÿ¥ÿ­ÿÿÿ¢ÿÿÿÿ¤ÿÿÿÿÿ¢ÿÿÿÿ¢ÿ¬ÿÿ¬ÿ£ÿÿÿ§ÿ¨ÿ±ÿ¨ÿÿÿ¥ÿ¥ÿÿÿÿÿÿ©ÿ¦ÿÿÿÿ¯ÿÿÿÿÿÿÿÿÿÿªÿÿÿÿÿÿÿÿÿÿÿÿÿÿÿÿ¢ÿÿ¡ÿÿÿ­ÿÿÿÿÿÿÿÿÿÿÿ¤ÿÿÿÿÿÿÿ¯ÿ ÿÿÿÿÿÿÿÿÿÿ¨ÿÿÿ¨ÿÿÿÿÿÿÿÿÿÿÿÿÿ¢ÿÿ¥ÿ­ÿ ÿÿ¢ÿÿÿÿ¢ÿ¥ÿÿ¡ÿ£ÿÿ¦ÿÿ|ÿÿÿÿÿÿÿÿÿÿÿ¤ÿÿÿÿÿÿÿÿÿ¥ÿ¦ÿÿÿÿÿ¦ÿÿÿÿÿÿÿÿÿÿ¦ÿ¢ÿÿ¡ÿ£ÿ°ÿÿÿ£ÿÿÿÿ§ÿÿÿÿÿ ÿÿÿ ÿÿ£ÿÿ¡ÿ¡ÿÿÿÿÿÿ ÿÿ£ÿÿÿÿÿÿÿÿÿÿ ÿ©ÿ ÿÿÿÿÿÿÿqÿpÿÿÿÿÿÿÿÿÿÿÿÿÿÿÿÿ~ÿ¡ÿÿÿÿÿ¬ÿÿ¥ÿÿÿÿÿÿÿ¢ÿÿÿ ÿ§ÿ©ÿ ÿÿÿÿ¤ÿ¯ÿ¤ÿÿÿÿÿ¤ÿÿ§ÿ ÿÿÿÿÿÿÿÿÿ ÿ¨ÿ§ÿÿ ÿ¡ÿÿÿÿÿÿÿ¤ÿÿÿÿÿÿ£ÿ©ÿÿ¤ÿ ÿÿÿÿ¡ÿ¦ÿ¤ÿ£ÿ¨ÿÿ®ÿ¬ÿÿÿÿÿÿÿÿÿ¡ÿÿÿ¥ÿ¦ÿÿÿÿ¤ÿÿÿÿÿÿÿ ÿ¥ÿÿÿÿÿ¯ÿÿÿÿ ÿÿ¤ÿÿÿ ÿÿÿÿÿÿÿÿ¥ÿ ÿÿÿÿÿ¤ÿ©ÿ§ÿ ÿÿÿÿÿªÿÿ~ÿÿ ÿÿÿÿÿÿÿÿÿ¡ÿÿÿ­ÿÿÿÿÿÿ©ÿÿÿÿÿÿÿ¤ÿ¤ÿÿÿÿ ÿÿÿÿÿÿÿ¡ÿ¢ÿÿÿÿÿÿÿÿ±ÿµÿ¤ÿÿ¥ÿ¥ÿÿ¢ÿÿÿÿÿÿÿÿÿÿ¡ÿ ÿpÿÿÿÿÿªÿ¨ÿ|ÿ¡ÿ«ÿÿÿ©ÿ¦ÿµÿÿÿÿÿ¥ÿÿÿÿ ÿ¥ÿÿÿÿ¬ÿ­ÿ§ÿ¤ÿ¥ÿ¢ÿÿÿÿÿÿÿÿ¤ÿ£ÿÿ¦ÿ¦ÿÿÿÿÿ¦ÿ©ÿ¬ÿ¤ÿÿÿ£ÿ¤ÿ¦ÿ°ÿ¨ÿÿÿÿ ÿÿÿÿÿÿÿÿÿÿÿ¤ÿÿÿÿÿ ÿÿÿÿÿÿÿÿÿÿÿÿÿ¬ÿÿ¨ÿÿ¨ÿ¬ÿ©ÿÿÿÿÿ©ÿÿ ÿÿÿ¡ÿ¥ÿÿ¡ÿ ÿÿÿÿ ÿÿÿ¤ÿ°ÿ«ÿÿ ÿ´ÿ¡ÿÿÿ·ÿÿ­ÿÿÿ ÿ­ÿÿÿÿ¢ÿ¨ÿ¢ÿÿÿÿÿÿÿ¡ÿÿÿ©ÿ¥ÿÿÿªÿ¨ÿ©ÿ§ÿÿÿÿ¤ÿÿÿÿÿÿ±ÿ¦ÿ¨ÿÿÿÿ¹ÿ¨ÿªÿ¥ÿÿÿ¥ÿ¡ÿÿ¨ÿ ÿÿÿÿÿÿÿ¤ÿ¥ÿÿÿÿÿÿ¢ÿ¬ÿ ÿÿªÿÿ¥ÿ¬ÿ£ÿ©ÿ­ÿÿÿÿÿÿ£ÿÿªÿ¬ÿ°ÿÿ¡ÿÿ¥ÿ©ÿÿÿÿÿ§ÿªÿ¦ÿ¡ÿ¨ÿÿxÿ}ÿÿÿ¤ÿÿ¨ÿÿÿ§ÿ§ÿ¸ÿ¬ÿÿ°ÿ¬ÿÿ ÿ¡ÿ¤ÿ°ÿÿÿÿÿÿÿÿÿÿ§ÿ¥ÿÿÿ¦ÿÿÿÿÿÿÿÿÿÿÿ­ÿÿÿÿ§ÿ¡ÿ¤ÿÿÿÿÿÿÿ¦ÿÿ ÿÿÿ ÿªÿÿ¤ÿ©ÿ¦ÿ°ÿ°ÿ¯ÿÿ ÿ©ÿÿÿÿ¬ÿ¬ÿÿÿÿ§ÿªÿ©ÿ¥ÿÿÿÿÿÿÿÿÿ§ÿÿÿÿÿÿ£ÿ¥ÿÿªÿ¨ÿ ÿ¨ÿ¢ÿÿÿÿ¡ÿÿ§ÿ­ÿ ÿÿÿÿÿ°ÿ¢ÿÿÿÿ¤ÿ«ÿÿÿÿÿÿÿÿÿÿÿÿ¢ÿÿÿÿÿÿ¥ÿ­ÿ¤ÿÿÿ¥ÿÿÿ©ÿÿÿÿ¤ÿÿ¤ÿ}ÿÿÿÿÿÿ§ÿÿÿ§ÿ ÿÿÿrÿÿÿÿÿÿÿÿ®ÿ®ÿÿÿÿÿÿÿÿÿÿÿÿ~ÿ~ÿÿÿÿÿfÿ^ÿtÿÿÿÿhÿÿÿÿÿ|ÿÿÿÿÿ«ÿÿÿÿ£ÿ¥ÿ£ÿÿ~ÿrÿÿÿÿÿ°ÿÿÿÿÿÿÿÿÿzÿ~ÿÿÿ{ÿrÿ{ÿÿpÿÿÿbÿÿvÿfÿÿÿ|ÿÿÿÿÿÿÿÿÿÿÿÿÿ¡ÿÿ ÿÿÿÿÿÿÿÿÿÿÿ§ÿ­ÿ¢ÿÿÿÿ£ÿÿÿÿ¦ÿ§ÿÿÿ¡ÿÿÿÿÿÿ£ÿ¨ÿ¤ÿÿÿÿÿÿÿÿÿÿ¤ÿÿÿ¦ÿ¢ÿ«ÿ¨ÿ§ÿÿÿÿÿ ÿÿÿÿÿÿÿÿ¢ÿÿÿÿÿÿÿÿÿ£ÿ¦ÿ°ÿ®ÿ¥ÿ¦ÿÿÿÿÿ ÿªÿÿÿ¢ÿÿ«ÿ¢ÿÿ¦ÿ ÿÿÿ¢ÿÿÿÿÿÿÿÿ«ÿ§ÿ¤ÿÿÿÿÿ«ÿÿÿnÿ@ÿÿÿ=ÿ|ÿÿÿ¶ÿÿÿÿwÿÿÿÿÿÿÿÿÿÿÿÿÿÿwÿÿÿjÿpÿ[ÿ[ÿaÿgÿjÿSÿDÿaÿlÿyÿÿsÿYÿ^ÿkÿqÿZÿUÿ^ÿcÿfÿoÿuÿxÿtÿbÿkÿiÿaÿ^ÿpÿÿÿxÿxÿÿÿrÿ~ÿÿÿÿÿÿvÿÿÿwÿÿ}ÿ{ÿÿÿÿÿÿÿÿrÿxÿmÿÿÿÿÿÿÿÿÿÿÿÿÿÿÿÿÿÿÿ ÿÿÿÿÿÿÿÿÿÿÿÿÿ|ÿÿÿÿÿÿÿÿÿÿxÿÿÿÿyÿ¤ÿÿÿÿÿÿÿÿÿÿÿÿÿÿÿÿÿÿÿÿÿÿÿÿÿÿÿÿwÿÿÿÿÿÿÿÿÿ|ÿwÿ~ÿÿÿÿÿÿÿÿÿÿzÿÿÿÿ~ÿÿÿÿÿ¡ÿÿÿÿÿÿÿÿÿÿÿÿÿzÿÿrÿtÿÿÿ ÿÿÿ¢ÿÿÿÿÿÿÿÿªÿÿÿ¢ÿÿÿÿÿÿ£ÿÿÿÿÿÿÿÿÿ©ÿÿ¡ÿÿÿÿÿÿÿÿÿÿÿÿÿÿÿÿÿ°ÿ¥ÿ¢ÿÿÿ ÿ£ÿ¤ÿ¨ÿÿÿÿÿÿÿÿÿÿÿÿÿÿÿ¤ÿÿÿÿÿ¦ÿ°ÿ¡ÿÿ ÿÿ¤ÿ«ÿÿÿÿÿÿÿÿÿÿÿÿÿÿÿ¡ÿÿÿÿ ÿ·ÿÿÿ¨ÿÿÿÿÿ ÿÿÿÿÿ¡ÿÿÿÿ¡ÿ¡ÿÿÿÿ«ÿÿÿ²ÿ¡ÿ«ÿÿÿÿÿÿÿ£ÿÿ¡ÿÿ±ÿ«ÿ£ÿÿÿÿÿÿÿzÿÿÿÿ¢ÿÿÿ ÿÿÿ£ÿ§ÿÿÿ§ÿ¡ÿÿÿÿ¢ÿÿ³ÿ¤ÿ¨ÿ¯ÿ³ÿ¬ÿÿÿÿÿÿÿÿÿ¥ÿÿÿÿÿÿÿÿÿÿÿÿ{ÿÿÿÿ¯ÿÿÿÿÿ¢ÿ£ÿÿ ÿ¨ÿÿÿÿªÿÿÿÿÿÿµÿ£ÿÿÿÿÿ¤ÿ¨ÿªÿ£ÿÿÿ¤ÿÿÿ«ÿ¦ÿÿÿÿ ÿÿÿÿÿ¡ÿ¯ÿ­ÿÿÿÿÿÿÿ¡ÿÿÿ¡ÿ¥ÿÿÿ ÿÿÿÿÿÿÿÿÿÿ£ÿÿÿÿÿÿÿÿÿÿÿÿÿÿªÿªÿ¥ÿ°ÿ¶ÿ¢ÿ¦ÿ®ÿ¨ÿÿÿ¡ÿ¥ÿ¥ÿÿÿ ÿ®ÿ¨ÿ¥ÿ±ÿ°ÿ¢ÿ£ÿ¦ÿ¤ÿ§ÿªÿ¬ÿ¨ÿ¡ÿ«ÿÿ¢ÿ¶ÿ¡ÿ¤ÿ§ÿ¥ÿ¨ÿ§ÿÿÿÿ¢ÿÿ©ÿ¯ÿ§ÿ¢ÿ¦ÿ¡ÿ´ÿ²ÿ¦ÿ¡ÿ¬ÿ­ÿ¥ÿ¯ÿ·ÿ¤ÿ¬ÿÿµÿ§ÿ£ÿ©ÿ«ÿªÿ«ÿ´ÿÿ¨ÿ¥ÿ§ÿ¨ÿ«ÿ°ÿ¨ÿ§ÿ¶ÿ«ÿÿ©ÿ¡ÿÿÿÿÿÿÿ¤ÿ¥ÿ½ÿ·ÿ«ÿ¯ÿ¬ÿÿ ÿ¥ÿ§ÿ¦ÿ©ÿÿ£ÿ¨ÿ­ÿ®ÿ¦ÿ¨ÿªÿ§ÿ£ÿÿÿ¢ÿ¨ÿªÿ¤ÿÿ ÿ¡ÿ ÿ¡ÿ²ÿªÿÿÿ ÿÿ¥ÿ¡ÿÿ¢ÿ¨ÿ ÿ ÿ§ÿ©ÿ­ÿµÿµÿ®ÿÿ¢ÿ­ÿ°ÿ¡ÿÿ ÿÿ¦ÿ»ÿ½ÿ§ÿÿÿ£ÿ ÿÿÿ¢ÿªÿ§ÿ­ÿ¬ÿÿÿ£ÿ¤ÿ¦ÿ¦ÿ¬ÿ©ÿÿÿ±ÿ¡ÿÿÿ¦ÿ¤ÿÿ¬ÿµÿ¥ÿ¨ÿ¡ÿ£ÿÿÿ§ÿ£ÿÿÿ¨ÿ¯ÿÿÿ­ÿ£ÿÿ¬ÿ®ÿ¯ÿ£ÿÿÿÿ£ÿÿÿ¦ÿ£ÿÿÿÿ¤ÿ¤ÿ ÿ¡ÿªÿ©ÿ¨ÿÿ¡ÿ¦ÿÿÿ ÿ¯ÿ¬ÿÿÿ¡ÿÿÿ°ÿ­ÿ¶ÿ¨ÿ¤ÿÿ¡ÿ¥ÿÿÿÿ¢ÿÿÿÿÿÿ¢ÿÿÿÿÿÿ§ÿÿ ÿªÿÿ¡ÿ¥ÿÿ¡ÿ£ÿÿ ÿªÿ§ÿÿ¡ÿªÿÿÿ¢ÿ«ÿ¯ÿ¦ÿ¢ÿªÿÿ ÿÿ¡ÿªÿ¢ÿ¡ÿ ÿ©ÿ¥ÿ£ÿ­ÿ®ÿ¡ÿ¡ÿÿ¯ÿÿ¡ÿ¡ÿ¢ÿ¨ÿ ÿ¥ÿ°ÿ¨ÿÿªÿ¤ÿ¢ÿ§ÿªÿ¡ÿÿ©ÿ¡ÿ¤ÿ¥ÿÿ£ÿ¬ÿ§ÿ ÿ§ÿ¢ÿ£ÿ§ÿ¤ÿ£ÿ¨ÿÿÿªÿ§ÿ ÿ¤ÿ®ÿÿÿÿ¥ÿ³ÿ§ÿÿÿÿÿÿÿ£ÿÿªÿÿ¥ÿ°ÿ«ÿÿ£ÿÿÿ¥ÿ­ÿ¤ÿÿÿÿÿ ÿÿÿÿ¤ÿÿÿ¡ÿ¦ÿ«ÿ¦ÿÿ¨ÿ¦ÿ¦ÿÿ ÿ¬ÿ¤ÿ¶ÿ´ÿ¯ÿ¡ÿÿÿÿ¦ÿ¦ÿ¬ÿªÿÿÿ¬ÿ¬ÿÿÿÿ¢ÿ¬ÿ­ÿ­ÿ°ÿ«ÿ§ÿ­ÿÿÿ©ÿÿÿ¶ÿ±ÿ¥ÿ­ÿ§ÿÿ¡ÿ¡ÿ¡ÿ£ÿÿÿ«ÿ£ÿÿ§ÿ¡ÿÿÿÿ¤ÿ£ÿÿ¡ÿ¦ÿ©ÿÿÿÿÿÿÿ¢ÿ¿ÿ²ÿ³ÿ£ÿ ÿ¢ÿÿÿÿÿÿÿªÿ«ÿÿ±ÿµÿ©ÿ¤ÿÿÿ¯ÿ ÿÿÿ¡ÿ£ÿÿÿ ÿÿ³ÿ¤ÿ¯ÿÿÿÿÿ¤ÿ«ÿ£ÿÿÿÿÿÿ©ÿ¥ÿÿ¢ÿ¥ÿ¨ÿÿ§ÿÿÿ¤ÿÿÿÿ§ÿ£ÿ¢ÿ¨ÿ ÿÿÿ¦ÿ©ÿ®ÿ§ÿÿÿ¡ÿ§ÿ¦ÿ¡ÿÿÿ£ÿ¡ÿÿÿÿÿ£ÿ§ÿ ÿ¥ÿÿ³ÿ ÿ¤ÿÿ ÿ§ÿÿ¤ÿ£ÿÿÿÿ¦ÿ¢ÿÿÿÿÿ¡ÿÿÿ¢ÿÿÿÿÿÿÿ ÿÿ©ÿ«ÿÿÿÿÿ¡ÿ¤ÿÿÿÿÿÿÿ«ÿÿÿÿÿÿÿÿÿÿÿ ÿÿÿÿÿÿÿÿÿÿÿÿÿÿÿÿÿÿÿÿÿÿÿÿÿÿÿ¢ÿÿÿkÿÿÿÿÿÿÿÿÿÿÿÿÿÿÿÿÿÿÿÿ~ÿÿrÿÿÿÿÿÿ{ÿyÿ}ÿÿ}ÿwÿÿÿÿ|ÿÿÿÿ¥ÿªÿ£ÿ¦ÿÿÿÿÿ£ÿÿ¥ÿ¡ÿ¡ÿÿÿÿÿÿÿÿÿÿÿÿÿ¡ÿÿÿ¦ÿÿÿ©ÿ ÿ¡ÿ¤ÿÿÿÿÿÿ ÿÿÿÿÿÿÿ£ÿÿ®ÿ°ÿ©ÿ§ÿÿ¤ÿÿ¤ÿ ÿ«ÿ£ÿÿÿÿÿ¤ÿ¨ÿÿÿÿÿÿÿÿ¡ÿ¬ÿÿ©ÿÿÿ ÿÿ¡ÿÿÿ£ÿÿ­ÿ£ÿÿÿ«ÿ¬ÿ¢ÿÿÿÿÿ§ÿ¬ÿÿÿÿÿÿÿÿÿ}ÿÿÿ~ÿÿÿÿ¡ÿÿÿÿÿ¡ÿ¤ÿ¥ÿ£ÿ¥ÿ£ÿÿ¢ÿ¯ÿ§ÿÿÿ ÿÿ£ÿ£ÿÿÿÿªÿÿ¸ÿÿÿÿÿÿ®ÿÿ ÿÿÿÿÿÿªÿÿÿ ÿÿÿÿ¢ÿÿÿ®ÿÿ±ÿ¬ÿ¤ÿ¡ÿ«ÿÿÿ¢ÿÿ¢ÿÿªÿÿÿÿÿ¦ÿÿÿÿ ÿÿÿÿ¡ÿÿÿ¤ÿ©ÿ¯ÿ¥ÿÿ ÿ§ÿ£ÿ®ÿÿÿÿ¦ÿ¢ÿ ÿÿÿÿ¤ÿ¬ÿ¤ÿÿÿ¦ÿ£ÿ¦ÿÿÿÿ¡ÿ¤ÿÿÿÿÿ¥ÿ±ÿ¤ÿÿÿÿ¤ÿÿÿ ÿÿÿÿÿÿÿ¡ÿ¦ÿ¬ÿ§ÿ­ÿÿÿÿÿÿÿÿ¢ÿ¢ÿÿÿ¤ÿ£ÿÿÿÿÿÿÿÿ¥ÿ©ÿ«ÿÿÿÿÿ§ÿ°ÿ§ÿ¦ÿÿ¢ÿÿÿÿÿÿ¡ÿÿÿ£ÿÿÿ¤ÿ¤ÿÿÿÿÿ ÿ¥ÿÿ¡ÿÿÿ ÿ ÿÿ¦ÿ¥ÿÿ¡ÿ ÿÿ²ÿÿÿÿÿ©ÿ¦ÿÿÿÿÿÿÿÿÿÿÿÿÿÿÿÿÿÿÿÿÿÿ¡ÿÿÿÿÿÿ¢ÿÿ¡ÿÿÿ¢ÿ¡ÿÿ£ÿÿÿÿÿÿÿÿÿÿÿÿÿÿ¢ÿÿÿÿÿÿÿÿÿÿÿÿÿÿÿ¡ÿÿÿÿÿÿÿ¤ÿ£ÿÿ£ÿ¥ÿ¡ÿ ÿÿÿÿ£ÿªÿÿ¦ÿ£ÿÿÿÿÿ ÿ¢ÿ¨ÿ£ÿÿÿÿÿÿÿÿÿÿÿÿÿÿªÿÿÿ©ÿÿÿÿÿ¦ÿ¥ÿÿÿÿÿÿÿÿÿÿ¢ÿÿÿÿªÿ£ÿÿÿÿÿÿÿ£ÿÿÿÿÿÿÿÿÿÿÿÿÿÿÿÿÿÿÿÿÿ¥ÿÿÿÿÿ¤ÿ°ÿÿ¨ÿªÿ°ÿÿ§ÿ ÿÿÿ¢ÿ¦ÿ¨ÿÿÿÿÿªÿÿ£ÿ¦ÿÿÿ ÿÿÿÿ{ÿÿ­ÿ¢ÿÿÿ£ÿ¢ÿÿÿ¡ÿÿÿÿÿÿÿÿÿÿÿ¤ÿ£ÿÿ¥ÿÿÿ§ÿÿÿÿ©ÿ«ÿÿ¡ÿÿÿ¤ÿÿ ÿÿÿÿÿ£ÿÿÿÿ¤ÿÿÿÿÿÿ§ÿ§ÿ¡ÿÿ§ÿ©ÿ£ÿÿÿÿÿÿ®ÿÿÿÿ®ÿ¢ÿ§ÿ¡ÿÿÿÿÿÿÿÿÿ¨ÿ©ÿÿÿÿÿÿÿÿÿÿÿÿÿ~ÿÿ¢ÿÿÿÿÿÿÿÿÿÿÿÿ¡ÿ©ÿ§ÿÿÿÿÿÿÿÿÿÿ©ÿÿÿÿÿ ÿÿÿÿ¥ÿÿÿ ÿÿÿÿ ÿ¡ÿ ÿÿÿÿÿÿÿÿÿÿÿÿÿÿÿ¤ÿ¢ÿÿÿÿÿÿÿ ÿÿÿÿÿ¥ÿÿÿÿÿÿÿÿÿ¢ÿ¦ÿ¢ÿÿÿÿÿÿÿÿÿÿÿÿÿÿÿÿ¬ÿ«ÿÿÿÿÿÿ¢ÿÿ¤ÿ°ÿ¤ÿÿÿÿÿÿÿÿÿÿÿÿÿÿÿÿÿÿÿ¡ÿÿÿ¢ÿÿqÿoÿÿÿÿÿÿÿÿÿÿ­ÿÿÿÿÿÿÿÿÿ¥ÿ¡ÿÿÿÿÿ ÿ¡ÿÿÿÿÿÿÿÿ¡ÿªÿ¡ÿÿÿÿÿ¡ÿ«ÿ¥ÿ¡ÿ®ÿÿÿÿ¥ÿÿÿÿÿÿ¢ÿÿÿÿÿÿÿÿÿÿ¥ÿÿÿ~ÿÿ¢ÿÿÿÿÿ¯ÿ§ÿÿÿÿÿÿÿÿÿÿÿÿÿÿÿÿÿÿÿÿ¡ÿÿÿÿÿÿÿÿÿÿÿÿÿÿÿÿÿÿÿÿÿÿÿ¬ÿÿÿÿÿ¡ÿÿÿ±ÿÿÿÿÿÿÿÿ¬ÿ¥ÿÿÿÿ¥ÿÿÿÿÿÿ°ÿµÿ¢ÿÿÿÿÿÿÿÿÿÿÿ ÿÿÿÿÿÿÿÿÿÿ ÿ­ÿ¡ÿÿÿ¬ÿ¥ÿÿÿ¯ÿÿÿÿÿÿ°ÿÿ¢ÿÿÿÿÿ¦ÿ¨ÿ¥ÿÿ¡ÿ¨ÿ§ÿÿ§ÿ§ÿ ÿÿÿ¨ÿ§ÿÿÿ¤ÿ§ÿ¤ÿ¬ÿ¯ÿ¥ÿÿÿ£ÿÿÿ}ÿÿ ÿ£ÿÿ©ÿÿÿÿ·ÿÿ¤ÿÿÿÿÿ¥ÿ¡ÿ ÿÿÿ©ÿ¬ÿªÿ¨ÿ¢ÿ¡ÿ¥ÿ ÿ¡ÿÿÿÿÿ¥ÿ¦ÿÿÿÿÿ¨ÿ¯ÿ¥ÿ´ÿÿÿÿÿ¡ÿ©ÿÿ¢ÿÿÿÿ¤ÿÿÿÿÿ¦ÿÿ¡ÿ¸ÿÿÿÿÿÿÿÿÿÿ¨ÿÿÿÿÿ¡ÿÿÿ ÿÿÿ©ÿ¡ÿÿ¨ÿ ÿÿÿ~ÿ¦ÿÿÿÿÿ¢ÿÿÿÿÿ¦ÿÿÿÿÿÿ¦ÿ¢ÿ ÿÿÿÿÿÿÿÿÿÿÿ¤ÿ¥ÿÿÿÿ ÿ§ÿ£ÿªÿÿÿÿ§ÿÿ£ÿ¦ÿÿÿ¦ÿÿÿÿÿ¢ÿÿÿÿÿÿÿÿÿÿÿ©ÿ¢ÿÿÿÿÿÿÿÿÿ¦ÿ ÿÿ§ÿ ÿ|ÿªÿ­ÿ®ÿ§ÿ¨ÿ©ÿÿºÿ²ÿ¢ÿÿ¦ÿ¡ÿÿÿ­ÿÿÿÿÿÿÿÿ¬ÿ¡ÿÿÿÿÿ¢ÿÿ©ÿ«ÿ¡ÿ¨ÿÿ ÿ¥ÿ¡ÿÿ¥ÿÿÿÿÿ«ÿÿ¥ÿÿÿ«ÿ¡ÿÿ£ÿÿ ÿÿÿÿÿ ÿÿÿÿ¥ÿ¥ÿÿÿÿÿÿ·ÿÿÿ ÿÿ²ÿ«ÿ«ÿ¤ÿÿ¤ÿ¡ÿÿÿÿÿ¢ÿ¦ÿ§ÿ£ÿÿÿÿÿ¥ÿÿ§ÿ¸ÿÿÿ¡ÿÿÿÿÿ¥ÿÿÿÿÿ¤ÿÿÿÿÿÿ¡ÿ¡ÿ¡ÿ¡ÿ ÿÿÿÿÿÿ£ÿÿÿ¢ÿ¯ÿ¤ÿ¢ÿÿÿÿ´ÿ­ÿÿ¡ÿ¢ÿÿ ÿÿÿÿÿ£ÿ¤ÿ¤ÿ¤ÿ¥ÿ£ÿÿÿÿÿÿ¥ÿ¡ÿÿ¢ÿÿÿ¢ÿ¥ÿÿ£ÿÿÿ«ÿÿÿÿÿÿÿ©ÿÿÿÿÿ£ÿÿÿ¡ÿÿÿ£ÿÿÿ¨ÿÿ«ÿÿÿ¢ÿÿÿÿÿÿÿÿÿ£ÿ¡ÿÿÿ¤ÿ¢ÿ£ÿ¦ÿ ÿÿÿ¡ÿÿÿ°ÿÿÿÿÿÿÿÿÿtÿqÿvÿÿ«ÿÿÿÿÿÿ|ÿwÿÿÿÿyÿÿ¡ÿÿ ÿÿÿÿÿÿÿ}ÿÿÿÿ~ÿ|ÿzÿqÿpÿvÿ}ÿqÿgÿaÿxÿÿÿxÿ~ÿpÿ~ÿÿ¥ÿÿÿÿÿÿÿÿÿÿÿ¤ÿÿÿ}ÿ}ÿÿÿÿÿªÿÿÿÿÿÿÿÿÿÿÿÿÿ|ÿÿÿÿÿÿÿÿÿÿÿiÿÿÿÿÿÿÿÿÿÿÿÿÿÿÿÿÿ¨ÿÿÿÿÿÿÿÿÿÿ ÿ¶ÿ´ÿ¨ÿÿÿÿ¥ÿÿÿÿÿÿÿÿ¡ÿ¦ÿÿÿÿ£ÿ¦ÿ¥ÿ¥ÿ£ÿÿÿ¤ÿÿÿ¡ÿÿ¡ÿÿÿÿ¶ÿ¨ÿ¥ÿ§ÿ­ÿÿÿÿÿÿ¥ÿÿÿÿÿÿ¥ÿ¤ÿÿÿ¤ÿ~ÿÿÿÿÿ¢ÿ ÿ§ÿ§ÿÿ¢ÿ¤ÿÿÿÿÿÿÿÿsÿÿ¦ÿÿÿ¤ÿ¤ÿ¦ÿÿÿÿÿÿÿÿÿÿ ÿ¥ÿ¢ÿÿ©ÿÿÿ¦ÿÿtÿDÿÿÿ.ÿ]ÿÿxÿÿÿÿ¥ÿÿsÿ}ÿÿ}ÿsÿtÿtÿÿÿÿÿÿÿÿwÿzÿsÿZÿkÿfÿuÿmÿmÿeÿ^ÿkÿpÿyÿuÿiÿVÿnÿ[ÿÿeÿeÿaÿlÿkÿtÿxÿvÿxÿrÿxÿwÿgÿ\ÿgÿÿÿmÿpÿyÿÿ{ÿrÿ}ÿÿÿÿÿÿzÿÿÿxÿhÿÿÿÿÿÿÿÿÿÿ|ÿ~ÿwÿÿÿÿÿÿÿÿÿÿÿÿÿÿÿ¶ÿÿÿÿ¨ÿ¦ÿÿÿÿÿÿÿÿÿÿ£ÿÿÿ~ÿÿÿÿÿÿÿÿ|ÿÿÿÿÿÿÿÿÿÿÿÿÿÿÿÿÿÿÿÿÿÿÿÿÿÿÿÿÿÿÿÿÿÿ¡ÿÿÿÿÿÿÿÿLÿ$ÿLÿÿÿÿÿÿÿÿÿÿÿÿÿÿÿÿÿÿÿÿÿÿÿÿÿÿÿÿÿÿÿÿÿÿÿÿÿÿÿ¡ÿÿÿÿ£ÿÿÿÿÿÿÿ¤ÿÿÿÿÿ¤ÿÿÿÿÿÿdÿZÿÿ£ÿ£ÿ¡ÿÿÿ¡ÿ°ÿ¡ÿÿ©ÿ³ÿÿÿÿ©ÿ¤ÿÿÿÿÿÿÿÿ¤ÿ¤ÿ£ÿÿÿÿÿÿÿÿÿ ÿÿ ÿÿÿÿÿÿÿ ÿÿÿÿÿ£ÿÿÿÿÿÿÿÿÿÿ²ÿÿÿÿÿÿÿÿÿÿÿÿÿÿ ÿÿÿÿÿÿ¤ÿ²ÿ¡ÿ ÿ¦ÿÿÿÿÿ£ÿÿÿÿ ÿ«ÿÿ¡ÿ¦ÿ ÿÿÿ¤ÿ¡ÿÿ¤ÿÿÿÿÿÿÿÿÿ¦ÿ¡ÿÿ£ÿªÿ­ÿ¦ÿÿÿÿÿÿpÿvÿWÿxÿÿÿÿÿÿÿÿÿÿ¢ÿÿ ÿ¦ÿ¡ÿÿÿ£ÿ¢ÿ¨ÿ©ÿ¢ÿÿ¦ÿ¨ÿ¨ÿ¡ÿ£ÿ¬ÿÿÿÿÿÿ¤ÿÿÿÿ ÿÿÿ­ÿÿÿÿÿÿÿÿÿÿÿÿÿÿ­ÿ¨ÿÿ¥ÿ­ÿÿÿÿ¨ÿÿÿÿÿÿ£ÿÿÿÿÿÿÿ¤ÿ ÿÿÿÿ¤ÿÿ¤ÿ´ÿ§ÿÿ ÿ ÿÿÿÿ¬ÿÿÿ«ÿ¡ÿÿÿÿ®ÿÿÿÿÿÿ¥ÿ¢ÿÿÿ°ÿÿÿÿ§ÿ¥ÿÿÿÿÿÿ¤ÿ¤ÿÿÿÿÿÿÿÿÿ¦ÿ ÿÿ¢ÿ¨ÿ£ÿ«ÿ¯ÿ¥ÿ²ÿ·ÿ³ÿ¨ÿÿ¢ÿÿÿÿ¨ÿ¢ÿ©ÿ¯ÿªÿ¥ÿ¡ÿ¥ÿÿ¢ÿ ÿ ÿªÿ®ÿ¦ÿ¢ÿ¨ÿ¦ÿ£ÿ«ÿ¤ÿ¤ÿ®ÿ°ÿ¦ÿ£ÿ ÿÿÿÿÿ¢ÿªÿ¥ÿÿ§ÿÿ¨ÿ¡ÿ¥ÿ©ÿªÿ¤ÿÿ¡ÿ´ÿ±ÿ·ÿ¢ÿ®ÿ¦ÿ¦ÿªÿ¨ÿ¬ÿ¦ÿ¿ÿªÿ°ÿ¯ÿ§ÿ¬ÿ°ÿ¤ÿÿ­ÿºÿÿ§ÿ¦ÿ§ÿ¦ÿ¤ÿ¢ÿ¡ÿ§ÿÿ¦ÿ¤ÿ´ÿ´ÿ¥ÿ¤ÿ¯ÿ®ÿ¢ÿ­ÿ§ÿ ÿÿÿÿÿ¤ÿ¤ÿ¥ÿ±ÿ£ÿ¡ÿ¢ÿÿÿ¨ÿ¬ÿ¤ÿÿ¤ÿªÿÿ¤ÿÿ¯ÿ°ÿ¬ÿ©ÿ¢ÿ¡ÿªÿ«ÿ¢ÿ¤ÿªÿ ÿÿ¡ÿ¨ÿ­ÿ¯ÿ¥ÿ¡ÿ¡ÿ«ÿ¯ÿºÿ²ÿ§ÿ§ÿ£ÿÿ¦ÿ¨ÿÿ¾ÿ¦ÿÿÿÿ{ÿÿÿ§ÿ«ÿºÿÿÿÿÿÿÿ§ÿ¤ÿÿ¨ÿ¡ÿÿÿªÿªÿÿÿ ÿ®ÿ¤ÿ¬ÿ¤ÿÿ¡ÿ¢ÿ±ÿ­ÿ ÿÿÿ¢ÿ®ÿ¦ÿÿÿ¥ÿ°ÿ¢ÿ ÿ¡ÿÿ ÿ¤ÿÿÿÿÿ¡ÿ¡ÿ ÿ«ÿªÿ§ÿ§ÿ¡ÿªÿ¬ÿ§ÿ²ÿ²ÿµÿ¦ÿ ÿ¡ÿ«ÿ°ÿ¢ÿÿ ÿÿ¥ÿ®ÿ§ÿ³ÿ¤ÿ¥ÿ©ÿ¤ÿ§ÿ¦ÿÿ¤ÿ ÿ¦ÿªÿÿ²ÿ«ÿ¡ÿÿ¥ÿ«ÿÿÿÿÿ¡ÿ²ÿÿ¦ÿÿÿ¥ÿ§ÿÿÿÿ£ÿ°ÿÿ¢ÿ ÿÿªÿ¬ÿ¢ÿÿÿ¦ÿ ÿ ÿ¢ÿÿ¬ÿ¥ÿªÿ¡ÿ¦ÿ¦ÿ ÿ¨ÿ°ÿ©ÿ¤ÿ¥ÿ´ÿ«ÿÿ®ÿªÿ¥ÿÿÿ§ÿ®ÿ¤ÿ¦ÿ¢ÿ¤ÿ¡ÿ§ÿÿ¤ÿ¨ÿÿ¤ÿ¬ÿ«ÿ©ÿ§ÿ¯ÿªÿÿ¯ÿ¨ÿ®ÿ¬ÿ­ÿ ÿÿÿ§ÿ¬ÿÿ¤ÿ¨ÿ¥ÿÿ¡ÿÿ¬ÿªÿÿ¢ÿ¢ÿ ÿ£ÿ ÿÿÿ¡ÿ ÿÿ¡ÿ¦ÿÿ¬ÿÿÿÿ ÿ¡ÿÿÿ¤ÿ«ÿ ÿ¤ÿ©ÿÿ©ÿ¡ÿÿÿÿ£ÿÿÿÿÿÿ«ÿÿ±ÿ¨ÿ¤ÿÿÿ¡ÿ­ÿ±ÿªÿÿÿ¦ÿ¯ÿÿÿÿ¦ÿÿÿÿ¦ÿ°ÿªÿÿ¡ÿ¤ÿÿ¢ÿ¤ÿ¡ÿÿÿÿÿÿÿÿ¤ÿ¥ÿ¢ÿ¢ÿ¦ÿ¤ÿÿ§ÿ¥ÿ¢ÿÿ§ÿ ÿ¢ÿ¥ÿÿÿÿ£ÿ§ÿ¢ÿ§ÿ´ÿÿÿÿ½ÿÿÿ­ÿ¯ÿ½ÿ©ÿ¥ÿ­ÿÿÿÿ¡ÿÿ ÿ¢ÿÿ ÿ¯ÿ­ÿ©ÿÿÿÿ¥ÿÿÿ ÿ ÿ£ÿÿ¤ÿÿÿÿ£ÿ¤ÿ¶ÿ¦ÿÿÿÿ¢ÿÿÿÿÿÿÿ¦ÿµÿ¡ÿ¬ÿ¨ÿÿ¨ÿ§ÿÿ¨ÿ®ÿÿÿ£ÿÿÿ ÿ®ÿªÿÿÿ¢ÿ­ÿ¢ÿ´ÿÿÿÿªÿ¥ÿ¡ÿ¦ÿ¡ÿ¢ÿ«ÿ¦ÿÿÿÿ¢ÿ©ÿ¨ÿ§ÿÿÿªÿ®ÿÿÿªÿÿÿÿÿ¥ÿ­ÿ¡ÿ¤ÿ¥ÿ¥ÿÿ£ÿÿ¡ÿÿÿÿ£ÿÿ¡ÿÿÿ£ÿ¢ÿÿ¤ÿ¤ÿÿÿ¢ÿ£ÿÿÿªÿÿÿÿÿÿÿÿÿÿ ÿ¦ÿÿÿÿÿÿÿ¡ÿÿÿÿÿÿÿÿÿÿÿÿÿÿÿÿÿÿÿÿÿÿÿÿ¨ÿÿÿÿÿÿjÿÿÿÿÿÿÿÿÿÿÿÿÿÿÿÿÿÿÿÿÿÿÿÿÿÿ}ÿoÿzÿ{ÿvÿ}ÿÿÿ}ÿÿÿÿ¡ÿ©ÿÿÿÿÿÿ®ÿÿÿÿÿÿ ÿ¥ÿÿÿÿ¡ÿÿÿÿÿÿÿÿ¡ÿÿÿÿÿÿÿÿÿ¬ÿÿÿÿÿÿÿÿÿÿÿÿÿÿÿÿÿÿÿÿÿÿ¡ÿÿ¢ÿ¦ÿÿÿ¥ÿ¨ÿ¦ÿ ÿÿÿÿÿÿÿ¡ÿ¡ÿ¡ÿÿªÿÿ·ÿ®ÿÿÿÿyÿÿÿ¨ÿÿÿ¡ÿ¡ÿÿÿÿ¤ÿ¢ÿÿÿÿÿÿÿÿÿÿÿÿÿÿÿÿÿÿÿ«ÿªÿ¤ÿ¤ÿÿ¥ÿÿÿÿÿÿ¤ÿªÿ«ÿ¨ÿÿ¡ÿÿÿ°ÿ¬ÿ ÿªÿÿ§ÿ§ÿ§ÿÿÿ±ÿ§ÿ¬ÿ ÿ°ÿ©ÿ¡ÿÿÿÿÿ ÿÿÿ¢ÿÿÿÿÿÿÿ ÿÿÿ¡ÿÿÿ¦ÿÿ¢ÿ©ÿ¡ÿ¢ÿ ÿ¤ÿ¥ÿÿÿÿÿÿÿÿ¥ÿ¦ÿ¨ÿ´ÿ³ÿÿÿ¨ÿ ÿÿ¨ÿ¨ÿÿÿÿÿ¢ÿ¬ÿÿÿÿ­ÿÿÿÿ¡ÿ¥ÿÿÿÿ¦ÿ©ÿÿÿÿÿ¡ÿ¨ÿ¦ÿÿÿÿ¤ÿÿ¡ÿ¢ÿÿÿÿ¤ÿ¡ÿ¡ÿÿ¢ÿÿÿÿÿ­ÿ¨ÿ¨ÿÿÿÿÿÿÿÿÿÿ¡ÿÿÿ ÿ¬ÿ«ÿÿÿ ÿÿÿÿ³ÿÿÿÿ¡ÿÿ§ÿÿÿÿÿÿÿ¨ÿÿ¤ÿÿÿÿªÿÿÿÿÿÿÿ¤ÿÿÿÿÿÿÿÿÿÿÿ¤ÿÿ«ÿ ÿ¢ÿÿ¥ÿ£ÿÿ¡ÿ ÿ¢ÿÿÿÿ§ÿ°ÿ­ÿªÿ¢ÿ£ÿÿÿÿÿÿÿÿÿÿ¤ÿÿÿÿÿÿÿÿÿ¥ÿÿÿ}ÿÿÿ¤ÿÿÿ§ÿÿÿÿÿÿÿÿÿÿÿÿÿÿÿÿÿÿÿ¡ÿ ÿÿÿÿ¥ÿ¦ÿÿÿÿÿ§ÿ¡ÿ¢ÿÿ£ÿÿÿÿÿ¥ÿªÿÿ ÿÿÿÿÿÿÿÿ¬ÿÿÿÿ¤ÿ³ÿ£ÿÿÿÿ ÿ ÿÿÿÿ£ÿÿÿÿÿÿÿÿÿÿ ÿÿÿ¨ÿÿ¨ÿÿ~ÿ¡ÿÿÿ§ÿ¨ÿ­ÿ¥ÿÿ§ÿÿÿ¦ÿÿÿÿÿÿÿÿÿÿÿ£ÿÿÿÿÿÿÿÿÿÿÿÿÿÿÿÿÿÿ ÿÿÿÿ¬ÿÿÿÿÿ¦ÿ³ÿ©ÿ°ÿ¦ÿ·ÿ ÿÿ¥ÿÿÿ¢ÿÿÿÿÿÿÿ¢ÿÿÿ¤ÿÿÿÿÿÿÿÿªÿ±ÿ°ÿ°ÿ­ÿ¦ÿ¤ÿ ÿ®ÿÿÿÿÿÿÿÿ ÿÿ¤ÿÿÿÿ­ÿ¡ÿ¤ÿ¢ÿ­ÿÿÿÿÿªÿ¤ÿÿÿÿÿ´ÿÿÿÿ¢ÿÿ¥ÿÿÿªÿ¦ÿÿ©ÿÿÿÿ¡ÿ¢ÿÿÿ ÿ¥ÿÿÿÿ¢ÿ¦ÿÿ©ÿ¬ÿÿ¬ÿÿÿ ÿÿpÿÿÿÿxÿÿ¡ÿÿ¤ÿ±ÿÿ ÿÿÿÿÿÿÿÿÿÿ¦ÿÿÿÿÿÿÿÿÿÿ¢ÿ®ÿ¨ÿÿÿÿÿÿÿÿÿÿÿÿÿÿÿ£ÿÿÿÿÿÿ²ÿÿ¢ÿªÿÿÿªÿÿÿÿ©ÿ¨ÿ£ÿ¦ÿ£ÿÿ¨ÿÿÿÿ¦ÿÿÿÿÿÿÿÿ¦ÿ¢ÿÿÿÿÿÿÿÿ¤ÿ£ÿÿÿÿÿÿ£ÿÿ ÿÿÿ¤ÿ«ÿ¢ÿÿÿÿÿÿÿ~ÿÿÿÿÿÿ}ÿÿÿ¦ÿ¢ÿÿÿ¡ÿÿÿÿÿÿ´ÿ©ÿÿÿ¤ÿÿ¤ÿÿÿÿÿÿ¢ÿÿÿÿÿ¤ÿÿÿ¡ÿÿÿÿuÿ[ÿÿÿÿÿÿÿÿÿ¢ÿ¡ÿÿÿÿÿÿÿÿÿÿ§ÿÿªÿÿÿÿÿÿÿÿ¡ÿÿÿÿÿ¦ÿªÿ ÿÿÿ¢ÿ¤ÿ ÿ¡ÿÿÿÿÿÿ¤ÿÿÿÿÿÿÿ¤ÿ§ÿ¥ÿÿÿÿÿÿÿÿ ÿÿÿÿÿÿÿ¢ÿÿÿÿÿÿ¡ÿÿ ÿÿÿ¥ÿÿÿÿÿÿÿÿÿÿÿÿÿÿÿÿÿÿÿ¦ÿ¡ÿÿÿÿÿÿ¯ÿ¨ÿÿªÿÿÿÿÿ¡ÿÿ¤ÿÿ¢ÿÿ{ÿ¡ÿ©ÿ¬ÿÿÿÿÿ¨ÿÿÿÿÿÿ£ÿÿÿÿÿ¤ÿÿÿÿ¦ÿ¤ÿÿÿ©ÿÿÿÿÿÿÿÿÿ¥ÿÿ¡ÿÿÿÿÿÿÿ£ÿ¨ÿ®ÿ¨ÿ¡ÿ¡ÿ§ÿÿÿ ÿÿÿÿÿÿÿ°ÿ ÿ¡ÿÿÿÿÿÿÿÿÿ¢ÿ¦ÿ«ÿ¤ÿ¨ÿ ÿÿÿÿÿÿ¢ÿ§ÿÿÿ¦ÿÿÿÿ¥ÿÿÿÿÿÿ§ÿÿÿ£ÿÿÿÿÿÿÿÿÿiÿÿ¦ÿ°ÿÿÿ¤ÿ²ÿ²ÿ¯ÿ§ÿÿÿÿÿÿÿ ÿ§ÿ¡ÿ®ÿÿÿ¥ÿ¡ÿÿÿÿ¥ÿÿ¦ÿÿÿ ÿÿÿ¶ÿ¡ÿªÿ¤ÿÿÿÿÿ ÿ°ÿÿ¨ÿÿÿ ÿÿÿ¤ÿÿÿÿÿÿ¥ÿ±ÿÿÿÿÿÿÿÿÿÿÿ©ÿ¡ÿ¢ÿ­ÿ¨ÿ§ÿ¥ÿÿ¤ÿ¦ÿÿ«ÿÿÿÿ ÿÿÿÿÿ¢ÿ°ÿ¥ÿ¨ÿÿ ÿ ÿ¦ÿ±ÿ©ÿ®ÿ­ÿ¢ÿÿÿÿÿÿ¤ÿ¦ÿ¥ÿ°ÿÿ ÿÿÿÿ`ÿxÿÿ¢ÿ¢ÿ®ÿ¨ÿÿÿ²ÿ®ÿ¤ÿÿÿÿÿÿÿÿÿÿ¢ÿ¢ÿ£ÿÿÿÿÿÿÿÿÿÿÿ ÿÿ§ÿ¬ÿ©ÿÿÿÿÿÿÿÿÿ­ÿÿ¬ÿÿ¦ÿ©ÿ¡ÿ§ÿ¦ÿÿÿÿÿÿ¥ÿ¦ÿÿÿÿÿÿÿÿ«ÿ¨ÿÿÿ«ÿÿÿ¢ÿ¢ÿÿ¥ÿÿÿ¡ÿÿµÿÿ¨ÿÿÿ¢ÿÿ¢ÿ¨ÿÿ ÿ¢ÿÿÿÿÿÿ¡ÿÿÿÿÿÿ¢ÿ¨ÿ©ÿ¢ÿ®ÿÿÿ¡ÿÿ£ÿ§ÿÿÿÿÿÿ¯ÿ£ÿÿ¥ÿ´ÿ¯ÿ¥ÿÿÿÿÿÿ¢ÿÿ£ÿÿÿ®ÿÿ¨ÿ©ÿ©ÿ¬ÿ§ÿ¤ÿÿÿ°ÿÿ ÿÿÿ£ÿ¥ÿÿÿÿÿ¡ÿ ÿ¦ÿ¢ÿÿÿÿ¥ÿ£ÿÿÿ¤ÿÿ ÿÿÿÿ±ÿÿÿÿ¸ÿÿ°ÿÿÿ¦ÿ«ÿ¬ÿ¬ÿ¡ÿÿ¢ÿÿ¢ÿ ÿÿ¬ÿ®ÿÿÿÿÿ¢ÿ§ÿ¡ÿÿÿªÿ°ÿÿ~ÿÿÿ¡ÿÿ¢ÿ ÿÿÿÿÿÿÿªÿ¤ÿÿÿÿ¢ÿÿÿªÿ´ÿÿ¨ÿÿÿÿÿÿÿÿÿÿÿÿ§ÿ¯ÿ¤ÿÿ¥ÿ£ÿÿÿÿÿÿ¥ÿÿ¤ÿÿÿÿÿÿzÿpÿuÿÿ­ÿªÿÿÿÿÿÿÿtÿpÿÿÿpÿÿ®ÿÿÿ ÿÿÿ}ÿqÿtÿ|ÿÿÿ|ÿyÿwÿyÿuÿtÿyÿ{ÿsÿcÿxÿpÿÿbÿkÿÿÿÿtÿ~ÿÿÿÿÿÿÿ ÿ¤ÿ¤ÿÿÿÿÿÿÿÿÿÿÿ£ÿÿ¢ÿÿÿÿÿÿÿÿÿtÿyÿÿÿÿÿÿÿjÿÿÿÿÿwÿÿ£ÿÿÿ|ÿÿÿÿÿÿÿÿÿÿÿ¡ÿÿÿÿÿÿ ÿÿÿÿÿÿ§ÿ¦ÿ ÿÿÿÿÿ¤ÿ¤ÿ¥ÿÿ¤ÿÿÿ£ÿÿÿÿÿÿ¨ÿÿÿ¡ÿÿÿ¦ÿÿÿÿÿÿÿÿÿ²ÿÿÿÿÿ¢ÿ¢ÿÿÿÿÿÿ ÿ¤ÿ«ÿ¥ÿÿ ÿÿÿ¨ÿÿÿ©ÿ£ÿÿ ÿÿÿÿÿÿªÿÿÿ£ÿ¤ÿÿÿ¥ÿÿ¤ÿÿ ÿ¦ÿ¡ÿ¢ÿÿÿ ÿ ÿÿÿÿÿÿÿÿ¥ÿÿÿ®ÿÿÿÿÿZÿ2ÿ)ÿJÿqÿÿ~ÿÿÿÿvÿÿÿ|ÿzÿÿÿÿÿÿÿÿ©ÿÿÿÿÿvÿ|ÿrÿ^ÿqÿkÿhÿkÿpÿaÿTÿhÿzÿlÿoÿrÿÿfÿWÿcÿ{ÿwÿsÿdÿ`ÿkÿnÿÿÿÿÿtÿgÿhÿnÿÿÿyÿÿÿ{ÿÿÿ}ÿÿÿÿÿÿ}ÿÿÿvÿÿÿ}ÿyÿmÿxÿÿÿ{ÿÿÿxÿÿxÿÿÿsÿÿÿÿÿÿÿÿÿÿÿÿÿÿÿÿ}ÿÿÿÿ£ÿÿÿÿÿÿÿÿÿÿÿÿÿÿÿÿÿÿÿÿÿzÿÿÿÿÿÿ¨ÿ¨ÿÿÿÿÿÿÿÿÿÿÿÿÿÿÿÿÿÿÿÿ¡ÿ³ÿÿÿÿÿ¡ÿÿÿÿ#ÿ¯þÒþPÿÿ¦ÿÿÿ¡ÿÿÿÿÿÿÿÿÿÿÿÿÿÿ¤ÿÿ~ÿÿÿÿÿÿÿÿÿÿÿÿÿÿÿÿÿÿÿÿÿÿÿÿÿ¥ÿ¨ÿ¥ÿÿÿÿÿ ÿÿÿ¤ÿÿÿÿHÿ/ÿvÿÿÿÿÿÿÿÿÿÿÿÿÿÿÿÿ ÿÿÿÿÿÿÿÿÿ ÿ¨ÿ­ÿÿÿÿÿÿÿÿ¢ÿÿÿÿÿÿÿÿÿÿ¤ÿÿ¤ÿÿÿ¢ÿÿÿÿÿÿÿjÿ`ÿÿ§ÿ¤ÿÿÿÿÿÿ ÿÿÿ«ÿÿÿ¡ÿÿ¢ÿ¡ÿÿÿÿÿ£ÿÿ©ÿÿ¡ÿÿÿÿÿÿÿÿ¢ÿ³ÿÿ ÿ©ÿ°ÿªÿ¡ÿÿÿÿÿÿ©ÿÿÿ´ÿ±ÿÿÿÿÿÿ¡ÿ¯ÿÿÿÿÿÿÿwÿaÿaÿTÿÿÿÿ£ÿ¢ÿ¦ÿ£ÿÿÿÿÿÿÿÿÿÿ¥ÿÿÿÿÿ©ÿÿ¯ÿªÿ§ÿÿÿÿ¢ÿÿÿÿÿÿÿÿÿ¢ÿÿÿ¢ÿÿÿÿÿÿÿÿÿ¤ÿ¢ÿ§ÿÿ ÿ£ÿÿÿÿ ÿ¦ÿÿÿÿÿÿ¡ÿ¥ÿ¢ÿÿÿÿÿ¨ÿÿÿ©ÿ«ÿÿ¤ÿ¬ÿÿÿ¦ÿ°ÿ¡ÿÿ¢ÿ¡ÿÿ¢ÿ ÿ§ÿÿÿÿÿ¡ÿ¨ÿ¢ÿ»ÿ¨ÿÿÿÿ ÿ¢ÿÿÿ¢ÿ¥ÿ£ÿ¢ÿÿÿÿ¤ÿ©ÿÿ¢ÿÿ¥ÿ ÿÿÿÿÿÿ­ÿÿÿ³ÿ¤ÿÿ¦ÿ©ÿ¦ÿ±ÿ¯ÿ¦ÿªÿ¬ÿ¨ÿªÿ¯ÿ§ÿÿ¢ÿ£ÿÿÿ«ÿ¯ÿ¥ÿÿ ÿ­ÿ¢ÿ¥ÿ§ÿ¢ÿ¥ÿ¦ÿÿ¤ÿÿ´ÿ£ÿÿ©ÿ¬ÿ¤ÿ¢ÿ¤ÿ¦ÿ¸ÿ¡ÿÿ¡ÿ ÿ¡ÿ«ÿ¯ÿÿÿÿªÿ¬ÿÿªÿ³ÿ©ÿ¦ÿ¤ÿÿ¸ÿ³ÿÿ¢ÿ¦ÿ¤ÿ¤ÿ ÿ¤ÿ¦ÿ¬ÿ³ÿ¢ÿ¨ÿ®ÿ­ÿ¯ÿ®ÿÿ¬ÿ´ÿÿ¢ÿÿ¢ÿ²ÿ±ÿªÿ¢ÿ¦ÿÿ¢ÿ¦ÿ®ÿ±ÿ¨ÿ¤ÿ©ÿ¡ÿ¦ÿ£ÿÿ¢ÿÿÿ¡ÿ¢ÿ£ÿ®ÿ¯ÿ¨ÿÿÿ£ÿªÿ°ÿ°ÿ«ÿ¦ÿ¢ÿ³ÿ©ÿ³ÿ³ÿ¹ÿ°ÿ§ÿ¦ÿ¨ÿ¨ÿ©ÿ£ÿªÿ­ÿ¬ÿ¬ÿ¢ÿÿ¤ÿ§ÿªÿ¢ÿÿÿÿ«ÿ´ÿªÿªÿ«ÿ ÿÿ¨ÿÿ¦ÿÿ©ÿ²ÿ¢ÿÿÿdÿgÿÿÿ¡ÿ ÿÿ­ÿ£ÿ«ÿ®ÿ¤ÿ¤ÿ¡ÿ¥ÿ¡ÿ¬ÿ§ÿÿ ÿ ÿÿÿ£ÿ¦ÿ¦ÿ¥ÿ©ÿ¢ÿ¤ÿ·ÿ°ÿ¨ÿÿ ÿ§ÿ§ÿ»ÿ©ÿÿ»ÿ«ÿ¢ÿÿÿÿÿÿ¤ÿÿ¥ÿÿ£ÿÿÿ£ÿ¨ÿ¡ÿÿÿÿÿÿÿÿ¬ÿ¡ÿÿ ÿ¡ÿ¨ÿ®ÿ¬ÿªÿÿÿ®ÿ²ÿ°ÿ¨ÿ ÿÿ«ÿ­ÿ¡ÿ¨ÿ£ÿ²ÿ¯ÿ ÿÿÿ®ÿ¤ÿ ÿ§ÿ¬ÿ¬ÿ¤ÿÿÿ©ÿ¦ÿ¨ÿ£ÿ¦ÿÿÿ®ÿ®ÿÿ¢ÿÿÿÿÿ¥ÿ¬ÿ£ÿ¯ÿ³ÿ¤ÿÿÿ ÿÿ¥ÿ§ÿÿ¬ÿ¢ÿªÿ£ÿÿÿ£ÿµÿ´ÿÿ£ÿÿÿ¦ÿ³ÿ ÿÿÿÿÿÿ¤ÿ£ÿ¨ÿ¨ÿ§ÿÿ¢ÿÿ­ÿ®ÿ¤ÿ¨ÿ©ÿ¥ÿ¨ÿ ÿ°ÿ­ÿ®ÿ³ÿ³ÿ°ÿ¯ÿªÿ®ÿ¦ÿ¢ÿ°ÿ¶ÿ¦ÿ ÿ£ÿ¤ÿ¦ÿ§ÿ¨ÿÿ§ÿªÿ¨ÿ¥ÿ¦ÿ¬ÿ§ÿ ÿ£ÿÿ«ÿ²ÿÿ¤ÿ£ÿÿÿ¡ÿ ÿÿ¡ÿ§ÿ¤ÿ§ÿ ÿÿ¦ÿ§ÿ¢ÿ«ÿ¦ÿ¤ÿ¢ÿÿÿÿÿÿÿÿÿÿÿÿÿ ÿ¬ÿ­ÿ´ÿ²ÿªÿ¦ÿÿ¥ÿ¡ÿ ÿÿÿ¢ÿÿÿÿÿ§ÿªÿ ÿÿÿÿÿ§ÿ«ÿªÿÿ¨ÿ ÿ¡ÿÿÿÿÿ£ÿ§ÿ¬ÿÿÿ°ÿÿ£ÿ ÿÿÿ¡ÿÿÿÿ¡ÿ­ÿ·ÿ­ÿ¤ÿ«ÿÿµÿÿÿÿÿÿÿ¦ÿÿ¡ÿªÿ¡ÿÿ¡ÿ¡ÿÿ£ÿ¥ÿÿ©ÿ³ÿÿ­ÿ§ÿ¬ÿÿÿÿ§ÿ§ÿÿ¦ÿÿ¦ÿ£ÿ ÿÿ§ÿªÿÿ ÿ§ÿÿÿ¡ÿÿ¡ÿ ÿ ÿ¡ÿÿÿ«ÿÿ®ÿªÿÿ£ÿ­ÿ¨ÿ¤ÿÿÿÿ§ÿ£ÿÿ­ÿµÿÿ¢ÿÿÿÿÿ¤ÿÿÿ¤ÿ¥ÿ¥ÿ£ÿ¡ÿ¤ÿ¢ÿ¦ÿªÿÿÿÿÿ¢ÿ ÿÿ¥ÿÿÿÿÿÿÿÿ¨ÿ ÿÿÿ¨ÿÿÿ¥ÿÿÿ ÿÿ­ÿ¹ÿ£ÿÿÿÿÿ¢ÿÿÿÿÿÿ ÿÿÿ±ÿÿÿÿ¨ÿÿ¨ÿÿÿÿÿÿ ÿ¥ÿÿÿÿÿÿÿÿÿÿÿÿÿÿÿÿÿÿÿÿÿÿÿÿÿÿÿÿ~ÿÿÿÿÿÿÿÿÿÿÿÿÿÿÿÿÿÿÿÿÿÿÿÿÿÿÿÿÿÿÿÿÿÿxÿÿÿÿqÿtÿ{ÿ|ÿÿxÿzÿÿÿÿ ÿÿÿÿÿ¥ÿºÿÿÿ¡ÿÿÿÿ£ÿ¥ÿÿ¢ÿ§ÿ ÿ¡ÿ¥ÿ¡ÿÿÿÿÿÿ¦ÿÿÿÿÿÿÿÿÿ¤ÿÿ¥ÿµÿ«ÿÿÿÿÿÿÿÿÿÿ¢ÿÿÿ ÿÿÿ¤ÿ¢ÿÿÿÿ¤ÿ¨ÿ§ÿ­ÿ¬ÿ¦ÿÿÿÿÿÿÿÿÿÿÿÿÿÿ©ÿÿÿ¨ÿ ÿxÿ|ÿÿÿÿÿÿÿÿÿÿ¢ÿÿÿÿÿ§ÿ¥ÿÿÿÿÿÿÿÿÿÿÿÿÿÿÿÿÿÿÿ¨ÿ£ÿÿÿÿÿ¡ÿ¤ÿ¡ÿÿÿ¤ÿÿÿ¢ÿ£ÿ¡ÿÿÿ§ÿ§ÿ±ÿ ÿÿ¯ÿªÿ¨ÿÿÿ¢ÿ§ÿÿÿÿÿÿÿÿÿÿÿÿÿÿÿÿÿÿÿÿÿ ÿÿ©ÿÿ©ÿªÿ¥ÿ¤ÿ¬ÿ£ÿ¢ÿ ÿÿÿ ÿ£ÿ§ÿ©ÿÿ¥ÿµÿÿÿÿÿÿ¢ÿÿÿ¤ÿÿyÿÿ¨ÿÿÿÿ©ÿ ÿÿÿÿ¤ÿÿÿ ÿ¥ÿ£ÿÿÿÿÿÿ¢ÿ¥ÿÿÿ¡ÿ¥ÿÿÿÿÿÿÿÿÿÿ ÿ¡ÿÿÿÿÿÿÿÿÿÿÿÿÿÿÿÿÿÿÿÿ ÿ¤ÿÿ¡ÿÿÿ®ÿÿ¡ÿ ÿÿÿÿ ÿÿÿ¤ÿÿÿÿÿ¬ÿ¨ÿÿ¦ÿ¥ÿÿÿªÿÿÿ ÿÿÿ§ÿ®ÿ¢ÿÿÿÿ¡ÿÿÿÿÿÿ¡ÿÿÿÿÿ¥ÿÿ¥ÿÿÿÿÿ¢ÿÿÿÿ§ÿ©ÿ£ÿÿÿÿÿÿÿÿÿÿÿÿÿÿÿÿÿ¢ÿ ÿÿÿ¯ÿÿÿÿwÿÿÿÿÿÿ¢ÿÿÿÿÿÿ¥ÿªÿÿÿÿÿÿÿÿÿÿÿ¤ÿÿÿÿÿÿÿ¥ÿ ÿ¡ÿÿ£ÿ ÿ¦ÿÿÿÿ¡ÿÿÿ ÿÿ«ÿÿÿqÿÿ¡ÿÿÿÿ¤ÿÿÿ§ÿÿ§ÿÿÿÿÿÿÿÿÿÿ¦ÿ®ÿ¤ÿÿÿÿÿÿÿÿÿÿÿÿÿÿÿÿ¤ÿÿÿ¢ÿÿÿÿÿÿ³ÿÿ£ÿ¥ÿ©ÿ ÿÿÿÿÿÿÿÿÿÿÿÿÿ©ÿÿÿÿ£ÿÿÿÿÿÿÿÿÿÿÿÿÿ¨ÿÿÿÿÿ£ÿ£ÿÿ©ÿÿ¦ÿÿÿÿÿÿÿÿÿxÿÿ¢ÿÿÿÿÿÿÿÿÿÿÿÿ¤ÿ¦ÿ§ÿ¡ÿÿ£ÿÿÿ­ÿÿ¤ÿ£ÿ­ÿ ÿÿÿÿÿ¥ÿ ÿÿÿ}ÿ¤ÿÿÿÿÿ£ÿÿ¦ÿÿ¯ÿ¥ÿ¦ÿÿ©ÿ¯ÿ©ÿÿÿÿÿÿÿÿÿ¡ÿÿÿÿÿÿÿÿÿÿÿ¥ÿÿÿÿÿ­ÿ¦ÿ ÿÿÿÿÿ£ÿ¡ÿ ÿÿÿÿÿÿyÿ£ÿ¡ÿÿÿ¤ÿÿÿÿÿÿÿÿÿÿÿ§ÿ¨ÿ£ÿÿÿÿÿÿÿÿÿÿ£ÿÿÿ¥ÿÿÿÿÿÿÿÿÿÿ¡ÿÿÿ£ÿÿÿÿÿ¢ÿ±ÿ¡ÿÿÿÿÿÿ¬ÿÿÿ©ÿ©ÿÿ¡ÿ¡ÿ³ÿ¨ÿ¥ÿÿÿÿ¥ÿÿÿÿÿÿÿÿ£ÿÿÿÿÿÿÿÿ¤ÿ®ÿÿÿÿÿÿÿÿ¤ÿ§ÿÿÿ¥ÿÿÿ ÿ ÿÿ¤ÿÿÿÿÿ¦ÿÿ©ÿÿÿÿÿÿÿÿÿÿ¡ÿÿÿÿ¤ÿ«ÿÿÿ§ÿÿÿ¡ÿÿ¢ÿÿÿÿÿÿÿÿ¢ÿÿÿÿÿÿÿ^ÿZÿÿÿÿÿÿÿÿÿÿÿÿÿÿÿÿÿÿ ÿÿ®ÿ¤ÿ¦ÿ¥ÿÿÿÿÿÿ ÿ¦ÿÿÿÿÿÿ£ÿ¡ÿÿÿ¡ÿ¡ÿÿÿÿÿÿÿÿÿÿÿÿÿÿÿ©ÿ©ÿ ÿ¥ÿÿÿÿÿÿ¢ÿÿÿÿÿÿ¡ÿÿ®ÿÿÿÿÿÿÿÿÿ¦ÿÿÿÿ¦ÿ¢ÿÿÿÿÿ¤ÿÿÿÿÿÿÿÿÿÿÿÿ ÿÿÿ¨ÿ§ÿ ÿÿ ÿÿ ÿÿÿ£ÿÿÿ§ÿÿÿÿ£ÿ¡ÿ»ÿÁÿÿÿÿ¢ÿÿ§ÿ ÿÿÿÿÿÿÿ®ÿ ÿÿ§ÿ ÿÿÿÿÿÿÿÿÿÿÿÿÿÿÿÿÿÿÿÿÿÿ¢ÿ­ÿÿÿÿ©ÿ¦ÿ«ÿ ÿÿÿ¢ÿªÿÿ£ÿÿÿÿÿ¦ÿÿÿ¥ÿÿÿÿÿÿÿÿÿ£ÿ ÿÿ£ÿÿÿÿÿÿÿ¦ÿ¦ÿÿÿ¤ÿÿÿÿ¡ÿÿÿ¢ÿÿ§ÿ¤ÿÿÿ ÿÿÿ¡ÿÿÿ{ÿÿÿÿÿ®ÿÿÿÿ¤ÿ­ÿ¢ÿ¯ÿÿ¡ÿÿÿ£ÿÿÿÿÿÿ£ÿ¢ÿÿÿÿÿ«ÿÿÿÿ¡ÿÿÿÿÿ­ÿ´ÿÿÿ£ÿÿzÿÿ¦ÿÿ¢ÿ¡ÿÿÿ¡ÿÿÿÿªÿ¡ÿÿ¢ÿ ÿÿ£ÿ¥ÿÿ¡ÿ¥ÿÿÿÿÿÿÿ¥ÿ¥ÿÿÿÿ¥ÿÿ­ÿÿ¦ÿÿÿÿÿ¡ÿªÿÿÿÿÿÿÿ®ÿÿÿÿ§ÿ ÿÿ®ÿ¨ÿ¦ÿ¤ÿ±ÿµÿ¦ÿ ÿÿÿÿÿÿÿÿÿ±ÿ¡ÿcÿÿÿuÿÿÿÿ¬ÿÿÿÿªÿ¯ÿÿÿÿÿ©ÿ¡ÿÿÿ¦ÿ©ÿÿÿÿÿÿÿÿÿÿÿÿÿÿÿÿÿ¨ÿÿ ÿÿÿÿÿÿ¦ÿÿÿÿÿ®ÿ¯ÿÿÿÿÿ¬ÿÿÿÿÿÿ¬ÿ«ÿÿÿÿÿÿÿÿÿ¦ÿÿÿÿÿ¬ÿ¦ÿ¨ÿÿÿÿ¦ÿ­ÿ©ÿ¢ÿÿ£ÿÿ¤ÿªÿ¡ÿÿÿÿ ÿÿ£ÿÿÿ¡ÿÿÿÿÿÿ§ÿÿÿÿ©ÿÿÿÿÿÿÿ¼ÿÿÿÿ¯ÿÿÿªÿ£ÿ«ÿ¥ÿ®ÿ­ÿÿÿÿÿ¨ÿÿÿÿÿ©ÿÿÿ¢ÿÿÿ¡ÿ¥ÿÿÿ«ÿ¦ÿ ÿÿ¡ÿ¢ÿÿÿÿÿÿÿ¥ÿªÿÿÿÿÿ£ÿÿÿÿªÿÿÿÿ£ÿ¨ÿÿ¯ÿ«ÿ¤ÿµÿÿ¥ÿ­ÿ§ÿ°ÿ£ÿÿÿÿÿ¤ÿÿÿ«ÿ§ÿ ÿªÿ¢ÿÿ§ÿ¥ÿ¤ÿÿÿÿÿ¥ÿ©ÿÿÿÿ¨ÿÿÿÿÿÿÿÿÿÿÿzÿyÿ~ÿÿÿ§ÿÿÿ®ÿÿ¨ÿÿÿ}ÿÿÿÿÿÿÿÿÿÿ¡ÿÿÿÿ¡ÿ£ÿ ÿÿÿÿÿ¦ÿÿÿÿÿÿÿÿiÿ}ÿÿÿÿ ÿ¥ÿ¢ÿÿÿÿÿ|ÿlÿnÿiÿ}ÿ¢ÿ¤ÿ ÿÿÿÿÿÿgÿnÿÿÿwÿtÿ|ÿpÿxÿÿ}ÿwÿpÿhÿyÿÿwÿÿpÿiÿzÿÿÿÿÿÿÿÿ¥ÿÿÿÿÿ©ÿ£ÿÿÿÿÿÿÿÿ ÿ¬ÿ¥ÿ¢ÿÿÿÿÿÿÿÿÿÿ~ÿÿÿÿÿÿÿÿÿÿÿÿÿlÿÿÿÿ«ÿÿÿÿÿÿ¡ÿÿÿÿÿ ÿÿÿ¢ÿ£ÿÿ£ÿÿÿÿ¡ÿÿ¦ÿÿÿ ÿ¢ÿÿÿÿÿ¡ÿÿÿ¤ÿªÿÿÿÿÿÿÿÿÿÿ¡ÿÿÿÿ£ÿÿÿÿÿÿÿÿÿªÿ©ÿÿ§ÿÿ¸ÿ¤ÿÿÿÿ¤ÿÿÿÿ£ÿ¢ÿÿÿÿÿÿÿÿ¯ÿÿÿÿÿÿÿÿ§ÿ°ÿ§ÿ¨ÿ¢ÿ¡ÿÿ|ÿ¤ÿ¤ÿ¤ÿÿÿÿ¢ÿ±ÿ£ÿ¥ÿÿÿÿÿÿÿÿÿÿªÿ ÿÿ®ÿ¤ÿÿÿjÿQÿ>ÿFÿpÿÿÿzÿÿÿÿÿeÿÿÿpÿzÿÿÿÿ ÿ¢ÿÿÿÿÿÿÿwÿÿsÿpÿpÿbÿ`ÿmÿnÿ^ÿ\ÿtÿ~ÿrÿzÿÿoÿeÿqÿrÿsÿeÿpÿbÿrÿ}ÿyÿ}ÿ}ÿÿÿ[ÿcÿzÿtÿÿÿqÿsÿÿÿÿ}ÿ~ÿÿ~ÿ{ÿÿÿÿzÿÿÿÿÿxÿvÿuÿ}ÿÿÿ{ÿÿvÿvÿÿÿÿÿÿÿÿÿÿÿÿÿÿÿÿÿÿÿÿ¦ÿÿÿÿÿÿÿÿÿÿÿÿÿÿÿ|ÿÿÿÿÿÿÿÿÿÿÿÿ¡ÿÿ¢ÿÿÿÿÿÿÿÿÿ¦ÿ ÿÿÿÿÿÿ¥ÿÿ ÿ©ÿ¨ÿÿÿÿ ÿ¨ÿÿÿÿÿÿÿÿ|ÿþiþÿÿ ÿ¡ÿÿÿÿÿÿÿÿÿ¥ÿ£ÿÿÿÿÿÿÿÿÿÿÿÿÿÿÿÿÿÿÿÿÿÿ ÿÿÿÿÿÿ~ÿÿÿÿÿÿ~ÿÿÿÿÿÿÿ¢ÿÿÿÿÿÿlÿèþRÿÿÿÿÿÿÿÿÿÿªÿÿÿÿÿÿ£ÿ£ÿÿÿÿÿÿÿÿÿÿ¢ÿ¨ÿÿÿÿÿÿfÿJÿÿÿÿÿ¢ÿÿÿÿÿÿ¡ÿ£ÿ©ÿ¦ÿ¬ÿ ÿÿÿÿjÿDÿ*ÿ5ÿÿ¥ÿÿºÿÿÿÿÿÿÿÿÿ¯ÿÿ¨ÿ£ÿÿ¤ÿÿÿÿÿÿÿÿÿ«ÿÿÿÿÿÿÿÿ ÿ ÿ¥ÿÿÿ­ÿ·ÿ®ÿÿÿÿ ÿÿÿ ÿÿÿ ÿÿÿ£ÿÿ¡ÿ¤ÿÿÿ¡ÿÿÿÿÿÿ|ÿrÿuÿqÿÿÿ ÿ£ÿ£ÿÿÿÿÿÿ©ÿÿÿÿÿ¤ÿ£ÿÿÿÿÿ¬ÿÿ¦ÿÿÿÿ¢ÿÿÿÿÿ§ÿ£ÿÿÿÿÿÿÿÿÿÿ¦ÿ¢ÿÿÿÿ¡ÿ¤ÿÿÿÿ¢ÿÿ¢ÿ¥ÿ¦ÿ¤ÿ ÿ¤ÿÿ§ÿ ÿ¡ÿ¢ÿÿ¡ÿ£ÿÿÿÿÿ£ÿ¢ÿ¢ÿ£ÿ¡ÿ§ÿªÿÿÿÿÿ¡ÿÿÿÿÿÿ£ÿ®ÿÿÿÿÿ¤ÿ¤ÿÿÿÿÿÿ ÿÿ¨ÿ£ÿÿ¡ÿ©ÿÿ¢ÿ¥ÿ¢ÿ¡ÿÿÿ¡ÿÿ©ÿ¢ÿÿÿÿ¡ÿ ÿÿÿ«ÿÿÿ¬ÿÿÿ©ÿ²ÿ¥ÿ¼ÿÄÿ«ÿ¥ÿªÿ¥ÿÿÿÿÿ¦ÿ¦ÿ«ÿ¤ÿ£ÿ¨ÿ¥ÿ ÿ£ÿ¶ÿ¨ÿ§ÿ«ÿ¤ÿÿ¡ÿ¤ÿ ÿ£ÿÿ¯ÿ©ÿÿÿ ÿ¦ÿ¦ÿªÿ»ÿ¤ÿ£ÿ©ÿ­ÿ­ÿ®ÿ¯ÿ ÿÿÿÿÿÿ©ÿ³ÿ¬ÿÿÿÿ¤ÿ­ÿ¢ÿªÿ¬ÿ¢ÿÿÿÿ¥ÿÿ¥ÿÿÿ¢ÿ«ÿªÿ¨ÿ§ÿÿ¥ÿ¡ÿÿÿÿ©ÿªÿ«ÿ¤ÿ¨ÿ¤ÿ¤ÿ«ÿ«ÿ¢ÿ¥ÿ²ÿ®ÿ¤ÿÿ²ÿÿ§ÿ ÿ¢ÿªÿ¦ÿ¡ÿ®ÿ«ÿÿÿ ÿ¦ÿ°ÿ«ÿ«ÿ²ÿ¯ÿ¨ÿ§ÿÿ¸ÿ±ÿªÿ¤ÿÿ¡ÿ¦ÿ¤ÿ£ÿÿ¤ÿ¨ÿ§ÿªÿ¤ÿ¥ÿ®ÿ¯ÿ¨ÿ¥ÿ§ÿ§ÿÿ¡ÿ ÿ¢ÿ£ÿ¤ÿ§ÿ«ÿ¦ÿ©ÿ¬ÿÿÿ¦ÿ§ÿÿÿtÿMÿrÿÿÿªÿÿ ÿ©ÿ¤ÿÿÿÿ¤ÿÿÿ£ÿ ÿÿÿÿÿÿ¥ÿ¤ÿ¦ÿÿ­ÿ®ÿÿ¯ÿ¬ÿ¢ÿÿ¡ÿ©ÿªÿ¿ÿ¤ÿÿ£ÿ ÿÿÿ£ÿ©ÿ¢ÿÿ¡ÿ¥ÿ®ÿÿ³ÿÿÿ£ÿ ÿÿÿ£ÿ ÿÿÿÿÿ¡ÿÿÿÿÿÿ¥ÿ¦ÿ°ÿ§ÿÿ¢ÿ£ÿ²ÿ¤ÿÿÿ¤ÿ¥ÿ¤ÿ¥ÿ«ÿ«ÿ¯ÿºÿÿÿÿÿÿ¢ÿ¥ÿÿ¡ÿÿÿ¨ÿÿÿ«ÿ©ÿ¦ÿ§ÿ¬ÿ°ÿªÿ¨ÿÿÿ±ÿ´ÿÿ©ÿ¡ÿ¥ÿ¨ÿÿÿÿ¤ÿÿ¬ÿÿÿ¨ÿ¢ÿªÿ¨ÿÿÿ¥ÿ¶ÿ­ÿÿÿÿ¡ÿ ÿ¤ÿ ÿÿ¢ÿ¢ÿ¤ÿ©ÿ£ÿ¬ÿ¨ÿ¥ÿ§ÿ¢ÿÿÿ©ÿ°ÿ¤ÿ¡ÿ§ÿÿÿÿÿÿ£ÿµÿ¡ÿ®ÿ«ÿÿ­ÿ­ÿ¡ÿ§ÿ©ÿÿÿ®ÿÿ´ÿ§ÿ©ÿÿÿ­ÿ§ÿ¡ÿ¥ÿ©ÿ±ÿ£ÿ°ÿ£ÿ§ÿ¡ÿÿ¥ÿ¥ÿÿ«ÿ´ÿ²ÿ¦ÿÿ ÿÿ ÿÿÿÿ£ÿ ÿ¢ÿÿÿÿÿÿ£ÿ¦ÿÿªÿÿ¾ÿ®ÿ£ÿÿ³ÿ­ÿ§ÿ§ÿ¨ÿ¥ÿ¤ÿªÿÿ¦ÿÿ²ÿÿÿ¤ÿÿ¥ÿ¢ÿ¨ÿ¨ÿ¤ÿ¡ÿ¢ÿªÿ¡ÿÿ¢ÿÿ¶ÿ ÿ¬ÿ¯ÿÿÿ£ÿ¢ÿÿÿÿ¨ÿ¢ÿÿ§ÿÿ®ÿ ÿÿ ÿ©ÿ ÿÿ¡ÿ¤ÿÿ¡ÿ¥ÿ¦ÿÂÿ·ÿÿ«ÿÿÿ´ÿªÿÿÿÿ£ÿ¤ÿ¡ÿÿÿÿÿ¢ÿ¡ÿÿ³ÿ½ÿÿ¡ÿ£ÿ´ÿ«ÿ¨ÿªÿ¥ÿÿ ÿªÿÿÿ®ÿ½ÿ©ÿ¡ÿ°ÿÿÿ¨ÿ®ÿ¢ÿ§ÿ¨ÿ§ÿ¡ÿÿªÿÿÿÿÿ§ÿ¨ÿ¢ÿÿ¤ÿ£ÿ°ÿªÿ¨ÿ­ÿ©ÿ¨ÿµÿ¶ÿ£ÿÿÿ«ÿÿ¦ÿ¤ÿªÿ®ÿ«ÿ§ÿÿÿ¨ÿ¥ÿ£ÿ£ÿ ÿ¥ÿ¦ÿÿÿÿÿÿÿ¦ÿÿÿÿ¦ÿÿÿÿ¢ÿ£ÿ¤ÿ¥ÿÿÿ£ÿÿÿÿÿÿ¨ÿ¨ÿÿ ÿ¤ÿÿÿÿÿÿ¡ÿ¡ÿ©ÿ¨ÿ¡ÿ¤ÿ¢ÿÿÿÿ¬ÿÿÿÿÿÿ~ÿÿ¡ÿÿÿÿÿÿÿÿÿÿÿÿÿÿÿÿÿÿÿÿÿÿÿÿÿÿÿÿÿÿÿÿÿÿ}ÿ¥ÿÿÿÿ|ÿÿÿÿÿÿÿÿÿÿÿÿÿÿÿÿÿÿÿÿÿÿÿÿ~ÿÿÿÿÿÿÿÿÿÿÿÿÿÿÿ¢ÿÿÿÿÿÿÿÿÿ¡ÿ¦ÿÿÿÿÿÿ¢ÿÿÿÿÿÿ¡ÿÿÿÿÿ¤ÿÿÿÿ ÿÿÿ§ÿ¡ÿÿÿÿ«ÿ«ÿÿÿÿÿÿÿÿÿªÿ ÿÿÿÿÿÿÿÿÿÿÿ ÿ©ÿ¨ÿ ÿÿÿÿÿÿ¬ÿÿ¡ÿÿÿÿÿÿÿÿrÿÿ¢ÿ ÿÿ¬ÿÿ®ÿÿÿ¦ÿ¥ÿÿÿÿ§ÿ¦ÿÿÿÿ©ÿ§ÿÿÿÿÿÿÿyÿÿÿÿÿÿÿÿÿÿÿÿ¡ÿ¡ÿÿÿ ÿ¡ÿÿÿ§ÿªÿÿÿÿ¡ÿÿ£ÿ ÿ©ÿÿÿÿÿÿ¡ÿÿÿÿ¡ÿÿ¢ÿ¨ÿÿÿÿÿÿÿÿÿÿÿÿÿÿÿÿÿÿÿÿ¢ÿÿ ÿ¥ÿÿÿÿÿ¡ÿ¢ÿ¡ÿÿÿÿÿÿ¡ÿÿÿÿ ÿÿÿpÿÿ«ÿÿÿÿ¢ÿÿÿÿÿ¥ÿ­ÿ¢ÿ¢ÿ©ÿ ÿÿ¡ÿ¤ÿ§ÿ£ÿÿÿÿ ÿÿÿÿÿ¡ÿÿÿ¡ÿ¢ÿ¡ÿÿ¢ÿÿ ÿÿÿ¡ÿ¡ÿ¥ÿªÿÿ§ÿ§ÿ¡ÿ¢ÿ¦ÿ©ÿÿÿÿÿÿÿÿ©ÿ¬ÿ®ÿ¯ÿÿÿÿÿÿÿÿÿ¡ÿ¥ÿÿ¡ÿ¥ÿÿ°ÿÿÿÿÿ¤ÿÿÿÿÿ³ÿ°ÿ¤ÿ ÿ¢ÿÿÿÿÿÿÿÿÿ¨ÿ°ÿ¤ÿÿÿÿ¢ÿ¡ÿ©ÿ ÿ¢ÿÿÿÿÿÿÿ ÿÿ©ÿÿÿÿ¡ÿÿ¡ÿÿ¡ÿÿÿÿ¢ÿÿÿÿÿÿÿÿÿÿÿÿ¡ÿÿÿ ÿÿÿ ÿÿÿÿÿÿÿÿÿÿ¡ÿÿÿÿÿÿÿÿ¢ÿÿÿÿÿÿÿ£ÿÿÿÿÿÿÿÿ¡ÿ ÿÿÿÿÿ ÿÿ ÿ§ÿÿÿÿ¢ÿ¦ÿÿÿ¦ÿ·ÿÿÿÿÿÿÿ~ÿÿÿ ÿÿÿÿÿÿÿÿÿÿ ÿÿÿÿ¢ÿÿÿ§ÿÿÿÿ}ÿÿÿÿÿÿ¢ÿÿÿÿÿÿ¨ÿÿÿÿÿÿÿÿÿÿÿ¡ÿÿ¬ÿÿÿÿÿÿÿÿÿÿÿÿÿÿ¥ÿ ÿÿÿ¥ÿÿÿ ÿ§ÿÿÿÿÿÿÿÿÿÿÿÿÿ«ÿ¦ÿ©ÿ¢ÿ¨ÿÿÿÿÿÿÿÿÿÿ¦ÿÿÿÿÿÿ ÿÿÿ¥ÿ¤ÿÿÿÿÿÿÿÿÿÿ¥ÿ ÿÿÿ¡ÿ ÿÿÿÿÿÿ ÿ­ÿÿÿÿÿÿÿÿÿÿÿÿÿÿ¡ÿÿ©ÿ¢ÿ£ÿ¡ÿÿÿÿÿÿ¦ÿ¦ÿÿÿÿÿÿÿÿÿÿÿÿ¤ÿÿÿ¦ÿ©ÿÿÿÿÿÿÿÿÿÿ«ÿ¨ÿÿÿÿ§ÿÿÿÿ}ÿÿÿ|ÿÿ¬ÿ¯ÿ¢ÿÿÿÿ§ÿÿÿÿÿÿÿÿÿÿÿÿÿÿÿÿÿÿÿÿ¨ÿÿÿÿÿÿÿÿÿÿÿÿÿ£ÿÿÿÿÿ¡ÿ¢ÿ¢ÿÿÿÿÿÿ¥ÿÿÿ¤ÿ¡ÿ¦ÿ¤ÿÿ®ÿ§ÿÿÿÿÿ¥ÿÿÿÿÿÿÿÿÿÿÿÿÿÿÿÿÿ«ÿ ÿÿÿÿÿÿÿÿÿÿÿ ÿÿÿ¦ÿ£ÿ¦ÿ¨ÿÿÿÿÿÿÿ¡ÿÿÿ©ÿÿÿÿÿÿÿÿÿ¡ÿÿÿÿÿÿÿÿÿÿÿÿ¡ÿÿÿÿÿÿÿÿÿÿÿÿ~ÿhÿSÿbÿÿÿÿÿÿÿÿ­ÿ¢ÿÿ¦ÿÿÿ¨ÿÿÿ~ÿ§ÿÿÿ ÿÿÿÿÿÿÿÿ§ÿ£ÿÿÿÿÿÿ ÿ¥ÿÿÿ¤ÿÿÿÿÿ ÿÿÿÿÿÿÿÿÿÿÿ ÿÿÿ¤ÿÿÿÿÿÿ¦ÿÿ ÿÿÿÿÿªÿ¡ÿÿÿÿÿÿÿ¢ÿÿÿÿÿÿÿ¤ÿÿÿ¤ÿÿÿÿÿÿ¡ÿ¬ÿ¥ÿ¤ÿ£ÿÿÿzÿÿ­ÿÿÿÿÿÿÿÿ ÿÿÿÿÿÿwÿÿÿ¦ÿ¦ÿÿ ÿÿ¬ÿÿ±ÿÿuÿÿ ÿÿªÿÿÿ£ÿÿÿÿÿ¡ÿµÿ«ÿÿÿÿÿÿÿÿÿÿÿ£ÿ£ÿÿÿ¡ÿÿÿÿÿÿÿ¨ÿÿÿÿªÿÿ¨ÿÿÿ ÿÿ­ÿÿ­ÿ¢ÿ¦ÿ£ÿÿ¤ÿÿÿªÿÿÿÿÿ¥ÿÿÿÿÿÿÿ¢ÿÿ¨ÿ¨ÿÿÿ©ÿ¡ÿÿÿÿ¤ÿ¥ÿÿ ÿÿÿÿÿ¡ÿ®ÿ¤ÿÿ¢ÿ©ÿ ÿÿ«ÿÿÿÿ«ÿÿ ÿÿ£ÿ¢ÿÿÿÿÿÿÿ¢ÿ©ÿ§ÿ¡ÿ ÿÿÿÿÿÿÿÿÿÿÿÿÿ ÿ£ÿ£ÿ£ÿÿÿÿ¤ÿ¨ÿÿÿÿÿÿÿÿ³ÿÿÿÿÿÿÿ³ÿÿÿÿÿÿÿ¥ÿÿÿÿÿÿ¤ÿ¯ÿ¦ÿÿÿÿÿ¡ÿÿÿÿ£ÿÿÿÿÿ¡ÿÿÿÿ¢ÿ¦ÿ§ÿ ÿÿ£ÿÿ¡ÿ¡ÿ«ÿÿÿ¡ÿ ÿÿÿÿ¥ÿ¢ÿÿÿÿÿÿÿÿÿÿÿÿ¦ÿ ÿ¢ÿÿ#ÿoþÅþoÿÿÿÿ¤ÿÿÿÿ¤ÿÿÿÿÿÿ¨ÿ©ÿÿÿ ÿÿÿÿÿÿÿÿÿÿÿ ÿÿÿÿÿÿÿ¨ÿÿÿ¦ÿÿÿÿÿ¨ÿÿÿÿ¤ÿÿ¯ÿ¤ÿÿÿÿÿÿ£ÿÿÿ¥ÿÿÿÿÿÿ´ÿµÿ°ÿÿÿÿÿÿÿÿ§ÿ¥ÿÿÿ ÿÿÿ²ÿÿÿÿÿÿÿÿÿÿÿÿÿ¥ÿ¯ÿ§ÿÿ¦ÿÿÿÿÿÿ¤ÿ ÿÿÿ£ÿ ÿ¡ÿ¡ÿÿÿ¡ÿÿÿÿÿÿÿ¦ÿ«ÿ¥ÿÿ¯ÿ®ÿ¥ÿÿÿ¡ÿÿ¦ÿ¦ÿ£ÿÿÿÿÿÿÿÿÿÿÿÿÿÿµÿÿÿÿ¢ÿÿÿÿÿÿÿ¢ÿ¡ÿÿ ÿÿÿÿÿÿÿ¦ÿÿÿÿ¦ÿ ÿÿ§ÿ£ÿ§ÿ{ÿÿ§ÿÿ¥ÿ¨ÿ®ÿÿÿÿÿÿÿÿÿÿÿ¥ÿÿÿ ÿ¢ÿ ÿÿÿ¥ÿ«ÿÿ§ÿvÿÿ¡ÿ¦ÿ¢ÿ£ÿÿÿÿÿÿ¦ÿÿÿ ÿÿÿÿ¢ÿÿ´ÿÿ¹ÿÿÿÿÿÿÿÿÿÿÿÿÿÿÿÿÿÿÿÿ¤ÿ¤ÿÿÿÿÿ¡ÿÿÿÿÿÿÿnÿyÿÿÿÿÿÿ ÿ§ÿ¢ÿ£ÿ§ÿ¡ÿÿfÿ^ÿÿÿÿ§ÿÿ£ÿÿÿwÿÿlÿnÿÿÿuÿwÿ{ÿtÿzÿÿ~ÿyÿvÿuÿqÿkÿxÿÿÿÿqÿzÿÿ~ÿÿÿÿÿÿÿÿÿÿÿ ÿ£ÿÿÿÿÿÿÿÿ¢ÿ£ÿ©ÿÿÿÿÿÿÿÿÿÿÿÿÿÿÿÿÿÿÿÿuÿÿÿÿÿÿÿÿÿÿÿÿÿÿÿÿÿ§ÿÿÿÿÿ¥ÿÿ¢ÿÿ¢ÿÿ ÿ§ÿ¨ÿÿÿÿÿÿ ÿ£ÿ¢ÿ¡ÿÿzÿÿ¾ÿÿÿÿ ÿ®ÿÿÿ¢ÿ¨ÿ¨ÿÿÿÿ¤ÿ¥ÿÿÿÿÿÿÿ¤ÿ¢ÿ ÿÿ¢ÿÿÿÿÿÿ¬ÿ­ÿ©ÿÿÿ¤ÿÿ¦ÿÿÿ¢ÿ¤ÿÿÿÿÿÿÿÿÿÿÿ¥ÿªÿ¨ÿ£ÿ¬ÿ¥ÿÿÿ¢ÿÿÿÿÿ¥ÿÿÿÿ¥ÿÿÿÿÿÿÿÿÿÿ¡ÿ½ÿ°ÿªÿ¢ÿÿÿeÿUÿOÿ\ÿxÿ{ÿkÿ^ÿ]ÿÿÿwÿ|ÿyÿrÿiÿnÿÿÿÿÿÿÿÿÿÿÿÿÿqÿkÿqÿhÿ`ÿgÿgÿnÿiÿdÿpÿvÿkÿiÿmÿ`ÿXÿhÿ^ÿÿ{ÿ{ÿhÿdÿÿpÿ~ÿÿtÿkÿQÿgÿtÿgÿÿÿvÿgÿ|ÿÿÿvÿÿÿxÿxÿÿ|ÿÿyÿtÿÿ_ÿtÿÿsÿzÿrÿpÿÿÿ{ÿÿ}ÿÿÿÿÿÿÿÿÿÿÿ¡ÿ¢ÿÿÿÿÿÿÿÿ£ÿªÿÿÿÿÿÿÿÿÿÿÿÿÿÿÿÿÿÿÿÿÿÿÿÿÿÿÿÿÿ§ÿÿÿÿÿÿÿÿÿÿÿÿÿÿÿÿÿÿÿÿÿÿÿÿÿÿÿ¦ÿÿÿ©ÿÿzÿ«þÿ}ÿÿÿÿÿÿÿÿÿ¨ÿÿ¦ÿÿÿ ÿÿÿÿÿÿÿÿÿÿÿ~ÿÿÿÿÿ~ÿzÿÿÿÿ£ÿÿ¥ÿÿÿÿÿÿÿÿÿÿÿ¨ÿÿÿÿÿÿÿÿÿÿÿÿuÿ#ÿÿÿ ÿÿÿÿÿÿ¤ÿ¡ÿÿÿ~ÿÿÿÿÿ§ÿ­ÿ§ÿÿÿ ÿ¨ÿ¦ÿÿÿ ÿ¤ÿÿÿÿqÿ8ÿÿÿÿÿÿ§ÿÿÿÿ ÿÿÿÿÿ§ÿ©ÿ¡ÿÿÿdÿ7ÿüþèþÿjÿÿÿÿ³ÿ ÿÿÿÿÿ ÿÿÿ¨ÿÿ ÿÿ¥ÿÿ¡ÿ¢ÿÿÿÿ£ÿ´ÿ ÿÿÿÿÿ©ÿÿÿ¥ÿÿÿÿ£ÿ¤ÿ©ÿ¨ÿÿÿÿÿ¡ÿÿÿÿ¡ÿ­ÿ§ÿÿ ÿ§ÿ¥ÿ¢ÿÿ ÿÿÀÿÿÿÿÿÿÿÿÿÿÿ¢ÿ§ÿÿÿ ÿÿÿÿÿÿ¦ÿÿÿÿÿÿÿÿÿ ÿ£ÿ ÿ¥ÿÿÿÿÿÿ¦ÿªÿÿ¶ÿÿ¤ÿÿÿÿÿÿÿÿ ÿ¥ÿÿÿÿÿÿ¤ÿÿÿÿÿÿÿÿÿ ÿÿÿÿ¬ÿ¢ÿ­ÿ¢ÿÿÿ£ÿ¦ÿÿÿ£ÿ¦ÿ£ÿÿ¤ÿ£ÿÿÿÿÿ°ÿ¡ÿÿÿÿÿÿÿÿÿÿÿÿÿ¦ÿ®ÿ«ÿ¢ÿÿÿ¦ÿ¦ÿ©ÿ®ÿ¤ÿÿ¤ÿ©ÿÿ©ÿ¢ÿ¢ÿ¦ÿ¨ÿ¤ÿÿÿ ÿÿÿÿÿ¨ÿ ÿÿÿÿÿÿÿÿÿ¦ÿ¯ÿ¤ÿ±ÿ³ÿ¡ÿÿ°ÿµÿ­ÿµÿ¤ÿ¢ÿ¡ÿ³ÿ­ÿ ÿ ÿ©ÿ¬ÿ£ÿ¤ÿµÿ¥ÿÿ¤ÿ¨ÿ«ÿ¯ÿ´ÿ«ÿ§ÿ­ÿÿ¥ÿ¡ÿÿ¢ÿ«ÿ¤ÿ°ÿµÿ ÿ¤ÿ®ÿ¶ÿµÿ©ÿÿ¤ÿÿ£ÿ¶ÿªÿ´ÿ¯ÿ¥ÿ¨ÿÿÿÿ¡ÿ©ÿ£ÿ©ÿ©ÿ¡ÿ¡ÿ¢ÿ ÿÿÿÿÿ¦ÿ£ÿ¦ÿ²ÿ¥ÿÿÿ§ÿ¦ÿ¥ÿÿÿ ÿ ÿ®ÿ¥ÿ´ÿ°ÿ¦ÿ¡ÿÿ£ÿ¥ÿÿÿÿ°ÿÿ²ÿ©ÿ®ÿ©ÿ¡ÿÿÿ¤ÿ¡ÿÿ¦ÿ­ÿ¦ÿ£ÿÿÿ¦ÿ¬ÿ¿ÿ¯ÿÿ¯ÿ¨ÿ¢ÿ ÿÿ¥ÿªÿÿ£ÿÿ²ÿ¢ÿÿ¥ÿ¢ÿ£ÿ¥ÿÿÿ¨ÿÿ¢ÿÿÿÿÿÿ¡ÿ©ÿ³ÿÿ§ÿ¡ÿÿ©ÿ ÿÿÿÿ|ÿmÿ|ÿÿÿÿÿÿÿ«ÿµÿÿÿÿÿ§ÿÿ¥ÿ¢ÿÿÿ¢ÿÿÿÿÿ¢ÿµÿ¬ÿ¢ÿÿÿÿÿÿÿ®ÿ®ÿ ÿÿ§ÿ ÿ¢ÿÿÿ©ÿ¬ÿ¤ÿªÿ¤ÿ ÿ­ÿ°ÿÿ¥ÿ¦ÿÿ©ÿ¬ÿÿ¬ÿ°ÿ°ÿÿ¬ÿ©ÿÿÿ©ÿ©ÿ£ÿ¨ÿ¡ÿ¥ÿ®ÿÿÿÿÿÿÿÿÿ ÿ­ÿ±ÿªÿ ÿÿÿ­ÿ°ÿ£ÿ¤ÿªÿ®ÿ¯ÿÿ¬ÿÿÿÿÿ¤ÿ­ÿ¤ÿ ÿ¡ÿÿ¢ÿ»ÿ­ÿÿÿ¡ÿ ÿ¡ÿµÿ±ÿ©ÿ¦ÿ¢ÿ¥ÿ¥ÿ¡ÿ¤ÿ±ÿÿ¡ÿ¤ÿ ÿ«ÿ¥ÿÿÿÿ¥ÿ¡ÿ«ÿªÿ¥ÿÿ¬ÿ«ÿ ÿÿ¢ÿÿ ÿ°ÿ­ÿ«ÿ©ÿÿ«ÿ¥ÿÿÿÿ£ÿ¥ÿ¥ÿ¦ÿ¡ÿ­ÿ°ÿÿ£ÿ¦ÿÿ§ÿ³ÿ¦ÿ¬ÿ«ÿ¢ÿÿ¡ÿ«ÿ¡ÿ¤ÿ«ÿÿ«ÿ¥ÿÿÿ ÿ¢ÿ ÿ¡ÿ¢ÿ¤ÿ¶ÿ¦ÿ¤ÿªÿÿ¥ÿ¡ÿ¡ÿ¥ÿ ÿ£ÿ§ÿ©ÿ¨ÿÿ£ÿÿÿ£ÿÿ¢ÿ¥ÿ¤ÿÿÿ¡ÿ§ÿ¢ÿÿ­ÿ¼ÿ®ÿ»ÿÿ¢ÿ¡ÿ«ÿ¦ÿ¢ÿÿ¡ÿ«ÿ¦ÿÿÿ¤ÿ¢ÿÿÿÀÿÿ¡ÿªÿ¢ÿÿ£ÿ°ÿ©ÿÿÿÿÿ¡ÿ¨ÿ±ÿ¢ÿ¦ÿÿÿ¤ÿÿÿ¥ÿ§ÿ¢ÿÿÿ ÿ©ÿÿÿ¨ÿ¬ÿÿ¡ÿÿÿ¡ÿ«ÿ¦ÿÿ ÿ¡ÿÿÿ¯ÿ§ÿÿ«ÿÿÿÿ¢ÿÿ ÿ§ÿ¦ÿ ÿÿÿÿÿÿ¡ÿÿÿªÿ³ÿ ÿ¤ÿÿ¯ÿÿÿ¥ÿ¨ÿ«ÿÿÿ¬ÿ±ÿ²ÿÇÿ¬ÿ ÿ®ÿÿ£ÿ¬ÿ¯ÿ§ÿ¤ÿ¥ÿ¤ÿ ÿÿ¨ÿ¦ÿ£ÿÿ¥ÿ¥ÿÿ©ÿ ÿÿÿ¥ÿ°ÿªÿ£ÿ¡ÿ¡ÿ¢ÿ¨ÿ·ÿ±ÿ«ÿ¯ÿ¦ÿÿ¦ÿ®ÿ£ÿ£ÿÿÿÿÿ¤ÿ ÿÿÿÿ­ÿ¤ÿÿÿ¡ÿÿ¦ÿÿÿÿÿ°ÿ¤ÿÿÿÿÿÿÿÿÿÿ¢ÿÿÿÿ¤ÿ¥ÿÿÿÿ§ÿÿÿÿÿÿ«ÿ¤ÿ¥ÿÿÿÿ§ÿ«ÿÿÿÿ¡ÿÿÿÿÿÿÿÿÿÿÿÿÿÿÿÿÿÿÿÿÿÿÿÿÿÿvÿÿÿÿÿÿÿÿÿÿÿÿÿÿ~ÿÿÿÿnÿÿÿÿÿÿ~ÿÿÿÿÿÿÿÿÿÿÿÿÿÿÿyÿÿÿÿÿÿÿÿÿÿ{ÿÿÿÿÿÿÿÿÿÿÿ¢ÿÿÿÿÿÿÿÿÿ¥ÿÿÿÿÿÿÿÿÿÿÿÿ ÿÿÿÿÿ§ÿÿÿÿÿªÿ¦ÿÿÿÿÿ¥ÿ£ÿ ÿÿ¢ÿ¡ÿÿ¢ÿÿÿÿÿÿ¡ÿÿÿÿÿÿÿÿÿ ÿÿÿÿ£ÿ£ÿÿÿÿÿ§ÿ§ÿªÿ§ÿÿÿÿÿ«ÿ§ÿÿ©ÿ ÿ¦ÿÿ®ÿÿÿÿÿÿÿ¡ÿÿÿÿÿÿ¡ÿÿ ÿÿÿyÿqÿÿvÿÿÿÿÿÿÿÿÿÿÿÿÿÿÿÿ¦ÿ ÿÿÿÿ¤ÿ©ÿ ÿÿÿÿÿÿÿÿ ÿ¦ÿÿÿ«ÿÿ£ÿ¦ÿ ÿ¢ÿ¤ÿÿÿÿÿÿÿÿÿÿÿÿ¥ÿ®ÿ¤ÿÿÿÿÿÿ¨ÿ¢ÿ«ÿÿÿÿ ÿ¢ÿ¢ÿÿ¦ÿÿÿ¢ÿ¤ÿ¤ÿÿÿÿ¤ÿÿÿÿÿ®ÿ©ÿÿÿÿ¥ÿÿÿÿ£ÿÿÿ¤ÿÿ¨ÿ£ÿ¤ÿ¤ÿ£ÿ£ÿ£ÿ ÿ¦ÿ¬ÿ¡ÿÿÿÿÿÿ¤ÿ¤ÿ¥ÿÿÿÿÿ¡ÿÿ¤ÿ©ÿ¥ÿÿÿ§ÿ¢ÿ¡ÿ¦ÿÿÿ¢ÿ¨ÿ¢ÿ¡ÿÿÿ¥ÿ²ÿ¨ÿÿÿÿÿÿ©ÿ¦ÿÿÿÿÿÿÿÿÿ¡ÿÿ£ÿ¦ÿÿÿ¨ÿÿÿÿÿÿÿ¡ÿÿÿ¨ÿ«ÿÿÿÿÿÿÿ¡ÿ¢ÿÿÿ ÿÿ¢ÿÿ¡ÿÿ¡ÿÿ¬ÿ¬ÿÿÿ¥ÿÿ ÿÿÿÿ¥ÿÿÿÿÿÿÿÿÿÿ¢ÿ±ÿ¦ÿÿÿÿÿÿÿÿÿÿÿÿÿÿ¢ÿÿÿÿÿÿÿ§ÿÿÿÿ¨ÿ£ÿÿÿÿ¢ÿÿ ÿÿÿÿÿÿÿÿÿÿÿ ÿÿÿÿÿ ÿÿÿÿÿÿÿ¡ÿÿÿÿ ÿ¡ÿÿÿÿ£ÿÿÿÿÿÿÿÿÿ¢ÿµÿ¬ÿ§ÿ¸ÿÿ«ÿ¢ÿ¢ÿÿÿ~ÿÿ¡ÿ¨ÿ§ÿÿÿªÿ¢ÿÿÿÿÿÿÿÿÿÿÿ ÿ£ÿÿÿÿ®ÿ©ÿÿÿÿÿ°ÿ¦ÿÿÿvÿÿ©ÿÿÿÿÿ¦ÿÿÿÿÿÿÿÿÿÿÿÿ¤ÿ¡ÿÿÿÿÿÿÿ ÿÿÿÿÿ£ÿÿÿÿÿ ÿÿÿÿÿÿÿ©ÿ­ÿ³ÿ©ÿÿÿÿ~ÿÿÿÿÿªÿ¤ÿÿÿ ÿÿÿ~ÿÿÿÿÿÿ¡ÿÿ«ÿ±ÿÿÿÿÿ¤ÿ´ÿ¨ÿÿÿ£ÿ¤ÿÿÿÿ­ÿ£ÿÿÿÿ¢ÿÿ£ÿÿÿ ÿ~ÿÿ«ÿÿÿ®ÿ§ÿÿ¬ÿÿÿ°ÿ£ÿÿÿÿ¤ÿ§ÿ¥ÿ¢ÿÿÿ¡ÿ¢ÿÿÿÿÿÿÿÿÿÿ¥ÿ¤ÿÿÿÿÿÿÿÿÿ¢ÿ²ÿ¥ÿÿÿÿÿ£ÿÿÿÿhÿÿÿ¢ÿ£ÿ­ÿÿÿÿÿ¢ÿÿÿÿÿÿÿ§ÿÿÿÿÿÿÿÿÿÿÿÿÿ¥ÿÿÿÿÿÿÿÿ«ÿ­ÿÿÿÿÿÿÿÿÿÿÿÿÿ¢ÿÿÿ¥ÿ£ÿ£ÿÿÿÿ¤ÿ¬ÿÿ ÿ¥ÿÿÿÿÿÿÿÿÿÿÿÿ¦ÿÿÿÿÿ¡ÿÿÿÿÿÿÿ¡ÿÿÿÿÿÿÿÿÿÿÿ¦ÿÿÿ®ÿ ÿÿÿÿÿÿÿÿÿÿÿ©ÿÿÿÿÿ¢ÿÿÿ­ÿÿÿÿÿÿÿÿÿÿÿÿÿ ÿ¥ÿÿÿÿÿÿÿÿÿÿÿgÿRÿLÿoÿ£ÿÿÿÿÿ ÿÿ¤ÿ¤ÿÿÿÿ ÿÿÿÿÿ©ÿÿÿÿÿÿÿÿ£ÿÿÿ¥ÿÿ£ÿÿÿÿ¡ÿÿÿÿÿ ÿÿÿÿÿ¨ÿÿÿ¦ÿÿÿÿÿÿÿÿÿÿÿ¤ÿÿÿÿÿÿ¦ÿÿÿÿÿªÿÿ¯ÿ¨ÿÿÿÿÿÿÿÿÿÿÿÿÿÿÿÿÿ£ÿÿÿÿÿÿÿÿÿÿÿÿÿÿÿÿ£ÿÿÿÿ ÿ¦ÿ¦ÿ¤ÿ ÿÿ¡ÿÿÿ~ÿÿÿ§ÿ¤ÿ¤ÿÿ¡ÿÿÿ¡ÿ¨ÿÿÿ«ÿ©ÿÿÿÿÿÿÿÿÿ¢ÿ ÿÿÿÿÿ ÿ ÿÿÿÿ ÿÿÿ©ÿ¤ÿÿÿ§ÿÿÿÿ¤ÿÿÿ¦ÿ ÿÿÿÿ¡ÿ£ÿÿ¨ÿÿÂÿÿÿÿ ÿÿ¢ÿ¤ÿ®ÿ®ÿ°ÿÿÿ©ÿ»ÿ¯ÿÿÿÿÿÿ ÿÿÿ«ÿ§ÿÿÿ§ÿÿÿÿÿÿªÿ³ÿ£ÿ£ÿ£ÿÿÿÿªÿÿÿ ÿÿÿÿ«ÿ¡ÿÿÿÿÿÿÿÿ¡ÿ¢ÿÿÿÿÿÿÿ¦ÿ±ÿ¨ÿ¤ÿ¢ÿÿÿÿÿ£ÿ«ÿÿÿÿÿ¨ÿ¢ÿÿ¢ÿÿ©ÿÿ¤ÿÿÿÿÿ¨ÿ«ÿÿ£ÿ£ÿ¢ÿÿ¤ÿ¦ÿÿÿÿ£ÿÿÿÿÿÿÿ¡ÿ¤ÿ£ÿ ÿÿÿÿ®ÿ¥ÿÿÿÿÿÿÿÿÿ«ÿÿÿÿ¢ÿÿ¢ÿÿÿ ÿÿ§ÿÿÿÿÿÿ£ÿªÿ¦ÿÿÿ¦ÿ®ÿ±ÿ¦ÿÿ¢ÿ©ÿ¥ÿÿÿÿÿ¡ÿÿÿÿÿÿÿÿmÿÄþÍýÃþ{ÿ£ÿ ÿÿ²ÿÿÿ¦ÿÿÿÿ ÿÿÿÿ ÿÿÿÿÿÿÿmÿoÿÿÿ¡ÿÿÿ¢ÿÿÿÿÿÿÿÿÿÿÿÿÿ¢ÿÿ ÿ£ÿÿ ÿ¢ÿÿ°ÿ¯ÿÿÿÿÿÿÿÿÿÿÿÿÿÿ¦ÿ¦ÿ¢ÿÿÿ¢ÿ¦ÿ¥ÿ¤ÿÿ¡ÿÿÿÿÿÿÿÿ¯ÿÿÿÿÿÿÿÿ¢ÿÿÿÿÿÿ ÿ¦ÿ£ÿÿÿ¥ÿ¢ÿ ÿ¥ÿªÿ¡ÿÿÿ£ÿµÿÿ¦ÿ ÿ©ÿ£ÿÿÿ¡ÿ£ÿÿÿÿÿ²ÿ§ÿÿÿ®ÿ°ÿ¡ÿÿÿÿÿÿÿÿÿÿ¡ÿÿÿÿ¡ÿÿÿ¬ÿÿ¦ÿÿÿÿ¬ÿÿÿ¡ÿÿÿÿ¡ÿÿÿ§ÿÿÿ£ÿÿÿÿÿÿÿ¢ÿÿÿÿÿµÿÿÿÿÿÿÿ¤ÿ¢ÿÿÿ¯ÿ¨ÿÿÿ¢ÿÿÿ¡ÿÿÿÿÿÿÿÿÿ¦ÿ¤ÿÿÿÿÿÿÿÿÿÿ£ÿ£ÿ ÿÿ¢ÿ©ÿ¢ÿÿÿ¢ÿÿÿÿ¥ÿÿÿÿÿÿÿÿÿÿÿÿÿÿÿÿÿÿÿ£ÿ¡ÿÿ¤ÿ¤ÿÿ§ÿ«ÿÿÿÿÿ¢ÿÿÿÿÿÿÿÿÿÿÿÿÿÿÿÿ£ÿÿsÿcÿÿÿ ÿÿÿÿ©ÿzÿÿÿcÿvÿÿÿwÿÿrÿsÿ}ÿÿÿvÿwÿÿrÿiÿqÿÿÿ¦ÿÿÿÿÿ¤ÿªÿ°ÿÿÿÿÿÿ¡ÿ¡ÿ©ÿ¢ÿÿÿÿÿÿÿÿÿÿ¡ÿÿÿÿ ÿÿÿÿÿÿÿÿÿÿÿÿÿÿÿÿÿÿÿÿ¯ÿÿyÿ{ÿÿÿÿÿÿ£ÿ¥ÿÿÿÿÿÿÿÿÿ­ÿÿ¥ÿ§ÿÿ¨ÿ§ÿÿÿÿÿÿÿÿÿ¬ÿ­ÿªÿ¬ÿ¨ÿ¬ÿ©ÿ§ÿ«ÿ«ÿÿ°ÿ¡ÿ°ÿÿ¡ÿ¦ÿ®ÿ¡ÿ£ÿ¡ÿÿÿÿ¡ÿÿ¢ÿÿ£ÿ¤ÿÿ¦ÿ§ÿÿÿÿÿÿ¤ÿ¢ÿÿÿ¡ÿ§ÿ¯ÿ¨ÿÿÿÿ¦ÿÿÿÿÿÿÿÿÿÿ ÿ¤ÿ ÿÿªÿ®ÿ£ÿÿ¥ÿÿÿÿÿ°ÿÿÿ®ÿÿÿÿ¡ÿ§ÿ¯ÿ¡ÿÿÿÿÿµÿ ÿ¨ÿÿÿÿkÿUÿ_ÿiÿgÿ^ÿKÿJÿvÿÿÿÿÿtÿlÿkÿÿÿÿÿÿSÿPÿ|ÿÿÿÿÿÿÿxÿvÿzÿaÿ^ÿ`ÿpÿuÿaÿ^ÿaÿdÿkÿLÿKÿ_ÿaÿeÿlÿwÿbÿeÿ{ÿ~ÿxÿÿsÿfÿmÿhÿeÿcÿoÿ|ÿÿÿvÿvÿÿrÿnÿrÿpÿeÿnÿÿxÿzÿtÿuÿÿfÿÿfÿÿÿÿÿÿ|ÿyÿÿÿÿÿ{ÿÿÿÿÿÿÿÿÿÿÿÿÿÿ~ÿÿÿÿÿ{ÿÿÿÿÿÿÿÿÿÿÿÿÿÿÿÿÿÿÿÿÿÿÿÿÿ¤ÿÿÿÿ¢ÿÿÿÿÿÿÿÿÿÿÿÿÿÿÿÿÿÿÿÿÿÿÿÿÿÿ¡ÿÿ·ÿÿ²ÿÿÿÿÿÿÿÿ¡ÿÿÿÿÿ³ÿ¡ÿ§ÿÿÿ§ÿ«ÿ«ÿ£ÿÿÿÿÿÿÿÿzÿÿÿÿÿÿÿÿÿÿ¡ÿÿ¥ÿÿÿÿÿÿÿÿÿÿÿÿÿÿÿÿ¤ÿ¢ÿÿÿ ÿÿÿÿÿÿÿ¤ÿ ÿÿÿÿÿÿÿÿÿkÿxÿÿ¨ÿÿÿÿÿÿÿÿ¸ÿµÿ¦ÿ¥ÿÿ¡ÿÿÿ9ÿþþcÿ¥ÿªÿÿ«ÿ¸ÿÿ¨ÿ³ÿ°ÿ£ÿÿÿ ÿ¯ÿÿÿÿRÿÿÿÿ ÿ\ÿÿÿÿÿÿÿÿÿÿÿÿÿÿÿÿÿÿ¦ÿÿÿÿÿÿ¡ÿ¤ÿ±ÿÿÿÿÿÿÿ¢ÿÿÿÿÿÿ«ÿÿÿ¦ÿÿÿ¡ÿ ÿÿÿ£ÿ«ÿªÿ«ÿ£ÿÿÿ ÿ­ÿ­ÿÿÿÿ©ÿÿÿÿÿÿÿÿÿªÿÿÿÿÿÿÿÿ¡ÿ¢ÿ¥ÿÿÿÿÿÿÿÿÿÿÿÿ ÿ®ÿ¤ÿÿªÿ£ÿÿÿ¢ÿ¨ÿ¥ÿ©ÿ¢ÿÿÿÿÿÿÿÿ©ÿ®ÿÿÿÿÿÿ¡ÿ£ÿ ÿÿ¡ÿÿ¥ÿ©ÿ«ÿÿÿÿÿÿÿ¤ÿªÿ­ÿ«ÿÿ¦ÿ§ÿÿÿÿÿÿÿªÿ¦ÿÿÿÿÿ©ÿ´ÿÿÿÿÿÿÿÿÿÿÿÿ¢ÿ¦ÿÿÿÿÿÿÿÿ·ÿ¤ÿ¦ÿ¡ÿÿ¡ÿÿ®ÿÿ¥ÿ¢ÿ¨ÿ¨ÿ£ÿ¢ÿ¢ÿ¡ÿ¡ÿÿ­ÿ ÿÿ©ÿ¡ÿÿÿÿÿÿÿªÿ¢ÿÿ ÿ­ÿ¯ÿ³ÿ¹ÿ´ÿ¥ÿ¢ÿ­ÿ¡ÿ¤ÿ´ÿªÿ£ÿ¤ÿ§ÿ«ÿ­ÿªÿ©ÿÿÿÿÿ¦ÿ³ÿÿ«ÿ®ÿ§ÿ¢ÿÿ¢ÿ¤ÿ¥ÿ¢ÿ¡ÿ¦ÿ§ÿ¡ÿ¥ÿªÿ®ÿ±ÿ°ÿ¬ÿÿ®ÿµÿ£ÿÿÿÿ¥ÿ´ÿÿ©ÿ«ÿ¢ÿ£ÿÿ¢ÿ£ÿ¡ÿ©ÿ£ÿ®ÿ¦ÿ´ÿ³ÿ«ÿ§ÿ¢ÿÿ¥ÿ¨ÿÿÿÿ£ÿªÿÿÿ¤ÿ¡ÿ²ÿÿ¨ÿ·ÿ£ÿ ÿ¤ÿ¥ÿ§ÿ¬ÿ£ÿÿ©ÿÿ¡ÿ§ÿ¥ÿ­ÿªÿÿÿ¢ÿÿÿ¡ÿ®ÿ§ÿ§ÿ¢ÿÿ ÿ£ÿ§ÿÉÿ¼ÿ´ÿ¯ÿªÿ©ÿ®ÿ¯ÿªÿ£ÿ¡ÿÿºÿ§ÿ¢ÿ¢ÿ¡ÿ¡ÿ¢ÿÿÿÿ£ÿ£ÿÿÿÿÿÿ¡ÿ¯ÿ·ÿ¢ÿ£ÿÿÿ®ÿ©ÿÿÿÿsÿzÿÿÿÿ¢ÿ ÿÿÿ¦ÿ¯ÿ£ÿ¤ÿÿÿªÿÿ©ÿ¦ÿ¡ÿÿ¥ÿ¯ÿ¥ÿÿ¡ÿÿ¤ÿ¦ÿ±ÿ¬ÿ©ÿ¥ÿ¢ÿ£ÿÿ¤ÿ«ÿ¨ÿÿÿ«ÿ¬ÿ§ÿÿ¢ÿ­ÿ¬ÿ©ÿÿ§ÿ¹ÿ¤ÿ¤ÿ®ÿ¨ÿÿ£ÿ¨ÿÿ­ÿ£ÿ¡ÿ¢ÿ¢ÿ©ÿ¬ÿ¨ÿ¦ÿ¨ÿ©ÿ©ÿÿÿ£ÿÿ¨ÿ¥ÿÿ¤ÿ¤ÿ£ÿ¤ÿÿ¢ÿ¶ÿÿÿ£ÿÿ¢ÿ ÿ¥ÿ«ÿ°ÿ²ÿ«ÿÿ­ÿ¡ÿ¥ÿ¡ÿ¤ÿ¨ÿªÿ®ÿ¬ÿ©ÿ¦ÿÿ ÿÿÿÿÿÿ¦ÿ°ÿ«ÿ¢ÿ£ÿ¥ÿ£ÿ¤ÿ¦ÿªÿ¦ÿ§ÿ¢ÿ¦ÿÿ«ÿ«ÿ«ÿ²ÿ¨ÿ§ÿÿ±ÿ¤ÿÿÿ¸ÿµÿ¡ÿÿ£ÿ¤ÿ¥ÿ²ÿ®ÿÿ¤ÿÿ¬ÿ¦ÿÿ¡ÿ£ÿ§ÿ¥ÿÿÿ§ÿ¡ÿ¨ÿ«ÿÿ¨ÿÿ§ÿ¥ÿ¬ÿ°ÿ¤ÿÿÿ ÿ¬ÿ­ÿÿÿÿ£ÿ£ÿÿ¨ÿ°ÿ¨ÿ¤ÿ¨ÿ¡ÿ¢ÿ­ÿÿ¢ÿÿ¡ÿÿ«ÿ¦ÿ ÿ ÿ¡ÿÿÿÿÿ°ÿ¢ÿÿ¤ÿÿ£ÿÿ¥ÿ¥ÿ¦ÿ§ÿ§ÿ¦ÿ«ÿ²ÿÿÿ¨ÿÿ¥ÿÿ¿ÿ¤ÿ£ÿ¡ÿ§ÿ¨ÿ¥ÿ£ÿÿÿ¦ÿÿ ÿ±ÿÿ©ÿ¢ÿÿ¥ÿ¦ÿ¯ÿ³ÿ¬ÿ©ÿ§ÿ£ÿÿ°ÿ¢ÿÿ¥ÿÿÿÿÿÿÿ¡ÿ£ÿÿ ÿÿ ÿÿ£ÿÿÿÿ£ÿÿÿ ÿ¤ÿ£ÿÿÿ¨ÿ£ÿ£ÿÿÿ¡ÿÿÿ­ÿ«ÿ±ÿÿ ÿ¤ÿ§ÿ¦ÿÿÿ®ÿÿÿÿÿÿ§ÿ£ÿÿ©ÿ«ÿ¯ÿ¬ÿ«ÿ­ÿ£ÿÿ¨ÿ«ÿÿ¤ÿ³ÿ¥ÿ¨ÿ¯ÿ¤ÿ¦ÿ§ÿ¥ÿ£ÿ¥ÿ¤ÿ ÿ¤ÿ©ÿ¨ÿ¤ÿ ÿ¤ÿµÿ°ÿÿÿ¤ÿÿÿÿÿ¦ÿ­ÿ¥ÿÿ¡ÿ§ÿ±ÿ²ÿ¢ÿªÿ¬ÿ­ÿÿÿ¯ÿÿÿÿÿ£ÿÿÿÿÿ¡ÿÿ¤ÿÿÿÿ«ÿ£ÿ ÿÿÿÿ¦ÿÿÿ¢ÿ ÿÿ¡ÿ¢ÿ¢ÿÿ ÿ¥ÿ¥ÿÿÿÿÿÿÿÿÿÿÿÿÿÿÿÿÿÿ®ÿ«ÿ£ÿÿÿÿ¦ÿ¦ÿÿÿÿÿÿÿÿÿÿÿÿÿÿÿÿÿÿÿ|ÿÿÿÿÿÿÿÿÿÿÿÿÿÿÿÿÿÿÿÿÿxÿÿÿÿÿÿÿÿÿÿÿÿÿ£ÿÿÿÿÿÿÿÿÿ ÿÿ¬ÿÿÿÿpÿ|ÿÿÿÿtÿvÿÿ{ÿÿÿvÿÿÿÿÿÿÿÿÿÿÿÿ¢ÿÿ¡ÿÿÿÿÿÿÿÿÿÿÿ ÿ¦ÿÿÿÿÿÿÿ¨ÿ¢ÿÿ­ÿ©ÿÿÿ¥ÿ ÿÿ ÿ ÿ¦ÿ£ÿ ÿ¤ÿ¥ÿ¦ÿÿ¢ÿÿÿÿ¥ÿÿ©ÿÿ£ÿÿÿÿÿÿÿ©ÿ¨ÿ ÿÿ ÿªÿ£ÿÿÿÿÿÿ£ÿ¨ÿÿ°ÿ ÿÿ®ÿ¯ÿÿ©ÿÿÿ£ÿ´ÿ´ÿ²ÿÿÿÿ©ÿ¬ÿ¢ÿ¢ÿ¡ÿ¢ÿ£ÿÿÿÿÿÿÿ{ÿÿwÿÿÿÿÿÿÿÿÿÿÿÿÿ ÿ¡ÿÿÿÿÿÿ¡ÿÿÿÿÿÿÿ£ÿ£ÿÿÿÿ§ÿÿ«ÿÿÿ®ÿ¦ÿÿÿ­ÿ­ÿ¡ÿÿÿ¦ÿ¡ÿÿÿÿÿÿÿ¤ÿÿ£ÿÿÿÿÿÿ§ÿ¤ÿÿ£ÿÿ°ÿ¤ÿÿÿÿÿÿ¢ÿÿÿÿÿÿÿÿÿÿÿ¦ÿÿÿÿ§ÿ¯ÿÿ¦ÿ¤ÿ¥ÿÿÿ¶ÿ©ÿ§ÿÿÿÿÿ£ÿ£ÿ«ÿ«ÿ¥ÿÿÿÿÿÿÿÿÿÿÿÿÿÿÿ´ÿÿªÿÿÿÿ¡ÿÿ­ÿ¤ÿ¹ÿÿ«ÿÂÿµÿÿÿÿÿÿÿ£ÿ ÿÿÿÿÿ¦ÿÿÿ§ÿ¥ÿÿÿÿÿÿ£ÿ¤ÿ¥ÿÿÿ¢ÿÿÿÿÿÿÿÿ£ÿÿÿ¤ÿÿÿÿÿÿÿ¦ÿ¨ÿ ÿ£ÿ¥ÿÿÿÿÿÿÿÿÿÿÿÿ ÿÿÿÿÿÿÿÿÿ|ÿÿÿÿÿÿÿ§ÿ¬ÿ¦ÿ§ÿÿÿÿÿÿÿÿÿÿÿ¡ÿ©ÿÿyÿÿÿÿÿ¤ÿÿÿÿÿ£ÿÿÿ¡ÿÿÿÿÿÿÿÿvÿÿÿÿÿÿÿÿÿÿ¡ÿ¡ÿ¡ÿ¦ÿ ÿ ÿªÿ¤ÿÿÿÿÿ¡ÿÿ£ÿÿÿÿÿ¡ÿ¬ÿÿÿÿÿÿÿÿ±ÿ¬ÿÿ¡ÿ ÿÿÿÿÿÿÿ¢ÿÿÿ ÿ«ÿ ÿÿ¤ÿÿÿÿÿÿÿÿ¦ÿ¢ÿÿÿÿÿÿ¢ÿ¢ÿÿÿ ÿÿÿÿ¤ÿÿÿÿ¡ÿÿÿÿÿ ÿÿÿÿÿÿÿÿ©ÿÿÿÿÿÿÿÿÿÿÿ¡ÿÿÿÿÿÿÿ§ÿÿÿÿÿ¨ÿ¨ÿÿÿÿÿÿ¤ÿ®ÿ¨ÿÿ§ÿÿÿÿÿÿÿÿ ÿÿÿÿÿÿÿÿzÿÿÿÿÿÿÿÿ£ÿ¥ÿÿÿÿ¨ÿ­ÿ¶ÿ®ÿ¦ÿÿÿ¢ÿÿÿÿ¦ÿ¢ÿ§ÿÿÿÿÿÿ¤ÿÿÿÿÿªÿÿÿÿ¢ÿÿÿÿÿÿÿÿÿ¥ÿ¤ÿÿÿÿÿ«ÿÿÿÿÿÿÿÿÿÿÿÿÿÿÿÿÿ£ÿÿÿ ÿ«ÿªÿÿÿÿÿÿ©ÿÿ¢ÿ¤ÿÿÿ¢ÿ¢ÿÿ¡ÿÿÿÿ¨ÿÿÿÿ¦ÿÿÿ¢ÿ§ÿÿÿÿÿÿ§ÿÿÿÿÿÿÿÿÿÿÿÿÿÿÿÿ ÿÿ¢ÿÿÿ ÿÿÿÿÿÿÿÿÿÿÿ¨ÿÿ¡ÿ§ÿÿÿÿÿÿÿ£ÿÿ¤ÿÿÿÿÿÿÿÿÿÿ ÿ£ÿÿÿÿ¦ÿÿÿ§ÿ¡ÿÿÿ¥ÿ ÿÿÿÿÿÿÿÿÿÿ¦ÿªÿÿ®ÿÿÿ¤ÿÿÿÿ¢ÿÿÿÿÿÿÿÿÿÿÿÿ­ÿ ÿÿÿÿÿÿÿÿÿÿÿÿ¡ÿÿÿ¢ÿÿÿÿÿÿÿÿÿÿbÿPÿXÿÿÿÿÿ¥ÿÿ¦ÿÿÿ ÿ ÿÿÿÿÿ¡ÿÿÿÿÿÿÿ§ÿÿÿ¥ÿ¬ÿÿÿ£ÿÿ¢ÿ ÿÿÿ¥ÿÿÿ ÿ ÿÿÿÿÿÿÿÿÿÿÿÿ§ÿ ÿÿÿÿÿÿÿÿÿÿÿÿÿÿÿÿÿ§ÿ¤ÿÿÿ¯ÿÿ©ÿÿÿÿ£ÿÿÿÿ£ÿ§ÿ¤ÿÿÿÿÿÿÿÿÿÿÿÿÿÿÿÿÿÿÿÿÿÿÿÿÿÿ©ÿ­ÿ¥ÿÿÿÿ¡ÿÿÿªÿÿÿÿÿÿ½ÿ°ÿ°ÿÿÿÿ¥ÿÿ©ÿÿ¤ÿÿ¡ÿ«ÿÿÿÿÿÿÿÿÿ¦ÿ¦ÿÿÿÿÿÿÿÿ«ÿ¥ÿ ÿ¦ÿ²ÿ¨ÿ¤ÿ ÿÿ ÿÿÿÿÿÿÿÿÿ£ÿ­ÿÿ¬ÿÿÿ±ÿÿ¤ÿ£ÿÿ¦ÿÿÿ¢ÿ¬ÿ ÿ¬ÿ£ÿ¢ÿ£ÿÿÿ¡ÿÿÿÿ§ÿ¢ÿÿÿ£ÿÿÿÿ ÿÿÿªÿ¢ÿ§ÿ­ÿÿÿÿ¦ÿÿÿ§ÿÿÿ«ÿªÿÿÿÿ¤ÿÿÿÿÿ§ÿ§ÿÿÿÿÿÿÿ¥ÿ­ÿ¢ÿÿÿÿÿÿÿÿÿÿÿÿ¨ÿ²ÿÿyÿÿ¥ÿÿ ÿÿÿ¤ÿ¹ÿ ÿ­ÿÿ¦ÿÿÿÿªÿ ÿÿÿÿÿÿÿÿÿÿÿÿªÿ®ÿÿÿ¢ÿÿÿ ÿÿ ÿÿÿÿÿÿ¦ÿÿÿ£ÿÿÿÿÿ¢ÿÿÿ¤ÿÿ¬ÿÿÿ©ÿÿÿ¡ÿ¢ÿÿÿÿÿ°ÿ¨ÿÿÿ­ÿªÿ¯ÿ£ÿÿÿ¦ÿÿÿÿÿÿÿÿÿlÿ¸þmý²þsÿÿÿÿÿ}ÿÿ£ÿÇÿ¢ÿÿ£ÿÿÿ ÿ¢ÿÿÿÿÿÿÿiÿtÿÿÿ¤ÿÿÿÿÿÿÿÿÿÿÿÿÿÿÿÿÿÿÿÿÿÿÿÿ ÿ ÿÿÿÿÿÿÿÿ¢ÿ¨ÿ¨ÿÿÿÿÿÿÿÿ¢ÿ»ÿÿÿ§ÿ ÿÿÿÿ§ÿ¤ÿÿÿ¦ÿÿÿ ÿ¡ÿÿÿÿ£ÿÿÿ¢ÿÿÿÿÿÿÿÿÿ¡ÿ¢ÿÿÿ­ÿ£ÿÿÿÿÿÿ¨ÿ­ÿ¨ÿ ÿ¢ÿµÿ£ÿÿ¥ÿÿ¡ÿ¤ÿÿ²ÿÿÿÿÿ£ÿÿÿ§ÿ¢ÿ¢ÿ ÿ¤ÿ¡ÿ¡ÿÿÿÿÿ£ÿ¢ÿ§ÿ®ÿÿ©ÿ®ÿÿÿ¤ÿ¡ÿÿ¬ÿÿÿÿÿÿÿÿÿÿÿÿÿÿÿ¡ÿÿ¡ÿÿÿÿÿ½ÿÿ«ÿ¥ÿ¬ÿ²ÿ¦ÿ¬ÿ¬ÿÿÿÿ§ÿÿÿÿÿÿÿÿÿÿÿÿÿÿÿ¡ÿÿÿ ÿ¤ÿÿÿ¡ÿÿÿ¢ÿ¦ÿ¡ÿÿÿ¢ÿÿ¥ÿ¢ÿÿÿÿÿ¥ÿÿÿ¤ÿÿÿÿqÿÿÿÿÿÿÿ¤ÿÿ ÿÿÿÿ£ÿ ÿÿ¢ÿ¥ÿÿ¥ÿ©ÿÿÿÿÿÿÿÿÿ§ÿÿÿÿÿ£ÿ¦ÿ ÿÿÿÿÿÿÿ|ÿcÿÿÿÿ¯ÿ­ÿÿÿÿÿÿhÿmÿÿÿuÿÿlÿlÿzÿÿwÿgÿkÿxÿyÿzÿÿÿÿÿÿÿÿÿ£ÿ¤ÿ ÿÿÿÿÿÿÿ¡ÿÿ¡ÿÿÿÿÿsÿoÿÿ¢ÿÿÿÿÿÿ£ÿÿ¤ÿÿÿÿÿÿÿÿÿÿÿÿÿÿÿÿÿÿÿÿÿvÿÿÿÿÿÿÿÿÿÿÿÿÿÿÿÿ´ÿ¤ÿªÿªÿÿ§ÿÿÿÿ¢ÿÿÿÿÿ£ÿ¨ÿ¦ÿ¯ÿ¬ÿÿÿ¢ÿ§ÿÿ¨ÿºÿÿÿµÿ¢ÿÿÿÿÿÿÿÿÿ ÿ ÿÿÿÿ¦ÿ­ÿÿ£ÿ¯ÿ£ÿÿÿÿÿÿÿÿ¢ÿÿÿÿ¥ÿªÿªÿ ÿÿºÿ«ÿ°ÿ ÿ¤ÿ£ÿÿÿÿ«ÿ®ÿ§ÿ ÿ ÿ¬ÿÿ ÿÿÿ¢ÿ¤ÿÿ£ÿÿÿ®ÿ¡ÿÿÿÿÿÿÿ¥ÿ¡ÿ¥ÿÿ¬ÿ¦ÿÿÿÿ{ÿlÿ^ÿqÿqÿVÿFÿ<ÿGÿ}ÿÿÿÿÿpÿÿpÿÿÿ§ÿÿ3ÿ"ÿ_ÿÿÿÿÿÿÿÿÿÿÿbÿ[ÿfÿkÿpÿaÿ\ÿ`ÿjÿiÿIÿFÿXÿ]ÿxÿmÿpÿ`ÿWÿhÿTÿgÿÿwÿeÿhÿbÿcÿmÿxÿxÿwÿ{ÿzÿ}ÿxÿtÿkÿaÿ[ÿ_ÿpÿyÿwÿÿ|ÿlÿÿzÿpÿtÿxÿÿÿÿÿ}ÿpÿÿÿÿÿÿÿÿÿÿÿÿÿÿÿÿÿÿÿÿ§ÿªÿÿÿ|ÿÿÿÿÿÿÿÿÿÿÿÿÿ¤ÿÿÿÿÿÿÿÿÿÿÿÿ¡ÿÿ¤ÿÿÿÿÿÿÿÿÿÿÿÿÿÿÿÿ ÿÿÿÿÿÿÿÿÿÿÿÿÿÿÿÿ ÿ¥ÿÿÿÿ­ÿ¤ÿ¡ÿ©ÿÿÿÿÿ§ÿ£ÿ¦ÿÿÿÿÿ§ÿ¥ÿ ÿ¥ÿ¨ÿ°ÿÿÿyÿzÿÿÿÿÿÿÿÿÿÿ¤ÿÿÿÿÿÿÿÿÿÿÿÿÿ§ÿÿÿÿÿÿÿÿÿÿÿÿÿÿ£ÿ£ÿ§ÿÿÿÿÿÿÿÿÿ{ÿ\ÿÿÿ­ÿÿÿÿ£ÿ©ÿ¡ÿ¢ÿ¹ÿ§ÿ¡ÿ¨ÿÿÿÿÿKþþÑþÿµÿ¨ÿ³ÿ¦ÿ´ÿ¨ÿÿÿÿÿ¡ÿÿ£ÿ ÿÿÿDÿíþÿ6ÿdÿÿÿÿÿÿ©ÿÿ¨ÿÿÿÿ¡ÿÿÿÿÿÿ£ÿÿÿÿÿÿÿÿ¥ÿ¢ÿÿÿ£ÿÿ¡ÿÿÿ¤ÿÿÿÿ¨ÿÿÿ¦ÿ ÿ®ÿ ÿ£ÿ«ÿ¤ÿÿÿ¦ÿ§ÿ£ÿ°ÿ¤ÿÿ§ÿ«ÿÿÿÿÿnÿÿÿÿÿÿÿÿÿÿ¡ÿÿ{ÿxÿ|ÿÿÿÿÿÿÿÿÿ¢ÿÿÿÿÿÿÿÿÿ¦ÿ¦ÿÿÿ ÿÿ¢ÿ ÿÿ£ÿ¦ÿ¡ÿ ÿ¯ÿÿÿÿÿÿÿÿ®ÿ«ÿ£ÿÿÿ ÿÿÿÿ£ÿ ÿÿÿÿÿÿÿÿÿ¦ÿÿÿÿªÿ«ÿÿ¨ÿ£ÿÿ¡ÿÿÿ¡ÿÿ¡ÿ§ÿÿ¡ÿ­ÿ§ÿ³ÿÿÿºÿ¢ÿÿÿÿÿÿÿÿ¢ÿ©ÿ ÿ£ÿ¢ÿÿÿÿÿÿÿÿÿ¡ÿÿÿÿÿÿ¥ÿÿ ÿ¦ÿ¡ÿÿÿ£ÿ£ÿ§ÿÿÿ¨ÿ¥ÿÿÿÿÿÿÿÿ¡ÿ®ÿ¦ÿ¦ÿÿÿÿ¦ÿ©ÿ®ÿÿµÿ¤ÿ¯ÿ¯ÿ§ÿ¤ÿ¥ÿÿ¢ÿ³ÿ¤ÿÿ¦ÿ´ÿ³ÿ¨ÿ§ÿ«ÿÿ®ÿ¤ÿ¡ÿÿ¢ÿ¦ÿ¦ÿ¥ÿ¦ÿ¦ÿ¡ÿÿ¦ÿ«ÿ¬ÿªÿ«ÿµÿ°ÿÿªÿ¸ÿ°ÿ©ÿ¡ÿ ÿ¨ÿ©ÿÿ¨ÿ¶ÿ¥ÿ§ÿ¤ÿ§ÿ®ÿ§ÿ¨ÿ¬ÿªÿÿ«ÿ¤ÿÿ¥ÿ­ÿ¨ÿ¤ÿªÿ¢ÿÿÿ ÿ¦ÿ ÿÿ¤ÿ¡ÿ¬ÿ¡ÿ¨ÿ®ÿ¤ÿ«ÿ¦ÿÿ¥ÿ¯ÿ¯ÿ²ÿÿÿÿÿ ÿ§ÿ¬ÿÿÿ¥ÿÿÿÿ ÿÿ£ÿ¦ÿÿ ÿ¥ÿ®ÿ³ÿ§ÿ©ÿ¥ÿ®ÿ¶ÿ¯ÿ¥ÿªÿ¯ÿÿ¨ÿµÿªÿ¦ÿ£ÿ¥ÿ«ÿ¥ÿÿÿÿÿ«ÿ£ÿÿ¡ÿ£ÿÿÿ¯ÿ¯ÿ©ÿ ÿ ÿÿ£ÿ¨ÿ¯ÿ±ÿ¤ÿÿfÿ§ÿ£ÿ¦ÿ¤ÿÿ¬ÿ¹ÿ²ÿ§ÿ©ÿ±ÿ£ÿ§ÿ°ÿ¢ÿ¥ÿ§ÿ©ÿ¢ÿ£ÿ±ÿ¨ÿ¬ÿ±ÿ«ÿÿÿÿ ÿÿÿ ÿ®ÿÿÿ£ÿ­ÿ§ÿ ÿ¨ÿ¡ÿ¤ÿ©ÿ¤ÿ®ÿ¬ÿÿÿÿÿ§ÿ©ÿ¥ÿ«ÿµÿ°ÿ¡ÿ¤ÿ±ÿ¨ÿÿ¡ÿÿ¥ÿ®ÿ¨ÿ£ÿ¦ÿ©ÿ ÿÿÿ ÿ£ÿ£ÿÿÿ­ÿ±ÿ¥ÿ¡ÿÿ¡ÿ¡ÿ£ÿ¡ÿÿ¥ÿ¥ÿ¦ÿ¥ÿ¢ÿ£ÿ©ÿÿÿÿÿ²ÿ§ÿ¢ÿ©ÿ´ÿºÿ·ÿªÿ¥ÿ¦ÿÿ©ÿ±ÿ«ÿ¡ÿ¬ÿ­ÿªÿ§ÿ£ÿ£ÿ¤ÿÿ ÿ³ÿ§ÿ¡ÿ©ÿ£ÿ¦ÿÿÿ¥ÿ¤ÿÿÿ«ÿÿÿ ÿ¤ÿ¥ÿ±ÿ­ÿ©ÿÿ¢ÿ­ÿ¨ÿ§ÿ£ÿÿÿÿ ÿÿ¥ÿÿ¤ÿ´ÿ©ÿÿÿÿÿÿ«ÿÿ¢ÿ£ÿ©ÿ ÿ¤ÿ£ÿ¢ÿ¡ÿÿ ÿ¦ÿ¯ÿÿ ÿ§ÿ©ÿ¦ÿÿ°ÿªÿÿ ÿ©ÿ¦ÿ¡ÿÿÿÿ£ÿÿ¡ÿ±ÿ«ÿ¥ÿ¤ÿ ÿÿÿÿ ÿ®ÿ¡ÿÿ¢ÿ¢ÿ£ÿÿÿÿ ÿ§ÿ©ÿ±ÿ¦ÿ¥ÿ¤ÿÿÿ°ÿ¢ÿ¡ÿ³ÿ¨ÿ«ÿ¦ÿ¤ÿ¡ÿÿ¤ÿÿÿÿÿ¢ÿ§ÿ£ÿ¶ÿ ÿÿ¦ÿ¬ÿ¥ÿÿÿÿ¥ÿ£ÿ­ÿ£ÿ¢ÿ§ÿ¤ÿ¡ÿÿÿÿÿÿ¡ÿ¢ÿÿÿÿÿ¦ÿ®ÿÿÿ­ÿ³ÿ«ÿÿ¡ÿ©ÿ§ÿÿÿ¤ÿ¡ÿ«ÿ¤ÿµÿ ÿ¦ÿÿ©ÿ²ÿ²ÿ¡ÿÿ ÿ§ÿªÿÿÿ¨ÿ¢ÿÿÿ¦ÿÿÿªÿ¥ÿ«ÿÿ¤ÿ©ÿ¡ÿ§ÿ­ÿ¤ÿ¦ÿªÿ¡ÿµÿ°ÿÿÿ©ÿÿªÿ ÿÿ¢ÿ¡ÿÿÿ£ÿ£ÿ¢ÿ¨ÿÿÿ¬ÿÿÿ¦ÿÿÿÿªÿ§ÿ£ÿÿÿÿ¤ÿ®ÿÿÿ¤ÿ¯ÿÿÿ¬ÿ§ÿ¬ÿÿÿ¡ÿ©ÿ¬ÿ¢ÿ¡ÿ§ÿªÿ±ÿ£ÿÿÿ§ÿÿÿyÿ£ÿ¦ÿ¦ÿ¦ÿ©ÿ³ÿªÿ¦ÿ ÿÿ¤ÿªÿ­ÿ§ÿ¡ÿÿÿÿÿÿÿÿÿÿÿÿÿÿÿÿÿÿ§ÿ¦ÿÿÿÿÿÿÿÿÿÿÿÿÿÿÿÿÿÿÿÿÿÿÿÿÿÿÿÿÿÿÿÿÿÿÿÿÿÿÿÿÿÿ~ÿ{ÿÿÿÿÿÿÿÿÿÿÿÿÿÿÿÿÿÿÿÿÿÿÿÿÿÿÿÿÿ£ÿÿÿÿÿÿÿÿÿ}ÿÿÿÿÿ~ÿÿÿ|ÿÿ|ÿ~ÿÿÿÿ¥ÿÿ ÿÿÿ©ÿÿÿÿÿÿÿÿÿÿÿÿ¡ÿÿ ÿÿÿÿ®ÿÿÿ±ÿ¬ÿÿÿÿ¨ÿÿ¡ÿÿÿ¬ÿ§ÿ¢ÿ¨ÿ¨ÿ¬ÿ©ÿÿÿÿÿ ÿ¬ÿÿÿ¡ÿÿÿÿÿÿÿ¦ÿªÿ©ÿÿÿ¬ÿ¯ÿ¬ÿÿÿÿÿÿÿÿ¬ÿ³ÿÿÿÿÿÿÿÿ¤ÿ¶ÿ¬ÿ´ÿ¦ÿÿ¡ÿ­ÿ«ÿÿÿÿ¤ÿ ÿÿÿÿÿxÿÿÿÿÿÿÿÿ{ÿÿÿÿÿ¦ÿ¢ÿÿ¡ÿ¥ÿÿÿÿÿ®ÿ­ÿ§ÿÿÿÿ¤ÿ¡ÿ©ÿ¶ÿ£ÿÿ¤ÿÿ·ÿ ÿÿ ÿ§ÿ©ÿ ÿÿÿ£ÿÿÿÿ¤ÿ§ÿ¡ÿ£ÿÿÿÿÿÿÿÿÿ©ÿÿ¡ÿÿÿ¦ÿÿ§ÿÿÿÿÿÿÿÿÿÿÿ¢ÿÿÿÿÿÿÿÿÿ¤ÿ©ÿÿÿÿÿÿÿ®ÿÿÿÿÿªÿ´ÿµÿ¡ÿÿÿÿ ÿ¥ÿ©ÿ¦ÿÿÿÿÿÿÿÿÿÿÿÿÿÿ£ÿªÿ¥ÿÿÿÿÿÿ~ÿ¨ÿ·ÿÿ¡ÿÿÿÿªÿÿÿÿ¡ÿÿÿ«ÿ²ÿ¥ÿÿÿÿÿ ÿÿ¦ÿÿÿÿyÿÿÿÿ¡ÿ¢ÿÿ§ÿµÿÿÿÿ ÿ¥ÿÿÿÿÿÿ¤ÿ¤ÿÿÿÿ£ÿÿÿ¢ÿ ÿÿ ÿÿÿ¦ÿ¬ÿÿÿÿÿ¢ÿÿÿÿµÿ¡ÿÿÿÿÿ¡ÿÿÿ¤ÿ¢ÿÿÿ¶ÿ«ÿÿ¤ÿÿÿ¨ÿÿÿÿÿÿÿÿÿÿÿ®ÿÿÿÿÿÿÿÿÿÿÿÿÿÿÿ£ÿÿÿÿÿÿÿÿyÿyÿÿÿÿÿÿÿÿÿ¡ÿ¤ÿÿÿÿÿ¥ÿÿÿÿ¥ÿ«ÿ¥ÿ ÿÿÿÿ¥ÿÿ¡ÿ°ÿÿ§ÿ«ÿÿÿÿ­ÿÿÿÿÿÿÿÿÿÿÿ©ÿ¡ÿÿÿ£ÿ¨ÿªÿ¢ÿ¡ÿÿÿÿÿÿÿÿ¤ÿ¢ÿÿ§ÿÿÿÿÿÿÿÿ¯ÿÿÿÿÿÿÿ¤ÿ£ÿÿÿÿÿÿÿÿÿÿÿ¢ÿ¥ÿÿÿÿÿÿÿÿÿ«ÿ­ÿÿÿÿÿÿÿÿÿÿ ÿ¢ÿÿ¢ÿÿÿÿªÿ¢ÿÿÿ¤ÿ¨ÿ ÿ¢ÿÿÿÿ¦ÿÿ ÿÿ¨ÿ§ÿ¬ÿÿÿ¦ÿÿÿÿÿÿÿ©ÿ¢ÿÿÿ¢ÿ¥ÿÿÿÿÿÿÿÿ©ÿµÿ¢ÿÿÿÿ¡ÿÿÿÿÿ¬ÿÿÿ¨ÿÿÿÿÿÿÿ¡ÿ«ÿ¢ÿ©ÿÿÿÿ¦ÿÿ¦ÿ¢ÿÿÿ ÿÿÿÿÿ§ÿ«ÿÿ¡ÿÿÿÿÿÿÿÿ¨ÿ ÿÿ¤ÿÿÿÿÿÿÿ ÿÿ¢ÿ ÿÿ¥ÿÿÿÿxÿÿÿªÿ£ÿ¨ÿÿÿÿÿÿÿ¢ÿÿ£ÿÿ§ÿÿÿÿ ÿÿÿÿÿÿ¥ÿÿÿÿÿÿÿÿÿÿÿÿÿÿÿÿÿÿ«ÿ ÿÿÿÿÿÿÿÿÿÿÿÿÿÿÿ ÿ¤ÿ{ÿÿÿÿÿÿÿÿÿ£ÿÿÿÿÿÿÿÿÿÿ§ÿÿÿÿÿ¡ÿÿÿ¤ÿ¨ÿ¤ÿÿÿÿÿÿÿÿÿÿÿÿÿ¢ÿ©ÿÿÿÿ§ÿÿ©ÿÿ°ÿÿÿÿÿÿÿÿÿÿÿÿÿÿÿÿÿ¤ÿÿÿÿÿ¢ÿÿ¡ÿÿÿÿ¢ÿ§ÿÿÿÿ§ÿ¬ÿÿÿÿwÿ\ÿtÿÿÿÿÿÿÿ¥ÿÿÿÿ¦ÿÿÿÿ¯ÿÿÿ¥ÿÿÿÿÿ¤ÿÿÿ¯ÿ°ÿÿÿ£ÿÿÿÿÿÿ¦ÿÿ¢ÿÿÿ ÿÿÿÿÿÿÿÿÿÿÿ¢ÿÿÿÿÿÿÿÿÿÿÿÿÿÿÿÿ¨ÿ ÿÿ¢ÿÿÿÿÿ ÿÿ£ÿÿ ÿÿ¤ÿÿÿÿÿ¢ÿ¢ÿÿÿÿÿÿ¡ÿÿ¨ÿÿÿ¢ÿ¢ÿÿ ÿ§ÿ¥ÿÿÿÿÿ¤ÿ¬ÿ§ÿªÿ¨ÿ¤ÿ¢ÿ£ÿ¤ÿÿÿÿÿ¢ÿÿÿÿÿÿÿ ÿ¥ÿ®ÿÿÿ«ÿÿ¡ÿÿÿÿÿÿÿ¦ÿÿ ÿ¢ÿ¯ÿ¢ÿÿÿ¡ÿÿÿÿÿÿÿÿ ÿ§ÿ©ÿ¥ÿ§ÿ´ÿ¦ÿ¤ÿ©ÿªÿÿÿÿÿ¥ÿ¥ÿÿÿÿÿÿ¨ÿÿÿÿÿÿÿ­ÿÿÿÿÿÿÿÿÿÿ¡ÿÿÿÿ ÿÿÿÿÿ ÿ¤ÿÿÿÿ£ÿÿÿÿÿÿÿ£ÿÿ¥ÿ¥ÿ¢ÿÿ¥ÿ¦ÿ«ÿ©ÿ¨ÿÿÿÿ¥ÿÿÿÿÿ ÿÿÿ ÿ ÿÿÿ§ÿ©ÿÿ¤ÿ ÿ®ÿÿÿÿÿÿÿÿ§ÿ¥ÿ ÿÿÿÿÿÿ¤ÿÿÿ£ÿ ÿ£ÿ©ÿ¡ÿ©ÿÿÿÿÿÿ£ÿÿÿ£ÿ ÿÿ§ÿÿÿÿÿÿÿÿÿ¦ÿ­ÿÿÿÿÿÿ¢ÿ§ÿÿÿÿÿÿÿ¡ÿ ÿ¥ÿÿÿÿÿÿ¨ÿ¦ÿ¥ÿÿÿÿÿ£ÿÿÿ¤ÿ¡ÿÿÿ¥ÿÿÿÿÿÿÿÿÿ¢ÿÿÿÿzÿjÿlÿÿ¡ÿ¤ÿ ÿ9ÿªþÿÿÿÿyÿÿÿ²ÿ«ÿÿ}ÿÿÿ¦ÿÿÿÿÿÿÿÿÿÿfÿ~ÿÿÿÿÿÿÿÿÿÿÿÿÿÿÿÿ¦ÿÿÿÿÿÿÿÿÿÿÿÿÿÿÿÿ¡ÿ¨ÿÿÿÿÿÿÿÿÿÿÿÿÿ¥ÿ«ÿ¢ÿ©ÿ£ÿÿÿ¦ÿ²ÿ©ÿÿyÿÿ ÿÿÿÿÿÿÿÿÿÿÿÿÿÿÿÿÿÿÿÿÿÿÿÿÿÿÿ ÿÿÿÿÿ¤ÿ¬ÿ°ÿÿ®ÿ²ÿÿ®ÿ¢ÿ¬ÿÿÿ°ÿÿÿÿÿÿÿÿÿÿÿÿÿÿªÿ¦ÿÿÿÿ¡ÿÿÿÿÿ¬ÿ¡ÿÿÿÿÿÿ£ÿÿÿÿÿÿÿÿ¡ÿ ÿÿÿ¤ÿ¢ÿ¦ÿ¬ÿÿ¤ÿÿ¦ÿ¡ÿÿ²ÿ¨ÿ¬ÿÿÿ¬ÿÿÿ¨ÿÿÿÿÿÿ ÿ£ÿ¬ÿ¯ÿ§ÿ¤ÿÿÿÿÿ¢ÿÿ§ÿ¦ÿÿ¥ÿ®ÿ ÿ¡ÿ¬ÿÿÿÿ°ÿ®ÿ£ÿÿÿ¡ÿÿÿ¡ÿÿÿ¥ÿ©ÿ¡ÿ¥ÿ©ÿ¥ÿ ÿ£ÿÿÿÿÿÿÿvÿÿ£ÿ¢ÿ§ÿ¢ÿÿ®ÿ£ÿÿ¡ÿ ÿÿÿÿÿ¡ÿÿÿ ÿÿÿÿÿ­ÿÿÿÿÿÿ§ÿ¡ÿÿÿÿÿÿÿ|ÿ]ÿÿ§ÿÿÿ¡ÿÿÿ¨ÿ ÿÿvÿyÿÿrÿeÿ|ÿxÿ{ÿqÿwÿmÿ_ÿeÿkÿoÿÿÿÿÿÿÿÿ¦ÿÿ£ÿ¥ÿ§ÿÿÿÿÿÿ£ÿÿÿ§ÿÿÿÿÿ}ÿÿ¦ÿ­ÿ¡ÿ¥ÿÿÿÿ¦ÿ¤ÿ£ÿ¢ÿÿÿÿÿÿÿÿÿÿÿÿÿÿÿÿÿÿÿÿÿÿÿÿÿ¨ÿÿÿÿÿÿÿÿÿ¤ÿÿÿÿªÿÿÿÿÿ¡ÿÿÿÿÿÿÿ ÿÿÿ¡ÿÿÿ®ÿ¢ÿÿÿ³ÿÿÿ©ÿ¤ÿÿÿÿÿÿ£ÿ¤ÿÿÿÿÿÿÿÿ£ÿ®ÿÿ©ÿÿÿÿÿ¥ÿÿÿÿÿ¢ÿÿÿ¥ÿ§ÿ¡ÿ¢ÿÿ ÿ«ÿ¢ÿ£ÿÿÿ¥ÿÿÿÿ¨ÿ¬ÿ¢ÿ ÿ¢ÿ©ÿÿÿÿÿ«ÿ ÿÿÿ ÿÿ¢ÿÿÿÿÿÿÿ¦ÿ¢ÿÿ¢ÿÿÿ®ÿÿÿÿÿ{ÿ{ÿÿyÿ\ÿCÿ<ÿPÿ{ÿÿÿÿxÿpÿyÿpÿÿÿÿÿ!ÿ>ÿÿÿÿÿÿÿÿÿÿÿfÿlÿmÿqÿeÿiÿkÿdÿaÿmÿnÿXÿTÿLÿNÿ|ÿyÿfÿbÿ]ÿhÿjÿÿÿoÿmÿgÿYÿ\ÿqÿtÿÿYÿyÿyÿÿÿ~ÿtÿrÿcÿiÿÿÿ|ÿÿÿÿÿnÿwÿÿÿÿÿÿÿrÿ|ÿÿÿ|ÿÿÿÿÿ§ÿÿÿÿÿÿÿÿÿÿÿÿ¡ÿÿÿÿÿÿÿ ÿÿÿÿÿÿÿÿÿÿ£ÿÿ¤ÿ¤ÿÿÿÿÿÿÿÿÿÿÿÿÿ£ÿ«ÿÿ ÿÿÿÿÿÿÿÿ{ÿÿÿ¤ÿÿÿÿÿÿÿÿÿÿ¢ÿ¥ÿÿÿªÿÿÿÿÿÿÿÿ ÿÿÿÿÿÿÿ¡ÿ¥ÿªÿÿÿÿÿ ÿ¥ÿ¯ÿ·ÿ©ÿ£ÿÿ­ÿÿÿÿÿÿÿÿ ÿÿÿÿÿÿÿÿÿÿÿÿÿÿÿÿÿÿÿ¢ÿ¬ÿÿ£ÿ¬ÿ§ÿ§ÿ¢ÿÿÿ©ÿÿ­ÿ¡ÿÿÿÿÿÿÿÿÿÿÿzÿÿÿ£ÿÿÿÿÿÿÿÿÿÿÿÿÿÿSÿBþºýwþOÿÿ ÿÿ¤ÿ®ÿ¤ÿÿÿÿÿÿÿÿÿÿÿdÿÿÿeÿ~ÿÿÿÿÿÿÿ¢ÿ¦ÿ²ÿÿ¤ÿÿÿÿÿÿÿÿÿÿ¤ÿÿÿÿÿÿÿÿÿ¨ÿ£ÿÿÿÿÿÿÿÿÿÿ¡ÿÿÿÿÿ§ÿ¦ÿ¨ÿ¨ÿ¢ÿÿÿÿ£ÿ¦ÿÿ§ÿ¥ÿ¡ÿÿÿÿpÿÿÿÿÿÿ«ÿªÿ¦ÿ¡ÿÿÿÿÿÿoÿÿÿÿÿÿ¢ÿ ÿ ÿÿÿÿ¤ÿ©ÿ©ÿªÿ£ÿÿ¢ÿ¡ÿÿ¤ÿÿÿ£ÿ¤ÿ¢ÿ¢ÿ¢ÿ¢ÿÿ¥ÿÿÿÿ~ÿqÿÿÿÿÿ¦ÿ£ÿÿÿÿÿÿÿÿÿÿ ÿ¤ÿÿÿÿ«ÿªÿÿ ÿÿÿÿÿ¥ÿ¢ÿ ÿ¡ÿÿÿ«ÿÿÿ§ÿÿÿ¡ÿªÿ±ÿ©ÿÿÿÿÿÿÿÿ¤ÿÿÿ¤ÿ¬ÿÿÿ ÿÿÿÿÿÿÿÿÿ¥ÿ¨ÿÿÿÿ¢ÿÿÿÿ¡ÿ£ÿ ÿÿÿÿ«ÿ­ÿÿÿ¤ÿ¦ÿÿÿÿÿÿ¢ÿ¨ÿ­ÿ¡ÿÿ¤ÿ¡ÿ¥ÿ¯ÿ²ÿ¯ÿÿ£ÿ§ÿ¨ÿ¤ÿ¡ÿ¡ÿ ÿ ÿ£ÿÿÿÿ£ÿÿÿÿÿÿÿ ÿ¦ÿ§ÿ¤ÿ¯ÿ®ÿÿ¢ÿ­ÿ¨ÿ±ÿ«ÿªÿ¨ÿ¥ÿ¡ÿ¤ÿ¬ÿÿÿÿ£ÿªÿ§ÿ ÿ¡ÿ§ÿ¢ÿÿÿ®ÿ®ÿ³ÿ¯ÿ¤ÿ¢ÿ¥ÿÿ±ÿ£ÿÁÿ¤ÿ¯ÿ«ÿ¡ÿ¥ÿ©ÿ´ÿÿÿÿ ÿ¤ÿ£ÿ ÿ¡ÿ¢ÿÿ ÿ±ÿ¢ÿÿÿÿ¡ÿ¡ÿÿ¡ÿ¬ÿ¯ÿÿ£ÿÿÿÿ¥ÿ«ÿªÿªÿ£ÿ¢ÿÿ§ÿ¶ÿ§ÿ¢ÿ©ÿ ÿ¡ÿÿ¯ÿ¦ÿÿ¬ÿ§ÿ¦ÿ«ÿ§ÿ ÿ¬ÿ°ÿÿ·ÿ¸ÿ®ÿ¡ÿÿ§ÿ°ÿ«ÿÿÿÿÿ©ÿÿ£ÿ¤ÿ¨ÿ¬ÿ¢ÿªÿ¥ÿ«ÿÿ ÿÿÿÿÿ£ÿªÿ¥ÿ ÿ£ÿÿÿ¥ÿÿ£ÿ®ÿ«ÿ¡ÿ¦ÿ¬ÿ°ÿ±ÿ³ÿ¤ÿ¦ÿ¨ÿ­ÿ©ÿ£ÿ¬ÿÿªÿÿ¢ÿÿ¨ÿÿÿ£ÿ¬ÿ§ÿ§ÿ¬ÿ¦ÿÿ«ÿ¦ÿ§ÿ¡ÿÿÿ£ÿ¢ÿ¬ÿ«ÿ¢ÿ¨ÿÿÿ£ÿ³ÿ³ÿ¤ÿ¡ÿªÿ¥ÿÿ¬ÿÿÿ®ÿ¡ÿ¤ÿ§ÿ£ÿ§ÿ°ÿ¬ÿ¦ÿ ÿÿÿ£ÿ²ÿ¡ÿÿ¢ÿ¨ÿÿÿÿ¥ÿÿÿ ÿ¥ÿ¡ÿ­ÿ±ÿ¡ÿÿÿ¤ÿ¢ÿÿ©ÿÿ¤ÿ¨ÿªÿ¡ÿÿÿÿ¤ÿ§ÿ¡ÿ¯ÿÿ­ÿ¥ÿªÿ±ÿ±ÿ¦ÿ¢ÿ£ÿ¡ÿ¤ÿ¦ÿ¢ÿ¦ÿÿ¯ÿ´ÿ´ÿ¦ÿ¤ÿÿ ÿ¤ÿÿ«ÿÿ°ÿ ÿÿ¹ÿ©ÿ£ÿ¥ÿ§ÿ¥ÿ¢ÿ§ÿ§ÿÿÿ¦ÿ©ÿÿÿÿ³ÿ£ÿ ÿ«ÿ©ÿ¦ÿ£ÿÿÿÿ¥ÿÿÿ¥ÿ¤ÿ¡ÿÿÿ¥ÿªÿ£ÿ¡ÿ§ÿ¨ÿ ÿ¥ÿ¨ÿ¬ÿ­ÿ ÿÿÿÿ¡ÿ¦ÿ¯ÿµÿÿÿÿ£ÿ§ÿÿ¬ÿ£ÿÿ¦ÿ«ÿ¦ÿÿÿ§ÿ£ÿÿÿÿ¡ÿÿÿÿÿÿÿ¨ÿÿÿÿ£ÿÿ£ÿ­ÿ¦ÿ¡ÿ¨ÿÿ¤ÿ¤ÿÿÿÿÿÿÿÿ£ÿÿ¥ÿ¢ÿÿÿÿ¦ÿ§ÿ§ÿ£ÿÿÿÿÿÿÿ£ÿ¥ÿ¡ÿ¦ÿÿÿÿÿ ÿ¢ÿ¥ÿÿÿÿ¡ÿÿ°ÿÿÿ¤ÿ¢ÿÿ¥ÿ¯ÿ­ÿÿÿ ÿÿÿ«ÿ¨ÿÿ¤ÿ¡ÿ©ÿ¦ÿ¬ÿ§ÿÿÿ©ÿ¨ÿ¢ÿ¢ÿÿÿ¨ÿ£ÿÿ¦ÿÿÿÿ£ÿ¡ÿ¢ÿÿÿ¨ÿµÿ¨ÿ ÿ¬ÿÿÿ¯ÿ²ÿ¯ÿ¦ÿ¡ÿÿÿ¢ÿ ÿ¡ÿÿÿÿÿÿÿÿ¢ÿ¥ÿ¥ÿÿ´ÿ©ÿ§ÿµÿ©ÿ«ÿ¡ÿ¤ÿ­ÿ©ÿ¡ÿ¤ÿ§ÿÿ ÿ¤ÿ ÿ¤ÿÿÿµÿ¤ÿÿ ÿ£ÿ£ÿ¤ÿ ÿÿ¦ÿ­ÿÿ¦ÿªÿ¡ÿÿ®ÿÿ¡ÿ ÿÿ¤ÿ§ÿ£ÿ¨ÿ¦ÿ£ÿÿÿ¡ÿ¦ÿ¨ÿÿÿÿÿÿ¡ÿÿÿÿÿÿÿ¤ÿ¤ÿÿÿ¡ÿ´ÿªÿÿÿÿ ÿÿ¦ÿ©ÿ¬ÿÿÿÿÿÿÿÿÿÿÿÿÿÿÿÿÿÿÿÿÿÿÿÿÿÿÿÿÿÿÿÿÿÿÿÿÿ~ÿÿÿÿÿÿÿÿÿÿÿÿÿÿÿÿÿÿÿÿÿÿÿÿÿÿÿÿÿÿÿÿÿÿÿ|ÿÿÿÿÿÿÿ~ÿ|ÿÿÿÿÿÿzÿÿÿÿ¥ÿÿ¤ÿ¡ÿÿÿÿÿÿÿ¤ÿ¢ÿÿÿÿÿÿ«ÿ­ÿÿ ÿÿÿÿÿ¬ÿÿÿÿÿÿ¡ÿ«ÿ«ÿÿÿÿÿÿÿÿ¡ÿ³ÿ²ÿ¨ÿÿÿÿÿÿ¥ÿÿÿÿÿÿÿÿÿ¡ÿ©ÿ¤ÿ¤ÿ°ÿ¨ÿÿÿÿÿ¤ÿÿ§ÿ©ÿÿ±ÿÿÿÿÿÿÿÿÿ¡ÿÿÿÿÿÿ¡ÿ©ÿ¢ÿÿÿªÿ£ÿÿÿÿÿÿÿÿÿÿÿÿÿÿÿÿ£ÿÿÿÿÿ°ÿ§ÿ©ÿ¯ÿÿÿÿÿ·ÿ°ÿÿÿÿ¦ÿ¥ÿªÿÿÿ²ÿ¦ÿ­ÿ­ÿÿ ÿ±ÿ¢ÿ ÿ¨ÿ¤ÿÿÿÿÿ£ÿ¨ÿ ÿÿ£ÿÿÿÿÿÿÿÿ®ÿ¦ÿÿÿÿ¡ÿ°ÿ¢ÿ§ÿÿ§ÿ¯ÿÿÿ£ÿÿ¡ÿÿÿ¥ÿ¡ÿÿÿ£ÿÿÿÿÿÿÿÿÿÿÿÿ¤ÿ ÿÿÿÿÿÿ¬ÿ©ÿ¤ÿÿÿ£ÿ¤ÿÿÿ£ÿ¬ÿ¥ÿÿÿÿ¥ÿ£ÿ¨ÿÿÿÿÿ¡ÿÿÿÿÿ¼ÿÿ£ÿÿ­ÿÿÿ¢ÿ¥ÿ¤ÿÿÿ ÿÿ£ÿÿÿÿÿ¬ÿªÿÿÿÿÿÿÿÿÿÿÿÿÿ¨ÿÿÿÿÿÿ±ÿÿ£ÿ ÿÿÿ¢ÿÿÿ©ÿÿÿÿÿÿÿ ÿ¨ÿÿÿÿÿÿ¢ÿÿÿ£ÿÿÿ¦ÿ ÿ ÿÿÿÿÿvÿÿÿÿÿÿÿÿÿ¢ÿÿÿÿÿÿÿÿÿ¢ÿÿÿÿÿÿÿÿÿÿÿÿÿ¢ÿÿÿÿÿÿÿÿÿÿÿ¥ÿÿÿ¤ÿÿÿÿÿ¬ÿÿÿÿÿÿÿÿÿÿÿÿÿ ÿÿÿÿÿ£ÿÿÿ¥ÿ¥ÿÿÿ¢ÿÿÿÿÿÿÿÿÿ£ÿ£ÿ}ÿ²ÿÿ¬ÿÿ¢ÿÿÿ¡ÿÿÿÿÿ~ÿÿªÿ¤ÿ¬ÿ¬ÿ§ÿÿÿÿÿÿ£ÿÿÿÿÿ£ÿ¡ÿÿÿ ÿÿ£ÿÿÿÿÿÿÿÿÿÿÿÿÿ¢ÿÿ¡ÿÿÿÿÿÿÿÿÿÿÿÿÿ¤ÿÿÿÿÿÿ¢ÿ¢ÿÿÿ£ÿ¡ÿ¥ÿ£ÿÿÿÿÿÿÿÿÿÿ¥ÿÿÿÿÿ£ÿÿ£ÿÿÿÿÿ§ÿÿÿÿªÿÿÿÿÿÿÿ¥ÿ¨ÿÿÿ§ÿ¢ÿÿÿÿÿÿÿÿ£ÿÿÿÿÿµÿÿÿÿÿÿ¤ÿ¤ÿ«ÿ¨ÿÿÿÿ¢ÿ§ÿÿ£ÿÿÿÿÿÿ¥ÿ«ÿ¤ÿ£ÿÿÿÿÿ¢ÿÿÿÿÿÿÿÿÿÿ ÿÿ£ÿ£ÿÿÿÿÿÿÿÿÿÿÿÿÿ¢ÿÿ©ÿÿ£ÿÿÿ¢ÿ§ÿÿ ÿÿÿÿÿÿ©ÿ¡ÿÿÿÿÿ¡ÿÿÿÿ¢ÿ ÿÿÿÿÿÿÿÿÿÿÿÿÿÿÿÿÿÿ¦ÿÿÿÿÿÿÿÿÿÿÿÿ®ÿ©ÿÿÿÿÿÿÿ ÿ¢ÿ©ÿÿÿÿÿÿÿ£ÿÿ³ÿ¦ÿÿÿÿÿÿÿÿÿÿÿÿÿÿÿ£ÿÿÿ¡ÿ¡ÿÿÿÿÿÿÿ¢ÿÿÿÿÿÿÿÿÿÿÿÿÿÿÿ¢ÿÿÿ¢ÿÿ ÿÿÿ©ÿÿÿÿÿÿÿÿÿÿ£ÿÿÿÿÿÿÿÿÿÿ©ÿªÿÿÿÿÿ¡ÿÿ¥ÿ°ÿ ÿ¢ÿ¦ÿ¦ÿ¢ÿÿÿÿÿrÿÿ¥ÿÿÿÿÿÿÿÿÿÿ¨ÿÿÿÿ¢ÿÿÿÿÿÿ¤ÿÿ¡ÿÿ¢ÿÿ©ÿ¦ÿÿÿ¢ÿÿÿÿÿ¦ÿÿÿÿÿÿÿÿÿÿÿ ÿ¡ÿ¡ÿÿÿÿÿÿÿÿ¤ÿÿÿÿÿÿÿÿÿÿ ÿ¦ÿ¤ÿÿ©ÿÿÿÿÿÿÿÿÿÿ¡ÿÿÿÿÿÿ¡ÿ£ÿ ÿÿÿÿ¨ÿ§ÿÿ§ÿ¥ÿ¦ÿªÿ£ÿÿÿ¢ÿ¦ÿ¬ÿ«ÿÿÿ¬ÿ¤ÿÿ¤ÿ¦ÿªÿ ÿÿÿ¢ÿÿÿ¢ÿÿ ÿÿÿÿÿÿÿ¢ÿªÿÿÿ«ÿÿ«ÿ¢ÿ§ÿÿÿ¡ÿ¢ÿÿÿÿÿÿÿÿÿ¦ÿªÿÿÿÿÿÿÿÿÿÿÿÿÿ¨ÿÿ¨ÿ¨ÿÿÿÿÿÿ¥ÿÿ¥ÿÿÿªÿÿÿ§ÿÿxÿÿÿÿ¦ÿÿÿÿÿÿÿÿ£ÿ´ÿªÿÿÿ¡ÿÿÿÿÿÿÿ¥ÿ ÿÿÿÿÿÿÿÿÿÿÿÿ¡ÿ ÿ¥ÿÿÿ©ÿÿ£ÿÿÿ£ÿÿÿÿ¦ÿÿÿÿ¡ÿÿ ÿÿÿÿÿÿ¥ÿ¢ÿ¢ÿÿÿÿÿ ÿÿÿÿ£ÿÿÿ¢ÿ«ÿ¡ÿÿÿ{ÿÿÿÿÿÿÿ ÿÿÿÿÿÿÿÿ¦ÿ«ÿ¤ÿÿ{ÿÿÿ¡ÿ¬ÿ£ÿÿÿÿÿ ÿÿÿÿÿÿÿ¦ÿÿÿÿÿÿªÿ§ÿÿ¢ÿÿ¡ÿÿÿÿÿÿÿÿ ÿÿÿ©ÿ ÿÿ§ÿ¤ÿÿÿ§ÿÿ¤ÿÿÿÿÿÿ«ÿ¤ÿÿÿÿ^ÿPÿuÿÿÿÿÿÿkÿÿÿÿÿÿÿÿÿÿÿÿÿÿyÿÿÿ¨ÿ§ÿÿÿÿÿÿÿÿ£ÿÿÿÿ¤ÿ¨ÿ¦ÿÿÿÿÿÿ§ÿ°ÿ¬ÿ¥ÿÿ¥ÿÿÿÿÿÿ¥ÿ©ÿÿÿÿÿÿÿÿ¡ÿÿÿÿÿÿ¦ÿ¢ÿ«ÿªÿÿÿÿÿÿÿ©ÿÿÿÿ¡ÿ£ÿÿ­ÿÿÿÿÿÿÿÿ¦ÿÿÿÿÿÿÿÿ£ÿ¤ÿ ÿÿ ÿ¨ÿªÿ¦ÿ§ÿªÿ¡ÿÿÿÿ ÿ¢ÿÿ­ÿ§ÿ ÿ¢ÿ¬ÿÿ ÿ®ÿÿ§ÿÿ¤ÿ¡ÿ¢ÿ¤ÿ¥ÿ£ÿ¢ÿ¥ÿ ÿ£ÿ£ÿÿÿ¤ÿÿÿ¯ÿ¢ÿÿÿ¡ÿ³ÿÿÿÿ­ÿÿÿÿÿÿÿÿÿ¢ÿªÿÿÿ£ÿÿÿ¢ÿ¤ÿÿÿ¦ÿ«ÿ«ÿ²ÿªÿ ÿ¡ÿ«ÿ ÿÿÿÿ ÿ®ÿÿÿÿ ÿ®ÿ°ÿ¥ÿÿÿÿÿ£ÿ¢ÿ§ÿÿÿÿÿÿ©ÿ¯ÿ§ÿ£ÿªÿÿÿÿÿÿ¦ÿªÿÿ«ÿ®ÿ³ÿ¯ÿÿÿÿ ÿÿÿÿ¥ÿÿÿ£ÿ¦ÿ¨ÿ¢ÿÿÿÿuÿÿÿuÿÿÿ£ÿÿÿÿÿÿÿªÿÿÿ£ÿ£ÿÿÿÿÿ¥ÿ¡ÿ£ÿÿÿÿÿÿ­ÿÿÿÿÿÿÿÿÿªÿ¢ÿÿÿÿhÿbÿ}ÿÿ¢ÿ¨ÿÿÿÿÿÿÿ}ÿÿ~ÿfÿfÿnÿoÿiÿwÿuÿvÿlÿgÿfÿiÿÿÿÿÿÿÿÿÿÿÿÿ®ÿÿÿÿÿÿÿÿÿÿÿÿÿ}ÿeÿ~ÿÿÿ¡ÿÿÿÿÿÿªÿÿÿÿ ÿÿÿÿÿÿÿÿÿÿÿÿÿÿÿÿÿÿ¡ÿÿÿÿÿÿÿÿ¡ÿ¥ÿÿÿÿÿÿÿ¤ÿÿ ÿÿÿÿÿÿÿÿÿÿÿÿ§ÿ¥ÿ¥ÿ¡ÿÿ¡ÿ¯ÿÿÿÿÿÿ¦ÿ¤ÿ¦ÿ°ÿÿ¡ÿ¢ÿÿÿ£ÿ«ÿ¨ÿ ÿ¤ÿÿÿÿ¡ÿ¯ÿ©ÿ±ÿÿÿ£ÿ¥ÿÿÿÿÿÿ¡ÿ«ÿ«ÿ¤ÿ¡ÿ¢ÿ´ÿÿ ÿ¦ÿÿ¢ÿÿ®ÿÿÿ¢ÿÿÿÿ ÿ¢ÿ¦ÿ«ÿÿ£ÿ¢ÿÿ¬ÿÿÿÿÿÿÿ£ÿ¢ÿÿÿÿ¤ÿ´ÿ¦ÿÿ¥ÿÿÿÿÿÿÿÿÿÿÿzÿ^ÿ9ÿ5ÿVÿxÿÿÿÿvÿeÿxÿÿÿ£ÿÿÿaÿfÿ{ÿyÿ}ÿÿÿ­ÿ ÿÿÿsÿwÿrÿuÿsÿeÿjÿhÿYÿXÿnÿrÿbÿ_ÿWÿRÿgÿÿfÿfÿpÿlÿnÿ{ÿpÿlÿYÿRÿdÿlÿmÿuÿÿRÿqÿvÿvÿÿqÿ}ÿÿnÿfÿxÿÿÿÿÿÿÿ~ÿÿxÿÿ|ÿpÿÿÿÿÿÿ}ÿwÿ}ÿ{ÿÿÿÿÿÿÿÿ¤ÿÿÿÿÿÿÿÿÿÿÿ¦ÿÿÿ§ÿ£ÿÿÿÿÿÿ¢ÿ ÿ¥ÿ¥ÿÿÿ©ÿ ÿÿÿÿ£ÿÿ¡ÿ¦ÿÿÿÿ©ÿ°ÿÿÿ ÿÿÿÿÿ¢ÿ£ÿÿÿÿÿÿ£ÿ¦ÿÿÿ©ÿÿ¡ÿÿÿ ÿÿÿ¥ÿ¥ÿÿÿ¬ÿÿÿÿÿÿÿ¥ÿ©ÿ¨ÿ ÿÿÿÿ¤ÿÿÿÿÿÿ£ÿ¬ÿ©ÿÿÿÿ¢ÿÿÿÿÿÿ¦ÿÿÿÿÿÿ¢ÿÿ²ÿÿÿÿÿÿÿÿÿÿÿÿ¥ÿÿ®ÿÿÿ¢ÿÿÿÿÿÿÿÿÿÿÿÿÿÿÿ¦ÿ¥ÿ ÿ¢ÿÿÿ¡ÿÿ ÿÿÿÿ¦ÿÿÿÿÿÿ¤ÿÿÿÿÎþÀý3þþþmÿÿÿÿÿ¨ÿÿÿÿÿÿÿÿÿÿÿÿKÿDÿÿÿÿÿÿÿÿÿÿÿÿ³ÿ®ÿ ÿÿÿ¢ÿÿÿÿÿ¨ÿÿÿ£ÿ¤ÿÿÿÿÿÿ£ÿ¨ÿ©ÿÿÿÿÿÿ¡ÿ§ÿ¢ÿÿÿÿÿÿÿ³ÿÿ£ÿ­ÿ¦ÿÿÿÿ¦ÿÿ ÿ®ÿªÿ©ÿÿzÿuÿÿÿÿÿÿ©ÿ¢ÿÿÿÿÿÿ ÿÿÿyÿÿÿ¡ÿÿÿÿÿ¤ÿÿÿÿÿÿÿÿÿÿÿÿÿÿÿÿÿ¡ÿÿÿÿÿÿ£ÿÿÿrÿqÿÿÿ ÿ¡ÿÿ®ÿÿÿÿÿÿÿÿÿ¡ÿÿ«ÿ¬ÿ©ÿÿÿÿÿ¢ÿÿÿÿÿÿÿÿ ÿ¤ÿ¬ÿ«ÿ¬ÿÿÿ¤ÿ«ÿ¤ÿÿ¡ÿ§ÿÿ¦ÿÿÿÿ®ÿ§ÿÿ¡ÿ­ÿÿ£ÿ¤ÿÿÿ¢ÿ£ÿÿÿÿ¦ÿÿ ÿÿÿÿÿÿÿÿ ÿÿÿÿ¨ÿ¥ÿÿÿÿÿ©ÿÿÿÿÿÿ¢ÿ¤ÿ¦ÿ ÿ­ÿ¦ÿÿ·ÿ¢ÿ¡ÿ£ÿ¤ÿ«ÿ´ÿ¯ÿÿ«ÿ£ÿ¤ÿ¡ÿ¡ÿ£ÿ¢ÿ¤ÿ¯ÿ¡ÿÿ£ÿ¤ÿÿ¢ÿ¦ÿÿÿ¬ÿÿ¢ÿ¯ÿªÿ­ÿ±ÿ¢ÿ¡ÿÿ¡ÿ²ÿ§ÿ®ÿ¥ÿÿ ÿ§ÿÿÿ£ÿÿÿ¤ÿ©ÿ¨ÿ¥ÿ§ÿ¦ÿ ÿ¥ÿ¤ÿ¬ÿ­ÿ£ÿÿÿ£ÿ©ÿÿÿÿ°ÿ·ÿµÿ¥ÿÿªÿ¶ÿÿÿÿ£ÿ©ÿ¦ÿ¦ÿ¬ÿ«ÿÿÿªÿ¤ÿ ÿ¤ÿ ÿ ÿ¢ÿÿÿÿ­ÿ§ÿ¥ÿ ÿÿ¡ÿªÿ¶ÿ³ÿ°ÿ¤ÿ¬ÿ¶ÿÿÿÿÿÿ¤ÿ±ÿ£ÿ·ÿ£ÿÿ£ÿ£ÿÿÿ¡ÿ§ÿªÿ­ÿÿ«ÿ±ÿ­ÿ¤ÿ¦ÿ¦ÿÿ¥ÿ«ÿ¯ÿÿÿ¡ÿ¢ÿ£ÿ¤ÿ«ÿµÿ¬ÿ¦ÿ ÿ£ÿ¤ÿÿ ÿÿÿÿÿÿ ÿ¦ÿ ÿ¥ÿÿ¤ÿÿÿ£ÿ¥ÿ°ÿ§ÿ¥ÿ·ÿªÿ¦ÿ§ÿªÿ¥ÿÿÿ¡ÿ§ÿ¡ÿÿ¦ÿ·ÿÿÿÿÿÿ¤ÿ¥ÿÿ¤ÿ²ÿ¨ÿ¤ÿ ÿ¤ÿÿÿ¢ÿÿÿÿ¦ÿ¯ÿÿÿÿ¥ÿ£ÿ¯ÿ¯ÿÿÿÿÿ«ÿÿ§ÿªÿ¦ÿ¤ÿ¡ÿÿ¤ÿ©ÿ©ÿªÿ¥ÿ®ÿÿÿ¦ÿ£ÿ§ÿªÿªÿ¦ÿÿ®ÿ¨ÿ®ÿ£ÿÿ§ÿ¤ÿ±ÿ­ÿÿÿÿÿÿÿ¥ÿ£ÿ®ÿ²ÿ¨ÿ¥ÿÿÿ ÿÿÿªÿ¬ÿ­ÿ®ÿ£ÿ¥ÿ©ÿ«ÿ¢ÿÿ¡ÿÿ£ÿ³ÿÿÿ©ÿ¢ÿ§ÿ ÿ£ÿ©ÿÿÿ¡ÿ¤ÿ¯ÿ´ÿ¢ÿÿÿ«ÿ«ÿ®ÿ¥ÿ©ÿ´ÿ±ÿ£ÿ¥ÿ¦ÿÿ£ÿ¨ÿÿ¨ÿ¡ÿÿÿÿÿÿÿÿÿÿÿ¨ÿ©ÿÿ¨ÿÿÿÿÿ£ÿ§ÿ¯ÿ¦ÿªÿÿÿÿÿ¡ÿ¯ÿ±ÿ­ÿ©ÿ¨ÿ«ÿªÿ¥ÿ³ÿ¤ÿ§ÿ°ÿ®ÿ¤ÿÿ ÿÿÿ¦ÿ¯ÿ«ÿ ÿÿ¦ÿÿÿÿÿ­ÿ¥ÿ¥ÿÿÿ¤ÿÿÿÿÿÿªÿ­ÿ¢ÿ¨ÿ£ÿ£ÿ¡ÿÿÿ¨ÿÿÿÿÿ¬ÿ²ÿ¢ÿ«ÿÿ£ÿÿÿÿÿ¥ÿ¡ÿÿÿ£ÿÿÿÿÿÿ§ÿ¤ÿÿ¥ÿÿÿÿ¢ÿ§ÿ¢ÿ£ÿ³ÿ­ÿ«ÿÿÿÿÿÿ­ÿ³ÿÿÿ£ÿ¨ÿ©ÿ©ÿ¢ÿÿÿ«ÿ©ÿÿ«ÿÿ¤ÿ¨ÿ¨ÿ¢ÿÿ¡ÿ«ÿ§ÿÿ¨ÿÿ¢ÿÿ¦ÿ ÿ¤ÿÿ¥ÿÿ¦ÿ ÿÿ£ÿ¡ÿÿ¢ÿªÿ®ÿ§ÿÿÿ¡ÿ¸ÿ¬ÿ¤ÿ¨ÿÿ¡ÿªÿ¥ÿÿÿÿ¤ÿ¦ÿÿÿÿÿÿÿ£ÿÿÿ ÿ¨ÿ¥ÿ¤ÿÿÿ¨ÿ¡ÿÿ£ÿ¢ÿÿ¡ÿ¦ÿÿ£ÿÿÿ·ÿÿ£ÿ¬ÿ¤ÿ¢ÿÿÿ¢ÿÿÿ¤ÿÿ­ÿ£ÿ¡ÿÿ©ÿ§ÿ ÿÿ¨ÿ­ÿ¬ÿ¨ÿ¡ÿ¡ÿÿÿ£ÿÿ ÿÿÿÿÿÿ¯ÿÿ ÿÿÿÿÿÿÿÿÿÿÿ¡ÿ©ÿÿ£ÿ ÿÿ­ÿÿÿÿÿ­ÿÿÿÿÿÿÿÿÿÿÿÿÿÿÿÿÿÿÿÿÿÿzÿÿÿÿÿÿ¥ÿÿÿÿÿÿÿÿÿ£ÿÿ|ÿÿÿÿÿÿÿÿÿÿÿÿÿÿÿÿÿÿ|ÿÿÿÿÿ¥ÿ¤ÿÿÿÿzÿÿ~ÿÿÿÿÿÿÿ~ÿÿÿÿÿÿ~ÿÿÿÿÿÿÿ¨ÿ¨ÿ ÿÿÿÿ ÿ£ÿÿÿ£ÿÿÿÿÿ«ÿ¡ÿÿ¨ÿÿ¢ÿÿÿÿÿÿÿÿÿÿÿ­ÿ¥ÿ¡ÿ¡ÿ ÿ¤ÿÿÿÿ ÿºÿ®ÿ§ÿ¨ÿÿÿÿÿÿÿ¤ÿÿÿÿÿÿÿÿ¯ÿ±ÿÿÿÿÿxÿÿ¤ÿÿÿÿ­ÿ¬ÿ³ÿ³ÿ£ÿªÿ®ÿ¡ÿ¢ÿÿ¢ÿÿÿÿÿÿÿ¥ÿ§ÿÿÿ¢ÿ©ÿ ÿÿÿÿÿÿÿvÿÿÿÿ{ÿÿÿÿÿÿ«ÿ´ÿ®ÿ«ÿ¢ÿÿ¤ÿÿÿÿÿ­ÿ¤ÿÿÿÿÿ¥ÿÿ¡ÿÿÿÿÿÿÿÿÿÿ¡ÿ¦ÿ¢ÿ¢ÿÿÿÿ£ÿ¥ÿ ÿÿ¡ÿÿÿÿÿ§ÿÿÿ¦ÿ®ÿ¤ÿ¡ÿÿÿ§ÿ£ÿ³ÿªÿªÿ¨ÿ±ÿÿÿÿÿÿÿ¢ÿ ÿÿÿÿ¥ÿÿÿÿÿÿ ÿÿÿÿÿ ÿ¤ÿ¡ÿ¬ÿ¨ÿÿÿÿ ÿ ÿ ÿ¨ÿ¥ÿ£ÿÿÿ­ÿ¬ÿ¦ÿ¡ÿÿÿÿ§ÿ¯ÿ¤ÿÿ£ÿÿÿ­ÿ»ÿ®ÿ®ÿÿÿ¦ÿªÿ¨ÿÿÿÿ¡ÿÿÿ®ÿÿÿÿÿÿÿÿ¥ÿÿÿÿÿÿÿÿÿÿÿÿÿÿ±ÿ£ÿÿÿ­ÿÿ¤ÿÿ°ÿÿÿÿÿÿÿ©ÿÿÿ¡ÿÿÿ¡ÿ ÿ¥ÿªÿÿÿÿ ÿÿÿ¨ÿ¤ÿªÿ©ÿ±ÿ©ÿ¯ÿÿ¥ÿÿÿÿ¥ÿÿÿÿÿ¦ÿÿÿÿÿÿÿÿÿÿÿÿÿÿÿÿÿÿÿÿÿÿÿÿÿÿÿÿÿÿ ÿÿÿÿÿÿÿÿ¡ÿÿÿÿÿÿÿÿÿÿÿÿÿÿÿÿ ÿÿÿÿÿÿÿÿÿÿÿÿ¤ÿÿÿ¯ÿµÿÿ ÿÿ§ÿÿÿÿ¦ÿÿ¥ÿÿ¨ÿÿÿÿÿÿÿÿ¦ÿ£ÿÿÿÿÿÿÿÿÿÿ¦ÿ£ÿÿÿÿÿÿÿÿÿÿÿÿÿÿ ÿ¡ÿ¨ÿÿÿÿ¤ÿÿÿ¡ÿÿÿÿÿÿÿÿ¬ÿÿÿÿÿÿÿÿÿÿ ÿ¨ÿÿÿÿÿÿÿÿÿÿÿ¤ÿ¢ÿÿÿ¡ÿ¡ÿÿÿÿÿÿ¡ÿ ÿ¦ÿzÿ£ÿ¡ÿÿ¥ÿ¡ÿÿÿ|ÿÿ±ÿÿ¥ÿÿÿÿ³ÿ«ÿ£ÿÿÿ¡ÿ¡ÿÿÿ¡ÿÿÿÿÿÿÿÿ¡ÿÿÿÿ¡ÿ¤ÿÿÿÿÿ¦ÿÿÿ¨ÿÿ«ÿÿÿÿ¥ÿÿÿÿ£ÿÿÿ¡ÿÿÿ«ÿÿÿÿÿ}ÿÿÿ£ÿÿÿÿÿÿÿÿÿÿ¡ÿÿÿ¢ÿÿ¡ÿÿÿÿÿÿÿÿÿÿ§ÿ¥ÿ¡ÿÿÿÿÿÿÿÿÿÿÿÿÿÿÿÿÿÿÿÿ§ÿÿÿÿ ÿÿÿÿ«ÿÿÿÿÿÿÿ¢ÿÿÿÿÿÿÿ£ÿ£ÿÿÿÿÿÿÿ©ÿ©ÿ«ÿÿÿÿ¢ÿ¨ÿÿ£ÿÿ¤ÿ¢ÿÿ ÿÿÿ­ÿÿÿ©ÿÿ¢ÿ¢ÿ ÿÿÿÿÿÿÿÿ¥ÿÿÿÿÿÿÿÿÿÿÿ}ÿÿÿÿÿÿÿÿÿÿÿ¥ÿÿÿÿÿÿÿÿÿÿ ÿ¢ÿÿÿÿ¨ÿÿÿÿÿ¦ÿÿÿÿªÿÿ¦ÿÿ¢ÿÿÿ¬ÿÿÿÿÿ¡ÿÿÿ¨ÿ¡ÿÿÿÿÿÿÿÿÿ¢ÿÿ ÿ¡ÿÿÿÿÿÿÿ¡ÿÿÿÿÿÿ ÿÿ¤ÿÿÿÿÿÿÿÿÿÿÿÿÿ²ÿ¤ÿÿÿÿÿÿÿÿÿÿÿÿÿÿ£ÿ§ÿÿÿÿÿÿÿÿÿÿ ÿÿÿÿÿÿÿÿÿÿÿÿÿÿÿÿÿÿÿÿÿÿÿ¤ÿÿ©ÿÿ¢ÿÿÿÿÿÿÿÿÿÿÿ¡ÿ¡ÿÿÿÿÿÿÿ¢ÿ¨ÿ¥ÿ¡ÿÿ ÿ©ÿÿÿÿ£ÿÿÿÿÿÿÿ¥ÿÿÿ¡ÿÿÿÿÿÿ¢ÿÿ£ÿ­ÿÿªÿ£ÿÿÿÿ¥ÿ|ÿÿÿ¦ÿÿ¥ÿ§ÿÿ§ÿÿÿÿ¤ÿ¤ÿÿÿ¡ÿÿÿÿÿÿ¢ÿ§ÿ£ÿÿÿÿÿÿ¨ÿ«ÿÿÿÿÿÿwÿ¨ÿ§ÿ¢ÿ®ÿÿ¤ÿ ÿ¦ÿ¢ÿÿÿ¤ÿ«ÿÿ½ÿ¢ÿÿÿÿ~ÿÿ¢ÿÿÿ¡ÿÿ¢ÿÿ¤ÿ¤ÿ§ÿ£ÿÿ|ÿÿÿÿÿÿÿÿÿÿÿÿÿÿÿÿÿÿwÿÿÿÿÿªÿÿÿÿÿÿ¤ÿÿ ÿÿÿÿ¤ÿÿÿÿÿÿÿÿÿÿÿÿÿ¢ÿÿÿÿÿ ÿ¢ÿÿÿªÿªÿ¢ÿ¤ÿ¥ÿÿÿÿÿÿÿÿÿÿ¨ÿÿ«ÿÿ{ÿ¦ÿ¤ÿÿÿ«ÿÿ¥ÿ ÿÿ¡ÿÿÿÿ§ÿÿÿÿÿ¦ÿ©ÿÿÿ ÿÿ ÿÿÿÿ¦ÿªÿÿÿ¥ÿ¬ÿÿÿ¤ÿ¤ÿ ÿÿÿÿÿÿ|ÿ£ÿ¥ÿ©ÿ°ÿ¤ÿÿÿ¢ÿÿÿÿÿ£ÿÿÿÿÿÿ©ÿ¤ÿÿÿÿ}ÿqÿÿÿÿÿÿ ÿÿÿÿÿÿÿÿ¢ÿÿÿ®ÿ£ÿ¢ÿ³ÿ£ÿ¬ÿ¨ÿ§ÿÿ¡ÿÿ~ÿÿÿÿ¢ÿÿÿÿ¡ÿ¦ÿ ÿ¡ÿÿÿÿÿ¤ÿ¤ÿ£ÿÿ¡ÿ¨ÿ«ÿ¢ÿÿÿ§ÿÿªÿ¦ÿÿÿ¡ÿÿÿÿÿÿÿªÿÿÿªÿ ÿÿÿÿÿÿÿÿÿ¢ÿ¦ÿ¡ÿ¯ÿ«ÿÿ£ÿ¬ÿÿÿ²ÿ|ÿÿ«ÿ®ÿÿ¥ÿ¥ÿ§ÿÿÿÿÿ¦ÿÿÿ§ÿÿ¥ÿªÿ£ÿ¦ÿ´ÿ¶ÿÿÿÿÿ¢ÿ£ÿÿ¯ÿ²ÿªÿ¤ÿÿ¢ÿ¨ÿÿxÿÿÿÿÿ«ÿ£ÿ ÿÿÿÿ ÿªÿ¡ÿÿ¢ÿ§ÿ¦ÿ¨ÿªÿ£ÿÿÿÿ£ÿ¤ÿÿ¨ÿ¥ÿ©ÿÿªÿ ÿÿÿÿÿ¢ÿ°ÿ¢ÿ¤ÿ ÿÿÿÿÿÿÿ¨ÿ¨ÿ¨ÿ¯ÿ§ÿÿÿÿÿÿÿ©ÿ¡ÿ¯ÿÿÿ¦ÿÿ¤ÿ¨ÿÿÿ¡ÿÿÿ¥ÿ«ÿ¢ÿÿ¨ÿ¥ÿÿÿ¨ÿ°ÿÿ¥ÿÿÿÿÿÿÿÿÿ¤ÿ«ÿ¬ÿ©ÿÿÿÿÿ¡ÿÿÿ¡ÿ ÿÿÿ£ÿ§ÿ©ÿ¬ÿ©ÿÿÿ¥ÿÿÿÿÿ{ÿÿÿÿÿÿÿ¤ÿ§ÿÿÿÿÿ§ÿ¦ÿ£ÿ£ÿÿÿ¥ÿÿÿÿÿ ÿÿÿÿÿÿÿÿÿÿ«ÿ¨ÿÿÿ|ÿbÿxÿÿÿ¦ÿ¥ÿ®ÿ¥ÿÿÿmÿvÿhÿ~ÿyÿuÿwÿxÿfÿzÿyÿqÿxÿ{ÿvÿpÿqÿÿÿÿÿÿÿÿÿÿ¦ÿÿªÿÿÿ¢ÿÿ§ÿÿÿÿ¥ÿÿ¡ÿÿrÿuÿÿÿÿ¬ÿ£ÿÿÿÿÿ§ÿÿÿÿÿÿÿÿÿÿÿ ÿ¥ÿÿÿÿÿÿoÿÿÿÿÿÿÿÿ~ÿÿ£ÿÿÿÿµÿ°ÿ¦ÿ¥ÿÿÿÿÿÿÿÿ|ÿÿÿÿÿÿÿÿ¤ÿ¦ÿ§ÿ£ÿÿÿ¥ÿ¢ÿÿÿÿÿÿ­ÿÿ¬ÿ¦ÿÿ­ÿÿÿÿ¢ÿ³ÿ³ÿ¨ÿÿÿ ÿ¡ÿÿ¨ÿÿÿÿÿ¨ÿÿÿÿÿÿ¢ÿÿ¤ÿ¬ÿ¡ÿ¨ÿªÿÿÿÿ ÿ¡ÿÿÿ{ÿÿ ÿÿÿÿÿÿ¡ÿ¤ÿ¤ÿÿ¦ÿ¡ÿ¦ÿ¤ÿ£ÿÿ ÿÿÿ¨ÿªÿ¨ÿ«ÿ¦ÿÿÿ¤ÿ«ÿ ÿÿ©ÿÿ§ÿ®ÿÿÿ£ÿ¢ÿÿ§ÿÿPÿ(ÿ-ÿDÿ_ÿ~ÿ|ÿÿsÿkÿwÿÿÿÿÿÿÿÿÿÿÿÿÿÿÿÿÿtÿgÿoÿdÿjÿdÿ_ÿXÿSÿdÿpÿlÿcÿVÿTÿeÿlÿsÿuÿeÿxÿjÿÿÿÿyÿ]ÿOÿ[ÿ`ÿcÿsÿjÿLÿfÿVÿrÿwÿwÿ{ÿqÿcÿ^ÿeÿsÿ~ÿÿÿÿÿ~ÿÿhÿÿÿyÿ{ÿmÿwÿÿÿ{ÿtÿÿÿÿÿxÿÿÿÿÿÿÿÿÿÿÿÿÿÿ£ÿÿ¤ÿ¥ÿ¤ÿÿ ÿªÿ¨ÿÿÿÿÿ¢ÿ¦ÿ©ÿ¢ÿ ÿ½ÿ¢ÿÿÿÿ¥ÿÿ¡ÿ¢ÿÿÿÿÿÿÿÿÿÿ¨ÿÿÿÿ±ÿ¦ÿÿÿÿÿ¤ÿ¢ÿÿÿ¨ÿÿÿÿ¡ÿ¤ÿ£ÿ ÿÿ¡ÿ¤ÿÿÿÿÿÿÿÿ¡ÿÿÿ©ÿÿÿ ÿÿÿÿ¥ÿÿÿÿ¤ÿ§ÿÿÿÿÿ¥ÿ¶ÿÿÿÿÿÿÿÿÿÿÿÿ¦ÿÿ¤ÿ¥ÿ¡ÿÿÿ¢ÿÿÿÿÿÿÿÿ¡ÿÿ¤ÿÿÿÿÿÿÿÿÿ§ÿÿÿ ÿÿÿÿ¥ÿÿÿ§ÿÿÿ¥ÿÿÿ¦ÿÿÿÿÿÿÿÿÿÿÿÿ|ÿþJþ®þêþ2ÿ}ÿÿÿÿÿÿÿÿÿÿÿÿÿÿÿÿÿÿÿÿÿÿÿÿ¤ÿÿÿÿÿÿ¥ÿÿÿÿÿÿÿÿÿÿªÿÿ¥ÿ¥ÿÿÿÿÿ£ÿÿ ÿ¨ÿÿÿÿ¡ÿ¤ÿÿÿ¢ÿ£ÿ¢ÿÿÿÿ¦ÿ¤ÿÿÿ ÿ£ÿ§ÿÿÿÿÿÿ¨ÿ¦ÿ§ÿÿÿÿÿÿÿÿ¦ÿÿªÿÿÿ¡ÿ¢ÿÿ ÿÿÿÿÿÿÿÿzÿ}ÿÿ ÿÿÿÿÿÿÿÿÿÿÿÿÿÿÿÿÿÿÿÿÿÿÿ¥ÿÿÿÿÿÿÿÿ©ÿ¡ÿÿÿÿÿÿÿÿÿÿ¡ÿÿ¦ÿÿ¡ÿÿÿÿÿÿÿÿÿÿ¤ÿ¨ÿ§ÿ¦ÿªÿ¯ÿ°ÿ§ÿÿÿ¥ÿ²ÿ¨ÿÿÿ¤ÿÿÿÿÿÿ¦ÿªÿ¡ÿÿÿÿ¡ÿÿ£ÿ¡ÿ£ÿ§ÿ¤ÿÿÿ¡ÿÿÿÿÿÿ¯ÿµÿ¥ÿÿÿ¤ÿÿÿÿÿÿÿÿ£ÿÿÿÿÿÿÿÿÿÿ«ÿÿ£ÿ£ÿ ÿÿ ÿ±ÿ³ÿ§ÿ©ÿ¥ÿÿ®ÿÿªÿ«ÿ¨ÿ¨ÿ¡ÿ«ÿ¡ÿªÿÿ¥ÿ¢ÿÿ ÿ§ÿ£ÿ¥ÿ¦ÿ¤ÿ¢ÿ«ÿ¨ÿ ÿ¦ÿ®ÿ¦ÿÿÿªÿ¡ÿ ÿ£ÿ ÿÿÿÿÿªÿ ÿ¤ÿ¬ÿ©ÿ¥ÿ§ÿ¥ÿ ÿ¨ÿ«ÿ¡ÿÿÿ£ÿ¢ÿ¤ÿºÿ¡ÿ°ÿ±ÿ¥ÿ¤ÿ¨ÿ¨ÿ©ÿ¨ÿ¥ÿ¨ÿ¡ÿÿ¡ÿ¤ÿ¤ÿ£ÿ§ÿ°ÿ¥ÿ©ÿÿ©ÿ¢ÿ®ÿ¨ÿÿÿÿÿ ÿ¤ÿ¦ÿ¬ÿ§ÿ¤ÿ«ÿ¯ÿ®ÿ­ÿ¢ÿÿ¦ÿ°ÿ»ÿ§ÿÿÿ¤ÿ¬ÿ«ÿªÿ¦ÿ¯ÿªÿ©ÿ§ÿ£ÿ ÿ£ÿ§ÿ£ÿ£ÿ¶ÿ¨ÿÿÿ°ÿ±ÿ¤ÿ£ÿ¦ÿÿÿÿÿÿÿÿÿ ÿ¨ÿ­ÿ§ÿÿÿÿ¬ÿ¥ÿ¤ÿ¤ÿÿÿÿ¤ÿÿ ÿ¢ÿ¡ÿ¦ÿ§ÿ§ÿ§ÿ§ÿªÿ²ÿ­ÿ¢ÿ°ÿ¢ÿ¤ÿ¬ÿ£ÿÿÿ ÿ¦ÿÿÿÿ¢ÿ®ÿ£ÿ¨ÿ¢ÿÿÿ£ÿ§ÿ«ÿÿ­ÿ²ÿ ÿ ÿ¤ÿ¥ÿ¦ÿ©ÿ¢ÿÿÿ®ÿ³ÿ¥ÿÿ²ÿ©ÿ¥ÿ¥ÿ¤ÿ£ÿ¤ÿÿÿ¤ÿÿ©ÿ¢ÿ¥ÿ¥ÿ¡ÿÿÿ¡ÿ£ÿ¶ÿ«ÿ§ÿ ÿ¥ÿ¤ÿªÿ£ÿÿ£ÿªÿÿ¥ÿ¨ÿ¹ÿ¡ÿÿ¤ÿ¤ÿ«ÿ¦ÿÿÿÿÿ¥ÿ¡ÿÿ¢ÿÿ¡ÿÿ¤ÿ¤ÿ¢ÿ¥ÿ£ÿ£ÿÿ¬ÿ£ÿ¥ÿÿÿ£ÿ¦ÿ£ÿ£ÿ¦ÿ¥ÿ¤ÿ©ÿ¤ÿ¡ÿ·ÿ©ÿÿ¦ÿÿ¢ÿ¥ÿªÿ¸ÿ®ÿ°ÿ®ÿ®ÿÿ§ÿ¬ÿ«ÿµÿ«ÿ«ÿ»ÿºÿ­ÿ ÿ§ÿ¨ÿ¨ÿ¹ÿ¤ÿÿ¦ÿ¦ÿ¢ÿ£ÿ¢ÿÿÿÿÿ¡ÿÿ£ÿ§ÿ£ÿ±ÿ¥ÿÿ¥ÿ¢ÿÿ¡ÿ«ÿ¬ÿ¥ÿ®ÿÿÿÿÿÿ£ÿ§ÿ¢ÿÿ¤ÿ³ÿ´ÿ²ÿ©ÿÿ´ÿ¯ÿÿÿ ÿ§ÿ¤ÿ¥ÿ©ÿÿ ÿªÿ­ÿ¡ÿ¶ÿÿÿ¦ÿÿÿÿ¡ÿÿÿ¢ÿÿ£ÿÿ ÿÿ¦ÿÿÿÿÿ£ÿ¨ÿ«ÿ¤ÿ ÿ­ÿ§ÿ³ÿµÿ§ÿÿ ÿ¬ÿÿÿÿÿÿÿÿ¢ÿ¬ÿÿ£ÿÿ¡ÿÿ£ÿÿÿ¡ÿÿÿÿÿªÿ¦ÿÿ§ÿ°ÿ¥ÿ°ÿÿÿ¨ÿ®ÿ¬ÿÿÿÿ¥ÿÿÿ¤ÿÿÿÿ¦ÿ«ÿ¥ÿÿ¨ÿÿ¦ÿ¦ÿ¢ÿÿÿ¢ÿ£ÿ£ÿ¡ÿ«ÿ£ÿÿ¥ÿ£ÿ®ÿÿ«ÿ¢ÿÿÿ¤ÿ«ÿ ÿÿÿ¬ÿ­ÿÿÿÿÿ°ÿ ÿÿ¬ÿ¦ÿªÿ¦ÿ£ÿÿÿÿÿ ÿ¦ÿÿÿÿÿÿÿ¡ÿ§ÿ¤ÿ¡ÿ ÿÿÿÿÿÿÿ¤ÿÿÿÿ¨ÿÿÿÿ¢ÿ¯ÿ¤ÿ±ÿ¤ÿÿÿÿÿÿÿ¡ÿ£ÿÿ ÿ¦ÿÿ ÿ¤ÿ¤ÿ«ÿªÿ¢ÿ£ÿÿ¡ÿ©ÿ­ÿ©ÿ¢ÿ¡ÿ ÿ ÿ ÿ¡ÿÿ£ÿ ÿ¦ÿÿÿÿ¥ÿÿÿÿÿ¤ÿ§ÿÿÿÿÿÿÿ ÿÿÿÿÿÿÿ¥ÿÿÿÿÿÿÿÿÿÿÿÿÿÿÿÿÿÿÿÿÿÿÿÿ{ÿÿÿÿ¤ÿÿÿ¥ÿ£ÿÿÿÿÿÿÿ}ÿÿÿÿÿÿÿÿÿÿÿÿÿÿÿÿÿÿxÿÿÿÿÿÿÿÿxÿÿÿÿÿrÿÿÿÿÿÿÿÿwÿÿÿÿÿÿÿÿÿÿÿÿÿÿÿ¥ÿ§ÿ¤ÿ£ÿÿÿ£ÿÿÿÿ¤ÿÿÿ£ÿ¢ÿÿÿÿÿÿÿÿ£ÿÿÿÿÿ¡ÿ£ÿÿÿÿ¢ÿÿÿ¨ÿÿ­ÿÿ£ÿ©ÿÿ¤ÿÿÿ£ÿ§ÿ¸ÿÿÿÿxÿÿÿÿ¢ÿÿÿ¯ÿ«ÿÿ«ÿÿÿ¦ÿ¥ÿÿÿµÿ­ÿ±ÿµÿÿ£ÿ¢ÿ£ÿÿ¥ÿ£ÿÿÿ§ÿ¥ÿÿ¡ÿ¥ÿÿÿÿÿÿÿÿÿwÿ{ÿ ÿxÿÿÿÿÿÿÿÿÿÿ~ÿÿÿ£ÿÿÿ¢ÿ¡ÿ«ÿ¨ÿ£ÿ®ÿÿÿÿÿ¥ÿ¢ÿÿÿÿ ÿÿÿÿÿÿÿÿÿ¡ÿ§ÿ«ÿ£ÿÿÿ¡ÿÿÿÿ£ÿÿÿÿ¢ÿ¯ÿ¥ÿÿ«ÿÿ©ÿ¬ÿ§ÿÿ«ÿÿÿ¨ÿ ÿÿ¡ÿÿÿÿÿ¡ÿÿÿÿÿÿÿÿÿÿÿÿÿÿÿÿÿÿÿ¦ÿ¦ÿ­ÿ±ÿÿÿÿ§ÿÿ£ÿ¥ÿÿÿÿÿ¢ÿ ÿÿÿÿÿÿÿ«ÿÿÿÿ£ÿ¡ÿ«ÿÿÿ§ÿÿ¢ÿ£ÿÿÿ¤ÿÿÿÿÿ¨ÿ²ÿ¨ÿ¢ÿÿÿÿÿÿÿÿ¢ÿ¦ÿÿÿÿÿÿÿÿÿ¤ÿÿ¥ÿ¤ÿ¨ÿ¤ÿ°ÿ ÿÿÿ¦ÿÿÿÿ~ÿÿÿÿÿÿÿÿÿÿÿ¢ÿ¤ÿÿÿÿ®ÿ ÿÿÿÿÿÿÿªÿÿÿÿºÿÿÿÿÿÿÿÿÿÿÿÿÿÿ¢ÿÿÿ¢ÿ ÿ¤ÿ¡ÿÿ¨ÿÿÿÿÿÿÿÿÿÿÿÿÿ¤ÿÿÿÿÿÿÿÿÿÿÿÿÿÿÿÿÿÿÿÿÿÿÿÿÿÿÿÿÿÿÿªÿÿÿÿ±ÿ¢ÿÿÿÿÿÿ¡ÿ¡ÿÿ ÿ¢ÿ©ÿÿ ÿwÿÿ¤ÿÿ¶ÿÿÿÿÿÿÿÿÿÿÿÿÿÿÿÿÿÿÿ£ÿ©ÿ¡ÿÿ¢ÿÿÿÿ¥ÿ ÿÿÿÿ£ÿÿÿÿ¤ÿ©ÿÿÿÿÿÿÿÿÿÿ¯ÿÿÿÿÿ£ÿ¡ÿÿÿÿÿÿÿÿÿÿÿÿÿ¢ÿÿÿ ÿ¡ÿ¢ÿÿÿÿ¤ÿ£ÿÿÿÿÿÿÿÿ§ÿÿÿÿÿ¦ÿ ÿ­ÿÿÿÿÿÿÿÿÿÿÿÿÿÿÿÿ¯ÿ£ÿÿÿÿ¥ÿ©ÿÿÿÿÿÿÿ ÿÿÿÿÿÿ«ÿ¬ÿ¢ÿÿÿÿÿÿ§ÿÿÿÿÿÿÿ¤ÿªÿÿ¡ÿÿ£ÿ¤ÿÿÿ¡ÿÿÿÿÿÿÿÿÿÿÿÿÿÿÿÿÿÿÿÿÿÿÿÿÿÿÿ¤ÿÿÿ©ÿ¤ÿ¢ÿ£ÿ¤ÿÿÿÿÿÿÿÿÿÿÿ¤ÿÿÿÿÿÿÿÿÿÿ­ÿ¥ÿÿ¡ÿÿÿÿ£ÿ¢ÿÿ¢ÿÿÿ¡ÿ¦ÿÿÿÿÿÿÿ¢ÿÿÿÿÿ¦ÿÿÿÿ ÿ¡ÿÿÿ{ÿ~ÿÿ§ÿÿÿÿÿÿ ÿÿÿÿÿ±ÿ¥ÿ£ÿÿÿ¢ÿÿÿÿÿÿÿÿÿ¨ÿÿÿÿÿÿ§ÿÿÿÿÿ|ÿÿÿÿÿÿÿÿÿ¥ÿ¨ÿÿÿÿÿ¤ÿÿÿÿ¥ÿÿÿ ÿÿÿ ÿÿÿÿÿÿÿÿÿÿÿÿ·ÿÿÿÿ}ÿÿÿÿÿÿÿÿÿÿÿÿÿÿÿÿ ÿÿÿÿÿÿÿÿÿÿÿÿÿ§ÿÿÿÿÿÿÿÿÿ¢ÿÿÿÿ­ÿ©ÿÿÿ©ÿÿÿÿ³ÿªÿÿÿ§ÿÿÿÿÿÿÿÿÿÿÿ¤ÿ¥ÿÿÿÿ£ÿÿÿÿ ÿÿÿÿÿ£ÿÿÿ ÿÿÿÿÿÿÿÿÿÿÿÿÿÿÿÿÿ¤ÿ ÿÿÿ¢ÿÿÿÿ ÿÿÿÿÿÿÿÿÿÿÿÿÿÿÿÿ£ÿÿÿÿÿ«ÿ¡ÿÿÿÿÿÿÿÿÿÿ¥ÿÿÿÿÿ|ÿÿÿÿ¤ÿ¤ÿ¦ÿ¢ÿÿ¨ÿÿÿÿÿ¦ÿÿÿÿ¥ÿÿÿÿÿÿÿÿÿ¦ÿ¢ÿÿ¥ÿªÿÿÿÿÿÿÿ¤ÿ§ÿÿÿ¡ÿ ÿÿÿÿÿ ÿ¡ÿÿÿÿÿ¦ÿ¡ÿÿÿ ÿÿÿÿÿ°ÿÿÿ¥ÿÿÿÿªÿÿÿ¢ÿ ÿÿÿÿÿ¦ÿ¢ÿÿÿÿÿÿÿÿÿÿÿÿÿÿÿÿÿÿÿÿÿ¢ÿ©ÿ¡ÿÿÿÿÿ­ÿ¤ÿ¢ÿÿÿÿ ÿ©ÿÿÿ ÿÿÿÿÿÿÿÿÿÿÿ¨ÿÿÿÿ£ÿÿÿÿÿ¢ÿ¥ÿ¦ÿ¦ÿÿÿÿÿ£ÿÿÿÿÿÿÿÿÿ ÿ¤ÿÿxÿÿÿ¨ÿÿÿÿÿÿÿ¡ÿÿ«ÿÿ¼ÿ ÿÿ¢ÿÿÿÿ¤ÿÿÿÿ¢ÿÿÿÿÿÿwÿÿ¨ÿÿÿÿ£ÿÿ£ÿ¢ÿ¥ÿÿÿ¦ÿ ÿÿÿ|ÿªÿ²ÿ£ÿ£ÿÿÿÿÿ¢ÿÿÿÿÿÿÿÿÿÿÿÿÿÿÿÿÿÿÿÿÿÿÿÿÿÿÿÿÿÿ¨ÿ²ÿÿ¢ÿªÿÿÿ¦ÿÿ®ÿÿÿ¥ÿ£ÿÿÿÿ¤ÿ¯ÿÿÿÿ¡ÿ ÿÿÿ ÿ¢ÿÿÿÿÿÿÿÿÿÿ²ÿÿÿÿÿÿÿÿÿ¨ÿÿÿÿ ÿÿÿÿ¡ÿ¨ÿ¢ÿÿÿÿÿ¤ÿ¨ÿ§ÿ¨ÿªÿÿÿÿ°ÿ¯ÿÿÿÿÿÿÿÿ·ÿ£ÿÿÿÿÿ¦ÿÿ£ÿÿÿ¡ÿ ÿ©ÿÿÿÿ¡ÿÿ ÿ§ÿ±ÿ¢ÿÿÿ£ÿ¥ÿ«ÿ¤ÿ¡ÿ§ÿ¥ÿÿÿ¢ÿ±ÿÿÿÿ§ÿÿ ÿ­ÿÿ¡ÿÿ¦ÿ ÿ¡ÿÿÿÿ£ÿ¥ÿ«ÿ­ÿÿÿÿ«ÿ«ÿÿÿ£ÿÿÿ­ÿ®ÿ¨ÿÿ ÿÿÿÿÿ¡ÿÿ¤ÿ¦ÿ¦ÿÿ¡ÿÿÿÿ©ÿ§ÿ§ÿ®ÿ¡ÿÿÿÿÿÿÿ¥ÿÿÿÿÿ¯ÿÿ ÿÿ£ÿ¤ÿ²ÿ®ÿ¢ÿ©ÿ¨ÿ¡ÿ¢ÿ¡ÿÿ¡ÿ¥ÿ­ÿ¨ÿÿ¢ÿ ÿÿ ÿ¤ÿ©ÿÿÿÿÿÿÿÿÿÿ£ÿÿÿÿÿ¡ÿ¡ÿ¢ÿÿÿÿ£ÿ¢ÿÿÿÿ¢ÿ«ÿÿÿ~ÿÿÿuÿ~ÿÿ¨ÿ«ÿÿ¥ÿÿÿÿÿ¤ÿ®ÿ§ÿ©ÿÿÿÿ²ÿ¯ÿ¤ÿÿÿÿÿÿÿÿ¢ÿ¤ÿÿÿ£ÿ¢ÿÿÿkÿcÿÿÿ¬ÿÿÿÿÿÿÿrÿmÿÿsÿÿÿzÿ}ÿmÿ}ÿÿnÿlÿuÿÿ{ÿoÿÿÿÿrÿlÿÿÿÿÿÿÿ­ÿÿÿ¥ÿÿÿ¡ÿÿÿ¤ÿ¤ÿÿÿÿÿ¡ÿÿÿÿÿªÿ³ÿÿÿ«ÿÿÿÿÿÿÿÿÿÿÿÿÿÿÿÿÿÿyÿÿÿÿÿÿÿÿÿÿ³ÿÿÿÿÿ¥ÿµÿ¯ÿ¨ÿÿÿÿÿÿ¢ÿÿÿÿÿÿÿÿÿ¢ÿ¦ÿ£ÿÿÿ¥ÿ¡ÿÿÿ¦ÿÿÿ£ÿ£ÿ´ÿ ÿ¢ÿÿÿ¡ÿÿÿÿÿÿÿ§ÿ©ÿÿÿ£ÿ£ÿÿÿÿÿÿÿ¦ÿ¢ÿÿÿÿ¤ÿÿÿÿÿ´ÿ¯ÿÿÿ¢ÿ¡ÿ·ÿÿzÿÿÿÿÿ¢ÿÿÿ¤ÿ¢ÿÿÿ¥ÿ¥ÿ¢ÿ£ÿªÿÿÿÿ¡ÿªÿ­ÿ«ÿ­ÿ ÿÿÿ¦ÿÿÿÿ¦ÿÿÿ©ÿÿÿ·ÿ³ÿ¡ÿÿÿYÿ=ÿ-ÿ3ÿPÿeÿiÿlÿoÿjÿvÿ}ÿÿÿÿÿÿÿÿÿÿÿÿÿÿÿÿÿÿÿ|ÿyÿ{ÿuÿbÿoÿvÿpÿhÿ_ÿPÿMÿjÿhÿaÿmÿcÿ|ÿlÿÿÿÿuÿYÿQÿQÿKÿYÿrÿÿqÿiÿaÿnÿ~ÿÿuÿhÿ^ÿpÿnÿlÿsÿ~ÿÿvÿ|ÿsÿÿ|ÿÿÿÿÿÿÿÿÿÿÿÿÿÿÿÿÿÿÿÿÿ¢ÿ£ÿ¢ÿÿÿÿ£ÿ£ÿÿÿ¬ÿ¤ÿ ÿÿ¢ÿ³ÿ§ÿ£ÿ¦ÿ¢ÿ¦ÿ¥ÿÿ¢ÿÿÿ¥ÿÿ£ÿÿªÿ­ÿ ÿÿ ÿ£ÿ§ÿ£ÿÿÿ§ÿÿÿÿÿÿÿÿÿÿ¥ÿÿÿÿ¤ÿÿªÿÿÿ ÿ¤ÿ©ÿªÿ¦ÿ£ÿ¤ÿ¢ÿÿ­ÿ©ÿÿ¡ÿÿÿ¦ÿ¥ÿ£ÿ¤ÿ¥ÿÿuÿÿÿ¤ÿ±ÿÿ¬ÿ¡ÿÿÿ¢ÿ¤ÿÿÿÿÿ§ÿ²ÿÿ¢ÿÿÿÿÿÿmÿÿÿÿÿÿÿÿÿÿÿÿÿÿÿÿÿÿÿÿÿÿÿÿÿÿÿÿÿÿÿÿÿÿÿÿÿ ÿÿÿÿÿÿ©ÿÿÿÿ£ÿÿÿÿ ÿÿÿÿ¢ÿÿÿ¢ÿÿþþGþÕþjÿÿÿÿÿÿÿÿ£ÿÿÿÿÿÿÿÿ§ÿÿÿÿ¢ÿ¡ÿÿÿ£ÿ¡ÿÿÿ ÿÿÿÿÿÿÿÿÿÿ¤ÿÿÿÿÿÿÿ ÿÿÿÿÿÿÿÿ¢ÿÿÿÿÿÿÿ ÿÿÿÿÿÿ¢ÿÿÿÿÿ£ÿ¤ÿ©ÿÿÿÿ¥ÿÿÿÿ¢ÿÿÿÿÿ ÿ¡ÿÿÿÿ¤ÿ ÿÿÿÿÿÿÿÿÿÿÿÿÿ¡ÿ¢ÿÿÿÿÿÿÿÿÿÿÿÿÿÿÿÿÿ ÿÿÿÿÿÿ ÿ¢ÿ·ÿÿÿÿ©ÿºÿ¨ÿÿ¥ÿÿ«ÿ¨ÿ¢ÿÿ¤ÿ£ÿÿÿÿÿÿÿÿÿÿÿÿÿÿÿÿÿ¬ÿ£ÿ¡ÿ¡ÿÿ ÿÿ£ÿ¤ÿ¦ÿ«ÿ¡ÿÿÿÿÿÿÿÿ©ÿ¤ÿ©ÿ©ÿ¥ÿ¤ÿÿ±ÿÿ©ÿÿÿ£ÿ¢ÿÿÿÿÿÿÿÿÿ£ÿ¡ÿÿÿÿÿ¤ÿÿÿÿÿÿÿ¢ÿÿÿÿÿ¢ÿªÿ¦ÿÿÿ§ÿ¦ÿ­ÿ§ÿ§ÿ©ÿ­ÿ¶ÿ´ÿ¡ÿÿ¢ÿ¢ÿ§ÿÿ¤ÿ¦ÿ¥ÿ¥ÿÿÿ®ÿ¨ÿ£ÿ£ÿÿ¡ÿ«ÿ¨ÿ©ÿ¨ÿÿ¥ÿ¦ÿ¢ÿ¡ÿ¢ÿ£ÿ¨ÿªÿ¦ÿ©ÿ£ÿ¤ÿ«ÿ¤ÿÿÿÿ¡ÿÿ®ÿ©ÿ¢ÿ§ÿ«ÿ©ÿªÿ£ÿÿ¦ÿ¢ÿÿÿ¡ÿ¥ÿÿÿ¢ÿ£ÿ¦ÿ§ÿ§ÿ¢ÿ¡ÿ¤ÿ¦ÿ¨ÿ¦ÿÿ¤ÿ ÿ©ÿ¦ÿ ÿ£ÿ§ÿ¥ÿ©ÿÿÿ¥ÿ¬ÿ¦ÿ¡ÿÿÿ¤ÿ¡ÿ¨ÿ£ÿ¥ÿ«ÿ¨ÿ­ÿ²ÿ±ÿ¨ÿÿ¢ÿÀÿ£ÿ¦ÿ¢ÿÿ£ÿ¨ÿªÿ¯ÿ¦ÿ§ÿ©ÿ ÿ£ÿ¯ÿªÿ¢ÿ£ÿ¨ÿ«ÿÿ¤ÿ¦ÿ£ÿÿÿ­ÿµÿ°ÿ¨ÿ¡ÿ¯ÿ°ÿ¦ÿ°ÿ¥ÿÿÿ¡ÿ¥ÿÿ ÿ¤ÿÿÿ­ÿ°ÿ³ÿ«ÿ©ÿ¨ÿÿ£ÿ³ÿ¹ÿ°ÿ¤ÿ°ÿ­ÿ©ÿ¥ÿ¤ÿ¥ÿ¨ÿ©ÿ¨ÿÿ£ÿ¥ÿ¶ÿ©ÿÿÿ§ÿ­ÿÿ¬ÿÿÿÿ©ÿÿÿ¨ÿ§ÿªÿµÿ¦ÿ²ÿÿ¢ÿ­ÿ£ÿ¤ÿ¨ÿ³ÿ¯ÿ¢ÿ¯ÿ¢ÿÿ ÿ²ÿ¢ÿ¤ÿ§ÿ¥ÿÿ¢ÿ§ÿ¨ÿ®ÿ¨ÿÿ£ÿ¡ÿ¦ÿ¥ÿªÿ§ÿ£ÿ¨ÿ°ÿ²ÿ ÿÿ§ÿ ÿÿ®ÿ»ÿ°ÿ£ÿ¡ÿ§ÿ­ÿ£ÿ ÿ§ÿ²ÿÿÿ¤ÿ¢ÿ ÿÿÿ¦ÿ¨ÿ£ÿ­ÿªÿ²ÿÿ¯ÿ«ÿ¯ÿ²ÿ¦ÿÿÿ¯ÿÿÿÿÿ¤ÿÿÿ ÿ¨ÿ¨ÿ¤ÿ ÿÿ£ÿ©ÿ©ÿÿ«ÿÿÿ¤ÿ¢ÿ£ÿ®ÿ²ÿ³ÿ°ÿªÿ£ÿ²ÿÿ¡ÿ¦ÿ¢ÿ®ÿ±ÿ¬ÿ¬ÿ«ÿ¨ÿ¯ÿ©ÿªÿºÿ·ÿ­ÿ±ÿ¨ÿªÿµÿ®ÿÿ¨ÿµÿÿ©ÿ¨ÿÿÿÿ¦ÿ«ÿ¥ÿ¤ÿ¥ÿ ÿÿÿÿ©ÿ¤ÿÿ«ÿ·ÿ¨ÿÿÿÿÿÿÿÿ¤ÿ­ÿÿÿ¥ÿ¥ÿ¡ÿÿ¥ÿ£ÿ¨ÿ¤ÿ¢ÿ­ÿªÿ¯ÿ±ÿ ÿ¢ÿÿ¦ÿÿ©ÿÿÿÿÿÿ¢ÿ¦ÿ§ÿÿÿ£ÿ¢ÿÿ ÿÿÿÿªÿ¬ÿ¨ÿ«ÿ¦ÿ²ÿªÿÿµÿ¥ÿ©ÿ«ÿÿ¡ÿÿÿÿÿ¢ÿ¥ÿ«ÿ©ÿÿ®ÿ ÿÿ¡ÿ¬ÿÿÿ¥ÿ¡ÿÿÿÿ¥ÿ¬ÿÿÿªÿÿ¥ÿÿ¥ÿ¤ÿÿÿ­ÿ¡ÿ¢ÿ¨ÿÿÿÿ£ÿÿÿ¥ÿÿªÿÿ¥ÿ£ÿ©ÿ§ÿ¦ÿ ÿÿ¦ÿªÿ±ÿ¹ÿ¬ÿÿÿ¶ÿ«ÿ¯ÿÿÿÿ¡ÿÿÿÿÿÿ¢ÿ¶ÿ¬ÿÿªÿÿÿ¡ÿ¦ÿ¡ÿ¦ÿ¡ÿÿÿ£ÿ¤ÿ£ÿÿÿÿ¤ÿÿ«ÿ¦ÿÿÿÿÿÿÿÿÿÿ¡ÿÿÿÿÿ«ÿÿÿ¡ÿ£ÿÿ¤ÿ¦ÿ°ÿ ÿ­ÿ©ÿ¦ÿ¥ÿ¦ÿ¦ÿ§ÿªÿÿÿ¤ÿÿ«ÿÿ¢ÿÿ¨ÿÿÿ£ÿÿÿÿ¢ÿªÿ¯ÿ¯ÿ¦ÿ¡ÿ¥ÿ¢ÿ§ÿ¨ÿÿ­ÿÿÿ¡ÿÿÿÿ£ÿÿÿÿÿÿÿÿÿ~ÿÿÿÿÿÿ¢ÿÿÿÿÿÿÿÿÿÿÿÿÿÿÿÿÿÿÿÿÿÿÿÿÿ~ÿÿÿÿÿ}ÿÿÿÿÿÿÿÿÿÿÿÿÿÿÿÿÿÿÿÿÿÿÿÿvÿ{ÿÿÿÿÿÿ{ÿÿÿÿxÿÿÿÿÿÿÿÿÿÿÿÿÿ}ÿÿÿÿÿÿÿÿÿÿÿÿÿ§ÿ£ÿÿÿÿ¦ÿµÿ¬ÿ§ÿ¡ÿÿÿÿÿÿÿÿ¢ÿ ÿ¢ÿÿÿÿÿÿÿÿªÿ«ÿÿÿÿÿÿÿÿÿÿÿÿÿ¢ÿÿ¨ÿ ÿÿ¨ÿÿÿÿÿ ÿ¡ÿ¯ÿ±ÿÿyÿÿÿÿÿÿÿÿ«ÿ®ÿ¤ÿ£ÿÿÿ¡ÿ¥ÿÿ±ÿ¡ÿÿ¦ÿ¶ÿÿÿ¥ÿ¢ÿÿ§ÿ¢ÿÿÿ¢ÿ¦ÿ¢ÿ¤ÿÿÿ¢ÿÿÿÿÿÿÿÿyÿ¥ÿÿÿÿÿÿÿÿÿÿÿ«ÿ¤ÿ«ÿ ÿÿÿÿ¡ÿ¤ÿ ÿÿ ÿ¤ÿÿ¦ÿ¥ÿ ÿÿÿ¥ÿÿ£ÿ¢ÿÿÿ¤ÿ¥ÿÿ¢ÿÿÿªÿ¬ÿ¡ÿÿÿÿÿÿ ÿ¡ÿÿÿÿÿ¥ÿ±ÿ«ÿÿ¯ÿÿµÿ¥ÿ|ÿ¤ÿªÿÿÿÿ¡ÿÿÿÿÿÿÿÿ¦ÿ£ÿ ÿ ÿÿ¦ÿÿÿÿÿÿÿÿÿÿ£ÿ¢ÿ¤ÿÿÿªÿÿ¨ÿÿ¤ÿÿÿÿ ÿ ÿÿÿÿÿ ÿ©ÿ§ÿÿÿ ÿ¤ÿ¬ÿ´ÿ¹ÿ¬ÿÿ¤ÿ©ÿ¢ÿÿ©ÿÿÿ°ÿÿ¦ÿ¥ÿ§ÿÿÿ«ÿ¤ÿ¨ÿ¯ÿ¦ÿÿÿÿÿ¥ÿÿÿ¦ÿ¨ÿÿÿÿÿÿ¡ÿªÿ¢ÿÿÿªÿ«ÿ¨ÿ°ÿÿÿ¥ÿÿÿÿ¡ÿÿ¦ÿÿÿÿÿÿÿ¥ÿ­ÿÿÿÿ¦ÿÿÿÿ´ÿÿÿ¢ÿÿ ÿÿuÿ©ÿÿÿÿÿÿÿ~ÿÿÿÿÿÿ ÿÿÿÿÿÿÿÿÿ£ÿ¢ÿÿ¥ÿ¢ÿÿÿÿÿÿÿÿÿÿÿÿÿÿÿÿÿÿÿÿÿÿÿÿÿÿÿÿÿÿÿÿÿÿ¦ÿÿÿÿÿÿÿÿÿ£ÿÿÿ¦ÿÿÿ¤ÿ¥ÿ ÿÿÿ­ÿÿÿÿ¨ÿÿÿÿÿ¡ÿ°ÿÿÿÿÿÿÿÿÿÿÿ ÿÿÿÿÿ§ÿ§ÿÿÿÿ«ÿ©ÿÿÿ ÿÿÿÿ£ÿ©ÿ¢ÿÿÿÿÿÿÿÿ¥ÿÿÿÿÿÿÿ{ÿÿÿ¨ÿ¤ÿÿÿÿÿÿÿÿÿÿÿÿÿÿ¢ÿÿÿ¤ÿ­ÿ¨ÿÿÿÿÿÿÿÿ¢ÿ­ÿÿÿ¢ÿ§ÿ¨ÿ§ÿÿ¤ÿÿÿ ÿ¦ÿ¡ÿµÿªÿÿÿ¡ÿ¡ÿ³ÿ ÿÿ´ÿxÿ£ÿÿ«ÿÿÿÿÿ£ÿ§ÿÿÿÿ ÿ¡ÿÿÿÿÿÿ§ÿ¡ÿÿÿÿÿ£ÿ¤ÿ©ÿÿÿÿÿÿ¦ÿ¨ÿÿÿÿÿ¦ÿÿÿÿÿÿ¡ÿÿÿÿÿÿÿ ÿÿÿÿzÿÿÿÿÿÿÿÿÿÿÿÿ¢ÿÿÿÿÿ}ÿÿÿÿ¡ÿ©ÿ¦ÿ¨ÿ©ÿ ÿÿÿÿ¤ÿ¢ÿ¥ÿ¬ÿÿÿ£ÿ¤ÿÿÿÿÿÿ£ÿÿ¥ÿÿÿ¤ÿÿÿÿÿÿÿÿÿÿÿÿÿÿÿÿÿÿÿÿÿ¦ÿ¦ÿÿÿÿÿÿÿÿÿ¥ÿÿÿÿ{ÿÿÿÿÿÿ¥ÿ¬ÿÿoÿÿÿÿÿÿÿ ÿÿÿÿwÿÿÿÿÿÿÿÿÿÿÿ®ÿ®ÿ¯ÿÿÿÿÿÿ¦ÿÿÿÿ§ÿÿÿÿÿÿÿÿÿÿÿÿÿÿÿÿÿ{ÿÿÿqÿÿ~ÿÿÿÿ³ÿÿ©ÿ¤ÿ|ÿÿ¢ÿ¥ÿÿÿ¥ÿÿ{ÿÿÿÿÿÿÿ£ÿÿÿÿÿÿÿÿÿÿÿÿzÿÿÿÿÿÿÿÿÿ¦ÿÿÿrÿÿÿÿ¨ÿÿÿÿÿÿÿÿ¤ÿ¢ÿÿÿÿÿÿÿÿÿ©ÿÿÿ¨ÿÿÿ¥ÿÿ¦ÿÿ ÿ§ÿÿÿÿ¥ÿ¥ÿÿÿÿÿÿÿÿ©ÿÿÿÿÿÿ~ÿÿÿÿÿ¥ÿ¥ÿÿÿ}ÿÿÿÿ¡ÿÿÿÿ ÿÿÿÿÿÿ§ÿÿÿ¦ÿÿÿÿÿÿÿÿÿÿÿÿªÿÿÿÿÿ©ÿ¨ÿÿÿÿÿÿÿÿÿÿÿÿÿÿÿÿÿÿÿ¢ÿÿÿÿÿÿÿÿÿÿÿÿÿÿÿÿÿÿÿÿ¦ÿ¦ÿÿÿ¡ÿªÿ¤ÿÿ¥ÿ¥ÿÿÿÿÿÿÿÿÿÿ¦ÿ§ÿÿÿÿÿ«ÿÿÿÿÿÿÿÿ ÿÿÿ£ÿÿÿ¤ÿ¢ÿÿÿÿÿÿªÿÿ¡ÿÿ°ÿ¡ÿÿÿ§ÿÿ¡ÿ¢ÿªÿ£ÿÿÿ¢ÿ©ÿÿÿÿÿÿ¥ÿ ÿÿÿÿÿ ÿ¡ÿ¦ÿ¬ÿÿÿÿÿ©ÿ¤ÿ£ÿ²ÿ£ÿ¢ÿÿªÿ§ÿÿÿ¢ÿÿ¨ÿÿ ÿ§ÿÿ©ÿÿÿ©ÿ°ÿÿÿ¦ÿ£ÿÿÿÿÿ¢ÿ§ÿªÿ­ÿÿÿÿÿªÿ¤ÿÿÿÿÿÿÿ¢ÿ ÿ«ÿÿÿÿ¦ÿ¢ÿÿÿÿ¡ÿÿÿ¬ÿ¯ÿ¬ÿ©ÿ¥ÿÿÿ©ÿ¯ÿµÿ¡ÿÿÿ ÿÿÿÿÿÿªÿ±ÿ¥ÿÿ¢ÿ¥ÿ¥ÿÿÿ¡ÿÿÿÿ«ÿ£ÿÿ¤ÿ¦ÿÿÿ ÿ¡ÿÿÿÿÿ­ÿÿ¤ÿ¡ÿÿÿÿÿÿÿÿÿÿÿÿÿÿÿÿÿÿÿÿÿÿÿÿÿÿÿ ÿ¦ÿ²ÿªÿ°ÿ¬ÿ±ÿÿ¡ÿÿÿ ÿ«ÿ¹ÿ¢ÿÿÿÿÿÿÿÿÿÿ¦ÿÿÿÿÿÿ¡ÿÿ¡ÿ¢ÿÿÿÿÿÿ¥ÿ©ÿÿÿÿÿ ÿÿÿÿÿÿ|ÿÿ¨ÿÿÿÿ£ÿÿÿÿ ÿÿÿ ÿ¨ÿ¡ÿÿÿÿ£ÿ¤ÿ¤ÿÿÿÿÿ¡ÿÿÿÿÿÿÿÿ²ÿÿÿÿÿÿ¦ÿ¤ÿ¢ÿÿÿÿÿ}ÿÿÿ¦ÿÿÿ£ÿ£ÿ¦ÿªÿ¢ÿ¡ÿ¡ÿÿÿ¡ÿÿ¬ÿ§ÿ«ÿ§ÿ¨ÿ¤ÿ®ÿ®ÿ¤ÿ¥ÿÿÿ ÿ¬ÿ¤ÿÿ¡ÿ¤ÿ«ÿ©ÿÿÿÿ¤ÿ«ÿÿÿÿ¢ÿÿ®ÿÿÿÿÿÿÿ¡ÿ ÿÿÿÿ²ÿ¨ÿ¦ÿ¥ÿ±ÿªÿ¢ÿ¤ÿ§ÿ¦ÿ§ÿªÿÿÿÿÿÿÿÿ§ÿÿÿÿÿ¤ÿÿÿÿ¥ÿÿ¦ÿ¢ÿ¥ÿ ÿÿÿÿ£ÿ§ÿ¤ÿ¤ÿÿ¦ÿ¼ÿªÿ¢ÿ£ÿÿ¦ÿ¥ÿ§ÿÿÿÿ ÿ£ÿÿÿÿÿÿÿ£ÿÿÿªÿÿÿÿÿÿ¢ÿÿÿÿÿ°ÿÿÿÿpÿÿÿÿÿ ÿÿÿÿªÿ¡ÿÿ ÿ ÿ¤ÿ²ÿ«ÿÿÿÿÿÿ¥ÿÿÿ ÿÿÿÿÿÿ¢ÿ¡ÿÿÿÿÿÿoÿnÿÿÿÿÿÿ|ÿÿÿÿÿwÿÿsÿtÿÿÿnÿuÿkÿmÿcÿuÿuÿpÿnÿpÿÿÿÿÿÿÿ¤ÿÿÿÿ£ÿ­ÿÿÿÿÿ£ÿ¦ÿ¦ÿ¥ÿÿÿÿÿÿÿÿÿÿÿÿqÿÿÿÿÿÿÿÿÿÿÿÿÿÿÿÿÿÿÿÿÿÿÿ¤ÿÿÿÿÿÿÿÿÿÿÿÿÿÿ©ÿ¥ÿÿ¢ÿ¤ÿ¦ÿÿ§ÿ¡ÿ§ÿÿÿªÿÿ¦ÿÿÿÿÿªÿ¢ÿÿÿ¤ÿÿÿÿ¡ÿÿ¡ÿ©ÿ¡ÿÿ¤ÿ¯ÿÿÿÿÿÿÿ¹ÿ±ÿÿ¨ÿ£ÿÿÿªÿ¡ÿÿÿÿÿÿÿ¦ÿ¤ÿ¤ÿÿ¨ÿ¬ÿ ÿÿÿÿÿ©ÿ ÿÿÿ¨ÿ¤ÿ¥ÿ¢ÿÿ¡ÿ¦ÿ°ÿªÿÿ£ÿÿÿÿ¡ÿ³ÿ®ÿ£ÿ¦ÿ¦ÿÿÿÿÿÿ¢ÿÿ­ÿ¤ÿÿ¨ÿ¬ÿ ÿÿÿ¡ÿÿÿÿÿÿ ÿÿ©ÿÿÿmÿPÿ/ÿ2ÿUÿ_ÿ`ÿ{ÿhÿWÿuÿÿÿÿÿÿÿÿÿÿÿÿÿÿÿÿÿÿÿÿ{ÿmÿxÿtÿgÿnÿoÿnÿeÿ`ÿaÿbÿdÿUÿZÿZÿnÿ}ÿ{ÿÿÿzÿmÿmÿ`ÿPÿOÿ[ÿeÿ`ÿbÿhÿnÿfÿÿpÿsÿeÿhÿsÿsÿ}ÿÿÿÿ{ÿ|ÿwÿÿÿÿ{ÿÿxÿÿÿzÿÿÿÿÿÿÿÿÿÿÿÿÿÿ¡ÿ¥ÿ£ÿÿÿÿ ÿÿÿÿ¡ÿÿÿÿ¤ÿ ÿÿÿÿ­ÿ©ÿÿÿ¢ÿ¡ÿ¦ÿÿÿÿ£ÿµÿ®ÿ¨ÿ«ÿªÿ§ÿ¨ÿ¤ÿÿÿ¦ÿÿÿ¥ÿÿÿ¤ÿÿÿ¥ÿ¨ÿÿÿ¢ÿÿÿÿÿÿ§ÿ¢ÿ ÿ ÿÿÿ¦ÿ¨ÿ¡ÿªÿ¦ÿ§ÿ©ÿÿÿªÿ¯ÿ¦ÿÿÿ|ÿVÿLÿÿÿ§ÿ¡ÿÿ©ÿ¬ÿÿÿ ÿ¡ÿ£ÿÿÿÿÿ¤ÿÿ¢ÿÿÿÿÿÿÿ«ÿÿwÿÿÿÿ ÿÿÿÿÿÿÿÿÿÿ{ÿÿÿÿÿÿÿÿÿÿÿÿ ÿÿÿÿÿ¢ÿÿÿ ÿÿÿÿÿ¤ÿÿÿÿ¡ÿÿÿ¤ÿ ÿÿÿ¡ÿÿÿÿÿUÿUþýüýæþyÿÿÿÿÿÿÿÿ©ÿÿÿÿ§ÿ¨ÿÿÿ ÿÿ¤ÿÿÿ¤ÿÿÿÿÿÿÿÿÿÿÿÿÿÿÿÿÿ¡ÿÿÿÿÿÿÿÿ¢ÿÿ¦ÿ©ÿÿÿÿ¢ÿÿÿÿÿÿÿ¤ÿÿÿÿ¢ÿ«ÿÿªÿÿÿÿÿ¥ÿÿÿ§ÿÿ©ÿ£ÿÿÿÿÿÿÿÿ ÿÿ¢ÿ©ÿ°ÿÿÿÿÿ¡ÿ¥ÿ¢ÿÿ¥ÿÿÿÿÿÿ£ÿÿÿÿÿ ÿÿÿÿÿÿÿÿÿoÿ¦ÿÿÿÿ¦ÿ ÿÿÿÿÿ£ÿ¶ÿÿÿ ÿ¨ÿ§ÿ ÿÿ¯ÿ¢ÿÿ¢ÿÿ­ÿ¨ÿÿÿÿÿÿÿÿ¤ÿÿÿÿÿÿÿ ÿÿ¡ÿÿÿÿ§ÿ®ÿ§ÿÿ¢ÿ­ÿ¡ÿ ÿÿÿÿÿ¦ÿÿÿÿ¦ÿ´ÿ·ÿ´ÿ´ÿ¨ÿÿ°ÿÿÿÿÿÿÿÿÿÿÿ¢ÿÿÿ¦ÿ£ÿÿÿÿÿÿÿÿÿÿÿÿÿÿÿÿÿÿÿÿÿÿÿÿÿ£ÿ¡ÿ¦ÿ¤ÿ¬ÿ±ÿ§ÿÿÿ¦ÿÿ©ÿ¢ÿÿÿ ÿ¥ÿÿÿ´ÿªÿ©ÿ¢ÿ£ÿªÿ­ÿ¬ÿ¶ÿ°ÿÿ¡ÿ©ÿ§ÿ¨ÿ°ÿ³ÿ§ÿ§ÿ²ÿ£ÿ­ÿ©ÿ­ÿ²ÿªÿ§ÿ§ÿ¦ÿÿ¤ÿ¦ÿÿÿ¤ÿ´ÿ³ÿ¬ÿ©ÿÿÿ­ÿ©ÿ¡ÿ¢ÿ¡ÿ§ÿ¬ÿ¦ÿ©ÿ©ÿ¢ÿ¦ÿªÿ¨ÿ¤ÿ ÿ±ÿÿ¥ÿ£ÿªÿ©ÿªÿ°ÿ¬ÿ§ÿ§ÿ¦ÿÿ¤ÿªÿ¢ÿÿ¦ÿ­ÿ¬ÿÿ¥ÿÿ¤ÿ§ÿ«ÿ¯ÿ¯ÿ®ÿ²ÿÿÿ¦ÿ¸ÿ¢ÿÿÿÿÿ¥ÿ´ÿ¶ÿ©ÿ§ÿ ÿ§ÿ«ÿ©ÿÿ¡ÿªÿÿÿÿÿ¢ÿ¦ÿ¤ÿ¦ÿ²ÿ²ÿÿÿ¥ÿ©ÿ¢ÿ¬ÿ£ÿÿ ÿ«ÿ¬ÿÿÿ¢ÿÿÿ¦ÿ±ÿ©ÿ¥ÿ£ÿ¥ÿ©ÿ ÿ¥ÿ ÿ¬ÿ§ÿ¨ÿ¤ÿ©ÿ¯ÿ©ÿÿÿ«ÿÿ£ÿ¢ÿ¡ÿ¤ÿ¡ÿ¥ÿ²ÿµÿ¨ÿÿÿÿ§ÿ­ÿ£ÿ­ÿ¤ÿ¥ÿ°ÿ´ÿ¹ÿ¬ÿ±ÿ¦ÿ¤ÿ£ÿ¤ÿ¦ÿ­ÿ¨ÿ¡ÿ¨ÿ¥ÿ©ÿÿªÿ¦ÿ£ÿÿÿÿÿ¥ÿ¨ÿ²ÿ¥ÿ´ÿ£ÿ¤ÿ£ÿ©ÿ®ÿ­ÿ¦ÿÿÿÿÿ¦ÿÿ®ÿ§ÿÿ£ÿ©ÿ£ÿ¡ÿ¨ÿªÿ¥ÿ¡ÿÿ§ÿ¦ÿ ÿÿ ÿ¤ÿ¤ÿ¦ÿ¬ÿ°ÿ ÿÿÿÿ°ÿ«ÿÿÿÿÿÿÿÿ°ÿ§ÿÿ¡ÿ¡ÿ©ÿ ÿÿÿ ÿ¢ÿÿÿ¥ÿ±ÿ³ÿÿ­ÿÿ¦ÿ·ÿ¤ÿ¤ÿ°ÿ«ÿ«ÿ´ÿ«ÿ¨ÿÿ¢ÿÿ¤ÿÿÿªÿ°ÿ«ÿ©ÿ¤ÿ¦ÿ´ÿ¯ÿ£ÿÿ«ÿÿ¡ÿ¦ÿ ÿ¦ÿ­ÿ ÿ¢ÿºÿ¬ÿµÿ§ÿ¦ÿÿ¤ÿ¦ÿÿÿ¢ÿ¢ÿÿ¡ÿ¬ÿÿ´ÿÿÿÿÿ£ÿ¤ÿ ÿÿÿÿÿÿ¥ÿ¡ÿ¡ÿÿ£ÿ¢ÿÿÿ²ÿ¥ÿÿ¡ÿ¢ÿ¡ÿÿ¯ÿÿ¤ÿÿÿ§ÿ¡ÿÿÿ§ÿÿÿ¤ÿ«ÿ¡ÿ²ÿ¥ÿÿ£ÿ¦ÿÿ§ÿªÿ§ÿÿÿ£ÿ¤ÿ©ÿ ÿÿ ÿÿ®ÿÿÿµÿ¨ÿÿ ÿÿÿ¢ÿ¡ÿ ÿ¥ÿ¨ÿ¥ÿ¢ÿ­ÿÿÿ­ÿÿÿ¥ÿ¦ÿÿÿÿ£ÿ¢ÿ¡ÿÿ£ÿÿÿÿÿÿªÿ©ÿ®ÿ©ÿÿÿ¢ÿ£ÿ ÿ ÿÿÿ¨ÿÿªÿ¤ÿÿ ÿ©ÿ¥ÿ©ÿ¥ÿÿ§ÿ«ÿ ÿ£ÿ¡ÿÿ¦ÿÿ ÿ¤ÿ¢ÿ®ÿ¤ÿ¤ÿÿÿÿÿÿ¡ÿ¶ÿ­ÿÿ©ÿÿÿÿ©ÿ¡ÿ¢ÿ¢ÿÿ¡ÿÿÿÿÿÿÿ¤ÿ±ÿÿÿ¢ÿÿÿÿÿÿÿÿÿ¨ÿ¥ÿÿÿÿ®ÿ¥ÿ£ÿ£ÿ£ÿÿ²ÿÿ¨ÿÿ§ÿ¡ÿÿÿÿÿÿÿÿ¥ÿÿÿÿÿÿÿÿÿÿÿÿ¥ÿ©ÿ¦ÿ¡ÿ¤ÿ¨ÿÿ£ÿ£ÿÿ£ÿ­ÿÿµÿÿ£ÿÿºÿ¤ÿÿ ÿÿÿÿÿÿÿÿÿÿÿÿÿÿ¢ÿÿÿÿÿÿÿÿÿÿÿÿÿÿÿÿªÿÿÿÿ¡ÿsÿÿÿÿÿÿÿÿÿÿÿÿÿÿÿÿÿÿÿÿÿÿÿÿÿÿÿÿÿÿÿÿÿÿÿÿÿÿÿÿÿÿÿÿÿÿÿÿÿÿÿÿÿÿÿÿÿÿwÿÿÿ~ÿ}ÿÿ~ÿ|ÿÿ{ÿ£ÿÿ ÿ£ÿÿÿÿÿ ÿ¡ÿ¢ÿ¨ÿ¥ÿÿÿÿÿÿ¯ÿ¡ÿÿÿ¨ÿÿÿÿÿ­ÿÿÿÿÿÿÿÿÿÿÿÿÿÿÿÿÿÿ§ÿ©ÿ­ÿÿ¥ÿÿ¤ÿ ÿÿ£ÿ¥ÿÿÿÿwÿsÿÿÿÿÿÿÿ¡ÿÿÿÿÿÿÿªÿ¢ÿÿ£ÿ¥ÿ¨ÿªÿ­ÿªÿ©ÿÿÿ¦ÿ§ÿÿÿÿ¤ÿ£ÿ¥ÿÿÿ¤ÿ¡ÿÿ©ÿÿÿÿÿÿÿÿÿÿÿÿÿ¥ÿÿÿ¡ÿÿÿÿÿÿ¡ÿ§ÿ¨ÿ¤ÿÿÿ¡ÿ¦ÿÿ«ÿ¥ÿÿÿ ÿ¦ÿ ÿÿ ÿÿÿ¢ÿ¨ÿ¤ÿ¡ÿÿ¢ÿÿÿÿÿÿÿÿ¥ÿ´ÿÿÿ¢ÿ¤ÿÿ£ÿ¡ÿÿ ÿ¿ÿÿÿ®ÿ¬ÿ¢ÿÿÿÿÿÿÿÿÿÿÿÿÿÿÿ¢ÿÿ£ÿ¨ÿÿÿÿÿÿÿÿÿÿ ÿ§ÿÿ£ÿ¢ÿ¨ÿ¨ÿ´ÿ§ÿÿÿÿÿÿ¨ÿ­ÿ£ÿÿÿÿÿ¤ÿ¥ÿ¢ÿÿÿÿÿÿÿÿÿÿÿ}ÿ£ÿÿÿ¡ÿ£ÿÿÿ²ÿÿ¢ÿ°ÿÿ ÿªÿ ÿÿÿÿ¥ÿ´ÿ§ÿÿ ÿ¨ÿÿÿÿ¡ÿÿÿ¤ÿÿÿÿ¥ÿÿ£ÿ¡ÿÿÿÿÿÿÿÿÿ¬ÿ¨ÿÿÿÿ ÿ§ÿ²ÿ¾ÿ¯ÿÿ£ÿÿÿÿÿÿÿÿÿ ÿ©ÿ¯ÿÿÿÿÿ¤ÿ}ÿÿÿÿ£ÿÿÿÿÿÿÿÿ¢ÿÿÿÿÿÿÿÿÿÿÿÿÿÿÿÿÿÿÿ ÿÿÿÿÿÿÿÿÿÿÿÿ¹ÿÿ®ÿÿ¤ÿÿÿÿÿÿÿ ÿ¢ÿ¡ÿÿÿ ÿ«ÿªÿÿ¡ÿ¥ÿ¡ÿÿÿ¡ÿ£ÿÿ¦ÿÿÿÿÿ©ÿ°ÿ¤ÿ©ÿÿ¢ÿÿÿÿ ÿªÿ ÿ¢ÿ¢ÿÿÿÿÿÿ¡ÿÿÿÿ¦ÿ¡ÿ¡ÿ§ÿ ÿÿ ÿ¢ÿ«ÿ­ÿÿÿÿÿÿÿÿ£ÿ¤ÿÿÿÿÿ¡ÿ¡ÿÿ¡ÿ¢ÿÿ¯ÿÿ¢ÿÿÿÿÿÿÿ ÿÿÿ©ÿ£ÿÿ£ÿÿÿ¬ÿ§ÿÿÿÿÿzÿÿ ÿ¡ÿÿÿ«ÿ¬ÿÿÿÿÿÿÿÿ±ÿ¥ÿ¦ÿÿÿÿ©ÿ¨ÿÿ¡ÿÿ¨ÿ¤ÿ¡ÿÿÿÿ­ÿ§ÿÿÿÿÿ¡ÿ«ÿÿ¡ÿÿÿÿÿÿÿÿÿÿÿÿÿÿÿÿÿÿÿÿÿ¥ÿÿÿÿÿÿÿÿ¦ÿ¡ÿÿÿ«ÿÿ½ÿÿÿÿÿÿÿÿÿÿÿÿÿÿ£ÿ¡ÿÿÿÿÿÿÿÿÿÿÿÿÿÿ§ÿÿÿÿÿÿÿÿÿ¡ÿ¤ÿÿÿÿÿÿÿÿ©ÿÿ©ÿªÿÿÿÿ°ÿÿÿÿÿ¤ÿ¦ÿ¡ÿ¦ÿÿ¨ÿ§ÿ«ÿÿÿÿ®ÿ ÿÿÿÿÿÿÿ¥ÿÿÿÿÿÿÿÿÿ¦ÿ ÿÿ¥ÿ§ÿ®ÿ¨ÿ¢ÿÿÿ¥ÿ£ÿÿÿÿÿÿÿªÿ­ÿ¢ÿÿÿvÿÿ°ÿ¢ÿÿ¥ÿ£ÿÿÿ¡ÿ¥ÿÿÿ§ÿªÿ¥ÿÿÿÿÿÿÿÿÿÿ¢ÿ¦ÿÿÿ©ÿ®ÿÿÿÿ¨ÿ ÿÿÿÿÿ£ÿ¦ÿÿÿ¬ÿ¡ÿÿÿ ÿÿÿ¥ÿÿ{ÿÿÿ¢ÿÿÿ¡ÿÿÿÿÿÿÿÌÿ­ÿÿ§ÿ¢ÿÿ±ÿ¡ÿÿ¦ÿ¨ÿ®ÿÿÿwÿyÿpÿÿÿÿÿÿÿ}ÿÿªÿÿ{ÿÿÿÿÿ ÿ ÿÿÿÿÿÿÿÿÿ¡ÿ¤ÿÿÿÿ£ÿªÿ«ÿÿÿÿ¥ÿ¦ÿÿ~ÿÿ¬ÿ£ÿÿ©ÿÿÿÿ ÿÿÿ ÿ¢ÿÿªÿ¤ÿ ÿ ÿÿ¤ÿ¦ÿ¤ÿÿÿÿ ÿ¡ÿÿÿÿÿÿÿÿÿÿ£ÿÿÿ ÿÿÿÿÿÿÿ£ÿ£ÿ¢ÿÿÿÿÿÿÿÿÿ¢ÿÿÿÿ|ÿÿÿ­ÿ¡ÿÿ¤ÿÿÿÿ¢ÿÿÿÿÿÿÿÿÿÿÿÿÿÿÿÿÿ ÿ¡ÿÿÿÿÿÿÿÿÿ ÿÿÿÿÿÿÿÿÿ~ÿÿÿÿÿÿÿ¤ÿ§ÿÿÿÿ¢ÿÿÿÿ ÿÿÿ ÿÿÿÿ¡ÿÿÿ§ÿªÿ¦ÿ ÿÿÿÿÿÿÿÿ­ÿÿ¡ÿ§ÿÿÿ¤ÿÿÿ£ÿÿ¢ÿÿÿvÿÿÿ¦ÿ ÿÿÿÿ¤ÿÿ{ÿÿÿÿÿÿÿÿ¨ÿÿÿ¤ÿ¤ÿÿ¦ÿ°ÿÿÿÿÿÿÿÿ¥ÿÿÿ¤ÿÿÿ©ÿÿÿÿÿªÿÿ¤ÿ¬ÿ¤ÿ­ÿÿ¦ÿÿÿ¤ÿªÿÿ¡ÿÿÿÿ´ÿÿ¥ÿÿÿÿÿÿÿÿÿ¡ÿ©ÿÿÿÿÿ¢ÿ¦ÿÿÿÿÿÿÿ¢ÿÿ¦ÿÿ ÿÿµÿÿ¡ÿ¡ÿ­ÿ©ÿÿÿ§ÿÿÿ¥ÿ©ÿÿÿ§ÿ¥ÿ¨ÿ¡ÿªÿÿÿ¥ÿ²ÿ«ÿ¢ÿÿÿ{ÿ}ÿÿ¥ÿ¯ÿ°ÿÿÿ¥ÿ§ÿ¥ÿ©ÿªÿÿÿÿÿ¤ÿ®ÿÿªÿÿ ÿ£ÿ¡ÿ£ÿ¢ÿ¢ÿÿÿ¦ÿÿÿÿÿÿ¡ÿÿÿÿÿ¤ÿ ÿÿÿÿÿÿÿÿÿ ÿ¢ÿ¢ÿ¥ÿÿ¨ÿªÿÿÿÿÿÿÿÿ²ÿ§ÿÿÿ|ÿÿÿÿÿÿÿ¦ÿ¡ÿÿÿÿÿÿÿÿÿÿ¦ÿÿÿÿ¢ÿ¥ÿÿÿ«ÿÿÿ¢ÿ¤ÿ¤ÿ£ÿÿ|ÿÿÿÿÿ©ÿ¥ÿ£ÿÿÿÿÿÿÿÿÿÿÿÿÿÿÿ¯ÿ«ÿÿÿ¡ÿ¦ÿ ÿÿ£ÿÿ~ÿ¢ÿ¡ÿÿÿÿ²ÿ¥ÿ¢ÿÿ¥ÿ¡ÿÿÿÿ±ÿ§ÿÿÿÿ¨ÿ°ÿ§ÿÿÿ¢ÿ£ÿ¢ÿÿªÿ¯ÿÿ¡ÿ¡ÿÿ ÿÿÿ§ÿÿÿ§ÿ¬ÿÿÿÿÿÿ ÿÿÿ¢ÿÿÿÿÿÿ¤ÿ¨ÿÿ ÿ ÿÿ¨ÿÿ ÿÿÿ§ÿ«ÿÿ¡ÿ£ÿ ÿÿÿ©ÿ¨ÿ¡ÿÿÿÿÿÿÿÿÿ¤ÿ¦ÿ¢ÿÿÿÿÿÿÿ¨ÿÿ¢ÿÿÿ±ÿÿÿÿ£ÿÿÿ¢ÿ®ÿ¢ÿÿ¥ÿ¡ÿ¢ÿ¥ÿ¢ÿÿÿÿ£ÿ£ÿ¦ÿÿÿÿÿÿ¢ÿÿÿÿÿÿÿÿÿ¨ÿÿ¦ÿÿÿÿÿÿÿÿÿÿ¢ÿÿÿÿ¡ÿrÿÿÿÿzÿÿÿ ÿ¨ÿ©ÿÿ¢ÿªÿªÿ¥ÿÿÿÿÿ¢ÿ¨ÿ¢ÿ¥ÿ¡ÿÿÿÿÿÿ~ÿÿÿ£ÿÿÿÿÿÿÿÿÿÿÿÿÿÿÿÿÿÿÿ{ÿÿÿ{ÿÿwÿnÿsÿvÿÿvÿjÿrÿvÿÿqÿmÿrÿ{ÿÿyÿÿÿÿÿÿ¥ÿªÿ¤ÿ¤ÿªÿÿÿÿÿ£ÿ¨ÿ¨ÿÿÿ|ÿÿÿÿÿÿÿÿÿ§ÿÿÿ|ÿÿ¢ÿÿÿÿzÿÿÿÿÿÿÿÿÿÿÿÿ~ÿÿ¡ÿÿÿÿÿÿÿÿÿÿÿÿÿÿÿ¡ÿ£ÿÿÿÿÿÿÿÿ¡ÿÿÿ£ÿÿÿ¦ÿÿÿ ÿÿÿÿÿÿÿÿÿÿÿ¤ÿ¥ÿ¢ÿÿ¯ÿÿÿÿÿÿ¦ÿÿÿÿÿ¢ÿÿÿ£ÿÿÿ¬ÿÿÿ£ÿ£ÿÿ¥ÿ¥ÿ¢ÿªÿ®ÿ§ÿÿÿÿÿÿÿ¥ÿ¨ÿÿ ÿªÿ¡ÿ®ÿÿ¨ÿÿÿÿÿÿÿ§ÿ ÿÿÿÿÿ£ÿÿ«ÿÿ¢ÿÿÿÿ­ÿ ÿÿÿÿÿÿÿÿÿÿÿÿÿÿ¢ÿªÿÿÿrÿbÿ]ÿdÿhÿkÿ{ÿÿjÿfÿÿÿÿÿuÿÿÿÿÿÿÿ}ÿxÿÿÿÿpÿwÿÿ}ÿÿÿjÿtÿ|ÿqÿiÿZÿbÿjÿhÿlÿgÿYÿSÿYÿwÿyÿ{ÿÿÿhÿhÿhÿWÿQÿXÿbÿfÿeÿtÿzÿÿÿkÿ\ÿvÿqÿZÿ]ÿmÿuÿÿÿÿÿÿ}ÿÿÿÿÿÿnÿzÿÿÿÿÿÿÿÿÿÿÿ¦ÿÿÿÿÿÿÿÿÿÿªÿ¥ÿÿÿÿÿÿÿÿ©ÿÿÿÿªÿ²ÿªÿÿÿÿÿÿ¨ÿÿÿ¦ÿ­ÿ¨ÿÿÿ§ÿ¦ÿÿÿ©ÿ¤ÿÿÿ¡ÿ¶ÿÿÿÿÿÿÿÿÿÿÿÿÿÿÿÿÿÿÿÿÿÿ£ÿ§ÿªÿ¤ÿ¤ÿÿ¤ÿ ÿÿÿ£ÿ¥ÿÿnÿeÿiÿqÿÿÿÿÿ°ÿ¥ÿÿÿ¤ÿÿ ÿ£ÿÿÿÿÿ¦ÿÿÿÿÿcÿVÿvÿÿÿ¤ÿÿÿ¥ÿÿÿÿ£ÿ¢ÿÿÿÿÿÿÿÿÿÿÿÿÿÿÿÿÿÿÿÿ¢ÿ¡ÿÿÿÿÿÿ¨ÿ£ÿÿÿÿÿÿÿ¡ÿÿÿÿÿÿÿÿ¤ÿÿÿÿÿ~ÿþýþÿÿÿÿÿÿÿÿÿ£ÿÿ£ÿÿÿÿÿÿÿÿÿ¢ÿ©ÿ¨ÿ¤ÿÿÿÿÿÿÿÿÿÿÿÿÿÿÿÿÿÿÿÿÿÿÿÿÿÿÿÿ¥ÿ£ÿ¥ÿÿÿÿÿ¤ÿ¦ÿ¥ÿÿÿ¥ÿ£ÿ¤ÿ¦ÿ¡ÿ¢ÿÿÿ£ÿ«ÿ¯ÿÿÿ¤ÿ ÿ£ÿ¥ÿ§ÿÿÿ£ÿ¥ÿÿÿÿ¢ÿÿ­ÿ¡ÿÿ¡ÿÿÿÿÿ¨ÿÿ¢ÿÿÿÿÿÿÿÿÿÿÿÿ­ÿÿÿÿÿÿÿÿÿ¢ÿÿÿÿÿÿÿÿÿÿÿ­ÿÿÿÿÿÿÿ¢ÿªÿÿÿ¬ÿ¯ÿ¦ÿ§ÿ ÿÿÿÿÿ¢ÿÿ¦ÿ©ÿÿÿÿÿÿÿ¡ÿ£ÿÿ±ÿ®ÿ§ÿ¨ÿ£ÿÿÿÿ¡ÿÿÿÿÿ¦ÿ¬ÿ±ÿ«ÿÿÿ©ÿ¨ÿ¢ÿ¡ÿ¥ÿ¢ÿÿ¦ÿÿÿÿÿÿ¤ÿÿÿÿÿ£ÿÿÿÿÿ¡ÿÿÿÿÿ­ÿ¬ÿ ÿÿÿÿÿÿÿÿÿÿÿÿÿÿÿÿÿ°ÿ§ÿ¡ÿ£ÿ§ÿ¢ÿÿ«ÿ£ÿ ÿÿÿÿÿ§ÿ£ÿ±ÿ­ÿÿÿ£ÿ¡ÿ¡ÿªÿ°ÿ«ÿ­ÿ¦ÿ£ÿÿ©ÿ³ÿ¹ÿµÿ¥ÿ©ÿ£ÿ±ÿµÿ§ÿ¦ÿ§ÿ¥ÿ¥ÿ¨ÿÁÿ­ÿ§ÿ§ÿ ÿ£ÿÿÿ§ÿ°ÿ£ÿ­ÿ ÿÿ ÿ§ÿ¯ÿ¬ÿÿ ÿ¯ÿ¥ÿ¨ÿªÿ¢ÿ¥ÿ«ÿ§ÿ¥ÿ¤ÿ³ÿ¡ÿ£ÿ¦ÿ¢ÿÿÿÿ¡ÿÿÿ­ÿÿÿ£ÿ¤ÿ ÿ¦ÿ°ÿ¨ÿÿÿ£ÿÿÿ°ÿ°ÿ¨ÿ©ÿÿÿÿÿÿÿÿ¢ÿ¨ÿ¥ÿ¡ÿ¨ÿ·ÿ¯ÿ¦ÿ¥ÿ«ÿªÿ¯ÿ«ÿ ÿ§ÿÿÿ´ÿÿÿÿÿ¢ÿ°ÿ³ÿ¥ÿÿÿ³ÿ¬ÿ£ÿ¤ÿ¦ÿ©ÿ­ÿ¬ÿÿ§ÿÿ¤ÿ²ÿ°ÿ¼ÿ²ÿ£ÿÿÿ¦ÿ§ÿÿÿ©ÿ¦ÿÿ ÿ«ÿ³ÿ±ÿ¥ÿÿ­ÿ§ÿ³ÿ´ÿÿÿ¨ÿµÿ¸ÿ²ÿÿÿ®ÿ©ÿÿ¯ÿ­ÿ²ÿ§ÿ¡ÿ¯ÿ²ÿ®ÿ¹ÿµÿ³ÿ¨ÿ¡ÿÿ¡ÿ ÿÿÿ£ÿ³ÿ¥ÿÿÿÿ¦ÿÿÿÿÿ¥ÿ©ÿ¯ÿ¢ÿ©ÿ§ÿ ÿ ÿ±ÿ¿ÿ¬ÿÿÿ¦ÿ¦ÿÿÿªÿ¥ÿ§ÿ¯ÿ¤ÿÿ¦ÿ¨ÿ¢ÿªÿÿÿÿ¡ÿÿ¢ÿÿÿÿ¢ÿ´ÿ­ÿÿÿÿ«ÿ£ÿÿ¥ÿ£ÿ¦ÿ­ÿ§ÿ£ÿ§ÿ¡ÿ¬ÿ§ÿÿ¥ÿ¦ÿ£ÿ¡ÿÿÿÿÿÿÿ²ÿ·ÿÿÿ®ÿ¨ÿ§ÿ¦ÿ¦ÿªÿ¯ÿ«ÿ«ÿµÿ¤ÿ£ÿ£ÿ¢ÿÿ±ÿ ÿÿ¦ÿ¢ÿÿÿ ÿ¥ÿ½ÿÿÿ¯ÿ ÿ¸ÿ¨ÿÿÿÿ«ÿ§ÿ ÿ±ÿ¡ÿ¨ÿ¥ÿ«ÿÿ§ÿÿÿ¥ÿ¦ÿ£ÿ©ÿÿÿ§ÿ®ÿ«ÿÿÿ«ÿ¥ÿÿ¥ÿ¤ÿÿÿ¢ÿÿªÿÿ©ÿÿ£ÿÿÿÿ®ÿ©ÿÿ¢ÿ¨ÿªÿ¤ÿ¥ÿÿ¯ÿÿÿ¯ÿÿ ÿ«ÿ±ÿ­ÿ¨ÿ¬ÿ²ÿ¥ÿ¥ÿ©ÿÿ£ÿÿÿ£ÿ£ÿ°ÿ¢ÿÿÿ©ÿ§ÿÿÿÿÿ§ÿÿ«ÿÿ§ÿ°ÿ£ÿÿÿÿ§ÿ¯ÿÿÿ«ÿ ÿ©ÿ ÿÿÿÿÿÿ¢ÿÿÿÿÿ­ÿ£ÿ¨ÿªÿ£ÿÿÿÿÿ©ÿÿÿ ÿÿÿÿÿÿÿ¨ÿ¥ÿ­ÿÿ§ÿ¤ÿ¢ÿ¨ÿ¤ÿ£ÿ«ÿ¬ÿ ÿÿ¦ÿ£ÿ£ÿ¢ÿÿÿ¥ÿÿ¦ÿÿ¨ÿ¤ÿÿ¨ÿ¦ÿÿ¤ÿ¨ÿÿ«ÿ©ÿÿÿÿªÿ¡ÿ¤ÿÿ¡ÿÿ¤ÿ©ÿ¦ÿ®ÿ´ÿÿÿÿÿÿ¡ÿÿ¥ÿÿÿÿÿÿÿÿÿÿ«ÿ£ÿ¡ÿ¨ÿ¬ÿÿ¨ÿÿ­ÿ±ÿ­ÿÿÿ¤ÿÿÿÿÿÿ©ÿ¯ÿÿ¦ÿ±ÿ¨ÿÿÿ¢ÿÿÿÿ ÿ¡ÿÿ¡ÿ©ÿ«ÿ¢ÿÿÿ¥ÿÿ¢ÿÿÿÿ¤ÿÿ¶ÿÿ«ÿÿÿÿÿÿÿÿÿÿÿ ÿÿÿÿÿÿÿÿÿÿÿÿÿÿÿÿÿÿÿ¤ÿÿÿÿÿ§ÿÿ~ÿÿÿÿÿ{ÿÿÿÿ|ÿÿÿÿÿÿÿÿÿÿÿÿÿÿÿÿÿÿÿÿÿzÿÿÿÿÿÿÿÿÿÿÿÿÿÿÿÿÿÿÿÿÿÿÿÿÿÿÿÿÿÿ{ÿqÿÿÿ{ÿyÿrÿvÿ}ÿ|ÿuÿÿ¢ÿ¢ÿÿÿ©ÿ¡ÿÿ¡ÿÿÿªÿÿÿÿ¤ÿÿÿ§ÿÿÿÿÿ£ÿÿÿÿÿÿÿÿÿÿ¦ÿ¥ÿÿÿÿÿÿÿÿÿ ÿ¤ÿ®ÿ¢ÿ®ÿ£ÿÿÿ¥ÿÿÿªÿ ÿÿÿ ÿÿÿÿÿÿÿ ÿ©ÿÿÿÿÿ¡ÿÿ§ÿ®ÿ­ÿÿÿ®ÿ¡ÿÿ®ÿ¬ÿ ÿÿÿ ÿ¤ÿÿÿÿÿÿÿ¡ÿÿÿÿÿÿÿÿÿÿÿÿÿÿÿÿÿÿ¥ÿ°ÿ©ÿÿÿ¡ÿÿÿ ÿÿÿ ÿ¢ÿÿÿÿÿÿ­ÿ¡ÿ ÿ¡ÿ§ÿ¡ÿÿÿÿ ÿÿÿ¢ÿÿÿÿ¢ÿÿÿÿÿÿÿÿÿ§ÿ¯ÿÿ¬ÿÿÿ ÿ£ÿ£ÿ²ÿÿ§ÿÿÿÿ ÿÿÿÿÿÿÿÿÿÿÿÿÿÿÿ§ÿ¡ÿÿÿÿ£ÿÿÿ£ÿ¢ÿ¥ÿÿÿ¬ÿÿªÿ¢ÿ£ÿªÿÿ¥ÿ§ÿÿÿÿÿÿªÿÿÿÿÿÿ©ÿ²ÿµÿÿÿÿÿÿÿÿ{ÿÿÿÿ¤ÿÿÿÿÿÿÿÿ©ÿ¤ÿ¨ÿ¨ÿ£ÿ¦ÿ¨ÿ©ÿ¡ÿÿ£ÿÿÿ¡ÿÿÿ¢ÿ§ÿÿÿÿ¡ÿ£ÿÿ¤ÿÿÿ¨ÿÿÿÿÿ¡ÿ¨ÿÿÿ}ÿ¡ÿÿÿÿÿÿ¬ÿ¦ÿÿÿÿÿÿ³ÿÿÿ²ÿ°ÿ¨ÿÿÿÿÿ©ÿ®ÿÿÿÿÿÿÿÿ¦ÿ£ÿÿÿÿÿÿÿÿ¡ÿ¥ÿÿÿÿÿÿÿÿÿÿÿÿÿÿÿÿ ÿ£ÿ¬ÿÿÿÿÿuÿ¢ÿÿÿ§ÿÿÿ©ÿÿÿ±ÿÿÿÿÿÿÿÿÿ¢ÿÿ¦ÿÿ ÿ¤ÿ ÿ©ÿÿÿÿÿÿÿÿÿ¢ÿ¨ÿ©ÿÿ¨ÿÿÿÿ¢ÿÿÿÿ¥ÿÿ ÿÿ¦ÿÿÿ ÿÿÿÿÿÿ¡ÿ ÿÿÿ¥ÿ ÿ ÿÿÿÿ ÿÿÿ¨ÿ¡ÿÿÿ¦ÿ£ÿÿÿÿÿÿÿ©ÿ¦ÿ¦ÿ¤ÿ¦ÿÿÿÿÿÿ¡ÿÿ³ÿ¤ÿ¥ÿ¨ÿÿÿ£ÿ ÿªÿÿÿÿÿÿÿÿÿÿÿ©ÿÿÿÿ¡ÿ­ÿ¨ÿÿÿÿ¬ÿ¨ÿ ÿ¢ÿÿÿÿÿ«ÿ§ÿÿ£ÿÿÿ¢ÿ¦ÿÿ§ÿ¢ÿÿÿ¤ÿ¥ÿ¥ÿÿÿÿÿ£ÿ¢ÿÿÿÿÿÿÿÿÿÿÿÿÿÿÿ£ÿÿÿ¡ÿÿÿ¦ÿÿÿ¦ÿÿ¢ÿÿÿ¢ÿ£ÿÿ¥ÿ ÿÿÿ©ÿÿ§ÿÿÿÿÿ£ÿÿÿ£ÿÿ ÿÿÿÿ ÿ§ÿ ÿ¨ÿÿÿÿÿÿÿÿÿÿÿÿ¢ÿ¨ÿªÿÿÿÿÿ¡ÿ£ÿÿÿÿÿÿÿ£ÿ¢ÿ©ÿÿÿ§ÿÿ¢ÿÿÿ£ÿ¨ÿ¢ÿ ÿ¨ÿªÿÿÿÿ|ÿÿÿ°ÿÿÿ©ÿ£ÿ¥ÿÿÿÿÿÿÿ¤ÿÿÿÿ§ÿÿÿÿÿÿ ÿÿÿÿÿ¬ÿ¤ÿ¨ÿÿÿÿÿ ÿÿÿÿ¨ÿ¨ÿÿ£ÿÿÿ¢ÿÿ§ÿ ÿÿ±ÿ¡ÿÿÿ¯ÿÿÿÿÿÿ ÿÿ§ÿÿÿÿÿÿÿ¦ÿ¨ÿÿÿÿ¦ÿÿÿÿÿÿ¦ÿ©ÿÿÿÿÿÿÿÿÿÿÿÿÿÿÿÿÿ¨ÿÿÿÿÿÿÿ­ÿÿ®ÿÿÿ¡ÿ¢ÿÿ¢ÿ¦ÿ´ÿÿ¢ÿ£ÿ}ÿÿÿÿÿjÿXÿpÿÿÿÿÿÿÿ£ÿ©ÿ©ÿ¥ÿÿÿÿ}ÿÿÿ¨ÿÿÿ¦ÿ ÿ¦ÿ ÿ§ÿÿÿÿ}ÿÿÿÿµÿÿ¦ÿÿ¦ÿ¨ÿ®ÿ³ÿ«ÿÿÿÿÿÿÿÿÿÿ¦ÿÿÿ©ÿÿÿÿÿÿÿÿ¥ÿÿÿÿÿÿÿ¢ÿ©ÿÿÿÿÿ¡ÿ«ÿ°ÿ¬ÿ£ÿÿÿÿÿÿÿÿÿÿ¥ÿÿÿÿ¯ÿÿÿ¨ÿÿÿ¨ÿÿªÿÿ¢ÿÿÿÿ¥ÿ ÿÿ§ÿÿÿÿ¥ÿÿÿÿÿÿ¡ÿ©ÿÿÿÿÿÿÿ¡ÿÿÿÿÿÿÿÿÿÿÿ¢ÿ¡ÿÿ ÿ ÿÿ£ÿÿÿÿÿÿÿÿÿÿÿÿ¢ÿ£ÿÿ ÿÿÿÿÿÿÿÿÿÿÿÿ ÿÿÿÿÿÿÿÿ ÿÿÿ¡ÿ®ÿÿÿ­ÿ£ÿÿ¤ÿªÿÿ ÿ¡ÿ§ÿ¡ÿ¡ÿÿ§ÿ ÿÿÿ¤ÿ¨ÿ©ÿÿ¨ÿ¢ÿ ÿÿÿÿÿÿ¢ÿ³ÿ«ÿÿÿÿÿÿªÿ²ÿ¤ÿÿ¡ÿ¢ÿÿÿÿÿÿÿ ÿÿÿÿÿÿÿÿ¦ÿ¦ÿÿÿ®ÿ©ÿ ÿÿÿÿÿÿÿ«ÿÿÿ¢ÿ¢ÿÿ¦ÿÿ£ÿÿ¡ÿÿÿÿÿÿÿÿÿÿÿÿÿÿÿÿÿÿÿ ÿ«ÿ ÿÿÿÿ§ÿÿÿÿ¤ÿ¦ÿ¦ÿ­ÿÿÿ¥ÿÿÿ¦ÿ£ÿ¤ÿÿ«ÿ ÿ¬ÿ©ÿ¦ÿ¢ÿ ÿÿ¦ÿ©ÿÿ¥ÿÿÿÿ¦ÿ¥ÿ§ÿ¤ÿ©ÿ§ÿÿ¨ÿÿ£ÿÿÿÿÿÿÿÿÿ²ÿÿ¬ÿÿÿÿÿÿÿÿ¨ÿÿÿÿÿ¤ÿ©ÿ¨ÿÿÿ§ÿ¢ÿÿÿÿÿÿÿ¦ÿÿÿ¦ÿÿÿÿÿ¦ÿ­ÿ°ÿÿÿÿÿÿÿÿ£ÿÿÿyÿ«ÿÿÿÿÿÿ¢ÿÿ¥ÿÿÿ¨ÿ©ÿÿ£ÿªÿªÿ¤ÿÿÿÿ©ÿ¬ÿ£ÿÿÿÿÿÿÿ¨ÿÿ¨ÿÿÿÿÿ£ÿ¤ÿ¨ÿ¢ÿÿÿÿÿÿÿÿÿÿÿ¢ÿÿÿ¨ÿ£ÿ ÿÿÿÿÿÿ¦ÿ«ÿ­ÿÿ¼ÿ²ÿÿÿ¡ÿÅÿ¤ÿÿ¹ÿÿ©ÿÿÿÿ¡ÿ®ÿ¢ÿÿÿ«ÿ ÿÿÿÿÿÿÿÿ£ÿ±ÿµÿ¤ÿ©ÿÿÿÿÿÿ¦ÿÿÿ¬ÿÿÿÿ¢ÿÿ¡ÿÿ¡ÿ ÿÿÿÿ¢ÿÿÿÿÿ¡ÿ§ÿ¦ÿ¢ÿ®ÿÿ¢ÿ¡ÿÿ®ÿ¢ÿÿ¬ÿ¤ÿ¦ÿÿÿ¯ÿ¦ÿ¢ÿÿÿÿÿ ÿÿÿ¦ÿªÿÿÿÿÿÿ®ÿ¯ÿ¡ÿÿ¨ÿ ÿÿ¶ÿÿ ÿÿÿÿÿ¡ÿ¦ÿ¦ÿ¥ÿ«ÿÿÿÿÿªÿªÿ±ÿ³ÿ¢ÿÿ£ÿ­ÿÿ«ÿ¬ÿµÿ£ÿµÿÿ¡ÿ¥ÿÿ ÿ¥ÿ©ÿÿ¦ÿ±ÿ¡ÿÿÿÿÿ¢ÿ©ÿ¦ÿÿÿÿ¢ÿÿÿ~ÿÿÿsÿÿxÿÿÿ§ÿÿÿÿÿÿÿ§ÿ¢ÿÿÿ¡ÿ£ÿÿÿ£ÿ­ÿÿÿÿÿÿ}ÿÿªÿÿÿÿ¦ÿÿÿÿ}ÿÿÿÿÿÿÿÿÿÿÿÿvÿÿÿqÿÿgÿrÿwÿwÿÿoÿdÿxÿuÿ}ÿÿÿÿÿÿÿÿÿÿÿÿÿÿ¢ÿÿÿÿÿ¥ÿÿÿÿÿzÿ|ÿÿÿÿÿÿÿÿÿÿ¡ÿÿ¢ÿ§ÿÿÿÿÿÿÿÿÿÿÿÿÿÿÿÿÿÿÿÿÿÿÿÿÿÿ£ÿ¦ÿÿÿ©ÿ¥ÿÿÿÿÿÿÿÿ¦ÿ ÿÿÿ¥ÿÿ ÿÿÿÿÿÿÿ¡ÿ£ÿÿÿÿÿÿ ÿÿÿÿÿÿ£ÿÿÿ¦ÿÿÿ¤ÿÿÿÿ¥ÿ£ÿÿÿÿ¢ÿ¢ÿÿ§ÿÿÿÿ¢ÿÿ­ÿÿÿÿ«ÿ¦ÿÿÿÿÿÿÿ¢ÿ¤ÿÿÿ ÿ¨ÿÿ¯ÿ§ÿ§ÿ¢ÿÿÿÿÿÿÿÿÿÿÿÿ¢ÿ­ÿÿ±ÿ£ÿÿ­ÿ¦ÿÿÿÿÿÿÿÿÿÿ§ÿÿÿÿ¯ÿÿÿÿ£ÿÿÿÿÿÿÿÿÿÿÿÿÿÿ|ÿzÿÿ}ÿÿÿ~ÿzÿhÿbÿtÿ~ÿvÿvÿ|ÿÿÿ}ÿÿlÿrÿpÿ^ÿjÿcÿhÿmÿbÿaÿgÿ^ÿHÿ`ÿwÿoÿrÿÿÿmÿkÿcÿcÿeÿcÿeÿjÿlÿlÿwÿlÿjÿ`ÿcÿ_ÿtÿ^ÿfÿtÿxÿ|ÿÿÿÿÿÿÿÿÿÿÿvÿ}ÿÿÿÿÿÿÿÿ¤ÿÿÿÿÿÿÿÿ¡ÿ§ÿ¬ÿ¦ÿ£ÿ¨ÿ¢ÿÿÿÿ£ÿ ÿÿÿ­ÿ¬ÿ¦ÿÿÿÿÿ¡ÿÿÿÿÿªÿ£ÿ¯ÿÿÿ¢ÿÿÿÿÿÿ¤ÿ®ÿ¡ÿÿÿ«ÿ¤ÿ ÿÿ ÿÿÿÿÿÿÿ¯ÿªÿ±ÿÿ®ÿÿÿÿÿÿÿÿ¥ÿ±ÿ¨ÿ¢ÿ ÿ£ÿ¡ÿÿÿÿ®ÿ¢ÿÿÿÿÿÿÿÿÿÿªÿÿÿÿÿÿÿÿÿÿÿÿÿÿÿ~ÿLÿÿ2ÿuÿÿÿ¤ÿ¢ÿÿÿÿÿÿÿÿÿÿÿÿÿÿÿÿÿÿÿÿÿÿÿÿ£ÿ ÿ¢ÿÿÿÿÿ¤ÿuÿÿÿÿÿÿ¢ÿÿÿ¦ÿÿÿÿÿÿÿÿÿ¡ÿ¦ÿÿÿÿqÿsþÁýþ$ÿÿ£ÿÿ¢ÿ ÿÿÿ¤ÿÿ¥ÿÿÿÿÿÿÿÿÿ ÿÿÿÿÿÿ¥ÿªÿ¤ÿÿÿÿ¤ÿÿÿÿÿÿÿÿÿÿÿÿÿÿÿÿÿÿÿÿÿÿÿ£ÿÿÿÿÿ¤ÿÿÿÿ¤ÿ¤ÿ¦ÿ ÿ®ÿ£ÿÿ ÿÿ¡ÿ ÿÿ¢ÿ±ÿ«ÿÿÿÿÿÿ«ÿ¦ÿÿÿÿ ÿÿ¢ÿ©ÿÿÿÿÿ¢ÿ ÿÿ¥ÿ¯ÿÿÿÿÿÿÿÿÿÿÿÿ¤ÿÿ¨ÿ ÿÿÿÿÿÿÿÿÿÿÿÿÿÿÿÿÿ£ÿÿÿÿÿÿÿÿÿÿ ÿÿ¢ÿÿÿÿÿÿ ÿ©ÿÿÿÿ ÿ£ÿ¤ÿ¦ÿ¥ÿÿÿÿ£ÿÿ¢ÿ¯ÿ¥ÿÿÿÿÿÿ§ÿ ÿ ÿÿ ÿ¤ÿªÿ²ÿªÿ«ÿÿ¢ÿ£ÿÿÿÿÿÿ§ÿ¤ÿÿÿÿ¤ÿÿÿÿÿÿÿÿÿÿÿÿÿÿÿÿÿÿÿÿÿÿÿÿÿ£ÿÿÿÿ£ÿ¢ÿÿÿ¥ÿ¡ÿ«ÿ¥ÿ¤ÿ£ÿÿ¤ÿ ÿ°ÿ¨ÿ«ÿ ÿÿÿÿ¢ÿÿ¢ÿ¢ÿ£ÿÿÿ¡ÿ ÿ¤ÿ¯ÿ­ÿÿÿÿÿ£ÿ¦ÿ£ÿ¡ÿ¦ÿ ÿªÿ«ÿ¢ÿ¤ÿªÿ¥ÿÿ£ÿ®ÿ´ÿªÿ¥ÿ¥ÿ£ÿ¦ÿ§ÿ¡ÿ¢ÿ¤ÿ£ÿ£ÿ©ÿ¨ÿ«ÿ²ÿ«ÿÿÿÿ·ÿ¬ÿ¢ÿ¢ÿ¡ÿ¢ÿ¥ÿ¦ÿ§ÿÿ«ÿ£ÿ¦ÿÿÿÿÿ ÿ¢ÿÿ¡ÿ°ÿÿÿ¯ÿªÿ¡ÿ£ÿ¥ÿ§ÿÿÿ¥ÿÿÿ¡ÿ¥ÿ¡ÿÿÿÿ¢ÿÿ£ÿ ÿÿÿªÿ¯ÿÿÿ©ÿ¬ÿ¦ÿ¤ÿ¡ÿ¢ÿªÿ©ÿÿÿ£ÿªÿ ÿ¥ÿ£ÿ¢ÿ¨ÿ­ÿ£ÿÿ ÿ©ÿÿ´ÿ¬ÿ¤ÿ¦ÿ¨ÿ¯ÿ·ÿ®ÿÿÿ§ÿ¬ÿ¤ÿ©ÿ§ÿ¦ÿ«ÿ¬ÿ£ÿ ÿ¡ÿ­ÿÿ¤ÿ¦ÿ¢ÿ¢ÿ®ÿ¯ÿ¨ÿ°ÿÿ¬ÿ¡ÿªÿ¤ÿÿÿ¤ÿ¥ÿÿÿÿÿ§ÿÿÿ¬ÿ¦ÿ¤ÿ£ÿ¢ÿªÿ«ÿ§ÿºÿ©ÿÿ¡ÿ±ÿ­ÿÿÿ¡ÿÿÿÿÿ¨ÿÿ¸ÿ§ÿÿ¥ÿ ÿÿ¡ÿ«ÿ ÿ¨ÿÿ¦ÿÿ¤ÿ®ÿ¢ÿÿÿ«ÿ²ÿÿ­ÿ©ÿÿÿÿ«ÿ¯ÿ¦ÿ£ÿ£ÿÿÿÿÿÿ¡ÿÿ ÿÿÿÿ«ÿ¬ÿÿÿ¡ÿ±ÿ²ÿÿÿ¨ÿµÿ­ÿ¤ÿ¥ÿ©ÿ®ÿ¨ÿ¬ÿ£ÿ¡ÿÿ§ÿÿÿÿÿ¦ÿ©ÿÿÿÿ¡ÿ´ÿ¦ÿ¥ÿÿ©ÿÿ¨ÿ¯ÿ¨ÿ©ÿ¡ÿ¦ÿ¥ÿ¦ÿ©ÿªÿ¡ÿ¨ÿ¦ÿ ÿÿÿÿ£ÿ§ÿ£ÿ§ÿ¦ÿ©ÿÿ°ÿ¨ÿ¬ÿ¨ÿÿ ÿ©ÿ¦ÿ¤ÿ­ÿ¢ÿÿ¡ÿ¢ÿ£ÿÿÿÿÿ¥ÿ¤ÿ©ÿ©ÿÿ¢ÿÿ±ÿ´ÿÿÿÿÿÿÿÿ ÿªÿÿ ÿ¡ÿ ÿÿªÿÿÿ ÿ§ÿ£ÿ¢ÿ§ÿ¢ÿÿ¦ÿ¤ÿ¯ÿ¯ÿÿ¡ÿ²ÿ¬ÿ­ÿ¢ÿ®ÿ´ÿ£ÿ¤ÿ¯ÿ²ÿÿ¥ÿ§ÿ©ÿÿÿÿÿ¥ÿ¨ÿÿÿ¦ÿ£ÿ­ÿ¥ÿÿÿÿÿ¡ÿÿ¤ÿ¦ÿ ÿÿ ÿÿ ÿ¬ÿ£ÿÿªÿ¢ÿ¥ÿÿÿÿ§ÿÿ¥ÿÿÿÿÿÿ ÿÿªÿ£ÿÿ¥ÿÿ£ÿ¤ÿÿÿÿ¤ÿ¦ÿ ÿÿ ÿÿÿ¨ÿ§ÿ¯ÿ ÿÿÿ¦ÿ¨ÿ§ÿ¤ÿªÿ¦ÿÿ¡ÿ¦ÿªÿÿ©ÿÿ¢ÿ°ÿ§ÿ´ÿ®ÿ©ÿ¤ÿÿÿÿ¥ÿ¬ÿ¦ÿÿ¤ÿ£ÿªÿ¢ÿÿ®ÿÿÿ¦ÿ¥ÿÿ ÿÿÿÿÿÿÿÿ¤ÿÿÿÿÿÿÿÿÿ ÿªÿ¦ÿÿÿ¨ÿ°ÿ¬ÿ¶ÿªÿÿÿÿ«ÿ¨ÿ¤ÿÿ©ÿ²ÿ°ÿ£ÿÿÿ ÿªÿµÿµÿÿÿ³ÿ¡ÿÿ¡ÿ¥ÿ¤ÿ§ÿÿÿÿ¢ÿ¦ÿ¥ÿ¤ÿÿÿ¢ÿ©ÿ¦ÿ£ÿÿÿÿÿÿ¢ÿ¦ÿÿÿÿÿ ÿÿÿÿÿÿ¤ÿÿÿÿ§ÿÿÿÿÿÿÿÿÿÿÿÿÿÿÿÿÿ ÿÿÿ¦ÿÿÿxÿ{ÿªÿaÿzÿÿÿ ÿÿÿÿÿÿÿÿÿÿ|ÿÿÿÿÿÿÿÿÿÿÿÿzÿÿÿÿÿÿÿÿÿÿÿÿÿÿÿÿÿÿÿ}ÿÿÿÿ}ÿÿÿÿÿÿÿxÿjÿqÿuÿÿ{ÿpÿuÿÿÿÿzÿÿÿÿÿ§ÿ ÿÿÿÿÿÿÿÿÿÿÿÿ¢ÿÿ©ÿÿÿ§ÿ¤ÿÿ£ÿÿÿÿÿÿÿÿ ÿÿÿÿÿÿÿ¦ÿ£ÿ§ÿ¢ÿÿÿ­ÿÿÿÿÿÿÿ¤ÿ¢ÿÿÿ¡ÿÿ}ÿÿÿ¦ÿ­ÿ¥ÿ§ÿ§ÿ¢ÿÿÿÿÿ¦ÿÿ ÿÿÿ¨ÿ§ÿÿÿ§ÿ¡ÿÿÿÿÿ¡ÿ¦ÿ¤ÿ£ÿÿÿÿÿÿÿÿÿÿÿÿÿÿÿÿÿÿÿ¨ÿ¬ÿ¥ÿ£ÿÿ£ÿ©ÿ¡ÿÿÿÿÿÿÿÿÿÿÿÿÿÿÿ¥ÿÿ¢ÿÿÿÿ¡ÿ¬ÿÿÿ¡ÿÿÿÿ ÿÿÿ¡ÿÿÿ£ÿÿÿ ÿÿ©ÿ©ÿÿ²ÿ´ÿÿÿÿ¡ÿÿÿÿÿ ÿÿÿÿÿÿÿÿÿÿÿ¢ÿÿÿ ÿ¢ÿÿÿÿÿ£ÿ£ÿÿ¡ÿÿ¯ÿ¢ÿÿ©ÿ¥ÿ§ÿ¢ÿÿ£ÿ­ÿ¨ÿÿÿÿ¢ÿ¢ÿ«ÿ¨ÿÿÿ¥ÿ¡ÿ¤ÿªÿ©ÿ©ÿÿÿÿÿ¥ÿ¤ÿ³ÿÿ³ÿ°ÿªÿÿÿ¤ÿÿÿ©ÿÿÿ¥ÿ¢ÿÿÿ§ÿ­ÿ«ÿ©ÿ¨ÿ¨ÿ¥ÿÿÿÿÿÿÿÿÿ¡ÿÿÿ ÿÿ´ÿÿ©ÿ±ÿÿÿ¥ÿÿÿÿÿÿÿ¡ÿÿ¤ÿÿÿÿÿÿÿÿÿÿÿÿ¥ÿ£ÿ¤ÿ ÿ¦ÿ£ÿÿÿÿÿªÿ¬ÿÿÿÿÿÿÿ©ÿÿÿÿÿÿÿÿÿ¢ÿ ÿÿÿÿÿÿÿÿÿÿÿÿÿÿÿÿÿÿ«ÿÿÿÿÿuÿ¦ÿ¡ÿÿÿÿÿÿ}ÿÿ ÿÿ¡ÿ ÿÿÿÿ¢ÿÿÿÿÿ¡ÿ£ÿÿÿ§ÿÿÿ¢ÿ£ÿ ÿ¦ÿ¦ÿÿ¡ÿ£ÿ£ÿÿÿ¯ÿÿÿ°ÿÿ¤ÿÿÿÿÿÿ¤ÿ¡ÿÿÿÿ«ÿÿÿÿÿÿÿ©ÿ«ÿ¢ÿ ÿ ÿÿÿ¡ÿÿÿÿ§ÿÿ¤ÿ¦ÿÿÿÿÿ¢ÿÿÿ¢ÿÿÿ¢ÿ²ÿÿÿÿÿÿÿ ÿ§ÿÿÿÿÿ¡ÿÿ«ÿ¤ÿ§ÿÿ|ÿÿÿÿÿÿÿÿÿ ÿ¡ÿÿ£ÿ«ÿ­ÿ¤ÿÿÿÿÿ ÿ¦ÿ¬ÿÿÿÿÿ ÿÿ«ÿÿÿÿÿÿÿÿÿÿÿ¥ÿ ÿÿÿÿÿ£ÿÿÿÿÿÿÿÿÿÿÿÿÿ£ÿ¡ÿÿÿÿÿÿÿÿ§ÿÿ§ÿ¢ÿÿÿÿÿÿÿÿÿÿÿ¨ÿÿ¦ÿÿÿÿ¢ÿÿÿÿÿªÿ¢ÿ­ÿÿÿÿÿ¨ÿ©ÿ§ÿÿÿ¢ÿ¢ÿÿ©ÿ«ÿÿÿÿÿ¢ÿÿ¤ÿÿÿÿÿÿ£ÿÿÿ¡ÿÿ ÿ¡ÿ©ÿ¦ÿÿ¤ÿÿÿÿÿÿÿÿÿ¨ÿÿ¤ÿÿÿÿÿÿ¥ÿ­ÿ¥ÿÿÿÿ³ÿ´ÿ ÿÿÿ¤ÿ°ÿ¦ÿ¢ÿÿÿÿ¥ÿ¦ÿ¢ÿ©ÿ¥ÿÿ¢ÿÿÿÿÿ£ÿÿÿ¢ÿ£ÿÿ¤ÿ­ÿÿ°ÿ¯ÿ£ÿÿÿ¥ÿÿÿÿÿ§ÿÿÿÿÿÿÿ£ÿµÿÿÿÿ°ÿÿÿ¢ÿ ÿÿÿÿÿÿÿÿ¥ÿÿÿ¢ÿÿÿÿ©ÿ¦ÿÿÿÿÿÿÿÿÿÿ ÿ§ÿÿÿÿÿÿÿÿÿ~ÿ¢ÿÿÿÿ£ÿªÿÿÿ¦ÿÿÿÿ¡ÿÿÿÿÿÿÿÿÿÿÿÿhÿ0ÿQÿÿ ÿÿÿÿÿÿ£ÿ¡ÿÿÿÿ¦ÿ«ÿ¦ÿÿÿ©ÿ¦ÿ ÿÿÿÿ£ÿ¹ÿÿ¢ÿ¨ÿÿÿ±ÿÿÿÿÿÿÿ¦ÿÿ|ÿ¸ÿÿÿÿ~ÿÿÿÿÿÿÿ¦ÿ§ÿÿÿÿÿÿ¥ÿ§ÿ ÿ¨ÿ«ÿÿÿÿÿÿ¡ÿÿÿ«ÿ ÿ¡ÿÿ¤ÿ¡ÿ¡ÿÿÿÿ³ÿÿÿÿÿÿÿÿÿÿ°ÿÿÿ¬ÿ©ÿ­ÿÿ£ÿÿ®ÿÿÿ¡ÿÿ¦ÿÿÿÿÿÿÿÿªÿ¦ÿÿÿ¦ÿ¡ÿ¨ÿÿÿÿÿÿÿÿÿÿÿÿÿÿÿÿÿÿÿÿ¢ÿÿ ÿÿ§ÿÿÿÿÿÿÿÿÿ¡ÿ¤ÿ ÿÿÿ¢ÿ¥ÿ ÿ©ÿ¤ÿÿÿÿÿ ÿ ÿ¢ÿÿÿÿÿÿÿÿÿÿÿÿ£ÿ®ÿ±ÿ¢ÿÿÿÿ ÿ¨ÿÿÿÿÿÿÿ¡ÿÿÿÿÿ¤ÿªÿÿ¡ÿ¨ÿ«ÿÿÿÿ ÿÿÿÿÿÿ¥ÿ¦ÿÿÿÿÿÿÿÿÿ¡ÿÿÿÿÿÿÿÿÿÿÿ¦ÿÿ ÿÿÿÿÿ°ÿ¨ÿ¦ÿÿÿÿ ÿ§ÿÿÿÿÿÿÿ¢ÿ¤ÿÿÿÿÿÿÿÿÿÿÿÿ¥ÿÿÿÿÿÿ¤ÿ ÿÿÿ¢ÿ¤ÿ¢ÿ¨ÿ¨ÿÿÿÿ¡ÿ¢ÿÿÿÿ£ÿ©ÿÿÿÿÿ¡ÿ¨ÿÿ¨ÿ¨ÿÿÿÿ ÿ¥ÿ«ÿ¤ÿÿÿÿ¤ÿ¡ÿÿÿ¡ÿÿÿ¥ÿÿÿÿÿ­ÿ¤ÿÿÿÿÿÿ¯ÿÿÿÿ¢ÿÿÿ¥ÿ£ÿÿÿÿÿÿÿ£ÿÿÿÿÿÿÿ£ÿ¤ÿÿ ÿ«ÿÿÿÿÿÿÿ¢ÿªÿ¨ÿ¦ÿ¥ÿÿÿÿÿ¤ÿ©ÿ¬ÿ¬ÿÿÿÿÿzÿÿ¤ÿÿÿ~ÿ©ÿÿ£ÿÿÿÿÿ¢ÿ¡ÿÿ¤ÿ¢ÿÿÿÿÿÿÿÿ§ÿ¦ÿ¥ÿ¨ÿÿÿ­ÿÿ¨ÿ©ÿ ÿ­ÿ§ÿ¥ÿ¨ÿ ÿ¦ÿ¬ÿ ÿ¬ÿ¬ÿ¢ÿÿ¦ÿÿÿÿÿ ÿÿÿ£ÿ±ÿÿÿ®ÿÿÿ¡ÿ¡ÿÿÿÿÿÿ£ÿ ÿÿ¢ÿÿÿÿªÿµÿÿ¢ÿÿ£ÿÿÿ®ÿÿÿÿÿÿ¥ÿ°ÿ«ÿ¢ÿÿÿÿÿÿ¢ÿÿ ÿÿÿÿÿÿ­ÿÿ¢ÿÿÿ§ÿ¥ÿÿÿ¤ÿ©ÿ¥ÿ ÿ¨ÿ ÿÿÿÿ¢ÿ¦ÿÿÿÿ¤ÿ£ÿ¥ÿ¤ÿ»ÿÿ·ÿ¥ÿÿ ÿÿ ÿÿ¢ÿÿÿÿÿÿ£ÿÿÿÿÿÿÿÿ¢ÿ¥ÿ©ÿ§ÿ¡ÿÿÿ°ÿ¤ÿ¤ÿ¥ÿ­ÿ ÿÿ¯ÿÿ ÿÿ£ÿ ÿÿ¤ÿ¤ÿ¥ÿ£ÿ ÿ¥ÿ¥ÿÿÿ¨ÿ¦ÿÿÿÿÿÿÿ¬ÿ¢ÿÿ©ÿÿ£ÿÿ¡ÿÿÿÿÿÿÿ£ÿ¨ÿªÿÿÿÿÿÿ¢ÿ§ÿÿÿÿÿÿÿÿÿÿÿÿrÿÿÿ¥ÿ¥ÿ¡ÿÿÿÿÿÿÿ¤ÿ¢ÿÿÿÿ¹ÿ±ÿ¨ÿ¦ÿÿÿÿÿÿÿ¦ÿÿrÿ¥ÿ ÿÿÿÿvÿuÿÿÿÿÿÿÿÿ}ÿwÿsÿnÿwÿzÿÿrÿTÿmÿsÿnÿnÿtÿÿÿÿ|ÿÿÿÿÿÿÿÿÿÿÿÿÿÿÿÿÿÿÿÿÿÿÿÿÿÿÿÿÿÿ ÿ ÿ ÿÿÿÿÿÿÿÿÿÿÿÿÿÿÿÿÿÿÿÿÿÿÿÿÿÿÿÿÿÿÿÿ¤ÿ¯ÿÿÿ£ÿ¨ÿ¦ÿÿÿÿÿ¢ÿ¤ÿÿÿÿ¡ÿÿÿÿÿÿÿÿÿÿÿ¡ÿÿÿÿÿ¦ÿ¤ÿÿÿÿÿÿÿÿÿÿÿ±ÿ£ÿ ÿÿÿÿÿÿÿÿ ÿ¬ÿ¤ÿÿ¡ÿÿÿÿ§ÿ­ÿÿÿ¡ÿ©ÿÿÿ£ÿÿÿÿÿ¢ÿ¢ÿ¡ÿ¡ÿÿÿ ÿªÿ¤ÿªÿÿ¡ÿÿÿ®ÿªÿÿÿªÿ¡ÿ­ÿÿ¦ÿ¥ÿÿªÿÿ­ÿ­ÿ£ÿÿÿÿÿÿÿÿÿÿÿÿÿÿ£ÿÿÿÿÿÿÿÿÿÿ­ÿ¦ÿÿÿ ÿÿÿÿÿÿÿÿxÿfÿeÿdÿWÿ\ÿyÿÿ|ÿÿÿÿ}ÿtÿuÿeÿ{ÿÿtÿÿ}ÿqÿaÿeÿoÿfÿ]ÿRÿnÿzÿvÿÿÿvÿnÿ_ÿgÿtÿlÿgÿjÿiÿaÿ_ÿtÿoÿÿ}ÿjÿXÿwÿjÿdÿÿÿÿwÿ~ÿÿ}ÿÿÿÿÿÿÿÿÿÿÿÿÿÿÿÿÿÿÿÿÿÿÿ¥ÿªÿÿ§ÿ¯ÿ¤ÿÿÿÿÿÿ ÿ¦ÿ¤ÿªÿ­ÿ²ÿ¡ÿÿÿÿÿ¤ÿ¡ÿÿÿ¢ÿÿ§ÿ¯ÿ ÿÿ¬ÿ¬ÿÿ ÿÿÿ£ÿ¨ÿÿÿÿÿÿÿ®ÿ¤ÿÿÿÿÿÿ¡ÿ¤ÿÿÿÿÿÿ°ÿÿÿÿÿ¡ÿ¨ÿ©ÿ¡ÿÿÿ©ÿ£ÿ¤ÿÿÿ£ÿ¡ÿ­ÿ§ÿÿÿÿÿÿÿ¡ÿÿ¢ÿ°ÿÿÿÿ¥ÿ¬ÿÿÿ¤ÿ¢ÿÿÿvÿfÿÄþ¡þ7ÿÿÿÿµÿ¹ÿÿ}ÿÿÿ´ÿÿÿÿÿÿÿÿÿÿÿÿÿÿÿÿÿÿÿÿÿÿÿÿÿÿÿÿÿÿÿÿÿ£ÿÿÿÿÿÿÿÿÿÿÿÿÿÿÿÿÿ{ÿÆþþþ8ÿÿÿÿÿ ÿÿÿ¨ÿÿ£ÿÿÿÿÿÿÿÿÿÿÿÿ¤ÿ¨ÿÿÿ§ÿÿÿÿÿ®ÿÿÿÿÿ ÿÿÿÿÿÿÿÿÿÿÿÿ©ÿÿÿÿÿÿÿÿÿ®ÿ¡ÿÿÿÿÿÿÿÿÿ¯ÿÿ¦ÿ¢ÿÿÿÿ ÿ¡ÿÿÿ¥ÿÿÿÿ§ÿ¦ÿÿÿÿÿ ÿ¤ÿÿÿ£ÿÿÿÿ§ÿ¬ÿ£ÿ«ÿÿÿÿ¢ÿ«ÿ«ÿ©ÿÿÿÿ¤ÿÿÿÿ§ÿÿÿÿÿÿÿÿÿÿÿÿÿÿÿÿÿ¢ÿÿ¡ÿÿÿÿÿÿÿ ÿ¥ÿ¥ÿÿ¢ÿ¨ÿÿ£ÿ¡ÿ¡ÿ¦ÿÿÿÿÿÿ¬ÿ¦ÿ©ÿ¦ÿÿÿÿ¨ÿ¡ÿ¤ÿ¦ÿÿ¨ÿ§ÿÿ°ÿÿ¦ÿ±ÿªÿ¢ÿÿÿ ÿ ÿÿªÿÿÿ©ÿÿÿÿÿÿ ÿ´ÿÿÿÿÿÿÿÿÿÿÿÿÿÿÿÿÿÿ§ÿ¢ÿÿÿÿÿÿÿÿÿÿÿÿÿÿ¢ÿÿÿÿÿ­ÿ¨ÿ¤ÿ¨ÿ®ÿªÿ¤ÿ©ÿ§ÿÿÿ§ÿ¦ÿ¨ÿ¯ÿ¡ÿÿÿÿ²ÿ«ÿ ÿ£ÿ§ÿ¤ÿ¨ÿ®ÿ¦ÿ©ÿÿ¢ÿ£ÿÿÿÿ¡ÿ®ÿ«ÿ°ÿ¦ÿ¤ÿ®ÿ©ÿÿ¦ÿ¨ÿÿ«ÿÿÿ¡ÿ£ÿÿ¨ÿ·ÿ¨ÿÿ¢ÿÿÿÿ¨ÿ°ÿªÿÿÿ§ÿ§ÿÿ¡ÿ¢ÿ¡ÿ¦ÿ¨ÿ¤ÿ¡ÿ©ÿ ÿ¥ÿ¢ÿ¡ÿÿÿ¨ÿªÿÿ£ÿ§ÿ¥ÿ ÿ©ÿ¦ÿÿ¥ÿ¤ÿ°ÿ¯ÿ©ÿ¦ÿÿ¡ÿ¥ÿ¢ÿÿ¥ÿ¸ÿ¯ÿÿÿ¢ÿÿÿ¤ÿ®ÿ­ÿÿÿÿ§ÿ°ÿ¦ÿªÿ¦ÿ¢ÿ¤ÿ ÿ¢ÿÿÿ¸ÿ®ÿ¡ÿªÿ®ÿ¨ÿ£ÿÿÿªÿ£ÿ­ÿ¢ÿ¢ÿ£ÿÿ ÿ§ÿÿÿÿ¦ÿµÿ¤ÿ§ÿ¦ÿ±ÿ¯ÿ ÿ£ÿÿÿ¦ÿÿÿÿÿ ÿªÿ°ÿ¥ÿ§ÿ¦ÿ¯ÿÿ¨ÿ ÿ ÿ«ÿ²ÿ´ÿ³ÿªÿÿÿ£ÿ¤ÿÿÿÿÿÿ¡ÿ¡ÿ£ÿ¢ÿ®ÿ¢ÿÿ¡ÿÿ¦ÿ­ÿ¥ÿ£ÿ¦ÿ¤ÿ¬ÿÿ£ÿ ÿµÿ§ÿÿ¡ÿÿÿ¢ÿ¢ÿÿÿ«ÿ¢ÿÿÿ¢ÿ¨ÿ§ÿ¦ÿ¬ÿ­ÿ¦ÿ¼ÿ®ÿ³ÿ¢ÿÿÿ¨ÿªÿ¥ÿ¢ÿ¤ÿ¢ÿ¨ÿ¢ÿÿ­ÿ§ÿÿ ÿ­ÿ­ÿ¦ÿ¬ÿ¯ÿ®ÿÿ¥ÿÿ¬ÿªÿÿ¦ÿ­ÿ¬ÿªÿ¥ÿ«ÿ¸ÿ¢ÿÿ§ÿ£ÿ©ÿ­ÿ¬ÿ©ÿÿÿ§ÿÿÿ«ÿÿÿ®ÿ­ÿ®ÿ¬ÿÿÿ¡ÿ¢ÿ­ÿ¥ÿ ÿ«ÿ°ÿ£ÿ¦ÿ¦ÿÿ¥ÿ¤ÿ¡ÿ©ÿ«ÿ°ÿ¯ÿÿÿ­ÿÿ¨ÿ¦ÿ£ÿ ÿÿ¡ÿ¢ÿ ÿ§ÿ¢ÿ§ÿ¨ÿ¢ÿÿÿ¥ÿ¡ÿÿÿ¡ÿ£ÿ¤ÿ¦ÿ§ÿ¥ÿÿÿ¤ÿÿ¯ÿ«ÿ§ÿ ÿÿÿ£ÿ§ÿ·ÿÿÿ©ÿÿÿ¨ÿ¢ÿÿÿ¥ÿ£ÿÿÿÿÿÿ ÿ¨ÿÿ§ÿ¡ÿÿ¨ÿ½ÿ´ÿ«ÿ±ÿ§ÿÿ¡ÿ®ÿÿ¤ÿ¹ÿªÿÿ¡ÿÿ£ÿ­ÿ±ÿ§ÿÿ¤ÿÿ¨ÿªÿ¢ÿÿ¤ÿÿÿ­ÿ¡ÿÿÿÿÿÿ£ÿ¤ÿ­ÿ¦ÿ¬ÿÿ¦ÿ¥ÿ¡ÿÿÿÿÿÿ ÿ²ÿ¯ÿ£ÿÿÿªÿÿ«ÿ°ÿ­ÿÿÿªÿ¦ÿ ÿÿÿÿ§ÿ¥ÿÿÿÿ¢ÿ§ÿÿ ÿ¥ÿÿÿÿÿ¡ÿ¥ÿ ÿ°ÿ¡ÿÿÿ´ÿ©ÿ¯ÿ¥ÿ¯ÿ£ÿ¢ÿ¨ÿ£ÿÿÿÿ¨ÿ¦ÿÿ ÿ«ÿ ÿ­ÿ¡ÿ¡ÿ§ÿÿ ÿªÿ£ÿÿ¡ÿÿÿÿÿ¡ÿªÿÿÿ§ÿÿÿÿ¡ÿÿÿÿÿ§ÿ§ÿ¤ÿ ÿÿ§ÿ£ÿ¡ÿ§ÿÿÿ¬ÿÿÿ¥ÿ¡ÿÿÿÿÿÿ«ÿ«ÿ§ÿ½ÿ«ÿÿÿÿ ÿÿ¦ÿ ÿÿ¥ÿÿÿÿÿÿ£ÿ§ÿ¢ÿÿÿ¢ÿ ÿÿÿ©ÿÿÿÿ­ÿ©ÿÿÿ¦ÿÿ¢ÿÿÿ ÿ¡ÿÿÿÿÿªÿ¦ÿ¤ÿÿÿÿÿÿÿÿÿÿÿÿÿÿÿÿÿÿÿÿ|ÿÿÿÿÿÿÿÿÿÿÿÿÿÿÿÿÿÿÿÿÿÿÿÿÿ~ÿÿÿÿ~ÿÿÿÿÿÿÿÿÿÿÿÿzÿÿÿ{ÿÿÿÿÿÿÿÿÿÿÿÿÿÿ~ÿÿÿÿuÿuÿoÿ}ÿyÿyÿxÿÿÿ}ÿ}ÿÿÿ¤ÿ¢ÿ¥ÿÿÿÿ ÿÿÿÿÿÿ ÿÿÿÿÿ²ÿÿÿÿ¥ÿÿÿÿÿ¤ÿ¢ÿ£ÿÿÿÿ ÿÿÿ¢ÿÿÿ¢ÿ¦ÿ©ÿÿÿÿÿ ÿ¨ÿ¨ÿÿÿÿÿÿ¦ÿÿÿÿÿÿÿÿÿ¢ÿ¦ÿÿÿÿÿÿ¡ÿ©ÿÿÿÿ¥ÿ ÿ¦ÿ ÿÿÿ¦ÿ¡ÿÿÿ¡ÿÿÿªÿ¬ÿ¡ÿÿ±ÿ­ÿÿÿÿÿ¦ÿÿ}ÿÿÿÿÿ¢ÿ¡ÿÿÿ©ÿ£ÿÿÿ¥ÿ¥ÿ ÿÿÿÿÿ£ÿÿÿ ÿÿÿÿÿÿÿªÿÿÿÿ§ÿÿªÿ«ÿ¦ÿ¤ÿÿÿ¤ÿÿÿÿÿ¤ÿÿÿ ÿ¯ÿ¡ÿÿ©ÿ©ÿÿÿ¬ÿ¬ÿ£ÿ°ÿtÿÿ£ÿÿÿÿ¥ÿ«ÿ¡ÿÿ ÿÿÿÿÿÿÿÿ¦ÿÿÿÿÿÿÿ¢ÿÿÿÿ¡ÿÿÿÿÿÿÿ¢ÿÿÿ¦ÿ­ÿ¢ÿÿÿÿ§ÿ¢ÿÿ£ÿ¥ÿ ÿ¦ÿªÿ©ÿ¦ÿÿÿÿ¦ÿÿÿÿÿ¯ÿ©ÿÿÿÿ§ÿÿÿÿÿ£ÿÿÿ§ÿÿÿÿ¤ÿ±ÿ§ÿÿ ÿ¥ÿ¡ÿ¥ÿ«ÿ¦ÿ§ÿÿÿÿÿÿÿÿ¤ÿÿ­ÿÿ¬ÿÿ¬ÿ¤ÿÿ¤ÿ£ÿÿÿÿªÿÿÿÿÿÿÿÿÿ¥ÿªÿÿ¡ÿ¨ÿÿÿÿÿÿÿÿÿÿÿÿ ÿÿÿÿÿ¢ÿÿÿÿÿ¡ÿ ÿÿÿÿÿÿ ÿ¤ÿÿÿÿÿÿÿÿÿÿÿ¨ÿÿ~ÿÿÿ ÿÿ§ÿÿÿÿ¡ÿÿ¥ÿÿÿÿªÿÿ¢ÿÿÿÿ³ÿÿ§ÿ¡ÿ¨ÿ¤ÿÿÿÿÿ¤ÿ¬ÿ¯ÿ¤ÿÿ ÿÿ¨ÿ©ÿÿÿÿ§ÿÿÿ¦ÿÿÿÿ¨ÿ ÿÿ¦ÿÿ¡ÿÿÿÿÿ©ÿÿ¡ÿ¡ÿÿÿÿÿÿ¢ÿÿÿÿ«ÿ¬ÿÿÿ¡ÿÿÿÿÿÿÿ ÿ ÿÿÿÿ¤ÿ¢ÿÿ«ÿÿÿÿ ÿÿÿ¨ÿÿÿÿÿÿÿ§ÿ©ÿªÿÿÿÿÿÿ¢ÿÿÿÿ£ÿ½ÿ¦ÿÿ©ÿªÿ®ÿÿÿÿÿÿÿÿÿÿÿÿÿ«ÿªÿ§ÿÿÿÿªÿ£ÿÿÿÿÿ¬ÿÿ£ÿ¢ÿÿÿÿÿ¦ÿÿ®ÿªÿÿÿÿÿ¥ÿÿÿÿÿÿÿÿÿÿÿÿÿ§ÿÿÿÿÿÿÿÿÿÿ©ÿÿÿÿÿÿÿ§ÿ¥ÿÿÿÿ¨ÿ¤ÿ·ÿ§ÿ ÿ¡ÿ¥ÿÿÿÿªÿ«ÿÿ¨ÿÿ¨ÿ ÿ§ÿÿÿ­ÿÿÿ¤ÿÿÿ¨ÿ£ÿÿÿ ÿ¦ÿ¡ÿÿÿ ÿ§ÿÿÿÿÿÿÿ¨ÿÿ¬ÿ§ÿ©ÿ¤ÿÿ¦ÿ ÿÿÿÿ©ÿÿÿÿ£ÿÿÿÿÿÿÿ~ÿÿ©ÿ¦ÿ~ÿ ÿÿ©ÿ«ÿ©ÿÿÿÿ¡ÿÿÿÿ~ÿÿÿ¢ÿÿÿ¥ÿ±ÿÿÿ¨ÿ¯ÿÿÿÿÿÿÿ¤ÿ¤ÿªÿÿÿÿÿÿÿÿÿÿÿÿÿÿÿ£ÿ²ÿ£ÿÿÿÿ¡ÿ£ÿÿÿÿÿÿÿÿÿÿ­ÿ«ÿÿ¤ÿ«ÿ¢ÿ£ÿÿÿÿÿÿÿÿÿÿÿÿÿÿ¤ÿÿÿÿÿÿÿ­ÿÿÿ©ÿÿÿ ÿÿÿ ÿ¨ÿÿ¢ÿÿÿ¢ÿÿ¤ÿªÿÿÿÿxÿÿÿÿÿÿÿ~ÿÿQÿYÿ{ÿÿÿÿ¨ÿ¼ÿ®ÿÿ¢ÿ¬ÿÿÿÿÿÿ¦ÿÿÿ§ÿÿÿÿÿÿ£ÿÿ±ÿªÿ¥ÿ ÿÿÿÿÿÿÿÿÿÿÿµÿÿuÿÿ¦ÿ ÿ¦ÿÿÿÿÿÿÿªÿ²ÿ ÿÿÿÿ¡ÿÿÿÿÿ ÿÿÿÿÿÿÿÿ¦ÿÿÿ¤ÿ§ÿ©ÿ¨ÿÿÿ¥ÿÿÿÿÁÿ¥ÿ¢ÿ±ÿÿÿÿÿÿ}ÿ£ÿÿÿÿÿÿzÿÿ©ÿÿÿÿÿÿÿÿÿÿÿÿÿ ÿ¦ÿÿ¤ÿÿÿÿÿÿÿÿÿÿÿÿÿÿÿÿÿÿÿÿ¬ÿÿÿÿÿÿÿ©ÿÿÿ¤ÿ§ÿÿ§ÿ¨ÿ ÿÿÿªÿÿ¢ÿ ÿ¡ÿ¡ÿÿ¢ÿ¡ÿÿ¢ÿÿÿÿÿÿÿÿ¥ÿÿÿÿÿÿ©ÿÿÿÿÿÿ©ÿ¤ÿÿÿÿÿ¢ÿÿÿÿ¦ÿ¨ÿÿ¤ÿ®ÿ¦ÿ«ÿÿ¬ÿÿÿÿÿÿ ÿÿÿÿÿ£ÿ§ÿ¤ÿ§ÿ¥ÿÿÿÿÿÿÿÿÿÿÿ§ÿ¥ÿ³ÿ£ÿÿÿ¢ÿÿªÿÿÿÿ¨ÿ©ÿ¥ÿ¬ÿÿÿ¯ÿÿ¡ÿ¤ÿ~ÿÿÿÿÿ§ÿ§ÿ®ÿÿÿÿÿÿÿÿÿÿÿÿ¥ÿÿÿ¥ÿ£ÿ¨ÿ¥ÿÿÿ©ÿ©ÿ°ÿÿÿÿ¦ÿ ÿÿÿÿ£ÿÿ©ÿ«ÿÿÿÿ¦ÿ¨ÿÿÿ¤ÿÿÿÿÿ¡ÿ ÿ¤ÿÿÿÿÿÿÿÿÿÿÿÿÿÿ¥ÿ¡ÿÿªÿÿÿ}ÿÿÿ§ÿ¡ÿÿ¬ÿÿÿÿ­ÿ¤ÿ¦ÿÿ¢ÿÿ³ÿÿÿ£ÿ¥ÿÿÿÿÿÿÿÿÿ§ÿÿÿ¢ÿ¡ÿ¦ÿÿÿ¡ÿÿ£ÿ«ÿ¡ÿÿÿÿ¢ÿ¦ÿ¨ÿÿªÿ«ÿ¥ÿÿÿÿ¦ÿÿÿ¤ÿµÿÿÿ­ÿÿÿÿ¨ÿ¡ÿÿÿÿ ÿÿÿÿÿ£ÿÿÿ³ÿ©ÿ¤ÿ§ÿ¥ÿÿ¢ÿªÿ§ÿ°ÿ ÿÿ¥ÿÿÿ¥ÿ¬ÿÿÿ©ÿ¥ÿªÿ¡ÿ§ÿÿÿ­ÿ§ÿÿÿÿÿ¥ÿ¡ÿ£ÿÿ©ÿ¤ÿ ÿ ÿ©ÿÿÿÿÿÿÿ¦ÿ£ÿ¥ÿ¡ÿºÿ¥ÿÿÿÿ¤ÿÿ¢ÿ¤ÿ ÿÿÿÿÿÿÿÿÿ¨ÿ§ÿ ÿ§ÿ©ÿ·ÿ£ÿÿ«ÿÿÿÿ¥ÿ´ÿÿÿÿ¢ÿÿÿÿ¬ÿ©ÿ©ÿ¦ÿÿªÿ¯ÿ¡ÿÿÿ ÿ¡ÿÿÿÿÿ£ÿ¥ÿÿÿÿÿÿ¨ÿ°ÿ~ÿ£ÿÿÿÿÿÿÿÿÿ{ÿÿ¦ÿÿÿÿÿ¦ÿ§ÿ¬ÿ«ÿ¨ÿ£ÿÿ£ÿÿ¦ÿ§ÿÿÿ¦ÿ¡ÿÿÿ¬ÿ¨ÿ¢ÿÿÿÿ¤ÿÿÿÿ¢ÿÿÿ¡ÿ¡ÿ¤ÿÿÿÿ£ÿ¨ÿ¬ÿÿÿÿ£ÿ¦ÿÿÿÿÿ¥ÿÿ¥ÿ±ÿÿÿÿ ÿ£ÿÿÿÿÿÿ¡ÿÿÿÿÿÿÿÿÿÿÿÿÿÿ ÿÿÿÿÿÿÿÿÿÿÿÿÿÿÿÿ¡ÿÿÿÿÿÿ|ÿ ÿÿÿ}ÿÿÿÿÿÿuÿÿÿÿÿÿ~ÿÿ~ÿtÿyÿ~ÿÿÿcÿÿbÿjÿoÿuÿoÿwÿwÿÿÿÿÿÿuÿmÿyÿÿÿÿÿÿÿ{ÿ¬ÿÿ¦ÿÿÿÿÿÿÿ ÿÿÿÿÿÿÿÿÿÿÿÿÿÿÿÿÿÿÿÿyÿÿÿÿoÿ|ÿÿÿÿÿÿÿÿÿ¢ÿÿÿÿÿxÿ£ÿ|ÿÿ«ÿ¤ÿ ÿÿÿ ÿÿÿÿÿ ÿ ÿÿÿÿ¥ÿ¡ÿÿ¢ÿ¢ÿÿÿ¥ÿ¢ÿ­ÿÿÿÿÿÿÿÿÿÿÿÿÿ¡ÿÿÿÿÿÿÿ¦ÿ¢ÿÿÿ¢ÿÿÿÿÿÿÿÿÿÿÿÿÿÿÿÿÿ¡ÿ¬ÿ±ÿÿÿ£ÿÿÿ£ÿ¬ÿ®ÿÿÿÿÿÿÿÿ ÿÿÿÿÿ£ÿ¥ÿ±ÿªÿÿÿÿÿ ÿ¡ÿÿÿÿÿ®ÿ¢ÿ®ÿÿ¢ÿ¦ÿÿ¡ÿÿÿ£ÿÿÿÿ©ÿÿÿ¡ÿÿ¬ÿ¥ÿÿÿ ÿÿÿ±ÿ£ÿÿÿ©ÿ¡ÿ¦ÿÿ§ÿ£ÿÿqÿWÿYÿTÿ[ÿdÿsÿÿÿÿÿÿÿÿÿgÿ}ÿoÿkÿqÿlÿpÿpÿaÿfÿsÿtÿgÿaÿÿÿÿÿoÿ^ÿ`ÿOÿaÿuÿjÿbÿlÿjÿhÿ~ÿ{ÿpÿuÿsÿÿ[ÿxÿzÿkÿsÿÿÿ|ÿxÿtÿyÿÿÿÿÿÿÿÿÿÿÿÿÿÿÿ ÿÿÿ ÿ´ÿ©ÿÿ¯ÿÿ­ÿ¶ÿ«ÿÿÿÿ¢ÿ¨ÿÿÿÿ¨ÿ ÿ©ÿ£ÿ©ÿÿÿ¡ÿÿÿÿÿ©ÿÿÿÿªÿ¤ÿÿ©ÿ«ÿ§ÿ¦ÿÿÿÿ©ÿ­ÿÿ¢ÿÿÿÿÿ©ÿÿÿ¤ÿ©ÿ©ÿ¤ÿÿ ÿ£ÿ¢ÿÿÿ¥ÿ¯ÿ®ÿ¨ÿÿÿÿÿÿÿÿÿÿ¨ÿ¨ÿÿ ÿÿ¥ÿ«ÿ«ÿ¥ÿ¢ÿ¥ÿ¤ÿÿÿÿÿÿ£ÿÿ§ÿ¨ÿ´ÿ³ÿ©ÿ§ÿ¥ÿÿ§ÿÿvÿ%ÿ
[truncated: 11,367,971 more chars]
