# Supplementary material for: Deciphering neuronal deficit and protein profile changes in human brain organoids from patients with creatine transporter deficiency
Source: eLife. 2023 Oct 13;12:RP88459. doi: 10.7554/eLife.88459 (PMC10575631; doi:10.7554/eLife.88459)
Supplement: Figure 6—source data 1. [file elife-88459-fig6-data1.zip › Figure 6 - Source data 1/GSK3b (A and B)/Lea 2022-11-21 15h58m38s (tubuline Colori blot 2b).scn]

MIME-Version: 1.0 (Generated by Image Lab 5.2.1)
Content-Type: multipart/mixed; boundary="20221121-155838-07D5CB30"
Content-Description: Image Lab Image File
X-EntityRank: middle
X-LastSaveDate: 2022.11.21.15.58.38.392

--20221121-155838-07D5CB30
Content-Type: text/xml; charset="utf8"
Content-Length: 1850
Content-Description: ItemHeaderTag
X-EntityRank: first
X-LastSaveDate: 2022.11.21.15.58.38.392

<!DOCTYPE XML>
<root version="2">
 <FileAuthoringInfo>
  <applicationName>Image Lab Touch</applicationName>
  <applicationSchema>3</applicationSchema>
  <majorVer>2</majorVer>
  <minorVer>3</minorVer>
  <subMinorVer>0</subMinorVer>
  <buildNumber>7</buildNumber>
  <changeList>198661</changeList>
  <buildType></buildType>
  <version>2.3.0.07</version>
 </FileAuthoringInfo>
 <name>Lea 2022-11-21 15h58m38s</name>
 <scan_id>54691191780426379</scan_id>
 <description></description>
 <user>Lea</user>
 <document_control_sign>0</document_control_sign>
 <document_controlled>0</document_controlled>
 <frame_sync_type>sync_frames_and_lanes</frame_sync_type>
 <normalization_channel>-1</normalization_channel>
 <normalization_use_bands>0</normalization_use_bands>
 <DisplaySettings>
  <showAnnotations>true</showAnnotations>
  <showLaneFrame>true</showLaneFrame>
  <showLanes>true</showLanes>
  <showBands>true</showBands>
  <showLaneLabels>true</showLaneLabels>
  <showBandsAttributes>true</showBandsAttributes>
  <bandsAttributes>1</bandsAttributes>
  <selectedLaneAttr>true</selectedLaneAttr>
  <showMWLegend>true</showMWLegend>
  <showVolumes>true</showVolumes>
  <showVolumesLabel>true</showVolumesLabel>
  <showBandEdges>false</showBandEdges>
 </DisplaySettings>
 <channel_count>1</channel_count>
 <rgb_composite>true</rgb_composite>
 <RGBDisplaySettings>
  <Red>
   <Channel>-1</Channel>
   <Enable>false</Enable>
  </Red>
  <Green>
   <Channel>-1</Channel>
   <Enable>false</Enable>
  </Green>
  <Blue>
   <Channel>-1</Channel>
   <Enable>false</Enable>
  </Blue>
 </RGBDisplaySettings>
 <scan_0>
  <transform invert="false" low_frac="0.915022" gamma="1" highlight_saturate="true" high_frac="0.9991"/>
  <colormap>Gray</colormap>
  <zoom>-1.0000000000000000</zoom>
  <image_anchor x="0.0000000000000000" y="0.0000000000000000"/>
 </scan_0>
</root>
--20221121-155838-07D5CB30
Content-Type: multipart/mixed; boundary="20221121-155838-07AFD288"
Content-Description: ScanImageTag0
X-EntityRank: first
X-LastSaveDate: 2022.11.21.15.58.38.392

--20221121-155838-07AFD288
Content-Type: application/octet-stream
Content-Length: 12179328
Content-Description: ImageData
X-EntityRank: first
X-LastSaveDate: 2022.11.21.15.58.38.392

ÿÿÿ¡ÿ¥ÿ¨ÿ©ÿ¥ÿ ÿÿÿ ÿ¤ÿ£ÿÿÿÿ¤ÿÿÿÿÿ­ÿ²ÿªÿ¨ÿÿ¡ÿ¡ÿÿ¢ÿ¤ÿ§ÿ¦ÿÿÿÿÿÿÿ ÿ§ÿ§ÿ ÿ¡ÿÿ²ÿ¨ÿ¦ÿÿªÿ¬ÿ¢ÿ¡ÿÿÿÿÿ¤ÿ§ÿÿÿÿÿ ÿ§ÿ ÿ¢ÿ ÿ«ÿ³ÿ®ÿ¥ÿ ÿ¤ÿÿ®ÿÿÿ©ÿ³ÿ´ÿ©ÿÿÿÿ§ÿ¦ÿÿ¢ÿ¬ÿ®ÿ¥ÿÿ¤ÿ¨ÿ§ÿ­ÿ¥ÿ®ÿ¯ÿ¤ÿ£ÿ¯ÿÿ¥ÿªÿ¬ÿ­ÿ¶ÿ´ÿ«ÿ§ÿ¢ÿ©ÿ©ÿ·ÿ¹ÿÂÿ¾ÿ²ÿ®ÿ®ÿªÿ¬ÿ¤ÿ¯ÿ¬ÿ£ÿÿ¤ÿ¯ÿ«ÿ§ÿ»ÿÅÿ£ÿ§ÿ¢ÿ¼ÿ°ÿºÿ»ÿ²ÿ¶ÿ¶ÿ²ÿ³ÿ¬ÿÂÿ¶ÿªÿ¦ÿ¤ÿ¨ÿ®ÿ¡ÿÿÿ½ÿ£ÿ©ÿ§ÿ¡ÿ£ÿ­ÿ­ÿÿ¨ÿ´ÿ´ÿ©ÿ£ÿÿÿ®ÿ²ÿ¥ÿ²ÿ²ÿ®ÿÿ ÿ¹ÿÁÿ¼ÿ¸ÿ´ÿ²ÿ±ÿ¬ÿ®ÿ·ÿ³ÿ¥ÿ©ÿ­ÿ£ÿ¤ÿ·ÿ¸ÿ¤ÿ¸ÿ§ÿ§ÿ¸ÿÅÿ«ÿ¢ÿ£ÿ¥ÿ«ÿ­ÿ³ÿ¶ÿ¸ÿ¬ÿ§ÿµÿ¯ÿ·ÿÆÿ¿ÿ°ÿ²ÿÿ´ÿ¤ÿ§ÿªÿ§ÿ¦ÿ¥ÿ¦ÿ­ÿ¬ÿÿ°ÿ·ÿ¤ÿ°ÿ¶ÿ¯ÿ¢ÿ¦ÿ³ÿ´ÿ§ÿ ÿ§ÿ»ÿ¬ÿ¯ÿ¹ÿ¨ÿ¯ÿ¬ÿ§ÿ¢ÿÿÿÿ¬ÿ¬ÿ¤ÿ©ÿ¡ÿ¬ÿ´ÿ¾ÿ²ÿ£ÿ§ÿ­ÿ®ÿµÿ±ÿ§ÿ¤ÿ¬ÿ±ÿ¬ÿ®ÿ²ÿ±ÿ¯ÿ¶ÿ¸ÿ¯ÿµÿºÿ©ÿ«ÿ¦ÿÿªÿ¬ÿ®ÿ·ÿ«ÿ¬ÿ¥ÿ³ÿ¯ÿ¶ÿÿ¢ÿ®ÿ¥ÿ§ÿ°ÿ´ÿ»ÿºÿ¶ÿ¬ÿµÿ¨ÿ°ÿ¬ÿ¬ÿ¥ÿ¥ÿªÿ¨ÿ¢ÿ¨ÿ¬ÿÿ­ÿ£ÿ§ÿ«ÿ©ÿ©ÿ©ÿ¤ÿªÿ­ÿ¦ÿ®ÿ«ÿ²ÿ¯ÿ«ÿ¡ÿ¦ÿ­ÿ¯ÿµÿ³ÿ¯ÿ³ÿºÿ·ÿ£ÿ¸ÿ¥ÿ·ÿÿ£ÿ«ÿ¬ÿ¯ÿ¹ÿ²ÿ¸ÿÂÿ³ÿ¶ÿ¯ÿ¥ÿ¡ÿªÿ½ÿ¥ÿ«ÿ®ÿ¯ÿ·ÿ·ÿ¯ÿªÿ¢ÿ¨ÿ¿ÿ¬ÿºÿÿÿÿ¢ÿ¢ÿ£ÿ­ÿ±ÿ¯ÿ¹ÿ¿ÿ¯ÿ°ÿªÿ¥ÿ¸ÿ¶ÿ«ÿµÿ¯ÿ¬ÿ¯ÿ¶ÿºÿµÿ°ÿ®ÿ£ÿ²ÿ§ÿ«ÿ¦ÿªÿ ÿ©ÿ¬ÿ®ÿ®ÿ²ÿµÿ°ÿ¬ÿ¤ÿµÿ·ÿ¸ÿ³ÿ«ÿÿ¬ÿ­ÿ­ÿ¤ÿ¡ÿ¦ÿªÿ©ÿ¡ÿ¢ÿÿ¢ÿÿÿÿ¨ÿ«ÿ¬ÿÿÿÿÿÿÿÿ§ÿ¨ÿ¢ÿÿÿÿÿÿÿ°ÿ¯ÿ±ÿ´ÿ­ÿ¥ÿªÿ°ÿ¯ÿ¿ÿ§ÿ¦ÿºÿ±ÿ®ÿ±ÿ¶ÿ¯ÿ§ÿ¬ÿ­ÿ³ÿºÿµÿ¨ÿ«ÿ»ÿ®ÿ¦ÿ³ÿ¦ÿ®ÿÿ¤ÿ­ÿµÿ¯ÿ©ÿ§ÿªÿªÿ­ÿ¸ÿ®ÿªÿ«ÿªÿ·ÿÿ¯ÿ­ÿÿ¦ÿ¬ÿÿ ÿ¦ÿ§ÿ¦ÿ¨ÿ°ÿ¨ÿ¦ÿ´ÿ·ÿ¤ÿ©ÿªÿ¶ÿ°ÿ¾ÿ¥ÿ²ÿ»ÿ²ÿ³ÿ¯ÿ°ÿ¼ÿ¦ÿÿ¬ÿµÿ§ÿªÿ¨ÿ²ÿ¦ÿ¬ÿ°ÿ¦ÿ¯ÿ¸ÿ¦ÿ£ÿ£ÿ¤ÿ³ÿ²ÿ¯ÿ·ÿ©ÿ­ÿ¥ÿÿªÿ«ÿ«ÿ£ÿ·ÿÿÿ«ÿÿÿ¦ÿªÿªÿ§ÿ¨ÿÿÿ¨ÿ¢ÿÿ£ÿªÿÿÿÿ¨ÿ¡ÿÿ¡ÿÿÿ©ÿ¢ÿÿÿ ÿ­ÿ¥ÿ¨ÿÿµÿ£ÿ¢ÿªÿ©ÿ®ÿÿ§ÿÿÿ ÿ¤ÿ¥ÿªÿ©ÿÿ ÿÿÿ¦ÿÿÿ£ÿÿ©ÿÿÿÿÿÿÿ ÿ¤ÿ«ÿ§ÿ¤ÿ ÿÿÿÿ²ÿ°ÿ£ÿÿÿÿÿÿ ÿÿÿÿ§ÿ¬ÿ¤ÿÿÿÿÿÿ ÿ ÿÿÿÿ¢ÿÿ¤ÿÿÿÿÿÿÿ¡ÿ¡ÿÿ¥ÿ§ÿ©ÿ§ÿÿ ÿ­ÿ§ÿ¡ÿ¬ÿ¥ÿÿ­ÿ¬ÿ¬ÿ¹ÿ©ÿ¯ÿ®ÿ¹ÿ°ÿ©ÿªÿ«ÿ¬ÿ¬ÿ¥ÿ¡ÿ¦ÿªÿ®ÿªÿ¬ÿ²ÿ©ÿÿ³ÿ¯ÿ¯ÿ§ÿ­ÿ¯ÿ¬ÿ§ÿ§ÿ²ÿ´ÿªÿ¼ÿ¸ÿ£ÿÿ¢ÿªÿ¯ÿ³ÿ·ÿ°ÿ²ÿ²ÿ­ÿªÿÿÿ´ÿ¬ÿÿ¬ÿ­ÿ«ÿ©ÿ¨ÿ©ÿÿÿªÿ¯ÿ²ÿ´ÿ±ÿ²ÿ¬ÿ´ÿ·ÿ¥ÿ©ÿ±ÿ»ÿ²ÿ¸ÿªÿ«ÿµÿ¯ÿ¾ÿ¡ÿ¦ÿ¨ÿ§ÿ¦ÿ¥ÿÿÿ«ÿ¹ÿ¯ÿ¥ÿÿÿ©ÿ®ÿ§ÿ¬ÿ£ÿªÿ¾ÿÿÿ¶ÿµÿ¡ÿ²ÿ¡ÿ¢ÿ¨ÿ¡ÿ§ÿ¸ÿ·ÿ±ÿ­ÿ·ÿ©ÿ¦ÿ¨ÿ¡ÿ­ÿµÿ²ÿÿÿÿ¥ÿ§ÿ¹ÿ©ÿ¯ÿ°ÿ¥ÿ³ÿ§ÿÿ¨ÿ¾ÿ°ÿÿÿ¬ÿ§ÿ²ÿ·ÿ¨ÿ¥ÿ¨ÿ£ÿªÿ­ÿ¤ÿ¨ÿ¤ÿÿÿ§ÿ¡ÿ¹ÿ«ÿ¨ÿ³ÿ©ÿÁÿ­ÿÿÿ©ÿ¡ÿµÿ´ÿ¯ÿªÿÿ¦ÿÿÿÿ¡ÿ§ÿµÿ·ÿ§ÿ°ÿ¬ÿ¯ÿ«ÿ£ÿ«ÿ³ÿ´ÿ¬ÿ§ÿÿ¢ÿ´ÿ¯ÿÿ«ÿ¦ÿ¥ÿ­ÿ¢ÿ²ÿ´ÿ­ÿÿ¢ÿ ÿ¥ÿ«ÿ©ÿ®ÿ¯ÿ¬ÿ£ÿ¡ÿ¯ÿÿ¦ÿÿ ÿ¬ÿ§ÿÿÿÿ¶ÿ«ÿ£ÿ¯ÿ³ÿ¯ÿ¡ÿ¢ÿ¤ÿ¤ÿ§ÿ§ÿ®ÿ°ÿ ÿÿ¥ÿ¤ÿ£ÿ§ÿ«ÿ§ÿ¨ÿ­ÿ©ÿ¨ÿÿÿ®ÿªÿÿÿ¤ÿ¡ÿ¢ÿÿÿÿÀÿ¦ÿ­ÿ¦ÿÿ­ÿ­ÿ°ÿ²ÿ²ÿ´ÿ­ÿÿÿÿÿÿ«ÿ¥ÿ¦ÿ°ÿ«ÿ°ÿ ÿ ÿ¡ÿªÿ ÿ ÿ«ÿÿ®ÿ¡ÿÿÿ¨ÿ¾ÿ£ÿªÿ¨ÿ¤ÿÿ¢ÿÿÿÿÿ¡ÿ©ÿ«ÿ¯ÿÿ£ÿ²ÿ§ÿ¢ÿ§ÿ£ÿ¢ÿ ÿ£ÿ®ÿ§ÿ«ÿ¤ÿ£ÿ¨ÿ¢ÿ¶ÿ¥ÿ«ÿ²ÿ¨ÿ¯ÿ®ÿ¿ÿ§ÿ¡ÿ¥ÿ°ÿ«ÿ¹ÿ¥ÿ§ÿÿ©ÿ¡ÿ¯ÿ«ÿ¦ÿÿ¨ÿ±ÿ´ÿ¯ÿ®ÿÿÿÿ°ÿ±ÿ®ÿ¨ÿ£ÿ¡ÿÿ­ÿ¥ÿ­ÿ¶ÿ¹ÿªÿÿµÿ¸ÿÿÿÿÿÿ±ÿ¨ÿÿ©ÿ«ÿ¢ÿ ÿÿ¬ÿ©ÿÿÿ ÿ¡ÿ¥ÿ°ÿ­ÿ®ÿÿÿ±ÿ©ÿÿ ÿÿÿÿ¨ÿ£ÿ­ÿ¥ÿÿÿÿÿ¦ÿÿ£ÿÿÿ¬ÿ£ÿ°ÿÿ¦ÿ¯ÿ¼ÿ¹ÿ©ÿ¯ÿ°ÿ¦ÿ£ÿ£ÿ®ÿ©ÿªÿ¬ÿ°ÿ¯ÿ²ÿ¯ÿ¬ÿªÿ¨ÿ¯ÿ£ÿ ÿ±ÿÿÿ·ÿ¶ÿ´ÿ¦ÿ¢ÿ©ÿµÿ­ÿªÿªÿ¨ÿÿ´ÿ­ÿ³ÿ§ÿ¦ÿÿ¸ÿ¶ÿ£ÿ«ÿÿ®ÿÃÿ¾ÿ²ÿ®ÿ¹ÿ©ÿ£ÿ ÿ£ÿ©ÿ±ÿ©ÿ­ÿ³ÿ¦ÿÿÿÿÿ¢ÿ¬ÿ±ÿ¥ÿÿ«ÿ¬ÿÿ ÿ¢ÿ£ÿ²ÿ¬ÿ£ÿ»ÿºÿ²ÿ¯ÿ²ÿÿ¦ÿ¾ÿÂÿ­ÿ§ÿ ÿ­ÿ´ÿÿ¤ÿªÿ«ÿ·ÿ®ÿ¯ÿ¥ÿ®ÿ¶ÿ³ÿ´ÿ°ÿ°ÿ§ÿ¡ÿ©ÿ¥ÿ ÿ²ÿÄÿ¹ÿªÿ±ÿ°ÿªÿ¨ÿ¥ÿ¨ÿ¨ÿ¬ÿ¸ÿ­ÿ¸ÿ®ÿ¶ÿ°ÿ¬ÿ£ÿªÿ­ÿ¦ÿ¼ÿªÿ©ÿÿ³ÿ­ÿ´ÿ¨ÿ ÿªÿºÿ´ÿ¶ÿ¯ÿ²ÿ³ÿ­ÿÿ¡ÿ¨ÿ¥ÿ¥ÿ¬ÿ±ÿ²ÿ³ÿ­ÿ ÿ¥ÿ­ÿ§ÿªÿ§ÿ­ÿ¦ÿ©ÿ«ÿ¨ÿ«ÿÿ¬ÿ©ÿ®ÿ²ÿ«ÿ¨ÿ²ÿ¦ÿ¢ÿ§ÿÿ²ÿÿ§ÿ«ÿ­ÿ¯ÿÿªÿ´ÿ«ÿÿ¡ÿ¦ÿ®ÿ«ÿ¥ÿªÿªÿ³ÿ·ÿ®ÿ«ÿ¦ÿ©ÿ®ÿªÿ¨ÿ¯ÿ¸ÿ¶ÿ§ÿÿ£ÿ¯ÿªÿÿÿ¥ÿ«ÿ¨ÿÿ³ÿ¥ÿ¦ÿ±ÿ¥ÿ¸ÿ¥ÿ«ÿ³ÿ¹ÿ¨ÿ¨ÿºÿ¦ÿ«ÿ«ÿ³ÿ¯ÿÿÿÿ¬ÿªÿ¢ÿ¤ÿ°ÿ¯ÿÿ ÿ§ÿ®ÿ°ÿ¥ÿ¯ÿ¸ÿ³ÿ²ÿ¨ÿªÿ«ÿÿÿ£ÿ¥ÿ¥ÿ¶ÿ¨ÿ«ÿ±ÿ§ÿ®ÿªÿ¬ÿ§ÿ¸ÿ©ÿªÿ¶ÿ¨ÿ¨ÿÿ¯ÿ¤ÿ§ÿ­ÿ«ÿÿÿÿªÿªÿ«ÿ¥ÿ©ÿ­ÿ£ÿ«ÿ¬ÿ¬ÿ¬ÿ±ÿ©ÿ¨ÿ°ÿ­ÿ¢ÿ¦ÿ«ÿÿÿ©ÿ¬ÿ­ÿªÿ¯ÿªÿ¯ÿÿ£ÿ­ÿ¥ÿ¯ÿ«ÿÿÿ¶ÿ±ÿÂÿ¦ÿ¨ÿ ÿ¨ÿÿÿ­ÿ ÿ¦ÿÿªÿ·ÿ¹ÿ¹ÿÿÿ¥ÿ©ÿ¯ÿ®ÿ©ÿ±ÿ¹ÿ³ÿ°ÿ¶ÿºÿ¼ÿ¹ÿµÿ±ÿ«ÿ¯ÿµÿ¹ÿµÿ¨ÿ¨ÿ ÿ¨ÿ¤ÿ½ÿ³ÿ¥ÿ¯ÿ±ÿªÿÿ§ÿ§ÿ¶ÿ£ÿÿ£ÿÿÿ´ÿ­ÿ¤ÿ³ÿ½ÿ¯ÿ®ÿ ÿªÿºÿ·ÿªÿ°ÿ¶ÿ»ÿ¸ÿ±ÿ¹ÿ¹ÿªÿ©ÿÿÿ¯ÿ¢ÿÿ§ÿ®ÿ¨ÿ¬ÿÿÿ¨ÿ³ÿ¯ÿ¥ÿ´ÿ¢ÿ«ÿ§ÿ®ÿµÿ©ÿ¡ÿ¤ÿÿ°ÿ²ÿ°ÿ£ÿ°ÿ¨ÿ¦ÿ´ÿ¦ÿ­ÿ°ÿ£ÿ­ÿ¦ÿÿ¬ÿ©ÿ¤ÿÿ¢ÿ§ÿ¥ÿ¯ÿªÿ ÿ£ÿ¬ÿ°ÿ¦ÿ§ÿ±ÿ¬ÿ¢ÿ¤ÿ±ÿÿ¥ÿ¦ÿÿÿ¬ÿ¦ÿµÿªÿÿ¶ÿÿ¢ÿ«ÿÿ¡ÿÿ°ÿ§ÿ§ÿ¡ÿ¬ÿ¦ÿ£ÿÿ¡ÿÿÿ©ÿ­ÿ©ÿ©ÿ±ÿ¯ÿ­ÿ©ÿ£ÿ¬ÿµÿ®ÿ¡ÿÿ°ÿ¬ÿ»ÿ­ÿ¶ÿ«ÿ¨ÿºÿ£ÿÿÿ­ÿ«ÿ©ÿ§ÿ ÿÿÿ­ÿÿ¤ÿ¯ÿ®ÿÿ£ÿ®ÿ§ÿ®ÿ±ÿ«ÿ©ÿ¥ÿ«ÿ°ÿ®ÿºÿÁÿ±ÿ«ÿ¥ÿ¯ÿ¬ÿ¥ÿ¯ÿÿ£ÿ¨ÿªÿ´ÿ¯ÿ¦ÿ§ÿ­ÿÿ­ÿ§ÿÿÿÿ¢ÿ¤ÿÿ¨ÿÿ£ÿ«ÿ®ÿÿÿ¬ÿ´ÿ´ÿ¬ÿ¦ÿ¨ÿ¤ÿ¡ÿÿ¤ÿÿÿ£ÿ­ÿ§ÿ¯ÿÿ¥ÿ¯ÿ±ÿÿ¿ÿ¬ÿ¯ÿÿ«ÿ¬ÿÅÿ®ÿ®ÿÿ¬ÿ«ÿ­ÿ»ÿµÿ¥ÿ¥ÿ­ÿ±ÿ©ÿ¢ÿ§ÿ«ÿ´ÿ»ÿ­ÿ©ÿ¶ÿ±ÿ§ÿ©ÿ¨ÿ­ÿ§ÿ®ÿ½ÿ«ÿÿ®ÿÿ¦ÿ»ÿÿ¯ÿ®ÿ¬ÿ£ÿªÿ­ÿ°ÿ©ÿªÿ°ÿ¤ÿ©ÿ¬ÿ©ÿ¬ÿ¨ÿ®ÿ¥ÿ©ÿ¨ÿ¤ÿ²ÿ¡ÿ¡ÿ°ÿÿ®ÿ³ÿ§ÿ§ÿ¶ÿ£ÿªÿ³ÿ©ÿÿÿ¢ÿ±ÿ§ÿ°ÿ¼ÿ¶ÿ¤ÿÿ¢ÿ©ÿ¯ÿ®ÿ©ÿ¨ÿ¨ÿ§ÿ¥ÿ°ÿ³ÿ¦ÿ©ÿ ÿÿ¬ÿ¦ÿÿÿÿÿ®ÿ²ÿ®ÿ³ÿ±ÿ¨ÿ§ÿ«ÿ«ÿ®ÿ«ÿ¥ÿ¦ÿ¢ÿ¢ÿ­ÿ­ÿ¬ÿ©ÿ¡ÿ°ÿ«ÿ¬ÿªÿÿ¦ÿ¨ÿ²ÿ®ÿ°ÿ¨ÿ§ÿ£ÿ¯ÿ½ÿ¡ÿ§ÿ¥ÿ«ÿ·ÿ§ÿÿÿÿ ÿÿÿ­ÿ¬ÿ§ÿªÿ·ÿ¬ÿ±ÿ¦ÿ°ÿ¦ÿÿ¡ÿÿÿªÿÿ£ÿ¨ÿªÿ©ÿ«ÿ§ÿÿ°ÿ³ÿ°ÿ²ÿ¯ÿ±ÿ¯ÿ¨ÿ«ÿ±ÿ¥ÿ¦ÿ©ÿ«ÿºÿªÿªÿ¨ÿ¶ÿÿ§ÿ£ÿ¤ÿ¢ÿ«ÿ¯ÿÿªÿ­ÿÿ¢ÿ©ÿ¯ÿ°ÿ§ÿ ÿ©ÿ³ÿªÿ¨ÿ¢ÿÿÿ¦ÿ§ÿ±ÿªÿ¬ÿ«ÿ®ÿ²ÿ©ÿ¶ÿÿ¦ÿºÿ¼ÿ°ÿ¶ÿ·ÿ©ÿ¯ÿ³ÿªÿ©ÿ¤ÿ¯ÿ¬ÿ«ÿ²ÿÿ¤ÿ¬ÿ¡ÿ§ÿ¤ÿÿ¬ÿ£ÿ¤ÿÿ ÿ¬ÿ¨ÿÿÿÿ¥ÿ ÿ§ÿ¡ÿÿÿÿ¬ÿ¤ÿ}ÿÿÿªÿ®ÿÿ¯ÿ´ÿ¶ÿªÿ¯ÿ¢ÿÿÿ ÿ¢ÿ©ÿÿÿÿÿ£ÿÿÿÿ¢ÿ¦ÿ ÿÿÿ ÿ ÿ¤ÿÿ¨ÿ£ÿÿÿÿ§ÿÿÿªÿ§ÿ¡ÿÿÿÿÿÿÿÿÿ¨ÿÿÿ§ÿÿÿ£ÿÿÿ ÿ©ÿÿÿ©ÿ¦ÿ©ÿªÿ¨ÿ­ÿ°ÿ©ÿ­ÿÿ«ÿÿÿÿªÿ£ÿ¥ÿ¨ÿÿÿÿÿ¡ÿ«ÿªÿ­ÿªÿ¦ÿÿ ÿÿÿ¨ÿ¦ÿÿ½ÿ¯ÿÿ£ÿ¤ÿ¡ÿªÿ¦ÿÿ¤ÿ¡ÿ¡ÿ©ÿÿÿ­ÿÿÿ´ÿªÿ°ÿ¢ÿ¸ÿªÿ ÿÿ¥ÿ®ÿ±ÿ¬ÿ¥ÿªÿ³ÿ¯ÿ¥ÿ©ÿ¡ÿ¤ÿÿÿ³ÿ¤ÿ«ÿ¤ÿÿÿ®ÿ©ÿ¡ÿ¬ÿµÿ°ÿ«ÿ¤ÿÿ©ÿ°ÿ¯ÿ¤ÿ«ÿ«ÿÿ¯ÿÿ ÿÿ«ÿ¶ÿ¶ÿ±ÿ¬ÿ¯ÿ¯ÿ¦ÿ¨ÿ®ÿ¸ÿ«ÿÿ£ÿ§ÿ¬ÿ¥ÿ¯ÿ¯ÿ¦ÿÿÿ§ÿÿÿ£ÿ¢ÿ¨ÿÿ£ÿ ÿ£ÿ¥ÿ¶ÿ¥ÿ¤ÿ¬ÿ¯ÿ±ÿ´ÿ«ÿ¨ÿªÿ¤ÿ¢ÿÿÿ°ÿªÿ£ÿ£ÿ¥ÿ³ÿ°ÿµÿ¤ÿÿ¥ÿ°ÿ°ÿ§ÿ¦ÿ¨ÿ´ÿµÿ¥ÿ£ÿ¨ÿ­ÿ¤ÿ¢ÿ ÿÿÿ¥ÿ­ÿ°ÿ°ÿ­ÿ¢ÿÿ¡ÿ¨ÿªÿ¬ÿ¾ÿÿ±ÿ«ÿ§ÿ¹ÿ¡ÿÿ¤ÿªÿ¦ÿ¤ÿ¢ÿÿªÿ¥ÿ³ÿÿ§ÿ¦ÿÿÿ­ÿ¨ÿ¤ÿ¥ÿ¥ÿ«ÿ³ÿ¯ÿ¶ÿ¬ÿºÿÿªÿ¯ÿÿÿÂÿ»ÿªÿ¥ÿ«ÿ®ÿ¦ÿ§ÿ©ÿ´ÿªÿ£ÿ­ÿ«ÿÿ¢ÿ«ÿ¡ÿ¦ÿ¯ÿ«ÿ¥ÿ§ÿ«ÿ¥ÿ£ÿ¥ÿ²ÿ¶ÿÿÿÿ­ÿªÿ£ÿ£ÿ§ÿ­ÿ«ÿ©ÿ¬ÿ²ÿ¬ÿÿ¤ÿ¥ÿ¨ÿ°ÿ¹ÿ´ÿ°ÿ¬ÿ¡ÿ¥ÿ³ÿ§ÿ¯ÿ«ÿ«ÿ§ÿÿ­ÿ¬ÿ¥ÿ£ÿ¢ÿ¨ÿ°ÿªÿ¦ÿ·ÿ±ÿÿ«ÿ­ÿ©ÿÿ¥ÿ­ÿ§ÿªÿ¥ÿÿ­ÿ£ÿ¾ÿÄÿ·ÿ¯ÿ§ÿÿÿÿ¬ÿ¯ÿ©ÿ«ÿ¬ÿªÿ¤ÿ­ÿ§ÿ«ÿ§ÿ¦ÿ¡ÿÿÿ£ÿ¡ÿ ÿ¡ÿªÿ¢ÿÿ§ÿ£ÿÿ¢ÿ¶ÿ°ÿ£ÿ®ÿ­ÿ¢ÿ«ÿ¦ÿÿ©ÿ±ÿ§ÿ«ÿ½ÿ±ÿ¨ÿ£ÿ§ÿ«ÿ¤ÿ¦ÿ¾ÿ¡ÿÿ¢ÿªÿÿÿ¥ÿ¬ÿ®ÿ¨ÿ ÿ§ÿ±ÿ¨ÿÿ»ÿ·ÿ¼ÿ«ÿ¤ÿªÿ«ÿ£ÿÿ£ÿ­ÿºÿ³ÿ¹ÿªÿ¢ÿ¨ÿ­ÿ«ÿªÿªÿ®ÿ´ÿ°ÿ«ÿ§ÿ¯ÿ¢ÿ²ÿ¤ÿ®ÿ¶ÿ¯ÿªÿ¦ÿ¦ÿ ÿ§ÿÿ´ÿªÿ±ÿ¸ÿ³ÿ±ÿ°ÿªÿ«ÿ¯ÿ¶ÿ¨ÿ¨ÿ¬ÿ©ÿ¥ÿªÿ«ÿªÿ±ÿ¹ÿ¸ÿÀÿÉÿ®ÿ´ÿªÿÿªÿ°ÿ¬ÿ°ÿ·ÿ¶ÿ¥ÿ³ÿ¢ÿ©ÿ«ÿ·ÿ®ÿ°ÿ¼ÿ³ÿ²ÿÀÿ¾ÿ·ÿ¯ÿ±ÿºÿ«ÿ¨ÿ¨ÿ§ÿ¯ÿ¨ÿ³ÿ ÿ®ÿ°ÿ°ÿ¬ÿ°ÿ¥ÿ£ÿ´ÿ­ÿ°ÿ³ÿ¯ÿÇÿÃÿÿ§ÿ²ÿ«ÿ«ÿ®ÿ¬ÿ¿ÿ¬ÿ ÿ¤ÿ¨ÿ®ÿ¯ÿ±ÿ³ÿ¨ÿªÿºÿ­ÿ²ÿÆÿ®ÿ²ÿ´ÿ®ÿ¯ÿªÿ¢ÿ£ÿ®ÿ¤ÿ«ÿ®ÿºÿ»ÿ°ÿ©ÿ£ÿÿ´ÿÿ¡ÿÿ£ÿ¨ÿ¤ÿ¤ÿ®ÿ²ÿ®ÿ¯ÿ©ÿÿ ÿ¥ÿ´ÿ¸ÿ¯ÿªÿ¤ÿÿÿ£ÿ¬ÿ¯ÿÿÿªÿªÿ¶ÿ®ÿªÿ£ÿ¨ÿ©ÿ«ÿ±ÿ¶ÿ²ÿ¬ÿ²ÿÿ·ÿ£ÿ¹ÿµÿ§ÿ­ÿ¶ÿ¬ÿ°ÿ¦ÿªÿ³ÿ¶ÿ³ÿ§ÿ¥ÿ°ÿ³ÿ¢ÿ²ÿ¨ÿÿ«ÿµÿµÿ²ÿªÿÿ¦ÿÿ©ÿ¾ÿÂÿ²ÿ©ÿ®ÿ°ÿªÿÿÿ¸ÿªÿ§ÿ®ÿ¼ÿ¶ÿÿ¢ÿ·ÿ³ÿ¢ÿ§ÿªÿ¬ÿ¯ÿªÿ¥ÿ¶ÿ°ÿ½ÿ¬ÿ¨ÿ²ÿ¸ÿ©ÿ ÿ¸ÿ¨ÿÿÀÿ¯ÿÿ§ÿ³ÿªÿ®ÿ´ÿÿ¯ÿ²ÿ·ÿ´ÿ­ÿ±ÿ¹ÿ¼ÿÿ§ÿ¯ÿ¨ÿ§ÿ¶ÿ¿ÿ§ÿ©ÿÿÿÿÿÿÿÿ¡ÿ¥ÿÿÿÿÿÿÿÿÿÿÿÿÿÿ¦ÿ¢ÿÿ¡ÿ¥ÿ ÿªÿ¡ÿÿÿ¢ÿ«ÿ¥ÿÿÿÿÿ£ÿ®ÿ©ÿÿ¢ÿÿÿ¸ÿ§ÿ£ÿ ÿ©ÿ°ÿªÿ¥ÿ ÿÿ¤ÿ ÿ¥ÿ¦ÿ ÿÿÿÿ¡ÿªÿ«ÿ¥ÿªÿ¬ÿ¦ÿÿÿÿ¢ÿÿ¥ÿÿ¡ÿ­ÿ®ÿ¦ÿªÿ ÿÿ¢ÿÿ±ÿ¶ÿ­ÿ¦ÿ¬ÿ¹ÿ»ÿ§ÿ¥ÿ¡ÿ«ÿ¦ÿµÿ¼ÿ®ÿ¥ÿÿ¥ÿ±ÿ©ÿ¯ÿºÿ¬ÿ§ÿ©ÿ£ÿ©ÿ«ÿ¯ÿ¶ÿ·ÿ³ÿ·ÿ²ÿ¨ÿ©ÿ²ÿµÿ¦ÿ¾ÿ¤ÿÿ¢ÿÿªÿ°ÿ¥ÿ´ÿ´ÿÿ¬ÿ¦ÿ¯ÿ¦ÿ²ÿ¶ÿ¨ÿ®ÿ¹ÿ¼ÿ»ÿ¥ÿ¸ÿ½ÿ¹ÿ»ÿ½ÿ±ÿ¤ÿ³ÿ¶ÿ¢ÿ¶ÿ¦ÿªÿ¢ÿ£ÿ§ÿ§ÿ²ÿ¨ÿ®ÿ©ÿ¯ÿ¦ÿÿ ÿªÿ¯ÿ­ÿ§ÿ«ÿ«ÿ«ÿ¯ÿÿ¯ÿ¬ÿ´ÿ³ÿ«ÿ®ÿ§ÿ¢ÿ¨ÿ¾ÿ³ÿ«ÿ©ÿªÿ£ÿ¡ÿ©ÿ¬ÿ¸ÿ«ÿ«ÿÿ¸ÿ©ÿ¬ÿ¶ÿ¬ÿ¢ÿ§ÿ¤ÿ±ÿ­ÿ´ÿ­ÿµÿ½ÿ±ÿ«ÿ²ÿ°ÿ¤ÿ¨ÿ¶ÿ§ÿ²ÿ¬ÿ¨ÿ²ÿ±ÿ«ÿ¥ÿ¢ÿ¢ÿ¢ÿ¨ÿ¬ÿÿ®ÿ´ÿ³ÿ¬ÿªÿ¦ÿ©ÿ¶ÿ²ÿ´ÿÍÿ³ÿ³ÿ¡ÿ§ÿ¥ÿ©ÿ¬ÿ®ÿ¯ÿ©ÿ«ÿ«ÿ¯ÿ¥ÿ¤ÿ¨ÿ®ÿ°ÿ¹ÿ·ÿ¨ÿ§ÿ§ÿ²ÿ­ÿÿ¦ÿ³ÿ»ÿ¨ÿ¢ÿ¢ÿ¨ÿ¬ÿ­ÿ¹ÿºÿ¤ÿ±ÿ»ÿ­ÿ¦ÿ«ÿ§ÿ¤ÿ¢ÿ¨ÿ¶ÿ²ÿ§ÿ¤ÿ·ÿ¯ÿ¼ÿ¢ÿÿ¦ÿ­ÿ±ÿªÿ¥ÿ¶ÿ¹ÿ­ÿ£ÿ¯ÿ±ÿ®ÿ®ÿ±ÿ¨ÿ§ÿ«ÿ§ÿ£ÿ£ÿµÿ¿ÿÿÿÿ¾ÿ­ÿ¹ÿÀÿ±ÿ«ÿ­ÿ¦ÿ­ÿ²ÿªÿ°ÿ±ÿ¥ÿ¬ÿ®ÿ¬ÿ²ÿ³ÿ­ÿªÿ¦ÿÿ®ÿ½ÿ®ÿ¥ÿµÿÿ±ÿ±ÿ­ÿ°ÿ¯ÿ±ÿ¶ÿ¨ÿ¯ÿ¦ÿ©ÿ§ÿ®ÿ¾ÿ¬ÿ¬ÿ¶ÿ¼ÿ­ÿ¦ÿ¶ÿ¾ÿ¸ÿ¼ÿ½ÿ«ÿ­ÿ£ÿÿÿÿ¤ÿ¬ÿ·ÿ¯ÿ¢ÿ²ÿºÿÿ£ÿ®ÿ¯ÿ´ÿ³ÿ±ÿ©ÿ¶ÿ¿ÿ¶ÿ§ÿ¤ÿ«ÿ®ÿ·ÿ¶ÿºÿµÿÁÿ¯ÿ°ÿ²ÿªÿªÿ«ÿ¬ÿ±ÿ°ÿªÿ«ÿ¢ÿªÿ¥ÿ­ÿ¢ÿ ÿÿ¹ÿÅÿ³ÿ©ÿ¡ÿÿ¬ÿ®ÿ£ÿ¢ÿÿ¥ÿÿ§ÿ«ÿ¨ÿ©ÿ¢ÿÿÿÿÿ ÿÿÿ¦ÿ¢ÿÿ«ÿÿÿÿ ÿÿ¨ÿ¸ÿ³ÿ¥ÿ¢ÿ£ÿªÿ¸ÿºÿ³ÿÿ¨ÿ³ÿ£ÿ¡ÿ§ÿ¼ÿ³ÿ¤ÿ§ÿ¯ÿ·ÿµÿ¨ÿ­ÿ°ÿªÿ®ÿÿÿ±ÿ¯ÿÿÿ©ÿ±ÿ¼ÿ®ÿ¤ÿ©ÿ­ÿ­ÿ¬ÿ²ÿµÿ±ÿ¸ÿ±ÿ§ÿ¦ÿªÿÿ£ÿ¯ÿ¨ÿ¤ÿ¤ÿ§ÿ¬ÿ¯ÿ³ÿ¬ÿÿ¤ÿ®ÿ¬ÿ¾ÿ¡ÿ·ÿ±ÿ®ÿÿÿ¯ÿ´ÿ±ÿ¨ÿ¬ÿ¹ÿ¥ÿÿ®ÿ«ÿ©ÿ±ÿ¬ÿ©ÿ¬ÿ¾ÿ¹ÿ£ÿ©ÿ´ÿ¬ÿ©ÿ®ÿ²ÿµÿ°ÿºÿºÿ³ÿ¡ÿ®ÿ©ÿ¹ÿ¦ÿÿÿÿÿªÿ¯ÿ¥ÿ¡ÿÿÿ§ÿ¤ÿ¢ÿÿ ÿ¤ÿÿÿ¼ÿ¤ÿÿÿÿ¢ÿÿÿÿÿÿ©ÿ±ÿ­ÿ£ÿÿ£ÿÿÿ¡ÿ¨ÿ£ÿ¦ÿ²ÿ°ÿÿ ÿ«ÿ ÿ¡ÿ¤ÿ¢ÿªÿ«ÿÿÿÿÿÿ ÿÿªÿÿÿÿÿ¡ÿ«ÿ¤ÿ©ÿªÿ©ÿ£ÿ¨ÿ¥ÿÿÿÿ ÿ§ÿÿÿ£ÿ¡ÿÿÿÿÿÿÿÿÿ£ÿ£ÿÿÿ¤ÿ«ÿÿÿÿÿ¥ÿ ÿ¡ÿ¡ÿÿÃÿÿÿÿÿÿ¥ÿ£ÿÿ ÿªÿ«ÿ¨ÿ«ÿªÿ¢ÿ¡ÿ©ÿªÿÿÿ¦ÿ¨ÿÿ¬ÿ²ÿ­ÿ·ÿªÿ´ÿ¹ÿµÿ®ÿ¬ÿ°ÿ¯ÿ­ÿ¡ÿÿ¨ÿ°ÿ£ÿ¦ÿ±ÿÿ¬ÿ³ÿ¯ÿºÿ¯ÿÿ ÿ§ÿ¬ÿ©ÿ»ÿºÿ«ÿ®ÿ«ÿ¢ÿÿ£ÿªÿ©ÿ®ÿ¹ÿ´ÿ´ÿ³ÿ¤ÿ­ÿ­ÿ¯ÿªÿ¨ÿ­ÿ¤ÿ·ÿ­ÿ§ÿÿ©ÿ¯ÿ§ÿ«ÿ¦ÿÿªÿ»ÿ²ÿ©ÿ³ÿ¬ÿ¡ÿ½ÿ°ÿ¡ÿ¢ÿÿ§ÿÿ¼ÿºÿ¯ÿÿ¥ÿ¥ÿ¨ÿ¬ÿ«ÿ­ÿ¡ÿ¨ÿºÿ°ÿ¦ÿ¥ÿ ÿ«ÿ¯ÿ¬ÿ¬ÿ¡ÿ®ÿ©ÿÿ ÿ»ÿ£ÿÿ¯ÿ¤ÿ ÿ£ÿ³ÿ¬ÿ¯ÿ¾ÿÅÿÈÿ»ÿ«ÿ®ÿ¯ÿ®ÿ´ÿ©ÿ¤ÿ¦ÿ¨ÿÿ´ÿ ÿ«ÿ¸ÿ´ÿ§ÿ©ÿ¶ÿÿ ÿ©ÿÁÿ±ÿ ÿÿ«ÿ«ÿ±ÿ·ÿ°ÿ«ÿ¡ÿÿ¥ÿ§ÿ¡ÿªÿ®ÿ°ÿ§ÿ§ÿ¦ÿ©ÿÿÿ´ÿÿ­ÿ³ÿ¯ÿ¯ÿ¥ÿ¦ÿ±ÿ³ÿ¸ÿ­ÿ©ÿ²ÿ§ÿ ÿÿªÿºÿ­ÿªÿ¤ÿ­ÿ±ÿ¡ÿÿÿ¢ÿ¶ÿ´ÿ§ÿ£ÿ«ÿ§ÿ±ÿªÿ­ÿÁÿ¬ÿ«ÿºÿ¦ÿ§ÿ«ÿ°ÿ¥ÿ¢ÿ¥ÿ§ÿ¨ÿ¨ÿ²ÿ¶ÿ®ÿ«ÿ­ÿ®ÿ©ÿ©ÿ©ÿ§ÿ±ÿªÿ»ÿ¸ÿÿ¯ÿ¯ÿ½ÿ¾ÿ±ÿ¢ÿ¨ÿµÿÿÿ£ÿÿ£ÿ¡ÿ©ÿ¥ÿÿ¡ÿ«ÿµÿ¹ÿ³ÿ®ÿ¯ÿ¥ÿªÿ¢ÿ ÿ®ÿ¦ÿ®ÿ¦ÿ£ÿ£ÿ¤ÿÿÿÿ±ÿ§ÿµÿ®ÿÿ§ÿ¤ÿ¥ÿ´ÿ°ÿ¬ÿ¤ÿ¢ÿ£ÿ¤ÿ©ÿ¥ÿÿ©ÿºÿ³ÿ¯ÿ¶ÿµÿ­ÿ¢ÿÿ²ÿ£ÿ¦ÿ³ÿ´ÿ¥ÿ´ÿ§ÿ±ÿÿÿ®ÿ»ÿÿ¡ÿÿ¡ÿ ÿ¢ÿ ÿ¯ÿ©ÿ ÿ¤ÿ¥ÿ¬ÿµÿ°ÿ¨ÿ§ÿ©ÿ©ÿ¢ÿ ÿ®ÿ¬ÿ­ÿªÿ¬ÿ©ÿµÿ±ÿ¡ÿ£ÿ°ÿ¥ÿ§ÿ ÿ±ÿÿÿ¦ÿ±ÿ¦ÿ©ÿ¤ÿ¦ÿ®ÿµÿÿÿ¦ÿ¡ÿ¥ÿ¥ÿ¥ÿ´ÿ¼ÿ´ÿ¨ÿ§ÿ¥ÿ¥ÿ´ÿ±ÿ©ÿ°ÿ®ÿ©ÿ¤ÿ§ÿ®ÿÃÿºÿ¸ÿ¨ÿÿ§ÿ¤ÿºÿÂÿÿ¬ÿ¥ÿ¾ÿÿ£ÿªÿªÿÿÿ¬ÿ©ÿ£ÿÿ¥ÿÿ¡ÿ©ÿ§ÿ´ÿ¦ÿÿ©ÿµÿÿÿ£ÿ¦ÿªÿ¢ÿ¥ÿ¥ÿÿ®ÿÿÿ±ÿ§ÿ¡ÿ¯ÿÿ ÿªÿÿªÿÿ§ÿ¥ÿ³ÿ¬ÿ©ÿ³ÿ²ÿ¸ÿ¬ÿ­ÿ¬ÿ¨ÿ®ÿ«ÿ§ÿ¨ÿ±ÿ·ÿ³ÿ¶ÿ·ÿ®ÿ ÿ¥ÿ¯ÿÿ©ÿ¶ÿ²ÿ¶ÿ¥ÿÿ³ÿ­ÿÿ¦ÿÿ¤ÿ¡ÿ³ÿ­ÿ¡ÿ§ÿ²ÿÿ©ÿÿÿ«ÿÿ­ÿ³ÿ¯ÿ¢ÿÿ«ÿºÿ£ÿÿÿ³ÿ´ÿ«ÿ±ÿ·ÿ´ÿ¶ÿ®ÿÿÿ£ÿ´ÿ¯ÿÿÿ¨ÿÿ¢ÿ¡ÿ©ÿ§ÿÿ¨ÿÿ¥ÿ¬ÿ¬ÿ²ÿ£ÿÿÿ¬ÿ®ÿ¡ÿ£ÿ¯ÿÿ²ÿ´ÿ¡ÿ¥ÿ­ÿ©ÿ¥ÿÿ¥ÿ¥ÿ®ÿ·ÿ´ÿ®ÿµÿ¯ÿ§ÿ¦ÿ­ÿÿÿ ÿ©ÿ¥ÿ ÿ¨ÿ­ÿ¦ÿ£ÿ¨ÿ¯ÿ¥ÿ¬ÿ¬ÿ¯ÿ§ÿÿ¤ÿ ÿÿ¦ÿ©ÿÿ²ÿ¤ÿ¿ÿÿ«ÿ¨ÿÿ¬ÿ¯ÿ¬ÿ¹ÿ»ÿ°ÿÿ¦ÿ¥ÿ©ÿ©ÿ¢ÿ¨ÿ¥ÿ¤ÿ£ÿÿ¡ÿªÿ«ÿ«ÿ¦ÿ¨ÿ§ÿªÿ¬ÿ±ÿ«ÿÿ©ÿ¦ÿ­ÿ£ÿ¤ÿ§ÿ°ÿÿ¡ÿÿ¦ÿ¡ÿ¥ÿ¬ÿ¤ÿ¹ÿ²ÿ¯ÿÿªÿÿ¥ÿ±ÿ¸ÿÿ¡ÿ«ÿ¢ÿ©ÿ ÿ¬ÿ³ÿ©ÿ¯ÿ·ÿ­ÿ¦ÿ§ÿ¨ÿ¤ÿ¡ÿ§ÿ¶ÿ¼ÿ³ÿ­ÿ¤ÿ¨ÿ²ÿ¨ÿÿÿÿ­ÿ¤ÿ¢ÿ®ÿ¬ÿ®ÿ¨ÿ®ÿ©ÿªÿµÿ³ÿ­ÿ©ÿÿªÿ²ÿªÿµÿ·ÿªÿ¢ÿÿ¦ÿªÿ´ÿ£ÿÿ«ÿ²ÿÿ¤ÿ¯ÿ¬ÿªÿ©ÿ°ÿ¸ÿ²ÿ©ÿÿ ÿ©ÿ ÿ¥ÿ¦ÿ ÿ ÿ¬ÿÿ¡ÿ£ÿ§ÿ§ÿ°ÿ©ÿÿ§ÿ§ÿ§ÿµÿ¥ÿ®ÿ¤ÿ©ÿ¥ÿ¥ÿ¬ÿ§ÿÿÿ¦ÿ¤ÿ¦ÿ£ÿ§ÿ¨ÿ­ÿ«ÿÿ¦ÿ«ÿªÿªÿ­ÿ¶ÿ²ÿ¨ÿ¢ÿ ÿªÿ§ÿÿ¥ÿ¥ÿ£ÿ¦ÿ©ÿªÿ®ÿ¨ÿ¬ÿ¨ÿ£ÿ­ÿ¯ÿ¬ÿ ÿ¢ÿ©ÿ ÿ´ÿ£ÿÿ±ÿ¢ÿ£ÿÿ¢ÿÿ¡ÿ£ÿÿ¨ÿªÿÿ¥ÿÿÿÿ©ÿ²ÿ§ÿ¥ÿ©ÿ­ÿ­ÿ²ÿ°ÿ¡ÿÿÿ°ÿ³ÿ®ÿ¢ÿ¨ÿ«ÿ©ÿ¸ÿ¸ÿ¨ÿ¾ÿÅÿ³ÿÿµÿ®ÿ¬ÿ§ÿ«ÿ·ÿ§ÿªÿ ÿ¦ÿÿ®ÿÿ£ÿ¤ÿÿ¢ÿ¬ÿÿ­ÿµÿ¾ÿÃÿ®ÿªÿ´ÿ²ÿ³ÿÿÿ£ÿÿ¡ÿ§ÿÿÿÿ£ÿ¡ÿ¤ÿ§ÿÿÿ ÿ°ÿ§ÿÿ¥ÿÿÿ­ÿ´ÿ£ÿ®ÿÿ®ÿ£ÿÿ»ÿÉÿ§ÿ®ÿÿÿ¬ÿ¬ÿ¶ÿ«ÿÿ©ÿ§ÿÿ§ÿ±ÿ¦ÿÿ ÿ¦ÿ ÿ¦ÿ¦ÿÿÿ¬ÿªÿÿ¬ÿµÿ¥ÿÿÿµÿ£ÿ¡ÿÿ¤ÿÿÿÿ°ÿªÿÿ¤ÿÿ¤ÿ¨ÿ ÿÿ«ÿ°ÿÿ¡ÿ®ÿ¹ÿ¨ÿ¡ÿ ÿ¦ÿ¤ÿ¤ÿ©ÿ¥ÿ¥ÿ¦ÿ£ÿ ÿ ÿ§ÿ¦ÿ£ÿ«ÿ²ÿªÿ®ÿ¡ÿªÿªÿ¦ÿÿ±ÿ§ÿ¤ÿÿ¶ÿÿ§ÿ ÿ¸ÿ©ÿ¤ÿÿÿ©ÿ°ÿ±ÿ²ÿÿÿ ÿºÿ½ÿ¿ÿ·ÿ®ÿ¦ÿÿ ÿ©ÿ©ÿ´ÿµÿ«ÿ¨ÿ ÿªÿªÿÿ¥ÿÿ«ÿ°ÿ«ÿ¦ÿ©ÿ¹ÿ ÿ¤ÿÿ±ÿÿ ÿ£ÿÿ£ÿ¡ÿ ÿ­ÿÿ¡ÿªÿ¨ÿ¢ÿ©ÿ¯ÿ³ÿ²ÿ§ÿ§ÿ¨ÿªÿ¬ÿÿÿ¡ÿ£ÿ©ÿ©ÿ¡ÿ«ÿ¯ÿÿÿ¬ÿ¯ÿ°ÿÿ£ÿÿ°ÿ¯ÿ¶ÿ´ÿ³ÿ§ÿ²ÿ¤ÿ³ÿ¯ÿªÿ£ÿ²ÿ¹ÿ¸ÿ·ÿ­ÿ¨ÿ¤ÿ­ÿ·ÿ ÿ¥ÿ±ÿ±ÿ°ÿ£ÿ±ÿµÿ±ÿ¸ÿ­ÿ«ÿ¤ÿ´ÿ«ÿµÿ´ÿ£ÿ°ÿ¬ÿ±ÿ¬ÿÿ¨ÿªÿÿ§ÿ¯ÿ¥ÿ­ÿ«ÿ¥ÿ¨ÿ¦ÿ¨ÿ¥ÿ¦ÿ«ÿ«ÿ£ÿÿ²ÿ·ÿ¬ÿºÿºÿ¸ÿ§ÿ¤ÿÿ¥ÿÿ§ÿÿµÿ¼ÿ©ÿ©ÿ­ÿ¥ÿ ÿ¢ÿ§ÿ©ÿ¦ÿ´ÿ³ÿ¨ÿ±ÿ¬ÿ©ÿªÿ®ÿ¨ÿªÿ©ÿ¥ÿÿ«ÿÿ¤ÿÿÿ¥ÿ¦ÿ´ÿ¡ÿ«ÿ¦ÿ©ÿ¦ÿ®ÿ¯ÿ¯ÿ¯ÿÿÿ«ÿ³ÿ³ÿ±ÿ­ÿ®ÿ°ÿ§ÿ¡ÿ­ÿ´ÿ°ÿÿ¥ÿ­ÿ¡ÿ»ÿ¯ÿ¤ÿÿÿ«ÿ§ÿ¥ÿªÿ±ÿ±ÿ£ÿ«ÿÿ£ÿ¡ÿ¡ÿ¤ÿÿ©ÿ¯ÿ©ÿ³ÿ¯ÿ¢ÿÿ«ÿ¥ÿÿ¥ÿÿ¯ÿ¿ÿ¤ÿ¨ÿªÿ¸ÿÿ£ÿªÿ¤ÿ²ÿ§ÿ­ÿ¨ÿ£ÿ¬ÿ­ÿ°ÿ¯ÿ ÿ¢ÿ£ÿÿ¬ÿÿ´ÿÿµÿ»ÿ ÿÿ¡ÿ¬ÿ¬ÿ±ÿ§ÿ±ÿµÿ«ÿÿ¡ÿ°ÿ´ÿ¬ÿ­ÿ®ÿ©ÿ®ÿ«ÿ¤ÿÿÿ¥ÿ®ÿ¡ÿ¤ÿ£ÿ«ÿ®ÿ©ÿ¸ÿ¦ÿ´ÿ­ÿ©ÿ®ÿ²ÿÿ¦ÿ©ÿªÿ±ÿ¬ÿ«ÿ§ÿ ÿ©ÿ¨ÿÿ¸ÿ±ÿ´ÿ®ÿÿ¯ÿ¨ÿ ÿ«ÿÿÿÿÿÿÿÿÿÿ¯ÿ«ÿ«ÿ¦ÿÿ¡ÿ¨ÿªÿ¬ÿ£ÿÿÿÿ³ÿÿÿÿ¦ÿ¥ÿºÿ¦ÿÿ ÿÿÿÿÿÿÿ£ÿ¤ÿÿÿÿÿ£ÿÿ¦ÿÿÿÿÿÿÿÿÿÿÿ ÿ ÿÿÿ¡ÿÿÿÿ¤ÿÿÿÿ¨ÿÿÿ¡ÿÿ¤ÿªÿÿÿ¤ÿÿÿ«ÿ¢ÿ¢ÿ°ÿ¯ÿ¤ÿÿÿÿ§ÿÿÿªÿ®ÿ¶ÿ¢ÿÿÿ¤ÿ¦ÿ©ÿÿÿÿ¡ÿ¤ÿ¡ÿ¨ÿ¤ÿ¥ÿÿÿÿÿÿ¤ÿÿ£ÿ±ÿ«ÿÿÿ¢ÿÿ£ÿ¤ÿ¡ÿ§ÿªÿ§ÿÿÿÿ¬ÿÿÿ§ÿÿ¦ÿ¬ÿªÿÿ¨ÿ¨ÿ¦ÿ¥ÿ¨ÿ¬ÿ«ÿ¦ÿ§ÿ®ÿÿªÿ¤ÿ¯ÿ§ÿ ÿ§ÿÿ³ÿ§ÿÿÿ¦ÿÿÿ°ÿ·ÿ³ÿ§ÿÿÿ¦ÿ±ÿ¶ÿÿ¤ÿ§ÿÿ©ÿ®ÿÿ¡ÿ­ÿ¯ÿ¯ÿ¬ÿ¨ÿ¨ÿ¬ÿªÿ«ÿ©ÿ¬ÿ¦ÿÿ¬ÿ§ÿÿ¡ÿ¤ÿ¶ÿ²ÿ£ÿ©ÿ²ÿªÿ¢ÿ©ÿ®ÿ¨ÿÿ®ÿ§ÿ£ÿ²ÿ©ÿ§ÿ¬ÿªÿ«ÿ¹ÿ·ÿªÿ§ÿ§ÿ¥ÿ¦ÿ¢ÿ¢ÿ¬ÿÿ§ÿ±ÿ¡ÿ³ÿ¦ÿ¬ÿ§ÿ¡ÿ ÿ©ÿ¬ÿ¡ÿ¢ÿ¯ÿ¥ÿ¥ÿ´ÿ¡ÿÿÿÿÿÿ¶ÿ§ÿ¢ÿ¯ÿ®ÿ¦ÿ£ÿ¢ÿ§ÿ®ÿ¤ÿ¦ÿ³ÿ´ÿÿ¤ÿ¤ÿ«ÿ¢ÿ£ÿ²ÿÀÿ·ÿÿÿ«ÿÿ¨ÿ¦ÿ¨ÿÿ´ÿ©ÿ¢ÿ¤ÿ¯ÿ¯ÿ¦ÿ¢ÿ¥ÿ§ÿ§ÿ«ÿÿÿ§ÿÿ´ÿ©ÿ¨ÿ¦ÿÿÿ¥ÿ§ÿ£ÿ«ÿ«ÿªÿ¢ÿ¡ÿ¦ÿÿ¢ÿ±ÿ¬ÿ­ÿ§ÿ¡ÿ£ÿ¬ÿ©ÿ¨ÿ²ÿ±ÿ´ÿ°ÿ¥ÿ³ÿ°ÿ¶ÿ¦ÿ£ÿ´ÿ®ÿ´ÿ´ÿ¬ÿ²ÿºÿ­ÿÿµÿ£ÿÿ£ÿ¤ÿ¨ÿ¬ÿµÿ±ÿ§ÿ¦ÿ¨ÿªÿ²ÿ ÿ°ÿ¦ÿ¹ÿ¤ÿÿªÿµÿªÿ¥ÿÿÿ¬ÿºÿµÿ­ÿ¯ÿÿ¡ÿÿ¯ÿÿÿ¦ÿ¦ÿÿÿ¢ÿ¤ÿ³ÿ«ÿ¨ÿÿ®ÿÿÿ¤ÿÿ²ÿºÿ­ÿ£ÿ¤ÿ­ÿ®ÿ©ÿÿ¢ÿ¥ÿ¨ÿ§ÿÿ£ÿ©ÿ£ÿ¢ÿ¨ÿ¬ÿ®ÿÊÿ®ÿ§ÿ«ÿ¸ÿ§ÿ¤ÿ®ÿ¬ÿ£ÿ¦ÿ¬ÿ¨ÿ¥ÿ¡ÿ¯ÿ§ÿ©ÿ°ÿ­ÿªÿ­ÿ£ÿÿÿ´ÿ¯ÿµÿ³ÿËÿªÿÿ©ÿµÿ´ÿ­ÿ¨ÿªÿ©ÿ¥ÿ³ÿÿ»ÿ·ÿ±ÿ¨ÿ©ÿ­ÿ¨ÿ¡ÿÿ¡ÿ´ÿ­ÿ¯ÿ«ÿÿ¥ÿ¬ÿªÿ¯ÿ®ÿ°ÿ¶ÿ®ÿ¯ÿ¹ÿ·ÿ­ÿ¯ÿ±ÿ ÿ ÿ¬ÿ´ÿ®ÿ®ÿµÿ®ÿ¯ÿ³ÿ¶ÿÿ°ÿµÿ¸ÿ·ÿ´ÿ´ÿ±ÿ¬ÿ°ÿ¦ÿÿ²ÿ¯ÿ±ÿ¨ÿ©ÿ´ÿ¸ÿ¶ÿ°ÿ¢ÿ¥ÿ¯ÿ¯ÿ±ÿ¤ÿ«ÿ¨ÿ ÿ¥ÿ«ÿ§ÿ§ÿ±ÿ ÿ«ÿ¶ÿÄÿ»ÿµÿ·ÿµÿ°ÿ»ÿ¶ÿ¨ÿ§ÿ¤ÿ¡ÿÿ¤ÿ¦ÿ¨ÿ²ÿ¸ÿ¯ÿÿ­ÿ¶ÿ±ÿ·ÿµÿ¯ÿ§ÿ£ÿ³ÿ´ÿªÿ³ÿ­ÿ®ÿ ÿ­ÿ®ÿ¬ÿ°ÿ±ÿµÿ³ÿ¢ÿ¬ÿ ÿ¡ÿ³ÿµÿ®ÿ®ÿ¬ÿ¤ÿ´ÿ²ÿ¬ÿ°ÿ¦ÿ¸ÿ¯ÿ¦ÿ¯ÿ¯ÿÿÿ«ÿ¯ÿ¬ÿ«ÿ¹ÿ±ÿ£ÿ¨ÿ²ÿªÿ£ÿ²ÿ¥ÿÿÿÿªÿ²ÿ­ÿ­ÿ±ÿ©ÿ®ÿ¨ÿ¥ÿ«ÿ°ÿ°ÿ«ÿ§ÿ©ÿªÿ©ÿ¯ÿµÿ¸ÿ¨ÿÿ¢ÿ¥ÿ ÿºÿ²ÿÿ©ÿ©ÿ¶ÿµÿ©ÿ§ÿªÿ±ÿ©ÿ¤ÿ¨ÿ¦ÿ¨ÿ£ÿ¬ÿ¸ÿ©ÿ¤ÿ¥ÿ´ÿ¼ÿºÿ­ÿ«ÿ§ÿ£ÿ­ÿ´ÿ¬ÿÿ¯ÿ¨ÿ¯ÿ¤ÿ¥ÿµÿ©ÿÿÿ¤ÿÿ±ÿ®ÿ©ÿªÿªÿ¨ÿÿ²ÿ®ÿ¦ÿ·ÿµÿ·ÿ¹ÿ©ÿ±ÿ²ÿ¡ÿÿ¤ÿ¨ÿ¬ÿ®ÿ°ÿ³ÿ³ÿ¶ÿÄÿ²ÿ¬ÿ²ÿ­ÿ¤ÿªÿ¬ÿÿ¡ÿ²ÿÿ°ÿ±ÿ§ÿ­ÿ¨ÿ®ÿÿ±ÿ³ÿ·ÿ´ÿ¬ÿ®ÿ¼ÿ²ÿ¬ÿ«ÿÿ«ÿªÿ¥ÿ¨ÿ£ÿ¤ÿÿ¢ÿ¡ÿÿÿÿÿÿÿÿÿ¡ÿÿÿÿÿÿÿÿÿ¥ÿ ÿÿÿÿ¡ÿÿÿ¥ÿÿ¡ÿ¡ÿ¢ÿ¬ÿ­ÿªÿ°ÿ¥ÿ§ÿ£ÿ©ÿ³ÿ­ÿÿÿÿµÿ¥ÿ¨ÿªÿ«ÿ«ÿ¨ÿ¨ÿ¢ÿ¥ÿ«ÿ£ÿ¥ÿ­ÿ«ÿ ÿÿ¢ÿ¶ÿ¢ÿÿ¦ÿ­ÿ¨ÿÿÿÿÿÿ¤ÿÿ¡ÿ¨ÿ©ÿ§ÿ­ÿ¸ÿ¦ÿ¨ÿÿÿÿ©ÿ¬ÿ¨ÿ«ÿ¯ÿ«ÿ ÿ£ÿÿ¤ÿ¦ÿ²ÿºÿµÿ¶ÿ¬ÿ«ÿ«ÿ¯ÿ¡ÿ¨ÿ«ÿ­ÿ¯ÿ¢ÿ£ÿ¦ÿ²ÿ¹ÿ´ÿªÿ¬ÿ®ÿ¬ÿ¬ÿ£ÿ³ÿªÿ¸ÿ±ÿ´ÿ²ÿ«ÿ¤ÿ¬ÿºÿ­ÿ°ÿ²ÿ£ÿºÿ¨ÿÿ®ÿµÿ©ÿ®ÿ¸ÿ¸ÿ±ÿ£ÿ§ÿ­ÿ´ÿ¹ÿ³ÿ«ÿ´ÿ½ÿ¸ÿ¶ÿ¾ÿ¦ÿÿ ÿ¢ÿªÿ­ÿ¬ÿ°ÿ¼ÿ¶ÿ¥ÿ²ÿ±ÿ¯ÿ¾ÿ¹ÿ©ÿÌÿ¶ÿ¡ÿ®ÿ°ÿ´ÿ¨ÿ£ÿ¬ÿ²ÿ¬ÿ©ÿÿ§ÿªÿ¶ÿ¬ÿ¶ÿ³ÿªÿ¬ÿµÿ¸ÿ±ÿªÿ¡ÿ´ÿÿ¯ÿµÿ­ÿ¬ÿ°ÿ®ÿ©ÿ¦ÿ²ÿ¥ÿ¹ÿ¯ÿ¼ÿ«ÿ«ÿ°ÿ¦ÿ©ÿÀÿ³ÿÅÿ²ÿ£ÿ¬ÿ¼ÿ´ÿ´ÿ¬ÿ©ÿ®ÿ¨ÿ³ÿ±ÿ±ÿÿ¶ÿ±ÿ³ÿ¯ÿ¯ÿµÿµÿ´ÿ³ÿ¸ÿÃÿ»ÿÃÿ±ÿ»ÿ³ÿ§ÿ«ÿ´ÿ±ÿ«ÿ·ÿ¢ÿ¯ÿ§ÿ£ÿ©ÿ©ÿ«ÿ«ÿ¶ÿºÿ¡ÿ¥ÿ¯ÿ¯ÿ¸ÿ¬ÿªÿµÿ³ÿ¹ÿ©ÿÿ©ÿ¯ÿ¶ÿ©ÿÿªÿ¬ÿ³ÿµÿµÿ«ÿ§ÿ³ÿµÿ£ÿªÿ³ÿÿ³ÿ¬ÿ«ÿ³ÿ®ÿ©ÿ¢ÿ¦ÿ­ÿ«ÿ¯ÿ­ÿ¬ÿ§ÿ±ÿ´ÿ§ÿ©ÿ±ÿ·ÿ²ÿ«ÿ§ÿ£ÿ´ÿ­ÿ¶ÿÿ¨ÿ«ÿ°ÿ¡ÿªÿ®ÿ©ÿ§ÿ£ÿÿªÿµÿ­ÿ¹ÿ¬ÿÿ¨ÿ«ÿ¦ÿ¦ÿ­ÿ´ÿ³ÿ¯ÿ­ÿ¤ÿÿÿ©ÿ­ÿ¨ÿ·ÿ´ÿ«ÿ®ÿ¯ÿ«ÿªÿ¤ÿ©ÿ«ÿ·ÿ²ÿ¯ÿ½ÿµÿ­ÿ±ÿ¶ÿ©ÿ¢ÿ¬ÿ­ÿºÿ·ÿ·ÿ«ÿ´ÿ¶ÿ¦ÿÿ¨ÿ©ÿ¬ÿ°ÿ¨ÿÿ£ÿ©ÿÿ¥ÿªÿ»ÿ´ÿ°ÿ®ÿ ÿ­ÿ³ÿ³ÿ·ÿ®ÿ£ÿ©ÿ ÿÿ¡ÿ¤ÿ±ÿ£ÿ²ÿ¬ÿ­ÿ®ÿ¥ÿ¡ÿªÿ¯ÿªÿ«ÿ¤ÿ¤ÿ ÿÿ¥ÿ¡ÿ£ÿ·ÿ³ÿ§ÿ©ÿ«ÿ«ÿ©ÿÿ§ÿ§ÿÿÿÿÿ ÿÿ¥ÿÿÿÿÿÿÿÿ£ÿÿÿÿ¥ÿÿÿÿÿ§ÿÿÿ§ÿ«ÿ¢ÿ¡ÿ¨ÿ¨ÿµÿ¼ÿ­ÿ¼ÿ´ÿ±ÿ«ÿ«ÿ½ÿ³ÿ°ÿ®ÿ°ÿ¶ÿ±ÿ©ÿ£ÿÿ¢ÿ¦ÿÿ¬ÿ¯ÿ¨ÿºÿ©ÿ£ÿ«ÿ¹ÿ«ÿ¡ÿ­ÿ«ÿ¨ÿ²ÿ­ÿ¯ÿ¥ÿ­ÿÀÿ«ÿ¨ÿ¬ÿ¯ÿ­ÿ¯ÿ©ÿ ÿÿ¦ÿ­ÿ­ÿ¶ÿ£ÿÿ ÿ¤ÿ«ÿºÿ½ÿ£ÿ¬ÿ ÿ¡ÿ¬ÿ´ÿªÿ¥ÿ­ÿ°ÿ¯ÿ£ÿ¦ÿ«ÿªÿÿ¶ÿ¡ÿÿ®ÿ±ÿ·ÿ«ÿªÿ¦ÿ£ÿ¨ÿ©ÿ©ÿ©ÿÿªÿ²ÿªÿ ÿ²ÿÿ¦ÿ©ÿ¦ÿ¦ÿ¬ÿ®ÿªÿ£ÿÿ§ÿ ÿÿ¢ÿ¨ÿ¦ÿ¡ÿÿ ÿÿÿ´ÿ£ÿÿ¯ÿ¬ÿÿÿÿÿ¥ÿÿÿ¡ÿ¬ÿÿÿ¢ÿÿ ÿ²ÿÿÿÿ°ÿ¶ÿ¢ÿ¤ÿ¦ÿÿÿ¢ÿ£ÿ¡ÿÿÿÿÿ¤ÿÿ¬ÿÿ°ÿÿªÿÿ ÿ¥ÿÿ ÿÿ¡ÿ«ÿ§ÿ«ÿ¯ÿÿÿÿ¨ÿ¡ÿ¡ÿÿ¨ÿ¢ÿ£ÿÿ¢ÿ ÿ¬ÿ£ÿÿÿÿÿÿÿÿÿÿ ÿÿÿ¡ÿ³ÿ¬ÿ ÿÿªÿ§ÿÿÿÿÿÿÿÿ¢ÿ¨ÿ¦ÿ¤ÿ¥ÿ°ÿªÿ¢ÿ¡ÿ¦ÿÿ¬ÿ ÿ°ÿ¨ÿµÿ¬ÿ¤ÿ¯ÿ¥ÿ¨ÿµÿ¸ÿ¯ÿ«ÿ´ÿ®ÿ¤ÿ®ÿ±ÿ¬ÿ§ÿ«ÿ´ÿ¬ÿ¬ÿ¤ÿ¤ÿÿ°ÿ¬ÿ«ÿ¡ÿ¨ÿ§ÿ´ÿ±ÿ±ÿªÿÿÿ¢ÿ¥ÿ¤ÿ¥ÿ¨ÿ¨ÿ®ÿ¶ÿ´ÿ­ÿ£ÿ©ÿ­ÿ©ÿ£ÿ·ÿªÿ©ÿ¥ÿ£ÿ¯ÿ±ÿ¢ÿ¤ÿ«ÿµÿ³ÿ©ÿ­ÿ¨ÿ¢ÿ«ÿ®ÿ±ÿ«ÿªÿ­ÿÿ®ÿ¯ÿ²ÿ­ÿ¢ÿ²ÿªÿÿ¢ÿ ÿ¥ÿ°ÿ²ÿ°ÿ¨ÿ¥ÿ«ÿªÿ£ÿ£ÿ¬ÿ²ÿ¬ÿ¬ÿ±ÿ£ÿ®ÿ¨ÿ®ÿ¡ÿªÿ¢ÿÿÿÄÿ«ÿ©ÿ·ÿ²ÿ¬ÿ¶ÿµÿ«ÿ¬ÿ©ÿ£ÿ¯ÿ¹ÿ¬ÿ£ÿ¬ÿ¶ÿ©ÿªÿµÿ¸ÿ±ÿ³ÿ²ÿÿ¦ÿ¶ÿ ÿ®ÿ±ÿºÿ§ÿ²ÿªÿ¡ÿ§ÿ¦ÿ¥ÿ´ÿ²ÿ¦ÿ¨ÿ©ÿ¤ÿ¥ÿ¦ÿ¬ÿ«ÿ³ÿ®ÿÂÿ«ÿ£ÿ¥ÿ®ÿÿÿ®ÿ¯ÿ¯ÿ®ÿ®ÿ¯ÿ­ÿ°ÿ±ÿ«ÿªÿ©ÿ©ÿ£ÿ¬ÿ¿ÿ³ÿ«ÿµÿ²ÿ°ÿ ÿÿ ÿ¦ÿ±ÿ¨ÿ®ÿ¥ÿ®ÿ°ÿ¢ÿ¨ÿ¯ÿÀÿ§ÿ±ÿ²ÿ ÿ¢ÿ®ÿ·ÿ¬ÿÿ­ÿ´ÿ¬ÿ²ÿ±ÿ§ÿ£ÿ¬ÿ§ÿ ÿÿÿ©ÿ­ÿªÿ´ÿ¦ÿ¶ÿªÿ¶ÿºÿ§ÿ­ÿ¯ÿµÿ¢ÿ£ÿ«ÿ£ÿ¥ÿ¨ÿ§ÿ©ÿ¡ÿÿÿÿ¢ÿ¢ÿ«ÿ«ÿ¦ÿ£ÿÿ¦ÿªÿ­ÿ©ÿ£ÿ°ÿ±ÿ§ÿ¬ÿ¨ÿÿ«ÿ¦ÿ£ÿÿ¡ÿ©ÿÿÿÿ¢ÿµÿ¢ÿ¨ÿ±ÿ±ÿ§ÿ¯ÿ°ÿÿÿ­ÿ°ÿ§ÿ§ÿ«ÿ¸ÿ·ÿÿÿÿ¥ÿºÿ¬ÿ¬ÿ¬ÿÿ¤ÿ¬ÿ£ÿ¯ÿÿ©ÿ¨ÿ¤ÿÿ¦ÿ¦ÿ¬ÿ©ÿ©ÿ¥ÿÿÿÿ¨ÿµÿ´ÿªÿ¨ÿ¨ÿ¬ÿ¬ÿ®ÿ®ÿ­ÿ¯ÿ«ÿ­ÿ¬ÿ·ÿÿ£ÿÿ­ÿÿ¦ÿÿ§ÿÿÿ¥ÿ®ÿ±ÿ£ÿ¤ÿ ÿ³ÿ­ÿÿÿ©ÿ¬ÿµÿµÿ§ÿ¢ÿ§ÿ§ÿ ÿÿ¢ÿ¥ÿ§ÿ­ÿ­ÿ£ÿ°ÿªÿ¤ÿ ÿ­ÿÿ«ÿ¬ÿ²ÿ©ÿÿÿ·ÿ±ÿ ÿ±ÿ«ÿÿÿ¢ÿÿ³ÿµÿÿÿÿÿ¡ÿ¤ÿ¤ÿ¤ÿ¢ÿ¡ÿ£ÿ¡ÿÿÿ©ÿ ÿÿ¥ÿ©ÿ¦ÿÿ®ÿªÿ¥ÿªÿ ÿ£ÿ¯ÿµÿ¨ÿ¼ÿÿ­ÿ¥ÿÿÿÿ®ÿÿ©ÿ­ÿ¬ÿ±ÿ­ÿ·ÿ±ÿ®ÿªÿ±ÿ¸ÿ°ÿ¥ÿ ÿ«ÿ²ÿ«ÿ³ÿ·ÿ¤ÿÿ§ÿ­ÿ¦ÿ°ÿ­ÿÿ­ÿ§ÿ£ÿ®ÿµÿ°ÿ«ÿ¤ÿ£ÿ²ÿÁÿÂÿ¨ÿ¨ÿ¾ÿ«ÿ«ÿªÿ¡ÿ¢ÿ±ÿÿ¬ÿ©ÿÿÿ¦ÿÀÿ®ÿ¥ÿÿ¨ÿ ÿÿ¦ÿ³ÿ«ÿ£ÿ­ÿ´ÿ¾ÿ»ÿ¦ÿ¦ÿ¯ÿ·ÿªÿÿ²ÿ¶ÿÿ{ÿÿ´ÿ§ÿ£ÿ»ÿ²ÿ²ÿÿ¢ÿÿÿ§ÿ£ÿ¦ÿ©ÿÿ°ÿ¯ÿÿÿ¢ÿ±ÿ­ÿ¥ÿ¦ÿÿ¬ÿ¬ÿ¡ÿ£ÿ¨ÿªÿ©ÿ¥ÿÿÿ¤ÿ¤ÿ§ÿ¢ÿ ÿ¨ÿ¦ÿ¤ÿ­ÿ·ÿ´ÿ¶ÿ©ÿ³ÿÿ¤ÿÿÿ«ÿ¯ÿ¨ÿ¬ÿÿ¬ÿ¨ÿ¹ÿ§ÿ§ÿ©ÿ©ÿ£ÿ­ÿ°ÿ·ÿ¬ÿ¦ÿ«ÿªÿ¤ÿ­ÿ¹ÿ´ÿ¶ÿ¨ÿ¢ÿ¥ÿÿ£ÿ«ÿ£ÿ£ÿ®ÿ«ÿÿ ÿ°ÿ³ÿ°ÿÿ¤ÿ§ÿ³ÿ¥ÿ¦ÿªÿ¤ÿÿ¨ÿÿÿ¤ÿ­ÿµÿ±ÿµÿ¡ÿ£ÿ ÿµÿÿªÿ´ÿ¬ÿÿÿ§ÿÿÿÿ°ÿµÿ§ÿ®ÿ¯ÿ®ÿ¢ÿ£ÿ«ÿ£ÿÿ¦ÿ¨ÿ§ÿ©ÿ¥ÿ¦ÿ±ÿµÿªÿÿÿÿ©ÿ¤ÿ¤ÿ¤ÿÿ¦ÿÿ³ÿ©ÿ±ÿ¸ÿ¾ÿ®ÿ©ÿ©ÿÿ³ÿ¦ÿ´ÿ ÿ¤ÿµÿªÿµÿ©ÿºÿ¨ÿÿ£ÿ©ÿ¥ÿ«ÿ¬ÿ©ÿ©ÿ²ÿ©ÿÿ£ÿ©ÿ¢ÿÿ®ÿ¬ÿ§ÿ¬ÿ£ÿ¢ÿ¡ÿ¤ÿ¡ÿ ÿ±ÿ©ÿ¦ÿ¢ÿ¤ÿ®ÿ©ÿÿ´ÿÿ­ÿ«ÿÿ²ÿ¨ÿ©ÿ¥ÿ°ÿ©ÿ¬ÿ­ÿ¬ÿ§ÿÿ©ÿ©ÿ®ÿÿ¨ÿ°ÿ¬ÿ¥ÿ§ÿ¯ÿ´ÿ¯ÿ¤ÿ£ÿ®ÿ­ÿ¦ÿ¦ÿ ÿ¢ÿ¬ÿ«ÿ£ÿ§ÿ³ÿ¸ÿ§ÿ®ÿ®ÿºÿ¬ÿ²ÿÿÿÿ·ÿÿÿªÿµÿ±ÿÿ­ÿÿ¶ÿ±ÿÿ¨ÿ²ÿ¥ÿ©ÿÿ¦ÿ¯ÿ®ÿ¬ÿ©ÿ¬ÿ¥ÿÿ®ÿºÿ¬ÿ©ÿ¤ÿÿ¬ÿ¶ÿ­ÿÿÿ·ÿ¯ÿ¥ÿ®ÿÿ§ÿ®ÿ­ÿ©ÿ±ÿ¡ÿ´ÿ¥ÿ±ÿ¦ÿ ÿÿ©ÿ¾ÿ«ÿÿ«ÿ¥ÿ¬ÿ¡ÿ®ÿªÿ¢ÿÿ¥ÿ³ÿ®ÿ¬ÿÿ ÿ§ÿ¬ÿ®ÿ©ÿ¡ÿ©ÿ¯ÿ®ÿ¯ÿ®ÿºÿ£ÿÿÿÿÿ«ÿÿ¦ÿ¡ÿ ÿ°ÿ­ÿ¦ÿ»ÿ¬ÿyÿ©ÿÿÿ®ÿÿ¬ÿ´ÿ¢ÿ¥ÿ¨ÿ£ÿ¶ÿ«ÿ«ÿ§ÿ°ÿ°ÿ¤ÿÿ¦ÿµÿ£ÿ¢ÿ©ÿ«ÿ¬ÿ«ÿªÿªÿ¨ÿÿÿÿ«ÿ¬ÿ¡ÿ ÿÿ©ÿªÿ¢ÿÿ®ÿ¨ÿÿÿ©ÿÿ¡ÿ©ÿ¢ÿ§ÿ¥ÿ¨ÿÿªÿ©ÿ ÿªÿ³ÿºÿ·ÿ§ÿ¡ÿÿ¢ÿ§ÿ­ÿ­ÿ­ÿ§ÿ£ÿªÿ¦ÿªÿ«ÿÿ­ÿ¹ÿ´ÿÀÿ®ÿ¢ÿ¥ÿÿÿÿ¢ÿ¶ÿÿ¥ÿÿ|ÿ¹ÿ­ÿ¤ÿ¦ÿªÿ¸ÿ®ÿ¢ÿÿÿÿÿ¥ÿ³ÿ´ÿ­ÿ°ÿ´ÿ°ÿÿÿÿ¡ÿ¢ÿÿ©ÿ­ÿÿªÿ°ÿ¬ÿ¤ÿÿ¤ÿ«ÿ¦ÿ¦ÿ¬ÿºÿÿ¤ÿÿ´ÿÿ ÿ¤ÿÿ¨ÿ¦ÿ¦ÿ³ÿ£ÿÿ£ÿÿ£ÿ­ÿ«ÿ¨ÿ¯ÿ°ÿ£ÿÿ¥ÿ«ÿÿ ÿ¦ÿ¡ÿ¬ÿ¸ÿÿÿ¨ÿÿ¡ÿ¥ÿ¯ÿ¨ÿ²ÿÿ·ÿ£ÿ­ÿ¶ÿ§ÿ¡ÿ¢ÿ²ÿ´ÿªÿÿ£ÿ²ÿ¤ÿ§ÿ¯ÿ´ÿ²ÿÿÿ¥ÿ©ÿ°ÿ®ÿ°ÿ­ÿ²ÿ¨ÿªÿ¬ÿ¦ÿ·ÿ¥ÿ®ÿ¥ÿªÿ®ÿ¼ÿ¤ÿ­ÿ­ÿ¤ÿ¯ÿ¯ÿÿ ÿ¤ÿÿÿ ÿÿÿ¬ÿ«ÿ­ÿ«ÿ¤ÿ¤ÿÿ ÿÿÿ£ÿÿ¬ÿ£ÿ¬ÿµÿ·ÿ®ÿ¸ÿ¯ÿ ÿ½ÿªÿ¸ÿ´ÿ ÿ§ÿÿÿ¿ÿ®ÿ±ÿªÿªÿ±ÿ´ÿ¬ÿ®ÿ­ÿ¢ÿ¬ÿ©ÿªÿ¡ÿ¦ÿ¦ÿ´ÿ­ÿ¥ÿÿ¯ÿ¡ÿÿ¤ÿÿ«ÿ¨ÿ©ÿ£ÿ»ÿ¨ÿ¨ÿÿÿ£ÿ¢ÿ¢ÿ£ÿ£ÿ¦ÿ¬ÿ³ÿ¹ÿ¸ÿ°ÿÿÿÿ¥ÿ«ÿÿ§ÿ¡ÿºÿ§ÿ¯ÿ²ÿ®ÿ¥ÿ ÿÿ¶ÿ©ÿ¨ÿ½ÿ¸ÿ§ÿ¥ÿ¬ÿ«ÿ ÿÿ­ÿ¯ÿ«ÿºÿ®ÿÿÿ®ÿªÿ¶ÿ£ÿÿ¥ÿÅÿ£ÿ­ÿ°ÿ±ÿ¬ÿ³ÿ¥ÿ©ÿÿÿ£ÿ¢ÿªÿµÿ¹ÿ»ÿ¶ÿ®ÿ°ÿ¨ÿ«ÿªÿ¨ÿ®ÿ¹ÿ©ÿ»ÿÿ°ÿ£ÿ¾ÿ§ÿ¶ÿ©ÿ¬ÿ¾ÿ¶ÿ©ÿ©ÿ¯ÿ®ÿ¨ÿ«ÿªÿ¨ÿ«ÿ¨ÿÿÿ¦ÿ¸ÿ§ÿ§ÿÿ¯ÿÿ¬ÿÿÿªÿ«ÿ¦ÿ´ÿ¼ÿ¶ÿ³ÿ³ÿ§ÿµÿ¸ÿ¯ÿ­ÿªÿ¬ÿ«ÿ¬ÿªÿµÿ°ÿ¥ÿÿÿ¦ÿ¢ÿ¤ÿ¦ÿÿÿÿÿ~ÿ{ÿÿÿÿ¡ÿÿÿÿ¢ÿ¤ÿÿÿÿÿÿÿÿÿÿÿ¡ÿ§ÿ¤ÿ£ÿ¢ÿÿÿ¦ÿÿÿÿÿÿÿÿÿ ÿ ÿÿÿÿ¡ÿÿÿÿÿÿÿÿÿÿÿÿ§ÿ¤ÿÿÿÿÿÿÿÿÿÿÿÿÿÿÿÿÿÿÿ¡ÿ£ÿÿ¥ÿ«ÿ©ÿ©ÿªÿ¡ÿÿ ÿÿ¡ÿÿÿ¬ÿ¤ÿ¬ÿ¤ÿÿÿÿÿÿ¦ÿ«ÿ¨ÿÿÿÿÿÿ¨ÿÿÂÿ°ÿ¥ÿ±ÿ¦ÿ§ÿ²ÿªÿÿÿÿÿÿÿÿ¥ÿ¡ÿ¤ÿ©ÿ§ÿ ÿÿÿÿ¢ÿ´ÿ¢ÿ§ÿ´ÿ½ÿ«ÿ¥ÿ¦ÿ®ÿ°ÿ³ÿÿÿ­ÿ«ÿ²ÿ¢ÿÿ¤ÿ´ÿ»ÿÿÿ¬ÿ¯ÿ¦ÿ¥ÿ ÿ¡ÿÿªÿ±ÿ³ÿ±ÿ¢ÿ ÿ¡ÿÿ¯ÿ¬ÿ¡ÿÿªÿ²ÿÿ¢ÿ©ÿ¦ÿ¦ÿ¢ÿÿ£ÿ¤ÿÿ¢ÿªÿ«ÿÿ ÿÿÿ ÿÿ¢ÿ¬ÿ¦ÿ­ÿ§ÿªÿ®ÿ®ÿªÿ¤ÿ ÿÿÿ¢ÿªÿ´ÿ£ÿ§ÿ®ÿÿ³ÿÿ ÿ°ÿ¶ÿ¬ÿÿÿÿÿ¤ÿ¨ÿÿÿ§ÿÁÿ£ÿ¯ÿ¨ÿ¤ÿªÿ§ÿ®ÿ°ÿ°ÿµÿ¸ÿ°ÿ£ÿ·ÿ³ÿÿ¥ÿ¨ÿÿ¢ÿªÿ¯ÿ¤ÿ°ÿ±ÿ¦ÿ§ÿªÿ¥ÿ¡ÿ¤ÿ¬ÿ±ÿµÿ¶ÿÿ§ÿ®ÿÿÿ©ÿ¨ÿ¯ÿ³ÿÿÿÿÿÿÿ§ÿ¥ÿ¸ÿ´ÿ¬ÿ¬ÿ§ÿ¢ÿ¥ÿ¦ÿ¢ÿÿ ÿÿÿÿ¡ÿ¦ÿ´ÿªÿÿÿÿ¯ÿ¤ÿÿÿ§ÿ¯ÿ³ÿ£ÿ¡ÿ ÿ¡ÿÿµÿ±ÿ²ÿ¬ÿ¤ÿ¦ÿ§ÿÿ¨ÿ°ÿ¨ÿµÿ²ÿ¨ÿ¥ÿµÿµÿ´ÿÿÿ±ÿ£ÿÿ°ÿ¸ÿ¨ÿ£ÿ¯ÿ¶ÿ¥ÿ ÿ ÿ­ÿ¡ÿÿ¢ÿ­ÿ¨ÿ¤ÿ¢ÿ¯ÿ¶ÿÿÿ£ÿ¡ÿ¦ÿ¿ÿ¿ÿ©ÿ®ÿµÿªÿ­ÿµÿ¾ÿ½ÿ¢ÿªÿ¡ÿÿÿ¸ÿ±ÿ©ÿ¢ÿ¨ÿÿÿÿ¥ÿ£ÿ±ÿ¨ÿ°ÿ¤ÿ¦ÿÿ­ÿµÿ³ÿ±ÿ«ÿ¤ÿ¡ÿ¦ÿ¯ÿ®ÿÿÿ¬ÿ³ÿ¦ÿÿ¦ÿ«ÿ¦ÿ¢ÿ¢ÿ¦ÿ¢ÿ¥ÿ¨ÿ«ÿ¶ÿ°ÿµÿ³ÿ´ÿ¯ÿ£ÿ¡ÿ¥ÿ¤ÿ©ÿÿ±ÿ­ÿ§ÿ¥ÿ¦ÿ°ÿ¶ÿ¥ÿ ÿ¬ÿ§ÿÿÿ¦ÿÿªÿ¹ÿ·ÿ¶ÿ¦ÿ£ÿ©ÿ¯ÿ­ÿ«ÿ´ÿÿ¬ÿªÿ­ÿ¥ÿÿ¢ÿ§ÿ«ÿ¨ÿ¨ÿ®ÿªÿ²ÿ²ÿ®ÿ¶ÿ·ÿ§ÿ¥ÿ«ÿ¶ÿ¬ÿÿ²ÿ´ÿ³ÿªÿ³ÿ¶ÿ¢ÿ©ÿ ÿ¢ÿ¨ÿ¡ÿÿÿ¬ÿ¯ÿ¬ÿ«ÿ¥ÿ¤ÿ©ÿ«ÿ­ÿ±ÿ­ÿ£ÿ£ÿ©ÿÿ¯ÿ¶ÿ²ÿ«ÿ¦ÿ¡ÿ¨ÿ°ÿ¨ÿ©ÿÿ¶ÿ³ÿ¢ÿÿÿÿÿÿ£ÿ¢ÿ²ÿ±ÿ¤ÿ«ÿºÿÁÿ½ÿ­ÿ¨ÿ©ÿ¤ÿªÿ¯ÿ§ÿ ÿ¦ÿ´ÿ¤ÿ£ÿ°ÿ®ÿ®ÿ¸ÿÿ°ÿªÿ¹ÿ¯ÿ¶ÿµÿ³ÿªÿ¥ÿªÿ¬ÿÿ¶ÿ²ÿ¬ÿ¡ÿ¥ÿÿÿ¡ÿ¨ÿªÿ ÿ¤ÿºÿ¤ÿÿ°ÿ±ÿ¦ÿ£ÿ¥ÿ§ÿ±ÿµÿ«ÿ²ÿ£ÿ±ÿ¼ÿ¾ÿ¯ÿ£ÿªÿ¨ÿÿ¿ÿ²ÿ©ÿ©ÿ©ÿ¦ÿ¬ÿ·ÿ«ÿ ÿÿ ÿ®ÿ¥ÿ ÿ¯ÿµÿµÿºÿ¯ÿ¯ÿ¶ÿ°ÿ¯ÿ«ÿ¨ÿ¨ÿ£ÿ¥ÿ¶ÿªÿ¯ÿ³ÿ¹ÿ¯ÿ¬ÿ±ÿ´ÿªÿ¥ÿ»ÿ¬ÿÿ²ÿ©ÿµÿ©ÿ§ÿ¬ÿ§ÿ­ÿ¬ÿÿªÿ®ÿ±ÿ«ÿ²ÿ½ÿÁÿ¾ÿ®ÿ¨ÿ¦ÿ¥ÿ«ÿ±ÿ¥ÿÿ¡ÿ³ÿªÿÿ²ÿÿ­ÿ¬ÿ¥ÿÿÿ¨ÿ²ÿ³ÿÿÿ®ÿ²ÿ¥ÿ ÿ ÿ§ÿÈÿ®ÿ²ÿ½ÿ±ÿ¬ÿ©ÿªÿ¸ÿ§ÿ°ÿ¾ÿ¯ÿ®ÿ¬ÿ¯ÿ²ÿ±ÿ¹ÿÁÿ»ÿ¦ÿ¦ÿ§ÿ¢ÿ£ÿ«ÿ­ÿ¨ÿÿÿ ÿ§ÿ®ÿ±ÿ¬ÿ©ÿ­ÿÿ´ÿ²ÿ­ÿ®ÿ±ÿ´ÿ±ÿ§ÿ¬ÿºÿ¥ÿ°ÿ­ÿ£ÿ¤ÿ±ÿ½ÿ£ÿ«ÿ§ÿ¡ÿÿÿÿÿÿÿÿ ÿÿ¡ÿ¦ÿÿÿÿÿÿÿÿÿÿ¡ÿÿÿÿÿÿÿ¥ÿ¢ÿ¤ÿªÿªÿ¨ÿ¤ÿÿ«ÿµÿ²ÿ­ÿ¤ÿÿÿÿ¬ÿ¨ÿ©ÿ§ÿ¢ÿ£ÿ¤ÿ¢ÿ¤ÿÿ ÿ¬ÿ°ÿ®ÿ©ÿÿ­ÿÿ¥ÿªÿ¡ÿ§ÿ¨ÿÿÿ¢ÿÿÿ¤ÿÿ¡ÿ¦ÿ¦ÿ­ÿ·ÿÿ ÿ²ÿ¢ÿÿÿ¦ÿ®ÿ¯ÿ­ÿ©ÿÿÿ¢ÿÿ¤ÿ«ÿ³ÿ·ÿ²ÿ²ÿ±ÿ¾ÿ±ÿ¸ÿªÿ¦ÿ¨ÿ¬ÿ°ÿ¦ÿ¤ÿ¡ÿ³ÿµÿ´ÿªÿ¨ÿ©ÿ¯ÿ¶ÿ£ÿ­ÿ©ÿ¥ÿ«ÿ§ÿ³ÿÁÿµÿ¢ÿ®ÿ»ÿ²ÿºÿ«ÿ´ÿ±ÿ¬ÿµÿ¾ÿµÿ¨ÿ¯ÿºÿ¨ÿ¿ÿ°ÿ©ÿ³ÿ¾ÿ¶ÿ ÿ£ÿ¹ÿ½ÿªÿ³ÿ­ÿªÿ´ÿ°ÿ«ÿ¹ÿ£ÿ±ÿµÿ·ÿ·ÿ¶ÿ°ÿ¯ÿ³ÿ¶ÿ´ÿªÿ¢ÿ¯ÿ²ÿ©ÿ©ÿÿÿ­ÿµÿ®ÿ¦ÿÿ·ÿ³ÿ¥ÿ·ÿ¶ÿ«ÿ§ÿ©ÿ¬ÿ¬ÿ ÿÿÿ¡ÿ¯ÿ²ÿªÿ ÿ¢ÿ­ÿ³ÿ¨ÿ§ÿ®ÿ¡ÿ¬ÿ´ÿ²ÿ©ÿªÿ«ÿ¢ÿ ÿ¬ÿ­ÿ¼ÿ°ÿ§ÿ¨ÿ¨ÿ¬ÿ­ÿ¥ÿªÿºÿ©ÿºÿ°ÿ¼ÿ©ÿ®ÿ¦ÿ¨ÿ¬ÿ©ÿ±ÿºÿÿ¡ÿ½ÿ«ÿ®ÿÀÿ´ÿ´ÿ¯ÿ«ÿ«ÿ«ÿ«ÿ­ÿ¶ÿ¤ÿ±ÿ¡ÿ«ÿ£ÿÿ¤ÿ­ÿ°ÿ­ÿ¬ÿ¥ÿ®ÿ¡ÿ³ÿ¤ÿ²ÿ°ÿªÿ¸ÿ²ÿ ÿ¬ÿ±ÿ­ÿ ÿÿ°ÿ­ÿ¶ÿ¾ÿ½ÿ±ÿ±ÿ½ÿÁÿ¹ÿ§ÿ¨ÿ¢ÿ¨ÿ ÿ£ÿ®ÿ«ÿ§ÿ¡ÿÿ¨ÿ¯ÿ®ÿ£ÿ¦ÿ±ÿ¹ÿ©ÿÿ¨ÿ§ÿ©ÿ¬ÿ­ÿ³ÿ«ÿªÿ¢ÿ³ÿ¯ÿ®ÿªÿ«ÿ«ÿ¤ÿ£ÿ ÿÿ¢ÿ©ÿ®ÿ²ÿÀÿªÿ§ÿÿ­ÿ®ÿ¥ÿ¨ÿ°ÿ­ÿ¢ÿ£ÿ¯ÿ¯ÿÿ°ÿ¦ÿ¬ÿ¨ÿ·ÿ»ÿ­ÿ§ÿ«ÿ¨ÿ©ÿ­ÿ«ÿ²ÿ©ÿ±ÿ²ÿ³ÿ¨ÿ¥ÿ«ÿ²ÿ·ÿ´ÿ±ÿ¶ÿ³ÿ¡ÿ°ÿ«ÿ«ÿ´ÿ§ÿ¥ÿ±ÿ­ÿªÿ§ÿÿ¢ÿÿÿÿ²ÿ¢ÿÁÿ½ÿªÿ±ÿ°ÿµÿ´ÿ­ÿ­ÿ±ÿ´ÿ³ÿ³ÿ¢ÿ°ÿ¨ÿ²ÿ¨ÿ­ÿ§ÿªÿªÿÿÿ«ÿ±ÿ²ÿ°ÿ²ÿ¬ÿªÿÿ¸ÿÿ ÿ¡ÿ³ÿ¼ÿ«ÿ©ÿ­ÿ¤ÿ°ÿ¥ÿªÿ¡ÿ ÿÿÿÿ©ÿ§ÿ£ÿÿÿ£ÿÿÿÿÿ¤ÿ¡ÿÿÿ±ÿÿÿÿ¥ÿ©ÿ¥ÿ¢ÿ¤ÿ¢ÿÿÿ ÿ²ÿ½ÿ ÿ«ÿ¬ÿ®ÿ±ÿ´ÿ¯ÿ®ÿ´ÿ¸ÿ°ÿ®ÿ¬ÿÿ¦ÿ§ÿÿ®ÿ®ÿ¶ÿ¬ÿµÿºÿ¼ÿ¤ÿ§ÿ±ÿ«ÿ¨ÿ¦ÿ£ÿ³ÿ±ÿ§ÿªÿ¥ÿ¡ÿºÿ¤ÿ°ÿ°ÿ¹ÿ²ÿ±ÿ§ÿ¦ÿ´ÿ­ÿ¢ÿ·ÿ½ÿ»ÿ¯ÿ®ÿ«ÿ§ÿ¬ÿºÿ§ÿ³ÿ´ÿ³ÿ²ÿ©ÿ¦ÿ§ÿ¯ÿºÿ´ÿ¬ÿ±ÿ¥ÿ²ÿÿ¥ÿ¦ÿ§ÿªÿÿ©ÿ¯ÿªÿ§ÿ£ÿ¢ÿ°ÿ«ÿÿ°ÿªÿ¥ÿÿ¢ÿÿÿÿ«ÿ§ÿ¨ÿ­ÿ§ÿ ÿÿÿªÿ§ÿÿ¡ÿ¯ÿ«ÿÿÿÿ£ÿ¬ÿÿÿ¦ÿÿ«ÿÿÿ«ÿÿ¡ÿ¸ÿ ÿÿ¦ÿ¯ÿ³ÿ²ÿÿÿÿÿÿ¦ÿ­ÿ³ÿ¡ÿ¢ÿ¦ÿ¢ÿÿÿÿ ÿÿÿÿÿ¤ÿÿ¬ÿ£ÿ¡ÿÿ«ÿ²ÿ£ÿÿÿÿÿÿ¦ÿ¤ÿ¢ÿ§ÿ¡ÿÿÿÿÿÿ£ÿ¢ÿÿÿ«ÿ¦ÿ£ÿ­ÿ¢ÿÿÿ ÿÿÿÿÿÿÿ ÿÿÿÿÿÿÂÿ£ÿÿ¢ÿÿ¬ÿªÿ¨ÿÿÿÿÿÿ¦ÿ¢ÿ¡ÿ­ÿ®ÿ¬ÿ®ÿ§ÿ©ÿ·ÿÿ°ÿ«ÿ±ÿµÿ®ÿÿ¢ÿ¨ÿÿ¤ÿ§ÿ¢ÿÿÿ¥ÿ©ÿ¯ÿ®ÿÿªÿ»ÿ¡ÿ¸ÿ¦ÿÿ«ÿ©ÿ¨ÿ»ÿ«ÿ¦ÿ¢ÿ²ÿ¬ÿ¯ÿ¨ÿ¤ÿ¦ÿ¡ÿ¡ÿ§ÿ©ÿ¬ÿ¢ÿªÿ¯ÿ²ÿ§ÿ¡ÿ©ÿÿªÿÿ±ÿÿ²ÿ¯ÿ¥ÿ¯ÿ§ÿ¬ÿ¬ÿ°ÿ«ÿÿ¡ÿÿÿ¯ÿ«ÿ±ÿ°ÿ¯ÿ®ÿ§ÿ¬ÿªÿ§ÿ¢ÿ¨ÿ«ÿ¤ÿªÿÿ¬ÿ£ÿ¢ÿ¬ÿ®ÿ¨ÿ§ÿ¦ÿªÿ­ÿ¦ÿ©ÿ®ÿ²ÿ²ÿ¦ÿ³ÿÿ°ÿ ÿ®ÿ§ÿ¦ÿµÿÿ°ÿ³ÿ°ÿ£ÿ±ÿ´ÿ§ÿ¦ÿ­ÿ·ÿ¹ÿ±ÿ¹ÿÁÿ­ÿÿ«ÿ«ÿ±ÿ¦ÿ®ÿ¬ÿ¶ÿ¯ÿ£ÿ¯ÿ ÿÿ§ÿ¤ÿ©ÿªÿ¬ÿÿ´ÿ®ÿ£ÿ­ÿ¯ÿ£ÿ¯ÿ¨ÿÿ¬ÿ­ÿ¯ÿ¬ÿ¥ÿ§ÿ¬ÿ«ÿ¡ÿºÿ´ÿ¡ÿ½ÿÿÿ°ÿÿ ÿ§ÿ»ÿ¦ÿ¨ÿ²ÿªÿºÿ­ÿ¬ÿ¨ÿ¦ÿ¯ÿ®ÿ®ÿ°ÿ±ÿ³ÿ­ÿ¦ÿ©ÿ¬ÿ©ÿ­ÿ¢ÿÿ²ÿ©ÿ¢ÿ¨ÿ¥ÿ¬ÿ²ÿ»ÿÿ ÿ¯ÿÿ¯ÿ´ÿ±ÿ·ÿªÿ«ÿ®ÿ§ÿ¬ÿ¯ÿªÿ¢ÿ¢ÿ¢ÿÿ¥ÿ³ÿ©ÿÿÿµÿ§ÿ¯ÿÿ·ÿ«ÿ¼ÿªÿ ÿ§ÿ¯ÿ¥ÿÿ¡ÿ¤ÿ¤ÿ¡ÿ§ÿ ÿÿ ÿ ÿÿÿÿ¥ÿªÿ£ÿÿ§ÿ¥ÿ¨ÿ©ÿ§ÿ¤ÿ«ÿªÿ«ÿªÿÿ¬ÿÿ£ÿ©ÿ©ÿÿÿÿ®ÿ¨ÿ¬ÿ³ÿ¡ÿ«ÿ¯ÿ¤ÿ¦ÿ¬ÿ®ÿÿÿÿ©ÿ¡ÿÿ´ÿ¦ÿÿ­ÿªÿ©ÿÿÿÿ¾ÿ¬ÿÿÿÿ ÿÿ¼ÿ¦ÿ¥ÿÿ¢ÿ«ÿÿ¥ÿ¥ÿ¦ÿ¤ÿÿ¡ÿ¥ÿ¢ÿ¢ÿ¨ÿ­ÿ­ÿ¯ÿ¯ÿ¶ÿ§ÿ©ÿ¯ÿ¨ÿ ÿÿ£ÿÿ¬ÿÿªÿÿ¥ÿÿ©ÿ¡ÿ²ÿ¤ÿ ÿ³ÿÿ¥ÿ£ÿ¬ÿ§ÿ¤ÿ£ÿ§ÿ¶ÿ¿ÿ¹ÿ¥ÿÿÿ¥ÿ³ÿ³ÿ®ÿ§ÿ§ÿªÿ«ÿ¤ÿ«ÿ­ÿÿ¬ÿ®ÿÿ´ÿ«ÿªÿÿÿÿ­ÿÿ¶ÿ¤ÿÿªÿ ÿ¢ÿ©ÿ¤ÿ¡ÿ¥ÿ ÿÿÿ¥ÿÿ¡ÿ¡ÿ ÿ§ÿ¤ÿÿ ÿ¥ÿÿ£ÿ¹ÿ±ÿ¨ÿ°ÿ£ÿ¬ÿ©ÿ¤ÿ£ÿÿ¢ÿ¤ÿÿÿ¥ÿÿÿ¥ÿÿ¦ÿ§ÿ¨ÿÿÿ¬ÿ¤ÿ¨ÿ§ÿ£ÿ¬ÿ®ÿ£ÿ¦ÿ¯ÿ¬ÿ¢ÿÿ§ÿ¸ÿ®ÿ«ÿ¬ÿ®ÿ·ÿ®ÿ¦ÿ¥ÿ°ÿ»ÿ²ÿ§ÿªÿÿ®ÿÿÿ¯ÿ¨ÿ®ÿ¶ÿ¶ÿ®ÿ«ÿ¯ÿ¹ÿÿ£ÿ¡ÿ©ÿ¡ÿ³ÿ°ÿ¥ÿÿ§ÿ´ÿ¬ÿÿ¸ÿ²ÿ¡ÿÿ§ÿ£ÿ¨ÿ±ÿ©ÿ¡ÿ¢ÿ¦ÿ¦ÿ¥ÿ«ÿ²ÿ­ÿ§ÿ«ÿ¤ÿ±ÿ´ÿ§ÿ§ÿ¡ÿ¢ÿÿªÿ´ÿªÿ³ÿ´ÿ°ÿ¢ÿ§ÿªÿÿÿ¥ÿ§ÿÿ«ÿ¯ÿ£ÿÿ©ÿ£ÿ¤ÿ©ÿ§ÿ¨ÿÿÿ£ÿ¦ÿÿ£ÿ­ÿ¨ÿ§ÿ¤ÿ©ÿ°ÿ¬ÿ®ÿ¤ÿÿ ÿ¥ÿ­ÿ§ÿ°ÿ³ÿ®ÿÿ¥ÿ¤ÿÿ¬ÿ±ÿ ÿªÿ¨ÿ­ÿ´ÿ©ÿ¬ÿ¤ÿ®ÿ°ÿ¢ÿ¤ÿ·ÿµÿ¬ÿ¯ÿ¸ÿªÿ¦ÿªÿµÿ±ÿ±ÿ¨ÿ¥ÿ°ÿ¤ÿ¡ÿ¬ÿ ÿÿ°ÿ­ÿ¢ÿªÿ·ÿ²ÿ´ÿ§ÿ®ÿ¬ÿ´ÿ¬ÿ¨ÿ³ÿÿ­ÿ¸ÿ¡ÿÿ¤ÿ®ÿ²ÿ²ÿ¨ÿÿÿµÿ³ÿÿ¬ÿ´ÿªÿÿÿ¡ÿÿ¦ÿ²ÿ­ÿ´ÿ«ÿ¬ÿ¬ÿ°ÿ§ÿ¥ÿ¬ÿ¤ÿ¦ÿªÿÿÿ²ÿ®ÿ«ÿ¯ÿ¬ÿ©ÿÿ¬ÿ©ÿ¦ÿ¡ÿÿ£ÿÿÿ©ÿ¦ÿ´ÿ ÿ©ÿµÿ¹ÿ¨ÿ´ÿÿ£ÿÿ£ÿÿÿ®ÿ²ÿ°ÿ«ÿ­ÿ¥ÿ©ÿ¨ÿªÿ©ÿÿ ÿªÿ©ÿ¨ÿÿÿ£ÿµÿªÿ¢ÿ®ÿ«ÿ¨ÿªÿ¤ÿ¤ÿÿ¯ÿ®ÿ©ÿ¯ÿ©ÿÿÿ°ÿ³ÿ©ÿÿ¤ÿÿªÿ©ÿ¥ÿÀÿ¤ÿ§ÿ§ÿ¸ÿµÿ·ÿ¶ÿ¡ÿ©ÿÿ­ÿ§ÿªÿ§ÿ«ÿ¨ÿ®ÿªÿ£ÿ¯ÿ·ÿ¶ÿ´ÿ§ÿ§ÿ¯ÿ¬ÿ®ÿ¦ÿ¥ÿ¦ÿ ÿ¨ÿ¥ÿ­ÿ²ÿ¯ÿ­ÿ°ÿ°ÿªÿ«ÿÿÿ¤ÿ´ÿ¤ÿÿªÿ´ÿ²ÿ«ÿ²ÿ¡ÿºÿ¨ÿ¶ÿ§ÿ¦ÿ¨ÿ§ÿ³ÿ¹ÿ¹ÿ¢ÿÿ¨ÿ¨ÿ¤ÿ ÿ«ÿ´ÿ¯ÿ´ÿ³ÿ­ÿ²ÿ®ÿ­ÿ¦ÿ¡ÿ©ÿ¨ÿÿ¦ÿ°ÿ©ÿÿ¨ÿ¾ÿ¥ÿ­ÿ«ÿªÿÿÿÿ±ÿ®ÿ³ÿ¬ÿºÿ®ÿªÿ±ÿ¢ÿªÿ³ÿ¯ÿªÿ ÿ¶ÿ´ÿ¨ÿ¢ÿ¥ÿÿ£ÿ­ÿ°ÿ®ÿ«ÿ¦ÿ¯ÿ½ÿ²ÿ¯ÿ­ÿ¥ÿ­ÿ­ÿ ÿ¦ÿ¯ÿ«ÿÿ¥ÿÿ­ÿ¡ÿÿ¶ÿ¨ÿ¡ÿ®ÿÿªÿ±ÿ¨ÿÿÿ¢ÿ­ÿÿ§ÿÿ¥ÿ²ÿ´ÿ°ÿ£ÿ¦ÿ¤ÿªÿ¯ÿ°ÿµÿ²ÿ®ÿ¥ÿ£ÿ­ÿ§ÿÿÿ§ÿ¨ÿ¨ÿ¥ÿ¢ÿ¤ÿ£ÿ¤ÿ«ÿ±ÿªÿ¥ÿ¡ÿ°ÿ¥ÿÿÿ¬ÿ¥ÿ®ÿ¯ÿ¦ÿÿ¦ÿ¦ÿ£ÿ¬ÿªÿ¹ÿ¹ÿ«ÿ©ÿÿÿ¥ÿ¬ÿ­ÿÿÿ ÿ©ÿ¢ÿÿ£ÿÿ§ÿ¬ÿ¶ÿ²ÿ£ÿ©ÿ¬ÿ¨ÿ­ÿªÿÿÿ²ÿ°ÿ¢ÿ¤ÿªÿÿ¯ÿ¢ÿÿ©ÿÿÿÿÿ¢ÿ´ÿ¯ÿ©ÿÿÿ ÿ®ÿªÿ¥ÿ®ÿ«ÿ§ÿªÿ­ÿ¥ÿ£ÿ ÿÿ§ÿ£ÿ¦ÿ ÿ°ÿÿÿªÿ©ÿ¦ÿÿ¹ÿ¤ÿ°ÿ¯ÿÿÿ ÿ§ÿ¤ÿ¢ÿ¯ÿ¥ÿ¢ÿÿÿÿÿ®ÿ¨ÿ¨ÿ´ÿ ÿÿ¡ÿ¤ÿ¦ÿ®ÿ«ÿ¦ÿ¬ÿ´ÿ¨ÿÿªÿ»ÿ©ÿ¬ÿ¥ÿÿ§ÿ¤ÿ®ÿ¶ÿÿ§ÿÿ³ÿ´ÿ¢ÿ¢ÿÿÿ¤ÿ±ÿ²ÿ±ÿªÿ©ÿ­ÿ±ÿªÿ ÿ°ÿ±ÿÿ¡ÿÿ¥ÿ£ÿ¤ÿ£ÿ¤ÿ¬ÿ¤ÿ¥ÿÿ¨ÿ¦ÿ²ÿ¤ÿ¤ÿ«ÿÿ²ÿ¨ÿ­ÿÿ¤ÿ¬ÿÿ¢ÿÿ¥ÿ­ÿ­ÿ²ÿªÿ¥ÿ¤ÿÿÿ¥ÿ§ÿ°ÿ¨ÿ¦ÿÿµÿ»ÿ¬ÿ£ÿ­ÿÿ¶ÿ¡ÿ ÿÿ°ÿ¨ÿ¤ÿÿÿ«ÿ°ÿ®ÿ«ÿ©ÿ³ÿ®ÿÿÿÿ£ÿ¦ÿ¤ÿ¦ÿ¤ÿ¢ÿµÿµÿ¦ÿ£ÿ¡ÿ²ÿ¦ÿ¢ÿ©ÿÿ£ÿ³ÿ¤ÿ°ÿÂÿ¬ÿ­ÿ¦ÿ¢ÿÿ¥ÿ¡ÿÿ¤ÿ´ÿ¥ÿ©ÿ¸ÿ®ÿ³ÿ°ÿ¡ÿ¡ÿ¨ÿÿÿ¦ÿ²ÿÿ²ÿ ÿ£ÿÿªÿ¡ÿ£ÿÿ°ÿªÿÿ¤ÿ¬ÿ«ÿ§ÿÿÿ¢ÿ¡ÿ¡ÿ¬ÿ´ÿ¥ÿÿ¦ÿ¬ÿ¬ÿµÿ ÿªÿ¯ÿºÿ¨ÿµÿ¹ÿ¡ÿªÿ¨ÿªÿ¶ÿ¨ÿ¤ÿ«ÿ°ÿ¦ÿÿ¢ÿµÿºÿ¿ÿ»ÿ§ÿ©ÿÿ¨ÿ¨ÿÿÿÿ»ÿ¶ÿ³ÿÀÿ®ÿ¯ÿ¦ÿ¢ÿ¹ÿ°ÿ¥ÿ£ÿ¢ÿ§ÿ©ÿÿÿ¢ÿÿ ÿÿÿ¦ÿ©ÿ­ÿ¨ÿ¨ÿ¯ÿÿÿ£ÿÿ°ÿ¦ÿ¨ÿ£ÿ½ÿ®ÿ­ÿ°ÿ£ÿ¢ÿ­ÿ±ÿ«ÿ§ÿ¡ÿÿ¡ÿ²ÿ­ÿ±ÿ¨ÿÿ©ÿ¢ÿ§ÿÿªÿÿzÿxÿÿeÿvÿÿÿÿÿ ÿÿÿ£ÿÿÿÿ¡ÿÿÿÿ²ÿÿÿÿ¦ÿªÿÿÿÿÿÿÿÿÿ£ÿÿÿÿÿÿÿ§ÿÿ¢ÿÿÿÿ­ÿ ÿÿÿÿÿÿÿÿÿÿÿÿÿÿÿ~ÿÿªÿ§ÿ·ÿ ÿÿ¢ÿÿÿµÿºÿ¥ÿÿ¤ÿªÿ ÿ£ÿ·ÿ¯ÿÿ£ÿ¦ÿ¦ÿ©ÿ¢ÿ¦ÿÿÿ¨ÿ¡ÿÿ¤ÿÿÿ ÿ«ÿ ÿ¦ÿ¬ÿÿÿÿÿ¤ÿÿÿ¢ÿ¬ÿ¦ÿÿ¦ÿÿ¤ÿ¤ÿ¢ÿ¨ÿ®ÿÿÿ§ÿÿÿ¦ÿÿÿ©ÿ°ÿ¡ÿÿ¨ÿ£ÿÿ£ÿÿ¡ÿ¢ÿ·ÿ£ÿ©ÿ°ÿÿ¬ÿ­ÿ§ÿÿÿ¤ÿ¬ÿ¬ÿ¦ÿ§ÿ«ÿ¢ÿ¤ÿÿ§ÿ¥ÿ¥ÿ¸ÿ©ÿ¤ÿ¤ÿ¨ÿ¢ÿ¥ÿ¨ÿ£ÿ¨ÿ£ÿ£ÿ­ÿ¬ÿÿÿ®ÿªÿ¬ÿ±ÿµÿ¹ÿ²ÿ ÿÿ¡ÿ¤ÿÿ¤ÿ¯ÿ³ÿ«ÿ§ÿ¯ÿ¦ÿÿ¨ÿ ÿ¬ÿ«ÿªÿ¥ÿ«ÿ«ÿ­ÿ¬ÿ¨ÿªÿ§ÿ¤ÿ¯ÿ¸ÿµÿ¨ÿµÿ«ÿÀÿ¸ÿÀÿ«ÿ¯ÿ¬ÿ¥ÿÿÿÿÿ«ÿ°ÿÿÿ£ÿ»ÿ«ÿ«ÿÿ ÿªÿ©ÿ²ÿµÿªÿªÿ³ÿ­ÿ©ÿ³ÿ§ÿ¨ÿÈÿ¶ÿ¨ÿ½ÿ­ÿªÿÿ¯ÿ¨ÿ¡ÿ§ÿ«ÿ¤ÿÿÿ­ÿ²ÿ³ÿ³ÿÿ£ÿ¸ÿ ÿ§ÿ¦ÿ¤ÿ­ÿ£ÿÿ­ÿ°ÿ­ÿ©ÿ¤ÿ«ÿ¥ÿÿ°ÿ©ÿ©ÿ¦ÿ¥ÿ¦ÿ¢ÿÿÿ¦ÿ¯ÿ¦ÿ¢ÿ¥ÿ£ÿ¶ÿ¾ÿÿÿ©ÿ«ÿ¹ÿ¶ÿµÿ¯ÿ¬ÿ²ÿ­ÿ³ÿ°ÿ¡ÿ®ÿ²ÿ§ÿ«ÿ±ÿ¤ÿ£ÿ¢ÿÿ¦ÿ­ÿ¥ÿ¥ÿ§ÿ¡ÿ­ÿ®ÿ¤ÿ­ÿ¢ÿ¦ÿÿ ÿ ÿÿÿ¡ÿ®ÿ°ÿ ÿ¯ÿ©ÿÿ¬ÿÿÿ¡ÿ¨ÿ¦ÿÿ ÿ²ÿ¶ÿ§ÿ£ÿ©ÿÿ´ÿ³ÿ¥ÿÿ°ÿÿÿ¨ÿ¶ÿ»ÿ³ÿ¢ÿÿ²ÿÿÿ¹ÿ¹ÿ­ÿ ÿ©ÿ¥ÿ ÿ«ÿ®ÿ¨ÿ­ÿ³ÿÀÿ£ÿ®ÿÿ©ÿ¦ÿ¦ÿ ÿªÿ­ÿ©ÿ§ÿ§ÿ¼ÿ¢ÿ¯ÿ­ÿ¹ÿ§ÿ¡ÿ«ÿ­ÿªÿÿÿ¢ÿÿ©ÿ²ÿ»ÿ©ÿÿ¯ÿ§ÿ¨ÿ©ÿ¢ÿÿ¤ÿ¬ÿ¬ÿ£ÿ´ÿ¯ÿ¯ÿ¤ÿ¡ÿ¤ÿ¬ÿ±ÿ·ÿ»ÿºÿ²ÿ­ÿ´ÿ£ÿ ÿ¤ÿªÿ¨ÿÿ«ÿ³ÿ°ÿ±ÿ°ÿ­ÿ°ÿ¤ÿ¢ÿ¯ÿ¡ÿÿ¢ÿ­ÿ­ÿ«ÿ±ÿ±ÿ¨ÿ¬ÿ§ÿ¶ÿºÿ´ÿ¼ÿ©ÿ¨ÿ±ÿ¦ÿ¡ÿ®ÿ¥ÿ±ÿ´ÿ±ÿµÿ®ÿ¹ÿ®ÿ±ÿ²ÿ®ÿ«ÿ¢ÿªÿ°ÿÿ ÿ©ÿ´ÿ®ÿ©ÿÿÿÿÿÿ²ÿ¯ÿ¨ÿ²ÿ«ÿ¬ÿ§ÿ¤ÿ«ÿªÿ¡ÿ´ÿºÿ ÿ«ÿ±ÿ¬ÿ ÿ¨ÿ¸ÿ´ÿ¥ÿ¡ÿ¢ÿ ÿ¦ÿ¯ÿ¬ÿ°ÿµÿ¬ÿ¤ÿÿÿ­ÿ£ÿÿÿ©ÿ»ÿÀÿ£ÿ£ÿ£ÿÿ¥ÿ¯ÿ®ÿ¥ÿ¦ÿ¤ÿ­ÿ­ÿ¦ÿ©ÿ¬ÿ­ÿ­ÿ ÿ³ÿÌÿ®ÿ­ÿ®ÿ¢ÿ¶ÿ·ÿ£ÿ¦ÿ«ÿ­ÿ²ÿ°ÿ¥ÿªÿ¬ÿ«ÿ¥ÿ¦ÿ·ÿÃÿµÿ¢ÿÿ¬ÿ³ÿ¨ÿ£ÿ®ÿ«ÿÿ°ÿ¢ÿÀÿ·ÿ¨ÿÿ²ÿ®ÿ§ÿ­ÿ¨ÿ¥ÿÿ¤ÿºÿ¡ÿÿ¦ÿªÿ¯ÿ³ÿ°ÿ«ÿ±ÿ«ÿµÿ¶ÿ²ÿ¬ÿ¢ÿ¦ÿ®ÿ ÿÿºÿ½ÿ©ÿ°ÿ±ÿ©ÿ§ÿ¬ÿ«ÿ ÿ¾ÿ­ÿ­ÿ¢ÿ¦ÿ­ÿ®ÿªÿ¤ÿ¨ÿÿ®ÿ²ÿ±ÿ§ÿ©ÿ«ÿ¬ÿµÿ­ÿ¹ÿ¡ÿÿ¤ÿ²ÿ´ÿ¨ÿ¥ÿ¯ÿ¬ÿ¥ÿ­ÿÿ¯ÿ°ÿ®ÿ°ÿ¯ÿ®ÿ±ÿºÿÃÿ¹ÿ´ÿ¥ÿ¨ÿ«ÿ¦ÿ³ÿ¸ÿ©ÿ¹ÿ°ÿ²ÿ±ÿªÿ­ÿ´ÿÿªÿ²ÿ©ÿÿÿ¡ÿÿ ÿ¬ÿ²ÿ¬ÿ¥ÿ£ÿ§ÿªÿªÿ©ÿ¨ÿ©ÿ²ÿ¥ÿµÿ¶ÿ¶ÿ³ÿ¬ÿ©ÿ®ÿ©ÿ²ÿ©ÿ ÿ¢ÿ²ÿºÿ­ÿ¤ÿ³ÿ¾ÿ°ÿ»ÿ¸ÿ¯ÿ¥ÿ¡ÿ¯ÿÿÿÿÿ¢ÿ«ÿÿÿÿÿÿ ÿÿÿÿÿ¦ÿ¤ÿ ÿ¤ÿ¨ÿ§ÿ¢ÿÿÿÿ£ÿ¢ÿ¤ÿÿÿ¥ÿ¤ÿ¢ÿ£ÿÿÿÿÿªÿµÿ«ÿÿ£ÿµÿºÿ¨ÿªÿ§ÿ¥ÿ£ÿÿªÿªÿÿ§ÿ¢ÿÿ¨ÿ¬ÿÿÿÿÿªÿÿ¨ÿ¢ÿ£ÿ£ÿÿ ÿ£ÿÿÿÿÿ§ÿ¬ÿ§ÿ¡ÿÿÿ£ÿ«ÿ¬ÿ«ÿ§ÿ¤ÿ¢ÿ¢ÿ¨ÿµÿ¬ÿ¡ÿ¤ÿ£ÿ¨ÿ®ÿ«ÿ©ÿ°ÿ°ÿÿ¹ÿ¨ÿ¥ÿ¶ÿ±ÿ²ÿºÿ³ÿ°ÿ©ÿÿ´ÿ­ÿ®ÿ­ÿ®ÿ°ÿ±ÿ·ÿªÿµÿ³ÿÔÿ²ÿ¯ÿ­ÿ±ÿµÿ¤ÿ¥ÿ³ÿ³ÿ¶ÿ©ÿ®ÿ´ÿµÿ²ÿ³ÿºÿ¦ÿ¸ÿ´ÿ§ÿ®ÿ®ÿ©ÿ¨ÿ²ÿ»ÿ°ÿ³ÿ´ÿ«ÿ­ÿ­ÿ¶ÿ¹ÿ¼ÿ½ÿ³ÿ³ÿ«ÿ¿ÿ±ÿ«ÿ°ÿ³ÿµÿ­ÿ£ÿ¬ÿ»ÿ¦ÿ¯ÿ¥ÿ¯ÿ¦ÿ¥ÿ¡ÿÿªÿ´ÿ«ÿ£ÿ£ÿ¸ÿªÿÿ¡ÿ¸ÿ±ÿ©ÿ©ÿ¥ÿ±ÿ¬ÿªÿÿ³ÿ«ÿ®ÿ§ÿÿ ÿ¨ÿ¬ÿ£ÿ¦ÿ§ÿ­ÿ£ÿ«ÿ«ÿªÿ«ÿ¨ÿÿÿ³ÿ¶ÿÁÿ±ÿ¨ÿ©ÿ³ÿ²ÿ´ÿ°ÿ­ÿ·ÿ£ÿ®ÿ¤ÿ¯ÿ­ÿ·ÿºÿ¬ÿªÿµÿ´ÿ²ÿ¶ÿ·ÿµÿºÿµÿÀÿ¯ÿ´ÿ°ÿ¬ÿ°ÿªÿ¨ÿ³ÿ­ÿ³ÿ¶ÿ¥ÿ¶ÿ²ÿ§ÿ§ÿ¬ÿ¯ÿ¶ÿÄÿ°ÿ¿ÿ©ÿªÿ¯ÿ¶ÿ±ÿ¤ÿ¥ÿ«ÿ§ÿ­ÿ°ÿªÿ¦ÿ¨ÿ¶ÿ´ÿ¬ÿ®ÿ¶ÿ¶ÿ´ÿ±ÿ¨ÿ¨ÿ¦ÿ´ÿ§ÿ¯ÿÿ¯ÿ¼ÿµÿ±ÿ©ÿ¡ÿ¥ÿ«ÿ­ÿ¨ÿÿÿ¯ÿ°ÿ«ÿ¹ÿ¹ÿ²ÿ°ÿ¦ÿÿ¦ÿ¬ÿÿ²ÿ¥ÿ¤ÿ³ÿ¤ÿ§ÿ³ÿ¯ÿ¥ÿ¡ÿ­ÿ½ÿ¹ÿ°ÿ¿ÿ¨ÿ­ÿÿÿ­ÿ¬ÿÿ¢ÿ´ÿ§ÿÿ´ÿÀÿ¿ÿ§ÿ¦ÿ­ÿ¨ÿ´ÿ¾ÿ³ÿ¥ÿ§ÿ®ÿ°ÿ²ÿ£ÿÿ¥ÿ±ÿ¸ÿ¬ÿ²ÿ«ÿ´ÿ¿ÿ±ÿ§ÿ¬ÿ­ÿ¬ÿ£ÿ¾ÿ¤ÿ¤ÿ¦ÿ©ÿ¤ÿ³ÿ¯ÿ¤ÿ¡ÿ ÿ§ÿ¥ÿÿ§ÿ§ÿÿ±ÿ±ÿ±ÿªÿ ÿÿ ÿ¥ÿ®ÿ­ÿÿÿ¤ÿÃÿ¢ÿÿ¸ÿ¥ÿ®ÿªÿ«ÿ¬ÿ¥ÿ©ÿ²ÿ­ÿ¶ÿµÿ­ÿ§ÿÀÿ¦ÿªÿ¥ÿ¦ÿ©ÿ®ÿ°ÿ²ÿ°ÿ¨ÿ£ÿ°ÿ¦ÿÿ¦ÿ¥ÿÿÿÿ¯ÿªÿªÿ¦ÿÿ ÿ£ÿÿÿ¢ÿ£ÿÿÿÿ©ÿÿÿÿ¤ÿ©ÿ®ÿÿÿªÿ«ÿ¬ÿ«ÿ·ÿ¼ÿ­ÿ«ÿ¢ÿ«ÿªÿ±ÿ¤ÿ¯ÿ³ÿ¯ÿªÿÿ¦ÿ¨ÿÿ¦ÿ±ÿ§ÿÿÿ¥ÿ½ÿ·ÿ¥ÿ¤ÿÿ¡ÿÿÿ£ÿªÿºÿ«ÿ¤ÿ¢ÿ¯ÿ©ÿ ÿ ÿªÿ­ÿ©ÿ±ÿ²ÿ¯ÿºÿ¿ÿ¯ÿ«ÿ·ÿ¨ÿ¢ÿ°ÿ¸ÿÿ­ÿ´ÿ§ÿ«ÿ°ÿ±ÿ¬ÿ«ÿ©ÿ¯ÿ±ÿªÿ´ÿ´ÿ°ÿ¹ÿÿ¬ÿ¬ÿÿ³ÿ·ÿ§ÿ¤ÿ¨ÿÿÿÿ¨ÿÿÿ¢ÿ ÿ¹ÿµÿ®ÿÿ ÿ¤ÿÿ¢ÿ±ÿ¡ÿ¢ÿ£ÿ®ÿ¦ÿÿÿªÿ©ÿ¥ÿ¤ÿ«ÿÿ¢ÿÿÿ¤ÿÿ£ÿÿÿÿ¦ÿ¡ÿÿÿÿÿÿÿÿÿ£ÿ£ÿ±ÿ¶ÿÿÿÿÿ­ÿ¨ÿ¥ÿÿ ÿªÿ¨ÿ ÿÿÿªÿ¯ÿ¢ÿÿÿ¢ÿÿÿ£ÿÿ¡ÿ´ÿÿ®ÿÿÿÿÿÿ¨ÿ¬ÿ¢ÿÿÿÿÿÿÿÿÿÿÿÿ¥ÿ£ÿ¡ÿÿÿÿ§ÿ ÿÿ§ÿ£ÿÿ£ÿ£ÿÿÿÿ ÿÃÿÿ¦ÿ§ÿÿ±ÿÿ¡ÿ¡ÿÿ¡ÿ¦ÿªÿ¤ÿ¢ÿ©ÿ©ÿ¨ÿªÿ«ÿ¬ÿ¸ÿ©ÿ°ÿ³ÿ¥ÿ£ÿ¢ÿ ÿ®ÿ½ÿ§ÿÿ¦ÿ¡ÿ¥ÿªÿ¨ÿ°ÿ°ÿ­ÿ¶ÿ­ÿ­ÿ¶ÿ®ÿªÿÿ¢ÿ³ÿ£ÿ¬ÿªÿÿ»ÿ¶ÿ§ÿ¥ÿ°ÿ¦ÿ¨ÿ¬ÿ¥ÿ¦ÿ¡ÿÿ§ÿ¨ÿ©ÿÿ­ÿ¬ÿ«ÿ¬ÿ©ÿ¸ÿ¯ÿÿ§ÿ²ÿ¬ÿ¦ÿ°ÿ¢ÿ¶ÿÀÿ³ÿ­ÿ·ÿ»ÿ¹ÿ»ÿ»ÿ¬ÿÿ·ÿ¶ÿ­ÿ°ÿ´ÿ¬ÿ°ÿ±ÿ®ÿ¦ÿÿ·ÿ©ÿ«ÿÿ­ÿªÿ±ÿ³ÿ¦ÿÿ¢ÿ¨ÿ¨ÿ¨ÿ¡ÿ¦ÿ¹ÿ´ÿªÿ¢ÿªÿ£ÿÀÿ¹ÿ§ÿ£ÿÿ¥ÿªÿ¥ÿªÿ±ÿ¯ÿ ÿÿ¢ÿªÿ®ÿ±ÿ¯ÿ¦ÿ¯ÿ¼ÿ¯ÿ­ÿ°ÿ£ÿ¨ÿ­ÿÿÿ£ÿ¨ÿÿ«ÿ¢ÿÿ ÿ¨ÿ¤ÿ¦ÿ¥ÿÿ¯ÿ¤ÿ¥ÿ°ÿ³ÿ¡ÿÿ¥ÿ¥ÿ©ÿÿÿ«ÿ¦ÿ¢ÿ¬ÿ®ÿªÿ¸ÿ ÿÿ¢ÿ­ÿªÿ¬ÿ¦ÿ«ÿ«ÿÿÿ¯ÿ·ÿ­ÿ®ÿ©ÿ«ÿ¦ÿ¢ÿ°ÿ³ÿ¨ÿ§ÿ¯ÿ®ÿ¦ÿ¦ÿ±ÿ¸ÿ³ÿ³ÿÿÿ®ÿ¥ÿÿÿ´ÿ¯ÿ¨ÿ¯ÿ¦ÿÿ¢ÿ¢ÿ®ÿ­ÿ«ÿ«ÿ ÿ¤ÿªÿªÿ´ÿµÿªÿ¨ÿÿ¢ÿªÿÿÿ¦ÿ«ÿÿÿ«ÿ²ÿ¨ÿºÿ¿ÿ¯ÿ¢ÿÿ«ÿµÿ°ÿÿ¤ÿ£ÿ­ÿ¥ÿ£ÿ¡ÿ ÿ¡ÿ¦ÿ¦ÿ¤ÿ¡ÿÿ«ÿ©ÿÿ¨ÿÿ¤ÿ¥ÿ ÿ©ÿ´ÿ§ÿ¤ÿªÿ®ÿªÿ®ÿ«ÿ¯ÿÿ¬ÿ£ÿ¥ÿªÿ¥ÿ¬ÿ·ÿ§ÿ¬ÿ«ÿ§ÿ©ÿ£ÿÿ§ÿ´ÿ¨ÿ¤ÿ±ÿµÿ©ÿ«ÿªÿ¯ÿ¢ÿ§ÿ£ÿ¡ÿ£ÿ°ÿ¦ÿÿÿ ÿ¦ÿ±ÿ§ÿÿ§ÿ¬ÿ¥ÿÿÿ¢ÿ¥ÿªÿ¦ÿ¥ÿ ÿ ÿÿÿªÿªÿ¬ÿ°ÿ°ÿ´ÿ¨ÿ¦ÿ©ÿ¤ÿÿÿÿÿ°ÿ¡ÿ¤ÿ¥ÿÿ¤ÿ¢ÿ¯ÿ¡ÿ¤ÿ£ÿ­ÿÿ¦ÿ­ÿ¦ÿ©ÿ¬ÿ®ÿ¨ÿÿ¥ÿ¥ÿ©ÿ¬ÿÿ¥ÿ¶ÿ®ÿµÿªÿ¥ÿ¯ÿ¡ÿ¥ÿ®ÿ¯ÿÿÿÿ¹ÿ±ÿ ÿ³ÿÿ­ÿ ÿÿ³ÿ¯ÿ ÿÿ ÿÿÿ©ÿ®ÿ£ÿ«ÿ¦ÿ£ÿ­ÿ«ÿ¢ÿÿÿÿ¡ÿ¨ÿ¡ÿ§ÿ«ÿÿ¤ÿ¹ÿ±ÿ£ÿ­ÿ®ÿªÿ¢ÿ£ÿÿÿÿ£ÿÿÿÿÿÿÿÿÿ°ÿÿÿÿÿÿ¥ÿ¥ÿ¢ÿ£ÿ©ÿ ÿ¤ÿ¢ÿ ÿªÿ®ÿ±ÿ«ÿ¤ÿªÿ¨ÿªÿ³ÿ¨ÿ ÿ¤ÿ¬ÿ¬ÿ ÿÿ¬ÿ¡ÿÿ¤ÿÿ£ÿ¦ÿ¤ÿ®ÿ®ÿ¢ÿ«ÿ«ÿ§ÿÿÿ¯ÿ¥ÿ°ÿ³ÿ£ÿ¥ÿ¬ÿ£ÿ®ÿ¥ÿÿ¢ÿ·ÿ¾ÿªÿµÿµÿ«ÿ£ÿ¦ÿ¨ÿ¤ÿ°ÿ«ÿÿ¬ÿ¥ÿÿ ÿ¨ÿ©ÿ®ÿ¨ÿ¦ÿ·ÿ¢ÿ¦ÿ©ÿ¢ÿ¡ÿ¤ÿ©ÿÿªÿ¦ÿ«ÿ»ÿ³ÿ£ÿ©ÿ°ÿ ÿÿ¦ÿ´ÿÿ¡ÿªÿ¥ÿ¬ÿ­ÿÿ¤ÿ£ÿ«ÿ­ÿ¢ÿ¬ÿ­ÿ­ÿ®ÿÿ¤ÿ·ÿ»ÿ¶ÿ§ÿÿ ÿÿÿ¢ÿ©ÿ´ÿ­ÿÿµÿ©ÿÿÿ¥ÿ©ÿÿÿ®ÿºÿÿ¬ÿ¹ÿ°ÿÿ¤ÿ¡ÿ¯ÿ°ÿ­ÿ³ÿ¶ÿ§ÿ¡ÿ¦ÿ¡ÿÿ¥ÿ¦ÿ¨ÿ«ÿÿÿªÿ¦ÿ«ÿ©ÿ¡ÿ®ÿ¾ÿ¶ÿ¦ÿ¨ÿ£ÿ®ÿ­ÿµÿ¬ÿ¢ÿµÿÿ¬ÿ´ÿ¤ÿÿÿ¶ÿ¨ÿ§ÿ¢ÿ¤ÿÿÿ¤ÿ£ÿ³ÿ¨ÿ¬ÿ¡ÿÿ¦ÿÿ¬ÿ³ÿ§ÿ°ÿ©ÿÿ¢ÿ§ÿ«ÿ³ÿ¬ÿ¥ÿ¨ÿ¥ÿ¤ÿ¦ÿ­ÿ²ÿ°ÿ§ÿÿ£ÿ§ÿ¥ÿ¡ÿ­ÿ¤ÿ¯ÿ§ÿ ÿ¢ÿ´ÿ£ÿ¢ÿ¢ÿ£ÿ¡ÿµÿ¦ÿ±ÿ°ÿ¢ÿÿÿÿ©ÿ­ÿ³ÿ§ÿ©ÿ­ÿ£ÿ«ÿ©ÿ§ÿ¥ÿ¡ÿÿ¨ÿªÿ«ÿ¢ÿÿ©ÿ¯ÿ¨ÿ©ÿ¤ÿÿ®ÿ«ÿ¡ÿÿÿ±ÿ·ÿ°ÿ®ÿ±ÿÿ¡ÿ°ÿ ÿ¥ÿ£ÿ ÿ ÿ´ÿÿ§ÿ¶ÿÿ¤ÿ¢ÿ´ÿ´ÿ»ÿ­ÿÿ§ÿ«ÿªÿªÿ¯ÿ®ÿ¢ÿÿ§ÿ®ÿ¬ÿ®ÿªÿ¯ÿ¸ÿ£ÿÿ§ÿ®ÿ°ÿ§ÿ¢ÿÿÿªÿ¨ÿ§ÿªÿ­ÿªÿ¯ÿ¥ÿ¦ÿ§ÿ¤ÿÿ¦ÿ±ÿ§ÿÿ¯ÿ§ÿ´ÿÿ­ÿ¦ÿ±ÿ¦ÿ½ÿ­ÿ¬ÿ­ÿ©ÿ¸ÿ´ÿ²ÿ£ÿ¦ÿ©ÿÿÿ¡ÿ©ÿ¬ÿ¯ÿµÿ®ÿ©ÿ®ÿ¯ÿ±ÿ³ÿªÿ£ÿ¤ÿ£ÿ£ÿ°ÿ­ÿ¡ÿ°ÿ°ÿ¤ÿ£ÿ§ÿÿÿ­ÿ¥ÿ¥ÿ²ÿ©ÿ¢ÿ³ÿ¤ÿ­ÿ²ÿªÿ­ÿ«ÿ«ÿ«ÿ¦ÿªÿ§ÿÿÿ¦ÿÿÿ±ÿ§ÿ¡ÿ«ÿ¬ÿ¬ÿ²ÿ¶ÿ®ÿ¦ÿ¨ÿ¡ÿªÿ¥ÿ©ÿ¶ÿ¬ÿ»ÿ­ÿ¦ÿ ÿ¦ÿ¥ÿ¶ÿÿ¶ÿ«ÿ§ÿ«ÿ¡ÿªÿ©ÿ¡ÿ£ÿªÿ±ÿ¥ÿªÿ¯ÿ¯ÿ¾ÿ¼ÿ£ÿ¨ÿ¡ÿ«ÿ¯ÿ¨ÿ¢ÿ¥ÿ¥ÿ ÿ¥ÿªÿ¦ÿÿÿ£ÿ©ÿ¥ÿ©ÿ ÿªÿªÿÿ§ÿ³ÿ¤ÿÿÿ¶ÿ¥ÿ¥ÿÿÿ¬ÿ¯ÿ²ÿ¢ÿÿ¤ÿ¥ÿ¬ÿªÿ¬ÿ¶ÿ±ÿªÿ©ÿ£ÿ¥ÿÿ¦ÿ¬ÿ ÿÿÿ¦ÿªÿÿÿ¯ÿ­ÿ¥ÿ¬ÿ±ÿÿÿªÿ ÿ ÿÿÿÿ¦ÿÿ°ÿÿ½ÿªÿ£ÿ«ÿ©ÿÿ¥ÿ¬ÿ³ÿ¨ÿ±ÿ¬ÿ­ÿ¶ÿ©ÿ²ÿ³ÿ§ÿ¡ÿ©ÿ·ÿ¸ÿ³ÿ®ÿÿÿÿÿÿ¤ÿ©ÿ¤ÿªÿ°ÿ¬ÿ¦ÿ¤ÿ¢ÿÿÿ²ÿ¥ÿ®ÿ¨ÿÿÿ¦ÿªÿÿÿ«ÿ«ÿÿÿÿÿÿ«ÿ¥ÿ¦ÿ±ÿÿÿ¨ÿªÿ¨ÿ§ÿ¥ÿ¦ÿ§ÿ²ÿ¨ÿ¦ÿ­ÿ²ÿ®ÿ®ÿ¢ÿÿ²ÿ®ÿ¨ÿ«ÿ¹ÿ¡ÿ¯ÿªÿÿ¦ÿ´ÿªÿ«ÿ³ÿ¯ÿ©ÿÿÿ¡ÿ§ÿ±ÿ¨ÿÿÿ­ÿ§ÿªÿ¡ÿ²ÿ®ÿ¨ÿ¯ÿ©ÿÀÿ¡ÿ¨ÿ©ÿ¦ÿ§ÿ³ÿ©ÿ°ÿ­ÿ§ÿ§ÿ§ÿ«ÿÿ¦ÿ®ÿ¨ÿ­ÿ°ÿ´ÿ¤ÿ¤ÿ«ÿ¦ÿ®ÿ°ÿÿÿ¬ÿ£ÿ¨ÿµÿ®ÿÿ¬ÿªÿ¨ÿ¥ÿ«ÿ«ÿÁÿ©ÿÿ­ÿ¹ÿªÿÿÿÿ£ÿ¯ÿ¸ÿ³ÿ¥ÿªÿ¬ÿ£ÿ¡ÿªÿ¯ÿªÿªÿ­ÿ«ÿ±ÿ´ÿ¡ÿ ÿ­ÿ¤ÿ«ÿ­ÿ ÿ¾ÿÿ¢ÿ°ÿ¥ÿµÿµÿ«ÿ¥ÿ®ÿ§ÿÿ ÿ ÿ¡ÿ´ÿºÿ¯ÿ°ÿ¯ÿ«ÿ¬ÿ ÿÿ¨ÿ±ÿµÿ¦ÿªÿºÿ ÿ¶ÿ´ÿ£ÿ¦ÿ²ÿ¡ÿ¦ÿÿ´ÿ¸ÿ£ÿÿ±ÿµÿ¥ÿÿÿ­ÿªÿ¥ÿ¯ÿµÿ©ÿ ÿ¬ÿ¬ÿ¨ÿ£ÿ©ÿ´ÿ»ÿ¨ÿ¨ÿ·ÿ¯ÿ¡ÿ¤ÿÿ®ÿ®ÿ§ÿ¨ÿ§ÿ±ÿ¬ÿÿ©ÿ°ÿ¥ÿ­ÿ´ÿÿÿ¢ÿ°ÿ¯ÿºÿ®ÿ°ÿÁÿ¯ÿ¶ÿ«ÿµÿ¯ÿªÿÿ®ÿ°ÿ«ÿ¨ÿ¡ÿ§ÿ¤ÿÿ§ÿ¥ÿÿÿ¡ÿÿÿÿ·ÿ°ÿ¬ÿ±ÿ¬ÿÿ±ÿ®ÿµÿ¬ÿ¦ÿ­ÿ¾ÿ¦ÿ¥ÿÿÿ¯ÿ«ÿ§ÿ¦ÿ¬ÿµÿ¡ÿÿ£ÿ«ÿ©ÿ¥ÿ«ÿ³ÿ¡ÿ¶ÿ¡ÿªÿÿRÿUÿGÿIÿoÿ ÿ ÿÿ¢ÿªÿªÿÿÿÿÿÿÿÿ¦ÿ§ÿÃÿÿÿÿ°ÿ»ÿÿÿÿ¤ÿ¡ÿÿ ÿ¬ÿ®ÿÿÿ¤ÿÿ¢ÿ°ÿ§ÿ¡ÿ ÿ´ÿ©ÿÿ ÿ¦ÿ¯ÿ¡ÿÿÿÿÿÿ¢ÿÿÿÿÿÿÿÿ¤ÿÿ¥ÿÿ¡ÿÿªÿ¡ÿÿÿ¦ÿ­ÿ¥ÿ ÿ»ÿÿÿÿ¤ÿÿÿ­ÿ¬ÿÿÿ£ÿÿÿ¨ÿ ÿÿÿÿ¢ÿ¦ÿ®ÿ¥ÿ ÿ¦ÿÿÿÿÿÿ¡ÿ£ÿ¥ÿÿÿÿ¢ÿ}ÿÿ£ÿÿÿ ÿ ÿÿ¦ÿªÿ¥ÿ£ÿ¤ÿ£ÿ£ÿ¦ÿ¤ÿÿ²ÿ¦ÿÿÿ«ÿ®ÿ¦ÿ¸ÿ¢ÿ§ÿ®ÿ­ÿ§ÿ­ÿ¥ÿÿ¥ÿªÿ£ÿ£ÿ¡ÿÿÿÿ¨ÿÿÿ§ÿÿ´ÿ®ÿ©ÿ¡ÿÿ ÿ§ÿ¢ÿ¢ÿ¬ÿ¬ÿ°ÿ§ÿ£ÿ¤ÿÿ¬ÿªÿ©ÿ¬ÿÿÿ­ÿ¨ÿ ÿ¤ÿÿÿ¯ÿ²ÿ¨ÿ³ÿ±ÿ¯ÿ¢ÿÿ¬ÿÿ£ÿ¯ÿ©ÿ£ÿ«ÿªÿ®ÿ®ÿ°ÿ±ÿ©ÿ¨ÿ©ÿ±ÿ»ÿ»ÿ£ÿ«ÿÿ£ÿªÿ±ÿÿÿ°ÿ«ÿªÿ¶ÿ·ÿ¸ÿ¶ÿ©ÿ¡ÿÿªÿ­ÿÿÿ©ÿ²ÿ§ÿ¥ÿ¥ÿ¤ÿ«ÿ´ÿ¹ÿ¸ÿ¬ÿ°ÿ°ÿ¸ÿ´ÿºÿ³ÿ¥ÿºÿ¯ÿ«ÿ­ÿ­ÿ®ÿªÿ¢ÿ¢ÿ­ÿµÿ³ÿ©ÿ¦ÿ«ÿ¨ÿ±ÿ¬ÿ¥ÿ©ÿ¤ÿ£ÿÿÿ¢ÿ§ÿ¤ÿ¡ÿ¡ÿ²ÿÿ©ÿÿ¡ÿ­ÿ¯ÿªÿ©ÿÿÿÿ£ÿµÿµÿ¬ÿ¯ÿ¨ÿ«ÿÄÿ©ÿ¦ÿµÿ©ÿ§ÿ ÿªÿ©ÿ ÿ£ÿ§ÿ¤ÿÿ§ÿ·ÿ­ÿ­ÿ·ÿ°ÿ­ÿ§ÿ§ÿ£ÿ¨ÿ®ÿ£ÿÿ¨ÿÿ­ÿ´ÿ¢ÿµÿ ÿ«ÿ¡ÿ¢ÿÿÿ®ÿ·ÿ¬ÿ­ÿ¶ÿ°ÿ©ÿÿ¢ÿ ÿ±ÿ¯ÿ¥ÿ¡ÿ¡ÿ£ÿ¡ÿ£ÿ¨ÿÿ¡ÿ²ÿ¼ÿ²ÿ¬ÿ¦ÿ®ÿ£ÿ­ÿ§ÿ¨ÿ¦ÿÿÿ±ÿ±ÿÿ¢ÿÀÿ¥ÿÿÿ£ÿÿ©ÿ²ÿ²ÿ²ÿ«ÿ¥ÿ°ÿÿ£ÿ¸ÿÿÿÿ§ÿÿÿ¯ÿÀÿÅÿÄÿ¾ÿ¶ÿ©ÿ«ÿ¬ÿ¬ÿ¬ÿ´ÿ­ÿ ÿ¨ÿ¯ÿ¡ÿÿ¸ÿ¶ÿ³ÿÿ§ÿ¤ÿÿ°ÿ¯ÿ§ÿ­ÿ´ÿ°ÿ§ÿªÿ²ÿ¶ÿÿ¡ÿ¡ÿ£ÿ®ÿ´ÿ²ÿ³ÿ·ÿ¯ÿ©ÿ¨ÿ²ÿÿ¾ÿ§ÿªÿ¯ÿ¶ÿ¶ÿ°ÿ­ÿ¯ÿºÿ¨ÿ¦ÿªÿ¤ÿ¨ÿ²ÿ°ÿÿ¡ÿ®ÿªÿÿ«ÿ¶ÿ ÿÿ ÿ¹ÿ«ÿ ÿ°ÿ¶ÿ®ÿ£ÿÿ¦ÿ«ÿ®ÿ¯ÿ²ÿ­ÿµÿ·ÿ²ÿ¯ÿ§ÿÿ¥ÿ¯ÿÿ¬ÿ¥ÿ¢ÿ¥ÿªÿ«ÿ¥ÿ ÿªÿ½ÿºÿ¯ÿÿªÿ§ÿ¤ÿ¥ÿ¨ÿ¦ÿ ÿÿÿ¯ÿ©ÿÿ¥ÿ°ÿ±ÿ¨ÿ£ÿ¨ÿ«ÿ©ÿ¦ÿÿÿ¦ÿÿ©ÿ¸ÿ°ÿ¡ÿÿ£ÿ£ÿÿÿ¤ÿ®ÿ¦ÿ¤ÿ¬ÿ¦ÿ¨ÿ¢ÿ©ÿÂÿ¨ÿ¢ÿ§ÿÿ®ÿ¯ÿ§ÿ«ÿ±ÿ«ÿ©ÿ¸ÿ¥ÿ·ÿ´ÿ­ÿ»ÿ«ÿ¹ÿÂÿ¬ÿÿ¯ÿ°ÿ¨ÿÿÿ§ÿ®ÿ°ÿªÿ¯ÿ¼ÿ¸ÿ¥ÿ­ÿÿ«ÿ£ÿÿ¡ÿ ÿ¤ÿªÿÿÿ¸ÿªÿ¦ÿ§ÿ²ÿªÿ£ÿ§ÿ¬ÿ©ÿ£ÿÿ¢ÿÿ£ÿ¦ÿ©ÿ¹ÿ·ÿÿ¤ÿ¦ÿÿ²ÿ³ÿ­ÿªÿ«ÿ¬ÿ¬ÿ¥ÿ¤ÿ¯ÿËÿ¬ÿ³ÿ¦ÿ¯ÿ¹ÿ­ÿ§ÿ¯ÿ³ÿ¯ÿ©ÿ²ÿ¬ÿ¥ÿ¯ÿ±ÿ£ÿ¨ÿ£ÿ­ÿ­ÿ¿ÿ«ÿÿ¦ÿ­ÿ¥ÿ ÿªÿ®ÿ²ÿ¤ÿ·ÿ°ÿ¤ÿ¬ÿ´ÿ§ÿ¶ÿ®ÿ¡ÿ·ÿ¸ÿ¶ÿ¶ÿµÿ¯ÿ¡ÿ©ÿ¹ÿÿ¡ÿ«ÿ¢ÿÿ¡ÿ§ÿÿÿ¥ÿ®ÿ´ÿ°ÿ¬ÿ®ÿ°ÿ©ÿÿ²ÿÁÿ¨ÿ¥ÿ±ÿ®ÿ ÿ§ÿ­ÿÿ´ÿ§ÿ¬ÿ±ÿ¯ÿ§ÿÿÿ²ÿ ÿ¨ÿ±ÿ¬ÿ­ÿ§ÿ¡ÿ´ÿ¶ÿ®ÿÿ ÿ¤ÿ³ÿ¹ÿ­ÿ¦ÿ®ÿ»ÿªÿ»ÿ³ÿ¤ÿÿ¨ÿµÿÿÿÿÿ¢ÿ«ÿÿÿÿÿÿ¥ÿ¤ÿÿÿÿÿ¨ÿ§ÿ¤ÿÿ¥ÿ±ÿ­ÿ¤ÿÿ©ÿ¤ÿ­ÿªÿ¨ÿ¯ÿ°ÿ°ÿÿÿÿ¤ÿ©ÿ¢ÿ¢ÿ¨ÿÿªÿ¯ÿ¹ÿ¬ÿ®ÿ§ÿ£ÿ¥ÿ¤ÿ±ÿ³ÿÿ«ÿ³ÿ­ÿÿÿÿ¡ÿÿ¡ÿ­ÿ­ÿ¤ÿ¦ÿ¨ÿ¤ÿÿ¦ÿÿÿÿÿÿÿÿÿ¡ÿ®ÿÿ¦ÿÿ¦ÿ¦ÿªÿ­ÿ¤ÿÿ§ÿ³ÿ±ÿ¬ÿ­ÿªÿ£ÿ®ÿ³ÿ§ÿ´ÿºÿªÿ¦ÿ´ÿ°ÿ©ÿªÿ°ÿ´ÿ¬ÿ¹ÿ©ÿ¨ÿ´ÿ²ÿªÿ«ÿ²ÿµÿ°ÿ©ÿ²ÿ ÿ°ÿ°ÿ¬ÿ±ÿ¶ÿ³ÿ±ÿ²ÿ´ÿ°ÿµÿ°ÿ¬ÿ®ÿ®ÿ¬ÿ­ÿ­ÿ­ÿÿ½ÿ£ÿ¯ÿ ÿ°ÿ·ÿ¯ÿ¯ÿ´ÿ·ÿ»ÿ½ÿ®ÿ°ÿ®ÿ·ÿ¼ÿ´ÿ¯ÿ²ÿ¡ÿ£ÿ¤ÿ°ÿ¹ÿ²ÿ­ÿ¨ÿ¦ÿ¬ÿ³ÿ¯ÿ²ÿ¼ÿ¦ÿ­ÿ®ÿ­ÿ©ÿ¦ÿ§ÿªÿ«ÿ¢ÿ³ÿ¦ÿ¬ÿÿ¬ÿ¼ÿ¯ÿ¡ÿªÿ²ÿ­ÿ ÿ¤ÿ¦ÿ·ÿªÿ¬ÿ©ÿ¦ÿ¦ÿ¦ÿ®ÿ¤ÿ¯ÿ¨ÿ±ÿ­ÿ®ÿ³ÿ°ÿ¯ÿ­ÿ¥ÿ¦ÿ¡ÿ®ÿ½ÿ½ÿ¯ÿ¯ÿ³ÿ±ÿ²ÿµÿ¬ÿ«ÿ¬ÿ¢ÿ£ÿ®ÿ§ÿ§ÿ­ÿ¸ÿ¹ÿ°ÿ¦ÿ¢ÿ¹ÿ±ÿ­ÿ³ÿ¥ÿµÿ³ÿ½ÿ¶ÿ¨ÿ¯ÿ²ÿ«ÿµÿ­ÿ®ÿ¦ÿ¨ÿ¯ÿ¶ÿ¿ÿ½ÿ¨ÿ¢ÿ´ÿ°ÿ²ÿ´ÿ´ÿ²ÿ¬ÿ¬ÿ³ÿ¬ÿ¨ÿ©ÿ¥ÿ¦ÿ«ÿ­ÿ§ÿ§ÿ¶ÿªÿ£ÿ¡ÿªÿ¬ÿ¤ÿ¥ÿ©ÿ¯ÿµÿÃÿ·ÿªÿÿ¥ÿ°ÿ²ÿ²ÿ°ÿªÿ®ÿµÿªÿ°ÿ§ÿÿ¤ÿ¸ÿ·ÿ¹ÿ´ÿ¨ÿ±ÿ¾ÿªÿÿ«ÿ¦ÿºÿ£ÿ¥ÿ¯ÿ£ÿÿ²ÿµÿ¦ÿ®ÿµÿ¾ÿ¿ÿ­ÿ³ÿ­ÿ±ÿ¢ÿ­ÿ®ÿ«ÿ¸ÿ¹ÿ¥ÿÿ¢ÿ¯ÿÀÿÃÿ»ÿ¸ÿ¬ÿ§ÿ¯ÿ´ÿ±ÿ©ÿ¨ÿ¶ÿ·ÿµÿ¸ÿ¬ÿ²ÿ£ÿ®ÿ«ÿ±ÿ²ÿ¯ÿ·ÿ°ÿ ÿ±ÿ´ÿ¥ÿ¹ÿ¸ÿ«ÿ¨ÿÿ©ÿ£ÿ®ÿ²ÿ¥ÿ¡ÿ¥ÿ°ÿªÿ¬ÿ²ÿÁÿªÿ¤ÿ²ÿ¦ÿÿÿ¦ÿ©ÿ«ÿ©ÿ«ÿ¤ÿ¢ÿ¡ÿ·ÿÿ¬ÿ³ÿ©ÿ´ÿ°ÿ±ÿ¶ÿ¯ÿ¬ÿ³ÿ¬ÿªÿ®ÿÿ°ÿ³ÿ¦ÿ©ÿ¶ÿ¥ÿ¥ÿ­ÿ¯ÿ­ÿ«ÿ¨ÿ¥ÿ­ÿ£ÿÿ¥ÿ©ÿÿÿÿ£ÿ¢ÿ¥ÿ©ÿ£ÿ¡ÿ¨ÿÿÿÿÿ«ÿ«ÿÿ¥ÿÿÿÿÿ¦ÿ§ÿ¢ÿ¢ÿ ÿ¨ÿ°ÿ°ÿ«ÿ·ÿ°ÿ»ÿ§ÿ¼ÿ¬ÿªÿ®ÿ±ÿ±ÿ°ÿ«ÿ¢ÿ©ÿªÿ±ÿ´ÿÿÁÿªÿÿÿ«ÿ·ÿ¸ÿ¨ÿÿÿÿÿ­ÿµÿ³ÿ¬ÿ§ÿ¤ÿ¦ÿ­ÿ¥ÿ¦ÿµÿ¯ÿ©ÿ©ÿ£ÿ¤ÿªÿ©ÿ§ÿ«ÿÃÿ³ÿ¥ÿ¡ÿ£ÿ¥ÿ¥ÿ²ÿ±ÿ¡ÿ¦ÿ±ÿ±ÿ¨ÿ§ÿ®ÿ¨ÿ ÿ©ÿ¬ÿ¦ÿ²ÿÿ´ÿ¥ÿ¯ÿ­ÿ­ÿ°ÿ½ÿºÿ«ÿÿ¡ÿ³ÿ¶ÿ«ÿ²ÿªÿ«ÿºÿµÿ§ÿÃÿ©ÿ£ÿ¬ÿªÿÿ«ÿ§ÿ¨ÿ£ÿÿÿ ÿ£ÿ¦ÿ£ÿ£ÿÿÿ¨ÿÿ§ÿ¢ÿ¢ÿÿ­ÿ¨ÿ²ÿ®ÿ¢ÿÿÿÿÿÿÿÿÿÿ ÿÿªÿ«ÿÿ ÿµÿ¥ÿ¥ÿ¤ÿÿ¤ÿ¤ÿ¡ÿ©ÿ¤ÿÿÿ§ÿÿÿÿÿÿÿ°ÿ²ÿ§ÿÿ¦ÿ¦ÿ ÿÿÿÿÿ§ÿ¨ÿ©ÿÿÿÿÿÿ£ÿÿ¥ÿ¢ÿÿÿÿ§ÿ£ÿÿ¤ÿªÿÿÿÿ¥ÿ¤ÿ£ÿ·ÿ¡ÿ¥ÿÿ¢ÿÿ·ÿÿ©ÿÿ§ÿ£ÿ«ÿ¶ÿ¤ÿ¦ÿ ÿÿ¡ÿ¥ÿ¨ÿ§ÿ¦ÿ²ÿ®ÿ¤ÿ­ÿ¨ÿ¬ÿ«ÿÿ­ÿ·ÿªÿ¬ÿµÿÅÿ·ÿ°ÿ ÿÿ¡ÿ£ÿ«ÿ³ÿ´ÿ­ÿ¹ÿ°ÿ¶ÿ¬ÿÿ¨ÿ½ÿÿ¬ÿ³ÿ¢ÿ¨ÿ£ÿ±ÿ­ÿ£ÿ«ÿ«ÿ¨ÿ¯ÿ¨ÿÿ¡ÿ§ÿ±ÿªÿ©ÿ¬ÿµÿ¬ÿÿÿÿ¬ÿ®ÿÿ¯ÿÿ¨ÿ·ÿµÿ¥ÿªÿ§ÿ°ÿ·ÿ·ÿ³ÿ«ÿ®ÿ±ÿ«ÿ§ÿ¤ÿµÿ¹ÿ²ÿ°ÿ¤ÿµÿ£ÿ¬ÿ­ÿ¤ÿ±ÿ¶ÿ¹ÿ¡ÿ¦ÿªÿ·ÿ»ÿ³ÿ¨ÿÿÿ¦ÿ¦ÿ¦ÿ¤ÿ´ÿ¼ÿ§ÿµÿ¯ÿ¡ÿ«ÿ³ÿ«ÿ¯ÿÍÿµÿÿÿ¬ÿ¶ÿ¬ÿ¡ÿÿ§ÿ°ÿ­ÿ¯ÿ¯ÿ­ÿ­ÿ«ÿ°ÿ¸ÿ·ÿÿ®ÿ°ÿÿÿ¡ÿ¬ÿÿ¥ÿ¦ÿ ÿ¨ÿ´ÿ²ÿ¡ÿ©ÿÿ¦ÿ¡ÿ ÿ¥ÿ¥ÿ©ÿ®ÿÿÿ£ÿÿÿÿÿ¡ÿ²ÿ¢ÿªÿÿ¬ÿÿ³ÿ¼ÿ©ÿ³ÿ®ÿ¯ÿ¢ÿÿ¥ÿ¨ÿ©ÿ«ÿ©ÿ±ÿ·ÿ®ÿ«ÿ²ÿ°ÿªÿ©ÿ®ÿ¯ÿ¤ÿ´ÿµÿ¶ÿ­ÿ²ÿªÿÿ«ÿ¨ÿ ÿ°ÿ®ÿ»ÿ£ÿ¯ÿ¨ÿ¢ÿ®ÿ²ÿÿÿ²ÿ¹ÿ£ÿ¬ÿ½ÿ¸ÿ½ÿµÿ§ÿ¥ÿ¬ÿ­ÿ±ÿ¥ÿ³ÿ±ÿ§ÿ°ÿÿ¥ÿªÿ¨ÿ¯ÿ¨ÿ»ÿÿ¡ÿ¥ÿ²ÿ ÿ§ÿ«ÿ¦ÿ±ÿ­ÿÿÿÿÿ¦ÿ§ÿ ÿ¨ÿÿÿÿ¡ÿ§ÿ ÿÿÿÿ½ÿ©ÿ ÿ¥ÿ«ÿºÿÿ¼ÿ²ÿ³ÿ²ÿ¬ÿ³ÿ¸ÿ¯ÿ¡ÿÿ¨ÿ´ÿ©ÿÿ¦ÿ©ÿ©ÿ¥ÿ¥ÿ®ÿ©ÿ¦ÿ°ÿ±ÿ´ÿ¯ÿ°ÿÿ¡ÿÿ¨ÿ¬ÿ±ÿÿÿªÿÿ´ÿ§ÿ®ÿÿÿ¨ÿ±ÿ®ÿÿ©ÿÿÿ§ÿ¨ÿ©ÿ£ÿÿÿ«ÿ¬ÿ£ÿªÿ²ÿµÿ´ÿ¸ÿ«ÿ¦ÿ¥ÿ¦ÿÿÿ¤ÿ£ÿ ÿÿÿ¢ÿ¯ÿ´ÿ­ÿ¤ÿ¨ÿ§ÿÿ¦ÿ¿ÿÁÿ­ÿ¬ÿ³ÿ°ÿÿÿ¤ÿÿ¡ÿ¥ÿ§ÿ±ÿÿÿ­ÿ«ÿ½ÿµÿÿÿ¦ÿ§ÿ±ÿ¡ÿÿÿ¤ÿªÿ¥ÿ®ÿÿ²ÿÿÿ§ÿ¥ÿÿ¸ÿ©ÿ¨ÿ¢ÿªÿ¥ÿ¬ÿ¯ÿ¯ÿ£ÿÿ¢ÿ¥ÿÿÿÿÿ¢ÿªÿªÿ¨ÿªÿ¬ÿ¥ÿÿÿ¡ÿ¯ÿ£ÿ¯ÿÿ¦ÿÿÿ¤ÿ­ÿÿ®ÿÿÿÿÿ©ÿÿÿ ÿÿ£ÿÿ©ÿ©ÿ¨ÿÿÿ«ÿ®ÿ·ÿ·ÿ«ÿ©ÿ«ÿ­ÿ¦ÿ¦ÿ­ÿ«ÿ°ÿ¤ÿ¯ÿ¶ÿ¢ÿ£ÿ°ÿ¢ÿ­ÿ®ÿ¢ÿ¹ÿÿÿªÿÿ­ÿÿ§ÿ¯ÿ¯ÿ¹ÿ²ÿ¥ÿ°ÿ¦ÿ´ÿÿ¬ÿ»ÿÿ²ÿ¸ÿ£ÿ§ÿ²ÿ¨ÿ¨ÿ°ÿ«ÿ¤ÿ«ÿ°ÿ®ÿ°ÿ§ÿÿ£ÿ«ÿªÿ§ÿ°ÿªÿªÿ¦ÿÿ¥ÿ¯ÿÿÿ«ÿ¡ÿÿÿ¤ÿÿÿ§ÿ¸ÿ¯ÿµÿ¥ÿ¦ÿ³ÿ§ÿÿ ÿ«ÿ¬ÿ ÿ¢ÿÿ¡ÿ¨ÿ¢ÿ©ÿ¨ÿ§ÿ¶ÿ½ÿ±ÿ¡ÿ§ÿ°ÿ¤ÿ¦ÿ±ÿ®ÿ¥ÿÿÿ£ÿ©ÿªÿÿÿ´ÿ®ÿ¡ÿ¶ÿ¬ÿÿ£ÿÿ±ÿ¥ÿÿ°ÿ²ÿÿ°ÿÂÿ­ÿÿ£ÿ¡ÿ§ÿªÿ£ÿ¨ÿµÿ¨ÿÿªÿÿ¦ÿ­ÿ§ÿ ÿ¡ÿ¨ÿ§ÿ¦ÿªÿªÿ¥ÿÿ­ÿ¶ÿ©ÿÿÿ§ÿ£ÿ¨ÿ¯ÿ¤ÿ¢ÿ¤ÿÿ§ÿÿ¢ÿ£ÿÿ¼ÿÿ¤ÿÿÿÿÿÿªÿ´ÿ¤ÿ¨ÿ¨ÿÿ£ÿÿÿÿ¨ÿ±ÿÿÿ¬ÿ®ÿ¤ÿªÿªÿ¨ÿ¥ÿÿ©ÿ­ÿ¦ÿ¡ÿ©ÿ¬ÿ¤ÿÿ¡ÿ¦ÿ¥ÿªÿ¬ÿ¨ÿ­ÿ§ÿÿ«ÿ­ÿ¤ÿ¬ÿ®ÿµÿ¨ÿ ÿ³ÿ´ÿ¨ÿ®ÿ­ÿ¤ÿ³ÿ³ÿ­ÿÿÿ¬ÿÿÿÿÿ§ÿ°ÿÿÿ£ÿ¦ÿÿÿ¡ÿ©ÿ«ÿ¬ÿÿÿ¤ÿ­ÿ£ÿÿ®ÿ«ÿ·ÿ¯ÿªÿ´ÿÿ¨ÿ°ÿ£ÿ£ÿ¥ÿ±ÿÿ²ÿÿ©ÿªÿÿ¥ÿÿ´ÿ¨ÿ¦ÿÿ£ÿ±ÿ¨ÿ¢ÿ¨ÿ«ÿ­ÿÿÿ¥ÿ®ÿ¯ÿÿÿ¦ÿ«ÿÿÿ ÿ®ÿ®ÿ§ÿ¢ÿ£ÿÿ¤ÿ¦ÿÿ®ÿ¤ÿ£ÿ¯ÿ«ÿ£ÿ§ÿ¥ÿÿ£ÿªÿ¨ÿ¦ÿÿ¨ÿ±ÿÿªÿ«ÿ­ÿ¥ÿ¯ÿ¨ÿ²ÿ£ÿ©ÿ±ÿ²ÿ°ÿµÿ±ÿ²ÿªÿ ÿ ÿ«ÿ«ÿ¤ÿ¦ÿ¢ÿ¦ÿ¬ÿ£ÿ¥ÿ·ÿ¬ÿ¨ÿ´ÿ«ÿ£ÿ«ÿ¶ÿ¥ÿ¯ÿ¤ÿ¥ÿ§ÿ£ÿ¥ÿÿ¦ÿ§ÿ¢ÿ£ÿ©ÿ¯ÿ¢ÿ§ÿ±ÿ®ÿ³ÿ¼ÿÿªÿªÿ¹ÿ¥ÿ¥ÿ¥ÿ©ÿ«ÿ£ÿ¦ÿ°ÿ©ÿÿÿ¡ÿ²ÿ¨ÿ©ÿ«ÿ¡ÿ©ÿÿÿÿÿ¨ÿ¡ÿÿÿ¥ÿÿ¤ÿ­ÿÀÿªÿ³ÿ«ÿÿ¶ÿ¾ÿ¡ÿÿ¨ÿ«ÿ²ÿ¦ÿÿ²ÿµÿ²ÿ¬ÿ«ÿ§ÿÿÿ¬ÿ«ÿ®ÿ©ÿ¥ÿ§ÿªÿ®ÿ«ÿ¬ÿ ÿÿÿ­ÿ¢ÿ ÿÿ¡ÿªÿÿ ÿ§ÿªÿÿÿ°ÿ§ÿ£ÿÿ¥ÿ±ÿ¥ÿ¥ÿÿÿ¡ÿÿ°ÿ§ÿ·ÿ®ÿªÿ¥ÿÿ­ÿ¯ÿ ÿ¡ÿ§ÿªÿ¦ÿ¨ÿ³ÿ¯ÿÿ¤ÿ°ÿÿÿªÿ¬ÿÿÿÿ¢ÿÿ¤ÿÿ¡ÿ¬ÿÿ§ÿÿ¤ÿ¥ÿ®ÿ©ÿ®ÿ«ÿ£ÿ§ÿ±ÿ­ÿ¯ÿÿÿÿ£ÿ±ÿ§ÿÿ¨ÿ¯ÿ«ÿ¨ÿ®ÿ½ÿºÿ®ÿ¨ÿªÿ©ÿ«ÿªÿÿÿ¤ÿ°ÿ®ÿÿ£ÿÿÿ¢ÿ¨ÿ§ÿ ÿ¯ÿÿ¡ÿÿÿÿ­ÿ¦ÿÿ ÿÿ¢ÿªÿ¢ÿÿ¬ÿ´ÿÿÿ«ÿ©ÿ«ÿ¥ÿÿ¨ÿ©ÿºÿ§ÿ°ÿ®ÿ§ÿ¨ÿ«ÿ¡ÿ¨ÿ§ÿ©ÿ­ÿ¯ÿ´ÿ«ÿ©ÿ¡ÿ­ÿ¥ÿ¦ÿ¶ÿµÿ¥ÿ°ÿ§ÿ¦ÿ£ÿ ÿ©ÿ­ÿ²ÿµÿ ÿÿ¯ÿ°ÿ°ÿ°ÿ®ÿÿ©ÿ¤ÿ­ÿµÿ¶ÿ´ÿÿ±ÿ­ÿ¤ÿ¾ÿ°ÿ­ÿÿ©ÿ²ÿ£ÿ¡ÿ®ÿ¨ÿ­ÿ°ÿ­ÿÿ¥ÿ¥ÿ¢ÿ±ÿ²ÿ¥ÿ¢ÿ¨ÿ£ÿ§ÿ²ÿ¥ÿÿ¬ÿÿ ÿ­ÿ°ÿ¨ÿ®ÿÀÿ©ÿ¦ÿ¹ÿ¡ÿ©ÿÿªÿ´ÿ§ÿ¤ÿ®ÿ²ÿÿÿ¥ÿ¥ÿ«ÿ­ÿ¶ÿ¹ÿ§ÿ­ÿ²ÿ«ÿ«ÿÿÿ¬ÿ«ÿ¦ÿ¨ÿ¸ÿÿÿ¬ÿ­ÿ´ÿ®ÿ¨ÿ£ÿÿ¥ÿÿªÿ­ÿ¯ÿ²ÿµÿ²ÿ¤ÿ¡ÿ¦ÿÿÿÿ­ÿ¨ÿ©ÿ¥ÿ²ÿÊÿ©ÿ°ÿ°ÿ±ÿ±ÿ¦ÿ³ÿ¬ÿ³ÿ§ÿ§ÿ­ÿ¬ÿ­ÿ¥ÿ©ÿÿ¦ÿ«ÿ£ÿ°ÿ¬ÿ¢ÿ¨ÿ¥ÿªÿ¬ÿ©ÿ ÿ¨ÿÿ¢ÿªÿ§ÿ³ÿ±ÿ«ÿ©ÿÿ±ÿ¢ÿ¨ÿ£ÿ¢ÿªÿªÿ¤ÿÿÿÿ¯ÿ¶ÿ©ÿ§ÿ¥ÿ¢ÿ¨ÿÿ©ÿ¯ÿ¬ÿ§ÿ ÿ£ÿÿ¦ÿÿÿºÿ¹ÿ¾ÿºÿ§ÿ¦ÿ£ÿ¦ÿªÿ±ÿ­ÿ ÿ§ÿ§ÿÿÿ²ÿ·ÿªÿ®ÿ§ÿ¥ÿ¬ÿ®ÿ§ÿ±ÿ«ÿ±ÿ­ÿÿÿ|ÿÿ¨ÿ¥ÿ©ÿ«ÿ¦ÿ¯ÿ°ÿ£ÿ§ÿ¨ÿ¬ÿªÿÿ«ÿÿÿªÿÿiÿ<ÿ9ÿ:ÿUÿtÿ¤ÿÿÿÿ§ÿ¡ÿÿÿÿÿ ÿÿÿÿÿ±ÿÿÿÿÿ¢ÿÿ¸ÿ¥ÿ¨ÿ¥ÿ°ÿ¶ÿÿÿÿ¶ÿ·ÿ£ÿ¡ÿ ÿ¥ÿ¡ÿÿÿ«ÿÿÿ¶ÿÿ¦ÿ¡ÿÿÿÿÿÿÿÿÿ¦ÿÿÿ©ÿ¥ÿÿ¤ÿÿÿÿ«ÿÿÿ³ÿÿÿ ÿ ÿÿ§ÿÿÿÿ­ÿ¦ÿÿ¨ÿ¥ÿÿÿ¥ÿ«ÿ¨ÿ¥ÿÿÿ§ÿ°ÿÿÿÿÿ«ÿ¢ÿÿÿÿÿÿÿÿÿ¶ÿ¨ÿÿÿÿ|ÿÿ¦ÿ¡ÿ¢ÿÿ ÿ¬ÿÿÿ¨ÿ¨ÿ£ÿ¤ÿ§ÿ¡ÿ¨ÿÿÿ¤ÿ§ÿµÿµÿ±ÿ¸ÿ³ÿ°ÿ«ÿ­ÿÿÿ¤ÿ§ÿ¦ÿ¢ÿ£ÿªÿ¤ÿÿÿ ÿ­ÿÿ©ÿÿÿ ÿ£ÿ ÿÿ¯ÿ¯ÿ¥ÿ¦ÿ©ÿ²ÿ³ÿªÿ¥ÿ¤ÿÿ©ÿ¶ÿ­ÿ®ÿ©ÿ£ÿ¬ÿ§ÿÿ§ÿÿÿ ÿ¢ÿªÿ±ÿ¨ÿªÿÿÿÿ«ÿ¡ÿ­ÿÿÿ«ÿ§ÿ«ÿªÿ¬ÿ°ÿ¶ÿµÿ¡ÿ§ÿ¢ÿ§ÿ£ÿ±ÿ«ÿ ÿ°ÿ¡ÿ§ÿ¢ÿÅÿ½ÿ¡ÿ¡ÿ¨ÿ©ÿ¯ÿ¯ÿÿÿ§ÿ¤ÿÿ©ÿ¬ÿ¯ÿ¦ÿ¤ÿ£ÿ¨ÿ£ÿ¥ÿ³ÿ°ÿ£ÿ¨ÿ§ÿÿÿÿÅÿ¬ÿ¯ÿ¯ÿ¬ÿªÿ­ÿ¨ÿªÿ¢ÿÿ¶ÿÀÿ¸ÿ ÿ¤ÿ½ÿ§ÿÿ¥ÿ¨ÿªÿ¢ÿ¡ÿÿÿ«ÿ±ÿ£ÿÿ¤ÿ ÿ¬ÿÿ ÿµÿ¯ÿ½ÿ¦ÿ ÿÿ¢ÿ ÿÿÿ°ÿ´ÿ³ÿªÿ¬ÿ´ÿ«ÿÿ¦ÿ¬ÿ¯ÿ±ÿ§ÿ§ÿ¤ÿÿÿ¥ÿ«ÿ«ÿÿÿ¦ÿÿ½ÿ©ÿ²ÿ¬ÿ¥ÿ¦ÿ§ÿ¤ÿ«ÿµÿ¬ÿ¥ÿ®ÿÿ®ÿ¤ÿ©ÿÿ¶ÿµÿ«ÿ¹ÿÇÿÃÿ¼ÿ¶ÿ§ÿ¿ÿ­ÿ°ÿ®ÿ£ÿ­ÿ«ÿ¢ÿ«ÿ¨ÿ ÿ¥ÿ§ÿÿ¡ÿ³ÿºÿµÿÿÿ¡ÿ¬ÿ®ÿ¢ÿ¦ÿ¥ÿÿ©ÿ²ÿ©ÿÿ±ÿ¹ÿÿÿÿÿÿ©ÿ±ÿ­ÿ°ÿ¶ÿ­ÿ®ÿ¥ÿÿ¶ÿÿ£ÿÿ®ÿ®ÿ¤ÿÿÿ¨ÿ¶ÿ±ÿµÿ¸ÿ±ÿ¥ÿ¢ÿ©ÿ¶ÿ­ÿ¬ÿµÿ¶ÿ«ÿ§ÿ´ÿ¤ÿ­ÿÿ²ÿ®ÿ­ÿ¥ÿ¢ÿ¬ÿµÿ®ÿ¥ÿ«ÿ¬ÿªÿ«ÿ¡ÿ§ÿ³ÿªÿ¦ÿ«ÿ§ÿ¥ÿ®ÿ¯ÿ¨ÿ ÿ¥ÿ¢ÿ¸ÿ¬ÿ ÿ¢ÿ°ÿªÿ¥ÿ¢ÿÿ«ÿ¬ÿ£ÿ«ÿ¤ÿ¤ÿ³ÿªÿÿÿ£ÿ§ÿ«ÿ«ÿ¤ÿ¦ÿÿ¥ÿ§ÿ±ÿ¤ÿÿ¬ÿ»ÿ¬ÿ¥ÿ«ÿ¤ÿªÿ©ÿ«ÿ«ÿ­ÿªÿ¨ÿ§ÿ¦ÿ¨ÿ¦ÿ©ÿ¡ÿ©ÿ²ÿ¢ÿ­ÿµÿ©ÿ£ÿ§ÿªÿ­ÿ§ÿ¯ÿ¨ÿªÿ ÿ¢ÿ ÿ£ÿÿÿ¤ÿ¡ÿ¤ÿ±ÿÿ ÿÿªÿ³ÿ±ÿ½ÿÂÿ¯ÿ¨ÿ¬ÿÿ«ÿÿªÿµÿ«ÿ¤ÿ¨ÿ§ÿ¢ÿ¥ÿ©ÿ·ÿ¬ÿ ÿÿ¤ÿµÿ¨ÿ¡ÿ®ÿµÿ·ÿ­ÿ®ÿÿ³ÿÀÿ¶ÿ©ÿªÿ©ÿªÿµÿ¢ÿ¶ÿªÿ«ÿµÿ¯ÿªÿ§ÿ¢ÿ¯ÿÁÿ¢ÿÿÿ£ÿ ÿ ÿ¡ÿ¥ÿ©ÿ­ÿ«ÿ ÿ©ÿ¨ÿ¹ÿ±ÿ£ÿ¤ÿ ÿÿÿ¢ÿ ÿÁÿ·ÿ®ÿ´ÿ§ÿªÿªÿªÿ­ÿ«ÿ£ÿÿ£ÿ¤ÿ±ÿ§ÿÿÿ£ÿ¤ÿÿ©ÿÿªÿ®ÿ¬ÿµÿ±ÿ¯ÿ³ÿ±ÿ°ÿ®ÿÉÿ¶ÿ³ÿªÿ·ÿºÿ°ÿ°ÿ¶ÿ­ÿ³ÿ¶ÿ§ÿªÿ­ÿ´ÿ¶ÿ¯ÿ¬ÿ¯ÿ©ÿ±ÿÎÿ®ÿÿ¥ÿ®ÿ«ÿªÿ»ÿ®ÿÿ´ÿªÿµÿªÿÿ©ÿ¸ÿ²ÿ¯ÿ§ÿ¸ÿ·ÿ®ÿ¬ÿ·ÿ·ÿ ÿ©ÿ«ÿ¥ÿ£ÿÿ¬ÿ±ÿ§ÿ¦ÿ¢ÿÿÿµÿ¯ÿ¨ÿ«ÿ®ÿ±ÿ²ÿ¡ÿ¬ÿ´ÿ«ÿ¨ÿ±ÿ§ÿÿ£ÿ ÿ²ÿ¡ÿ¢ÿ©ÿ­ÿ«ÿ¥ÿÿ ÿ´ÿªÿ ÿ­ÿ±ÿ¸ÿ·ÿ­ÿ¥ÿ¥ÿ§ÿ£ÿ¸ÿ·ÿ·ÿ´ÿ®ÿ§ÿ«ÿ·ÿ´ÿ¸ÿ§ÿ ÿ ÿÿ¤ÿÿÿÿÿÿÿÿÿÿÿÿÿÿÿÿ£ÿ¥ÿÿÿÿÿ¥ÿ®ÿ§ÿÿÿ©ÿ ÿ§ÿªÿ¨ÿ«ÿ¢ÿ°ÿÿ¢ÿ£ÿÿÿÿÿÿ¦ÿ£ÿ¥ÿ«ÿ­ÿ±ÿ­ÿ¤ÿ§ÿ¬ÿ³ÿªÿ«ÿÿÿ©ÿ§ÿÿÿÿÿ¯ÿ¢ÿ©ÿ®ÿ«ÿ¦ÿ¤ÿ§ÿªÿÿ¦ÿÿÿÿ©ÿ²ÿ¤ÿ§ÿÁÿ¬ÿ¥ÿ¥ÿ¤ÿ¤ÿ¬ÿ±ÿ¬ÿ§ÿ¯ÿ£ÿ§ÿ®ÿºÿ­ÿÿ¢ÿªÿ¡ÿ¨ÿ­ÿ¾ÿ¸ÿµÿ¹ÿ­ÿ©ÿ²ÿ±ÿ«ÿµÿ¬ÿ©ÿ²ÿ½ÿ²ÿ¤ÿ©ÿ´ÿ³ÿ¨ÿ¯ÿ®ÿ¸ÿ¯ÿ§ÿªÿ¹ÿ¼ÿ¯ÿºÿ¾ÿ³ÿ·ÿ°ÿ°ÿ«ÿ¤ÿ¯ÿ¹ÿ¯ÿ¶ÿ ÿ®ÿ«ÿ´ÿ¨ÿ«ÿ³ÿ¬ÿ¦ÿ¯ÿ§ÿ²ÿ¼ÿºÿ¨ÿ¬ÿ¯ÿ´ÿºÿ³ÿ¤ÿ§ÿ¤ÿ§ÿ§ÿªÿ³ÿ¸ÿµÿ§ÿ ÿ®ÿ°ÿ¦ÿ¹ÿ¦ÿ®ÿ¹ÿ²ÿ¬ÿ¬ÿªÿ¦ÿ¢ÿ°ÿÿ­ÿ¸ÿÿÿ¬ÿ®ÿ¥ÿªÿ¶ÿ¨ÿÿ«ÿ¯ÿ¾ÿ°ÿ¯ÿ®ÿ¨ÿ¥ÿ§ÿ¸ÿ±ÿ©ÿªÿÿ¾ÿ¸ÿ¨ÿ³ÿ¶ÿ«ÿ¯ÿ®ÿ­ÿ¹ÿ£ÿ²ÿ´ÿ©ÿ®ÿ«ÿ¦ÿ©ÿ¥ÿ£ÿªÿ¨ÿÿ£ÿ¨ÿ³ÿ¼ÿ»ÿªÿÿ¢ÿ£ÿ£ÿºÿÿ ÿ®ÿ²ÿ´ÿµÿ®ÿ£ÿ©ÿ·ÿ¯ÿ¹ÿ²ÿ¶ÿ¹ÿ·ÿ¯ÿ·ÿ·ÿ«ÿ²ÿÃÿ¸ÿ¬ÿ¡ÿ¡ÿ®ÿ¬ÿªÿ¢ÿ«ÿ¯ÿ­ÿ¯ÿ©ÿ¤ÿÿµÿ®ÿ³ÿ³ÿ¦ÿ¯ÿ¹ÿ­ÿ«ÿ¶ÿ²ÿ²ÿªÿ±ÿ¦ÿ­ÿ§ÿªÿ§ÿ©ÿ²ÿµÿµÿºÿ¹ÿÁÿ«ÿ¬ÿ¼ÿ¤ÿµÿ¸ÿ·ÿ¨ÿ ÿ ÿÿ§ÿ²ÿ®ÿ¥ÿ¨ÿªÿ¡ÿ¡ÿ¡ÿ¦ÿªÿ²ÿ°ÿ¨ÿµÿ®ÿ±ÿºÿ½ÿªÿ±ÿÁÿÇÿºÿ¨ÿ¤ÿ¯ÿ°ÿ¢ÿ¬ÿ§ÿ°ÿ¯ÿµÿ¼ÿ´ÿ¯ÿ¤ÿ¬ÿ²ÿ°ÿ©ÿ¡ÿ®ÿ¯ÿ³ÿ»ÿ¼ÿÂÿ°ÿ¥ÿ³ÿ´ÿ­ÿ²ÿ¬ÿ£ÿ²ÿ¶ÿ­ÿ ÿ´ÿ¬ÿ©ÿ¥ÿ ÿ¦ÿ¤ÿªÿ´ÿ¶ÿ¯ÿ§ÿ³ÿ¯ÿ«ÿ¨ÿµÿ±ÿ¬ÿ«ÿºÿ¦ÿ§ÿ´ÿ³ÿ¶ÿ´ÿ¦ÿ®ÿªÿ­ÿ®ÿªÿ­ÿ©ÿ­ÿµÿ·ÿ²ÿ°ÿ©ÿ£ÿ´ÿ·ÿ­ÿ§ÿÁÿÿ·ÿÄÿ¹ÿ²ÿ©ÿ£ÿ¥ÿ¬ÿ¬ÿ©ÿ©ÿÿ¡ÿ£ÿ±ÿÿªÿ¥ÿ«ÿ£ÿÿ ÿ¢ÿ¡ÿ¡ÿ©ÿ±ÿ¨ÿÿ¨ÿ¯ÿ³ÿ¤ÿ¯ÿÿÿÿÿÿÿ ÿ¡ÿ ÿÿ ÿ§ÿ¬ÿÿ¯ÿ¥ÿ®ÿ«ÿ½ÿ®ÿ±ÿ¸ÿ­ÿ£ÿÿ¥ÿ¹ÿ¸ÿ»ÿ·ÿ¡ÿÿµÿ©ÿÿ²ÿ²ÿ°ÿµÿºÿ­ÿ¡ÿ¡ÿ¨ÿ³ÿ·ÿ§ÿ®ÿ°ÿµÿ£ÿ¬ÿ«ÿ­ÿ¶ÿµÿªÿ¨ÿ¨ÿ ÿÿ®ÿ¹ÿ®ÿ¤ÿ½ÿ¢ÿÿ¥ÿÿÿ¢ÿ¯ÿ®ÿªÿ°ÿ°ÿ©ÿ§ÿ¨ÿ£ÿ¢ÿ¬ÿ¨ÿ£ÿ¯ÿ«ÿ¿ÿÿ¨ÿ¤ÿÁÿÃÿ½ÿ®ÿ£ÿÿ£ÿ¥ÿ©ÿ±ÿ°ÿ®ÿ­ÿ°ÿ°ÿ¡ÿÀÿ°ÿ¯ÿÿ¦ÿ£ÿ¥ÿ£ÿÿÿÿÿÿÿÿÿÿÿÿÿ§ÿÿÿÿ¤ÿÿ¤ÿ¤ÿ§ÿ¨ÿ¢ÿÿÿÿÿ£ÿÿÿÿÿÿªÿ­ÿÿ£ÿ²ÿ§ÿ´ÿªÿÿÿÿÿ§ÿ¤ÿÿ ÿ£ÿ¯ÿÿ¯ÿªÿÿÿÿÿÿÿÿ ÿ©ÿ¨ÿ¥ÿ¡ÿ ÿ§ÿ£ÿÿÿÿÿ¥ÿÿÿ£ÿ©ÿ£ÿÿ«ÿ¦ÿ¦ÿªÿ¦ÿÿÿÿ­ÿ§ÿÿ ÿ¢ÿ¯ÿ£ÿ°ÿÿÿÿªÿÿ¦ÿÿªÿÿ¡ÿ­ÿ¦ÿ¤ÿ ÿ¦ÿªÿ£ÿ¦ÿ¦ÿ¤ÿ·ÿ°ÿ§ÿ¬ÿ²ÿ²ÿ¤ÿÿ°ÿ°ÿ·ÿ³ÿ´ÿ®ÿ®ÿ£ÿ§ÿ­ÿ«ÿ§ÿ§ÿ¦ÿ¤ÿ­ÿ°ÿ±ÿ±ÿ¸ÿ¡ÿ­ÿ©ÿÿÿ°ÿ¯ÿ§ÿ£ÿ¢ÿ±ÿ©ÿªÿ¶ÿ´ÿ¨ÿ¬ÿ°ÿªÿ¯ÿ¸ÿ¸ÿµÿ§ÿ«ÿªÿÿªÿÿÿªÿ¡ÿ©ÿ¸ÿ±ÿ§ÿ¬ÿ§ÿ¨ÿ®ÿ­ÿ¯ÿªÿ§ÿ¬ÿ«ÿ±ÿ·ÿ¶ÿ­ÿ¯ÿ¹ÿ«ÿ´ÿ£ÿ´ÿ£ÿ¥ÿ³ÿ®ÿ«ÿµÿÀÿ§ÿ¦ÿ¤ÿ¤ÿ­ÿÀÿÃÿ²ÿ¡ÿ¡ÿ³ÿ¬ÿ¡ÿÿªÿ©ÿªÿÿ¸ÿ¡ÿ¶ÿÿ§ÿÿ°ÿ¥ÿ©ÿ¯ÿ£ÿ©ÿ®ÿÿ¦ÿ²ÿ¡ÿ¢ÿªÿ­ÿ¶ÿªÿ«ÿ°ÿ¬ÿ¡ÿµÿ®ÿ¨ÿ±ÿ§ÿ¬ÿÿ¥ÿ·ÿ±ÿÿ±ÿ»ÿÿ­ÿ¶ÿ­ÿ¨ÿ¥ÿ®ÿ³ÿµÿ·ÿ²ÿ¯ÿ±ÿ»ÿ·ÿ­ÿ¥ÿ®ÿ¦ÿ®ÿ±ÿ¤ÿ·ÿÿ¼ÿ³ÿ£ÿ¯ÿ¾ÿ­ÿÿ ÿ©ÿ¬ÿ¤ÿ§ÿ±ÿ´ÿ¶ÿ²ÿµÿ¸ÿ©ÿ¤ÿ©ÿ°ÿ®ÿ¥ÿ³ÿ²ÿ«ÿ ÿ¬ÿ³ÿ·ÿµÿ²ÿ¤ÿÿ¢ÿ°ÿ­ÿ­ÿ¢ÿÿªÿ«ÿÿÿ°ÿ®ÿ­ÿ«ÿ­ÿ´ÿ¯ÿ¦ÿ ÿÿÿ¥ÿÿ¯ÿ°ÿ¶ÿÿ£ÿ©ÿ³ÿ¢ÿªÿ°ÿÿ³ÿ¡ÿ©ÿÿ­ÿ¢ÿÿ©ÿ©ÿ¦ÿ¤ÿÿÿ§ÿ¡ÿ¤ÿ ÿÿ§ÿ¨ÿÿÿÿ£ÿ¬ÿÿ¢ÿ¤ÿ¸ÿºÿÿÿ¸ÿÿÿÿÿ­ÿ©ÿÿÿÿ¯ÿÿÿ¬ÿªÿ²ÿ¢ÿÿ«ÿµÿ³ÿ¢ÿ¢ÿ¸ÿ«ÿ§ÿªÿ¨ÿµÿªÿÿÿ¦ÿ¦ÿ¡ÿÿ¡ÿÿ­ÿ©ÿ´ÿ«ÿ©ÿ¡ÿ§ÿ©ÿÿ«ÿ¥ÿ¯ÿÿÿ¡ÿÿ¤ÿ¯ÿ¤ÿÿ­ÿ¯ÿ¦ÿ´ÿ¸ÿ­ÿ¯ÿ¸ÿ­ÿ³ÿ´ÿ®ÿ£ÿ¡ÿ ÿ¬ÿÿÿ³ÿ»ÿ¢ÿ£ÿÿÿÿµÿ§ÿ²ÿ³ÿªÿÿ¤ÿ¢ÿ¹ÿºÿÿ ÿ¶ÿ¯ÿ­ÿ·ÿ²ÿ®ÿ®ÿ£ÿÿÿÿÿ¦ÿ§ÿ¢ÿ¬ÿ±ÿ®ÿÿÿ¨ÿ ÿªÿ ÿ©ÿ­ÿÿ¡ÿ¢ÿ¥ÿ°ÿ´ÿ²ÿ§ÿÿÿ£ÿ¨ÿ°ÿÿÿÿ©ÿ¤ÿÿÿÿ¢ÿ¨ÿ¤ÿ©ÿ¥ÿ¥ÿ¬ÿÿÿÿ¯ÿ¥ÿ­ÿªÿ¥ÿÿÿ©ÿÿ¯ÿ ÿ§ÿÿÿÿ©ÿ¦ÿÿ©ÿÿÿÿÿ¨ÿªÿ¦ÿ¥ÿ©ÿÿÿ¨ÿ­ÿ¥ÿÿ¥ÿ¨ÿ©ÿ¨ÿ­ÿµÿ ÿ®ÿ£ÿÿ©ÿªÿ ÿ®ÿ£ÿÃÿ²ÿ§ÿ©ÿ£ÿÿ·ÿºÿ«ÿ«ÿ¶ÿÿ ÿ¹ÿ¥ÿ ÿ¾ÿ ÿ²ÿ¶ÿ§ÿ«ÿ°ÿ¯ÿ³ÿ ÿ¢ÿªÿ¥ÿ¨ÿ®ÿ§ÿÿ§ÿ¬ÿ­ÿ­ÿ«ÿ°ÿ§ÿ³ÿ±ÿªÿ°ÿ±ÿ¡ÿ¯ÿ§ÿÿÿ¢ÿ®ÿÿ°ÿ£ÿ£ÿÿÿ¦ÿ®ÿ³ÿÿ©ÿªÿ¢ÿ¦ÿ¢ÿÿ­ÿ¥ÿÿÿÿÿ¤ÿ­ÿ¦ÿ£ÿ°ÿ´ÿ­ÿ£ÿ¢ÿ«ÿªÿ¦ÿ¨ÿ¢ÿÿÿÿ¡ÿ©ÿ¤ÿÿÿ³ÿ¦ÿ¥ÿÿ¦ÿ¨ÿ©ÿÿ©ÿ²ÿ¢ÿ©ÿ£ÿ¢ÿ­ÿ¦ÿ¨ÿªÿ§ÿ£ÿ¨ÿ¥ÿ©ÿ§ÿ«ÿ¥ÿ£ÿ±ÿ¬ÿ­ÿ²ÿ§ÿÿÿ­ÿ ÿÿ©ÿ£ÿ¢ÿ¥ÿ®ÿ£ÿÿÿÿ¯ÿªÿ¡ÿÿÿÿÿ£ÿÿÿ¬ÿ²ÿÿÿÿ®ÿÿ¥ÿ ÿ³ÿÿ©ÿ¤ÿ®ÿµÿ¦ÿ£ÿ©ÿÿ ÿÿ¤ÿ¼ÿ¢ÿ£ÿ·ÿ±ÿ£ÿÿÿÿ¡ÿ®ÿ¢ÿ«ÿ¨ÿ¨ÿ´ÿ§ÿ¢ÿÿÿ²ÿ«ÿ¥ÿ±ÿ±ÿ³ÿ®ÿÿ©ÿ¥ÿ´ÿ¨ÿ¹ÿ¸ÿÿÿÿÁÿÿ¹ÿ±ÿ¥ÿ§ÿ§ÿ¥ÿÿÿ ÿÿ¦ÿ¬ÿ¨ÿ©ÿ®ÿ£ÿ ÿ¦ÿ¨ÿ¥ÿÿÿ§ÿ ÿ¨ÿ¬ÿ¤ÿ§ÿ¡ÿ¬ÿ¯ÿ©ÿ¨ÿ±ÿ¬ÿÿ£ÿ ÿÿ¦ÿÿÿ¢ÿ´ÿÿ°ÿ£ÿ¯ÿ¢ÿ«ÿ¢ÿ¡ÿ¢ÿ¨ÿÿ¢ÿ¢ÿ©ÿ¥ÿ£ÿÿ¡ÿÿ¢ÿ¢ÿ©ÿ°ÿªÿÿÿÿ¢ÿ©ÿ¦ÿ¨ÿ°ÿ²ÿ²ÿ¡ÿ¢ÿ£ÿ¨ÿ¡ÿÿ¯ÿªÿÿ²ÿ©ÿ©ÿ¨ÿ¨ÿ§ÿÿ¢ÿ«ÿ ÿÿ±ÿ®ÿ¢ÿ¬ÿ­ÿªÿ¡ÿ¤ÿÿ°ÿÿ«ÿ²ÿ«ÿ¬ÿ²ÿªÿ³ÿ®ÿ¤ÿ¦ÿ¬ÿ¬ÿ¢ÿ£ÿ¦ÿÿ ÿ¤ÿ¦ÿ³ÿ«ÿ¦ÿ¯ÿ¦ÿÿ¬ÿ´ÿ¨ÿ­ÿ¤ÿ©ÿ¤ÿ¨ÿ¹ÿ¤ÿ¦ÿÿ ÿÿ¯ÿ´ÿ¤ÿ¨ÿ©ÿÿµÿ°ÿ¬ÿ§ÿ¥ÿ´ÿÿ¨ÿ³ÿ©ÿ¬ÿ§ÿÿ©ÿ©ÿÿÿ¢ÿ³ÿÿÿ¨ÿ®ÿ­ÿ¢ÿ¢ÿÿ¨ÿ¬ÿ¨ÿ¯ÿ¶ÿÿ²ÿ¨ÿÿ±ÿ°ÿÿÿÿ«ÿ»ÿ¡ÿ¡ÿ£ÿ£ÿªÿµÿÿÿ°ÿªÿ¡ÿ¤ÿ²ÿ±ÿÿÿÿ­ÿ±ÿ®ÿ°ÿ²ÿ§ÿ ÿ ÿ ÿÿÿ±ÿ´ÿ£ÿÿ¡ÿ ÿ©ÿÿÿ¥ÿÿªÿ¦ÿ¨ÿ¡ÿ¨ÿ¡ÿ±ÿÿÿÿ¤ÿ¡ÿ¡ÿÿ¥ÿ¿ÿ°ÿ®ÿ ÿÿ¬ÿ²ÿ©ÿ¤ÿ¦ÿ¨ÿ¤ÿÿ«ÿ±ÿ©ÿ©ÿ¢ÿ ÿÿ¤ÿ¨ÿ¢ÿÿ ÿ´ÿ¤ÿ¦ÿªÿ«ÿ¯ÿÿ§ÿÿ¦ÿ ÿ¯ÿ°ÿ´ÿ®ÿ±ÿ©ÿÿÿÿÿ¥ÿ«ÿ©ÿ¦ÿ¦ÿ¨ÿ¥ÿ¢ÿ§ÿ«ÿ¯ÿµÿ±ÿ¤ÿ¦ÿºÿ¼ÿ¢ÿ¢ÿ§ÿÿÿÿ¡ÿªÿ¢ÿÿ·ÿ ÿ£ÿ¯ÿÿ¡ÿÿ¯ÿ¡ÿÿ­ÿ§ÿ¦ÿÿÿªÿ±ÿ©ÿ§ÿ ÿ©ÿ°ÿ£ÿ¥ÿªÿ¨ÿ­ÿ­ÿ«ÿ¬ÿ®ÿµÿ©ÿ¦ÿ¬ÿ¦ÿ¤ÿ³ÿ©ÿ±ÿ¤ÿ§ÿ ÿ¡ÿ¤ÿ±ÿ±ÿ¤ÿªÿ¡ÿ©ÿ­ÿªÿªÿÿ©ÿ¶ÿ¶ÿ«ÿ«ÿ¯ÿ®ÿªÿ¦ÿ¢ÿÿ¦ÿ¨ÿ¬ÿÿÿ£ÿ¥ÿ«ÿ©ÿªÿÿ¸ÿ«ÿÿ§ÿ¨ÿÿ®ÿ¨ÿµÿ¹ÿ¤ÿÿ­ÿ«ÿ­ÿ¢ÿ§ÿ«ÿ±ÿ¦ÿÿ©ÿ«ÿ¢ÿ¤ÿªÿ§ÿ¨ÿ²ÿ§ÿ£ÿ«ÿÿ£ÿ¦ÿ¬ÿÿÿ³ÿ©ÿ±ÿ½ÿµÿ¥ÿ«ÿ­ÿ¨ÿÿÿÿ£ÿ¨ÿ¡ÿ¢ÿ§ÿ¥ÿ©ÿ­ÿ©ÿªÿ¯ÿ±ÿ³ÿªÿ§ÿ£ÿ¦ÿ¯ÿ²ÿ½ÿºÿ³ÿªÿ¶ÿÿ³ÿªÿ¥ÿ½ÿÿ²ÿ­ÿ§ÿ¯ÿµÿ­ÿ¬ÿ±ÿ¥ÿ¡ÿÿÿ±ÿ¨ÿ¨ÿ¤ÿ¥ÿ³ÿ¶ÿ«ÿÿ­ÿ³ÿ¿ÿ¦ÿ­ÿ°ÿ¯ÿÿ§ÿ¹ÿ²ÿÿ ÿ¦ÿ±ÿ·ÿ©ÿ£ÿ¢ÿ¥ÿ¯ÿ±ÿ«ÿÿ¤ÿ³ÿ³ÿ£ÿ¢ÿÿÿ±ÿ°ÿ°ÿ¸ÿ¬ÿ¦ÿ¦ÿ¶ÿ¡ÿ¬ÿ¨ÿ«ÿ®ÿ¯ÿ²ÿ¤ÿÿ§ÿªÿªÿ®ÿ¯ÿ¥ÿÿÿÿ«ÿ¬ÿ¬ÿÿÿÿ¦ÿ§ÿ²ÿ¯ÿÿÿ©ÿºÿ³ÿ ÿ¥ÿ«ÿ¨ÿ¨ÿ£ÿ¢ÿ¬ÿ³ÿ±ÿ©ÿ¨ÿµÿ¨ÿ§ÿ¦ÿ«ÿ¡ÿ§ÿÿ¸ÿ¦ÿ´ÿªÿªÿÿÿÿ¦ÿ¥ÿ¨ÿ£ÿÿÿÿ§ÿ°ÿµÿ£ÿ·ÿµÿÿÿ³ÿÿcÿ*ÿ'ÿÿ?ÿtÿÿÿÿÿ£ÿ§ÿÿÿ©ÿ¥ÿ¦ÿ«ÿÿÿÿÿªÿ£ÿ ÿ§ÿ§ÿÿÿ¢ÿ¬ÿ®ÿ¦ÿ¦ÿ¶ÿ²ÿÿÿ~ÿÿÿÿ ÿÿÿÿÿ¥ÿÿÿ£ÿÿÿÿÿÿ£ÿÿÿÿÿÿ¥ÿ¡ÿÿÿÿÿ£ÿ ÿÿ¨ÿ¢ÿÿÿ¦ÿÿÿÿÿÿÿÿÿ¡ÿ¨ÿÿÿ§ÿ¥ÿÿÿ¡ÿ©ÿ£ÿ¥ÿÿÿ®ÿ§ÿÿÿÿ§ÿ²ÿ¤ÿ ÿÿÿÿ£ÿÿÿ¤ÿ¢ÿ ÿÿÿ´ÿ­ÿ²ÿÿ©ÿÿ·ÿ°ÿ³ÿ«ÿ¥ÿ¢ÿªÿ®ÿ¥ÿ¥ÿ©ÿ¡ÿÿÿ­ÿ¥ÿ¦ÿµÿ®ÿ¾ÿ´ÿ¥ÿÿÿ«ÿ®ÿ©ÿ§ÿ«ÿ®ÿ£ÿÿ«ÿ·ÿ´ÿÿ¨ÿ­ÿ¤ÿÿ¨ÿ ÿ£ÿ¥ÿ¥ÿ®ÿ«ÿ«ÿ¦ÿ¢ÿ«ÿ¶ÿ¶ÿ¤ÿ ÿÿ¦ÿ¸ÿ´ÿ¥ÿ³ÿºÿ¨ÿ¶ÿ¦ÿÿÿ³ÿ¿ÿ·ÿ§ÿ¦ÿ§ÿ­ÿÿ±ÿÿ£ÿ¤ÿ ÿÿÿ¬ÿ§ÿªÿ©ÿ¦ÿ§ÿ°ÿ°ÿ§ÿ«ÿ£ÿ·ÿ¦ÿ¤ÿ©ÿÿ ÿ°ÿ­ÿªÿÿ§ÿ¯ÿ®ÿ®ÿ¥ÿ¢ÿ©ÿÿ¤ÿ³ÿÿ¤ÿ«ÿ¤ÿÿ¬ÿ¨ÿ«ÿ¢ÿÿ¢ÿ±ÿ²ÿ±ÿµÿ ÿ¨ÿÿ´ÿ¼ÿ¶ÿ©ÿ¡ÿ©ÿ ÿ¦ÿ¥ÿ«ÿ©ÿ§ÿ¬ÿ®ÿ²ÿ¤ÿ­ÿ²ÿÿ¤ÿ£ÿ¬ÿ²ÿ«ÿ¯ÿ¦ÿ¦ÿ³ÿ¶ÿ­ÿ©ÿ¬ÿ¬ÿ´ÿÿ¦ÿÿ¦ÿ¾ÿ¦ÿ±ÿÿÿ±ÿ¨ÿ ÿ©ÿ¬ÿ¥ÿ¦ÿ¯ÿ§ÿ­ÿÿÿ¤ÿ­ÿ²ÿ¬ÿ¦ÿ°ÿ§ÿÿ²ÿ§ÿ¤ÿ¢ÿ¢ÿ½ÿ ÿ­ÿ¨ÿ©ÿÿÿ¡ÿ¨ÿ¶ÿ¸ÿ±ÿ®ÿÿ¢ÿÿÿ©ÿªÿÿ£ÿÿ¥ÿ¹ÿºÿ¥ÿÿÿ¨ÿ³ÿ¢ÿµÿ¨ÿÿ¡ÿ©ÿÿ©ÿ¬ÿ²ÿ·ÿ¯ÿ¬ÿ´ÿ¯ÿ¦ÿªÿÿ®ÿ°ÿ·ÿ³ÿ¥ÿ¨ÿ³ÿ·ÿ³ÿ«ÿ¥ÿªÿ¥ÿ²ÿ¥ÿÿ¦ÿ¨ÿ¨ÿ«ÿ­ÿ¥ÿ§ÿ®ÿ«ÿ¨ÿ£ÿ«ÿÿÿ¨ÿ¥ÿ²ÿ¦ÿ ÿ£ÿÿÿ£ÿ¬ÿ ÿ½ÿ¼ÿÿ¢ÿªÿ«ÿ­ÿ¯ÿ¯ÿ¯ÿ¯ÿ²ÿ¬ÿ¨ÿ­ÿ§ÿ«ÿÿ·ÿªÿ§ÿ©ÿ¦ÿ§ÿ±ÿ³ÿ«ÿ½ÿªÿ¨ÿ©ÿ©ÿ¯ÿªÿ®ÿ«ÿ¥ÿªÿ­ÿ¤ÿ¦ÿ£ÿ¯ÿ¦ÿ²ÿÿÿ¬ÿ¶ÿ±ÿ¢ÿÿÿ²ÿ£ÿ¢ÿ¦ÿ ÿ¡ÿ¯ÿ©ÿ ÿÿªÿ¶ÿ­ÿ£ÿ­ÿ«ÿªÿ¡ÿ°ÿºÿ®ÿ¥ÿ¨ÿ¤ÿ¤ÿµÿ¸ÿ»ÿÿ°ÿ¿ÿ³ÿ§ÿ¤ÿ©ÿ°ÿ¬ÿ©ÿ±ÿ«ÿ£ÿ¼ÿ ÿ©ÿ¯ÿ¥ÿ¦ÿ£ÿÿ£ÿ©ÿ«ÿÀÿªÿ¥ÿ§ÿ¡ÿ¡ÿÿ¡ÿ¦ÿ¤ÿ¦ÿªÿ§ÿªÿ¬ÿ¬ÿ£ÿÿ°ÿ°ÿ ÿÿ¥ÿÿ ÿ§ÿ£ÿ¢ÿ¬ÿ°ÿ«ÿ¥ÿ¦ÿ­ÿºÿ±ÿ¡ÿÿÿ¦ÿ«ÿ£ÿ¡ÿ¤ÿ¨ÿ°ÿ®ÿÿ ÿ®ÿ¡ÿ´ÿÿ¢ÿ®ÿªÿ«ÿ«ÿµÿ­ÿ°ÿ¢ÿ¥ÿªÿ§ÿ¤ÿ¨ÿ¬ÿ±ÿ­ÿµÿ§ÿ«ÿÿ¦ÿ¢ÿÿ¢ÿ¨ÿ¤ÿ¢ÿ¨ÿ¹ÿ¯ÿ¬ÿ§ÿ¦ÿ¡ÿ¤ÿ©ÿÿ·ÿ¶ÿ¤ÿ¾ÿ¦ÿÿ¨ÿªÿ§ÿ­ÿ©ÿÿ§ÿ£ÿ±ÿ¦ÿ§ÿ®ÿ«ÿ¡ÿ©ÿ·ÿÿÿªÿ®ÿ°ÿªÿ§ÿ®ÿ®ÿ¥ÿ³ÿ­ÿµÿ«ÿ­ÿ³ÿ»ÿ¶ÿ§ÿ¤ÿ¦ÿ ÿºÿ·ÿºÿ¨ÿ¤ÿ´ÿ»ÿ°ÿ·ÿ°ÿ»ÿ¿ÿ¬ÿ¡ÿ¥ÿ©ÿ©ÿªÿ©ÿ©ÿ®ÿ´ÿµÿ²ÿ¶ÿ¸ÿ°ÿ¦ÿ¤ÿªÿ¡ÿ­ÿ®ÿ¥ÿ«ÿ¸ÿ´ÿ©ÿ±ÿªÿ¯ÿ²ÿ¨ÿªÿ©ÿ©ÿ¨ÿ¦ÿ­ÿ©ÿ¹ÿ¸ÿ¯ÿªÿ²ÿºÿ±ÿ¥ÿ¤ÿ´ÿ¨ÿ¶ÿÁÿ¹ÿ§ÿÿÿÿ¯ÿ±ÿ´ÿ²ÿ¢ÿ¢ÿªÿ¬ÿ»ÿ°ÿ ÿ©ÿ¬ÿ®ÿ´ÿ³ÿ©ÿ©ÿ¦ÿÿÿ¦ÿ«ÿ»ÿ¶ÿ¬ÿ»ÿ¶ÿÂÿ¾ÿ©ÿ­ÿ®ÿªÿ®ÿÿÿÿÿÿÿÿÿÿÿÿÿÿÿÿ©ÿÿ¤ÿÿÿ¡ÿ¦ÿ£ÿÿÿÿ¤ÿ£ÿ¤ÿ¡ÿÿ ÿ¢ÿÿÿÿ§ÿ²ÿ°ÿ§ÿÿÿ¥ÿ°ÿ¥ÿ­ÿ®ÿªÿªÿ«ÿ£ÿªÿ©ÿµÿ°ÿ®ÿ¤ÿ ÿ¡ÿ¤ÿ®ÿ¦ÿ²ÿ¶ÿÿÿ­ÿ«ÿÿÿ©ÿÿÿ®ÿ¬ÿÿÿ¥ÿ¦ÿ¨ÿ©ÿ¯ÿ²ÿ®ÿ«ÿ²ÿ¨ÿ¦ÿ­ÿ¬ÿ­ÿ¯ÿ¢ÿªÿ©ÿ´ÿ·ÿ¿ÿÀÿ¬ÿ£ÿ¦ÿÿ©ÿ±ÿ¯ÿ¸ÿºÿ³ÿ±ÿ°ÿ­ÿ¯ÿ±ÿÿ§ÿ±ÿ·ÿ·ÿµÿ·ÿ©ÿÿ¨ÿ·ÿºÿ°ÿ«ÿ¤ÿ§ÿ²ÿ«ÿ³ÿ´ÿ¶ÿ¹ÿ°ÿ¥ÿ­ÿ­ÿ¤ÿ©ÿÿªÿ£ÿ§ÿªÿ´ÿ²ÿ­ÿ©ÿ¨ÿ­ÿ­ÿ¥ÿ¶ÿµÿ¾ÿ¨ÿ¨ÿ©ÿ¤ÿªÿ±ÿ§ÿ­ÿ¯ÿ²ÿ©ÿ´ÿ«ÿ¨ÿ¬ÿ¨ÿ¨ÿºÿªÿ¢ÿ·ÿ­ÿ­ÿ¹ÿ±ÿ®ÿ·ÿ±ÿÿ¤ÿ¼ÿ¡ÿ­ÿ ÿ£ÿ§ÿ«ÿªÿ§ÿªÿ¶ÿ¨ÿÿ¯ÿ³ÿ³ÿ±ÿ®ÿ²ÿ«ÿÿÿ¦ÿ¯ÿ¿ÿªÿ§ÿ¨ÿ²ÿ®ÿ¦ÿªÿ­ÿ¦ÿ«ÿ³ÿ®ÿÿ©ÿ³ÿ§ÿ¯ÿ²ÿªÿ°ÿ¢ÿ±ÿ¥ÿÿÿ®ÿ¢ÿ«ÿºÿ¯ÿÿ©ÿ¼ÿ«ÿ¡ÿ¼ÿµÿ°ÿ³ÿ´ÿ®ÿ£ÿÿ ÿ¢ÿÀÿ³ÿÿÿ®ÿ²ÿ¨ÿµÿ¶ÿ¨ÿ¡ÿ§ÿªÿ«ÿ¤ÿ ÿÿ«ÿ¬ÿ²ÿ©ÿ£ÿ«ÿ­ÿ«ÿ±ÿ§ÿÿ½ÿÿ±ÿ°ÿµÿ·ÿ±ÿ«ÿ°ÿºÿ¶ÿµÿ¸ÿ¹ÿ®ÿ¨ÿ¯ÿµÿ±ÿ±ÿºÿ¼ÿ¸ÿ¾ÿ¼ÿ½ÿ²ÿ¯ÿ°ÿ©ÿÿ ÿ¦ÿ©ÿ§ÿÿÿ¨ÿ¼ÿ®ÿ¦ÿµÿ¢ÿ§ÿ¥ÿ ÿ«ÿºÿ½ÿµÿ²ÿ¿ÿ¤ÿ©ÿÿ±ÿ¯ÿµÿ©ÿ»ÿÂÿ®ÿ ÿ«ÿ·ÿ«ÿ®ÿ¦ÿ¸ÿªÿ®ÿ²ÿ«ÿ¬ÿ§ÿ®ÿ¸ÿ·ÿ®ÿÿ¤ÿªÿ»ÿ£ÿ¦ÿ¸ÿ»ÿ¯ÿ°ÿ·ÿ²ÿ¯ÿ­ÿ¦ÿ¸ÿ¹ÿ®ÿÿ¨ÿ¼ÿ¯ÿ¬ÿ©ÿ«ÿ ÿ¥ÿ´ÿ·ÿ±ÿ¬ÿ«ÿ¡ÿÿ®ÿ¤ÿÁÿ®ÿ·ÿ¯ÿ¨ÿ¯ÿ±ÿ²ÿºÿµÿ©ÿªÿ«ÿ±ÿªÿ·ÿ¤ÿ©ÿ¥ÿ¬ÿ²ÿªÿ¦ÿ²ÿ²ÿ¦ÿ¡ÿ©ÿ´ÿ¿ÿ ÿ¤ÿµÿ«ÿ¦ÿ¬ÿ»ÿ°ÿ¥ÿ¬ÿ«ÿ¦ÿÿÿ¶ÿ°ÿÿ«ÿªÿ³ÿ£ÿÿ ÿÿÿ¤ÿ¢ÿÿÿÿ©ÿÿ}ÿÿÿÿÿ¨ÿÿÿÿ£ÿ¥ÿÿÿ ÿÿ­ÿÿ¯ÿ­ÿ°ÿ¨ÿ±ÿ¶ÿ´ÿ±ÿ£ÿ¦ÿ°ÿ©ÿ®ÿ¢ÿªÿ°ÿ¬ÿ¦ÿ©ÿªÿ¬ÿ«ÿ«ÿ£ÿ¢ÿ´ÿ³ÿ«ÿ°ÿ¬ÿ®ÿªÿ¢ÿ¨ÿ¸ÿ¯ÿ®ÿ¤ÿ£ÿ¨ÿ¡ÿ¶ÿ­ÿÿ¡ÿ§ÿªÿ¬ÿÿÿ¨ÿ®ÿ²ÿ§ÿ¬ÿÿ¢ÿªÿ²ÿ¹ÿ®ÿµÿ±ÿ¥ÿ«ÿ®ÿ¬ÿ±ÿ±ÿ¥ÿ£ÿªÿ»ÿ³ÿ¦ÿ¸ÿ©ÿ·ÿ©ÿ¥ÿÿÿÿ¤ÿ§ÿ²ÿªÿ¦ÿ°ÿ¯ÿÿ¬ÿ©ÿ«ÿÿ³ÿ¡ÿ¯ÿ±ÿÿÿ£ÿ¡ÿÿÿÿÿÿ©ÿÿ¡ÿªÿÿ­ÿ¨ÿ©ÿÿÿÿÿÿÿÿ¥ÿÿÿ¥ÿ£ÿÿÿÿ¡ÿÿ¤ÿ£ÿ¦ÿ¥ÿ ÿ£ÿªÿ·ÿ¬ÿÿ¡ÿ£ÿÿ¦ÿªÿÿ£ÿ¦ÿ¤ÿ¦ÿÿÿÿ«ÿÿÿÿÿÿÿ´ÿ¬ÿ¤ÿ«ÿ§ÿ¡ÿÿÿÿÿ ÿÿÿ¤ÿÿ¡ÿ¤ÿÿÿÿ¡ÿÿÿ£ÿ©ÿ¥ÿÿÿÿ¢ÿÿ¬ÿ ÿ¤ÿ­ÿ°ÿÿÿÿÿÿÿÿ¨ÿ«ÿ ÿÿÿ¶ÿ·ÿ ÿ¢ÿ¡ÿ­ÿ¦ÿ§ÿ¶ÿ°ÿªÿ¸ÿ©ÿ¨ÿ¦ÿ­ÿªÿ¨ÿ¨ÿ§ÿ¬ÿ¬ÿ©ÿ¥ÿ¤ÿ¨ÿ³ÿ·ÿ®ÿ­ÿ«ÿ¦ÿ­ÿ·ÿªÿ¬ÿ­ÿ¬ÿªÿ¨ÿ±ÿ¡ÿ±ÿ§ÿ°ÿµÿ®ÿ´ÿ²ÿ¦ÿ¬ÿ¸ÿ¹ÿ¯ÿ£ÿ¿ÿ¾ÿ°ÿ¬ÿ¤ÿÿ«ÿÿ¹ÿ¥ÿ´ÿÿ¥ÿ³ÿ¸ÿ¦ÿªÿ§ÿ®ÿ±ÿ¨ÿ¤ÿªÿ°ÿ°ÿµÿ¸ÿ´ÿ²ÿ«ÿ¬ÿ¯ÿ»ÿ´ÿªÿ±ÿ¨ÿ´ÿ¨ÿªÿ§ÿ°ÿÿ¢ÿ«ÿ©ÿ©ÿ´ÿ¼ÿ¶ÿªÿ¨ÿ¦ÿ£ÿ¸ÿ¸ÿ¯ÿ¬ÿÿÿÿ¸ÿ©ÿÿ³ÿ®ÿ¸ÿªÿÿ£ÿ§ÿ°ÿ°ÿ¡ÿªÿ¯ÿ ÿ£ÿ§ÿ¢ÿ¬ÿ¯ÿ¬ÿ¦ÿ¨ÿ¯ÿªÿ¬ÿ¦ÿ­ÿ¯ÿ°ÿ§ÿ©ÿ·ÿ¤ÿÿ£ÿ¯ÿ£ÿ§ÿ¨ÿ°ÿ¬ÿ¥ÿ¨ÿ´ÿ¹ÿ¬ÿÿ¡ÿ«ÿ¨ÿ®ÿ©ÿ©ÿ§ÿ¯ÿ©ÿ°ÿ¬ÿÿ¢ÿªÿ¤ÿ¤ÿ ÿµÿÿ¤ÿÿ£ÿ«ÿ«ÿ§ÿ´ÿµÿªÿ­ÿºÿ³ÿÿ¢ÿ§ÿ­ÿªÿ¨ÿ¡ÿ¬ÿ¤ÿ¢ÿ­ÿ®ÿ³ÿ·ÿ¯ÿ£ÿÿ½ÿ²ÿ®ÿ¦ÿÿÿ¢ÿ¨ÿ«ÿ¨ÿ¥ÿ¤ÿ¢ÿ²ÿ¬ÿÿªÿ©ÿ¡ÿ¬ÿ¨ÿ¤ÿÿ¨ÿ¶ÿ¦ÿ ÿÿ¦ÿ«ÿ®ÿ°ÿ®ÿ­ÿ¥ÿ®ÿ­ÿ£ÿ®ÿ¬ÿÿ¥ÿªÿ£ÿ¥ÿ¦ÿ¦ÿªÿ§ÿ¤ÿÿÿ§ÿ¨ÿÿÿÿ¤ÿ³ÿ­ÿ­ÿ»ÿÿµÿ¸ÿÿ¨ÿÿÿ ÿ©ÿ¨ÿ§ÿ§ÿ¬ÿ¦ÿ¤ÿÿÿ¢ÿ¤ÿ§ÿ¬ÿ«ÿ¤ÿ¥ÿ¤ÿÿÿ¡ÿ¦ÿªÿ¨ÿ¨ÿ­ÿ¬ÿ§ÿªÿ°ÿ°ÿ¡ÿÿ¾ÿ¤ÿ¦ÿ·ÿÿ®ÿ°ÿ¨ÿ§ÿªÿÿ¡ÿ±ÿ°ÿÿ©ÿ©ÿÿ¢ÿ´ÿªÿ¡ÿ®ÿ³ÿ­ÿ¯ÿ¬ÿÿ¤ÿ©ÿ«ÿ¸ÿ²ÿ«ÿ£ÿ ÿ¨ÿ©ÿ£ÿ¤ÿÿ¹ÿ²ÿÿÿÿ®ÿÿÿ¡ÿ¨ÿ®ÿ®ÿ±ÿ­ÿ±ÿ¦ÿÿ¨ÿÿÿ­ÿ¯ÿ«ÿ­ÿ¦ÿÿÿ ÿÿÿ¬ÿ¤ÿÿÿ¤ÿ­ÿÿ ÿ¡ÿÿ©ÿÿÿ­ÿ¨ÿÿ£ÿÿ¨ÿ¬ÿÿ¬ÿ ÿÿ£ÿªÿ±ÿ¢ÿÿ¦ÿ¨ÿ¡ÿÿÿÿ¢ÿ¦ÿÿÿÿ¤ÿ´ÿµÿ®ÿ©ÿ¦ÿ¥ÿ¨ÿÿ ÿ«ÿ®ÿ¬ÿÿÿÿ´ÿ¨ÿ¯ÿÿªÿ¯ÿ¯ÿ¯ÿ®ÿ­ÿÿ¦ÿ¨ÿ¨ÿ§ÿ¯ÿ¬ÿ¥ÿ ÿ§ÿÿÿ¡ÿ¦ÿ«ÿ¯ÿ¼ÿ²ÿ®ÿ©ÿÿ§ÿ¦ÿ¬ÿ´ÿÿ ÿ«ÿ¢ÿÿ¥ÿÿ¶ÿÿ°ÿµÿ¨ÿÂÿ¥ÿ¯ÿªÿ«ÿ¦ÿ¶ÿÿ«ÿ§ÿ²ÿ¢ÿ¦ÿ®ÿ°ÿ§ÿ¨ÿÿ§ÿ§ÿ¨ÿ­ÿÿÿ¥ÿªÿ£ÿ¦ÿ¬ÿ³ÿªÿ¬ÿ¡ÿÿ¢ÿ£ÿÿ±ÿ«ÿ¦ÿÿÿÿÿ³ÿ¡ÿ­ÿ­ÿÿ¤ÿªÿ¬ÿÿ±ÿ¤ÿ£ÿÿ§ÿ¡ÿ±ÿÿÿÿ¥ÿÿ£ÿ­ÿªÿ±ÿ­ÿ¤ÿ¨ÿ¬ÿ¦ÿ¥ÿ«ÿ¦ÿ¡ÿÿ¡ÿ´ÿ«ÿ¡ÿ¢ÿÿÿ¡ÿ¨ÿ ÿ«ÿÿ¢ÿ­ÿÿ¬ÿ¦ÿ³ÿ§ÿ¡ÿÿ­ÿ¥ÿÿ«ÿ½ÿ¯ÿ¥ÿ¦ÿ¡ÿ²ÿ§ÿ­ÿ«ÿ©ÿ¸ÿªÿÿ¯ÿ ÿÿÿ¢ÿ§ÿ£ÿ¨ÿ®ÿ«ÿ¦ÿ­ÿÿÿ¢ÿ±ÿ·ÿ¬ÿ ÿ¢ÿ ÿÿ¤ÿ£ÿÿ¤ÿ¤ÿ©ÿ¤ÿÿµÿªÿ·ÿ¹ÿ«ÿªÿ³ÿ´ÿÿ¬ÿ¬ÿªÿ±ÿµÿ®ÿ­ÿ­ÿ¬ÿ«ÿ³ÿ·ÿ°ÿ¯ÿ¨ÿ¡ÿÿÿÿ¡ÿÿ«ÿ­ÿ¥ÿ°ÿÿÿ«ÿ±ÿ´ÿ¨ÿ¢ÿªÿ¬ÿ®ÿ ÿ¥ÿ¦ÿ®ÿÿ¶ÿ¼ÿ«ÿ«ÿ­ÿ£ÿ¦ÿÿ¤ÿ¤ÿ°ÿÿ¡ÿ©ÿ´ÿ°ÿ¯ÿÿ¦ÿ·ÿ¦ÿÿ¥ÿ§ÿ®ÿ´ÿ²ÿ¨ÿ£ÿ¨ÿ«ÿ®ÿ¶ÿ¸ÿ©ÿÿÿÿ«ÿ«ÿ¬ÿ¦ÿÿÿÿÿ¢ÿ¥ÿ©ÿ·ÿÿ´ÿÿÄÿÿ¬ÿ¦ÿ­ÿÿ±ÿ¢ÿ±ÿ¤ÿ¢ÿ«ÿ¢ÿÿ¦ÿÿ ÿÿ¬ÿªÿ«ÿ°ÿ¥ÿÿÿÿ ÿ´ÿ³ÿ¦ÿ¤ÿ²ÿ³ÿ¡ÿ§ÿ±ÿ­ÿ¨ÿ°ÿ©ÿ¯ÿ¬ÿªÿ¢ÿ®ÿ²ÿ¥ÿ¬ÿ¨ÿ£ÿÿªÿ¨ÿ°ÿ¬ÿ¢ÿ¬ÿ¯ÿ¡ÿ©ÿÿ ÿ²ÿÿ«ÿ¯ÿ¥ÿ¤ÿ¨ÿ§ÿ£ÿÿ¦ÿ¬ÿ¦ÿ¦ÿ§ÿ¤ÿ¥ÿÿÿ®ÿ¬ÿ´ÿ¬ÿÿ¦ÿ§ÿÿ¥ÿ§ÿ­ÿ«ÿ¤ÿ¦ÿ§ÿ´ÿµÿªÿµÿ¨ÿ¡ÿÿ§ÿ²ÿ®ÿ¡ÿ´ÿ¬ÿÿ¦ÿ©ÿ«ÿ¡ÿ¨ÿÿ¦ÿ¬ÿ§ÿ¥ÿ«ÿ®ÿ¯ÿ¤ÿÿÿ©ÿ¦ÿ¢ÿ§ÿ±ÿ²ÿ«ÿ¨ÿ°ÿ²ÿ®ÿ«ÿ ÿ¡ÿ¦ÿ§ÿ´ÿ¡ÿ£ÿ°ÿÿ§ÿ²ÿÿ¡ÿ£ÿ³ÿÿ¦ÿ§ÿ½ÿ©ÿÿ£ÿ«ÿ¼ÿ®ÿÿ£ÿªÿ¬ÿ¹ÿ°ÿ¬ÿ³ÿªÿ¥ÿ¬ÿ¢ÿÿ¡ÿ©ÿ©ÿ¤ÿ¤ÿ·ÿ­ÿ¢ÿ£ÿ¥ÿ¶ÿ¯ÿ£ÿ¥ÿ¤ÿªÿ«ÿªÿ¡ÿ¸ÿÿ¢ÿÿÿ£ÿ±ÿ¥ÿ°ÿ¥ÿ°ÿ±ÿ´ÿ¸ÿ§ÿ§ÿ¯ÿ®ÿ©ÿ§ÿ¬ÿ¯ÿ¬ÿÿ¡ÿ±ÿ«ÿ£ÿ§ÿ¨ÿ¥ÿªÿ§ÿ¨ÿÿÿ§ÿÿ¢ÿ¦ÿÿ¥ÿ¥ÿ¥ÿÿ£ÿÿ®ÿ°ÿÿ¦ÿ®ÿ²ÿÿÿ¢ÿ¥ÿÿ§ÿ¤ÿ ÿ¦ÿ£ÿ®ÿ¸ÿ­ÿ¦ÿ¦ÿ¯ÿ²ÿ¤ÿ ÿ¡ÿ§ÿ¯ÿ¨ÿ¯ÿµÿ¡ÿÿ¡ÿ¦ÿÿ¸ÿÿ§ÿ·ÿÿ¹ÿÿ§ÿªÿ¦ÿ¡ÿ«ÿ©ÿ¬ÿ¢ÿ©ÿ¢ÿ¨ÿ¨ÿ²ÿ¥ÿÿ¥ÿ§ÿ¨ÿ¬ÿ°ÿ«ÿ«ÿ±ÿªÿ§ÿªÿ¤ÿ§ÿ¯ÿ­ÿ¦ÿ¬ÿ­ÿ©ÿÿÿªÿ£ÿ­ÿ³ÿ«ÿÿÿÿÿÿÿ©ÿ¨ÿ¨ÿ¬ÿ¨ÿÿ¤ÿ¬ÿ²ÿºÿ¯ÿÿÿÿ¥ÿ¬ÿ²ÿ¦ÿ ÿ°ÿ³ÿ¯ÿ ÿÊÿ«ÿ°ÿ¬ÿ©ÿÿµÿ¥ÿÿªÿ®ÿ¨ÿ§ÿ¥ÿ¦ÿ±ÿªÿ°ÿµÿµÿªÿ¢ÿ¦ÿ§ÿÿ¥ÿ³ÿ¨ÿ§ÿ³ÿ¸ÿ¯ÿ«ÿ¦ÿ©ÿµÿ¼ÿÿ°ÿ³ÿ¬ÿ´ÿ­ÿÁÿÿ­ÿ­ÿ¥ÿ¸ÿ±ÿ¤ÿ®ÿ±ÿ«ÿªÿ§ÿ¬ÿ¯ÿ©ÿ©ÿ­ÿ°ÿ¤ÿ¨ÿ¬ÿ¬ÿ£ÿ­ÿ­ÿµÿ¯ÿ«ÿ°ÿ®ÿªÿÿ¢ÿÿÿ·ÿ©ÿ·ÿÿÿÿ±ÿ©ÿ«ÿ³ÿ¬ÿ¦ÿ ÿªÿ±ÿ ÿ¦ÿ©ÿ¯ÿ­ÿ®ÿ ÿÿ¢ÿ¯ÿ¦ÿ¬ÿÿªÿ¬ÿÿ¯ÿ¬ÿ¨ÿ©ÿ§ÿÿÿ¥ÿÿ¤ÿ±ÿ©ÿ¯ÿ¾ÿ±ÿ¨ÿ¥ÿÿ«ÿ«ÿ¾ÿ³ÿ ÿÿ²ÿ­ÿÿ©ÿÿ®ÿ´ÿªÿ¯ÿªÿ¯ÿ¸ÿ³ÿ²ÿªÿ¨ÿªÿ£ÿ ÿ©ÿ¯ÿ¬ÿªÿ¨ÿ§ÿÿªÿ°ÿ¨ÿÁÿ°ÿµÿÿÿ¨ÿ°ÿ¯ÿµÿ·ÿ©ÿªÿ®ÿªÿ¤ÿÿÿ²ÿ°ÿ±ÿ´ÿ¤ÿ¦ÿ«ÿ¨ÿ«ÿ¥ÿ±ÿ¦ÿªÿ§ÿ·ÿ¤ÿ«ÿÿ¢ÿÿÿÿ¯ÿ¦ÿÿÿ£ÿ¥ÿ§ÿ®ÿ­ÿ­ÿ¨ÿµÿ°ÿ¬ÿ¡ÿÿhÿAÿÿ
ÿ/ÿÿÿ ÿ¤ÿÿ«ÿ¤ÿÿÿÿ¤ÿ¢ÿÿ¡ÿÿ ÿ¦ÿ¥ÿ³ÿ¯ÿÿÿ®ÿÿÿ§ÿ¨ÿÿÿ«ÿ¥ÿÿ¥ÿÿÿÿÿ¢ÿ¬ÿ¢ÿ ÿÿÿ¡ÿÿÿÿ¨ÿÿ¨ÿÿÿ¯ÿ¦ÿ§ÿÿÿÿÿ¤ÿ ÿÿÿÿ£ÿ¡ÿÿ£ÿ©ÿ´ÿ®ÿ¦ÿ¤ÿ¤ÿÿÿ¯ÿ·ÿÿÿ¥ÿÿ¦ÿ¥ÿÿÿ¡ÿ¢ÿ£ÿÿÿÿ¢ÿÿÿÿ ÿÿ´ÿ®ÿ¨ÿÿÿÿÿ¢ÿ¬ÿ¥ÿ ÿ¥ÿÿÿ­ÿ°ÿÿ¥ÿ¯ÿ§ÿ¤ÿªÿ®ÿ¬ÿ®ÿ¡ÿÿ¡ÿ¦ÿ­ÿ¨ÿ¢ÿ§ÿ¡ÿÿªÿ¹ÿ±ÿ¦ÿ³ÿ¯ÿ¯ÿ£ÿ¨ÿ¦ÿ¥ÿ°ÿ­ÿ¦ÿ«ÿ¯ÿ²ÿ¥ÿÿ³ÿ½ÿ¶ÿ¤ÿ­ÿÿ§ÿ ÿ¢ÿ¶ÿ ÿ ÿ¯ÿ³ÿ³ÿªÿ¡ÿÿ¡ÿ­ÿ­ÿ¤ÿ£ÿ¤ÿ«ÿ¸ÿ¦ÿ¤ÿ¢ÿ°ÿ³ÿ¹ÿÿ§ÿ²ÿ®ÿ®ÿ«ÿ¦ÿ§ÿ¤ÿ­ÿ¤ÿ¢ÿ§ÿÿ¨ÿÿ£ÿ¨ÿ¬ÿ­ÿ¥ÿ§ÿ§ÿ£ÿ¡ÿ¢ÿ©ÿªÿ¦ÿ»ÿ¦ÿ ÿ¯ÿ±ÿ´ÿ·ÿ­ÿ¨ÿ¡ÿÿ£ÿ¢ÿÿ¨ÿ¯ÿ®ÿªÿ¨ÿ¢ÿ ÿ¼ÿ«ÿ©ÿÿ²ÿ­ÿ®ÿÿ¤ÿ°ÿ¨ÿ¦ÿ´ÿ°ÿÿ­ÿªÿ¤ÿ­ÿÿ¦ÿÿ®ÿ¸ÿªÿÿ§ÿ­ÿ«ÿ«ÿ®ÿ¯ÿ¤ÿ«ÿÿ¤ÿ¬ÿ¡ÿ¯ÿ·ÿ¯ÿ´ÿ±ÿ®ÿ²ÿ©ÿÿ£ÿ¬ÿ°ÿ¬ÿ¯ÿ®ÿÿ©ÿ¨ÿ®ÿ¯ÿÿ§ÿ®ÿ£ÿ¡ÿ¥ÿÿÿ©ÿ¦ÿ§ÿ°ÿ£ÿ¥ÿÿ¦ÿ¦ÿ¬ÿ£ÿ¨ÿ¦ÿ¥ÿ§ÿÿ§ÿ²ÿ§ÿ¨ÿ«ÿ¤ÿªÿ°ÿ¬ÿ³ÿ±ÿµÿ¼ÿ®ÿÿÿÿ¡ÿ ÿÿ¥ÿ³ÿÿÿ¥ÿµÿ¸ÿºÿ³ÿ¢ÿÿÿ ÿ«ÿ«ÿ«ÿÿÿ ÿ¢ÿ¤ÿ¡ÿªÿ¯ÿ¯ÿµÿ´ÿ°ÿ¥ÿÿÿ©ÿ±ÿ±ÿ²ÿ¯ÿµÿ­ÿ°ÿ¯ÿÿ¡ÿ»ÿ¢ÿ²ÿ«ÿ§ÿ©ÿ©ÿ¥ÿ¤ÿ¢ÿ¢ÿ¡ÿÿÿ¤ÿ ÿ­ÿ¦ÿ¢ÿ«ÿ´ÿ´ÿ«ÿ£ÿ§ÿ´ÿ±ÿ¦ÿ¯ÿ¸ÿ­ÿ ÿ¤ÿÁÿÿ¦ÿ¦ÿ¤ÿ«ÿ±ÿµÿ´ÿ©ÿªÿ±ÿ­ÿ¬ÿ®ÿ±ÿ­ÿ¥ÿ¯ÿ¥ÿ£ÿ­ÿªÿ´ÿ«ÿ©ÿ»ÿ£ÿÿ£ÿ«ÿ±ÿ±ÿ®ÿ­ÿ§ÿ¡ÿ©ÿ£ÿ¯ÿÿÂÿ¯ÿ¹ÿ®ÿ¨ÿ®ÿ³ÿ¶ÿ¬ÿÿµÿ­ÿ³ÿÿ£ÿ·ÿ­ÿ§ÿ¡ÿ¥ÿ´ÿ¸ÿ¨ÿ«ÿ±ÿ«ÿ¨ÿ´ÿ²ÿ¨ÿ¥ÿ£ÿ£ÿ¡ÿÿ³ÿ²ÿ ÿ©ÿ£ÿ±ÿ¬ÿ§ÿ²ÿ°ÿ¦ÿ²ÿºÿ£ÿÿ¡ÿ²ÿ¯ÿ³ÿ¦ÿ¦ÿ¨ÿ«ÿªÿÿ«ÿ·ÿ°ÿ·ÿ¦ÿ¤ÿ©ÿªÿ§ÿÿÿ¤ÿ®ÿ¤ÿ´ÿ´ÿÿÿÿ«ÿ´ÿ¸ÿ¶ÿ·ÿ¼ÿÿÿ¥ÿ¢ÿµÿ­ÿ¤ÿ§ÿ£ÿ¤ÿ²ÿ«ÿ¢ÿ«ÿÿ¨ÿ¢ÿ¥ÿ®ÿ´ÿ·ÿ±ÿÿ§ÿ§ÿ¡ÿÿ¥ÿÿ¯ÿ°ÿ¤ÿ¦ÿ­ÿ±ÿ¦ÿµÿ¥ÿ©ÿ´ÿ²ÿ±ÿ¨ÿÿ¥ÿ¤ÿ§ÿ¢ÿÿ¤ÿ²ÿ¬ÿ¦ÿ¤ÿ¨ÿ¨ÿ¡ÿ£ÿ±ÿ ÿ¤ÿ²ÿ³ÿ°ÿ¬ÿ£ÿ¦ÿ¼ÿÃÿ§ÿ²ÿ´ÿ®ÿ´ÿ«ÿ¦ÿ²ÿ±ÿ©ÿ¨ÿ¡ÿ£ÿ¦ÿ´ÿªÿÿ¦ÿ¯ÿªÿ¯ÿ­ÿ«ÿ¥ÿ ÿÿ¨ÿ³ÿªÿ¡ÿ­ÿÿ²ÿ©ÿ®ÿ©ÿ²ÿ°ÿ¢ÿ ÿªÿ¢ÿ«ÿ©ÿ¸ÿªÿ£ÿ§ÿ¢ÿ¢ÿµÿ´ÿ²ÿ£ÿ©ÿªÿ©ÿ£ÿ¡ÿªÿ¶ÿ½ÿ°ÿ°ÿ°ÿªÿ¢ÿ§ÿ¬ÿ¦ÿ¨ÿ³ÿ§ÿ²ÿ°ÿ¨ÿ±ÿµÿ³ÿ±ÿ¦ÿ ÿ¤ÿ²ÿºÿ°ÿ­ÿ®ÿªÿ¤ÿ¨ÿ¯ÿµÿºÿ¯ÿ¤ÿ¹ÿ¾ÿ­ÿ©ÿ¨ÿ°ÿ¦ÿ¸ÿ°ÿ¯ÿ¥ÿÿ¥ÿÁÿ°ÿÂÿ«ÿÿÿ¡ÿ©ÿ§ÿ®ÿ¦ÿ¦ÿ±ÿ·ÿ¸ÿ·ÿ±ÿ§ÿ©ÿÂÿ¢ÿ°ÿ¯ÿµÿ»ÿ¹ÿµÿ´ÿ´ÿ¶ÿÃÿªÿ®ÿ¶ÿÁÿ¼ÿÿ¢ÿÿÿÿÿÿÿÿÿÿÿÿ°ÿ®ÿ£ÿ´ÿ¥ÿÿÿÿ¤ÿÿÿÿ­ÿ¦ÿ ÿÿÿÿÿ­ÿÿÿ¨ÿ¡ÿÿ¥ÿ¨ÿ ÿ¡ÿ©ÿ¼ÿ§ÿ®ÿ©ÿÿÿÿ¥ÿ¤ÿ¶ÿ©ÿ¥ÿ¤ÿ¢ÿ¥ÿ§ÿ¢ÿ«ÿ¢ÿ³ÿ¬ÿÿ¢ÿ¦ÿ¥ÿ¢ÿ¢ÿªÿ§ÿÿ¡ÿ ÿ¤ÿ¢ÿ¡ÿ«ÿ´ÿ¤ÿ¯ÿ§ÿ±ÿ²ÿ²ÿ«ÿ§ÿ¯ÿ®ÿ©ÿ´ÿ¢ÿ´ÿ³ÿ³ÿªÿ£ÿ§ÿ¯ÿ­ÿÿ©ÿ­ÿ©ÿªÿ¯ÿºÿ»ÿ°ÿ¶ÿ«ÿ²ÿ¯ÿ¤ÿ£ÿ°ÿ¬ÿÿ£ÿ°ÿ¥ÿ¬ÿªÿ¶ÿªÿ«ÿ­ÿ«ÿ«ÿ¬ÿ§ÿ±ÿ«ÿ¸ÿ»ÿ¬ÿ¯ÿ®ÿ¦ÿ«ÿ¯ÿ¸ÿ«ÿ£ÿÿÿ±ÿ»ÿ³ÿ¬ÿ®ÿ®ÿ¦ÿªÿ½ÿ¶ÿ¿ÿ·ÿ¨ÿ­ÿ¿ÿÅÿ»ÿ¼ÿÅÿ¦ÿ«ÿ«ÿ¯ÿ¹ÿ²ÿ­ÿ¯ÿ¥ÿµÿªÿ°ÿ´ÿ³ÿ±ÿ¯ÿªÿ²ÿÃÿ½ÿºÿ§ÿ«ÿ²ÿµÿ¼ÿ±ÿ¬ÿ®ÿ¬ÿ«ÿ®ÿ¬ÿ¯ÿ¦ÿ¯ÿ²ÿ¢ÿ¨ÿªÿ«ÿ­ÿ©ÿ·ÿÿ©ÿÿÿÿÿ«ÿ¯ÿ©ÿ«ÿ¬ÿ¥ÿ¡ÿ³ÿ¢ÿ¬ÿ«ÿ¬ÿ­ÿ±ÿ¹ÿ»ÿ´ÿ©ÿ­ÿ ÿ²ÿ©ÿ°ÿ¯ÿ³ÿ¶ÿ¹ÿ·ÿ­ÿ­ÿ­ÿ¯ÿ®ÿ¹ÿ´ÿ¬ÿ«ÿªÿ¥ÿ ÿÿ ÿ´ÿ¼ÿ´ÿºÿ§ÿ¤ÿ¦ÿ«ÿ©ÿ®ÿ®ÿ£ÿ©ÿÿ­ÿ£ÿ§ÿ¬ÿ´ÿ³ÿ«ÿ¤ÿªÿ¶ÿ±ÿ©ÿÿÿ±ÿ°ÿ©ÿ§ÿªÿ¹ÿ¶ÿ¨ÿ©ÿ®ÿ¥ÿ¬ÿ²ÿ­ÿ¦ÿªÿ¯ÿ®ÿ®ÿ®ÿ¬ÿªÿ«ÿ¯ÿ¥ÿµÿÿªÿÿÿ¡ÿ©ÿªÿ¤ÿÿÿ©ÿ¯ÿ³ÿ±ÿ£ÿ§ÿÿ¨ÿ¯ÿªÿªÿ¯ÿ¶ÿ¹ÿ³ÿ´ÿ³ÿ»ÿ¡ÿ®ÿ¢ÿ¬ÿ±ÿ©ÿ²ÿ±ÿ¦ÿ­ÿµÿ®ÿªÿ¨ÿ¶ÿ®ÿ¥ÿ«ÿµÿ­ÿ«ÿ±ÿ®ÿ¦ÿ«ÿ³ÿ±ÿÿ«ÿ¤ÿ£ÿ·ÿ®ÿ´ÿ§ÿ¦ÿ­ÿ¯ÿ±ÿ§ÿ©ÿÂÿ¼ÿÿ£ÿ·ÿ·ÿµÿ®ÿµÿ®ÿ¨ÿ®ÿ°ÿµÿ²ÿµÿÿ«ÿ ÿ³ÿ¬ÿ­ÿ³ÿ®ÿ¥ÿ§ÿ©ÿ­ÿºÿ³ÿ«ÿ¤ÿ±ÿ±ÿ­ÿ´ÿ¦ÿ´ÿ¥ÿ¥ÿ©ÿªÿ°ÿ°ÿªÿÿ¦ÿ·ÿ¾ÿ´ÿ´ÿ ÿ®ÿ¨ÿ¡ÿ ÿ¥ÿ¢ÿÿ¦ÿ¦ÿ¥ÿ¤ÿ¤ÿÂÿ­ÿ¬ÿ±ÿ¸ÿ«ÿ³ÿ·ÿ¤ÿÿ ÿ£ÿÿÿ­ÿÿ§ÿÿÿÿÿÿÿ¡ÿ¥ÿ§ÿ§ÿ§ÿ£ÿÿ¥ÿªÿÿ©ÿ ÿ¯ÿ¤ÿÁÿ«ÿ«ÿ°ÿ£ÿÿªÿÃÿÆÿ°ÿ¥ÿ©ÿ±ÿÿ²ÿ­ÿ¨ÿ¦ÿ¦ÿ¢ÿ¥ÿ°ÿ­ÿ®ÿ³ÿµÿ¹ÿ°ÿ«ÿ¥ÿ¥ÿÿ¯ÿ¤ÿµÿ±ÿ³ÿ·ÿ¢ÿ«ÿµÿ°ÿ«ÿ¤ÿÿ ÿ¦ÿ¦ÿ°ÿ¬ÿ¼ÿ´ÿ¯ÿ«ÿ­ÿ³ÿ°ÿ±ÿ©ÿ´ÿ·ÿ¤ÿ¨ÿµÿ¨ÿ®ÿ¬ÿ³ÿ·ÿ¬ÿ©ÿ®ÿ²ÿ¼ÿ¶ÿ¨ÿ¨ÿ¤ÿ§ÿ¤ÿÿ ÿ£ÿ§ÿ§ÿ©ÿ¸ÿ­ÿ¥ÿ¢ÿÿ¢ÿÿ¬ÿ³ÿ°ÿ¶ÿ¦ÿÿÿ¢ÿ«ÿ£ÿÿÿÿ¡ÿÿ®ÿ«ÿÿÿÿ¬ÿ ÿ¢ÿ¡ÿÿÿ¢ÿÿÿ¥ÿÿ¤ÿ©ÿÿÿ¬ÿ¦ÿÿ¯ÿ¡ÿ£ÿ¥ÿÿªÿªÿ¦ÿ¡ÿÿ ÿÿÿÿÿÿÿÿ«ÿÿÿÿÿÿÿÿÿÿÿÿ¯ÿªÿÿ©ÿ¬ÿÿÿÿÿÿÿÿÿ¤ÿÿÿÿÿÿÿÿÿÿÿÿÿÿÿÿÿÿÿÿ¡ÿÿÿÿÿÿÿÿÿÿ¤ÿ§ÿÿÿÿ­ÿ®ÿ£ÿ¢ÿÿ¤ÿÿ¬ÿ¾ÿªÿ­ÿ®ÿ¯ÿÿ³ÿªÿÿ©ÿ·ÿ²ÿ±ÿ°ÿ¶ÿºÿ¯ÿ¤ÿ¥ÿ©ÿ©ÿ¯ÿ­ÿ¥ÿ½ÿ°ÿ³ÿ¹ÿ·ÿ«ÿ®ÿ¡ÿ£ÿ£ÿ´ÿ°ÿ¬ÿ«ÿ¨ÿ¬ÿªÿ­ÿ¾ÿ¿ÿ»ÿ¸ÿ­ÿ±ÿ­ÿ·ÿ¶ÿÿÆÿ¾ÿ£ÿ¨ÿ¾ÿµÿ­ÿ­ÿ²ÿ¹ÿ¨ÿ§ÿ¥ÿ¡ÿÿÿ¡ÿ©ÿ«ÿ¬ÿ±ÿ°ÿ­ÿºÿ«ÿªÿ§ÿ±ÿ¹ÿÿ¶ÿ¢ÿ¨ÿÿ¬ÿ§ÿ¦ÿ®ÿ¯ÿµÿ¶ÿ§ÿ´ÿÂÿµÿ«ÿ¨ÿ½ÿÄÿ¯ÿ£ÿ¤ÿµÿ«ÿ ÿ¯ÿ§ÿ±ÿ½ÿºÿ¬ÿ§ÿ¬ÿÿ«ÿ¯ÿ´ÿ´ÿ±ÿ¬ÿ§ÿ¤ÿ¥ÿ£ÿÿÿªÿ´ÿ«ÿ¯ÿ¯ÿÿ­ÿ¤ÿ¢ÿµÿºÿ¬ÿ¥ÿ°ÿ¸ÿ¤ÿªÿ«ÿ¬ÿ©ÿ¥ÿ¨ÿ¡ÿ¤ÿÿÿ ÿ©ÿ¯ÿ´ÿ©ÿ¢ÿªÿÿ ÿªÿ¬ÿªÿ§ÿ´ÿÿ¨ÿ¡ÿ­ÿ¦ÿÿ«ÿÿ«ÿ£ÿ£ÿ¨ÿ®ÿ¬ÿ´ÿ´ÿ§ÿ¬ÿ¹ÿ«ÿÿªÿ¯ÿ¤ÿ¢ÿ¦ÿ£ÿ­ÿ¨ÿÿ±ÿ ÿ§ÿ¦ÿ®ÿ¡ÿªÿ¨ÿªÿ¡ÿ¥ÿ¤ÿ¨ÿ­ÿ¥ÿ®ÿÿÿÿ£ÿ®ÿ¬ÿ¤ÿ¦ÿ¨ÿ¬ÿ­ÿ«ÿªÿÿÿ«ÿ¥ÿ§ÿÿÿªÿ²ÿ¾ÿ­ÿªÿ¤ÿ°ÿ«ÿ¨ÿ·ÿ¬ÿ¥ÿ¥ÿ«ÿ©ÿ±ÿ­ÿ¢ÿ£ÿ¨ÿ¤ÿÿÿªÿ¬ÿÿÿÿ¤ÿ©ÿ§ÿ¤ÿªÿÿ¥ÿ«ÿ ÿ®ÿºÿ¥ÿ¸ÿ ÿ¥ÿ°ÿÁÿ©ÿ¢ÿÿ¥ÿ¥ÿ¥ÿ ÿÿÿ®ÿ¶ÿ¤ÿÿÿ¡ÿ¥ÿÿ¥ÿ§ÿÿ£ÿÿªÿ¤ÿ®ÿ©ÿªÿ«ÿ³ÿ§ÿ§ÿ¶ÿÿ­ÿ­ÿ£ÿ§ÿ¤ÿ¡ÿÿ¨ÿªÿÿ ÿ³ÿ°ÿ±ÿ±ÿ«ÿªÿªÿ¬ÿ±ÿ¬ÿ§ÿ²ÿ«ÿ£ÿ¯ÿ²ÿ¼ÿ®ÿ¦ÿ¯ÿ­ÿÿ£ÿ±ÿÿ¦ÿ¤ÿµÿÿÿ§ÿ­ÿÿÿ¬ÿ¬ÿ©ÿ«ÿ§ÿ»ÿ®ÿ¦ÿ°ÿ­ÿ¥ÿ«ÿ³ÿ³ÿ¬ÿÿÿÿ¤ÿ ÿÿ¤ÿÿÿÿ¨ÿ¦ÿÿ±ÿÿ¡ÿ´ÿ¡ÿÿ¨ÿ«ÿÿ§ÿÿ²ÿ¨ÿÿ«ÿ§ÿ ÿ¤ÿ¯ÿ°ÿ¬ÿ§ÿ¦ÿ¢ÿ¢ÿ ÿ¤ÿ¡ÿÿ¥ÿ¥ÿ£ÿ§ÿ®ÿÿ¬ÿ®ÿ¢ÿ¡ÿ¨ÿ­ÿ ÿ£ÿªÿÿÿÿÿÿÿ©ÿ¯ÿ¤ÿÿ­ÿÿÿ¥ÿÿÿ«ÿ±ÿ¶ÿ¦ÿ°ÿ®ÿ©ÿÿÿ«ÿ­ÿ¥ÿÿÿ§ÿ·ÿÀÿ°ÿ¥ÿ«ÿ·ÿ²ÿ¦ÿ°ÿÿ²ÿ¹ÿ¸ÿ»ÿ­ÿÿÿ¢ÿ¢ÿ ÿªÿ«ÿÿ©ÿ¶ÿ¹ÿªÿªÿ®ÿ±ÿ¬ÿ§ÿÿ«ÿ©ÿ©ÿÿ¡ÿ¢ÿ¨ÿ®ÿ«ÿ¦ÿÿÿÿÿ¨ÿ®ÿ²ÿ«ÿ¦ÿ¨ÿ¥ÿ¡ÿ¡ÿ¦ÿÿ«ÿÿªÿÿ¦ÿ¨ÿÿ©ÿ§ÿ«ÿ­ÿ£ÿ¥ÿ¥ÿ¢ÿ¨ÿ°ÿ¨ÿ¤ÿÿ¶ÿ³ÿ´ÿÿ¤ÿÿ§ÿ«ÿÿ¦ÿ®ÿ²ÿ®ÿ­ÿ©ÿ«ÿ®ÿ¨ÿ­ÿ¨ÿ¡ÿÿ¤ÿ³ÿ±ÿ£ÿ§ÿÿ¤ÿÿªÿ¢ÿÿ¡ÿ¢ÿÿ ÿ°ÿ¢ÿÀÿ§ÿ«ÿ§ÿ ÿ¯ÿÿ²ÿ¬ÿ²ÿ¤ÿÿÿªÿÿÿÿ§ÿ®ÿ¬ÿ±ÿ«ÿ§ÿ§ÿÿÿ³ÿ«ÿ¢ÿ«ÿ³ÿ¥ÿ¨ÿ«ÿÿ¤ÿ¯ÿ¨ÿ¨ÿÿÿ¡ÿ³ÿ¨ÿ§ÿ©ÿ©ÿ¶ÿ¦ÿ©ÿ¦ÿ®ÿ§ÿ©ÿ²ÿÿÿÿÿÿ¢ÿÿÿ°ÿ²ÿµÿºÿ³ÿ°ÿ¬ÿ§ÿ­ÿ¯ÿªÿ±ÿ©ÿ¢ÿ¥ÿ¬ÿ³ÿ¬ÿ¢ÿÿÿ²ÿ¸ÿÿÿ¬ÿµÿ¬ÿµÿ¦ÿ­ÿ³ÿ¤ÿ®ÿ®ÿ®ÿ±ÿ®ÿ­ÿÿÀÿ¸ÿµÿÿ°ÿ£ÿ·ÿ¯ÿÿÿ¤ÿ¢ÿ¤ÿÿÿÿ©ÿ ÿ¯ÿ°ÿ¬ÿ­ÿ¦ÿ¯ÿ±ÿ¯ÿ«ÿ¡ÿ¨ÿ¯ÿ¬ÿ¥ÿÿÿ ÿ­ÿ­ÿ°ÿ¥ÿÿ¥ÿ§ÿ­ÿ©ÿÿ§ÿ«ÿÿ²ÿÿ¬ÿ±ÿ¥ÿ¥ÿ¥ÿ¨ÿµÿÿÿ±ÿ¥ÿ¯ÿ¥ÿ¢ÿ¦ÿ¯ÿ¦ÿ°ÿ¨ÿÿ©ÿ«ÿ§ÿ®ÿ°ÿÿ ÿ­ÿ§ÿ¦ÿ¡ÿÿ¦ÿ¨ÿ¡ÿªÿ¯ÿ¬ÿ«ÿ©ÿ©ÿ­ÿ¤ÿ©ÿ·ÿ¶ÿ£ÿ¥ÿ¥ÿ§ÿ ÿ°ÿªÿ«ÿÿ¥ÿªÿ¶ÿÿ¬ÿÿ¦ÿ¯ÿÿ¥ÿ ÿ¬ÿ¬ÿµÿ®ÿÿÿªÿ©ÿÿÿªÿ¡ÿÿ©ÿ¬ÿªÿ¬ÿ»ÿ©ÿÿ¶ÿ±ÿ¤ÿ¢ÿ§ÿªÿ¬ÿ¦ÿ¤ÿ­ÿ´ÿ©ÿ¨ÿ¡ÿÿ¡ÿ¡ÿÿ²ÿ±ÿ§ÿ«ÿ®ÿÿ§ÿ¤ÿ¬ÿ¬ÿ¥ÿÿ¡ÿ¡ÿÿ ÿ§ÿÿ¦ÿ®ÿ«ÿ¡ÿ¢ÿÿÿ¬ÿªÿªÿ©ÿ¬ÿ°ÿ©ÿªÿ§ÿ¯ÿ«ÿ©ÿµÿ¥ÿ§ÿ¯ÿªÿ¬ÿ½ÿ°ÿ£ÿ²ÿÿ¦ÿ«ÿ§ÿ¶ÿ¼ÿ­ÿÿ§ÿ ÿ­ÿ¢ÿ¢ÿ§ÿÿ¥ÿÿÿÿ­ÿÿ«ÿºÿ£ÿÿÿªÿªÿ¦ÿ¬ÿ¡ÿÿ­ÿ ÿÿ·ÿªÿ¤ÿ£ÿ£ÿ£ÿÿ¨ÿ¯ÿ¤ÿ¨ÿ§ÿ¶ÿ ÿ§ÿ ÿ«ÿ²ÿ·ÿ®ÿÿ¥ÿ£ÿ¨ÿ¥ÿ§ÿ­ÿ§ÿ£ÿ®ÿ¸ÿµÿ³ÿ³ÿ°ÿ©ÿªÿ²ÿ¨ÿ®ÿ¶ÿ¨ÿ«ÿÿÿÿÿ ÿ ÿÿÿªÿ®ÿªÿ¨ÿ¥ÿªÿªÿÿ·ÿ­ÿ®ÿ¡ÿÿ§ÿÿÿ«ÿ¥ÿ«ÿ­ÿ«ÿ¦ÿ­ÿ¯ÿ¥ÿÿÿ®ÿ®ÿ­ÿ¤ÿ£ÿ£ÿªÿ¤ÿ­ÿ¥ÿªÿ¨ÿÿ¦ÿÿÿÿÿ«ÿ®ÿÿ ÿ£ÿÿ¡ÿµÿ¯ÿ¨ÿ¨ÿ±ÿ¦ÿ¡ÿ ÿ§ÿÿ ÿ­ÿµÿ²ÿ¥ÿ§ÿ©ÿ¥ÿ®ÿ©ÿÿ¥ÿÿ²ÿ±ÿ±ÿ«ÿ¥ÿ³ÿ§ÿÿÿ»ÿ´ÿµÿ«ÿ¦ÿÿ£ÿ£ÿÿ§ÿÿ¨ÿ©ÿ¢ÿÿ¥ÿ«ÿ´ÿ°ÿ°ÿµÿ·ÿ¨ÿÿ¤ÿ­ÿ¶ÿ´ÿÿÿ«ÿ´ÿÿ}ÿµÿ¢ÿÁÿ²ÿÿµÿÿ¢ÿªÿ¬ÿ¢ÿ§ÿ§ÿªÿ¾ÿ¯ÿ°ÿ£ÿ­ÿµÿ´ÿµÿ­ÿ§ÿ¤ÿ¥ÿ®ÿ¦ÿ¦ÿ²ÿ¹ÿµÿ²ÿÿÿ¹ÿ¸ÿ«ÿ¶ÿ·ÿ¡ÿ¤ÿ³ÿ®ÿÿ¨ÿ©ÿ¯ÿ¬ÿ£ÿ«ÿ¦ÿ¤ÿ©ÿ¥ÿ ÿ¬ÿ²ÿ«ÿ£ÿÿ ÿ«ÿ«ÿ±ÿ»ÿ©ÿÿ²ÿ¬ÿÿ¦ÿÿÿ§ÿÿ­ÿ¤ÿÿ§ÿ¢ÿ¢ÿÿÿÿ¨ÿ¥ÿ²ÿ¯ÿ«ÿ¨ÿ§ÿ°ÿ§ÿ¡ÿ©ÿ©ÿ¨ÿ¨ÿ¥ÿ©ÿ¢ÿ¢ÿ ÿ¡ÿ¯ÿÿ«ÿ°ÿ®ÿ¨ÿªÿ­ÿ±ÿ§ÿ¯ÿ®ÿªÿ®ÿ¶ÿ®ÿ£ÿ©ÿ¦ÿÿ¡ÿ¦ÿÿ¦ÿªÿ¥ÿ§ÿ¢ÿ¬ÿÀÿ²ÿÿ¬ÿÿ´ÿ®ÿ¹ÿ¶ÿ¨ÿ ÿµÿ«ÿ°ÿ®ÿ­ÿ©ÿ¤ÿ§ÿªÿ«ÿ§ÿ¤ÿ§ÿ³ÿªÿ¬ÿ¡ÿ±ÿ³ÿ³ÿ³ÿÿÿ·ÿÿÿÿ´ÿ³ÿ½ÿ²ÿ¦ÿ¯ÿ§ÿÿÿ¥ÿ°ÿ¯ÿ§ÿ¡ÿÿ±ÿ¯ÿÿªÿªÿ¢ÿ­ÿ¬ÿ©ÿÿÿÿ¥ÿ®ÿ©ÿ®ÿ®ÿ«ÿ¢ÿ¬ÿ¬ÿ§ÿ¯ÿ«ÿ¥ÿ­ÿ¯ÿ§ÿµÿÿtÿQÿ-ÿ6ÿÿQÿ~ÿÿÿÿÿ­ÿ¦ÿÿÿÿÿÿÿÿÿÿÿ¥ÿ©ÿÿÿ ÿ²ÿÿÿ¦ÿ¯ÿ¦ÿÿÿ¦ÿÿ¨ÿÿÿ ÿÿÿÿÿ¥ÿ±ÿÿÿÿªÿ¨ÿÿÿ¯ÿÿ¢ÿ¦ÿªÿ¶ÿ¤ÿÿÿÿÿÿÿ ÿÿÿÿÿÿ¥ÿ©ÿÿ¤ÿ®ÿÿÿÿ£ÿ¦ÿÿÿÿ¢ÿ¨ÿÿÿ¡ÿ¡ÿÿÿÿÿÿÿ¢ÿÿÿÿÿ£ÿ§ÿÿÿÿ ÿ¨ÿ­ÿ­ÿ§ÿ¦ÿ¢ÿÿÿÿªÿÿÿ¢ÿªÿ®ÿ¯ÿ²ÿ©ÿ³ÿ ÿ¤ÿ­ÿ«ÿ¨ÿ£ÿ©ÿ«ÿÿ¡ÿ¡ÿµÿ­ÿ·ÿ´ÿ¯ÿ£ÿÿ¨ÿ±ÿ­ÿµÿ­ÿ¡ÿ¥ÿ¥ÿ¢ÿÿ¡ÿ®ÿ¯ÿ¡ÿÿ§ÿ§ÿ«ÿ«ÿÿªÿÿªÿ¨ÿ­ÿ¯ÿ¨ÿ¥ÿ¢ÿ£ÿ¦ÿ¤ÿ¦ÿ¦ÿ¬ÿ¬ÿ­ÿÿ¢ÿ¡ÿÿ¢ÿ·ÿ£ÿ©ÿ®ÿ¯ÿ®ÿ®ÿ±ÿ®ÿ¬ÿ«ÿÿ³ÿ£ÿ¦ÿ°ÿ¥ÿ¡ÿ¬ÿ¨ÿ¥ÿÿ¤ÿ«ÿ­ÿ¨ÿ¦ÿªÿ¦ÿ§ÿ±ÿ¦ÿ¯ÿ¶ÿÿ¬ÿ¬ÿÿ°ÿ¨ÿÿ¥ÿ¢ÿÿ¤ÿ¶ÿ³ÿ¦ÿ§ÿ®ÿ§ÿµÿ¤ÿµÿ±ÿ§ÿ¶ÿ¯ÿ§ÿ®ÿ²ÿ¦ÿ¢ÿªÿ©ÿ§ÿ©ÿ¡ÿ ÿ ÿ¦ÿªÿ®ÿ§ÿ¦ÿ·ÿ¦ÿ±ÿ±ÿ©ÿ§ÿ®ÿµÿ¤ÿ¡ÿÿ©ÿÿÿ¬ÿ¤ÿ«ÿ´ÿ«ÿ§ÿ³ÿ©ÿ¤ÿ¯ÿ§ÿÿ¥ÿ ÿªÿ­ÿÿ¢ÿ§ÿ·ÿ¯ÿ¹ÿ»ÿ®ÿªÿ¬ÿ§ÿ¡ÿ¡ÿ£ÿ©ÿ®ÿ¬ÿ­ÿÿÿ ÿÿÿ©ÿ­ÿªÿ¡ÿÿ¨ÿ·ÿ¦ÿÃÿÁÿºÿ¬ÿ¡ÿ¥ÿ¤ÿ°ÿ´ÿ¥ÿÿ¡ÿ¦ÿÿ¦ÿ®ÿÿÿ½ÿ¨ÿ¨ÿ­ÿªÿªÿ¯ÿ³ÿ®ÿ©ÿ§ÿ¢ÿ´ÿ«ÿ«ÿ§ÿ£ÿªÿ±ÿ©ÿ«ÿ¬ÿ¡ÿ¨ÿ¯ÿ§ÿ¬ÿ§ÿ¡ÿ¡ÿ§ÿ¢ÿ¤ÿ°ÿ©ÿ£ÿ¡ÿ¦ÿ¥ÿ¦ÿ¯ÿ«ÿ§ÿµÿ§ÿ¨ÿ¢ÿ¡ÿ¯ÿ¶ÿ°ÿ§ÿ¨ÿ¥ÿ£ÿ©ÿÿ¬ÿ°ÿ¥ÿ¦ÿ«ÿ§ÿ²ÿ¯ÿ£ÿ¤ÿ¤ÿ£ÿ¯ÿ²ÿ·ÿ¤ÿ«ÿ®ÿ¥ÿ¨ÿÿ¢ÿ·ÿ¼ÿ¶ÿ±ÿ®ÿ¯ÿ­ÿ«ÿ­ÿ³ÿÿ¬ÿ¨ÿ¤ÿªÿ«ÿ¡ÿÿ¬ÿ¸ÿ¤ÿ¿ÿÿÌÿ­ÿ­ÿªÿ¯ÿ¬ÿ©ÿªÿ¦ÿ¥ÿ¢ÿ¨ÿ¤ÿ²ÿ ÿ´ÿ©ÿ¤ÿ©ÿ©ÿªÿ²ÿ¸ÿ®ÿÿÃÿÿÿÿ¦ÿ®ÿ©ÿ£ÿ¯ÿ¶ÿ¡ÿ¤ÿ§ÿ­ÿ¤ÿµÿ¹ÿ®ÿ¨ÿ¢ÿ¦ÿ¬ÿ©ÿ¦ÿ£ÿ¤ÿ ÿ®ÿ¨ÿ¨ÿ±ÿ±ÿ¦ÿ©ÿµÿ²ÿ¦ÿ¬ÿ¥ÿÿ³ÿ³ÿ¬ÿ·ÿ±ÿ¥ÿÿÿ¦ÿÿÿ´ÿµÿ¯ÿ¾ÿ¬ÿ¤ÿ¡ÿÿ®ÿµÿÿ´ÿªÿ ÿ ÿ¯ÿºÿ´ÿÿÿ´ÿªÿ¢ÿ¡ÿ·ÿ¯ÿ±ÿ£ÿ¥ÿ®ÿªÿ ÿ¥ÿ«ÿÿ©ÿ¤ÿ¨ÿ¢ÿ¤ÿ¤ÿ¢ÿ ÿ¦ÿµÿ®ÿ«ÿ¯ÿ¤ÿÿ¨ÿ¹ÿµÿ¦ÿ¡ÿ©ÿªÿ ÿ­ÿ©ÿªÿ³ÿ­ÿ¯ÿ®ÿ°ÿ¯ÿÿ¥ÿÿ¼ÿªÿªÿ¬ÿ«ÿ±ÿ³ÿ­ÿªÿ¥ÿ¥ÿÿÿ³ÿ¸ÿ³ÿªÿ£ÿ¨ÿºÿ¶ÿ´ÿ©ÿÉÿ°ÿªÿ¤ÿ­ÿµÿ§ÿ¢ÿ²ÿ§ÿÿ¦ÿµÿ¬ÿÿÿ«ÿªÿ­ÿ¬ÿ®ÿ¡ÿºÿ¤ÿ¦ÿ¨ÿ ÿ©ÿºÿ©ÿ¸ÿ«ÿ©ÿ ÿ§ÿ°ÿ©ÿÿ©ÿ²ÿ¸ÿ®ÿ¶ÿ²ÿ­ÿ¢ÿ¡ÿ®ÿ¶ÿªÿ¢ÿ¢ÿ¤ÿ±ÿ³ÿ«ÿªÿ®ÿ°ÿ²ÿ ÿ§ÿ¦ÿ¬ÿ£ÿ¤ÿ©ÿ«ÿªÿ¨ÿªÿ½ÿ­ÿ­ÿ±ÿ¶ÿ¹ÿ±ÿ¤ÿÿÿ­ÿ¹ÿ©ÿ®ÿ°ÿ©ÿ¢ÿÿ¡ÿ«ÿµÿ­ÿ©ÿ¶ÿ´ÿ­ÿ³ÿ¬ÿ¬ÿ©ÿ®ÿ£ÿ©ÿ®ÿªÿ¥ÿ­ÿÂÿ¸ÿ¶ÿ½ÿ¤ÿ§ÿ§ÿÿÿ¨ÿµÿ¹ÿ¶ÿ²ÿ¯ÿ®ÿªÿ­ÿ·ÿÿ¼ÿ¥ÿ©ÿ©ÿ´ÿ´ÿ©ÿ²ÿ½ÿ´ÿ£ÿ¥ÿ®ÿÁÿºÿÿÿ ÿÿÿ¤ÿÿÿÿÿ©ÿ®ÿÿ¦ÿ¢ÿ¤ÿªÿ§ÿ¡ÿÿÿ£ÿÿÿ¡ÿ³ÿ¨ÿ ÿÿ£ÿªÿ¤ÿÿ¥ÿ¬ÿ¤ÿÿÿÿÿÿ ÿ©ÿ´ÿ¢ÿ¥ÿªÿ¤ÿÿ¤ÿÿÿÿÿ¯ÿ¦ÿ¡ÿ£ÿ¤ÿ¨ÿ¤ÿ¡ÿ±ÿªÿ¤ÿªÿ©ÿ©ÿ®ÿ£ÿ¨ÿ«ÿ«ÿ¨ÿÿ¢ÿ ÿ£ÿ°ÿ­ÿ¤ÿ§ÿ´ÿ«ÿ¯ÿ©ÿ«ÿ³ÿ²ÿ¯ÿªÿÎÿ­ÿ£ÿÿ°ÿ¯ÿ¢ÿ§ÿ­ÿ®ÿÿ¶ÿ¨ÿ¥ÿ¯ÿ²ÿ¶ÿºÿ²ÿÁÿºÿ¬ÿªÿ«ÿ­ÿºÿ¼ÿ­ÿ­ÿ¶ÿ²ÿ©ÿµÿ½ÿ¯ÿ°ÿ²ÿ´ÿºÿ´ÿ¥ÿÀÿ·ÿ¹ÿ³ÿ¶ÿ­ÿ©ÿ¨ÿ©ÿÃÿ¨ÿÿ ÿ°ÿ¬ÿ§ÿ«ÿ²ÿ·ÿ¸ÿ´ÿ«ÿ°ÿµÿ¹ÿ¶ÿ¸ÿ¬ÿ§ÿ§ÿ¢ÿ»ÿÿ±ÿ®ÿ®ÿ®ÿ¥ÿ§ÿ­ÿ°ÿ¯ÿ ÿ«ÿªÿ´ÿ¯ÿ¬ÿµÿ®ÿ¥ÿ¯ÿ¹ÿ²ÿ­ÿ£ÿ«ÿ¯ÿ«ÿ°ÿ­ÿ³ÿ¶ÿ¯ÿ¶ÿ¸ÿ¯ÿ¯ÿ¨ÿ«ÿ¯ÿ©ÿ©ÿ¦ÿªÿ¹ÿ±ÿ®ÿ¬ÿÅÿ¦ÿÂÿ¯ÿ²ÿ±ÿ¬ÿ³ÿ¸ÿ±ÿ³ÿ¬ÿ¶ÿ¥ÿ´ÿ®ÿ«ÿ¯ÿ´ÿ¸ÿ¾ÿ¶ÿ­ÿªÿ§ÿ¸ÿÿ«ÿªÿ¦ÿªÿ­ÿ­ÿ¨ÿ¦ÿ§ÿ³ÿ«ÿµÿªÿ©ÿ©ÿ¬ÿ²ÿ¬ÿ¢ÿ§ÿ±ÿ«ÿÿ°ÿ¡ÿÿ«ÿ¯ÿ§ÿ¬ÿ¹ÿ¬ÿ®ÿ¢ÿ¬ÿ¢ÿ¨ÿ¬ÿ²ÿ¨ÿÿ¥ÿ®ÿ¯ÿ²ÿ½ÿ§ÿ£ÿªÿ¿ÿ­ÿ¸ÿ¹ÿ­ÿ¢ÿ§ÿ±ÿ¥ÿ ÿ¬ÿ­ÿ­ÿÿ©ÿ¯ÿ©ÿªÿ§ÿÿÿ©ÿ£ÿÿÿºÿ©ÿÿ¡ÿ¥ÿ¯ÿ®ÿ¢ÿÿ¦ÿ¶ÿ£ÿªÿ³ÿ¨ÿÿÿ¡ÿªÿ«ÿ ÿÿ¬ÿ·ÿ­ÿ¬ÿ­ÿÃÿ´ÿ¼ÿ¥ÿ¨ÿ®ÿ³ÿ¹ÿ¶ÿ¬ÿ°ÿ¶ÿ¡ÿ ÿ±ÿ¾ÿºÿÿªÿºÿ²ÿ©ÿ«ÿ¨ÿ¢ÿ¬ÿ­ÿ­ÿ ÿ¯ÿµÿ ÿ±ÿÁÿÊÿºÿ«ÿ²ÿ¸ÿ²ÿ«ÿ¦ÿºÿµÿ¢ÿ¡ÿ ÿ¬ÿ²ÿªÿ²ÿÂÿÀÿ­ÿ¦ÿ±ÿ²ÿ®ÿ£ÿ«ÿ ÿÿÿ©ÿ¨ÿ¥ÿ¬ÿ­ÿ©ÿ°ÿ¶ÿ°ÿ¥ÿ°ÿµÿ¯ÿµÿ«ÿ¢ÿ±ÿ°ÿ°ÿµÿ·ÿ¶ÿ¯ÿ©ÿ©ÿÿ©ÿ±ÿ¼ÿ¯ÿ®ÿ¯ÿ«ÿ­ÿ£ÿÿ ÿ¢ÿ©ÿ®ÿ§ÿªÿªÿ²ÿ¾ÿ¸ÿ¬ÿ´ÿÿ ÿ¨ÿ ÿÿ§ÿ¤ÿÿ ÿÿÿÿ´ÿ©ÿÿÿ£ÿÿ¥ÿ°ÿ¥ÿÿ ÿ¢ÿÿ©ÿ¯ÿÿÿ ÿ¢ÿ§ÿ¨ÿ¤ÿ´ÿ°ÿÿÿ©ÿ®ÿ°ÿ©ÿÿ¢ÿ¸ÿ¤ÿ°ÿ¯ÿ½ÿ¨ÿ°ÿ­ÿ®ÿ¶ÿ¶ÿ±ÿ³ÿ´ÿ´ÿ³ÿ¬ÿ¸ÿ¥ÿ¨ÿ¸ÿ¬ÿµÿ¶ÿºÿ§ÿ§ÿÿ¨ÿ¯ÿ±ÿ·ÿ°ÿ¨ÿ²ÿ¯ÿ·ÿ®ÿ°ÿ°ÿ©ÿµÿ¯ÿ¯ÿ¬ÿ©ÿ¥ÿ¦ÿ¯ÿ­ÿ¦ÿ¯ÿ´ÿµÿ§ÿ¡ÿ¨ÿÿÿ©ÿ¥ÿÿ¢ÿÿ­ÿ¤ÿ ÿ§ÿ«ÿ±ÿ¨ÿ£ÿ­ÿÿ¶ÿªÿ³ÿÿÿ¢ÿÿ£ÿ¨ÿ¤ÿ¨ÿÿÿÿ¡ÿ¯ÿ¨ÿÿÿÿÿ¬ÿÿÿ¤ÿÿÿ¦ÿÿÿÿÿÿ¡ÿ ÿÿÿÿÿ§ÿÿÿ ÿ¢ÿÿ¦ÿ¡ÿ§ÿ£ÿÿÿÿÿÿ¦ÿÿÿ¢ÿÿÿ ÿ£ÿÿ¥ÿ£ÿ¬ÿ¡ÿÿÿÿ£ÿÿÿÿÿ«ÿ¨ÿÿ¡ÿ£ÿ¢ÿ ÿÿÿÿÿÿÿÿÿÿÿªÿ¯ÿ§ÿÿÿ¡ÿÿÿÿÿÿÿÿÿÿÿÿÿ¥ÿ ÿÿÿÿÿÿÿÿ¤ÿ ÿÿ§ÿªÿ§ÿ­ÿ©ÿÿ¢ÿ°ÿ·ÿÂÿ¨ÿ¦ÿ«ÿ«ÿµÿ°ÿ²ÿ²ÿ¥ÿ¦ÿ¤ÿ¤ÿ§ÿ³ÿºÿ·ÿ°ÿ«ÿ«ÿ§ÿ¶ÿ ÿ¯ÿ¸ÿ´ÿ²ÿ®ÿ«ÿ¢ÿ£ÿ©ÿ£ÿ£ÿ¬ÿ¨ÿ¦ÿ¢ÿ£ÿ¬ÿ²ÿªÿ¦ÿ¶ÿ»ÿ»ÿ°ÿ ÿ¦ÿÿ¬ÿ²ÿ´ÿ´ÿÿ©ÿ´ÿ¥ÿ·ÿ°ÿ£ÿ­ÿ­ÿ¥ÿªÿ®ÿ¦ÿ ÿ¤ÿ©ÿ¨ÿ©ÿ©ÿÿ¥ÿ»ÿ±ÿ­ÿ£ÿ¦ÿ¬ÿÿºÿÿ©ÿ¢ÿ³ÿ¸ÿ³ÿ­ÿ°ÿ«ÿ­ÿ¯ÿ«ÿ°ÿ´ÿ¬ÿ¨ÿ¦ÿÿÿ±ÿ®ÿ°ÿÿÿ£ÿ©ÿ§ÿ±ÿµÿ¤ÿ¢ÿ²ÿ¶ÿ³ÿ®ÿ°ÿ¸ÿ¾ÿ³ÿ¬ÿ¬ÿ©ÿ¤ÿÿ¡ÿ£ÿ°ÿ¹ÿ©ÿ¬ÿ«ÿ³ÿ§ÿ®ÿ ÿÿ´ÿ¬ÿªÿÿ¯ÿ¼ÿ®ÿÿ¤ÿ³ÿ¦ÿÿÿ ÿ£ÿ¤ÿ¤ÿ¤ÿ¥ÿªÿ±ÿ¶ÿ®ÿ°ÿ°ÿ·ÿ¨ÿ«ÿ¯ÿÿ­ÿÿ¸ÿ®ÿ¬ÿ´ÿ²ÿ´ÿ¬ÿ¤ÿ©ÿ­ÿ³ÿ²ÿ«ÿªÿ­ÿ«ÿ¨ÿ©ÿ®ÿ¯ÿ¤ÿ©ÿ±ÿ²ÿ¢ÿ©ÿÿ¯ÿ¶ÿ¿ÿÿ¦ÿ«ÿ¯ÿ²ÿ¬ÿ¥ÿ£ÿ«ÿ¢ÿÿÿÿÿÿªÿ­ÿ­ÿ´ÿ®ÿ¢ÿ¡ÿ§ÿ²ÿÿÿÿ±ÿªÿ¤ÿ£ÿ®ÿ§ÿ¤ÿ©ÿ±ÿ¥ÿ ÿ¡ÿ§ÿªÿ¢ÿ³ÿ¯ÿ«ÿ¥ÿ©ÿ©ÿªÿ¦ÿªÿªÿ¨ÿ²ÿ«ÿÿÿÿÿÿÿ­ÿ¢ÿ«ÿ¤ÿÿÿ¶ÿ¯ÿ«ÿ«ÿ¨ÿ ÿ´ÿÿ¦ÿ®ÿ¯ÿ²ÿªÿ¬ÿ¨ÿ®ÿ¦ÿÿÿ¢ÿ¦ÿ­ÿ«ÿÿ¡ÿ¢ÿ ÿ¦ÿ¡ÿ®ÿ¥ÿ¦ÿ¤ÿ«ÿ©ÿ®ÿ¦ÿ±ÿ©ÿÿ¬ÿ¦ÿ²ÿ­ÿ¬ÿ¢ÿÿ£ÿ¦ÿÿÿ¡ÿ¤ÿÿ¡ÿ«ÿ¯ÿµÿ´ÿ®ÿ­ÿªÿ¤ÿªÿ´ÿªÿ­ÿ©ÿ®ÿ­ÿÿ¢ÿÿÿ±ÿ¥ÿÿÿ£ÿ¶ÿ ÿµÿÿ ÿ¡ÿ ÿ¦ÿ¶ÿ¥ÿ«ÿªÿ®ÿÿÿ¦ÿ¶ÿÅÿ·ÿ¦ÿ£ÿ«ÿ´ÿ­ÿ¦ÿ¨ÿ¯ÿ£ÿÿ¦ÿ ÿÿ«ÿ©ÿ¥ÿ£ÿ°ÿ¨ÿ¿ÿÿÿ¢ÿ³ÿ¨ÿ§ÿ§ÿ£ÿ­ÿ°ÿ¯ÿ¯ÿªÿ¥ÿÿÿ¥ÿ©ÿ§ÿ¢ÿ¥ÿ¡ÿÿÿ ÿ¡ÿÿÿ£ÿ¡ÿ­ÿ¬ÿ¡ÿÿÿ¡ÿÿÿ®ÿªÿ§ÿ±ÿÿ§ÿÿ©ÿÿÿ¢ÿÿ¯ÿ¸ÿ¬ÿÿÿµÿ®ÿ«ÿ¥ÿ¦ÿÿÿ¸ÿÁÿ©ÿ¥ÿ¨ÿ¯ÿ¸ÿ©ÿÿÿ¤ÿ¥ÿ®ÿºÿ¬ÿ´ÿ°ÿ®ÿ£ÿ«ÿ«ÿÿ±ÿ©ÿ±ÿ«ÿ ÿ©ÿÿÿÿ¡ÿ®ÿ·ÿ¬ÿºÿÿ¡ÿ²ÿ²ÿ°ÿ§ÿ³ÿ¯ÿÿ¤ÿ¤ÿ¦ÿ¡ÿ¢ÿ£ÿ¢ÿ«ÿ«ÿ¨ÿ¢ÿÿ ÿ¦ÿ¯ÿªÿ­ÿ®ÿ§ÿ£ÿ¤ÿªÿ´ÿ´ÿ¨ÿÿÿ¦ÿ§ÿÿ¶ÿÿ°ÿ­ÿÿÿÿÿ¯ÿÿ¦ÿ¦ÿ¦ÿ¨ÿÿµÿ·ÿ¦ÿ§ÿ¬ÿÿªÿ©ÿÿ¤ÿ«ÿ§ÿ¤ÿ©ÿ®ÿ­ÿªÿ­ÿ®ÿ§ÿ¨ÿ¤ÿ¤ÿ ÿÿÿÿ¢ÿ¦ÿ°ÿ·ÿ¬ÿÿÿÿuÿ¥ÿ¢ÿµÿµÿªÿ«ÿ®ÿÿ¯ÿÿ¶ÿÿ¤ÿ±ÿÿÿ§ÿ©ÿÿ¤ÿ«ÿÿ ÿ²ÿ´ÿ®ÿ­ÿ¥ÿ¬ÿ´ÿ±ÿ°ÿÿÿ°ÿ¦ÿÿ¦ÿÿ¡ÿÿÿÿ¡ÿ§ÿ|ÿªÿªÿ³ÿ©ÿµÿ´ÿ¡ÿµÿ«ÿ¼ÿ ÿ¯ÿÿ¦ÿ¬ÿ ÿ¹ÿ¨ÿ¤ÿÿ²ÿ«ÿÿÿÿÿ ÿÿÿÿ£ÿ¥ÿ£ÿÿÿ£ÿ ÿ£ÿ­ÿ®ÿ®ÿ´ÿ®ÿ ÿ¢ÿ ÿ³ÿ«ÿ°ÿ³ÿÿÿ·ÿ§ÿ¢ÿ ÿ£ÿ¦ÿ ÿÿ«ÿÿÿ¦ÿ¸ÿÿ­ÿÿ¥ÿ²ÿ¸ÿ¨ÿÿ ÿ±ÿ©ÿÿÿ¥ÿªÿªÿ«ÿµÿ´ÿ°ÿ°ÿ¤ÿÿ¥ÿ«ÿ¯ÿªÿ°ÿªÿ¬ÿ¥ÿ©ÿ°ÿµÿ¶ÿ­ÿÿ§ÿ®ÿ¬ÿ¡ÿ§ÿÿwÿ¥ÿ±ÿ¦ÿ­ÿ¯ÿÿÿÿ¼ÿ¶ÿ§ÿ¯ÿ¬ÿ®ÿ®ÿªÿªÿÿªÿ­ÿÿÿªÿ«ÿ¬ÿ©ÿ¥ÿ®ÿ²ÿ¦ÿ§ÿ­ÿ¨ÿ«ÿ¥ÿÿÿ¶ÿ§ÿ°ÿ¯ÿ©ÿªÿ ÿ¬ÿ®ÿ§ÿÿ¤ÿ§ÿÿ£ÿ­ÿÿÿ¨ÿ¥ÿÿ³ÿ¥ÿ­ÿ¬ÿ¯ÿ¹ÿÿ¯ÿÿ¨ÿ¾ÿ¸ÿªÿ«ÿ³ÿªÿÿÿ¡ÿ±ÿ²ÿ¨ÿ«ÿ¦ÿÿ§ÿµÿ©ÿ£ÿ¼ÿ³ÿ¨ÿ¨ÿ°ÿ©ÿ«ÿ¨ÿ¢ÿ¥ÿ¬ÿ¦ÿªÿÿÿ¤ÿ¢ÿ«ÿ¯ÿ¸ÿ«ÿ±ÿ¥ÿ¬ÿ¨ÿ¤ÿ£ÿ«ÿ¤ÿÿ§ÿ§ÿÿÿ¨ÿÿ¢ÿ°ÿ±ÿ¡ÿÿ ÿ«ÿ³ÿ®ÿ¨ÿ¦ÿ®ÿ§ÿÿ¦ÿ®ÿ¯ÿ¥ÿ§ÿ¯ÿ¨ÿ­ÿ¯ÿ¥ÿªÿ¯ÿ®ÿÿ±ÿ²ÿÿ¢ÿ²ÿ¬ÿ¨ÿ¥ÿÿ¥ÿÿ±ÿ¬ÿ¬ÿ®ÿ¨ÿªÿ¦ÿ¥ÿ§ÿ¡ÿÿ²ÿ¹ÿÿÿ®ÿ¶ÿºÿ¸ÿ¬ÿÿÿ°ÿ­ÿ£ÿ¥ÿÿ³ÿ»ÿÿÿÿ¤ÿÿªÿÿºÿ³ÿ¥ÿÿÿÿ¬ÿ¯ÿ¨ÿ¦ÿÿÿÿÿÿ©ÿ­ÿ¦ÿ´ÿ«ÿ£ÿ®ÿ·ÿ²ÿ¯ÿ´ÿ±ÿ´ÿ´ÿ°ÿÿÿ¨ÿÿÿÿ ÿÿ¢ÿÿ¯ÿ­ÿ±ÿ­ÿ¥ÿ¥ÿ£ÿªÿ¯ÿ²ÿ¨ÿ¢ÿ¦ÿ°ÿÿ¨ÿ°ÿ£ÿÿ¤ÿ­ÿ¥ÿ¥ÿ§ÿ«ÿÿÿ¬ÿ«ÿÿÿ¦ÿ®ÿ°ÿªÿ¢ÿÿ¡ÿÿÿ¬ÿ±ÿÿÿ¶ÿ§ÿ£ÿÿ°ÿ¤ÿªÿÿ§ÿ³ÿ«ÿ¯ÿ¦ÿ¹ÿ³ÿ´ÿªÿÿ¨ÿ²ÿ¶ÿ¶ÿªÿ¤ÿ¨ÿ©ÿ±ÿ¬ÿÿÿÿ°ÿ ÿ§ÿ®ÿ£ÿ¦ÿ¬ÿÿ«ÿ½ÿªÿ«ÿ«ÿ­ÿ­ÿ¨ÿ«ÿ¢ÿ±ÿ­ÿ§ÿ«ÿ°ÿ®ÿ¶ÿ¸ÿ®ÿ®ÿ°ÿ¶ÿ»ÿ­ÿ¡ÿ¤ÿ¤ÿ¡ÿ¬ÿ©ÿÿ§ÿ¦ÿÿ«ÿ³ÿ­ÿ¤ÿ¤ÿ«ÿ§ÿªÿ ÿ­ÿ³ÿ»ÿÈÿ¨ÿ¶ÿ¼ÿ©ÿ¶ÿ­ÿ°ÿ«ÿªÿ¸ÿºÿ±ÿ¡ÿÿ£ÿ¢ÿ§ÿ¯ÿ®ÿºÿµÿÿÿ¡ÿ¬ÿ¬ÿ²ÿ¨ÿÿ¨ÿ­ÿ¢ÿ ÿ¢ÿ¬ÿ«ÿÿªÿÿÿ¡ÿÿÿÿ¢ÿ¨ÿ­ÿÿÿÿ©ÿ¢ÿ³ÿ¯ÿ¤ÿ¤ÿ ÿ´ÿµÿ§ÿ£ÿÿ¨ÿ·ÿ¯ÿ£ÿÿÿ§ÿÿ¡ÿ¦ÿ§ÿ¸ÿ´ÿ§ÿ¨ÿ°ÿ«ÿ©ÿ¯ÿ­ÿ©ÿªÿ¤ÿ£ÿ«ÿ¦ÿ§ÿ¨ÿ ÿÿ¦ÿ®ÿ¢ÿ°ÿ¸ÿ¬ÿ®ÿ©ÿ¤ÿ²ÿ¶ÿÿ¢ÿµÿ»ÿ¨ÿ§ÿ¤ÿÿ­ÿ©ÿÿ­ÿ ÿ¬ÿ®ÿ­ÿ°ÿ©ÿ£ÿªÿ°ÿ¨ÿ©ÿÿ¯ÿ°ÿµÿµÿ­ÿÿªÿ¨ÿµÿ±ÿ°ÿªÿ£ÿªÿªÿ£ÿ£ÿ¤ÿ§ÿ¯ÿ³ÿ±ÿ²ÿªÿ¸ÿ«ÿ¯ÿ¢ÿ¨ÿ±ÿµÿ°ÿÿÿ«ÿªÿÿ¬ÿ«ÿÿÿÿÿ¥ÿ´ÿ¬ÿÿªÿ®ÿ¯ÿ±ÿ¬ÿ¢ÿÿ©ÿ¡ÿªÿ©ÿÿÿ¥ÿ²ÿ­ÿ¥ÿ¬ÿ¬ÿ¥ÿªÿªÿ¤ÿ¨ÿ©ÿ£ÿ¨ÿ­ÿ¯ÿ¯ÿÿÿÿ{ÿ?ÿPÿxÿ{ÿ¦ÿ¡ÿ¨ÿ£ÿ¬ÿ ÿ¢ÿ§ÿ¥ÿÿÿÿ ÿ°ÿÿÿÿÿÿÿ«ÿ´ÿ§ÿÿÿªÿ¶ÿÿÿ¥ÿ¥ÿ§ÿÿÿÿÿ¥ÿ¤ÿÿÿ¦ÿÿ}ÿÿÿÿ¥ÿÿÿÿÿÿÿ ÿ¤ÿÿÿÿÿÿÿÿÿÿÿÿÿÿÿÿ¦ÿ¤ÿÿ£ÿÿÿ¬ÿ©ÿ¢ÿ¥ÿ«ÿ°ÿ¯ÿ®ÿ¨ÿ ÿ¦ÿ¥ÿÿÿÿ ÿ¯ÿ¬ÿ¯ÿ¨ÿÿ ÿ ÿÿÿÿ¢ÿ«ÿ­ÿ®ÿ¬ÿ¤ÿ£ÿ§ÿ¥ÿ¡ÿÿÿÿ¨ÿ¡ÿ¢ÿ¨ÿ¨ÿÿÿªÿ¤ÿ©ÿ¬ÿ­ÿªÿ¯ÿ¸ÿ¶ÿ®ÿÿ£ÿ¢ÿ°ÿ¤ÿ«ÿ«ÿÿÿªÿ«ÿ­ÿ®ÿ¥ÿ¤ÿÿÿ«ÿ¨ÿ¥ÿÿ¥ÿ°ÿ¹ÿ­ÿ¥ÿ²ÿÿ¬ÿÿ¥ÿ¤ÿ¤ÿÿÿ¤ÿ­ÿ¯ÿ¸ÿ¯ÿÿ¨ÿ«ÿ£ÿ£ÿÿ¡ÿ±ÿÿÿ«ÿ¤ÿªÿ¥ÿ¦ÿ³ÿ°ÿ¬ÿ¯ÿ¨ÿ£ÿ«ÿ°ÿ§ÿºÿ¶ÿ¯ÿ¨ÿ¨ÿ©ÿÿ¥ÿ±ÿ¯ÿ¯ÿ¯ÿ®ÿ«ÿ§ÿ¬ÿ®ÿ¢ÿªÿÿ®ÿ¢ÿ§ÿ¥ÿºÿ¤ÿ ÿ³ÿ¬ÿÿ¥ÿ«ÿ¡ÿ¤ÿ¤ÿÿ¬ÿ¯ÿÿ°ÿ©ÿÿ®ÿ­ÿ±ÿ¤ÿªÿ®ÿ¨ÿ¥ÿ«ÿ®ÿ£ÿ¡ÿÿ¤ÿ°ÿ¥ÿ¤ÿ®ÿ¢ÿ«ÿ´ÿ¬ÿ­ÿ±ÿ§ÿÿÿ¬ÿ°ÿ£ÿ­ÿ©ÿÿÿ ÿ«ÿ§ÿÿ£ÿ¬ÿ¬ÿ¯ÿ®ÿ¨ÿ¨ÿ©ÿ¢ÿ¤ÿ¯ÿÿÿÿ­ÿ²ÿ«ÿ¢ÿÿ§ÿ½ÿ¶ÿÿÿ¡ÿ±ÿ¢ÿ¶ÿ²ÿÿÿ¡ÿÿÿ¦ÿ±ÿºÿ³ÿ«ÿ·ÿ·ÿ¦ÿµÿ¿ÿ·ÿÿµÿÿ£ÿÿ¦ÿÿ¢ÿ°ÿ«ÿ¢ÿ«ÿ¼ÿÿÿÈÿªÿ­ÿ¥ÿ¨ÿ¥ÿ¨ÿ¥ÿ§ÿ±ÿ±ÿ´ÿºÿ¶ÿ§ÿ£ÿÿªÿ®ÿ ÿ¤ÿ¤ÿ ÿ ÿ©ÿ°ÿ¤ÿÿªÿ¦ÿ¯ÿÿÿ§ÿÿÿ ÿ¤ÿ¦ÿ¢ÿÿ§ÿ©ÿÿ¡ÿ³ÿ·ÿ°ÿ¤ÿ¨ÿ¥ÿ«ÿ¬ÿ¦ÿ§ÿ¨ÿ£ÿ­ÿ¤ÿ®ÿ§ÿ¥ÿ°ÿ°ÿ¯ÿ§ÿ¢ÿ¨ÿ«ÿ¦ÿ®ÿ©ÿÿ«ÿ§ÿªÿ²ÿ¯ÿ§ÿ²ÿ°ÿ©ÿ¬ÿ°ÿ²ÿ¤ÿ§ÿ¨ÿ¯ÿ©ÿ°ÿ³ÿ£ÿ¬ÿ±ÿ§ÿ­ÿ¾ÿ±ÿÿ§ÿÁÿÿ¨ÿÂÿ¬ÿ¥ÿÿ¢ÿ­ÿ®ÿ¯ÿ«ÿ£ÿ£ÿ©ÿÿ¨ÿ©ÿ¬ÿ¥ÿ£ÿ¤ÿ©ÿ­ÿ£ÿ·ÿ«ÿ§ÿ¬ÿ­ÿ®ÿ°ÿ¸ÿ­ÿ¦ÿ¥ÿÿÿ ÿ±ÿÿ»ÿ²ÿ¬ÿªÿ¥ÿ§ÿ®ÿ´ÿ·ÿµÿ¾ÿ¤ÿ®ÿÿ¬ÿ³ÿÿ¡ÿ­ÿ¬ÿ¨ÿ°ÿ¶ÿ§ÿÿ¹ÿ­ÿªÿªÿ¨ÿ®ÿ©ÿÿ£ÿÀÿÀÿÿ¦ÿÿ¦ÿ«ÿªÿ¤ÿ®ÿ¾ÿ±ÿ ÿ¬ÿ°ÿ¡ÿ¢ÿ²ÿ¸ÿ¢ÿÿ¦ÿ¨ÿ¥ÿ¤ÿÿºÿ¬ÿÿ¦ÿÿ­ÿ±ÿ¦ÿ§ÿ¥ÿÿ¥ÿ«ÿ«ÿ³ÿ¨ÿ¦ÿ¢ÿ§ÿ²ÿ²ÿ®ÿ¢ÿ«ÿ§ÿÍÿ¼ÿ­ÿ·ÿ³ÿ§ÿ¦ÿ«ÿ°ÿ¤ÿ¤ÿ¥ÿ«ÿ¢ÿ¨ÿ¥ÿ°ÿ»ÿ©ÿ¯ÿ§ÿ´ÿ¯ÿ¥ÿ²ÿ¸ÿ§ÿ ÿ°ÿ¹ÿ­ÿÿ¢ÿ­ÿ®ÿªÿ§ÿ®ÿ±ÿ­ÿ®ÿ¯ÿªÿ¤ÿ®ÿ´ÿ±ÿ ÿ¢ÿ¬ÿ®ÿ­ÿ­ÿ¯ÿ¤ÿ°ÿ²ÿ¯ÿÿ¤ÿ¶ÿºÿ¯ÿÿ¯ÿ¦ÿ¨ÿ°ÿ¸ÿ´ÿ¦ÿÿÿ ÿ«ÿ¥ÿ£ÿÿ¡ÿ°ÿ«ÿ ÿ®ÿ»ÿªÿ§ÿ ÿÁÿ¨ÿ§ÿ®ÿ­ÿ¯ÿ²ÿºÿ©ÿÿ³ÿ¼ÿ¸ÿ³ÿªÿÿ ÿ¥ÿªÿ­ÿ³ÿ°ÿ¬ÿ¬ÿ¬ÿ®ÿ½ÿºÿ³ÿºÿ³ÿ²ÿ¶ÿ´ÿ±ÿ°ÿ©ÿÿ­ÿ¼ÿªÿ£ÿÿ¨ÿ±ÿ¥ÿÿ«ÿ§ÿ®ÿ¬ÿ®ÿ¦ÿ¬ÿ´ÿ¬ÿ·ÿµÿ²ÿ¤ÿ¦ÿªÿ¬ÿ¨ÿ¦ÿ¼ÿ³ÿ£ÿ´ÿ¼ÿ²ÿ¦ÿÿ£ÿ·ÿ¸ÿ«ÿÿ¤ÿ¥ÿ¬ÿ±ÿ¯ÿ©ÿ¢ÿ³ÿ¤ÿ¯ÿ¹ÿºÿ¬ÿ®ÿÆÿÀÿ¬ÿ®ÿ£ÿ£ÿ¸ÿ·ÿÿÿÿÿÿÿÿÿÿ­ÿ©ÿ ÿ£ÿ ÿÿ§ÿ¤ÿ¦ÿ§ÿ£ÿ£ÿ©ÿ«ÿÿ¯ÿ¥ÿ¡ÿ¥ÿ¤ÿ¤ÿ¬ÿ ÿÿÿÿ¢ÿ ÿ¤ÿ£ÿÿ¡ÿÿÿ©ÿ¢ÿÿ¤ÿ¤ÿ ÿ¡ÿ©ÿ¼ÿªÿ¢ÿ ÿ¨ÿ§ÿ ÿ£ÿ¯ÿ£ÿ¤ÿ¹ÿ³ÿ­ÿ®ÿªÿ£ÿ¢ÿ¡ÿ«ÿ«ÿÿ¤ÿ¬ÿ©ÿ¤ÿ¤ÿ¥ÿ ÿ­ÿÿ·ÿ°ÿ¨ÿ§ÿ¯ÿ²ÿ£ÿªÿ§ÿµÿ´ÿÿ¦ÿ³ÿ²ÿ­ÿ·ÿ·ÿªÿ¥ÿ¬ÿ¦ÿ¦ÿ¯ÿµÿ´ÿ²ÿ°ÿ´ÿ¹ÿ¹ÿ¨ÿ®ÿÃÿ¹ÿ°ÿ¸ÿ¯ÿ´ÿ±ÿ ÿ´ÿ±ÿ²ÿºÿ¼ÿ¶ÿ²ÿ°ÿ¨ÿÁÿ¿ÿÂÿ²ÿ´ÿ·ÿ¯ÿ«ÿ«ÿ±ÿ¥ÿ¶ÿ¸ÿ´ÿ°ÿ§ÿ«ÿ´ÿ³ÿ²ÿºÿ²ÿºÿ´ÿ¹ÿ²ÿ¥ÿ¤ÿ«ÿ¨ÿÿ°ÿ©ÿ¸ÿ«ÿ©ÿ±ÿ¶ÿ­ÿ®ÿ¹ÿ°ÿ¢ÿªÿ¢ÿ°ÿ³ÿ­ÿ¨ÿ´ÿ¹ÿ¨ÿ¢ÿ²ÿªÿÿ°ÿ¥ÿ¨ÿ¨ÿ¥ÿ¬ÿ´ÿ´ÿ¾ÿÄÿ´ÿ±ÿÿ¢ÿ­ÿ³ÿªÿ¨ÿ¯ÿ¬ÿ¦ÿ¢ÿÿ©ÿ³ÿ²ÿ±ÿ³ÿ±ÿ®ÿ²ÿ²ÿ«ÿ°ÿ»ÿ¼ÿ¦ÿªÿ°ÿ·ÿ³ÿ®ÿ¶ÿ²ÿ©ÿÿÿ·ÿ©ÿªÿ¥ÿ§ÿªÿ°ÿ±ÿ©ÿ¬ÿªÿ ÿµÿ¿ÿ¼ÿ´ÿ®ÿ·ÿ³ÿ¦ÿ±ÿ¸ÿÿ¤ÿ¯ÿÉÿ·ÿ©ÿ§ÿ¯ÿ®ÿ°ÿ¼ÿ¾ÿ¨ÿ¥ÿ«ÿªÿ©ÿ¬ÿ°ÿ±ÿ§ÿ§ÿ°ÿ³ÿ²ÿ¦ÿ²ÿ«ÿ£ÿªÿ¢ÿ¡ÿ¤ÿ«ÿ¯ÿ¦ÿ¤ÿµÿ©ÿÿ­ÿ«ÿÁÿªÿ«ÿ´ÿ²ÿ©ÿªÿ²ÿ¸ÿ¬ÿ­ÿÿÿ®ÿ¢ÿ¯ÿÿ¢ÿºÿ¸ÿªÿ¯ÿ¸ÿ»ÿ«ÿ§ÿ±ÿ´ÿ¨ÿ¬ÿ§ÿ¡ÿ¢ÿ¥ÿ§ÿ©ÿ¤ÿ¨ÿ¹ÿ«ÿ¬ÿ¯ÿ®ÿ ÿÿ£ÿ§ÿ³ÿ¹ÿ«ÿªÿ·ÿ¢ÿ§ÿºÿÄÿ·ÿ£ÿ¯ÿ¯ÿ¥ÿ©ÿ²ÿ­ÿ«ÿ¯ÿ¼ÿ®ÿ£ÿ¨ÿ¬ÿ¤ÿÿ®ÿ¸ÿ²ÿ«ÿ³ÿ¸ÿ«ÿ¨ÿ¬ÿ¯ÿ©ÿ©ÿ¬ÿ¥ÿ«ÿ·ÿ¨ÿ¨ÿ³ÿ»ÿ¼ÿÿÿ±ÿ§ÿÿÿ¬ÿ¡ÿ¨ÿªÿ«ÿ«ÿ²ÿ·ÿ­ÿ§ÿ¬ÿ¨ÿ¡ÿ¹ÿµÿ©ÿ¡ÿ©ÿ³ÿ³ÿ®ÿªÿ¡ÿ¢ÿ¶ÿ¯ÿÿ´ÿ©ÿ´ÿÿ«ÿ®ÿ­ÿ«ÿ§ÿ¦ÿ§ÿ§ÿªÿ¨ÿ«ÿ»ÿ®ÿ«ÿ©ÿ¨ÿ½ÿ³ÿ²ÿ³ÿ¤ÿ ÿ¬ÿ³ÿ©ÿÿ¥ÿ£ÿÿÿÿÿ ÿ±ÿÿ ÿ¦ÿÿ¦ÿ°ÿ£ÿÿÿ¢ÿÿÿÿ¦ÿ©ÿÿ©ÿ ÿÿ ÿ£ÿ¯ÿºÿ¬ÿÿ©ÿ¯ÿ§ÿ£ÿÿ¬ÿ¤ÿªÿªÿÀÿ¶ÿºÿ²ÿµÿµÿ±ÿ¯ÿ«ÿªÿ®ÿ¬ÿ©ÿ¦ÿ«ÿ©ÿ¨ÿÂÿ¹ÿ®ÿºÿ®ÿ¥ÿ©ÿ¥ÿ ÿ¢ÿ¤ÿ¬ÿµÿ¯ÿ¸ÿ®ÿ¦ÿ£ÿ¨ÿ¥ÿ·ÿªÿ¥ÿ¨ÿ«ÿ©ÿ£ÿ¥ÿ¬ÿªÿªÿ®ÿ­ÿ®ÿ¥ÿºÿ«ÿ²ÿ¯ÿ¢ÿ¨ÿ­ÿ¬ÿ«ÿ£ÿ£ÿ£ÿ¥ÿ®ÿ¤ÿ¤ÿ¨ÿÿ°ÿÿªÿ¥ÿ¦ÿ§ÿ©ÿ¥ÿÿ¤ÿªÿ©ÿ¨ÿ¥ÿ£ÿÿÿ¡ÿ¢ÿÿÿÿ¡ÿ¦ÿÿÿÿ£ÿÿÿ¥ÿ¥ÿÿÿ ÿÿÿÿ¡ÿ§ÿ¡ÿÿÿÿÿ£ÿÿ¥ÿÿÿÿÿÿÿÿ¯ÿµÿ£ÿÿ£ÿ¢ÿ¡ÿÿÿÿ¬ÿ±ÿ¡ÿÿ£ÿ§ÿÿÿÿÿ¥ÿ«ÿ¡ÿ£ÿÿÿ¦ÿÿÿÿÿÿÿÿÿÿÿªÿ¯ÿ¥ÿªÿªÿ§ÿÿÿÿ¢ÿÿÿÿÿÿÿÿÿ¥ÿÿÿÿÿ£ÿÿÿÿ¢ÿ¡ÿÿ§ÿ¬ÿªÿ©ÿÿ©ÿÿ¸ÿ¬ÿµÿ¯ÿºÿ¨ÿ²ÿ¬ÿ¢ÿ©ÿ¯ÿÿ¢ÿ£ÿ¡ÿ§ÿ¬ÿ¯ÿ¨ÿÿ¦ÿµÿ±ÿ°ÿÿ¹ÿ®ÿ¸ÿ«ÿ¤ÿ©ÿÿ§ÿ¶ÿ°ÿÿÿ¢ÿ¤ÿ°ÿ®ÿ©ÿ´ÿ½ÿ¸ÿ¤ÿ¡ÿ£ÿÿ¶ÿÀÿ±ÿ«ÿ¯ÿ¯ÿ©ÿ¢ÿ¹ÿ¯ÿ¤ÿ¡ÿ´ÿªÿ«ÿ±ÿ«ÿ©ÿªÿ¬ÿ«ÿ©ÿ±ÿ³ÿ²ÿ®ÿ¥ÿ£ÿ¬ÿ¯ÿ­ÿµÿ¯ÿ¹ÿ¢ÿ©ÿ¢ÿ¥ÿªÿªÿªÿ©ÿ¨ÿ¡ÿ«ÿ»ÿ³ÿ©ÿ®ÿ°ÿ®ÿ«ÿÿ¥ÿ¥ÿ©ÿ­ÿ³ÿÿÿ´ÿ¨ÿ¦ÿ¨ÿ¢ÿÿ«ÿ³ÿ·ÿ³ÿ¢ÿ§ÿ³ÿµÿ±ÿ²ÿ¯ÿ«ÿ®ÿ¥ÿ¥ÿ£ÿ¥ÿºÿ±ÿ¯ÿ±ÿ®ÿ¦ÿªÿ³ÿÿÿ§ÿ¢ÿ¨ÿ·ÿ¾ÿ¼ÿªÿÿ¡ÿ¡ÿÿÿ¡ÿ©ÿ®ÿ§ÿ©ÿ²ÿªÿ£ÿ¨ÿ¥ÿ²ÿ·ÿ¶ÿ¨ÿ´ÿ­ÿÿ¢ÿ¦ÿ³ÿ²ÿ·ÿµÿ·ÿ·ÿªÿ¦ÿ©ÿ«ÿ²ÿ¥ÿ¡ÿ®ÿ¬ÿ ÿÿ¨ÿ­ÿ®ÿ£ÿ®ÿ¨ÿ¾ÿ¶ÿ¦ÿ¥ÿ°ÿ«ÿºÿ°ÿÿ¾ÿ¸ÿ´ÿªÿªÿ¢ÿ¦ÿ¢ÿ¨ÿ¡ÿ ÿ¤ÿ£ÿ§ÿ«ÿ¨ÿ¬ÿ¯ÿ©ÿ©ÿ¡ÿ±ÿ«ÿ¥ÿ¦ÿÀÿ­ÿ¬ÿ ÿ­ÿµÿÿ¡ÿªÿ£ÿ¦ÿÿÿ¤ÿ©ÿ©ÿ±ÿ§ÿ¬ÿ©ÿ¬ÿ¥ÿÿ«ÿªÿ¤ÿ¨ÿ¢ÿÿ¥ÿ¦ÿªÿÿÿÿ¯ÿ®ÿ©ÿÿ¹ÿ¤ÿ ÿ§ÿÿ¦ÿ©ÿ£ÿ£ÿÿ©ÿ¡ÿ®ÿ«ÿ§ÿ¢ÿÿ ÿ¦ÿ¥ÿ¬ÿ¤ÿ¥ÿ®ÿ£ÿ©ÿ¥ÿ¡ÿ ÿÿ¨ÿ­ÿ§ÿ¯ÿ¨ÿ­ÿ©ÿ£ÿ­ÿ§ÿ¦ÿ±ÿÿ±ÿªÿ¤ÿ¤ÿÿ£ÿ³ÿ¢ÿ¡ÿ¢ÿªÿ¡ÿÿªÿ²ÿµÿ³ÿ«ÿ«ÿ£ÿÿÿ«ÿ¦ÿ ÿ«ÿ¶ÿ³ÿ¦ÿ¦ÿ¦ÿ³ÿÿµÿ£ÿ±ÿÿ«ÿ±ÿ­ÿÿ¾ÿ¨ÿÿÿ¢ÿÿ¢ÿ¤ÿ³ÿ»ÿ²ÿ«ÿ«ÿ¦ÿÿ¨ÿ¯ÿ§ÿ¥ÿ©ÿ«ÿ¯ÿ°ÿÿÿÿ©ÿÿ®ÿ¤ÿ¥ÿ£ÿ·ÿÿ®ÿÿÿÿ°ÿ¯ÿ¤ÿ¡ÿªÿ©ÿ¦ÿ¢ÿ¶ÿ¯ÿÿÿ¢ÿ¥ÿ¨ÿ¥ÿÿ ÿ¤ÿÿÿÿÿÿÿÿÿÿ¢ÿÿ¡ÿÿ£ÿ§ÿÿ­ÿ½ÿ­ÿÿ·ÿ²ÿ£ÿÿ°ÿÿ¹ÿÿ¸ÿ¦ÿÿÿÉÿ¶ÿ ÿÿÿÿ±ÿ±ÿ¹ÿ´ÿ«ÿªÿ¯ÿÿÿ«ÿ­ÿ£ÿ ÿ§ÿªÿ²ÿ©ÿ¨ÿ¬ÿ°ÿ§ÿ¦ÿ¬ÿ°ÿµÿ¤ÿ§ÿÿ¬ÿ«ÿ§ÿ²ÿÿ¥ÿ¤ÿ¸ÿªÿ·ÿÿ£ÿ¯ÿ©ÿ¦ÿ¦ÿ§ÿ²ÿÿÿ¡ÿ¦ÿ«ÿ©ÿ¡ÿ£ÿ¨ÿ§ÿ²ÿ´ÿ®ÿ·ÿ·ÿ­ÿ¡ÿ¨ÿ´ÿ¯ÿ§ÿ§ÿªÿ¯ÿ­ÿ¤ÿÿªÿ¥ÿ­ÿÿ¬ÿÿ±ÿÿÿÿ¦ÿ¦ÿ¬ÿÿ¡ÿÿ¡ÿ±ÿ¦ÿ©ÿ¥ÿÿ¡ÿ¥ÿ°ÿ¬ÿ¥ÿ°ÿªÿªÿ­ÿ¤ÿÿ¨ÿ¬ÿªÿ«ÿ¦ÿªÿ©ÿ­ÿ¡ÿ¡ÿ§ÿ¤ÿÿ¡ÿÿÿ¢ÿ§ÿ£ÿ²ÿ£ÿÿÿ¬ÿ±ÿ°ÿµÿ¨ÿªÿ®ÿÿÿ§ÿÿ¤ÿ¸ÿ³ÿ£ÿ®ÿ«ÿ¤ÿ¨ÿ©ÿ¤ÿ¡ÿ©ÿ¾ÿµÿ®ÿ¨ÿ£ÿ®ÿ²ÿ®ÿ¢ÿ¦ÿµÿ¯ÿ±ÿ´ÿÿ£ÿÿ¬ÿµÿ©ÿ³ÿ±ÿ¢ÿ®ÿ¡ÿ°ÿ£ÿ¡ÿ®ÿ§ÿ®ÿ£ÿÿ¹ÿÿ¢ÿÿÿ«ÿ¬ÿ¸ÿ®ÿ¢ÿÿ¥ÿ­ÿÿ©ÿ¥ÿ¨ÿ±ÿ©ÿ£ÿ¡ÿ¬ÿ¯ÿ¥ÿ§ÿ§ÿ­ÿ·ÿ¶ÿ°ÿ¦ÿ´ÿ¯ÿ ÿ¡ÿÿÿ¤ÿ±ÿ­ÿ³ÿ¦ÿ±ÿÿ£ÿ¦ÿ ÿ²ÿÿ§ÿÿÿ£ÿÿÿ¨ÿ¡ÿ¬ÿÿÿÿÿÿ¤ÿÿÿ¤ÿ¬ÿ£ÿÿ©ÿ¬ÿ§ÿÿ£ÿ­ÿ¨ÿªÿ¤ÿ¨ÿµÿÇÿ´ÿ¶ÿ­ÿÿÿÿ´ÿ³ÿªÿÀÿÿ ÿ§ÿ­ÿÿ³ÿÿÿÿÿ®ÿ£ÿÀÿ¾ÿ¦ÿ ÿ­ÿ¥ÿªÿ°ÿ¤ÿÿ¢ÿÿ¦ÿªÿ©ÿ°ÿ®ÿ¤ÿÿÿÿÿ ÿ¦ÿ¦ÿ¡ÿ«ÿ·ÿ¨ÿÿ£ÿ§ÿ©ÿ­ÿªÿ©ÿ¦ÿ¤ÿ¥ÿ¹ÿ¬ÿÿ²ÿÿ¢ÿ®ÿÿÿ¯ÿ ÿ«ÿÿ¬ÿ¯ÿ¡ÿ¨ÿ¼ÿªÿÿ®ÿ¬ÿ¦ÿ¸ÿ¨ÿ£ÿ£ÿ±ÿ¯ÿ¢ÿ ÿ©ÿ¶ÿ»ÿ±ÿ§ÿÿÿÿ¦ÿ°ÿ¯ÿ®ÿ­ÿ¯ÿ©ÿ®ÿ¨ÿÿ¤ÿ¡ÿ§ÿªÿªÿ¥ÿ©ÿªÿ£ÿÿ¿ÿ­ÿ¶ÿ¤ÿÈÿªÿ§ÿ§ÿ ÿ ÿ¡ÿªÿ¬ÿ¯ÿµÿ¢ÿ¦ÿµÿ«ÿ£ÿ¬ÿ³ÿ«ÿ¢ÿ«ÿ®ÿ­ÿ±ÿ­ÿ«ÿ­ÿ©ÿÿ¡ÿ²ÿ²ÿ¦ÿÿ¯ÿ·ÿÿ·ÿªÿ¢ÿ§ÿ«ÿÿªÿ­ÿ¨ÿªÿ¶ÿ¨ÿÿ­ÿÿ©ÿ ÿ«ÿ¬ÿ§ÿ¨ÿ¯ÿ¶ÿ¤ÿ£ÿ±ÿ±ÿ£ÿ¤ÿ¯ÿ°ÿ°ÿ±ÿ¢ÿÿ¬ÿ¯ÿ¢ÿÿÿÿ®ÿ³ÿ¾ÿ¯ÿ£ÿµÿ®ÿ¸ÿÿ±ÿ¤ÿ½ÿ¶ÿ¯ÿ¿ÿ£ÿ§ÿ³ÿ¤ÿ¨ÿÿ±ÿªÿ¡ÿ­ÿÿ ÿ¨ÿÿ§ÿ¼ÿ¶ÿ¯ÿ¯ÿ¦ÿ ÿ¨ÿ­ÿ§ÿ¨ÿ¬ÿ£ÿÿÿ©ÿÿÿÿÿ©ÿ¥ÿ§ÿÿ§ÿ²ÿ¡ÿÿ¡ÿÿ¦ÿ¢ÿ©ÿ¢ÿ¡ÿ£ÿ¨ÿ§ÿ§ÿ«ÿ¤ÿ¦ÿ¥ÿ¦ÿ¯ÿ°ÿÿÿ§ÿÿÿ ÿ¤ÿ£ÿÿÿÿÿÿÿÿÿÿÿ©ÿ¨ÿÿ³ÿ®ÿ£ÿÿÿÿÿÿÿÿ¯ÿ§ÿÿ¡ÿ°ÿ®ÿ£ÿÿ£ÿÿÿÿ«ÿ°ÿ±ÿ¥ÿÿ¨ÿ¤ÿÿ§ÿ¥ÿÿ¢ÿ£ÿÿÿ¦ÿ§ÿ¶ÿ­ÿ¡ÿÿ²ÿÿ©ÿºÿ¨ÿÿ£ÿ¬ÿ¨ÿ¦ÿ©ÿ±ÿ£ÿÿÿ¡ÿ¨ÿ²ÿ¯ÿ±ÿµÿ ÿÿ®ÿ§ÿ§ÿ®ÿºÿ©ÿÿ©ÿÿÿÿÿ¨ÿ¶ÿÿ°ÿÿ´ÿ¢ÿºÿ¨ÿ¦ÿ»ÿ·ÿÃÿ¶ÿ½ÿ°ÿÿªÿ·ÿ¯ÿ«ÿ©ÿ«ÿ­ÿ¬ÿ«ÿ±ÿµÿµÿ¬ÿ¯ÿÿ¯ÿ§ÿ¥ÿ¬ÿÿ³ÿ¤ÿ£ÿ©ÿ¢ÿ«ÿ¨ÿÿµÿÿ©ÿ±ÿ¤ÿ ÿ¡ÿ§ÿ®ÿ³ÿ®ÿ£ÿ£ÿÿÿµÿ­ÿµÿ¹ÿ¥ÿ°ÿ±ÿ¦ÿ¼ÿ¤ÿ®ÿÿ®ÿÿ«ÿ¢ÿ®ÿÿ®ÿ«ÿ¬ÿ½ÿ°ÿÿ¥ÿ«ÿ¨ÿ°ÿ¶ÿ¯ÿ§ÿ©ÿ£ÿÿ©ÿ¬ÿ­ÿ©ÿÿÿ ÿ¬ÿ¦ÿªÿ¯ÿ£ÿ¯ÿ¯ÿ«ÿÿ¥ÿÿ¨ÿ¨ÿ«ÿ¦ÿ¢ÿ ÿ©ÿ¯ÿ²ÿ·ÿ«ÿ§ÿ§ÿµÿ«ÿ¡ÿªÿ²ÿ ÿÿÿ¼ÿ¬ÿ¤ÿµÿ¢ÿªÿ¡ÿÿ©ÿ¥ÿ¨ÿ«ÿ§ÿ¢ÿ£ÿ«ÿ¬ÿÿÿ¢ÿ§ÿªÿ¦ÿ¦ÿ¬ÿ©ÿ®ÿ¥ÿ¯ÿ®ÿÿ´ÿ§ÿ¬ÿ¤ÿ¤ÿ¸ÿ¤ÿ£ÿ¥ÿ¦ÿ­ÿ«ÿ«ÿ£ÿÿ§ÿ¤ÿ¬ÿ¿ÿ¦ÿÿ¥ÿ¨ÿ¬ÿ­ÿ¤ÿÿ®ÿ·ÿªÿ¥ÿ§ÿ§ÿ£ÿÿ¥ÿ¦ÿ¦ÿ§ÿÿÿÿ¢ÿ¤ÿ£ÿªÿ«ÿ£ÿÿ¡ÿÿÿÿÿ°ÿÿÿÿ£ÿ³ÿ³ÿ¯ÿ¤ÿÿÿÿÿÿ¦ÿ©ÿÿÿÿ°ÿ±ÿ£ÿ¡ÿÿ¦ÿÿ¤ÿ«ÿÿÿÿÿ ÿ¡ÿÿÿÿ¡ÿ©ÿÿÿÿÿÿÿÿÿÿ¡ÿ±ÿÿ|ÿÿ©ÿÿÿ¦ÿ©ÿ¦ÿÿ ÿÿÿÿÿ¥ÿ¥ÿÿ£ÿÿÿÿÿÿ£ÿ®ÿ£ÿ¢ÿ«ÿ©ÿ ÿÿ­ÿ²ÿ ÿÿÿÿÿÿÿ¥ÿÿÿ¡ÿÿ¤ÿ¥ÿ¤ÿ£ÿÿÿÿ ÿ£ÿ¢ÿ¦ÿ¨ÿ¥ÿ£ÿ£ÿ¤ÿ¢ÿÿÿ ÿ¥ÿÿÿÿ©ÿ¤ÿÿ ÿÿ¡ÿ¦ÿÿ§ÿ±ÿ¥ÿ¢ÿ¤ÿÿ¢ÿ¤ÿ©ÿ£ÿÿ¡ÿ¸ÿÿÿÿªÿÿ§ÿ¨ÿ¨ÿ¢ÿ©ÿªÿ¨ÿ¢ÿÿ£ÿ©ÿ§ÿ¨ÿ§ÿ¨ÿÿÃÿ·ÿ°ÿ¬ÿ¨ÿ¥ÿ¬ÿ«ÿ£ÿªÿ®ÿ¢ÿÿ¢ÿ£ÿ£ÿ¢ÿÿ±ÿ²ÿ¥ÿ«ÿ¬ÿ£ÿ¢ÿ²ÿµÿªÿ§ÿ¥ÿ¨ÿ§ÿÿ¡ÿ§ÿ³ÿÿ¤ÿ«ÿ«ÿ°ÿ±ÿÿ£ÿ§ÿ¢ÿ¢ÿ£ÿ¤ÿ¥ÿªÿ±ÿ¦ÿ¡ÿÿÿºÿÿÿ²ÿ°ÿµÿ®ÿµÿ¹ÿ­ÿÿ ÿ¯ÿ®ÿ©ÿ­ÿ¥ÿÿ­ÿ±ÿÿ­ÿ£ÿ°ÿ§ÿ¦ÿ¬ÿ®ÿ¬ÿ©ÿ­ÿ«ÿ£ÿ§ÿÿ§ÿ´ÿ£ÿ¤ÿªÿ¡ÿ¦ÿÿÿ«ÿ¥ÿ¡ÿÿÿ§ÿ§ÿ¤ÿ¤ÿÿÿÿ¿ÿ³ÿÿ ÿÿÿªÿ±ÿ¨ÿ¨ÿ¯ÿªÿ¬ÿÿ«ÿ¤ÿ­ÿ«ÿ´ÿ£ÿ­ÿÿ¥ÿÂÿºÿ¯ÿµÿªÿÿ­ÿÿ¸ÿ¶ÿÿÿ£ÿÿ¬ÿªÿ¯ÿ»ÿ²ÿ¢ÿ¤ÿ­ÿ­ÿ©ÿªÿ°ÿÿ¦ÿ²ÿ°ÿ£ÿªÿ³ÿ¼ÿ¼ÿ¸ÿ®ÿ©ÿÁÿªÿ¡ÿÉÿ©ÿÿÿ¤ÿªÿ¦ÿÿ¡ÿ¯ÿ°ÿ´ÿ±ÿ«ÿ§ÿ§ÿ­ÿ¹ÿªÿ¤ÿ©ÿ°ÿ¨ÿ¤ÿ­ÿ®ÿ¥ÿ¤ÿ¤ÿ©ÿ®ÿªÿÿÿÿ ÿ¤ÿ¤ÿ£ÿ¥ÿ¤ÿÿ ÿÿ§ÿ¯ÿ°ÿ¯ÿ¹ÿ«ÿ°ÿ§ÿ£ÿ ÿÿ¤ÿ©ÿªÿÿ¶ÿ¹ÿ¨ÿ°ÿ®ÿªÿªÿ§ÿ£ÿ¡ÿ¢ÿ¤ÿ¬ÿ·ÿ¥ÿÿÿ±ÿ¦ÿ©ÿ¦ÿÿ­ÿ²ÿ¥ÿ§ÿ¥ÿ§ÿªÿ±ÿ±ÿªÿ°ÿÿ¨ÿ¢ÿÿ¨ÿ¨ÿÿ¢ÿ°ÿ¡ÿpÿÿ­ÿ±ÿ§ÿ¦ÿ¥ÿ¨ÿ´ÿ¹ÿ«ÿ ÿ§ÿ­ÿ¤ÿ¬ÿ­ÿ®ÿ§ÿ©ÿ§ÿ¡ÿ¥ÿ­ÿ£ÿÿªÿÿÿÿ¥ÿ¦ÿ£ÿÿ ÿ ÿÿ¬ÿ®ÿÿ°ÿ³ÿ©ÿ¨ÿ­ÿ²ÿ«ÿ§ÿ¯ÿ¨ÿ¥ÿ±ÿ§ÿ¶ÿ½ÿ¥ÿ¨ÿ¨ÿ©ÿªÿ©ÿ­ÿ®ÿ¡ÿ°ÿ¯ÿ¬ÿ¯ÿ©ÿ¬ÿªÿ§ÿ¬ÿ¯ÿ¯ÿ·ÿ°ÿ«ÿ¶ÿÇÿ¢ÿªÿ­ÿ°ÿ·ÿ«ÿ¡ÿ«ÿºÿ¨ÿ£ÿ°ÿ¶ÿÿ¥ÿ©ÿ£ÿ¬ÿ°ÿ£ÿ¤ÿÿÿÿÿ¡ÿ¤ÿ¤ÿ¥ÿ¥ÿ´ÿ¬ÿ«ÿ­ÿ¶ÿªÿ­ÿ«ÿ°ÿ®ÿªÿµÿ±ÿªÿ£ÿ­ÿ«ÿÿÿÿ ÿ«ÿ»ÿºÿ®ÿ§ÿ¨ÿ¤ÿ­ÿ¯ÿªÿ´ÿ²ÿªÿ¼ÿ¦ÿÿ«ÿ¤ÿ°ÿ£ÿ¥ÿ´ÿ¯ÿ¥ÿ¯ÿÿ£ÿ°ÿªÿ¤ÿ¢ÿ³ÿ·ÿ³ÿµÿ§ÿ¦ÿ£ÿ¤ÿÀÿ·ÿ­ÿ©ÿ§ÿ¦ÿ©ÿ°ÿ²ÿ·ÿ¹ÿ¯ÿ¨ÿ ÿ¦ÿ±ÿµÿ²ÿ¦ÿ¥ÿ­ÿ¬ÿ¨ÿ¤ÿ£ÿ¥ÿ¡ÿÿ®ÿ·ÿ¶ÿ¯ÿ¤ÿÿ¤ÿ¦ÿ¥ÿ±ÿ¼ÿ°ÿ¶ÿ¥ÿ³ÿ©ÿ¤ÿÿªÿ·ÿªÿ¦ÿ¡ÿ®ÿ¬ÿµÿ¯ÿ­ÿªÿ¤ÿ¦ÿ«ÿ§ÿ°ÿ°ÿ´ÿ²ÿ¸ÿ¸ÿ°ÿ¬ÿªÿ³ÿ·ÿªÿ¯ÿ´ÿ²ÿ±ÿ´ÿ¬ÿÿ°ÿ»ÿ®ÿ¬ÿ¡ÿªÿ±ÿ¨ÿ¨ÿ§ÿ ÿ»ÿ©ÿÿ±ÿ»ÿ²ÿ°ÿµÿ¸ÿ¯ÿ®ÿ¨ÿªÿ«ÿªÿ¯ÿ¬ÿ¨ÿ¬ÿ­ÿ»ÿ¹ÿÀÿ¹ÿ­ÿ¯ÿ¦ÿ¤ÿ¡ÿªÿÿ¬ÿ²ÿ§ÿ¥ÿµÿ±ÿ©ÿ²ÿ·ÿ³ÿ®ÿµÿ¸ÿ¨ÿ¯ÿ«ÿÿ®ÿ¼ÿ·ÿÿ¤ÿÿÿÿÿÿÿÿ£ÿ¨ÿÿ ÿÿ¡ÿ¦ÿ¢ÿ¢ÿ¥ÿ¥ÿ¥ÿªÿ¬ÿ¨ÿ¤ÿ ÿÿÿÿÿ«ÿ¥ÿ¢ÿÿªÿ§ÿ£ÿ¦ÿ©ÿ¢ÿ£ÿªÿ¦ÿÿ«ÿ¤ÿÿ«ÿ®ÿ£ÿ§ÿ¨ÿ ÿ«ÿ©ÿ¬ÿ©ÿ ÿ¤ÿ¨ÿ¦ÿ¢ÿ³ÿ²ÿ«ÿ¢ÿÿ¥ÿºÿªÿ ÿªÿÿ©ÿ²ÿªÿ ÿÿÿÿºÿ£ÿ¤ÿ´ÿ®ÿ©ÿ³ÿ³ÿ¦ÿ©ÿ£ÿ§ÿ«ÿ´ÿ°ÿ©ÿ¨ÿ¨ÿ«ÿµÿ·ÿ°ÿªÿ­ÿ§ÿ¬ÿ­ÿ¥ÿ¥ÿ¶ÿ©ÿÀÿ¬ÿ¤ÿ¦ÿªÿ¶ÿ¸ÿ¬ÿ²ÿ±ÿ ÿ¤ÿ°ÿ¨ÿ®ÿ¶ÿ·ÿ°ÿ¡ÿ£ÿ³ÿ¨ÿµÿ¼ÿ²ÿ§ÿ±ÿ¹ÿ¯ÿ©ÿ®ÿ©ÿ³ÿ²ÿ©ÿ¶ÿ´ÿ±ÿ¶ÿ°ÿ¦ÿ¯ÿ¦ÿ±ÿ²ÿ¬ÿ©ÿ£ÿ«ÿ¹ÿ°ÿÿÿºÿ®ÿ¯ÿÿ¯ÿ¼ÿ·ÿ°ÿ±ÿ°ÿ«ÿ¬ÿ¨ÿ¾ÿ·ÿ¬ÿ³ÿ¸ÿ¯ÿ©ÿµÿ²ÿ¯ÿ»ÿÿ­ÿ±ÿªÿ­ÿ±ÿ°ÿ´ÿ¹ÿ¿ÿªÿ¸ÿªÿ®ÿ¼ÿ¾ÿ«ÿ¤ÿ¯ÿ£ÿ¬ÿ ÿ¨ÿªÿ²ÿ©ÿ§ÿ«ÿ«ÿ¬ÿ®ÿ«ÿ¨ÿ¨ÿµÿÀÿ£ÿ¥ÿ­ÿ¯ÿ±ÿ±ÿ´ÿÅÿ«ÿÿ¥ÿ§ÿÿ¦ÿªÿ¬ÿ­ÿ®ÿ²ÿ´ÿ¹ÿ¯ÿ ÿ·ÿÅÿ±ÿ­ÿ²ÿµÿ°ÿ¦ÿ¥ÿ®ÿ»ÿÄÿ¦ÿ»ÿ½ÿ´ÿ²ÿªÿ«ÿ°ÿµÿÂÿ«ÿ¨ÿ¤ÿ¸ÿ´ÿµÿ´ÿµÿ¹ÿ®ÿ¥ÿ­ÿ´ÿ¬ÿ¯ÿ²ÿ®ÿ£ÿµÿ²ÿ¡ÿ¤ÿ©ÿ¨ÿ«ÿ¬ÿ§ÿÿ²ÿ¯ÿÄÿ¹ÿ­ÿ£ÿªÿ¦ÿ¢ÿªÿÿ«ÿ­ÿ¹ÿ´ÿ¬ÿ¬ÿ¦ÿ¦ÿ¥ÿ±ÿ³ÿ®ÿ¶ÿ²ÿ³ÿ³ÿ©ÿ´ÿ²ÿªÿ²ÿ±ÿ¦ÿÿªÿµÿ­ÿ¯ÿºÿ¥ÿ§ÿ´ÿ¶ÿ·ÿ´ÿ¶ÿ°ÿ¢ÿ ÿªÿ©ÿ¥ÿ¯ÿ¥ÿ¯ÿ¶ÿ¹ÿ¡ÿ¢ÿ¨ÿ¤ÿ¨ÿªÿ¦ÿ©ÿ¥ÿ¡ÿ¨ÿ¡ÿ ÿ¬ÿ¡ÿ ÿÿ£ÿ´ÿ¯ÿ¢ÿ§ÿ²ÿ°ÿ­ÿ¬ÿ«ÿ½ÿ±ÿ¹ÿ¥ÿ¬ÿ¨ÿ¢ÿ¥ÿ¥ÿ®ÿ¼ÿ©ÿ¦ÿ®ÿ¾ÿ©ÿ£ÿ©ÿ¦ÿ­ÿ±ÿ¨ÿ¦ÿªÿ²ÿ³ÿ¥ÿ­ÿªÿ§ÿ³ÿ±ÿ­ÿÿ§ÿ®ÿ¬ÿªÿ²ÿ²ÿ¨ÿªÿ§ÿ«ÿ®ÿ¸ÿ´ÿ§ÿ¢ÿ³ÿ°ÿ¦ÿ¬ÿ¦ÿ¥ÿ¬ÿ¬ÿ©ÿ¢ÿ²ÿ­ÿ´ÿ£ÿ¨ÿªÿÿ³ÿ«ÿÿ¤ÿ«ÿ¨ÿ¦ÿ§ÿ ÿÿ«ÿ¯ÿÿÿÿ¨ÿ¡ÿ¤ÿÿÿÿ¥ÿªÿ§ÿÿÿÿÿÿ¢ÿ­ÿ£ÿÿ§ÿ«ÿ¥ÿ¯ÿ¶ÿ©ÿÿ£ÿ¯ÿ¨ÿÿ§ÿ¦ÿ¤ÿ¥ÿ¿ÿªÿ¶ÿ»ÿ²ÿªÿ¬ÿ¶ÿ¶ÿ±ÿ©ÿ¢ÿ¤ÿªÿ«ÿÿ­ÿµÿ³ÿ¢ÿ£ÿµÿ³ÿÆÿ¿ÿ³ÿ°ÿ®ÿ¦ÿÿ¥ÿ±ÿ¥ÿ¨ÿ«ÿÿÿ£ÿ±ÿ«ÿ¥ÿ¤ÿ£ÿ©ÿ­ÿ¨ÿÿÿ¬ÿªÿ¬ÿ³ÿ²ÿ¨ÿ³ÿ²ÿÿÿ±ÿ¸ÿ§ÿ¦ÿµÿ¹ÿ²ÿ«ÿ¦ÿ¨ÿ§ÿ¬ÿ£ÿ«ÿ«ÿÿÿ®ÿ«ÿ£ÿ¬ÿ®ÿ­ÿ¤ÿ§ÿ²ÿ¥ÿÿ ÿÿ¥ÿ²ÿ¤ÿªÿ¬ÿ¡ÿÿÿ¡ÿ¤ÿ©ÿ ÿÿ¡ÿ§ÿ¨ÿ¡ÿÿÿ¡ÿªÿ©ÿªÿ¦ÿ£ÿÿ¬ÿÿ ÿ±ÿÿ¨ÿ¢ÿÿÿ¥ÿ­ÿ§ÿ£ÿ¤ÿ¦ÿ ÿÿÿÿÿÿÿ©ÿ¦ÿªÿÿÿÿÿÿ¡ÿ¥ÿÿÿ¨ÿ§ÿ¤ÿ«ÿÿ°ÿÿÿÿÿÿÿÿÿÿ¥ÿÿÿ¤ÿÿÿ¥ÿµÿ®ÿÿÿÿ¡ÿ­ÿÿÿ¡ÿÿÿ¥ÿ£ÿÿÿ§ÿ¥ÿÿÿÿÿÿÿÿªÿ¡ÿ¤ÿ¥ÿÿªÿÿ«ÿ§ÿ§ÿ«ÿÿºÿ¨ÿ«ÿ³ÿ©ÿÿ«ÿ·ÿ¶ÿ®ÿ«ÿ©ÿ¦ÿ¢ÿÿ°ÿ²ÿ£ÿ¥ÿ°ÿ¥ÿ°ÿ©ÿ¤ÿ·ÿÿ¬ÿ´ÿ±ÿÿÿÿ¨ÿ£ÿ¦ÿ°ÿ®ÿ¨ÿ¤ÿ¯ÿ±ÿÿÿ®ÿÄÿ¤ÿ¸ÿ®ÿÿÂÿ¦ÿ©ÿºÿ¦ÿ¦ÿ«ÿµÿ¯ÿ®ÿ¯ÿ¨ÿ¥ÿ¨ÿ«ÿ°ÿµÿµÿ³ÿµÿ¹ÿ§ÿ¤ÿ¦ÿ¶ÿ£ÿ³ÿÅÿ©ÿ¯ÿ¦ÿ£ÿ§ÿ²ÿ«ÿ®ÿµÿ°ÿ²ÿ·ÿµÿªÿ«ÿ²ÿ«ÿ°ÿÿ¬ÿ¥ÿÿ¥ÿ¨ÿ ÿ¥ÿÀÿ¨ÿ®ÿ¡ÿ¬ÿ£ÿºÿ±ÿ«ÿ«ÿ¢ÿ¦ÿ­ÿ¨ÿ¨ÿ°ÿ«ÿ¤ÿ­ÿ«ÿ¦ÿÿ¡ÿ´ÿÿ¬ÿµÿÿ¡ÿ§ÿ²ÿÿ¥ÿ®ÿ²ÿ£ÿ±ÿ©ÿÿ¨ÿ´ÿ¼ÿ©ÿÿ£ÿ¡ÿ¢ÿªÿ®ÿ¯ÿ«ÿ®ÿ«ÿ¥ÿÿÿ»ÿ¨ÿ±ÿ¹ÿµÿÿÿ§ÿ¦ÿ¯ÿ¶ÿ«ÿ³ÿ§ÿ£ÿ®ÿ«ÿ¬ÿ®ÿÿÿ¬ÿ°ÿ­ÿ¡ÿÿ¥ÿ¤ÿÿÿ¶ÿ¨ÿÁÿ¡ÿ´ÿÂÿ«ÿ³ÿÿ®ÿ±ÿªÿ¦ÿ©ÿÿÿ ÿ¨ÿªÿ§ÿ£ÿ¢ÿ¦ÿ¢ÿÿ¤ÿ¬ÿ²ÿ¯ÿ¥ÿ¢ÿ¤ÿ­ÿ´ÿ¬ÿ¸ÿ¥ÿ²ÿ¡ÿÿªÿÿ£ÿ´ÿ©ÿ°ÿ§ÿÿ ÿ±ÿ­ÿ®ÿ©ÿ¬ÿ«ÿÿ¡ÿÿÿÿÿÿÿÿ¢ÿ¢ÿ¥ÿ ÿ¦ÿµÿ¼ÿ®ÿ¾ÿÿ¤ÿÿ³ÿ«ÿÿ¦ÿ°ÿ¢ÿ ÿÿ£ÿ ÿ¢ÿªÿ¦ÿ¢ÿÿ«ÿ­ÿ¬ÿ³ÿ«ÿÿ ÿ§ÿ§ÿ¢ÿÿÿ¡ÿ¨ÿ«ÿ¡ÿÿ ÿ¦ÿÿªÿ¥ÿ¡ÿ©ÿ­ÿÿ¦ÿ ÿÿ©ÿ®ÿ´ÿªÿ«ÿ¥ÿ¤ÿ³ÿ¨ÿ¡ÿ¬ÿºÿ·ÿ¯ÿ©ÿ¡ÿ²ÿ³ÿÿ§ÿÿÿ¥ÿ©ÿ¡ÿÿÿ¡ÿªÿÿ¦ÿ±ÿ¡ÿ¢ÿ®ÿ°ÿ®ÿªÿ©ÿªÿÿ¢ÿªÿÿÿÿ¡ÿ©ÿ«ÿ­ÿ¤ÿÿ¥ÿ®ÿ­ÿ«ÿ¦ÿ¥ÿ­ÿªÿ®ÿ­ÿÿ¥ÿ®ÿ¥ÿÿ ÿÿ£ÿ¨ÿÿ¡ÿÿ¥ÿ«ÿ«ÿ¨ÿ®ÿ¥ÿªÿ¢ÿÿ¢ÿ«ÿ­ÿÿ¡ÿ¢ÿÿÿÿÿÿÿÿÿÿÿÿÿÿÿÿ¥ÿÿÿ­ÿ¡ÿÿÿ£ÿ¼ÿ´ÿ¡ÿÿ¯ÿ³ÿ·ÿ»ÿ«ÿ¤ÿ£ÿ«ÿ¡ÿÿ¢ÿµÿ±ÿ¨ÿ¦ÿÿÿÿÿ¦ÿ§ÿ®ÿ¨ÿ¨ÿ¬ÿ©ÿ©ÿ¨ÿ¨ÿ­ÿ®ÿ«ÿ³ÿ¸ÿªÿ¥ÿ°ÿ¢ÿ§ÿ¤ÿ³ÿ§ÿ¥ÿ£ÿ¥ÿ©ÿ³ÿ®ÿ¯ÿÿÿ¨ÿÿ°ÿ¨ÿ¡ÿ«ÿµÿ§ÿ¬ÿ¨ÿ¥ÿ¯ÿ£ÿÿ¢ÿ¢ÿ«ÿ¯ÿ¥ÿ¥ÿ©ÿ¤ÿ©ÿ¯ÿªÿ³ÿºÿªÿ¡ÿ¨ÿ®ÿ®ÿ«ÿ³ÿ°ÿ¤ÿ¡ÿ¦ÿÿ¨ÿ¢ÿ¶ÿ ÿ§ÿ±ÿ ÿÿ¢ÿ¯ÿ´ÿ²ÿÿ¤ÿ¬ÿ¡ÿ¥ÿ¨ÿ¨ÿ¹ÿÿ ÿ¨ÿ§ÿ©ÿ§ÿÿ§ÿ¬ÿ¯ÿ¡ÿÿÿÿ«ÿ«ÿ°ÿÿÿ§ÿ¬ÿ´ÿ«ÿ¯ÿ«ÿ¨ÿ­ÿ ÿÿÿÿÿ ÿ¢ÿ£ÿÿ¾ÿÿ²ÿ¾ÿÿ ÿ©ÿ¤ÿ¶ÿ©ÿÿ¤ÿ¤ÿ£ÿ®ÿ¸ÿ­ÿ¸ÿ¯ÿ©ÿ¤ÿ©ÿ¬ÿ³ÿ¶ÿ«ÿ¥ÿ¥ÿ£ÿ¨ÿ±ÿ©ÿ£ÿ¬ÿÿÿ¦ÿªÿÿ³ÿ¬ÿÿÿÿÿÿÿ ÿÿ«ÿ²ÿ§ÿ§ÿÿªÿ®ÿ¨ÿ¸ÿ°ÿ±ÿ¨ÿÿ¢ÿÿ´ÿ¥ÿ¨ÿ«ÿ ÿ¥ÿ«ÿÿ¡ÿªÿ¯ÿ°ÿ°ÿ­ÿÿÿ°ÿ³ÿ¦ÿ£ÿ«ÿºÿ´ÿ°ÿ¯ÿ¢ÿ²ÿ³ÿÿ«ÿÿÿ¶ÿÿÿ¢ÿÿÿÿÿÿ®ÿ¼ÿ¯ÿ¸ÿ¤ÿÿ¯ÿ¨ÿÿ ÿªÿ¹ÿ´ÿÿ ÿÿ¨ÿ³ÿ¶ÿ£ÿ¥ÿ±ÿ®ÿ¡ÿÿ£ÿ§ÿ«ÿ«ÿ³ÿ®ÿÿ§ÿ°ÿ¥ÿ¥ÿ ÿ¢ÿ¨ÿ·ÿ«ÿ©ÿ§ÿ±ÿ¥ÿÿ§ÿ¡ÿÿ®ÿ®ÿ²ÿÿ®ÿÿ®ÿ¥ÿ ÿ¢ÿ±ÿ¬ÿ®ÿÿ©ÿÿÿ¤ÿ¡ÿÿ¢ÿ¨ÿ©ÿ¥ÿªÿ¨ÿ«ÿ®ÿªÿ¡ÿ«ÿµÿ®ÿ¹ÿ¬ÿÿÿ£ÿ¤ÿ¨ÿ¦ÿ ÿ¡ÿÿ£ÿ¡ÿÿ¦ÿ¥ÿ­ÿ±ÿ±ÿÿ³ÿÿ£ÿ¯ÿÿ¦ÿ¯ÿºÿÁÿ©ÿ ÿ¨ÿ²ÿ©ÿ¡ÿ¤ÿ§ÿ¬ÿ¬ÿ¹ÿ°ÿ©ÿ°ÿ¬ÿ¬ÿ­ÿ¨ÿ©ÿªÿªÿ¤ÿÿ¥ÿ«ÿ²ÿ ÿ¢ÿ©ÿ¨ÿ£ÿÿ©ÿ¯ÿ´ÿ®ÿ¢ÿÿ³ÿÿÿ¬ÿ´ÿ°ÿ¤ÿ°ÿ¼ÿ¯ÿ¤ÿ­ÿ¥ÿ«ÿ§ÿ³ÿ¦ÿµÿ¸ÿ­ÿ¬ÿ¯ÿ¦ÿ¤ÿ¡ÿ¥ÿ¦ÿ§ÿ®ÿ«ÿ«ÿ¤ÿÿªÿ¨ÿ±ÿ±ÿ¤ÿ´ÿ°ÿªÿ ÿ­ÿ¸ÿ¦ÿ¯ÿ¦ÿ¦ÿ£ÿªÿÿ¥ÿ¬ÿ¬ÿ ÿ¬ÿ§ÿÿ«ÿ¤ÿ¦ÿ§ÿ¡ÿ±ÿÿÿ ÿ³ÿ¦ÿÿ£ÿ£ÿ¢ÿ¨ÿ«ÿÿÿ¡ÿ£ÿ©ÿ¡ÿÿÿ®ÿÿÿÿÿÿÿÿ°ÿÔÿÿÿ ÿ§ÿ£ÿ«ÿ¯ÿÿ±ÿ¯ÿÿÿÿÿ§ÿ«ÿ´ÿ»ÿÿ²ÿ±ÿÿÿ¦ÿ½ÿµÿ©ÿ¤ÿÿ¦ÿ©ÿÿÿ¤ÿ¤ÿ²ÿ¤ÿÿÿÿÿÿ®ÿÿ§ÿÿ¤ÿ¬ÿ¢ÿÿÿÿÿ¨ÿÿÿÿÿÿ¥ÿ¨ÿÿ£ÿ¶ÿ¯ÿ«ÿ£ÿ¨ÿ¨ÿÿÿÿÿ©ÿ©ÿ§ÿ¬ÿ«ÿÿ¡ÿÿ ÿ§ÿÿ¡ÿÿ ÿ²ÿµÿ¬ÿ«ÿªÿÿÿ¤ÿÿ´ÿ³ÿ¢ÿÿ¬ÿ²ÿÿ¥ÿÀÿ°ÿ«ÿ©ÿ§ÿ¨ÿªÿ­ÿ£ÿÿ¤ÿ¥ÿ¡ÿ­ÿ²ÿ³ÿ®ÿ¢ÿ¡ÿÿ³ÿ«ÿ ÿ®ÿ¢ÿÿ¡ÿÿ®ÿÿ¬ÿºÿ¥ÿ©ÿ¡ÿ¨ÿ«ÿ¢ÿ¨ÿ¬ÿ ÿÿ¤ÿ©ÿ­ÿ¨ÿ§ÿ³ÿ´ÿ¥ÿªÿÀÿ­ÿÿ²ÿ³ÿªÿÿÿÿ¯ÿ«ÿºÿ¸ÿ³ÿ²ÿ¯ÿ£ÿ²ÿ²ÿ­ÿ®ÿ¢ÿ«ÿ·ÿ§ÿ­ÿ¹ÿ©ÿ¦ÿªÿ ÿ¤ÿ²ÿ±ÿ¬ÿªÿ¦ÿ²ÿ¼ÿ®ÿ±ÿ®ÿ°ÿ¦ÿ¨ÿ¨ÿÿµÿÿ¬ÿ¢ÿ¥ÿ©ÿ ÿ«ÿ£ÿ«ÿµÿÿ«ÿ«ÿ£ÿ¤ÿ¦ÿªÿªÿ§ÿ¦ÿ¥ÿ¨ÿ¥ÿ¢ÿ©ÿ©ÿ»ÿ©ÿ¤ÿ±ÿ«ÿ»ÿ³ÿ¥ÿÿ£ÿ£ÿ¯ÿºÿ¯ÿµÿ¤ÿ§ÿ§ÿÿ¸ÿ®ÿ«ÿ³ÿ¡ÿ£ÿ­ÿ®ÿ¯ÿ¬ÿ©ÿ ÿÿ¥ÿ­ÿ¯ÿ¦ÿ§ÿ²ÿ£ÿ¦ÿ«ÿ¥ÿ­ÿ·ÿ§ÿ¶ÿ¨ÿÿÿÿ­ÿ£ÿÿ ÿ¨ÿ¦ÿÿÿÿÿ¯ÿ²ÿÿÿªÿªÿ°ÿ¦ÿ¢ÿÿÿ®ÿÿÿ½ÿÿÿ¦ÿ¥ÿ¤ÿÿ ÿ©ÿ¡ÿÿ¤ÿ®ÿ±ÿ£ÿÿ¡ÿªÿ¯ÿ«ÿ«ÿ©ÿ¥ÿÿ¨ÿªÿ«ÿ«ÿ¬ÿ¨ÿ¨ÿ«ÿ£ÿ§ÿ¦ÿ¢ÿÿÿ£ÿªÿ±ÿªÿ§ÿ§ÿ¢ÿÿ¡ÿ¥ÿ£ÿ¥ÿÿºÿ²ÿ²ÿ¦ÿªÿ¦ÿ¦ÿ²ÿÿ¥ÿ¤ÿÿ«ÿ§ÿ¤ÿ§ÿÿ¥ÿ§ÿ ÿÿÿ©ÿ®ÿ­ÿ©ÿ¤ÿ ÿ¤ÿÿÿ¦ÿÿÿ¶ÿ­ÿÿÿÿÿÿÿÿÿ ÿ ÿÿÿÿÿ°ÿ¸ÿ¬ÿ ÿÿ ÿªÿÿ¨ÿÿÿÿÿÿÿÿÿÿ¤ÿ«ÿ¤ÿÿÿÿÿÿ¸ÿÿÿªÿÿÿ²ÿÿÿÿ¥ÿ¡ÿ ÿ¯ÿ¥ÿ¢ÿÿÿÿÿ£ÿ«ÿªÿ¡ÿ§ÿÿÿÿÿ¯ÿÿ¥ÿÿ¢ÿ­ÿ±ÿ¢ÿÿÿÿ¡ÿÿÿÿ¨ÿÿÿ ÿ°ÿ°ÿÿ¥ÿÿÿÿÿÿÿÿ¤ÿÿ¥ÿÿÿ ÿÿÿ¡ÿ¢ÿ¡ÿÿ§ÿÿÿÿ°ÿ¯ÿÿ¨ÿÿ®ÿ¦ÿ¡ÿ¨ÿ©ÿ§ÿ£ÿÿÿ¥ÿ®ÿ«ÿ¢ÿÿÿ´ÿÿ£ÿÿ§ÿ ÿ§ÿ¨ÿ±ÿ°ÿ¦ÿ¨ÿ­ÿ£ÿÿ ÿ¤ÿ¬ÿ±ÿ¥ÿÿ¢ÿÿÿÿ¶ÿ©ÿ¯ÿ³ÿ¢ÿ ÿ¤ÿ­ÿ«ÿÿ¡ÿ¨ÿ­ÿÿÿ¾ÿ©ÿ±ÿ½ÿ±ÿ¨ÿ¨ÿ¸ÿ¾ÿ¯ÿ§ÿ¤ÿ¡ÿ¤ÿ©ÿ¨ÿ¨ÿ¦ÿ°ÿµÿ³ÿ·ÿ¾ÿÿ°ÿ¯ÿ±ÿÿÿ¥ÿ¦ÿ¨ÿ±ÿ­ÿÿ¢ÿÿÿ©ÿ¦ÿ£ÿ®ÿ¨ÿ²ÿ´ÿ¶ÿ³ÿ£ÿ¤ÿ­ÿÿÿ­ÿÿ²ÿÿÿ¦ÿÿ§ÿÿºÿ©ÿ³ÿ°ÿ¯ÿ²ÿ¯ÿªÿ¨ÿ¨ÿ²ÿ¦ÿ¤ÿ¨ÿ¬ÿ§ÿ±ÿ¨ÿ§ÿ ÿÿ¥ÿ¨ÿ¯ÿ¢ÿÿ«ÿÿÿ°ÿ·ÿÿ»ÿ°ÿ¿ÿ©ÿ¦ÿÿÿ¤ÿ¨ÿ­ÿ­ÿ¡ÿÿ«ÿ¨ÿ¤ÿ¨ÿ£ÿ©ÿ¥ÿ¤ÿ¨ÿ®ÿÿÿ§ÿ¯ÿ¬ÿ¤ÿÿÿ«ÿ¦ÿµÿ©ÿÿ ÿ©ÿºÿ¹ÿ±ÿ«ÿ¥ÿÿ¢ÿ²ÿ¨ÿ¥ÿ§ÿ²ÿ®ÿ­ÿ­ÿ ÿ¤ÿªÿ©ÿ£ÿ£ÿ®ÿ«ÿ¥ÿ¹ÿ¥ÿ ÿ»ÿ³ÿÿÿ ÿ®ÿ£ÿÿ¢ÿ®ÿ´ÿµÿ§ÿ¦ÿ¤ÿ´ÿÿªÿ¡ÿ¢ÿµÿªÿ²ÿªÿ£ÿ§ÿ¥ÿ§ÿ©ÿ«ÿ²ÿ­ÿÿ£ÿ§ÿ¶ÿ­ÿ§ÿ¡ÿªÿ¬ÿ ÿ©ÿ¨ÿ¬ÿ¢ÿÿµÿ´ÿ ÿ¹ÿÿ¡ÿ­ÿ§ÿ¡ÿ¤ÿ­ÿ¦ÿ·ÿ¸ÿ±ÿ§ÿ©ÿ¤ÿ°ÿ¨ÿ£ÿÿÿ£ÿ¦ÿªÿ°ÿªÿ¦ÿÿ¥ÿ§ÿÿÿ£ÿ®ÿ«ÿ§ÿ¯ÿ¬ÿ°ÿ±ÿªÿ ÿÿ¤ÿªÿÿ£ÿ¯ÿ¥ÿ¥ÿªÿªÿÿÿ´ÿ·ÿ ÿÿÿÿ§ÿµÿ­ÿÿÿ±ÿ¦ÿ¯ÿªÿ¦ÿ«ÿ±ÿ¬ÿ¦ÿ¢ÿ¤ÿ«ÿ¦ÿ¢ÿÿ©ÿ¼ÿ¤ÿªÿ©ÿ­ÿ¨ÿ§ÿªÿ¬ÿ³ÿ¥ÿªÿ¤ÿ±ÿ¤ÿ®ÿ¯ÿ­ÿ­ÿ«ÿ¦ÿ£ÿÿÿÿ ÿ£ÿÿÿ©ÿ­ÿ¦ÿ¦ÿªÿªÿ¬ÿ¨ÿ£ÿ©ÿ«ÿ¬ÿ­ÿÿ£ÿ°ÿ­ÿ§ÿ°ÿºÿ¢ÿËÿÁÿ£ÿ§ÿ©ÿ­ÿªÿ¦ÿ¬ÿ³ÿ¶ÿ±ÿ¦ÿ­ÿ»ÿªÿ¬ÿ§ÿ«ÿ³ÿ§ÿ°ÿ§ÿ²ÿªÿ©ÿ­ÿ¯ÿ­ÿ©ÿ¦ÿ®ÿºÿ°ÿ°ÿ¬ÿ¨ÿ¦ÿ²ÿ³ÿ«ÿ¨ÿ®ÿ´ÿ·ÿªÿ¦ÿ¤ÿ½ÿ¯ÿ³ÿ«ÿ¨ÿ¨ÿ¤ÿ¬ÿ¾ÿ³ÿªÿªÿºÿ®ÿ®ÿ²ÿªÿ¦ÿ­ÿ¡ÿÿ·ÿ¥ÿªÿ­ÿªÿ¬ÿ²ÿ¯ÿ ÿÿ¥ÿÿ¦ÿ¶ÿ ÿ®ÿ¬ÿ®ÿ·ÿ­ÿ¹ÿ¢ÿ´ÿ²ÿ¨ÿ§ÿ°ÿªÿÿ¥ÿ®ÿ¬ÿ²ÿÿ¥ÿ­ÿ¤ÿ¦ÿ­ÿ¯ÿ³ÿ´ÿ¦ÿ¥ÿ±ÿÿ ÿ¡ÿ©ÿ«ÿ¨ÿ¬ÿÿ²ÿºÿ¶ÿÿ ÿªÿ®ÿµÿºÿ°ÿÃÿ°ÿ²ÿ ÿ¡ÿÿÿ¢ÿ¦ÿ¥ÿ¯ÿ¯ÿÿ¬ÿµÿ´ÿ¯ÿ°ÿ²ÿ¨ÿÿ³ÿªÿ©ÿ ÿ¯ÿ°ÿ«ÿµÿ¹ÿ¼ÿ°ÿ¯ÿÂÿÀÿ®ÿ±ÿµÿ§ÿ§ÿ°ÿ°ÿ±ÿ°ÿªÿ²ÿ¶ÿ«ÿ¤ÿ²ÿ­ÿ¾ÿ§ÿ ÿÿ¡ÿ©ÿ§ÿÿ§ÿÿ´ÿ°ÿ¯ÿ¦ÿ¥ÿ«ÿ°ÿ«ÿ»ÿÿ¯ÿ¤ÿ¦ÿ¨ÿ¥ÿ¤ÿ¦ÿ§ÿ¸ÿ¢ÿÿ¨ÿ«ÿ¢ÿ¥ÿ¹ÿ°ÿ¦ÿ¯ÿºÿ±ÿ¯ÿµÿ­ÿÿµÿ«ÿ¡ÿ¸ÿ«ÿ°ÿÿÿÿÿÿ§ÿÿÿªÿ­ÿ©ÿ£ÿÿÿ©ÿ¡ÿÿ ÿ¡ÿ¡ÿ®ÿ¥ÿÿ¦ÿ¤ÿÿ§ÿ²ÿªÿ£ÿ®ÿÿ«ÿÿ¤ÿ§ÿ ÿ ÿ£ÿ¦ÿÿ°ÿ¦ÿ«ÿ£ÿ¡ÿ¢ÿÿ¦ÿ¾ÿªÿ³ÿ¦ÿ±ÿ®ÿ©ÿ©ÿ§ÿ¦ÿ¥ÿ§ÿ©ÿ¦ÿ²ÿ­ÿÿÿ¡ÿ¢ÿ¸ÿ§ÿµÿªÿ£ÿªÿ§ÿÿ¦ÿ¬ÿ ÿ¸ÿ©ÿÿ«ÿ°ÿ­ÿ®ÿªÿÿÿ¦ÿ§ÿªÿµÿ»ÿ¸ÿ¶ÿ´ÿ­ÿ®ÿ½ÿ´ÿ®ÿ­ÿªÿ±ÿµÿ¡ÿ£ÿ¨ÿ®ÿ«ÿ±ÿ§ÿ¬ÿ¨ÿ¢ÿ®ÿ»ÿ¶ÿ§ÿ ÿ­ÿ¶ÿ°ÿ±ÿ¯ÿ¨ÿ§ÿ©ÿ¥ÿ¤ÿ»ÿ¢ÿÿ®ÿ½ÿ³ÿ¡ÿÿÿ±ÿ¤ÿ´ÿ¥ÿ¤ÿ°ÿºÿ²ÿ°ÿ¼ÿ«ÿµÿ¹ÿºÿ±ÿ§ÿ¯ÿ«ÿ£ÿªÿ©ÿ§ÿ°ÿ¬ÿ¨ÿ¥ÿÿ±ÿ¸ÿ²ÿ®ÿ¢ÿªÿ´ÿÀÿ¿ÿ¿ÿ¶ÿ°ÿ³ÿ®ÿ¬ÿ¸ÿ¶ÿ±ÿ¸ÿ§ÿ±ÿ¯ÿ³ÿµÿ³ÿ°ÿ«ÿªÿ­ÿ­ÿ¬ÿ²ÿ²ÿ³ÿ¶ÿ¼ÿ´ÿ­ÿ°ÿÿÿÿ­ÿµÿ©ÿ¦ÿ®ÿ©ÿ¡ÿ¤ÿ¨ÿ©ÿ¬ÿµÿ¬ÿÁÿ¯ÿ®ÿ¯ÿ­ÿ¨ÿ¤ÿ¥ÿ¤ÿ®ÿ¿ÿ£ÿºÿ®ÿ¦ÿ¯ÿµÿ­ÿ¥ÿ¨ÿ²ÿ¼ÿ´ÿ¨ÿ¯ÿ¬ÿÿ¢ÿ®ÿ´ÿ²ÿ­ÿ¢ÿ«ÿªÿ¶ÿ·ÿ½ÿ¶ÿ¦ÿ¥ÿ¤ÿ¨ÿ²ÿ±ÿµÿ¯ÿ·ÿ¡ÿºÿ®ÿÿ£ÿ£ÿ¯ÿ³ÿ¨ÿºÿ»ÿÿ²ÿ£ÿ¢ÿ±ÿ®ÿ¯ÿ«ÿ¬ÿªÿ¢ÿ¨ÿ¨ÿ¢ÿÿ³ÿµÿ¶ÿ¯ÿ«ÿ¤ÿ©ÿ©ÿÿÿ¢ÿ¬ÿ±ÿ¦ÿ§ÿ ÿ©ÿ¥ÿªÿ§ÿ§ÿ«ÿ«ÿ®ÿ¤ÿ¯ÿªÿ°ÿ°ÿ¤ÿ«ÿ¶ÿ´ÿ©ÿªÿ°ÿ©ÿ¡ÿ´ÿ¹ÿ§ÿ±ÿ¨ÿ¾ÿÁÿ½ÿ½ÿµÿ¥ÿÿÿ¥ÿ¡ÿ§ÿ ÿ©ÿ©ÿ±ÿ±ÿ®ÿªÿ¦ÿªÿ¬ÿ¡ÿÿ¨ÿ³ÿÿ¯ÿÿ¯ÿ´ÿ¤ÿ«ÿ¬ÿ¬ÿ°ÿ±ÿ²ÿ²ÿ­ÿ³ÿ°ÿªÿÈÿ²ÿ«ÿ¦ÿ¤ÿÿÿ¥ÿ¥ÿ ÿÿ¢ÿ¾ÿ©ÿÀÿ§ÿ¢ÿ¦ÿ¥ÿ¢ÿ¦ÿ©ÿªÿªÿ«ÿ³ÿ«ÿ¯ÿ±ÿ¬ÿ´ÿ¡ÿ¯ÿ¡ÿÿ©ÿªÿÿÿ¡ÿ¦ÿ±ÿÿ¢ÿ£ÿµÿ¡ÿ¥ÿ¢ÿÿ©ÿ¤ÿ«ÿ«ÿ¨ÿªÿ¨ÿ¨ÿÿ©ÿ ÿ§ÿºÿ£ÿ¶ÿ¯ÿ£ÿÿ¦ÿµÿ´ÿ£ÿÿ§ÿ¬ÿÿ§ÿ´ÿÿÿÿÿ¤ÿÿÿÿÿÿ§ÿ¦ÿÿ¡ÿ§ÿÿÿÿ¦ÿÿÿ¡ÿÿÿ¨ÿ°ÿ©ÿ£ÿ©ÿ¯ÿ ÿ£ÿµÿ«ÿ¥ÿ©ÿ½ÿ©ÿ­ÿ«ÿ«ÿ«ÿ¦ÿ¬ÿ¶ÿµÿ²ÿªÿ¦ÿ´ÿËÿ¯ÿºÿ¡ÿªÿ§ÿ¯ÿ¡ÿ§ÿ«ÿ¦ÿ«ÿ°ÿ¬ÿ§ÿ¢ÿ«ÿºÿµÿªÿ²ÿ£ÿ§ÿ«ÿºÿ¤ÿ§ÿ³ÿ°ÿ«ÿªÿ¨ÿ§ÿ¯ÿµÿ ÿ¥ÿ®ÿ¤ÿªÿÿÿÿ¥ÿ£ÿ®ÿ§ÿ«ÿµÿ¶ÿ²ÿ°ÿ±ÿ¯ÿ®ÿ«ÿ¦ÿ®ÿ¢ÿ°ÿ¥ÿ¬ÿ¨ÿÿÿÿ­ÿ¦ÿ ÿ¬ÿ¬ÿ¢ÿ¤ÿÿÿÿÿ¬ÿ¸ÿ£ÿ¬ÿÿ¢ÿÿªÿÿÿ ÿ£ÿ£ÿÿÿÿ£ÿªÿ¢ÿ¥ÿÿÿÿÿÿ¨ÿ®ÿ©ÿ¡ÿÿÿÿ ÿ¢ÿ ÿÿ¢ÿ¦ÿÿ£ÿÿÿ ÿÿ¬ÿ«ÿÿ¥ÿ¡ÿÿÿÿÿÿ§ÿ¨ÿÿÿ¤ÿÿ ÿÿ¢ÿÿÿÿÿ©ÿÿÿÿÿ¤ÿ¤ÿÿÿÿÿÿÿÿÿÿÿ¡ÿÿÿÿÿÿÿ©ÿ¬ÿÿÿ©ÿ ÿÿÿÿÿÿÿÿÿÿÿÿ¥ÿ¸ÿ¬ÿ²ÿ§ÿ²ÿ¨ÿÿ±ÿ©ÿ£ÿ¨ÿªÿ£ÿÿ§ÿ²ÿ«ÿ©ÿ´ÿ±ÿ¬ÿ«ÿ¤ÿ¬ÿ§ÿ©ÿÿÿ®ÿ¬ÿÿ³ÿ«ÿªÿ¹ÿ¬ÿ¸ÿ­ÿ¡ÿ£ÿ¦ÿÿÿ£ÿ£ÿ¤ÿºÿÿ­ÿ³ÿ¥ÿÿ ÿ«ÿ¬ÿÿ®ÿ¥ÿ¨ÿ·ÿ¯ÿ¬ÿ©ÿ©ÿ«ÿ¯ÿ²ÿ±ÿ¯ÿªÿ¥ÿ¯ÿ´ÿ§ÿ¢ÿ¬ÿ­ÿ¡ÿÿ´ÿ±ÿÿ¨ÿÿ¯ÿ«ÿÿÿÿ¥ÿ£ÿÿÿ¢ÿ¤ÿÿ¢ÿ±ÿ»ÿ·ÿ¬ÿ¹ÿ¬ÿ³ÿ©ÿÿ³ÿÿ¨ÿ°ÿ´ÿ¨ÿ¶ÿ£ÿ²ÿ¬ÿ¯ÿ®ÿ§ÿ§ÿ©ÿ«ÿ«ÿ¥ÿ¨ÿ±ÿ«ÿ¤ÿ§ÿ«ÿ±ÿ¥ÿ ÿªÿ°ÿÿ­ÿ¢ÿ©ÿ¤ÿªÿ¯ÿÿ¸ÿ¬ÿªÿ¼ÿ¹ÿ¶ÿ§ÿªÿ¬ÿÿÿÿÿ«ÿÿÿ¦ÿ¨ÿ°ÿ¥ÿ¦ÿ£ÿ¨ÿ²ÿÿ©ÿ¯ÿ°ÿ¶ÿ­ÿ£ÿÿ¯ÿ²ÿ©ÿ¯ÿ¤ÿ§ÿ±ÿ¯ÿ²ÿ­ÿ¡ÿ¨ÿ¬ÿ¥ÿ¨ÿ¥ÿ ÿÿ¢ÿ³ÿ§ÿ¬ÿ®ÿ©ÿ±ÿÿ¢ÿ§ÿÿ ÿ±ÿ­ÿ¥ÿ­ÿ¬ÿÿ­ÿÿ£ÿ§ÿ£ÿ­ÿ°ÿªÿ«ÿ¬ÿ¯ÿ«ÿ£ÿ°ÿ«ÿ¢ÿÿ§ÿ¢ÿ©ÿ­ÿ§ÿ«ÿ¥ÿÿ¡ÿÿªÿ¬ÿ¦ÿ«ÿªÿ©ÿ¯ÿ¦ÿ¤ÿ«ÿ¬ÿÿ¤ÿ«ÿ®ÿªÿ¡ÿ¤ÿÿÿÿÿ§ÿ§ÿ¸ÿ ÿÿ¦ÿ¬ÿ©ÿµÿ°ÿ³ÿÿ¯ÿ±ÿµÿ ÿÿ¯ÿ¡ÿ¡ÿ£ÿ¢ÿ¢ÿ°ÿ¬ÿ¬ÿ­ÿ¶ÿ¯ÿ¬ÿ¯ÿ«ÿ©ÿ ÿ¤ÿ©ÿ§ÿÿªÿ¦ÿ¨ÿ¨ÿ§ÿÿÿ¤ÿÿ¿ÿ¨ÿÿ¬ÿ¬ÿ°ÿÿ£ÿÿ­ÿ¢ÿ¥ÿ«ÿÂÿ½ÿªÿ­ÿ¤ÿÿÿÿÿ ÿ£ÿ¨ÿ£ÿ¦ÿ¨ÿ¦ÿ¯ÿ¶ÿ©ÿÿÿ¯ÿºÿ¸ÿ¶ÿ·ÿ·ÿ²ÿÿ£ÿ¨ÿ¬ÿ©ÿ¥ÿÿ¢ÿÿÿ«ÿÿÿ¥ÿ£ÿ¤ÿ§ÿ¦ÿ¨ÿ£ÿ¬ÿ¶ÿªÿ¬ÿ®ÿ ÿ¦ÿ¤ÿ¬ÿ¼ÿ·ÿ¸ÿ«ÿÿÿÿ§ÿ¡ÿÿÿ¨ÿ´ÿ¢ÿ¯ÿ ÿÿ¹ÿ¯ÿ©ÿÿ£ÿªÿ¡ÿ«ÿ¢ÿ«ÿ®ÿ¨ÿÿ¥ÿ¤ÿ£ÿ§ÿÿÿÿ¤ÿ¥ÿ¥ÿÿ ÿÿ«ÿ¨ÿ¤ÿÿ¦ÿ©ÿ´ÿÿÿ©ÿÿ®ÿ§ÿ ÿ¨ÿ¨ÿ²ÿÿ¦ÿÿ®ÿ¨ÿ¬ÿÿ­ÿÿÿ­ÿ«ÿ¬ÿ®ÿ¬ÿªÿ¬ÿ®ÿ³ÿªÿÿ¦ÿ«ÿ¦ÿ¨ÿ¬ÿ°ÿ¶ÿ³ÿ¡ÿÿ¥ÿÿ²ÿ¯ÿ±ÿ¢ÿ²ÿ¦ÿ¦ÿ¨ÿ«ÿ£ÿ¥ÿ£ÿÿÿÿ©ÿ¨ÿÿÿ²ÿ­ÿ°ÿ¦ÿ­ÿªÿ¤ÿÿ¡ÿ¤ÿ¥ÿ­ÿ¡ÿÿ¨ÿ§ÿ¡ÿ¢ÿ£ÿÿ ÿ£ÿÿ¢ÿ§ÿ¤ÿÿ²ÿ°ÿ¯ÿ£ÿ¯ÿÿ¯ÿ¡ÿ¬ÿ­ÿÿ£ÿÿ±ÿ ÿÿ±ÿµÿÿ¡ÿµÿ¦ÿÿ¢ÿ¬ÿ¯ÿ°ÿ¸ÿÿ¦ÿ­ÿ­ÿªÿ¡ÿ§ÿ±ÿ®ÿÿÿÿ³ÿ±ÿ¦ÿ¡ÿÿÿ£ÿ©ÿ¦ÿ­ÿÿÿ°ÿ¢ÿÿÿ·ÿ±ÿÿ°ÿÿªÿ£ÿÿ¯ÿ¶ÿÿÿ ÿ£ÿ ÿ£ÿªÿÿ¤ÿ¡ÿÿ¨ÿ¶ÿ¸ÿ²ÿ¥ÿ¬ÿ®ÿ¢ÿÿÿ¯ÿ©ÿ¯ÿ¤ÿ¥ÿ¶ÿ¢ÿ ÿ§ÿ¢ÿ ÿ­ÿ±ÿ¨ÿÿÿ¤ÿ©ÿ©ÿ±ÿ¤ÿ§ÿ¦ÿ£ÿ²ÿ«ÿ¦ÿÿ¨ÿ²ÿ¯ÿÿ¯ÿ¯ÿÿ²ÿÿÿªÿ²ÿ·ÿÿ©ÿ·ÿ¬ÿ ÿ ÿ§ÿ¯ÿªÿ©ÿ¦ÿ£ÿÿÿ¡ÿ¢ÿ¥ÿ·ÿ´ÿªÿ«ÿÿÿÿ­ÿ¨ÿ§ÿ£ÿ¡ÿÿ¶ÿÿ¡ÿÿÿ¥ÿÿÿ²ÿÿ©ÿ¢ÿ¯ÿ«ÿ¬ÿ¯ÿ¢ÿÿÿ¥ÿ¢ÿ¬ÿ£ÿÿ ÿ­ÿ¥ÿ§ÿÿÿÿ©ÿ­ÿ²ÿ£ÿÿ¤ÿÿÿ²ÿ©ÿ«ÿ¾ÿ°ÿ¤ÿªÿªÿµÿ§ÿ­ÿÿÁÿ¥ÿ¦ÿÿÿÿÿ¾ÿÇÿÿ±ÿºÿ®ÿ¨ÿªÿ ÿ³ÿ¤ÿ¯ÿ³ÿÿ¬ÿ´ÿ¦ÿ±ÿ¸ÿ¯ÿÿ©ÿ³ÿµÿÿÿÿÿÿÿ¤ÿ¬ÿ£ÿÿÿ¤ÿÿÿ¨ÿ´ÿ³ÿ§ÿ¤ÿÿ¢ÿÿ ÿ¢ÿ°ÿ»ÿ¿ÿÌÿ®ÿµÿ ÿ§ÿ²ÿ¯ÿ®ÿ±ÿ©ÿ¶ÿ­ÿ¢ÿ¦ÿ¸ÿ²ÿ¥ÿÿ²ÿ¯ÿ³ÿ®ÿ¤ÿ©ÿ¯ÿªÿ®ÿ·ÿ¶ÿ°ÿ¬ÿ¥ÿÿÿ ÿ¥ÿ«ÿÿ¤ÿ¯ÿ°ÿ²ÿ¬ÿºÿ±ÿ¸ÿ¼ÿ©ÿªÿ­ÿÿ¦ÿ»ÿ¥ÿµÿ¦ÿÃÿ­ÿ«ÿ§ÿ´ÿ´ÿ±ÿ°ÿ²ÿ§ÿºÿ¶ÿ¯ÿ«ÿÿÿ¬ÿÿÿ¦ÿ¦ÿ®ÿ°ÿ°ÿ¢ÿÿ­ÿ¨ÿ«ÿ¸ÿ¬ÿ²ÿÿ¦ÿ§ÿ¥ÿ±ÿ¨ÿ¨ÿ ÿ¨ÿ ÿ«ÿ¨ÿ·ÿÿ«ÿ£ÿ¥ÿ¥ÿªÿ¢ÿ¨ÿ¤ÿ²ÿ«ÿ«ÿ§ÿ¡ÿÿ ÿ¥ÿ¯ÿ°ÿ¤ÿ£ÿ¤ÿ¤ÿ£ÿÿ£ÿ«ÿ ÿÿ£ÿÿÿÿÿÿÿ¤ÿÿ¥ÿ­ÿ³ÿÿ¼ÿ£ÿ¤ÿ®ÿ«ÿ§ÿªÿ¨ÿ§ÿ¼ÿ£ÿÿ¥ÿ§ÿ¨ÿ³ÿªÿ§ÿÿÿ¡ÿ¥ÿ¬ÿ±ÿÿ ÿ¬ÿ¦ÿ¨ÿÿ¢ÿ±ÿÿÿÿÿ¦ÿ¬ÿ¨ÿ¯ÿ¥ÿÿÿ©ÿÿ ÿ§ÿ£ÿÿÿ¡ÿ±ÿ´ÿ ÿÿÿÿÿ©ÿ³ÿ ÿ ÿ®ÿ¨ÿªÿ¥ÿ³ÿ°ÿÿÿ¢ÿ¨ÿ®ÿ¥ÿ¤ÿ³ÿ°ÿ­ÿ®ÿÿ¯ÿÿÿÿÿÿÿ°ÿÀÿ®ÿ¥ÿ¯ÿ¡ÿ­ÿ¤ÿ¦ÿ¥ÿ¯ÿ¥ÿ¯ÿ¢ÿµÿ¢ÿ«ÿ®ÿ¸ÿ·ÿ¢ÿ¥ÿµÿ¯ÿ¡ÿ¬ÿµÿ«ÿÿÿµÿ¯ÿ¬ÿ¤ÿÿ¬ÿÁÿ¯ÿ­ÿÿÿÿÿªÿÿ¶ÿ¦ÿ¤ÿªÿ¸ÿªÿ­ÿ­ÿÿ¨ÿ ÿ§ÿ±ÿ­ÿªÿ²ÿ©ÿ¨ÿ´ÿ±ÿ¨ÿ®ÿ»ÿµÿÿ°ÿ´ÿ®ÿ¤ÿ¬ÿ«ÿÿ¨ÿ¦ÿ¯ÿ¶ÿ°ÿÿÃÿ«ÿÿ¬ÿ£ÿ¢ÿ ÿ£ÿ¬ÿ¯ÿ¡ÿ¯ÿ°ÿ¤ÿÿÿ«ÿ®ÿªÿÿÿ­ÿµÿ¢ÿ¡ÿ¡ÿ°ÿ¬ÿ¤ÿ¯ÿ´ÿ¡ÿ¤ÿ¢ÿ¡ÿ«ÿ ÿ¥ÿ°ÿÿ²ÿ®ÿÿ«ÿ ÿ¢ÿÿ®ÿ¯ÿ¢ÿ¤ÿ­ÿ­ÿ¨ÿ§ÿ ÿÿ·ÿ²ÿ£ÿ³ÿ±ÿÿ ÿÿ ÿ¡ÿ±ÿÿ½ÿ»ÿÿ¢ÿ´ÿºÿÿ­ÿ°ÿ¨ÿÿ¥ÿ¶ÿ­ÿ©ÿ§ÿ¤ÿ«ÿ¬ÿ¢ÿÿ§ÿ®ÿ¤ÿ£ÿ¦ÿ°ÿªÿÿ¬ÿ ÿ­ÿ¶ÿ¢ÿ·ÿÿ ÿÿ©ÿ ÿ¤ÿ±ÿ±ÿÿ¡ÿÿÿ©ÿ¯ÿ ÿÿ£ÿ¥ÿ­ÿ¶ÿ½ÿ¯ÿ§ÿÿ³ÿ´ÿÁÿÿ¯ÿÿÿ¥ÿ­ÿÿ§ÿ©ÿ¶ÿ©ÿ¤ÿ¡ÿ¦ÿ¬ÿªÿ¨ÿ«ÿ®ÿ¬ÿ¼ÿ°ÿ°ÿ¢ÿ§ÿ¤ÿ ÿ°ÿ¬ÿ¯ÿ¦ÿ©ÿ¦ÿªÿ³ÿ±ÿ­ÿ°ÿ¬ÿ¬ÿ®ÿ­ÿ§ÿ ÿ¥ÿ®ÿ¥ÿÿ§ÿªÿÿ¦ÿµÿ¡ÿ²ÿ¯ÿ¥ÿ¤ÿÿ£ÿÿ«ÿªÿ¥ÿ±ÿ®ÿ¦ÿ­ÿ§ÿ°ÿ°ÿ¥ÿ ÿÿÿ¦ÿÿ§ÿ¢ÿªÿ§ÿÿ¡ÿÿÿÿ­ÿÿÿ¨ÿÿ©ÿ©ÿÿ§ÿÿ¥ÿ°ÿÿÿÿ¨ÿ¡ÿ®ÿÿÿÿÿ­ÿÿ¡ÿÿ¨ÿ¯ÿÿÿÿ¢ÿÿÿÿ¡ÿ¢ÿÿÿÿÿÿÿÿ¢ÿ¤ÿÿÿÿÿÿÿÿÿ¥ÿÿ ÿÿÿ|ÿÿÿÿ¦ÿªÿ¤ÿ±ÿÿÿÿÿ®ÿÿ¡ÿÿÿ¦ÿ­ÿÿÿÿ¨ÿ¨ÿ§ÿ¥ÿ¢ÿ¢ÿÿ ÿ«ÿÿÿ±ÿ¦ÿÿÿÿ~ÿÿÿÿÿÿÿÿÿÿÿÿ ÿÿÿÿ¥ÿ¥ÿ¡ÿ¤ÿÿ¬ÿÿÿÿ¥ÿ¤ÿÿÿ¢ÿ­ÿ­ÿ«ÿ·ÿ±ÿ¡ÿÿ ÿ¤ÿ°ÿ©ÿµÿ­ÿÿ ÿ°ÿ°ÿ«ÿ­ÿ¬ÿ£ÿ§ÿ¨ÿ£ÿ¡ÿ ÿ«ÿ¬ÿ²ÿµÿµÿ·ÿ¨ÿÿªÿ¨ÿ²ÿ ÿ ÿµÿµÿ«ÿ­ÿ¤ÿÿ¦ÿ¤ÿ«ÿÿÿ¨ÿ©ÿ³ÿµÿ­ÿ²ÿ´ÿ¸ÿ­ÿ¥ÿ£ÿªÿ©ÿ«ÿ´ÿªÿÿ¥ÿ®ÿ§ÿªÿ³ÿÿÿ·ÿ¤ÿ¥ÿ¬ÿªÿ¯ÿ·ÿ²ÿ¬ÿ£ÿÿÿ¤ÿÿÿ­ÿ²ÿ«ÿ§ÿªÿ¯ÿ³ÿªÿ¦ÿ®ÿ¨ÿ¡ÿ¬ÿ¬ÿ¤ÿ£ÿÿ®ÿ¢ÿÿ§ÿÿ­ÿ¥ÿÿ«ÿ°ÿ¹ÿ¯ÿ§ÿ§ÿªÿ¯ÿ§ÿ¢ÿ«ÿ¥ÿ£ÿ®ÿ«ÿ®ÿ¥ÿ¬ÿ²ÿ¬ÿ¢ÿ¬ÿµÿ¬ÿ¬ÿ¸ÿ¸ÿ²ÿ¾ÿ§ÿ°ÿÿ ÿ ÿ©ÿ­ÿÿÿ±ÿ³ÿÿÿªÿ­ÿ¥ÿ³ÿÿÿ¨ÿÿ¦ÿ­ÿªÿ«ÿ¸ÿ²ÿ¢ÿ¥ÿ°ÿ®ÿ ÿ§ÿµÿ¬ÿ¡ÿÿ®ÿ¦ÿ·ÿ­ÿ¢ÿ¥ÿ¤ÿ¥ÿ­ÿ®ÿ¯ÿ¬ÿÿÿ²ÿ¦ÿ¢ÿ®ÿ£ÿÿÿÿ¬ÿ±ÿ¦ÿªÿ¤ÿÿ²ÿªÿÿ¤ÿ°ÿ¦ÿ¤ÿÿ¢ÿ§ÿ²ÿ³ÿ©ÿ²ÿ¶ÿ¬ÿÿªÿ¬ÿÿ£ÿ¡ÿÿÿ¨ÿ²ÿ«ÿ¤ÿ¢ÿ©ÿ¬ÿ«ÿÿ®ÿ§ÿ½ÿ²ÿ§ÿ©ÿ³ÿ­ÿ¤ÿ¬ÿ²ÿ§ÿ©ÿÿ°ÿ¹ÿ¦ÿÿÿÿ ÿ¢ÿ£ÿ¬ÿµÿ´ÿ·ÿ¤ÿµÿ²ÿ¡ÿ¢ÿ§ÿ¢ÿ§ÿ¢ÿ¡ÿ¬ÿ«ÿ¨ÿ®ÿ°ÿ¡ÿ¬ÿ¡ÿ¦ÿ§ÿ¤ÿµÿ½ÿ­ÿ¦ÿ´ÿ¯ÿ§ÿ®ÿ¯ÿ¥ÿ¢ÿ°ÿªÿ¥ÿ©ÿ§ÿ§ÿ§ÿ¤ÿ©ÿªÿ¢ÿ­ÿ©ÿÿ¢ÿ¤ÿ¢ÿ¦ÿ¯ÿ®ÿ¢ÿ¢ÿ²ÿÿ©ÿÿ ÿ¬ÿ¨ÿ£ÿ£ÿ¡ÿ£ÿ­ÿ®ÿÿÿ¯ÿ´ÿÿÿ¨ÿ¥ÿ´ÿ±ÿ ÿ ÿ¥ÿ¥ÿ±ÿ¦ÿ¬ÿ¡ÿ±ÿ¢ÿ ÿ­ÿ­ÿ¦ÿ¤ÿÿ¢ÿ§ÿ­ÿ§ÿ¬ÿ®ÿ¡ÿ£ÿ¬ÿ¬ÿªÿ®ÿ­ÿªÿ«ÿ¦ÿ¦ÿ¢ÿ°ÿ¬ÿ¬ÿ®ÿ¨ÿ£ÿ«ÿ°ÿ ÿ­ÿ´ÿÿµÿ²ÿÿÿ«ÿ²ÿ¶ÿ³ÿ©ÿ¢ÿ¢ÿ¹ÿ®ÿ°ÿ±ÿ·ÿ°ÿ«ÿ¿ÿ±ÿÿÿ¿ÿ³ÿªÿ¬ÿ¨ÿ¢ÿªÿµÿ®ÿµÿ²ÿ§ÿ¥ÿ¶ÿ­ÿ¥ÿ¬ÿ«ÿ¦ÿ°ÿ­ÿ©ÿÿ«ÿ³ÿ¯ÿµÿ´ÿ©ÿ§ÿ±ÿ´ÿ¬ÿ£ÿ¸ÿ´ÿ¦ÿ¨ÿ¯ÿ­ÿ§ÿ¥ÿÿ¤ÿªÿ¬ÿ¨ÿ°ÿÅÿ­ÿÿ£ÿ ÿÿÿ«ÿ¦ÿ¼ÿÿ¬ÿ®ÿ²ÿ¶ÿ´ÿ¯ÿ¢ÿ¤ÿ­ÿ¯ÿ©ÿ¯ÿ·ÿ°ÿ©ÿ±ÿ¨ÿÿÿÿµÿ·ÿ¹ÿ¸ÿ®ÿ¨ÿ°ÿ¬ÿ¨ÿ®ÿÿ©ÿÿÿ®ÿ°ÿ©ÿ±ÿ¡ÿ³ÿ¬ÿ£ÿ­ÿ±ÿ·ÿ»ÿ°ÿ¦ÿ²ÿ±ÿµÿ¬ÿ¥ÿ¤ÿ§ÿ§ÿ¤ÿ£ÿ¥ÿ¨ÿ®ÿ¼ÿ³ÿ«ÿ§ÿ«ÿ²ÿ®ÿ£ÿ¯ÿ¦ÿªÿ ÿ¦ÿ¡ÿ¢ÿ®ÿ®ÿ ÿ©ÿ¯ÿÀÿ¬ÿªÿ³ÿ´ÿµÿ¼ÿ³ÿ¬ÿµÿ®ÿ²ÿ±ÿ°ÿ¯ÿ«ÿ§ÿ«ÿ¼ÿ ÿ©ÿÿÿ¬ÿ²ÿ¦ÿºÿ­ÿ¦ÿ²ÿ¨ÿ«ÿ§ÿ©ÿ²ÿ«ÿ´ÿ¯ÿ ÿ§ÿºÿºÿ°ÿ¤ÿÿÿ­ÿ­ÿ¢ÿ¦ÿ«ÿ§ÿ§ÿ­ÿ®ÿ©ÿ¤ÿ´ÿ¨ÿ¤ÿ¨ÿ©ÿ­ÿºÿµÿ¨ÿÿ¤ÿªÿÿÿÿ¢ÿÿ¢ÿÿÿ©ÿ¯ÿ¨ÿ¦ÿÿ¡ÿ©ÿ¦ÿÿ¤ÿ©ÿ¡ÿ°ÿ ÿÿ«ÿ³ÿ§ÿÿ¢ÿ¦ÿ£ÿ¯ÿÿ¢ÿÿÿ¤ÿ¤ÿ£ÿ©ÿÿÿ§ÿ§ÿ¤ÿªÿ®ÿ¢ÿÿ¨ÿ©ÿÿ¬ÿµÿ´ÿ®ÿ¤ÿ¢ÿ©ÿ§ÿ¯ÿ¨ÿ«ÿ¬ÿ¬ÿ¹ÿ±ÿÿÿÿ«ÿ§ÿ¢ÿ¡ÿ¥ÿ²ÿ²ÿ¦ÿ­ÿ®ÿ£ÿ§ÿ¡ÿÿ¢ÿ ÿÿ¤ÿ¤ÿÿÿ¥ÿ¬ÿ¬ÿªÿ«ÿ¯ÿ°ÿ¯ÿ¹ÿ­ÿ¯ÿ¯ÿ¨ÿ£ÿ®ÿ¯ÿ¤ÿ¨ÿÿ«ÿ ÿ³ÿ©ÿ­ÿ³ÿ±ÿªÿ­ÿºÿµÿ¡ÿ°ÿ·ÿÃÿ¾ÿµÿ³ÿ®ÿ¦ÿ±ÿÿªÿ¨ÿ­ÿ­ÿ»ÿ³ÿ£ÿ¦ÿªÿ¤ÿ©ÿ¬ÿ«ÿ©ÿªÿ­ÿ´ÿ¹ÿ´ÿ¶ÿ ÿ·ÿ°ÿÿÿªÿ­ÿ¦ÿªÿ°ÿÿÿ¦ÿÿ§ÿ¨ÿ¬ÿ³ÿ°ÿ©ÿ¬ÿ­ÿ¬ÿ²ÿ½ÿ½ÿ»ÿ°ÿ°ÿ¯ÿ­ÿ­ÿ­ÿ«ÿ¯ÿ«ÿ´ÿ¯ÿ±ÿ´ÿ·ÿ³ÿ§ÿ¤ÿ§ÿ¦ÿ°ÿ¸ÿ«ÿªÿ¢ÿÿ£ÿ²ÿ´ÿ³ÿ¼ÿ¶ÿ¤ÿ©ÿ¾ÿµÿ´ÿ·ÿ²ÿ¤ÿÿ¡ÿ¦ÿªÿ¼ÿ±ÿ¹ÿ¯ÿ´ÿ®ÿ©ÿ¬ÿ ÿÿ¶ÿÿ·ÿ¯ÿ·ÿ¬ÿ°ÿ¬ÿ¬ÿ¬ÿ¥ÿ¦ÿ©ÿ´ÿ¯ÿ­ÿ®ÿ§ÿÿªÿ±ÿ¦ÿ¦ÿ²ÿ©ÿÿ·ÿ¶ÿ¦ÿºÿ´ÿ¨ÿÿ ÿ«ÿ³ÿ°ÿªÿ¨ÿ¶ÿ®ÿ«ÿ«ÿ©ÿ«ÿ²ÿ¬ÿ«ÿµÿ±ÿ«ÿ®ÿ ÿ°ÿ±ÿ©ÿ¡ÿ§ÿ¯ÿ²ÿªÿ¡ÿ©ÿ­ÿ«ÿÿ°ÿ¨ÿ¨ÿ·ÿºÿ­ÿ´ÿ¶ÿ¬ÿÀÿ²ÿ¨ÿ¬ÿÿµÿ¢ÿ¦ÿªÿªÿ¥ÿ¨ÿ®ÿ¨ÿ§ÿ¤ÿ¸ÿ·ÿºÿ¤ÿ¦ÿ£ÿÿªÿ­ÿ³ÿÀÿ¶ÿ©ÿ¨ÿ¨ÿ­ÿ»ÿ¢ÿ¾ÿ»ÿ«ÿ­ÿ­ÿ¢ÿÿ£ÿ¡ÿÿ¨ÿ§ÿ¯ÿ¯ÿ¥ÿ¬ÿ´ÿ²ÿ­ÿ²ÿ¼ÿ·ÿªÿ°ÿ·ÿÿÿ«ÿ´ÿ»ÿ¡ÿ«ÿ­ÿ©ÿ­ÿµÿ½ÿ³ÿÿ¢ÿ³ÿºÿ²ÿÁÿ¤ÿÿ°ÿ¯ÿ­ÿ«ÿ£ÿ¬ÿ¥ÿ¡ÿ¾ÿ§ÿ³ÿ¢ÿ²ÿ£ÿ©ÿ¯ÿ¦ÿ¤ÿ©ÿ­ÿ®ÿ¨ÿ¥ÿ£ÿ¥ÿ¯ÿ ÿÿªÿ©ÿªÿ¤ÿÿÿÿ¬ÿµÿ²ÿ¦ÿ¢ÿ ÿ½ÿ¨ÿ±ÿªÿÿ©ÿªÿ¥ÿªÿ®ÿ§ÿ¡ÿ­ÿÿ¬ÿ®ÿ±ÿ¸ÿ©ÿ­ÿ»ÿ¹ÿµÿ¯ÿ§ÿ§ÿ£ÿ¡ÿ±ÿ©ÿÿ§ÿ­ÿÿÿÿÿÿ¡ÿ¤ÿÿÿÿ©ÿ¬ÿ¦ÿÿÿÿ¢ÿÿ©ÿÿÿÿÿÿÿ£ÿ«ÿ«ÿ¢ÿ®ÿ£ÿ ÿ·ÿ©ÿ­ÿ¢ÿ§ÿ ÿ«ÿ¡ÿ©ÿ²ÿ°ÿ°ÿ´ÿ·ÿ·ÿµÿ¸ÿ²ÿÄÿªÿÿ°ÿ¯ÿÿ²ÿ§ÿ¦ÿ¤ÿÿ¯ÿ¹ÿ®ÿ¨ÿ£ÿ­ÿºÿµÿ°ÿ°ÿÿ¨ÿ¼ÿ³ÿ±ÿ·ÿ¸ÿ°ÿ¬ÿ±ÿ·ÿ¸ÿ¯ÿ©ÿÿ²ÿ­ÿÿ¸ÿ ÿµÿ¢ÿ¨ÿªÿ«ÿ­ÿ¶ÿ¶ÿ·ÿºÿµÿ³ÿ³ÿªÿ¥ÿ²ÿ¦ÿ¦ÿ­ÿ±ÿ®ÿ«ÿ²ÿ´ÿ¦ÿÿ¤ÿ¥ÿ¥ÿ­ÿ¡ÿÿÿÿ¦ÿÿ¢ÿ ÿÿÿ¦ÿ ÿ«ÿ®ÿÿÿ¢ÿ¢ÿÿÿÿÿ¦ÿÿÿÿÿ³ÿÿÿ¨ÿ¬ÿÿ¨ÿ½ÿ¸ÿÿÿ¨ÿ§ÿ£ÿ°ÿ¬ÿÿ¡ÿ©ÿÿÿ¥ÿÿ¨ÿÿÿ ÿ¦ÿÿÿ¤ÿ¡ÿÿ£ÿªÿªÿ©ÿ¦ÿ¡ÿÿÿµÿÿÿÿÿÿÿÿ¨ÿªÿ ÿÿÿÿÿÿÿÿÿÿÿÿ¨ÿÿÿÿÿÿÿ©ÿ¥ÿ§ÿÿÿÿÿ¦ÿ¡ÿÿÿÿÿÿÿ¢ÿ¬ÿ­ÿ¨ÿ¾ÿÿµÿ¬ÿ®ÿ±ÿ«ÿ¨ÿ±ÿ¿ÿ±ÿ ÿÿ¤ÿ§ÿªÿµÿ¯ÿ¤ÿ¤ÿ­ÿ¡ÿ±ÿ¬ÿ±ÿÿ¦ÿ¶ÿ«ÿ§ÿ«ÿ´ÿµÿ¬ÿ§ÿ¶ÿ±ÿ±ÿªÿ­ÿ±ÿ¢ÿÿ§ÿ¹ÿ·ÿ©ÿ©ÿ§ÿ¶ÿªÿÿ§ÿ³ÿÿ±ÿ³ÿ¨ÿ¹ÿ¶ÿ¯ÿ³ÿ¦ÿ§ÿ¯ÿµÿ¶ÿ­ÿ¦ÿ¥ÿªÿ±ÿ¤ÿ ÿ¢ÿ¦ÿ¡ÿ¤ÿ«ÿ¡ÿºÿ±ÿ©ÿ¨ÿºÿ¸ÿ±ÿ©ÿ¤ÿ¥ÿ«ÿ©ÿ¤ÿÿ¢ÿ©ÿµÿÂÿ±ÿ ÿ±ÿ²ÿ·ÿÈÿ«ÿ¨ÿ¦ÿ¤ÿÿ®ÿ¨ÿ®ÿ°ÿ¬ÿ¬ÿ¢ÿ©ÿ¬ÿ°ÿ¨ÿ§ÿ©ÿ¡ÿ¡ÿ«ÿ§ÿÿÿ¡ÿ­ÿ­ÿ¸ÿ©ÿ¢ÿ³ÿ¡ÿºÿÿ±ÿÿ¨ÿÿ¸ÿ¦ÿ£ÿ®ÿÿ¦ÿ¤ÿ£ÿ®ÿ³ÿ®ÿ¥ÿÿªÿ«ÿ¢ÿ¯ÿ©ÿ¬ÿ¦ÿ¯ÿ´ÿ¶ÿÿ¨ÿ¦ÿ¡ÿ¯ÿ±ÿ¾ÿ­ÿÿ¬ÿ¬ÿ¨ÿ¤ÿ¯ÿ³ÿ®ÿ­ÿ§ÿ¢ÿÿ¢ÿªÿÿ§ÿ¹ÿºÿ¦ÿ¤ÿ¢ÿÿ·ÿÿ¨ÿ²ÿÿ¢ÿ´ÿÿ¨ÿ¬ÿ¾ÿµÿ·ÿ¹ÿªÿ¯ÿ¥ÿ¡ÿ¦ÿ¬ÿ¼ÿºÿªÿ¯ÿ¸ÿ¯ÿ¤ÿ¡ÿ«ÿ®ÿ¦ÿ¢ÿ¬ÿÿÿ«ÿ³ÿ¨ÿ³ÿªÿ¥ÿ­ÿ¬ÿ±ÿ¶ÿ­ÿÿ¢ÿ£ÿÿ¦ÿÿÿ¡ÿ¡ÿ¤ÿ ÿ£ÿ©ÿ§ÿ¬ÿ­ÿ¥ÿ¡ÿÿ¡ÿÿ¨ÿÿÿ¬ÿÿ¢ÿÿ­ÿÿ§ÿªÿ§ÿÿÿ¥ÿ§ÿ¨ÿ¦ÿ«ÿ£ÿ©ÿ¬ÿ¯ÿ¬ÿ°ÿ¨ÿªÿ²ÿ©ÿ¬ÿ¥ÿÿ¬ÿªÿÿ«ÿ¥ÿ¥ÿ¢ÿ³ÿ®ÿÿ¡ÿÿ¨ÿ­ÿ«ÿºÿ®ÿªÿÿ±ÿ°ÿ¡ÿÿÿÿ¬ÿ´ÿªÿ©ÿ®ÿ¶ÿ²ÿ±ÿ¹ÿµÿ«ÿ¥ÿ©ÿ«ÿ ÿÿ¡ÿ¥ÿ¨ÿ°ÿ¦ÿ¸ÿÂÿ½ÿ¶ÿ­ÿ¡ÿÿÿÿÿ§ÿÿÿÿ¦ÿÿÿÿ©ÿÿ£ÿ£ÿ£ÿ§ÿ¦ÿ¥ÿ§ÿ¨ÿ®ÿ®ÿªÿ­ÿ¡ÿÿ«ÿ¦ÿ¨ÿ¶ÿ²ÿ¡ÿÿ¡ÿÿ´ÿ¥ÿÿ­ÿ ÿ¯ÿ¤ÿ§ÿ¡ÿÿ ÿ¬ÿ¥ÿÿ¥ÿ¤ÿ©ÿ¥ÿÿÿ¨ÿ®ÿ£ÿ®ÿ­ÿ ÿÿ¤ÿ«ÿ¨ÿ¦ÿ°ÿ´ÿ³ÿ¡ÿÿÿ¯ÿ«ÿ¢ÿªÿ¤ÿÿ°ÿ«ÿ­ÿÿÿÿÿªÿÿ§ÿ¼ÿ©ÿ¢ÿ±ÿ¬ÿ«ÿ£ÿ¢ÿ¨ÿÿ£ÿ¬ÿ³ÿ´ÿ²ÿºÿ²ÿÿ¢ÿÿÿ®ÿ¥ÿÿ§ÿ¢ÿÿ¯ÿ®ÿ¡ÿ¥ÿ¬ÿ©ÿ¯ÿÿ ÿµÿ«ÿ ÿ£ÿ¯ÿ£ÿÿ´ÿ§ÿ¥ÿÿÿ ÿ¦ÿªÿÿ¢ÿªÿªÿ¥ÿ´ÿ§ÿ£ÿÿÿ¦ÿ¨ÿ ÿÿ¦ÿ¬ÿªÿ§ÿ¤ÿ ÿÿÿ¡ÿÿÿ¤ÿ¡ÿÿ­ÿ¤ÿ¨ÿÿ®ÿÿµÿ¸ÿ¥ÿµÿÿ ÿ¥ÿ­ÿ¢ÿ¯ÿ«ÿÿ¦ÿ¥ÿ­ÿ«ÿÿÿ¯ÿ«ÿ§ÿ²ÿ«ÿ¯ÿ®ÿ¶ÿ²ÿ°ÿ§ÿ©ÿ±ÿ¯ÿ«ÿ¬ÿ¨ÿ¢ÿ©ÿ®ÿ«ÿ¬ÿÿ£ÿªÿ¥ÿÿÿ¥ÿ¶ÿ¦ÿ´ÿ»ÿ§ÿ¬ÿ°ÿÿÿ§ÿ·ÿ»ÿ ÿÿ±ÿÿ¥ÿ§ÿ»ÿ»ÿÿÿ®ÿ¬ÿ¨ÿ¥ÿ¼ÿ²ÿ¢ÿ ÿ®ÿµÿÿÿ§ÿ©ÿªÿÿÿ¢ÿ¨ÿ´ÿÿÿ³ÿ±ÿ«ÿ ÿÿÿ°ÿªÿ©ÿ­ÿ ÿ²ÿÿ±ÿ´ÿÿ§ÿ¥ÿ®ÿ°ÿ¿ÿ­ÿ¯ÿ¸ÿ³ÿÿ­ÿ°ÿ¤ÿÿ¤ÿ±ÿ¶ÿ³ÿ¶ÿ§ÿÿ¨ÿ¥ÿ¡ÿÿÿÿ ÿÿ¢ÿ¯ÿ¯ÿ¨ÿ°ÿ¹ÿ£ÿÿ¢ÿ°ÿ¬ÿ¬ÿ½ÿ¹ÿ¡ÿÿ³ÿ³ÿ¥ÿÿÿ¦ÿÿÿ§ÿµÿ®ÿÿÿÿ±ÿ³ÿ­ÿ¥ÿ¡ÿÿÿ¤ÿ¯ÿ¢ÿ¥ÿªÿ¬ÿÿ©ÿ¦ÿ£ÿ®ÿ¯ÿ°ÿ ÿÿÿÿ¡ÿ¨ÿªÿ¦ÿ§ÿÿÿ¥ÿ·ÿ¥ÿ«ÿ°ÿÿ¡ÿÿ¹ÿ¨ÿ ÿ«ÿ¦ÿ«ÿ¯ÿ¢ÿ¯ÿ­ÿ¥ÿ°ÿ¬ÿ°ÿ­ÿ°ÿ­ÿ¯ÿÿÿ¡ÿ¨ÿ§ÿ²ÿ´ÿ®ÿ§ÿ®ÿ¤ÿ¯ÿ´ÿ¥ÿÿ¦ÿ¯ÿ­ÿ°ÿ«ÿ ÿ©ÿ¢ÿÿ£ÿ­ÿ±ÿ§ÿ¡ÿ´ÿ¹ÿ¶ÿ¶ÿ¶ÿ³ÿÿªÿ ÿ«ÿÿÿ§ÿ³ÿ«ÿ«ÿ§ÿÿ³ÿ£ÿ¦ÿ­ÿ¬ÿ¨ÿÿ©ÿÿ¯ÿ¼ÿ§ÿÿªÿªÿ¥ÿªÿ¬ÿµÿ¹ÿ­ÿ§ÿ©ÿ­ÿ²ÿ®ÿÿ¡ÿ«ÿ¨ÿ¯ÿ³ÿ°ÿ¬ÿ­ÿ¥ÿ§ÿµÿ´ÿÿÿÿªÿ°ÿ¤ÿ°ÿ¯ÿ´ÿ©ÿ­ÿ®ÿ¨ÿ¹ÿªÿ²ÿ¯ÿ®ÿ¸ÿ³ÿ®ÿªÿ¦ÿ¡ÿ¬ÿ§ÿ¯ÿµÿ©ÿ¯ÿ²ÿ¯ÿªÿ¦ÿ²ÿ«ÿ¤ÿ¬ÿ§ÿ§ÿÿ«ÿ«ÿ¡ÿ®ÿ¯ÿ¤ÿÿ©ÿÿ¥ÿ¥ÿ§ÿÿ©ÿ±ÿ ÿ¥ÿ§ÿÿÿªÿ±ÿ¬ÿ¨ÿ©ÿ®ÿÿ¦ÿ«ÿ«ÿ¬ÿÿÿ¤ÿ©ÿ«ÿ®ÿ§ÿ ÿ¦ÿ¤ÿÿ ÿÿÿ¤ÿ¥ÿ¬ÿÿ§ÿªÿÿ¨ÿ¡ÿÿ ÿ£ÿ¢ÿµÿ£ÿ®ÿÿÿ­ÿ²ÿÿ®ÿ¹ÿ·ÿÿÿ ÿÿÿ§ÿ±ÿÿ¦ÿ°ÿ±ÿ²ÿ®ÿ¬ÿ¦ÿ±ÿ»ÿ¦ÿÿÿ¥ÿ¬ÿ ÿÿ¢ÿ¢ÿÿÿ³ÿÿ­ÿªÿÿ¨ÿ¥ÿ­ÿÁÿ¸ÿ§ÿ¡ÿ ÿ¦ÿ°ÿÀÿ¬ÿ¤ÿÿ¤ÿ ÿ¥ÿ¨ÿºÿ²ÿÿ£ÿ¬ÿ§ÿ¢ÿ¥ÿ¬ÿ§ÿ£ÿ±ÿªÿÿ¤ÿÿÿÿ«ÿ¢ÿ¤ÿ­ÿ¹ÿ¡ÿ¬ÿ­ÿ ÿ¢ÿ¡ÿÿÿ¥ÿªÿÿÿ¹ÿ¬ÿ¥ÿÿÿÿ©ÿ¯ÿ¤ÿÿÿÿÿÿ´ÿ¯ÿ ÿ©ÿ¨ÿ¡ÿÿÿÿ¨ÿ·ÿÿÿÿ ÿ¦ÿÿ®ÿÿ­ÿ©ÿ¶ÿ¯ÿ¯ÿ±ÿÿ¡ÿÿ¦ÿµÿ£ÿÿ«ÿ°ÿ¯ÿ³ÿ¬ÿ£ÿ­ÿ¼ÿ·ÿ¢ÿÿ¨ÿ¤ÿ¤ÿÿ¢ÿÿÿ°ÿÿ­ÿ¢ÿÿ³ÿÿ ÿ³ÿ«ÿ¸ÿ¨ÿ¦ÿ¢ÿ ÿ¢ÿÿ¢ÿ­ÿ­ÿ¢ÿ®ÿ¸ÿ£ÿÿ¨ÿ§ÿ¬ÿµÿÿ¡ÿ§ÿ¥ÿ¥ÿ«ÿ¯ÿÿÿÿ©ÿ´ÿ ÿ«ÿ³ÿ£ÿ¯ÿ«ÿ«ÿªÿÿÿÿ®ÿªÿÿÿ§ÿ©ÿÿÿÿ¦ÿ°ÿ³ÿªÿ«ÿ«ÿ©ÿ¤ÿ¢ÿªÿ²ÿ¢ÿÿÿ¡ÿ½ÿ¦ÿ¡ÿ©ÿÿ ÿ¦ÿ¤ÿ¦ÿ§ÿ©ÿ«ÿ®ÿ­ÿ¡ÿ´ÿ½ÿ¢ÿ§ÿ­ÿ·ÿ¬ÿ§ÿ£ÿ ÿ£ÿ£ÿ§ÿÿÿ­ÿ¥ÿ ÿÿ¢ÿ£ÿ¬ÿ¥ÿ¥ÿ°ÿ­ÿÿ¤ÿªÿªÿ¬ÿ®ÿ¥ÿ¡ÿ°ÿ´ÿ¬ÿ«ÿ»ÿ½ÿ£ÿ°ÿ¹ÿ¬ÿ·ÿºÿÿ­ÿ¨ÿ¤ÿ¹ÿ§ÿªÿ£ÿ®ÿªÿ²ÿ­ÿ¤ÿ£ÿ¯ÿ²ÿ¯ÿ¨ÿ¤ÿ´ÿ©ÿ¶ÿ®ÿµÿ ÿ¨ÿªÿ¥ÿ¥ÿ¨ÿ©ÿ¡ÿ«ÿÿ²ÿ³ÿ¾ÿ½ÿ¹ÿ ÿÿ¤ÿªÿÿÿ¨ÿ¬ÿ¬ÿ¤ÿÿ³ÿ³ÿ±ÿ¬ÿ¯ÿ¡ÿ©ÿªÿ¡ÿÿ³ÿ£ÿ£ÿ«ÿ´ÿ´ÿ´ÿ©ÿ­ÿ§ÿÿ¡ÿÿÿÿÿÿ¡ÿ¥ÿ¢ÿÿ£ÿ¥ÿÿ­ÿ ÿ¡ÿÿÿÿ¦ÿªÿ ÿÿÿÿÿÿÿ£ÿ¢ÿÿÿ£ÿÿÿÿÿ­ÿ ÿÿ´ÿ©ÿÿÿÿ¦ÿÿÿ£ÿ¦ÿ ÿÿ ÿÿÿÿ§ÿ¡ÿ¤ÿ­ÿÿ¢ÿ¢ÿ¥ÿÿÿÿÿ¥ÿÿ ÿÿÿÿÿÿÿÿÿ¤ÿ§ÿ£ÿÿÿÿ§ÿ©ÿÿÿ¥ÿ¦ÿ¥ÿÿÿÿ¯ÿªÿÿÿÿÿÿ¤ÿ¤ÿ¥ÿÿ¡ÿ£ÿÿÿ­ÿÿÿÿÿÿÿÿÿÿ ÿÿÿÿÿÿÿ¤ÿ¦ÿÿ¥ÿÿ¦ÿÿ¡ÿÿÿ£ÿÿ ÿ£ÿ§ÿ¤ÿ¢ÿ«ÿ´ÿ°ÿ¤ÿ©ÿ³ÿºÿ®ÿºÿ¨ÿÿ¤ÿ«ÿªÿ­ÿ¢ÿ°ÿ«ÿ¡ÿÿ£ÿ¡ÿÿ¨ÿÿ§ÿÿ§ÿ¥ÿÿ£ÿµÿ¥ÿÿÿ¢ÿÿ¬ÿ¶ÿ±ÿ±ÿ­ÿ¤ÿ ÿ¥ÿ³ÿ³ÿÿ ÿ¡ÿ¢ÿ§ÿ«ÿ¸ÿ³ÿÿÿÿªÿ°ÿ¯ÿ«ÿ©ÿ¥ÿ ÿ¢ÿ§ÿ­ÿ¦ÿ©ÿ¬ÿ¦ÿÿ¨ÿÿÿ©ÿ²ÿ£ÿ¡ÿ«ÿ¢ÿÿ­ÿ£ÿÿ©ÿ¿ÿ¨ÿ³ÿ½ÿ²ÿªÿ¤ÿ¦ÿ©ÿ¬ÿ¬ÿªÿ¬ÿ¬ÿ©ÿªÿ¬ÿÿ¬ÿ£ÿÿ­ÿ¢ÿÿ¡ÿ¸ÿ»ÿ±ÿ¢ÿ ÿ¤ÿÿÿ­ÿ¶ÿ¤ÿ¡ÿ¥ÿ­ÿ´ÿ¦ÿ£ÿ¨ÿ¯ÿ§ÿ¨ÿ°ÿ´ÿ¯ÿÿÿ ÿÿÿÿÿªÿ°ÿ­ÿ¬ÿ¦ÿ ÿªÿ²ÿ¤ÿÿªÿ§ÿ§ÿ¯ÿÿÿ±ÿÿÿÿ¨ÿ®ÿ¨ÿ¤ÿ¡ÿ©ÿºÿ²ÿÿÿÁÿ ÿÿ«ÿ¯ÿ¶ÿ¥ÿ ÿ§ÿ®ÿ¨ÿÿÿ©ÿ¶ÿ³ÿÿ¡ÿ©ÿ³ÿ­ÿÿÿ¦ÿ¹ÿ¹ÿ«ÿ§ÿ°ÿ¯ÿ­ÿ»ÿ¬ÿ¨ÿ¢ÿ¢ÿ­ÿÿ§ÿ®ÿ©ÿ¦ÿ®ÿ­ÿ¬ÿ·ÿªÿ¥ÿ¡ÿ´ÿ»ÿ£ÿÿ¡ÿ³ÿ°ÿ¢ÿ£ÿ°ÿ°ÿ¨ÿ¤ÿÿ±ÿªÿÿ§ÿ«ÿ®ÿ¥ÿ¨ÿ¬ÿ¥ÿÿ¤ÿ£ÿÿÿ¦ÿÿ«ÿ¯ÿªÿ¤ÿ ÿÿÿÿ¦ÿ²ÿ®ÿ°ÿ¦ÿ§ÿµÿÿ¥ÿÿÿ¤ÿ¦ÿ¦ÿ¥ÿ£ÿ¯ÿ¼ÿ¯ÿÿ¸ÿ¤ÿ ÿ£ÿÿÿ­ÿ¯ÿ¨ÿ­ÿ¦ÿÿªÿ©ÿ¶ÿ·ÿ¯ÿ¬ÿ¯ÿ°ÿ®ÿ¬ÿ¨ÿ£ÿ§ÿ²ÿ¡ÿ¥ÿ§ÿ§ÿ¡ÿ¢ÿ¸ÿÀÿ°ÿ°ÿ³ÿ¢ÿ¬ÿ©ÿ¢ÿ¨ÿ¬ÿ¦ÿ¡ÿ¦ÿ«ÿ©ÿ§ÿ«ÿ¬ÿ©ÿªÿ§ÿÿ±ÿ§ÿ¡ÿºÿ®ÿ¢ÿ¦ÿ§ÿ§ÿ©ÿ¦ÿÿ¸ÿ©ÿ©ÿÿ¦ÿ©ÿ§ÿ­ÿ³ÿ­ÿ«ÿ³ÿ¦ÿ°ÿ£ÿ¯ÿ¤ÿ¬ÿ®ÿ®ÿ¹ÿ»ÿªÿ¬ÿ¹ÿ©ÿ±ÿÿ±ÿµÿµÿ¬ÿÿ£ÿ±ÿ©ÿ§ÿ¡ÿ¬ÿÌÿ¾ÿ±ÿ©ÿ§ÿ¤ÿ¢ÿ¨ÿ±ÿ±ÿ¨ÿÿ¯ÿªÿ°ÿ¸ÿ²ÿªÿ®ÿ¯ÿ¦ÿÿ§ÿ¶ÿ­ÿ£ÿ´ÿ£ÿÿ©ÿ«ÿÿ©ÿ·ÿ°ÿ±ÿµÿªÿ«ÿ¬ÿ©ÿ©ÿ¬ÿ¶ÿÿÿºÿ°ÿÿ©ÿ¸ÿ§ÿÿ®ÿ´ÿ´ÿ¯ÿ®ÿ»ÿ°ÿ®ÿ­ÿ«ÿ¨ÿ¤ÿ©ÿ³ÿ®ÿÿµÿ²ÿ®ÿ­ÿ¬ÿ¯ÿ²ÿ¯ÿ¸ÿ¬ÿ¥ÿ¨ÿ¨ÿ®ÿ¼ÿ¼ÿµÿ¬ÿ¤ÿ­ÿ¡ÿ¬ÿ«ÿ³ÿ²ÿ®ÿªÿ£ÿÿ£ÿ¦ÿµÿÿ¶ÿ½ÿ°ÿ©ÿ¢ÿÿ ÿ©ÿ­ÿ­ÿ«ÿ²ÿ¦ÿ¬ÿ¬ÿ§ÿªÿ«ÿ³ÿºÿ¬ÿ®ÿ«ÿ©ÿ²ÿ²ÿ¬ÿ©ÿ£ÿ«ÿ¯ÿ¯ÿ¬ÿ­ÿ«ÿ©ÿ£ÿÿ¤ÿ«ÿ¯ÿ³ÿ³ÿ¯ÿ°ÿ®ÿ®ÿ²ÿ¯ÿ¦ÿ§ÿ°ÿªÿ¦ÿ¨ÿ©ÿ¥ÿ¡ÿ¡ÿ§ÿ¬ÿÿÿ ÿ¯ÿµÿ­ÿ©ÿ·ÿ®ÿÀÿµÿ²ÿ¯ÿ¬ÿ®ÿ°ÿªÿ¢ÿ£ÿ¯ÿ´ÿ«ÿ«ÿ«ÿ±ÿÀÿÀÿ´ÿÿ£ÿ£ÿ³ÿ­ÿ©ÿªÿ¥ÿ¬ÿ¼ÿÿ©ÿ­ÿ´ÿ¬ÿÿÿÿ¼ÿ¡ÿ³ÿ¾ÿ´ÿ°ÿ­ÿ©ÿ°ÿ«ÿ£ÿ³ÿ¤ÿÿ¢ÿ¨ÿ­ÿ¸ÿ·ÿ¶ÿ½ÿ©ÿÿÿ§ÿÿÿ¦ÿ¤ÿÿ¤ÿ¬ÿ¦ÿ¥ÿ¦ÿÿ­ÿ®ÿ±ÿ¥ÿÿ¤ÿ¢ÿ¬ÿ²ÿ±ÿÿÿ¢ÿ¤ÿ£ÿ£ÿÿ ÿ£ÿÿ¥ÿ¥ÿ¤ÿ©ÿ®ÿ§ÿ©ÿÿ³ÿ¢ÿ ÿ¨ÿ§ÿ¤ÿ¥ÿ¤ÿ®ÿÿ ÿªÿ¨ÿ®ÿ­ÿÿ¢ÿªÿ ÿ½ÿ§ÿ¬ÿ³ÿ¬ÿ£ÿÿÿ¥ÿ²ÿ©ÿªÿ¨ÿ¤ÿ§ÿ­ÿ©ÿ¡ÿÿÿÿÿÿÿÿÿ¡ÿ®ÿÿ¶ÿ¬ÿ©ÿ¢ÿÿ¡ÿ¬ÿ±ÿ²ÿ¿ÿ«ÿ¥ÿ©ÿ«ÿ§ÿ£ÿ®ÿ»ÿ°ÿ¥ÿ¶ÿ®ÿ­ÿ¯ÿ¨ÿ¤ÿ¨ÿ­ÿ¯ÿ±ÿ±ÿ¯ÿ³ÿ¹ÿ¿ÿ¿ÿ³ÿ°ÿ»ÿ­ÿ¡ÿ¯ÿ¯ÿ ÿÿ®ÿ³ÿ¥ÿÿ¤ÿªÿ«ÿ¥ÿ©ÿ¤ÿ®ÿ¯ÿ´ÿ¸ÿµÿ½ÿ¬ÿ«ÿ ÿ­ÿ¨ÿ°ÿ«ÿ¨ÿ¯ÿ´ÿ²ÿ±ÿ±ÿ¥ÿ¤ÿ£ÿ­ÿ±ÿ¯ÿªÿ¨ÿ­ÿ®ÿ¬ÿ¬ÿ¢ÿ©ÿ±ÿ¬ÿ¬ÿµÿ·ÿ­ÿ¦ÿÿÿ§ÿ¯ÿ©ÿªÿ²ÿµÿ±ÿ¬ÿ­ÿ¸ÿ®ÿ«ÿ®ÿ¬ÿ®ÿ¹ÿ·ÿ°ÿ¬ÿ§ÿ¨ÿ©ÿ´ÿ¨ÿÿ²ÿ¶ÿ¼ÿ³ÿ°ÿ±ÿÿ£ÿ§ÿ´ÿ­ÿ¹ÿ°ÿ¦ÿªÿ³ÿ¶ÿ¹ÿ¸ÿ§ÿ»ÿµÿ¤ÿ¨ÿ¦ÿ¯ÿ²ÿ®ÿªÿ­ÿ¯ÿ°ÿ­ÿ¸ÿ«ÿºÿ¤ÿ³ÿ²ÿ«ÿ­ÿ´ÿºÿµÿ³ÿ³ÿ¯ÿ¶ÿ ÿ±ÿ¸ÿ´ÿ¬ÿªÿ°ÿ¯ÿ¤ÿ­ÿ¬ÿ®ÿ²ÿ£ÿ²ÿÁÿ´ÿ·ÿ¿ÿ­ÿ¢ÿ°ÿ»ÿ¤ÿ¤ÿ­ÿ ÿ¨ÿ¥ÿ©ÿ«ÿ­ÿ­ÿ£ÿ²ÿ³ÿ°ÿ¥ÿÃÿ±ÿ¤ÿ©ÿ¶ÿ·ÿ§ÿÿ¨ÿ®ÿ­ÿ©ÿÿ£ÿ½ÿ±ÿ¥ÿ£ÿ¥ÿ¬ÿ´ÿ±ÿ§ÿ¨ÿ¬ÿ±ÿÁÿ´ÿ¬ÿ«ÿ­ÿÿ©ÿ³ÿ§ÿ¯ÿÆÿºÿ¯ÿ ÿ¬ÿ¬ÿ«ÿ¸ÿ¯ÿ«ÿ®ÿ¬ÿ¤ÿ¢ÿ¥ÿ¢ÿÿ²ÿ¨ÿÿ¬ÿ£ÿÿ©ÿªÿ²ÿ»ÿ³ÿ­ÿ¥ÿ±ÿªÿÿÿ§ÿ«ÿ¯ÿ ÿ¥ÿ¥ÿ¦ÿ¨ÿÿ©ÿªÿ©ÿ¨ÿ²ÿµÿ®ÿ´ÿ±ÿ´ÿ²ÿ©ÿ¬ÿºÿºÿ±ÿ¤ÿ¥ÿÁÿ²ÿ¯ÿ«ÿ°ÿ¦ÿ±ÿ½ÿ°ÿÿ ÿ®ÿ³ÿÿ©ÿ°ÿ©ÿ­ÿ¡ÿÿ¡ÿ©ÿ«ÿ ÿ¦ÿ¯ÿ¨ÿ¢ÿ¤ÿ¯ÿ³ÿÿ§ÿ´ÿ¨ÿ¯ÿ­ÿ©ÿ±ÿ±ÿ§ÿ®ÿ²ÿ¡ÿ¦ÿ¹ÿ­ÿ®ÿ§ÿ¤ÿ£ÿÿÿ¨ÿ­ÿ«ÿ¬ÿ«ÿ¦ÿ ÿ¤ÿ³ÿ¥ÿÿ©ÿ¥ÿÿÿÿÿÿ§ÿ¨ÿÿ¢ÿ¢ÿÿ§ÿ¨ÿ¡ÿ¨ÿ¢ÿÿÿÿ©ÿ¡ÿÿÿÿ¡ÿ«ÿ³ÿ®ÿ¡ÿªÿ¯ÿ¤ÿ·ÿ¶ÿ­ÿÿ¤ÿÿªÿªÿ§ÿ«ÿ²ÿ³ÿ«ÿ¥ÿ¯ÿ°ÿ°ÿ¤ÿ©ÿ§ÿÿ¤ÿ®ÿ¤ÿ¬ÿ¯ÿ³ÿ³ÿ­ÿ±ÿµÿ¯ÿ°ÿ©ÿ¬ÿ°ÿ¦ÿ¦ÿ§ÿÿÿ³ÿ«ÿ³ÿ¯ÿ©ÿ§ÿ§ÿ­ÿ¨ÿÿ©ÿ¦ÿ±ÿÄÿ¥ÿ¡ÿºÿ¸ÿÿÿ¡ÿ­ÿ¨ÿ±ÿµÿ«ÿªÿ¸ÿºÿ¨ÿ¨ÿ­ÿ«ÿºÿ¥ÿ¶ÿÀÿ¨ÿÿ±ÿ¬ÿ®ÿºÿ±ÿ«ÿ¢ÿÿÿÿ¡ÿ©ÿ¯ÿÿ¦ÿ²ÿ¥ÿÿ ÿ§ÿ¡ÿ¯ÿªÿ¡ÿÿ¨ÿ¦ÿ ÿ ÿÿ¢ÿÿÿÿÿªÿÿ§ÿ¡ÿ ÿÿÿ¢ÿÿÿ­ÿ¥ÿÿ¥ÿ¢ÿ¥ÿ¥ÿÿÿÿÿÿÿ¤ÿÿÿ ÿÿ¢ÿÿÿ«ÿ¨ÿ«ÿ©ÿ¤ÿ©ÿ¡ÿ ÿ·ÿ©ÿÿ¬ÿÿ¦ÿÿÿÿÿÿÿÿ¤ÿ¤ÿ§ÿÿÿÿÿ¥ÿÿÿÿÿ¨ÿ­ÿÿÿÿÿ¥ÿ¨ÿ§ÿ¡ÿÿÿÿÿÿÿ­ÿ®ÿ©ÿ«ÿªÿ§ÿ¡ÿÿ¤ÿÿ§ÿ¦ÿ·ÿ¯ÿ¬ÿ®ÿ«ÿÿ¬ÿ¶ÿ¯ÿ ÿ¨ÿ°ÿªÿ²ÿ¼ÿªÿÿ ÿ¢ÿ¢ÿ¸ÿ¥ÿ¯ÿ¦ÿ±ÿ­ÿ¢ÿ¦ÿ©ÿ¯ÿ¸ÿ¦ÿ²ÿ¤ÿ²ÿºÿ¯ÿ§ÿ©ÿ¥ÿÿ¦ÿ¬ÿ§ÿÿÿ²ÿ³ÿ¨ÿ¯ÿµÿ²ÿ¤ÿ¶ÿ±ÿ§ÿ©ÿ³ÿ­ÿ²ÿ®ÿ§ÿ§ÿ°ÿ¯ÿ¢ÿ¢ÿ«ÿ­ÿ¬ÿ¬ÿ°ÿ¯ÿ¬ÿ§ÿ°ÿ¬ÿ©ÿ¸ÿÿ±ÿ°ÿ²ÿ§ÿ²ÿ¶ÿ¬ÿ²ÿ³ÿ®ÿ¥ÿÿ¦ÿ«ÿ®ÿ°ÿ©ÿÿ¤ÿ¯ÿ³ÿ¹ÿ·ÿ¡ÿ±ÿºÿÿ­ÿ¸ÿ®ÿ¹ÿ¯ÿ®ÿ´ÿ¥ÿ¯ÿ¸ÿ¨ÿ¥ÿ¬ÿ¦ÿ©ÿ¬ÿ«ÿ¹ÿÿÿ­ÿ®ÿÿ¦ÿÿÿ«ÿ¨ÿ©ÿ¶ÿ©ÿ´ÿªÿ²ÿ§ÿªÿ¹ÿÿÿ«ÿ©ÿ°ÿµÿ«ÿ¢ÿÿ¨ÿ²ÿ«ÿ®ÿ¨ÿ¦ÿ¥ÿ¬ÿ±ÿµÿÿ´ÿ«ÿÿºÿ£ÿ ÿ¥ÿÿ§ÿ£ÿ¨ÿ¯ÿ¬ÿ«ÿ®ÿ­ÿ´ÿ¦ÿ¤ÿµÿ¦ÿ£ÿ¤ÿÿ©ÿ·ÿ¶ÿ«ÿ¹ÿ¬ÿ£ÿÆÿÇÿ±ÿ§ÿ³ÿ«ÿ«ÿ¡ÿªÿ¬ÿ±ÿ®ÿ§ÿ¨ÿ¥ÿÿ¥ÿ«ÿ¬ÿ³ÿ¢ÿÿ¥ÿÿ£ÿ®ÿ«ÿ©ÿ¥ÿ®ÿ¯ÿ ÿÿ­ÿ°ÿ§ÿ·ÿÿ°ÿ¢ÿªÿ¤ÿ¼ÿ´ÿ¤ÿ©ÿ°ÿÿÿ¥ÿÿÿ­ÿ¯ÿ«ÿ£ÿ«ÿ¯ÿ¥ÿ§ÿÿÿ¨ÿ«ÿÿ´ÿ ÿ¡ÿ¥ÿ¡ÿ¢ÿÿ¢ÿ¢ÿÿÿ¢ÿÿ¬ÿ§ÿªÿ°ÿ¬ÿ«ÿ¨ÿ¬ÿ¯ÿ®ÿ ÿ§ÿ§ÿ¥ÿ­ÿ¤ÿ£ÿ¥ÿ¡ÿ¥ÿ§ÿÿ­ÿ¦ÿ°ÿ¢ÿ¯ÿ¤ÿÿ ÿ¶ÿÿÿ ÿ¶ÿ¨ÿ¥ÿÿ²ÿ°ÿ¥ÿ§ÿ¨ÿ§ÿÿ©ÿ¤ÿÿ¥ÿ±ÿ±ÿ£ÿÿÿÿÿÿÿÿ¨ÿ«ÿ«ÿ³ÿ«ÿ¹ÿ¤ÿ¦ÿ°ÿÿªÿÿ´ÿÿÿÿÿÿÿ¢ÿ³ÿ¤ÿ ÿÿÿÿÿ¤ÿÿÿ§ÿ¢ÿ¨ÿ§ÿ¡ÿ°ÿ¯ÿ¤ÿ¦ÿ¥ÿ³ÿ©ÿÿ²ÿ¬ÿÿ«ÿÿ¤ÿ¸ÿÿÿÿ¥ÿ­ÿªÿÿ¦ÿÿÿÿ¦ÿ¤ÿµÿÿÿÿ¨ÿ¨ÿ ÿ¦ÿ¥ÿ­ÿ©ÿ¬ÿ®ÿªÿÿÿ¤ÿ¡ÿ¢ÿÿÿÿ¬ÿ±ÿ«ÿ«ÿ¬ÿ ÿ£ÿ§ÿÿÿÿ¥ÿ«ÿ}ÿ§ÿÿ ÿ«ÿÿ ÿ©ÿ­ÿÿ¢ÿ®ÿ¬ÿ©ÿ£ÿ¨ÿ¤ÿÿ§ÿºÿ¹ÿ¦ÿ ÿ£ÿ©ÿ¶ÿ±ÿ¡ÿ¡ÿÿÿ¬ÿªÿ®ÿ«ÿªÿ«ÿ®ÿÿÿ¦ÿ¥ÿÿ¢ÿ®ÿ£ÿÿ»ÿ¨ÿ¢ÿ¢ÿÿ§ÿ¢ÿ¤ÿ¦ÿ¥ÿ­ÿ¦ÿ¦ÿ¨ÿ©ÿ­ÿ«ÿ¢ÿªÿ±ÿ¥ÿ¥ÿµÿ¶ÿ¬ÿ¢ÿ¤ÿ­ÿ£ÿÿ§ÿÿÿÿ§ÿ·ÿ¢ÿÿ¯ÿÿ®ÿÿ°ÿÇÿ¤ÿ¨ÿ´ÿ±ÿ¡ÿ´ÿÿ¬ÿ¸ÿ¦ÿÿ©ÿ¬ÿÿ¥ÿ¬ÿ§ÿ²ÿ©ÿ ÿªÿ¥ÿ©ÿ«ÿ¯ÿ¢ÿ¥ÿªÿ¡ÿ«ÿ«ÿÿ°ÿ®ÿ§ÿ¹ÿ²ÿ±ÿ¦ÿªÿ´ÿ§ÿ¯ÿ£ÿ£ÿ¦ÿ°ÿ£ÿ¡ÿ¥ÿ¬ÿÿ°ÿÿÿ ÿ¯ÿ®ÿ¼ÿ­ÿÿ¯ÿ¬ÿ¦ÿ¨ÿ¦ÿ ÿÿªÿÿ¢ÿÿÿ¦ÿ¢ÿµÿµÿ£ÿ¯ÿ«ÿÿÿ ÿ°ÿ¯ÿÿÿ¦ÿ¡ÿÿÿÿ¤ÿªÿ¬ÿ£ÿ ÿÿÿ£ÿÿ¡ÿ¤ÿÿÿ¦ÿÿÿ¥ÿ²ÿµÿÿ±ÿ£ÿ®ÿ¡ÿ¯ÿ¥ÿ¡ÿÿÿ®ÿªÿÿ¡ÿªÿÿÿ¦ÿ¥ÿÿÿÿÿ©ÿ¨ÿ«ÿ¯ÿ´ÿ»ÿ²ÿÿ¢ÿ ÿÿÿ¤ÿ©ÿ ÿ¢ÿ¦ÿ¦ÿ¯ÿ«ÿ©ÿ·ÿ£ÿ¨ÿ¦ÿ­ÿÿÿÿ¦ÿÿÿ£ÿ ÿÿÿÿªÿ³ÿµÿ§ÿªÿ­ÿ¤ÿ©ÿ¬ÿ®ÿ²ÿ¯ÿ®ÿ£ÿÿÿ ÿ¢ÿ¢ÿ¥ÿ«ÿ°ÿ ÿ£ÿÿ¢ÿ¦ÿ«ÿ«ÿ ÿ¬ÿ­ÿ¡ÿ«ÿ©ÿ°ÿÿ°ÿ«ÿ³ÿÿ«ÿ¶ÿ°ÿ ÿ¼ÿ«ÿ¯ÿ©ÿ»ÿµÿ°ÿ­ÿÿÿ¨ÿ ÿÿ¢ÿ°ÿ£ÿ¡ÿ¨ÿ¡ÿÿÿ ÿ©ÿ®ÿÿÿ´ÿ°ÿ©ÿ£ÿ¥ÿ©ÿ«ÿ§ÿ£ÿªÿ±ÿºÿ¿ÿÿÿ¨ÿ©ÿÿÿÿ£ÿºÿÿ¼ÿ¢ÿ©ÿ«ÿ®ÿ¯ÿ¢ÿ¬ÿ©ÿ¡ÿ¨ÿ¢ÿÿÿªÿ®ÿ«ÿ­ÿ¿ÿ±ÿÿ ÿ£ÿ¬ÿ¨ÿ©ÿ²ÿ¢ÿ¦ÿ¬ÿ¥ÿ¸ÿ¬ÿ¦ÿ£ÿ­ÿ·ÿ¢ÿ¨ÿÿ¶ÿ¤ÿÿ®ÿÿ§ÿªÿ´ÿÿ¸ÿ¬ÿ¡ÿ³ÿ«ÿÿ£ÿ«ÿ³ÿ®ÿ§ÿµÿ­ÿ§ÿ¢ÿ±ÿ§ÿ£ÿ¤ÿ¦ÿ¨ÿªÿ¬ÿ¬ÿ§ÿ¨ÿ«ÿ«ÿ¬ÿªÿªÿ£ÿ¡ÿ¢ÿ²ÿ¦ÿ¥ÿ®ÿ³ÿÿ¢ÿÿÿ¡ÿ ÿÿ¨ÿ«ÿ¹ÿ©ÿ©ÿ£ÿÿÿªÿ¢ÿ¤ÿ¨ÿÿÿÿ¦ÿ±ÿ«ÿ¬ÿÿÿ¤ÿ¨ÿ¨ÿ³ÿ´ÿ¨ÿ¯ÿ¤ÿÿ¥ÿ¨ÿÿ ÿ£ÿ£ÿÿÿ¢ÿ¡ÿ¤ÿ¤ÿÿ²ÿ­ÿÿÿ½ÿÿÿ¥ÿ¨ÿÿÿ¦ÿ¸ÿ¦ÿ«ÿÿ¤ÿ©ÿ¥ÿ¨ÿÿÿ²ÿ²ÿ­ÿ«ÿÿÿÿ§ÿ£ÿ£ÿ¯ÿ¨ÿ¦ÿ ÿÿ ÿÿ¤ÿ¨ÿÿ«ÿ³ÿ¦ÿ£ÿ®ÿ§ÿ±ÿÿ«ÿ²ÿ¡ÿ¦ÿ¥ÿ¡ÿ·ÿÄÿ¨ÿ§ÿ¡ÿªÿ«ÿªÿªÿ²ÿ³ÿ¯ÿ¬ÿ«ÿ¡ÿ¥ÿ³ÿ¬ÿ ÿÿÿÿ©ÿ©ÿÿÿÿ¬ÿ¥ÿ¯ÿ¯ÿ¡ÿ¡ÿ¤ÿ¥ÿ¢ÿÿÿ|ÿÿÿ¨ÿ±ÿ¡ÿ­ÿ¥ÿ¥ÿÿÿ¥ÿ®ÿ³ÿ´ÿµÿ«ÿªÿ»ÿ¸ÿ±ÿ¯ÿÿ¤ÿ¢ÿ¡ÿÿÿ§ÿ·ÿ¬ÿ¤ÿÿªÿ¤ÿ ÿ¨ÿ§ÿ¬ÿ§ÿ¡ÿ ÿ¬ÿ«ÿ±ÿ«ÿ«ÿªÿ±ÿ´ÿÿÿ¥ÿ©ÿ°ÿ±ÿ«ÿ¥ÿ©ÿ¯ÿ«ÿ¤ÿÿ©ÿ¢ÿ¤ÿªÿ§ÿ¬ÿÿ¶ÿ£ÿ²ÿÿ£ÿ¯ÿÿÿ´ÿªÿÿ£ÿªÿÿÿÿ©ÿ£ÿ£ÿ¹ÿ¶ÿ­ÿÿÿÿÿÿÿ¥ÿ¨ÿ¤ÿ¨ÿ¯ÿ±ÿ¥ÿ¢ÿÿÿÿ£ÿ®ÿ©ÿ¢ÿµÿ«ÿ£ÿ©ÿ©ÿ¦ÿÿÿÿ¨ÿ­ÿ£ÿ¤ÿ©ÿÿÿÿ¤ÿ¬ÿ¨ÿ§ÿ°ÿ¬ÿÿÿÿ¬ÿ¢ÿ¶ÿÿ¸ÿÿÿ¡ÿ¦ÿÿ«ÿ¤ÿ©ÿÿÿ¥ÿ¢ÿ¥ÿ¯ÿ¨ÿ ÿÿ¡ÿ«ÿÿ¥ÿ³ÿªÿÿ®ÿ·ÿªÿ¦ÿªÿÿÿÿ­ÿ§ÿÿ¦ÿÿ±ÿ¦ÿ«ÿ©ÿ¬ÿÿ¥ÿ­ÿ³ÿ«ÿ¢ÿ¨ÿ¯ÿ¬ÿ¬ÿ©ÿÿ©ÿ±ÿ¯ÿ¥ÿºÿ§ÿ±ÿ¡ÿ¨ÿ¢ÿ§ÿ®ÿ«ÿ«ÿ¸ÿ¶ÿ¹ÿ©ÿ¤ÿ¡ÿÿ¢ÿ¬ÿ´ÿ¯ÿ¦ÿªÿ«ÿ ÿ©ÿ¶ÿµÿ³ÿ¨ÿ±ÿ£ÿ¦ÿÿ«ÿÿ«ÿ§ÿÿ¨ÿ¯ÿ«ÿ±ÿ±ÿ¥ÿ ÿ ÿ§ÿ¤ÿ¦ÿ­ÿ©ÿ¦ÿÿÿÿ¯ÿ¯ÿ­ÿ¢ÿ«ÿ±ÿµÿÿ¢ÿÿ§ÿ®ÿ£ÿ¡ÿ²ÿ±ÿ²ÿ¯ÿ ÿÿ£ÿ¦ÿ£ÿ¢ÿ©ÿÿ ÿ ÿ¥ÿÿ«ÿ¥ÿÿ¨ÿÿ£ÿ«ÿÿÿªÿÿÿÿÿÿ¢ÿ¦ÿ§ÿ ÿÿÿÿÿÿ§ÿ¡ÿ¡ÿ¬ÿÿÿ¢ÿÿÿÿÿÿÿÿ¥ÿÿÿÿÿÿÿÿÿÿÿ¥ÿÿ¦ÿ¡ÿ­ÿÿ{ÿÿÿÿ¢ÿÿÿ¢ÿ¨ÿÿÿ¢ÿÿ­ÿ©ÿÿ ÿÿÿÿ¡ÿ®ÿÿÿ«ÿ¦ÿ¨ÿ ÿÿÿ«ÿ¬ÿÿÿÿÿÿ¤ÿÿÿÿÿ¥ÿ±ÿ¥ÿÿ¦ÿÿÿÿÿÿÿ¡ÿÿ¢ÿ¡ÿÿÿÿÿÿÿªÿÿÿÿ¬ÿÿ£ÿÿ§ÿ¥ÿÿ ÿ§ÿÿÿ«ÿ±ÿ¦ÿ§ÿ«ÿÿÿ£ÿ¶ÿµÿ®ÿÿ¬ÿÿÿ¨ÿ²ÿ·ÿ¬ÿ¤ÿ¢ÿ¥ÿ ÿÿ«ÿ¤ÿÿÿÿ£ÿ¤ÿ«ÿ©ÿ©ÿ§ÿ¬ÿ§ÿÿÿ¤ÿ®ÿ¡ÿÿ¤ÿ¦ÿ·ÿ»ÿ«ÿ¨ÿÿÿµÿÿÿ¯ÿ¥ÿ ÿÿÿ¡ÿ±ÿ²ÿ ÿÿÿ¢ÿÿ¯ÿ¬ÿ°ÿ·ÿ©ÿÿ ÿ°ÿÿ¥ÿ¢ÿÿÿ¤ÿ¥ÿ¤ÿ¬ÿ¢ÿ ÿ«ÿ²ÿ¹ÿ¡ÿ¼ÿÀÿ´ÿ¦ÿ£ÿ¦ÿ£ÿ ÿÿ¤ÿ§ÿÿ¤ÿ©ÿ¶ÿ¤ÿ¯ÿ­ÿÿµÿ¬ÿ«ÿ¨ÿ¯ÿªÿ§ÿ¡ÿÿ¢ÿÿ ÿµÿ¯ÿ´ÿ ÿÿ¤ÿ²ÿ¥ÿ¤ÿ¥ÿ®ÿ¶ÿ«ÿ¢ÿ©ÿªÿ¤ÿªÿ¤ÿ²ÿ§ÿ®ÿ§ÿÿ¢ÿ­ÿ®ÿ²ÿÿªÿ©ÿÿ¢ÿªÿ£ÿ¡ÿ¤ÿÿ£ÿ¨ÿ¤ÿ¯ÿµÿ¬ÿ±ÿÿ¦ÿ°ÿ«ÿ®ÿµÿ²ÿ¦ÿ²ÿ«ÿ¯ÿ®ÿ°ÿ·ÿ®ÿ«ÿ°ÿµÿªÿÿÿ¤ÿ±ÿ°ÿ©ÿ¯ÿ«ÿ¶ÿ´ÿÿ§ÿ ÿ«ÿ¥ÿÿ ÿ¤ÿ¥ÿ«ÿ­ÿÿÿ¡ÿªÿ¨ÿ¤ÿ§ÿ³ÿ²ÿ­ÿ®ÿ«ÿ©ÿ«ÿ§ÿ­ÿÿÿ¥ÿ¨ÿÿ¤ÿ£ÿ¥ÿ­ÿÁÿ¸ÿ ÿ¤ÿÿÿµÿ¦ÿÿ±ÿÿ¥ÿ¦ÿÿÿÿ¢ÿ£ÿÿÿÿ¥ÿ ÿ¯ÿ¶ÿ²ÿ®ÿ¥ÿ¥ÿ¦ÿ¬ÿµÿ¯ÿ«ÿ´ÿÿµÿÿÿ­ÿ«ÿÿÿ«ÿ­ÿ ÿÿ«ÿ®ÿ«ÿ©ÿ¡ÿÿ¤ÿÿ©ÿÿ¢ÿ¥ÿ¥ÿ¦ÿ©ÿ°ÿ¥ÿ°ÿ·ÿ°ÿ©ÿ«ÿ£ÿ±ÿ®ÿ¡ÿ¥ÿ«ÿ¦ÿ¬ÿÿ ÿ¡ÿ­ÿªÿºÿºÿ¬ÿ£ÿ©ÿ­ÿ°ÿ¸ÿ¶ÿÿ¶ÿ»ÿ¡ÿ¸ÿ·ÿ²ÿ¨ÿ¬ÿ³ÿ­ÿ¯ÿ©ÿ¨ÿ°ÿ¾ÿ¤ÿÿ¦ÿ¡ÿ­ÿ¹ÿ´ÿ«ÿ¥ÿªÿ¢ÿ³ÿ²ÿ¢ÿªÿ¯ÿ¥ÿ¥ÿ²ÿµÿ¨ÿ¥ÿ®ÿ¦ÿ§ÿ¢ÿ¨ÿ¬ÿ±ÿ§ÿ¡ÿ¥ÿ¨ÿ¬ÿ¯ÿ´ÿ¥ÿ³ÿ¡ÿ¨ÿ©ÿ¯ÿ¦ÿÿ©ÿ±ÿ¥ÿ©ÿ¯ÿ¨ÿºÿ¨ÿ§ÿ¬ÿµÿ±ÿ¢ÿ¤ÿ¶ÿ½ÿÂÿÿªÿ®ÿ²ÿ°ÿ¥ÿ§ÿ­ÿ¨ÿ¤ÿ¢ÿ°ÿ¥ÿµÿ®ÿ°ÿ­ÿ¯ÿ¨ÿ£ÿ±ÿµÿ«ÿ±ÿ´ÿ¿ÿºÿ­ÿ©ÿ°ÿ­ÿ§ÿ­ÿ¦ÿ¦ÿ»ÿÿÿÿ²ÿ·ÿ¬ÿ«ÿ°ÿ¤ÿ³ÿ»ÿºÿ¼ÿµÿ§ÿ¨ÿ¨ÿ§ÿ¬ÿ³ÿ¶ÿ¥ÿ­ÿ±ÿ­ÿ£ÿ¡ÿ©ÿ¥ÿÿ¯ÿºÿ³ÿ®ÿ¢ÿ£ÿ®ÿ±ÿ¬ÿ¦ÿ©ÿ³ÿ¨ÿ¡ÿ±ÿ§ÿ¨ÿÿ¥ÿ³ÿ±ÿ¨ÿºÿ ÿÿÿÿÿÿ¨ÿ¡ÿÿ¢ÿ¯ÿ©ÿ³ÿµÿ­ÿ®ÿ¯ÿ¸ÿ¶ÿ£ÿ¨ÿ¢ÿÿªÿ¡ÿÿÿ¨ÿ¯ÿ°ÿ¬ÿ©ÿ¤ÿ©ÿ³ÿ¶ÿ­ÿªÿ©ÿ¨ÿ®ÿ¬ÿÿ«ÿÿÿ¡ÿ©ÿ¬ÿ­ÿªÿ®ÿµÿ®ÿ«ÿ¯ÿ·ÿµÿ­ÿ§ÿ£ÿ§ÿ¶ÿ­ÿ®ÿµÿ¬ÿ°ÿ»ÿ½ÿºÿ§ÿÅÿ§ÿ­ÿ¹ÿ°ÿªÿ«ÿ¨ÿ§ÿ¯ÿ²ÿ±ÿ±ÿ°ÿ®ÿ®ÿ®ÿ¯ÿ­ÿ ÿ¢ÿÿ¤ÿ£ÿ§ÿ©ÿ¦ÿ­ÿ¬ÿ ÿ¬ÿ§ÿ«ÿ«ÿ«ÿªÿ¬ÿ¸ÿºÿ°ÿ²ÿ­ÿ²ÿ¯ÿªÿ¯ÿ­ÿ®ÿ°ÿ¨ÿ¬ÿ²ÿ°ÿ³ÿºÿ­ÿÿ¶ÿ¬ÿ¢ÿÿÿ¨ÿ¢ÿ ÿÿÿªÿ³ÿ¥ÿ«ÿ¨ÿÿ«ÿ¦ÿ¡ÿ ÿÿÿ¯ÿ®ÿÿªÿÿ ÿ¢ÿ§ÿ°ÿ§ÿÿÿªÿ¦ÿ¥ÿ¡ÿÿ¡ÿ¦ÿ§ÿÿÿ¯ÿªÿ¦ÿ¡ÿ ÿ¤ÿ¤ÿ¥ÿ¶ÿ¡ÿ¤ÿ¤ÿÿ¨ÿ´ÿ©ÿ¨ÿªÿµÿµÿ«ÿ¢ÿ£ÿ¦ÿ«ÿ´ÿ¬ÿÿ©ÿ¢ÿ­ÿ­ÿ¢ÿÿÿÿÿÿÿÿÿÿÿÿÿ¡ÿ ÿ¡ÿ²ÿ³ÿªÿ§ÿÿ ÿ²ÿ¸ÿ¾ÿ¿ÿªÿªÿ¯ÿ¯ÿ±ÿ°ÿ®ÿ¯ÿ£ÿ¡ÿ³ÿ­ÿ®ÿ³ÿ¬ÿ­ÿ±ÿ­ÿµÿ½ÿ©ÿ°ÿªÿ­ÿ§ÿ¥ÿªÿªÿ©ÿ¹ÿªÿ¨ÿ´ÿ¤ÿªÿªÿ¦ÿ£ÿ¢ÿ©ÿ²ÿ¤ÿ´ÿªÿ¨ÿ­ÿ¬ÿ¯ÿ¶ÿ±ÿ«ÿ³ÿ³ÿ¤ÿÿ¢ÿªÿ¯ÿ°ÿ¬ÿ¥ÿªÿ¼ÿ´ÿªÿ¯ÿÿ¢ÿ«ÿ¯ÿ´ÿ¸ÿ´ÿºÿ²ÿ³ÿ³ÿµÿ²ÿ¥ÿ¦ÿ¯ÿ³ÿ°ÿÿ©ÿ ÿ±ÿ«ÿ©ÿ£ÿªÿ³ÿ­ÿªÿ½ÿ²ÿ½ÿÁÿ¬ÿ§ÿ¯ÿ¶ÿ¯ÿ¤ÿ§ÿ®ÿ«ÿ£ÿ±ÿ·ÿ¤ÿ¯ÿ°ÿ³ÿ¬ÿ¤ÿ«ÿ§ÿ²ÿ°ÿ«ÿ±ÿ©ÿ­ÿ´ÿ¬ÿ«ÿ®ÿ®ÿ¾ÿ³ÿ£ÿ²ÿ¤ÿ£ÿ ÿ²ÿ³ÿ°ÿ±ÿ«ÿ°ÿ®ÿ²ÿ·ÿÿ©ÿÿÿ©ÿ©ÿ«ÿ¹ÿµÿ­ÿ³ÿÿªÿ³ÿªÿ«ÿ®ÿ­ÿ¬ÿ®ÿªÿ£ÿ«ÿÿ¹ÿ¸ÿ±ÿµÿ®ÿ°ÿ¯ÿ£ÿ¬ÿ¸ÿÿ§ÿ²ÿ²ÿÿ¯ÿÿ¢ÿ©ÿªÿ§ÿ§ÿ®ÿ¢ÿÿ¸ÿ ÿÿµÿÃÿ»ÿ¨ÿ³ÿ»ÿ¹ÿ¼ÿ®ÿÿ¢ÿ¸ÿ£ÿ«ÿ¯ÿ´ÿ¦ÿ¡ÿ¤ÿ¶ÿ¿ÿ¬ÿ©ÿ«ÿºÿÿ ÿÿ³ÿµÿ¡ÿÿ¥ÿ»ÿ¹ÿ­ÿ¿ÿ¶ÿ³ÿ¯ÿ®ÿ¤ÿ¬ÿµÿ³ÿµÿµÿ°ÿ±ÿ®ÿ¤ÿ¤ÿÿ´ÿ®ÿ¯ÿ±ÿ¥ÿ§ÿ©ÿ§ÿ¨ÿ±ÿ¸ÿ±ÿ§ÿ¯ÿªÿ¦ÿµÿ¦ÿ ÿªÿ§ÿ¦ÿ£ÿ ÿ¡ÿÿ¢ÿ¨ÿ¨ÿµÿ®ÿ«ÿ¸ÿ¯ÿ«ÿ¬ÿÿÿ§ÿ¤ÿ®ÿ´ÿ¬ÿ®ÿ¯ÿ¥ÿ°ÿ±ÿ¯ÿ­ÿ°ÿ·ÿ±ÿ¦ÿ¯ÿÅÿÂÿ¤ÿ£ÿµÿ±ÿÿ¥ÿ ÿÿ ÿ³ÿ¯ÿ§ÿ¬ÿ°ÿ®ÿ¤ÿ¤ÿ²ÿ ÿ­ÿ§ÿ§ÿ©ÿ­ÿ«ÿ²ÿ°ÿ¥ÿªÿ¯ÿÿ¡ÿ±ÿ¢ÿ¬ÿ«ÿ²ÿ¬ÿ¡ÿ¤ÿ¼ÿ¯ÿ¨ÿ¨ÿ ÿ¢ÿ©ÿ¦ÿ¥ÿ¢ÿÿ±ÿ§ÿÿ¡ÿÿÿ¢ÿ­ÿ°ÿ¦ÿ¤ÿ¨ÿ£ÿ¢ÿ¡ÿ¦ÿÿÿÿÿ¡ÿÿÿ ÿÿ£ÿ«ÿ¶ÿ¸ÿ¥ÿ¤ÿ®ÿ²ÿ®ÿ¶ÿ¼ÿ¥ÿÿ¨ÿ¤ÿ¢ÿ¨ÿ°ÿ©ÿ£ÿ©ÿ«ÿ«ÿ¬ÿ¯ÿ­ÿÿÿ£ÿÿµÿ¢ÿ£ÿ«ÿ§ÿªÿ¬ÿ«ÿ¬ÿ­ÿ°ÿ¸ÿ®ÿ«ÿ­ÿ´ÿ©ÿ«ÿ¶ÿ±ÿ¬ÿ§ÿ³ÿ°ÿ¨ÿ·ÿ«ÿÿÿÿ¥ÿ®ÿ©ÿ»ÿÿ©ÿ¬ÿªÿ§ÿÿ«ÿªÿ¢ÿ®ÿ­ÿ ÿ¡ÿ¥ÿ¨ÿ ÿÿ¾ÿ§ÿ¢ÿ¿ÿµÿ©ÿ®ÿ¤ÿ²ÿ±ÿ¥ÿ§ÿ¡ÿÿÿÿÿÿ£ÿ ÿ°ÿÿ§ÿ©ÿÿÿÿ¤ÿ®ÿ¤ÿÿ¢ÿ¢ÿ©ÿ­ÿ©ÿ«ÿ ÿÿÿ¦ÿÿÿ¼ÿ¢ÿ¦ÿµÿºÿ¤ÿµÿ´ÿÿÿ­ÿ¬ÿ¤ÿÿÿ¤ÿÿÿ¨ÿÿ¢ÿÿÿ§ÿÿÿÿÿ¥ÿÿÿÿ£ÿ ÿ£ÿ¨ÿÿÿÿÿÿÿ¥ÿÿ£ÿ¦ÿÿ­ÿ²ÿÿ¦ÿÿÿÿÿ¢ÿÿÿ¥ÿ«ÿ¢ÿÿÿÿ¥ÿ¨ÿÿÿÿÿÿ ÿÿÿÿÿÿÿÿÿ¬ÿµÿ­ÿ¦ÿ¯ÿ¹ÿ±ÿ£ÿ¯ÿ³ÿ­ÿ­ÿ´ÿ¯ÿ³ÿ¯ÿ¡ÿÿ«ÿ´ÿ¢ÿÿ´ÿµÿ±ÿ³ÿ¯ÿ°ÿ¨ÿªÿ¨ÿ¢ÿ¨ÿ¨ÿÿ¥ÿÿ°ÿ¬ÿ¦ÿ¤ÿ¥ÿ®ÿ¥ÿ­ÿ®ÿ«ÿ°ÿµÿ°ÿ´ÿµÿ¥ÿ¦ÿ¥ÿ¦ÿÿÿ©ÿ¨ÿ«ÿ¦ÿ§ÿ¨ÿÿ±ÿ¦ÿ«ÿ¢ÿ¨ÿ ÿ¨ÿ«ÿ¢ÿ§ÿ±ÿ­ÿ£ÿ¥ÿ«ÿ¤ÿªÿ©ÿªÿ±ÿÀÿ¥ÿ£ÿÿÿÿ±ÿ½ÿ²ÿ£ÿ ÿ©ÿ¶ÿ»ÿ»ÿ¸ÿµÿ´ÿ´ÿµÿ®ÿ ÿÿ¤ÿ¨ÿ¦ÿ³ÿµÿ¨ÿ±ÿ±ÿ©ÿ¾ÿªÿ«ÿµÿ²ÿ±ÿµÿ§ÿ»ÿ¥ÿ¬ÿ´ÿ¥ÿ£ÿ£ÿ ÿ®ÿ¶ÿ¯ÿ²ÿ·ÿ­ÿ±ÿ¬ÿ³ÿ±ÿ¥ÿ¹ÿ¶ÿ¼ÿ½ÿ«ÿ¨ÿ¯ÿ±ÿ©ÿ«ÿ¨ÿªÿ¦ÿ¢ÿ´ÿ³ÿ¯ÿ®ÿ£ÿ¥ÿ©ÿ©ÿ°ÿ®ÿ¤ÿ¦ÿ¨ÿ£ÿ£ÿ«ÿ±ÿ¥ÿ¬ÿ§ÿÿ¯ÿ­ÿ¨ÿÿÿ¤ÿ¨ÿ¤ÿÿ«ÿªÿ¦ÿ¯ÿ¸ÿ¬ÿ¯ÿ¾ÿ¨ÿ¥ÿ ÿ®ÿ®ÿÿÿÿ¢ÿ¯ÿ¶ÿµÿ¸ÿ«ÿÿ¡ÿ¨ÿ¦ÿÿ±ÿ¦ÿ³ÿ¶ÿ²ÿ¯ÿªÿ¥ÿ¤ÿ¥ÿ£ÿ¬ÿ¥ÿÿÿÿ¨ÿ¯ÿ®ÿ¨ÿÿ«ÿ´ÿ±ÿ¶ÿ©ÿ©ÿ¥ÿ©ÿ­ÿ¯ÿ­ÿ ÿ¡ÿ³ÿÿ¡ÿ¿ÿ²ÿ©ÿ·ÿ·ÿµÿ°ÿÿÿÿ§ÿ­ÿ ÿ£ÿ¦ÿ§ÿ¢ÿÿ£ÿÿ¢ÿÿÿ¯ÿ®ÿ«ÿÿÿ³ÿ©ÿÿÿ®ÿ´ÿ¬ÿ¦ÿ²ÿ²ÿ«ÿ²ÿ­ÿ³ÿ­ÿÿ¥ÿ¥ÿÿ¥ÿ¦ÿ©ÿ«ÿ°ÿ¨ÿªÿ¢ÿ¤ÿ¨ÿ¤ÿÿªÿ£ÿ¤ÿÿÁÿÿÿ£ÿ§ÿ£ÿ ÿÿ®ÿ«ÿÿ£ÿ¯ÿ¤ÿÿ©ÿ²ÿ¬ÿ©ÿ¨ÿ¬ÿ£ÿ¤ÿ¯ÿ©ÿ«ÿªÿÿ¢ÿ¤ÿ¨ÿ¯ÿµÿ·ÿºÿªÿ§ÿ¦ÿ ÿ¸ÿ£ÿÿ«ÿÿ¥ÿªÿÿÿ¢ÿªÿ©ÿªÿÿÿÿÿ§ÿÿÿÿ ÿ¦ÿ¤ÿ¡ÿ­ÿ®ÿÿ¥ÿ­ÿ­ÿ¯ÿÿ³ÿ½ÿ¨ÿ¨ÿÿ£ÿ°ÿÿ±ÿÿÿ©ÿ¡ÿ¦ÿ±ÿ¡ÿ®ÿ ÿ«ÿ¨ÿ¯ÿÿÿ£ÿ¡ÿªÿÿ£ÿ²ÿ¥ÿ¨ÿ¯ÿ©ÿÿÿÿ©ÿ¢ÿÿÿÿÿ ÿ§ÿ¤ÿ©ÿ±ÿÿ ÿ³ÿ¨ÿªÿ£ÿ¡ÿ¦ÿÿ¤ÿÿÿÿ¤ÿÿ¨ÿ¥ÿÿÿÿ¡ÿ¤ÿ¦ÿ£ÿÿÿ©ÿ²ÿ´ÿ®ÿ¥ÿ¥ÿ«ÿ¹ÿ¸ÿ¢ÿ¡ÿ¦ÿ ÿÿ¤ÿªÿ¨ÿ§ÿ«ÿ©ÿ²ÿÿÿ©ÿÿ§ÿ§ÿÿ§ÿ©ÿ«ÿ£ÿªÿ¡ÿ«ÿ¢ÿÿ¥ÿ®ÿ³ÿ¦ÿ¦ÿÿ¦ÿ¬ÿ®ÿ«ÿ·ÿ´ÿ¯ÿ§ÿ¥ÿ¬ÿ¬ÿ§ÿ«ÿ¶ÿ§ÿÿÿÿÿÿÿ±ÿ¨ÿÿ¬ÿ­ÿµÿ¦ÿ«ÿ¦ÿ«ÿÃÿ¥ÿºÿªÿµÿ¡ÿÿºÿ¬ÿÿ¬ÿ°ÿ°ÿ­ÿ ÿÿ«ÿÿ¯ÿÿÿ«ÿ¶ÿ±ÿ¢ÿ¢ÿ ÿ£ÿ«ÿÿÿ¶ÿ±ÿ¦ÿ®ÿ±ÿ´ÿ®ÿ«ÿÿªÿÀÿ¼ÿÿÿ°ÿ¤ÿ¬ÿ¸ÿ¯ÿ©ÿÿ°ÿÿÿ¹ÿ¯ÿ·ÿ¶ÿÿ¡ÿ§ÿ©ÿµÿ­ÿ·ÿªÿªÿ¦ÿ»ÿ´ÿ½ÿ¹ÿ¢ÿ¥ÿÿÿ¨ÿ°ÿµÿ³ÿ±ÿ¥ÿ¥ÿ³ÿ£ÿÿ ÿ ÿÿÿ¨ÿ¨ÿ¬ÿ ÿ ÿÿÿ£ÿ§ÿÿ ÿÿÿ¬ÿÿÿÿ£ÿ¶ÿÿ±ÿÿªÿ¢ÿ´ÿ¬ÿ«ÿ ÿ£ÿ§ÿ´ÿ£ÿ¡ÿ¦ÿÿ¨ÿ«ÿ¨ÿÿÿ¡ÿÿÿÿ£ÿ«ÿ¶ÿ´ÿ®ÿ­ÿ£ÿÿÿ¨ÿ³ÿÿ§ÿ­ÿ¤ÿÿ«ÿªÿ©ÿÿ¢ÿ¥ÿÿ©ÿÿÿ¨ÿÿ ÿ¡ÿ¢ÿ¥ÿÿÿ©ÿ¤ÿ¨ÿªÿ¬ÿ©ÿ«ÿ¦ÿ¡ÿ£ÿ£ÿ¡ÿ ÿ«ÿ©ÿ©ÿ³ÿ¦ÿÿÿ£ÿ¤ÿ¥ÿ¥ÿ¥ÿ¡ÿ¡ÿ´ÿ­ÿ¢ÿ¥ÿªÿÿÿÿµÿÿÿ¬ÿÿ«ÿÿªÿ©ÿ¯ÿÿ¯ÿ³ÿ­ÿªÿ­ÿÿÿ¨ÿ¡ÿ¦ÿ°ÿ±ÿ®ÿ£ÿÿÿÿÿ¦ÿ¢ÿ£ÿªÿ¬ÿ©ÿ§ÿªÿÿÿ°ÿ³ÿ¤ÿÿ¢ÿ¤ÿ±ÿ ÿ ÿ¨ÿÿÿ¸ÿ§ÿ¥ÿÿ¨ÿ¥ÿÿÏÿÃÿ¤ÿ£ÿÿÿªÿ«ÿÀÿ­ÿ¶ÿ±ÿ¯ÿ©ÿ¯ÿ¯ÿ¶ÿ«ÿÿ ÿ¤ÿ¡ÿ¡ÿ¯ÿÿÿ©ÿ¢ÿ¥ÿ¨ÿ¥ÿµÿ¦ÿ¡ÿ¦ÿ¯ÿµÿ¥ÿ¢ÿ®ÿÿ¨ÿ«ÿÿ¢ÿÿ¦ÿ§ÿ¶ÿ¨ÿÿ¬ÿ­ÿ¦ÿªÿ©ÿ§ÿ´ÿ¦ÿ¡ÿÿ§ÿ²ÿ¯ÿ³ÿ±ÿºÿ³ÿ©ÿÿÿ¨ÿ°ÿ¨ÿÿÿ®ÿ²ÿ¨ÿ©ÿ¥ÿ§ÿ²ÿ§ÿ¡ÿ¥ÿÿ¨ÿ¦ÿÿ£ÿ«ÿÿ ÿ¥ÿ«ÿ­ÿµÿ¯ÿ¯ÿ­ÿ®ÿ¯ÿ£ÿ©ÿ³ÿ ÿ¨ÿ¥ÿÿÿ§ÿ¤ÿÿ¦ÿ¨ÿ¤ÿ ÿÿ£ÿ¥ÿ©ÿ­ÿ®ÿ¬ÿÿÿ©ÿ£ÿÿÿ£ÿÿÿ¤ÿ®ÿ­ÿÿ¢ÿ©ÿ¬ÿ°ÿ¯ÿ¤ÿÿÿÿ°ÿÿ¬ÿ¬ÿ¹ÿªÿÿ ÿÿ±ÿ´ÿÿÿÿÿ«ÿ¹ÿ«ÿªÿµÿ°ÿ«ÿ°ÿ°ÿ¤ÿ¢ÿÿÿÿÿ«ÿ¥ÿ§ÿ´ÿ¥ÿ®ÿÿ¥ÿ ÿ°ÿ®ÿ«ÿÿ±ÿ³ÿÿ«ÿ©ÿ£ÿ©ÿ¨ÿ³ÿ¸ÿÿ´ÿµÿ³ÿµÿ«ÿ©ÿ¨ÿÿ¤ÿ¦ÿ°ÿ·ÿªÿ¨ÿ ÿÿ¢ÿ®ÿ¦ÿÿ ÿ¬ÿ£ÿ¤ÿÿÿ©ÿÿ¬ÿ¨ÿ£ÿÿÿÿ®ÿ¡ÿ´ÿÍÿ¶ÿ­ÿ¢ÿÿÿ§ÿ¬ÿ¬ÿÿÿ©ÿ¤ÿ ÿ¡ÿ¡ÿÿÿ¨ÿ²ÿ¢ÿ«ÿ©ÿ®ÿ¡ÿ®ÿÿ°ÿ¬ÿ¦ÿ©ÿÿÿÿ£ÿªÿÿÿ¤ÿ¤ÿªÿ©ÿ²ÿ³ÿ´ÿ¬ÿ¢ÿÿÿÿ ÿ§ÿ®ÿ®ÿ£ÿÿÿ ÿ®ÿ®ÿ¢ÿ¦ÿ·ÿ¬ÿ«ÿÿÿÿÿÿ·ÿªÿ¬ÿ¬ÿ»ÿ¤ÿ¨ÿ­ÿÿ¤ÿµÿ¶ÿ¤ÿÿ ÿ¨ÿ¯ÿ¨ÿ£ÿ¨ÿ¥ÿ¤ÿ£ÿÿ¡ÿ±ÿ´ÿ¡ÿ¨ÿ©ÿ®ÿÿÿ¥ÿ¡ÿ£ÿÿ¬ÿ¡ÿ¨ÿ¯ÿ¯ÿ¡ÿ¦ÿ«ÿÿ ÿ¤ÿ«ÿ©ÿ¤ÿ«ÿ¯ÿ¤ÿ£ÿ°ÿ©ÿ¥ÿ°ÿ¬ÿ·ÿ²ÿ¦ÿ·ÿ¨ÿ¥ÿÿ­ÿÿ­ÿ¨ÿ¢ÿ«ÿ¤ÿªÿÃÿºÿ³ÿ¨ÿ®ÿ­ÿ¨ÿ»ÿ¸ÿ­ÿÿ¡ÿ¹ÿ³ÿ¦ÿÿ¦ÿÿÿ¶ÿ¯ÿ³ÿ¶ÿ¥ÿÿ¨ÿÃÿÿ¦ÿ§ÿ­ÿÿ§ÿ£ÿ®ÿ«ÿ³ÿÿ¨ÿ¬ÿ­ÿ¬ÿ¤ÿ¦ÿªÿªÿ±ÿ³ÿ®ÿ©ÿ©ÿ­ÿ£ÿ±ÿ¬ÿ¹ÿ²ÿ¡ÿµÿ®ÿ«ÿ¨ÿ ÿ­ÿÿ¬ÿ§ÿ©ÿ¥ÿÿ ÿ³ÿ´ÿ­ÿ¨ÿ¬ÿ¨ÿÿ¢ÿªÿ¬ÿ±ÿ²ÿ©ÿÿ¦ÿ¡ÿ¥ÿÿ²ÿ²ÿ§ÿ ÿ¤ÿÿ¬ÿ¤ÿ¢ÿªÿ¨ÿ§ÿ¯ÿ°ÿªÿ«ÿ®ÿ­ÿ¨ÿ®ÿ¡ÿ¦ÿ²ÿ¾ÿ¥ÿÿ§ÿ©ÿ ÿ¸ÿ ÿ®ÿ¥ÿ¡ÿ¬ÿªÿ³ÿ²ÿ²ÿ±ÿ¥ÿÿÿ«ÿµÿ¥ÿ«ÿ®ÿ£ÿ ÿ³ÿ§ÿÿ¯ÿÿ¥ÿ£ÿ¥ÿÿ ÿÿÿÿÿÿÿ§ÿ®ÿ­ÿ£ÿÿÿÿÿÿªÿ®ÿÿÿÿ§ÿÿ¦ÿÿÿÿÿÿÿÿÿÿÿÿ£ÿ¦ÿÿÿÿÿÿ¢ÿ©ÿÿªÿ¡ÿÿÿÿÿÿÿÿÿÿ ÿÿÿÿÿÿ¢ÿ©ÿ¨ÿ ÿ©ÿÿªÿÿ¦ÿ©ÿ¨ÿÿÿ ÿªÿ¥ÿÿÿÿÿÿÿÿ¥ÿÿÿÿÿÿÿÿÿÿÿÿÿÿ¦ÿÿÿÿÿÿ¦ÿÿÿÿªÿ¢ÿÿÿ­ÿ£ÿ¡ÿÿ¯ÿ¨ÿ ÿ©ÿ¬ÿÿÿ²ÿ¶ÿ©ÿªÿ²ÿªÿªÿ¢ÿÿ ÿ¦ÿ¨ÿ¶ÿ°ÿÿªÿ£ÿ¡ÿ¢ÿ¦ÿ¥ÿÿÿ£ÿ´ÿºÿªÿ©ÿ©ÿ¥ÿµÿ­ÿ­ÿÿ©ÿ«ÿµÿÿ¦ÿ¤ÿªÿ±ÿ¡ÿÿ©ÿªÿ­ÿ¨ÿ«ÿ°ÿÿ£ÿ§ÿÿ¡ÿ§ÿ§ÿªÿ¦ÿ£ÿ­ÿ¯ÿÿÿÿÿÿ§ÿ ÿ©ÿ¯ÿªÿ¢ÿ¯ÿÿÿÿ¨ÿ³ÿ¯ÿ¯ÿ­ÿ®ÿ³ÿ¦ÿ¥ÿ¸ÿ¤ÿÿ¬ÿ¯ÿ®ÿ±ÿ¦ÿ£ÿ¨ÿ ÿÿÿÿÿ¯ÿ­ÿ£ÿ²ÿÿ¨ÿ·ÿ¨ÿ¦ÿªÿ«ÿ®ÿ¬ÿ¶ÿ®ÿ­ÿ¯ÿ­ÿªÿ¦ÿ¨ÿ¦ÿµÿ«ÿÿÿ ÿ¤ÿ¶ÿ¨ÿÿ³ÿ£ÿÿ¡ÿ§ÿ ÿ¨ÿ­ÿ°ÿ´ÿ¼ÿÿ­ÿ¶ÿ°ÿ¨ÿ´ÿÂÿ°ÿÿ§ÿ²ÿ¯ÿ¤ÿ£ÿ¦ÿ¦ÿÿ¨ÿ§ÿ³ÿ»ÿ£ÿ£ÿÿ¥ÿ²ÿ°ÿ¬ÿ¤ÿ ÿ¥ÿ­ÿÿ§ÿ£ÿÿ·ÿ°ÿ¥ÿ¨ÿ©ÿªÿªÿªÿ«ÿ¬ÿ°ÿ³ÿ¥ÿ«ÿ¬ÿ¬ÿ³ÿ¬ÿ£ÿ£ÿ¡ÿ¬ÿ§ÿ¢ÿ«ÿ­ÿµÿ§ÿ¨ÿªÿ¤ÿÿ¢ÿ¬ÿ¨ÿ©ÿ®ÿ±ÿ³ÿ©ÿ£ÿµÿ¸ÿ¦ÿ ÿÿ«ÿÿ°ÿ¡ÿ¨ÿ«ÿªÿ§ÿ«ÿµÿ´ÿ¤ÿÿÿ¦ÿ¥ÿ­ÿÿÿÿÿ¥ÿ­ÿ¦ÿ¡ÿÿ ÿ©ÿ¨ÿ©ÿ¬ÿ²ÿ¦ÿ£ÿ¦ÿ¯ÿ®ÿªÿ«ÿ«ÿ¬ÿ®ÿ¥ÿ­ÿ¤ÿ±ÿ«ÿ£ÿÿ¯ÿ³ÿ«ÿ©ÿ¥ÿ ÿ¨ÿ¸ÿÿÿ±ÿ³ÿ³ÿ¨ÿ«ÿ¬ÿ¬ÿ°ÿ¶ÿ®ÿÿ¼ÿ ÿÿ¡ÿÿÿ¦ÿÿÿ¥ÿ«ÿ­ÿ®ÿªÿ¥ÿ¬ÿ¤ÿµÿ´ÿªÿ¤ÿ¡ÿÿ§ÿµÿ­ÿ¬ÿÿªÿ¾ÿ³ÿÁÿ¼ÿ­ÿ¨ÿ¶ÿºÿ¯ÿ¦ÿ¡ÿ¦ÿ­ÿ¼ÿ§ÿÿ©ÿ¸ÿ¸ÿ¯ÿÿÿ¢ÿ²ÿµÿ°ÿ¢ÿ¥ÿªÿ¤ÿ¥ÿ¥ÿ£ÿ¢ÿ¤ÿ¬ÿµÿ®ÿ¨ÿÿ°ÿ£ÿ¤ÿ¨ÿ¦ÿ£ÿ¦ÿ¨ÿ§ÿ¯ÿ¨ÿ©ÿ¯ÿ²ÿ¢ÿÿ¡ÿ¥ÿ©ÿ§ÿÿ¤ÿ²ÿÿ·ÿªÿ ÿªÿ¤ÿ§ÿ®ÿ¥ÿÿ¦ÿ¼ÿ½ÿ­ÿ¼ÿ·ÿ¤ÿ¢ÿ­ÿ®ÿ«ÿ²ÿ³ÿ´ÿ§ÿ·ÿµÿ·ÿ´ÿ±ÿ³ÿ±ÿ°ÿÂÿºÿ§ÿ«ÿÉÿ®ÿ¦ÿ¯ÿ±ÿªÿ¦ÿ¬ÿµÿ¯ÿ²ÿ¢ÿ¬ÿ¡ÿ¦ÿ°ÿ¹ÿ¾ÿ¼ÿ´ÿ§ÿ»ÿÿ¯ÿ¯ÿ°ÿ«ÿ¬ÿ­ÿ®ÿ»ÿ¾ÿ¡ÿ¥ÿ´ÿ¬ÿ­ÿ¯ÿ«ÿ°ÿ·ÿ«ÿ¦ÿ¼ÿÿ¦ÿ¶ÿ¸ÿ©ÿ¤ÿ¤ÿ¥ÿ¦ÿªÿ¡ÿ·ÿ¤ÿ¦ÿ ÿ§ÿ¬ÿ¤ÿÿ­ÿ°ÿ­ÿ§ÿ ÿ¦ÿ©ÿ¯ÿ¦ÿÿ¡ÿ°ÿ§ÿ­ÿ¨ÿ¨ÿªÿ®ÿ®ÿ°ÿ²ÿ¤ÿ¥ÿ¢ÿ±ÿ¨ÿ­ÿ¬ÿ¨ÿ®ÿ¬ÿ¤ÿ°ÿ¢ÿ´ÿ¶ÿ°ÿ­ÿ¬ÿ¤ÿ ÿ¨ÿµÿ·ÿ¥ÿÿ®ÿ©ÿ£ÿ§ÿ¦ÿ¦ÿ¸ÿÄÿ¸ÿ©ÿµÿ·ÿµÿ°ÿ¨ÿ ÿ¡ÿ¸ÿ®ÿ£ÿ®ÿ³ÿºÿ¶ÿ©ÿ£ÿ£ÿÿ¬ÿ®ÿµÿ³ÿ­ÿ§ÿ¦ÿ®ÿ´ÿ¤ÿ³ÿ«ÿ¯ÿ°ÿ«ÿ¤ÿ¢ÿªÿ¦ÿÿ­ÿ©ÿ§ÿ¯ÿ±ÿ¬ÿªÿ¡ÿ©ÿ¯ÿ°ÿ²ÿºÿ³ÿ­ÿ±ÿ£ÿ¯ÿ¡ÿ·ÿ¬ÿ¥ÿÿ¢ÿ°ÿµÿ²ÿ®ÿ¨ÿ¶ÿ¸ÿ­ÿ©ÿ¯ÿ¬ÿ¡ÿ§ÿªÿ½ÿÿÿ¨ÿÿÿÿÿ¡ÿ²ÿ²ÿ¯ÿªÿÿÿ¤ÿ´ÿ°ÿÿÿ¡ÿ¥ÿÿ¨ÿ©ÿ¥ÿ£ÿ§ÿ±ÿ©ÿ§ÿ°ÿ«ÿÿ£ÿ§ÿ£ÿÿÿ®ÿ£ÿÿ£ÿ ÿ¨ÿ¨ÿ¢ÿ¥ÿÿ£ÿ²ÿ§ÿªÿ­ÿ¨ÿ ÿ¢ÿ¦ÿÿ¢ÿ¦ÿÿ ÿ£ÿÿÿÿ£ÿ©ÿÿÿÿÿ¡ÿÿÿÿÿÿÿÿÿÿÿÿÿÿªÿÿ°ÿ¨ÿªÿªÿ®ÿ¬ÿ¨ÿ±ÿ´ÿ°ÿºÿºÿ¶ÿ°ÿ«ÿ¯ÿ´ÿ¬ÿ¥ÿ§ÿ¬ÿÆÿ©ÿ¬ÿ±ÿªÿªÿ³ÿ±ÿºÿÄÿ¢ÿÿ©ÿ«ÿ©ÿ­ÿ±ÿ¶ÿ¸ÿ¡ÿ¤ÿ¤ÿ³ÿ°ÿ®ÿ³ÿ«ÿ¥ÿ°ÿ¯ÿ¶ÿÿ¾ÿ½ÿ©ÿªÿ©ÿªÿ¶ÿ»ÿºÿ²ÿ¥ÿ¿ÿ³ÿ´ÿ¼ÿ¼ÿ±ÿ¨ÿ©ÿªÿ¸ÿªÿ©ÿ¯ÿ¥ÿÿ®ÿ»ÿ³ÿ­ÿ±ÿ¹ÿ¤ÿ¤ÿ¶ÿ³ÿ¸ÿ²ÿ­ÿ®ÿ«ÿ°ÿªÿ­ÿ«ÿ¬ÿ±ÿ±ÿ©ÿªÿ®ÿ¦ÿÿ¦ÿ¤ÿÉÿ«ÿ°ÿ¯ÿ¤ÿÿ¨ÿ¬ÿ«ÿ²ÿ­ÿ±ÿ­ÿ²ÿ¥ÿªÿ«ÿ«ÿ®ÿ¨ÿÿÿ±ÿ·ÿ¨ÿ§ÿ¤ÿ©ÿ¦ÿ£ÿ­ÿ±ÿªÿ»ÿ²ÿÿ°ÿ¥ÿ¥ÿ¡ÿ¬ÿ³ÿ¯ÿªÿ¥ÿ¨ÿÿÿ¦ÿÿ¬ÿ­ÿ±ÿ°ÿ«ÿ¤ÿ¤ÿ­ÿ«ÿ®ÿ¡ÿªÿµÿ¶ÿ­ÿ¥ÿ¤ÿ¢ÿ¡ÿ¡ÿÿªÿ¥ÿ±ÿ½ÿ¢ÿªÿ§ÿ¦ÿ¨ÿ­ÿ·ÿ¼ÿ¶ÿµÿ­ÿªÿ¡ÿ¬ÿ¨ÿ¬ÿ­ÿ¤ÿ¡ÿ©ÿ¨ÿÿ¡ÿ®ÿ§ÿ­ÿÄÿ¹ÿ±ÿ¬ÿªÿµÿºÿ²ÿµÿµÿ­ÿ¿ÿªÿ®ÿ©ÿ´ÿ®ÿ©ÿ«ÿ³ÿ¸ÿ¬ÿ¯ÿªÿ²ÿªÿ©ÿÿÿ¦ÿ­ÿ´ÿ»ÿºÿ®ÿ«ÿ¹ÿ¸ÿ²ÿ¤ÿ¤ÿ£ÿ£ÿ®ÿºÿ¹ÿ±ÿ°ÿ´ÿ«ÿ£ÿ§ÿÿµÿ¾ÿ²ÿ£ÿªÿªÿÿÿ¨ÿ®ÿ²ÿ«ÿ¬ÿºÿ©ÿ³ÿ¶ÿ²ÿ£ÿ±ÿ®ÿ£ÿ ÿ¡ÿ§ÿ©ÿÿ¬ÿµÿ©ÿ£ÿ£ÿ³ÿ¡ÿªÿªÿÿ¤ÿ¶ÿ²ÿ¥ÿ²ÿ³ÿ«ÿÿÿ¬ÿ¬ÿ°ÿ¨ÿ§ÿ®ÿ²ÿ«ÿ¨ÿ°ÿ°ÿ¸ÿ¿ÿ£ÿÿ»ÿ¡ÿ·ÿ¬ÿ¡ÿ®ÿ¹ÿ®ÿ¡ÿ«ÿ¶ÿÿ ÿ¯ÿ«ÿ¯ÿ«ÿªÿ¯ÿ²ÿ«ÿ²ÿ¯ÿ£ÿ¤ÿ¨ÿ¨ÿ¥ÿ¹ÿ°ÿºÿ¬ÿ¢ÿ©ÿÿÿ¢ÿ¨ÿ«ÿ¦ÿÿ¤ÿ±ÿ¯ÿÿÿ§ÿ¯ÿ¨ÿ¥ÿÿÿÿ¡ÿ£ÿ§ÿÿÿ®ÿµÿÿÿÿÿÿ¤ÿ¬ÿ¨ÿÿ£ÿÿÿ§ÿªÿ¬ÿ´ÿ£ÿ ÿªÿ®ÿ©ÿ¨ÿ°ÿ¡ÿ­ÿªÿ«ÿ«ÿ£ÿªÿ¯ÿ¤ÿ§ÿ¬ÿ¤ÿ¨ÿÿ¤ÿ¶ÿ±ÿ¬ÿÿ«ÿÿ¤ÿ­ÿ¡ÿ£ÿ­ÿ©ÿ©ÿ¯ÿ±ÿ±ÿ¨ÿ¦ÿ«ÿÁÿ¡ÿµÿ¡ÿ¹ÿºÿ·ÿ°ÿ§ÿ¡ÿ¤ÿ¦ÿ¦ÿ¬ÿ«ÿ°ÿ²ÿ«ÿ¦ÿ¦ÿ¨ÿ§ÿ©ÿ£ÿ£ÿ¨ÿ¯ÿ¦ÿ§ÿÿÿ§ÿ¢ÿÿ§ÿªÿ¸ÿ ÿºÿ»ÿ¸ÿÿ©ÿÿ°ÿ®ÿ©ÿ¨ÿÿ¥ÿ©ÿ¢ÿ¡ÿÿ¡ÿ¨ÿ«ÿÿÿªÿÿÿÿ§ÿ§ÿÿÿ¡ÿ¥ÿ©ÿ­ÿ¨ÿ¬ÿªÿÿÿ¨ÿ ÿÿ¯ÿÂÿÿÿ«ÿÿ¥ÿÿªÿ«ÿÿÿ©ÿ°ÿªÿ¨ÿ¡ÿ¥ÿ°ÿ¢ÿ§ÿÿÿ¢ÿ¨ÿ«ÿÿ§ÿªÿ¡ÿ«ÿ¦ÿÿÿ¤ÿÿÿÿ¢ÿÿ±ÿÿÿ«ÿÿÿÿÿ§ÿÿÿ¢ÿÿÿÿÿ ÿ¤ÿ¥ÿÿÿÿÿÿ¥ÿ¢ÿÿÿ ÿÿ¡ÿªÿ©ÿ§ÿ¡ÿ¡ÿÿÿ ÿ¥ÿ¢ÿ¤ÿ«ÿÿ®ÿ³ÿ§ÿ²ÿÿºÿ£ÿ´ÿÿ«ÿ±ÿ¶ÿ ÿªÿ¨ÿ²ÿ¡ÿÿ©ÿ«ÿ°ÿ±ÿ§ÿ°ÿ¢ÿ²ÿ¬ÿ­ÿÿ£ÿ¬ÿ­ÿ°ÿ¦ÿ­ÿÿ¨ÿºÿ¥ÿ«ÿ°ÿ±ÿªÿ¨ÿ¥ÿ¨ÿ«ÿ¬ÿ±ÿ¢ÿ¡ÿÿ§ÿÿ§ÿ±ÿ£ÿ©ÿÿ¤ÿ¥ÿ¬ÿ£ÿ¨ÿ£ÿ£ÿÿ£ÿ¦ÿÿ­ÿ¼ÿ­ÿ¤ÿÿ¡ÿ¦ÿ ÿ§ÿ°ÿ¨ÿ¨ÿ¶ÿ«ÿ¯ÿ£ÿÿ¡ÿ¢ÿ²ÿÿ¢ÿ°ÿ·ÿ­ÿ«ÿªÿ°ÿµÿ²ÿ²ÿ¯ÿ¨ÿÿ¡ÿ¡ÿ©ÿ¶ÿ¿ÿ¦ÿÿªÿ­ÿ§ÿ°ÿ©ÿÿ¢ÿ¥ÿ²ÿ°ÿ£ÿ©ÿ¸ÿ¯ÿ¥ÿ«ÿ©ÿÿ¥ÿ¦ÿÿ®ÿ½ÿ´ÿªÿ§ÿ©ÿÃÿªÿ­ÿºÿ¨ÿÿ¢ÿ¤ÿ¨ÿ¸ÿ¯ÿ²ÿ¬ÿÿÿ¢ÿ¡ÿ®ÿ¹ÿ³ÿ«ÿ°ÿ´ÿ©ÿ¬ÿ­ÿÿÿ¡ÿ­ÿ©ÿ¦ÿ ÿ°ÿ®ÿ²ÿ¨ÿ°ÿ­ÿ²ÿÿ£ÿ¨ÿ«ÿ±ÿ³ÿ¦ÿÿÿÿ«ÿ§ÿÿ§ÿ´ÿ«ÿ¥ÿ¡ÿ«ÿ¢ÿ£ÿ²ÿ§ÿ¹ÿÃÿ®ÿÿ©ÿ¥ÿ¨ÿ¥ÿ¬ÿ®ÿ·ÿ©ÿ´ÿ®ÿ¤ÿ¨ÿ­ÿ­ÿ¬ÿ©ÿ¨ÿ­ÿ¯ÿªÿ¤ÿ¤ÿ­ÿ«ÿ¬ÿÿ¡ÿ¨ÿÂÿ·ÿ²ÿ®ÿÿÿÿ¨ÿ®ÿÅÿ³ÿ¶ÿ·ÿ­ÿ¹ÿ±ÿ®ÿÿÿÿÿÿªÿÿÿÿ­ÿ¤ÿ­ÿ®ÿ¯ÿ¬ÿ®ÿÿÿ£ÿÿÿ°ÿ§ÿ¹ÿÿÿ­ÿ©ÿ¤ÿ ÿ¬ÿ£ÿ¢ÿ¦ÿ´ÿºÿ«ÿ¬ÿ¬ÿ°ÿ«ÿ¦ÿ§ÿ ÿÿ¬ÿ·ÿ­ÿ«ÿ¬ÿ¯ÿ ÿ¤ÿ¤ÿ¦ÿ­ÿÿ®ÿ³ÿ©ÿ¥ÿ©ÿ´ÿÿÿ¨ÿ¤ÿÈÿ»ÿ§ÿ¯ÿ¬ÿ¥ÿ£ÿÿÿÿÿ¬ÿÿÿ©ÿªÿ¸ÿÀÿ¦ÿÿ§ÿ­ÿ²ÿ¥ÿ´ÿ»ÿ¹ÿ±ÿ³ÿ£ÿÿ¤ÿ¬ÿ«ÿ ÿÿ±ÿÿªÿ®ÿ¨ÿÿÿÿÿÿÿ¢ÿ£ÿÿ¡ÿ¦ÿ¤ÿÿ ÿ¥ÿ¡ÿ¦ÿªÿ¢ÿÿ¡ÿ¥ÿ¨ÿ­ÿÿ¡ÿ¬ÿ¦ÿ²ÿ¦ÿ¯ÿ½ÿ­ÿ¨ÿ¬ÿÿ¯ÿ·ÿ§ÿÿ¯ÿ£ÿªÿ¾ÿ¤ÿ¢ÿ¯ÿ­ÿ£ÿ­ÿ®ÿ¦ÿ¨ÿ¢ÿÿ¢ÿ±ÿ«ÿÿÿÿÿ¡ÿÿÿÿÿÿ¬ÿ¬ÿ ÿ¤ÿÿÿ¤ÿÿ´ÿÿÿ ÿ©ÿ¦ÿÿ²ÿÿ«ÿ¨ÿ©ÿ£ÿÿ£ÿÿÿ ÿ£ÿ©ÿ«ÿ¦ÿ£ÿ©ÿªÿªÿ¦ÿ¡ÿ¥ÿ¯ÿ¯ÿ¥ÿ§ÿªÿ¤ÿÿ¤ÿ¤ÿ©ÿ§ÿ·ÿ©ÿ¼ÿ¬ÿ¢ÿ¨ÿ ÿ´ÿ¥ÿÿºÿÿ³ÿªÿ§ÿÿ¤ÿ¤ÿ¤ÿÿ¡ÿ ÿÿÿÿÿ¥ÿ³ÿ¬ÿ°ÿ¬ÿ£ÿ§ÿ­ÿ¦ÿ¨ÿ¬ÿ¤ÿ¬ÿ°ÿ¤ÿ©ÿ¦ÿ¥ÿªÿ°ÿ¹ÿ¥ÿÿÿÿ¨ÿ®ÿÿÿ­ÿÿÿÿÂÿÿ¤ÿ¶ÿÿ£ÿÿ¥ÿÿ¹ÿ½ÿ¸ÿ®ÿÿÿ¢ÿ¤ÿ¦ÿ¦ÿ²ÿ¨ÿ ÿ©ÿÿÿ¤ÿ¡ÿ¢ÿ¯ÿ°ÿªÿÿÿ«ÿ¤ÿºÿ¬ÿÿ¯ÿªÿ³ÿªÿÿÿÿ¢ÿµÿ®ÿ¦ÿ­ÿ¶ÿ¨ÿ±ÿÿºÿ¦ÿ¢ÿÿÿ«ÿ®ÿ»ÿ®ÿ ÿÿ±ÿ¯ÿÿ ÿÿ£ÿ©ÿ¡ÿ¡ÿ­ÿ¶ÿµÿ¶ÿ©ÿÿ©ÿ³ÿÿÿ«ÿ¡ÿÿÿ¢ÿÿ§ÿ¡ÿ¦ÿÿªÿÿ­ÿ¢ÿ±ÿÿÿ§ÿÿÿ£ÿÿ®ÿ©ÿÿÿ ÿ§ÿ¦ÿÿÿ­ÿ±ÿ©ÿ¸ÿªÿÿ¡ÿ¥ÿ¦ÿ£ÿ¯ÿ¦ÿÿ¦ÿªÿ¯ÿ©ÿ¢ÿ ÿªÿ°ÿ²ÿ­ÿÿ ÿ«ÿ©ÿ¤ÿ©ÿ¡ÿ©ÿ§ÿÿ ÿ°ÿ¢ÿÿÿ¬ÿÿÿ ÿÿ¥ÿÿ ÿÿ¨ÿ ÿÿ£ÿ¬ÿ¥ÿ­ÿ²ÿ¦ÿ¢ÿ¦ÿ§ÿÿÿÿÿÿÿÿªÿ³ÿ§ÿÿÿÿ ÿÿÿÿ¤ÿ¤ÿ¯ÿµÿÿ¢ÿÿ ÿÿ¤ÿ®ÿ¤ÿÿ ÿ¢ÿ·ÿ¥ÿ£ÿÿ³ÿ®ÿ°ÿ¨ÿ¡ÿ¬ÿ±ÿ¨ÿÿ¤ÿ©ÿ«ÿ©ÿ§ÿ«ÿ­ÿªÿ³ÿ³ÿ£ÿ¢ÿÿÿªÿ«ÿªÿ©ÿ«ÿ¦ÿ¦ÿ¤ÿ¡ÿ°ÿ¤ÿ¢ÿÿÿÿÿ£ÿ§ÿÿ£ÿÿÿÿ±ÿÿÿ»ÿ£ÿÿ¢ÿ¢ÿ´ÿÿ´ÿ®ÿ¨ÿ©ÿ ÿ¥ÿ§ÿ¨ÿ«ÿ±ÿ«ÿÿ£ÿ¦ÿ©ÿ¦ÿÿÿÿ¡ÿªÿ¶ÿºÿµÿÿÿ¸ÿ¬ÿ¡ÿ¨ÿ³ÿ³ÿ²ÿ®ÿªÿ¤ÿªÿ ÿÿÂÿ¤ÿ­ÿ°ÿÿÿÿÿ§ÿ±ÿ¤ÿ¬ÿ¢ÿ¦ÿªÿ¡ÿ¨ÿ¯ÿ¹ÿ³ÿ·ÿªÿ¥ÿ¢ÿ¡ÿ§ÿ²ÿ±ÿ±ÿ¯ÿ¤ÿÿ¡ÿ§ÿÿÿ¯ÿ¦ÿÿ¦ÿ¯ÿ£ÿ¡ÿ ÿ³ÿ®ÿ®ÿ¤ÿ©ÿ°ÿ®ÿ­ÿ«ÿ¥ÿÿ©ÿ«ÿ¤ÿ­ÿ¸ÿ«ÿ£ÿ ÿÿÿ¬ÿ§ÿÿÿÿÿ ÿ¦ÿ¯ÿ§ÿ¡ÿ§ÿ¨ÿ¦ÿ¤ÿ¤ÿ¤ÿ¢ÿ¨ÿ¨ÿ§ÿ¨ÿ§ÿ®ÿ¨ÿ®ÿ¦ÿÿ§ÿ¢ÿÿ¥ÿ¦ÿ¢ÿ¢ÿ§ÿ¤ÿÿ¶ÿÿ©ÿ²ÿ¯ÿªÿ¦ÿ³ÿ£ÿªÿÿ ÿ°ÿ¨ÿ¯ÿ´ÿ¬ÿ¦ÿ¦ÿ¤ÿÿ¡ÿªÿ¨ÿ¥ÿ¦ÿÿÿµÿ«ÿ¬ÿÿÿ¢ÿÿ ÿÿ±ÿÿ«ÿ¬ÿÿÿ­ÿ«ÿ¬ÿ£ÿ¨ÿ§ÿÿ¬ÿÿ´ÿ³ÿºÿªÿÿÿÿÿÿ©ÿªÿ¨ÿ®ÿ±ÿ¬ÿ±ÿ«ÿ¤ÿÿ ÿ¤ÿ°ÿ ÿ­ÿÿ ÿ¹ÿ¥ÿ³ÿ­ÿ¯ÿ¦ÿ³ÿ¾ÿÿ©ÿ·ÿ¶ÿ·ÿ²ÿ°ÿ¥ÿÿ°ÿ¦ÿÿÿ¡ÿ¦ÿ±ÿ¬ÿÿÿªÿ·ÿ´ÿ§ÿªÿ½ÿ¨ÿÿ¤ÿ¦ÿ©ÿ¹ÿÿ ÿµÿÿªÿ¯ÿªÿ·ÿ©ÿÿ´ÿ¯ÿ±ÿ¢ÿ©ÿ¨ÿªÿ¯ÿªÿÿÿÿÿÿ«ÿ®ÿ¦ÿÿÿ¡ÿ²ÿ¯ÿ£ÿ§ÿ³ÿ©ÿÿ ÿ¥ÿÿ§ÿ¤ÿ²ÿ§ÿ³ÿ½ÿ¦ÿ¤ÿ£ÿ¡ÿ ÿÿ¡ÿ¥ÿ´ÿ©ÿ¯ÿ­ÿÿÿ¥ÿ©ÿÿ£ÿ¨ÿÿ©ÿ©ÿ¦ÿ¤ÿµÿ¦ÿ¥ÿ¬ÿ¨ÿ³ÿÅÿ¥ÿ£ÿ¡ÿÿÿ¤ÿ¼ÿ¨ÿÿ§ÿ±ÿªÿ±ÿ´ÿÿÿ§ÿ¯ÿ¬ÿªÿ©ÿÿÿ¦ÿ¯ÿ²ÿ­ÿ£ÿ±ÿ¥ÿ¥ÿ¦ÿ ÿÿÿ£ÿ©ÿ¬ÿ²ÿªÿ¦ÿ§ÿ¶ÿ³ÿÿÿÿÿ§ÿ°ÿ¢ÿ¨ÿ±ÿ±ÿºÿ¸ÿ«ÿ ÿÿÿ¨ÿ¨ÿ°ÿ¦ÿ©ÿ¢ÿ­ÿÿ§ÿµÿªÿ ÿÿ¡ÿ­ÿ§ÿ¥ÿ¨ÿ©ÿ¥ÿ¦ÿ§ÿ¦ÿ¦ÿ¤ÿ¥ÿªÿ«ÿ«ÿ®ÿ°ÿ¥ÿ¡ÿ°ÿ¯ÿÿªÿ¥ÿÿÿ®ÿ¡ÿ¶ÿ·ÿÿÿ©ÿ¯ÿ¡ÿ¬ÿ§ÿ«ÿ¦ÿ§ÿ¤ÿÿ«ÿ­ÿ©ÿ©ÿ¬ÿºÿ²ÿ ÿÿ¬ÿ³ÿ¢ÿ¦ÿ²ÿ²ÿÿ¥ÿ«ÿ®ÿ¯ÿ¡ÿÿ¨ÿ°ÿ¬ÿ°ÿ¯ÿ«ÿ©ÿ¬ÿ¯ÿ§ÿÿªÿ«ÿ£ÿ¥ÿÿÿ©ÿÿ¦ÿ¶ÿ­ÿ¦ÿªÿµÿ­ÿ¨ÿ¬ÿ°ÿ¸ÿªÿ¡ÿ£ÿ¡ÿ¬ÿ³ÿ«ÿ±ÿªÿ§ÿ¨ÿ¬ÿ¨ÿ²ÿ®ÿ¤ÿ®ÿ¡ÿ¡ÿÿÿÿ£ÿ¢ÿÿÿ¤ÿ±ÿÿÿ©ÿºÿ·ÿ¦ÿ«ÿÿÿ ÿ ÿÿÿ¢ÿÿ¥ÿ ÿ§ÿÿÿÿÿ¡ÿ ÿÿÿÿ¡ÿ¨ÿ¡ÿÿÿÿ¡ÿ¤ÿ ÿÿÿÿÿÿÿÿ ÿ¦ÿ¢ÿÿÿÿ¦ÿ¨ÿ¬ÿ§ÿ¥ÿÿÿÿ¥ÿ¤ÿÿ§ÿÿÿ±ÿÿÿÿÿ§ÿÿÿÿÿ§ÿÿÿÿ¥ÿÿÿÿÿ¡ÿÿ²ÿÿÿÿÿÿ¾ÿÿÿÿÿÿÿÿ¡ÿÿÿÿÿ¨ÿÿ¦ÿªÿ£ÿ£ÿªÿ¯ÿ¤ÿ§ÿ°ÿ©ÿ£ÿ§ÿªÿªÿ®ÿ«ÿ ÿ¡ÿ«ÿ­ÿ¨ÿÿ®ÿÿ¬ÿÿ©ÿ¦ÿÿÿÿÿÿÿ¦ÿ³ÿ½ÿ¶ÿ¹ÿ³ÿ§ÿ±ÿ§ÿ³ÿ£ÿ±ÿ«ÿ«ÿ³ÿªÿ¤ÿ ÿ¥ÿ­ÿ¨ÿ¥ÿ²ÿ¼ÿ·ÿ²ÿ¢ÿ ÿ¡ÿ§ÿªÿ¯ÿ­ÿ¶ÿ¹ÿ«ÿ¦ÿ§ÿ©ÿ¢ÿ¢ÿ¢ÿÿÿÿÿ¦ÿµÿ­ÿ£ÿ½ÿ¤ÿÿÿ¯ÿ·ÿ¶ÿ´ÿ¯ÿ²ÿ¶ÿ±ÿºÿ³ÿÿ¨ÿºÿ¨ÿ»ÿ°ÿÿ£ÿ¬ÿÿ¡ÿ£ÿÿ¦ÿµÿ¥ÿÿ«ÿ¦ÿ¶ÿ§ÿÂÿ¦ÿ¡ÿÿ ÿ©ÿ´ÿ²ÿ¨ÿÿ«ÿ²ÿ®ÿ¯ÿ¥ÿ·ÿ¾ÿ­ÿ¬ÿÿ¬ÿ¶ÿ¯ÿ¢ÿ§ÿÿÿ£ÿ¡ÿÿ¥ÿ¨ÿ£ÿ´ÿ¨ÿ¦ÿ¡ÿ¬ÿ²ÿ¢ÿÿ¦ÿªÿ¬ÿ¨ÿ¬ÿ§ÿÿ«ÿ©ÿ¥ÿ ÿ­ÿ¬ÿ­ÿ´ÿªÿ¢ÿ£ÿ­ÿ«ÿªÿ¨ÿ§ÿªÿÿÿ­ÿÿÿ£ÿªÿ¤ÿÿÿÿ¨ÿ§ÿ¡ÿ¤ÿ¬ÿ·ÿ¶ÿÿ¦ÿÿ£ÿ¯ÿ²ÿ«ÿ ÿÿ£ÿ£ÿ¡ÿ¬ÿ½ÿ»ÿ¬ÿ±ÿ¬ÿ¶ÿÿÿ³ÿ²ÿªÿ³ÿ³ÿ¶ÿªÿ£ÿ¶ÿ·ÿ¯ÿ¯ÿ­ÿ¢ÿ ÿ¦ÿ°ÿªÿ«ÿ§ÿ¢ÿ¡ÿÿÿ°ÿºÿ©ÿÿÿ§ÿ¨ÿ©ÿ¦ÿ¢ÿ­ÿªÿ¡ÿ§ÿ­ÿ«ÿ­ÿ­ÿÿÿ¨ÿ£ÿ©ÿ¢ÿ¢ÿ§ÿ¦ÿÿÿÿÿ®ÿ¥ÿÿ«ÿÿ¯ÿ¤ÿ¦ÿ§ÿ³ÿ¶ÿ©ÿ¡ÿÿ©ÿ§ÿÿÿ¬ÿ´ÿ­ÿ´ÿ¦ÿ®ÿµÿ¨ÿ¬ÿ¶ÿ´ÿ¸ÿ«ÿÿÿ±ÿµÿ¦ÿ§ÿ¥ÿ§ÿ®ÿ«ÿ©ÿ­ÿ¶ÿ§ÿ°ÿ­ÿ¬ÿµÿ«ÿÿ§ÿ²ÿ«ÿ¦ÿÿ«ÿÿ®ÿ®ÿ´ÿ²ÿ´ÿ¶ÿ²ÿ¦ÿ ÿ¦ÿ¯ÿ¬ÿ¬ÿ¢ÿÿ ÿ§ÿÿÿÿ¢ÿÿ¡ÿ§ÿ¥ÿÿ¯ÿ¢ÿ£ÿ¥ÿ ÿÿÿ«ÿ®ÿ®ÿªÿ¨ÿ¥ÿ³ÿ¦ÿ¡ÿÿ£ÿ­ÿ«ÿ©ÿ¡ÿÿ©ÿÿ¤ÿ´ÿÿÿ£ÿ¦ÿ§ÿ¤ÿÿ ÿ®ÿ¡ÿ±ÿ§ÿªÿ¬ÿªÿ­ÿ­ÿªÿ°ÿ·ÿ¢ÿ³ÿ±ÿ®ÿªÿÿªÿºÿ±ÿ«ÿ·ÿ½ÿ¹ÿÿ©ÿÿ²ÿªÿ±ÿ¶ÿ«ÿ¤ÿ©ÿ¦ÿ¡ÿ®ÿ¥ÿ©ÿ¬ÿ§ÿ¨ÿªÿ­ÿ³ÿ¶ÿ²ÿ§ÿ¤ÿºÿ¤ÿ«ÿ«ÿ«ÿªÿ£ÿ£ÿ©ÿÿÂÿ¢ÿªÿ¨ÿÿ¤ÿ²ÿ¼ÿÃÿ·ÿÿ¤ÿ¸ÿµÿºÿ¾ÿ°ÿ¥ÿ¦ÿ¤ÿÿµÿ¢ÿÿ¯ÿ¤ÿ§ÿÿÿÿÿªÿ¬ÿ°ÿ«ÿ­ÿ©ÿ§ÿ¦ÿ¤ÿ¤ÿªÿ¶ÿ¿ÿÿ¥ÿ³ÿ ÿÿ§ÿ¥ÿÿ©ÿ®ÿ¬ÿÿ¬ÿ©ÿªÿ¦ÿ©ÿ«ÿ©ÿ³ÿÿÿ¾ÿ°ÿÿ¥ÿ«ÿ§ÿ¬ÿ¯ÿµÿ´ÿ·ÿ¢ÿ­ÿ®ÿÿÿªÿµÿ«ÿ£ÿ§ÿ¢ÿ¢ÿ¥ÿ¡ÿÿ®ÿÁÿ»ÿ±ÿ¢ÿ§ÿ¯ÿªÿ£ÿ ÿ ÿ£ÿ®ÿ­ÿ­ÿ­ÿ¥ÿ®ÿ«ÿ£ÿªÿµÿ½ÿ³ÿ«ÿªÿ°ÿ°ÿ­ÿ«ÿ­ÿ°ÿ°ÿ¯ÿªÿ¦ÿÿ ÿ£ÿ¦ÿ±ÿ¸ÿÿ¦ÿ®ÿ¨ÿ¯ÿ¯ÿ§ÿ£ÿªÿ²ÿ´ÿ¸ÿ¹ÿ±ÿ©ÿ­ÿ¯ÿ¬ÿ²ÿÿ¨ÿ¤ÿ®ÿ¯ÿ°ÿ³ÿ²ÿ³ÿ³ÿ§ÿ°ÿ²ÿ¨ÿ¡ÿ§ÿ¯ÿ©ÿ©ÿ°ÿ¬ÿÿÿ ÿÿ£ÿ ÿÿÿ©ÿºÿ¢ÿ§ÿ«ÿ£ÿÿÿ ÿ¦ÿ¢ÿ®ÿ¤ÿ§ÿ ÿªÿ¨ÿ¤ÿ©ÿ¥ÿ£ÿ«ÿ¯ÿ­ÿÿÿ¥ÿªÿ°ÿ±ÿ¯ÿ¡ÿ¡ÿ¢ÿªÿ«ÿ§ÿ¢ÿ ÿÿÿªÿ§ÿ¡ÿ£ÿ«ÿ«ÿ£ÿ¬ÿÿÿÿ£ÿÿ¥ÿ¢ÿÿÿÿÿÿÿÿÿÿÿÿÿÿÿÿÿÿÿÿÿ ÿÿÿÿ­ÿ ÿ¦ÿ§ÿªÿ°ÿ°ÿ¬ÿ±ÿ®ÿ¼ÿÄÿ°ÿ»ÿÉÿÉÿ¸ÿ¢ÿ³ÿ¢ÿ¬ÿÁÿµÿµÿ±ÿ¬ÿ§ÿ¦ÿ°ÿ¶ÿ°ÿ§ÿ§ÿ ÿ«ÿ·ÿ¾ÿ¼ÿ®ÿ¨ÿ ÿ²ÿ¢ÿ²ÿ´ÿ°ÿ·ÿ±ÿÿ¬ÿ®ÿ©ÿ ÿ¶ÿ¸ÿ§ÿ¦ÿ©ÿ¬ÿ¸ÿ´ÿ·ÿ·ÿ½ÿ­ÿ¿ÿ»ÿ²ÿ¹ÿ·ÿ¨ÿ²ÿ¨ÿ¸ÿ§ÿ§ÿ²ÿ°ÿ­ÿ´ÿ·ÿ°ÿ°ÿ·ÿ³ÿ¡ÿ´ÿ¦ÿ¤ÿªÿ¨ÿ©ÿ°ÿ§ÿ£ÿ±ÿ­ÿ¯ÿ®ÿ±ÿ¹ÿ·ÿ°ÿ°ÿµÿ¼ÿ¾ÿÿ¶ÿ¡ÿ­ÿªÿ°ÿ¯ÿ§ÿ§ÿ§ÿ¬ÿ®ÿµÿ¬ÿ¦ÿÿÿ¤ÿ­ÿ³ÿ¬ÿÿÿ·ÿ»ÿ¢ÿ²ÿ¨ÿ¯ÿ¬ÿ§ÿ®ÿµÿ²ÿ¯ÿ®ÿ£ÿ¬ÿ©ÿ¨ÿ¢ÿ¦ÿ²ÿ·ÿ³ÿ²ÿ«ÿ¤ÿ ÿÀÿ¥ÿ ÿ¯ÿ¬ÿ«ÿ¦ÿ£ÿ®ÿ°ÿµÿ§ÿ·ÿ°ÿ·ÿ·ÿ­ÿ¤ÿ©ÿ«ÿ¥ÿ©ÿÿ§ÿ¼ÿ©ÿµÿ°ÿ¤ÿ¯ÿ§ÿÿ§ÿ±ÿ¹ÿ´ÿ²ÿ¦ÿ®ÿ¨ÿ­ÿ¶ÿ¹ÿ²ÿ£ÿÿ¬ÿ´ÿ®ÿ¯ÿÀÿ¾ÿ¤ÿ¦ÿ«ÿ¹ÿ¾ÿµÿ­ÿ³ÿ·ÿªÿ²ÿ¨ÿ¶ÿ°ÿ©ÿ¯ÿ¹ÿ²ÿ­ÿ¬ÿ­ÿ®ÿ¬ÿ´ÿ¢ÿÿ¸ÿÿ ÿ³ÿÿÿ°ÿ¶ÿ±ÿ°ÿ­ÿ±ÿ¯ÿ¬ÿ¦ÿÿÿ£ÿ°ÿ³ÿ·ÿ¸ÿ´ÿªÿÿ¤ÿ¨ÿÿ£ÿ¸ÿ±ÿ«ÿ­ÿ¬ÿÿ¡ÿ¬ÿ«ÿ·ÿ¶ÿªÿ³ÿ«ÿ´ÿ¯ÿ±ÿ¨ÿµÿ­ÿ ÿ ÿ¡ÿ¨ÿ³ÿ¤ÿÿ¨ÿºÿ¦ÿÿ²ÿ«ÿÿ ÿ¤ÿ¦ÿ°ÿ·ÿ°ÿµÿ¯ÿ±ÿ®ÿ°ÿ¸ÿµÿ¥ÿÿ¦ÿ¥ÿ§ÿ´ÿ¨ÿ¤ÿÿÿ¶ÿ£ÿ¦ÿÿ´ÿ´ÿ¸ÿ«ÿªÿ¸ÿ±ÿÿ§ÿ·ÿÿ£ÿ±ÿ±ÿ©ÿ²ÿ­ÿªÿ¯ÿ¬ÿ«ÿ¥ÿ£ÿ®ÿ§ÿ©ÿ¤ÿ¬ÿ²ÿ©ÿ¨ÿ ÿ¸ÿ¶ÿ±ÿ¨ÿ¦ÿ©ÿ¥ÿ§ÿ¯ÿ°ÿµÿ¡ÿÿ«ÿ¢ÿÿ¡ÿÿÿ¡ÿ¯ÿ£ÿÿ©ÿ­ÿ§ÿ£ÿ«ÿÿ¦ÿ©ÿ¬ÿ¢ÿ­ÿ­ÿ¢ÿ ÿÿÿ¨ÿ©ÿ£ÿ«ÿ­ÿÿ¡ÿµÿÿ¢ÿ²ÿÿ´ÿªÿ³ÿ¨ÿ¥ÿ©ÿ«ÿ°ÿ®ÿ«ÿ´ÿ·ÿ¡ÿ¨ÿ¦ÿ®ÿ§ÿ­ÿµÿ¥ÿ¦ÿ±ÿ§ÿ£ÿ®ÿ²ÿ®ÿ°ÿ´ÿ­ÿ¦ÿ«ÿ­ÿ®ÿÿ±ÿÿ§ÿ ÿ®ÿ·ÿ¶ÿ°ÿ­ÿµÿ¼ÿ·ÿ¦ÿªÿ«ÿ¬ÿªÿ·ÿ­ÿ¬ÿ®ÿ£ÿ¥ÿ¥ÿ­ÿ§ÿ ÿÿÿ£ÿ¥ÿ£ÿµÿ¶ÿ²ÿÿ ÿ¡ÿÿ³ÿ½ÿ£ÿ©ÿÿÿÿ¥ÿ¦ÿ¡ÿ ÿÿÿ¡ÿ«ÿ ÿÿÿ¤ÿ¥ÿÿÿ§ÿÿÿÿÿÿ¤ÿ¤ÿÿÿÿÿ°ÿÿÿÿ¶ÿ£ÿÿÿÿ¢ÿ¢ÿÿ§ÿ¦ÿ¥ÿ¥ÿÿ¤ÿ©ÿ¡ÿÿ¤ÿ©ÿ°ÿÿÿÿÿ±ÿ£ÿÿÿÿÿÿ«ÿ¯ÿ°ÿ°ÿ­ÿ§ÿ£ÿ«ÿÿÿÿÿ¡ÿÿÿÿÿÿÿ£ÿ©ÿÿÿÿÿÿÿ¥ÿÿÿÿÿÿÿÿ ÿÿÿÿÿÿ©ÿ¤ÿÿ³ÿ¬ÿÿÿÿÿ£ÿ¨ÿ ÿ£ÿÿ¥ÿ£ÿ¥ÿ§ÿªÿ§ÿ§ÿ¯ÿ¡ÿ®ÿ©ÿ°ÿ¬ÿ¬ÿªÿ ÿ¡ÿ¥ÿ©ÿ³ÿ´ÿ¨ÿÿ®ÿ°ÿ°ÿ©ÿ¡ÿ ÿ£ÿ¢ÿÿ¡ÿ°ÿ¦ÿªÿ£ÿ§ÿ©ÿ¢ÿÿ³ÿ´ÿ¨ÿªÿ¦ÿªÿÿ¤ÿ¥ÿ¶ÿÿ£ÿ«ÿ¨ÿ¯ÿ¦ÿ¨ÿ¬ÿªÿ ÿ§ÿ¨ÿªÿ¬ÿ§ÿ¦ÿÿÿ¬ÿ¨ÿÿ§ÿªÿ¤ÿ°ÿªÿ©ÿ°ÿÿ¶ÿÿ§ÿ£ÿÿ¢ÿÿÿ²ÿ¥ÿ§ÿ£ÿ¨ÿ®ÿ¤ÿ©ÿ¬ÿ¡ÿ¤ÿ¨ÿ¦ÿÿÿÿ¥ÿ¨ÿ½ÿ¬ÿÿÿ°ÿ­ÿ»ÿ£ÿ¨ÿ§ÿ¤ÿªÿ¥ÿÿ·ÿ¿ÿ°ÿ¯ÿ­ÿ£ÿ¡ÿ£ÿ£ÿ¤ÿ¨ÿ«ÿ®ÿ¼ÿ§ÿ§ÿªÿÿ±ÿ¨ÿ¬ÿ¦ÿ¡ÿ£ÿ´ÿ·ÿ«ÿÿ§ÿ«ÿÿÿÿ©ÿ®ÿ©ÿ²ÿ¹ÿ´ÿ¦ÿÿÿÿÿÿ§ÿ«ÿÿ©ÿ½ÿ»ÿÿ¤ÿ«ÿ¤ÿ®ÿ¦ÿ¸ÿ·ÿ£ÿ«ÿ³ÿºÿ±ÿªÿ¨ÿ©ÿ°ÿ´ÿ¯ÿ¡ÿ¡ÿ§ÿ§ÿ¯ÿ­ÿ¡ÿ¨ÿ¦ÿ¸ÿ¹ÿ´ÿÿ£ÿ£ÿ°ÿ§ÿ±ÿ«ÿ´ÿ­ÿ­ÿ¨ÿÿÿ¡ÿ¤ÿ¯ÿ²ÿ©ÿªÿ¬ÿ¦ÿ¨ÿ·ÿ±ÿ§ÿ¬ÿ£ÿ«ÿ¨ÿ¾ÿªÿ¢ÿ°ÿÿÿÿ­ÿ¬ÿ®ÿµÿ·ÿ´ÿ¤ÿ¥ÿ¯ÿºÿµÿ®ÿ¬ÿ²ÿ§ÿÿ¥ÿ«ÿ¤ÿ«ÿµÿ®ÿ°ÿ¦ÿÿ®ÿÿÿÿÿ­ÿ¦ÿÿ¸ÿÿ¡ÿ®ÿ¦ÿ¨ÿÿ ÿÿÿ§ÿ°ÿ·ÿ¬ÿ£ÿ®ÿ­ÿ®ÿ¯ÿ¨ÿÿÿ¦ÿªÿªÿ¦ÿ®ÿ¬ÿªÿ¾ÿ¬ÿ³ÿ©ÿ¬ÿ¸ÿ´ÿÿ²ÿÿÿ©ÿÿ¨ÿ§ÿ«ÿµÿ­ÿ®ÿ©ÿ¯ÿªÿ§ÿ¢ÿ¢ÿ¤ÿ¡ÿ¦ÿ±ÿ®ÿ©ÿ¬ÿ¤ÿÿ­ÿ³ÿ¯ÿ¨ÿÿ³ÿ°ÿ³ÿ¬ÿ±ÿ¤ÿ¨ÿ¨ÿ¨ÿ¨ÿÿÿ°ÿÿ¨ÿ©ÿ«ÿÿÿ¥ÿÿÿ¡ÿ ÿ¤ÿÿÿ£ÿªÿ©ÿ¤ÿªÿ§ÿÿ£ÿ¢ÿÿ ÿ¡ÿ¦ÿ¤ÿ¤ÿ¡ÿÿ­ÿ¯ÿ¬ÿ¨ÿ®ÿ´ÿªÿ´ÿ¸ÿ¯ÿµÿ¸ÿ«ÿªÿ±ÿ¯ÿ®ÿÿ¡ÿ¢ÿ¥ÿ¤ÿ¦ÿÿÿ­ÿ¤ÿ¢ÿ¶ÿ´ÿ·ÿµÿ ÿ¡ÿÿÿ¨ÿ¬ÿÿÿÿ§ÿ¸ÿ¡ÿªÿÿ¤ÿ¬ÿÿ£ÿÿÿ¯ÿÿÿÿ°ÿ­ÿ²ÿÿ§ÿÿÿ¨ÿ¥ÿ£ÿ¡ÿ¦ÿ¬ÿ¤ÿ«ÿ®ÿªÿ©ÿ§ÿ¢ÿÿ¡ÿ¥ÿ°ÿ·ÿ­ÿ§ÿ­ÿ±ÿªÿÿ«ÿ¤ÿ·ÿ²ÿ¾ÿ¤ÿ£ÿÿ­ÿ´ÿ®ÿÿ¸ÿ§ÿ´ÿ¥ÿ¥ÿÿ§ÿ°ÿ©ÿ°ÿ£ÿÿÿÿÿÿ¡ÿªÿ®ÿ«ÿ©ÿ¯ÿªÿ¯ÿ²ÿ¨ÿ¦ÿÿÿ­ÿ²ÿÿÿÿÿ¬ÿ¶ÿ¤ÿ©ÿ¨ÿ·ÿ§ÿ¾ÿ§ÿ¼ÿ¥ÿµÿÿ¯ÿ¯ÿÿÿ°ÿ¤ÿ£ÿÿ®ÿ¯ÿ¶ÿ«ÿ¨ÿªÿ°ÿÿ¥ÿ´ÿ°ÿ¤ÿ£ÿ¨ÿ¤ÿÿÿ¥ÿ¸ÿ¸ÿ¬ÿ¢ÿÿ¥ÿ¬ÿ¬ÿ¾ÿ²ÿ§ÿ¤ÿÿ¥ÿ©ÿ°ÿ«ÿÿ¥ÿÿ¢ÿ©ÿÿºÿ¨ÿ¯ÿ¨ÿ²ÿ ÿ´ÿ§ÿ¡ÿªÿ±ÿ¯ÿ¬ÿ¼ÿ®ÿÿÿ²ÿ¥ÿ£ÿ£ÿªÿ¬ÿÿÿ§ÿ ÿÿ¢ÿ¬ÿ§ÿÿ®ÿ²ÿÿÿ´ÿ¦ÿÿÿ«ÿ¦ÿ§ÿ¥ÿÿ£ÿ¥ÿ ÿ©ÿ ÿ°ÿ©ÿ®ÿ¯ÿÿÿ©ÿÿÿ¨ÿ ÿ¨ÿÿ»ÿ´ÿ¨ÿ¦ÿ®ÿ¸ÿ¬ÿ¯ÿ¬ÿ¦ÿ¤ÿ¬ÿ¬ÿ¨ÿªÿ­ÿ­ÿ«ÿ¤ÿ¯ÿ¹ÿ¨ÿ¡ÿ¥ÿ¦ÿªÿ¬ÿ¦ÿ®ÿ­ÿ ÿÿÿÿªÿªÿ¢ÿ£ÿ±ÿ¤ÿ¦ÿÿ°ÿ ÿÿ¬ÿÿ©ÿÿ£ÿ¡ÿ©ÿÿ¥ÿÿ¤ÿ¦ÿªÿ«ÿ­ÿ¥ÿÿ¨ÿÿÿÿ¥ÿ¢ÿÿ ÿ©ÿ©ÿ¯ÿ¬ÿªÿ©ÿ¢ÿ¢ÿ¥ÿ¢ÿÿ¢ÿ¡ÿ ÿ¤ÿ®ÿ«ÿ¶ÿ©ÿ£ÿ¥ÿ¸ÿ¤ÿ£ÿ«ÿÿ¡ÿÿÿ²ÿ¬ÿ·ÿ°ÿ ÿÿ§ÿ®ÿÿÿ©ÿ¨ÿ«ÿ¥ÿ¤ÿ®ÿ²ÿ³ÿ±ÿ¯ÿÿÿ®ÿ³ÿ³ÿ´ÿ³ÿ§ÿ ÿªÿªÿ§ÿµÿ¨ÿÿ©ÿ©ÿ¤ÿ§ÿ«ÿ«ÿ©ÿ§ÿÿÿ¡ÿ§ÿ±ÿºÿ´ÿºÿ§ÿ£ÿ¡ÿÿ¼ÿ¹ÿ¯ÿÿ¨ÿ¤ÿ­ÿ³ÿ¯ÿµÿ®ÿÿ ÿ¸ÿ®ÿÿÿ­ÿ©ÿ§ÿªÿ³ÿ°ÿ£ÿ­ÿ®ÿ¤ÿ¨ÿ´ÿ¨ÿ¨ÿ¤ÿ°ÿ´ÿ·ÿ¯ÿÿ²ÿªÿ¤ÿÿ°ÿÿÂÿ«ÿ¯ÿ¤ÿÿ­ÿ¥ÿÿ¡ÿ¦ÿªÿÀÿ¹ÿ±ÿ¢ÿªÿ¯ÿÿ¤ÿ¬ÿÿ¡ÿ§ÿ¨ÿ©ÿ§ÿ¦ÿ¦ÿ«ÿ´ÿ­ÿÿ¬ÿ­ÿÿ¡ÿ¬ÿ¤ÿ­ÿ¦ÿÿÿªÿªÿÿ­ÿ·ÿ¦ÿ¢ÿ¢ÿ­ÿÿÿ¢ÿ­ÿÿ­ÿ³ÿÿÿÿÿ©ÿªÿÿ ÿÿÿ¦ÿ§ÿ°ÿ«ÿ¥ÿ¨ÿ¦ÿ¨ÿ§ÿ¢ÿ¤ÿ¨ÿ¬ÿ®ÿ¦ÿ¥ÿ­ÿ¡ÿÿ¦ÿ¤ÿ¨ÿ¡ÿ¤ÿÿ¡ÿªÿ£ÿ¦ÿ¨ÿªÿ¥ÿ¬ÿ°ÿ­ÿ±ÿ±ÿ§ÿÿ¡ÿ¥ÿ¥ÿÿ¥ÿ©ÿ¡ÿ¤ÿ£ÿ¥ÿ£ÿ ÿ¬ÿªÿ¤ÿ­ÿ¨ÿ¢ÿ¡ÿÿ¦ÿ©ÿ§ÿÿ¨ÿÿÿ¬ÿ±ÿ¤ÿ­ÿ ÿ¬ÿµÿ§ÿ¬ÿ¶ÿÇÿ¦ÿ©ÿ³ÿÿªÿ«ÿ ÿ«ÿ³ÿ¹ÿ¨ÿ¤ÿ ÿªÿ°ÿ¥ÿ§ÿ§ÿ¤ÿ«ÿ¬ÿ¬ÿ®ÿ¥ÿ¥ÿ©ÿ§ÿ¨ÿ®ÿÿ°ÿ¥ÿ²ÿ¶ÿ­ÿ±ÿµÿ¦ÿ·ÿ¯ÿ½ÿÿ®ÿ¸ÿÿ±ÿ´ÿªÿ¦ÿ­ÿ±ÿ²ÿ§ÿÿ£ÿ±ÿ´ÿ­ÿÿ ÿ³ÿ©ÿªÿ¬ÿ¬ÿ±ÿ­ÿ£ÿ ÿ´ÿ®ÿ¬ÿ«ÿ­ÿ¦ÿ¹ÿ¤ÿ«ÿ½ÿ·ÿÿ§ÿ³ÿ©ÿ¶ÿ¢ÿÿ¸ÿ©ÿ¸ÿ°ÿ¤ÿ¡ÿÿÿªÿ§ÿªÿ®ÿ¤ÿ¤ÿ°ÿ²ÿ°ÿ®ÿªÿ°ÿ®ÿ£ÿ«ÿºÿ¬ÿ³ÿ¦ÿ£ÿ­ÿÿÿ§ÿ©ÿ¨ÿ¯ÿ°ÿ¦ÿÿ¦ÿ®ÿÿÿ°ÿ¸ÿ©ÿ¤ÿ¥ÿªÿ´ÿ­ÿÿÿ²ÿ¨ÿÿÿ£ÿ«ÿÀÿ¡ÿÿ­ÿÿ¤ÿÿ¹ÿ­ÿÁÿ±ÿÿÿÿ®ÿÿªÿµÿ±ÿ¬ÿ­ÿ²ÿªÿ©ÿ¥ÿÿÿÿ¦ÿ©ÿ£ÿÿÿ£ÿ«ÿ¯ÿ©ÿÿÿÿ¤ÿ¾ÿ¯ÿ¯ÿ­ÿ¤ÿ¼ÿ§ÿ­ÿ¦ÿ¢ÿ«ÿ¯ÿ«ÿ­ÿ¦ÿªÿ±ÿ«ÿ²ÿ³ÿ®ÿ©ÿÿªÿºÿ¬ÿ ÿÿ¥ÿ¦ÿªÿ±ÿ¿ÿ»ÿ£ÿÿ¥ÿ¥ÿ­ÿÿ®ÿ®ÿ®ÿ©ÿ§ÿ¥ÿ¢ÿÿÿ ÿ¡ÿ®ÿµÿ®ÿ§ÿ¤ÿ¢ÿ¬ÿ ÿ§ÿ¨ÿ°ÿ±ÿ¥ÿ©ÿÿ®ÿÿÿªÿ¥ÿ¢ÿÿÿ®ÿ¬ÿ®ÿÿÿ®ÿ­ÿ¤ÿ¥ÿ°ÿ´ÿ«ÿ¡ÿ¢ÿ®ÿ½ÿ°ÿ¬ÿ¯ÿ°ÿÿ«ÿ´ÿ½ÿ±ÿ©ÿ£ÿ®ÿ­ÿªÿ§ÿªÿ¢ÿ ÿ­ÿ­ÿªÿ¥ÿ¬ÿ£ÿ ÿ®ÿÿÿÿ´ÿ¯ÿ·ÿ³ÿÿÿ·ÿ¶ÿ®ÿ¡ÿ§ÿ©ÿ©ÿ¨ÿ®ÿªÿ§ÿ©ÿ¡ÿ¤ÿÿ¯ÿ¥ÿ¥ÿ£ÿ¶ÿ¤ÿ­ÿ¯ÿÿ ÿ¦ÿÿ¦ÿ¬ÿ¨ÿ©ÿ¡ÿ¡ÿ¢ÿÿÿ¬ÿ³ÿ¨ÿ ÿ¡ÿÿÿ¡ÿÿ¡ÿ®ÿ°ÿ§ÿÿÿªÿÿÿ£ÿÿ¢ÿÿÿÿÿÿÿÿÿÿ¨ÿ¦ÿ¥ÿÿÿÿÿÿÿÿ¢ÿ°ÿ¡ÿÿÿÿ ÿÿÿªÿÿÿÿÿÿÿÿÿÿ¤ÿÿ¬ÿÿ¡ÿÿÿ ÿÿÿÿ£ÿÿÿ¡ÿ¥ÿÿ¥ÿÿÿ ÿ¬ÿ­ÿ§ÿ¦ÿ»ÿ ÿÿÿÿ ÿ£ÿ¡ÿÿÿÿÿÿ«ÿÿÿÿ«ÿ ÿ£ÿÿ¤ÿ§ÿ§ÿ®ÿÿ¢ÿ­ÿ¨ÿ§ÿ§ÿ¯ÿ¦ÿÿ®ÿ¯ÿ«ÿ£ÿÿ²ÿ£ÿ®ÿÿÿÃÿ²ÿ¬ÿ§ÿÿÿÿÿ¦ÿ´ÿ²ÿ°ÿ¯ÿ´ÿ§ÿÿ°ÿ°ÿ°ÿÿ«ÿ£ÿ§ÿ»ÿ¥ÿ¦ÿ ÿªÿ²ÿ¦ÿ¤ÿ´ÿ²ÿ¤ÿ§ÿÿ¯ÿ²ÿ§ÿÿ¤ÿ¾ÿÿ´ÿ¡ÿÿ§ÿ©ÿ®ÿ¯ÿ§ÿ¢ÿÿ£ÿ§ÿÿ«ÿ®ÿ¨ÿ³ÿ¢ÿ¨ÿµÿ¤ÿ¨ÿ¤ÿ§ÿ¥ÿ³ÿ¯ÿ£ÿ®ÿÿ±ÿÿ£ÿ©ÿ©ÿ­ÿÿ¥ÿ²ÿÿ¢ÿ¶ÿ­ÿ©ÿ«ÿ¡ÿÿ ÿ¡ÿ¢ÿ®ÿ«ÿ¤ÿ¥ÿ¬ÿ°ÿÿÿ¨ÿ­ÿ£ÿ¦ÿ®ÿ°ÿ¨ÿÿ§ÿ ÿ©ÿ»ÿ ÿªÿ¥ÿ²ÿ¯ÿ¡ÿÿÿ¥ÿ¨ÿ§ÿ¥ÿ¦ÿ¬ÿ¨ÿ¦ÿ¤ÿÿ®ÿÿ­ÿ¨ÿ³ÿ½ÿ°ÿÿÿ¨ÿ£ÿ¤ÿ§ÿ¥ÿ±ÿ¦ÿ¶ÿ«ÿ°ÿ´ÿ¢ÿ¬ÿ«ÿ£ÿ¦ÿ­ÿªÿ§ÿ£ÿÿ©ÿÿ¬ÿÿÿ§ÿÿ³ÿ¤ÿ¨ÿ¨ÿ¦ÿ¥ÿ¨ÿ­ÿ¯ÿªÿÿ¢ÿÿÿ³ÿ©ÿ£ÿ¤ÿ¡ÿÿ¤ÿ®ÿ«ÿ²ÿ¿ÿ¼ÿªÿ¤ÿÿ£ÿ ÿ ÿ¨ÿ£ÿÿ¥ÿ§ÿ¦ÿ¨ÿªÿ®ÿ§ÿ¬ÿÿ«ÿ¢ÿ¯ÿ¨ÿ®ÿ¬ÿ¥ÿ¥ÿ¥ÿ¦ÿªÿ£ÿ­ÿ¨ÿ±ÿÿÿ²ÿµÿ±ÿ±ÿ¥ÿÿ¦ÿ°ÿ¬ÿ¯ÿ©ÿÿÿÿ¦ÿÿ ÿÿ«ÿºÿ±ÿ¨ÿ°ÿ±ÿ·ÿÿ£ÿÿ ÿ´ÿ­ÿÿÿ±ÿ²ÿªÿ ÿÿ©ÿ®ÿÿÿ«ÿ¼ÿ´ÿ ÿ®ÿ²ÿ«ÿµÿ±ÿÿ³ÿ¥ÿ¬ÿÿ¬ÿÆÿ¾ÿ°ÿ§ÿ¦ÿ­ÿ®ÿ§ÿ¦ÿ¬ÿ°ÿ©ÿ¦ÿ¤ÿ­ÿ²ÿ¨ÿ¡ÿ©ÿ¬ÿ©ÿ¦ÿÿÿ¹ÿ°ÿªÿ­ÿ²ÿ¥ÿ¥ÿ¤ÿ¤ÿ©ÿ«ÿ­ÿ»ÿ¦ÿ­ÿ©ÿ«ÿ£ÿ¯ÿÿ ÿ©ÿ§ÿ«ÿ£ÿ ÿÿ¸ÿ¤ÿ²ÿ¦ÿ¦ÿ­ÿ³ÿ­ÿ£ÿ¤ÿ¬ÿ¦ÿ¯ÿ±ÿÿ ÿ¥ÿ¯ÿ©ÿ«ÿ°ÿ©ÿ«ÿ¢ÿ ÿ®ÿ¡ÿ¢ÿ©ÿ²ÿ¬ÿ¨ÿ¨ÿ¤ÿ¦ÿ¬ÿÿ©ÿªÿ²ÿ¥ÿ¥ÿ¨ÿ­ÿ©ÿ¥ÿ®ÿ¨ÿ­ÿ ÿ¼ÿ±ÿ¥ÿ¹ÿ½ÿ´ÿ­ÿ°ÿ»ÿ¶ÿÿ³ÿ¦ÿ¯ÿ°ÿ¯ÿ¦ÿÿ¡ÿ©ÿ¯ÿ±ÿÿ·ÿ¦ÿ³ÿªÿ¥ÿ¦ÿ¦ÿ¨ÿ®ÿ¬ÿÿ£ÿ°ÿ«ÿ­ÿ¯ÿ«ÿªÿ¤ÿÿ§ÿÿÿ®ÿ¯ÿ«ÿ§ÿ±ÿ¶ÿ´ÿ­ÿ¨ÿ®ÿ¬ÿ´ÿ»ÿ°ÿ¬ÿ°ÿ³ÿ­ÿ¢ÿ¡ÿ¬ÿ³ÿ­ÿ¬ÿ¥ÿ©ÿ¦ÿ£ÿ¥ÿ¥ÿ¥ÿ«ÿ´ÿ±ÿ©ÿ§ÿ¢ÿ¢ÿ§ÿ£ÿÿ¬ÿ­ÿÿªÿ£ÿ°ÿ´ÿµÿ³ÿ¬ÿ¥ÿ¥ÿ®ÿ£ÿ´ÿªÿ§ÿ¤ÿ¥ÿªÿ²ÿ°ÿÿÿ°ÿ¤ÿÿÿ§ÿ·ÿ·ÿ´ÿªÿªÿ¬ÿ¬ÿ­ÿ°ÿ£ÿ¡ÿ¯ÿ²ÿÿÿ²ÿ¯ÿ¦ÿ¡ÿ¡ÿ¦ÿ­ÿ¸ÿÌÿ»ÿ¥ÿ£ÿ¡ÿ¡ÿÿÿ¦ÿ¦ÿ¢ÿ§ÿ¥ÿªÿ¥ÿ¡ÿ¥ÿ²ÿ®ÿÿ«ÿ¶ÿ¥ÿ¤ÿ£ÿ§ÿ§ÿ§ÿ¬ÿ·ÿ»ÿ©ÿ§ÿ¢ÿÿ¨ÿ®ÿ¨ÿ­ÿ¯ÿ®ÿÿ²ÿ½ÿ¼ÿ°ÿ£ÿ£ÿ¯ÿ¹ÿ¬ÿ³ÿ·ÿ¤ÿ¨ÿ®ÿªÿ­ÿ´ÿ¦ÿÿ¤ÿºÿ¸ÿ«ÿ°ÿ¼ÿ«ÿ©ÿ»ÿ®ÿ°ÿ«ÿ¦ÿ¨ÿ¬ÿ§ÿ¢ÿ£ÿªÿ¢ÿ£ÿÿ¡ÿ«ÿ§ÿÿÿ¤ÿ©ÿ©ÿ¬ÿÿÿÿÿÿ£ÿÿ¥ÿ¡ÿ§ÿ©ÿ±ÿ­ÿ¦ÿ¨ÿÿÿÿ¤ÿ¢ÿ¬ÿ¥ÿ¡ÿ¬ÿ©ÿ®ÿÿÿ£ÿ¦ÿ®ÿ¬ÿ£ÿ¤ÿÿÿ£ÿ¤ÿ¥ÿÿÿ¨ÿ©ÿ¦ÿ¢ÿÿÿÿÿÿÿÿÿÿÿÿÿÿÿÿÿÿÿÿÿÿÿÿÿÿÿÿÿÿ¥ÿÿ£ÿ¥ÿ¤ÿ¦ÿ¨ÿ«ÿªÿ§ÿ®ÿ¨ÿÿ¯ÿ¶ÿ³ÿ°ÿ¸ÿºÿ¥ÿ·ÿ¬ÿ¦ÿµÿ²ÿ²ÿ³ÿµÿ²ÿ¦ÿ«ÿ­ÿ±ÿ­ÿ¸ÿ²ÿ¶ÿ·ÿ´ÿµÿ¸ÿ»ÿ¨ÿ©ÿµÿµÿ¬ÿ¦ÿªÿ¨ÿÿ¤ÿ©ÿ£ÿÿ°ÿ±ÿ­ÿ¨ÿ£ÿ¤ÿ¥ÿÿ ÿ³ÿ¹ÿ±ÿ¯ÿ²ÿ¬ÿ®ÿ¶ÿ¯ÿ³ÿÿ¿ÿ¦ÿÿ¾ÿ¹ÿ ÿ§ÿµÿ ÿÿºÿ³ÿ­ÿµÿ°ÿ­ÿ±ÿ¬ÿ¥ÿ¬ÿ®ÿªÿ®ÿµÿ°ÿÃÿ·ÿ°ÿ±ÿ¨ÿ¢ÿ°ÿ¼ÿ¨ÿªÿ¦ÿ»ÿ¯ÿ­ÿ±ÿ·ÿ·ÿ±ÿ°ÿ­ÿ­ÿ§ÿ±ÿ­ÿÿ ÿ¬ÿ±ÿ«ÿÿÿ¨ÿ³ÿ¥ÿ©ÿ©ÿ®ÿ¶ÿ¸ÿ·ÿµÿ²ÿ´ÿªÿ³ÿ³ÿ§ÿ¬ÿ­ÿ©ÿ¬ÿ¶ÿÄÿÁÿ¦ÿ²ÿ«ÿ²ÿÁÿºÿ­ÿ¬ÿ¤ÿ¤ÿ§ÿ§ÿ´ÿ®ÿ½ÿ©ÿµÿªÿ±ÿ°ÿ«ÿ£ÿ¡ÿ©ÿ¨ÿÿÿÿÿ±ÿ¶ÿ¬ÿ¤ÿ­ÿ§ÿ£ÿ«ÿªÿµÿ¨ÿ¹ÿÿ¸ÿ«ÿ¬ÿµÿ³ÿ¨ÿ¨ÿ­ÿ³ÿÊÿºÿ¨ÿÿªÿ´ÿ¸ÿ´ÿ®ÿ°ÿ°ÿªÿ«ÿ¶ÿ´ÿ´ÿ®ÿ¶ÿ´ÿªÿ«ÿ³ÿ­ÿªÿ®ÿ®ÿ³ÿ°ÿ·ÿ¹ÿÿ¦ÿ£ÿ ÿ²ÿªÿ¨ÿ©ÿ¨ÿ­ÿ¬ÿ¬ÿ©ÿ«ÿ²ÿ³ÿ¢ÿÿ®ÿµÿ­ÿ­ÿ´ÿ²ÿ°ÿªÿ»ÿÿÿ³ÿ¨ÿ½ÿ©ÿÿ¡ÿÿÿ£ÿ©ÿ°ÿ¿ÿ©ÿ©ÿ·ÿ®ÿ»ÿ©ÿ¢ÿ­ÿ¨ÿÿ¨ÿ¶ÿ¦ÿ®ÿ¨ÿ¯ÿ¯ÿ³ÿ¬ÿ¦ÿÿ¨ÿ©ÿ¯ÿ²ÿ­ÿ«ÿ¨ÿ±ÿ±ÿ£ÿ½ÿ¾ÿ¸ÿÁÿÄÿªÿ©ÿ²ÿ°ÿ¨ÿ§ÿ¯ÿ¯ÿ¯ÿ¬ÿÿ©ÿ§ÿ²ÿ«ÿ§ÿ¢ÿÿ£ÿ²ÿ­ÿ ÿ°ÿ´ÿ§ÿ¸ÿ¸ÿ«ÿÿ¨ÿµÿ­ÿªÿ´ÿ­ÿ¡ÿ£ÿ±ÿ¿ÿÿ¦ÿ¸ÿ¥ÿªÿ¥ÿ´ÿ¹ÿ¹ÿ«ÿ«ÿ®ÿ©ÿ¥ÿ¬ÿ°ÿªÿ­ÿ­ÿ¥ÿªÿ¤ÿÿÿ ÿÿÿÿÿÿÿ¨ÿºÿÿ©ÿ®ÿÿÿ¨ÿ¥ÿ©ÿ¢ÿ¨ÿ§ÿÿÿ¡ÿ¤ÿ¨ÿ«ÿ²ÿ¨ÿªÿ¸ÿÿ³ÿ¡ÿÿ¯ÿ­ÿÿ¨ÿ¯ÿ­ÿ­ÿ§ÿ£ÿªÿ²ÿ°ÿ´ÿÃÿ¢ÿ¥ÿÿ±ÿ½ÿ«ÿªÿ®ÿ°ÿ¥ÿ¥ÿµÿµÿ­ÿ¼ÿÄÿ®ÿ­ÿ¤ÿÿ»ÿ©ÿ ÿ®ÿ¥ÿ³ÿ¯ÿ§ÿ­ÿ±ÿ¯ÿ¯ÿ®ÿ®ÿ®ÿµÿ¦ÿ¦ÿ¼ÿ¶ÿ©ÿ­ÿ©ÿªÿ­ÿ¨ÿÿÿ¢ÿ¯ÿ´ÿ³ÿ¨ÿÿ¢ÿ¹ÿÿªÿ½ÿ­ÿ¢ÿ¢ÿ¥ÿÿÿ¡ÿ ÿ ÿÿÿÿÿ¢ÿ¥ÿ¢ÿ ÿÿ¢ÿÿ©ÿ£ÿÿÿ¥ÿ¤ÿ ÿÿÿ ÿ­ÿ£ÿ¡ÿ«ÿÿÿ¥ÿÿ³ÿÿÿ§ÿÿ¨ÿ§ÿ±ÿ§ÿÿÿÿ«ÿ¥ÿ¢ÿ§ÿ£ÿ¢ÿ¡ÿ£ÿ«ÿ¡ÿÿÿÿ¤ÿÿÿÿÿ¤ÿ£ÿ«ÿ°ÿ¤ÿÿ¥ÿ¦ÿÿÿÿÿÿÿÿ¨ÿ¥ÿÿÿ¡ÿÿ ÿ©ÿ¤ÿÿÿÿÿÿ¤ÿ£ÿ¤ÿÿ©ÿ¡ÿÿÿ¢ÿÿÿ¨ÿÿÿÿÿÿ£ÿ©ÿ©ÿ´ÿ±ÿ¡ÿ£ÿÿÿ¡ÿÿ³ÿÿÿÿ¬ÿÿªÿ¬ÿ¬ÿ±ÿ´ÿ¶ÿ­ÿ£ÿ§ÿ¤ÿ¤ÿ¨ÿ¡ÿ§ÿ´ÿ¨ÿÿ©ÿÿ«ÿªÿ¨ÿ¦ÿ§ÿÄÿÿ ÿ¹ÿÀÿ¤ÿ§ÿ§ÿ ÿ ÿ²ÿÃÿ¸ÿ¬ÿ±ÿ¯ÿ¤ÿÿ¡ÿ¢ÿ²ÿÿ©ÿ§ÿ·ÿ¦ÿ®ÿ¦ÿ«ÿ©ÿÿ°ÿ¼ÿ³ÿ²ÿªÿªÿ©ÿ¥ÿ¬ÿªÿ¢ÿ­ÿ¸ÿ ÿ¢ÿ¡ÿºÿÿ²ÿ·ÿ­ÿ«ÿ§ÿÿ±ÿ¨ÿ¤ÿµÿ½ÿ´ÿ®ÿªÿ°ÿ¶ÿ³ÿ¯ÿ«ÿ«ÿ©ÿÿ¤ÿ§ÿ©ÿÿÿ«ÿ¯ÿ¬ÿ£ÿÿ´ÿ¼ÿ¥ÿÿ¹ÿ­ÿ¬ÿÿÿÿ³ÿ±ÿ©ÿ¦ÿÿ§ÿ·ÿ·ÿ®ÿµÿ®ÿ§ÿÃÿ¼ÿÿ¤ÿ¬ÿÿ°ÿÂÿ§ÿÿ­ÿºÿ®ÿ ÿÿ¬ÿ³ÿ£ÿÿ£ÿ¦ÿÿÿ²ÿµÿ§ÿÿÿ¡ÿ£ÿ©ÿ²ÿÿ§ÿ°ÿ±ÿÿ©ÿÿÿ®ÿ§ÿ¤ÿ¦ÿÿ¬ÿ¦ÿ¬ÿµÿ®ÿªÿ§ÿ¥ÿ­ÿ¯ÿ®ÿ¶ÿ«ÿ¦ÿÿÿ¥ÿ´ÿ¢ÿ³ÿÿ­ÿ·ÿÿ±ÿ´ÿÿ»ÿ§ÿ©ÿ¨ÿªÿ®ÿ¨ÿ°ÿ°ÿ£ÿ ÿ¤ÿ¬ÿ¬ÿ©ÿ¦ÿ¤ÿ«ÿ¦ÿ¯ÿ ÿ°ÿ¤ÿÿ¦ÿ´ÿ¢ÿÿªÿ¨ÿÿ ÿ£ÿ²ÿ¯ÿ¨ÿ«ÿÿ¥ÿ¯ÿÿÿÿÿ¨ÿ«ÿ±ÿ®ÿÿÿ§ÿ©ÿ¦ÿ°ÿ¯ÿ¯ÿ°ÿÿ¨ÿ¨ÿÿ ÿ£ÿ¬ÿÿ§ÿ¤ÿ±ÿÿ­ÿ£ÿÿÿÿ¡ÿ£ÿÿÿ§ÿ¨ÿ§ÿ¨ÿ©ÿ°ÿµÿ¤ÿÿ¡ÿ¢ÿÿ§ÿ®ÿ­ÿ¼ÿ¬ÿÿ¨ÿºÿÿ£ÿ ÿ¦ÿÿ«ÿÂÿ·ÿÿÿ¦ÿ±ÿ¯ÿ¡ÿ£ÿ¢ÿ£ÿ¢ÿ±ÿ¶ÿ£ÿ£ÿ¬ÿ£ÿ¤ÿªÿ¥ÿ ÿÿÿ¬ÿ³ÿ¨ÿ¨ÿ£ÿÿ¨ÿ­ÿ¯ÿ£ÿ¨ÿ°ÿÂÿ©ÿ°ÿ¯ÿ¡ÿ£ÿ°ÿÿ¨ÿ«ÿ­ÿÿÿªÿ©ÿ§ÿ£ÿÿ ÿÿÿ¬ÿÿÿ¢ÿ¡ÿ¡ÿÿÿ¨ÿ©ÿ¥ÿÿ ÿÿÿ«ÿ°ÿ£ÿ­ÿ±ÿ»ÿ¤ÿ£ÿÿºÿ ÿ­ÿ ÿÿÿÿÿÿÿÿÿ£ÿÿ¡ÿ¨ÿªÿ¨ÿªÿªÿ¨ÿ¯ÿ­ÿ¤ÿÿ£ÿ¦ÿÿÿÿ¤ÿ¥ÿÿÿ£ÿªÿ«ÿ«ÿ£ÿ¦ÿµÿÿ¨ÿ¤ÿ¡ÿÿÿÿ¤ÿ¦ÿ©ÿ­ÿÿÿÿÿ§ÿ±ÿÿ ÿ¥ÿÿÿªÿ·ÿ¯ÿ¯ÿ«ÿ ÿÿ¢ÿ¨ÿ±ÿ¸ÿ³ÿ¨ÿªÿ¶ÿ¬ÿÿ¢ÿ¦ÿªÿ§ÿ¯ÿ¡ÿ§ÿÿºÿ±ÿ³ÿÿÿ­ÿÂÿ«ÿÿ ÿ·ÿ¦ÿ¨ÿ¼ÿ¦ÿ°ÿ¦ÿ¢ÿ¥ÿ¥ÿ·ÿ®ÿ®ÿ¶ÿ¨ÿ ÿ§ÿ¾ÿºÿÿÿ¤ÿ¤ÿµÿ«ÿÿ­ÿ¯ÿ¦ÿÿÿÿ¬ÿ¦ÿÿÿ¢ÿ±ÿªÿÁÿ¯ÿÿ¶ÿ ÿÿµÿ¦ÿ£ÿ­ÿ¢ÿ§ÿ«ÿ£ÿ©ÿ­ÿÿªÿ±ÿ¸ÿ«ÿ¨ÿ°ÿ²ÿ­ÿ¬ÿ¬ÿ¬ÿ¬ÿ®ÿ«ÿ¤ÿÿÿ¯ÿ¶ÿ¶ÿ¹ÿ«ÿ©ÿ¯ÿ¶ÿ­ÿ¤ÿ¨ÿ°ÿ©ÿ¬ÿªÿ¡ÿ¬ÿ ÿ£ÿ°ÿ¶ÿ­ÿ°ÿÿ¨ÿ¯ÿ­ÿªÿªÿ³ÿ±ÿ³ÿ§ÿ¤ÿ«ÿÿÿ¬ÿ¨ÿ­ÿ®ÿ¨ÿ§ÿªÿ¡ÿÿÿ¡ÿ¥ÿÿ®ÿºÿ¨ÿ¬ÿ³ÿ¥ÿ¢ÿ¢ÿÿ§ÿ£ÿ¦ÿ¦ÿ°ÿ¡ÿÿ¤ÿ£ÿ®ÿ°ÿÿ°ÿ¡ÿÿÿ¤ÿÿ¬ÿÿ§ÿÿºÿ¿ÿ¬ÿ¨ÿ¯ÿ½ÿ²ÿ­ÿ°ÿ©ÿ©ÿ°ÿ«ÿ©ÿ¥ÿ©ÿ¬ÿ­ÿ¦ÿ¥ÿ¶ÿ°ÿ¤ÿ§ÿ£ÿ¤ÿ¡ÿ£ÿ¶ÿ°ÿÿÿÿÿ©ÿ²ÿ«ÿ¨ÿ¦ÿ¯ÿ¤ÿÿ¬ÿÿ¥ÿ®ÿ¯ÿ£ÿÿ§ÿ¢ÿ¦ÿ¢ÿ¦ÿ¡ÿ¢ÿ«ÿ¡ÿ¡ÿ£ÿ£ÿ¥ÿ¬ÿÿÿ¤ÿ ÿÿ§ÿ¯ÿ¦ÿÿ¥ÿ­ÿ­ÿ´ÿÿ¥ÿ®ÿ©ÿ£ÿÿ ÿÿ¬ÿªÿ¬ÿ©ÿ¨ÿÿ©ÿ¬ÿÿ¥ÿ¢ÿ ÿ¦ÿ«ÿÿ¶ÿ±ÿ²ÿ²ÿ¦ÿÿ¥ÿ§ÿÿ¬ÿ°ÿ¨ÿ¬ÿ¥ÿÿ¯ÿ¼ÿ¿ÿ¬ÿ¤ÿÿ¡ÿ¤ÿ¥ÿ­ÿªÿ¨ÿ¤ÿ¤ÿ£ÿ«ÿ¯ÿÿÿ¥ÿªÿªÿ¨ÿ¡ÿÿ©ÿµÿªÿ¢ÿÿ°ÿ©ÿ®ÿªÿ³ÿ²ÿ«ÿ®ÿ°ÿ¤ÿ±ÿ¥ÿ¨ÿ¢ÿÿ®ÿ£ÿ¡ÿ ÿ¨ÿ¯ÿ¬ÿ§ÿ°ÿ²ÿ¥ÿ¢ÿ¤ÿ¥ÿ§ÿ«ÿ­ÿ³ÿ­ÿÿ ÿÿÿ«ÿ ÿ©ÿÿÿ¥ÿ±ÿ³ÿ²ÿ±ÿ¼ÿµÿ¯ÿ«ÿ¢ÿ´ÿ«ÿÿµÿ ÿ ÿ¸ÿ¬ÿÿ¡ÿªÿ¡ÿÿ±ÿÿ¡ÿ³ÿ©ÿ«ÿ¥ÿ¢ÿ£ÿ¤ÿ¤ÿ¨ÿ¨ÿ£ÿ ÿ ÿªÿ­ÿ£ÿ°ÿ¿ÿªÿÿÿ¨ÿªÿ§ÿ«ÿ¨ÿ¦ÿÿ¥ÿ¬ÿ³ÿÿ¡ÿ§ÿ¬ÿ£ÿ«ÿ«ÿ©ÿÿªÿ·ÿ¥ÿ¬ÿªÿ¥ÿ¬ÿ¬ÿ ÿ¥ÿ³ÿ°ÿ¯ÿÿ¢ÿ­ÿ§ÿ¢ÿ¦ÿ¨ÿ¤ÿªÿ¬ÿ§ÿ¬ÿ°ÿ§ÿÿÿÿ©ÿ§ÿ°ÿ³ÿ£ÿªÿÿ¢ÿ°ÿÿÿÿ¥ÿ¨ÿ±ÿÿ¯ÿ­ÿ±ÿ£ÿ¡ÿÿ¢ÿÿ¯ÿ²ÿÿªÿ«ÿ¦ÿ¢ÿÿ£ÿ¦ÿ¨ÿªÿ©ÿ¬ÿ±ÿ²ÿ§ÿ¢ÿ¢ÿ«ÿ´ÿ§ÿÿ¤ÿÿ­ÿ¤ÿ§ÿ¤ÿ²ÿ ÿªÿÿÿ±ÿ¢ÿ£ÿ¹ÿ¥ÿÿÿÿ¦ÿ³ÿ¤ÿ¬ÿªÿ¦ÿ°ÿºÿ¬ÿ§ÿ«ÿ¯ÿ®ÿ ÿ ÿ§ÿ©ÿ¯ÿ­ÿ¨ÿªÿµÿ ÿ«ÿ§ÿ©ÿ«ÿªÿ«ÿ·ÿÿ¡ÿ¡ÿ¾ÿ°ÿÿ²ÿÿ±ÿ·ÿ¦ÿ ÿ§ÿ¤ÿ§ÿÿÿ¢ÿ«ÿ­ÿ¤ÿÿ¤ÿ¯ÿ«ÿ±ÿ£ÿÿ³ÿ·ÿ©ÿ±ÿÿÿ¼ÿÂÿ´ÿ§ÿ©ÿ±ÿ£ÿ£ÿ³ÿ¤ÿ²ÿ ÿªÿ§ÿ¥ÿÿ²ÿ°ÿ³ÿ³ÿÿÿ¤ÿªÿ¨ÿªÿ­ÿ®ÿ«ÿ«ÿ¸ÿ¶ÿ­ÿ³ÿ®ÿ¬ÿ¬ÿ©ÿ¢ÿ«ÿªÿ¤ÿ©ÿ¬ÿ¶ÿÿÿÿ¨ÿ°ÿ­ÿ²ÿ°ÿ¨ÿ³ÿ§ÿÿ ÿ§ÿ¬ÿ§ÿªÿ¨ÿÿÿ©ÿ§ÿ¥ÿ¬ÿ ÿÿÿªÿ¸ÿ¥ÿ¥ÿÿ«ÿ¯ÿ­ÿ©ÿ¯ÿ²ÿÿ¬ÿÿ½ÿ»ÿ¤ÿµÿ²ÿ«ÿ¯ÿ¨ÿÿ­ÿ¬ÿ§ÿ¨ÿ©ÿ®ÿ®ÿ¬ÿ­ÿ¤ÿ¦ÿ£ÿ§ÿªÿ·ÿ±ÿ¦ÿ¡ÿÿ°ÿ³ÿ®ÿ°ÿ§ÿ­ÿ­ÿ±ÿ«ÿ¤ÿÿ£ÿÿ¦ÿ°ÿªÿ¢ÿ¥ÿ²ÿµÿ¬ÿ©ÿ§ÿÿÿÿ®ÿ®ÿ§ÿÿÿ§ÿµÿ«ÿÂÿ·ÿ®ÿ¥ÿ¶ÿ¯ÿ¡ÿ«ÿ®ÿ·ÿ¬ÿ¬ÿ¦ÿÿÿÿÿ ÿ¨ÿ­ÿªÿ­ÿ¨ÿ ÿ§ÿ±ÿÿÿ«ÿ¨ÿÿ¹ÿ¨ÿÿ³ÿÿ®ÿ©ÿ©ÿ¦ÿ³ÿ±ÿ·ÿ«ÿ¢ÿ£ÿÿÿ¢ÿ§ÿ§ÿ«ÿ¸ÿ¨ÿ ÿÿ§ÿ¾ÿ«ÿ¢ÿ¼ÿªÿ«ÿ£ÿµÿ¯ÿ°ÿ³ÿ­ÿ¦ÿ¬ÿ©ÿ¥ÿ¢ÿ¨ÿ°ÿ«ÿ¥ÿ¢ÿ©ÿ±ÿ©ÿ¯ÿ¬ÿ©ÿÿ©ÿ«ÿ¥ÿ²ÿÿ¹ÿ¼ÿ´ÿ³ÿ»ÿªÿ£ÿ¦ÿ¢ÿ²ÿ²ÿ©ÿ¥ÿÿÿªÿ¡ÿÿ«ÿ¥ÿ«ÿ£ÿ¬ÿ´ÿ ÿªÿ­ÿÿÿ¦ÿ«ÿ§ÿ­ÿ¯ÿ©ÿÿÿÿÿ¦ÿ¬ÿÿÿÿÿ©ÿ¢ÿÿÿ¢ÿÿ£ÿÿÿªÿ¥ÿÿ¤ÿÿÿÿÿÿ¡ÿ¤ÿÿÿ¥ÿÿÿÿÿÿ£ÿÿÿÿÿÿ¬ÿÿÿÿÿÿÿÿÿÿÿ¥ÿÿÿÿÿÿÿÿ«ÿ¢ÿ¦ÿÿÿ£ÿ²ÿ¨ÿ¥ÿÿÿÿ§ÿÿÿ¬ÿÿÿÿªÿÿÿÿµÿ³ÿÿ ÿ¦ÿÿÿ©ÿ¦ÿÿ ÿÿÿ¥ÿ£ÿÿÿÿ ÿÿÿ£ÿÿÿ«ÿÿ ÿ¦ÿ§ÿ§ÿ©ÿªÿ¥ÿªÿ±ÿ«ÿ¡ÿÿ ÿ¯ÿÿ­ÿÿ¢ÿ¯ÿ¨ÿªÿ¡ÿ¢ÿ£ÿ¬ÿ­ÿ­ÿ«ÿ¥ÿ£ÿ¡ÿ¡ÿ¤ÿÿ²ÿ´ÿÿÿ«ÿ ÿªÿÿÿ¡ÿ£ÿÿÿÿ£ÿ¥ÿ¨ÿ±ÿ­ÿ¢ÿ¢ÿ¬ÿ³ÿ³ÿ·ÿ¶ÿ¥ÿªÿ¢ÿ§ÿ©ÿ¨ÿ±ÿ¶ÿ±ÿ¨ÿ¢ÿ¨ÿ¨ÿ ÿ®ÿ¯ÿ­ÿ©ÿ§ÿ ÿªÿ¢ÿ¬ÿ­ÿ«ÿ¨ÿ¬ÿ ÿÿ°ÿµÿ¶ÿ©ÿ²ÿ²ÿ«ÿªÿ¬ÿ¥ÿ¤ÿ ÿÿ¶ÿ­ÿ¥ÿ¥ÿÿÿ£ÿ ÿ¤ÿ¹ÿ­ÿµÿ­ÿ®ÿªÿ¦ÿ«ÿÿªÿ·ÿÀÿÀÿ®ÿ£ÿ®ÿ²ÿ¨ÿ¤ÿ«ÿÿ ÿ ÿ¨ÿ§ÿ¦ÿ¨ÿ£ÿ¨ÿ­ÿ¥ÿ£ÿ³ÿ±ÿÿ¥ÿÿÿ¯ÿ¢ÿ¢ÿ©ÿÿ§ÿ«ÿ²ÿ¡ÿÿ¬ÿ®ÿ¬ÿ§ÿ¥ÿ­ÿ£ÿ£ÿ¥ÿ³ÿ ÿ¥ÿªÿ¦ÿªÿ§ÿÿÿ¢ÿ¤ÿ©ÿ£ÿ®ÿºÿ­ÿ¯ÿ§ÿ«ÿ¥ÿ«ÿªÿÿ ÿ´ÿ­ÿ®ÿ¨ÿÿ¶ÿ¤ÿÿ¥ÿÿ«ÿ¯ÿ¦ÿ¤ÿ¨ÿ¨ÿ§ÿ¦ÿ³ÿÅÿ¯ÿ°ÿ§ÿ¹ÿºÿ§ÿ­ÿ¢ÿ¦ÿ±ÿµÿ°ÿ£ÿ¡ÿ¯ÿ«ÿ¯ÿ£ÿ±ÿÿ®ÿ­ÿ£ÿ¦ÿ¥ÿ­ÿ±ÿ«ÿ¥ÿÿÿ®ÿ«ÿªÿÿ­ÿ¥ÿ±ÿ­ÿ¥ÿÿ§ÿ¯ÿªÿ¬ÿ ÿÿ¥ÿÿ¨ÿÿ©ÿ«ÿ§ÿ­ÿ±ÿ¬ÿ°ÿÀÿ»ÿ¬ÿ¦ÿ¾ÿ¬ÿµÿ§ÿÿ¨ÿ¶ÿ®ÿ¦ÿ¤ÿ§ÿ¶ÿ¢ÿ¤ÿ«ÿ«ÿ¦ÿ¬ÿ¡ÿ©ÿ©ÿ«ÿ±ÿ«ÿ¢ÿ¨ÿ­ÿÿ²ÿ¤ÿÿ¦ÿ®ÿµÿ³ÿµÿ¶ÿ¯ÿ­ÿ«ÿ­ÿ¤ÿ«ÿªÿªÿ¬ÿ·ÿ§ÿ¡ÿ¬ÿ¯ÿ¬ÿ²ÿ£ÿªÿ»ÿ·ÿªÿ¨ÿ±ÿªÿ§ÿ®ÿ²ÿ©ÿ¨ÿ±ÿ£ÿ®ÿ¢ÿ«ÿ§ÿ¶ÿ«ÿÿÿªÿ§ÿÿ²ÿ´ÿÂÿ¢ÿ»ÿ«ÿ¤ÿµÿºÿ«ÿ¢ÿ¬ÿ³ÿ¤ÿ ÿ£ÿ¦ÿªÿÿ©ÿ®ÿ¦ÿ¥ÿªÿ£ÿ¢ÿ¨ÿÿ¦ÿ ÿÿ¨ÿ§ÿ¢ÿ¡ÿ¦ÿ¯ÿ¬ÿÿ°ÿ¯ÿ­ÿ¨ÿ±ÿ©ÿÿ¢ÿ«ÿ°ÿ»ÿ¸ÿ­ÿ ÿÿ¡ÿ¢ÿ®ÿ¯ÿ¬ÿ®ÿ´ÿ¬ÿ¡ÿ±ÿªÿ°ÿ«ÿ§ÿ©ÿ«ÿ²ÿ¹ÿ¹ÿµÿ¤ÿ³ÿ¶ÿ­ÿÿ´ÿ¿ÿ¬ÿ¤ÿ©ÿ£ÿÿ°ÿ¦ÿ²ÿ®ÿ®ÿ²ÿ¯ÿ¥ÿ§ÿ®ÿ©ÿ°ÿÀÿÿÿÿÿ°ÿ»ÿ´ÿ¬ÿ°ÿµÿ®ÿ¹ÿ£ÿÿªÿµÿ®ÿ¡ÿ¥ÿ²ÿ°ÿ©ÿ«ÿ¤ÿºÿ£ÿ¡ÿ¯ÿ³ÿ°ÿ¬ÿ¾ÿ°ÿ¡ÿ¨ÿ¥ÿ¡ÿ¢ÿ¥ÿªÿ±ÿ·ÿªÿ¨ÿ®ÿ³ÿ¸ÿ½ÿ·ÿªÿ¥ÿ¥ÿ¥ÿ±ÿ©ÿ«ÿ£ÿ ÿ£ÿ®ÿµÿ¨ÿ¡ÿ±ÿ³ÿ©ÿ§ÿÿ«ÿµÿ¶ÿµÿ¡ÿ¢ÿ£ÿ¬ÿ¢ÿ«ÿ©ÿ©ÿ°ÿ®ÿÿÿ§ÿªÿ¯ÿªÿ¬ÿ¯ÿ°ÿ´ÿ¯ÿÿÿ¸ÿÿÿÿ¡ÿªÿ¨ÿÿÿÿ¤ÿ¡ÿ¤ÿ­ÿ±ÿ¬ÿ¬ÿºÿ´ÿ½ÿ­ÿ¥ÿ¢ÿ©ÿ©ÿªÿ´ÿ°ÿ²ÿ¬ÿ©ÿªÿ´ÿ¯ÿ©ÿ«ÿ®ÿµÿÿ¢ÿ¥ÿ·ÿ®ÿ©ÿ®ÿ¬ÿ¦ÿÿ§ÿ°ÿªÿ¨ÿ­ÿ³ÿ¯ÿ¤ÿ¬ÿÿ«ÿ­ÿ§ÿ²ÿ¹ÿªÿ¥ÿÉÿ®ÿ¶ÿ°ÿªÿ¨ÿ©ÿªÿ©ÿ£ÿ£ÿ¾ÿ¥ÿ¢ÿÿ¡ÿ¬ÿ¥ÿÿ¡ÿ¥ÿ³ÿÿµÿ¤ÿÿ¥ÿ­ÿ¬ÿ¨ÿ¥ÿÿ¢ÿ¦ÿ¬ÿ±ÿ±ÿ¬ÿ¤ÿÿ£ÿ­ÿ¡ÿÿ¥ÿªÿ¤ÿ°ÿ®ÿÿ®ÿ©ÿ©ÿ¨ÿ¦ÿ¨ÿ¦ÿ¢ÿÿÿ©ÿ¡ÿ¤ÿ©ÿÿÿ¤ÿÿÿÿÿÿÿÿÿÿÿ~ÿÿzÿÿÿ{ÿtÿxÿÿÿrÿÿÿÿÿÿÿÿÿÿÿ¦ÿ ÿÿ§ÿÿ¦ÿ°ÿ«ÿ¬ÿ¹ÿ¬ÿ®ÿ²ÿ¾ÿ¶ÿ¬ÿ´ÿ¾ÿ³ÿ£ÿ²ÿºÿ³ÿ®ÿ®ÿ«ÿ¯ÿ¶ÿ³ÿ®ÿ³ÿ¨ÿ­ÿ£ÿ³ÿ§ÿ³ÿ½ÿ³ÿ°ÿ§ÿ£ÿ ÿ·ÿ»ÿ·ÿ¬ÿ¢ÿ¡ÿ ÿ ÿµÿÿÿÿ¨ÿ¼ÿ½ÿ³ÿ´ÿµÿ¡ÿÿ­ÿ¢ÿ­ÿ®ÿªÿ´ÿ´ÿ©ÿ¬ÿ°ÿ±ÿ£ÿ¿ÿ¬ÿ¢ÿ£ÿ©ÿ­ÿ­ÿªÿ¤ÿÿ®ÿ¹ÿ¶ÿ´ÿ²ÿ¨ÿ±ÿ¸ÿ®ÿ¬ÿ©ÿµÿ¶ÿ¸ÿ°ÿµÿ¶ÿ²ÿ±ÿ²ÿ¸ÿÁÿ®ÿµÿ¯ÿÿªÿ®ÿ¯ÿ±ÿ·ÿ¸ÿ­ÿ´ÿ°ÿ±ÿ ÿ±ÿ®ÿ¡ÿ§ÿ©ÿ¡ÿ£ÿ©ÿ«ÿÿÿÿ£ÿ­ÿ½ÿÄÿµÿ©ÿªÿ«ÿ·ÿªÿ´ÿ­ÿ¦ÿ¥ÿªÿ°ÿ³ÿ¬ÿ¢ÿ¨ÿ ÿ¶ÿ¯ÿ³ÿµÿ«ÿªÿ­ÿªÿ©ÿ¨ÿ¤ÿ±ÿ­ÿ»ÿ®ÿ¬ÿÿ©ÿ®ÿ±ÿ³ÿ°ÿ±ÿ¶ÿ¬ÿ¤ÿªÿ ÿ­ÿ­ÿ¢ÿ£ÿ­ÿªÿ¦ÿ¯ÿ®ÿ³ÿ«ÿ¾ÿ§ÿ°ÿ­ÿ£ÿ¡ÿ«ÿ¬ÿ¦ÿ©ÿ©ÿ½ÿ£ÿÊÿÿ¦ÿÆÿ·ÿ­ÿ²ÿ¶ÿ³ÿ«ÿ¨ÿ®ÿ¸ÿÀÿ±ÿ¹ÿ²ÿ²ÿ¨ÿ¢ÿ®ÿ±ÿªÿ°ÿ¶ÿªÿµÿ¤ÿ©ÿÿ¢ÿÿÿ´ÿ»ÿ®ÿ§ÿ­ÿ§ÿ¡ÿ­ÿ³ÿµÿ³ÿ¦ÿ¨ÿ±ÿ©ÿ¤ÿ§ÿ¤ÿ®ÿ¹ÿ¿ÿ¬ÿ¶ÿªÿÿÿ²ÿ­ÿ¢ÿ£ÿ§ÿ§ÿ¡ÿ ÿ ÿºÿ«ÿ¥ÿ¿ÿ¬ÿ¿ÿ¯ÿ ÿÿ ÿ§ÿ®ÿ³ÿ¦ÿ³ÿ³ÿ³ÿ¹ÿ´ÿ¢ÿ¥ÿ¢ÿ­ÿ²ÿ¬ÿ´ÿ·ÿ¨ÿ«ÿ«ÿ«ÿªÿ¸ÿ©ÿ¡ÿ¨ÿ®ÿ­ÿ²ÿ¬ÿ¨ÿ­ÿ§ÿ«ÿ ÿ¤ÿ¨ÿ¬ÿ¥ÿ¯ÿ¯ÿ­ÿ±ÿ©ÿÿ§ÿ°ÿ¤ÿÿ²ÿ²ÿ¯ÿÆÿºÿ¨ÿ¢ÿÿ¨ÿªÿ­ÿ²ÿ¸ÿ´ÿªÿ«ÿ·ÿ¸ÿÿ½ÿªÿ¹ÿºÿ¥ÿ­ÿ²ÿ£ÿ ÿ«ÿªÿ¦ÿ«ÿ¦ÿ®ÿ¬ÿ­ÿªÿ¥ÿÿªÿÿÿÿ©ÿ©ÿ©ÿ¨ÿÿ£ÿ¬ÿÿÿÿÿÿ¥ÿ§ÿÿÿ ÿ±ÿ¬ÿ ÿÿÿ«ÿ²ÿ©ÿ«ÿªÿÿ¯ÿ³ÿÿ¦ÿ¢ÿÿ ÿ³ÿ²ÿ°ÿ¸ÿ±ÿ¬ÿ®ÿ ÿ«ÿ­ÿ·ÿ¦ÿ¡ÿ ÿ­ÿºÿ®ÿ§ÿ§ÿ­ÿ©ÿ¥ÿ´ÿ±ÿ°ÿ²ÿ½ÿ»ÿµÿÿ£ÿ´ÿÄÿ±ÿ¶ÿ¯ÿ¬ÿ¤ÿ ÿ¦ÿ­ÿ¯ÿ¥ÿ£ÿ±ÿ³ÿ±ÿ¬ÿÿ±ÿºÿ¤ÿ¥ÿ¤ÿªÿ®ÿ¨ÿ ÿÿÿÿ¯ÿ°ÿÿÿÿ¸ÿÿÿÿÿªÿ·ÿÿÿÿ¢ÿ¨ÿ¡ÿ ÿ¡ÿ¢ÿ¢ÿ¬ÿ ÿÿÿÿ£ÿÿ«ÿ£ÿ¤ÿÿ¡ÿªÿ«ÿÿÿÿ¡ÿ¨ÿÿÿÿÿÿÿÿÿÿÿÿÿ£ÿ³ÿ°ÿ¢ÿÿÿ§ÿ®ÿ¬ÿ©ÿ¥ÿ«ÿ ÿ¦ÿÿ·ÿÿÿ³ÿÿÿ ÿÿÿ¥ÿ©ÿ£ÿ¡ÿ£ÿÿÿÿ ÿÿªÿ£ÿ¯ÿÿÿ¥ÿ³ÿÿ¡ÿªÿÿÿ§ÿ£ÿ¡ÿ¡ÿ¡ÿ£ÿÿÿÿÿÿÿÿÿÿÿ¨ÿÿÿÿÿÿÿÿÿÿ§ÿ«ÿÿÿÿÿ§ÿ°ÿ¬ÿ¦ÿÿ¡ÿ«ÿ­ÿ¤ÿ¡ÿ¨ÿ²ÿ´ÿ¶ÿ³ÿ©ÿÿÿÿÿ¢ÿÿÿ«ÿ°ÿ©ÿ¯ÿ¥ÿ¬ÿÆÿÿÿÿ²ÿ®ÿÿÿ­ÿ©ÿ«ÿ ÿÿÿ¬ÿ²ÿ³ÿ¸ÿ±ÿ°ÿ±ÿ¥ÿ¢ÿ¢ÿ¸ÿ­ÿ³ÿ¬ÿ«ÿ¤ÿ«ÿÿ·ÿ©ÿ¤ÿ¬ÿ±ÿ®ÿªÿ£ÿ¯ÿ¹ÿ±ÿ³ÿ²ÿ­ÿ²ÿ®ÿ«ÿ¨ÿÿ¥ÿ¦ÿ¯ÿÿ¸ÿ¬ÿÿ§ÿµÿ¯ÿ±ÿ©ÿ¸ÿµÿ³ÿ¸ÿ²ÿ·ÿ¹ÿ±ÿ¯ÿªÿ©ÿ£ÿ¦ÿ«ÿ¬ÿ¤ÿ¤ÿ£ÿÿ¡ÿ¥ÿÿ±ÿ²ÿ¸ÿªÿ§ÿ£ÿ¥ÿÿ¤ÿ«ÿ­ÿ©ÿ¡ÿ­ÿ½ÿ±ÿ ÿ©ÿ­ÿªÿªÿ ÿªÿºÿ®ÿ©ÿ­ÿÿ³ÿÄÿ¶ÿ§ÿµÿµÿ«ÿ¦ÿ¢ÿ²ÿ²ÿ¦ÿ§ÿ¦ÿ¢ÿ¢ÿ¤ÿ¯ÿ«ÿÿ¢ÿ¡ÿ±ÿ¡ÿ³ÿ¸ÿÿÿ¢ÿÃÿ¬ÿ¡ÿ§ÿµÿ«ÿ·ÿ²ÿ©ÿ¤ÿ£ÿ¨ÿ«ÿ·ÿµÿ«ÿ¥ÿ¨ÿ³ÿ²ÿ¬ÿ´ÿ²ÿ°ÿ¬ÿ¥ÿ¤ÿÀÿÿ²ÿ«ÿ®ÿ´ÿ ÿÀÿ»ÿÿ¹ÿ©ÿ©ÿ¯ÿ©ÿ¯ÿ¬ÿ®ÿ«ÿªÿ¯ÿ°ÿ¬ÿ£ÿ¤ÿ°ÿ³ÿ°ÿ¯ÿ­ÿÿÿ²ÿÿ¤ÿ³ÿ£ÿÿ ÿ³ÿ«ÿ¶ÿ³ÿËÿ©ÿªÿ®ÿ¢ÿ²ÿ£ÿ¢ÿÿªÿ¨ÿ¯ÿ²ÿ§ÿ¢ÿÿÿ¤ÿ©ÿªÿ¢ÿ«ÿ¯ÿ¨ÿ£ÿ¤ÿ°ÿ¡ÿ¦ÿ¡ÿ ÿÿ¿ÿ¨ÿ¹ÿÿÿ¦ÿÿ£ÿ¥ÿ¬ÿªÿÿÿ¢ÿÿ¡ÿ¯ÿ¨ÿ¤ÿ²ÿ²ÿ¨ÿ¬ÿ¢ÿ¢ÿ«ÿ®ÿ¨ÿÿÿÿÿÿÿ¤ÿ«ÿ«ÿªÿ£ÿ¡ÿ¯ÿÿ¥ÿªÿ¦ÿÿ¡ÿ¦ÿ¡ÿÿ¢ÿ§ÿ®ÿ§ÿ¨ÿ°ÿ¦ÿÿÿ§ÿ§ÿ¤ÿÿ«ÿ·ÿ§ÿ¦ÿ«ÿ¤ÿ¦ÿ¦ÿÿ¢ÿÿ§ÿ¾ÿ¦ÿ±ÿÿ¤ÿ¤ÿ±ÿÿ§ÿ¥ÿÿ§ÿ®ÿ¥ÿÿ®ÿ£ÿÿÿÿÿ±ÿ´ÿ±ÿ¦ÿÿÿ´ÿ§ÿÿÿÿÿÿ£ÿ¨ÿ¡ÿ²ÿ°ÿÿÿ²ÿ®ÿ«ÿ§ÿ¯ÿ£ÿÿÿÿÿÿ©ÿ¦ÿÿÿ ÿÿÿ¤ÿ©ÿ¥ÿÿ¡ÿ±ÿ¨ÿ ÿ¨ÿªÿ¤ÿ©ÿ«ÿÿÿ¦ÿ ÿÿÿ¡ÿ­ÿÿ¤ÿÿ©ÿ¤ÿªÿ©ÿ¡ÿ¨ÿÿÿÿÿ¦ÿ£ÿÿ§ÿÿÿ¤ÿ¥ÿÿ°ÿÿ ÿ£ÿÿÿ«ÿ°ÿ­ÿ®ÿ£ÿÿÿ¦ÿ®ÿ©ÿªÿ±ÿ¦ÿ«ÿ¼ÿ¨ÿ¤ÿ£ÿ¤ÿ¤ÿÿ¨ÿ£ÿ¯ÿ¢ÿ¯ÿÿ«ÿ¯ÿÿ«ÿ½ÿÿ¤ÿ¢ÿ¥ÿ¬ÿ®ÿ¤ÿ¡ÿ«ÿ¦ÿ ÿ¢ÿ©ÿ°ÿ©ÿ¨ÿ®ÿ­ÿ¨ÿ¤ÿ­ÿ¬ÿ¢ÿ¢ÿ¤ÿ°ÿµÿ±ÿ¨ÿÿÿÿ¥ÿ¦ÿ®ÿ ÿ¦ÿ®ÿ§ÿ£ÿ¨ÿ¨ÿ°ÿ¥ÿ­ÿ¥ÿÿ¡ÿ¦ÿ³ÿ¢ÿÿ±ÿ¯ÿ«ÿ´ÿ³ÿ£ÿ¥ÿ¢ÿ ÿªÿ¤ÿ¯ÿ·ÿ¯ÿªÿ¦ÿ­ÿ¹ÿ¸ÿ­ÿ¤ÿ§ÿ¢ÿ ÿ«ÿ±ÿ¹ÿ¤ÿÿ¢ÿ¥ÿ«ÿ ÿÿ§ÿ´ÿ¨ÿ£ÿ¥ÿªÿÿªÿ¢ÿ®ÿ°ÿ¬ÿÿÿ¢ÿ­ÿ²ÿÿÿ±ÿ¬ÿªÿ­ÿ§ÿ¯ÿ¢ÿ¨ÿ°ÿ¦ÿ©ÿ°ÿ®ÿ±ÿ«ÿ¨ÿ¦ÿ¡ÿ£ÿ¦ÿ¦ÿ¨ÿ©ÿ¡ÿ¦ÿ¨ÿÿ­ÿ¡ÿÿ ÿÿ¯ÿµÿµÿ¡ÿ¡ÿ¦ÿ­ÿ¯ÿ²ÿ ÿ¥ÿÿ©ÿÿ§ÿ«ÿ­ÿÿ ÿ ÿ¬ÿ²ÿÿÿ­ÿ¸ÿ«ÿ©ÿ¬ÿªÿ²ÿ ÿÿªÿ¨ÿ¦ÿ¤ÿ­ÿ¯ÿÿ¦ÿ¯ÿ§ÿ¦ÿÿÿ ÿÿ¡ÿ¥ÿ¡ÿ£ÿ ÿÿ¥ÿ·ÿªÿ¡ÿÿ±ÿÿ ÿ¦ÿ¨ÿÿ§ÿ´ÿ¢ÿ¨ÿ¥ÿ¤ÿ¨ÿÿ¥ÿ¢ÿÿ°ÿÿÿÿÿ¨ÿ¬ÿ­ÿ¨ÿ ÿÿÿ¥ÿ­ÿ¦ÿÿ¡ÿ¤ÿ§ÿ¬ÿ¥ÿ¥ÿ£ÿ§ÿ¥ÿ ÿ¡ÿ©ÿ­ÿ¦ÿ§ÿÿ¥ÿÿ©ÿ¥ÿ£ÿÿ ÿ±ÿ«ÿ·ÿªÿ´ÿ§ÿ¶ÿ®ÿ­ÿÿ­ÿÿ¡ÿ¯ÿµÿ¦ÿ¦ÿ¨ÿÿ¥ÿ²ÿ¸ÿ§ÿ¢ÿ¢ÿ¡ÿÿÿªÿÿ¢ÿ§ÿ¥ÿ¦ÿ¨ÿÿÿÿ¬ÿ¦ÿÿ«ÿ¦ÿÿ¤ÿ§ÿ¦ÿ¨ÿ¦ÿ¢ÿ£ÿ¦ÿ§ÿ®ÿÿ²ÿ»ÿ°ÿÿÿÿ¤ÿ«ÿ©ÿ¯ÿ¤ÿÿ«ÿ£ÿªÿ®ÿ®ÿ¬ÿ¬ÿ«ÿ´ÿ²ÿ¦ÿ¦ÿ±ÿ­ÿ¡ÿ¢ÿ¤ÿ ÿÿ¢ÿ ÿ¨ÿ¥ÿ¡ÿ±ÿ¤ÿÿ½ÿ®ÿµÿ®ÿ©ÿÿ¨ÿªÿ©ÿµÿ©ÿÿ¢ÿ¦ÿÿ²ÿ ÿ©ÿ±ÿ¯ÿ·ÿ ÿÿµÿ¦ÿÿ¯ÿ«ÿ¨ÿ¦ÿ­ÿ®ÿ­ÿÿ ÿÿÿ®ÿÿÿ¤ÿÿÿÿÿ§ÿµÿ¶ÿ¡ÿ°ÿ®ÿ´ÿ³ÿ ÿ»ÿ¡ÿ­ÿ¾ÿ¶ÿÿ«ÿ¶ÿ©ÿÿ¡ÿ²ÿ±ÿ´ÿÿ¨ÿ¯ÿ«ÿ£ÿ¤ÿ°ÿ³ÿ®ÿÿ§ÿ­ÿ¨ÿ¤ÿ¢ÿ¦ÿ©ÿ®ÿ¬ÿÿÿ ÿ¨ÿ¡ÿÿ§ÿªÿ¢ÿ®ÿ±ÿÿ¦ÿ¡ÿÿ­ÿÿ¡ÿÿ¯ÿ°ÿ²ÿÿªÿ§ÿ«ÿ©ÿ ÿ¤ÿ«ÿ«ÿ¢ÿ®ÿ§ÿªÿ§ÿÿÿÿ¤ÿªÿ¥ÿ¦ÿ­ÿ©ÿ¡ÿ®ÿ³ÿÿÿÿ¦ÿ¨ÿ¡ÿÿ®ÿÁÿÿ©ÿµÿ§ÿ§ÿ£ÿÿÿ±ÿÿ¤ÿ ÿ¬ÿ´ÿ·ÿ´ÿ¡ÿ¡ÿÿÿ«ÿ¯ÿÿ¤ÿ¤ÿÿ¡ÿ®ÿ³ÿ§ÿÿÿ°ÿ£ÿÿ£ÿ©ÿµÿ§ÿ§ÿ¢ÿÿªÿ ÿÿ¬ÿ¢ÿÿ®ÿ²ÿ±ÿÿ±ÿ¡ÿ§ÿÿÿÿ¦ÿÿÿÿÿ£ÿ¨ÿ§ÿ¤ÿÿ¤ÿ©ÿÿÿ ÿÿ§ÿ¯ÿ¯ÿ­ÿÿÿ¥ÿÿ·ÿ£ÿ¡ÿ¬ÿªÿ«ÿ«ÿÁÿ¥ÿÿ¶ÿÿÿÿ©ÿ±ÿ¬ÿ¸ÿ©ÿ¤ÿÿ ÿ¡ÿ«ÿ³ÿ«ÿ«ÿ³ÿ±ÿ«ÿ¨ÿ­ÿ¯ÿ¨ÿÿÿÿÿ¢ÿÿ°ÿ±ÿ¯ÿ ÿ­ÿ¡ÿ¥ÿ²ÿªÿ¤ÿ¦ÿ©ÿ²ÿ¯ÿ­ÿ¯ÿ©ÿ¡ÿ¥ÿ¦ÿ®ÿ«ÿ©ÿ¯ÿ©ÿ®ÿ¦ÿÿ©ÿ¨ÿÿÿÿÿ¸ÿ²ÿ«ÿÿÍÿ¯ÿ§ÿ¯ÿ¤ÿÿªÿ±ÿ£ÿ½ÿ½ÿªÿ£ÿ§ÿÿ ÿ«ÿ©ÿ£ÿ¢ÿ²ÿºÿ¶ÿ«ÿ¢ÿ±ÿ¨ÿÿ¢ÿ¬ÿµÿ¬ÿ¥ÿ¤ÿ¼ÿ ÿ¤ÿ±ÿ²ÿ³ÿ¡ÿ¢ÿªÿ°ÿ¯ÿµÿÿªÿ®ÿ¤ÿ¬ÿÿÿ¨ÿ£ÿ°ÿ²ÿ¬ÿ§ÿ«ÿ¡ÿ­ÿÿ¸ÿ©ÿ³ÿ«ÿÿ­ÿ¨ÿ±ÿ¢ÿ¦ÿÿÿ©ÿ©ÿ¤ÿ¢ÿ¦ÿªÿªÿ¯ÿ§ÿ¢ÿ¡ÿÿ¢ÿ ÿ ÿ«ÿ©ÿ¤ÿ«ÿÿÿ©ÿÿ¥ÿ¦ÿ¨ÿ¦ÿ©ÿÿ¬ÿ±ÿ ÿ¡ÿ¨ÿ­ÿ¢ÿ£ÿ¯ÿªÿ©ÿ«ÿ¤ÿ¥ÿ«ÿ¯ÿ¶ÿÿÿ¨ÿ¥ÿ´ÿµÿ¨ÿ³ÿ¡ÿ´ÿÿ§ÿ«ÿ¢ÿ¥ÿ£ÿ ÿ¬ÿ­ÿ¤ÿ©ÿ®ÿ©ÿªÿ§ÿ ÿ¬ÿ§ÿ¡ÿ¬ÿ®ÿ²ÿÿÿÿ£ÿÀÿ§ÿ¢ÿÿ©ÿ®ÿ¬ÿ¶ÿ®ÿÿÿÿ¨ÿ¢ÿÿÿÿ¤ÿÿÿ©ÿ§ÿ¡ÿ®ÿ«ÿ°ÿÿ«ÿ±ÿÿÿÿ©ÿ¨ÿ³ÿ³ÿ¨ÿ¢ÿ¡ÿ¢ÿ¨ÿ§ÿÿÿ¨ÿÿ£ÿÿ¬ÿÿÿÿ£ÿÿ§ÿÿÿ¡ÿ ÿÿÿÿÿ¢ÿ¤ÿ¤ÿ¡ÿÿÿÿÿÿÿÿÿ§ÿ£ÿÿÿsÿÿÿÿÿ§ÿÿÿÿÿÿÿ ÿÿÿÿÿ©ÿ¿ÿÿ¡ÿÿ©ÿÿÿÿ²ÿ¥ÿ¢ÿ¬ÿÿ ÿ£ÿÿÿ¢ÿ¡ÿÿÿÿ°ÿÿ£ÿÿªÿÿÿÿªÿ¤ÿÿ ÿ ÿÿÿÿÿÿ ÿ£ÿ¡ÿÿÿÿÿ¡ÿÿÿªÿ°ÿÿ§ÿ¨ÿ¡ÿ¨ÿ¦ÿ¤ÿ¦ÿ¯ÿ­ÿ£ÿ¯ÿ©ÿ§ÿÿÿ¤ÿÿ¤ÿÿ¬ÿÿÿ¡ÿ ÿÿÿ ÿ­ÿªÿÿ«ÿµÿ©ÿ©ÿ©ÿÿÿµÿ¢ÿ¥ÿÿÿ©ÿ»ÿ±ÿ£ÿ ÿ ÿ¢ÿªÿ±ÿ«ÿÿÿªÿ¥ÿ¨ÿ³ÿ¯ÿ¡ÿ­ÿ¢ÿ°ÿ§ÿ ÿ«ÿ·ÿºÿ³ÿ¨ÿ ÿ ÿ¦ÿ¯ÿÿ«ÿ«ÿ¢ÿ£ÿÿÿ ÿ¤ÿ§ÿ§ÿªÿ²ÿ²ÿªÿ£ÿÿ£ÿ¤ÿ§ÿÿ¸ÿÿ£ÿ ÿªÿ°ÿ­ÿ¦ÿ«ÿ¤ÿÿÿ¦ÿ«ÿ¬ÿ¯ÿ³ÿ±ÿ¸ÿ«ÿ¥ÿ¯ÿ²ÿ¨ÿ°ÿ¥ÿ©ÿ¡ÿÿÿÿ¦ÿ¢ÿ¢ÿ®ÿÿ²ÿ¦ÿ»ÿ¥ÿ¬ÿ¯ÿ©ÿ¦ÿªÿ«ÿ©ÿ«ÿ¥ÿÿ¥ÿÿÿ´ÿ¤ÿÿªÿ£ÿ³ÿ¥ÿÿªÿ­ÿ©ÿ©ÿ©ÿ¡ÿÿ½ÿ®ÿ¥ÿ¤ÿºÿÿÿ«ÿ¥ÿ¬ÿ¬ÿ¬ÿ ÿÿ±ÿ£ÿ¥ÿ±ÿ²ÿ£ÿ²ÿ¥ÿ¤ÿ¬ÿ©ÿ¤ÿÿ¦ÿ«ÿ¤ÿ¥ÿ£ÿ®ÿ´ÿ·ÿÿ¢ÿÿµÿ»ÿ´ÿªÿ¢ÿ£ÿ¦ÿ¨ÿ¬ÿ©ÿªÿ¬ÿ©ÿ¾ÿ±ÿ¤ÿ¹ÿ°ÿ«ÿ­ÿ³ÿ±ÿ®ÿ«ÿ§ÿ´ÿÁÿ·ÿ³ÿÿ¹ÿ°ÿÿ¦ÿ«ÿ±ÿ°ÿ¥ÿ¢ÿ¥ÿ£ÿ­ÿ£ÿ³ÿ¼ÿ·ÿÿ§ÿ ÿ«ÿªÿ¥ÿªÿ©ÿ¢ÿ¤ÿ¨ÿ±ÿÿ¨ÿ ÿµÿ¬ÿ¢ÿ«ÿ­ÿªÿ±ÿ¸ÿ¶ÿ¥ÿ¥ÿ¯ÿ ÿ§ÿªÿ¥ÿ¨ÿ¯ÿ¤ÿªÿ®ÿ¥ÿ¦ÿÿ¦ÿ¡ÿ§ÿ¡ÿ³ÿªÿÿÿ¬ÿ©ÿ¦ÿ­ÿ©ÿªÿ­ÿÿ¶ÿ°ÿ¯ÿ±ÿ­ÿ¨ÿªÿ­ÿ±ÿ´ÿ¬ÿ­ÿ©ÿ¬ÿµÿ¬ÿ©ÿµÿªÿªÿ±ÿ°ÿ®ÿ²ÿ¯ÿ³ÿ¥ÿ«ÿ²ÿÆÿ®ÿ³ÿ¡ÿÿ«ÿ³ÿ®ÿÿ£ÿ¦ÿÿ¦ÿ´ÿ³ÿ¥ÿÿÿÿÿ¤ÿ¡ÿ³ÿÿ¶ÿ·ÿ ÿ©ÿ·ÿµÿ«ÿ©ÿ°ÿ°ÿ­ÿ£ÿ ÿªÿ«ÿ¡ÿ²ÿµÿ¨ÿ¨ÿ°ÿ®ÿ°ÿ«ÿºÿÿ¨ÿÿ¢ÿ¥ÿ¨ÿ¤ÿ¥ÿ¯ÿ¯ÿ¥ÿºÿ­ÿ¦ÿ¬ÿ±ÿ­ÿ©ÿ¦ÿ¨ÿ®ÿ©ÿ¥ÿ´ÿ£ÿ¢ÿ´ÿ³ÿÿ¥ÿ¬ÿ£ÿ©ÿ¬ÿÿÿÿ³ÿ¢ÿ¥ÿ©ÿ¨ÿ¬ÿ²ÿ°ÿ«ÿ±ÿ¨ÿÿÿÿ§ÿ±ÿ´ÿ¬ÿªÿ²ÿ¥ÿ³ÿ§ÿ«ÿ¯ÿ­ÿ¬ÿ¤ÿ©ÿ®ÿ§ÿªÿ¶ÿ£ÿ¡ÿ¨ÿ°ÿ§ÿ¥ÿ°ÿ³ÿ¬ÿ©ÿ ÿ°ÿºÿ¢ÿ¥ÿ¬ÿ±ÿ±ÿ©ÿ§ÿ³ÿ©ÿ²ÿ«ÿªÿ¥ÿÿ¨ÿ¯ÿ²ÿ°ÿ¤ÿ¤ÿÿ¯ÿ¯ÿ¦ÿÿÿ¨ÿ³ÿ²ÿ¹ÿ¶ÿ¢ÿ·ÿ´ÿ´ÿ·ÿ¯ÿµÿÂÿµÿªÿ¸ÿ¢ÿ¥ÿ¥ÿ£ÿ¤ÿ°ÿµÿ®ÿ§ÿªÿ¼ÿ¸ÿ´ÿ¦ÿ ÿ¢ÿ£ÿ©ÿ³ÿÿ£ÿ¢ÿ¥ÿ ÿ°ÿ³ÿ±ÿ­ÿ¤ÿ§ÿÿ«ÿ´ÿ·ÿ³ÿ¦ÿ ÿ§ÿ¯ÿµÿ­ÿ¯ÿ¢ÿÿ¬ÿ¦ÿ«ÿ¯ÿÿ¦ÿ«ÿ£ÿÿ¬ÿ¦ÿ¤ÿ¬ÿ®ÿ¬ÿºÿ¨ÿµÿ³ÿ¶ÿªÿ¥ÿ«ÿ±ÿ³ÿ¶ÿ¼ÿªÿ¿ÿ¸ÿ­ÿ«ÿ¨ÿ¥ÿ¨ÿ¬ÿ©ÿ²ÿªÿ©ÿ«ÿ¢ÿÿ ÿ´ÿ²ÿ¡ÿ®ÿ ÿ±ÿ»ÿ¯ÿ¯ÿ³ÿ ÿ¸ÿ²ÿ¥ÿ¥ÿ¤ÿ¦ÿ°ÿ±ÿ¨ÿ£ÿµÿ§ÿ¡ÿ¥ÿ¬ÿ¯ÿ¦ÿ®ÿ¶ÿªÿ¤ÿ¤ÿÿ¥ÿ§ÿÿ§ÿ ÿÃÿ£ÿ²ÿ©ÿÿÿ¢ÿ¢ÿ¨ÿ¦ÿ¨ÿ­ÿ¥ÿ§ÿ¬ÿ°ÿ°ÿ£ÿÿ±ÿ¼ÿ¢ÿ«ÿ®ÿªÿ©ÿ£ÿ¥ÿ¨ÿ³ÿ¡ÿ«ÿ¬ÿÿÿ¨ÿÿ¤ÿ¤ÿ§ÿÿÿÿÿÿÿwÿÿÿÿÿÿÿÿÿÿsÿÿrÿxÿÿÿzÿqÿqÿ}ÿÿuÿÿÿÿÿÿÿÿÿÿÿÿÿ£ÿ¦ÿ¬ÿ²ÿ¬ÿÿÿ»ÿÿºÿ¯ÿ°ÿ®ÿ©ÿ±ÿ·ÿ³ÿ¦ÿ²ÿÃÿ­ÿ¯ÿ´ÿ²ÿ±ÿ±ÿ»ÿ»ÿ°ÿ½ÿµÿ¦ÿªÿ´ÿµÿ±ÿ·ÿ§ÿ«ÿ®ÿ¶ÿ¶ÿµÿ±ÿ«ÿ©ÿ©ÿ¦ÿµÿÿ°ÿÿ±ÿ¬ÿ©ÿ¦ÿ¤ÿ³ÿ²ÿÿ¨ÿªÿ¥ÿ¬ÿªÿ´ÿ´ÿ¥ÿ§ÿ¯ÿ®ÿ¬ÿ¸ÿ¹ÿ·ÿ´ÿ³ÿ§ÿ£ÿ·ÿ¹ÿ¯ÿ½ÿ¹ÿªÿ§ÿ®ÿ¬ÿ­ÿ´ÿ´ÿµÿ¡ÿ©ÿ±ÿ²ÿ¬ÿªÿ¶ÿ½ÿ°ÿ¡ÿ¥ÿ©ÿ¶ÿ½ÿ¨ÿ¡ÿ«ÿ¯ÿ³ÿ´ÿ±ÿªÿ ÿ¬ÿ¦ÿ³ÿ§ÿ¬ÿ ÿ¡ÿ­ÿ´ÿµÿºÿ¯ÿÿ¥ÿ¡ÿ©ÿ°ÿ°ÿ¸ÿºÿ²ÿªÿ¨ÿ«ÿ»ÿªÿ³ÿ§ÿ¡ÿ£ÿ¨ÿªÿªÿ¬ÿ¯ÿ®ÿ¬ÿ·ÿ³ÿ­ÿ²ÿ²ÿ¯ÿ°ÿ³ÿ¯ÿ£ÿÿ­ÿµÿ¯ÿ­ÿ²ÿ­ÿªÿ®ÿ®ÿªÿ§ÿ§ÿ¥ÿÿ¤ÿ®ÿÿ³ÿ³ÿ¨ÿªÿ®ÿ±ÿ±ÿ°ÿ´ÿ«ÿ¸ÿ¯ÿ±ÿ¥ÿ²ÿªÿ¨ÿ­ÿ±ÿªÿ¡ÿ¹ÿ¾ÿÿÿÿ¥ÿ¬ÿ¦ÿ¨ÿµÿ¹ÿ²ÿ«ÿ¥ÿ­ÿºÿ¼ÿ¤ÿ°ÿ®ÿ®ÿ¶ÿ°ÿ°ÿµÿ¯ÿ¶ÿ²ÿ­ÿ ÿÿ©ÿ¾ÿ¦ÿªÿ¨ÿ°ÿ¶ÿ«ÿ¤ÿªÿªÿÿªÿ²ÿ¬ÿ®ÿ¨ÿ«ÿ¨ÿ­ÿ«ÿ¤ÿ¬ÿ©ÿ±ÿµÿÿ¯ÿ¥ÿ´ÿ«ÿ«ÿ¤ÿ©ÿµÿ±ÿ£ÿÿÿÿ³ÿ¯ÿÿ·ÿ°ÿµÿ¨ÿÿÿÿ¦ÿ®ÿ¨ÿ£ÿ´ÿ½ÿ°ÿÃÿ»ÿ´ÿ¦ÿ¨ÿ¯ÿ³ÿ¯ÿ®ÿ¯ÿ¤ÿ´ÿ«ÿ¬ÿ¶ÿ®ÿ¢ÿ«ÿ©ÿ¨ÿ¨ÿ©ÿ¤ÿ§ÿ²ÿ±ÿµÿ±ÿ°ÿ¤ÿ´ÿ ÿ¡ÿ©ÿ§ÿ¦ÿ£ÿ¤ÿ¬ÿ©ÿÿ©ÿ­ÿ²ÿ³ÿµÿ«ÿµÿ°ÿ£ÿ¤ÿ¡ÿ§ÿ«ÿ¤ÿ©ÿ²ÿ©ÿ©ÿ¸ÿ®ÿ¼ÿ´ÿ­ÿ½ÿµÿ¨ÿ§ÿ©ÿ§ÿ©ÿ¬ÿ©ÿªÿ§ÿ²ÿ²ÿ¬ÿ®ÿ¡ÿÿ¤ÿÿ§ÿ«ÿ«ÿ«ÿ¥ÿ ÿÿ£ÿ¤ÿ£ÿÿÿÿ¥ÿ¡ÿ ÿÿÿÿ§ÿ«ÿ ÿÿÿ¨ÿ¨ÿ¥ÿÿ«ÿ¤ÿ¢ÿÿ£ÿ¸ÿ³ÿ»ÿ¯ÿ´ÿ©ÿ¨ÿ¿ÿ±ÿ¬ÿ ÿ£ÿ·ÿ¬ÿ­ÿ£ÿÿ¢ÿ®ÿ®ÿ®ÿ¦ÿ¤ÿ¥ÿ§ÿ­ÿ¬ÿ©ÿ¨ÿ¦ÿµÿ¹ÿ³ÿ¨ÿ®ÿÿ¾ÿ¥ÿ§ÿ¦ÿ°ÿªÿÿ£ÿªÿ®ÿ¨ÿ¦ÿ«ÿ¬ÿ©ÿ­ÿÿªÿ³ÿ¦ÿ¢ÿ¤ÿ§ÿ¨ÿÿÿÿ¢ÿ¤ÿ¢ÿ¸ÿ«ÿ«ÿªÿ¨ÿ¨ÿ£ÿÿÿ³ÿ©ÿÿÿÿÿÿÿ¤ÿ£ÿ£ÿ¢ÿÿÿÿÿ ÿ¢ÿ«ÿÿ£ÿ ÿ¢ÿÿ¨ÿªÿÿÿÿÿÿÿ¡ÿÿÿÿ©ÿ¥ÿ©ÿÿ¢ÿÿ¦ÿÿ¦ÿ«ÿ£ÿÿÿÿ¤ÿ§ÿ ÿ ÿªÿ ÿ¥ÿÿ·ÿ¥ÿ¥ÿÿÿÿÿÿÿÿ¢ÿ©ÿÿ ÿ¤ÿÿÿÿÿ¦ÿ¢ÿ¦ÿÿ¤ÿÿ¨ÿ¨ÿ ÿ¡ÿÿÿ£ÿÿÿ§ÿÿÿÿ ÿÿÿÿÿ ÿ¡ÿÿÿÿ¨ÿÿ£ÿÿÿÿªÿ¢ÿÿ¢ÿÿÿÿ¢ÿ¢ÿ¤ÿ£ÿ¤ÿÿÿÿªÿ¯ÿ°ÿ¡ÿ¦ÿªÿ¤ÿ£ÿ¦ÿ®ÿ¬ÿ¤ÿ¦ÿ§ÿªÿ¯ÿªÿªÿ¢ÿ§ÿ¥ÿ¬ÿÿ¤ÿÿ­ÿ­ÿ¯ÿ©ÿ¦ÿ¬ÿ¡ÿ¦ÿ«ÿÿ¡ÿ©ÿ¯ÿ«ÿ­ÿ»ÿ²ÿ¯ÿ»ÿ»ÿ¤ÿ¢ÿ®ÿ¸ÿ³ÿªÿÿ¦ÿÿÿ¦ÿ§ÿ´ÿ®ÿ°ÿ²ÿ¤ÿ®ÿµÿ²ÿ±ÿ¦ÿ£ÿÿ­ÿ²ÿ¯ÿ±ÿ¶ÿÿ±ÿ²ÿ­ÿ´ÿ¼ÿ³ÿ¤ÿµÿ´ÿ¥ÿ ÿ±ÿ±ÿ«ÿ­ÿ¥ÿ¦ÿ³ÿ³ÿ¬ÿªÿ«ÿ¬ÿ£ÿ¦ÿ®ÿ¶ÿ¥ÿ¥ÿ¦ÿ¦ÿ©ÿ©ÿ®ÿ£ÿ ÿ°ÿ°ÿÿÿµÿµÿ­ÿ¯ÿ«ÿ¥ÿ¬ÿ²ÿ«ÿ£ÿ§ÿ¹ÿ¹ÿ´ÿ²ÿ­ÿ»ÿ«ÿ¡ÿ³ÿ¢ÿ¸ÿ­ÿ¸ÿ¨ÿ°ÿ®ÿ´ÿ§ÿ§ÿ´ÿµÿ§ÿ©ÿ¬ÿ¤ÿ£ÿ¡ÿ¤ÿªÿ¤ÿ¶ÿ¸ÿ¬ÿÿ¦ÿ¶ÿ§ÿ¬ÿÿÿªÿ«ÿ¶ÿ´ÿÉÿ°ÿ¶ÿ¤ÿ¦ÿ¯ÿ¯ÿ®ÿ©ÿ ÿ£ÿ±ÿ´ÿ«ÿ­ÿ³ÿ¬ÿ®ÿ¯ÿ­ÿ³ÿ®ÿ´ÿ£ÿÿ¬ÿ¨ÿÿ²ÿ´ÿ°ÿ§ÿ­ÿ©ÿ±ÿ²ÿ°ÿ¬ÿ®ÿ¥ÿÿÿªÿ°ÿ¨ÿ°ÿ¹ÿ«ÿ«ÿ¤ÿ§ÿªÿ¨ÿ¤ÿ¯ÿÿÿ¤ÿªÿ£ÿ¯ÿ«ÿ§ÿ¬ÿ¨ÿ«ÿ³ÿªÿ°ÿµÿ¾ÿºÿ¨ÿ¯ÿ¨ÿ¬ÿµÿªÿ¯ÿ®ÿÿÿ¥ÿ¤ÿªÿªÿ¨ÿ¬ÿ§ÿ§ÿÿ«ÿÿ¥ÿ¤ÿ£ÿÿ¯ÿ®ÿ°ÿ¨ÿÿ²ÿ¥ÿ£ÿ©ÿ°ÿ¬ÿ§ÿ¡ÿ¢ÿ¥ÿ­ÿ´ÿ¦ÿ¤ÿ¨ÿÿÿÿ®ÿ©ÿ¡ÿÿÿ³ÿ¥ÿ¦ÿ¼ÿÿ ÿ¬ÿµÿÿ ÿ¸ÿ»ÿÿÿÿÿ§ÿ¨ÿ®ÿ§ÿ®ÿ¥ÿ¥ÿÿ­ÿºÿ´ÿ³ÿ¦ÿ¤ÿ±ÿ¬ÿ¬ÿ«ÿ ÿ®ÿ¸ÿ±ÿ«ÿªÿ¨ÿ©ÿÿÿ¨ÿÿ¦ÿ®ÿªÿ­ÿÿ°ÿ£ÿ¹ÿ¨ÿ¡ÿÿÿ£ÿ¯ÿ¦ÿÿÿ£ÿ¤ÿ¥ÿ¬ÿ³ÿ²ÿ­ÿ¡ÿÿÿ¯ÿÿÿÿÿÿ©ÿ¡ÿ¦ÿÿÿÿ­ÿÿ ÿªÿÿÿÿÿÿÿªÿ¡ÿÿ«ÿ¡ÿ¨ÿÿ¥ÿ§ÿ§ÿ¡ÿ¤ÿªÿ±ÿ©ÿÿÿÿ¤ÿ¥ÿ­ÿ¥ÿ¢ÿ¤ÿ£ÿ­ÿ¯ÿ£ÿÿÿ¯ÿµÿÿ£ÿÿÿ§ÿ¡ÿÿÿ¦ÿÿÿÿ¤ÿ¢ÿ¤ÿ¦ÿÿÿ¡ÿÿªÿÿ¯ÿ²ÿ§ÿ«ÿ¥ÿÿ¨ÿ®ÿ«ÿ¥ÿÿÿÿ¢ÿ¦ÿ­ÿ¬ÿ­ÿ«ÿ©ÿÂÿ­ÿ¯ÿ®ÿ¬ÿ°ÿ¢ÿ¨ÿ¤ÿ¦ÿÿ¯ÿ ÿªÿ®ÿÿ®ÿ§ÿ²ÿÿ§ÿ¡ÿ¢ÿÿÿ¨ÿ¬ÿÿÿ¦ÿ­ÿ¬ÿ­ÿ¨ÿÿÿÿÿ£ÿ¼ÿ»ÿ¸ÿ¶ÿÿ«ÿµÿ¤ÿÿ¨ÿÿ®ÿÿ¡ÿ£ÿ¥ÿªÿÿÿ¢ÿ²ÿ¸ÿªÿ¥ÿ ÿ¨ÿ¶ÿªÿÿ©ÿ­ÿ°ÿÿÿ°ÿ±ÿÿÿÿ¦ÿÿÿ¥ÿªÿ£ÿ£ÿ©ÿ¥ÿ©ÿ±ÿ­ÿªÿ¬ÿ©ÿ©ÿ©ÿªÿ¶ÿ©ÿ¤ÿ£ÿ¯ÿ£ÿ«ÿ«ÿ§ÿ£ÿ¦ÿÿÿªÿÿªÿ§ÿ¡ÿÿ£ÿÿ®ÿ§ÿ¦ÿ±ÿÿÿ§ÿ¥ÿ­ÿ©ÿ«ÿ©ÿ§ÿ®ÿ·ÿªÿ¢ÿÿ¥ÿ­ÿÿ¢ÿ¬ÿ«ÿ¢ÿÿ¢ÿ£ÿ¡ÿÿ¡ÿ£ÿÿ®ÿ¦ÿÿªÿÿ®ÿ¶ÿ±ÿÿ­ÿ¬ÿ±ÿ¯ÿÁÿ®ÿÿ¤ÿµÿ¡ÿ¡ÿ¬ÿ¨ÿÿÿ£ÿ¢ÿ©ÿ¢ÿÿ¦ÿ«ÿ¢ÿ¬ÿ®ÿ¬ÿ·ÿ¡ÿ¡ÿ«ÿ§ÿÿÿ ÿ£ÿÿÿ¬ÿ­ÿÿÿÿ©ÿªÿÿ¡ÿ²ÿªÿ¡ÿ£ÿ­ÿ¬ÿ¨ÿÿÿ¬ÿÿ±ÿ¨ÿ³ÿ ÿ¨ÿ·ÿ§ÿÿ§ÿ¨ÿ¨ÿÿ£ÿÿÿªÿ£ÿ§ÿÿ¦ÿ¢ÿÿ³ÿ®ÿ¦ÿ©ÿ¨ÿ©ÿ«ÿ©ÿ¨ÿ¤ÿ¡ÿ¦ÿ¥ÿ«ÿªÿ¤ÿÿÿÿÿ²ÿ±ÿ§ÿ¬ÿ¥ÿÿÿ¥ÿªÿ³ÿ«ÿÿ©ÿ£ÿ£ÿ¨ÿÿ«ÿµÿ©ÿ¡ÿÿ¢ÿÿ¤ÿ­ÿ£ÿ©ÿÿÿÿÿ¤ÿ©ÿ§ÿªÿ¬ÿ©ÿÿ¬ÿ¸ÿªÿªÿ¤ÿÿ¡ÿ©ÿÿÿ¬ÿ±ÿ©ÿÿ£ÿÿ£ÿ¡ÿÿ¤ÿªÿ¥ÿÿ¨ÿ£ÿ«ÿÿÿ¨ÿ®ÿ§ÿÿÿ¡ÿÿ®ÿÿÿÿÿ ÿÿÿªÿ©ÿÿ¤ÿ©ÿ¬ÿ¯ÿÿ£ÿ¯ÿ§ÿÿ£ÿ¯ÿ§ÿ ÿÿÿ§ÿ¬ÿ®ÿ­ÿ¬ÿÿ°ÿ§ÿ²ÿ¦ÿÿÿÿ¬ÿÿ£ÿÿÿ ÿÿÿ±ÿ®ÿ®ÿ¯ÿÿ²ÿ¤ÿ¤ÿ³ÿ ÿÿÿ ÿÿ©ÿ±ÿ²ÿ²ÿªÿ³ÿ£ÿÿ´ÿ©ÿÿ¦ÿ¨ÿ­ÿ£ÿ¬ÿ ÿ¥ÿ¡ÿ«ÿ¹ÿ±ÿ¢ÿ¯ÿ ÿ³ÿ¦ÿ¿ÿ·ÿ¢ÿÿ®ÿ°ÿ¸ÿ¹ÿµÿ¶ÿµÿ ÿÿÿ´ÿ¼ÿ°ÿªÿ³ÿ©ÿ ÿ¨ÿ³ÿ°ÿ¦ÿ§ÿ ÿ¦ÿ±ÿ¨ÿ¢ÿÿÿÿÿÿ¨ÿªÿªÿÿ¢ÿ­ÿÿ¥ÿ§ÿÿ¦ÿÿ¡ÿÿ«ÿ±ÿ·ÿ±ÿÿ¦ÿ«ÿ«ÿ­ÿ ÿ«ÿ²ÿÿÿ§ÿ©ÿ¤ÿÿÿ£ÿ¨ÿ­ÿ¥ÿ¥ÿ¨ÿÿÿ¨ÿ°ÿ¢ÿ¬ÿ»ÿÿ¦ÿªÿÿ¤ÿÿ§ÿÿÿ ÿ ÿ§ÿµÿ©ÿ¯ÿµÿÿ¦ÿ§ÿ ÿ¹ÿ¸ÿ¨ÿ¢ÿ©ÿ¨ÿ¬ÿ£ÿ£ÿ©ÿ©ÿÿÿÿ¡ÿ¬ÿÿÿ®ÿ¢ÿÿ«ÿ¦ÿ¨ÿ¨ÿÿ¡ÿÿ®ÿÿÿÿ¨ÿ©ÿ¯ÿ£ÿ¬ÿ¬ÿ³ÿ ÿ¢ÿÿÿÿ§ÿ ÿÿÿ ÿ©ÿ¨ÿ­ÿªÿÿ®ÿ³ÿÿÿ¨ÿ¨ÿ¥ÿ­ÿ­ÿ¡ÿ¡ÿÿÿ¤ÿ£ÿ ÿ¥ÿ¹ÿ¢ÿ®ÿÿ¸ÿÿ¡ÿ¨ÿ¸ÿ¬ÿ«ÿ®ÿ©ÿ¤ÿ¬ÿ«ÿÿÿ­ÿÿ ÿ²ÿ·ÿ²ÿ¦ÿ§ÿ ÿÿ®ÿ¯ÿ§ÿ¢ÿÿÿ¨ÿÿÿ¬ÿÿ§ÿÿ±ÿ­ÿ¢ÿÿ¯ÿ¯ÿ£ÿ«ÿ¦ÿ§ÿ«ÿ²ÿ«ÿ¤ÿ£ÿªÿ¯ÿ®ÿ«ÿ­ÿªÿ¯ÿ©ÿÿ§ÿ£ÿÿªÿ¶ÿµÿ®ÿ¢ÿ¥ÿ©ÿ±ÿ³ÿ¶ÿ«ÿ«ÿºÿ¬ÿ¿ÿ¨ÿ ÿ°ÿ¬ÿ±ÿ°ÿÿÿ¬ÿµÿ¯ÿ¯ÿ­ÿ¬ÿ³ÿÿÿ¯ÿÿÿÿÿ·ÿ¬ÿªÿÿ¯ÿªÿÿ³ÿÿ«ÿ¯ÿÿ¯ÿ·ÿ§ÿªÿ£ÿ¬ÿ«ÿ«ÿ¨ÿÿÿ ÿÿ§ÿ¼ÿ§ÿÿ§ÿÿÿ¸ÿ²ÿ­ÿµÿ¥ÿ±ÿ¤ÿ«ÿ¯ÿ¹ÿ¨ÿÿÿ ÿ­ÿÿÿ¨ÿ±ÿµÿºÿ³ÿ«ÿ¥ÿ¤ÿ¨ÿÿÿ³ÿ®ÿÿ¦ÿ«ÿ²ÿ¥ÿÿ¢ÿÿ¬ÿ®ÿ¤ÿ¦ÿ©ÿ¢ÿÿ§ÿ ÿÿÿ¤ÿ¤ÿ¢ÿ£ÿ«ÿ­ÿ¤ÿÿÿÇÿ´ÿÿ¥ÿ¥ÿªÿ°ÿ¹ÿ½ÿ£ÿºÿ®ÿ¢ÿ­ÿÿÿ¥ÿ£ÿ¦ÿ¯ÿ©ÿ­ÿ¶ÿ¥ÿÿ¥ÿ¦ÿ³ÿ©ÿ¦ÿ ÿÿªÿ­ÿ­ÿ°ÿ£ÿ³ÿ«ÿ©ÿ¬ÿ¥ÿ­ÿ²ÿ¹ÿ¸ÿ·ÿ²ÿ±ÿ°ÿÿÿÿÿ©ÿÿÿ ÿÿÿ·ÿ©ÿÿÿ¨ÿªÿ§ÿ¤ÿ ÿ¥ÿ¢ÿ§ÿ¡ÿÿ§ÿ¨ÿ¢ÿªÿ±ÿ¡ÿÿÿÿ«ÿÿÿ¨ÿÿÿ£ÿ£ÿÿÿÿ±ÿ®ÿÿ ÿÿÿÿÿÿÿÿÿÿÿÿÿÿ£ÿ¦ÿÿÿÿÿÿ©ÿÿÿÿÿÿÿÿÿÿÿÿÿÿÿ¡ÿ§ÿ¨ÿ®ÿÿ§ÿ¤ÿÿ¡ÿ¬ÿÿÿ£ÿ¥ÿ¥ÿÿÿ£ÿ¨ÿ ÿÿ ÿ«ÿ¯ÿÿ­ÿÿ¡ÿÿÿ§ÿÿÿ¤ÿÿÿÿªÿ©ÿÿÿ«ÿ§ÿÿ¡ÿ¯ÿÿÿÿÿ¤ÿ ÿ²ÿÿ°ÿ§ÿÿÿ£ÿ ÿÿ§ÿ ÿÿ«ÿ«ÿ¤ÿ¤ÿÿÿªÿÿÿ¸ÿ¯ÿ­ÿ©ÿÿÿ«ÿ°ÿ·ÿªÿÿ¡ÿ ÿ¥ÿ¬ÿ¯ÿ©ÿÿ©ÿªÿ¦ÿÿ¦ÿ©ÿÀÿ¹ÿ°ÿ ÿ¡ÿ¯ÿ¬ÿ¤ÿ©ÿ°ÿ©ÿ¦ÿÿ©ÿÿÿ­ÿ«ÿ¡ÿ«ÿ¬ÿ§ÿ­ÿ±ÿ±ÿ³ÿ«ÿ¡ÿ¤ÿ£ÿÿÿ¬ÿ©ÿ©ÿ­ÿ£ÿ§ÿ¦ÿ¯ÿ¸ÿ¬ÿ­ÿ¹ÿ¤ÿÿ¬ÿ¥ÿ¨ÿ¬ÿ£ÿÿÿ¢ÿÿ­ÿ³ÿ©ÿÿ£ÿ¨ÿ¥ÿÿÿ¢ÿ­ÿ¥ÿ©ÿ§ÿÿ¯ÿ¦ÿ´ÿ¥ÿ±ÿ±ÿªÿ¤ÿÿÿÿ¦ÿ§ÿ§ÿªÿÿÿ®ÿÿ­ÿÆÿ­ÿ¥ÿ¥ÿ§ÿ¡ÿ©ÿ´ÿ®ÿ¦ÿ¦ÿ«ÿ³ÿ¥ÿ¢ÿÿ³ÿ­ÿ³ÿµÿÂÿµÿ²ÿ«ÿÿÿ¦ÿ¬ÿ¤ÿÿ£ÿ¯ÿ¬ÿ­ÿ¾ÿÿÿ¦ÿ¡ÿ¦ÿ¯ÿ·ÿ«ÿ©ÿ±ÿÿ¦ÿ²ÿ®ÿ«ÿ¶ÿ¡ÿ£ÿªÿÿÿ¤ÿ§ÿ¡ÿ¢ÿ§ÿ£ÿ§ÿ­ÿ¢ÿ©ÿªÿ°ÿ°ÿ¿ÿºÿ¦ÿÿ¢ÿ¨ÿ¨ÿ¦ÿ¨ÿªÿÿ¨ÿ®ÿÿ¦ÿÿ£ÿ¶ÿ£ÿÿ£ÿ¨ÿ¯ÿ©ÿÿ¬ÿ°ÿ¸ÿ§ÿ­ÿ±ÿ£ÿ­ÿ­ÿ¨ÿ©ÿªÿªÿ®ÿ«ÿ¦ÿ±ÿªÿ±ÿ­ÿªÿ«ÿÿ®ÿ­ÿ¨ÿ¨ÿ¢ÿ ÿ±ÿ²ÿ¨ÿÿ¥ÿÿ·ÿ¦ÿÿ¥ÿªÿ¥ÿ©ÿªÿ«ÿ²ÿ«ÿ³ÿÿ¦ÿ ÿ¬ÿ£ÿ¥ÿ¨ÿÿÿ¢ÿÿ¢ÿ­ÿÿ­ÿ±ÿ²ÿ©ÿÿÿ­ÿ©ÿ©ÿ¸ÿºÿ³ÿ®ÿ§ÿ¶ÿÿ´ÿ ÿªÿ´ÿ­ÿ¢ÿ«ÿµÿ¦ÿ¤ÿ«ÿ¡ÿªÿªÿ®ÿ²ÿ¬ÿ£ÿ§ÿ°ÿ¯ÿ¬ÿ·ÿ¹ÿ´ÿ¶ÿ³ÿ­ÿ»ÿ®ÿ©ÿ¬ÿ§ÿ©ÿ¥ÿÿ¯ÿ¥ÿÿ¯ÿµÿ«ÿ ÿ§ÿ¤ÿ ÿªÿ­ÿ£ÿªÿªÿ·ÿ»ÿ¢ÿ¼ÿ©ÿ¨ÿ¬ÿ°ÿ°ÿ­ÿ¶ÿµÿ¨ÿ£ÿªÿ°ÿ¯ÿ®ÿ¬ÿ²ÿ­ÿ§ÿ²ÿªÿ³ÿÿÿ¹ÿµÿ³ÿ·ÿ´ÿ°ÿ¬ÿ«ÿ¶ÿ·ÿ¬ÿ¥ÿ¡ÿ¯ÿ­ÿ©ÿ©ÿ®ÿ²ÿ­ÿ§ÿ¸ÿ­ÿ±ÿ½ÿ ÿÿÿ¥ÿ«ÿ¹ÿÀÿ¬ÿ£ÿÿ¶ÿ°ÿªÿ¢ÿÿ¤ÿ±ÿ¬ÿ©ÿ©ÿ¬ÿ¦ÿ¨ÿÿ¥ÿ§ÿ©ÿ¬ÿ®ÿ®ÿ§ÿ«ÿ«ÿ¥ÿ­ÿ³ÿ©ÿ¦ÿ®ÿ¯ÿ¬ÿ°ÿ°ÿ°ÿ¸ÿ ÿµÿ¦ÿ§ÿ¸ÿ»ÿ´ÿ¯ÿÿ¦ÿ«ÿ¥ÿªÿµÿ³ÿ³ÿ²ÿ±ÿ¯ÿ§ÿ­ÿ®ÿ¨ÿ­ÿ¨ÿ®ÿ¦ÿ§ÿ­ÿ£ÿ¥ÿ¯ÿ¨ÿ¦ÿÿÿÿ§ÿ«ÿªÿ³ÿ¬ÿ¨ÿ¤ÿ£ÿ½ÿµÿ«ÿ°ÿ¸ÿ²ÿ£ÿ®ÿ°ÿ¯ÿ«ÿ¡ÿ¯ÿ±ÿ²ÿ¶ÿ«ÿ ÿ²ÿ¼ÿ¸ÿªÿ§ÿÿÿ¯ÿ¿ÿºÿÿÿ¸ÿ¯ÿ©ÿ¯ÿ´ÿ²ÿ²ÿ¯ÿ¦ÿ¨ÿ­ÿ½ÿ´ÿ£ÿ¬ÿ·ÿ¯ÿ°ÿÁÿ³ÿ¹ÿªÿ°ÿ©ÿ¨ÿ¬ÿ¨ÿ©ÿ«ÿ®ÿ ÿ«ÿ§ÿ¢ÿ¥ÿ¯ÿ²ÿ§ÿ²ÿªÿ¬ÿÿÿ¤ÿ°ÿ¶ÿ«ÿ ÿµÿªÿ¿ÿµÿ¯ÿ«ÿªÿ«ÿ¨ÿ¦ÿ¨ÿ«ÿªÿÿÿ¡ÿ§ÿ­ÿ­ÿÉÿ ÿ¦ÿ§ÿ¹ÿ´ÿ®ÿ¶ÿ§ÿÿ³ÿ±ÿ«ÿ¨ÿ©ÿ©ÿ¦ÿ­ÿ¾ÿÿ©ÿ«ÿ«ÿ¡ÿ¨ÿ®ÿ¢ÿ®ÿ£ÿ²ÿ±ÿ£ÿÿÿ¥ÿªÿ¢ÿ¯ÿ»ÿ¸ÿ¹ÿªÿÿ ÿ§ÿªÿ£ÿ¥ÿ¨ÿ±ÿ¨ÿ«ÿ´ÿ°ÿ¡ÿÿÿ¦ÿ«ÿºÿ²ÿ¥ÿ¤ÿ¥ÿÿÿ°ÿ³ÿÿÿ¤ÿÿÿÿÿÿÿÿÿÿÿÿÿÿÿÿÿ~ÿ~ÿÿ~ÿrÿmÿzÿuÿrÿzÿyÿkÿzÿÿÿÿÿÿÿÿÿÿ¡ÿÿÿ ÿ¦ÿÿÿ¤ÿÿ«ÿ¼ÿ»ÿ¬ÿ¨ÿ½ÿ¯ÿ³ÿ­ÿ»ÿ±ÿ²ÿ´ÿªÿ¦ÿªÿºÿ«ÿ¯ÿ»ÿ«ÿªÿ¹ÿ½ÿ½ÿÃÿ§ÿ¾ÿ»ÿ²ÿ¨ÿ®ÿ³ÿ¸ÿ¹ÿ®ÿ§ÿ¥ÿªÿµÿµÿ­ÿªÿªÿ®ÿ²ÿ±ÿÀÿªÿ¶ÿ®ÿ®ÿ¬ÿ©ÿ±ÿ¶ÿ¯ÿ±ÿ¬ÿ¤ÿ¬ÿ¬ÿ¦ÿ¨ÿ«ÿ²ÿ²ÿ¥ÿ®ÿ¸ÿ¶ÿ¯ÿ²ÿ±ÿªÿ®ÿªÿ¤ÿ¯ÿ¸ÿ©ÿ¸ÿ®ÿºÿ´ÿ®ÿ°ÿ¶ÿ³ÿ«ÿ®ÿ¯ÿ±ÿµÿ¬ÿ¯ÿ©ÿ¥ÿ¬ÿ·ÿºÿµÿ¬ÿ¨ÿºÿ¼ÿ¹ÿ¨ÿ¬ÿªÿªÿ°ÿ­ÿ£ÿ§ÿ¤ÿÿ¨ÿ©ÿ¡ÿ¦ÿ¢ÿÿÿÿ£ÿ§ÿÿ°ÿ´ÿ°ÿ«ÿ­ÿªÿ«ÿ¯ÿ®ÿ­ÿµÿ³ÿªÿ·ÿ¥ÿ¡ÿ©ÿ²ÿ®ÿ£ÿ¢ÿ£ÿ«ÿ©ÿ¾ÿ ÿ¦ÿµÿ«ÿ¥ÿ©ÿ«ÿ©ÿ¤ÿ¡ÿ¬ÿ²ÿ©ÿ°ÿ°ÿ·ÿ¨ÿ ÿÿÿ§ÿ²ÿ¶ÿ¢ÿ£ÿ¥ÿ©ÿ§ÿ·ÿ¹ÿ«ÿ¥ÿªÿ­ÿ°ÿ¸ÿ®ÿ¹ÿ³ÿ¬ÿ¨ÿµÿ±ÿ«ÿ£ÿÿ­ÿ¶ÿÁÿ·ÿ¬ÿ£ÿªÿ¦ÿ£ÿ ÿªÿ³ÿ´ÿ·ÿµÿÿ¬ÿ¿ÿ§ÿ¤ÿ¬ÿ¢ÿ¢ÿ©ÿ²ÿ­ÿ¢ÿ¨ÿ­ÿ¶ÿÅÿ¦ÿ¡ÿ¬ÿ°ÿ´ÿ±ÿ§ÿ«ÿ³ÿ®ÿ¨ÿ¦ÿ¯ÿ§ÿÿªÿ®ÿªÿ¬ÿªÿ¢ÿ£ÿ¯ÿ¬ÿ¥ÿ¯ÿ£ÿÿÿ´ÿ°ÿ°ÿ°ÿ²ÿ¨ÿ§ÿ²ÿ°ÿ£ÿ¥ÿ¬ÿ§ÿ«ÿ²ÿ£ÿ°ÿªÿ­ÿ§ÿ¦ÿ¦ÿªÿ´ÿ®ÿ ÿ´ÿ ÿ«ÿÿ¥ÿ§ÿ´ÿ¤ÿ§ÿªÿ§ÿ´ÿºÿ©ÿªÿ±ÿ©ÿ§ÿ£ÿ¬ÿ§ÿ±ÿ¢ÿ´ÿ®ÿ«ÿ°ÿ¥ÿÿÿ¥ÿ³ÿ¯ÿ ÿ­ÿµÿÿ®ÿ©ÿ§ÿ©ÿ¦ÿ¨ÿ¨ÿ§ÿ¿ÿ·ÿ¯ÿ®ÿ¼ÿ¡ÿÄÿ§ÿÿ¡ÿ¯ÿ®ÿ¥ÿ¨ÿ­ÿ¨ÿÿ£ÿ¦ÿ³ÿ³ÿ¨ÿ¢ÿ¬ÿ¿ÿ¬ÿÿªÿ³ÿ³ÿ±ÿ¨ÿªÿ²ÿÿÿÿÿ¡ÿÿ£ÿÿ£ÿÿÿÿÿÿÿ¢ÿ¢ÿ§ÿÿÿÿ ÿ§ÿ¢ÿÿÿÿÿ©ÿ¬ÿÿÿ£ÿ¡ÿ­ÿ¦ÿ®ÿ©ÿ½ÿÌÿ¸ÿ£ÿ¥ÿ§ÿ§ÿ©ÿ­ÿ¯ÿ²ÿ¬ÿ¥ÿ¤ÿ°ÿ·ÿ­ÿ©ÿ«ÿÿ¤ÿ«ÿ¤ÿªÿ®ÿ«ÿ¦ÿ¤ÿªÿ¯ÿ¦ÿ¯ÿ¢ÿÿ ÿºÿºÿ§ÿÿ§ÿ ÿ¡ÿ§ÿ¬ÿ·ÿ²ÿ§ÿ¬ÿ­ÿ®ÿ­ÿ¤ÿ¢ÿ®ÿ¦ÿ¦ÿ²ÿ¨ÿªÿ®ÿ®ÿ¥ÿ ÿÿÿ©ÿ°ÿµÿ­ÿºÿ¦ÿ ÿ§ÿÿºÿÿÿ§ÿ¨ÿ®ÿÿÿÿÿÿÿ¦ÿÿ¡ÿ ÿÿÿÿ®ÿ¡ÿ£ÿÿÿ©ÿ¢ÿÿÿ§ÿ§ÿÿ£ÿ­ÿÿ¢ÿ ÿÿÿÿ¥ÿ´ÿ¤ÿ¨ÿÿ ÿÿ®ÿ¥ÿ¤ÿ©ÿÿÿÿÿÿ¤ÿÿ§ÿ°ÿ¤ÿÿÿÿÿ¡ÿÿ ÿªÿ ÿÿªÿ§ÿ£ÿ¡ÿÿ©ÿ«ÿ¨ÿÿÿÿÿÿ¡ÿÿÿÿ¡ÿ¥ÿÿÿ£ÿ ÿÿÿÿ¡ÿÿÿÿÿÿÿÿÿÿÿÿÿÿÿÿÿÿÿ¡ÿÿ¡ÿÿÿÿªÿÿ¡ÿ£ÿ£ÿÿ ÿÿ§ÿÿ¡ÿ¬ÿ­ÿ°ÿ¦ÿ«ÿ£ÿÿ¦ÿ«ÿªÿ£ÿ¢ÿ¨ÿ®ÿ¼ÿ¯ÿ¡ÿ¨ÿ­ÿ§ÿ¿ÿ¢ÿ§ÿ»ÿÀÿ´ÿµÿ§ÿ¢ÿ±ÿ©ÿÿ±ÿ²ÿ¤ÿ¨ÿ«ÿªÿ¬ÿ«ÿ®ÿ°ÿ°ÿ®ÿ¢ÿÿÿªÿ®ÿªÿ¦ÿ¦ÿÿÿ«ÿ²ÿ³ÿ®ÿ¥ÿ¤ÿ ÿÿÿªÿ©ÿÿ¢ÿ¨ÿ«ÿ§ÿ·ÿ®ÿºÿªÿ²ÿÿ¤ÿ¯ÿ°ÿªÿªÿ·ÿ®ÿ¢ÿªÿ°ÿ¯ÿ¤ÿÿ ÿ¦ÿ®ÿ³ÿ²ÿ³ÿ¬ÿ®ÿ£ÿ®ÿ¶ÿ²ÿ³ÿ¬ÿ¦ÿ¢ÿ¢ÿ ÿÿ¾ÿ±ÿ ÿÿ§ÿ«ÿ«ÿ¥ÿ ÿ¡ÿ¢ÿ©ÿ¬ÿ§ÿªÿ¬ÿ¦ÿ¦ÿ¸ÿ³ÿ°ÿ­ÿ±ÿ¥ÿ¬ÿ²ÿ°ÿÁÿ­ÿ³ÿ£ÿ­ÿ¯ÿ²ÿ¡ÿ¦ÿ±ÿ°ÿªÿ±ÿ´ÿ¨ÿªÿ«ÿ ÿ¨ÿ£ÿ¡ÿ¨ÿÿ­ÿËÿ·ÿ¢ÿÿÿ¦ÿ²ÿ¬ÿ¯ÿ¹ÿ¹ÿ´ÿ«ÿ®ÿ¥ÿ¯ÿ´ÿ­ÿ¢ÿÿÿ¨ÿ¢ÿ¨ÿ²ÿ²ÿ²ÿ°ÿ©ÿ¨ÿ´ÿµÿ©ÿ±ÿÿÿ¦ÿÿ¬ÿ©ÿ¬ÿ·ÿªÿ¤ÿ©ÿ¬ÿ³ÿ¥ÿÿÿÿ¨ÿ¨ÿ§ÿ¦ÿ­ÿ³ÿ¤ÿ£ÿ¦ÿ¨ÿ·ÿ¬ÿ­ÿ¦ÿ¦ÿ·ÿ¥ÿ¼ÿ£ÿ¤ÿ¤ÿ®ÿµÿÿ¥ÿ¤ÿ¦ÿ¢ÿ«ÿÿªÿ±ÿ«ÿ«ÿµÿ²ÿ®ÿ´ÿ°ÿ¤ÿ§ÿ«ÿ¦ÿ£ÿ¨ÿ¥ÿ¬ÿ®ÿ£ÿÿ¥ÿÿ¦ÿ¨ÿ¤ÿÿ ÿ ÿ ÿÿ¬ÿ®ÿ¡ÿÿ£ÿÿÿ ÿ©ÿ¡ÿ¥ÿ¡ÿÿÿ ÿ£ÿÿÿÿ¥ÿÿ~ÿwÿÿÿÿÿ¤ÿ ÿ½ÿ¥ÿ­ÿ¬ÿ°ÿ§ÿÿ§ÿ ÿ§ÿÿÿ­ÿ£ÿÿ¦ÿ§ÿ­ÿ­ÿ±ÿ¾ÿ¶ÿ¦ÿ¦ÿ«ÿªÿ¦ÿ©ÿªÿ­ÿ´ÿ«ÿ±ÿ±ÿ£ÿÿ¡ÿÿ ÿ°ÿ®ÿ¯ÿ­ÿ³ÿ·ÿ®ÿ³ÿ«ÿ¼ÿ¥ÿ¥ÿ¤ÿ¥ÿ¢ÿ¡ÿ¦ÿÿÿÿ­ÿ¯ÿ¨ÿ¦ÿ®ÿ¬ÿÿÿ¨ÿÿ¤ÿÿÿ¡ÿÿ¤ÿ¦ÿ¡ÿ ÿªÿÿ¥ÿÿ¢ÿ ÿ¤ÿÿÿÿ¨ÿÿ¦ÿ¡ÿ¥ÿ©ÿ£ÿ¡ÿÿ¢ÿÿÿ²ÿªÿªÿ­ÿ­ÿ¡ÿÿÿ§ÿÿÿ¥ÿÿÿÿ¨ÿ±ÿ¥ÿÿÿ¤ÿ¨ÿ¡ÿ¦ÿ°ÿÿ®ÿÿÿÿ¡ÿÿÿÿÿÿ©ÿ³ÿÿ¬ÿ«ÿÿ¦ÿ¡ÿµÿ®ÿ­ÿ°ÿ£ÿ¡ÿÿ¤ÿ«ÿ£ÿ©ÿ±ÿ©ÿÿÿÿ²ÿ¶ÿ­ÿÿ¦ÿ¤ÿ¨ÿ«ÿÿ±ÿ¤ÿÿÿ¥ÿ¨ÿ¥ÿ¸ÿ¤ÿ­ÿ­ÿ²ÿ¢ÿÿÿÿ¢ÿÿ¡ÿ¶ÿµÿ¶ÿ ÿÿ²ÿ¦ÿÿ¨ÿ¡ÿÿ¯ÿ²ÿ¥ÿÿ¨ÿ­ÿ¢ÿ¤ÿ®ÿ®ÿÿÿ¥ÿÿ£ÿ¬ÿ¡ÿ¢ÿ¦ÿ°ÿ«ÿÿ§ÿ£ÿ­ÿ±ÿ±ÿÿÿÿÿ¥ÿ¤ÿÿ§ÿ±ÿ¥ÿ£ÿ«ÿ¡ÿÿÿ¥ÿ£ÿ¤ÿ´ÿ©ÿ®ÿ­ÿ¤ÿ§ÿªÿÿ£ÿ¨ÿ ÿ¡ÿªÿ®ÿ¥ÿÿ ÿ¦ÿ£ÿ¨ÿ¶ÿ¯ÿ­ÿ§ÿ¦ÿ¦ÿ­ÿ¨ÿ¥ÿ¨ÿÿ©ÿ¥ÿ¡ÿÿ­ÿÿ¢ÿ²ÿ£ÿ³ÿ©ÿ¤ÿ¡ÿ«ÿ¸ÿ¦ÿ¯ÿ§ÿ¥ÿ¬ÿ±ÿ¨ÿ¤ÿÿÿ¡ÿÿÿ®ÿµÿÿÿÿÿ¨ÿ¦ÿ©ÿ¨ÿ£ÿÿ¨ÿ£ÿ«ÿ¢ÿ¤ÿ³ÿ°ÿÿÿ§ÿ°ÿªÿÀÿ¤ÿÿ±ÿ´ÿ£ÿÿ¦ÿ­ÿÿÿ¯ÿÿ¬ÿ¬ÿ¡ÿ©ÿ¦ÿ¡ÿ¨ÿ°ÿ¨ÿ®ÿ´ÿ§ÿÿ¤ÿÿÿÿÿ§ÿ¢ÿ¨ÿ¯ÿÿÿ¨ÿ¤ÿ¥ÿªÿ´ÿ¸ÿ¤ÿÿ«ÿ®ÿ§ÿ¦ÿ¤ÿÿ¬ÿ¦ÿ¥ÿ´ÿ¯ÿ¯ÿ¯ÿ«ÿ¤ÿÿ©ÿ¦ÿ£ÿ©ÿ¥ÿ©ÿ¡ÿ¤ÿ©ÿ¶ÿµÿ°ÿ©ÿÿ¬ÿ§ÿ¦ÿ­ÿ®ÿ±ÿ­ÿ¦ÿ¨ÿÿÿ§ÿ¡ÿ¢ÿ¨ÿ¨ÿÿÿÿÿªÿ®ÿ¦ÿ°ÿ°ÿ¥ÿÿ¤ÿ®ÿ¬ÿ²ÿÿ¨ÿÿÿÿÿ»ÿÿ£ÿÿÿÿÿÿ®ÿÿ©ÿÿÿÿªÿ©ÿ ÿ¥ÿ«ÿ©ÿ¨ÿ¨ÿ°ÿ¹ÿ³ÿ­ÿ§ÿÿÿ©ÿ­ÿ²ÿ­ÿ«ÿ¦ÿ¦ÿ ÿÿ£ÿ¨ÿÿÿ¢ÿ­ÿ§ÿ©ÿ§ÿ¤ÿ£ÿ¥ÿ¬ÿ¡ÿÿÿÿ¢ÿ¤ÿ²ÿ¬ÿÿÿÿ¤ÿÿÿ¦ÿ¤ÿÿ¡ÿ¯ÿ®ÿ¬ÿªÿ®ÿ°ÿ¯ÿ¢ÿÿ¯ÿ§ÿ¤ÿ¨ÿªÿ¨ÿ§ÿ¤ÿ«ÿ°ÿÿ ÿÿÿ£ÿÿ§ÿ­ÿ´ÿ¤ÿ¢ÿ°ÿ¢ÿ¢ÿ§ÿ¨ÿ¸ÿ°ÿ²ÿµÿÿªÿ¥ÿ¡ÿÿ¤ÿÿÿ³ÿ«ÿ£ÿªÿ­ÿªÿÿÿÿÿÿ§ÿ¯ÿ¬ÿ´ÿ®ÿ£ÿ³ÿ¿ÿ°ÿ¢ÿ©ÿ¤ÿ¦ÿ¡ÿ¦ÿÿ£ÿÿ£ÿ ÿÿÃÿ«ÿÿ¬ÿ­ÿÿ¯ÿ¶ÿ­ÿÿÿÿ¸ÿªÿÿ§ÿ«ÿÿ«ÿ­ÿ¬ÿÿÿÿÿ°ÿ­ÿ¥ÿ ÿÿÿÿÿÿÿ¨ÿ§ÿ¦ÿ¡ÿ£ÿ¦ÿ¨ÿ°ÿ®ÿ¢ÿÿ¡ÿ¢ÿ¢ÿ¸ÿ´ÿÿ¥ÿ©ÿ­ÿ³ÿÿµÿ¬ÿÿ¡ÿ²ÿ±ÿ­ÿÿÿ§ÿ¬ÿ£ÿÿ¤ÿ©ÿÿÿÿÿ§ÿ¤ÿªÿ¨ÿÿÿÿÿ§ÿÿÿÿ ÿ©ÿªÿ¦ÿ§ÿ«ÿ¬ÿ­ÿµÿÿÿ³ÿ´ÿ³ÿÿ¦ÿ©ÿªÿÿÿ¨ÿ¨ÿ¤ÿÿÿ¬ÿ¢ÿÿ¥ÿ¦ÿ¯ÿ¨ÿ³ÿ£ÿ£ÿ¢ÿÿÿÿ©ÿ ÿªÿ¥ÿ´ÿ¦ÿ¢ÿ°ÿ£ÿ®ÿ°ÿ¢ÿ«ÿ ÿ©ÿ¥ÿ¤ÿ©ÿ¥ÿ§ÿ¢ÿ¤ÿ ÿ®ÿ±ÿ¥ÿ«ÿ­ÿÿÿ§ÿ¤ÿ¢ÿ¦ÿ¦ÿ¨ÿ¥ÿÿÿ ÿ¢ÿ¤ÿ¬ÿÿ®ÿ¦ÿ¬ÿ°ÿ°ÿ¤ÿºÿÅÿÿ®ÿ°ÿ¬ÿ±ÿ¼ÿÿ¡ÿµÿ©ÿ¤ÿ¬ÿ©ÿ¢ÿ¢ÿ©ÿµÿ¶ÿªÿ«ÿ­ÿªÿ¦ÿ ÿÿ¬ÿ¥ÿÿ¶ÿÿ­ÿ¦ÿ­ÿ¨ÿ¡ÿÿ¶ÿ³ÿ¨ÿ±ÿªÿ¡ÿ¤ÿ¬ÿÿ ÿ£ÿ²ÿ¶ÿ¯ÿ¦ÿ§ÿ©ÿ¬ÿ´ÿ«ÿ¨ÿ±ÿ¤ÿ­ÿ¬ÿ±ÿÀÿ±ÿÿÿÿ³ÿ¬ÿ§ÿ ÿ¨ÿÿ£ÿªÿ¡ÿ¢ÿ²ÿ¤ÿ©ÿ°ÿÿ¡ÿ±ÿ®ÿ­ÿ©ÿ¬ÿ¸ÿ¯ÿ¦ÿ¦ÿÿÿ¥ÿ¥ÿ³ÿ®ÿ°ÿÿ©ÿ»ÿÿµÿÿ«ÿ¸ÿ¤ÿ¦ÿ®ÿ¦ÿ¡ÿ¤ÿ·ÿ³ÿ¶ÿªÿ¥ÿ«ÿ«ÿ§ÿ«ÿ®ÿ£ÿ«ÿ·ÿ®ÿ ÿ£ÿ³ÿ³ÿµÿ©ÿÿ³ÿ«ÿÌÿ²ÿ¡ÿÿ¡ÿÿ¢ÿ©ÿÿ¦ÿªÿ®ÿ°ÿ©ÿ¢ÿ¤ÿ°ÿ­ÿÿ«ÿ¸ÿ¬ÿÿ£ÿ¯ÿ´ÿ¡ÿÿ¥ÿ²ÿ¶ÿÿ³ÿ¬ÿ£ÿÿÿ¯ÿ¦ÿ£ÿ¡ÿ ÿ¤ÿ¤ÿªÿ²ÿ´ÿ¶ÿ®ÿ§ÿ´ÿ»ÿ´ÿ¸ÿ¯ÿ°ÿ ÿ¤ÿµÿ¤ÿ±ÿÿ¨ÿ´ÿ¡ÿÿ±ÿ¦ÿ£ÿ³ÿ°ÿ´ÿ¼ÿ¨ÿ¥ÿ­ÿ®ÿµÿ¨ÿ¢ÿÿÿ¥ÿ¹ÿ¯ÿ¶ÿ¬ÿ©ÿÿÿªÿÿ£ÿ¨ÿ¬ÿ¢ÿ§ÿ°ÿ¬ÿ©ÿ¥ÿ¡ÿ©ÿªÿ¤ÿ ÿÿ¨ÿ©ÿ¨ÿ®ÿ¤ÿÿ¦ÿªÿ©ÿ©ÿÿ¨ÿ¦ÿ¦ÿ¤ÿÿÿ£ÿ¬ÿ¨ÿ©ÿ¥ÿÿÿÿÿ¥ÿ£ÿ¨ÿ¯ÿÿ ÿ£ÿ±ÿ¢ÿÿ®ÿ¢ÿªÿ¥ÿ¨ÿ¨ÿÿÿÿÿÿÿÿÿÿÿÿ¥ÿ¥ÿ¤ÿÿ¥ÿ¡ÿÿÿ«ÿ­ÿÿÿÿÿÿÿ¡ÿ ÿÿÿÿÿÿÿ¤ÿÿÿÿ¦ÿ¬ÿ«ÿÿ¢ÿ¬ÿªÿ¬ÿ¦ÿ¢ÿ§ÿ®ÿ¢ÿÿ¥ÿ ÿ£ÿ­ÿ ÿÿ±ÿÿÿÿªÿ¥ÿÿÿ¢ÿ¢ÿÿÿ¨ÿ¬ÿªÿ©ÿ ÿ£ÿ¥ÿ°ÿÿÿÿÿÿÿÿ¦ÿ«ÿ¯ÿªÿÿÿ¥ÿ¢ÿ£ÿ ÿÿÿ¥ÿ¯ÿ¨ÿ°ÿ©ÿÿ§ÿÿÿ³ÿ­ÿ ÿ³ÿ«ÿ±ÿ¥ÿ§ÿµÿ¸ÿ¬ÿÿÿ¨ÿªÿÿ¨ÿ«ÿÿ±ÿ²ÿ­ÿ²ÿ©ÿ´ÿ»ÿ´ÿ£ÿ§ÿ¥ÿÿ¤ÿ§ÿ¬ÿµÿªÿÿ¢ÿÿ°ÿ¬ÿ¡ÿ¢ÿ ÿ®ÿµÿ¹ÿ¶ÿ®ÿ©ÿ¦ÿ©ÿ¯ÿ¤ÿÿÿ«ÿ§ÿ«ÿ­ÿ¥ÿªÿ ÿÿµÿÿ¡ÿªÿ¤ÿÿÿ§ÿ©ÿÿÿ ÿ¥ÿÿ¢ÿÿ±ÿÿÿ£ÿÿÿÿÿ¤ÿ§ÿ¥ÿ«ÿÿÿ¡ÿ¯ÿ©ÿÿÿÿ£ÿ¥ÿÿ ÿ£ÿ¤ÿ§ÿ ÿÿ¦ÿ²ÿ¦ÿ²ÿÿ¤ÿ´ÿ¥ÿÿ§ÿ ÿ¥ÿ¥ÿ¨ÿªÿ§ÿµÿÁÿ²ÿÿÿ¦ÿ¦ÿ±ÿ©ÿ³ÿ£ÿ¦ÿ¨ÿ¡ÿ¨ÿ¦ÿ ÿÿÿ¦ÿ­ÿ±ÿÁÿ¥ÿ£ÿ¨ÿ¤ÿ¢ÿÿ¢ÿ­ÿµÿ¹ÿ«ÿÿ³ÿ«ÿ¨ÿ©ÿ¼ÿ®ÿ¬ÿ¦ÿ ÿ¸ÿ¬ÿ­ÿ¨ÿ£ÿ°ÿ³ÿ¦ÿÿÿÿ°ÿ®ÿÿ³ÿ­ÿ¥ÿ£ÿªÿªÿ©ÿ«ÿ­ÿ²ÿÿ¡ÿ¬ÿÿ²ÿÿ¥ÿ®ÿ³ÿ¥ÿÿ ÿÿ}ÿ~ÿÿÿ¸ÿ­ÿÿ¬ÿ°ÿ°ÿ©ÿ£ÿ©ÿ¯ÿ®ÿ°ÿ°ÿ¦ÿ¬ÿ¯ÿ¬ÿ«ÿ¨ÿÿ³ÿ¦ÿ«ÿ®ÿ¬ÿ ÿÿ±ÿ°ÿ£ÿÿÿÿ´ÿ«ÿÿ¢ÿ«ÿªÿ«ÿ¨ÿ©ÿµÿ­ÿ°ÿÿÈÿ¢ÿ£ÿ£ÿ©ÿ°ÿ£ÿÿÿÿ ÿ«ÿ¤ÿ­ÿ¯ÿ¡ÿ¢ÿÿ£ÿ§ÿ­ÿ¶ÿ±ÿ®ÿºÿ¾ÿªÿªÿ¬ÿ¹ÿ ÿ®ÿ³ÿ¿ÿ±ÿÿ¥ÿ²ÿ¥ÿ ÿÿÿ­ÿµÿ±ÿ¦ÿ¢ÿ¨ÿ´ÿ®ÿ¦ÿ·ÿ®ÿ¦ÿÿ¢ÿ±ÿ°ÿ²ÿÁÿ±ÿ¦ÿ¡ÿÿ¬ÿ°ÿ¤ÿÿ³ÿÿ¥ÿ¥ÿ¡ÿªÿ«ÿ¥ÿ£ÿ§ÿ¶ÿªÿ¦ÿÿÿ­ÿ¬ÿ»ÿ²ÿ ÿÿ¡ÿÿ£ÿ«ÿ®ÿ«ÿ¬ÿªÿ¨ÿ¦ÿ©ÿªÿ§ÿ¡ÿÿ¡ÿ¤ÿµÿ»ÿ®ÿ´ÿªÿ¯ÿ´ÿªÿ§ÿ³ÿµÿ°ÿ«ÿÿ¸ÿ©ÿ£ÿ­ÿ­ÿ¨ÿ¨ÿ­ÿ·ÿ°ÿ¡ÿÆÿ³ÿ¥ÿÿÿ¡ÿªÿ®ÿ£ÿ­ÿÿ»ÿ¹ÿ¨ÿ£ÿÿ¥ÿ¦ÿ¥ÿ´ÿ²ÿ®ÿ«ÿ¨ÿÿ¤ÿ¬ÿ±ÿ¹ÿ¿ÿ´ÿªÿ´ÿ¥ÿ°ÿ´ÿ°ÿ²ÿªÿ­ÿ®ÿ«ÿ«ÿ©ÿºÿ®ÿÿ¯ÿ²ÿ©ÿ¦ÿ£ÿ«ÿ·ÿ¯ÿ­ÿ¢ÿ±ÿÿ«ÿ¬ÿ­ÿ´ÿ¸ÿ¹ÿ¸ÿ©ÿ°ÿ ÿ®ÿ©ÿ§ÿÿ¢ÿ¤ÿÿÿÿ­ÿ¯ÿ¬ÿÿ¢ÿ¬ÿ¦ÿ¦ÿªÿÿ­ÿÿ ÿ³ÿªÿ§ÿ§ÿ¢ÿÿÿÿ¶ÿ¯ÿ©ÿÿ«ÿ¢ÿ¤ÿ¯ÿ¯ÿ«ÿ¢ÿ·ÿ¯ÿ®ÿ¶ÿ«ÿ¨ÿªÿ¬ÿ´ÿ¯ÿ²ÿÆÿ¹ÿÃÿÅÿµÿ®ÿ°ÿ¯ÿ¶ÿ¢ÿ¤ÿÀÿ¶ÿ«ÿ°ÿ®ÿ«ÿ²ÿ©ÿ¼ÿ´ÿ¸ÿ½ÿ¢ÿ¦ÿ®ÿ¥ÿÿÿ¶ÿ¤ÿ¨ÿ°ÿ¥ÿ¨ÿ¯ÿ®ÿ³ÿ®ÿ»ÿ²ÿ©ÿ§ÿ©ÿ«ÿ²ÿ³ÿ§ÿ´ÿ¼ÿ¨ÿ±ÿ²ÿ®ÿ®ÿ´ÿ·ÿ±ÿ°ÿ¨ÿ¨ÿ§ÿ¨ÿ´ÿ°ÿÿ©ÿ­ÿÿ§ÿ¬ÿ»ÿ³ÿ­ÿ®ÿ ÿ¤ÿ¯ÿ«ÿ°ÿªÿªÿ©ÿ¦ÿ¬ÿ¸ÿ´ÿ¤ÿ­ÿÿ ÿ©ÿ©ÿ§ÿ§ÿ ÿ´ÿ¶ÿ¢ÿÿ¢ÿ§ÿÿ®ÿ¬ÿ¶ÿ®ÿ¤ÿÿÿ§ÿ¬ÿ¬ÿÿ¨ÿ¡ÿ¨ÿªÿ²ÿ±ÿ¤ÿ¨ÿ¢ÿÿÿ¨ÿ©ÿ£ÿÿÿÿÿÿ£ÿ£ÿ£ÿÿÿÿÿÿÿÿÿÿÿÿÿÿÿÿxÿÿÿzÿ|ÿyÿpÿoÿrÿ{ÿuÿfÿzÿ{ÿÿÿyÿuÿÿÿÿÿÿÿÿÿÿÿ¡ÿµÿ£ÿÿÿ¥ÿÿ¡ÿ¨ÿ¨ÿ³ÿ³ÿ«ÿ¦ÿ¡ÿ°ÿ®ÿ¯ÿ´ÿ³ÿ³ÿ«ÿºÿ±ÿ¯ÿªÿ©ÿ¨ÿµÿºÿ­ÿÆÿ²ÿ¬ÿ¬ÿ¦ÿ¯ÿ·ÿ´ÿ³ÿ¹ÿ¯ÿªÿµÿ«ÿ´ÿ¶ÿ©ÿ¡ÿ¡ÿ©ÿ·ÿ»ÿ°ÿ»ÿ´ÿÂÿÀÿ²ÿ§ÿ¦ÿ¨ÿ¥ÿ¦ÿ§ÿ¥ÿ¬ÿ§ÿ¥ÿ¨ÿ²ÿºÿ¹ÿ³ÿ´ÿ»ÿ²ÿ«ÿ®ÿºÿ°ÿ·ÿ»ÿ®ÿ¯ÿ¶ÿ¦ÿ»ÿ¬ÿ´ÿ¸ÿ³ÿ´ÿ°ÿ¬ÿ­ÿ«ÿ¡ÿ®ÿ¯ÿÿ¬ÿ£ÿ©ÿ«ÿ¨ÿ«ÿ©ÿ«ÿ¤ÿ¥ÿ°ÿ¬ÿ¦ÿ©ÿ¦ÿ¡ÿ§ÿ¯ÿªÿ®ÿÿ¨ÿ·ÿ¥ÿ­ÿ¼ÿ¾ÿ¶ÿ±ÿ³ÿ·ÿ ÿ±ÿ»ÿ¶ÿºÿ²ÿ¶ÿ¯ÿ©ÿ®ÿ¨ÿªÿ·ÿ¥ÿ¦ÿÿ§ÿ¡ÿ¯ÿ·ÿ¶ÿ¯ÿ©ÿÇÿ½ÿ°ÿ°ÿ©ÿ¥ÿ­ÿ¯ÿ¨ÿ¤ÿ¦ÿ¨ÿ«ÿ ÿ©ÿ¡ÿ±ÿ´ÿ¬ÿ¥ÿ©ÿ§ÿ£ÿ¨ÿ³ÿ²ÿ¢ÿÿ¬ÿ±ÿ©ÿ§ÿ¶ÿ·ÿ§ÿ¦ÿ­ÿ¥ÿ±ÿ´ÿ·ÿ°ÿÀÿªÿ¶ÿ®ÿ¬ÿ¹ÿµÿ¥ÿ¥ÿ§ÿ¨ÿÀÿ³ÿ°ÿ£ÿ§ÿ«ÿ§ÿ¦ÿ¥ÿ©ÿ¹ÿ·ÿÿ­ÿ³ÿ¡ÿ«ÿ¤ÿÿ®ÿ·ÿ·ÿ´ÿ©ÿ£ÿ¨ÿÿºÿ´ÿ§ÿ«ÿ´ÿ²ÿ¦ÿÿ¢ÿ«ÿ¯ÿ²ÿ«ÿ°ÿ­ÿ«ÿ¯ÿ¤ÿ¨ÿ³ÿ§ÿ®ÿ¶ÿ°ÿ¼ÿÄÿºÿ¹ÿ®ÿ£ÿ¿ÿ±ÿ¬ÿ¥ÿ«ÿ©ÿ§ÿ®ÿ°ÿ¬ÿ¯ÿºÿ²ÿ¢ÿ§ÿÿ¯ÿ­ÿ¬ÿ¨ÿ¬ÿ±ÿªÿ£ÿ¡ÿ¡ÿ­ÿ¨ÿ³ÿ®ÿ©ÿ£ÿ±ÿ¨ÿªÿ­ÿ§ÿ«ÿ¹ÿ´ÿ§ÿ°ÿ¯ÿ¡ÿ¥ÿ°ÿ³ÿ©ÿ¦ÿ¥ÿ¬ÿ³ÿ³ÿ²ÿ¶ÿ·ÿ²ÿ£ÿ´ÿ¥ÿ¨ÿ²ÿ­ÿ«ÿ¬ÿ«ÿ±ÿ«ÿ£ÿ­ÿ®ÿ¸ÿ¹ÿ¬ÿ¸ÿ©ÿ¬ÿ²ÿ­ÿ ÿ§ÿ¤ÿÿÿ§ÿ²ÿ±ÿ±ÿ±ÿ ÿ©ÿ¥ÿ¤ÿ¬ÿ¬ÿºÿ²ÿ¡ÿ¤ÿ«ÿ°ÿ´ÿ¥ÿ¥ÿ¢ÿÿÿÿ°ÿÿªÿ·ÿ­ÿÿ¢ÿÿÿÿÿ ÿ£ÿÿ¹ÿÿ¢ÿ ÿÿ¤ÿ¦ÿ¢ÿ ÿÿ¢ÿ°ÿªÿÿÿ¦ÿÿÿ²ÿªÿÿ¯ÿ«ÿ©ÿÿ£ÿ¡ÿ§ÿ§ÿ¥ÿ¨ÿÿ©ÿ¸ÿ±ÿ¬ÿ«ÿ±ÿ°ÿ´ÿ ÿ©ÿ¤ÿ¦ÿªÿ©ÿ°ÿ²ÿ£ÿ ÿ¨ÿ¢ÿ¦ÿÿ ÿ¶ÿ´ÿ½ÿ¶ÿ¥ÿªÿ­ÿ§ÿ©ÿ¯ÿµÿ¿ÿ¶ÿ¥ÿ©ÿ¯ÿ§ÿ¬ÿ«ÿ«ÿ©ÿ®ÿ·ÿ¥ÿ«ÿ®ÿ®ÿ¨ÿ¦ÿ¤ÿ¦ÿ¬ÿ§ÿ±ÿ¥ÿµÿ¬ÿ¶ÿ¤ÿ£ÿ±ÿÿ°ÿ®ÿ£ÿ§ÿÿ ÿÿÿÿ£ÿ£ÿ¢ÿ¡ÿÿ¤ÿÿ¢ÿªÿ¥ÿÿÿÿÿ§ÿ¨ÿ´ÿ°ÿ©ÿ®ÿ¯ÿªÿÿÿÿÿÿÿÿÿÿ¥ÿÿÿÿ©ÿ ÿÿ¥ÿ¢ÿÿÿÿÿ©ÿÿ±ÿ£ÿ®ÿÿºÿÿÿµÿ¥ÿÿÿÿ¤ÿ©ÿ¥ÿ¡ÿÿÿÿÿ©ÿªÿÿ¨ÿÿÿ¢ÿÿÿÿ¢ÿ£ÿÿÿ¦ÿ­ÿÿÿ¥ÿ¤ÿ ÿ¤ÿÿÿÿÿÿÿÿ¦ÿÿÿÿÿÿÿÿÿÿÿÿÿÿÿ¥ÿ¡ÿÿÿ·ÿ§ÿ¤ÿ«ÿªÿ¥ÿ¢ÿ¢ÿ ÿ»ÿªÿÿ©ÿ·ÿ®ÿ¤ÿ¤ÿ¨ÿ£ÿÿÿÿÿ©ÿ¢ÿÿ¨ÿ±ÿ±ÿ¤ÿ´ÿ¥ÿ¬ÿÿÿ¯ÿ´ÿªÿÿÿ©ÿ¡ÿ¤ÿ¤ÿÿ©ÿ§ÿªÿ¦ÿÿÿ¨ÿÿ§ÿÿ¨ÿ£ÿ¨ÿ´ÿ±ÿÿ¼ÿ¹ÿ¯ÿ¢ÿÿ¨ÿ³ÿ¸ÿ´ÿ¤ÿ¯ÿ±ÿ¬ÿ¯ÿ¨ÿ¨ÿ§ÿ´ÿµÿ°ÿ¾ÿÿ°ÿ¯ÿ³ÿ£ÿ«ÿ¶ÿ¶ÿ®ÿ¯ÿ¬ÿ¥ÿÿ¡ÿ°ÿ±ÿ§ÿ¨ÿ°ÿ¦ÿÿ¡ÿÿ¦ÿ¤ÿ­ÿ³ÿ¬ÿ´ÿÿÿ£ÿ¦ÿºÿªÿ±ÿ³ÿ°ÿ¨ÿ¦ÿ²ÿ¥ÿÿ¡ÿÿ¦ÿ¥ÿ¬ÿ«ÿ¬ÿ©ÿ®ÿªÿ¯ÿªÿ³ÿ£ÿ·ÿ ÿµÿ¹ÿ³ÿ¹ÿ¦ÿ®ÿ±ÿ§ÿªÿªÿ¦ÿ¦ÿ¡ÿ¨ÿ±ÿ«ÿ¦ÿ©ÿ¬ÿ¯ÿ§ÿ ÿ²ÿ®ÿ­ÿ·ÿ¢ÿÿ§ÿ¢ÿ ÿ«ÿÿÿ¥ÿ£ÿ¼ÿ¬ÿ¨ÿÿ²ÿµÿ°ÿ©ÿ ÿ ÿ©ÿªÿªÿ³ÿ¦ÿ­ÿ¯ÿªÿ¥ÿ¨ÿ¸ÿ¯ÿ±ÿÿ¬ÿ¨ÿ«ÿÿ®ÿ¯ÿ´ÿ­ÿ¥ÿ ÿ¦ÿ·ÿ­ÿÿ¢ÿ°ÿ°ÿ¦ÿ¨ÿ±ÿªÿÿÿªÿ³ÿ³ÿ²ÿ­ÿ©ÿ±ÿªÿªÿ²ÿ·ÿªÿ£ÿ¦ÿ®ÿÿ°ÿ±ÿ¬ÿ¯ÿ½ÿ¯ÿ£ÿ°ÿµÿ¯ÿ±ÿ®ÿ¡ÿªÿ¶ÿ³ÿ°ÿªÿ¯ÿ°ÿÿ¢ÿªÿ¦ÿ³ÿ£ÿ¥ÿ¦ÿÿ¦ÿªÿªÿ¡ÿ¤ÿ¦ÿÿÿ¡ÿ¨ÿªÿ«ÿ¯ÿ¨ÿÿ­ÿªÿÿ£ÿ§ÿ¦ÿ«ÿ§ÿ¤ÿ¦ÿÿÿÿ«ÿ¶ÿ ÿÿ£ÿÿ«ÿÿ¶ÿ²ÿ³ÿ±ÿ©ÿ°ÿ¡ÿ«ÿ¤ÿÿÿÿ¡ÿ±ÿ­ÿÿ ÿÿÿ¬ÿ¨ÿ«ÿ¯ÿ¤ÿ£ÿÿÿ ÿ¥ÿ£ÿ°ÿ³ÿÿ£ÿ¥ÿ ÿÿÿ¥ÿ§ÿ²ÿ£ÿ¡ÿ­ÿ­ÿµÿ¥ÿ¥ÿ¯ÿ¯ÿ«ÿ©ÿ±ÿ¨ÿÿÿÿÿ£ÿ§ÿªÿ©ÿ¦ÿÿÿ¥ÿÿ¢ÿÿÿ£ÿÿÿ©ÿ¸ÿ¹ÿ¦ÿÿÿÿÿ¢ÿ­ÿÿ©ÿÿÿ¡ÿÿÿÿ®ÿ©ÿµÿ´ÿ¤ÿÿ£ÿ£ÿÿ¤ÿ°ÿ¥ÿ¥ÿªÿªÿÿÿÿÿÿÿ¡ÿ¤ÿÿ§ÿ¥ÿ±ÿ¦ÿÿ¢ÿÿ ÿ¢ÿ£ÿ¶ÿ£ÿ­ÿÿÿÿ ÿ¥ÿÿÿÿÿ­ÿ¬ÿ ÿµÿ¶ÿ¶ÿ§ÿªÿ£ÿ ÿ²ÿ®ÿ£ÿ¢ÿ§ÿªÿ¤ÿ¢ÿ£ÿ§ÿ­ÿ ÿÿ§ÿ°ÿ°ÿ©ÿ¢ÿ§ÿªÿ­ÿ±ÿ ÿÿÿÿÿÿµÿ«ÿ¨ÿ¬ÿÂÿÿªÿºÿ·ÿ¢ÿ¥ÿ¤ÿ¦ÿ¡ÿµÿ©ÿ¤ÿ£ÿ­ÿ¦ÿ§ÿ£ÿ ÿÿ©ÿÿÿ«ÿµÿ¥ÿÿÿÿ®ÿ¥ÿÿÿÿÿ°ÿ¶ÿ§ÿ¨ÿ¥ÿ­ÿ®ÿ¦ÿ ÿ¦ÿ¥ÿ¡ÿªÿÿ§ÿÿÿ­ÿ¢ÿÿ¥ÿªÿ«ÿ¡ÿ¤ÿ©ÿ¬ÿ¬ÿ¨ÿÿ¤ÿ­ÿ§ÿ­ÿ¡ÿ¥ÿªÿ§ÿ¢ÿ¨ÿ®ÿ¦ÿ ÿ ÿ¨ÿ¦ÿ¢ÿ¤ÿ¢ÿÿ¬ÿ°ÿÿÿ¡ÿÿÿ¬ÿ¥ÿÿ«ÿÿ§ÿ«ÿ­ÿÿ­ÿÿÿÁÿ£ÿ¶ÿ¦ÿ­ÿ ÿ©ÿ·ÿ§ÿ¦ÿ«ÿ®ÿ­ÿ¦ÿ§ÿ¥ÿ¢ÿÿÿÿÿ¤ÿ¬ÿ£ÿÿÿÿ ÿ¤ÿ¦ÿªÿ¬ÿÿ ÿ¥ÿªÿÿÿ¯ÿ±ÿ¦ÿÿ¢ÿ«ÿÿ®ÿÿÿ©ÿ«ÿÿÿ»ÿ³ÿÿ¤ÿ­ÿÿ¦ÿÿÿ®ÿ¨ÿ¤ÿÿ¦ÿªÿ ÿ£ÿÿÿ§ÿ¦ÿÿ¡ÿ¦ÿ¤ÿÿÿ©ÿ¡ÿÿ©ÿ¡ÿÿ¡ÿ±ÿªÿ¡ÿÿ¢ÿ¤ÿµÿ¤ÿ§ÿ±ÿ§ÿ·ÿ¢ÿ³ÿÿ±ÿ­ÿÿ ÿ¦ÿ§ÿ©ÿ¡ÿ§ÿªÿ¬ÿ¤ÿ£ÿ©ÿ¯ÿ´ÿ²ÿ±ÿ©ÿ§ÿÿÿ§ÿ®ÿ¤ÿÿ§ÿ¯ÿªÿ£ÿ©ÿ§ÿÿ¦ÿ«ÿÿÿÿÿ ÿ¨ÿ­ÿ°ÿ·ÿ­ÿ¨ÿ ÿ°ÿ¤ÿ¡ÿ ÿ±ÿÿÿ¦ÿ¢ÿ³ÿÿ«ÿ¶ÿ±ÿ²ÿ¨ÿÿ©ÿ­ÿ¥ÿ¤ÿÿ©ÿ³ÿ®ÿÿÿ¨ÿ£ÿÿÿ ÿ¡ÿ¥ÿ©ÿ²ÿ¡ÿÿ£ÿ­ÿ®ÿ¤ÿÿÿ¦ÿ°ÿÿ§ÿ¬ÿ¡ÿÿÿ³ÿ­ÿ®ÿ®ÿÿ«ÿ­ÿ­ÿ«ÿÿÿ£ÿ¬ÿ­ÿ­ÿºÿ¤ÿÿ£ÿ­ÿ§ÿ£ÿ§ÿ¡ÿÿÿ¯ÿ±ÿ¦ÿ¨ÿ©ÿ¤ÿ²ÿ±ÿ¡ÿ¥ÿ ÿÿ¡ÿ¦ÿªÿ©ÿ°ÿ³ÿªÿ§ÿ¤ÿ®ÿ¡ÿªÿ¨ÿ±ÿ¬ÿ¶ÿ¯ÿ±ÿ«ÿ ÿÿÿ¥ÿ¼ÿ©ÿÿ°ÿÿÿÿ ÿ¥ÿ¥ÿ§ÿ®ÿ¦ÿ£ÿ£ÿ®ÿ¥ÿ¡ÿ§ÿªÿ¬ÿªÿ¡ÿÿ¡ÿ§ÿ¡ÿ¢ÿ«ÿ«ÿÿ¬ÿ¹ÿ½ÿ³ÿºÿÿ«ÿÿÿµÿ¡ÿÿ²ÿÿÿÿ§ÿÿÿ«ÿÿÿ¤ÿÿÿ¤ÿ±ÿ®ÿ²ÿ¦ÿ ÿ¬ÿÿ¤ÿ²ÿ©ÿ¤ÿ¬ÿ´ÿµÿ³ÿÿÿ¢ÿ¦ÿ¥ÿÿÿÿ«ÿ¢ÿÿ¥ÿ­ÿ§ÿ³ÿµÿ©ÿÿ¥ÿ¥ÿÿ©ÿ¥ÿ§ÿ¯ÿ©ÿ¨ÿ¯ÿ­ÿ·ÿ®ÿ­ÿ­ÿ¬ÿ¨ÿÿÿÿªÿ·ÿ©ÿÿ¡ÿ¢ÿÿ¥ÿ³ÿ«ÿ²ÿ¥ÿ¢ÿ§ÿÿÿ²ÿÿÿÿ§ÿ­ÿ¢ÿ¦ÿ°ÿÿ ÿ«ÿ¨ÿ¥ÿÿÿªÿÿÿÿÿµÿ¯ÿ ÿÿÿ°ÿ°ÿ¶ÿ·ÿ©ÿ£ÿÿ¦ÿ¨ÿ ÿ¦ÿ¨ÿªÿ£ÿ¦ÿ£ÿÿ¦ÿ±ÿ§ÿ«ÿÿ³ÿ´ÿÿ·ÿ­ÿ¥ÿ¸ÿ±ÿÿ®ÿ£ÿ±ÿ¨ÿ¤ÿ°ÿ¶ÿ°ÿÿÿ¢ÿ¦ÿ¯ÿ©ÿ¡ÿ£ÿ¢ÿ¨ÿ­ÿ¦ÿ¤ÿÿÿ¨ÿªÿÿÿ¤ÿ¹ÿ¯ÿ®ÿ¢ÿ¯ÿªÿµÿµÿ°ÿ­ÿ¥ÿ«ÿ¥ÿ¯ÿ¯ÿ©ÿ¶ÿµÿ¦ÿ¦ÿ¢ÿ©ÿ¬ÿ©ÿ³ÿ¬ÿ­ÿ¬ÿ¢ÿ¬ÿ¶ÿµÿ®ÿ§ÿ¯ÿ«ÿÿ¨ÿ«ÿ²ÿ±ÿ§ÿ«ÿ©ÿ¥ÿ±ÿ¤ÿ£ÿ¹ÿ¡ÿ¬ÿ«ÿ«ÿ¡ÿ¡ÿ£ÿÿ¨ÿ«ÿ­ÿ­ÿµÿ¯ÿªÿ®ÿ°ÿ´ÿ¥ÿ£ÿ¸ÿ±ÿ´ÿ©ÿ¬ÿ«ÿ°ÿ©ÿ¤ÿ¦ÿÊÿ£ÿÿ¬ÿ±ÿ§ÿ£ÿ­ÿµÿ­ÿ´ÿÿÿµÿ¦ÿ®ÿ®ÿÿ¦ÿ¡ÿ ÿ±ÿµÿ²ÿ«ÿ®ÿ¯ÿ«ÿ¯ÿ´ÿ¬ÿºÿ®ÿ¯ÿµÿ¨ÿµÿ§ÿ¬ÿ­ÿ¯ÿÿ¦ÿ©ÿÿ¥ÿ°ÿ­ÿ°ÿ¥ÿ«ÿ¢ÿÿ®ÿ¸ÿ±ÿ ÿ¡ÿ©ÿªÿ£ÿ¬ÿÿÿÿ¨ÿ°ÿ¡ÿ²ÿ¤ÿÿ¨ÿ¤ÿ±ÿ³ÿ¥ÿ¬ÿ·ÿ¯ÿ²ÿ²ÿ°ÿ®ÿ§ÿ£ÿ¦ÿÿÿ¬ÿ³ÿ°ÿ¨ÿÿ¤ÿ¡ÿ¦ÿÿ±ÿÂÿ¶ÿ£ÿ°ÿ£ÿÿ°ÿ©ÿ´ÿ²ÿ¨ÿ±ÿ¨ÿ«ÿªÿªÿµÿ¯ÿªÿ£ÿÿ¦ÿªÿ¤ÿ´ÿÿÿ­ÿ·ÿ¯ÿ«ÿÿ©ÿºÿ±ÿ¥ÿ¦ÿ¦ÿÿ£ÿ­ÿµÿ¹ÿ²ÿ©ÿ¬ÿ¬ÿ«ÿ°ÿ¬ÿ¤ÿÿ©ÿ¨ÿ¬ÿ¡ÿ¯ÿ°ÿ¼ÿ ÿ ÿ¸ÿ«ÿ²ÿÿÿ§ÿ¯ÿ§ÿ²ÿ³ÿ ÿ¥ÿ­ÿ¬ÿ©ÿÿÿªÿ£ÿ¤ÿ¦ÿ¨ÿ£ÿÿÿ­ÿªÿ«ÿ¨ÿ§ÿ¶ÿ¨ÿ¥ÿÿÿ¨ÿ°ÿ®ÿ¢ÿ ÿ¡ÿÿ¤ÿ§ÿªÿ¬ÿ¥ÿÿÿÿ³ÿÿÿÿÿÿÿÿ¢ÿÿÿ ÿÿÿÿÿ ÿÿÿ«ÿÿÿ¤ÿ ÿ¨ÿ ÿÿÿÿÿ¡ÿ¢ÿÿÿ£ÿ¬ÿ¦ÿÿÿÿÿÿ£ÿÿÿÿÿÿÿºÿÿ¥ÿÿ¡ÿ¢ÿÿ©ÿ©ÿ£ÿ§ÿÿÿÿ ÿ¡ÿÿÿÿ¬ÿ¡ÿÿÿ¡ÿÿÿÿÿ¨ÿÿÿ±ÿ¨ÿ ÿÿÿÿÿ¤ÿ«ÿÿÿ¤ÿÿ«ÿÿ¥ÿ«ÿ¢ÿÿ¦ÿ ÿ©ÿ¦ÿ¨ÿ¡ÿÿÿ¤ÿ®ÿ¯ÿ¯ÿ¢ÿ¢ÿ­ÿ¦ÿÿ©ÿ¨ÿÿ¢ÿ¡ÿÿ¤ÿ¤ÿ©ÿ§ÿ£ÿ ÿ¡ÿ³ÿ°ÿ¥ÿ£ÿ ÿÿ¤ÿ¸ÿ°ÿ»ÿ°ÿ¨ÿºÿ³ÿ¯ÿ°ÿ¦ÿ¥ÿ¥ÿ¢ÿ­ÿ§ÿ ÿ¦ÿÿÿ®ÿÉÿÿ¥ÿ³ÿ´ÿ¥ÿÿ©ÿ¦ÿÿÿÿ«ÿ¥ÿ¥ÿªÿ£ÿ¬ÿÿ¬ÿÿ¢ÿÿÿ³ÿªÿ§ÿ©ÿ«ÿ¬ÿ¯ÿ­ÿ§ÿ©ÿ§ÿ¬ÿ«ÿ¯ÿ®ÿÿ¦ÿ±ÿ­ÿ±ÿ¨ÿ¦ÿ£ÿ§ÿ¨ÿ¢ÿ©ÿ¬ÿ¡ÿÿ¢ÿ£ÿÿÿ¡ÿÿÿ¯ÿªÿÿ¥ÿ©ÿ¨ÿªÿÿÿªÿ¾ÿ¾ÿ ÿ®ÿ¦ÿÿ¡ÿµÿÿ¢ÿ¡ÿ¡ÿÿ¡ÿ¹ÿÃÿ²ÿÿ¤ÿÿÿ¡ÿ¯ÿ©ÿ°ÿ¨ÿ¬ÿ«ÿ¢ÿ ÿ£ÿÿ¡ÿ©ÿÿ±ÿ¿ÿ«ÿ±ÿ¢ÿ¢ÿÿÿ¦ÿ¬ÿ³ÿ¶ÿ¤ÿÿºÿ³ÿ¥ÿ¥ÿ¢ÿ³ÿ­ÿ±ÿ«ÿ¨ÿÿ ÿÿÿªÿ­ÿÿÿ«ÿ­ÿ¥ÿ¤ÿ¥ÿ¯ÿªÿÿ¨ÿ¯ÿ¯ÿ°ÿ­ÿ­ÿ¯ÿ¨ÿ£ÿ®ÿ¨ÿ®ÿÿ°ÿ³ÿ§ÿ ÿÿ{ÿXÿcÿwÿ}ÿÿ¥ÿ«ÿ¥ÿÿ´ÿ©ÿ«ÿ©ÿªÿ°ÿ­ÿ«ÿ­ÿ¨ÿµÿ°ÿªÿÿ²ÿ®ÿ«ÿ¤ÿ«ÿ±ÿµÿ¯ÿ¥ÿ©ÿ·ÿ¸ÿ§ÿ¨ÿÿ§ÿ¶ÿ«ÿ§ÿ­ÿ¯ÿªÿÿÿ±ÿ¯ÿÿ®ÿ¥ÿ¸ÿÿ¤ÿÿÿ©ÿ¯ÿ¯ÿ®ÿ¦ÿ§ÿ¢ÿÿ²ÿ ÿ£ÿ¡ÿªÿ©ÿ°ÿ±ÿ©ÿ¬ÿµÿ®ÿ®ÿ®ÿÿ°ÿ¶ÿ®ÿ±ÿ¹ÿ¹ÿ­ÿ¬ÿ°ÿ¯ÿ³ÿ¦ÿ­ÿ¶ÿ¬ÿ®ÿ¤ÿ­ÿ¯ÿ°ÿ©ÿ¨ÿ±ÿ£ÿÿ¤ÿµÿ­ÿ»ÿ¯ÿ­ÿ®ÿªÿ¨ÿ£ÿ ÿ¦ÿ¦ÿ¨ÿ ÿÿ¤ÿ©ÿÿ¡ÿ¢ÿ¦ÿ¬ÿ²ÿºÿ®ÿ¯ÿÿ¡ÿÿ«ÿ±ÿ­ÿ«ÿ©ÿ¥ÿ¢ÿªÿºÿ¬ÿ¢ÿªÿ¬ÿ¨ÿ¤ÿªÿ±ÿ©ÿÿÿ©ÿ¬ÿ¬ÿ·ÿµÿ±ÿ©ÿ¥ÿÿÿÿÿ½ÿ³ÿµÿ¥ÿ´ÿ§ÿ¨ÿ®ÿ©ÿ¨ÿªÿ©ÿ¬ÿªÿµÿ¿ÿÿÿ¢ÿ§ÿ­ÿ¯ÿ§ÿ ÿÿÿ¯ÿ«ÿ£ÿ­ÿ§ÿªÿ¤ÿ¦ÿ³ÿ®ÿ¦ÿ ÿ´ÿ¡ÿ¦ÿ¨ÿ¦ÿ´ÿ®ÿ¢ÿ©ÿ¦ÿ¦ÿªÿµÿ¢ÿ¦ÿÿ¦ÿ©ÿ©ÿªÿ©ÿªÿÿ®ÿ­ÿ®ÿ­ÿ ÿÿ¡ÿ§ÿµÿ¯ÿ®ÿ«ÿÿªÿ©ÿ¦ÿ«ÿ±ÿ¶ÿ»ÿ¶ÿ°ÿÿ¢ÿ¤ÿ²ÿ¶ÿ®ÿÿÿ±ÿ¥ÿ¾ÿ³ÿ«ÿÿ¯ÿ²ÿ¨ÿ¥ÿ¥ÿ ÿ¨ÿªÿ¥ÿ¦ÿ¯ÿ¥ÿ¡ÿ©ÿ°ÿ­ÿ§ÿ«ÿ¤ÿ¶ÿ½ÿ«ÿ¢ÿ¥ÿ©ÿ±ÿµÿ¡ÿ±ÿ«ÿªÿ²ÿ²ÿ«ÿ©ÿµÿ¾ÿ¼ÿ»ÿ§ÿ¹ÿ»ÿ²ÿ³ÿ¹ÿ²ÿ¬ÿµÿ«ÿ¦ÿ¹ÿ¨ÿ²ÿ­ÿ¥ÿ¬ÿ«ÿÿ¯ÿ¤ÿ³ÿ¯ÿºÿ¹ÿ·ÿºÿ°ÿ ÿ®ÿ¬ÿ¯ÿ®ÿ²ÿ»ÿ¯ÿ¦ÿ¯ÿ¦ÿ­ÿµÿ²ÿ§ÿ¤ÿªÿ±ÿ¼ÿÈÿµÿ½ÿªÿ³ÿ»ÿ¸ÿ®ÿ°ÿ¾ÿºÿ¯ÿ®ÿ£ÿ½ÿ¶ÿ§ÿ¦ÿ¨ÿ¦ÿ¿ÿ±ÿÿ£ÿÂÿ¶ÿ´ÿ¸ÿ«ÿ¯ÿ¬ÿ¬ÿ«ÿ¦ÿ­ÿ³ÿ«ÿ¦ÿµÿ­ÿ®ÿ¥ÿ¯ÿ¦ÿ¡ÿ¦ÿ©ÿ¥ÿÿ«ÿ°ÿ§ÿ¡ÿ¦ÿ¦ÿÿ©ÿ®ÿ©ÿÿ¡ÿ¡ÿ¢ÿ¦ÿ¥ÿ¨ÿÿ¥ÿ©ÿ¥ÿÿÿ£ÿ¦ÿ¸ÿ¤ÿ¹ÿºÿ¯ÿ£ÿ ÿ ÿÿ¡ÿÿÿÿÿÿÿÿÿÿ{ÿÿÿÿÿ{ÿÿxÿgÿpÿÿqÿ{ÿÿwÿ|ÿ{ÿrÿpÿtÿ}ÿyÿnÿ}ÿsÿtÿxÿpÿmÿ~ÿÿÿÿÿÿzÿÿÿÿÿªÿ ÿ ÿÿªÿ¨ÿÿ£ÿ¨ÿ£ÿ­ÿ´ÿ²ÿ§ÿ¨ÿ³ÿ±ÿ®ÿ³ÿ²ÿ¨ÿµÿ¦ÿÿ«ÿ´ÿ¨ÿ£ÿ¨ÿ£ÿ´ÿ·ÿ¼ÿ¨ÿ¨ÿªÿ©ÿ´ÿ¼ÿµÿ¸ÿ¹ÿ¼ÿ¶ÿ»ÿ²ÿ«ÿ°ÿ´ÿ¯ÿ¯ÿµÿ¬ÿÅÿ¬ÿ¥ÿ²ÿ¯ÿ­ÿ¯ÿªÿ¦ÿ§ÿ°ÿ¯ÿ±ÿ¤ÿ¦ÿ«ÿµÿµÿªÿ­ÿ¡ÿ«ÿ¨ÿ¤ÿ©ÿ­ÿ¤ÿ­ÿµÿ­ÿ·ÿ°ÿ¦ÿºÿ¨ÿ¥ÿ³ÿ±ÿ®ÿ§ÿÿ­ÿ´ÿ­ÿ¼ÿ³ÿ ÿÿ¦ÿ¥ÿ§ÿ¬ÿ¯ÿµÿ¬ÿµÿ³ÿ®ÿªÿ¡ÿ ÿ¦ÿ©ÿªÿ¯ÿµÿ£ÿ¶ÿÍÿ§ÿÿ§ÿ¬ÿ«ÿ«ÿ­ÿ®ÿªÿ¤ÿ©ÿÁÿ­ÿªÿ©ÿ®ÿ³ÿ°ÿ¯ÿ°ÿµÿªÿ¡ÿºÿ§ÿ³ÿ¸ÿµÿ³ÿ­ÿ¨ÿ­ÿ²ÿ®ÿ°ÿÿ¨ÿ®ÿ­ÿ­ÿ¬ÿ©ÿ§ÿ¬ÿ±ÿ£ÿ¡ÿ­ÿ¯ÿ©ÿ³ÿ­ÿ´ÿ±ÿ«ÿ¬ÿÿ§ÿ¨ÿ¤ÿ¹ÿªÿ¦ÿ©ÿªÿ¥ÿ¥ÿ¬ÿ±ÿ¬ÿ³ÿ²ÿ¦ÿ°ÿ®ÿ´ÿ²ÿ¸ÿ«ÿ®ÿ¾ÿ¶ÿ¸ÿµÿ¨ÿ¢ÿ·ÿ»ÿ®ÿ¬ÿ´ÿ¬ÿ¦ÿ§ÿ©ÿ´ÿ°ÿªÿ·ÿ±ÿ«ÿ©ÿ¬ÿ®ÿºÿ»ÿµÿ¬ÿÿ©ÿ´ÿ®ÿºÿ§ÿ²ÿ©ÿ¸ÿ´ÿ¥ÿ¥ÿ¦ÿ¤ÿ«ÿ®ÿ®ÿªÿ¤ÿ¤ÿ¹ÿ¤ÿ¤ÿ¯ÿ±ÿ¯ÿ¦ÿ©ÿ¼ÿ¬ÿ¼ÿ­ÿ­ÿ¢ÿÄÿµÿ©ÿªÿ°ÿ­ÿ§ÿ«ÿ®ÿ¤ÿ§ÿ´ÿ¦ÿ°ÿ¯ÿ¬ÿ´ÿ¼ÿ®ÿ¬ÿ´ÿ°ÿ¦ÿ§ÿ³ÿ»ÿ©ÿ®ÿ´ÿ°ÿ³ÿµÿ³ÿ³ÿ¬ÿªÿ±ÿ°ÿªÿ°ÿÿ¦ÿÅÿ§ÿ®ÿ°ÿ¯ÿ¡ÿÿÿ¤ÿ°ÿ²ÿ¤ÿ¦ÿ³ÿ¡ÿÿ±ÿ±ÿ¦ÿ¦ÿ±ÿªÿ¬ÿ¬ÿ©ÿ«ÿ©ÿ¨ÿ¤ÿÿ¡ÿ ÿºÿÁÿ¿ÿ¶ÿ¶ÿÂÿ¹ÿ¬ÿ«ÿ«ÿ¬ÿ±ÿ¬ÿ¦ÿ¤ÿ¢ÿ¥ÿ¯ÿ¨ÿ´ÿ´ÿ²ÿ³ÿ°ÿ­ÿ§ÿ¢ÿ­ÿ³ÿ®ÿ±ÿ£ÿÿÿÿÿ¥ÿ¦ÿ²ÿ¬ÿ°ÿ®ÿ§ÿ¯ÿ¤ÿÿ¤ÿÿ²ÿÿ¦ÿ±ÿ¡ÿÿÿÿÿÿÿ«ÿ¨ÿ¤ÿÿ£ÿ­ÿÿ«ÿÿ§ÿ¨ÿ¢ÿ­ÿ ÿÿ¦ÿ«ÿ­ÿ¦ÿÿÿ¦ÿ½ÿµÿ¥ÿ¥ÿ®ÿ¸ÿ´ÿ¨ÿ¯ÿ§ÿ¬ÿ®ÿµÿµÿ©ÿ§ÿ¡ÿ§ÿ®ÿÿ¶ÿÿ©ÿ¯ÿ¦ÿ¬ÿ¦ÿ©ÿ¨ÿ¦ÿ¨ÿ®ÿ°ÿ¯ÿ®ÿ£ÿ¥ÿ§ÿÿ±ÿ²ÿ ÿ¬ÿ§ÿ ÿ§ÿ¨ÿ¨ÿ ÿÿ¬ÿºÿ¹ÿ¬ÿ¤ÿÿÿÿªÿÿµÿÿ­ÿ²ÿ§ÿ¤ÿ®ÿ«ÿ¦ÿ¤ÿÿÿ¢ÿÿÿÿÿ ÿ­ÿ©ÿÿ¤ÿ¼ÿ¦ÿ¥ÿÿ©ÿ©ÿÿÿ¢ÿ©ÿ¨ÿÿÿ°ÿ¥ÿ§ÿ¦ÿÿÿÿÿÿ£ÿÿ¢ÿÿÿÿÿÿ¢ÿÿÿÿ§ÿÿ¡ÿ®ÿÿÿªÿ¥ÿÿ¨ÿµÿÿÿ§ÿÿ¢ÿ§ÿ£ÿ¨ÿ¢ÿÿÿÿÿ°ÿ¥ÿ±ÿ°ÿÿÿÿÿ¢ÿ¨ÿÿÿÿ§ÿªÿÿ¦ÿ²ÿ¦ÿÿÿÿ£ÿÿÿÿÿ¦ÿÿÿ¡ÿÿÿÿÿÿÿÿÿÿÿÿÿ§ÿÿÿÿºÿ·ÿ¢ÿ´ÿ­ÿ¡ÿÿÿ ÿ®ÿ¦ÿÿÿ¥ÿ£ÿÿÿÿ ÿ­ÿÿÿÿ©ÿÿÿªÿ¦ÿ³ÿÿ±ÿÿÿÿÿªÿ¦ÿ£ÿ£ÿ¢ÿ¦ÿ¦ÿ£ÿÿÿ¨ÿ±ÿ«ÿÿÿ°ÿ´ÿÿ¢ÿÿ³ÿ¯ÿ¶ÿ¦ÿºÿ¯ÿÂÿºÿÿÿÿ¡ÿ¢ÿ¦ÿÿÿ«ÿªÿ³ÿ³ÿªÿ©ÿ¡ÿ­ÿ¸ÿ¬ÿ±ÿ§ÿ¨ÿªÿ¦ÿ¤ÿ¬ÿ¨ÿ¶ÿ¯ÿ«ÿªÿ¡ÿÿ¦ÿ³ÿ¯ÿ¤ÿªÿ±ÿ«ÿ£ÿ¬ÿ©ÿ°ÿ®ÿ ÿ¡ÿÿ¼ÿ³ÿ¥ÿ­ÿ¨ÿ¥ÿ¬ÿ­ÿ¥ÿ±ÿ²ÿ¤ÿ¨ÿ­ÿ¢ÿÿÿ¤ÿµÿ»ÿ·ÿ¬ÿ°ÿ¨ÿªÿµÿ ÿ°ÿ¥ÿ­ÿ¡ÿ²ÿ®ÿ®ÿ¹ÿ­ÿ¢ÿ§ÿ©ÿ®ÿ«ÿ­ÿªÿ£ÿ­ÿ¹ÿ¯ÿ¦ÿÿ¥ÿ§ÿ«ÿ·ÿ®ÿ©ÿ®ÿÿ£ÿ©ÿ£ÿªÿªÿ¨ÿ©ÿ¦ÿ®ÿªÿ¦ÿ¦ÿ¡ÿªÿ³ÿ®ÿªÿªÿ¥ÿ¢ÿªÿ¯ÿ¤ÿ¤ÿ¦ÿ¦ÿ°ÿ±ÿ£ÿ¤ÿ¼ÿ¶ÿ¾ÿ¶ÿ¿ÿÿ¿ÿÿ¤ÿªÿÿ¬ÿ¥ÿ©ÿ®ÿ®ÿ«ÿ°ÿ§ÿ£ÿ­ÿ®ÿ²ÿ®ÿÿÿÿÿ²ÿ¡ÿ­ÿ¬ÿ¹ÿ©ÿ«ÿªÿ©ÿªÿ¨ÿ¦ÿ§ÿ·ÿ¦ÿ®ÿ§ÿ­ÿ²ÿ²ÿªÿ¨ÿ¬ÿ®ÿ°ÿ©ÿ¦ÿ£ÿ®ÿ³ÿ¨ÿ¬ÿ¥ÿ¡ÿ±ÿ«ÿ¦ÿ¬ÿÿ±ÿªÿÿ¡ÿ£ÿ¬ÿ¯ÿ¬ÿ¬ÿÿÿ©ÿ£ÿÿ£ÿÿ¦ÿ¥ÿ©ÿ¬ÿ¯ÿ¥ÿÿÿÿÿ¥ÿ§ÿ¥ÿ«ÿ¯ÿÿÿªÿ ÿÿÿ¦ÿ¡ÿ¦ÿ¹ÿªÿÿÿªÿ§ÿ©ÿ²ÿ«ÿÿÿÿ ÿÿ©ÿÿÿ¡ÿÿ ÿ¦ÿ£ÿªÿ¬ÿ¥ÿ¨ÿ£ÿÿ¢ÿÿÿ¤ÿ§ÿÿ¢ÿÿ¤ÿ¨ÿ®ÿ°ÿ©ÿÿ¥ÿ¢ÿ¹ÿÿ­ÿ«ÿ¦ÿ¥ÿ¥ÿÿÿ·ÿ²ÿÿ¦ÿ§ÿ±ÿÿÿªÿ©ÿ ÿÿÿ«ÿ«ÿ ÿÿÿ¤ÿÿÿÿÿÿ«ÿ¡ÿ¢ÿ±ÿÿyÿ¢ÿ¡ÿªÿÿÿ¤ÿÿ«ÿÿ¥ÿ¨ÿ¯ÿ¨ÿÿ¦ÿªÿ¡ÿ¯ÿ¬ÿªÿ¡ÿ¤ÿ¦ÿ¨ÿÿÿÿ¡ÿ ÿÿ¦ÿªÿ¢ÿ¨ÿÿ¦ÿ£ÿ¦ÿªÿÿ£ÿ¡ÿÿÿ®ÿ°ÿÿ¢ÿ¤ÿ¦ÿ«ÿ ÿÿ¤ÿ¤ÿ«ÿÿ¬ÿ­ÿ¨ÿ¨ÿ¬ÿ°ÿ¥ÿ£ÿ²ÿ³ÿ¨ÿ¡ÿ£ÿ ÿÿ±ÿ±ÿ¨ÿ ÿÿ©ÿ¥ÿ«ÿ¨ÿÿÿ¹ÿ¯ÿÿ¢ÿÿ¦ÿ§ÿ£ÿ¥ÿÿ£ÿ¤ÿÂÿ»ÿ´ÿ«ÿ²ÿ¢ÿ«ÿ¡ÿ¦ÿ³ÿªÿ¦ÿ³ÿ³ÿÿÿÿÿªÿ¦ÿ©ÿ¢ÿÿÿ¤ÿ£ÿ¥ÿ®ÿ®ÿ£ÿÿ¦ÿ©ÿ¥ÿ¡ÿ ÿ¤ÿ²ÿµÿ ÿ§ÿ¯ÿ»ÿ©ÿ³ÿÿ§ÿ£ÿ©ÿ¬ÿÿ«ÿ£ÿÿ©ÿªÿÿ¢ÿ ÿ¯ÿ¯ÿ«ÿ­ÿ¥ÿ®ÿ­ÿÿ­ÿ ÿÿ¥ÿ£ÿ¨ÿ¤ÿ§ÿ§ÿ¥ÿ²ÿ¯ÿ¤ÿ§ÿ«ÿªÿ°ÿ´ÿ¢ÿ¤ÿ¯ÿ³ÿÿÿ¨ÿÿÿ©ÿ§ÿÿ§ÿÿ£ÿ®ÿ³ÿÿ¬ÿÿ¡ÿ½ÿ©ÿ«ÿ¡ÿªÿ¢ÿ ÿ¬ÿªÿ¦ÿ®ÿ«ÿÿÿ«ÿÿÿÿÿÿÿÿÿ£ÿ¦ÿ¡ÿÿÿ¢ÿÿ¤ÿµÿ¨ÿÿ¨ÿ·ÿ¤ÿÿ ÿ®ÿ±ÿ¬ÿÿ¦ÿÿ­ÿªÿÿ ÿ¤ÿ ÿÿÂÿ¯ÿ¥ÿ³ÿ ÿÿÿÿÿ¥ÿ§ÿ±ÿ¯ÿ¬ÿ±ÿÿ¥ÿ©ÿªÿ©ÿ¢ÿÿÿ§ÿ¢ÿÿ¡ÿ§ÿ¤ÿÿÿ ÿÿÿ®ÿ¥ÿ ÿ¦ÿªÿ®ÿ³ÿ¦ÿ³ÿ´ÿ£ÿÃÿµÿ¥ÿÿ¥ÿ¤ÿ­ÿÿ¡ÿ©ÿÿÿÿ¬ÿºÿÿÿ¬ÿ¯ÿ­ÿ¦ÿÿÿÿÿÿÿ¢ÿ ÿ¡ÿ¢ÿ­ÿ³ÿ¢ÿ§ÿ©ÿÿ©ÿ¶ÿ¨ÿ£ÿªÿ¦ÿ¥ÿ§ÿ¦ÿ§ÿÂÿÿÿ£ÿ¯ÿÿ¤ÿ©ÿ²ÿ¡ÿ¢ÿ²ÿÿ©ÿ¨ÿ¬ÿ²ÿ§ÿ±ÿ¥ÿ¥ÿ­ÿ¬ÿ­ÿ¥ÿÿ£ÿ®ÿªÿÿ¤ÿ¥ÿ§ÿÿÿÿÿ¢ÿ¦ÿ±ÿ¯ÿ¡ÿ¤ÿ¦ÿÿÿÿÿ¬ÿ³ÿÿÿ¤ÿ¦ÿ§ÿÿ¬ÿ¥ÿ§ÿ¬ÿ¢ÿ¡ÿ¢ÿ¦ÿ°ÿ¥ÿ­ÿÿ°ÿ¬ÿ©ÿ®ÿÿÿ¢ÿ±ÿ®ÿ¬ÿ¦ÿ¦ÿÿ¢ÿ©ÿ ÿÿ§ÿ«ÿ¢ÿ¤ÿ«ÿ¦ÿ£ÿ¦ÿ©ÿ«ÿ«ÿ§ÿ¨ÿªÿªÿÿÿ²ÿ±ÿ¯ÿ ÿ¤ÿ²ÿ£ÿ¯ÿªÿ®ÿÿÿÿÿÿºÿ£ÿÿ®ÿ©ÿ¡ÿÿ ÿ«ÿªÿ§ÿ«ÿ£ÿ«ÿ®ÿ©ÿ£ÿ¬ÿ±ÿ¯ÿ§ÿÿ¨ÿ±ÿÿÿ¨ÿ¢ÿ¨ÿ¹ÿ«ÿ¬ÿµÿ°ÿ«ÿ©ÿ§ÿ¨ÿÿ§ÿ·ÿµÿ©ÿ¡ÿ²ÿªÿ«ÿ¶ÿ¬ÿ§ÿÿ©ÿÿ¢ÿ³ÿ¨ÿ£ÿ§ÿ¬ÿ¬ÿ¢ÿ¤ÿ®ÿÿÿ¯ÿ¦ÿ¢ÿ¯ÿ¨ÿ§ÿ°ÿÿÿ¥ÿ°ÿ«ÿ¥ÿ«ÿ¹ÿ§ÿ©ÿ¯ÿ¶ÿÂÿ©ÿ®ÿ®ÿ¬ÿ­ÿ­ÿÿ§ÿÿ¤ÿ¶ÿ´ÿ°ÿ¬ÿ°ÿ´ÿ©ÿ³ÿ­ÿÿÿÿÿÿ«ÿ´ÿ¬ÿ¥ÿÿÿ£ÿÿ¬ÿ¹ÿ±ÿ­ÿ¥ÿ¬ÿ°ÿ­ÿ¤ÿ¯ÿ­ÿÿ£ÿ«ÿ©ÿ°ÿ¦ÿ¡ÿ£ÿÿ¢ÿ­ÿ³ÿ²ÿ ÿ³ÿ°ÿ¤ÿ¸ÿ¬ÿ®ÿ¯ÿ°ÿ°ÿ¥ÿÿ¡ÿ¦ÿÿÿ¢ÿ¡ÿÿ§ÿ±ÿ»ÿ¯ÿ¥ÿ§ÿ«ÿ®ÿÿÿÿ¬ÿ´ÿ°ÿ ÿÿÿ´ÿ ÿ¢ÿ­ÿ¨ÿ¤ÿ¯ÿ¢ÿ¨ÿ£ÿ¦ÿ®ÿ¼ÿ´ÿ¡ÿ¥ÿ³ÿ¦ÿ¬ÿ²ÿ«ÿ©ÿ£ÿªÿ³ÿ²ÿ§ÿÿÿ ÿ©ÿ°ÿ­ÿ¥ÿ¾ÿ¸ÿ¬ÿ·ÿ´ÿ³ÿ¨ÿ ÿ¬ÿ¯ÿ·ÿ¨ÿ­ÿ¬ÿ·ÿÿ©ÿ¨ÿ±ÿ¡ÿ§ÿ¯ÿÀÿ»ÿ±ÿ±ÿÂÿÃÿµÿÿÿ°ÿ´ÿ¯ÿ¨ÿ§ÿ­ÿ¦ÿÿ®ÿ£ÿ®ÿªÿ¨ÿ«ÿ£ÿ¬ÿ°ÿ¨ÿ§ÿ®ÿ¥ÿ ÿ¡ÿ§ÿ£ÿ¬ÿ¸ÿµÿ¤ÿ¥ÿ¹ÿ°ÿ¥ÿ¯ÿ·ÿ³ÿ¡ÿ¡ÿ©ÿ¦ÿÈÿµÿ´ÿ«ÿ£ÿ¡ÿ¯ÿ«ÿ¹ÿ¦ÿ ÿµÿ­ÿªÿªÿ¥ÿÊÿ«ÿÿ®ÿÿ«ÿ¨ÿ«ÿªÿ£ÿ¤ÿ±ÿµÿ¹ÿ¶ÿ¦ÿ¨ÿ®ÿ¦ÿ¤ÿ±ÿ·ÿ¶ÿ¾ÿ«ÿ«ÿ¬ÿ¯ÿªÿ³ÿ¨ÿÿ«ÿÿ¤ÿ¥ÿ£ÿÿ¡ÿÿ¡ÿ©ÿ°ÿ¢ÿÿªÿ²ÿ¯ÿ§ÿ§ÿÿÿ¨ÿ«ÿÿÿ®ÿ´ÿ¬ÿÿ³ÿ¹ÿ¢ÿ²ÿ¯ÿ¯ÿ¹ÿ·ÿ´ÿ³ÿ¶ÿ³ÿºÿ°ÿ´ÿ®ÿÿÿ¢ÿªÿ§ÿ¥ÿ´ÿ¦ÿªÿ ÿÿªÿ­ÿ¨ÿ¶ÿ¯ÿ³ÿ¡ÿÿÿÁÿ¯ÿ­ÿ©ÿ°ÿ°ÿ¤ÿ«ÿ³ÿ­ÿ©ÿ¢ÿ©ÿ´ÿ­ÿµÿµÿ°ÿ§ÿ­ÿªÿ®ÿ½ÿ³ÿ¶ÿ¤ÿ¡ÿ¨ÿÿ¤ÿ£ÿÿÿ©ÿ£ÿ´ÿ´ÿ«ÿ§ÿÿÿ¡ÿ¬ÿ°ÿ£ÿ¨ÿ¯ÿ¤ÿ¥ÿ®ÿ¥ÿ°ÿµÿ¨ÿ¨ÿ®ÿ£ÿ¢ÿÿ¤ÿ¯ÿ¢ÿÿ²ÿµÿ§ÿ¥ÿ«ÿ¦ÿ ÿ§ÿ¬ÿ¯ÿ¤ÿ¤ÿÿ¡ÿ¨ÿ§ÿ¡ÿ¢ÿ°ÿ¯ÿÿ¢ÿ±ÿ¦ÿ¨ÿÿÿ¢ÿ§ÿ«ÿ¨ÿªÿ¨ÿ¦ÿ°ÿ¬ÿ¢ÿÿÿÿÿÿµÿÿ¯ÿ¡ÿÿÿÿ¯ÿ ÿÿÿÿ£ÿ¢ÿÿÿÿÿÿ¥ÿÿÿÿ¤ÿ¡ÿÿÿwÿÿÿÿÿÿ£ÿ£ÿÿÿÿÿÿÿÿÿ¥ÿÿÿÿ¦ÿÿ¡ÿªÿ¯ÿÿÿ¦ÿÿÿÿÿ¡ÿÿÿÿ¥ÿ¦ÿÿÿ¢ÿ¡ÿ©ÿÿÿÿ¡ÿÿÿÿ¨ÿÿÿÿÿ©ÿªÿÿÿ©ÿ£ÿÿÿÿ¯ÿ¯ÿ¬ÿÿÿÿÿ¢ÿ©ÿÿÿ¥ÿ¬ÿ§ÿ§ÿ©ÿ¨ÿ¯ÿ¯ÿªÿÿÿ©ÿÿ ÿ§ÿÿÿÿÿ°ÿÿÿ¯ÿÿÿÿÿÿÿÿÿ ÿ¶ÿ·ÿ¶ÿÿ¥ÿ°ÿ¤ÿ±ÿªÿ±ÿ³ÿ¥ÿ¥ÿÿÿ¬ÿ¢ÿÿ¥ÿ ÿÿ·ÿ¶ÿ¢ÿ°ÿ°ÿ²ÿ©ÿ¨ÿ£ÿ©ÿªÿ«ÿ£ÿÿ¨ÿªÿ­ÿ¨ÿ¯ÿ£ÿ¬ÿ¤ÿÿ ÿ¥ÿ°ÿ¶ÿ¶ÿ¬ÿ¢ÿ¥ÿ¯ÿ°ÿ¥ÿ¤ÿ¦ÿ©ÿÿ§ÿÿ¬ÿ®ÿ¬ÿ«ÿ´ÿ©ÿªÿ¦ÿ¨ÿ¥ÿÿ©ÿ³ÿ¦ÿÿÿÿ¤ÿÿ·ÿ­ÿÿ¯ÿ±ÿ©ÿªÿ©ÿ¬ÿ°ÿ©ÿÿÿ¥ÿÿ©ÿÿÿÿÿ»ÿ²ÿ­ÿÿ¤ÿªÿ¦ÿ¯ÿµÿ­ÿ©ÿ£ÿ¤ÿ¨ÿ¦ÿ£ÿ«ÿ¬ÿ¥ÿ¡ÿ´ÿ©ÿ­ÿ»ÿ³ÿ°ÿ¿ÿ»ÿ¢ÿ«ÿ«ÿ¤ÿªÿ¤ÿ¦ÿ¦ÿ©ÿ¬ÿ¥ÿ¥ÿ¦ÿ§ÿ±ÿ²ÿªÿ¥ÿÿ·ÿ ÿ ÿ¢ÿÿ¡ÿÿ ÿ©ÿ¨ÿÿÿ§ÿ§ÿ¥ÿÿ¸ÿªÿ´ÿ¬ÿÿ ÿ¬ÿ¶ÿ¯ÿ«ÿ±ÿ°ÿ­ÿ ÿ­ÿ£ÿÿ«ÿ©ÿªÿ©ÿ©ÿÿzÿdÿTÿXÿÿÿ©ÿ«ÿ£ÿ¥ÿ¯ÿÿ®ÿ©ÿ¬ÿ´ÿ«ÿ¢ÿ¥ÿªÿ«ÿ±ÿ¥ÿ³ÿ¤ÿÿ°ÿ¬ÿ«ÿ®ÿ­ÿ£ÿÿÿÿ¨ÿÌÿ°ÿÿÿ½ÿ­ÿ¤ÿªÿ®ÿªÿÿÿ¶ÿªÿÿ¯ÿÿ«ÿ²ÿ¬ÿ®ÿ¦ÿÿ¨ÿµÿ©ÿ ÿ°ÿ°ÿ©ÿ»ÿ­ÿ°ÿ­ÿ§ÿ³ÿ®ÿ§ÿ­ÿ²ÿ«ÿ­ÿ®ÿ¡ÿ§ÿ©ÿ¼ÿ¼ÿ²ÿ¦ÿ¦ÿ®ÿ§ÿªÿ·ÿ¦ÿ¥ÿ®ÿÿ ÿ®ÿ¨ÿªÿ±ÿ¥ÿ¡ÿªÿ®ÿ¦ÿÿ¡ÿ«ÿ·ÿ¥ÿÿ¬ÿ°ÿ¯ÿµÿ´ÿ¨ÿ¦ÿ«ÿ¢ÿ ÿ¶ÿ¢ÿ­ÿ¡ÿ¢ÿ§ÿ¬ÿ¨ÿ¨ÿ¶ÿ°ÿ«ÿ§ÿºÿ£ÿ£ÿ¢ÿ£ÿÿ©ÿ²ÿ¢ÿÿ±ÿ²ÿ¡ÿµÿ ÿ¯ÿ¥ÿ¬ÿ´ÿ«ÿ ÿ£ÿªÿ¢ÿ ÿ©ÿ ÿ¬ÿ©ÿÿ­ÿ«ÿÿÿ¯ÿ¯ÿ®ÿ®ÿ©ÿ¨ÿ«ÿ¯ÿ°ÿ­ÿ¨ÿ¢ÿÿ¢ÿ¯ÿ¨ÿ¬ÿ±ÿ¢ÿ ÿ¥ÿªÿ®ÿ¯ÿ¢ÿÿ¯ÿ¾ÿ±ÿ´ÿ­ÿ±ÿ±ÿ­ÿ¬ÿ¯ÿ§ÿÿ§ÿ£ÿÄÿ©ÿÿ¤ÿÿÿÿÿ¦ÿÌÿ­ÿ¤ÿ ÿ¡ÿÿ£ÿ«ÿ¯ÿ¬ÿ©ÿ®ÿÀÿºÿ¦ÿ³ÿ·ÿ¨ÿÿ ÿ«ÿ§ÿ¥ÿ®ÿÿ¼ÿ¤ÿÿ¨ÿ©ÿ¢ÿ«ÿºÿ±ÿ ÿ²ÿ§ÿ°ÿ·ÿ¸ÿ±ÿ³ÿ·ÿ«ÿ°ÿ«ÿ ÿ¦ÿ¦ÿ°ÿ§ÿ¤ÿ©ÿ¢ÿ¤ÿ³ÿ©ÿ¥ÿ·ÿ­ÿ­ÿ²ÿ¸ÿ¸ÿ¯ÿ­ÿ¹ÿÿ°ÿ¶ÿ¯ÿ¶ÿ¼ÿ¹ÿ±ÿ§ÿ¯ÿ«ÿ¦ÿªÿ®ÿ¢ÿ©ÿ°ÿªÿ³ÿ¹ÿ¦ÿ ÿ±ÿ«ÿ¬ÿ¦ÿ«ÿ·ÿ°ÿ¨ÿ±ÿ¦ÿÿ®ÿ¦ÿ­ÿ¯ÿ£ÿ©ÿ­ÿ¹ÿ ÿÿ¢ÿ·ÿ¸ÿ§ÿ ÿ­ÿ¸ÿ¯ÿºÿ¯ÿÃÿÅÿ±ÿ¨ÿ­ÿ«ÿ«ÿ°ÿµÿ¶ÿ¡ÿ¢ÿ´ÿ»ÿ´ÿºÿ¸ÿÅÿ­ÿ´ÿ»ÿ¯ÿ­ÿ´ÿ°ÿ«ÿ¦ÿ§ÿ±ÿ±ÿ¡ÿÿ¦ÿ§ÿ«ÿ¬ÿ®ÿÿ»ÿ±ÿ¶ÿ¶ÿ®ÿ¯ÿ£ÿªÿ§ÿ¨ÿ±ÿºÿµÿ¯ÿ³ÿµÿ¥ÿ¦ÿ´ÿ¶ÿ´ÿ¤ÿ£ÿ³ÿ¡ÿ¥ÿ§ÿ©ÿ£ÿÿÿÿ¡ÿ©ÿ¦ÿ®ÿ°ÿ«ÿ¨ÿ§ÿ£ÿªÿÿÿÿÿÿ¡ÿ¬ÿªÿÿÿ§ÿ§ÿ®ÿ¨ÿ£ÿ¥ÿ ÿ¡ÿ¡ÿÿÿÿÿÿÿÿÿÿÿÿÿÿÿÿÿlÿuÿ~ÿrÿxÿ~ÿxÿvÿ~ÿÿvÿeÿtÿqÿrÿ|ÿuÿuÿxÿuÿzÿ~ÿÿ{ÿvÿÿÿ{ÿ{ÿÿÿÿ£ÿÿÿ¥ÿ¢ÿ«ÿ²ÿ®ÿ¬ÿ¢ÿ¥ÿ«ÿ³ÿ«ÿ§ÿ·ÿ¶ÿ«ÿ¸ÿ°ÿÿ£ÿÿ£ÿ«ÿµÿ®ÿ¬ÿ¿ÿ³ÿ¬ÿ°ÿ¤ÿ­ÿ®ÿ²ÿ­ÿ«ÿ³ÿ±ÿ´ÿµÿ©ÿ°ÿ½ÿ¼ÿ´ÿ±ÿ¶ÿ¹ÿ·ÿ·ÿ¶ÿ¿ÿ±ÿ®ÿ¨ÿ®ÿ°ÿ®ÿ´ÿ²ÿ¦ÿÃÿ­ÿµÿ«ÿ®ÿ¯ÿ¥ÿ¢ÿ¨ÿ¤ÿ¨ÿ³ÿ¶ÿµÿ¡ÿÿ¨ÿ²ÿ°ÿ§ÿ«ÿ«ÿ°ÿ±ÿÿÿ¬ÿ·ÿ­ÿ£ÿ­ÿ´ÿ¹ÿÿÈÿ¬ÿÀÿ³ÿªÿªÿ¯ÿ¶ÿ¯ÿ®ÿ¶ÿÁÿ½ÿ²ÿ±ÿ¦ÿÿ§ÿ´ÿ¯ÿ§ÿ¨ÿ¬ÿÄÿ²ÿÂÿ¨ÿ©ÿ¶ÿ±ÿ¥ÿ¦ÿ­ÿ§ÿ±ÿ±ÿ¼ÿ±ÿ©ÿ¢ÿ¡ÿ®ÿ¸ÿ±ÿ³ÿ³ÿ¨ÿ­ÿ¯ÿÿÿ§ÿ¤ÿ®ÿ¼ÿ±ÿ«ÿ¦ÿªÿ¬ÿ¨ÿªÿ¬ÿ®ÿ­ÿ©ÿªÿ§ÿ¤ÿ¹ÿ¼ÿ»ÿªÿ®ÿ¬ÿ³ÿ²ÿ«ÿ¯ÿ³ÿ­ÿ§ÿ±ÿ«ÿ¯ÿ©ÿ¬ÿ²ÿ§ÿÿ¤ÿ¬ÿ¬ÿ¥ÿªÿ³ÿ¹ÿ·ÿ©ÿÄÿ·ÿ´ÿ°ÿ§ÿ§ÿ¯ÿ«ÿ£ÿ¯ÿÿ´ÿ¶ÿÁÿ±ÿ³ÿºÿ¯ÿªÿµÿµÿ²ÿ¼ÿ¬ÿµÿ¦ÿ¨ÿ±ÿ»ÿµÿ²ÿ§ÿ£ÿ³ÿ¶ÿ³ÿ»ÿ±ÿ½ÿ©ÿ¯ÿ­ÿ¯ÿ´ÿ¬ÿ°ÿ´ÿ¦ÿªÿªÿÿ¨ÿÿ¶ÿ³ÿ°ÿ¬ÿ­ÿ©ÿ¨ÿ©ÿ§ÿ±ÿ¸ÿ®ÿ±ÿ¡ÿÿ´ÿ®ÿ§ÿ®ÿ²ÿ³ÿ¬ÿ¥ÿ¥ÿÿ ÿªÿ»ÿÿ¹ÿ²ÿ²ÿ«ÿ¬ÿ©ÿ­ÿµÿ¬ÿ¥ÿ­ÿ¹ÿ´ÿ¨ÿ²ÿ°ÿ²ÿµÿ°ÿ´ÿªÿ¤ÿ´ÿ¾ÿ¶ÿ¨ÿ»ÿ°ÿªÿ¡ÿ°ÿÀÿ·ÿ«ÿ¨ÿ«ÿ²ÿ²ÿ©ÿ¨ÿ²ÿ©ÿªÿÿªÿ¨ÿ§ÿ§ÿ«ÿ¬ÿ¯ÿ²ÿ­ÿªÿ¯ÿ¬ÿ®ÿ¨ÿÿ ÿµÿ´ÿªÿ®ÿ²ÿªÿ­ÿ«ÿ¢ÿ¢ÿªÿ®ÿÿÿÿ¥ÿÿ¶ÿ¯ÿ®ÿ³ÿ°ÿ«ÿ±ÿ´ÿ²ÿ¬ÿ¢ÿ²ÿ²ÿÿ£ÿÿ¬ÿ®ÿ­ÿ«ÿ£ÿÿ ÿ ÿ¤ÿ«ÿ«ÿ£ÿ«ÿªÿ¬ÿ®ÿÿ£ÿ¬ÿ«ÿ¤ÿÿÿÿ£ÿ ÿÿ°ÿ¹ÿ§ÿ­ÿ¸ÿÿ¤ÿÿ¢ÿ¯ÿ¡ÿ°ÿ©ÿ£ÿ¤ÿ­ÿ²ÿ¦ÿÿ¥ÿ¢ÿµÿ²ÿ§ÿ ÿ§ÿ³ÿ±ÿ®ÿ°ÿ´ÿºÿ´ÿ³ÿ¶ÿ®ÿ®ÿ¶ÿºÿ¨ÿÿ±ÿ¿ÿ¥ÿ¨ÿÿ¥ÿÿÿ§ÿ¯ÿ°ÿ³ÿ²ÿ¨ÿ¢ÿ¡ÿ¡ÿ©ÿ¦ÿ§ÿ¢ÿ¢ÿ£ÿ³ÿ§ÿ¦ÿ³ÿ´ÿ¶ÿ³ÿ¢ÿ ÿ·ÿ¿ÿ®ÿ¯ÿÿÿ¡ÿÿ·ÿ°ÿ­ÿ¼ÿ¦ÿ¢ÿ¦ÿ¦ÿ¨ÿ£ÿÿ ÿÿÿÿÿ ÿÿ©ÿÿÿÿ¦ÿÿÿ¨ÿ®ÿÿÿ©ÿ¦ÿÿÿÿÿªÿ¦ÿ¬ÿÿÿÿÿ¦ÿÿÿÿÿÿÿÿÿÿÿÿÿÿÿÿÿÿ ÿ³ÿ¤ÿµÿ¬ÿ±ÿ¨ÿÿªÿ°ÿ§ÿÿ¡ÿÿÿ¥ÿ¡ÿ£ÿÿÿ¥ÿ¡ÿªÿµÿÿÿÿÿ¦ÿ®ÿÿÿÿ£ÿ£ÿÿ£ÿ°ÿ£ÿÿÿ¹ÿ¯ÿÿÿÿ ÿÿ§ÿÿ¦ÿ³ÿ§ÿÿÿÿÿÿÿÿ¬ÿ ÿ ÿ®ÿÿ¦ÿ£ÿ©ÿ®ÿ¡ÿÿ·ÿ±ÿ¡ÿ¤ÿ¬ÿ¤ÿ§ÿ®ÿ¥ÿ£ÿ³ÿ¯ÿªÿ·ÿ«ÿ¡ÿ´ÿ¯ÿ ÿ°ÿ¥ÿÿ¢ÿ¦ÿ¤ÿÿ±ÿÿªÿ¦ÿ©ÿªÿ«ÿ­ÿ´ÿ´ÿ¬ÿ©ÿ¤ÿÿÿ¬ÿ³ÿ©ÿ£ÿ®ÿ¶ÿ«ÿ¢ÿ¦ÿ­ÿ®ÿ¬ÿ¥ÿ¡ÿ¨ÿÿ·ÿ»ÿ¨ÿ£ÿ³ÿ¯ÿ¡ÿÿÿ²ÿµÿ¬ÿ¬ÿ©ÿ¢ÿ£ÿ¦ÿÿ¥ÿ©ÿ£ÿ¢ÿ¢ÿ¨ÿ¦ÿ¬ÿ«ÿÿ§ÿ¨ÿ«ÿ¯ÿ¨ÿÿÿ§ÿ±ÿµÿ³ÿ¢ÿ¢ÿ¨ÿ±ÿªÿ ÿÿ«ÿ¶ÿÿÿÿÿÿ±ÿ¢ÿ¬ÿ¤ÿ§ÿ­ÿ¦ÿ§ÿ¥ÿÿÿÿÿ¡ÿ³ÿ¯ÿ¨ÿ®ÿ¨ÿ°ÿ¨ÿ±ÿÿ®ÿ³ÿ¬ÿ·ÿ±ÿ´ÿ­ÿ¯ÿ®ÿÿ¡ÿ£ÿ§ÿ©ÿªÿÿ¡ÿ¸ÿ¸ÿ¸ÿ©ÿªÿ±ÿÁÿ¥ÿ¤ÿµÿ©ÿ ÿ¡ÿ§ÿ¹ÿ»ÿ²ÿ©ÿÿÿ¨ÿ¯ÿ¬ÿªÿ¤ÿÿ¢ÿ«ÿÿ¦ÿ®ÿ¥ÿ£ÿ¥ÿªÿ©ÿ¤ÿªÿªÿ¯ÿ²ÿ¢ÿ¨ÿµÿ°ÿÅÿ»ÿ·ÿ¢ÿ¾ÿ®ÿ©ÿ¢ÿ°ÿ¨ÿÿ¨ÿ­ÿ²ÿ·ÿ®ÿ«ÿ®ÿ¦ÿ¢ÿ¥ÿ¥ÿ¤ÿ ÿÿ ÿµÿ²ÿ¸ÿÿ¦ÿ¡ÿ§ÿ½ÿ­ÿ§ÿ°ÿ¢ÿ·ÿ±ÿµÿ¨ÿ±ÿ¬ÿ­ÿ¦ÿ¬ÿ¬ÿ®ÿ¡ÿ£ÿ¤ÿ¦ÿ±ÿ´ÿªÿÿ¡ÿ ÿÿ¥ÿ°ÿ§ÿ¡ÿ¤ÿ§ÿ¨ÿÿÿ§ÿªÿÿ§ÿ¦ÿÿÿÿÿÿ©ÿ®ÿ¶ÿ¤ÿ¨ÿÿ®ÿ¥ÿÿÿÿ§ÿ¯ÿ¤ÿ¢ÿ¨ÿÿÿÿÿÿ©ÿ·ÿ©ÿÿ«ÿ©ÿÿÿ¥ÿ¬ÿ¢ÿÿ³ÿ¯ÿÿ¤ÿ¦ÿ¢ÿÿ§ÿÿÿ©ÿ¦ÿ¥ÿ¤ÿ¤ÿ¬ÿ§ÿ£ÿ°ÿ³ÿªÿÿÿÿÿÿ¨ÿ·ÿ«ÿ³ÿ¶ÿ¿ÿ¾ÿÿÿ¼ÿ°ÿÿÿ¨ÿ·ÿÿ¢ÿ©ÿ¦ÿÿÿ§ÿÿ¢ÿ¸ÿ·ÿ¦ÿÿÿ©ÿ¢ÿÿÿ¡ÿªÿ¨ÿÿÿÿÿ­ÿ³ÿÿÿ¥ÿÿÿÿÿÿÿÿ°ÿ¡ÿ¢ÿ¨ÿ ÿ²ÿ£ÿªÿªÿ©ÿÿÿ­ÿ£ÿ ÿ°ÿ³ÿ´ÿ¬ÿ¢ÿÿªÿÿÿªÿ°ÿ³ÿ²ÿ±ÿ¤ÿÿÿÿÿÿ ÿ¢ÿÿÿÿÿÿ¦ÿ´ÿ ÿ®ÿ·ÿÿ£ÿ§ÿ©ÿ§ÿ´ÿªÿ¥ÿ´ÿ¡ÿ¤ÿÿÿ§ÿ¨ÿ«ÿ°ÿ¬ÿ¸ÿ±ÿÿ£ÿ²ÿ¹ÿ«ÿÿ ÿ«ÿ®ÿ¤ÿÿ°ÿ·ÿµÿÁÿ®ÿ¢ÿ®ÿ²ÿÿÃÿÿ¬ÿÿ£ÿ£ÿÿ¥ÿ³ÿ¶ÿ¦ÿ³ÿ©ÿµÿªÿ£ÿ´ÿÿ§ÿ¨ÿ©ÿ£ÿ§ÿ©ÿ±ÿªÿ¡ÿ¨ÿ­ÿ¥ÿ¡ÿÿÿ«ÿ­ÿ¨ÿ ÿÿ¦ÿ¯ÿ¢ÿ¡ÿ ÿ¬ÿ°ÿ¦ÿ«ÿ¶ÿ¼ÿªÿ³ÿÿ¨ÿ´ÿ£ÿ¯ÿÿÿ¢ÿÿ¨ÿ¬ÿÿÿÿ¶ÿ³ÿ§ÿ­ÿ§ÿ¬ÿ°ÿ¬ÿ²ÿ¥ÿ£ÿªÿÿ¢ÿ«ÿ®ÿ«ÿ¤ÿ­ÿ«ÿ¦ÿ¯ÿ«ÿ¨ÿ²ÿ¯ÿ£ÿÿ®ÿ·ÿ¨ÿÿ§ÿ¤ÿ©ÿ²ÿ¶ÿ¥ÿÿ©ÿÿÿ¨ÿÿ¯ÿ©ÿ§ÿ«ÿµÿÿ¦ÿ£ÿ¨ÿ¤ÿ¬ÿ²ÿ«ÿªÿ¢ÿÿÿ¤ÿ¢ÿ ÿÿÿ¡ÿÿÿÿ§ÿ©ÿ¥ÿÿÿ¦ÿ ÿ¦ÿ±ÿ¨ÿ¡ÿ¥ÿ¦ÿ³ÿ¬ÿ ÿ§ÿ¢ÿ¬ÿÿ±ÿ«ÿ¥ÿ³ÿ ÿ£ÿ¦ÿ¦ÿ©ÿ²ÿ¯ÿ·ÿ£ÿ¢ÿÿ¤ÿ¤ÿÿ§ÿ§ÿ­ÿ¤ÿ¤ÿ­ÿ¬ÿ´ÿ½ÿ¸ÿ®ÿ¥ÿ«ÿ¨ÿ£ÿÿÿ®ÿªÿÿ­ÿ¡ÿÿÿ£ÿÿÿÿ¦ÿ§ÿ²ÿ¨ÿ ÿ²ÿ¹ÿ©ÿ¹ÿ´ÿÿ£ÿ­ÿ¡ÿÀÿ­ÿÿ­ÿÿÿÿ¡ÿºÿ¦ÿÿ ÿ±ÿ¥ÿ£ÿ¥ÿ®ÿªÿ¤ÿ§ÿ¦ÿ¢ÿªÿªÿÿÿ¯ÿ¨ÿ¦ÿ§ÿ ÿ¨ÿÿÿÿÿÿ¦ÿ¡ÿÿ¢ÿ¦ÿÿ ÿÿ«ÿÿ¢ÿÿ£ÿÿ®ÿ¬ÿÿ¢ÿÿÿ¨ÿÿÿ«ÿ£ÿÿ«ÿ®ÿ®ÿ®ÿÿ£ÿÿÿªÿ©ÿªÿ¥ÿ§ÿ£ÿ¦ÿ°ÿ¥ÿ©ÿ±ÿ¨ÿ­ÿ´ÿÿ ÿÿÿ«ÿ¥ÿ£ÿÿÿ­ÿ¾ÿÿ«ÿÿÿ¦ÿ¤ÿÿÿ¨ÿ¦ÿÿÿÿ¢ÿ¥ÿ¨ÿÿÿ ÿÿ©ÿ ÿ´ÿ©ÿ¦ÿ­ÿ«ÿ©ÿÿ¡ÿ¡ÿ©ÿ«ÿÿ ÿ¡ÿ¢ÿªÿ°ÿ°ÿ±ÿ«ÿ­ÿ¬ÿ©ÿÿÿ®ÿ±ÿ´ÿÿÿ«ÿ¨ÿ·ÿÿ¥ÿÿ¤ÿÿÿ£ÿ·ÿ¶ÿ¥ÿ©ÿ²ÿªÿªÿ°ÿ©ÿ¬ÿ®ÿÂÿ¶ÿ·ÿ£ÿ£ÿªÿ¬ÿ«ÿ©ÿ¢ÿÿ«ÿ®ÿ«ÿ¬ÿ¦ÿ¯ÿ²ÿ­ÿ¥ÿ¢ÿÿ«ÿ£ÿ§ÿÿ¤ÿ©ÿ¼ÿ¦ÿ¨ÿ ÿÿ¥ÿ²ÿ§ÿÿ¦ÿ¼ÿ¶ÿ©ÿªÿ¡ÿ£ÿ¶ÿ¨ÿ¯ÿ§ÿ¬ÿ±ÿ¯ÿ§ÿ£ÿ©ÿ ÿÿ®ÿ¯ÿ¤ÿ¤ÿ§ÿ±ÿ°ÿ©ÿ²ÿ¶ÿ°ÿ¤ÿ ÿ¥ÿ«ÿ²ÿ®ÿ®ÿÿ¢ÿ¼ÿºÿ³ÿ¶ÿ¡ÿ§ÿ¤ÿ­ÿµÿ¨ÿ³ÿµÿ¬ÿ®ÿ§ÿ¯ÿ¦ÿÿ¡ÿÿ¥ÿ¨ÿ·ÿ´ÿ¤ÿ§ÿ¡ÿÿ¥ÿÿÿ¨ÿªÿ¢ÿÿÿ£ÿµÿªÿ«ÿ°ÿ¦ÿ©ÿ¤ÿ­ÿ¸ÿÿ¬ÿ­ÿ´ÿ¥ÿ¬ÿ´ÿÿ«ÿ¨ÿ§ÿ¦ÿ±ÿÿ ÿ²ÿ§ÿ¢ÿ§ÿ ÿ¢ÿ¢ÿÿÿ«ÿ°ÿ°ÿ«ÿªÿ«ÿ¤ÿ»ÿÉÿ¯ÿ¬ÿ´ÿ¬ÿ§ÿ«ÿ°ÿÿÿÿÿ¬ÿ¥ÿÿ ÿ¡ÿ¨ÿ¸ÿ¦ÿ¤ÿ±ÿ¤ÿ±ÿµÿ²ÿ©ÿ¥ÿ¸ÿ©ÿ¬ÿ¶ÿµÿ²ÿ«ÿ­ÿ¯ÿ°ÿ¦ÿÿÿ§ÿªÿ®ÿ²ÿ«ÿ±ÿ¹ÿªÿ®ÿ²ÿ°ÿÿÿ£ÿ¯ÿ¶ÿ¾ÿ°ÿ«ÿ®ÿ ÿ±ÿ±ÿÂÿºÿ¬ÿ¹ÿªÿ¯ÿ ÿÿÿ¢ÿ¨ÿ¢ÿ°ÿ²ÿ¥ÿ ÿ¨ÿ©ÿ¬ÿ¶ÿ´ÿÀÿÿ¯ÿ§ÿ­ÿ¸ÿ¨ÿ·ÿ¦ÿ¡ÿ¢ÿ§ÿ®ÿ¥ÿ¯ÿ²ÿ«ÿªÿ´ÿ¯ÿÿ©ÿ³ÿªÿ¤ÿªÿªÿ«ÿ­ÿ¡ÿÿÿ²ÿ®ÿªÿ¥ÿ«ÿ¸ÿ±ÿµÿ°ÿ­ÿ¶ÿ±ÿÿÿ§ÿ£ÿ­ÿ°ÿ§ÿ¹ÿ¶ÿ£ÿÿ¯ÿ°ÿ°ÿªÿ¥ÿ¥ÿ¨ÿ¤ÿÿ¥ÿ«ÿ¯ÿ¥ÿ³ÿ¶ÿ§ÿÿ¸ÿ¯ÿ¹ÿ©ÿÿ¾ÿ«ÿÿ¯ÿ¨ÿ¥ÿ¡ÿ±ÿ¨ÿ¥ÿÿ«ÿ³ÿ²ÿ­ÿ¥ÿ¦ÿ¯ÿ«ÿ¥ÿ¤ÿÿÿ£ÿ£ÿÿ«ÿ±ÿ­ÿ´ÿÿ°ÿ±ÿ¼ÿ·ÿ³ÿ¢ÿªÿ¥ÿÀÿ´ÿÿÿÿ¦ÿ°ÿ§ÿÿ ÿªÿ°ÿ¢ÿÿ«ÿµÿºÿÿÿ¦ÿµÿ¤ÿªÿ¦ÿ­ÿ¢ÿ¤ÿ¥ÿ¶ÿÿªÿ¨ÿ­ÿ¤ÿ¤ÿ®ÿ±ÿ¬ÿ¦ÿ©ÿ«ÿ¨ÿ§ÿ§ÿ¬ÿªÿªÿ¬ÿ¯ÿ°ÿ³ÿ«ÿ«ÿªÿÿÿÿ¬ÿ¥ÿÿÿ¢ÿ¤ÿ¹ÿ®ÿ¤ÿ¦ÿ§ÿ¥ÿ¦ÿ­ÿ¯ÿ¦ÿ§ÿ«ÿ¡ÿªÿ±ÿÿÿÂÿ§ÿ²ÿ£ÿÿ ÿ²ÿ«ÿ¬ÿ¡ÿ¢ÿ¡ÿ¡ÿ ÿ«ÿ»ÿ²ÿ¤ÿ¬ÿ¦ÿÿ¨ÿ¡ÿÿ©ÿ­ÿ§ÿªÿ®ÿ±ÿ¤ÿÿÿ¢ÿ¯ÿ³ÿ«ÿªÿ¢ÿÿ«ÿ¨ÿÿÿÿ§ÿ«ÿ®ÿ¢ÿ¥ÿÿÿªÿ£ÿ©ÿ¤ÿ©ÿÿ¦ÿÿÿÿÿÿÿÿÿÿÿÿÿÿÿÿÿÿ ÿÿÿ¤ÿÿÿ£ÿÿÿÿÿÿÿÿÿÿÿÿÿÿ©ÿ¨ÿ¡ÿ¢ÿÿÿ°ÿ§ÿ²ÿ«ÿÿÿÿ§ÿÿÿÿÿÿ ÿ ÿ ÿ£ÿÿÿÿ£ÿÿÿ£ÿ¥ÿÿªÿÿ©ÿÿÿ ÿ¥ÿ¢ÿÿÿÿÿÿ ÿÿ¤ÿ¡ÿ´ÿ£ÿÿÿÿ¾ÿÿ¡ÿÿÿ¦ÿ±ÿ©ÿªÿ«ÿ¨ÿ¬ÿ«ÿ¬ÿ¤ÿÿÿÿ«ÿ¢ÿ¨ÿ¨ÿÿ¤ÿ¥ÿ§ÿ¯ÿ²ÿ¢ÿ©ÿ¹ÿ²ÿ¦ÿ¨ÿ¹ÿ®ÿ¢ÿ«ÿ¦ÿ§ÿÿ°ÿ¶ÿ¥ÿ²ÿÿ©ÿ®ÿ¡ÿÿÿÿ«ÿ«ÿÿ¤ÿ¥ÿÿ³ÿÿ¬ÿ­ÿ¬ÿ¬ÿÿÿÿÿÿ¥ÿÿÿ¦ÿÿ«ÿ¤ÿ­ÿ¯ÿ©ÿ®ÿÿ¤ÿ¦ÿ«ÿ°ÿ´ÿ¦ÿÿÿ¤ÿ­ÿ­ÿ¢ÿªÿ±ÿÿ¹ÿ¸ÿ¯ÿÿ°ÿ¯ÿ²ÿ­ÿ ÿ¬ÿ³ÿ­ÿ¨ÿ©ÿªÿ¦ÿ¤ÿÿ©ÿ­ÿªÿ¬ÿ§ÿÿ¤ÿ¶ÿ®ÿ©ÿ¨ÿ¨ÿ¥ÿ ÿÿÿÿ¢ÿ³ÿ¤ÿ´ÿ½ÿ¥ÿ¦ÿ°ÿ»ÿ²ÿ¶ÿ±ÿ¤ÿ ÿ£ÿªÿ¬ÿ¯ÿ¥ÿ­ÿ­ÿ¤ÿ¶ÿ¤ÿ®ÿ°ÿ´ÿ°ÿ¯ÿ´ÿ¬ÿ¥ÿ²ÿ¯ÿ³ÿ¢ÿ¯ÿ²ÿ¤ÿ»ÿÿªÿ¨ÿ¦ÿÿ£ÿ¯ÿ°ÿªÿ«ÿ©ÿÿ¡ÿ¬ÿ ÿÿÿ ÿ²ÿ£ÿ¢ÿ¨ÿÿÿÿ¡ÿ¤ÿ¥ÿÿÿ¤ÿªÿ©ÿ¬ÿ«ÿ­ÿ«ÿ¦ÿ©ÿ°ÿµÿ°ÿ¡ÿ§ÿ§ÿ¡ÿ¬ÿÿ¦ÿºÿ»ÿ¨ÿÿpÿOÿRÿÿ²ÿ¬ÿÿºÿ¿ÿ²ÿ¥ÿªÿ¥ÿ´ÿ±ÿ¦ÿÿ£ÿ¬ÿ§ÿ³ÿ±ÿ¼ÿ ÿ ÿ¨ÿ­ÿ¬ÿ¡ÿ§ÿ«ÿ¨ÿ¦ÿ£ÿÿ®ÿ¾ÿÿ©ÿ©ÿ«ÿ¢ÿ¤ÿ²ÿ³ÿ«ÿ±ÿ³ÿ¤ÿÿ­ÿ¬ÿ ÿ ÿ§ÿ¬ÿ¯ÿ³ÿ¿ÿºÿ¯ÿªÿÿÿ²ÿ±ÿ°ÿ§ÿ¤ÿÿ§ÿ«ÿ«ÿ¯ÿ¬ÿ¦ÿ¥ÿ¦ÿ ÿ¶ÿ±ÿÿ°ÿµÿ®ÿ¢ÿ¡ÿ§ÿ°ÿ³ÿ­ÿ³ÿ±ÿÿ¯ÿÿ®ÿÿ«ÿ¦ÿ©ÿ¨ÿ¤ÿ²ÿ´ÿ±ÿ³ÿ½ÿÿªÿ¨ÿ¬ÿ±ÿ·ÿµÿ¨ÿ¢ÿ¥ÿ£ÿ«ÿ§ÿ®ÿ¯ÿ£ÿ­ÿ³ÿ®ÿÿÿªÿ­ÿ­ÿ¦ÿ¦ÿ¤ÿ ÿ¤ÿ«ÿµÿ«ÿÿ ÿ¥ÿ§ÿ»ÿ£ÿ¨ÿ¯ÿ´ÿÿ¢ÿ¯ÿ­ÿªÿ¬ÿ¥ÿÿÿÿ¶ÿµÿ¨ÿ ÿ§ÿ«ÿ°ÿ°ÿ©ÿ©ÿÿ ÿ¤ÿ²ÿ«ÿ²ÿµÿ©ÿ¥ÿ¦ÿÿÿ«ÿ¦ÿ¤ÿ¦ÿ¢ÿ¨ÿ£ÿ§ÿ¬ÿ­ÿ¯ÿ ÿ£ÿ¤ÿ¤ÿ¸ÿºÿ«ÿ¯ÿ¬ÿ¬ÿµÿ²ÿ¡ÿ¦ÿ¨ÿ¶ÿ²ÿ¢ÿ£ÿ¨ÿ¨ÿ¢ÿ¦ÿ±ÿ¥ÿ½ÿ§ÿ¤ÿ§ÿ¦ÿ£ÿ¨ÿ­ÿ°ÿ¸ÿ¸ÿ¿ÿ¹ÿÿ©ÿ¯ÿ¯ÿ²ÿ¹ÿµÿ«ÿ»ÿ¥ÿÿ£ÿªÿ­ÿ¸ÿµÿªÿ§ÿ¨ÿ®ÿ¨ÿ¿ÿ¥ÿ«ÿªÿ°ÿ¸ÿ¸ÿ¸ÿ¹ÿ£ÿ©ÿ¹ÿ¬ÿÿ´ÿ¢ÿÿ ÿÿ§ÿªÿ¤ÿ¥ÿ¬ÿ±ÿ´ÿªÿ¨ÿ®ÿ®ÿ©ÿ­ÿ¸ÿ°ÿ©ÿµÿ±ÿ§ÿ¦ÿ©ÿ­ÿ¯ÿ¨ÿ²ÿªÿ£ÿÿ¦ÿ¨ÿªÿ¸ÿÃÿ¬ÿ¡ÿ®ÿ©ÿ ÿ­ÿ½ÿ³ÿ¦ÿ±ÿ¯ÿ¢ÿ°ÿ¡ÿ ÿµÿ®ÿ¥ÿ°ÿ¨ÿ´ÿ§ÿ ÿ¢ÿ¬ÿ¥ÿÿÿÿ®ÿ¬ÿ¶ÿÿÀÿ³ÿ«ÿ±ÿ±ÿ­ÿ¬ÿ¤ÿ²ÿ¤ÿÿÿ¬ÿ²ÿ©ÿ¡ÿ ÿ³ÿ ÿ£ÿ©ÿ³ÿ²ÿ§ÿ¥ÿ¬ÿ§ÿ¦ÿ¥ÿ®ÿ£ÿ¡ÿ¯ÿµÿ©ÿ¥ÿ¨ÿ©ÿ¦ÿÅÿÊÿ½ÿ²ÿ§ÿÿÿ©ÿ­ÿ®ÿ¶ÿ³ÿ°ÿ¶ÿ´ÿµÿ¤ÿ¤ÿ¥ÿ°ÿ°ÿ°ÿ³ÿ¯ÿ¥ÿÿ©ÿ°ÿªÿ¦ÿ¤ÿ±ÿ¢ÿ ÿ¶ÿ¹ÿ­ÿ¦ÿ«ÿ²ÿÿÿÿÿÿÿÿÿÿ£ÿ¢ÿÿÿ ÿ£ÿ£ÿ¤ÿ£ÿÿ ÿÿÿÿÿÿÿÿÿÿÿÿÿvÿsÿ|ÿyÿkÿuÿiÿoÿpÿuÿwÿnÿnÿwÿ`ÿbÿ\ÿÿYÿVÿeÿvÿÿ{ÿuÿÿ{ÿ{ÿÿÿÿÿÿÿÿÿ¯ÿÿÿÿ ÿ¤ÿ±ÿ¼ÿ­ÿ°ÿÿÿ¯ÿ±ÿ´ÿºÿµÿ®ÿÂÿÄÿ°ÿ¹ÿ¥ÿ§ÿÿ¡ÿ­ÿ«ÿ¦ÿ©ÿºÿÿ¸ÿ·ÿ³ÿµÿ´ÿ­ÿ¬ÿ´ÿ¤ÿ£ÿ¦ÿ®ÿ½ÿ³ÿªÿ°ÿµÿ¯ÿ¡ÿ£ÿ¶ÿ¸ÿ»ÿµÿ¦ÿ§ÿ°ÿ²ÿ¸ÿ¯ÿ¦ÿÄÿÿ¥ÿ²ÿ¶ÿ»ÿ¼ÿ¬ÿ¡ÿ©ÿµÿ¢ÿ±ÿ¶ÿªÿ¥ÿ³ÿ´ÿ¨ÿ­ÿ©ÿ¦ÿ²ÿ®ÿ¤ÿ¨ÿ¥ÿ«ÿ°ÿ£ÿ¡ÿ­ÿ¨ÿºÿµÿ¤ÿ«ÿ­ÿ°ÿ±ÿ¯ÿ°ÿ¬ÿ¦ÿ»ÿ»ÿ¶ÿ°ÿµÿ´ÿ«ÿ«ÿ°ÿ§ÿ²ÿ¬ÿ¯ÿ«ÿµÿ²ÿ®ÿ¡ÿ¢ÿ§ÿ ÿÿ£ÿ¨ÿ²ÿ±ÿ³ÿ°ÿ¸ÿ¶ÿ®ÿ°ÿ·ÿ³ÿ²ÿ­ÿ°ÿ½ÿ²ÿ£ÿÿÿ¨ÿ¸ÿ·ÿ­ÿ®ÿ£ÿ¦ÿ©ÿ¬ÿ·ÿ¯ÿ«ÿ­ÿ§ÿ¢ÿ­ÿ°ÿ§ÿ£ÿ¦ÿ®ÿµÿ·ÿ­ÿ¨ÿ­ÿ³ÿ±ÿ­ÿ½ÿ¯ÿ²ÿ³ÿÿ®ÿµÿ©ÿ¢ÿªÿ³ÿ²ÿ®ÿ ÿ¯ÿ£ÿ¥ÿ«ÿ¢ÿ°ÿ§ÿ±ÿ±ÿ¬ÿ¹ÿ®ÿªÿ°ÿÿ³ÿ·ÿ»ÿ¬ÿ¯ÿ·ÿ´ÿ«ÿ«ÿ¯ÿ®ÿ¨ÿ¬ÿ­ÿÿ«ÿ¾ÿ±ÿµÿ½ÿ´ÿ«ÿ°ÿ¬ÿ©ÿ±ÿªÿµÿ¥ÿ¬ÿ¯ÿ«ÿµÿ°ÿ«ÿ³ÿ¥ÿ¡ÿ¬ÿ£ÿ°ÿ®ÿ«ÿÿ¬ÿ°ÿµÿ²ÿ¦ÿ¢ÿ¨ÿ²ÿ±ÿ´ÿ²ÿ§ÿ­ÿ²ÿ©ÿ­ÿ®ÿ¬ÿ¯ÿ³ÿ°ÿ³ÿ¥ÿ¦ÿµÿºÿ¬ÿ¸ÿµÿ°ÿ¦ÿ£ÿÿÿ¬ÿ¬ÿ°ÿ¯ÿ¾ÿ«ÿ°ÿ¯ÿ¯ÿ®ÿ¨ÿªÿ¯ÿ¬ÿ­ÿ¶ÿ¯ÿ«ÿ´ÿ°ÿ£ÿ£ÿªÿ«ÿ¸ÿ³ÿ¤ÿ§ÿ³ÿ³ÿ¤ÿ ÿ²ÿ¦ÿ©ÿ´ÿÿ¦ÿ ÿ§ÿ¨ÿ­ÿ­ÿ®ÿ³ÿ¯ÿ«ÿ»ÿÄÿ­ÿ¢ÿ³ÿ«ÿ¡ÿ ÿ³ÿ¥ÿ¥ÿ²ÿ¸ÿ´ÿ©ÿ£ÿªÿ¶ÿ³ÿÿ­ÿ´ÿÿ¯ÿ­ÿ¨ÿ¯ÿ´ÿªÿ§ÿ¯ÿ®ÿ´ÿºÿ¸ÿ¬ÿµÿ£ÿ¢ÿ¤ÿ­ÿ ÿ¢ÿ£ÿ¦ÿªÿ¢ÿÿ¤ÿÿÿ¬ÿ±ÿ²ÿ©ÿÿ ÿ§ÿªÿªÿ¥ÿÿ¢ÿ«ÿ ÿÿÿÿÿ¬ÿ²ÿÿ­ÿ¨ÿ¶ÿ«ÿ ÿªÿ°ÿ¯ÿ¬ÿ©ÿ«ÿ¨ÿ¬ÿµÿ¦ÿµÿ²ÿ¦ÿÿ§ÿµÿ±ÿ±ÿ­ÿ¶ÿ¸ÿ¾ÿ³ÿ¡ÿ´ÿ²ÿÿªÿ¹ÿ¢ÿµÿ²ÿÿªÿ¬ÿ¢ÿ§ÿ§ÿ²ÿ¹ÿ±ÿ­ÿ­ÿªÿ£ÿÿ£ÿ±ÿºÿ¥ÿÿ®ÿ²ÿ©ÿ°ÿ±ÿ§ÿ»ÿ¾ÿ¹ÿ®ÿ¤ÿ±ÿ­ÿ¨ÿ´ÿ®ÿ¨ÿ¥ÿªÿÿ¦ÿ«ÿ¸ÿ²ÿ¢ÿÿ ÿ ÿÿÿÿ¤ÿ¤ÿÿÿ°ÿÿ¦ÿ¼ÿÿ¢ÿÿªÿªÿ¬ÿÿÿÿÿÿÿÿÿÿ£ÿÿ®ÿ¨ÿÿÿ¦ÿ§ÿÿÿ¢ÿÿÿÿ£ÿÿÿÿ ÿ­ÿ¨ÿ¦ÿÿÿ«ÿ£ÿ¯ÿ§ÿ¿ÿÿ±ÿ©ÿÿÿ¥ÿ¤ÿÿÿÿÿÿÿ¤ÿÿÿÿÿ¥ÿªÿ ÿÿÿÿÿ£ÿ¥ÿÿÿÿÿÿ¡ÿ§ÿ¥ÿÿÿ¬ÿ£ÿ®ÿÿ¬ÿÿ°ÿ¦ÿÿ±ÿ©ÿ®ÿ¤ÿÿÿÿÿÿÿ¤ÿ¤ÿ¢ÿ¬ÿ¦ÿ©ÿªÿ¦ÿÿ ÿÿ§ÿ§ÿ¤ÿ±ÿ´ÿ¢ÿ­ÿµÿ¤ÿÿ¡ÿ«ÿ¯ÿ­ÿ«ÿ¦ÿ°ÿ­ÿ¦ÿ¸ÿ®ÿÿ¶ÿ¡ÿ¢ÿ ÿ¬ÿÿ­ÿ¥ÿ¬ÿ ÿ¯ÿ·ÿ®ÿ«ÿ©ÿ¦ÿ¤ÿ¢ÿ ÿ¢ÿµÿ«ÿ¥ÿ½ÿ³ÿÿ©ÿÿ¶ÿÀÿÿ¨ÿ«ÿ¨ÿ§ÿ­ÿ©ÿ±ÿ®ÿ«ÿ®ÿ©ÿ¨ÿ¬ÿ°ÿ®ÿ¤ÿ±ÿªÿ©ÿÿ±ÿ¢ÿÿ£ÿ£ÿ¡ÿ­ÿ¨ÿ±ÿ´ÿ¥ÿÿ¡ÿ«ÿ¯ÿ´ÿ­ÿÿÿ«ÿ±ÿ§ÿÿ¡ÿÿ¬ÿÿ²ÿ±ÿ£ÿÿ ÿ­ÿÿÿ©ÿ­ÿ­ÿÿ¨ÿ¶ÿ¬ÿ¢ÿ¥ÿ§ÿªÿ£ÿÿÿÿÿ¦ÿ¦ÿ¥ÿ¬ÿ¢ÿ²ÿ¨ÿ£ÿÿ²ÿ¯ÿ³ÿ»ÿ­ÿµÿ£ÿ­ÿ¬ÿ¦ÿ¨ÿ ÿÿ£ÿªÿ¥ÿ£ÿ«ÿ¢ÿÿ±ÿ§ÿ§ÿ¥ÿÿ¬ÿ³ÿ°ÿ¢ÿ ÿªÿ¤ÿ¥ÿÀÿªÿÿÿ«ÿ¨ÿ¤ÿ ÿ´ÿÿÿ©ÿ¢ÿ¨ÿ­ÿ¥ÿ©ÿªÿ¬ÿ«ÿªÿ©ÿªÿ²ÿ¬ÿÿÿ£ÿ¨ÿ¦ÿ·ÿ´ÿ¹ÿ®ÿ­ÿ§ÿ¦ÿ°ÿÿÿ¢ÿ¥ÿ¦ÿ¥ÿ¥ÿ£ÿ£ÿÿÿÿÿ¯ÿ¤ÿ¦ÿÿ°ÿ¶ÿ¨ÿÿÿ­ÿ£ÿ£ÿ¬ÿ¤ÿ¥ÿ§ÿªÿ´ÿ¸ÿ«ÿ¯ÿ©ÿ±ÿ«ÿ¯ÿ¯ÿ®ÿ¥ÿ©ÿ£ÿ ÿ¯ÿ¯ÿ¨ÿ¨ÿªÿ§ÿÿ¡ÿÿ¤ÿ ÿ©ÿ¦ÿ£ÿ¯ÿÿ ÿÿ¢ÿ°ÿ­ÿ ÿ¤ÿªÿ¦ÿÿÿÿ¡ÿÿ£ÿ¤ÿ£ÿÿÿÿÿÿÿ¥ÿ¥ÿÿÿ ÿ­ÿ¦ÿ¤ÿªÿ©ÿ ÿ¦ÿ®ÿ¥ÿ²ÿÿ¡ÿ ÿ®ÿÿ¢ÿ¯ÿ ÿ¢ÿ¡ÿÿÿ¯ÿ¢ÿªÿ«ÿ¡ÿÿ¡ÿ¦ÿ¤ÿ ÿ¡ÿ¨ÿ¬ÿ¤ÿÿÿÿÿÿ£ÿ¹ÿ½ÿ°ÿªÿ®ÿ¯ÿÿ¡ÿ·ÿ¦ÿ¢ÿ¥ÿ¥ÿ½ÿÇÿ»ÿ¦ÿÿÿ¥ÿÿ¡ÿ­ÿ¯ÿ²ÿ¦ÿÿÿÿÿÿÿ£ÿ§ÿ§ÿ¦ÿ§ÿ ÿÿ¨ÿ¬ÿ ÿÿ¡ÿ¢ÿÿÿÿÿÿ¤ÿÿ£ÿÿ ÿ£ÿ­ÿ§ÿªÿ£ÿ¢ÿ¢ÿ¦ÿ·ÿ´ÿ¦ÿ¡ÿ®ÿ¨ÿ§ÿ¤ÿÿ¡ÿÿÿ¥ÿ«ÿ­ÿªÿªÿÿÿÿÿ ÿÿÿ¡ÿ©ÿÿÿ¨ÿ¸ÿÿ¡ÿÿ®ÿ¬ÿÿÿªÿ¤ÿ°ÿÿ«ÿ²ÿ ÿÿ ÿ³ÿÿÿ´ÿ¸ÿ¾ÿÿÿ¦ÿÿÿ§ÿ©ÿÿÿ¨ÿ­ÿ¥ÿÿÿ¡ÿ¤ÿ¤ÿªÿ³ÿ¡ÿ±ÿÿ¨ÿ¨ÿ­ÿÿ½ÿ°ÿÿ¬ÿ­ÿ©ÿ©ÿ­ÿÿ¥ÿ°ÿ±ÿªÿ­ÿ£ÿµÿÿ¥ÿÿ«ÿªÿ¬ÿ£ÿÿÿ§ÿ¢ÿÿ ÿ¢ÿ¨ÿ«ÿ§ÿ¢ÿ­ÿ­ÿ£ÿ¡ÿªÿ¨ÿ¤ÿ¨ÿ¦ÿ·ÿ´ÿ±ÿ®ÿ±ÿ£ÿ°ÿ¬ÿ¤ÿ¦ÿ°ÿÿ¢ÿ¡ÿ®ÿÿ¥ÿ ÿ£ÿºÿ®ÿÿ§ÿ¢ÿ¢ÿ©ÿ¬ÿ²ÿ«ÿ ÿ£ÿÿÿ«ÿ©ÿªÿ³ÿ®ÿ«ÿ°ÿ©ÿÿ¤ÿ¦ÿÿ¦ÿÿ©ÿ­ÿ¡ÿÿ ÿ¤ÿ³ÿ¬ÿµÿ§ÿ¦ÿ³ÿÿÿÿ¤ÿÿ«ÿ¦ÿ®ÿ¸ÿÿºÿ«ÿªÿ§ÿµÿ­ÿ ÿ°ÿÿ¢ÿ¥ÿÿ¤ÿ¬ÿªÿªÿ±ÿ¥ÿÿ«ÿµÿ²ÿ«ÿ¡ÿÿ¨ÿ®ÿ§ÿ°ÿ¥ÿÿÿÿ¤ÿ¦ÿ¶ÿ¼ÿ¥ÿ¡ÿ¢ÿ­ÿ¯ÿÿ·ÿÿ£ÿ¢ÿ¯ÿ¤ÿ¦ÿÿªÿ¯ÿ±ÿ­ÿ¬ÿÿÿ±ÿ©ÿªÿÿÿÿ¥ÿ­ÿ¯ÿ©ÿ¥ÿ¡ÿ°ÿ¯ÿ¥ÿ­ÿ°ÿ¯ÿ¤ÿ§ÿ®ÿ¥ÿ°ÿ©ÿÿÿÿÿÿ«ÿ¿ÿ¶ÿ©ÿ´ÿÿ¸ÿ³ÿºÿ§ÿ£ÿ©ÿµÿ¼ÿ¯ÿÿ£ÿÿÿ{ÿÿ®ÿ¯ÿ¢ÿ­ÿ«ÿ¯ÿ³ÿ¨ÿ¤ÿÿ¤ÿÿÿ¬ÿ¹ÿ´ÿ®ÿ¬ÿ§ÿ§ÿ¥ÿ®ÿ´ÿ¢ÿ¢ÿ§ÿÿÿÿ¢ÿ¡ÿ¤ÿÿ¶ÿ´ÿÿÿÿÿÿÿÿÿ ÿÿ±ÿ«ÿÿ ÿ«ÿÿ®ÿ­ÿ¥ÿÿ¡ÿ­ÿ³ÿºÿÿÿÿÿ©ÿ©ÿ«ÿ¤ÿ°ÿ¤ÿÿ©ÿ©ÿ¢ÿÿÿ§ÿ¼ÿ±ÿ¡ÿ¢ÿÿÿ¤ÿ¬ÿÿÿ¨ÿ±ÿµÿ©ÿ£ÿ ÿªÿ¡ÿÿ´ÿªÿ§ÿÿÿÿÿ¡ÿÿÿÿÿ¤ÿ ÿÿµÿ¬ÿ¦ÿ®ÿ¯ÿ¬ÿ§ÿ¨ÿÿ¡ÿ¬ÿ¥ÿ£ÿÿÿ©ÿ©ÿ£ÿ«ÿ²ÿ¯ÿ°ÿ®ÿ·ÿ ÿÿªÿ²ÿ¡ÿÿ©ÿµÿÀÿÿÿÿ©ÿ¢ÿÿ«ÿ«ÿªÿ¢ÿ³ÿ©ÿ¬ÿ­ÿ´ÿ¥ÿ¢ÿ­ÿ¶ÿ­ÿ¨ÿ£ÿ­ÿ°ÿ¤ÿ©ÿ¬ÿ®ÿ«ÿ¤ÿ¡ÿÿ¦ÿ¯ÿ°ÿ¥ÿÿÿ¢ÿ ÿ©ÿ­ÿ·ÿ§ÿÿ¥ÿ§ÿ ÿ¥ÿ­ÿ³ÿ­ÿ¬ÿªÿ«ÿ±ÿ­ÿ¶ÿÿ­ÿÿÿ¡ÿ¥ÿ¢ÿ®ÿ¶ÿÿÿ ÿ¬ÿµÿ­ÿ®ÿ¥ÿ¢ÿªÿ°ÿ«ÿ§ÿ®ÿ¯ÿ³ÿ°ÿ«ÿ¥ÿÿÿ¬ÿ¥ÿ©ÿ«ÿ¢ÿÿ±ÿ©ÿ¡ÿ°ÿÿªÿ°ÿ¸ÿ¯ÿ­ÿ¯ÿ¤ÿ¤ÿ¦ÿ«ÿ¢ÿ¡ÿ­ÿªÿÿ¡ÿ§ÿ¯ÿ©ÿ­ÿ²ÿ§ÿ ÿ ÿÿÿ ÿªÿÿÿÿÿ«ÿ±ÿ¯ÿÀÿ®ÿ«ÿ«ÿÿ±ÿÿ¥ÿ­ÿ´ÿªÿ ÿ­ÿ¤ÿ·ÿÿÿ­ÿ¯ÿ¦ÿÿ§ÿÿÿ£ÿ¦ÿ¬ÿ©ÿÿÿ¥ÿ¯ÿ¯ÿ©ÿ§ÿ©ÿ©ÿ¦ÿ§ÿ¨ÿ§ÿ­ÿ¥ÿ¡ÿ¨ÿ ÿ¨ÿ¹ÿÿÿ¡ÿ²ÿyÿµÿ©ÿ¬ÿ¯ÿ©ÿ¸ÿ¬ÿ©ÿ´ÿ´ÿ¨ÿªÿ ÿªÿ«ÿ¯ÿ¨ÿ«ÿ±ÿ®ÿ«ÿ¥ÿ£ÿ¢ÿ¤ÿ«ÿªÿ¬ÿ§ÿ°ÿªÿÿ²ÿ¨ÿ¥ÿ­ÿ°ÿ¥ÿÿ©ÿ´ÿ¤ÿ´ÿ¹ÿ¥ÿÿ±ÿÿ¤ÿ¤ÿµÿ¯ÿ§ÿ¥ÿ±ÿ±ÿÿÿ¥ÿ©ÿ³ÿ¬ÿ©ÿªÿ¬ÿªÿÿ¨ÿ¬ÿ¯ÿ©ÿÿ²ÿÿªÿ®ÿ²ÿ¬ÿ¡ÿ¥ÿ«ÿ©ÿ´ÿ¢ÿ©ÿ¶ÿ¬ÿ¨ÿ©ÿ¢ÿÿ¦ÿªÿ­ÿ¤ÿ¡ÿÿ¨ÿ±ÿÿÿ¥ÿÿ¤ÿ¤ÿ¢ÿ±ÿ´ÿ®ÿ©ÿ¨ÿ¯ÿ¯ÿ¤ÿ§ÿ¡ÿ²ÿ¤ÿ§ÿÿ¨ÿ°ÿ¶ÿ§ÿÿ­ÿ£ÿ®ÿ³ÿ®ÿ¯ÿµÿ®ÿ¬ÿ´ÿ­ÿ¯ÿ¬ÿ²ÿ¨ÿÿ©ÿ£ÿ¡ÿÀÿ ÿ¦ÿ®ÿ¢ÿ®ÿ£ÿ¬ÿ¥ÿ¢ÿ³ÿ»ÿ¯ÿ­ÿ·ÿ±ÿ²ÿ®ÿ¦ÿ©ÿ¬ÿ¦ÿ¢ÿ¢ÿÿÿÿÿ¡ÿ²ÿ²ÿ´ÿ¡ÿ¦ÿ§ÿ¶ÿ¿ÿ´ÿ­ÿªÿ¨ÿ§ÿ©ÿºÿ»ÿ¡ÿ¨ÿ¯ÿÁÿ ÿÿÿ¦ÿ´ÿ©ÿªÿ©ÿ£ÿÿÿ¢ÿ­ÿ¨ÿ²ÿ¨ÿ ÿ¬ÿ³ÿ³ÿ¨ÿ±ÿ¡ÿ¬ÿ¨ÿ©ÿÿ£ÿ¨ÿ±ÿ«ÿ£ÿ¬ÿµÿ¬ÿ ÿ§ÿ®ÿ£ÿ¤ÿ§ÿÿ ÿ§ÿÿ¥ÿ®ÿªÿ«ÿ«ÿ¤ÿ¤ÿ¨ÿ§ÿ¦ÿ¶ÿ´ÿÿÿ¨ÿ¹ÿ¸ÿ­ÿ°ÿºÿ·ÿ®ÿªÿ§ÿªÿ®ÿÿ ÿÄÿ¢ÿ´ÿÿ£ÿÿ«ÿÿ¢ÿÿ°ÿ§ÿ«ÿ¨ÿ®ÿ³ÿ ÿÿ«ÿ¦ÿ¦ÿµÿ¤ÿÿ«ÿªÿ¢ÿ¡ÿ¸ÿ§ÿ£ÿ¦ÿ¢ÿ«ÿ²ÿ¥ÿ©ÿªÿÿÿ®ÿ§ÿ ÿ¢ÿ¡ÿ§ÿªÿ¢ÿ±ÿ²ÿÿÿ¤ÿ¬ÿ ÿÿ¢ÿÿÿÿÿ ÿÿÿÿÿÿÿÿÿÿÿÿÿÿ¡ÿÿ¦ÿ£ÿÿÿ¢ÿ©ÿÿÿ¡ÿ¢ÿ¥ÿÿÿÿÿÿÿÿÿ ÿ¢ÿÿÿÿÿÿÿÿÿ£ÿ¬ÿ¢ÿ®ÿÿ¡ÿ¦ÿ£ÿ§ÿ¨ÿ£ÿ¤ÿ¬ÿ£ÿÿÿÿÿ¢ÿ¨ÿÿÿ£ÿÿÿÿÿ°ÿ¥ÿ£ÿÿÿ¦ÿ ÿÿÿ¡ÿ ÿÿÿ¨ÿ±ÿÿÿ¡ÿÿÿ´ÿ²ÿ¯ÿ·ÿ§ÿ¨ÿ¦ÿÿ¡ÿ¤ÿ©ÿ«ÿ¢ÿ¤ÿ£ÿ©ÿ®ÿ±ÿ¯ÿ¯ÿ¬ÿÿÿ¤ÿ´ÿ¦ÿ¤ÿ§ÿ ÿÿ¦ÿ¶ÿ£ÿÿÿ³ÿ§ÿ­ÿÿÿÿ¨ÿ«ÿ¨ÿ©ÿ°ÿ¬ÿ¦ÿ ÿ¡ÿ¬ÿ®ÿ¨ÿ¥ÿÿ¬ÿÿ¯ÿ«ÿÿ ÿ¤ÿ²ÿ¹ÿ«ÿ»ÿ·ÿ¨ÿ«ÿ£ÿ ÿ©ÿ¡ÿ¬ÿ©ÿ«ÿÿ¬ÿ°ÿ¬ÿ®ÿ«ÿ ÿ ÿ ÿ§ÿ§ÿªÿ¯ÿ¨ÿ«ÿ«ÿÿ¬ÿ±ÿ¬ÿ¨ÿ£ÿÿ©ÿ£ÿ¤ÿ¢ÿ¡ÿ®ÿ¸ÿ¸ÿ´ÿµÿ²ÿ¡ÿ°ÿ¢ÿ¨ÿ¤ÿ¤ÿ¥ÿ¡ÿ§ÿ¤ÿ¤ÿªÿ¥ÿ¡ÿÿÿ¨ÿ«ÿÿ±ÿ¡ÿ©ÿÿ°ÿ¬ÿ²ÿ¶ÿ±ÿ¬ÿªÿ©ÿ¥ÿ¤ÿ§ÿ©ÿ°ÿ¥ÿ¤ÿ¬ÿ´ÿ·ÿ±ÿ®ÿ²ÿ¬ÿ­ÿ§ÿªÿ«ÿ«ÿ«ÿÿ£ÿ®ÿ®ÿÿ§ÿ ÿÿÿÿ¡ÿµÿ·ÿ«ÿªÿ²ÿªÿÿÿªÿÿ¥ÿÿÿ¥ÿ­ÿ¤ÿ®ÿ®ÿ¦ÿ¦ÿ¦ÿÿÿ¦ÿ¢ÿ¤ÿ¯ÿ¨ÿ±ÿÅÿ¸ÿÿ ÿ¦ÿ¤ÿ¥ÿ¯ÿ®ÿ¡ÿ£ÿ­ÿ¶ÿ©ÿ¦ÿ¶ÿ²ÿµÿ±ÿ¢ÿÿ}ÿ}ÿ¨ÿªÿÿ¤ÿ­ÿ½ÿ¤ÿ³ÿ ÿ¬ÿ­ÿ«ÿ¨ÿ¥ÿ©ÿªÿ¤ÿ¦ÿµÿ±ÿ§ÿ¢ÿ£ÿ­ÿ§ÿ¡ÿÿ ÿÿ¤ÿ­ÿ¯ÿÇÿÑÿ³ÿÿÿ®ÿ¬ÿ¨ÿºÿµÿ³ÿ®ÿ¥ÿ¦ÿ¥ÿ­ÿ©ÿ¥ÿÿÿ¤ÿ»ÿ´ÿ°ÿ¤ÿ¦ÿªÿ¤ÿ«ÿ¤ÿ¦ÿ¡ÿ¥ÿÿÿÿ©ÿ´ÿªÿ¡ÿÿÿ¢ÿ£ÿ¯ÿ©ÿ©ÿ¹ÿ¼ÿ«ÿ£ÿÿÿ¯ÿ·ÿªÿ­ÿ¦ÿ¤ÿ­ÿ¯ÿ²ÿÿ ÿ°ÿµÿ§ÿ£ÿ®ÿ¯ÿ®ÿ»ÿ®ÿ¥ÿ¦ÿ¨ÿ²ÿÿ ÿ¢ÿ¦ÿªÿ ÿ²ÿ®ÿ¨ÿªÿ°ÿ¥ÿ¡ÿ­ÿ­ÿ¦ÿ¦ÿ¦ÿ¥ÿ°ÿªÿÿ¥ÿ®ÿ¦ÿÿ©ÿ§ÿ¬ÿºÿ±ÿ¦ÿ»ÿ¡ÿ°ÿ¼ÿ¥ÿ£ÿ¬ÿ°ÿ¯ÿµÿ´ÿ¢ÿÿÿ­ÿ±ÿ«ÿ ÿÿÿ¦ÿµÿ´ÿ²ÿ»ÿ¬ÿÃÿ§ÿ·ÿ¹ÿ­ÿ¬ÿ¨ÿ¯ÿ´ÿ§ÿ£ÿ°ÿ¢ÿÿÿ¢ÿ¶ÿ°ÿÿ ÿ¦ÿ£ÿ®ÿ¯ÿ²ÿ«ÿµÿ´ÿ¥ÿ§ÿ«ÿ¬ÿ±ÿ¶ÿ±ÿ«ÿ©ÿ°ÿ´ÿ²ÿ«ÿ­ÿªÿ«ÿµÿ«ÿÿ ÿÿ¦ÿªÿ®ÿ©ÿ¬ÿ­ÿ­ÿ±ÿ¬ÿ³ÿ©ÿ¥ÿ¢ÿÿ¬ÿµÿ³ÿ¢ÿÿ®ÿ­ÿ»ÿÁÿ±ÿ»ÿ¸ÿ¦ÿ¬ÿ¬ÿÿ£ÿ¤ÿ´ÿ­ÿªÿÿ¬ÿµÿ±ÿ¬ÿ©ÿ¨ÿ³ÿ®ÿ®ÿ¡ÿ£ÿ®ÿ¨ÿ£ÿ©ÿ¨ÿ¤ÿÿ¨ÿÿ©ÿ°ÿ§ÿÿ ÿ¦ÿ£ÿÿ¢ÿ®ÿ«ÿÿ£ÿ®ÿ¯ÿ¬ÿ±ÿµÿ±ÿ¸ÿ§ÿÿ¨ÿ¥ÿ¥ÿ¬ÿ²ÿ±ÿ©ÿ¦ÿ®ÿ¦ÿºÿ¸ÿ¾ÿÁÿ±ÿ«ÿµÿ¤ÿ®ÿ§ÿªÿ´ÿ±ÿ°ÿ«ÿ ÿ¯ÿ¯ÿ¨ÿ¤ÿ¥ÿ¨ÿ­ÿ¬ÿ©ÿ©ÿÿÿ©ÿÂÿ¢ÿ¨ÿ¯ÿªÿ«ÿ§ÿ¢ÿµÿÿÿ¬ÿ¨ÿ¥ÿ²ÿ·ÿ£ÿ§ÿÿ³ÿ¨ÿ´ÿ«ÿÿ ÿ¦ÿ·ÿ¦ÿ£ÿªÿ¬ÿªÿ¬ÿ¯ÿ±ÿ³ÿªÿ¥ÿµÿ±ÿ§ÿ¬ÿ¶ÿ°ÿÿ ÿ¨ÿ¦ÿ§ÿ³ÿ°ÿªÿªÿ°ÿ±ÿ«ÿ£ÿ¯ÿ±ÿ«ÿ£ÿ«ÿ½ÿ£ÿ¡ÿ¤ÿ©ÿªÿ§ÿ®ÿ¦ÿ¡ÿ ÿ°ÿ·ÿªÿÿ£ÿ³ÿÿ¢ÿ ÿ¦ÿ±ÿ«ÿ ÿ ÿÿÿÿÿÿÿÿ ÿÿ ÿÿÿÿÿÿÿÿÿÿÿ|ÿÿÿwÿcÿ[ÿ]ÿbÿcÿlÿfÿeÿaÿcÿkÿoÿuÿÿÿ`ÿÿ{ÿpÿbÿdÿwÿÿ|ÿ|ÿÿuÿ~ÿÿÿÿÿÿÿÿÿÿ¡ÿ ÿÿÿÿ¢ÿ©ÿ®ÿ­ÿ§ÿ¯ÿ²ÿ­ÿ±ÿ´ÿ¯ÿ²ÿ¸ÿ±ÿ¬ÿ±ÿºÿ¯ÿ¥ÿ¨ÿ¬ÿ®ÿ·ÿ¢ÿ¶ÿ®ÿ¿ÿ¶ÿ¯ÿ²ÿ¯ÿ¬ÿ¶ÿºÿ¨ÿ ÿºÿµÿ¯ÿ°ÿ³ÿ¨ÿ ÿ°ÿ°ÿ¬ÿ¹ÿ°ÿ·ÿ¾ÿ¯ÿ¦ÿ­ÿ³ÿ´ÿ¦ÿ¬ÿ°ÿ£ÿ§ÿ¥ÿ«ÿ«ÿ¡ÿ§ÿ¯ÿ¤ÿ­ÿ¦ÿ©ÿ¤ÿ§ÿ¦ÿ¨ÿ¬ÿªÿ¶ÿ³ÿ®ÿªÿ®ÿ¯ÿ³ÿ³ÿ¦ÿÿ¤ÿ§ÿ§ÿ¤ÿÁÿ©ÿ¨ÿ®ÿ´ÿ¸ÿ¶ÿ­ÿ§ÿ°ÿ³ÿ½ÿ°ÿ³ÿ¯ÿÂÿÃÿ»ÿ®ÿÿ§ÿ·ÿ·ÿ¯ÿ¥ÿ³ÿ±ÿ·ÿ´ÿ¨ÿ¤ÿ©ÿ«ÿÿ§ÿ¶ÿ¦ÿ°ÿ¯ÿ·ÿ»ÿ±ÿ¥ÿ¨ÿ³ÿµÿ½ÿ·ÿ»ÿ½ÿªÿÿ ÿ©ÿ±ÿ°ÿÿ¦ÿ¬ÿ¥ÿ®ÿ«ÿÀÿ¸ÿ¬ÿ¤ÿÿÿ­ÿ·ÿ¬ÿ»ÿÿ©ÿ±ÿ³ÿ²ÿ¥ÿ±ÿ¾ÿ©ÿ®ÿÃÿ­ÿ¬ÿ«ÿªÿ¯ÿ«ÿ­ÿ®ÿ¤ÿ§ÿºÿ«ÿ°ÿ³ÿ¡ÿ¸ÿ»ÿ¬ÿ¡ÿ§ÿ¯ÿ¯ÿªÿ°ÿ±ÿ®ÿ¥ÿ®ÿµÿ­ÿ±ÿ¯ÿ¬ÿ¬ÿ°ÿ­ÿÿÿ¬ÿ¨ÿ¯ÿºÿ£ÿ±ÿ¿ÿ­ÿ ÿ®ÿ±ÿ©ÿ³ÿ¨ÿ£ÿ²ÿ¥ÿªÿ§ÿ±ÿ°ÿ¯ÿ»ÿºÿ¦ÿ¤ÿ±ÿ¦ÿÿ²ÿ¶ÿÿ¢ÿ£ÿ¦ÿ¯ÿ²ÿ¯ÿ­ÿ­ÿ©ÿ²ÿ¦ÿ°ÿ·ÿªÿ´ÿ·ÿªÿ±ÿ³ÿ²ÿµÿ¯ÿ«ÿ¨ÿ¤ÿ¿ÿ¾ÿ¸ÿ¦ÿ¹ÿ©ÿ¨ÿ¤ÿ¦ÿ«ÿªÿ«ÿ¬ÿ¯ÿµÿ®ÿ¥ÿ®ÿ²ÿ¬ÿ³ÿ®ÿ­ÿ³ÿ³ÿ­ÿ­ÿ¶ÿ¸ÿ©ÿÁÿ§ÿ®ÿ¢ÿ®ÿ¶ÿ«ÿ§ÿ¥ÿ¦ÿ²ÿ³ÿ¤ÿ¬ÿ¡ÿ¬ÿ·ÿ£ÿ¬ÿ«ÿ®ÿ¥ÿªÿ±ÿ²ÿ³ÿµÿµÿÀÿºÿ¯ÿ³ÿ¯ÿÿÿ¥ÿ¯ÿ¯ÿ¯ÿ­ÿ¯ÿ±ÿ«ÿ£ÿ¢ÿ·ÿ¹ÿ«ÿ¶ÿ»ÿ¬ÿ­ÿ¥ÿªÿªÿ¢ÿ¢ÿ ÿ£ÿ±ÿ¥ÿ­ÿ³ÿ¯ÿ´ÿÂÿ¬ÿ¤ÿ±ÿ¨ÿ­ÿ¬ÿ£ÿ¢ÿ£ÿ ÿ ÿÿÿ±ÿ«ÿÿÿ¨ÿÿ±ÿ§ÿÿ¬ÿ¢ÿÿÿÿÿ¢ÿÿ¦ÿÿ©ÿ©ÿ±ÿ©ÿªÿ¡ÿ¦ÿ©ÿ­ÿ´ÿ³ÿ­ÿ­ÿ°ÿµÿ¼ÿ°ÿ²ÿµÿ¬ÿÿÿÿ°ÿ®ÿ¨ÿÿ¢ÿ­ÿ°ÿ²ÿ®ÿ¼ÿ¸ÿªÿ®ÿ ÿ¨ÿÿÿÿ³ÿªÿ¥ÿ¬ÿ±ÿ²ÿªÿ¢ÿ£ÿ¡ÿÿ­ÿ¬ÿÿ©ÿ¡ÿÿÀÿ³ÿ»ÿ¢ÿ§ÿÿ­ÿªÿÿªÿ´ÿ«ÿÿ¯ÿ¶ÿªÿ«ÿÿ±ÿÿ§ÿ©ÿ®ÿ®ÿ§ÿ£ÿ¨ÿÿÿÿÿ§ÿ¦ÿ«ÿ¢ÿ­ÿÿ³ÿ¨ÿ±ÿ¥ÿµÿ©ÿ«ÿÿÿ ÿÿ¡ÿ¤ÿÿÿÿ¡ÿÿÿªÿ¢ÿÿÿÿ©ÿÿÿÿÿÿ¥ÿ«ÿÿÿ¬ÿ¥ÿÿÿÿÿÿ¯ÿ²ÿ¨ÿ±ÿ²ÿ®ÿ«ÿ¥ÿÿÿÿÿÿÿÿ ÿÿÿ£ÿÿÿÿ¥ÿÿÿ§ÿ¦ÿ§ÿÿ¡ÿ±ÿ­ÿÿ¡ÿ©ÿÿÿ¦ÿÿÿÿ§ÿ­ÿ¢ÿÿ¥ÿ¯ÿ¤ÿªÿÿ¢ÿÿÿ¤ÿ¡ÿ¤ÿ¤ÿÿ¡ÿ¡ÿÿÿÿ§ÿ«ÿ§ÿ¬ÿÿÿ¯ÿ«ÿÿªÿÿ±ÿ±ÿ£ÿ³ÿ°ÿÿ£ÿªÿªÿ©ÿ¦ÿ©ÿ¥ÿÿµÿ·ÿ¹ÿ°ÿ´ÿ¾ÿ²ÿ±ÿ¤ÿ´ÿ¥ÿÿÿÿ§ÿÿ£ÿ¬ÿÿÿ¤ÿ«ÿ¨ÿ¥ÿ§ÿÿ§ÿÿÿ­ÿ¬ÿÿ ÿ±ÿÿ¥ÿ¿ÿ¹ÿ®ÿ¨ÿ±ÿ½ÿ°ÿ¯ÿ¶ÿ¯ÿ­ÿ¥ÿÿ­ÿ¯ÿ®ÿ§ÿ¡ÿ¢ÿ¦ÿ¡ÿ­ÿ¡ÿ³ÿ«ÿ«ÿ ÿµÿ«ÿ¨ÿ®ÿ§ÿ¨ÿ¤ÿªÿ²ÿ±ÿ°ÿ¨ÿ¯ÿÀÿ°ÿ¢ÿÿ«ÿ¢ÿªÿ¥ÿÿ¢ÿÿµÿ§ÿ«ÿ ÿ¤ÿ°ÿ²ÿªÿÿ¨ÿ­ÿ¨ÿ¡ÿÿÿªÿ­ÿ£ÿÿÿ¡ÿ©ÿ«ÿ³ÿ¦ÿ¢ÿ®ÿ¡ÿÿ ÿ¬ÿÿ¥ÿ­ÿºÿ¨ÿ¥ÿªÿ½ÿ¼ÿ«ÿÿ£ÿÿ ÿ©ÿ§ÿ­ÿ§ÿÿÿ©ÿ¡ÿ®ÿ­ÿ°ÿ·ÿ§ÿ°ÿ¯ÿ´ÿ±ÿ«ÿ¯ÿ°ÿ¡ÿ®ÿ§ÿ©ÿ©ÿ£ÿ°ÿ¨ÿ£ÿ§ÿ¤ÿ©ÿ©ÿ¤ÿ®ÿ®ÿ¨ÿ¨ÿ­ÿ©ÿ¤ÿ¸ÿ§ÿÿÿÿ³ÿ©ÿªÿ©ÿ²ÿ¦ÿ¨ÿ»ÿ©ÿÿ©ÿµÿ¶ÿ¶ÿ²ÿ¦ÿ¡ÿ§ÿ¡ÿ£ÿ«ÿÿÿ«ÿÿ¢ÿ£ÿ°ÿ»ÿ¬ÿ¦ÿ¤ÿ¥ÿ¦ÿ¢ÿ¨ÿ¦ÿÿ¥ÿ¨ÿ²ÿ«ÿ«ÿ­ÿÿ¬ÿ¯ÿ§ÿ¢ÿ¦ÿ¯ÿ³ÿ ÿÿ¤ÿ¤ÿ¨ÿ®ÿ¯ÿ§ÿ ÿÿ ÿ¨ÿ¦ÿ¢ÿÿÿ¬ÿ¶ÿ¶ÿ¤ÿ®ÿÿÿ¯ÿ²ÿ¬ÿÿÿ±ÿÿ ÿÿÿÿÿ ÿ¤ÿÿ ÿÿÿªÿ«ÿÿÿ£ÿ´ÿ¦ÿ¡ÿ§ÿ ÿÿ«ÿ¨ÿÿ¬ÿÿ ÿÿ¯ÿÿÿ¯ÿ ÿ©ÿ¤ÿ§ÿ¬ÿ°ÿ¬ÿ«ÿªÿ¡ÿÿ£ÿ®ÿ§ÿ¡ÿ ÿ ÿ¦ÿ¥ÿ¡ÿ£ÿ¨ÿ¦ÿ£ÿ£ÿ¥ÿ¯ÿ«ÿ¦ÿ¢ÿ§ÿ¢ÿ±ÿ»ÿ£ÿ¯ÿÿµÿ¸ÿ±ÿ¨ÿ¤ÿÿ®ÿ¡ÿ¦ÿ¨ÿ¢ÿ¥ÿ¡ÿÿÿ¥ÿªÿ£ÿ£ÿ§ÿªÿ­ÿ«ÿ¤ÿ¤ÿÿÿ£ÿ«ÿÿÿ¡ÿ ÿ©ÿ¶ÿ¯ÿÿ¦ÿÿÿ£ÿÿÿÿÿÿ¬ÿÿÿÿÿ­ÿ²ÿ­ÿÿÿÿ¢ÿ­ÿªÿ ÿÿ¢ÿ¡ÿ¥ÿ§ÿÿÿÿÿÿÿ ÿ±ÿÿÿ£ÿ¥ÿªÿ³ÿ¦ÿÿ°ÿÿ´ÿ¦ÿÿÿ°ÿªÿ¦ÿ£ÿ±ÿ¥ÿÿÿÿªÿ¨ÿ´ÿµÿ¶ÿ·ÿ©ÿÿ¢ÿ§ÿ«ÿ¯ÿ¥ÿÿ¥ÿ®ÿ­ÿ·ÿ´ÿ«ÿ¯ÿªÿ¨ÿÿÿ¦ÿ³ÿ¯ÿ§ÿ§ÿ«ÿ¤ÿ¶ÿ¹ÿ®ÿ¬ÿ²ÿÿ ÿ¨ÿÿ¢ÿ¦ÿ©ÿ°ÿ¨ÿ­ÿ§ÿÿªÿ¥ÿ¡ÿ ÿ¢ÿ«ÿ«ÿ¦ÿ¨ÿ¢ÿÿÿ¥ÿ¬ÿ¨ÿ¡ÿ ÿ¨ÿ¶ÿ¥ÿ¬ÿ¸ÿ´ÿ©ÿ¤ÿ¥ÿ®ÿ ÿ­ÿ¤ÿ±ÿ¤ÿ®ÿ«ÿ£ÿ¡ÿ¯ÿÿµÿ«ÿ­ÿÿªÿ©ÿ¦ÿ±ÿ­ÿ¡ÿ¡ÿÿ ÿ©ÿ±ÿ³ÿ¤ÿÿÿ¨ÿ¡ÿ¡ÿ¢ÿ¥ÿ·ÿ³ÿ¯ÿ¶ÿ§ÿÿ¤ÿ£ÿÿ¢ÿ©ÿ¦ÿ¥ÿÿÿÿÿ­ÿÿ¨ÿ¡ÿ¶ÿ«ÿ°ÿ¥ÿ¦ÿ°ÿÿ®ÿ¦ÿµÿ¥ÿÿ¹ÿ²ÿ¦ÿ§ÿºÿ§ÿ£ÿ¶ÿÿ¢ÿ­ÿ£ÿ¦ÿ­ÿªÿ¬ÿ°ÿ³ÿ¶ÿ´ÿ¯ÿ¬ÿ¦ÿÿ¨ÿ³ÿÿ¤ÿªÿ¬ÿ¬ÿ§ÿ ÿ³ÿ£ÿ´ÿ«ÿÿ«ÿ¬ÿ­ÿÿ¤ÿ»ÿÿ¤ÿ¡ÿ°ÿ¤ÿ³ÿ²ÿªÿ±ÿ¸ÿ²ÿ¯ÿ®ÿ¡ÿÿÿ¬ÿªÿ¬ÿªÿÿ¤ÿ§ÿ¡ÿÿ£ÿ­ÿ¯ÿ©ÿ¡ÿ§ÿ«ÿ¤ÿªÿ¬ÿ¥ÿ¡ÿ«ÿ­ÿ­ÿ®ÿ§ÿ®ÿÿÿ»ÿªÿ½ÿ§ÿ¬ÿ¬ÿ¢ÿÿ£ÿ·ÿ«ÿ«ÿ¤ÿ¯ÿ®ÿ¯ÿ²ÿ¦ÿÿ§ÿ¨ÿ­ÿÿÿ¡ÿÿÿÿ©ÿ·ÿ¯ÿÿ¤ÿ³ÿ¢ÿ¬ÿ»ÿªÿ¦ÿ±ÿ¦ÿ£ÿ­ÿ°ÿ®ÿ«ÿÿ¡ÿÿÿ²ÿ­ÿªÿ©ÿ©ÿ¤ÿªÿ¥ÿ°ÿÿ±ÿ¨ÿ¨ÿÿ ÿÿ¥ÿÿ©ÿ±ÿ­ÿ»ÿÂÿ®ÿ ÿÿ¾ÿ­ÿ ÿÿÿ ÿ§ÿ©ÿ©ÿÿ£ÿªÿ«ÿ²ÿ©ÿÿÿ¨ÿ¥ÿ­ÿ«ÿ¨ÿ¦ÿ£ÿ±ÿ²ÿ·ÿ©ÿ¢ÿÿ«ÿ³ÿ¤ÿ¦ÿÿ©ÿ©ÿ§ÿ¹ÿ¸ÿ±ÿ²ÿ§ÿÿÿ¤ÿÿ®ÿ®ÿÿ©ÿ¯ÿ¤ÿªÿ«ÿµÿ¯ÿªÿ¨ÿ©ÿ¬ÿªÿ¥ÿªÿªÿ¬ÿ¨ÿ ÿ©ÿ¦ÿ£ÿªÿ«ÿ¬ÿ­ÿ§ÿ³ÿ¤ÿ¢ÿ­ÿµÿ£ÿªÿ§ÿµÿ´ÿ¨ÿ¡ÿ§ÿ¥ÿ³ÿ£ÿ¬ÿ»ÿ ÿ®ÿ²ÿ­ÿ©ÿ°ÿ¦ÿÿÿ§ÿ¢ÿªÿ¸ÿ±ÿ©ÿ¨ÿ«ÿ°ÿ¨ÿ¨ÿ©ÿ¤ÿ©ÿ¨ÿÿÿÿ ÿ­ÿÿ¨ÿ«ÿÿ¿ÿ¾ÿ¶ÿ ÿÿÿ¤ÿ¯ÿªÿ³ÿ§ÿÿ±ÿ¬ÿ¦ÿ¨ÿ©ÿ¬ÿ¬ÿ³ÿ£ÿÿ³ÿ¸ÿ§ÿÿ©ÿ§ÿ ÿ ÿÿ¯ÿ±ÿÿ¤ÿ·ÿ£ÿÿ¶ÿ¹ÿ³ÿ¯ÿ°ÿÀÿ¸ÿÿ¤ÿºÿ«ÿªÿ¥ÿ°ÿ¬ÿ©ÿÿ®ÿ¸ÿÿ«ÿ±ÿ¬ÿ¥ÿ®ÿÿ­ÿ¦ÿ±ÿ®ÿÿÿªÿ³ÿÿÿÿ ÿ¨ÿ©ÿ¬ÿ©ÿ¥ÿ£ÿ¨ÿ¡ÿ¢ÿ¬ÿÿ¢ÿ±ÿ©ÿ­ÿ®ÿÿ¶ÿ±ÿ­ÿ¯ÿÿ¢ÿ¥ÿÿ­ÿ¦ÿ®ÿ±ÿ¦ÿ­ÿ©ÿÿÿÿ¤ÿªÿ ÿÿÿ«ÿ¨ÿ«ÿ±ÿ©ÿ¡ÿªÿ¥ÿ¤ÿ¨ÿ§ÿ®ÿªÿ¢ÿ¦ÿ¤ÿÿÿÿÿÿ¤ÿÿ¨ÿ¬ÿ­ÿ ÿ ÿªÿÿ¨ÿ ÿ«ÿÿ­ÿ¦ÿ°ÿ°ÿ©ÿÿ¦ÿ®ÿ¨ÿ¬ÿ´ÿºÿ¬ÿ£ÿ£ÿÿÿ¡ÿ ÿ¢ÿ§ÿ¨ÿ¨ÿ­ÿ¨ÿªÿ¡ÿÿªÿ¬ÿ±ÿ¹ÿ¬ÿ¦ÿÿµÿ§ÿÿ¦ÿ¦ÿ«ÿ¢ÿ³ÿ­ÿ²ÿÿ¡ÿ¡ÿ¥ÿ²ÿ±ÿ·ÿªÿ£ÿ ÿ¡ÿ«ÿ°ÿ¯ÿÿÿ²ÿ¯ÿ¸ÿ·ÿ´ÿÿ¬ÿ¨ÿÿÿ¢ÿÿ°ÿÿÿ©ÿ¬ÿ¬ÿ«ÿ¥ÿ¥ÿªÿ­ÿ­ÿ¤ÿ«ÿªÿ­ÿ°ÿ ÿÿ§ÿ­ÿ¨ÿÿ ÿ®ÿªÿ«ÿ®ÿ­ÿ®ÿ£ÿ±ÿ¨ÿ©ÿ¥ÿ£ÿÿ¡ÿ«ÿ©ÿÿ§ÿ³ÿ¥ÿ­ÿ©ÿ²ÿÿªÿ¨ÿ«ÿ²ÿµÿ²ÿ¹ÿ±ÿ§ÿ ÿÿ¯ÿ©ÿ§ÿ±ÿ¤ÿÿÿ¡ÿ¶ÿ¥ÿ£ÿ·ÿ¡ÿ¥ÿÿÿÿ­ÿ¯ÿ³ÿ«ÿªÿ«ÿ«ÿ³ÿ¨ÿÿÿ¢ÿÿÿ©ÿ§ÿÿ¤ÿ¨ÿ«ÿ©ÿ¬ÿ¯ÿÿÿÿ¦ÿµÿ ÿ´ÿÿÿ¬ÿ®ÿ³ÿ¦ÿ¥ÿ¢ÿµÿÿÿÿ£ÿ¡ÿ¦ÿ±ÿ¸ÿ¯ÿ ÿ¥ÿ©ÿ¦ÿ¬ÿ¦ÿ¬ÿ¢ÿÿ¨ÿ±ÿ§ÿ§ÿ¶ÿ¯ÿ¨ÿ¢ÿ­ÿ¤ÿ±ÿªÿªÿ¨ÿ§ÿ§ÿªÿ¬ÿ§ÿ¨ÿ¬ÿ¤ÿ¤ÿ£ÿ¥ÿ£ÿ¥ÿÿÿ¬ÿ®ÿ§ÿÿ¡ÿ±ÿ½ÿ¥ÿ´ÿ¬ÿ·ÿºÿ³ÿ¸ÿ¬ÿÿÿ¬ÿ¯ÿ£ÿ¤ÿ­ÿ°ÿ­ÿ¶ÿ±ÿ±ÿ±ÿ¨ÿªÿÿ¤ÿÿ­ÿÿ¡ÿ«ÿ±ÿ«ÿ£ÿ­ÿªÿ§ÿ«ÿ®ÿ©ÿÿÿ¢ÿ®ÿ¬ÿ®ÿ©ÿÿ ÿ§ÿªÿ£ÿ³ÿÿÿ¦ÿ¡ÿÿ¤ÿÿÿ¤ÿ£ÿªÿ°ÿ¦ÿ¥ÿ¡ÿÿ©ÿÿÿÿÿ¥ÿÿÿÿÿÿÿ¡ÿÿÿÿÿ ÿÿÿÿ¢ÿÿtÿÿÿÿ­ÿÿÿÿÿÿÿ¬ÿÿÿ¦ÿ¦ÿ¤ÿÿÿÿÿÿÿÿÿÿÿÿÿÿÿ«ÿÿÿÿ£ÿÿ¢ÿ¢ÿ§ÿ ÿ£ÿÿÿÿ ÿ«ÿ£ÿÿÿÿÿÿ ÿÿÿÿÿ¡ÿÿÿ¤ÿÿÿ¤ÿÿÿÿÿÿÿ¡ÿ¦ÿ ÿ§ÿ¯ÿ±ÿÿ¥ÿ§ÿ£ÿªÿªÿ¬ÿ­ÿ´ÿ¬ÿ«ÿ©ÿ¦ÿ¡ÿÿÿÿÿ¬ÿ«ÿ«ÿ°ÿ·ÿ­ÿ°ÿ¨ÿÿÿ ÿ­ÿ«ÿ¤ÿÿÿÿ£ÿ¸ÿ»ÿ«ÿÿÿÿ ÿ¶ÿ®ÿÿ»ÿ¬ÿ£ÿ¡ÿ¬ÿ´ÿ±ÿ¤ÿÿ¨ÿ«ÿ¦ÿ¥ÿ¢ÿ¤ÿÿ¤ÿºÿÿ§ÿ¹ÿ°ÿ¸ÿ²ÿ´ÿ°ÿ¥ÿ©ÿ²ÿ®ÿªÿ¬ÿ¦ÿ©ÿ¤ÿÿÿ±ÿ«ÿ«ÿ£ÿÿÿ¥ÿ±ÿ©ÿ¤ÿ®ÿ¯ÿªÿ®ÿ³ÿ­ÿ·ÿ§ÿÿ¨ÿ­ÿ¦ÿÿ¯ÿ°ÿ²ÿ©ÿªÿ«ÿ ÿ¤ÿ®ÿ£ÿ®ÿ ÿ«ÿ©ÿ¯ÿªÿ¬ÿÿ¢ÿ«ÿ²ÿ¥ÿ¡ÿÿÿ¨ÿ¨ÿÿÿ¥ÿ¥ÿ±ÿ©ÿ±ÿ¶ÿ¥ÿ¥ÿ¤ÿ¥ÿ­ÿµÿ²ÿ¥ÿ ÿªÿªÿ¨ÿ²ÿ§ÿ­ÿ¯ÿ§ÿ©ÿ¬ÿªÿ¥ÿ¥ÿ©ÿ«ÿ§ÿ¦ÿ«ÿ½ÿ³ÿ£ÿ¤ÿªÿ±ÿ¯ÿ¯ÿ©ÿ¦ÿ¹ÿ³ÿ«ÿ§ÿÿÿªÿ±ÿÿÿÿÿ©ÿ¡ÿ³ÿªÿ±ÿ¸ÿµÿ«ÿ£ÿ«ÿ­ÿ´ÿ³ÿ©ÿ¾ÿ¨ÿ«ÿ¢ÿ¡ÿ®ÿ¹ÿ´ÿ§ÿ ÿÿÿ¤ÿ¨ÿ¶ÿ©ÿ©ÿ¬ÿ¤ÿ¤ÿ«ÿ±ÿ¤ÿÿ¤ÿ¬ÿ ÿÿ ÿ£ÿ³ÿÿ¡ÿ¦ÿ¤ÿ£ÿµÿ¶ÿ´ÿ¬ÿÿÿÿ­ÿ±ÿ§ÿ£ÿ©ÿ±ÿ¬ÿ¥ÿ ÿ§ÿ«ÿ±ÿµÿ°ÿ±ÿ§ÿ¦ÿÿÿ´ÿ«ÿ ÿ¹ÿ±ÿÿÿ¥ÿªÿ§ÿ¬ÿ¤ÿºÿ±ÿ¡ÿ¡ÿºÿ¦ÿ¨ÿ©ÿ­ÿ«ÿ§ÿ­ÿ¬ÿ³ÿ³ÿ¶ÿ³ÿÿ©ÿ¯ÿ¸ÿ®ÿÿÿ¤ÿÿÿÿ ÿ»ÿ­ÿ¯ÿ£ÿ¤ÿ£ÿ¥ÿ§ÿ£ÿ£ÿ§ÿ§ÿ¥ÿÿ±ÿ¡ÿ£ÿÿ¢ÿ¥ÿ¬ÿ¬ÿ¢ÿÿÿ¯ÿÿ¢ÿ¦ÿ¦ÿ¢ÿÿÿ¦ÿ©ÿ ÿ£ÿ«ÿ«ÿªÿ ÿ·ÿ¤ÿ²ÿ¬ÿ ÿ¨ÿ±ÿ§ÿ¢ÿ¯ÿ®ÿªÿ¡ÿ¯ÿ¢ÿªÿ¤ÿ¢ÿ¨ÿ­ÿ¬ÿ¢ÿÿ¥ÿ¬ÿÿ¬ÿ²ÿ°ÿºÿ±ÿ²ÿ±ÿ¥ÿ ÿ¥ÿ­ÿ©ÿÿ¤ÿ¤ÿÿ¦ÿ²ÿ¸ÿ²ÿ ÿ¢ÿ©ÿ¬ÿ½ÿ®ÿ¯ÿ¡ÿÿ°ÿºÿ®ÿ¤ÿªÿ¤ÿÿÿ¥ÿªÿ¨ÿÿ ÿ¢ÿÿ¯ÿ°ÿÿ«ÿ§ÿ¡ÿ¤ÿÿ¦ÿµÿ²ÿ²ÿºÿ¤ÿ¨ÿ½ÿ°ÿ®ÿ¯ÿ¯ÿ¨ÿ¨ÿ®ÿ¬ÿ¥ÿ¯ÿ½ÿ¡ÿ£ÿ­ÿ¤ÿ¥ÿ ÿÿ¢ÿ©ÿ®ÿ©ÿ¬ÿÿ¦ÿ ÿÿÿÿ£ÿ¦ÿ¬ÿ¾ÿ²ÿÿ¬ÿ¦ÿ©ÿ¦ÿ§ÿ«ÿ¦ÿ¨ÿµÿºÿ¨ÿÿ®ÿ´ÿ±ÿ¬ÿ¥ÿ¨ÿÃÿ¬ÿ¼ÿ¥ÿºÿ´ÿ¨ÿ©ÿ©ÿ¨ÿ­ÿªÿ¯ÿ£ÿ¡ÿªÿ«ÿÿÿ¤ÿ±ÿ­ÿ¥ÿ©ÿ³ÿ§ÿ°ÿ¦ÿÿÿªÿ¬ÿ¦ÿ±ÿ¨ÿÿ¶ÿ§ÿ¡ÿ©ÿ«ÿ­ÿ®ÿ±ÿ´ÿ¥ÿ«ÿ®ÿ´ÿ³ÿ®ÿ³ÿÆÿÀÿªÿ¹ÿ·ÿ´ÿ¹ÿ³ÿ¥ÿ¢ÿ¬ÿ®ÿ§ÿ¬ÿ«ÿ®ÿ®ÿ¸ÿ·ÿÿÿ¥ÿÿÂÿ¢ÿ¯ÿ¨ÿ¨ÿ´ÿ¬ÿ¦ÿ¸ÿ¡ÿ§ÿµÿ³ÿ°ÿ¯ÿ¬ÿ£ÿ¢ÿ¯ÿ©ÿ¡ÿ¢ÿ¨ÿ§ÿÿÿ¬ÿ°ÿÿ­ÿ±ÿ®ÿ®ÿ°ÿ­ÿ¯ÿÂÿ ÿ»ÿ¢ÿÿ¨ÿ¯ÿ¬ÿ¯ÿ­ÿ¬ÿ ÿ§ÿ³ÿ·ÿ«ÿ¦ÿ¬ÿ¦ÿ¬ÿ¨ÿ¢ÿ«ÿ¤ÿ¥ÿ°ÿ·ÿ ÿÿÿÿ§ÿ¢ÿ¬ÿÿÿ¡ÿ«ÿ¯ÿ¨ÿÿÿÿÿ¥ÿ¤ÿÿ«ÿ²ÿ¡ÿÿÿÿÿÿÿÿÿÿÿÿÿÿÿÿÿÿÿÿÿÿÿÿsÿjÿcÿ]ÿ[ÿZÿ\ÿcÿbÿWÿ[ÿUÿ[ÿfÿbÿoÿÿyÿÿ|ÿ}ÿuÿrÿsÿjÿjÿÿÿiÿyÿÿÿÿÿÿÿÿÿÿÿÿ£ÿ¤ÿ£ÿ£ÿÿ³ÿ®ÿ©ÿµÿ¶ÿ®ÿ©ÿ©ÿ°ÿ¸ÿªÿ»ÿÂÿ³ÿ¤ÿ©ÿµÿ·ÿ±ÿ­ÿ­ÿ¯ÿ§ÿµÿ¿ÿ´ÿ³ÿ¶ÿ®ÿ¦ÿµÿ·ÿ¾ÿ¯ÿ­ÿ©ÿ¢ÿÿÿÿ£ÿ¯ÿ¡ÿ¦ÿ±ÿ§ÿ±ÿ¹ÿ³ÿ«ÿªÿªÿ­ÿ®ÿ ÿ²ÿ°ÿ´ÿ§ÿ¥ÿ±ÿ¬ÿ¤ÿµÿ¼ÿ¦ÿ±ÿ£ÿ ÿ¢ÿ¢ÿ©ÿ°ÿ©ÿ°ÿ´ÿ½ÿ°ÿ¡ÿ©ÿ·ÿ³ÿ¨ÿ£ÿ¡ÿ±ÿªÿ§ÿÿºÿ·ÿµÿ­ÿ­ÿ¶ÿ²ÿ£ÿ­ÿ¹ÿ»ÿªÿªÿ¬ÿºÿ·ÿ©ÿ©ÿ©ÿ©ÿÁÿ³ÿ¢ÿ£ÿ²ÿ´ÿ´ÿ°ÿ§ÿ¡ÿ¢ÿ¨ÿ§ÿ¥ÿ²ÿ¥ÿ±ÿ¾ÿ¾ÿ¸ÿ²ÿ¬ÿ«ÿ²ÿ¼ÿÿ«ÿ§ÿªÿ ÿÿ¢ÿ­ÿªÿ¥ÿ£ÿ²ÿ³ÿ®ÿ­ÿ©ÿ·ÿ³ÿªÿ¯ÿ²ÿªÿ£ÿ¯ÿ¨ÿ¶ÿ¥ÿ¯ÿ©ÿªÿ´ÿµÿµÿ¹ÿ³ÿ¹ÿ°ÿ»ÿ¨ÿ¦ÿ°ÿ¯ÿ¨ÿªÿ¯ÿ§ÿ¢ÿ²ÿµÿÿ·ÿ¾ÿ¨ÿ£ÿ¹ÿ²ÿ£ÿ£ÿ®ÿµÿ®ÿ®ÿ®ÿ¡ÿ²ÿ¹ÿ¬ÿ©ÿ°ÿ³ÿ±ÿ«ÿ§ÿ¦ÿÿÿ®ÿ«ÿ²ÿÿªÿ±ÿ¥ÿ§ÿ³ÿ¯ÿ¥ÿ²ÿ¨ÿ¢ÿ¦ÿ¥ÿ±ÿ¯ÿ¯ÿ´ÿ¯ÿ°ÿ´ÿ²ÿ³ÿ±ÿ°ÿ£ÿ£ÿ ÿ¬ÿ«ÿ¶ÿ¬ÿ¥ÿ©ÿ¨ÿ«ÿ¶ÿ¬ÿ¯ÿ°ÿ¯ÿ®ÿ£ÿ©ÿ°ÿ¥ÿ¤ÿ­ÿ«ÿ±ÿÂÿ¹ÿ¤ÿ©ÿºÿ¥ÿ¸ÿ¹ÿ¨ÿÿ¦ÿ©ÿ®ÿ³ÿ°ÿ·ÿ¹ÿ±ÿµÿ¥ÿ³ÿ®ÿ´ÿ¯ÿ¹ÿ·ÿ´ÿ²ÿ±ÿªÿÿ¤ÿ¥ÿÿ³ÿÿ©ÿªÿ®ÿªÿ¬ÿ©ÿ¡ÿ¥ÿ¯ÿ¯ÿ¬ÿ¨ÿªÿ¯ÿ´ÿ­ÿ±ÿ´ÿ¹ÿ©ÿªÿªÿ³ÿ³ÿ¢ÿ¶ÿ¨ÿÿÿ¾ÿ³ÿªÿµÿ¡ÿ©ÿªÿ®ÿ²ÿ­ÿ¬ÿ­ÿ¨ÿ¥ÿ¨ÿ¯ÿ¸ÿ©ÿ®ÿ°ÿ¦ÿ¨ÿ·ÿ­ÿ¬ÿ¸ÿ¶ÿ±ÿ³ÿÿ£ÿ²ÿ¬ÿ°ÿ¤ÿÿ®ÿºÿµÿ«ÿÿÿÿÿ¢ÿÿÿ§ÿºÿÿÿ­ÿªÿ§ÿ£ÿ ÿÿªÿªÿ¥ÿ ÿÿÿÿÿÿ¥ÿ¡ÿ­ÿ«ÿ¬ÿÿÿÿ¢ÿ²ÿ¸ÿ´ÿ¯ÿ¯ÿµÿªÿ§ÿ¨ÿ­ÿ³ÿÂÿ®ÿ²ÿ»ÿªÿ£ÿ ÿ¡ÿ­ÿ³ÿ«ÿªÿ°ÿ®ÿ­ÿ­ÿºÿÿÿ¬ÿºÿ©ÿ­ÿ±ÿ¨ÿ¨ÿ¨ÿ¨ÿ­ÿ©ÿ£ÿÿ ÿ³ÿ¤ÿÿ·ÿ«ÿÿ±ÿ°ÿ²ÿÿ£ÿ¡ÿ¬ÿ²ÿ¡ÿ¤ÿ±ÿ¢ÿÿ´ÿ³ÿ¯ÿ­ÿÿ©ÿ¨ÿ´ÿ°ÿ®ÿ¬ÿ®ÿ§ÿ¥ÿÿÿÿÿÿ£ÿ§ÿ¥ÿÿÿ®ÿ«ÿÿ¬ÿ¨ÿÿÿÿ ÿÿÿÿÿÿÿ¦ÿ¥ÿÿÿÿÿÿÿÿ¤ÿÿÿÿ ÿÿ¡ÿ¡ÿ¡ÿ¥ÿÿÿ¢ÿÿ¢ÿÿÿ«ÿ¬ÿÿ¸ÿ¹ÿ·ÿ©ÿ­ÿ§ÿÿÿ¢ÿÿÿ¡ÿÿ£ÿ ÿ ÿÿ¡ÿÿÿÿÿÿ°ÿÿÿ¤ÿªÿ¢ÿÿ¥ÿ®ÿ¥ÿÿÿÿÿÿÿÿ¢ÿÿÿÿ£ÿÿ¡ÿÿÿÿÿÿ ÿ¥ÿ¡ÿÿ¤ÿ¥ÿ¡ÿÿ¢ÿ¥ÿ¡ÿ«ÿÿÿ¯ÿÁÿ¨ÿ¯ÿ¡ÿ¬ÿÈÿ³ÿºÿ¥ÿ¦ÿÿÿ«ÿ©ÿ¤ÿªÿºÿµÿ±ÿÿ©ÿ§ÿ¶ÿ¶ÿ­ÿ¯ÿªÿ¼ÿ£ÿ¨ÿ£ÿ¡ÿ£ÿ£ÿ¥ÿ¤ÿÿÿ ÿ¬ÿ´ÿ¦ÿ ÿÿ ÿÀÿ­ÿ¸ÿªÿ«ÿ¯ÿ¤ÿ­ÿ²ÿ®ÿ¬ÿ¦ÿ«ÿ­ÿµÿ´ÿ©ÿ ÿ§ÿ±ÿ¬ÿ£ÿ©ÿ¬ÿ¨ÿ®ÿ¥ÿ§ÿ´ÿ¤ÿ¬ÿ¢ÿ³ÿ¬ÿ²ÿÿ­ÿ±ÿ¨ÿ®ÿ­ÿªÿ¨ÿ¡ÿÿ¨ÿ§ÿÿ§ÿªÿ¤ÿÿÿ¬ÿªÿÿ´ÿ¦ÿªÿÿÿ¦ÿºÿ¨ÿÿ±ÿ­ÿ¤ÿ£ÿ«ÿ«ÿ®ÿ¨ÿ¤ÿ¨ÿ©ÿ©ÿ«ÿ¦ÿ©ÿ°ÿ®ÿ°ÿ¶ÿ®ÿ ÿ¢ÿÿ£ÿ¨ÿªÿ¤ÿ ÿÿ£ÿÿªÿ£ÿ¤ÿ°ÿ°ÿ¡ÿ¥ÿ­ÿ£ÿ¤ÿ¯ÿ­ÿ®ÿ­ÿ£ÿ¡ÿ¬ÿ¨ÿÿÿÿ§ÿµÿ¡ÿ¨ÿ®ÿ¬ÿªÿ´ÿ¬ÿ ÿÿ¦ÿ­ÿÿ ÿªÿ³ÿªÿÿ§ÿªÿ¥ÿ¦ÿ£ÿÿ¥ÿºÿ§ÿ£ÿÿ¦ÿ£ÿ¤ÿ®ÿÈÿ¥ÿ¦ÿÿ­ÿ°ÿ±ÿ¦ÿ£ÿ ÿ¢ÿÿÿÿ©ÿ¢ÿ¤ÿ¹ÿºÿ¬ÿ¥ÿÿÿ±ÿÀÿ°ÿ«ÿ¥ÿÿ¯ÿ¬ÿ¥ÿ©ÿ¨ÿ¸ÿ§ÿ ÿ¦ÿÿÿ¥ÿ©ÿ®ÿ£ÿÿ©ÿ°ÿ£ÿÿÿªÿªÿÿÿ£ÿÿÿ¤ÿÿÿ¤ÿÿÿ¸ÿ°ÿÿÿ±ÿªÿ®ÿ±ÿÿ£ÿÿ¡ÿyÿÿÿ¢ÿÿ ÿ«ÿ£ÿÿ¡ÿ¡ÿÿ¥ÿ§ÿªÿ¥ÿ¢ÿ¤ÿÿÿ¦ÿ¯ÿ³ÿ¿ÿ¯ÿÿ¡ÿÿÿ¹ÿ®ÿÿÿÿ¡ÿ£ÿ§ÿÿ ÿ¥ÿ¡ÿªÿ³ÿ¥ÿ­ÿ©ÿÿ¤ÿ¬ÿ¬ÿ¦ÿ©ÿ®ÿ©ÿ¤ÿ¥ÿ¨ÿ®ÿ¯ÿ£ÿ ÿ£ÿ¨ÿ¨ÿ³ÿ¬ÿ»ÿ±ÿ¶ÿ¿ÿªÿ©ÿÿ£ÿÿÿÿ±ÿÿ´ÿ£ÿ²ÿ¦ÿ¤ÿ®ÿ§ÿ¡ÿÿ·ÿ±ÿ§ÿ¢ÿ ÿ¥ÿ£ÿ©ÿ®ÿ¥ÿÿ ÿ¦ÿ§ÿÿÿ£ÿÿÿ¦ÿ¢ÿÿ¦ÿ¶ÿ©ÿ¢ÿªÿÿ¬ÿ£ÿªÿÿÿÿÿ¦ÿÿÿÿÿÿÿªÿ¡ÿÿ¡ÿ¥ÿªÿ¦ÿÿÿÿ¡ÿÿ£ÿ¤ÿ ÿÿÿÿÿÿ£ÿÿÿÿ¦ÿªÿ¶ÿÿ¥ÿ¨ÿ£ÿ¦ÿ®ÿ¦ÿµÿ¢ÿÃÿÿ°ÿ£ÿÿwÿÿÿ³ÿºÿ»ÿ°ÿµÿ¶ÿ·ÿÿ ÿ¶ÿ¯ÿ¦ÿ§ÿ¯ÿ²ÿ©ÿÿÿ®ÿ¢ÿ¡ÿ¥ÿÿ¢ÿÿ¡ÿ¨ÿ²ÿ«ÿ«ÿÿ±ÿ¶ÿ¬ÿ³ÿ¥ÿ³ÿÿ®ÿµÿÿ©ÿ©ÿ ÿ¯ÿ­ÿ¯ÿ¨ÿ©ÿªÿ¬ÿÿÿ§ÿ³ÿ¤ÿÿ¥ÿ§ÿÿÿªÿ«ÿ§ÿ ÿÿÿ­ÿªÿ¦ÿ°ÿºÿªÿªÿ­ÿ£ÿÿªÿ£ÿ¯ÿÿ¤ÿ«ÿÿªÿ¨ÿªÿ³ÿ±ÿ«ÿ©ÿ¨ÿ¬ÿÿ«ÿ§ÿ±ÿ¢ÿ¡ÿ©ÿ¨ÿ­ÿ®ÿ¡ÿ¤ÿ¯ÿ§ÿ¢ÿ®ÿ¬ÿ¥ÿ«ÿ®ÿ­ÿ­ÿ¦ÿ¤ÿ¡ÿ¢ÿ¦ÿÿ¢ÿÿ§ÿ¤ÿÿÿÿ¤ÿÿÿ¡ÿµÿ¶ÿ´ÿ²ÿ¾ÿ³ÿªÿ¦ÿªÿ²ÿ¡ÿÿÿÿ¢ÿ ÿ¯ÿÿ¡ÿ¨ÿ©ÿªÿ¯ÿÿÿ¬ÿ¬ÿ¥ÿ¬ÿ³ÿ¨ÿ©ÿ°ÿ¤ÿ«ÿ®ÿ¨ÿ¥ÿÿÿÿÿ¢ÿ©ÿÿ§ÿÿ¥ÿ¬ÿ¡ÿ¦ÿ¯ÿ¢ÿ¦ÿ¥ÿÃÿ®ÿ¯ÿ±ÿ¤ÿ£ÿ£ÿ¦ÿÿ«ÿ¬ÿÿ«ÿ¾ÿ³ÿ£ÿ¤ÿÿ®ÿ±ÿ¬ÿÿÿÿÿÿÿÿ­ÿ§ÿÿ£ÿ¯ÿ´ÿªÿÿÿÿÿ¡ÿ§ÿ¨ÿ£ÿÿ¦ÿ¡ÿ ÿÁÿ£ÿ¦ÿ¼ÿÁÿ«ÿ«ÿ£ÿ¶ÿ«ÿ®ÿ¨ÿÀÿÿ¬ÿ¨ÿ®ÿÿµÿ¢ÿªÿ¯ÿÿÿÿÿ¯ÿªÿ§ÿ§ÿ£ÿÿ£ÿ±ÿ·ÿ©ÿ¢ÿªÿ«ÿµÿºÿ¦ÿ®ÿ£ÿÿÿ²ÿªÿ¡ÿ®ÿÿÿ²ÿ ÿ¥ÿ§ÿÿ¦ÿÿ¨ÿ¯ÿ­ÿ ÿÄÿ¦ÿ¡ÿ±ÿÿ¶ÿ´ÿµÿ«ÿÿÿ©ÿÿÿ¡ÿ«ÿ®ÿ¥ÿªÿ¤ÿ­ÿ¶ÿ­ÿ¥ÿ«ÿ³ÿ°ÿ¶ÿ¿ÿµÿ¥ÿ«ÿ«ÿÿ¥ÿ¢ÿ©ÿ¶ÿ¨ÿ¡ÿ©ÿ¥ÿ½ÿªÿÿªÿÿ¡ÿ«ÿÿ²ÿ¶ÿ´ÿ¬ÿÿ§ÿÿ§ÿÿÿ¡ÿ¢ÿ©ÿ´ÿÿ®ÿ²ÿ¾ÿ­ÿ¨ÿ©ÿ¬ÿ¹ÿ°ÿ ÿ¥ÿ¬ÿ¯ÿ«ÿ¢ÿ ÿ£ÿ«ÿªÿ¡ÿ­ÿ®ÿ£ÿ§ÿ§ÿ­ÿ¶ÿ¬ÿ¢ÿ²ÿªÿ¥ÿ¨ÿ°ÿÿ­ÿ¤ÿ«ÿ¤ÿ§ÿ»ÿ¬ÿ­ÿ¨ÿºÿ§ÿ¨ÿÿÿ¥ÿ©ÿ¨ÿ·ÿ½ÿµÿÿÿÿ ÿ§ÿ©ÿÿ£ÿ¯ÿ°ÿ§ÿÿÿ©ÿ±ÿ£ÿ§ÿªÿÿÿ ÿµÿ¨ÿÿ¦ÿ´ÿ´ÿ¤ÿ§ÿ©ÿÿÿ¨ÿ¯ÿ¤ÿ¸ÿÿÿ«ÿÿ§ÿªÿªÿ¤ÿ®ÿ©ÿ²ÿ¥ÿ©ÿ®ÿ¤ÿÿ¤ÿ²ÿ³ÿ´ÿ¶ÿ°ÿ¨ÿ¨ÿµÿ±ÿÿÿ§ÿ®ÿÿ°ÿ´ÿ´ÿ¤ÿ³ÿ¬ÿ»ÿ¢ÿ±ÿÿÿ¨ÿÿ¬ÿÇÿ¬ÿ ÿÿ¦ÿ»ÿ£ÿÿ°ÿ³ÿ¦ÿÿªÿ¦ÿ«ÿªÿ¡ÿ¨ÿ®ÿ¦ÿÿÿ£ÿ£ÿ¨ÿ¶ÿ°ÿªÿ¬ÿ¯ÿÿ¥ÿ®ÿ¦ÿ°ÿ¨ÿÿ®ÿ§ÿ°ÿ©ÿ¢ÿ´ÿ®ÿÿªÿÿ ÿ£ÿÿÿ§ÿ¨ÿ¡ÿ´ÿ­ÿ©ÿªÿÿÿ®ÿ¶ÿ²ÿ¨ÿ¢ÿ¢ÿÿÿ£ÿ§ÿ¡ÿ°ÿ§ÿ¡ÿ¦ÿ½ÿ¨ÿÿ¬ÿ ÿ³ÿÿ¯ÿ¬ÿºÿ«ÿÿ¬ÿ§ÿÿ¨ÿ¯ÿÿÿ ÿ«ÿ¤ÿ£ÿ¢ÿ¤ÿ¨ÿÿÿÿ¢ÿ£ÿ¢ÿ©ÿ¨ÿ¡ÿ¨ÿ¬ÿ£ÿ¥ÿ¦ÿ©ÿ¤ÿ®ÿµÿÁÿ²ÿ¢ÿ§ÿ¶ÿ¥ÿ£ÿÿÿ¯ÿÿ¯ÿ¡ÿ¥ÿ¢ÿ©ÿ«ÿ«ÿ²ÿ©ÿ¦ÿÿ¯ÿ°ÿ¤ÿ¬ÿ¥ÿÿ¤ÿ¡ÿ¯ÿ·ÿ·ÿ ÿ°ÿµÿªÿªÿµÿ°ÿ¦ÿ¸ÿ ÿ¨ÿ¢ÿ ÿÿ¢ÿ¥ÿ´ÿ¥ÿ©ÿ³ÿ­ÿ¦ÿ¨ÿ±ÿ«ÿ°ÿ«ÿ£ÿªÿ¬ÿ¤ÿ£ÿªÿ­ÿ®ÿ­ÿªÿ«ÿªÿ£ÿ¯ÿªÿ®ÿ¥ÿ ÿÿ¥ÿªÿ­ÿ ÿ¯ÿ¦ÿ¢ÿ¯ÿ¤ÿ°ÿ¨ÿÿ¤ÿ¨ÿ®ÿÿÿ¯ÿ­ÿªÿ¥ÿ¡ÿ¨ÿ¬ÿ¸ÿ´ÿ«ÿÿÿ¥ÿ­ÿ±ÿ¬ÿ¸ÿ¢ÿªÿ®ÿÿÿ­ÿ»ÿ·ÿÿÿÿ¦ÿ¬ÿ§ÿÿÿÿ©ÿ¤ÿ©ÿ¨ÿÿ­ÿ°ÿªÿ ÿ©ÿ¦ÿ¢ÿÿÿ¢ÿªÿÿ±ÿÿÿ¦ÿ®ÿªÿ¬ÿ ÿÿ«ÿ¦ÿ¢ÿ¬ÿªÿ£ÿÿÿ±ÿ¦ÿ§ÿ®ÿ¶ÿ¸ÿ«ÿ§ÿ°ÿ©ÿÿ«ÿÿ¤ÿ¨ÿ¥ÿ¥ÿÿÿ°ÿ°ÿ¸ÿ­ÿ£ÿ¦ÿ©ÿ§ÿ¤ÿÿ¢ÿ³ÿ·ÿ©ÿÿÿ¢ÿ¨ÿ¨ÿ¥ÿÿ¥ÿ¯ÿ§ÿÿ©ÿ¯ÿÿ¶ÿÿ°ÿ¨ÿ¼ÿ§ÿÿÿÿ¢ÿ³ÿÿÿÿ«ÿµÿ¯ÿ²ÿµÿ¨ÿ«ÿ°ÿ¡ÿÿ¦ÿ¡ÿ»ÿ¦ÿ®ÿ¥ÿ§ÿªÿ­ÿ«ÿ¢ÿ®ÿ¹ÿ±ÿ¦ÿÿÿ¬ÿ²ÿ¦ÿ²ÿ±ÿ¼ÿ·ÿ£ÿ§ÿÿÿ«ÿÿ¥ÿ­ÿ¦ÿ¬ÿªÿ£ÿ¥ÿÿ¦ÿ¢ÿÿÿÿÿÿÿÿÿÿÿ¢ÿÿ¡ÿ¦ÿ§ÿÿ¥ÿ©ÿ§ÿÿÿÿ¦ÿÿÿ¡ÿÿÿÿÿÿ¨ÿÿ ÿÿªÿÿªÿ¸ÿÿÿÿÿÿÿÿÿÿÿÿÿÿÿ ÿÿÿ ÿÿÿ¢ÿ¢ÿ¦ÿ¦ÿ¥ÿÿÿ¥ÿ¥ÿÿÿ¢ÿÿÿ­ÿ¦ÿÿÿÿÿÿÿÿÿÿ©ÿÿ£ÿÿ¬ÿÿ¤ÿÿÿÿÿÿÿ¡ÿ¥ÿ¥ÿ¢ÿ§ÿÿ¡ÿÿ ÿ£ÿ£ÿ£ÿÿÿÿÿ¡ÿÿ¦ÿ­ÿ¥ÿ ÿ£ÿÿÿ ÿÿ¬ÿÿ´ÿÿµÿ¬ÿ¦ÿ©ÿ¥ÿªÿ­ÿ¦ÿ¤ÿ«ÿªÿ£ÿ­ÿ·ÿ¢ÿÿ¢ÿ¦ÿ£ÿ§ÿ£ÿ®ÿºÿÿÿ¦ÿ£ÿ¥ÿ§ÿ©ÿ¯ÿ¯ÿ§ÿ­ÿ¸ÿ¬ÿÿÿ¡ÿ¹ÿÿ²ÿ´ÿ ÿ­ÿªÿ·ÿ·ÿ ÿÿ©ÿµÿ±ÿ·ÿ°ÿÿÿ¦ÿ«ÿªÿ­ÿ¤ÿ¤ÿÿÿ°ÿ·ÿ¥ÿÿ¯ÿ²ÿ®ÿ³ÿ²ÿ±ÿ§ÿ©ÿ¥ÿ³ÿ«ÿ¤ÿÿ¬ÿ£ÿ¥ÿ£ÿ¢ÿ«ÿ£ÿÿÿ¢ÿ­ÿªÿ¬ÿ­ÿ®ÿ¹ÿµÿÿ¨ÿ³ÿ®ÿ­ÿ®ÿ­ÿ¨ÿ¡ÿ¨ÿµÿ¤ÿÿ¯ÿ°ÿ¡ÿ ÿÿ ÿÿÿ¤ÿ¥ÿÿ£ÿ§ÿÿ§ÿ§ÿÿ¨ÿ£ÿ£ÿ£ÿ©ÿÿ¥ÿ§ÿ¢ÿ¬ÿ³ÿ­ÿ¦ÿ¦ÿ«ÿ®ÿ²ÿ§ÿ§ÿ²ÿ¶ÿ©ÿÿ¯ÿºÿ¸ÿ°ÿ¬ÿ«ÿ¥ÿ£ÿ©ÿÿ¡ÿ¤ÿ¦ÿ¦ÿ³ÿ£ÿ¿ÿ°ÿ¯ÿ­ÿ®ÿ©ÿ ÿ ÿ£ÿ´ÿ´ÿ²ÿÿÿÉÿ³ÿ±ÿ²ÿ³ÿ®ÿ§ÿ ÿÿ ÿ¨ÿ©ÿ¤ÿ§ÿ¦ÿÿ¡ÿ¦ÿ¤ÿ³ÿ©ÿÿ¥ÿ­ÿ¢ÿÿÿ©ÿ¥ÿ£ÿÿ¢ÿ¤ÿ£ÿ¬ÿ¨ÿÿ¢ÿÿ¡ÿ°ÿ¯ÿ¹ÿ¤ÿµÿ«ÿ¯ÿµÿ£ÿ®ÿ³ÿ°ÿ²ÿ´ÿ¯ÿ«ÿªÿÿ©ÿ§ÿ«ÿ¡ÿ¹ÿ¼ÿ¯ÿ§ÿ±ÿ¯ÿ©ÿ¯ÿ«ÿ¡ÿ¸ÿ­ÿ£ÿÿ­ÿ¦ÿ°ÿ©ÿ¢ÿ£ÿ­ÿ´ÿ°ÿ«ÿ¨ÿ¨ÿ¯ÿ¤ÿ¢ÿ£ÿ²ÿ´ÿ£ÿ¨ÿ©ÿÿÿÿ£ÿ°ÿ£ÿ©ÿÿÿ¦ÿ´ÿµÿ£ÿÿ§ÿ¬ÿ²ÿÿÿ¦ÿ¥ÿÿÿªÿ«ÿ¦ÿ¥ÿÿÿ¥ÿÿ³ÿ¥ÿ¥ÿ£ÿ£ÿÿÿ¤ÿ¨ÿ©ÿ¦ÿ¹ÿ²ÿÿÆÿÿÿ§ÿªÿµÿ­ÿ ÿ§ÿ±ÿ«ÿ§ÿ ÿ³ÿ¯ÿ®ÿÿ§ÿ¯ÿªÿªÿ¬ÿ¡ÿÿÿÿ§ÿ±ÿ³ÿ¹ÿ±ÿ¬ÿ°ÿ©ÿÿ¦ÿ¦ÿ¯ÿ¬ÿ«ÿ«ÿ©ÿ­ÿ®ÿ¬ÿ¢ÿÿ«ÿ¨ÿ­ÿ¡ÿ¹ÿÿÿ ÿ¡ÿªÿ­ÿ¦ÿ¥ÿ­ÿÿ¡ÿªÿ¨ÿ«ÿ¬ÿ²ÿ±ÿ®ÿ°ÿ±ÿ¨ÿ¨ÿ®ÿ«ÿÿÿ«ÿ¹ÿ²ÿ°ÿ³ÿ ÿÿ¶ÿ¹ÿ¯ÿ±ÿ¦ÿ¤ÿªÿ«ÿ©ÿ©ÿ¤ÿ¸ÿ­ÿÿ°ÿ¥ÿ¬ÿªÿ¨ÿ«ÿ§ÿ®ÿ­ÿ ÿÿ´ÿ¥ÿÿÿ§ÿ¯ÿ°ÿ­ÿ´ÿ¨ÿ¥ÿÿµÿ»ÿ¶ÿ·ÿ¸ÿµÿ¹ÿ¿ÿ®ÿ­ÿ«ÿ©ÿªÿ®ÿ°ÿ«ÿ«ÿ²ÿ£ÿ¦ÿºÿ¯ÿ¤ÿ°ÿ¥ÿ¤ÿ²ÿ¬ÿ­ÿ§ÿµÿ¤ÿ«ÿªÿÿÿ¬ÿ¼ÿÃÿ³ÿ¯ÿ¹ÿ¬ÿ¶ÿ²ÿ£ÿ§ÿµÿ±ÿ¯ÿ»ÿÿ¬ÿ¸ÿªÿ¦ÿªÿ±ÿ°ÿ¬ÿ²ÿªÿ³ÿ±ÿ¡ÿ¤ÿÿÿ£ÿ©ÿ®ÿÿ£ÿ¬ÿµÿ®ÿ£ÿ£ÿ¨ÿ©ÿ§ÿªÿ­ÿ­ÿ¨ÿªÿ°ÿ¯ÿ­ÿ¨ÿÿ±ÿ·ÿ§ÿ±ÿ¥ÿ ÿ«ÿ¯ÿ¤ÿ°ÿ£ÿ°ÿ´ÿ¹ÿµÿ°ÿ«ÿ¨ÿ¯ÿ¸ÿ«ÿ¬ÿ£ÿ¤ÿ¥ÿ§ÿ¦ÿÿÿ¥ÿ¸ÿ§ÿ§ÿ¬ÿ«ÿ¬ÿ»ÿ¿ÿ±ÿ¦ÿ­ÿ§ÿ¥ÿÿ£ÿ°ÿ£ÿ°ÿ°ÿ«ÿ«ÿ´ÿ¯ÿ¨ÿ¥ÿ¤ÿºÿ±ÿ§ÿ¥ÿ§ÿ²ÿ´ÿ°ÿÿÿÿÿ£ÿÿ¨ÿ¤ÿÿÿ¤ÿ£ÿÿÿÿÿÿÿ¡ÿ¡ÿÿÿÿÿÿÿÿÿÿÿÿÿÿÿÿÿÿÿÿÿÿ|ÿ~ÿgÿmÿbÿUÿaÿcÿ`ÿdÿTÿWÿJÿWÿNÿUÿhÿlÿgÿoÿvÿÿÿÿwÿÿÿ}ÿwÿ`ÿjÿrÿÿkÿxÿtÿ{ÿÿÿ|ÿÿÿÿÿ£ÿ¥ÿ£ÿ¢ÿ£ÿ¦ÿ ÿ±ÿ®ÿ¥ÿ¨ÿ°ÿ»ÿ¾ÿ¹ÿ·ÿ¼ÿ­ÿºÿÂÿ±ÿ¨ÿ±ÿºÿ¹ÿ¶ÿ¸ÿ¤ÿ²ÿ·ÿ¸ÿ·ÿµÿ¼ÿ¼ÿ³ÿ·ÿ¿ÿ°ÿ¹ÿ©ÿ³ÿ·ÿ±ÿ¯ÿ¯ÿªÿ£ÿ²ÿ¦ÿ­ÿ­ÿ¨ÿ±ÿ°ÿ«ÿ©ÿ¦ÿ¥ÿ±ÿ°ÿ¤ÿµÿ¯ÿ¯ÿ¯ÿ®ÿ¬ÿ¥ÿ«ÿ¥ÿ·ÿ¹ÿ¯ÿ¤ÿ¨ÿ©ÿ¤ÿ¨ÿ±ÿ£ÿ¦ÿ¸ÿºÿ°ÿÿ¯ÿ¶ÿ³ÿ³ÿ®ÿ¨ÿ¼ÿ±ÿÿ­ÿ»ÿ¯ÿ­ÿ¦ÿ¡ÿ°ÿ½ÿ¬ÿ¬ÿ®ÿµÿªÿÿ¢ÿ©ÿ§ÿ¨ÿ®ÿ«ÿ©ÿ¤ÿ²ÿ¤ÿ¥ÿ®ÿ±ÿ²ÿ´ÿ®ÿÿÿ«ÿ­ÿ¬ÿ¤ÿ¤ÿ¬ÿ°ÿ±ÿ·ÿ³ÿ ÿÿ²ÿÅÿ«ÿ¶ÿ¼ÿ©ÿ ÿ¨ÿ­ÿ¬ÿ©ÿ¨ÿ²ÿ¾ÿºÿ±ÿ¢ÿÿ£ÿ®ÿ©ÿ¨ÿ¹ÿ·ÿ®ÿ¹ÿ«ÿ³ÿÿªÿ²ÿ³ÿ³ÿ´ÿµÿ¯ÿ¬ÿ»ÿ­ÿÃÿ¯ÿ±ÿ©ÿ§ÿ©ÿ§ÿ«ÿ±ÿªÿ±ÿ²ÿÄÿÿ®ÿ¹ÿµÿ¯ÿ®ÿ£ÿÿ°ÿ¾ÿ¯ÿ¾ÿ²ÿ¤ÿ¬ÿ²ÿ¸ÿ¬ÿ­ÿ­ÿ¶ÿºÿ¢ÿ£ÿ¼ÿ®ÿ ÿ£ÿ±ÿªÿ³ÿ±ÿ¬ÿ­ÿ°ÿ°ÿ©ÿ§ÿ¬ÿ²ÿ ÿ¦ÿ²ÿ©ÿ¥ÿ²ÿ®ÿ£ÿ¨ÿ°ÿ²ÿ£ÿ¡ÿ®ÿ§ÿ ÿ·ÿ­ÿ¦ÿ¥ÿ®ÿ­ÿ£ÿ¤ÿªÿ©ÿ­ÿ²ÿ·ÿ©ÿªÿ®ÿ³ÿ£ÿÿ¬ÿ¶ÿµÿ½ÿ¼ÿ§ÿ­ÿÊÿ¦ÿ£ÿ±ÿ³ÿ¨ÿ¬ÿ°ÿ±ÿ°ÿ¯ÿ¹ÿ¶ÿ­ÿ¶ÿ¤ÿ´ÿµÿ´ÿ¬ÿ¬ÿ©ÿ²ÿ¯ÿ¦ÿ´ÿ®ÿ¬ÿ°ÿ¸ÿ©ÿ¥ÿ¾ÿ«ÿªÿ¢ÿ´ÿ±ÿ¥ÿ©ÿ©ÿ­ÿ¸ÿ­ÿ°ÿ®ÿ´ÿ´ÿ«ÿªÿ±ÿ¯ÿ®ÿ©ÿ­ÿµÿ­ÿ°ÿªÿ¸ÿ±ÿÂÿºÿ­ÿÀÿ§ÿ ÿ£ÿªÿ³ÿ¶ÿ²ÿ²ÿ¹ÿ®ÿÿµÿ¯ÿªÿªÿÿ¡ÿ­ÿ·ÿ³ÿªÿ¤ÿ¨ÿ·ÿ·ÿ³ÿ®ÿµÿ«ÿ£ÿ¡ÿ¥ÿ¤ÿ¸ÿ­ÿ¥ÿÿÿÿÿÿÿÿ«ÿ¤ÿÿÿ°ÿ°ÿ²ÿÿ§ÿ§ÿ¡ÿ¥ÿ§ÿ¤ÿÿÿÿ«ÿ§ÿÿÿÿ¢ÿ¡ÿ¡ÿÿÿÿ«ÿ²ÿ«ÿ§ÿ¥ÿ²ÿ«ÿ¥ÿ¦ÿ¥ÿÿ½ÿ¿ÿ´ÿÿÿÿÿ¥ÿ¯ÿ¦ÿ¡ÿ­ÿ¥ÿ¡ÿÿ²ÿÅÿªÿÿ©ÿÂÿ¶ÿ§ÿ­ÿ¯ÿ©ÿ¡ÿ©ÿ»ÿµÿ£ÿ£ÿÿ¥ÿªÿÿÌÿÇÿ¡ÿÿÿ¤ÿ¨ÿ¬ÿ¥ÿ°ÿ¶ÿ§ÿ©ÿ¯ÿ°ÿ³ÿ·ÿ«ÿ´ÿ«ÿ¯ÿ¤ÿ¬ÿ°ÿ­ÿ­ÿ¬ÿ¦ÿÿÿ¤ÿÿÿÿÿ ÿ¦ÿ§ÿ£ÿ£ÿ«ÿÿÿÿÿ¡ÿÿ£ÿ¦ÿÿÿÿÿÿÿÿÿ£ÿÿÿ¬ÿ«ÿÿÿ¤ÿ¡ÿÿÿ¥ÿ¥ÿÿÿÿÿ¤ÿ¦ÿ¢ÿ¡ÿ¬ÿÿÿÿÿÿ²ÿ§ÿ¨ÿ§ÿ¥ÿ¢ÿ¡ÿ¡ÿ¦ÿÿÿÿÿ¢ÿ¨ÿ¡ÿÿ¤ÿ¨ÿÿÿ§ÿÿÿ¥ÿ¢ÿÿÿÿÿÿ ÿÿÿÿÿ¡ÿÿÿÿÿÿÿÿ¦ÿÿÿÿ¥ÿÿÿÿÿÿ¥ÿ§ÿ«ÿ§ÿÿ ÿÿ¡ÿÿÿÿÿ¬ÿ£ÿÿÿÿ§ÿÿÿ®ÿ¦ÿ¦ÿ­ÿ¬ÿ£ÿÿ ÿ¥ÿªÿ¹ÿµÿÿÿ­ÿÿ ÿ¯ÿ¤ÿ¥ÿ®ÿ¥ÿ§ÿ²ÿ¨ÿ ÿ¤ÿ®ÿ±ÿ¥ÿ©ÿ­ÿ¤ÿ¯ÿ¨ÿ©ÿ«ÿ½ÿ¯ÿ­ÿ§ÿ£ÿ£ÿ¯ÿ¹ÿÿÿ§ÿ¨ÿ¬ÿ¬ÿ§ÿ¥ÿ¨ÿ§ÿ¨ÿ«ÿ±ÿ±ÿ¨ÿ¦ÿ¡ÿ«ÿ±ÿ»ÿ«ÿ¾ÿÿ²ÿÿ£ÿ ÿ®ÿ¦ÿ¢ÿ¯ÿ´ÿ®ÿªÿ¦ÿ­ÿ¤ÿ£ÿ·ÿµÿ²ÿ²ÿÿ«ÿ¡ÿ¥ÿÂÿ³ÿ¡ÿ£ÿ±ÿ²ÿ©ÿ ÿ¸ÿ±ÿÿÿ¡ÿ°ÿ¥ÿ«ÿ¨ÿÿ©ÿ©ÿ¨ÿ®ÿ¨ÿ°ÿ³ÿ©ÿ°ÿ­ÿªÿ®ÿ­ÿµÿ£ÿÿ¯ÿ¥ÿÿÿÿ­ÿ³ÿÿ§ÿ­ÿ¡ÿ³ÿÿÿ ÿ«ÿ©ÿ«ÿ¢ÿ¨ÿ¶ÿ­ÿ¯ÿ¬ÿ¨ÿ«ÿ®ÿÿÿ¤ÿÿ¦ÿ©ÿÿªÿ©ÿ±ÿ¬ÿ´ÿ¤ÿ¢ÿ¥ÿµÿ¡ÿÿ§ÿ®ÿ«ÿ£ÿ§ÿªÿ£ÿÿÿ ÿÿ°ÿ¬ÿ¤ÿÿ¹ÿ¯ÿÀÿ³ÿ®ÿ¬ÿ ÿÿ¬ÿ¶ÿ§ÿ£ÿ ÿªÿ®ÿ ÿªÿ­ÿ­ÿ­ÿ¯ÿ¥ÿÿ«ÿ©ÿ£ÿ«ÿ¯ÿ¬ÿ¥ÿ¯ÿ¢ÿÿ§ÿ£ÿ¦ÿ¨ÿ¥ÿ¦ÿ­ÿ²ÿ ÿÿÿÿ­ÿ´ÿÿ§ÿ®ÿªÿ£ÿ¢ÿÿ¤ÿ¬ÿÿÿªÿ©ÿ¡ÿÿÿÿ²ÿ®ÿ¤ÿ¾ÿ­ÿ ÿÿ§ÿ¤ÿ§ÿ§ÿ¾ÿ¨ÿÿÿªÿÿ¡ÿ£ÿ©ÿ¨ÿ£ÿ©ÿÿ¥ÿ²ÿ¬ÿ¨ÿÿÿÿÿ¨ÿ¢ÿ¥ÿ¥ÿ³ÿ¹ÿ­ÿ«ÿÿ¢ÿÿÿ½ÿ¥ÿ¯ÿÿÿ£ÿ§ÿ¥ÿÿÿ¡ÿÿÿ±ÿÿ¨ÿªÿÿ¦ÿ¦ÿ¨ÿ¨ÿ§ÿ¢ÿ¡ÿ£ÿÿÿÿÿÿÿ§ÿ¦ÿ¦ÿ¨ÿÿÿÿÿ±ÿÿÿ£ÿ§ÿÿ´ÿ¤ÿÿ¢ÿÿ©ÿ»ÿ·ÿÿÿ¢ÿ§ÿ¦ÿªÿ¤ÿÿÿÿÿ±ÿ¬ÿ¥ÿÿÿ¨ÿ¯ÿ¢ÿÿÿÿÿÿ®ÿ¢ÿÿ§ÿ ÿÿÿ¡ÿ©ÿ©ÿ¥ÿ­ÿ§ÿ ÿÿÿÿ¡ÿÿÿ¤ÿÿÿ¢ÿÿ¤ÿ ÿÿÿÿÿÿÿ¢ÿ§ÿ ÿ¨ÿ¬ÿ§ÿ¨ÿÿÿÿÿÿÿÿÿÿ¯ÿ°ÿ­ÿÿ£ÿÿÿ´ÿªÿ«ÿ¤ÿÿ­ÿ¢ÿµÿ®ÿ±ÿ­ÿ«ÿÿ¦ÿ©ÿªÿ£ÿªÿ­ÿ²ÿ¤ÿÿÿÿ°ÿ§ÿÿ¨ÿ«ÿ¯ÿÿÿ¨ÿ§ÿÿÿÿÿ³ÿ¡ÿ®ÿÿ´ÿÿ°ÿ¶ÿ·ÿ¶ÿ±ÿÿ¦ÿ«ÿ¼ÿ¬ÿÿªÿÿ¤ÿµÿ¯ÿ¨ÿ¨ÿ¨ÿ ÿ¦ÿ³ÿ¨ÿ ÿ¦ÿ¨ÿ£ÿ¢ÿ©ÿ®ÿ¬ÿ¨ÿÿÿ¤ÿªÿ ÿ¢ÿ­ÿÿ¯ÿ¤ÿ¦ÿÿ¡ÿªÿªÿÿÿÿÿ¨ÿ­ÿ¯ÿÿ¦ÿ¦ÿ¢ÿÿ¦ÿÿ¯ÿªÿªÿÿ¨ÿ¦ÿÿ¡ÿ«ÿ¦ÿ«ÿ´ÿ¬ÿ¢ÿ¨ÿ¬ÿ¬ÿ§ÿ§ÿ°ÿ¯ÿ¦ÿÿÿÿªÿ©ÿªÿÿ«ÿµÿÿÿ¡ÿªÿÿ§ÿ¤ÿ±ÿºÿµÿÅÿªÿ±ÿ¹ÿÿ¤ÿÿ¡ÿªÿÿÿÿ«ÿ©ÿ¥ÿÿ£ÿÿ¢ÿµÿÿÿ¡ÿÿÿ¦ÿ¥ÿÿÿ¬ÿ£ÿÿÿ¡ÿ«ÿ¢ÿÿÿÿ¤ÿ­ÿÿ¡ÿ¨ÿ¨ÿ¢ÿ©ÿÿ·ÿÿÿªÿÿ§ÿ¯ÿÿ®ÿ¨ÿ ÿÿ¢ÿÿ¶ÿ®ÿ±ÿ­ÿ¢ÿ¨ÿÿ ÿ¦ÿ«ÿªÿÿÿ·ÿ¸ÿ¯ÿ¨ÿ©ÿ¯ÿÿÿ­ÿ£ÿÿÿÿÿÿ«ÿÿÿ ÿÿ¬ÿ¯ÿ¨ÿ¹ÿ§ÿ´ÿ¦ÿ¹ÿ¢ÿ²ÿ«ÿ£ÿÿ£ÿÿ­ÿ·ÿ¥ÿ ÿ¬ÿ¹ÿ±ÿ¸ÿ«ÿªÿ£ÿ¤ÿ©ÿ¬ÿ¶ÿ³ÿ¥ÿÿÿªÿ®ÿ«ÿ±ÿ¯ÿÿÿ¤ÿÿ©ÿ¯ÿ¦ÿ¦ÿÿÿ¥ÿ²ÿ«ÿÿÿ¤ÿ§ÿ§ÿ©ÿ´ÿÿ¤ÿªÿ¤ÿ¶ÿ¯ÿÿ¢ÿ¶ÿ³ÿÿÿ´ÿ£ÿ©ÿÿÿÿÿ©ÿÿÿ¬ÿ­ÿ¦ÿ£ÿ±ÿ¯ÿ»ÿºÿ¥ÿÿ ÿ§ÿ¨ÿ©ÿ©ÿ¥ÿ¦ÿ¬ÿ¤ÿÿ ÿ¡ÿ¶ÿªÿÿ¯ÿ¼ÿªÿ£ÿ¥ÿªÿÿÿÿ¢ÿÿÿ§ÿ¬ÿ¡ÿ¨ÿ¨ÿÿÿ¤ÿ£ÿ¦ÿÿ£ÿÿ¥ÿ¦ÿ¶ÿ³ÿ§ÿ´ÿ¹ÿ±ÿ°ÿ¡ÿÿ ÿÿ¡ÿ¨ÿ¤ÿÿ¤ÿ¨ÿ¦ÿ«ÿ¨ÿÿ§ÿ©ÿ­ÿ§ÿ¦ÿÿ¨ÿ¶ÿ®ÿ¦ÿªÿ²ÿÿ­ÿ¯ÿ¦ÿÿ¦ÿÿ®ÿÿ¡ÿ¹ÿ¤ÿ¥ÿÿÿ­ÿ¨ÿ©ÿ±ÿ¬ÿ¨ÿÿÿÿ£ÿ¤ÿ«ÿ¥ÿ¢ÿ¨ÿ¨ÿ¨ÿ£ÿ£ÿ­ÿ±ÿ¯ÿ¦ÿ¤ÿ¡ÿÿÿ¨ÿ®ÿ©ÿ ÿ¨ÿ±ÿ¨ÿ©ÿ³ÿ¬ÿÿ§ÿÿ¨ÿ°ÿ¨ÿ³ÿ¹ÿ¹ÿ­ÿªÿ¹ÿ©ÿ¤ÿ¦ÿ ÿÿ§ÿªÿ¦ÿÿ ÿ¥ÿÿ­ÿ°ÿÿÿªÿ¢ÿÿÿ©ÿ´ÿ®ÿ°ÿµÿÿ¤ÿ¤ÿÿºÿµÿ¬ÿ²ÿ­ÿ½ÿ¯ÿÿ±ÿµÿµÿ¯ÿªÿ©ÿ´ÿ ÿ¬ÿµÿ·ÿ§ÿ¡ÿ¦ÿ§ÿ¤ÿ£ÿÿÿªÿÿÿÿ¢ÿÿÿ­ÿ§ÿ ÿ­ÿ»ÿ³ÿ¨ÿ¥ÿ¢ÿ«ÿÿ¦ÿªÿ«ÿµÿ°ÿ¢ÿ¯ÿ§ÿÿºÿ±ÿ¥ÿ­ÿªÿÿÿ¨ÿ ÿ¨ÿ¨ÿ¥ÿÿÿ§ÿ«ÿ ÿÿÿÿÿ£ÿÿ ÿ¢ÿ¡ÿÿÿ¢ÿ®ÿ¸ÿ¶ÿ°ÿ¢ÿ«ÿ³ÿ«ÿÿ¤ÿ«ÿ£ÿÿÿÿÿÿÿµÿ­ÿ¢ÿ¢ÿ¦ÿ­ÿ«ÿ¥ÿ ÿÿÿªÿ­ÿ¢ÿ¡ÿ¬ÿ­ÿ¡ÿÿ§ÿÿÿªÿ©ÿ¤ÿ§ÿ¬ÿ¸ÿ¶ÿ¦ÿ¦ÿ¶ÿ³ÿ´ÿÿÿ«ÿ¡ÿÿªÿ­ÿ¤ÿ³ÿÿÿ¡ÿªÿ«ÿ§ÿ©ÿ©ÿ«ÿ²ÿÿÿ¦ÿÿ¦ÿ¦ÿÿ®ÿ´ÿ°ÿ¦ÿÿyÿÿÿ«ÿ¥ÿ½ÿÿ«ÿ«ÿ¹ÿÿ¬ÿ¯ÿ¨ÿ®ÿµÿ­ÿ®ÿ¯ÿ¡ÿ£ÿ¢ÿ§ÿ®ÿ¬ÿªÿ©ÿ«ÿªÿ¦ÿ¥ÿÿÿ¨ÿ§ÿ¢ÿÿ ÿ§ÿ¥ÿÿªÿÿ®ÿ¸ÿÿ¢ÿ§ÿ±ÿ©ÿ¢ÿ­ÿ§ÿ¨ÿÿ¨ÿÿ¤ÿ²ÿ®ÿ¦ÿÿ ÿ©ÿ®ÿ«ÿÿ¨ÿ®ÿ¶ÿ¬ÿºÿ§ÿ¨ÿ®ÿÿ§ÿÿÿ®ÿ²ÿ°ÿ®ÿÿÿÿ¥ÿ£ÿÿÿÿÿµÿ²ÿ¥ÿ§ÿªÿ´ÿ®ÿ¬ÿ¨ÿÿ©ÿ£ÿÿÿ±ÿªÿÿÿ¥ÿÿ±ÿ­ÿ¥ÿ¯ÿÿÿ·ÿ¶ÿ¯ÿ­ÿ­ÿ¦ÿÿÿ¡ÿ¬ÿ°ÿ¯ÿ²ÿ§ÿ£ÿÿ§ÿ¦ÿ¨ÿ¸ÿ¤ÿ¡ÿªÿÿ¨ÿÿ¢ÿ­ÿ¬ÿ©ÿ¦ÿ«ÿ©ÿÿÿ¨ÿÿ¡ÿ¯ÿ¶ÿ°ÿ£ÿÿ¡ÿ©ÿÿ¨ÿ¬ÿ ÿ ÿ¬ÿÿ§ÿµÿÿÿ¨ÿ¯ÿ¬ÿ¨ÿ§ÿ±ÿ±ÿ²ÿ´ÿ±ÿ«ÿ­ÿªÿ¨ÿ²ÿ«ÿ±ÿ¡ÿªÿ°ÿ¦ÿÿÿ´ÿ£ÿ·ÿ³ÿ¸ÿªÿ§ÿªÿ°ÿ¯ÿ¬ÿ­ÿ­ÿ­ÿ¬ÿÿÿÿ¡ÿ£ÿÿÿ¨ÿ«ÿ¡ÿ®ÿ£ÿ£ÿ¶ÿ¾ÿÿ§ÿÿ©ÿ¬ÿ¡ÿÿ¬ÿ¸ÿ¤ÿÿÿÿÿÿ¥ÿ£ÿ£ÿ­ÿÿÿÿÿ©ÿÿ¢ÿ©ÿªÿ®ÿÿÿyÿÿ ÿÿÿÿÿÿ©ÿÿÿxÿÿÿÿÿ´ÿÿ¦ÿÿÿÿÿÿÿÿÿÿÿ¢ÿÿÿ§ÿÿ¢ÿ¢ÿ ÿ¤ÿ¢ÿ®ÿ¨ÿªÿÿ£ÿÿÿÿ¦ÿ¢ÿÿÿÿÿ¦ÿ¡ÿ©ÿ±ÿ¤ÿ¡ÿÿ§ÿ¯ÿ­ÿ¸ÿÿ¤ÿªÿ®ÿ£ÿ©ÿÿÿÿÿÿÿÿ¡ÿÿÿªÿ¦ÿ¥ÿ¡ÿÿ ÿ£ÿÿ«ÿÿÿÿÿ¡ÿ¢ÿ£ÿ ÿ ÿÿÿÿÿÿ§ÿÿ¥ÿÿ»ÿ¼ÿ¨ÿ¯ÿ²ÿ«ÿÿ¢ÿ®ÿ«ÿ©ÿ©ÿ«ÿ¨ÿÿ¯ÿ ÿ®ÿÿÿÿªÿ ÿÿÿÿÿÿÿ ÿ¯ÿ´ÿ¬ÿ¶ÿÁÿ²ÿ£ÿ¦ÿ­ÿ¥ÿ£ÿ§ÿ­ÿ¥ÿ·ÿÿ¢ÿ®ÿ®ÿ¨ÿ¯ÿ¨ÿÿ¥ÿ¢ÿ®ÿªÿÿªÿ¤ÿÆÿ°ÿ ÿ ÿ«ÿ¸ÿ½ÿ§ÿ ÿ¥ÿ§ÿ°ÿ·ÿ¬ÿÿÿ¤ÿ ÿ²ÿÿ¬ÿ ÿ¤ÿÿ ÿ¬ÿ¡ÿ¡ÿªÿ®ÿ³ÿ¶ÿ¨ÿ£ÿ®ÿ©ÿÂÿ½ÿ®ÿ®ÿ¯ÿ§ÿ§ÿ¸ÿµÿ±ÿ¯ÿªÿ®ÿ±ÿ§ÿÿÿ¯ÿ«ÿµÿ¦ÿ´ÿÿªÿ¦ÿ¦ÿ¨ÿ­ÿ®ÿ«ÿ¯ÿ§ÿÿÿ°ÿ«ÿ´ÿ¤ÿÿ¥ÿ¨ÿÿ­ÿ´ÿ²ÿ¯ÿ¨ÿ¥ÿªÿ±ÿµÿ´ÿ¡ÿ³ÿ´ÿ³ÿ®ÿ¦ÿ¬ÿ­ÿ¢ÿ¡ÿ ÿÿ£ÿ¤ÿµÿ¹ÿ­ÿ¯ÿ±ÿ¨ÿ·ÿ­ÿªÿ¥ÿ¤ÿ¦ÿ¤ÿ£ÿ¢ÿÿ¥ÿ¦ÿÿ¢ÿÿ£ÿÿ£ÿ±ÿ¨ÿ¨ÿ­ÿ£ÿÿ¨ÿ­ÿ¥ÿ¨ÿ«ÿ¥ÿÿ¯ÿ©ÿ­ÿ¬ÿ¥ÿ¦ÿ¬ÿ¦ÿ¢ÿ¥ÿÿÿ©ÿÿ£ÿ¸ÿ§ÿÿ¡ÿ­ÿ²ÿ©ÿ¦ÿ®ÿ³ÿµÿªÿ½ÿ¦ÿ¬ÿ®ÿ§ÿ¹ÿ·ÿ¯ÿ°ÿ®ÿ§ÿ¨ÿ§ÿ ÿÿ§ÿ ÿ¸ÿÿÿ¡ÿ¹ÿ±ÿ¦ÿ¦ÿ¨ÿ§ÿÿÿ¢ÿÿÿ¤ÿ¯ÿ¯ÿ¤ÿ©ÿ§ÿ¥ÿ´ÿ¶ÿÿ®ÿ¬ÿÿªÿ½ÿ¨ÿÿ ÿ ÿ¥ÿ¢ÿÿÿ§ÿ£ÿ£ÿÿ¬ÿÿÿ¨ÿ²ÿ´ÿ«ÿ¥ÿ­ÿ·ÿ³ÿ£ÿÿ£ÿÿ£ÿ¯ÿ±ÿ¢ÿÿÿÿ©ÿ©ÿ¤ÿ¹ÿ¦ÿ©ÿ©ÿ¨ÿ«ÿ¢ÿ©ÿ¯ÿ¦ÿ©ÿ·ÿ³ÿ³ÿ¦ÿ¹ÿ°ÿ¯ÿ¡ÿ­ÿ¥ÿÿ«ÿ³ÿ£ÿÿÿ±ÿ®ÿ¢ÿ¥ÿ¤ÿ¥ÿ¦ÿ¨ÿ¬ÿ­ÿ¤ÿ¡ÿÿ«ÿ¤ÿ´ÿ¨ÿ©ÿ©ÿ¦ÿ¡ÿ¡ÿ«ÿ«ÿ§ÿ°ÿ´ÿ¤ÿ¢ÿ°ÿ¦ÿ¡ÿ­ÿ²ÿ¤ÿÿ·ÿ§ÿ°ÿÿ­ÿªÿ©ÿ¢ÿ©ÿ±ÿ©ÿ§ÿ ÿ¥ÿ°ÿ«ÿ°ÿ´ÿ°ÿ ÿÿ®ÿµÿ¤ÿ¹ÿ¬ÿ®ÿ¡ÿ¢ÿ©ÿ¤ÿ¬ÿªÿÿÿÿ©ÿ¿ÿ²ÿ¯ÿ£ÿ¤ÿ¥ÿ¦ÿ¶ÿ¾ÿ©ÿµÿ»ÿ·ÿ·ÿÿ­ÿ¦ÿ°ÿ¯ÿÿªÿ©ÿ¦ÿ¦ÿ±ÿ°ÿ§ÿ¥ÿ¨ÿ¯ÿ³ÿ±ÿ­ÿµÿ¶ÿÿ¨ÿ¯ÿ¹ÿ¶ÿªÿ¨ÿ³ÿ»ÿ«ÿ°ÿ±ÿ¤ÿ¢ÿ­ÿ¯ÿªÿ¨ÿ¥ÿ¬ÿ¤ÿ°ÿ£ÿ¢ÿ¯ÿ¬ÿ®ÿ°ÿ¬ÿ¯ÿ²ÿ³ÿ´ÿ®ÿªÿÿ ÿ²ÿ·ÿ±ÿ¥ÿ­ÿ±ÿ ÿ¯ÿµÿ­ÿ³ÿ²ÿ§ÿ³ÿ±ÿ£ÿ¦ÿ´ÿ¶ÿªÿ¬ÿ­ÿ§ÿ§ÿ®ÿ¤ÿ²ÿ§ÿ¤ÿ¦ÿ«ÿ¥ÿ¢ÿ­ÿ¢ÿÅÿ¨ÿ§ÿºÿ²ÿÿÿ¬ÿ­ÿ¤ÿ­ÿ®ÿªÿ¬ÿ²ÿµÿ²ÿªÿ§ÿ°ÿ®ÿ½ÿ¶ÿ¥ÿ·ÿ±ÿªÿ¯ÿ«ÿ©ÿµÿµÿ²ÿ¶ÿ»ÿ¸ÿ¬ÿ£ÿ§ÿ´ÿ¿ÿ±ÿ¢ÿ ÿÿªÿ­ÿÿ¡ÿ«ÿ¬ÿªÿÿ£ÿ£ÿ«ÿ·ÿ­ÿµÿ¯ÿªÿ¬ÿ®ÿ¡ÿÿ§ÿªÿÿµÿªÿÿ¥ÿ£ÿ¡ÿ¢ÿ©ÿ·ÿ¹ÿ³ÿ¬ÿ§ÿ©ÿ§ÿ¤ÿÿÿÿÿÿÿ¤ÿ­ÿ¥ÿ¤ÿ¢ÿÿÿÿÿÿÿÿÿÿÿÿÿÿÿÿÿÿÿÿÿÿÿÿÿÿÿÿÿ{ÿmÿ[ÿWÿXÿbÿXÿKÿVÿfÿgÿaÿDÿTÿMÿJÿ_ÿtÿ{ÿpÿhÿ|ÿxÿÿÿÿyÿyÿÿÿÿsÿ~ÿhÿwÿÿÿÿÿÿÿÿ}ÿÿÿÿÿ£ÿ¤ÿ ÿ¡ÿ¬ÿ ÿ§ÿ§ÿ¨ÿ¦ÿ«ÿ³ÿ²ÿ°ÿ¸ÿ¥ÿ»ÿ­ÿ¼ÿ³ÿ®ÿ³ÿ¶ÿ´ÿ¶ÿµÿ¨ÿ±ÿ´ÿ¹ÿ®ÿ²ÿ¹ÿ­ÿ£ÿ·ÿ¹ÿÿªÿ¥ÿ§ÿ©ÿ§ÿ«ÿ²ÿ¬ÿ£ÿ¨ÿÿ»ÿ¯ÿ§ÿ«ÿ­ÿªÿ¨ÿ¢ÿÿ²ÿ¶ÿ¶ÿ°ÿ§ÿÿ³ÿ¼ÿ«ÿ«ÿ²ÿ´ÿÂÿÃÿ¨ÿ¨ÿªÿ¯ÿ°ÿ¦ÿ£ÿ¬ÿ°ÿ¾ÿ·ÿ·ÿ°ÿ°ÿµÿ«ÿ«ÿÀÿ´ÿµÿ³ÿ¢ÿ¨ÿ­ÿ£ÿ«ÿ±ÿªÿ­ÿ»ÿ²ÿµÿ¹ÿ¹ÿ®ÿ¹ÿ«ÿ«ÿ·ÿ¬ÿ¤ÿ¯ÿ±ÿ¬ÿ²ÿªÿ´ÿ·ÿµÿ³ÿ¸ÿ¶ÿ£ÿ¤ÿ¸ÿ³ÿ¸ÿ«ÿ¥ÿ±ÿ®ÿ ÿ ÿ¥ÿÿ¡ÿ ÿÀÿ¤ÿ­ÿ±ÿ«ÿ¨ÿªÿ´ÿ³ÿ¦ÿ±ÿ¸ÿ­ÿ¶ÿ«ÿ¥ÿ¦ÿ©ÿªÿ§ÿ°ÿÀÿ²ÿ¼ÿÅÿ¬ÿ²ÿ®ÿ¬ÿ±ÿ±ÿ³ÿµÿ´ÿ¯ÿÿ´ÿ¼ÿ´ÿ«ÿµÿ«ÿ®ÿ¶ÿ°ÿªÿºÿÅÿÿ¬ÿµÿ ÿªÿ¯ÿ¯ÿ¶ÿµÿ¦ÿ ÿªÿ¬ÿ«ÿÃÿ¯ÿ ÿ¯ÿ¯ÿµÿ¾ÿÀÿ®ÿÿ­ÿ¯ÿÿ¶ÿ«ÿªÿªÿ¯ÿ±ÿªÿ¥ÿ£ÿ¥ÿ«ÿµÿµÿ¨ÿ¸ÿ¹ÿ«ÿ¯ÿ ÿ ÿ©ÿ´ÿ³ÿ®ÿ³ÿ¶ÿ±ÿ¬ÿµÿ³ÿ«ÿÿ­ÿ­ÿ§ÿ¥ÿ²ÿ¶ÿ­ÿ±ÿ¨ÿ«ÿ¯ÿ¬ÿµÿ¸ÿ¶ÿ¹ÿºÿ§ÿªÿ³ÿ©ÿ©ÿÿÿÿÿ«ÿ¡ÿ¤ÿ¹ÿ¹ÿ±ÿ°ÿ±ÿ¬ÿ¬ÿ°ÿ®ÿ©ÿ¨ÿ­ÿÿ§ÿªÿ´ÿ£ÿ¢ÿ¬ÿµÿ²ÿ§ÿ¯ÿ­ÿ©ÿ²ÿ±ÿ®ÿ­ÿ±ÿ¡ÿ¢ÿ¢ÿ®ÿ«ÿÿªÿ­ÿ«ÿ´ÿµÿ¸ÿ¤ÿ¼ÿÇÿµÿ¦ÿ·ÿ¸ÿ±ÿªÿ¬ÿ´ÿ¥ÿ±ÿ«ÿ¬ÿ ÿ¾ÿ¤ÿ§ÿ«ÿ®ÿ ÿÿ£ÿ«ÿ²ÿµÿ¯ÿ¹ÿ§ÿÿ±ÿÿ³ÿ¥ÿ©ÿ§ÿ¦ÿ°ÿªÿ¡ÿ¨ÿ­ÿªÿ£ÿÿªÿ³ÿ¨ÿ­ÿ§ÿ¨ÿ¤ÿ¬ÿ¥ÿ¤ÿ¦ÿÿ£ÿ§ÿÿªÿ£ÿ£ÿÿ«ÿ©ÿÿªÿ­ÿ¦ÿ¨ÿ¤ÿÿÿ ÿªÿ©ÿ¦ÿ¡ÿ§ÿ¦ÿ³ÿÿÿ¥ÿ ÿ ÿÿÿÿÿ¡ÿ§ÿ¥ÿ®ÿ°ÿ°ÿ³ÿ¼ÿ ÿ¶ÿ­ÿ¸ÿ©ÿ£ÿ¬ÿ±ÿ­ÿªÿ¤ÿ¡ÿ«ÿ¯ÿ¨ÿÿ§ÿºÿ²ÿ±ÿ¡ÿ¬ÿ«ÿ°ÿ­ÿ¦ÿ­ÿ¤ÿÿ¨ÿ¹ÿ½ÿ®ÿ¯ÿ´ÿ¨ÿ³ÿ¶ÿ»ÿ±ÿ¥ÿ®ÿ¨ÿ¦ÿ¥ÿ®ÿ®ÿ©ÿ¯ÿ®ÿ¨ÿ­ÿºÿ­ÿ¬ÿ¬ÿ±ÿ¢ÿ²ÿ²ÿªÿ§ÿ¦ÿÿÿÿÿ¤ÿ«ÿ«ÿÿÿÿÿÿ´ÿÿÿÿÿÿÿ´ÿ³ÿ¡ÿ©ÿ£ÿÿÿÿÿÿÿÿ¢ÿ ÿÿÿªÿÿÿÿ¢ÿ¨ÿ¡ÿ¥ÿ¨ÿ¡ÿÿÿÿ¯ÿÿÿ¤ÿ§ÿÿÿ¤ÿ£ÿÿÿ¯ÿ¢ÿ¥ÿ¢ÿÿÿ¤ÿ¨ÿ©ÿ¥ÿÿÿÿÿªÿ¢ÿÿÿÿÿÿªÿÿÿÿÿÿÿÿÿÿ¡ÿ¤ÿ¨ÿ¤ÿÿÿÿÿÿÿÿÿÿÿ¡ÿ¡ÿÿÿÿÿÿÿÿ¦ÿ¥ÿ«ÿ¤ÿÿ¨ÿ°ÿÿ®ÿ©ÿªÿÿ¡ÿÿÿ¨ÿ­ÿ£ÿ¦ÿÿÿ¬ÿ»ÿ¿ÿ¶ÿ¬ÿ¨ÿ¢ÿÿÿ«ÿ²ÿÿÿ±ÿ ÿ«ÿ«ÿ¥ÿ¤ÿ£ÿ¤ÿÿ¬ÿ±ÿ©ÿªÿ¬ÿ³ÿ¼ÿ¹ÿ±ÿ´ÿ³ÿÿ¥ÿÿ«ÿ¨ÿÿ¤ÿ²ÿ²ÿ¥ÿÿÿ¯ÿ¨ÿ¤ÿ¹ÿ¸ÿ«ÿ§ÿ©ÿ¨ÿªÿ¯ÿ¬ÿ©ÿ²ÿ±ÿ¦ÿºÿ²ÿ¼ÿ­ÿ«ÿ¢ÿ´ÿÿ£ÿ¥ÿ¡ÿ¤ÿ¦ÿ´ÿ«ÿ£ÿ£ÿ¥ÿ¬ÿ«ÿ¥ÿ¥ÿ£ÿ¤ÿ¨ÿ¨ÿ³ÿ¯ÿ¥ÿ¤ÿ¦ÿ§ÿÿ»ÿÿ«ÿ¦ÿ­ÿ¢ÿÿÿ¤ÿ¤ÿ§ÿ·ÿ«ÿÿ®ÿ¬ÿ¡ÿ¤ÿ§ÿ³ÿ¸ÿªÿ°ÿ¨ÿªÿ¥ÿ ÿ¥ÿ¤ÿ¨ÿ±ÿ­ÿÿÿ£ÿ±ÿ¥ÿÿÂÿ²ÿ¤ÿ°ÿ¾ÿ¯ÿ¥ÿÿ£ÿ«ÿ¡ÿªÿ®ÿ¼ÿ»ÿ§ÿ£ÿ§ÿ¦ÿÿ¦ÿ¯ÿ¡ÿÿ¯ÿ¤ÿªÿ£ÿ©ÿ¦ÿ³ÿ¸ÿªÿ¥ÿ´ÿµÿ£ÿ¢ÿ©ÿ¤ÿ¡ÿ¦ÿ¥ÿÿ¨ÿªÿÿ±ÿ¯ÿ°ÿªÿªÿ§ÿ¥ÿ²ÿ¶ÿ¨ÿ³ÿ¨ÿ²ÿÿ¶ÿ´ÿ ÿ¬ÿ¨ÿ¢ÿ¤ÿÿÿ«ÿ´ÿ©ÿÿ£ÿ¢ÿ¢ÿ±ÿ­ÿ¤ÿ¥ÿÿÿ¦ÿ±ÿ©ÿ®ÿ¨ÿ­ÿ¡ÿÿ©ÿ°ÿ¡ÿ¤ÿ ÿ ÿ­ÿ¯ÿÿ§ÿ¦ÿ¢ÿÿ¥ÿ¬ÿªÿ«ÿ±ÿ¯ÿ¨ÿ§ÿ©ÿÿÿÿ§ÿ«ÿ´ÿ²ÿ©ÿÿ¡ÿ²ÿªÿÿ«ÿÿÿÿÿÿÿ ÿ¦ÿÿ¡ÿ£ÿ±ÿ©ÿ¯ÿ±ÿ¤ÿ¤ÿ¡ÿÿÿ¥ÿ®ÿ¦ÿÿÿªÿ®ÿªÿ£ÿ¨ÿ¢ÿÿ¢ÿ©ÿ¡ÿ©ÿÿ¡ÿ§ÿÿªÿÿÿ¦ÿÿÿ¤ÿÿªÿ­ÿÿÿÿÿÿÿ¤ÿ¤ÿ¨ÿ¨ÿÿ£ÿ°ÿ¨ÿ©ÿ®ÿ¸ÿ ÿÿ©ÿÿ©ÿÿ«ÿªÿ£ÿ¤ÿºÿ§ÿ¥ÿªÿ±ÿ¨ÿ¡ÿ²ÿ­ÿ­ÿ¡ÿ¯ÿ¡ÿ¹ÿ´ÿ®ÿ§ÿ£ÿ£ÿ ÿ­ÿ»ÿ³ÿ¬ÿ¢ÿÿ¨ÿ§ÿ¦ÿÿ¬ÿ°ÿ£ÿ¬ÿ¢ÿ ÿÿ¢ÿÿÿÿÿ©ÿ¡ÿÿÿªÿ¡ÿÿÿÿ¤ÿ§ÿ¡ÿ¥ÿÿÿÿÿ¢ÿÿÿÿÿ ÿÿÿÿÿ ÿ¨ÿ­ÿªÿ¯ÿ°ÿÿÿ¦ÿÿÿ£ÿÿÿ¬ÿµÿ¤ÿ¥ÿÿÿ¶ÿ¬ÿÿ¨ÿ¡ÿÿ¬ÿÿÿ±ÿªÿ¯ÿ­ÿ¬ÿÿÿ³ÿ¨ÿ¥ÿ­ÿ®ÿ­ÿ®ÿªÿ¥ÿ²ÿ´ÿ¨ÿ¯ÿ¤ÿÿÿ ÿµÿ¥ÿ²ÿ¦ÿÿ¢ÿ³ÿÿ ÿ¥ÿ¸ÿÿ³ÿ­ÿ¥ÿ¬ÿ®ÿÿ¢ÿ¯ÿ¯ÿ ÿÿ¤ÿ£ÿÿµÿ²ÿ£ÿ£ÿµÿ±ÿ£ÿ­ÿ®ÿªÿ¡ÿÿ ÿ¨ÿ¨ÿ­ÿ¬ÿªÿ¨ÿ¬ÿ¥ÿ¤ÿ ÿ§ÿ¡ÿÿ©ÿÿ ÿ¦ÿ£ÿ¨ÿ¥ÿÿÿ ÿÿ ÿ¬ÿ¬ÿ¡ÿ©ÿ¡ÿÿÿÿÿ¥ÿ¹ÿ¥ÿÿ­ÿ´ÿ°ÿ­ÿ¤ÿ£ÿ¢ÿ«ÿ¯ÿ©ÿ£ÿ¥ÿ©ÿ£ÿ¥ÿ¦ÿ¡ÿ ÿÿ¤ÿ¨ÿ­ÿ¥ÿÿÿ¥ÿ®ÿ¢ÿ¨ÿ¬ÿºÿºÿ¼ÿ²ÿ´ÿ¤ÿ§ÿ£ÿ ÿ§ÿÿ®ÿ©ÿÿ¯ÿÿÿÿµÿµÿ¬ÿÿ®ÿ«ÿ«ÿ¯ÿ±ÿ®ÿ¤ÿ¨ÿªÿ«ÿ¯ÿ¥ÿÿÿ¨ÿ´ÿ°ÿ°ÿ«ÿÿ¥ÿÿÿÿ¢ÿ©ÿ¦ÿ±ÿ±ÿÿ¬ÿÿÿ§ÿÿÿ¬ÿ½ÿ²ÿÿªÿ¨ÿ®ÿµÿ¼ÿ ÿÿ½ÿ¯ÿ´ÿ®ÿÿ¥ÿ¸ÿ¸ÿÿÿÿ¢ÿÿªÿ­ÿÿÿ«ÿ¶ÿ­ÿ©ÿªÿ¥ÿ¤ÿ£ÿ¤ÿ®ÿÿÿ¦ÿ©ÿ«ÿÿ¦ÿ¨ÿÿ¡ÿÿÿ ÿÿÿ²ÿ¤ÿ¦ÿÿÿ¨ÿ«ÿÿ¢ÿ¹ÿ±ÿ°ÿ¯ÿ§ÿ¬ÿ¤ÿ§ÿÿ«ÿ¬ÿ¬ÿÿÿÿÿ¢ÿÿÿÿÿ¡ÿ«ÿ§ÿ£ÿ¬ÿ¹ÿ«ÿÿÿ¨ÿ§ÿÿÿ£ÿÿ¢ÿ·ÿÿ°ÿ£ÿÿ¯ÿ²ÿªÿÿ³ÿ¦ÿÿÿ£ÿ¢ÿ°ÿ°ÿ¥ÿ­ÿÿ§ÿ«ÿÿ¤ÿÿªÿ±ÿ²ÿ®ÿ¨ÿ§ÿ¬ÿªÿ¬ÿ¯ÿ©ÿ§ÿ­ÿ¯ÿ¯ÿ«ÿ­ÿ­ÿÿÿ¤ÿ¥ÿ¥ÿ³ÿÿÿÿ£ÿÿ¥ÿ¼ÿ¬ÿÿ¨ÿ·ÿ·ÿÿÿ·ÿ­ÿ§ÿ­ÿÿÿÿ²ÿÁÿªÿ¥ÿ£ÿÿ¦ÿ¬ÿ«ÿ¥ÿ²ÿ¬ÿ¨ÿ©ÿ¢ÿªÿ±ÿ£ÿÿ«ÿ±ÿ¨ÿ¥ÿ¦ÿ©ÿ°ÿ¬ÿÿÿ ÿ´ÿ¶ÿ¢ÿÿ¦ÿ©ÿ®ÿ¬ÿ¯ÿ®ÿ³ÿÿ³ÿ²ÿÿÿ¥ÿÿ¤ÿ¢ÿÿ¬ÿ¤ÿ©ÿ ÿ¦ÿ ÿ¢ÿ©ÿ®ÿ«ÿÿ¨ÿ¥ÿªÿ£ÿÿ¬ÿ¬ÿ£ÿ£ÿ¤ÿ¢ÿÿÿ¬ÿ®ÿ®ÿ«ÿ¬ÿ¨ÿ°ÿ¦ÿªÿ±ÿ«ÿÿÿ°ÿ¶ÿ«ÿ©ÿ°ÿÿÿÿªÿÿÿ°ÿ±ÿ¦ÿªÿ©ÿ©ÿÿ¥ÿ¡ÿ¦ÿªÿ±ÿ¶ÿ±ÿ¤ÿªÿ°ÿ¤ÿªÿ¶ÿªÿ§ÿ°ÿ¯ÿ­ÿ©ÿ¬ÿ²ÿÀÿ°ÿ¤ÿ§ÿÿÿÿÿ«ÿ«ÿ¬ÿ²ÿ¡ÿÿÿÿ£ÿ§ÿ«ÿ ÿ±ÿ ÿ²ÿ£ÿ¡ÿ±ÿ®ÿÿ¤ÿÿÿÿÿ©ÿ²ÿ®ÿ¦ÿ£ÿ¨ÿ¡ÿ¥ÿ±ÿÿÿ²ÿ²ÿ©ÿ ÿÿ¥ÿ ÿÿ­ÿ¦ÿ®ÿ¸ÿ®ÿ§ÿ¦ÿ¤ÿ¥ÿ³ÿ±ÿ¯ÿ­ÿ©ÿÿ ÿ¨ÿ¡ÿÿ¤ÿ­ÿÿÿ¦ÿ§ÿ¡ÿ ÿ¨ÿ¡ÿ ÿ¤ÿÿ¢ÿ²ÿ·ÿ°ÿ¬ÿÿ¬ÿ½ÿ¢ÿ¨ÿ«ÿ¦ÿ®ÿ¶ÿÿ½ÿ¡ÿ¸ÿÿÿÿ´ÿÿ ÿªÿ¨ÿªÿ¡ÿ§ÿÁÿ¼ÿ¨ÿ¡ÿ ÿÿÿÿ¶ÿ»ÿ£ÿ¦ÿªÿ¬ÿ¨ÿÿÿ ÿ ÿ£ÿÿ«ÿ°ÿ®ÿ³ÿ¨ÿ³ÿ²ÿ·ÿ¨ÿÿ¡ÿ´ÿÿµÿ¶ÿ¦ÿ¶ÿ¦ÿ ÿ ÿ£ÿ­ÿ¬ÿÿ¨ÿµÿ½ÿ¯ÿ¨ÿ¦ÿÿÿÿ¤ÿ¸ÿ·ÿ«ÿ°ÿ¥ÿÿÿ©ÿªÿ¨ÿ¯ÿ ÿ¾ÿ«ÿ§ÿ®ÿÿ°ÿ©ÿ±ÿ²ÿµÿ£ÿÿÿ­ÿ¬ÿ­ÿ¥ÿ¨ÿ³ÿ±ÿ³ÿ±ÿ¨ÿ§ÿÿÿÿÿ ÿÿ ÿ¦ÿ°ÿ¯ÿ¨ÿÿ£ÿ¶ÿÿ¦ÿ¤ÿ£ÿ®ÿ¢ÿ£ÿ¢ÿ§ÿÿÿÿÿ¥ÿ³ÿ«ÿ¥ÿ®ÿ®ÿ¡ÿÿ¯ÿ³ÿ¤ÿ¡ÿ²ÿ¥ÿªÿ£ÿ ÿ§ÿ«ÿ¤ÿ´ÿ³ÿ¸ÿ§ÿÿ¦ÿ²ÿ»ÿ³ÿ«ÿÿ£ÿ¬ÿ ÿ¦ÿ¯ÿªÿ©ÿ´ÿ³ÿ¨ÿ¬ÿ¬ÿÿ­ÿ«ÿÿ¢ÿºÿ³ÿÿÿ­ÿªÿ´ÿ§ÿÿ¾ÿ©ÿ©ÿ­ÿ±ÿ·ÿ²ÿ¯ÿ°ÿ²ÿ¯ÿ°ÿ¸ÿ¬ÿ ÿ¯ÿ¬ÿ¦ÿ§ÿ¥ÿ£ÿ°ÿ´ÿÿ±ÿ§ÿ§ÿ¯ÿ©ÿ®ÿ®ÿ·ÿ£ÿÿ¤ÿ¤ÿÿÿ®ÿ´ÿ­ÿ¥ÿ¨ÿ¬ÿªÿ¦ÿ«ÿ­ÿÿÿ¶ÿ¬ÿ¦ÿ¶ÿÿºÿ·ÿ¯ÿÿÿ®ÿ¯ÿ¦ÿ¦ÿ¥ÿ¡ÿÿ¨ÿ¬ÿ«ÿ®ÿ¥ÿÿÿªÿ­ÿ§ÿÿ¶ÿÿÿÿ¸ÿ©ÿ©ÿ´ÿ«ÿ·ÿ¤ÿ¢ÿÿ¦ÿ¨ÿªÿ¤ÿªÿ§ÿÿÿ¡ÿ¡ÿ¦ÿ¨ÿµÿµÿ­ÿ¨ÿ²ÿ«ÿ¼ÿ¡ÿ ÿÿ­ÿ¶ÿÿ¤ÿ§ÿ±ÿªÿÿ¥ÿ©ÿ¥ÿ¤ÿ¤ÿÿ¡ÿ«ÿÿ©ÿÿÿ©ÿÿ«ÿ¡ÿÿªÿÿ ÿÿÿÿÿÿÿÿÿ¡ÿÿÿ¡ÿÿÿÿÿ¤ÿªÿÿÿ§ÿÿÿÿÿÿÿÿ¢ÿÿÿÿ ÿ©ÿ¤ÿÿ£ÿÿ¨ÿ¡ÿÿ¨ÿÿ ÿÿ£ÿÿ¢ÿÿ ÿÿÿ¢ÿÿÿ¦ÿ ÿÿ¦ÿÿ¢ÿÿ¤ÿ¨ÿ ÿ±ÿÿÿ¬ÿÿ¢ÿ¡ÿ¢ÿÿÿÿÿ ÿ¡ÿÿÿÿ¡ÿ£ÿ¬ÿ£ÿÿ ÿ°ÿ©ÿÿªÿ°ÿ ÿÿ¬ÿ¤ÿÿÿÿÿÿ©ÿÿÿ¢ÿ­ÿÿ«ÿ°ÿ¶ÿ¦ÿ£ÿªÿ§ÿÿ¦ÿ§ÿ ÿ«ÿ²ÿ°ÿ°ÿ«ÿ¬ÿ¤ÿ¥ÿ«ÿÿ ÿ²ÿÿ§ÿÿÿÿ¦ÿªÿ£ÿ©ÿªÿ¢ÿ¢ÿ¤ÿ¦ÿ£ÿ£ÿ­ÿ¤ÿÿ¡ÿ¤ÿÿµÿ§ÿÿ¢ÿÿÿ¥ÿ ÿÿÿÿ¬ÿ¬ÿ¢ÿ¡ÿªÿÿÿ©ÿ©ÿÿ­ÿ´ÿ¦ÿ£ÿÿÿ¬ÿ¹ÿ³ÿÿÿÿ®ÿ®ÿ¢ÿ¾ÿªÿ±ÿ¤ÿ¤ÿ£ÿ¥ÿ°ÿ¹ÿ¨ÿÿ±ÿ²ÿ±ÿ³ÿ ÿªÿ²ÿ©ÿ¬ÿ¯ÿ¡ÿ§ÿ¬ÿªÿ¥ÿ®ÿ·ÿ¯ÿ¢ÿÿ©ÿ£ÿªÿ¨ÿ·ÿ©ÿ¹ÿ¦ÿÿÿ©ÿ¯ÿµÿ·ÿ²ÿ±ÿ¯ÿºÿ°ÿ¶ÿ·ÿ¡ÿ®ÿ¿ÿµÿ¥ÿ£ÿ©ÿ¨ÿ¬ÿ¬ÿ¢ÿ¢ÿ¨ÿ®ÿ±ÿ­ÿÿ¹ÿ®ÿÿ¦ÿ¯ÿÿ¡ÿ®ÿ¦ÿ¤ÿ¶ÿµÿ¡ÿ®ÿ¹ÿ¡ÿ ÿÿ«ÿ«ÿÿ¢ÿ¤ÿÿ¤ÿ¨ÿ«ÿ¯ÿ£ÿ¨ÿ²ÿ¨ÿ¥ÿÿ¸ÿ¨ÿ°ÿ ÿÿ²ÿ­ÿÿÿÿ§ÿ§ÿ¨ÿ«ÿ¬ÿ¦ÿ§ÿ­ÿ¨ÿ¦ÿ¦ÿ¢ÿ¤ÿ¤ÿ¡ÿ£ÿÿ¤ÿÿ­ÿ»ÿ§ÿ°ÿ£ÿÿÿÿ«ÿ¬ÿ¥ÿ¬ÿ§ÿ°ÿ±ÿ£ÿ¥ÿ¤ÿ¬ÿ¾ÿ­ÿ§ÿ±ÿ®ÿ£ÿ£ÿ¢ÿÿ¨ÿ¨ÿ­ÿ¦ÿÃÿ¦ÿ«ÿ´ÿ¯ÿ°ÿ¢ÿÿªÿ ÿÿ¢ÿÿ´ÿ¥ÿ«ÿ­ÿ«ÿºÿ´ÿ«ÿ±ÿºÿ¹ÿ¡ÿ®ÿÿ²ÿ©ÿ®ÿ¢ÿ¯ÿ­ÿ­ÿ¬ÿ¡ÿ¤ÿ°ÿ¡ÿÿÿ¨ÿªÿ¬ÿ§ÿ©ÿªÿ¥ÿ¤ÿ©ÿ«ÿ©ÿªÿÿ£ÿ¥ÿ ÿÿÿÿÿÿ¯ÿ¸ÿ©ÿ¥ÿ¢ÿ¬ÿ«ÿ§ÿ¥ÿ¬ÿ©ÿ©ÿ«ÿ©ÿ¨ÿªÿ«ÿ¹ÿ³ÿ¥ÿ«ÿ¨ÿ§ÿ¯ÿ²ÿ²ÿ³ÿ©ÿÿÿÿ¦ÿ¤ÿªÿ°ÿ¥ÿ¦ÿ©ÿ°ÿ¯ÿ¬ÿ²ÿ¡ÿ§ÿ¡ÿªÿ¨ÿ¤ÿ´ÿ­ÿ£ÿ ÿ¬ÿ»ÿ«ÿÿÿºÿÿÿ¦ÿ¢ÿ¨ÿªÿ¨ÿ«ÿ«ÿ»ÿ­ÿ¨ÿ¢ÿ­ÿ¬ÿ ÿ¥ÿ«ÿ¤ÿÿ¥ÿ¤ÿ©ÿ²ÿÿ­ÿ®ÿ©ÿÿÿ¥ÿ«ÿ¢ÿ³ÿ£ÿ¬ÿ©ÿªÿ¥ÿ£ÿ¬ÿ¯ÿ¢ÿÿ¬ÿ©ÿ¯ÿÿ°ÿ­ÿ®ÿ¤ÿ¤ÿ¶ÿ¹ÿ¨ÿ¥ÿ£ÿ§ÿªÿ ÿ¤ÿ­ÿ¯ÿ§ÿ¬ÿ»ÿ¸ÿÿ²ÿ¯ÿ©ÿ£ÿ£ÿ§ÿ¬ÿ­ÿ®ÿ±ÿªÿ¯ÿÿªÿ¯ÿ¬ÿ£ÿ©ÿ³ÿ³ÿµÿ¨ÿ¢ÿÿ¹ÿ±ÿ¹ÿµÿ¬ÿ¦ÿ¢ÿ¤ÿ¨ÿÿÿ¥ÿ«ÿ¦ÿ§ÿ¥ÿÿÿ«ÿËÿ¨ÿÿ¢ÿÿ¨ÿµÿ°ÿÿ¢ÿ³ÿ¸ÿ¡ÿ¡ÿ¦ÿ«ÿ³ÿ¬ÿ§ÿ°ÿ«ÿÿÿ´ÿ¢ÿ·ÿ­ÿ¥ÿªÿ®ÿ¯ÿ­ÿ§ÿÿ¬ÿ©ÿ§ÿ­ÿ²ÿ«ÿ­ÿ¬ÿ¤ÿ¸ÿ¸ÿ´ÿ¬ÿ¤ÿ¦ÿ®ÿ®ÿ¥ÿ´ÿ¨ÿ·ÿ»ÿ±ÿ©ÿ¥ÿ¨ÿ¸ÿ©ÿ²ÿªÿµÿ°ÿ²ÿ«ÿ¢ÿ¥ÿ§ÿ¯ÿ¸ÿ¨ÿ³ÿ¼ÿ´ÿ¥ÿ ÿªÿ´ÿµÿµÿªÿ­ÿ©ÿ±ÿ»ÿ³ÿÿ¨ÿ³ÿºÿªÿ±ÿ¥ÿ ÿ¢ÿ ÿ®ÿ¾ÿ°ÿ£ÿ ÿÿ¦ÿ¬ÿ­ÿ¬ÿÿ¾ÿ ÿ¬ÿ§ÿ¦ÿªÿ¦ÿ ÿ°ÿ¹ÿ«ÿÿ£ÿ ÿÿ¥ÿÿÿÿÿÿÿ¥ÿÿÿÿÿÿÿÿÿÿÿ¢ÿ¢ÿÿÿÿÿÿÿÿÿÿÿÿÿyÿÿÿmÿwÿrÿaÿVÿKÿHÿGÿWÿ^ÿ[ÿTÿVÿiÿxÿdÿ_ÿEÿÿlÿUÿdÿ|ÿÿxÿÿwÿ~ÿ{ÿÿtÿuÿyÿzÿÿ~ÿyÿdÿ`ÿ}ÿÿrÿwÿÿÿÿÿÿÿÿÿÿ¤ÿ¨ÿ¢ÿ±ÿ¡ÿ¢ÿ§ÿ«ÿ§ÿ°ÿ²ÿ§ÿªÿ°ÿ ÿ°ÿ¬ÿ¦ÿ®ÿ«ÿ«ÿ¬ÿ¨ÿ¨ÿ£ÿ§ÿ´ÿ¦ÿ­ÿ­ÿ²ÿ±ÿ¤ÿ¢ÿ²ÿ«ÿ³ÿ¯ÿ±ÿ±ÿ¯ÿ°ÿ²ÿ°ÿ¨ÿ£ÿ°ÿ¤ÿ¶ÿ«ÿ ÿ¡ÿ¬ÿ²ÿ±ÿ­ÿ ÿÿÁÿ¶ÿ¨ÿ¯ÿ®ÿ¯ÿ²ÿªÿ°ÿ®ÿ®ÿÀÿ±ÿ¢ÿ©ÿ«ÿ¯ÿ´ÿªÿ«ÿ¹ÿ¯ÿ¬ÿ°ÿ¸ÿÀÿ±ÿ­ÿ·ÿ»ÿÁÿ±ÿÆÿ´ÿ®ÿ¡ÿ®ÿ©ÿªÿ²ÿ±ÿ­ÿ¬ÿ¬ÿ¥ÿÆÿ¶ÿºÿ´ÿ¯ÿ¦ÿ£ÿ¬ÿªÿ¤ÿ¯ÿÿ ÿ­ÿ·ÿ¸ÿ»ÿµÿ¬ÿ±ÿ®ÿ¥ÿ¨ÿ¼ÿ³ÿ´ÿ·ÿ­ÿ¥ÿªÿ¯ÿ«ÿªÿ®ÿÿÃÿ³ÿ²ÿ«ÿ°ÿ®ÿ©ÿ³ÿ¸ÿ ÿ®ÿ°ÿ¥ÿ ÿ­ÿµÿ­ÿ©ÿ¤ÿ¥ÿ¯ÿ¦ÿ¡ÿ·ÿ­ÿ®ÿ«ÿ¤ÿ®ÿ³ÿ¬ÿ¬ÿ±ÿ±ÿ³ÿ¤ÿ®ÿ»ÿ§ÿ£ÿ¥ÿ©ÿ±ÿºÿµÿ­ÿ±ÿ¤ÿªÿ®ÿÿÿ©ÿ«ÿ´ÿ·ÿ±ÿ§ÿ¥ÿªÿ ÿ¬ÿµÿ¤ÿ¢ÿ®ÿ©ÿ±ÿÂÿ±ÿ¡ÿ®ÿ´ÿ·ÿ³ÿ©ÿ²ÿºÿ£ÿ²ÿ²ÿ¤ÿ©ÿ¯ÿ¨ÿ¨ÿ±ÿµÿ²ÿ»ÿ±ÿ©ÿ¼ÿ¬ÿ§ÿ±ÿ´ÿ«ÿ©ÿ»ÿ¼ÿ§ÿ¤ÿ£ÿ¯ÿ±ÿ¡ÿªÿ¬ÿªÿ©ÿªÿ¬ÿ®ÿ°ÿ¯ÿ®ÿ¬ÿ¯ÿµÿ®ÿ¢ÿ¸ÿ«ÿ¨ÿµÿµÿ³ÿ¸ÿ°ÿ©ÿ®ÿ§ÿ¸ÿ½ÿ²ÿ¨ÿ°ÿ¶ÿ¬ÿ§ÿ«ÿ¬ÿ¬ÿ¦ÿ¤ÿ¶ÿÿ ÿ­ÿ³ÿ¤ÿ ÿ©ÿ°ÿ´ÿ¸ÿ´ÿ°ÿ¡ÿ°ÿ£ÿ¬ÿ·ÿ®ÿ¥ÿ«ÿ¨ÿ«ÿªÿ¢ÿÿÿ°ÿ¦ÿÿºÿµÿÿ¨ÿ®ÿ±ÿ²ÿ¼ÿ¯ÿÿ£ÿ°ÿ§ÿ ÿºÿ·ÿ«ÿ¡ÿºÿ­ÿ¥ÿ¢ÿ³ÿ°ÿ¥ÿ ÿ§ÿ²ÿ²ÿ®ÿ¢ÿ¤ÿÿ¯ÿ¡ÿ©ÿ·ÿ¿ÿ¦ÿÿ¨ÿ¯ÿ©ÿ¦ÿ´ÿ¾ÿªÿªÿ ÿ°ÿ²ÿ·ÿ°ÿªÿ¡ÿÿªÿ¨ÿ¥ÿ¢ÿ¡ÿ®ÿ¨ÿ¨ÿ©ÿÿÿªÿ°ÿÿÿÿÿ¦ÿ´ÿ°ÿ¯ÿ®ÿÿ£ÿ£ÿÿ®ÿ­ÿ¥ÿÿÿ§ÿ®ÿ¬ÿ¦ÿ ÿÿÿ¡ÿ²ÿ²ÿ²ÿ´ÿ°ÿÿµÿ©ÿ¹ÿ´ÿ­ÿ¶ÿ¹ÿ¬ÿ¤ÿ¤ÿ®ÿ«ÿÿ ÿ§ÿ·ÿ¡ÿÁÿºÿ¬ÿ²ÿ­ÿ¯ÿ¢ÿ§ÿ³ÿ¥ÿ®ÿ­ÿ¦ÿ¯ÿ£ÿ£ÿ°ÿ¸ÿµÿ¨ÿ¶ÿÿºÿ®ÿ§ÿ¦ÿ®ÿ¦ÿÿÿ«ÿ¸ÿ¨ÿ¨ÿ³ÿ¯ÿµÿ§ÿ´ÿ±ÿ¬ÿ¥ÿ¯ÿ»ÿ±ÿ£ÿ²ÿ¤ÿ¡ÿÿÿÿÿ¤ÿÿÿ¤ÿ¦ÿÿ¨ÿÿÿÿÿÿ£ÿ³ÿ°ÿ¦ÿ¦ÿÿÿÿÿÿ ÿ ÿÿ«ÿÿÿÿÿÿ¤ÿÿ£ÿÿÿ¢ÿÿÿ¡ÿÿÿ§ÿ ÿ¬ÿ ÿ°ÿ£ÿÿ­ÿªÿÿÿ ÿ£ÿÿÿÿÿ©ÿ­ÿªÿ°ÿ°ÿÿÿ ÿÿÿÿÿ©ÿÿÿ¨ÿÿÿÿÿ¦ÿ ÿÿÿÿÿÿ§ÿÿÿ¢ÿ¡ÿÿÿ¤ÿ¡ÿÿÿÿÿ ÿÿÿÿÿ¤ÿ ÿÿ¥ÿÿÿ¡ÿÿÿ¥ÿ¡ÿ¦ÿÿ¤ÿ§ÿ½ÿÿÿ¬ÿÿ²ÿ¤ÿÿÿÿ°ÿ´ÿ§ÿ£ÿ«ÿ§ÿÿ¤ÿ©ÿ§ÿÿ¥ÿ©ÿ¯ÿ¦ÿ¥ÿ¥ÿ§ÿ§ÿÿÿÿ´ÿ¹ÿ­ÿ¦ÿ±ÿ­ÿÿ§ÿ·ÿ²ÿ­ÿ«ÿ¸ÿªÿ¥ÿÿ¿ÿÿ¯ÿªÿÿ£ÿ£ÿ£ÿ©ÿ¼ÿºÿ©ÿ­ÿ·ÿ¶ÿ±ÿ²ÿ­ÿ¦ÿ²ÿ´ÿ±ÿÀÿ¯ÿ¬ÿ³ÿÿ§ÿ°ÿ¸ÿÿÿ¤ÿ®ÿ¨ÿ½ÿ¸ÿ³ÿ«ÿ£ÿÿ¬ÿ»ÿ¡ÿÿ²ÿÁÿ©ÿ ÿÿ°ÿ¥ÿÿ¨ÿ¥ÿ­ÿÿ·ÿ°ÿªÿªÿ¨ÿÿªÿ©ÿ¬ÿ´ÿ°ÿ®ÿ¶ÿ¯ÿ¡ÿ¡ÿ£ÿ£ÿ©ÿ¦ÿ®ÿ¯ÿªÿ¦ÿ«ÿ¤ÿ©ÿ²ÿ³ÿµÿÿ©ÿ¯ÿµÿ¹ÿ¦ÿ±ÿ¦ÿ¢ÿÿªÿ­ÿ«ÿ®ÿ¥ÿÿ¦ÿ´ÿ·ÿ¶ÿ«ÿ¨ÿªÿ¨ÿªÿ¥ÿ©ÿµÿ­ÿ¬ÿµÿ¨ÿ£ÿ­ÿ­ÿ¥ÿ¥ÿ¯ÿ¦ÿ¥ÿ§ÿ¸ÿ©ÿ£ÿ°ÿ¦ÿ ÿ¦ÿ©ÿ±ÿ±ÿ³ÿ¡ÿ²ÿ·ÿ­ÿ¯ÿÿ«ÿªÿ«ÿ§ÿ¯ÿ¾ÿ¦ÿªÿÀÿ°ÿ£ÿ¯ÿÿ ÿ³ÿ©ÿ£ÿ®ÿ¨ÿ¨ÿ«ÿ¦ÿ«ÿ­ÿ©ÿ«ÿ¤ÿÿ©ÿ ÿÿÿÄÿªÿ±ÿ°ÿ¤ÿÿ¢ÿÿ¢ÿ®ÿ¦ÿÿ¤ÿ®ÿ®ÿÿÿ£ÿ¦ÿ ÿ£ÿµÿ±ÿÿ¡ÿ¨ÿÿÿÿÿÿ¯ÿ©ÿ©ÿÿ­ÿ¤ÿ©ÿÿ¡ÿ²ÿÿ«ÿ®ÿ¯ÿÿ´ÿ®ÿ¢ÿÿÿÿÿ§ÿ°ÿ§ÿ¦ÿ­ÿ­ÿÿÿ¥ÿ£ÿÿÿ¢ÿ¢ÿÿÿÿ®ÿ£ÿ£ÿ£ÿ¬ÿ©ÿÿ£ÿ¥ÿ§ÿÿ¥ÿÿ¨ÿ¤ÿÿÿ¤ÿÿÿÿ§ÿÿÿÿÿªÿ°ÿÿÿ¨ÿ­ÿ±ÿ¨ÿÿÿ©ÿÿ¬ÿÿÿ¬ÿ¦ÿ°ÿ©ÿÿ°ÿÿ´ÿÿ¦ÿÿ¶ÿ ÿ¥ÿ­ÿÿ£ÿ¥ÿ¥ÿÿÿ ÿ·ÿ±ÿ¦ÿ¢ÿ§ÿ¬ÿ¦ÿ­ÿ¯ÿ ÿ ÿÿÿ¬ÿÿÿ­ÿ²ÿ´ÿ¤ÿ¤ÿÿ ÿÿÿÿÿ¤ÿÿÿÿÿÿ¤ÿÿ¦ÿÿ¤ÿ¢ÿ£ÿ¤ÿ«ÿÿÿÿÿÿ¡ÿ£ÿ©ÿ­ÿ¨ÿÿÿÿ¤ÿÿÿ¨ÿ¡ÿ¢ÿÿÿ©ÿ¤ÿ¡ÿÿªÿÿÿªÿ§ÿ¬ÿÊÿ£ÿÿ½ÿ¬ÿÿ³ÿ¯ÿ¿ÿ¯ÿªÿªÿ§ÿ³ÿ­ÿ¦ÿÿÿ§ÿ§ÿ«ÿÿ£ÿ¤ÿÿ©ÿ²ÿ©ÿ¤ÿ§ÿ¢ÿÿÿÿÿ¨ÿ±ÿ­ÿ¯ÿ¨ÿ±ÿ¥ÿÿÿÿ¯ÿ°ÿ£ÿ§ÿ®ÿªÿ®ÿÿ¶ÿ¥ÿ«ÿ©ÿÿ ÿÿ£ÿ¥ÿ±ÿµÿ¢ÿÿ©ÿ´ÿ ÿÿ£ÿÿÿÿÿªÿ§ÿ£ÿ£ÿ¢ÿ¥ÿ§ÿ§ÿ¤ÿÿ«ÿ°ÿªÿªÿÿÿ¯ÿ©ÿ¢ÿªÿ¤ÿ±ÿ©ÿ«ÿ¬ÿ¬ÿ¬ÿ ÿ«ÿ®ÿ¬ÿ§ÿ§ÿ½ÿªÿ¦ÿ£ÿ¡ÿ¶ÿ½ÿÿÿÿ¥ÿ©ÿ­ÿ¨ÿ£ÿ£ÿ¢ÿ¤ÿ¨ÿ©ÿ¢ÿ¦ÿ¯ÿªÿ¨ÿ¬ÿ´ÿ¨ÿ¨ÿÿªÿ­ÿ½ÿªÿ§ÿµÿ¬ÿ±ÿ§ÿ¨ÿ¨ÿ§ÿÿÿ©ÿ¯ÿ¤ÿ´ÿÿ£ÿ§ÿÿ¨ÿÅÿ¼ÿÿÿÿÿ¯ÿ¦ÿ ÿ£ÿªÿÿÿÿÿÿÿÿÿÿÿÿ¢ÿÿÿÿ£ÿ¥ÿ£ÿ£ÿ¢ÿ¨ÿÿÿ­ÿ³ÿÿ ÿ¢ÿ ÿ®ÿÿ¥ÿ¥ÿµÿÿ©ÿ¹ÿ¨ÿµÿÿ§ÿÿÿÿÿ¯ÿ¯ÿ¥ÿÿÿ ÿ¤ÿ¤ÿ®ÿ´ÿ£ÿ¤ÿ­ÿ¢ÿ¡ÿ®ÿ­ÿ ÿÿÿÿ¥ÿ©ÿ§ÿ¤ÿ¢ÿªÿÿÿÿÿÿ­ÿ°ÿ´ÿÿ±ÿ¨ÿ ÿ±ÿÿ¡ÿÿºÿ·ÿÿ¦ÿ©ÿ ÿ¡ÿ¥ÿÿÿ¨ÿ¦ÿ«ÿ¦ÿ¢ÿÿ®ÿ§ÿ£ÿ¤ÿÿ¨ÿªÿ¡ÿÿ¤ÿ ÿÿ³ÿ¸ÿ³ÿ®ÿ¦ÿªÿªÿÿ¬ÿÿÿ¦ÿ±ÿ£ÿ«ÿ¥ÿÿ§ÿÿ®ÿ«ÿÿ«ÿ¢ÿÿ£ÿ ÿÿªÿÿ£ÿÿ¡ÿ¯ÿ©ÿÿÿ¢ÿ¥ÿªÿªÿ¥ÿÿ¥ÿ³ÿ­ÿ§ÿ§ÿ§ÿ§ÿ­ÿ¯ÿ¨ÿ¨ÿ®ÿ®ÿ½ÿ´ÿÿÿÿ¨ÿ¹ÿ£ÿÿ¢ÿ§ÿÿ¥ÿÂÿ¤ÿ®ÿ©ÿÿÿÿÿÿÿ§ÿªÿ°ÿ¬ÿµÿ ÿÿ®ÿ¥ÿ«ÿ§ÿªÿºÿ®ÿÿ¦ÿ±ÿÿ¢ÿªÿ¢ÿ ÿ©ÿ±ÿ±ÿ­ÿÿ¦ÿ·ÿ¥ÿ¯ÿ ÿÿ¶ÿ¹ÿ¤ÿÿ¸ÿªÿ°ÿ³ÿÿ·ÿ±ÿÿ¶ÿªÿ¡ÿ¡ÿÿ­ÿÿ­ÿ¤ÿÿ­ÿÿ¢ÿ²ÿÿÿ«ÿ·ÿ®ÿ ÿ§ÿ§ÿÿÿ¤ÿ­ÿ¥ÿ¢ÿªÿ©ÿ¤ÿ£ÿ¤ÿ ÿÿÿ­ÿ·ÿ«ÿªÿÿ¢ÿ°ÿ¢ÿÿ¤ÿ­ÿ¯ÿªÿ ÿ¯ÿÿ¡ÿ¥ÿ­ÿÿÿ¯ÿ©ÿ­ÿ§ÿÿ«ÿÿ£ÿ ÿ¤ÿ®ÿªÿ°ÿ®ÿ¡ÿ¡ÿ¦ÿ§ÿ¤ÿ¡ÿ¢ÿ©ÿ²ÿ¯ÿ§ÿÿÿ¨ÿ·ÿ´ÿÿÿ¯ÿ³ÿ­ÿ³ÿÿ£ÿÿ±ÿ ÿ­ÿ«ÿ«ÿÿ²ÿ¨ÿÿ¯ÿ¶ÿ­ÿ¢ÿ®ÿ¯ÿ¬ÿ§ÿ ÿ§ÿ¢ÿÿÿ¨ÿ©ÿ®ÿ°ÿ¨ÿ«ÿ­ÿ¯ÿ¨ÿÿ¡ÿ¡ÿ£ÿÿ¥ÿ£ÿ©ÿÿ¢ÿªÿ¯ÿ®ÿ®ÿ«ÿ©ÿÿ³ÿ¤ÿ£ÿ°ÿ­ÿ«ÿ ÿ£ÿ­ÿÿÿÿ¥ÿ°ÿÿÿ£ÿ£ÿ©ÿ­ÿ®ÿ§ÿ¦ÿ¤ÿ©ÿºÿ·ÿ¨ÿ¤ÿ¨ÿ¥ÿ±ÿªÿÿÿÿ«ÿ²ÿ¦ÿÇÿ´ÿ©ÿÿÿÿ°ÿ¾ÿ§ÿªÿ»ÿ§ÿÿÿÿ²ÿ¯ÿÿ¦ÿÿÿ£ÿ¬ÿªÿ¤ÿ¥ÿ¦ÿ¦ÿ«ÿ§ÿÿÿ£ÿªÿÿÿ«ÿ«ÿ¨ÿ·ÿ¤ÿ£ÿ¨ÿ¬ÿ¶ÿ¡ÿ¥ÿ¥ÿÿ¨ÿ¦ÿ¢ÿ°ÿ±ÿ«ÿ¥ÿÿ¦ÿªÿ¥ÿ±ÿ½ÿ¸ÿ®ÿ±ÿªÿ¡ÿ¡ÿ¡ÿ§ÿ£ÿ°ÿµÿÿÿ¤ÿ¨ÿ¤ÿ ÿÿÿÿÿ ÿªÿ²ÿÿ­ÿ¥ÿ­ÿ¨ÿÿÿÿÿ±ÿ´ÿ¦ÿÿ ÿªÿ­ÿ­ÿ­ÿ­ÿ¦ÿÿÿÿÿªÿ¦ÿ²ÿ¯ÿ´ÿ³ÿ¥ÿ®ÿ¡ÿ¯ÿ¸ÿ¯ÿªÿ¡ÿ²ÿ¨ÿ¤ÿ¦ÿ¨ÿÿÿ¡ÿÿÿ©ÿ§ÿ§ÿ²ÿ­ÿÿ¤ÿ²ÿ³ÿ±ÿ¨ÿµÿ¥ÿ©ÿ ÿ¢ÿÿ«ÿ¯ÿ¿ÿ¯ÿÿ©ÿ®ÿªÿµÿ¾ÿµÿ£ÿÿ¡ÿ£ÿ¤ÿ«ÿ´ÿ¯ÿ±ÿµÿ«ÿ©ÿ§ÿ¬ÿ®ÿ¢ÿ¶ÿ¦ÿ®ÿ½ÿºÿÿ­ÿªÿ¤ÿ«ÿÿ¢ÿ¬ÿ¬ÿªÿ®ÿ§ÿ«ÿ§ÿ¤ÿ¤ÿ¡ÿ©ÿ¬ÿ¬ÿ£ÿÿ§ÿ¢ÿÿ¤ÿ¨ÿ¬ÿ±ÿ´ÿÿ¬ÿ¦ÿ¥ÿÿµÿ²ÿ¯ÿ®ÿ¨ÿÿÿÿªÿ«ÿ·ÿ¼ÿ±ÿªÿ¨ÿ«ÿ¬ÿ¬ÿªÿ¢ÿ£ÿ¢ÿ¬ÿ¨ÿ¦ÿÿ­ÿ«ÿ¢ÿ¤ÿªÿ¨ÿ¹ÿ¤ÿºÿ±ÿ¥ÿ ÿ¨ÿ¬ÿÿÿ¥ÿ£ÿÿÿÿ«ÿ¬ÿÿÿÿ«ÿ ÿ¯ÿ¨ÿÿ¬ÿÿ­ÿ¢ÿ¥ÿÿÿ¡ÿ­ÿ¦ÿ ÿ¡ÿ£ÿ¤ÿÿÿµÿ­ÿ´ÿ¦ÿªÿ¿ÿÃÿ«ÿ­ÿÿÿ©ÿÿºÿÿÿ¶ÿ³ÿ¬ÿ¨ÿ¤ÿ©ÿ¬ÿ£ÿ¢ÿ¦ÿ¢ÿ§ÿÿÿÿÿ¨ÿ ÿ¨ÿ¬ÿÿ¢ÿÿÿÿÿÿÿÿÿÿÿÿÿÿÿÿÿÿÿÿÿÿÿ±ÿ}ÿÿÿ{ÿÿÿÿ§ÿ ÿÿÿÿ¥ÿ£ÿ ÿÿÿ¯ÿ¡ÿÿ£ÿÿÿÿÿÿ¥ÿ§ÿÿÿªÿ©ÿÿÿÿÿ}ÿÿÿÿÿÿÿÿÿÿ ÿ ÿ¡ÿÿ¤ÿÿÿ¥ÿÿÿ©ÿ¢ÿÿÿ¡ÿ¥ÿÿÿ ÿÿ«ÿ­ÿ®ÿÿ ÿ¨ÿ©ÿ¢ÿªÿ§ÿ ÿ¡ÿ£ÿ¬ÿ±ÿ¬ÿªÿ ÿ¥ÿªÿÿ¯ÿ²ÿÿ§ÿÿ¦ÿ§ÿ¨ÿ´ÿªÿ ÿ¨ÿ­ÿ­ÿ²ÿ¶ÿ±ÿ©ÿ´ÿ¦ÿ¢ÿ¤ÿ¶ÿ©ÿÿ¬ÿÿ¬ÿ«ÿ±ÿ´ÿ¯ÿ¯ÿ¦ÿÿÿÿÿÿ¡ÿ´ÿÿ§ÿÿÿªÿ°ÿ ÿÿÿÿÿ£ÿ±ÿ¦ÿ£ÿ¶ÿ²ÿ°ÿ«ÿÿ¤ÿ¾ÿ³ÿ®ÿµÿ­ÿ§ÿ¡ÿ§ÿ ÿ ÿ§ÿ­ÿµÿªÿ¦ÿÿ°ÿ¬ÿ±ÿµÿ¥ÿ­ÿ°ÿªÿ¢ÿ©ÿ«ÿ«ÿ­ÿ´ÿ½ÿ¾ÿ»ÿ°ÿ¡ÿÿ«ÿÃÿ³ÿ¯ÿ¯ÿÿÿ¬ÿ¥ÿ§ÿ¯ÿªÿÿÿ¤ÿ¡ÿ©ÿ¬ÿÁÿ¨ÿ­ÿ¨ÿÿ£ÿ¥ÿ¨ÿ©ÿ²ÿ·ÿ´ÿ³ÿÿÿ¥ÿÿÿµÿ¤ÿ¢ÿÿ¤ÿ³ÿ¤ÿ¤ÿ¤ÿ¥ÿ«ÿ¤ÿ¦ÿ§ÿÿÿ°ÿ«ÿ£ÿÿ¬ÿ¬ÿ­ÿªÿ«ÿ¥ÿ§ÿ´ÿªÿ ÿ§ÿ¦ÿ¦ÿ¥ÿ¶ÿ ÿ¦ÿÿ ÿ£ÿ¥ÿ¥ÿ±ÿ·ÿ¬ÿ®ÿ°ÿ¤ÿ©ÿÿ²ÿ¬ÿ©ÿ¦ÿ«ÿ¯ÿ¨ÿ¡ÿÿÿ¥ÿ¦ÿ®ÿ¬ÿ¶ÿÁÿÿ ÿ¯ÿ¤ÿ¥ÿ ÿÿ¡ÿ¢ÿ¢ÿ¢ÿ¦ÿÿ¤ÿ¬ÿ¦ÿ¸ÿªÿÿÿ ÿ¹ÿ¸ÿªÿ©ÿ§ÿ§ÿ¯ÿ ÿÿªÿ®ÿ¿ÿ©ÿ¢ÿ¬ÿ«ÿ ÿÿ¤ÿªÿ¨ÿ´ÿ¸ÿ³ÿ°ÿªÿ«ÿ£ÿ§ÿ¢ÿÿ¦ÿ­ÿ¨ÿ¤ÿÿÿ¯ÿ§ÿ¨ÿ°ÿªÿ¶ÿ°ÿªÿ§ÿ¬ÿ³ÿ ÿ¢ÿ¨ÿ£ÿ±ÿÿ§ÿÿ¸ÿ»ÿ¯ÿ­ÿ´ÿ³ÿ¨ÿ§ÿ¡ÿ¢ÿ¦ÿ¯ÿ¥ÿÿ¦ÿÿ¤ÿ²ÿ°ÿ®ÿ¹ÿµÿ¿ÿ±ÿ´ÿ¥ÿ©ÿ¥ÿÿ¦ÿ®ÿ§ÿÿ¡ÿ©ÿ¬ÿ¬ÿ§ÿÿÿ«ÿ®ÿ«ÿ¥ÿ¢ÿ§ÿ¯ÿªÿ¯ÿ¼ÿÿ¦ÿªÿ¨ÿ©ÿ·ÿ±ÿ ÿ¢ÿªÿÿ®ÿ¦ÿ±ÿ¬ÿ¦ÿ¦ÿ¨ÿ³ÿ±ÿ®ÿ²ÿ¡ÿ ÿ¤ÿ»ÿ¹ÿªÿ®ÿ¹ÿ·ÿ¥ÿÿªÿ°ÿ¨ÿÿ®ÿÿ¥ÿ¦ÿ§ÿªÿ©ÿ«ÿ®ÿ²ÿ±ÿ¾ÿÁÿªÿ¨ÿ¥ÿ³ÿ¬ÿ®ÿªÿÿ¤ÿ®ÿ±ÿ¯ÿ ÿ´ÿ¬ÿ«ÿ¯ÿ£ÿÿ¦ÿ«ÿ«ÿ¡ÿ³ÿ«ÿ¥ÿ£ÿ£ÿ­ÿ±ÿªÿ£ÿ¥ÿ¬ÿ¯ÿ¡ÿ±ÿµÿ¼ÿ«ÿ¦ÿ°ÿ³ÿ©ÿ¥ÿÿ£ÿºÿ«ÿ®ÿ·ÿ¾ÿ»ÿ®ÿ§ÿ¯ÿ¬ÿ£ÿ¯ÿ¶ÿ©ÿ¥ÿªÿ«ÿ©ÿ®ÿ²ÿÿ¦ÿ¨ÿ¶ÿ£ÿ¤ÿ¡ÿ®ÿ²ÿ£ÿ¡ÿµÿÿºÿÁÿ¬ÿ¹ÿ½ÿ´ÿ¬ÿ¥ÿ¡ÿ«ÿ©ÿ¤ÿ§ÿ ÿÿ¯ÿ·ÿ­ÿ£ÿ¬ÿ»ÿ¶ÿ¥ÿªÿ¥ÿ´ÿ¼ÿ°ÿ¨ÿ´ÿ¹ÿ´ÿ§ÿ¤ÿ¦ÿ©ÿ¯ÿ®ÿ«ÿµÿ¹ÿÿªÿ³ÿ¬ÿ¨ÿ¤ÿÿ ÿ¬ÿ¯ÿ±ÿ°ÿ²ÿ«ÿªÿ¢ÿ«ÿ­ÿ©ÿ²ÿ¸ÿÂÿ±ÿ¹ÿ¯ÿ®ÿ­ÿ©ÿ®ÿ²ÿ¨ÿ«ÿ©ÿµÿ¼ÿ¤ÿ¡ÿÿÿªÿ¢ÿ®ÿÿÿ´ÿ´ÿ±ÿ±ÿ¨ÿÿ©ÿÿ¦ÿ¬ÿ°ÿ§ÿÿ¦ÿ¶ÿ·ÿ°ÿµÿ®ÿ©ÿ­ÿºÿ¼ÿ´ÿ¯ÿÿ²ÿ¥ÿ±ÿ°ÿ§ÿ¨ÿ¦ÿÿ©ÿ¾ÿµÿ¢ÿÿ¡ÿ¥ÿ¤ÿ¨ÿ­ÿ±ÿ¿ÿ©ÿºÿ±ÿ§ÿ£ÿ ÿ ÿ£ÿ±ÿ¦ÿ¨ÿ¨ÿ ÿ£ÿÿÿÿÿÿÿÿÿÿÿÿÿÿ®ÿÿÿÿÿÿÿÿÿÿÿÿÿÿÿÿ{ÿrÿ|ÿÿWÿ]ÿbÿdÿ`ÿ[ÿ[ÿVÿUÿLÿ^ÿ`ÿ\ÿ]ÿcÿkÿjÿbÿlÿeÿkÿvÿoÿsÿÿÿÿÿÿzÿtÿ}ÿsÿnÿkÿdÿwÿtÿgÿlÿdÿdÿtÿÿÿÿÿÿÿÿÿÿÿÿ¢ÿ­ÿ­ÿ·ÿ§ÿ¢ÿªÿ ÿ£ÿ®ÿµÿ­ÿ¥ÿ·ÿÿ¡ÿ¯ÿªÿ«ÿ¯ÿ­ÿ¨ÿ¡ÿÿÿµÿ°ÿªÿ¦ÿ¥ÿ¯ÿ´ÿªÿªÿµÿ§ÿ¥ÿ¢ÿ©ÿ³ÿªÿ¬ÿ¸ÿ³ÿ©ÿÿ¯ÿ©ÿ¨ÿ¤ÿ¡ÿ¦ÿµÿ´ÿ¥ÿÁÿ¨ÿ¯ÿ©ÿÿ°ÿ³ÿ¶ÿ²ÿªÿ°ÿ´ÿ¹ÿ´ÿ¶ÿ«ÿ«ÿ¨ÿªÿ¯ÿªÿÿ¥ÿÃÿ±ÿÿÿ¤ÿ°ÿµÿ²ÿ¯ÿ°ÿ¸ÿ«ÿÅÿ¥ÿ¹ÿ²ÿ·ÿ´ÿ«ÿ©ÿ©ÿ«ÿ¬ÿ¶ÿ§ÿ¹ÿ­ÿ­ÿ­ÿ£ÿÿ§ÿ³ÿ´ÿ­ÿ§ÿÿ©ÿªÿ­ÿ±ÿ´ÿ²ÿ§ÿ§ÿ¶ÿ¥ÿªÿ«ÿ«ÿªÿµÿ²ÿ«ÿ¯ÿ²ÿ®ÿÀÿ·ÿÿ¾ÿ»ÿ°ÿ¨ÿ¯ÿ°ÿ«ÿ¯ÿ®ÿ ÿ¥ÿ«ÿ§ÿ ÿÿ·ÿµÿ£ÿ«ÿ±ÿ¤ÿ¯ÿÿÿªÿ¬ÿªÿÿªÿ´ÿ³ÿ­ÿ©ÿ¯ÿµÿ±ÿ­ÿ®ÿ°ÿ®ÿ§ÿ§ÿ¬ÿ¯ÿµÿ½ÿ¶ÿ¦ÿ¥ÿ¯ÿÿÿ°ÿ«ÿ°ÿ±ÿ©ÿ§ÿ©ÿ­ÿ®ÿªÿºÿ£ÿªÿ£ÿ¬ÿ±ÿ»ÿ·ÿ©ÿ¦ÿ¢ÿ¡ÿ«ÿ¡ÿ¦ÿ¯ÿÿ¦ÿ®ÿ³ÿ³ÿ¶ÿ²ÿ£ÿ¤ÿ¬ÿ¸ÿ°ÿµÿ®ÿ´ÿ¸ÿ©ÿ´ÿ½ÿ»ÿÂÿ³ÿ ÿ£ÿ£ÿ¥ÿ ÿ¢ÿ¤ÿ¦ÿªÿ±ÿ³ÿ¦ÿÿ£ÿ¦ÿ­ÿªÿ¥ÿ«ÿ³ÿ¢ÿ¨ÿ¼ÿ¿ÿ³ÿ¤ÿÿ©ÿ²ÿ®ÿµÿ¹ÿ®ÿ©ÿ´ÿ°ÿ¯ÿªÿ²ÿ±ÿ¨ÿ­ÿ­ÿ§ÿ¢ÿ¦ÿ¾ÿ¦ÿ°ÿ®ÿ¶ÿ£ÿ©ÿ ÿÿ¨ÿ±ÿ½ÿ°ÿ¢ÿ¦ÿÿ²ÿ°ÿ¨ÿ®ÿ®ÿ´ÿ²ÿªÿ¨ÿ¢ÿÿ¨ÿ¯ÿÿ«ÿ¦ÿ¥ÿ²ÿ£ÿ¨ÿ©ÿ¬ÿ¥ÿ¤ÿ²ÿ¸ÿ²ÿ¬ÿ³ÿ§ÿ³ÿ«ÿ§ÿ£ÿ¦ÿ¦ÿ²ÿ±ÿ³ÿ°ÿ®ÿ¾ÿ¸ÿ®ÿ¥ÿªÿÿ¯ÿµÿ¹ÿ´ÿ§ÿ²ÿ®ÿ©ÿ¯ÿµÿ¸ÿ¶ÿ­ÿ®ÿ¯ÿ¦ÿ±ÿ§ÿ«ÿ²ÿ¥ÿ ÿ¡ÿ²ÿ­ÿÿ§ÿ³ÿ±ÿ«ÿÿ¬ÿ­ÿ¦ÿ«ÿ¡ÿ¢ÿ£ÿÿ ÿ­ÿ§ÿ¢ÿ²ÿ¸ÿ©ÿ¯ÿÿÿ¹ÿ¨ÿÿ¡ÿÿ ÿ­ÿ±ÿ¯ÿ¥ÿ¡ÿ ÿ£ÿ°ÿ¥ÿ«ÿ¶ÿ¯ÿ§ÿ£ÿ¹ÿ£ÿ¡ÿ¦ÿ³ÿ¯ÿªÿ®ÿ°ÿ§ÿ£ÿ£ÿÿÿ¯ÿÿ³ÿ¹ÿ²ÿ²ÿ·ÿ¦ÿ¢ÿ©ÿ®ÿ©ÿ­ÿ¬ÿ¥ÿ³ÿÂÿÆÿ¹ÿÿ´ÿÿÂÿ¶ÿ¾ÿ®ÿ¼ÿ´ÿ°ÿ©ÿ§ÿ¥ÿªÿ´ÿ²ÿ°ÿ´ÿ·ÿ¯ÿ¯ÿÃÿ®ÿ­ÿ±ÿ°ÿ²ÿ´ÿÿ¨ÿ±ÿ¥ÿÿÿÿ£ÿ§ÿÿÿ¦ÿ¥ÿ¯ÿÿ¢ÿ®ÿÿÿÿ§ÿ°ÿ¬ÿ©ÿ¦ÿ¡ÿÿÿÿÿÿ®ÿ¡ÿÿ¦ÿÿÿÿÿ®ÿÿÿÿÿÿÿ¬ÿ®ÿÿÿÿ ÿÿÿ£ÿÿ¥ÿ¤ÿ¨ÿ¤ÿÿÿ©ÿÿÿ ÿ¡ÿ«ÿ²ÿ¦ÿ«ÿ°ÿÿÿÿÿÿÿÿÿ ÿ¢ÿ ÿÿÿÿÿÿ¢ÿÿÿÿÿÿ¤ÿ¨ÿÿÿ¢ÿÿªÿÿÿÿÿÿÿ¤ÿÿÿÿÿ§ÿ¤ÿÿÿ¡ÿÿÿ©ÿÿÿ¢ÿÿ ÿ¯ÿ¯ÿ°ÿÿ¦ÿÄÿ®ÿ¬ÿ²ÿ¦ÿÿÿ¥ÿ´ÿ®ÿÿ£ÿ¬ÿ¨ÿ«ÿ±ÿ©ÿªÿ­ÿªÿ¨ÿÿ§ÿ ÿ¤ÿ°ÿ¢ÿÿ£ÿ²ÿ´ÿ©ÿÿ§ÿ·ÿ­ÿªÿªÿ®ÿ¬ÿ­ÿ¡ÿÿÿ¨ÿ¯ÿµÿ²ÿ¡ÿ¥ÿ¨ÿÿªÿÿ®ÿ¬ÿ¨ÿ«ÿ°ÿ¶ÿµÿ®ÿ®ÿ°ÿ©ÿ­ÿ¶ÿ¸ÿªÿ ÿ®ÿ©ÿ¡ÿ£ÿ¸ÿÿ¥ÿÁÿ®ÿ¤ÿ£ÿ©ÿ°ÿ§ÿªÿªÿ¥ÿ¨ÿªÿ§ÿÿÿªÿ¡ÿªÿ·ÿ­ÿ©ÿ­ÿ³ÿµÿ§ÿ­ÿ¬ÿºÿ¶ÿ­ÿ©ÿ°ÿ¯ÿ±ÿ©ÿ©ÿªÿ­ÿªÿ£ÿ¦ÿ£ÿÿ¥ÿ¥ÿ¬ÿ°ÿ­ÿªÿªÿ¯ÿ­ÿÿÿ§ÿ¡ÿ¦ÿ»ÿ¨ÿ§ÿ¤ÿ¡ÿ¥ÿ¢ÿÿÿ¡ÿ«ÿ±ÿ¦ÿ¡ÿ§ÿ§ÿ¬ÿ¸ÿÿ¤ÿªÿ¬ÿ­ÿ­ÿ©ÿ·ÿ±ÿ½ÿ°ÿ¦ÿ¨ÿ´ÿ¯ÿ ÿÿ¢ÿ¦ÿ«ÿ«ÿ­ÿ®ÿ¬ÿ§ÿ¨ÿ²ÿ±ÿ±ÿ·ÿÿ©ÿ´ÿ°ÿÿ®ÿ¡ÿÆÿ¦ÿÿ«ÿÿÿ±ÿ¨ÿ½ÿ½ÿ´ÿ¨ÿ¦ÿÿ£ÿ¨ÿ¨ÿ±ÿ¬ÿÿÿÿÿÿ¥ÿªÿ¦ÿ¤ÿ©ÿ®ÿÿÿ©ÿ³ÿ¬ÿ¦ÿ¯ÿÿ ÿ¥ÿ¤ÿ±ÿ­ÿ£ÿ ÿ¦ÿ¬ÿ»ÿªÿÿ©ÿ­ÿ¥ÿÿÿÿ¡ÿ¢ÿÿ¢ÿªÿ¬ÿ£ÿÿ¨ÿ¤ÿÿÿ¢ÿ«ÿÿÿÿ³ÿÿ±ÿ§ÿ£ÿ¤ÿÿÿ£ÿÿ¨ÿÿÿÿÿ ÿÿ£ÿªÿÿÿ§ÿÿÿÿ¤ÿ©ÿÿÿÿ¥ÿ¬ÿÿÿ³ÿªÿÿÿ§ÿ²ÿÿ£ÿ®ÿ ÿ³ÿ¬ÿ¦ÿ¡ÿÿÿ¡ÿ¨ÿ¨ÿ°ÿ¬ÿ¨ÿ«ÿ³ÿ¦ÿÿ ÿ¤ÿ¤ÿÿ¡ÿ¨ÿ¡ÿ£ÿ´ÿ¨ÿ ÿÿ¢ÿÿÿ«ÿÿ®ÿ¦ÿ²ÿ­ÿ®ÿ´ÿ±ÿÿªÿ¢ÿÿÿ¢ÿ®ÿ§ÿÿªÿ©ÿ£ÿ¥ÿ¦ÿ«ÿ®ÿ«ÿ£ÿÿÿÿÿ©ÿÿÿ¯ÿªÿ¤ÿÿÿ¢ÿ¤ÿ£ÿÿ¡ÿÿ¬ÿÿÿÿ¥ÿÿªÿÿ°ÿÿ¢ÿÿÿÿ¢ÿÿÿ¢ÿÿÿ£ÿÿ¦ÿ¤ÿÿÿÿ£ÿÿÿÿ¡ÿÿÿ©ÿ®ÿªÿ¡ÿ ÿÿÿÿzÿÿ¥ÿÿvÿªÿ­ÿ©ÿ«ÿ¦ÿ¨ÿÿ§ÿ¦ÿ¯ÿ¨ÿ°ÿ«ÿ¥ÿªÿ¢ÿ¦ÿ¨ÿÿÿÿ¤ÿ©ÿÿÿªÿ¯ÿ£ÿÿ¡ÿ¥ÿ¡ÿÿ¤ÿ ÿ¤ÿªÿÿ£ÿ´ÿ ÿÿ¢ÿÿ¤ÿ«ÿ£ÿ¨ÿ¿ÿ«ÿ«ÿÿ¯ÿÿ­ÿªÿ¤ÿÿÿÿ§ÿ³ÿ®ÿ¡ÿÿÿ«ÿ ÿÿ£ÿÿÿÿ¢ÿ¦ÿ£ÿ¡ÿ¥ÿªÿªÿ¦ÿ¬ÿ°ÿ©ÿ¡ÿºÿ¹ÿ³ÿÿ¥ÿÿ ÿÿ²ÿ¢ÿÀÿ±ÿªÿÿ£ÿµÿªÿ£ÿÿ²ÿÿµÿ²ÿ·ÿÿÿ¯ÿ¸ÿ«ÿ§ÿÿÿ¥ÿÿÿ¡ÿ¡ÿ¢ÿ ÿ©ÿ¯ÿ¦ÿÿÿÿ¯ÿ­ÿ¡ÿ¤ÿÿ¶ÿÿ¨ÿ«ÿ¬ÿ²ÿ®ÿ«ÿ­ÿ ÿ©ÿ¿ÿºÿ§ÿÿ¾ÿ¡ÿ®ÿ ÿ ÿÿ£ÿÿ·ÿÿ£ÿ«ÿ¤ÿ ÿªÿÿ¤ÿ¸ÿ³ÿ¬ÿ¯ÿ¢ÿÿÿ¯ÿ­ÿÿÿ§ÿÿÿ£ÿ£ÿÿÿ¥ÿ¢ÿ§ÿ¬ÿÿ¯ÿ¨ÿÿ£ÿÿ«ÿÿ³ÿ®ÿÿ¡ÿÿ°ÿ´ÿ£ÿÿ¦ÿ¤ÿÿÈÿ¥ÿ£ÿ­ÿ¦ÿ§ÿ¯ÿ«ÿ¡ÿÿªÿÿ©ÿµÿ¬ÿªÿ¥ÿ§ÿ¯ÿ«ÿ®ÿ¯ÿªÿ¦ÿ¢ÿ¦ÿ­ÿ¢ÿÿ«ÿ£ÿ ÿ¢ÿ©ÿÿÿÿ¯ÿ©ÿÿ¦ÿ³ÿ£ÿ°ÿ¤ÿÿ¦ÿ°ÿ£ÿ¤ÿ«ÿ¨ÿÿ©ÿ ÿ«ÿ¬ÿÿÿ¦ÿ£ÿÿÿ¢ÿ ÿÿ£ÿÿÿÿÿ£ÿÿÿÿ­ÿ¶ÿ§ÿÿÿ¢ÿÿÿ¥ÿ©ÿÿ§ÿÿÿ·ÿ«ÿ°ÿ ÿÿ°ÿ¨ÿ®ÿ¨ÿÿÿÿ£ÿÿÿÿ£ÿÿÿÿ²ÿÿ¥ÿÿÿ£ÿ§ÿ¬ÿ§ÿ¦ÿÿÿÿÿ«ÿ©ÿ²ÿªÿ£ÿ­ÿ¥ÿÿÿÿÿ¤ÿ¢ÿÿÿ ÿÿ£ÿ«ÿ®ÿ¸ÿ£ÿ°ÿ©ÿÿÿ¤ÿÿ¸ÿÿÿ®ÿÿ¦ÿ«ÿÿÿ¬ÿÿÿ¬ÿ¨ÿ³ÿ®ÿÿÿ£ÿ±ÿ¬ÿ­ÿ¨ÿÿ¬ÿ«ÿªÿ¦ÿ¨ÿ°ÿ²ÿ«ÿÿ¥ÿ¢ÿ¢ÿ£ÿÿ®ÿ¥ÿ²ÿ¬ÿ¨ÿ°ÿ£ÿ¦ÿ¨ÿ®ÿ¹ÿÿÿ©ÿ«ÿ°ÿÿ¨ÿªÿÿ£ÿ¨ÿÿ§ÿÿÿ¤ÿ§ÿÿÿ¦ÿ£ÿ ÿÿ ÿÿÿ¤ÿ«ÿ¢ÿ ÿ«ÿ§ÿ¡ÿ®ÿ°ÿÿÿ¢ÿ¬ÿ¯ÿªÿ ÿ ÿ ÿ¯ÿªÿÿ«ÿÿÿÿÿ¤ÿÿÿ¥ÿ¦ÿÿ¦ÿ´ÿ­ÿ¯ÿÿ¤ÿÿ®ÿ£ÿÿ ÿªÿ¯ÿ³ÿ°ÿ£ÿ¤ÿ®ÿ©ÿÿÿÿ ÿ¢ÿ¡ÿÿÿÿ¥ÿ®ÿ§ÿÿÿ°ÿ ÿ­ÿ°ÿÿ£ÿÿ¯ÿÿ¬ÿ¹ÿÿ­ÿ¨ÿÿ¤ÿÿÿ¦ÿ±ÿ£ÿ¢ÿ¬ÿÿÿ¥ÿ­ÿÿÿÿÿ§ÿ®ÿÿÿÿ¡ÿ¶ÿ¢ÿÿ ÿ¤ÿ£ÿ°ÿ©ÿ©ÿÿ ÿ°ÿ©ÿÿÿ¢ÿ«ÿÿ«ÿ£ÿÿÂÿ§ÿ¥ÿ£ÿ«ÿ³ÿ¢ÿ ÿ±ÿ¨ÿ­ÿÿ¨ÿ¬ÿÿ¬ÿ±ÿ¬ÿ ÿ¡ÿÿÿ«ÿ§ÿÿ ÿ¬ÿ©ÿ§ÿ£ÿ£ÿÿ¢ÿ®ÿµÿ ÿ¨ÿªÿ®ÿ©ÿ¼ÿ³ÿ©ÿ´ÿ¥ÿÿÿ¬ÿªÿ­ÿÿÿÿÿ¡ÿ«ÿÿ£ÿ³ÿ³ÿ¬ÿ§ÿªÿ¦ÿÿÿÿÿ¦ÿªÿ¢ÿ¥ÿ©ÿ ÿÿ­ÿÿÿ¦ÿ¬ÿ¢ÿ§ÿ°ÿÿ¶ÿ­ÿ ÿÿÿ¤ÿ¥ÿ§ÿ¢ÿ¥ÿ¦ÿ©ÿ©ÿ¯ÿ°ÿ¤ÿ¥ÿ¯ÿ¯ÿªÿ¤ÿ¨ÿÿÿªÿÿ ÿ¨ÿ¬ÿ¦ÿ§ÿ¡ÿ¡ÿ¡ÿÿÿ ÿÿÿÿÿ£ÿ¤ÿ¢ÿ£ÿÿ¥ÿ³ÿ¢ÿ¤ÿ ÿÿ¡ÿ²ÿ»ÿ­ÿ£ÿ¨ÿ¦ÿ§ÿ±ÿ§ÿ¢ÿÿ­ÿ´ÿ­ÿ¯ÿÿ§ÿÿ·ÿ´ÿ´ÿ¶ÿ¬ÿ°ÿ³ÿ®ÿ¦ÿ ÿÿÿÿÿÿ©ÿ¦ÿ¢ÿ¬ÿ¯ÿ¬ÿ­ÿªÿ·ÿ¯ÿ¤ÿªÿ°ÿ¤ÿ°ÿ«ÿÿ¬ÿ²ÿ¤ÿ«ÿ§ÿÿ¨ÿÿ ÿ«ÿ©ÿ¹ÿ¯ÿÿ¢ÿ¯ÿ®ÿ²ÿ´ÿ¬ÿ¤ÿ«ÿ°ÿ§ÿªÿ¬ÿÿ­ÿ¥ÿ°ÿ·ÿ®ÿÿ¬ÿ£ÿ£ÿ§ÿ©ÿÿ¦ÿ¦ÿ¥ÿ¨ÿ£ÿ¢ÿ¢ÿ¨ÿªÿ¤ÿ«ÿ«ÿ¨ÿ®ÿ£ÿÿ¯ÿ¦ÿ«ÿ©ÿ¹ÿ¹ÿÇÿÿµÿ ÿÿ©ÿ£ÿÿµÿ´ÿ ÿ¦ÿ¦ÿÿ¡ÿªÿ¸ÿ²ÿ­ÿ°ÿ¬ÿ®ÿ¯ÿ©ÿ¥ÿ ÿ¬ÿ¡ÿÿªÿ©ÿÿ¯ÿ¡ÿ¦ÿ­ÿ¨ÿ½ÿ¥ÿ¦ÿªÿ«ÿÿ¢ÿ§ÿÿ¢ÿ¹ÿ«ÿÿ ÿÿ¢ÿªÿ­ÿ¬ÿ²ÿ®ÿ¤ÿÿ©ÿ¤ÿÿ²ÿÿ ÿªÿ°ÿ©ÿÿÿ©ÿ§ÿ ÿ©ÿ°ÿ®ÿ¤ÿ£ÿ°ÿ³ÿ®ÿ¦ÿ¬ÿ·ÿ²ÿ­ÿ¨ÿ®ÿ¢ÿ«ÿ©ÿ©ÿ¿ÿ¦ÿÿ¦ÿ¨ÿ¢ÿÿ£ÿ®ÿ§ÿ ÿ©ÿ¨ÿÿÿÿ¡ÿÿ¦ÿ¢ÿ¢ÿÿÿÿÿÿÿÿÿÿÿÿÿÿÿÿÿÿÿÿÿÿÿ°ÿ¦ÿ¬ÿÿ¦ÿÿÿ~ÿwÿÿÿÿ£ÿÿÿ£ÿ ÿÿÿÿÿ¦ÿ®ÿ¥ÿÿÿÿ§ÿÿ ÿÿÿÿÿ®ÿªÿÿÿÿÿÿÿÿ£ÿ§ÿÿ§ÿ§ÿÿÿ¥ÿ ÿ¤ÿÿ¨ÿÿÿ¤ÿÿ¤ÿ¬ÿ ÿÿ¬ÿ©ÿÿÿ ÿ ÿÿ ÿ¦ÿ§ÿÿ©ÿÿÿ¡ÿ©ÿÿÿÿ§ÿ£ÿÿ¦ÿ«ÿ¨ÿ¬ÿ§ÿ°ÿ§ÿÃÿÿ£ÿ§ÿ¼ÿ¥ÿ¢ÿ®ÿ­ÿ¥ÿ¢ÿ¥ÿ¬ÿ¯ÿ©ÿ¥ÿ¬ÿ°ÿ¦ÿ²ÿÿ¬ÿÿÿ¦ÿÿ±ÿ´ÿ¥ÿ©ÿ¶ÿ¸ÿ¡ÿÿ«ÿªÿ©ÿ°ÿ£ÿµÿ­ÿ¦ÿ§ÿÿ¦ÿ¬ÿ¥ÿ£ÿÿÿ¦ÿÿ ÿ¢ÿ¢ÿªÿªÿ¦ÿ²ÿ°ÿ±ÿ¬ÿÿÿ³ÿªÿÿÿ¡ÿÿ¡ÿ­ÿ©ÿ¨ÿ¥ÿ­ÿ¬ÿ ÿ«ÿ£ÿ£ÿÿ©ÿ¶ÿ²ÿÿ¦ÿ­ÿªÿ©ÿ±ÿ¶ÿ¶ÿºÿ®ÿ°ÿÿÿÿ§ÿ¬ÿ¬ÿ·ÿÿ£ÿ­ÿ§ÿ¦ÿ¢ÿ ÿ©ÿ ÿÿ¥ÿÿ³ÿ°ÿ¡ÿÿ¡ÿ¦ÿÿÿÿÿ«ÿ±ÿ°ÿ»ÿ±ÿ¢ÿ ÿ£ÿÿ¢ÿªÿ§ÿ©ÿ»ÿ¨ÿ©ÿªÿ´ÿµÿ¥ÿ§ÿ£ÿÿ¤ÿ ÿ¨ÿ¥ÿ­ÿ¨ÿ¦ÿ¥ÿ¦ÿ¸ÿ¸ÿ¦ÿ§ÿ¨ÿÿ¦ÿ¦ÿ²ÿ¶ÿ¶ÿÿ¦ÿ¬ÿ¡ÿ²ÿ­ÿ¬ÿ³ÿ­ÿ¥ÿ£ÿ¨ÿ¡ÿªÿ¥ÿ¯ÿ ÿ«ÿ£ÿ¦ÿ¯ÿ©ÿ¡ÿ¥ÿ£ÿÿªÿ¹ÿ«ÿ²ÿÅÿ¤ÿÿ³ÿªÿ¤ÿ¥ÿ¦ÿ¥ÿ¢ÿ£ÿ¬ÿ²ÿªÿªÿÿªÿ¥ÿ©ÿ¤ÿ©ÿµÿ¹ÿ¿ÿÃÿ¹ÿ§ÿÿ¬ÿÿÿ«ÿ­ÿ·ÿ¯ÿ§ÿªÿ§ÿ£ÿ ÿÿ§ÿµÿ¬ÿ¬ÿ¼ÿ¯ÿÿ®ÿÿ¤ÿ£ÿªÿ¶ÿ¶ÿ«ÿ¤ÿ§ÿ¦ÿ­ÿÿ¯ÿ®ÿ¥ÿ°ÿ¨ÿ¯ÿ¯ÿªÿ­ÿ¥ÿ ÿªÿ²ÿ¼ÿ²ÿ¦ÿÿ¦ÿ¼ÿ«ÿ«ÿ­ÿÿ¡ÿµÿ®ÿªÿÿ¥ÿ¨ÿ¤ÿ±ÿ¦ÿ±ÿ³ÿ¢ÿ©ÿ²ÿ©ÿ¡ÿ¤ÿ¶ÿ±ÿµÿ­ÿ­ÿ¦ÿÿÿ¥ÿ¬ÿµÿ´ÿ°ÿ¤ÿ¤ÿ¡ÿ«ÿ­ÿªÿ¤ÿ©ÿ²ÿ©ÿ°ÿ´ÿ©ÿ´ÿ®ÿ£ÿ£ÿÿÿ®ÿ»ÿ³ÿ­ÿ¢ÿ¯ÿ ÿ¤ÿªÿ©ÿ£ÿ¡ÿ«ÿ¶ÿ·ÿ¯ÿªÿ¤ÿ©ÿ§ÿ«ÿÄÿ·ÿ©ÿ¢ÿ£ÿ£ÿªÿµÿ©ÿ¦ÿ¤ÿ¥ÿ­ÿºÿ®ÿ¯ÿ¯ÿ©ÿ§ÿ©ÿ®ÿ®ÿ¹ÿ«ÿ¤ÿÿ©ÿµÿ¯ÿ§ÿ¥ÿ¤ÿ¯ÿÃÿ³ÿ±ÿ·ÿ«ÿªÿ¬ÿ¦ÿ¤ÿ®ÿ¶ÿ±ÿ¨ÿ°ÿ ÿÿÿ³ÿ¶ÿ±ÿ«ÿ¤ÿ£ÿ©ÿ§ÿ·ÿÿ°ÿ¼ÿ²ÿ°ÿ´ÿ³ÿ¬ÿ¦ÿ¤ÿªÿÀÿ¦ÿ²ÿ£ÿªÿ­ÿ¡ÿÿ¦ÿ§ÿ¶ÿ®ÿÀÿ¨ÿ¨ÿªÿ«ÿªÿ²ÿ¶ÿ ÿ¨ÿ«ÿ±ÿ¬ÿ¦ÿ¡ÿ£ÿ¬ÿ²ÿ²ÿ¯ÿÿ¶ÿ¤ÿ§ÿªÿ®ÿ³ÿ²ÿ¯ÿ«ÿ§ÿ²ÿ¥ÿ³ÿ¢ÿ¨ÿ®ÿ¬ÿ­ÿ®ÿ§ÿ¥ÿ£ÿ½ÿ±ÿ¦ÿ¡ÿ³ÿ±ÿ¨ÿ«ÿªÿÿ£ÿ²ÿ³ÿ¢ÿ¯ÿ²ÿ©ÿ­ÿ®ÿÿÿ½ÿ­ÿ±ÿ¢ÿÿÿ©ÿ²ÿ­ÿ¸ÿ»ÿ¨ÿ­ÿ ÿ©ÿªÿ¨ÿ²ÿ°ÿÀÿ¬ÿÿÿ§ÿ¦ÿ­ÿ·ÿ¶ÿ²ÿ¤ÿ°ÿ«ÿ¯ÿ¢ÿ¢ÿÿÿÿÿ³ÿ¨ÿ¦ÿ ÿ ÿ°ÿ¶ÿ®ÿ¨ÿ®ÿ¾ÿ´ÿ¼ÿ¯ÿ£ÿ¦ÿ®ÿ®ÿ±ÿ¶ÿ³ÿ«ÿ¨ÿ¼ÿ¼ÿ­ÿ¦ÿ«ÿ±ÿ³ÿ³ÿ·ÿ¢ÿ­ÿ¾ÿ¸ÿªÿ©ÿ¯ÿ«ÿ¬ÿ£ÿ¤ÿ ÿ¡ÿ§ÿ©ÿ­ÿ«ÿ¤ÿ«ÿ®ÿ¯ÿ¬ÿªÿ­ÿ©ÿ ÿ°ÿ¸ÿ¯ÿªÿ´ÿÿÿÿÿÿÿÿ¤ÿ¡ÿÿÿÿÿ ÿÿÿÿÿÿÿÿÿÿÿ}ÿÿÿÿvÿoÿsÿÿxÿ[ÿcÿtÿeÿ[ÿdÿeÿfÿjÿNÿgÿkÿqÿoÿoÿ{ÿÿ{ÿtÿsÿÿÿÿÿÿÿÿÿÿzÿtÿ{ÿwÿnÿfÿcÿoÿmÿpÿtÿbÿoÿ}ÿÿÿÿÿ~ÿÿÿÿÿÿÿÿ¨ÿ¯ÿÃÿ¥ÿ¨ÿ­ÿ¥ÿ¤ÿ§ÿ­ÿ´ÿ¬ÿªÿ¨ÿ£ÿ²ÿ¬ÿ©ÿ¬ÿ³ÿ±ÿ¥ÿ§ÿ­ÿÇÿ¯ÿ£ÿ ÿÿÿ¢ÿ§ÿ¥ÿÿªÿ¤ÿ§ÿ¹ÿÃÿ¸ÿ®ÿ¹ÿ½ÿ©ÿÿ ÿ£ÿ£ÿ¤ÿ®ÿ´ÿ¼ÿ»ÿ ÿºÿ·ÿ¬ÿ«ÿ±ÿ¡ÿ®ÿÀÿ»ÿ¬ÿ¦ÿ¶ÿ¿ÿ¯ÿ­ÿ¶ÿµÿªÿ¤ÿ¦ÿ£ÿ¢ÿ²ÿ¯ÿÁÿ¿ÿ±ÿ®ÿ£ÿ ÿ£ÿ¡ÿ£ÿ©ÿ¥ÿ±ÿ²ÿ¾ÿºÿ¶ÿ²ÿ³ÿ³ÿ«ÿ°ÿ¾ÿ¦ÿÊÿ®ÿ¶ÿµÿ´ÿ®ÿ¥ÿªÿµÿ¹ÿ²ÿ¡ÿ«ÿªÿ®ÿ¨ÿªÿ¯ÿ±ÿ¯ÿ£ÿ¶ÿÿ³ÿ­ÿ«ÿ¥ÿ«ÿ¯ÿªÿ«ÿ±ÿ§ÿ´ÿ­ÿ¦ÿ­ÿ³ÿ®ÿ¨ÿ°ÿµÿ³ÿ²ÿ®ÿ®ÿÿÃÿ«ÿ£ÿ¨ÿ°ÿ¦ÿ¡ÿ¬ÿ³ÿ¯ÿ²ÿµÿÿ¥ÿ¢ÿ¥ÿ«ÿ¸ÿ¹ÿ¸ÿ·ÿ¬ÿªÿ²ÿ²ÿÁÿ¥ÿ§ÿ¨ÿ¬ÿ±ÿ±ÿ¯ÿ¬ÿ¬ÿºÿ³ÿ¯ÿ¯ÿ¦ÿ¡ÿ²ÿµÿ´ÿ®ÿ¤ÿ¥ÿ­ÿ­ÿ®ÿ£ÿ´ÿÿ´ÿ¬ÿ·ÿ®ÿ­ÿ°ÿ¤ÿ ÿÿ¡ÿ²ÿ·ÿÿ§ÿªÿ¨ÿ®ÿ²ÿ°ÿ°ÿ²ÿ¥ÿÿ§ÿÀÿ°ÿ§ÿ²ÿ°ÿ¯ÿ»ÿºÿ³ÿ²ÿ²ÿ±ÿ¨ÿ©ÿ¦ÿµÿ¯ÿµÿ¹ÿ³ÿ­ÿ¹ÿ¿ÿ±ÿ¢ÿ¢ÿ³ÿ±ÿ®ÿ¤ÿ´ÿ£ÿ¡ÿ±ÿ³ÿ³ÿ®ÿ¢ÿ¥ÿ®ÿ¤ÿÿ®ÿµÿ­ÿ¬ÿªÿ®ÿ¸ÿ°ÿ¥ÿ©ÿ¬ÿ­ÿ®ÿªÿÿ²ÿ»ÿµÿ¼ÿ¬ÿ¬ÿ§ÿ³ÿÁÿÂÿ´ÿ¦ÿ­ÿ¢ÿ·ÿ«ÿ¦ÿµÿ¯ÿ§ÿ¹ÿ²ÿ¸ÿ±ÿ¨ÿ±ÿ¨ÿÿ²ÿ¬ÿ¨ÿ¦ÿ¢ÿ¼ÿªÿµÿ»ÿ³ÿ§ÿ§ÿ­ÿ´ÿ¸ÿ©ÿ¥ÿ°ÿªÿ¯ÿ¶ÿ­ÿ§ÿ«ÿ¨ÿ±ÿ²ÿµÿºÿ²ÿ²ÿ·ÿ ÿÿ¡ÿÿ ÿ§ÿ­ÿÿ ÿ­ÿ±ÿ±ÿ¸ÿÂÿÂÿ­ÿ¥ÿ°ÿ´ÿ°ÿ¦ÿ¨ÿ©ÿ¬ÿ¤ÿ ÿ£ÿ­ÿ­ÿ ÿ§ÿ³ÿÿÿ¬ÿ²ÿ¹ÿÿ©ÿ´ÿÿÿ£ÿ¥ÿ©ÿ­ÿ¤ÿ ÿ¥ÿ¥ÿ¦ÿÿÿ®ÿ­ÿ£ÿ¡ÿÿÿ¤ÿ ÿ¢ÿ®ÿ¶ÿ¬ÿÿÿÿ¬ÿÿ³ÿ³ÿ¶ÿ´ÿ¢ÿÂÿ¿ÿ¸ÿ¥ÿ¦ÿ¨ÿ£ÿ¨ÿ©ÿÿÿ¥ÿ£ÿªÿÿµÿµÿ°ÿ±ÿ°ÿ¤ÿ±ÿ´ÿ·ÿ·ÿ¥ÿÿÿ£ÿ ÿ¦ÿ°ÿ¨ÿÿ±ÿ´ÿÿ¯ÿ°ÿ¬ÿ¯ÿ«ÿ±ÿ­ÿ¨ÿ«ÿ«ÿµÿ«ÿ³ÿ±ÿ³ÿ±ÿ£ÿ­ÿªÿ­ÿºÿºÿµÿ©ÿÿÿÿ¡ÿ¡ÿÿÿÿ¬ÿÿ­ÿ«ÿ¶ÿÿ¨ÿ­ÿ¡ÿÿÿ«ÿ«ÿ ÿ¡ÿ¬ÿªÿÿÿÿÿ´ÿ©ÿ¥ÿ¤ÿ¡ÿ¢ÿÿ§ÿ«ÿÿÿ¨ÿ ÿ©ÿ¨ÿÿÿÿÿÿ¨ÿÿÿ ÿ®ÿ¢ÿ¨ÿÿ¦ÿÿÿ¥ÿ¤ÿÿ¡ÿ¢ÿ¥ÿ¯ÿ¦ÿ¡ÿ§ÿÿÿ¯ÿ¬ÿÿÿÿÿÿÿ¢ÿÿÿÿÿÿ¤ÿÿÿÿÿÿÿÿ§ÿÿÿÿ¨ÿÿÿÿÿÿ¡ÿªÿÿÿÿÿ§ÿ§ÿÿÿ¡ÿÿÿÿÿÿÿªÿ²ÿ¨ÿÿºÿ¨ÿ¬ÿÿÿÿªÿ¦ÿ«ÿ§ÿ¤ÿ¯ÿªÿÿ¥ÿ¦ÿ¢ÿ¬ÿ®ÿ¥ÿ¤ÿªÿ·ÿ¤ÿ¬ÿ®ÿ¦ÿ³ÿ»ÿ²ÿ»ÿ«ÿ£ÿ°ÿ¬ÿ«ÿ´ÿ¯ÿ«ÿ¬ÿ«ÿ©ÿ·ÿ®ÿ§ÿÿÿ±ÿÿ«ÿ°ÿÿ·ÿÿÿ¤ÿ¢ÿªÿ¡ÿÿ£ÿ¦ÿªÿ©ÿ¦ÿ¬ÿ³ÿ©ÿ¬ÿ¸ÿ«ÿªÿÿ±ÿ¶ÿ§ÿ­ÿ´ÿ¢ÿ¥ÿ©ÿ¥ÿ·ÿ´ÿ´ÿ²ÿ¨ÿÿÿÿ®ÿ«ÿ£ÿ¡ÿ´ÿ«ÿ¥ÿÿ¡ÿ¤ÿ¨ÿ¨ÿ´ÿªÿ¡ÿ¥ÿ§ÿ®ÿ¨ÿ¶ÿµÿ±ÿ¦ÿªÿ£ÿÿÿ¨ÿ¬ÿ¥ÿ¤ÿ«ÿªÿ¤ÿ¦ÿ§ÿ«ÿ³ÿ£ÿÿÿ¬ÿ ÿµÿ³ÿÁÿ®ÿ¯ÿ¸ÿ©ÿÿÿ«ÿ­ÿ ÿÿ ÿ£ÿ§ÿ¤ÿ ÿ¤ÿ¬ÿ­ÿ­ÿ¥ÿ¥ÿªÿ®ÿªÿ¾ÿÿµÿ±ÿ·ÿ«ÿ­ÿ³ÿªÿÿÿÿ®ÿ²ÿ¯ÿ®ÿ¨ÿ§ÿ¦ÿ¤ÿ¬ÿ­ÿ¢ÿ§ÿ±ÿ¨ÿ°ÿ¸ÿ¯ÿ®ÿÿÿ¤ÿÿÿ¯ÿ¡ÿ»ÿªÿ³ÿ°ÿ¤ÿ­ÿ¤ÿ¥ÿ¨ÿÿÿÿ¨ÿ¬ÿÿÿ¦ÿÿ¢ÿ­ÿ±ÿ³ÿ°ÿ®ÿ®ÿ¦ÿÿ¶ÿ¢ÿµÿ¦ÿ°ÿ ÿ¬ÿ´ÿ«ÿ­ÿ¯ÿ¦ÿ®ÿ±ÿ°ÿ¨ÿ¦ÿ«ÿ§ÿµÿ«ÿ ÿÿÿ¯ÿ½ÿ¯ÿÿ§ÿÿÿ ÿ©ÿÿ³ÿ¼ÿ«ÿ¯ÿÿ¦ÿµÿ£ÿ¥ÿ ÿ ÿ§ÿ©ÿ£ÿ¢ÿÿ¬ÿ¬ÿ¥ÿÿÿÿ¢ÿÿ¡ÿ­ÿ©ÿ§ÿ§ÿ¡ÿ¦ÿ¨ÿ¯ÿ¥ÿ ÿ£ÿÿ¬ÿ¯ÿÿÿ«ÿÿÿ¥ÿªÿ¢ÿÿ¥ÿ°ÿ­ÿ·ÿ¸ÿ­ÿ¤ÿÿÿ¨ÿ¦ÿµÿ²ÿ°ÿ­ÿ©ÿ±ÿµÿµÿ¬ÿÿÿÿÿ¯ÿ¨ÿÿ¢ÿÿÿÿÿÿÿ§ÿÿ¹ÿ©ÿ±ÿ¬ÿµÿ¦ÿ­ÿ¶ÿ¨ÿ®ÿÿÿÿ¯ÿÿ¢ÿ¤ÿÿ£ÿªÿ©ÿ¢ÿ¦ÿ©ÿ¦ÿÿÿ©ÿ¥ÿ¥ÿ£ÿÿ£ÿÿÿÿÿ¨ÿÿÿÿ©ÿ ÿ£ÿÿ«ÿ¨ÿÿ«ÿ©ÿ¢ÿÿ£ÿ£ÿÿÿ ÿ«ÿ¯ÿ¡ÿ¦ÿ£ÿ£ÿÿ ÿ§ÿ ÿÿÿÿ¢ÿÿÿÿÿÿÿÿÿrÿÿÿÿªÿ³ÿ½ÿÿ ÿÿªÿÿ¤ÿÀÿ§ÿÿÿÿÿÿ®ÿ¤ÿ­ÿ­ÿ¦ÿ©ÿ£ÿ¦ÿ©ÿ¥ÿ ÿÿ¤ÿÿÿ§ÿ®ÿ­ÿ£ÿ§ÿ¯ÿ¬ÿ¨ÿ¡ÿ¤ÿÿÿÿÿ£ÿ©ÿ¢ÿ¦ÿ¢ÿ®ÿÿªÿÿ«ÿ¿ÿ¤ÿ¨ÿÿÿÿ¨ÿªÿ¬ÿ¡ÿ©ÿÿÿ±ÿ¡ÿÿ¡ÿ¥ÿ¡ÿ¥ÿ­ÿ­ÿ¤ÿ ÿ¤ÿ¦ÿ¤ÿ ÿ¢ÿ¯ÿ¾ÿ®ÿ§ÿ³ÿ­ÿ©ÿ¥ÿ¬ÿªÿªÿ£ÿ¬ÿ¢ÿ¥ÿ°ÿÿ®ÿ ÿÿ¥ÿ¥ÿ¡ÿ¥ÿ ÿÿ ÿÿ¡ÿÿÿÿÿ®ÿ°ÿ¬ÿ­ÿªÿ£ÿ¯ÿ¾ÿµÿ¹ÿ¦ÿÿÿ¥ÿ¬ÿ­ÿÿÿ¥ÿ¯ÿ²ÿ·ÿ·ÿµÿ©ÿ¡ÿ±ÿ«ÿ¬ÿ­ÿ¥ÿ«ÿ§ÿ¦ÿÿ³ÿºÿ¤ÿ§ÿªÿ»ÿ«ÿ¡ÿ³ÿ«ÿ¨ÿ·ÿ¦ÿ«ÿ·ÿÿÿ®ÿÿ­ÿ²ÿ½ÿ¯ÿ¯ÿ«ÿÿ¤ÿ¬ÿ±ÿ¯ÿ¦ÿ¢ÿ¡ÿ¬ÿ©ÿ§ÿ·ÿ¹ÿ§ÿÿÿ°ÿ±ÿ¢ÿ¢ÿ´ÿ»ÿ ÿ¥ÿÿ±ÿ¦ÿ¢ÿ¯ÿªÿ©ÿµÿ£ÿªÿ¬ÿÿ£ÿ¢ÿÿ·ÿ®ÿ§ÿ©ÿªÿ¢ÿ ÿÿ¦ÿ­ÿ¯ÿ¦ÿªÿ©ÿ¯ÿ°ÿ§ÿ¦ÿÿÿÿ¯ÿ¢ÿ¡ÿ¦ÿ¬ÿ¯ÿ ÿÿÿÿÿ¤ÿ¯ÿ¨ÿ¢ÿÿ£ÿ©ÿÿÿ²ÿ©ÿªÿÿ­ÿ£ÿ¥ÿ©ÿ¯ÿÿªÿ¦ÿ£ÿÿ§ÿºÿ´ÿ¤ÿ£ÿ¢ÿªÿÿÿÿ£ÿ£ÿ¡ÿ¤ÿÿ¡ÿ£ÿÿ§ÿ³ÿ±ÿ«ÿÿÿÿÿ¡ÿ§ÿ¦ÿ¬ÿ¥ÿ¦ÿ¤ÿ«ÿ§ÿ£ÿ¶ÿ¢ÿ£ÿ°ÿÿÿ±ÿÿ¥ÿ§ÿ£ÿÿ¡ÿ¤ÿ­ÿÿ§ÿ«ÿ¥ÿ±ÿ¤ÿÿ¡ÿ²ÿ¤ÿÿÿÿÿ¢ÿ¡ÿ£ÿÿÿÿ«ÿ¬ÿÿÿÿ£ÿ¨ÿÿÿÿÿÿ©ÿÿÿ§ÿ»ÿ³ÿ®ÿ­ÿ£ÿÿÿÿÿÿ¥ÿÿÿ¸ÿÿ¥ÿ ÿ¦ÿ«ÿÿ©ÿÿ¤ÿ­ÿ²ÿÿÿÿ©ÿ¤ÿÿÿ¦ÿªÿ¨ÿªÿ£ÿÿ¥ÿ±ÿ±ÿ¦ÿ¥ÿ¸ÿ©ÿÿ¨ÿ ÿÿÿ§ÿÿ³ÿÿÿ´ÿ¡ÿ¥ÿÿÿ¡ÿ¶ÿ¶ÿÿ¬ÿ©ÿÿ¤ÿ£ÿªÿÿÿÿÿ¡ÿÿ²ÿ¢ÿ ÿ¡ÿ£ÿ§ÿÿÿÿªÿ¤ÿ¢ÿ¥ÿ£ÿÿ¢ÿªÿ§ÿªÿ¯ÿ¦ÿÿÿ¤ÿ±ÿ·ÿ¯ÿ°ÿÿ³ÿÿ ÿÿ¢ÿ ÿÿÿ§ÿÿ©ÿ©ÿ¬ÿ©ÿ¯ÿÿ¨ÿÿ§ÿ¦ÿªÿ¨ÿ©ÿ§ÿ®ÿ¶ÿ¬ÿ£ÿ§ÿ¥ÿ¡ÿ¥ÿ¨ÿ¨ÿ¨ÿ¬ÿ¥ÿÿ ÿ¡ÿ«ÿ¦ÿ§ÿ¥ÿ±ÿ¡ÿ£ÿªÿ©ÿÿÿ¹ÿ±ÿªÿ ÿ©ÿ²ÿ§ÿÿ³ÿÿÿ¢ÿ­ÿÿ»ÿ¯ÿ¡ÿÿ¢ÿÿ«ÿ¦ÿ¤ÿ¨ÿ³ÿ±ÿ¨ÿ¡ÿÿÿ·ÿ²ÿÿÿÿÿÿÿ£ÿ¢ÿ«ÿ¼ÿ¬ÿ¤ÿ¤ÿ¡ÿÿÿÿ¨ÿÿ¹ÿ¶ÿ¤ÿÿµÿ·ÿ´ÿ ÿ²ÿÿ²ÿ¦ÿ¯ÿ®ÿÿ¯ÿ¶ÿ ÿÿÿÿÿÿÿÿªÿ¦ÿ¤ÿ©ÿ®ÿ²ÿªÿ®ÿ©ÿ´ÿ¬ÿ©ÿ´ÿÿ¬ÿ¶ÿ¢ÿ­ÿ­ÿ°ÿÿÿ¤ÿ¤ÿªÿ¤ÿ±ÿ¥ÿ¼ÿ©ÿ®ÿ¢ÿ¦ÿ¸ÿ¶ÿ¨ÿ©ÿ±ÿ¦ÿÿ§ÿ¬ÿÿÿ¢ÿÿÿÿÿÿ¨ÿ¤ÿ¥ÿ©ÿÿ¥ÿªÿÿ©ÿ±ÿ²ÿ¢ÿ¢ÿÿÿÿ­ÿªÿ©ÿ¥ÿ¥ÿ¡ÿ¡ÿ¨ÿ¦ÿªÿ²ÿ¨ÿÿ¢ÿ¬ÿÿÿ¥ÿ¬ÿ®ÿµÿµÿªÿÿÿ¦ÿªÿ®ÿÿ¶ÿÿ¨ÿµÿÿÿÿÿ¯ÿ¦ÿÿ¯ÿ§ÿ§ÿ¯ÿ®ÿÿÿ­ÿÿÿªÿ©ÿÿ ÿÿÿÿ´ÿ«ÿ«ÿ¶ÿÿÿÿÀÿ¦ÿ©ÿ®ÿ ÿ¬ÿ´ÿ°ÿ«ÿÿ ÿÿÿÿ§ÿ«ÿ­ÿªÿ¨ÿ«ÿ°ÿ®ÿ¢ÿ£ÿÿÿ ÿ¤ÿ©ÿÿ¨ÿ¸ÿ°ÿ ÿ¿ÿ¤ÿÿÿ¥ÿ§ÿÿÿ¯ÿ¸ÿ¥ÿ¥ÿ©ÿ·ÿ¨ÿ©ÿ¦ÿÿ ÿ¯ÿ²ÿ¤ÿÿ¦ÿ¦ÿÿ ÿ¢ÿ³ÿ£ÿ¤ÿ®ÿÿ©ÿ«ÿ¯ÿÿ°ÿÿÿ¤ÿ ÿ¤ÿ¡ÿ«ÿ®ÿªÿ¨ÿ¦ÿ¡ÿÿÿÿ¡ÿ§ÿ£ÿ§ÿ©ÿ§ÿÿÿ¶ÿ¯ÿ®ÿÿ£ÿÿ¤ÿ¢ÿ ÿ£ÿ ÿÿÿ«ÿ²ÿ®ÿ¦ÿ¨ÿ¨ÿ¬ÿ®ÿ¤ÿ¦ÿ¥ÿªÿ ÿÿ§ÿ¯ÿ¤ÿ´ÿ¢ÿ°ÿ®ÿ°ÿªÿ ÿ¬ÿÿ¢ÿ¢ÿ¬ÿ¨ÿÿ£ÿ´ÿ´ÿ¬ÿ¨ÿ«ÿ®ÿ±ÿÿ£ÿ°ÿ¯ÿ¥ÿ¨ÿ³ÿ¨ÿ¦ÿªÿÿÿ®ÿ¬ÿ¡ÿ©ÿ ÿÿ ÿªÿ®ÿ±ÿ¬ÿ¥ÿªÿ­ÿªÿ¡ÿÿ­ÿ³ÿÿ¨ÿÿ±ÿ¼ÿ¯ÿ¥ÿ¶ÿÅÿ¸ÿ¬ÿ¹ÿ¨ÿ¯ÿ¥ÿÿ ÿ£ÿ¨ÿ§ÿ£ÿ§ÿÿ¨ÿ³ÿ¤ÿ¤ÿ¯ÿÿÿÿÿÿÿÿÿÿÿ£ÿÿÿÿÿÿÿÿÿÿ£ÿÿÿÿ°ÿ¨ÿ¨ÿ ÿÿ¢ÿÿÿÿÿÿÿÿÿ¦ÿÿÿÿÿÿÿ¢ÿ¬ÿÿÿ§ÿÿÿ­ÿ¨ÿÿ¤ÿÿ¬ÿ¤ÿÿÿÿÿÿÿÿ¤ÿ³ÿ¥ÿÿÿÿ£ÿÿÿÿÿÿÿÿ ÿ ÿ¬ÿ«ÿ¢ÿ©ÿ¯ÿ¡ÿÿ£ÿ¨ÿ¥ÿÿÿ¡ÿ¦ÿ°ÿªÿ¦ÿ¢ÿ£ÿ«ÿÿÿ§ÿ«ÿ®ÿ²ÿ¯ÿ®ÿ±ÿ®ÿ°ÿ­ÿ§ÿÁÿÿ¨ÿ ÿ»ÿÿÿÿÿÿ¦ÿ¬ÿ²ÿ®ÿ¦ÿªÿ©ÿ¯ÿ¼ÿ®ÿ¡ÿÿÿ«ÿ¶ÿ«ÿ£ÿ¡ÿ¢ÿ®ÿ©ÿ±ÿ°ÿ¥ÿ¤ÿÿÿ¨ÿ¡ÿ²ÿ®ÿÿ«ÿªÿ ÿ¬ÿ¬ÿ ÿÿ£ÿ®ÿ§ÿ¨ÿ§ÿÿÿÿÿ¯ÿÿ£ÿªÿÿ¢ÿ§ÿÿÿ¢ÿÿÿ±ÿÄÿ½ÿ´ÿ«ÿ«ÿµÿ¤ÿ²ÿÿ§ÿ¬ÿ±ÿ¬ÿ±ÿ°ÿ¯ÿ©ÿ¤ÿ£ÿ­ÿºÿµÿ«ÿ°ÿªÿ¢ÿ¶ÿ§ÿ§ÿ¹ÿÿÿ¨ÿ±ÿ½ÿ¸ÿ²ÿ©ÿ¦ÿ­ÿ¯ÿ¨ÿÿÿ¦ÿ¯ÿ¢ÿÿ¶ÿÿÿ¡ÿ ÿ¡ÿ«ÿ±ÿ®ÿ«ÿ§ÿ­ÿ¬ÿ±ÿÿÿ¨ÿ°ÿ¼ÿºÿªÿ§ÿ«ÿ²ÿ¯ÿ¬ÿ®ÿ¡ÿ¡ÿ¦ÿ¡ÿ°ÿ¯ÿ«ÿÿÿ§ÿªÿ§ÿÿ¥ÿ¬ÿ¡ÿ¦ÿ¬ÿ¤ÿ¦ÿÿ­ÿ£ÿ¦ÿ®ÿ¤ÿ°ÿ¶ÿ¶ÿ¨ÿ¡ÿÿÿ²ÿÿ°ÿ¨ÿ±ÿÿµÿ¨ÿ©ÿ£ÿ¢ÿ«ÿ¬ÿ¨ÿ£ÿÿ©ÿ§ÿ²ÿ£ÿ®ÿ§ÿ§ÿ¬ÿ ÿ¨ÿ±ÿ¬ÿ¥ÿ¤ÿ¦ÿ«ÿ±ÿÿÿ½ÿÿ¬ÿ­ÿ§ÿ¨ÿ©ÿÀÿÉÿ¸ÿ«ÿ§ÿ°ÿ²ÿªÿªÿ£ÿ¨ÿ¦ÿ­ÿ­ÿ¬ÿ­ÿ¯ÿªÿ¨ÿ³ÿ¢ÿ£ÿ³ÿ§ÿ»ÿÿ©ÿ©ÿÿÿ¬ÿ·ÿ°ÿ¤ÿ¬ÿ«ÿªÿÿ¡ÿ©ÿ°ÿ®ÿ®ÿ¶ÿ«ÿ¢ÿ ÿÿ¤ÿ ÿ®ÿ¹ÿºÿ³ÿÿ¸ÿ¿ÿµÿ¯ÿ¸ÿ¾ÿ³ÿ²ÿ¯ÿµÿ­ÿ§ÿ¥ÿ­ÿ²ÿ³ÿ¹ÿªÿ¡ÿ«ÿ­ÿ ÿÿ¥ÿ¢ÿ¬ÿ¾ÿ£ÿ®ÿ±ÿ£ÿÿÿÿ¬ÿ°ÿ´ÿÿ²ÿ§ÿ¯ÿ¢ÿ¬ÿ¬ÿ®ÿ°ÿ©ÿ§ÿ¬ÿ«ÿ¢ÿ©ÿ¦ÿ©ÿµÿ½ÿ±ÿ©ÿ´ÿ³ÿ§ÿ¤ÿ®ÿ·ÿ°ÿ¶ÿ­ÿÿ¥ÿ¹ÿµÿ©ÿ«ÿ©ÿ¦ÿ©ÿÿ²ÿ«ÿ¢ÿ«ÿ²ÿ®ÿ­ÿ¤ÿÿ³ÿ©ÿªÿ²ÿºÿ²ÿ½ÿ±ÿ£ÿ ÿ§ÿ®ÿ¨ÿ§ÿ¨ÿ¡ÿ«ÿ§ÿ°ÿ´ÿ¯ÿ§ÿ¥ÿ§ÿªÿ±ÿªÿ¡ÿ­ÿ®ÿ«ÿ«ÿ¬ÿ°ÿ¶ÿ´ÿ«ÿ´ÿ§ÿ«ÿªÿÿ¬ÿ¨ÿªÿ²ÿ¬ÿªÿµÿ»ÿÿÿ¬ÿÀÿÀÿµÿ±ÿ­ÿ¦ÿ­ÿ»ÿµÿ¥ÿ©ÿ£ÿ¡ÿªÿ§ÿ§ÿµÿ´ÿ¬ÿÿµÿµÿ¨ÿ¯ÿ­ÿ¤ÿ¬ÿ·ÿ±ÿ²ÿ²ÿ«ÿ¼ÿ¨ÿÿÿ§ÿ³ÿºÿ¼ÿ¬ÿÿ§ÿ®ÿ¨ÿÃÿ¸ÿªÿªÿ¨ÿ£ÿ¬ÿ®ÿ½ÿ²ÿ©ÿ¦ÿ¥ÿ©ÿ®ÿ¨ÿ¡ÿ±ÿ£ÿ¤ÿ°ÿ¤ÿ¥ÿ¶ÿ·ÿ¬ÿ©ÿÿÿ±ÿ±ÿ¦ÿ²ÿ³ÿ­ÿ¨ÿ¢ÿÿ¥ÿ³ÿÁÿ°ÿÿÿªÿ®ÿ°ÿ±ÿ¥ÿ©ÿ©ÿ©ÿÿ¦ÿ¨ÿ«ÿ²ÿ¸ÿ®ÿ¢ÿÿ«ÿÿ©ÿ±ÿ¬ÿ­ÿ¶ÿ´ÿ¯ÿ¢ÿÿ§ÿ¡ÿ¥ÿ§ÿÿÿ¬ÿ¬ÿ¤ÿ³ÿ´ÿ³ÿ«ÿ¯ÿ²ÿ£ÿ»ÿ¶ÿ¶ÿ­ÿ¤ÿ¶ÿ°ÿ¢ÿ©ÿ±ÿ®ÿÿ¦ÿ»ÿ¸ÿ¬ÿ¦ÿ¥ÿ¥ÿ¤ÿ´ÿÅÿÊÿ±ÿ©ÿ¯ÿ²ÿ¬ÿ£ÿ©ÿ³ÿ¬ÿ«ÿÿ§ÿ¶ÿ¹ÿ°ÿ¥ÿ¬ÿ¥ÿ­ÿ¹ÿ¶ÿ¬ÿ«ÿ«ÿ ÿ²ÿ¯ÿ·ÿ®ÿ±ÿÿÿÿÿÿÿ¡ÿÿÿ¬ÿ³ÿ¢ÿ¡ÿ¦ÿ ÿ ÿÿÿÿÿÿÿÿÿÿÿÿ|ÿsÿeÿlÿmÿUÿ^ÿhÿgÿ\ÿUÿ`ÿlÿyÿxÿfÿvÿ{ÿÿÿÿÿÿÿÿÿÿÿÿÿÿÿÿÿÿwÿxÿ~ÿ}ÿ}ÿzÿgÿqÿcÿ`ÿxÿ~ÿuÿyÿÿzÿuÿÿÿÿÿÿÿÿÿÿ¥ÿ¡ÿµÿ±ÿ±ÿ©ÿ§ÿ©ÿ¼ÿÈÿ®ÿÿ­ÿ¶ÿ¯ÿ¸ÿ½ÿµÿ®ÿ¯ÿ²ÿªÿ¯ÿ¼ÿ³ÿ¹ÿ¿ÿ³ÿ£ÿÿ¤ÿ¬ÿ¦ÿµÿ²ÿªÿ±ÿ¹ÿ¸ÿ²ÿ¬ÿ°ÿ¿ÿ§ÿ§ÿ ÿ©ÿ§ÿ£ÿ³ÿ¹ÿªÿ¯ÿ¸ÿ«ÿ¢ÿÂÿÀÿªÿ ÿ«ÿ»ÿ»ÿ®ÿÿ¦ÿ²ÿ¨ÿ©ÿ¶ÿ­ÿ¨ÿ¬ÿ±ÿ´ÿÿ®ÿ ÿ«ÿ³ÿ§ÿ¨ÿ©ÿ£ÿ¡ÿ£ÿ¦ÿ±ÿ´ÿ«ÿ¸ÿ¶ÿ®ÿ¯ÿ°ÿ¯ÿ¬ÿ«ÿ²ÿ¯ÿ¾ÿ¸ÿÀÿµÿ´ÿ±ÿ§ÿ¢ÿªÿªÿ¥ÿ§ÿ¦ÿ²ÿ«ÿ°ÿªÿ ÿ¯ÿ»ÿ£ÿ¦ÿ¾ÿ²ÿ¥ÿ°ÿ§ÿ«ÿ¨ÿ­ÿºÿ¶ÿ¥ÿ¥ÿ±ÿ®ÿ²ÿ«ÿ®ÿ³ÿ®ÿ´ÿºÿ½ÿÄÿ¶ÿµÿ¬ÿÂÿ²ÿ¸ÿ³ÿ¸ÿ­ÿ¤ÿ§ÿ¨ÿ³ÿ±ÿ«ÿ²ÿÿÿªÿ³ÿ»ÿµÿ°ÿµÿ°ÿ¡ÿ­ÿ¥ÿ©ÿ®ÿ¯ÿ²ÿ¢ÿ¥ÿ³ÿ®ÿ¤ÿªÿ®ÿºÿ¶ÿ­ÿ«ÿ®ÿÀÿ¿ÿ¸ÿ°ÿ£ÿÿ¯ÿ¹ÿ£ÿ¢ÿ«ÿ¢ÿ«ÿ¬ÿ°ÿ³ÿ»ÿºÿ©ÿ¨ÿ«ÿ ÿÁÿÇÿ°ÿ±ÿ©ÿ¬ÿ°ÿ§ÿ¤ÿ«ÿ¬ÿ±ÿÿÿ·ÿ§ÿÿ³ÿ²ÿ¯ÿ²ÿ´ÿªÿ¥ÿ²ÿ¯ÿ­ÿ¶ÿªÿ·ÿµÿ·ÿÃÿ·ÿ®ÿ¶ÿ»ÿ¶ÿ¯ÿ¨ÿ»ÿ»ÿ¢ÿ±ÿ³ÿ·ÿ¡ÿ´ÿÀÿ³ÿ¬ÿ¯ÿ«ÿ«ÿ®ÿ«ÿ®ÿ©ÿ©ÿ·ÿ­ÿ°ÿ¸ÿ´ÿ¤ÿÿ¦ÿ«ÿ±ÿ£ÿ­ÿ¸ÿºÿ¨ÿ±ÿ¨ÿ¦ÿ©ÿ¬ÿ®ÿ¶ÿ³ÿÿ«ÿªÿ´ÿ¬ÿ«ÿ¯ÿ¯ÿ¬ÿ°ÿ¯ÿµÿ°ÿ«ÿ±ÿ£ÿ¤ÿ¹ÿ²ÿ¡ÿÇÿ¸ÿ¬ÿ±ÿ®ÿ£ÿ ÿÿ¤ÿ±ÿ³ÿ¯ÿ©ÿ¦ÿ®ÿ£ÿ¨ÿ·ÿ¬ÿµÿ©ÿ¤ÿ³ÿ¿ÿºÿ¯ÿ¥ÿÿ¨ÿ¨ÿ¯ÿ®ÿ³ÿ¬ÿÂÿ±ÿ¼ÿ«ÿ£ÿ§ÿªÿ¬ÿ¯ÿ°ÿ¦ÿ§ÿ­ÿµÿ¹ÿÿªÿ¬ÿªÿ¬ÿ ÿÿÿªÿ©ÿÿÿÿÿÁÿÿÿ­ÿÿ±ÿ¬ÿ¢ÿÿ¯ÿ´ÿ¯ÿ«ÿ¡ÿÿÿÿÿ¤ÿÿªÿ±ÿÿÿÿ¨ÿ¥ÿÿÿÿÿÿ«ÿ¨ÿºÿ¶ÿ°ÿÅÿ¨ÿ¨ÿ®ÿ·ÿ±ÿ¨ÿ©ÿ­ÿ¤ÿÿ£ÿ¨ÿ¤ÿ¡ÿªÿ¥ÿ®ÿ¤ÿ¬ÿ´ÿ¯ÿ ÿªÿ«ÿ¯ÿ«ÿ¬ÿ­ÿ¤ÿ¥ÿ´ÿ»ÿ°ÿªÿ­ÿºÿÿ«ÿ¢ÿ«ÿ§ÿÿ¬ÿµÿ±ÿ¬ÿ¨ÿ«ÿ±ÿ¬ÿ¯ÿ¦ÿ¤ÿ­ÿ°ÿ ÿÿÿÿ¶ÿ£ÿ§ÿ¦ÿÿÿÿÿÿ£ÿ§ÿ©ÿ¯ÿ§ÿµÿÿÿ¥ÿÿ¯ÿ²ÿ°ÿ£ÿÿ¢ÿ¢ÿÿÿ¥ÿ¥ÿÿÿÿ¨ÿ¤ÿÿ§ÿ ÿ«ÿÿÿÿ¦ÿÿÿÿÿÿ¨ÿÿÿÿÿÿÿ¡ÿÿ¢ÿ¯ÿÿÿÿ¨ÿ¨ÿÿÿ¤ÿ£ÿ¦ÿ¨ÿ¤ÿÿÿ¨ÿ£ÿ¤ÿÿÿ¯ÿÿÿÿÿÿÿÿÿ¡ÿ«ÿÿÿ ÿÿÿÿÿÿÿÿÿÿÿÿÿÿÿÿÿ¡ÿ§ÿÿ ÿÿÿÿ£ÿ¤ÿÿÿÿÿÿÿ ÿÿÿÿ¶ÿ²ÿÿ»ÿ¦ÿ®ÿÿÿÿ©ÿ¥ÿ¦ÿ£ÿ¥ÿ®ÿ¤ÿ§ÿªÿ¤ÿ¢ÿ¹ÿ«ÿÿ©ÿ¢ÿºÿ£ÿ£ÿ¥ÿ¤ÿ§ÿ°ÿ¶ÿ©ÿ¡ÿÿ ÿ«ÿ¯ÿ£ÿÿ®ÿ³ÿ¡ÿÿ®ÿ°ÿ³ÿ¨ÿÿÿ´ÿ­ÿªÿ­ÿ»ÿ©ÿ¨ÿ¢ÿ­ÿ¥ÿÿÿ§ÿ©ÿ¤ÿ§ÿ¨ÿ¨ÿ§ÿ§ÿ£ÿ¤ÿÿ©ÿ¬ÿÿ¦ÿ¨ÿ¦ÿ¨ÿºÿ¢ÿ¢ÿ¦ÿ§ÿ­ÿ´ÿ´ÿªÿ¨ÿ°ÿ²ÿ£ÿÿ©ÿ¬ÿµÿ«ÿ°ÿ¡ÿ¡ÿ«ÿ¦ÿ±ÿªÿÿ±ÿ®ÿªÿ¢ÿÿµÿ¹ÿ®ÿ¨ÿ¢ÿÿÿÿªÿ­ÿ«ÿ¤ÿ¥ÿ©ÿ§ÿ­ÿ¦ÿ¯ÿ­ÿ¢ÿµÿ¥ÿ»ÿ³ÿ¤ÿ¤ÿ¢ÿªÿ¨ÿ©ÿ§ÿÿ©ÿ´ÿ³ÿ©ÿ¨ÿ¥ÿ¤ÿªÿ©ÿ¡ÿ§ÿ¹ÿªÿ¤ÿÿ¥ÿ¨ÿ®ÿ«ÿÁÿÿ°ÿ­ÿ©ÿ¯ÿ¬ÿ­ÿ¨ÿ£ÿªÿ®ÿ¯ÿ­ÿ¥ÿ¥ÿ¥ÿ©ÿ±ÿ«ÿ«ÿ³ÿ¯ÿ²ÿªÿªÿ²ÿ³ÿÿ§ÿÿÿ£ÿ¢ÿÿµÿ¤ÿ«ÿ¢ÿ¤ÿ¥ÿ³ÿ³ÿ¦ÿ¨ÿªÿÿÿÿ§ÿµÿ¬ÿ ÿ©ÿ¨ÿ­ÿ­ÿ²ÿ¼ÿºÿ§ÿ¡ÿ®ÿÿ«ÿ¥ÿ¯ÿ¤ÿÀÿ«ÿ²ÿ¨ÿÿÿ¨ÿÿ¨ÿ»ÿ°ÿªÿ°ÿºÿÃÿ°ÿÿ¢ÿÿÿ¡ÿ ÿ²ÿ­ÿ°ÿ ÿÿ§ÿ¶ÿ¶ÿµÿ«ÿÿ·ÿÿ¤ÿ¬ÿ®ÿ§ÿÿÿ§ÿ³ÿ±ÿ©ÿÿ¦ÿ£ÿ¢ÿÿÿ ÿ¬ÿ¬ÿ°ÿ³ÿ¯ÿ«ÿ¨ÿ§ÿ¥ÿ¨ÿ«ÿ¡ÿ ÿ®ÿÿµÿ©ÿ ÿ´ÿ¨ÿÿ©ÿÿ´ÿªÿÿ¤ÿÿÿ¡ÿÿ¥ÿ ÿ¡ÿ¶ÿ§ÿ«ÿ©ÿ¡ÿÿÿ¥ÿ«ÿ³ÿ¸ÿ¥ÿÿ¨ÿÿ ÿ¦ÿ¤ÿ­ÿ®ÿ¨ÿ©ÿ­ÿ¢ÿ£ÿÿÿ¢ÿ¯ÿ±ÿ¤ÿ«ÿ§ÿ ÿ³ÿ«ÿ¦ÿÿ£ÿ¢ÿ¢ÿ¶ÿ¥ÿ©ÿ°ÿ¤ÿ«ÿ­ÿ­ÿ¥ÿ ÿ¨ÿ«ÿ¦ÿ£ÿ­ÿ­ÿ©ÿ¯ÿ¢ÿ ÿÿÿÿÿÿÿÿ¨ÿ«ÿ²ÿ¯ÿªÿ±ÿ²ÿ¨ÿ¬ÿ¦ÿ®ÿ ÿÿ ÿÿÿ ÿ¦ÿ¡ÿÿÿÿ©ÿ¦ÿÿÿ¦ÿÿ¬ÿ´ÿ¬ÿ¥ÿ¥ÿ°ÿ³ÿ¡ÿÿ¨ÿ³ÿ£ÿ«ÿ¤ÿ§ÿÿ¦ÿÿ¬ÿÿÿÿÿ·ÿ´ÿ¢ÿ¨ÿÿÿÿ ÿ¡ÿ­ÿ¯ÿ­ÿ°ÿ©ÿ£ÿªÿ¤ÿ£ÿ«ÿ¦ÿÿÿÿÿ¯ÿ¯ÿÿ¢ÿ¸ÿ°ÿ¥ÿ¬ÿ¦ÿ©ÿ¶ÿÿªÿ¦ÿ©ÿ©ÿÿÿ²ÿÿ¢ÿÿ£ÿ±ÿ±ÿ´ÿ ÿ§ÿ¥ÿ¦ÿ©ÿ£ÿµÿ¶ÿÿ¤ÿ­ÿ£ÿÿ¦ÿ¤ÿÿ¤ÿ©ÿªÿ¥ÿ§ÿ«ÿ ÿÿÿÿÿ·ÿªÿ¤ÿ¢ÿ©ÿÿ±ÿ¦ÿ§ÿ®ÿÿ¥ÿÁÿÿ§ÿÿ­ÿ¥ÿÿÿÿÿ­ÿ¢ÿÿ¦ÿ®ÿ­ÿÿ©ÿÿ¢ÿ¿ÿÁÿµÿ¦ÿÿÿÿ­ÿ¯ÿ¥ÿ¥ÿ¥ÿ£ÿ«ÿ¨ÿÿÿÿÿ¢ÿ«ÿ£ÿ¯ÿ­ÿÿÿ¢ÿ«ÿ¶ÿ©ÿ°ÿ²ÿÿÿ¶ÿ£ÿÿ¸ÿÿ²ÿ­ÿµÿ¡ÿ¥ÿ´ÿ²ÿ¥ÿÿÿªÿ«ÿªÿÿ ÿÿÿ¢ÿ ÿ£ÿ¤ÿÿÿÿ¥ÿ£ÿ¥ÿ¨ÿ£ÿ¤ÿÿÿ±ÿ®ÿÿÿÿÿ®ÿ®ÿ¡ÿªÿÿÿ¥ÿªÿ§ÿ¨ÿÿ¦ÿ¥ÿ«ÿ²ÿÿ¬ÿ¡ÿ§ÿÿÿ¤ÿ²ÿ­ÿÿ ÿ¦ÿÿÿÿ¤ÿªÿ®ÿ³ÿ´ÿ³ÿ­ÿÿÿÿÿ¤ÿÿÿÿ°ÿ«ÿ¥ÿ§ÿ¢ÿ¢ÿ¬ÿÿÿÿ¢ÿ£ÿ©ÿÿÿÿ¬ÿÿ§ÿ±ÿ·ÿÿ£ÿ¦ÿ­ÿ£ÿ²ÿ ÿ²ÿ¨ÿ®ÿ«ÿ¬ÿºÿ®ÿ¬ÿ¦ÿ£ÿ«ÿ¤ÿ¥ÿÿÿ¥ÿÿ ÿÿÿ­ÿ­ÿ¯ÿ®ÿ¢ÿÿÿÿ¨ÿ¢ÿ³ÿ¯ÿ©ÿ§ÿ¨ÿ­ÿÿÿ©ÿ¢ÿ©ÿ¦ÿ§ÿ­ÿ¬ÿªÿ¶ÿ¨ÿªÿ«ÿ¯ÿÿÿÿ­ÿ±ÿºÿ©ÿªÿ§ÿ£ÿÿÿ¦ÿ¡ÿ©ÿ ÿÿ£ÿÿ ÿ©ÿ¢ÿÿÿ¥ÿ¨ÿÿÿÿÿ§ÿ¯ÿ¦ÿ ÿ¡ÿªÿÿÿ§ÿ¦ÿÿÿ¦ÿÿ°ÿ¬ÿ¢ÿÿ¡ÿºÿµÿ°ÿ¸ÿ£ÿÿ¢ÿ¦ÿ}ÿ¯ÿ°ÿ©ÿÿ¥ÿ°ÿ¢ÿ¨ÿ¦ÿ ÿ§ÿ ÿ¬ÿ¢ÿ¨ÿÿÿÿ­ÿ­ÿ©ÿ¯ÿ·ÿÿÿ«ÿ¬ÿ¨ÿ ÿ§ÿ©ÿÿÿÿ¥ÿªÿ¦ÿ¤ÿ¬ÿ·ÿ¦ÿÿÿµÿ°ÿÿ®ÿ±ÿÿ¤ÿ¤ÿ·ÿªÿ¢ÿÿÿÿÿ­ÿ§ÿ°ÿ£ÿ­ÿ°ÿ£ÿÿÿªÿ£ÿ®ÿ°ÿªÿ©ÿ£ÿ ÿ£ÿ¨ÿ¡ÿÿÿÿ£ÿ­ÿ¹ÿ©ÿÿÿ¸ÿ©ÿ¤ÿÿªÿ¢ÿ¤ÿ¤ÿ®ÿÿ­ÿ¦ÿªÿ§ÿ²ÿÿ²ÿ¡ÿ¬ÿ¶ÿÿÿ¤ÿ¢ÿ±ÿ³ÿ®ÿ£ÿ¦ÿ§ÿ¢ÿ¤ÿ£ÿ¤ÿµÿºÿ¬ÿ¤ÿ ÿ§ÿ°ÿ©ÿ°ÿÿÿÿ¡ÿÿÿ§ÿ§ÿ­ÿºÿªÿÿ«ÿ½ÿ¡ÿ§ÿ¼ÿ­ÿÿÿµÿ§ÿ²ÿ§ÿÿ´ÿÿÿ¥ÿ­ÿ¦ÿÿÿ¦ÿ¡ÿ£ÿ ÿ¥ÿ©ÿÿÿÿÿ£ÿÿ ÿÿ¬ÿ¹ÿ»ÿ¸ÿ¬ÿ¯ÿ±ÿ³ÿÿ£ÿ¤ÿ¯ÿ£ÿ³ÿÿÿ«ÿ´ÿ¥ÿÿÿÿ·ÿ·ÿ´ÿªÿÿ©ÿ­ÿÿÿÿ£ÿÿÿÿ«ÿ­ÿ¤ÿ¢ÿ¦ÿ¯ÿ«ÿ¦ÿ²ÿ¥ÿÿ£ÿÿ¥ÿÿ°ÿ§ÿÿ£ÿ¶ÿÿÿÿÿ¥ÿ¢ÿ¥ÿ¯ÿ®ÿ´ÿ¨ÿ§ÿ¤ÿ½ÿ°ÿ³ÿ±ÿ£ÿ§ÿ¯ÿ­ÿ¤ÿ¢ÿ¤ÿ¥ÿ¯ÿªÿÿÿÿÿÿ¶ÿ³ÿ¦ÿ¥ÿÁÿ ÿÿ¥ÿ¡ÿ¤ÿ ÿ¤ÿ®ÿ§ÿ¥ÿ¨ÿ®ÿ­ÿ¤ÿ ÿÿÿÿ¢ÿ§ÿ¬ÿÿÿ¥ÿ¬ÿÿ¢ÿ§ÿ´ÿ³ÿ«ÿ²ÿ¯ÿÿÿ§ÿ§ÿÿ¦ÿ¦ÿ¦ÿ¨ÿÀÿ®ÿÿ«ÿ´ÿ¶ÿ¢ÿ¦ÿ¾ÿ«ÿÿÿ£ÿ«ÿ´ÿ¯ÿ±ÿ°ÿ¨ÿ­ÿ¨ÿªÿ¤ÿÿ§ÿ¨ÿªÿ¨ÿ­ÿ¥ÿ¢ÿ²ÿµÿ³ÿ«ÿ£ÿÿ±ÿ©ÿ¬ÿ°ÿÿ¤ÿ¦ÿªÿ¬ÿ¬ÿ©ÿ©ÿ¤ÿ¬ÿ®ÿ«ÿ²ÿ®ÿ¤ÿÿ©ÿ©ÿÿ¨ÿªÿ¦ÿ¶ÿ·ÿ¢ÿ¦ÿ´ÿÿÿ¢ÿ±ÿ ÿ²ÿÃÿ«ÿ¾ÿ¹ÿ»ÿ¥ÿ©ÿµÿ®ÿ¥ÿÿ­ÿ¾ÿ¹ÿ·ÿ°ÿ ÿ£ÿ¤ÿÿ·ÿ®ÿ¸ÿ¤ÿÿ«ÿ¨ÿ§ÿ¨ÿ¹ÿÿ¡ÿªÿ¢ÿ£ÿÿÿ¡ÿ³ÿ°ÿ©ÿ¦ÿ¢ÿ¦ÿ¥ÿ¢ÿÿÿ½ÿ²ÿ£ÿ­ÿ¯ÿ¸ÿ¤ÿ«ÿ¯ÿ«ÿ£ÿ ÿÿ§ÿ§ÿ ÿÿÿ¢ÿ°ÿ©ÿÿ§ÿ¬ÿ¨ÿ£ÿ ÿ¢ÿ¤ÿ­ÿ¥ÿ©ÿ¢ÿ£ÿ®ÿ¨ÿÿ°ÿÿ¯ÿÿ¥ÿÿ¢ÿ¦ÿ¯ÿ¬ÿ«ÿ£ÿ¥ÿ­ÿÿÿ¨ÿ¨ÿ­ÿªÿ©ÿÿ«ÿÿÿ¶ÿ·ÿ¬ÿ¡ÿ³ÿ©ÿ­ÿ¾ÿ²ÿ¥ÿ¯ÿ³ÿÿ£ÿ¬ÿ¬ÿ¦ÿÿÿ®ÿ²ÿ¨ÿ§ÿ¢ÿ¢ÿ¨ÿÿ¡ÿÿ±ÿ©ÿÿÿ¥ÿµÿ±ÿ·ÿ°ÿ ÿ¢ÿ´ÿ¨ÿ ÿ¥ÿ¡ÿÿ¦ÿ¬ÿÿÿÿ¨ÿ¨ÿ®ÿÿÿ©ÿ¦ÿÿÿ¨ÿÿÿÿ ÿ¡ÿÿÿÿÿÿ§ÿÿÿ¢ÿ ÿÿÿ®ÿ|ÿÿÿÿÿÿÿÿÿÿ}ÿÿÿÿ¤ÿÿ ÿ¯ÿ²ÿ«ÿÿ£ÿ§ÿ­ÿÿÿÿ ÿ¯ÿ¡ÿ¦ÿÿ¯ÿ¢ÿÿÿÿÿ ÿ¨ÿ®ÿªÿ£ÿ«ÿ¨ÿÿ§ÿ²ÿ­ÿÿ¥ÿÿÿ§ÿ¸ÿ³ÿÿ¡ÿÿÿ¤ÿ£ÿ¡ÿÿ£ÿ¢ÿ¢ÿ­ÿ¯ÿÿÿ¡ÿÿªÿ­ÿ¬ÿ¬ÿÿ¦ÿ­ÿ¥ÿ¥ÿ³ÿ¼ÿªÿÿ¦ÿ¶ÿ®ÿ¥ÿÄÿÿªÿ¥ÿ§ÿÿ¡ÿÿÿ ÿ¥ÿ§ÿ¯ÿ¨ÿ¥ÿ¨ÿÿ®ÿ²ÿ«ÿÿ¥ÿÿ°ÿ¬ÿ¨ÿÿÿÿ§ÿ¤ÿ´ÿ¥ÿÿ­ÿÿÿÿÿ«ÿ¥ÿÿ ÿ¦ÿÿ®ÿ±ÿ¢ÿ¦ÿ¯ÿ®ÿ®ÿ¬ÿªÿ¥ÿÿÿÿ©ÿ§ÿ¯ÿ¶ÿÿ¦ÿ§ÿ ÿ·ÿÿÿÿÿ§ÿ·ÿ·ÿ¦ÿ­ÿ¹ÿ¦ÿ¶ÿ«ÿ®ÿ»ÿ¯ÿ ÿ±ÿ¸ÿ°ÿ£ÿ£ÿ£ÿ¬ÿ®ÿ©ÿ®ÿ¬ÿ³ÿ¢ÿÿÿÿ®ÿ ÿ¦ÿ­ÿÄÿ±ÿªÿ«ÿ­ÿ©ÿ§ÿ±ÿ«ÿ¢ÿ¡ÿ¦ÿÿ§ÿ®ÿ½ÿÿÿ¦ÿ¦ÿ¤ÿ¡ÿ¨ÿ«ÿ¯ÿ»ÿ¡ÿ¨ÿÿÿÿÿ¦ÿ¦ÿ¬ÿ³ÿ©ÿ¬ÿ¨ÿ¦ÿ³ÿ®ÿÿ©ÿ¤ÿ§ÿ°ÿ½ÿ±ÿ¢ÿ®ÿ°ÿ£ÿ®ÿªÿ¢ÿ£ÿ¤ÿ¯ÿ¶ÿ¨ÿ¸ÿ­ÿÿÿ²ÿ¦ÿ¨ÿ¡ÿ±ÿ¯ÿÿ£ÿ¨ÿ¬ÿ¸ÿ§ÿ¯ÿ®ÿ¥ÿ¡ÿ´ÿ§ÿªÿ¦ÿ£ÿÿ¦ÿ­ÿ¥ÿ£ÿ¥ÿ°ÿ»ÿÿ§ÿ¦ÿ©ÿ®ÿ©ÿ­ÿ°ÿ¯ÿ©ÿ§ÿ¡ÿÿ®ÿ¢ÿ¦ÿ°ÿ¥ÿ®ÿ¹ÿ¯ÿ¯ÿÿÿªÿ®ÿªÿ§ÿ²ÿ·ÿ¨ÿ¨ÿ°ÿÿ¤ÿ§ÿ¨ÿ¯ÿ²ÿ½ÿ¸ÿ§ÿ¤ÿ¡ÿ«ÿ·ÿ¦ÿ¶ÿ¨ÿ´ÿ´ÿ¤ÿ©ÿ¸ÿ²ÿ§ÿ®ÿ¯ÿªÿ°ÿ°ÿÿ¦ÿ±ÿ£ÿ´ÿ¯ÿÿÿÿÿÿ¡ÿ«ÿ¥ÿ£ÿ¦ÿÿ¢ÿ´ÿ«ÿ¡ÿÿ ÿ¨ÿÿ§ÿ°ÿ¨ÿ¯ÿÿ¡ÿ¤ÿ²ÿ¯ÿ©ÿ§ÿ­ÿ±ÿ©ÿ§ÿ§ÿ©ÿ³ÿ§ÿ©ÿªÿ´ÿ®ÿ¨ÿ±ÿµÿ°ÿ¼ÿ´ÿ¦ÿ¨ÿ¦ÿ¬ÿ£ÿ®ÿ±ÿ«ÿ¥ÿ ÿ£ÿ©ÿªÿ¥ÿ´ÿ«ÿ«ÿµÿ«ÿªÿ²ÿ¡ÿÿÿ¯ÿ¦ÿ¬ÿ¨ÿ£ÿ¸ÿ¥ÿ©ÿ°ÿ¯ÿ®ÿ«ÿ§ÿ«ÿ¦ÿÿ¯ÿ°ÿ¶ÿ¬ÿÿ¦ÿ¯ÿ®ÿ«ÿ§ÿ°ÿ¨ÿ¯ÿ¯ÿ«ÿ·ÿ³ÿ ÿ ÿªÿ¨ÿ¤ÿÿ¤ÿ³ÿºÿµÿ±ÿ¦ÿ¥ÿªÿ¬ÿ­ÿ±ÿ¯ÿ¼ÿÿ¶ÿ·ÿ´ÿ­ÿ­ÿ«ÿ«ÿ­ÿ©ÿ¶ÿ½ÿ©ÿ¥ÿÿ®ÿ¨ÿÿÿ©ÿ®ÿ´ÿ¢ÿÿ¾ÿ¤ÿ¯ÿ»ÿºÿ·ÿ²ÿ«ÿ¯ÿÀÿ¸ÿ¯ÿ®ÿ²ÿ¯ÿ°ÿ­ÿ¯ÿ¯ÿÿÿ¢ÿ ÿÿ­ÿ§ÿ¦ÿÿÿ®ÿ·ÿ¹ÿ²ÿ¥ÿºÿ£ÿ¦ÿªÿ²ÿ¬ÿ¨ÿ¯ÿ ÿÿªÿ¤ÿ£ÿ§ÿ¬ÿ­ÿ®ÿ±ÿ¯ÿ±ÿ¶ÿ®ÿ´ÿ¨ÿ­ÿ¥ÿ¡ÿ¤ÿ ÿÿ®ÿ®ÿ§ÿ®ÿ½ÿ²ÿ®ÿ¤ÿ£ÿ´ÿ°ÿ¢ÿ¦ÿ ÿµÿ´ÿ±ÿ°ÿ­ÿ£ÿÿ¤ÿ¥ÿ±ÿ¡ÿ¨ÿ­ÿ¯ÿµÿ·ÿ­ÿ¨ÿ¢ÿ£ÿ¢ÿ¤ÿ¢ÿªÿ®ÿ´ÿ·ÿ¬ÿ¥ÿÿ¶ÿ¥ÿÿ§ÿ­ÿ³ÿÀÿºÿÿªÿ¢ÿ³ÿ£ÿÿ©ÿ®ÿ¨ÿ«ÿÿªÿ·ÿ°ÿ«ÿ§ÿ©ÿ«ÿ©ÿÿÿªÿ«ÿ®ÿªÿ±ÿ´ÿ«ÿ§ÿ¨ÿÿ¦ÿ¯ÿ©ÿ§ÿ¦ÿ§ÿ®ÿ±ÿ¹ÿ²ÿ®ÿ´ÿ¼ÿ¬ÿªÿµÿ´ÿ¹ÿ®ÿ«ÿ«ÿ¤ÿ°ÿºÿ³ÿ®ÿÀÿ§ÿ±ÿ¢ÿ¬ÿ²ÿ´ÿ·ÿ²ÿ¨ÿ¯ÿ±ÿµÿ¦ÿ£ÿÿ¡ÿÿÿÿÿ©ÿÿÿ¦ÿ§ÿ§ÿÿ§ÿ¡ÿÿÿÿÿÿÿÿÿÿuÿtÿÿÿÿtÿrÿqÿbÿwÿvÿjÿbÿcÿjÿzÿÿÿÿÿÿÿÿÿÿÿÿÿÿÿÿÿÿÿÿÿÿ{ÿwÿÿÿÿ~ÿ|ÿvÿnÿdÿsÿ}ÿxÿyÿÿÿ}ÿÿÿÿÿÿÿÿÿÿ ÿ¥ÿ«ÿ¼ÿ§ÿÿÿ¡ÿ«ÿ®ÿ³ÿ¶ÿ©ÿ´ÿ¨ÿ³ÿ·ÿ½ÿ»ÿ´ÿ®ÿ§ÿ°ÿÿ·ÿ­ÿµÿµÿ¦ÿ¤ÿ³ÿ¶ÿ©ÿ­ÿµÿ»ÿªÿ§ÿ°ÿ­ÿ¡ÿÿÿ®ÿ¦ÿªÿ¦ÿ°ÿ®ÿ«ÿ®ÿªÿ ÿ¨ÿÿ¨ÿ©ÿ£ÿ³ÿ°ÿ¬ÿ±ÿ°ÿ¬ÿµÿ©ÿÿ§ÿ®ÿµÿ·ÿºÿ¶ÿ©ÿÿÿ©ÿ·ÿ»ÿªÿ®ÿ©ÿ±ÿ±ÿ¢ÿ¢ÿ´ÿ·ÿ³ÿ·ÿ±ÿ¨ÿ¨ÿªÿ´ÿ¸ÿ¯ÿ«ÿ°ÿªÿ§ÿ³ÿ§ÿ¤ÿ©ÿ¸ÿºÿ­ÿªÿ·ÿ°ÿ¢ÿ©ÿ©ÿ¸ÿ²ÿªÿ£ÿÿÿ¶ÿ£ÿÿ¥ÿÍÿºÿ±ÿ©ÿ°ÿ¬ÿ¥ÿ°ÿºÿ¬ÿ¤ÿ®ÿ¨ÿµÿ±ÿªÿ¯ÿ²ÿ²ÿ°ÿ²ÿÂÿ©ÿ¯ÿ¯ÿ«ÿ²ÿ³ÿ³ÿ°ÿ¬ÿªÿ§ÿ¦ÿ¸ÿ«ÿ¤ÿ®ÿÿ ÿ°ÿ®ÿªÿ¦ÿ¨ÿ¯ÿ£ÿ¦ÿ­ÿ½ÿ ÿ¨ÿ±ÿ©ÿÿ¡ÿ«ÿ¦ÿÿ ÿ£ÿ¬ÿ·ÿ¶ÿ²ÿµÿ»ÿ¹ÿ°ÿ¯ÿªÿÿ¯ÿÇÿ³ÿ­ÿ°ÿ¬ÿ¨ÿ¬ÿ¸ÿ±ÿ³ÿ¶ÿ¦ÿ¶ÿ·ÿ»ÿ¿ÿ¹ÿ·ÿ±ÿ¤ÿªÿ°ÿ©ÿ¡ÿ¤ÿ¬ÿªÿÿ¡ÿ¦ÿ±ÿ ÿ¡ÿ±ÿ°ÿªÿ§ÿ¨ÿªÿ©ÿ¦ÿ¤ÿ±ÿ«ÿ°ÿ³ÿ­ÿ´ÿ«ÿ¬ÿ²ÿ¯ÿ±ÿ®ÿ¥ÿÉÿ§ÿ¬ÿ®ÿ®ÿ»ÿ³ÿ»ÿ¯ÿ ÿ¬ÿµÿ§ÿ¬ÿ²ÿ¨ÿ¡ÿ©ÿÿµÿªÿ§ÿ­ÿ±ÿ«ÿ¨ÿ«ÿ¨ÿÿªÿ±ÿ§ÿµÿÿ¶ÿÆÿ±ÿ¦ÿ£ÿ§ÿ·ÿ»ÿªÿ©ÿ«ÿ¹ÿ´ÿµÿ«ÿ¦ÿ©ÿ©ÿ©ÿ²ÿ³ÿ®ÿ¯ÿ®ÿ°ÿ¨ÿ¸ÿ¨ÿÏÿ´ÿÿ«ÿ¢ÿÿ§ÿ¨ÿ£ÿ°ÿ³ÿ¡ÿ¬ÿ¨ÿ±ÿ¤ÿ¼ÿ°ÿ£ÿ®ÿÿÿ¯ÿ¸ÿ²ÿ­ÿ ÿÿÿ§ÿ²ÿ£ÿµÿ°ÿ«ÿ«ÿ¬ÿ¤ÿÿ¥ÿ²ÿ¶ÿ§ÿ¥ÿ¬ÿ©ÿ¨ÿ»ÿÂÿÿÿ¤ÿ¥ÿ¯ÿ¤ÿÿÿ¥ÿ«ÿÿÿ£ÿ³ÿÿÿÿ£ÿ¥ÿ«ÿ ÿÿ¤ÿ³ÿ°ÿ¥ÿ©ÿ§ÿ¢ÿÿ¤ÿÿ¦ÿÿÿªÿÿ£ÿ¤ÿ£ÿ¨ÿ¡ÿ¡ÿ£ÿÿÿ¡ÿÿ°ÿ³ÿ¯ÿ©ÿªÿªÿÂÿ¿ÿµÿ«ÿ¯ÿ¬ÿ¦ÿ¥ÿ¥ÿ¬ÿ¯ÿ¬ÿ¨ÿªÿÿ²ÿ¥ÿ¡ÿÿ¦ÿ ÿÿ³ÿ¸ÿ²ÿ®ÿªÿ¦ÿÿ¬ÿ¡ÿ±ÿ®ÿ¦ÿÿ­ÿ£ÿªÿ¦ÿ¡ÿ«ÿ¶ÿ´ÿªÿ¦ÿ«ÿ²ÿ¶ÿ²ÿÿ¤ÿ¦ÿ«ÿ©ÿÿ¥ÿ¨ÿ ÿÿ­ÿªÿÿÿÿÿÿ¨ÿ£ÿ°ÿªÿÿ¥ÿÿÿ¢ÿ¥ÿ²ÿ«ÿªÿ¤ÿÿÿÿÿÿÿ ÿÿÿ¡ÿ«ÿÿ¡ÿÿÿ®ÿÿ}ÿÿ£ÿ¤ÿ¥ÿÿÿÿ ÿÿÿÿ§ÿ¢ÿ ÿ¢ÿ¥ÿ°ÿÿ£ÿÿÿ£ÿ¨ÿ¤ÿ¡ÿ£ÿ­ÿ¹ÿ¶ÿ§ÿÿÿÿÿ¤ÿÿÿÿÿÿÿÿÿÿÿÿÿ¬ÿ§ÿ¢ÿÿÿÿÿÿÿÿÿÿÿÿÿÿÿÿÿÿ¤ÿÿÿÿÿÿÿÿ¡ÿÿÿÿ¦ÿ£ÿ ÿÿÿ¨ÿ ÿÃÿ¦ÿ ÿ°ÿ¡ÿ£ÿÿ¥ÿ¬ÿ©ÿ«ÿ¯ÿ¬ÿ®ÿ²ÿ©ÿ¦ÿ¨ÿ³ÿ©ÿ¿ÿ·ÿÿ¹ÿÿ±ÿ¥ÿÿªÿ±ÿ¡ÿ©ÿ¨ÿÿ¡ÿ«ÿµÿ¦ÿÿÿ¢ÿ©ÿ±ÿ­ÿµÿ®ÿ¬ÿ©ÿÿ°ÿ«ÿ­ÿÿ¡ÿ®ÿ°ÿ©ÿ©ÿ¦ÿ§ÿÿÿ¢ÿ­ÿ©ÿ¡ÿ³ÿ®ÿ£ÿ¢ÿ¬ÿ«ÿÿ²ÿ·ÿ¨ÿ¤ÿ ÿ±ÿ¡ÿ°ÿ£ÿ¬ÿ±ÿ­ÿ«ÿ©ÿ¸ÿ§ÿ¥ÿ³ÿªÿ¥ÿ§ÿ¦ÿ©ÿ¦ÿªÿ¯ÿ³ÿ¦ÿºÿµÿ¶ÿ¬ÿÿÿ³ÿªÿ¨ÿ¬ÿÿªÿ±ÿ²ÿ®ÿ¢ÿÿªÿ°ÿ©ÿ¤ÿ®ÿ½ÿ¯ÿÿ­ÿ²ÿ©ÿ±ÿ«ÿ«ÿ¨ÿºÿ¨ÿ¤ÿ±ÿ¾ÿ¤ÿÿ¨ÿ­ÿ°ÿ«ÿ©ÿ£ÿ¤ÿ£ÿ¦ÿªÿ«ÿ«ÿ¨ÿ¦ÿ¤ÿ±ÿ¦ÿ«ÿÿªÿ§ÿ¨ÿ¬ÿ¯ÿ²ÿ­ÿªÿ¡ÿ«ÿÿªÿ¯ÿªÿ²ÿ°ÿ´ÿ®ÿ£ÿ¤ÿ±ÿ®ÿ£ÿ¦ÿ§ÿ¡ÿ¨ÿ¤ÿ®ÿ»ÿ´ÿ³ÿÿÿ«ÿÿ¡ÿ´ÿ¹ÿÿ¥ÿ²ÿ¤ÿ®ÿ³ÿ­ÿ¾ÿ²ÿ°ÿ°ÿ¥ÿ ÿ¬ÿ®ÿ±ÿ²ÿ§ÿ§ÿ¦ÿ¤ÿ¨ÿ«ÿ­ÿ°ÿ«ÿÿ­ÿ´ÿ¦ÿ ÿ ÿ©ÿ¯ÿ¡ÿ§ÿ¨ÿÿÿÿ¢ÿªÿ­ÿ³ÿ­ÿ°ÿ°ÿ¥ÿ¨ÿ¤ÿ®ÿ±ÿ¡ÿ©ÿ«ÿÿ§ÿ­ÿ ÿ¦ÿ¯ÿÿ§ÿ¦ÿÿÿªÿµÿ ÿ¡ÿ­ÿ§ÿÿ¤ÿ«ÿ´ÿ¨ÿµÿ¤ÿ£ÿ¡ÿ§ÿ¢ÿÿ ÿ¥ÿ¥ÿ«ÿ¬ÿ¨ÿ¬ÿªÿ¡ÿ¢ÿ¦ÿÿÿ¦ÿ©ÿ¢ÿ¤ÿ®ÿ¥ÿ½ÿ­ÿÿ¡ÿ£ÿ³ÿ£ÿÿªÿ«ÿÿ¬ÿ¥ÿ¥ÿ°ÿ¤ÿ§ÿ°ÿ©ÿ­ÿ¬ÿ­ÿ´ÿ¦ÿÿ¤ÿ­ÿ²ÿ¬ÿ®ÿ­ÿµÿ¶ÿ§ÿ²ÿ²ÿ­ÿªÿ³ÿ¬ÿ¨ÿÿ³ÿ®ÿ±ÿ¸ÿ ÿ£ÿ¦ÿ¤ÿ­ÿ¢ÿ ÿ£ÿ©ÿ¬ÿ³ÿ©ÿ­ÿ²ÿ·ÿ¤ÿ£ÿ©ÿ®ÿ°ÿ¬ÿ³ÿ±ÿ¥ÿ¡ÿ¡ÿ¬ÿ¬ÿªÿ£ÿ¥ÿ«ÿÿ¢ÿÿÿ¦ÿ¡ÿÿ´ÿ¬ÿ¤ÿ¯ÿ£ÿ¨ÿÿ®ÿÿ£ÿ¢ÿ£ÿ©ÿ£ÿ«ÿ§ÿÿ®ÿÿÿ§ÿ¥ÿ£ÿ£ÿÿÿÿ¤ÿ£ÿÿ¥ÿÿ¢ÿ¨ÿ¨ÿÿ¤ÿ£ÿÿÿ¤ÿ¤ÿÿÿÿ ÿ´ÿ£ÿÿÿÿÿÿÿÿÿÿ©ÿ ÿ¢ÿ£ÿ¡ÿ®ÿ«ÿ¯ÿ¯ÿ¥ÿÿ§ÿ¬ÿ§ÿ«ÿÿÿ¬ÿ©ÿÿ¡ÿ¶ÿ«ÿÿ¨ÿ¤ÿ¬ÿ½ÿ±ÿ¯ÿªÿ©ÿ³ÿÿÿ±ÿ§ÿÿ²ÿÿ©ÿµÿ±ÿ§ÿ¯ÿÿ­ÿ¢ÿÿ¬ÿ°ÿÿ²ÿ²ÿ®ÿ¦ÿ¢ÿ¢ÿ­ÿ§ÿ¢ÿ­ÿ­ÿ¯ÿ¹ÿ¯ÿÿÿÿ¢ÿÿ¦ÿ°ÿÿ¦ÿ®ÿ§ÿ¤ÿÿ¹ÿ£ÿ´ÿ®ÿ¬ÿÿÿ¢ÿÿ¤ÿ ÿÿ§ÿ§ÿ´ÿ¨ÿ¡ÿªÿÿ´ÿÿ ÿÿ«ÿ·ÿÿ¦ÿÿÿ©ÿ­ÿ²ÿ°ÿ±ÿ®ÿªÿ¯ÿ©ÿ§ÿ¨ÿªÿµÿµÿ°ÿ¥ÿ®ÿ®ÿ¦ÿ¤ÿÿ¯ÿ½ÿ¨ÿÿ¡ÿªÿ¡ÿ¼ÿ£ÿ¢ÿ±ÿ¤ÿÿÿ¯ÿ ÿÿ¬ÿªÿÿÿ£ÿ ÿµÿ¨ÿ¬ÿ®ÿ±ÿ©ÿ¨ÿ¦ÿ§ÿ´ÿ­ÿ¨ÿ¥ÿ¦ÿÿ ÿ¨ÿ¢ÿ­ÿ¨ÿ¤ÿ¤ÿ¥ÿ±ÿ±ÿ£ÿÿ ÿÿ¡ÿ¤ÿ¢ÿÿ¡ÿ£ÿ¤ÿ»ÿ¤ÿÿÿ ÿÿÿ¦ÿ£ÿÿÿÿ°ÿ¥ÿÿÿ£ÿ¥ÿ£ÿÿ¤ÿ¯ÿ¦ÿ©ÿ±ÿ£ÿ¥ÿ©ÿÿÿÿ¨ÿ«ÿÿÿ ÿ°ÿ²ÿªÿÿÿ¡ÿ¬ÿ³ÿÿÿ¦ÿ£ÿ¬ÿ¤ÿÿÿ¤ÿÿÿµÿ±ÿ¦ÿÿ¬ÿ°ÿÿ´ÿ£ÿÿ¨ÿµÿ´ÿ²ÿµÿ¯ÿ±ÿ¢ÿÿªÿ¶ÿ³ÿÿ¥ÿ·ÿ«ÿ§ÿÿ¡ÿ§ÿ«ÿ®ÿ©ÿÿÿÿÿ«ÿ¥ÿ¬ÿªÿ¥ÿÿÿÿ£ÿ²ÿ«ÿµÿ¥ÿÿÿÿªÿ¸ÿ§ÿ«ÿ°ÿ ÿ­ÿ±ÿÿÿ«ÿ®ÿ¬ÿ®ÿ¨ÿ¥ÿ¦ÿÿ¤ÿ¤ÿ¤ÿ¥ÿªÿÿÿ¡ÿ¢ÿ¡ÿÿÿ¡ÿÿ¤ÿÿÿÿÿÿ§ÿ©ÿ©ÿ©ÿ¨ÿÿÿ¥ÿ­ÿ¦ÿÿ¦ÿÿÿ¡ÿ­ÿ¨ÿ©ÿ±ÿÿ³ÿ«ÿ¦ÿ¬ÿÿ­ÿÿ­ÿ°ÿ ÿ¤ÿÿ±ÿ§ÿ¡ÿ¥ÿ©ÿÿ¦ÿ¯ÿ¬ÿ«ÿ¬ÿ¦ÿÿ ÿ¨ÿ¯ÿ¨ÿ ÿ¤ÿ¬ÿ­ÿÿÿ£ÿ¦ÿ¡ÿ¬ÿ¥ÿ¢ÿ©ÿ¡ÿÿ¢ÿ¡ÿ«ÿªÿ¢ÿÿÃÿ¡ÿÿ§ÿ§ÿ¬ÿ ÿ¨ÿ­ÿ«ÿ®ÿÿÿÿ£ÿÿ¨ÿ«ÿÿ±ÿ¶ÿªÿ©ÿ§ÿ¨ÿ°ÿ®ÿ£ÿ§ÿ«ÿ¢ÿÿ£ÿ¦ÿÿÿÿÿÿ¡ÿ¤ÿ£ÿÿÿ¬ÿ©ÿÿÿÿ¥ÿªÿ£ÿ±ÿªÿ©ÿÿªÿ®ÿ¦ÿ§ÿ°ÿ´ÿ¹ÿºÿÿÿÿ¥ÿ³ÿ¢ÿÿ¢ÿ£ÿªÿ©ÿ¢ÿ¢ÿ¢ÿ°ÿ®ÿÿÿÿªÿµÿ«ÿÿÿ¡ÿ­ÿ©ÿ¡ÿÿÿªÿÿÿÿ ÿÿµÿÿªÿ¬ÿ²ÿ¢ÿ§ÿÿ®ÿ¨ÿ©ÿÿÿÿ¦ÿ£ÿ¨ÿ­ÿ´ÿ¾ÿ©ÿ¯ÿºÿ¶ÿ¯ÿÿÿÿ¦ÿ±ÿ±ÿ¼ÿ´ÿ¶ÿ­ÿ§ÿÿÿÿÿ¨ÿ­ÿ ÿ¬ÿ©ÿºÿÿÿÿªÿ±ÿ²ÿÿ£ÿÿ­ÿ­ÿ«ÿ¦ÿ«ÿÿ¦ÿ£ÿÿÿ¦ÿªÿÿÿÿ¤ÿ«ÿ±ÿ®ÿ¦ÿ¨ÿ¦ÿ¦ÿ¬ÿªÿ¡ÿ­ÿ¥ÿÿ°ÿ°ÿ©ÿÿªÿ¸ÿ¥ÿ¥ÿ¦ÿ¨ÿÿÿ¡ÿÿÿ¨ÿ¯ÿ¥ÿ©ÿ±ÿ¨ÿ¥ÿ§ÿ¥ÿ ÿÿ¡ÿ¥ÿ¦ÿ¨ÿ§ÿ¨ÿÿ¤ÿ­ÿ¬ÿ±ÿ­ÿ°ÿ¬ÿ¥ÿ®ÿ£ÿ¦ÿÿÂÿ®ÿªÿ¨ÿ£ÿ§ÿªÿ£ÿÿ©ÿ¬ÿ£ÿ¢ÿÿÿÿÿ¤ÿ­ÿ¥ÿ¢ÿ­ÿ©ÿÿ£ÿ­ÿ²ÿ¡ÿÿ·ÿ¯ÿ£ÿ¨ÿ¬ÿ¯ÿ³ÿ¬ÿ¢ÿ¨ÿÿ­ÿ´ÿ®ÿ°ÿ¹ÿ¨ÿ´ÿ¯ÿ°ÿªÿÿ«ÿ¥ÿÿ ÿ³ÿ©ÿ¨ÿ®ÿ¥ÿ¥ÿ­ÿµÿ¬ÿ´ÿ¢ÿÿ¨ÿ®ÿÿÿ´ÿ¤ÿ°ÿ±ÿ±ÿ¨ÿ§ÿ¨ÿ§ÿ¨ÿ¤ÿ«ÿ©ÿ§ÿ¯ÿ¨ÿ¢ÿ§ÿ¢ÿ¯ÿ©ÿ ÿ°ÿ¦ÿÿ¡ÿ§ÿ§ÿÿ¯ÿ´ÿ¥ÿ¶ÿ¢ÿÿ¡ÿÿ§ÿ¢ÿ©ÿ¼ÿ¬ÿ¦ÿ ÿÿ¬ÿ»ÿ´ÿ¬ÿ°ÿ²ÿ°ÿ²ÿ ÿÿ¦ÿ¡ÿ«ÿ¨ÿÿÿ ÿ¦ÿ¨ÿ¶ÿªÿÿ®ÿ¬ÿ¥ÿ¥ÿªÿ®ÿ¥ÿ¢ÿ­ÿ¥ÿ¦ÿ¢ÿÿ¥ÿ²ÿ¸ÿ³ÿ´ÿ°ÿ®ÿ¢ÿÿ£ÿÿ³ÿ«ÿ­ÿ³ÿ½ÿ«ÿÿÿÁÿ¶ÿ ÿ²ÿ·ÿ½ÿ«ÿ°ÿÿÿ§ÿ°ÿ°ÿ²ÿªÿ¥ÿ¤ÿ£ÿ¤ÿ¥ÿ­ÿ«ÿ£ÿ¨ÿ«ÿ£ÿ«ÿ ÿÿ¦ÿÿ­ÿªÿ§ÿ¥ÿÿ£ÿ­ÿ­ÿ¬ÿ¢ÿ¥ÿ­ÿ°ÿªÿ¢ÿªÿ®ÿ¦ÿ§ÿ§ÿ ÿ¬ÿ¯ÿÿÿÿ©ÿÿ°ÿ«ÿ±ÿ©ÿ¬ÿ©ÿºÿ«ÿ¨ÿ§ÿ§ÿÿÿ£ÿ©ÿ²ÿ­ÿ­ÿªÿÿÿ¢ÿ£ÿ¡ÿªÿÿ£ÿ£ÿÿÿ«ÿ¯ÿ¶ÿ¥ÿÿ¤ÿ¤ÿ®ÿ©ÿÿÿÿÿ¡ÿÿÿÿ¡ÿ¦ÿ¡ÿÿ¡ÿ§ÿÿ ÿ©ÿ¥ÿ­ÿ£ÿ¦ÿÿÿÿÿÿÿ£ÿÿÿÿ£ÿÿ ÿ¥ÿÿÿÿÿÿÿÿÿÿÿÿÿÿÿÿ¤ÿ³ÿ¥ÿ¦ÿ±ÿ ÿ£ÿ¬ÿÿÿÿ¢ÿÿªÿÿ©ÿ¡ÿ®ÿªÿÿÿÿÿ¢ÿ©ÿ¬ÿ¯ÿ¦ÿ£ÿ¤ÿÿÿÿÿÿÿ¢ÿÿ¢ÿÿÿÿÿÿÿ¢ÿÿÿÿÿ£ÿÿ£ÿ³ÿÿÿÿÿ¨ÿ¥ÿ´ÿ´ÿ§ÿ¢ÿ·ÿ­ÿÿ ÿ¦ÿÿÿ§ÿ«ÿÿÿ¯ÿ¯ÿ£ÿªÿ¦ÿÿ±ÿ§ÿ²ÿ´ÿ ÿ ÿªÿ¥ÿ¥ÿ£ÿ¡ÿ³ÿ¦ÿ¤ÿÿ¨ÿ£ÿ¢ÿÿ©ÿÿÿ£ÿ§ÿ«ÿÿÿÿÿ£ÿ£ÿ¤ÿ¢ÿ ÿ¬ÿ¥ÿ¯ÿÿ§ÿ­ÿ¥ÿ°ÿ¯ÿ¸ÿ¨ÿ¦ÿªÿ¬ÿ­ÿ¨ÿ¤ÿ¨ÿ©ÿ³ÿ©ÿ®ÿ¢ÿ³ÿ¢ÿÿ¨ÿ²ÿ¨ÿ¢ÿ¶ÿºÿ«ÿ¡ÿ¤ÿ¯ÿ®ÿ¬ÿ°ÿ®ÿ£ÿ¥ÿ§ÿ¢ÿ¬ÿ¤ÿ£ÿ¤ÿ¢ÿ£ÿ©ÿ«ÿ²ÿ³ÿ«ÿ¨ÿÿÿÿªÿ²ÿ¸ÿ©ÿ¡ÿÿÿÿ¡ÿ¦ÿ¥ÿ«ÿºÿ²ÿªÿ¼ÿ¢ÿÿ¬ÿ­ÿ¥ÿÿ ÿ¤ÿ¡ÿ ÿÿ¨ÿªÿ¯ÿ¹ÿ¨ÿ§ÿ¤ÿ¡ÿ¢ÿÿ¹ÿÿ¦ÿ¨ÿ³ÿ°ÿ¡ÿ¨ÿ´ÿ«ÿ¥ÿ±ÿªÿ£ÿ¦ÿ¸ÿ³ÿ ÿ°ÿ·ÿÿ±ÿ°ÿÿÿÿÿ©ÿ©ÿ®ÿ¨ÿªÿ£ÿ£ÿ»ÿ¶ÿÿ¼ÿ»ÿ®ÿ«ÿ²ÿ´ÿ¬ÿ©ÿ¬ÿ¯ÿ¡ÿ§ÿªÿ®ÿ°ÿ³ÿ¤ÿ«ÿ ÿÿ£ÿ¤ÿ¨ÿ³ÿ ÿ®ÿ«ÿ ÿ´ÿ¤ÿ¨ÿªÿ¬ÿ¨ÿ¡ÿªÿ«ÿ¥ÿ´ÿ¬ÿ©ÿ§ÿ¥ÿ¶ÿ·ÿ°ÿ°ÿ±ÿ®ÿ¯ÿ²ÿ©ÿÿ¨ÿ´ÿ¶ÿ°ÿ·ÿ©ÿ¯ÿªÿ¬ÿ©ÿ®ÿ¶ÿ­ÿÿÿ¤ÿªÿ²ÿ£ÿ­ÿ¨ÿ¤ÿ¥ÿ¥ÿ®ÿºÿ®ÿ ÿ£ÿªÿ©ÿÿ¦ÿÿ§ÿ©ÿ§ÿ®ÿ¨ÿ§ÿ¤ÿ©ÿªÿ ÿ«ÿ«ÿªÿ£ÿÿÿÿªÿÿ¡ÿ¥ÿ¡ÿ¨ÿ²ÿ©ÿ¤ÿ¦ÿÿ¤ÿ¼ÿ¨ÿ£ÿ¨ÿ®ÿªÿ¬ÿ²ÿ«ÿ¨ÿ¬ÿ£ÿ·ÿ¤ÿ­ÿ¤ÿ³ÿ¤ÿÿ¤ÿ¦ÿÿ©ÿ°ÿµÿ¬ÿÿ¨ÿ¡ÿ¤ÿ¬ÿ¬ÿ¢ÿ¢ÿ«ÿ«ÿ¡ÿ«ÿ¦ÿ«ÿ¼ÿ©ÿ©ÿ°ÿ¦ÿÿÿÿ£ÿºÿµÿ®ÿ¡ÿ¾ÿ³ÿ¯ÿ¬ÿ²ÿµÿ¬ÿªÿ¯ÿ¥ÿ¯ÿ³ÿ¬ÿ¬ÿ©ÿ±ÿ®ÿ­ÿ°ÿ®ÿ­ÿ¡ÿ¬ÿ²ÿ­ÿ¯ÿµÿ¦ÿÿ£ÿ¬ÿ¥ÿÿÿ«ÿ¶ÿ¯ÿµÿµÿ°ÿ°ÿ¬ÿ®ÿ´ÿ·ÿÀÿºÿ¯ÿ«ÿ²ÿ©ÿ±ÿ·ÿ®ÿ§ÿ§ÿ¬ÿ³ÿÁÿ«ÿ¨ÿÿ¨ÿ¦ÿ¡ÿÿÿÿ ÿ¿ÿ©ÿ§ÿ¤ÿ¯ÿ¬ÿ³ÿ¶ÿ±ÿ©ÿ¬ÿ·ÿ¼ÿ¹ÿ»ÿ¿ÿ²ÿ¥ÿ§ÿ°ÿ«ÿ¤ÿ°ÿ¶ÿÿÿ·ÿ«ÿ¨ÿ¬ÿ¬ÿ§ÿ¨ÿ®ÿÿÿ©ÿ£ÿ¨ÿ®ÿ±ÿ¯ÿ©ÿ£ÿ¨ÿ«ÿ³ÿÿ¸ÿ¸ÿ¯ÿ°ÿ¶ÿ¯ÿ¨ÿ±ÿ®ÿÿ£ÿ¯ÿ´ÿ¦ÿ¦ÿ¤ÿÿ¢ÿÿ ÿªÿÿ«ÿ¬ÿºÿ¯ÿªÿ´ÿ­ÿ«ÿ ÿÿ¶ÿ±ÿªÿ°ÿ³ÿ«ÿ¡ÿÿÿÿ¦ÿ½ÿ²ÿ²ÿ¼ÿ¼ÿµÿ³ÿÿ¥ÿ´ÿ«ÿ´ÿµÿ²ÿ­ÿ­ÿ²ÿ­ÿÿ§ÿ¦ÿÿ§ÿ¨ÿ¦ÿ©ÿ­ÿ¬ÿ¤ÿ²ÿ·ÿ ÿÿÿ¨ÿ±ÿ´ÿ¡ÿ®ÿ¯ÿ¨ÿ¥ÿ«ÿ®ÿ¨ÿÿ¡ÿ¬ÿ«ÿ¨ÿ±ÿªÿ´ÿ´ÿ¬ÿ­ÿªÿ­ÿ«ÿ¦ÿ¢ÿ¤ÿ£ÿ¬ÿµÿ©ÿ­ÿÅÿ¹ÿÀÿ£ÿÿ­ÿ³ÿ±ÿ³ÿ¦ÿ¦ÿ¡ÿ¥ÿ´ÿ°ÿ¢ÿ¨ÿ³ÿÿ§ÿ®ÿ¯ÿ«ÿ§ÿ§ÿ¦ÿ¥ÿ­ÿ»ÿ¼ÿ´ÿ¤ÿÿ§ÿÿÿ©ÿÿ¨ÿ¦ÿÿ ÿÿ¡ÿÿÿÿÿÿÿÿÿÿÿ|ÿÿÿxÿvÿ}ÿ{ÿlÿsÿiÿpÿwÿyÿvÿxÿ}ÿÿÿÿÿÿÿÿÿÿÿÿÿÿÿÿÿÿÿÿÿÿÿÿoÿvÿÿÿsÿ_ÿ^ÿ\ÿ`ÿmÿgÿnÿyÿ|ÿÿÿ|ÿÿÿÿÿÿÿÿÿÿÿ¨ÿ¢ÿ¦ÿ§ÿ¯ÿ¥ÿªÿ²ÿ®ÿ°ÿ¹ÿªÿ­ÿ±ÿ±ÿ¬ÿ¯ÿ²ÿ°ÿ®ÿ¯ÿ¸ÿ¦ÿ»ÿ­ÿªÿ®ÿ°ÿ­ÿ¬ÿ²ÿ¦ÿ¤ÿ¨ÿ³ÿ¨ÿÿ¤ÿ¤ÿÿ{ÿPÿ}ÿÿ¤ÿ ÿ¹ÿ´ÿ­ÿ¨ÿ¨ÿ®ÿ¡ÿ´ÿ¡ÿ·ÿ°ÿ«ÿ©ÿ¯ÿµÿ®ÿ¨ÿ¼ÿ³ÿªÿ°ÿ¨ÿ«ÿ®ÿ®ÿ¬ÿ¨ÿ¨ÿ´ÿ«ÿ³ÿ²ÿ©ÿ©ÿ¤ÿ©ÿ­ÿ¨ÿ¨ÿ¶ÿ½ÿ½ÿ©ÿ®ÿªÿ­ÿ­ÿ®ÿ¯ÿ°ÿ±ÿ ÿ¥ÿ¸ÿ®ÿ­ÿ³ÿ«ÿ¬ÿ®ÿ§ÿ§ÿ­ÿ«ÿ©ÿ©ÿ¦ÿ¯ÿªÿ¨ÿ¢ÿ ÿ®ÿ¼ÿ­ÿ¦ÿÿ¯ÿ¶ÿ¤ÿ¢ÿ¤ÿ£ÿ¦ÿ°ÿ¸ÿºÿ¯ÿ©ÿ¨ÿ°ÿªÿ¦ÿ£ÿ°ÿ¶ÿªÿ©ÿ¯ÿ¯ÿ¯ÿ³ÿ¦ÿ¤ÿ¬ÿºÿµÿ®ÿªÿ¡ÿ§ÿ®ÿ¡ÿ«ÿ ÿ¨ÿ¬ÿªÿ¢ÿ¥ÿ¬ÿ®ÿ·ÿ«ÿÿ²ÿ«ÿ²ÿ¬ÿ¶ÿ®ÿ²ÿ¶ÿ¬ÿ¥ÿ§ÿ¥ÿ§ÿ¬ÿ¶ÿµÿ±ÿ²ÿªÿ§ÿ¨ÿ©ÿ¬ÿ£ÿ«ÿ³ÿµÿÿºÿ©ÿ«ÿ¸ÿ³ÿ¤ÿ«ÿ´ÿ£ÿ·ÿ´ÿÂÿÂÿ¯ÿ¯ÿ¤ÿªÿ§ÿªÿ³ÿ¬ÿ£ÿ³ÿ¡ÿÿ¬ÿ¼ÿªÿ°ÿªÿ£ÿ¯ÿ³ÿ©ÿ§ÿ­ÿ¬ÿ½ÿ­ÿ©ÿ·ÿ­ÿ­ÿ¯ÿ¬ÿ¤ÿ­ÿ¸ÿ·ÿ¾ÿ¸ÿ±ÿ²ÿ¤ÿÿÿÿ¬ÿªÿ¦ÿ±ÿ³ÿ±ÿ²ÿªÿ­ÿ¬ÿ±ÿ«ÿ´ÿÿ±ÿ¨ÿ£ÿ¨ÿ¬ÿ¨ÿ¦ÿ·ÿ®ÿ¤ÿÿ¤ÿ£ÿ§ÿ¦ÿ¸ÿ²ÿ§ÿ¬ÿ¨ÿ ÿ®ÿ¶ÿ©ÿ©ÿ¥ÿ°ÿ·ÿ¹ÿ²ÿ«ÿ¨ÿ²ÿ´ÿ²ÿ«ÿÿ¡ÿ°ÿ¯ÿ ÿ§ÿ¯ÿ°ÿ¼ÿÃÿ§ÿ¥ÿ¬ÿ­ÿ¢ÿÿ¬ÿ®ÿ®ÿ¬ÿªÿ·ÿªÿÄÿ³ÿ§ÿ¦ÿÿÿ©ÿ³ÿ¡ÿªÿ®ÿ§ÿ®ÿÂÿ¯ÿ¼ÿ¨ÿ¼ÿ²ÿ¼ÿ´ÿ£ÿÿ¦ÿ°ÿµÿ«ÿ¡ÿ¨ÿ£ÿ¤ÿ¼ÿ¸ÿÿÿ©ÿ¦ÿ«ÿ«ÿÿÿªÿªÿÿÿÿ§ÿÿ¥ÿÿÿ¦ÿ­ÿÿÿÿ¨ÿ«ÿ ÿÿ¤ÿ¡ÿ ÿ¨ÿÿÿ¥ÿ¥ÿ£ÿÿÿ«ÿ´ÿ²ÿ¯ÿ¶ÿ¸ÿÿÿ£ÿ¤ÿ¬ÿ°ÿ¬ÿ¤ÿªÿ¤ÿºÿ³ÿ­ÿ«ÿ®ÿ©ÿ¦ÿ¬ÿ®ÿ»ÿ­ÿ©ÿ«ÿ©ÿ§ÿ¬ÿÿ¥ÿÿ£ÿ®ÿ³ÿªÿÿ¦ÿ­ÿ ÿ¢ÿ¥ÿ§ÿ£ÿ¬ÿ¡ÿ³ÿ¥ÿ¢ÿ¥ÿÿ°ÿ¨ÿ§ÿ­ÿªÿ©ÿ¬ÿ¬ÿ±ÿ¨ÿ©ÿÿ«ÿ¶ÿªÿ»ÿ£ÿÿ¦ÿ¶ÿ»ÿ±ÿÿÿ­ÿ²ÿ°ÿ£ÿÿ¢ÿÿ¦ÿ©ÿ§ÿÿÿ¦ÿ¬ÿ«ÿÿÿÿÿÿÿÿÿ¡ÿ¦ÿÿÿÿÿ§ÿÿ¢ÿÿ±ÿÿ§ÿÿÿÿÿ¥ÿ¤ÿ£ÿÿÿÿÿ«ÿ¬ÿªÿ¢ÿ¥ÿ±ÿÿ§ÿ®ÿÿ¡ÿ ÿÿ¡ÿÿ¢ÿ¥ÿ¤ÿ¥ÿÿÿÿ¢ÿ£ÿ¤ÿÿ¤ÿÿ¤ÿÿÿÿÿÿÿÿÿÿ¤ÿÿÿ£ÿÿÿÿÿÿÿÿÿÿÿÿÿÿ£ÿ£ÿÿ ÿ¥ÿ ÿ©ÿ¤ÿÿÿÿÿ¢ÿ­ÿ°ÿÿÿ£ÿ«ÿÿ®ÿ©ÿ¶ÿ¬ÿ¢ÿ©ÿ§ÿ£ÿ¢ÿ©ÿ§ÿ°ÿ³ÿ±ÿµÿ§ÿ¨ÿ¥ÿ·ÿ¥ÿ¬ÿ²ÿ¯ÿ®ÿ­ÿ·ÿÄÿÿ´ÿ¡ÿÿ¢ÿ°ÿ´ÿ»ÿ¯ÿ®ÿ¯ÿ¤ÿ©ÿ­ÿ±ÿ¨ÿ¡ÿ±ÿ«ÿ¶ÿ³ÿÿ¯ÿ¾ÿÿÿªÿ¦ÿ«ÿ£ÿ ÿ¬ÿ£ÿÿ¡ÿ¢ÿ¢ÿ§ÿ¤ÿ¬ÿ¬ÿ¯ÿ¦ÿ¨ÿ¶ÿ¬ÿ¬ÿ©ÿ³ÿ°ÿ«ÿ¤ÿ¦ÿ¡ÿµÿ®ÿÿ¡ÿÿÿ¯ÿ´ÿ®ÿ¬ÿ§ÿ ÿ£ÿ©ÿ¨ÿ´ÿ¬ÿ±ÿ®ÿ®ÿ¼ÿ·ÿ¹ÿ£ÿ¢ÿ©ÿ¥ÿ¢ÿ¤ÿ³ÿ¨ÿ®ÿ¥ÿ®ÿ­ÿ¦ÿÿÿ¦ÿ§ÿ«ÿ©ÿ£ÿ°ÿ²ÿºÿ ÿ¤ÿ«ÿ­ÿ¹ÿ¨ÿ»ÿ²ÿ¤ÿ¥ÿ®ÿ·ÿ£ÿ¹ÿ¿ÿ¼ÿ£ÿ¥ÿ¡ÿÿ£ÿ£ÿ ÿ¬ÿ¬ÿ§ÿ©ÿ©ÿ¥ÿ¤ÿ±ÿ°ÿ¨ÿ¤ÿ¤ÿ¤ÿ£ÿ¨ÿ©ÿ¦ÿ¢ÿ¬ÿ¨ÿ®ÿ°ÿ«ÿ§ÿÿ¯ÿ¯ÿ§ÿ£ÿ«ÿ¨ÿÿ§ÿ¬ÿ¦ÿ¥ÿÇÿºÿ·ÿ«ÿ©ÿ¥ÿÿÿ«ÿ¢ÿ«ÿ¤ÿÿ³ÿÈÿ°ÿ¬ÿ¸ÿ©ÿ¹ÿ¬ÿ©ÿ°ÿ¶ÿ´ÿ¯ÿªÿ¡ÿÿ©ÿ¯ÿ§ÿ ÿ®ÿ¯ÿ§ÿ¥ÿ°ÿªÿªÿ±ÿ¥ÿÿ«ÿ³ÿ£ÿ¥ÿ«ÿ¬ÿªÿ«ÿÿ£ÿ±ÿ¦ÿ§ÿÿ¦ÿ¨ÿ£ÿÿ¢ÿ¥ÿ¢ÿ¡ÿ©ÿ°ÿ¨ÿ¯ÿ°ÿªÿ«ÿÿÿ¤ÿÿ¦ÿ·ÿ©ÿ©ÿÿÿ®ÿºÿÿ­ÿ¹ÿ§ÿÿ²ÿ¥ÿÿ§ÿ³ÿ¯ÿ¦ÿ©ÿ¨ÿ£ÿ¥ÿ°ÿ±ÿ¯ÿ¬ÿ¢ÿ§ÿ¡ÿ§ÿÿÿÿ±ÿ´ÿ¡ÿÿ®ÿÿ¦ÿÿ±ÿ£ÿÿ¯ÿ¶ÿÿ©ÿ«ÿÿÿªÿ¡ÿÿ¢ÿ¨ÿ§ÿÿ£ÿÿÿ°ÿºÿ¬ÿ¢ÿÿ¤ÿ¦ÿ¬ÿ¨ÿ¥ÿ©ÿ¨ÿ²ÿ«ÿºÿ¡ÿ ÿÿ¯ÿ®ÿ§ÿ³ÿ¢ÿ¤ÿ¦ÿ¥ÿ§ÿ²ÿÿ¤ÿ¨ÿªÿ°ÿÿ­ÿ¸ÿ«ÿÿÿ¡ÿ§ÿ§ÿ¬ÿµÿ²ÿ§ÿÿÿ¦ÿ¨ÿ¥ÿ¡ÿ¦ÿÿÿÿÿ¢ÿ®ÿ¨ÿ«ÿ¯ÿ©ÿ¨ÿÿ°ÿÿÿ ÿ¤ÿ¸ÿÿ§ÿ¥ÿ©ÿ«ÿ±ÿÿÿªÿªÿ ÿÿÿ¨ÿÿ¡ÿ«ÿ¦ÿÿ£ÿ´ÿ©ÿ§ÿ¤ÿÿ©ÿ§ÿ ÿ¡ÿ¢ÿ¥ÿÿÿÿ©ÿÿ¡ÿªÿ¹ÿ´ÿ ÿ¦ÿÿÿ¨ÿ©ÿ¤ÿÿ§ÿÿ§ÿ¥ÿ©ÿ²ÿ³ÿ±ÿ«ÿ¦ÿ¥ÿ¨ÿ°ÿ­ÿÿ¥ÿ«ÿ£ÿ¥ÿ§ÿ®ÿ©ÿÿ£ÿ¬ÿ°ÿ¬ÿ®ÿ©ÿ§ÿÿ±ÿ«ÿÿ©ÿ«ÿ¡ÿ¨ÿ¢ÿ¢ÿ©ÿÿ£ÿ­ÿÿ¢ÿªÿ³ÿ³ÿ¤ÿÿ¤ÿªÿ¦ÿ´ÿ¦ÿ ÿ ÿ§ÿªÿ©ÿ«ÿ¨ÿ¯ÿ²ÿ¦ÿ¤ÿ©ÿ¨ÿ¥ÿ£ÿ§ÿ«ÿ¯ÿ£ÿ¥ÿ©ÿÿÿ§ÿ¦ÿ¢ÿÿµÿÿÿÿ¯ÿ³ÿ ÿµÿ°ÿÿÿ½ÿ¸ÿ°ÿÿÿ ÿÿ·ÿ­ÿ§ÿ­ÿ·ÿ®ÿ»ÿ±ÿ§ÿ¤ÿ§ÿ­ÿ¦ÿ¦ÿ©ÿ­ÿ´ÿ·ÿ¸ÿ§ÿ£ÿ§ÿ¬ÿ¥ÿ£ÿ£ÿ¢ÿÿ£ÿ©ÿ¯ÿ¤ÿ£ÿÿÿÿ°ÿ©ÿ­ÿÿÿ¥ÿÿÿ¥ÿ¤ÿ®ÿ«ÿ´ÿ³ÿ¬ÿ¦ÿ®ÿ®ÿÿ«ÿ°ÿ­ÿ¥ÿÿ¥ÿ°ÿ¯ÿ«ÿ¡ÿ¢ÿ§ÿ¥ÿ¨ÿ£ÿ¢ÿÿÿ©ÿÿ­ÿ©ÿ³ÿ©ÿÿ¢ÿ¤ÿ¢ÿÿÿ£ÿ½ÿ¦ÿÿ§ÿ¬ÿÿ°ÿ¦ÿ°ÿÿ£ÿÿ¦ÿÿÿ±ÿ±ÿ©ÿ«ÿ³ÿ­ÿ­ÿ­ÿ¦ÿ£ÿ£ÿÿ¦ÿÿÿÿªÿ£ÿÿÿ¤ÿ¦ÿ§ÿ«ÿ¦ÿÿ¡ÿ©ÿ¨ÿÿÿ§ÿ¢ÿÿ¡ÿ ÿ§ÿÿÿÿ­ÿ¨ÿÿÿªÿ­ÿÿÿ©ÿÿÿÿ¬ÿ®ÿ­ÿÿ¢ÿ¬ÿÿ¤ÿ¶ÿ£ÿÿ¤ÿªÿ­ÿ¨ÿ§ÿ¦ÿÿÿ¥ÿ¬ÿ©ÿ¤ÿ¨ÿ¦ÿ­ÿ¬ÿ¦ÿ¥ÿ¨ÿ¤ÿÿÿ«ÿ¬ÿ¡ÿ¨ÿÿÿÿ¢ÿ®ÿ±ÿ ÿ«ÿÿ¢ÿÿ³ÿÿ¡ÿ¡ÿ©ÿ¨ÿÿÿ°ÿªÿ ÿªÿµÿ¨ÿÿ¤ÿÿ£ÿ¯ÿ©ÿ¤ÿ¢ÿ£ÿ«ÿ¬ÿªÿ¨ÿÿÿÿ£ÿ¡ÿ¡ÿÿ£ÿ²ÿ®ÿªÿ¥ÿ¥ÿ¡ÿ§ÿ»ÿµÿ¥ÿ¥ÿ¬ÿ®ÿ«ÿ«ÿÿ ÿÿ¡ÿ¬ÿÿÿÿ­ÿÿ¥ÿÿªÿ»ÿ®ÿ©ÿ¯ÿ­ÿ©ÿ±ÿ¶ÿ¤ÿÿÿ§ÿ¬ÿ¯ÿªÿªÿ°ÿ¬ÿ¦ÿÿÿ¨ÿ§ÿÿÿªÿ«ÿ¬ÿ®ÿ¬ÿ£ÿ¢ÿÿÿ£ÿ¦ÿ¹ÿ¦ÿ¥ÿºÿÿ«ÿ£ÿÿ¢ÿµÿ ÿ¢ÿ§ÿ°ÿÿ¢ÿ§ÿ¦ÿÿÿÿ¥ÿ°ÿ¥ÿ£ÿÿ¤ÿ¯ÿ£ÿÿ¤ÿ£ÿ¥ÿ¨ÿÿ¢ÿ©ÿ¨ÿ°ÿÿÿ¡ÿÿ§ÿ²ÿ£ÿ«ÿ²ÿÿÿÿºÿ©ÿ¦ÿµÿ³ÿ¦ÿÿ¤ÿªÿÿªÿ¨ÿ¯ÿ³ÿ¤ÿ¬ÿ©ÿ¡ÿ£ÿ§ÿÿÿ¤ÿÿ¥ÿÿÿ¦ÿ¤ÿÿÿÿÿÿ¥ÿªÿ¦ÿÿÿ£ÿ®ÿ¤ÿ¨ÿ£ÿÿ¢ÿ¬ÿ£ÿÿ¢ÿÿ°ÿ¥ÿ«ÿ°ÿÿÿÿ§ÿ¢ÿÿ­ÿ ÿ¬ÿ«ÿ­ÿÿÿÿÿ¬ÿ²ÿ«ÿ£ÿ°ÿ±ÿ¡ÿÿÿ«ÿµÿ¬ÿÿÿ¦ÿÿÿ£ÿ¥ÿ«ÿ¡ÿ£ÿÿÁÿ¡ÿ°ÿ³ÿ§ÿ°ÿ ÿ¸ÿ®ÿ´ÿÿ¯ÿÿÿÿ ÿ¥ÿªÿ§ÿ°ÿ¦ÿ ÿ§ÿ£ÿ¦ÿ«ÿªÿ£ÿÿ¦ÿµÿµÿ©ÿ§ÿ¦ÿ ÿÿ¯ÿ±ÿ·ÿ«ÿÿªÿ¢ÿªÿÿ±ÿ£ÿ¥ÿ£ÿ¡ÿ ÿ£ÿ©ÿÿÿ©ÿ«ÿ¨ÿªÿ°ÿ¸ÿ¨ÿÿÿ¨ÿ®ÿ¥ÿªÿ²ÿ­ÿµÿ»ÿ°ÿ»ÿ¶ÿÿÿ©ÿ¬ÿ¥ÿºÿ©ÿ­ÿ ÿ£ÿ¥ÿ©ÿÿÿ ÿ«ÿ­ÿ§ÿ§ÿ ÿ®ÿªÿ®ÿªÿ§ÿ§ÿ§ÿ©ÿ¯ÿ²ÿ®ÿ¬ÿ¨ÿ¡ÿ ÿ¥ÿ¯ÿ°ÿ ÿÿ²ÿ§ÿÿ²ÿªÿ¹ÿÀÿ¬ÿ¸ÿÿÿÿ·ÿ°ÿ§ÿ©ÿ¦ÿ¤ÿÿÿ¡ÿ¤ÿ©ÿªÿ¡ÿÿ­ÿ¬ÿ§ÿ«ÿ¦ÿ¡ÿ©ÿ´ÿ©ÿÿÿ¦ÿ¯ÿÿµÿ¬ÿ¤ÿÿ©ÿ­ÿ«ÿ·ÿÿ©ÿ¥ÿ®ÿ¦ÿ«ÿÿÿ§ÿ¨ÿ¤ÿ¬ÿ§ÿ¬ÿ¨ÿ¤ÿÿÿ¤ÿ¯ÿ«ÿ¦ÿÿµÿ·ÿ°ÿ©ÿ ÿÿÿ¨ÿ¥ÿ¹ÿ©ÿ«ÿ®ÿÿ¨ÿÿÿ¡ÿ©ÿ°ÿ®ÿÿÿ·ÿ´ÿ£ÿ¥ÿ²ÿ³ÿÿÿÿÿ¤ÿ£ÿ¯ÿ²ÿ´ÿ²ÿ±ÿ¨ÿÿÿ ÿ¡ÿ§ÿ¯ÿ­ÿ¬ÿ©ÿ¯ÿ­ÿ©ÿ¶ÿ³ÿ¬ÿ¬ÿ©ÿÿÿ©ÿ©ÿ±ÿ©ÿªÿÿÿ±ÿÿÿ¢ÿ¶ÿÿ§ÿ¤ÿ¤ÿ­ÿ¥ÿ²ÿ­ÿ»ÿ²ÿ®ÿ§ÿÿÿ´ÿ´ÿ¬ÿ°ÿ¶ÿ«ÿ¦ÿ£ÿ°ÿ³ÿªÿÿÿ¤ÿ ÿ«ÿ­ÿ¥ÿ¬ÿÿ ÿ ÿ­ÿ¸ÿ¬ÿ¦ÿ¦ÿ°ÿ°ÿÿÿ¥ÿÿÿÿ¡ÿ²ÿ¥ÿÿ®ÿ©ÿÿ¾ÿ»ÿ½ÿ­ÿªÿ¥ÿ¬ÿÁÿºÿÿÿÿÿ¤ÿÿ¡ÿ¬ÿ¯ÿªÿ®ÿ©ÿ¢ÿ£ÿ©ÿÿÿ¡ÿ¡ÿ±ÿ§ÿªÿ¬ÿ«ÿÿÿ¡ÿ³ÿ©ÿ£ÿÿ¦ÿªÿ ÿÿÿÿÿ£ÿ¢ÿ¤ÿÿÿÿ®ÿ«ÿÿ¡ÿÿ­ÿ¦ÿ­ÿÿÿÿ¡ÿÿÿÿÿÿ£ÿ©ÿÿÿÿÿ»ÿ¢ÿ ÿÿÿ®ÿÿÿÿÿÿ±ÿÿÿÿÿ~ÿ¡ÿ°ÿ¯ÿ£ÿÿÿÿÿÿ¤ÿ¡ÿÿÿÿ¤ÿÿÿÿÿ©ÿ®ÿ¤ÿ¤ÿ¦ÿ¢ÿÿÿÿÿÿÿ¥ÿÿÿ¨ÿÿÿ¤ÿ±ÿ®ÿÿ¡ÿÿÿÿÿÿ¢ÿ¢ÿÿ¥ÿ«ÿ«ÿµÿ¡ÿÿ§ÿ«ÿ©ÿ®ÿÿ®ÿ¨ÿ§ÿ´ÿ®ÿ¤ÿ§ÿ¦ÿ¦ÿ¬ÿ±ÿ´ÿ¸ÿ£ÿÿÿ¦ÿªÿÿ¥ÿ¬ÿ­ÿ¸ÿ®ÿ§ÿ¬ÿ«ÿ¯ÿ±ÿ¦ÿ¨ÿ¨ÿ¬ÿ¥ÿÿÿ¨ÿÿ¡ÿ¤ÿ«ÿ¨ÿªÿ§ÿ¡ÿÿªÿ»ÿ¥ÿÿ§ÿ§ÿ¨ÿ·ÿ¥ÿÿ®ÿ®ÿ¦ÿ¬ÿ²ÿªÿ§ÿ«ÿªÿ®ÿ¬ÿ¥ÿ¡ÿÿ®ÿÿ©ÿ®ÿ±ÿ±ÿ§ÿªÿ¢ÿªÿ°ÿ±ÿ¶ÿ¶ÿ³ÿ°ÿ¨ÿÿÿ¨ÿ«ÿ¢ÿ¡ÿ¥ÿ¤ÿ¯ÿÿ ÿ§ÿ¢ÿÿ ÿ¬ÿ°ÿ©ÿ¢ÿ§ÿ³ÿ±ÿ¡ÿ¯ÿ³ÿ®ÿÿ«ÿ¨ÿ£ÿÿ ÿ¤ÿ¢ÿ¤ÿªÿ­ÿ¹ÿÁÿ¨ÿ¬ÿ¬ÿÿ¡ÿªÿ¦ÿ¥ÿÿ¡ÿ£ÿ«ÿ©ÿªÿ±ÿ¯ÿºÿ©ÿÿ´ÿ³ÿÿÿ©ÿ«ÿ¶ÿ²ÿ©ÿ ÿ¡ÿ©ÿ«ÿªÿ¬ÿ¦ÿ§ÿ¬ÿ«ÿÿ£ÿµÿÿ´ÿ¯ÿÿ¤ÿ¦ÿÿÿ¥ÿ¬ÿ¥ÿ®ÿ§ÿ«ÿ§ÿÂÿ§ÿ ÿ­ÿ²ÿ¬ÿ¬ÿ­ÿ¥ÿ£ÿ­ÿÿ£ÿ®ÿÿ¬ÿ¬ÿ°ÿ£ÿ­ÿ«ÿ§ÿ¥ÿÿÿ¢ÿÿµÿ½ÿ®ÿ£ÿ±ÿ´ÿ²ÿ±ÿªÿÿ©ÿ°ÿ°ÿ²ÿ¦ÿÿ¤ÿÿªÿªÿ®ÿ­ÿ´ÿ½ÿ³ÿªÿ¡ÿ¦ÿ´ÿªÿ¹ÿ´ÿ¸ÿÿÿ¯ÿ±ÿ²ÿ«ÿ¬ÿ¨ÿ¢ÿ¢ÿ¥ÿ¤ÿªÿ±ÿ°ÿÿÿ¦ÿ­ÿ²ÿ¯ÿ¥ÿ©ÿµÿ³ÿ¦ÿ£ÿ¥ÿÿ¦ÿ¯ÿ¦ÿ¯ÿ ÿ¢ÿ°ÿ»ÿ³ÿ¬ÿ«ÿÿ¬ÿ°ÿ¢ÿ¨ÿ¡ÿ ÿ¡ÿ¤ÿ¤ÿ¨ÿ­ÿ¬ÿ®ÿ³ÿ¤ÿÿ«ÿªÿ»ÿ«ÿ¦ÿ²ÿ±ÿ²ÿ²ÿ£ÿ¤ÿ°ÿ¦ÿªÿ©ÿªÿ®ÿªÿ­ÿ´ÿ®ÿ©ÿ¦ÿÿ¬ÿ°ÿ´ÿÿªÿ ÿ¤ÿ©ÿ¤ÿ§ÿ«ÿ©ÿ¨ÿ¢ÿ§ÿÿ¯ÿ­ÿ±ÿ²ÿ§ÿ¢ÿ§ÿ¤ÿÿ£ÿ£ÿ¡ÿ«ÿ¬ÿ¸ÿ£ÿ¬ÿ²ÿ®ÿ§ÿ¦ÿ¯ÿ²ÿ©ÿºÿ³ÿ£ÿÿÿ ÿ§ÿ¶ÿ¬ÿÿ£ÿ£ÿ°ÿÿÿÿ ÿ©ÿ¡ÿ¦ÿ¯ÿ«ÿ¥ÿ§ÿ¬ÿ­ÿ§ÿªÿµÿ±ÿ·ÿ´ÿ®ÿ®ÿ°ÿ£ÿÿ«ÿ£ÿ±ÿ´ÿ±ÿ¦ÿ®ÿ°ÿ­ÿ²ÿ´ÿ¶ÿ¹ÿªÿÿ¬ÿ¤ÿÿÿÿÿ ÿ«ÿ³ÿ¼ÿ³ÿÿ§ÿ¤ÿ¤ÿ¥ÿ¤ÿ§ÿ²ÿ³ÿ¿ÿ´ÿ¶ÿªÿÿ¤ÿ°ÿ±ÿ¥ÿÿªÿ¡ÿ¨ÿ¢ÿ¦ÿ³ÿ¾ÿ²ÿ¤ÿ£ÿ¡ÿÿÿ ÿ¨ÿÿ¥ÿ§ÿªÿ«ÿ¬ÿ©ÿ¥ÿªÿ£ÿ®ÿ­ÿ©ÿ»ÿ¬ÿÿ®ÿ·ÿ°ÿ¦ÿ¤ÿ¬ÿ¬ÿ©ÿ°ÿ±ÿ²ÿ«ÿÿÿ«ÿ«ÿ£ÿ«ÿ§ÿ§ÿ´ÿ¿ÿÂÿ½ÿÿ¢ÿ­ÿ¥ÿ®ÿµÿ·ÿ¯ÿ£ÿ£ÿ£ÿÿ­ÿ¼ÿ­ÿ¦ÿ¨ÿ¬ÿ­ÿ®ÿ«ÿ«ÿ«ÿ°ÿ¶ÿ»ÿªÿ¢ÿ¬ÿ´ÿ´ÿ¢ÿÿ¦ÿÿ±ÿ´ÿ²ÿ®ÿ¦ÿ°ÿ¨ÿ³ÿ¡ÿÿÿÿ¤ÿ²ÿ¹ÿ°ÿ«ÿ±ÿ ÿ¥ÿ¯ÿµÿ²ÿ¨ÿ¤ÿºÿ±ÿ®ÿ¼ÿ¢ÿ©ÿ¯ÿ±ÿ´ÿ®ÿ¯ÿ¬ÿ¦ÿ¬ÿ¬ÿ¨ÿ¨ÿ¥ÿ¤ÿ´ÿºÿ²ÿ®ÿ¦ÿ¦ÿÿ£ÿ±ÿ°ÿ¯ÿÿ£ÿ¢ÿ³ÿ®ÿ¨ÿ¥ÿÿÿ¯ÿ°ÿ¢ÿ¨ÿ²ÿ¯ÿ¨ÿ¬ÿ°ÿ¶ÿ¨ÿÿ¦ÿ¡ÿ´ÿÿ¼ÿ§ÿÿ¥ÿ­ÿ¢ÿÿÿÿ¤ÿÿÿÿÿÿÿÿÿÿÿ~ÿyÿuÿ}ÿÿxÿgÿfÿaÿwÿxÿÿÿÿÿÿÿ¨ÿÿÿÿ©ÿ­ÿÿÿÿÿÿÿÿÿÿ¢ÿÿÿÿÿÿÿsÿyÿ}ÿwÿsÿ`ÿgÿtÿrÿuÿoÿoÿ|ÿÿÿÿÿÿÿÿÿÿÿÿÿÿÿÿÿ©ÿ¦ÿ¡ÿ ÿ¬ÿ·ÿ®ÿ«ÿ®ÿ¨ÿ¶ÿ¶ÿ¬ÿ¬ÿ±ÿªÿÿ¨ÿ³ÿ³ÿ²ÿ³ÿ·ÿ´ÿ²ÿ±ÿ¨ÿªÿ©ÿ¹ÿ§ÿ´ÿªÿ¨ÿ¡ÿÿÿÿ"ÿ"ÿfÿ¯ÿªÿ©ÿ©ÿ¯ÿ½ÿ½ÿ­ÿ¶ÿ¬ÿ ÿ¼ÿ½ÿ·ÿ¦ÿ¦ÿ³ÿ³ÿ°ÿ±ÿÿ²ÿ»ÿ¿ÿ¦ÿ«ÿÂÿ¾ÿ¯ÿ·ÿ¯ÿ¨ÿªÿÃÿªÿ§ÿ¨ÿ¨ÿ©ÿ«ÿ­ÿ©ÿ­ÿÅÿ®ÿ¨ÿ°ÿºÿ³ÿ°ÿ°ÿ¤ÿ¬ÿ»ÿ±ÿ¨ÿºÿ·ÿ»ÿ±ÿ¦ÿ£ÿ¦ÿ¬ÿ£ÿ¥ÿ¥ÿ ÿ¡ÿÿÿ´ÿ»ÿ±ÿ­ÿ«ÿªÿ¤ÿ­ÿ¦ÿ±ÿ­ÿ­ÿ¨ÿÿ¨ÿµÿ¬ÿ·ÿ®ÿ§ÿ¯ÿ¦ÿ¤ÿ«ÿ¦ÿ§ÿµÿÃÿÍÿ±ÿ¨ÿ¶ÿ¦ÿ©ÿ´ÿ©ÿ²ÿ´ÿ²ÿ´ÿ§ÿ¦ÿ¢ÿÿ§ÿ ÿ²ÿµÿ©ÿ¢ÿ§ÿ«ÿ±ÿ¾ÿ¨ÿÿ§ÿ ÿ­ÿªÿ¡ÿ¢ÿ«ÿ°ÿ¬ÿªÿ¯ÿ®ÿ´ÿµÿ«ÿ³ÿ§ÿ¨ÿ¯ÿ­ÿ¥ÿ£ÿ¤ÿÿ¢ÿ¯ÿÿÿ¦ÿ§ÿ¨ÿ²ÿ´ÿ­ÿ«ÿ«ÿ¨ÿºÿ¯ÿ­ÿÀÿ­ÿ­ÿ£ÿ°ÿ©ÿ¢ÿ¶ÿ»ÿªÿ«ÿ¤ÿ´ÿ»ÿÿÿ¸ÿ²ÿ«ÿªÿ³ÿºÿ°ÿ­ÿ¶ÿ¹ÿ¿ÿ²ÿÁÿ´ÿ¤ÿ®ÿ´ÿ¦ÿªÿ¹ÿ°ÿ§ÿ¥ÿ¥ÿ®ÿ¯ÿµÿ¯ÿªÿ­ÿ´ÿ¯ÿ«ÿ¨ÿ¤ÿ®ÿ²ÿ¨ÿªÿ»ÿ¶ÿ³ÿ£ÿµÿ¬ÿ¯ÿ¸ÿ³ÿªÿ´ÿÂÿµÿ®ÿÿ®ÿ®ÿ±ÿ¤ÿ£ÿ¤ÿ©ÿ­ÿ¬ÿ©ÿ©ÿ¥ÿ¤ÿ¦ÿÿªÿ­ÿµÿ¸ÿ¹ÿ¯ÿ³ÿ±ÿ¥ÿÿÿ¤ÿ®ÿ¨ÿªÿ£ÿÿÿ°ÿ¹ÿ´ÿµÿ°ÿ¬ÿ¦ÿ¡ÿªÿªÿ²ÿ­ÿ ÿ¬ÿ¢ÿ´ÿ¿ÿ­ÿªÿ®ÿ­ÿ­ÿ´ÿºÿ¼ÿºÿ¢ÿµÿÆÿ©ÿ¤ÿÿ¤ÿ¯ÿ²ÿ¸ÿ²ÿ£ÿ¨ÿ´ÿ±ÿ¶ÿ¡ÿ¨ÿÿ«ÿ´ÿ¬ÿÿ­ÿµÿµÿ¬ÿ³ÿ­ÿÿ ÿ§ÿÿÿ«ÿÿÿÿ ÿ®ÿÿ©ÿ¢ÿ ÿ ÿÿ«ÿ­ÿÿÿÿ¤ÿÿÿÿÿÿÿÿ¨ÿ²ÿ¥ÿÿªÿ¥ÿÿÿ¨ÿ§ÿ©ÿ¨ÿ¯ÿ¦ÿ¨ÿ­ÿ¬ÿ±ÿ°ÿ¤ÿ£ÿ¬ÿ®ÿ©ÿ«ÿ²ÿ±ÿ¬ÿ¦ÿ±ÿ ÿ²ÿÿ£ÿ¥ÿ¤ÿ¤ÿ­ÿ§ÿ¬ÿ²ÿ©ÿ¬ÿ´ÿ®ÿ°ÿ¤ÿ¥ÿÿ¦ÿ«ÿµÿÿ¬ÿ©ÿ´ÿ©ÿ¤ÿ¤ÿ£ÿ¦ÿ±ÿ¿ÿ½ÿ¤ÿ¡ÿ§ÿ±ÿ±ÿ¦ÿ¦ÿ¨ÿ¤ÿ©ÿÿ§ÿ¨ÿ¨ÿÿÿ°ÿ±ÿÿÿÿ£ÿÿ«ÿ¡ÿÿÿ¬ÿ¡ÿ¨ÿÿÿÿ¨ÿ¤ÿÿÿ¢ÿ¡ÿ¡ÿÿÿÿÿÿÿÿ¨ÿÿÿÿ£ÿ¤ÿÿ¡ÿ£ÿ¤ÿ¡ÿÿÿÿÿ¥ÿ«ÿÿÿÿ«ÿÿÿÿÿ¢ÿ©ÿ©ÿ¨ÿÿÿ©ÿ®ÿ¨ÿ¤ÿÿÿÿÿÿ¡ÿ£ÿÿÿÿÿÿÿÿÿÿÿÿ£ÿÿÿÿÿÿÿÿÿÿÿÿÿ ÿÿÿÿ¤ÿ ÿÿÿ®ÿ£ÿÿÿÿÿÿ£ÿÿÿ¡ÿ£ÿÿÿÿÿ¦ÿ¤ÿ¦ÿÿÿ¢ÿ£ÿ ÿ¡ÿ¦ÿ¡ÿ¢ÿ§ÿ§ÿ¯ÿÿ­ÿ©ÿ§ÿ¬ÿªÿ¬ÿ§ÿ¶ÿ¬ÿ«ÿ·ÿÿ§ÿ¨ÿÿÿ´ÿ­ÿ¦ÿ¨ÿ­ÿ¨ÿ£ÿ±ÿ´ÿ¶ÿ¨ÿÿ ÿ¥ÿ©ÿ¦ÿµÿ¥ÿµÿÿ¡ÿ¤ÿ£ÿ¦ÿ®ÿ«ÿ¬ÿ¦ÿÿ¢ÿ©ÿ ÿ¥ÿªÿ¦ÿ®ÿ«ÿÿÿ©ÿ²ÿ´ÿ¶ÿ·ÿ¿ÿ¥ÿ¦ÿ½ÿ®ÿ²ÿ«ÿ­ÿ«ÿ¨ÿ°ÿ­ÿ«ÿ­ÿ§ÿ ÿ¥ÿ¬ÿ¢ÿ ÿ®ÿÿ£ÿ ÿµÿ§ÿ¸ÿ¯ÿ§ÿ°ÿªÿ¬ÿ­ÿ¨ÿ°ÿ§ÿ«ÿ£ÿ¬ÿ¾ÿ³ÿ¤ÿ¤ÿ¨ÿ¥ÿ­ÿ·ÿÿªÿ¸ÿ®ÿ©ÿ¤ÿ¬ÿ´ÿ¦ÿªÿ§ÿ ÿ£ÿ®ÿ¶ÿ¥ÿ¦ÿ¡ÿ±ÿ»ÿ­ÿ¤ÿ¡ÿ¢ÿ®ÿ¥ÿÿ­ÿªÿ¢ÿ¨ÿ´ÿªÿÿ«ÿ±ÿÿÿ«ÿ©ÿ£ÿ¦ÿÿ¡ÿÿªÿ¨ÿ¦ÿ¤ÿ ÿ ÿ ÿ«ÿÿÿ¨ÿ¥ÿÿÿ£ÿ®ÿ­ÿÿ«ÿ­ÿµÿ¦ÿÿÿ¦ÿ¤ÿªÿºÿ­ÿ¤ÿÿµÿ§ÿ¥ÿ¯ÿµÿ£ÿ®ÿ¬ÿ¢ÿ©ÿ®ÿ­ÿ¨ÿ¡ÿÿÿ§ÿ´ÿ±ÿ«ÿ©ÿ°ÿ±ÿ«ÿ¨ÿ¯ÿ§ÿ±ÿªÿ¢ÿ«ÿ¡ÿ¤ÿÿ¹ÿ´ÿ¥ÿÿ¬ÿ³ÿ³ÿ¹ÿ¢ÿ¤ÿ¦ÿ¨ÿ¤ÿÿ¢ÿ©ÿ¤ÿ§ÿ¨ÿ²ÿ®ÿ§ÿ±ÿ¯ÿ£ÿ¢ÿ¡ÿÿ§ÿ­ÿ²ÿ¦ÿ°ÿ®ÿÿ¯ÿ»ÿ£ÿ®ÿ­ÿ£ÿÿÿÿÿ¥ÿ®ÿ§ÿ§ÿ±ÿ³ÿ°ÿµÿ¹ÿ´ÿ°ÿªÿ¤ÿªÿ¤ÿ¯ÿ«ÿÿÿ¢ÿ¦ÿ¯ÿÿ¥ÿÿ¬ÿ¦ÿ©ÿÿªÿ¤ÿ±ÿ¢ÿÿ¢ÿÿÿ¢ÿ°ÿ¨ÿÿÿ¤ÿªÿ¤ÿ ÿÿÿ¬ÿ°ÿ©ÿÿÿ°ÿ«ÿ§ÿ¬ÿªÿ ÿ¸ÿ²ÿ³ÿ ÿÿ§ÿ¢ÿ¦ÿÿªÿªÿ©ÿ«ÿÿ¨ÿ¯ÿÿÿ«ÿ©ÿ£ÿÿ®ÿ¯ÿ¡ÿÿ£ÿ§ÿÿÿ§ÿ¡ÿÿÿÿÿÿÿÿ¨ÿ¤ÿÿ´ÿÿ ÿ¤ÿÿÿ§ÿÿÂÿªÿÿ¤ÿªÿ­ÿ¡ÿÿÿ§ÿ¥ÿ¯ÿªÿ¸ÿ±ÿ¬ÿ«ÿ°ÿ¥ÿÿÿ¡ÿ°ÿ¸ÿ³ÿÿÿ§ÿ®ÿ¨ÿ«ÿ¢ÿÿÿÿ¬ÿÿ­ÿ£ÿ¥ÿ ÿÿ¥ÿÿÿ©ÿÿ§ÿ«ÿµÿ²ÿÿÿ¥ÿ¦ÿ«ÿÿ±ÿÿ«ÿ­ÿ¨ÿ°ÿ¢ÿªÿ±ÿ¤ÿ£ÿ¨ÿ«ÿ¨ÿªÿ®ÿ¨ÿ¨ÿ¨ÿ§ÿªÿ®ÿ©ÿ¨ÿ¶ÿ³ÿ§ÿ´ÿ¬ÿÿÿÿ«ÿÿÿ¤ÿ¢ÿ§ÿ£ÿ©ÿ©ÿ ÿÿ¤ÿ¨ÿ¤ÿ´ÿ©ÿªÿ±ÿ¤ÿÿªÿÿ¥ÿ¦ÿ¡ÿ¬ÿ³ÿ¨ÿ¢ÿ£ÿ¥ÿ¨ÿ¥ÿÿ ÿ¶ÿ¬ÿ¤ÿÿÿ­ÿ®ÿ¢ÿ£ÿ´ÿ´ÿÿ ÿ¥ÿÿ§ÿ¬ÿ´ÿÿ£ÿÿ¯ÿ£ÿ¯ÿ¡ÿ¥ÿ½ÿ¶ÿÿ¨ÿ©ÿ¡ÿ¢ÿÿÿ¨ÿ´ÿÿÿ§ÿÿÿÿ±ÿºÿ«ÿ¨ÿ§ÿ§ÿ­ÿ¬ÿ ÿÿ«ÿ¯ÿ­ÿ­ÿ¢ÿ´ÿ ÿÿ¡ÿ«ÿ¤ÿ¤ÿÿ¡ÿÿÿ§ÿ­ÿªÿÿÿ«ÿ±ÿÿ¹ÿ¤ÿÿ§ÿ¯ÿ¥ÿ´ÿ®ÿ¬ÿ¬ÿ¤ÿÿ ÿ°ÿ©ÿ¦ÿÿÿ ÿ§ÿ¨ÿÿÿÿªÿ¢ÿÿ©ÿ±ÿ¯ÿ§ÿ¡ÿ©ÿ¥ÿ±ÿ±ÿ¢ÿ¬ÿ°ÿ©ÿ¬ÿÿ¦ÿÿ«ÿ£ÿ®ÿµÿ¶ÿ­ÿ¬ÿªÿ°ÿ­ÿ£ÿ§ÿ¡ÿ¡ÿ¨ÿªÿ­ÿ±ÿºÿ±ÿ¯ÿªÿ«ÿÿÿÿ¨ÿÿÿ¤ÿÿÿ§ÿÿÿ¢ÿ¤ÿªÿ­ÿ§ÿ©ÿ©ÿ¤ÿ£ÿ¬ÿ¯ÿ ÿÿ ÿÿ§ÿ¥ÿ£ÿ§ÿÿÿÿÿ£ÿ­ÿÿÿÿÿÿÿ¦ÿ«ÿ¡ÿÿÿ§ÿ¬ÿ¡ÿ¥ÿÿÿ§ÿ¤ÿÿ£ÿ¥ÿÿÿÿ©ÿ¦ÿÿÿ£ÿ¦ÿ¥ÿ ÿ¨ÿ£ÿªÿ¯ÿ£ÿÿ§ÿ¤ÿ¢ÿ§ÿÿ¡ÿ©ÿ¦ÿ«ÿ¥ÿ¨ÿ¬ÿÿ­ÿÿÿ ÿ¨ÿÿ¥ÿ©ÿÿ¥ÿÿ£ÿÿ§ÿ½ÿºÿ°ÿ©ÿ ÿ®ÿ´ÿ¥ÿÿÿÿ«ÿ¨ÿ¦ÿ¢ÿÿ¤ÿ¤ÿ¤ÿ©ÿ­ÿ¥ÿ¡ÿ¦ÿ¡ÿ­ÿ¨ÿ­ÿ¦ÿ±ÿ¼ÿ²ÿ¨ÿ®ÿµÿ©ÿ¢ÿÿÿÿÿÿªÿÿ¥ÿÿ ÿÿÿÿ¥ÿ®ÿ ÿÿ°ÿ®ÿ¦ÿ­ÿ¬ÿ¨ÿ£ÿ­ÿ¬ÿ¨ÿ«ÿ¤ÿÿÿ­ÿ¬ÿ¤ÿ¦ÿ¨ÿ¤ÿ¬ÿ¬ÿ¯ÿ¥ÿ£ÿ©ÿªÿÿÿ¡ÿ¬ÿ·ÿ­ÿ©ÿ±ÿ¤ÿ¬ÿ®ÿÿ®ÿÿªÿ ÿÿÿ­ÿ¡ÿ¢ÿªÿ®ÿÿ¨ÿ ÿÿ£ÿªÿÿÿÿÿ¦ÿ«ÿ¦ÿ¡ÿÿ§ÿ³ÿªÿ¤ÿÿÿ©ÿ§ÿ±ÿÿÿÿ¢ÿ°ÿ¯ÿ·ÿ¨ÿ ÿ§ÿ½ÿ­ÿ¦ÿºÿ®ÿÿÿ³ÿÿÿ¯ÿµÿ®ÿªÿÿ©ÿ¤ÿ¡ÿ©ÿªÿ­ÿªÿ¨ÿ¬ÿ®ÿÿÿ¥ÿ¡ÿÿÿÿÿ¦ÿ£ÿÿÿÿÿÿ§ÿ¢ÿ¤ÿ¦ÿ°ÿªÿ¶ÿ£ÿµÿµÿ ÿ§ÿ¨ÿ¨ÿ£ÿ¤ÿÿÿ£ÿ³ÿÿ¨ÿ¨ÿ¯ÿÿ ÿÿÿ²ÿ³ÿ§ÿÿ¢ÿ¨ÿ®ÿ¬ÿ«ÿ¬ÿ¥ÿ¤ÿ¤ÿ¦ÿÿÿ¤ÿ¦ÿ£ÿ ÿÿ ÿ§ÿ²ÿÿªÿ©ÿ±ÿ ÿ¼ÿ¢ÿ¦ÿ²ÿ³ÿ ÿÿ¦ÿ¯ÿ ÿÿÿ¥ÿªÿ­ÿ¦ÿÿ¢ÿ©ÿÿÿ¦ÿ¥ÿ§ÿªÿ£ÿ­ÿ²ÿ¦ÿ¤ÿÿÿÿ§ÿ©ÿ ÿ§ÿ±ÿ±ÿ£ÿÿ«ÿ²ÿÿ¡ÿ®ÿ®ÿÿ©ÿ¬ÿ§ÿ¨ÿªÿ«ÿ«ÿ¬ÿ±ÿ³ÿµÿ£ÿÿ«ÿÿÿ¤ÿ§ÿ±ÿ¯ÿªÿ§ÿ²ÿ°ÿÿÿÿªÿ°ÿ§ÿ¹ÿ¯ÿ§ÿÿ¶ÿÿ«ÿ¯ÿªÿ°ÿ¶ÿ¨ÿ¢ÿÿÿ±ÿµÿªÿ¨ÿ¤ÿ®ÿ©ÿ¥ÿ¯ÿ´ÿ®ÿ ÿÿ¦ÿ¤ÿ¬ÿ¯ÿ¨ÿÿÿ£ÿÿ­ÿ¦ÿ­ÿµÿªÿ¸ÿ ÿ ÿ¥ÿ®ÿºÿªÿ²ÿ²ÿ¦ÿÿ§ÿ­ÿ¨ÿ¬ÿ²ÿ«ÿÿ¤ÿ©ÿÿÿ©ÿ£ÿ¤ÿ«ÿ®ÿ¬ÿÿÿ©ÿ­ÿ°ÿ¶ÿ²ÿ­ÿªÿ³ÿ«ÿÿ¼ÿ®ÿ²ÿ©ÿ¡ÿ«ÿÿ¯ÿ©ÿ°ÿ¯ÿ¢ÿ¢ÿ§ÿªÿ¨ÿÿÿ®ÿ´ÿ¶ÿªÿ¡ÿ¬ÿªÿ­ÿÿ¤ÿ´ÿ¢ÿÀÿ²ÿÿ§ÿ­ÿ²ÿÿÿ¦ÿ©ÿ¤ÿ°ÿ¥ÿ§ÿºÿ²ÿ®ÿ­ÿ§ÿ¯ÿµÿ³ÿ´ÿ¯ÿ¥ÿ£ÿ´ÿ²ÿ­ÿ§ÿ¥ÿ°ÿ²ÿÿÿ¢ÿªÿ­ÿ±ÿ°ÿ¯ÿ®ÿ ÿ¯ÿ¦ÿÿ®ÿ¯ÿ¦ÿªÿ©ÿ¥ÿ¬ÿ§ÿÿ«ÿ«ÿ©ÿ¤ÿªÿ§ÿ£ÿÿÿ©ÿÿ§ÿÿ©ÿµÿÿÿ¢ÿ§ÿ²ÿ¯ÿ¦ÿ´ÿ¤ÿÿ¯ÿ±ÿ«ÿ¡ÿ¥ÿ²ÿ ÿ¤ÿ¦ÿ®ÿÿÿ¥ÿ§ÿ¤ÿ¬ÿ°ÿ©ÿ§ÿ«ÿÿ©ÿ°ÿ§ÿ¢ÿ¥ÿ­ÿ¦ÿªÿ§ÿ¡ÿ­ÿ¯ÿ¦ÿ§ÿ°ÿªÿ´ÿ¶ÿ±ÿªÿ©ÿºÿÿ³ÿ ÿ¨ÿ£ÿªÿ¼ÿ°ÿ³ÿ¬ÿ¢ÿÿÿ£ÿªÿ¯ÿ°ÿ²ÿ«ÿ¤ÿ¢ÿªÿÿÿ¡ÿÿ©ÿ¯ÿ±ÿ¬ÿ²ÿ¢ÿ¡ÿ®ÿ±ÿÿ¢ÿ­ÿºÿÇÿªÿÿ£ÿ¡ÿ¤ÿÿÿÿÿÿÿÿ©ÿ¦ÿÿÿ¤ÿ©ÿ«ÿ¡ÿÿÿ¬ÿÿÿÿÿÿ ÿ¢ÿÿÿÿÿ©ÿ¥ÿÿÿ¥ÿÿÿ¦ÿÿÿÿÿÿ ÿ©ÿÿÿÿ¡ÿ¤ÿÿ¡ÿ°ÿ«ÿ§ÿÿÿÿÿÿÿÿÿÿÿÿ©ÿ¬ÿ£ÿÿÿÿ¡ÿ ÿÿÿ¨ÿÿÿÿ§ÿÊÿÿ©ÿÿÿÿÿÿ¢ÿÿÿÿÿÿ ÿ ÿÿ¬ÿ²ÿµÿ¢ÿÿ¯ÿÿ¥ÿ¯ÿÿªÿªÿÿªÿ´ÿ¤ÿ¢ÿ¤ÿÿÿµÿ¸ÿ®ÿÿ ÿ«ÿ§ÿ¤ÿ©ÿÿÿÿ¨ÿ¦ÿÿ ÿ¦ÿ©ÿ¥ÿ¢ÿ§ÿ¬ÿ¤ÿÿÿÿ´ÿ¡ÿ¨ÿ ÿÿ ÿ¥ÿ¥ÿ¤ÿ©ÿ´ÿ§ÿÿ§ÿ£ÿ ÿÿªÿµÿÿÿ«ÿ¦ÿ¤ÿ§ÿ·ÿ­ÿ£ÿÿ¡ÿ£ÿ¥ÿ¢ÿÿ¡ÿ ÿ§ÿ§ÿªÿ´ÿ¢ÿ§ÿ§ÿÿÿÿ¤ÿÿ¡ÿ·ÿºÿ»ÿ±ÿ¬ÿ¾ÿ¢ÿ¥ÿ¤ÿ¯ÿÈÿªÿ­ÿ¨ÿ©ÿÿ ÿ§ÿ¯ÿ®ÿ¢ÿ¬ÿ¶ÿªÿ¢ÿ¢ÿ§ÿ¨ÿÿ¢ÿ§ÿ½ÿ·ÿ¥ÿÿÿªÿ°ÿ§ÿ©ÿ¬ÿªÿ³ÿ¢ÿ¨ÿ¸ÿ²ÿ¥ÿ¤ÿ¤ÿ¨ÿ¦ÿ¢ÿ¡ÿ ÿÿ£ÿ®ÿ«ÿ§ÿ¬ÿµÿÿ¥ÿªÿ®ÿ©ÿ§ÿ ÿÿ«ÿ±ÿ§ÿ§ÿ¯ÿ­ÿ®ÿ°ÿ§ÿ¨ÿ¥ÿ²ÿ¦ÿ¯ÿ¦ÿ£ÿ§ÿÿ ÿ£ÿÿ©ÿ§ÿÿÿÿÿ±ÿ¬ÿ«ÿ­ÿ¬ÿ´ÿ¹ÿ±ÿ¨ÿ«ÿ¨ÿÿ¥ÿ¹ÿÿ±ÿÿªÿ®ÿ­ÿ¤ÿ¡ÿ«ÿ­ÿ«ÿ«ÿÿÿ²ÿ£ÿÿ±ÿÿ©ÿ©ÿ¥ÿ¬ÿ¬ÿ¨ÿ¨ÿ¥ÿÿÿ¦ÿ¥ÿªÿ­ÿ§ÿ¬ÿ°ÿ²ÿ¦ÿªÿ£ÿÿ¤ÿ£ÿ«ÿÀÿÿ©ÿÿ«ÿ¥ÿ®ÿ±ÿ«ÿ±ÿ¯ÿ¨ÿ§ÿ£ÿ©ÿ¸ÿµÿ£ÿÿ§ÿ©ÿ®ÿ§ÿ¨ÿ©ÿ¦ÿ«ÿ­ÿ£ÿ¦ÿ³ÿÿÿ¨ÿÿªÿÿªÿ²ÿ¯ÿ°ÿ¢ÿÿ¨ÿ©ÿ­ÿ©ÿ¤ÿ¬ÿ±ÿ¯ÿ­ÿ¯ÿ©ÿÿ¤ÿ¦ÿ ÿ¤ÿ¯ÿ£ÿ·ÿ³ÿ¨ÿ¤ÿªÿ¶ÿ¯ÿ¢ÿ¬ÿ±ÿ¢ÿ©ÿ¯ÿ¨ÿ­ÿ¢ÿ«ÿ¡ÿ ÿ«ÿ«ÿªÿ¬ÿ³ÿÿ³ÿ¯ÿ°ÿ£ÿ ÿ£ÿÿÿ¥ÿ§ÿ£ÿªÿ¤ÿ²ÿÿ³ÿ¬ÿ°ÿ²ÿ²ÿ°ÿ±ÿ³ÿªÿ¬ÿ·ÿ¾ÿÿÿ´ÿ°ÿÿÿÿ¯ÿ·ÿªÿ¯ÿ«ÿ¥ÿÿÿ¡ÿ¥ÿ¤ÿ¨ÿªÿ ÿÿ«ÿ¦ÿ¢ÿ£ÿÿ­ÿ­ÿ¥ÿ¡ÿ£ÿ«ÿ¯ÿ¤ÿ¦ÿ¦ÿ§ÿªÿ§ÿ±ÿ¸ÿ³ÿ¨ÿ£ÿ©ÿµÿ¸ÿÿ ÿÿ­ÿ®ÿ®ÿ³ÿ®ÿ¬ÿ°ÿªÿ»ÿ¤ÿ ÿ¦ÿÿ ÿ ÿ£ÿ©ÿ§ÿ¢ÿ¦ÿ¡ÿÿ¥ÿ§ÿ°ÿ¦ÿ±ÿ³ÿªÿ¯ÿ­ÿ»ÿÿ¦ÿ¦ÿÿÿ§ÿ¨ÿ¥ÿ©ÿªÿ¥ÿ°ÿ£ÿ¼ÿ¨ÿÿ£ÿ¯ÿ¨ÿÿ§ÿ©ÿ«ÿ¢ÿ¥ÿ¢ÿ¡ÿ¨ÿªÿ¬ÿ¬ÿÿªÿÿ«ÿ¥ÿ®ÿ´ÿ®ÿ§ÿ£ÿ¡ÿÿ¨ÿ»ÿ©ÿ¡ÿªÿµÿ¾ÿºÿ­ÿ©ÿ®ÿªÿ³ÿ£ÿ­ÿ£ÿ«ÿ¬ÿ«ÿ©ÿÿÿ®ÿ©ÿ®ÿ¿ÿ»ÿ¶ÿ®ÿ¦ÿ¦ÿ­ÿ¤ÿ±ÿ«ÿ¥ÿÿÿ¨ÿ¤ÿÿ¬ÿ¤ÿ§ÿ£ÿ³ÿ´ÿ ÿ ÿªÿ°ÿ³ÿ§ÿÿ³ÿ£ÿ°ÿ¯ÿ£ÿ¢ÿ¬ÿ¥ÿ¡ÿ¨ÿ§ÿ£ÿ¦ÿ£ÿ¯ÿ¼ÿ¸ÿ¬ÿ®ÿ¬ÿ ÿ¯ÿ©ÿ¨ÿªÿ¨ÿ®ÿ½ÿ©ÿ¢ÿ¶ÿ½ÿ­ÿ¬ÿ§ÿ ÿ¦ÿ¦ÿ¯ÿ©ÿ´ÿ¶ÿ¬ÿ¢ÿÿÿªÿµÿ²ÿ¥ÿ¤ÿ¨ÿ±ÿ®ÿ§ÿ«ÿªÿ£ÿ«ÿ¶ÿªÿµÿ²ÿ¤ÿ¢ÿ§ÿ®ÿ¼ÿ¯ÿ³ÿ³ÿ«ÿ¨ÿ©ÿ£ÿ¶ÿ³ÿ¯ÿ¸ÿÿÿÿ­ÿ¨ÿÿÿ¤ÿ¢ÿÿÿ¡ÿ¨ÿÿÿÿÿÿÿÿÿÿÿÿÿÿÿÿnÿeÿoÿlÿzÿÿÿÿÿÿÿÿÿÿÿÿÿÿÿÿÿÿÿ}ÿ{ÿÿÿÿÿÿÿzÿ~ÿÿÿtÿfÿfÿlÿpÿÿÿtÿÿÿ{ÿÿÿÿÿÿ ÿÿÿÿÿ¡ÿÿÿÿ£ÿ³ÿÿ§ÿ¬ÿ£ÿ¢ÿ±ÿ¾ÿ±ÿ°ÿ±ÿ«ÿµÿµÿ¶ÿ®ÿªÿ¯ÿ¥ÿ§ÿ·ÿ³ÿ¤ÿ°ÿµÿµÿ·ÿ¹ÿ´ÿ°ÿ¸ÿ¾ÿµÿ¸ÿ²ÿ¶ÿ°ÿ¡ÿ£ÿÿfÿýþÁþÿ´ÿ´ÿ°ÿ­ÿ²ÿ»ÿ·ÿ®ÿ²ÿªÿ³ÿ¯ÿ´ÿ¯ÿ¨ÿ¯ÿ³ÿ®ÿÿÿ¥ÿ°ÿÁÿµÿ¥ÿ°ÿ¼ÿªÿ£ÿ­ÿÿ¨ÿ¿ÿ¸ÿ³ÿ±ÿ²ÿ±ÿ«ÿ§ÿÿ¯ÿªÿ±ÿ±ÿ³ÿ¶ÿ©ÿ¨ÿ³ÿ¥ÿ¬ÿ´ÿ­ÿÿ«ÿ±ÿªÿ²ÿ¯ÿ¢ÿ¨ÿ¶ÿ´ÿ´ÿ¦ÿ¤ÿ¤ÿ¤ÿ«ÿ°ÿ­ÿªÿ©ÿÿ³ÿ´ÿ¦ÿ£ÿ­ÿªÿ¦ÿ£ÿ ÿ©ÿ´ÿ¡ÿ¬ÿÿ­ÿ¯ÿ ÿ«ÿ²ÿµÿ¸ÿ¹ÿ»ÿ¹ÿ¡ÿ«ÿ©ÿªÿ£ÿ±ÿ¥ÿ¦ÿ°ÿ¯ÿ±ÿ²ÿ¤ÿÿ¢ÿ£ÿ¡ÿ¯ÿ¨ÿ°ÿ³ÿ§ÿ¡ÿ¤ÿ¥ÿÿµÿ¤ÿ¯ÿ¢ÿ ÿªÿ«ÿ°ÿ±ÿ¬ÿ´ÿ­ÿ©ÿ»ÿ¬ÿ£ÿµÿ¦ÿ¥ÿ³ÿ¼ÿ·ÿ©ÿ¥ÿ¨ÿ¨ÿ·ÿ¼ÿ¦ÿ£ÿÿªÿ·ÿ·ÿ²ÿ°ÿ©ÿ°ÿºÿ§ÿªÿ·ÿ¬ÿºÿ³ÿ´ÿ¹ÿ­ÿ£ÿ²ÿ´ÿ»ÿÀÿÊÿ²ÿ¤ÿÿ­ÿ­ÿ©ÿ­ÿ¬ÿ§ÿ¨ÿªÿ°ÿ¬ÿ¸ÿ¶ÿ·ÿ±ÿÿ¬ÿ·ÿ±ÿ±ÿ»ÿºÿ»ÿµÿªÿÿªÿ»ÿºÿ¶ÿ¥ÿ¤ÿ¨ÿªÿ¨ÿ¡ÿ¯ÿ°ÿ¤ÿ­ÿ¯ÿ³ÿ®ÿ¤ÿ°ÿ­ÿ®ÿ­ÿ¦ÿ®ÿ´ÿ»ÿ±ÿ½ÿ£ÿ¡ÿªÿ²ÿ©ÿ©ÿ±ÿ¨ÿ¡ÿ¨ÿ­ÿ¨ÿ©ÿ¯ÿ¬ÿ©ÿ»ÿªÿ¹ÿµÿ±ÿ¦ÿ°ÿ·ÿ«ÿ¡ÿÿ±ÿ¯ÿÃÿ¨ÿ¸ÿ¶ÿªÿ°ÿ©ÿ³ÿÂÿ²ÿ¦ÿ´ÿµÿ´ÿ¸ÿ®ÿ¶ÿÿ¢ÿÿ²ÿÁÿ³ÿ­ÿ©ÿ¦ÿ£ÿ£ÿ¬ÿ£ÿÿÿ¬ÿ¯ÿ¡ÿÿ¥ÿÿÿ¢ÿ¯ÿ²ÿ¢ÿ¨ÿºÿ®ÿ°ÿ¬ÿ´ÿ¤ÿ®ÿ³ÿ¼ÿ±ÿ°ÿ§ÿÿÿ¡ÿ¥ÿ¯ÿ´ÿ¬ÿ¢ÿ¥ÿ¨ÿ¥ÿÿÿÿ¤ÿ ÿ«ÿ§ÿ£ÿ¦ÿ§ÿ¬ÿ³ÿ¤ÿÿÿÿÿÿ§ÿ ÿ¤ÿ¡ÿÿ¥ÿ¦ÿ¨ÿ£ÿÿÿ§ÿªÿ¤ÿ£ÿÿ¡ÿ©ÿ°ÿ§ÿ©ÿ¦ÿ¨ÿ«ÿ¥ÿªÿ°ÿ°ÿ²ÿ­ÿªÿÿ¤ÿ¨ÿ³ÿÿ­ÿ¦ÿÿÿ¢ÿ´ÿ¬ÿ§ÿ²ÿ²ÿ°ÿ½ÿ¶ÿ¡ÿ­ÿ©ÿ­ÿ¬ÿ¤ÿ§ÿ´ÿ©ÿ­ÿ¬ÿ®ÿªÿ§ÿ¢ÿ¦ÿ«ÿ®ÿÂÿ²ÿ¨ÿ±ÿ­ÿ©ÿ¤ÿ ÿÿ³ÿ°ÿÿÿ¨ÿ ÿÿ ÿ£ÿ¢ÿÿÿÿÿªÿÿ«ÿÿ¨ÿÿ¤ÿÿ§ÿ¤ÿÿÿ¤ÿÿÿÿÿÿÿ¯ÿ¯ÿÿ«ÿªÿÿ¤ÿÿÿÿÿÿÿÿÿÿ ÿÿÿÿÿÿÿ¢ÿÿÿÿ«ÿÿ¢ÿÿ¤ÿÿÿÿ§ÿ£ÿÿÿ¯ÿ¤ÿÿÿÿ¨ÿ¡ÿÿÿÿÿ ÿÿÿÿÿÿÿÿÿÿÿÿÿÿÿÿÿ¡ÿ£ÿÿÿÿÿÿÿÿÿÿªÿ¡ÿÿÿÿÿ ÿÿÿÿÿÿ¡ÿÿ«ÿÿÿÿÿªÿÿ§ÿÿÿÿÿÿ§ÿÿÿ¤ÿ£ÿ¦ÿ¨ÿ§ÿ ÿµÿ²ÿ¤ÿ¨ÿ¿ÿ¶ÿ¢ÿÆÿ²ÿ¢ÿÿ¤ÿ®ÿ¦ÿ¥ÿ ÿ¢ÿªÿ®ÿ©ÿ¢ÿ¨ÿ±ÿªÿ«ÿÿÿ£ÿ¬ÿ¦ÿ£ÿ¸ÿ¶ÿ¦ÿ¡ÿ¥ÿÿ£ÿÿ³ÿ±ÿ¡ÿÿÿ¢ÿ¨ÿ¨ÿ«ÿ®ÿ¬ÿ¨ÿ¡ÿÿµÿªÿ¦ÿºÿ§ÿ¨ÿÅÿ­ÿ¤ÿ¡ÿÿ­ÿ´ÿ ÿ¦ÿ«ÿ·ÿ­ÿÿ ÿ«ÿ§ÿ§ÿ¶ÿ°ÿ¨ÿ­ÿÿÿÿªÿ ÿ¹ÿ¯ÿ¢ÿªÿÿ«ÿ²ÿ­ÿ§ÿ©ÿÿÿ¥ÿ²ÿ³ÿ¨ÿ¡ÿ£ÿÿ¡ÿ®ÿ¦ÿ«ÿ¤ÿ«ÿÿ¦ÿ¥ÿ©ÿ ÿ¥ÿµÿ®ÿ¯ÿ²ÿ©ÿ°ÿ«ÿ£ÿ¨ÿ¬ÿ±ÿ­ÿ¨ÿªÿ®ÿ©ÿ¥ÿ¬ÿ¬ÿ£ÿ«ÿ´ÿ¯ÿÿªÿ§ÿÿÿ©ÿ³ÿ¥ÿ±ÿÿÿÿ­ÿ©ÿ¯ÿ§ÿÿÿÿ½ÿ¸ÿ¤ÿ¡ÿÿÿÿÿ©ÿ¨ÿ«ÿ¥ÿÿ¦ÿ²ÿÿ¯ÿ®ÿ´ÿ¥ÿ³ÿ¢ÿ¤ÿ§ÿ ÿ ÿÿ¬ÿ°ÿ±ÿªÿ©ÿ¥ÿ¥ÿ¤ÿ¤ÿ¦ÿÿÿ¤ÿ¤ÿªÿ´ÿ²ÿ¬ÿ­ÿ¦ÿ¥ÿ±ÿ­ÿ©ÿ¬ÿ³ÿ¬ÿ­ÿÿ«ÿ¡ÿ¦ÿ­ÿ¢ÿ¶ÿ«ÿ§ÿ­ÿµÿ©ÿ£ÿªÿ¨ÿ§ÿ£ÿ¡ÿ¤ÿ¢ÿÿ¡ÿ´ÿ­ÿ²ÿ¬ÿ­ÿÿÿÿ®ÿ®ÿ£ÿ¨ÿ¥ÿ§ÿªÿ¬ÿ£ÿ¦ÿ¬ÿ¢ÿÿÿÿÿÿÿÿÿ¢ÿ¥ÿªÿ§ÿ¢ÿªÿ¦ÿÿ­ÿ¯ÿ¡ÿ§ÿªÿ©ÿÿÿ©ÿÿÿ§ÿ«ÿ¹ÿ½ÿ±ÿÿ½ÿ¡ÿ±ÿ¥ÿ´ÿÿ¥ÿÿÿ§ÿ­ÿ¦ÿ§ÿ¦ÿ©ÿ©ÿ­ÿ·ÿ±ÿ¦ÿ§ÿ®ÿµÿ¶ÿªÿ¦ÿ¯ÿÿ«ÿ¨ÿ§ÿ¢ÿ¬ÿÿ®ÿ¤ÿÿ·ÿ¥ÿ§ÿÿ£ÿ«ÿ¦ÿ©ÿÿ¨ÿ¢ÿ¤ÿªÿ©ÿ§ÿ ÿ©ÿªÿ¤ÿ¦ÿ­ÿ®ÿ°ÿ©ÿ¯ÿµÿÿÿÿÿÿÿ§ÿÿ¤ÿ«ÿ£ÿ¯ÿÿ¢ÿ¯ÿ£ÿ ÿ®ÿ²ÿÿÿ®ÿ¤ÿÿÿ¡ÿ¢ÿÿ¢ÿÿ¤ÿ³ÿ²ÿ²ÿ¤ÿÿ ÿ¨ÿ¬ÿ¯ÿ·ÿ¬ÿ¤ÿ¥ÿ ÿÿ¡ÿ«ÿ¥ÿ¦ÿÿÿÿ¥ÿ±ÿÿÿ¤ÿ«ÿ¨ÿÿ¯ÿÿªÿÿÿ³ÿ­ÿµÿ¦ÿ©ÿ­ÿªÿ¦ÿªÿ§ÿ·ÿÿ¨ÿ§ÿ ÿ¥ÿÿ¯ÿ«ÿÿÿ¥ÿ§ÿ¬ÿ®ÿ©ÿªÿ®ÿ¥ÿ¥ÿ©ÿ«ÿ©ÿÿ§ÿªÿÿ«ÿ©ÿ©ÿÿÿÿÿÿ¦ÿÿ±ÿÿ®ÿ¡ÿ¨ÿÿ¥ÿµÿ³ÿµÿ­ÿ¡ÿµÿÿ§ÿÄÿÿ¤ÿ¥ÿ¸ÿ½ÿµÿµÿµÿ´ÿ¦ÿÿÿÿ¥ÿÿÿ£ÿÿ¤ÿ¦ÿ¢ÿÿÿÿÿ¨ÿ®ÿ®ÿ¥ÿÿ¢ÿºÿ¡ÿ²ÿ­ÿ¥ÿ¦ÿ¥ÿÿ¤ÿ¡ÿ³ÿ´ÿ­ÿ¶ÿ­ÿ¢ÿÿÿÿ ÿ®ÿ±ÿªÿ¤ÿ«ÿ«ÿ®ÿ±ÿ®ÿ¯ÿ°ÿ«ÿ¦ÿ®ÿ¨ÿ¡ÿ²ÿ¯ÿ±ÿ½ÿ´ÿ¨ÿÿÿ¥ÿ§ÿ¦ÿ¥ÿ©ÿ§ÿ¤ÿ°ÿ ÿ¦ÿ¦ÿÿ¥ÿ°ÿ­ÿ¢ÿ®ÿªÿÿÿ ÿÿ ÿ¥ÿ°ÿ¨ÿÿ¨ÿªÿ·ÿ©ÿ¢ÿÿÿ§ÿ¤ÿÿÿÿ¥ÿªÿ¡ÿÿ¨ÿ¶ÿ®ÿ¡ÿ¢ÿ¤ÿÿ¥ÿ«ÿ¨ÿÿµÿ§ÿ­ÿÿÿÿ®ÿ¢ÿµÿ¹ÿµÿ§ÿ§ÿ­ÿ²ÿ¯ÿ¦ÿ±ÿ¬ÿ¨ÿ§ÿ©ÿ«ÿ´ÿ·ÿ±ÿ³ÿ§ÿ¥ÿÿÿ¢ÿ°ÿÿ¡ÿ¯ÿ¡ÿ ÿ®ÿ¨ÿ¤ÿ«ÿ«ÿ¨ÿ­ÿ³ÿ¬ÿ«ÿ­ÿ¬ÿ£ÿ¶ÿ§ÿ¥ÿÿ¤ÿ­ÿ®ÿ ÿ¯ÿÿÿ¡ÿ¢ÿ¡ÿÿ¡ÿÿÿ§ÿ§ÿÿÿ«ÿ ÿ§ÿ¡ÿÿ¢ÿÿÿÿ«ÿ­ÿ¨ÿÿ£ÿ¨ÿÿÿªÿªÿ¢ÿÿÿÿÿÿÿ¨ÿ§ÿ®ÿ ÿ ÿÿ¬ÿªÿ¦ÿ¨ÿÿ£ÿ¤ÿÿ¥ÿÿ±ÿ±ÿÿ§ÿ¤ÿÿ¥ÿ¤ÿÿÿ¨ÿ®ÿ¨ÿÿÿ¡ÿ¤ÿ·ÿ¼ÿ¸ÿ¨ÿ¢ÿ©ÿÿÿÿÿÿÿÿÿÿ¥ÿ®ÿÿÿ¥ÿªÿ¢ÿÿÿÿªÿ¥ÿ´ÿ¨ÿ¡ÿ¢ÿ´ÿ«ÿªÿÿ¨ÿ«ÿ¤ÿÿÿÿÿÿÿ£ÿ¡ÿ¤ÿ¹ÿ ÿ©ÿ¥ÿ¥ÿ¬ÿÿ¯ÿ©ÿÿ¡ÿ¨ÿ¥ÿ­ÿÿÿ±ÿ¤ÿÿÿ®ÿ¦ÿÿ¦ÿ¤ÿ¬ÿ£ÿÿ£ÿ¤ÿ¨ÿÿÿÿ®ÿ¡ÿ¾ÿ¥ÿ¥ÿÿÿÿÿ®ÿÿ¦ÿÿ¢ÿ¼ÿ¨ÿÿÿ°ÿÿÿ¯ÿÿÿ¼ÿ¦ÿÿµÿ¦ÿÿÿÿÿÿ¦ÿ¢ÿ¯ÿºÿ¶ÿ±ÿ§ÿ«ÿªÿ¢ÿ¥ÿÿÿÿ¤ÿÿÿ¬ÿ°ÿ°ÿ£ÿÿÿ ÿ¶ÿ­ÿ¡ÿÿ£ÿÿ¾ÿÿÿÿÿ±ÿ¨ÿ¬ÿ®ÿÿ¢ÿ²ÿ»ÿ³ÿ«ÿªÿºÿ¼ÿ­ÿ©ÿ¨ÿªÿ¶ÿµÿ£ÿ¡ÿ­ÿ¨ÿÿÿ¡ÿÿÿÿ«ÿ¤ÿ©ÿ®ÿªÿ¦ÿ¤ÿ³ÿ«ÿ£ÿÿÿ©ÿÿ±ÿ±ÿÿ£ÿ¾ÿ¢ÿÿ­ÿ©ÿÿÿÿ£ÿ«ÿµÿ«ÿ£ÿ§ÿ©ÿ£ÿ¦ÿ ÿÿ­ÿªÿ¦ÿ¥ÿ ÿ¼ÿ¤ÿÿ«ÿªÿÿÿµÿ¥ÿ¾ÿ¥ÿµÿ¦ÿÿ£ÿ¶ÿ¾ÿ¯ÿ³ÿ±ÿÿÿ¤ÿ¡ÿÿÿ­ÿ¯ÿ¢ÿÿÿÿ ÿÿÿÿÿÿªÿ«ÿ«ÿ®ÿªÿ¥ÿÿÿ§ÿ¥ÿÿÿ­ÿµÿ»ÿªÿ¡ÿªÿ´ÿ£ÿ£ÿ¦ÿºÿ£ÿ ÿ¦ÿ¦ÿ ÿ¥ÿ¤ÿ¶ÿ³ÿ®ÿ¯ÿ¸ÿ¦ÿ¤ÿ¨ÿ¤ÿ¤ÿÿ¡ÿ£ÿÿ¶ÿ°ÿ¨ÿÿÿÿ®ÿ£ÿ£ÿ­ÿ¶ÿ¯ÿ°ÿ¸ÿÄÿÿ®ÿ¯ÿ ÿÿ²ÿµÿÿ©ÿ§ÿªÿ¬ÿ·ÿ°ÿ¹ÿ¶ÿ­ÿ²ÿ·ÿ¸ÿ³ÿ­ÿ«ÿ¬ÿ§ÿ£ÿ¨ÿ¨ÿªÿ¥ÿ­ÿÿÿ£ÿÿ¨ÿ£ÿ³ÿ±ÿ°ÿÿ­ÿ´ÿ£ÿ«ÿ¦ÿ´ÿ´ÿ¶ÿ©ÿ¨ÿ³ÿ±ÿ³ÿÿÿÿÿ¨ÿ·ÿ²ÿ©ÿªÿ®ÿ«ÿ¥ÿÿÿÿ£ÿ³ÿ°ÿ¡ÿÿÿ­ÿ¥ÿ®ÿ¬ÿ²ÿªÿÿ¦ÿ£ÿ§ÿ²ÿ¯ÿ¬ÿÿ¡ÿ«ÿ£ÿ¥ÿ¤ÿ¤ÿ¦ÿªÿ´ÿ¬ÿ ÿ ÿÿ¢ÿ§ÿ«ÿµÿ¬ÿ·ÿ¦ÿÿÿ¬ÿÿÿ¥ÿ¡ÿ«ÿÿÿ§ÿ¨ÿ·ÿ²ÿ§ÿ¢ÿÿ¤ÿÿÿ¢ÿ¥ÿ£ÿ«ÿ¶ÿ®ÿ¨ÿÿ­ÿ±ÿ©ÿ­ÿ¶ÿÿÿ³ÿ¥ÿ©ÿ¥ÿ¬ÿÿÿ©ÿÿ¨ÿ¨ÿ¨ÿ²ÿ°ÿ§ÿªÿ¨ÿ¡ÿ¨ÿ©ÿ¨ÿ¥ÿ®ÿ«ÿ¨ÿÿÿ§ÿ¢ÿ§ÿ²ÿ»ÿ´ÿ°ÿ§ÿÿÿÿ¨ÿ¨ÿ¬ÿ¨ÿ¥ÿ¯ÿ¸ÿ¡ÿÿ©ÿ§ÿ¯ÿ¨ÿÿ¡ÿªÿ¥ÿÿ°ÿ¥ÿ¯ÿºÿ·ÿ«ÿ­ÿÿ®ÿ©ÿÿ«ÿ©ÿ«ÿ¤ÿ°ÿ³ÿ®ÿ¯ÿ¦ÿ©ÿ±ÿ±ÿ«ÿ§ÿ±ÿ¥ÿ§ÿ¼ÿÿ§ÿÂÿÿÿÿÿ©ÿ¨ÿ­ÿ´ÿÿ¢ÿ¥ÿ¨ÿªÿ¥ÿªÿ©ÿ¢ÿ£ÿ¥ÿ©ÿ¦ÿªÿ©ÿ¡ÿ ÿ¸ÿ¶ÿ§ÿ±ÿÿ¡ÿ¬ÿ¬ÿÿ§ÿ¤ÿ¨ÿ¬ÿÿÿ©ÿ©ÿÿ ÿ§ÿ ÿ§ÿ©ÿ°ÿÿÿÿÿÿ«ÿ©ÿÿÿÿ§ÿÿÿÿ§ÿ¡ÿÿÿÿÿÿÿÿÿÿÿ­ÿªÿÿÿ¤ÿÿÿÿÿÿ¡ÿ£ÿ©ÿÿÿÿÿÿ¦ÿÿÿÿ£ÿÿ£ÿÿÿÿÿÿÿ¡ÿ¡ÿ¡ÿÿÿÿÿÿÿÿÿÿ§ÿÿÿÿÿ°ÿÿÿÿÿÿ¥ÿ¬ÿÿÿªÿ¥ÿ¢ÿ£ÿÿ©ÿÿ¡ÿ¤ÿÿ¥ÿÿ®ÿÿ¦ÿ¥ÿ¥ÿ©ÿ ÿÿ§ÿµÿ¦ÿÿÿÿ¬ÿ§ÿ­ÿ´ÿÿ­ÿ§ÿÿ¦ÿÿÿªÿ®ÿ¯ÿ¥ÿ¢ÿ ÿ ÿªÿ®ÿ¤ÿÿ¡ÿÿÿ¨ÿÿ¦ÿªÿ­ÿ¦ÿ ÿ¥ÿ¡ÿ¢ÿ ÿ­ÿ·ÿ¬ÿ¥ÿ¨ÿ¨ÿ¥ÿ¬ÿ³ÿ±ÿÿÿ­ÿÿ°ÿ£ÿ«ÿ¢ÿ¤ÿÿÿ¦ÿ¯ÿ°ÿ¥ÿÿ¡ÿÿ£ÿÿ­ÿÿÿÿÿÿ­ÿ»ÿÿÿÿÿÿ³ÿ­ÿ²ÿ¬ÿ¤ÿ²ÿ¯ÿ­ÿ¸ÿ¯ÿ§ÿ³ÿªÿ¤ÿ¥ÿ®ÿ®ÿ«ÿªÿ£ÿ¤ÿ¨ÿªÿ¤ÿÿ­ÿ¤ÿ¤ÿ°ÿ®ÿ­ÿ¨ÿÿÿÿÿ ÿµÿ¬ÿ­ÿ¡ÿ®ÿ¨ÿ³ÿ©ÿ¢ÿ¥ÿ®ÿ©ÿ ÿÿÿÿ£ÿªÿ»ÿ°ÿ¡ÿ ÿ¬ÿ´ÿ¯ÿÿÿ°ÿ®ÿ¨ÿ¶ÿ¬ÿ£ÿ²ÿ²ÿ¬ÿ¥ÿ³ÿÿ©ÿ«ÿ¬ÿ¦ÿ§ÿÿÿÿÿ¨ÿ®ÿ­ÿ­ÿ§ÿ¢ÿ ÿ«ÿÿ¨ÿ±ÿ£ÿÿ¨ÿÿ£ÿ§ÿ¡ÿ¥ÿ¥ÿÿ°ÿ¸ÿÿºÿÿ­ÿ³ÿ¢ÿÿ¦ÿ­ÿ²ÿ°ÿ¨ÿªÿ¯ÿ­ÿÿ ÿÁÿÿÿ¥ÿªÿ§ÿÿ¦ÿ¹ÿ¬ÿÿ£ÿ±ÿ®ÿ«ÿ«ÿ¡ÿ¡ÿ±ÿ²ÿ§ÿ¤ÿ¥ÿªÿ¨ÿ ÿ¥ÿ°ÿ¦ÿ´ÿÿ¸ÿÿ¡ÿ¦ÿ³ÿ¨ÿ£ÿªÿ§ÿ¢ÿ ÿ©ÿ¤ÿ«ÿÿ­ÿ©ÿ£ÿ«ÿ´ÿ­ÿ¢ÿ¦ÿ´ÿ«ÿÿ ÿÿÿ¢ÿÿ¬ÿ¤ÿÿ­ÿ¹ÿ­ÿÿÿ©ÿ¤ÿ«ÿ´ÿÿ±ÿ¯ÿ®ÿ²ÿ¬ÿ ÿ¡ÿ¯ÿ²ÿ ÿ®ÿÿ£ÿ£ÿ¦ÿºÿ´ÿ³ÿ«ÿÿ¤ÿµÿ°ÿÿ°ÿ´ÿ©ÿ§ÿÿ ÿ ÿ±ÿ°ÿ­ÿ¬ÿÿ¬ÿ¥ÿÿ¯ÿÁÿ¨ÿ©ÿ²ÿ§ÿ¦ÿ±ÿ¬ÿ¡ÿ­ÿ®ÿ²ÿ¨ÿ«ÿ¯ÿªÿ£ÿ­ÿ´ÿµÿ¸ÿ¶ÿ¯ÿ¤ÿÿ­ÿÁÿ©ÿÿÿÿ ÿ®ÿ³ÿ§ÿÿ¥ÿ­ÿ¯ÿÿ©ÿ ÿ ÿ¤ÿÿ ÿ°ÿ´ÿ²ÿ¦ÿÿÿ¯ÿ¢ÿ«ÿ©ÿ¡ÿªÿ²ÿ£ÿ¡ÿ ÿ¨ÿ ÿ¤ÿ£ÿ¬ÿ©ÿªÿ¬ÿ¥ÿ¬ÿ©ÿ«ÿ´ÿ®ÿ¦ÿ²ÿÆÿ¸ÿ§ÿ¥ÿ ÿ¢ÿ¶ÿ¨ÿ°ÿÿ§ÿ«ÿ¯ÿ¯ÿ®ÿ¯ÿ«ÿ¨ÿ²ÿ§ÿÿ±ÿ´ÿ ÿÿ¢ÿ¥ÿ¨ÿ¤ÿ£ÿÿ¦ÿ£ÿ¤ÿ¢ÿ¬ÿ¬ÿ­ÿ®ÿ§ÿ¬ÿ°ÿ¯ÿ­ÿ§ÿªÿ©ÿ°ÿ³ÿ©ÿ¢ÿ¢ÿªÿ¥ÿ¯ÿ©ÿÿ±ÿ¬ÿ¬ÿ¯ÿ§ÿ´ÿ£ÿ¦ÿ®ÿ«ÿ©ÿÿ¨ÿ«ÿ©ÿ¸ÿ®ÿ®ÿ­ÿ¤ÿ§ÿ·ÿ¶ÿ­ÿ®ÿ³ÿ®ÿ§ÿ¦ÿ¨ÿ®ÿ£ÿ¡ÿÿ¡ÿ¢ÿÿÿ¥ÿµÿÿ¼ÿ°ÿ¨ÿªÿ¤ÿ¥ÿ´ÿ£ÿ«ÿ¦ÿ§ÿ©ÿ¥ÿ¯ÿ³ÿ©ÿ¢ÿÿ±ÿ ÿ±ÿ¶ÿ²ÿ­ÿ¥ÿ¢ÿ©ÿªÿÿ²ÿ­ÿ«ÿ¤ÿÿ¢ÿ­ÿ­ÿ£ÿ¬ÿ»ÿ¶ÿÿÿ§ÿ¸ÿ¼ÿ¶ÿ©ÿ¡ÿ¶ÿµÿ¡ÿ ÿ¦ÿ©ÿ®ÿ°ÿÿ¥ÿ³ÿ«ÿ¶ÿ­ÿ¡ÿ¡ÿ¤ÿ©ÿ¯ÿ©ÿ±ÿ³ÿ¬ÿªÿ¨ÿ£ÿÿªÿªÿ¨ÿ¢ÿ¬ÿ³ÿ¯ÿ­ÿ·ÿ»ÿ£ÿÊÿ ÿ¢ÿ«ÿ£ÿ ÿ¨ÿ¨ÿ¤ÿ¹ÿµÿ¯ÿ¦ÿ³ÿ¾ÿ­ÿÿÿ¢ÿ²ÿ¶ÿ´ÿ¢ÿÿÿ¡ÿ¥ÿ¦ÿ£ÿ£ÿ¯ÿÿ§ÿ¥ÿÿÿÿÿÿzÿÿÿÿÿÿÿÿÿÿxÿlÿÿÿ|ÿÿÿÿÿÿÿpÿÿÿ~ÿÿÿÿ|ÿqÿÿÿÿwÿoÿ{ÿÿÿÿÿÿÿxÿÿÿÿ}ÿtÿtÿÿ{ÿÿÿÿÿÿÿzÿÿÿÿ ÿÿÿÿÿ¥ÿ¡ÿvÿ8ÿÿ¡ÿ¬ÿ£ÿÿÿ¢ÿªÿµÿ±ÿ³ÿ«ÿ°ÿ¼ÿ®ÿ­ÿ°ÿ«ÿ³ÿ®ÿÂÿ´ÿ ÿ¯ÿ¨ÿ¥ÿ¯ÿ½ÿ¿ÿ­ÿ¨ÿ®ÿ®ÿ¶ÿ®ÿ°ÿ·ÿ»ÿ·ÿ®ÿ¬ÿÿGÿÿÿ¾ÿ»ÿ¸ÿ­ÿ¡ÿ¬ÿ®ÿ§ÿ«ÿ©ÿ´ÿ¦ÿ¦ÿ±ÿ±ÿ«ÿ©ÿ¥ÿ¥ÿ©ÿ¤ÿÄÿÇÿªÿ£ÿ­ÿ¯ÿªÿÿ¯ÿ¬ÿ´ÿ½ÿ»ÿºÿ¶ÿ·ÿ»ÿ°ÿ£ÿÿÁÿ¼ÿµÿÃÿÁÿ¹ÿªÿÿ¡ÿ¯ÿ¦ÿÿªÿ©ÿÿ¬ÿ¥ÿªÿ±ÿ¢ÿ¡ÿ«ÿ¹ÿ¶ÿ­ÿ¢ÿ¯ÿ­ÿ­ÿ¶ÿ»ÿ¯ÿÿ§ÿ ÿ³ÿªÿ­ÿ§ÿ°ÿ¨ÿÿÿ¥ÿ°ÿ¢ÿ£ÿ§ÿ¹ÿ¶ÿ¬ÿ§ÿ¦ÿ±ÿ²ÿ¡ÿ©ÿ¬ÿ§ÿµÿ£ÿÿÿ¥ÿ§ÿ¡ÿ§ÿ¬ÿ¥ÿ¬ÿ§ÿÿ«ÿ¨ÿÿ¢ÿ¡ÿ«ÿªÿÿ§ÿ«ÿ¡ÿ®ÿ·ÿ±ÿ ÿ£ÿ¢ÿ¦ÿ¨ÿªÿªÿ¥ÿ²ÿ±ÿ§ÿ¹ÿ¬ÿ¬ÿ®ÿ¦ÿ¦ÿ®ÿ¯ÿ©ÿªÿµÿ¸ÿ¨ÿ·ÿ¯ÿ¢ÿ®ÿ¤ÿªÿ±ÿ­ÿ¬ÿ®ÿ«ÿ±ÿ¯ÿ¤ÿ³ÿ²ÿ±ÿÂÿÀÿºÿ¬ÿ£ÿ®ÿ¨ÿ¬ÿ¶ÿÌÿ¢ÿÿ²ÿ¯ÿ©ÿ©ÿ¯ÿµÿ¬ÿÿ¨ÿ¬ÿ ÿ²ÿ¢ÿ§ÿ£ÿÿÿ²ÿ·ÿ®ÿ­ÿ§ÿ£ÿÿ¨ÿ«ÿ·ÿ¦ÿ¨ÿ­ÿªÿªÿ°ÿ¯ÿ¬ÿ±ÿ¬ÿ­ÿ­ÿ¬ÿ¯ÿ¤ÿ±ÿ¯ÿ´ÿ¤ÿ±ÿ»ÿ³ÿ­ÿÿÿ¦ÿ ÿÿ¦ÿ¬ÿ®ÿ«ÿªÿ¦ÿ®ÿ¬ÿ¡ÿ¥ÿªÿ¬ÿµÿµÿ¼ÿ»ÿÅÿ°ÿ¾ÿ¶ÿ´ÿ¸ÿ²ÿ¨ÿ¨ÿ°ÿ«ÿÿÿ¥ÿ¸ÿ¬ÿ³ÿ­ÿ·ÿ®ÿ®ÿ¹ÿ±ÿ¥ÿ³ÿ¿ÿ¹ÿÄÿ¶ÿ¶ÿ¤ÿ°ÿ¬ÿ¨ÿ±ÿ°ÿ­ÿ¯ÿ±ÿ¬ÿ¨ÿªÿ¬ÿ´ÿÿ®ÿ¢ÿµÿ±ÿ®ÿ¦ÿ¨ÿ¨ÿ«ÿ±ÿ§ÿ ÿ³ÿ²ÿ¥ÿ¼ÿ±ÿ­ÿ¡ÿ©ÿ®ÿ»ÿ¯ÿÿÿÿÿ¯ÿ§ÿ£ÿ¥ÿÿ¢ÿÿ¡ÿ¥ÿÿÿ©ÿ£ÿÿ£ÿ£ÿ§ÿ¯ÿ¦ÿ ÿ¦ÿÿ ÿÿÿÿ¼ÿ§ÿ ÿ¢ÿ¦ÿ±ÿ»ÿ®ÿ¡ÿ¡ÿ¤ÿ¬ÿ°ÿªÿ«ÿÿ§ÿ¢ÿªÿ°ÿ©ÿ¡ÿ¤ÿ§ÿ§ÿ´ÿ³ÿ«ÿ¸ÿ°ÿ¢ÿ¤ÿ¥ÿ«ÿÂÿ­ÿ«ÿÿ·ÿÿÿ¡ÿ§ÿ¥ÿ©ÿ­ÿ«ÿ²ÿ°ÿ«ÿ¨ÿÿªÿ¦ÿÿ¬ÿ­ÿ°ÿ¨ÿÿ¥ÿ¬ÿªÿ¡ÿÿ«ÿ¬ÿªÿ«ÿ½ÿ©ÿ¥ÿ»ÿ³ÿ«ÿ®ÿÿÿ¬ÿ¨ÿ¢ÿ£ÿ©ÿªÿ¦ÿ¦ÿ¢ÿÿÿ¤ÿÿ¦ÿ­ÿ¥ÿªÿ§ÿÿ¤ÿªÿ¬ÿ¥ÿ¢ÿ§ÿÿÿ¤ÿÿÿÿÿÿÿÿÿ«ÿ¡ÿÿÿÿÿÿÿÿÿ¢ÿÿÿÿÿÿÿÿÿÿÿ¢ÿ ÿÿ ÿ¡ÿÿÿÿ£ÿ«ÿ¤ÿ¤ÿ¬ÿ¨ÿ¯ÿ£ÿÿ¢ÿÿÿÿÿÿ¦ÿ¡ÿÿÿÿÿÿÿÿÿÿÿÿÿÿÿÿÿÿÿÿÿÿÿÿÿ¥ÿÿÿÿÿÿÿÿÿ ÿ¡ÿ¤ÿÿÿÿÿÿ´ÿªÿÿÿ§ÿ¬ÿÿÿÿ²ÿ«ÿÿÿÿÿÿ¤ÿ§ÿ©ÿµÿµÿªÿ¥ÿ§ÿÿ°ÿ§ÿ¯ÿ²ÿ³ÿ°ÿ¨ÿ´ÿ«ÿ£ÿ¬ÿÿÿÿ¥ÿ¥ÿªÿ­ÿ°ÿ¦ÿÿÿ£ÿ¤ÿ¯ÿ³ÿÿ«ÿ«ÿ½ÿ§ÿ£ÿ©ÿÿ£ÿ¨ÿ­ÿ¢ÿ¢ÿÿÿ§ÿ§ÿªÿ®ÿ©ÿ©ÿ¦ÿ£ÿ¤ÿ¶ÿ´ÿÀÿ¨ÿÿ´ÿ¥ÿ¤ÿ£ÿÿÿ­ÿ«ÿ§ÿÿ¥ÿ²ÿ§ÿÿ ÿ­ÿ²ÿ¬ÿ±ÿµÿ«ÿ¶ÿµÿÿ¡ÿ£ÿ¦ÿ®ÿ¯ÿ¡ÿ ÿ«ÿ²ÿ¸ÿ¶ÿ®ÿºÿ³ÿªÿ¨ÿ¥ÿ¥ÿ¢ÿ¡ÿ©ÿ©ÿÿÿÿÿ·ÿ®ÿÿ¥ÿ®ÿÿÿºÿ¥ÿ·ÿ¬ÿ¤ÿ¨ÿªÿ¤ÿ¯ÿ«ÿ§ÿ­ÿÿÿ¨ÿªÿ¯ÿ¯ÿªÿªÿ§ÿ«ÿ§ÿÿ¯ÿµÿ§ÿ¢ÿ¢ÿªÿÿ«ÿ¹ÿÿ¤ÿ®ÿ¢ÿ¥ÿ§ÿ¤ÿ®ÿ»ÿ²ÿ¬ÿ¨ÿ£ÿ¦ÿÿÿ¥ÿ¨ÿ£ÿ¤ÿ¦ÿÿÿÿ¢ÿ£ÿ®ÿ©ÿ¤ÿ­ÿÿ¢ÿ«ÿ«ÿÿ©ÿ¥ÿÿÿ­ÿ°ÿ§ÿ¡ÿ¥ÿ­ÿ´ÿ±ÿ¨ÿ¢ÿ©ÿ­ÿ£ÿ¥ÿ¬ÿ¯ÿ®ÿµÿ³ÿ¢ÿ²ÿ ÿÿ¡ÿ°ÿ ÿ¦ÿ²ÿ¶ÿÿÿ©ÿµÿ¨ÿ¦ÿ¨ÿ·ÿ¸ÿÿÿ¨ÿ£ÿ¥ÿ°ÿµÿ³ÿ¨ÿ¤ÿ²ÿ±ÿ¬ÿ¬ÿªÿ§ÿ£ÿ¯ÿ´ÿ¨ÿ«ÿ«ÿ©ÿÿ¡ÿ­ÿ¥ÿ¤ÿ¥ÿ¢ÿªÿÿ¡ÿ§ÿÿ«ÿ¡ÿÿ¬ÿ«ÿ§ÿ¯ÿªÿ©ÿ¬ÿ¢ÿ©ÿ«ÿÿ¡ÿ¢ÿªÿ©ÿ®ÿ°ÿ©ÿ°ÿÿÿÿÿÿÿ£ÿÿ¬ÿµÿ®ÿ¬ÿ®ÿ«ÿ¦ÿ¬ÿ¡ÿ²ÿ­ÿÿÿÿ§ÿ·ÿ¯ÿ­ÿ¬ÿ±ÿ¸ÿ¨ÿ¥ÿ©ÿ´ÿ¨ÿ®ÿ«ÿ«ÿÿ«ÿ¡ÿ´ÿ¦ÿÿºÿ¥ÿ²ÿ¦ÿÿ©ÿÿ¨ÿ­ÿ¡ÿªÿ§ÿ³ÿ©ÿÿ£ÿ¬ÿ©ÿ§ÿ¨ÿ°ÿ«ÿ¨ÿ²ÿ±ÿÿÿ´ÿ±ÿÿ¢ÿªÿ®ÿ£ÿÿ´ÿÿÿÿ¨ÿÿ£ÿ¢ÿÿ§ÿ¯ÿ«ÿ«ÿ®ÿ§ÿÿÿÿÿÿ§ÿ®ÿÿ¡ÿ­ÿ¢ÿÿÿ¢ÿ¯ÿ¦ÿ¤ÿ¥ÿ®ÿ¦ÿÿ¥ÿ¬ÿ¯ÿÿÿÿÿÿ ÿ©ÿ¢ÿ¦ÿ¬ÿ¨ÿ¦ÿÿ¦ÿÿÿ£ÿ§ÿµÿ«ÿ«ÿªÿ¥ÿ¤ÿ°ÿÿÿ¦ÿ®ÿÿ§ÿ¡ÿ¦ÿ¥ÿ¤ÿ´ÿ¥ÿÿÿ¡ÿ¢ÿ«ÿ®ÿ¡ÿ¥ÿ¬ÿ¥ÿÿ¥ÿ²ÿ£ÿ ÿ¥ÿ­ÿ§ÿ©ÿ³ÿ°ÿ©ÿÿ£ÿ ÿºÿ¤ÿ°ÿ®ÿ¡ÿ¬ÿ½ÿ¦ÿªÿ©ÿ¥ÿ§ÿ ÿ¡ÿ¬ÿÿ¨ÿªÿ±ÿ§ÿ ÿÿ£ÿ©ÿ°ÿ·ÿ­ÿ§ÿ§ÿ£ÿ¡ÿ ÿ¯ÿ½ÿ±ÿ¤ÿÿ¤ÿÿ¤ÿ ÿÿ¤ÿ³ÿ¤ÿ¨ÿ­ÿµÿµÿ£ÿ´ÿªÿ°ÿ¬ÿ°ÿ¨ÿ¶ÿÿ¦ÿÿ¥ÿ¨ÿ­ÿ©ÿ¡ÿ¤ÿ«ÿ«ÿ¨ÿ¬ÿ¯ÿÿÿÿÿ¦ÿ¤ÿªÿµÿ°ÿ¬ÿ®ÿ¯ÿ¯ÿ©ÿ¢ÿ¥ÿ©ÿ¥ÿ¬ÿ­ÿ£ÿÿ£ÿ£ÿÿ ÿ¢ÿ ÿÿ®ÿ½ÿÿÿ¥ÿ¢ÿ®ÿÿªÿ³ÿ¶ÿ°ÿÿÿ¥ÿ®ÿÿÿ¤ÿ§ÿ¦ÿ°ÿ©ÿ«ÿÿÿÿªÿ¶ÿ¯ÿ£ÿ§ÿ¡ÿÿÿ¥ÿ¦ÿ£ÿªÿ¬ÿ¦ÿ¥ÿ¨ÿ¥ÿ£ÿ©ÿªÿÿ¶ÿªÿ¥ÿ¢ÿÿ¯ÿ¬ÿÿ²ÿ²ÿ°ÿ¦ÿ¬ÿ«ÿ«ÿ©ÿ¥ÿªÿ®ÿªÿ°ÿ±ÿªÿ®ÿ²ÿ®ÿ²ÿ¯ÿ£ÿÿ£ÿ­ÿµÿ¢ÿÿÿ§ÿ¨ÿ§ÿ­ÿ±ÿ±ÿ«ÿ¤ÿ§ÿ«ÿ ÿ®ÿ«ÿÿÿ§ÿ§ÿ¤ÿÿ¦ÿ¯ÿ­ÿÿ¬ÿªÿ©ÿ ÿ¤ÿ£ÿÿ©ÿ®ÿ¦ÿ«ÿ§ÿ ÿÿ¨ÿªÿ¤ÿ ÿÿ ÿ¢ÿ ÿ£ÿ³ÿ©ÿÿÿ¡ÿ­ÿ­ÿ¬ÿ«ÿ¡ÿÿÿÿÿÿ ÿ²ÿ§ÿ¥ÿ¢ÿÿÿÿ¡ÿ©ÿ¥ÿÿÿÿÿÿ±ÿÿ·ÿ©ÿÿÿµÿÿ¥ÿ¡ÿÿ ÿ¥ÿ°ÿ¨ÿ ÿ¢ÿ ÿ¥ÿ¸ÿ±ÿ®ÿ¥ÿ«ÿ¨ÿÿÿ¢ÿ­ÿ§ÿÿÿ£ÿ¡ÿªÿ°ÿÿÿÿÿÿ©ÿ¤ÿÿ©ÿ©ÿ±ÿ¡ÿ¥ÿ¢ÿ²ÿ¬ÿ³ÿ¢ÿ®ÿ¯ÿ¢ÿ®ÿ¯ÿÿ¨ÿÿÿÿ¨ÿ¥ÿºÿ¦ÿ ÿ ÿ¥ÿ¯ÿ±ÿ¤ÿ ÿÿÿ ÿÿ¢ÿ ÿ¡ÿ§ÿ§ÿªÿªÿ¡ÿÿ¥ÿ«ÿ¨ÿ©ÿ¬ÿ¥ÿÿÿÿÿÿÿ§ÿ§ÿ¢ÿÿÿ§ÿ¤ÿÿ­ÿÿ~ÿ£ÿÿÿ©ÿ§ÿ¢ÿ©ÿÿ¥ÿ©ÿÿ©ÿ¢ÿ­ÿ¦ÿ®ÿ®ÿ¨ÿÿ¢ÿ§ÿ¦ÿ°ÿ©ÿÿ¦ÿ­ÿ©ÿ­ÿ¤ÿÿÿÿ¤ÿÿ£ÿ ÿÿ¨ÿ´ÿ¯ÿ­ÿ ÿÿ ÿÿÿÿµÿÿ£ÿ§ÿ´ÿ¯ÿ¡ÿ§ÿÿÿ©ÿ¼ÿ¦ÿ¥ÿÿ«ÿ¯ÿ°ÿ®ÿ²ÿ³ÿ²ÿ±ÿ¨ÿ¥ÿ®ÿ´ÿ¶ÿ³ÿªÿ£ÿ¨ÿ¥ÿÿ¢ÿ¦ÿ¡ÿÿ ÿ±ÿ§ÿÿ¦ÿ£ÿ¤ÿ¦ÿ ÿÿÿÿªÿ ÿ©ÿÿ·ÿ­ÿ¡ÿÁÿ°ÿÿ¦ÿ¦ÿ­ÿÿÿ¢ÿ¨ÿªÿÿÿ¯ÿ®ÿ¯ÿ³ÿ±ÿªÿªÿ«ÿªÿ¬ÿ¨ÿ®ÿ«ÿ¢ÿ¢ÿ¨ÿ³ÿµÿ ÿÿ¢ÿ¸ÿ­ÿÿ±ÿÿÿ«ÿÿ¹ÿÿ¾ÿ ÿÿ¡ÿ­ÿ¦ÿ®ÿ²ÿªÿ¨ÿ­ÿ£ÿ£ÿÿÿÿÿÿ¥ÿ©ÿ¦ÿ§ÿ°ÿ¯ÿ±ÿ«ÿ¥ÿ²ÿ­ÿ­ÿ±ÿ¦ÿ´ÿ¬ÿ´ÿÿ­ÿ£ÿªÿÿ²ÿ¢ÿ§ÿ¢ÿÿÿ¨ÿ©ÿ´ÿ°ÿ³ÿ¯ÿªÿ£ÿÿÿ ÿÿ ÿ²ÿ»ÿ²ÿ¤ÿÿ©ÿ«ÿ§ÿ¤ÿ¦ÿ¡ÿ®ÿ«ÿºÿµÿÿ©ÿ°ÿ©ÿÿ·ÿ ÿÁÿÿ¢ÿ¥ÿ®ÿÿ«ÿÿÿªÿ´ÿºÿµÿªÿ­ÿ´ÿ¬ÿ¨ÿ«ÿ­ÿ©ÿÿ¡ÿªÿ²ÿ·ÿ´ÿÿÿ£ÿÿ¥ÿÿ¶ÿ­ÿ®ÿÿªÿ¯ÿ©ÿ®ÿ¨ÿ­ÿ­ÿ©ÿ¡ÿ°ÿ°ÿ¤ÿÿ¦ÿ®ÿ©ÿ¤ÿ°ÿµÿ¥ÿ§ÿ­ÿ©ÿºÿ¹ÿ¬ÿ¾ÿ«ÿ¥ÿ ÿ¦ÿµÿ¨ÿ®ÿÿÿ¨ÿÿ®ÿ²ÿ½ÿ§ÿ°ÿÿ£ÿ¶ÿ¬ÿ¦ÿªÿµÿ«ÿ¤ÿ³ÿ³ÿ©ÿªÿ¯ÿ¯ÿ£ÿ¤ÿÿÿ©ÿ¶ÿ­ÿ£ÿ¦ÿ£ÿªÿÿÿ¬ÿ©ÿ¨ÿ¦ÿ·ÿ§ÿÿÿ§ÿ¯ÿ²ÿ³ÿ¦ÿ¥ÿ®ÿ¯ÿ«ÿ ÿÿÿ¦ÿÿÿ ÿÿÿ¼ÿ©ÿ¥ÿ·ÿ«ÿ¢ÿµÿ¯ÿ©ÿ­ÿÿÿÿ¶ÿ­ÿ¯ÿªÿ ÿ¬ÿ°ÿ¦ÿ¦ÿ«ÿ®ÿ¯ÿ®ÿªÿ«ÿ·ÿ§ÿ¦ÿ¥ÿ¢ÿªÿ«ÿÿÿ®ÿ°ÿ­ÿ³ÿ¶ÿ±ÿ¦ÿÿ®ÿªÿ£ÿ¨ÿ®ÿ­ÿÿÿÿÿ§ÿ¬ÿ¯ÿ®ÿ¥ÿ©ÿÿ¢ÿ°ÿ©ÿ¯ÿ½ÿ­ÿ§ÿÿ­ÿ¬ÿ¨ÿ°ÿ§ÿ¥ÿ¤ÿ§ÿ«ÿ±ÿ¤ÿÿ²ÿ°ÿ¯ÿ§ÿ¡ÿ®ÿ¤ÿÿ¹ÿÿ«ÿ­ÿÿºÿ©ÿ¤ÿÿ¥ÿÿ­ÿ¦ÿ¢ÿªÿ©ÿ£ÿ£ÿ¡ÿ ÿ¦ÿ«ÿ«ÿ¨ÿªÿ²ÿµÿ¡ÿ¤ÿµÿ³ÿ¬ÿ§ÿÿ¢ÿ·ÿ³ÿ®ÿ¢ÿÿÿ¨ÿ®ÿ«ÿ¥ÿ¤ÿ¢ÿÿÿÿÿ¥ÿÿ¦ÿÿwÿ¥ÿÿ ÿ§ÿÿ¢ÿ¤ÿ¨ÿÿ¡ÿÿ ÿªÿÿÿÿÿÿ¢ÿÿ¦ÿÿÿ«ÿÿÿÿÿÿÿÿÿ¨ÿÿÿ¨ÿ¨ÿ¤ÿ¢ÿÿÿ¯ÿµÿ«ÿ«ÿÿÿÿ~ÿ¢ÿÿÿÿ¡ÿÿÿ¢ÿÿÿÿ¤ÿ ÿÿÿÿÿÿÿÿ®ÿÿ«ÿÿÿÿ©ÿÿ ÿÿ¢ÿ²ÿ±ÿ¢ÿÿÿÿÿÿÿÿÿÿÿ¢ÿ§ÿ¡ÿ¨ÿ«ÿ£ÿÿ ÿ­ÿ«ÿ ÿ¥ÿ©ÿÿÿÿªÿ·ÿÿ§ÿÿÿ¢ÿªÿ«ÿÿ©ÿ¬ÿ¨ÿ¦ÿÿ®ÿ¿ÿµÿ´ÿ«ÿÿÿÿ¥ÿ¨ÿÿ©ÿ­ÿ¦ÿ¯ÿ§ÿ¢ÿÿÿ°ÿ·ÿªÿ¬ÿ¯ÿÿÿªÿ©ÿ½ÿ´ÿÂÿ¤ÿ±ÿªÿ¢ÿ¬ÿ¡ÿ¦ÿ«ÿ±ÿ¬ÿ¤ÿ¦ÿ¥ÿÿÿÿ¦ÿ¥ÿ°ÿÿÿ¦ÿ®ÿ¢ÿ©ÿ¬ÿ£ÿ¥ÿªÿ¨ÿ¥ÿ£ÿ¨ÿªÿªÿµÿ«ÿ¬ÿ¢ÿ³ÿÿ§ÿ®ÿ¨ÿ ÿ©ÿ¥ÿ ÿ§ÿ¤ÿÿ¦ÿ­ÿ¢ÿÿÿ¶ÿ±ÿ¥ÿÄÿ°ÿ¨ÿ§ÿ¨ÿªÿ­ÿ«ÿ­ÿ¹ÿµÿÿÿÿÿ®ÿ±ÿ¯ÿªÿ¯ÿ¥ÿªÿ¤ÿ¢ÿ©ÿ¨ÿ«ÿµÿ®ÿ¥ÿÿ¡ÿ¥ÿ£ÿ©ÿ¤ÿ ÿ§ÿ¦ÿ«ÿ¦ÿ´ÿ½ÿªÿ¨ÿ¬ÿ­ÿÿÿ¤ÿ¦ÿ¨ÿ¢ÿÿÿ©ÿ±ÿ­ÿ©ÿ«ÿ©ÿ¢ÿÿ§ÿ¬ÿ¥ÿ¤ÿÿÿ¬ÿ´ÿ«ÿ©ÿ¥ÿ£ÿ£ÿÿ¦ÿ®ÿÿÿ§ÿÿ£ÿªÿ ÿ®ÿ®ÿ¯ÿ¯ÿ«ÿ¯ÿ´ÿ¬ÿ ÿ®ÿ¨ÿ¡ÿÿªÿ¯ÿ¯ÿºÿ°ÿ°ÿ­ÿÿÿ§ÿ¬ÿ¢ÿÿÿ§ÿ§ÿ°ÿ­ÿ§ÿ¦ÿ°ÿ±ÿ¬ÿ¬ÿ­ÿ°ÿ©ÿ¢ÿÿ³ÿ®ÿÿ¡ÿ¬ÿªÿ­ÿ§ÿ¨ÿ¯ÿ ÿ¡ÿÿ¦ÿÿ¬ÿ®ÿ§ÿ¯ÿ©ÿ¥ÿÿ£ÿ²ÿ²ÿªÿ¤ÿ¹ÿÿ®ÿ²ÿ¶ÿ¨ÿ£ÿ§ÿ­ÿ¦ÿÿÿ¤ÿ®ÿÿ¹ÿÿÿ¬ÿ¯ÿ¼ÿ­ÿ¬ÿ²ÿ¬ÿ¯ÿµÿ±ÿÿÿªÿ§ÿÿÿ¤ÿªÿ ÿ¢ÿ®ÿ±ÿ±ÿªÿ­ÿ£ÿ£ÿ¦ÿ¡ÿ§ÿµÿ¹ÿ²ÿ¥ÿ¥ÿ­ÿ¡ÿ¡ÿ«ÿÿ§ÿ¥ÿ«ÿ¯ÿ²ÿ³ÿ´ÿ°ÿ§ÿ®ÿ±ÿ­ÿ¬ÿ®ÿ¢ÿÿ§ÿ¬ÿ¬ÿ°ÿ´ÿ°ÿÿ§ÿ¡ÿÿ©ÿ¨ÿ§ÿ­ÿ¡ÿÿÿ¤ÿ ÿ©ÿ®ÿ·ÿ¡ÿ¬ÿ©ÿ«ÿ£ÿÿ ÿªÿ«ÿ¨ÿÿ©ÿ°ÿÿ¨ÿ¬ÿ¦ÿ©ÿ¬ÿ¥ÿ£ÿÿÿ¢ÿ¦ÿ£ÿÿ¡ÿ¦ÿ²ÿ­ÿ¤ÿ­ÿ®ÿªÿÿ±ÿºÿ­ÿ®ÿ¯ÿ¨ÿ ÿ£ÿªÿ®ÿ¨ÿ¦ÿ¬ÿ±ÿ¬ÿ²ÿ°ÿªÿ©ÿªÿ¥ÿ¯ÿµÿ£ÿ»ÿµÿ±ÿ±ÿ²ÿ¯ÿ°ÿ«ÿÿ¢ÿ§ÿ©ÿ´ÿ°ÿ¹ÿ²ÿ«ÿ«ÿ«ÿµÿªÿºÿ­ÿ£ÿ¬ÿ¼ÿ±ÿ¤ÿ³ÿ¿ÿ¤ÿÿ»ÿ¨ÿ³ÿ ÿ³ÿ®ÿ®ÿ³ÿ¯ÿ²ÿ ÿÿ²ÿ¦ÿ¤ÿ£ÿªÿ¦ÿÿÿ£ÿ¦ÿµÿ¦ÿ©ÿ§ÿ©ÿ°ÿ²ÿ¬ÿªÿ®ÿ ÿ¯ÿ³ÿ£ÿÿÿ¥ÿ¬ÿ©ÿ©ÿ±ÿÿÿÿÿ¨ÿ¨ÿ¢ÿ¬ÿ¸ÿ¥ÿÿ«ÿ¢ÿ³ÿ¨ÿ¤ÿ£ÿ©ÿ´ÿ¯ÿ·ÿ¾ÿ·ÿ´ÿÿ¤ÿ«ÿªÿ«ÿ¯ÿ¤ÿ¡ÿ®ÿ¬ÿ¦ÿ¥ÿªÿµÿ»ÿ´ÿ¯ÿ¹ÿÆÿÿÿ¤ÿ­ÿ³ÿ±ÿ¬ÿ¥ÿºÿ¨ÿ¤ÿ®ÿ±ÿ°ÿ²ÿªÿÿ¬ÿ¨ÿ¦ÿ¤ÿ°ÿ¯ÿ¬ÿªÿ¡ÿ¢ÿÅÿ®ÿ³ÿ¸ÿ±ÿ³ÿ¯ÿ¦ÿ©ÿ¦ÿ¯ÿ©ÿ³ÿ´ÿ³ÿ¯ÿ­ÿ¬ÿÿ±ÿÂÿ¯ÿÿ¢ÿ¢ÿÿ¡ÿ©ÿ¦ÿ«ÿ«ÿªÿ±ÿ·ÿ±ÿ£ÿ«ÿ±ÿ¦ÿÿ¤ÿÿÿÿÿÿ¨ÿ¬ÿ¦ÿ­ÿ¡ÿ§ÿ¡ÿÿÿÿÿÿÿÿÿÿÿÿÿÿÿÿÿÿÿÿÿuÿ~ÿÿÿÿÿÿzÿÿÿÿÿxÿiÿSÿdÿ`ÿpÿ{ÿnÿyÿÿÿyÿyÿÿwÿwÿÿÿÿÿ}ÿ}ÿÿrÿÿÿÿÿÿÿyÿyÿÿÿÿÿ ÿÿÿÿ¤ÿÿnÿèþZÿÿ¡ÿÿ¡ÿ¬ÿ¦ÿ¨ÿ´ÿ¡ÿ¦ÿ±ÿ±ÿ¯ÿ³ÿ±ÿ¤ÿ£ÿ¥ÿ¸ÿ°ÿ¯ÿ°ÿ±ÿ¬ÿ±ÿ»ÿ¸ÿ¬ÿ¥ÿÿ¥ÿ«ÿ£ÿ¦ÿ°ÿ²ÿ±ÿ¹ÿ«ÿ£ÿÿÿ­ÿ¯ÿ¯ÿ·ÿµÿ¥ÿªÿµÿ°ÿ¨ÿ­ÿ¸ÿ°ÿ§ÿªÿ­ÿ§ÿ¨ÿÿ®ÿ¡ÿ¦ÿ³ÿ¯ÿ¨ÿ¥ÿ§ÿªÿªÿ¸ÿ¼ÿªÿ³ÿ¼ÿµÿ²ÿ±ÿ²ÿ·ÿ±ÿ±ÿ ÿ¹ÿ­ÿ°ÿÿÿ¬ÿ²ÿ®ÿ¬ÿ±ÿ¤ÿ ÿ®ÿ³ÿªÿ®ÿ³ÿ«ÿ¨ÿ§ÿÿ£ÿÿ¯ÿ®ÿ³ÿ°ÿ¯ÿ¥ÿ©ÿ¼ÿ»ÿ®ÿ£ÿ­ÿ°ÿ³ÿ¯ÿ§ÿ°ÿ°ÿ¥ÿ¢ÿ¤ÿ­ÿ§ÿÿ¶ÿ½ÿ±ÿ®ÿ±ÿ®ÿ¦ÿ¤ÿ©ÿ©ÿ±ÿ¨ÿ¼ÿ¡ÿÿ§ÿ´ÿ±ÿ£ÿ ÿ«ÿ¥ÿÿ³ÿ±ÿ¨ÿ¦ÿ ÿªÿ­ÿ®ÿ©ÿ«ÿºÿ£ÿ ÿ©ÿ¹ÿÿ£ÿ¬ÿ¤ÿ¡ÿ£ÿ¦ÿ©ÿ©ÿªÿ®ÿ¨ÿ³ÿ¹ÿ´ÿ³ÿ°ÿ¦ÿ¨ÿ®ÿ¦ÿ¦ÿ¯ÿ­ÿ®ÿªÿ¦ÿÿ©ÿ²ÿ¹ÿ¯ÿªÿ´ÿ«ÿ§ÿ®ÿ¨ÿ­ÿ²ÿªÿªÿ®ÿ³ÿ¯ÿ­ÿ¬ÿ¥ÿ±ÿ©ÿ¥ÿÏÿ¨ÿ§ÿÅÿºÿ®ÿ¤ÿ£ÿ®ÿ­ÿ ÿ§ÿ°ÿ¦ÿ±ÿÿ¡ÿ¥ÿ¤ÿ¡ÿ£ÿ¯ÿ¬ÿÿ¥ÿ­ÿ²ÿ¤ÿ«ÿ½ÿªÿ«ÿ­ÿ§ÿ¥ÿ§ÿªÿ¨ÿ­ÿ¸ÿ¥ÿ¯ÿ±ÿ¯ÿ®ÿ¦ÿ¢ÿ®ÿ£ÿ ÿ­ÿ¶ÿºÿ»ÿÃÿ¬ÿÿ¨ÿªÿ©ÿ§ÿ±ÿ§ÿ¦ÿ¬ÿ®ÿ­ÿ«ÿ©ÿ©ÿ²ÿ§ÿºÿ±ÿµÿµÿ¾ÿ¸ÿ²ÿ°ÿ­ÿ°ÿ³ÿªÿ¨ÿ¦ÿÿÿ´ÿ©ÿ¶ÿ®ÿµÿºÿ²ÿ­ÿ®ÿ²ÿ´ÿ±ÿ¯ÿ´ÿ·ÿ¥ÿ¦ÿ£ÿ£ÿ±ÿ£ÿ£ÿ³ÿ±ÿ©ÿ«ÿ§ÿ¥ÿ³ÿºÿ¯ÿ»ÿ¦ÿ°ÿ¶ÿ·ÿ¯ÿªÿ¬ÿ¬ÿ®ÿ«ÿÿ¢ÿ´ÿ·ÿ¹ÿ¯ÿ³ÿ¯ÿ§ÿ¹ÿ®ÿÿ¤ÿµÿ·ÿ«ÿ¬ÿ´ÿ¤ÿ¨ÿÿ¡ÿ¦ÿÿ§ÿ ÿ¡ÿ«ÿÿÿ¤ÿ¦ÿ§ÿ¬ÿ£ÿÿÿÿªÿ«ÿ©ÿÿÿ¬ÿ¨ÿÿ ÿ¦ÿ§ÿ¨ÿ«ÿ¯ÿ¬ÿÿ¢ÿ¥ÿ¯ÿÿ­ÿ ÿ¦ÿµÿ®ÿ­ÿ¯ÿ±ÿ¬ÿ±ÿ±ÿ«ÿ¶ÿ­ÿ°ÿ§ÿ¨ÿ²ÿ¤ÿ±ÿ¥ÿÿªÿ¡ÿ®ÿ¨ÿÿ§ÿ«ÿ¤ÿ ÿ¡ÿ§ÿ¥ÿ°ÿ¢ÿ²ÿ¨ÿ¥ÿ¦ÿ®ÿ­ÿ¨ÿ¢ÿ§ÿ¬ÿ¥ÿÿÿ§ÿ·ÿ¥ÿ®ÿ¬ÿ ÿ¤ÿ·ÿ¬ÿ²ÿÿ¥ÿ¦ÿ­ÿ¦ÿÿÿ«ÿ®ÿÿÿ¥ÿ¢ÿÿ£ÿÿÿ«ÿ¨ÿ¢ÿ»ÿ¬ÿ§ÿ«ÿ¦ÿ¢ÿ¤ÿ¤ÿÿ£ÿ¨ÿ ÿ®ÿÿÿ§ÿ­ÿ¢ÿÿÿÿ£ÿ«ÿ¤ÿÿ¡ÿÿÿ¡ÿ£ÿÿÿÿÿÿÿ£ÿÿ¤ÿÿ ÿÿ¡ÿÿ©ÿ£ÿÿ¬ÿ¨ÿÿÿ¡ÿÿÿ«ÿ£ÿÿÿ±ÿÿÿÿÿ¤ÿÿ£ÿÿÿÿÿÿÿÿÿÿÿÿªÿ¡ÿ¥ÿÿÿ£ÿªÿÿÿÿÿÿ¡ÿÿÿÿÿÿ}ÿÿÿÿÿÿÿÿÿÿÿÿÿ ÿÿ ÿ«ÿ¡ÿÿ ÿ§ÿ¨ÿÿÿÿ£ÿ¢ÿ¡ÿ§ÿ¥ÿ²ÿ¬ÿ®ÿ«ÿ¡ÿ±ÿÿ£ÿ«ÿ¤ÿ§ÿ¡ÿ£ÿ¨ÿ¥ÿ£ÿ¥ÿÿÿ ÿ£ÿ¯ÿ¼ÿ®ÿ¤ÿ£ÿÿÿ¤ÿ£ÿµÿ°ÿÿ©ÿªÿ®ÿªÿ«ÿ¦ÿ¨ÿÿ¯ÿ°ÿ­ÿªÿ®ÿ­ÿ§ÿ¯ÿ°ÿªÿ­ÿ¢ÿ­ÿ±ÿ¬ÿ²ÿ¬ÿ´ÿªÿÿ©ÿºÿ£ÿªÿ°ÿ¬ÿ¢ÿ¯ÿ±ÿ§ÿ¨ÿµÿ±ÿ¨ÿ§ÿ¨ÿ°ÿ«ÿ§ÿ¬ÿ¤ÿ¯ÿ³ÿ¦ÿ¨ÿ°ÿ«ÿÿ±ÿµÿ±ÿ±ÿ²ÿÅÿ¶ÿÄÿ¾ÿÀÿ¯ÿÿ¡ÿ§ÿ­ÿ¨ÿÿÿ¨ÿ«ÿ°ÿµÿ¥ÿ©ÿ§ÿ¤ÿ©ÿÿ­ÿªÿÿ·ÿ¥ÿ¢ÿ§ÿ¯ÿ¬ÿ¤ÿ«ÿªÿ®ÿ¢ÿÿ©ÿ©ÿ¬ÿ±ÿªÿÿ¥ÿÿ ÿÿ ÿ¢ÿ·ÿ¬ÿ«ÿÅÿ¥ÿ¯ÿ²ÿ©ÿ®ÿ¬ÿ¨ÿ¤ÿ¯ÿÿ¢ÿªÿ¤ÿ¦ÿ¥ÿ¬ÿÀÿ¹ÿ©ÿ°ÿ©ÿÿ§ÿ£ÿÿÿ ÿ¡ÿ¯ÿ«ÿ§ÿÿ¬ÿ´ÿ¤ÿ·ÿ«ÿ¢ÿ®ÿ©ÿÿÿ¤ÿ³ÿ³ÿ§ÿªÿ²ÿ¹ÿ´ÿ²ÿ¯ÿ¬ÿ²ÿ¤ÿ¤ÿÿ£ÿÿÿ¥ÿÿ¨ÿÀÿ®ÿ«ÿ»ÿ³ÿÿ¦ÿÿ¨ÿÿ¤ÿÿ®ÿ·ÿ±ÿªÿ¡ÿªÿ§ÿÿ¢ÿ±ÿ©ÿ¬ÿ¯ÿÿ©ÿ¬ÿ³ÿ­ÿ¸ÿ¬ÿ£ÿ¥ÿ®ÿ²ÿ¬ÿ¶ÿ«ÿ§ÿ¢ÿ¥ÿÿ±ÿªÿÿªÿ±ÿ£ÿ¢ÿªÿ«ÿ·ÿ¶ÿ³ÿ·ÿ¶ÿ ÿÿ©ÿÿÿ¦ÿ ÿ¥ÿ¡ÿ¢ÿ®ÿ®ÿ©ÿÿ ÿ¥ÿÿ«ÿ©ÿÿªÿ»ÿ°ÿ ÿÿ¬ÿ¼ÿÿÿ¤ÿ¶ÿ¢ÿ²ÿ­ÿ¥ÿ¢ÿ¥ÿ«ÿ ÿÿÿÿ¨ÿµÿ¯ÿ¯ÿ¨ÿ¢ÿÿ¯ÿ­ÿ¡ÿ­ÿ±ÿ¢ÿ®ÿ¦ÿ­ÿ£ÿ¤ÿ°ÿÿ­ÿ¤ÿÿ¨ÿÿ°ÿÿÿ­ÿ²ÿªÿ¬ÿ©ÿ®ÿ¨ÿ¡ÿ£ÿ ÿ¥ÿ¨ÿ£ÿ¬ÿ¬ÿªÿ¤ÿÿ ÿÿÿÿ¤ÿ¨ÿÿÿÿÿ¦ÿÿÿ§ÿ¦ÿÿ«ÿÿÿªÿµÿ¢ÿÿÿÿÿ¢ÿ¢ÿ¬ÿ¡ÿ¥ÿÿ®ÿµÿ¢ÿ¡ÿÿÿ¤ÿ­ÿ¬ÿ¥ÿ¦ÿ¨ÿªÿ«ÿ¥ÿÿÿ£ÿÿÿ ÿ©ÿ°ÿÿ«ÿÿ ÿ¨ÿÿÿ¯ÿ§ÿ ÿ£ÿ¢ÿ®ÿ¡ÿÿ³ÿÿÿÿªÿ ÿ¥ÿ¤ÿ°ÿªÿ¤ÿ¬ÿ­ÿÿÿªÿ©ÿ£ÿ¬ÿ ÿÿ§ÿªÿÿ¦ÿ°ÿ§ÿ¤ÿ­ÿ«ÿ¸ÿ¤ÿ»ÿ§ÿ¤ÿ©ÿ©ÿ¢ÿ»ÿÿ²ÿ¨ÿ§ÿ¥ÿ¨ÿ ÿ©ÿ±ÿ¯ÿÿªÿ¤ÿ¨ÿ«ÿ¨ÿ©ÿ£ÿ¢ÿ¯ÿÀÿ´ÿ§ÿ©ÿ§ÿ­ÿ­ÿ£ÿ«ÿ©ÿ¢ÿ±ÿ«ÿ§ÿ´ÿ´ÿ±ÿ¶ÿªÿÿ¹ÿ¯ÿ¨ÿÿ®ÿ­ÿ¤ÿªÿ¦ÿÿÿ¯ÿ¨ÿÅÿÿ¤ÿ¥ÿ¯ÿÿ¥ÿ¢ÿ ÿ¥ÿ¤ÿªÿ­ÿ¨ÿ£ÿ¢ÿ¡ÿÿÿ¥ÿ ÿÿÿÿ±ÿ²ÿÿÿ­ÿ³ÿ¬ÿÿ ÿ¬ÿ¬ÿÿ¢ÿ§ÿ ÿ£ÿ¥ÿÿ¤ÿÿ ÿÿ¡ÿ®ÿÿÿ©ÿÿ§ÿÿ¯ÿ©ÿ±ÿ¯ÿÿ¢ÿ¨ÿµÿ¥ÿÿªÿ®ÿªÿ¥ÿÿ¥ÿ¡ÿÿ ÿ¢ÿ«ÿ®ÿ¯ÿµÿ¥ÿÿ¢ÿ¨ÿ¢ÿÿ¦ÿ³ÿ«ÿ®ÿ¦ÿÿÿ¬ÿªÿÿ´ÿªÿ¤ÿ§ÿ¦ÿªÿ¨ÿ¦ÿ¡ÿ®ÿ£ÿ¤ÿ´ÿ ÿ­ÿ§ÿÿ¦ÿ­ÿ¬ÿ£ÿªÿ£ÿ¤ÿ¬ÿ¨ÿ¥ÿ£ÿ®ÿ¡ÿ¦ÿ²ÿ·ÿ¯ÿ£ÿÿÿ¨ÿ¦ÿ©ÿªÿªÿ¦ÿ¤ÿ¢ÿÿÿ¯ÿªÿÿ¡ÿÿ¢ÿ«ÿ¨ÿ£ÿ©ÿªÿ¢ÿ¥ÿ­ÿ¢ÿ ÿÿªÿ¯ÿ±ÿ³ÿ¨ÿ¤ÿ¦ÿ¥ÿ±ÿ¢ÿ­ÿªÿ©ÿ¢ÿ©ÿ¤ÿÿ¥ÿªÿ¦ÿÿÿ ÿ¯ÿ±ÿ¯ÿ©ÿÿÿ ÿÿ¤ÿÿÿ¬ÿ©ÿ¡ÿÿÿÿ¢ÿÿ®ÿ¦ÿÿÿ§ÿÿ£ÿ²ÿ°ÿ±ÿÿ¥ÿ¥ÿªÿ ÿ­ÿ¦ÿÿ®ÿÿ®ÿ©ÿ¡ÿ¢ÿÿ§ÿ¶ÿ§ÿ¬ÿ¬ÿºÿ¯ÿÿ¥ÿ¥ÿ¯ÿ²ÿÿÿ¤ÿÿ ÿ¬ÿ®ÿÿÿÿ¢ÿ°ÿ°ÿ¢ÿ¦ÿ¨ÿ±ÿ§ÿ©ÿ¦ÿ±ÿ¨ÿ·ÿ°ÿµÿ±ÿÿ­ÿ²ÿ¬ÿÿÿ®ÿÿÿ¢ÿ³ÿ¡ÿ¤ÿ°ÿµÿÿ£ÿÿ ÿÿÿ§ÿ¬ÿ°ÿ£ÿÿ¡ÿ¥ÿ¥ÿ¬ÿ®ÿ¬ÿ±ÿ¯ÿ¥ÿ©ÿ±ÿ«ÿ¦ÿ¦ÿÿ¥ÿ©ÿ¨ÿÿ¤ÿ§ÿÿÿÿ£ÿÿ®ÿÿ£ÿ©ÿ®ÿ®ÿ±ÿÿ¢ÿ¤ÿÿ¤ÿ­ÿ¬ÿ·ÿÿ¬ÿ¢ÿ¨ÿ«ÿ­ÿµÿ­ÿÿÿ«ÿÿÿªÿÿÿµÿ±ÿÿÿ§ÿ§ÿ´ÿ¢ÿÿ¦ÿ¤ÿ¥ÿ°ÿ¼ÿ±ÿ ÿ¦ÿ¤ÿ¿ÿ¬ÿ°ÿÿÿ±ÿ´ÿ¡ÿ¦ÿ¥ÿÿ®ÿ·ÿ ÿ£ÿ¬ÿ¡ÿ¥ÿ­ÿ¢ÿ³ÿ¬ÿ°ÿ­ÿ¯ÿ¬ÿ¢ÿ«ÿ©ÿÿ§ÿªÿ¦ÿ¨ÿ¢ÿ¢ÿ¬ÿªÿ¥ÿ£ÿ²ÿ®ÿ§ÿÿÿ§ÿ­ÿ¥ÿÿÿÿÿ¬ÿÿ­ÿÿ«ÿ¸ÿÿªÿ»ÿ£ÿ¦ÿ£ÿªÿ¥ÿ¥ÿ¨ÿ¥ÿ£ÿÿÿ«ÿ³ÿ³ÿ³ÿ±ÿ®ÿ¯ÿÿÿªÿ±ÿ©ÿ ÿ¥ÿÿÿ¾ÿ³ÿÿÿÿ¹ÿ°ÿ·ÿ°ÿÿÿÿÿ²ÿ¤ÿµÿ¥ÿ¦ÿÿ¶ÿ©ÿ£ÿ­ÿ§ÿÿ ÿ¨ÿ¦ÿÿÿÿ©ÿ¯ÿªÿ§ÿ¯ÿ·ÿ·ÿ§ÿ£ÿ¨ÿ¬ÿ°ÿ·ÿ¹ÿ¯ÿªÿ®ÿ©ÿ²ÿ¢ÿ¥ÿ§ÿ±ÿ¥ÿ®ÿ¥ÿ©ÿ¥ÿ£ÿ¡ÿ¨ÿ©ÿ±ÿµÿ²ÿ©ÿ¦ÿ­ÿÿÿ¢ÿ¬ÿªÿ¯ÿ³ÿªÿ£ÿ¥ÿ§ÿ¥ÿ¥ÿ¥ÿÿ«ÿ±ÿ¬ÿ¯ÿ¦ÿÿÿ²ÿ¯ÿ°ÿ³ÿ®ÿÿÿ¨ÿÿ·ÿÿ§ÿ«ÿÿÿÿ¬ÿ¥ÿÿÿ¡ÿ¥ÿªÿ³ÿ±ÿªÿ©ÿ£ÿ¡ÿ ÿ¥ÿ³ÿ®ÿ°ÿ¥ÿÿ§ÿÿ°ÿ«ÿ£ÿÿ¬ÿ¯ÿ³ÿªÿ´ÿ¤ÿÿ¤ÿ¯ÿ²ÿ¬ÿ­ÿ­ÿ³ÿ·ÿ±ÿ¦ÿ¦ÿ¬ÿ¬ÿ ÿÿ²ÿ¶ÿ°ÿªÿªÿ§ÿ«ÿÿÿ¬ÿ«ÿ«ÿ¦ÿÿ³ÿ ÿ¥ÿ¬ÿ¨ÿÿ¡ÿ¢ÿ§ÿ§ÿ«ÿ°ÿ­ÿ¹ÿ©ÿÿ¥ÿ°ÿªÿ©ÿ­ÿµÿ®ÿ°ÿÿÿ©ÿ·ÿ¨ÿÿ¬ÿ ÿÿÿÿ²ÿ²ÿÿ©ÿÅÿ³ÿ¡ÿ¤ÿ¨ÿ­ÿÿ§ÿ²ÿ³ÿ²ÿ¯ÿ«ÿ¨ÿÿÿµÿ®ÿÿÿ¤ÿ¥ÿÿÿ½ÿºÿ«ÿ¯ÿ­ÿ±ÿ¯ÿ¹ÿ¤ÿ¡ÿ¥ÿ¬ÿ§ÿ²ÿµÿ ÿ§ÿ°ÿ¯ÿ©ÿ¤ÿ¬ÿ¯ÿ¬ÿ¯ÿ¯ÿµÿ±ÿ¨ÿ¡ÿªÿ©ÿÿ¹ÿÿ­ÿ¬ÿ³ÿÂÿÿ ÿ¥ÿ«ÿÿ£ÿ¦ÿªÿ¾ÿ³ÿ£ÿ ÿ ÿÿÿ¬ÿ«ÿªÿ¬ÿ¢ÿ£ÿ¤ÿ¯ÿ¨ÿ§ÿ­ÿµÿ­ÿ¨ÿ£ÿ©ÿ°ÿ¬ÿ©ÿ£ÿÿ¤ÿ®ÿ¬ÿÿ¦ÿºÿ¸ÿ¸ÿ¶ÿªÿ¢ÿÿºÿ½ÿ³ÿ­ÿÆÿ·ÿ§ÿ ÿ©ÿºÿ¨ÿ ÿªÿ¶ÿ®ÿ©ÿªÿ«ÿ­ÿªÿ«ÿ±ÿ¯ÿ¯ÿ¢ÿÿ¦ÿ´ÿ§ÿ¨ÿ³ÿ±ÿ±ÿ ÿ¦ÿ¥ÿµÿ­ÿ¯ÿ¢ÿ¡ÿ¦ÿ¨ÿ¦ÿ¨ÿ£ÿÿ¥ÿ¨ÿ§ÿ¦ÿÿÿ¯ÿºÿÿ¦ÿÿÿÿÿÿ¨ÿ¡ÿ«ÿ¨ÿ¡ÿ¡ÿ£ÿ¤ÿÿÿÿÿÿ£ÿÿ§ÿ©ÿÿÿÿÿÿÿÿÿÿ¡ÿÿÿÿÿÿÿÿÿ ÿÿÿ£ÿ°ÿ¢ÿÿ£ÿ§ÿÿÿÿÿÿÿÿ¡ÿÿÿÿÿ§ÿ¡ÿÿÿ ÿÿÿÿÿ¤ÿÿÿ¨ÿ¥ÿ¨ÿÿÿÿ¤ÿÿÿÿ¥ÿ¬ÿ«ÿ¢ÿÿÿÿÿÿÿÿªÿ¦ÿ®ÿ¦ÿ«ÿÿªÿ¬ÿ«ÿ£ÿ¦ÿªÿ¥ÿ§ÿ£ÿ­ÿ¯ÿªÿ«ÿ ÿ·ÿ´ÿÿ¶ÿ¶ÿ§ÿ¦ÿ§ÿ¯ÿ·ÿµÿ§ÿ£ÿªÿ¤ÿÿ£ÿ©ÿ©ÿ²ÿ©ÿ·ÿ±ÿ¢ÿ¶ÿ±ÿ«ÿ¦ÿ¥ÿ¬ÿ²ÿ¦ÿ ÿ£ÿ¥ÿ°ÿ®ÿ°ÿµÿ¥ÿ­ÿ¯ÿ¤ÿÿ©ÿ¯ÿ°ÿ«ÿ ÿ­ÿ¦ÿ ÿ¬ÿ®ÿ£ÿÿ¥ÿÿ¦ÿ¤ÿ©ÿ¤ÿ°ÿªÿ£ÿ§ÿ³ÿ·ÿ¤ÿ ÿ¦ÿ ÿÿÿ¥ÿ¸ÿ²ÿ¬ÿÿÿÿÿ«ÿÿ§ÿ¦ÿ®ÿ©ÿÿÿ¥ÿ£ÿ£ÿ§ÿÿ£ÿÿÿ¥ÿ¨ÿ³ÿ¥ÿ¯ÿÿÿ¦ÿ¤ÿ§ÿ¯ÿ¤ÿ¢ÿÿÿÿ ÿ¸ÿ­ÿ®ÿ¼ÿ¦ÿÿ¤ÿ§ÿ¨ÿ¦ÿ§ÿ¦ÿ¤ÿ¯ÿ³ÿÿ ÿ¢ÿµÿ½ÿ¿ÿ¥ÿ£ÿ¡ÿÿÿ¨ÿ°ÿ±ÿ¬ÿ²ÿÿ¤ÿ¥ÿµÿ¥ÿ©ÿÿ¨ÿ¨ÿ³ÿµÿ§ÿ¡ÿ¦ÿ¦ÿ£ÿ§ÿ­ÿÿ³ÿ¸ÿ«ÿ©ÿÂÿ°ÿ±ÿ¨ÿ¤ÿ§ÿ¥ÿ ÿ¢ÿ­ÿªÿªÿÿ¦ÿÿ¬ÿ°ÿ³ÿ¦ÿ«ÿ­ÿªÿ«ÿ®ÿ«ÿÿ·ÿ¬ÿÿÿ±ÿ§ÿªÿ©ÿ±ÿ®ÿ©ÿ²ÿ¾ÿºÿ¯ÿ¯ÿ ÿÿ¯ÿ¸ÿ±ÿ¬ÿ£ÿ§ÿ­ÿ«ÿ«ÿ¨ÿ§ÿ®ÿ§ÿ¨ÿ¾ÿ¬ÿÿÿ°ÿ´ÿ«ÿ·ÿ¯ÿ©ÿ³ÿ¬ÿªÿºÿ¨ÿÿ¦ÿ²ÿ·ÿ²ÿ¨ÿ£ÿÿÿ§ÿ¨ÿ­ÿ©ÿ¾ÿ£ÿ¯ÿ¦ÿ¡ÿ²ÿ£ÿÿÿ£ÿ©ÿªÿ«ÿ ÿÿ§ÿÿÿªÿ°ÿ¸ÿ¹ÿ±ÿ§ÿ©ÿ°ÿ±ÿ¥ÿ§ÿ£ÿÆÿ¦ÿÿÿ´ÿ°ÿ¬ÿ¥ÿÿÿ«ÿ¦ÿ¢ÿÿ¥ÿ²ÿ¯ÿ¥ÿ¦ÿ¬ÿ¦ÿ©ÿ¯ÿ ÿ©ÿ­ÿ®ÿªÿ«ÿ§ÿÿ±ÿµÿªÿ©ÿ­ÿ¡ÿÿªÿ©ÿ¸ÿªÿªÿ ÿ«ÿ²ÿ¬ÿ¥ÿ©ÿ¯ÿ¤ÿªÿÿ®ÿ¬ÿ±ÿÿÿÿÿ£ÿ¥ÿ¥ÿ«ÿ¬ÿ¸ÿÿ±ÿ³ÿ«ÿ«ÿ¤ÿ£ÿ¢ÿÿ­ÿ¤ÿ¨ÿ¬ÿÿ¨ÿ¨ÿÿ¦ÿ¬ÿ¥ÿ ÿÿÿÿ«ÿ ÿ ÿ ÿ«ÿ´ÿ³ÿ¬ÿ«ÿ¶ÿ¯ÿ©ÿ¶ÿªÿ­ÿ±ÿ·ÿÿÿÿÿ¤ÿ«ÿ®ÿ«ÿ¦ÿ¡ÿ¬ÿµÿ­ÿ¨ÿ©ÿ¤ÿ¢ÿ©ÿªÿ¨ÿ§ÿÿÿÿ«ÿ¯ÿ¢ÿ¤ÿÿ¸ÿºÿµÿ¬ÿ¯ÿ¨ÿªÿ¬ÿ®ÿµÿ·ÿµÿ¬ÿ¨ÿ«ÿ°ÿ¤ÿ ÿ¨ÿ®ÿ«ÿ©ÿÀÿ«ÿ¹ÿªÿ³ÿ§ÿ¯ÿ´ÿªÿ¤ÿÿ¦ÿªÿ±ÿ¬ÿªÿ¥ÿ±ÿ¶ÿ¬ÿ¬ÿ§ÿ©ÿ¶ÿ£ÿ°ÿµÿ¶ÿ´ÿ³ÿ¸ÿ´ÿ ÿ®ÿ±ÿ§ÿÿÿ«ÿ¯ÿ¥ÿ ÿ¤ÿÿªÿ£ÿ­ÿ®ÿ¯ÿ«ÿ¦ÿ¬ÿ¯ÿ£ÿ¥ÿ¤ÿ³ÿ£ÿÿÿ©ÿ­ÿ«ÿ¼ÿ³ÿ´ÿ¶ÿªÿ¬ÿ¯ÿ¬ÿ¬ÿ¶ÿºÿ¯ÿ­ÿ²ÿ®ÿ«ÿ¬ÿ²ÿ¸ÿ·ÿ±ÿºÿ¼ÿÿ¥ÿ¬ÿ©ÿ§ÿ·ÿ¿ÿ£ÿ§ÿ©ÿ¦ÿ¶ÿ®ÿ¬ÿ­ÿ§ÿ¦ÿ¯ÿ±ÿ­ÿ®ÿ­ÿ¯ÿ°ÿ³ÿ²ÿ¨ÿ»ÿ¶ÿ¨ÿ¥ÿ®ÿ¯ÿ¬ÿ¬ÿ±ÿ­ÿ¬ÿ«ÿ¨ÿµÿ¬ÿªÿ²ÿ±ÿ°ÿ´ÿÿ°ÿ¶ÿ¨ÿ¦ÿ¦ÿ§ÿ±ÿ¬ÿ²ÿ²ÿ²ÿ®ÿ³ÿ¯ÿ¦ÿ¥ÿ§ÿ¬ÿÿ¥ÿ¢ÿ¦ÿÿÿÿ¥ÿ¬ÿ§ÿ§ÿ¯ÿÿÿÿÿÿÿÿÿÿÿÿ£ÿÿÿÿÿÿÿÿÿÿÿ}ÿÿÿÿÿ|ÿpÿÿÿÿÿÿÿaÿYÿUÿLÿ_ÿuÿiÿeÿ~ÿ{ÿaÿ}ÿÿÿÿÿÿpÿcÿlÿuÿÿkÿnÿÿÿ{ÿ|ÿÿÿpÿÿÿÿÿÿÿÿÿÿªÿÿ@ÿ9ÿÿ¢ÿ ÿ¨ÿ·ÿ²ÿ¬ÿ»ÿ¡ÿ­ÿ¬ÿ­ÿµÿµÿ¬ÿ²ÿ¹ÿ£ÿ£ÿ°ÿªÿ­ÿ²ÿ°ÿ²ÿ¸ÿ«ÿªÿ®ÿ©ÿ©ÿ©ÿ©ÿ­ÿµÿ³ÿ«ÿ¿ÿ¼ÿÿ£ÿ©ÿ¬ÿ¦ÿªÿ°ÿ®ÿªÿªÿ¿ÿ·ÿ°ÿ²ÿ³ÿ´ÿ±ÿ¬ÿ¬ÿ±ÿ¶ÿÿªÿ®ÿ®ÿ¨ÿ¯ÿ´ÿ²ÿ¬ÿ§ÿ¬ÿ´ÿ²ÿ¥ÿ©ÿ²ÿ¯ÿ¯ÿ­ÿªÿ®ÿ°ÿ±ÿ¤ÿ¡ÿ¦ÿ¢ÿ²ÿµÿ¨ÿ£ÿ¨ÿ§ÿ´ÿ¦ÿ©ÿ¨ÿ­ÿ¯ÿ«ÿ²ÿ¯ÿ£ÿ¯ÿ¡ÿ¯ÿÿ¦ÿ£ÿ¶ÿ²ÿ£ÿÿÿ¤ÿ±ÿ¡ÿÿ¥ÿ£ÿ ÿ­ÿ«ÿ¯ÿ¶ÿ°ÿ¤ÿ¦ÿ¦ÿ¨ÿ¢ÿÿ¹ÿ¬ÿ¤ÿ¬ÿ¦ÿ¨ÿ¶ÿ¦ÿ©ÿ¢ÿµÿ­ÿ¯ÿ¡ÿ¥ÿµÿ°ÿ¤ÿ£ÿ¦ÿ©ÿ ÿ³ÿ½ÿ¸ÿºÿ³ÿ±ÿ¢ÿÿ´ÿÅÿ½ÿ°ÿÿ­ÿªÿ©ÿ¨ÿ´ÿ©ÿ§ÿ©ÿ¥ÿ¬ÿ®ÿ¬ÿ ÿ£ÿ¬ÿÿ§ÿ§ÿ¥ÿ¦ÿ¤ÿ¨ÿ¶ÿ·ÿ½ÿ¨ÿ©ÿ²ÿ¯ÿ®ÿ¥ÿ­ÿ²ÿ°ÿ²ÿ¹ÿ°ÿ£ÿ«ÿ©ÿ¶ÿ·ÿ®ÿ©ÿ°ÿ¯ÿ´ÿºÿ³ÿ¸ÿ¾ÿÿ¦ÿ¸ÿ±ÿ¥ÿ¿ÿºÿ¬ÿ¤ÿ¢ÿ©ÿ¯ÿªÿ£ÿ´ÿ»ÿ©ÿ¨ÿ®ÿ¹ÿ¿ÿ´ÿ«ÿ°ÿ±ÿ£ÿÿ«ÿ«ÿÿÿ¸ÿ²ÿ«ÿ¯ÿ¤ÿ§ÿ§ÿÿ£ÿ§ÿ¸ÿ¡ÿ±ÿ¦ÿªÿ¯ÿ©ÿ½ÿ½ÿ¬ÿ£ÿ®ÿµÿ§ÿ¤ÿ¶ÿ¤ÿÿ¶ÿ¬ÿ±ÿ¦ÿ©ÿ£ÿ«ÿ²ÿ¬ÿ­ÿ²ÿ°ÿ¨ÿ°ÿ¡ÿªÿÿ¢ÿ©ÿ¨ÿ¯ÿ­ÿ§ÿ©ÿ°ÿ±ÿ¦ÿ¬ÿ³ÿ¸ÿ«ÿ¨ÿ¬ÿºÿ©ÿ«ÿ°ÿ´ÿ²ÿ°ÿ¸ÿ·ÿ¨ÿ¬ÿ«ÿ¸ÿ¢ÿ²ÿ¥ÿ®ÿ¯ÿ¯ÿ´ÿ»ÿ¾ÿ´ÿªÿªÿ¦ÿ¼ÿ«ÿºÿºÿ©ÿªÿ´ÿºÿ¶ÿ¬ÿ«ÿ¬ÿ¨ÿ§ÿ¢ÿÿ¤ÿºÿªÿ®ÿ±ÿ±ÿ¥ÿµÿµÿ©ÿ§ÿ¦ÿªÿ®ÿ©ÿ«ÿÿÿ ÿÿªÿÿ±ÿªÿÿ¡ÿ ÿ­ÿ­ÿ¤ÿ¦ÿ«ÿ³ÿ§ÿ ÿ´ÿÿÿÿÿÿÿ¿ÿ±ÿ¥ÿ§ÿªÿ°ÿ°ÿ¯ÿ·ÿ­ÿ«ÿÿ³ÿªÿ«ÿ¤ÿ®ÿ°ÿ¨ÿ¯ÿ´ÿ¶ÿ±ÿ¯ÿ±ÿ­ÿªÿÿ¢ÿ¥ÿÿ²ÿ«ÿ¨ÿºÿ§ÿ®ÿ¬ÿ¦ÿ¥ÿ ÿ¢ÿ­ÿ²ÿ±ÿ©ÿ£ÿÿ°ÿ«ÿ³ÿ­ÿ¨ÿÿªÿªÿ©ÿ«ÿ­ÿ­ÿ£ÿÿ¢ÿ¦ÿ°ÿ·ÿ¡ÿ§ÿ¦ÿ£ÿºÿ¬ÿ©ÿµÿ³ÿ®ÿ§ÿ¦ÿÿ¢ÿ«ÿªÿ¬ÿ§ÿ§ÿ¨ÿÿ¡ÿÿÿ¬ÿ¨ÿ¢ÿ³ÿ±ÿ¯ÿ¤ÿ©ÿ¦ÿÿÿ£ÿ¦ÿÿÿÿÿÿÿÿ°ÿÿÿÿÿ¦ÿ¢ÿÿ§ÿÿÿÿ¢ÿÿÿÿÿÿ¥ÿÿÿ¯ÿÿÿ³ÿ¤ÿÿÿ©ÿ©ÿ¾ÿ»ÿ¦ÿ¤ÿ¦ÿ£ÿÿÿ«ÿÿÿÿÿÿÿÿÿÿ¨ÿÿÿÿÿÿÿÿÿÿÿÿ¢ÿÿÿ¢ÿÿ«ÿÿÿ§ÿÿ|ÿÿÿÿ£ÿÿÿÿÿ¡ÿ¡ÿÿÿÿÿÿÿÿÿÿ ÿ¤ÿ¡ÿÿÿªÿÿÿÿÿÿÿ¡ÿ§ÿ®ÿ¹ÿ·ÿ­ÿ©ÿ©ÿ©ÿµÿÿªÿÿ§ÿ§ÿÇÿ£ÿ¤ÿÿ§ÿ¥ÿ«ÿ¢ÿÿÿÿÿ©ÿ´ÿ­ÿÿÿ£ÿ¨ÿ©ÿ¤ÿ³ÿ¨ÿ¯ÿ¢ÿ¬ÿ©ÿ®ÿºÿ«ÿ¬ÿ¢ÿ­ÿ¶ÿ¶ÿµÿ¹ÿ«ÿÿ¨ÿ«ÿÿ¨ÿ¡ÿ¥ÿÿ¡ÿ¸ÿ©ÿ½ÿµÿÿ®ÿ±ÿ¬ÿµÿ¶ÿ±ÿÿ¤ÿ³ÿµÿ²ÿ±ÿ´ÿ°ÿ¨ÿ©ÿ¬ÿ§ÿ¥ÿµÿ¯ÿ¢ÿ¬ÿ¼ÿ°ÿ°ÿ­ÿ§ÿ·ÿ­ÿ±ÿ«ÿ¯ÿ³ÿ­ÿ¦ÿ£ÿÿÿ£ÿ£ÿ¥ÿ¤ÿ¡ÿ¥ÿ©ÿªÿ­ÿ¡ÿ£ÿÿ©ÿ²ÿ ÿ¢ÿ«ÿºÿ¬ÿ«ÿªÿ¬ÿ¡ÿ ÿ³ÿ±ÿÿ§ÿ¨ÿ©ÿ¯ÿ¬ÿªÿ§ÿ¥ÿ«ÿªÿ¢ÿ¬ÿ£ÿ©ÿ£ÿ£ÿÿ¢ÿ±ÿ¶ÿ©ÿÿ­ÿ®ÿ²ÿ©ÿ´ÿ³ÿ¡ÿÿ½ÿ¢ÿÿ®ÿªÿÿÿ¨ÿ¯ÿ¦ÿ¯ÿ­ÿ§ÿ³ÿ¤ÿÿ£ÿ«ÿ¤ÿ¹ÿ­ÿ¨ÿÿ¯ÿ·ÿ­ÿ¸ÿ¯ÿ§ÿ¦ÿÿÿ¨ÿ´ÿ¬ÿ°ÿºÿ¹ÿ´ÿ¯ÿ¡ÿ¤ÿ®ÿ¬ÿµÿ®ÿ®ÿµÿ¤ÿ¤ÿ¥ÿ¢ÿ°ÿ²ÿ®ÿ¢ÿÿ¾ÿÿÿ¹ÿ²ÿ¬ÿ¦ÿÿÿÿ§ÿ«ÿªÿ©ÿ¤ÿ¯ÿ«ÿ¤ÿ§ÿ«ÿ«ÿ¦ÿ¨ÿ¬ÿ¬ÿ¬ÿ¥ÿ¬ÿÿÿ ÿ§ÿ·ÿÿ¦ÿ§ÿ¡ÿ®ÿ£ÿÿ®ÿ¥ÿ¬ÿÿ¨ÿªÿ°ÿ¯ÿ«ÿ±ÿ­ÿ¢ÿ¨ÿ®ÿÿÿ£ÿÿªÿ¨ÿ³ÿ¥ÿÿÿ¡ÿ´ÿ²ÿ ÿ£ÿÿÿ¨ÿ²ÿ¤ÿ¤ÿ§ÿ²ÿ¡ÿÿªÿ©ÿÿ¯ÿ¡ÿÿ ÿ¦ÿ¦ÿ­ÿÿÿ ÿ ÿÿÿÿ£ÿ­ÿ£ÿ¤ÿ¯ÿ¯ÿ ÿ§ÿ­ÿÿ¤ÿ¬ÿÿ®ÿÿ¥ÿ¤ÿÿ¥ÿÿ¤ÿ¨ÿ¥ÿ¥ÿ«ÿ¡ÿÿÿ§ÿºÿ´ÿ²ÿ°ÿ·ÿÿÿÿ¦ÿ¦ÿ¤ÿ¤ÿ¦ÿµÿ¿ÿ·ÿ©ÿ§ÿ°ÿºÿ¥ÿ¤ÿ£ÿÿÿÿ¦ÿ¸ÿªÿ¤ÿ¤ÿµÿÿ¤ÿÀÿ£ÿ´ÿ«ÿ©ÿÿ¢ÿ§ÿ¡ÿ¯ÿ§ÿÿÿ§ÿÿÿ©ÿ¡ÿÿÿÿ¤ÿ¢ÿ¢ÿ¦ÿ­ÿ§ÿ©ÿ¬ÿ«ÿ¡ÿ£ÿÿ«ÿ ÿ¤ÿ©ÿ¬ÿÿµÿÿ¥ÿ§ÿÿÿ¨ÿ¨ÿ£ÿ£ÿ£ÿ¬ÿ¯ÿ¢ÿ¨ÿÿ¥ÿ¨ÿ®ÿ¥ÿ§ÿ¬ÿÿÿ­ÿ³ÿ«ÿ¤ÿ©ÿ¯ÿ³ÿ¬ÿ¨ÿ¯ÿ¥ÿ¥ÿªÿ¥ÿ¦ÿ¥ÿ£ÿ¦ÿ»ÿ±ÿ·ÿ®ÿªÿ«ÿ¨ÿµÿ¶ÿÁÿ½ÿµÿ©ÿÿ¡ÿ±ÿºÿÿ¢ÿ£ÿ ÿÿ®ÿ³ÿ³ÿ¨ÿ¡ÿÿ¡ÿ³ÿ·ÿ±ÿ¬ÿ§ÿÿÿ¤ÿºÿºÿ·ÿ±ÿ¶ÿ¶ÿ®ÿ£ÿÿºÿÀÿ»ÿ§ÿ«ÿ²ÿ¡ÿÿÿºÿ±ÿ¼ÿªÿ§ÿ¦ÿÿ¸ÿ¢ÿ­ÿ©ÿ¥ÿ©ÿ­ÿ¡ÿ²ÿ¨ÿÿ§ÿ¤ÿµÿ´ÿ²ÿªÿÿ¡ÿ©ÿ®ÿ·ÿ°ÿÿ¡ÿ£ÿ©ÿªÿ¢ÿ¢ÿ¡ÿ¬ÿ¨ÿÿ«ÿ­ÿÿ¤ÿ¬ÿÿ£ÿ¬ÿªÿ ÿ´ÿÿÿÿ¡ÿÿ´ÿÿ£ÿÿªÿ¢ÿ§ÿ¥ÿ£ÿ±ÿÿÿ¦ÿ¬ÿ«ÿÿ­ÿªÿ§ÿÿ ÿ®ÿ®ÿ­ÿ­ÿ¤ÿ¢ÿ¤ÿµÿºÿ®ÿ°ÿ²ÿ«ÿÿ ÿ§ÿ§ÿ¢ÿ®ÿ ÿÿÿªÿ®ÿÿ­ÿ ÿ¥ÿ¥ÿÿÿ ÿ­ÿÿ·ÿÿ¥ÿ°ÿ§ÿ­ÿ¤ÿÿ®ÿ¬ÿµÿÿ§ÿÿÿ­ÿ©ÿÿÿ¯ÿ²ÿ¯ÿ²ÿ¹ÿ°ÿªÿÿÿÿ©ÿ¯ÿ©ÿ¨ÿ¤ÿ¥ÿ«ÿ¤ÿ¢ÿ­ÿ¨ÿ«ÿªÿ©ÿ¤ÿªÿ·ÿ­ÿ¯ÿ§ÿ¤ÿ¡ÿÿÿ«ÿ¥ÿ©ÿ©ÿ¤ÿÿ©ÿ§ÿ­ÿÿ«ÿ«ÿ§ÿ¯ÿ³ÿ¨ÿ¬ÿÿÿ¡ÿ£ÿ ÿªÿ¥ÿ¥ÿ¬ÿÿÿÿÿÿ´ÿ¦ÿ¥ÿÿÿÿ§ÿ¬ÿ¦ÿÿÿ£ÿ¤ÿ¹ÿ¬ÿ£ÿ­ÿ¯ÿ¢ÿ«ÿ©ÿ®ÿÿ¨ÿ§ÿ³ÿªÿ¦ÿ¾ÿªÿÿ±ÿ§ÿ±ÿªÿ¦ÿ£ÿ§ÿ©ÿ´ÿ ÿ³ÿ§ÿ®ÿ¢ÿ ÿ§ÿ¤ÿ®ÿ±ÿ¬ÿÿÿÿ¡ÿªÿ±ÿÿÿÿ±ÿ®ÿ±ÿ¬ÿ£ÿ¬ÿ®ÿ¦ÿÿ¢ÿ³ÿ©ÿªÿ¯ÿ¬ÿ®ÿ£ÿ§ÿ­ÿ®ÿÿÿ¬ÿÿÿ ÿ¦ÿªÿ®ÿ¥ÿ¸ÿ¡ÿÿÿÿÿÿÿ­ÿ´ÿ¤ÿÿ¢ÿ¤ÿ ÿ§ÿ²ÿ´ÿ­ÿ¦ÿ¤ÿ©ÿ®ÿ¡ÿÿ¥ÿ¢ÿ²ÿ®ÿ¨ÿ«ÿ ÿ¬ÿÿÿÿ¬ÿ¥ÿ¯ÿ®ÿ¦ÿ«ÿ¤ÿ¨ÿ¹ÿ­ÿ¤ÿÿÿ¢ÿ¨ÿ¦ÿ²ÿ¥ÿ°ÿÄÿ®ÿ©ÿ©ÿ®ÿ¨ÿ¤ÿ¬ÿ¬ÿ´ÿ¹ÿ¬ÿ¥ÿ©ÿ³ÿµÿ¥ÿ¤ÿ£ÿÿªÿÿÿ£ÿ¹ÿ±ÿ½ÿ©ÿ¡ÿÿ¢ÿ¢ÿ¯ÿ®ÿ§ÿ ÿ­ÿÿÿªÿ¢ÿÿÄÿ´ÿºÿ´ÿ ÿ¦ÿ£ÿªÿªÿ²ÿ¶ÿ²ÿ½ÿ¿ÿ«ÿ«ÿ§ÿ ÿ¥ÿ¦ÿ©ÿ«ÿ©ÿªÿªÿ¬ÿ¬ÿ¨ÿ§ÿ¯ÿ±ÿ­ÿ«ÿ¦ÿÿ±ÿ®ÿ§ÿÿ ÿ¡ÿÿ§ÿÿ¬ÿ¥ÿ§ÿ²ÿ¡ÿÿ²ÿ©ÿªÿ¡ÿ§ÿ¤ÿ¢ÿ¤ÿ¤ÿ¦ÿ ÿ¡ÿ¦ÿ¨ÿ£ÿ­ÿµÿ±ÿ­ÿÿÿ«ÿªÿªÿ¥ÿ£ÿ¬ÿ«ÿ¨ÿ¤ÿÿ£ÿ¤ÿÀÿ£ÿ©ÿ¡ÿÿ«ÿÿÿÄÿ¡ÿ²ÿ²ÿ¢ÿ¨ÿÂÿªÿ ÿºÿ±ÿ«ÿ¥ÿÿ²ÿ¬ÿ±ÿªÿÿÿÿÿ ÿ§ÿ²ÿ§ÿ£ÿ¡ÿ¤ÿ¥ÿ¨ÿ±ÿ·ÿ°ÿ£ÿ¡ÿ¯ÿ±ÿ©ÿ²ÿ°ÿÿºÿ³ÿ¢ÿªÿ¨ÿ¦ÿ ÿ¢ÿ­ÿ¯ÿ¬ÿ«ÿªÿ¡ÿ£ÿ§ÿ¤ÿ°ÿªÿÿÿ§ÿ©ÿµÿ§ÿ¢ÿ®ÿ¥ÿÿ§ÿ©ÿÿ¦ÿ§ÿ¤ÿÿ¨ÿ¹ÿÿ³ÿ«ÿ ÿ¤ÿ§ÿ¨ÿ¥ÿ¦ÿ±ÿ¦ÿ©ÿÿ¤ÿ²ÿ¬ÿ©ÿ¥ÿ¢ÿ­ÿ®ÿ¬ÿ´ÿ®ÿ¦ÿ¤ÿÿ£ÿ ÿ¶ÿ²ÿ£ÿ¨ÿÿ§ÿ¤ÿ¤ÿ£ÿÿÿ·ÿ¦ÿ¬ÿ£ÿ®ÿ£ÿÿ¦ÿ°ÿ¨ÿ¡ÿ®ÿ¯ÿÿÿ¥ÿ¤ÿ£ÿ©ÿ´ÿ³ÿ¯ÿ¹ÿ°ÿ¨ÿÿ«ÿµÿµÿ§ÿ ÿ ÿÄÿªÿ¡ÿ­ÿÿ²ÿÿÿ¤ÿ«ÿ´ÿ²ÿ¯ÿ¶ÿ¶ÿ·ÿµÿ¸ÿ¨ÿ¥ÿ¹ÿ¸ÿ¨ÿÿ§ÿ´ÿ¯ÿ²ÿ¤ÿÿ®ÿ¬ÿ¥ÿ©ÿ¤ÿÿÿÿÿ¥ÿ³ÿ°ÿ°ÿ¾ÿ¶ÿ¥ÿ±ÿ¯ÿ¦ÿ ÿ©ÿ¨ÿ¡ÿ¡ÿ¦ÿ¥ÿ§ÿ©ÿªÿ¯ÿÿÿ²ÿ ÿÿµÿ®ÿ¥ÿÿ¬ÿ²ÿ ÿ¾ÿ»ÿ§ÿ´ÿ½ÿ§ÿÿÿ£ÿ­ÿ´ÿµÿ­ÿ¯ÿ¯ÿÿÿ«ÿ²ÿ·ÿ§ÿ§ÿµÿ¯ÿ§ÿ£ÿ¤ÿ§ÿ»ÿ®ÿ¬ÿ£ÿ£ÿ¶ÿ¹ÿ¦ÿ¿ÿ°ÿÿ«ÿ¸ÿ¯ÿÿÿ£ÿ£ÿ®ÿ²ÿ¸ÿÈÿ­ÿÿ¨ÿ ÿ¯ÿÿ¦ÿ£ÿ§ÿÿ³ÿ­ÿ­ÿ¬ÿ©ÿ­ÿ±ÿ¶ÿ¬ÿÿ§ÿ­ÿ«ÿ®ÿªÿ°ÿ¹ÿºÿ¯ÿÿÿ¢ÿ¼ÿ¶ÿ±ÿ¤ÿ¾ÿ¸ÿ­ÿ­ÿ¨ÿ¬ÿ®ÿ«ÿÿÿ¬ÿ©ÿÿÿ«ÿ´ÿ·ÿ¸ÿ£ÿ ÿ¬ÿ¡ÿÿ©ÿ¨ÿ§ÿ·ÿ½ÿ¦ÿÿ¦ÿ¥ÿ§ÿ¥ÿ¤ÿÿ¬ÿ´ÿªÿ¢ÿ£ÿ¦ÿÿÿ§ÿ£ÿ ÿ ÿÿÿ¢ÿÿÿ¢ÿÿ¦ÿ ÿtÿ¤ÿÿÿ£ÿ¢ÿÿÿ¢ÿÿÿÿÿÿÿÿÿ£ÿÿÿ©ÿÿ§ÿ¨ÿÿÿÿÿÿÿÿÿÿÿÿÿ¢ÿÿÿÿÿÿÿ¢ÿ¥ÿÿ­ÿÿÿÿ¦ÿ©ÿÿÿ©ÿÿÿÿÿÿÿÿ¡ÿ¤ÿÿÿÿÿÿ¦ÿ¨ÿªÿªÿ£ÿÿ§ÿªÿ¢ÿÿ§ÿ«ÿ£ÿÿÿ«ÿ³ÿ°ÿ±ÿ¨ÿ¦ÿ´ÿªÿ¢ÿ¥ÿ¸ÿ§ÿ¤ÿ§ÿ¬ÿ§ÿ¤ÿªÿ±ÿ§ÿÿ³ÿ©ÿ©ÿ§ÿÿ©ÿ­ÿ©ÿ½ÿ»ÿ¹ÿ¨ÿ´ÿ®ÿ±ÿ¤ÿ²ÿ´ÿÿ ÿ¨ÿ£ÿ¡ÿ©ÿ­ÿ¨ÿ½ÿ´ÿÿ´ÿ¶ÿ­ÿ¨ÿ­ÿªÿªÿ£ÿÿ ÿ¥ÿ¤ÿ¤ÿ¬ÿ£ÿ¥ÿ³ÿºÿ²ÿ¶ÿ¥ÿ·ÿÿ¯ÿÿÿ«ÿ·ÿ»ÿ²ÿ¨ÿ°ÿ£ÿÿ¢ÿÿªÿ¯ÿ§ÿ¡ÿ©ÿÿ«ÿ¶ÿ­ÿÿÿ¥ÿ°ÿ¸ÿ·ÿ¬ÿ¢ÿ¶ÿ°ÿ ÿ³ÿÿ¥ÿ¦ÿ©ÿ©ÿ¯ÿªÿÿÿ£ÿ¦ÿ¥ÿ¨ÿ£ÿ¡ÿ§ÿÿ«ÿ©ÿÿ«ÿÿ£ÿ¥ÿ©ÿ§ÿ´ÿ·ÿ©ÿ©ÿ¢ÿ¬ÿ°ÿµÿ­ÿ°ÿÿ¶ÿ¯ÿ£ÿÿ£ÿ§ÿ¦ÿ£ÿ ÿ§ÿ²ÿ¶ÿÿ­ÿ£ÿÿ¯ÿ¸ÿÿÿ·ÿ°ÿ¯ÿ¨ÿÿÿ¡ÿÿ¦ÿÿ¨ÿ§ÿ¬ÿªÿ§ÿ´ÿ¥ÿ¬ÿ«ÿ¤ÿ¡ÿ¦ÿ¦ÿÿ§ÿ¢ÿ¥ÿ«ÿ´ÿªÿÿ²ÿµÿªÿ¨ÿ¤ÿ¡ÿÿ ÿ©ÿ³ÿ¾ÿ¬ÿ¡ÿ©ÿ¬ÿ°ÿ®ÿ£ÿ¢ÿªÿ®ÿªÿ¥ÿ«ÿ­ÿ£ÿ¹ÿ±ÿ°ÿ»ÿ®ÿ¾ÿ¯ÿ«ÿ¬ÿ­ÿ¢ÿ­ÿºÿ«ÿªÿ­ÿ§ÿ©ÿªÿ­ÿ¼ÿ¶ÿ¨ÿ¬ÿ¢ÿ ÿ§ÿ¦ÿÿÿ¬ÿ­ÿ»ÿ³ÿ¢ÿ¢ÿ«ÿ¬ÿ°ÿ®ÿ§ÿ¯ÿ²ÿ­ÿ±ÿ®ÿ©ÿ¤ÿ­ÿ°ÿ²ÿ³ÿ´ÿ¦ÿ ÿ¦ÿ§ÿ¨ÿ©ÿ¤ÿ¦ÿ¡ÿ¥ÿÿ§ÿ¸ÿ±ÿ¤ÿ©ÿ¶ÿ·ÿ¹ÿ¶ÿÿ¨ÿÿ­ÿ©ÿ¨ÿ¯ÿªÿ±ÿ£ÿÿ¦ÿ®ÿ«ÿ¢ÿ¬ÿ²ÿ´ÿ¡ÿ´ÿµÿ¯ÿ³ÿ²ÿ±ÿ¬ÿ©ÿ­ÿ§ÿ§ÿ°ÿ­ÿ®ÿ¶ÿ ÿÿ¡ÿ¥ÿ®ÿ°ÿ¥ÿ±ÿ±ÿ«ÿ¦ÿ¤ÿ¤ÿ ÿÿ¤ÿ¡ÿ¡ÿ¤ÿÿ¢ÿ¦ÿ´ÿ¶ÿ¯ÿ°ÿ ÿ¬ÿµÿ¯ÿ¦ÿ¥ÿ¢ÿÿªÿ ÿ§ÿ·ÿ¥ÿ¤ÿ«ÿ®ÿ¯ÿÿÿ¤ÿªÿ©ÿ©ÿÿ©ÿ­ÿ£ÿ®ÿ¨ÿ¦ÿ¥ÿ¥ÿ¯ÿ¡ÿ¶ÿ«ÿÿ ÿÿ ÿ¬ÿ³ÿ®ÿ¤ÿ¢ÿÿÿÿ©ÿÿÿ¡ÿ¯ÿ¶ÿ¬ÿ§ÿªÿ¦ÿ¬ÿ©ÿ¡ÿ¨ÿÿªÿªÿ±ÿ¶ÿ¬ÿ¡ÿ¨ÿ«ÿ³ÿ ÿÿ£ÿ°ÿ­ÿ«ÿ®ÿ§ÿ ÿ²ÿ¬ÿÿ©ÿ§ÿ®ÿ§ÿªÿ´ÿ´ÿ¬ÿ²ÿºÿ²ÿ¢ÿ¥ÿ¢ÿ¬ÿ±ÿ«ÿ¦ÿ®ÿ·ÿ±ÿ£ÿ«ÿ­ÿ®ÿ©ÿªÿ¢ÿÿ¦ÿ¬ÿ¯ÿ«ÿ³ÿ¹ÿªÿ®ÿ¶ÿ®ÿ¢ÿÿ¤ÿ©ÿ ÿ´ÿ¬ÿ©ÿÿ¯ÿ´ÿ®ÿ±ÿ¬ÿ½ÿ¥ÿ¹ÿºÿ®ÿ¯ÿ®ÿ³ÿ·ÿ®ÿÿ£ÿµÿªÿ§ÿ£ÿ¨ÿ©ÿ¡ÿÿ©ÿ£ÿ®ÿ¤ÿªÿ¥ÿ³ÿªÿ¤ÿ¬ÿ±ÿ²ÿ£ÿ¹ÿ¯ÿÿÿªÿ³ÿ¯ÿªÿ²ÿ¶ÿ¿ÿ¯ÿ¥ÿ§ÿ±ÿ±ÿ°ÿ´ÿ±ÿ»ÿ½ÿ½ÿ¯ÿ¯ÿ­ÿ¬ÿ­ÿ¬ÿ«ÿ¬ÿ§ÿ¨ÿ­ÿºÿ¶ÿªÿ£ÿªÿºÿ«ÿÅÿ¯ÿ«ÿ ÿÿ£ÿ¦ÿ¨ÿ¬ÿ¶ÿ¯ÿ¼ÿ«ÿ°ÿ¯ÿ©ÿ­ÿ°ÿÿ¤ÿ£ÿÿÿ±ÿ°ÿ¤ÿ«ÿ®ÿ©ÿ¥ÿ¡ÿ¸ÿ©ÿ¤ÿ®ÿ®ÿ¡ÿ¬ÿ¶ÿ·ÿ±ÿ¬ÿ¦ÿÿÿ¦ÿ²ÿ¿ÿ¯ÿ©ÿ²ÿ»ÿ°ÿÿ ÿ§ÿÿ§ÿ§ÿ¡ÿ¢ÿÿÿ£ÿ«ÿ¨ÿ¬ÿ°ÿ¿ÿ¥ÿÿÿÿÿÿÿÿÿÿÿ§ÿ¥ÿÿÿÿÿÿÿÿÿÿÿÿÿÿÿÿÿÿÿÿÿÿ~ÿnÿrÿ^ÿMÿYÿ^ÿXÿYÿmÿÿÿmÿyÿÿvÿyÿ{ÿnÿaÿqÿkÿwÿjÿkÿ{ÿÿÿ}ÿÿmÿzÿvÿÿÿÿÿÿÿ¥ÿ¨ÿ±ÿ£ÿÿrÿÿ­ÿ¨ÿ§ÿ¹ÿµÿ¸ÿ²ÿ­ÿ²ÿ£ÿ ÿ£ÿ¦ÿ­ÿ¯ÿ¡ÿ¦ÿ¥ÿ©ÿ£ÿ¥ÿªÿ«ÿªÿ«ÿ§ÿ¨ÿ±ÿ³ÿ­ÿ©ÿ®ÿ´ÿ·ÿ¹ÿ¸ÿ½ÿ°ÿ©ÿ²ÿ¦ÿ ÿªÿ¬ÿ¦ÿ§ÿ¯ÿ¶ÿ³ÿ²ÿ°ÿ¯ÿ³ÿ¹ÿµÿ¬ÿ¨ÿ¬ÿ®ÿÆÿ´ÿÿ±ÿ­ÿ®ÿ¸ÿ¸ÿ°ÿ«ÿ§ÿ±ÿ¢ÿ§ÿ©ÿ¨ÿ§ÿ°ÿ²ÿ¨ÿ¸ÿ½ÿ¬ÿ¨ÿ´ÿ³ÿ´ÿ¬ÿ¯ÿ¯ÿ¥ÿ¦ÿ¥ÿ­ÿ®ÿ«ÿ¦ÿ¦ÿ«ÿ§ÿ¨ÿ¬ÿ¨ÿ­ÿ ÿ§ÿÿ¬ÿÿÿ²ÿ¶ÿ±ÿ´ÿ¬ÿ¤ÿ¡ÿ¦ÿ¤ÿÿ¡ÿ®ÿ¯ÿ°ÿ¸ÿ¶ÿ¨ÿÿÿ ÿºÿ¢ÿÿ£ÿ°ÿ©ÿÿ¢ÿ¯ÿ¨ÿÿ¡ÿµÿÿ±ÿ«ÿ¥ÿªÿ¦ÿ£ÿ¬ÿ¤ÿ¦ÿªÿÿ´ÿÿ ÿ«ÿ­ÿ«ÿ«ÿ´ÿ½ÿ°ÿ¨ÿ§ÿ±ÿ§ÿ¦ÿ§ÿ¯ÿ¬ÿ±ÿ´ÿ¦ÿ«ÿ«ÿªÿªÿ·ÿ²ÿ­ÿ®ÿ¯ÿ¸ÿµÿ¥ÿ ÿ©ÿ®ÿ½ÿÿ±ÿ¯ÿ´ÿ°ÿ¥ÿ£ÿ¬ÿ¯ÿ±ÿ³ÿ¶ÿÿ¡ÿÿ¼ÿ®ÿ¬ÿ«ÿ¶ÿµÿ¦ÿ«ÿºÿºÿ·ÿ¡ÿ§ÿ ÿ§ÿ£ÿ´ÿ¶ÿ«ÿ©ÿªÿ©ÿ°ÿ²ÿªÿ³ÿºÿ¯ÿ«ÿ¦ÿ«ÿ®ÿ¯ÿ«ÿ«ÿ©ÿ ÿ©ÿ¬ÿ°ÿÿ®ÿ·ÿ¸ÿ´ÿ°ÿ±ÿ°ÿ«ÿ£ÿ¦ÿ­ÿ­ÿÿ°ÿ¦ÿÿÿ¥ÿ´ÿªÿÿ¢ÿ³ÿ´ÿ²ÿ§ÿ£ÿÿ«ÿ¨ÿ­ÿ­ÿ¦ÿÿ¦ÿ²ÿ²ÿ¥ÿ£ÿ¯ÿ±ÿ´ÿ´ÿ¬ÿ°ÿ°ÿ¨ÿ©ÿ£ÿ²ÿ¼ÿ­ÿ©ÿ¯ÿ¨ÿ³ÿµÿ·ÿÀÿ­ÿ»ÿ¥ÿ¯ÿªÿ­ÿ«ÿ¯ÿ·ÿ²ÿ®ÿ®ÿ»ÿ¸ÿÃÿÃÿ«ÿÆÿ¨ÿ ÿÿµÿ¸ÿ®ÿ¬ÿ¬ÿ²ÿºÿ±ÿ¨ÿ±ÿ¶ÿ°ÿ¨ÿ±ÿ±ÿ³ÿ°ÿ´ÿ±ÿ©ÿ¨ÿ¨ÿÿÿ®ÿÿ¿ÿ¬ÿ¤ÿ»ÿÅÿ¾ÿ³ÿ¬ÿ©ÿ¬ÿªÿ ÿÿÿ¡ÿ§ÿ§ÿÿ¢ÿÿ¯ÿ­ÿ ÿÿ¥ÿ©ÿ¤ÿÿ¥ÿ±ÿªÿ«ÿÿÿ­ÿÿÿ²ÿÿÿ¤ÿ­ÿ­ÿ©ÿ©ÿ©ÿªÿ°ÿ®ÿ´ÿ©ÿ§ÿ°ÿ§ÿ©ÿ ÿ©ÿ¬ÿ ÿ£ÿ©ÿ«ÿ«ÿ«ÿ®ÿ¬ÿ¬ÿ¬ÿ°ÿµÿ¦ÿÿ´ÿÿªÿÿ®ÿ©ÿÿ¥ÿ§ÿ¤ÿ­ÿ´ÿ¶ÿ¯ÿ¢ÿÿ«ÿ©ÿ±ÿ¡ÿ¥ÿÿ¡ÿ­ÿ­ÿÿ¡ÿ¬ÿÿÿ¥ÿÿ§ÿªÿ³ÿ¢ÿ¸ÿÿ¬ÿ´ÿ¤ÿ¡ÿ®ÿ®ÿ¦ÿ¤ÿ ÿ®ÿ³ÿ¨ÿµÿ®ÿ¥ÿ¢ÿÿ£ÿ¢ÿ³ÿ¥ÿÿ¦ÿÿ«ÿ¨ÿ©ÿ®ÿ«ÿ¥ÿ£ÿ¬ÿµÿ§ÿÿÿÿ~ÿÿ£ÿ°ÿÿÿÿÿ©ÿ¥ÿÿÿÿÿÿÿÿÿ¡ÿÿ£ÿ©ÿÿÿ§ÿ«ÿ­ÿ¯ÿ¨ÿÿÿ¡ÿÿ¢ÿ¬ÿ¤ÿÿÿÿÿÿ¡ÿ­ÿ§ÿÿÿÿÿÿÿÿ ÿ¤ÿÿÿÿÿÿÿÿ£ÿ¦ÿ ÿÿÿÿ£ÿÿÿÿÿÿÿÿÿÿÿÿÿÿÿÿÿÿÿÿÿÿÿÿÿÿÿ£ÿÿÿ¤ÿÿ ÿÿÿªÿ¥ÿ¡ÿ¡ÿ¨ÿ®ÿªÿ¯ÿ»ÿ»ÿÿ¡ÿÿÿÿ®ÿÿ­ÿÿ¢ÿÀÿ¨ÿªÿ§ÿªÿ«ÿ±ÿ®ÿ¤ÿÿÿ£ÿÿ£ÿ«ÿ§ÿ«ÿÿ¯ÿ¥ÿ±ÿ£ÿµÿÿ£ÿÿ´ÿ¹ÿ§ÿÿÿ¡ÿÿ¦ÿ§ÿ§ÿ¥ÿÿ§ÿ©ÿ±ÿ£ÿ©ÿ¤ÿÿ¶ÿÿ¨ÿ¼ÿ¦ÿ²ÿÿ­ÿ ÿ·ÿ¶ÿ­ÿ¢ÿ¢ÿ¯ÿ¯ÿ¯ÿ«ÿ«ÿ³ÿ¯ÿ¬ÿ§ÿ¦ÿ¥ÿ·ÿµÿ£ÿÿ©ÿ¬ÿ­ÿ¯ÿ¦ÿ®ÿÿªÿµÿ¹ÿ½ÿ¬ÿ®ÿ¦ÿ¥ÿ´ÿ³ÿ¬ÿ§ÿ¥ÿ³ÿ¶ÿªÿ¦ÿÿÿ¡ÿÿ±ÿ¦ÿÿ§ÿ¬ÿ³ÿ¦ÿµÿªÿ­ÿ§ÿ¢ÿ¥ÿ«ÿ ÿ©ÿ¤ÿÿ¡ÿ¢ÿ¨ÿ«ÿ¦ÿ°ÿ´ÿ«ÿ¦ÿ²ÿ©ÿ¡ÿ¤ÿÿ©ÿ¢ÿ³ÿ»ÿ¬ÿ¤ÿÿÿÿÿ²ÿ¿ÿ©ÿ¡ÿ­ÿªÿ¥ÿ¥ÿÿÿ ÿ¬ÿ«ÿªÿªÿ¥ÿ­ÿ©ÿÿ«ÿ¢ÿÿ¯ÿ£ÿ¥ÿ©ÿ³ÿ¬ÿµÿ¬ÿ£ÿ£ÿÿ£ÿÿÿ£ÿÿ¤ÿ¬ÿ±ÿ¯ÿ§ÿªÿ´ÿ®ÿ¨ÿ²ÿ«ÿ³ÿ¶ÿ©ÿ«ÿÿ¤ÿ¼ÿ¬ÿ·ÿ¹ÿ¬ÿÿÿ§ÿ°ÿªÿ£ÿµÿ§ÿÿÿªÿ©ÿ¯ÿ¬ÿÿ¤ÿ¯ÿ¦ÿ¡ÿ­ÿ¯ÿ¨ÿ®ÿ«ÿ¬ÿ®ÿ¨ÿ¡ÿ¡ÿÿ¦ÿ²ÿ¸ÿÿÿ°ÿÿ¬ÿ¢ÿ¡ÿ¯ÿ«ÿ±ÿªÿ¨ÿÿ¤ÿ¥ÿ¬ÿ¾ÿ°ÿÿÿÿÿ­ÿ´ÿµÿ²ÿ«ÿ¬ÿ²ÿµÿ¬ÿÿ ÿºÿµÿÿÿ£ÿÿÿ®ÿ³ÿ­ÿÿÿ£ÿ·ÿ±ÿÿ¦ÿ±ÿªÿÿ ÿ©ÿ«ÿÿÿ¡ÿ¨ÿ£ÿ¢ÿªÿ¨ÿ¢ÿ¡ÿ¨ÿ­ÿ¨ÿ­ÿ±ÿ¬ÿÿÿ­ÿ ÿ®ÿÿ§ÿ®ÿ¨ÿ¦ÿ¤ÿ¸ÿ·ÿ¬ÿ±ÿ¶ÿÿ©ÿ¨ÿ©ÿºÿ­ÿ¨ÿ¦ÿ²ÿ´ÿ©ÿ¢ÿ¦ÿ¥ÿÿÿ£ÿÿÿÿ§ÿ§ÿ¤ÿ±ÿÿ¤ÿ¬ÿÿ·ÿ¦ÿ¥ÿ ÿ­ÿ¡ÿªÿ­ÿ¢ÿÿ¢ÿ¯ÿ±ÿÿ©ÿµÿ¬ÿ¤ÿ©ÿ¢ÿ¦ÿ ÿ¢ÿ£ÿÿÿ¡ÿÿÿ ÿ¨ÿ­ÿ¨ÿ¢ÿ¤ÿªÿ«ÿ­ÿ®ÿ³ÿ©ÿ¦ÿ©ÿ®ÿÿ°ÿ¨ÿ²ÿ¥ÿ®ÿ¦ÿ£ÿ«ÿ£ÿÿªÿ£ÿ°ÿ¬ÿµÿ´ÿ±ÿ ÿÿÿ¨ÿ¯ÿ ÿ¦ÿ¯ÿ¶ÿ¢ÿÿ©ÿ±ÿ¨ÿ ÿ«ÿªÿ¦ÿ°ÿªÿÿ ÿ¨ÿµÿ³ÿ«ÿ§ÿÿÿ¥ÿ«ÿ¬ÿ¬ÿ¡ÿ¬ÿ¡ÿ¡ÿ§ÿ§ÿ«ÿÿÿ¢ÿÿ£ÿ±ÿ¥ÿ¦ÿªÿ¤ÿ£ÿÿÿ¢ÿ¦ÿÿ´ÿºÿ©ÿ¢ÿ¥ÿ«ÿ¬ÿ ÿ¡ÿ¦ÿ«ÿ³ÿ¶ÿ¹ÿ³ÿ¦ÿÿ®ÿ¤ÿ£ÿ£ÿ¨ÿ¡ÿ¤ÿ§ÿÿªÿÿ½ÿ±ÿªÿÀÿ§ÿ¥ÿ©ÿµÿ¨ÿ£ÿ±ÿ­ÿ©ÿ¶ÿ®ÿ©ÿ§ÿ«ÿ­ÿ¤ÿ¡ÿ¡ÿÿÿÿÿ¥ÿ¬ÿ±ÿ´ÿ§ÿ¢ÿ®ÿ©ÿ¢ÿ­ÿ±ÿÿÿÿ¥ÿ­ÿªÿÿ«ÿ¯ÿÿ¥ÿ«ÿ¥ÿ¬ÿ­ÿ®ÿÿ¨ÿ¦ÿÿ´ÿÿ¤ÿÿ´ÿ¢ÿ ÿ²ÿ ÿ¢ÿÿÿªÿ¡ÿ§ÿÿÿÿ ÿÿ£ÿ©ÿ¥ÿ¬ÿ®ÿ¯ÿ¦ÿ¦ÿ´ÿ®ÿ©ÿ¯ÿªÿ­ÿ²ÿ°ÿ«ÿÿÿÿÿ©ÿ¨ÿÿ¨ÿ©ÿ®ÿ§ÿ­ÿ©ÿ¨ÿ¡ÿ ÿ²ÿ¥ÿ¡ÿ¤ÿÿ´ÿ ÿ¢ÿ¨ÿ¨ÿÿ­ÿºÿ¬ÿ®ÿ¦ÿ§ÿ·ÿ¬ÿ¢ÿ©ÿ¨ÿ¡ÿ¬ÿ·ÿµÿ«ÿªÿÿÿ¢ÿ®ÿ°ÿ¨ÿ«ÿ³ÿ¥ÿ£ÿ¨ÿ¥ÿ¦ÿÿ¬ÿ°ÿ«ÿÿ¤ÿ±ÿ³ÿ­ÿ¥ÿ¢ÿÿÿÿ©ÿ­ÿÿ£ÿ°ÿÿ¡ÿ´ÿ£ÿ£ÿ¤ÿ¼ÿ§ÿ¬ÿ¤ÿÿ­ÿ²ÿ«ÿ­ÿ¬ÿ£ÿ¬ÿ§ÿ¥ÿ¯ÿÿÿÿ¨ÿ«ÿ©ÿ¦ÿ©ÿÿÿ¢ÿ¤ÿªÿ­ÿ£ÿ¡ÿ©ÿ¥ÿ²ÿ®ÿ¤ÿ´ÿ§ÿÿ¦ÿ¯ÿÿÿ®ÿ¨ÿ´ÿ²ÿ¨ÿ¯ÿºÿÿ®ÿµÿ´ÿ´ÿ§ÿªÿ§ÿ°ÿÂÿÿ²ÿ£ÿ¤ÿÿ£ÿ ÿ§ÿ¨ÿ©ÿ±ÿ¦ÿÿÿ ÿ¬ÿ­ÿ¤ÿÿÿ­ÿ­ÿ¬ÿ«ÿ¢ÿ®ÿ¨ÿ¦ÿÿÿ®ÿ­ÿ¥ÿ¨ÿ ÿªÿ§ÿ§ÿ¨ÿ®ÿÿ§ÿ§ÿÿ§ÿ¢ÿ¢ÿ«ÿ¨ÿÿ²ÿ¦ÿ£ÿ ÿÿ¡ÿÿÿÿ¨ÿÿÿÿ ÿ¤ÿªÿ¤ÿ£ÿ¤ÿ ÿ¥ÿ­ÿ²ÿ¥ÿÿ©ÿ¤ÿ¥ÿ¤ÿÿ¡ÿÿ¨ÿ©ÿÿÿ ÿ¥ÿ¡ÿ¯ÿ­ÿÿ²ÿ£ÿ²ÿ¤ÿ«ÿÿ ÿµÿ¬ÿÿ«ÿ²ÿÿ©ÿ­ÿ§ÿ¸ÿÿ£ÿªÿ¹ÿ¤ÿÿ¨ÿ«ÿªÿ¢ÿ¢ÿ«ÿ§ÿ£ÿ§ÿ¨ÿ°ÿ¸ÿ¨ÿ¨ÿ¤ÿ¥ÿÿ¦ÿ¤ÿ¨ÿ®ÿ±ÿÀÿµÿ¿ÿ ÿ§ÿªÿÿ£ÿÿ¸ÿ«ÿ£ÿÿ¯ÿªÿ­ÿÿ§ÿ©ÿªÿ¦ÿ°ÿ¦ÿ¢ÿ¤ÿ©ÿ­ÿÿÿ¨ÿ¢ÿ¢ÿ£ÿ¤ÿÿÿªÿ¬ÿ¨ÿ¶ÿ°ÿ²ÿ®ÿªÿ°ÿ¯ÿ®ÿ°ÿ¨ÿ«ÿ¬ÿ­ÿ±ÿ§ÿ¯ÿ­ÿÿ«ÿ§ÿ£ÿÿ¡ÿ°ÿ¯ÿ¤ÿ¤ÿÿªÿ¤ÿ ÿªÿ®ÿ«ÿ¥ÿÿ©ÿ²ÿ±ÿ°ÿ£ÿÿ¤ÿªÿ¤ÿÿ©ÿ¯ÿ²ÿÿ§ÿ¨ÿ¤ÿ©ÿ¹ÿ°ÿ¹ÿµÿ®ÿ²ÿ§ÿ¦ÿ¯ÿªÿ©ÿ¨ÿ ÿ¹ÿªÿ­ÿºÿ¡ÿ¡ÿ¦ÿÿÿ¢ÿ¨ÿ¦ÿªÿ¦ÿ¨ÿ­ÿÿÿ³ÿ¸ÿ¹ÿ¾ÿ·ÿ­ÿ²ÿ¤ÿ¤ÿ¬ÿ®ÿ ÿ­ÿ«ÿ°ÿ­ÿ·ÿ±ÿÿÁÿ¼ÿ¤ÿ®ÿ§ÿ¥ÿÿ¤ÿ¬ÿ¤ÿ¨ÿ¶ÿ®ÿÿ©ÿ«ÿ¦ÿ­ÿ¤ÿÿ¤ÿÿ¢ÿ¸ÿ±ÿ®ÿ³ÿ¨ÿ¡ÿ¬ÿ­ÿ§ÿÿ¬ÿ¦ÿÿÿ¡ÿÿ³ÿ¸ÿªÿÿ¦ÿ´ÿ«ÿ®ÿ£ÿ¦ÿªÿ¥ÿ´ÿ°ÿÿ§ÿ²ÿ¬ÿ¥ÿ©ÿ¯ÿ¯ÿ«ÿ¬ÿ ÿÿ¢ÿÿ¦ÿ¤ÿ¢ÿµÿ©ÿ«ÿ­ÿÿÿÿ©ÿ±ÿÿ£ÿ¯ÿ£ÿ£ÿ©ÿ¢ÿÿÿÿ¤ÿ ÿÿÿ ÿªÿ¨ÿ¨ÿ®ÿ«ÿÿÿ§ÿ¥ÿÿÿÿ®ÿ¯ÿÿ ÿ¨ÿÿ¨ÿÿ¬ÿ¨ÿ¯ÿÿªÿ®ÿ¨ÿÿªÿ¥ÿ¤ÿ§ÿ ÿ¡ÿ¦ÿ±ÿ¶ÿ«ÿ­ÿ¸ÿ°ÿ¥ÿ¦ÿ©ÿ«ÿ®ÿ§ÿ¡ÿ£ÿ¬ÿÿÿÿÿ¤ÿ¨ÿ±ÿºÿ´ÿ§ÿ¸ÿ©ÿ³ÿ«ÿªÿ¨ÿ«ÿ¨ÿ£ÿ¬ÿ¦ÿ¦ÿÿÿ©ÿªÿªÿ¡ÿ©ÿ¦ÿÿ§ÿ«ÿÿ¯ÿ²ÿ§ÿ«ÿºÿ ÿÿÿ¥ÿ¡ÿÿ«ÿ¬ÿ®ÿ¬ÿ¦ÿÿ¤ÿ®ÿÿÿ«ÿ·ÿ³ÿ¤ÿ£ÿªÿ­ÿ®ÿÿÿ«ÿ¤ÿ°ÿµÿ±ÿÿªÿºÿÿ¦ÿ¥ÿ£ÿ¥ÿ¡ÿÿÿÿ ÿ·ÿ³ÿ±ÿ°ÿ§ÿ¨ÿ²ÿÿÿ¨ÿÿ´ÿ²ÿ§ÿÿ¤ÿ¤ÿ¥ÿ¶ÿ¯ÿ¨ÿ­ÿ´ÿ°ÿÿ¦ÿÿ©ÿ¸ÿ­ÿ¦ÿ±ÿ·ÿ®ÿÿÿ£ÿªÿ²ÿÿ¡ÿµÿ®ÿ²ÿ ÿÿÿ¦ÿ¢ÿªÿÿÿ¡ÿ­ÿªÿ¥ÿ§ÿ§ÿÿÿ¡ÿ£ÿ¢ÿÿÿ ÿ¦ÿ¨ÿ¬ÿÿÿ¢ÿÿ¥ÿªÿ ÿÿ²ÿ¶ÿ°ÿ¯ÿ§ÿ§ÿÿÿªÿªÿ¡ÿÿ¦ÿÿÿ·ÿÿ£ÿÿªÿÀÿÿ¨ÿ¤ÿÿÿ¦ÿÿÿÿÿ ÿÿÿÿÿÿÿ¤ÿÿÿ©ÿÿ«ÿÿÿ£ÿÿÿÿÿÿÿÿÿÿÿÿÿ£ÿÿÿ¥ÿ¹ÿÿÿÿÿÿ©ÿ©ÿÿÿÿÿÿÿÿÿÿÿÿÿÿ£ÿÿ¡ÿÿÿ¡ÿ£ÿ®ÿÿÿ ÿÿÿ¨ÿ§ÿ¡ÿÿÿÿ®ÿ¸ÿ¨ÿÿÿÿÿ£ÿ³ÿ«ÿ®ÿ±ÿ·ÿÿ¡ÿ ÿ¥ÿ¢ÿ¡ÿªÿ°ÿ¦ÿ¢ÿ²ÿ¬ÿ¨ÿ§ÿÿ¡ÿ®ÿ·ÿ­ÿ¥ÿºÿ±ÿÿ£ÿ´ÿ¡ÿ¬ÿÀÿ³ÿÿÿÿÿ¤ÿ¤ÿ£ÿ¯ÿ¨ÿÿ«ÿ«ÿªÿ¢ÿ¯ÿ¬ÿ§ÿ¡ÿÿ¢ÿ¡ÿ¢ÿ©ÿ¨ÿ£ÿÿ«ÿ¸ÿ¶ÿÿÿÿÿ´ÿµÿ¦ÿ£ÿ¥ÿ¬ÿÿÿÿ¢ÿ®ÿ­ÿ«ÿ¬ÿ³ÿ¡ÿ­ÿ¬ÿÿ ÿ¨ÿ¬ÿ¡ÿÿ¡ÿ±ÿÃÿ¼ÿ¤ÿ¦ÿ³ÿ®ÿ§ÿ³ÿºÿ³ÿ¹ÿ§ÿ¢ÿ´ÿ±ÿ­ÿÿ ÿ¯ÿ°ÿ®ÿ¦ÿ ÿ±ÿÿ±ÿ«ÿÿ­ÿÿ«ÿÿÿªÿ·ÿ³ÿ°ÿ¨ÿÿ©ÿÿ¨ÿÃÿÿ¨ÿ«ÿ­ÿ¨ÿ­ÿ«ÿ¦ÿ§ÿÿÿ³ÿ´ÿ£ÿÿ­ÿ¤ÿÿ§ÿ©ÿ¤ÿ£ÿ°ÿ©ÿ¬ÿ¬ÿ­ÿ¯ÿ±ÿ´ÿ¡ÿ¡ÿ¸ÿ»ÿ³ÿ°ÿ§ÿÿ°ÿµÿ°ÿ®ÿ¤ÿ£ÿ§ÿ§ÿ¨ÿ£ÿ´ÿ­ÿ¯ÿ¯ÿÿÿ¦ÿ«ÿÄÿ§ÿÿÿ ÿÿÿ¤ÿ©ÿ§ÿ¼ÿÿÿ ÿ¤ÿ«ÿ·ÿ°ÿ¦ÿ¦ÿ­ÿ¨ÿÿ£ÿ¢ÿ¹ÿ·ÿ£ÿ¶ÿ¨ÿ¶ÿ°ÿ ÿÿ®ÿ§ÿÿ¯ÿ¬ÿ£ÿ¡ÿÿ¾ÿ»ÿ©ÿ¥ÿ¯ÿ¤ÿ¤ÿªÿ¨ÿÿÿ´ÿ®ÿ¿ÿ±ÿ¦ÿÿÿÿÿ¹ÿ¾ÿ«ÿ²ÿ¹ÿ«ÿ©ÿÿªÿ¡ÿ­ÿ ÿªÿ³ÿ§ÿ¬ÿ¯ÿ¬ÿ¥ÿÿÿªÿµÿ¸ÿ¨ÿ¿ÿ±ÿ§ÿ­ÿ«ÿ·ÿ±ÿ©ÿ¹ÿ¸ÿªÿªÿ²ÿºÿµÿ°ÿ©ÿ¡ÿ¡ÿ£ÿ¦ÿ­ÿ¯ÿ¦ÿ¨ÿ²ÿ±ÿÿ§ÿÿ§ÿ¯ÿ«ÿ£ÿÿÿ£ÿ¤ÿÿ¯ÿ¨ÿ§ÿªÿÿÿÿ¦ÿ¬ÿ«ÿ²ÿ¼ÿ¬ÿÿÿ ÿ ÿÿ»ÿ«ÿ¤ÿ ÿÿÿ¦ÿ´ÿ¬ÿÿÿ®ÿÿªÿ©ÿ¨ÿ§ÿ¦ÿ¥ÿ£ÿ¤ÿÿªÿÀÿ¥ÿ¾ÿ·ÿ¬ÿ°ÿ¶ÿ¦ÿÿªÿ®ÿ§ÿ¦ÿÿ±ÿ§ÿ¥ÿ¦ÿ«ÿ¬ÿ«ÿ¯ÿªÿ¥ÿ¨ÿ¦ÿ²ÿ¡ÿ®ÿºÿ²ÿ§ÿ¡ÿÿ¤ÿ¦ÿ¡ÿ¯ÿ£ÿÿÿ©ÿªÿ¬ÿ¨ÿÿ¡ÿ©ÿ©ÿÿµÿÿ¢ÿÿ«ÿ¯ÿ¤ÿ©ÿ§ÿ¦ÿ ÿÿ ÿÿ ÿ ÿ¨ÿ¯ÿ«ÿªÿ»ÿ¯ÿ ÿ©ÿÿ«ÿ¤ÿ ÿ¥ÿ¨ÿ²ÿ¾ÿ³ÿ¯ÿ«ÿ¢ÿ ÿ§ÿ±ÿ­ÿ¤ÿ¥ÿ©ÿªÿ¨ÿ¥ÿªÿ®ÿ®ÿ¨ÿÿ§ÿ¹ÿ²ÿ°ÿ¦ÿÂÿ­ÿÿªÿ­ÿ©ÿ ÿ ÿ­ÿ¥ÿ ÿ­ÿ«ÿ¤ÿ¡ÿªÿªÿ¯ÿ²ÿ©ÿ³ÿ¦ÿÿÿÿ¦ÿ®ÿ¬ÿ­ÿ²ÿ¬ÿ¤ÿ¾ÿ§ÿ±ÿ±ÿªÿ¥ÿ¡ÿ¬ÿµÿÿ¥ÿÿ¦ÿ¡ÿ¨ÿ·ÿ°ÿ ÿ ÿ¨ÿ°ÿ¹ÿªÿÿÿ¬ÿ¯ÿ¬ÿªÿ¥ÿªÿ·ÿ¡ÿªÿ¤ÿ¯ÿ¸ÿ·ÿ°ÿ¯ÿºÿÂÿ©ÿµÿ²ÿ¬ÿ©ÿ§ÿ©ÿ­ÿ®ÿ¦ÿ¨ÿ¬ÿªÿ­ÿ°ÿ¡ÿÿ¾ÿ¹ÿ®ÿÿÿ¦ÿ°ÿ¯ÿ©ÿ¦ÿ¬ÿ±ÿ«ÿ¶ÿ³ÿ¨ÿ§ÿ¨ÿ¬ÿ¶ÿ¹ÿ±ÿ²ÿÿ­ÿºÿµÿ©ÿ¡ÿ¦ÿ²ÿ§ÿ§ÿ´ÿ¬ÿ¦ÿ©ÿ¦ÿ¢ÿ®ÿ¤ÿ¶ÿ°ÿ´ÿ±ÿ¢ÿÿªÿ»ÿ©ÿÿ¡ÿ¯ÿ·ÿ£ÿÿ¤ÿ¥ÿÿ«ÿÿÿÿÿÿ£ÿ®ÿ³ÿ°ÿÿÂÿ¤ÿÿÿÿÿÿÿ£ÿÿ©ÿÿÿ£ÿÿÿÿ¥ÿ ÿ©ÿ¦ÿÿÿÿÿ¡ÿÿÿÿÿÿÿÿÿÿÿÿ{ÿpÿ`ÿVÿRÿZÿaÿYÿhÿpÿ}ÿsÿvÿ~ÿÿÿyÿlÿoÿgÿ~ÿ~ÿ{ÿÿ~ÿÿÿÿÿÿÿÿÿÿÿÿÿÿÿ«ÿ§ÿÿÿ¥ÿ²ÿ²ÿ¬ÿ·ÿ®ÿ¥ÿ¯ÿ¼ÿ¼ÿªÿªÿµÿ°ÿ¨ÿ¼ÿ³ÿ°ÿªÿ¯ÿ­ÿ©ÿªÿ°ÿ­ÿ ÿ°ÿ¹ÿ³ÿ²ÿµÿ¥ÿ¥ÿ©ÿ£ÿ«ÿ¾ÿºÿ¢ÿ°ÿ¶ÿ®ÿ±ÿ´ÿµÿ®ÿ¥ÿ²ÿ²ÿ¦ÿ¨ÿ©ÿ³ÿ¹ÿºÿ®ÿÿ©ÿ¼ÿÁÿ¯ÿµÿ­ÿ¯ÿ¸ÿ¸ÿµÿ¯ÿ§ÿ·ÿ³ÿ¼ÿ¥ÿ¨ÿ®ÿ­ÿ¤ÿ§ÿ±ÿ¯ÿ´ÿ¢ÿºÿ¶ÿ¨ÿ¼ÿ¹ÿ©ÿ¡ÿ«ÿ±ÿ¢ÿ£ÿ§ÿ¯ÿ§ÿ«ÿ«ÿ°ÿ«ÿ«ÿ·ÿ·ÿ·ÿ¶ÿ¨ÿÿ®ÿºÿ¶ÿ¸ÿ³ÿ«ÿ¯ÿªÿÿªÿ¤ÿ²ÿ¤ÿ«ÿ°ÿ¯ÿ¬ÿ­ÿ¶ÿ¼ÿ®ÿ­ÿ£ÿ¤ÿ°ÿ¤ÿ¢ÿªÿ£ÿÿ«ÿ«ÿ§ÿÿ´ÿ¯ÿ¤ÿ«ÿ¬ÿ«ÿ±ÿ«ÿ¡ÿ­ÿ®ÿªÿÿ¨ÿ²ÿ°ÿ¡ÿªÿ¯ÿÿÿ³ÿ³ÿ©ÿ¦ÿ®ÿ£ÿ¬ÿ¡ÿ¦ÿªÿ«ÿ´ÿ·ÿ­ÿ³ÿ¶ÿºÿ¦ÿ¬ÿ©ÿ­ÿ²ÿ¥ÿÿÿÿ£ÿ¤ÿºÿ°ÿÿ´ÿ¯ÿ³ÿ°ÿ¬ÿ¢ÿ§ÿ®ÿ£ÿ±ÿ²ÿÿÿ£ÿ¯ÿ¦ÿ¶ÿ«ÿÿ¢ÿ£ÿÿ¤ÿ¸ÿ¶ÿ¯ÿ¬ÿ·ÿ£ÿ§ÿ·ÿ¼ÿ±ÿªÿ«ÿ©ÿ­ÿ¦ÿ¢ÿ ÿµÿ¶ÿªÿ«ÿ¦ÿÿ¤ÿ®ÿ³ÿ²ÿ«ÿ³ÿ¯ÿ»ÿ­ÿµÿ±ÿ¼ÿ¸ÿ«ÿ±ÿ°ÿ¤ÿ¨ÿ­ÿ¬ÿ¬ÿÿÿªÿÿ´ÿ²ÿªÿ£ÿÿ¢ÿ¬ÿ±ÿªÿÿ¢ÿ¼ÿ®ÿ¡ÿ¤ÿ¬ÿ¯ÿ§ÿ¨ÿ°ÿ¬ÿ¡ÿ¢ÿªÿ©ÿ¥ÿ«ÿ¤ÿ¤ÿÂÿÇÿ±ÿ¢ÿ©ÿ°ÿ°ÿ­ÿ°ÿ¼ÿ¼ÿ¬ÿ±ÿ«ÿ§ÿ¸ÿ¬ÿ´ÿ°ÿ³ÿ´ÿ­ÿ«ÿ«ÿ¤ÿ®ÿÁÿÆÿ³ÿ¢ÿÿ¿ÿ®ÿµÿ­ÿªÿ«ÿ­ÿ¸ÿºÿµÿÁÿ²ÿ¢ÿ´ÿ±ÿ®ÿ¨ÿ´ÿ²ÿ±ÿ«ÿ¸ÿ¹ÿªÿ©ÿ¬ÿ©ÿ®ÿÁÿÿ«ÿ«ÿ¤ÿ·ÿ¨ÿ¹ÿ¤ÿÿÿÿ¢ÿ¥ÿ£ÿ­ÿ¬ÿ¬ÿ¨ÿ¢ÿ®ÿÿ£ÿ¢ÿ ÿÿ£ÿ ÿÿÿ©ÿ¶ÿ®ÿ¶ÿ¸ÿÿÿ¸ÿ¬ÿ²ÿ£ÿÿÿ¤ÿ¥ÿ©ÿ¯ÿªÿ©ÿ­ÿ ÿ§ÿ¯ÿ¸ÿ±ÿ§ÿ°ÿÿ¡ÿªÿ¨ÿ§ÿ¥ÿ¥ÿ§ÿ£ÿÿÿÿ±ÿ·ÿÿÿÿ«ÿ¬ÿµÿ ÿ«ÿ°ÿ§ÿ«ÿ¯ÿ«ÿ¥ÿ¦ÿ°ÿ¨ÿ¤ÿ£ÿ¯ÿ¦ÿ¸ÿ¤ÿ§ÿ©ÿ­ÿ±ÿµÿ©ÿÿÿÿ§ÿ¹ÿ¢ÿ¡ÿ©ÿ²ÿªÿ»ÿÿ ÿ¯ÿ©ÿ¥ÿ¼ÿ´ÿ¥ÿ¥ÿ¤ÿ©ÿ¬ÿ¤ÿ©ÿ ÿ¥ÿÿ¢ÿÿ¡ÿ«ÿÿ§ÿ¨ÿ¥ÿ³ÿ®ÿÿ§ÿ¯ÿ©ÿ©ÿªÿªÿÿÿÿ ÿÿÿÿ£ÿÿÿÿÿ³ÿ©ÿÿÿ§ÿ¦ÿÿÿÿÿ¤ÿÿÿÿÿÿÿ·ÿ¤ÿÿÿÿ¢ÿÿ¡ÿ¨ÿÿÿ¥ÿ©ÿÿÿÿ¤ÿ­ÿÿ¢ÿÿÿ¤ÿÿÿÿÿÿÿ£ÿÿÿÿÿÿ¡ÿ¨ÿÿ ÿÿ®ÿÿ­ÿÿÿ¤ÿ¢ÿÿÿÿÿÿÿÿÿ¥ÿ ÿÿÿÿÿÿÿÿÿÿÿÿÿÿÿ¥ÿÿÿ ÿ¢ÿ§ÿ£ÿ©ÿ¤ÿÿ¢ÿ©ÿÿ¢ÿ©ÿ¥ÿ«ÿ¬ÿ£ÿ­ÿ¶ÿ ÿ«ÿÿ¢ÿ±ÿ²ÿ¶ÿ®ÿ¢ÿªÿ³ÿ±ÿ¯ÿ¬ÿªÿªÿÿÿ¶ÿ¯ÿªÿÿÿÿ±ÿ£ÿ©ÿ¡ÿ©ÿÿ¥ÿÿÿ¬ÿµÿ«ÿÿ¢ÿ§ÿ¨ÿ´ÿ±ÿ©ÿ­ÿµÿ¥ÿ¢ÿ«ÿºÿ¤ÿªÿ¶ÿ¸ÿ£ÿ©ÿÿ ÿÿ¦ÿ£ÿ¤ÿ°ÿ¹ÿ°ÿ«ÿªÿ¬ÿ®ÿ³ÿ¶ÿ¨ÿ¡ÿÿ£ÿ¢ÿ­ÿ¯ÿÿ¬ÿÿÄÿÿÿ­ÿÿ´ÿµÿ­ÿ£ÿ²ÿ§ÿ©ÿ²ÿ±ÿ¥ÿ¡ÿ§ÿ¢ÿ¥ÿ±ÿ¤ÿÿ£ÿ¤ÿÿ£ÿ¢ÿÿÿ°ÿ°ÿ³ÿ£ÿ¨ÿ ÿªÿ°ÿ©ÿ¡ÿ«ÿÿªÿ¡ÿÿªÿªÿ©ÿ¢ÿÿ§ÿµÿ¹ÿ¶ÿ¸ÿ®ÿ¨ÿªÿ ÿÿÿ¯ÿ¾ÿÿ°ÿ§ÿÿ§ÿÂÿÀÿ±ÿ¨ÿ¡ÿ¦ÿ§ÿÿÿ¢ÿ¢ÿ§ÿÿÿ£ÿ­ÿ´ÿ¯ÿ¯ÿ¨ÿ«ÿÿ£ÿ²ÿÿªÿÿ¥ÿ¨ÿ°ÿ¤ÿÿÿÿ§ÿ©ÿ¤ÿ¦ÿ¥ÿ ÿ¢ÿ£ÿ¤ÿ®ÿ¸ÿ³ÿ¥ÿ¤ÿ·ÿ¿ÿ¶ÿ±ÿ¨ÿÿ¦ÿ£ÿÿ¸ÿ¢ÿ¦ÿ¡ÿ¢ÿ¡ÿ¡ÿÿÿ­ÿ®ÿ¬ÿ§ÿ¦ÿ°ÿ³ÿ·ÿ¬ÿ ÿÿ¦ÿ¬ÿ¨ÿªÿ«ÿ­ÿªÿ ÿ¨ÿ¬ÿ¯ÿ§ÿ±ÿ²ÿ­ÿ³ÿ®ÿ§ÿ£ÿ·ÿÿ ÿ¯ÿ¬ÿ¯ÿ¦ÿ®ÿªÿ®ÿÿÿ¯ÿ¯ÿªÿ«ÿÿÿ©ÿ§ÿ®ÿ»ÿ¹ÿ±ÿªÿ´ÿµÿ£ÿ§ÿ ÿ¡ÿ¸ÿ©ÿ¥ÿ°ÿÿÿÿ²ÿ¢ÿ¦ÿÿÿ«ÿºÿ®ÿ¦ÿÿ¬ÿ·ÿ«ÿ©ÿªÿ¦ÿ¢ÿ£ÿ§ÿ²ÿ¸ÿ´ÿ°ÿ¨ÿ¤ÿ¬ÿ°ÿªÿ¡ÿ­ÿµÿ§ÿÿ¡ÿ®ÿ­ÿ§ÿÿ£ÿ°ÿ²ÿ¬ÿ²ÿ¶ÿ¹ÿÿ¹ÿ²ÿµÿ¬ÿÿ£ÿ¼ÿªÿ¬ÿÿÿ§ÿ¦ÿÿÿ¤ÿ¡ÿ¡ÿ«ÿ´ÿ¤ÿÿ§ÿ·ÿ³ÿ§ÿ®ÿ±ÿ¯ÿ¨ÿÿ²ÿÿ¬ÿ¬ÿ­ÿµÿ±ÿ£ÿ¦ÿªÿªÿ¦ÿ¦ÿªÿ­ÿÿ®ÿ¦ÿ¦ÿ¬ÿÿ¦ÿ¥ÿ¦ÿ©ÿ¯ÿ¨ÿ¥ÿ¨ÿ¦ÿªÿ¤ÿ ÿ¦ÿ¤ÿ¬ÿ«ÿÿ§ÿ­ÿÿ°ÿ®ÿÿ·ÿ ÿ¯ÿ±ÿ¤ÿ¬ÿ§ÿ½ÿÿÿ²ÿ¢ÿ´ÿ´ÿºÿ¨ÿÿÿ©ÿ¯ÿ°ÿ£ÿÿ¦ÿ°ÿ³ÿ±ÿ¬ÿ§ÿ®ÿ°ÿ¯ÿ¶ÿ«ÿÿ«ÿ·ÿ´ÿ¦ÿÿÿ§ÿ¸ÿ ÿÿ²ÿ¨ÿ®ÿªÿ§ÿ¦ÿÿÿ¹ÿ§ÿ«ÿ¶ÿÿÿÿ«ÿ¡ÿ§ÿ¡ÿ¬ÿ©ÿ¸ÿ®ÿÿ®ÿ´ÿ¬ÿ²ÿÿÿ£ÿ±ÿ¸ÿ¨ÿ¤ÿ£ÿ¢ÿ­ÿ®ÿ¨ÿ§ÿ¥ÿ¤ÿ©ÿ±ÿ§ÿªÿ ÿÿ¦ÿ¥ÿ©ÿªÿ ÿ§ÿ ÿÆÿ§ÿÿ¯ÿÿ£ÿ£ÿ¡ÿ£ÿ¯ÿ§ÿ¨ÿ«ÿ®ÿµÿ¸ÿ»ÿ¨ÿªÿ©ÿÿÿÿÿÿ¥ÿ¦ÿ¥ÿ¥ÿµÿ¯ÿ£ÿ­ÿ§ÿ¢ÿ«ÿ®ÿ¡ÿÿÿ¦ÿ¤ÿ¦ÿªÿ¬ÿ¤ÿ¦ÿ§ÿÿ£ÿªÿÿ¯ÿ±ÿµÿ¢ÿÿ³ÿ¢ÿ¬ÿ©ÿ®ÿ¨ÿ£ÿ®ÿÿÿ¢ÿ¯ÿªÿÿÿ¨ÿÿ ÿÿÿ¥ÿ¤ÿ¦ÿ¨ÿ¦ÿ©ÿ¨ÿ©ÿ¨ÿ£ÿ©ÿ©ÿ¡ÿ«ÿ¸ÿ¼ÿ®ÿ¤ÿÿÿÿ¬ÿªÿÿÿªÿÿ¦ÿ³ÿ§ÿµÿ³ÿ¬ÿ®ÿ§ÿÿ¯ÿ¤ÿ£ÿ¢ÿ£ÿ¡ÿÿÿ¬ÿ³ÿ¦ÿ§ÿ£ÿ²ÿ®ÿÿÿÿ¤ÿÿ ÿªÿ®ÿ¨ÿ´ÿ«ÿÿ­ÿ³ÿ±ÿµÿ·ÿ®ÿ¦ÿ ÿÿÿ¤ÿ£ÿ©ÿ±ÿ°ÿÿ¯ÿ£ÿ­ÿ¶ÿ°ÿ¢ÿÿ ÿÿ¢ÿÿ£ÿ»ÿ³ÿ¡ÿ¥ÿ®ÿÿªÿ¯ÿ¬ÿ²ÿ¯ÿ¤ÿ¤ÿÿÿ ÿÿ¥ÿ«ÿ¨ÿ¥ÿ­ÿ¹ÿµÿ®ÿ¯ÿ¢ÿ¤ÿ¨ÿÿ¢ÿ¥ÿ¦ÿ¦ÿ©ÿ¤ÿ«ÿ¢ÿÿ¹ÿªÿ£ÿ©ÿªÿ²ÿ©ÿ¥ÿ§ÿ ÿ­ÿ¯ÿ²ÿ¨ÿ²ÿªÿ²ÿ°ÿ¯ÿ¨ÿ­ÿ¨ÿ·ÿ¶ÿ§ÿ¦ÿ¤ÿ´ÿ¾ÿÿ¥ÿ´ÿªÿ±ÿªÿ¡ÿ©ÿ ÿ£ÿ®ÿ®ÿ¢ÿÿÿ«ÿ­ÿ®ÿ±ÿ«ÿ¦ÿ¥ÿ£ÿ§ÿÿ ÿ¨ÿ­ÿÿÿ­ÿ³ÿ©ÿ£ÿÿªÿªÿ¦ÿ¡ÿªÿÿ¡ÿ§ÿÿ§ÿ ÿ¢ÿ¢ÿÿÿ­ÿ¢ÿ¢ÿ¤ÿ£ÿ©ÿÿ§ÿ§ÿ¦ÿÿÿ ÿ¡ÿ¢ÿ«ÿ§ÿ¤ÿ£ÿÿÿ§ÿ«ÿªÿ¥ÿ©ÿ¨ÿÿÿ ÿ£ÿÿÿ§ÿ¦ÿÿ£ÿ ÿÿ¨ÿ¹ÿ¢ÿ®ÿ£ÿ¢ÿ£ÿÿ£ÿÿ¨ÿ¯ÿ´ÿ¹ÿ±ÿÿ ÿ¨ÿ©ÿ¦ÿ£ÿ²ÿ ÿ¦ÿ²ÿ¦ÿ¢ÿ£ÿ ÿ¡ÿ¤ÿ¬ÿ²ÿ¯ÿ®ÿ¬ÿªÿ«ÿ¦ÿ¯ÿ³ÿ®ÿ´ÿ¸ÿ¯ÿÿ­ÿÿ«ÿ ÿÿ¨ÿÿ ÿ¢ÿÿÿÿÿÿÿ¢ÿºÿ¤ÿÿÿ»ÿ´ÿ©ÿ§ÿ¢ÿÿ¡ÿ±ÿªÿ¡ÿ©ÿ£ÿÿ®ÿ³ÿÿÿ¬ÿ°ÿ´ÿÿÿ¥ÿ¨ÿ¬ÿ®ÿ«ÿÿ©ÿ¶ÿªÿ²ÿ´ÿ»ÿ¨ÿ¦ÿ¢ÿ³ÿÿ¤ÿ²ÿ©ÿÿÿ±ÿ±ÿ ÿ¢ÿ ÿ»ÿ¯ÿ¡ÿ«ÿ®ÿªÿ¯ÿ¯ÿ²ÿ±ÿ©ÿ¨ÿ§ÿ¨ÿ©ÿ¥ÿÿÿ­ÿ¬ÿ¬ÿ ÿ¥ÿ°ÿ­ÿÿ¦ÿ¶ÿ·ÿ¹ÿ©ÿÿ¨ÿÿ´ÿ®ÿªÿ°ÿ­ÿ´ÿ®ÿ²ÿ±ÿ¹ÿ¦ÿµÿ¶ÿÿÿÿ²ÿ¤ÿ§ÿ¨ÿ§ÿ±ÿªÿ¥ÿ·ÿ½ÿ¯ÿ©ÿ§ÿ­ÿ¹ÿ³ÿ¿ÿ®ÿÿ¥ÿ¤ÿ°ÿ±ÿ¢ÿ«ÿ¡ÿ²ÿ¸ÿ£ÿ¨ÿ²ÿ¬ÿ£ÿÿ°ÿ¤ÿ§ÿ±ÿ¯ÿ«ÿªÿ¡ÿ¬ÿ©ÿ¨ÿ±ÿ°ÿÿÿ¬ÿ°ÿ§ÿÿ ÿ ÿ¥ÿ§ÿ¬ÿ¨ÿ§ÿÿ¤ÿ¦ÿÿÿ¸ÿ¬ÿ«ÿ®ÿ®ÿ³ÿ¦ÿÿ¶ÿÿ§ÿ¢ÿ¦ÿ°ÿ´ÿ¶ÿ²ÿ­ÿ«ÿ ÿÿ¢ÿ¬ÿ¥ÿ¦ÿ¯ÿ¦ÿÿ¨ÿ¢ÿÿÿÿ¯ÿ¦ÿÿÿÿÿ®ÿ¡ÿ ÿ°ÿ¥ÿ¥ÿ»ÿ¤ÿÿÿÿÿÿÿÿ¤ÿ§ÿ¡ÿ¢ÿ¨ÿ¢ÿÿ£ÿ¦ÿ­ÿ¬ÿ¡ÿ«ÿ§ÿ£ÿÿÿ¡ÿ¨ÿ«ÿ§ÿÿÿ¬ÿ­ÿ¡ÿÿ¹ÿ§ÿ³ÿÿ·ÿ»ÿ¯ÿ©ÿ«ÿ£ÿÿÿ¨ÿ¬ÿ¤ÿ¢ÿ¤ÿ ÿ©ÿ±ÿ¦ÿÿ¤ÿ¦ÿÿ¥ÿÿ®ÿ±ÿ«ÿ«ÿ®ÿ³ÿ¤ÿ®ÿ­ÿ´ÿªÿ¨ÿÿ ÿ¦ÿ©ÿ¬ÿ©ÿ§ÿÿÿ§ÿ¡ÿ¤ÿ­ÿ§ÿ¡ÿ¢ÿ«ÿ¬ÿ¡ÿ¯ÿ±ÿ¼ÿÿ«ÿ£ÿÿ·ÿ³ÿºÿ¨ÿ£ÿÿÿ­ÿ®ÿÿÿÿÿÿ¥ÿ¤ÿ¥ÿ«ÿªÿªÿ©ÿ¥ÿÿÿ©ÿÿ§ÿªÿ´ÿÿ¯ÿ­ÿ£ÿ§ÿ¦ÿ¦ÿªÿªÿ¦ÿ¨ÿ«ÿ±ÿ²ÿ¢ÿ¢ÿ´ÿ³ÿ¸ÿ¿ÿ¨ÿ§ÿÿ¦ÿ¥ÿ²ÿ­ÿÿºÿÿ ÿµÿ¤ÿÿ¡ÿ¢ÿªÿªÿªÿ¦ÿ£ÿ¤ÿ¢ÿ¦ÿ±ÿ´ÿ®ÿªÿ¨ÿ®ÿ©ÿ¯ÿªÿ¦ÿ±ÿ³ÿ­ÿ­ÿÿ«ÿ°ÿÿ¦ÿ°ÿÃÿ­ÿ¢ÿ¦ÿ§ÿ­ÿ¥ÿÿÿ®ÿªÿ©ÿ­ÿ¬ÿ¬ÿ²ÿ§ÿÿ¦ÿ§ÿ¨ÿÿ¤ÿ®ÿ¨ÿ¡ÿ©ÿ³ÿ®ÿ¬ÿ§ÿ©ÿ¢ÿÿÿÿÿÿ¡ÿÿÿ¨ÿÿÿÿÿ³ÿÿÿÿ~ÿÿ²ÿÿÿ¡ÿ¦ÿÿÿ ÿÿÿÿÿ«ÿÿÿÿÿÿÿÿ£ÿÿÿÿ©ÿ¦ÿ ÿÿ£ÿÿÿ¡ÿÿÿÿÿÿ°ÿÿÿÿ§ÿÿÿÿxÿÿ¬ÿÿÿÿ¤ÿÿÿÿÿÿÿÿ¢ÿÿÿÿÿ£ÿ®ÿ¤ÿ ÿÿ¡ÿÿÿ¤ÿÿÿÿÿ§ÿ¡ÿÿÿ­ÿ±ÿ©ÿ¯ÿ£ÿ°ÿ¨ÿ¨ÿ¶ÿ©ÿ©ÿÿÿÿÿÿ©ÿ«ÿªÿ¬ÿ®ÿ©ÿÿ¢ÿ¬ÿÿÿ¬ÿÿ¥ÿ¨ÿ ÿ¶ÿ°ÿÿÿ¤ÿ§ÿ©ÿ¥ÿÿÿÿªÿ°ÿ¯ÿÿ§ÿ­ÿ¬ÿ©ÿ£ÿ¬ÿ§ÿ£ÿ£ÿ¢ÿ§ÿ¨ÿÿÿ®ÿ¥ÿ§ÿ¤ÿ¥ÿ¨ÿ¹ÿ·ÿ»ÿ°ÿ¸ÿ¡ÿ§ÿ¯ÿ¤ÿÿ ÿ¦ÿ­ÿ±ÿ±ÿ«ÿ²ÿ³ÿ·ÿ£ÿ°ÿ¤ÿ¡ÿ¤ÿ¤ÿÿÿÿÿ­ÿºÿ³ÿ¦ÿ¢ÿ¥ÿÿÿ¶ÿ°ÿ¨ÿ®ÿ¢ÿµÿ«ÿªÿ¡ÿÿªÿ²ÿ­ÿ¦ÿ¢ÿ©ÿ«ÿ ÿ«ÿ±ÿ§ÿ²ÿ¤ÿ¹ÿ¨ÿ¨ÿ²ÿ¬ÿªÿ¦ÿÿ¦ÿ´ÿ¢ÿÿÿÿ·ÿ¬ÿ¦ÿ¸ÿ±ÿÂÿ¬ÿ¡ÿÿÿ©ÿ©ÿÿÿ©ÿ­ÿ¯ÿ¯ÿªÿ­ÿÿ«ÿ«ÿ¥ÿ¡ÿ¥ÿªÿ¬ÿ°ÿ²ÿ«ÿ¬ÿÿ±ÿÿµÿ§ÿ·ÿ£ÿ¨ÿ²ÿ©ÿ ÿ§ÿ¯ÿ­ÿ¬ÿµÿ¯ÿ­ÿ®ÿ§ÿ¨ÿ¶ÿ±ÿ°ÿªÿÿÿÿ¢ÿ¥ÿÿÿªÿ°ÿÿÿÿ§ÿ©ÿ¼ÿ±ÿ¤ÿ¤ÿ¬ÿ¤ÿÿ¢ÿ ÿ³ÿÿÿ­ÿ¤ÿµÿ ÿ©ÿ¤ÿÿ ÿ®ÿ·ÿ ÿÿ®ÿÿÅÿ¹ÿ§ÿÿ£ÿ©ÿ­ÿ¬ÿ¥ÿÿ¤ÿ¯ÿ¡ÿ¬ÿ¿ÿ±ÿ ÿ§ÿÿÿ«ÿ¨ÿ¦ÿªÿ ÿÿ©ÿ©ÿÿªÿ°ÿ£ÿ¦ÿ¬ÿ¨ÿ§ÿ©ÿ«ÿ¥ÿ£ÿ¨ÿ§ÿ¸ÿ¶ÿ¯ÿ«ÿ ÿ§ÿ¬ÿ­ÿ¬ÿ¤ÿ ÿ¤ÿ©ÿ ÿÿ«ÿ®ÿ°ÿ¥ÿªÿªÿªÿ«ÿ©ÿªÿ¬ÿ«ÿ¬ÿ­ÿ­ÿ¨ÿ´ÿ¬ÿÿÿ¤ÿªÿ¨ÿ¥ÿ£ÿ¡ÿ¡ÿ§ÿ«ÿ´ÿÿ£ÿÿÿ¡ÿ©ÿ¨ÿ¯ÿ°ÿ¢ÿÿ¡ÿÿ¬ÿ­ÿ¾ÿ«ÿ³ÿ´ÿ³ÿ¯ÿ¢ÿ¤ÿ¡ÿ¯ÿ¤ÿ¥ÿ¦ÿ®ÿ ÿÿ§ÿ¨ÿ¤ÿ«ÿ¤ÿ ÿ¶ÿ¦ÿ£ÿ¹ÿ«ÿ°ÿªÿ¯ÿ¯ÿ¤ÿ¢ÿÿªÿ²ÿ¸ÿ¶ÿ°ÿ¤ÿ¦ÿ­ÿ¯ÿ­ÿ®ÿ°ÿÿ¥ÿ¦ÿ¡ÿ«ÿ¬ÿ¨ÿ®ÿ±ÿºÿ¼ÿ¡ÿ¬ÿ»ÿÿ¡ÿ©ÿ­ÿ¨ÿ¢ÿ¬ÿ°ÿ¥ÿ ÿÿ²ÿ¸ÿ¿ÿªÿ«ÿ§ÿ­ÿ´ÿ¯ÿ¦ÿ¨ÿ¢ÿ¯ÿ²ÿÿ£ÿÿ§ÿ«ÿ°ÿ³ÿ²ÿµÿ®ÿ¨ÿ¡ÿ¡ÿ¯ÿ¥ÿÿªÿºÿ¹ÿ³ÿ¬ÿ«ÿ§ÿ®ÿ¸ÿ§ÿ«ÿ²ÿªÿ¨ÿ«ÿ¢ÿ¸ÿÿ¯ÿ¬ÿ®ÿ©ÿ¨ÿ­ÿ¢ÿÿ¯ÿºÿÅÿ¬ÿÿ¯ÿ¡ÿÿÿÿ¨ÿ¯ÿÿ«ÿ¦ÿ¦ÿ¥ÿ¡ÿ«ÿ®ÿ¥ÿ­ÿ¸ÿ½ÿ¤ÿÿÿ¬ÿ»ÿµÿ©ÿ­ÿ¸ÿ±ÿ±ÿªÿ¯ÿ´ÿ¬ÿ¦ÿ¤ÿ§ÿ«ÿ®ÿ­ÿÿÿ¬ÿ¬ÿ£ÿÿ¢ÿ©ÿ¤ÿ­ÿ§ÿ§ÿ¥ÿ¥ÿªÿ§ÿ¬ÿ®ÿ¥ÿ¢ÿ¯ÿ¥ÿ³ÿ¯ÿ°ÿ±ÿ´ÿ¯ÿÿÿ©ÿÿ´ÿ®ÿ¢ÿÿ¢ÿ­ÿ³ÿ¸ÿ£ÿÿ£ÿ ÿ¨ÿ©ÿ¨ÿ­ÿ¬ÿ§ÿ¯ÿ¯ÿÿªÿ£ÿ¢ÿ¤ÿªÿ²ÿ«ÿ¥ÿ±ÿ¸ÿÿ­ÿ¶ÿµÿ¶ÿ°ÿ¤ÿ¥ÿ¢ÿ¶ÿ¨ÿ©ÿ¤ÿÿ®ÿ³ÿ«ÿ©ÿªÿ®ÿ¬ÿ¬ÿªÿ¬ÿ³ÿ¥ÿ´ÿ²ÿ¹ÿ¢ÿÿ¤ÿµÿ¸ÿ¨ÿ«ÿ ÿµÿ¥ÿÿ¥ÿ©ÿªÿ¤ÿ§ÿÿÿÿÿÿ¢ÿ¦ÿ¦ÿÿ¦ÿ±ÿ ÿÿÿÿÿÿ¤ÿ«ÿÿ¨ÿ¢ÿ¡ÿ¦ÿ¤ÿÿ¤ÿÿ¬ÿ ÿ ÿ¨ÿ«ÿ£ÿÿ©ÿ´ÿ¦ÿ ÿÿÿÿÿÿÿÿÿ|ÿ}ÿvÿ]ÿTÿhÿyÿlÿrÿhÿpÿuÿzÿzÿ}ÿÿÿÿwÿwÿÿÿÿÿÿqÿÿÿÿÿÿÿÿÿÿÿÿÿÿ¢ÿ¥ÿÿÿ­ÿ±ÿ°ÿµÿ·ÿÂÿÿ°ÿ¸ÿ¾ÿ¼ÿ´ÿ©ÿ§ÿ¶ÿ¹ÿµÿ¬ÿ±ÿ¯ÿ·ÿµÿ®ÿ²ÿ¹ÿªÿ¼ÿ½ÿ»ÿ²ÿ¯ÿ¢ÿÿ£ÿ²ÿ²ÿµÿµÿ·ÿ¬ÿªÿ©ÿ¯ÿ»ÿ¼ÿ±ÿ ÿªÿÿ¥ÿ¥ÿ¬ÿ¤ÿÿ¨ÿ¸ÿ¿ÿÂÿ¥ÿ¡ÿ­ÿ¦ÿªÿ³ÿµÿ´ÿ®ÿ£ÿ¤ÿ­ÿÂÿºÿ±ÿ«ÿ¶ÿ³ÿ«ÿ¶ÿÄÿ´ÿÅÿ¸ÿÿ¹ÿ¶ÿ¾ÿºÿ­ÿ¤ÿ©ÿµÿÿÿ¬ÿ°ÿ¬ÿ¬ÿ®ÿ¶ÿ­ÿ¢ÿ¦ÿÿµÿ·ÿºÿ¬ÿ¦ÿ¤ÿ¸ÿ¸ÿ¬ÿ®ÿ¹ÿ´ÿ®ÿ¯ÿ©ÿ·ÿ°ÿ§ÿ§ÿ©ÿ¬ÿ­ÿ«ÿ¨ÿºÿ£ÿ£ÿ¾ÿ¹ÿ³ÿ®ÿ¤ÿ§ÿ´ÿ³ÿ®ÿ¯ÿ¯ÿ¬ÿ«ÿ®ÿ°ÿ¨ÿ¨ÿ¶ÿ¸ÿ¤ÿ§ÿ©ÿ®ÿ®ÿÿ¹ÿ¶ÿ­ÿ¯ÿ¬ÿ¦ÿ°ÿ»ÿ©ÿ¬ÿ¬ÿ¨ÿ¨ÿ·ÿ«ÿ¥ÿ«ÿ¬ÿ¬ÿ¯ÿ®ÿ³ÿ»ÿºÿ ÿ´ÿºÿªÿ©ÿ¥ÿ¢ÿ°ÿ»ÿ±ÿ²ÿ´ÿ¨ÿÿ°ÿ©ÿ°ÿ®ÿ­ÿªÿ¤ÿ§ÿ«ÿ¥ÿ¨ÿÂÿ®ÿ¥ÿ£ÿ ÿ¥ÿ¡ÿÿªÿ³ÿ­ÿ°ÿ«ÿ¹ÿ°ÿ«ÿ½ÿ£ÿ¬ÿ½ÿ¹ÿ®ÿ¤ÿ§ÿ´ÿ¦ÿ©ÿµÿ²ÿ°ÿ®ÿ¬ÿ¶ÿ§ÿÿ¡ÿ«ÿ§ÿ¯ÿ¸ÿ²ÿ´ÿ²ÿ¯ÿ­ÿ¯ÿ²ÿ¬ÿ¦ÿ§ÿ«ÿ«ÿ¬ÿ®ÿ£ÿ¢ÿ®ÿ©ÿÿ§ÿÿÿ§ÿµÿ¼ÿ¶ÿ«ÿ¯ÿ¥ÿ£ÿÿ°ÿ®ÿ§ÿ¢ÿ­ÿ³ÿ´ÿ®ÿ­ÿ­ÿ¦ÿ¨ÿ¨ÿ·ÿ«ÿÿ©ÿ¯ÿ©ÿ®ÿ­ÿ®ÿ¦ÿ¬ÿ¯ÿÿÿ®ÿµÿ±ÿ´ÿ©ÿ©ÿ«ÿ­ÿ·ÿ«ÿ¬ÿ²ÿªÿ¥ÿ¬ÿ®ÿÿ¥ÿ¦ÿ·ÿ³ÿÿ¢ÿ²ÿ²ÿ«ÿ ÿ¤ÿªÿªÿ¬ÿ¥ÿªÿ¥ÿÿ¦ÿ¸ÿ¨ÿ°ÿ«ÿ­ÿ¶ÿ±ÿ¶ÿ½ÿ¶ÿ´ÿµÿ¼ÿ±ÿ§ÿÿ§ÿ®ÿ¨ÿ´ÿºÿÀÿ³ÿ©ÿ¡ÿÿ§ÿ­ÿ±ÿ«ÿ¥ÿ°ÿµÿ¯ÿ®ÿ¡ÿ¤ÿ¢ÿÿÿ¤ÿ¨ÿ¢ÿ£ÿ²ÿ­ÿÿ¤ÿÿÿÿ«ÿ«ÿ©ÿÿªÿªÿ¬ÿ®ÿ¶ÿ¸ÿ«ÿ«ÿ°ÿÿ§ÿ·ÿ²ÿ½ÿ¯ÿ¶ÿªÿ²ÿªÿ§ÿ­ÿ¬ÿ±ÿ¸ÿµÿ¶ÿ«ÿÿÿ¥ÿ¦ÿªÿ¢ÿ²ÿºÿ°ÿ§ÿ¬ÿ²ÿ®ÿ¬ÿ¬ÿ«ÿ«ÿ¬ÿ®ÿÿ¦ÿ­ÿ»ÿ¤ÿ®ÿ¢ÿ¨ÿ£ÿ¯ÿ¸ÿ¹ÿ³ÿ²ÿ¬ÿ¤ÿ§ÿ¢ÿ¤ÿ«ÿ¾ÿ¤ÿ±ÿ¯ÿÿ©ÿÿ¥ÿ¬ÿ¶ÿ®ÿ¥ÿ¢ÿ¡ÿ ÿ ÿ¦ÿ¦ÿÿ«ÿÿ ÿÿ©ÿ©ÿ°ÿ£ÿÿ§ÿªÿ­ÿÿ¨ÿ­ÿ¡ÿ©ÿ­ÿ¡ÿÿªÿ£ÿÿÿÿÿÿÿÿÿ¤ÿ¬ÿÿÿ¡ÿ¥ÿªÿ¡ÿÿÿÿ ÿÿÿ§ÿÿ©ÿÿ¢ÿ§ÿ¡ÿ­ÿ£ÿ«ÿ¨ÿÿÿÿÿ¡ÿ£ÿÿÿªÿ³ÿ¸ÿÿ¶ÿÿÿ¡ÿÿÿÿÿÿÿÿ¢ÿÿÿ§ÿ ÿ©ÿ±ÿ©ÿÿÿÿÿÿÿÿÿ¡ÿÿÿÿÿÿÿÿ ÿÿ¤ÿÿÿÿÿÿÿÿ£ÿÿ¡ÿ¨ÿÿÿÿÿÿÿÿ¶ÿªÿÿÿ¥ÿ©ÿ¬ÿ¥ÿ¦ÿÿÿ¥ÿ£ÿ¶ÿµÿ¿ÿ±ÿ ÿ²ÿ§ÿÿ¦ÿ­ÿ°ÿªÿ§ÿ²ÿ°ÿ³ÿµÿ³ÿ²ÿ§ÿ¢ÿ¥ÿ±ÿ¢ÿ¬ÿªÿ ÿ¤ÿ§ÿ¨ÿ¢ÿ°ÿµÿºÿ­ÿÿÿ¯ÿ«ÿ¬ÿªÿ¥ÿÿÿ¤ÿ»ÿ¯ÿªÿ°ÿÿ¨ÿªÿ¶ÿ¡ÿ¢ÿ¶ÿ´ÿÿ¥ÿ¨ÿ¢ÿ£ÿÿ¡ÿ«ÿ³ÿ»ÿ±ÿ¯ÿ¯ÿ­ÿ´ÿ¯ÿ«ÿ§ÿ©ÿ¤ÿ¶ÿ½ÿ°ÿ½ÿ§ÿ¥ÿ®ÿ²ÿÿ¤ÿ±ÿ¦ÿ£ÿªÿ£ÿ§ÿ¥ÿ«ÿ®ÿ´ÿ¯ÿ©ÿªÿªÿ®ÿ©ÿÿÿ§ÿ¬ÿ¦ÿÿÿ ÿÿÿ¬ÿ¯ÿ«ÿ¤ÿÿÿªÿªÿ¦ÿ§ÿ¬ÿ«ÿ¥ÿÿ©ÿ¶ÿ§ÿ¢ÿ¦ÿÿÿ¬ÿ§ÿ¦ÿµÿ¸ÿ©ÿ·ÿ¹ÿÿÿ¯ÿ°ÿÿ»ÿ¨ÿ¥ÿ¥ÿ¬ÿ¸ÿ¡ÿÿ¤ÿ¬ÿ³ÿ¯ÿ¦ÿ ÿÿ§ÿ¤ÿ ÿ®ÿ´ÿ´ÿ®ÿªÿÿ¥ÿ¨ÿ­ÿ²ÿÿ±ÿÿÿÿ¬ÿ¨ÿÿÿ©ÿ¦ÿ«ÿ¯ÿ«ÿ¦ÿ¥ÿ¤ÿ¯ÿ³ÿªÿ®ÿ«ÿ¤ÿ¨ÿ§ÿ«ÿ¤ÿ¨ÿÿÿ ÿÿ³ÿ©ÿÿÿÿÿÿ²ÿÿÿ¶ÿ¬ÿ±ÿ©ÿ¦ÿ®ÿ±ÿ·ÿ®ÿ©ÿÿÿ¬ÿ²ÿ§ÿÿ£ÿ¨ÿÿ¬ÿ¥ÿ­ÿ£ÿ¬ÿ®ÿ±ÿ®ÿªÿ¤ÿ ÿ¦ÿ©ÿ¡ÿ­ÿ¥ÿÿÿ¤ÿ¢ÿÿ¥ÿ±ÿ°ÿ¦ÿ­ÿ©ÿªÿªÿÿÿÿÿ¬ÿ²ÿ«ÿ­ÿ²ÿ°ÿ¢ÿ ÿ«ÿ¬ÿ«ÿÿµÿ¤ÿ©ÿÿÿ ÿ£ÿ¢ÿ¨ÿ«ÿ©ÿ¥ÿ ÿ¢ÿ¨ÿ§ÿ¨ÿªÿ«ÿ¥ÿ®ÿ«ÿ¦ÿ¯ÿ»ÿ¶ÿ¦ÿ¢ÿ¥ÿ¯ÿ«ÿ¢ÿ®ÿ¬ÿ ÿªÿÿ£ÿ¤ÿ¤ÿ¬ÿ ÿ¿ÿ¤ÿ¡ÿ«ÿ¤ÿÿ¥ÿ£ÿ°ÿÿ¬ÿ§ÿ¨ÿÿÿ¥ÿ«ÿ¬ÿ«ÿ°ÿ¬ÿ¥ÿ¥ÿÿÿ¤ÿ¤ÿ³ÿ¬ÿ¤ÿ¥ÿ©ÿ±ÿ¤ÿ¬ÿ³ÿ¨ÿ£ÿÿ²ÿ¶ÿµÿ°ÿ£ÿ¨ÿ¡ÿ¬ÿ ÿ¦ÿ¬ÿ§ÿÿ¶ÿ¤ÿÿªÿªÿ´ÿ°ÿ¥ÿÿÿ¥ÿ¥ÿ¨ÿ¯ÿ§ÿ¥ÿ¦ÿ¡ÿÿÿ§ÿ¢ÿ¨ÿ©ÿÿÿ£ÿÿ¨ÿ­ÿªÿ®ÿÿ¡ÿ­ÿ¦ÿ¬ÿ©ÿ­ÿªÿÿ¼ÿ¥ÿ²ÿ ÿ¦ÿÿÿÿ«ÿ©ÿ¢ÿ£ÿ³ÿªÿ¤ÿ¬ÿ¨ÿ£ÿ§ÿ¬ÿ«ÿ¤ÿ©ÿ§ÿÿÿ¨ÿ¶ÿ°ÿÿÿ¯ÿ¶ÿ®ÿ²ÿÿÿ®ÿ¦ÿ¥ÿ°ÿÿ¿ÿ¾ÿ°ÿ|ÿ¬ÿÿÿÅÿ§ÿ¯ÿÿ¡ÿ»ÿ©ÿ¡ÿ©ÿÿªÿ¯ÿ©ÿ¨ÿ¯ÿ§ÿ¥ÿµÿ«ÿÿÿ£ÿ¤ÿ¦ÿ¨ÿªÿ¦ÿ ÿ¨ÿ¬ÿ±ÿ¢ÿ«ÿ¡ÿ¤ÿªÿ¨ÿ²ÿ¨ÿÿ¢ÿ¨ÿ®ÿ§ÿ ÿ¡ÿ ÿÿ¨ÿ§ÿ¬ÿÿ§ÿ¨ÿ°ÿ£ÿ³ÿ´ÿºÿ§ÿªÿ¤ÿ¢ÿ¦ÿ£ÿ¢ÿÿ¥ÿÿÿ¥ÿ·ÿ«ÿÿ§ÿ©ÿ¤ÿ©ÿ£ÿ ÿ¨ÿ£ÿ£ÿ£ÿ©ÿµÿ¨ÿ¡ÿªÿ¢ÿÿ§ÿ¤ÿ¦ÿ³ÿ¯ÿ°ÿÿÿ¬ÿ³ÿªÿ¦ÿ£ÿ¨ÿ¦ÿ¥ÿ¢ÿ¤ÿÿ§ÿ°ÿ¯ÿ­ÿ±ÿ¬ÿ³ÿ§ÿ¡ÿ­ÿ­ÿ¤ÿÿ¡ÿ³ÿµÿ§ÿ¡ÿ£ÿ¢ÿ¥ÿ¬ÿ±ÿ»ÿ½ÿ±ÿ¬ÿ§ÿ¬ÿ¨ÿÿ±ÿªÿ¬ÿ£ÿÿ©ÿ¤ÿ¨ÿ§ÿ§ÿ¤ÿ ÿÿ¾ÿÁÿªÿÿ©ÿ®ÿÿ£ÿ©ÿÿ°ÿ¥ÿ¨ÿ®ÿ¤ÿ¦ÿÿ ÿ¥ÿ¡ÿ¤ÿ¢ÿ£ÿ§ÿÿ¡ÿ©ÿ­ÿ°ÿ«ÿÿÿ³ÿ©ÿ¡ÿÿÿÿÿ ÿ¤ÿÿÿÿ´ÿ³ÿ¨ÿ¨ÿÿÿ°ÿ«ÿ§ÿ ÿÿªÿ¤ÿ¬ÿµÿÿÿ¥ÿ¢ÿÿÿ±ÿ­ÿ·ÿ¯ÿ§ÿ¡ÿ¢ÿ£ÿ²ÿ¯ÿ§ÿ¥ÿ§ÿ¦ÿÿ¨ÿ¬ÿ­ÿ®ÿ§ÿªÿ¨ÿ§ÿ­ÿ­ÿ¬ÿÿ§ÿ±ÿ®ÿªÿ¦ÿÿ¨ÿÿ¥ÿÿ¹ÿ¨ÿ¢ÿ¥ÿ¡ÿ¤ÿ©ÿÿ±ÿ¨ÿ«ÿÿÿ ÿÿ¶ÿ¶ÿ¤ÿ¨ÿ³ÿ£ÿ©ÿªÿ¥ÿ£ÿÿÿ¦ÿªÿ£ÿ§ÿ«ÿ­ÿ§ÿ¡ÿÿ«ÿ®ÿ¨ÿ´ÿ´ÿ­ÿ¡ÿÿÿÿÿ ÿ§ÿ¤ÿ¦ÿÿ°ÿµÿ¤ÿÿÿ¦ÿ¨ÿ¢ÿ¤ÿ¤ÿ³ÿ£ÿ¤ÿ§ÿ¦ÿ ÿÿ¦ÿÿÿ¬ÿ¦ÿ¢ÿ¦ÿÿ§ÿ¯ÿ§ÿ¦ÿ©ÿ¨ÿÿ¦ÿ¦ÿ ÿ¢ÿ«ÿ°ÿ¬ÿ ÿ¡ÿ©ÿ¢ÿ¤ÿ®ÿ³ÿ¬ÿ¨ÿ¡ÿ«ÿ¨ÿÿÿ¥ÿ¤ÿÿ«ÿÿÿ£ÿ»ÿ¥ÿ«ÿ£ÿÿ­ÿ¨ÿ­ÿªÿ©ÿ²ÿ·ÿµÿ¯ÿ§ÿÿ®ÿ´ÿ´ÿ­ÿ¥ÿÿ®ÿ¹ÿªÿ¥ÿ¥ÿ£ÿ¶ÿ´ÿ¡ÿªÿ·ÿ»ÿ¹ÿ·ÿ¶ÿ«ÿÿÿÿÿÿÿÿ±ÿ¤ÿ¤ÿ¥ÿ¡ÿÿ­ÿÿ£ÿ£ÿ¨ÿÿ¡ÿªÿÿ¢ÿÿÿ¡ÿ©ÿ«ÿÿ­ÿ¤ÿªÿ³ÿ®ÿ´ÿ±ÿ¸ÿ®ÿÿ ÿ«ÿ²ÿ±ÿ´ÿ³ÿ®ÿªÿÿÿ¯ÿ·ÿ©ÿ¡ÿ¡ÿÿ«ÿ§ÿªÿ®ÿ²ÿ¯ÿÿ¢ÿ¢ÿ¯ÿ¦ÿ¦ÿ¹ÿ«ÿ§ÿªÿ¬ÿÿ¤ÿ¥ÿ©ÿ½ÿ»ÿ¬ÿ¤ÿ¥ÿ¥ÿ¤ÿ¢ÿ«ÿ®ÿ¦ÿ¤ÿ ÿ¦ÿ¯ÿ¤ÿÿÿ£ÿ³ÿªÿ¢ÿªÿ«ÿ²ÿ¡ÿ«ÿÁÿ²ÿ¼ÿ®ÿÿ§ÿ ÿ«ÿ¬ÿÿ£ÿÿ¥ÿ±ÿÿ¢ÿÿ©ÿ¬ÿÿªÿÿÿ¸ÿºÿ©ÿ¨ÿ¦ÿ¢ÿ¯ÿ·ÿ®ÿ©ÿ¥ÿ¢ÿ¦ÿ¥ÿ®ÿ ÿ­ÿ´ÿ¬ÿ§ÿ¸ÿ©ÿ¸ÿ ÿÿÿ«ÿ»ÿÿÿ®ÿ¸ÿ°ÿÿ¬ÿ¡ÿ­ÿÿ¤ÿ®ÿ«ÿ¦ÿ©ÿ£ÿ®ÿºÿ¸ÿ¯ÿ§ÿ¬ÿ°ÿ£ÿÿ£ÿ¢ÿÿ¦ÿ¨ÿ»ÿ¸ÿ°ÿ©ÿ·ÿ­ÿ¢ÿµÿ±ÿÿ­ÿÿ²ÿ¤ÿ²ÿ²ÿÿ­ÿ¹ÿ¤ÿÿÿ¡ÿ¥ÿ ÿ§ÿ³ÿ´ÿ¹ÿµÿ¤ÿ¦ÿ°ÿ¨ÿÿÿ®ÿ¤ÿÿ£ÿÿÿ¯ÿÿ|ÿÿ»ÿ³ÿÿ£ÿ®ÿ£ÿ¨ÿ¨ÿÿÿ§ÿ ÿ£ÿÿÿ©ÿ®ÿ®ÿ¯ÿ¡ÿ¡ÿ°ÿ¯ÿ¤ÿ¢ÿ²ÿ³ÿ´ÿ¡ÿ¢ÿ¤ÿÿ¡ÿ ÿªÿ¶ÿªÿ¡ÿ²ÿÂÿ»ÿ°ÿ±ÿÿÿÿ³ÿ»ÿ¸ÿ¯ÿÿ¦ÿÿÿ¸ÿ°ÿ©ÿ´ÿ¬ÿ¦ÿ¬ÿ®ÿ¡ÿ¢ÿªÿ£ÿÿ¶ÿ°ÿ¬ÿ±ÿ¢ÿ®ÿ¬ÿ¨ÿªÿ­ÿ¬ÿ¤ÿ«ÿ§ÿÿÿÿ¦ÿ¦ÿ¦ÿÿÿ¦ÿ®ÿ´ÿ¹ÿ¯ÿÿÿ£ÿ¦ÿÿ§ÿÿ¤ÿÿÿ½ÿÿÿ£ÿ£ÿ»ÿ¬ÿ¥ÿ«ÿªÿ¦ÿÿÿ¨ÿ­ÿ ÿ£ÿ¨ÿ¡ÿÿ­ÿ²ÿ³ÿ®ÿÿÿ¨ÿ«ÿ¬ÿ³ÿ§ÿ³ÿ¬ÿªÿ£ÿ°ÿ´ÿ¥ÿ¦ÿ£ÿ¡ÿÿÿ§ÿ¬ÿ¥ÿÿ¥ÿ¸ÿ¬ÿ±ÿ°ÿ¡ÿ¥ÿ«ÿ¬ÿ¤ÿ¨ÿ¯ÿ¯ÿ¶ÿ­ÿ©ÿ¦ÿ«ÿÿ¬ÿ­ÿ£ÿ£ÿ®ÿ®ÿ¤ÿÿÿ¨ÿ³ÿ³ÿ£ÿÿ¤ÿ°ÿ¯ÿ®ÿ§ÿ§ÿÿªÿ¦ÿ¦ÿ¯ÿµÿ¦ÿ§ÿ°ÿ®ÿ¤ÿ°ÿ£ÿ¤ÿÿÿ«ÿÿÿ¸ÿ°ÿÿÿ¾ÿ¥ÿ¨ÿ¯ÿ¤ÿ¶ÿ®ÿ¿ÿ¤ÿÿ§ÿ«ÿÿ¨ÿµÿ©ÿÿÿ¤ÿ¥ÿÿÿÿÿÿ¢ÿÿÿ¦ÿ¤ÿÿÿÿ¢ÿªÿÿÿÿÿ¡ÿÿÿÿÿÿÿÿÿÿ¢ÿÿ¥ÿÿ{ÿÿ¢ÿÿÿÿÿÿÿÿ®ÿ¦ÿ ÿ¤ÿ«ÿÿÿ§ÿ°ÿ¢ÿ¡ÿ¢ÿÿÿÿÿÿ£ÿ¢ÿ²ÿÿrÿÿ¦ÿÿÿ£ÿ¤ÿÿÿÿ ÿÿÿÿÿÿ¦ÿ¨ÿ¡ÿ¥ÿ¤ÿ¥ÿÿ§ÿ¦ÿÿ¡ÿ¨ÿÿÿÿÿ¥ÿÿÿÿ ÿ·ÿ²ÿÿÿÿÿÿ­ÿ®ÿ¡ÿÿÿ¢ÿÿÿ¬ÿ­ÿ­ÿ®ÿªÿ¡ÿÿ¦ÿ©ÿÿÿÿÿ£ÿÿ¦ÿÿ¨ÿ«ÿ²ÿ«ÿÿ¦ÿ²ÿªÿÿÿ¢ÿÿÿ¡ÿ­ÿªÿµÿÿ£ÿ©ÿ¦ÿÿÿ¢ÿ§ÿ¦ÿÿ ÿªÿ§ÿ­ÿÿ±ÿÿºÿ¾ÿÿ¦ÿ¯ÿ¨ÿ·ÿ´ÿ¯ÿ©ÿ«ÿ±ÿ¯ÿ®ÿ®ÿ¶ÿ¬ÿ°ÿ°ÿ ÿ¦ÿ£ÿ¥ÿ¤ÿ¥ÿÿÿ ÿ§ÿ±ÿ´ÿ©ÿÿ ÿ«ÿ°ÿ±ÿ¶ÿ¤ÿÿ ÿÆÿ²ÿÿÿ«ÿ«ÿ©ÿ¨ÿ§ÿ£ÿÿ¤ÿ¨ÿ¦ÿ®ÿ©ÿ¢ÿ´ÿ¤ÿ¶ÿ¯ÿ¢ÿ«ÿ©ÿ°ÿ«ÿ£ÿ«ÿ£ÿ¥ÿ¢ÿÿ¨ÿ©ÿ¾ÿÿºÿºÿ¾ÿ¶ÿ²ÿ­ÿÿÿÿ¥ÿ§ÿ¬ÿ°ÿ¯ÿ³ÿµÿ¬ÿÿ¦ÿ¥ÿÿ ÿ¢ÿÿ£ÿ¦ÿ¤ÿªÿ¬ÿ¥ÿ±ÿ ÿ¯ÿÿ§ÿ±ÿ°ÿ±ÿ«ÿ£ÿ£ÿ§ÿ©ÿ©ÿ¨ÿ­ÿ£ÿ¢ÿ¯ÿ·ÿ·ÿ·ÿ®ÿ²ÿ­ÿ¡ÿªÿ¯ÿ ÿÿÿ¯ÿ¢ÿ±ÿ¨ÿ´ÿ¨ÿ«ÿµÿ²ÿ¦ÿ¢ÿ¨ÿ¢ÿ ÿ«ÿ¢ÿ²ÿÿ¥ÿ¦ÿÿ¦ÿ ÿÿ¬ÿ©ÿÿ«ÿ®ÿÿ£ÿ®ÿ«ÿ§ÿ­ÿ®ÿ¬ÿ¯ÿÿ¨ÿ­ÿ£ÿÿ§ÿ¬ÿ¥ÿ©ÿ«ÿ±ÿÿÿ¢ÿ¦ÿÿ®ÿ¡ÿ ÿ¯ÿ°ÿ©ÿ¢ÿ·ÿ·ÿ£ÿÿ¥ÿ¢ÿ«ÿ§ÿ¥ÿ©ÿ¯ÿ²ÿ¨ÿ¥ÿ¶ÿ§ÿ¡ÿ¬ÿÿÿ§ÿ©ÿ²ÿ¯ÿ¨ÿ¢ÿÿ¨ÿ±ÿªÿ¹ÿ´ÿÿ¢ÿ¥ÿªÿ¯ÿ¯ÿ©ÿ¦ÿ§ÿ¥ÿ­ÿ¬ÿµÿÀÿ©ÿ§ÿ¦ÿ£ÿ§ÿ¥ÿ ÿÿÿ±ÿ½ÿªÿµÿÿ¦ÿ©ÿÿ£ÿ¥ÿ¢ÿ ÿÿÿ±ÿ²ÿ¤ÿ¤ÿªÿ²ÿ©ÿ»ÿºÿ¬ÿ¤ÿÿÿÿ ÿ¦ÿ¢ÿ¬ÿ£ÿÿÿ¨ÿ¥ÿ¤ÿ®ÿ¤ÿ ÿ±ÿÿ¯ÿ¨ÿ¤ÿ©ÿ­ÿ¥ÿ¡ÿ¤ÿ ÿªÿ»ÿªÿ§ÿ±ÿ­ÿ ÿ¤ÿ¢ÿ³ÿ·ÿ®ÿ²ÿªÿ¢ÿ¬ÿªÿ·ÿ±ÿ¬ÿ±ÿªÿ´ÿ½ÿ¬ÿ®ÿ¶ÿ¯ÿ³ÿ¨ÿÿ©ÿÿÿ­ÿªÿÿ ÿ³ÿ»ÿ®ÿ²ÿ®ÿ¨ÿ£ÿ©ÿ²ÿ©ÿÿÿ£ÿ ÿ«ÿ ÿÿ¦ÿ¯ÿµÿ´ÿ¯ÿ­ÿ«ÿ¥ÿÿ¥ÿ¨ÿ¦ÿ¤ÿ®ÿ±ÿ´ÿ¹ÿ«ÿ¬ÿ²ÿ³ÿ°ÿÿ ÿ¬ÿ²ÿºÿ³ÿ¨ÿ¶ÿÿ®ÿ©ÿ³ÿ®ÿ¯ÿ±ÿ§ÿÿ©ÿ²ÿ£ÿ¨ÿ¶ÿÿÿÿÿÿÿ«ÿÿ­ÿ¡ÿ©ÿ¤ÿ¦ÿªÿ£ÿ¤ÿ¬ÿ°ÿ·ÿ©ÿ¢ÿ§ÿ®ÿ«ÿ¡ÿ¥ÿ©ÿÿÿ¨ÿ¿ÿªÿªÿ£ÿ¦ÿ£ÿ¦ÿ³ÿ´ÿ±ÿªÿ¦ÿÿ ÿ¡ÿªÿ¨ÿ§ÿ¯ÿ§ÿ¨ÿµÿÿ­ÿ±ÿ·ÿ·ÿ®ÿ¦ÿ¥ÿ§ÿ©ÿ¸ÿ»ÿ¶ÿ©ÿ³ÿ¯ÿÿ¢ÿ¤ÿ«ÿ²ÿ²ÿ¢ÿÿ¡ÿªÿ°ÿ±ÿ¦ÿÿÿÿÿ©ÿ¯ÿ¬ÿªÿ¨ÿ¥ÿ¨ÿ­ÿÿÿ¨ÿ­ÿ¬ÿ©ÿªÿ¥ÿ¼ÿªÿ¡ÿ°ÿ·ÿ®ÿ£ÿ£ÿ¨ÿ­ÿ¶ÿºÿ«ÿ±ÿªÿ¤ÿ«ÿ¬ÿ¥ÿ°ÿ¦ÿ«ÿ­ÿ®ÿ¯ÿ²ÿ¯ÿªÿºÿ®ÿ­ÿ²ÿ¥ÿ§ÿ°ÿ¬ÿ°ÿÄÿ¯ÿ³ÿªÿ»ÿ¸ÿ±ÿ­ÿ¥ÿ¯ÿÿÿÿÿÿÿ­ÿªÿ§ÿ±ÿÿÿÿÿÿÿÿ¢ÿ¬ÿ¢ÿÿ¡ÿ©ÿ¬ÿ¢ÿªÿ²ÿÿ©ÿ£ÿ¡ÿ©ÿ¤ÿ¡ÿµÿ­ÿ¯ÿÿ¬ÿ£ÿÿ¡ÿ¢ÿÿ¢ÿÿÿÿÿÿ|ÿyÿzÿqÿzÿÿÿÿ~ÿÿÿÿÿÿÿÿÿÿÿÿÿ}ÿÿyÿÿÿÿÿÿÿÿÿÿÿ ÿ£ÿÿ¬ÿ¤ÿ§ÿ³ÿ´ÿ«ÿ¨ÿµÿ»ÿÿ¯ÿÿ¦ÿ·ÿ¹ÿ±ÿ¯ÿ³ÿ§ÿ¥ÿ£ÿ®ÿ©ÿ°ÿ¶ÿ¬ÿ¢ÿ®ÿ·ÿ°ÿºÿºÿ²ÿ´ÿ´ÿ¯ÿ²ÿ½ÿºÿ°ÿ³ÿ«ÿ¤ÿ¤ÿ¦ÿ¨ÿ´ÿ¼ÿªÿ¢ÿÿ¤ÿ¡ÿ¢ÿ¬ÿ¤ÿ¢ÿªÿ­ÿ®ÿ¾ÿ¬ÿ¢ÿ£ÿÿ«ÿ­ÿ­ÿ°ÿªÿÿ«ÿÿ¸ÿ®ÿ»ÿ²ÿ¸ÿ¶ÿ²ÿ±ÿ«ÿ·ÿ»ÿ­ÿ½ÿ·ÿ®ÿµÿ¬ÿ¦ÿ§ÿ§ÿ²ÿ§ÿ®ÿ³ÿµÿ·ÿ­ÿ¬ÿ°ÿ²ÿ´ÿ²ÿ¥ÿÿ¬ÿ¶ÿÿ¾ÿ¹ÿÁÿ»ÿ©ÿ®ÿ¹ÿ¼ÿ³ÿ³ÿ·ÿ³ÿ²ÿªÿ£ÿÿ©ÿ¹ÿ«ÿ¤ÿ§ÿ£ÿ£ÿ®ÿ¶ÿ°ÿ¥ÿ§ÿ¹ÿÁÿ¯ÿ­ÿ°ÿ­ÿ§ÿºÿµÿ´ÿ¢ÿ¡ÿ¯ÿµÿµÿ¥ÿÿ§ÿÿ¦ÿ±ÿ®ÿ£ÿ¨ÿ«ÿ®ÿµÿ¨ÿ¢ÿ­ÿ¯ÿ¯ÿ±ÿ·ÿ·ÿ­ÿ¯ÿ®ÿ¥ÿ¬ÿ´ÿ·ÿ¦ÿ¶ÿÿ±ÿ©ÿ«ÿ®ÿ¦ÿ ÿ«ÿ¹ÿ°ÿ°ÿ¨ÿ©ÿ§ÿ¢ÿÿ®ÿ«ÿ¨ÿ¯ÿ°ÿ«ÿ±ÿ´ÿ¬ÿ¬ÿÿ¬ÿÿÿ²ÿ¼ÿ¶ÿªÿ¤ÿ©ÿ¤ÿ¨ÿ¨ÿ³ÿ¬ÿ«ÿ©ÿ²ÿ¸ÿ®ÿ£ÿ¡ÿ¡ÿ­ÿ¦ÿ«ÿ©ÿªÿÿÿ ÿ©ÿ ÿ©ÿµÿ±ÿ¯ÿ¬ÿ¤ÿ¦ÿ®ÿ²ÿ¨ÿ¥ÿ°ÿ°ÿ£ÿ¥ÿ®ÿ³ÿ±ÿ«ÿºÿ¬ÿ­ÿ¨ÿÿ¯ÿ­ÿªÿ²ÿ¶ÿ´ÿ­ÿ§ÿ§ÿ®ÿ±ÿ³ÿÿÿªÿ¥ÿ¦ÿ¬ÿ«ÿ­ÿ·ÿ¸ÿ¬ÿ£ÿ±ÿÀÿÿµÿ ÿ¦ÿ¾ÿ­ÿªÿ«ÿªÿ¥ÿªÿµÿ¬ÿÿ§ÿ¦ÿ¹ÿ³ÿ¬ÿ²ÿ©ÿ¥ÿ­ÿ¬ÿªÿ©ÿ¦ÿ¨ÿ¬ÿ«ÿ£ÿ®ÿÿ¶ÿ³ÿ¥ÿ«ÿ£ÿÿ®ÿ®ÿªÿ°ÿ¯ÿ¯ÿ¨ÿ¥ÿÿÿ¢ÿ±ÿ¦ÿ²ÿ¥ÿ ÿªÿ¨ÿ¥ÿ­ÿµÿ·ÿ¬ÿ ÿ©ÿ¹ÿÿ±ÿ©ÿ¢ÿ¬ÿ´ÿ®ÿ­ÿ³ÿ¯ÿ¢ÿ¡ÿªÿ²ÿ§ÿÿ©ÿµÿ³ÿ¤ÿ¡ÿ§ÿ³ÿ¦ÿ­ÿªÿ¢ÿ«ÿ¨ÿ¨ÿºÿªÿ¥ÿÿÿ¤ÿÿ£ÿ¤ÿÿÿ¨ÿ¬ÿ¬ÿ¶ÿ·ÿ¤ÿ²ÿ¶ÿ£ÿ®ÿ©ÿ¢ÿ»ÿ¬ÿ«ÿ§ÿµÿ²ÿ©ÿ¬ÿ§ÿÿ¦ÿªÿÿ§ÿ¤ÿÿ©ÿ¤ÿ«ÿ©ÿ«ÿ©ÿ¦ÿ¬ÿ±ÿ²ÿ³ÿ­ÿ§ÿ¨ÿ¨ÿ´ÿ´ÿÿ§ÿ±ÿºÿªÿ£ÿÿ´ÿ§ÿÿÿÿ¡ÿ§ÿ­ÿ³ÿ§ÿ«ÿ·ÿªÿ«ÿ©ÿ°ÿ®ÿ®ÿ­ÿ£ÿÿ©ÿ±ÿ§ÿÿ¡ÿÿÿ¥ÿ±ÿ¶ÿÿÿÿÿ¯ÿ±ÿ ÿ¤ÿ¸ÿ°ÿ³ÿ ÿ©ÿ±ÿ£ÿ¨ÿ´ÿ¬ÿ¨ÿ«ÿ¨ÿ¬ÿÿÿÿÿ¤ÿÿÿÿÿ¡ÿ ÿÿÿ¤ÿ¤ÿ¬ÿ ÿÿ¥ÿ­ÿ§ÿÿÿÿÿÿ±ÿ¥ÿ ÿÿ§ÿ¡ÿÿ£ÿ¨ÿ£ÿÿÿ¡ÿ§ÿÿÿ§ÿµÿªÿÿ¹ÿ¥ÿÿÿÿÿÿÿÿÿÿÿÿÿÿÿÿÿÿÿÿÿªÿ¢ÿÿÿÿÿ¢ÿ¥ÿÿÿÿÿÿÿÿÿÿÿÿÿÿÿ ÿ«ÿ¦ÿÿÿÿÿ§ÿÿÿÿ ÿ§ÿ¨ÿÿÿÿ¥ÿ°ÿ«ÿ¥ÿÿªÿ ÿ¡ÿ­ÿªÿ¤ÿ¦ÿ°ÿ¾ÿ®ÿ¢ÿ­ÿ®ÿªÿ¡ÿ¢ÿ®ÿªÿ­ÿ±ÿ¦ÿ£ÿÿ©ÿ§ÿªÿ¥ÿ²ÿ ÿ¶ÿÿ¨ÿ±ÿ¢ÿµÿ°ÿ§ÿ¡ÿ­ÿÿ¨ÿÿ¢ÿ«ÿ¬ÿªÿ¦ÿ²ÿ³ÿªÿ©ÿ§ÿ¦ÿ±ÿ¯ÿ®ÿÿ´ÿ¬ÿ¡ÿ£ÿ²ÿªÿ«ÿ¬ÿÿ¬ÿ®ÿªÿ¥ÿªÿ²ÿµÿ±ÿ°ÿ¯ÿ¡ÿ©ÿªÿ¯ÿ½ÿ±ÿ¥ÿÿ¦ÿ¯ÿ§ÿ«ÿ²ÿÿ©ÿ´ÿªÿ­ÿ¡ÿ­ÿ­ÿ«ÿ±ÿ°ÿ­ÿ£ÿÿÿ¬ÿ¼ÿ¬ÿ¨ÿ³ÿ©ÿªÿÿ ÿ§ÿ¤ÿÿ£ÿ¯ÿÿ¤ÿÿ¨ÿ«ÿ¥ÿÿÿ¥ÿ¦ÿ¦ÿ¬ÿ£ÿÿ¦ÿ¬ÿ³ÿ¨ÿÿÿ´ÿÿ³ÿÀÿ¬ÿÿ°ÿ®ÿ·ÿ¹ÿ£ÿ©ÿ·ÿ¤ÿ¡ÿ¥ÿ°ÿ²ÿ¦ÿ ÿ¨ÿªÿ­ÿ¬ÿ¦ÿ£ÿªÿ³ÿ£ÿÿ¬ÿ¡ÿ¡ÿ¦ÿ¦ÿÿ ÿªÿ«ÿ ÿÿ¬ÿªÿÿ±ÿ£ÿ§ÿÿ¯ÿ©ÿÿ¢ÿªÿ¦ÿ§ÿ¥ÿ ÿ«ÿ¯ÿ ÿ¡ÿ¯ÿ­ÿ§ÿ¡ÿ¤ÿ¤ÿ©ÿ­ÿ§ÿ¥ÿ±ÿ§ÿÿÿ¯ÿ´ÿÿ§ÿ¥ÿ¥ÿ±ÿ´ÿ£ÿ©ÿªÿ§ÿ¦ÿ¯ÿ¯ÿ«ÿ¬ÿªÿÿ¡ÿ²ÿ¦ÿÿÿ¤ÿªÿ¶ÿ²ÿ´ÿÿ³ÿ«ÿµÿ¡ÿ¯ÿ¡ÿÿ ÿ·ÿÿÿ¦ÿ°ÿÿ£ÿ©ÿ§ÿ¦ÿ®ÿ°ÿ²ÿ¬ÿÿÿ ÿ£ÿ¤ÿ®ÿ©ÿÿªÿ¥ÿÿµÿ¬ÿ°ÿ¥ÿ«ÿ°ÿÿÿ¬ÿÿÿ£ÿÿÿ¢ÿ¨ÿ¦ÿ¥ÿ®ÿ«ÿÿ£ÿÿÿ ÿ£ÿ§ÿ¥ÿ°ÿ©ÿ§ÿ¬ÿ¬ÿªÿ£ÿ¥ÿ¥ÿ©ÿ¦ÿ£ÿªÿ©ÿÿ¬ÿ¢ÿÿ¨ÿ©ÿªÿ¥ÿÌÿÿ²ÿ¤ÿ¦ÿªÿ¤ÿ¢ÿ©ÿ®ÿ¬ÿ¨ÿµÿ¦ÿ¤ÿÿ¤ÿºÿ¹ÿ®ÿ´ÿ®ÿ«ÿ®ÿ¨ÿÿÿ¢ÿÿ£ÿ¢ÿÿªÿ¥ÿ¡ÿ³ÿ©ÿ·ÿÿ©ÿ¸ÿ§ÿÿÿ¦ÿ©ÿ¢ÿ¨ÿÿ´ÿ°ÿÿ´ÿ§ÿ¢ÿ¥ÿ«ÿ£ÿÿ¥ÿÿ ÿ¥ÿ¢ÿÿ¬ÿ¯ÿ°ÿ¹ÿ°ÿÿÿ£ÿ¤ÿ ÿ¢ÿÿÿ¦ÿÿ¡ÿ¬ÿ¤ÿÿÿ§ÿ¥ÿ£ÿµÿ¥ÿ¢ÿ¥ÿ¬ÿ®ÿ³ÿÿÿ¤ÿ ÿÿ²ÿ©ÿªÿ²ÿ¦ÿ«ÿ¨ÿÿÿ«ÿ®ÿ¤ÿ¦ÿªÿ±ÿ¹ÿ³ÿªÿÿÿ¤ÿ¬ÿ©ÿÿ ÿ ÿ§ÿ·ÿÿÿ ÿ°ÿ£ÿÿÿ´ÿ§ÿ³ÿ¤ÿ¡ÿ¦ÿÿ³ÿÿÿÿ¨ÿ¬ÿ´ÿ¨ÿ¸ÿ¬ÿ¤ÿ§ÿ¥ÿ¥ÿ¯ÿ©ÿ©ÿ¶ÿ¦ÿÿ¢ÿ¤ÿ¡ÿ¤ÿ«ÿ¼ÿ²ÿ¡ÿªÿ¢ÿ­ÿ°ÿ°ÿ ÿÿ¦ÿ¥ÿÿ ÿÿÿ°ÿÿ¦ÿ¢ÿÿ¬ÿÿ³ÿ³ÿ¹ÿÿ©ÿ¦ÿ³ÿ¬ÿ¡ÿÿ©ÿ³ÿ¨ÿ ÿ§ÿ£ÿ«ÿ¡ÿÿÿÿÿ£ÿ¬ÿ¡ÿÿ¬ÿµÿ¨ÿªÿ¡ÿÿ£ÿ¢ÿ ÿ§ÿ´ÿ±ÿ¥ÿ£ÿ¢ÿÿ»ÿ¥ÿ±ÿ´ÿ¶ÿ«ÿ§ÿ¬ÿ¡ÿ§ÿ«ÿ­ÿÿ¥ÿÿ²ÿ¶ÿ«ÿÿÿÿ®ÿ¬ÿ­ÿ©ÿ²ÿ­ÿ¥ÿ¥ÿ¨ÿÿ§ÿ§ÿ¤ÿ£ÿ¬ÿ¤ÿÿ¯ÿ­ÿ­ÿºÿ°ÿ«ÿ´ÿµÿ·ÿ¦ÿ¤ÿ¡ÿÿ°ÿ½ÿµÿ ÿ©ÿ¹ÿ¤ÿÿÿÿ¨ÿ¤ÿ ÿ©ÿ¡ÿ²ÿ¥ÿ©ÿ«ÿ§ÿ§ÿ¤ÿ´ÿ°ÿÿ¦ÿÿ ÿ¬ÿ©ÿ®ÿ¨ÿÿ¢ÿ¥ÿ«ÿ»ÿ­ÿ¢ÿ£ÿÿÿ£ÿ¦ÿ«ÿ³ÿ¯ÿ¦ÿ®ÿ­ÿ«ÿ¨ÿªÿ³ÿ¨ÿÿÿ³ÿ©ÿÿµÿ½ÿ§ÿ¡ÿ°ÿ«ÿ§ÿÿÿÿÿ­ÿ²ÿ©ÿ¥ÿ¯ÿ£ÿ ÿ¨ÿªÿ±ÿ³ÿ¯ÿ¤ÿ³ÿ§ÿ©ÿ¦ÿÿ§ÿ®ÿ­ÿÿ ÿ«ÿÿÿÿ¨ÿµÿ¯ÿÿ¨ÿ·ÿ¨ÿ¥ÿ ÿ¬ÿ§ÿ³ÿ¦ÿÿÿÿÿÿ¡ÿÿ ÿÿ©ÿÿÿ¯ÿÿÿµÿ ÿ¢ÿ¬ÿ¯ÿµÿ¸ÿÿÿ¨ÿ¯ÿ¦ÿÿ§ÿ²ÿ¬ÿ°ÿ­ÿ¦ÿ¥ÿ¡ÿÿ¥ÿ¬ÿªÿ±ÿ®ÿ¥ÿ°ÿ³ÿ­ÿ«ÿ¨ÿÿ¢ÿ¢ÿÿ ÿ°ÿªÿ¡ÿ¢ÿ§ÿ¢ÿÿÿ¬ÿ ÿ©ÿ©ÿ¶ÿ´ÿ»ÿ¬ÿªÿ«ÿÿÿ¥ÿ¤ÿ£ÿ²ÿ²ÿªÿªÿÿ§ÿ¯ÿ©ÿÿ¨ÿ§ÿ¢ÿ¤ÿ¥ÿ§ÿ¤ÿÿ¤ÿ§ÿ¦ÿ®ÿ¯ÿ¦ÿ¢ÿ¬ÿ¸ÿ¯ÿ®ÿªÿ®ÿ¦ÿ ÿ¨ÿ­ÿ­ÿ¦ÿ§ÿÿ§ÿ¥ÿ²ÿ¤ÿ¯ÿ¡ÿ¡ÿ¨ÿ¼ÿ²ÿ±ÿ¥ÿ±ÿ´ÿ¤ÿ´ÿÿÿ¨ÿ¬ÿ®ÿ«ÿÿ ÿ­ÿªÿ¬ÿ«ÿ¦ÿ¥ÿ¬ÿªÿ¤ÿ¬ÿ°ÿ¤ÿÿ¦ÿ±ÿ¦ÿ©ÿÿÿÿÿÿµÿ°ÿ¥ÿ³ÿ¡ÿ¤ÿ«ÿ¦ÿ¯ÿ­ÿ£ÿ¡ÿ ÿÿºÿ¨ÿºÿ¤ÿ±ÿ»ÿ®ÿ«ÿ¢ÿÿÿÿÿÿ§ÿ¨ÿ¥ÿ§ÿ¬ÿ­ÿ«ÿ§ÿ¦ÿ±ÿ¬ÿÿÿ­ÿ°ÿ®ÿ°ÿ¬ÿ¤ÿ§ÿ­ÿ©ÿ©ÿ©ÿªÿÿ¶ÿ£ÿ¤ÿ§ÿÁÿ«ÿªÿ°ÿ ÿ¥ÿ»ÿ±ÿÿ§ÿ¯ÿ¶ÿ¶ÿ´ÿªÿ«ÿ¬ÿ§ÿÿÿÿ£ÿ¬ÿ¸ÿ­ÿ¦ÿ¯ÿªÿªÿ£ÿÿ¬ÿªÿ¥ÿªÿÿ·ÿªÿ´ÿ¸ÿ¡ÿ¦ÿªÿÿ½ÿ£ÿ²ÿ³ÿ£ÿ¥ÿÿÿ©ÿ§ÿÿ®ÿ§ÿ¤ÿ¬ÿ¿ÿ»ÿ¬ÿ®ÿ»ÿ«ÿ¥ÿ´ÿ¯ÿ­ÿªÿÿÿ²ÿ®ÿ±ÿ¬ÿ¦ÿ£ÿ­ÿ¿ÿ¬ÿ³ÿ¬ÿ²ÿ®ÿ²ÿÿ¬ÿÿ¹ÿÿ©ÿ«ÿ½ÿÌÿ®ÿ±ÿ¡ÿ¨ÿÿÿ¬ÿ±ÿ¬ÿ§ÿ£ÿ§ÿ¸ÿ¼ÿ·ÿ´ÿ¶ÿ´ÿ¬ÿ¦ÿ£ÿÿÿÿÿ±ÿ®ÿ¥ÿ­ÿ´ÿµÿ¦ÿ²ÿ¦ÿÿ«ÿ¢ÿ°ÿ¯ÿ¯ÿ§ÿ«ÿµÿ¸ÿ¢ÿÿªÿ¬ÿ¢ÿ¦ÿ«ÿ£ÿ¦ÿ¤ÿ¬ÿ¶ÿ´ÿ®ÿ­ÿ²ÿ¤ÿ¨ÿ«ÿ§ÿÿÿÿ®ÿÿÿ¯ÿ±ÿ½ÿÿ¤ÿ©ÿÿÿ¢ÿªÿ£ÿ®ÿ§ÿ¦ÿ¥ÿÿ©ÿ¶ÿ´ÿ´ÿ¡ÿ¤ÿ¯ÿ£ÿÿ¦ÿ³ÿµÿ¦ÿ¦ÿ§ÿ¥ÿÿ±ÿ°ÿÿµÿµÿ¥ÿÿ·ÿ³ÿ¤ÿ±ÿÿ¡ÿ®ÿ»ÿ©ÿ¡ÿ¥ÿ®ÿ®ÿÿ©ÿ«ÿ°ÿºÿ¬ÿ ÿ¢ÿªÿ¦ÿ¥ÿªÿ¥ÿ¥ÿªÿ¬ÿ·ÿ£ÿ³ÿ¦ÿ®ÿ®ÿ¡ÿÿ¶ÿ§ÿÿ§ÿ¨ÿ¬ÿÿÿ§ÿ¤ÿ¤ÿ ÿ£ÿ¥ÿ°ÿ¾ÿªÿÿ¤ÿªÿ¬ÿ«ÿÿÿ®ÿ£ÿ³ÿ ÿ®ÿ°ÿÿÿ©ÿ¥ÿ·ÿ»ÿ¢ÿÿÿÿÿ¤ÿ£ÿÿÿ ÿÿÿ¬ÿ±ÿ¯ÿªÿ ÿ¢ÿ¤ÿªÿ¸ÿºÿ±ÿ®ÿ¯ÿ«ÿ­ÿ§ÿ¯ÿ¦ÿ¨ÿ©ÿ¨ÿÿ«ÿÀÿ¶ÿ¯ÿ­ÿ²ÿ±ÿ¦ÿ®ÿºÿ®ÿ¥ÿ­ÿ´ÿ·ÿ®ÿ»ÿ¤ÿªÿÿ·ÿ¡ÿ¯ÿ¬ÿ¢ÿªÿ¥ÿ¦ÿÿ¢ÿ¬ÿ°ÿ²ÿ¤ÿªÿ³ÿÿÿÿªÿ´ÿ©ÿÿ­ÿÿÿ¤ÿ²ÿ¨ÿ§ÿ¥ÿ³ÿÿ§ÿµÿ»ÿÿ¤ÿ®ÿ¨ÿ¦ÿ¨ÿÿÿÿÿ­ÿ¼ÿªÿÿªÿÿ³ÿ¦ÿ°ÿ¤ÿÿÿ©ÿÿ¯ÿªÿ¥ÿÿÿÿÿ¤ÿÿÿÿÿÿÿ ÿÿ£ÿÿÿÿ«ÿ©ÿÿÿÿÿÿÿÿÿ¡ÿÿÿÿÿ¤ÿÿÿÿÿÿÿ©ÿÿÿÿÿÿÿÿ¦ÿÿÿÿ§ÿÿÿ®ÿªÿÿÿÿÿÿÿÿ±ÿÿÿÿÿwÿÿÿÿÿÿ¥ÿÿÿÿÿÿÿÿÿ£ÿ¬ÿ¦ÿ¬ÿÿÿÿÿ¨ÿÿÿÿ¡ÿ¥ÿÿÿÿ¢ÿ£ÿ¦ÿ¬ÿ¥ÿÿÿ£ÿ¸ÿÿ¤ÿÿ³ÿ«ÿ¤ÿ­ÿ¤ÿ§ÿ¬ÿ±ÿ¬ÿ§ÿ«ÿ­ÿ¦ÿÿ©ÿ­ÿÿ¢ÿ©ÿ§ÿÿ«ÿ§ÿ´ÿ¢ÿ¨ÿ°ÿ­ÿ®ÿÿÿ©ÿ­ÿ«ÿ°ÿ²ÿÿ·ÿ¦ÿÿÿ£ÿ¥ÿÿ¦ÿ¯ÿÿÿÿÿÿ¡ÿ§ÿ¡ÿ©ÿ®ÿªÿ¸ÿ ÿ´ÿ®ÿ¨ÿ°ÿ¢ÿ­ÿ¢ÿ¦ÿ°ÿ²ÿ¯ÿ©ÿ°ÿ²ÿ¨ÿ©ÿ¢ÿ°ÿ«ÿ¨ÿ¹ÿªÿ¡ÿÿ¢ÿÿ¢ÿ¤ÿ°ÿ­ÿ¡ÿ ÿÿÿ«ÿ²ÿÿ¢ÿ¼ÿ¸ÿ­ÿ¦ÿ³ÿ¬ÿ­ÿ¬ÿ¦ÿ¶ÿ­ÿ¢ÿÿÿ²ÿ¸ÿ±ÿ´ÿÿÿ¨ÿ¢ÿªÿ¨ÿÿ¢ÿªÿ¦ÿ¢ÿªÿ³ÿ²ÿ¥ÿ¤ÿ¬ÿ«ÿ§ÿ¦ÿÿÿÿÿ¥ÿ®ÿ¨ÿ¤ÿ³ÿ±ÿÿ¡ÿªÿªÿ¦ÿ°ÿ¶ÿ¨ÿ¡ÿ¨ÿ¥ÿÿ¤ÿ«ÿ§ÿ ÿÿ©ÿ­ÿ§ÿªÿÿÿºÿ¬ÿµÿÅÿ£ÿ´ÿ¬ÿÿ§ÿ¯ÿ¨ÿ§ÿ£ÿªÿÿ¦ÿ­ÿ­ÿ©ÿ¥ÿ£ÿªÿ­ÿ©ÿµÿ­ÿÿÿÿÿÿÿ·ÿ¾ÿ¼ÿ¤ÿ¬ÿ±ÿªÿÿ¡ÿÿÿ¦ÿ¢ÿ¬ÿÿ¡ÿ£ÿÿ¤ÿ¬ÿ¢ÿ¨ÿ¬ÿ©ÿ¦ÿ¦ÿ¨ÿ¦ÿÿ´ÿ©ÿºÿ§ÿªÿÿ¢ÿ¹ÿ´ÿ£ÿ¤ÿ­ÿ°ÿ±ÿ¬ÿÿ±ÿÿÿªÿ¬ÿÿ®ÿ¨ÿ¨ÿ±ÿ¶ÿ´ÿ§ÿ¡ÿ¥ÿ­ÿÿ¢ÿªÿ¯ÿ±ÿ¬ÿ­ÿ­ÿ¤ÿ ÿ­ÿ¶ÿ¡ÿ£ÿ°ÿ ÿ¶ÿ²ÿÿÿ°ÿÀÿ´ÿ¥ÿ±ÿ¹ÿ«ÿ­ÿ¸ÿ§ÿ¤ÿ¡ÿ£ÿ¢ÿ­ÿ¬ÿ¦ÿ¡ÿÿ¢ÿ¯ÿµÿ¨ÿ­ÿ¾ÿ¦ÿªÿ®ÿ§ÿ¡ÿÿÿ¬ÿ¨ÿ¶ÿ¯ÿÿ ÿ¢ÿÿ£ÿÿÿÿÿ¦ÿ´ÿ¹ÿ¦ÿ¢ÿ«ÿªÿ¬ÿ¯ÿ¬ÿ«ÿ¦ÿ¦ÿ§ÿÿ¢ÿÿ²ÿ¥ÿ¨ÿ ÿ¥ÿÿ¦ÿ³ÿ³ÿªÿ ÿ«ÿ°ÿ·ÿ¥ÿ´ÿ¯ÿ§ÿ§ÿªÿ­ÿ±ÿ±ÿ§ÿÿ ÿ«ÿ¢ÿ¯ÿªÿ©ÿ­ÿ°ÿ±ÿ®ÿ©ÿ¦ÿ¬ÿ«ÿ°ÿ¶ÿ«ÿ­ÿ©ÿ©ÿ«ÿ¯ÿ¶ÿ¸ÿ¹ÿ¯ÿ¤ÿ ÿ¥ÿ¡ÿÿ ÿ£ÿ¦ÿ«ÿ­ÿªÿ³ÿ±ÿ·ÿ¦ÿÿÿ¤ÿ¡ÿ¤ÿ­ÿ¨ÿ¡ÿ²ÿÿ¢ÿÿ¦ÿ­ÿ¦ÿÿ¢ÿªÿÿ¤ÿ£ÿ¡ÿ¬ÿ«ÿ¢ÿ¬ÿ»ÿºÿ¶ÿ»ÿ°ÿ·ÿ½ÿ°ÿ ÿ£ÿºÿ·ÿ©ÿ¬ÿªÿ§ÿÿ£ÿ³ÿ°ÿ¬ÿ±ÿ®ÿ¥ÿ£ÿ£ÿ¤ÿ§ÿªÿ£ÿ¥ÿ§ÿ°ÿ¨ÿ ÿ«ÿ­ÿ²ÿ·ÿ ÿ¤ÿ±ÿ¥ÿÿ£ÿ©ÿ®ÿ®ÿ°ÿ¬ÿ®ÿ¢ÿ®ÿ§ÿ®ÿ²ÿ¤ÿ£ÿ°ÿÈÿ®ÿ³ÿÿ§ÿ£ÿ°ÿ¹ÿ©ÿªÿµÿ¦ÿÿ ÿ«ÿ¸ÿ¶ÿ®ÿ§ÿÿÿ¦ÿÿÿ©ÿ½ÿ´ÿ©ÿªÿ©ÿ­ÿ®ÿ·ÿÀÿ³ÿ¨ÿ­ÿ­ÿ§ÿ¬ÿ¾ÿ«ÿ¯ÿ¤ÿ¨ÿ ÿ ÿ­ÿ°ÿ¬ÿ±ÿ¡ÿÿ¨ÿ¦ÿ­ÿ®ÿ©ÿ¤ÿ¥ÿ¥ÿÿ¯ÿ½ÿÄÿ´ÿÿÿªÿ³ÿ«ÿ»ÿÿ¯ÿ¬ÿ±ÿ¤ÿÿ¯ÿ±ÿ­ÿ°ÿºÿÀÿ¿ÿ¶ÿ§ÿ¬ÿÂÿ·ÿ³ÿ ÿ§ÿ©ÿ­ÿ²ÿ¯ÿ¨ÿ«ÿ°ÿÿ¯ÿ¯ÿ±ÿ¬ÿ¥ÿ¨ÿ°ÿ²ÿ§ÿÿÿ¥ÿ±ÿ¯ÿ¨ÿ«ÿ°ÿÿÿÿÿÿÿ¢ÿÿ£ÿªÿ ÿÿÿÿÿÿ ÿ¥ÿ¬ÿªÿ£ÿ ÿ¡ÿ¢ÿ¥ÿªÿ³ÿÿ´ÿ¯ÿ·ÿ±ÿ¥ÿ°ÿÁÿ¯ÿ¦ÿÿ°ÿ©ÿÿ¢ÿ¢ÿÿ¢ÿÿÿÿÿÿÿÿyÿnÿ|ÿÿÿÿÿÿÿÿÿÿÿ¡ÿÿÿÿÿÿÿÿÿÿwÿÿÿÿÿÿÿ¦ÿ¢ÿ¡ÿ¢ÿÿ°ÿ¯ÿ®ÿ²ÿ¬ÿ£ÿ«ÿ¤ÿÿ°ÿ³ÿ®ÿ­ÿªÿ¦ÿ¥ÿ¦ÿ¨ÿ­ÿ¦ÿ¥ÿ²ÿ¨ÿ¤ÿ«ÿ¬ÿ¥ÿ¨ÿ¶ÿ¢ÿËÿ½ÿ·ÿ°ÿ§ÿ­ÿ´ÿ¥ÿ¬ÿ¯ÿ°ÿ¨ÿÿ¥ÿ¯ÿ±ÿ¬ÿ®ÿ°ÿ®ÿ©ÿÿ°ÿÿ£ÿ¶ÿ¶ÿ¯ÿ§ÿÿ§ÿµÿªÿ§ÿ¦ÿ¦ÿ¢ÿ¨ÿ¯ÿ¨ÿªÿ«ÿ¤ÿ±ÿ«ÿ¶ÿ£ÿ¨ÿ±ÿ§ÿ¢ÿªÿÿ±ÿ«ÿ»ÿ³ÿ³ÿ±ÿ²ÿ±ÿ°ÿ­ÿ¯ÿ±ÿÅÿ³ÿ°ÿªÿªÿ®ÿ´ÿ·ÿ°ÿ§ÿ¿ÿ­ÿ¸ÿ´ÿ ÿ³ÿ¾ÿÃÿ¸ÿ¨ÿ³ÿµÿ´ÿ¦ÿµÿ¹ÿ¬ÿ¦ÿ®ÿ«ÿÿÿªÿ¹ÿ²ÿ®ÿªÿ¤ÿÿ­ÿ²ÿ¨ÿ£ÿ¯ÿµÿ£ÿ¨ÿ±ÿ¨ÿ¬ÿÁÿ´ÿ­ÿ¢ÿ¢ÿ°ÿ´ÿ²ÿ¤ÿºÿ³ÿ¨ÿ¶ÿ¾ÿ»ÿ°ÿ²ÿ³ÿ®ÿ¶ÿ®ÿ£ÿ¥ÿ¦ÿ²ÿ®ÿ«ÿ±ÿ¼ÿ¶ÿ©ÿªÿ³ÿ¯ÿ´ÿºÿ¬ÿ¤ÿ°ÿ¥ÿ§ÿ¬ÿ©ÿ¨ÿ¬ÿªÿ¢ÿªÿ¥ÿ¬ÿ§ÿÿÿ«ÿ°ÿ®ÿ­ÿ¨ÿ°ÿ³ÿÿ³ÿ·ÿ¢ÿÿ¦ÿ²ÿ²ÿ®ÿ¨ÿ ÿÿ£ÿÿ¦ÿÿ³ÿ­ÿ¤ÿ°ÿ¶ÿ­ÿªÿ«ÿªÿ°ÿ§ÿ­ÿ®ÿÿÿÿ¯ÿ·ÿ´ÿ®ÿ¶ÿ¾ÿ´ÿªÿ§ÿ©ÿ ÿ©ÿ´ÿ©ÿ¤ÿ±ÿ´ÿªÿ§ÿ®ÿ²ÿ°ÿ¢ÿªÿÇÿ¿ÿ´ÿ²ÿ­ÿ³ÿ§ÿ­ÿ³ÿ°ÿ±ÿ³ÿ°ÿ«ÿ´ÿ­ÿ§ÿ£ÿ¨ÿ¢ÿªÿªÿ¦ÿ¥ÿ­ÿ¯ÿ¡ÿ¥ÿªÿ¯ÿ«ÿ§ÿÿ²ÿµÿ£ÿ´ÿµÿ¶ÿ¬ÿÿ©ÿ³ÿ®ÿ°ÿ§ÿ¹ÿ®ÿ«ÿ°ÿ«ÿªÿ¯ÿÀÿÃÿ²ÿ«ÿ°ÿ®ÿ¨ÿ®ÿ½ÿÿ§ÿµÿªÿÿ¢ÿ¤ÿ±ÿ°ÿ«ÿ³ÿ±ÿ¬ÿ¦ÿ£ÿ£ÿ£ÿ«ÿ¨ÿ³ÿ¬ÿ¢ÿ¨ÿ¢ÿ¡ÿ®ÿ°ÿ­ÿµÿ´ÿÿ¨ÿ·ÿ§ÿ«ÿ­ÿÿ¢ÿ°ÿ¨ÿ§ÿµÿ¶ÿ¨ÿ£ÿªÿ´ÿ£ÿ©ÿÿ¤ÿ¦ÿªÿ¨ÿ¦ÿ­ÿÿÿÿÿ¡ÿÿ¤ÿ­ÿÿ«ÿ¬ÿµÿÿÿ£ÿÿÿ§ÿ¨ÿ¡ÿ ÿªÿ¯ÿ¥ÿ®ÿ­ÿ£ÿ«ÿ¤ÿ°ÿ¨ÿ¦ÿ¥ÿ¡ÿ©ÿÿ§ÿ±ÿ¦ÿÿÿ¢ÿÿµÿ²ÿ£ÿ·ÿ©ÿ°ÿ¬ÿ¨ÿ©ÿ¥ÿ©ÿ§ÿ­ÿ±ÿ¨ÿ£ÿ«ÿ¨ÿ¦ÿ²ÿ¢ÿ¤ÿ¯ÿ£ÿµÿ¹ÿ§ÿ©ÿªÿÿ¨ÿ®ÿªÿ«ÿ§ÿ¥ÿ¨ÿ¤ÿ²ÿ¹ÿ¢ÿ¶ÿ´ÿ¯ÿ¬ÿ±ÿ©ÿ¢ÿ²ÿµÿ¦ÿÿ¦ÿ¥ÿÿ¤ÿ¯ÿªÿ¥ÿ£ÿÿÿ®ÿ¦ÿÿÿÿ§ÿ©ÿ ÿ¥ÿÿ¡ÿ®ÿ©ÿÿÿ¨ÿ¥ÿ¥ÿ¦ÿÿÿÿ±ÿÿÿÿÿÿÿ¦ÿªÿ§ÿ©ÿ­ÿ«ÿ­ÿ§ÿÿ¯ÿ£ÿªÿ¯ÿ£ÿªÿÿÿÿÿ¥ÿ¨ÿ©ÿ£ÿ§ÿ¤ÿÿÿÿ¥ÿÿÿÿ©ÿÿ¢ÿ¡ÿ¦ÿ¢ÿÿÿÿÿÿÿÿÿÿÿÿÿÿÿÿÿ¢ÿÿÿÿÿ¢ÿÿ ÿÿÿÿÿÿÿÿÿÿÿÿÿÿÿÿÿÿ¡ÿ¶ÿÿÿÿÿÿÿÿÿÿÿÿ¢ÿ§ÿÿÿÿ§ÿ¬ÿ®ÿ®ÿ¸ÿ±ÿ¤ÿÿ³ÿºÿªÿ±ÿºÿ¬ÿ¨ÿ¬ÿ¨ÿ§ÿÿÿ¦ÿ©ÿªÿ¬ÿ¦ÿ ÿ©ÿ´ÿ¬ÿ¨ÿ¯ÿ®ÿ¥ÿ¦ÿ®ÿ­ÿÿ¨ÿ©ÿªÿºÿ°ÿÿ¡ÿ«ÿÿ ÿ­ÿ°ÿ­ÿ¦ÿ£ÿªÿ®ÿªÿ¦ÿ©ÿ°ÿ®ÿ°ÿ¡ÿ±ÿ§ÿ¢ÿªÿ­ÿ±ÿ®ÿ¬ÿ±ÿ¯ÿÿÿ¢ÿ«ÿ±ÿ¹ÿ³ÿ¦ÿ¯ÿ¥ÿ¦ÿÿ¦ÿ©ÿÿ¥ÿ°ÿÿ³ÿ«ÿ¤ÿ§ÿ¦ÿÿ¬ÿ­ÿ°ÿÿ¤ÿÿÿ¯ÿ¶ÿ±ÿ¥ÿÿ ÿ§ÿ¼ÿ©ÿ¯ÿ³ÿ¥ÿªÿÿ¢ÿ©ÿ´ÿ­ÿÿ­ÿ¥ÿªÿÿÿ©ÿ®ÿ¤ÿÿÿ ÿ¯ÿ´ÿÿ ÿ´ÿ²ÿ­ÿ¨ÿ«ÿÿÿ³ÿµÿ®ÿ²ÿ«ÿÿ¬ÿ§ÿ´ÿÿ®ÿ¤ÿ©ÿ¯ÿ©ÿ±ÿ²ÿ©ÿ®ÿ¬ÿ¦ÿ¦ÿ­ÿ­ÿ©ÿ³ÿ¸ÿ¢ÿÿ¦ÿÿ¢ÿ®ÿ¥ÿ ÿ ÿ°ÿªÿ´ÿ£ÿ¨ÿ©ÿªÿ§ÿÿªÿ¼ÿ©ÿªÿ¥ÿ­ÿ¨ÿ¬ÿ®ÿ­ÿ«ÿ­ÿ±ÿ©ÿ§ÿ¬ÿ©ÿ§ÿ¥ÿ¯ÿ¤ÿ±ÿ§ÿ®ÿ°ÿ±ÿ£ÿÿ¥ÿ£ÿÿÿ¢ÿ°ÿ´ÿ«ÿ£ÿ ÿªÿ¬ÿ¤ÿ¦ÿ«ÿ«ÿ®ÿ¯ÿ°ÿ¨ÿÿ«ÿ£ÿÿ§ÿ¢ÿ©ÿ´ÿÁÿ²ÿ§ÿ´ÿ¸ÿÿÿ¥ÿ°ÿ¯ÿÿ®ÿÿÿ¥ÿ§ÿ§ÿÿÿ¸ÿ³ÿÿÿ¶ÿ°ÿ¡ÿ¤ÿÿÿ¡ÿÿÿ¡ÿ¥ÿÿÿªÿ£ÿ­ÿÿÿªÿ ÿ§ÿ¥ÿÿÿ ÿµÿ¢ÿ£ÿ¡ÿÿ©ÿ²ÿ«ÿÿÿÿ¥ÿ£ÿÿÿ¤ÿ«ÿÿ¡ÿ§ÿ§ÿ¨ÿ ÿ¬ÿ«ÿ§ÿ®ÿ·ÿ«ÿ´ÿ¦ÿ¥ÿÿÿÿµÿ¨ÿ¼ÿÁÿ²ÿÿ·ÿ¥ÿ§ÿ¢ÿ³ÿ©ÿ«ÿ´ÿ«ÿÿ¡ÿÿ­ÿ¯ÿ³ÿÿ©ÿ®ÿ¨ÿ©ÿ¯ÿ¬ÿÿÿÿ£ÿ§ÿªÿ³ÿ­ÿ¨ÿ±ÿ¶ÿ¯ÿ£ÿÿ ÿ¡ÿÿÿÿ±ÿ­ÿªÿ¬ÿÿ¸ÿ¶ÿ®ÿ´ÿ¦ÿ«ÿ¬ÿ¨ÿÿÿ¨ÿ¡ÿ©ÿ«ÿ©ÿ¦ÿ«ÿ­ÿ±ÿÀÿ¿ÿ²ÿ¤ÿÿ¡ÿÿÿÿ ÿ°ÿ¥ÿ¡ÿ¢ÿ§ÿ¤ÿ¨ÿ¡ÿ¬ÿ±ÿ°ÿªÿ«ÿ ÿÿ¢ÿ©ÿ§ÿ«ÿ¦ÿ«ÿÿÿ¬ÿ¡ÿÿ¸ÿ¸ÿ³ÿ«ÿÿ¡ÿ¶ÿ¶ÿ¬ÿµÿ¹ÿ¯ÿ¬ÿ¥ÿ£ÿ¡ÿÿ¤ÿ°ÿ¬ÿ®ÿ¦ÿ£ÿÿ­ÿ­ÿ«ÿ¦ÿ©ÿ£ÿ¨ÿ¡ÿ¸ÿÿ¡ÿÿÿ¡ÿ¥ÿÿÿ¨ÿµÿªÿ®ÿ¤ÿÿ¦ÿ§ÿÿ®ÿ®ÿ¥ÿªÿ¦ÿ­ÿªÿ¢ÿ©ÿÿÿ¥ÿ¦ÿ±ÿ³ÿ¬ÿ ÿÿÿ¬ÿµÿ¥ÿ¢ÿ«ÿ«ÿÿ¨ÿ§ÿ ÿ«ÿ¢ÿ¥ÿ¢ÿÿ­ÿ ÿ·ÿ®ÿ¼ÿ¥ÿ­ÿ¤ÿ¨ÿ²ÿÿÿ¦ÿµÿ¬ÿ«ÿ¯ÿ¥ÿ²ÿ©ÿÿÿ£ÿ¢ÿ ÿ£ÿ£ÿ¥ÿ¶ÿ·ÿ«ÿ¬ÿ¢ÿÿ«ÿªÿÿ£ÿ²ÿ®ÿ£ÿ¥ÿÿ ÿ¯ÿ­ÿ­ÿ³ÿ¤ÿ±ÿ¤ÿ¶ÿ«ÿ´ÿÿ©ÿ³ÿ½ÿ§ÿ§ÿ«ÿÿ¡ÿ¤ÿ¦ÿÿÿ£ÿ¥ÿ¡ÿ£ÿÿÿ¨ÿÿ¤ÿ¦ÿÿÿ¢ÿ¬ÿ ÿÿ¥ÿÿ¨ÿ­ÿ®ÿ¬ÿ¶ÿ«ÿÿ©ÿ¥ÿÿ½ÿ¶ÿ·ÿ ÿ©ÿÿ­ÿ£ÿ¨ÿ¯ÿ®ÿ°ÿ§ÿ ÿÿ­ÿ©ÿ¶ÿ­ÿ¥ÿ©ÿ§ÿ¶ÿ±ÿ¬ÿ·ÿ¸ÿ·ÿ®ÿªÿ ÿ¤ÿ´ÿ¦ÿ§ÿ±ÿ¥ÿ¤ÿ¤ÿ¡ÿÿÿ¡ÿÿÿ¥ÿ¨ÿ®ÿ§ÿ¥ÿ§ÿÿÿ®ÿ£ÿ¨ÿÿÿÿ®ÿ«ÿ«ÿ­ÿ¥ÿ¹ÿ¬ÿµÿ ÿ¤ÿ¶ÿ¯ÿ ÿ§ÿµÿ¶ÿºÿºÿ¦ÿ£ÿ ÿ¯ÿ²ÿ¡ÿÿ¬ÿ¥ÿ£ÿÿ¦ÿ§ÿ£ÿÿÿ¥ÿªÿ¡ÿÿ§ÿªÿ²ÿ®ÿ¦ÿ«ÿ¨ÿ©ÿ¯ÿ¢ÿÿÿ¨ÿ¡ÿ¯ÿ¬ÿ£ÿ¥ÿ³ÿ°ÿ°ÿªÿ³ÿ¶ÿÿ´ÿÈÿ´ÿÂÿ£ÿÿÿ£ÿ±ÿÿµÿ¤ÿÿ¤ÿ¡ÿ£ÿ»ÿ¶ÿ§ÿªÿ¨ÿ¡ÿÿ ÿ¨ÿÿ¬ÿ£ÿÿ¨ÿ®ÿ«ÿ¬ÿ±ÿ°ÿ­ÿ±ÿ°ÿ¬ÿ«ÿÿÿ®ÿ±ÿÿÿ¦ÿ«ÿ²ÿ¥ÿ¯ÿ«ÿ¬ÿ¨ÿ¤ÿ°ÿµÿÂÿ¡ÿ«ÿÿªÿ°ÿ¶ÿªÿ¨ÿ³ÿ³ÿ®ÿ¢ÿ¨ÿ²ÿ°ÿ¤ÿ­ÿÿÿÿ¦ÿ¬ÿªÿÿÿÿÿ©ÿ­ÿ«ÿ©ÿ¥ÿ­ÿ¬ÿ¦ÿ ÿ«ÿ­ÿ ÿ«ÿ­ÿ´ÿ¥ÿ¤ÿ¬ÿ¨ÿ¤ÿ«ÿ«ÿ­ÿ¡ÿ³ÿÿ¡ÿ¬ÿ¯ÿÿ¯ÿµÿ¡ÿ¡ÿÿ ÿÿ£ÿ¥ÿ¨ÿ¦ÿ§ÿÿ£ÿ¨ÿ¡ÿÿ£ÿ«ÿ ÿÿ¯ÿ¨ÿÿÿ£ÿ§ÿÿ£ÿ¡ÿ®ÿ«ÿ®ÿªÿ¨ÿ¤ÿ¨ÿ²ÿ¡ÿ¡ÿºÿÿ¬ÿ¥ÿÿ¶ÿÿ¡ÿ§ÿ®ÿÿ±ÿÿÂÿ¹ÿ­ÿ§ÿÿ£ÿÿ¥ÿ¯ÿ­ÿ²ÿ±ÿ¨ÿ¬ÿ·ÿ®ÿ£ÿ±ÿ½ÿ´ÿµÿ´ÿ¦ÿ§ÿ¢ÿ­ÿÿ¨ÿ¬ÿ¢ÿÿ¹ÿ¾ÿ»ÿªÿ·ÿ¯ÿ²ÿ§ÿ¥ÿ§ÿ§ÿ¯ÿ¡ÿ¨ÿ¥ÿ®ÿ©ÿ§ÿ¤ÿ³ÿ¯ÿ¥ÿ¦ÿ¬ÿ¨ÿ¢ÿÿÿÿ¥ÿ°ÿ¶ÿ²ÿ®ÿ¬ÿ«ÿªÿÿÿ£ÿ¤ÿ¨ÿ¤ÿ£ÿ³ÿ«ÿ°ÿ¢ÿÿ¥ÿ¤ÿ¡ÿ®ÿ­ÿ­ÿ²ÿ¢ÿ§ÿÿÿÿ¤ÿ¤ÿ¦ÿ ÿ¢ÿ­ÿ«ÿºÿ§ÿÿºÿ³ÿ¥ÿ®ÿ§ÿ¯ÿ»ÿ ÿÿ£ÿ¯ÿ·ÿ¢ÿ¬ÿ²ÿ­ÿ­ÿÿÿ£ÿ³ÿµÿÿÿÿ«ÿ°ÿÿµÿ·ÿ¡ÿ­ÿ°ÿ¨ÿÿÿÿÿÿÿ¦ÿ¯ÿ¢ÿÿ®ÿ³ÿ¬ÿ°ÿ°ÿ°ÿ­ÿ¥ÿ¦ÿ¡ÿ¨ÿ£ÿÿ£ÿÿÿ§ÿ°ÿÿ¢ÿ«ÿÿ¤ÿ«ÿ±ÿ¥ÿ°ÿ«ÿ¦ÿ¡ÿ³ÿ¤ÿ¡ÿÿ¢ÿÿÿ«ÿ³ÿÿÿ¨ÿ¢ÿ³ÿ´ÿÿ¨ÿ­ÿ¦ÿ¨ÿ£ÿÿÿ¦ÿ¸ÿªÿ°ÿ¢ÿÿ¶ÿ­ÿ³ÿ¦ÿÿ¡ÿ²ÿ©ÿ©ÿÿªÿ ÿ¡ÿ¡ÿ¢ÿªÿ°ÿ¥ÿÿ¦ÿ­ÿ§ÿÿ§ÿ²ÿ´ÿ®ÿ¡ÿ¦ÿÿ£ÿ¯ÿ´ÿ±ÿ°ÿ»ÿ§ÿ¤ÿÿ­ÿµÿ¦ÿ¡ÿ°ÿ®ÿ¯ÿ¯ÿ¨ÿÿ«ÿ¦ÿÿ«ÿ¸ÿ©ÿ ÿ­ÿ«ÿ¡ÿ¨ÿ°ÿ´ÿ´ÿªÿ ÿ¯ÿ·ÿ¥ÿ±ÿ®ÿ­ÿ¢ÿ¦ÿ¢ÿ¬ÿÿ¦ÿ¬ÿ¤ÿÿ ÿ±ÿ²ÿ²ÿªÿ¤ÿ¢ÿ ÿ§ÿ§ÿ­ÿµÿ¢ÿÿ³ÿ®ÿÿÿÿÿ°ÿ«ÿ«ÿºÿ¬ÿ¶ÿ¢ÿ¨ÿ¿ÿ¶ÿÿ¨ÿ²ÿµÿ±ÿ¯ÿÿÿÿ¡ÿ¤ÿ¡ÿ ÿ£ÿ¨ÿªÿ¬ÿ¢ÿ®ÿ¤ÿ£ÿ¤ÿ§ÿ­ÿÿÿ¡ÿ¾ÿ¿ÿ¡ÿÿ²ÿ­ÿ°ÿªÿ¤ÿ­ÿ¼ÿµÿ¯ÿ°ÿªÿÿÿ²ÿ©ÿ¥ÿ¨ÿ­ÿ´ÿ³ÿ¥ÿªÿ¯ÿ±ÿÿ¿ÿ¨ÿ½ÿÿ¶ÿ¢ÿ¡ÿ§ÿÿ£ÿ¬ÿ¨ÿ«ÿÿ¤ÿ°ÿ§ÿ§ÿ©ÿ¨ÿ­ÿ©ÿªÿªÿ¡ÿ ÿÿ­ÿ¤ÿ«ÿ§ÿ®ÿ¦ÿ¨ÿ°ÿ®ÿ¤ÿ ÿ¢ÿ­ÿ«ÿ§ÿÿÿ£ÿ²ÿ£ÿÿ¡ÿ«ÿ´ÿ¡ÿµÿÿ¦ÿ£ÿÿ£ÿ¤ÿ¨ÿ¨ÿÿÿÿÿÿÿ¢ÿÿÿÿÿÿÿÿÿ¦ÿÿÿÿ¡ÿÿ£ÿ¡ÿÿÿ¡ÿ¥ÿ¢ÿ¤ÿ§ÿÿÿÿÿÿÿÿ©ÿ¥ÿÿÿÿÿ~ÿÿÿÿ ÿ¡ÿÿÿ¢ÿÿÿÿÿ ÿ¢ÿÿÿÿ ÿÿ}ÿ¡ÿ£ÿÿ³ÿ°ÿ¦ÿÿÿ«ÿ¦ÿ¦ÿÿÿ£ÿ ÿÿÿÿ©ÿ ÿÿÿ£ÿÿ£ÿÿÿÿÿÿÿÿÿÿ¢ÿÿÿ¤ÿµÿ³ÿ£ÿ¦ÿ¦ÿ ÿÿÿÿÿµÿÿ­ÿ¹ÿÿ¤ÿ¥ÿ®ÿ¶ÿªÿÿÿ¥ÿ§ÿ£ÿ¦ÿ«ÿ¤ÿÿ¥ÿ°ÿ®ÿÿÿ§ÿ ÿ¨ÿ«ÿ³ÿ²ÿ¬ÿ¥ÿ ÿ¢ÿ¦ÿªÿ²ÿ£ÿÿ°ÿÄÿ¤ÿ¥ÿ´ÿ·ÿÿ§ÿªÿ¢ÿ¤ÿÿÿÿ¦ÿ¬ÿ¤ÿ¨ÿ±ÿ¨ÿ²ÿ©ÿ¨ÿÿ¦ÿµÿ«ÿ¢ÿªÿ®ÿ«ÿ¾ÿ«ÿÿ¯ÿ¶ÿ±ÿÿÿ¥ÿ¡ÿ ÿ±ÿ°ÿÿ¢ÿÿ¡ÿªÿÿ­ÿ¦ÿÿÿÿÿ¨ÿ³ÿÿÿÿ¡ÿ¢ÿ±ÿ·ÿ¨ÿ¬ÿ¬ÿ°ÿ§ÿÿ ÿ¦ÿ²ÿµÿ²ÿ¼ÿ·ÿ¥ÿ¨ÿ¢ÿ¦ÿªÿ£ÿ£ÿ¦ÿªÿÿÿÿ¨ÿ«ÿ¥ÿ¥ÿªÿ¡ÿ¯ÿÿ©ÿ¦ÿÿ ÿÿ¢ÿ­ÿ§ÿ¤ÿÿÿÿªÿ¨ÿ§ÿ¨ÿ¬ÿ¬ÿ£ÿºÿ¥ÿÿ£ÿ¥ÿ¢ÿ¢ÿ©ÿ¯ÿ¦ÿÿÿ ÿÿÿ²ÿÿÿ£ÿ¤ÿ®ÿ¥ÿ ÿ¨ÿ¨ÿªÿ®ÿ£ÿ¬ÿ¶ÿ­ÿ£ÿ°ÿÿÿ¥ÿ±ÿ«ÿ¬ÿ§ÿÿÿ£ÿ£ÿ§ÿ±ÿµÿ ÿÿ¥ÿ­ÿ¼ÿ´ÿÿ£ÿ¦ÿ ÿ¥ÿ©ÿ¢ÿÿÿ£ÿ¡ÿ°ÿ§ÿÿ¥ÿ§ÿ¡ÿÿ£ÿ­ÿ­ÿ£ÿµÿ¹ÿµÿÿÿ­ÿªÿ½ÿ­ÿ£ÿ®ÿ±ÿ­ÿ°ÿ®ÿ­ÿ«ÿ¯ÿ¡ÿ¬ÿ­ÿ¡ÿ¬ÿ´ÿªÿ¥ÿ§ÿ¯ÿ»ÿ«ÿÿ¥ÿ®ÿÿ«ÿÁÿ¯ÿ­ÿ­ÿ ÿ¤ÿ¯ÿ®ÿ±ÿ¨ÿ±ÿ«ÿ¥ÿ­ÿ¬ÿ¢ÿÿ­ÿ¾ÿ»ÿ®ÿªÿ±ÿ´ÿ ÿ ÿ£ÿ§ÿ¬ÿ¢ÿÿÿ«ÿ¨ÿ¦ÿ¥ÿ£ÿ®ÿ§ÿ ÿ±ÿ¿ÿ¥ÿ©ÿ³ÿ²ÿ¡ÿÿÿÿ©ÿÉÿÑÿ«ÿªÿ¢ÿÿ¤ÿÿÿ¥ÿ¬ÿ«ÿ§ÿºÿ©ÿ¨ÿµÿ¬ÿ¨ÿÿ¥ÿªÿªÿ¦ÿÿÿ®ÿ­ÿ¨ÿ·ÿ³ÿ®ÿ«ÿ«ÿ¯ÿ«ÿ¯ÿ²ÿ¥ÿ©ÿ¹ÿ¯ÿ­ÿ©ÿ¨ÿªÿ«ÿ®ÿ³ÿ°ÿ®ÿ¹ÿ­ÿ»ÿ§ÿºÿ®ÿªÿ¨ÿÿ¨ÿ­ÿÿ¥ÿ¬ÿ¨ÿ¬ÿ¢ÿ´ÿ¥ÿ°ÿ¨ÿ¡ÿ§ÿ±ÿµÿ©ÿ¥ÿÿÿªÿÿ¢ÿ¸ÿ·ÿ©ÿ¥ÿ¤ÿ§ÿ­ÿ¿ÿ®ÿ²ÿ©ÿ ÿ ÿªÿ«ÿ­ÿ´ÿ¢ÿ³ÿÿ¥ÿ£ÿ ÿ­ÿ«ÿªÿ©ÿ¦ÿ©ÿ ÿ¨ÿ²ÿ ÿ±ÿ²ÿ¡ÿ¥ÿ¬ÿ©ÿ¤ÿ§ÿ¹ÿÿ±ÿ ÿ¡ÿ«ÿ¨ÿ£ÿ¢ÿ¥ÿ­ÿªÿ¢ÿÿ°ÿ°ÿ®ÿ²ÿ¯ÿ¦ÿ¤ÿ¥ÿ¡ÿ¸ÿÿ±ÿ©ÿ®ÿ±ÿ¯ÿªÿÿÿÿµÿ£ÿ¤ÿªÿ¦ÿÿ¡ÿ¥ÿ¨ÿ¯ÿ³ÿ£ÿ¤ÿÿÿ©ÿ°ÿ¬ÿªÿ«ÿ¥ÿ¬ÿµÿ´ÿ¡ÿ´ÿ¦ÿ©ÿ¯ÿ¨ÿ§ÿ§ÿ¢ÿÿºÿ¬ÿ­ÿ©ÿªÿªÿ¥ÿ²ÿ©ÿÿ§ÿ§ÿ®ÿªÿ¶ÿµÿ«ÿ¶ÿ³ÿ±ÿµÿ ÿ®ÿµÿ¸ÿµÿ°ÿ¬ÿÿÿ°ÿÆÿªÿ­ÿªÿªÿ°ÿ©ÿ¢ÿ¢ÿ­ÿ¨ÿ®ÿ©ÿÿÿ¥ÿ§ÿ³ÿµÿªÿ¶ÿ±ÿ±ÿµÿ®ÿÿÿ°ÿ ÿ¸ÿ§ÿ«ÿ¤ÿ©ÿ³ÿ¯ÿ®ÿ¤ÿµÿ¸ÿ­ÿ§ÿ®ÿ¯ÿÿÿ¶ÿÿ«ÿ¨ÿ¶ÿµÿ®ÿ¯ÿ­ÿ­ÿ¤ÿ­ÿªÿ´ÿ¦ÿ¦ÿ±ÿ¯ÿ®ÿ¥ÿÿ´ÿ±ÿ ÿ¡ÿ³ÿ´ÿ¡ÿÿ|ÿsÿÿÿ¡ÿ¦ÿÿ¥ÿÿ¡ÿÿÿ ÿ¥ÿÿ¡ÿ¨ÿªÿªÿ¬ÿ§ÿÿ ÿ¤ÿÿ²ÿ¢ÿ®ÿ¬ÿ¯ÿ¶ÿ®ÿ©ÿºÿ¥ÿ£ÿ¡ÿ§ÿ¤ÿÿÿÿÿÿÿÿÿÿÿÿÿÿbÿvÿÿÿÿÿÿ£ÿÿÿÿÿÿÿÿÿÿÿÿyÿvÿÿÿzÿÿÿÿÿÿ¦ÿ¢ÿ£ÿÿ¤ÿ¨ÿ©ÿ¬ÿ³ÿ°ÿ©ÿ»ÿ¼ÿÿ¬ÿ°ÿºÿ¹ÿ¬ÿ£ÿ¡ÿÿ¨ÿ¯ÿ²ÿ°ÿ·ÿ¨ÿ¢ÿ«ÿ²ÿ·ÿ½ÿ¥ÿ¹ÿ«ÿ©ÿ«ÿ¹ÿ¹ÿ¯ÿ°ÿ¯ÿµÿ´ÿµÿ³ÿ¤ÿ¦ÿ³ÿµÿ©ÿ£ÿ¬ÿ¨ÿ¼ÿ§ÿ£ÿ«ÿ§ÿ®ÿ°ÿ«ÿ´ÿ°ÿ®ÿ¼ÿ©ÿ¨ÿ¦ÿªÿ©ÿªÿ¬ÿ¨ÿ¼ÿ°ÿªÿ­ÿ±ÿ²ÿ§ÿ¶ÿ¶ÿÿ ÿ­ÿ¢ÿµÿ©ÿ±ÿ´ÿ´ÿ­ÿ®ÿ²ÿ¯ÿ»ÿµÿ±ÿ¿ÿ«ÿ¨ÿªÿµÿºÿ¼ÿ¼ÿ­ÿ¥ÿ£ÿ¹ÿ¸ÿªÿ¢ÿ¨ÿ³ÿ·ÿ³ÿ¯ÿµÿ¯ÿ¦ÿ®ÿµÿ¾ÿ§ÿ¬ÿ©ÿÿÿ§ÿ­ÿ«ÿ½ÿ¬ÿ·ÿÿ©ÿ­ÿ®ÿ®ÿ«ÿ©ÿ«ÿ¤ÿ¢ÿ®ÿ·ÿ«ÿ¥ÿ ÿ¤ÿ¨ÿ©ÿ¶ÿÃÿ²ÿºÿÿ²ÿ¯ÿ¡ÿ¢ÿ±ÿ°ÿ­ÿ²ÿ¯ÿ°ÿ´ÿ¥ÿ¨ÿ¦ÿªÿ°ÿ²ÿ©ÿ²ÿ³ÿ ÿÿ¥ÿ¬ÿ²ÿÿ³ÿ¬ÿ¤ÿ¯ÿ¯ÿ¤ÿÿ¥ÿ¯ÿ®ÿ¦ÿ©ÿ°ÿµÿ©ÿ­ÿ¥ÿ¦ÿ®ÿ­ÿ¬ÿ²ÿ·ÿ¿ÿÅÿ«ÿ¨ÿ­ÿ¬ÿ ÿ¥ÿ¯ÿ«ÿ£ÿ£ÿ¦ÿ£ÿ¢ÿ¥ÿ¬ÿ²ÿ¤ÿªÿ°ÿ±ÿªÿ¢ÿ¡ÿ§ÿ¶ÿ´ÿ¹ÿ¯ÿ®ÿÿÿ²ÿ»ÿÁÿ¸ÿ´ÿ¸ÿ¯ÿ­ÿ¤ÿ¯ÿÿ¬ÿ®ÿ±ÿ¦ÿ®ÿ¥ÿªÿ®ÿ¤ÿ§ÿ°ÿ®ÿ±ÿ¡ÿ»ÿ°ÿ¬ÿ£ÿªÿ ÿ¦ÿ°ÿ³ÿ²ÿªÿ­ÿ³ÿ­ÿ«ÿªÿ¬ÿ®ÿ§ÿ¯ÿ¥ÿ£ÿ®ÿ¨ÿ£ÿ´ÿ«ÿµÿ½ÿ§ÿÿªÿÿ°ÿ¬ÿ­ÿ®ÿªÿ¦ÿ§ÿ®ÿ«ÿ¬ÿ£ÿ­ÿ¨ÿ®ÿ°ÿ¨ÿ­ÿ±ÿ¨ÿ¯ÿÀÿ¼ÿ³ÿ³ÿ²ÿ°ÿ³ÿ´ÿ´ÿ¾ÿ¨ÿ¦ÿ«ÿ´ÿ±ÿ®ÿ­ÿªÿ­ÿ©ÿ¥ÿ¦ÿªÿ¨ÿ¥ÿªÿ°ÿºÿ²ÿ ÿ«ÿµÿ²ÿ´ÿ²ÿ§ÿ²ÿ¶ÿ ÿ¬ÿÄÿ£ÿ¤ÿ¡ÿ¦ÿµÿ²ÿ¥ÿ£ÿ­ÿµÿ°ÿªÿ­ÿ¸ÿÿ­ÿÿ¢ÿÿÿ­ÿ±ÿ³ÿ¯ÿ¤ÿÿÿ¯ÿÿ±ÿ«ÿÿªÿÿ¥ÿ¤ÿ£ÿÿÿÿ£ÿ ÿÿ£ÿ©ÿ¯ÿ®ÿ«ÿ£ÿ¢ÿ¯ÿ´ÿ¯ÿ©ÿ§ÿ©ÿ¥ÿ¤ÿªÿ±ÿ±ÿ­ÿªÿ£ÿ¢ÿµÿ«ÿ¯ÿ»ÿ¸ÿ¬ÿ¢ÿ¶ÿ­ÿ¶ÿ¦ÿ¤ÿ¦ÿ©ÿ¦ÿÿ ÿ©ÿ¸ÿ§ÿÿÿÿ¥ÿÿ¢ÿÿ³ÿ¯ÿ£ÿÿ¢ÿ¦ÿ¬ÿ°ÿ°ÿ±ÿ®ÿ«ÿ¦ÿ¸ÿ¢ÿ±ÿ¥ÿ¤ÿªÿ®ÿ§ÿ«ÿµÿ¯ÿ©ÿ«ÿ«ÿ¦ÿÿÿ§ÿÿ¬ÿ©ÿ³ÿÿªÿÿªÿ¢ÿÿ¦ÿ¦ÿÿ¤ÿªÿ«ÿ°ÿ«ÿ§ÿ ÿ¨ÿ¤ÿ©ÿªÿÿ«ÿ­ÿ©ÿÿ§ÿ«ÿ¢ÿÿÿ¢ÿ¬ÿ¬ÿ¨ÿ¬ÿ«ÿ©ÿ¤ÿÿ¡ÿÿÿ«ÿ§ÿ¡ÿÿÿÿ¢ÿÿÿ¦ÿ¢ÿÿ¨ÿ§ÿÿÿÿÿÿÿÿÿ¦ÿÿÿÿ¤ÿÿÿÿÿÿ|ÿÿÿÿÿÿ¦ÿÿÿÿÿ}ÿÿÿ¥ÿÿÿÿÿÿÿÿÿÿÿÿÿÿÿÿÿÿÿÿÿÿ¤ÿÿÿÿÿÿÿÿÿÿÿ§ÿÿ¥ÿªÿ§ÿ¨ÿ¢ÿ¡ÿ´ÿ´ÿ£ÿ¥ÿ ÿÿ±ÿ°ÿ²ÿÿ£ÿ®ÿÿ¥ÿªÿ¨ÿÿ¡ÿ©ÿ¯ÿ´ÿ®ÿ°ÿ¯ÿ«ÿ¯ÿ¨ÿ¯ÿÂÿ¤ÿ±ÿÁÿ¿ÿ¢ÿ¤ÿ ÿ½ÿ°ÿ©ÿ²ÿ­ÿ¡ÿÿÿÿ¨ÿ¬ÿ³ÿºÿ²ÿ¨ÿ¥ÿ´ÿ³ÿÿ§ÿ¢ÿ·ÿ´ÿ¡ÿ¨ÿ¹ÿ¨ÿªÿ±ÿ¨ÿ¦ÿ³ÿ«ÿ ÿ¢ÿ¨ÿ¬ÿ­ÿ«ÿ¥ÿªÿ°ÿÿ¯ÿ¨ÿ©ÿÿÿ²ÿ¤ÿªÿ¯ÿÿÿ²ÿ²ÿ¥ÿ¯ÿ²ÿÿÿ¡ÿÿ£ÿ´ÿÀÿ»ÿ²ÿ³ÿ«ÿ¡ÿ¯ÿ§ÿ©ÿ±ÿÿ¢ÿ«ÿ¨ÿ®ÿ²ÿ¡ÿÿÿ©ÿ¤ÿÿ¡ÿÿ¬ÿ®ÿ¨ÿ¥ÿÿ¥ÿ«ÿ©ÿ­ÿªÿ¢ÿ¢ÿ¨ÿ«ÿ¯ÿºÿ°ÿ¼ÿÿÿÿ¤ÿ¢ÿ£ÿ¬ÿ ÿ©ÿ¥ÿ³ÿ­ÿ®ÿµÿ®ÿ§ÿ©ÿ¥ÿ§ÿ©ÿ°ÿµÿ¯ÿ±ÿ³ÿ©ÿ¢ÿ°ÿ¸ÿ°ÿ·ÿ¤ÿ§ÿ«ÿ°ÿ²ÿ·ÿÿ«ÿ­ÿ©ÿ¶ÿ ÿ¦ÿ ÿ§ÿºÿ¸ÿ±ÿ£ÿÿÿÿ ÿÿ ÿ¹ÿ·ÿ¬ÿµÿ®ÿ©ÿ¢ÿ¦ÿ£ÿ´ÿ«ÿ£ÿ±ÿ¨ÿ§ÿ³ÿ¨ÿÿÿ¨ÿ´ÿ±ÿ¥ÿÿ¥ÿ¬ÿ®ÿ©ÿ«ÿªÿ¤ÿ¬ÿ°ÿ­ÿ­ÿ«ÿ¥ÿÿ§ÿªÿ¡ÿ±ÿºÿ¸ÿµÿ§ÿªÿ»ÿÿ¬ÿ±ÿÿÿÿ±ÿ¤ÿÿ£ÿ§ÿ¤ÿ¦ÿµÿ®ÿ¼ÿ¾ÿ³ÿÿÿ±ÿ²ÿÿ¥ÿ­ÿ ÿ¤ÿ«ÿ¨ÿ­ÿ£ÿÿÿ¦ÿÿÿ«ÿÿÿ£ÿ¥ÿ¦ÿ©ÿ­ÿ¦ÿ¡ÿ£ÿ¡ÿ«ÿ°ÿ¯ÿ¥ÿÿ¤ÿ°ÿ¦ÿÿÿÿ¤ÿÿÿ¢ÿ«ÿ®ÿÿªÿ©ÿ¨ÿ­ÿ¨ÿ§ÿ±ÿ¹ÿ¯ÿÿÿªÿ¢ÿ¤ÿ¦ÿ ÿ¦ÿªÿ¤ÿ§ÿ®ÿÿÿÿÅÿ³ÿ¥ÿÿ¦ÿ±ÿ­ÿ£ÿªÿ ÿÿ®ÿ±ÿ¬ÿ§ÿÿÿÿ¢ÿÿ¨ÿ¡ÿ¡ÿ¦ÿÿ´ÿ´ÿ³ÿ©ÿÿ­ÿ ÿ¯ÿÿÿ­ÿ©ÿ¤ÿ¤ÿ¡ÿ°ÿµÿ°ÿ·ÿ¬ÿ£ÿ¬ÿ¦ÿ ÿÿªÿ©ÿ¦ÿ¥ÿ¥ÿ«ÿ£ÿ ÿ¦ÿ­ÿ®ÿ©ÿ«ÿ¡ÿÿ¢ÿÿ¥ÿ¡ÿ¨ÿ²ÿ¬ÿÿ¢ÿ«ÿ¢ÿÿªÿ©ÿ£ÿ©ÿªÿ¢ÿ¦ÿ²ÿµÿ¨ÿ¬ÿÿÿÿ¨ÿ¥ÿ®ÿªÿµÿ¸ÿ²ÿªÿ¢ÿ±ÿ«ÿ ÿÿ°ÿ°ÿÿ«ÿ±ÿ¬ÿµÿ¥ÿ°ÿ®ÿ¡ÿÿÿÿ¨ÿ¡ÿ¬ÿ­ÿ£ÿ£ÿÿ¯ÿ­ÿ©ÿ£ÿ¥ÿ°ÿÿ¨ÿ¡ÿ¥ÿ¬ÿ¤ÿ§ÿÿ¤ÿ¥ÿÿÿ¥ÿ¡ÿ¨ÿ¦ÿ£ÿÿÿ©ÿ­ÿ¦ÿ¨ÿ¡ÿÿÿ¡ÿ³ÿªÿÿÿÿÿªÿ«ÿ¢ÿ¤ÿ­ÿªÿ¡ÿ«ÿ¡ÿ·ÿ«ÿ®ÿ¬ÿ¤ÿÿ´ÿµÿ­ÿ©ÿ®ÿ¥ÿ®ÿ¥ÿÿ°ÿ¤ÿ©ÿÿªÿ­ÿ«ÿ®ÿªÿ²ÿ­ÿ¦ÿ¥ÿ©ÿ«ÿ§ÿ«ÿ¬ÿ«ÿ­ÿ«ÿªÿ«ÿ£ÿÿ¤ÿ®ÿ ÿ¢ÿÿÿÿ¦ÿ¨ÿÿ¦ÿ¤ÿ®ÿ³ÿÿ ÿ ÿªÿÿ¢ÿ¡ÿ¯ÿÿ¨ÿ¢ÿ´ÿªÿÿ¬ÿ³ÿ¨ÿÿÿÿÿÿÿ¦ÿ¯ÿÿÿ¡ÿ°ÿ¯ÿ¡ÿ ÿ¤ÿ¤ÿ¨ÿ°ÿ¤ÿÿÿÿ¬ÿ­ÿ­ÿ¯ÿ±ÿ¥ÿ¬ÿ»ÿ ÿ¯ÿ«ÿÿ¤ÿ§ÿ ÿ¨ÿ²ÿ¤ÿ¼ÿ§ÿ³ÿ£ÿªÿÿ­ÿ¶ÿ°ÿÿ¢ÿ ÿ¬ÿ¬ÿ®ÿÿ§ÿªÿÿÿ¬ÿªÿ§ÿ¢ÿÿ¦ÿ¦ÿÿÿÿ¥ÿ«ÿ»ÿ²ÿÿ²ÿ°ÿ´ÿ«ÿ¢ÿ£ÿ´ÿÄÿ¨ÿÿ§ÿÿ¬ÿÿÿ ÿ¢ÿÿ«ÿ§ÿ¨ÿ²ÿ¯ÿ¯ÿ«ÿ£ÿ¹ÿÿÿ©ÿ¥ÿÿÿÿ½ÿÿÿ®ÿ°ÿÿÿ ÿ¦ÿÿÿ¡ÿ¡ÿÿÿ«ÿ«ÿ«ÿ¢ÿ¢ÿÿÿ­ÿ£ÿ§ÿ¨ÿÿ¨ÿ·ÿ½ÿ«ÿ©ÿ¥ÿ¥ÿÿºÿ³ÿÿÿ§ÿ ÿ­ÿÿ£ÿºÿºÿ¶ÿ³ÿ¬ÿÀÿ®ÿÈÿÿ£ÿºÿ¢ÿÿ®ÿ©ÿ£ÿ¶ÿ­ÿ«ÿ¢ÿ¯ÿ®ÿ¸ÿÿÿ£ÿÿ¢ÿ§ÿ ÿ¦ÿ¹ÿ¹ÿ¯ÿ´ÿµÿ«ÿÿ«ÿ¬ÿ§ÿÿÿÿµÿ§ÿ½ÿ®ÿ ÿ©ÿ¡ÿÿÿÿ¤ÿ¥ÿ¡ÿªÿ§ÿÿ®ÿ­ÿ¢ÿ ÿÿÿÿ§ÿ²ÿªÿ£ÿ£ÿ¯ÿ§ÿÿ¦ÿ¦ÿ¡ÿÿ¢ÿ­ÿ¨ÿÿ©ÿ³ÿ­ÿ®ÿ¬ÿ©ÿ¥ÿ©ÿ¥ÿ­ÿ®ÿÿÿ¦ÿ¬ÿÿ¦ÿ®ÿ ÿ¤ÿ©ÿ¹ÿ«ÿ­ÿªÿÿÿ«ÿªÿÿÿ¥ÿÿÿÿ¥ÿ¡ÿ¡ÿÿÿ¨ÿ§ÿÿ£ÿ¦ÿ¥ÿ¤ÿ¢ÿ¯ÿ¬ÿ¦ÿªÿ£ÿ¢ÿÿÿ£ÿ ÿ¤ÿ®ÿÿ¥ÿ±ÿªÿÿ¨ÿ¥ÿ®ÿÿÿ²ÿÿ«ÿ¦ÿ¦ÿ ÿ¦ÿ²ÿ§ÿ ÿ©ÿªÿ¨ÿ¥ÿ¶ÿ£ÿ­ÿ¥ÿ¡ÿ¸ÿÿÿÿ¦ÿ¾ÿ·ÿ«ÿ¬ÿ«ÿ§ÿ¤ÿ¦ÿªÿ§ÿ«ÿ¯ÿ­ÿ¨ÿ£ÿ¢ÿ§ÿ±ÿÿªÿ»ÿ­ÿ¡ÿ©ÿ§ÿªÿ¢ÿ»ÿ«ÿÿ¥ÿ¤ÿ§ÿ¶ÿ¡ÿ¦ÿ«ÿ¯ÿ¡ÿ¬ÿ£ÿÿ®ÿÿÿÿÿÿÿ¨ÿ¤ÿÿÿ§ÿªÿ­ÿ¤ÿÿÿ£ÿ¡ÿ¬ÿªÿ°ÿ©ÿ©ÿ­ÿ¦ÿ¢ÿÿ«ÿ©ÿ¢ÿ¨ÿ¥ÿ¯ÿ¤ÿÿ£ÿªÿÿ©ÿ±ÿ¨ÿ²ÿ£ÿ©ÿ§ÿ¦ÿ¬ÿ¦ÿ©ÿ§ÿ¯ÿ´ÿ´ÿ°ÿ«ÿÿÿ¢ÿ¥ÿÿ ÿ¯ÿ®ÿ²ÿ·ÿÿ£ÿ®ÿÿ ÿ£ÿÿ¹ÿªÿÿ®ÿ¯ÿ¥ÿÿ©ÿ¶ÿ«ÿÿ¤ÿ¢ÿ«ÿÿ¡ÿ®ÿ§ÿ ÿÿ¡ÿ¨ÿ§ÿ¦ÿ¦ÿ¦ÿ§ÿ«ÿ­ÿªÿ°ÿ®ÿ¦ÿ¨ÿÿÿ¥ÿ°ÿ ÿÿ®ÿ±ÿ¶ÿ¨ÿÿÿÿ¥ÿ°ÿ£ÿ©ÿÿ²ÿ§ÿªÿ¡ÿ§ÿ§ÿ ÿ£ÿ¯ÿ¯ÿ¹ÿ¹ÿ®ÿ²ÿ­ÿ¤ÿ ÿ¡ÿ­ÿ¯ÿ©ÿ ÿÿ±ÿªÿ£ÿ§ÿ°ÿÿÿ§ÿ§ÿÿ»ÿ«ÿ§ÿÿ£ÿÿÿ´ÿºÿ³ÿ°ÿ°ÿÿ¤ÿ°ÿ¢ÿ¤ÿªÿ¨ÿ«ÿ£ÿÿÿÿ©ÿ¢ÿ­ÿªÿ·ÿ¾ÿÿ¡ÿ¥ÿ®ÿªÿÿ«ÿ«ÿ©ÿ¬ÿ¦ÿ«ÿ¢ÿ©ÿ¨ÿ¥ÿÿÿÿÿ¤ÿ«ÿºÿ±ÿ¥ÿ°ÿ­ÿ¥ÿÿ®ÿÿ¥ÿºÿ«ÿ¤ÿ¤ÿ®ÿÿÿ¯ÿ ÿ°ÿÿÿ¤ÿ£ÿ·ÿ·ÿªÿ¥ÿªÿ©ÿ¬ÿ°ÿ­ÿ«ÿ¨ÿ¨ÿ¥ÿ ÿ¬ÿ¬ÿ²ÿ¨ÿ§ÿ±ÿ®ÿªÿµÿÀÿ¹ÿ®ÿ¹ÿ±ÿ°ÿ¯ÿ¯ÿ¸ÿÿ¯ÿ·ÿ¯ÿÿ¦ÿÿÿ£ÿ¨ÿ§ÿ£ÿ®ÿ²ÿ¥ÿÿ¥ÿÿ¡ÿ¤ÿÿÿÿÃÿ½ÿ±ÿÿ¢ÿ¢ÿ£ÿ¨ÿ¤ÿ­ÿÿÿªÿ§ÿ¢ÿ£ÿ£ÿ¢ÿ¤ÿ ÿÿ¬ÿ¬ÿ³ÿÿ¬ÿ¥ÿ§ÿÿ¡ÿ²ÿ·ÿ¥ÿÿ¨ÿÿ¨ÿ±ÿ©ÿ¯ÿ¬ÿ·ÿ«ÿ¢ÿ¬ÿ­ÿ§ÿ¤ÿ¢ÿÿ¦ÿ§ÿÿÿ¬ÿÿ§ÿ«ÿ¦ÿ©ÿ©ÿ¢ÿ®ÿ¨ÿÿ¢ÿ¢ÿ¥ÿ¦ÿ¥ÿ®ÿ­ÿ§ÿ¦ÿ«ÿ±ÿ§ÿ´ÿ«ÿ¤ÿ³ÿ¡ÿ°ÿ¸ÿÿ¦ÿ¬ÿÿÿ¬ÿ±ÿÿÿÿÿÿÿÿÿÿÿÿÿÿÿÿ¨ÿÿÿÿÿÿ£ÿÿÿÿÿÿ¢ÿÿÿÿrÿÿÿÿ¡ÿ«ÿÿÿ¤ÿÿÿÿÿÿ¡ÿ§ÿÿÿ¤ÿ£ÿ¥ÿÿÿ ÿ ÿ¡ÿ£ÿ ÿÿÿÿÿ¢ÿ¨ÿ¥ÿÿÿ£ÿ¦ÿ¶ÿ­ÿÿÿÿªÿÿÿÿÿ¢ÿ¢ÿ¨ÿÿÿ­ÿÿÿ¢ÿÿÿÿÿÿÿ£ÿ¥ÿ£ÿÿÿ£ÿ¯ÿ¦ÿÿ£ÿ¤ÿ«ÿ¡ÿ«ÿ§ÿÿ¯ÿ¢ÿÿ®ÿ«ÿ´ÿ§ÿ ÿ¨ÿ ÿ¦ÿªÿ±ÿ­ÿ£ÿ©ÿÿÿÿÿ ÿ®ÿ¡ÿÿ¨ÿ¥ÿ§ÿ¤ÿ¬ÿ´ÿ°ÿ¦ÿÿÿ¥ÿ¡ÿ ÿÿÿ¤ÿ¨ÿ¨ÿÿ£ÿ¨ÿ ÿºÿ¬ÿªÿ¥ÿ¤ÿÿ£ÿ¬ÿ¯ÿ¨ÿ£ÿ¢ÿÿÿ¬ÿ¯ÿ¡ÿÿ®ÿ´ÿ²ÿ§ÿ¬ÿ©ÿ®ÿ­ÿ©ÿ¦ÿÿÿ¢ÿÿ¤ÿ³ÿ¯ÿªÿÿ§ÿ©ÿÿÿªÿÿ©ÿ±ÿµÿ¤ÿÿ¡ÿ¬ÿ´ÿ«ÿ®ÿÿÿ¢ÿ¨ÿªÿ¤ÿªÿ®ÿ¯ÿ£ÿªÿ±ÿ§ÿ¥ÿ§ÿ¡ÿÿ¥ÿ£ÿ«ÿ¦ÿÿ©ÿ©ÿ«ÿªÿ¤ÿ¨ÿ¤ÿÿÿ­ÿ°ÿ¥ÿÿÿ¢ÿ§ÿ¢ÿ¶ÿÿ¬ÿÿ¡ÿÿ¡ÿ¬ÿ©ÿ¬ÿ¶ÿ¬ÿ¤ÿ¦ÿÿÿ­ÿÿ½ÿ¦ÿ£ÿ¦ÿÿÿ¢ÿÿÿ«ÿ¦ÿ¢ÿ©ÿ§ÿ¡ÿ©ÿ©ÿ­ÿµÿ®ÿ®ÿÿÿ©ÿ©ÿ©ÿ¦ÿ¢ÿ®ÿµÿ«ÿ¥ÿ»ÿ©ÿªÿ©ÿ°ÿ¦ÿ£ÿ¥ÿ£ÿªÿ¹ÿ¸ÿ­ÿ¥ÿ°ÿµÿ¸ÿ©ÿ¤ÿ­ÿ¬ÿÿ©ÿ´ÿ¢ÿÿ£ÿ¤ÿ¯ÿ¡ÿ¢ÿÿ²ÿ¥ÿÿ¤ÿ«ÿ§ÿ¥ÿ«ÿ²ÿ²ÿ­ÿ¨ÿ¦ÿ²ÿ§ÿ±ÿ¤ÿ±ÿ ÿÿ¥ÿ¨ÿ¨ÿ­ÿ³ÿ´ÿ©ÿ¡ÿ¶ÿÿ®ÿ¢ÿ ÿ¥ÿªÿ¤ÿ­ÿ­ÿ«ÿ´ÿ®ÿªÿ¯ÿ´ÿÿ½ÿ±ÿ£ÿ©ÿ§ÿ¢ÿ±ÿµÿ©ÿ®ÿ¸ÿ´ÿ¤ÿ¨ÿÿ¬ÿ°ÿ­ÿ»ÿ´ÿ©ÿªÿ«ÿ¨ÿ¨ÿªÿÿ«ÿ«ÿµÿÿ©ÿ°ÿ®ÿ£ÿ¢ÿ¯ÿµÿ¦ÿ§ÿ­ÿ¯ÿ­ÿ­ÿ·ÿ·ÿ­ÿ¢ÿÿÿÿ®ÿ¬ÿÿ£ÿÿ±ÿ°ÿªÿ´ÿ·ÿ®ÿ¨ÿ¨ÿ­ÿ´ÿ·ÿªÿ·ÿªÿ­ÿ¡ÿ¤ÿÿÿ¡ÿÿ£ÿ­ÿ±ÿ«ÿ¯ÿ¨ÿÿ§ÿÿÿ¡ÿ£ÿÿ¦ÿ§ÿ°ÿ­ÿ£ÿ¦ÿ¥ÿ¸ÿ³ÿ±ÿ­ÿ®ÿ·ÿ·ÿ·ÿ²ÿ´ÿÿ´ÿ ÿ§ÿ²ÿ¼ÿ­ÿ¡ÿ«ÿ¯ÿ¯ÿ³ÿ£ÿ°ÿÿªÿ©ÿ§ÿ«ÿ±ÿ´ÿ°ÿ©ÿ¨ÿ¦ÿ¡ÿ©ÿ®ÿºÿ°ÿ¹ÿµÿÿ¡ÿ®ÿ°ÿ«ÿªÿªÿ¨ÿ¤ÿ´ÿ­ÿ¤ÿ¨ÿ¢ÿ°ÿÿÿ¸ÿÿ±ÿ¢ÿ¡ÿ¯ÿ³ÿ­ÿ¤ÿ§ÿ®ÿ¤ÿ´ÿ¯ÿ¤ÿ¦ÿ¥ÿÿÿ¡ÿ»ÿ¢ÿ¦ÿ¢ÿ«ÿ¾ÿ¯ÿ©ÿ¯ÿ³ÿµÿ¬ÿ±ÿ­ÿ¯ÿ®ÿ´ÿ±ÿ°ÿ³ÿ²ÿ«ÿ«ÿ­ÿÿ®ÿ­ÿ¯ÿ ÿÿ§ÿ±ÿ®ÿ¨ÿ¢ÿ®ÿÿ®ÿ¢ÿ¢ÿ¨ÿ¦ÿ§ÿ­ÿªÿÿÿ¥ÿÿ­ÿ»ÿ¶ÿªÿ«ÿ´ÿ£ÿ ÿ¥ÿ·ÿ¼ÿ¤ÿ¡ÿ«ÿ­ÿ§ÿ¦ÿ©ÿ¢ÿÀÿ´ÿ¯ÿ¤ÿ§ÿ­ÿ­ÿ¦ÿÿªÿºÿªÿ³ÿ¶ÿ­ÿ§ÿ§ÿªÿ°ÿ¬ÿ§ÿÿ·ÿ±ÿ«ÿ±ÿµÿ­ÿ£ÿ¢ÿ¶ÿ¯ÿ¥ÿÿÿÿ«ÿµÿªÿ¤ÿ ÿÿµÿ­ÿÿÿ©ÿ­ÿ³ÿ³ÿÿ¥ÿ­ÿ¿ÿ»ÿ²ÿ¬ÿÿÿ¯ÿ¦ÿÿ¤ÿ¬ÿ°ÿ¯ÿ­ÿ°ÿµÿ±ÿ®ÿ§ÿªÿ£ÿ¦ÿ®ÿ£ÿÿÿ±ÿ¦ÿµÿ²ÿµÿ¸ÿ³ÿ±ÿ¯ÿ­ÿ²ÿ±ÿ¬ÿ¨ÿ¤ÿ©ÿ¶ÿºÿ²ÿªÿÿ ÿ¶ÿ¹ÿ­ÿ§ÿÿÿrÿgÿoÿÿ£ÿÿ¥ÿÿ ÿÿÿ ÿ¬ÿÿ ÿ¢ÿ¦ÿ¤ÿ¦ÿ¦ÿ¦ÿªÿÿÿ ÿ¥ÿ¡ÿÿÿ­ÿ¼ÿ­ÿ¾ÿÿ­ÿ ÿ¤ÿÿÿÿÿÿÿÿÿÿÿÿÿÿÿ{ÿÿÿÿÿÿ¢ÿ¤ÿÿÿÿÿÿÿÿÿÿÿÿuÿÿÿÿwÿÿÿÿÿÿÿÿÿ¡ÿ§ÿ§ÿ°ÿ¯ÿ«ÿ²ÿ©ÿ±ÿ»ÿ­ÿ³ÿ¹ÿ·ÿ­ÿªÿ®ÿ§ÿÿ­ÿªÿ°ÿ°ÿ©ÿ¥ÿ©ÿ­ÿªÿ«ÿ¨ÿ³ÿºÿ®ÿ¡ÿÿ¬ÿ±ÿªÿ¯ÿ³ÿµÿ©ÿ¼ÿ·ÿ¨ÿªÿ°ÿ¨ÿÿ§ÿ¶ÿÆÿ­ÿ²ÿªÿ¬ÿ¨ÿ¥ÿ¢ÿ£ÿ¹ÿ´ÿ®ÿªÿ¤ÿ¬ÿ ÿ¨ÿ²ÿªÿ¨ÿµÿ¾ÿ±ÿ³ÿ©ÿ¨ÿ§ÿ°ÿªÿ«ÿ±ÿ¡ÿ¨ÿ¤ÿ®ÿ­ÿ²ÿ®ÿ¸ÿ®ÿ¡ÿÿ¢ÿ¹ÿ¹ÿ°ÿ´ÿ¡ÿ©ÿ¹ÿ´ÿ§ÿ­ÿ¶ÿ¬ÿ´ÿ ÿ½ÿ¸ÿ«ÿ¯ÿ¨ÿ ÿ¡ÿ¦ÿ¬ÿ®ÿ¨ÿ§ÿ»ÿ¹ÿ½ÿµÿ¶ÿ®ÿ¨ÿ«ÿ©ÿ¸ÿ±ÿÉÿ¹ÿ¨ÿ£ÿ¡ÿ ÿ£ÿ®ÿ±ÿ¦ÿ¤ÿ§ÿ©ÿ¬ÿµÿ³ÿ§ÿ£ÿ¢ÿ¤ÿ«ÿ¯ÿ¯ÿ«ÿ­ÿ©ÿ¸ÿ¤ÿ¯ÿ¡ÿÿªÿ®ÿ¯ÿ°ÿ¨ÿ­ÿ¦ÿªÿ¶ÿ©ÿ°ÿºÿ·ÿ²ÿ¬ÿÿÿ¬ÿÀÿ¯ÿÿ ÿÿÿ¬ÿ¶ÿ§ÿÿ¢ÿ¯ÿ¨ÿ©ÿ¦ÿºÿ¼ÿ¶ÿ²ÿ³ÿ­ÿ¤ÿÿÿ£ÿ£ÿ±ÿ¡ÿÿ£ÿ¥ÿ­ÿ±ÿ¨ÿ´ÿ¼ÿ«ÿ§ÿ­ÿ°ÿ¡ÿ®ÿµÿµÿÿ«ÿ¯ÿ­ÿ¨ÿÿ¤ÿºÿ¹ÿ±ÿ¥ÿ«ÿ¯ÿ¦ÿ¯ÿ«ÿ¸ÿ½ÿ»ÿ¼ÿ´ÿ©ÿ¶ÿ«ÿ¬ÿ£ÿ§ÿ¢ÿ°ÿªÿ£ÿ ÿ¤ÿ¤ÿÿ¡ÿ¨ÿ½ÿÂÿÿ¹ÿ§ÿ¥ÿ ÿ¯ÿ±ÿ¯ÿ­ÿ­ÿ´ÿ«ÿ§ÿ½ÿ¯ÿ«ÿ¸ÿµÿ®ÿ¤ÿ¬ÿªÿªÿ«ÿÿÿ½ÿÃÿ²ÿ©ÿ§ÿ¥ÿ¶ÿ·ÿ©ÿ«ÿ©ÿ­ÿ¨ÿ£ÿ¯ÿ°ÿ«ÿªÿÿ«ÿÿ°ÿ²ÿ§ÿ­ÿ±ÿ²ÿ³ÿ·ÿ·ÿ¯ÿ²ÿ¥ÿ¬ÿ¯ÿ¬ÿ³ÿ¦ÿÿÿÿ²ÿ±ÿ¦ÿ¥ÿ©ÿ«ÿ¥ÿ£ÿ²ÿ¶ÿ£ÿ®ÿ¨ÿ«ÿ­ÿ±ÿ¦ÿÿÿ¦ÿµÿ±ÿ«ÿ®ÿ²ÿÿ¨ÿ³ÿ½ÿ§ÿÿ¯ÿ´ÿ­ÿ§ÿ§ÿ¬ÿ°ÿ±ÿ«ÿªÿ¯ÿÿ ÿ¢ÿÿÿÿÿÿ¯ÿ±ÿ±ÿ®ÿ£ÿ§ÿ¨ÿÿ¥ÿ¥ÿ±ÿÿ¨ÿ¡ÿ¡ÿÿ¤ÿ¤ÿÿÿ§ÿ­ÿ®ÿ²ÿ­ÿ¼ÿ©ÿ¦ÿ¡ÿ«ÿ¥ÿ­ÿ¹ÿ¬ÿ¤ÿ­ÿ¦ÿ¨ÿ¬ÿ§ÿ«ÿ«ÿ«ÿ¬ÿ ÿ®ÿ²ÿªÿ´ÿÿ«ÿ§ÿ±ÿ£ÿ¨ÿ°ÿ­ÿ©ÿ¨ÿ«ÿ¡ÿÿÿ«ÿ«ÿ¤ÿ°ÿÿÿ¢ÿ¦ÿ¥ÿªÿ­ÿ·ÿ¸ÿ¬ÿ¢ÿ£ÿ­ÿ§ÿ´ÿ¶ÿ±ÿ¨ÿ«ÿÿ¤ÿ¨ÿ¥ÿ©ÿªÿ¥ÿ¢ÿ°ÿ¶ÿ§ÿ¡ÿ¨ÿ¬ÿ©ÿºÿ¤ÿ©ÿÿ¢ÿªÿªÿ±ÿÿÿ¥ÿ©ÿ«ÿ·ÿ®ÿÿ ÿ¯ÿ©ÿ®ÿ§ÿªÿ«ÿ¨ÿÿ¥ÿ©ÿÿ«ÿªÿ£ÿÿÿÿÿ¨ÿ­ÿÿÿÿÿ§ÿÿÿÿ¬ÿÿÿ¢ÿÿÿÿ ÿÿ£ÿ¨ÿÿÿ¦ÿ¬ÿÿÿÿ¥ÿÿÿÿÿÿÿÿÿÿÿÿÿÿÿÿÿÿÿÿÿ ÿ¤ÿÿÿÿÿÿÿÿÿÿÿÿÿÿÿÿÿÿÿÿÿÿÿÿÿ¨ÿ¥ÿÿ¡ÿÿÿ§ÿÿÿÿÿÿÿ¨ÿÿÿ¨ÿ¨ÿ¨ÿÿÿ©ÿ«ÿ¬ÿ¼ÿ¥ÿ¡ÿ®ÿÿªÿ¦ÿ·ÿÿÿ©ÿÿ ÿ©ÿ¯ÿ¥ÿ¦ÿ¬ÿ¯ÿ²ÿ©ÿ­ÿ¸ÿ¥ÿªÿ¦ÿÂÿÂÿ£ÿ´ÿ³ÿºÿ³ÿ¶ÿ¬ÿ©ÿ¹ÿ­ÿÿ¡ÿ­ÿªÿ¢ÿ ÿ¥ÿ¦ÿ¤ÿ®ÿ­ÿ ÿ¥ÿµÿºÿ¤ÿ°ÿÿ·ÿ¶ÿ§ÿ´ÿÀÿ¨ÿ°ÿ«ÿ¢ÿ¢ÿ¦ÿ ÿ­ÿ®ÿ±ÿ´ÿ­ÿ©ÿÿÿÿÿ«ÿªÿ¦ÿ¦ÿ»ÿªÿÿÿ«ÿ²ÿ¯ÿ¹ÿ·ÿÿ³ÿ±ÿÿÿ¤ÿ©ÿ¯ÿ±ÿ­ÿ¬ÿ¥ÿ§ÿ°ÿ³ÿ¯ÿ¨ÿªÿ§ÿÿªÿ¯ÿ«ÿ«ÿ®ÿ¢ÿ«ÿ¦ÿªÿ£ÿÿ¤ÿÿ¥ÿ«ÿÿ¡ÿ¡ÿÿÿ¤ÿ°ÿ©ÿ¡ÿÿ«ÿ¤ÿ¨ÿ³ÿ§ÿ¡ÿÿ´ÿ©ÿ¤ÿ«ÿ®ÿ®ÿ­ÿµÿ´ÿ½ÿ¨ÿ¬ÿªÿ°ÿ«ÿÿÿ®ÿ­ÿ¬ÿ²ÿ±ÿ¯ÿ­ÿ¬ÿ¡ÿ­ÿ¹ÿ­ÿ¬ÿ¾ÿ¯ÿ©ÿ«ÿµÿ²ÿ»ÿ´ÿ§ÿ­ÿ¿ÿ¡ÿÿ°ÿ¦ÿÿ¯ÿ¶ÿ©ÿÿÿ ÿ´ÿ¯ÿ§ÿ§ÿ¤ÿ´ÿ¹ÿªÿ´ÿ°ÿ«ÿÿ¦ÿ­ÿ¦ÿ¬ÿ²ÿ¦ÿ²ÿ¤ÿ²ÿ ÿ¤ÿªÿ°ÿ®ÿ«ÿÿ ÿ«ÿªÿ¬ÿ®ÿ¢ÿ¤ÿ®ÿ¬ÿ±ÿ±ÿ¤ÿ ÿ­ÿ¨ÿ¡ÿÁÿ¼ÿ¢ÿ¨ÿÿ¸ÿ¨ÿ®ÿ°ÿÂÿ©ÿÿ¯ÿ¾ÿÿ¸ÿ²ÿ£ÿÿÿ§ÿ¢ÿ¯ÿ©ÿ³ÿªÿÿ¤ÿ«ÿ«ÿ©ÿ²ÿ·ÿ°ÿ³ÿ¬ÿ±ÿ©ÿªÿ´ÿ¦ÿ¢ÿ©ÿªÿÿÿ°ÿ­ÿ©ÿ§ÿ«ÿÿ¥ÿ¶ÿ®ÿ©ÿµÿ©ÿ¦ÿ¤ÿÿ¥ÿ£ÿ£ÿÿÿ ÿ¦ÿ®ÿ±ÿÁÿÁÿ§ÿ³ÿ§ÿ¥ÿ¯ÿ±ÿ¬ÿ©ÿ©ÿºÿ¢ÿ¦ÿªÿÿ§ÿ ÿªÿÿ¢ÿ¹ÿ³ÿ³ÿ¤ÿ¥ÿ©ÿªÿ®ÿÿÿ©ÿ´ÿ£ÿÿªÿ¬ÿ¢ÿ¤ÿ¦ÿÿÿÿÿ ÿ§ÿ°ÿ©ÿÿÿ®ÿ©ÿ¬ÿ¥ÿ¬ÿ«ÿÿ®ÿ­ÿ¸ÿ¥ÿ¡ÿ©ÿ«ÿÿ©ÿ§ÿ¥ÿ«ÿ¢ÿ¹ÿ°ÿÿ£ÿ£ÿ¨ÿÿ¡ÿ¡ÿÿÿÿ¤ÿÿ¢ÿ°ÿ®ÿÿÿ­ÿ·ÿ¡ÿÿÿ¼ÿ­ÿªÿ§ÿ¯ÿÿ¥ÿ¡ÿ©ÿ­ÿ¦ÿÿÿ°ÿ¤ÿÿ·ÿÿ¥ÿÿÿ¢ÿÿÿÿ¤ÿÿ¤ÿ­ÿÿ©ÿ®ÿ­ÿµÿ¦ÿ«ÿ©ÿÿ¡ÿ¢ÿ¥ÿ©ÿ¦ÿ£ÿÿÿ¯ÿ¦ÿ ÿ¡ÿ ÿ¢ÿ¬ÿ¥ÿ¥ÿÿÿ«ÿ¨ÿÿÿ¦ÿ¡ÿ®ÿÿ ÿÿ¥ÿ ÿªÿ¡ÿÿ©ÿ¢ÿ¡ÿ§ÿ²ÿ®ÿ¦ÿ¥ÿ¤ÿÿÿÿ¥ÿ¡ÿ£ÿ«ÿ¬ÿÿÿ±ÿ£ÿÿ«ÿ¥ÿÿ¨ÿÿÿ£ÿ«ÿ£ÿÿÿÿ¬ÿ­ÿ°ÿ´ÿ¦ÿ¬ÿ²ÿ³ÿ¡ÿ©ÿÿ§ÿÿ¯ÿ­ÿ²ÿ¬ÿÿÿªÿÿÿ§ÿ£ÿ©ÿ¥ÿÿ¨ÿ°ÿ±ÿ©ÿªÿ¨ÿ¢ÿ£ÿ¦ÿ¦ÿ¥ÿ®ÿ¢ÿÿÿÿ¡ÿÿ¢ÿÿ¡ÿÿÿ§ÿ¬ÿ¤ÿ®ÿÿÿ¹ÿ§ÿ ÿ¯ÿÿ¡ÿ«ÿ£ÿªÿ­ÿÿÿ¨ÿ¤ÿ°ÿÿ©ÿ§ÿ¦ÿªÿ²ÿ²ÿ¹ÿªÿ¢ÿ¨ÿ²ÿ©ÿ¤ÿªÿ°ÿ¯ÿ³ÿ®ÿ§ÿ°ÿ­ÿ¢ÿÿÿ£ÿ¬ÿ¤ÿÿ¬ÿ¢ÿ£ÿ¯ÿ°ÿµÿ°ÿÅÿ£ÿ¤ÿ®ÿÿwÿ«ÿ¯ÿÿÿ¨ÿ«ÿ²ÿ¯ÿ¡ÿÿ©ÿ¥ÿ¼ÿ³ÿ¢ÿ«ÿ¯ÿÿ§ÿÿ¡ÿ°ÿ·ÿ©ÿ«ÿªÿÿÿ£ÿ®ÿ­ÿ¡ÿÿ¥ÿ®ÿ¤ÿ ÿ¨ÿÿÿ«ÿÿÿÿÿ«ÿÿÿÿ ÿ£ÿ¦ÿ¥ÿ²ÿ­ÿÿÿ£ÿ½ÿ¤ÿ¨ÿ´ÿ®ÿ¸ÿ ÿ ÿ²ÿ ÿ¬ÿ¢ÿÿ©ÿ©ÿÿ ÿªÿ¢ÿ¢ÿ¯ÿºÿ²ÿ©ÿ®ÿ«ÿÿÿÿÿ²ÿ¢ÿ«ÿ¯ÿ¡ÿ ÿ«ÿ¯ÿ¥ÿ­ÿ¢ÿ ÿÿÿ¢ÿ£ÿÿÿ®ÿ¯ÿ±ÿ¤ÿµÿ£ÿ¯ÿÿÿÿªÿ«ÿ¨ÿ¤ÿ£ÿ­ÿ¶ÿÿ­ÿªÿÿÿ¯ÿ¹ÿ¥ÿÿ©ÿªÿ¥ÿ¨ÿ§ÿ¥ÿ©ÿ©ÿ§ÿÿÿ¦ÿ¨ÿ©ÿ¦ÿ­ÿ­ÿ®ÿ­ÿ²ÿ¥ÿÿÿÿ ÿ·ÿÌÿÿÿ¢ÿÿ§ÿ¢ÿ¦ÿ£ÿ¡ÿÿÿÿÿ¥ÿÿ¢ÿÿ³ÿ¡ÿ¥ÿ¼ÿ³ÿÿÿÿ¦ÿ©ÿ«ÿ«ÿÿÿ¦ÿÿ¥ÿ¢ÿÿ¥ÿ¥ÿ¢ÿ§ÿ¦ÿ¡ÿ¨ÿ²ÿªÿ¨ÿ ÿÿÿ¦ÿ¤ÿÿÿ²ÿ§ÿ§ÿ¡ÿµÿ¨ÿ¸ÿ§ÿÿÿ¬ÿ¤ÿÿÿÿÿÿ§ÿ¢ÿ©ÿ¥ÿ¢ÿÿªÿªÿÿÿ£ÿ«ÿ­ÿªÿ©ÿ¬ÿ¬ÿ¤ÿÿ«ÿ­ÿÿ§ÿ¬ÿªÿ£ÿÿ¡ÿ¨ÿ¦ÿ ÿ¥ÿ§ÿ¦ÿÿ­ÿ¶ÿ±ÿ¦ÿ¯ÿ¯ÿ°ÿ ÿ ÿ¤ÿ¡ÿ¨ÿÿ©ÿ¨ÿ¡ÿ«ÿÿÿ¥ÿ¬ÿÿÿ¨ÿ´ÿ²ÿ±ÿ¨ÿ¡ÿ¨ÿ¬ÿµÿ­ÿÿ§ÿ¦ÿ¤ÿ¨ÿ¨ÿ¡ÿ°ÿµÿ¦ÿ¨ÿ²ÿÿÿÿÿÿÿ©ÿÀÿ¯ÿ±ÿÿªÿ·ÿ£ÿÿÿ©ÿªÿ¥ÿ¬ÿ§ÿ§ÿ´ÿ°ÿÿÿÿÿÿÿÿÿ ÿÿ©ÿ²ÿ£ÿÿ¤ÿ¢ÿ¢ÿ°ÿ²ÿ¬ÿ¨ÿ§ÿªÿ±ÿ´ÿÿÿ©ÿ©ÿ§ÿ«ÿ§ÿ©ÿ¦ÿÿ¢ÿÿ¬ÿ¨ÿ¬ÿºÿ¶ÿ¥ÿ«ÿªÿ±ÿªÿÿ¤ÿ·ÿ®ÿ¬ÿ©ÿ§ÿ§ÿ¥ÿ¥ÿ ÿÿ¦ÿ©ÿ¢ÿÿÿÿ´ÿ¶ÿÿ¨ÿ°ÿµÿÿ§ÿ«ÿ§ÿ«ÿ³ÿÿ¡ÿµÿºÿ¹ÿ²ÿ©ÿ´ÿÿ¢ÿ¨ÿÿ¥ÿ£ÿ£ÿ§ÿ°ÿªÿ£ÿ¥ÿ§ÿ§ÿ¦ÿªÿ¦ÿ¦ÿ©ÿ±ÿ§ÿÿ¦ÿ¨ÿ­ÿ¨ÿ§ÿ°ÿ²ÿ¢ÿÿÿÿ«ÿ§ÿÿ±ÿÿ¦ÿ¦ÿ¢ÿÿ§ÿ®ÿ©ÿ¤ÿ¦ÿÿªÿ±ÿ¨ÿ­ÿ¦ÿ¥ÿ¨ÿ¥ÿ·ÿ²ÿ§ÿµÿ«ÿ²ÿ­ÿÿÿ¢ÿÿÿ¿ÿªÿ ÿÿÿ²ÿ¨ÿÿ©ÿ­ÿºÿµÿ ÿ©ÿµÿ«ÿ¤ÿ§ÿ ÿ ÿÿÿ¤ÿÿÿÿ¦ÿ¯ÿÿ«ÿ«ÿ«ÿ²ÿªÿ§ÿÿ¶ÿªÿ¥ÿ°ÿÁÿ´ÿ¬ÿ©ÿ§ÿµÿ½ÿ²ÿ°ÿ­ÿ­ÿ¥ÿ­ÿ´ÿ®ÿ°ÿ§ÿ¥ÿ±ÿÿÿ¥ÿ§ÿºÿ¹ÿ²ÿ¤ÿÿ®ÿ¯ÿÿ©ÿ¦ÿ±ÿ§ÿÀÿ ÿ³ÿÿ­ÿ«ÿ¨ÿ¨ÿ²ÿ±ÿ£ÿ¥ÿ§ÿ¥ÿ¨ÿ£ÿÿ¡ÿ£ÿ²ÿ±ÿ¬ÿ­ÿ¬ÿ®ÿ¦ÿ°ÿÀÿ¶ÿ£ÿÿ®ÿ¥ÿ³ÿ¹ÿªÿ¯ÿ¦ÿÿ¥ÿµÿªÿ¦ÿ«ÿ§ÿ¡ÿ¢ÿªÿ¤ÿÿÿ¢ÿ³ÿ©ÿ¤ÿÿªÿ§ÿÿ»ÿ²ÿ¬ÿÿÿÿÿ ÿÿ£ÿÿÿ¦ÿ¬ÿ«ÿ¬ÿ®ÿ©ÿªÿ§ÿÿ ÿ¶ÿ°ÿ¦ÿÿ«ÿ¤ÿ§ÿÿ¨ÿ¡ÿ¦ÿ­ÿ¶ÿ´ÿ³ÿ¶ÿ¥ÿ¢ÿ«ÿªÿ¨ÿ¥ÿ¡ÿ¨ÿ¤ÿÿ ÿÿÿÿÿÿ­ÿªÿ°ÿÿÿÿªÿÿ¨ÿ£ÿ¡ÿ¨ÿ®ÿ§ÿ°ÿ±ÿ´ÿ¯ÿ ÿÿ§ÿªÿ¢ÿ§ÿ¯ÿ¶ÿ©ÿ ÿ¨ÿ«ÿ«ÿ¥ÿ´ÿÿÿÿÿÿ®ÿ¥ÿÿ¡ÿ¢ÿÿÿ¡ÿÿÿÿÿÿÿ­ÿÿÿÿ¡ÿÿÿ¥ÿ§ÿ ÿÿÿÿÿ ÿÿÿÿ¡ÿÿÿÿÿÿÿÿÿÿÿÿÿ¦ÿ¤ÿÿ¬ÿ©ÿ¥ÿÿ¤ÿ£ÿÿÿÿÿªÿ¦ÿÿ¥ÿÿ£ÿ¢ÿÿ¦ÿÿÿÿÿÿÿÿÿÿÿÿÿÿÿÿ£ÿÿÿÿÿÿÿÿ¥ÿ¡ÿ¦ÿÿÿ¤ÿÿ ÿ¥ÿ£ÿ©ÿ¥ÿÿÿÿ©ÿÿ¦ÿ¥ÿ¯ÿÿ¸ÿ®ÿ¨ÿ«ÿ«ÿ¨ÿ¼ÿ¤ÿ¥ÿ­ÿ¨ÿ¤ÿ§ÿ§ÿ ÿÿÿ§ÿÿÿªÿ¡ÿ¥ÿ«ÿ§ÿ£ÿ¯ÿ¥ÿ¶ÿ­ÿ¤ÿÿÿ¥ÿªÿ³ÿ¼ÿ®ÿ¤ÿÿªÿ¹ÿ§ÿ¯ÿºÿÿ¬ÿ©ÿ§ÿ©ÿ©ÿ¤ÿ¦ÿ¨ÿ¦ÿ ÿÿÿÿ«ÿ¹ÿÿÿªÿ²ÿ¨ÿ­ÿ¦ÿ¢ÿ®ÿ³ÿ¨ÿ ÿ£ÿÿÿ°ÿ¨ÿ¶ÿ±ÿªÿ«ÿ·ÿ¹ÿÿ¨ÿ³ÿ±ÿ±ÿ»ÿ¸ÿ­ÿ¨ÿ©ÿµÿ¹ÿ¤ÿ§ÿ¢ÿÿ«ÿ³ÿ«ÿ©ÿÁÿ©ÿ´ÿÿ ÿ§ÿ¡ÿ¨ÿ­ÿ©ÿ¨ÿÿ«ÿ¨ÿ¦ÿÿÿ´ÿ£ÿ¦ÿ¢ÿ©ÿ²ÿ£ÿÿ ÿ°ÿ¯ÿ¢ÿ¤ÿ¦ÿ¢ÿÿ®ÿÿªÿ¬ÿ¨ÿ£ÿ±ÿ¸ÿ¨ÿ¯ÿ·ÿ£ÿ§ÿ¬ÿ ÿÿ¤ÿÿªÿ­ÿ®ÿ®ÿ©ÿ©ÿ¥ÿÿÿ§ÿªÿ¯ÿ¸ÿ³ÿ£ÿ¥ÿµÿ¬ÿ¬ÿÿ°ÿ®ÿ¦ÿÿ ÿ®ÿ©ÿÿÿ±ÿÿ¢ÿ­ÿÿ­ÿªÿ¨ÿ£ÿ¨ÿ©ÿ¡ÿ¥ÿ´ÿºÿµÿ­ÿ²ÿ°ÿ­ÿ«ÿÿ±ÿ®ÿ³ÿ¯ÿ²ÿ¦ÿÿÿÿ®ÿ¨ÿ¡ÿÿ±ÿ°ÿ¨ÿªÿ¬ÿ¦ÿ¢ÿÿ¡ÿ­ÿ®ÿ¯ÿ¬ÿªÿÿÿ¾ÿ¼ÿÿÿ¤ÿ¢ÿÿÿ¡ÿ¡ÿÿ¦ÿ©ÿ§ÿ¨ÿÿ¤ÿ¨ÿ§ÿ¤ÿ¬ÿ²ÿ®ÿ¨ÿªÿ¯ÿ»ÿ³ÿ­ÿ·ÿ©ÿ¸ÿ®ÿ²ÿ¥ÿÿÿ¢ÿ­ÿ¾ÿ°ÿ¦ÿ´ÿÿ±ÿ±ÿ©ÿµÿ²ÿ¨ÿ¡ÿ¨ÿ²ÿ¬ÿ¬ÿ­ÿ±ÿ¤ÿ§ÿªÿ¨ÿ²ÿÿÿÿ¥ÿ¯ÿ¨ÿ®ÿ®ÿ©ÿÿ¨ÿµÿµÿ­ÿ£ÿ£ÿ£ÿ ÿªÿ³ÿ£ÿÿ´ÿ¬ÿ²ÿÿ§ÿ±ÿ¯ÿ¥ÿ¥ÿ©ÿ§ÿ²ÿ©ÿ®ÿ£ÿ³ÿ£ÿ§ÿ¤ÿ¢ÿ ÿÿ©ÿ»ÿ¼ÿºÿ¯ÿ§ÿ­ÿ¥ÿ¬ÿ¨ÿ¢ÿÿÿ¨ÿ¯ÿ°ÿ²ÿÿ«ÿ¦ÿ´ÿ´ÿ´ÿµÿºÿ¸ÿ±ÿ±ÿÿµÿ¢ÿ¥ÿ¬ÿ¯ÿ©ÿ ÿ®ÿµÿ«ÿ©ÿ¥ÿ¥ÿªÿ¬ÿÿ¬ÿ©ÿ«ÿ¬ÿ«ÿ°ÿ±ÿ¦ÿÿÿÿ¬ÿ²ÿ«ÿªÿ¶ÿµÿ¨ÿ¦ÿ«ÿ°ÿ¬ÿ²ÿ¦ÿ«ÿ­ÿ³ÿ¦ÿÿ¥ÿ°ÿ±ÿ¤ÿ¤ÿ£ÿ¥ÿ§ÿ²ÿ³ÿ³ÿ¯ÿ¡ÿÿ£ÿÿ½ÿ¹ÿ§ÿ¡ÿ®ÿ©ÿ ÿÿ ÿ©ÿ§ÿ«ÿ©ÿÿ©ÿ¦ÿ¤ÿ¯ÿ±ÿ¦ÿ¯ÿ·ÿ£ÿÿ¯ÿ±ÿ¤ÿ­ÿ»ÿ³ÿ¨ÿ®ÿÿÿµÿ«ÿ¢ÿ®ÿ­ÿ°ÿªÿÿ¨ÿ«ÿ«ÿ ÿ·ÿ¨ÿªÿªÿªÿ¬ÿªÿ¥ÿ©ÿ¯ÿ­ÿ©ÿ´ÿ¯ÿµÿ¶ÿ¨ÿ ÿ¢ÿ°ÿÂÿªÿ­ÿ¢ÿ£ÿªÿ©ÿ«ÿ²ÿªÿ¢ÿ¯ÿ¶ÿ»ÿµÿªÿ¤ÿªÿ°ÿªÿ«ÿ©ÿµÿ´ÿ°ÿ¦ÿÿ¡ÿ§ÿ¬ÿ§ÿ¨ÿ®ÿµÿ¤ÿ¦ÿ°ÿ´ÿ®ÿ¥ÿ©ÿ®ÿ¥ÿ©ÿ¦ÿ¡ÿÿ¢ÿ­ÿ¯ÿ³ÿµÿ¥ÿ¯ÿ¬ÿ¢ÿ£ÿ¦ÿ£ÿ¥ÿ¨ÿÿ§ÿ·ÿ¾ÿ©ÿªÿ°ÿ¡ÿ©ÿ¬ÿ¡ÿ¨ÿ±ÿ²ÿ²ÿ°ÿ«ÿ²ÿ¼ÿ±ÿ§ÿ³ÿ·ÿ¨ÿ¤ÿ¬ÿ³ÿ¬ÿÿ ÿ©ÿ¹ÿµÿ«ÿ°ÿ²ÿ«ÿ³ÿ²ÿ·ÿ­ÿ¶ÿ´ÿ°ÿ­ÿ©ÿ¨ÿÿ£ÿÿÿÿ§ÿ³ÿªÿÿÿÿtÿzÿÿÿÿ ÿ¨ÿ«ÿ¬ÿ¨ÿ¤ÿ¬ÿ¥ÿ ÿ£ÿ«ÿ¢ÿÿÿ ÿ¦ÿ°ÿ¢ÿ«ÿ¯ÿ¨ÿ¢ÿ¥ÿ©ÿªÿ­ÿ°ÿÿ¶ÿ«ÿ®ÿ®ÿ¤ÿ¤ÿÿÿÿÿÿÿÿÿÿÿÿÿÿÿÿÿÿÿ¡ÿÿÿÿÿÿÿÿÿÿ~ÿÿ~ÿ~ÿÿÿÿÿÿÿÿÿÿÿÿÿ ÿ«ÿªÿªÿ¬ÿ¨ÿ¼ÿ¹ÿ²ÿ½ÿ²ÿ¶ÿ·ÿ¬ÿ­ÿµÿ¤ÿÿ¯ÿ­ÿªÿ£ÿ¥ÿ¶ÿÂÿÀÿ»ÿ¹ÿ«ÿ³ÿÿÿ­ÿ­ÿ¨ÿ§ÿªÿ¶ÿ´ÿ«ÿÿ´ÿ³ÿ©ÿ®ÿ°ÿ¦ÿ©ÿ¹ÿ¼ÿÿ¬ÿ£ÿÿ¨ÿªÿ©ÿ©ÿ©ÿºÿÂÿ²ÿ§ÿ¨ÿ«ÿ¨ÿ¥ÿªÿ©ÿ§ÿ½ÿ¨ÿ§ÿ´ÿ§ÿ±ÿ¶ÿ°ÿ¨ÿ¤ÿ©ÿ¬ÿºÿÿ°ÿ¬ÿ±ÿ¯ÿ¼ÿ¶ÿ¢ÿ£ÿ¦ÿ©ÿ£ÿ¨ÿ¨ÿ«ÿ¦ÿ­ÿ¯ÿ«ÿ¦ÿ ÿ£ÿ¬ÿ«ÿ½ÿ¿ÿ³ÿ°ÿ¬ÿ¨ÿ¢ÿÿ ÿ«ÿ­ÿ¹ÿ°ÿ°ÿ¬ÿ¦ÿªÿ£ÿÿÿ¬ÿ³ÿ©ÿ­ÿ­ÿªÿ ÿÿ¤ÿ¨ÿ®ÿ®ÿ ÿ¤ÿÿ¹ÿ³ÿ¢ÿªÿ­ÿ­ÿªÿ®ÿ³ÿ¨ÿ¡ÿ£ÿ²ÿ·ÿÀÿ£ÿºÿ­ÿ¥ÿªÿ¯ÿ³ÿ­ÿ¨ÿ¯ÿ®ÿ¥ÿ²ÿÿ¦ÿªÿ©ÿ¬ÿ©ÿÿÿÿ®ÿ¯ÿ©ÿ§ÿ¦ÿÿÿ£ÿ£ÿ£ÿ¯ÿ³ÿªÿ£ÿÿ´ÿµÿ¸ÿªÿ²ÿ³ÿ±ÿ³ÿ®ÿ¼ÿ±ÿ¬ÿ­ÿ¥ÿ«ÿ±ÿ¼ÿ­ÿ§ÿ¶ÿ½ÿ­ÿ¦ÿ­ÿ»ÿ¤ÿ²ÿ­ÿµÿ£ÿ¡ÿ¦ÿ®ÿ®ÿÿÿ¦ÿºÿ³ÿµÿ²ÿ¬ÿ¥ÿ«ÿ©ÿ¯ÿ±ÿ±ÿµÿ°ÿ²ÿ¹ÿ­ÿ©ÿ©ÿÿÿ¢ÿ©ÿ¤ÿ¦ÿ±ÿ²ÿ¬ÿ«ÿ¤ÿ·ÿ¸ÿ¬ÿºÿ±ÿªÿ²ÿ­ÿ®ÿ®ÿ¨ÿ©ÿ°ÿ«ÿÿ³ÿ¬ÿ¥ÿ¼ÿ¹ÿ¤ÿ¢ÿ©ÿ³ÿ¸ÿ³ÿ²ÿ±ÿ§ÿ³ÿºÿÿÿ­ÿ£ÿ³ÿ³ÿ´ÿªÿ®ÿ¬ÿ¤ÿ²ÿ¨ÿ±ÿ°ÿ¦ÿªÿ«ÿ®ÿ«ÿ¥ÿÿ¨ÿ¶ÿ²ÿªÿ¦ÿ«ÿªÿ¡ÿÿ¨ÿ¨ÿ·ÿÿ¡ÿªÿ°ÿ¬ÿ§ÿ¥ÿ£ÿ¤ÿªÿ¨ÿ£ÿ­ÿÿ¨ÿ¯ÿ¡ÿ¹ÿºÿ©ÿÿÿ­ÿ½ÿ¨ÿªÿ¼ÿ°ÿ¸ÿºÿ­ÿ·ÿ¶ÿ©ÿªÿ¦ÿªÿ±ÿ®ÿ¨ÿªÿ¬ÿ§ÿ¦ÿ¡ÿ¦ÿÿÿÿ±ÿÿ©ÿ¡ÿ©ÿªÿÿÿ£ÿ¥ÿÿÿÿÿªÿ«ÿÿ¦ÿ¥ÿ¥ÿ§ÿ£ÿ¥ÿ¢ÿ£ÿ¬ÿ¯ÿ®ÿ¨ÿ«ÿ¼ÿ§ÿ¯ÿÿ®ÿ½ÿ²ÿ»ÿ©ÿÿ¤ÿÿÿ¥ÿ«ÿ­ÿ¬ÿ°ÿ²ÿ«ÿ¥ÿ¤ÿ¥ÿ²ÿ¡ÿ£ÿ¢ÿÿ§ÿ²ÿ®ÿ¬ÿ·ÿ»ÿ¶ÿÿÿ¥ÿµÿ«ÿÿÿ£ÿ³ÿ§ÿ»ÿºÿ«ÿ®ÿ®ÿ¯ÿ¶ÿ®ÿ¨ÿ¬ÿ³ÿ±ÿ³ÿµÿ©ÿ¢ÿ¦ÿ¶ÿ®ÿ¥ÿªÿ«ÿ¤ÿÿ¨ÿ´ÿ­ÿ¦ÿªÿÿÿ¶ÿÿ£ÿ®ÿÿÿ±ÿ£ÿ¡ÿ¢ÿÿ¥ÿ¬ÿ®ÿ­ÿ£ÿÿ§ÿªÿ«ÿÿªÿ ÿ¡ÿÿÿÿÿ ÿ©ÿ¡ÿÿÿ¡ÿ¢ÿ¤ÿ¬ÿÿÿÿÿ¡ÿ¦ÿ¦ÿ°ÿ¶ÿ ÿÿÿ°ÿÿÿ¦ÿ¡ÿ¤ÿ¬ÿ¨ÿÿÿÿ£ÿ ÿÿ¯ÿ§ÿÿ©ÿÿÿÿ«ÿÿÿÿÿ£ÿ¢ÿÿÿÿÿÿÿÿÿÿÿÿ¡ÿÿÿÿÿÿÿÿÿÿÿÿÿÿÿÿÿ¦ÿÿÿ¤ÿÿÿ¡ÿÿªÿÿÿÿ¤ÿÿ¥ÿÿÿ¢ÿ®ÿ¬ÿ¤ÿ¢ÿ¤ÿ¦ÿ¦ÿ¦ÿ¬ÿ±ÿÿ¶ÿ«ÿ®ÿ¯ÿ¤ÿ±ÿ¨ÿµÿµÿ®ÿ¬ÿ¡ÿÿ ÿ­ÿ«ÿ¨ÿ­ÿ¨ÿªÿ­ÿ©ÿ²ÿ¡ÿ¤ÿ¶ÿºÿ¹ÿ·ÿºÿ«ÿ¤ÿ¤ÿÿÿªÿ³ÿ¤ÿ¨ÿ±ÿ¦ÿ¢ÿ¨ÿ¯ÿ°ÿ¥ÿÿÿ¦ÿ§ÿ²ÿ±ÿ¶ÿ©ÿ¹ÿÿ¥ÿ¨ÿ§ÿ·ÿµÿ§ÿ¦ÿ¸ÿ°ÿ¢ÿ¸ÿ»ÿ¶ÿ³ÿ°ÿ¯ÿ¨ÿÿÿ©ÿ¼ÿ²ÿ¦ÿ­ÿ¥ÿ²ÿ³ÿ§ÿ¥ÿ¨ÿ¥ÿ§ÿ·ÿ¤ÿ ÿÿ¦ÿ·ÿ¡ÿ¡ÿ®ÿ·ÿµÿªÿ¢ÿ¡ÿÿ¡ÿ§ÿºÿ´ÿ£ÿ¦ÿÿÿ±ÿ±ÿ¢ÿÿ½ÿ²ÿ¨ÿ©ÿ«ÿÿ±ÿ³ÿ´ÿ­ÿ±ÿµÿ¯ÿ³ÿ¯ÿ¦ÿ§ÿÿÿ«ÿ®ÿ¤ÿ®ÿ±ÿ¶ÿ°ÿÿÿ¬ÿ¦ÿ¦ÿ©ÿ­ÿ¼ÿ§ÿ²ÿÁÿ·ÿ­ÿµÿ¬ÿ¤ÿ¦ÿÿÿ¬ÿ¨ÿ®ÿ±ÿªÿ¦ÿ¢ÿ¯ÿ¦ÿ ÿ¡ÿ¢ÿ©ÿÁÿ¯ÿ©ÿ·ÿÿÿ¨ÿµÿÿ©ÿ·ÿ±ÿÁÿªÿ­ÿªÿ ÿÿÿ£ÿªÿ¯ÿ¯ÿ¦ÿ§ÿ¥ÿ¡ÿ¿ÿ¾ÿ¸ÿ¯ÿªÿµÿ¥ÿÿ¡ÿªÿ¡ÿÂÿÿ°ÿ¡ÿ«ÿ»ÿ¤ÿ§ÿ®ÿµÿ°ÿÿÿªÿ¨ÿ¯ÿ¬ÿªÿ­ÿ±ÿ¬ÿªÿ´ÿ§ÿ¥ÿ­ÿ®ÿ»ÿ¾ÿ±ÿ¦ÿ§ÿÿ®ÿ«ÿ¨ÿ³ÿ¯ÿ·ÿÁÿ¸ÿ·ÿ¬ÿÿ¢ÿÿ¨ÿ¬ÿ«ÿ©ÿ«ÿªÿ©ÿ§ÿ¥ÿªÿ¶ÿ´ÿ­ÿ¯ÿ«ÿ«ÿ®ÿ®ÿ®ÿ©ÿÿ²ÿ³ÿ²ÿ¯ÿ«ÿ¦ÿÿ³ÿ©ÿ«ÿÿ«ÿÿ¬ÿ²ÿ¥ÿ¥ÿ³ÿÿªÿ¨ÿ¨ÿ¥ÿÿÿÿÿÿÿ§ÿ´ÿ·ÿ°ÿ©ÿ¬ÿ§ÿªÿ¦ÿ­ÿ²ÿªÿ¡ÿÿÿÿ¶ÿ§ÿ«ÿ§ÿÿÿ­ÿ©ÿ¸ÿ¡ÿ´ÿÿ°ÿ­ÿ¤ÿ ÿ¨ÿ¨ÿ¦ÿ«ÿ²ÿ¬ÿ´ÿ±ÿ¥ÿ¢ÿÿÿ ÿ§ÿ£ÿ¢ÿ¯ÿ£ÿ ÿÿ¡ÿ¯ÿ¤ÿ£ÿ¨ÿÿ¦ÿ¬ÿµÿ¸ÿ ÿ»ÿ«ÿ­ÿ¤ÿ­ÿ¨ÿÿ¡ÿÿªÿªÿ§ÿ¦ÿ¥ÿ³ÿ¶ÿ­ÿ¦ÿÿÿ¡ÿÿ§ÿ°ÿ±ÿ­ÿÿÿ²ÿ±ÿ¥ÿ§ÿ ÿÿ©ÿ®ÿ¤ÿ¨ÿ¬ÿ ÿ¨ÿ®ÿ¥ÿ¡ÿÿÿÿ§ÿ£ÿÿwÿ¨ÿÿ¬ÿ£ÿÿÿÿ®ÿ±ÿ¢ÿÿ§ÿªÿ±ÿ°ÿ²ÿ±ÿ§ÿ£ÿ¡ÿ¤ÿ«ÿ¬ÿ¤ÿÿÿÿ ÿÿ¦ÿÿ¤ÿÿÿ­ÿªÿ ÿ ÿ­ÿ¤ÿ®ÿÿ«ÿ¦ÿ¤ÿ£ÿÿÿÿÿ¢ÿ°ÿ°ÿ®ÿ¦ÿÿÿ¨ÿ¶ÿ£ÿ¦ÿ¡ÿ¡ÿÿÿ ÿÿÿ¦ÿªÿ«ÿ«ÿ¦ÿÿÿÿªÿ®ÿÿ¡ÿ§ÿÿÿ®ÿ¥ÿ§ÿÿ§ÿÿ¨ÿ»ÿ´ÿªÿÿ§ÿ°ÿ°ÿ¦ÿ¢ÿ¥ÿÿ¹ÿ´ÿ¥ÿ¢ÿÿ¬ÿªÿ¦ÿ¥ÿ¬ÿÿªÿÿÿÿ¦ÿªÿ¡ÿÿÿÿÿªÿ«ÿ­ÿªÿ¬ÿ®ÿ¡ÿÿ¤ÿ­ÿ³ÿ§ÿ³ÿ ÿÿ ÿ¦ÿÿ§ÿµÿ£ÿ¡ÿ«ÿ¤ÿ³ÿÿ³ÿ«ÿÿ¦ÿÿÿÿ¥ÿÿ±ÿÿ§ÿ«ÿ¨ÿ§ÿ¢ÿ´ÿªÿ©ÿ¨ÿ±ÿ¯ÿ£ÿ¦ÿÿ ÿ¥ÿÿÿ¨ÿ®ÿ­ÿ¶ÿ®ÿÿÿ«ÿªÿ¸ÿ±ÿ¢ÿ­ÿ´ÿªÿ²ÿ«ÿ©ÿÿÿ«ÿ¦ÿÿÿ¨ÿ¢ÿ¨ÿ®ÿÿÿ¬ÿ§ÿ ÿÿºÿ¨ÿªÿÿÿ¦ÿ­ÿ¤ÿ¨ÿ°ÿÿÿ«ÿ¶ÿÿÿªÿ³ÿ±ÿªÿ­ÿ§ÿÿÿÿªÿ ÿ ÿ¥ÿ©ÿ¤ÿªÿ¯ÿÿÿÿ ÿÿÿ¡ÿ¬ÿ»ÿ²ÿ¥ÿ²ÿÿÿ ÿ£ÿÿ®ÿ ÿ¥ÿ©ÿÿ¬ÿÿÿ«ÿ¦ÿ¹ÿ®ÿ«ÿ¦ÿ¦ÿ©ÿ±ÿ¬ÿ ÿ¢ÿÿÿ«ÿ¦ÿ¤ÿ©ÿ£ÿ¤ÿ¨ÿªÿ­ÿµÿ®ÿ¡ÿÿ«ÿ©ÿÿ£ÿÿÿ¡ÿÿÿ¦ÿ²ÿ©ÿ¶ÿ¦ÿÿÿ¤ÿ´ÿ§ÿÿ¦ÿ±ÿ¨ÿ±ÿ¨ÿ§ÿ«ÿÿÿÿÿ©ÿ´ÿÿÿ¥ÿÿ¤ÿ¢ÿ©ÿ¬ÿ©ÿ¡ÿÿ«ÿ§ÿ£ÿ¬ÿ§ÿ§ÿ°ÿÿ ÿÿÿÿÿ¥ÿªÿ¦ÿ¤ÿÿ²ÿÿ ÿ¤ÿ¬ÿ§ÿÿ¤ÿÿ¨ÿÿ¬ÿÿ®ÿÿ¥ÿÿ«ÿ¶ÿ¬ÿ©ÿ­ÿ§ÿÿÿÿÿ­ÿ£ÿÿÿ¦ÿªÿ¢ÿÿÿÿ¨ÿ ÿÿÿÿÿ§ÿ¨ÿ¥ÿÿÿÿªÿ§ÿÿÿÿ­ÿ£ÿ£ÿÿÿÿ§ÿ±ÿÿÿ¤ÿ¢ÿ³ÿÿ¡ÿÿÿ¸ÿ¡ÿ°ÿºÿºÿ¤ÿªÿ®ÿ¦ÿÿ ÿ­ÿ±ÿ³ÿ¥ÿÿ¤ÿ¤ÿ¢ÿ¨ÿªÿ¦ÿ§ÿ¬ÿ±ÿ§ÿ¡ÿÿÿ­ÿ¦ÿ¨ÿ¡ÿ¦ÿ¬ÿ¯ÿ©ÿ¶ÿ¨ÿªÿÿ³ÿ¨ÿ¤ÿ¡ÿ¨ÿ¢ÿ£ÿ¥ÿ¡ÿÿÿÿÿÿ§ÿ©ÿ©ÿ¬ÿ®ÿ¦ÿ¬ÿ¯ÿ¨ÿ ÿ§ÿ²ÿªÿ¢ÿ¥ÿ¥ÿ§ÿ§ÿÿ¤ÿ°ÿ²ÿ±ÿ·ÿ­ÿ«ÿ°ÿÿÿ¬ÿÿªÿÿÿ¤ÿ¤ÿ¤ÿÿÿ®ÿÿ¨ÿÿÿÿÿÿ¡ÿ¤ÿÿÿÿ¥ÿ¯ÿ¤ÿÿÿ¡ÿÿÿ«ÿ¥ÿÿ¢ÿ¬ÿ£ÿ¬ÿªÿ¡ÿªÿ§ÿ ÿ«ÿ·ÿ©ÿÿ§ÿ¨ÿ¨ÿ¦ÿ¥ÿ§ÿ«ÿÿ ÿ¨ÿ£ÿ£ÿ¢ÿ³ÿ®ÿ¦ÿ¨ÿ¸ÿ­ÿ®ÿ¤ÿ¥ÿµÿ°ÿ§ÿÿ¢ÿ©ÿ£ÿ§ÿªÿ«ÿ¡ÿÿÿ¤ÿ¦ÿ¦ÿ§ÿ£ÿ²ÿ¹ÿ§ÿ¦ÿ®ÿ²ÿ«ÿ£ÿ£ÿ¯ÿ£ÿ§ÿ²ÿ¯ÿ©ÿÿ¨ÿ£ÿÿÿ¶ÿªÿ¦ÿ©ÿ´ÿ±ÿªÿ¤ÿ¤ÿ­ÿ²ÿ©ÿªÿ³ÿ­ÿ¯ÿ°ÿ³ÿ´ÿ£ÿ¢ÿ¡ÿ¦ÿªÿ£ÿ£ÿ¦ÿ¤ÿ¢ÿ©ÿ¯ÿ¥ÿ©ÿ¡ÿ²ÿ«ÿ ÿ£ÿ¢ÿÿ§ÿ¨ÿ¥ÿ£ÿ¤ÿÿ¡ÿ´ÿ­ÿ¥ÿÿ¢ÿ¤ÿ¢ÿ¢ÿ¢ÿ ÿÿ¦ÿ°ÿÿ«ÿ ÿªÿ¦ÿ¡ÿÿÿxÿ¢ÿÿ¢ÿ³ÿ©ÿ¡ÿÿÿ©ÿ¡ÿ´ÿ´ÿ ÿÿ¥ÿ¢ÿ¤ÿ¨ÿ¬ÿ¨ÿÿ¡ÿ ÿ¥ÿ­ÿ¦ÿ§ÿªÿ­ÿ¬ÿ¦ÿ¨ÿÿ´ÿ¨ÿ°ÿ¡ÿ»ÿ¸ÿªÿ«ÿ ÿ®ÿ²ÿ®ÿ«ÿ§ÿ¨ÿÿÿÿÿ³ÿ³ÿªÿ¦ÿÿ ÿ±ÿªÿ¨ÿ½ÿªÿÿ¦ÿÿ´ÿÿÿ£ÿ ÿ¬ÿ²ÿ¦ÿÿ«ÿ¤ÿ¢ÿ£ÿ®ÿ­ÿ¥ÿÿÿÿ©ÿ©ÿ¡ÿ®ÿ«ÿÿ£ÿ¦ÿ¯ÿ®ÿ¯ÿÿ¤ÿ¦ÿ¸ÿ¦ÿ§ÿÿ£ÿÿ®ÿ©ÿÿÿ¯ÿ£ÿ¢ÿ¥ÿÿ£ÿ©ÿ£ÿ£ÿ­ÿ¨ÿÿÿÿ«ÿ³ÿ«ÿ©ÿ¡ÿ´ÿºÿÿµÿ¬ÿÿ´ÿ¥ÿÿÿÿ ÿÿÿ ÿ£ÿ«ÿ¬ÿ­ÿ²ÿ²ÿ¬ÿ©ÿ¥ÿ¤ÿ®ÿ£ÿ«ÿÿ±ÿ¬ÿ©ÿÿÿÿÿ®ÿ³ÿ¶ÿªÿ­ÿÿ¥ÿ­ÿ§ÿ¬ÿ¯ÿ²ÿ¯ÿ£ÿÿÿÿ¬ÿ­ÿ¢ÿªÿ§ÿ¨ÿ¯ÿÿ¤ÿÿ¬ÿ¦ÿ«ÿ«ÿ¨ÿÿ­ÿ±ÿ¯ÿ¯ÿ£ÿ ÿÿÿ«ÿ¤ÿ«ÿ¸ÿ³ÿ«ÿ¤ÿ§ÿªÿ©ÿ»ÿ¾ÿÿ®ÿ¤ÿÿÿ§ÿ¬ÿ¢ÿªÿ¬ÿ¶ÿ¬ÿÿ¦ÿÿÿÿÿÿÿ¤ÿÿÿÿÿÿÿÿ§ÿÿÿÿÿÿ£ÿ ÿÿxÿ~ÿÿ¡ÿÿÿÿÿÿÿÿ¡ÿÿÿ¤ÿÿÿ¨ÿ®ÿÿ¤ÿ³ÿÿÿÿÿÿ¬ÿ§ÿ¢ÿ¡ÿÿ­ÿ¡ÿ ÿÿÿ¨ÿÿÿÿÿÿÿÿÿÿ¡ÿÿÿÿ¤ÿ¦ÿÿÿÿÿ ÿÿÿ¥ÿ¡ÿÿÿÿÿ«ÿ®ÿ§ÿ¥ÿªÿ©ÿ£ÿ¥ÿ£ÿÿ¤ÿ±ÿ±ÿ®ÿ±ÿ¯ÿ ÿÿÿ¤ÿ«ÿ¥ÿ®ÿ·ÿ ÿ£ÿ´ÿÿÿ¢ÿ¨ÿ®ÿ³ÿ¥ÿÿ¢ÿ©ÿ©ÿ¡ÿ¦ÿ´ÿÿ¬ÿ¥ÿ©ÿ¦ÿ¦ÿ¨ÿ¨ÿ±ÿµÿ«ÿ¦ÿ¼ÿªÿ¤ÿÿ§ÿºÿ¬ÿ»ÿ«ÿ³ÿ³ÿ¶ÿ²ÿ¯ÿ°ÿ«ÿ¥ÿ¥ÿ¡ÿÿ«ÿ§ÿÿ ÿ¯ÿÿ¡ÿªÿÿ¦ÿ­ÿ¤ÿ ÿ¤ÿ­ÿ­ÿÿÿ°ÿÿÿÿ¤ÿµÿÿ¤ÿ©ÿÅÿÂÿ±ÿ­ÿ§ÿ­ÿ²ÿªÿ¯ÿµÿ¦ÿ¡ÿ¥ÿ®ÿ¨ÿ¯ÿ®ÿ³ÿºÿ­ÿµÿÿÿªÿ¦ÿ©ÿ´ÿ±ÿ ÿ¦ÿªÿÿ¯ÿ¦ÿÿ¬ÿ£ÿ¥ÿ¦ÿ§ÿ¨ÿ¥ÿÿÿ¤ÿ­ÿ¨ÿ±ÿ¹ÿ±ÿÿ¦ÿºÿ¢ÿ·ÿ®ÿÿÿ§ÿªÿÿÿÿ¨ÿ©ÿ¢ÿ«ÿ¤ÿ¡ÿ­ÿ¬ÿ¢ÿ¯ÿ±ÿ­ÿ ÿÿÿ£ÿ«ÿ¯ÿ±ÿ¨ÿÿ ÿ½ÿ¦ÿ°ÿÿ§ÿ«ÿ°ÿ§ÿªÿ´ÿ±ÿªÿ¬ÿ±ÿÿ¢ÿÿÿ§ÿ¥ÿ£ÿ ÿ©ÿ®ÿ¦ÿ¡ÿ¦ÿ¬ÿ±ÿªÿ¤ÿ±ÿ¥ÿ¤ÿÿÿÿÿ¬ÿµÿÿÿ²ÿ´ÿ§ÿ¤ÿ¤ÿ¦ÿ¶ÿ¶ÿ¯ÿ¤ÿ£ÿÿªÿ«ÿ¡ÿ¢ÿ¬ÿ°ÿ¨ÿ§ÿ®ÿÿ±ÿºÿ¾ÿ¯ÿ®ÿªÿÿ¢ÿ¥ÿÿ¢ÿ­ÿ¢ÿ­ÿ¦ÿªÿ©ÿ·ÿ­ÿ ÿ£ÿ¯ÿµÿµÿ±ÿ®ÿ´ÿ¯ÿ·ÿ¢ÿ ÿ´ÿªÿÿ¨ÿµÿ±ÿ¨ÿ«ÿ±ÿ±ÿ°ÿ´ÿÿ«ÿ®ÿÿ¨ÿ­ÿ¥ÿ¢ÿ¥ÿ¦ÿ¨ÿ­ÿ±ÿ«ÿ£ÿ ÿÿ ÿ©ÿ«ÿ¤ÿ¤ÿ¨ÿ´ÿºÿ¤ÿ¬ÿ¦ÿ¢ÿ ÿ¢ÿ°ÿ¬ÿ«ÿ®ÿ­ÿªÿ¬ÿ²ÿ³ÿÿ«ÿÿ ÿÿÿ°ÿ´ÿ¦ÿ¤ÿ°ÿ¬ÿÿ¡ÿ§ÿ©ÿªÿ§ÿ©ÿ¦ÿ¦ÿ£ÿ¤ÿ¦ÿÿ¢ÿ®ÿ¿ÿ¤ÿ«ÿÿ³ÿ½ÿ°ÿ¬ÿ¤ÿÿÿ¦ÿ¯ÿ¸ÿÿ¤ÿ­ÿ¨ÿ¤ÿµÿºÿ®ÿ©ÿ©ÿ«ÿ·ÿ£ÿ ÿªÿ£ÿ¨ÿ¨ÿ¬ÿ±ÿ³ÿ«ÿ¡ÿ±ÿÿ­ÿ­ÿ°ÿ¤ÿ§ÿ¨ÿªÿ®ÿ«ÿ¦ÿ«ÿ§ÿ®ÿ»ÿ¬ÿªÿµÿ²ÿ«ÿ«ÿ¨ÿ¥ÿ©ÿ¬ÿ ÿ¬ÿ¹ÿ³ÿ«ÿ¦ÿ¤ÿ®ÿ¶ÿ§ÿ±ÿªÿÿ¢ÿ«ÿ®ÿ®ÿ£ÿÿ¨ÿµÿ­ÿÿ³ÿ¯ÿºÿ¤ÿ©ÿªÿ¢ÿÿÿÿ£ÿ®ÿ¨ÿÿÿ¡ÿ«ÿ¯ÿ¯ÿ®ÿ«ÿ±ÿ¨ÿ²ÿÿ¨ÿ¢ÿ¢ÿªÿ¦ÿ¦ÿ®ÿÿÿ®ÿ£ÿ«ÿ­ÿ­ÿ±ÿ®ÿ¦ÿ¤ÿªÿÀÿ«ÿ®ÿ©ÿÿÿÿ«ÿ¬ÿ©ÿ³ÿ»ÿµÿ¬ÿ±ÿ¨ÿ¦ÿªÿ¥ÿÿÿ°ÿµÿ½ÿ ÿÿ¬ÿµÿ¹ÿ´ÿ¦ÿÿ£ÿ¥ÿ¢ÿ¾ÿµÿÿÿªÿ©ÿ­ÿ¬ÿ¡ÿ¶ÿ¡ÿ¢ÿÿÿ£ÿ¡ÿ¯ÿ©ÿ­ÿ®ÿ«ÿÿ«ÿ¬ÿ¬ÿ­ÿ¨ÿ±ÿ²ÿ¦ÿ¨ÿ¢ÿ¦ÿ²ÿªÿ§ÿ¾ÿ³ÿ«ÿÿÿÿ¢ÿ¤ÿ¦ÿ©ÿ¬ÿ¯ÿÿ¨ÿ¥ÿ±ÿ¯ÿ±ÿ¯ÿ®ÿ®ÿÿ¯ÿµÿ±ÿ¥ÿ­ÿ«ÿ©ÿ±ÿ²ÿ¬ÿ­ÿ·ÿ³ÿ©ÿ­ÿ°ÿ§ÿ¤ÿ°ÿ°ÿÿ¨ÿ¨ÿ¿ÿ¼ÿ«ÿ­ÿ²ÿ¬ÿ·ÿ²ÿ´ÿ·ÿ¸ÿ³ÿªÿÿÿ¦ÿ ÿ¢ÿ§ÿ§ÿ¥ÿ¢ÿ£ÿ­ÿªÿÿÿÿÿÿÿ®ÿ±ÿ±ÿ¶ÿ«ÿ¦ÿ´ÿÿÿÿ¥ÿ¦ÿÿÿ¨ÿÿºÿ¯ÿ±ÿ§ÿ¡ÿ§ÿ«ÿ£ÿ­ÿÿ¡ÿ­ÿ´ÿ­ÿ°ÿ³ÿÿ¢ÿÿÿÿÿÿÿÿÿÿÿÿÿÿÿÿÿÿÿÿÿÿÿÿÿÿÿÿÿÿÿÿÿÿÿÿÿÿÿÿÿ¤ÿ«ÿ¡ÿÿÿ£ÿ¯ÿ°ÿ®ÿ§ÿ»ÿ°ÿ»ÿ´ÿ±ÿ¯ÿ°ÿµÿ³ÿ ÿ«ÿ´ÿªÿ­ÿ§ÿ¡ÿ¬ÿ¹ÿ¹ÿ¼ÿ°ÿ²ÿ§ÿ¬ÿ¢ÿ¤ÿ°ÿ¬ÿ§ÿ¶ÿ·ÿ³ÿ¨ÿ¦ÿ¯ÿ·ÿµÿ¬ÿ©ÿªÿªÿÁÿ¸ÿÃÿ ÿ°ÿ¤ÿ£ÿ¥ÿ¤ÿ«ÿ°ÿ¬ÿ¾ÿ´ÿ³ÿªÿ©ÿ°ÿ±ÿµÿ½ÿ©ÿ¤ÿ®ÿ¬ÿ¥ÿ¯ÿ°ÿ¶ÿ¯ÿ©ÿ±ÿ´ÿ«ÿªÿ§ÿ¯ÿ©ÿ¯ÿ²ÿ·ÿµÿ®ÿ²ÿ¯ÿ§ÿ¥ÿ¯ÿ²ÿ³ÿ·ÿ¸ÿ¯ÿ¢ÿÿ ÿªÿ·ÿ­ÿ°ÿ¾ÿ±ÿ­ÿ¯ÿµÿ¶ÿ§ÿ¤ÿºÿÿ¤ÿ¹ÿ·ÿÁÿ¶ÿ£ÿÿ¨ÿ°ÿ¯ÿ±ÿ¡ÿ¨ÿ¡ÿ¬ÿÿ®ÿºÿ³ÿ¬ÿ«ÿ«ÿ¶ÿ ÿ­ÿ§ÿÿ¦ÿ¢ÿ¯ÿµÿ°ÿ²ÿ¨ÿ©ÿ©ÿ¶ÿ«ÿ¶ÿ¬ÿ¬ÿ°ÿ°ÿªÿªÿ´ÿ§ÿªÿ·ÿ°ÿ¶ÿ°ÿ¢ÿ«ÿ´ÿ­ÿ£ÿ¢ÿ ÿ¢ÿ£ÿ®ÿ¤ÿ¯ÿ°ÿ©ÿÿ ÿ¤ÿ¡ÿ¥ÿ²ÿ´ÿ·ÿ¯ÿÿ®ÿ¯ÿ¹ÿ¸ÿ¥ÿÿ§ÿ²ÿ­ÿ«ÿ²ÿ«ÿ£ÿ¬ÿ³ÿ´ÿ¸ÿ­ÿÿ¨ÿ´ÿ®ÿ¬ÿ®ÿ­ÿ¶ÿ¬ÿ¥ÿ±ÿ¯ÿ¡ÿ ÿ¡ÿ¢ÿ®ÿµÿ¼ÿ¹ÿ¬ÿ§ÿ¡ÿ®ÿ¯ÿ¨ÿ¢ÿ¤ÿ°ÿ³ÿ©ÿ§ÿ·ÿ´ÿ¦ÿ¤ÿÿÿ©ÿ©ÿÿÿªÿ·ÿ¶ÿ°ÿ­ÿ²ÿ·ÿºÿ»ÿ»ÿ§ÿ©ÿ²ÿµÿ²ÿ­ÿ¥ÿ¦ÿ®ÿ¬ÿÿ£ÿÿ­ÿ°ÿµÿªÿÿÿ¢ÿ©ÿ«ÿ¯ÿ·ÿ´ÿ±ÿ¥ÿªÿ¤ÿ¤ÿ¥ÿ£ÿ¨ÿ²ÿ¯ÿ­ÿ±ÿ­ÿ¯ÿ¬ÿ¶ÿ¯ÿ¡ÿ¨ÿ¦ÿ¡ÿÿ¤ÿ ÿ±ÿ±ÿÿ©ÿ¸ÿ£ÿ²ÿ¢ÿÿ³ÿ¥ÿ³ÿ§ÿªÿ­ÿ´ÿ­ÿ©ÿ©ÿ¦ÿ«ÿ©ÿ§ÿ¬ÿÿÿ·ÿ¶ÿ­ÿ¨ÿÿ¨ÿ¦ÿ°ÿ¼ÿ¯ÿ¨ÿ¡ÿ¢ÿ¬ÿ¬ÿ¹ÿ½ÿ¹ÿ¦ÿ¤ÿ¯ÿªÿ¥ÿªÿ­ÿ©ÿ¤ÿ¥ÿªÿÿ¢ÿªÿªÿÿ¢ÿ¤ÿ©ÿ°ÿÿÿ¦ÿ¦ÿ¡ÿªÿªÿÿÿ¡ÿÿÿÿÿÿÿ«ÿ¦ÿÿÿÿ£ÿ¦ÿ©ÿ«ÿªÿ§ÿ¯ÿ¤ÿ±ÿ±ÿ²ÿ¹ÿµÿ°ÿÿ©ÿºÿ¸ÿ¬ÿ¤ÿ¥ÿ¢ÿ§ÿ­ÿ²ÿ´ÿ¤ÿªÿ ÿ²ÿ©ÿ¬ÿ¤ÿ¤ÿµÿºÿ°ÿ©ÿªÿ°ÿÿ ÿ¨ÿ²ÿÿ¯ÿÿ²ÿ¯ÿ¯ÿ©ÿ¥ÿµÿ°ÿ¥ÿ¥ÿ¦ÿ§ÿ«ÿ¶ÿÀÿ·ÿ¥ÿ­ÿ­ÿ¤ÿ©ÿ­ÿ½ÿ¶ÿ°ÿ­ÿ­ÿ®ÿ£ÿ§ÿ¸ÿ³ÿ®ÿ®ÿ°ÿ´ÿ¦ÿ ÿ²ÿÿÿ¦ÿÿ£ÿ¢ÿ¤ÿ§ÿªÿ¬ÿªÿ¬ÿ²ÿ¯ÿ«ÿ¨ÿ ÿÿ£ÿÿÿ£ÿÿÿÿÿªÿ§ÿÿÿ¥ÿÿÿÿÿÿÿ ÿ£ÿÿÿÿ¡ÿÿ¡ÿÿ£ÿÿÿ¥ÿÿ¢ÿªÿ¬ÿªÿÿÿ¨ÿ ÿÿ§ÿªÿÿ²ÿ«ÿ©ÿ¢ÿ ÿÿ¤ÿ¦ÿ¦ÿ©ÿÿÿÿÿÿÿÿÿÿÿÿÿÿÿÿÿÿÿÿÿÿ ÿÿÿÿÿÿÿÿÿÿÿÿ¡ÿ¡ÿÿÿ¢ÿÿÿÿÿ¤ÿÿÿÿÿÿÿÿÿ§ÿ´ÿ´ÿ¬ÿ©ÿ­ÿ ÿ­ÿ£ÿ²ÿ«ÿÿ¦ÿ§ÿ®ÿ´ÿ­ÿ®ÿ¦ÿÿ¨ÿ¨ÿ¥ÿ£ÿ¤ÿ§ÿ¦ÿ¬ÿ ÿªÿ¦ÿÿ¬ÿ±ÿ ÿ¯ÿ¤ÿ¹ÿ¥ÿÿÿ°ÿ©ÿ²ÿªÿ®ÿ²ÿ ÿÿ®ÿ¹ÿºÿ®ÿ¥ÿ³ÿ¥ÿªÿ¶ÿ¬ÿ°ÿ§ÿ¯ÿ ÿ¡ÿ ÿÿ©ÿªÿ¨ÿ¥ÿ©ÿªÿ©ÿ¦ÿ¥ÿ«ÿ¤ÿ§ÿ¸ÿ«ÿ¡ÿ¯ÿ¢ÿ¨ÿ£ÿÿÿ ÿ¦ÿ¬ÿ¤ÿªÿ®ÿ©ÿ¦ÿ®ÿÿ¤ÿ¦ÿ¯ÿ°ÿ°ÿ°ÿ«ÿµÿ¶ÿ¤ÿ¦ÿªÿ¨ÿ®ÿ¡ÿ©ÿ±ÿ¡ÿÿ£ÿÿÿ¨ÿ·ÿÿ§ÿ¯ÿ²ÿ§ÿ¬ÿÿ¦ÿ§ÿ¦ÿ³ÿªÿÿÿÿ­ÿ©ÿ¥ÿ§ÿ¨ÿ³ÿ¾ÿªÿ¤ÿ¾ÿ¸ÿ©ÿÿ¡ÿ±ÿÿ°ÿ£ÿ¡ÿ¶ÿ©ÿªÿµÿ¡ÿªÿ·ÿ¸ÿÿÿ£ÿ¡ÿ ÿ¡ÿ¬ÿ°ÿ¬ÿ¨ÿ¡ÿ­ÿ®ÿÿÿ·ÿ¸ÿ»ÿ£ÿ½ÿºÿÿ²ÿ²ÿ¯ÿ¥ÿºÿ£ÿÿÿ¯ÿÿ¦ÿ±ÿ¡ÿÿ®ÿ®ÿ¡ÿÿ¡ÿµÿ¬ÿ¦ÿ«ÿÿ¥ÿµÿ¨ÿ­ÿªÿÿ§ÿ¦ÿÿ¼ÿ¦ÿ®ÿ¦ÿ£ÿ´ÿ­ÿªÿ©ÿ¯ÿ¦ÿ ÿ­ÿµÿ¹ÿ°ÿ§ÿ«ÿÿ ÿ«ÿ¨ÿ²ÿ¨ÿ©ÿ±ÿ½ÿ¬ÿ¶ÿ¶ÿ°ÿÿªÿ§ÿ¯ÿ²ÿ¤ÿ ÿ§ÿÿ´ÿ±ÿ²ÿ§ÿ¶ÿ´ÿÿÿ¥ÿ£ÿ¢ÿ©ÿ´ÿ³ÿ§ÿ£ÿ­ÿ®ÿ©ÿªÿ¤ÿ¢ÿªÿ±ÿ±ÿ¥ÿ¡ÿ°ÿ«ÿ¬ÿ¦ÿ°ÿªÿÿ²ÿ³ÿ®ÿ ÿÿ­ÿ¯ÿ¡ÿ£ÿ¡ÿ¨ÿ¡ÿ®ÿ¥ÿ±ÿ©ÿÿÿ¤ÿ´ÿµÿ²ÿ±ÿ²ÿ¨ÿ©ÿ¯ÿ°ÿ¯ÿµÿ¦ÿÿÿ§ÿ¶ÿ®ÿ§ÿ«ÿ²ÿ§ÿ¤ÿ¹ÿ©ÿ£ÿ¿ÿ¹ÿ»ÿ®ÿ¨ÿ¥ÿ¡ÿÿÿ£ÿ¤ÿ§ÿ©ÿ¨ÿ®ÿ®ÿ±ÿ¼ÿ¯ÿÿÿ©ÿ¦ÿ¨ÿ¢ÿÿ«ÿ©ÿ¤ÿ§ÿÿ¯ÿ¥ÿ¥ÿ¯ÿ¡ÿ¤ÿ¬ÿ¯ÿ§ÿ¦ÿ¤ÿ¨ÿ«ÿ¬ÿ¥ÿ£ÿÿ¦ÿ¡ÿÿ«ÿ¶ÿ³ÿ­ÿ¶ÿµÿ¯ÿªÿ§ÿ¦ÿ«ÿ£ÿ¡ÿ¨ÿ©ÿ¥ÿ¡ÿ¯ÿºÿ±ÿ¤ÿ¯ÿ¦ÿÿ¥ÿ£ÿ¥ÿ§ÿ©ÿÿÿÿ»ÿ½ÿÿÿÿ±ÿ¤ÿªÿÿ©ÿ©ÿÿªÿÿÿÿÿ¤ÿ©ÿ´ÿ¦ÿ«ÿªÿ¨ÿµÿ¹ÿ·ÿªÿ¦ÿ¬ÿ¤ÿÿÿ¨ÿ¦ÿ¡ÿªÿ£ÿ¥ÿ¦ÿ¨ÿ£ÿ­ÿ¯ÿ¾ÿ¬ÿÿ³ÿ¦ÿ®ÿ«ÿ©ÿ¢ÿ«ÿ¢ÿ®ÿ£ÿÿÿ¬ÿ¨ÿ©ÿ±ÿ¢ÿ¥ÿ¡ÿ´ÿ¯ÿÿ§ÿÿ¡ÿÿÿ§ÿ¥ÿÿ£ÿªÿªÿ±ÿ®ÿÿÿ¡ÿ¡ÿ¨ÿ¤ÿ¬ÿ³ÿ ÿÿ­ÿ ÿ¡ÿ£ÿ²ÿ§ÿ¢ÿ³ÿ¦ÿ·ÿÿ©ÿªÿÂÿ©ÿÿ¨ÿ§ÿÿ¡ÿ¦ÿ©ÿ«ÿ©ÿÿÿ ÿ¥ÿ¯ÿªÿÿ¢ÿÿÿ¼ÿ§ÿ ÿ´ÿÿÿ¤ÿ©ÿ®ÿ£ÿ°ÿ²ÿ¥ÿªÿ ÿ ÿ¦ÿ¤ÿ®ÿ²ÿ­ÿ³ÿ²ÿÿ²ÿ±ÿ©ÿ«ÿ«ÿ¯ÿ³ÿ³ÿ·ÿ«ÿÿ¬ÿ¨ÿ§ÿÉÿ±ÿ¤ÿ°ÿ¶ÿ®ÿ¢ÿÿ¬ÿ°ÿÿÿ»ÿÁÿªÿÿ¤ÿ°ÿ¯ÿ°ÿ´ÿ³ÿ®ÿ©ÿ¦ÿÿÿ·ÿ¡ÿÿÿÿÿ¡ÿ²ÿ­ÿ°ÿ¢ÿÿ£ÿÿ§ÿªÿ¥ÿ­ÿÿÿÿ­ÿ«ÿ¯ÿÿ«ÿ¦ÿ§ÿ ÿ­ÿ¬ÿ§ÿÿ§ÿ ÿÿ¤ÿ«ÿ³ÿ¯ÿ©ÿ¢ÿ£ÿÿ ÿÿÿ°ÿ¯ÿ§ÿ ÿ ÿ«ÿ¶ÿ·ÿ°ÿ§ÿ«ÿªÿÿ ÿ¢ÿ£ÿ¡ÿ©ÿ¶ÿÿÿ²ÿÿ£ÿ³ÿ ÿ¤ÿ°ÿ¢ÿÿ ÿ ÿÿÿ±ÿ ÿ½ÿ¯ÿ¡ÿ¢ÿ¤ÿ«ÿÿ²ÿµÿ©ÿ¨ÿ¬ÿÃÿ¼ÿ²ÿ§ÿÿÿ¡ÿ«ÿªÿ¬ÿ£ÿÿ«ÿ­ÿ«ÿ¡ÿÿ¥ÿÿ¦ÿ²ÿ®ÿÿÿÿÿÿ°ÿ¥ÿ¢ÿ®ÿÿÿ ÿ¤ÿÿ­ÿ­ÿ¤ÿÿ³ÿ½ÿ¦ÿ«ÿÿ ÿªÿ°ÿÿ ÿÿ°ÿµÿÿÿ¬ÿÿÿ¡ÿªÿ¬ÿÿ¡ÿ£ÿ§ÿ«ÿ¯ÿ«ÿÿ¢ÿµÿ¾ÿ¬ÿ§ÿµÿÿÿ®ÿ£ÿÿÿÿ©ÿ ÿ£ÿ ÿÿ ÿ¬ÿ¹ÿÿÿ¦ÿ ÿÿÿÿ¢ÿªÿ»ÿ¤ÿÿÿ¤ÿÿÿ¤ÿ¥ÿ©ÿ ÿÿ©ÿ£ÿ¬ÿÿÿÿ¢ÿ¢ÿÿ¤ÿ¨ÿ¢ÿ ÿÿ¤ÿªÿÿ§ÿ¦ÿÿ¨ÿªÿ¤ÿ¢ÿªÿÿ¢ÿ¨ÿ¥ÿÿÿÿ´ÿºÿ«ÿ©ÿ¦ÿ©ÿÿ¢ÿÿ¦ÿ¾ÿ£ÿ³ÿÅÿ±ÿ¤ÿ¨ÿªÿ¸ÿÿÿ°ÿ´ÿ±ÿ¦ÿÿÿ¥ÿ¡ÿ ÿ¤ÿ¢ÿ ÿ¤ÿ°ÿ¯ÿÿÿÿÿ£ÿ©ÿ¨ÿ¢ÿ¦ÿ¦ÿ¥ÿ·ÿ©ÿªÿÿªÿ£ÿÿ°ÿ§ÿ¢ÿÿÿÿ¯ÿÿÿÿ¢ÿ©ÿªÿµÿ´ÿ©ÿÿÿÿ¤ÿ§ÿ§ÿ§ÿ ÿ¤ÿ±ÿ¶ÿ´ÿ®ÿ§ÿ­ÿ­ÿ»ÿºÿ¡ÿÿÿ¤ÿ¡ÿ¢ÿ¥ÿªÿ¬ÿ®ÿÿºÿ³ÿ³ÿ³ÿ¤ÿ²ÿ¯ÿ¢ÿÿ¬ÿÿÿ¡ÿ°ÿ£ÿÿ£ÿ¬ÿµÿ¨ÿÿÿÿÿ£ÿ¡ÿ§ÿ¬ÿ¦ÿ¯ÿ­ÿ¤ÿ©ÿ¡ÿÿ¥ÿ¨ÿ¢ÿ¦ÿ³ÿ¨ÿ¤ÿ¦ÿÿÿÿ¤ÿÿÿ¨ÿ«ÿÿ¢ÿ ÿ¤ÿ¬ÿÿ©ÿ¯ÿ­ÿ¤ÿ­ÿ°ÿÿªÿ«ÿ¨ÿªÿ¬ÿ¦ÿÿ¦ÿ²ÿ«ÿ¤ÿ£ÿÿÿµÿ­ÿÿÿ«ÿ§ÿªÿÿÿ²ÿ¥ÿÿ£ÿ«ÿ¹ÿÿ©ÿ¯ÿÀÿ¿ÿ¤ÿµÿ¨ÿÿÿ¨ÿ¢ÿ¢ÿ°ÿ®ÿ°ÿªÿ¥ÿ¦ÿ¬ÿ¤ÿÿ¥ÿ©ÿ¯ÿ¥ÿ¯ÿ³ÿ²ÿ«ÿ¦ÿ«ÿ¦ÿ®ÿ¨ÿ®ÿ°ÿ¬ÿ«ÿµÿ¤ÿ¨ÿ¬ÿ°ÿÿ«ÿ ÿÿ¢ÿ«ÿ¢ÿ¦ÿ¦ÿªÿÿÿµÿ³ÿ¤ÿ ÿ¡ÿ¨ÿ¯ÿ°ÿµÿ°ÿ©ÿ£ÿ±ÿ ÿ¦ÿ ÿ§ÿ¦ÿÿ£ÿÿÿ®ÿÿÿ¦ÿ¤ÿ¦ÿÿÿ¦ÿ¢ÿ§ÿµÿÿ¡ÿÿ¡ÿ¨ÿ¨ÿ±ÿ®ÿ¡ÿ¢ÿ¥ÿ¤ÿ£ÿ©ÿ¢ÿ£ÿ¨ÿ¥ÿÿ¤ÿÿÿ£ÿÿ¦ÿ¯ÿ®ÿªÿ­ÿ¦ÿ¤ÿ§ÿ®ÿ³ÿ¬ÿ«ÿ ÿ¡ÿ¡ÿÿ£ÿ¦ÿ£ÿÿÿ ÿ«ÿ©ÿ£ÿ¸ÿ°ÿÿ¢ÿ®ÿ¦ÿÿÿ¤ÿ£ÿ ÿÿ©ÿÿ¤ÿÿ ÿ²ÿ¶ÿ¶ÿ§ÿ«ÿ¥ÿ ÿ®ÿ¬ÿ¤ÿ°ÿ°ÿ ÿ¡ÿ©ÿ¯ÿ¨ÿ¡ÿ§ÿªÿ¡ÿ¯ÿ©ÿ§ÿ¼ÿªÿ¨ÿ¶ÿµÿ¥ÿ±ÿ¨ÿ¥ÿ¦ÿ´ÿ­ÿ¯ÿ¸ÿ«ÿ£ÿ­ÿ¯ÿ¢ÿÿÿ¡ÿ°ÿ¨ÿ­ÿ¬ÿ­ÿ©ÿ£ÿ¥ÿ©ÿÿ§ÿ¬ÿÿÿ¬ÿªÿ¬ÿªÿ¦ÿ¦ÿ©ÿ¶ÿ­ÿ¢ÿ¥ÿ§ÿ¬ÿ®ÿ¨ÿ¢ÿ¤ÿ±ÿ ÿ£ÿ¢ÿÿÿÿ¡ÿ¥ÿ®ÿ³ÿ§ÿÿ¢ÿÿÿ¢ÿ¢ÿ©ÿ¤ÿ¨ÿ¬ÿÿÿ¥ÿ§ÿªÿ¡ÿ£ÿ²ÿ«ÿªÿªÿ³ÿ¥ÿ£ÿ¬ÿ¿ÿ«ÿ­ÿ£ÿÿ©ÿ±ÿ®ÿ°ÿ¡ÿ¨ÿ¤ÿÿ¨ÿ ÿÿ©ÿ¥ÿ¤ÿ¯ÿÿÿ¡ÿªÿÿ£ÿ¶ÿ¤ÿÿ£ÿªÿ£ÿÿÿ¡ÿ¢ÿÿÿ¦ÿÿÿ¤ÿ¢ÿ¦ÿ¦ÿÿÿÿÿÿÿÿÿÿÿÿ¤ÿ¥ÿ£ÿªÿ£ÿÿÿÿÿ§ÿ¡ÿÿ¢ÿÿ°ÿ¡ÿÿÿÿÿÿÿÿ¥ÿÿÿÿ©ÿ¥ÿ¨ÿÿÿ ÿ¢ÿ¡ÿÿÿÿ§ÿ£ÿÿÿ¡ÿÿÿÿÿÿÿÿÿÿÿÿÿÿ¬ÿ¯ÿÿÿÿÿÿ²ÿÿ¢ÿ¡ÿÿÿÿÿ©ÿ®ÿ®ÿªÿ©ÿ±ÿ­ÿ ÿÿÿ¤ÿ«ÿ¯ÿ¯ÿ®ÿ¡ÿ¯ÿ©ÿÿ§ÿÿ¢ÿ§ÿ²ÿ§ÿÿ¤ÿ¡ÿ ÿ¥ÿ¤ÿ§ÿ­ÿµÿ³ÿ¥ÿ§ÿ±ÿ®ÿ©ÿ«ÿªÿ§ÿ¥ÿ¤ÿ©ÿ¨ÿ¦ÿ ÿ ÿ©ÿ¥ÿÿ¯ÿ¬ÿÿ©ÿ¢ÿ£ÿ¡ÿÿÿ£ÿ¯ÿ¬ÿ«ÿ­ÿ»ÿ¶ÿ²ÿ¬ÿÿÿ¦ÿ­ÿÿ¥ÿ©ÿ´ÿÿ ÿ§ÿÿ§ÿ®ÿ¬ÿ¦ÿ­ÿ¯ÿ¤ÿ«ÿ¼ÿ¸ÿ±ÿªÿ©ÿ£ÿÿ§ÿÿÿªÿ­ÿ¤ÿ£ÿ¡ÿ£ÿ«ÿ§ÿ ÿ©ÿ°ÿ¥ÿ©ÿ±ÿ¦ÿÿ³ÿ°ÿÿ°ÿ®ÿ®ÿ«ÿ¤ÿ¢ÿ¤ÿ¥ÿ¦ÿ¢ÿÿ¡ÿ¥ÿÿ¡ÿ°ÿµÿ¦ÿÿ¨ÿ´ÿ¡ÿÿ¢ÿÿ£ÿªÿ¦ÿ¦ÿ§ÿµÿ¡ÿ¡ÿ·ÿÿ°ÿ­ÿ©ÿÿ¤ÿµÿ©ÿÿÿ§ÿ¤ÿÿÿÿ¦ÿ±ÿ­ÿÿ«ÿ°ÿªÿÿ£ÿ©ÿªÿ©ÿ¢ÿÿ¤ÿÿ§ÿ³ÿ£ÿ²ÿ¨ÿ­ÿ©ÿ£ÿ¦ÿ©ÿ¡ÿ¤ÿ¥ÿ ÿ·ÿ³ÿÿ¤ÿºÿ¥ÿÿÿÿ¤ÿ±ÿ©ÿ¡ÿ£ÿªÿ²ÿ¬ÿ¢ÿ§ÿ¡ÿ©ÿ¡ÿ¥ÿ­ÿ¦ÿÿ¤ÿ§ÿÿÿ¤ÿªÿ©ÿ©ÿ¬ÿ¨ÿ©ÿ³ÿÿÿ¤ÿ·ÿÅÿ°ÿÿÿ¨ÿ¬ÿºÿ±ÿ­ÿ©ÿªÿ¢ÿ©ÿ¦ÿÿÿÿÿÿ§ÿ©ÿ ÿ¥ÿ´ÿ±ÿÿ¹ÿ¬ÿ£ÿ ÿ­ÿ¸ÿµÿ°ÿ©ÿÿÿ¤ÿ¬ÿ¹ÿ¡ÿµÿ¥ÿÿ¦ÿµÿ±ÿ¡ÿÿ§ÿ¬ÿÿ­ÿ¨ÿ®ÿÿ¨ÿ«ÿ¨ÿ«ÿ¨ÿ©ÿ¬ÿ¢ÿÿÿ«ÿÿ°ÿ¨ÿ¤ÿ±ÿ¢ÿ§ÿ¯ÿ®ÿ²ÿ±ÿ­ÿµÿ§ÿªÿÿ¬ÿ¤ÿ®ÿ¬ÿ©ÿ®ÿ²ÿ­ÿÿÿ¬ÿÿ¯ÿ¯ÿ®ÿ¡ÿ¦ÿ«ÿ³ÿ·ÿ¬ÿ¢ÿ ÿ¥ÿ­ÿ£ÿ³ÿªÿ£ÿ¥ÿ§ÿ¨ÿ¤ÿ¡ÿ¡ÿÿ´ÿºÿ¢ÿ­ÿ­ÿ­ÿ¸ÿµÿ¨ÿ¥ÿ¨ÿ¤ÿ£ÿºÿ§ÿªÿµÿ¡ÿÿªÿ±ÿ°ÿ±ÿªÿ§ÿ­ÿ«ÿ¢ÿ­ÿªÿ¥ÿ­ÿ®ÿ«ÿ²ÿ³ÿ¤ÿÿ£ÿµÿ¸ÿ ÿ¤ÿ¥ÿªÿ©ÿ¥ÿ©ÿ³ÿ¶ÿªÿ±ÿ¥ÿ¡ÿ¶ÿ¾ÿ©ÿÿ¥ÿ¸ÿ¸ÿÿ¥ÿ£ÿ¾ÿ¼ÿ¤ÿ¦ÿ­ÿªÿ­ÿ¯ÿ¦ÿ¬ÿ®ÿ«ÿ«ÿ¥ÿ§ÿ¤ÿ£ÿ­ÿ©ÿ ÿ«ÿÿ ÿ¡ÿ®ÿ¬ÿ¶ÿ¯ÿ¥ÿÿÿÿ¤ÿ§ÿ«ÿ¤ÿÿ¡ÿ´ÿ¶ÿ±ÿ°ÿ²ÿ°ÿ§ÿ¦ÿÿ¥ÿ¥ÿÿÿ¤ÿ®ÿ±ÿ§ÿ¨ÿ§ÿ¥ÿµÿ«ÿ­ÿ®ÿ¦ÿ¤ÿ§ÿ¢ÿ³ÿ«ÿ§ÿ®ÿ©ÿÿ¬ÿµÿªÿ§ÿ³ÿ²ÿ¬ÿÿ«ÿ°ÿ¬ÿ¨ÿ¨ÿ§ÿÿÿ­ÿ±ÿÿ©ÿ¦ÿ³ÿµÿ°ÿ©ÿ¢ÿ«ÿ¡ÿÿ±ÿ¦ÿÿ¡ÿªÿ¯ÿ³ÿ«ÿ©ÿ·ÿ°ÿ¦ÿ©ÿ£ÿÿ ÿ­ÿ±ÿ³ÿ§ÿ©ÿÿªÿ¥ÿ¥ÿ«ÿ±ÿ¾ÿºÿ¯ÿ²ÿ§ÿ£ÿ£ÿ­ÿ¸ÿ¸ÿ´ÿÿ¢ÿ¨ÿ¡ÿ¢ÿ¦ÿ±ÿ¶ÿ®ÿ¬ÿ£ÿÿ¨ÿ©ÿµÿ­ÿ£ÿ£ÿ ÿ§ÿ®ÿ ÿÿ«ÿ«ÿ°ÿ¯ÿ¬ÿ±ÿ¨ÿºÿªÿªÿ°ÿ¹ÿ·ÿ±ÿ²ÿ°ÿ£ÿ¨ÿ®ÿ±ÿ¸ÿ´ÿ«ÿ¥ÿ¢ÿ§ÿ¹ÿ¸ÿ§ÿ®ÿ­ÿ«ÿ«ÿ£ÿÿ©ÿÿ¤ÿ ÿ£ÿ°ÿ­ÿ­ÿ¶ÿ±ÿ£ÿÿÿÿÿÿ§ÿªÿ¦ÿ°ÿ°ÿÿ§ÿÿ¥ÿÿ®ÿºÿ¬ÿ©ÿ­ÿ ÿ²ÿ§ÿ©ÿ­ÿ¥ÿ£ÿªÿ§ÿ®ÿ¤ÿ¡ÿ¥ÿ¥ÿ°ÿµÿ¦ÿÿÿÿÿÿÿÿÿÿÿÿÿÿÿÿÿÿ£ÿÿÿ ÿ¢ÿÿÿÿÿÿÿÿÿÿÿÿÿÿÿÿÿÿÿÿÿÿÿ°ÿ¥ÿªÿ·ÿ¶ÿ®ÿ­ÿ¬ÿ½ÿªÿ­ÿµÿ«ÿ§ÿ¬ÿ°ÿ¬ÿ¢ÿ²ÿ¯ÿ¬ÿ«ÿ©ÿ¥ÿªÿ®ÿ§ÿ¯ÿ¥ÿ¦ÿ¦ÿ°ÿ§ÿ ÿ©ÿ°ÿ©ÿ±ÿ¶ÿ¯ÿ©ÿ¶ÿºÿ¶ÿ±ÿ¨ÿ«ÿ¶ÿ£ÿ³ÿ©ÿ¸ÿ®ÿ¸ÿ®ÿ¤ÿ¤ÿ£ÿ¤ÿ­ÿ¨ÿ¶ÿ­ÿ¶ÿ¬ÿ²ÿ±ÿ¬ÿ¶ÿ¿ÿ©ÿÿÿ¾ÿ®ÿ¬ÿ¦ÿ°ÿ¹ÿµÿ±ÿ¬ÿ¯ÿªÿ¹ÿµÿ±ÿµÿ­ÿ«ÿ±ÿ¯ÿ¬ÿ§ÿªÿ²ÿ·ÿ¨ÿ´ÿ´ÿ¹ÿÁÿ²ÿ ÿ®ÿ«ÿ¿ÿ¨ÿ¸ÿ¼ÿ¨ÿ­ÿ°ÿªÿ¯ÿ°ÿ£ÿÁÿÿÿ¥ÿ§ÿ«ÿ¦ÿÿÿ£ÿ²ÿ£ÿ£ÿ¢ÿ¬ÿ ÿ©ÿ¨ÿ³ÿ¼ÿ¯ÿ¦ÿ±ÿ¿ÿ¶ÿ·ÿ ÿ³ÿ±ÿ¡ÿ°ÿ¼ÿ¬ÿ¢ÿ±ÿ´ÿ´ÿ³ÿ¯ÿ²ÿÀÿ°ÿ§ÿ±ÿ´ÿ§ÿ¦ÿ±ÿ¤ÿ¬ÿ±ÿ¥ÿ¨ÿ§ÿªÿ®ÿ§ÿ¬ÿµÿ¨ÿÿ£ÿ¤ÿ²ÿÿ¯ÿ¯ÿ¨ÿ¡ÿ¥ÿ­ÿ¨ÿ¡ÿ¤ÿ®ÿ ÿ³ÿ«ÿ¹ÿ®ÿ³ÿ©ÿ¨ÿ¤ÿ ÿ±ÿ±ÿ¢ÿ­ÿ±ÿ£ÿ¤ÿ§ÿ¬ÿ­ÿ©ÿ¨ÿ«ÿ°ÿ¯ÿ±ÿ°ÿ¡ÿ°ÿ¨ÿ­ÿ¯ÿ¦ÿªÿ¢ÿÿ©ÿ­ÿ£ÿªÿ©ÿºÿªÿ¤ÿ¬ÿ¬ÿ¨ÿ¢ÿ¨ÿ²ÿ¯ÿ ÿÿ§ÿ¬ÿ¨ÿµÿ¡ÿ¢ÿ°ÿ¬ÿÿÿ¡ÿªÿ®ÿ§ÿ­ÿ¨ÿ¹ÿ©ÿ¨ÿ¨ÿªÿ±ÿµÿ¶ÿ³ÿ­ÿ¨ÿ¥ÿ­ÿ¶ÿ±ÿ¦ÿ¬ÿ²ÿ¢ÿ©ÿ¢ÿ¨ÿ±ÿ±ÿ´ÿ¶ÿ±ÿ²ÿ£ÿ³ÿ·ÿµÿ¬ÿ¡ÿ¨ÿÿ¢ÿªÿ°ÿ¯ÿ³ÿ¶ÿ¡ÿ³ÿ½ÿ´ÿ­ÿ®ÿ¯ÿ§ÿ²ÿÀÿ¹ÿ¥ÿ£ÿ§ÿ¦ÿ©ÿÿ°ÿ«ÿ¥ÿ¶ÿªÿ¯ÿ«ÿµÿ³ÿ°ÿ³ÿ³ÿ§ÿ¢ÿµÿ±ÿ©ÿ¯ÿ¥ÿ®ÿ¾ÿ¿ÿ¯ÿ«ÿ¨ÿ§ÿ£ÿ¡ÿ¤ÿ§ÿ¯ÿ¸ÿ³ÿ«ÿ¨ÿµÿ­ÿ²ÿ²ÿ®ÿªÿ±ÿ¨ÿ ÿ¦ÿ±ÿ«ÿÿ´ÿÿ°ÿµÿ¬ÿÿ¢ÿªÿ®ÿªÿÿÿ©ÿ¬ÿÿ¡ÿÿÿ¦ÿ¥ÿÿÿ¤ÿ¡ÿÿÿ¨ÿ¢ÿÿÿÿ¡ÿ¥ÿÿ ÿ©ÿ§ÿ§ÿ§ÿ£ÿÀÿ¡ÿ¯ÿ¶ÿ¬ÿ³ÿ¹ÿ¬ÿÿ®ÿµÿ¡ÿÿÿ¨ÿ¨ÿ¨ÿ«ÿ±ÿÿ°ÿµÿ±ÿ¥ÿ¶ÿ¹ÿ¶ÿ¼ÿµÿµÿÀÿ²ÿ­ÿÿ ÿ«ÿ¤ÿ©ÿ¥ÿ°ÿ¨ÿ¢ÿ ÿ­ÿ±ÿªÿ«ÿ¯ÿªÿ¢ÿªÿ½ÿ¯ÿ¦ÿ²ÿ¤ÿ¤ÿ¸ÿ¬ÿ®ÿ¬ÿ±ÿ¨ÿ£ÿªÿ«ÿ®ÿ³ÿªÿ£ÿÿ¬ÿ®ÿ¤ÿ©ÿ¢ÿ«ÿ¨ÿÿ§ÿÿ£ÿÿ ÿ¦ÿ§ÿ¤ÿ©ÿ´ÿ¬ÿ­ÿ¤ÿÿÿÿÿ§ÿ¤ÿ¥ÿÿÿÿÿÿÿ¢ÿ£ÿ ÿ¥ÿÿÿÿÿÿÿÿÿ ÿÿ§ÿ¤ÿ¡ÿ§ÿÿÿÿÿÿÿÿ¨ÿÿÿ¦ÿÿ¡ÿÿÿ©ÿ¹ÿ¬ÿÿÿ£ÿÿÿÿÿÿÿÿÿÿÿÿÿÿÿ~ÿÿÿÿÿÿÿÿÿÿÿÿÿÿÿÿÿÿÿÿÿÿÿªÿÿÿÿ¢ÿÿÿÿÿÿÿÿ¡ÿ¤ÿ ÿÿÿÿ§ÿ´ÿ­ÿ¨ÿ¬ÿªÿ£ÿ©ÿ°ÿ¤ÿ©ÿ©ÿ¡ÿÿ¤ÿ©ÿ°ÿÿ¢ÿ¨ÿÿ©ÿ¬ÿ¤ÿÿÿ¨ÿªÿ¦ÿ¡ÿÿ£ÿ¡ÿ¬ÿ°ÿ¸ÿÿªÿ½ÿ£ÿ¡ÿ¬ÿ¤ÿ®ÿ¸ÿ¿ÿ­ÿ¨ÿªÿ±ÿ¼ÿ·ÿ±ÿ«ÿ¢ÿ²ÿ©ÿ¨ÿ´ÿ¬ÿ®ÿ©ÿ§ÿ£ÿ³ÿ¡ÿ¦ÿ®ÿ±ÿ¯ÿ£ÿ¡ÿ£ÿªÿ¢ÿ§ÿ´ÿ³ÿ«ÿ¯ÿ¹ÿ®ÿ ÿ¤ÿ´ÿ±ÿÿ¬ÿ¤ÿ¯ÿ¤ÿÿ­ÿ¬ÿ®ÿ±ÿªÿÿ¨ÿ­ÿ·ÿ°ÿ­ÿ§ÿ§ÿ³ÿ´ÿ¥ÿ£ÿ«ÿªÿ²ÿ¨ÿ¬ÿ¸ÿÿ©ÿ§ÿ§ÿ¢ÿ¤ÿ¾ÿÿ¬ÿÿ¦ÿ±ÿªÿªÿ ÿ¦ÿ¦ÿ¡ÿ¢ÿ¦ÿ¦ÿ¦ÿ«ÿ«ÿ¥ÿ ÿÿ«ÿ®ÿ¢ÿ£ÿ¸ÿªÿ¤ÿ£ÿ³ÿ¯ÿÿªÿ¨ÿ¢ÿÿ§ÿ©ÿ¬ÿÿ¡ÿ¦ÿ²ÿ ÿÿÿÿÿ¢ÿ¤ÿ´ÿ½ÿ®ÿÿ¯ÿ§ÿÿÿ¶ÿ·ÿ ÿ®ÿ¯ÿ¯ÿ§ÿ²ÿ¥ÿ£ÿ°ÿ§ÿ®ÿ«ÿ¬ÿÿÿ±ÿ¶ÿ¬ÿ±ÿ¯ÿÿÿ ÿ¨ÿ¶ÿ°ÿ®ÿ©ÿÿ£ÿ±ÿ¯ÿ¥ÿ¬ÿÿ¿ÿ´ÿÿ¯ÿ¯ÿ«ÿ¢ÿ¤ÿÿ©ÿ«ÿ­ÿ¦ÿ¨ÿ§ÿ«ÿ°ÿ°ÿ§ÿ§ÿ©ÿ£ÿ£ÿ§ÿ§ÿ¨ÿªÿ©ÿÿÿÿ±ÿªÿ¡ÿÿ¦ÿÿ¶ÿ ÿÿÿÿ¨ÿ¬ÿ´ÿ¶ÿ¢ÿµÿ»ÿÿ¤ÿ©ÿ§ÿ­ÿ§ÿ¤ÿ¬ÿªÿ¤ÿ¨ÿ¦ÿ¦ÿ«ÿ¤ÿ¡ÿ¦ÿ©ÿªÿ§ÿ¬ÿµÿ¡ÿ¤ÿ¬ÿ«ÿ³ÿ®ÿ²ÿ¶ÿ¶ÿ­ÿ¤ÿ«ÿ¥ÿ¨ÿÿ®ÿ©ÿÿ®ÿ§ÿ§ÿ¥ÿ¥ÿÿÿ²ÿ¬ÿ ÿ¨ÿ¤ÿ¬ÿ¶ÿ¦ÿÿÿªÿÿÿ~ÿ¥ÿ¬ÿ°ÿµÿ«ÿ°ÿ¹ÿ±ÿªÿ®ÿ¡ÿ±ÿ£ÿ¤ÿÿÿÿ¬ÿÿÿ¯ÿÿ¡ÿªÿºÿ¯ÿ¬ÿ¶ÿ¹ÿ¥ÿÿ¥ÿ¬ÿ¬ÿ©ÿ¨ÿÿ«ÿ©ÿÿ©ÿ¥ÿ«ÿ£ÿ¥ÿ²ÿ«ÿªÿ¨ÿ®ÿÿ­ÿÿ ÿ­ÿ¤ÿ©ÿ¡ÿ¬ÿ°ÿ¦ÿ¥ÿ©ÿ¶ÿ¯ÿ¨ÿ®ÿªÿ§ÿÿÿ¦ÿ³ÿ­ÿ¨ÿ±ÿÿÿ©ÿ²ÿ¶ÿ®ÿ£ÿ©ÿ£ÿ¢ÿÿ£ÿ³ÿ¢ÿÿÿÿ¿ÿ¦ÿÂÿªÿÿ¬ÿ¨ÿ§ÿÿÿ¯ÿ¬ÿ©ÿ°ÿÿªÿ ÿÿ¤ÿ¡ÿ¥ÿÿ«ÿ©ÿ«ÿ²ÿ²ÿ¬ÿ¤ÿ§ÿ±ÿ«ÿÿ¥ÿ¸ÿ¼ÿ©ÿ¢ÿªÿ±ÿ«ÿªÿ§ÿ¬ÿ³ÿµÿ®ÿ¡ÿ¬ÿ¨ÿ¢ÿ§ÿ°ÿ®ÿ­ÿ¢ÿªÿ§ÿÿÿ¬ÿ¤ÿ¢ÿ®ÿªÿÿ ÿ»ÿÿ£ÿ¨ÿ©ÿ­ÿÿÿªÿ­ÿ¡ÿÿ±ÿ¹ÿ«ÿ¬ÿ§ÿ¢ÿ¨ÿ§ÿ­ÿ®ÿ¶ÿ¬ÿ¤ÿºÿ¥ÿÿ£ÿÿÿÿÿµÿÿ°ÿ¢ÿÿ¦ÿ§ÿ²ÿ«ÿ§ÿ¥ÿ¬ÿ ÿµÿ«ÿ ÿ¨ÿ«ÿ£ÿÿ¥ÿªÿ¥ÿÿ ÿ©ÿ§ÿ«ÿ¶ÿ­ÿ¢ÿ ÿÿÿÿ¦ÿ®ÿ®ÿ§ÿ©ÿ¯ÿµÿ³ÿ´ÿ·ÿºÿ­ÿÿ¯ÿ­ÿ¢ÿÿ ÿÈÿ®ÿ ÿ·ÿ¯ÿ«ÿ«ÿÿ¬ÿ¤ÿ´ÿÿ§ÿ«ÿ¤ÿÿÿ£ÿÿ¥ÿ¡ÿ§ÿ¡ÿÿÿÿÿÿÿ¥ÿÿÿ¬ÿ¬ÿ±ÿ«ÿ¯ÿ¯ÿÿÿÿÿ·ÿ±ÿ°ÿ§ÿ¥ÿ©ÿ¦ÿ¯ÿÿÿ®ÿ¥ÿ¨ÿ¤ÿµÿ¨ÿ±ÿ±ÿ¥ÿ®ÿ¦ÿ°ÿ°ÿ§ÿÿ©ÿ·ÿ·ÿªÿ©ÿ¢ÿÿÿ¯ÿ©ÿ¥ÿ­ÿ¨ÿ¨ÿ¦ÿ¡ÿ¦ÿ¤ÿ¥ÿÿÿ«ÿ©ÿ¦ÿ±ÿ¯ÿªÿ®ÿ¤ÿÿ¡ÿ¡ÿÿÿ®ÿ£ÿªÿ²ÿ¬ÿ«ÿ£ÿÿ±ÿ©ÿÿ¨ÿÿ¨ÿÿ¨ÿ´ÿ¡ÿ£ÿ¨ÿ¥ÿªÿ§ÿÿÿÿ¡ÿ¢ÿ¥ÿ«ÿ¤ÿ£ÿ´ÿ¢ÿ¡ÿ®ÿ³ÿÿÿ©ÿ¥ÿ ÿ¥ÿ¦ÿ¤ÿ¨ÿ¡ÿ¥ÿ§ÿªÿ¡ÿªÿ¤ÿÿ±ÿ­ÿÿ«ÿ¦ÿªÿ¨ÿÿÿ·ÿ¨ÿ¥ÿ¬ÿ¯ÿÿ¬ÿ¥ÿ¶ÿµÿÿ§ÿ¯ÿ±ÿÿÿÿ¥ÿ¤ÿ¤ÿªÿ¨ÿ¹ÿ¤ÿÿ¬ÿ¤ÿ§ÿÿªÿ­ÿ¥ÿªÿ·ÿ§ÿÿ­ÿ¨ÿÿ ÿªÿÿÿ¶ÿ©ÿÿ°ÿ½ÿ¦ÿ£ÿªÿ©ÿ¨ÿ¨ÿÿ´ÿÿ°ÿÿÿ£ÿ²ÿÿªÿ¶ÿ¨ÿÄÿÿ¨ÿ®ÿÿÿ¡ÿÿÿªÿ³ÿ±ÿªÿ¹ÿ³ÿÿÿÿ¤ÿ±ÿ©ÿÿÿªÿ®ÿ¨ÿ¦ÿÿÿ°ÿ¨ÿ¡ÿ«ÿ«ÿ¨ÿÿ°ÿ­ÿ£ÿ±ÿ§ÿ¼ÿ¨ÿ§ÿÿÿ§ÿªÿ¡ÿÿ­ÿ¬ÿ±ÿÿÿ¬ÿ¦ÿ°ÿ«ÿ±ÿ¯ÿ¨ÿÿ¢ÿ ÿ¨ÿÿÿ¯ÿ«ÿ¦ÿªÿ ÿÿ§ÿ¡ÿ¥ÿ®ÿ¥ÿÿ¥ÿªÿ£ÿÿªÿ¦ÿÿÿ§ÿ®ÿ¤ÿÿ£ÿ®ÿ³ÿ¢ÿ­ÿÿÿ¨ÿ©ÿ´ÿªÿ¡ÿÿÿ¢ÿ½ÿÿ¢ÿ¥ÿ®ÿ­ÿ¢ÿ¬ÿ³ÿ¥ÿÿÿÿ¥ÿ«ÿ¤ÿªÿ§ÿ¢ÿ¡ÿ ÿ§ÿ§ÿªÿÿ¦ÿ°ÿ¡ÿ¡ÿ¢ÿªÿÿ¨ÿÿÿ§ÿ»ÿ©ÿÿµÿÿÿ§ÿ¹ÿÿÿ¾ÿ®ÿ¤ÿ°ÿ¶ÿ¡ÿ°ÿ±ÿ©ÿ ÿÿÿÿ¡ÿ´ÿÿÿ©ÿ©ÿªÿ°ÿ©ÿ£ÿÿÿ®ÿ¨ÿ¦ÿ£ÿ¡ÿ¦ÿÿ§ÿ§ÿ¬ÿ ÿÿÿ­ÿ¢ÿÿ¤ÿ¬ÿ¦ÿÿ¥ÿÿ°ÿ¬ÿÿ£ÿµÿ¢ÿ¥ÿÿ¨ÿ¦ÿ¦ÿ¬ÿ®ÿ´ÿ¶ÿ¨ÿ¦ÿ«ÿ¢ÿ¥ÿ­ÿ¬ÿ°ÿ±ÿ§ÿ¥ÿ«ÿ¥ÿÿÿ¡ÿ¤ÿ¬ÿÈÿ³ÿ¢ÿªÿ¡ÿ´ÿÿ´ÿ©ÿÿÿ©ÿÿ¤ÿÿ¦ÿ¢ÿ¤ÿ´ÿ­ÿ¡ÿ¢ÿ¢ÿ¦ÿ©ÿ§ÿ¬ÿ¥ÿ ÿ¶ÿ²ÿÿ«ÿ²ÿ»ÿ·ÿ¡ÿªÿ®ÿ­ÿ§ÿ­ÿµÿ©ÿÿ®ÿ°ÿÿ¦ÿ±ÿÿ²ÿ©ÿ ÿ°ÿ®ÿªÿ¤ÿÿÿÿÿ­ÿ¬ÿ¤ÿÿÿªÿ«ÿ¤ÿ­ÿ´ÿ¥ÿÿ¡ÿÿ®ÿÿÿÿ©ÿ¨ÿºÿÿ²ÿ§ÿÿ­ÿ¨ÿ§ÿ®ÿÿ¬ÿªÿ¦ÿ¢ÿ·ÿµÿ¨ÿªÿ¨ÿÿ¡ÿ©ÿÿÿ¤ÿÿÿ´ÿ¦ÿ ÿÿÿ©ÿªÿÿÿ­ÿ ÿ©ÿ©ÿ­ÿ«ÿ²ÿ°ÿ­ÿ¤ÿ¦ÿ°ÿÿ¤ÿ«ÿ°ÿ«ÿ©ÿ«ÿ±ÿ¯ÿ¢ÿ¡ÿ¨ÿ«ÿ¢ÿ¢ÿ´ÿ°ÿÿÿ ÿ±ÿÿ¤ÿ¶ÿ ÿ¢ÿÿ§ÿ¡ÿ¡ÿ¡ÿ ÿ®ÿ¸ÿ´ÿ²ÿ§ÿ¢ÿ¡ÿªÿ­ÿ¢ÿ«ÿ±ÿ¡ÿ¦ÿªÿ©ÿ¢ÿÿ®ÿ¬ÿÿ¡ÿ¨ÿ§ÿÊÿ­ÿªÿ®ÿÿÿ¯ÿ¡ÿ®ÿ¯ÿ¤ÿ±ÿ²ÿ¯ÿ°ÿ±ÿ¯ÿ¶ÿ·ÿ²ÿ¸ÿ³ÿ³ÿ¡ÿ ÿ¨ÿ¡ÿ¦ÿ¥ÿ¬ÿ³ÿÿ®ÿ±ÿÿ¢ÿ©ÿ¥ÿ°ÿ¦ÿ®ÿ«ÿ®ÿ¹ÿªÿÿÿ¡ÿ¯ÿ²ÿ¦ÿ¨ÿ²ÿ¹ÿªÿÿ¦ÿ¡ÿ©ÿªÿ¢ÿÿ±ÿ§ÿ£ÿ«ÿÿ­ÿ¦ÿ®ÿ¥ÿ³ÿ°ÿ£ÿ¤ÿ¥ÿ­ÿ¶ÿ±ÿ©ÿªÿ³ÿµÿ±ÿÿ¢ÿ§ÿ£ÿÿ«ÿµÿ£ÿ¤ÿ¡ÿ¦ÿ­ÿ­ÿ¤ÿ­ÿ¨ÿ¬ÿ«ÿ¨ÿÿÿÿ§ÿ§ÿ£ÿ§ÿ³ÿ ÿ£ÿ¸ÿ­ÿÿ³ÿ¶ÿ«ÿ§ÿ ÿ«ÿªÿ ÿÿÿÿÿÿÿÿ¥ÿÿÿ ÿÿ¡ÿÿ{ÿÿÿÿÿÿÿÿ¢ÿªÿÿÿÿÿ¡ÿÿÿÿÿÿ¥ÿÿÿÿÿÿÿªÿÿÿ{ÿÿÿÿÿÿÿ ÿÿÿ¡ÿÿÿÿÿÿÿÿÿÿ¡ÿÿÿ¢ÿ¤ÿÿÿ¤ÿÿÿÿÿ±ÿ£ÿÿ§ÿÿÿÿÿªÿ¥ÿÿÿÿÿ ÿÿ¡ÿ¦ÿ¨ÿ£ÿ¤ÿ©ÿ°ÿ¤ÿÿÿ©ÿ¦ÿÿªÿ¬ÿ«ÿ¤ÿ¥ÿÿÿ¡ÿÿÿ¨ÿ´ÿ±ÿ¤ÿ¡ÿ¨ÿ§ÿ£ÿ§ÿ«ÿ©ÿ¯ÿ²ÿ§ÿ­ÿ°ÿ¸ÿ©ÿ°ÿ§ÿ®ÿ¨ÿ¤ÿ ÿ¦ÿ¡ÿÿ§ÿ¢ÿÿ¥ÿ±ÿ«ÿ©ÿÿ²ÿ©ÿÿÿ½ÿªÿ¤ÿ¾ÿ²ÿ©ÿ£ÿ¤ÿ®ÿ¨ÿÿ£ÿ¦ÿ§ÿ¬ÿªÿ©ÿ²ÿÿ¥ÿÿ¤ÿ£ÿ¶ÿ¼ÿ´ÿ©ÿ¦ÿ©ÿ®ÿ¨ÿ¢ÿ°ÿ¡ÿÿ¡ÿÿ£ÿ§ÿÿ±ÿ¨ÿ¨ÿ§ÿ¥ÿ¤ÿªÿ§ÿÿ©ÿ²ÿ£ÿ«ÿ¤ÿ¢ÿÿ±ÿ©ÿ¦ÿ¤ÿ¦ÿ¯ÿªÿ¦ÿ¢ÿ¨ÿ°ÿªÿ¡ÿ¢ÿªÿ»ÿ¡ÿ¬ÿ·ÿÁÿÿÿ¶ÿ©ÿ§ÿ¡ÿÿ¤ÿ¬ÿ«ÿ¢ÿÿÿ¬ÿªÿ¨ÿ­ÿ¨ÿ¥ÿªÿ´ÿªÿÿ¥ÿ¡ÿÿ©ÿ®ÿ­ÿ¯ÿµÿÿ¡ÿ§ÿ¥ÿÿ°ÿ¬ÿµÿ©ÿÿ¤ÿ¬ÿªÿ¦ÿ¡ÿ¢ÿ©ÿ±ÿ¬ÿ«ÿ£ÿÿ©ÿ£ÿ¤ÿ¥ÿ¢ÿÿÿªÿ´ÿ£ÿÿ¬ÿ­ÿ¶ÿ«ÿÿ¡ÿ¥ÿ¯ÿ´ÿ©ÿÿ¡ÿ©ÿ¯ÿ´ÿ¡ÿ¢ÿÿ¶ÿ­ÿ³ÿ®ÿ¨ÿÿ¡ÿ«ÿªÿ§ÿÿÿ²ÿ«ÿÿÿÿ±ÿ²ÿ ÿ¥ÿ¬ÿºÿ­ÿÿÿ¥ÿ ÿªÿ«ÿ¥ÿÿ¶ÿ¬ÿ¨ÿ¤ÿÿÿ§ÿ©ÿÿÿ«ÿ¡ÿ£ÿ±ÿ±ÿ¥ÿ­ÿ¨ÿ¬ÿ£ÿ¯ÿ¸ÿ­ÿ£ÿ¤ÿ¥ÿ¢ÿ¥ÿ¼ÿ²ÿÿ­ÿ­ÿªÿÿ¢ÿ¯ÿªÿ¢ÿÿÿ¤ÿ¢ÿ¸ÿ¥ÿ­ÿ©ÿ¯ÿ¬ÿ¦ÿ¨ÿ¬ÿ¬ÿ¬ÿ¨ÿ¡ÿ©ÿ¨ÿºÿ¦ÿ±ÿ¦ÿ©ÿ¯ÿ©ÿÿÿ³ÿ¥ÿ¡ÿ¥ÿ ÿÿ­ÿ«ÿ©ÿ ÿ¢ÿ¯ÿ²ÿ§ÿ¢ÿ¨ÿ¦ÿ±ÿªÿªÿ¦ÿÀÿ ÿÿ°ÿ­ÿ¦ÿ±ÿ¸ÿÿ¡ÿ¯ÿ«ÿ¯ÿ¤ÿ¨ÿªÿ¥ÿ¦ÿ«ÿ¡ÿÿ¦ÿ¥ÿ¥ÿªÿ³ÿ¨ÿ·ÿ§ÿÿÿÿ¨ÿ¢ÿ¤ÿ¦ÿ®ÿ§ÿ§ÿÿ¤ÿ¬ÿ´ÿ³ÿ¨ÿÿ¢ÿ³ÿ­ÿ§ÿ¥ÿµÿ¼ÿ²ÿ©ÿ­ÿ¨ÿÿ¨ÿ²ÿ¡ÿ°ÿ«ÿ¨ÿ«ÿ¯ÿ¦ÿ ÿ¤ÿ­ÿ´ÿ¨ÿ¨ÿÿ¡ÿ¬ÿ£ÿÿ¤ÿ°ÿ¸ÿ³ÿÿÿÿ¼ÿ¨ÿªÿ®ÿ°ÿ«ÿ¦ÿ«ÿ±ÿ£ÿ¡ÿ´ÿ¦ÿ«ÿªÿ³ÿ«ÿ§ÿ¡ÿÿ«ÿ«ÿ¬ÿ®ÿ®ÿ¹ÿÅÿ³ÿ§ÿ¥ÿ¦ÿ§ÿ©ÿ¥ÿ³ÿ¶ÿ¤ÿ¯ÿ­ÿ¬ÿ¸ÿ·ÿ¤ÿ¥ÿ¼ÿ«ÿ«ÿ§ÿ«ÿ«ÿ§ÿ¤ÿ¨ÿ±ÿ°ÿ¦ÿ®ÿ£ÿ¼ÿ¹ÿ®ÿ¦ÿªÿ°ÿ°ÿ®ÿ¢ÿ­ÿÀÿ±ÿ²ÿ¢ÿªÿªÿ£ÿªÿ´ÿ¥ÿ ÿ ÿ´ÿ­ÿ²ÿªÿ®ÿ±ÿ¢ÿÿÿ¦ÿ§ÿ±ÿ¡ÿÿ©ÿ³ÿ¬ÿ«ÿ¬ÿ¡ÿÿÿ§ÿ¥ÿ¦ÿ«ÿ®ÿ©ÿ¤ÿ¦ÿ¤ÿÿ¯ÿ®ÿ¬ÿ±ÿ³ÿ²ÿ¹ÿ»ÿ¶ÿ£ÿ£ÿ®ÿ«ÿ©ÿ¯ÿ¹ÿ¸ÿ­ÿ³ÿ¹ÿ¹ÿ¬ÿ¦ÿ£ÿ£ÿ§ÿ«ÿ´ÿ½ÿÿÿ«ÿ©ÿªÿ¤ÿÿ¥ÿ¥ÿ£ÿ²ÿ§ÿ©ÿ­ÿ±ÿ®ÿ¦ÿÿÿÿÿµÿ²ÿ¥ÿ ÿªÿ±ÿ­ÿ·ÿÿªÿºÿ¼ÿµÿ¬ÿ­ÿ¹ÿ©ÿÿÿ¤ÿ ÿ¥ÿ©ÿªÿ¯ÿ«ÿ¨ÿ²ÿ£ÿ¯ÿ¨ÿ¬ÿ²ÿ¦ÿ£ÿ²ÿ­ÿ­ÿÿ©ÿªÿÿ¢ÿ§ÿ¢ÿÿÿÿÿÿÿ ÿ¡ÿ¡ÿ¨ÿ«ÿ ÿÿÿÿÿ§ÿ¬ÿ§ÿ±ÿÿÿ¡ÿ ÿ§ÿªÿ¦ÿ¢ÿ¨ÿ¢ÿ¦ÿ¢ÿ¤ÿ®ÿ­ÿ¦ÿ ÿÿÿÿÿÿÿÿÿÿÿÿÿÿÿÿÿÿÿ¤ÿ¬ÿÿ ÿ§ÿÿÿÿÿÿÿÿÿÿÿÿÿÿÿÿÿÿÿÿÿªÿ¨ÿµÿ°ÿ®ÿ±ÿ®ÿ©ÿ¡ÿªÿ·ÿªÿ§ÿªÿ¢ÿ¦ÿ¯ÿ¥ÿ©ÿ ÿ®ÿ®ÿ°ÿ«ÿ©ÿ¯ÿ¸ÿ¸ÿ¥ÿ®ÿ£ÿ ÿªÿ¤ÿ¦ÿ¥ÿ©ÿ´ÿ³ÿ ÿ³ÿ·ÿ­ÿ²ÿ¯ÿ¨ÿ¨ÿ«ÿ­ÿ¯ÿ¢ÿ³ÿ¨ÿªÿ¬ÿ±ÿ¼ÿµÿ®ÿ²ÿ¬ÿªÿ«ÿ»ÿ±ÿ¶ÿ¾ÿºÿ¬ÿ°ÿ¹ÿÿ¤ÿ§ÿ°ÿÆÿ²ÿ«ÿ¦ÿ®ÿ½ÿ¸ÿ¦ÿÿ­ÿ²ÿ»ÿ¶ÿºÿ·ÿ«ÿ§ÿ®ÿ°ÿ¦ÿ¦ÿÊÿªÿ»ÿ·ÿ¹ÿ¶ÿ­ÿ©ÿ¬ÿ«ÿ¬ÿ¥ÿ¬ÿÿ´ÿ¹ÿ§ÿ©ÿ¯ÿ«ÿ²ÿ«ÿ©ÿ³ÿ½ÿ®ÿ®ÿ¶ÿ¬ÿ®ÿ²ÿ­ÿ¬ÿ®ÿ§ÿÿ ÿ©ÿ¥ÿ£ÿ®ÿ¯ÿ­ÿ«ÿ¤ÿ¶ÿºÿ¼ÿµÿ³ÿ¶ÿ®ÿ£ÿÿ¦ÿ§ÿÿ ÿ®ÿÆÿµÿ£ÿ·ÿ¾ÿ¨ÿ§ÿ±ÿ´ÿ­ÿ¦ÿ¯ÿ²ÿ¿ÿÿÿªÿ¦ÿ°ÿ¿ÿ¸ÿ¯ÿ±ÿ¢ÿÿ£ÿ¾ÿ¥ÿ£ÿ·ÿ«ÿªÿ«ÿ¦ÿ¦ÿ©ÿ¥ÿ¥ÿ²ÿ¯ÿÿ´ÿÿÿ±ÿ³ÿ°ÿ´ÿ®ÿ¬ÿ®ÿ²ÿ¹ÿ±ÿ ÿ¡ÿÿ£ÿ«ÿ¥ÿ§ÿ´ÿ°ÿ¨ÿ®ÿ±ÿ±ÿ¨ÿÿÿ¦ÿ³ÿ¹ÿ«ÿ ÿ¨ÿ®ÿ®ÿÿªÿ¹ÿªÿ¥ÿ¯ÿ°ÿ©ÿ¡ÿ¬ÿ¯ÿÿÿÿ¢ÿ«ÿ±ÿÊÿ£ÿ¢ÿ·ÿ·ÿ£ÿ£ÿ¬ÿ¨ÿªÿµÿ·ÿ¬ÿ¯ÿ©ÿÿ¡ÿ¥ÿ°ÿ¯ÿ¬ÿ©ÿ§ÿ¨ÿ¤ÿ§ÿ¦ÿ°ÿ²ÿ­ÿ½ÿ¶ÿ ÿªÿ·ÿ­ÿ¤ÿ§ÿ«ÿ¶ÿ´ÿ¨ÿ°ÿ·ÿ«ÿ¸ÿ¡ÿ¥ÿ¥ÿ¬ÿ°ÿ°ÿ²ÿ±ÿ®ÿÿ«ÿ´ÿ¶ÿ¨ÿ«ÿ¯ÿ²ÿ¸ÿ£ÿ¦ÿ«ÿÿÿ«ÿ«ÿ´ÿ­ÿ¡ÿ¢ÿ£ÿ¬ÿ¨ÿÿ¯ÿ³ÿ±ÿ¶ÿ±ÿ£ÿ£ÿ©ÿ¯ÿµÿÿªÿ­ÿ¬ÿµÿ¥ÿ¯ÿ´ÿ¸ÿ¬ÿ¦ÿ­ÿ¨ÿ±ÿ®ÿ¸ÿ­ÿ¬ÿ½ÿ®ÿ¦ÿ¯ÿ¸ÿ©ÿªÿ­ÿ¨ÿªÿ¬ÿ²ÿ´ÿ¨ÿÿ¢ÿ¬ÿÉÿµÿ©ÿ¼ÿ§ÿ¤ÿÿÿ¥ÿ¡ÿÿ¤ÿ ÿÿ©ÿÿ¡ÿÿ­ÿ¦ÿ¡ÿ¡ÿÿ¢ÿ£ÿ©ÿ©ÿÿ¢ÿªÿ²ÿ¢ÿÿ«ÿ«ÿ§ÿ¬ÿ°ÿ¥ÿ¥ÿ­ÿ»ÿ²ÿ¨ÿ¤ÿ«ÿ¸ÿ¦ÿÿÿ¨ÿ¡ÿÿ¬ÿ¬ÿ¦ÿªÿ¬ÿ­ÿ­ÿ²ÿ±ÿ­ÿ©ÿ£ÿ©ÿ¸ÿ©ÿ¢ÿ¬ÿÿºÿ¡ÿ¹ÿ­ÿ´ÿ´ÿ±ÿ¥ÿ¢ÿ¨ÿ§ÿ®ÿµÿ©ÿ¦ÿ£ÿ©ÿªÿ°ÿ¹ÿ¥ÿ©ÿ©ÿ¯ÿ¨ÿ§ÿªÿÿÿ£ÿ¬ÿ°ÿ¶ÿ«ÿ±ÿ¨ÿ£ÿ²ÿÿ¿ÿÿ¢ÿªÿ©ÿÿ¨ÿ¡ÿÿ¡ÿ¡ÿ¡ÿÿÿ¯ÿ£ÿ§ÿ¬ÿ¨ÿÿÿÿÿ£ÿ«ÿÿÿÿÿÿ¦ÿ§ÿÿÿ¥ÿ­ÿÿÿÿÿ¡ÿ¡ÿÿÿÿ±ÿÿÿªÿ¦ÿÿÿ¡ÿ¤ÿÿÿÿÿÿÿÿ¦ÿÿ¬ÿÿ±ÿ«ÿÿ¡ÿÿÿÿÿÿÿÿÿÿÿÿÿÿÿÿÿÿÿÿÿÿÿÿÿÿÿÿÿÿÿÿÿÿÿÿÿ ÿÿÿÿÿÿÿÿÿÿÿÿÿÿ¤ÿ¢ÿÿÿ¢ÿ®ÿµÿ­ÿ¡ÿÿ«ÿ©ÿ£ÿ©ÿ©ÿ¢ÿªÿ©ÿ¦ÿ£ÿÿ¤ÿ°ÿµÿ¯ÿ¬ÿÿ¦ÿ®ÿ¢ÿ§ÿ¯ÿ±ÿ±ÿªÿ­ÿ¤ÿ¿ÿ±ÿ«ÿ«ÿ¢ÿÿ°ÿ¯ÿÿªÿ£ÿ¬ÿ¢ÿªÿ¶ÿ«ÿ¦ÿ¦ÿµÿ¾ÿ±ÿ¦ÿ¡ÿÿÿªÿ§ÿ²ÿ´ÿ¯ÿ¦ÿªÿ¤ÿ¬ÿ¯ÿ«ÿ¥ÿ¯ÿ¶ÿ²ÿ²ÿªÿ£ÿ®ÿ¨ÿ¥ÿ±ÿ¯ÿ®ÿ®ÿ«ÿ³ÿ£ÿÿ«ÿ¬ÿµÿ¤ÿªÿ«ÿÿ©ÿ°ÿ¦ÿºÿ¯ÿ¨ÿ«ÿªÿ®ÿ¬ÿÿÿ¢ÿ®ÿ¬ÿ¡ÿ¡ÿ¢ÿ©ÿ³ÿ«ÿ¨ÿ¸ÿ«ÿ¤ÿ¥ÿÿ¬ÿÿ§ÿ ÿ¶ÿ³ÿ¥ÿ­ÿ©ÿ§ÿ¯ÿµÿ±ÿ²ÿÿÿ¡ÿÿÿ«ÿ­ÿ­ÿ ÿ ÿ§ÿÿ¥ÿ¯ÿÿªÿ¬ÿ«ÿ«ÿÿ¦ÿ°ÿ£ÿ£ÿ¦ÿ®ÿ²ÿ¦ÿ¢ÿ¢ÿ­ÿ ÿÿÿÿÿ£ÿÿ­ÿ©ÿ¥ÿ³ÿ«ÿÿ¦ÿ°ÿ¬ÿ¬ÿÿ§ÿ¯ÿ¯ÿ ÿ®ÿÿ®ÿ§ÿ¦ÿ³ÿÿ°ÿ«ÿÿ¢ÿÿ£ÿ¤ÿÿÿ¡ÿ¨ÿ©ÿ­ÿ©ÿ±ÿ¯ÿªÿ«ÿ§ÿ¯ÿ¥ÿ¥ÿ¦ÿ»ÿ¹ÿ«ÿªÿ ÿªÿÿ¤ÿÿÿ«ÿ­ÿ¨ÿ¥ÿ¦ÿ©ÿ§ÿ±ÿ®ÿ²ÿªÿÿÿÿ©ÿ¦ÿÿ ÿ°ÿ½ÿ³ÿ¦ÿ¤ÿ¹ÿ°ÿ£ÿÿÿ¦ÿ¬ÿ¡ÿ±ÿÀÿ©ÿ¬ÿ¡ÿ±ÿ¾ÿÁÿ«ÿÿ«ÿµÿ­ÿ¦ÿ¥ÿ¤ÿ¤ÿ¥ÿ£ÿÿ¡ÿ«ÿ«ÿªÿªÿ¨ÿ¥ÿ¦ÿµÿ³ÿ©ÿ©ÿ«ÿ¢ÿ§ÿ°ÿ¦ÿ ÿ²ÿ»ÿ·ÿ°ÿÿ­ÿ¡ÿ¬ÿªÿ¦ÿ¨ÿ¬ÿ¤ÿ¥ÿ­ÿ©ÿ¨ÿ¨ÿ¢ÿ«ÿ¶ÿªÿ«ÿ´ÿ«ÿ§ÿ´ÿÁÿ²ÿÿ¢ÿÿÿ¨ÿ®ÿ·ÿ¢ÿ§ÿ£ÿÀÿÿÿ¤ÿÿ¡ÿÿÿÿ¨ÿ¦ÿÿ­ÿ¢ÿ¦ÿÿ±ÿ§ÿ¢ÿ°ÿ«ÿ£ÿ¨ÿ­ÿ­ÿ°ÿ¨ÿ°ÿ¨ÿ¤ÿ¥ÿ¤ÿ¦ÿ§ÿ¥ÿÿ¦ÿ¤ÿ±ÿ²ÿ¬ÿµÿ ÿ«ÿÿ¤ÿ­ÿ¤ÿ¬ÿ¡ÿ©ÿ­ÿ­ÿ°ÿ¦ÿ¡ÿ¤ÿ¯ÿ±ÿ«ÿ«ÿ¥ÿ¢ÿ ÿ¥ÿ¯ÿ®ÿ¨ÿ©ÿ®ÿ®ÿ²ÿ®ÿ¥ÿ¡ÿ¨ÿ«ÿ¬ÿ§ÿÿÿÿÿ¶ÿ¢ÿ©ÿ£ÿ£ÿ²ÿÿªÿ§ÿ·ÿ¨ÿÿ­ÿ£ÿ¯ÿ¦ÿ¢ÿÿ§ÿ£ÿ§ÿ ÿÿ¥ÿ«ÿ©ÿ¨ÿ©ÿÿÿ¢ÿÿÿ¢ÿÿ«ÿ­ÿ¶ÿ©ÿ¦ÿªÿµÿ¥ÿ¥ÿ£ÿ¥ÿ¯ÿ¦ÿÿ³ÿ­ÿ¬ÿÿÿ¿ÿ¬ÿ¯ÿ¤ÿÿ¦ÿ¨ÿÿ¨ÿ¦ÿ¤ÿªÿ¤ÿÿ¡ÿ¢ÿÿ£ÿ­ÿ®ÿ®ÿ¢ÿ§ÿ³ÿ²ÿ§ÿ ÿ©ÿ®ÿ©ÿ­ÿ¬ÿªÿ«ÿ¨ÿ¡ÿªÿ­ÿªÿÿ¶ÿÿ§ÿ¡ÿÿÿÿ©ÿ ÿ®ÿ¨ÿ¨ÿ¨ÿ¤ÿÿ®ÿµÿ±ÿ ÿÿ«ÿ£ÿ¶ÿ ÿÿ¤ÿÿ¨ÿ°ÿ¯ÿÿÿ¢ÿÿÿÿÿÿªÿ¯ÿ ÿÿÿ¦ÿ°ÿ­ÿ¥ÿ³ÿ©ÿ©ÿ´ÿ¨ÿÿÿ¢ÿ¦ÿÿÿ§ÿÿÿ°ÿ¡ÿµÿ¶ÿÿÀÿ³ÿ­ÿ²ÿÿÿ®ÿ´ÿÿ¤ÿ ÿ§ÿÿ¨ÿºÿ¦ÿ¡ÿ¬ÿ°ÿ®ÿ¦ÿ¦ÿ­ÿ¯ÿ«ÿ ÿÿ¨ÿ«ÿ¬ÿ­ÿ­ÿ¨ÿÿªÿ¦ÿÿ®ÿ¸ÿ¿ÿ¬ÿÿ¥ÿÿ­ÿ©ÿ±ÿ¶ÿÿ¨ÿ°ÿ¹ÿ¨ÿ¦ÿ±ÿ²ÿ£ÿ´ÿ£ÿ®ÿ ÿ ÿ ÿÿ´ÿ¤ÿ ÿ¨ÿ¤ÿÿ¬ÿ£ÿ±ÿºÿ²ÿ®ÿÿÿÿ³ÿ¹ÿ®ÿÿ¡ÿ±ÿ¨ÿªÿ³ÿ³ÿªÿÿÿ£ÿ¦ÿÿ ÿ«ÿ¬ÿ±ÿ ÿÿ¦ÿ¥ÿÿªÿ±ÿ¤ÿ¥ÿ£ÿ«ÿÿ¥ÿ´ÿ®ÿ¶ÿ²ÿ£ÿ£ÿÿ£ÿÿ¨ÿ«ÿ«ÿÿ¤ÿ¯ÿ©ÿ³ÿ¦ÿªÿ²ÿ¨ÿÿ¥ÿÿ¥ÿªÿÿ§ÿ«ÿ¤ÿ¤ÿÿÿ¯ÿ²ÿ¬ÿÿÿ¬ÿ©ÿ§ÿ±ÿªÿÿÿ¡ÿ£ÿ¦ÿ¥ÿ¡ÿÿ§ÿÿÿ£ÿ®ÿ¬ÿ¬ÿ¤ÿ¦ÿ§ÿ¯ÿÿ®ÿ®ÿ¤ÿªÿ®ÿ­ÿ±ÿ¯ÿ±ÿ¬ÿ£ÿÿ£ÿÿÿ§ÿÿÿªÿ ÿ¤ÿ¬ÿ§ÿ¢ÿ¤ÿ§ÿ¢ÿ¯ÿ¦ÿÿ¨ÿ©ÿ¬ÿ§ÿ­ÿ¹ÿÿ«ÿÿ¥ÿ§ÿ»ÿÿÿ ÿ¯ÿ­ÿÿ¤ÿÿ¨ÿ°ÿ¯ÿ¢ÿ²ÿ¯ÿ¢ÿ¡ÿ£ÿ¯ÿÿ«ÿ³ÿ³ÿ¦ÿ¬ÿ¢ÿÿ ÿ¨ÿ²ÿ¿ÿ±ÿ¡ÿ ÿ¡ÿ ÿÿÿ¨ÿ¬ÿ¥ÿ¬ÿ«ÿµÿ¬ÿ¸ÿ¿ÿÿ®ÿÿ«ÿÿÿ«ÿÿ§ÿªÿÿÿ¦ÿÿ´ÿÆÿ¦ÿ¨ÿÿ£ÿ¬ÿ³ÿÿ¢ÿÿÿÿÿ©ÿ«ÿ³ÿ¢ÿ£ÿ´ÿ´ÿ­ÿ¬ÿ®ÿ©ÿ«ÿ®ÿ¦ÿ§ÿ¦ÿÿ¥ÿ«ÿ§ÿÿÿ£ÿ¢ÿ¨ÿ¦ÿ¢ÿ±ÿªÿÿ«ÿ¦ÿÿ¥ÿ§ÿ¯ÿ¥ÿÿ¨ÿ©ÿ±ÿ®ÿÿÿ­ÿ©ÿ¦ÿ¥ÿ«ÿ©ÿ©ÿ§ÿ®ÿªÿ¨ÿ¦ÿ¦ÿ¨ÿ ÿÿÿ¨ÿ²ÿ¯ÿ­ÿ±ÿ£ÿÿ ÿÿ¦ÿ¥ÿ¢ÿ§ÿ¯ÿ­ÿªÿ¬ÿ·ÿ¦ÿ¥ÿ£ÿµÿ¤ÿ¬ÿÿ¥ÿ¥ÿ¤ÿ³ÿ°ÿ£ÿ¥ÿ¡ÿ´ÿ¬ÿ²ÿÿÿ®ÿ»ÿÿÿÿÿ¦ÿ£ÿÿÿ¡ÿÿ ÿÿ¥ÿªÿ«ÿ¢ÿ ÿÿ¤ÿ ÿ­ÿ¥ÿÿ¬ÿ»ÿ«ÿÿ¨ÿ¨ÿ¡ÿ·ÿ¥ÿ¤ÿ§ÿ¨ÿ¤ÿ¡ÿ«ÿ§ÿ°ÿ¢ÿ¤ÿ§ÿÿ¥ÿ©ÿ¬ÿ´ÿ®ÿ©ÿ«ÿ¥ÿ ÿ©ÿ°ÿ²ÿ±ÿÿÿ¦ÿÿ§ÿÿÿ²ÿ§ÿ­ÿ»ÿ¢ÿ®ÿ¯ÿ©ÿÿÿ ÿªÿ°ÿ²ÿ«ÿÿ£ÿ°ÿªÿÿÿÿÿÿ£ÿ¬ÿªÿªÿ±ÿ«ÿÿ¦ÿÿÿ«ÿ¬ÿ¹ÿ°ÿ¢ÿ­ÿ®ÿµÿ¥ÿ¦ÿ¨ÿªÿ¤ÿ£ÿªÿ¨ÿÿ±ÿ©ÿ¯ÿ´ÿ¢ÿªÿ ÿ°ÿ£ÿÿÿÿ¨ÿ§ÿ¦ÿÿÿ§ÿ®ÿ¨ÿ«ÿ²ÿ¨ÿÿÿ¥ÿ¢ÿ±ÿªÿ ÿÿÿ©ÿ½ÿÿ¶ÿµÿÿªÿ«ÿ¸ÿ§ÿÿÿ§ÿÿ£ÿµÿºÿÿÿ²ÿ´ÿµÿ¬ÿÿÿÿÿ¬ÿ°ÿ«ÿ¥ÿ§ÿ¨ÿ¬ÿ²ÿ¤ÿ­ÿµÿ°ÿ¬ÿ£ÿ±ÿªÿ­ÿ«ÿ·ÿ©ÿ ÿ«ÿ¡ÿ¢ÿ¨ÿªÿ£ÿ®ÿ±ÿ®ÿ­ÿ¦ÿ£ÿ¦ÿ¬ÿ¤ÿÿ¥ÿ£ÿ¥ÿ«ÿ­ÿ®ÿ£ÿ±ÿ¡ÿ²ÿÿÿ±ÿ©ÿÿÿ°ÿ¥ÿ¤ÿªÿ¤ÿÿ¥ÿ¨ÿ«ÿ­ÿ§ÿ®ÿ®ÿ¤ÿ¬ÿªÿ¨ÿ¨ÿ©ÿÿ©ÿ¡ÿ¡ÿ£ÿ¥ÿºÿÿ«ÿ£ÿÿÿ¨ÿÿ¦ÿ®ÿªÿ°ÿ²ÿªÿ¬ÿªÿ©ÿ´ÿ±ÿ¨ÿµÿ¯ÿÿªÿ±ÿÿÿ¦ÿ®ÿ°ÿ¶ÿ°ÿÿµÿ¨ÿ­ÿÿ¥ÿ»ÿÿªÿªÿ§ÿ©ÿ«ÿ©ÿ¤ÿ¦ÿ¯ÿ«ÿ¡ÿªÿ±ÿ«ÿ£ÿÿ ÿ§ÿ²ÿÿ¢ÿÿ¸ÿªÿ·ÿ¢ÿÿÿ©ÿªÿÂÿ¿ÿ¹ÿ¼ÿ­ÿ¡ÿÿÿ¨ÿ®ÿ´ÿ®ÿ«ÿ²ÿ­ÿÿªÿ¦ÿ©ÿ¤ÿ®ÿ±ÿ£ÿ¨ÿ¦ÿ§ÿ¬ÿÿ§ÿ¬ÿªÿ¦ÿ§ÿÿÿªÿ­ÿ­ÿ¤ÿ¬ÿ²ÿ¬ÿ£ÿµÿ¡ÿ±ÿÿ¥ÿ±ÿÿ¡ÿÿÿªÿ§ÿ¨ÿ¨ÿ£ÿÿÿÿ ÿÿÿÿÿÿÿÿÿÿÿ«ÿÿÿÿÿÿÿÿÿÿÿÿÿÿÿÿ¤ÿ¡ÿÿÿÿÿ¨ÿÿÿÿÿ°ÿÿ¢ÿ¢ÿ¥ÿ ÿÿÿ©ÿ¨ÿÿÿÿ¢ÿ§ÿ¢ÿÿÿÿÿ«ÿ¢ÿÿ¤ÿÿÿÿÿ¤ÿÿ ÿ£ÿÿÿÿÿÿÿÿ£ÿ£ÿÿÿÿÿÿÿ¤ÿ¨ÿ©ÿÿÿÿ£ÿÿÿ¢ÿ¬ÿ¡ÿÿ§ÿ§ÿÿ§ÿ¤ÿÿÿÿÿÿ¤ÿ£ÿ¦ÿ§ÿ«ÿ¯ÿ«ÿ¥ÿ ÿ¢ÿ©ÿ«ÿ¼ÿ±ÿ¥ÿ»ÿ¯ÿÿ°ÿ«ÿ¥ÿªÿ¨ÿÿ­ÿ¥ÿÿ¢ÿÿÿ°ÿ®ÿ¡ÿ¥ÿÿÿ¢ÿ«ÿ¬ÿ®ÿ«ÿ¤ÿ¢ÿÿ·ÿ¬ÿ¤ÿ©ÿ£ÿ§ÿ±ÿ¤ÿÿ¤ÿ¡ÿ¯ÿ³ÿÿ³ÿÿ¤ÿÿ³ÿ¯ÿ®ÿ¦ÿ¤ÿ­ÿ°ÿ©ÿ¬ÿ´ÿªÿÿ«ÿ²ÿÿ®ÿªÿ¯ÿ¹ÿ»ÿ¤ÿ§ÿ¨ÿ©ÿÿÿ®ÿ·ÿ§ÿ­ÿ£ÿÿ©ÿ©ÿ«ÿ¯ÿ¥ÿªÿ©ÿ©ÿ«ÿ£ÿ¢ÿ¶ÿ¾ÿ°ÿ£ÿÿÿ§ÿ©ÿ³ÿ¯ÿÁÿÿ¦ÿ«ÿ¯ÿ ÿ ÿ¦ÿ¥ÿÿÿ¥ÿ¥ÿ©ÿ®ÿ§ÿ¬ÿ¸ÿÿÿÿ«ÿÿ¤ÿ¯ÿªÿ­ÿ§ÿ¢ÿ¢ÿÿÿ²ÿ«ÿ´ÿ¨ÿÿªÿªÿ«ÿ¡ÿÿªÿ°ÿ®ÿªÿ¢ÿ°ÿ°ÿ¡ÿ¨ÿ§ÿÿ°ÿ¥ÿÿÿ¥ÿ¡ÿ¤ÿªÿ¤ÿ¨ÿ«ÿÿ¡ÿ¶ÿ·ÿ·ÿ¾ÿ±ÿ½ÿ°ÿ«ÿ¥ÿ¨ÿ©ÿ¬ÿ°ÿ¡ÿ¡ÿ¢ÿ®ÿªÿ¬ÿ©ÿªÿ·ÿ®ÿÿÿÿÿ¢ÿ°ÿ½ÿ­ÿªÿ¯ÿ£ÿ®ÿ¡ÿÿ ÿ¢ÿ ÿ¥ÿ¯ÿ©ÿÿ¤ÿ¡ÿ°ÿ¤ÿ³ÿ¤ÿ±ÿÿ­ÿ¤ÿÿ¤ÿ­ÿ¦ÿÿÿ¢ÿÿ ÿ±ÿ´ÿ¨ÿ©ÿ¡ÿ¯ÿ¶ÿ«ÿ¥ÿ©ÿ¥ÿÿ¦ÿ°ÿÿÿªÿ¬ÿ¡ÿ¦ÿ®ÿ­ÿ±ÿ©ÿÿÿ«ÿ¤ÿ°ÿ ÿ¦ÿªÿ©ÿ¥ÿÿ«ÿ¯ÿ®ÿ¶ÿ²ÿ¤ÿ¨ÿ±ÿ¸ÿªÿ¥ÿ ÿ«ÿªÿ°ÿ±ÿªÿ¯ÿ¹ÿ¤ÿ£ÿ¤ÿ±ÿ¯ÿµÿªÿ£ÿ©ÿ®ÿ¨ÿ¢ÿ¤ÿªÿ¬ÿ°ÿ¯ÿ¥ÿ¨ÿ®ÿ¨ÿ¥ÿ©ÿ¢ÿÿ¤ÿ´ÿ´ÿ ÿ£ÿ¦ÿ¯ÿ¡ÿ±ÿ­ÿ¢ÿ¥ÿ®ÿ¨ÿÿÿÿ¥ÿªÿ©ÿ«ÿ ÿ¥ÿ¦ÿ­ÿ±ÿ¡ÿÿ©ÿ¡ÿÿÿÿ¥ÿ£ÿ¥ÿ®ÿ¬ÿ¢ÿÿ¢ÿ²ÿ£ÿ°ÿ¡ÿ¸ÿ®ÿªÿ¡ÿÿÿ£ÿ«ÿªÿ©ÿ¶ÿ§ÿ®ÿ§ÿ«ÿªÿ§ÿÿÿ¤ÿ¥ÿÿÿ±ÿ¨ÿ¥ÿ£ÿ£ÿ­ÿ¬ÿ¤ÿ³ÿ¼ÿ¨ÿ¬ÿ¹ÿ·ÿ±ÿ²ÿ¯ÿ¤ÿ«ÿ³ÿ¡ÿÿ­ÿÿ¡ÿ£ÿ«ÿªÿ¤ÿÿÿ£ÿ³ÿ»ÿÿÿÿ£ÿ©ÿ°ÿ³ÿ®ÿ¨ÿ¦ÿªÿ±ÿ²ÿ¦ÿ©ÿ§ÿ¡ÿ¶ÿ³ÿ¢ÿ©ÿ£ÿÿ®ÿ«ÿ²ÿ¬ÿ«ÿÿ¢ÿ°ÿ«ÿ£ÿ¯ÿÿ³ÿ¹ÿ«ÿªÿ°ÿµÿ¹ÿ³ÿ§ÿ ÿ¦ÿ¸ÿ«ÿªÿ£ÿ¦ÿ«ÿ®ÿ«ÿ¡ÿ²ÿ«ÿºÿÿ©ÿ¯ÿ«ÿ¢ÿ¢ÿ§ÿ¡ÿ·ÿÿ¿ÿ ÿµÿ¼ÿ«ÿ¡ÿ ÿÿ¬ÿ«ÿÿ­ÿ¬ÿªÿ©ÿ¨ÿ¤ÿÿ§ÿ°ÿ§ÿ¦ÿ£ÿ¯ÿ¼ÿµÿ±ÿµÿ¡ÿ´ÿÿÿ¤ÿ´ÿ°ÿ±ÿ²ÿªÿ¤ÿªÿ¬ÿ¸ÿ¨ÿ¨ÿ¦ÿ¤ÿ¦ÿ¬ÿµÿÅÿÿ¢ÿÿ¢ÿ¡ÿ£ÿ«ÿ­ÿ©ÿ°ÿ±ÿ«ÿ¨ÿ¶ÿ¸ÿ±ÿ¯ÿ®ÿÿ¹ÿ®ÿ¦ÿ¬ÿ´ÿµÿ°ÿªÿ«ÿªÿ¨ÿ³ÿºÿ²ÿ­ÿ§ÿªÿ±ÿ¦ÿÿ¯ÿ­ÿ ÿ¥ÿ«ÿ³ÿºÿ®ÿ¬ÿ­ÿ±ÿ¶ÿ­ÿ¶ÿ´ÿ«ÿ¶ÿ¸ÿ¦ÿ¹ÿ°ÿ®ÿ¬ÿ©ÿ¢ÿÿÿÿÿÿÿÿÿ¡ÿ ÿ¦ÿ¸ÿ±ÿ§ÿ¾ÿ±ÿÿÿÿÿÿ¥ÿÿÿÿ£ÿ¦ÿ ÿÿ¤ÿ ÿ¸ÿ¢ÿÿÿ¥ÿÿÿÿÿÿÿÿÿÿÿÿÿÿÿÿÿÿÿ¡ÿÿÿÿÿ ÿ¦ÿÿÿÿÿÿÿÿÿÿÿÿÿÿÿÿÿÿÿÿÿÿ²ÿ¶ÿ©ÿ¢ÿÿÿÿÿ¦ÿ´ÿ¨ÿ§ÿ¢ÿ ÿÿ¨ÿ³ÿ¯ÿ´ÿ²ÿ­ÿ¬ÿ¹ÿ¼ÿ°ÿ©ÿ±ÿ·ÿ­ÿ¥ÿµÿ­ÿ¬ÿÿ¥ÿ¨ÿ©ÿ¸ÿ»ÿ¨ÿ¢ÿ¸ÿ²ÿ´ÿµÿ³ÿ³ÿ±ÿ­ÿªÿ°ÿ°ÿ¥ÿ¤ÿ±ÿ±ÿ¶ÿ»ÿ¸ÿ¹ÿ³ÿ¬ÿ­ÿ¶ÿÀÿ¹ÿ¸ÿ°ÿ¯ÿºÿ´ÿÿµÿ±ÿ¿ÿ¼ÿ²ÿ¬ÿªÿ®ÿ¶ÿ±ÿ§ÿ«ÿªÿ°ÿ¯ÿ©ÿ°ÿ®ÿ¯ÿµÿ²ÿ®ÿ©ÿÿÿ¬ÿ®ÿ§ÿ³ÿºÿ­ÿ£ÿ¬ÿ°ÿ¥ÿ£ÿ¡ÿ£ÿÿ¦ÿ¨ÿ¨ÿ­ÿ¬ÿ­ÿÀÿ¯ÿ³ÿ©ÿ¡ÿÿ­ÿ´ÿ§ÿ£ÿ§ÿ£ÿ«ÿ¬ÿ¨ÿ®ÿªÿ§ÿ¢ÿ®ÿ¶ÿ°ÿªÿ©ÿ¯ÿ³ÿÿÿ¬ÿ¬ÿ®ÿ¡ÿÿ¡ÿ¢ÿ«ÿÂÿ©ÿ°ÿ¹ÿÿ³ÿºÿ£ÿ§ÿ¬ÿ­ÿ²ÿ¤ÿ«ÿ¾ÿ£ÿÿ¹ÿ­ÿÿªÿ¦ÿ¥ÿ±ÿ®ÿ£ÿÿªÿµÿ¤ÿ«ÿ¼ÿ³ÿ¬ÿ«ÿ¦ÿ¥ÿ«ÿÿ¥ÿÄÿÂÿªÿ´ÿÿ¤ÿ¢ÿ¡ÿ¥ÿ«ÿ°ÿ©ÿ®ÿ±ÿ°ÿºÿ¯ÿ¢ÿÿ©ÿ®ÿ¥ÿÿ¦ÿ±ÿ§ÿºÿµÿÿ¤ÿ¦ÿ°ÿ¶ÿ°ÿ¤ÿ¥ÿ«ÿ¯ÿ·ÿ±ÿ¥ÿ³ÿ¦ÿ´ÿ¯ÿ¨ÿ­ÿ©ÿÿ¤ÿ®ÿ¥ÿ«ÿªÿ­ÿµÿ¨ÿËÿ¬ÿ©ÿ°ÿºÿ·ÿ¯ÿ«ÿ¡ÿÿ­ÿ¶ÿ¼ÿ°ÿ·ÿÿÿ¥ÿ©ÿ ÿ£ÿ©ÿ¥ÿªÿ¢ÿ§ÿ¶ÿ´ÿ¿ÿ¦ÿ©ÿ®ÿ²ÿºÿ¸ÿ¶ÿ´ÿªÿÿ¤ÿµÿªÿ¾ÿ£ÿÿ·ÿ¦ÿÿ¨ÿ®ÿ¬ÿ¬ÿ²ÿ¯ÿ¦ÿ­ÿ§ÿÿ³ÿ­ÿ±ÿ¶ÿ®ÿ³ÿ¨ÿÿ§ÿ²ÿ´ÿ°ÿ¬ÿ´ÿ£ÿ®ÿ ÿÿÿÿÿ¨ÿ¨ÿ§ÿ©ÿ¥ÿ£ÿ¯ÿ´ÿµÿºÿ¯ÿ£ÿÂÿºÿ´ÿºÿ²ÿ¢ÿÿ¤ÿ²ÿ¬ÿ®ÿ¯ÿ®ÿ¦ÿ«ÿ·ÿ³ÿ³ÿ¬ÿ¯ÿµÿ¬ÿ©ÿªÿªÿ©ÿ¦ÿ®ÿµÿ¥ÿµÿ¶ÿ·ÿÂÿ¢ÿ«ÿ½ÿ­ÿ©ÿÿÿ ÿ£ÿ¡ÿ«ÿªÿ±ÿÿÿ§ÿÿ­ÿ«ÿÿÿÿ¡ÿªÿ£ÿ¡ÿªÿ§ÿ®ÿ±ÿ¶ÿºÿ³ÿ¾ÿ¦ÿ§ÿ«ÿÿ´ÿ»ÿºÿ¨ÿ¥ÿ±ÿ¯ÿ³ÿ®ÿÿ©ÿ±ÿÿ¦ÿ£ÿ¢ÿ£ÿ¨ÿÿ©ÿ¸ÿ²ÿ¨ÿ£ÿÿÿ¨ÿ£ÿ¨ÿ½ÿ¶ÿ³ÿÿ¨ÿ¦ÿ¥ÿ§ÿ¯ÿ±ÿ¥ÿÿ§ÿ¯ÿ¯ÿ¶ÿ®ÿ¬ÿ¨ÿ¡ÿ¡ÿ§ÿ»ÿÿ¨ÿªÿ»ÿ½ÿ®ÿ­ÿ®ÿ²ÿ¤ÿÿÿÿ­ÿ®ÿÿªÿ¬ÿÿ¶ÿªÿÿÿÿÿ£ÿ¢ÿÿ¤ÿ§ÿ¡ÿÿÿ£ÿ¦ÿ¤ÿ°ÿ®ÿªÿÿÿÿÿ¨ÿÿÿÿªÿ°ÿ«ÿ§ÿÿÿÿ¡ÿ¡ÿÿ©ÿÿÿ¨ÿ¦ÿÿÿÿÿÿÿ¦ÿ¡ÿ¢ÿ®ÿ­ÿÿÿÿÿÿÿÿÿÿ£ÿ ÿ¦ÿ¤ÿÿ¤ÿ¯ÿ§ÿ§ÿÿÿÿÿ§ÿÿÿÿÿÿÿÿÿÿÿÿÿÿÿÿÿÿÿÿÿÿÿÿ£ÿ ÿ ÿÿÿÿ­ÿÿ§ÿ®ÿ§ÿÿÿ§ÿ£ÿÿÿÿÿ¡ÿ¬ÿ®ÿ©ÿ¨ÿ©ÿ§ÿ¨ÿ¯ÿ©ÿµÿ©ÿ¢ÿ¥ÿ ÿÿ©ÿ³ÿ§ÿ¨ÿÿ¤ÿ´ÿ¿ÿ±ÿ¦ÿ¨ÿ´ÿ³ÿ¦ÿÿÿ¦ÿ¢ÿÿ£ÿ¦ÿ´ÿ¯ÿ®ÿ¥ÿ³ÿ§ÿ§ÿ«ÿ¹ÿ±ÿªÿµÿ«ÿ®ÿµÿ³ÿªÿ¢ÿ¥ÿ«ÿ§ÿ¥ÿ¤ÿ¨ÿ¥ÿ¥ÿ ÿ¬ÿ°ÿ¬ÿ¨ÿºÿ³ÿ²ÿ·ÿÿ¤ÿÿÿ°ÿ´ÿ¢ÿÿ¡ÿªÿ¡ÿ«ÿ¬ÿ­ÿ¶ÿ´ÿ©ÿÿÿ¨ÿ®ÿ¹ÿÿ´ÿ¬ÿ§ÿ³ÿ±ÿ¬ÿ²ÿ³ÿ­ÿ®ÿ­ÿ¦ÿ¤ÿÿÿÿÿ¨ÿ ÿ¥ÿ¦ÿ©ÿ­ÿ´ÿ¨ÿµÿ®ÿ¦ÿ ÿ¦ÿ¯ÿ¬ÿ­ÿ¤ÿÿ¡ÿÿ©ÿ­ÿ£ÿ¡ÿ¨ÿ£ÿ£ÿÿÿÿÿ¡ÿ¤ÿ¤ÿ¦ÿ¡ÿÿ­ÿ¢ÿ¨ÿ©ÿ¯ÿ¯ÿ¯ÿ¯ÿ©ÿÿ±ÿ¶ÿÿ´ÿ³ÿ´ÿ´ÿ®ÿ¨ÿ©ÿ¬ÿ­ÿ¤ÿ¤ÿ¦ÿ¢ÿ§ÿ±ÿ«ÿÿ¯ÿ³ÿ¹ÿ¿ÿ©ÿÄÿ°ÿÿÿ¶ÿ«ÿ½ÿ¨ÿ±ÿ¤ÿ«ÿÿ£ÿ¬ÿ®ÿÀÿ¬ÿÿ¤ÿ¦ÿ¡ÿ ÿªÿ©ÿ¢ÿªÿ¬ÿ¤ÿ¤ÿ©ÿ«ÿ¡ÿ§ÿªÿ·ÿ­ÿÿ¯ÿ§ÿ©ÿÁÿ¤ÿ¨ÿ¨ÿÿ¡ÿÿÿÿÿ¨ÿ§ÿÿÿÿÿÿÿªÿ³ÿ´ÿ¤ÿÿÿÿ¢ÿ¦ÿ¹ÿ¯ÿ ÿ ÿªÿ¯ÿ§ÿ¬ÿ¥ÿªÿÿ¨ÿ­ÿ±ÿ¨ÿ£ÿ§ÿºÿ¦ÿ©ÿªÿ¢ÿ²ÿ°ÿ¤ÿ£ÿ©ÿ­ÿªÿ©ÿ¤ÿÿÿ¤ÿ¦ÿ¯ÿ®ÿªÿ§ÿ¡ÿ¼ÿ´ÿ¬ÿªÿ¢ÿ§ÿÿ§ÿ®ÿ¨ÿ°ÿ¤ÿ®ÿ½ÿ­ÿ¨ÿªÿ«ÿÿÿ«ÿ«ÿ®ÿ¥ÿ¦ÿ¯ÿªÿ¸ÿ²ÿ¢ÿ±ÿ´ÿµÿ§ÿÿªÿ¦ÿ£ÿ¥ÿ¡ÿ ÿÿ°ÿ­ÿ©ÿ±ÿ¦ÿ²ÿ¨ÿ¯ÿ©ÿÿ«ÿ§ÿ£ÿ´ÿ¢ÿ£ÿ¢ÿ«ÿ­ÿ¤ÿ¡ÿ¯ÿ©ÿ¨ÿ¥ÿ«ÿ®ÿ¦ÿ¦ÿªÿ«ÿ¬ÿ°ÿ¬ÿ²ÿ°ÿ ÿÿ®ÿ­ÿ¤ÿ®ÿ¨ÿ¥ÿÿ¶ÿ¬ÿ²ÿ¥ÿ¥ÿ´ÿ¤ÿ¬ÿ¥ÿ¥ÿ§ÿ¯ÿÿ§ÿ©ÿ¡ÿ©ÿ­ÿ¤ÿ­ÿµÿ¨ÿ¡ÿ ÿ§ÿ¨ÿ¥ÿ¡ÿ¡ÿ«ÿÿÿ­ÿÿ¥ÿ¶ÿ£ÿ¡ÿÿÿªÿÿÿ ÿ¶ÿ¢ÿ¢ÿÿ¦ÿ¢ÿÿ¡ÿ·ÿ¢ÿ°ÿ¯ÿ¤ÿÿÿÿ¤ÿ¦ÿÿÿ«ÿ¥ÿ¢ÿªÿÿ¢ÿ¤ÿ ÿ ÿ¡ÿ¥ÿ®ÿ«ÿÿÿÿÿ¦ÿ¨ÿ¯ÿ©ÿ¡ÿ¸ÿ§ÿ£ÿ ÿ«ÿ¬ÿ¦ÿÿ®ÿ³ÿ­ÿ ÿÿ¶ÿ¡ÿªÿªÿ¦ÿ¨ÿ²ÿ¢ÿªÿ£ÿ¡ÿ©ÿÿ§ÿ°ÿÿÿ¢ÿµÿ¦ÿÿÿ­ÿ±ÿ°ÿ¨ÿÿÿÿ®ÿ¨ÿ¥ÿ®ÿ®ÿ§ÿ¥ÿªÿ¤ÿ¢ÿÿ ÿ¥ÿ©ÿ²ÿ§ÿÿ©ÿ¨ÿ¢ÿÿ«ÿÿÿªÿÿÿªÿÿ©ÿÿ°ÿµÿ¥ÿ¡ÿ¬ÿµÿ®ÿ³ÿ±ÿ¬ÿ·ÿ¦ÿ¥ÿ¯ÿ¨ÿ«ÿªÿÿÿ©ÿ®ÿªÿ¡ÿÿÿ ÿ±ÿ´ÿ¡ÿÿ¤ÿ£ÿÿ©ÿ¯ÿ¤ÿ¥ÿ¦ÿ¥ÿÿ·ÿ®ÿ¢ÿÿ·ÿÿÅÿ´ÿ²ÿªÿÿ­ÿÿ¥ÿ¥ÿ¡ÿ¤ÿ±ÿ«ÿ¤ÿ®ÿ ÿÿÿ¤ÿ­ÿ°ÿ¬ÿ§ÿ©ÿ«ÿÿÿÿÿ¬ÿ«ÿ©ÿ®ÿ«ÿ©ÿ©ÿ®ÿ¥ÿÿ°ÿ±ÿÿ©ÿ©ÿ°ÿ­ÿ¨ÿ¨ÿ®ÿ¥ÿ©ÿÿ§ÿÿ¯ÿ¦ÿ¥ÿ¥ÿ¡ÿ¤ÿ¦ÿ°ÿ£ÿ ÿ²ÿÿÿªÿ´ÿ ÿ¦ÿ­ÿ®ÿ¬ÿ«ÿ§ÿÿÿÿ¡ÿ¬ÿ¨ÿÿÿªÿ©ÿ¥ÿ¨ÿ¦ÿÿ§ÿ­ÿ ÿ«ÿ¥ÿ¦ÿ¥ÿ¢ÿ¢ÿÿÿÿÿÿÿ§ÿªÿ­ÿ¥ÿ«ÿÿÿªÿ¤ÿ¯ÿ¶ÿ°ÿÿÿ©ÿ«ÿÿªÿªÿÿ©ÿµÿÿÿÿ£ÿÿÿÿ£ÿÿ¦ÿªÿÿÿ¢ÿÿ©ÿ©ÿ£ÿ¦ÿÿÿªÿÿÿ®ÿÿ¤ÿ¢ÿ¦ÿ¦ÿ¡ÿ¦ÿÿ©ÿªÿ¥ÿ©ÿ©ÿ¬ÿÿ°ÿ¢ÿÿÿ¥ÿ«ÿ±ÿ§ÿ«ÿ®ÿ¬ÿµÿºÿ°ÿ·ÿ·ÿªÿ¦ÿ¢ÿªÿ§ÿ ÿ¨ÿ¨ÿÿ¡ÿ«ÿ§ÿ¡ÿ¡ÿÿÿ©ÿÿÿ£ÿ²ÿ³ÿ­ÿ®ÿªÿÿ¨ÿÿ¢ÿ£ÿÿ¡ÿ¨ÿ±ÿ«ÿ¡ÿ¢ÿ¥ÿ²ÿ©ÿ´ÿ°ÿÿ®ÿÿ®ÿ¤ÿÿÿ®ÿ¤ÿÿÿÿ¢ÿ ÿÿ³ÿ­ÿÿµÿ²ÿ¬ÿ·ÿ«ÿ©ÿµÿ®ÿ¦ÿ­ÿ²ÿ¸ÿ²ÿÿÿ¯ÿ¥ÿ£ÿ£ÿ¡ÿ¥ÿ§ÿ¡ÿ¦ÿ£ÿÿ¨ÿÿ¡ÿ¼ÿ¨ÿ¹ÿ¤ÿ ÿ³ÿ¦ÿ£ÿ ÿ³ÿ§ÿ¨ÿ³ÿÿ£ÿÿÿ¬ÿ ÿ¤ÿ ÿÿ§ÿ­ÿ«ÿ¨ÿ ÿªÿ¬ÿ¢ÿ°ÿ·ÿªÿ¢ÿ£ÿ§ÿ¤ÿ¡ÿÿÿÿÿ¡ÿ§ÿ«ÿ£ÿ¯ÿ©ÿÿ¢ÿ¯ÿªÿ¤ÿÿ²ÿ¥ÿÿÿ£ÿ®ÿ¦ÿÿ¦ÿ²ÿ ÿ©ÿ¨ÿ°ÿªÿªÿ©ÿ¯ÿ«ÿ¨ÿÿ¤ÿ¥ÿÿÿÿ¥ÿ­ÿ«ÿ§ÿ«ÿ«ÿ¦ÿ¥ÿ¥ÿ¦ÿÿÿ§ÿ¬ÿ³ÿ¥ÿ¥ÿÿ«ÿ°ÿ®ÿ¸ÿºÿÿ¼ÿ²ÿ¾ÿ³ÿÿ¬ÿ«ÿ¢ÿÿÿ©ÿ§ÿ¥ÿ¬ÿ§ÿ£ÿÿ¥ÿ¯ÿ²ÿÿ ÿ¯ÿ©ÿªÿ­ÿ«ÿÿÿ­ÿ»ÿ»ÿ·ÿ®ÿµÿÿ ÿ¬ÿ ÿµÿ¾ÿ¤ÿ¥ÿ¬ÿ­ÿ£ÿ²ÿªÿ¨ÿ¡ÿ ÿ¬ÿ¨ÿ§ÿ«ÿºÿ³ÿ¤ÿ ÿÿ£ÿ§ÿ¦ÿ®ÿ±ÿªÿ¨ÿ¨ÿ§ÿ®ÿ±ÿªÿ£ÿÿÿ¢ÿ¡ÿ­ÿÿÿ©ÿªÿ³ÿ³ÿ­ÿ¥ÿÿ§ÿÿ­ÿ©ÿ²ÿ³ÿªÿ®ÿ¯ÿ´ÿ£ÿªÿ¥ÿ¨ÿ¥ÿ±ÿ¨ÿ¦ÿ©ÿÿ¢ÿ´ÿ®ÿÿÿ«ÿªÿ©ÿ¬ÿ¯ÿ¶ÿ ÿ¨ÿªÿ¦ÿ¦ÿ³ÿÿ£ÿ¯ÿÿ¨ÿªÿ§ÿ¼ÿ¬ÿ¨ÿ¥ÿÿ¥ÿÿ¨ÿ ÿÿ ÿ¢ÿ§ÿ®ÿ®ÿÿÿ¨ÿ®ÿ¥ÿ¦ÿ±ÿ£ÿ£ÿÿ§ÿ¦ÿÿ·ÿ°ÿÿªÿµÿÄÿ¹ÿÿªÿ©ÿ±ÿµÿÿ¥ÿ©ÿ¶ÿ´ÿ§ÿ¿ÿµÿ«ÿ¸ÿ³ÿ¶ÿ°ÿ§ÿÿÿÿÿ¡ÿ¥ÿ­ÿ°ÿ¨ÿªÿ·ÿªÿ¯ÿ§ÿ«ÿ±ÿ£ÿ¹ÿ¦ÿ°ÿ¨ÿ ÿÿ­ÿ§ÿ ÿÿ§ÿ¢ÿ£ÿ¥ÿ£ÿªÿ®ÿ®ÿ´ÿ·ÿ©ÿ¡ÿ©ÿ¤ÿÿÿÿÿ¦ÿ²ÿ£ÿ­ÿ«ÿÿ¥ÿ¸ÿ£ÿÿÀÿ±ÿÿ¨ÿ¬ÿ´ÿ£ÿ¥ÿ¢ÿ¡ÿÿ§ÿ«ÿªÿ­ÿ§ÿ¨ÿ³ÿ®ÿ¤ÿ²ÿ¯ÿ ÿ­ÿ¬ÿ«ÿ¨ÿ©ÿ­ÿÿ³ÿªÿ¢ÿ³ÿ«ÿ¡ÿªÿ«ÿªÿ«ÿ©ÿ¥ÿ§ÿÿÿ¨ÿÿÿ¤ÿ¤ÿ¤ÿ£ÿ¦ÿ¬ÿ¤ÿµÿÿ¯ÿ­ÿ¡ÿ¬ÿ«ÿÿÿ·ÿ­ÿªÿ¦ÿ¥ÿ©ÿ¤ÿ«ÿ­ÿ±ÿ³ÿ³ÿ¬ÿ ÿ ÿ¥ÿ¨ÿ¢ÿ¤ÿªÿ§ÿµÿ³ÿÿªÿ§ÿ¨ÿÿ¥ÿ¦ÿ¯ÿ­ÿ±ÿ¢ÿªÿ¯ÿ°ÿ¦ÿ§ÿ®ÿ°ÿ¶ÿ»ÿ³ÿ¤ÿ¤ÿ®ÿªÿÿ ÿ³ÿ®ÿµÿ¥ÿ¸ÿ½ÿÿªÿ§ÿÿªÿ¬ÿ¦ÿ¬ÿªÿ­ÿªÿ¦ÿ¯ÿ²ÿ®ÿ¦ÿ¢ÿªÿ¦ÿ°ÿÁÿ³ÿ°ÿ¬ÿÿÿ²ÿ£ÿ¶ÿÿÿÿÿÿ¨ÿ¥ÿÿÿÿÿ¨ÿ£ÿ£ÿÿÿÿÿÿÿÿÿÿÿÿÿÿÿÿÿ§ÿ¤ÿÿÿÿÿÿÿªÿ¨ÿÿÿÿ¬ÿÿÿ£ÿ®ÿÿÿÿÿÿ¡ÿÿÿÿÿÿÿÿ¢ÿ¢ÿÿ ÿÿÿÿ­ÿ¬ÿÿÿÿÿÿÿÿÿÿ©ÿÿÿ ÿÿÿÿÿ¤ÿ¯ÿ¤ÿ¤ÿÿÿÿÿÿ¨ÿÿÿ¢ÿÿÿÿÿ£ÿ¥ÿ§ÿ®ÿ¯ÿ³ÿ£ÿ¬ÿªÿ¡ÿ¡ÿÿÿ©ÿÿ¨ÿ¤ÿªÿ±ÿ¦ÿÿ¥ÿ©ÿ¬ÿ«ÿ ÿÿ£ÿ´ÿ¤ÿ¥ÿÿÿ§ÿ¦ÿ©ÿ­ÿ¢ÿ°ÿ¥ÿÿÿÿªÿ°ÿÿÿ¢ÿÿÿ©ÿ°ÿÿ§ÿ¥ÿ ÿ¥ÿ£ÿ¢ÿ§ÿ­ÿ¦ÿ°ÿ³ÿ¢ÿÿÿ±ÿ¡ÿ ÿ¸ÿ­ÿ¥ÿÿÿÿ©ÿªÿ«ÿÿÿ­ÿ±ÿ«ÿ®ÿ¬ÿ¨ÿ¤ÿ©ÿÿÿ³ÿ¶ÿ½ÿ¤ÿ³ÿ¨ÿ®ÿ£ÿ§ÿ¦ÿ¦ÿªÿ¥ÿ¤ÿ²ÿ±ÿ¥ÿ¸ÿÿ¥ÿ³ÿ±ÿ¨ÿ§ÿ¯ÿ·ÿ±ÿ©ÿ±ÿ¨ÿÿ¨ÿ¦ÿ£ÿ´ÿ¦ÿ³ÿÿ£ÿ~ÿÿ¯ÿ²ÿ¥ÿÿÿ£ÿÿÿ¦ÿ®ÿ¦ÿ«ÿ§ÿ¬ÿ»ÿ¢ÿ§ÿÿ¥ÿÿ®ÿ­ÿ¢ÿ¥ÿ«ÿ¥ÿÿÿ¦ÿ¯ÿÿºÿ¨ÿ°ÿ´ÿ´ÿµÿºÿªÿªÿ§ÿ¨ÿ­ÿ¡ÿ­ÿ§ÿÿ ÿ¯ÿ¢ÿ£ÿÿÿÿ¥ÿ®ÿ²ÿ¦ÿÿÿ£ÿ©ÿ»ÿ©ÿ¡ÿ¶ÿ«ÿÿ§ÿ¡ÿ£ÿ²ÿ³ÿ©ÿ§ÿ¦ÿ¡ÿ¦ÿ ÿ¦ÿÿ¸ÿ«ÿ¤ÿ´ÿ°ÿ¤ÿÿ¨ÿ±ÿ§ÿ©ÿ®ÿ¤ÿ¶ÿ±ÿ¥ÿ­ÿ¢ÿ©ÿ¦ÿ¢ÿ¢ÿ§ÿ¯ÿ¯ÿ¥ÿÿ¢ÿºÿ«ÿ¨ÿ§ÿ¬ÿÿ©ÿÿ¦ÿ¨ÿÿÿÿÿÿ£ÿ¢ÿ¬ÿ²ÿ³ÿ¨ÿ¤ÿ´ÿ­ÿ¨ÿ¯ÿ±ÿ¥ÿÿ¨ÿÿÿÿ·ÿ ÿ¥ÿ»ÿ¯ÿ¯ÿ³ÿ´ÿµÿ«ÿ¦ÿ¬ÿ§ÿ£ÿ¯ÿ¥ÿÿÿ¥ÿ¬ÿ±ÿ²ÿ­ÿ¬ÿ§ÿ®ÿ­ÿ¥ÿ¨ÿ¥ÿ¥ÿ¨ÿ°ÿ²ÿ¦ÿ¬ÿºÿ³ÿµÿ¶ÿ§ÿµÿ­ÿ¡ÿ¬ÿ³ÿ°ÿ¬ÿ¬ÿ¤ÿÿ­ÿ·ÿ¦ÿ£ÿµÿ©ÿ§ÿÿÿ­ÿµÿªÿÿÿ¢ÿ ÿ¥ÿÀÿ§ÿªÿ´ÿ©ÿ¡ÿ©ÿ®ÿªÿ¨ÿ¤ÿ±ÿ´ÿ¦ÿ¡ÿ¦ÿÿ¢ÿ©ÿ°ÿ¸ÿ»ÿ´ÿ«ÿ³ÿ ÿ ÿ¥ÿ«ÿ§ÿ ÿ­ÿ®ÿ£ÿÿÿ¨ÿ«ÿ¶ÿ¢ÿ¶ÿ¥ÿ¤ÿÿÿ£ÿ¦ÿ¥ÿ®ÿ¬ÿ®ÿ¤ÿÿ¡ÿ£ÿ¨ÿªÿ¤ÿÿÿÿ¡ÿ®ÿ¨ÿ§ÿ®ÿ¯ÿ¤ÿªÿ©ÿªÿµÿ°ÿ¬ÿ²ÿ«ÿµÿ¯ÿ±ÿ¢ÿ¡ÿ¥ÿ¢ÿ¢ÿ§ÿ°ÿ¨ÿ¥ÿ¢ÿ£ÿ§ÿ«ÿªÿ¥ÿ¢ÿ¦ÿ­ÿ¨ÿÿ¦ÿ§ÿ®ÿ±ÿ«ÿ«ÿ©ÿ£ÿ¦ÿ¤ÿ§ÿ¥ÿ¦ÿ¯ÿ¦ÿ§ÿ¦ÿ¤ÿ§ÿ¬ÿÿ©ÿ«ÿ¶ÿÿ±ÿ©ÿ¤ÿ¦ÿ¨ÿ­ÿ¨ÿ§ÿÿ­ÿ¬ÿªÿªÿ°ÿ³ÿ±ÿ®ÿ©ÿÿÿ¾ÿ­ÿ§ÿ®ÿ¯ÿ«ÿ¨ÿ¥ÿ¯ÿ¤ÿ§ÿÿ¨ÿ­ÿ¥ÿ ÿ¤ÿ¦ÿ¦ÿ²ÿ¤ÿ²ÿ¥ÿ©ÿÿ¤ÿ²ÿ²ÿ²ÿ¯ÿ¬ÿ¥ÿ§ÿ­ÿ¬ÿ§ÿªÿ¬ÿªÿªÿ´ÿ±ÿªÿÿ­ÿ¸ÿ±ÿ«ÿ°ÿ¸ÿ¦ÿ ÿ±ÿ¹ÿ¤ÿ¥ÿ¤ÿ¤ÿ¨ÿ©ÿ©ÿ­ÿ¦ÿ©ÿ®ÿ¯ÿ±ÿ¯ÿ¦ÿ§ÿ³ÿÿªÿÿ¡ÿ¶ÿ¼ÿ¯ÿ¥ÿ®ÿ²ÿ§ÿ¦ÿ¶ÿ¸ÿ®ÿ¤ÿ¤ÿ¥ÿ¡ÿºÿ¬ÿÿ¥ÿ«ÿ²ÿ°ÿ°ÿ¸ÿ¯ÿÇÿ¾ÿ±ÿ¥ÿ¬ÿ¨ÿ ÿ¦ÿ®ÿ ÿ¿ÿ³ÿ°ÿ­ÿ¯ÿ©ÿ¥ÿ²ÿ­ÿ¤ÿ»ÿ¸ÿ§ÿ§ÿ©ÿ²ÿ½ÿ²ÿÿ³ÿ¯ÿºÿ·ÿ°ÿ ÿÿ¢ÿÿÿÿÿÿÿÿÿ¨ÿ¡ÿ£ÿÿ©ÿ®ÿ¦ÿ©ÿ«ÿÿÿ¦ÿÿÿÿ ÿ£ÿÿÿ¡ÿ¨ÿ»ÿÿ©ÿ§ÿ¡ÿÿ¢ÿ¤ÿÿÿÿÿÿ¡ÿ¡ÿ¤ÿ£ÿ¤ÿ©ÿ ÿ ÿÿÿ¥ÿ¥ÿÿÿÿ·ÿ®ÿ ÿÿÿÿÿÿÿÿÿÿÿ¡ÿÿÿÿÿÿ¢ÿªÿ¦ÿÿÿ®ÿ³ÿ±ÿªÿ¦ÿ«ÿ¥ÿ²ÿµÿ«ÿ£ÿÿ¦ÿ¯ÿ­ÿ«ÿµÿ·ÿÆÿ½ÿµÿ±ÿ½ÿ¸ÿ¨ÿ£ÿ¤ÿ³ÿ ÿÁÿ¯ÿ¬ÿÿ¦ÿ¬ÿªÿµÿ²ÿ­ÿ¡ÿ½ÿ¸ÿ±ÿ¶ÿµÿ²ÿ´ÿ¬ÿ§ÿ¼ÿµÿªÿ¤ÿµÿ´ÿ­ÿ®ÿ±ÿ°ÿ¨ÿ¤ÿºÿ´ÿÀÿ¿ÿ¹ÿ±ÿ³ÿ¹ÿ«ÿ¦ÿ°ÿ¡ÿÁÿ­ÿ»ÿ¶ÿ¬ÿ°ÿ·ÿµÿ²ÿ¶ÿ©ÿ´ÿ­ÿ®ÿ¯ÿ¦ÿÿ£ÿ²ÿ­ÿ¤ÿ©ÿ¢ÿ°ÿ´ÿ¦ÿ¦ÿ­ÿ¦ÿ ÿ¬ÿ«ÿ§ÿ¨ÿ«ÿ°ÿ¤ÿ ÿÿ¡ÿ¢ÿÿÿÿ¤ÿ²ÿ¸ÿ¬ÿ¡ÿ¥ÿ©ÿ©ÿ¨ÿ¬ÿµÿ²ÿ§ÿ¬ÿ¸ÿ­ÿ¤ÿ©ÿ­ÿ¬ÿ¤ÿ£ÿ¯ÿ¸ÿ­ÿÿ«ÿÃÿÂÿ·ÿ¨ÿ­ÿ°ÿ ÿ¤ÿµÿ¤ÿ¡ÿ·ÿ«ÿ¯ÿ¾ÿ¬ÿ¬ÿ®ÿ¤ÿ©ÿÿµÿ®ÿ ÿ¸ÿ¯ÿ©ÿ«ÿ®ÿªÿ¨ÿ°ÿªÿÿÿ¦ÿ­ÿ«ÿ§ÿ²ÿµÿ¯ÿ¤ÿÿ¤ÿ§ÿ§ÿ¦ÿ²ÿ¹ÿ­ÿ®ÿ©ÿ°ÿ®ÿ¡ÿ¡ÿ©ÿ­ÿ¾ÿ­ÿ³ÿ¡ÿ¬ÿ¬ÿ¯ÿ¦ÿ°ÿ°ÿ¦ÿªÿ®ÿ­ÿ¦ÿ©ÿ¯ÿ§ÿÿÿ¨ÿ¢ÿÿ¡ÿ ÿ¡ÿ§ÿ®ÿ¯ÿ§ÿ©ÿ©ÿ´ÿ¶ÿ ÿÿ©ÿ¥ÿ ÿ­ÿ²ÿ¨ÿ±ÿ¤ÿ«ÿ®ÿ®ÿ¬ÿ¨ÿ¡ÿÿ¦ÿ«ÿ§ÿ£ÿ£ÿ¥ÿ­ÿÀÿ¢ÿ§ÿ¦ÿ¦ÿ¯ÿ®ÿÿ ÿ­ÿ¯ÿ²ÿ°ÿ·ÿ¿ÿµÿÄÿÍÿ³ÿ¼ÿ¶ÿ¨ÿ¬ÿ²ÿ±ÿ«ÿ¡ÿ§ÿ»ÿ¡ÿ·ÿ¬ÿÿ¥ÿ°ÿ¤ÿ¨ÿ§ÿÿ¤ÿ¸ÿºÿ©ÿ³ÿªÿ®ÿµÿ·ÿªÿÿ¬ÿ¼ÿ¬ÿÿÿ¦ÿ³ÿ±ÿªÿ£ÿÿ´ÿ¡ÿÿÿÿ®ÿ¬ÿ¨ÿ£ÿÿ¥ÿ«ÿªÿ¶ÿ¥ÿ·ÿ²ÿ¡ÿ§ÿ¨ÿ¨ÿ³ÿ´ÿ¨ÿÿ¥ÿ³ÿ¬ÿ¯ÿµÿ¡ÿÿ©ÿ¯ÿ ÿ¬ÿ¶ÿ¾ÿ±ÿªÿ¬ÿ¥ÿ§ÿ±ÿ¤ÿ´ÿ°ÿÿÉÿ«ÿ¡ÿµÿºÿ´ÿ«ÿ§ÿ­ÿ¦ÿÿÿÿ¢ÿÿ¢ÿ²ÿ¤ÿ ÿ¨ÿ­ÿ³ÿ¥ÿÿÿÿ¢ÿ¤ÿÿÿ§ÿ¨ÿ¨ÿµÿÿ½ÿÿ¢ÿ£ÿ©ÿÿÿ°ÿ³ÿºÿ¯ÿ¨ÿ¸ÿ¸ÿµÿ­ÿÿ¬ÿ²ÿ¡ÿ³ÿ ÿ ÿÿªÿ ÿªÿ°ÿ¢ÿÿÿ«ÿªÿÿ¨ÿÿ©ÿÀÿ£ÿÿÿÿ®ÿ¡ÿ¥ÿ­ÿ°ÿ¨ÿ£ÿ«ÿ¬ÿ­ÿ´ÿ¨ÿ¦ÿ¢ÿÿÿ«ÿÿ¯ÿ¾ÿ¢ÿºÿªÿ¨ÿµÿ·ÿ©ÿ£ÿ¤ÿÿ¤ÿÿ¦ÿÿ¼ÿ¡ÿÿÿÿÿÿÿ¤ÿ¨ÿ¥ÿ«ÿ®ÿ£ÿÿÿ ÿ¨ÿ¢ÿ©ÿºÿÿÿÿÿÿÿÿÿÿÿÿÿÿÿ£ÿ«ÿ ÿÿÿÿÿÿÿ¤ÿÿÿÿÿÿÿ¢ÿ¡ÿ¡ÿ£ÿ©ÿ©ÿÿÿ¡ÿ¡ÿÿ¯ÿÿÿÿ¦ÿÿ©ÿ§ÿªÿÿÿÿÿÿÿÿÿÿ©ÿ¨ÿÿÿÿ ÿÿÿÿÿÿÿÿÿÿÿÿÿÿ¦ÿ¥ÿÿÿÿÿÿÿÿÿÿÿÿÿÿ¶ÿ¨ÿÿÿÿÿ¡ÿÿ¥ÿ¬ÿ¨ÿ¨ÿ©ÿÿÿ«ÿ©ÿ°ÿ«ÿÿ¨ÿ¥ÿ£ÿ¤ÿ¼ÿ¬ÿ²ÿ­ÿ­ÿ°ÿ¼ÿ­ÿ§ÿ¨ÿ§ÿ§ÿ§ÿ¥ÿ¦ÿªÿ«ÿ®ÿÿ¤ÿ ÿ¼ÿºÿÿªÿ®ÿ¤ÿ¨ÿ«ÿ±ÿ¦ÿ²ÿ­ÿ¦ÿ©ÿªÿ§ÿ¤ÿ¢ÿÿÿ¤ÿ¬ÿ¦ÿ¥ÿ«ÿ«ÿ¨ÿ§ÿ­ÿ´ÿÅÿÿ¸ÿ­ÿÿÿÿ§ÿ±ÿ¦ÿ°ÿ®ÿ¢ÿ¢ÿ°ÿµÿ¢ÿÿÿÿ£ÿ¥ÿÿ±ÿªÿ³ÿÿ®ÿ¤ÿ¦ÿ³ÿ¦ÿ±ÿ£ÿ©ÿ¨ÿªÿ«ÿ¥ÿ£ÿÿÿÿ¡ÿ²ÿ®ÿ¤ÿ¥ÿ±ÿ®ÿ·ÿ¥ÿ¦ÿ¬ÿ¤ÿ¨ÿÿÿ¹ÿÿ¤ÿ ÿ¨ÿ±ÿ¸ÿ¯ÿ³ÿ°ÿ§ÿªÿ¢ÿÿÿ¨ÿ§ÿ±ÿ¬ÿ¥ÿ¢ÿÿ ÿ®ÿ¦ÿ©ÿ¬ÿ­ÿ´ÿ©ÿ´ÿ¦ÿÿ´ÿµÿªÿ©ÿ°ÿµÿ³ÿ±ÿªÿÿ¢ÿ§ÿ ÿ®ÿ£ÿÿ£ÿªÿªÿ¢ÿ¦ÿ¦ÿÿ¯ÿ¡ÿ¼ÿ¨ÿ®ÿ¬ÿ¥ÿ«ÿ¡ÿÿÿ¨ÿ°ÿ¢ÿ¬ÿ¤ÿ¨ÿµÿ¨ÿ¢ÿ¤ÿÿÿ ÿ¯ÿ¨ÿÿ ÿ¥ÿÿ¢ÿ©ÿ¸ÿ¡ÿÿ¬ÿÀÿ³ÿ£ÿ³ÿ¢ÿ«ÿËÿ§ÿ«ÿ ÿªÿ ÿ£ÿÿ¤ÿ¡ÿ¡ÿ±ÿ¦ÿ©ÿ¯ÿ¥ÿ¥ÿ£ÿÿ¯ÿ¼ÿ²ÿ°ÿ´ÿ§ÿ ÿÿÿ¶ÿ¤ÿ®ÿºÿ±ÿÿ¢ÿ¡ÿ¥ÿ ÿÿ¯ÿ©ÿ·ÿ«ÿ«ÿ«ÿ¡ÿ­ÿ°ÿ«ÿ´ÿ®ÿÿÿ¥ÿ°ÿ±ÿªÿªÿ¥ÿ£ÿ£ÿ£ÿ¨ÿ¨ÿ£ÿ¢ÿ¤ÿ¬ÿ®ÿ­ÿ«ÿ´ÿ­ÿªÿ£ÿ´ÿ±ÿ¬ÿ­ÿ¹ÿ²ÿºÿÿ¤ÿ¨ÿ§ÿÿªÿ§ÿ©ÿ¨ÿ¥ÿ«ÿÿÿÿ¢ÿ½ÿ±ÿ¥ÿ¦ÿÿ¥ÿªÿ³ÿ®ÿ§ÿ§ÿ¡ÿ«ÿÿ¡ÿÿÿ´ÿÿ§ÿÿ£ÿ´ÿ¨ÿ¦ÿ­ÿÿ¢ÿ¤ÿ£ÿ¨ÿ¥ÿÿ²ÿ»ÿ«ÿ¦ÿ³ÿ±ÿ§ÿ¤ÿ¡ÿ¥ÿ¥ÿ¢ÿªÿ¨ÿ«ÿ§ÿÿ¬ÿ³ÿ¡ÿ´ÿ®ÿ§ÿ©ÿ²ÿ¡ÿ­ÿÿ©ÿÿÿÿ§ÿ­ÿ«ÿ©ÿÿÿ§ÿ®ÿ³ÿ·ÿ¬ÿ®ÿ²ÿ·ÿ¯ÿ®ÿ¬ÿ¥ÿÿ£ÿ¥ÿ¯ÿ·ÿ®ÿ³ÿªÿ°ÿ¯ÿ®ÿÿ ÿ§ÿ«ÿ¬ÿ·ÿ¤ÿ±ÿ¬ÿÿ¥ÿ¤ÿ©ÿ¤ÿ¶ÿ¯ÿ®ÿ¤ÿ°ÿ£ÿ©ÿÿ¯ÿªÿ¡ÿ¤ÿ£ÿ§ÿªÿªÿ­ÿ£ÿ©ÿ°ÿ©ÿ©ÿ­ÿ®ÿ±ÿ°ÿ§ÿ£ÿ ÿ¢ÿ¯ÿªÿµÿ«ÿ¦ÿ°ÿ¦ÿ¢ÿ¢ÿ¾ÿ¯ÿÿ ÿ¡ÿ¬ÿ§ÿ©ÿÿ«ÿ¦ÿÿ ÿªÿ¨ÿ¯ÿÿ¬ÿ¡ÿÿ£ÿ ÿ£ÿ¢ÿ¬ÿ¢ÿÿ¥ÿ¥ÿÿ¡ÿ¤ÿ£ÿÿÿÿÿ£ÿ«ÿ¦ÿ©ÿ·ÿ®ÿ¢ÿÿ©ÿ®ÿÿ­ÿ©ÿÿ¦ÿ ÿ ÿ£ÿ¢ÿ±ÿ¶ÿ¬ÿ­ÿªÿÿ«ÿ§ÿÿ¨ÿÿ¥ÿ§ÿÿ´ÿ»ÿÿ¶ÿ¸ÿ¨ÿ±ÿ¥ÿÿÿÿ£ÿ¨ÿÿ¦ÿºÿ¶ÿÿÿÿ­ÿªÿ±ÿ­ÿÿ¢ÿ¥ÿ¤ÿ¡ÿ ÿÿÿ¯ÿ°ÿ¡ÿÿªÿªÿÀÿ¥ÿÿ³ÿ®ÿ§ÿ¬ÿ§ÿ¬ÿ§ÿ§ÿ£ÿ©ÿ²ÿ»ÿ£ÿÿ£ÿ·ÿ«ÿÿÿ§ÿ ÿÿÿªÿÿÿÿ¨ÿ¨ÿÿÿÿÿÿ£ÿ¦ÿ°ÿ³ÿ¤ÿªÿµÿ ÿÿ¤ÿ«ÿ¦ÿ¯ÿÿ»ÿ¬ÿ«ÿ¬ÿ©ÿ¥ÿÿÿ§ÿÿ±ÿ¬ÿ¥ÿ¥ÿ£ÿ¦ÿ´ÿµÿ¦ÿ²ÿÿ¨ÿ«ÿÿÿÿÿªÿ®ÿ¯ÿÿ¢ÿªÿÿÿÿ¡ÿ£ÿÿÿ¤ÿ¨ÿ©ÿ¥ÿ¤ÿ¡ÿ©ÿªÿ®ÿ°ÿ¤ÿ¦ÿ£ÿÿ¦ÿÿÿ¢ÿÿÿÿ«ÿ©ÿ°ÿ¥ÿÿÿÿ¯ÿ¥ÿ¯ÿ²ÿÿÿ¢ÿªÿ¯ÿ ÿ¡ÿªÿ¬ÿ­ÿ­ÿ¤ÿ§ÿ§ÿ©ÿ¦ÿÿÿÿÿ§ÿ¬ÿ ÿ£ÿÿÿ¢ÿ§ÿªÿ¨ÿ¥ÿÿÿªÿÿ­ÿÿ¡ÿ ÿ¥ÿÿ¯ÿÿ ÿ±ÿ£ÿ®ÿÿ²ÿ£ÿªÿ¡ÿÿÿÿ±ÿ¡ÿ¡ÿÿªÿ¦ÿ³ÿ­ÿ°ÿ¥ÿ®ÿ´ÿ¨ÿ£ÿ¤ÿ°ÿ±ÿ«ÿ§ÿ¢ÿ¨ÿ­ÿ¥ÿÿ ÿ¬ÿ¢ÿ¨ÿ²ÿ¬ÿ¥ÿ¡ÿ¤ÿ¨ÿ¶ÿ·ÿ±ÿ¨ÿ¡ÿÿÿ¤ÿ©ÿ¢ÿÿÿÿ ÿªÿ¯ÿÿÿÿ¢ÿ¥ÿ¥ÿ¢ÿ«ÿ¤ÿ­ÿªÿ©ÿÿÿ¨ÿ¥ÿ®ÿ©ÿ²ÿ¬ÿ«ÿ¶ÿ¾ÿ³ÿ±ÿ³ÿ­ÿ©ÿ­ÿ¸ÿ°ÿ£ÿ¨ÿ¨ÿ¦ÿ£ÿ¨ÿªÿÿ£ÿ¯ÿ°ÿ©ÿÿ§ÿÿ´ÿ¤ÿ±ÿ§ÿ|ÿ®ÿªÿÅÿ¨ÿ¦ÿ¹ÿÿ³ÿ¦ÿÿ©ÿ±ÿÿ¡ÿ¥ÿ°ÿ¥ÿ¬ÿ§ÿ´ÿ¯ÿµÿ¼ÿ·ÿ°ÿ°ÿªÿ¥ÿ¯ÿ¼ÿ¸ÿ¤ÿÿ¦ÿ®ÿ«ÿÿÿÿÿ¦ÿ¦ÿ«ÿ¨ÿÿ¬ÿ«ÿ©ÿÿÿ¬ÿ¬ÿ­ÿÿ±ÿ¬ÿ£ÿÿ«ÿ§ÿ±ÿ¢ÿ¨ÿ§ÿ¢ÿ«ÿ¤ÿªÿ§ÿÿ¢ÿ§ÿ¤ÿÿÿ¢ÿÿÿ£ÿÿÿ©ÿ¨ÿ£ÿ­ÿ´ÿ´ÿ¶ÿµÿ¦ÿÿÿ§ÿ®ÿ§ÿ ÿ®ÿ¡ÿªÿ¶ÿÿ¹ÿ ÿ¤ÿ¹ÿ­ÿ¬ÿ¾ÿÿµÿ§ÿ®ÿÿ§ÿ¤ÿÿ¤ÿ­ÿÿÿ¢ÿ§ÿ§ÿ£ÿ¥ÿ¥ÿÿÿ²ÿ²ÿ¯ÿ·ÿ«ÿÿ¤ÿªÿ¹ÿ­ÿ¯ÿÿÿ°ÿ±ÿ¥ÿ¾ÿ©ÿ³ÿµÿ®ÿ§ÿ©ÿ¥ÿ¾ÿ±ÿ¥ÿ¦ÿ§ÿ£ÿ±ÿ·ÿ¥ÿ¥ÿ ÿÿ°ÿÿ¢ÿ¯ÿ°ÿ¬ÿÿÿ­ÿ²ÿµÿ®ÿÿ¬ÿ®ÿ²ÿ­ÿ¬ÿ¯ÿ§ÿ¥ÿ£ÿ¢ÿÿ­ÿ¨ÿÿÿ©ÿÁÿµÿ¾ÿ©ÿ¬ÿ¤ÿ°ÿ®ÿ¾ÿ¤ÿÿªÿ¤ÿÿÿ§ÿ¯ÿ°ÿªÿÿÿ¢ÿ¦ÿ¨ÿ°ÿ£ÿ²ÿ»ÿ­ÿ«ÿªÿ¬ÿ«ÿÿ¶ÿ®ÿªÿ«ÿ§ÿ§ÿ ÿ¬ÿ¸ÿ¶ÿ¦ÿÿ´ÿ©ÿ§ÿÿÿÿ¬ÿÿÿ°ÿ°ÿÿÿ ÿ«ÿ§ÿ¤ÿ©ÿ¥ÿ²ÿ³ÿªÿ£ÿ¥ÿ¦ÿ§ÿªÿµÿ¨ÿ¸ÿ³ÿ¨ÿ¤ÿ®ÿ­ÿ¡ÿÿ ÿÿ¯ÿ®ÿ¨ÿ©ÿ«ÿ°ÿ³ÿ®ÿ¤ÿ´ÿ¼ÿ¨ÿÿ ÿ£ÿ¦ÿ¡ÿ£ÿ§ÿ®ÿ°ÿ¶ÿ¨ÿ£ÿÿ©ÿ»ÿ ÿ¬ÿ ÿ±ÿ©ÿ¡ÿ£ÿ¥ÿÿ£ÿÿªÿ£ÿ§ÿ±ÿ®ÿ­ÿ°ÿ³ÿªÿ¤ÿ¤ÿ¤ÿ®ÿ¯ÿªÿ¥ÿÿÿ¡ÿÿ§ÿÿ«ÿ«ÿÿ°ÿÿ­ÿ©ÿ«ÿªÿÿ²ÿªÿ­ÿµÿ£ÿ¬ÿ¬ÿ³ÿ³ÿ³ÿªÿªÿ³ÿ¯ÿ¡ÿÿ¦ÿªÿ£ÿ¯ÿ·ÿ°ÿ±ÿ¨ÿªÿÿ°ÿªÿ±ÿ´ÿ®ÿ°ÿ´ÿ¦ÿ¨ÿ¬ÿ¬ÿ¦ÿ ÿÿ¬ÿ°ÿ§ÿ ÿ¥ÿ¬ÿ§ÿ¬ÿ³ÿ©ÿ¦ÿÿÿ±ÿ©ÿ·ÿ¶ÿ¨ÿ¶ÿÿ¸ÿ¹ÿ¦ÿ¡ÿÿ¬ÿ©ÿÿ«ÿ­ÿ²ÿ¸ÿªÿÿ ÿ«ÿ¬ÿ©ÿ§ÿ°ÿ¨ÿ±ÿ¹ÿ«ÿ§ÿÿÿ¡ÿªÿ¤ÿµÿ¯ÿ­ÿ¶ÿ·ÿÿ¢ÿ§ÿ§ÿ¨ÿªÿ§ÿªÿ°ÿ¦ÿÿÿ±ÿ¡ÿÿ¦ÿ ÿ¢ÿ ÿ¹ÿ²ÿ¥ÿ²ÿÿ¤ÿ°ÿ¶ÿ§ÿ©ÿ¬ÿµÿ²ÿ©ÿ§ÿ¨ÿ«ÿ­ÿ¬ÿ®ÿÿ©ÿ·ÿ¶ÿ¨ÿ¡ÿÿ¡ÿ¦ÿÿµÿÿ¦ÿ§ÿ¬ÿ¦ÿ¨ÿ¦ÿªÿÿÿ©ÿ±ÿ®ÿ§ÿÿÿÿÿÿyÿÿÿ¬ÿÿÿÿÿÿÿÿÿÿÿÿÿÿÿÿÿÿÿÿÿÿÿÿ£ÿÿÿÿÿ¢ÿ¦ÿÿÿÿÿÿÿÿÿÿÿÿÿÿÿ¤ÿ¡ÿ¤ÿ¤ÿÿÿÿÿÿÿÿÿ¥ÿ¦ÿ ÿÿÿÿÿÿ©ÿ²ÿÿ²ÿÿÿªÿ¤ÿ§ÿ¢ÿÿ­ÿÿÿ¤ÿ­ÿ¯ÿ§ÿÿ¤ÿ­ÿªÿµÿ©ÿ¢ÿ¡ÿ±ÿ¥ÿÿ ÿ§ÿ¢ÿ·ÿ±ÿÿÿ£ÿ ÿÿÿÿ¤ÿ±ÿ§ÿ¥ÿ£ÿ©ÿ©ÿÿ¯ÿÿ¢ÿ ÿ¤ÿ¤ÿ ÿÿÿÿ ÿ«ÿ«ÿ¤ÿ¢ÿ¥ÿÿÿ ÿ¨ÿÿ¤ÿ ÿ­ÿ«ÿ¤ÿ¨ÿ£ÿ£ÿªÿ¯ÿ±ÿ¡ÿÿ¦ÿ¢ÿ ÿÿ¥ÿ¬ÿÿ¡ÿÿÿ¤ÿµÿ©ÿÿ£ÿ«ÿ©ÿ­ÿ®ÿ¤ÿ£ÿ§ÿÿÿÿ¡ÿ°ÿµÿ·ÿ¡ÿ¥ÿ¡ÿªÿ§ÿ§ÿ¨ÿ£ÿ£ÿ©ÿ®ÿ¬ÿ©ÿ¥ÿÿÿ¨ÿ¯ÿÿ¤ÿªÿªÿ¬ÿ«ÿ¬ÿ©ÿ£ÿ¦ÿ²ÿ´ÿ©ÿÿÿÿÿ¤ÿ®ÿ¹ÿ¨ÿ¨ÿ¤ÿ¨ÿ«ÿÿÿ¦ÿ¢ÿ ÿ²ÿ°ÿ¨ÿ«ÿ¥ÿ¸ÿÿ¨ÿ¨ÿ»ÿ²ÿÿÿ¦ÿ¥ÿ¨ÿÿÿÿ«ÿ³ÿ«ÿÿ¥ÿ´ÿ¤ÿµÿ±ÿÿÿ±ÿ®ÿ£ÿ²ÿ¦ÿ¤ÿ£ÿ­ÿ¥ÿ ÿ¤ÿ ÿÿªÿ«ÿ°ÿ´ÿ¯ÿ®ÿ«ÿÿ¥ÿÿ³ÿ¯ÿ¨ÿÿ¯ÿ¬ÿ¢ÿ«ÿ«ÿ ÿ£ÿ©ÿ¨ÿ©ÿ¦ÿ¨ÿÿ©ÿ­ÿÿ¦ÿ¶ÿ§ÿ¡ÿ­ÿºÿ±ÿÿÿÿ§ÿ¨ÿ®ÿ£ÿ¦ÿ©ÿ¢ÿ¡ÿ¥ÿÿ£ÿªÿ ÿÿÿªÿ¨ÿ¡ÿ¦ÿ¢ÿ®ÿ¥ÿ¤ÿ¡ÿÿÿ¥ÿ°ÿ¸ÿ¼ÿ°ÿ³ÿ±ÿÿÿ£ÿÄÿ¾ÿ©ÿÿ¨ÿµÿ¯ÿ¥ÿ¤ÿÿ¤ÿ£ÿ°ÿ¥ÿ¬ÿ¶ÿ£ÿ¦ÿ®ÿ®ÿ¬ÿªÿ£ÿÿ©ÿÿÿÿ¡ÿÿ«ÿÿ¨ÿ®ÿ¥ÿ¤ÿ£ÿªÿ¦ÿ¥ÿ±ÿ¯ÿ£ÿ­ÿ¯ÿ±ÿ®ÿªÿ©ÿ©ÿ§ÿ±ÿ²ÿÿÿ£ÿ®ÿ´ÿ¦ÿ³ÿºÿ¬ÿ¨ÿ°ÿ±ÿ¦ÿ§ÿÀÿ¡ÿÿ¡ÿÿ«ÿ­ÿ©ÿ¢ÿÿ«ÿ¡ÿÿ®ÿÿ¸ÿ¢ÿÿ¥ÿ²ÿ¨ÿÿ¥ÿ­ÿµÿªÿ¨ÿ¯ÿ§ÿ§ÿ¥ÿ¡ÿ£ÿ¬ÿ³ÿ²ÿ±ÿ´ÿ§ÿ¬ÿµÿ¥ÿ¡ÿ°ÿ­ÿ«ÿ¥ÿÿ¡ÿ¥ÿ®ÿ©ÿ«ÿ®ÿ«ÿ­ÿªÿ®ÿ¬ÿ¥ÿ¤ÿ®ÿ¸ÿ¡ÿ®ÿÿ«ÿ²ÿ¨ÿ§ÿ¨ÿ¥ÿÿÿ«ÿ«ÿÿ®ÿ­ÿ·ÿ¬ÿ´ÿ¡ÿÿ±ÿ¬ÿ¯ÿ²ÿÇÿ¢ÿÿ¨ÿ«ÿ¬ÿ ÿÿ¥ÿÿ¨ÿ¬ÿ«ÿ§ÿ¯ÿ«ÿ¥ÿ©ÿ¤ÿ¢ÿ§ÿ ÿ¶ÿ¬ÿ¤ÿªÿµÿ¦ÿ¤ÿ­ÿµÿ¯ÿ ÿ¦ÿ¬ÿ±ÿ°ÿ¶ÿ«ÿ¢ÿ³ÿ°ÿ¦ÿ­ÿ¡ÿ¦ÿ²ÿ½ÿ´ÿ£ÿ¡ÿ¬ÿ¶ÿ®ÿ£ÿªÿ°ÿ©ÿªÿ·ÿ¦ÿ¦ÿ¥ÿ£ÿ§ÿ­ÿ¨ÿ«ÿ¦ÿ´ÿ¦ÿ«ÿ­ÿ°ÿ³ÿ°ÿ«ÿ­ÿµÿ°ÿ§ÿ«ÿ¡ÿ¨ÿ²ÿ«ÿ ÿ©ÿ¸ÿ®ÿ«ÿ¬ÿªÿ¨ÿ­ÿ¬ÿªÿ¯ÿ°ÿÿÿ¨ÿµÿ¶ÿ«ÿ§ÿ³ÿ¶ÿ©ÿ¯ÿ¨ÿ±ÿÿ¦ÿ¦ÿ«ÿ³ÿ°ÿ¥ÿ¨ÿ¬ÿÿ·ÿ·ÿ«ÿ¬ÿ©ÿ¦ÿ¯ÿ´ÿ­ÿÿ¯ÿ§ÿ±ÿ´ÿ°ÿ±ÿ²ÿªÿµÿÿ´ÿ®ÿ¦ÿ¹ÿÁÿ²ÿ©ÿªÿÿ¡ÿ¾ÿ¬ÿ¥ÿÿÿÿ«ÿµÿ±ÿµÿªÿ¬ÿ¶ÿ¸ÿ²ÿ°ÿ»ÿ¸ÿ³ÿ¬ÿ¥ÿ­ÿ¤ÿÿ¢ÿ³ÿ¬ÿ¯ÿ°ÿ­ÿ§ÿ®ÿ­ÿ±ÿºÿ°ÿ§ÿ§ÿ·ÿÀÿ©ÿ ÿ§ÿ­ÿ®ÿ¤ÿ©ÿ¤ÿ¼ÿ°ÿ¤ÿÿÿ¥ÿÿÿÿÿÿÿÿ¡ÿ¨ÿ®ÿ£ÿ¢ÿ¡ÿ±ÿ®ÿ¤ÿ¢ÿ ÿ ÿ©ÿ£ÿ¡ÿ ÿÿÿ¤ÿÿÿ¢ÿ¢ÿÿÿÿÿÿÿÿÿÿÿÿÿ§ÿ®ÿ«ÿ¨ÿ§ÿ°ÿ¬ÿ£ÿ¡ÿ¡ÿ¦ÿ«ÿªÿ¢ÿÿÿÿÿ ÿÿÿÿ ÿ©ÿ¥ÿÿÿÿÿÿÿÿÿÿ¢ÿÿ ÿÿÿ¢ÿ«ÿ±ÿ¯ÿ£ÿ¨ÿ­ÿ°ÿ­ÿ´ÿ£ÿ¢ÿ²ÿ¿ÿ»ÿ­ÿ§ÿ¬ÿºÿ¾ÿ±ÿªÿ­ÿ±ÿ°ÿ­ÿªÿ±ÿ¢ÿÁÿ§ÿ«ÿ¦ÿ«ÿ¶ÿ²ÿ¯ÿ¨ÿ¦ÿ¼ÿ±ÿ¬ÿ°ÿ«ÿ¤ÿ§ÿ°ÿ­ÿ¨ÿ·ÿ¼ÿ¬ÿ¥ÿ®ÿ³ÿ±ÿ¬ÿ£ÿ¥ÿ¡ÿ£ÿ¢ÿ¢ÿ¡ÿ¢ÿ§ÿ²ÿµÿµÿÀÿ¨ÿ¯ÿÿ´ÿ®ÿ¯ÿ³ÿ´ÿ¹ÿ¼ÿ¼ÿ¹ÿªÿ ÿ ÿ®ÿ±ÿ­ÿ¥ÿÿÿ¥ÿ¦ÿÿ®ÿÿ¢ÿ®ÿ¨ÿ¦ÿ¥ÿ¦ÿ­ÿ­ÿ«ÿ¨ÿ²ÿ²ÿ§ÿ§ÿ±ÿ¨ÿ¨ÿ¾ÿ½ÿ¬ÿ²ÿµÿ­ÿ¨ÿ¨ÿ ÿ®ÿ®ÿ¬ÿ´ÿ®ÿ²ÿ³ÿÿ£ÿ§ÿ§ÿÿ©ÿ£ÿÿ£ÿ²ÿ°ÿ£ÿ ÿ¢ÿÅÿ¶ÿ·ÿ¶ÿ©ÿ«ÿ³ÿ©ÿ«ÿ©ÿ¥ÿ¬ÿ±ÿ±ÿ´ÿ¶ÿ®ÿ§ÿ§ÿ«ÿ´ÿ¶ÿ¯ÿ«ÿ ÿ§ÿ¨ÿÿ©ÿ¯ÿ¨ÿªÿ°ÿ§ÿªÿ ÿÿ±ÿ«ÿÿ£ÿ©ÿ®ÿ­ÿ ÿÿ¨ÿ¤ÿÿ§ÿÿ¦ÿªÿÿ¦ÿ±ÿ«ÿ¢ÿ¦ÿ¶ÿÁÿ«ÿ¬ÿ ÿ ÿÿ¶ÿ¯ÿ¦ÿ©ÿªÿ«ÿ°ÿ£ÿ­ÿÿ«ÿ¤ÿ¦ÿ£ÿ«ÿ¥ÿ¢ÿ£ÿ¥ÿ©ÿ¥ÿ¬ÿ¬ÿ§ÿ³ÿ®ÿ©ÿ³ÿ¨ÿÿ©ÿ¬ÿ¥ÿ©ÿ£ÿ¶ÿ³ÿ£ÿªÿÒÿ¦ÿªÿ±ÿ¦ÿ¬ÿ´ÿ§ÿ¢ÿ²ÿ¯ÿ®ÿ£ÿ¶ÿªÿÿ®ÿ¯ÿ«ÿ©ÿ ÿÿ®ÿ¶ÿ®ÿ ÿ®ÿªÿÿ­ÿ½ÿ®ÿÿÿ¨ÿ«ÿ©ÿ°ÿ­ÿ£ÿ®ÿ·ÿÿªÿ²ÿÿ¤ÿ²ÿ®ÿ¬ÿ«ÿ¬ÿµÿºÿ¾ÿ´ÿ¢ÿÿ§ÿÿ°ÿ§ÿ¬ÿ¯ÿ¬ÿªÿ°ÿ±ÿ©ÿ¨ÿ«ÿ¨ÿ¡ÿÿ®ÿÿÿÿ¤ÿ­ÿ¤ÿ¦ÿ¯ÿ¥ÿ£ÿ¸ÿ°ÿ¯ÿ¨ÿ³ÿÿ¨ÿ­ÿÿ¥ÿ¨ÿ¢ÿ¤ÿ©ÿªÿ¨ÿ¡ÿ£ÿ³ÿ¤ÿ¨ÿ®ÿ©ÿ¡ÿ¬ÿ³ÿ³ÿ«ÿ¦ÿ¢ÿ§ÿ®ÿ«ÿ¬ÿÿÿÿ»ÿÿ¥ÿ£ÿÿ¤ÿÿÿ¤ÿ¢ÿÿÿ¡ÿÿÿÿ¢ÿ±ÿ°ÿ¤ÿ«ÿ±ÿÿÿÿÿÿÿÿÿÿÿ¦ÿ¡ÿ¢ÿ­ÿÿÿ¨ÿ£ÿ¥ÿ¦ÿ¦ÿ°ÿ·ÿ­ÿ¥ÿ­ÿ°ÿ¨ÿ¤ÿ§ÿ­ÿ¬ÿªÿ³ÿ¬ÿ´ÿ¯ÿ»ÿ¹ÿµÿµÿ©ÿÿ ÿ¨ÿÿ¤ÿ¡ÿ¢ÿ¦ÿ§ÿ´ÿºÿÿÿ±ÿÿ£ÿ®ÿ®ÿ­ÿ©ÿ¨ÿ¨ÿ¥ÿªÿ¢ÿ¨ÿªÿ£ÿ´ÿ±ÿÿ«ÿÂÿ­ÿ­ÿ°ÿ±ÿ©ÿÿÿ¨ÿ²ÿ«ÿ¤ÿ¤ÿ¤ÿÿ¯ÿ¦ÿ¡ÿÿÿÿÿÿ¥ÿ¢ÿ£ÿ¤ÿ¡ÿ¡ÿÿÿ§ÿ¬ÿ¶ÿ´ÿ§ÿ¸ÿÿÿÿÿ¥ÿ¢ÿÿÿÿÿ ÿÿÿÿÿÿÿ¢ÿÿÿÿÿÿ£ÿÿÿ ÿÿÿÿÿÿÿ¡ÿÿÿ©ÿªÿ ÿÿÿÿ£ÿ£ÿÿÿÿ§ÿÿÿÿ¤ÿ§ÿ¡ÿ£ÿÿÿÿÿ ÿÿÿ£ÿ¥ÿÿ¥ÿ­ÿÿÿÿÿÿÿÿÿÿÿÿÿÿÿÿÿzÿÿÿÿ¢ÿ¡ÿÿÿÿ¦ÿ¤ÿ¤ÿ£ÿÿÿÿÿ¤ÿ¯ÿ§ÿ¥ÿ³ÿ§ÿ£ÿ¥ÿ¥ÿ ÿ§ÿ¡ÿ§ÿ¢ÿªÿ³ÿ±ÿ©ÿ®ÿ­ÿÿ£ÿ£ÿÿ£ÿ¥ÿ§ÿ¯ÿ§ÿÿ ÿ§ÿµÿµÿ´ÿ¢ÿ¨ÿÿµÿÿ£ÿ¸ÿ¯ÿ¨ÿ¥ÿ¥ÿ¤ÿ¨ÿ«ÿ«ÿ¤ÿ ÿ¢ÿ¤ÿ¥ÿ¤ÿÿÿ¦ÿ£ÿÿ¶ÿ·ÿ°ÿ³ÿ¥ÿµÿÿÿ¥ÿÀÿ­ÿªÿ®ÿ©ÿÿ ÿ¨ÿ¢ÿ£ÿ²ÿ´ÿ­ÿ¬ÿ«ÿ©ÿÿ¢ÿ°ÿµÿÅÿªÿÿ£ÿ ÿÿ¥ÿ±ÿ¨ÿ¬ÿÿ£ÿ§ÿ¨ÿ£ÿ¢ÿ¦ÿÿÿÿ¬ÿ¦ÿÿ§ÿ¥ÿÿ¡ÿÿÿ«ÿ¤ÿ¬ÿ½ÿÿ¦ÿ«ÿ­ÿÿ¢ÿ¡ÿÿ¥ÿ©ÿÿ¨ÿªÿ¨ÿ©ÿ¡ÿ£ÿ¨ÿ¢ÿ¢ÿ¤ÿªÿ¢ÿ ÿ ÿ¦ÿ«ÿ«ÿ¢ÿ£ÿ²ÿ¦ÿ§ÿ¨ÿ­ÿ®ÿ¡ÿ´ÿ¡ÿÿ±ÿ°ÿ°ÿ°ÿ§ÿ®ÿ¥ÿ§ÿ¬ÿÿ¤ÿ¬ÿ¯ÿ­ÿ¶ÿ±ÿ¬ÿ­ÿ«ÿ©ÿ¹ÿÿ¦ÿÀÿÿªÿºÿ·ÿ¡ÿ¦ÿ³ÿ¥ÿ¦ÿ£ÿ°ÿªÿÿÿ¡ÿ ÿ¢ÿ©ÿ²ÿ«ÿÿÿ¥ÿ¤ÿ¨ÿ®ÿ¼ÿ©ÿÿ°ÿ³ÿ³ÿ©ÿ²ÿÿªÿ¿ÿ°ÿ®ÿÿ©ÿªÿÿÿ ÿÿÿªÿ¦ÿ£ÿ±ÿ¬ÿ«ÿÿÿ£ÿ¤ÿ©ÿÿÿ¤ÿ¡ÿ®ÿ¢ÿÿÿ­ÿ¶ÿ¸ÿ¦ÿ¨ÿÿ ÿÿ¢ÿªÿ¥ÿ­ÿ¦ÿ«ÿ«ÿ¥ÿ«ÿ¬ÿ¥ÿ­ÿ®ÿ¡ÿ¥ÿ­ÿ®ÿ«ÿ¦ÿªÿªÿ¨ÿ®ÿ´ÿ¢ÿ¢ÿ ÿ¤ÿ§ÿÿ¬ÿ¨ÿªÿ¾ÿ°ÿ¯ÿ©ÿ®ÿ§ÿ¬ÿ©ÿ£ÿ¡ÿ¨ÿÿÿ¥ÿ£ÿ¢ÿ¦ÿ©ÿ­ÿ¯ÿ±ÿ«ÿ¦ÿÿÿÿ¥ÿªÿ¦ÿ¦ÿÿÿ®ÿ­ÿ¹ÿ£ÿ«ÿ¨ÿ£ÿÿªÿ¢ÿªÿ®ÿ´ÿ±ÿÿ«ÿ±ÿ©ÿ«ÿ¬ÿÿ¥ÿ±ÿ§ÿ¢ÿ¢ÿ¡ÿ¯ÿ³ÿ­ÿ¯ÿ¹ÿ³ÿ¬ÿ­ÿ¥ÿ¤ÿÿÿÿÿÿ¢ÿ°ÿ¯ÿ¡ÿ§ÿ£ÿÿ§ÿÿ·ÿ¯ÿ¡ÿ¨ÿ¡ÿÿµÿ­ÿ¯ÿ¶ÿ­ÿ±ÿ§ÿ¬ÿ­ÿ¨ÿ§ÿ´ÿÿÿ¥ÿ§ÿ¬ÿ¨ÿÿÿÿÿ¡ÿªÿ¯ÿÿÿ¦ÿµÿ°ÿ´ÿÿÿ°ÿªÿ¤ÿÿ¦ÿ¨ÿ£ÿÿ­ÿ£ÿ®ÿ´ÿ°ÿ£ÿ¥ÿ´ÿªÿªÿ¤ÿ©ÿµÿ§ÿ¨ÿ©ÿ¢ÿ®ÿ«ÿ­ÿ°ÿªÿ°ÿ¸ÿªÿ£ÿªÿ©ÿ£ÿ©ÿ­ÿ¦ÿ¬ÿ°ÿ²ÿ¦ÿªÿ±ÿ²ÿ¡ÿÿ¤ÿ¥ÿÀÿ©ÿÿ¤ÿ­ÿ¥ÿ«ÿ¬ÿ¢ÿ±ÿ¡ÿ ÿÿÿªÿÿªÿ®ÿÿÿÿÿÿÿ¤ÿÿ ÿ«ÿ­ÿ§ÿ®ÿ ÿ ÿ­ÿ¥ÿ¥ÿ­ÿ®ÿ©ÿÿÿÿ ÿ£ÿÿ¥ÿ®ÿ­ÿ¡ÿ£ÿÿ§ÿ©ÿÿ¤ÿ­ÿÿ³ÿ¿ÿÂÿÿÿ¶ÿ¤ÿÿ²ÿ¢ÿ£ÿ ÿÿ´ÿ¡ÿÿÿ¦ÿÿ¥ÿ¬ÿ­ÿ°ÿ¥ÿ¦ÿÿ¡ÿ³ÿ­ÿÿÿ«ÿ¯ÿ¨ÿ¬ÿ©ÿÿ©ÿ¡ÿ¬ÿ®ÿ£ÿ´ÿ¤ÿ ÿ¬ÿ«ÿ¡ÿÿ§ÿÿÿ«ÿ¡ÿ§ÿÿ©ÿÿ³ÿ ÿ¥ÿ¢ÿ³ÿ®ÿ°ÿ¬ÿ¥ÿ§ÿ¨ÿµÿ¯ÿ¤ÿ¤ÿ¬ÿ¤ÿÿÿ¥ÿÿÿ¦ÿÿ¢ÿ¬ÿ¨ÿÿÿÿªÿ«ÿÿÿÿÿªÿÿ£ÿ«ÿ¥ÿÿªÿ­ÿ¯ÿ®ÿ¡ÿ§ÿ©ÿ°ÿ¨ÿ©ÿ¢ÿ§ÿµÿ¸ÿ½ÿµÿ§ÿ ÿ¼ÿ¨ÿ©ÿ¬ÿ{ÿ§ÿ¼ÿÿÿÿ¦ÿÿ¡ÿ¦ÿÿ¤ÿ®ÿ£ÿ§ÿ­ÿ¥ÿ¤ÿÿ ÿ±ÿ£ÿÿ§ÿ­ÿ¯ÿªÿ¡ÿ­ÿÿ¤ÿµÿ®ÿÿ±ÿ©ÿ©ÿµÿ¢ÿÿÿ®ÿ¬ÿ±ÿ¥ÿ£ÿÿÿ·ÿ®ÿ¶ÿ²ÿÿÿ¨ÿ¥ÿ¢ÿÿ«ÿ±ÿ¢ÿ©ÿ¤ÿ§ÿµÿ±ÿªÿªÿÿ ÿÿÿ§ÿÿ¥ÿ²ÿÿÿÿÿ¬ÿ¨ÿ¥ÿÿÿ³ÿ§ÿ­ÿ¬ÿ§ÿÿ¦ÿÿ°ÿÿ§ÿÿÿ¢ÿÿ¦ÿ¬ÿ´ÿ«ÿ¬ÿ©ÿÿ¨ÿÿ¡ÿ«ÿ°ÿ°ÿ¹ÿ®ÿ«ÿ¡ÿ¨ÿ­ÿ­ÿ¥ÿ«ÿ¡ÿ¥ÿºÿ±ÿ¡ÿ¡ÿ¤ÿÿÿ¥ÿ£ÿ£ÿ²ÿ¸ÿ´ÿ©ÿÿ¦ÿ°ÿ²ÿ¯ÿ·ÿ¸ÿ©ÿ¤ÿÿ¯ÿ¤ÿ¥ÿÿªÿ·ÿ¥ÿ«ÿ¸ÿÿÿÿªÿÿ®ÿ²ÿ¯ÿÿÿ¨ÿ¦ÿÿ¡ÿ®ÿ¶ÿ«ÿÿ°ÿ¶ÿÿÿÿ¡ÿÿ¥ÿ¢ÿÿ¡ÿ¤ÿ¬ÿ¢ÿÿ¯ÿ¢ÿ­ÿµÿ©ÿ§ÿ­ÿ¡ÿ¢ÿÿÿÿµÿ¸ÿÿÿ¹ÿ¢ÿÿÿ£ÿ³ÿÿ±ÿÿÿªÿ«ÿ©ÿ§ÿÿÿÿ«ÿ«ÿ¨ÿ¯ÿ­ÿ¤ÿ³ÿ½ÿ®ÿ©ÿ­ÿ°ÿ«ÿ­ÿ°ÿ©ÿ¢ÿÿ¢ÿ©ÿªÿÿÿÿ¤ÿ£ÿ¥ÿ¬ÿÿÿ³ÿ¤ÿ¡ÿÿ¦ÿ¬ÿ§ÿÿ¸ÿ¨ÿ³ÿÿ¢ÿµÿ§ÿ¯ÿÿ¤ÿ¤ÿ¤ÿ¨ÿ¤ÿ¢ÿ£ÿÿ¡ÿ¤ÿ ÿÿÿ¦ÿÿ£ÿ§ÿ¡ÿ§ÿ­ÿ­ÿ­ÿ®ÿ²ÿ¼ÿ»ÿ»ÿ®ÿ©ÿ§ÿªÿ¨ÿ¬ÿÿ¡ÿ¢ÿÿ®ÿÿ²ÿ´ÿ«ÿÎÿ¡ÿ¦ÿ»ÿ¤ÿ¯ÿ¨ÿ¦ÿÿ¡ÿ§ÿÿ¥ÿ¡ÿ§ÿ´ÿ¯ÿÿÿªÿªÿ¯ÿ¯ÿ²ÿ®ÿ©ÿ¯ÿ©ÿ±ÿ°ÿ»ÿ¯ÿªÿ³ÿ¬ÿÿ¨ÿ³ÿºÿ·ÿ§ÿ«ÿ±ÿÿ¢ÿ´ÿÿÿÁÿ­ÿ£ÿÿªÿÿ³ÿ«ÿÿ§ÿÿ£ÿ²ÿÿ¢ÿ°ÿ­ÿ©ÿ¢ÿ¨ÿ¨ÿ¤ÿ´ÿ¯ÿÿ­ÿ³ÿªÿ¡ÿ©ÿ¶ÿ§ÿ§ÿ¥ÿÿÿ­ÿ©ÿ¯ÿ ÿ·ÿ·ÿªÿ§ÿ«ÿÿ¦ÿ»ÿÿ­ÿ±ÿ£ÿ­ÿ¬ÿÿÿ£ÿ®ÿ²ÿ­ÿ¥ÿ¥ÿ¬ÿ­ÿ©ÿ¦ÿ¥ÿ¤ÿ ÿ§ÿ´ÿ¹ÿÿ£ÿ¨ÿ¤ÿÿ¥ÿÿ³ÿ ÿÿ§ÿ´ÿ³ÿ¬ÿ¯ÿµÿ°ÿ¥ÿÿÿ ÿ©ÿÿÿ¨ÿ¤ÿÿ ÿ¦ÿ¢ÿÿÿ¦ÿªÿ±ÿ¯ÿ¥ÿ¥ÿ®ÿ¡ÿ§ÿ¶ÿ·ÿ¦ÿ¯ÿ ÿÿ¬ÿ²ÿ®ÿÿ­ÿÿÿÿ±ÿÿ«ÿ¨ÿ¢ÿ¡ÿ§ÿ«ÿ©ÿ¬ÿ¤ÿÿÿÿªÿ§ÿ¥ÿ ÿÿÿ¢ÿ¨ÿ§ÿÿ²ÿ®ÿ°ÿ¨ÿÿ­ÿ©ÿ¥ÿ²ÿªÿÿªÿ¯ÿ²ÿ¦ÿ¤ÿ´ÿ²ÿ­ÿ­ÿ©ÿ¤ÿ¦ÿÿ¢ÿ¶ÿ®ÿ¤ÿ£ÿ¥ÿÿÿÿªÿ¢ÿ£ÿ§ÿÿ±ÿÿÿ ÿ¤ÿ­ÿ¾ÿ¦ÿ£ÿ£ÿ²ÿÿÿ¦ÿ²ÿµÿ®ÿªÿµÿ±ÿ¥ÿ­ÿ¬ÿ¥ÿ¦ÿÿ¡ÿ­ÿ³ÿ³ÿÿ¡ÿÿ¤ÿÿ°ÿ°ÿ§ÿ³ÿ¥ÿ¡ÿ©ÿ«ÿ ÿ¡ÿ®ÿ¯ÿ°ÿ®ÿªÿ¥ÿ®ÿºÿ±ÿ­ÿªÿ¡ÿÿ§ÿ­ÿ¡ÿ´ÿ¬ÿ°ÿ·ÿ³ÿÿ¸ÿªÿ¤ÿªÿ°ÿ¥ÿÿÿ¬ÿ­ÿ¬ÿ«ÿ§ÿÿÿ®ÿ°ÿªÿ¤ÿ¤ÿÿ¤ÿÀÿ¯ÿÿÿ¢ÿ§ÿ°ÿ©ÿ³ÿ¡ÿ¢ÿ´ÿ­ÿÿ¨ÿ­ÿ±ÿªÿ¨ÿ¬ÿ°ÿ£ÿÿÿÿÿ ÿ£ÿÿÿ§ÿ®ÿ²ÿÿ´ÿ¾ÿÿ®ÿ¬ÿ©ÿ§ÿ­ÿ¤ÿ«ÿµÿ¨ÿ¦ÿ©ÿ©ÿ®ÿ«ÿ£ÿÿ«ÿ­ÿ¶ÿ«ÿ¡ÿ«ÿÿ¬ÿ°ÿ ÿ©ÿ«ÿ»ÿ°ÿÿÿÿ¦ÿÿ ÿ­ÿ«ÿ¨ÿÿÿÿ ÿ¡ÿÿÿÿÿÿ¤ÿÿÿÿÿÿÿÿÿÿÿÿÿÿÿÿÿÿÿÿÿÿÿ¥ÿÿÿÿÿÿÿ­ÿ§ÿ¯ÿ§ÿÿÿªÿÿÿÿÿÿÿÿ£ÿÿÿ¢ÿ¢ÿÿ¤ÿÿÿÿÿ¡ÿ¢ÿÿÿÿÿÿÿÿÿÿ©ÿ¤ÿÿÿÿ§ÿ«ÿ­ÿ©ÿÿ£ÿ±ÿ°ÿ©ÿ«ÿ¦ÿÿÿÿÿ©ÿ¨ÿ ÿ ÿ¯ÿÿÿ®ÿ±ÿµÿÿ ÿÿ¢ÿ¯ÿ°ÿ«ÿ¡ÿ§ÿ·ÿµÿ§ÿÿÿ¸ÿ¯ÿ©ÿÿÿ£ÿÿ¨ÿ¤ÿÿÿ ÿ«ÿ¦ÿ¡ÿ­ÿ¬ÿ§ÿ¦ÿÿ¡ÿ¢ÿ ÿ¢ÿÿ¯ÿ¥ÿ¨ÿÿ´ÿÿ£ÿÿÿÿ°ÿ½ÿ¨ÿ¦ÿ¬ÿÿ°ÿ¤ÿÿ§ÿÿÿ¤ÿ®ÿ ÿ¡ÿ«ÿ¨ÿ¥ÿ«ÿ«ÿ¦ÿ¯ÿ¯ÿÿ©ÿ¢ÿÿÿ©ÿÿ ÿ¦ÿ´ÿ²ÿ¬ÿ¤ÿÿÿÿ©ÿ¬ÿ ÿ£ÿÿ¥ÿÿÿ§ÿÿÿ¡ÿ¥ÿÿ£ÿ¨ÿ¥ÿªÿ®ÿ§ÿ¡ÿÿ¢ÿ¢ÿ§ÿªÿ¼ÿ­ÿ©ÿÿ ÿÿ¬ÿµÿ­ÿ¨ÿÿÿÿ®ÿªÿ§ÿÿ¦ÿ©ÿÿ¯ÿ«ÿºÿ¨ÿÿ¥ÿ¦ÿ¢ÿ ÿ¥ÿªÿ«ÿªÿ¦ÿ´ÿÿ§ÿµÿ·ÿ¨ÿ¯ÿ«ÿ°ÿ®ÿ¥ÿ®ÿ²ÿ¥ÿ¬ÿ²ÿ«ÿ¬ÿ§ÿ©ÿ¬ÿ¤ÿ°ÿ©ÿ­ÿ²ÿ¥ÿ¨ÿºÿ¶ÿ³ÿ¡ÿÿ¬ÿ·ÿ¨ÿ°ÿ¦ÿ¡ÿ°ÿ²ÿ¯ÿ¯ÿµÿ±ÿ¤ÿ­ÿ­ÿÿªÿ¯ÿ¯ÿ£ÿ³ÿ®ÿ§ÿªÿ¬ÿÿÿÿ¦ÿ¥ÿ£ÿ±ÿÿ ÿ£ÿ¥ÿÿÿ¦ÿªÿ¡ÿÿ¢ÿÿÿ¨ÿ¥ÿ§ÿªÿ¬ÿ§ÿ©ÿªÿ£ÿ¢ÿ¡ÿ¨ÿ´ÿ¬ÿ®ÿÀÿ¶ÿ¯ÿ¶ÿ¬ÿ­ÿ¼ÿµÿÿ¡ÿ±ÿ²ÿ¨ÿÿ£ÿ°ÿ§ÿ«ÿ­ÿ¤ÿ²ÿ­ÿ§ÿ ÿ¦ÿ°ÿ°ÿ¨ÿ¢ÿ³ÿ£ÿ£ÿ£ÿ«ÿ¬ÿ®ÿ¦ÿ¨ÿªÿ§ÿ¡ÿÿ¡ÿ¤ÿ³ÿ´ÿ¦ÿ¨ÿÿ¦ÿ´ÿ¯ÿ§ÿ¥ÿ¡ÿ¤ÿ²ÿ£ÿÿ£ÿ¤ÿ°ÿ¯ÿ­ÿ«ÿªÿ²ÿ²ÿ¦ÿ©ÿ°ÿ±ÿ¬ÿÿÿ¤ÿ®ÿ°ÿ£ÿÿÿÿ¤ÿ¬ÿÿ¬ÿÿ¹ÿ©ÿ¤ÿªÿ³ÿ®ÿ¥ÿ¥ÿ¬ÿ«ÿÿªÿ¯ÿ©ÿªÿ¬ÿ¢ÿ¤ÿ«ÿ²ÿ®ÿÿ¤ÿÿ¼ÿÿ»ÿ«ÿ½ÿ§ÿÿ¤ÿ¯ÿ²ÿ¨ÿÿ¤ÿªÿ©ÿ¨ÿ«ÿ¤ÿ­ÿ«ÿ¢ÿ ÿ¥ÿ®ÿ®ÿ³ÿµÿ©ÿÿ¥ÿ£ÿÿÿ ÿ¤ÿ¨ÿ«ÿ°ÿ·ÿ²ÿ½ÿ°ÿ³ÿ¬ÿ®ÿ²ÿ¬ÿªÿ²ÿ¾ÿÿ¦ÿªÿ¨ÿ¶ÿ°ÿªÿ¨ÿÿÿ¤ÿÿµÿ¸ÿ«ÿ¡ÿ§ÿ¤ÿ¯ÿ³ÿÿÿÿÿ ÿ´ÿ³ÿ«ÿ£ÿÿÿªÿµÿ§ÿ¼ÿ¯ÿ°ÿ§ÿ¤ÿ°ÿ«ÿ«ÿ°ÿ¤ÿ¢ÿ«ÿ°ÿ¶ÿ«ÿ¬ÿÿÿÿ¦ÿ¨ÿÂÿ¬ÿ¢ÿÁÿ³ÿ©ÿÿÿ«ÿªÿ¢ÿ®ÿ¤ÿ§ÿÿµÿ°ÿ®ÿ¬ÿ¬ÿ¯ÿ©ÿ¬ÿ£ÿÿ§ÿÿ­ÿµÿ­ÿ¥ÿ¬ÿ¹ÿµÿ±ÿ«ÿ±ÿ®ÿ¬ÿ®ÿ³ÿ½ÿÁÿ¤ÿ¬ÿ·ÿ¦ÿ¹ÿ¬ÿ¨ÿ°ÿ±ÿ¯ÿ³ÿ£ÿ­ÿ¤ÿªÿ¥ÿ±ÿ´ÿ­ÿµÿ»ÿÿ¾ÿÿ²ÿºÿ´ÿ®ÿ°ÿ²ÿ«ÿÿ ÿ¯ÿÿ¯ÿ«ÿ¤ÿªÿ­ÿ¤ÿ§ÿ¦ÿ·ÿ§ÿÿÿ¦ÿ´ÿ®ÿ ÿ£ÿ·ÿµÿ¥ÿ£ÿÿÿ¢ÿ­ÿ¯ÿ³ÿ´ÿ©ÿ²ÿ®ÿ¯ÿ¶ÿ¾ÿ¾ÿ¢ÿ ÿ ÿ«ÿ¨ÿ«ÿ¥ÿ¨ÿ·ÿ´ÿÿ¯ÿªÿ¦ÿ°ÿ®ÿªÿ­ÿ«ÿÿÿÿ¢ÿ£ÿ¦ÿ£ÿ¦ÿ³ÿ·ÿ±ÿ£ÿ°ÿ«ÿ«ÿÿÿÿÿÿÿÿÿÿÿÿ¥ÿ²ÿÿÿÿ ÿ¬ÿ«ÿÿÿ£ÿ¢ÿ¢ÿ¤ÿ¬ÿ«ÿ ÿÿÿÿÿÿÿÿ¥ÿ¥ÿÿÿÿÿÿÿÿÿªÿºÿ²ÿ¡ÿ§ÿ±ÿ¯ÿ£ÿªÿ¹ÿ®ÿÿÿÿÿÿÿÿÿÿÿ£ÿ¤ÿ±ÿ¦ÿ£ÿÿÿÿÿÿÿÿÿÿ¥ÿÿ¢ÿ£ÿÿ¨ÿ©ÿ ÿ ÿ¢ÿ«ÿ§ÿ°ÿ³ÿ¢ÿ«ÿ´ÿ©ÿ¥ÿ¯ÿ¡ÿ¶ÿ·ÿ¨ÿ®ÿ´ÿªÿ¡ÿ¦ÿ¯ÿ¹ÿ±ÿ¨ÿ±ÿ¨ÿ¨ÿªÿ±ÿ¸ÿ¯ÿ©ÿ±ÿÿ°ÿ£ÿÿ¯ÿ®ÿ¬ÿµÿ°ÿ¶ÿ»ÿ¸ÿ­ÿªÿ¤ÿ£ÿ­ÿ·ÿ´ÿ¨ÿÿÿ¿ÿ£ÿÿ­ÿ¬ÿ®ÿ«ÿÿªÿ¹ÿªÿ¬ÿ¢ÿ¤ÿ¬ÿ§ÿ«ÿ¶ÿ»ÿ¼ÿ¶ÿ³ÿ³ÿ¬ÿ«ÿ®ÿ¥ÿÿ¨ÿ­ÿ¢ÿ«ÿ®ÿ°ÿ²ÿÿªÿ¹ÿ®ÿ©ÿªÿ¨ÿ²ÿªÿ¹ÿªÿ¶ÿ±ÿ£ÿÿ¡ÿ¢ÿ ÿ¹ÿÅÿ¼ÿ³ÿ´ÿ½ÿ¤ÿ¨ÿ£ÿ¨ÿ°ÿ­ÿ¯ÿ¨ÿ£ÿ¬ÿ¥ÿ¥ÿÿÿ§ÿ¤ÿ¥ÿ³ÿ¸ÿ¥ÿ®ÿ½ÿ»ÿ±ÿ´ÿªÿ§ÿ°ÿ®ÿ©ÿ±ÿ³ÿ­ÿ¯ÿ­ÿ´ÿ¬ÿ­ÿºÿ±ÿ§ÿ¨ÿ£ÿÿ³ÿÁÿ¯ÿ¨ÿ¶ÿ½ÿ²ÿ©ÿ£ÿ¤ÿ¥ÿ¦ÿ¯ÿ¶ÿÃÿ¬ÿ£ÿ¯ÿ¨ÿ£ÿÿ¥ÿ§ÿ§ÿ¯ÿ­ÿ¯ÿÿ£ÿ§ÿ ÿ®ÿ´ÿ¶ÿ±ÿ±ÿ­ÿ¨ÿ®ÿ±ÿ¿ÿ±ÿ¥ÿ£ÿ¦ÿ£ÿ¬ÿ¨ÿÿ§ÿ¬ÿ¥ÿ©ÿ¨ÿ²ÿ¯ÿ¶ÿÿÿÿªÿ¥ÿ§ÿ°ÿ¯ÿ®ÿ£ÿ­ÿ¯ÿ§ÿ´ÿ¤ÿ¢ÿ¯ÿ²ÿ«ÿ¢ÿ ÿ¦ÿ©ÿ¤ÿÿ£ÿ£ÿ ÿ¶ÿ°ÿ¬ÿ²ÿ«ÿ¢ÿ¨ÿªÿ§ÿºÿ©ÿ±ÿÿ®ÿ²ÿ°ÿ´ÿ®ÿ¢ÿÿÿ¢ÿµÿ¼ÿÿ°ÿ§ÿ£ÿªÿ®ÿ¶ÿ³ÿ°ÿ¬ÿ¤ÿ¦ÿ«ÿ«ÿ¬ÿ¦ÿ°ÿ´ÿ¡ÿ­ÿ°ÿ¤ÿ¯ÿ®ÿªÿ­ÿ°ÿ¯ÿ±ÿ¶ÿ¡ÿ»ÿ£ÿÿ¦ÿÿ¥ÿ§ÿ ÿ¦ÿ§ÿ¥ÿªÿ®ÿªÿ¨ÿ°ÿªÿ°ÿ­ÿ¯ÿÿÿ¦ÿ§ÿ¡ÿÿ¨ÿ²ÿ¬ÿ¨ÿ´ÿºÿºÿ¶ÿ¬ÿÃÿ±ÿ±ÿ¨ÿ¤ÿ°ÿ¥ÿÿ©ÿ¬ÿ¦ÿÿÿ¯ÿ°ÿ»ÿ²ÿ°ÿ«ÿªÿ³ÿ¹ÿ´ÿ¯ÿ¯ÿ°ÿ¬ÿ«ÿ°ÿ»ÿ­ÿ£ÿ©ÿ¨ÿ¸ÿ©ÿ­ÿ²ÿ¨ÿ©ÿ¨ÿÿÿÿÿÿ¦ÿ¡ÿ£ÿ ÿ°ÿ§ÿ¢ÿ®ÿ¡ÿÿ¢ÿ ÿÿÿÿ¥ÿ±ÿ°ÿºÿ­ÿ©ÿ¥ÿÿÿ­ÿ¡ÿ©ÿ¦ÿ ÿ¤ÿ©ÿªÿ¨ÿ¤ÿ¤ÿÿÿ¶ÿ·ÿ´ÿ¥ÿ·ÿ®ÿ°ÿ´ÿ®ÿ¦ÿ¢ÿÿ¡ÿ±ÿ³ÿÿ¨ÿ«ÿ·ÿ©ÿ§ÿÿ¬ÿ¾ÿ¬ÿ¡ÿ¥ÿÿ¥ÿ±ÿ«ÿªÿ®ÿ«ÿªÿ¨ÿ«ÿ¥ÿ¤ÿ«ÿ­ÿÄÿµÿ®ÿ¥ÿ¦ÿ½ÿ²ÿ¬ÿ­ÿ§ÿ¢ÿ¥ÿ§ÿ£ÿ£ÿÿÿÿÿ¤ÿ©ÿ£ÿ ÿ¢ÿÿÿ§ÿ¢ÿÿÿÿÿ ÿ¨ÿ¦ÿ¢ÿÿ¢ÿÿ¡ÿ¢ÿÿÿ¥ÿ¦ÿÿÿÿÿÿÿÿÿÿÿÿÿÿ­ÿ­ÿÿÿÿÿ§ÿÿÿÿÿÿÿ£ÿÿÿÿÿÿ¦ÿ£ÿ±ÿÿ²ÿ«ÿ§ÿ§ÿÿÿÿ«ÿ«ÿ¥ÿ¡ÿ ÿ¤ÿ¢ÿ¤ÿ¦ÿÿÿÿÿÿÿ ÿ§ÿÿ¡ÿÿÿÿÿÿÿÿÿÿÿ¡ÿÿÿ¥ÿ«ÿÿÿÿÿÿ¦ÿÿ£ÿÿ ÿÿÿÿÿÿ¤ÿÿÿÿÿªÿªÿ¥ÿ°ÿ®ÿ²ÿ®ÿ¬ÿ¤ÿ¨ÿ¤ÿÿÿ§ÿ¨ÿ¥ÿªÿ¤ÿ¡ÿÿ£ÿÿÿ®ÿ­ÿ©ÿ¨ÿ¸ÿÀÿ¢ÿ«ÿ³ÿ¸ÿ£ÿÿ¡ÿ§ÿ®ÿ·ÿµÿ¬ÿ¬ÿ±ÿ¯ÿ¤ÿ«ÿ«ÿªÿ¯ÿ¤ÿ¤ÿªÿ¨ÿ¥ÿ¡ÿ¨ÿ¥ÿ¡ÿ¢ÿÿºÿ¢ÿÿ¸ÿ«ÿ©ÿÿÿ®ÿ¦ÿ¬ÿ¬ÿ©ÿ ÿ«ÿ©ÿ«ÿ©ÿ¦ÿ³ÿ¸ÿ±ÿ±ÿ°ÿ¨ÿ¯ÿ­ÿ¢ÿ®ÿ¸ÿªÿ¡ÿÿÿ­ÿ£ÿ¨ÿ±ÿ¤ÿÿ¤ÿ¥ÿ¨ÿ¥ÿ¦ÿ®ÿ¯ÿ¦ÿÿ ÿ¡ÿÿ¼ÿ´ÿ¨ÿÿ¥ÿ§ÿ»ÿÿÿ ÿÿÿÿ°ÿ¤ÿ¨ÿ©ÿÿ¤ÿ¦ÿÿ¦ÿ©ÿ¦ÿÿ¡ÿ ÿÿÿ¤ÿ ÿ¤ÿ¥ÿ£ÿ ÿ£ÿªÿ±ÿÿ¥ÿ¢ÿ¤ÿ¤ÿ¬ÿ£ÿ³ÿÿ¥ÿ¦ÿ ÿ¨ÿ¥ÿ¢ÿ¦ÿ¤ÿÿ¡ÿ¨ÿ¨ÿ«ÿ³ÿ¹ÿ·ÿ¿ÿ®ÿ©ÿÿÿ¤ÿ¡ÿÿÿÿ©ÿ¢ÿ¥ÿ³ÿ¬ÿ«ÿ¬ÿªÿ®ÿ®ÿ¤ÿ­ÿ¨ÿ¥ÿ¤ÿ¨ÿ®ÿ©ÿ¨ÿ­ÿ¦ÿ¥ÿ®ÿ­ÿ«ÿ±ÿ¨ÿ¢ÿÿ¯ÿ¸ÿ¥ÿÅÿ¨ÿµÿÿªÿªÿªÿ¨ÿ¦ÿªÿ®ÿÿ¥ÿ£ÿ¢ÿ£ÿ£ÿ¯ÿ¬ÿ£ÿÿÿÿÿ£ÿ¨ÿ ÿÿÿÿ¢ÿ­ÿ«ÿÿÿ©ÿ°ÿ°ÿ°ÿ«ÿÿ¤ÿÿ¯ÿÿÿÿ¢ÿ´ÿ§ÿªÿ¥ÿ¬ÿ®ÿ®ÿ¯ÿªÿ°ÿµÿ®ÿ¦ÿ¦ÿ©ÿ ÿ¨ÿ±ÿ³ÿ¨ÿÿÿÿ§ÿ¥ÿ¿ÿÿ¬ÿ¯ÿ¨ÿÿÿ§ÿ ÿ¸ÿ°ÿ¢ÿ©ÿ¥ÿ¬ÿ©ÿ¤ÿ«ÿÿÿªÿ³ÿ°ÿÿÿ£ÿ´ÿ¬ÿÿ¥ÿ¯ÿ³ÿ§ÿÿÿªÿ¯ÿ¤ÿÿ­ÿ¨ÿ¦ÿ©ÿ¤ÿ¢ÿ©ÿ¦ÿ­ÿ«ÿªÿ»ÿ§ÿ³ÿ­ÿ°ÿÿ±ÿ¹ÿ²ÿ¦ÿ¥ÿ®ÿ¬ÿ¨ÿ­ÿµÿ¸ÿ·ÿ¸ÿ¶ÿ¦ÿ ÿ¥ÿÿ¢ÿ£ÿÿÿ§ÿ¯ÿ¥ÿªÿ®ÿ ÿ­ÿ¥ÿ£ÿ°ÿ¨ÿ®ÿÿ­ÿ¶ÿ®ÿ²ÿÿ¦ÿªÿ®ÿ§ÿÿÿ¥ÿÿÿÿ ÿ§ÿ³ÿ®ÿ¨ÿ¬ÿªÿ¤ÿ£ÿ¤ÿªÿ«ÿ ÿ¡ÿ¨ÿ»ÿ¸ÿÿ£ÿ´ÿ¦ÿÿ£ÿ·ÿ§ÿ§ÿ£ÿÿ®ÿ¡ÿÁÿªÿ ÿÿ·ÿ¦ÿ¯ÿ£ÿ­ÿ­ÿ¤ÿ­ÿ¦ÿ ÿ©ÿ¨ÿªÿ©ÿ¨ÿ«ÿ­ÿ¨ÿ¡ÿ¥ÿ§ÿ£ÿ¦ÿ§ÿ¨ÿ°ÿ­ÿ«ÿ¦ÿ£ÿ¥ÿ±ÿ£ÿ¢ÿ®ÿ£ÿ§ÿÿÿ­ÿ²ÿ«ÿ·ÿ ÿ°ÿ«ÿÿ°ÿ­ÿÿ¸ÿ¨ÿ ÿ°ÿÿ¬ÿÿ¦ÿ¡ÿ§ÿ¬ÿ¡ÿÿ¤ÿÿ¤ÿªÿ¡ÿ©ÿªÿ¬ÿ«ÿÿÿÿ£ÿ¥ÿ§ÿ¢ÿÿ¤ÿ·ÿÿ£ÿ°ÿ²ÿ­ÿ£ÿÿÿ¢ÿ¹ÿ¢ÿÿ§ÿÿªÿÿªÿ¿ÿµÿ°ÿ¤ÿ©ÿ§ÿ¢ÿ¢ÿµÿÿÿ¨ÿ¢ÿ¡ÿÿÿÿ¥ÿ¨ÿªÿ³ÿ¬ÿ©ÿ£ÿÿ£ÿ²ÿµÿ¨ÿ¢ÿ¤ÿ§ÿ¥ÿ¡ÿªÿ­ÿ«ÿ¡ÿ¨ÿ ÿÿªÿ¢ÿ ÿ§ÿÿ´ÿ°ÿ©ÿ¢ÿ«ÿÿ¡ÿ£ÿ¢ÿ¢ÿ®ÿ²ÿªÿ«ÿ±ÿ¨ÿ¸ÿ·ÿ°ÿ¥ÿ£ÿ¬ÿÿ¥ÿ­ÿ©ÿ ÿ¦ÿ©ÿ ÿ¢ÿ©ÿ®ÿ¤ÿÿ¤ÿ¥ÿ§ÿ¡ÿÿÿÿ¦ÿ©ÿªÿ«ÿ¡ÿ£ÿ«ÿÿ¦ÿµÿ¯ÿÿ³ÿ¬ÿªÿ¯ÿÿ¤ÿ½ÿ®ÿ»ÿµÿªÿ£ÿ¸ÿ£ÿ«ÿ¦ÿÿ¡ÿ©ÿ¨ÿ¦ÿ±ÿ±ÿ§ÿ¨ÿ¤ÿÿ ÿ§ÿªÿ°ÿ±ÿ­ÿ¡ÿÿ§ÿ®ÿ¤ÿ¥ÿ°ÿ¬ÿ«ÿ­ÿ¤ÿ£ÿÿ­ÿ¼ÿµÿªÿ­ÿ¨ÿµÿ°ÿ¡ÿ©ÿÿ±ÿ¯ÿ©ÿ£ÿ¡ÿÿ¨ÿºÿ°ÿ¯ÿ¶ÿ·ÿ¡ÿ¢ÿªÿ¥ÿ£ÿ²ÿ©ÿÿ¬ÿ©ÿ©ÿ¢ÿ§ÿ£ÿÿÿ§ÿÿ¨ÿ®ÿÿ¤ÿ¬ÿ¨ÿ¤ÿÿ¢ÿ¬ÿ©ÿ¡ÿ ÿ¥ÿ®ÿ¥ÿ¤ÿ¬ÿ¨ÿ¥ÿ¡ÿÿ§ÿ±ÿ ÿÿÿ¢ÿ¥ÿÿ·ÿ¸ÿªÿ¹ÿ©ÿ¨ÿ¦ÿÿ ÿ®ÿÿ¬ÿ¬ÿ°ÿ°ÿ¢ÿ¢ÿÿ ÿ©ÿ¦ÿÿ©ÿ³ÿªÿ¤ÿÿÿ¡ÿ¦ÿ¤ÿÿ ÿ§ÿ¯ÿ­ÿ¨ÿ¤ÿ¨ÿ­ÿ¦ÿ¯ÿ«ÿ®ÿ´ÿ®ÿ§ÿ¼ÿ«ÿÿ ÿ­ÿ´ÿ©ÿ£ÿªÿ ÿ¡ÿÿ£ÿÿ¼ÿ°ÿ§ÿ¢ÿÿÿ§ÿµÿ¸ÿ®ÿ­ÿ¦ÿ¨ÿ¥ÿªÿ¢ÿÿÿ®ÿ°ÿ¦ÿ©ÿ¬ÿ©ÿ¦ÿ©ÿ¦ÿÿÿÿÿ±ÿ ÿ§ÿ¡ÿÿ¯ÿ¸ÿ ÿ¨ÿ³ÿ£ÿ«ÿÁÿ±ÿ·ÿÿ¢ÿÿÿ®ÿ ÿ¦ÿÿ¤ÿ¤ÿÿÿ¬ÿ¬ÿ±ÿ¡ÿ§ÿ®ÿÿ¢ÿ¯ÿ­ÿ¡ÿ¨ÿ¯ÿ¨ÿªÿ¯ÿªÿ¢ÿªÿ´ÿ³ÿ¯ÿªÿ¦ÿÿ¤ÿ±ÿ§ÿÿÿ¯ÿ¦ÿÿ¢ÿ©ÿÿ®ÿªÿ¦ÿ¦ÿÿ¸ÿ¬ÿÀÿ¤ÿ§ÿ°ÿÿ¨ÿªÿ®ÿ®ÿ¢ÿ®ÿ°ÿ£ÿ©ÿÿ©ÿªÿ§ÿ¯ÿ¬ÿ¤ÿ¦ÿ°ÿ«ÿ¢ÿªÿ¬ÿ¥ÿ¨ÿ¥ÿ§ÿ°ÿ¯ÿºÿ³ÿ­ÿ¥ÿÿÿ®ÿÿ¥ÿ­ÿªÿ¬ÿÿ¯ÿ¬ÿ ÿ¸ÿ¤ÿ¯ÿ¢ÿ ÿ ÿµÿ©ÿ¥ÿªÿ¤ÿÿ§ÿ¢ÿ¨ÿÿÿ©ÿªÿ±ÿ®ÿ®ÿ¯ÿ¦ÿ¢ÿ£ÿ¬ÿ­ÿ§ÿ±ÿµÿ²ÿÿ¥ÿ§ÿµÿÿ«ÿµÿ­ÿ¢ÿ¦ÿ³ÿ¬ÿ­ÿ¸ÿ¶ÿ ÿÿ±ÿ¥ÿÿµÿ§ÿ¨ÿ­ÿÿÿÿ¥ÿ­ÿ¨ÿ§ÿ¨ÿ¨ÿ©ÿ°ÿµÿ¦ÿÿ«ÿ§ÿÿ§ÿ¦ÿÿÿªÿ¶ÿ¡ÿ£ÿ¦ÿ­ÿ©ÿªÿ§ÿ«ÿ¹ÿ±ÿªÿ£ÿÿ´ÿÿ¤ÿ¤ÿ¦ÿ­ÿ¥ÿ¶ÿ¿ÿ±ÿ¨ÿ©ÿ«ÿ«ÿ©ÿ¬ÿ¤ÿ«ÿ±ÿ¨ÿ¢ÿÿ¤ÿ¤ÿÿ£ÿ¦ÿ¨ÿ¥ÿ·ÿ°ÿÿµÿ®ÿªÿ¨ÿºÿ¬ÿ¹ÿ½ÿ°ÿ¶ÿ·ÿ±ÿ¶ÿ¬ÿ±ÿÿ£ÿ­ÿªÿ­ÿ ÿÿ§ÿ¬ÿ­ÿÿÿÿ¬ÿ­ÿ©ÿ¦ÿ¦ÿ¨ÿ³ÿ ÿ£ÿ²ÿ±ÿªÿ ÿÿÿ ÿ«ÿÿ³ÿ¹ÿ§ÿ­ÿÿ¬ÿ¸ÿ°ÿ¡ÿ£ÿ¯ÿ®ÿ§ÿ¡ÿ­ÿ§ÿ£ÿ£ÿ¢ÿ®ÿ©ÿ£ÿ¬ÿ«ÿ¨ÿ ÿ±ÿ£ÿÿ¥ÿ ÿ§ÿ²ÿÿ©ÿ£ÿÿ©ÿªÿÿ­ÿªÿ¯ÿ©ÿÿ²ÿ°ÿ¤ÿ©ÿ©ÿ«ÿ±ÿ¤ÿ£ÿ®ÿÿÿ¦ÿ¦ÿ ÿ§ÿ¢ÿ¤ÿÿ©ÿ¡ÿ¡ÿÿÿ¡ÿ©ÿ ÿ¡ÿ­ÿÿ¡ÿ§ÿ«ÿÁÿ®ÿ¨ÿ©ÿÿ­ÿ­ÿ¨ÿ¬ÿÿ§ÿµÿ±ÿ­ÿÿÿÿ«ÿ¨ÿ£ÿÿÿ¨ÿÿ¡ÿµÿÿµÿ©ÿ¨ÿÿªÿªÿ¥ÿ´ÿ¦ÿ§ÿªÿ¢ÿ¥ÿ±ÿ¹ÿ°ÿ§ÿ©ÿÿÿÿ¼ÿ¯ÿ®ÿµÿÿ©ÿ³ÿ§ÿ¯ÿ³ÿ¬ÿ«ÿ¢ÿÿ¥ÿ±ÿ²ÿ²ÿ¨ÿÿÿÿÿ¢ÿ«ÿ®ÿ®ÿ¡ÿÿÿ¸ÿ­ÿÿ¦ÿ§ÿ¥ÿ¤ÿ¬ÿ¦ÿ£ÿ¤ÿ®ÿ²ÿ¯ÿ§ÿ«ÿ©ÿ¶ÿ·ÿ¡ÿ§ÿ¬ÿ¤ÿ¯ÿ«ÿ£ÿ¤ÿ¡ÿ¤ÿ¢ÿ¾ÿ¢ÿ´ÿÿªÿºÿ°ÿ°ÿ¢ÿÿ¡ÿ­ÿÿ¬ÿ³ÿÿ¡ÿ¬ÿªÿ¥ÿÿÿ¥ÿ¦ÿ©ÿ¬ÿ¯ÿÿ­ÿÿÿ¡ÿÿ£ÿÿ¤ÿ¥ÿ§ÿ¤ÿ¡ÿÿÿÿ¢ÿ«ÿ¨ÿ¨ÿÿÿÿ ÿÿÿÿªÿÿ¬ÿÿÿÿÿÿÿÿÿÿÿÿÿÿÿÿ¤ÿªÿÿÿÿÿÿÿ¢ÿÿÿÿÿ§ÿ ÿ¡ÿÿÿ¤ÿ§ÿ¨ÿÿÿÿÿÿÿÿÿÿÿÿ£ÿÿÿÿÿÿ¦ÿÿÿÿÿÿÿÿÿÿÿÿÿÿÿÿÿÿªÿÿÿÿÿÿÿÿÿÿÿ¦ÿ§ÿ£ÿ¨ÿ¨ÿ§ÿ§ÿ§ÿÿ¨ÿÿ­ÿ«ÿÿ¤ÿ§ÿ¬ÿ²ÿ¦ÿ¡ÿÿÿ¢ÿµÿµÿ¬ÿÿ£ÿ¨ÿÿ­ÿÿ®ÿµÿ¨ÿ¤ÿ¨ÿ¯ÿ®ÿ³ÿ£ÿ ÿ¦ÿ¦ÿ§ÿ§ÿ¦ÿ¨ÿ¤ÿ£ÿ©ÿ ÿÿ¦ÿ¯ÿ¤ÿ°ÿÿÿ¤ÿ ÿ¥ÿ¬ÿ¨ÿ­ÿ¼ÿ¾ÿªÿ¨ÿ¥ÿÿ¤ÿ¦ÿ¥ÿ­ÿ¨ÿÿÿ¡ÿ«ÿªÿ¬ÿªÿ¨ÿ±ÿªÿÿÿ¦ÿÿÿÿÿÿ£ÿ±ÿ½ÿ¯ÿ¤ÿ£ÿ°ÿ¤ÿÿ¥ÿ«ÿ®ÿ¡ÿÿ¯ÿ¯ÿ£ÿÿÿ ÿ¬ÿ¡ÿ¦ÿ¨ÿ£ÿ¬ÿ³ÿ¨ÿ ÿ¢ÿ¢ÿÿÿÁÿ¿ÿÿ©ÿ¦ÿ©ÿ³ÿ¯ÿ¦ÿ®ÿ´ÿ£ÿÿ®ÿ¥ÿÿ¯ÿÿ®ÿÿÿ©ÿ¦ÿ°ÿÿÿ£ÿ¢ÿ ÿ¡ÿªÿ°ÿ¶ÿ°ÿ·ÿ¢ÿÿªÿ¯ÿ¯ÿ ÿÿ¬ÿ¸ÿ¦ÿÿ¢ÿ¤ÿÿ®ÿ´ÿ¦ÿ±ÿ¬ÿµÿ´ÿ°ÿµÿ®ÿ­ÿ¯ÿ¬ÿ²ÿ´ÿ§ÿ©ÿ­ÿ­ÿ²ÿ¯ÿÿÿ¨ÿ©ÿ¦ÿ¨ÿ®ÿ´ÿ´ÿ­ÿ£ÿ¦ÿ¯ÿ§ÿ¹ÿ¶ÿ¸ÿ®ÿ°ÿ±ÿ®ÿ©ÿ£ÿ ÿ¯ÿ¿ÿ¯ÿÿ£ÿ°ÿ ÿ¶ÿ¨ÿÿ©ÿ¡ÿ©ÿ­ÿ£ÿÿ£ÿ§ÿ¤ÿ§ÿ­ÿ®ÿ¤ÿÿ¤ÿÿ©ÿ¦ÿÿÿ¢ÿ ÿÿºÿ´ÿ¯ÿ«ÿ«ÿ«ÿ¡ÿ²ÿ³ÿÿÿ¯ÿ·ÿ­ÿ¡ÿ¢ÿ§ÿ§ÿ¨ÿ­ÿÿ¥ÿ®ÿ«ÿ¦ÿ¨ÿ­ÿµÿ¸ÿ²ÿ²ÿµÿÿ«ÿÿÿ¨ÿ§ÿ ÿ¡ÿ©ÿ§ÿ¢ÿ¥ÿ§ÿ­ÿ®ÿ¥ÿ¬ÿÿ¦ÿ²ÿ¥ÿ¢ÿ¨ÿ§ÿ¬ÿ²ÿÿ¡ÿ«ÿ³ÿ©ÿªÿ°ÿ«ÿ©ÿµÿ¯ÿ¡ÿ¨ÿ±ÿ®ÿÿÿ¥ÿ©ÿ«ÿ®ÿ«ÿ¢ÿÿÿ ÿ®ÿªÿ°ÿ¼ÿ¿ÿ¢ÿÿÿ¥ÿ¦ÿ©ÿ¬ÿ®ÿ°ÿ¦ÿ¬ÿ§ÿ«ÿ¤ÿ°ÿ­ÿ¡ÿ¤ÿ¤ÿÿ¤ÿ°ÿ¡ÿ³ÿ©ÿÿ®ÿ¦ÿÿ¢ÿÿ¨ÿ³ÿ«ÿ§ÿ«ÿ§ÿ«ÿ¨ÿ¢ÿ¥ÿ¬ÿ­ÿ¯ÿ¬ÿ ÿÿ©ÿ ÿ©ÿ«ÿ®ÿÿ¥ÿ¥ÿÿ¦ÿ­ÿ©ÿ½ÿ¸ÿ¶ÿÀÿ°ÿ¤ÿ±ÿºÿ°ÿ£ÿÿ¢ÿ¯ÿ¥ÿ²ÿ¡ÿ°ÿ¸ÿ¥ÿ¥ÿ¥ÿ ÿ ÿ¥ÿ­ÿ§ÿ¼ÿ¨ÿ§ÿ¦ÿ®ÿ®ÿ·ÿµÿ¡ÿÿÿ£ÿ´ÿ«ÿ¹ÿ¸ÿ±ÿ¯ÿ±ÿ®ÿ¦ÿ©ÿ¯ÿ²ÿ¬ÿªÿ¬ÿ¢ÿ¬ÿ¶ÿ®ÿ«ÿ®ÿ©ÿ¶ÿ´ÿªÿ«ÿÂÿÃÿ¹ÿ³ÿµÿ»ÿ¤ÿ«ÿ¸ÿ³ÿ­ÿ¢ÿ¬ÿ±ÿªÿ¦ÿ¥ÿ¦ÿ¦ÿ¬ÿªÿ¢ÿÿ¦ÿ¯ÿ²ÿ­ÿÿ©ÿ±ÿÿ«ÿ²ÿªÿ¨ÿ«ÿ©ÿ¦ÿ®ÿ«ÿ¥ÿ±ÿ«ÿ±ÿ´ÿ²ÿ°ÿªÿÿÿ³ÿ¯ÿµÿ»ÿ¦ÿÿ¨ÿ°ÿ¯ÿ¬ÿªÿªÿ¸ÿ¦ÿ¨ÿ¥ÿ£ÿ¨ÿªÿ§ÿ¦ÿ¥ÿ«ÿ½ÿ¸ÿ¨ÿÿÿ³ÿ©ÿÿ«ÿ¢ÿ®ÿ¨ÿ¤ÿ¨ÿ«ÿ©ÿ ÿ¦ÿ®ÿ­ÿ¡ÿ³ÿ²ÿ¢ÿÿ£ÿ¦ÿ¨ÿÿ®ÿÿÿÿ¡ÿ©ÿ¦ÿ¤ÿ±ÿ±ÿ¤ÿ±ÿ²ÿ§ÿ¤ÿ¨ÿ¤ÿ«ÿ§ÿ©ÿ´ÿ¥ÿ§ÿ¶ÿ¸ÿ¬ÿÿªÿ©ÿ©ÿ±ÿ¦ÿÿ©ÿµÿ´ÿ®ÿ£ÿ ÿ¥ÿºÿ»ÿ¬ÿ©ÿ·ÿºÿ®ÿ§ÿ¦ÿ¯ÿÿÿÿ¡ÿÿÿÿÿ£ÿªÿ¢ÿ£ÿ£ÿÿÿÿ¢ÿ¥ÿ§ÿ ÿÿ´ÿ¢ÿÿ£ÿªÿ³ÿ®ÿÿÿÿÿÿ¡ÿÿÿÿÿÿÿÿÿÿ ÿ¢ÿ«ÿµÿ­ÿ¥ÿµÿ¦ÿªÿ±ÿ¥ÿ®ÿªÿÿ ÿÿÿÿÿÿÿÿÿÿ¡ÿ®ÿ¦ÿ¢ÿµÿ¥ÿÿ¡ÿÿÿÿ ÿÿªÿ£ÿ¤ÿ«ÿ£ÿ§ÿ°ÿ¨ÿ£ÿ§ÿ¨ÿ£ÿ±ÿ»ÿºÿ·ÿ®ÿ¤ÿ±ÿªÿÿ¨ÿÀÿ­ÿ¡ÿ­ÿ­ÿ¢ÿ¥ÿ©ÿ³ÿªÿ®ÿ­ÿ²ÿ­ÿ¦ÿ£ÿ¦ÿ®ÿ¬ÿ¯ÿ«ÿ¢ÿ¢ÿ§ÿÿ¡ÿªÿ«ÿ®ÿ»ÿµÿµÿ§ÿ¯ÿ¨ÿ£ÿ¨ÿ±ÿ¯ÿ¢ÿ®ÿ©ÿÈÿÄÿ¥ÿ¨ÿ³ÿ´ÿ¯ÿ«ÿ³ÿ«ÿ¡ÿ¬ÿ§ÿÿ§ÿ¬ÿ«ÿ®ÿ±ÿ·ÿ¸ÿ®ÿÿ¨ÿºÿ¶ÿ®ÿ²ÿµÿ¯ÿ®ÿ±ÿ¯ÿ±ÿ¥ÿ¡ÿ¨ÿ±ÿ­ÿ¨ÿ©ÿ¥ÿ¡ÿ©ÿÃÿµÿ¬ÿ®ÿ¯ÿ¦ÿ¡ÿ¥ÿ¨ÿªÿªÿ±ÿ­ÿ¨ÿµÿ ÿ¤ÿ¥ÿ£ÿ¦ÿ­ÿ°ÿÿ©ÿ§ÿ»ÿ¢ÿ¨ÿ ÿ­ÿ¹ÿÂÿÀÿÿ§ÿªÿ¤ÿ´ÿ¬ÿ®ÿ¶ÿ¹ÿ³ÿ±ÿ­ÿ©ÿ´ÿ¥ÿ¨ÿ«ÿ½ÿªÿ±ÿ°ÿ¥ÿ­ÿ¸ÿ´ÿ´ÿ§ÿÉÿ¶ÿ¨ÿªÿ¹ÿ·ÿ·ÿ­ÿ ÿ¢ÿ§ÿªÿµÿºÿ²ÿ­ÿ­ÿ§ÿ¢ÿÿÿ¥ÿ¨ÿ«ÿÈÿ°ÿÿÿ°ÿ¨ÿ·ÿ·ÿ²ÿ°ÿ±ÿ³ÿ±ÿªÿ¥ÿ´ÿ®ÿ©ÿ¤ÿ¨ÿ¦ÿ¨ÿ®ÿ­ÿ²ÿ¶ÿ£ÿÿ¢ÿÿ«ÿ¬ÿ´ÿ¤ÿ ÿ¥ÿ«ÿ®ÿ­ÿ¯ÿ¹ÿ¯ÿ²ÿ¦ÿ©ÿ¨ÿÿ§ÿ§ÿªÿ¥ÿÿ¥ÿªÿ¡ÿ¤ÿÿ²ÿ¤ÿ¼ÿªÿ²ÿµÿ´ÿ¶ÿ«ÿªÿ´ÿ«ÿ·ÿ§ÿ©ÿÿ©ÿªÿ°ÿ­ÿ®ÿ©ÿ©ÿªÿ¡ÿ¢ÿ¬ÿÿÿ ÿªÿ®ÿ©ÿ§ÿ±ÿ¯ÿ²ÿªÿ¢ÿ«ÿ§ÿ¢ÿ¨ÿ§ÿµÿ¥ÿ°ÿ±ÿ§ÿ©ÿ«ÿªÿ«ÿµÿ¾ÿ¿ÿÂÿÀÿ³ÿ²ÿ¦ÿ³ÿ¤ÿÿÿÿ©ÿ©ÿ¥ÿ¨ÿªÿ­ÿ±ÿ²ÿ¨ÿ°ÿ·ÿ®ÿ£ÿÿ£ÿ¥ÿ©ÿ³ÿ±ÿ¢ÿ¢ÿªÿ®ÿ ÿ²ÿÿ ÿ¬ÿ¬ÿ¡ÿ¢ÿ¬ÿ¶ÿ°ÿ©ÿ¯ÿ°ÿ¦ÿÿÿ­ÿ±ÿ³ÿ¬ÿ¤ÿÿ¡ÿ¯ÿ·ÿ©ÿ«ÿ³ÿ¯ÿ´ÿ¬ÿ¢ÿÿÿ¦ÿ§ÿ­ÿ­ÿ¢ÿ¨ÿ¨ÿ§ÿ«ÿ¦ÿÿÿÿÿÿ¬ÿÿ¤ÿÿ ÿÿ²ÿªÿ¤ÿ¦ÿÿÿ¥ÿ¦ÿ£ÿÿ©ÿ£ÿ­ÿ¥ÿÿ«ÿ¦ÿ¯ÿ»ÿµÿ«ÿ¡ÿ¥ÿ¨ÿ¢ÿ¨ÿ²ÿ®ÿ©ÿ¢ÿ¤ÿ«ÿ¯ÿ«ÿÿ£ÿ«ÿ©ÿ¼ÿÇÿ¹ÿ³ÿ©ÿ¨ÿ¯ÿ¨ÿ³ÿ±ÿ¹ÿµÿ«ÿ¬ÿÿ¯ÿµÿ§ÿÿ¤ÿ¤ÿ¤ÿ¬ÿ°ÿ¬ÿ§ÿ¤ÿªÿªÿ°ÿªÿÿ­ÿ¯ÿºÿÿ´ÿ«ÿ¤ÿ¶ÿ°ÿ©ÿ«ÿ¦ÿ¢ÿ¦ÿ¡ÿÿ®ÿ§ÿ ÿ¡ÿÿÿ¤ÿ ÿ§ÿªÿ¥ÿ£ÿ¥ÿ¦ÿÿ¡ÿ¨ÿ ÿ¢ÿ¡ÿ¢ÿ¤ÿ ÿ§ÿyÿÿÿ¥ÿÿÿ~ÿÿÿÿÿÿÿÿÿ ÿÿ¢ÿÿÿÿ¡ÿÿÿÿÿÿÿÿÿªÿ¤ÿÿÿÿ¥ÿ¦ÿ¡ÿÿÿÿÿÿ¨ÿ§ÿ§ÿÿÿÿ©ÿ¢ÿ¢ÿÿÿÿ ÿÿÿÿÿÿÿÿÿÿÿÿÿÿÿÿÿ¢ÿÿÿÿÿÿÿÿÿÿÿÿÿÿÿÿÿÿzÿÿÿ£ÿÿ¡ÿÿÿÿÿÿÿÿ¥ÿ¤ÿ£ÿ¦ÿ¤ÿ«ÿ¹ÿ¨ÿ¨ÿ§ÿµÿºÿ±ÿ ÿ­ÿ¡ÿÿªÿ°ÿ¯ÿ©ÿ¢ÿ¹ÿ¸ÿ«ÿ±ÿ±ÿ­ÿ±ÿ¨ÿÿ¤ÿ²ÿÁÿ¬ÿ¡ÿ¥ÿ ÿ¨ÿ§ÿ¡ÿÿ¦ÿµÿ­ÿªÿ­ÿ°ÿ­ÿ¤ÿ¡ÿ©ÿ±ÿ°ÿªÿ¦ÿ°ÿ´ÿ§ÿ¡ÿªÿ¶ÿ¨ÿ®ÿ«ÿ«ÿÿ¢ÿ°ÿ¦ÿ¦ÿ³ÿ¦ÿÿ¦ÿ¦ÿ¥ÿ´ÿ¶ÿ°ÿ¯ÿ°ÿµÿ«ÿ¨ÿ¤ÿªÿ¹ÿ¥ÿ«ÿ²ÿ¥ÿ­ÿÿ§ÿ´ÿ¡ÿ¤ÿ°ÿ¦ÿ¦ÿÿÿ¤ÿÿ£ÿ­ÿ¤ÿ ÿ¨ÿ²ÿ³ÿ¦ÿ¦ÿ¯ÿ¤ÿÿÿ¢ÿÿ©ÿÿÿ¥ÿ¤ÿ¤ÿ·ÿ¡ÿ­ÿªÿÿ£ÿ¤ÿÿ¦ÿ¦ÿ«ÿ¤ÿÿÿÿ¡ÿ©ÿÿ¤ÿ©ÿ¥ÿ°ÿÿÿ¯ÿÿ¢ÿÿÿ ÿ£ÿ¡ÿµÿ°ÿ¹ÿ­ÿ«ÿ¡ÿÿ§ÿ¡ÿ®ÿ´ÿÿÿ£ÿ¨ÿ¬ÿ§ÿ§ÿ¨ÿÿ£ÿ«ÿ¥ÿµÿ§ÿ©ÿ£ÿ­ÿ£ÿ£ÿ ÿ¨ÿ¢ÿÿ¨ÿ®ÿ¬ÿ¬ÿ£ÿªÿªÿ¨ÿ¥ÿ¨ÿ¦ÿ¢ÿ§ÿ¦ÿÿ¡ÿµÿ¬ÿ¥ÿ§ÿÿÿÿ¶ÿ¡ÿ¤ÿ¼ÿ¡ÿ¢ÿÿ¤ÿ£ÿ¦ÿÿ¯ÿ°ÿ¯ÿÿ£ÿ¬ÿ¯ÿ¬ÿ¦ÿ¦ÿÿ¢ÿ±ÿ­ÿ¨ÿ ÿ¤ÿ¦ÿÿÿ®ÿ£ÿ¨ÿÿÿ±ÿ ÿªÿ±ÿ¦ÿ«ÿ°ÿÿÿ ÿ¦ÿÿ¥ÿÿÿ®ÿ¢ÿ©ÿ ÿªÿ¶ÿ±ÿ°ÿ¯ÿ¨ÿ©ÿ©ÿ¤ÿ§ÿ®ÿ«ÿ§ÿÿªÿ§ÿ«ÿªÿÿ¬ÿ²ÿ®ÿÿ ÿ«ÿÁÿÿ¦ÿÿ£ÿºÿ«ÿ ÿ¨ÿ¨ÿªÿ«ÿ­ÿ¥ÿ¦ÿÿ¤ÿªÿ§ÿÿÿÿ­ÿ¾ÿ¯ÿ¨ÿ­ÿ¦ÿ©ÿ®ÿ¥ÿ¦ÿ¬ÿ¢ÿ¨ÿ©ÿ©ÿ»ÿ·ÿ°ÿ­ÿ¨ÿ²ÿªÿ§ÿ«ÿºÿ¥ÿºÿ¯ÿ®ÿ£ÿ´ÿ±ÿ®ÿ¢ÿ«ÿ±ÿªÿ¨ÿ¨ÿ¨ÿ¥ÿ¯ÿ´ÿ«ÿ¤ÿ£ÿ²ÿ¦ÿ¥ÿ©ÿ§ÿ·ÿ§ÿ¤ÿ°ÿ ÿ§ÿªÿ©ÿÿ±ÿ¦ÿ¯ÿ«ÿ¡ÿªÿ±ÿ¡ÿ­ÿÿ¸ÿ¯ÿ¨ÿÂÿÿ¢ÿ¤ÿÿ§ÿ­ÿ©ÿÿÿ¨ÿ¥ÿ«ÿ´ÿ ÿÿ¦ÿºÿ¥ÿ£ÿ¢ÿ§ÿ³ÿ­ÿ£ÿÿ´ÿÿÿ«ÿµÿ¤ÿ¥ÿ£ÿÿ¡ÿÿ·ÿ¯ÿ«ÿ¤ÿ®ÿÿµÿ­ÿªÿ¨ÿ¤ÿ§ÿ¦ÿ¥ÿ¥ÿ©ÿ¤ÿÿ©ÿÿÿ¦ÿ¨ÿ¤ÿ¦ÿ­ÿ©ÿ¢ÿªÿ§ÿ¨ÿ¦ÿ®ÿ§ÿÿ­ÿ´ÿ§ÿ¯ÿ ÿÿÿÿ¨ÿ´ÿ¯ÿºÿ¤ÿ³ÿ¡ÿ¢ÿ¹ÿªÿ¦ÿ®ÿ±ÿ¯ÿ­ÿÿ ÿ£ÿ£ÿ«ÿ¤ÿ ÿ¬ÿÿÿÿ¢ÿ¥ÿÿÿ£ÿ¥ÿ¯ÿªÿ¡ÿ±ÿ¼ÿ¦ÿ¨ÿªÿÿ¯ÿ«ÿ¡ÿ©ÿ­ÿ¤ÿ¤ÿ§ÿ§ÿ¤ÿ¤ÿ³ÿ¦ÿÿ§ÿ³ÿ²ÿ¡ÿÿ¤ÿ¦ÿÿ¢ÿÿ¨ÿ²ÿ¶ÿ¨ÿ®ÿ¨ÿ°ÿ¨ÿ£ÿ¢ÿ±ÿ¢ÿ ÿªÿ§ÿ«ÿÿÿÿÿªÿºÿ¦ÿÿ¦ÿ®ÿ­ÿ ÿÿ¬ÿ¯ÿ¥ÿªÿ£ÿ¡ÿÿ§ÿ´ÿÿ½ÿªÿ¦ÿÿ­ÿ¢ÿÿÿ£ÿ¸ÿ­ÿ¨ÿ¯ÿªÿ§ÿÿ§ÿ¨ÿ©ÿ±ÿ®ÿÿÿ¤ÿÿªÿ£ÿÿ£ÿ¨ÿ¤ÿ¦ÿ¦ÿ¥ÿªÿ¨ÿ©ÿ§ÿ¡ÿ£ÿ§ÿ¨ÿ¥ÿ¤ÿÿ­ÿ¡ÿ£ÿÿ«ÿ§ÿÿ«ÿ¬ÿ±ÿ³ÿ¯ÿ¡ÿ¦ÿ®ÿÿÿ¿ÿ¤ÿ®ÿ­ÿ¯ÿ¤ÿ§ÿªÿ¨ÿ©ÿ£ÿÿÿ ÿ©ÿ·ÿ«ÿ²ÿ®ÿ°ÿ§ÿÿ¡ÿ¥ÿ±ÿ°ÿ­ÿ¥ÿ¡ÿ¤ÿ£ÿ¬ÿ³ÿ°ÿ§ÿ ÿ¥ÿ¢ÿÿ©ÿ²ÿ¸ÿ´ÿ·ÿ¨ÿ¯ÿºÿ ÿ¢ÿ©ÿÿ®ÿÿ£ÿ­ÿÿ¨ÿµÿ¶ÿ¯ÿ¤ÿ·ÿ¸ÿ¥ÿ¢ÿ²ÿ¯ÿ¦ÿ§ÿÿ¤ÿ°ÿ²ÿ¯ÿÿÿ¦ÿ¢ÿ£ÿ¨ÿ¡ÿ¯ÿ´ÿ¯ÿ±ÿ©ÿ§ÿªÿªÿ©ÿ©ÿ£ÿÿ¥ÿ¦ÿ°ÿ­ÿ§ÿ¦ÿ¬ÿ­ÿ£ÿ ÿ¨ÿ¯ÿªÿ©ÿ¬ÿ©ÿ°ÿÿ«ÿÃÿÿ¡ÿ©ÿÿÿ¢ÿ¡ÿ­ÿÿ¢ÿ§ÿ­ÿ§ÿÿ§ÿÿ¡ÿªÿÿ¤ÿ¯ÿÿÿ§ÿÿ§ÿ¬ÿ£ÿÿ£ÿ«ÿ§ÿ¥ÿ£ÿ¢ÿ¦ÿÿÿ ÿ­ÿ£ÿ£ÿµÿ¢ÿÿ«ÿ®ÿ¬ÿ©ÿ¶ÿ¨ÿ­ÿÿ¨ÿ¨ÿÿÿ¥ÿÿ«ÿÿÿªÿ¦ÿ¤ÿ´ÿµÿ ÿÿ¦ÿ«ÿ¤ÿ­ÿ¯ÿ¡ÿÿ¢ÿ¶ÿÿÿ®ÿ®ÿ®ÿ¦ÿ¨ÿ¤ÿÿ®ÿ²ÿ¤ÿ¬ÿ©ÿªÿ¤ÿÿ£ÿ¸ÿ©ÿ¦ÿÿ§ÿ­ÿ¸ÿ³ÿ¶ÿ¦ÿ£ÿÿ´ÿ«ÿ¸ÿ¡ÿÿ¥ÿÿÿ¢ÿ³ÿ­ÿÿ¡ÿÿ¤ÿÿªÿ¿ÿ¶ÿ¢ÿ«ÿ¬ÿ£ÿÿ ÿ¦ÿªÿ§ÿ«ÿ²ÿ­ÿ©ÿÿÿ¥ÿÿ¡ÿ¥ÿªÿªÿ¹ÿ¬ÿ©ÿ±ÿÿ­ÿ¶ÿ¤ÿ¡ÿ­ÿ±ÿ­ÿ¥ÿ­ÿ¬ÿ³ÿ¢ÿ«ÿÂÿ¢ÿ¯ÿ¡ÿ®ÿ¼ÿ¦ÿ©ÿ£ÿ¬ÿ®ÿ°ÿ­ÿ¬ÿ£ÿÿ¦ÿ°ÿ¨ÿ¡ÿ ÿÿ¢ÿ¨ÿ©ÿ¤ÿªÿ¯ÿ¯ÿ«ÿ¢ÿÿÿ ÿÿ°ÿ«ÿ¼ÿ°ÿ§ÿµÿ£ÿ§ÿÿ®ÿ®ÿÿÿ¬ÿ¸ÿ¬ÿ ÿ§ÿªÿ¶ÿªÿ©ÿ¸ÿ¥ÿ¢ÿ¤ÿ¦ÿ±ÿ°ÿ¨ÿ¥ÿ§ÿ¦ÿ©ÿ¬ÿ¬ÿ®ÿ«ÿ¶ÿ°ÿ¨ÿ¤ÿ¦ÿ£ÿ«ÿÃÿ±ÿ¤ÿÿÿÿ±ÿ ÿ¤ÿÿ¶ÿÿÿ¯ÿ¢ÿ«ÿ§ÿ¢ÿ«ÿ ÿ¤ÿÿ¢ÿ¤ÿªÿ§ÿªÿ©ÿ¬ÿ¤ÿ¡ÿ©ÿ¡ÿ ÿ¥ÿÿ¢ÿÿÿ¤ÿ¬ÿ­ÿÿ¡ÿ¦ÿ¶ÿ¸ÿ¥ÿ£ÿ¢ÿ³ÿ¦ÿ¥ÿ£ÿÿ§ÿ¤ÿ¡ÿ¡ÿ°ÿ©ÿ¢ÿ´ÿ´ÿµÿ©ÿ¤ÿªÿ¡ÿÿÿ®ÿ¬ÿªÿ¦ÿÿÿ¤ÿÿ£ÿªÿÿ¢ÿ¨ÿ«ÿ©ÿ ÿ¨ÿ­ÿ ÿ¡ÿ´ÿ³ÿªÿÃÿ¤ÿ°ÿ¦ÿ¨ÿ³ÿ©ÿ¤ÿ¨ÿ£ÿ¯ÿ£ÿ¨ÿÿÿ§ÿ ÿ¨ÿ¨ÿ ÿªÿ´ÿ®ÿ¢ÿ¨ÿ§ÿ£ÿ¸ÿ¥ÿ¡ÿ¨ÿ¥ÿ£ÿ ÿ­ÿ­ÿÿ¤ÿÿ¬ÿ«ÿ¯ÿ©ÿÿ ÿ®ÿªÿ£ÿ¥ÿ¬ÿ¥ÿ«ÿªÿ¬ÿ°ÿ¬ÿ¥ÿ¡ÿ§ÿ´ÿ¨ÿÿÿ¨ÿ§ÿ ÿ¤ÿ¦ÿ±ÿ¬ÿÿ°ÿÿ­ÿ£ÿÿ«ÿ§ÿ¡ÿ©ÿ ÿ¤ÿ«ÿ¢ÿ®ÿ¬ÿÿ§ÿ²ÿ©ÿ¥ÿ©ÿ¬ÿ©ÿ¥ÿ¨ÿ±ÿªÿ£ÿ«ÿ­ÿ¥ÿÿÿÿÿ ÿ¤ÿÿ«ÿ¥ÿ¥ÿ°ÿ¤ÿ¦ÿ­ÿ¹ÿ²ÿ¸ÿ¬ÿºÿ²ÿ©ÿ©ÿ©ÿÿÿ¯ÿ­ÿ¥ÿ¦ÿ§ÿÿÿ©ÿÿ¥ÿÿ¡ÿ¶ÿ£ÿÿ±ÿÿ·ÿ´ÿ±ÿÿ«ÿ©ÿ«ÿ¥ÿÿÿ¨ÿ¤ÿªÿ¶ÿ·ÿ¯ÿ¯ÿ°ÿ¬ÿ¤ÿÿ¦ÿ¨ÿÿ¡ÿÿÿ¨ÿ§ÿ¯ÿ¯ÿ²ÿ³ÿ¬ÿÿªÿ©ÿÿ§ÿ­ÿ¦ÿ ÿ°ÿ±ÿ§ÿ®ÿ²ÿ«ÿ¥ÿ£ÿÿ¦ÿ§ÿ£ÿ«ÿÿ¦ÿ£ÿ¯ÿÿ·ÿ­ÿ¥ÿ´ÿ­ÿ©ÿ¢ÿÿ²ÿ³ÿ«ÿ«ÿ¨ÿ¤ÿ¤ÿ¦ÿ§ÿ©ÿ±ÿµÿÿªÿ¢ÿÿ£ÿÿ»ÿ¯ÿÿ ÿ¦ÿ©ÿ¬ÿ§ÿ¬ÿ§ÿÿÿ¤ÿ®ÿ¥ÿÿÿ§ÿ£ÿ­ÿ¥ÿ©ÿÿÿ ÿÿÿÿÿÿÿÿ¨ÿªÿ¬ÿÿÿ ÿ¢ÿ¢ÿÿÿÿÿÿÿÿÿÿªÿ ÿÿÿÿ¢ÿÿÿÿÿÿÿÿÿÿÿÿÿÿ£ÿÿÿÿÿÿÿ§ÿªÿÿÿÿÿÿÿÿÿÿ¦ÿ±ÿ«ÿÿÿ¤ÿ¯ÿÿÿÿÿÿ¢ÿÿÿÿÿÿÿÿÿÿÿÿ¡ÿÿÿÿ ÿ«ÿ ÿÿÿÿÿÿ²ÿ§ÿÿ¯ÿ¢ÿÿÿ¢ÿ ÿ ÿÿÿ¢ÿ¢ÿ¤ÿ§ÿ¢ÿÿ¤ÿ£ÿÿ¨ÿÿ£ÿ®ÿ¡ÿÿ«ÿµÿ¯ÿ£ÿ¡ÿ ÿ¡ÿÿÿ¦ÿ¤ÿ ÿ±ÿ©ÿ¯ÿ¤ÿ¯ÿ§ÿÿÿ±ÿ³ÿÿ·ÿ³ÿ©ÿÿÿ§ÿ®ÿ«ÿ­ÿ®ÿ©ÿ«ÿ¥ÿ¥ÿÿÿ±ÿ²ÿ¦ÿ ÿÿÿ¥ÿ­ÿ°ÿ·ÿ¯ÿ¢ÿ¬ÿ³ÿ©ÿÿÿÿ¥ÿÿµÿÿ ÿ£ÿ¤ÿ¬ÿ°ÿ´ÿ­ÿ£ÿ ÿÿ£ÿÿ±ÿ¸ÿÿÿªÿÿÿ¯ÿºÿ»ÿ·ÿÿÿÿÿ§ÿ©ÿ¬ÿ§ÿ¨ÿ¯ÿ®ÿ¤ÿ¦ÿ¥ÿ ÿ¢ÿ­ÿ¬ÿ¨ÿ¥ÿ¡ÿ§ÿ®ÿ¯ÿ®ÿªÿ¥ÿ£ÿ­ÿªÿ§ÿ½ÿ³ÿ½ÿ¿ÿ©ÿ¤ÿ§ÿÿÿ¢ÿªÿ§ÿ¡ÿ¦ÿ¯ÿ³ÿ©ÿ¡ÿ¬ÿ¨ÿ¨ÿÿ¢ÿ¥ÿªÿ°ÿ¯ÿ¬ÿ«ÿ³ÿºÿ·ÿªÿÿ§ÿ¸ÿ§ÿ©ÿ¨ÿªÿ£ÿ ÿÿ©ÿ¯ÿ¨ÿ¬ÿ¥ÿÿ­ÿ®ÿÂÿ¬ÿ´ÿ¬ÿ­ÿ®ÿ«ÿ¨ÿ«ÿ¥ÿÿÿ­ÿºÿ®ÿ¡ÿÿ¬ÿµÿ´ÿÿ ÿ³ÿ¬ÿ«ÿ¬ÿ¡ÿ£ÿ¨ÿ¢ÿªÿ³ÿ ÿ´ÿ«ÿ¢ÿ®ÿªÿ§ÿ³ÿ²ÿ¤ÿ¤ÿªÿ°ÿµÿ¾ÿ¾ÿ¨ÿ§ÿÿ¥ÿ®ÿ¦ÿ¥ÿ§ÿ¡ÿ¦ÿ¬ÿÿ©ÿ«ÿÿ¢ÿ¦ÿÿ§ÿ¯ÿ¯ÿ¬ÿ¢ÿÿ©ÿªÿ©ÿ¹ÿ§ÿ ÿ ÿªÿ®ÿ¯ÿªÿÿ¦ÿªÿ©ÿ¬ÿ¤ÿ£ÿ¦ÿ ÿ©ÿÿÿ§ÿ¢ÿÿ ÿ­ÿ°ÿ«ÿ¬ÿ£ÿ©ÿ´ÿ±ÿÿ»ÿ«ÿ¯ÿ¡ÿ¢ÿ£ÿ¦ÿ­ÿ¯ÿ§ÿÿ£ÿªÿ ÿ¬ÿªÿ¥ÿÿÿ±ÿ²ÿ¨ÿ®ÿ¨ÿ¨ÿ ÿ¢ÿÀÿªÿ«ÿ±ÿ²ÿ¯ÿ¦ÿÿÿ«ÿ¬ÿ¤ÿ ÿªÿªÿ§ÿ±ÿ¶ÿÿ¡ÿ¨ÿ¢ÿ©ÿ§ÿ¤ÿ ÿ©ÿÿ®ÿ¶ÿ¦ÿÿÿ¥ÿ­ÿ·ÿ«ÿ´ÿ¯ÿ¨ÿ¥ÿ¬ÿ¸ÿ§ÿ¡ÿÿÿ¢ÿ´ÿµÿªÿÿ§ÿ«ÿ¤ÿ©ÿÿ©ÿ­ÿ§ÿ³ÿ¹ÿªÿ°ÿ²ÿ²ÿÿªÿ¬ÿ°ÿ°ÿ§ÿ ÿ¡ÿ©ÿ¢ÿ¤ÿ®ÿ¢ÿÿÿÿÿ³ÿ½ÿ²ÿ¤ÿ¤ÿ°ÿ¹ÿ¤ÿÿ¨ÿ²ÿ­ÿ¬ÿªÿ¦ÿ®ÿ¤ÿÿ¨ÿ©ÿ¯ÿ¾ÿ¹ÿ®ÿ¥ÿÿÿ¤ÿ¦ÿ§ÿÿ§ÿ¡ÿ­ÿ¯ÿ²ÿ­ÿ¨ÿ°ÿ§ÿ¨ÿ­ÿ¥ÿ®ÿ¨ÿ®ÿ¦ÿ©ÿªÿ¥ÿÁÿºÿ¥ÿÀÿ®ÿÀÿ´ÿºÿ³ÿ¨ÿ«ÿ­ÿ­ÿ§ÿ¡ÿ¦ÿ¨ÿ²ÿ½ÿµÿ¨ÿ§ÿ£ÿ ÿ¤ÿ¯ÿºÿ¤ÿªÿ¬ÿªÿ¬ÿ¦ÿÿ¥ÿ£ÿ½ÿ¸ÿ©ÿ§ÿ®ÿ·ÿ»ÿ±ÿ§ÿ¿ÿÿ®ÿ¨ÿ¬ÿ¯ÿ±ÿ³ÿ©ÿÿ¤ÿ¦ÿ¬ÿ­ÿ¥ÿÀÿ°ÿ¢ÿ«ÿµÿ°ÿ¦ÿ¶ÿ¯ÿ©ÿÃÿ°ÿªÿ©ÿ£ÿ¦ÿ®ÿ¬ÿ©ÿ¸ÿÿ¤ÿ©ÿ¦ÿ ÿ¤ÿ­ÿ¥ÿ¹ÿ¬ÿ³ÿ³ÿ°ÿ¢ÿ¡ÿ¯ÿ¯ÿÿÿ²ÿ¯ÿ©ÿ®ÿªÿ¦ÿ­ÿ®ÿ«ÿ³ÿ¢ÿÿ©ÿ¯ÿ±ÿ§ÿÿÿ²ÿ¥ÿÿ¤ÿªÿ¡ÿÿ£ÿ¤ÿ¢ÿµÿ·ÿÿ­ÿ¦ÿ­ÿ«ÿ£ÿ¾ÿÅÿ¯ÿÁÿÈÿ®ÿªÿ«ÿªÿ¦ÿÿ¡ÿ§ÿ±ÿ­ÿ©ÿ¨ÿ­ÿ±ÿ¨ÿ ÿÿÿÿÿÿÿ¥ÿ«ÿ²ÿ¹ÿ¢ÿÿ¢ÿÿ£ÿÿ£ÿ·ÿ¨ÿ¤ÿÿÿ¡ÿÿÿÿÿÿÿÿÿÿ¢ÿÿµÿ­ÿ¤ÿ¡ÿÿÿÿÿÿÿÿÿÿÿÿÿÿÿÿÿÿÿÿ¨ÿ¦ÿ¦ÿµÿªÿÿÿÿÿÿÿÿÿÿÿÿÿÿÿÿÿÿÿÿ¡ÿµÿ¸ÿ¼ÿ§ÿÿÿÿÿ¢ÿ·ÿ§ÿµÿ©ÿÿªÿ§ÿ£ÿ®ÿ·ÿªÿ¥ÿ®ÿÿ«ÿ´ÿµÿ­ÿ¯ÿ»ÿªÿ ÿÿ¯ÿ»ÿ¼ÿ­ÿ¬ÿ³ÿ¬ÿ§ÿ­ÿ­ÿ¤ÿ«ÿ¼ÿÀÿ¾ÿ³ÿ¢ÿÿ¬ÿ³ÿ³ÿ¬ÿ¡ÿ°ÿ«ÿ ÿ¦ÿ³ÿ±ÿºÿ²ÿ§ÿ¶ÿ®ÿ´ÿ®ÿªÿªÿªÿ±ÿ£ÿ¯ÿºÿÆÿ¯ÿ ÿ³ÿ¯ÿ£ÿ­ÿ´ÿ´ÿ¦ÿÿ£ÿ¥ÿÿ¬ÿ²ÿ§ÿ¤ÿ´ÿ¯ÿ»ÿÿ¨ÿ§ÿ³ÿ«ÿ¨ÿ±ÿ³ÿ¯ÿµÿ¨ÿ§ÿ¯ÿªÿ©ÿ¶ÿ¯ÿ­ÿ«ÿ¤ÿ¤ÿ¤ÿ¿ÿÏÿ¥ÿÿ¨ÿ¯ÿªÿÿÿ¦ÿ«ÿ¬ÿºÿ©ÿ«ÿ£ÿªÿ«ÿ©ÿ©ÿ¨ÿ«ÿ½ÿ£ÿ¥ÿ¤ÿ³ÿ¯ÿ¿ÿ©ÿ¤ÿ³ÿ±ÿ°ÿ·ÿ«ÿ­ÿÿ«ÿ¦ÿ¦ÿ­ÿ¸ÿ¯ÿ¤ÿ§ÿ ÿ¬ÿ«ÿ¨ÿ¡ÿÂÿ¯ÿ¥ÿ¢ÿ¢ÿ¡ÿ¬ÿÆÿÅÿ¦ÿ¦ÿ­ÿ»ÿ©ÿ³ÿ±ÿ·ÿµÿ§ÿ©ÿ´ÿ­ÿ¦ÿ¢ÿ©ÿ®ÿ¨ÿ ÿ£ÿ«ÿ­ÿªÿ®ÿ¹ÿ±ÿ£ÿÿ¥ÿ©ÿ¥ÿµÿ±ÿ¥ÿ¤ÿ«ÿ°ÿ°ÿ¨ÿ®ÿ§ÿ ÿ«ÿªÿªÿ±ÿ¦ÿ«ÿ¯ÿ¬ÿ»ÿÀÿ©ÿ´ÿ¦ÿ¡ÿ¯ÿ´ÿ¡ÿ¬ÿ±ÿ³ÿµÿ­ÿ°ÿÀÿ®ÿ¹ÿÿ¬ÿ³ÿ¯ÿ°ÿ©ÿ«ÿ®ÿ£ÿ¡ÿ¬ÿÿ§ÿªÿ¯ÿ§ÿ¦ÿ©ÿ¯ÿ¼ÿÀÿ¼ÿ®ÿ©ÿ´ÿ¤ÿ³ÿ¨ÿ¨ÿ§ÿ¢ÿ²ÿ£ÿªÿ¦ÿ¤ÿ¨ÿ©ÿ«ÿ¦ÿÿÿÿ¦ÿÿ¤ÿ°ÿ®ÿ­ÿ¬ÿ¥ÿ¥ÿ©ÿªÿ©ÿÿ©ÿÿ®ÿ¥ÿ°ÿ¦ÿ®ÿ´ÿ¸ÿ³ÿ­ÿ¯ÿ±ÿ©ÿ°ÿ´ÿ²ÿ¢ÿÿ´ÿ±ÿ¢ÿ¤ÿ¨ÿªÿ¬ÿ®ÿªÿ¤ÿ®ÿ±ÿ«ÿ©ÿÿ©ÿ­ÿ¤ÿ¡ÿ§ÿ§ÿ¥ÿ¯ÿ³ÿ«ÿ¢ÿ£ÿ®ÿ«ÿ¹ÿÿ¢ÿÿ¨ÿ¤ÿÿ£ÿ°ÿ¯ÿ¨ÿ«ÿ²ÿ©ÿ¨ÿÿ§ÿ»ÿ§ÿ¥ÿ§ÿÿ©ÿ¸ÿ¼ÿ¥ÿÿ¨ÿÿÿ£ÿÿÿ¡ÿ­ÿ§ÿµÿ³ÿÿ¦ÿ£ÿ©ÿ®ÿ¤ÿÿÿÿÿÿ¢ÿ ÿ¬ÿÿÿ¤ÿ§ÿ¯ÿÿÿÿ¡ÿ§ÿÿÿÿÿ¥ÿ¥ÿ¨ÿÿ·ÿ«ÿ¥ÿ¯ÿºÿ­ÿÿ¤ÿ±ÿ®ÿ¨ÿ°ÿ²ÿ­ÿÿ¢ÿ«ÿ¢ÿªÿÿ¬ÿÿ¬ÿ«ÿ»ÿ¯ÿ¦ÿ«ÿ©ÿ²ÿ³ÿ¥ÿÿ¬ÿ®ÿÿ¥ÿÿ²ÿ²ÿÿÿ­ÿ­ÿ¥ÿªÿ¯ÿªÿªÿ±ÿ§ÿ«ÿ·ÿ¬ÿºÿ¸ÿÿ³ÿ´ÿ ÿÿÿ©ÿ ÿÿ§ÿ²ÿ©ÿ¦ÿ£ÿ§ÿµÿ¨ÿÿ©ÿ£ÿÿÿÿ¢ÿ¦ÿ¥ÿ¨ÿ¨ÿ§ÿ ÿÿ¤ÿ¤ÿÿÿÿÿÿ¬ÿÿÿÿÿ ÿÿÿÿÿÿÿÿÿÿÿ ÿÿÿÿÿÿÿÿÿÿÿÿÿ¢ÿÿÿÿÿÿ¥ÿ´ÿ«ÿ¢ÿÿ ÿ¡ÿÿ²ÿ§ÿÿ ÿÿ¬ÿ­ÿ«ÿ£ÿÿÿÿÿÿÿÿÿÿÿÿÿÿÿÿÿÿÿÿÿÿÿÿÿÿÿÿÿÿÿÿÿÿÿ ÿ ÿªÿÿÿÿÿ¢ÿ¤ÿÿ¤ÿ¢ÿ¥ÿÿÿÿÿ ÿ¬ÿ¦ÿÿªÿ¤ÿ©ÿµÿ§ÿ°ÿ©ÿ²ÿ³ÿµÿ¦ÿ¶ÿ¹ÿªÿ¹ÿ¡ÿÿÿÿ¦ÿ¥ÿ¨ÿ®ÿ©ÿ£ÿ£ÿªÿ¥ÿ²ÿ³ÿ¨ÿ°ÿ¯ÿ¶ÿ ÿ¥ÿÿÿ¨ÿªÿ´ÿ¨ÿ¨ÿ©ÿ¬ÿ®ÿ®ÿ¯ÿ¯ÿªÿ¤ÿªÿºÿ­ÿ¤ÿ£ÿ©ÿ¹ÿ¥ÿ®ÿ¨ÿ¯ÿ¯ÿÿÿÿ£ÿ´ÿµÿÿÿÿ§ÿªÿ¨ÿ¬ÿ®ÿ¤ÿ©ÿ´ÿ§ÿ§ÿ²ÿ®ÿ§ÿ¬ÿ¨ÿ®ÿ¦ÿ¡ÿ¡ÿ¨ÿ¥ÿÿ²ÿ³ÿ²ÿ°ÿ£ÿ¥ÿ¦ÿ ÿÿÿÿÿÿ£ÿªÿ¥ÿÿÿ ÿ ÿÿ¤ÿ¨ÿ ÿÿÿÿÿ³ÿ£ÿÿ§ÿÿ¡ÿ¨ÿ ÿÿ¢ÿ¢ÿ¬ÿ«ÿÿÿÿ ÿÿÿÿÿ¢ÿ³ÿÿÿ ÿÿ¯ÿÿÿÿÿ£ÿ©ÿ£ÿ©ÿÿ§ÿÿÿÿÿyÿÿÿÿ ÿ­ÿ§ÿ¬ÿ¥ÿ©ÿÿÿ©ÿÿ®ÿ¬ÿ¥ÿ®ÿ¨ÿ£ÿ¡ÿ°ÿ¤ÿ¦ÿ­ÿªÿ°ÿ¦ÿªÿ¨ÿ«ÿ©ÿ¢ÿ¨ÿ§ÿÿÿ®ÿªÿ ÿ¢ÿ­ÿ¬ÿÿÿ¢ÿ¤ÿ¥ÿªÿ¢ÿ©ÿÿ¨ÿ¡ÿµÿ¡ÿ ÿ§ÿ°ÿÿ¤ÿ°ÿ³ÿ­ÿ©ÿ£ÿ¥ÿ¯ÿ­ÿÿÿÿÿÿ ÿ®ÿ»ÿ²ÿ§ÿ±ÿµÿ§ÿ¤ÿÿ®ÿ®ÿ²ÿ¦ÿÿ²ÿªÿÿÿÿ¡ÿ©ÿ³ÿ£ÿÿ¦ÿ¨ÿªÿÿÿ¨ÿ¦ÿ¥ÿ©ÿ ÿÿ¬ÿ¯ÿ­ÿ²ÿ·ÿ¦ÿÿ­ÿ°ÿ«ÿÿ«ÿ«ÿ­ÿ¥ÿÿ¢ÿÿÿ¢ÿ®ÿ¯ÿ¹ÿÿ©ÿÿÿÿÿ ÿ£ÿÿ ÿ¥ÿ¡ÿÿ¥ÿ¤ÿÿ©ÿ©ÿªÿ¶ÿ¶ÿ¥ÿÿÿ£ÿ¥ÿ£ÿ­ÿ­ÿ¬ÿ¦ÿÿ«ÿ¡ÿ£ÿ¯ÿ±ÿ·ÿ£ÿ¡ÿªÿ­ÿÿ­ÿ­ÿ¤ÿ¥ÿ©ÿ¤ÿ¡ÿÿÿ£ÿ¥ÿ¢ÿÿ¤ÿ¬ÿ£ÿÿ¤ÿ¯ÿ³ÿ®ÿ°ÿ¶ÿ³ÿ¤ÿ«ÿ®ÿ£ÿ¢ÿÿ¨ÿ§ÿ£ÿÿ¨ÿºÿ«ÿ§ÿ²ÿ¯ÿÿ¥ÿ®ÿÿÿÿ¤ÿ¡ÿ­ÿ«ÿÿ¤ÿ¢ÿ¤ÿ§ÿÿÿ¬ÿ¯ÿ´ÿºÿ®ÿ¡ÿ¬ÿ¹ÿ²ÿ¯ÿ¦ÿ¡ÿÿÿ¶ÿ¡ÿ¦ÿ§ÿ§ÿ­ÿ¨ÿÿ¤ÿ±ÿ©ÿ§ÿ¡ÿ¹ÿ³ÿÿ¦ÿ§ÿ¦ÿ«ÿªÿ¤ÿ«ÿ«ÿ¤ÿÿ¤ÿ«ÿ©ÿ¨ÿªÿ±ÿÿÿ¦ÿ­ÿ¢ÿ¨ÿ¨ÿ¦ÿ±ÿ­ÿ§ÿ¯ÿ®ÿ¦ÿÿÿ¦ÿ¸ÿ«ÿ­ÿ¥ÿ¢ÿ§ÿ°ÿ¬ÿ´ÿ¤ÿ¢ÿ¦ÿ³ÿ¨ÿ¡ÿÿªÿ¡ÿÿÿ¦ÿ°ÿ¨ÿ«ÿ¡ÿ¤ÿ§ÿ§ÿªÿ«ÿÿÿÿ¤ÿÿ ÿ©ÿ¥ÿ¨ÿ®ÿ¢ÿ ÿªÿ«ÿÿÿ¬ÿ·ÿ§ÿÿ¨ÿ¬ÿ¥ÿªÿ¨ÿ±ÿ­ÿ¾ÿ¨ÿÿ®ÿ¹ÿ¤ÿÿÿ¬ÿ£ÿ¯ÿÿÿÿ©ÿÿªÿ®ÿÿÿÿ£ÿ§ÿ¦ÿÿÿÿÿÿ¬ÿ®ÿ¡ÿÿÿ¡ÿ¦ÿ­ÿ¬ÿ¤ÿÿÿ©ÿ§ÿ ÿ©ÿ®ÿ¥ÿ²ÿ¥ÿÿ§ÿ«ÿ¦ÿ ÿ©ÿ©ÿ¦ÿÿ¥ÿ ÿÿÿ£ÿ«ÿªÿ­ÿ¬ÿ¨ÿ§ÿÿ©ÿ³ÿ¦ÿ­ÿ¨ÿÿ ÿ¡ÿÿ¢ÿ¡ÿÿÿ¢ÿ¥ÿ¯ÿªÿ¦ÿÿ¡ÿµÿ³ÿªÿ£ÿ¡ÿ¥ÿ§ÿ¦ÿÿÿ¤ÿ¢ÿ¡ÿªÿ¥ÿ¤ÿ¯ÿÿ¨ÿÁÿ¤ÿÿ ÿ¤ÿ¯ÿÿ°ÿ£ÿ¯ÿ¦ÿ¯ÿ ÿ¦ÿ¢ÿ£ÿªÿ¢ÿ ÿÿÿ ÿ®ÿ¥ÿ£ÿÿ°ÿ¢ÿ¡ÿÿÿ¨ÿ®ÿ«ÿ«ÿ³ÿ°ÿªÿ¬ÿ¨ÿ¥ÿ§ÿ£ÿ¢ÿÿÿ¥ÿ±ÿ·ÿ²ÿ½ÿ°ÿ¶ÿ´ÿÿ­ÿ­ÿ£ÿ¡ÿÿ¬ÿ´ÿ¥ÿ¢ÿ¦ÿ¬ÿ¬ÿÿ©ÿ©ÿ®ÿ°ÿ«ÿ±ÿÿÿ¤ÿ ÿ¦ÿ«ÿ«ÿÿÿ°ÿ«ÿ¤ÿ¥ÿ©ÿ­ÿ£ÿ¥ÿ²ÿ®ÿ§ÿ¨ÿ«ÿ§ÿ ÿÿÿ¦ÿ­ÿ±ÿ¨ÿ¨ÿ¬ÿ©ÿ§ÿ«ÿ¦ÿ¯ÿ§ÿ±ÿ¸ÿ¯ÿ§ÿµÿÿÿÀÿÿÿ´ÿÿÿ£ÿ¢ÿ¤ÿ ÿÿ«ÿªÿ¤ÿÿªÿ«ÿ¦ÿ¤ÿ£ÿ®ÿ«ÿÿ¤ÿ¨ÿ¥ÿ£ÿÿÿÿ§ÿ®ÿ¨ÿ¨ÿ¡ÿ¥ÿªÿ¢ÿÿÿ©ÿ±ÿ©ÿ¬ÿÿÿÿ¤ÿ¯ÿ§ÿ«ÿ¢ÿ­ÿ­ÿ­ÿ ÿÿÿ¯ÿ¢ÿÿ¨ÿ©ÿµÿ£ÿ³ÿ´ÿ²ÿ°ÿÿÿ¤ÿÿÿ°ÿ©ÿ¡ÿ§ÿÿÿÿ¦ÿ³ÿ°ÿÿ ÿ­ÿÿÿ¡ÿÿ¢ÿ¡ÿ¥ÿ®ÿ¡ÿ¨ÿ©ÿ¼ÿ©ÿ¡ÿ¢ÿ­ÿ´ÿ¦ÿÄÿÿ³ÿ¥ÿ¾ÿÀÿ¤ÿÿ²ÿ¨ÿÿ¢ÿ©ÿÿ¯ÿ²ÿ¯ÿ®ÿ£ÿ¯ÿ±ÿ­ÿ¡ÿ´ÿÀÿÃÿ¯ÿÿ¦ÿ³ÿ³ÿ£ÿ¡ÿ¢ÿÿÿ®ÿµÿ­ÿ¬ÿ±ÿµÿ°ÿÿÿÿªÿ£ÿÿÿ¡ÿ©ÿ ÿ®ÿ¨ÿ¨ÿ£ÿ°ÿ¤ÿ¯ÿÿ¢ÿ¨ÿÿ·ÿÿ±ÿ¼ÿ§ÿ¨ÿ¡ÿ¤ÿ§ÿ¯ÿ§ÿ¬ÿ¦ÿÿÿ­ÿ¯ÿÿÿ¥ÿ¥ÿ®ÿ³ÿ¯ÿ«ÿ¦ÿ§ÿ¤ÿ§ÿ¦ÿÿ©ÿ¯ÿ»ÿ¨ÿ³ÿªÿÿÿ°ÿ¡ÿÿ©ÿ¦ÿÿ ÿ°ÿ­ÿ­ÿ­ÿ¦ÿ¤ÿ©ÿ¯ÿ®ÿ¬ÿ£ÿÿ¦ÿ¬ÿ±ÿ¯ÿ¨ÿÿ¡ÿ®ÿ®ÿ§ÿÿ¦ÿ¬ÿ¶ÿÀÿµÿ­ÿ¸ÿÿªÿÿ¡ÿÿÿÿ¶ÿ«ÿ¯ÿ²ÿÿµÿ¡ÿÿÿ}ÿÿ¡ÿÿ³ÿ¥ÿ¤ÿ§ÿ£ÿ¢ÿ­ÿ­ÿ²ÿ²ÿ®ÿÿÿ¤ÿÿÿ¦ÿÿ§ÿ¬ÿ¥ÿ¤ÿ«ÿ¨ÿÿ£ÿ¤ÿ°ÿ¸ÿ§ÿ§ÿ¨ÿ¯ÿÿ§ÿÿ§ÿ ÿ«ÿÿ¦ÿ±ÿ¦ÿ«ÿ¤ÿ­ÿ®ÿÿÿÿ¡ÿÿÿ¤ÿÿÿ£ÿ ÿÿ ÿÿÿÿµÿ£ÿÿÿÿÿ²ÿ°ÿ°ÿÿÿ²ÿ ÿ§ÿ¹ÿ¤ÿÿªÿ©ÿ¡ÿÿ¬ÿ ÿ¬ÿÿ¦ÿ£ÿÿ£ÿÿ¡ÿ¬ÿ¦ÿªÿ­ÿ§ÿ¤ÿªÿ¬ÿ¢ÿ°ÿ«ÿ­ÿ£ÿÿÿ¢ÿ¼ÿ¬ÿÿ®ÿÿÿ¬ÿ¦ÿÿÿ¢ÿªÿ®ÿ±ÿªÿ¦ÿ­ÿ³ÿ¯ÿ²ÿ¶ÿ·ÿ ÿÿªÿ­ÿ ÿÿÿ«ÿÿ¥ÿ¸ÿÿÿ¢ÿ®ÿ¢ÿÿ£ÿ£ÿÿ¯ÿ¤ÿ¯ÿ ÿ£ÿ£ÿ¢ÿÿ¡ÿ§ÿÿÿ¢ÿ ÿÿ¢ÿ«ÿ¥ÿ§ÿ±ÿ®ÿ«ÿ¦ÿ¨ÿ¨ÿ¤ÿÿÿÿ£ÿ¶ÿ¥ÿ§ÿÿµÿ­ÿ¥ÿ¤ÿ§ÿÿ£ÿ©ÿ ÿ£ÿ¸ÿ¦ÿ¯ÿ¹ÿ°ÿ±ÿ³ÿµÿ¶ÿ¬ÿ§ÿ£ÿ¡ÿÿÿ¤ÿ¡ÿ«ÿ£ÿ©ÿ¦ÿ£ÿ±ÿÿ©ÿ§ÿ¦ÿªÿ£ÿÿ§ÿ¢ÿÿ©ÿ¢ÿÿ¤ÿ°ÿ­ÿ¦ÿ§ÿ¨ÿ®ÿ¯ÿªÿÿÿ¥ÿ¨ÿ«ÿ°ÿÈÿÈÿ¥ÿÿ«ÿ¬ÿµÿ°ÿ£ÿ¥ÿ¯ÿ°ÿ©ÿ±ÿ¨ÿÿ©ÿ§ÿ¥ÿ¨ÿ£ÿ¤ÿÿ¡ÿ¢ÿ£ÿÿ ÿÿ§ÿ°ÿ¬ÿ¦ÿ¸ÿ®ÿÿ­ÿ¨ÿ¦ÿ¥ÿ©ÿ°ÿ¬ÿ¥ÿ¦ÿ«ÿ¦ÿ«ÿ±ÿ£ÿ£ÿ¤ÿ°ÿÿ£ÿÿÿÿÿÃÿ¤ÿ ÿ ÿ¦ÿ£ÿ¢ÿ¨ÿ­ÿ°ÿ¦ÿ¥ÿ¥ÿ¦ÿ¤ÿÿÿ£ÿ¬ÿ·ÿ¢ÿ§ÿ¦ÿ¢ÿ©ÿ£ÿÿ ÿÿ¥ÿ°ÿÿÿ¨ÿ¨ÿÿ§ÿ±ÿÿÿ¡ÿ¢ÿ ÿÿÿÿÿÿÿ¥ÿÿÿÿÿ¨ÿ ÿÿÿÿÿ¡ÿÿÿÿÿÿÿÿÿÿÿÿÿÿÿÿÿÿÿÿÿÿÿÿ£ÿÿÿÿÿÿÿÿÿ¥ÿ¨ÿÿ§ÿ«ÿ ÿÿÿÿÿ¥ÿ«ÿ¡ÿÿÿÿÿ¡ÿÿÿ¢ÿ ÿ«ÿ£ÿÿÿÿ£ÿ¯ÿÿÿ¤ÿ²ÿÿ¢ÿÿ¡ÿÿ¦ÿÿÿÿ¨ÿµÿ±ÿ®ÿ¥ÿ¨ÿ£ÿÿ¥ÿ¡ÿÿ´ÿ¤ÿÿÿ¬ÿ²ÿ­ÿªÿ¢ÿÿ¡ÿ¦ÿ®ÿ¯ÿ¤ÿÿÿÿÿÿ²ÿ«ÿ²ÿ©ÿÄÿ±ÿ¨ÿ¯ÿ§ÿªÿ¢ÿ¥ÿ©ÿ¡ÿ§ÿ§ÿ·ÿ´ÿ¤ÿªÿ¯ÿÿ°ÿÿÿÿ®ÿ¨ÿÿ¨ÿ©ÿ¦ÿ¤ÿ¦ÿ²ÿ«ÿ§ÿ§ÿ¨ÿÿ²ÿ·ÿ²ÿµÿ¥ÿ¬ÿ©ÿ¦ÿ¯ÿ²ÿ©ÿ£ÿÿ¡ÿªÿÿ±ÿÅÿ¦ÿÿÿ«ÿ ÿÿÿ¥ÿ£ÿ ÿ¦ÿ«ÿ¢ÿÿÿ§ÿ¥ÿ£ÿªÿÿ¦ÿ£ÿ­ÿ§ÿ¤ÿ¬ÿ©ÿ¦ÿ¥ÿÿ ÿ­ÿ±ÿ«ÿ°ÿ§ÿ¢ÿ¦ÿ¥ÿ ÿÂÿµÿ³ÿ§ÿ¥ÿÿ¢ÿ´ÿ¬ÿ¡ÿ¥ÿ§ÿ¡ÿÿ³ÿ¬ÿ«ÿÿ¼ÿ³ÿ§ÿ¨ÿ¢ÿ¥ÿ®ÿ²ÿ­ÿªÿ¯ÿ¬ÿ§ÿ§ÿ¨ÿ¡ÿÿÿ´ÿ§ÿÿÿ¤ÿ©ÿ¢ÿÿ¡ÿ²ÿ±ÿ¥ÿÿªÿ¤ÿ´ÿ¡ÿ¬ÿ¦ÿ¦ÿ¯ÿ¥ÿ ÿ¦ÿÿÿ¤ÿ§ÿ¬ÿ§ÿ®ÿÅÿ¦ÿ¯ÿ¦ÿ·ÿ³ÿ±ÿ°ÿ«ÿ£ÿ ÿ¡ÿ¢ÿ¥ÿ¥ÿ¥ÿÿ´ÿ¡ÿÿ±ÿ¬ÿ®ÿµÿ¨ÿÿÿÿ¡ÿ®ÿ¨ÿ³ÿÿ¥ÿ¦ÿÿ¹ÿ°ÿÿÿ ÿ¥ÿ¡ÿÿ¢ÿ¤ÿ©ÿ«ÿ°ÿ©ÿ¬ÿ°ÿ¦ÿ­ÿªÿ§ÿ¬ÿ§ÿ¢ÿ®ÿ©ÿ¢ÿÿÿ£ÿ­ÿ¬ÿªÿ©ÿ¡ÿ¥ÿ®ÿ£ÿÿ¨ÿ¦ÿÿÿÿ ÿÿ¤ÿÿ©ÿ³ÿ¬ÿ¤ÿ¤ÿ¥ÿ·ÿµÿ¦ÿ°ÿ¨ÿ¤ÿ¬ÿªÿ²ÿ¸ÿ¶ÿ°ÿ¢ÿÿÿ¤ÿÿ®ÿ¬ÿ¡ÿ¢ÿ«ÿ¹ÿ°ÿ¤ÿ¦ÿ©ÿ®ÿÿ£ÿ£ÿ§ÿ»ÿ­ÿ§ÿ¤ÿ¥ÿÿ£ÿµÿ«ÿ±ÿ¨ÿ©ÿ¦ÿ®ÿ©ÿ®ÿÿÿ¦ÿ©ÿ­ÿ ÿ¤ÿ«ÿ§ÿ¡ÿ¤ÿ¤ÿ£ÿ¦ÿ³ÿ«ÿ ÿ¬ÿ·ÿ±ÿ¸ÿ­ÿ­ÿ¦ÿµÿ©ÿ¨ÿªÿ¢ÿ¦ÿµÿ¶ÿ±ÿ¨ÿ±ÿ¨ÿªÿÿ£ÿ¤ÿ¥ÿ­ÿ¶ÿ´ÿ©ÿ¬ÿ¼ÿ«ÿÿªÿ¦ÿ¥ÿ«ÿ°ÿªÿ¢ÿ¥ÿªÿ±ÿ«ÿÿ°ÿ©ÿ£ÿ¯ÿ±ÿªÿ£ÿ¡ÿ«ÿ¦ÿªÿ±ÿÿÿ£ÿªÿ´ÿ°ÿ§ÿ¨ÿ ÿÿ¨ÿ§ÿ³ÿ¤ÿ¬ÿ¬ÿ­ÿ®ÿ¦ÿ¢ÿ£ÿ¶ÿ¨ÿÿ¤ÿ¡ÿ¢ÿ¦ÿ¤ÿ­ÿ¹ÿªÿ¤ÿ±ÿ°ÿ¶ÿ¥ÿ¢ÿ¢ÿÿÿ ÿ°ÿ±ÿ©ÿµÿ ÿ«ÿºÿ­ÿ¨ÿ®ÿ­ÿªÿ³ÿ´ÿ§ÿ§ÿ§ÿ°ÿ¶ÿ±ÿ§ÿ ÿÿÿ¥ÿ¯ÿ¼ÿ¡ÿ¬ÿ¤ÿ¨ÿ«ÿ£ÿÿ¨ÿ¤ÿ´ÿ®ÿÿ§ÿ­ÿ®ÿ¦ÿÿ¦ÿ®ÿ©ÿ¤ÿ ÿÿ­ÿ¯ÿ³ÿ«ÿ¡ÿªÿ³ÿ³ÿ£ÿ§ÿºÿ«ÿ¦ÿ±ÿ¹ÿµÿ¦ÿ£ÿ¹ÿÿ¼ÿ¯ÿ©ÿ¦ÿªÿ°ÿªÿ§ÿ¡ÿ®ÿÿ¤ÿ²ÿ®ÿ¢ÿ ÿ£ÿ°ÿ¾ÿ´ÿ£ÿ©ÿ¬ÿªÿ£ÿ§ÿ´ÿ£ÿ§ÿ²ÿ±ÿ¤ÿ«ÿ¦ÿ ÿªÿ´ÿ­ÿ¬ÿ´ÿ´ÿ«ÿ¡ÿÿÿÿÿ¯ÿÿÿªÿ®ÿ¬ÿ¤ÿ¤ÿ«ÿ°ÿ®ÿ¨ÿ¥ÿ£ÿ ÿ­ÿªÿ©ÿºÿ¸ÿÿ¬ÿ¥ÿ¬ÿªÿ¶ÿ¹ÿªÿ¡ÿ£ÿ¯ÿ¾ÿ®ÿ¯ÿªÿ¦ÿ©ÿ¨ÿÿ¦ÿªÿ®ÿ«ÿ³ÿ´ÿ¹ÿ¼ÿªÿµÿÿ¬ÿ¤ÿÿ¾ÿÿÿÿÿÿÿÿÿÿÿÿÿÿÿÿÿ£ÿ£ÿÿÿ¥ÿ£ÿ¡ÿ¡ÿ¢ÿ¤ÿÿÿÿÿÿÿÿÿÿÿÿÿÿÿÿÿ¡ÿªÿ®ÿ«ÿ±ÿÿÿÿÿÿÿÿÿÿÿÿÿÿÿÿÿÿÿÿÿÿ¡ÿ¦ÿÿÿÿÿ ÿ£ÿµÿ£ÿ¶ÿ§ÿ£ÿ©ÿ©ÿ¥ÿ¦ÿ¨ÿ±ÿ«ÿ´ÿ¬ÿ±ÿ³ÿ¦ÿ«ÿ´ÿ¨ÿ´ÿ¯ÿ¨ÿ¥ÿ¬ÿ«ÿ®ÿ°ÿ·ÿ¹ÿ¥ÿ­ÿ»ÿ¨ÿ¢ÿ®ÿ°ÿ«ÿ§ÿ¢ÿ ÿ¢ÿ ÿÉÿ¸ÿ¤ÿªÿ¬ÿ¥ÿ¤ÿ«ÿ²ÿ¶ÿ¬ÿ§ÿ½ÿ²ÿ¬ÿ§ÿ ÿ¥ÿ­ÿ ÿ­ÿÿ¨ÿ¶ÿ¸ÿ²ÿ°ÿ¬ÿ©ÿ°ÿ²ÿ«ÿ¯ÿÿ¤ÿ¡ÿÿ¯ÿ±ÿ¤ÿ¦ÿ¬ÿºÿÿÿÿÿÿ¡ÿ©ÿ­ÿ¨ÿ©ÿ¹ÿ¬ÿÿ£ÿ¨ÿ°ÿ¾ÿµÿ¬ÿ¯ÿ¬ÿ®ÿ´ÿ´ÿÊÿÀÿ©ÿ¦ÿ¬ÿ©ÿ§ÿ³ÿºÿ­ÿ¶ÿ¯ÿ¡ÿ£ÿ¤ÿ±ÿ°ÿªÿ¯ÿµÿ°ÿ°ÿ°ÿ³ÿ ÿ©ÿ¥ÿÇÿ¼ÿ§ÿ­ÿ¯ÿ«ÿ³ÿ«ÿ¯ÿ¬ÿ¯ÿ°ÿ¯ÿ­ÿ®ÿ¦ÿÿÿ¢ÿ«ÿ²ÿ³ÿÿ¡ÿÿ¡ÿ¬ÿ­ÿ¦ÿ¡ÿ©ÿµÿºÿµÿ£ÿ·ÿ­ÿ¨ÿ¬ÿ³ÿ²ÿ¨ÿ«ÿºÿ²ÿ°ÿªÿ¦ÿ¢ÿÿªÿ¶ÿ¶ÿ¬ÿ¬ÿ´ÿ§ÿ®ÿ»ÿ»ÿ´ÿ¤ÿ«ÿ¨ÿ­ÿ©ÿÿ¥ÿ¯ÿ®ÿ³ÿ¶ÿ¯ÿ¤ÿ«ÿ³ÿ¥ÿ­ÿ®ÿ°ÿ¬ÿ¡ÿ°ÿ­ÿ½ÿ¾ÿ·ÿ§ÿ©ÿ¨ÿ¯ÿ«ÿ¬ÿ¯ÿ¯ÿ¯ÿ´ÿµÿÿµÿ¡ÿ¯ÿ¯ÿ·ÿ°ÿ«ÿ©ÿ§ÿ©ÿ«ÿ©ÿ¡ÿÿÿ®ÿ¢ÿ¬ÿ§ÿ¨ÿµÿ³ÿ¬ÿ¨ÿ¬ÿºÿ¦ÿ¶ÿ¥ÿ¬ÿ±ÿ¨ÿ®ÿ¡ÿ¤ÿ¬ÿ¯ÿ«ÿªÿ³ÿ¯ÿ¹ÿ¬ÿ¨ÿÿ±ÿ¹ÿ¼ÿ¹ÿ±ÿ¡ÿÿ ÿ¬ÿªÿ«ÿ£ÿ©ÿ£ÿ£ÿ³ÿµÿ¨ÿ°ÿ±ÿ®ÿ©ÿ¨ÿ¨ÿ ÿ«ÿªÿ¦ÿ°ÿ¯ÿÿ¦ÿÿ§ÿ¬ÿ£ÿ¡ÿ¦ÿ®ÿ®ÿ ÿ«ÿ®ÿ´ÿ²ÿ¡ÿ¥ÿµÿÿ¢ÿ ÿ­ÿ§ÿÿ¢ÿÿ¤ÿ¤ÿÿ´ÿ«ÿ«ÿ©ÿÿ°ÿ¬ÿ¡ÿ¨ÿ®ÿªÿ¦ÿ¨ÿ°ÿ¬ÿªÿ§ÿ®ÿ¹ÿ®ÿ¬ÿ´ÿ¯ÿ°ÿ®ÿ²ÿ·ÿ±ÿ®ÿ«ÿ ÿ£ÿÿÿ¦ÿ¦ÿ ÿ¹ÿ¯ÿ¥ÿ®ÿ¨ÿ¦ÿ§ÿ£ÿÿÿÿ¡ÿ¤ÿÿÿµÿ§ÿÿÿ¥ÿ©ÿ¦ÿÿÿÿÿÿÿÿ¤ÿÿÿ ÿ©ÿ§ÿ­ÿªÿÿ£ÿ¯ÿ¥ÿÿ¨ÿ°ÿ©ÿ£ÿ¢ÿ¨ÿ ÿÿ­ÿÍÿ«ÿ¸ÿ·ÿ®ÿ¶ÿ®ÿ±ÿºÿ°ÿ®ÿºÿºÿ·ÿ«ÿÿ§ÿ¯ÿÿÿÿ¶ÿªÿ¢ÿ£ÿ¯ÿ°ÿ°ÿ±ÿ¬ÿ¯ÿµÿ¨ÿÿ¥ÿÀÿªÿÿÿÿ ÿ¬ÿ®ÿ°ÿ­ÿªÿÿÿ¢ÿ¦ÿ¦ÿ©ÿªÿ®ÿ§ÿ¥ÿÿ©ÿ¥ÿ¥ÿ§ÿÿÿÿ¢ÿ¡ÿ£ÿÿ ÿªÿ£ÿÿÿÿ«ÿ ÿ£ÿÿÿÿ¢ÿÿÿÿ«ÿ§ÿ¤ÿÿÿÿÿÿÿ ÿÿÿÿ£ÿÿÿÿÿÿÿÿÿÿÿ¡ÿ£ÿ ÿÿÿÿ«ÿ¨ÿÿÿÿ ÿ©ÿ¤ÿ©ÿ³ÿÿ ÿ¡ÿÿÿÿÿ¥ÿ¢ÿÿÿÿÿÿÿÿÿÿ£ÿÿ¢ÿÿÿ«ÿÿÿÿ¡ÿ±ÿ£ÿÿÿÿ¤ÿÿÿÿÿÿÿÿÿÿÿÿÿ¥ÿ ÿ§ÿ¡ÿÿÿÿÿÿÿ¦ÿ®ÿ¨ÿ©ÿ²ÿ­ÿ«ÿÿÿ¼ÿ ÿ ÿ ÿ¨ÿ±ÿÿ¤ÿ§ÿ¥ÿ®ÿÿ¥ÿ«ÿ¬ÿ´ÿ«ÿ¢ÿ¦ÿ¬ÿ«ÿ¥ÿ¨ÿ«ÿ¥ÿÿ¦ÿ®ÿ¢ÿ£ÿÿ¦ÿ«ÿ¯ÿ¬ÿ±ÿªÿ¥ÿ§ÿ­ÿªÿ´ÿ®ÿ©ÿ°ÿÿÿ¬ÿ³ÿ¬ÿµÿ±ÿ¨ÿ²ÿ¬ÿºÿ¤ÿ¤ÿ¶ÿ®ÿ¤ÿ¨ÿ£ÿ®ÿ§ÿÿ ÿµÿ§ÿ¢ÿ¦ÿÿ ÿ«ÿ­ÿ¢ÿ¦ÿ³ÿ¬ÿ¥ÿ¢ÿ ÿÿ ÿÿÿÿ¢ÿÿ¢ÿ®ÿ«ÿ¯ÿ¦ÿ¥ÿªÿ§ÿ£ÿÿÿÿ®ÿªÿÿÿ£ÿÿ§ÿ«ÿ­ÿÿ¥ÿ©ÿ¥ÿ¨ÿ¤ÿ¨ÿ¤ÿÿÿ¦ÿ£ÿ¡ÿÿÿÿ¤ÿ¨ÿªÿªÿ¤ÿÿÿ¥ÿ£ÿÿÿÿÿÿ¤ÿÿÿÿ«ÿÿÿÿ¥ÿÿ®ÿÿÿ ÿ¦ÿ¬ÿ¥ÿ¤ÿ ÿÿ¡ÿ¬ÿ¥ÿÿÿ¥ÿªÿÿÿÿ ÿ¡ÿÿÿÿ§ÿ¨ÿ«ÿ²ÿ£ÿ«ÿ­ÿ­ÿ¬ÿÿ§ÿÿ¨ÿ¬ÿ¥ÿ¡ÿ£ÿ«ÿ¨ÿ£ÿ¢ÿ§ÿªÿ¢ÿ­ÿ§ÿÿÿÿ®ÿ©ÿ«ÿÿÿ£ÿ°ÿ¬ÿ«ÿ­ÿ¤ÿ°ÿ³ÿ¦ÿ²ÿ­ÿ ÿ§ÿ«ÿ¦ÿ¬ÿ©ÿºÿ­ÿ¢ÿ¨ÿ¢ÿÿÿÿ©ÿ§ÿ¤ÿ¤ÿÿªÿ¨ÿ°ÿ¥ÿ¡ÿ­ÿ±ÿÿ¨ÿ¬ÿ§ÿÿ¢ÿÿ¥ÿ±ÿ¯ÿµÿ¯ÿ­ÿ®ÿ²ÿ¬ÿ£ÿªÿ¢ÿÿ¢ÿ¡ÿ¤ÿ³ÿ¾ÿ¦ÿÿ£ÿÿÿ¦ÿ«ÿ ÿÿ¯ÿªÿ§ÿ¤ÿ¶ÿ£ÿÿÿ¢ÿ§ÿ§ÿ¯ÿ©ÿ¨ÿ°ÿÿ¢ÿ¨ÿ©ÿ°ÿ ÿ¬ÿ§ÿ¤ÿ§ÿ¨ÿ¢ÿÿ¤ÿ ÿÿ¨ÿ¹ÿ¨ÿ§ÿ£ÿªÿ©ÿÿ§ÿ«ÿ¨ÿ¯ÿ¦ÿÿÿ¢ÿÿ¯ÿ±ÿÿÿ¬ÿ¢ÿÿÿ¡ÿÿ¦ÿ£ÿÿ ÿÿÿÿ¡ÿ¥ÿ£ÿ£ÿ«ÿÿÿÿÿ²ÿ±ÿ­ÿ±ÿ¤ÿ ÿ¥ÿ¥ÿ¥ÿ¡ÿ¯ÿ±ÿ¯ÿ¯ÿ¨ÿ¶ÿÿ£ÿÿ£ÿÿ§ÿÿÿ­ÿ¥ÿ¨ÿµÿ¯ÿ±ÿ·ÿ±ÿ°ÿ²ÿ§ÿ¦ÿ­ÿ°ÿÿ£ÿ§ÿÿ¢ÿ£ÿ¬ÿ®ÿ¯ÿ¦ÿÿÿ¢ÿ¢ÿ±ÿ´ÿ ÿªÿ«ÿ©ÿÿÿ¡ÿ¨ÿ¼ÿ­ÿÿ³ÿµÿÿÿ¨ÿ ÿÿ«ÿ¦ÿÿÿ£ÿÿ«ÿ«ÿ¤ÿ®ÿ³ÿ´ÿ®ÿÿ¨ÿ±ÿ¢ÿ®ÿ¨ÿÿªÿ³ÿ¯ÿ¯ÿ±ÿ¥ÿÿ±ÿ±ÿªÿ±ÿªÿ¦ÿ´ÿ¨ÿªÿ·ÿ©ÿ©ÿ¬ÿ£ÿ±ÿ¼ÿªÿÿ¬ÿ¤ÿ ÿ¡ÿÿ¢ÿÿÿ¥ÿ©ÿ¨ÿ¤ÿ¨ÿ°ÿ¤ÿ°ÿ¿ÿ´ÿ«ÿ¯ÿ³ÿ¯ÿ¤ÿÿÿÿ¢ÿÿÊÿ¼ÿ¤ÿ¤ÿ ÿ ÿ§ÿ±ÿªÿÿ£ÿ¢ÿ£ÿ±ÿ§ÿ ÿ¸ÿ¨ÿ­ÿÿ°ÿ²ÿ±ÿÿ ÿ¨ÿ ÿ ÿÿ°ÿµÿ¡ÿ§ÿ¥ÿ¡ÿÿ¦ÿÿÿ¤ÿ¤ÿÿ¦ÿ­ÿ£ÿÿ¦ÿ ÿÿ¡ÿÿ£ÿÿÿ©ÿ©ÿªÿÿ¨ÿ¤ÿ§ÿ¦ÿÿ¦ÿµÿ¦ÿ¢ÿ¢ÿ£ÿ§ÿ«ÿ£ÿÿÿ§ÿÿ£ÿ§ÿ§ÿÿÿÿ¨ÿÿ¡ÿ¬ÿ´ÿ¦ÿÿ«ÿ«ÿ¡ÿÿªÿ§ÿ§ÿ¤ÿªÿ±ÿ­ÿ­ÿÿÿ¯ÿ·ÿ·ÿ¦ÿ¤ÿ©ÿ®ÿ¦ÿÿÿ¨ÿ¤ÿ©ÿ®ÿ¥ÿÿ¨ÿ¢ÿ¬ÿ©ÿ¢ÿÿ¢ÿÿ§ÿ ÿ ÿ¡ÿ¬ÿÿ§ÿ¤ÿ®ÿ ÿ¥ÿªÿªÿ¬ÿ³ÿ¦ÿÿ¨ÿ¡ÿÿÿªÿÿ©ÿÿÿ£ÿ¦ÿ§ÿªÿ³ÿ´ÿªÿ¨ÿ¬ÿ§ÿ£ÿ£ÿ¨ÿ¡ÿ ÿÿ¢ÿªÿªÿ±ÿ·ÿµÿ­ÿ§ÿ±ÿ¸ÿ¥ÿ¡ÿ©ÿ¬ÿ¤ÿÿ£ÿÿ¦ÿ¯ÿÿ ÿ¦ÿ®ÿ¯ÿ£ÿµÿ£ÿÿ°ÿ£ÿ ÿ¢ÿ­ÿªÿ«ÿ¯ÿ¯ÿ«ÿ¡ÿ¢ÿ¡ÿÿÿ ÿ§ÿ¨ÿ¡ÿ§ÿ¥ÿÿÿÿÿ«ÿ¢ÿÿÿ¬ÿÿÿ¦ÿ­ÿ®ÿ©ÿÿ®ÿÿÿ£ÿÿÿ¤ÿ¥ÿÿ¤ÿ¡ÿ¥ÿ¥ÿ¬ÿÿ ÿ ÿ¥ÿÿÿ¡ÿ¤ÿªÿ¢ÿ¨ÿ©ÿ«ÿ­ÿ«ÿ¨ÿ¡ÿ¦ÿÿÿ¥ÿ¢ÿ®ÿ±ÿ¬ÿ­ÿ©ÿ©ÿ¨ÿ¬ÿ¤ÿÿÿ¶ÿªÿÿÿ£ÿÿ¯ÿ±ÿ¡ÿÿ°ÿ«ÿ¨ÿ¯ÿ¦ÿ¨ÿ§ÿªÿ±ÿ¥ÿ¬ÿ©ÿÿ¥ÿ¨ÿ¨ÿ¯ÿ°ÿ¡ÿ ÿ¥ÿÿÿªÿªÿ²ÿ³ÿ¢ÿÿ¢ÿ¤ÿ¯ÿµÿ¤ÿ ÿ¯ÿ¥ÿÿ´ÿ«ÿ£ÿÿÿ§ÿªÿµÿ¡ÿ©ÿ©ÿ­ÿ¬ÿ­ÿ©ÿ´ÿ°ÿ·ÿÿªÿÿ©ÿÿÿµÿ¥ÿÿ®ÿµÿ ÿ¡ÿÿÿ±ÿ­ÿ¹ÿ©ÿ ÿ©ÿ¦ÿÿ§ÿ²ÿ«ÿ¥ÿÿÿ§ÿ¯ÿ¥ÿ¨ÿ«ÿ¢ÿ£ÿªÿ§ÿªÿÿÿµÿ´ÿÿÿ¯ÿÿÿ¥ÿ¤ÿÿÿÿ±ÿ²ÿ¦ÿ£ÿÿ¢ÿ¥ÿ¢ÿ­ÿ«ÿÿ¯ÿ´ÿ­ÿ¨ÿ¬ÿ¨ÿ¨ÿ¡ÿ¥ÿªÿ¥ÿ ÿÿÿ¦ÿ¥ÿÿ ÿ¤ÿ¤ÿ©ÿ¹ÿ°ÿ«ÿ¥ÿ£ÿ¬ÿ«ÿ¯ÿ¥ÿ´ÿµÿ´ÿ¨ÿ£ÿÿÿ¹ÿÿÿÿ§ÿªÿ²ÿ±ÿ°ÿ§ÿ¦ÿ£ÿ¤ÿÿªÿ¤ÿÿÿÿ­ÿ¸ÿ²ÿ ÿÿÿÿ¦ÿ¦ÿ®ÿ¬ÿ¨ÿ´ÿ¶ÿ¶ÿ¨ÿ¤ÿ¥ÿ¦ÿªÿ¬ÿ¡ÿ¡ÿÿ¤ÿÿªÿÿ«ÿ®ÿÿ¶ÿ¤ÿ¶ÿÿ¥ÿ¨ÿ²ÿªÿ¨ÿ¡ÿ¥ÿ©ÿ¦ÿ£ÿ ÿ¯ÿ¨ÿªÿÿÿÿÿ§ÿ¦ÿÿ«ÿ³ÿ¬ÿ¯ÿ«ÿ©ÿ£ÿ¢ÿÿ ÿ­ÿ¯ÿ«ÿ¡ÿ¶ÿÿ¡ÿÿÿ¬ÿ©ÿÿ±ÿ·ÿÿ¨ÿÿÿÿÿ¦ÿÿÿ¢ÿªÿ¬ÿ¨ÿ²ÿ¯ÿÿÿÿÿ¡ÿ¤ÿ®ÿªÿ ÿÿÿ ÿÿ¥ÿ¬ÿ¬ÿ¤ÿ½ÿ«ÿ«ÿÿÿÿÿÿÿÿ¨ÿ°ÿÿ¥ÿÿÿ©ÿ®ÿÿ£ÿ¦ÿÿ ÿÿ¡ÿ©ÿ©ÿ²ÿ§ÿ¥ÿ§ÿ®ÿ ÿ¥ÿÿÿ§ÿ¥ÿ²ÿ«ÿ¨ÿÿ«ÿªÿ£ÿ®ÿ¤ÿ¥ÿ¨ÿªÿªÿ©ÿ­ÿµÿ­ÿ¢ÿ¨ÿ²ÿ¯ÿ¦ÿ¦ÿ³ÿ°ÿ¨ÿ²ÿ²ÿ»ÿªÿÿ§ÿÿ«ÿ¨ÿÿ ÿ¨ÿ©ÿ­ÿ ÿ¥ÿ¦ÿ«ÿÿ ÿ£ÿ¬ÿ¸ÿ¯ÿ§ÿÿÿÿÿÿ¢ÿÿÿ¦ÿ¨ÿ£ÿÿÿ¥ÿ¢ÿ¨ÿ¡ÿ¦ÿ«ÿ¯ÿ ÿÿÿ«ÿ¹ÿ«ÿÿµÿÿ®ÿ©ÿ©ÿ¹ÿ³ÿ¦ÿ²ÿ®ÿÿÿªÿ¹ÿ¶ÿ³ÿ·ÿ¦ÿ¢ÿ¦ÿ ÿÿÿ«ÿÿÿ®ÿ¥ÿ¡ÿ¥ÿ¨ÿ¼ÿÿ©ÿ£ÿªÿÿ¬ÿµÿ´ÿ¤ÿÿ ÿ©ÿªÿ§ÿ¢ÿ§ÿ«ÿ¬ÿ³ÿ®ÿ¦ÿ­ÿÿ²ÿªÿ§ÿ§ÿ°ÿ¨ÿ¨ÿÿÿ£ÿ£ÿ¦ÿÿ¡ÿÿÿ¥ÿ«ÿ¦ÿ£ÿÿ ÿªÿ¢ÿÿ¤ÿ£ÿ£ÿÿÿ£ÿÿ«ÿ¦ÿ­ÿ¦ÿ«ÿÿªÿ§ÿ§ÿªÿ¦ÿºÿ³ÿ§ÿ¨ÿ¬ÿ§ÿÿÿÿÿ¨ÿ®ÿ§ÿ«ÿ®ÿ´ÿ¼ÿÀÿÿ®ÿ³ÿ³ÿ¨ÿ ÿ¡ÿ£ÿÿÿ¡ÿ¢ÿÿ£ÿ¨ÿ¤ÿ¨ÿªÿ®ÿ«ÿÿ¨ÿ¢ÿ¥ÿ®ÿ°ÿÿ§ÿ«ÿÿÿÿ¤ÿÿÿÿ ÿ¥ÿÿÿ£ÿ§ÿ£ÿÿÿ¡ÿÿ ÿÿÿÿ¢ÿ¢ÿªÿÿÿÿ¡ÿÿÿÿÿÿÿÿÿÿÿÿÿÿÿÿÿ¡ÿÿÿÿ­ÿÿÿÿÿ¡ÿÿÿÿÿÿÿÿÿÿ£ÿÿÿ²ÿÄÿÿÿ£ÿ¬ÿÿÿ¦ÿÿÿÿÿÿÿÿ¡ÿ¢ÿÿÿÿÿÿÿÿ¨ÿÿÿÿ¨ÿ©ÿÿÿªÿÿ ÿ¢ÿ±ÿ£ÿÿÿÿ£ÿ§ÿ¥ÿ±ÿÿÿ¡ÿÿ¤ÿ¤ÿ¥ÿÿ¤ÿ«ÿ®ÿªÿÿÿÿÿ¦ÿ¦ÿ ÿÿÿ¬ÿ®ÿ ÿªÿÁÿ°ÿ¯ÿ²ÿÿÿÿ¨ÿ­ÿ®ÿ°ÿÿÿ¢ÿ¥ÿ´ÿ³ÿ©ÿ°ÿ²ÿ±ÿÿÿ¡ÿÿ«ÿ¡ÿÿ£ÿ¨ÿ®ÿ²ÿ§ÿ§ÿ®ÿÿÿ®ÿÿ¡ÿµÿÿ¨ÿ¡ÿ«ÿÿ¤ÿªÿ¨ÿ¡ÿ¦ÿ­ÿ«ÿ§ÿ ÿ®ÿÁÿ®ÿÿªÿ¯ÿ¦ÿ ÿ¡ÿ£ÿªÿªÿ¨ÿ¤ÿÿ¤ÿ¨ÿÿ£ÿ¤ÿÿ´ÿ¤ÿ¢ÿ¯ÿ¦ÿ§ÿ¶ÿ±ÿ¥ÿ§ÿªÿ¤ÿ¨ÿ­ÿ¬ÿ²ÿ®ÿ©ÿ¸ÿ¢ÿÿ³ÿ¨ÿÿ¡ÿ£ÿ¥ÿ°ÿ»ÿ±ÿ¡ÿ§ÿ´ÿ¬ÿ ÿÿ­ÿ ÿ¡ÿ§ÿ®ÿ®ÿ¸ÿÿÿ§ÿ§ÿ¯ÿ¶ÿ¬ÿ¥ÿ­ÿ®ÿÿ©ÿ«ÿÿ¢ÿ±ÿ²ÿ®ÿÿÿ¥ÿ§ÿ¤ÿ ÿ¤ÿÿÿ°ÿ¤ÿ¡ÿÿ©ÿ°ÿ¢ÿ­ÿ©ÿ§ÿ¥ÿÿÿ¤ÿ¥ÿ¬ÿ±ÿ¨ÿ³ÿ¬ÿ¬ÿ§ÿÿ¢ÿÿªÿ§ÿÿÿÿ«ÿ®ÿ©ÿ­ÿ¦ÿ»ÿÿ¨ÿ³ÿ­ÿ©ÿ¨ÿ©ÿ¤ÿÿÿÿ®ÿÿÿÿ­ÿ´ÿÿÿ¥ÿ¦ÿªÿ¤ÿ£ÿ¬ÿ­ÿ³ÿ¥ÿ§ÿ©ÿ«ÿ ÿµÿ¬ÿÿ±ÿ¾ÿ®ÿÿ¢ÿ¦ÿ«ÿ¤ÿ®ÿºÿ¦ÿÿ¥ÿÿÿ®ÿ°ÿ¡ÿ¤ÿªÿ¦ÿ±ÿªÿÿ£ÿÿ ÿ¤ÿ²ÿ£ÿ¤ÿ´ÿ°ÿ¢ÿ¢ÿ¦ÿµÿ¸ÿ§ÿ¥ÿ°ÿ¸ÿ²ÿ¯ÿªÿ´ÿ¿ÿ´ÿ£ÿ¡ÿÿ«ÿ®ÿ«ÿ¬ÿ¬ÿ¨ÿ®ÿ«ÿ ÿ¥ÿ³ÿ¶ÿ³ÿ¥ÿÿÿ°ÿ¤ÿ¸ÿ§ÿÿ¨ÿ£ÿ¥ÿ¸ÿ°ÿ­ÿ±ÿ¡ÿªÿ©ÿ§ÿ¦ÿ¡ÿ¤ÿ«ÿ²ÿ±ÿ§ÿ ÿªÿ®ÿ³ÿºÿ¶ÿÿ¯ÿºÿ®ÿ§ÿ¦ÿªÿ²ÿºÿ»ÿ±ÿ©ÿ«ÿªÿ©ÿ­ÿ­ÿ®ÿ­ÿ¬ÿ¹ÿ¤ÿªÿ­ÿ¢ÿÿ£ÿ§ÿ©ÿ±ÿ©ÿÿ¦ÿ¬ÿ±ÿ§ÿ¯ÿ¯ÿ¤ÿ¤ÿ­ÿ°ÿ¦ÿ¤ÿ­ÿ£ÿ ÿÿ¢ÿÿµÿ³ÿ¢ÿ¬ÿ±ÿ§ÿ«ÿ²ÿ³ÿ»ÿ¥ÿ£ÿ¦ÿ ÿ§ÿ§ÿ£ÿ¦ÿ¬ÿ«ÿ ÿÿ¤ÿ°ÿ¦ÿ±ÿ¯ÿ©ÿ°ÿ´ÿ§ÿ¥ÿµÿªÿ¦ÿÀÿ©ÿ¥ÿ£ÿ£ÿ®ÿ´ÿ¯ÿ®ÿ§ÿµÿ¬ÿ¡ÿ¬ÿ¬ÿ¶ÿµÿ£ÿÿªÿ±ÿ§ÿÿ©ÿ­ÿ¦ÿ¬ÿ¶ÿ´ÿ­ÿ±ÿÀÿ½ÿ®ÿ®ÿ¯ÿ¹ÿ±ÿ­ÿ¯ÿ¯ÿµÿ®ÿÿÿ­ÿµÿ¬ÿ¦ÿ®ÿ¬ÿ¨ÿ²ÿ¥ÿÿÿ¢ÿ¡ÿ ÿ¤ÿ­ÿ´ÿ²ÿ­ÿ§ÿ¤ÿ´ÿ¬ÿ¥ÿ¡ÿ¤ÿ¬ÿ­ÿ¬ÿ´ÿ´ÿÿ®ÿ§ÿ«ÿ¬ÿ±ÿ·ÿ¯ÿ ÿÿ²ÿ´ÿÿ¨ÿÿÿ©ÿ®ÿ©ÿªÿ¤ÿ´ÿÿÿ«ÿ¬ÿ§ÿ¡ÿ¡ÿ­ÿ®ÿ¯ÿ¬ÿ«ÿ»ÿªÿ¥ÿ²ÿ¬ÿ¡ÿ³ÿÿ½ÿ«ÿ©ÿ©ÿ¦ÿ§ÿ«ÿ©ÿ¥ÿ¸ÿ¯ÿ¤ÿ¦ÿ¬ÿ¬ÿªÿ«ÿ§ÿ¢ÿÿÿÿ£ÿ¬ÿ¬ÿ®ÿ°ÿ¥ÿÿ©ÿªÿ¨ÿ¬ÿ®ÿ¯ÿ¶ÿ½ÿ®ÿÿ¬ÿ¸ÿ°ÿ°ÿ¨ÿ¦ÿ´ÿµÿ¸ÿ»ÿ¬ÿ­ÿ¢ÿ§ÿ³ÿ¬ÿ¢ÿ£ÿºÿ¼ÿ¯ÿ­ÿªÿªÿªÿ«ÿ²ÿÿ½ÿ­ÿ¢ÿ¥ÿªÿÿÿÿÿÿ ÿ¡ÿÿÿ¡ÿÿÿÿÿ¢ÿ¨ÿ¢ÿÿÿÿ¥ÿÿÿÿÿÿÿÿÿÿÿÿÿÿÿÿÿÿÿÿÿÿÿ¢ÿ¶ÿ¿ÿÿÿÿÿÿÿÿÿÿÿÿÿÿÿÿÿÿÿÿÿÿÿÿÿÿÿÿ£ÿªÿÿ¬ÿ¨ÿ©ÿ¯ÿ°ÿ©ÿ¬ÿ²ÿ¨ÿ²ÿÿªÿ©ÿ²ÿ¬ÿ£ÿ¦ÿ«ÿ£ÿ¥ÿªÿ©ÿ¯ÿºÿ¬ÿ©ÿ³ÿ¶ÿµÿ¤ÿ¢ÿ»ÿ¤ÿ¦ÿ°ÿ­ÿ­ÿ¶ÿ²ÿ ÿ¤ÿ¬ÿ²ÿ£ÿ¬ÿ¶ÿ°ÿ¨ÿ¤ÿ¡ÿ¦ÿ¡ÿ³ÿ©ÿ³ÿ¸ÿ®ÿ¡ÿÿ®ÿÈÿ²ÿÿ´ÿ¬ÿ¼ÿ¸ÿ´ÿªÿ«ÿ·ÿ¹ÿ³ÿªÿ·ÿÿ¨ÿ¥ÿ£ÿ¢ÿ©ÿ«ÿ¢ÿ©ÿÿÿªÿÿÿÿÿÿÿÿÿ°ÿ¨ÿ¤ÿ£ÿ³ÿ¶ÿµÿ©ÿ ÿ©ÿ¹ÿ±ÿ«ÿ¡ÿ®ÿ¶ÿ£ÿ´ÿ¾ÿºÿ¯ÿ«ÿ³ÿ©ÿ¢ÿ°ÿ¥ÿ¢ÿ¤ÿ­ÿ­ÿªÿ¬ÿµÿ·ÿ¤ÿ§ÿ±ÿ³ÿ°ÿ¤ÿªÿ¦ÿÿ¨ÿ»ÿ¸ÿ¬ÿ²ÿ¥ÿ´ÿ®ÿ¬ÿ­ÿ²ÿ´ÿ«ÿÿ ÿ©ÿ¬ÿ±ÿ±ÿÿ¢ÿ©ÿ¤ÿ°ÿ²ÿ¦ÿ¨ÿ©ÿ±ÿ­ÿªÿ¶ÿ»ÿ¯ÿ¦ÿ°ÿ´ÿ­ÿ¦ÿ¦ÿ±ÿ®ÿ»ÿµÿ»ÿ¼ÿ¶ÿ©ÿ¨ÿ±ÿºÿ·ÿ±ÿ½ÿÅÿ°ÿ¯ÿ½ÿªÿ­ÿ©ÿ«ÿ¨ÿÿ¤ÿ²ÿ±ÿµÿ¯ÿ¶ÿ´ÿ¨ÿ ÿ©ÿ²ÿ­ÿ£ÿªÿ²ÿ¦ÿ¨ÿ ÿ¯ÿ¤ÿµÿ·ÿ§ÿ«ÿªÿ§ÿªÿ©ÿ«ÿ®ÿ¨ÿÿ¨ÿ£ÿªÿ®ÿ¥ÿ¦ÿ«ÿ­ÿ­ÿ¯ÿ°ÿµÿ»ÿ¦ÿ±ÿ¯ÿ¡ÿ¯ÿ¨ÿ§ÿ«ÿªÿ­ÿ±ÿ°ÿ¹ÿ±ÿ±ÿ©ÿ¥ÿÿ²ÿ®ÿ´ÿ¬ÿ¡ÿÿÿ¡ÿ®ÿ²ÿ´ÿ®ÿ¢ÿ¡ÿºÿ¹ÿ°ÿ¶ÿ¯ÿÿÿ©ÿ­ÿ¦ÿ§ÿÿ¨ÿ¸ÿÿªÿ¦ÿ¦ÿÿ¢ÿ¦ÿ§ÿ²ÿ·ÿ¬ÿ°ÿ©ÿ®ÿÿÿªÿ¥ÿ¨ÿ£ÿªÿ£ÿÿÿ§ÿ°ÿ¨ÿ©ÿ¹ÿÂÿ­ÿ«ÿ¥ÿ¡ÿÿ­ÿ¶ÿ¦ÿ¨ÿ®ÿ­ÿ¶ÿ£ÿ¢ÿÿ«ÿ¤ÿ©ÿ­ÿ§ÿ¸ÿ¨ÿ£ÿ´ÿ±ÿ§ÿ­ÿ°ÿ±ÿ¤ÿ§ÿµÿ³ÿ²ÿ±ÿ²ÿ¯ÿ²ÿ©ÿ¥ÿ­ÿ«ÿ ÿ ÿªÿ³ÿ©ÿ¡ÿÿ§ÿ²ÿ³ÿ·ÿ§ÿ¡ÿ³ÿ´ÿ©ÿÿ¢ÿªÿÿÿÿ¯ÿ ÿ¬ÿÿ ÿÿ¤ÿ¤ÿÿ®ÿ¡ÿÿÿÿÿÿÿÿÿÿ§ÿªÿ«ÿ§ÿ°ÿ£ÿ ÿ°ÿ¬ÿÿ ÿ¡ÿÿÿ£ÿ¥ÿ¥ÿÿ¶ÿ¨ÿ§ÿ´ÿ¥ÿ¨ÿ¢ÿªÿ§ÿ©ÿ°ÿ®ÿ±ÿ±ÿ¬ÿ®ÿ²ÿ£ÿ¨ÿÿ¤ÿ¡ÿ¾ÿ§ÿ¦ÿªÿ­ÿ³ÿ·ÿ®ÿªÿ·ÿ°ÿÿ«ÿ·ÿ½ÿ³ÿºÿ¯ÿ¡ÿÿ¥ÿ­ÿ¹ÿ¬ÿ«ÿ°ÿ¯ÿ¥ÿÿ«ÿ¬ÿ®ÿ¯ÿ¥ÿ¤ÿÿ¥ÿ¢ÿ¨ÿ±ÿªÿ­ÿ ÿÿ¢ÿ­ÿ¯ÿ¬ÿ¬ÿ£ÿ¥ÿ¬ÿ©ÿÿÿÿÿ§ÿÿÿÿÿÿ©ÿ¤ÿÿÿ¢ÿ¡ÿÿÿÿÿÿÿÿÿÿÿÿÿÿ¤ÿÿ«ÿ£ÿÿÿÿÿ¡ÿ ÿÿÿ¦ÿÿÿ°ÿ¡ÿ°ÿÿÿÿÿÿÿÿÿÿÿ¦ÿ¡ÿÿÿ¤ÿÿÿÿÿÿÿÿÿ¡ÿÿÿÿÿÿÿÿÿÿÿÿÿÿÿÿÿÿÿÿyÿÿÿÿÿÿÿ§ÿÿÿÿÿÿÿÿ¦ÿ¤ÿ¯ÿ±ÿ¯ÿ­ÿ¨ÿ°ÿÿ¨ÿ°ÿ§ÿ§ÿ«ÿºÿÿ¥ÿÿ¢ÿ¦ÿ¥ÿ¤ÿÿ ÿ£ÿ©ÿ«ÿ¦ÿ¯ÿ¹ÿ±ÿ¡ÿ±ÿ²ÿÿ°ÿ¦ÿ¨ÿÿÿÿ£ÿ­ÿ©ÿ¯ÿªÿ§ÿ§ÿ¨ÿ°ÿ°ÿ¯ÿ¦ÿ£ÿ¯ÿ©ÿÿÿ¬ÿÿ¥ÿ¨ÿÿ¹ÿ¤ÿ°ÿÿ®ÿ¢ÿÿ ÿ·ÿ¦ÿ«ÿ©ÿÿ§ÿ°ÿ¥ÿ¦ÿ¦ÿÿ¤ÿ¬ÿ­ÿ¤ÿ ÿ®ÿ¦ÿ¯ÿ ÿ§ÿÿÿÿÿ°ÿ«ÿ¥ÿÿ­ÿ±ÿ³ÿ¦ÿÿ¦ÿ²ÿ¡ÿÿ§ÿ¤ÿÿÿ ÿ¨ÿ¥ÿ¬ÿ³ÿ¨ÿÿ­ÿÿ¢ÿÿÿÿÿ¥ÿ«ÿÿÿ§ÿÿÿ¢ÿªÿ²ÿ¬ÿÿ£ÿ§ÿÿÿ­ÿ¯ÿ±ÿÿ ÿÿ ÿ©ÿÿ¦ÿÿÿÿ§ÿ±ÿ«ÿ«ÿÿÿÿ¦ÿ«ÿ«ÿ¨ÿÿÿ ÿªÿ¯ÿÿÿÿÿÿÿ ÿ§ÿ£ÿ¥ÿÿÿ¡ÿÿÿ¥ÿ­ÿªÿ±ÿ¥ÿ£ÿ¡ÿÿÿÿ£ÿ¬ÿÿÿ¤ÿ¤ÿ¥ÿ¯ÿ®ÿ¢ÿ«ÿ¬ÿ¢ÿ©ÿÿÿ¤ÿ¦ÿ§ÿÿ¸ÿ¤ÿ¡ÿÿ³ÿ¨ÿÿÿÿÿ¡ÿ°ÿÿ¢ÿ´ÿ¦ÿÿÿ¬ÿ±ÿ¨ÿ¬ÿ±ÿ§ÿ¡ÿ£ÿ¬ÿ«ÿÿ¬ÿ§ÿÿ¤ÿ ÿ©ÿ¤ÿÿ¡ÿ«ÿ§ÿ·ÿ¢ÿ®ÿ¢ÿ¡ÿ¦ÿ¤ÿ«ÿ ÿ±ÿ¶ÿ­ÿ°ÿ®ÿ²ÿ°ÿ¬ÿ¬ÿ©ÿÿÿ­ÿ¸ÿ°ÿ¹ÿ°ÿ¨ÿ©ÿ¥ÿ¨ÿ¥ÿ¹ÿ´ÿ¸ÿ¤ÿªÿÿ³ÿ£ÿÿ²ÿÿ®ÿ¨ÿ¥ÿ­ÿ¨ÿ©ÿ­ÿªÿÿ¬ÿ±ÿ«ÿ¡ÿÿ ÿ¬ÿ´ÿ°ÿ¯ÿ°ÿ³ÿ§ÿÿ¬ÿ©ÿ¬ÿ¬ÿ¢ÿÿÿ ÿ±ÿ¬ÿªÿ¯ÿ¦ÿ°ÿ¢ÿÿ¦ÿ«ÿ«ÿ®ÿ­ÿÿ§ÿ ÿÿ£ÿªÿ§ÿ£ÿ¤ÿÿ¨ÿ­ÿ£ÿ©ÿªÿ¬ÿ²ÿ¯ÿªÿÿÿ¤ÿ¨ÿ¡ÿ±ÿ±ÿ¥ÿ³ÿ®ÿÿÿ«ÿÿ°ÿ¶ÿ«ÿ¨ÿÿÿ²ÿÿÀÿ±ÿ©ÿÿ¦ÿ´ÿ¤ÿ¬ÿ¤ÿ¦ÿ­ÿ§ÿ§ÿ¶ÿ¯ÿ±ÿ°ÿ©ÿ¨ÿ«ÿ¦ÿÿ£ÿ§ÿ©ÿÿÿÿÿ¤ÿ§ÿ¦ÿªÿµÿÿ¨ÿªÿ¡ÿ¡ÿÿ¡ÿÿ³ÿ¤ÿÿ¦ÿ¶ÿ«ÿÿ®ÿÿ¨ÿ¯ÿ­ÿÿÿ£ÿ§ÿ³ÿ¢ÿÿ¡ÿ¥ÿ¯ÿ°ÿ¤ÿ¤ÿ¢ÿÿ ÿ¨ÿ¨ÿÿ¥ÿ¢ÿ ÿÿ§ÿÿ¡ÿªÿ©ÿ¬ÿ£ÿ¤ÿ¯ÿºÿ¯ÿ¥ÿ¢ÿµÿÿ ÿ¢ÿ«ÿ¶ÿÿÿÿ¨ÿ´ÿºÿ±ÿÿ¥ÿ£ÿÿ°ÿ£ÿ¢ÿ£ÿÿÿ¢ÿ¦ÿ«ÿ±ÿ¨ÿ ÿ ÿ£ÿ£ÿ¤ÿ±ÿ¢ÿ¡ÿ¦ÿ®ÿ¦ÿ²ÿ¥ÿªÿ¿ÿ®ÿ¦ÿÿÿÿ¢ÿÿÿ³ÿÿ²ÿ©ÿ´ÿ¥ÿ¬ÿ©ÿ®ÿ²ÿ¤ÿ¯ÿ£ÿÿ¦ÿ§ÿªÿ°ÿªÿ¯ÿ¯ÿ£ÿ¡ÿÿ¤ÿ®ÿ¬ÿ®ÿ­ÿ£ÿ¡ÿÿ¤ÿ©ÿÿÿÿÿÿ¤ÿ¦ÿ¡ÿªÿ ÿ§ÿ§ÿÿ¦ÿ¢ÿ°ÿÿ¡ÿ¨ÿÿ¯ÿ±ÿ¥ÿÿ°ÿ¥ÿ«ÿ®ÿ¡ÿÿÿ¤ÿ¶ÿÿÿ«ÿ´ÿ§ÿÿªÿ®ÿ§ÿ ÿ¨ÿ©ÿ§ÿ¨ÿ«ÿ¯ÿ±ÿ¯ÿ¦ÿ£ÿ¤ÿ¨ÿ¨ÿÿªÿ±ÿ±ÿ©ÿ°ÿÿÿ¥ÿ¥ÿ ÿÿÿÿ°ÿ¨ÿÿ¤ÿÿªÿÿÿ®ÿ¥ÿ¢ÿ¬ÿÿ£ÿ¡ÿ ÿ¯ÿ«ÿ«ÿ­ÿ³ÿ·ÿ¯ÿ£ÿ¡ÿÿÿ¥ÿ£ÿ ÿ²ÿ¡ÿ ÿ³ÿ§ÿÿ§ÿ¦ÿÿÿ§ÿ¯ÿ¨ÿÿÿ¦ÿ¤ÿ©ÿ¢ÿÿÿ£ÿ©ÿ¬ÿ¥ÿ¢ÿ°ÿ¡ÿ¥ÿ¨ÿ¨ÿ¬ÿ¥ÿÿÿ£ÿ§ÿ¨ÿ´ÿ¢ÿ¯ÿ´ÿ­ÿ®ÿ«ÿ­ÿ¦ÿ ÿ«ÿ¬ÿªÿÿ­ÿ§ÿ¦ÿ§ÿ´ÿ©ÿÿ¢ÿ©ÿ¬ÿ­ÿ¨ÿªÿ ÿÿ¥ÿ£ÿÿ¢ÿ«ÿÿ¡ÿ£ÿ«ÿ¨ÿ¥ÿÿÿ¢ÿµÿ¥ÿ¢ÿÿ¢ÿÿÿÿ¥ÿ´ÿÿ­ÿÿÿÿ¦ÿ¢ÿÀÿ¢ÿ¢ÿ¤ÿ§ÿÿÿ¢ÿ¥ÿ¤ÿ¢ÿ¯ÿ¯ÿ¦ÿ°ÿ©ÿÿÿ¡ÿ¬ÿ±ÿ¨ÿÿªÿ¶ÿ¶ÿ´ÿ³ÿ¦ÿÿ¨ÿ¤ÿÿÿªÿ ÿÿÿ¥ÿ¤ÿ±ÿ¼ÿ°ÿÿ·ÿ¯ÿÿ´ÿ§ÿ«ÿ¥ÿ«ÿ®ÿ¯ÿ¯ÿ¦ÿÿ´ÿÿ¦ÿ®ÿ ÿ«ÿÿÿ¡ÿÿ®ÿªÿ­ÿ´ÿ©ÿ£ÿ¦ÿ¥ÿ¯ÿ°ÿÿÿ©ÿ¡ÿÿ¬ÿ­ÿ¥ÿÿÿ¤ÿ¨ÿÿ¢ÿ¬ÿ­ÿÿ¢ÿ©ÿ²ÿ¤ÿ¤ÿ»ÿÿ¡ÿÿ©ÿ¢ÿ£ÿªÿ©ÿ£ÿ¬ÿ¥ÿÿªÿ®ÿ¬ÿ¨ÿ¥ÿ±ÿÿ¡ÿ­ÿ²ÿ¤ÿ©ÿªÿ¬ÿ¥ÿ«ÿ¨ÿ£ÿ­ÿ¦ÿÿ¥ÿ«ÿ£ÿÿ ÿ¢ÿÿ§ÿ¹ÿÿÿÿ¥ÿ¤ÿ¹ÿ²ÿ¢ÿ¹ÿ¦ÿÿ·ÿ¯ÿ·ÿÿÿ¢ÿ¯ÿ°ÿ«ÿ²ÿ ÿ¼ÿ®ÿÿ¤ÿ­ÿ¬ÿ¤ÿÿÿ©ÿ´ÿ¤ÿÿÿ«ÿ¬ÿÿÿ¥ÿÿÿ´ÿ·ÿ®ÿ¤ÿ¡ÿ¬ÿ¢ÿªÿÿ©ÿ¡ÿ¬ÿ±ÿÿ©ÿÿ¿ÿÿÿÿ´ÿ¯ÿÿÿ©ÿ¬ÿÿ ÿ®ÿ¥ÿÿÿ¢ÿÿÿ¤ÿ¦ÿ¢ÿÿÿÿ§ÿ«ÿ ÿÿÿ«ÿ´ÿÿÿÿ©ÿ¤ÿ¡ÿÿ£ÿ ÿ­ÿÿ®ÿ±ÿ·ÿ¦ÿ¤ÿ¯ÿµÿÿ®ÿ¾ÿ¯ÿ½ÿÿ²ÿ­ÿ±ÿ¡ÿ§ÿ¥ÿ©ÿ´ÿ³ÿ·ÿ¨ÿÿÿ¨ÿ´ÿªÿªÿªÿÿÿ¡ÿ¸ÿ¯ÿ©ÿ¢ÿ¤ÿ§ÿÿÿ¡ÿ¯ÿ¬ÿÿ¦ÿ¢ÿ¥ÿÿÿ¬ÿ§ÿ£ÿÿ«ÿ¥ÿ¦ÿ¤ÿ ÿ°ÿ§ÿ°ÿ£ÿÿÿ§ÿ´ÿ«ÿ®ÿ­ÿ¯ÿ®ÿ¦ÿ¯ÿ¢ÿÿªÿµÿ¼ÿ¦ÿ ÿ¯ÿ¶ÿ¯ÿÿ¥ÿ¦ÿ¤ÿ¼ÿÿ§ÿ£ÿ£ÿÿÿ£ÿÅÿ®ÿºÿÿÿªÿ¤ÿ¥ÿ¡ÿÿ¢ÿ£ÿÿÿ£ÿ§ÿÿÿÿÿ£ÿ©ÿªÿ¥ÿ¬ÿ³ÿ¥ÿÿ¤ÿ®ÿ¥ÿ¯ÿÿ§ÿ¯ÿÿ¸ÿ ÿ ÿ¡ÿÿ­ÿ¯ÿ¬ÿ¶ÿÿÿÿÿ©ÿ«ÿ¨ÿ´ÿ°ÿ¢ÿªÿ¦ÿ­ÿ²ÿ¤ÿ¡ÿ¬ÿ©ÿ°ÿ³ÿ¦ÿ¿ÿ¹ÿÿ¨ÿÿµÿ¬ÿÿÿÿ¨ÿ¯ÿªÿ¥ÿ²ÿ«ÿÿÿÿÿ¨ÿ£ÿ¬ÿ®ÿÿÿ ÿªÿ§ÿ¬ÿ«ÿ«ÿ§ÿÿÿÿ±ÿ£ÿ°ÿ¯ÿ¡ÿ²ÿÿ±ÿ²ÿ§ÿ«ÿ®ÿ¤ÿ©ÿ§ÿ¨ÿªÿ¢ÿ ÿ£ÿ¤ÿÿÿÿÿ¨ÿÿ«ÿÿ©ÿ«ÿ§ÿÿ¡ÿ§ÿ«ÿµÿ©ÿ¡ÿ®ÿ¥ÿ ÿ§ÿ¨ÿ©ÿ¬ÿ¨ÿ¤ÿ¥ÿ©ÿ¬ÿ¦ÿ¡ÿ«ÿ´ÿµÿ©ÿ¦ÿªÿ ÿ¡ÿ¡ÿÿ¤ÿ°ÿ´ÿÿ°ÿ£ÿ¦ÿ¦ÿ¤ÿ­ÿ¯ÿ®ÿ©ÿ¥ÿ±ÿ­ÿÿÿÿÿ«ÿ®ÿªÿªÿÿÿ£ÿÿÿÿ«ÿ¦ÿÿ­ÿÿ¨ÿ¢ÿ§ÿ¥ÿÿ´ÿ¹ÿ®ÿ¦ÿÿ¡ÿªÿÿÿÿÿÿ©ÿ²ÿªÿ¬ÿ©ÿµÿ¬ÿ ÿ¨ÿ¹ÿ¢ÿ¢ÿ·ÿ«ÿÿÿ¤ÿªÿ ÿÿÿ©ÿ·ÿ¹ÿ°ÿÿ£ÿ¦ÿÿ¢ÿ§ÿ±ÿ§ÿ­ÿ±ÿÿÿÿ§ÿ¤ÿÿÿ®ÿ¡ÿÿÿÿÿ²ÿ£ÿÿ¤ÿÿÿÿ¦ÿÿÿoÿÿÿÿÿÿÿÿÿÿÿÿ£ÿÿ¢ÿÿÿÿÿÿÿÿ¤ÿÿÿÿ©ÿÿÿ¡ÿÿ¢ÿ¦ÿ¡ÿÿÿÿÿÿÿ«ÿ¯ÿ¨ÿ¦ÿÿ£ÿÿÿ ÿ§ÿ¡ÿÿ¡ÿÿÿÿÿÿÿÿ ÿÿÿÿÿ ÿ¡ÿÿÿ¨ÿ£ÿÿ£ÿªÿÿÿ¢ÿÿ±ÿ©ÿÿ¤ÿªÿ©ÿ­ÿ¨ÿ¯ÿ±ÿÿ­ÿ©ÿÿ¨ÿ¬ÿ£ÿ¢ÿ«ÿ±ÿ«ÿ§ÿ§ÿ¡ÿÿÿÿÿ¨ÿÿÿ®ÿ©ÿ§ÿ²ÿ«ÿ´ÿÿ½ÿÈÿ¯ÿ®ÿ²ÿ§ÿ¬ÿªÿ¨ÿ¬ÿ®ÿ¨ÿ¤ÿ¨ÿ¥ÿ©ÿ¬ÿ®ÿ§ÿ¶ÿÿ°ÿ¯ÿ¦ÿ£ÿ£ÿÿ¨ÿ¬ÿ ÿ¨ÿªÿ­ÿ»ÿ©ÿ§ÿ©ÿÿÆÿ³ÿªÿ ÿªÿ·ÿÿ¨ÿ¨ÿ®ÿÿ£ÿ°ÿ­ÿ®ÿ­ÿ«ÿ±ÿ§ÿ¡ÿ¬ÿ£ÿ¯ÿ¢ÿ°ÿ¦ÿµÿ°ÿªÿ¥ÿªÿºÿµÿ¬ÿ±ÿ¡ÿ­ÿ¬ÿ°ÿÿÿ¬ÿªÿ·ÿ°ÿÿ¢ÿ¬ÿ°ÿ­ÿ®ÿ´ÿ²ÿ­ÿªÿ¶ÿ©ÿ¤ÿ«ÿ¨ÿÿ°ÿ©ÿ³ÿ¼ÿ®ÿ³ÿ¯ÿ¨ÿ­ÿÿÿÿ®ÿ¦ÿªÿ¦ÿ®ÿ®ÿ¬ÿÿ¢ÿ©ÿÿ®ÿ·ÿ¦ÿ£ÿ±ÿ¨ÿÿ¨ÿ²ÿ§ÿ¦ÿ¥ÿ¥ÿ£ÿ£ÿÿ ÿ­ÿ§ÿ¥ÿ­ÿ¤ÿ¤ÿÿ¦ÿÿ­ÿ¥ÿªÿ¥ÿ§ÿ±ÿ²ÿ«ÿªÿ«ÿ¦ÿ¤ÿ©ÿ¼ÿ¶ÿµÿÿ°ÿ¶ÿ¯ÿ°ÿ¡ÿ­ÿ¤ÿ¢ÿ¦ÿ©ÿ¼ÿ¼ÿ¢ÿ­ÿ°ÿ¯ÿ§ÿ«ÿ©ÿ¦ÿÿ¦ÿ«ÿ¨ÿ¢ÿÿ¡ÿ¨ÿ«ÿÿ«ÿ£ÿ°ÿ¤ÿ§ÿªÿ°ÿ§ÿÿÿ®ÿ¸ÿ¿ÿªÿ«ÿ¦ÿÿÿ¶ÿ©ÿ©ÿ³ÿ¹ÿ¨ÿÿÿ¢ÿ¢ÿ«ÿ²ÿ½ÿÿ³ÿ¦ÿªÿÿ©ÿ°ÿ¥ÿ©ÿ±ÿ³ÿ¶ÿÿ¡ÿ¸ÿªÿ¥ÿ§ÿµÿªÿ¦ÿ²ÿ°ÿ¨ÿ­ÿ­ÿ«ÿ¬ÿ©ÿÿ¢ÿ£ÿ§ÿ¢ÿ©ÿªÿ­ÿ²ÿ®ÿ«ÿ­ÿ´ÿ¦ÿ¡ÿ¨ÿ¯ÿ®ÿ§ÿÿÿ¡ÿ¬ÿ°ÿ­ÿ¢ÿ±ÿ²ÿ¤ÿ¥ÿªÿ¡ÿ¤ÿ±ÿ¨ÿ¨ÿ®ÿ¥ÿ©ÿ ÿ¢ÿ­ÿÿ¼ÿ­ÿ«ÿ­ÿ¬ÿ«ÿªÿ§ÿ¦ÿ±ÿ¯ÿ¬ÿ¾ÿ§ÿ¨ÿ¯ÿºÿ±ÿÿ ÿ­ÿ®ÿ¦ÿ§ÿ¥ÿ³ÿ­ÿ´ÿÿ¬ÿ²ÿ´ÿ²ÿªÿ¬ÿ§ÿ½ÿ©ÿ«ÿµÿ²ÿ ÿ ÿ¨ÿ¤ÿ£ÿ§ÿÿ£ÿ®ÿÿ¨ÿ¯ÿ¶ÿ¬ÿ£ÿ¤ÿ±ÿ´ÿ§ÿ¦ÿÿ¥ÿ­ÿÂÿ¦ÿ¨ÿ¬ÿ®ÿ¯ÿ¨ÿ£ÿ§ÿ±ÿªÿ°ÿ¥ÿ¤ÿ°ÿ¤ÿ¤ÿ«ÿ«ÿ«ÿ ÿÿ¨ÿ¬ÿ£ÿ¹ÿ§ÿ ÿÿÿ¨ÿ®ÿ´ÿ¦ÿ ÿ¥ÿ«ÿ¹ÿ¬ÿ£ÿ¨ÿ±ÿ´ÿ®ÿ¦ÿ¬ÿ¨ÿ¯ÿ¶ÿ¯ÿ´ÿ¸ÿ©ÿÿ­ÿ¬ÿ¯ÿ³ÿ¯ÿ¥ÿ®ÿ­ÿ©ÿ©ÿ¦ÿ¤ÿ²ÿºÿ±ÿ¯ÿ¤ÿ«ÿ±ÿ«ÿ©ÿ©ÿ¡ÿ¥ÿ¡ÿÿ¸ÿªÿ°ÿ­ÿ§ÿªÿ¬ÿ¥ÿÿÿªÿ´ÿÿÿªÿ¸ÿºÿ¶ÿ®ÿ§ÿ±ÿÿ£ÿ¬ÿ¬ÿ«ÿ¥ÿ¥ÿ¤ÿ¥ÿÃÿÿ¥ÿ£ÿ¥ÿ¥ÿ¬ÿ²ÿ«ÿ¡ÿ¨ÿ°ÿÿ¦ÿÿ ÿ®ÿ°ÿ®ÿ±ÿ¬ÿ£ÿ«ÿ ÿ¯ÿ¤ÿ©ÿ¯ÿ«ÿ¤ÿ ÿÿ¢ÿ«ÿÿ¨ÿ ÿ¡ÿ§ÿ¤ÿÿ£ÿ ÿ«ÿ´ÿªÿ¦ÿ¬ÿ©ÿ¥ÿ­ÿ©ÿ¤ÿ¥ÿ¦ÿ­ÿ·ÿ²ÿ§ÿ¨ÿ°ÿ¸ÿ¦ÿ¦ÿÿ ÿ¡ÿ©ÿ¯ÿ«ÿ©ÿÿªÿ®ÿ«ÿ¬ÿ®ÿ²ÿ²ÿ§ÿ¥ÿ­ÿ¬ÿ¶ÿ¦ÿ¶ÿ´ÿ§ÿ¬ÿ³ÿ¥ÿ¤ÿÿ¥ÿÿ©ÿ°ÿ¨ÿ¢ÿ©ÿºÿ°ÿ¢ÿ¨ÿ®ÿ³ÿ°ÿ§ÿ§ÿ§ÿÿ¢ÿ¶ÿ³ÿÿÿÿÿÿÿ©ÿÿ¤ÿ«ÿ£ÿÿÿÿÿÿÿ©ÿ¬ÿ¢ÿÿ¨ÿ¦ÿÿ ÿ§ÿ¡ÿÿÿÿÿÿÿÿÿÿÿÿÿÿ¢ÿÿÿ®ÿ­ÿÿÿÿÿÿÿÿÿÿÿÿÿÿÿxÿÿÿÿÿ§ÿÿÿÿÿÿÿÿ ÿ ÿªÿ¬ÿÿ²ÿªÿ§ÿ³ÿ¶ÿ¬ÿªÿ¸ÿ°ÿÀÿµÿ³ÿ¶ÿ«ÿ ÿ¥ÿ´ÿ³ÿÿ ÿ¬ÿ¶ÿºÿÃÿµÿ¬ÿµÿ¶ÿ¨ÿÿ«ÿ©ÿ²ÿ±ÿ¶ÿ³ÿ­ÿ¨ÿÿÿ©ÿ©ÿ¼ÿ¢ÿ©ÿ¯ÿ¯ÿ«ÿªÿ©ÿ§ÿ ÿ²ÿªÿ¤ÿªÿ¤ÿÿÿ¡ÿªÿ¯ÿ¬ÿ§ÿ¨ÿ±ÿ´ÿ«ÿ£ÿ¦ÿ¸ÿÃÿºÿ²ÿ·ÿ ÿ£ÿ¨ÿ­ÿ¦ÿ¢ÿ­ÿ·ÿ±ÿ¼ÿ ÿÿ±ÿ¯ÿÿoÿsÿÿ ÿÿ©ÿ®ÿ°ÿ¯ÿÇÿ¼ÿ±ÿ­ÿ¬ÿ­ÿ¢ÿ«ÿ³ÿ³ÿ¯ÿ­ÿ£ÿ ÿ¤ÿ¬ÿ³ÿ´ÿ´ÿ±ÿÿ§ÿ¢ÿ¦ÿ£ÿ¨ÿ®ÿ¬ÿ©ÿ­ÿ»ÿ³ÿ¤ÿ¦ÿ­ÿ¯ÿ±ÿ¶ÿ´ÿ¬ÿ¨ÿ±ÿÀÿ¦ÿ±ÿÿ¤ÿ°ÿ³ÿ­ÿ¯ÿµÿ°ÿ£ÿ¡ÿ´ÿ¤ÿ¹ÿªÿ«ÿ´ÿ¹ÿ¯ÿ¯ÿ²ÿ¬ÿ¯ÿ¨ÿ«ÿ´ÿ°ÿºÿ¹ÿ±ÿ©ÿ¸ÿ¾ÿ°ÿ©ÿ§ÿ³ÿ²ÿ¹ÿ·ÿ¿ÿ¿ÿ§ÿ ÿ§ÿ´ÿµÿ©ÿ®ÿ¯ÿ°ÿ¼ÿ¡ÿ«ÿ®ÿ§ÿ¥ÿ¨ÿ¨ÿ¥ÿ«ÿ³ÿ³ÿ«ÿ¾ÿÄÿ¯ÿ£ÿ­ÿ±ÿ¶ÿ³ÿ¤ÿ¤ÿ±ÿ®ÿºÿ ÿ¨ÿ¤ÿ²ÿ¬ÿ©ÿ¥ÿ©ÿ¬ÿªÿ­ÿ¬ÿÿ¨ÿ¢ÿ¡ÿ¢ÿ§ÿ­ÿÿ¦ÿ¢ÿ¢ÿ©ÿ§ÿ°ÿ£ÿ·ÿ¸ÿ¤ÿ§ÿÿ©ÿ¢ÿ¨ÿ«ÿ¨ÿ®ÿ·ÿµÿ¬ÿ°ÿ¢ÿ¡ÿ ÿ©ÿªÿ¨ÿ©ÿ¤ÿ¥ÿ©ÿ­ÿ¼ÿÁÿ­ÿ¡ÿ©ÿ²ÿ¢ÿ³ÿ±ÿ­ÿ¶ÿ«ÿ ÿ£ÿ¨ÿ«ÿ¦ÿ£ÿÿ©ÿ¡ÿÿ¢ÿ©ÿ¦ÿÿÿÿÿªÿ¸ÿ´ÿÂÿ©ÿÿÿÿ¨ÿ®ÿ®ÿÿ¦ÿ­ÿ¡ÿ¡ÿ«ÿ¯ÿ¯ÿ£ÿ¶ÿ·ÿ¤ÿÀÿ¯ÿªÿ«ÿ©ÿªÿÿÿ´ÿ´ÿ¤ÿÿÿ¦ÿ¬ÿ¦ÿ§ÿ¯ÿ§ÿªÿ¥ÿ ÿ´ÿ¸ÿ¦ÿ¦ÿ¦ÿ©ÿÿ­ÿ³ÿµÿ¬ÿ¥ÿ¬ÿ©ÿ´ÿ³ÿ²ÿ²ÿ®ÿ®ÿ­ÿ¤ÿ©ÿ¦ÿ©ÿÿ­ÿºÿ·ÿ¿ÿ­ÿÿªÿ¸ÿ¶ÿ¬ÿ¨ÿ©ÿ£ÿ©ÿ¤ÿÿ ÿ²ÿÿªÿÿ¤ÿ©ÿ±ÿ¨ÿÿÿ ÿ¬ÿ£ÿÿÿÿÿÿ®ÿ¢ÿ°ÿ¬ÿ¦ÿ³ÿ¶ÿ±ÿªÿ©ÿªÿ¡ÿ¢ÿ¨ÿ¤ÿ©ÿÿ ÿ²ÿ¬ÿ¨ÿÿ±ÿªÿÿ ÿ¢ÿ¢ÿÿÿ¥ÿ¤ÿ±ÿ´ÿ½ÿ¯ÿ«ÿ«ÿ¸ÿ©ÿ·ÿ«ÿ¤ÿ©ÿ¨ÿ¨ÿ§ÿ©ÿ¬ÿ¢ÿ¡ÿÿ´ÿ¦ÿÿÿ¨ÿ¥ÿ²ÿ ÿ°ÿ­ÿ­ÿ²ÿ¦ÿÿ ÿ¡ÿ§ÿ¬ÿ­ÿ°ÿ¥ÿ¦ÿ§ÿÿ¡ÿÿ¡ÿ­ÿ«ÿ¨ÿ­ÿ¥ÿ¦ÿ¨ÿ¢ÿ ÿ§ÿ©ÿÿ ÿÿÿÿÿÿ¡ÿ¢ÿÿÿÿ ÿ§ÿÿÿÿÿÿÿÿÿÿÿ ÿ¡ÿÿÿÿÿÿÿÿÿÿ¢ÿÿÿ­ÿºÿ¹ÿ®ÿ¥ÿ¡ÿ£ÿ¸ÿ¹ÿ©ÿ³ÿÿÿÿÿÿÿÿ ÿ«ÿÿÿÿÿÿÿÿÿ¢ÿÿÿÿÿÿÿ©ÿÿÿÿÿÿÿÿÿÿÿ£ÿÿÿÿÿÿÿÿÿÿÿÿÿÿÿ¢ÿ¤ÿÿÿÿÿÿÿÿ¦ÿ¡ÿÿ¢ÿ¥ÿ®ÿÿ«ÿ¬ÿºÿ£ÿ§ÿ«ÿ£ÿ®ÿÿ§ÿ¯ÿ±ÿªÿ«ÿ¥ÿ ÿ¬ÿ¦ÿ¢ÿ°ÿ¨ÿ ÿ³ÿ¯ÿ¤ÿªÿ«ÿ©ÿµÿ£ÿ£ÿÿÿ¢ÿÿ²ÿªÿ³ÿ§ÿ ÿ¨ÿ±ÿ¬ÿ£ÿÿÿÿÿ«ÿ¯ÿÿÿÿ¶ÿ³ÿÿ­ÿªÿ¨ÿ£ÿÿ ÿÿ£ÿ¹ÿ¬ÿ±ÿªÿ¡ÿ¥ÿ§ÿ¦ÿ«ÿ©ÿ£ÿ¥ÿªÿ²ÿ¥ÿÿ±ÿ¬ÿ¥ÿ¨ÿ¯ÿ¤ÿµÿ¢ÿ¢ÿÿ£ÿ³ÿ¢ÿ¦ÿ­ÿÿ¯ÿ¦ÿÿÿ¡ÿªÿ¨ÿ¤ÿÿÿ¯ÿ¤ÿ¤ÿ¦ÿ¡ÿ¢ÿÿ§ÿ¨ÿÿ¡ÿÿÿÿÿ¨ÿÿÿÿÿÿ ÿ§ÿ®ÿ¤ÿÿÿ¦ÿÿ¨ÿ¬ÿ¤ÿ©ÿÿÿÿ ÿ¶ÿ§ÿ£ÿÿÿÿÿ¨ÿ¥ÿ©ÿÿ¢ÿÿÿ¤ÿ¨ÿÿÿ¢ÿªÿ§ÿ¦ÿÿ£ÿ¦ÿÿÿªÿ£ÿ£ÿÿ¡ÿÿÿÿ¢ÿÿ ÿ°ÿ¦ÿ¬ÿÿÿ©ÿ§ÿÿ¤ÿ¥ÿ©ÿ£ÿ¨ÿ°ÿ­ÿ®ÿ±ÿ¥ÿÿ®ÿ¬ÿ±ÿ²ÿ²ÿ¤ÿÿ¯ÿ£ÿ®ÿ«ÿ¬ÿÂÿ ÿºÿ¾ÿ¬ÿªÿ­ÿÿÿÿÿ¡ÿ©ÿÿ ÿ¡ÿÿÿ§ÿ°ÿ¤ÿÿÿÿ ÿ«ÿ©ÿ¸ÿ§ÿ¥ÿ¨ÿÿÿ§ÿ¨ÿ¯ÿ¢ÿ¯ÿ¬ÿÿ¸ÿ§ÿ£ÿ¨ÿ¨ÿ©ÿÿ¯ÿ»ÿ¬ÿ¬ÿ§ÿ©ÿªÿ¥ÿ£ÿ©ÿ¯ÿªÿ­ÿ¾ÿ¼ÿ¥ÿ ÿÿ©ÿ¤ÿ¤ÿ³ÿ¥ÿ­ÿ·ÿµÿ¦ÿÿÿªÿ«ÿ©ÿ©ÿ¦ÿÿÿ³ÿ£ÿ§ÿ¥ÿ¦ÿ£ÿ¡ÿÿ¦ÿ ÿÿÿ¦ÿ¯ÿªÿ§ÿ§ÿ¶ÿªÿÿÿ©ÿ¯ÿ©ÿ¥ÿÿÿ¤ÿ­ÿ¯ÿÿ¦ÿ¹ÿ¸ÿÿ§ÿ¨ÿÿ¦ÿ­ÿ¨ÿ¬ÿ©ÿ¦ÿÿÿ§ÿ¥ÿ©ÿÿÿ´ÿ³ÿ¤ÿ£ÿ¯ÿ³ÿ©ÿÿ¡ÿ§ÿÿ ÿ¡ÿ¦ÿ«ÿ­ÿ³ÿ±ÿ¨ÿÿªÿªÿÿ«ÿ¥ÿ§ÿ ÿ¬ÿ«ÿ¦ÿ¥ÿ²ÿ³ÿ²ÿªÿ¢ÿ°ÿ­ÿ¢ÿ¡ÿ£ÿ¥ÿ­ÿ¥ÿ¯ÿµÿ«ÿ¬ÿ²ÿ®ÿ©ÿ¨ÿ«ÿ±ÿ²ÿ®ÿ¢ÿÿ¡ÿªÿ­ÿ§ÿ¤ÿ°ÿ®ÿÿ¨ÿ«ÿ¦ÿ¢ÿ®ÿÿ¡ÿÿ§ÿÿ¥ÿ°ÿ¦ÿ®ÿ­ÿ«ÿ²ÿ¥ÿ©ÿÿ¨ÿ«ÿ¡ÿÿÿÿ¡ÿ¨ÿ¤ÿ¨ÿ­ÿ¬ÿ¨ÿªÿ®ÿªÿ¦ÿÿ¨ÿÿ¸ÿ¬ÿ¢ÿ¡ÿ­ÿ²ÿÿªÿ´ÿ¤ÿ ÿ£ÿ´ÿÿ²ÿªÿÿ®ÿÿ®ÿ¶ÿ³ÿ¨ÿÿ¥ÿÿµÿÿÿ¥ÿ±ÿ¤ÿ ÿ§ÿ¯ÿ¤ÿÿ³ÿ¬ÿ¤ÿ§ÿ ÿ¢ÿ¦ÿ¤ÿÿÿ¢ÿ ÿÿ£ÿ¤ÿ ÿªÿ¶ÿ±ÿ²ÿ°ÿ²ÿ¥ÿ ÿÿÿ¢ÿ ÿÿÿÿ¢ÿ©ÿ«ÿÿµÿ¢ÿÿ­ÿ¬ÿ§ÿ¨ÿÿ®ÿ°ÿ´ÿ¸ÿ®ÿ´ÿ£ÿ§ÿ«ÿÿ¥ÿ´ÿ²ÿ¯ÿ©ÿ ÿÿÿ¥ÿ¥ÿÿÿÿÿÿ¥ÿ¥ÿ©ÿÿÿ®ÿ¥ÿÿ©ÿÿªÿ«ÿ¢ÿ¥ÿÿ¥ÿ²ÿ¦ÿ¢ÿ©ÿªÿ¨ÿªÿÿÿªÿ¬ÿ±ÿ©ÿ§ÿ®ÿ±ÿ§ÿ§ÿ£ÿ¤ÿ§ÿ¢ÿ¤ÿ£ÿÿÿ ÿ«ÿ¯ÿ¢ÿ£ÿÿ¡ÿ¥ÿÿÿ£ÿ«ÿ¤ÿ¦ÿÿÿÿ§ÿÿÿÿÿÿ¬ÿ¤ÿÿÿ²ÿÿÿ¢ÿ«ÿ·ÿªÿ§ÿÿ¥ÿ ÿ¡ÿ¢ÿ¤ÿ¨ÿ¬ÿ¸ÿ¨ÿ ÿ¨ÿ ÿ¨ÿ¥ÿ ÿ¤ÿ¤ÿÿÿÿ«ÿ¡ÿÿÿÿÿÿ ÿ¡ÿ©ÿ§ÿ¤ÿ§ÿ®ÿ°ÿ£ÿ¥ÿÿ¡ÿ«ÿ¨ÿ£ÿ ÿÿÿÿ¢ÿ¡ÿ«ÿ¯ÿÿÿ´ÿ·ÿ«ÿÿ¡ÿÿ«ÿ¤ÿ³ÿªÿ«ÿ¡ÿÿ¢ÿªÿ«ÿÿ¥ÿªÿ³ÿ²ÿ¬ÿÿÿ ÿ°ÿ«ÿ¡ÿ¥ÿ©ÿ«ÿ­ÿ©ÿÿÿÿ²ÿ©ÿ¤ÿªÿ§ÿ£ÿÿ¬ÿ¢ÿ ÿ¤ÿ ÿÿ©ÿ©ÿ¡ÿ¬ÿÿªÿÿ¨ÿ¨ÿ§ÿÿ¢ÿÿ¢ÿ¶ÿ¢ÿ¦ÿÿ®ÿ©ÿ¥ÿ¯ÿ©ÿ¨ÿ¥ÿÿ´ÿªÿªÿ¢ÿ¦ÿÿÿÿ¨ÿªÿÿÿ­ÿ®ÿ«ÿ­ÿ¬ÿ¤ÿ§ÿ¬ÿ§ÿÿ¢ÿÿ¢ÿÿÿ£ÿÿ»ÿ¶ÿ¬ÿ®ÿ®ÿÿ¤ÿÿªÿÿ¨ÿ¦ÿ²ÿ°ÿ²ÿ©ÿ¼ÿ¢ÿ¬ÿ¬ÿ¥ÿ¬ÿÿ¡ÿ¤ÿ¥ÿªÿ¨ÿ¢ÿ§ÿ©ÿ­ÿ­ÿ¯ÿ²ÿ«ÿÿÿ¤ÿ¦ÿ¨ÿ¦ÿ«ÿªÿ¢ÿÿ©ÿ­ÿÿ¢ÿ¦ÿ®ÿÿ°ÿ°ÿªÿÿÿµÿ²ÿ©ÿÿ£ÿ¦ÿºÿ¥ÿ­ÿ¡ÿÿ¥ÿ¦ÿ©ÿ¨ÿ¤ÿ£ÿ¥ÿ²ÿ¢ÿ¨ÿ¢ÿÿ¢ÿ²ÿ®ÿªÿ ÿ¦ÿ½ÿ»ÿ¦ÿ ÿÿ¢ÿµÿ¦ÿ«ÿ¯ÿ«ÿ²ÿºÿ§ÿÿ¡ÿÿÿ¤ÿÿÿÿµÿ¦ÿÂÿÿ¯ÿ²ÿ½ÿ¨ÿÀÿÿ°ÿ¨ÿ¡ÿ¤ÿ¬ÿ¯ÿÿ¡ÿ»ÿ¯ÿ¢ÿ©ÿ§ÿ§ÿ¤ÿ ÿ¦ÿ°ÿ³ÿ±ÿ°ÿ¦ÿÿÿÿ¬ÿ«ÿ¬ÿ£ÿÿ¦ÿÿÿ¤ÿªÿÿÿµÿ¢ÿÿÿ»ÿÿ¡ÿ¨ÿ¯ÿ­ÿÿÿÿ§ÿÿÿªÿ®ÿÿ ÿ¦ÿ£ÿÿ ÿÿ ÿÿÿÿ©ÿ¬ÿÿÿ¡ÿ¥ÿÿÿÿ¢ÿ­ÿ«ÿ¬ÿÿÿ¦ÿ©ÿ©ÿ§ÿÿÿ±ÿÿÿ°ÿÿ½ÿ£ÿÿ»ÿµÿ·ÿÿÿ¯ÿªÿªÿªÿÿÿ«ÿ´ÿ£ÿÿ£ÿ·ÿ­ÿ§ÿÿÿ¦ÿ­ÿ©ÿÿ¨ÿ¥ÿ¯ÿ­ÿªÿ¥ÿ¥ÿ¢ÿ³ÿÿÿ¥ÿ·ÿ¬ÿ¢ÿÿ§ÿ¬ÿÿÿ®ÿªÿ£ÿ¬ÿºÿ¥ÿ§ÿ§ÿ ÿÿ¨ÿµÿ°ÿªÿ§ÿ°ÿ³ÿ¬ÿ®ÿ©ÿÿÿÿ²ÿ´ÿÿÿ®ÿ³ÿ ÿ«ÿÿ­ÿ­ÿ¦ÿµÿÀÿ¨ÿ­ÿ­ÿ²ÿ¾ÿ¸ÿ±ÿÿÿÿ£ÿÿÿ«ÿ­ÿÿÿ ÿÿÿÿ¦ÿ£ÿÿ¡ÿ¸ÿ±ÿªÿ§ÿ±ÿ®ÿ¦ÿ¬ÿªÿÿ·ÿ£ÿ©ÿ¯ÿÿ¸ÿÿÿ¦ÿÿÿ®ÿ¥ÿ¥ÿÿÿÿÿÿÿÿÿ¡ÿ¢ÿ¨ÿ¬ÿ®ÿ§ÿ¤ÿªÿ¢ÿÿ«ÿ¸ÿ»ÿ¯ÿ¬ÿ«ÿ³ÿ¯ÿÿ¬ÿ¨ÿ©ÿÿªÿ°ÿ¢ÿ¤ÿ¯ÿ¨ÿ¡ÿ¤ÿÿÿ¦ÿ©ÿ±ÿ®ÿ§ÿ©ÿ«ÿ¨ÿ«ÿ®ÿ²ÿ©ÿÿ ÿÿ©ÿ¶ÿ«ÿÿµÿ«ÿªÿ§ÿÿ¦ÿ·ÿÿÿ¨ÿ¥ÿ°ÿ­ÿ©ÿ®ÿµÿ±ÿ°ÿ°ÿ¢ÿ¢ÿ«ÿ¯ÿ®ÿ©ÿ¨ÿ³ÿÿÿ¥ÿ´ÿÿ«ÿ¥ÿ ÿªÿ¡ÿ§ÿ¦ÿ¢ÿ¨ÿ¡ÿ¦ÿ«ÿ¤ÿ©ÿ©ÿ¨ÿ¢ÿ¢ÿ°ÿ¯ÿªÿ¢ÿ¡ÿÿ¨ÿÿÿ ÿ§ÿ¢ÿ´ÿÿ¨ÿ¡ÿÿÿÿ£ÿ­ÿ·ÿ¼ÿªÿ§ÿ¢ÿªÿ«ÿªÿ¬ÿ£ÿ£ÿ ÿ¨ÿÿÿÿ¥ÿÿ¡ÿ¬ÿÿ¦ÿ°ÿ¥ÿ©ÿÿ¢ÿ¡ÿ¤ÿ®ÿ±ÿ®ÿÿÿ£ÿ°ÿ¬ÿ£ÿ£ÿ ÿ ÿ¯ÿ³ÿ©ÿ°ÿ«ÿ¶ÿ¹ÿ¶ÿ§ÿ¦ÿÁÿÅÿ¶ÿ£ÿÿÿÿªÿ«ÿ¥ÿ¦ÿ¬ÿ¸ÿ¹ÿ®ÿ®ÿ¦ÿ ÿ°ÿ¬ÿ£ÿ¯ÿºÿ­ÿ£ÿÿ¤ÿ£ÿÿ¬ÿ¬ÿªÿÿÿ¬ÿÿÿÿÿ ÿÿÿ£ÿÿ¥ÿ§ÿ­ÿÿÿÿÿ£ÿÿÿÿÿÿÿÿÿÿÿÿ ÿÿÿÿÿÿÿÿÿÿÿÿÿÿÿÿÿÿ¤ÿÿÿÿÿÿÿÿÿÿ£ÿ¡ÿÿÿÿÿÿ´ÿ£ÿÿÿÿ¤ÿÿÿÿÿÿÿÿ¥ÿÿÿ¦ÿÿÿ¥ÿ¢ÿ¢ÿÿ®ÿÿÿ¥ÿÿÿÿ¦ÿ­ÿ¦ÿ¨ÿ¯ÿªÿ ÿ¥ÿ¯ÿ¯ÿ©ÿ¢ÿªÿ¦ÿ£ÿ¯ÿ¡ÿ©ÿµÿ¯ÿ¦ÿ¦ÿ«ÿªÿ¤ÿ¦ÿ©ÿ£ÿ£ÿªÿ©ÿ§ÿªÿÿÿÿ±ÿ¦ÿ±ÿ¬ÿ¢ÿ¨ÿ´ÿ¦ÿÿ£ÿ©ÿ§ÿ ÿ¢ÿ«ÿ¨ÿ¢ÿ¡ÿ ÿ¤ÿÿªÿ«ÿÿÿ¢ÿ±ÿµÿ¯ÿ§ÿ«ÿ®ÿ²ÿ¶ÿ¬ÿ¡ÿ¤ÿ¬ÿµÿ¬ÿ®ÿ§ÿ«ÿÿ¥ÿ²ÿ¤ÿ«ÿ¤ÿ¥ÿ¬ÿ«ÿ©ÿ¦ÿ¡ÿÿÿ«ÿÿ¦ÿ·ÿ°ÿ²ÿ¯ÿ®ÿªÿ¬ÿ°ÿ±ÿµÿ±ÿ­ÿ±ÿ°ÿµÿÉÿÄÿÿ£ÿ ÿ£ÿÿµÿºÿ°ÿ³ÿÀÿ¶ÿ­ÿ¯ÿ¬ÿ¦ÿ¦ÿ­ÿ®ÿ²ÿ©ÿ©ÿ£ÿ¯ÿ´ÿ­ÿ­ÿ®ÿ®ÿ±ÿ°ÿ©ÿ¥ÿÿÿ¸ÿ·ÿ¢ÿÿ§ÿ¸ÿ£ÿ¥ÿ¦ÿªÿÿ ÿªÿ¦ÿ§ÿªÿÿÿÿ¬ÿ«ÿ®ÿ´ÿ¤ÿ ÿ§ÿªÿ·ÿ¸ÿ¥ÿÿ¥ÿªÿ©ÿÿ©ÿ¥ÿ¶ÿ¢ÿ¢ÿ¦ÿ¦ÿ¯ÿ³ÿ²ÿ²ÿ®ÿ©ÿ ÿÿ°ÿ¯ÿ¤ÿÿ ÿ¶ÿ¬ÿ§ÿÿ©ÿÿ«ÿ¸ÿ¬ÿ¤ÿ­ÿ¹ÿ­ÿ¢ÿ§ÿ¬ÿ¨ÿ¦ÿÿÿ¥ÿ£ÿ¤ÿ¡ÿ ÿ¨ÿ§ÿ©ÿ«ÿ¨ÿ§ÿ¡ÿ°ÿ¬ÿ«ÿ¬ÿªÿ©ÿÿ£ÿ²ÿ¨ÿ¡ÿ¤ÿ°ÿ©ÿ¥ÿ£ÿÿ«ÿ¯ÿ©ÿ¤ÿÿÿ¢ÿ©ÿÿ³ÿ¾ÿÿºÿ«ÿ¡ÿ¯ÿªÿ²ÿ¯ÿ³ÿºÿ«ÿ£ÿ«ÿ¥ÿ¯ÿ©ÿ©ÿ¨ÿ´ÿ¨ÿ¨ÿ¯ÿ­ÿ«ÿ¦ÿÿÿÿ¬ÿ¸ÿ£ÿ­ÿ«ÿÿÿ«ÿ¹ÿ»ÿ²ÿ¬ÿ±ÿ¼ÿ°ÿÿÿ¡ÿ­ÿ¬ÿ¢ÿÿÿ¢ÿ©ÿ¤ÿÿ¡ÿ¬ÿ»ÿ«ÿÿ£ÿ©ÿ¥ÿÿ©ÿ·ÿ³ÿ®ÿ¡ÿ¢ÿ¸ÿÿÀÿ¯ÿªÿ¦ÿ¤ÿ¤ÿ¡ÿ ÿ¥ÿ¬ÿ§ÿ¯ÿ±ÿ ÿ ÿ©ÿ«ÿ¬ÿ¬ÿ©ÿ¤ÿ¦ÿ²ÿ§ÿ©ÿ°ÿ«ÿ­ÿ¬ÿµÿ´ÿ½ÿ¼ÿ«ÿ ÿ¡ÿ¬ÿÿÿ¬ÿ¡ÿ®ÿ§ÿ¦ÿ¥ÿ¦ÿ¯ÿ¯ÿ­ÿ¥ÿ¥ÿÿ·ÿ³ÿ¬ÿ¨ÿ­ÿ±ÿ²ÿ³ÿ´ÿ¯ÿÿ­ÿ¬ÿ¤ÿ¬ÿ°ÿ«ÿªÿªÿ¨ÿ±ÿªÿ¥ÿ´ÿÿÿ²ÿ¯ÿ±ÿªÿÿ£ÿ¦ÿ£ÿ¥ÿ­ÿ­ÿ¦ÿ¢ÿ¬ÿ¦ÿÿ£ÿ¯ÿ©ÿªÿ¦ÿÿ°ÿ©ÿ¥ÿÿ¢ÿ±ÿ¬ÿ£ÿ²ÿµÿ§ÿ¬ÿ·ÿ¤ÿ­ÿ¶ÿ©ÿÿ£ÿ£ÿ ÿ¯ÿ ÿ©ÿ¥ÿÿªÿ¬ÿ£ÿ§ÿ©ÿ¡ÿªÿ¶ÿ£ÿÿ®ÿ«ÿ¢ÿÿÿÿ·ÿ«ÿ¦ÿÿ­ÿÿÿ¥ÿ¥ÿÿÿÿ«ÿ¯ÿ¤ÿ¤ÿªÿ±ÿ¶ÿ³ÿªÿ§ÿªÿÿ²ÿ³ÿ­ÿÿ©ÿ¬ÿÿ¢ÿ¼ÿªÿÿÿ¡ÿ¥ÿ¥ÿ«ÿ¬ÿ¨ÿ¯ÿ¯ÿÿÿ«ÿ¤ÿ¯ÿ«ÿ¢ÿ§ÿ¯ÿ¸ÿ¬ÿ²ÿ®ÿ®ÿ«ÿ¯ÿ®ÿ©ÿ§ÿ¢ÿ¡ÿ¥ÿÿ²ÿ¬ÿªÿ«ÿ«ÿ©ÿ§ÿ¹ÿ³ÿ¬ÿ£ÿ­ÿ¬ÿªÿ­ÿ²ÿ±ÿ¡ÿªÿ«ÿ±ÿ´ÿ¬ÿ¡ÿ¡ÿ©ÿ£ÿ¯ÿÿ£ÿÿ°ÿ´ÿ«ÿ¦ÿ ÿÿ­ÿ«ÿ±ÿ®ÿ¯ÿ´ÿ°ÿ¤ÿ¤ÿ³ÿ±ÿ«ÿ©ÿ´ÿ·ÿ±ÿ±ÿ·ÿ¯ÿ¸ÿ°ÿÿÿÿ§ÿ­ÿ­ÿ²ÿ¥ÿ¢ÿ§ÿ±ÿ»ÿÃÿ¿ÿ¯ÿ¨ÿ¸ÿ§ÿ¤ÿ£ÿÿ³ÿ¬ÿ©ÿ¢ÿÿÿ©ÿ¦ÿ¥ÿªÿ¡ÿÿÿÿÿ£ÿ¤ÿÿÿ¡ÿ ÿÿÿÿ ÿÿ¦ÿ©ÿ¤ÿÿÿÿÿÿÿxÿÿÿÿÿÿÿÿ¡ÿ©ÿÿÿÿÿÿÿÿÿÿÿÿÿÿÿÿvÿzÿÿÿÿ¹ÿ®ÿ¥ÿÿÿÿ ÿ¤ÿÿ§ÿ¬ÿ¡ÿ¨ÿ­ÿ¥ÿ¬ÿ°ÿ­ÿ³ÿ¬ÿ­ÿ§ÿ¼ÿ¯ÿ¥ÿ«ÿ®ÿ­ÿ´ÿ»ÿ±ÿ©ÿ°ÿ¶ÿµÿ¹ÿ´ÿ­ÿ¯ÿ±ÿ¯ÿ¬ÿ¹ÿ±ÿºÿ¹ÿµÿµÿ°ÿ«ÿ­ÿ£ÿ³ÿ¯ÿ½ÿ±ÿ¨ÿªÿªÿªÿ¯ÿ¶ÿ±ÿ¥ÿ°ÿ¥ÿ­ÿ®ÿ©ÿ¤ÿÿ¡ÿ¥ÿÿ¨ÿ®ÿ¯ÿ«ÿ¶ÿ©ÿ£ÿ¬ÿ«ÿ¼ÿ¶ÿ´ÿ´ÿ±ÿ³ÿ¨ÿ§ÿ¥ÿ¤ÿ®ÿÿÿ©ÿÿÿ´ÿ°ÿ£ÿÿÿÿ ÿ¤ÿ§ÿ³ÿ­ÿµÿ¼ÿ¯ÿ¤ÿ¨ÿ¬ÿ¯ÿ¹ÿ¤ÿ¯ÿÀÿµÿ£ÿ²ÿ³ÿ±ÿ·ÿµÿ¯ÿ·ÿ³ÿÿÿÿ¢ÿ¦ÿªÿªÿ¦ÿ¨ÿ³ÿ¯ÿ¨ÿ¯ÿÿÿ­ÿ±ÿ©ÿÿ¢ÿ¯ÿ®ÿ¶ÿ¨ÿ­ÿ¯ÿ¤ÿªÿ·ÿ·ÿ³ÿ±ÿ§ÿÿ«ÿ³ÿµÿ¯ÿ¯ÿ¾ÿ°ÿ­ÿ¦ÿ£ÿ¥ÿÿ¢ÿ¤ÿ£ÿºÿ¯ÿ°ÿªÿ¯ÿªÿ¶ÿÂÿ¶ÿªÿ¦ÿ¾ÿ¹ÿ¯ÿÿªÿ¬ÿ«ÿ®ÿ³ÿµÿ®ÿ£ÿ«ÿ¦ÿ©ÿÂÿ¤ÿÿ¯ÿ©ÿ¢ÿ§ÿ®ÿ±ÿ³ÿÁÿÄÿÿªÿ©ÿ­ÿ®ÿ¬ÿ¹ÿ¬ÿ¢ÿ«ÿ¬ÿ©ÿ¡ÿ¼ÿ®ÿ³ÿ±ÿ¯ÿ«ÿªÿ«ÿ¯ÿ­ÿ§ÿ®ÿ¯ÿ¥ÿÿ¿ÿªÿ¯ÿ¢ÿ¢ÿ£ÿ´ÿ¶ÿ¨ÿ¦ÿ§ÿ®ÿÿ³ÿ±ÿÿ¦ÿ ÿ¤ÿ¡ÿ¨ÿ°ÿªÿ¢ÿ¨ÿ¼ÿ¶ÿ®ÿªÿ³ÿ¨ÿ«ÿ¹ÿ¯ÿ¥ÿ«ÿ«ÿ ÿÿ¡ÿ¬ÿ©ÿÿÿ¤ÿÿ§ÿ¯ÿ«ÿµÿ­ÿ£ÿ§ÿÿ¢ÿ¬ÿ¥ÿ¶ÿ¯ÿ´ÿ¦ÿ§ÿ¥ÿ¦ÿ¦ÿ³ÿ³ÿ¦ÿ¬ÿ®ÿ¦ÿ³ÿÿ¯ÿ¦ÿÿÿµÿ¬ÿÿ§ÿ¶ÿ³ÿ­ÿ¯ÿ²ÿ°ÿ¬ÿ¥ÿ´ÿ¥ÿ±ÿ¿ÿ©ÿ±ÿ¬ÿ­ÿ­ÿ¨ÿ¶ÿºÿ©ÿ³ÿ¨ÿºÿ¡ÿÿ£ÿ³ÿ¨ÿ¢ÿ¦ÿ¥ÿ°ÿ¿ÿ¬ÿÿ¥ÿÿ¥ÿµÿÆÿ¼ÿ®ÿ®ÿ¦ÿ©ÿ³ÿ¯ÿ³ÿ¬ÿÿªÿ¶ÿ±ÿ¨ÿ©ÿ±ÿÿ±ÿºÿ®ÿºÿ¶ÿ®ÿ¤ÿ«ÿ°ÿ«ÿªÿÿ¤ÿ¤ÿÿÿ¦ÿ®ÿÿ®ÿÿÿÿ«ÿ±ÿ©ÿÿÿÿ§ÿÿÿÿ©ÿ¡ÿ§ÿ¦ÿªÿ°ÿ¦ÿ«ÿ³ÿ®ÿ°ÿ¸ÿ¼ÿ¹ÿ£ÿ²ÿ¹ÿ¸ÿÿ²ÿ³ÿ¯ÿ®ÿ­ÿ·ÿ«ÿÿ¦ÿ¬ÿ©ÿ¥ÿ ÿ¢ÿÿ®ÿ·ÿ¹ÿ½ÿ±ÿ©ÿºÿ¤ÿ¦ÿ¨ÿ£ÿ­ÿ©ÿ¤ÿ¬ÿ°ÿ°ÿ­ÿ°ÿ¯ÿ¡ÿªÿ¦ÿÿ ÿ´ÿ©ÿ¸ÿ¨ÿ£ÿ¥ÿ¯ÿ¬ÿ¡ÿ ÿ¥ÿ¬ÿ§ÿ¯ÿ°ÿÿÿ©ÿÿ£ÿÿÿ¥ÿªÿ§ÿ§ÿ´ÿ®ÿÿÿ¨ÿ«ÿ¢ÿÿÿÿ¥ÿÿÿ¤ÿÿÿÿÿÿÿÿÿÿÿÿÿÿÿ¨ÿ¢ÿ¨ÿÿÿ¤ÿÿ£ÿÿÿÿÿ¡ÿÿÿ¢ÿ ÿÿÿÿ§ÿ¥ÿÿ¢ÿÿÿÿ¢ÿ¤ÿ¥ÿÿÿÿÿÿ¢ÿ±ÿ¢ÿÿÿÿÿÿÿÿ¥ÿÿÿÿÿÿÿÿÿÿÿÿÿÿÿÿ¨ÿÿÿÿÿÿÿÿÿÿÿÿÿÿÿÿÿÿÿÿÿÿÿÿ¢ÿÿÿ®ÿ²ÿ¬ÿÿªÿ±ÿªÿÿ¢ÿÿ£ÿ®ÿµÿÿ£ÿ¡ÿÿªÿ¬ÿ©ÿ°ÿ¬ÿ¡ÿ¦ÿ«ÿ©ÿ£ÿÿ±ÿ®ÿ¡ÿ¦ÿ¡ÿ­ÿ­ÿ£ÿ¥ÿªÿ¨ÿ¥ÿÿ¥ÿ¬ÿ¢ÿÿÿ©ÿ­ÿ«ÿªÿ©ÿ©ÿ©ÿ§ÿÿÿÿ¤ÿ«ÿ¦ÿ­ÿ¯ÿÿ«ÿ¤ÿªÿ§ÿ­ÿ¨ÿ«ÿ£ÿÿ¦ÿ­ÿ«ÿ¥ÿ£ÿ ÿ£ÿ¦ÿ ÿ¨ÿ«ÿ©ÿÿªÿ¯ÿÿ§ÿ¤ÿ¬ÿ¬ÿ¯ÿ¯ÿ­ÿÿÿÿÿÿÿ£ÿÿÿ¦ÿ¥ÿ§ÿÿÿ¢ÿ¡ÿÿÿ¥ÿ«ÿ¯ÿ«ÿ°ÿ£ÿÿ¬ÿÿÿÿ¡ÿ£ÿÿÿÿÿÿ¢ÿ¢ÿÿ ÿ¥ÿ¢ÿÿ¥ÿ­ÿ§ÿ£ÿ¨ÿ ÿÿÿ ÿ³ÿÀÿ·ÿªÿ¥ÿ¤ÿ ÿÿÿ£ÿ­ÿ ÿ ÿ ÿÿÿªÿÿÿ¦ÿ¨ÿ¡ÿÿÿ¡ÿ§ÿ£ÿÿÿÿÿ§ÿÿ©ÿ©ÿ¥ÿÿ¥ÿÿ¦ÿ³ÿ¥ÿ©ÿ«ÿ¦ÿ¤ÿ¦ÿ§ÿ­ÿ¢ÿ ÿ¤ÿªÿ«ÿ£ÿ¨ÿ°ÿÿÿ¹ÿµÿ°ÿ¶ÿ¥ÿÿ©ÿ¡ÿ¼ÿ¨ÿ·ÿ¹ÿÿÿ½ÿ¥ÿÿ±ÿÿÿ¡ÿÿ ÿªÿÿ¡ÿ¯ÿ­ÿ©ÿ²ÿ¶ÿªÿ¥ÿ¦ÿÿÿ¡ÿ¦ÿ§ÿ¢ÿ£ÿ§ÿÿ¥ÿÿ«ÿ®ÿ¹ÿ¡ÿ¦ÿ ÿÿ¸ÿ«ÿ§ÿ«ÿ±ÿ¶ÿ­ÿ°ÿ´ÿ©ÿ½ÿ´ÿ¡ÿÿÿ«ÿ«ÿÿ ÿªÿÿ£ÿ¯ÿ²ÿ¤ÿÿÿ¨ÿ«ÿ¨ÿ³ÿ¶ÿ¬ÿ¤ÿ¨ÿÿ¤ÿ²ÿÿ ÿÿÿ¤ÿ²ÿ¥ÿ¤ÿ¡ÿ¥ÿ£ÿ£ÿÿ¡ÿ­ÿ®ÿÿ ÿ©ÿ¥ÿÿÿ©ÿ©ÿÿÿÿªÿ¬ÿ°ÿ©ÿ§ÿ¥ÿÿ¤ÿÿ¨ÿ³ÿ´ÿ«ÿ«ÿ£ÿÿÿ¢ÿªÿ¨ÿ³ÿ ÿÿÿÿ©ÿ­ÿªÿ¨ÿ©ÿ¦ÿÿ¡ÿ®ÿ­ÿ¥ÿ£ÿ ÿ¦ÿ¦ÿªÿ«ÿ¬ÿÿÿÿÿªÿ²ÿªÿ½ÿÀÿªÿÿ®ÿÿ¨ÿ¢ÿ¸ÿ ÿµÿ´ÿ¶ÿ­ÿ«ÿªÿ°ÿ¥ÿ¨ÿ ÿÿÿ¥ÿ­ÿ­ÿ©ÿ¥ÿ©ÿ¯ÿ²ÿ´ÿ²ÿ²ÿ±ÿ²ÿ´ÿ¯ÿ ÿ§ÿ¥ÿ©ÿ¤ÿ±ÿ­ÿ¤ÿ§ÿ¦ÿÿÿ¡ÿ¢ÿ¥ÿÿ¢ÿ¡ÿ¥ÿ«ÿ¤ÿ°ÿ©ÿ«ÿ©ÿ¤ÿ§ÿ¢ÿ­ÿ°ÿªÿÿ¢ÿ ÿ¦ÿ²ÿÿÿÿ§ÿ­ÿ°ÿ«ÿ­ÿµÿ¤ÿ¤ÿ©ÿ°ÿ¨ÿÿÿ¡ÿ¦ÿ¯ÿ°ÿ³ÿµÿ«ÿÿ±ÿÿ«ÿÿÿ§ÿ®ÿ¨ÿ¡ÿÿÿ¨ÿ§ÿ¬ÿÿ¢ÿªÿÿ¤ÿ°ÿ¹ÿÿÿ³ÿµÿ¹ÿ­ÿ¥ÿ§ÿ£ÿ§ÿÿÿ¥ÿ¬ÿ¨ÿ¨ÿ¨ÿ«ÿ¡ÿ¨ÿ ÿªÿ´ÿ±ÿ¶ÿ§ÿµÿ©ÿÿ¨ÿªÿÿÿÿ¶ÿÿÿÿÿ©ÿ©ÿÿ¥ÿ¦ÿ§ÿ¡ÿ£ÿªÿ©ÿªÿ±ÿ ÿÿÿÿ¯ÿ¨ÿ¥ÿ²ÿ±ÿ¥ÿÿÿÿÿ¤ÿÿÿ¢ÿ¢ÿ ÿÿÿ¥ÿ§ÿÿÿ§ÿ£ÿÿªÿ¥ÿ©ÿ·ÿ©ÿ£ÿ ÿ ÿÿ¤ÿÿÿ¤ÿ©ÿ©ÿÿÿ«ÿ¡ÿ©ÿ­ÿªÿ®ÿ­ÿ«ÿ©ÿ¥ÿ¤ÿ§ÿªÿ¬ÿ§ÿ¢ÿÿÿÿ¦ÿ¤ÿ£ÿÿÿ¯ÿÿÿ¤ÿ¤ÿÿ¥ÿÿÿÿ ÿÿ¨ÿÿÿÿ ÿÿ¡ÿÿ«ÿ¨ÿÿ¬ÿªÿ¹ÿ§ÿ¨ÿ ÿ¢ÿ«ÿ®ÿ©ÿ£ÿ¦ÿªÿ®ÿ ÿÿ§ÿªÿ£ÿ¯ÿ¨ÿ³ÿ´ÿ¦ÿÿÿ£ÿ¦ÿ¨ÿ¨ÿ­ÿ«ÿ¢ÿ¤ÿ¤ÿ¤ÿÿ¡ÿ¬ÿ®ÿ¯ÿ¤ÿÿ£ÿÿ¤ÿ¡ÿÿÿÿÿÿ£ÿ¤ÿÿÿÿ©ÿ«ÿÁÿ¨ÿ¡ÿ°ÿ¢ÿ£ÿ¢ÿÿ¥ÿ¨ÿ§ÿ­ÿ«ÿÿÿ§ÿÿ¢ÿ¯ÿ´ÿ©ÿ¤ÿÿ ÿ¬ÿÿÿ£ÿ§ÿ£ÿ¨ÿ¦ÿÿ¢ÿ©ÿªÿÿ¦ÿ¨ÿ¢ÿÿÿ±ÿ¦ÿ¡ÿ¥ÿÿÿ¬ÿªÿ±ÿ¨ÿÿ¢ÿÿªÿ¥ÿ¯ÿÿÌÿ¦ÿ§ÿ®ÿÿªÿ§ÿÿÿªÿ§ÿ©ÿ²ÿ²ÿÿ£ÿªÿ¡ÿªÿ²ÿ¥ÿÿÿÿ¨ÿ«ÿ§ÿ¥ÿÿÿÿ°ÿ±ÿ®ÿ¸ÿ³ÿÿ¢ÿ§ÿ¡ÿÿ¢ÿ©ÿÿ­ÿ¡ÿªÿ¬ÿ¢ÿÿÿÿÿÿÿ¬ÿ³ÿÿ±ÿ¡ÿ¹ÿ¦ÿªÿ©ÿ§ÿ¥ÿ°ÿ¡ÿ¥ÿ§ÿ§ÿ£ÿÿÿ®ÿ®ÿ¨ÿ­ÿ®ÿ­ÿ¨ÿ¢ÿ¥ÿ©ÿ¨ÿ§ÿ¬ÿ­ÿ®ÿªÿ°ÿ²ÿ©ÿ¤ÿ¦ÿ±ÿ­ÿ¢ÿ®ÿÿÿ¤ÿÿ®ÿ¢ÿÿÿ§ÿÿ£ÿ©ÿ¥ÿ©ÿ¨ÿÿÿÿÿÿÿ¬ÿ¨ÿªÿ®ÿ¥ÿ¡ÿªÿ¬ÿ®ÿ¨ÿ§ÿ¶ÿ¤ÿÿÿÿ­ÿ²ÿ¨ÿ¬ÿ¯ÿ«ÿÿ¥ÿÿ¯ÿ±ÿ¨ÿ¬ÿ§ÿ¦ÿ©ÿ¨ÿÿ ÿ¬ÿ±ÿ¦ÿÿÿ«ÿ§ÿ£ÿ£ÿÿ¦ÿÿ¡ÿ±ÿ¯ÿÿ¬ÿ£ÿ¯ÿ­ÿ«ÿ«ÿÿ¥ÿ´ÿ´ÿ¸ÿ´ÿ¹ÿºÿÿÿªÿ«ÿ¬ÿ´ÿ²ÿ ÿ ÿ¬ÿ ÿ§ÿ£ÿªÿ«ÿªÿ§ÿ¥ÿÿ­ÿ§ÿÿªÿÿ¡ÿ¸ÿ±ÿÿ¤ÿÿÿÿ£ÿ ÿ¥ÿ¤ÿ¤ÿ¬ÿ§ÿ¨ÿ²ÿ ÿÿ¥ÿ®ÿ³ÿ¦ÿÿÿÿÿÿ§ÿ®ÿ©ÿ§ÿ¨ÿ­ÿ¦ÿ©ÿªÿ±ÿÿÿÿ§ÿ¢ÿÿ¯ÿ¢ÿ¤ÿ¬ÿ³ÿÿ©ÿ¯ÿ¬ÿ±ÿ­ÿ¢ÿ¥ÿÿ°ÿ£ÿªÿ«ÿÿ¢ÿ®ÿ§ÿ£ÿ©ÿ°ÿÿÿ®ÿÿÿ£ÿ¦ÿ¥ÿ«ÿ¯ÿ£ÿ­ÿ¡ÿ®ÿ¢ÿÿÿ´ÿ°ÿ©ÿÿ³ÿ«ÿ·ÿ¤ÿ§ÿ¥ÿÿ«ÿ©ÿ©ÿÿ ÿ¨ÿ¢ÿ¤ÿ¯ÿ¯ÿ¬ÿ¯ÿªÿ­ÿ¬ÿ£ÿªÿÿÿ¢ÿªÿ°ÿ§ÿ¦ÿ©ÿ¶ÿ¨ÿ±ÿ¨ÿÿÿ°ÿ£ÿ¡ÿ£ÿ¹ÿ³ÿÀÿ¬ÿ¥ÿ¶ÿ§ÿµÿ¦ÿ«ÿ¡ÿÿÿ¤ÿ«ÿ«ÿÿÿ¨ÿ©ÿÿÿ¨ÿ¯ÿ·ÿ­ÿÿÿÿ¢ÿ«ÿ¯ÿ¥ÿÿ­ÿ£ÿ¬ÿ¡ÿ£ÿµÿ¢ÿ§ÿ°ÿ¢ÿÿ¯ÿ¦ÿÿÿ§ÿ¡ÿÿÿ¤ÿ«ÿ£ÿ¡ÿÿÿ¦ÿ£ÿÿ´ÿ§ÿÿ«ÿ©ÿ£ÿ£ÿ¥ÿªÿ£ÿ¡ÿ§ÿ¢ÿÿ±ÿÿ¤ÿÿ¯ÿ®ÿªÿÿÿÿÿ¦ÿ°ÿ¦ÿ¦ÿ¨ÿ¬ÿ·ÿ­ÿ¡ÿ¤ÿ§ÿÿ ÿ©ÿ ÿ«ÿ³ÿ¹ÿ¯ÿªÿÿ²ÿ­ÿ®ÿ©ÿÿ¨ÿµÿÿÿ¬ÿ­ÿ¥ÿÿÿ¯ÿ¢ÿÿ®ÿ®ÿ§ÿÿÿÿ¦ÿ¢ÿ¤ÿ³ÿ¦ÿµÿ¨ÿÿªÿ©ÿ«ÿ®ÿ ÿ¢ÿÿÿÿ£ÿ¡ÿ¤ÿÿ¥ÿ´ÿ°ÿ¤ÿ¥ÿ¯ÿ¯ÿ¦ÿ§ÿ¦ÿ¢ÿÿ³ÿ¨ÿ¡ÿ¨ÿÿ´ÿ«ÿ´ÿÿ©ÿÿÿ§ÿÿ²ÿ¶ÿ®ÿ®ÿ¤ÿ¦ÿ±ÿ§ÿÿ¦ÿ¸ÿ·ÿ³ÿ¸ÿªÿ²ÿ§ÿµÿ¨ÿ°ÿ¯ÿ«ÿ¬ÿ¬ÿ±ÿ±ÿÿ£ÿ¨ÿÂÿ³ÿ¤ÿ©ÿ£ÿ¡ÿ¦ÿ®ÿ¯ÿ«ÿ¥ÿÿ®ÿ´ÿ°ÿ¥ÿ¦ÿ¢ÿ¯ÿ´ÿ®ÿ®ÿ´ÿ¦ÿÿÿ¯ÿªÿ¬ÿ¬ÿ°ÿÿÿ°ÿ©ÿ¨ÿ¬ÿ¢ÿ¤ÿ¥ÿÿ¯ÿ°ÿ¬ÿ±ÿ°ÿ¯ÿ«ÿ¥ÿ ÿÿÿ¥ÿ¬ÿÿÿ ÿ©ÿªÿÿÿÿÿÿÿÿÿÿÿÿÿ¤ÿÿÿÿªÿ§ÿÿ¦ÿÿÿÿÿÿÿÿÿÿÿÿÿÿÿÿÿÿ¢ÿÿ­ÿÿÿ ÿÿÿ ÿÿÿ¡ÿ¤ÿ¤ÿ£ÿÿÿÿÿÿÿ¬ÿ®ÿÿÿ£ÿÿÿ¦ÿ£ÿ§ÿÿ¡ÿÿÿÿÿÿÿÿÿÿÿÿ£ÿÿÿÿÿ£ÿÿ´ÿ±ÿÿªÿ­ÿ ÿ¨ÿ§ÿÿªÿ»ÿªÿ²ÿ®ÿ ÿªÿ¯ÿ¢ÿÿÀÿ´ÿ¤ÿ¶ÿªÿªÿµÿ®ÿ·ÿºÿ±ÿ±ÿ­ÿ©ÿ«ÿ£ÿ¨ÿ¦ÿ®ÿÿÿ½ÿ©ÿ©ÿ¨ÿ©ÿ¥ÿÿÿ£ÿ¯ÿªÿ¥ÿ¦ÿ¯ÿ´ÿ§ÿ¢ÿÿ¥ÿ¡ÿ«ÿ«ÿ¨ÿÿÿ¦ÿ¾ÿ·ÿ«ÿ§ÿ¤ÿ«ÿ²ÿ´ÿ¯ÿÿÿ¨ÿ­ÿ¢ÿ¾ÿ ÿ«ÿ£ÿªÿÿÿ¯ÿÿÿªÿ¯ÿ¦ÿ¥ÿ§ÿÿÿ´ÿÿ«ÿ­ÿ·ÿ¨ÿ®ÿªÿ°ÿ¨ÿ£ÿ¤ÿ¥ÿÿÿÿÿ©ÿªÿ®ÿ¬ÿ ÿ®ÿ ÿ±ÿ¯ÿÄÿÀÿµÿ¢ÿ¨ÿ«ÿ¥ÿ¦ÿ¨ÿ¬ÿ±ÿ©ÿ³ÿ ÿ«ÿ«ÿ«ÿ½ÿ½ÿ«ÿÿ¯ÿ½ÿ¬ÿ¢ÿ¦ÿ¡ÿ¢ÿÿ ÿÿÿÿ¬ÿ£ÿ¥ÿÿ£ÿªÿ­ÿ¦ÿ¥ÿ°ÿ°ÿ©ÿªÿ¢ÿ¨ÿ«ÿ±ÿ®ÿÿªÿ£ÿÿ­ÿ¶ÿ¬ÿÿÿ£ÿ´ÿÄÿ½ÿÿ³ÿÀÿ¯ÿ¦ÿ«ÿ«ÿ¡ÿ¬ÿ­ÿ¥ÿ£ÿ¡ÿÿ¤ÿ¡ÿÿ¨ÿ¨ÿ¨ÿ¢ÿÿÿ®ÿ°ÿªÿ«ÿ¡ÿÿªÿ¸ÿÿ ÿ±ÿ¢ÿ´ÿ¬ÿ¬ÿÿÿ ÿ¥ÿ¢ÿ¦ÿ¬ÿ¡ÿÿ£ÿ£ÿ²ÿ¦ÿ¹ÿ¯ÿ¤ÿÿ°ÿ«ÿ­ÿ¶ÿ±ÿ¯ÿ°ÿ®ÿ¤ÿ±ÿ ÿÿÿ°ÿ¸ÿ¬ÿ¥ÿ¥ÿ¢ÿªÿ°ÿ¨ÿ½ÿ¹ÿÿ¨ÿ¨ÿ¢ÿ¹ÿªÿ¨ÿÿÿ©ÿ¿ÿµÿÿÿ£ÿ­ÿ­ÿ©ÿ±ÿÿ¤ÿ©ÿ¦ÿ ÿÿÿ ÿ©ÿ°ÿ­ÿ«ÿ»ÿ­ÿ¦ÿ¥ÿ¨ÿ¡ÿÿ­ÿ½ÿ®ÿ¦ÿ­ÿÿ©ÿÿ ÿ®ÿ¥ÿ¤ÿ£ÿ¢ÿ¨ÿ¨ÿÿÿ¬ÿµÿ®ÿ£ÿ«ÿ®ÿ­ÿ¡ÿÿ«ÿ¼ÿªÿÿ¬ÿ¤ÿÿ½ÿÿÿÿ ÿ¤ÿ¢ÿ ÿ¢ÿ§ÿ¤ÿ®ÿÿ¬ÿ¢ÿ¢ÿ¬ÿ°ÿ©ÿÿÿÿ¤ÿ¨ÿ­ÿ¢ÿÿµÿ»ÿ©ÿ³ÿ¾ÿ¶ÿ¨ÿÿÿ¥ÿ ÿÿ£ÿ«ÿ´ÿ¥ÿ®ÿ©ÿ£ÿ§ÿ§ÿ¹ÿ¹ÿÿ¯ÿ¬ÿ±ÿ£ÿ¬ÿªÿ¨ÿ±ÿµÿ¬ÿ§ÿ¥ÿ¢ÿÿ¡ÿªÿ£ÿ¥ÿ©ÿ§ÿ¡ÿÿ¬ÿ¬ÿÿªÿ­ÿºÿ°ÿ®ÿ£ÿÿ©ÿ©ÿ£ÿ ÿ©ÿ®ÿ§ÿ¥ÿ¯ÿ«ÿ§ÿ¤ÿ ÿ©ÿ¬ÿ£ÿÅÿ±ÿ¢ÿ«ÿ¤ÿÿ¢ÿ¤ÿ¡ÿ®ÿ¿ÿ©ÿ¨ÿ«ÿ¢ÿ¤ÿ°ÿªÿÿ ÿ§ÿÿ»ÿ¦ÿ¤ÿ°ÿ¢ÿÿÿ¤ÿ­ÿÿÿ£ÿºÿ«ÿÿ¨ÿ°ÿ©ÿ ÿ£ÿ«ÿ¥ÿÿ ÿ£ÿÿ³ÿªÿ¨ÿ­ÿ¨ÿ£ÿ§ÿ£ÿ³ÿ²ÿ­ÿ¦ÿ­ÿ¬ÿ«ÿ«ÿ£ÿ§ÿ³ÿÿ»ÿªÿ«ÿ¥ÿÿÿ°ÿ¬ÿªÿÿÿ«ÿ«ÿ¢ÿ¨ÿ¯ÿ±ÿ³ÿ°ÿÿÿ´ÿ¤ÿ£ÿÿÿ©ÿ­ÿ¥ÿµÿ¦ÿ¨ÿ¸ÿ©ÿ§ÿ¬ÿ²ÿ²ÿ¬ÿ¬ÿ¡ÿÿµÿ­ÿ®ÿ´ÿ¶ÿ´ÿ±ÿ­ÿÀÿ¬ÿµÿ¨ÿ¯ÿ¼ÿ¶ÿ°ÿ·ÿ¬ÿªÿ«ÿ±ÿ¨ÿ®ÿ¬ÿ§ÿ¤ÿÿ¦ÿÿÿÿ¸ÿ­ÿ¥ÿªÿ¢ÿÿ«ÿÆÿºÿ±ÿ«ÿªÿ«ÿ¬ÿªÿ¥ÿ¨ÿ¢ÿ©ÿ¨ÿµÿ¹ÿ®ÿÿ£ÿ¿ÿÿ©ÿ­ÿ¨ÿ°ÿ´ÿ²ÿ²ÿ§ÿ§ÿ¬ÿ­ÿ³ÿ¸ÿ°ÿ©ÿ¯ÿ­ÿ¼ÿ¨ÿªÿÿ£ÿ£ÿ ÿÿÿÿ ÿ§ÿÿÿÿÿÿÿ¢ÿªÿÿÿÿ¨ÿ ÿÿÿÿÿÿ¢ÿ¢ÿÿÿ¢ÿ¢ÿÿÿÿ}ÿÿÿÿÿÿÿÿÿÿÿÿÿÿÿÿÿÿÿÿÿ|ÿÿÿ~ÿkÿwÿÿÿÿ£ÿÿ¢ÿÿÿ ÿ©ÿªÿ£ÿ©ÿ¯ÿ£ÿÿÿ­ÿ¬ÿ¨ÿ¯ÿ¯ÿ¶ÿÊÿ­ÿ¹ÿÆÿ¬ÿ¥ÿµÿ¶ÿªÿ¯ÿ¾ÿ©ÿ©ÿ¯ÿ®ÿ°ÿ²ÿ¬ÿÿÿ¤ÿ­ÿ°ÿ²ÿ«ÿ¦ÿ«ÿ¶ÿ´ÿ¤ÿ¤ÿÿ§ÿ¶ÿµÿ¸ÿ´ÿ²ÿ®ÿ§ÿ±ÿ¶ÿ¬ÿ ÿªÿ¯ÿ¬ÿÂÿÒÿ¾ÿ¤ÿ«ÿºÿ¢ÿ±ÿ¬ÿ¨ÿ¬ÿ­ÿ¦ÿ¤ÿ­ÿ¤ÿ«ÿ­ÿ³ÿ«ÿ³ÿ¯ÿ²ÿ­ÿ©ÿ¸ÿ³ÿÿÿ ÿ©ÿ«ÿ­ÿµÿ­ÿ¤ÿ¢ÿÿÿ£ÿ¤ÿ®ÿ¥ÿ¶ÿ¸ÿ¯ÿ«ÿ°ÿ±ÿ£ÿ¦ÿµÿ¬ÿºÿ½ÿ©ÿ´ÿ¶ÿ±ÿ·ÿµÿ©ÿ³ÿ¯ÿ¢ÿ¢ÿÿ ÿÿ¤ÿ¥ÿªÿ»ÿÿÿ¯ÿ¤ÿ¯ÿ¨ÿ±ÿªÿ©ÿªÿ¦ÿ­ÿ¸ÿ²ÿ©ÿ¥ÿ³ÿ©ÿ¤ÿªÿ®ÿ´ÿ½ÿ¾ÿ©ÿ¢ÿ¯ÿ¤ÿ®ÿÿ¸ÿªÿ§ÿ¥ÿ ÿ¥ÿ¢ÿ¥ÿ­ÿÿ·ÿªÿ©ÿ£ÿ°ÿ¯ÿ¯ÿ´ÿ«ÿ³ÿ³ÿ¼ÿ¯ÿ¨ÿÿÿÿ°ÿ°ÿ¤ÿ¥ÿ¯ÿ¢ÿ«ÿ©ÿ²ÿ·ÿ¨ÿÿ¨ÿ¬ÿ©ÿ¨ÿ©ÿ«ÿ¯ÿ¶ÿ»ÿÂÿªÿ¸ÿ«ÿ¢ÿ¥ÿ«ÿ¯ÿ±ÿµÿ¸ÿ»ÿ«ÿ±ÿ¬ÿ­ÿ§ÿªÿ³ÿ¯ÿ­ÿ´ÿ³ÿªÿ­ÿ©ÿ±ÿ±ÿ±ÿ¯ÿµÿÀÿ¿ÿ¶ÿ¨ÿªÿµÿ®ÿ¥ÿ«ÿ¢ÿ©ÿ«ÿÿ¦ÿ²ÿ¥ÿ§ÿ­ÿ¯ÿ®ÿ«ÿ®ÿªÿÿ¨ÿ¤ÿ¢ÿ¡ÿ¯ÿ³ÿ®ÿ¨ÿ¤ÿ£ÿ¡ÿÿ¡ÿ¤ÿÿÿ°ÿ¢ÿÿÿ³ÿªÿ§ÿ¨ÿ¦ÿ¯ÿ«ÿ¨ÿ®ÿ½ÿ¢ÿ©ÿ§ÿ«ÿ®ÿ´ÿ¯ÿ§ÿ ÿÿ¥ÿ®ÿ­ÿ¦ÿÿÿµÿ®ÿÿ¡ÿ«ÿ¨ÿ¥ÿ©ÿ¶ÿ¿ÿ±ÿ£ÿ ÿ´ÿ¥ÿ«ÿ¨ÿ«ÿµÿ½ÿ®ÿ¦ÿ¨ÿ¥ÿ¥ÿ¦ÿ¨ÿ¶ÿ©ÿªÿ¹ÿ°ÿ¥ÿ ÿ­ÿµÿ²ÿ«ÿ¦ÿ¨ÿ®ÿ²ÿ¯ÿ¤ÿ§ÿ£ÿ·ÿºÿ»ÿÿ±ÿ®ÿ²ÿ±ÿ¸ÿ°ÿ¦ÿ¤ÿÿ¢ÿ»ÿ³ÿ¥ÿ ÿªÿ±ÿ§ÿ²ÿ®ÿ­ÿ°ÿ´ÿªÿ§ÿ±ÿ²ÿ±ÿ´ÿ¤ÿÿ§ÿÿÿ­ÿÿ¨ÿÿÿªÿ¦ÿ£ÿ¥ÿÿÿÿÿ¡ÿ«ÿÿ ÿ¡ÿ¡ÿ©ÿ°ÿ¬ÿ±ÿªÿ¦ÿ©ÿ­ÿ²ÿµÿ°ÿÿÿÿ²ÿ£ÿÀÿ¨ÿÿ£ÿ¡ÿ¨ÿ¡ÿ¬ÿ·ÿ¯ÿ ÿÿ¦ÿ®ÿ­ÿ¥ÿ±ÿ¯ÿ°ÿ£ÿ¤ÿ«ÿ¦ÿ©ÿ¨ÿ«ÿ®ÿ©ÿ¡ÿ§ÿ¬ÿ¨ÿ´ÿ¡ÿªÿ³ÿ¨ÿªÿ¯ÿ¬ÿ©ÿ³ÿ­ÿ­ÿªÿ¥ÿ°ÿµÿªÿ©ÿ±ÿ¯ÿªÿ©ÿ­ÿÿÿ£ÿ©ÿ©ÿ­ÿ¡ÿ®ÿ ÿÿ©ÿ®ÿ«ÿ«ÿ§ÿ£ÿÿÿ©ÿÿÿÿ«ÿÿ®ÿÿÿÿÿÿ¢ÿÿÿ ÿÿÿÿÿÿ¨ÿ©ÿ ÿÿÿÿ ÿ¦ÿÿÿÿÿÿÿÿ¡ÿ¡ÿÿÿÿÿ§ÿÿÿÿ¤ÿÿ¡ÿ²ÿ¢ÿÿÿ£ÿ§ÿÿ§ÿªÿÿÿÿÿÿÿÿÿÿÿÿÿÿÿÿ²ÿ¬ÿªÿÿÿÿÿÿÿÿÿÿÿÿÿÿÿÿÿ£ÿÿÿÿÿ ÿÿÿÿÿÿÿÿÿ ÿÿÿ©ÿ¨ÿ§ÿ£ÿÿ«ÿÿ°ÿÿÿÿ ÿÿ¥ÿ¡ÿ¢ÿªÿÿ¦ÿ·ÿµÿ¨ÿ¤ÿ±ÿ²ÿ¦ÿ¥ÿ ÿ²ÿµÿ¨ÿ®ÿªÿ±ÿªÿ®ÿ«ÿ¡ÿ²ÿ¤ÿ©ÿ­ÿ©ÿ©ÿ¦ÿ¯ÿ¬ÿ¥ÿÿÿ§ÿ¥ÿ«ÿ³ÿ­ÿ ÿÿ¦ÿ¯ÿÿ¨ÿ©ÿÿÿÿ»ÿ¯ÿ­ÿ¬ÿÿÿÿ£ÿ¤ÿ­ÿ¬ÿ¤ÿÿÿ¥ÿÿ¦ÿ©ÿÿÿ¹ÿ°ÿÿÿ¬ÿ£ÿ¢ÿ ÿÿ³ÿ«ÿÿÿÿÿÿ¤ÿ±ÿ¦ÿÿÿÿ°ÿ±ÿ¨ÿ§ÿÿ¡ÿÿ«ÿªÿ§ÿ¬ÿªÿÿÿÿªÿ¤ÿÿªÿ¥ÿÿ©ÿ¯ÿ­ÿ¶ÿ¯ÿ©ÿ©ÿ«ÿ¦ÿ¢ÿ«ÿ¤ÿÿÿÿÿÿÿµÿµÿÿ¡ÿ©ÿÿªÿ¶ÿ¯ÿªÿÿÿÿ¤ÿ°ÿ¢ÿÿÿÿ ÿ¬ÿªÿ¨ÿ¡ÿ ÿ¤ÿ¢ÿÿÿÿÿ¢ÿ¥ÿÿ¦ÿ£ÿ«ÿ¦ÿÿ£ÿ¦ÿ§ÿ¬ÿ¹ÿ´ÿ¨ÿÿÿ¡ÿ¨ÿ¡ÿ ÿ§ÿ¦ÿ¡ÿÿÿªÿ¦ÿ­ÿ¿ÿ¼ÿ·ÿ²ÿ·ÿ¬ÿ°ÿ´ÿ¥ÿ¯ÿ¯ÿ¡ÿÿÿ¨ÿ²ÿ ÿÿ¤ÿ ÿ­ÿ¦ÿ£ÿ³ÿ¨ÿ©ÿªÿ¥ÿ¨ÿ±ÿµÿ§ÿÿÿ¤ÿ¢ÿ§ÿ­ÿªÿÿ¬ÿ±ÿÿ§ÿ£ÿ®ÿªÿ°ÿ³ÿ¥ÿ®ÿ¦ÿ£ÿ©ÿ«ÿªÿ¦ÿ±ÿ±ÿ±ÿ³ÿ±ÿ®ÿ­ÿ¬ÿÿÿ®ÿ¬ÿ£ÿ£ÿ¦ÿ¤ÿ¡ÿ²ÿ¨ÿÿÿÿ¥ÿ¯ÿ±ÿ«ÿ¤ÿ·ÿ¤ÿÁÿ¦ÿ¯ÿ­ÿ ÿ¤ÿ¦ÿ¯ÿ¥ÿ«ÿ¨ÿ¦ÿ¦ÿ§ÿ¥ÿ¯ÿ®ÿ¦ÿ£ÿ¥ÿÿÿ²ÿ¨ÿÿÿ£ÿ«ÿ¡ÿ¡ÿÿ§ÿ©ÿªÿ¢ÿ­ÿ ÿÿ¥ÿÿ­ÿ¤ÿ©ÿ­ÿ¨ÿÿ«ÿÿ¢ÿ¦ÿ¨ÿ ÿ¢ÿ¡ÿÿ¬ÿ³ÿ£ÿÿÿÿÿÿÿ©ÿªÿ¨ÿ´ÿ²ÿ³ÿ¹ÿ¨ÿ«ÿ¨ÿ¡ÿ¬ÿµÿ®ÿ¦ÿ¯ÿªÿ«ÿ©ÿ¡ÿÿ¥ÿ¡ÿªÿ¥ÿ¬ÿÿ­ÿ°ÿªÿ±ÿ¥ÿªÿ¥ÿ´ÿ­ÿ¥ÿÿÿÿ¤ÿªÿÿÿÿªÿ®ÿ§ÿ¢ÿÿ£ÿ«ÿºÿ°ÿ¥ÿ­ÿ¬ÿªÿ¦ÿªÿ ÿÿ¦ÿ¨ÿÿÿÿ±ÿÿ¨ÿÿ ÿ²ÿ±ÿÿ£ÿ¦ÿ¬ÿ¤ÿ¤ÿ¨ÿ«ÿ§ÿ¤ÿ¡ÿÿÿÿÿ§ÿ ÿ¨ÿÿÿ¢ÿ£ÿ£ÿ¨ÿ©ÿ®ÿÿÿ®ÿ¬ÿµÿ§ÿ°ÿ©ÿ³ÿ³ÿ±ÿ¥ÿ²ÿ§ÿ¶ÿ£ÿ²ÿ£ÿÿÿ§ÿ®ÿÿ±ÿ¥ÿÿÿ®ÿ©ÿÿÿÿÿÿ¡ÿªÿ¦ÿ°ÿ»ÿµÿ¥ÿÿÿÿ ÿÿ¦ÿ¦ÿÿ¥ÿ©ÿªÿ¨ÿ©ÿ£ÿ¤ÿ­ÿÿ°ÿªÿÿ­ÿ ÿ¢ÿ¬ÿ¡ÿ­ÿ¥ÿ§ÿÁÿÿ¦ÿÿÿ¥ÿ«ÿ£ÿÿ£ÿÿ«ÿ¢ÿÿ ÿÿ¥ÿ©ÿ¡ÿÿÿ°ÿ°ÿ£ÿ®ÿ±ÿ¥ÿ§ÿÿÿÿ¢ÿÿÿ¨ÿ§ÿ¢ÿÿÿ¡ÿÿÿ¤ÿ¥ÿ¨ÿ±ÿ²ÿ¬ÿ­ÿ²ÿ¤ÿ±ÿÿ¬ÿÿ«ÿÿ¢ÿ§ÿ³ÿ²ÿ¬ÿÿ°ÿ¦ÿªÿ®ÿ¨ÿ¨ÿ¥ÿªÿ£ÿ¨ÿ±ÿÿªÿ²ÿªÿ¡ÿ¡ÿ¦ÿ¨ÿ¦ÿ¨ÿ£ÿÿ¨ÿ¦ÿÿÿÿÿÿ ÿ¤ÿ¦ÿÿÿÿÿÿªÿÿ¥ÿÿ¨ÿ§ÿ¨ÿ¤ÿÁÿÿ¤ÿ¿ÿÿ¨ÿÿÿ«ÿ¥ÿ£ÿ§ÿ«ÿÿ©ÿ¨ÿÿ¥ÿ±ÿªÿ¶ÿ§ÿÿ¦ÿ¡ÿÿ¡ÿÿ¡ÿ¦ÿÿªÿµÿ¯ÿ¯ÿ§ÿ¡ÿ¡ÿ£ÿÿ¢ÿÿÿ¦ÿ¤ÿ«ÿÿ¡ÿÿÿ©ÿÿÿÿ¬ÿ ÿ§ÿÿ ÿ«ÿºÿ£ÿÿÿ¤ÿ¨ÿ ÿ¨ÿ¨ÿÿ¢ÿÿ¬ÿ¯ÿÿÿÿ¤ÿ£ÿ±ÿ¥ÿÿ·ÿ¶ÿÿÿªÿ©ÿÿÿ£ÿ¡ÿÿÿÿÿ¢ÿ­ÿ³ÿÿÿÿ¢ÿÿ ÿ¡ÿÿ¤ÿ¦ÿ¯ÿ§ÿ¥ÿ¯ÿ§ÿÿ¨ÿ³ÿ«ÿÿ¦ÿ¹ÿ¤ÿµÿ§ÿÿ¡ÿÿ¥ÿÿ ÿ²ÿ¢ÿ¯ÿ¢ÿ¡ÿ¨ÿ¢ÿ¤ÿªÿ¢ÿ£ÿ¨ÿÿÿ¬ÿ¤ÿÿ¢ÿ¦ÿ¤ÿ¢ÿ§ÿ¨ÿ¨ÿ¨ÿÿ¤ÿ²ÿ©ÿÿÿªÿÿÿÿÿ©ÿÿ­ÿ«ÿ¥ÿÿ ÿ§ÿ¥ÿ£ÿÿªÿ¢ÿ²ÿ¦ÿ¨ÿ«ÿÿ§ÿ¢ÿÿ¡ÿ¢ÿªÿ«ÿÿÿ©ÿ¥ÿÿ£ÿ¨ÿªÿ¬ÿ¦ÿ¦ÿ©ÿ£ÿ¥ÿ©ÿ«ÿ®ÿ«ÿÿ¦ÿ¦ÿªÿ­ÿªÿ¥ÿÿ°ÿÿ§ÿ«ÿ¢ÿ¤ÿÿÿ ÿ§ÿ¦ÿ¡ÿ®ÿ®ÿ©ÿ¬ÿÿÿÿÿÿ¡ÿ¡ÿÿ¢ÿ©ÿÿÿ­ÿ¯ÿ¤ÿ¡ÿ«ÿ­ÿ¥ÿ¡ÿ¡ÿ¤ÿ¨ÿ§ÿ«ÿ«ÿ§ÿ«ÿÿ¡ÿ£ÿ¢ÿÿ·ÿ±ÿ­ÿ¬ÿ¶ÿ´ÿ­ÿ°ÿ«ÿ°ÿ²ÿ©ÿ¹ÿ¶ÿ«ÿ£ÿÿ¢ÿ§ÿ§ÿÿ®ÿ¤ÿ©ÿ¨ÿ¦ÿ³ÿ·ÿ±ÿ¨ÿ³ÿµÿ§ÿ¥ÿ¯ÿ¹ÿ·ÿ³ÿ£ÿÿ®ÿ°ÿªÿµÿ¨ÿ ÿÿ¼ÿ·ÿ ÿ®ÿ¶ÿ¶ÿ³ÿÿ¨ÿ¢ÿ®ÿ¯ÿ ÿ¤ÿ¨ÿÿ«ÿ°ÿ«ÿ«ÿ¦ÿ²ÿÿÿÿ¦ÿªÿ©ÿ³ÿ«ÿ²ÿµÿ­ÿ¨ÿ¬ÿ¥ÿ¤ÿ­ÿ¥ÿÿ¡ÿ¥ÿ­ÿ·ÿ±ÿ ÿ¬ÿÿ¦ÿ¤ÿ¤ÿ±ÿ­ÿ¥ÿ¦ÿ ÿÿÿÿ¬ÿ¬ÿ¢ÿÿ¨ÿÿ§ÿ«ÿ·ÿ·ÿÄÿÿ£ÿ®ÿÀÿ¨ÿ¦ÿ£ÿÿªÿªÿÿÿ¥ÿ«ÿ¤ÿ¨ÿ¶ÿ¯ÿ®ÿ­ÿ©ÿ¦ÿÿÿ¦ÿ´ÿ§ÿ®ÿ°ÿªÿ§ÿ³ÿ®ÿ¯ÿ«ÿÉÿ¡ÿ­ÿ£ÿªÿ£ÿ¤ÿ¤ÿÿ­ÿÿ£ÿ®ÿ¥ÿ©ÿ®ÿ®ÿ±ÿµÿ®ÿ©ÿ¤ÿ£ÿ¨ÿÿÿ¢ÿ©ÿ·ÿ¬ÿ«ÿ­ÿ±ÿ«ÿ«ÿÿ¥ÿÿ¬ÿÿ¥ÿ£ÿ­ÿ¹ÿ©ÿ³ÿ¥ÿ«ÿ«ÿ¬ÿ«ÿ«ÿÿ£ÿ¢ÿ«ÿ¤ÿÿ¤ÿ£ÿÿ§ÿ°ÿ®ÿ¥ÿ¨ÿ©ÿÿ ÿÿÿ¤ÿ¬ÿªÿªÿÿ¨ÿÿ§ÿÿÿªÿ±ÿ­ÿµÿ°ÿ°ÿ°ÿ«ÿ¬ÿÿ§ÿªÿÿ ÿ®ÿªÿªÿÿÿÿÿÿ¨ÿ®ÿ©ÿÿÿ£ÿ¨ÿ¥ÿ£ÿ¥ÿ­ÿ£ÿ®ÿ®ÿ£ÿ¤ÿ´ÿ·ÿ°ÿ¨ÿ¤ÿ¾ÿµÿÿÿ®ÿ®ÿ¨ÿ¡ÿ§ÿ§ÿ®ÿ´ÿ£ÿÿ§ÿ¦ÿÿÿ¬ÿ©ÿÿ¦ÿ­ÿÿ¦ÿÿ©ÿ«ÿ¾ÿÿÿ¬ÿµÿ®ÿ­ÿ¡ÿ¢ÿ¨ÿ¯ÿ­ÿÿÿ©ÿµÿ¨ÿÿ¥ÿªÿ¢ÿªÿ¡ÿÿ¶ÿ£ÿ ÿ£ÿ¢ÿÿÿ¨ÿÿ­ÿ¥ÿÿÿµÿ°ÿ¦ÿ¬ÿ ÿ ÿªÿ¤ÿ¤ÿ®ÿ²ÿ©ÿ¬ÿ¶ÿ¤ÿÿÿ°ÿ¨ÿ¦ÿ¨ÿÿµÿ°ÿ«ÿÿ§ÿ­ÿ·ÿ¬ÿ§ÿ¦ÿ¢ÿÿ¬ÿ¨ÿªÿ±ÿ³ÿ¢ÿ¡ÿ°ÿ«ÿ®ÿ´ÿ·ÿ·ÿµÿªÿ§ÿ°ÿ¥ÿ·ÿÿ©ÿ¤ÿ²ÿÿ¤ÿ®ÿ½ÿ­ÿ ÿ§ÿ¬ÿ£ÿ¢ÿ§ÿ©ÿ°ÿ¡ÿÿ£ÿ·ÿ´ÿµÿ«ÿÿ¨ÿ·ÿ©ÿ²ÿ®ÿÿ£ÿ¦ÿÿ¦ÿ£ÿ ÿÿ®ÿ³ÿ¶ÿ°ÿ½ÿ½ÿ©ÿ©ÿ¦ÿ£ÿ ÿ¥ÿ¨ÿ¥ÿ±ÿ«ÿ¯ÿ§ÿÿÿÿ ÿ¤ÿÿ¢ÿÿ ÿ ÿÿÿÿ¡ÿÿÿÿ¡ÿÿÿ±ÿÿÿÿwÿÿÿÿ¤ÿÿÿÿÿÿÿÿÿÿÿÿÿÿÿÿÿ¡ÿÿ¬ÿ ÿ¥ÿÿÿ ÿ ÿÿ¢ÿ¤ÿ¡ÿ ÿÿÿÿÿÿÿÿÿ«ÿ¦ÿ°ÿÿÿ¡ÿÿ¡ÿ¦ÿÿÿÿ ÿÿÿÿÿÿÿ¡ÿªÿÿÿ ÿ£ÿÿÿÿÿÿÿÿ©ÿÿÿ¦ÿ¡ÿ¥ÿÿÿ¤ÿ§ÿ¦ÿ¬ÿ¬ÿ³ÿ£ÿÿ«ÿÿ¹ÿªÿ°ÿ¦ÿ¢ÿ¬ÿµÿ¡ÿ±ÿ«ÿ«ÿ¬ÿ©ÿ¬ÿªÿ©ÿ§ÿ¨ÿ¨ÿ®ÿÿ£ÿÿÿ«ÿ±ÿ¦ÿµÿ¢ÿ¦ÿ²ÿ§ÿªÿ±ÿ®ÿ²ÿ³ÿ®ÿÿÿÿÿ¹ÿªÿÿÿ¯ÿµÿ°ÿ¥ÿ«ÿ ÿ«ÿ³ÿ¯ÿ±ÿ¥ÿ ÿ¢ÿ¦ÿÿ©ÿ¥ÿÿ¦ÿ«ÿ£ÿ¬ÿÿÿÿ¥ÿ¥ÿÿÿ¤ÿ£ÿ®ÿ¨ÿ«ÿ¦ÿ ÿ¯ÿ¥ÿ¤ÿªÿ°ÿÿ¡ÿÿ¢ÿ¤ÿÿÿ¦ÿ­ÿ§ÿ©ÿ«ÿ©ÿ¨ÿ®ÿ³ÿ¥ÿÿªÿ¨ÿ¤ÿÿÿ¡ÿ¡ÿÿ¦ÿ±ÿ­ÿ£ÿÿ¨ÿ©ÿ©ÿ·ÿµÿ²ÿ¢ÿªÿ±ÿ§ÿ¨ÿ©ÿ£ÿ®ÿ±ÿ¡ÿ ÿ¶ÿÿ£ÿ±ÿ³ÿ¡ÿÿÿÿÿ©ÿ´ÿ±ÿ«ÿ¯ÿ­ÿ§ÿ¦ÿ®ÿÿÿÿ¬ÿ´ÿ´ÿ®ÿµÿ¯ÿ£ÿÿ¡ÿ¬ÿ¬ÿ·ÿ§ÿ£ÿ¦ÿÿ¡ÿÿ¤ÿ®ÿ°ÿ©ÿ¢ÿ¦ÿ«ÿÿÿÿ­ÿ°ÿ¦ÿÿªÿ«ÿ­ÿ«ÿ¢ÿ¬ÿµÿ²ÿ³ÿ©ÿÿ¤ÿÿ²ÿ§ÿ¨ÿ¯ÿ§ÿ¢ÿ¨ÿ¦ÿ§ÿ«ÿ¦ÿ¢ÿ¢ÿ¡ÿ©ÿ®ÿ®ÿ³ÿ«ÿºÿ¦ÿ¥ÿ¬ÿ¶ÿµÿ¬ÿ¨ÿ¤ÿÿÿ²ÿ¥ÿÿ¹ÿ«ÿ¯ÿ£ÿ¤ÿ­ÿ®ÿ«ÿ­ÿºÿ½ÿ¹ÿ¥ÿ¢ÿ©ÿÿ²ÿ¬ÿ¡ÿ¡ÿ¦ÿ²ÿ¯ÿ¡ÿ¢ÿÿÿ¢ÿ¥ÿ ÿ¥ÿ©ÿ¦ÿªÿ§ÿÿÿ¥ÿ«ÿ®ÿµÿ«ÿ²ÿ·ÿ¬ÿ¥ÿ«ÿ§ÿÿ ÿ£ÿ¥ÿ«ÿ ÿÿÿ¡ÿ ÿ­ÿ«ÿ¡ÿ§ÿ¤ÿ£ÿ«ÿ«ÿ£ÿ£ÿ®ÿ©ÿªÿ ÿ­ÿ¦ÿ¬ÿ²ÿ¥ÿÿ¢ÿ©ÿ¬ÿ ÿ±ÿ©ÿÿÿ§ÿ¡ÿÿ¢ÿ¨ÿ¥ÿ¤ÿ¥ÿ¡ÿ¯ÿÿªÿ±ÿ¤ÿ±ÿ­ÿÿ©ÿ²ÿªÿ¢ÿÿ¥ÿÿÿ¶ÿ­ÿ¤ÿ£ÿ«ÿ§ÿ§ÿ¦ÿÿ²ÿ®ÿÿÿ­ÿ¹ÿ¢ÿ¤ÿ£ÿ¡ÿÿÿ®ÿ¹ÿ¯ÿ¯ÿ¯ÿÿ§ÿ£ÿ«ÿ­ÿ±ÿ³ÿ¢ÿÿ¨ÿ£ÿÿÿÿÿ§ÿ©ÿªÿ¯ÿ¬ÿÿ¡ÿ§ÿ¯ÿ¤ÿ³ÿ©ÿ¯ÿ ÿ¢ÿªÿÿ ÿ ÿ¤ÿ®ÿ¯ÿ ÿÿÿ ÿ¨ÿ¨ÿ¤ÿ®ÿÿ ÿ§ÿÿªÿ®ÿ¥ÿÿ¢ÿ£ÿ¢ÿ¶ÿ­ÿ²ÿÿ¥ÿ¢ÿ¯ÿªÿ£ÿ¤ÿ£ÿ«ÿÿªÿ ÿ°ÿ£ÿ¤ÿ©ÿ©ÿ£ÿ¢ÿ«ÿ ÿ¤ÿ±ÿ¤ÿÿ°ÿ®ÿªÿ­ÿ¦ÿ¡ÿÿ¤ÿÿ©ÿ®ÿ°ÿ¬ÿ­ÿ³ÿ²ÿ®ÿ©ÿ¦ÿ«ÿ®ÿµÿ´ÿ¥ÿ©ÿ¬ÿ ÿ®ÿ²ÿÿ±ÿªÿ°ÿ®ÿ®ÿ³ÿ±ÿ©ÿÿ¡ÿªÿ ÿ¦ÿªÿ¬ÿ¯ÿ´ÿ´ÿ«ÿ ÿªÿ²ÿªÿ¤ÿ«ÿ«ÿ«ÿ­ÿ¨ÿ£ÿÿºÿ·ÿ¤ÿ¡ÿ©ÿ«ÿ¨ÿ¬ÿ®ÿ£ÿ£ÿ°ÿ«ÿ¥ÿ¤ÿ¤ÿ¨ÿ¬ÿ©ÿ°ÿµÿ£ÿÿªÿ¯ÿ­ÿ°ÿ°ÿ£ÿ ÿ°ÿ¬ÿ¢ÿªÿ©ÿ¡ÿÿ¨ÿ­ÿ«ÿÿ¦ÿ®ÿ¤ÿ¤ÿ°ÿ±ÿ¤ÿ®ÿ­ÿ­ÿªÿÿÿ©ÿ²ÿ²ÿ¦ÿ®ÿÿ¢ÿÿ£ÿ°ÿ¬ÿ¡ÿ«ÿ·ÿÿ¢ÿÿªÿ¨ÿ£ÿ¨ÿ²ÿ¹ÿ­ÿ«ÿ¢ÿ°ÿ¬ÿ¥ÿ¥ÿ©ÿ±ÿ¤ÿ ÿ¡ÿ¦ÿ§ÿÿÿÿÿÿÿ ÿÿÿÿÿÿÿÿÿÿÿ ÿ¡ÿ¡ÿÿÿ¢ÿÿÿÿÿÿÿÿ ÿÿÿÿÿvÿwÿxÿÿÿÿÿÿÿÿÿÿÿÿÿÿÿÿÿÿÿÿ|ÿ}ÿÿÿÿÿÿÿ ÿ ÿÿ ÿ¢ÿ§ÿ¯ÿ±ÿ´ÿ±ÿ§ÿ¥ÿ¡ÿ°ÿ¸ÿ´ÿ¸ÿÁÿ¼ÿËÿ«ÿ§ÿ¶ÿ¬ÿ£ÿ²ÿºÿ©ÿ¯ÿ·ÿªÿ¥ÿ²ÿ¯ÿ®ÿ«ÿ¬ÿ²ÿÿ£ÿÿ¾ÿ¨ÿ ÿªÿ´ÿµÿ¶ÿ¹ÿÿÿ«ÿ°ÿªÿ°ÿ³ÿ®ÿ«ÿ¬ÿ¨ÿ¨ÿÃÿ§ÿ¬ÿµÿ¨ÿ©ÿ«ÿ­ÿ¹ÿ¬ÿ§ÿ±ÿ­ÿ¶ÿ¯ÿ¨ÿ¨ÿ¬ÿ¬ÿ¨ÿ®ÿ­ÿ´ÿ¹ÿ«ÿ¸ÿ´ÿ¢ÿ¦ÿ®ÿ¨ÿ´ÿ¥ÿ§ÿÿ®ÿ©ÿ¯ÿ¹ÿ¼ÿ¯ÿ¤ÿ¦ÿ¦ÿ£ÿÿ»ÿ±ÿ²ÿ¸ÿ¼ÿ¶ÿµÿ½ÿ¢ÿÿ­ÿ®ÿ§ÿ£ÿ¡ÿ¦ÿ§ÿ§ÿªÿ©ÿ«ÿ²ÿ¨ÿ±ÿ«ÿ¨ÿ¨ÿ£ÿÿÿ§ÿµÿ¨ÿÄÿ·ÿÿ¶ÿ¸ÿ¯ÿ¦ÿ©ÿ²ÿ±ÿ®ÿ´ÿ±ÿ³ÿÿ¨ÿÿªÿ¶ÿ®ÿªÿ¯ÿªÿ©ÿ­ÿÂÿ³ÿ¯ÿ¢ÿµÿ·ÿ¦ÿ­ÿ½ÿ´ÿ¨ÿ¦ÿ¬ÿÿ®ÿ«ÿ¨ÿ©ÿ¯ÿ²ÿ´ÿµÿ¬ÿ°ÿ«ÿ¬ÿ¯ÿ¥ÿ©ÿ£ÿ¢ÿ§ÿ«ÿ£ÿÿ¬ÿ©ÿ ÿ¶ÿ±ÿ¯ÿ«ÿ ÿÿ¤ÿ«ÿ«ÿ¨ÿ®ÿ¥ÿÿµÿÿ»ÿ¯ÿ«ÿªÿªÿ¬ÿ¬ÿ¬ÿ«ÿ¥ÿªÿ¦ÿ¸ÿ¢ÿ£ÿ«ÿ¨ÿ¯ÿ°ÿ§ÿªÿºÿ¼ÿ¥ÿÿ·ÿ¤ÿ½ÿ±ÿ¯ÿ®ÿ­ÿµÿ¹ÿ·ÿµÿ¯ÿ©ÿ«ÿ¬ÿ±ÿ¡ÿ¦ÿµÿ»ÿ°ÿ­ÿ±ÿ®ÿ«ÿ¬ÿ²ÿ«ÿµÿÿ¦ÿÿ·ÿ¸ÿ¦ÿ¨ÿ§ÿ¬ÿ²ÿªÿ­ÿ­ÿ¬ÿªÿ¦ÿ³ÿ§ÿ§ÿ¥ÿ¯ÿ­ÿ¡ÿÿ£ÿªÿ©ÿªÿ¯ÿ»ÿÿÿÿºÿ¹ÿ¦ÿ¨ÿªÿÿ ÿ­ÿ­ÿ²ÿºÿ¥ÿÿ®ÿ¬ÿ¦ÿ®ÿ¡ÿÿÿ¤ÿ¯ÿ°ÿ¦ÿ¬ÿ¢ÿ°ÿ«ÿ¯ÿºÿ·ÿ«ÿ¤ÿ±ÿ¤ÿÿ¥ÿ¥ÿ¨ÿ¨ÿ²ÿ«ÿªÿ²ÿ³ÿ§ÿ³ÿµÿ²ÿ¯ÿªÿ«ÿ¯ÿ©ÿ§ÿ«ÿ¡ÿ£ÿ¹ÿ²ÿ³ÿ³ÿ±ÿªÿ¥ÿÿ±ÿ½ÿ¯ÿ¤ÿ¢ÿ¥ÿ±ÿªÿ«ÿ§ÿ£ÿ¦ÿ¿ÿ¤ÿ¦ÿ°ÿ«ÿ¥ÿ¨ÿªÿ«ÿ°ÿ¸ÿ³ÿÿÿÿ¶ÿÿÿ ÿªÿºÿ¥ÿÿ¢ÿ¥ÿ¤ÿÿÿ©ÿÿÿÿ§ÿÿÿ¥ÿ©ÿ¥ÿ°ÿ¶ÿ·ÿ­ÿÿÿ¥ÿ©ÿ¯ÿ¦ÿ¦ÿ¯ÿÿÿ±ÿ¥ÿ¦ÿÿÿ¡ÿ¬ÿ¦ÿ«ÿ³ÿ¬ÿ£ÿÿ¥ÿ®ÿµÿ¥ÿ¨ÿ£ÿ£ÿÿÿÿ²ÿ°ÿ¢ÿ ÿªÿ¬ÿ¢ÿ ÿ«ÿ­ÿ§ÿ·ÿ±ÿ®ÿ·ÿ¨ÿ¯ÿªÿ«ÿ«ÿ¤ÿ¤ÿ¦ÿ¬ÿ±ÿ°ÿ¦ÿ ÿ¬ÿ°ÿ«ÿ¤ÿ°ÿ¤ÿ§ÿ°ÿ£ÿÿ­ÿ®ÿ§ÿÿ¡ÿ¥ÿ©ÿ§ÿÿÿÿÿÿÿÿÿÿ©ÿÿ°ÿ©ÿ£ÿÿÿÿ ÿÿÿ¥ÿ¢ÿÿÿÿÿÿÿÿ¤ÿªÿÿ£ÿ¢ÿ©ÿ«ÿ¨ÿÿÿÿÿÿÿÿ¡ÿ©ÿÿ§ÿÿÿ©ÿ¦ÿÿ±ÿ§ÿÿÿ¤ÿ°ÿ¤ÿ ÿ¥ÿÿÿÿÿÿÿÿÿÿ¯ÿÿ¡ÿ¢ÿÿÿ³ÿ°ÿ£ÿÿ¡ÿÿÿÿÿ¡ÿÿÿÿÿÿÿÿÿÿÿÿÿÿÿÿÿÿÿÿÿÿÿÿÿÿÿÿÿ ÿÿÿÿ§ÿ£ÿÿÿÿ£ÿ¥ÿ©ÿ¨ÿÿ¤ÿÿÿ¢ÿ¬ÿ¥ÿ¡ÿ§ÿ³ÿ¶ÿ¯ÿ©ÿ¤ÿ±ÿ¼ÿ°ÿ³ÿµÿ´ÿ£ÿªÿ¡ÿÿ¡ÿ¥ÿ©ÿ´ÿ­ÿ¯ÿ­ÿ¬ÿ°ÿ¨ÿ©ÿªÿÿÿ­ÿµÿÿÿÿ¯ÿ¨ÿ¢ÿ¬ÿ¡ÿÿ¥ÿÿ«ÿ®ÿ¢ÿ®ÿÿ©ÿ«ÿ¨ÿ¦ÿ¤ÿ¦ÿ§ÿÿ¡ÿ«ÿÿÿ£ÿÿªÿªÿ¢ÿ ÿ­ÿ¦ÿ¢ÿ ÿ¨ÿ¢ÿ¬ÿ¸ÿ«ÿ°ÿ¢ÿÿÿÿÿ¢ÿÿÿÿ ÿ¦ÿ°ÿÂÿ¦ÿ£ÿÿ¡ÿ¥ÿ¦ÿ¬ÿ¦ÿÿÿÿÿ«ÿÿªÿ®ÿ¨ÿ£ÿ¤ÿ¨ÿ³ÿ¬ÿ¤ÿ¦ÿÿÿ¦ÿ«ÿ£ÿÿÿÿÿ®ÿ¶ÿ¢ÿÿÿ~ÿÒÿ³ÿ¯ÿÿ¢ÿÿªÿ¥ÿ ÿ§ÿ®ÿ¥ÿ£ÿÿÿÿÿÿÿÿ£ÿ¡ÿ¥ÿ¡ÿÿ°ÿ¤ÿ¥ÿ£ÿÿÿ¡ÿ¤ÿ©ÿ¤ÿÿÿ©ÿ«ÿ·ÿ½ÿ¤ÿÿÿÿ«ÿ©ÿ¡ÿ¦ÿ©ÿ§ÿ¬ÿ§ÿ¡ÿ³ÿµÿ¨ÿ¡ÿªÿ²ÿ¬ÿ ÿ²ÿ®ÿ£ÿ©ÿÃÿ­ÿ¶ÿÿÿÿÿÿÿÿ£ÿ¤ÿ§ÿ­ÿ¬ÿ­ÿ§ÿ¤ÿ¨ÿ¢ÿ¦ÿ¬ÿ¡ÿ£ÿ¦ÿÿ¤ÿ±ÿ¨ÿ¡ÿ¯ÿ¹ÿÿ¢ÿ¡ÿªÿ¬ÿ¶ÿ´ÿ¬ÿ¬ÿ¶ÿÿ¦ÿÿÿÿ¥ÿ¤ÿ¨ÿ©ÿ£ÿ¡ÿÿ©ÿ©ÿ³ÿÁÿ®ÿ¢ÿ¤ÿ¨ÿ»ÿ¾ÿ©ÿÿ­ÿ´ÿ¡ÿ©ÿÿ´ÿ¢ÿÿ¢ÿ©ÿ£ÿÿ§ÿ½ÿ¬ÿÿ±ÿ­ÿªÿÿÿ ÿ«ÿ¨ÿÿÿ±ÿ·ÿ¥ÿÿÿÿ§ÿ¥ÿÿÿ¦ÿ±ÿ®ÿ°ÿ¤ÿ±ÿÿ§ÿ«ÿ±ÿ£ÿ­ÿ¬ÿ²ÿªÿ¥ÿ°ÿ¡ÿµÿªÿ»ÿ¤ÿ§ÿ±ÿ­ÿµÿ¯ÿÿ«ÿ¡ÿ£ÿ­ÿ¬ÿÿÿ¡ÿ£ÿ­ÿ´ÿµÿ«ÿ¬ÿ«ÿÿÿ¥ÿ©ÿ­ÿ¦ÿÿ¤ÿºÿÿÿÿ¨ÿÿÿÿ£ÿ¦ÿ«ÿ§ÿ¤ÿ²ÿ¥ÿ«ÿ©ÿ°ÿ ÿ®ÿ«ÿ°ÿ¬ÿ¤ÿ¦ÿÿÿÿ®ÿ ÿÿ¡ÿ§ÿ£ÿÿ£ÿÿÿ¡ÿ´ÿ©ÿ­ÿ±ÿ¥ÿ«ÿ«ÿÿÿÿ¤ÿ«ÿ¨ÿÿ¨ÿ²ÿÿ¬ÿ§ÿ±ÿ¿ÿ¯ÿ¢ÿÿ£ÿ¤ÿÿ¢ÿ£ÿ©ÿ½ÿ³ÿ±ÿ®ÿ§ÿÿÿÿÿ«ÿÿÿÿ¬ÿ¯ÿªÿ­ÿ ÿÿÿÿÿ­ÿ¹ÿ§ÿ¤ÿªÿµÿªÿ£ÿÿÿ³ÿ£ÿ¡ÿÿ¥ÿÿ½ÿ¤ÿÿÿ³ÿ¥ÿ§ÿ®ÿÿªÿ¥ÿ¯ÿ¥ÿÿÿÿÿ®ÿ®ÿ¬ÿ¤ÿÿÿÿ¦ÿ¢ÿ·ÿªÿÿ¡ÿ¤ÿ¢ÿ¡ÿªÿ£ÿ ÿ¬ÿÿ¥ÿÿÿ¨ÿÿ¤ÿ©ÿÿ²ÿ´ÿ§ÿ«ÿ¦ÿ¨ÿÿ£ÿ¬ÿ¦ÿ£ÿÿ¨ÿ®ÿ¦ÿÿÿ¢ÿ¥ÿ£ÿºÿ´ÿ­ÿ¡ÿ¤ÿ©ÿ£ÿ¨ÿ°ÿ¬ÿªÿ¦ÿÿÿ¡ÿÿ£ÿ¨ÿªÿ£ÿÿ¡ÿ£ÿÿÿ ÿ®ÿ¨ÿ¦ÿºÿ°ÿ¢ÿ¬ÿ¢ÿ·ÿ©ÿ¥ÿªÿ ÿ©ÿ£ÿÿµÿ¢ÿÿ¡ÿ¢ÿ¨ÿ¬ÿ§ÿÿ¡ÿ£ÿ­ÿªÿªÿ«ÿ¦ÿ­ÿ¦ÿ©ÿ¦ÿ ÿªÿ¯ÿÿÿ°ÿ¸ÿ­ÿ®ÿ§ÿ¡ÿÿÿ¥ÿ¶ÿµÿ£ÿÿ ÿ¢ÿÿÿ¥ÿ°ÿÿ¤ÿµÿÿ ÿ¤ÿ«ÿ²ÿÿ³ÿ®ÿ¢ÿÿ ÿ¥ÿµÿ¶ÿ¡ÿÿ©ÿ¯ÿÿÿ°ÿ¶ÿ¨ÿ¡ÿ¬ÿ®ÿ±ÿ¯ÿ°ÿ«ÿ¥ÿÿÿÿÿ£ÿÿ§ÿ²ÿ¦ÿ£ÿÿÿ­ÿ±ÿ¥ÿ¡ÿµÿ´ÿÿ¬ÿÿ£ÿ¬ÿ°ÿÿÿ´ÿÿ°ÿ|ÿ§ÿªÿ ÿÿ¦ÿ³ÿÿ«ÿ¢ÿ¶ÿ®ÿ­ÿ¨ÿÿÿÿ ÿ¥ÿ¬ÿ ÿÿÿÿÿ²ÿ¿ÿ ÿÿ£ÿ ÿÿÿÿ¤ÿ°ÿ¯ÿÿÿ¡ÿÿ¢ÿªÿ­ÿ¡ÿÿ¥ÿÿÿ±ÿ¨ÿ¬ÿ¶ÿÉÿ«ÿ®ÿÿ§ÿªÿ£ÿÿ¡ÿÿ¿ÿ»ÿ¯ÿ¦ÿ¢ÿÿ¦ÿÿÿ§ÿÿ¤ÿ¡ÿÿÿ¤ÿÿÿªÿ­ÿ¨ÿ¬ÿ¬ÿ¥ÿ­ÿ¦ÿ ÿ«ÿ¨ÿ¥ÿÿ¢ÿ¤ÿ£ÿ¤ÿ¬ÿ­ÿ£ÿ¨ÿ§ÿ©ÿ®ÿÿÿ¥ÿ ÿ¡ÿÿ³ÿ£ÿ§ÿ¡ÿÿ§ÿ¥ÿÿ´ÿ·ÿÿ¯ÿ ÿ¥ÿ§ÿÿªÿ ÿÿÿÿªÿ¶ÿ°ÿ¡ÿ¢ÿ©ÿ¡ÿ§ÿªÿÿ¤ÿªÿ¨ÿ«ÿªÿ¦ÿ¢ÿ£ÿ©ÿ£ÿÿÿ¡ÿ¤ÿ¬ÿªÿ£ÿ§ÿ­ÿ¬ÿ©ÿ«ÿ«ÿ±ÿ§ÿÿÿ°ÿ¬ÿ¤ÿ®ÿÿ§ÿ¦ÿ¢ÿ¡ÿÿ ÿ¡ÿ«ÿÿ ÿÿÿ¡ÿ§ÿ§ÿ«ÿ¦ÿ®ÿ°ÿ¦ÿªÿ³ÿ±ÿ§ÿ¡ÿ¦ÿ­ÿ§ÿ¤ÿ§ÿÿÿÿÿ£ÿµÿ£ÿ£ÿ©ÿ­ÿ¨ÿÿÿ¬ÿÿÿ¤ÿ°ÿÿÿ°ÿ®ÿÿ¡ÿ§ÿ¢ÿ§ÿªÿ´ÿ·ÿÿ²ÿ­ÿ¦ÿ²ÿÿÿÿ¢ÿ¦ÿ©ÿ¬ÿ¦ÿ«ÿÿÿÿÿ¤ÿÿÿ®ÿ¬ÿ ÿªÿ´ÿ¢ÿÿ¡ÿ¨ÿ©ÿ¯ÿ¦ÿ±ÿÿ¯ÿ«ÿÿÿ¦ÿ¬ÿ¥ÿ«ÿ»ÿÿÿ©ÿ¢ÿ²ÿ®ÿ±ÿ­ÿ·ÿ´ÿ±ÿ¨ÿ«ÿ¤ÿ¥ÿ²ÿ®ÿ«ÿ²ÿµÿµÿ²ÿªÿ¥ÿ¯ÿÿÿÿ©ÿ°ÿÿÿªÿ¤ÿ¡ÿ¤ÿ¯ÿ³ÿ¯ÿ¯ÿÿÿÿ¦ÿÿÀÿ³ÿÿÿ£ÿªÿ«ÿÿ£ÿ¤ÿÿ¥ÿ¢ÿ¦ÿ¨ÿ£ÿ¥ÿ§ÿ«ÿ¦ÿÿ¤ÿ´ÿµÿ½ÿ±ÿ¬ÿµÿ¨ÿÿÿ¡ÿ«ÿ­ÿ¤ÿ ÿ°ÿ¹ÿµÿ¢ÿ¦ÿÿ©ÿ²ÿ°ÿÿÿ§ÿ«ÿ³ÿ´ÿ°ÿ·ÿ³ÿ²ÿ´ÿ·ÿ°ÿ¤ÿ ÿ¤ÿ©ÿ¬ÿ¨ÿ¦ÿ¯ÿ¯ÿªÿ¬ÿ©ÿ¯ÿ´ÿÿÿ ÿ¤ÿ¦ÿÿªÿÿÿ§ÿ¸ÿ ÿ«ÿ¦ÿ¡ÿ±ÿ«ÿ§ÿ®ÿ¦ÿ§ÿ²ÿ»ÿ©ÿ¯ÿ­ÿÿ¤ÿ¨ÿ¬ÿ®ÿ¢ÿªÿ¦ÿÿÿ³ÿ®ÿ¢ÿ¨ÿ¨ÿÿ²ÿÿÿÿ­ÿ¡ÿ©ÿ®ÿ²ÿ¢ÿ¡ÿ¥ÿ¡ÿ®ÿÿ¢ÿ®ÿ ÿ©ÿ­ÿ¨ÿ±ÿ¤ÿÿÿÿÿ¡ÿ²ÿ°ÿÿÿ©ÿ¥ÿ®ÿ¤ÿÿ¨ÿÿ¢ÿ¨ÿ ÿ´ÿÿ©ÿ²ÿ¦ÿ¦ÿ®ÿ©ÿ¯ÿ³ÿ³ÿ®ÿ¯ÿ¦ÿ§ÿ¯ÿ¦ÿ£ÿ¦ÿ¢ÿ§ÿ¬ÿ¯ÿªÿªÿ³ÿÿÿÿÿ²ÿÿªÿÿ¿ÿÿÿ§ÿ¶ÿ¯ÿ³ÿ£ÿ¤ÿ¨ÿ·ÿ²ÿÿÿ¨ÿ©ÿ¦ÿ«ÿ¯ÿ°ÿ«ÿ¡ÿ¢ÿ§ÿªÿ§ÿÿÉÿ¢ÿÿ³ÿÇÿ ÿÿ§ÿ®ÿ¡ÿÿ¥ÿ§ÿ­ÿÿ¢ÿ§ÿÿÿ¤ÿ®ÿ¨ÿ¬ÿ¹ÿ¢ÿÿÿ§ÿªÿ¨ÿ¦ÿ«ÿªÿ®ÿ¨ÿ©ÿ¬ÿ¬ÿ£ÿÿ£ÿÿ£ÿ§ÿ´ÿªÿÿÿ¡ÿ¬ÿ­ÿ¯ÿ®ÿ¨ÿ¬ÿ®ÿ«ÿ»ÿ¯ÿ±ÿ­ÿ¢ÿ²ÿ¦ÿÿ¤ÿ¡ÿ¡ÿÿ¢ÿ­ÿ²ÿ¦ÿ­ÿ¤ÿÿÿÿ£ÿ¯ÿ©ÿÿ ÿ³ÿªÿ¬ÿ¨ÿ ÿ§ÿ©ÿÿ½ÿ¥ÿ¡ÿ­ÿ«ÿ¿ÿ¡ÿ´ÿ³ÿ³ÿªÿ«ÿ«ÿ¬ÿ­ÿ¯ÿ®ÿ¦ÿ¨ÿ©ÿÿ¤ÿ¤ÿ¥ÿ§ÿÿÿ®ÿÿ£ÿ¢ÿ¨ÿ§ÿÿÿÿÿ ÿ£ÿ°ÿ¤ÿÿ¨ÿÿÿ¡ÿ¡ÿÿÿÿÿÿÿÿÿÿÿÿÿÿÿ¨ÿ°ÿÿÿÿÿÿÿÿÿÿÿ ÿÿ§ÿ¢ÿÿÿÿÿÿÿ¢ÿ§ÿ ÿÿÿÿÿÿÿÿÿ¢ÿ«ÿ¬ÿÿÿÿ¡ÿÿÿÿÿÿ±ÿÿ¤ÿÿÿÿÿÿÿ¯ÿ¦ÿ¡ÿ£ÿ¤ÿ¥ÿÿÿ£ÿÿÿÿÿÿ¢ÿÿ£ÿ¤ÿ§ÿÿÿ®ÿ­ÿ­ÿ¬ÿÿ¤ÿ«ÿ²ÿ¤ÿ¿ÿ§ÿ²ÿ¡ÿ¤ÿ±ÿ°ÿÿ ÿÿ£ÿÿ¦ÿ¥ÿ¢ÿ±ÿ°ÿ¯ÿ«ÿ¯ÿ¤ÿ¦ÿ¢ÿ¬ÿÿ«ÿÿÿÿÿ­ÿ§ÿ¬ÿµÿ­ÿ¢ÿ¥ÿ±ÿÿÿÿÿ´ÿ²ÿ¦ÿÿ¨ÿ­ÿ¥ÿ§ÿ´ÿÿ¥ÿ¯ÿªÿªÿ§ÿ§ÿªÿ¥ÿ«ÿ¶ÿ¨ÿ·ÿ«ÿ¥ÿ ÿÿ¡ÿÿ­ÿ­ÿ«ÿ­ÿ¦ÿ ÿ¥ÿ¥ÿªÿ³ÿ£ÿÿªÿ®ÿ¢ÿ«ÿ¯ÿÿ¨ÿ¡ÿÿ ÿ§ÿ¥ÿ¤ÿ­ÿ§ÿ©ÿ°ÿªÿ¨ÿ²ÿÿ¤ÿ£ÿ£ÿÿ ÿ«ÿ¢ÿ©ÿ«ÿÿ¢ÿ°ÿ³ÿ¡ÿ¥ÿ¢ÿ®ÿ¢ÿ°ÿ±ÿ¯ÿ§ÿÿÿ§ÿ®ÿ ÿÿ¯ÿ»ÿ«ÿ¨ÿ²ÿ£ÿ®ÿ¨ÿ®ÿ¨ÿ°ÿ¤ÿÿÿ¨ÿ­ÿ¥ÿ ÿ­ÿ©ÿ¥ÿ¥ÿ§ÿÿÿÿ¯ÿ®ÿ­ÿ©ÿ¤ÿÿÿ¥ÿ«ÿÿ¬ÿ·ÿ§ÿ¦ÿÿ²ÿ³ÿ©ÿ°ÿµÿ°ÿ²ÿ©ÿªÿ­ÿÿ¡ÿ¢ÿ¸ÿ³ÿ°ÿÿÿ±ÿ´ÿ¬ÿ¨ÿ¡ÿ¡ÿ°ÿ°ÿÿÿÿ®ÿ²ÿªÿÿ®ÿ¬ÿ®ÿ ÿ£ÿ¬ÿ¨ÿ§ÿ«ÿ¨ÿ«ÿªÿ¨ÿ¬ÿÿ ÿ«ÿ©ÿ¬ÿ©ÿ¬ÿ¤ÿÿÿÿ¡ÿ¹ÿ³ÿÿ½ÿ©ÿ­ÿ«ÿ ÿ§ÿ°ÿ±ÿ¨ÿ«ÿµÿ¯ÿ°ÿ­ÿ¥ÿ¦ÿÿ­ÿ¬ÿ¥ÿºÿ°ÿ£ÿ¤ÿ¬ÿ®ÿ ÿ¤ÿÿ¶ÿ¤ÿ ÿ§ÿ°ÿ­ÿ´ÿ§ÿ¦ÿ¯ÿªÿ«ÿ¯ÿ¬ÿ§ÿÿ¥ÿ¡ÿ®ÿ§ÿ¦ÿ¤ÿ©ÿ¼ÿºÿ£ÿ¦ÿ®ÿÿÀÿ­ÿ¤ÿ¥ÿÿÿ¬ÿ¬ÿ¨ÿ§ÿÿ¥ÿ¡ÿªÿÿªÿ¨ÿ¯ÿ²ÿ³ÿ¨ÿÿ¡ÿ²ÿ«ÿÿÿÿ©ÿ³ÿ«ÿªÿ©ÿªÿ§ÿ£ÿÿ ÿ§ÿ©ÿ¯ÿ§ÿÿ¨ÿ£ÿ£ÿÿÿ¢ÿ«ÿÿ¨ÿ ÿ«ÿÿÿ¬ÿ¢ÿÿÿªÿ°ÿ±ÿ¶ÿ²ÿ¥ÿÿÿ²ÿ¥ÿ¡ÿ¨ÿ£ÿÿ ÿ¦ÿ®ÿÿ¨ÿ³ÿ¨ÿ¨ÿ¯ÿ·ÿ¬ÿ®ÿ´ÿ©ÿÿÿ¦ÿ§ÿÿªÿ®ÿ«ÿ ÿÿ§ÿ¦ÿÿÿÿ«ÿ®ÿ¨ÿ³ÿ¦ÿÿÿ©ÿ¦ÿ£ÿÿ¦ÿ·ÿ¤ÿÿ£ÿ«ÿªÿ©ÿ£ÿ£ÿ³ÿ¥ÿ»ÿ±ÿ­ÿÿ ÿ£ÿÿ¨ÿ©ÿ¢ÿ´ÿ¡ÿ­ÿ¢ÿÿ©ÿªÿ¡ÿ¢ÿ£ÿ§ÿ¬ÿ ÿµÿÿ¢ÿ«ÿ±ÿ«ÿ­ÿ·ÿ°ÿÿÿ¤ÿ·ÿÿÿ¯ÿ®ÿ³ÿ¯ÿ©ÿ´ÿ²ÿ¨ÿ±ÿÿÿ¨ÿ ÿ¡ÿ¶ÿÁÿ°ÿ ÿ¥ÿ·ÿ©ÿ¹ÿ¼ÿ®ÿªÿÿÿ®ÿ£ÿ¦ÿÿÿ¬ÿ£ÿÿ ÿªÿ¯ÿ¹ÿ·ÿÿÿ©ÿ³ÿ­ÿ©ÿ¬ÿ­ÿ¥ÿ¥ÿ´ÿ§ÿ¨ÿ¨ÿ©ÿ¤ÿ§ÿ¦ÿ¤ÿ³ÿÿ¡ÿ®ÿÿÿ±ÿµÿ°ÿ¬ÿ¨ÿ§ÿ¹ÿªÿ¨ÿ¡ÿ¡ÿ¢ÿ¥ÿ­ÿ¶ÿ³ÿ½ÿªÿ±ÿ¹ÿÂÿÁÿ²ÿ¦ÿ¡ÿ¢ÿºÿ®ÿ¦ÿ¡ÿ§ÿ§ÿ¬ÿ¹ÿ·ÿ¼ÿ¢ÿ ÿ«ÿ¯ÿµÿ¯ÿ®ÿ¸ÿªÿ·ÿÀÿÿ¢ÿ©ÿ¬ÿ¯ÿ¯ÿ®ÿ³ÿÿ¯ÿÿ§ÿ±ÿ®ÿ§ÿ§ÿ«ÿ¢ÿÿ³ÿ­ÿ¨ÿ®ÿ²ÿ²ÿ¹ÿªÿ©ÿÿ°ÿªÿ¥ÿ¢ÿ¤ÿ©ÿ¢ÿ£ÿÿÿ£ÿÿÿÿÿÿÿÿÿÿÿÿÿÿÿÿÿÿÿÿÿ ÿÿÿÿÿÿÿÿÿÿ¢ÿ©ÿ¢ÿÿÿÿÿÿÿÿÿÿÿÿÿÿÿÿÿÿÿÿÿÿÿÿÿÿÿÿÿÿÿÿÿÿÿÿÿ£ÿ¦ÿªÿ³ÿ»ÿºÿºÿ½ÿ®ÿ¨ÿ¥ÿ¦ÿºÿµÿ¦ÿ³ÿ¡ÿ¢ÿ°ÿªÿ¥ÿ­ÿ²ÿ®ÿ³ÿ­ÿ¬ÿ«ÿ±ÿ©ÿ¯ÿ·ÿ¯ÿ¬ÿ«ÿ§ÿ¦ÿ¦ÿ³ÿ§ÿ¬ÿ´ÿ®ÿ°ÿÄÿÿ¥ÿ·ÿ¯ÿ§ÿ«ÿ¦ÿ£ÿ¦ÿ¢ÿ­ÿ®ÿÀÿ®ÿ¥ÿ±ÿ³ÿµÿºÿºÿºÿµÿ¨ÿ­ÿ¬ÿ´ÿµÿ§ÿªÿµÿ±ÿ¯ÿ»ÿ±ÿ ÿ£ÿ¦ÿµÿ¯ÿ¥ÿ¥ÿ¦ÿ£ÿ­ÿÿ­ÿ¬ÿ±ÿ¥ÿ¯ÿ¶ÿ¹ÿ·ÿ¥ÿ®ÿºÿ ÿÿ¨ÿªÿ¨ÿ®ÿ­ÿªÿ¯ÿ®ÿ§ÿ»ÿ²ÿ²ÿ¬ÿ¦ÿ¶ÿ¯ÿ§ÿ¯ÿ±ÿ«ÿ¢ÿµÿ¡ÿ¶ÿ©ÿµÿ»ÿµÿ¨ÿÿÿµÿ©ÿ¤ÿ©ÿ²ÿ®ÿ±ÿ§ÿ§ÿ®ÿ¯ÿ¬ÿ§ÿ¨ÿ­ÿµÿ§ÿµÿ¨ÿ¥ÿ³ÿµÿªÿªÿ ÿÿÿ¦ÿ¯ÿºÿ·ÿ±ÿ³ÿ®ÿ¯ÿ¸ÿ³ÿ¯ÿÿ¨ÿ¦ÿ©ÿ±ÿ«ÿ®ÿ¤ÿ ÿ¬ÿ°ÿ§ÿ£ÿ¥ÿ·ÿ¢ÿ£ÿ¤ÿªÿ¡ÿÿ«ÿ¦ÿÿ³ÿ¯ÿÿ·ÿ¯ÿ°ÿ®ÿ¤ÿÿÿ¬ÿ±ÿ§ÿ¬ÿ©ÿ²ÿ«ÿ®ÿ ÿ«ÿ¬ÿ§ÿ¦ÿ­ÿ²ÿµÿ³ÿÿ¢ÿ¦ÿ±ÿÿÿ¸ÿ±ÿ°ÿ°ÿ§ÿ£ÿ¨ÿ­ÿ¶ÿÿÿ®ÿ¶ÿÿ¬ÿ§ÿÿ§ÿªÿªÿ­ÿªÿ½ÿ¬ÿ³ÿ·ÿ¨ÿ¨ÿ¼ÿ°ÿ¯ÿ«ÿ«ÿ³ÿ®ÿ®ÿªÿ³ÿ¾ÿ¯ÿ¨ÿÿÿ©ÿ¢ÿ®ÿ¬ÿªÿ´ÿ«ÿ´ÿ©ÿ±ÿ±ÿ­ÿ­ÿ­ÿ±ÿ±ÿ©ÿ¬ÿ®ÿ¦ÿ¢ÿ¨ÿ®ÿ³ÿ¸ÿ£ÿªÿÿ¤ÿ©ÿ¯ÿµÿ¶ÿ°ÿ£ÿ£ÿ´ÿ¶ÿ³ÿºÿ½ÿ±ÿ°ÿ©ÿ£ÿ­ÿ£ÿÿ¢ÿ¢ÿ«ÿ´ÿ°ÿ°ÿµÿÿ§ÿÁÿ¨ÿ¥ÿ¬ÿÿ«ÿ®ÿ­ÿ¬ÿ©ÿ°ÿ¤ÿ°ÿ®ÿ©ÿ§ÿ¾ÿ¢ÿ²ÿ±ÿ§ÿ¦ÿ©ÿ¯ÿ­ÿ ÿÿ¬ÿ±ÿ¸ÿªÿÿÿ§ÿÿ¯ÿ«ÿÿ¦ÿ¨ÿ ÿ§ÿ®ÿ¦ÿ§ÿÿªÿ¦ÿ¬ÿ­ÿ·ÿ²ÿ¨ÿ¶ÿ¨ÿÿ­ÿ©ÿ¢ÿ¯ÿ±ÿ®ÿÿÿÿ¡ÿ­ÿ¦ÿ ÿÿ¥ÿ ÿÿÿ¢ÿ¢ÿÿ ÿ£ÿÿÿÿÿ¡ÿ¤ÿÿ©ÿªÿÿ«ÿ¯ÿ«ÿÿÿ ÿ®ÿ±ÿ¬ÿ­ÿªÿµÿÿ¥ÿ¨ÿ¹ÿÿÿ¨ÿ²ÿªÿ¢ÿ¢ÿªÿ¯ÿ¦ÿ«ÿ£ÿªÿ®ÿÿ­ÿªÿ£ÿÿ¥ÿ®ÿ°ÿ³ÿ¨ÿ°ÿ·ÿ«ÿ¬ÿ°ÿ¢ÿÿ¦ÿ°ÿÿ¦ÿ§ÿ¬ÿ¬ÿ³ÿ²ÿ«ÿ¤ÿ§ÿ·ÿ¶ÿ¤ÿ ÿ¦ÿ­ÿ°ÿ¦ÿ©ÿ²ÿ³ÿ°ÿ½ÿ£ÿ§ÿÿ°ÿ´ÿ«ÿ³ÿ©ÿÿ¦ÿ©ÿÿÿ ÿ ÿ¦ÿÿÿ£ÿÿÿ¬ÿ¡ÿÿ¢ÿÿÿÿÿÿÿÿ¤ÿÿÿ¢ÿÿÿ«ÿ¤ÿ£ÿ´ÿÿÿ¡ÿÿÿÿÿÿ¥ÿ£ÿ ÿ ÿ¢ÿ°ÿ©ÿÿÿÿ£ÿÿÿµÿ£ÿÿÿ¥ÿ«ÿ¨ÿ¡ÿ¢ÿÿÿÿÿÿÿ~ÿÿÿ¦ÿÿÿÿ¢ÿÿ|ÿÿÿÿÿÿÿÿÿÿÿÿÿÿÿÿÿÿÿÿÿÿÿÿ«ÿªÿ¡ÿÿÿÿÿÿÿÿÿÿÿ¯ÿ¶ÿÿ¯ÿÿ­ÿÿ ÿ¬ÿ¢ÿ§ÿÿ¡ÿ©ÿ§ÿ¥ÿ­ÿªÿ­ÿ±ÿ¦ÿÿ¢ÿ§ÿªÿ®ÿ®ÿªÿ­ÿµÿ§ÿ´ÿ¼ÿÿÿ¤ÿÿ§ÿ²ÿ§ÿ¤ÿ±ÿ¶ÿÿÿÿÿªÿ·ÿ±ÿ°ÿ°ÿ§ÿ§ÿ°ÿÿÿÿ§ÿªÿ´ÿ­ÿÿ£ÿ­ÿ§ÿ­ÿ ÿ­ÿ¯ÿ±ÿ¨ÿ£ÿ©ÿ§ÿ¢ÿ©ÿªÿ£ÿ£ÿ ÿ©ÿ¬ÿ®ÿ¬ÿ ÿ¡ÿÿ·ÿ³ÿÿ£ÿ´ÿºÿ«ÿ±ÿªÿÿÿÿ¥ÿªÿ¡ÿÿ¡ÿ¥ÿÿÿ©ÿ¬ÿ¬ÿ£ÿ©ÿÿÿÿ¢ÿ³ÿ¡ÿ§ÿÿÿÿÿÿ¤ÿ¡ÿ£ÿÿÿÿ¡ÿÿÿ¥ÿ¨ÿÿÿÿ¥ÿ¢ÿÿ¤ÿ°ÿªÿ¬ÿÿ¦ÿÿ©ÿÿÿ­ÿ©ÿÿ ÿÿÿÿ¢ÿ¦ÿ£ÿÿÿÿÿ¡ÿÿÿÿÿÿ£ÿ©ÿ ÿ©ÿ¦ÿ¡ÿÿ¢ÿ ÿ ÿÿ¦ÿ§ÿ§ÿ¨ÿ±ÿªÿ´ÿ¶ÿ·ÿ·ÿªÿ ÿªÿªÿ¥ÿ¬ÿ«ÿ¥ÿ³ÿ·ÿªÿ¬ÿªÿ¯ÿ±ÿ¶ÿ¦ÿ ÿ¡ÿ«ÿ¨ÿ©ÿ£ÿÿ«ÿ£ÿ°ÿ¦ÿ¨ÿªÿÿªÿ«ÿÿ¡ÿ¨ÿ¦ÿ«ÿ²ÿ¦ÿÿ¢ÿ¥ÿ©ÿ¯ÿ±ÿ·ÿ¦ÿÿ©ÿ¤ÿÿÿ¦ÿ¨ÿÿ ÿ¨ÿÿ·ÿ¤ÿÿ¢ÿ£ÿ§ÿ¦ÿ¦ÿÿÿ±ÿ¬ÿ§ÿ¬ÿ±ÿ®ÿ¹ÿ®ÿ¬ÿ¯ÿ£ÿ°ÿ°ÿ£ÿ°ÿ°ÿ³ÿ±ÿ·ÿ¹ÿÿªÿ±ÿ©ÿ¨ÿ¤ÿÿ¦ÿ§ÿ¥ÿÿÿ¯ÿ´ÿ¡ÿÿ¥ÿªÿ»ÿ¡ÿ¡ÿÿ¢ÿªÿ ÿÿ®ÿ¿ÿ³ÿ¥ÿ£ÿ¡ÿÿÿÿÿ¬ÿµÿ±ÿ®ÿ±ÿ®ÿÿ¢ÿ°ÿ°ÿ¬ÿ®ÿÿ¹ÿ§ÿ ÿ¬ÿ¤ÿ¬ÿ¬ÿ«ÿÿªÿ¤ÿ©ÿ§ÿ¯ÿ±ÿ­ÿÿÿÿÿÿ«ÿ´ÿ¬ÿÿÿ«ÿ¤ÿ«ÿµÿµÿµÿ®ÿ­ÿ£ÿ§ÿ¢ÿÿÿ¬ÿ®ÿ°ÿÿ¤ÿÿÿ£ÿ§ÿ«ÿ¯ÿ©ÿ­ÿ£ÿ¯ÿÿªÿªÿ°ÿ©ÿÿªÿÿ ÿÿÿÿ¦ÿ¤ÿÿ¤ÿ©ÿ¦ÿªÿ­ÿ­ÿ¥ÿ¢ÿªÿÿ¢ÿ£ÿÿ¬ÿªÿÿÿ¤ÿ§ÿ§ÿ¨ÿ¦ÿÿ¼ÿ¬ÿ°ÿ¶ÿ¤ÿ¢ÿ¯ÿ¦ÿÿ¦ÿ¢ÿÿ£ÿÿ¨ÿ¤ÿ°ÿ¹ÿ®ÿ«ÿ£ÿÿ¦ÿÿÿ£ÿ¢ÿÿÿ¬ÿ¹ÿ¯ÿ¨ÿ¦ÿ´ÿ¦ÿ²ÿÿ¡ÿ®ÿ¤ÿÿ£ÿ½ÿÿ£ÿ§ÿ©ÿ°ÿÿÿ½ÿÿ¥ÿÿªÿ¸ÿ«ÿ§ÿÿÿ ÿ©ÿ°ÿªÿ¥ÿÿ¦ÿ ÿ¢ÿ¨ÿ§ÿ±ÿ±ÿ©ÿ ÿ¥ÿ¬ÿÿ¤ÿªÿÿ¤ÿ ÿ¡ÿÿ¢ÿªÿ¢ÿ«ÿ±ÿ©ÿÿÿ®ÿ¤ÿ¨ÿÿÿ±ÿ¸ÿ£ÿÿ§ÿ²ÿ¢ÿ¦ÿÿÿ¢ÿÿ­ÿ¼ÿ¢ÿÿ¥ÿ©ÿ°ÿ¦ÿµÿ´ÿªÿÿÿÿ¥ÿ¬ÿ±ÿ¨ÿÿ¡ÿ­ÿ³ÿ¨ÿ£ÿ¬ÿ£ÿÿÿÿ¥ÿ®ÿ©ÿ§ÿ¡ÿ¢ÿ¢ÿ ÿ§ÿ¸ÿ©ÿ³ÿ¢ÿ­ÿ®ÿ¢ÿ©ÿ¨ÿ¡ÿ§ÿÿ¯ÿ£ÿÿ¨ÿÿªÿ©ÿ«ÿÿ£ÿÿ§ÿ¬ÿ£ÿ¨ÿ¥ÿªÿ¯ÿ«ÿ¯ÿ¸ÿ¾ÿ¯ÿÿÿ¢ÿÿ¨ÿ½ÿµÿ§ÿÿÿÿÿ¦ÿÿÿÿ®ÿ°ÿ°ÿÿ¯ÿ°ÿÿ¥ÿªÿ¨ÿªÿ«ÿªÿ«ÿ¶ÿÿªÿ®ÿ¦ÿ³ÿÿ¬ÿªÿ®ÿ¨ÿªÿ¶ÿÿ£ÿ¡ÿ¤ÿ§ÿ¨ÿ¬ÿ§ÿªÿ±ÿ¤ÿ¥ÿÿÿ­ÿ¨ÿ¤ÿ¦ÿÿÿÿÿ£ÿ¯ÿ®ÿÿÿÿ¡ÿ±ÿ©ÿÿªÿµÿ¯ÿ¨ÿÿ»ÿÿÿ«ÿ«ÿ¦ÿÿ£ÿÿ¬ÿ½ÿ¦ÿ¤ÿ±ÿ³ÿÿÿÿ®ÿ¯ÿ©ÿ¦ÿÿ¢ÿÿÿÿÿÿ§ÿ´ÿ«ÿÿ¡ÿ¬ÿ®ÿªÿ­ÿ¦ÿÿ¬ÿ®ÿÿ ÿ¢ÿ¨ÿ­ÿ·ÿ©ÿ±ÿ¹ÿªÿ¤ÿÿªÿ£ÿ ÿ´ÿ©ÿÿÿ¤ÿ¦ÿÿ¼ÿ¯ÿ£ÿ¢ÿ ÿ·ÿ¡ÿÿÿªÿÿÿ£ÿ¡ÿ¦ÿ¡ÿÿÿªÿ«ÿ«ÿ­ÿµÿºÿ­ÿ§ÿ§ÿ¦ÿ­ÿµÿ¶ÿ©ÿ¥ÿªÿÿ¡ÿ¦ÿ©ÿ²ÿ²ÿ´ÿ±ÿ£ÿ«ÿ¥ÿ«ÿªÿ®ÿÿ¦ÿÿ§ÿ¡ÿÿ©ÿ¤ÿ«ÿ¡ÿÿ½ÿ·ÿ¤ÿ·ÿÿ¡ÿÿ¤ÿ§ÿ±ÿ©ÿÿÿ¬ÿ¶ÿ³ÿ©ÿ«ÿ³ÿ¤ÿ¨ÿ¬ÿÿ¬ÿ½ÿ°ÿªÿ®ÿ©ÿÿÿ£ÿ¥ÿ¢ÿÿÿÿ¦ÿ±ÿ¦ÿ ÿ¤ÿ¼ÿµÿ¬ÿ£ÿ°ÿ¬ÿÿ¡ÿ¯ÿÿ±ÿ©ÿÿµÿ ÿ§ÿ«ÿ¤ÿ«ÿªÿÿÿÿÿÿ£ÿ¦ÿÿ£ÿ°ÿ¬ÿ¢ÿ§ÿ«ÿ¨ÿªÿ¨ÿ©ÿ¬ÿ¦ÿ¤ÿ¥ÿ¦ÿÿÿÿÿ£ÿÿ¨ÿ ÿªÿÿ¡ÿªÿÿ¥ÿÿÿÿÂÿ¢ÿÿÿ ÿÿµÿ©ÿÿ±ÿ³ÿ¢ÿ©ÿÿ ÿªÿ¨ÿªÿ£ÿÿÿÿÿÿ£ÿÿÿÿÿ ÿÿ¨ÿ®ÿ©ÿ¯ÿ¢ÿ§ÿµÿ§ÿ ÿ¥ÿ¨ÿ­ÿ°ÿ¡ÿ®ÿ®ÿÿÿÿÿ§ÿÿ«ÿ³ÿ©ÿ°ÿ ÿ±ÿ³ÿ¥ÿ¸ÿªÿ­ÿ­ÿ¸ÿ´ÿ®ÿ¨ÿ©ÿ°ÿ¸ÿµÿªÿ¤ÿ¨ÿ²ÿ¯ÿ§ÿ§ÿ©ÿ«ÿ¤ÿÿ¢ÿÿ¬ÿÿÿ¦ÿ§ÿÿ¡ÿ¯ÿ¹ÿªÿµÿ ÿÿ¸ÿ±ÿ¸ÿ¥ÿ¸ÿ¤ÿ²ÿÿ ÿÿÿ©ÿ±ÿ¡ÿ¤ÿ¨ÿ­ÿ¦ÿªÿ¶ÿ­ÿ©ÿ´ÿµÿ¬ÿªÿ¨ÿÿ¥ÿ±ÿÀÿ¬ÿµÿ±ÿ°ÿªÿªÿÿ£ÿ°ÿ¦ÿµÿÿ«ÿ­ÿ¹ÿ¹ÿ±ÿ«ÿÿ¨ÿ¬ÿ¯ÿ³ÿ¯ÿ®ÿ¯ÿ¨ÿªÿ³ÿ£ÿ¡ÿ ÿÿªÿ¬ÿªÿªÿ¨ÿ¡ÿ¥ÿ±ÿ²ÿ¡ÿ ÿ¨ÿÿªÿªÿ©ÿ§ÿ²ÿ ÿ­ÿ¡ÿªÿ¬ÿ©ÿÿÿ ÿ«ÿ¡ÿ°ÿ¦ÿ¢ÿÿÿ§ÿ¦ÿ¢ÿ§ÿÿÿÿÿ¶ÿ²ÿ­ÿÿ¡ÿ£ÿÿÿ©ÿÿ«ÿ­ÿ¦ÿ©ÿ§ÿ²ÿÿ°ÿ¶ÿ§ÿ ÿÿÿÿ¨ÿ©ÿ§ÿ²ÿ®ÿ±ÿ®ÿ±ÿ±ÿ©ÿÿÿÿ«ÿ©ÿµÿ®ÿ¤ÿÿ¦ÿÿªÿªÿ«ÿ·ÿÿ¯ÿ°ÿ¬ÿÇÿ«ÿ¾ÿ¨ÿ£ÿ¯ÿ°ÿ£ÿ£ÿ·ÿ¯ÿ´ÿ§ÿ­ÿ¬ÿ¤ÿ¬ÿ©ÿ¥ÿ®ÿªÿ¤ÿ¨ÿ¦ÿ¤ÿµÿ¤ÿÿ±ÿ¬ÿ»ÿªÿ®ÿÿ±ÿ©ÿ¢ÿ¡ÿ©ÿ¨ÿ­ÿ©ÿ«ÿ£ÿ§ÿÿ¢ÿ¤ÿªÿ­ÿ¦ÿ¤ÿªÿ©ÿ§ÿ«ÿ¯ÿ²ÿ¤ÿ¤ÿ¨ÿ¹ÿÿ­ÿ­ÿÊÿ¯ÿÿÿ¡ÿ ÿ¨ÿÿÿ¢ÿ¨ÿ¦ÿ²ÿÿÿÿÿ¤ÿ¨ÿ«ÿ¦ÿÿ£ÿ«ÿ±ÿ®ÿ«ÿ¦ÿÿ§ÿ§ÿÿ¤ÿ¯ÿ¢ÿ£ÿ§ÿÿ¥ÿ¬ÿ¯ÿ±ÿµÿ°ÿ£ÿÿ¬ÿ·ÿ·ÿ°ÿ«ÿ¼ÿªÿÿÿÿ°ÿ¥ÿ¯ÿ§ÿ¤ÿÿÿÿÿÿ¥ÿ²ÿ°ÿ¬ÿ¯ÿ§ÿ¡ÿ¤ÿ«ÿ­ÿ©ÿ¥ÿªÿ²ÿ²ÿ¨ÿ¥ÿ¢ÿÿ£ÿÿ®ÿ£ÿÿ®ÿÿ©ÿ¬ÿ§ÿ¨ÿ§ÿ®ÿÿÿ«ÿ£ÿÿÿ¤ÿµÿÿÿªÿ­ÿ«ÿ¡ÿ£ÿÿµÿÿ¢ÿÿ«ÿÿÿÿÿÿÿ¦ÿ¥ÿÿÿÿÿÿÿ¥ÿÿÿ¡ÿÿÿÿ ÿÿÿÿÿÿÿÿÿÿ¡ÿ ÿÿÿÿÿÿÿÿÿÿ ÿÿÿ©ÿÿÿÿÿÿÿÿÿÿÿÿÿÿÿÿÿÿÿ¥ÿÿuÿÿÿÿ´ÿÿ¢ÿÿÿÿ£ÿ ÿÿ£ÿÿ£ÿ§ÿÿÿÿÿÿ¬ÿ¥ÿÿÿÿÿ¨ÿ ÿ§ÿ¨ÿÿ ÿÿÿ©ÿ®ÿªÿ¢ÿ¡ÿ­ÿµÿ¯ÿ²ÿÿ ÿÿ¨ÿ¬ÿ¢ÿ ÿ©ÿ®ÿÿÿÿ«ÿ®ÿ§ÿÿ¥ÿ´ÿ¶ÿ±ÿ©ÿ¥ÿ¥ÿ§ÿÿ³ÿ¨ÿÿ¦ÿÿÿ®ÿ®ÿ±ÿ´ÿ±ÿ­ÿ§ÿ¨ÿ°ÿµÿºÿ¹ÿ²ÿ¤ÿÿ¢ÿ§ÿ«ÿ¦ÿÿ¯ÿ«ÿÿ¢ÿ«ÿ¦ÿ¦ÿ©ÿ¦ÿÿ¨ÿªÿ¨ÿ¢ÿ¥ÿ±ÿ³ÿ¡ÿ¥ÿªÿ²ÿ¬ÿªÿ«ÿ³ÿ¥ÿÿ¦ÿ ÿÿ£ÿ¬ÿÿ©ÿ£ÿ§ÿ¯ÿ²ÿ¯ÿ£ÿÿ¡ÿÿ¡ÿÿÿ§ÿ£ÿµÿ¸ÿ¦ÿÿÿ¢ÿ§ÿ­ÿÿÿ®ÿÿ ÿ®ÿ¨ÿ©ÿ±ÿ¬ÿÿ¬ÿ©ÿ­ÿ¸ÿ¡ÿ²ÿ¶ÿ¨ÿ¥ÿÿ¨ÿ²ÿ­ÿ¡ÿÿ§ÿ·ÿ¯ÿ®ÿ¦ÿ§ÿ®ÿ ÿªÿ¤ÿ¦ÿÿÿ¥ÿ¢ÿ«ÿ¦ÿÿ¥ÿ¡ÿ¥ÿªÿ©ÿÿÿÿ®ÿ¤ÿ¬ÿµÿ¬ÿ£ÿ¥ÿ®ÿ«ÿ¡ÿ¨ÿ«ÿ®ÿ­ÿ§ÿºÿ¬ÿ¨ÿ°ÿ²ÿ§ÿ¤ÿ¨ÿ²ÿ´ÿ­ÿ¤ÿÿ¸ÿ´ÿ´ÿ£ÿÿ·ÿ¸ÿ®ÿ¦ÿ¨ÿ®ÿ¬ÿ­ÿµÿ¯ÿ§ÿ ÿ¹ÿªÿÿÿ­ÿÿ¥ÿ²ÿ­ÿ©ÿ«ÿ©ÿ¦ÿ«ÿ®ÿ«ÿ¥ÿ¡ÿ¥ÿ¨ÿ»ÿ´ÿ©ÿ§ÿ¥ÿ¤ÿ¨ÿ­ÿ°ÿ­ÿ¡ÿ¤ÿ«ÿ®ÿ£ÿªÿ¯ÿ¯ÿ»ÿ±ÿªÿ­ÿ­ÿ¨ÿªÿ´ÿ«ÿ°ÿÿ¶ÿ«ÿ§ÿ©ÿ¤ÿÿÿÿªÿµÿ´ÿÅÿ¶ÿ§ÿ§ÿ®ÿ¡ÿÿ¬ÿ©ÿ©ÿ«ÿ¦ÿ¤ÿ£ÿ§ÿÿÿ«ÿ¤ÿ¦ÿ®ÿ­ÿ§ÿ§ÿ¬ÿªÿ¡ÿ¡ÿÿ¥ÿÿ®ÿÿÿ«ÿ®ÿ¬ÿ¥ÿ§ÿ¥ÿÿÿ ÿ ÿÿÿ©ÿ®ÿ¯ÿ²ÿ¤ÿ¡ÿ©ÿªÿ¨ÿÿ¢ÿµÿÿ¥ÿ­ÿÿ¦ÿ­ÿ¬ÿ¡ÿ ÿ¨ÿÿªÿ­ÿÿÿ£ÿ¨ÿ®ÿÿÿ¦ÿ¦ÿ ÿ¦ÿ ÿ£ÿÿªÿ¤ÿÿ¥ÿ¨ÿ¨ÿ«ÿ¯ÿ²ÿ®ÿ¡ÿÿÿ¤ÿªÿÿªÿ­ÿ°ÿ­ÿ§ÿ´ÿ«ÿÿ²ÿÿÿ ÿ ÿ­ÿ¯ÿ¨ÿ¦ÿ¥ÿ¡ÿ¥ÿªÿ¢ÿ°ÿ±ÿ¥ÿ©ÿ¨ÿªÿ´ÿ²ÿ©ÿªÿ·ÿ¥ÿ ÿ¯ÿ¤ÿ¢ÿ¢ÿ¯ÿ¶ÿ¦ÿÿ¨ÿ¬ÿÿÿ¬ÿ´ÿ§ÿªÿ«ÿ¤ÿ«ÿ§ÿªÿµÿÿ¯ÿªÿÿÿ¡ÿ¢ÿÿÿ¢ÿ®ÿºÿ¦ÿ¨ÿ¡ÿ ÿ¤ÿ©ÿ­ÿ¯ÿ±ÿ±ÿ¢ÿªÿ¦ÿ¡ÿ¦ÿ«ÿ³ÿ¶ÿ¬ÿ¢ÿ ÿ¶ÿÿ®ÿ¯ÿ®ÿ¬ÿ«ÿ°ÿ¶ÿµÿ¢ÿ®ÿ¥ÿ¬ÿ°ÿ¨ÿ¨ÿ­ÿ­ÿ«ÿ²ÿÅÿÿÿ°ÿ·ÿ¸ÿ©ÿÿ¢ÿ±ÿÿ³ÿÿÿ§ÿ¦ÿ£ÿ©ÿ¾ÿÆÿ¬ÿ°ÿ°ÿÿ©ÿ¬ÿ²ÿ®ÿ§ÿ©ÿªÿ¥ÿ¸ÿ¯ÿ®ÿ¬ÿ§ÿ§ÿ£ÿÿ¦ÿ¬ÿÿ¦ÿ¨ÿªÿ®ÿÿ¡ÿªÿ°ÿ±ÿ¥ÿ³ÿ¡ÿ©ÿ©ÿ«ÿ®ÿ°ÿ­ÿ¨ÿ®ÿºÿ ÿ±ÿ¬ÿ»ÿ´ÿ°ÿÁÿ¾ÿ£ÿ´ÿ°ÿ´ÿ§ÿ°ÿ»ÿ½ÿµÿ¯ÿ±ÿ¥ÿ ÿ±ÿ±ÿ§ÿ¦ÿ©ÿ§ÿ¬ÿ¯ÿ«ÿ©ÿªÿ¬ÿ¤ÿÿ£ÿ©ÿ¥ÿ ÿ·ÿÿ©ÿ¸ÿ¶ÿ«ÿ¤ÿ¦ÿ«ÿÿÿ¨ÿ ÿ©ÿ¬ÿ±ÿ¼ÿ¦ÿ©ÿ¥ÿ¯ÿ­ÿ¨ÿ ÿÿ¤ÿÿ¦ÿÿÿÿÿÿÿÿoÿÿÿÿÿÿÿÿÿÿÿªÿÿÿÿÿÿÿÿÿÿ ÿÿÿÿÿ£ÿ¬ÿ¨ÿ®ÿÿÿÿÿÿÿÿÿÿuÿÿÿÿÿÿÿÿÿÿÿÿÿÿÿÿÿÿÿÿÿÿÿÿÿÿ¤ÿ¯ÿ¡ÿ§ÿÂÿÈÿ°ÿ¥ÿ©ÿ«ÿ°ÿºÿ±ÿ§ÿ°ÿ²ÿ¹ÿ©ÿ¯ÿ¶ÿ±ÿ¬ÿ©ÿ¯ÿ­ÿ«ÿªÿ§ÿ¯ÿ¦ÿ¦ÿ°ÿ´ÿ¿ÿ¯ÿ®ÿ¨ÿ³ÿ·ÿ°ÿ«ÿ±ÿ¯ÿ¦ÿ¹ÿ°ÿ¬ÿ¯ÿ¬ÿ²ÿµÿ¬ÿ§ÿ­ÿ¡ÿÿÿ£ÿÿ«ÿ·ÿ±ÿ¯ÿ·ÿ»ÿ¼ÿ¼ÿ¯ÿ±ÿ±ÿ²ÿ¯ÿªÿ®ÿ®ÿÿ§ÿ²ÿ½ÿµÿ©ÿ¤ÿ°ÿ´ÿ°ÿ§ÿ¥ÿ¶ÿ°ÿ¢ÿ®ÿªÿ±ÿ«ÿ¨ÿ¨ÿ¨ÿ¬ÿ®ÿ·ÿºÿÿÿªÿ¶ÿ³ÿ±ÿ»ÿÃÿ¹ÿ¥ÿ¨ÿ·ÿ³ÿ³ÿ¬ÿ¤ÿ®ÿ°ÿ¬ÿµÿ¸ÿ·ÿÿ±ÿ¬ÿ¨ÿ¯ÿ¾ÿ®ÿ©ÿªÿÿ¥ÿÿ¤ÿÿ®ÿ²ÿ¬ÿ¯ÿ¬ÿ¦ÿ¨ÿ©ÿ£ÿ¢ÿ¥ÿ¬ÿ¦ÿ¬ÿ«ÿÿ£ÿ¯ÿ¸ÿ¸ÿ¨ÿ¥ÿ¹ÿ¬ÿÿµÿ²ÿ¬ÿ¸ÿ¶ÿ¬ÿªÿ§ÿ¥ÿ«ÿ¢ÿ°ÿ®ÿªÿ°ÿ­ÿ¯ÿ«ÿ¨ÿ¨ÿÿ¬ÿ¯ÿ¯ÿ·ÿ´ÿÿÿÿ£ÿ¤ÿ¨ÿ©ÿ¦ÿ¿ÿ®ÿ¦ÿ­ÿ°ÿ¬ÿ­ÿ£ÿÿÿ¢ÿÿÿ¤ÿ£ÿ¤ÿ«ÿ«ÿ¡ÿÿÿ¦ÿ¨ÿ®ÿ²ÿ±ÿµÿ£ÿ ÿ­ÿÿÿÿ®ÿ°ÿµÿµÿ±ÿ±ÿ­ÿ¯ÿ·ÿ¹ÿÿÿÿ¦ÿ«ÿ¼ÿ«ÿ£ÿ®ÿ¯ÿ°ÿªÿ¸ÿ«ÿ®ÿ´ÿ³ÿ¢ÿ¬ÿ£ÿÿ¢ÿªÿ¨ÿ©ÿ±ÿ²ÿ¡ÿ»ÿÿ¬ÿªÿÿÿ£ÿ©ÿ¨ÿ£ÿ¥ÿ§ÿ¨ÿÿ«ÿ¯ÿªÿ­ÿµÿªÿ¥ÿ¦ÿ°ÿ¸ÿ³ÿ¦ÿ ÿ ÿ¨ÿ®ÿÿ©ÿ¦ÿ¶ÿ­ÿ¬ÿ®ÿ­ÿ¥ÿÿÿ¦ÿµÿ§ÿ­ÿÅÿ»ÿ­ÿªÿ§ÿ¡ÿ¤ÿ¬ÿ²ÿªÿ ÿ°ÿ¶ÿ¨ÿÿÿ£ÿºÿ³ÿ³ÿ§ÿ ÿ£ÿ¤ÿ§ÿ¬ÿ¯ÿ®ÿÿ²ÿ¬ÿÿ¶ÿ±ÿ¦ÿ­ÿ·ÿ¤ÿ«ÿ®ÿ«ÿ«ÿÿ¢ÿ¬ÿ¤ÿªÿºÿ±ÿ¬ÿÿÿ¤ÿ¤ÿ£ÿ¢ÿ¬ÿ³ÿ¯ÿ­ÿªÿ¡ÿ£ÿ°ÿ¤ÿ£ÿ®ÿ¥ÿ°ÿ®ÿ¶ÿ³ÿ§ÿ¨ÿ¯ÿ¬ÿ­ÿ¼ÿ¹ÿ¦ÿ²ÿÿÿÿ¦ÿ²ÿ§ÿÿÿÿÿÿ ÿ¥ÿ¦ÿÿÿÿÿÿÿ§ÿÿÿ©ÿ ÿ¬ÿ´ÿ¯ÿ®ÿ²ÿ¸ÿµÿ¢ÿÿ°ÿ¤ÿªÿÿÿ¤ÿ°ÿ¢ÿ¡ÿ±ÿªÿ§ÿ¯ÿ­ÿ­ÿ³ÿ­ÿºÿ¯ÿ¯ÿ¹ÿÿ®ÿ©ÿ£ÿ¥ÿªÿ±ÿ¡ÿÿÿ­ÿµÿ¬ÿ¯ÿ¬ÿ°ÿ§ÿ­ÿ¨ÿ­ÿ¢ÿ°ÿ§ÿ¥ÿªÿ­ÿµÿ¨ÿ¥ÿ³ÿ¸ÿ­ÿ¨ÿ¶ÿ¼ÿ²ÿ­ÿÿ¦ÿ¤ÿ¤ÿ¤ÿ¤ÿÿ»ÿ°ÿÿÿ¬ÿ£ÿ ÿ¶ÿ¯ÿÿÿÿÿÿÿÿ¡ÿÿ¤ÿ¨ÿÿÿ«ÿÿÿÿÿÿÿÿÿÿÿÿÿ²ÿÿÿÿÿ£ÿÿÿÿÿÿÿÿ¡ÿÿ¢ÿ¦ÿÿ ÿ«ÿÿ¥ÿÿ ÿ©ÿÿ¬ÿÿÿÿ£ÿÿ©ÿÿÿÿÿÿÿ ÿÿÿ¡ÿÿ¦ÿÿÿÿÿ¤ÿÿÿ}ÿÿÿÿÿÿÿÿÿ¤ÿÿÿÿÿÿÿÿÿÿÿÿÿ ÿ±ÿÿÿÿÿÿ ÿÿÿ ÿÿÿÿÿ¤ÿ¤ÿªÿ¢ÿ ÿ ÿ¬ÿ¯ÿÿÿ¡ÿ­ÿ¬ÿ°ÿ°ÿ°ÿ©ÿ¬ÿ«ÿ ÿ¡ÿ¦ÿ¡ÿ¤ÿ¸ÿ¹ÿ§ÿ¤ÿ¨ÿ®ÿ§ÿÿ ÿ ÿ©ÿºÿ¨ÿ¥ÿ§ÿ­ÿ§ÿ ÿ¡ÿ°ÿ¹ÿ²ÿ«ÿ§ÿ¥ÿ«ÿµÿ±ÿ§ÿ ÿ ÿÿÿ¦ÿ¨ÿ®ÿªÿ­ÿ¦ÿ¬ÿ²ÿ¤ÿ¨ÿ­ÿÿ ÿÿÿ¯ÿ®ÿ¨ÿ¯ÿ¦ÿ ÿ«ÿ´ÿ¸ÿ°ÿ¡ÿ¨ÿ²ÿ±ÿºÿ²ÿ ÿ±ÿ©ÿ®ÿÁÿ·ÿ°ÿ£ÿÿÿ¤ÿ°ÿ¥ÿ¡ÿ¤ÿ§ÿ©ÿÿ§ÿ°ÿÿÿ©ÿ¦ÿ¨ÿ¡ÿÿ­ÿ¡ÿ«ÿ£ÿÿ¢ÿÿÿ£ÿÿÿÿÿÿ¦ÿ©ÿÿÿ¬ÿ¦ÿÿÿÿ¡ÿ©ÿ¤ÿÿÿ ÿÿÿªÿ¯ÿÿ¸ÿ¤ÿªÿÿ¢ÿÿÿÿ¨ÿÿÿÿÿ£ÿªÿ¯ÿ²ÿ ÿÿÿÿÿ§ÿ¢ÿ¨ÿ¤ÿ¢ÿÿÿÿÿ£ÿ·ÿ£ÿªÿµÿ¹ÿ·ÿ«ÿ¤ÿÿÿ¥ÿ±ÿ±ÿ¬ÿ±ÿ³ÿ§ÿ¤ÿ´ÿµÿ±ÿ¯ÿ¨ÿÂÿ§ÿ¡ÿÿ¢ÿ®ÿ¤ÿ¡ÿªÿ ÿ ÿ°ÿ¥ÿ´ÿÿ¤ÿ§ÿ®ÿªÿ¨ÿ¡ÿ¤ÿ°ÿ¨ÿ°ÿ³ÿ§ÿÿÿ°ÿ´ÿ¦ÿ¦ÿ±ÿ¤ÿ®ÿªÿ¡ÿÿ¨ÿªÿ®ÿ¡ÿÿ¡ÿ¨ÿ¯ÿ­ÿ¨ÿ ÿ¦ÿÿ©ÿÿ ÿ¨ÿ¶ÿ¤ÿÿ£ÿªÿ­ÿ¶ÿÿÿ§ÿÿ¦ÿ§ÿ«ÿ±ÿ¯ÿ¬ÿ·ÿ¿ÿµÿ®ÿ¦ÿÿÿ¯ÿÿÿÿ«ÿµÿµÿ«ÿ¯ÿ°ÿÿÿÿ²ÿ½ÿ§ÿÿÿÿ§ÿ«ÿ¨ÿ­ÿ¶ÿ°ÿÿÿªÿ©ÿÿÿÿ¯ÿ¯ÿÿ¢ÿ¬ÿ­ÿ¦ÿ²ÿ¿ÿ¹ÿ³ÿ§ÿ³ÿ¯ÿ¨ÿ¨ÿÿÿÿÿ½ÿÂÿ²ÿµÿ±ÿÿ¨ÿºÿ¹ÿ©ÿ¥ÿ«ÿ§ÿÿ¥ÿ·ÿ³ÿ¥ÿ§ÿ¡ÿÿÿ«ÿ²ÿ­ÿ¬ÿ¯ÿ£ÿ©ÿ¹ÿ³ÿÿ«ÿ®ÿ´ÿÿ¤ÿÿÿ¥ÿ¬ÿ°ÿ³ÿªÿ¢ÿÿ¨ÿ ÿ°ÿ¨ÿ©ÿ§ÿ¡ÿ®ÿ©ÿ¯ÿ³ÿ¬ÿÿÿ£ÿ ÿ¢ÿ§ÿ§ÿ©ÿ¦ÿ§ÿ°ÿ©ÿ¡ÿÿÿ¦ÿ¯ÿ¬ÿ¦ÿ§ÿ¢ÿ·ÿ®ÿ¢ÿ£ÿ£ÿÿ»ÿ°ÿ¥ÿ¤ÿ£ÿÿ£ÿ§ÿ±ÿ²ÿ·ÿ±ÿ£ÿÿÿÿ ÿ¢ÿ¦ÿ¦ÿ¢ÿÿ°ÿ®ÿ¥ÿ£ÿÿ¢ÿ¤ÿ¢ÿ©ÿ¬ÿÿ¦ÿ§ÿ·ÿ©ÿ¡ÿ£ÿÿ¨ÿ¯ÿ½ÿ¨ÿÿ´ÿÿ§ÿ¦ÿ¯ÿ«ÿªÿÿªÿÿªÿ§ÿÿ¨ÿ©ÿ¦ÿ¢ÿ¬ÿ­ÿÿªÿÿÿÿÿ¡ÿ¢ÿ«ÿ¯ÿ¬ÿ«ÿ­ÿ§ÿÿÿ ÿ¥ÿ­ÿ¬ÿ¤ÿÿÿÿÿ§ÿ«ÿ­ÿÿÿ·ÿ¡ÿ¡ÿÿÿ¸ÿ«ÿ¦ÿªÿ¤ÿÁÿ¤ÿ£ÿÿ¡ÿ¨ÿÿ«ÿ©ÿ¤ÿÿ°ÿ¤ÿ¯ÿ®ÿ´ÿ´ÿ¤ÿ¥ÿÿÿ­ÿ«ÿ«ÿ©ÿÿ¨ÿ´ÿ³ÿ ÿÿ®ÿ¬ÿ¨ÿÿÿ²ÿ±ÿÿµÿªÿÿÿ£ÿÿ²ÿªÿ¤ÿ±ÿ¦ÿ®ÿªÿÿÿ«ÿ´ÿ¦ÿ¡ÿ¦ÿÿ ÿ§ÿÿ ÿ ÿÿªÿ°ÿ§ÿ¬ÿ«ÿ©ÿ¢ÿÿÿ¤ÿ¨ÿ°ÿ­ÿ¬ÿ ÿÿ§ÿÿÿ ÿÿ¡ÿ¯ÿ¤ÿÿ¥ÿ¤ÿ ÿ«ÿ«ÿ¢ÿ¨ÿ£ÿ±ÿ¬ÿµÿ¬ÿ´ÿ£ÿ±ÿÿ§ÿ£ÿ¯ÿ§ÿ®ÿÿ¨ÿ¹ÿ¢ÿÿ¦ÿÈÿµÿÿ§ÿ¢ÿÿÿ©ÿ±ÿ¥ÿ±ÿ¬ÿÿ¦ÿ­ÿ¯ÿ±ÿ­ÿ¡ÿ§ÿ¼ÿ§ÿÿªÿÿÿÿ¢ÿ¢ÿÿ¦ÿ¯ÿÿÿÿÿ¬ÿ¢ÿÿ¥ÿÿ¢ÿ ÿ£ÿ¢ÿ ÿ§ÿÿÿÿ¦ÿ ÿ®ÿ¤ÿ¸ÿ§ÿ±ÿ¥ÿ£ÿÿÿÿ¦ÿÿ¡ÿ ÿÿÿÿÿÿ¢ÿ®ÿ¦ÿÿÿÿÿÿ«ÿ¦ÿ¡ÿ¥ÿ¡ÿ¡ÿ­ÿ«ÿ²ÿÿÿ¤ÿÿ ÿ£ÿÿÿ«ÿÿ¶ÿÿ£ÿ§ÿ³ÿ«ÿ ÿÿ¦ÿ§ÿÿÿ¦ÿ®ÿ¯ÿÿÿ ÿÿÿÿ£ÿ­ÿ±ÿ¿ÿ°ÿ«ÿ¨ÿ¦ÿÿ¢ÿ¾ÿ´ÿ¥ÿ§ÿ®ÿ¬ÿ¬ÿ¯ÿ©ÿ­ÿ·ÿ´ÿ«ÿÿÿ±ÿµÿ§ÿ³ÿ­ÿ§ÿ¦ÿ¯ÿºÿÿ¥ÿ°ÿÿ³ÿ£ÿ¯ÿÿ¡ÿµÿªÿ£ÿ¼ÿ°ÿ³ÿªÿ´ÿ´ÿÿ¥ÿ²ÿªÿ¶ÿ¡ÿÿ£ÿ³ÿ·ÿ°ÿ¨ÿ«ÿ¥ÿ¥ÿ¦ÿ¦ÿ­ÿ³ÿ±ÿ«ÿ¬ÿªÿ¤ÿ¥ÿ¡ÿ§ÿ±ÿ©ÿÿÿ¥ÿ¬ÿÿÿ¤ÿ±ÿ»ÿ«ÿ£ÿ¥ÿ ÿÿÿ¥ÿ¦ÿ³ÿ¦ÿªÿ½ÿ ÿÿ®ÿ§ÿ¢ÿ©ÿ¥ÿ ÿÿ¨ÿ¨ÿ¥ÿªÿªÿ¤ÿªÿÿÿ¤ÿ¡ÿ ÿ¡ÿ£ÿ°ÿ®ÿ£ÿ©ÿ­ÿ¢ÿÿ¤ÿ¨ÿÿÿ¦ÿ°ÿ¦ÿ·ÿ¥ÿÿÿÿ¬ÿÿÿÿ®ÿ³ÿÿ ÿÿÿ¬ÿ®ÿ¬ÿ­ÿÿ¬ÿ°ÿ£ÿ£ÿ¡ÿªÿªÿ¢ÿÿÿÿ¦ÿÿÿ£ÿÿÿ¦ÿÿ¢ÿ£ÿÿÿÿÿ ÿÿÿ®ÿÿÿ¬ÿ¨ÿ±ÿ±ÿ¦ÿÿÿÿ§ÿ¡ÿÿÿµÿªÿ°ÿÂÿÿ£ÿªÿµÿ¨ÿ©ÿÿ­ÿ§ÿ©ÿ¢ÿªÿ³ÿ©ÿÿÿÿÿ¥ÿ§ÿ¦ÿ¨ÿÿÿ§ÿ¨ÿ¤ÿÿÿ¦ÿ§ÿ£ÿªÿÿ ÿ¯ÿ§ÿ ÿ«ÿµÿÿ®ÿ£ÿªÿ­ÿ«ÿ£ÿ¯ÿ£ÿ©ÿÿ§ÿ¥ÿ¬ÿ¯ÿ¨ÿÿÿÿ¥ÿ²ÿ¯ÿ©ÿÿÿªÿ©ÿµÿ·ÿ°ÿ«ÿ²ÿ¼ÿ¦ÿÿ¤ÿ¦ÿ°ÿ¢ÿ­ÿ¦ÿ­ÿÿªÿ¡ÿÿ³ÿ¬ÿ¯ÿ§ÿÿªÿÿ°ÿ¯ÿ¢ÿÿ¤ÿ ÿ¢ÿ§ÿÿ¡ÿÿÿ¦ÿÿÿ¡ÿ¡ÿ£ÿ¤ÿ±ÿµÿ¥ÿÿ¡ÿÿ¦ÿ¨ÿ£ÿ³ÿ£ÿ¨ÿ¨ÿÿ¥ÿ¯ÿ·ÿÿÿ§ÿ´ÿÿÿÿ¡ÿ¢ÿ¤ÿ¡ÿÿÿ¯ÿ±ÿ«ÿ±ÿ´ÿ°ÿµÿ©ÿ¦ÿ©ÿ³ÿ£ÿÿ³ÿ¦ÿ¤ÿÿ£ÿ ÿÿ­ÿ®ÿ¢ÿ ÿ§ÿªÿ»ÿ«ÿÿ¬ÿ®ÿ¦ÿ§ÿ³ÿ±ÿ§ÿ°ÿ«ÿÿÿÿÿ¡ÿ¯ÿ°ÿ¬ÿ¢ÿ¡ÿªÿ­ÿ®ÿ±ÿªÿ­ÿ¦ÿ·ÿ¢ÿµÿ©ÿ£ÿ¾ÿ ÿ¢ÿ¥ÿ§ÿ¦ÿÿ«ÿ¢ÿÿ¤ÿÿÿ±ÿ¶ÿ§ÿÿÿÿ¡ÿ¡ÿÿ¦ÿ¶ÿºÿ­ÿªÿ§ÿªÿªÿ±ÿ°ÿ®ÿ¤ÿ¢ÿ¢ÿÿÿ¬ÿ²ÿ­ÿÿÿ¡ÿ³ÿ¡ÿÿ¨ÿ¡ÿÿ«ÿ¬ÿ¤ÿªÿ¬ÿªÿ°ÿ§ÿ¤ÿ®ÿ¡ÿ·ÿ¨ÿ²ÿ¨ÿÿÿ°ÿ²ÿÿ¬ÿ©ÿ°ÿ­ÿ¨ÿ¡ÿ¡ÿ¥ÿ§ÿÿÿ©ÿ¦ÿªÿ°ÿ©ÿ«ÿ±ÿ¶ÿ«ÿ¥ÿÿ¢ÿ¤ÿÿ£ÿ«ÿ«ÿ¬ÿ¥ÿ¥ÿÿ¥ÿ»ÿ¯ÿ³ÿ¥ÿ¡ÿ«ÿ¬ÿ´ÿ¶ÿ¬ÿ®ÿ®ÿ¦ÿ§ÿ«ÿ®ÿ¦ÿ¤ÿ½ÿ¯ÿ±ÿÿ ÿ±ÿ«ÿ®ÿ§ÿ¡ÿ©ÿ¥ÿ±ÿ­ÿªÿ°ÿµÿ­ÿ¡ÿ£ÿ¬ÿ´ÿ¸ÿªÿ£ÿ¡ÿÿ£ÿÿµÿ­ÿ¬ÿ¬ÿ¥ÿÿÿÿ§ÿ¬ÿ¨ÿÿ ÿ¦ÿ¨ÿ«ÿ§ÿ§ÿ ÿÿÿ¥ÿ®ÿÿ¨ÿ¬ÿ§ÿÿ¥ÿ¬ÿÿÿÿ¥ÿÿÿÿÿÿÿÿÿÿÿÿÿÿÿÿÿÿÿ¡ÿÿÿÿÿÿÿÿÿÿÿÿÿÿÿ¢ÿÿÿ ÿÿÿÿ¶ÿªÿÿÿ¨ÿÿ¬ÿÿÿÿÿÿÿÿÿÿ¡ÿ¤ÿ¢ÿÿ ÿ¢ÿÿÿÿÿ ÿ®ÿÿÿ±ÿ ÿÿ³ÿÿÿÿÿ¡ÿ¢ÿÿÿÿÿÿÿ¨ÿ«ÿÿÿ¥ÿ¨ÿ¡ÿÿ¤ÿÿ¡ÿ¤ÿ§ÿ«ÿ²ÿ®ÿ©ÿ­ÿ£ÿÿ©ÿ³ÿ ÿÿ±ÿÿ¬ÿ²ÿÿ½ÿ¸ÿ«ÿ¯ÿ¤ÿÿ ÿ«ÿ£ÿ¢ÿ«ÿ¬ÿ¯ÿ­ÿÿÿÿ§ÿ¥ÿ­ÿ¨ÿÿÿ¯ÿÿ¥ÿ±ÿ¸ÿ¬ÿÿ£ÿ¢ÿÿ ÿ©ÿ­ÿ®ÿÿÿ§ÿÿÿ¯ÿ©ÿ£ÿ°ÿ§ÿ¤ÿ¬ÿ¨ÿÿ ÿ©ÿ¬ÿ¦ÿ¨ÿ¥ÿ¡ÿªÿÿÿ«ÿ¹ÿ¸ÿ¨ÿÿ§ÿ¥ÿ¢ÿÿÿ¢ÿ²ÿ¬ÿÿ°ÿ©ÿ£ÿ¿ÿÿ­ÿ©ÿ§ÿ¥ÿÿÿ®ÿÿÿ¡ÿÿ¦ÿ¬ÿ¬ÿ®ÿ©ÿÿÿÿ­ÿ¸ÿ¢ÿ¤ÿÿÿÿ«ÿ³ÿ°ÿªÿ§ÿ£ÿ¦ÿÿ¸ÿ´ÿ«ÿ´ÿ¦ÿÿ¦ÿ¨ÿ±ÿ¶ÿ°ÿ¦ÿÿÿ­ÿ«ÿ°ÿ®ÿ¥ÿÿ°ÿ¡ÿÿÿ¦ÿ·ÿ©ÿ¢ÿÿÿÿ¤ÿ¨ÿ¤ÿ­ÿ©ÿÿ¡ÿ§ÿ¬ÿ©ÿ«ÿ°ÿ«ÿ¤ÿ«ÿ§ÿÿ¥ÿ¤ÿ©ÿ¥ÿ£ÿÿÿÿªÿ¡ÿ®ÿ¯ÿ¡ÿ«ÿ·ÿ´ÿ«ÿ¤ÿÿÿ¯ÿ¡ÿ£ÿÿ¥ÿÿ«ÿ¥ÿ¤ÿ¨ÿ«ÿ§ÿ¯ÿ¿ÿ­ÿ¤ÿªÿÿÿÿ±ÿ©ÿ¢ÿ­ÿ³ÿÿÿ­ÿ«ÿ¨ÿµÿ©ÿ«ÿ¯ÿ³ÿ¬ÿ¯ÿ¤ÿ§ÿ¨ÿ­ÿ·ÿ¯ÿ£ÿ¥ÿ¤ÿ£ÿÿ¦ÿÿÿ¬ÿ¢ÿªÿ¨ÿ³ÿ³ÿ­ÿ­ÿ®ÿ®ÿ§ÿ®ÿ´ÿÿ±ÿ²ÿ©ÿ ÿ¢ÿ¥ÿ®ÿ¸ÿ²ÿ¤ÿ¯ÿ¯ÿ¬ÿ«ÿ§ÿ«ÿÿ ÿ«ÿ¥ÿ§ÿ§ÿÿÿ¦ÿ¦ÿÿ§ÿºÿ°ÿ©ÿ°ÿ¢ÿ¦ÿ¢ÿ¤ÿ§ÿ¦ÿ®ÿ¤ÿ­ÿ§ÿ¯ÿÿ¹ÿ¬ÿ©ÿªÿ¨ÿ¦ÿ©ÿ©ÿ§ÿªÿÿÿÿ«ÿ­ÿ²ÿªÿ«ÿ©ÿÿ¤ÿ±ÿ¡ÿÿ¬ÿ«ÿÓÿ¦ÿÿ¯ÿ³ÿ¦ÿ¡ÿ©ÿ­ÿ¥ÿ¡ÿÿÿ­ÿÿÿ¥ÿÿÿ ÿ£ÿ¢ÿÿÿÿ´ÿ¨ÿ£ÿ½ÿ¥ÿ¶ÿºÿµÿ¯ÿ¤ÿ©ÿ¥ÿÿ¬ÿ¡ÿÿÿ§ÿ¨ÿ«ÿ¨ÿ¬ÿµÿ¥ÿ«ÿ¯ÿ¬ÿÿ²ÿºÿ°ÿ©ÿ¥ÿ¦ÿ§ÿ¥ÿ®ÿ®ÿÿ¬ÿ§ÿ£ÿµÿ¹ÿ°ÿ±ÿ·ÿªÿ ÿ®ÿ©ÿ ÿÿÿ¤ÿµÿ´ÿ§ÿªÿµÿ«ÿÿÿÿ¡ÿ¦ÿÿ«ÿ­ÿ¦ÿªÿ¬ÿ¬ÿ«ÿ©ÿ¢ÿ¦ÿ¥ÿÿÿÿ§ÿ®ÿ¥ÿ°ÿÀÿ¹ÿ¢ÿ¡ÿªÿ°ÿ­ÿ¦ÿ©ÿ²ÿ¦ÿ¸ÿ­ÿ¬ÿ¶ÿ¶ÿ·ÿ«ÿ±ÿ¿ÿ¢ÿÿ³ÿÿ±ÿªÿ¨ÿ ÿ«ÿ°ÿ§ÿ©ÿ§ÿ ÿ­ÿ´ÿ«ÿ§ÿ¨ÿªÿ¥ÿ ÿ¨ÿ¯ÿ¨ÿ¯ÿ¢ÿÿ´ÿµÿ°ÿ¶ÿ´ÿ¥ÿ²ÿ§ÿ©ÿ±ÿ©ÿ¦ÿ®ÿ¸ÿ¶ÿ°ÿ§ÿ£ÿªÿ¤ÿºÿ»ÿ«ÿ©ÿ±ÿ²ÿ°ÿºÿÂÿºÿ±ÿ§ÿ£ÿÿÿ§ÿ«ÿÿ±ÿºÿ¿ÿµÿ¬ÿ´ÿµÿ´ÿ¼ÿ¸ÿÿ£ÿ²ÿªÿ­ÿ¶ÿµÿªÿ¤ÿ¨ÿ¸ÿ¦ÿ¯ÿ¦ÿ¯ÿ¥ÿ¡ÿ«ÿ¸ÿ½ÿ§ÿ£ÿ½ÿ ÿ¤ÿ½ÿ´ÿ¦ÿ­ÿ©ÿ¬ÿ£ÿªÿ¶ÿ»ÿ¬ÿ¤ÿ¨ÿ¨ÿ°ÿÿÿ¦ÿ³ÿ¥ÿ¤ÿ«ÿ¦ÿÿ§ÿ©ÿ©ÿ´ÿ½ÿ¹ÿªÿ ÿ¤ÿ§ÿ­ÿÿÿ§ÿÄÿ¿ÿ·ÿ¸ÿ¤ÿ­ÿ¬ÿ²ÿ©ÿ¯ÿ¥ÿ ÿ§ÿ§ÿ¨ÿÿÿÿÿÿÿ{ÿtÿÿÿÿÿ{ÿoÿÿÿÿ±ÿ§ÿ¦ÿÿ¡ÿ¢ÿÿÿÿÿÿ£ÿÿÿÿÿÿÿÿÿÿÿÿÿÿÿÿÿÿ|ÿÿÿÿÿÿÿÿÿ|ÿÿÿÿÿÿÿÿÿÿÿÿÿÿÿ ÿÿÿ«ÿ©ÿ¡ÿ¹ÿ»ÿ¦ÿ¢ÿ¡ÿ¥ÿ«ÿ°ÿ´ÿªÿ°ÿ¬ÿ±ÿ¥ÿ©ÿ±ÿ¶ÿ¹ÿ°ÿ¨ÿ°ÿ®ÿ±ÿ¢ÿ¼ÿ¼ÿ§ÿ¥ÿÿ²ÿ¡ÿ«ÿ¥ÿªÿªÿ«ÿ©ÿ­ÿ³ÿ¢ÿ³ÿÉÿ°ÿÿÿ±ÿ·ÿ¨ÿ ÿ«ÿ®ÿ¤ÿ±ÿ¢ÿ¤ÿ¥ÿ³ÿ²ÿ«ÿ¬ÿ©ÿ¯ÿ¯ÿ¼ÿ»ÿ¬ÿ³ÿ´ÿ²ÿ³ÿ¯ÿ¥ÿ¨ÿ¤ÿ¯ÿ½ÿ¯ÿ°ÿ®ÿµÿºÿ°ÿ¨ÿ«ÿ©ÿ¬ÿ§ÿ¥ÿ³ÿ±ÿ¥ÿÿ¢ÿªÿ©ÿªÿÇÿ«ÿ±ÿ§ÿ¡ÿ©ÿ¬ÿªÿ­ÿ®ÿªÿ¯ÿ¡ÿ±ÿ¯ÿ«ÿ¥ÿ£ÿ¥ÿ­ÿ°ÿ©ÿ«ÿ¢ÿ¨ÿ©ÿÿ§ÿ°ÿµÿ¶ÿ¹ÿ»ÿ¼ÿºÿµÿÿÿ¤ÿ¦ÿ¤ÿ£ÿ¦ÿ©ÿªÿ§ÿ¦ÿ«ÿ­ÿ³ÿÿÿ¢ÿ¤ÿ°ÿ´ÿ«ÿµÿ¥ÿ±ÿ¯ÿ­ÿ£ÿ¥ÿ§ÿ¸ÿ»ÿ°ÿ®ÿ­ÿ¥ÿÿ¯ÿ¬ÿ¯ÿ¢ÿÿ¥ÿ¥ÿ¢ÿ§ÿ¶ÿ·ÿ­ÿ¥ÿ²ÿ§ÿªÿ·ÿ±ÿ­ÿ´ÿ±ÿ©ÿ©ÿªÿ¶ÿÿ°ÿ­ÿ«ÿ ÿ¬ÿªÿ¤ÿ­ÿ³ÿ­ÿ·ÿ¾ÿ¬ÿ¼ÿÿµÿ³ÿ®ÿ«ÿ«ÿ¥ÿ£ÿ¨ÿªÿ·ÿ¬ÿ¦ÿ¦ÿÿ§ÿ«ÿ¯ÿ®ÿ¬ÿ¨ÿ©ÿ«ÿÿÿ¡ÿ°ÿ­ÿ¥ÿµÿ°ÿ°ÿ­ÿ«ÿ¨ÿ¦ÿ©ÿ²ÿ¯ÿ®ÿ¨ÿ²ÿ¸ÿ¨ÿ¤ÿ¯ÿ­ÿ¨ÿ¬ÿ³ÿ°ÿ©ÿ´ÿÿ¦ÿÿ«ÿ±ÿ¼ÿ®ÿÿÿ¤ÿ«ÿ¯ÿ°ÿ±ÿ±ÿ¤ÿ¥ÿ«ÿ¨ÿªÿ±ÿ¥ÿ¢ÿÿÿ¥ÿ¦ÿ°ÿ¨ÿÿ±ÿ ÿ¨ÿ®ÿ¦ÿ³ÿ¥ÿ§ÿ¯ÿ®ÿ©ÿ¤ÿ¤ÿ«ÿ®ÿÿ©ÿºÿ¬ÿÿ©ÿ¶ÿ³ÿµÿ°ÿ¨ÿ«ÿ¨ÿÿ§ÿ¦ÿÿ´ÿÿ®ÿ¦ÿ«ÿªÿ¬ÿ«ÿ¨ÿ¬ÿ°ÿ©ÿ§ÿªÿ·ÿ¨ÿÿ»ÿ­ÿ©ÿ¤ÿ¨ÿªÿ«ÿ®ÿ¥ÿÿ¯ÿ¯ÿ³ÿ¾ÿ«ÿ±ÿ¹ÿªÿ ÿÿ¨ÿ±ÿ­ÿ¬ÿ¶ÿ¼ÿ³ÿ¬ÿªÿ¦ÿ§ÿªÿªÿ¦ÿ¶ÿ£ÿ¡ÿ¬ÿ«ÿªÿ·ÿ¯ÿÿ§ÿ¥ÿ¥ÿ´ÿ±ÿ´ÿ¸ÿÿÿ±ÿÿ¥ÿ ÿÿ¡ÿ¢ÿ¥ÿ¥ÿ£ÿ ÿÿÿÿÿÿÿÿÿ¦ÿ¶ÿ«ÿ¢ÿ ÿ·ÿ¿ÿ°ÿ·ÿµÿªÿ ÿ³ÿ¯ÿ§ÿ°ÿÿºÿ¡ÿ¥ÿ¢ÿ¯ÿªÿ«ÿ»ÿºÿ­ÿªÿ·ÿ½ÿ¾ÿ´ÿ¯ÿ­ÿ¦ÿ¯ÿ±ÿ²ÿÿ£ÿ¨ÿ©ÿ°ÿªÿ¤ÿ¬ÿ®ÿªÿ®ÿ¹ÿ©ÿ¶ÿ´ÿÿ·ÿ¦ÿ¥ÿ°ÿ¨ÿ«ÿ§ÿ¡ÿ¥ÿ±ÿ»ÿ¸ÿ¬ÿ¥ÿÿ§ÿÿ¯ÿÿ¦ÿ®ÿ²ÿÿÿ¨ÿ®ÿ¬ÿ¢ÿÿÿÿ¨ÿÿÿÿ¬ÿÿÿ¥ÿ¤ÿÿ ÿÿÿÿ«ÿÿÿÿÿÿÿÿÿ¨ÿÿÿÿÿÿ¦ÿÿÿÿ§ÿÿÿ£ÿÿÿ£ÿ¡ÿÿÿ ÿÿÿ©ÿÿ ÿ©ÿ§ÿ­ÿÿ©ÿÿ¤ÿÿÿ§ÿ ÿÿ¡ÿ¨ÿ¥ÿ¤ÿÿÿÿÿÿÿÿÿÿ¢ÿ¥ÿÿÿÿ{ÿÿÿÿÿÿÿÿÿ§ÿ ÿÿÿÿÿÿÿÿÿÿÿÿÿÿÿÿÿÿ¨ÿÿÿ£ÿ¥ÿ¢ÿÿ¡ÿÿ¬ÿ­ÿ¢ÿ¢ÿ¤ÿ®ÿ¥ÿªÿ©ÿ¡ÿ§ÿ£ÿ«ÿ©ÿ¯ÿ°ÿ¯ÿ§ÿ¡ÿ¤ÿ§ÿ©ÿ¬ÿªÿµÿÂÿ©ÿ£ÿªÿ§ÿÿ¡ÿ°ÿ²ÿ¸ÿ®ÿ«ÿÿªÿ²ÿ¦ÿÿ³ÿ¤ÿÿ±ÿ¯ÿ¬ÿ±ÿ°ÿ·ÿ¶ÿ¬ÿÿ¢ÿÿ£ÿ¯ÿ¤ÿÿ«ÿ­ÿ¨ÿªÿ¨ÿ¦ÿ¢ÿ©ÿÿÿÿÿ«ÿ§ÿ ÿ¤ÿ¨ÿ¯ÿ¨ÿ¤ÿªÿ¤ÿ«ÿ¿ÿªÿÿ§ÿ£ÿ®ÿÿÿÿ¥ÿ§ÿ£ÿ²ÿªÿ¤ÿ¤ÿ§ÿ¤ÿÿÿÿ©ÿ¤ÿÿ§ÿÿ§ÿ¤ÿ¡ÿ§ÿ±ÿ ÿÿ ÿ§ÿ ÿ¡ÿÿÿ°ÿµÿ´ÿ¢ÿ¡ÿ£ÿ¡ÿ«ÿ¯ÿÿÿ§ÿ¡ÿ¥ÿªÿ¨ÿ³ÿÿ£ÿ­ÿÿÿ£ÿ¥ÿ¹ÿÿºÿ§ÿÿÿ¡ÿÿÿÿ£ÿ©ÿÿÿ¢ÿ¦ÿ§ÿ¦ÿ§ÿ©ÿ¦ÿ ÿ¦ÿÿÿ¤ÿªÿµÿÿ£ÿ¢ÿªÿÿ ÿ°ÿ°ÿ¦ÿ°ÿªÿÂÿ·ÿ¸ÿ§ÿÿÿ¥ÿÿªÿÿÿÿÿ¦ÿ±ÿ·ÿ¹ÿ¨ÿ¤ÿ¾ÿ­ÿ²ÿÿ¡ÿ ÿ±ÿ§ÿ ÿ°ÿ¤ÿ²ÿ¡ÿ£ÿÿ¢ÿ¥ÿªÿ ÿ ÿÿ£ÿ´ÿ³ÿ±ÿ­ÿ¥ÿÿÿ®ÿ­ÿÿÿ¥ÿ£ÿ¬ÿÿ§ÿ£ÿ©ÿ§ÿ¿ÿÿÿÿÿÿºÿ®ÿÿ´ÿÿÿ°ÿ·ÿ®ÿ¶ÿ§ÿ¯ÿ¶ÿ­ÿªÿ£ÿ§ÿ©ÿ°ÿ§ÿÿÿÿ­ÿ¬ÿ°ÿ°ÿ­ÿ¢ÿ§ÿ©ÿ«ÿ¨ÿ«ÿ«ÿ¦ÿÿ¦ÿ°ÿ»ÿ©ÿ¥ÿÁÿ§ÿ£ÿ¥ÿ³ÿ°ÿ«ÿÿ¨ÿ§ÿ¦ÿ¨ÿ¨ÿ¥ÿªÿ¨ÿÿÿÿÿÿÿ£ÿ¼ÿ°ÿ¨ÿ®ÿ²ÿ¸ÿ¯ÿ¦ÿ¨ÿ¢ÿÿ£ÿµÿÿ¨ÿÅÿ³ÿ¬ÿÿÿ²ÿªÿªÿ«ÿ´ÿ«ÿ²ÿµÿ¯ÿÿÿ­ÿ¯ÿ¥ÿ¨ÿ²ÿ¥ÿ¥ÿ¼ÿ­ÿÿÿ£ÿ¤ÿ¨ÿ­ÿ£ÿ ÿ¨ÿ¨ÿ­ÿÿ£ÿ«ÿ®ÿ±ÿ¡ÿÿÿ¤ÿ¤ÿÿ©ÿ ÿÿÿ§ÿ®ÿ±ÿÿ¢ÿ­ÿ­ÿ¥ÿªÿ´ÿµÿ«ÿ¡ÿ¢ÿ©ÿ«ÿ¥ÿ¢ÿ£ÿ¤ÿ¨ÿ«ÿ­ÿ¦ÿÿÿÿÿ¦ÿ¦ÿ·ÿ´ÿ³ÿÿ¦ÿ²ÿ±ÿ¢ÿ¢ÿªÿ°ÿÿ©ÿµÿ°ÿ«ÿ¤ÿ²ÿ­ÿ¤ÿ¤ÿÿ¬ÿ¨ÿ ÿ®ÿ´ÿ¬ÿÿÿ£ÿ«ÿ¦ÿªÿ­ÿ¥ÿ¯ÿªÿ©ÿ¶ÿ¬ÿÿ ÿ¦ÿ¨ÿ«ÿ¬ÿ©ÿÿ¬ÿ¦ÿ£ÿÿ¨ÿ¥ÿÿ¤ÿ ÿ³ÿ½ÿªÿ¥ÿ®ÿ¬ÿ¦ÿ¡ÿÿ§ÿºÿ¨ÿÿªÿ¤ÿÿ¦ÿ¡ÿÿÿ¦ÿ­ÿ£ÿ«ÿ¥ÿÿ¤ÿ¢ÿÿÿÿÿÿ§ÿ¯ÿ°ÿ ÿÿÿÿ¬ÿ©ÿ®ÿÿ¥ÿ±ÿ ÿÿÿ¤ÿ±ÿ§ÿªÿ¼ÿ­ÿ¹ÿÿ¢ÿÿ¡ÿ«ÿÿ¥ÿ©ÿÿ¢ÿÿÿ ÿµÿ´ÿªÿ°ÿ¯ÿªÿªÿ¬ÿÿÿ©ÿÿ£ÿ©ÿ®ÿ¢ÿÿ©ÿÿÿ®ÿ¢ÿÿÿÿ¨ÿÿ©ÿ ÿÿ ÿ£ÿÿ¤ÿ­ÿ¡ÿ¹ÿ§ÿÿÿÿ¥ÿ«ÿªÿ ÿ¬ÿÿ¢ÿ¤ÿÿÿÿÿÿ£ÿ±ÿÿÿ¨ÿ£ÿÿ©ÿ±ÿ´ÿ²ÿ¯ÿ¬ÿÿÿ«ÿ­ÿÿ«ÿ®ÿ¤ÿ©ÿ¨ÿ©ÿªÿ®ÿÿ©ÿ¢ÿ¢ÿ®ÿ¦ÿ ÿ§ÿ£ÿ¡ÿÿ¤ÿ®ÿ«ÿ«ÿ§ÿ«ÿ ÿ¥ÿ§ÿ¤ÿÿ­ÿÿ¡ÿ¤ÿÿ®ÿ±ÿªÿµÿ¯ÿÿÿÿ¦ÿ¨ÿ®ÿ³ÿ¨ÿªÿ©ÿÿÿÿÿÿÿÿÿÿÿÿ ÿ£ÿ¨ÿ³ÿ´ÿÿ£ÿ­ÿµÿ±ÿ«ÿÿ©ÿÿ¤ÿ²ÿ±ÿ«ÿ­ÿ©ÿ¦ÿÿ©ÿµÿ¯ÿ°ÿÿÿ¥ÿ¡ÿ¡ÿ¨ÿºÿ³ÿ¢ÿÿÿÿ©ÿ¡ÿÿªÿµÿ²ÿ¢ÿ¡ÿÿÿ­ÿ³ÿ¬ÿ¤ÿªÿ¨ÿ«ÿ¼ÿ¹ÿ¬ÿ²ÿ¨ÿ¬ÿ²ÿ¬ÿÿÿ¥ÿ­ÿ©ÿÿÿÿÿÿ³ÿ«ÿ¶ÿÿÿªÿÿÿ«ÿ¨ÿ§ÿ»ÿµÿ¦ÿ©ÿ«ÿ¥ÿ ÿ¨ÿÿ¨ÿ¤ÿÿ¬ÿ¬ÿ·ÿ ÿ¨ÿ¾ÿ¸ÿ©ÿ£ÿ¥ÿ¦ÿ®ÿ´ÿ«ÿ£ÿ¦ÿ¦ÿ¼ÿ¯ÿÿ§ÿ ÿ¤ÿÿ°ÿ¨ÿÿ¹ÿÿ²ÿµÿÿ¦ÿ­ÿ­ÿ¡ÿÿ¯ÿµÿ¢ÿ´ÿ£ÿ±ÿ¤ÿªÿ³ÿ¦ÿÿÿÿ¨ÿ ÿÿÿ¢ÿ­ÿªÿ£ÿ¦ÿ¬ÿ«ÿªÿªÿ£ÿÿ¢ÿ¥ÿ¨ÿ°ÿ¬ÿªÿªÿ¨ÿ©ÿ«ÿÿÿªÿ«ÿÿ£ÿÿ¢ÿ®ÿ«ÿ¦ÿ¬ÿÿÿÿ¤ÿ¢ÿ£ÿ¦ÿ­ÿ´ÿ¡ÿÿ­ÿ§ÿÿ¢ÿ³ÿ¤ÿÿ«ÿ¦ÿ¥ÿ­ÿ¬ÿ¡ÿ ÿÿÿ¤ÿ¬ÿ­ÿ¦ÿ§ÿ­ÿ§ÿ¦ÿ§ÿ¨ÿ¡ÿÿ¦ÿªÿÿÿÿ¨ÿ ÿ®ÿ¡ÿ§ÿ¡ÿ­ÿ²ÿÿ¢ÿ ÿ¨ÿÈÿ¬ÿ¡ÿ©ÿ©ÿÿ¦ÿ«ÿ¨ÿ¢ÿ©ÿÿ ÿ¦ÿ¡ÿ¦ÿÿÿªÿªÿ¸ÿ°ÿ¦ÿ®ÿªÿ¤ÿ¤ÿ¡ÿÿÿÿÿ«ÿªÿÿÿÿ ÿÿ±ÿ¦ÿ¨ÿ¹ÿÿÿÿÿ ÿ³ÿ²ÿÿÿÿÿ¡ÿÿ´ÿ¥ÿÿªÿ­ÿ¥ÿ¨ÿÿ¦ÿ¢ÿÿÿ«ÿ®ÿÿÿÿ¥ÿ©ÿ¨ÿ¢ÿ¦ÿ¦ÿÿÿ©ÿ§ÿÿÿÿ¬ÿ§ÿ¡ÿ£ÿ£ÿ¢ÿ£ÿÿÿÿÿ£ÿ¥ÿ ÿ«ÿ±ÿ ÿªÿ£ÿ£ÿ¦ÿÿ£ÿ§ÿ¢ÿ§ÿ¡ÿÿÿ¡ÿ¬ÿ¯ÿ¨ÿ«ÿ©ÿ¢ÿ«ÿ®ÿ­ÿµÿªÿ¦ÿÿ}ÿ¤ÿ©ÿ±ÿªÿ©ÿ±ÿ¦ÿÿ¤ÿ®ÿ§ÿ¬ÿÿ¨ÿÿ¢ÿ¦ÿÿ¯ÿ¡ÿ°ÿµÿ£ÿ ÿ¤ÿ­ÿ­ÿ¬ÿ¦ÿ¥ÿÿ¢ÿ¤ÿÿÿÿ§ÿ©ÿ«ÿ®ÿ¯ÿ±ÿÿÿÿÿ«ÿ¡ÿªÿÿ¯ÿÿÿ«ÿ¬ÿ¹ÿ¦ÿÿ·ÿ³ÿÿÿÿÿÿ©ÿ¶ÿ®ÿ£ÿ©ÿ®ÿ¤ÿ¡ÿ£ÿÿÿ¡ÿ©ÿ¦ÿ©ÿ¶ÿ±ÿ£ÿÿÿ´ÿ¤ÿÿÿªÿ·ÿ¢ÿµÿ¦ÿ²ÿ¿ÿ´ÿ¶ÿ¥ÿ£ÿÿÿ¶ÿ³ÿ£ÿ§ÿ¥ÿÿÿÿÿÿ«ÿ°ÿ¯ÿ£ÿ¦ÿ°ÿ°ÿªÿ±ÿ¬ÿ«ÿ¢ÿ°ÿ¬ÿ·ÿ¥ÿÿµÿ®ÿªÿ¡ÿ£ÿ©ÿ¡ÿµÿ¥ÿ ÿ¨ÿ ÿ­ÿ©ÿÿ£ÿ¯ÿªÿ£ÿ£ÿ¥ÿ¬ÿ®ÿµÿ°ÿ¡ÿ§ÿÿÿ°ÿ¶ÿ²ÿ­ÿÿ¬ÿ«ÿ¥ÿÿ¬ÿ¸ÿ¢ÿÿ¥ÿ®ÿ²ÿ¤ÿÿ©ÿ¦ÿ¤ÿ«ÿ®ÿ´ÿ²ÿ©ÿ¦ÿÿ©ÿªÿ¢ÿÿµÿÿ©ÿ´ÿ´ÿ¦ÿÿÿÿÿ©ÿ°ÿ©ÿ§ÿ±ÿµÿ·ÿ¦ÿ¦ÿªÿ¢ÿªÿ®ÿ¤ÿ£ÿ¬ÿ©ÿ­ÿ©ÿ±ÿ®ÿÿ§ÿ§ÿ ÿ¤ÿ¥ÿ§ÿ¢ÿ¢ÿÿªÿÂÿµÿ­ÿ£ÿ¨ÿ³ÿªÿ¨ÿ®ÿªÿ«ÿ¥ÿÿ®ÿµÿ¦ÿ±ÿ°ÿªÿÿ¡ÿÿ³ÿ¤ÿ¤ÿ­ÿ¢ÿ§ÿ¢ÿ¯ÿ¤ÿ§ÿ¨ÿ©ÿ°ÿ®ÿ£ÿ¢ÿ«ÿ«ÿ¥ÿ¢ÿÿÿ¢ÿ©ÿ§ÿ¸ÿ§ÿ°ÿ²ÿ£ÿÿ¥ÿ¢ÿ¥ÿ«ÿÿ¢ÿ§ÿ¯ÿ¸ÿÀÿ½ÿ°ÿÿÿ§ÿ¢ÿÿ¢ÿ¤ÿÿ®ÿ¢ÿÿ¬ÿÿÿÿ¢ÿ©ÿÿÿÿÿÿÿÿÿÿ¢ÿ¢ÿÿÿÿÿÿÿÿÿÿÿ¢ÿÿ¡ÿÿ­ÿ®ÿªÿÿÿÿÿªÿÿÿÿÿÿÿÿÿÿÿÿÿ²ÿÿÿÿÿÿÿ£ÿ¦ÿÿ ÿ¢ÿÿ¦ÿ´ÿªÿÿ®ÿ§ÿÿÿÿÿÿ¬ÿ§ÿÿÿ¢ÿ ÿÿÿ¤ÿ©ÿÿÿ¨ÿ­ÿ§ÿ§ÿ¡ÿ ÿ¤ÿ¢ÿÿ¡ÿ¤ÿ¦ÿÿÿ§ÿ¦ÿ¦ÿ¨ÿ§ÿÿÿ¦ÿ£ÿÿ¡ÿ­ÿªÿ ÿ¨ÿ¤ÿ¥ÿ®ÿ ÿ¶ÿÿ ÿ¡ÿ§ÿ­ÿ¡ÿÿÿ ÿ¡ÿ£ÿ­ÿ¯ÿ ÿÿÿÿ¥ÿ£ÿ¡ÿÿÿ´ÿÿÿ£ÿ®ÿ³ÿ¬ÿ©ÿ©ÿ¥ÿ¡ÿ ÿ¢ÿ¤ÿÿ¥ÿ®ÿ ÿ¨ÿÀÿ£ÿ«ÿ¤ÿªÿ¨ÿ¨ÿ¤ÿÿÿ¦ÿ±ÿ¯ÿ®ÿªÿ£ÿªÿ©ÿÿªÿ·ÿ®ÿ®ÿ§ÿ´ÿ®ÿÿÿ ÿ¡ÿÿ¢ÿ¤ÿÿÿ®ÿ·ÿ¡ÿ­ÿ¢ÿ¨ÿÿ¡ÿ¡ÿ«ÿÿ¢ÿ§ÿ¥ÿ¤ÿ ÿ¢ÿ¢ÿÿ·ÿªÿ¡ÿÿÿÿ´ÿ­ÿ¢ÿÿÿ®ÿ³ÿ¦ÿÿÿ£ÿ­ÿªÿ¸ÿ¬ÿ·ÿ¢ÿÿ­ÿ«ÿ¨ÿ­ÿ¬ÿ¨ÿÿÿ¤ÿÿ¤ÿ¯ÿ¨ÿ¡ÿ°ÿ©ÿ¢ÿÿ¬ÿ­ÿ¶ÿ±ÿ¤ÿ¡ÿ­ÿ«ÿÿ§ÿµÿÿ¢ÿªÿ°ÿ§ÿ¦ÿ¢ÿ¥ÿªÿÿ£ÿ£ÿ¡ÿ¨ÿ±ÿ°ÿÿ«ÿ£ÿ§ÿÿÁÿ±ÿ¦ÿ ÿÿÿÿÿ ÿÿÿ¤ÿ¯ÿÿªÿÿÿÿ¨ÿªÿ¤ÿ¨ÿ·ÿ°ÿ£ÿ¤ÿ£ÿ§ÿ¼ÿ³ÿ«ÿ±ÿ¢ÿ©ÿ±ÿ§ÿ£ÿÿ¥ÿªÿ¤ÿ¦ÿ«ÿ¢ÿ¯ÿ®ÿ¼ÿ ÿÿ¤ÿ©ÿ¤ÿÿªÿ¨ÿÿ¤ÿ¬ÿ¬ÿ¦ÿ­ÿ½ÿ­ÿ²ÿ©ÿ¡ÿÿÿ§ÿ«ÿ£ÿ¨ÿ¦ÿÿªÿ§ÿÿªÿ§ÿ¨ÿ¦ÿ¥ÿ¤ÿ°ÿ²ÿ©ÿ°ÿ³ÿ«ÿ·ÿ¯ÿµÿ¬ÿ«ÿ¨ÿ§ÿÿÿ¡ÿ¤ÿ§ÿ¦ÿ¢ÿ¡ÿ³ÿ¼ÿ¹ÿ©ÿ±ÿ©ÿ ÿÿ¥ÿ£ÿÿ¦ÿ´ÿÿ¨ÿ®ÿÿ ÿ©ÿÿ³ÿµÿªÿ¨ÿ¬ÿ®ÿ°ÿ¢ÿÿÿ³ÿ¬ÿµÿ¬ÿ¦ÿ¥ÿ¡ÿ¤ÿ²ÿµÿ¯ÿ±ÿ«ÿ¯ÿ®ÿ²ÿ­ÿ§ÿ­ÿ©ÿ¤ÿ¦ÿ¤ÿªÿ¥ÿ¤ÿ¸ÿÿÿ§ÿ ÿ¦ÿ«ÿ«ÿªÿ¬ÿ´ÿ¯ÿ³ÿ¤ÿ°ÿÿÿ¡ÿ±ÿÀÿ¯ÿÿ¬ÿ¨ÿ§ÿ»ÿ£ÿ¡ÿ§ÿ¬ÿ¦ÿ¥ÿ£ÿ£ÿ©ÿ­ÿ«ÿ¤ÿ¯ÿ ÿ´ÿ£ÿ§ÿ©ÿ§ÿ®ÿ®ÿ§ÿ¼ÿ®ÿ¦ÿ»ÿ¤ÿ«ÿ³ÿ¹ÿ²ÿ©ÿ¦ÿ©ÿ±ÿºÿ®ÿ®ÿÿÿÿ¢ÿ¢ÿÿ£ÿ´ÿÄÿÿ¤ÿªÿ¥ÿ©ÿ©ÿ¨ÿ©ÿªÿ«ÿ¬ÿ¥ÿ¦ÿ¯ÿ§ÿ´ÿ·ÿ§ÿ¦ÿ¯ÿ±ÿ¦ÿÿÿ®ÿÿ«ÿ ÿ§ÿ²ÿ°ÿ¦ÿ¥ÿ°ÿ±ÿ¼ÿ¦ÿ¬ÿ¶ÿ¬ÿ¹ÿ³ÿ©ÿ¢ÿÿ¢ÿ¢ÿ²ÿ¡ÿºÿ³ÿ¢ÿ´ÿ´ÿ¤ÿ©ÿ®ÿÿ¥ÿ¬ÿ®ÿ©ÿ£ÿ©ÿ¬ÿ®ÿ¶ÿ¶ÿÿ«ÿ²ÿ¯ÿ¬ÿ³ÿ²ÿªÿ¥ÿ ÿ ÿµÿ¹ÿ±ÿ¢ÿ¥ÿ®ÿ±ÿ²ÿ¬ÿÿ£ÿ¨ÿªÿ£ÿÿÿ£ÿªÿ¯ÿªÿ¨ÿ¾ÿ³ÿ«ÿ¡ÿÿ ÿ¥ÿ¯ÿ­ÿ¡ÿ­ÿ«ÿ³ÿ»ÿ·ÿÂÿ¿ÿ³ÿ¯ÿ®ÿ®ÿ§ÿ©ÿ¥ÿ¬ÿµÿ³ÿ±ÿ¬ÿ¨ÿ¶ÿµÿ»ÿ¢ÿÿ¤ÿ©ÿ±ÿ¹ÿµÿ­ÿ¢ÿÿÿºÿ´ÿ¤ÿªÿ³ÿªÿªÿ ÿ°ÿ°ÿ°ÿ§ÿªÿ¬ÿªÿ±ÿªÿ´ÿÁÿ°ÿ¨ÿ´ÿ¼ÿ³ÿ¤ÿÿÿ¶ÿ·ÿºÿºÿ°ÿ¨ÿ¨ÿ®ÿ­ÿ±ÿÿªÿ¹ÿ£ÿÿ«ÿ©ÿ§ÿ£ÿ­ÿ¢ÿ³ÿ¬ÿªÿ®ÿ¨ÿ©ÿxÿlÿwÿÿÿ|ÿÿwÿÿÿÿÿfÿcÿÿÿÿ¨ÿ ÿ¤ÿ¥ÿ¦ÿ£ÿÿÿÿÿÿÿÿ¥ÿ¢ÿÿ ÿÿ©ÿ¢ÿÿÿÿÿÿÿÿÿÿÿÿÿyÿtÿuÿuÿÿoÿwÿÿ~ÿÿyÿ{ÿÿÿ}ÿÿ|ÿÿÿÿÿ¢ÿÿÿ£ÿºÿ£ÿ¤ÿÿÿ£ÿªÿ­ÿªÿÿ­ÿ¼ÿ¹ÿ¦ÿ¯ÿ¤ÿ¦ÿ¬ÿ­ÿ¼ÿ·ÿ©ÿ¸ÿ·ÿºÿ´ÿ²ÿ³ÿ³ÿ¬ÿ£ÿÄÿ¦ÿ²ÿ¯ÿ«ÿ­ÿ¯ÿ¬ÿ®ÿ´ÿ ÿ¬ÿºÿ¸ÿ¥ÿ£ÿªÿ«ÿ¢ÿ¨ÿÆÿ¿ÿªÿ©ÿ¬ÿ¨ÿ¨ÿ­ÿ®ÿ¨ÿ¥ÿ¦ÿ©ÿ¨ÿºÿ¶ÿ¥ÿ§ÿ´ÿ¸ÿ²ÿ¨ÿ¨ÿÿ«ÿ¶ÿÿ¢ÿ´ÿ±ÿ¯ÿ®ÿ¦ÿ°ÿ¬ÿªÿ¥ÿ¨ÿ®ÿ¸ÿ®ÿ£ÿ¦ÿ«ÿ°ÿ¹ÿ§ÿ±ÿ³ÿ­ÿ£ÿ¦ÿ©ÿ®ÿ®ÿ§ÿ­ÿ«ÿ«ÿ¬ÿ¹ÿ°ÿ®ÿ²ÿ³ÿ¯ÿ­ÿ´ÿ¬ÿ¬ÿ®ÿ¥ÿÿÿ­ÿ®ÿ¨ÿ°ÿ²ÿ¤ÿ¬ÿ©ÿ°ÿ¤ÿ¥ÿÿ¢ÿªÿ¦ÿ¨ÿ±ÿ­ÿ­ÿÿ­ÿ·ÿ´ÿ¤ÿ©ÿºÿ·ÿ«ÿ¬ÿ¬ÿ²ÿ·ÿ»ÿ¸ÿ¥ÿ¢ÿ¦ÿ¨ÿ®ÿ­ÿ¯ÿ»ÿ¹ÿ«ÿ¦ÿ«ÿÿ³ÿ­ÿ°ÿ±ÿ©ÿªÿ´ÿ¶ÿ´ÿ´ÿ£ÿ©ÿ¦ÿ©ÿ¯ÿ­ÿ±ÿ³ÿ®ÿ­ÿ°ÿ¦ÿ¨ÿÿ«ÿ«ÿ«ÿ¥ÿ­ÿ£ÿÿÿÿ¤ÿªÿ³ÿ¨ÿ²ÿ¬ÿÅÿ¹ÿ©ÿ©ÿªÿ©ÿ¤ÿ£ÿ±ÿ³ÿ®ÿ·ÿªÿ¬ÿ¯ÿ³ÿ¶ÿ°ÿ°ÿ­ÿ¤ÿ¢ÿÿ¹ÿ§ÿ¯ÿ¬ÿ¢ÿÂÿ±ÿ°ÿªÿ£ÿ­ÿ¬ÿ¡ÿ­ÿ§ÿ®ÿ¦ÿ»ÿºÿÿ£ÿ¬ÿ©ÿ¬ÿ©ÿ¤ÿ©ÿ¢ÿ·ÿÿÿ¥ÿ±ÿ«ÿ¿ÿ°ÿ¤ÿ£ÿ£ÿ¦ÿ¬ÿ°ÿ«ÿ¶ÿ­ÿ¡ÿÿ¬ÿ©ÿ³ÿµÿ§ÿ¥ÿ¬ÿ«ÿ¦ÿªÿ½ÿ¶ÿÀÿ­ÿ·ÿ¶ÿ¥ÿªÿ¥ÿ±ÿ²ÿ¨ÿ¬ÿ­ÿ¨ÿ´ÿ«ÿ£ÿ®ÿ¯ÿÿ£ÿ©ÿ¦ÿ£ÿ³ÿ´ÿ­ÿ·ÿ·ÿ¸ÿ¼ÿ£ÿÿ­ÿ¡ÿ¬ÿ¬ÿ«ÿ«ÿ¥ÿ¯ÿ°ÿ²ÿºÿ§ÿ¯ÿ²ÿ·ÿ­ÿ²ÿªÿ·ÿ²ÿ¬ÿ«ÿ±ÿ³ÿ©ÿ¦ÿ¶ÿºÿ¨ÿ©ÿ°ÿ¤ÿ¢ÿ³ÿ±ÿ§ÿ¢ÿ­ÿ­ÿªÿ¬ÿ®ÿ¬ÿ¬ÿ®ÿ§ÿ¤ÿ¡ÿ¨ÿ®ÿ¶ÿ¼ÿ°ÿ©ÿ®ÿ¦ÿÿ¯ÿ¸ÿ¥ÿÿ¬ÿ©ÿ°ÿ¡ÿ³ÿ­ÿÿ¶ÿ§ÿÿ¡ÿ©ÿ¥ÿ¤ÿªÿ©ÿ¥ÿ¥ÿÿÿÿÿÿ¦ÿ¡ÿÿÿÿ«ÿ©ÿ¯ÿ´ÿµÿµÿªÿ¨ÿ³ÿ±ÿ¹ÿ°ÿªÿ¤ÿ®ÿ±ÿºÿ¤ÿ¦ÿ¢ÿ¦ÿ¬ÿ¬ÿ°ÿ²ÿ¯ÿ§ÿ¦ÿ¥ÿ ÿ¹ÿ±ÿ¦ÿÁÿ»ÿ¥ÿ«ÿ¯ÿ¥ÿ­ÿ°ÿªÿ¬ÿ©ÿ¡ÿ£ÿ§ÿÿ²ÿ°ÿ³ÿ¸ÿ¤ÿ´ÿ¨ÿ¯ÿ´ÿ¯ÿ¦ÿ¨ÿ¬ÿ©ÿ­ÿ­ÿ«ÿºÿ±ÿÿ°ÿ³ÿÿÿ¥ÿµÿ¤ÿ¡ÿ¤ÿ¬ÿÿÿ¦ÿ¤ÿ¥ÿ©ÿ®ÿ¥ÿÿ¨ÿ±ÿ©ÿÿ£ÿ©ÿÿÿÿÿÿ¥ÿÿÿÿÿ¡ÿ¨ÿÿÿ®ÿ§ÿÿ­ÿÿ®ÿÿÿÿÿ£ÿÿ¡ÿ¢ÿÿÿÿÿÿ¤ÿÿÿÿ¤ÿÿÿ¤ÿ£ÿÿÿ«ÿÿ¢ÿÿÿ§ÿ°ÿ¥ÿÿÿ£ÿ£ÿÿÿÿÿÿÿ|ÿÿÿÿÿÿÿ ÿÿÿÿÿÿÿÿÿ ÿ§ÿ ÿÿÿÿÿÿÿÿÿÿÿ¸ÿÿÿÿÿÿÿÿÿ¤ÿ§ÿÿÿÿÿÿ¯ÿ¦ÿ£ÿ©ÿ¦ÿ°ÿ¦ÿÿ°ÿÿ¤ÿ¥ÿ§ÿ¦ÿ§ÿ©ÿ°ÿ©ÿ¡ÿ§ÿ¨ÿ¢ÿ­ÿµÿ§ÿ¯ÿ¬ÿ¤ÿµÿ¼ÿ¥ÿÿ ÿÿ¡ÿ³ÿªÿ§ÿÿ¬ÿ´ÿ°ÿ¹ÿ¼ÿ«ÿ¤ÿ©ÿ©ÿ©ÿ£ÿÿ´ÿ£ÿ¨ÿ­ÿÿ©ÿªÿ§ÿÿ¡ÿ£ÿ¯ÿ¡ÿÿ¦ÿ¥ÿ§ÿ¦ÿÿÿ©ÿ®ÿ¥ÿ¢ÿ§ÿÿÿÿ­ÿÿ¦ÿ­ÿ¥ÿ¶ÿÿ²ÿ²ÿ¥ÿªÿ©ÿ¤ÿ¡ÿÿÿ¤ÿ¤ÿ§ÿÿÿ£ÿ¢ÿ¡ÿ ÿªÿ¦ÿÿ¤ÿ ÿ£ÿ«ÿÿ ÿ­ÿ¢ÿÿ¡ÿ¥ÿÿÿ£ÿÿ¥ÿ¯ÿ°ÿ©ÿªÿ¦ÿÿÿ¤ÿ§ÿªÿÿÿ«ÿ£ÿÿÿÿÿÿ£ÿÿ¥ÿÿªÿÿ²ÿ©ÿ ÿÿ¥ÿÿÿÿ ÿÿÿÿ ÿ ÿ¢ÿ¦ÿ¦ÿ¥ÿ£ÿ ÿ¢ÿ¨ÿ©ÿ¦ÿ¦ÿ³ÿÿÿÿ¤ÿÿÿ©ÿ©ÿ£ÿÿ ÿ£ÿÿ©ÿÿÿÿ¬ÿ¿ÿ»ÿ±ÿ¹ÿ·ÿ¦ÿ¡ÿ¤ÿÿÿÿÿ«ÿ ÿ¨ÿ¤ÿ¢ÿ«ÿ©ÿ°ÿÿ¬ÿÿ§ÿÿ¤ÿÿ¦ÿ¦ÿÿÿÿ ÿ¨ÿ¦ÿ°ÿ¬ÿ£ÿ£ÿÿ ÿ¤ÿ¡ÿÿÿ£ÿ¤ÿ¤ÿÿÿ§ÿ«ÿ·ÿ´ÿ¢ÿ±ÿ¨ÿ¯ÿÿÿ¹ÿ¦ÿ§ÿ«ÿ«ÿ¢ÿ®ÿ°ÿªÿ¤ÿ¡ÿ¡ÿÿÿ©ÿ§ÿ­ÿ¾ÿ¿ÿ¯ÿÿÿ©ÿ«ÿ«ÿ©ÿ¯ÿ¨ÿÿ«ÿ¦ÿ¢ÿ¥ÿ«ÿ¢ÿµÿ·ÿ¡ÿ¶ÿ§ÿ«ÿµÿªÿ¤ÿ¤ÿ§ÿ£ÿ¯ÿ§ÿ¯ÿ¯ÿ°ÿ¦ÿ¦ÿ¢ÿÿ¥ÿªÿªÿÿÿ¥ÿ£ÿ®ÿ¶ÿ©ÿ²ÿ®ÿ£ÿ¥ÿ­ÿ¯ÿªÿ¤ÿ¡ÿÿ¬ÿ«ÿÿ½ÿ¡ÿ¸ÿ¢ÿ©ÿÿÿÿÿ¨ÿºÿ§ÿ¯ÿ¦ÿÿ ÿ¬ÿ­ÿªÿ«ÿ¬ÿ®ÿ®ÿ­ÿÿÿ¨ÿ©ÿ£ÿ°ÿ·ÿ®ÿ°ÿ¤ÿ ÿ¬ÿÿÿ§ÿ²ÿ¯ÿ¬ÿÿÿ²ÿ¤ÿ©ÿ«ÿÿÿÿ¤ÿ¬ÿ®ÿ ÿÿ«ÿ¢ÿÿÿ ÿ ÿ¡ÿ¢ÿ¦ÿ©ÿ­ÿ¥ÿÿ¦ÿ¦ÿÿÿ±ÿ¹ÿ¨ÿ«ÿÿ¥ÿ§ÿ«ÿ²ÿ¨ÿ³ÿÿ«ÿÿªÿ¡ÿÿ¨ÿ ÿ¨ÿ¤ÿ¬ÿ¯ÿ¢ÿÿ¥ÿªÿÿÀÿ¬ÿ¨ÿ³ÿ±ÿ¯ÿ²ÿ¬ÿ§ÿ¢ÿ¥ÿ«ÿ¥ÿ¤ÿ¥ÿÿ©ÿ¹ÿµÿªÿÿÿªÿ§ÿ¶ÿ®ÿ±ÿ°ÿÿ¢ÿ­ÿ¡ÿ¢ÿ©ÿ±ÿÿ±ÿ¢ÿµÿ«ÿÿÿ¯ÿ¬ÿÿ¥ÿ¨ÿ¥ÿ·ÿ­ÿÿÿ¢ÿÿÿÿÿÿÿ¤ÿ¤ÿ¯ÿ¥ÿÿ¢ÿ©ÿ¨ÿÿÿÿÿÿÿ®ÿ¤ÿ¨ÿ¡ÿ¦ÿ´ÿ¬ÿ¯ÿ¯ÿ¨ÿÿÿ£ÿ­ÿ³ÿ§ÿ¦ÿ ÿ«ÿ¡ÿªÿÿªÿÿÿ¤ÿ­ÿ¢ÿ£ÿÿÿÿÿ§ÿ¦ÿ¥ÿªÿ«ÿ©ÿ¢ÿªÿ«ÿÿÿ¥ÿ ÿÿÿ ÿ£ÿ§ÿ°ÿ©ÿÿÿ¢ÿÿ¢ÿ³ÿÿÿ±ÿÿÿÿÿ·ÿ©ÿºÿ§ÿ®ÿ«ÿ£ÿ¤ÿ©ÿÿªÿ£ÿÿ¡ÿ§ÿÿ¤ÿ¤ÿÿ¦ÿ­ÿ£ÿÿ­ÿÿÿ¬ÿ¯ÿ¬ÿ­ÿ­ÿÿÿ±ÿ·ÿ ÿÿ«ÿ¢ÿÿ¡ÿ³ÿ¯ÿÿÿ¤ÿ¹ÿµÿÿ¦ÿ²ÿ¸ÿ¢ÿ«ÿ­ÿ©ÿ±ÿÿÿyÿ¯ÿ£ÿÿ²ÿ¨ÿ­ÿ¿ÿÿÿ£ÿ¨ÿ±ÿÁÿ¦ÿÿ«ÿªÿ½ÿ°ÿªÿªÿ§ÿ¡ÿ§ÿ¦ÿÿÿ¨ÿ²ÿÿÿÿÿÿ ÿÿÿÿÿªÿ¥ÿÿ¥ÿ¯ÿ§ÿ½ÿÿµÿ³ÿÿ§ÿ«ÿÿÿ§ÿµÿ¿ÿÿ°ÿÿÿ§ÿ¦ÿ¡ÿ¯ÿ©ÿÿ¥ÿÿÿÿÿÿ¦ÿ­ÿ¡ÿÿ¨ÿªÿ­ÿ§ÿ«ÿ´ÿ«ÿ¥ÿÿ ÿ¥ÿÿ¢ÿªÿ©ÿ§ÿ¢ÿ£ÿ¢ÿ£ÿªÿÿÿ¡ÿ¢ÿÿÿÿ ÿÿÿ¦ÿ¯ÿ£ÿ¦ÿ¤ÿÿ©ÿ¶ÿ¬ÿ±ÿÿ§ÿÿ«ÿ¯ÿ«ÿ«ÿÿ³ÿÿªÿ¤ÿ¨ÿÿ§ÿÉÿ¸ÿµÿ°ÿ¸ÿ²ÿÿ¬ÿ¶ÿ­ÿ¥ÿ«ÿ­ÿ§ÿÿÿ¨ÿ¨ÿÿ¥ÿ®ÿ©ÿ¬ÿ´ÿ°ÿ²ÿ¬ÿ©ÿµÿÿ ÿÿÿÿÿÿÿ ÿÿÿÿ­ÿªÿ§ÿ«ÿ­ÿ²ÿ²ÿÿ¢ÿ¥ÿ£ÿÿ«ÿ ÿÿ¨ÿ¡ÿ¡ÿ¥ÿ£ÿ§ÿ§ÿ¨ÿ­ÿ­ÿ¦ÿ¥ÿ£ÿ¢ÿÿÿ¬ÿ­ÿ«ÿ¨ÿ²ÿ³ÿÿ¤ÿ´ÿ©ÿ¦ÿ§ÿÿÿ¤ÿÿÿÿªÿ¤ÿ±ÿ«ÿ¨ÿÿÿ©ÿ¯ÿ¬ÿ ÿÿ¯ÿ¦ÿÿ¦ÿ¨ÿÿÿ¬ÿÿ¡ÿ©ÿ¦ÿÿ ÿ¡ÿÿ©ÿ·ÿªÿ¥ÿ°ÿ«ÿ¨ÿ«ÿÿÿ¢ÿÿÿ¦ÿ£ÿÿÿªÿ°ÿ«ÿ¬ÿ²ÿ±ÿ«ÿ¥ÿ£ÿ¢ÿ²ÿ·ÿ®ÿ§ÿÿ¦ÿ¬ÿÿ¥ÿ­ÿ¨ÿÿ¦ÿÿÿ£ÿ²ÿ©ÿ§ÿ¯ÿ±ÿÿ ÿ§ÿ³ÿ«ÿ¡ÿ¥ÿ§ÿÿÿÿ§ÿ¥ÿ«ÿÿÿ¬ÿ­ÿ®ÿ¬ÿ½ÿÿ ÿ±ÿªÿ§ÿºÿÿÿµÿÿ²ÿ²ÿ£ÿÿ­ÿ³ÿ®ÿÿ¤ÿ©ÿµÿ§ÿ¨ÿ¤ÿÿÿÿ¢ÿÿÿÿ¥ÿ¬ÿ¨ÿ²ÿ°ÿÿ¤ÿªÿªÿ©ÿ­ÿ¬ÿ£ÿÿÿ¥ÿ­ÿªÿ¢ÿ¢ÿ¦ÿÿ¤ÿÿÿÿ­ÿÿ¢ÿÿ£ÿ¯ÿµÿ£ÿ­ÿªÿ©ÿÿ«ÿªÿ«ÿ¡ÿÿÿÿÿ¡ÿ¡ÿ¦ÿ¨ÿÿÿÿÿÿÿ¥ÿÿ§ÿ°ÿ·ÿºÿ¸ÿ¬ÿÿ§ÿ§ÿ§ÿ«ÿ¨ÿ¶ÿ¢ÿ ÿ±ÿ¥ÿ´ÿ°ÿ°ÿ°ÿ¦ÿ«ÿ¦ÿÿÿ±ÿ¹ÿ±ÿ«ÿ¬ÿ¯ÿ¥ÿ£ÿ¦ÿÿÿ©ÿªÿ´ÿ±ÿ«ÿ«ÿ§ÿ¨ÿ®ÿ£ÿ­ÿ¡ÿÿÿµÿÿÿ¨ÿÿÿ³ÿ­ÿºÿÿ ÿ¥ÿ ÿÿ©ÿ§ÿ®ÿ´ÿ­ÿ¡ÿ¢ÿ¥ÿÿ¤ÿ¦ÿ©ÿ´ÿµÿµÿ¤ÿªÿÿ¢ÿ±ÿ ÿ±ÿÿÿ¨ÿ¸ÿ£ÿ®ÿÿ¶ÿµÿ³ÿÿ©ÿ«ÿ¨ÿ¥ÿ£ÿ§ÿ¬ÿ©ÿ¦ÿ£ÿ®ÿ­ÿÿÿÿÿ¬ÿ´ÿ­ÿ¡ÿ«ÿ¥ÿÿÿ°ÿ§ÿ¢ÿ´ÿ®ÿ±ÿ¤ÿ§ÿ ÿ¯ÿÿ ÿ£ÿ¤ÿ¨ÿ¤ÿ¦ÿ¢ÿ ÿ¤ÿ·ÿ¶ÿ°ÿ¨ÿ¢ÿ°ÿ¨ÿÿ¦ÿ ÿ¬ÿ©ÿ®ÿ»ÿÀÿ ÿ¥ÿ©ÿ¬ÿ°ÿ±ÿÿµÿ´ÿ¯ÿ¦ÿ ÿ­ÿÿÿ®ÿ¥ÿ©ÿ®ÿ¨ÿ®ÿ£ÿÿ¥ÿ«ÿ¼ÿ·ÿ¥ÿ¤ÿÿ«ÿ¨ÿ©ÿ£ÿ§ÿ ÿÿ°ÿ§ÿ¤ÿ¨ÿ¬ÿ§ÿÿ®ÿÿ¢ÿ§ÿÿÿ¡ÿ¦ÿ¤ÿ¤ÿ¡ÿÿÿÿÿÿÿ¦ÿ¬ÿ ÿ£ÿÿ£ÿÿÿ¦ÿ£ÿ¥ÿ²ÿ§ÿ ÿ§ÿ²ÿ³ÿ¯ÿ²ÿ±ÿ©ÿÿÿ£ÿ§ÿ¤ÿ°ÿ²ÿ®ÿÿÿ»ÿ²ÿÿÿ§ÿ¨ÿ¨ÿ«ÿ³ÿ¡ÿ©ÿ®ÿ©ÿ°ÿ¬ÿÿÿ¦ÿ®ÿ¦ÿÿÿ¦ÿ¤ÿ¨ÿ¨ÿÿÿ¬ÿ«ÿ¤ÿµÿ©ÿ¬ÿ¶ÿ¦ÿÿ ÿ±ÿ¦ÿ¬ÿÿ¦ÿ°ÿ¢ÿ§ÿ¸ÿºÿ¯ÿÿÿ¥ÿ¡ÿ¦ÿ¿ÿ¯ÿ²ÿ»ÿ¦ÿÿ ÿÿ£ÿÿÿªÿ ÿÿÿ¢ÿÿ¡ÿÿÿÿÿÿÿÿÿÿÿÿÿÿÿÿÿ¡ÿÿÿÿÿÿÿÿ®ÿ§ÿ¤ÿÿÿÿÿÿÿ®ÿÿÿÿÿÿ ÿÿÿ¡ÿ¢ÿÿ¬ÿÿÿÿ ÿÿÿ¥ÿ«ÿ£ÿ¢ÿ­ÿ¡ÿÿªÿÿÿÿ¨ÿªÿÿÿÿÿÿÿ¢ÿÿÿÿÿ¦ÿ°ÿ¦ÿ¡ÿÿÿ§ÿÿÿ£ÿ¢ÿuÿ¬ÿ¥ÿ£ÿ ÿ¢ÿ¨ÿÿÿÿ¦ÿ­ÿ²ÿÀÿ´ÿ¤ÿ¨ÿ£ÿ¯ÿ¥ÿªÿ ÿªÿÁÿ´ÿ°ÿ­ÿ ÿ©ÿ¥ÿ¤ÿ£ÿ¨ÿ±ÿ°ÿ¦ÿÿÿÿ ÿÿ¤ÿÿ ÿ±ÿ«ÿ°ÿÿ¤ÿ®ÿ­ÿ°ÿ±ÿ©ÿ¤ÿ¬ÿ¯ÿ¢ÿ³ÿ¹ÿµÿ¬ÿ²ÿÿ¥ÿ²ÿ¯ÿ±ÿÿÿ£ÿ¥ÿÿÿ©ÿªÿ±ÿ¤ÿ¡ÿ¬ÿ¨ÿ©ÿ²ÿ©ÿªÿ²ÿ¥ÿ¡ÿ¡ÿÿ¡ÿ ÿ¨ÿ³ÿªÿ¥ÿ¶ÿÁÿ¯ÿ±ÿ©ÿ´ÿ ÿÿÿ£ÿ¢ÿ¦ÿÿ¦ÿªÿ¯ÿ¥ÿÿ¦ÿÿÿ¾ÿ®ÿ¥ÿ¥ÿ¦ÿ´ÿ©ÿ¿ÿ³ÿ¹ÿ´ÿ¨ÿ¦ÿ§ÿ¢ÿ¦ÿ´ÿ«ÿ¡ÿÿ©ÿµÿ±ÿ«ÿ²ÿ¶ÿ§ÿ£ÿ¢ÿ«ÿ¨ÿ¢ÿ¡ÿÿÿÿ°ÿÿ¬ÿ«ÿ¯ÿ¡ÿ¯ÿÿ¬ÿ©ÿÿ©ÿ±ÿ§ÿ¦ÿ²ÿ³ÿ ÿÿ³ÿ¬ÿ¬ÿ¦ÿ¡ÿ©ÿ­ÿÿ¢ÿ¢ÿ£ÿ©ÿ¦ÿ¡ÿ¦ÿ·ÿ ÿ­ÿÿ¢ÿ¡ÿÿ§ÿ­ÿ¤ÿÿÿ©ÿ¢ÿ£ÿ¹ÿ¯ÿ©ÿ³ÿÿ§ÿÿ¬ÿ®ÿÿ¦ÿºÿ¬ÿÿÿÿ¦ÿ¬ÿµÿ§ÿ¶ÿ¦ÿ±ÿ¹ÿ¥ÿ¢ÿ¦ÿ«ÿ­ÿ¡ÿÿ¬ÿ¨ÿÿ«ÿ´ÿ¢ÿÿ¨ÿ¦ÿÿÿ¥ÿ©ÿ£ÿ¨ÿ¯ÿ¦ÿ¥ÿÿ¬ÿ®ÿÿ ÿ¬ÿ¯ÿ¢ÿÿÿÿÿ¯ÿ®ÿ©ÿ ÿ¡ÿ´ÿÿ¦ÿ¬ÿ«ÿ¦ÿ¥ÿ©ÿ¬ÿ£ÿÿ¢ÿ¢ÿ¢ÿºÿ«ÿÉÿ­ÿªÿ¶ÿ«ÿ©ÿ­ÿÿÿ¤ÿ¦ÿ­ÿµÿ±ÿ¨ÿªÿ´ÿ£ÿ¦ÿ¨ÿ¡ÿ¡ÿ§ÿ¦ÿ£ÿÿ«ÿÿÿ ÿ¯ÿ¥ÿ¶ÿ´ÿ¦ÿ¥ÿ¨ÿ¦ÿÿÿ©ÿµÿ¢ÿ©ÿ¡ÿÿÿ¦ÿ¨ÿ ÿ¨ÿ±ÿÿ°ÿÿ§ÿ»ÿ»ÿ½ÿ²ÿÿÿªÿ²ÿ³ÿ¸ÿ²ÿ¬ÿ«ÿ©ÿ¯ÿ­ÿ´ÿ«ÿ©ÿ¬ÿªÿ²ÿ§ÿ²ÿ­ÿ¶ÿ¤ÿªÿ¦ÿ­ÿªÿ¥ÿ®ÿµÿ²ÿ´ÿªÿ¡ÿÁÿ¨ÿ²ÿ¤ÿ­ÿ¬ÿ ÿ¨ÿ³ÿ¬ÿ¨ÿ¬ÿ¨ÿ¸ÿ±ÿ¯ÿ¥ÿÿ©ÿ«ÿ§ÿ»ÿ®ÿ¶ÿ°ÿ¡ÿ°ÿµÿ¬ÿ®ÿ²ÿ®ÿ¬ÿ·ÿ¼ÿ±ÿ°ÿ±ÿ¦ÿ®ÿªÿªÿ²ÿµÿ·ÿ·ÿ¡ÿÿ²ÿ©ÿ²ÿ¯ÿ¥ÿ®ÿ®ÿ©ÿ«ÿ¡ÿ¥ÿ¤ÿ«ÿ¨ÿ§ÿ¤ÿ¤ÿ­ÿ±ÿ®ÿ­ÿ§ÿÿ¶ÿÄÿ¡ÿ§ÿ®ÿ¸ÿ±ÿ¬ÿ¹ÿ»ÿ¸ÿ¯ÿ§ÿ«ÿ±ÿ³ÿªÿ¢ÿÿÿ´ÿÅÿ¶ÿ§ÿ¸ÿ¥ÿÿ©ÿ®ÿ­ÿ¯ÿ­ÿ¡ÿ¦ÿ¥ÿµÿµÿ§ÿªÿ©ÿ¢ÿ£ÿ©ÿªÿ£ÿÿ¥ÿÿÿ´ÿ¼ÿ¢ÿÿÿ²ÿµÿ§ÿÿªÿ±ÿ­ÿ¬ÿ¬ÿ©ÿ«ÿÿ¨ÿ¬ÿ²ÿÿ£ÿ³ÿ®ÿ¨ÿ¶ÿÁÿ­ÿÿ ÿ§ÿ¬ÿ°ÿ¦ÿÿ¦ÿ¨ÿÿÿ»ÿ¬ÿ®ÿ¸ÿ¸ÿªÿ¡ÿ±ÿ¶ÿ£ÿªÿ°ÿ­ÿ³ÿµÿ®ÿ¨ÿ°ÿ´ÿÁÿÿ¤ÿ°ÿ´ÿ°ÿ©ÿ§ÿ¨ÿÿ£ÿ¤ÿ«ÿ¨ÿªÿ¯ÿªÿ ÿ¦ÿ«ÿ±ÿ·ÿ²ÿ­ÿ°ÿ©ÿ ÿ¨ÿ«ÿ­ÿ¤ÿÿ¦ÿ¼ÿ¿ÿ¯ÿ¤ÿ£ÿ ÿ¦ÿ§ÿ³ÿ¯ÿ¬ÿ®ÿ©ÿÿªÿ¢ÿ±ÿ£ÿ¸ÿ¶ÿ¯ÿ§ÿ¡ÿ¬ÿ£ÿ ÿ§ÿªÿªÿ´ÿ°ÿ§ÿ¬ÿtÿjÿqÿ~ÿ~ÿtÿ}ÿÿÿÿÿÿÿwÿÿÿÿ¤ÿ¬ÿ£ÿ¢ÿ¢ÿÿÿÿÿÿÿ ÿ­ÿ±ÿ¦ÿÿ¤ÿ¤ÿÿ¢ÿÿÿÿÿÿÿÿÿÿÿÿÿÿÿ{ÿrÿbÿ`ÿhÿÿ|ÿ{ÿÿÿÿÿÿÿÿÿÿÿÿÿÿÿÿÿ ÿ©ÿÿ³ÿµÿªÿ¦ÿªÿ¦ÿÿ¨ÿ®ÿ©ÿ®ÿ®ÿ­ÿ´ÿ²ÿ¦ÿ§ÿÂÿ¶ÿ´ÿ¸ÿ»ÿ·ÿ±ÿ²ÿ·ÿºÿÃÿ£ÿ«ÿ³ÿªÿ¬ÿ²ÿ±ÿ±ÿ¯ÿÿÿ§ÿ°ÿ¶ÿ»ÿ³ÿ§ÿ£ÿ¥ÿ­ÿªÿ¤ÿ¯ÿ²ÿ®ÿ§ÿ«ÿ°ÿ¨ÿ ÿ§ÿ®ÿ±ÿ®ÿªÿ­ÿ¥ÿ§ÿ§ÿÿ¦ÿ¬ÿ±ÿÿ·ÿ±ÿ«ÿ¤ÿÿ¡ÿ¤ÿ ÿ®ÿ¹ÿ»ÿ£ÿªÿ³ÿ·ÿ¨ÿÿ¬ÿ¶ÿ¥ÿ­ÿ¤ÿÿ³ÿ¨ÿ£ÿ«ÿ®ÿ¨ÿ¥ÿ¨ÿ·ÿ©ÿ´ÿ¶ÿ±ÿ©ÿ±ÿ¹ÿ¿ÿ½ÿ¯ÿ§ÿ¼ÿ¢ÿ¼ÿÅÿ±ÿ³ÿ¤ÿ£ÿ­ÿ²ÿµÿ¯ÿ¢ÿ¥ÿ²ÿ¦ÿ¤ÿ¨ÿ£ÿ¬ÿ®ÿªÿ¯ÿ§ÿ¤ÿÿÿÿ ÿÿ ÿ¬ÿ¬ÿ¯ÿºÿ°ÿ´ÿ¬ÿ©ÿ«ÿ¬ÿ¨ÿ­ÿ±ÿ®ÿ¨ÿ¬ÿ»ÿ³ÿ¤ÿ¶ÿ¢ÿ ÿ©ÿ¥ÿ¬ÿ³ÿ«ÿ ÿ£ÿ­ÿ¥ÿ¢ÿ¬ÿ­ÿ¨ÿ¬ÿ°ÿ¬ÿ«ÿ°ÿ°ÿ°ÿµÿ¯ÿ®ÿ±ÿªÿ ÿ§ÿ¢ÿªÿ¤ÿÿ°ÿ»ÿÿ ÿ¯ÿ­ÿ¬ÿ¬ÿ¬ÿ¹ÿ¥ÿ¡ÿ©ÿ¬ÿ§ÿ¢ÿ°ÿ£ÿ«ÿ³ÿ»ÿ±ÿ°ÿ®ÿ®ÿ¡ÿÿÿ¡ÿÿÿ£ÿ¡ÿ±ÿ±ÿÿ¨ÿ«ÿ¢ÿ¥ÿ«ÿ°ÿ³ÿ¨ÿ§ÿÿ©ÿ²ÿ¤ÿ²ÿ¦ÿ­ÿ®ÿ¤ÿ ÿÿÿ§ÿ¤ÿ¡ÿ¬ÿ¢ÿ²ÿ½ÿªÿ·ÿ±ÿªÿ§ÿ¦ÿªÿ¬ÿ®ÿ¢ÿ¥ÿ«ÿÿÿ­ÿ©ÿÿ©ÿ¥ÿ¤ÿ§ÿÿ«ÿ¶ÿ·ÿ±ÿ¼ÿ§ÿ¡ÿ£ÿÿ¦ÿ¬ÿ­ÿ§ÿ¡ÿ£ÿ¢ÿÿ¥ÿÿªÿ­ÿ¦ÿÿ©ÿ®ÿÿÿ¨ÿ¤ÿÿ¦ÿ±ÿ­ÿ«ÿÿÿ¢ÿ£ÿ¨ÿ¢ÿ®ÿ¬ÿ¢ÿ¦ÿ§ÿ£ÿ¯ÿ¥ÿ¹ÿ®ÿ²ÿ±ÿ¿ÿ©ÿÿ¬ÿ­ÿ«ÿ«ÿ£ÿ¤ÿ¯ÿ¯ÿ®ÿ¦ÿ°ÿ¬ÿ©ÿ°ÿµÿªÿÿ¢ÿ´ÿ°ÿ£ÿÿÿ¢ÿ«ÿ¯ÿ§ÿ­ÿ£ÿ½ÿ½ÿ¢ÿºÿ¹ÿ¡ÿ ÿ¡ÿÿ§ÿºÿ¸ÿ¨ÿ¬ÿ¶ÿ±ÿ¡ÿÿ©ÿÿ¯ÿÿÿÿ¥ÿ¬ÿ¡ÿÿÿÿ¨ÿ¤ÿÿÿÿÿÿÿÿ¥ÿÿ¯ÿªÿ®ÿ²ÿ¯ÿ¯ÿÿÿ§ÿ«ÿ¶ÿ§ÿ¢ÿÿÿ±ÿ¯ÿ­ÿ­ÿ§ÿ£ÿ£ÿ¥ÿ¨ÿ²ÿ¼ÿ·ÿ«ÿ©ÿ¯ÿ³ÿºÿ¶ÿ­ÿ«ÿ±ÿ¨ÿÿ£ÿ°ÿ¹ÿ²ÿ£ÿ¤ÿ­ÿ§ÿÿÿ¡ÿ¶ÿ§ÿ´ÿ¬ÿµÿªÿ­ÿ«ÿµÿ²ÿ­ÿ±ÿ²ÿ¬ÿ¥ÿ¡ÿ¯ÿ´ÿ©ÿ²ÿÿ£ÿ±ÿÿÿ¦ÿªÿ½ÿ»ÿ«ÿ¤ÿ§ÿ¥ÿ¢ÿ®ÿ½ÿµÿ§ÿ¦ÿÿ¬ÿÿÿ ÿÿ¢ÿ ÿÿÿÿÿÿÿÿÿÿÿ¥ÿ§ÿÿÿ¥ÿ°ÿÿ£ÿÿÿÿ¨ÿÿÿÿÿÿÿÿ¤ÿ²ÿ¡ÿ¡ÿªÿÿ ÿ£ÿÿÿÿÿ¨ÿÿÿÿ¦ÿ«ÿÿÿÿÿ¯ÿ¢ÿ¯ÿÿÿÿÿÿÿÿ}ÿÿÿÿÿÿ£ÿ§ÿÿÿÿÿÿÿÿ¥ÿ¡ÿÿÿÿÿÿÿÿÿÿxÿÿÿÿÿÿÿÿÿ§ÿ¹ÿ±ÿÿÿÿ¨ÿ¡ÿ¢ÿ¦ÿ£ÿ ÿÿ³ÿ£ÿÿ¤ÿÿ¦ÿ¨ÿÿ¤ÿÿÿ£ÿ¥ÿªÿ©ÿ¤ÿ¦ÿ«ÿ¦ÿ§ÿ¦ÿ³ÿ«ÿ¹ÿ¶ÿ±ÿ§ÿ®ÿ¤ÿ£ÿÿ°ÿ®ÿ§ÿ¥ÿ¹ÿ°ÿ¨ÿ°ÿ§ÿ©ÿ´ÿ§ÿ¤ÿÿ¡ÿ¨ÿ¤ÿªÿ²ÿÿ£ÿ£ÿ ÿ¦ÿ§ÿ¡ÿ¨ÿ ÿ¨ÿ¥ÿ©ÿÿÿ¤ÿ¤ÿ¬ÿµÿ£ÿÿ§ÿÿÿÿ­ÿÈÿ¶ÿÿÁÿ¿ÿÇÿÿ¸ÿ¦ÿ°ÿªÿªÿ¢ÿ§ÿ¤ÿ¤ÿÿ ÿÿÿ¤ÿ¦ÿ£ÿ¢ÿ¨ÿÿ¡ÿ¦ÿ¥ÿÿ­ÿ¨ÿ¯ÿÿÿ«ÿ¤ÿ¡ÿ ÿ¢ÿ ÿÿÿ¶ÿ¥ÿ­ÿ®ÿ°ÿ¶ÿ³ÿ©ÿ¥ÿ©ÿ¥ÿÿ¨ÿ¼ÿÿÿÿÿ±ÿ¥ÿ­ÿ£ÿÿÿÿ´ÿÿ¨ÿÿ¡ÿÿÿÿÿÿÿÿÿÿÿ§ÿ¥ÿ ÿ¦ÿ¤ÿ ÿ¥ÿªÿ¡ÿ¤ÿ¯ÿÿÿÿÿÿÿ©ÿ²ÿ²ÿÿªÿÿ¡ÿ¢ÿ²ÿ°ÿ²ÿ¹ÿ²ÿªÿÿ ÿ¦ÿ ÿÿ¢ÿ¡ÿÿÿ ÿ³ÿ¦ÿ¤ÿ¥ÿÿ±ÿ³ÿ²ÿÿ­ÿ£ÿ¡ÿ¡ÿ¤ÿÿ§ÿ£ÿÿÿÿ©ÿ«ÿ¡ÿ¦ÿ«ÿ¥ÿ¢ÿ§ÿ©ÿ¢ÿ¢ÿ£ÿÿÿÿÿ«ÿ¥ÿ¥ÿ¤ÿ´ÿ ÿªÿ§ÿ®ÿ²ÿºÿÿÿ­ÿ²ÿ¶ÿ¶ÿÿÿ§ÿ«ÿÿ©ÿ·ÿ¬ÿÿ ÿÿÿ§ÿ¦ÿ¦ÿ¤ÿ£ÿ¦ÿ¯ÿ¯ÿ«ÿ«ÿ¯ÿ·ÿ¦ÿ¨ÿ¤ÿ«ÿ¥ÿ ÿ»ÿµÿ¨ÿ§ÿ¶ÿºÿ¬ÿÿ¢ÿÿÿÿ¦ÿ¥ÿ¢ÿªÿ²ÿÿ£ÿ«ÿÿ ÿ¨ÿ¨ÿ ÿÿ£ÿ²ÿ´ÿ¢ÿÿ¬ÿ¥ÿÿ¨ÿ´ÿ­ÿÿÿ¹ÿ¬ÿ¿ÿ¯ÿÅÿ¿ÿ©ÿ¨ÿ­ÿ¯ÿ³ÿ¯ÿ°ÿÿ§ÿÿ¡ÿ±ÿ´ÿ¸ÿ«ÿ¤ÿ¬ÿ«ÿ¯ÿµÿ°ÿ©ÿ§ÿ©ÿ¤ÿ¥ÿ«ÿ¦ÿ ÿ²ÿ®ÿ¶ÿÿ¡ÿ¡ÿ¬ÿ¢ÿ¨ÿ®ÿ©ÿ¯ÿ¥ÿÿ¹ÿÿ·ÿ²ÿÿ¥ÿÿÿ¤ÿ³ÿªÿÿÿÿÿ¡ÿ£ÿ¤ÿ¥ÿ ÿÿ«ÿ­ÿÿÿ¤ÿ¬ÿ¬ÿ³ÿ°ÿ¸ÿªÿ£ÿÿ¯ÿ¢ÿÿÿ¤ÿªÿÿ¦ÿÿ¥ÿ¶ÿ¤ÿ²ÿ¨ÿ½ÿ¸ÿÿ°ÿ¦ÿ¦ÿªÿ¨ÿÿÿ¥ÿÿ¬ÿ±ÿ«ÿ ÿ¦ÿ®ÿÿÿÿ ÿ¡ÿ¢ÿ ÿ¤ÿ¬ÿ®ÿ©ÿ«ÿ³ÿ°ÿ§ÿ¨ÿ²ÿ«ÿÿ«ÿ¤ÿµÿÿªÿ¥ÿ¨ÿ¤ÿ¥ÿºÿ·ÿ®ÿÿÿ¶ÿ§ÿÿ¤ÿ¬ÿ¥ÿ¦ÿÿ ÿÿ§ÿ¥ÿ¥ÿ¡ÿÿÿÿÿÿ£ÿ«ÿ©ÿ­ÿ¬ÿªÿ£ÿÿ¡ÿ ÿÿÿÿ£ÿ¦ÿÿÿ§ÿ¦ÿ¤ÿµÿªÿ¥ÿ£ÿ¨ÿ·ÿ¸ÿ¶ÿ©ÿÿÿÿ­ÿÿ­ÿ°ÿ±ÿªÿ¦ÿÿÿÿÿ¤ÿ©ÿ®ÿ¨ÿ£ÿ²ÿ³ÿ§ÿÿÿ©ÿ¦ÿÿÿ¦ÿ§ÿÿÿ¡ÿ£ÿ ÿ¥ÿ¥ÿ£ÿ¢ÿ¡ÿ®ÿ«ÿ¡ÿ¢ÿ²ÿ¨ÿ¬ÿ¥ÿÿ¨ÿªÿÿ ÿ£ÿ§ÿ§ÿÿ»ÿ´ÿÿÿ¨ÿÿÿ¬ÿ¥ÿ©ÿ¥ÿ£ÿÿÿ­ÿµÿÿÿ®ÿ©ÿ¡ÿ¦ÿ ÿ¡ÿ¨ÿ¨ÿ±ÿ«ÿ§ÿ°ÿ­ÿ©ÿÿ¢ÿ¦ÿÿÿÿ©ÿ­ÿÿªÿÿ§ÿ©ÿ¦ÿ­ÿÿÿ°ÿÿÿÿ§ÿ§ÿÀÿ¨ÿ¥ÿªÿÿÿÿÿ®ÿÿÿµÿªÿÿ°ÿµÿ¤ÿ«ÿ¯ÿ±ÿªÿ¦ÿ¤ÿ¢ÿÿÿ¤ÿ£ÿÿÿ¢ÿ°ÿ«ÿ ÿÿ©ÿ´ÿ³ÿ¬ÿÿÿªÿ¬ÿÿ°ÿ«ÿ¡ÿ¥ÿ©ÿÿ¢ÿ¯ÿ¤ÿ§ÿÿÿ¦ÿ®ÿÿ¯ÿ ÿ¨ÿ­ÿ¥ÿ¤ÿ°ÿ¡ÿ¢ÿ¤ÿÿÿ¦ÿ¦ÿÿÿ§ÿ§ÿ¤ÿ¡ÿ¨ÿ§ÿ©ÿÿÿ ÿÿ£ÿ¤ÿ«ÿ¢ÿÿ¢ÿªÿ°ÿ¤ÿÿÿ°ÿÿªÿ°ÿÿ«ÿ¡ÿÿ®ÿ£ÿªÿªÿ¥ÿ©ÿ§ÿ¢ÿ«ÿ¥ÿ©ÿÿ¢ÿÿÿ¢ÿÿÿ«ÿ¥ÿ¡ÿÿ´ÿ·ÿ°ÿ¯ÿ´ÿÿ¡ÿÿÿªÿ«ÿºÿºÿ®ÿ³ÿÿÿÿ«ÿ¯ÿ¢ÿ±ÿ¹ÿ®ÿ¢ÿ¦ÿ¢ÿ£ÿ°ÿ²ÿÿ£ÿ¦ÿÿÿ¨ÿ®ÿ¢ÿÿÿ¶ÿ¯ÿ¦ÿÿÿÿÿ¨ÿ¡ÿ±ÿ«ÿ®ÿ¨ÿ­ÿ¦ÿÿ¤ÿ ÿ¦ÿ¨ÿ©ÿ¯ÿ´ÿ¯ÿ¨ÿÿÿ°ÿ¯ÿ£ÿ©ÿ­ÿ¬ÿ ÿÿ²ÿ¯ÿªÿ´ÿºÿ¢ÿÿ¨ÿ¯ÿ¤ÿ¢ÿÿÿÿÿ£ÿÿÿ©ÿ£ÿªÿÿ¢ÿ«ÿ®ÿ¦ÿ­ÿ±ÿÿ§ÿ¦ÿ¤ÿ¡ÿ®ÿ«ÿÿ§ÿ¦ÿÿ ÿ©ÿªÿ§ÿ¤ÿ¨ÿ¨ÿ­ÿ°ÿ¥ÿ¨ÿµÿ®ÿ­ÿ«ÿ¢ÿ ÿÿÿÿ¢ÿ¢ÿÿ¡ÿ ÿ ÿ©ÿªÿ¡ÿ ÿ¤ÿÿÿ¡ÿÿ»ÿÿÿÿÿ ÿÿ«ÿ§ÿÿÿ ÿÿÿ«ÿ½ÿ¯ÿ§ÿ°ÿÿ¢ÿ®ÿ¨ÿÿÿ¢ÿ§ÿÿÿÿÿÿ§ÿÿÿ£ÿÿ¡ÿ®ÿ³ÿ©ÿÿÿÿ±ÿºÿ°ÿÿÿ¯ÿ®ÿ£ÿÉÿ¡ÿÿ©ÿÿ£ÿÿ¢ÿ°ÿ£ÿ ÿ®ÿªÿ¬ÿÿ¦ÿÿÿÿÿÿ ÿ£ÿ¢ÿ¬ÿ¨ÿ¡ÿªÿ®ÿ¦ÿ§ÿ§ÿ­ÿ¦ÿÿÿ¥ÿ¤ÿ¡ÿ®ÿ­ÿÿ©ÿ ÿ¤ÿªÿÿÿ¦ÿÿ¢ÿ£ÿ­ÿ¥ÿ®ÿ®ÿ´ÿªÿ©ÿÿÿªÿ¨ÿ«ÿ©ÿ§ÿ­ÿ ÿÿÿÿ ÿ¯ÿ°ÿ¨ÿ£ÿ¥ÿÿ­ÿ¬ÿÿÿ²ÿ¨ÿÿ¥ÿÿ²ÿ§ÿ«ÿ£ÿÿ²ÿ¬ÿÿ«ÿ¬ÿµÿ ÿ¢ÿ¦ÿ¦ÿ£ÿ±ÿ­ÿ±ÿªÿÿ¡ÿ®ÿÿÿ©ÿ©ÿ¬ÿ©ÿ¬ÿ°ÿµÿ®ÿ¯ÿ°ÿ©ÿ§ÿ®ÿªÿÿÿ°ÿ»ÿÿ¡ÿ£ÿÿÿ®ÿ­ÿ¯ÿ®ÿ¢ÿ£ÿÿÿ²ÿ²ÿ¦ÿ©ÿ¬ÿ£ÿ£ÿªÿ¬ÿ§ÿ¨ÿ ÿÿ«ÿ©ÿ®ÿ¶ÿ«ÿ¶ÿ¦ÿÿÿ£ÿÿ¤ÿ§ÿ¤ÿ¦ÿ~ÿ¢ÿ©ÿ¡ÿ¯ÿªÿ¢ÿ¥ÿ¤ÿ¨ÿ«ÿ¥ÿ§ÿ«ÿªÿ¯ÿ²ÿ¨ÿÿÿÿ£ÿ©ÿ­ÿ§ÿ¬ÿ£ÿÿÿ£ÿÿ¡ÿ­ÿªÿ£ÿ£ÿ°ÿ¢ÿ¶ÿÿ¥ÿ©ÿºÿªÿ¢ÿ¢ÿ¢ÿÿ©ÿ§ÿ§ÿ¤ÿ¢ÿ¥ÿ­ÿ¡ÿÿ³ÿ«ÿÿºÿ®ÿªÿÿÿÿÿÿ²ÿ©ÿÿ¤ÿ±ÿ¸ÿ®ÿÿ¥ÿÿ ÿ¬ÿÿ«ÿ¬ÿ§ÿ§ÿÿ ÿ§ÿªÿ·ÿ²ÿ¡ÿ£ÿ¯ÿ²ÿ«ÿ¤ÿ¡ÿÿ¦ÿÿ ÿÿ ÿ¨ÿ²ÿÿÿÿÿÿ¤ÿÿ«ÿ¦ÿÿÿªÿµÿ°ÿ¤ÿ¢ÿ¦ÿ¥ÿ§ÿ±ÿ ÿ¡ÿ¢ÿ¥ÿªÿÿ¤ÿÿ¤ÿ©ÿµÿ±ÿ¨ÿÿ¤ÿ§ÿ¤ÿ«ÿ°ÿªÿ¨ÿÿÿ ÿÿ°ÿ¢ÿÿ£ÿ¡ÿ«ÿ§ÿ¥ÿ£ÿ¤ÿ¤ÿ ÿ§ÿ ÿÿÿ¬ÿ¯ÿ©ÿ§ÿÿÿ¡ÿ¥ÿÿÿÿ¬ÿ­ÿ°ÿ¨ÿÿ¢ÿ£ÿ¤ÿ ÿ±ÿªÿ²ÿµÿ±ÿ¦ÿ ÿªÿ¦ÿÿ¦ÿ©ÿ±ÿ±ÿ²ÿ¬ÿ¦ÿ°ÿ°ÿ­ÿ¶ÿ©ÿÿ­ÿ¯ÿÿÿ¬ÿ ÿ¦ÿÿ§ÿ­ÿÿÿÿÿÿÿÿ®ÿ¨ÿÿÿÿÿÿÿÿÿÿÿÿÿÿÿÿÿ¢ÿÿÿÿÿ¢ÿÿÿÿ£ÿÿÿÿÿÿÿÿÿ ÿÿ ÿÿ¡ÿÿÿ©ÿÿÿ£ÿÿÿÿÿÿÿÿÿÿ¡ÿÿÿÿ©ÿÿ§ÿ¦ÿ§ÿ¥ÿ¤ÿÿ¢ÿÿÿ¢ÿ«ÿ©ÿÿÿÿ©ÿ©ÿÿ ÿ«ÿÿ¡ÿÿÿÿÿÿ¯ÿ¢ÿ ÿ¤ÿ¥ÿ¨ÿ£ÿÿÿ¡ÿ£ÿ¯ÿ´ÿ®ÿ ÿ¦ÿ¢ÿ ÿÿÿ¦ÿ²ÿ¦ÿÿ¯ÿ³ÿ¨ÿ©ÿ§ÿ¤ÿÿ ÿ¯ÿ¬ÿÿÿ£ÿ¦ÿÿÿ¬ÿÿÿ¬ÿ©ÿ®ÿ ÿÿ¨ÿ®ÿ®ÿ¯ÿ¬ÿ¯ÿµÿ ÿÿÃÿ§ÿÿ®ÿ¥ÿÿÿ´ÿ«ÿ»ÿ±ÿÿÿ¨ÿÿÿ£ÿ¦ÿ¦ÿÿ¤ÿ¢ÿ¤ÿ­ÿªÿ¬ÿ¶ÿ¯ÿ¦ÿ©ÿ ÿ°ÿ¢ÿÿ¨ÿ¨ÿ¥ÿ¯ÿ³ÿ­ÿÿ¨ÿ«ÿ¬ÿµÿÿÿÿ¢ÿ£ÿÿ«ÿ»ÿ¶ÿªÿ©ÿ¥ÿÿ¨ÿ®ÿªÿ¥ÿ«ÿ²ÿ«ÿ¨ÿ·ÿ£ÿ°ÿ´ÿ¯ÿÿ ÿ²ÿ¯ÿ¬ÿ¥ÿ¡ÿ¦ÿÿ°ÿ­ÿÿ©ÿ®ÿ¤ÿ ÿ¥ÿ­ÿ­ÿ¬ÿ¦ÿ ÿ¥ÿ©ÿ®ÿªÿ­ÿ¤ÿ¶ÿ©ÿ§ÿ¢ÿ±ÿ«ÿ£ÿÿ©ÿ»ÿ°ÿ ÿÿ¢ÿ³ÿªÿ®ÿ­ÿ±ÿ§ÿ´ÿ¦ÿÿ§ÿ§ÿ¦ÿ¤ÿÿ ÿ³ÿ¶ÿ¦ÿ§ÿªÿ§ÿ ÿÿ©ÿ¦ÿ£ÿ¢ÿ¬ÿ§ÿÿÿ¨ÿ¥ÿ²ÿ¦ÿÿ¤ÿ¡ÿ®ÿ§ÿ¢ÿÿ¦ÿÿÿ¦ÿ¬ÿ¦ÿ£ÿ­ÿ¨ÿ ÿ­ÿ°ÿ¥ÿ ÿÿ«ÿ§ÿªÿ¦ÿ ÿªÿ§ÿ¢ÿ«ÿÿ°ÿ¨ÿ¥ÿ¢ÿ ÿ ÿ¦ÿªÿªÿ¬ÿ¬ÿ¬ÿ¨ÿ£ÿ­ÿ©ÿ§ÿ­ÿ¯ÿ¯ÿ®ÿÿÿ¨ÿÿ¥ÿ¸ÿÿÿ¥ÿ¸ÿ©ÿ¥ÿ®ÿ§ÿ©ÿ¨ÿ¯ÿ§ÿÿÿÿÿ£ÿ®ÿ¥ÿ°ÿ®ÿ©ÿ¢ÿÿ¡ÿÿÿÿ¦ÿ§ÿ©ÿµÿ£ÿ¯ÿ¥ÿ©ÿÿ¦ÿ¥ÿ¥ÿ­ÿ«ÿ«ÿ´ÿÿ ÿ«ÿ¥ÿ©ÿ¬ÿ­ÿªÿ ÿ¡ÿ²ÿ¶ÿ¤ÿÿ ÿ¯ÿªÿÿ¢ÿÿ©ÿ¤ÿ®ÿ¯ÿ¢ÿ¤ÿªÿÿ¢ÿ¥ÿ­ÿ´ÿ ÿÿ©ÿ¥ÿ£ÿ©ÿ¥ÿ¦ÿ¸ÿ¦ÿÿ®ÿ¤ÿ£ÿ­ÿ·ÿ¦ÿ ÿ£ÿªÿ²ÿ§ÿ¨ÿµÿ´ÿªÿ®ÿ°ÿ¤ÿÿ§ÿ³ÿ°ÿ£ÿ¥ÿ£ÿ®ÿ³ÿ­ÿ¯ÿÿ¬ÿ¬ÿ¤ÿ¥ÿ¦ÿ¦ÿ©ÿ¬ÿ ÿ®ÿ ÿÿÿÿ¦ÿ½ÿÉÿ´ÿ¡ÿ°ÿ§ÿÿ°ÿ²ÿ«ÿ«ÿ»ÿ¸ÿ«ÿ´ÿ«ÿ§ÿ£ÿ³ÿ°ÿ¬ÿµÿ­ÿ§ÿ¯ÿ¶ÿ­ÿ¥ÿ·ÿ¬ÿÈÿµÿÿÿ¯ÿ©ÿ¤ÿªÿ¥ÿªÿ©ÿ±ÿ ÿµÿ ÿ§ÿ ÿÿ¢ÿ©ÿ«ÿÀÿ¤ÿ¶ÿ°ÿ¨ÿ¥ÿ¦ÿ¦ÿ²ÿ¹ÿ«ÿ­ÿ¹ÿ£ÿ«ÿ±ÿ´ÿ©ÿ¡ÿ¡ÿ¡ÿªÿÄÿ©ÿªÿÿ©ÿÿªÿ¸ÿµÿ±ÿ®ÿ£ÿ¯ÿ¦ÿ¤ÿ¾ÿ¦ÿ¦ÿ¤ÿ¥ÿ±ÿ±ÿÿ§ÿÿ¬ÿ¦ÿ©ÿ®ÿ¤ÿÿÿ§ÿµÿ®ÿ°ÿ¤ÿ®ÿ¯ÿ©ÿ®ÿ°ÿ¬ÿ°ÿ¨ÿ­ÿ²ÿ¦ÿ¨ÿ¤ÿ ÿ§ÿµÿ·ÿ¨ÿµÿÿÿ¤ÿ¬ÿ¬ÿÿÿ¬ÿ­ÿ«ÿÿ«ÿ²ÿ©ÿ¡ÿ¤ÿ§ÿ§ÿ¥ÿÿ¤ÿ¸ÿ¸ÿ­ÿ¨ÿ¯ÿ¯ÿ®ÿ²ÿ¨ÿ°ÿÿ¬ÿ°ÿ¯ÿ»ÿµÿ¤ÿ­ÿ¡ÿ²ÿ²ÿºÿ¤ÿ§ÿ¸ÿ´ÿ¦ÿ«ÿ´ÿÿ¶ÿ¶ÿ¨ÿ§ÿ¨ÿ¦ÿ¥ÿ¨ÿ§ÿ¢ÿ§ÿ³ÿ²ÿ¤ÿ£ÿ¯ÿ´ÿ²ÿÿ¯ÿ®ÿ¡ÿªÿ¶ÿ¨ÿÿ¯ÿ¯ÿÀÿÿ²ÿ«ÿ¨ÿ©ÿ¢ÿÿªÿ»ÿÀÿ¢ÿ¯ÿ³ÿ°ÿ¯ÿ¨ÿÿlÿcÿvÿÿÿÿÿÿ¢ÿÿÿÿÿÿÿÿ¨ÿ´ÿ§ÿÿÿÿÿÿ{ÿÿ ÿ£ÿªÿªÿ¨ÿªÿ£ÿ¡ÿ ÿÿÿÿÿÿÿÿÿ|ÿÿÿÿÿÿÿÿÿuÿqÿkÿÿxÿvÿÿÿÿÿÿÿÿÿÿÿÿÿÿÿ´ÿÿ»ÿ¨ÿ¥ÿ©ÿ©ÿ¢ÿ¢ÿ­ÿ­ÿÿ¡ÿ¦ÿ®ÿ«ÿ¯ÿ²ÿ³ÿ¾ÿ­ÿªÿ¸ÿÁÿ½ÿ®ÿ­ÿ¦ÿ£ÿ®ÿ©ÿ¥ÿ¨ÿ¥ÿ£ÿ©ÿ¨ÿ¬ÿµÿ¶ÿ´ÿ±ÿ ÿ¨ÿ³ÿ¤ÿ¦ÿ¼ÿ¹ÿ¥ÿ¥ÿ¨ÿ¢ÿªÿ¦ÿ¶ÿ¸ÿ¨ÿ«ÿ­ÿ©ÿ¦ÿ¢ÿ¦ÿªÿ©ÿ´ÿ­ÿ¬ÿ¬ÿ¦ÿ¤ÿ±ÿ¸ÿ¡ÿ¨ÿ¯ÿ³ÿ¬ÿ§ÿ¨ÿ©ÿ«ÿ­ÿªÿ³ÿ¿ÿÀÿ§ÿ¤ÿªÿ²ÿ±ÿ¬ÿªÿ¢ÿ¥ÿÿ½ÿ¶ÿ±ÿ¢ÿ¡ÿ¨ÿ«ÿ«ÿ±ÿµÿ®ÿ¥ÿ²ÿ³ÿ¦ÿ¤ÿ°ÿ²ÿ¶ÿ»ÿ²ÿ¿ÿ¡ÿªÿ«ÿ¹ÿ¸ÿ²ÿ¦ÿ¤ÿ±ÿ²ÿ­ÿ¿ÿÿ§ÿ¤ÿ­ÿ¤ÿ¬ÿ¢ÿ¤ÿ§ÿ¤ÿ³ÿ«ÿ¬ÿ¢ÿ¬ÿµÿ±ÿ±ÿ«ÿ¢ÿ±ÿ½ÿ¬ÿ¬ÿ·ÿ´ÿ©ÿ ÿµÿ®ÿ¯ÿµÿ´ÿ´ÿ´ÿªÿªÿªÿÁÿ«ÿ¥ÿ©ÿ ÿ ÿÿÿ¦ÿ¦ÿ«ÿ±ÿ©ÿ¬ÿ¬ÿ¨ÿ«ÿ®ÿ¬ÿ®ÿ²ÿ²ÿ®ÿ¯ÿ¸ÿ¯ÿªÿÿÿÿÿ°ÿ¬ÿ¢ÿ«ÿ¬ÿ£ÿ§ÿ·ÿ§ÿ°ÿ¨ÿ¥ÿ«ÿ¢ÿÿ¤ÿ¤ÿ¡ÿ ÿ¥ÿÿµÿºÿ°ÿ±ÿ«ÿ¯ÿ¤ÿÿ¡ÿ±ÿµÿ¬ÿ¨ÿ¦ÿ¨ÿ¨ÿ´ÿ­ÿ°ÿ§ÿÿ¦ÿ¯ÿ­ÿ®ÿ¨ÿ¤ÿ¢ÿµÿ¼ÿ±ÿ°ÿ·ÿ§ÿ¤ÿÿÿ£ÿ¤ÿÿ¥ÿÿ£ÿ©ÿ®ÿ¹ÿ«ÿ¯ÿ­ÿªÿ§ÿ¦ÿ¯ÿ¶ÿ¹ÿ­ÿ¦ÿ¨ÿ¥ÿ¤ÿ²ÿ¿ÿ¯ÿ¢ÿÿÿ¢ÿ¡ÿ§ÿ¬ÿµÿ©ÿ¬ÿ®ÿÿÿ¢ÿ¦ÿ¯ÿªÿ¦ÿ«ÿ¥ÿÿÿ¥ÿÿ¥ÿ¢ÿ¢ÿÿÿ¬ÿ­ÿ«ÿÿ¥ÿ½ÿ§ÿ¥ÿ¬ÿ¡ÿÿ¤ÿ¯ÿ§ÿÿÿ©ÿ©ÿ¡ÿ¢ÿ¢ÿÿ¡ÿ¡ÿªÿµÿ°ÿ°ÿ²ÿ±ÿ¨ÿµÿ°ÿ¦ÿ£ÿ£ÿ£ÿ£ÿ£ÿ¨ÿ¦ÿ¤ÿ¨ÿÿ¦ÿ¬ÿÿÿ¥ÿ°ÿ¬ÿ ÿÿÿ¥ÿ³ÿ¹ÿ¦ÿ­ÿ¤ÿÿ§ÿ©ÿ®ÿ²ÿ¨ÿ¯ÿ°ÿ¦ÿ¢ÿ¨ÿ¯ÿ¦ÿ¦ÿ»ÿºÿ¨ÿÿÿÿÿÿÿÿÿ®ÿ¡ÿÿ¥ÿ£ÿÿÿ¡ÿ¡ÿÿ¥ÿÿ¨ÿÿ¦ÿ¯ÿ¶ÿ¾ÿ´ÿ¬ÿ§ÿ§ÿ³ÿªÿ­ÿªÿ®ÿ­ÿ¨ÿÿ¥ÿ§ÿ¦ÿ§ÿ±ÿ­ÿ¦ÿ£ÿ¨ÿ³ÿ²ÿ°ÿ¥ÿ£ÿ«ÿÿ²ÿ¯ÿ«ÿ®ÿ ÿªÿ¬ÿ©ÿ¤ÿ§ÿ©ÿªÿ±ÿ«ÿ©ÿ¨ÿÿ¨ÿ¨ÿ¹ÿ³ÿ¯ÿ±ÿ´ÿ±ÿ§ÿ¬ÿºÿ´ÿ«ÿ±ÿ®ÿ©ÿ¬ÿ§ÿ¯ÿÿ¨ÿ¶ÿ£ÿµÿ£ÿ°ÿ§ÿ¯ÿ«ÿ·ÿµÿ©ÿ¤ÿ¢ÿ ÿÿÿ¥ÿ©ÿ¨ÿ«ÿÿ£ÿ°ÿÿÿ§ÿ£ÿ ÿ¡ÿÿÿÿÿÿÿÿÿÿÿÿÿÿªÿ¬ÿ®ÿÿÿÿÿ£ÿÿÿÿÿÿÿ£ÿ¥ÿªÿ¨ÿªÿµÿÿ®ÿ¥ÿÿÿÿÿ¯ÿÿÿ­ÿ®ÿ¦ÿ¬ÿ©ÿÿÿÿ©ÿ¥ÿÿ§ÿ§ÿÿÿ¨ÿÿ|ÿ¢ÿÿÿÿÿÿÿÿÿÿÿÿÿÿÿ¡ÿÿÿÿÿÿÿÿÿÿÿÿÿÿÿÿ©ÿÿÿÿÿ¤ÿÿÿ¡ÿ£ÿ§ÿÿÿ¦ÿ§ÿÿ«ÿªÿ«ÿ¡ÿ¥ÿ«ÿ§ÿÿÿÿ¥ÿ­ÿ¯ÿ¨ÿ¤ÿ©ÿ¦ÿ¨ÿÿ©ÿ£ÿ¥ÿÿ¨ÿ®ÿÿ¦ÿÿ¯ÿÿÿ¯ÿ¢ÿ¾ÿ³ÿ¯ÿªÿ¢ÿÿÿ£ÿªÿ§ÿ ÿ¥ÿ®ÿ¯ÿ¥ÿÿ¬ÿÿ¨ÿÿÿÿ®ÿ¦ÿ¬ÿ°ÿ®ÿ¡ÿÿ ÿ¨ÿªÿ¦ÿ¨ÿ¨ÿÿÿÿ§ÿÿÿÿ§ÿ¥ÿÅÿ±ÿ­ÿ¢ÿ¨ÿ¹ÿ¬ÿÿ³ÿ¬ÿ¦ÿ°ÿ°ÿ¤ÿ¥ÿ«ÿ©ÿ ÿ¤ÿ­ÿ¢ÿÿ¢ÿÿ ÿ£ÿ¤ÿ¥ÿ¬ÿ¤ÿ°ÿ¦ÿÿ±ÿÿÿ¬ÿÿÿ ÿ¤ÿ©ÿ¡ÿÿÿÿÿÿ§ÿ®ÿ¨ÿÿÿ¦ÿÿÿ¥ÿ¥ÿ²ÿ¥ÿ¡ÿªÿ®ÿÿÿ¢ÿÿ¡ÿ ÿ¨ÿ¥ÿ¡ÿÿÿ ÿÿÿ¡ÿ¢ÿ¤ÿ§ÿ¤ÿÿÿ¥ÿ®ÿ¦ÿ¢ÿ¥ÿ­ÿ®ÿ¦ÿÿÿ¨ÿ­ÿ¸ÿ®ÿ»ÿ±ÿ¬ÿºÿ²ÿ©ÿ¸ÿ®ÿªÿ¦ÿ ÿÿÿ¢ÿ¤ÿ¬ÿ±ÿ³ÿ·ÿ©ÿÿÿ«ÿ±ÿ¡ÿ¡ÿ£ÿ¤ÿÿ£ÿ¥ÿÿÿ³ÿµÿ£ÿ¬ÿ¨ÿÿ¤ÿ¤ÿ¬ÿÿÿ¥ÿªÿ¨ÿ¢ÿ°ÿ°ÿÿÿ©ÿ¤ÿÿ£ÿ¯ÿ§ÿ¦ÿÿ³ÿ©ÿ£ÿ¬ÿÿ¤ÿ¥ÿ ÿ£ÿ«ÿ«ÿ ÿ³ÿ©ÿ®ÿ¡ÿ£ÿ¡ÿÿÿ¨ÿÿ¢ÿ¬ÿ³ÿ ÿÿ¢ÿ¨ÿ¦ÿ¥ÿ¤ÿ¤ÿ¤ÿÿ¡ÿ´ÿ°ÿªÿ«ÿÁÿ¦ÿ©ÿ©ÿ¨ÿ¡ÿÿ³ÿ§ÿ¯ÿ¡ÿ·ÿ²ÿ®ÿÿ¦ÿ¨ÿ¤ÿÿ¡ÿ¨ÿ®ÿ²ÿ¦ÿ¤ÿ¥ÿ¬ÿªÿ¤ÿ©ÿ¡ÿÿÿªÿ°ÿ¤ÿ«ÿ¦ÿµÿ¤ÿ¡ÿµÿÿ«ÿ«ÿ¬ÿÿ«ÿ¬ÿºÿ£ÿ¢ÿªÿ®ÿ¸ÿ«ÿ¦ÿ­ÿµÿÿ¦ÿ°ÿ¬ÿ¨ÿÿ¡ÿ¤ÿ¤ÿ ÿ£ÿ´ÿ´ÿªÿ¦ÿ¢ÿ¥ÿ§ÿ©ÿ±ÿ¯ÿÿ¯ÿ´ÿ®ÿ¤ÿ¢ÿÿÿ¦ÿ¯ÿ«ÿ©ÿ§ÿÿ¬ÿ±ÿÿ­ÿ«ÿÿ¦ÿ¦ÿÿÿªÿ®ÿÿÿ¤ÿ¨ÿÿÿÿ©ÿ¬ÿ¨ÿ¬ÿ°ÿµÿ«ÿ£ÿ¯ÿ°ÿ¨ÿ¢ÿ²ÿ§ÿÿ¨ÿ»ÿ¡ÿÿÿ¢ÿÿ ÿ­ÿÿÿÿ§ÿ«ÿ«ÿ¯ÿ¢ÿ®ÿ¶ÿÿÿÿ¦ÿÿÿ¢ÿ¨ÿªÿ«ÿ«ÿ¡ÿ¤ÿ±ÿªÿÿÿ¢ÿ°ÿ©ÿ¡ÿ§ÿ¡ÿ£ÿ¦ÿ°ÿ²ÿ©ÿÿ¤ÿ©ÿªÿ§ÿ©ÿÿÿ¯ÿ°ÿ¡ÿ¥ÿ´ÿ¢ÿ²ÿ²ÿªÿÿÿ°ÿ®ÿ¬ÿÿ®ÿ£ÿÿÿ«ÿ¥ÿ£ÿ§ÿ§ÿ¦ÿ¢ÿ¨ÿ©ÿ¥ÿÿÿ¢ÿ©ÿµÿ¦ÿÿÿ¡ÿ¡ÿ¢ÿªÿÿ¡ÿ¥ÿ«ÿÿÿÿªÿÿ§ÿ¥ÿ¸ÿ«ÿ ÿµÿµÿ¿ÿ¬ÿ¤ÿÿ©ÿ°ÿ²ÿ ÿ©ÿ¤ÿ§ÿ¬ÿÿ¤ÿÿÿÿÿ¥ÿ¡ÿÿ¬ÿÿ ÿ¤ÿ¦ÿªÿ£ÿÿ©ÿ°ÿ¢ÿ¡ÿ§ÿ§ÿ§ÿ«ÿ©ÿ«ÿµÿ°ÿ©ÿ¤ÿ¤ÿÿ´ÿÿ¥ÿÿ¨ÿ²ÿ¯ÿ«ÿ¯ÿ¶ÿ«ÿÿÿªÿÿ«ÿÿÿÿºÿªÿÿÿ«ÿÿ¦ÿ¥ÿ¨ÿ°ÿ¬ÿÿ®ÿ³ÿ¨ÿÿÿÿ¡ÿ£ÿ«ÿ¯ÿ­ÿ¨ÿÿÿ¡ÿÿÿÿ®ÿÿÿ¤ÿ¤ÿ¢ÿ¦ÿ¢ÿÿªÿ©ÿ·ÿ¨ÿÿ³ÿ°ÿ´ÿ¡ÿ¡ÿ«ÿ²ÿ«ÿªÿÿÿÿÿ²ÿÄÿÿ¤ÿ¶ÿ¹ÿÿ¨ÿÿ¤ÿ®ÿÿÿ§ÿ«ÿ¤ÿ¢ÿ¡ÿ«ÿ§ÿ©ÿ¢ÿÿ¥ÿ¬ÿ±ÿ¦ÿ§ÿ­ÿ¨ÿ¯ÿ´ÿ©ÿ¦ÿ²ÿµÿÿÿÿÿ¤ÿ¨ÿ¥ÿ£ÿ²ÿ¥ÿ ÿ¥ÿÿ²ÿ¡ÿ¥ÿ¯ÿ£ÿ¯ÿÿÿ£ÿ¢ÿÿ¦ÿµÿÿ¤ÿ­ÿ­ÿÿ¢ÿ¬ÿ¯ÿ«ÿ ÿÿÿ ÿ«ÿÿÿ«ÿÿÿ©ÿ¬ÿ°ÿ©ÿ§ÿ¦ÿ¢ÿÿÿÿ¡ÿ¨ÿ¤ÿ®ÿ®ÿÿ¤ÿ±ÿ§ÿÿ¡ÿ£ÿÿ§ÿÿÿ°ÿ¨ÿ®ÿºÿ£ÿ¢ÿ¸ÿ«ÿ¤ÿ­ÿ£ÿ°ÿÿ¯ÿ¯ÿ§ÿ§ÿ²ÿ¨ÿÿÿÿ¡ÿ¡ÿ¦ÿ¬ÿ©ÿ¬ÿ®ÿÿÿÿÿ£ÿÿÿÿ¨ÿ¬ÿÿÿ¦ÿ¯ÿ±ÿ¦ÿ¦ÿÿÿ¨ÿ®ÿ¦ÿ¡ÿÿÿ®ÿ£ÿªÿÿÿ¶ÿ ÿ²ÿ³ÿ¥ÿÿ¥ÿªÿ«ÿ¤ÿÿÿ«ÿÿÿ¡ÿ¨ÿªÿ©ÿÿÿÿÿÿÿÿÿ£ÿ°ÿ·ÿªÿ¢ÿ¥ÿ¥ÿ¡ÿ£ÿ²ÿÿµÿ¶ÿ¦ÿªÿ§ÿÿ´ÿ­ÿ´ÿ¥ÿÿ±ÿÿÿ©ÿ±ÿ¢ÿÿ«ÿÿ¨ÿªÿ§ÿÿ¤ÿ©ÿ³ÿ¦ÿÿÿ¢ÿ£ÿ¯ÿ°ÿÿ¡ÿ¨ÿ«ÿ¯ÿ®ÿ«ÿ¬ÿ«ÿ¥ÿ ÿ ÿÿÿÿÿÿªÿÿÿÿÿ¥ÿ ÿ¢ÿÿ§ÿÿÿ®ÿ ÿ¸ÿ¢ÿ¡ÿ­ÿ¦ÿ®ÿ£ÿ°ÿ«ÿÿÿ¥ÿ¤ÿ¡ÿ¤ÿ¯ÿ©ÿªÿ©ÿ¤ÿÿ£ÿ¥ÿ©ÿ­ÿ§ÿÿ ÿ­ÿ­ÿ³ÿ³ÿ ÿÿ«ÿÿÿÿÿÿ¥ÿ³ÿ­ÿ©ÿÿ³ÿ«ÿÿ«ÿ¹ÿ¦ÿÿÿ«ÿÿ¦ÿ­ÿ«ÿÿ±ÿªÿºÿ¬ÿ«ÿÿ®ÿ´ÿºÿ¼ÿ°ÿÿÿ¥ÿ¨ÿ©ÿ®ÿ³ÿ¸ÿ©ÿ ÿ£ÿ¤ÿ­ÿ«ÿ¬ÿ«ÿ­ÿÿÿÿÿ±ÿ®ÿÿ±ÿ²ÿ¼ÿ¯ÿÿ ÿ§ÿÿ³ÿÿ¦ÿ¤ÿªÿ«ÿµÿ©ÿ°ÿÿ¢ÿ¬ÿ°ÿ§ÿ±ÿ´ÿ¸ÿ¡ÿÿ©ÿ¦ÿ§ÿ§ÿ¦ÿªÿ¡ÿÿ£ÿ²ÿ«ÿ¥ÿ£ÿ¬ÿÿÿ¬ÿ¤ÿ±ÿ¤ÿ¨ÿµÿÿ¯ÿ³ÿ¯ÿ³ÿ«ÿ±ÿ¢ÿ«ÿ¢ÿÿÿ²ÿ°ÿÿ ÿ¤ÿÿ¢ÿÿ¦ÿ¯ÿ¨ÿ£ÿ§ÿªÿ¨ÿ¬ÿ®ÿ²ÿ®ÿ©ÿ§ÿ²ÿÿÿÿ·ÿµÿÿ¦ÿÿ²ÿ©ÿ¡ÿ¨ÿÿ©ÿ­ÿ©ÿÿ¥ÿ¸ÿ®ÿ¤ÿ¦ÿ§ÿªÿ²ÿ¬ÿ«ÿ«ÿ¤ÿÿÿ­ÿ­ÿ£ÿ¬ÿ¯ÿÿÿÿ¡ÿÿ´ÿ¯ÿ®ÿ«ÿ§ÿÿ¢ÿÿªÿ¨ÿÿ³ÿ¦ÿÿÿ½ÿ­ÿÿ¦ÿ£ÿ¦ÿ­ÿªÿÿÿÿ©ÿÿ¤ÿ§ÿ­ÿ¬ÿÿÿÿÿ§ÿ¨ÿ«ÿªÿ¬ÿ±ÿ¥ÿ±ÿÿ«ÿ ÿ¦ÿ­ÿÿ¢ÿ¸ÿ§ÿ¢ÿ¦ÿÿ¦ÿ¹ÿ¶ÿ­ÿ«ÿ¯ÿ¯ÿ©ÿ¨ÿ«ÿÿ¤ÿÿ³ÿ°ÿ§ÿ¤ÿ­ÿ£ÿ¨ÿÿ¡ÿ¦ÿÿ¨ÿ§ÿ ÿ¦ÿ¦ÿ ÿ¢ÿ¡ÿ ÿ ÿ£ÿªÿ«ÿ©ÿ§ÿ£ÿÿÿ²ÿ°ÿ¢ÿÿÿ£ÿ¯ÿ§ÿ¦ÿ©ÿµÿÿ¡ÿ ÿ§ÿ¢ÿ¯ÿ­ÿÿ¦ÿ±ÿÿÿÿÿªÿµÿ¯ÿ©ÿ¤ÿ§ÿ°ÿ®ÿ§ÿÿ¯ÿ¶ÿ£ÿ«ÿÿÿ¨ÿªÿÿ¤ÿ®ÿÿ¦ÿ ÿ ÿ¡ÿ¡ÿ«ÿ±ÿ¦ÿ©ÿ ÿÿªÿ§ÿ§ÿ§ÿ«ÿ§ÿ¢ÿ¨ÿ­ÿ©ÿ©ÿ¥ÿ ÿÿÿÿ¬ÿÿ§ÿ«ÿ±ÿ¢ÿ¡ÿ±ÿ®ÿ¬ÿ°ÿ³ÿµÿ­ÿÿ¡ÿ¬ÿ¤ÿ¢ÿ¡ÿ¨ÿ£ÿ²ÿ¥ÿµÿ¯ÿ­ÿ±ÿÿ¦ÿ°ÿ©ÿ£ÿ¯ÿ³ÿ­ÿ¥ÿ¢ÿ§ÿ«ÿ¦ÿ¥ÿ²ÿ²ÿ©ÿ£ÿ¥ÿ¨ÿÿ¬ÿ²ÿ§ÿÿÿ¢ÿÿÿÿÿ§ÿ¡ÿ¥ÿ¨ÿÿÿÿÿÿÿÿÿÿÿÿÿ ÿÿÿÿÿÿÿ¤ÿÿÿyÿÿ¢ÿ¢ÿÿ ÿÿÿ¡ÿ­ÿ«ÿÿ©ÿªÿÿÿÿ¢ÿ±ÿÿÿÿÿ¤ÿÿÿÿÿÿÿÿÿÿÿÿÿÿ­ÿ¥ÿÿ¯ÿ°ÿÿ£ÿÿ¤ÿÿÿ§ÿÿÿÿÿÿÿÿ©ÿÿ¢ÿÿÿ¤ÿÿ¤ÿ«ÿ¥ÿÿ ÿ ÿ¦ÿ¬ÿÿÿ¡ÿ¦ÿ«ÿ­ÿ¢ÿ ÿ§ÿÿÿÿÿ¤ÿ°ÿÅÿ¶ÿ°ÿ¹ÿ²ÿ©ÿ²ÿ¨ÿ§ÿ´ÿ°ÿ¦ÿÿÿ¦ÿ£ÿÿ ÿµÿÿ©ÿ§ÿÿ§ÿ¢ÿÿ¨ÿ¬ÿ¢ÿ³ÿ¸ÿ²ÿ´ÿ®ÿ°ÿÁÿ±ÿ¥ÿ¬ÿ®ÿÿ£ÿ²ÿÿ¶ÿ¸ÿ¤ÿÿÿ¬ÿ¤ÿÿ¡ÿ£ÿ«ÿ§ÿÿ§ÿ¦ÿÿªÿ¸ÿ®ÿ¤ÿ¨ÿªÿ±ÿ©ÿ§ÿ§ÿ¨ÿ«ÿ©ÿ¨ÿ¯ÿ±ÿÿ¤ÿ§ÿªÿ£ÿÿÿ§ÿ¦ÿ«ÿ¸ÿ¼ÿ®ÿ­ÿ©ÿÿ¢ÿ¤ÿ­ÿ©ÿ¤ÿ«ÿ¥ÿ¢ÿ­ÿ«ÿ¡ÿÿ¤ÿªÿ¥ÿ­ÿ®ÿ¤ÿ¥ÿ£ÿ ÿ­ÿ©ÿ±ÿÿÿÿÿÿ¤ÿªÿ«ÿµÿµÿ£ÿÿ§ÿ°ÿ¦ÿ±ÿµÿ®ÿ²ÿ£ÿ­ÿªÿ¨ÿ©ÿªÿ¤ÿÿÿ ÿ¨ÿ§ÿÿ¦ÿ£ÿªÿ¨ÿªÿ©ÿÀÿ¡ÿÿ¦ÿ¯ÿªÿ£ÿÿ£ÿ®ÿ®ÿ¨ÿ°ÿ£ÿ®ÿÿÿÿ­ÿ¨ÿÿ§ÿ«ÿ¬ÿ³ÿ¯ÿ¬ÿ´ÿ¤ÿÿ³ÿ±ÿÿÿ¯ÿÿÿÿÿ¦ÿ¬ÿ¦ÿ¥ÿ¡ÿ¡ÿ£ÿ¬ÿ¬ÿ¬ÿ¤ÿ§ÿ®ÿ©ÿ©ÿ«ÿ§ÿ¤ÿ¡ÿ¡ÿ¯ÿ§ÿ®ÿ¶ÿ»ÿ«ÿ­ÿ¥ÿ§ÿ±ÿ·ÿ«ÿªÿ²ÿ¦ÿ¬ÿ¦ÿ¤ÿ¦ÿ©ÿ¨ÿ£ÿ±ÿ£ÿÿÿ¥ÿªÿ¤ÿÿ¦ÿ¬ÿ­ÿ¦ÿ¥ÿªÿÿ¡ÿ®ÿ°ÿ¬ÿ¡ÿÿªÿ¨ÿ¢ÿ©ÿ²ÿ®ÿ¦ÿ¯ÿ±ÿ¤ÿÿÿ¥ÿ«ÿÿ¬ÿ±ÿ¯ÿ­ÿªÿ­ÿÿÿ¤ÿ¦ÿ«ÿ«ÿ¤ÿ¦ÿªÿÿ¦ÿ£ÿ¢ÿ¶ÿµÿ°ÿÿ¡ÿ¢ÿÿÿ¤ÿ ÿÿ§ÿ«ÿ¬ÿ§ÿ«ÿ±ÿ«ÿ²ÿ±ÿªÿªÿ¦ÿ«ÿ·ÿ©ÿÿ¦ÿªÿÿ©ÿ§ÿ¬ÿ¯ÿ¦ÿ¦ÿ¯ÿ©ÿ¥ÿ³ÿ©ÿ¡ÿ¤ÿ°ÿ¢ÿÿ ÿ£ÿ¯ÿ­ÿ°ÿ¥ÿ©ÿ¹ÿ¸ÿ²ÿªÿ®ÿ¬ÿ¯ÿ­ÿ°ÿÇÿªÿ©ÿ´ÿºÿ°ÿ¦ÿ¢ÿ¡ÿ¢ÿ¦ÿ©ÿ®ÿ±ÿ³ÿ¬ÿ®ÿÿ­ÿ¯ÿ¦ÿ¥ÿ¯ÿ¬ÿ¡ÿ©ÿ¥ÿ¬ÿµÿ®ÿ£ÿÂÿ±ÿ¬ÿ­ÿ¯ÿ¬ÿ£ÿ¤ÿ©ÿ¸ÿÿ£ÿªÿ¯ÿ®ÿ¬ÿ«ÿ°ÿµÿÿ£ÿ£ÿ®ÿÿ¢ÿªÿ¢ÿ£ÿªÿ©ÿ°ÿªÿ¶ÿ¦ÿ³ÿ£ÿ¦ÿÿ¢ÿ©ÿªÿ­ÿ¬ÿ°ÿ¤ÿ²ÿ¢ÿÿÿÿ¯ÿ©ÿÿ¢ÿ²ÿ ÿ¨ÿ«ÿªÿ«ÿ¬ÿ«ÿ¥ÿ§ÿ´ÿ¯ÿ§ÿ¢ÿ´ÿ­ÿ°ÿ¨ÿ¢ÿ¨ÿ¨ÿÿ­ÿªÿÿºÿ£ÿ¤ÿ¦ÿªÿ¬ÿ¨ÿ¥ÿ§ÿ±ÿ ÿ¦ÿ°ÿ«ÿ¬ÿ¯ÿ¦ÿ ÿ´ÿ¹ÿºÿÿ¨ÿ¦ÿ²ÿºÿ°ÿ¨ÿ¬ÿ¦ÿ´ÿ°ÿ¶ÿ®ÿ®ÿ¨ÿ­ÿ¹ÿ´ÿ§ÿ§ÿ§ÿÿÿÿ£ÿ«ÿ±ÿ¯ÿ¦ÿ«ÿ¡ÿÿ³ÿ¥ÿÿÿªÿ´ÿ´ÿªÿ«ÿ«ÿ¨ÿ¡ÿ§ÿ¯ÿ±ÿµÿµÿ¤ÿ ÿ§ÿ²ÿ·ÿ®ÿ´ÿ¯ÿªÿ°ÿªÿ²ÿ©ÿ¨ÿªÿ¶ÿ»ÿÁÿ·ÿÿ¡ÿÿ¥ÿ©ÿ¢ÿ©ÿ«ÿ£ÿ¤ÿªÿÿ®ÿ£ÿ¸ÿ³ÿ´ÿ´ÿ¥ÿÿÿÿÄÿ¯ÿªÿ¶ÿ¶ÿ¬ÿ¬ÿ²ÿ®ÿ¹ÿÿ±ÿ²ÿ³ÿ®ÿªÿ®ÿ®ÿ¿ÿÅÿ¢ÿ¨ÿ¯ÿµÿ¯ÿ¢ÿÿdÿ^ÿwÿÿÿ¡ÿÿÿ¦ÿ¨ÿ ÿÿÿÿÿ¢ÿ®ÿªÿ¤ÿ¡ÿÿÿÿÿyÿpÿÿ¢ÿ¤ÿ¬ÿ­ÿ ÿÿ¢ÿ¡ÿÿÿÿÿÿÿÿÿÿÿÿ¨ÿ­ÿÿÿÿÿÿqÿÿuÿ~ÿÿÿÿÿÿÿ£ÿÿÿÿÿÿÿÿÿ®ÿ ÿÿÿ©ÿ®ÿ©ÿ£ÿ¢ÿ¯ÿ°ÿ¥ÿ¬ÿ§ÿ¬ÿ±ÿ¬ÿ©ÿ²ÿ²ÿ©ÿ¶ÿ¨ÿ®ÿ³ÿ°ÿ¥ÿÿÿ¡ÿÿ­ÿ®ÿ¬ÿ£ÿÿ«ÿ°ÿ¶ÿÀÿ¸ÿÊÿ¤ÿ£ÿ©ÿ£ÿ±ÿµÿ«ÿ«ÿ³ÿªÿ°ÿ ÿ«ÿ°ÿ«ÿ¡ÿ«ÿ´ÿ©ÿ¤ÿ§ÿ®ÿªÿ¢ÿ§ÿ­ÿ¨ÿªÿ¨ÿ§ÿ±ÿ£ÿªÿ´ÿ¹ÿ´ÿ¾ÿ¼ÿ°ÿ¬ÿ¬ÿªÿ¬ÿ°ÿ¶ÿ±ÿ¡ÿ§ÿ¦ÿ¢ÿ¯ÿ·ÿ«ÿ«ÿ¬ÿ±ÿ±ÿ­ÿ¶ÿ«ÿ¯ÿ³ÿ²ÿ®ÿ¨ÿ³ÿ­ÿ¬ÿ¡ÿ±ÿ°ÿ¯ÿ³ÿ©ÿ¢ÿ«ÿ±ÿ¹ÿªÿ ÿ½ÿ´ÿ®ÿ·ÿµÿ®ÿ±ÿ¯ÿ¥ÿºÿ¦ÿ«ÿÿ¶ÿ²ÿ¨ÿ¡ÿ­ÿ·ÿ¦ÿ¬ÿ¶ÿµÿ·ÿÿ¡ÿ¯ÿ±ÿ¯ÿ«ÿ®ÿ´ÿ§ÿ§ÿ¨ÿ¨ÿ¬ÿ­ÿ¯ÿ¦ÿ¨ÿ®ÿ°ÿ¶ÿ´ÿ¨ÿ°ÿ±ÿµÿ¶ÿ´ÿ¢ÿÿ°ÿ¹ÿ¯ÿ°ÿ©ÿÿ«ÿ ÿ­ÿ¯ÿ©ÿ¤ÿ±ÿ©ÿ¨ÿ¬ÿÿ§ÿ·ÿ±ÿ¸ÿ©ÿ¥ÿ²ÿ¬ÿ¬ÿµÿ¬ÿ£ÿ«ÿ§ÿ­ÿ¯ÿ¨ÿ¨ÿ­ÿ©ÿ¨ÿ ÿÿ¤ÿ¤ÿ ÿ¥ÿ¦ÿªÿÿ¡ÿ¥ÿÿ¹ÿ»ÿ²ÿµÿ·ÿ¯ÿ¬ÿ³ÿ­ÿ¢ÿ¤ÿ¥ÿ¯ÿªÿ²ÿ¿ÿ¸ÿ§ÿªÿ­ÿ£ÿ®ÿ ÿ¨ÿ¡ÿ¹ÿ§ÿ¹ÿ¸ÿ´ÿ©ÿ£ÿ¡ÿ¡ÿ¦ÿªÿ´ÿ¼ÿ£ÿ¥ÿ¯ÿ´ÿºÿµÿ­ÿ¤ÿ¢ÿ¥ÿ¤ÿ§ÿ®ÿ®ÿ¦ÿ§ÿ¥ÿ¢ÿÿ¨ÿ©ÿ§ÿ°ÿ²ÿ¯ÿ¬ÿ£ÿ¥ÿ¨ÿÿ¢ÿ¶ÿªÿ¢ÿ¬ÿ¬ÿ©ÿ®ÿ¯ÿ³ÿ¹ÿ¬ÿ¨ÿ£ÿ²ÿ¤ÿ²ÿ¬ÿ²ÿÿ¨ÿªÿ®ÿ©ÿ¡ÿ¤ÿ¦ÿÿÿ§ÿÿ¦ÿÿ­ÿÿÿ¡ÿ­ÿ«ÿ¡ÿ¦ÿ¯ÿ¥ÿ¬ÿ±ÿ ÿ§ÿ²ÿÿÿ´ÿ£ÿ±ÿ§ÿÿÿ¬ÿ®ÿ©ÿ·ÿ¬ÿ²ÿ«ÿÿÿ£ÿ¦ÿÿªÿ§ÿ£ÿ¢ÿ¢ÿ¨ÿ©ÿ¢ÿªÿ¬ÿªÿ±ÿ·ÿÿ¯ÿ¢ÿ¨ÿ³ÿ¬ÿ¨ÿ¡ÿ ÿ©ÿªÿ§ÿªÿ©ÿ¦ÿ®ÿ¾ÿ¡ÿÿÿÿ¢ÿÿÿ¡ÿ­ÿ¥ÿÿÿ¦ÿ¥ÿ¢ÿ¨ÿÿÿÿÿ¡ÿ¢ÿ®ÿ¬ÿ«ÿ°ÿ§ÿ¡ÿ£ÿ¥ÿ·ÿ¨ÿ¤ÿ¯ÿ©ÿ¨ÿ«ÿ¥ÿ¦ÿ¤ÿ¡ÿÿ«ÿªÿ§ÿ¨ÿ©ÿ³ÿ¯ÿ©ÿ±ÿ«ÿ¤ÿ³ÿ§ÿ®ÿ¥ÿªÿ´ÿ»ÿªÿ­ÿ¥ÿ¤ÿ§ÿ ÿ©ÿ³ÿ³ÿ®ÿ§ÿ²ÿ¨ÿµÿ·ÿ¯ÿ±ÿ®ÿ·ÿ´ÿ¬ÿ³ÿ¾ÿ¶ÿ®ÿ®ÿ¡ÿ¥ÿµÿ£ÿ¡ÿÿ¤ÿ£ÿ¼ÿ¬ÿÿªÿÿ¢ÿ®ÿ­ÿ¡ÿ ÿ¡ÿÿÿÿÿÿÿ±ÿ¤ÿÿ£ÿÿÿ©ÿ­ÿ§ÿÿ ÿ¤ÿÿÿ¥ÿ£ÿ¤ÿ¦ÿ ÿÿ¦ÿ¨ÿÿÿ±ÿÿÿ ÿÿÿÿÿÿÿÿÿ§ÿ¤ÿ¢ÿ¥ÿ¨ÿ©ÿ®ÿ ÿµÿ§ÿÿÿÿ¦ÿÿ§ÿÿÿÿ£ÿ§ÿ§ÿÿÿÿÿÿ£ÿÿÿ¡ÿÿÿÿÿ§ÿÿÿÿÿÿÿÿÿÿÿÿÿÿÿÿÿÿ¢ÿÿÿÿÿÿ°ÿÿÿÿÿÿÿÿÿÿÿÿÿÿÿÿÿ®ÿ¢ÿÿ©ÿ¦ÿ°ÿ­ÿ¯ÿ²ÿ£ÿ¥ÿ¨ÿªÿ¨ÿÿ£ÿ­ÿ±ÿ°ÿ±ÿ¹ÿ³ÿ§ÿÿ¦ÿÿ¶ÿ¥ÿÿ²ÿ ÿªÿÿ£ÿ«ÿ³ÿ­ÿ¥ÿ¨ÿ­ÿ¡ÿ¤ÿ¬ÿ§ÿÿ¢ÿ¨ÿÿÿ©ÿ²ÿÿ­ÿ©ÿÿ¥ÿÿ¢ÿÿÿÿÿ«ÿ³ÿ¡ÿ¤ÿÿÿ¢ÿ¡ÿ¢ÿÿÿÿ¤ÿ´ÿ£ÿÿÿ±ÿ©ÿÿÿ­ÿÃÿ²ÿ«ÿ±ÿ¿ÿ¢ÿÿ¢ÿÿ¨ÿ³ÿ¯ÿ¥ÿ©ÿ±ÿ°ÿ¬ÿªÿ¬ÿ©ÿ¡ÿ¢ÿÿ¡ÿÿ ÿªÿ°ÿÿªÿ·ÿ ÿÿ¢ÿÿÿ²ÿ¦ÿÿªÿ¯ÿ¨ÿÿÿÿÿÿ¤ÿÿÿ ÿ©ÿ¡ÿÿÿÿªÿÿÿ¬ÿ¢ÿ®ÿÿÿ¨ÿ£ÿ¤ÿÿ¨ÿ¤ÿ¨ÿÿÿ ÿ¦ÿ¥ÿ¡ÿ ÿ£ÿ¯ÿ­ÿÿÿÿÿ£ÿ¡ÿ­ÿ®ÿÀÿ®ÿ£ÿ¦ÿÿ ÿ¤ÿ ÿ£ÿÿ¨ÿÿÿ¬ÿªÿ¨ÿ³ÿ«ÿ ÿÿÿ¥ÿ¯ÿ°ÿ®ÿ¥ÿ¬ÿ¯ÿ¡ÿ§ÿ¨ÿÿ¦ÿ¬ÿªÿ¨ÿ¨ÿ§ÿ³ÿÿ§ÿ¯ÿ®ÿ¦ÿ´ÿ«ÿÿ«ÿªÿ§ÿ¨ÿÿ¯ÿ³ÿ¢ÿÿªÿ©ÿÿÿ¨ÿ ÿÿÿ¶ÿ¶ÿ«ÿ¼ÿ«ÿ­ÿ¬ÿ®ÿ©ÿµÿÊÿ³ÿ«ÿ§ÿ ÿ¦ÿ¨ÿ­ÿ£ÿ°ÿ±ÿ«ÿ©ÿÿÿÿÿ¤ÿ«ÿ£ÿ«ÿ¶ÿ²ÿ¦ÿ¥ÿ­ÿ¬ÿ¬ÿ¨ÿ¥ÿ¬ÿ­ÿ¥ÿ£ÿ¹ÿ¶ÿ¬ÿ¥ÿÿ¡ÿ ÿ´ÿ¨ÿ¦ÿ©ÿªÿ¨ÿÿ¦ÿ¤ÿ¦ÿ¨ÿÿ¢ÿ­ÿ­ÿ©ÿ¥ÿÿÿ¢ÿ¦ÿ©ÿ¢ÿ¨ÿÿÿ¡ÿ¬ÿ·ÿ²ÿ¨ÿ¨ÿ¡ÿ«ÿ¨ÿÿ£ÿÿÿÿ«ÿ§ÿ·ÿ§ÿÿ¬ÿÿÿÿ§ÿµÿ°ÿ¥ÿÿ¥ÿ¡ÿ£ÿÿÿ¢ÿ¤ÿÿ ÿ®ÿ¬ÿ¨ÿ©ÿ§ÿ£ÿ¤ÿ±ÿ¬ÿ£ÿ¨ÿ®ÿ¼ÿ¬ÿ°ÿ¤ÿªÿÿ¢ÿ®ÿªÿ ÿ¥ÿÿµÿ¬ÿ¡ÿ²ÿ¯ÿÿ¡ÿ¥ÿ¦ÿÿ¡ÿÿ¡ÿ©ÿ®ÿªÿ©ÿÿÿ ÿ­ÿ¤ÿÿÿ¬ÿÿÿ§ÿ°ÿ»ÿ´ÿ¯ÿ¨ÿ£ÿÿ ÿÿÿ¯ÿ«ÿ¦ÿÿÿ¢ÿÿ­ÿÿ­ÿ¯ÿÿÿ£ÿÿÿ³ÿ¬ÿ£ÿÿªÿ©ÿ©ÿ§ÿÿÿ§ÿ©ÿªÿ¦ÿ©ÿ¬ÿ´ÿ³ÿ¨ÿ§ÿÿÿÿ¥ÿ¦ÿÿÿÿÿ«ÿ¨ÿÿ«ÿÿÿ«ÿ°ÿ¦ÿ®ÿ¹ÿ©ÿÿ¶ÿ¦ÿ ÿªÿ°ÿ¬ÿ°ÿÿªÿÿ¥ÿ£ÿ®ÿ­ÿ ÿÿÿ¢ÿÿ¥ÿªÿ¥ÿÿÿÿÿµÿ´ÿ§ÿ£ÿÿÿÿ¨ÿÿÿÿÿ¹ÿ­ÿÿÿ¥ÿ©ÿ¤ÿ­ÿÿÿ®ÿ¹ÿ©ÿÿ¡ÿÿÿÿÿÿÿ¦ÿÃÿ¸ÿÿÿÿÿÿÿ£ÿµÿ­ÿÿ¡ÿ³ÿªÿ¤ÿÿÿ©ÿ¯ÿ²ÿ©ÿÿÿ ÿÿÿÿ ÿ©ÿ¤ÿ¤ÿ¡ÿµÿ¶ÿ¨ÿ©ÿ ÿ§ÿªÿÿÿÿÿÿ ÿªÿ£ÿµÿ¬ÿ«ÿ´ÿ¢ÿ¬ÿªÿ­ÿªÿ¬ÿ£ÿÿÿÿ£ÿ­ÿ§ÿÿÿÿÿÿÿ¡ÿ°ÿ¦ÿ¤ÿ§ÿ¥ÿ¨ÿ§ÿ¥ÿ¶ÿ¶ÿ¨ÿªÿ±ÿ¯ÿÿ©ÿ«ÿ­ÿ£ÿ£ÿ¡ÿÿ©ÿ¤ÿ°ÿÿ ÿ¾ÿ¬ÿ¯ÿ¢ÿ¨ÿ£ÿ¥ÿÿ­ÿ²ÿ­ÿ£ÿ«ÿ¯ÿ¨ÿ¨ÿ£ÿ«ÿÿÿÿ¥ÿÿÿ¨ÿ¨ÿ ÿ¡ÿÿÿ¬ÿ­ÿ«ÿªÿ¨ÿ¨ÿ¢ÿ¤ÿ¨ÿªÿ§ÿ£ÿÿÿ¨ÿÿ¯ÿÿÿÿÿÿ©ÿ¬ÿ³ÿ§ÿ£ÿªÿ¨ÿ³ÿÿ¨ÿ¯ÿ§ÿ¬ÿ©ÿ²ÿÿ¦ÿªÿ®ÿ©ÿ¦ÿ°ÿ¡ÿÿ¤ÿ¢ÿÿ­ÿ²ÿ¯ÿ¦ÿ¬ÿ¥ÿÿÿÿ¦ÿ³ÿ¯ÿÿ ÿ¨ÿ®ÿ¨ÿÿÿ¥ÿ ÿ¢ÿ¨ÿ¢ÿ§ÿ¥ÿ¢ÿ¥ÿºÿ¡ÿÿ¥ÿÿ«ÿÿ­ÿÿ¡ÿÿ§ÿ°ÿÿ¸ÿ¶ÿÿ¦ÿÿ¤ÿ©ÿ£ÿ¢ÿ¡ÿÿ§ÿ«ÿ³ÿ®ÿ¯ÿ¡ÿ£ÿ¢ÿÿÿ¡ÿ¨ÿ£ÿ¥ÿ¨ÿ¥ÿ£ÿ§ÿ¡ÿÿ©ÿ¥ÿÿªÿ¯ÿ¢ÿÿ®ÿ­ÿ²ÿ«ÿ©ÿÿ£ÿ©ÿÿ«ÿ¨ÿ­ÿ¨ÿ¶ÿÿÿ¤ÿ±ÿÏÿ­ÿÿÿ§ÿªÿÿÿÿÿ¢ÿÿÿ¢ÿÿ®ÿ¯ÿ¨ÿÿªÿ£ÿ¬ÿ­ÿ¬ÿ±ÿ¬ÿÿ ÿ§ÿÿ§ÿ§ÿªÿ¯ÿ§ÿ£ÿÿ¦ÿÿ¨ÿµÿ ÿ¥ÿ¯ÿ ÿ¸ÿ¨ÿ¥ÿ¬ÿ¾ÿ¨ÿÿµÿ§ÿ¼ÿ ÿ¡ÿÿÿ¨ÿ¸ÿºÿ¥ÿÿÿ©ÿ¡ÿ²ÿªÿ¢ÿ¡ÿ³ÿ®ÿÿÿÿ¥ÿ°ÿ©ÿÿÿ¥ÿÿÿÿÿ¢ÿÿÿ¡ÿ´ÿ®ÿ§ÿÿªÿ­ÿ©ÿ­ÿ¥ÿ©ÿÿ¢ÿÿ¯ÿÿ¯ÿ¦ÿ·ÿ³ÿ´ÿÿ§ÿÿÿÿ·ÿ­ÿ¢ÿÿ¡ÿ¤ÿ³ÿ­ÿ§ÿ­ÿ¦ÿ¥ÿ°ÿ³ÿ¦ÿÿ²ÿ½ÿ¬ÿ®ÿ¶ÿ°ÿ²ÿªÿ£ÿªÿ§ÿªÿ­ÿ¥ÿ¤ÿÿ­ÿÿ§ÿÿ«ÿÿ¦ÿ²ÿ®ÿ¼ÿÿ¸ÿºÿÿ¤ÿÿÿ¯ÿ°ÿ«ÿ³ÿÿ¨ÿÿ©ÿ¹ÿ¯ÿ­ÿ©ÿ¦ÿ¥ÿ±ÿ¤ÿ ÿ±ÿ©ÿ¥ÿªÿ¥ÿ°ÿ½ÿ´ÿ­ÿ£ÿ¯ÿ§ÿÿ¡ÿ¦ÿ¬ÿÿ¯ÿ§ÿ·ÿ­ÿ´ÿ«ÿ¨ÿ©ÿ´ÿ¥ÿ¯ÿ¥ÿªÿ¨ÿ©ÿ¡ÿ»ÿ¥ÿ«ÿ§ÿ¥ÿ¢ÿ¯ÿ¯ÿ³ÿ­ÿ«ÿªÿÿ¡ÿªÿ¡ÿ¤ÿ¤ÿ¥ÿ¨ÿ¤ÿÿÿ­ÿ°ÿ­ÿÿ¡ÿ¢ÿ®ÿ ÿ¨ÿºÿ­ÿ¨ÿ¤ÿ²ÿÿÿÿÿÿÿÿ«ÿ°ÿÿÿ­ÿÿÿ¬ÿ¨ÿ¬ÿ®ÿ¢ÿ¡ÿ¥ÿ¦ÿ¥ÿÿÿ ÿÿ£ÿ·ÿ¨ÿÿ§ÿÿ©ÿªÿ¸ÿ°ÿÿ¼ÿ®ÿ¥ÿ±ÿ¢ÿ¡ÿ«ÿ¦ÿÿªÿ¶ÿ®ÿÿªÿ¯ÿ®ÿ¬ÿ®ÿ°ÿ§ÿ²ÿµÿ¥ÿ´ÿ·ÿ©ÿ¸ÿ¯ÿ©ÿÿÿ£ÿ£ÿ¤ÿ­ÿ ÿ ÿ§ÿªÿÿÿ¸ÿ¯ÿ¨ÿÿ°ÿ¸ÿÿ­ÿ®ÿ®ÿ¢ÿ¦ÿ©ÿ¨ÿ¥ÿÿÿÿªÿ®ÿ¦ÿÿ¤ÿ¬ÿ®ÿ¤ÿ¤ÿ§ÿ¯ÿ¬ÿÿ¯ÿ©ÿ¯ÿ®ÿ¥ÿ±ÿ±ÿÿÿ¤ÿ£ÿÿÿÿ¢ÿªÿÿ¤ÿ¦ÿ¤ÿ¨ÿÿÿ¨ÿ©ÿ«ÿ®ÿ¬ÿºÿµÿ¹ÿ§ÿ²ÿÿÿÿÿ£ÿ°ÿ²ÿ¤ÿ¤ÿ·ÿÿÿÿ¦ÿ¨ÿÿÿªÿ¬ÿ¨ÿ«ÿ¬ÿÿÿ£ÿ©ÿ³ÿ§ÿ¡ÿ©ÿªÿ¶ÿµÿ±ÿ«ÿªÿ´ÿ¨ÿ¦ÿ®ÿÿÿ³ÿ«ÿªÿÿÿ¨ÿ¨ÿ ÿÿ¢ÿ°ÿ­ÿ£ÿªÿ«ÿÿ ÿ¦ÿ¢ÿµÿ­ÿÿ¬ÿ ÿ°ÿ§ÿÿ¤ÿ¥ÿ¯ÿ¢ÿ¬ÿ£ÿ©ÿªÿ£ÿ¥ÿ«ÿ¶ÿºÿ®ÿ§ÿªÿ¬ÿ®ÿ­ÿ§ÿ¥ÿ©ÿ³ÿ«ÿ¨ÿ¨ÿ½ÿºÿÿ¢ÿ²ÿ¹ÿ¢ÿÿÿ©ÿ±ÿ¨ÿÿ©ÿ°ÿªÿ¨ÿ±ÿ¥ÿÿ¬ÿ¡ÿÿÿ£ÿ¬ÿ§ÿ¤ÿÿ­ÿ­ÿ¶ÿ¼ÿÿ¨ÿ®ÿ¥ÿÿªÿ¨ÿ«ÿ«ÿ£ÿ¡ÿ£ÿ£ÿ®ÿ¶ÿÿÿ±ÿ¤ÿ¯ÿ¡ÿÿ¡ÿ¨ÿºÿ¤ÿÿÿÿÿÿÿÿ§ÿÿÿÿÿÿÿÿÿÿÿÿÿÿÿÿÿÿÿÿÿÿÿÿÿÿÿÿÿÿÿÿÿÿÿÿ¦ÿÿÿÿÿ«ÿ®ÿÿ¢ÿÿÿ¤ÿ¢ÿ¨ÿÿÿÿÿÿÿ ÿÿ¡ÿÿÿ§ÿ ÿÿ°ÿ°ÿ¡ÿ£ÿÿÿÿÿ­ÿ¤ÿ¤ÿ¦ÿ§ÿ£ÿ¢ÿ¥ÿ¡ÿÿÿ ÿ¬ÿ©ÿÿ«ÿÿ ÿ¥ÿÿÿ¨ÿ©ÿ§ÿÿ ÿ©ÿ¬ÿ«ÿ¢ÿÿÿÿÿ¤ÿ£ÿ¦ÿ¦ÿ§ÿ©ÿ»ÿÿ«ÿ§ÿ´ÿ©ÿ­ÿ©ÿ©ÿ­ÿ¬ÿ«ÿ¥ÿ©ÿÿÿ¶ÿ«ÿ¨ÿ¨ÿÿ¯ÿÿ¦ÿ«ÿ§ÿ ÿ²ÿ³ÿ¯ÿ³ÿ¯ÿ®ÿ­ÿ¦ÿ®ÿ¹ÿ«ÿ¢ÿÀÿ°ÿ²ÿºÿÿ¨ÿÿ£ÿ§ÿ¤ÿ¨ÿ¢ÿ¡ÿ©ÿ¥ÿ¢ÿ§ÿªÿÿ£ÿ¬ÿ±ÿ£ÿ£ÿ¬ÿ¨ÿ¬ÿ¤ÿ¤ÿ¬ÿ¬ÿ¨ÿ¥ÿ¥ÿ²ÿ®ÿ°ÿªÿ¦ÿÿÿÿ«ÿ®ÿ©ÿªÿ®ÿ²ÿ³ÿ¢ÿÿÿ¤ÿ³ÿ¡ÿ¡ÿ§ÿ¨ÿ²ÿ¯ÿÿÿÿÿÿ¡ÿ¦ÿªÿ¯ÿªÿ£ÿ¢ÿÿÿ­ÿ§ÿ¯ÿ¡ÿ¤ÿÿ¯ÿ©ÿ§ÿ·ÿ¯ÿÿÿÿ£ÿ£ÿªÿ³ÿ³ÿ¦ÿ«ÿÿ¡ÿªÿÿÿ©ÿ°ÿ¡ÿ¢ÿ®ÿ¦ÿ«ÿ®ÿ³ÿ§ÿ¬ÿªÿ¢ÿ¢ÿ£ÿÿ¤ÿ«ÿ¬ÿªÿ¥ÿ ÿ¡ÿ¤ÿ©ÿ­ÿ¨ÿÿ«ÿÿÿÿ©ÿ£ÿ¶ÿ¼ÿ«ÿ¥ÿªÿ¤ÿ¢ÿ§ÿ¬ÿ²ÿ ÿÿÿÿ«ÿ©ÿ¢ÿÿÿ¨ÿ°ÿ·ÿ²ÿÿ§ÿ£ÿ¨ÿ¡ÿ³ÿ£ÿ¨ÿ­ÿ¬ÿÿÿÿÿ¯ÿ¨ÿÿÿ¬ÿ®ÿ³ÿ¢ÿªÿ¬ÿ±ÿ®ÿ£ÿ¥ÿ£ÿÿ±ÿ¸ÿ³ÿ ÿ¤ÿ¬ÿÿÿ«ÿ¦ÿ¶ÿ·ÿ¦ÿ§ÿ°ÿ­ÿ¯ÿµÿ¬ÿ£ÿ¥ÿ£ÿ¥ÿ¨ÿ¤ÿ©ÿ¡ÿÿªÿ®ÿ«ÿ­ÿ±ÿ©ÿ¬ÿÿ¢ÿ¦ÿ¬ÿ¥ÿ¡ÿ§ÿ¨ÿ«ÿ¹ÿ³ÿ³ÿ²ÿÿªÿ«ÿ®ÿ¦ÿ§ÿ¥ÿÿÿ£ÿ©ÿ§ÿÿÿ¬ÿ®ÿÿ³ÿºÿ¥ÿÿ¦ÿ¤ÿÿ´ÿ¸ÿ¹ÿ©ÿÿ¡ÿ¬ÿ§ÿ±ÿ«ÿ¦ÿ¨ÿ©ÿ¯ÿºÿ¬ÿÿ«ÿ´ÿ¢ÿÿ¡ÿ¯ÿ´ÿ¶ÿ¾ÿ»ÿ§ÿ¨ÿ¦ÿÿ³ÿÿ¡ÿÿ§ÿ£ÿ¡ÿ¥ÿ¦ÿ°ÿÿ¦ÿ­ÿ°ÿªÿ¡ÿ¢ÿÿÿ§ÿ¬ÿ¨ÿ¤ÿÿ¸ÿÿ¬ÿ«ÿ­ÿ£ÿ¢ÿ­ÿ³ÿ´ÿ¹ÿ°ÿ±ÿ¥ÿÿ»ÿ´ÿ¡ÿ¤ÿ¨ÿ§ÿ°ÿºÿ±ÿªÿ£ÿ§ÿ³ÿ­ÿ¦ÿÿ¨ÿ°ÿ«ÿ­ÿ¤ÿ³ÿ²ÿªÿ ÿÿ¥ÿ¨ÿ«ÿ¯ÿªÿÿÿ§ÿ«ÿ®ÿ¬ÿ¬ÿ©ÿ¬ÿ¶ÿ²ÿ«ÿ¬ÿ£ÿ·ÿ«ÿ¢ÿ¨ÿ«ÿ±ÿ®ÿ£ÿ¡ÿ«ÿ±ÿ°ÿµÿ¯ÿÿÿ¨ÿ£ÿÿ¡ÿ©ÿ©ÿ«ÿÿÿ¯ÿÿ¯ÿ¬ÿ«ÿ­ÿ¥ÿ¢ÿ²ÿ±ÿ³ÿ­ÿ´ÿ¦ÿÿ¨ÿ°ÿ©ÿÿ¡ÿ¯ÿÿ¯ÿ¢ÿ§ÿ²ÿ®ÿ§ÿ¯ÿ¶ÿ®ÿ²ÿªÿ°ÿ­ÿ¦ÿÿ±ÿ²ÿ¥ÿ³ÿ¼ÿ¶ÿÿÿ¢ÿ¸ÿ¼ÿ®ÿ§ÿ®ÿ­ÿ§ÿ¤ÿ»ÿ°ÿ ÿÿ¥ÿ£ÿ¡ÿªÿ§ÿ¦ÿÿ«ÿ¦ÿªÿ©ÿ°ÿ®ÿ£ÿ¨ÿ¬ÿ©ÿªÿ®ÿ©ÿÿÿ«ÿ¼ÿ¾ÿ¦ÿ¶ÿ¯ÿ¢ÿ¥ÿ¢ÿÿ ÿ§ÿ«ÿ ÿµÿ¬ÿ´ÿ¯ÿ¨ÿ¤ÿ©ÿªÿ§ÿ·ÿ½ÿ©ÿ³ÿ§ÿµÿÁÿµÿ©ÿ«ÿ¯ÿ¾ÿ§ÿ­ÿ²ÿ¨ÿ¢ÿªÿ«ÿ£ÿ¹ÿ¨ÿ²ÿ«ÿ³ÿ£ÿÿ¯ÿ´ÿ¡ÿ¦ÿ±ÿ®ÿ­ÿ§ÿ²ÿ¹ÿ¬ÿ¨ÿ¶ÿÿ­ÿ¬ÿ²ÿ¨ÿ¥ÿ¯ÿªÿ²ÿÿ©ÿ´ÿ¿ÿ·ÿ¨ÿ ÿÿÿÿsÿÿ¦ÿ­ÿ¤ÿÿÿÿÿÿÿÿÿ©ÿ°ÿ£ÿÿ¦ÿ¬ÿÿÿÿjÿaÿÿ¡ÿ ÿ£ÿ§ÿ¢ÿÿÿÿ ÿÿÿÿÿÿÿÿÿÿÿ©ÿ©ÿÿ¢ÿ¯ÿ¢ÿÿÿÿÿÿÿÿ ÿÿÿ£ÿ§ÿÿÿÿÿÿÿÿ¨ÿÿÿ ÿÿÿ¨ÿ©ÿ¨ÿ°ÿ³ÿµÿ­ÿ¬ÿ¦ÿªÿ´ÿ²ÿ¨ÿªÿ©ÿ«ÿ§ÿªÿ«ÿ±ÿ¥ÿÿÿÿ§ÿ±ÿ®ÿ´ÿ¯ÿ¯ÿªÿ¯ÿ¯ÿªÿ»ÿ¿ÿ¹ÿ¦ÿ³ÿ«ÿªÿ«ÿ°ÿ®ÿ¨ÿ¯ÿ¸ÿ´ÿ©ÿ®ÿ±ÿ®ÿ§ÿ¥ÿªÿ¯ÿ«ÿ©ÿ¬ÿ°ÿ³ÿ³ÿ¤ÿ¢ÿ¯ÿ¶ÿµÿµÿ­ÿ±ÿ ÿ°ÿ«ÿ¸ÿ¿ÿ·ÿ­ÿ§ÿÿ¢ÿ©ÿ©ÿ¨ÿ¥ÿ®ÿµÿ³ÿ´ÿµÿ¯ÿ·ÿ©ÿ¶ÿ¹ÿ¨ÿ¨ÿ¡ÿªÿ¸ÿ¿ÿ¼ÿ¨ÿ´ÿ·ÿ³ÿ£ÿ¯ÿ²ÿ¦ÿ­ÿ±ÿ¬ÿ·ÿ¬ÿ½ÿ«ÿªÿ«ÿ®ÿ¨ÿ»ÿ¼ÿ­ÿ«ÿ¬ÿ´ÿ¸ÿ¯ÿºÿ¤ÿµÿºÿ¬ÿ¨ÿªÿ¤ÿ¤ÿ³ÿ­ÿÿ®ÿ±ÿ±ÿ²ÿ±ÿ§ÿ¦ÿ®ÿ¬ÿ¨ÿ¬ÿÿ©ÿ±ÿ·ÿ«ÿÿÿ¨ÿ²ÿµÿ³ÿ¸ÿ©ÿ¾ÿ©ÿ«ÿ´ÿ°ÿ¢ÿÿ£ÿ¦ÿªÿ±ÿÿ«ÿÿ«ÿ²ÿ­ÿ¨ÿµÿ®ÿ ÿ¥ÿ¤ÿ­ÿ®ÿÁÿ§ÿ¯ÿµÿ¥ÿ¯ÿ´ÿ¹ÿ»ÿµÿµÿ±ÿ©ÿµÿ¤ÿªÿ­ÿ«ÿ¦ÿ¤ÿ¦ÿ¦ÿ§ÿ°ÿµÿ£ÿ¤ÿ¯ÿÿ ÿ¯ÿ¶ÿºÿ¸ÿ±ÿ³ÿ³ÿ«ÿµÿ²ÿ´ÿ£ÿ±ÿªÿ¦ÿ°ÿºÿ¹ÿ®ÿªÿ¯ÿ§ÿ¬ÿ®ÿÿ±ÿ³ÿÿªÿ¯ÿªÿ©ÿ§ÿ¤ÿ¦ÿªÿ¬ÿ ÿ³ÿ²ÿ¸ÿ´ÿ°ÿµÿ»ÿ³ÿ¦ÿ ÿ¤ÿ©ÿªÿ«ÿªÿ°ÿ³ÿ½ÿÀÿªÿ£ÿ£ÿ¹ÿºÿ¬ÿ¨ÿ«ÿ¼ÿ¸ÿªÿ´ÿ§ÿ©ÿªÿ£ÿ®ÿ°ÿ§ÿ¦ÿ¬ÿ°ÿ±ÿ©ÿ§ÿ«ÿ ÿ±ÿÿ¬ÿ²ÿ§ÿ«ÿ¬ÿ§ÿ¬ÿ·ÿ°ÿÿÿ¢ÿ¥ÿ¨ÿ²ÿÿ®ÿ¢ÿÿ§ÿ¶ÿ°ÿ¥ÿ©ÿ´ÿ­ÿ¦ÿ½ÿ³ÿ¢ÿ­ÿ¶ÿ­ÿ®ÿ©ÿ¯ÿ©ÿÿÿ®ÿ¬ÿ ÿ«ÿ§ÿ¨ÿÅÿÿªÿ©ÿ©ÿ¢ÿ²ÿ¤ÿÿ£ÿ©ÿ®ÿ§ÿÿ¡ÿ°ÿ³ÿËÿ¸ÿ­ÿÿÿÿ£ÿ ÿ¡ÿ¡ÿ¥ÿ©ÿÿ¦ÿ¬ÿ¨ÿ¨ÿÿ·ÿªÿÿ¡ÿ¡ÿ§ÿ¡ÿÿ¤ÿ©ÿ©ÿ¦ÿÿÿ¢ÿÿ©ÿ¦ÿÿÿÿÿÿ¦ÿ³ÿ§ÿ¦ÿ¨ÿ¡ÿ¥ÿ«ÿ¶ÿ¨ÿÿ¯ÿ­ÿ©ÿ©ÿ­ÿÿ¡ÿ¤ÿÿ¢ÿ§ÿ¬ÿ©ÿ§ÿ«ÿÿ£ÿ°ÿµÿ¥ÿ¿ÿ¯ÿ²ÿÿ¯ÿ¦ÿ§ÿ¡ÿ§ÿ¤ÿÿÿ¥ÿ¬ÿ°ÿ®ÿ°ÿ¬ÿ¸ÿ©ÿ²ÿ«ÿªÿ³ÿµÿ¶ÿ´ÿ°ÿµÿµÿ§ÿ¢ÿ¯ÿ¾ÿ¹ÿªÿ¯ÿ ÿ¢ÿ±ÿ ÿ¤ÿÿ±ÿ¥ÿ¨ÿ¨ÿ²ÿ¨ÿ ÿÿÿÿÿ§ÿÿ£ÿÿ¢ÿ­ÿÿÿÿ¨ÿÿÿ¢ÿÿÿÿ¦ÿ¤ÿÿÿÿÿ ÿÿÿ±ÿ§ÿ¤ÿ¢ÿÿÿ°ÿÿ¡ÿÿÿÿ¢ÿÿÿ«ÿÿÿ°ÿ¨ÿªÿ±ÿ¯ÿ¯ÿÿÿÿÿÿ§ÿ«ÿÿÿÿ¢ÿ®ÿ©ÿÿÿ£ÿÿÿÿÿÿÿÿÿÿÿ¡ÿÿÿÿÿ ÿÿÿÿÿÿÿÿÿÿÿÿÿÿ¯ÿÿÿÿÿ£ÿ£ÿÿÿÿÿÿ¡ÿÿÿÿÿÿÿÿ¤ÿÿÿ©ÿªÿ¥ÿ¡ÿ¶ÿ­ÿ°ÿ·ÿ«ÿ¦ÿÿªÿ³ÿ§ÿ©ÿ¸ÿ¸ÿºÿ¹ÿ°ÿ´ÿ¤ÿ£ÿ®ÿ«ÿÿÿµÿ ÿ£ÿ®ÿºÿÿªÿ©ÿ«ÿ£ÿ¦ÿ´ÿ²ÿ®ÿ±ÿ®ÿ¯ÿ¯ÿ£ÿÿ ÿµÿ¹ÿÿ«ÿµÿ¨ÿ§ÿÿÿ¢ÿ¡ÿ¦ÿÿÿÿÿÿ©ÿÿÿÿÿÿ²ÿ¬ÿÿÿÿÿÿ¢ÿ¥ÿ¥ÿ ÿÿ¡ÿ¯ÿªÿµÿ¸ÿ¨ÿ§ÿ«ÿ¦ÿ£ÿÿÿ¬ÿ¬ÿ£ÿ¢ÿ«ÿ¯ÿ¥ÿ¦ÿ©ÿ¥ÿ¯ÿ¡ÿÿÿ¥ÿ¬ÿÿ¬ÿ²ÿ¯ÿ°ÿªÿ®ÿ¨ÿÿÿÿÿ¨ÿ¥ÿ£ÿ¬ÿªÿ ÿ§ÿ­ÿÿÿ©ÿ¡ÿÿÿ±ÿÿªÿ¡ÿ­ÿ°ÿ®ÿ©ÿ¢ÿ¦ÿ¡ÿ²ÿ­ÿÿ¤ÿ¤ÿ©ÿ¢ÿ¤ÿÿÿ¦ÿ¨ÿ£ÿÿ¤ÿ§ÿªÿ®ÿ¢ÿÿÿÿªÿ´ÿ¬ÿÿ£ÿ¢ÿ«ÿ§ÿ²ÿ¯ÿ¯ÿ´ÿªÿ ÿ­ÿ²ÿÿÿ¯ÿ®ÿ¯ÿªÿ¥ÿ ÿ¤ÿ®ÿªÿ¨ÿ­ÿ­ÿ¨ÿ§ÿ¤ÿÿ«ÿµÿ³ÿ¤ÿµÿ³ÿ¹ÿ©ÿ«ÿ®ÿ£ÿ«ÿ°ÿ¤ÿ¦ÿ³ÿ«ÿ§ÿ¥ÿÿ¢ÿ§ÿ£ÿ¨ÿªÿ¨ÿÿÿÿÿ ÿªÿ£ÿ­ÿ­ÿ¨ÿÿ¡ÿ®ÿ©ÿ¿ÿËÿÿÿÀÿ¥ÿÿ¶ÿ¬ÿ®ÿ§ÿ§ÿ«ÿ©ÿ©ÿ§ÿ£ÿÿÿÿ¦ÿ§ÿ©ÿ¬ÿ®ÿ¡ÿÿ­ÿ¨ÿ¤ÿ§ÿ«ÿ¬ÿ¬ÿ£ÿÿ¶ÿ¯ÿ¨ÿ ÿ§ÿ£ÿ±ÿ±ÿ£ÿÿ§ÿ³ÿ¹ÿ¬ÿ¦ÿÿ§ÿ¤ÿ©ÿªÿ§ÿÿÿÿ¤ÿÿÿ¡ÿ­ÿ«ÿÿÿÿÿ®ÿ³ÿ§ÿ¦ÿ¥ÿ¯ÿ½ÿ¨ÿÃÿ¦ÿ£ÿ®ÿ·ÿÿ ÿÿÿ°ÿ¬ÿ©ÿ©ÿ§ÿ´ÿ±ÿ¬ÿ­ÿÿ­ÿ«ÿÿ ÿ¤ÿ ÿ©ÿ§ÿ ÿ¦ÿ¡ÿÿ¨ÿ®ÿ«ÿªÿ³ÿ¥ÿÿ®ÿªÿ·ÿ«ÿ«ÿ¨ÿ¯ÿ¡ÿ¢ÿ§ÿ£ÿÿ¬ÿ´ÿµÿ¡ÿÿ¯ÿ´ÿÿ¨ÿ¥ÿ°ÿªÿ¶ÿÿ¦ÿ¥ÿÿ¨ÿ£ÿ§ÿ¶ÿ¶ÿ³ÿ¬ÿ¡ÿÿ¡ÿ¨ÿ¡ÿ¦ÿ¸ÿ±ÿÿÿÿÿ¡ÿªÿ²ÿÿ·ÿÿÿ£ÿ­ÿ¸ÿÿ¤ÿ§ÿ²ÿÿÿ¯ÿÿÿ¨ÿ³ÿÿ¦ÿÿ«ÿ¬ÿ¦ÿ¤ÿ ÿÿ¥ÿªÿ¥ÿªÿµÿ·ÿ¶ÿ´ÿ®ÿ£ÿ ÿ§ÿ§ÿ¨ÿ©ÿ¢ÿÿÿÿ®ÿ ÿÿ¨ÿ§ÿÿÿ¨ÿ£ÿÿ±ÿ«ÿÿ´ÿ¬ÿ©ÿ¤ÿ°ÿ«ÿ­ÿ©ÿ§ÿÿ§ÿÿ§ÿ³ÿ¤ÿÿÿ£ÿÿ¢ÿ¡ÿ ÿÿÿªÿ©ÿ±ÿ´ÿ´ÿ³ÿ¦ÿ¢ÿÿ¡ÿ¦ÿªÿ¢ÿ¨ÿ¨ÿÿ¡ÿÿ¦ÿ¢ÿ£ÿÿ´ÿ½ÿ§ÿ¬ÿ±ÿ­ÿºÿÿÿ¥ÿÿ¦ÿÿÿ®ÿ¤ÿÿ¥ÿ¥ÿÿÿ¢ÿ¥ÿ¦ÿ¬ÿ¸ÿ°ÿ£ÿ±ÿ´ÿ³ÿ½ÿ³ÿ§ÿ­ÿ¶ÿºÿ±ÿ ÿ¨ÿµÿ£ÿÿÿÿÿÿ ÿÿ¢ÿÿÿ ÿ ÿ ÿ£ÿÿªÿ¥ÿ£ÿ§ÿ£ÿ³ÿ¶ÿ©ÿ¬ÿ°ÿ ÿ®ÿÃÿ¨ÿ¤ÿ£ÿÿ¤ÿ¦ÿÿÿ£ÿ§ÿ¦ÿÿÿ¦ÿ¢ÿ¦ÿÿÿ©ÿ¢ÿÿ¦ÿ¶ÿµÿ¹ÿµÿ¤ÿ£ÿ­ÿ´ÿ«ÿ§ÿ¥ÿ§ÿ±ÿ¬ÿÿÿÿÿÿ©ÿ«ÿ¤ÿÿªÿÿ­ÿÿ³ÿÿ²ÿ­ÿ£ÿ ÿÿ´ÿÿÿ¤ÿ¬ÿ¡ÿ£ÿ£ÿ¦ÿ¬ÿªÿ¥ÿªÿ¡ÿÿÿÿÿÿÿ¡ÿ¡ÿ§ÿ®ÿ¥ÿÿÿÿÿ¬ÿ£ÿ§ÿÿ¦ÿ£ÿ¨ÿªÿÿÿÿ­ÿ¬ÿ«ÿ¬ÿÿÿÿÿÿ©ÿ«ÿ£ÿÿ ÿÿ§ÿÿ¡ÿÿ©ÿÿ¢ÿÿÿÿ¡ÿÿ¤ÿ§ÿ ÿ¤ÿ¡ÿ¢ÿ¦ÿ¥ÿ¥ÿ«ÿ ÿÿ¥ÿ¡ÿ§ÿªÿÿÿ¤ÿ£ÿÿÿÿ¤ÿ¨ÿªÿµÿ»ÿ©ÿÿÿ«ÿ­ÿÿ³ÿ­ÿÿ®ÿµÿ²ÿÿ£ÿ¸ÿ¥ÿ§ÿ«ÿ©ÿ¨ÿ£ÿÿÿ±ÿ¢ÿ§ÿ£ÿ³ÿ´ÿªÿ¨ÿ­ÿ¦ÿÿ¥ÿ£ÿ¥ÿ¤ÿ¦ÿ¤ÿ¢ÿÿÿªÿ­ÿªÿ¬ÿ¨ÿÿÿ©ÿ²ÿ§ÿ«ÿ·ÿ«ÿÿÿÿÿÁÿ³ÿ¨ÿ§ÿªÿ©ÿ¢ÿÿ©ÿÁÿÿ¥ÿºÿÿ ÿ¨ÿÿÿ®ÿ©ÿ¨ÿÿ¡ÿ°ÿ¼ÿ±ÿ°ÿ£ÿ£ÿÿÿªÿ®ÿªÿ£ÿ¥ÿ«ÿ©ÿ£ÿ®ÿ°ÿ¦ÿ©ÿ«ÿ«ÿ¨ÿºÿ´ÿ¨ÿªÿ¨ÿ¦ÿ£ÿ¤ÿ¢ÿ¡ÿ¬ÿ¯ÿÿ¦ÿÿÿ³ÿÿ¦ÿÿÿÿ±ÿµÿ´ÿ¡ÿÿ©ÿ¾ÿ¨ÿ¸ÿ´ÿ«ÿ®ÿ­ÿ±ÿ¬ÿ°ÿ¥ÿªÿªÿ©ÿ¨ÿ¥ÿ§ÿ¦ÿ§ÿ©ÿ¥ÿ¤ÿÿÿ¬ÿªÿªÿ®ÿÿ±ÿ²ÿ°ÿ­ÿ¦ÿ­ÿÿÿÿ°ÿÿ¯ÿ¦ÿ¹ÿ¯ÿ§ÿÿ°ÿÿ¦ÿ£ÿ±ÿ®ÿÿÿÿ ÿ¸ÿÿÿ¹ÿ²ÿ®ÿ°ÿ­ÿ ÿ¦ÿ­ÿ¨ÿÿ¢ÿ±ÿ¤ÿÿ®ÿ°ÿ£ÿ§ÿ¯ÿºÿÿÿ¡ÿ¦ÿ©ÿ®ÿ¬ÿ©ÿ©ÿ§ÿ¬ÿ¨ÿ¦ÿ°ÿ©ÿ¾ÿ°ÿµÿ«ÿ¢ÿ ÿÿ¡ÿÿ¡ÿªÿÿ´ÿ¯ÿ¯ÿ¯ÿ¢ÿÿ£ÿ²ÿ¯ÿ£ÿÿÿ¨ÿ·ÿ¶ÿ¯ÿ¡ÿ¤ÿ­ÿ¤ÿ©ÿªÿ©ÿªÿ¤ÿ¤ÿ¦ÿ­ÿ¤ÿªÿ®ÿ¬ÿ¤ÿ©ÿ ÿ¥ÿ£ÿ³ÿ£ÿªÿ¦ÿÿ¦ÿµÿ£ÿ§ÿªÿ©ÿ¦ÿ«ÿ§ÿ«ÿ¥ÿ¦ÿ°ÿ§ÿÿ£ÿ§ÿ¢ÿÿÿÿ­ÿÿÿÿ³ÿ³ÿ©ÿÿ¤ÿ­ÿµÿÿ­ÿÿ¤ÿ£ÿ¥ÿ®ÿÿ¨ÿ ÿ®ÿ¯ÿ«ÿÿÿ ÿªÿ´ÿ¾ÿ¸ÿ«ÿ´ÿ¸ÿ§ÿÿÿÿÿ©ÿ¤ÿ¥ÿ­ÿÿÿ²ÿÿÿ°ÿÿ«ÿ³ÿºÿ°ÿÿ­ÿ¸ÿ­ÿ´ÿ±ÿÿ¥ÿÿÿ¨ÿ©ÿµÿÿ©ÿ±ÿ¹ÿÿÿªÿ ÿ­ÿ³ÿ¦ÿ¥ÿ§ÿ¬ÿ­ÿ¤ÿªÿ¤ÿ ÿ¨ÿªÿÿ»ÿÿ­ÿªÿÿ¸ÿ­ÿ¥ÿÿ²ÿ¦ÿÿ¢ÿ©ÿ¨ÿ¨ÿ¢ÿÿ¥ÿ«ÿÿÿÿtÿyÿÿ¥ÿ­ÿ©ÿ«ÿ­ÿ®ÿµÿ­ÿ¦ÿ©ÿ°ÿÿÿ£ÿ¹ÿ­ÿÿ¾ÿªÿ¢ÿ«ÿ¡ÿ°ÿÿÿÿ²ÿ°ÿ¥ÿ´ÿ²ÿ¬ÿ¨ÿ£ÿ§ÿ¦ÿ¢ÿ¥ÿ ÿ¢ÿ¥ÿÿÿ¾ÿ³ÿ°ÿ¥ÿÿ§ÿ ÿ·ÿ¯ÿ¸ÿ¨ÿ£ÿ®ÿÿ¥ÿ¬ÿ£ÿ¢ÿ®ÿ¶ÿ´ÿ«ÿ­ÿ®ÿ¥ÿ¢ÿ­ÿ¸ÿ¸ÿ°ÿ­ÿ°ÿ³ÿ¶ÿ­ÿ­ÿ¨ÿ²ÿ©ÿ´ÿ¤ÿÿÿ­ÿ¬ÿ­ÿÿÿ«ÿ¡ÿÿÿ©ÿ¯ÿ§ÿªÿ¶ÿµÿ©ÿÿ¡ÿÿÿ¿ÿ¨ÿ¢ÿ§ÿÿÿ ÿÿ³ÿ­ÿÿÿ®ÿ¥ÿÿ®ÿ³ÿ¥ÿ¨ÿ¶ÿ¾ÿµÿªÿ®ÿ¬ÿ¦ÿ¥ÿÿÿ¬ÿ±ÿ¦ÿÿ­ÿ·ÿ¶ÿ­ÿÿ¶ÿ»ÿ¢ÿÿÿÂÿ´ÿ³ÿ¦ÿ¬ÿ®ÿ¤ÿ£ÿ¦ÿ¬ÿªÿÿÿ§ÿ®ÿ´ÿ¦ÿÿ ÿÿÿ¯ÿ®ÿ±ÿÿÿ©ÿ­ÿ¤ÿ­ÿ¦ÿ«ÿ¬ÿÿÿ§ÿ¬ÿ«ÿ¨ÿ¤ÿ¥ÿ¨ÿÿ¥ÿ§ÿÿÿ­ÿ¡ÿÿÿÿÿÿÿÿ ÿÿ¡ÿ¨ÿÿÿÿÿÿÿÿÿ¤ÿÿÿÿÿÿ£ÿÿÿÿÿÿÿÿÿÿÿÿ¡ÿÿÿÿÿ¦ÿÿ ÿÿÿÿ¨ÿÿ¬ÿÿÿ ÿÿÿªÿ¯ÿÿÿÿ¢ÿÿÿ¢ÿ¡ÿ¦ÿÿÿÿ¢ÿÿ¢ÿÿÿÿ~ÿÿÿÿ¢ÿÿÿÿ«ÿÿÿÿÿ¤ÿ¡ÿ¥ÿ£ÿ¦ÿ¡ÿ¢ÿ¥ÿÿ¬ÿÿ«ÿ¤ÿ©ÿÿÿÿ§ÿ¯ÿ¨ÿÿÿªÿ£ÿÿ¡ÿ¯ÿÿÿ¥ÿÿ­ÿ¯ÿ¤ÿ«ÿ§ÿ£ÿÿ ÿªÿ­ÿ­ÿ°ÿ®ÿ¬ÿ³ÿ­ÿ­ÿÿÿ¬ÿÿ«ÿÿ¯ÿ¥ÿ§ÿ®ÿ¶ÿ¬ÿ¥ÿ§ÿ¬ÿ°ÿ«ÿ§ÿ¨ÿ¼ÿ¤ÿ¤ÿ²ÿ²ÿ¢ÿ«ÿ­ÿ¥ÿ²ÿ£ÿÿ¤ÿ±ÿÿÿ¬ÿªÿ¦ÿ«ÿ°ÿ¦ÿ§ÿ¥ÿ®ÿ¤ÿÿ¦ÿ¡ÿ´ÿªÿ¬ÿ±ÿ®ÿ«ÿ¨ÿ¡ÿÿ¤ÿ±ÿ«ÿ­ÿ¥ÿÿ¥ÿÿÿ¡ÿ©ÿ¦ÿ¸ÿ¬ÿÿÿ¨ÿ°ÿªÿÿÿªÿ­ÿ¹ÿ¯ÿ¢ÿÿÿ¢ÿ¢ÿªÿ¤ÿÿ§ÿ¦ÿÿÿÿ±ÿÿÿ±ÿÿ©ÿ¤ÿµÿ§ÿ¢ÿ§ÿ©ÿ¨ÿ¥ÿÿÿÿ£ÿ©ÿ©ÿ«ÿ¨ÿÿ¨ÿ³ÿÿÿ¢ÿ¯ÿ¯ÿªÿ«ÿ®ÿ«ÿ£ÿ ÿ¦ÿ¶ÿ½ÿÿÿÿÿ¤ÿ¨ÿ®ÿ´ÿ®ÿÿÿ¢ÿ¬ÿªÿ£ÿÿ¢ÿ ÿÿ²ÿÿÿ ÿ©ÿ©ÿªÿ©ÿ¦ÿ¬ÿÿªÿ´ÿ§ÿ¤ÿ¨ÿ¦ÿ°ÿ¯ÿ°ÿ¦ÿ¢ÿ¬ÿ³ÿ¹ÿ´ÿÿ§ÿ©ÿ®ÿÿ¬ÿ¥ÿ¥ÿ®ÿ²ÿ¾ÿ¿ÿ£ÿÿÿ¦ÿÿ°ÿ¹ÿÿÿ¨ÿªÿ§ÿ¢ÿ ÿ£ÿÿÿÿ²ÿ¸ÿ®ÿ ÿ¦ÿ§ÿ©ÿ ÿÿÿ°ÿ´ÿ§ÿ¤ÿªÿ·ÿ¨ÿ°ÿ£ÿ¯ÿÿ£ÿ³ÿ£ÿ ÿ£ÿ¤ÿ¡ÿÿ¦ÿ°ÿµÿ¯ÿÿ¯ÿÿÿ¦ÿªÿ¥ÿ¥ÿ²ÿ±ÿ¬ÿ½ÿ¯ÿ³ÿ¯ÿÿ±ÿÿªÿ ÿÿªÿ¢ÿÿ£ÿ¦ÿªÿÿ¤ÿÿ¯ÿ¶ÿ¤ÿ§ÿ ÿ£ÿ°ÿ¶ÿ·ÿ»ÿ½ÿÄÿÿÿÿ¡ÿ«ÿ±ÿ¬ÿ¡ÿ¦ÿ«ÿ£ÿ«ÿ¤ÿ ÿ´ÿ²ÿ­ÿ­ÿªÿÿ¢ÿ«ÿ²ÿ¶ÿ¦ÿ¬ÿ£ÿ£ÿÆÿ¡ÿ¯ÿ®ÿ£ÿ¤ÿªÿ¤ÿ£ÿªÿ¤ÿ§ÿ¥ÿÿ­ÿ¤ÿ¬ÿ¥ÿÿ£ÿ¥ÿ£ÿªÿ§ÿ¨ÿ®ÿªÿÀÿ¯ÿ¦ÿ¤ÿ¥ÿ©ÿ®ÿ­ÿ¥ÿ¨ÿ¡ÿ¡ÿ³ÿ®ÿªÿ ÿÿ¨ÿ©ÿÿÿ£ÿ ÿ§ÿ§ÿ«ÿ ÿÿÿªÿµÿ­ÿ ÿ²ÿ«ÿ´ÿÿ£ÿÿ¨ÿ¦ÿ¤ÿ¦ÿ¡ÿªÿ·ÿ ÿÿ­ÿµÿªÿºÿºÿ®ÿªÿ¦ÿ«ÿºÿªÿ¯ÿ§ÿ­ÿ°ÿ§ÿ¨ÿ¬ÿ¯ÿ¹ÿ¶ÿªÿ¨ÿ©ÿ°ÿ¤ÿ§ÿ¨ÿ¦ÿ¦ÿ«ÿ²ÿ¡ÿ¥ÿµÿ ÿ©ÿ¥ÿ¤ÿ¨ÿ§ÿ§ÿµÿ³ÿ±ÿ®ÿÿ¬ÿ¬ÿ­ÿÿÿ¥ÿ¬ÿ¶ÿ¢ÿ¯ÿ¡ÿ±ÿ´ÿ­ÿ°ÿµÿ±ÿ¬ÿ²ÿ«ÿ¸ÿ´ÿ¸ÿ ÿ¤ÿªÿ­ÿ±ÿ¥ÿ«ÿ«ÿ¡ÿ¡ÿ®ÿ³ÿ¬ÿ®ÿ¶ÿ³ÿ¨ÿ¤ÿ­ÿµÿ£ÿ©ÿ¢ÿÿÿ£ÿªÿ´ÿ£ÿÿªÿ¤ÿ¨ÿ©ÿ°ÿ¸ÿ²ÿªÿ´ÿ ÿ´ÿ¬ÿ¥ÿ¦ÿ¦ÿ©ÿ­ÿ£ÿ³ÿ¬ÿªÿ¨ÿÿ¥ÿ§ÿ§ÿªÿ¦ÿ®ÿ¢ÿªÿ¯ÿ ÿÿ ÿ¡ÿ ÿ¥ÿ³ÿÿ¦ÿ®ÿ³ÿ¶ÿ²ÿ«ÿ­ÿ³ÿ®ÿ¤ÿ²ÿ°ÿ®ÿªÿ¬ÿ®ÿ¤ÿ³ÿ­ÿÿ¤ÿªÿ©ÿ¤ÿ£ÿ­ÿªÿÿ®ÿ¤ÿ¦ÿ­ÿ¶ÿ¶ÿ³ÿ²ÿ³ÿ¦ÿ®ÿ¬ÿ¯ÿ§ÿªÿ±ÿ°ÿ´ÿÿ±ÿ³ÿÿ­ÿ¨ÿÿÿÿ¡ÿÿÿ¤ÿ£ÿªÿ«ÿ¦ÿ ÿÿ¡ÿ¡ÿ¡ÿ¦ÿ¯ÿ¬ÿ¤ÿÿÿ«ÿÿÿÿrÿ~ÿÿ ÿ¨ÿ£ÿ¦ÿ¥ÿÿÿ¥ÿÿÿÿÿÿÿÿ§ÿ£ÿÿÿÿ¢ÿÿÿ ÿ§ÿ«ÿÿÿÿÿÿ¡ÿ¨ÿÿÿªÿ£ÿÿÿÿÿÿÿÿÿÿÿ£ÿÿ ÿ£ÿªÿ´ÿ¹ÿ²ÿµÿªÿ®ÿ­ÿ²ÿ·ÿ¾ÿÄÿ¿ÿ¶ÿ¯ÿµÿªÿÿ¢ÿ¥ÿ¬ÿ²ÿ®ÿ·ÿ·ÿ©ÿ°ÿ¯ÿ°ÿµÿ¯ÿªÿ¯ÿ¦ÿ¤ÿÿÿÿ¯ÿ¨ÿ°ÿ¶ÿ«ÿ§ÿ®ÿªÿ®ÿ¥ÿ¹ÿ¹ÿ·ÿ´ÿªÿ¡ÿ¤ÿ«ÿ£ÿ¬ÿ¨ÿ¡ÿ®ÿ³ÿ¢ÿ¢ÿµÿµÿ´ÿ¿ÿ«ÿ¥ÿ¯ÿ¯ÿ²ÿ´ÿµ
[truncated: 11,356,902 more chars]
