# Supplementary material for: Deciphering neuronal deficit and protein profile changes in human brain organoids from patients with creatine transporter deficiency
Source: eLife. 2023 Oct 13;12:RP88459. doi: 10.7554/eLife.88459 (PMC10575631; doi:10.7554/eLife.88459)
Supplement: Figure 6—source data 2. [file elife-88459-fig6-data2.zip]

Archive with 9 entries (8 files):
- Figure 6 - Source data 2/SOX2 (C and D)/
- Figure 6 - Source data 2/SOX2 (C and D)/Lea 2022-11-21 10h52m15s (SOX2 Colori blot 1a).scn
- Figure 6 - Source data 2/SOX2 (C and D)/Lea 2022-11-21 10h54m16s (SOX2 Chemi blot 1a).scn
- Figure 6 - Source data 2/SOX2 (C and D)/Lea 2022-11-21 10h57m00s (SOX2 Colori blot 1b).scn
- Figure 6 - Source data 2/SOX2 (C and D)/Lea 2022-11-21 10h59m06s (SOX2 Chemi blot 1b).scn
- Figure 6 - Source data 2/SOX2 (C and D)/Lea 2022-11-21 15h49m14s (tubuline Colori blot 1a).scn
- Figure 6 - Source data 2/SOX2 (C and D)/Lea 2022-11-21 15h50m04s (tubuline Chemi blot 1a).scn
- Figure 6 - Source data 2/SOX2 (C and D)/Lea 2022-11-21 15h51m57s (tubuline Colori blot 1b).scn
- Figure 6 - Source data 2/SOX2 (C and D)/Lea 2022-11-21 15h52m47s (tubuline Chemi blot 1b).scn
