# Supplementary material for: Deciphering neuronal deficit and protein profile changes in human brain organoids from patients with creatine transporter deficiency
Source: eLife. 2023 Oct 13;12:RP88459. doi: 10.7554/eLife.88459 (PMC10575631; doi:10.7554/eLife.88459)
Supplement: Figure 6—source data 2. [file elife-88459-fig6-data2.zip › Figure 6 - Source data 2/SOX2 (C and D)/Lea 2022-11-21 10h52m15s (SOX2 Colori blot 1a).scn]

MIME-Version: 1.0 (Generated by Image Lab 5.2.1)
Content-Type: multipart/mixed; boundary="20221121-105215-08B5E918"
Content-Description: Image Lab Image File
X-EntityRank: middle
X-LastSaveDate: 2022.11.21.10.52.15.659

--20221121-105215-08B5E918
Content-Type: text/xml; charset="utf8"
Content-Length: 1851
Content-Description: ItemHeaderTag
X-EntityRank: first
X-LastSaveDate: 2022.11.21.10.52.15.660

<!DOCTYPE XML>
<root version="2">
 <FileAuthoringInfo>
  <applicationName>Image Lab Touch</applicationName>
  <applicationSchema>3</applicationSchema>
  <majorVer>2</majorVer>
  <minorVer>3</minorVer>
  <subMinorVer>0</subMinorVer>
  <buildNumber>7</buildNumber>
  <changeList>198661</changeList>
  <buildType></buildType>
  <version>2.3.0.07</version>
 </FileAuthoringInfo>
 <name>Lea 2022-11-21 10h52m15s</name>
 <scan_id>54690589415106898</scan_id>
 <description></description>
 <user>Lea</user>
 <document_control_sign>0</document_control_sign>
 <document_controlled>0</document_controlled>
 <frame_sync_type>sync_frames_and_lanes</frame_sync_type>
 <normalization_channel>-1</normalization_channel>
 <normalization_use_bands>0</normalization_use_bands>
 <DisplaySettings>
  <showAnnotations>true</showAnnotations>
  <showLaneFrame>true</showLaneFrame>
  <showLanes>true</showLanes>
  <showBands>true</showBands>
  <showLaneLabels>true</showLaneLabels>
  <showBandsAttributes>true</showBandsAttributes>
  <bandsAttributes>1</bandsAttributes>
  <selectedLaneAttr>true</selectedLaneAttr>
  <showMWLegend>true</showMWLegend>
  <showVolumes>true</showVolumes>
  <showVolumesLabel>true</showVolumesLabel>
  <showBandEdges>false</showBandEdges>
 </DisplaySettings>
 <channel_count>1</channel_count>
 <rgb_composite>true</rgb_composite>
 <RGBDisplaySettings>
  <Red>
   <Channel>-1</Channel>
   <Enable>false</Enable>
  </Red>
  <Green>
   <Channel>-1</Channel>
   <Enable>false</Enable>
  </Green>
  <Blue>
   <Channel>-1</Channel>
   <Enable>false</Enable>
  </Blue>
 </RGBDisplaySettings>
 <scan_0>
  <transform gamma="1" high_frac="0.99913" highlight_saturate="true" low_frac="0.916762" invert="false"/>
  <colormap>Gray</colormap>
  <zoom>-1.0000000000000000</zoom>
  <image_anchor x="0.0000000000000000" y="0.0000000000000000"/>
 </scan_0>
</root>
--20221121-105215-08B5E918
Content-Type: multipart/mixed; boundary="20221121-105215-08B5E9D0"
Content-Description: ScanImageTag0
X-EntityRank: first
X-LastSaveDate: 2022.11.21.10.52.15.660

--20221121-105215-08B5E9D0
Content-Type: application/octet-stream
Content-Length: 12179328
Content-Description: ImageData
X-EntityRank: first
X-LastSaveDate: 2022.11.21.10.52.15.660

Âÿ·ÿ½ÿ¹ÿ¿ÿÃÿ»ÿ¶ÿ·ÿ³ÿ±ÿ¶ÿ¸ÿ¶ÿµÿ³ÿ¯ÿ®ÿ¸ÿ¬ÿ³ÿ±ÿ¨ÿ§ÿ¯ÿµÿ±ÿÆÿÌÿµÿ¤ÿ ÿ¥ÿªÿ¨ÿ§ÿ¦ÿ¬ÿ£ÿ´ÿµÿªÿ¢ÿ§ÿ»ÿ´ÿ£ÿ¨ÿ¦ÿ¾ÿ¾ÿ¹ÿ²ÿ¦ÿºÿ¥ÿ¤ÿÿÿÿÿÿÿÿyÿ|ÿ{ÿkÿmÿoÿrÿ}ÿÿÿÿÿÿÿÿÿÿÿÿÿÿÿÿÿ¥ÿÿÿÿÿÿÿÿÿÿzÿÿÿÿÿÿÿ£ÿ¬ÿÿÿ ÿÿÿ¡ÿ§ÿ«ÿ ÿ¸ÿ¯ÿ­ÿ§ÿ£ÿ¨ÿ°ÿ°ÿ¨ÿ¥ÿ ÿ°ÿÂÿ¹ÿ¬ÿ¤ÿÿ¨ÿ»ÿºÿ³ÿ©ÿ§ÿ°ÿ·ÿ¬ÿ²ÿµÿ§ÿ­ÿ®ÿ¯ÿ ÿ°ÿ­ÿ©ÿ°ÿ±ÿªÿ°ÿ½ÿ¶ÿ±ÿ§ÿÊÿµÿµÿ·ÿºÿ¸ÿ­ÿªÿ¬ÿ²ÿ¶ÿ­ÿ³ÿ°ÿ·ÿ¶ÿ«ÿ²ÿÇÿ¹ÿ¯ÿ®ÿªÿ§ÿ³ÿ¬ÿ±ÿ½ÿ·ÿ°ÿ¶ÿ¯ÿ§ÿ·ÿ·ÿ«ÿ°ÿ¯ÿ°ÿ¯ÿ ÿÿ¦ÿ·ÿ¿ÿÅÿ¼ÿ¨ÿÿÿ§ÿ°ÿ²ÿ¸ÿ´ÿºÿ³ÿ«ÿ³ÿ®ÿ¶ÿ¶ÿ©ÿ©ÿ°ÿµÿÁÿ³ÿ¨ÿ¡ÿ¥ÿ·ÿ»ÿ³ÿ®ÿ±ÿ­ÿ§ÿ¶ÿ´ÿ¸ÿ¬ÿ¯ÿ®ÿ·ÿºÿ¶ÿ¸ÿ»ÿ½ÿ´ÿ¿ÿ¬ÿ²ÿ³ÿ±ÿ¦ÿªÿ±ÿªÿ£ÿ±ÿ¿ÿÄÿ·ÿ¹ÿ¨ÿ¸ÿ´ÿ³ÿ³ÿ¯ÿ«ÿ©ÿ¡ÿµÿÇÿÂÿ§ÿ¤ÿ²ÿÀÿ°ÿ®ÿµÿ°ÿ·ÿÊÿÀÿ±ÿªÿ¤ÿ¦ÿ©ÿ¨ÿ¦ÿ¨ÿ·ÿÁÿ³ÿµÿ·ÿ«ÿ¬ÿ§ÿ·ÿ§ÿ¶ÿ¿ÿÃÿÁÿ´ÿ§ÿ£ÿ·ÿ¹ÿ®ÿµÿ©ÿ­ÿºÿ½ÿ±ÿ´ÿ´ÿ¥ÿ¨ÿ®ÿÿ®ÿ·ÿ¬ÿ¬ÿÂÿ°ÿ©ÿ«ÿ¨ÿ­ÿ¸ÿ²ÿ¯ÿ«ÿ¨ÿ±ÿµÿ¬ÿ®ÿµÿµÿ²ÿ·ÿ¹ÿ´ÿ¶ÿ°ÿÿ©ÿ·ÿ¨ÿ®ÿ´ÿ±ÿ¸ÿ´ÿ³ÿ±ÿ²ÿºÿ²ÿ·ÿ¥ÿ©ÿ¨ÿ³ÿ¼ÿµÿÿÿÿªÿ¸ÿ¹ÿ¯ÿ¦ÿ©ÿÄÿ§ÿÿ¡ÿ¬ÿµÿ°ÿ«ÿ«ÿ¸ÿÂÿºÿ±ÿ±ÿ¬ÿ§ÿºÿ¯ÿ±ÿ¢ÿ±ÿªÿ¤ÿ®ÿ«ÿ¢ÿ«ÿ³ÿ³ÿ¿ÿ¼ÿ«ÿ¹ÿ¯ÿ¤ÿ¸ÿ¦ÿ®ÿ¼ÿ¹ÿ¶ÿ¶ÿ¯ÿ°ÿÀÿºÿ³ÿºÿ§ÿ¼ÿ°ÿ¬ÿ¢ÿ­ÿ±ÿ¬ÿ¢ÿ¢ÿ©ÿªÿºÿ¢ÿ®ÿ¸ÿ©ÿ»ÿ±ÿ¶ÿ®ÿ¸ÿºÿ¯ÿ«ÿ¨ÿ§ÿ²ÿ¹ÿ°ÿ®ÿ¹ÿ¨ÿ£ÿÿÿ³ÿ²ÿÿ ÿ¹ÿ½ÿ°ÿ¨ÿ¬ÿ´ÿ¶ÿ¹ÿ·ÿ°ÿ¬ÿªÿµÿÿªÿºÿ«ÿ¬ÿ®ÿ©ÿ±ÿ®ÿ«ÿ¹ÿ¿ÿ»ÿªÿ¡ÿ­ÿ·ÿ¨ÿ¬ÿ¬ÿºÿ°ÿªÿ³ÿºÿ´ÿªÿ³ÿ´ÿ®ÿ¯ÿ¬ÿ½ÿ¦ÿÁÿ£ÿ¯ÿ·ÿ°ÿ¯ÿ­ÿ¯ÿµÿ³ÿ°ÿ·ÿ¶ÿ¦ÿ¥ÿ¤ÿªÿ¸ÿ¬ÿ«ÿµÿ·ÿ¹ÿ¶ÿ¸ÿ½ÿ¸ÿ­ÿ¯ÿ²ÿ«ÿ¯ÿ«ÿ¼ÿ£ÿ©ÿ§ÿ¹ÿ¸ÿ¬ÿ¥ÿ¨ÿªÿªÿ­ÿ­ÿ¨ÿ ÿÿ£ÿ§ÿªÿÿ­ÿÿÿ ÿÿÿÿÿ°ÿ°ÿ£ÿÿÿÿÿÿ«ÿ±ÿÿÿÿÿÿ ÿÿ¥ÿÿÿ¤ÿ¡ÿÿÿÿÿ¦ÿ´ÿ¦ÿÿÿÿÿ ÿÿ­ÿÿ¤ÿÿÿ¤ÿÿÿ£ÿ¯ÿ¯ÿÿÿ¨ÿÿÿÿÿÿÿÿ£ÿÿÿÿ¥ÿ¤ÿÿÿÿÿÿ¥ÿÿÿÿÿÿÿÿÿÿ ÿÿÿ¥ÿ¥ÿ¬ÿ¥ÿ¥ÿ¦ÿªÿÿÿÿ¡ÿ§ÿ¢ÿ¯ÿ³ÿÿÿ¤ÿ®ÿÿ§ÿ²ÿ ÿÿÿ¡ÿ¶ÿÿÿÿ«ÿ²ÿÿÿÿÿ§ÿ¥ÿ«ÿ®ÿ¬ÿ«ÿ¥ÿªÿ°ÿ¨ÿµÿ¡ÿ²ÿ³ÿ¿ÿ¬ÿ®ÿ­ÿ¶ÿ·ÿªÿÿªÿµÿªÿ©ÿ§ÿ°ÿ¨ÿÿºÿ¤ÿ¬ÿ¾ÿ ÿ¿ÿ·ÿ³ÿ±ÿ¬ÿµÿ°ÿªÿ¡ÿ¨ÿ¬ÿ£ÿ¦ÿ°ÿªÿ¢ÿ¡ÿ¤ÿ±ÿ©ÿÿÿÿ ÿ¯ÿ«ÿÿÿÿ£ÿªÿÿ¢ÿÿÿªÿ«ÿÿÿÿÿ§ÿ¢ÿÿÿÿ¬ÿÁÿ«ÿªÿ¤ÿ ÿÿ¡ÿºÿÿ¦ÿ¢ÿ¢ÿ ÿ«ÿ©ÿ¨ÿ¤ÿÿÿÿªÿ±ÿ¬ÿ¬ÿ¤ÿ«ÿÿ¤ÿ§ÿÿ¥ÿÿÿªÿ®ÿÿÿ¥ÿÿÿ ÿÿÿÿÿµÿ©ÿ¤ÿ©ÿÿÿ¤ÿ£ÿÿÿ¢ÿ±ÿ¦ÿ§ÿÿÿÿ¤ÿÿÿÿ®ÿ£ÿ®ÿ¦ÿÿÿ£ÿ§ÿ¤ÿÿÿ¡ÿ ÿÿÿÿÿÿÿ­ÿ®ÿÿÿ£ÿ¨ÿ¨ÿ§ÿµÿ¸ÿ³ÿºÿ¾ÿ¯ÿºÿÁÿ¹ÿÿ§ÿ²ÿ©ÿ³ÿ·ÿ¹ÿµÿ¦ÿ§ÿ­ÿ§ÿÿªÿ«ÿ£ÿ ÿ«ÿ¨ÿ¯ÿ«ÿ¦ÿ±ÿ¡ÿ¬ÿ­ÿ­ÿÿ±ÿ£ÿ«ÿºÿ³ÿ¬ÿ¬ÿ¸ÿ»ÿºÿ¾ÿ³ÿªÿ©ÿ¡ÿ§ÿ®ÿ­ÿµÿªÿ©ÿ´ÿ³ÿ¢ÿ³ÿ½ÿªÿÿÿªÿÈÿÿ£ÿ«ÿ­ÿ«ÿ¸ÿ©ÿ©ÿ¸ÿ¸ÿ ÿÿ´ÿ±ÿ©ÿ ÿÿ­ÿ°ÿªÿµÿ¸ÿ²ÿ®ÿ§ÿ±ÿ©ÿ¯ÿ±ÿ ÿÿ£ÿ§ÿ«ÿÿ¬ÿ¸ÿ«ÿÿÿÿ¤ÿ«ÿ¦ÿÿÿÿ©ÿ­ÿ¤ÿ¥ÿ§ÿÿÿ¢ÿ¬ÿ±ÿ°ÿ£ÿ¬ÿ­ÿ¥ÿ°ÿÿÿ¡ÿ®ÿ¦ÿÿ¯ÿªÿ£ÿ®ÿÿ®ÿÿ§ÿ®ÿ°ÿ§ÿ§ÿ®ÿ®ÿµÿ½ÿ°ÿ±ÿ§ÿ§ÿ¸ÿ·ÿ¤ÿÿÿÿ¡ÿªÿ­ÿ¥ÿ«ÿ±ÿ²ÿ­ÿ³ÿ¦ÿ¥ÿ¦ÿµÿ¹ÿ©ÿ­ÿªÿ±ÿ·ÿ¨ÿÿ­ÿ«ÿ©ÿ¡ÿ¨ÿªÿ¢ÿ¨ÿ¡ÿªÿÿÿ©ÿ«ÿ¯ÿ®ÿ¦ÿ¥ÿ¥ÿÿÿÿÿ¨ÿ¢ÿ¶ÿ¶ÿ¬ÿ¨ÿ¢ÿ¶ÿÿÿ ÿÿÿÿÿÿªÿ¤ÿ¸ÿÿÿÿÿÿÿ¯ÿ§ÿÿ£ÿ³ÿ§ÿÿ¡ÿÿÿÿÿ©ÿ¬ÿ ÿ¢ÿÿÿÿ¦ÿÿÿÿÿ ÿ¥ÿ¨ÿ¦ÿ¤ÿ°ÿ´ÿ­ÿ¬ÿ©ÿÿ³ÿ¦ÿ²ÿ¥ÿ°ÿªÿ»ÿ·ÿÿÿ³ÿ½ÿ´ÿªÿ«ÿ§ÿªÿ¬ÿ§ÿ¯ÿ±ÿ¯ÿ³ÿ°ÿ¶ÿ±ÿ¥ÿ¥ÿ°ÿ¯ÿÿ§ÿ©ÿ¬ÿ²ÿ²ÿ¥ÿ©ÿªÿ°ÿÿ±ÿªÿ«ÿ§ÿ£ÿ¡ÿÿ®ÿµÿ¨ÿ¢ÿ¨ÿ®ÿ§ÿ½ÿ¶ÿ¢ÿ²ÿÃÿ¤ÿÿ²ÿ¸ÿ¯ÿªÿ¥ÿ¨ÿ­ÿ°ÿÁÿ¸ÿÿ¢ÿ¤ÿ¡ÿÿÿ¦ÿ³ÿ´ÿªÿ¹ÿ¯ÿ°ÿ³ÿ³ÿ°ÿ¿ÿ¤ÿ¾ÿ¶ÿÿ§ÿÿ±ÿ°ÿªÿ¶ÿ£ÿ®ÿ¶ÿ¯ÿ­ÿ¡ÿ¬ÿ°ÿµÿºÿªÿ¥ÿ¦ÿ¥ÿ¸ÿ­ÿÿµÿ­ÿ¥ÿ¯ÿ¶ÿ²ÿ­ÿ©ÿªÿ£ÿ·ÿ­ÿ¨ÿ«ÿ ÿ²ÿ±ÿ±ÿ¯ÿ§ÿÿ¼ÿ³ÿ»ÿ ÿ¨ÿÿ¬ÿ­ÿ¦ÿ®ÿ¾ÿ¨ÿÅÿ®ÿÿÿ«ÿ¶ÿ´ÿ§ÿ ÿ¡ÿ¢ÿ¥ÿ«ÿ¨ÿ¥ÿ«ÿ¯ÿ§ÿ¡ÿ±ÿ¯ÿ©ÿ®ÿ¤ÿ¥ÿ«ÿÿ¥ÿ¨ÿ¯ÿÿªÿ¨ÿ£ÿ£ÿ­ÿ®ÿ¥ÿ«ÿÿ ÿ§ÿ½ÿ³ÿ¤ÿ´ÿ¦ÿ«ÿ¤ÿ©ÿ¥ÿÿ£ÿ¶ÿ¨ÿ±ÿ»ÿ¶ÿ¥ÿ«ÿ²ÿ¨ÿ¤ÿ°ÿ´ÿ¬ÿªÿ¢ÿÿÿÿÿ¤ÿ¬ÿ¬ÿ¨ÿ¥ÿ±ÿ®ÿ¦ÿÿ®ÿ¥ÿÿªÿ¦ÿ«ÿ¸ÿ«ÿ¬ÿ·ÿ¥ÿ©ÿ¤ÿ¬ÿ¬ÿ¡ÿ ÿ¤ÿÿ¥ÿ©ÿ©ÿ«ÿ´ÿ®ÿ´ÿ²ÿ£ÿÿ£ÿ§ÿ¦ÿÿ¨ÿ³ÿ¨ÿªÿ°ÿ¬ÿÿÿÿ£ÿ£ÿ ÿ¢ÿ£ÿÿ¥ÿ¯ÿªÿ¥ÿÿ¢ÿÿ°ÿ­ÿ£ÿÿ ÿ®ÿÿ¡ÿ®ÿ­ÿ´ÿ»ÿ·ÿ«ÿ¹ÿ¥ÿ¥ÿ«ÿ¡ÿÿÿÿÿ¦ÿ£ÿ¤ÿÿ¨ÿ±ÿ¤ÿ¤ÿ®ÿ·ÿ¶ÿ³ÿ¸ÿ´ÿ²ÿ¤ÿÿ©ÿ¤ÿ­ÿ°ÿ³ÿ¬ÿ°ÿ¬ÿ¨ÿ¹ÿ©ÿ¤ÿ¤ÿ¦ÿ¥ÿ¬ÿ¡ÿºÿÿ¢ÿµÿ¬ÿÿÿ¬ÿ±ÿ­ÿ§ÿ­ÿ±ÿ§ÿ®ÿÿÿÿÿ¦ÿ¨ÿ«ÿ°ÿ±ÿµÿ³ÿ°ÿ¬ÿ¡ÿ£ÿ²ÿ®ÿ¬ÿÿÿ£ÿ¨ÿÿ¤ÿ¨ÿ¡ÿ®ÿ§ÿ¾ÿÿ¡ÿ³ÿ ÿ²ÿÿ±ÿÿ°ÿÄÿ¨ÿ³ÿÀÿ¶ÿªÿ¨ÿ¸ÿÄÿ¼ÿ¯ÿÿ«ÿ¤ÿ®ÿ³ÿ³ÿºÿ¬ÿÿÿ ÿ­ÿ­ÿ¤ÿªÿÿÿ¨ÿ ÿÿªÿ¤ÿ´ÿ½ÿ«ÿ«ÿÃÿÊÿ±ÿ¤ÿ£ÿÿ¬ÿ¯ÿ®ÿ«ÿ§ÿ«ÿ¤ÿ®ÿ·ÿ¸ÿªÿÿÿ ÿ¤ÿ§ÿ¨ÿ©ÿ¤ÿÿÿ¨ÿ°ÿ¬ÿ¦ÿ¨ÿ¬ÿ¥ÿÿÿ­ÿ¤ÿ¥ÿªÿÿ¤ÿ«ÿÿÿ ÿÿ¨ÿ²ÿ©ÿ²ÿ§ÿÿ¤ÿ¢ÿ©ÿ¬ÿÿ¢ÿªÿÿÿÿ®ÿ¯ÿ¤ÿ¡ÿ«ÿ«ÿ¢ÿ¨ÿ¬ÿ­ÿ¶ÿ°ÿªÿªÿ®ÿ·ÿÿÿµÿ£ÿ£ÿÿ±ÿ®ÿÿºÿÿ·ÿ¼ÿÿ¯ÿ´ÿ³ÿ ÿ¢ÿ§ÿÿ¡ÿÿ ÿªÿ¸ÿªÿÿÿ ÿªÿ¤ÿ±ÿ¼ÿ®ÿ¦ÿ¨ÿªÿ¬ÿªÿ±ÿ¸ÿ¤ÿÿ²ÿ®ÿ²ÿ¥ÿ®ÿ­ÿ¯ÿ¸ÿ¿ÿÿ¬ÿ±ÿ©ÿ­ÿ¯ÿ¤ÿ¥ÿ±ÿ´ÿ»ÿ®ÿ¨ÿ¬ÿ¯ÿ°ÿ­ÿªÿ¯ÿ´ÿ©ÿ¤ÿ¤ÿ³ÿÅÿÅÿ²ÿ«ÿ¼ÿ³ÿ°ÿ­ÿ°ÿ¤ÿµÿ¤ÿ¥ÿÿ±ÿ¨ÿÈÿÈÿÿ»ÿ°ÿ¤ÿ²ÿ³ÿ°ÿ²ÿÿ¸ÿÊÿ³ÿ²ÿ¦ÿ§ÿ²ÿµÿ°ÿ­ÿ­ÿ ÿ ÿ®ÿ©ÿ¡ÿ¡ÿ·ÿ¾ÿ¯ÿ¬ÿ«ÿ¤ÿ¨ÿ®ÿ±ÿÿ¦ÿ£ÿªÿ½ÿ¡ÿ´ÿ¹ÿÿ©ÿ«ÿ¨ÿ³ÿºÿ²ÿ¼ÿµÿµÿ«ÿ©ÿ²ÿµÿ°ÿÿ ÿ¶ÿ°ÿµÿµÿÿ¦ÿµÿ²ÿ³ÿ¸ÿ½ÿ²ÿ¤ÿ¯ÿÂÿ´ÿ¯ÿ²ÿ©ÿ°ÿ´ÿ±ÿ±ÿªÿ¯ÿ¬ÿ­ÿ²ÿ³ÿ¹ÿ´ÿ´ÿ¶ÿ®ÿ±ÿ²ÿ²ÿ©ÿ§ÿ´ÿªÿ£ÿªÿ²ÿ¨ÿ´ÿ«ÿ¸ÿ¯ÿ¶ÿ­ÿªÿ¤ÿ°ÿ­ÿ£ÿ¶ÿ¼ÿºÿ­ÿ®ÿ¯ÿ¯ÿ¥ÿ«ÿÄÿ¿ÿ®ÿ©ÿ¬ÿ´ÿ«ÿ¢ÿ¬ÿ´ÿÆÿ­ÿÿ«ÿ¾ÿ·ÿ¼ÿ±ÿÿ¸ÿ¤ÿ²ÿ·ÿ®ÿ³ÿ³ÿ¬ÿªÿ¬ÿ­ÿ«ÿ´ÿ¶ÿ®ÿ¶ÿ´ÿ¤ÿ³ÿºÿºÿµÿ®ÿ«ÿ±ÿÿ®ÿ±ÿ±ÿ©ÿ¥ÿ¤ÿ®ÿ¦ÿ°ÿ¯ÿ®ÿ´ÿ¸ÿ±ÿ´ÿºÿ¬ÿ¦ÿ®ÿ­ÿ³ÿºÿ¯ÿ³ÿ¬ÿ¯ÿÿ©ÿ°ÿ©ÿ¼ÿ¨ÿ·ÿ«ÿ¤ÿ¦ÿ°ÿ¨ÿÿÿÿÿÿ¥ÿ®ÿ¬ÿ«ÿ´ÿ¯ÿ¦ÿ°ÿ¯ÿ«ÿ£ÿªÿÅÿºÿÿ©ÿªÿÿ²ÿÿ¯ÿÿÿ«ÿ ÿÿ®ÿ¯ÿ­ÿ²ÿ·ÿ¶ÿ¤ÿ¥ÿ´ÿµÿ®ÿ·ÿ¡ÿ¬ÿ±ÿ²ÿ¶ÿ±ÿ»ÿºÿ¯ÿªÿ¯ÿ±ÿªÿ©ÿ­ÿ¯ÿ¯ÿ°ÿ¸ÿ½ÿ°ÿ³ÿÉÿ¯ÿ¹ÿ¯ÿ±ÿ¼ÿ¤ÿ«ÿ³ÿ¬ÿÿÿÿÿ¨ÿ¢ÿÿ¤ÿ¢ÿ¡ÿ¥ÿ¦ÿÿÿÿÿÿÿÿÿÿÿªÿÿÿÿÿ ÿ¨ÿÿÿÿ¡ÿÿÿ|ÿYÿ/ÿÿ%ÿÿEÿuÿÿÿÿÿ©ÿÿÿ£ÿÿ¢ÿ¢ÿÿÿÿÿÿÿÿ¦ÿÿÿ£ÿ§ÿÿ¡ÿÿ¥ÿ­ÿ¨ÿ£ÿ¡ÿªÿ¨ÿÿÿÿÿ¦ÿ¥ÿÿÿÿÿÿ¡ÿÿÿÿ³ÿÿÿÿÿÿÿÿÿÿÿÿÿ¤ÿ°ÿ©ÿ¢ÿ ÿÿ§ÿÿ«ÿ£ÿ£ÿ­ÿÿÿÿÿÿ§ÿ¶ÿ¬ÿ¢ÿ£ÿ¦ÿ©ÿ¡ÿ£ÿ¤ÿ¬ÿ¥ÿÿ¦ÿ°ÿ¡ÿ°ÿ¨ÿ¦ÿ¦ÿ±ÿ®ÿ­ÿ·ÿ°ÿ¬ÿ¨ÿ«ÿ¶ÿ»ÿÿ¬ÿÎÿ¹ÿ©ÿ³ÿ¯ÿ­ÿ©ÿ¥ÿ«ÿ¹ÿ´ÿ­ÿºÿ½ÿ§ÿÿ«ÿ¿ÿ¹ÿ²ÿ³ÿ¢ÿÿ©ÿ¦ÿ®ÿ¨ÿ­ÿ¨ÿ®ÿ¼ÿ±ÿ®ÿ«ÿ¯ÿÿ¥ÿªÿÀÿ³ÿ«ÿ´ÿ©ÿ°ÿ­ÿ©ÿ¶ÿ®ÿ ÿ¢ÿÿ¥ÿ¦ÿ¥ÿÿÿ²ÿºÿ²ÿ®ÿ¯ÿ®ÿ¥ÿ«ÿ¨ÿ®ÿ­ÿ¥ÿ§ÿÿµÿ¯ÿ¡ÿ ÿZÿÃþ³þÿHÿtÿÿÿÿÿ¡ÿ§ÿ£ÿ ÿ´ÿ°ÿ¦ÿ¯ÿ¨ÿ©ÿ ÿ¤ÿ¦ÿ®ÿ§ÿªÿ±ÿ­ÿµÿ»ÿ­ÿ©ÿ§ÿ§ÿ»ÿÿªÿ­ÿ¦ÿ©ÿ°ÿ®ÿ­ÿ¯ÿ¯ÿ«ÿ¨ÿµÿÃÿªÿ²ÿÿ°ÿ¹ÿÿªÿ¬ÿÿ¬ÿ»ÿµÿ®ÿ¦ÿÿÿÿÿÿÿqÿhÿÿÿÿÿÿiÿQÿQÿhÿpÿpÿqÿÿvÿsÿ\ÿrÿ~ÿÿÿÿÿÿÿÿÿÿÿyÿuÿmÿÿzÿbÿ\ÿnÿÿÿvÿÿxÿÿÿÿÿÿÿÿÿÿÿÿÿÿÿÿÿÿÿÿÿÿÿÿÿÿ¤ÿ¹ÿ·ÿ²ÿ»ÿÿÿ®ÿÆÿ©ÿ©ÿ²ÿ±ÿ´ÿ²ÿ¨ÿ­ÿ¹ÿ±ÿ³ÿ¯ÿ´ÿµÿ§ÿ¨ÿ¦ÿ¥ÿ¨ÿ©ÿ¦ÿ¬ÿ¸ÿ¬ÿ³ÿ¯ÿ¼ÿ²ÿ¨ÿ¨ÿ¬ÿ­ÿ«ÿ±ÿ»ÿ·ÿ©ÿ©ÿ©ÿ¥ÿ¦ÿ»ÿ¼ÿ¼ÿµÿ¬ÿ§ÿ§ÿ­ÿ¼ÿ±ÿÿºÿºÿ¯ÿ¥ÿ©ÿµÿ¸ÿµÿ®ÿ­ÿ¶ÿ­ÿÿ¡ÿ²ÿ¨ÿ¢ÿ½ÿ¶ÿªÿ§ÿ¦ÿ­ÿºÿ´ÿ¶ÿ¬ÿ³ÿÿÿ«ÿ¯ÿ®ÿ®ÿ®ÿ§ÿ¢ÿ°ÿ´ÿªÿ¡ÿ¦ÿ¡ÿ¢ÿ°ÿ­ÿ¨ÿ±ÿµÿ®ÿ¡ÿªÿ ÿ£ÿ²ÿ©ÿ¥ÿ¥ÿ²ÿÀÿ·ÿ¨ÿ¸ÿ¶ÿ¥ÿÿÿÿÿÿÿÿ§ÿ¤ÿ¦ÿ¹ÿ¦ÿµÿ«ÿ±ÿ£ÿ¨ÿ§ÿÿªÿ²ÿÿ¢ÿÿ¡ÿ©ÿ¹ÿ¯ÿ¶ÿ¸ÿ³ÿ³ÿ¤ÿ°ÿ¶ÿ³ÿ¹ÿÿ­ÿ®ÿ¯ÿ©ÿ¤ÿ«ÿ ÿ¬ÿÿÿ¤ÿ¦ÿÿªÿ»ÿ»ÿ­ÿÿÿ§ÿÿ´ÿ±ÿ²ÿ«ÿ¤ÿ¢ÿ¬ÿµÿ¢ÿÿµÿÿ©ÿ¢ÿ¡ÿ¯ÿ¯ÿ ÿ£ÿ¤ÿ£ÿÿ©ÿ´ÿ¬ÿ¬ÿ¤ÿ¡ÿ¨ÿ£ÿ£ÿªÿ¤ÿÿÿ©ÿ®ÿ²ÿ«ÿÿÿÿ«ÿ´ÿ¯ÿÿÿ¡ÿ¨ÿ§ÿ¤ÿªÿ­ÿ£ÿ°ÿ£ÿ¨ÿ«ÿ®ÿ­ÿ£ÿ¡ÿ°ÿ°ÿ®ÿ©ÿ ÿ¤ÿ©ÿ¯ÿ³ÿ²ÿ»ÿ«ÿ¤ÿªÿ¤ÿÿ¡ÿ ÿÿ¦ÿ´ÿ«ÿ¤ÿ£ÿ¤ÿ±ÿ¢ÿ ÿ¦ÿÿÿ­ÿ«ÿ¢ÿ·ÿ¨ÿ®ÿ©ÿ£ÿ®ÿ¬ÿ¬ÿ²ÿªÿ¬ÿ©ÿÿrÿfÿÿ{ÿÿÿÿÿÿ¤ÿ¬ÿ²ÿ¨ÿ¦ÿ«ÿÿÿ¢ÿ¢ÿ¦ÿ¦ÿ¢ÿ¥ÿ¤ÿ«ÿÿÿÿ¨ÿ°ÿ«ÿ¦ÿ«ÿ´ÿºÿ«ÿ©ÿ¨ÿ¬ÿ±ÿ«ÿ¥ÿÀÿ­ÿÿ·ÿ±ÿÿÿ±ÿ¯ÿÿ¯ÿ¥ÿ©ÿ¨ÿ²ÿ¸ÿ¬ÿÿªÿ±ÿÿÿ¬ÿ²ÿ«ÿ«ÿ°ÿÿÿ°ÿ«ÿºÿ±ÿ¥ÿ«ÿ¯ÿ¦ÿ£ÿ¸ÿ¯ÿ¬ÿºÿÁÿ¸ÿ®ÿ­ÿ©ÿ·ÿ¶ÿ³ÿ­ÿ¥ÿ«ÿºÿ°ÿ°ÿºÿ³ÿ´ÿ«ÿ ÿ¨ÿ·ÿ¯ÿ«ÿ¬ÿºÿ¨ÿªÿ³ÿ¯ÿ²ÿÁÿ¦ÿ¡ÿ­ÿ¹ÿ®ÿ§ÿ§ÿ±ÿ¹ÿªÿµÿ¥ÿ¦ÿÿÿÿÿÿÿÿÿÿ|ÿwÿxÿyÿvÿÿÿÿÿÿÿÿÿÿÿÿÿÿÿÿÿÿÿÿÿÿÿÿÿ¥ÿÿÿÿÿÿÿÿÿÿÿÿÿÿ¨ÿ¥ÿÿÿÿ§ÿÿ¯ÿ¥ÿ±ÿ­ÿ¦ÿ¤ÿ©ÿ´ÿ´ÿ§ÿ§ÿ±ÿ°ÿ¯ÿ¤ÿ®ÿ¶ÿªÿ¸ÿ®ÿ³ÿ³ÿ§ÿªÿ¯ÿ®ÿ±ÿ±ÿ§ÿ³ÿ©ÿµÿ¥ÿ¹ÿ¸ÿ®ÿ·ÿºÿ¦ÿÿ©ÿÀÿ¦ÿ¦ÿºÿ°ÿªÿ©ÿªÿ¯ÿ¬ÿ©ÿ«ÿºÿ³ÿ³ÿ¯ÿ¨ÿ¨ÿµÿ½ÿµÿÂÿ¨ÿ¤ÿ´ÿ¨ÿ¯ÿ¶ÿ¸ÿµÿ¯ÿªÿ¬ÿ­ÿ¯ÿ¯ÿ¸ÿ­ÿªÿ®ÿ¬ÿ®ÿ®ÿÿ®ÿ¸ÿÿ²ÿ­ÿ¡ÿ§ÿ²ÿ´ÿ´ÿ´ÿ©ÿ°ÿ­ÿ­ÿ¹ÿ°ÿ©ÿ²ÿ´ÿªÿ¢ÿ§ÿ©ÿÿ¾ÿ¬ÿÁÿºÿÁÿ­ÿ«ÿ¯ÿ­ÿ´ÿ²ÿ¦ÿ¬ÿ¾ÿ´ÿ°ÿ©ÿ¨ÿ­ÿ²ÿ¹ÿ»ÿµÿ¿ÿ­ÿÇÿ ÿµÿ£ÿ¤ÿµÿ¾ÿ²ÿ¢ÿªÿ·ÿ·ÿ·ÿµÿ³ÿ®ÿ³ÿ³ÿ³ÿ©ÿ®ÿ¿ÿ«ÿ¦ÿ²ÿ£ÿ¯ÿµÿ¤ÿµÿ¹ÿ¸ÿ¯ÿ¬ÿ¶ÿµÿ°ÿ¾ÿ³ÿ²ÿÿ§ÿ£ÿ¨ÿ­ÿ¯ÿ­ÿ¨ÿ¤ÿ¦ÿ«ÿ¯ÿºÿ£ÿ¢ÿ¯ÿªÿ¯ÿ²ÿ´ÿºÿ´ÿ¬ÿ¥ÿ±ÿ·ÿ­ÿ¡ÿªÿ£ÿ­ÿ±ÿ©ÿ«ÿ¬ÿ­ÿ¯ÿ®ÿ ÿ²ÿ©ÿÿ¦ÿ·ÿ²ÿ®ÿ­ÿ®ÿ¶ÿ«ÿ¨ÿ«ÿ¯ÿ°ÿ¯ÿ¯ÿ®ÿ³ÿ°ÿ«ÿ­ÿ®ÿªÿ¦ÿ»ÿÃÿÅÿ¸ÿ¯ÿ²ÿ®ÿ³ÿ½ÿ³ÿ®ÿ±ÿ±ÿ¾ÿ³ÿµÿªÿ§ÿ¥ÿÃÿ·ÿ²ÿ¨ÿ±ÿ½ÿ¶ÿ¬ÿ­ÿ¨ÿ¡ÿ­ÿ¾ÿ ÿ¢ÿ­ÿ¬ÿ¥ÿ³ÿ¯ÿ¦ÿ­ÿ¹ÿ»ÿ¯ÿ°ÿ´ÿ¢ÿ¦ÿ¹ÿÈÿ¬ÿ¹ÿ¸ÿ³ÿ½ÿ½ÿ«ÿÿÿ¶ÿ·ÿÅÿµÿ¢ÿ¸ÿ«ÿµÿ¶ÿ®ÿ´ÿ´ÿ±ÿ¸ÿ·ÿ²ÿ½ÿÁÿ­ÿ¸ÿ±ÿ¬ÿ¢ÿ¯ÿ¯ÿªÿ¹ÿ²ÿªÿ´ÿ°ÿ­ÿ¤ÿ«ÿ³ÿ¾ÿ®ÿ´ÿ³ÿÀÿ¹ÿµÿ·ÿ¸ÿ¶ÿ¬ÿ¢ÿ¨ÿ¯ÿ³ÿªÿ¥ÿ¡ÿ§ÿ®ÿ¥ÿÿÿ¨ÿ³ÿ§ÿ ÿ£ÿÿ¤ÿ³ÿ¨ÿ£ÿ¾ÿ¦ÿ®ÿ©ÿ©ÿ§ÿ©ÿ¯ÿ¨ÿ¦ÿªÿ§ÿ¬ÿµÿ®ÿ´ÿ­ÿ³ÿ§ÿ§ÿ¹ÿ­ÿ®ÿ¬ÿ«ÿªÿ¤ÿÿ¤ÿ°ÿ¬ÿ¬ÿ¶ÿ®ÿ«ÿ±ÿ§ÿ·ÿªÿ±ÿ¦ÿ§ÿ§ÿ¬ÿ¬ÿ£ÿªÿ®ÿ¤ÿ¨ÿ°ÿ¬ÿ¦ÿ³ÿ«ÿ ÿËÿ©ÿ°ÿ¹ÿµÿ»ÿµÿ§ÿ¢ÿ°ÿ´ÿ­ÿ²ÿ¥ÿ§ÿ­ÿ·ÿ³ÿ§ÿ¯ÿ·ÿ¸ÿªÿ¢ÿ¦ÿÿ§ÿ°ÿªÿ²ÿ±ÿÿÿÿªÿÿ£ÿÿÿÿ©ÿÿÿÿ¥ÿ¬ÿ£ÿÿÿÿÿÿ¨ÿ¦ÿÿ£ÿÿÿ§ÿÿ ÿ³ÿÿÿÿÿÿÿÿÿ°ÿ®ÿ¢ÿ¢ÿ¨ÿÿÿÿÿ¢ÿ§ÿ¦ÿÿÿ¤ÿ¥ÿÿÿ¤ÿ§ÿ¥ÿ£ÿ ÿÿÿ¡ÿÿ£ÿÿÿ©ÿÿÿÿÿµÿÿÿÿÿÿ©ÿ­ÿ¡ÿÿ¡ÿÿÿÿÿÿÿÿ¢ÿ©ÿ¤ÿÿ£ÿ©ÿ¨ÿ­ÿÿÿ¡ÿÿ ÿ¢ÿÿ¬ÿÿÿÿÿ¥ÿ¦ÿÂÿ¡ÿ¦ÿ¸ÿÿÿ«ÿ¤ÿ£ÿ£ÿÿÿÿÿ¨ÿµÿ«ÿ¯ÿ¸ÿ¼ÿ¶ÿ¯ÿ¬ÿ±ÿ¢ÿ¡ÿÿ®ÿ³ÿ´ÿ³ÿ®ÿ©ÿ«ÿ¬ÿ¥ÿ¤ÿ­ÿ¸ÿ¸ÿ³ÿ²ÿ¨ÿ¸ÿºÿÿ¯ÿ¯ÿ´ÿªÿ§ÿµÿ¶ÿ«ÿ¯ÿÿ¢ÿ®ÿµÿ²ÿ®ÿªÿ£ÿ£ÿ¨ÿªÿ¬ÿ¥ÿ­ÿ«ÿÿ ÿ§ÿ¯ÿ­ÿÿªÿªÿ¡ÿÿ¥ÿ¨ÿ©ÿªÿ ÿÿÿÿÿ¦ÿ¯ÿ©ÿÿÿ¢ÿ¬ÿÿ­ÿ³ÿ¢ÿ§ÿÿ¨ÿÿ£ÿÿ¬ÿ©ÿ£ÿ£ÿ®ÿ«ÿ§ÿ¥ÿÿÿÿÿ¤ÿ­ÿ¯ÿ¢ÿ§ÿÿ¬ÿºÿ§ÿªÿ«ÿÿÿÿ¨ÿªÿ«ÿ¨ÿÿ¨ÿ¢ÿ¥ÿ¬ÿ¦ÿ¡ÿ¥ÿ§ÿ ÿÿ§ÿªÿ¨ÿ¢ÿ¦ÿ¥ÿÿÿ¢ÿÿÿÿÿÿ ÿÿ°ÿ¤ÿÿ²ÿ¨ÿÿÿ¦ÿ¦ÿÿÿÿ¡ÿÿ©ÿªÿ¡ÿ¥ÿÿ©ÿ¯ÿ¢ÿ¬ÿ§ÿÄÿÄÿ­ÿ¤ÿÿ­ÿ¼ÿ©ÿªÿ²ÿ¿ÿ¯ÿ·ÿºÿºÿµÿ²ÿ¶ÿ¶ÿ¨ÿ¦ÿ²ÿªÿ¥ÿ¤ÿ¯ÿ±ÿ¯ÿÿ·ÿ²ÿµÿ·ÿ©ÿ­ÿ­ÿ«ÿ¸ÿµÿ¬ÿ­ÿ¤ÿ§ÿ±ÿ®ÿªÿ¬ÿ·ÿµÿ°ÿ±ÿ´ÿ¶ÿ²ÿ¸ÿºÿ¥ÿÿ©ÿ¨ÿÿ¶ÿµÿªÿ¥ÿ¶ÿ«ÿ²ÿ©ÿÀÿÀÿ¥ÿ©ÿ¶ÿ¬ÿ¥ÿ¬ÿ²ÿ¦ÿ¯ÿ¶ÿÿÿ·ÿ¹ÿ³ÿ¬ÿ¬ÿ¼ÿ¶ÿ©ÿ ÿ³ÿ¼ÿ¯ÿÿ·ÿ°ÿÁÿ¾ÿÿ¢ÿ ÿ¡ÿ°ÿ©ÿ­ÿ¶ÿÿ£ÿÿÿ£ÿ­ÿ®ÿ®ÿ¦ÿÿÿ®ÿªÿ£ÿ¦ÿÿÿ«ÿ¨ÿ¥ÿ¡ÿ¢ÿÿÿÿÿÿµÿªÿÿÿ£ÿ ÿ§ÿ§ÿ¸ÿÿ­ÿ¨ÿ¯ÿ®ÿÿ¦ÿ¢ÿ¬ÿªÿ°ÿºÿ¨ÿ«ÿ«ÿªÿ­ÿ¬ÿªÿ¡ÿ¡ÿÿ°ÿ©ÿ¦ÿ£ÿ¡ÿ²ÿ¬ÿ¡ÿªÿÿÿ«ÿ½ÿºÿ®ÿ¦ÿ®ÿ°ÿ¸ÿ¥ÿªÿ¨ÿ«ÿ­ÿ¥ÿ¯ÿµÿ©ÿ§ÿÿ§ÿ²ÿ¬ÿ­ÿ´ÿ·ÿ«ÿ¢ÿ§ÿ ÿ¡ÿ¦ÿ¥ÿÿ£ÿºÿ¬ÿ½ÿ·ÿ ÿ¤ÿÆÿÿ«ÿ¶ÿªÿ§ÿÿÿÿ¦ÿ¤ÿÿ¨ÿ³ÿ¬ÿ­ÿ¦ÿÿÿ¡ÿÿ¥ÿ·ÿ¯ÿ«ÿ¡ÿÿ£ÿªÿ¥ÿ«ÿ«ÿ¥ÿ¢ÿÿÿÿÿÿÿÿ¡ÿÿ£ÿ¥ÿÿ­ÿ£ÿµÿ¡ÿ¬ÿ­ÿÿ®ÿ¨ÿ±ÿ³ÿ¯ÿ«ÿ¼ÿ°ÿ¤ÿ¤ÿ¥ÿ±ÿ©ÿ¨ÿ¥ÿ¬ÿµÿ³ÿ¯ÿ®ÿ®ÿ«ÿ®ÿ¯ÿ²ÿ¶ÿ°ÿ¢ÿ»ÿ­ÿ¬ÿ±ÿ§ÿ±ÿ¸ÿ¸ÿ¡ÿ£ÿ¬ÿ­ÿ¡ÿ¤ÿ²ÿ¤ÿÿÂÿµÿÿÄÿ¼ÿ£ÿ½ÿ¯ÿ®ÿ¸ÿºÿ¶ÿ¸ÿ²ÿ±ÿ³ÿ¯ÿ­ÿ°ÿ°ÿ¥ÿÿ§ÿ¦ÿ§ÿ³ÿ¥ÿÿÂÿ¶ÿ¯ÿ«ÿµÿ¢ÿ ÿ­ÿ¡ÿªÿ°ÿÿ¾ÿÀÿ¤ÿ¢ÿªÿ¾ÿ®ÿ³ÿ¥ÿ¥ÿ®ÿ¯ÿ¨ÿ¡ÿ§ÿÿ¦ÿ«ÿ®ÿ£ÿ¡ÿ°ÿ¸ÿºÿ³ÿ®ÿ«ÿÿÿ¤ÿ¤ÿ¯ÿ«ÿ£ÿ¢ÿ¯ÿ¯ÿ¯ÿµÿ¦ÿ§ÿ©ÿ¨ÿ°ÿ³ÿÿ¨ÿ¨ÿ­ÿ´ÿ§ÿ¬ÿ¹ÿ«ÿ¼ÿÿ³ÿ®ÿ§ÿ²ÿ»ÿªÿ½ÿ«ÿºÿ²ÿÿ§ÿµÿ²ÿ®ÿ§ÿÿÿÿ§ÿ ÿ¡ÿ¯ÿ²ÿ±ÿ­ÿªÿ²ÿ³ÿ®ÿªÿ¤ÿ¢ÿ¨ÿ¥ÿ¨ÿ©ÿ·ÿ­ÿ«ÿ¨ÿ²ÿ¬ÿªÿªÿ²ÿ§ÿ¦ÿ©ÿ¡ÿ¹ÿ¨ÿ§ÿ³ÿ¦ÿ¥ÿªÿ§ÿ¬ÿ¦ÿ¦ÿ©ÿ§ÿ´ÿÁÿ¹ÿ©ÿ¯ÿ¶ÿ¨ÿ¨ÿ­ÿ«ÿ¯ÿ­ÿÿÿÿÿÿÿ£ÿ¬ÿ«ÿ­ÿªÿ­ÿ§ÿ®ÿ²ÿ®ÿ¤ÿÿ¨ÿ±ÿ·ÿ³ÿ©ÿ·ÿ¢ÿ§ÿ­ÿ­ÿ¦ÿ¥ÿ§ÿ§ÿÿªÿ®ÿ§ÿ¬ÿ³ÿ­ÿ¬ÿ³ÿ¸ÿ±ÿ­ÿ¬ÿªÿ£ÿ¥ÿ­ÿ©ÿ«ÿ´ÿ¯ÿ¥ÿ£ÿÿ¦ÿ§ÿ ÿÿ¡ÿÿ§ÿ´ÿ¨ÿ§ÿºÿÿÿ¦ÿ§ÿÿÿ¯ÿ§ÿ ÿÿ¥ÿ³ÿ¬ÿªÿÿ«ÿ¬ÿÿ©ÿ¯ÿÿÿÿÿ«ÿ¡ÿÿ¥ÿÿ¨ÿªÿÿÿ©ÿ®ÿªÿªÿ³ÿ·ÿ¯ÿÿÿ¨ÿ§ÿ°ÿ±ÿ´ÿ ÿ«ÿ¥ÿ®ÿ«ÿ¬ÿ±ÿ®ÿ£ÿ£ÿ§ÿ¦ÿ³ÿ¤ÿ£ÿµÿ¤ÿ§ÿÿªÿ´ÿ±ÿ¨ÿ¨ÿ­ÿ¤ÿÿÿªÿÿÿ­ÿ®ÿ³ÿºÿ³ÿªÿ©ÿ¯ÿ²ÿ°ÿ·ÿ®ÿÿ°ÿÿÿ±ÿ¬ÿ¸ÿ¹ÿªÿÿ·ÿÿ³ÿ¢ÿ ÿ¬ÿ±ÿ¬ÿÿ«ÿ´ÿ¢ÿ«ÿÿÿªÿ¯ÿÁÿ·ÿ¶ÿ´ÿÁÿ²ÿ±ÿ¼ÿ³ÿ°ÿ³ÿ¦ÿÿ£ÿ©ÿ¢ÿ©ÿ£ÿÿÿÿ§ÿ§ÿ°ÿÿÿ­ÿ ÿ¶ÿ²ÿ¬ÿ¨ÿ¡ÿ»ÿ±ÿ²ÿÿ¶ÿ¶ÿ®ÿ¶ÿ¬ÿ©ÿ§ÿÿ¥ÿ»ÿ¶ÿ¥ÿ¢ÿ¥ÿÿÿ£ÿ§ÿ¤ÿ£ÿ¢ÿÿ«ÿ¯ÿªÿ©ÿ¡ÿ¦ÿ§ÿÿÿÿ¨ÿ¦ÿÿÿÿ­ÿ¤ÿ¡ÿ ÿ¦ÿÿ©ÿ ÿ¸ÿÿÿ¤ÿÿÿ¦ÿÿÿ¤ÿ¢ÿ£ÿÿ¦ÿ°ÿ§ÿ´ÿ«ÿ£ÿ¡ÿ©ÿÿÿÿªÿ±ÿÿÿ®ÿ°ÿ­ÿ·ÿ±ÿ¨ÿÿ¤ÿ¯ÿ¬ÿ¨ÿ£ÿ¬ÿ­ÿ³ÿÆÿÆÿ¿ÿ ÿÿ­ÿ¶ÿ¯ÿÿÿ­ÿ¨ÿ¹ÿ¤ÿÿ ÿ³ÿ®ÿ¬ÿ¹ÿ´ÿ©ÿ°ÿ±ÿÿÿ¨ÿ±ÿ¬ÿ¯ÿ¯ÿ¨ÿ£ÿ©ÿ¨ÿ®ÿ¬ÿ¾ÿ²ÿ§ÿ¤ÿ¸ÿ²ÿ¤ÿ«ÿÿ¨ÿ³ÿ«ÿ±ÿ¨ÿ¬ÿ°ÿ³ÿµÿ¡ÿ¬ÿ­ÿ ÿ¦ÿ±ÿ³ÿ´ÿºÿ·ÿ§ÿ¥ÿ¬ÿ§ÿ¥ÿ ÿ¢ÿªÿ¯ÿ«ÿ¹ÿ¦ÿ¾ÿ¯ÿ»ÿ¤ÿÿ¥ÿ¨ÿ¼ÿ­ÿ¨ÿÉÿ£ÿÿ¥ÿ¨ÿ¤ÿ¤ÿÿ¨ÿºÿªÿ¡ÿ©ÿ¯ÿ³ÿ¸ÿ¯ÿ¢ÿ®ÿ¹ÿ°ÿ±ÿ·ÿ³ÿ¯ÿ¬ÿ«ÿ£ÿ¸ÿÿÿ¡ÿ­ÿ±ÿ¥ÿ¬ÿ¸ÿ«ÿ«ÿ«ÿ­ÿ¨ÿ¬ÿ¯ÿ¯ÿ¯ÿ¸ÿ±ÿ°ÿ¸ÿ¶ÿ³ÿ­ÿ§ÿ°ÿ±ÿªÿªÿ¬ÿ±ÿ´ÿ§ÿ£ÿªÿ¯ÿ¢ÿ²ÿ³ÿ¸ÿ¯ÿ«ÿ¤ÿ±ÿ£ÿ¦ÿ²ÿ®ÿ¬ÿªÿ»ÿ´ÿ°ÿ±ÿ°ÿ®ÿ²ÿ°ÿ«ÿ«ÿ°ÿ´ÿ¢ÿ¨ÿ¯ÿ±ÿ¡ÿ±ÿ©ÿ§ÿ®ÿ§ÿ§ÿ©ÿ¼ÿ«ÿªÿ ÿªÿ§ÿ¤ÿ¦ÿ®ÿ±ÿªÿÿÿ²ÿ¶ÿ§ÿ¤ÿ³ÿ¸ÿ¢ÿ£ÿ´ÿªÿÿÿ³ÿ¡ÿ§ÿÃÿÉÿ²ÿ´ÿ°ÿ¦ÿÿ³ÿ¼ÿ®ÿ«ÿªÿ§ÿ¨ÿ¶ÿ±ÿ³ÿ©ÿ«ÿ²ÿªÿ¬ÿ³ÿµÿ¯ÿ²ÿ¸ÿ±ÿ»ÿ©ÿ³ÿµÿ·ÿ±ÿ³ÿ«ÿ¾ÿ®ÿ«ÿ¥ÿ¶ÿ´ÿ¶ÿ°ÿªÿ¶ÿ±ÿ´ÿ¿ÿ¾ÿÃÿÄÿ±ÿ¨ÿ³ÿ«ÿ»ÿ­ÿ½ÿ¨ÿ¯ÿÀÿ°ÿ³ÿ¥ÿÿ®ÿ¥ÿ¥ÿ¶ÿÿÿÿ£ÿ«ÿ«ÿ±ÿ±ÿ¬ÿ©ÿ°ÿ¸ÿ¯ÿ¯ÿ¯ÿ³ÿ´ÿ³ÿÿ¢ÿ§ÿ½ÿ ÿ®ÿ¥ÿÿ¡ÿÿ¥ÿºÿÄÿ¸ÿ£ÿ¤ÿ»ÿ¸ÿ©ÿ«ÿ¬ÿ¹ÿ³ÿ§ÿÀÿ°ÿ¬ÿ«ÿ§ÿ¢ÿ¯ÿÿ·ÿºÿ´ÿ§ÿ©ÿ§ÿ¦ÿ©ÿ¨ÿ¤ÿªÿµÿ¾ÿÁÿ´ÿ¨ÿ¹ÿ°ÿ¯ÿ´ÿºÿªÿ¦ÿ ÿ¯ÿ¯ÿÿ¤ÿ­ÿ¯ÿ¥ÿ¨ÿ¤ÿ¡ÿÿÿÿÿÿÿ£ÿÿÿÿÿÿÿÿÿÿÿÿÿÿ£ÿ¢ÿÿÿÿÿcÿGÿ8ÿ'ÿÿÿÿOÿbÿvÿ¨ÿÿÿÿ|ÿÿÿÿÿÿÿÿÿÿÿÿÿÿÿÿ¦ÿ¥ÿÿÿ¡ÿ¤ÿ­ÿÿÿÿÿÿÿÿÿÿ©ÿ³ÿ¤ÿÿÿÿÿÿÿyÿÿ³ÿ¢ÿÿ¢ÿÿÿÿÿÿ©ÿ£ÿÿÿÿ¯ÿªÿ¡ÿÿÿÿÿ¨ÿÿÿÿÿÿÿÿÿ¢ÿ¢ÿÿÿ§ÿ´ÿµÿ§ÿ²ÿ±ÿ©ÿ¬ÿÿ­ÿ³ÿ§ÿÿ¥ÿ§ÿ¥ÿ«ÿÿ¢ÿ©ÿ£ÿ¯ÿ²ÿªÿ²ÿ¬ÿ ÿ®ÿ¦ÿ¶ÿ°ÿ¢ÿ¢ÿ°ÿ¯ÿ«ÿ¸ÿ¾ÿ²ÿ«ÿ¸ÿ¿ÿªÿ­ÿ³ÿ¯ÿÆÿ©ÿ­ÿ®ÿ¨ÿµÿ¦ÿ²ÿ°ÿ°ÿ¥ÿªÿ´ÿ¬ÿ±ÿ¸ÿ¬ÿ´ÿÐÿÁÿ¬ÿ¬ÿ§ÿ£ÿ´ÿ¿ÿ²ÿ¸ÿ»ÿ²ÿ¶ÿ¬ÿÿ¥ÿ©ÿ¯ÿÿÿ¶ÿ¼ÿºÿ®ÿ¬ÿªÿ°ÿ¸ÿªÿ§ÿ«ÿ¬ÿ±ÿ±ÿ±ÿÃÿ¡ÿgÿþåý¾þ4ÿaÿÿÿ¡ÿ¥ÿ¤ÿ¬ÿ©ÿÿÿªÿ©ÿ¡ÿ¬ÿ ÿ¡ÿ±ÿÿ¦ÿÿÿ§ÿ§ÿ­ÿ·ÿ¹ÿ¶ÿ«ÿ¶ÿ³ÿµÿ³ÿ¯ÿ©ÿÿÿÿÿ§ÿ®ÿ­ÿ§ÿ£ÿ°ÿ¶ÿ¨ÿ¯ÿÿµÿ¨ÿ§ÿ©ÿ¥ÿªÿ¯ÿ«ÿ¬ÿ©ÿÿ}ÿpÿiÿgÿtÿqÿhÿiÿrÿoÿ}ÿÿwÿ\ÿPÿ`ÿ{ÿÿÿÿ|ÿÿlÿyÿxÿ}ÿÿÿÿÿÿÿÿÿÿÿÿÿxÿÿaÿRÿdÿvÿÿÿÿÿÿtÿÿÿÿ~ÿÿ}ÿÿÿÿÿÿÿ}ÿÿwÿvÿwÿÿÿÿÿÿÿÿÿÿ¦ÿ²ÿ®ÿÿÿÁÿµÿ¯ÿ±ÿ­ÿ«ÿ·ÿ´ÿ¤ÿ§ÿµÿ¦ÿ«ÿ¦ÿ¹ÿ¬ÿ¥ÿ£ÿ§ÿ¡ÿªÿµÿµÿ¹ÿ»ÿ°ÿ¨ÿ«ÿ£ÿ¹ÿºÿ§ÿ¨ÿ¯ÿ­ÿ¦ÿ«ÿ±ÿªÿ²ÿ§ÿ£ÿ§ÿ±ÿ¬ÿ±ÿ¶ÿ¶ÿ«ÿ©ÿ´ÿ¯ÿ¬ÿÿ¡ÿ«ÿ§ÿµÿ»ÿÁÿ¹ÿ¯ÿ«ÿ°ÿ·ÿ±ÿÿÿ³ÿ®ÿ­ÿ¯ÿÿ³ÿ´ÿ¦ÿ­ÿ¶ÿ°ÿ²ÿ½ÿ³ÿ§ÿ¸ÿ¥ÿ©ÿ¦ÿ©ÿ«ÿ¢ÿ¡ÿ±ÿ ÿ§ÿ£ÿ®ÿ©ÿ¢ÿ­ÿ©ÿ¥ÿÿÿ»ÿ³ÿ«ÿ¯ÿ§ÿ¾ÿ¹ÿ®ÿ¬ÿ¸ÿ¼ÿ±ÿ¨ÿªÿ²ÿ ÿÿÿÿÿ¤ÿ©ÿÿÿ§ÿ²ÿÿÿªÿ²ÿ²ÿ£ÿ®ÿ§ÿ£ÿ«ÿ¦ÿ¢ÿ¨ÿÿÿ©ÿ§ÿ©ÿ·ÿ·ÿ¬ÿ£ÿÿÿ¥ÿ¤ÿ«ÿ¤ÿ«ÿ¶ÿ¾ÿ´ÿ­ÿªÿÿ£ÿÿÿ¢ÿ¨ÿ°ÿ¬ÿ¶ÿºÿ®ÿµÿ·ÿ³ÿ¦ÿ¯ÿ¶ÿ´ÿÿÿÿÿ¡ÿ§ÿªÿ°ÿ¢ÿ©ÿ§ÿ¦ÿªÿ¥ÿÿÿ£ÿ¬ÿÿ©ÿ¨ÿ­ÿ¬ÿ ÿ¦ÿ¯ÿ§ÿ¨ÿ°ÿÿÿ¶ÿ¯ÿ³ÿ°ÿÿÿ­ÿ²ÿ«ÿ§ÿ¨ÿ´ÿ«ÿ®ÿ¢ÿÿ¥ÿ®ÿ©ÿ¥ÿ¦ÿ®ÿµÿ®ÿªÿªÿ¦ÿ£ÿºÿ±ÿ¥ÿ¤ÿ²ÿ§ÿÿÿ¨ÿ¦ÿ­ÿ®ÿ¥ÿ·ÿ¨ÿÿ°ÿ°ÿ¦ÿªÿµÿ·ÿ¡ÿ¯ÿ«ÿ¦ÿÿÿ ÿÿ¦ÿ¶ÿÿ¨ÿ­ÿ©ÿ²ÿ­ÿªÿ¥ÿÿ³ÿ¼ÿ¬ÿ¨ÿ¢ÿÿÿÿÿ¨ÿÿyÿÿ°ÿ§ÿ¨ÿ­ÿ«ÿ§ÿ°ÿ·ÿÿªÿ«ÿ¦ÿ«ÿ°ÿ«ÿÿÿÿÿÿ©ÿµÿ¬ÿ£ÿ«ÿ¬ÿ¦ÿ©ÿ«ÿ±ÿ«ÿªÿ®ÿ°ÿ¯ÿ®ÿ±ÿÿ¯ÿÿÿÿÿ¥ÿ£ÿ½ÿÿ°ÿ£ÿ¨ÿ¯ÿ©ÿ¥ÿ¨ÿ¢ÿ¤ÿ ÿ¤ÿ§ÿ¡ÿ¡ÿ£ÿÿ£ÿ¥ÿ»ÿ¹ÿ­ÿªÿ­ÿ©ÿ©ÿªÿ®ÿ®ÿ®ÿ¼ÿÁÿ·ÿ°ÿ²ÿ©ÿÂÿ«ÿ¤ÿ¡ÿÿ¥ÿ¬ÿÿ©ÿ«ÿ¨ÿ¨ÿ­ÿ®ÿ°ÿ¶ÿ©ÿÿ£ÿ´ÿ±ÿ§ÿ«ÿ«ÿÿ§ÿºÿÿ¤ÿ­ÿ±ÿ±ÿ©ÿ¥ÿ±ÿ¶ÿ©ÿ¢ÿÿÿÿÿÿÿÿÿÿÿÿvÿuÿÿÿÿÿÿÿÿÿÿÿÿÿÿÿÿÿÿzÿÿÿ}ÿÿÿzÿtÿ|ÿÿÿÿÿÿÿÿ¢ÿ°ÿ´ÿªÿÿÿÿ¡ÿ¡ÿ¡ÿ ÿ¥ÿ¬ÿÿ­ÿ¢ÿ¥ÿ­ÿ¬ÿ¨ÿ§ÿ±ÿÄÿ²ÿÿ¸ÿÁÿ»ÿ¯ÿ§ÿ¦ÿ ÿ¢ÿ«ÿªÿ¼ÿ²ÿ¯ÿ¨ÿªÿ±ÿ­ÿ¨ÿ°ÿ«ÿ¹ÿ±ÿ¬ÿ®ÿ¥ÿ¡ÿ¯ÿ¶ÿ©ÿÿÆÿ¦ÿ«ÿ®ÿ²ÿ´ÿ­ÿ¥ÿ¦ÿ«ÿ²ÿ«ÿµÿ¨ÿ®ÿ±ÿ¸ÿµÿ¨ÿ¥ÿ²ÿ±ÿ±ÿ§ÿºÿ»ÿ®ÿ«ÿ¯ÿ³ÿ°ÿ©ÿ©ÿ¤ÿ±ÿºÿ¸ÿ¼ÿÀÿ¾ÿ±ÿ­ÿ¸ÿºÿ¸ÿÂÿ´ÿ¢ÿªÿ¤ÿªÿ¹ÿ¿ÿÀÿ¼ÿ¨ÿ«ÿ®ÿ§ÿ·ÿ®ÿ¢ÿ¦ÿªÿªÿ«ÿ§ÿ§ÿ§ÿ°ÿµÿ¹ÿ»ÿ¸ÿ°ÿ¨ÿ©ÿ°ÿ·ÿµÿ©ÿ¬ÿ¹ÿ±ÿºÿ°ÿ­ÿ®ÿ§ÿ¤ÿªÿ¨ÿ¿ÿºÿ¿ÿÊÿ¶ÿ·ÿ­ÿ´ÿ¹ÿ­ÿ§ÿ²ÿ®ÿ´ÿ²ÿ¯ÿ¶ÿ²ÿ·ÿªÿ«ÿ²ÿ­ÿ°ÿ¸ÿ°ÿ·ÿ®ÿ²ÿ¼ÿ§ÿ¨ÿ²ÿ²ÿ®ÿ¯ÿ´ÿ­ÿ¢ÿ­ÿ¶ÿ¯ÿ¯ÿ°ÿ«ÿ¨ÿ¬ÿ¸ÿ·ÿ£ÿ¯ÿ»ÿ£ÿÿ®ÿ«ÿ®ÿ¶ÿ±ÿ¬ÿªÿ°ÿ¼ÿ·ÿ½ÿ©ÿ­ÿ±ÿ¡ÿ¨ÿ­ÿ¨ÿ§ÿ¬ÿ³ÿ¶ÿµÿ¸ÿ¯ÿ²ÿ§ÿ¸ÿ²ÿ¯ÿ»ÿ¹ÿ«ÿ«ÿµÿ´ÿ´ÿ³ÿ¢ÿ·ÿµÿµÿ°ÿ«ÿ³ÿ±ÿ¬ÿ©ÿ²ÿ¹ÿ¨ÿ¦ÿ¤ÿ£ÿ²ÿ´ÿ²ÿÆÿºÿ«ÿ®ÿ­ÿ¦ÿªÿ®ÿ±ÿ±ÿµÿ¶ÿ·ÿ°ÿÁÿ»ÿ¶ÿ±ÿ³ÿ»ÿ¶ÿ´ÿÅÿ¬ÿ¯ÿ´ÿ ÿ¬ÿ²ÿ¬ÿ¯ÿ©ÿ®ÿ²ÿ©ÿªÿµÿµÿ­ÿ±ÿµÿ¦ÿ¡ÿ³ÿ¬ÿ¢ÿ«ÿ¬ÿ­ÿ¶ÿ¶ÿ­ÿ¨ÿ¨ÿ·ÿªÿ²ÿÿ¤ÿ¶ÿ·ÿ³ÿ¹ÿ±ÿ­ÿ¯ÿ±ÿ²ÿ¬ÿ®ÿ°ÿ±ÿÿ±ÿ­ÿ«ÿ§ÿ¥ÿ±ÿºÿµÿ«ÿ¯ÿ·ÿ±ÿ³ÿ£ÿÿ®ÿ¹ÿµÿµÿ·ÿµÿ¹ÿ°ÿ¯ÿµÿºÿ±ÿÿ¥ÿ¬ÿ¯ÿ°ÿ¨ÿÿÿ§ÿ¢ÿ¨ÿ¦ÿÿ¥ÿ©ÿ¦ÿ§ÿ¬ÿ±ÿ°ÿ­ÿ°ÿºÿ°ÿ±ÿ°ÿ¸ÿ·ÿ¯ÿ¨ÿ¯ÿ«ÿ§ÿ­ÿ¬ÿ¬ÿªÿ³ÿ°ÿ¨ÿ¦ÿ«ÿµÿ£ÿ¨ÿ®ÿ¥ÿÿ¢ÿ­ÿ£ÿÿªÿ®ÿ¯ÿ¢ÿ´ÿ¬ÿ¯ÿ©ÿ¦ÿ«ÿ²ÿ«ÿ¥ÿ ÿ«ÿªÿ¦ÿ¨ÿ¥ÿ¶ÿ«ÿ¶ÿ¨ÿºÿ«ÿ«ÿ£ÿµÿ·ÿ«ÿ²ÿ¸ÿ©ÿÿªÿ·ÿµÿ®ÿ ÿ£ÿÿ¬ÿ±ÿ²ÿ¬ÿ¸ÿ¯ÿ»ÿ§ÿ£ÿ§ÿÿÿ­ÿ¤ÿÿ¥ÿ¥ÿÿÿ°ÿÿ£ÿ¥ÿÿÿÿÿÿÿ§ÿ«ÿ¡ÿÿÿÿÿÿ¤ÿÿÿ¨ÿ©ÿ¦ÿ³ÿÿ£ÿ¸ÿ®ÿÿÿ§ÿ±ÿ¥ÿÿªÿ¨ÿÿ«ÿªÿ¡ÿ­ÿ¦ÿÿ¡ÿ¢ÿÿ©ÿªÿ¤ÿ ÿ­ÿ¢ÿÿÿÿ¡ÿ§ÿÿÿ ÿÿÿÿÿÿÿÿ ÿ¥ÿÿÿÿÿÿÿÿÿÿÿÿÿÿÿÿÿÿÿÿÿ¨ÿÿÿÿ¢ÿ³ÿ¨ÿÿÿ¦ÿ©ÿ¢ÿ£ÿ¢ÿ¶ÿ¨ÿ¡ÿªÿ¡ÿ²ÿÿÁÿÿÿ°ÿ¡ÿÿ¡ÿÿÿ¥ÿªÿ®ÿ«ÿ£ÿ¨ÿ¨ÿ£ÿ¯ÿ¯ÿ·ÿ®ÿªÿµÿ³ÿÿ¥ÿ¡ÿ²ÿ¥ÿ®ÿ¾ÿ°ÿ§ÿ­ÿ¯ÿ­ÿ°ÿ©ÿÿ®ÿ¾ÿ¶ÿ°ÿ§ÿ·ÿ¯ÿÿ¯ÿ°ÿ¥ÿ©ÿªÿ­ÿ¦ÿ¯ÿ¢ÿ ÿ¢ÿªÿ«ÿ²ÿ²ÿ¢ÿ¢ÿ«ÿ­ÿªÿªÿÿ¬ÿÿ±ÿ®ÿ³ÿÿÿ¡ÿ¨ÿ£ÿ®ÿ¨ÿÿ¬ÿ¬ÿ§ÿ§ÿ§ÿ°ÿ³ÿ¥ÿªÿµÿÿ¢ÿ¦ÿ­ÿÿ®ÿÿÿÿ¢ÿ¢ÿ£ÿ¢ÿ§ÿ ÿ¡ÿÿÿ¡ÿ¡ÿ£ÿ§ÿ¨ÿ©ÿÿÿ ÿ«ÿ­ÿ¤ÿ¡ÿ¨ÿ¥ÿÁÿºÿ§ÿ·ÿ§ÿÿ¯ÿ¯ÿ¢ÿ¦ÿ§ÿ¬ÿÿ ÿ­ÿ¤ÿ¢ÿ¡ÿÿ«ÿ´ÿªÿ ÿ£ÿ¢ÿ¡ÿ³ÿ£ÿÿÿÿÿ¡ÿ¢ÿ ÿ¡ÿ¦ÿ¥ÿ¥ÿÿÿ®ÿ¨ÿÿÿªÿ­ÿ¤ÿ¦ÿ°ÿ¶ÿ«ÿ£ÿ©ÿ²ÿ¸ÿ®ÿ¹ÿ½ÿ¦ÿ¡ÿ²ÿ£ÿÿ½ÿºÿ¯ÿ¨ÿ¸ÿ±ÿÿ¯ÿ³ÿ±ÿ¸ÿ®ÿ®ÿ´ÿ¸ÿ¾ÿ³ÿ¦ÿ²ÿ²ÿÿ¦ÿ§ÿ¦ÿªÿ³ÿ­ÿµÿ¶ÿ°ÿÄÿ²ÿ¨ÿ¦ÿ©ÿÂÿ¹ÿ±ÿ®ÿ®ÿ­ÿ°ÿ¬ÿ²ÿ»ÿ¹ÿ¯ÿ¥ÿªÿ®ÿ©ÿ¬ÿ«ÿ§ÿÿÿÿ¥ÿ·ÿªÿ¹ÿ«ÿ¨ÿºÿ²ÿ·ÿ¬ÿ´ÿ¾ÿ¯ÿ´ÿ²ÿ±ÿ»ÿ¹ÿ·ÿ±ÿ¯ÿ±ÿ£ÿ©ÿ²ÿ³ÿ¹ÿ»ÿ·ÿ·ÿ»ÿ±ÿ§ÿ°ÿ¹ÿ­ÿÿ»ÿÀÿ·ÿ¸ÿÿ¬ÿ¨ÿ ÿ¦ÿÿÿ³ÿÿ©ÿÿÿÿÿ¦ÿ²ÿªÿÿÿ¤ÿ°ÿµÿ¼ÿ´ÿ©ÿÿÿ§ÿ°ÿ¤ÿ²ÿ±ÿºÿ¾ÿ®ÿ³ÿ®ÿ ÿ¨ÿ¦ÿÿ°ÿÿ©ÿÿ¬ÿ©ÿ®ÿÿÿ¢ÿ¬ÿ¦ÿªÿ§ÿ©ÿ®ÿ±ÿ·ÿ±ÿ«ÿªÿªÿ«ÿ§ÿ¨ÿ°ÿ¢ÿ§ÿÿÿ«ÿ¡ÿÿ¦ÿÿÿµÿ·ÿ¶ÿ­ÿÿ¥ÿ«ÿ¶ÿ¨ÿ¹ÿÿ ÿ®ÿ­ÿ¯ÿ±ÿ·ÿ©ÿ¡ÿ«ÿ¯ÿ¯ÿ«ÿ¡ÿÿÿÿ§ÿºÿ·ÿ¦ÿÿÿ°ÿ¿ÿ±ÿ«ÿÀÿÁÿÿÿÿ£ÿÿ ÿ ÿ§ÿ¨ÿ ÿ¦ÿÿÿÿÿ¤ÿ¨ÿÿÿÿ§ÿ°ÿ¨ÿ¢ÿ£ÿÿÿÿ¡ÿÿ¢ÿ¯ÿ£ÿ£ÿ¤ÿÿÿÿ¥ÿÿÿÿªÿÿªÿ¦ÿÿ©ÿÿ±ÿ¡ÿ¬ÿ·ÿ®ÿ­ÿ¨ÿ£ÿ²ÿ²ÿªÿºÿ±ÿªÿ«ÿ¡ÿ¯ÿ±ÿ­ÿ£ÿ¬ÿµÿ²ÿ³ÿ®ÿ¬ÿ°ÿ­ÿ©ÿ³ÿ³ÿ·ÿµÿ¬ÿÿ¶ÿ«ÿ±ÿ­ÿ·ÿ°ÿ©ÿ·ÿ¦ÿ·ÿ©ÿ¶ÿ³ÿ²ÿ«ÿ¯ÿ¯ÿ¢ÿ¹ÿ¨ÿÿ¤ÿªÿ¹ÿ»ÿ³ÿ·ÿ¶ÿ¸ÿ»ÿ²ÿ²ÿ¨ÿÿÿÿ¬ÿµÿ³ÿ¥ÿªÿ­ÿ­ÿ´ÿ¯ÿ¥ÿ©ÿ­ÿ¥ÿ©ÿÿ´ÿ´ÿÂÿ­ÿ¸ÿ®ÿªÿ¦ÿ¨ÿ¤ÿ§ÿ°ÿ¢ÿ©ÿ®ÿ¬ÿ£ÿÿ¢ÿ©ÿ¬ÿ½ÿ³ÿ©ÿ°ÿ¸ÿ±ÿ­ÿµÿ­ÿ¤ÿ ÿ¥ÿ¯ÿ«ÿ¨ÿ±ÿµÿ­ÿÿÿ´ÿ»ÿ¯ÿ¦ÿªÿ¨ÿ¹ÿ«ÿÿ¥ÿÿÿ±ÿ²ÿÿ´ÿ±ÿ³ÿ±ÿ³ÿ¥ÿ°ÿ¨ÿ³ÿ¬ÿ¶ÿ²ÿ«ÿ«ÿ¸ÿ³ÿ´ÿ¯ÿªÿ®ÿ§ÿ¢ÿ ÿ§ÿ£ÿ¨ÿµÿ¨ÿÿ£ÿ«ÿ«ÿ«ÿ§ÿ¥ÿ¤ÿ¡ÿÿÿ«ÿ§ÿ¯ÿ¥ÿÿ¦ÿÃÿ®ÿ¨ÿ ÿ¹ÿ³ÿ³ÿ±ÿÿµÿ¦ÿ¡ÿÿ¤ÿ¥ÿ£ÿ«ÿ«ÿÿ ÿÿ§ÿ®ÿ°ÿªÿ¬ÿ´ÿ³ÿ¨ÿ§ÿ©ÿ§ÿ®ÿ«ÿÿpÿwÿÿ¡ÿÿÿ°ÿ¦ÿ§ÿ¦ÿ®ÿ¬ÿ¬ÿ®ÿ­ÿªÿÿÿ¨ÿ¨ÿ°ÿ¥ÿ³ÿ°ÿ¤ÿ¨ÿ°ÿ¦ÿ¬ÿ«ÿ¨ÿ©ÿ­ÿ¸ÿ¦ÿÿ§ÿ´ÿ®ÿ°ÿºÿ»ÿ¯ÿ«ÿ£ÿ ÿ¤ÿ«ÿ©ÿ©ÿ­ÿ¥ÿ¬ÿ²ÿ®ÿ©ÿ©ÿ©ÿÿ£ÿ«ÿ³ÿ¥ÿÿ°ÿ·ÿ£ÿ¢ÿÿ¢ÿÿ¡ÿ«ÿ¯ÿ¥ÿ£ÿªÿ»ÿÿ©ÿ¡ÿ¤ÿ¢ÿÿ¬ÿ¬ÿÿÿÿÿ©ÿ©ÿ¦ÿ­ÿ¥ÿ¯ÿ ÿÿÿÿÿÿÿ¥ÿ­ÿ­ÿ¡ÿÿ¦ÿ¨ÿ£ÿ§ÿ«ÿÿ¹ÿ±ÿ¬ÿ¢ÿ¥ÿ¯ÿµÿ¨ÿ«ÿ¶ÿ§ÿ´ÿ­ÿ§ÿ¬ÿªÿ¯ÿÿ¬ÿ¯ÿ¤ÿ§ÿ°ÿ¹ÿ¯ÿÿ©ÿ°ÿ¡ÿ¤ÿÿ¦ÿ²ÿ­ÿ§ÿ§ÿµÿ¼ÿ§ÿÿÿÿªÿ¨ÿÿ¥ÿ®ÿªÿ¯ÿ©ÿ¿ÿ£ÿ®ÿ©ÿ¬ÿÉÿ°ÿ®ÿ©ÿÿ}ÿ¨ÿ¬ÿªÿ«ÿ²ÿ¢ÿ ÿÿÿ¥ÿ¿ÿ®ÿ­ÿ¨ÿ¦ÿ²ÿ¦ÿ©ÿ±ÿ¦ÿ¡ÿ¥ÿ§ÿ«ÿ­ÿ­ÿ®ÿ«ÿªÿ¬ÿ°ÿ­ÿ ÿÿÿ©ÿÿ©ÿÿ¦ÿ¼ÿ ÿ¹ÿ°ÿºÿ²ÿ¹ÿ«ÿ«ÿªÿ­ÿµÿ­ÿÿÃÿµÿ£ÿÿÿÿ¤ÿ¬ÿ¨ÿ©ÿ±ÿÿÿÿ­ÿ¸ÿµÿ¢ÿ¨ÿ®ÿ¡ÿÿÿªÿ°ÿÿÿÿªÿ©ÿ­ÿ­ÿ¨ÿÿ©ÿÿÿÿÿ©ÿ ÿ¤ÿ¡ÿÿÿÿÿ£ÿÿ¢ÿªÿ¢ÿ©ÿ©ÿ·ÿ¬ÿ¢ÿÿÿÿÿÿ¦ÿÿ£ÿ³ÿ³ÿ°ÿªÿÿ¤ÿ¥ÿ´ÿÿ£ÿÅÿ¾ÿ«ÿ¬ÿ«ÿ±ÿÿ¸ÿÇÿ±ÿ¬ÿÿÿ¾ÿ±ÿ´ÿ¢ÿ§ÿ´ÿªÿ§ÿ³ÿ¶ÿ¯ÿ³ÿ«ÿ«ÿ¥ÿÿÿÿÿ£ÿ¤ÿÿÿtÿÿÿ°ÿµÿ½ÿ¦ÿÿ©ÿ½ÿ´ÿ¨ÿ¬ÿÿ¤ÿ§ÿ¤ÿ³ÿªÿ²ÿ¯ÿ§ÿ¸ÿ­ÿ©ÿ£ÿ¢ÿ¥ÿ¬ÿ§ÿ¢ÿ¯ÿ¸ÿ­ÿ¢ÿ ÿ¤ÿ¨ÿ¢ÿ®ÿ±ÿ¶ÿ±ÿ±ÿªÿ¼ÿ¶ÿ¹ÿ¢ÿÿ ÿµÿµÿ²ÿ¯ÿ±ÿ»ÿ£ÿµÿ¨ÿ©ÿ´ÿ±ÿ§ÿ­ÿµÿ¸ÿµÿ®ÿªÿ©ÿ©ÿ©ÿ©ÿ§ÿÿ¥ÿ°ÿ®ÿ¥ÿ¨ÿ§ÿÿ¦ÿ·ÿÿ¥ÿ³ÿ°ÿ¨ÿ®ÿ´ÿ¬ÿ¨ÿ³ÿÿ¢ÿ¦ÿªÿ©ÿ¥ÿ©ÿ°ÿ©ÿ®ÿ¾ÿ½ÿ±ÿ®ÿµÿ¸ÿ¶ÿÀÿºÿ¢ÿ«ÿ£ÿÿÿ«ÿ¥ÿ¢ÿÿ¬ÿ¨ÿÇÿ¢ÿ±ÿ¶ÿ·ÿÁÿ¼ÿ²ÿ£ÿ¦ÿ ÿÿªÿ«ÿ¦ÿ¯ÿ³ÿ®ÿ¯ÿ¸ÿ¾ÿ±ÿ±ÿªÿªÿ¦ÿ³ÿ§ÿÿ¬ÿ°ÿ¬ÿµÿµÿ·ÿ°ÿ¯ÿ¤ÿ¨ÿ·ÿµÿ§ÿ¸ÿ¬ÿ¢ÿ£ÿ²ÿ³ÿ¨ÿªÿ¬ÿ±ÿ³ÿ«ÿ±ÿ¨ÿ­ÿ¦ÿªÿºÿ¬ÿÿÁÿ¥ÿÇÿ³ÿ»ÿ©ÿ°ÿÅÿ«ÿÏÿ²ÿ¯ÿ³ÿµÿ±ÿ®ÿ¬ÿ©ÿ¬ÿ¯ÿ´ÿ¹ÿ²ÿµÿ¶ÿ­ÿ¦ÿ§ÿªÿ±ÿ³ÿµÿ­ÿ¸ÿ°ÿ¹ÿ²ÿ«ÿ¬ÿ±ÿ²ÿ¬ÿ ÿ£ÿ¶ÿµÿ·ÿÃÿ³ÿ¦ÿ¬ÿ£ÿ¡ÿ¦ÿÿªÿ³ÿ±ÿ¥ÿ£ÿ¶ÿ´ÿ¢ÿ ÿ«ÿ¢ÿ¢ÿÿµÿÿÿÿ«ÿ¬ÿ­ÿ©ÿ©ÿ±ÿ¬ÿ§ÿ¶ÿ´ÿ°ÿ°ÿ¨ÿ¹ÿ¯ÿÿ¤ÿÿ²ÿªÿÿÿ§ÿ´ÿ¤ÿÄÿºÿ¬ÿ²ÿªÿ²ÿ½ÿµÿ°ÿ®ÿ©ÿ²ÿ¸ÿ®ÿ·ÿ­ÿ¸ÿ±ÿ§ÿ«ÿ¯ÿ¡ÿ®ÿ´ÿ¬ÿ®ÿ©ÿ¨ÿªÿ¨ÿÿ¢ÿªÿ°ÿ¶ÿµÿ´ÿ²ÿ ÿÿ§ÿ­ÿ­ÿ¡ÿ ÿ£ÿ¹ÿ³ÿ®ÿÿÿµÿ·ÿÿÿ«ÿ§ÿÿÿÿÿÿÿÿÿÿÿ¨ÿÿÿÿÿÿÿÿÿÿÿ¤ÿÿÿkÿ9ÿÿÿùþþþ
ÿ+ÿYÿuÿÿÿÿ¢ÿoÿÿÿÿÿÿÿÿÿÿÿÿÿÿÿ£ÿ¡ÿÿÿ¥ÿÿÿ£ÿ°ÿÿÿÿÿÿÿÿÿÿÿÿ¤ÿÿÿÿÿÿÿÿÿ¦ÿÿ ÿÿ¢ÿÿ¢ÿÿÿ¤ÿ¢ÿÿÿÿ¡ÿ¥ÿ©ÿ¡ÿ¢ÿ«ÿ³ÿ¬ÿÿÿÿ ÿ­ÿÿÿÿÿÿÿÿ¡ÿ´ÿ·ÿ¨ÿ«ÿ¬ÿ¢ÿ§ÿÿÁÿ²ÿ¬ÿÿ¯ÿ¨ÿ§ÿ¬ÿ¡ÿÿ£ÿÿÿ­ÿ®ÿ²ÿ­ÿ¨ÿ£ÿ´ÿ·ÿÁÿ´ÿ¦ÿÿ²ÿ»ÿ¬ÿ­ÿ°ÿ«ÿ¸ÿÀÿ±ÿ­ÿ¥ÿ²ÿÂÿ«ÿ±ÿ¹ÿ®ÿ®ÿ§ÿ±ÿ­ÿ±ÿ±ÿ´ÿ¯ÿ¦ÿ°ÿ³ÿ©ÿ¯ÿºÿ«ÿ»ÿ¿ÿ¥ÿ¤ÿ¨ÿ·ÿ§ÿªÿ´ÿÇÿÌÿ¹ÿ¨ÿ¤ÿ­ÿ´ÿ¦ÿÿ¬ÿ·ÿ´ÿÿ¦ÿ£ÿ¤ÿÿ§ÿ«ÿ²ÿ±ÿ¥ÿ¦ÿ¯ÿ¿ÿÿßþLý3þÿyÿÿÿÿ¬ÿ®ÿ§ÿªÿ«ÿÿÿ ÿ©ÿ«ÿ¯ÿ ÿ§ÿ®ÿ³ÿ¡ÿ¢ÿ¬ÿÿ ÿ±ÿ­ÿ¡ÿ¦ÿ®ÿ²ÿ§ÿ»ÿ³ÿµÿµÿ·ÿµÿ ÿÿ°ÿ´ÿ¬ÿ¥ÿ¥ÿ¤ÿÿ ÿ­ÿ³ÿÂÿ³ÿ­ÿÿÿ ÿ¯ÿ«ÿÿÿÿtÿnÿgÿ^ÿjÿVÿmÿlÿ.ÿ3ÿOÿdÿZÿBÿPÿxÿÿÿÿuÿvÿÿlÿqÿ\ÿ{ÿÿÿuÿÿÿÿÿÿÿÿÿÿÿjÿ9ÿWÿvÿ~ÿÿÿÿÿÿ~ÿÿ~ÿÿ¤ÿÿ|ÿÿÿÿÿÿÿvÿ|ÿyÿnÿnÿÿÿÿÿÿÿÿÿÿ«ÿ³ÿÅÿ®ÿÿ¸ÿ¢ÿ ÿÿ¦ÿ°ÿ³ÿ½ÿ¼ÿ³ÿµÿ§ÿ¥ÿ£ÿ±ÿ§ÿ§ÿ®ÿ°ÿ­ÿ¨ÿ¯ÿ°ÿ¥ÿ©ÿ«ÿ¡ÿµÿ²ÿ·ÿ©ÿ±ÿ­ÿ©ÿ¤ÿ¬ÿ¸ÿ²ÿ¬ÿ³ÿ®ÿ¨ÿ©ÿÿ¤ÿ¶ÿ°ÿ©ÿ£ÿ­ÿ¯ÿ£ÿ³ÿ¸ÿ¼ÿ ÿªÿÿºÿÂÿ·ÿ±ÿ²ÿ¯ÿ¯ÿ¶ÿ«ÿ®ÿ°ÿ¯ÿ¯ÿ«ÿ£ÿ´ÿ¬ÿÿÿ­ÿ­ÿ¡ÿ­ÿ§ÿÿ¼ÿ ÿ§ÿ¬ÿ®ÿ¬ÿ¥ÿ¦ÿ«ÿÿ¦ÿ°ÿ¶ÿ´ÿ¤ÿ§ÿ¦ÿ¯ÿ¯ÿ«ÿ²ÿ¤ÿ³ÿ¤ÿ£ÿ¸ÿ±ÿ§ÿÿ¨ÿ°ÿ°ÿ¯ÿ«ÿ§ÿ©ÿÿ¡ÿÿÿÿÿ¡ÿ£ÿÿÿ²ÿ¦ÿÅÿ­ÿ¤ÿ­ÿªÿ¨ÿ§ÿ£ÿÿÿ¡ÿÿ¢ÿ¶ÿ£ÿ£ÿ¤ÿ¡ÿÿ¢ÿ¢ÿÿ¦ÿÿ ÿ£ÿÿ«ÿ¶ÿ¬ÿ­ÿ±ÿ¨ÿ¨ÿ£ÿ¢ÿ©ÿ®ÿµÿ¨ÿ©ÿ¢ÿ¤ÿ·ÿ¯ÿÿÿÿ£ÿ¶ÿ¥ÿÿÿÿ¥ÿ¡ÿ´ÿµÿºÿ®ÿ¦ÿªÿ£ÿÿ ÿ¢ÿ¬ÿ¬ÿÿ®ÿÿ­ÿ°ÿ£ÿ¢ÿ¦ÿ¥ÿ£ÿ§ÿ¬ÿªÿºÿ·ÿ®ÿ¥ÿÿ¢ÿ²ÿªÿÿÿ¸ÿ¥ÿÿ¡ÿ©ÿ©ÿ©ÿ¯ÿ¨ÿ«ÿ¦ÿ²ÿ±ÿ±ÿÿ ÿ¦ÿ¦ÿ¬ÿ©ÿ¦ÿ¶ÿ¸ÿ ÿ«ÿ©ÿ¥ÿ²ÿ¶ÿ¯ÿÿÿ°ÿ®ÿ¶ÿ´ÿ®ÿ®ÿ¯ÿ­ÿ©ÿ¸ÿ«ÿ¬ÿªÿ°ÿ°ÿ¢ÿ ÿ®ÿÿ²ÿÿ¯ÿ¬ÿ³ÿ¯ÿÿÿ°ÿ¹ÿ¡ÿªÿ¬ÿ¥ÿ¥ÿÿÿÿÿ ÿÿ¦ÿ¢ÿÿ¢ÿ©ÿªÿ´ÿ¸ÿ§ÿ°ÿ¯ÿ©ÿ­ÿ«ÿ¤ÿ¡ÿÿ¨ÿ¦ÿÿ¨ÿ®ÿ©ÿ°ÿ²ÿ§ÿ®ÿ¬ÿ®ÿ±ÿ©ÿ®ÿ®ÿ¨ÿ¥ÿ ÿ¯ÿªÿ¸ÿ¯ÿÿ¤ÿ²ÿ®ÿ¡ÿ©ÿÿ·ÿÿÿÿ¡ÿ£ÿ¡ÿªÿ°ÿ¥ÿ­ÿ¡ÿÿ¡ÿÿ¢ÿ´ÿÆÿ²ÿ´ÿ¬ÿ§ÿ³ÿ¬ÿ¶ÿ«ÿ¨ÿ¯ÿ´ÿ·ÿ±ÿ©ÿ¸ÿ´ÿ»ÿ½ÿ®ÿ®ÿ°ÿ­ÿ¬ÿ«ÿ¥ÿ¢ÿ ÿ©ÿ©ÿ¨ÿ®ÿ³ÿ­ÿ£ÿ ÿµÿ®ÿ¶ÿ½ÿ·ÿ©ÿ¥ÿ°ÿÿ¨ÿ®ÿ´ÿ¬ÿ°ÿ°ÿ£ÿ£ÿ³ÿ¢ÿ¢ÿÿÿÿÿ ÿÿÿÿÿ ÿ¡ÿÿwÿÿÿÿÿÿÿÿÿÿÿÿÿÿÿÿÿ}ÿzÿÿÿÿÿÿyÿvÿqÿÿÿÿÿÿÿÿÿ¯ÿ£ÿÿÿÿ ÿ©ÿ¨ÿ£ÿ¯ÿ«ÿ¥ÿ ÿ¥ÿ«ÿÿÿ­ÿ±ÿµÿ®ÿºÿ¹ÿÿ¢ÿ£ÿ¶ÿ¾ÿ¬ÿ ÿ®ÿ¬ÿ¦ÿ³ÿ¼ÿ°ÿ´ÿ°ÿªÿ±ÿ¯ÿÿ«ÿ°ÿ¤ÿ¬ÿ ÿ¨ÿ¹ÿ«ÿÿ¨ÿªÿÿ¸ÿ²ÿ«ÿºÿ¸ÿ·ÿ³ÿ°ÿµÿ­ÿ±ÿ£ÿ¸ÿ·ÿ¯ÿ©ÿ©ÿ ÿÿªÿ¬ÿ¬ÿ°ÿ¸ÿ«ÿ©ÿ§ÿ«ÿ®ÿ¯ÿ¸ÿ¸ÿ¤ÿ°ÿºÿ¹ÿ³ÿÆÿ²ÿ°ÿ¾ÿ´ÿ¯ÿ¯ÿ¨ÿ¢ÿ²ÿ®ÿ¬ÿ¨ÿªÿ·ÿ½ÿµÿ²ÿ¯ÿ¬ÿ£ÿ§ÿ¼ÿ½ÿºÿªÿ¤ÿ¯ÿ·ÿ²ÿ¡ÿ®ÿ¬ÿ³ÿ­ÿ®ÿ¯ÿ·ÿ´ÿµÿ¿ÿ²ÿ³ÿ°ÿ¯ÿ±ÿ­ÿ¹ÿ¨ÿÿªÿ·ÿ¿ÿ¹ÿ©ÿ³ÿªÿºÿ¿ÿ¦ÿ­ÿ­ÿ¨ÿ¬ÿ®ÿ²ÿµÿ¦ÿ³ÿ½ÿ¬ÿ´ÿµÿ¸ÿ²ÿµÿ¾ÿ¯ÿÿ¨ÿ¾ÿ»ÿ°ÿµÿ¸ÿ³ÿµÿ³ÿ°ÿ¯ÿ­ÿ®ÿ©ÿ­ÿ­ÿ®ÿ°ÿ¸ÿ½ÿ»ÿºÿ¸ÿ¯ÿ¦ÿ¬ÿ¬ÿ¢ÿªÿÿ¯ÿªÿ®ÿ²ÿ´ÿ­ÿ«ÿ·ÿ¾ÿ¸ÿ¼ÿ®ÿ²ÿ«ÿ¦ÿµÿ¾ÿ´ÿ°ÿ²ÿ³ÿ¼ÿºÿ«ÿ©ÿ³ÿ´ÿºÿ·ÿ²ÿ³ÿµÿ¬ÿ¯ÿ¼ÿ¹ÿ¹ÿºÿ®ÿÀÿºÿ³ÿ¯ÿ¯ÿ¼ÿ®ÿ¡ÿ§ÿ­ÿ°ÿ¶ÿ¾ÿ®ÿ­ÿ²ÿ¥ÿ¸ÿÀÿ¹ÿ¦ÿ¦ÿ°ÿ¨ÿ¤ÿ³ÿ°ÿºÿ²ÿ¨ÿ±ÿ³ÿµÿ°ÿ­ÿ¤ÿ©ÿ°ÿªÿ£ÿ¦ÿ¾ÿ¦ÿ¬ÿÿ°ÿ¥ÿ­ÿ²ÿ´ÿ³ÿ°ÿ¯ÿ®ÿ²ÿ³ÿ¥ÿ·ÿªÿ¬ÿ¹ÿºÿªÿ¬ÿÁÿÁÿ¿ÿÃÿÄÿÀÿ³ÿ«ÿ¥ÿ¬ÿ¾ÿ¤ÿ®ÿÄÿÂÿ¶ÿ²ÿ¸ÿ³ÿ§ÿ¨ÿ«ÿ¡ÿ©ÿ­ÿ¦ÿ ÿ±ÿ²ÿªÿ¶ÿµÿ»ÿ½ÿ·ÿ´ÿ³ÿµÿ¼ÿ¶ÿÿ©ÿ°ÿ¦ÿ¼ÿ°ÿ½ÿ£ÿ¬ÿ¯ÿ¯ÿ±ÿ±ÿ­ÿÿ¬ÿ«ÿÿ¬ÿÿ¦ÿ±ÿÿ¦ÿ«ÿ­ÿ¥ÿ¡ÿ¦ÿ¦ÿ­ÿ·ÿ«ÿ¯ÿ¤ÿ³ÿ°ÿÃÿªÿ·ÿ»ÿ±ÿ®ÿ¯ÿ¼ÿ½ÿ²ÿ²ÿ«ÿ¥ÿ ÿ±ÿ¸ÿ³ÿ ÿ­ÿ¯ÿ ÿÿ¯ÿ®ÿ©ÿ©ÿ¨ÿ¥ÿÿ ÿ¦ÿ±ÿ°ÿ¸ÿ¯ÿ¬ÿ¦ÿ¨ÿªÿ«ÿ¨ÿ¨ÿÿ¡ÿ«ÿ ÿ¦ÿ­ÿ¹ÿ«ÿÿÿ²ÿÿÿ­ÿ¾ÿ°ÿ·ÿ¸ÿ­ÿÿÿ«ÿ²ÿ§ÿ­ÿ¢ÿ ÿ£ÿ£ÿ®ÿ±ÿµÿ·ÿ¬ÿªÿÿ ÿÿ¦ÿ±ÿ£ÿÿ¬ÿ¨ÿ¦ÿÿµÿ¨ÿÿ¦ÿ­ÿÿÿÿÿÿ¢ÿ¯ÿ¯ÿ©ÿ£ÿ¦ÿ¥ÿÿÿ¦ÿ¡ÿÿÿ´ÿÿÿÿÿÿªÿ³ÿ£ÿ ÿ¥ÿ¡ÿÿ¤ÿ®ÿ¥ÿªÿ¦ÿ¨ÿ®ÿÿ ÿÿ¢ÿÿ§ÿ©ÿ¨ÿÿ®ÿ°ÿ§ÿ ÿÿ ÿ§ÿÿÿ«ÿÿÿÿÿÿ¯ÿ¬ÿÿÿÿÿ¡ÿÿÿÿÿÿ¡ÿ¢ÿ ÿÿÿÿÿÿÿÿÿ«ÿ¨ÿ ÿÿ¥ÿ¥ÿ­ÿÿÿ ÿÿ¡ÿ¦ÿ¡ÿ¤ÿ±ÿ¥ÿ¡ÿ®ÿ«ÿ£ÿ£ÿÿÿÿÿ¥ÿ¡ÿ¬ÿ«ÿÿ ÿ¥ÿ©ÿ®ÿ¥ÿ ÿ¡ÿ£ÿ©ÿÿ®ÿ¥ÿ§ÿ²ÿ°ÿ«ÿ§ÿ«ÿ¶ÿ ÿ­ÿºÿ«ÿÿ¨ÿ­ÿ¬ÿ¬ÿ¥ÿºÿ»ÿ¢ÿ«ÿ´ÿ©ÿµÿ©ÿ¬ÿ¯ÿ£ÿ ÿ¼ÿ²ÿ¬ÿ«ÿ«ÿªÿ°ÿ¨ÿ§ÿ¬ÿ¯ÿ¯ÿ§ÿ§ÿ®ÿ­ÿÿ¬ÿ¥ÿ±ÿÿ¡ÿ¡ÿ©ÿ©ÿÿÿ¥ÿ«ÿÿ´ÿ§ÿ ÿ£ÿ¡ÿ¡ÿ£ÿ¢ÿÿÿ§ÿ¨ÿÿÿÿ¥ÿÿ¬ÿ ÿ£ÿÿ¬ÿ¨ÿ¬ÿ«ÿ«ÿ¡ÿÿÿ ÿÿ£ÿ¥ÿ§ÿ°ÿ±ÿ©ÿ£ÿ£ÿ¬ÿ¶ÿ«ÿ°ÿ¶ÿÿ ÿ«ÿ§ÿÿ¢ÿ}ÿ¤ÿÿ¤ÿµÿ´ÿ£ÿ¢ÿ¢ÿ£ÿ¥ÿ©ÿ¦ÿÿ§ÿ­ÿÿÿ¤ÿ£ÿ£ÿÿÿ¡ÿÿ¢ÿÿÿÿ®ÿ¦ÿ°ÿ¥ÿÿÿ£ÿ®ÿ¦ÿ©ÿ®ÿ¬ÿ¦ÿ¢ÿ ÿ¨ÿ¶ÿ´ÿ¬ÿ¤ÿ£ÿ½ÿ®ÿºÿ©ÿ¤ÿ¬ÿºÿ§ÿµÿ±ÿ£ÿÿ©ÿ­ÿªÿ£ÿµÿ¯ÿ³ÿµÿ¯ÿ²ÿ·ÿ°ÿ¬ÿ¥ÿÿ²ÿºÿ¥ÿ¨ÿ­ÿ£ÿÿ®ÿµÿ³ÿ³ÿ±ÿºÿ¹ÿ¦ÿÿ§ÿ¼ÿ­ÿ¯ÿ¨ÿ´ÿ»ÿ¸ÿªÿ¬ÿ°ÿ®ÿ©ÿ¥ÿ¯ÿ»ÿ°ÿÿÿ¨ÿ©ÿ£ÿ¡ÿ ÿ´ÿµÿ±ÿ·ÿÃÿ»ÿ©ÿªÿ·ÿ¶ÿ¶ÿ»ÿ¸ÿ³ÿ³ÿ¹ÿ«ÿ¹ÿ¥ÿ¤ÿ³ÿ°ÿ¬ÿ§ÿ©ÿ°ÿ¶ÿ¸ÿ°ÿ±ÿ¬ÿ±ÿ­ÿ¦ÿ®ÿ®ÿ²ÿ¼ÿÿÿ ÿ£ÿªÿ¡ÿÿÿ«ÿ±ÿÿ¢ÿ¥ÿ®ÿ¨ÿÿÿ¤ÿÿÿÿÿ¬ÿ¥ÿÿÿ¥ÿ¥ÿ¨ÿ¨ÿÿÿ£ÿ®ÿ¸ÿ¹ÿ§ÿÿ¢ÿ­ÿ´ÿ¤ÿÿ ÿÿ¥ÿ¢ÿªÿªÿ°ÿÿÿÿÿÿ¦ÿ¯ÿ¯ÿ¨ÿ©ÿ«ÿ¤ÿ©ÿ¨ÿ ÿ©ÿÿ§ÿ£ÿÿ¤ÿÿ¤ÿ«ÿÿ£ÿ²ÿ¦ÿ¹ÿ¦ÿ§ÿ©ÿ²ÿ¨ÿ¥ÿ¤ÿ¿ÿ°ÿ»ÿ¦ÿ¢ÿ¤ÿ®ÿ¢ÿ§ÿµÿ¢ÿ£ÿ°ÿÿÿ®ÿ«ÿ²ÿ®ÿ£ÿ ÿ¢ÿ£ÿÿ¸ÿ¨ÿ~ÿ ÿ­ÿ²ÿ£ÿ©ÿÿ ÿÿ­ÿÿÿ¥ÿÿ®ÿ¤ÿ±ÿÿÿ¥ÿµÿ¤ÿÿÿÿ¡ÿ¥ÿ§ÿ¯ÿ¨ÿ¥ÿ¢ÿÿ¤ÿ«ÿ¡ÿÿ ÿ§ÿ¬ÿÿÿtÿÿ§ÿ£ÿµÿ¬ÿ®ÿ¥ÿ¥ÿ¤ÿ±ÿ§ÿ ÿ«ÿ­ÿ«ÿ³ÿ²ÿ§ÿ§ÿÿ¡ÿ±ÿªÿ¹ÿ°ÿÿÿ§ÿ®ÿ¶ÿ»ÿ¼ÿ®ÿ¦ÿ­ÿ°ÿ¢ÿÿ¤ÿÿÿ­ÿ¡ÿ­ÿ©ÿ¯ÿ¨ÿÿÿÿ·ÿ¹ÿµÿªÿ«ÿ±ÿ¸ÿÿ¯ÿ®ÿ¬ÿÿ«ÿ¯ÿ¬ÿ²ÿ ÿ´ÿ¯ÿ¥ÿ¯ÿ¨ÿ±ÿ¯ÿ«ÿ§ÿ«ÿ¸ÿ°ÿ©ÿ®ÿ´ÿ·ÿªÿ©ÿ°ÿÿÿµÿµÿ¬ÿ¯ÿµÿ¯ÿ±ÿ¬ÿ§ÿ°ÿ¬ÿ»ÿ¯ÿ£ÿ®ÿ±ÿ±ÿ¡ÿ­ÿ¬ÿÿ¸ÿÿ¡ÿÿ¤ÿÿ±ÿªÿ¦ÿ¦ÿ¬ÿ´ÿ³ÿ°ÿ®ÿÿÿ±ÿ·ÿ´ÿ³ÿ²ÿ±ÿ­ÿ§ÿ¬ÿ±ÿ±ÿ£ÿÿ«ÿ¯ÿ­ÿ¤ÿ§ÿ¢ÿ¬ÿµÿ¦ÿ§ÿ¨ÿÿ§ÿ³ÿÿÿ°ÿ«ÿ«ÿ«ÿ¡ÿ¨ÿ£ÿ¨ÿÿ£ÿ«ÿªÿ¬ÿ¶ÿ´ÿ­ÿ¬ÿ­ÿ®ÿ­ÿ«ÿÿ¤ÿªÿ©ÿ¨ÿÿÿ¢ÿ°ÿ£ÿ¦ÿ©ÿ§ÿ¤ÿÿÿ ÿ§ÿ¨ÿ§ÿ¨ÿÿ§ÿµÿ¦ÿ«ÿ¤ÿ®ÿ­ÿ®ÿ©ÿÿ©ÿ«ÿ¢ÿÿÿ§ÿ¡ÿ®ÿ¦ÿÿ ÿÿ©ÿ®ÿ¬ÿ¥ÿ¯ÿ®ÿ±ÿ³ÿ¥ÿ£ÿ¢ÿ ÿ¡ÿÿiÿmÿÿ§ÿÿ¦ÿ¬ÿ¨ÿ§ÿ°ÿ³ÿ®ÿ©ÿ¨ÿ£ÿ¶ÿ¬ÿÿÿÿÿ°ÿ±ÿ¹ÿ¬ÿÿµÿ¦ÿ¬ÿ ÿÿ ÿ¢ÿ¶ÿ«ÿÿ£ÿµÿºÿ²ÿ®ÿ°ÿ¨ÿ§ÿÿÿ§ÿ­ÿ¦ÿ¨ÿ¬ÿ¥ÿ©ÿ«ÿ¬ÿªÿÿ¬ÿÿ ÿ®ÿ±ÿÿ¡ÿ«ÿªÿªÿ­ÿÿÿÿ±ÿ ÿ·ÿ§ÿ­ÿ¥ÿµÿÿ·ÿºÿ¬ÿ©ÿ¢ÿ¥ÿ©ÿÿ{ÿÿÿ ÿ¨ÿ­ÿ®ÿ®ÿ²ÿÿÿ¡ÿÿÿ¦ÿ©ÿ§ÿ­ÿ¯ÿ¤ÿ¡ÿ©ÿ§ÿÿÿªÿ ÿ¦ÿ±ÿ ÿÿÿ¯ÿªÿ­ÿ«ÿ¸ÿ£ÿ²ÿ«ÿ¡ÿ ÿÿ¨ÿ°ÿ¯ÿ¦ÿÿ«ÿ®ÿ½ÿµÿ«ÿªÿ®ÿ©ÿ«ÿ§ÿ¥ÿ¥ÿ ÿ§ÿªÿ©ÿ·ÿ°ÿÿÿ¯ÿ·ÿ¥ÿ¤ÿ¤ÿ°ÿ«ÿÿµÿºÿ­ÿ¥ÿ´ÿÿ¹ÿ¤ÿ¦ÿ§ÿ³ÿÿ§ÿÿ ÿ§ÿ¯ÿ°ÿÿ±ÿÿÿÿÿ±ÿ¯ÿ­ÿÿ¯ÿ»ÿ°ÿµÿ­ÿÿ§ÿ´ÿ«ÿ§ÿ¶ÿÿÿ¥ÿ¬ÿ²ÿ¯ÿ´ÿÿÿÿnÿxÿÿ¦ÿ²ÿ¬ÿÿ¢ÿ¬ÿÿ¦ÿÿ¡ÿ¢ÿ¿ÿ¬ÿÿ¶ÿ¦ÿªÿ§ÿÿ¦ÿ¥ÿ ÿÿÿ§ÿÿÿÿªÿ°ÿ©ÿÿªÿªÿ¡ÿ¢ÿ¡ÿ¶ÿªÿÿÿ¤ÿ£ÿ±ÿ¬ÿ±ÿ¦ÿ«ÿ²ÿÿÿÿ¬ÿ¸ÿ¤ÿ²ÿ£ÿÿÿ¦ÿ­ÿ¦ÿµÿ¥ÿªÿ ÿ¢ÿ§ÿ³ÿ¦ÿÿ¥ÿ©ÿ¦ÿ¢ÿ¤ÿ£ÿÿ¥ÿ­ÿ¨ÿ¦ÿ¤ÿ¥ÿ¹ÿºÿµÿ¬ÿ·ÿÂÿ¯ÿ®ÿ¬ÿ·ÿ«ÿ¢ÿ­ÿ²ÿ¬ÿµÿ±ÿ±ÿ«ÿ«ÿ¨ÿ­ÿ²ÿ¶ÿ´ÿ¾ÿ©ÿÿ¨ÿ©ÿµÿ³ÿÿÿÿÿ°ÿ³ÿ´ÿ¢ÿgÿ>ÿtÿªÿ©ÿ¦ÿ±ÿµÿÿ©ÿ³ÿ°ÿ¸ÿ®ÿªÿ«ÿ¬ÿ§ÿ¶ÿ°ÿ³ÿ¯ÿ¨ÿ±ÿ³ÿ£ÿÿªÿ¤ÿ¤ÿ£ÿ¨ÿµÿ¹ÿ±ÿ¦ÿ¥ÿ­ÿ®ÿ¨ÿ«ÿ«ÿ±ÿ¬ÿ²ÿ¯ÿ¤ÿ³ÿªÿÿ§ÿÿªÿ¹ÿ°ÿ²ÿ¯ÿ´ÿ®ÿ¶ÿªÿ­ÿªÿÿ«ÿ°ÿ´ÿÈÿ¼ÿ¥ÿÿ¥ÿ¶ÿ³ÿªÿ¨ÿ¥ÿ«ÿ¢ÿ©ÿ°ÿ¥ÿ¶ÿ¬ÿ¦ÿ·ÿ¤ÿ©ÿÿ¬ÿ¢ÿ¨ÿ±ÿ«ÿ¥ÿ¯ÿÿ¢ÿ©ÿ®ÿ°ÿ©ÿ­ÿ­ÿ¥ÿ¬ÿ·ÿ´ÿ­ÿ«ÿ«ÿ¥ÿ¢ÿ±ÿ¬ÿ¢ÿ¯ÿ¬ÿ­ÿ¨ÿ§ÿ²ÿ§ÿÿ®ÿ®ÿ¬ÿ°ÿÿªÿ¼ÿ³ÿ¦ÿ¦ÿ¤ÿ´ÿ°ÿ°ÿµÿ¬ÿ®ÿ¹ÿ¡ÿ¢ÿ°ÿ§ÿ´ÿ¹ÿµÿ¯ÿ²ÿ¯ÿ¹ÿ¬ÿ ÿ¥ÿ¯ÿ½ÿºÿ­ÿ¶ÿ¬ÿ´ÿÿ¾ÿÃÿÀÿ©ÿ¬ÿªÿ®ÿ®ÿ«ÿ¤ÿ¥ÿ°ÿ²ÿ³ÿ¶ÿ´ÿ´ÿ°ÿ²ÿÿ¦ÿ±ÿ¬ÿÿ¼ÿ¿ÿ°ÿ¯ÿ¾ÿ´ÿ¡ÿ­ÿ¯ÿ·ÿ±ÿ¯ÿ¦ÿ£ÿ¨ÿºÿ¼ÿ«ÿ±ÿ®ÿ£ÿ³ÿ¸ÿ®ÿ­ÿ¬ÿ¦ÿ¢ÿ´ÿ¥ÿ¨ÿ¥ÿ¨ÿ±ÿ³ÿ­ÿµÿ¯ÿ®ÿ¬ÿ¯ÿ¶ÿ°ÿºÿ¶ÿ·ÿ¬ÿ°ÿ²ÿ¨ÿªÿ´ÿ»ÿ°ÿÿÿ»ÿªÿÿµÿ­ÿ»ÿÿ¹ÿ½ÿ©ÿ¡ÿ®ÿ¡ÿ{ÿÿ©ÿÿ ÿ¦ÿ£ÿ¨ÿµÿ±ÿ§ÿ¬ÿ®ÿ®ÿ°ÿ­ÿ¹ÿ§ÿ¬ÿÿÿ³ÿ¯ÿ¯ÿ ÿ§ÿ¸ÿ±ÿºÿµÿ´ÿ»ÿ²ÿ¬ÿ½ÿ°ÿÿÿÿ´ÿ¸ÿ»ÿ´ÿªÿ¯ÿ¤ÿ«ÿ°ÿ¤ÿ«ÿ´ÿ´ÿ ÿ¹ÿ¤ÿ¤ÿ¬ÿ¤ÿ¢ÿ«ÿ¨ÿ§ÿ¨ÿÿ¤ÿ­ÿÿ§ÿµÿ²ÿ·ÿ·ÿ´ÿ²ÿ§ÿ¬ÿ¢ÿ¢ÿÿÿÿ¯ÿÿÿÿ¦ÿ¦ÿÿÿ§ÿÿÿÿÿÿ¨ÿÿÿ¡ÿÿÿÿÿÿÿÿ ÿÿÿhÿ0ÿ!ÿ(ÿ2ÿBÿYÿuÿÿÿÿÿ®ÿÿÿÿ}ÿ¤ÿ£ÿ¥ÿÿpÿÿÿÿÿÿÿÿ¯ÿ¤ÿÿ¢ÿ©ÿ«ÿÿÿÿ¨ÿÿ¢ÿ¤ÿÿÿÿ¥ÿ ÿÿÿÿÿÿÿÿÿÿªÿ¦ÿ¡ÿ¢ÿÿ¡ÿ¥ÿÿÿÿÿ¥ÿÿÿÿÿÿÿ¡ÿÿ¤ÿ¥ÿÿ©ÿÿÿÿÿÿ¡ÿ«ÿÿ¢ÿ¨ÿ©ÿ§ÿ£ÿ¤ÿ¥ÿ ÿÿ®ÿ±ÿ«ÿ¦ÿ¼ÿ®ÿ§ÿÿ±ÿ§ÿªÿ«ÿ§ÿ§ÿ«ÿ¨ÿ©ÿ´ÿ¶ÿ°ÿ¶ÿ¯ÿ¥ÿ¹ÿ­ÿ¼ÿºÿ¶ÿ©ÿ­ÿ½ÿ®ÿ³ÿ´ÿ¬ÿ¯ÿ´ÿµÿ­ÿ®ÿ¾ÿ¾ÿ¯ÿ¼ÿ¤ÿ¨ÿ¥ÿ¥ÿµÿ´ÿ²ÿ¸ÿ½ÿ±ÿ©ÿ®ÿ¬ÿ¦ÿ¨ÿ°ÿ¬ÿ¥ÿÂÿ¶ÿ¯ÿ¶ÿ¼ÿ»ÿÀÿ°ÿ¸ÿ¹ÿ¯ÿ¨ÿ¥ÿ²ÿ³ÿÿ¤ÿ¢ÿ¸ÿ±ÿÿ¢ÿ¬ÿ£ÿÿ²ÿ¾ÿ¸ÿ¯ÿªÿªÿ«ÿÿÿÉý8ýÿÿ£ÿÿÿÿªÿ±ÿ®ÿ¯ÿ´ÿ¥ÿÿ ÿªÿ³ÿ²ÿªÿ­ÿ©ÿ³ÿ©ÿ¦ÿ¯ÿ¥ÿ¨ÿ¬ÿ¨ÿ®ÿ­ÿÿ±ÿ¾ÿ«ÿ­ÿ¡ÿ¸ÿ­ÿ©ÿ°ÿ®ÿ°ÿ­ÿ¡ÿ¥ÿ¯ÿÿÿ¤ÿ¥ÿ´ÿ¹ÿ¬ÿ¶ÿ®ÿ¬ÿ±ÿ±ÿ¬ÿ§ÿÿ}ÿrÿ\ÿ:ÿWÿuÿuÿ\ÿ5ÿ³þðþ	ÿÿ$ÿ6ÿaÿÿÿÿÿnÿÿqÿÿÿoÿyÿ{ÿÿÿÿÿÿ~ÿsÿ{ÿÿÿÿÿpÿOÿtÿÿÿÿ¡ÿÿÿÿÿÿÿÿÿÿÿÿÿÿÿÿ ÿÿÿÿÿ~ÿ¢ÿÿÿÿÿÿ¢ÿ©ÿ£ÿ¦ÿµÿ·ÿ±ÿ»ÿªÿ£ÿ¦ÿËÿÌÿ½ÿ°ÿ²ÿªÿªÿºÿ´ÿªÿ²ÿ´ÿ¥ÿ ÿ¼ÿ±ÿ®ÿªÿ®ÿ®ÿ®ÿ´ÿ²ÿ¯ÿ ÿ¯ÿÿ¦ÿÁÿ«ÿ´ÿÿ«ÿ½ÿ°ÿ©ÿ®ÿ¬ÿ°ÿ§ÿ§ÿ¯ÿ»ÿ¨ÿ¦ÿ¯ÿ±ÿ¬ÿ´ÿ½ÿªÿ®ÿ¥ÿ ÿ¯ÿÀÿºÿ¬ÿ±ÿ´ÿ¬ÿ¬ÿ·ÿ½ÿÂÿ£ÿ¦ÿÿ¬ÿ¬ÿ³ÿ¯ÿ¥ÿ¦ÿ±ÿ³ÿ¬ÿ½ÿ³ÿÿµÿ¬ÿ´ÿ²ÿ´ÿµÿ±ÿ§ÿÿ¤ÿ±ÿµÿ¯ÿ³ÿ ÿÿ©ÿ¿ÿ¸ÿ§ÿ§ÿ¥ÿ¤ÿÿ ÿ¨ÿ§ÿ°ÿµÿ¬ÿ¢ÿ£ÿ°ÿ³ÿÿ ÿªÿ¬ÿÿÿÿ¡ÿ ÿÿ©ÿ´ÿ¹ÿ±ÿÿÿ¥ÿºÿ¨ÿ­ÿ°ÿ¡ÿÿªÿ¦ÿ¨ÿ©ÿ¹ÿ¦ÿÿÿÿÿÿÿÿÿÿ¼ÿÿÿ§ÿÿÿ ÿÿ¥ÿ¦ÿ¤ÿ§ÿ¹ÿ®ÿ¬ÿ¦ÿ¥ÿÿ¥ÿ´ÿ®ÿÿÿ§ÿÿ¨ÿ¢ÿÿÿ£ÿ ÿÿ¨ÿ±ÿÀÿ­ÿÿÿÿÿ£ÿ¥ÿªÿ¯ÿ´ÿÂÿ ÿ¢ÿ³ÿÀÿ§ÿÿªÿ«ÿ¡ÿÿ«ÿ·ÿ´ÿ£ÿ«ÿªÿ®ÿµÿ¦ÿÿÿ£ÿ¦ÿ¢ÿ¢ÿ¯ÿ®ÿ§ÿ§ÿ¨ÿ¯ÿ¯ÿ©ÿÿÿÿ ÿ¨ÿ«ÿ­ÿ¢ÿÿºÿµÿªÿ®ÿ²ÿ¦ÿÿ®ÿµÿºÿÿ²ÿ¸ÿ¯ÿ£ÿ¥ÿ¦ÿÿÿ©ÿ³ÿ®ÿ®ÿ§ÿ£ÿ­ÿ±ÿ®ÿ«ÿÿÿÿ§ÿ´ÿ±ÿ¨ÿ¨ÿ¨ÿ§ÿ®ÿÿ£ÿµÿ¬ÿ¥ÿ¡ÿ¡ÿÿÿÿÿ©ÿ±ÿ­ÿ£ÿ«ÿ­ÿ§ÿ­ÿ©ÿ±ÿ±ÿ¨ÿ°ÿ²ÿ°ÿªÿ ÿ£ÿ¨ÿ¢ÿªÿ©ÿ¶ÿ¸ÿ­ÿ¤ÿ¦ÿ·ÿ²ÿ¡ÿÿ¬ÿ§ÿ ÿ¥ÿªÿ­ÿ¯ÿªÿ°ÿ¤ÿ¢ÿ¡ÿÿÿ¬ÿ­ÿ§ÿÿÿÿ¤ÿ¦ÿ ÿ«ÿ£ÿ·ÿ¯ÿ©ÿ­ÿ²ÿ«ÿÿ£ÿ¾ÿ´ÿ¯ÿ®ÿ®ÿ´ÿ°ÿ·ÿ±ÿ¬ÿ­ÿ¯ÿ«ÿ¨ÿ¬ÿ¯ÿ¹ÿ¦ÿ¡ÿ­ÿ°ÿ¦ÿ¡ÿ«ÿ±ÿµÿ¥ÿ¤ÿ­ÿ±ÿ­ÿ¬ÿ¯ÿ®ÿ«ÿ§ÿ³ÿ±ÿ¹ÿ¹ÿ²ÿ±ÿ²ÿ°ÿ©ÿ£ÿ¡ÿ¤ÿ¦ÿ§ÿ¨ÿ£ÿ¢ÿ§ÿ¡ÿ§ÿÿÿÿÿÿÿÿÿÿÿ¡ÿÿÿÿÿÿÿÿÿÿÿÿÿÿÿÿÿ¡ÿÿÿÿÿÿÿÿÿÿ{ÿvÿÿÿÿÿÿÿÿ¥ÿÿÿÿ£ÿ¥ÿ§ÿ­ÿ¯ÿ¢ÿÿ¥ÿÿÿÿ©ÿÿÿÿ­ÿ³ÿ£ÿÉÿ®ÿÿ¯ÿ¸ÿ¶ÿ­ÿ¥ÿ©ÿ­ÿ¸ÿ²ÿ¨ÿªÿ§ÿ¯ÿ·ÿ¯ÿ©ÿ²ÿ©ÿ»ÿÂÿ¸ÿ°ÿ´ÿ°ÿ¤ÿªÿ¸ÿ«ÿ´ÿ²ÿ°ÿ¸ÿ±ÿ´ÿ¶ÿ²ÿ¯ÿ±ÿÁÿµÿ±ÿ±ÿ¸ÿ´ÿ²ÿ¬ÿ«ÿ²ÿ»ÿÁÿ°ÿ©ÿ¼ÿ³ÿ«ÿ¡ÿ§ÿ¯ÿ¯ÿ¬ÿ²ÿ¼ÿ­ÿÀÿ¸ÿ´ÿ¥ÿ²ÿ´ÿ²ÿ´ÿ§ÿ¥ÿ¨ÿ¼ÿ ÿ®ÿ²ÿ¬ÿªÿ¨ÿ¯ÿ¹ÿ®ÿ ÿ­ÿ¨ÿ¢ÿµÿ³ÿ­ÿ¸ÿ­ÿÿ£ÿ¤ÿ£ÿ§ÿ²ÿ©ÿ¯ÿ§ÿ³ÿ¶ÿ¶ÿ¶ÿµÿ»ÿ­ÿ­ÿ»ÿ©ÿ«ÿ¶ÿ±ÿ¤ÿÿ¨ÿ´ÿ¹ÿ½ÿ²ÿ¶ÿ¢ÿºÿµÿ¥ÿ©ÿ«ÿ¤ÿ§ÿµÿ»ÿ¸ÿ°ÿ¢ÿ¸ÿ³ÿ¬ÿ°ÿµÿ°ÿ­ÿ­ÿ©ÿ­ÿÿ¡ÿ®ÿ¯ÿ³ÿºÿ¼ÿ¸ÿµÿ¯ÿªÿ­ÿ¯ÿªÿ¶ÿ®ÿÿ§ÿ¬ÿ¶ÿ«ÿ¬ÿ¯ÿ§ÿ³ÿ»ÿ°ÿ¸ÿÎÿ³ÿºÿ¬ÿ«ÿ±ÿ­ÿ¬ÿ¶ÿ¹ÿµÿºÿ©ÿ¥ÿ³ÿ´ÿ£ÿ°ÿ¶ÿ±ÿ´ÿ»ÿ¯ÿ¢ÿ¸ÿ«ÿ­ÿªÿ¹ÿªÿ¾ÿ«ÿ¨ÿ±ÿ±ÿ¶ÿ½ÿ³ÿ¹ÿ°ÿ¸ÿµÿ¸ÿ±ÿ«ÿ°ÿ½ÿ½ÿ±ÿ­ÿ®ÿ­ÿ´ÿ¸ÿ³ÿÁÿ±ÿ¹ÿºÿµÿ¸ÿµÿ­ÿ¯ÿªÿ¢ÿ¶ÿ±ÿ¸ÿ®ÿÿ¤ÿ¸ÿ¾ÿ½ÿ¹ÿ½ÿÁÿ¸ÿ¯ÿ­ÿ­ÿÀÿ¸ÿ«ÿÿ»ÿµÿ´ÿ®ÿ±ÿ»ÿµÿ®ÿ²ÿ«ÿ®ÿ¥ÿ½ÿ²ÿÀÿ¾ÿ¶ÿ¢ÿ¤ÿÿÿªÿ¯ÿ³ÿ¸ÿ¯ÿ²ÿ§ÿ¹ÿ»ÿ«ÿ²ÿÃÿÃÿºÿ­ÿ²ÿ¸ÿªÿ¡ÿªÿ­ÿ¢ÿ ÿ°ÿµÿ¾ÿ²ÿ²ÿ¹ÿ¶ÿ¼ÿ½ÿ´ÿ­ÿ«ÿ¬ÿ¯ÿ´ÿ²ÿ°ÿ©ÿ£ÿ·ÿºÿ¸ÿ£ÿ£ÿ³ÿ²ÿ¬ÿ®ÿ­ÿ¬ÿ¼ÿ§ÿ²ÿ·ÿ·ÿ¤ÿ£ÿ£ÿ°ÿ¬ÿ¨ÿ©ÿ¦ÿ§ÿ¦ÿ ÿ®ÿ±ÿ½ÿ¡ÿ­ÿ¹ÿµÿ§ÿ¸ÿ°ÿ¦ÿ¬ÿµÿºÿ¿ÿ¿ÿ½ÿ¼ÿÿ¢ÿÿÿ²ÿ²ÿÿ¬ÿ¢ÿ¦ÿ¦ÿ ÿÿÿÿÿ©ÿ¡ÿ¢ÿ¯ÿ¯ÿ®ÿªÿÿ°ÿ­ÿ£ÿ ÿ¥ÿ£ÿ¦ÿ§ÿÿÿÿ§ÿ¤ÿÿ¬ÿÿÿÿªÿÿ©ÿ£ÿ±ÿ²ÿ¬ÿ©ÿ¨ÿ±ÿ®ÿÿ£ÿ¬ÿ¤ÿ¦ÿªÿ²ÿ¸ÿºÿ¶ÿ¸ÿ¯ÿ­ÿÿÿÿÿ¥ÿ ÿ ÿ«ÿ´ÿªÿÿÿÿÿ ÿ©ÿ¯ÿ¡ÿÿÿ§ÿ«ÿ©ÿ«ÿ¨ÿ©ÿ¬ÿÿÿ¨ÿÿÿÿ¨ÿ­ÿÿ¢ÿÿ¥ÿ«ÿ¡ÿ¢ÿ¡ÿÿ§ÿ§ÿ¤ÿªÿÿÿ¢ÿÿÿÿÿ¢ÿ©ÿÿ¨ÿ£ÿÿ£ÿ«ÿ®ÿ­ÿ¦ÿÿ¨ÿ¥ÿÿ£ÿ£ÿÿÿ­ÿÿÿÿ¥ÿÿÿÿÿÿÿ¤ÿ¤ÿÿÿ¤ÿ¨ÿ¤ÿÿÿÿÿ¤ÿ°ÿ£ÿÿ£ÿ¦ÿ§ÿÿ§ÿ¦ÿÿÿÿ¡ÿ¤ÿÿ£ÿ°ÿ®ÿÿÿÿªÿÿÿÿÿÿÿ¡ÿ§ÿ ÿªÿ­ÿ£ÿÿ§ÿ­ÿ¯ÿ¬ÿ£ÿµÿºÿ¨ÿÿ¬ÿ­ÿ¡ÿ¬ÿªÿ®ÿ¢ÿ©ÿ±ÿªÿ¨ÿµÿ²ÿ«ÿ­ÿ±ÿ®ÿ²ÿ¸ÿ¯ÿ»ÿ¯ÿ®ÿÿ¡ÿªÿªÿ©ÿµÿ«ÿªÿ·ÿ¬ÿ§ÿ§ÿ¦ÿ¥ÿ¯ÿ¬ÿ¨ÿ«ÿ¨ÿ¦ÿ¬ÿ¬ÿ«ÿ¬ÿ§ÿ­ÿ®ÿ¯ÿÿÿÿ¤ÿ¤ÿ§ÿÿÿ¢ÿ¯ÿµÿ¥ÿ©ÿÿÿ±ÿ«ÿ£ÿÿÿ ÿ£ÿÿ§ÿÿ­ÿÿ¦ÿ¢ÿ¢ÿÿ©ÿ®ÿªÿ¡ÿ¨ÿ§ÿÿ¢ÿ¨ÿ¦ÿ¨ÿ£ÿ¡ÿ©ÿ±ÿµÿ«ÿªÿ·ÿÄÿ«ÿ´ÿ¦ÿÿ¡ÿ®ÿ§ÿÿÿ¥ÿ¤ÿÿ§ÿÿ§ÿ¡ÿ£ÿÿÿ ÿ¢ÿ¤ÿ¤ÿªÿ«ÿ¤ÿÿ«ÿ¡ÿ ÿÿÿ¢ÿ¢ÿ®ÿÿ ÿÿ«ÿ¬ÿ«ÿ¡ÿÿÿ¦ÿ³ÿ¥ÿ§ÿ²ÿ©ÿ¦ÿ ÿÿ¢ÿ°ÿµÿ·ÿ°ÿ«ÿ³ÿ¢ÿÿÿ°ÿ½ÿ°ÿ®ÿ°ÿ¼ÿ«ÿ«ÿ¤ÿ¤ÿ«ÿ±ÿ»ÿ¯ÿ«ÿ³ÿ°ÿ­ÿ¯ÿ«ÿ¥ÿ£ÿ§ÿ­ÿ°ÿ«ÿ¦ÿ²ÿ®ÿ¤ÿ©ÿ±ÿ¶ÿ®ÿ¹ÿ­ÿ¬ÿ§ÿ£ÿ©ÿ¬ÿ£ÿ­ÿ­ÿ¿ÿ¼ÿ³ÿ¬ÿ¡ÿÿÿ©ÿ¤ÿ§ÿ»ÿ³ÿªÿ«ÿ¯ÿÃÿ±ÿ«ÿ¦ÿ¹ÿÀÿ¥ÿÃÿ´ÿ¸ÿ±ÿÅÿ£ÿ­ÿ²ÿ´ÿ²ÿ¬ÿ­ÿ´ÿ¤ÿ«ÿ¥ÿ¸ÿÃÿ´ÿ«ÿ­ÿ¬ÿ®ÿµÿ·ÿªÿÿÿ¡ÿ¤ÿ«ÿ·ÿ²ÿ¦ÿ¢ÿ¡ÿ ÿ¦ÿÿ¡ÿ¬ÿ¹ÿ§ÿ¥ÿ ÿ¯ÿÿÿÿÿ§ÿ´ÿ¦ÿ«ÿ¯ÿÿÿÿÿÿÿ¨ÿÿÿ¦ÿ²ÿÿÿ§ÿ¼ÿ¢ÿªÿ¸ÿ¬ÿ±ÿ¢ÿÿ¢ÿ£ÿ§ÿ¬ÿ®ÿ£ÿ£ÿ¨ÿÿ£ÿ£ÿ¢ÿ¢ÿ¤ÿ·ÿ±ÿ¤ÿ¥ÿ¤ÿÿ¤ÿ¤ÿÿ©ÿªÿªÿÿÿ¤ÿ¥ÿ¡ÿ§ÿÿÿ©ÿ«ÿ»ÿÿ¢ÿ­ÿ¥ÿ¶ÿ«ÿºÿ³ÿÂÿ¶ÿ¨ÿ­ÿÿ°ÿ¨ÿ±ÿÿÿ­ÿ³ÿ¨ÿÿÿ³ÿ«ÿ¦ÿ¢ÿ«ÿ¬ÿÿ¤ÿÄÿ¶ÿÿÿ³ÿ©ÿ¦ÿ¨ÿ¯ÿ¤ÿ´ÿÿ¥ÿ«ÿ°ÿÿÿ¦ÿÿÿ¢ÿ¡ÿªÿ®ÿÿÿÿ¥ÿ£ÿÿ¨ÿ¦ÿ¬ÿ¦ÿÿ«ÿ®ÿ«ÿ¢ÿÿ¯ÿ­ÿÿÿ~ÿÿ¡ÿ³ÿ±ÿ°ÿ¤ÿ«ÿÿ¥ÿ³ÿ¨ÿ¥ÿ­ÿ­ÿ¢ÿ¤ÿ¶ÿÿ¥ÿÿÿÿ©ÿ§ÿ¡ÿ¬ÿ°ÿ´ÿ°ÿ¯ÿªÿ«ÿ£ÿÿ¤ÿ§ÿÿÿ¯ÿµÿªÿ¢ÿÿ¯ÿ³ÿ¯ÿ°ÿ¬ÿÿÿÿ°ÿ±ÿÿªÿÿÂÿ§ÿ³ÿ¤ÿ¹ÿ­ÿµÿ·ÿ³ÿ°ÿ«ÿ¨ÿ³ÿ®ÿ³ÿ³ÿ¤ÿ«ÿ·ÿÿÿ¥ÿ¬ÿªÿ´ÿ©ÿÿ­ÿ¤ÿÿÿ¤ÿ²ÿÀÿ¯ÿ¡ÿ¦ÿ¶ÿµÿ¯ÿ°ÿ¶ÿ¼ÿ£ÿÿ±ÿ±ÿ¹ÿ¶ÿ¼ÿ²ÿµÿÿ¨ÿÿ£ÿ§ÿ¨ÿ¥ÿ­ÿ­ÿÿ£ÿ´ÿÃÿ¸ÿ­ÿ©ÿÿÿ¥ÿªÿ®ÿ¯ÿ°ÿ²ÿ®ÿ¨ÿ¨ÿªÿ·ÿ´ÿ©ÿ¢ÿ¤ÿ«ÿ¨ÿ³ÿ¢ÿ¡ÿ³ÿ¡ÿÿ¬ÿÿ§ÿ§ÿµÿÿ¬ÿ­ÿ§ÿ¥ÿ®ÿ­ÿ­ÿªÿÿ¢ÿªÿ´ÿ°ÿ¦ÿ´ÿ²ÿ«ÿ«ÿ­ÿ°ÿ¬ÿÿ¦ÿ²ÿ¦ÿÿÿÿ¤ÿ®ÿ¤ÿ©ÿ±ÿ³ÿ¦ÿÿÿ©ÿ°ÿªÿ®ÿºÿ§ÿ¬ÿ¤ÿ£ÿ¦ÿ«ÿªÿÿ¡ÿÿÿ¢ÿ­ÿ¯ÿ¹ÿ¥ÿ­ÿ¦ÿ«ÿ­ÿ¤ÿ¦ÿ®ÿ¯ÿ®ÿ°ÿ³ÿ¯ÿ°ÿµÿ·ÿ¤ÿ¦ÿªÿÿ¤ÿÿÿ~ÿÿªÿ©ÿ¬ÿ¡ÿ¢ÿ§ÿ·ÿµÿ¦ÿ¨ÿ«ÿ«ÿ¹ÿ³ÿ£ÿÿÿÿ¸ÿ³ÿ¯ÿ³ÿÿ¬ÿ ÿªÿ¡ÿÿÿÿ·ÿ¨ÿ ÿ«ÿªÿ¸ÿ­ÿ£ÿ©ÿ¦ÿ«ÿ¯ÿ¥ÿªÿ¢ÿÿ¨ÿ¬ÿ±ÿ©ÿÿÿ©ÿÿ«ÿ§ÿ¥ÿªÿ£ÿ­ÿ¯ÿÿ³ÿ¬ÿ¨ÿ¦ÿÿ£ÿ®ÿÿ«ÿªÿ§ÿÿµÿ£ÿ®ÿ¯ÿ¼ÿ¬ÿ¥ÿÿ§ÿÿxÿÿ ÿ£ÿÿÿªÿ²ÿ²ÿ¨ÿÿÿ ÿÿ£ÿ¬ÿ¬ÿ°ÿ¨ÿ£ÿ£ÿ¢ÿ©ÿÿ£ÿ©ÿ¤ÿÿªÿÿªÿ¦ÿºÿÿÿ¡ÿ«ÿ±ÿµÿ¹ÿ£ÿ«ÿÿ©ÿµÿ¹ÿ²ÿ£ÿ¦ÿ±ÿµÿ®ÿ©ÿÿ ÿ¤ÿ¤ÿÿ£ÿ§ÿ«ÿ°ÿ¨ÿ¢ÿ®ÿ³ÿ«ÿ¬ÿ°ÿ®ÿ§ÿ¨ÿ¨ÿ®ÿ¢ÿ ÿ¹ÿÂÿ©ÿ¢ÿ¡ÿÿ¢ÿ©ÿ¿ÿÿ£ÿªÿ°ÿ¡ÿÿÿ²ÿ¦ÿ©ÿ±ÿ£ÿªÿ¤ÿ©ÿ²ÿ¥ÿ§ÿÿ¥ÿ«ÿ°ÿ»ÿ¬ÿÿ§ÿ©ÿÿ£ÿ¥ÿ¡ÿªÿ¨ÿ¥ÿÿ´ÿ£ÿÿÿiÿ=ÿIÿÿ¿ÿ¢ÿÿÿÂÿ²ÿªÿ¤ÿÿ¦ÿÿ¨ÿÿ¥ÿ¡ÿ£ÿ£ÿ«ÿ¨ÿ·ÿªÿ ÿÿ¤ÿÿ¡ÿ¦ÿ¯ÿ¬ÿ¡ÿ ÿ¥ÿ¨ÿ¤ÿ§ÿÿÿ´ÿ¦ÿÿÿ¨ÿ§ÿ¬ÿ§ÿ¦ÿ´ÿªÿ¤ÿÿ¹ÿ­ÿ®ÿ·ÿ¥ÿ¬ÿ­ÿ£ÿÿ°ÿµÿ³ÿ¸ÿ­ÿ©ÿ¢ÿ«ÿ«ÿ¬ÿ¦ÿÿ«ÿ¯ÿ§ÿ¦ÿÿÿÿ£ÿÿ§ÿ¦ÿ¦ÿ¨ÿ²ÿ¹ÿ¬ÿ­ÿ¥ÿ«ÿ¨ÿ¦ÿ¨ÿ¨ÿÿÿ«ÿ¬ÿ¾ÿ¨ÿ¸ÿ«ÿ§ÿ°ÿ²ÿ¤ÿ®ÿ«ÿ°ÿ§ÿÿÿ¤ÿ°ÿµÿ¤ÿ¥ÿ¦ÿÿÿ©ÿªÿ¥ÿÿIÿÿRÿÿ ÿ¯ÿ©ÿ®ÿ¤ÿ¤ÿ£ÿ±ÿ¥ÿ§ÿ¹ÿ¦ÿ£ÿ«ÿ©ÿ¶ÿ¬ÿ­ÿ°ÿ¦ÿ¤ÿ£ÿ®ÿ«ÿ£ÿ©ÿ¯ÿ²ÿ³ÿ¯ÿ¬ÿ©ÿ¦ÿªÿ­ÿ®ÿªÿªÿµÿ²ÿ¶ÿ¶ÿ­ÿÿ«ÿµÿÿ£ÿ³ÿ¸ÿµÿªÿ´ÿÿ²ÿÿ«ÿ­ÿ«ÿ¶ÿ®ÿ¯ÿ®ÿªÿ¼ÿ¶ÿ ÿ£ÿ«ÿ¨ÿ¨ÿ²ÿ¬ÿ ÿ«ÿ±ÿ·ÿ§ÿ®ÿ³ÿºÿ¿ÿ©ÿ²ÿ¬ÿ­ÿÿ¦ÿ¦ÿ¼ÿ­ÿ´ÿ¯ÿ¤ÿ§ÿ­ÿ­ÿ±ÿ´ÿ©ÿ®ÿ·ÿ±ÿ­ÿ¯ÿ¢ÿÿ§ÿ¤ÿ£ÿÿ¡ÿ©ÿ²ÿ¯ÿ¡ÿ¬ÿ¼ÿ£ÿ®ÿ¶ÿÂÿ·ÿ°ÿ ÿ¶ÿ¾ÿ±ÿ¢ÿ·ÿ¬ÿ»ÿµÿªÿ¬ÿ´ÿ¯ÿ³ÿ³ÿ°ÿ¶ÿ·ÿºÿ¹ÿ®ÿ³ÿÁÿ»ÿ½ÿ·ÿ¦ÿ¥ÿ£ÿ¦ÿ«ÿ§ÿ«ÿ¥ÿ¯ÿ¢ÿÁÿÂÿ¯ÿ£ÿ¤ÿ¬ÿ©ÿªÿ¨ÿ¦ÿ¨ÿ®ÿ²ÿ²ÿ¯ÿ®ÿ·ÿ¼ÿ³ÿ±ÿ®ÿ¥ÿ·ÿ²ÿµÿ¸ÿ°ÿÇÿ¦ÿ¨ÿ®ÿ²ÿ¬ÿ¡ÿ¬ÿÿÿ±ÿ¯ÿ»ÿ ÿ¥ÿ½ÿ®ÿÿÿ­ÿ²ÿ¥ÿªÿ±ÿ¶ÿ¸ÿ¡ÿ§ÿªÿªÿ¬ÿÿ«ÿ´ÿ¬ÿ£ÿªÿªÿ²ÿ³ÿ¹ÿ­ÿÿ¨ÿ·ÿ¶ÿ®ÿ²ÿÀÿ¾ÿ²ÿ²ÿ±ÿ´ÿ«ÿ¸ÿ±ÿ¤ÿ¨ÿ³ÿ«ÿ¯ÿ¨ÿ¨ÿÀÿªÿÿÿ¥ÿ§ÿ´ÿ·ÿ²ÿµÿ·ÿ°ÿ«ÿ¥ÿ¢ÿ«ÿ«ÿ²ÿºÿ­ÿµÿÿ¦ÿ»ÿ¨ÿ·ÿ²ÿªÿÀÿ¸ÿ­ÿ¦ÿ¸ÿÀÿ°ÿ°ÿ®ÿ´ÿ±ÿ¤ÿ¡ÿ¥ÿºÿ»ÿ¨ÿ¶ÿ»ÿ¦ÿ°ÿ®ÿ¿ÿ«ÿ®ÿ¯ÿ«ÿ¦ÿ¦ÿÿ¤ÿ§ÿªÿ¢ÿ¤ÿªÿ«ÿ¡ÿ¡ÿ¨ÿ£ÿ°ÿ²ÿ´ÿ±ÿ¶ÿ¾ÿ»ÿªÿÄÿ§ÿÿ¥ÿÿÿÿÿÿ¨ÿÿÿ ÿÿÿÿ¤ÿÿÿ ÿÿÿ¥ÿªÿÿÿÿÿ~ÿÿÿÿÿ ÿxÿWÿ\ÿiÿoÿrÿuÿÿ£ÿ¥ÿÿÿÿÿ¢ÿÿ¡ÿÿÿÿÿÿÿÿÿÿÿÿÿ©ÿ§ÿÿÿ§ÿÿ¡ÿ¥ÿÿ¤ÿ§ÿÿ¨ÿ¢ÿÿÿ§ÿ¤ÿ£ÿÿÿÿÿÿ¨ÿÿÿÿÿÿÿÿÿÿªÿ£ÿ ÿ ÿ£ÿÿÿÿ ÿÿÿÿÿ©ÿÿÿ§ÿ©ÿÿÿ¢ÿ£ÿ¥ÿÿÿ¢ÿ§ÿ¡ÿ ÿ¡ÿÿÿ¨ÿªÿ¶ÿ¬ÿ¯ÿ ÿÿÿÿ©ÿ«ÿ¦ÿ«ÿ¡ÿ©ÿ±ÿ®ÿ­ÿ­ÿ±ÿ´ÿ©ÿ£ÿ£ÿ®ÿ­ÿÿºÿ²ÿ¶ÿÿ£ÿ±ÿÿ©ÿ±ÿ¡ÿ¤ÿ±ÿ¯ÿ¡ÿÿ¡ÿ§ÿ³ÿ±ÿÿªÿ¦ÿ©ÿ·ÿ±ÿ¬ÿ¶ÿ±ÿ«ÿ°ÿ­ÿ«ÿ±ÿ¨ÿ¦ÿ¥ÿ¦ÿÃÿºÿ©ÿ¥ÿ¤ÿ¬ÿ·ÿ­ÿ¤ÿ¤ÿªÿ²ÿ¯ÿªÿ«ÿ¤ÿªÿ§ÿ²ÿ²ÿÿ©ÿ²ÿ«ÿªÿ°ÿµÿ±ÿ¨ÿÿÿ«ÿÿþÐüþ;ÿÿÿÿÿªÿ¨ÿ°ÿ²ÿ³ÿ«ÿ¢ÿ¦ÿ­ÿ¯ÿ²ÿ¥ÿÿ©ÿ°ÿµÿ¬ÿ¦ÿ²ÿ«ÿ¯ÿ­ÿÿÿÿ¤ÿ°ÿ£ÿ©ÿ¡ÿ®ÿ°ÿ­ÿ°ÿ¹ÿ¯ÿ¡ÿ§ÿÿ¤ÿ«ÿÿÿªÿ¬ÿ°ÿ§ÿÿ«ÿ¥ÿ´ÿ§ÿ¥ÿ§ÿ¥ÿ¥ÿÿtÿSÿMÿ}ÿÿÿ^ÿþcþ·þ»þÍþþþJÿvÿÿÿÿ|ÿpÿÿuÿ}ÿÿzÿÿzÿÿÿÿÿÿÿÿÿsÿÿÿÿÿÿÿÿÿÿÿÿÿ¡ÿÿÿÿÿÿÿÿÿÿÿÿÿÿÿÿÿÿÿÿÿÿÿÿÿ¥ÿ­ÿ¯ÿ²ÿ²ÿ«ÿªÿ®ÿ²ÿ¦ÿ­ÿÿªÿ§ÿ¸ÿ·ÿ¯ÿ´ÿ´ÿ®ÿ³ÿ¯ÿ¾ÿ¢ÿ£ÿ²ÿ¨ÿ®ÿ¸ÿ³ÿ²ÿµÿ®ÿ§ÿ¢ÿ£ÿ£ÿ¡ÿ ÿ¹ÿ±ÿ²ÿ°ÿ¸ÿºÿ·ÿ´ÿ®ÿ¯ÿ°ÿ­ÿ³ÿªÿ¯ÿ«ÿ³ÿ´ÿªÿ°ÿ¼ÿµÿ²ÿªÿ§ÿ¦ÿ¹ÿ¼ÿ¯ÿ®ÿ´ÿ±ÿ°ÿ±ÿ¯ÿ²ÿ®ÿÿÿ¡ÿªÿ¨ÿ¶ÿ³ÿ³ÿ²ÿ¬ÿ¨ÿ§ÿ²ÿ²ÿ¨ÿ¦ÿªÿ¸ÿ½ÿÌÿÏÿÁÿ¸ÿ¯ÿ£ÿµÿ­ÿ ÿµÿ¡ÿ£ÿ¦ÿ®ÿ¥ÿÿÿ£ÿ°ÿ£ÿ®ÿ¡ÿ¦ÿ¥ÿ¬ÿ¼ÿ¬ÿ ÿªÿªÿÿ¤ÿµÿ´ÿÿÿÿÿÿÿ¬ÿªÿ±ÿ¶ÿ¦ÿ¨ÿ¤ÿÿÿ¢ÿÿÿ°ÿ³ÿ¯ÿÿÿ®ÿÿÿÿ ÿÿÿÿ¥ÿ¤ÿÿ¥ÿÿÿªÿ­ÿ§ÿ¥ÿÿ ÿ±ÿ¨ÿ¥ÿÃÿ¢ÿ±ÿ¨ÿªÿ¬ÿ¨ÿ©ÿ®ÿ¦ÿ¤ÿªÿÿ´ÿ·ÿ«ÿ ÿ§ÿ¢ÿÿÿÿ¬ÿ²ÿ¢ÿÿÿÿ©ÿ¯ÿ¯ÿ±ÿ´ÿ«ÿÿÿÿ´ÿºÿ­ÿ¤ÿ¨ÿ¥ÿ¬ÿ»ÿ·ÿ ÿªÿ³ÿ¯ÿ°ÿ­ÿ£ÿ ÿÿ¡ÿªÿ¤ÿ§ÿ²ÿ¬ÿªÿªÿ ÿ¬ÿ¯ÿ¯ÿÿ³ÿ©ÿ®ÿ±ÿµÿµÿ¡ÿ£ÿµÿ­ÿ®ÿ®ÿ¦ÿ¤ÿ°ÿ®ÿ¢ÿµÿ¬ÿºÿÿ§ÿ©ÿ­ÿ©ÿÿ ÿªÿ¨ÿ«ÿ©ÿ®ÿ«ÿ¯ÿ®ÿ°ÿ²ÿÿ·ÿ±ÿÿÿÿ¢ÿ¥ÿ©ÿ±ÿ£ÿ¤ÿ¢ÿ¯ÿ¬ÿ¤ÿ¡ÿ¡ÿÿÿÿÿ§ÿÿÿ¢ÿÿÿ¢ÿ¢ÿ¨ÿ±ÿ²ÿ¥ÿ®ÿ²ÿ¯ÿ¦ÿÿ¡ÿ§ÿ£ÿ­ÿ«ÿÿÿÿÿÿ²ÿÿÿÿ£ÿÿÿ«ÿ©ÿ£ÿÿ¹ÿ²ÿ®ÿ«ÿ­ÿ¨ÿ¥ÿ¯ÿ ÿ©ÿ¦ÿÿ¡ÿµÿ²ÿÿ¢ÿªÿ±ÿ¡ÿ³ÿªÿ¢ÿ¦ÿ¯ÿ«ÿ³ÿµÿ¶ÿ¯ÿ©ÿ´ÿºÿ´ÿ¸ÿ²ÿ£ÿ¡ÿ©ÿªÿÿªÿÐÿ½ÿ®ÿ¯ÿ³ÿ³ÿ±ÿ¬ÿ¬ÿ°ÿ¯ÿ¯ÿ±ÿ±ÿ·ÿ¼ÿ±ÿÿÿºÿ«ÿ²ÿªÿ°ÿ¹ÿ®ÿ¦ÿªÿ¬ÿ©ÿ¢ÿ¢ÿ¤ÿ¤ÿ¡ÿ¡ÿÿ¤ÿ¤ÿ¨ÿÿÿiÿjÿÿÿÿÿÿÿ¦ÿªÿ¢ÿÿ~ÿ|ÿÿÿ£ÿÿÿÿÿ¢ÿÿÿÿ ÿ«ÿ¤ÿÿÿÿÿÿÿÿÿÿÿÿÿÿÿÿÿ ÿ¦ÿ©ÿÿÿ¤ÿ­ÿ±ÿ¯ÿÿÿÿÿÿÿÿÿÿ¡ÿ¤ÿ¤ÿÿºÿªÿÿÿÿÿÿÿ«ÿ§ÿ½ÿ¹ÿ¦ÿ¨ÿ«ÿ«ÿ±ÿ®ÿÿ¨ÿ§ÿ§ÿ¹ÿÑÿ½ÿ¬ÿ°ÿ³ÿ¹ÿÃÿ¯ÿ·ÿ´ÿ¦ÿ±ÿ±ÿ©ÿ®ÿµÿ²ÿ°ÿµÿ´ÿ¶ÿÿ§ÿ¥ÿ¨ÿµÿ¸ÿ´ÿ¹ÿ¸ÿ§ÿ¢ÿ°ÿ¬ÿ³ÿ«ÿ®ÿ®ÿ¨ÿ¬ÿ²ÿ°ÿ±ÿ¥ÿ©ÿ²ÿ¾ÿ°ÿ®ÿ·ÿ®ÿ ÿ¨ÿ¡ÿ¯ÿ¡ÿ®ÿ§ÿ­ÿ­ÿ©ÿ©ÿ²ÿ»ÿ«ÿ­ÿ±ÿ³ÿµÿ©ÿ©ÿ²ÿ·ÿºÿ¼ÿ¬ÿ¶ÿ¹ÿ»ÿ±ÿ©ÿ©ÿ¬ÿ³ÿ²ÿªÿ¥ÿ£ÿ´ÿ§ÿ½ÿºÿªÿµÿ­ÿ¬ÿ«ÿ©ÿ±ÿ²ÿ¿ÿ©ÿ¨ÿÂÿ»ÿªÿªÿ®ÿ²ÿ±ÿ¬ÿ±ÿ»ÿ¿ÿÁÿªÿ¨ÿ´ÿÂÿ»ÿ´ÿ¹ÿ·ÿ¯ÿ´ÿ±ÿ¡ÿÿÿ­ÿ´ÿ®ÿ¯ÿ¯ÿ°ÿ±ÿ¯ÿ·ÿ½ÿ³ÿºÿ¯ÿÿ¨ÿ£ÿ®ÿ°ÿ²ÿ²ÿ©ÿµÿ³ÿ¸ÿ¯ÿ¾ÿ´ÿ´ÿ°ÿ¦ÿ«ÿ¬ÿ«ÿ¶ÿµÿ¯ÿ°ÿ¡ÿ²ÿ¨ÿ¢ÿ²ÿ¼ÿ°ÿ£ÿ¥ÿ°ÿµÿ¯ÿ®ÿ¯ÿ»ÿ«ÿ¹ÿ©ÿ­ÿ«ÿ¤ÿ­ÿ³ÿ²ÿµÿ­ÿ­ÿ¯ÿ²ÿ´ÿ©ÿ²ÿ¦ÿ¬ÿ¼ÿÁÿ¸ÿ¬ÿ­ÿµÿªÿ®ÿ­ÿ»ÿ¸ÿ¶ÿ²ÿ¯ÿ´ÿ°ÿ®ÿ®ÿ¥ÿÿ­ÿ¦ÿ°ÿ¤ÿµÿ²ÿ¯ÿ·ÿ«ÿªÿªÿ©ÿªÿ¯ÿ¿ÿ°ÿÇÿ»ÿ«ÿ©ÿÂÿ±ÿ¬ÿ¥ÿ«ÿºÿºÿ°ÿ°ÿ²ÿ¬ÿ´ÿ­ÿºÿ«ÿ ÿ¡ÿ£ÿ­ÿ©ÿªÿªÿ¨ÿ°ÿ®ÿ¬ÿ²ÿ³ÿÄÿµÿ¶ÿºÿ¾ÿ¾ÿºÿ®ÿ¨ÿ³ÿ¹ÿ³ÿ¼ÿ¼ÿ§ÿ½ÿ°ÿÁÿ¼ÿµÿ¼ÿ­ÿ²ÿ·ÿ¶ÿ¯ÿ®ÿ¹ÿ²ÿ®ÿ®ÿ¹ÿ¨ÿ«ÿ¦ÿ¬ÿ½ÿ¶ÿ°ÿ©ÿ´ÿ´ÿªÿ·ÿ¯ÿ¦ÿ¶ÿ£ÿ«ÿ²ÿºÿÿÿ»ÿ°ÿ§ÿÿÿ¡ÿ¡ÿ£ÿªÿªÿ§ÿ¼ÿ¸ÿ©ÿ½ÿ¢ÿ¬ÿ³ÿ´ÿ¯ÿ¯ÿ²ÿ³ÿ­ÿ®ÿ³ÿÿ­ÿµÿ¢ÿÿÿÿÿ¯ÿ¡ÿ«ÿ©ÿ£ÿÿÿ ÿ ÿ¨ÿÿ¥ÿ­ÿ£ÿ ÿÿÿ¢ÿ¦ÿ­ÿ¤ÿ¤ÿÿÿ¤ÿ£ÿ ÿÿÿÿÿÿÿÿÿÿÿÿ®ÿºÿ¶ÿ²ÿªÿ§ÿ±ÿ­ÿÿÿªÿ°ÿ¤ÿ¦ÿ©ÿ®ÿ¶ÿ¯ÿ±ÿ·ÿ­ÿ¥ÿ°ÿ³ÿ§ÿ£ÿ¨ÿ³ÿ·ÿ°ÿÿÿ¥ÿÿÿÿÿ¬ÿ§ÿ¬ÿ«ÿ¥ÿÿÿ ÿ¡ÿ¡ÿ§ÿÿ¤ÿÿÿÿ¦ÿÿ¤ÿ´ÿ¢ÿ¤ÿÿÿ¬ÿ°ÿÿÿªÿ¢ÿ¥ÿªÿ¥ÿ¦ÿÿÿ¦ÿÿÿÿ¥ÿ£ÿÿ¢ÿÿÿ¥ÿ£ÿ±ÿµÿ¢ÿÿ¡ÿ£ÿ®ÿ¤ÿªÿ²ÿÿÿÿÿ£ÿÿÿÿÿÿ¡ÿªÿÿÿÿÿÿÿÿÿÿ£ÿ¦ÿ®ÿÿ¤ÿÿ¤ÿ¯ÿ¡ÿÿÿÿÿÿ£ÿ£ÿÿÿ®ÿ²ÿ¢ÿ­ÿ§ÿ±ÿÿÿ£ÿ¤ÿÿÿ©ÿªÿ§ÿ¯ÿ ÿÿÿ®ÿ·ÿ©ÿ¨ÿªÿ¸ÿ¹ÿ±ÿ°ÿ¤ÿ¬ÿÿ´ÿ«ÿÿ§ÿºÿµÿ±ÿ³ÿ¯ÿ«ÿ©ÿ©ÿ­ÿ­ÿ°ÿ¯ÿÿ ÿ²ÿ¦ÿ©ÿ³ÿ»ÿ±ÿ²ÿ¢ÿÿ±ÿ·ÿ«ÿ¡ÿ¨ÿ­ÿ¬ÿªÿ¦ÿ£ÿ¥ÿ¨ÿ«ÿ­ÿ®ÿ­ÿ¤ÿ¯ÿºÿ·ÿ­ÿÿÿÿ§ÿ¦ÿ­ÿÿÿÿÿÿ¦ÿ¢ÿ¡ÿ©ÿ©ÿ£ÿ¥ÿ§ÿ ÿ ÿÿÿÿÿ§ÿ«ÿ¥ÿ¦ÿ°ÿÿ§ÿ¬ÿ¢ÿÿ£ÿ¤ÿÿ£ÿ¥ÿ¥ÿÿÿÿ¨ÿ¡ÿ ÿ¦ÿ«ÿ¯ÿªÿ©ÿÿ©ÿ¯ÿÿÿ§ÿ©ÿ»ÿÿ°ÿ´ÿªÿ¨ÿ®ÿµÿ­ÿ¢ÿ ÿÿÿÿ¨ÿ¬ÿ¦ÿ«ÿ¥ÿªÿ§ÿ¤ÿ¡ÿ«ÿ§ÿ ÿ¦ÿ¥ÿ§ÿªÿ¦ÿ§ÿÿ§ÿ¦ÿ¡ÿ®ÿ¨ÿÿÿ¸ÿºÿ©ÿ¨ÿ¥ÿÿ¡ÿÿÿ¯ÿ¬ÿ¦ÿ³ÿÅÿÿªÿÆÿ½ÿ¶ÿ¯ÿ²ÿ±ÿÿÿ¤ÿ­ÿµÿ»ÿ°ÿ£ÿ­ÿ´ÿ°ÿ°ÿ¬ÿÿ¥ÿ¹ÿ±ÿ¢ÿÿªÿ½ÿ¸ÿ¥ÿ£ÿ´ÿµÿ¥ÿ´ÿ·ÿ¬ÿ¦ÿÆÿ§ÿ¶ÿ±ÿ­ÿ¯ÿ§ÿ£ÿ¥ÿ¯ÿºÿ°ÿ¨ÿ£ÿ¤ÿ«ÿ¬ÿ²ÿ°ÿµÿ¹ÿ´ÿ«ÿ¼ÿ­ÿ®ÿ°ÿªÿ½ÿ¸ÿ¢ÿ»ÿ³ÿ¤ÿ¨ÿ´ÿ·ÿ¥ÿ¢ÿ¬ÿµÿ©ÿ¥ÿ¬ÿ¸ÿ¸ÿ°ÿ«ÿªÿ«ÿ±ÿ¶ÿ±ÿ¬ÿ¡ÿ§ÿ¨ÿ¦ÿµÿ¶ÿÿ§ÿÿ¤ÿ©ÿÿ©ÿÿ£ÿ«ÿ«ÿ©ÿ¤ÿ ÿÿ¦ÿ¦ÿÿÿÿÿ¢ÿÿ¥ÿ¯ÿªÿÿÿÿÿÿÿ¬ÿ§ÿÿÿ¨ÿ¥ÿÿ®ÿºÿ¬ÿ¥ÿ¬ÿÿ¡ÿ¢ÿ ÿ­ÿ¦ÿÿ¡ÿ©ÿªÿ¥ÿ¬ÿ«ÿ¬ÿ¬ÿ³ÿ¨ÿ§ÿ¥ÿ£ÿ©ÿ§ÿ¦ÿ¥ÿ®ÿ¾ÿ·ÿ¥ÿ¦ÿ¬ÿ¬ÿ¡ÿ§ÿ²ÿ²ÿ ÿ°ÿ¤ÿ©ÿ©ÿ©ÿ¡ÿ¨ÿ¤ÿ®ÿÂÿ´ÿ»ÿ±ÿ£ÿ¥ÿ¶ÿ·ÿ¸ÿ¬ÿ¡ÿ¨ÿ¯ÿ­ÿ¦ÿÿÿ®ÿ®ÿ«ÿ²ÿ¢ÿÿÿ¨ÿ©ÿ­ÿ¦ÿ´ÿ¤ÿ¤ÿ¢ÿÿ²ÿ¨ÿÿ²ÿªÿ¨ÿ¥ÿÿ¨ÿ°ÿ¥ÿ¤ÿ¡ÿ¦ÿµÿÿÿÿÿÿÿÿÿªÿ¤ÿÿ¢ÿ¢ÿ±ÿ±ÿªÿ¯ÿ¨ÿÿÿÿÿ¤ÿ¬ÿÿ«ÿÿ§ÿ¤ÿ¨ÿ®ÿ§ÿ³ÿ­ÿ«ÿ©ÿ«ÿ³ÿ¤ÿ¥ÿ¯ÿ¯ÿ§ÿ¢ÿ¥ÿ£ÿ©ÿ©ÿ¯ÿ®ÿ¹ÿ³ÿ¬ÿ§ÿÿÿ¨ÿªÿÿÿ¹ÿ»ÿ§ÿ¤ÿ ÿ¨ÿ¬ÿ³ÿ´ÿ«ÿ¦ÿ¢ÿ·ÿ³ÿÿÿ£ÿ°ÿÿµÿ¡ÿ²ÿ¥ÿ¸ÿ¥ÿ­ÿ£ÿÿ©ÿ­ÿ³ÿÿ¢ÿ£ÿ°ÿ¨ÿ¢ÿªÿ§ÿ­ÿ±ÿ¨ÿ¨ÿ®ÿ¯ÿ¯ÿ«ÿ£ÿ§ÿ§ÿ¦ÿ¡ÿ¤ÿªÿÿ§ÿ£ÿ¯ÿªÿµÿ­ÿ£ÿ¯ÿ­ÿ®ÿ·ÿ´ÿÿ³ÿ®ÿ©ÿÿ¥ÿ§ÿ ÿ¤ÿ©ÿ¦ÿªÿ©ÿ­ÿ²ÿ©ÿ¤ÿ¦ÿ¢ÿ¥ÿ©ÿ¤ÿÿÿ«ÿ³ÿ¬ÿ­ÿ°ÿµÿµÿ¡ÿ¬ÿ±ÿ­ÿ°ÿ±ÿ½ÿ´ÿ¦ÿ¢ÿ¥ÿÿ¨ÿ¡ÿ²ÿ£ÿ¹ÿÿ®ÿ¯ÿ³ÿ ÿ·ÿºÿ´ÿ¬ÿ¨ÿ¯ÿ²ÿ·ÿ³ÿ¬ÿ´ÿ¹ÿ¯ÿ©ÿ­ÿ­ÿ±ÿ­ÿ­ÿµÿ¢ÿÿ©ÿ ÿÿ¦ÿ©ÿ¬ÿ°ÿ²ÿ¦ÿ¢ÿªÿªÿµÿ£ÿ­ÿºÿªÿµÿ²ÿ¡ÿ¥ÿ¯ÿ¯ÿ¤ÿ¥ÿ¤ÿ¬ÿ¬ÿ²ÿµÿ­ÿ­ÿ£ÿ¯ÿ®ÿ¨ÿÿ§ÿ±ÿ±ÿ£ÿ¨ÿ»ÿ²ÿ»ÿ²ÿ¬ÿ¬ÿ³ÿ®ÿ¥ÿ®ÿ«ÿ§ÿ¨ÿ©ÿ®ÿ«ÿ¥ÿÿ ÿ¥ÿ¥ÿ®ÿ¡ÿ¥ÿ¨ÿ£ÿ°ÿµÿ¦ÿ©ÿ«ÿ§ÿ»ÿ¶ÿÿ©ÿ¥ÿÿÿªÿ ÿÿÿ£ÿ¯ÿ¥ÿ¥ÿ®ÿ­ÿ«ÿÿÿ±ÿ¬ÿ®ÿ³ÿ¨ÿ¡ÿÿ¡ÿ°ÿ©ÿ«ÿÿÿ­ÿ¬ÿ®ÿ­ÿ¶ÿ ÿÿ¬ÿ¬ÿ§ÿ¦ÿ²ÿ«ÿ¤ÿ­ÿ¬ÿÿ±ÿÿ¨ÿ¨ÿ§ÿ¤ÿ·ÿ¢ÿ¥ÿ¢ÿ´ÿ§ÿ¦ÿÿ£ÿÿÿ¤ÿ«ÿ ÿÿÿ¥ÿ©ÿ­ÿ±ÿ¡ÿÿÿÿÿ£ÿ©ÿ­ÿ ÿ£ÿ¢ÿÿ£ÿ¤ÿ®ÿ§ÿ¨ÿ¤ÿ¯ÿ¢ÿ§ÿ ÿµÿÿÿ¬ÿÿ´ÿ²ÿ¿ÿ±ÿµÿ©ÿÿ¶ÿ°ÿ·ÿ¦ÿÿ£ÿ®ÿ­ÿÿÿ£ÿ¤ÿ¦ÿÿ§ÿ´ÿ´ÿ£ÿÿ¡ÿ¦ÿ°ÿµÿ±ÿ±ÿ´ÿ´ÿªÿ°ÿ±ÿ¥ÿ¥ÿ«ÿ¿ÿ¦ÿ¤ÿ¶ÿÿ­ÿ©ÿ¯ÿÿÿÿ­ÿ§ÿÿ©ÿ¶ÿ¥ÿ¦ÿ­ÿÿ°ÿ¬ÿ¢ÿÿÿ·ÿ¶ÿ§ÿ£ÿ­ÿºÿ¶ÿ£ÿ¢ÿ±ÿ¨ÿÿ¤ÿ¥ÿ¤ÿ£ÿ¤ÿ«ÿ£ÿÿ©ÿÿPÿÿ<ÿÿ°ÿ®ÿ­ÿ©ÿ¨ÿÿÿºÿ·ÿ¨ÿ ÿ£ÿ­ÿ«ÿ¨ÿªÿÿ£ÿ·ÿ³ÿ´ÿ¤ÿÿ¢ÿ®ÿ£ÿÿ±ÿ±ÿ¯ÿ²ÿ«ÿ¨ÿ¦ÿ£ÿÿ¢ÿ¢ÿ©ÿ¥ÿ¦ÿ¥ÿ¤ÿ§ÿªÿ£ÿÁÿ´ÿÿ¢ÿ ÿ¨ÿÿ¨ÿ¦ÿªÿ±ÿªÿ¬ÿ¯ÿ²ÿµÿ­ÿ°ÿ¤ÿ¦ÿ²ÿ²ÿµÿ¯ÿ¢ÿ§ÿ¬ÿªÿ ÿÿÿ©ÿÿÿ«ÿ¬ÿ©ÿ¬ÿ¨ÿ¯ÿ¶ÿ¬ÿ¦ÿÿ®ÿ¨ÿ´ÿ¬ÿ«ÿ©ÿ¨ÿ«ÿ¼ÿ®ÿ±ÿ£ÿ®ÿ°ÿ²ÿ«ÿ±ÿ­ÿ³ÿµÿµÿ°ÿªÿ¨ÿÿÿ©ÿ«ÿ°ÿ¬ÿ«ÿ¶ÿ¯ÿÿÿµþ]ÿÿ¡ÿ¨ÿ¶ÿ ÿÿÿ­ÿ¯ÿ£ÿÿºÿÿ©ÿ°ÿ©ÿ±ÿ©ÿ³ÿ¬ÿ¦ÿ©ÿ©ÿ¶ÿ´ÿ«ÿ¯ÿ¯ÿ©ÿ§ÿ¦ÿ¤ÿ¤ÿ¢ÿ¢ÿ±ÿ³ÿ®ÿ°ÿªÿ§ÿ¯ÿ¹ÿ±ÿÿ¡ÿ®ÿ§ÿ¯ÿ²ÿºÿºÿ«ÿ«ÿ¬ÿ ÿ¥ÿ¤ÿ¬ÿ±ÿ¹ÿ¹ÿ·ÿ­ÿ²ÿ·ÿÿÿÿ©ÿ²ÿªÿªÿ©ÿÿ«ÿ°ÿ¸ÿ±ÿ¯ÿÿµÿ¼ÿ´ÿµÿµÿ«ÿÿÿ¢ÿ·ÿ®ÿºÿ§ÿ³ÿ¡ÿ­ÿ¬ÿ²ÿ®ÿ¦ÿ¯ÿ½ÿµÿ¬ÿªÿ¡ÿ¢ÿ¯ÿ°ÿ§ÿ¢ÿÿÿ¶ÿ²ÿÿ²ÿ®ÿ¯ÿ«ÿ¯ÿ²ÿ¬ÿÁÿÿ¸ÿ³ÿ§ÿ ÿ£ÿÄÿ¶ÿ´ÿ¸ÿ³ÿÿÿ©ÿ³ÿ»ÿÁÿ¶ÿªÿ£ÿ®ÿÅÿÇÿÁÿºÿ¿ÿ©ÿ¸ÿ®ÿÿ¯ÿÿ¢ÿ¤ÿ§ÿªÿ´ÿÂÿ£ÿ ÿ±ÿµÿ§ÿÿÿ©ÿ­ÿ±ÿ±ÿ°ÿ«ÿ§ÿ®ÿªÿªÿ´ÿªÿ ÿÿ¬ÿÁÿ²ÿ¦ÿ·ÿªÿ§ÿ¥ÿ«ÿ²ÿÿ½ÿºÿ±ÿ¬ÿ®ÿ²ÿ­ÿ¤ÿÿÿ¥ÿ°ÿ³ÿ­ÿ±ÿ´ÿ®ÿ°ÿ·ÿ¯ÿ³ÿ´ÿ²ÿ±ÿÿ­ÿ¶ÿ¨ÿÿ£ÿ±ÿ¯ÿªÿ¤ÿ¤ÿ¡ÿ²ÿ±ÿ°ÿ³ÿ²ÿ°ÿ­ÿ¬ÿ«ÿ¸ÿ¸ÿ¢ÿ¶ÿ©ÿ½ÿ¬ÿ¹ÿ ÿ«ÿ¯ÿ¯ÿ¥ÿ ÿ¶ÿ«ÿ°ÿ±ÿ«ÿ¹ÿÂÿÁÿ·ÿ­ÿ®ÿ§ÿ¤ÿ­ÿ¤ÿ­ÿ¶ÿµÿ²ÿ§ÿªÿ´ÿ®ÿ¼ÿ»ÿ£ÿ¯ÿ¶ÿ¦ÿ¦ÿ©ÿÁÿ¹ÿ©ÿ©ÿ¬ÿ§ÿªÿ³ÿ¯ÿ¦ÿ¥ÿ¯ÿ¯ÿ®ÿ¤ÿÿ±ÿ®ÿ¦ÿªÿºÿ®ÿÿ ÿ§ÿªÿ¸ÿ¯ÿÿ ÿ­ÿ¶ÿ§ÿ£ÿ°ÿ§ÿ¦ÿ²ÿ¶ÿ¥ÿªÿ³ÿ·ÿ¡ÿ±ÿ­ÿ©ÿ«ÿ±ÿÿ¤ÿ¡ÿ¢ÿÿÿ ÿ«ÿ¥ÿÿÿÿÿÿÿÿÿÿÿÿ©ÿ±ÿÿyÿÿ|ÿyÿÿÿÿÿÿÿ|ÿÿÿÿÿÿÿÿÿÿÿÿÿ«ÿÿ¡ÿ§ÿ¡ÿ¢ÿÿÿÿÿÿ ÿ¤ÿ¥ÿ¨ÿÿÿÿÿ¨ÿÿÿªÿÿÿÿÿÿÿÿÿÿÿÿÿÿÿÿÿÿÿÿÿ¯ÿÿÿÿÿ®ÿÿ§ÿ£ÿÿÿªÿÿÿÿÿ¬ÿ§ÿ§ÿ¤ÿÿÿÿÿ¡ÿ£ÿ ÿ¬ÿ«ÿ¤ÿ«ÿ§ÿ¤ÿ¸ÿ·ÿ¥ÿ­ÿ©ÿ²ÿºÿ¨ÿÿuÿ¨ÿ¹ÿ¯ÿ«ÿ­ÿÿ©ÿ®ÿ®ÿ©ÿ¥ÿ®ÿ¶ÿ®ÿ¤ÿ¢ÿ¬ÿÿ ÿªÿ£ÿÿÿÿ¡ÿ¦ÿÿ ÿªÿÿÿÿÿÿ¶ÿ³ÿ°ÿ´ÿ£ÿªÿ©ÿ±ÿ­ÿ©ÿ®ÿªÿ¤ÿ¨ÿ·ÿµÿ¬ÿ´ÿ±ÿ°ÿ¤ÿ ÿ³ÿµÿÂÿÿ¥ÿªÿ¬ÿ®ÿ´ÿ§ÿ®ÿµÿ¯ÿ¬ÿ«ÿ±ÿµÿ¬ÿÿ«ÿ¯ÿ­ÿµÿ¯ÿµÿ¬ÿ¦ÿ¯ÿ°ÿÿÿ¨ÿXÿþËüfþùþ>ÿxÿÿÿ®ÿ¶ÿ«ÿ¨ÿ±ÿ»ÿ´ÿ­ÿ³ÿ®ÿ©ÿ¦ÿÿ¬ÿµÿ¯ÿ¨ÿ«ÿ³ÿ²ÿ³ÿ®ÿ¦ÿ«ÿ®ÿ©ÿ©ÿ¥ÿÿµÿÿ¾ÿ ÿµÿ¶ÿ§ÿ»ÿºÿ®ÿÿÿ¦ÿ¯ÿ®ÿ°ÿªÿ£ÿ¤ÿ®ÿ®ÿ±ÿ¨ÿ°ÿµÿ¨ÿªÿ©ÿÿ{ÿpÿwÿÿoÿÿþFþjþþÂþÿTÿlÿyÿÿvÿjÿfÿ]ÿhÿÿpÿxÿÿÿÿÿÿÿ¦ÿÿÿnÿdÿxÿÿÿÿÿÿÿÿÿÿÿÿÿÿÿ¨ÿÿÿÿÿÿÿÿÿÿÿÿÿÿÿÿÿÿ ÿÿÿÿ­ÿ¯ÿµÿºÿ´ÿªÿ£ÿ©ÿ´ÿÿ¦ÿÿ«ÿ®ÿ«ÿ¡ÿ§ÿ­ÿ¡ÿÿ¨ÿ¦ÿ·ÿµÿ¬ÿÿ¯ÿ·ÿÀÿµÿ«ÿªÿ«ÿ¦ÿÿ©ÿÿÿºÿ­ÿ£ÿ§ÿ¥ÿ©ÿ°ÿÆÿÅÿ¤ÿÿ ÿ´ÿ¯ÿ©ÿ«ÿ´ÿ¾ÿ²ÿ¬ÿ´ÿ²ÿ®ÿ²ÿ«ÿµÿ²ÿÿ³ÿ¡ÿ«ÿ·ÿ»ÿ·ÿªÿÿ¨ÿ¸ÿ´ÿ±ÿ³ÿ¬ÿ¥ÿ°ÿªÿ°ÿ±ÿ©ÿ©ÿ²ÿ¹ÿ¸ÿ¥ÿ£ÿ¼ÿ«ÿ¦ÿ«ÿ¡ÿ¨ÿ±ÿ¨ÿ«ÿµÿ¦ÿ°ÿ·ÿ«ÿ°ÿ¤ÿ¤ÿÿÿ¥ÿ±ÿ°ÿ¨ÿ®ÿºÿ±ÿ®ÿ§ÿ¨ÿ®ÿ±ÿ«ÿ°ÿ¾ÿ¾ÿ§ÿÿÿÿÿÿÿÿ¦ÿ«ÿ±ÿ¥ÿ¨ÿ£ÿ©ÿÿ£ÿ§ÿÿÿ§ÿ¨ÿ¢ÿÿÿ²ÿÿÿÿÿÿ¢ÿ¢ÿ¥ÿªÿÿ§ÿ³ÿ¥ÿÿ¯ÿ¸ÿ³ÿ¬ÿ¥ÿ£ÿ¯ÿ¡ÿ²ÿÿ³ÿ­ÿ£ÿ¥ÿ¢ÿ£ÿ«ÿ²ÿ±ÿ¦ÿ ÿÿ¬ÿ©ÿ¨ÿ¡ÿÿÿªÿ®ÿÿ¢ÿ»ÿ·ÿÿÿ±ÿ¶ÿ«ÿ¬ÿ®ÿÿÿÿÿÿÿ¤ÿ«ÿÿÿÿ»ÿÿÿ°ÿ©ÿªÿ¤ÿÿÿ¦ÿ ÿÿ¨ÿªÿ³ÿ­ÿ®ÿ®ÿ¢ÿÿÿ©ÿ³ÿ³ÿ¾ÿ±ÿ®ÿ­ÿ°ÿ°ÿ¨ÿ©ÿªÿ­ÿ§ÿÿ¡ÿ¬ÿ±ÿ©ÿ¢ÿ¦ÿ³ÿ·ÿÿÿ¨ÿ·ÿµÿ¥ÿ¡ÿ±ÿ£ÿ ÿ«ÿ·ÿ«ÿ­ÿ°ÿµÿ°ÿÿ©ÿÿ¯ÿ²ÿÿ«ÿ¦ÿªÿ´ÿ§ÿ­ÿ­ÿ«ÿ§ÿ¤ÿÿÿ¡ÿÿÿ¬ÿÿÿÿÿÿÿÿÿÿ±ÿÿ¥ÿ¦ÿ¡ÿÿÿÿÿÿ ÿÿÿÿÿÿÿÿ±ÿªÿÿÿÿÿÿ£ÿÿÿÿ³ÿ¢ÿ¥ÿ«ÿ¬ÿ©ÿ²ÿ»ÿ­ÿ½ÿ ÿ¸ÿÿ­ÿ«ÿÿ¥ÿ·ÿªÿªÿ«ÿ¢ÿ¥ÿ©ÿ©ÿ¬ÿµÿ°ÿ¯ÿ±ÿ¦ÿ¬ÿ»ÿ·ÿ­ÿ±ÿ²ÿ®ÿ©ÿÿÿ«ÿÉÿÇÿµÿ³ÿ®ÿ¥ÿªÿ³ÿ±ÿ²ÿ·ÿ¯ÿ°ÿ¯ÿµÿ¼ÿ©ÿ·ÿ·ÿÏÿ·ÿ¤ÿ¥ÿ¦ÿ©ÿ´ÿ²ÿ ÿ¤ÿ¨ÿªÿ¬ÿ©ÿ¨ÿ­ÿ¦ÿÿÿÿÿÿbÿDÿ5ÿ>ÿdÿÿÿÿÿ¦ÿ¬ÿ©ÿÿ~ÿvÿÿÿÿÿÿÿ¬ÿ±ÿÿÿÿÿ¨ÿ­ÿ¢ÿÿÿÿÿÿÿÿÿÿÿÿÿÿÿÿ­ÿ¡ÿÿ¤ÿ¡ÿ ÿ¦ÿªÿ¦ÿÿÿhÿÿÿÿÿÿÿ£ÿ¢ÿÿ£ÿ¯ÿ±ÿ¨ÿ¬ÿ¨ÿ¨ÿ§ÿÿ«ÿ ÿ·ÿ®ÿµÿ¼ÿ¾ÿ²ÿ¬ÿªÿÿ­ÿÄÿ¥ÿ±ÿ¢ÿ¯ÿ­ÿªÿ¯ÿµÿ¹ÿ§ÿ²ÿ±ÿ´ÿ°ÿ¬ÿ¥ÿªÿ±ÿ­ÿ­ÿ£ÿ¸ÿ°ÿ¢ÿ®ÿ¨ÿÿ§ÿ°ÿ±ÿ¹ÿ´ÿ¯ÿ«ÿ­ÿ­ÿ¹ÿ¸ÿ¶ÿ±ÿ¨ÿ³ÿÂÿ´ÿÿºÿ¾ÿ¥ÿ«ÿ§ÿÿ®ÿ¾ÿ³ÿ©ÿ¬ÿ¬ÿ«ÿ±ÿ¨ÿ¯ÿ±ÿ°ÿ°ÿªÿÀÿ¯ÿ³ÿÂÿ§ÿºÿ¶ÿ³ÿ±ÿ·ÿÄÿ½ÿ©ÿ±ÿ¿ÿÆÿ®ÿªÿ»ÿ°ÿ©ÿ¯ÿ¨ÿ¥ÿ¯ÿ´ÿ¦ÿ²ÿ¥ÿ®ÿ¢ÿ¬ÿ¶ÿ±ÿ®ÿ·ÿ¶ÿ­ÿ§ÿ°ÿ¯ÿºÿ©ÿ¬ÿ±ÿ¸ÿ»ÿ°ÿªÿ©ÿ¼ÿ¼ÿ°ÿ¸ÿ¸ÿªÿ¶ÿÂÿ´ÿ©ÿ´ÿ³ÿ¸ÿÿÿÿ°ÿ²ÿ²ÿ®ÿ±ÿµÿ·ÿÁÿ¿ÿ¾ÿÍÿ¦ÿ ÿ¯ÿ°ÿ¨ÿ¬ÿ­ÿ¶ÿ¾ÿ©ÿ¦ÿ¦ÿ¾ÿÁÿÄÿ±ÿ·ÿ±ÿ¢ÿ¦ÿ«ÿªÿ­ÿªÿ¹ÿ´ÿ¹ÿ²ÿÿ¨ÿ¶ÿ³ÿ ÿ£ÿ¯ÿ¯ÿ·ÿ²ÿÿ¥ÿ¼ÿ£ÿ±ÿªÿ¤ÿ§ÿ©ÿ³ÿ¶ÿ¨ÿ¯ÿ²ÿ«ÿ¾ÿ¯ÿ ÿ´ÿÃÿ¶ÿ¨ÿ¤ÿ®ÿ´ÿ±ÿ´ÿ³ÿªÿ®ÿ°ÿ»ÿ±ÿ°ÿ¯ÿ³ÿªÿÿ§ÿ¸ÿ¬ÿ¡ÿ©ÿ¬ÿ©ÿ¨ÿÆÿÁÿ³ÿªÿ£ÿ¢ÿ©ÿ·ÿÁÿ¸ÿ±ÿ¡ÿºÿ³ÿ¬ÿ´ÿ»ÿªÿªÿªÿ­ÿ²ÿ´ÿ¶ÿ²ÿµÿ¶ÿ¬ÿ£ÿ¶ÿºÿ¤ÿÿ ÿ±ÿ¦ÿ©ÿ¶ÿ³ÿºÿ½ÿ³ÿ¼ÿ¬ÿ»ÿ°ÿ¹ÿ·ÿºÿµÿ°ÿ¯ÿ®ÿ²ÿ·ÿ·ÿµÿ¯ÿÀÿÌÿÿ´ÿ¾ÿ¸ÿ½ÿ­ÿµÿ½ÿºÿ´ÿ°ÿ³ÿ¨ÿ³ÿµÿ¼ÿ¢ÿ¬ÿªÿ¯ÿ¸ÿºÿ²ÿ¬ÿ¬ÿ±ÿ±ÿ°ÿ¹ÿ©ÿ²ÿÁÿ®ÿÿÌÿÿ«ÿ£ÿ¤ÿÿÿ¥ÿ¢ÿ ÿ£ÿ¯ÿ­ÿ¤ÿ«ÿ¾ÿ³ÿ²ÿ±ÿ¬ÿ¯ÿ¯ÿµÿ¹ÿ«ÿ£ÿ±ÿµÿ­ÿ´ÿ·ÿ¦ÿ¹ÿ¼ÿ£ÿ­ÿÿ¦ÿ¢ÿÿ§ÿ©ÿ¢ÿ¥ÿ±ÿ«ÿ£ÿÿ£ÿ«ÿ§ÿ ÿÿÿÿÿªÿ´ÿ¤ÿÿÿÿ§ÿ¨ÿ«ÿ©ÿÿÿÿÿÿÿÿÿÿ¡ÿ±ÿ°ÿ­ÿ ÿÿ§ÿ§ÿÿÿ«ÿ¦ÿ¦ÿ¨ÿÿ¡ÿ±ÿ¦ÿ«ÿ§ÿ¡ÿ­ÿ«ÿ§ÿ±ÿ´ÿ®ÿ£ÿ¥ÿ¤ÿ¦ÿ¥ÿªÿ¤ÿ¥ÿÿÿÿÿ¯ÿ§ÿÿÿÿÿÿÿÿÿÿÿ±ÿ¢ÿ¡ÿÿÿ¬ÿµÿÿÿ§ÿ¬ÿÿÿ©ÿ¶ÿÿÿ¡ÿÿ¬ÿÿ§ÿ¨ÿÿ¥ÿÿÿÿÿÿÿÿ¤ÿÿ¤ÿºÿ´ÿ­ÿÿ¢ÿÿ¥ÿÿ²ÿÿÿÿÿÿÿ¦ÿÿÿ ÿ£ÿ¦ÿÿÿÿÿÿÿÿÿÿÿÿÿ ÿ§ÿÿ°ÿ»ÿ§ÿ¢ÿÿÿÿÿÿÿÿÿÿÿÿÿ©ÿÿ£ÿ±ÿ¸ÿ§ÿÿÿÿÿÿ¥ÿÿÿÿ¬ÿ¹ÿ§ÿ¡ÿ¤ÿ¥ÿ¤ÿ°ÿ ÿÿ¢ÿ°ÿÀÿ³ÿ¢ÿ·ÿ®ÿªÿ§ÿ°ÿµÿ³ÿ¯ÿ²ÿ¯ÿ ÿ ÿ¡ÿ£ÿ£ÿ²ÿ ÿ¢ÿ¹ÿªÿ£ÿ¯ÿ ÿ¢ÿªÿ¶ÿ«ÿ¤ÿ¬ÿµÿµÿ®ÿ©ÿ¥ÿ©ÿ­ÿªÿ­ÿ¬ÿ®ÿ§ÿ¡ÿ´ÿÿ¤ÿÿÿÿÿÿ¢ÿ©ÿªÿ¢ÿ¡ÿ¦ÿ¬ÿ©ÿ¨ÿ«ÿ©ÿ¦ÿªÿ®ÿ¦ÿ£ÿÿ¡ÿ£ÿÿ¡ÿÿÿ©ÿµÿ©ÿ¬ÿ¦ÿÿÿÿ ÿ¡ÿ®ÿ¢ÿÿ ÿÿÿ¢ÿ°ÿ²ÿ¥ÿÿ¡ÿÿÿÿ°ÿÿ´ÿ¼ÿ¬ÿ¨ÿªÿ´ÿ¤ÿ¥ÿ¢ÿ¢ÿ«ÿ£ÿÿ¤ÿ«ÿ¦ÿ¡ÿÿ§ÿ±ÿ§ÿ¨ÿ ÿ£ÿ°ÿ´ÿ°ÿ©ÿ³ÿÿÿ§ÿ¤ÿ¯ÿÿÿ¦ÿÿ©ÿ§ÿ£ÿ¤ÿ¡ÿ¤ÿÿÿ©ÿ²ÿ©ÿªÿªÿ¨ÿ¹ÿ±ÿ³ÿ©ÿ®ÿÿµÿÿÿ¦ÿ¼ÿ«ÿ³ÿ®ÿ¹ÿ«ÿ³ÿ­ÿ³ÿ¶ÿ´ÿ§ÿ«ÿ³ÿ±ÿ²ÿ¦ÿÿÿ²ÿ²ÿ­ÿ¦ÿ¸ÿÉÿ»ÿÿ¥ÿ­ÿ¹ÿ©ÿ¾ÿ·ÿ²ÿ¥ÿ¯ÿÿ°ÿ¡ÿ¬ÿÃÿ´ÿ¦ÿ ÿ´ÿµÿ¶ÿ¶ÿ²ÿ²ÿ°ÿ«ÿ¦ÿ­ÿ¬ÿ²ÿ®ÿ°ÿ°ÿ¯ÿªÿÿ©ÿ°ÿ°ÿ£ÿÊÿ±ÿ³ÿ³ÿ²ÿ¹ÿ¦ÿ¦ÿ®ÿ²ÿ®ÿªÿ®ÿ¢ÿ ÿ«ÿ©ÿÿ ÿ©ÿªÿ¬ÿ°ÿ´ÿ²ÿ±ÿ©ÿªÿ¶ÿÿ¢ÿ³ÿÿ»ÿ¤ÿ¢ÿ¬ÿ§ÿ®ÿ«ÿÿ¢ÿ¤ÿÿÿÿ¥ÿ§ÿ¬ÿ¥ÿÿÿ§ÿ£ÿ§ÿ ÿÿ¥ÿ¡ÿ¨ÿ£ÿ£ÿÿ£ÿ°ÿ¥ÿ£ÿªÿ¥ÿ±ÿ¨ÿÿ³ÿÿ¥ÿÿ ÿ¼ÿ²ÿÿ¤ÿ¥ÿ©ÿÿ¬ÿªÿ¨ÿ©ÿ©ÿ¡ÿ¤ÿ¢ÿ ÿ­ÿ©ÿ¨ÿ­ÿ©ÿ°ÿ±ÿ²ÿ³ÿ¢ÿ§ÿµÿ¾ÿ²ÿ¼ÿ©ÿ´ÿ©ÿ£ÿ¤ÿ¬ÿ¸ÿ ÿ¤ÿ°ÿ¦ÿ³ÿ´ÿ¢ÿ¡ÿ«ÿ¤ÿ±ÿªÿÿ²ÿ»ÿ°ÿ³ÿ°ÿ©ÿ¬ÿ¯ÿ¡ÿÿ¶ÿ­ÿ«ÿ¨ÿÿÿ¡ÿ²ÿ·ÿ¦ÿªÿ°ÿ¢ÿ®ÿ«ÿ¢ÿ¡ÿÿ´ÿ¦ÿÿÿ³ÿ¦ÿ¨ÿ¬ÿÿ«ÿ¥ÿ¯ÿ¤ÿÿ¦ÿ ÿÿÿ£ÿÿ ÿÿ¥ÿ¹ÿ¶ÿ«ÿ¯ÿªÿ£ÿÿÿÿÿ¥ÿÿÿÿ¡ÿ­ÿÿÿ°ÿªÿÿ­ÿ¤ÿÿ¡ÿ¶ÿ­ÿ¼ÿ¯ÿ¡ÿªÿ©ÿ«ÿ¸ÿ¡ÿÿ§ÿ®ÿÿÿ°ÿµÿ®ÿ³ÿ¾ÿºÿ­ÿ­ÿµÿ¦ÿ®ÿ°ÿ ÿ¡ÿÿ«ÿ·ÿ§ÿ§ÿªÿÁÿ´ÿ²ÿµÿ¨ÿ¤ÿ¥ÿÿÿ©ÿ¼ÿ°ÿ·ÿµÿ½ÿ¸ÿ³ÿµÿ±ÿªÿ¤ÿ ÿ«ÿ¶ÿ³ÿ¬ÿ²ÿ´ÿ«ÿ©ÿ­ÿ®ÿ³ÿ»ÿ±ÿ¥ÿ¤ÿ£ÿ«ÿ¬ÿ­ÿÿ³ÿ±ÿ¨ÿ¡ÿ©ÿ´ÿ°ÿ¦ÿ°ÿªÿ­ÿ°ÿÿ¦ÿ«ÿ­ÿ«ÿªÿÿ¡ÿ®ÿ«ÿ­ÿ´ÿ°ÿ¥ÿ¥ÿ¡ÿÿ¥ÿ§ÿ«ÿ«ÿ¨ÿ ÿÿ­ÿ²ÿ¯ÿ§ÿ©ÿ½ÿ¬ÿÿ¤ÿ«ÿ±ÿ¯ÿ²ÿ½ÿ·ÿ¤ÿÿ´ÿ­ÿ«ÿµÿ»ÿ©ÿ¸ÿ¤ÿ°ÿ¥ÿ¬ÿ ÿªÿºÿ»ÿ¯ÿ¦ÿ°ÿ±ÿµÿ¸ÿ¶ÿ­ÿ±ÿ¯ÿªÿ¤ÿ¡ÿ¦ÿªÿ®ÿ©ÿÿ¤ÿµÿ£ÿÿ¨ÿ«ÿ°ÿªÿ¤ÿ¡ÿ©ÿºÿ§ÿªÿ®ÿ®ÿ²ÿ¶ÿ«ÿ¾ÿ£ÿ¬ÿÿ­ÿªÿ²ÿ®ÿ«ÿµÿ±ÿ£ÿÿ£ÿ¤ÿ¬ÿ¨ÿ°ÿ¦ÿ­ÿ¯ÿ°ÿ¢ÿ®ÿ±ÿ©ÿºÿ¸ÿ®ÿ¬ÿ²ÿ­ÿ­ÿ²ÿ©ÿ¯ÿ°ÿ¡ÿ¡ÿÿÿÿªÿÿÿ ÿ¯ÿ´ÿ°ÿÿ¬ÿ¥ÿ°ÿ´ÿ¤ÿ£ÿ¼ÿ¼ÿÿ¤ÿ°ÿ½ÿ¢ÿ¤ÿÿ¤ÿ ÿ¨ÿ¥ÿ©ÿ«ÿ§ÿ³ÿ°ÿ¦ÿ¦ÿªÿ©ÿ¤ÿªÿ¬ÿ©ÿ­ÿ°ÿ¬ÿ¦ÿ¡ÿÿÿ§ÿ¯ÿ«ÿ©ÿ¢ÿÿ¤ÿ ÿ­ÿÿ¹ÿ¤ÿ©ÿ£ÿ®ÿ²ÿÿ¯ÿ§ÿµÿ§ÿ°ÿ¥ÿ¹ÿÿ ÿ¥ÿªÿ®ÿ«ÿÿ¦ÿ°ÿ¬ÿ³ÿ¯ÿÿÿ¢ÿ¥ÿ¡ÿ§ÿ°ÿ ÿÿ¬ÿ§ÿ¤ÿ¥ÿ£ÿ¨ÿ¢ÿ ÿ¥ÿ§ÿÿÿµÿ¬ÿ¦ÿ ÿ§ÿ¦ÿÿÿ¥ÿ ÿ§ÿ²ÿÿ ÿ¥ÿ»ÿ³ÿ¬ÿ£ÿÿµÿ§ÿ­ÿ«ÿ«ÿ£ÿ®ÿ²ÿÿÿ¢ÿ ÿ®ÿ´ÿ¬ÿ¯ÿµÿ£ÿ ÿ¦ÿ¡ÿ¯ÿ¼ÿ²ÿ¨ÿ­ÿ²ÿ¬ÿ¨ÿÿ­ÿ°ÿ¬ÿ¸ÿ¬ÿ¨ÿ½ÿ°ÿ­ÿ¦ÿÿÿ¥ÿÿ´ÿ±ÿªÿ¦ÿµÿ±ÿªÿ°ÿÿ¬ÿ·ÿ¤ÿÿ¥ÿ¹ÿ´ÿµÿ¨ÿ¨ÿµÿ»ÿ«ÿ¡ÿ­ÿ²ÿªÿ±ÿµÿ¢ÿ®ÿ¶ÿ®ÿ±ÿ®ÿ©ÿÿYÿÛþ0ÿÿ´ÿÿ®ÿ¥ÿÿ ÿ¾ÿÊÿ´ÿ¤ÿ¦ÿ´ÿ¬ÿ¤ÿ¦ÿÿªÿÿÿ¬ÿ°ÿ¤ÿ±ÿ§ÿÿÿÿ«ÿ¶ÿ¯ÿ«ÿÿÿ¯ÿ²ÿ¸ÿ¨ÿ±ÿ½ÿ­ÿ­ÿ«ÿ«ÿ²ÿ¢ÿ§ÿºÿ°ÿÿ¢ÿÿ£ÿÿÿ§ÿÿ£ÿ¤ÿ¡ÿ­ÿ°ÿ©ÿ¨ÿ®ÿ¯ÿ°ÿ±ÿ³ÿ·ÿ´ÿ¨ÿ¤ÿ¦ÿ£ÿ ÿÿÿ®ÿªÿ¬ÿ«ÿ°ÿ®ÿ®ÿ¥ÿÿ´ÿ½ÿ¯ÿ¨ÿ±ÿ±ÿ°ÿªÿ³ÿ«ÿÿ¥ÿªÿ§ÿ±ÿ¬ÿ¯ÿ­ÿªÿ¦ÿ°ÿ¯ÿ©ÿ­ÿ°ÿ¯ÿªÿ¯ÿªÿ§ÿ¥ÿ­ÿµÿ­ÿµÿ¼ÿ­ÿÿ'ÿÿÿ²ÿÿÿ¸ÿ­ÿÿ¢ÿ²ÿ´ÿ´ÿÿ¬ÿ·ÿ¬ÿ±ÿ£ÿ¬ÿ¸ÿ¶ÿ®ÿ®ÿ¯ÿ³ÿ«ÿµÿ¹ÿµÿ²ÿ©ÿ¥ÿªÿ¤ÿ ÿ¤ÿ«ÿµÿ³ÿ¬ÿ­ÿ§ÿªÿªÿµÿ¹ÿ§ÿ¯ÿÿ«ÿ°ÿ­ÿ½ÿ³ÿ®ÿÿ²ÿ±ÿ¡ÿ¦ÿ¦ÿ¤ÿ®ÿ½ÿ¸ÿ«ÿ°ÿ«ÿ©ÿ£ÿµÿÀÿ°ÿ¤ÿ£ÿ§ÿ¬ÿ°ÿ¬ÿ»ÿ°ÿ§ÿ¯ÿÉÿ­ÿÿ¹ÿÿ¹ÿ¨ÿ§ÿ¥ÿ¯ÿÿ¦ÿ·ÿÂÿ ÿ°ÿ³ÿ°ÿ³ÿ¬ÿ¨ÿ³ÿ®ÿ£ÿÿ¦ÿ«ÿ¨ÿ³ÿ¶ÿ¬ÿÿ£ÿ¹ÿ°ÿ¥ÿµÿ­ÿ»ÿµÿ¿ÿºÿ­ÿ¶ÿªÿªÿ©ÿ¬ÿ¹ÿ±ÿ·ÿ³ÿ§ÿ¯ÿ±ÿªÿ¯ÿ¼ÿºÿ­ÿ³ÿ»ÿ²ÿ°ÿ½ÿÇÿÄÿ·ÿ²ÿºÿ±ÿ¸ÿ¢ÿ®ÿªÿÿ¢ÿ¸ÿ¯ÿ¦ÿ¼ÿÀÿ¥ÿ­ÿ¸ÿ³ÿ­ÿÿ£ÿ§ÿ­ÿ°ÿ¯ÿ±ÿ¬ÿ¦ÿ£ÿ¤ÿ­ÿ§ÿ¤ÿ¶ÿ«ÿ­ÿ©ÿ°ÿ®ÿ§ÿ´ÿªÿ¹ÿ ÿ´ÿÿ¨ÿ¬ÿ«ÿ¨ÿ­ÿÂÿ¼ÿºÿ¸ÿ¬ÿ¯ÿ¾ÿµÿ¥ÿ¶ÿµÿ¢ÿµÿ´ÿ©ÿ¯ÿ¹ÿ´ÿ¶ÿ²ÿ²ÿµÿ§ÿÿ¬ÿ¹ÿ±ÿ¬ÿ§ÿ­ÿ·ÿ¸ÿ¬ÿ®ÿµÿ°ÿ¥ÿ¥ÿ­ÿ«ÿ©ÿ®ÿ¦ÿ¬ÿÂÿ±ÿÿªÿ«ÿÿ£ÿ½ÿ­ÿ«ÿ¸ÿ§ÿ²ÿÿÿ¨ÿ·ÿ´ÿ°ÿ²ÿ¸ÿºÿ´ÿ­ÿ¦ÿ­ÿ³ÿ°ÿ´ÿ·ÿ¤ÿ©ÿ¬ÿµÿ¢ÿ¦ÿ°ÿ¸ÿ¡ÿ²ÿ¥ÿ²ÿ«ÿªÿ´ÿ°ÿ¯ÿ­ÿ£ÿ¦ÿ¬ÿ­ÿ®ÿ¨ÿ¯ÿ¥ÿ­ÿ¥ÿ«ÿÿ£ÿ¸ÿ·ÿ«ÿ£ÿ¥ÿºÿ²ÿ´ÿ­ÿ¡ÿ¯ÿºÿ¨ÿ¢ÿ±ÿ¦ÿÿ¬ÿ«ÿ¨ÿ¬ÿ­ÿ¶ÿ¬ÿ©ÿÿªÿ®ÿ¹ÿªÿÿÿ¤ÿÿÿÿÿÿ¢ÿ©ÿ¤ÿÿÿ~ÿÿÿÿÿÿÿ¸ÿÿÿÿyÿÿÿÿÿÿÿÿÿÿÿÿÿÿÿÿ ÿÿ¤ÿ¦ÿÿÿÿÿÿ§ÿ£ÿÿÿÿÿÿ¦ÿÿÿ«ÿ©ÿ ÿÿÿÿÿÿ ÿ ÿÿÿÿÿÿÿÿÿÿÿÿÿÿÿÿ¤ÿÿÿ³ÿÿÿ}ÿ¦ÿ«ÿ®ÿÿÿÿÿÿ¡ÿÿÿ§ÿ¬ÿÿ¡ÿ¬ÿ¢ÿ¡ÿ©ÿ¨ÿÿ®ÿ§ÿ£ÿÿÿÿ¤ÿ¦ÿÿÿ¦ÿ²ÿ´ÿ¬ÿ´ÿ ÿ®ÿyÿnÿ³ÿ¬ÿ²ÿµÿ¤ÿ¢ÿ§ÿ­ÿ³ÿ¯ÿ¦ÿ«ÿ·ÿ·ÿ®ÿ­ÿªÿ£ÿ°ÿ²ÿ¬ÿ©ÿ«ÿµÿªÿ§ÿ¤ÿ¯ÿ²ÿ­ÿ°ÿ¯ÿ°ÿµÿ¯ÿ¤ÿ§ÿ¾ÿ¶ÿ«ÿ¸ÿ¯ÿ§ÿ³ÿ´ÿ¤ÿ¤ÿ­ÿºÿ¶ÿµÿ½ÿ¶ÿ­ÿ­ÿ§ÿ®ÿªÿ®ÿºÿµÿ¯ÿ±ÿ¨ÿ®ÿ°ÿ¤ÿ¨ÿ¯ÿ­ÿªÿªÿ¹ÿ©ÿÿÿ±ÿ©ÿ¸ÿ°ÿ­ÿ¥ÿ ÿ©ÿµÿ·ÿµÿ®ÿ_ÿ~þÚý{þþÍþ)ÿcÿ¢ÿ¥ÿªÿ¥ÿ¢ÿ­ÿ»ÿ·ÿ«ÿ­ÿ©ÿÿ¸ÿ±ÿ¸ÿ·ÿªÿ°ÿ±ÿºÿ½ÿ°ÿ­ÿ¬ÿ±ÿ³ÿ±ÿ²ÿ©ÿ±ÿºÿ·ÿ¯ÿÿÿ®ÿ¸ÿÄÿ¼ÿ³ÿ°ÿ©ÿ¯ÿ»ÿ²ÿ­ÿ©ÿ¨ÿ®ÿ³ÿ¹ÿªÿ§ÿ±ÿªÿ¦ÿ¤ÿ£ÿÿÿÿÿ~ÿaÿÎþ}þ¹þ²þäþ'ÿOÿTÿTÿ^ÿiÿ_ÿRÿZÿPÿ_ÿpÿhÿrÿÿÿÿÿÿÿÿÿÿÿpÿÿÿÿÿÿ«ÿÿÿ|ÿÿÿÿÿÿÿ²ÿÿÿÿÿÿÿÿÿÿÿÿÿ§ÿ ÿÿÿÿÿÿÿ©ÿ­ÿ£ÿ¦ÿ³ÿ±ÿ¨ÿ¦ÿ¡ÿ³ÿ®ÿµÿÿ¨ÿ®ÿ·ÿ¦ÿÿ¦ÿ®ÿ¯ÿ¯ÿ¬ÿ«ÿºÿÿÿ¸ÿ­ÿ»ÿ®ÿªÿ­ÿ¨ÿ¥ÿ¨ÿ¨ÿÿ©ÿ«ÿ²ÿ±ÿ»ÿ»ÿºÿ´ÿ°ÿ®ÿ¯ÿ°ÿ ÿÿ¡ÿ³ÿ¦ÿµÿÃÿ¹ÿ²ÿ¯ÿ®ÿ®ÿ¬ÿ®ÿ´ÿªÿ¨ÿ°ÿ¹ÿÿ£ÿ©ÿ¯ÿ©ÿ¬ÿ±ÿÿ°ÿ¼ÿ±ÿ¯ÿ§ÿ­ÿ¢ÿ«ÿ°ÿ©ÿ²ÿ¿ÿ¶ÿ´ÿ§ÿ±ÿºÿ¶ÿ¬ÿ´ÿªÿ¬ÿ­ÿ¬ÿ­ÿ¤ÿ®ÿ¸ÿÿ¯ÿ¨ÿ«ÿ®ÿÿÿ¯ÿ±ÿ©ÿ²ÿ£ÿÏÿ¬ÿ©ÿ¬ÿ®ÿ±ÿ¨ÿ©ÿ®ÿµÿÄÿÿÿyÿÿÿÿÿ¡ÿ¤ÿ¨ÿ¦ÿÿ£ÿÿ¦ÿÿ ÿ­ÿ¯ÿ¨ÿ©ÿ¨ÿ¢ÿ¦ÿ¤ÿ¤ÿÿÿÿ£ÿ¢ÿ¤ÿ¢ÿ¡ÿ§ÿ¨ÿ§ÿ¼ÿ¥ÿÿ¥ÿªÿ©ÿÿÿÿ£ÿ­ÿ£ÿÿ¥ÿªÿ ÿÿ ÿ¥ÿ§ÿ­ÿªÿªÿ¯ÿ¬ÿ«ÿªÿ¤ÿ¬ÿ«ÿÿÿ£ÿÿÿ£ÿ¸ÿ¢ÿ¡ÿ®ÿ©ÿ¡ÿ¨ÿªÿ¢ÿÿ¦ÿ£ÿ¨ÿÿ£ÿ«ÿ­ÿªÿ¡ÿ§ÿ£ÿÿ¯ÿ³ÿ¦ÿ¥ÿ£ÿ ÿ¤ÿ¢ÿÿ­ÿ±ÿ¬ÿ°ÿ£ÿÿ¡ÿ£ÿ«ÿ¯ÿ¦ÿ·ÿ¥ÿµÿ¡ÿÿ¦ÿ±ÿ¬ÿ¢ÿ¤ÿ¨ÿ¨ÿÿ£ÿ«ÿ¨ÿ¢ÿ£ÿ¥ÿÿ¦ÿ¥ÿ½ÿ¤ÿÿ¦ÿ¤ÿ¡ÿ¯ÿ¤ÿ ÿ¬ÿ¶ÿ¨ÿ®ÿ­ÿ°ÿ®ÿÿ¤ÿÿ¦ÿ´ÿ²ÿ¡ÿ§ÿ¦ÿ¡ÿ­ÿ¨ÿ§ÿ¸ÿ£ÿ¤ÿ ÿ¡ÿ¦ÿ¦ÿ¦ÿ¯ÿ­ÿÿÿ§ÿ£ÿÿÿÿ ÿ¢ÿÿ©ÿ¢ÿÿÿÿÿÿÿ¥ÿÿÿÿÿÿÿÿÿÿªÿ¡ÿ¥ÿÿÿÿÿÿÿÿÿÿÿÿÿÿÿÿÿÿ«ÿ ÿÿÿÿ¤ÿªÿ»ÿ¼ÿ¤ÿ§ÿ¦ÿ¤ÿ§ÿ©ÿ¸ÿ¹ÿ·ÿ¸ÿ«ÿ¦ÿ®ÿ¯ÿ¦ÿ§ÿ¶ÿ¶ÿ¥ÿ¨ÿÿÿ¦ÿ²ÿµÿ³ÿ°ÿ«ÿ§ÿ°ÿ¸ÿÁÿ¼ÿ­ÿ«ÿ³ÿ´ÿ«ÿ ÿ³ÿ·ÿ¹ÿ°ÿ ÿ¤ÿµÿºÿ¼ÿ´ÿÿ ÿ¦ÿ®ÿ­ÿ¨ÿ¯ÿ»ÿ«ÿ¬ÿ²ÿ£ÿÿvÿXÿ(ÿÿÿÿUÿÿÿÿÿ¦ÿ©ÿ¦ÿÿzÿ{ÿÿÿ¢ÿÿÿÿ ÿ ÿÿÿÿ§ÿªÿ ÿÿÿÿÿÿÿÿÿÿÿÿÿÿÿÿÿÿÿ¨ÿ§ÿ ÿÿ¤ÿ¤ÿÿÿdÿ[ÿ}ÿÿÿÿÿÿ§ÿ¬ÿÅÿµÿ³ÿ¯ÿ¥ÿ¬ÿ±ÿ¬ÿ«ÿ§ÿ¤ÿ³ÿ§ÿ¹ÿºÿÃÿºÿ®ÿ¿ÿ±ÿ ÿ¨ÿÂÿ¢ÿµÿ©ÿÿ¤ÿ«ÿ®ÿ±ÿ¬ÿ¯ÿ¬ÿ¹ÿ²ÿ¯ÿ¥ÿ¢ÿ¬ÿ±ÿ±ÿ©ÿÆÿ¿ÿ±ÿ§ÿ ÿ£ÿ¢ÿ¥ÿ´ÿ½ÿºÿ·ÿ±ÿ·ÿµÿ³ÿ¹ÿ¹ÿ¶ÿ°ÿ¬ÿÅÿÁÿÿ¥ÿ«ÿ²ÿ¯ÿªÿ¥ÿ¬ÿ½ÿ²ÿ¦ÿ³ÿ±ÿ´ÿ®ÿ§ÿªÿ®ÿ²ÿ±ÿªÿµÿ ÿ²ÿ«ÿ¸ÿ³ÿ·ÿ°ÿ§ÿ©ÿ°ÿ±ÿºÿ¶ÿÃÿÂÿªÿ¬ÿ¼ÿ»ÿ¬ÿ¨ÿ¯ÿ¹ÿÃÿ¼ÿ´ÿÆÿÀÿ±ÿÿ«ÿ¹ÿ²ÿªÿªÿ²ÿ®ÿ»ÿ¹ÿ¤ÿ±ÿ¯ÿ©ÿ¨ÿ¬ÿ¯ÿ«ÿ±ÿÿÿ¯ÿ±ÿ¯ÿµÿ»ÿ¾ÿºÿºÿ¸ÿ«ÿ³ÿ¨ÿÿ©ÿ¥ÿ­ÿ²ÿºÿµÿ³ÿ½ÿ»ÿ¹ÿ»ÿ®ÿ°ÿ¬ÿ¶ÿ·ÿ´ÿ³ÿ®ÿ²ÿ´ÿ²ÿ²ÿÿ¬ÿ¨ÿ´ÿ¸ÿ«ÿ®ÿ±ÿ§ÿ¤ÿ¦ÿ§ÿ±ÿ¦ÿ¹ÿÁÿÀÿªÿ®ÿ²ÿ¶ÿ²ÿ¬ÿ­ÿ´ÿ³ÿ¸ÿÊÿ²ÿ¤ÿ®ÿ°ÿ±ÿ§ÿ¦ÿ§ÿ±ÿÁÿ¾ÿ©ÿªÿ®ÿ¯ÿ²ÿ¯ÿµÿ¤ÿ¶ÿ«ÿ­ÿ´ÿ´ÿ°ÿ©ÿ­ÿ³ÿµÿ´ÿ±ÿ¹ÿ©ÿµÿ¶ÿ³ÿ§ÿ¢ÿ®ÿ¸ÿ¸ÿ²ÿªÿ°ÿ²ÿ²ÿ½ÿ¶ÿ«ÿ¬ÿ¥ÿ£ÿ¢ÿ©ÿ¼ÿ¯ÿ¡ÿ§ÿÿªÿ«ÿ¯ÿ±ÿ®ÿ²ÿµÿ³ÿ²ÿ°ÿ²ÿ»ÿ²ÿÄÿ¤ÿ ÿ±ÿ­ÿÿ¤ÿÿ ÿ¤ÿ«ÿ·ÿ´ÿ·ÿ¼ÿ³ÿ¿ÿ²ÿ³ÿ®ÿ®ÿ«ÿ°ÿ²ÿ«ÿ®ÿ³ÿ¯ÿªÿ©ÿµÿ³ÿ·ÿ»ÿ²ÿ³ÿ¯ÿºÿ¶ÿ£ÿ£ÿ«ÿ³ÿ¸ÿ¯ÿ¯ÿªÿ³ÿ¸ÿ½ÿªÿ­ÿ«ÿ¼ÿ¾ÿµÿ§ÿ©ÿ¯ÿ­ÿ©ÿ¤ÿ¶ÿªÿ¹ÿ©ÿ¶ÿÿ½ÿ¨ÿÿÿÿÿÿ¤ÿ¢ÿ¤ÿ­ÿ­ÿ­ÿ¯ÿ¢ÿ«ÿ»ÿ±ÿ¸ÿ«ÿ»ÿÀÿ¸ÿ²ÿ¶ÿ»ÿ°ÿ¦ÿ¯ÿºÿ©ÿ¤ÿ®ÿ¶ÿ ÿ¢ÿ§ÿ¡ÿ¤ÿ£ÿ§ÿ§ÿ ÿ¤ÿ¬ÿ«ÿ¢ÿÿÿ¢ÿÿ±ÿÿÿ¨ÿ®ÿ§ÿÿÿÿ¡ÿ¥ÿ¤ÿÿ¨ÿ©ÿªÿ ÿÿ¯ÿÿÿ¨ÿÿÿÿ§ÿ©ÿ¥ÿÿÿªÿ¡ÿ¤ÿ¢ÿ¤ÿÿ¥ÿ¶ÿ§ÿ¬ÿ¢ÿÿ¥ÿ¨ÿ«ÿ¯ÿ©ÿ¨ÿ®ÿ±ÿ´ÿ£ÿÿ§ÿ¨ÿ¦ÿ¥ÿÿÿÿÿÿÿ¦ÿ¢ÿÿÿÿ£ÿ£ÿÿÿÿ¡ÿ¢ÿ¬ÿÿ±ÿÿÿÿÿªÿ¡ÿÿ¬ÿ¬ÿ¤ÿ«ÿ±ÿ¤ÿ¥ÿÿÿ¢ÿ­ÿ©ÿ±ÿÿ¢ÿ¢ÿ ÿÿÿ¢ÿ¤ÿ¥ÿ©ÿ¥ÿªÿ²ÿªÿ·ÿ¶ÿ¦ÿ£ÿ¨ÿ­ÿ¡ÿ«ÿ®ÿ­ÿ­ÿÿ¥ÿÿÿ¡ÿ£ÿ¥ÿ ÿÿªÿ¨ÿÿÿÿ£ÿÿ¢ÿ¢ÿÿÿ ÿ¢ÿÿÿ¡ÿ ÿ¢ÿ¤ÿÿÿÿ§ÿ­ÿ¢ÿÿ«ÿÿÿªÿÿÿÿÿ«ÿ£ÿ ÿÿÿ¤ÿ¥ÿ¤ÿÿ¢ÿ¨ÿªÿ±ÿ¯ÿ©ÿÿ ÿ±ÿ£ÿ¢ÿÿ¬ÿªÿ©ÿ§ÿ®ÿ¡ÿ°ÿ¬ÿ·ÿ³ÿ²ÿ³ÿ«ÿ§ÿ£ÿ£ÿ¬ÿ³ÿ°ÿ¢ÿ­ÿ¥ÿ©ÿ°ÿ§ÿ¬ÿ ÿ¥ÿ¥ÿªÿ°ÿ¯ÿ¨ÿ©ÿ°ÿ®ÿ©ÿ¨ÿ¥ÿ§ÿ©ÿÿÿ¬ÿÿ§ÿ°ÿ¦ÿÿÿÿ£ÿ§ÿ¼ÿ­ÿÿÿ¦ÿ¯ÿ§ÿÿ©ÿ§ÿÿÿ¤ÿ¤ÿ¢ÿ§ÿ¥ÿ§ÿ ÿ­ÿ¬ÿ§ÿ¥ÿ¤ÿ¢ÿ ÿ¬ÿ´ÿ°ÿ§ÿÿÿÿÿÿ©ÿ®ÿ¬ÿ°ÿ¢ÿÿªÿ£ÿ®ÿÿÿ¢ÿ§ÿÿÿÿÄÿ´ÿ¡ÿÿ©ÿ­ÿ¤ÿ«ÿ±ÿ¦ÿ ÿ«ÿ¦ÿÿÿªÿ­ÿ§ÿÿ£ÿ¯ÿ¥ÿ©ÿÿ¦ÿªÿ²ÿ®ÿ¦ÿªÿ«ÿÿÿÿ¡ÿ ÿ£ÿ´ÿ®ÿ´ÿ¦ÿÿÿÿ¥ÿ«ÿ§ÿ³ÿ³ÿÿ¢ÿ£ÿÿ§ÿ«ÿ´ÿ©ÿ°ÿÿ¸ÿ¼ÿ¡ÿªÿ«ÿ¹ÿ·ÿ«ÿ§ÿ´ÿ²ÿ´ÿ³ÿ°ÿ³ÿ¬ÿ©ÿªÿ§ÿ¨ÿ¡ÿÿÿ¦ÿªÿ²ÿ³ÿ¾ÿÇÿºÿ®ÿ¤ÿ¥ÿÄÿ¬ÿ·ÿ³ÿ¡ÿ²ÿ¹ÿ²ÿÀÿ´ÿ¬ÿ¹ÿ§ÿ¨ÿÿÿºÿ¶ÿ¬ÿ©ÿÿ¥ÿ«ÿ¬ÿ¹ÿªÿªÿ¯ÿ»ÿ·ÿ¸ÿ©ÿ¦ÿ ÿºÿ«ÿÿÆÿ¢ÿ±ÿºÿµÿ¯ÿ©ÿ®ÿ´ÿªÿªÿ©ÿ¯ÿªÿ©ÿ¨ÿ¨ÿ¬ÿ¦ÿ¡ÿ«ÿ¸ÿ¡ÿ¦ÿ¦ÿ­ÿ¥ÿ­ÿ¯ÿ¢ÿ¯ÿ®ÿ­ÿ©ÿªÿÿÿ¥ÿÿ¢ÿªÿ´ÿ´ÿ¡ÿÿ¥ÿ¢ÿ¨ÿ­ÿ®ÿ©ÿÿÿÿÿ©ÿ§ÿ¢ÿ¥ÿÿÿ£ÿ¤ÿ§ÿ©ÿ¬ÿ§ÿ­ÿ¢ÿ§ÿÿ«ÿ±ÿÿ¢ÿ§ÿ©ÿ´ÿ·ÿ£ÿ¨ÿ¢ÿ¤ÿ ÿ­ÿ°ÿ£ÿ ÿ¢ÿÿ¤ÿ¬ÿªÿ«ÿ¦ÿ«ÿ·ÿ¨ÿ°ÿ¬ÿ®ÿ¦ÿ ÿÿ¤ÿ¡ÿ´ÿ­ÿ¬ÿ¨ÿ°ÿ£ÿ§ÿÿ¤ÿÿ®ÿ¬ÿ®ÿ¹ÿ¸ÿ´ÿ¤ÿÿ¦ÿ¤ÿ ÿÿÿªÿ´ÿ®ÿªÿ¡ÿ®ÿ¹ÿ­ÿ¶ÿ´ÿÿ¬ÿ¦ÿ¦ÿ£ÿ«ÿ©ÿ­ÿÿÿªÿÿ¡ÿ±ÿÿ¥ÿ¦ÿ ÿ¡ÿ£ÿ¨ÿ®ÿÿ ÿÿÿ¨ÿªÿ§ÿÿ©ÿ±ÿ¯ÿ§ÿ¨ÿ£ÿÿÿ©ÿ³ÿ´ÿ¨ÿ¡ÿªÿ¨ÿ¤ÿ«ÿ¢ÿÿÿÿ©ÿ«ÿ¡ÿ¨ÿ¡ÿÿÿ³ÿ¸ÿ³ÿ¸ÿ¥ÿÿÿ¯ÿ¾ÿ¹ÿ©ÿªÿ¶ÿªÿ­ÿµÿ¶ÿ¶ÿ±ÿ±ÿ¬ÿ©ÿ¥ÿ°ÿ¸ÿ­ÿ¬ÿ­ÿ®ÿ¢ÿ¦ÿ¨ÿ¬ÿ¤ÿ³ÿÿÿÿ·ÿ´ÿªÿ¨ÿµÿ²ÿÿ©ÿ¤ÿ´ÿ´ÿ¦ÿÿ ÿ°ÿ§ÿªÿªÿ²ÿ²ÿ¬ÿ³ÿ ÿ«ÿ¯ÿ®ÿ³ÿ®ÿ²ÿ¹ÿ±ÿ®ÿ¡ÿ¨ÿ·ÿ©ÿ¯ÿ¯ÿ³ÿ´ÿ¸ÿªÿ¦ÿ±ÿ³ÿ½ÿ´ÿ«ÿ¨ÿÿ ÿ®ÿ°ÿ¬ÿ®ÿ¤ÿ«ÿªÿ¦ÿÿÿ¥ÿ¯ÿ±ÿ¨ÿ¥ÿ£ÿ©ÿµÿ¶ÿµÿ«ÿ´ÿ«ÿ¥ÿªÿÿ§ÿ©ÿ¨ÿ©ÿ§ÿ¥ÿÿªÿ©ÿ¤ÿµÿ¯ÿ¢ÿ¦ÿÿ¥ÿ®ÿ´ÿ¹ÿ¬ÿÿÿ©ÿÿ¯ÿ ÿ¹ÿ²ÿ¸ÿ±ÿ¬ÿ«ÿ§ÿ©ÿÿ¾ÿÀÿ­ÿ¦ÿ­ÿ«ÿ¿ÿ®ÿ©ÿ¦ÿ¬ÿ©ÿ¡ÿ¦ÿ¤ÿ§ÿ¨ÿ±ÿ±ÿ¡ÿ§ÿ­ÿ§ÿ¥ÿ ÿ±ÿ°ÿÿ¬ÿªÿ«ÿ ÿ¦ÿ¤ÿ°ÿµÿÿ©ÿÿÿºÿ¸ÿÿ¦ÿ³ÿ¯ÿ¿ÿ ÿ¯ÿ§ÿ¸ÿÿ¯ÿ¸ÿ«ÿ©ÿ·ÿ¬ÿªÿ³ÿ·ÿ­ÿ¨ÿ¥ÿ¥ÿ°ÿ¸ÿ¸ÿªÿ ÿ­ÿµÿ±ÿÿÿ¦ÿÿÿ£ÿÿÿÿÿ¡ÿÿ¯ÿ¼ÿªÿ¢ÿ ÿ§ÿªÿ­ÿ¨ÿÿºÿ¯ÿ£ÿÿ§ÿ·ÿµÿÿÿÿÿ¢ÿ§ÿ ÿ ÿ§ÿ£ÿªÿÿÿÿÿ£ÿ¤ÿ¬ÿªÿ°ÿ¨ÿÿÿ¢ÿ±ÿ£ÿ¤ÿ¥ÿÿ°ÿªÿ°ÿÿ¤ÿ­ÿ£ÿ°ÿÿªÿ¢ÿ¼ÿ©ÿ«ÿ¬ÿÿ¢ÿ¡ÿ¤ÿÿ´ÿ£ÿ¬ÿµÿ²ÿ©ÿ³ÿ¡ÿ¦ÿ³ÿ¤ÿªÿ¯ÿ®ÿ§ÿ¤ÿ ÿ ÿ§ÿ«ÿªÿ¥ÿ®ÿ°ÿ«ÿ®ÿ¡ÿ¡ÿ§ÿ§ÿ«ÿµÿ¬ÿ¡ÿ´ÿ±ÿ¢ÿ«ÿÿ´ÿ¶ÿ¥ÿ¥ÿÿ¡ÿÿ±ÿ£ÿ¤ÿÀÿ§ÿ«ÿ£ÿ¦ÿ«ÿ¯ÿ§ÿ­ÿ³ÿ´ÿ­ÿµÿÿÿÿÿ¦ÿ´ÿ¬ÿ§ÿ°ÿ²ÿ®ÿ«ÿ¢ÿ¤ÿ±ÿ¬ÿ¢ÿ¥ÿ¦ÿ¬ÿ¤ÿÿ®ÿ³ÿ·ÿ«ÿ³ÿ´ÿ¶ÿ¼ÿ¯ÿ­ÿ«ÿ®ÿ´ÿÿ¼ÿ·ÿ²ÿ£ÿªÿ¯ÿ¨ÿ­ÿ©ÿ¬ÿ¯ÿ«ÿ¬ÿÿ§ÿ§ÿªÿªÿ¨ÿ¬ÿµÿ°ÿ¢ÿ¨ÿ«ÿ£ÿ©ÿ¯ÿ£ÿÿ§ÿ­ÿ¹ÿÿ¯ÿ¯ÿÿCÿfÿ§ÿ§ÿ£ÿªÿÿ®ÿ©ÿ«ÿÿ¡ÿËÿªÿ¿ÿ¤ÿ¦ÿÿ°ÿ¤ÿ¡ÿ´ÿÿÿÿªÿ·ÿ®ÿ©ÿ¢ÿ©ÿ¨ÿÿ­ÿ±ÿ¨ÿ¨ÿÿÿ©ÿ©ÿ¶ÿ²ÿ£ÿ£ÿ©ÿµÿ´ÿ¤ÿ©ÿ£ÿÿÿ©ÿ©ÿ£ÿ ÿÿÿ©ÿ°ÿÿ®ÿ¬ÿ«ÿ¡ÿ°ÿºÿ´ÿ¦ÿ©ÿ«ÿ¶ÿ³ÿ¥ÿ¢ÿÿ«ÿ­ÿ¥ÿµÿ¸ÿ¯ÿ°ÿ´ÿ°ÿ§ÿªÿÿ©ÿ¹ÿ³ÿ£ÿªÿµÿ§ÿ«ÿ§ÿ¨ÿÿ«ÿ­ÿ©ÿ­ÿ´ÿ¾ÿ¸ÿ®ÿ±ÿ§ÿ£ÿÿÿ¦ÿ«ÿ­ÿ©ÿ¥ÿ¯ÿ ÿÿ¢ÿ¡ÿ¦ÿ±ÿ¥ÿ¢ÿ¡ÿÿ ÿÿÿ£ÿµÿ»ÿ§ÿ¤ÿ¬ÿ¼ÿ¨ÿÿ±ÿ¨ÿªÿÿ§ÿ©ÿ³ÿ¥ÿ£ÿ°ÿ±ÿ³ÿ¶ÿ·ÿ·ÿ³ÿ¼ÿ¯ÿ§ÿ²ÿ¯ÿ©ÿ¬ÿ¯ÿ°ÿ¬ÿ¬ÿ¨ÿ­ÿ¨ÿ«ÿ¸ÿºÿªÿ²ÿÿ£ÿ·ÿ´ÿ³ÿ£ÿ¶ÿÿ¹ÿ«ÿ©ÿ©ÿ«ÿ¤ÿ¬ÿ·ÿ³ÿºÿ±ÿÿÿ°ÿÄÿ»ÿ¥ÿ«ÿ°ÿ§ÿ©ÿªÿ®ÿ¶ÿ¬ÿªÿ¢ÿ¶ÿ·ÿÄÿ£ÿ£ÿÿ°ÿ¾ÿ½ÿ¯ÿ«ÿ¨ÿ½ÿµÿ¼ÿ­ÿ§ÿ©ÿ´ÿ¯ÿªÿ¤ÿ¥ÿ¤ÿÿ¦ÿ¯ÿ®ÿ¸ÿÀÿªÿÿ«ÿ¯ÿ¯ÿ«ÿ­ÿ°ÿ¼ÿ¯ÿ»ÿ½ÿ²ÿ¼ÿ²ÿ³ÿ¨ÿÿªÿ·ÿ¦ÿ¨ÿ­ÿ²ÿµÿ¹ÿµÿ¯ÿÿÿÿ¬ÿ¦ÿ­ÿ²ÿ¥ÿ¨ÿ«ÿ­ÿ®ÿ«ÿ®ÿ¨ÿ®ÿ¸ÿ¢ÿ«ÿ·ÿÿÿ¬ÿ³ÿ¬ÿ»ÿ¶ÿ¥ÿ­ÿ§ÿ³ÿ°ÿ­ÿ¬ÿ®ÿ±ÿ³ÿ°ÿªÿ®ÿ´ÿ²ÿ·ÿ¿ÿ­ÿ½ÿ²ÿ¯ÿ¡ÿ±ÿ®ÿ¨ÿ»ÿ¦ÿµÿªÿ°ÿ¤ÿÿ ÿ·ÿ­ÿ¤ÿ·ÿ®ÿ£ÿ¯ÿ©ÿÿ¬ÿ¼ÿ®ÿÿ°ÿ¡ÿ¤ÿ­ÿ°ÿ¿ÿ¾ÿÂÿ³ÿ«ÿ§ÿ£ÿºÿ´ÿ©ÿ°ÿ¶ÿ³ÿ¸ÿ¯ÿ§ÿ®ÿ¬ÿªÿ¯ÿ«ÿ¦ÿ¥ÿ¨ÿ¬ÿÿ­ÿ¯ÿÿÿªÿ¤ÿ ÿ¼ÿªÿ¤ÿªÿ²ÿ¦ÿ°ÿ°ÿ§ÿ·ÿ±ÿ¶ÿ»ÿ ÿÿ¯ÿ¯ÿ²ÿ­ÿ«ÿ±ÿ§ÿ¹ÿ±ÿ ÿ¢ÿ£ÿªÿÿ©ÿ¶ÿ¢ÿ§ÿ´ÿ«ÿ­ÿ­ÿ²ÿÀÿ´ÿ´ÿ±ÿ¨ÿ¤ÿÿ¥ÿ§ÿÿ¥ÿ¯ÿ´ÿ¹ÿ¶ÿ²ÿ£ÿ§ÿ¶ÿ¥ÿÿ»ÿ¿ÿ­ÿ¥ÿ¨ÿ»ÿ¿ÿ¿ÿ¹ÿ¨ÿ§ÿ§ÿÿ¡ÿªÿ­ÿ£ÿ±ÿºÿ±ÿ²ÿÿ¶ÿ£ÿªÿ±ÿÿ¡ÿÿÿÿ¦ÿ¦ÿÿÿÿÿ¢ÿ®ÿ´ÿ£ÿÿÿ¡ÿÿÿ¡ÿÿÿÿ~ÿÿÿÿÿÿÿÿÿÿÿÿÿÿÿÿÿÿÿÿÿÿ|ÿÿÿÿÿÿÿ¡ÿÿÿ¢ÿÿÿÿ£ÿÿÿÿÿÿÿÿÿÿÿÿÿÿÿÿÿÿÿÿÿÿÿÿ£ÿ¥ÿÿÿÿÿ ÿ£ÿ£ÿ¦ÿ¡ÿÿÿÿÿ²ÿ¥ÿÿ¡ÿÿÿÿ«ÿªÿ¬ÿÿ¯ÿÿÁÿ¨ÿÿ ÿ¥ÿÿÿ§ÿ¢ÿ ÿ´ÿ¾ÿ´ÿ©ÿ¤ÿ²ÿÿnÿ£ÿÿ®ÿ°ÿ¹ÿ©ÿÿ­ÿ¶ÿµÿ´ÿ©ÿ¢ÿ©ÿ¬ÿ¯ÿ³ÿ²ÿ·ÿ¹ÿµÿ½ÿ¼ÿ¿ÿ­ÿµÿ»ÿ©ÿ£ÿ¨ÿªÿ¯ÿ¸ÿ³ÿ©ÿ¯ÿµÿµÿ¹ÿ¦ÿ¹ÿµÿ¯ÿ¨ÿ°ÿ­ÿ°ÿ§ÿ¯ÿ³ÿµÿºÿ¶ÿ¬ÿ®ÿ¹ÿ«ÿ¡ÿªÿ²ÿ¯ÿ¶ÿ¶ÿ©ÿ®ÿºÿ¯ÿ«ÿ±ÿ±ÿ¯ÿ¥ÿÿ¥ÿªÿ©ÿÿ¤ÿ³ÿµÿ±ÿ¢ÿ²ÿ«ÿ®ÿ»ÿ»ÿ²ÿ¬ÿÿùþMþ#þ.þ/þeþ4ÿÿÿ©ÿ·ÿ»ÿ»ÿµÿÀÿÁÿ·ÿ®ÿ¤ÿ±ÿ­ÿ³ÿ¸ÿ³ÿ³ÿ¶ÿ²ÿ´ÿ²ÿ´ÿ¬ÿ«ÿ«ÿ¬ÿ¯ÿ¬ÿ°ÿ¬ÿ¦ÿµÿ­ÿÿ´ÿÿ®ÿ³ÿªÿ¦ÿ§ÿ©ÿ§ÿ¬ÿ¶ÿ°ÿ«ÿ³ÿ³ÿÀÿ®ÿµÿ´ÿÿ¥ÿ©ÿ¢ÿ¦ÿ¤ÿÿÿqÿ`ÿHÿ1ÿ1ÿ<ÿNÿWÿZÿSÿOÿQÿWÿLÿ>ÿKÿbÿlÿeÿ}ÿÿÿÿÿ{ÿÿÿ¤ÿªÿÿÿÿÿÿ¥ÿÿ¡ÿÿÿÿÿÿÿÿÿÿÿ¦ÿÿÿÿÿÿÿÿÿÿ­ÿ¤ÿÿÿÿÿÿ ÿÿ«ÿ¢ÿ«ÿ©ÿÿ¥ÿ°ÿ­ÿ¬ÿªÿ¢ÿ®ÿ³ÿ¼ÿ®ÿ¥ÿ©ÿµÿªÿ±ÿ·ÿ­ÿ¦ÿ ÿÿ­ÿ´ÿ§ÿÿºÿ¯ÿ¶ÿÿ¹ÿ·ÿ¢ÿ©ÿ·ÿ¯ÿ©ÿ¸ÿ®ÿ¯ÿ±ÿ¾ÿ´ÿ¯ÿ³ÿ®ÿ¤ÿ«ÿ·ÿ¯ÿ©ÿÿ¿ÿÿ®ÿ·ÿ¼ÿ°ÿ¯ÿ´ÿ­ÿ©ÿ¯ÿ£ÿ¤ÿ»ÿ¯ÿÆÿÿÿ©ÿ­ÿ§ÿ§ÿ¨ÿ¨ÿ®ÿ ÿªÿ½ÿ»ÿ·ÿ§ÿ²ÿ®ÿ©ÿ´ÿ¹ÿ°ÿ§ÿ¦ÿ¶ÿ¢ÿÃÿ¦ÿ·ÿ§ÿ¬ÿ²ÿ­ÿ±ÿ¶ÿ©ÿ¥ÿ¬ÿ¶ÿ¤ÿ¢ÿ¤ÿÿ¨ÿµÿ°ÿ­ÿ²ÿ¡ÿ­ÿ¥ÿÀÿ¼ÿ¯ÿ¹ÿ°ÿ©ÿ°ÿ¸ÿµÿ¡ÿÿgÿuÿÿÿ¥ÿªÿ¨ÿ ÿÿ§ÿ©ÿ¡ÿÿÿ¡ÿ²ÿ ÿ¦ÿªÿÿÿ ÿ§ÿÿ£ÿÿÿ¤ÿ¬ÿ¯ÿ©ÿÿ ÿ¥ÿ¡ÿ«ÿ¨ÿÿ§ÿ ÿ£ÿ¦ÿ£ÿ¢ÿ©ÿ¯ÿ®ÿ§ÿ¶ÿ­ÿ¡ÿ¡ÿ¢ÿ¥ÿ¢ÿÿÿ¢ÿ¨ÿ´ÿªÿ¨ÿ­ÿ®ÿ¥ÿÿÿÿÿ¦ÿ£ÿ£ÿÿÿÿªÿªÿ¦ÿªÿ«ÿÿ£ÿ¡ÿ¦ÿ ÿ¢ÿ¢ÿ£ÿ¤ÿ¥ÿ±ÿÿÿÃÿ¦ÿ±ÿ·ÿ®ÿ¢ÿÿÿ¶ÿ¯ÿ¥ÿ¯ÿ§ÿÿÿ ÿ¥ÿÿ¨ÿ¯ÿ¦ÿ®ÿÿÿ¦ÿ¨ÿ¢ÿ¢ÿ¦ÿ§ÿÿ®ÿ§ÿ¥ÿ¤ÿÿÿ ÿ©ÿ¬ÿÿ§ÿ¡ÿ§ÿÿÿÿ ÿ²ÿªÿ§ÿ¤ÿ²ÿ¬ÿ¨ÿ¤ÿ¯ÿ¯ÿ¥ÿ«ÿ©ÿ¡ÿ¸ÿ©ÿ¥ÿ§ÿ§ÿ©ÿ¬ÿ°ÿ·ÿ¯ÿ¦ÿ¬ÿ¦ÿ¦ÿ¬ÿ¯ÿªÿÿ£ÿÿ¡ÿ¨ÿ¢ÿÿÿÿÿ©ÿÿÿÿ¢ÿÿÿÿÿÿÿ«ÿÿÿÿÿÿÿ|ÿyÿÿÿÿÿÿÿÿÿÿÿÿÿÿÿÿÿÿÿÿÿÿ°ÿ ÿÿÿÿÿ¶ÿ®ÿ¬ÿ§ÿÿÿ¤ÿ£ÿ»ÿ¾ÿÀÿ¿ÿ¬ÿ±ÿ¯ÿ¸ÿ·ÿ®ÿ©ÿ®ÿ´ÿºÿ©ÿ¡ÿ¡ÿ£ÿ³ÿ¸ÿ¸ÿ»ÿ°ÿ²ÿ¸ÿÀÿ½ÿ¹ÿ¶ÿµÿµÿµÿ¹ÿ³ÿ³ÿ±ÿ¯ÿ¨ÿªÿµÿºÿ»ÿ§ÿÿ¦ÿ®ÿ´ÿ­ÿ ÿ¨ÿÇÿ©ÿ®ÿ³ÿ¯ÿÿÿtÿÿþþåþBÿÿÿÿÿ¨ÿªÿªÿÿ}ÿÿÿÿÿÿ¡ÿ¦ÿ¯ÿÿÿÿÿ«ÿ§ÿÿÿÿÿÿÿ£ÿÿÿÿÿÿÿÿÿÿ¢ÿÿÿ¢ÿ¢ÿ£ÿ£ÿ£ÿ§ÿÿ¥ÿÿ]ÿSÿrÿÿÿÿÿ¯ÿ¸ÿ£ÿµÿ®ÿ¬ÿ©ÿ¬ÿ²ÿ­ÿ¶ÿ¦ÿ¯ÿ·ÿ±ÿ¶ÿªÿ©ÿ³ÿ­ÿ¡ÿÿÿ±ÿ¾ÿ²ÿ¸ÿµÿ¬ÿ¬ÿ°ÿ¯ÿ°ÿ³ÿ®ÿ£ÿ¢ÿ¨ÿµÿ³ÿ¨ÿªÿ¸ÿ­ÿ ÿ³ÿ´ÿ¶ÿ§ÿªÿ³ÿ¬ÿ¢ÿ¯ÿ´ÿ¿ÿ·ÿªÿ³ÿµÿ©ÿ«ÿ­ÿ«ÿ¶ÿ¦ÿ¹ÿ·ÿºÿÿ®ÿ§ÿ¦ÿ±ÿ¶ÿ·ÿ½ÿ³ÿªÿ±ÿ´ÿµÿ¬ÿ£ÿ¢ÿ£ÿ¢ÿ¢ÿ§ÿ®ÿ¡ÿªÿ¡ÿ²ÿ­ÿ¡ÿ§ÿ©ÿ¤ÿ«ÿ­ÿ³ÿ½ÿ±ÿ¸ÿ§ÿ¥ÿ®ÿ²ÿ°ÿ¦ÿ¥ÿ¶ÿ»ÿ°ÿ¶ÿªÿ¨ÿÁÿÅÿ¿ÿ¸ÿ©ÿÿÿ¤ÿ¯ÿ½ÿ¶ÿ¨ÿ±ÿ¶ÿ®ÿ¢ÿÿ¡ÿ«ÿ²ÿ­ÿ´ÿ¶ÿÁÿ¨ÿµÿ´ÿ³ÿ¸ÿ´ÿ±ÿ°ÿ½ÿÿÿµÿ¹ÿµÿ·ÿ¹ÿ´ÿ®ÿµÿ¼ÿªÿªÿÿÿÌÿ¦ÿªÿ¾ÿ¬ÿªÿ»ÿ¸ÿ¬ÿ¨ÿÿ´ÿ ÿ¤ÿ£ÿ­ÿ´ÿ³ÿ­ÿ ÿ¤ÿ´ÿ¬ÿ·ÿ¹ÿ¶ÿ¬ÿ«ÿ±ÿ«ÿ´ÿ¸ÿ¹ÿ¶ÿ®ÿ¬ÿ²ÿÇÿ®ÿ§ÿ§ÿ±ÿ«ÿªÿªÿ°ÿ·ÿ½ÿ¿ÿ³ÿ§ÿ®ÿ¼ÿÅÿ®ÿ¥ÿ¯ÿ¸ÿ¿ÿ½ÿÀÿÁÿ¸ÿ°ÿªÿ¿ÿ¿ÿ»ÿ²ÿ®ÿ¯ÿ¶ÿ´ÿ­ÿ«ÿ¬ÿ­ÿ®ÿ¨ÿ«ÿ¢ÿ±ÿ¤ÿÿµÿµÿ²ÿ²ÿ¹ÿ¼ÿ²ÿ«ÿ²ÿ¯ÿ¬ÿªÿ¦ÿ©ÿ²ÿ§ÿ«ÿ­ÿ¬ÿ·ÿ½ÿ¼ÿ´ÿ§ÿ³ÿ½ÿ°ÿ»ÿ«ÿ¸ÿ®ÿ«ÿÿÿÿÿ¬ÿµÿµÿ¬ÿµÿ¶ÿ®ÿ»ÿµÿ«ÿªÿ«ÿ­ÿ¹ÿ·ÿ­ÿ§ÿ¡ÿ©ÿÿ¨ÿ¬ÿ¯ÿ¦ÿÁÿ°ÿ©ÿ»ÿ´ÿ ÿ ÿ­ÿ²ÿ±ÿªÿ¤ÿ­ÿ´ÿ±ÿ²ÿµÿ·ÿ£ÿ·ÿµÿ±ÿ¬ÿªÿ®ÿ±ÿ°ÿ¦ÿ¤ÿ¦ÿ¶ÿ§ÿ¶ÿÿ¥ÿ§ÿ¡ÿÿÿÿÿ ÿ¤ÿÿªÿ©ÿ¬ÿ°ÿ¨ÿ®ÿ±ÿ¬ÿ¨ÿªÿ¶ÿ·ÿ¹ÿ·ÿ¯ÿ²ÿ±ÿ¢ÿ©ÿÅÿªÿ©ÿ«ÿ²ÿÿ¨ÿ°ÿ¬ÿ®ÿ¨ÿ©ÿ¨ÿ ÿ¢ÿ¡ÿ§ÿ¥ÿÿÿ¨ÿÿÂÿÿÿÿÿÿÿÿ©ÿ­ÿ­ÿ¬ÿÿªÿ¨ÿªÿÿ©ÿ¦ÿÿÿ©ÿ ÿÿÿ¤ÿªÿ¤ÿ ÿ©ÿ¶ÿ§ÿÿÿ¿ÿÿ©ÿ ÿÿÿÿÿ¤ÿ¦ÿÿÿ±ÿ¥ÿÿ¦ÿ­ÿ¦ÿÿÿ§ÿÿ­ÿ¤ÿÿ§ÿÿÿ¡ÿ£ÿ¦ÿÿÿ¥ÿÿÿÿÿ ÿÿ´ÿÿÿ©ÿ©ÿ»ÿ¢ÿ®ÿ±ÿ§ÿ¨ÿ©ÿ¨ÿ©ÿ£ÿÿ¢ÿÿ¢ÿ­ÿ¡ÿ§ÿ¤ÿ¹ÿ¥ÿ¥ÿ±ÿÿÿÿÿ¥ÿÿÿÿÿÿ°ÿ¢ÿ¡ÿ¥ÿÿÿ¥ÿÿ¨ÿ¡ÿ¨ÿ£ÿÿÿÿ¥ÿªÿ¦ÿ¤ÿ¤ÿ¡ÿ¬ÿ¦ÿ¤ÿ¥ÿ ÿ¡ÿ¤ÿ§ÿ²ÿ§ÿÿÿÿ¢ÿ­ÿ­ÿÿ£ÿÿÿÿ§ÿªÿ¦ÿ©ÿ¢ÿÿÿÿÿÿ¤ÿ¡ÿÿ¦ÿÿ¡ÿÿ®ÿ¬ÿ¬ÿ¬ÿ£ÿ©ÿ²ÿ¨ÿ¤ÿ¨ÿ£ÿ¥ÿ¡ÿ¤ÿÁÿ½ÿ£ÿ¯ÿ¸ÿ¡ÿ¢ÿÿ§ÿ¬ÿ¨ÿ­ÿ²ÿ³ÿªÿ¤ÿ¢ÿ£ÿ«ÿ­ÿ²ÿ²ÿ§ÿ¯ÿªÿ±ÿ±ÿÿ­ÿ¡ÿ«ÿ®ÿ³ÿªÿ°ÿ¨ÿ ÿ©ÿªÿ£ÿÿÿÿ¢ÿ¥ÿÿ©ÿ©ÿ­ÿªÿ¸ÿ¢ÿÿÿ´ÿ³ÿ§ÿ¡ÿ§ÿ ÿ ÿ«ÿªÿ¦ÿ¥ÿÿ ÿ«ÿÿÿÿÿ ÿ«ÿ¬ÿ­ÿ®ÿ§ÿ©ÿ³ÿ¨ÿÿ¨ÿ´ÿ®ÿ´ÿ£ÿ¢ÿÿ¬ÿ¡ÿ¦ÿ«ÿ¦ÿ©ÿªÿ¤ÿ ÿ°ÿ©ÿ°ÿÿÿ´ÿ£ÿ¦ÿ¥ÿ¦ÿ£ÿ¢ÿ¬ÿ®ÿ ÿÿªÿ§ÿ­ÿ«ÿ£ÿ¤ÿ«ÿ ÿ ÿ¯ÿªÿÿ ÿ¥ÿ§ÿ°ÿ£ÿ¥ÿ¢ÿ¥ÿ¨ÿ¶ÿ¢ÿ¦ÿÿÿÿÿ­ÿªÿ¶ÿ­ÿ¨ÿªÿ²ÿ°ÿ©ÿ£ÿ¡ÿ¥ÿ¥ÿ¬ÿ°ÿÿ¢ÿÿªÿ³ÿ¦ÿ¯ÿºÿ©ÿ¦ÿ¶ÿ¥ÿ±ÿ§ÿÂÿ¯ÿ¯ÿ¥ÿ²ÿµÿ³ÿ¯ÿ©ÿ¬ÿ®ÿ®ÿ­ÿ¬ÿ«ÿ¦ÿ£ÿ©ÿ«ÿ ÿ«ÿ¹ÿ³ÿ¿ÿ­ÿ­ÿ ÿ¥ÿªÿÿ¢ÿ¯ÿ¹ÿ§ÿªÿ´ÿ¤ÿ«ÿ§ÿ´ÿ®ÿ§ÿ®ÿ°ÿ«ÿ¦ÿ®ÿ¾ÿ¹ÿ©ÿ¬ÿ«ÿÿ¨ÿ¢ÿ¨ÿ¹ÿ¨ÿ§ÿ¡ÿ­ÿ±ÿ¹ÿÿÿºÿ©ÿ§ÿ´ÿ®ÿ¦ÿ¥ÿ¸ÿ¶ÿ£ÿ¦ÿ¥ÿ¯ÿ·ÿ´ÿ¨ÿ§ÿ´ÿ³ÿ­ÿ´ÿ¾ÿ«ÿ ÿ«ÿ¹ÿ½ÿ²ÿ´ÿ§ÿ®ÿ«ÿºÿÿÿ¢ÿÿÿµÿ ÿ½ÿºÿ¬ÿ¶ÿ®ÿ£ÿ¨ÿ²ÿ¦ÿ£ÿ¶ÿ®ÿ¢ÿ©ÿÿÿ¢ÿÿ£ÿ¡ÿ¨ÿªÿ§ÿ¦ÿ ÿ±ÿ¦ÿ£ÿ°ÿ®ÿªÿ¤ÿ´ÿ¤ÿÿ©ÿ«ÿ ÿ­ÿÿ©ÿ¡ÿ¢ÿ§ÿ«ÿ²ÿ¯ÿ«ÿ§ÿ¢ÿ®ÿ²ÿ§ÿ¤ÿ§ÿ­ÿ±ÿ¯ÿµÿ¾ÿ°ÿ©ÿ´ÿ©ÿÿ{ÿ¦ÿµÿ²ÿ®ÿÿÿ¦ÿ½ÿ©ÿÿ©ÿ¯ÿ©ÿ¨ÿ±ÿ«ÿ±ÿªÿ§ÿ²ÿ¯ÿ¢ÿ¢ÿ§ÿ¡ÿ¨ÿ´ÿ«ÿ§ÿ®ÿ­ÿ¤ÿÿÿªÿ²ÿ¢ÿ±ÿ¨ÿ¥ÿÿÿ§ÿÿÿ³ÿ®ÿÿ°ÿ¯ÿ¦ÿ´ÿÿ¨ÿ ÿÿ¡ÿÿ©ÿ¨ÿ¨ÿÿÿ¦ÿ§ÿªÿ©ÿ¨ÿ­ÿÿÿ¥ÿ¬ÿ¡ÿ¡ÿ£ÿÿÿ ÿ±ÿÿÿÿ¦ÿ¨ÿ¤ÿÿ§ÿÿ£ÿÿ²ÿ±ÿ¯ÿ¼ÿ¦ÿÿÿÿ¬ÿ¥ÿ©ÿ±ÿÿÿÿ¡ÿ­ÿ¦ÿ£ÿ§ÿ«ÿ±ÿ«ÿ§ÿ½ÿÀÿ¯ÿ¸ÿºÿ¬ÿ´ÿ²ÿ´ÿ±ÿÿ ÿ¤ÿ¤ÿÿ¸ÿ©ÿµÿ¹ÿ©ÿ§ÿ­ÿ£ÿ§ÿ¶ÿ·ÿ®ÿ¦ÿ°ÿ¦ÿ°ÿ®ÿ³ÿÿÿ­ÿ¬ÿ¨ÿ«ÿ®ÿ«ÿ¢ÿ«ÿ±ÿ¥ÿ£ÿ¥ÿ¬ÿ¯ÿ­ÿ´ÿ§ÿ©ÿ¬ÿ¶ÿ­ÿ©ÿ¬ÿ±ÿÂÿ±ÿ©ÿ®ÿ£ÿÿ­ÿ­ÿ²ÿ§ÿ£ÿ§ÿ©ÿ¥ÿÿÿ§ÿ®ÿ®ÿ²ÿÿÿ ÿ²ÿ³ÿ²ÿ­ÿ¬ÿ§ÿ®ÿ¯ÿÿ¢ÿ±ÿ²ÿ¬ÿ§ÿÿÿ¤ÿ·ÿ®ÿ«ÿ¯ÿ±ÿ¯ÿ°ÿ§ÿµÿ½ÿ¬ÿ¯ÿÿ©ÿÿÿ±ÿÿ®ÿ´ÿ±ÿ¸ÿ¦ÿÀÿ­ÿ¨ÿ¢ÿ·ÿ¬ÿ¬ÿ«ÿ©ÿªÿ½ÿÿÿÿªÿ¥ÿ¢ÿ­ÿ¡ÿ¦ÿ²ÿ²ÿ°ÿ«ÿ®ÿ¡ÿÿ£ÿÿ¨ÿ«ÿ¢ÿ¥ÿ°ÿ­ÿÿ±ÿ£ÿ²ÿ´ÿÿ¤ÿªÿ¦ÿ»ÿ¨ÿ¡ÿÿµÿ¬ÿ±ÿÿ¢ÿ£ÿ¦ÿ¯ÿ¨ÿÿÿ¯ÿ®ÿÿ¢ÿÿ¯ÿ±ÿ´ÿ¯ÿ£ÿ£ÿ ÿ¢ÿ«ÿ¤ÿ¬ÿ³ÿÿÿ¡ÿÿÿ©ÿ¥ÿ§ÿ®ÿ ÿ¦ÿ¢ÿÿªÿ©ÿ±ÿ§ÿ~ÿ¢ÿÿ¥ÿ¬ÿÿ¡ÿ¬ÿzÿÿÿ¨ÿ§ÿÿÿÿ§ÿ¨ÿªÿ©ÿ­ÿÿÿ¥ÿ¡ÿ§ÿÿÿ©ÿ¥ÿÿÿÿ¤ÿ¡ÿ¦ÿ³ÿ³ÿ¦ÿ£ÿ£ÿ¢ÿ®ÿ«ÿ¥ÿ¢ÿ²ÿ«ÿ°ÿ±ÿÿÿ£ÿ¹ÿ·ÿÿ ÿ¦ÿ¤ÿ·ÿµÿ£ÿ¥ÿ¨ÿÿ¬ÿªÿ´ÿ»ÿÿ¡ÿ«ÿ¤ÿ©ÿ§ÿ²ÿ²ÿ®ÿ¨ÿ¨ÿªÿ¦ÿ£ÿÿÿ ÿ£ÿ§ÿ§ÿ§ÿªÿ¬ÿ§ÿºÿ®ÿÿ´ÿ¶ÿ§ÿ²ÿ¼ÿ»ÿµÿÿ¡ÿ ÿ§ÿÿ¬ÿ¸ÿ«ÿ»ÿ¤ÿ¦ÿ£ÿ¨ÿÿ¢ÿÿ¢ÿ®ÿ¨ÿ¥ÿ¹ÿ ÿÿ¨ÿ¦ÿÿ§ÿ²ÿ®ÿ°ÿ¶ÿ§ÿ ÿ£ÿÿÿ®ÿ®ÿ«ÿ¦ÿ¨ÿ©ÿ¦ÿ¯ÿ±ÿ°ÿ¦ÿºÿ¶ÿ¹ÿ½ÿºÿ±ÿµÿ¯ÿ¯ÿ­ÿ³ÿ±ÿ»ÿ¯ÿ¬ÿ±ÿ´ÿ£ÿ·ÿÿ¸ÿ¶ÿ·ÿ¤ÿ¢ÿÿ¢ÿ°ÿ®ÿ§ÿ­ÿ²ÿÿÿªÿªÿ¯ÿ©ÿ¥ÿ§ÿ±ÿµÿ²ÿÿÿ¦ÿ£ÿÿÿ¦ÿ´ÿ°ÿ®ÿ®ÿ®ÿ±ÿ ÿÿ¸ÿÂÿ¬ÿÿ´ÿÿ¶ÿ­ÿÿÿ¨ÿ¢ÿ®ÿ­ÿ¨ÿ°ÿ¤ÿ§ÿ¨ÿ®ÿ²ÿ¬ÿ¥ÿÿÿÿ ÿÿÿÿÿ§ÿ®ÿ¯ÿ¥ÿ·ÿ©ÿ¤ÿ¤ÿ§ÿÿ¬ÿ°ÿ±ÿÿ»ÿÿÿ³ÿ°ÿ£ÿ³ÿ·ÿ±ÿ©ÿªÿ­ÿ¯ÿ£ÿ£ÿ§ÿ±ÿ©ÿ¡ÿ¡ÿ¥ÿ±ÿºÿ¶ÿµÿ´ÿ´ÿºÿºÿ³ÿ£ÿªÿ²ÿªÿ©ÿ½ÿ§ÿ¡ÿ°ÿÿ¬ÿ¦ÿ®ÿ¯ÿ­ÿ§ÿÿ¦ÿ±ÿÀÿ±ÿ³ÿ²ÿ¥ÿÿwÿÿ§ÿªÿ­ÿ¯ÿªÿ¯ÿ¦ÿ¡ÿ¥ÿ¤ÿ«ÿ²ÿ«ÿ¯ÿ¼ÿ°ÿ¶ÿµÿªÿ¦ÿ¯ÿµÿÃÿ¡ÿÿ¦ÿ¾ÿ®ÿ¤ÿ«ÿ¨ÿ©ÿÿ°ÿªÿÿ¦ÿ¤ÿ®ÿ§ÿ§ÿ®ÿ¯ÿ¬ÿ²ÿ¯ÿ¨ÿ­ÿ±ÿ´ÿ«ÿ¤ÿ¥ÿ¤ÿ¯ÿ«ÿ§ÿÿ­ÿ¸ÿ¶ÿªÿ¦ÿÿ¡ÿ¦ÿ«ÿ§ÿ®ÿ»ÿ¨ÿ ÿÿ­ÿ¢ÿ¦ÿ¬ÿ½ÿ´ÿ¥ÿ²ÿ¾ÿ®ÿ³ÿÆÿ¿ÿ¸ÿ·ÿ¾ÿ¹ÿ®ÿ³ÿ¥ÿ¤ÿ¥ÿ¢ÿ¥ÿÿ¬ÿ¸ÿ«ÿ¦ÿµÿÿ¯ÿ¯ÿÿ¬ÿ¿ÿ±ÿ°ÿ¥ÿ½ÿ¨ÿ°ÿµÿ¢ÿ­ÿ¬ÿ£ÿ¨ÿ§ÿ§ÿ¬ÿµÿºÿ¹ÿ»ÿ¨ÿÿ¡ÿ ÿ¸ÿ§ÿ©ÿ²ÿ°ÿ­ÿªÿ°ÿ±ÿºÿºÿ¨ÿ®ÿ¬ÿ¦ÿ¶ÿ«ÿ¬ÿ²ÿ¦ÿÿ¢ÿ¨ÿ£ÿ¥ÿ«ÿ®ÿ­ÿªÿ°ÿ¶ÿ¶ÿ´ÿ±ÿ¸ÿ´ÿ£ÿ­ÿ©ÿµÿ´ÿÿ¨ÿ«ÿ±ÿ¹ÿ²ÿ¶ÿ³ÿÁÿ±ÿ¨ÿ¨ÿ¬ÿ­ÿ²ÿ´ÿ±ÿ­ÿ­ÿ´ÿ¸ÿµÿ´ÿ´ÿ·ÿºÿ±ÿ¥ÿ®ÿ®ÿ³ÿ¥ÿ°ÿ²ÿ¥ÿ¸ÿªÿ¨ÿ¨ÿ¡ÿ²ÿ¯ÿ°ÿ¯ÿµÿ±ÿ«ÿ¼ÿ¬ÿ£ÿ¥ÿ¥ÿ¢ÿ£ÿ²ÿ°ÿ®ÿ«ÿ«ÿ¥ÿ¬ÿ¼ÿ´ÿ¶ÿ¯ÿ°ÿ´ÿ³ÿ°ÿ®ÿ©ÿ°ÿ»ÿ°ÿ®ÿ¬ÿ¤ÿ±ÿ¬ÿªÿ´ÿ¯ÿ©ÿªÿ¤ÿÿ¦ÿ¯ÿÿÿÿ§ÿ³ÿ¶ÿ«ÿ¤ÿªÿµÿ ÿ¨ÿ®ÿ¸ÿ²ÿºÿ¦ÿªÿ¾ÿ´ÿÿÿªÿ¬ÿ¢ÿ¢ÿ¥ÿ®ÿ¾ÿ¨ÿ¦ÿ¢ÿ®ÿ¬ÿ«ÿ¨ÿ ÿÿ¥ÿ¬ÿªÿ¬ÿ³ÿ»ÿ¿ÿ±ÿ­ÿ«ÿ§ÿ£ÿ¥ÿªÿ¨ÿ¨ÿ¯ÿ¼ÿ®ÿ§ÿÿÿÿ³ÿ«ÿ«ÿ¤ÿ®ÿ·ÿ±ÿ³ÿ¼ÿ½ÿ³ÿ·ÿ³ÿ¥ÿ©ÿ±ÿ¥ÿ§ÿ¹ÿ©ÿ ÿ±ÿ¯ÿ®ÿ³ÿ²ÿ¸ÿÿÿ¦ÿÿ ÿÿÿÿ¥ÿÿÿÿ ÿÿÿµÿ¯ÿªÿÿªÿªÿqÿ}ÿÿÿÿÿÿÿÿÿÿÿÿÿÿÿÿÿ~ÿÿÿÿÿ¤ÿÿÿÿÿÿÿÿÿÿÿÿÿÿÿÿÿ¡ÿ¡ÿÿÿÿ´ÿÿ ÿ¡ÿÿÿÿÿÿÿÿÿÿÿÿ¢ÿ¨ÿÿÿÿÿÿÿÿÿ¡ÿÿªÿÿ¤ÿÿÿÿ®ÿÿÿ¥ÿ¦ÿ¡ÿ£ÿ£ÿÿÿ£ÿ©ÿÿÿ³ÿ®ÿµÿÿ ÿ¬ÿ¾ÿ§ÿÿªÿ²ÿ­ÿ­ÿ²ÿ±ÿµÿ¹ÿ¨ÿÿ§ÿ®ÿªÿ£ÿÿÿ¯ÿ¯ÿ©ÿ³ÿ²ÿ¯ÿ­ÿ©ÿ¡ÿÿ¤ÿ¦ÿ´ÿ²ÿµÿÿ¾ÿ¸ÿ½ÿ´ÿ²ÿ¹ÿ³ÿ³ÿ°ÿ·ÿºÿ¯ÿ«ÿ±ÿªÿ£ÿ¨ÿ ÿ¨ÿ¬ÿÿ½ÿ³ÿ«ÿ²ÿ±ÿ°ÿ¦ÿ§ÿ¯ÿ²ÿ¯ÿ¨ÿ®ÿ¸ÿ¯ÿ©ÿ´ÿ¯ÿ¯ÿ¯ÿ´ÿ¨ÿºÿ®ÿ§ÿ³ÿ«ÿ¬ÿ¬ÿ¢ÿ¥ÿªÿ¶ÿµÿ®ÿ¸ÿ³ÿ¿ÿ°ÿ ÿ¿ÿ¬ÿ±ÿ¹ÿ¨ÿ¥ÿ¥ÿÿFÿþ¿ýOý}ýþOÿ«ÿ|ÿÿ¢ÿ´ÿ¶ÿ¤ÿ«ÿ±ÿ¬ÿ±ÿ¹ÿºÿ´ÿ¡ÿ«ÿ«ÿ§ÿ´ÿ¢ÿ«ÿ»ÿ·ÿªÿ¥ÿ ÿ¤ÿ©ÿ¦ÿªÿ£ÿÿ ÿµÿ¦ÿ¯ÿ¡ÿ¯ÿ­ÿ¹ÿ¨ÿÿ¢ÿ¢ÿÿÿ¤ÿ¨ÿ¼ÿ¸ÿÀÿºÿÃÿ»ÿÿ©ÿ¦ÿ¡ÿ§ÿ¥ÿ¢ÿÿ~ÿtÿ{ÿÿÿÿmÿBÿQÿUÿMÿCÿGÿLÿAÿCÿiÿzÿÿÿÿ£ÿÿÿÿ¦ÿÿÿÿÿÿÿÿÿÿ©ÿÿÿÿÿÿÿÿÿÿÿÿÿÿÿÿÿÿÿÿÿÿÿÿÿÿÿvÿÿÿ³ÿ»ÿÿ²ÿ³ÿ­ÿ³ÿ¹ÿ¸ÿ²ÿ¬ÿ¬ÿ­ÿ²ÿºÿ°ÿ­ÿ¦ÿ³ÿ·ÿ·ÿ­ÿ±ÿ¶ÿ¯ÿ­ÿ­ÿ©ÿ­ÿÿ®ÿ¾ÿ´ÿ¤ÿ¶ÿµÿ­ÿ´ÿ¹ÿ²ÿ±ÿ±ÿ¶ÿ«ÿ¸ÿ±ÿ¬ÿ§ÿ§ÿ«ÿ¡ÿ¡ÿ¦ÿÿ¡ÿÿ­ÿ½ÿ±ÿ«ÿ¶ÿ´ÿµÿ·ÿ±ÿ­ÿ«ÿ¤ÿ³ÿ¹ÿ­ÿ²ÿ¢ÿÿ«ÿ´ÿ±ÿ®ÿ¤ÿ ÿ®ÿÿµÿÄÿÈÿ ÿ®ÿ±ÿ­ÿ¯ÿ«ÿ¬ÿ²ÿªÿ¥ÿ£ÿ¡ÿ½ÿ¨ÿ¨ÿ­ÿ½ÿÁÿÀÿµÿ¦ÿ©ÿ®ÿ®ÿÃÿÿ§ÿ£ÿÿ­ÿ´ÿ±ÿ­ÿ«ÿ©ÿ¬ÿ­ÿ¹ÿµÿÿ¬ÿ»ÿ¶ÿ´ÿµÿ§ÿÿÿÿÿ®ÿÿÿ§ÿ²ÿ¨ÿ£ÿ®ÿ®ÿ¥ÿÿÿ¤ÿ¡ÿ¡ÿ¦ÿªÿÿÿ«ÿ¤ÿÿªÿ§ÿ¤ÿ±ÿ¦ÿ¥ÿ¤ÿ ÿÿÿÿÿÿÿ­ÿ¥ÿÿ ÿÿÿ±ÿ¾ÿ¬ÿ¡ÿ¯ÿ¯ÿÿ¥ÿ¯ÿ§ÿÿÿ¢ÿÿÿ§ÿ¡ÿÿÿ¨ÿ¦ÿ¤ÿ£ÿÿÿ©ÿ´ÿ ÿ¢ÿ¢ÿÿªÿ©ÿ§ÿ­ÿ©ÿÿÿ¢ÿÿ¡ÿ¢ÿ£ÿ°ÿ´ÿ¨ÿ§ÿ©ÿ¦ÿ©ÿ§ÿ¹ÿ¤ÿÿÿÿ ÿ®ÿ¨ÿÿ¶ÿÿ ÿ ÿÿÿÿ¢ÿ¬ÿÿ«ÿ¦ÿ ÿÿÿÿÿ¤ÿ©ÿ¥ÿ£ÿ°ÿ¤ÿÿÿÿ ÿ¤ÿ¬ÿ¨ÿ²ÿ¢ÿ¤ÿÿÿÿ°ÿ¸ÿ§ÿ©ÿ°ÿ©ÿ©ÿÿ ÿ°ÿ¯ÿ©ÿ®ÿ©ÿÿ¸ÿ²ÿ ÿ£ÿ¥ÿ ÿÿÿ¦ÿ£ÿ±ÿªÿ ÿ«ÿ²ÿ²ÿ¬ÿ¥ÿ©ÿÿ°ÿ ÿ ÿÿ¤ÿªÿ ÿÿÿÿ£ÿÿÿÿÿÿÿÿ©ÿÿÿÿÿÿÿÿÿÿÿÿÿgÿoÿÿÿÿÿÿÿÿÿÿÿÿÿÿÿÿÿÿÿÿÿÿ£ÿÿ ÿÿÿÿÿÿ¹ÿ¶ÿ²ÿ¹ÿ´ÿ¨ÿ®ÿ²ÿ©ÿ°ÿºÿ²ÿ¨ÿ¾ÿ´ÿ¯ÿ ÿ£ÿ±ÿ²ÿ°ÿ½ÿ±ÿ¾ÿ½ÿ´ÿ¸ÿ¸ÿ»ÿ¼ÿ°ÿ´ÿ¸ÿ½ÿ²ÿ¯ÿ¹ÿ»ÿ´ÿ­ÿ®ÿ·ÿ¤ÿ¦ÿ©ÿ°ÿµÿ©ÿÿ¤ÿ¢ÿÿÿ¯ÿ¡ÿ£ÿ ÿÿWÿÃþéýþÿsÿÿÿ«ÿ±ÿ¦ÿªÿ©ÿÿÿÿÿÿÿÿÿ¡ÿÿ¤ÿÿÿ¦ÿÿÿÿÿÿ{ÿÿÿÿÿÿÿÿÿÿÿÿ¡ÿÿÿÿ¡ÿ¦ÿ§ÿ£ÿ¡ÿÿ©ÿÿÿÿÿ|ÿÿÿÿ¯ÿ¬ÿ®ÿ²ÿ´ÿ´ÿ¯ÿ¬ÿ­ÿ®ÿ­ÿ®ÿ²ÿ±ÿ±ÿ°ÿ¨ÿÿÿÿ©ÿ±ÿ³ÿ°ÿ¼ÿ¶ÿ¶ÿ´ÿ°ÿ¯ÿ«ÿ­ÿ±ÿ²ÿ¯ÿ¦ÿ¥ÿ¬ÿµÿ²ÿ¨ÿªÿ±ÿ¨ÿ­ÿËÿ½ÿ¼ÿÂÿ¸ÿµÿ·ÿ­ÿ©ÿªÿ³ÿ²ÿ©ÿ©ÿ§ÿ°ÿµÿ°ÿ´ÿÇÿºÿÿÀÿ­ÿ«ÿµÿ²ÿ¦ÿ¬ÿ½ÿ½ÿ¸ÿ¿ÿ­ÿ¯ÿ®ÿ¬ÿ­ÿ­ÿ¢ÿÿ­ÿ¶ÿ¯ÿ·ÿºÿ£ÿ³ÿ°ÿ´ÿ¯ÿ­ÿ²ÿ­ÿ­ÿµÿ°ÿ½ÿ©ÿ¸ÿ¬ÿÿ®ÿ±ÿ«ÿ¶ÿ²ÿÀÿÂÿ¿ÿ´ÿµÿ¸ÿ­ÿ¸ÿºÿ®ÿ§ÿ£ÿ©ÿ¥ÿ¯ÿ¶ÿ³ÿ©ÿ®ÿ³ÿ¶ÿ°ÿ§ÿ®ÿ¯ÿ±ÿ¸ÿÂÿ®ÿ¸ÿ±ÿ°ÿ¹ÿºÿ¼ÿ»ÿ«ÿ±ÿÄÿ¦ÿÿ²ÿ¼ÿ¹ÿ´ÿ°ÿ´ÿ¶ÿ·ÿÄÿ´ÿ¯ÿ³ÿ¨ÿ¨ÿ­ÿ¶ÿÂÿ¯ÿ¦ÿ¸ÿ¶ÿ«ÿ¯ÿ®ÿµÿ¨ÿ­ÿ¢ÿ±ÿÅÿºÿ¨ÿ¦ÿ­ÿ½ÿ²ÿ³ÿ¯ÿ¯ÿ¶ÿ§ÿ¿ÿ»ÿ´ÿ¸ÿµÿ²ÿ´ÿ±ÿ¯ÿ¯ÿ´ÿ«ÿ¯ÿ§ÿ£ÿ®ÿ¯ÿ±ÿµÿ´ÿ´ÿ«ÿ±ÿ´ÿÿ«ÿ¸ÿ¨ÿ»ÿ¾ÿ¼ÿµÿ­ÿ³ÿ¸ÿ³ÿ¬ÿÁÿ³ÿ²ÿ±ÿªÿ³ÿ±ÿ«ÿ±ÿ°ÿªÿ±ÿ¶ÿ¶ÿ¶ÿ±ÿÿÿ¦ÿ¤ÿ£ÿ­ÿµÿºÿ¼ÿ¸ÿ²ÿ°ÿ´ÿ·ÿ£ÿ¯ÿ©ÿ¶ÿ£ÿ¨ÿ«ÿ­ÿ¾ÿ»ÿ§ÿ®ÿ«ÿ¸ÿºÿ¯ÿ´ÿ²ÿÂÿ½ÿµÿ¯ÿ­ÿ¨ÿ§ÿ¬ÿ®ÿ´ÿ¯ÿµÿ¸ÿ¡ÿ´ÿ²ÿ©ÿ®ÿ¨ÿ°ÿ¥ÿ¥ÿ°ÿ²ÿ´ÿÿ«ÿ®ÿ¬ÿ½ÿ´ÿ±ÿ¹ÿ¬ÿ¾ÿ³ÿ ÿ©ÿµÿµÿ°ÿ¦ÿ§ÿ¬ÿ¿ÿ°ÿ¬ÿ°ÿ·ÿ©ÿªÿ­ÿ­ÿ«ÿ³ÿ¿ÿÁÿÂÿ»ÿÈÿ§ÿ°ÿªÿ»ÿÿ ÿ¤ÿ§ÿ¬ÿ¥ÿ ÿ¤ÿ¦ÿ¥ÿÿÿ¥ÿ«ÿ¥ÿ¹ÿ¥ÿ·ÿ§ÿ²ÿ¯ÿ¶ÿ¿ÿµÿ¯ÿ´ÿ´ÿ©ÿÿ­ÿ³ÿºÿ¿ÿ¯ÿ¾ÿ°ÿµÿ±ÿ©ÿ·ÿ«ÿ¨ÿ±ÿ©ÿ¨ÿ¦ÿ«ÿ¢ÿÿ²ÿÿÿ§ÿ±ÿÿÿ°ÿ®ÿ¢ÿÿ£ÿ«ÿ­ÿ´ÿÿ¦ÿÿ¯ÿÿ³ÿÿÿÿÿ¤ÿ§ÿ£ÿÿ ÿ¤ÿ¥ÿ¯ÿ·ÿ·ÿÿÿ¬ÿ ÿÿÿ¬ÿ¥ÿ¥ÿÿÿ¤ÿ¢ÿÿÿÿÿÿÿ¡ÿÿÿ«ÿÿµÿ¨ÿÿ¬ÿÿÿÿÿÿÿ¡ÿ³ÿ¦ÿÿ£ÿ§ÿ¦ÿÿÿ©ÿÿ ÿ¬ÿ¯ÿ¡ÿÿ§ÿ­ÿ«ÿ¤ÿ ÿ¦ÿ¡ÿÿÿÿªÿ³ÿ§ÿÿ¬ÿ¥ÿÿ´ÿ£ÿÿÿÿÿÿÿÿÿÿÿÿ¢ÿ«ÿÿÿ·ÿ¦ÿÿ¢ÿ®ÿ¢ÿ ÿ ÿÿÿ¬ÿ±ÿªÿ¦ÿ¦ÿ¨ÿ¨ÿÿ¨ÿ©ÿ ÿ¡ÿ¤ÿªÿ¦ÿ¥ÿ£ÿÿÿ¡ÿ¥ÿ£ÿÿ¨ÿ¢ÿÿÿ£ÿÿÿÿÿ«ÿ£ÿ¢ÿ£ÿÿÿ©ÿÿ©ÿ¡ÿ ÿ§ÿ§ÿ¥ÿ¨ÿ¨ÿ§ÿ¦ÿ¤ÿ£ÿÿÿÿÿÿ©ÿ¬ÿ¹ÿºÿÿÿºÿ²ÿ¢ÿ¥ÿ²ÿºÿ¶ÿ¸ÿ±ÿ®ÿ³ÿ¬ÿ©ÿ¦ÿ¡ÿ²ÿ±ÿªÿ¬ÿ°ÿ·ÿµÿ¢ÿ®ÿ©ÿ³ÿ³ÿ²ÿ¡ÿ§ÿ¨ÿÿ£ÿ­ÿªÿÿÿÿ£ÿ ÿ¡ÿÿÿ«ÿ«ÿ§ÿÿ©ÿ¦ÿÿ ÿ£ÿÿ§ÿ³ÿ¨ÿ£ÿ©ÿ¢ÿ£ÿ£ÿÿÿÿÿ ÿªÿÿ¨ÿ´ÿ«ÿµÿ¥ÿ«ÿ­ÿÿÿÿ®ÿ¨ÿ¯ÿ¦ÿ­ÿÿÿÿ ÿ¥ÿ¡ÿ¤ÿ¨ÿÿÿ«ÿ¬ÿ­ÿ£ÿªÿ·ÿÿ±ÿ­ÿ«ÿÿ®ÿ®ÿ¨ÿ¡ÿ­ÿ§ÿ£ÿÿ¤ÿÿÿ°ÿ®ÿ¥ÿªÿ¬ÿ£ÿÿ¢ÿ©ÿ­ÿ¬ÿÿ¡ÿªÿ¬ÿºÿ¨ÿÿÿ­ÿÿ¤ÿ¦ÿ©ÿ ÿ§ÿ­ÿªÿªÿ°ÿªÿ§ÿ¯ÿ¢ÿÿ¯ÿ«ÿ£ÿ¡ÿ ÿ£ÿ©ÿÿ±ÿ©ÿ§ÿ¬ÿ´ÿ¦ÿ¹ÿ«ÿ¿ÿÂÿ¹ÿ¬ÿ¯ÿ¶ÿ«ÿ¤ÿ¬ÿ«ÿ¨ÿ²ÿ¸ÿµÿµÿ«ÿ¡ÿ«ÿ¡ÿÿ©ÿ´ÿ¨ÿ³ÿµÿ°ÿ³ÿ«ÿ§ÿzÿÿÿ«ÿ¬ÿ¨ÿ§ÿÿ§ÿ¼ÿ»ÿ­ÿÿ§ÿ°ÿ°ÿªÿ§ÿ´ÿ¶ÿ±ÿ°ÿÿÿ¦ÿ¥ÿ¸ÿ©ÿ¥ÿÿÿ¨ÿ²ÿ©ÿÿ ÿ¤ÿ­ÿ£ÿ§ÿ ÿ£ÿ¦ÿ·ÿ­ÿ¡ÿ¨ÿ­ÿ¯ÿ¬ÿ©ÿ¦ÿÿÿ¡ÿ¬ÿ´ÿ­ÿ©ÿ¦ÿ­ÿÿ«ÿ¢ÿÿÿ¦ÿÿ³ÿºÿÿÿªÿ ÿÿÿÿÿªÿÿÿÿ§ÿ¥ÿ¡ÿÿ ÿ¦ÿ ÿ¡ÿÿÿ¦ÿ¦ÿÿÿ¤ÿ­ÿ¢ÿÿ¨ÿ¤ÿ£ÿ¢ÿ®ÿ¢ÿªÿÿ·ÿ®ÿÿÿ¬ÿÿ¢ÿ§ÿ¨ÿ¢ÿÿ¬ÿ­ÿ­ÿ³ÿµÿ´ÿ®ÿ°ÿ«ÿ£ÿ°ÿ³ÿ«ÿ¤ÿ­ÿ´ÿµÿ£ÿ¢ÿ«ÿ°ÿ§ÿ¬ÿÿÿ§ÿÿÿ®ÿ ÿ²ÿ¼ÿ¡ÿ¼ÿ¦ÿ´ÿ¦ÿ©ÿºÿµÿ±ÿ¨ÿ®ÿ«ÿ¥ÿ¬ÿ¨ÿ¥ÿªÿ¯ÿ­ÿ©ÿµÿ´ÿ¨ÿ¨ÿ¬ÿ¨ÿ­ÿ¦ÿ¶ÿ¬ÿ°ÿÿ¦ÿ·ÿÿ«ÿ®ÿ³ÿªÿ«ÿ«ÿ²ÿÁÿ¥ÿÿÿ°ÿ§ÿ­ÿ¢ÿÿ¤ÿ¥ÿ«ÿ¤ÿ ÿ¢ÿ ÿ¡ÿ«ÿªÿÿÿ¤ÿ¦ÿ¶ÿ§ÿÿ¨ÿ¶ÿ¢ÿÿÿÿ ÿÿÿÿ¶ÿÿ¸ÿ¢ÿÿ·ÿ°ÿ°ÿ¦ÿÿ¢ÿ§ÿÿ¶ÿ°ÿ¶ÿÿÿ©ÿ·ÿ°ÿ²ÿ±ÿ¥ÿ¨ÿ¼ÿ¼ÿ§ÿ¨ÿ¨ÿÿ¦ÿ§ÿ©ÿ«ÿ¬ÿ¨ÿÿ ÿ²ÿ·ÿ¡ÿ²ÿ²ÿ¢ÿ¯ÿºÿ¤ÿ®ÿ©ÿ´ÿµÿ¼ÿ¹ÿ¯ÿ¨ÿ¯ÿ±ÿ¸ÿ¯ÿ°ÿ§ÿ¦ÿ­ÿ¨ÿ®ÿ«ÿ±ÿ±ÿªÿ«ÿ¬ÿ§ÿ©ÿ°ÿ³ÿ¹ÿ¸ÿ©ÿ¤ÿ±ÿ¤ÿªÿ§ÿ¬ÿ³ÿ­ÿ´ÿ¶ÿ±ÿ¯ÿ¤ÿÿ¨ÿ²ÿ­ÿªÿ§ÿÿ¨ÿ¡ÿ£ÿ£ÿµÿ¶ÿ«ÿ ÿÿÿÿ­ÿ¬ÿ²ÿªÿÿÿ¬ÿªÿªÿ¢ÿ«ÿ¶ÿ¦ÿ¢ÿ«ÿ¬ÿ®ÿ°ÿ§ÿ¨ÿªÿ²ÿªÿ¯ÿ¬ÿ°ÿ°ÿ°ÿ¬ÿ¬ÿ¯ÿ©ÿ¯ÿ«ÿ®ÿ²ÿÿ»ÿ¯ÿ¸ÿ«ÿ ÿ¬ÿ¢ÿ»ÿÿÿ´ÿ±ÿ®ÿ¥ÿ¨ÿÿÿÿ£ÿ ÿ¨ÿ¡ÿ¥ÿ¯ÿ°ÿ®ÿ®ÿ¦ÿÿÿ¶ÿ¸ÿ­ÿ©ÿ¯ÿ¬ÿ©ÿªÿ­ÿµÿ±ÿ¯ÿÿ£ÿ¤ÿ®ÿ¸ÿ ÿ±ÿ­ÿ¡ÿ¾ÿÿ¹ÿÿ¡ÿ£ÿ£ÿ´ÿ§ÿ¥ÿ®ÿ¦ÿ¬ÿ©ÿÿÿÿ£ÿ ÿÿÿÿ¡ÿ¥ÿ¨ÿ¢ÿ¡ÿ ÿ¢ÿ©ÿ¨ÿ¬ÿ¦ÿÿÿÿ©ÿ³ÿ¼ÿ±ÿ¡ÿÿÿ£ÿÿ¥ÿ´ÿÿ²ÿ¢ÿÿ¶ÿ·ÿÿ©ÿ¦ÿzÿÿÿÿyÿÿªÿ¨ÿ°ÿ­ÿªÿªÿ­ÿ¨ÿÿ£ÿ§ÿªÿ¨ÿ¥ÿºÿºÿ ÿÿÿÿ¦ÿ¢ÿ¡ÿÿ©ÿ²ÿ«ÿÿ¥ÿ¦ÿ¶ÿ©ÿ£ÿ¡ÿÿ¬ÿ©ÿÿ£ÿÿ¡ÿ¿ÿÿ¬ÿÿ±ÿ³ÿ±ÿÿ£ÿ¯ÿ¯ÿ´ÿ¯ÿÿÿÿ¨ÿ¸ÿ¦ÿÿÿ¥ÿ¦ÿ¬ÿªÿ®ÿ£ÿ¤ÿµÿ®ÿ®ÿ«ÿ¬ÿ­ÿµÿ»ÿ·ÿ©ÿ¼ÿ¯ÿ ÿ¡ÿ±ÿ¶ÿ®ÿÿ³ÿ¨ÿ¤ÿÿ¤ÿ¹ÿ²ÿªÿ¤ÿÿÿ§ÿÿÿÿ¤ÿ­ÿ«ÿªÿ¬ÿÿÿªÿ¯ÿªÿ®ÿ´ÿ¯ÿ´ÿºÿ¥ÿÿÿÿÿ²ÿ·ÿ¨ÿªÿ©ÿ°ÿ¥ÿ¯ÿ«ÿ¡ÿ®ÿ´ÿ±ÿ¸ÿµÿµÿ¬ÿ¬ÿµÿ¨ÿ«ÿ¬ÿ¨ÿºÿ°ÿ¸ÿ¯ÿ±ÿ§ÿºÿÿ²ÿ´ÿ·ÿ¯ÿ¤ÿÿÿ´ÿ°ÿ¦ÿ¯ÿ±ÿÿ¡ÿ©ÿ¯ÿ¼ÿªÿÿ¬ÿ­ÿ±ÿ®ÿ¨ÿ¥ÿ©ÿ´ÿ©ÿªÿ¬ÿ³ÿ¦ÿ©ÿªÿ©ÿ¯ÿ¢ÿÿ¶ÿ­ÿÿ£ÿÿ­ÿ»ÿ­ÿÿ§ÿ¡ÿÿ®ÿ©ÿ¡ÿ´ÿÿ¡ÿ¬ÿ§ÿÿÿ£ÿ¤ÿ±ÿ­ÿ²ÿ¼ÿ¨ÿÿÿÿ­ÿÿÿ³ÿ¯ÿÆÿ£ÿÿ¨ÿ®ÿ±ÿ©ÿÿ¬ÿÄÿÿÿ¡ÿÿ­ÿÿ£ÿ¦ÿÿ®ÿ±ÿ­ÿ·ÿ²ÿ§ÿÿÿ¡ÿ¦ÿ©ÿ°ÿºÿ±ÿ°ÿ»ÿµÿºÿ»ÿªÿ¬ÿ¹ÿ±ÿªÿµÿ²ÿ¦ÿ©ÿ«ÿ±ÿ¦ÿ²ÿºÿ§ÿ¨ÿÿ¯ÿ«ÿ½ÿ¬ÿ«ÿÿ¡ÿÿvÿ¡ÿµÿ§ÿ«ÿ¸ÿ¶ÿ¶ÿ·ÿ·ÿ®ÿ±ÿ¸ÿ´ÿ¶ÿ¨ÿÿ©ÿ£ÿ§ÿµÿ½ÿªÿ¼ÿµÿ´ÿ®ÿ·ÿÁÿ¯ÿ²ÿ§ÿ·ÿÿÿªÿÿ¨ÿªÿ¨ÿ¥ÿÿ¤ÿ´ÿ¼ÿ³ÿ±ÿ¦ÿ¨ÿ±ÿ®ÿ¬ÿ­ÿªÿ§ÿ¤ÿ­ÿ´ÿªÿ¯ÿ±ÿ±ÿ´ÿ®ÿ¥ÿ¬ÿ¥ÿÿÿ¦ÿ½ÿ±ÿ«ÿ§ÿÿ¯ÿ«ÿ¦ÿ¥ÿ¸ÿµÿªÿ¬ÿ¹ÿ°ÿ»ÿ¿ÿ®ÿ©ÿ­ÿ°ÿ°ÿ²ÿµÿ³ÿ°ÿ«ÿ©ÿ®ÿ§ÿ¯ÿ¥ÿ¡ÿ¨ÿÁÿ¹ÿ¿ÿÅÿ£ÿÇÿ¡ÿ¹ÿ·ÿ¥ÿ¤ÿ°ÿµÿºÿ±ÿ¬ÿ±ÿ§ÿ¦ÿ¢ÿ®ÿ³ÿªÿ¬ÿ°ÿ¸ÿµÿ£ÿ¢ÿ¡ÿ³ÿ¢ÿÿ¨ÿ±ÿ½ÿ«ÿÿ¯ÿ­ÿ´ÿªÿ¬ÿ´ÿ¯ÿ©ÿ°ÿ²ÿ«ÿ¦ÿÿÿÿÿ¥ÿ¶ÿ¯ÿ¹ÿ½ÿ´ÿ«ÿ¨ÿ¶ÿ¨ÿ£ÿ±ÿÿ ÿ§ÿÇÿ´ÿ¹ÿ­ÿÀÿ£ÿÃÿÿ±ÿ¯ÿµÿ²ÿ°ÿ£ÿ¸ÿ®ÿ§ÿ·ÿ«ÿ¦ÿ¬ÿ­ÿ®ÿ³ÿ·ÿ°ÿ¯ÿ´ÿ±ÿ¤ÿ ÿÿ«ÿ¦ÿ§ÿªÿ£ÿªÿ¨ÿ¡ÿ®ÿ±ÿ°ÿ¸ÿ¨ÿ§ÿ¡ÿªÿµÿ±ÿ¡ÿ¨ÿ¦ÿ£ÿ«ÿ¦ÿÿ ÿ®ÿ°ÿµÿªÿ°ÿµÿ§ÿµÿ¹ÿ¼ÿ©ÿ¯ÿ¡ÿ¬ÿ¸ÿ·ÿ¼ÿ°ÿ¬ÿ±ÿ«ÿ¶ÿ±ÿ¬ÿ­ÿ¬ÿªÿ«ÿªÿ¤ÿ«ÿ£ÿÿÿÿ±ÿ¥ÿ·ÿ­ÿ¬ÿ¢ÿ°ÿ¦ÿ°ÿ»ÿ¶ÿªÿ®ÿÿ¡ÿ©ÿªÿ¦ÿ©ÿ¿ÿ½ÿ®ÿ®ÿ¬ÿÀÿºÿ´ÿ´ÿ°ÿ¹ÿ«ÿ²ÿ°ÿÿ§ÿ¢ÿ¤ÿÿªÿ¹ÿ·ÿ²ÿ±ÿ­ÿ«ÿªÿªÿ³ÿºÿ¯ÿ¥ÿ©ÿ­ÿ¥ÿ®ÿ±ÿ¦ÿ§ÿ¡ÿ ÿ½ÿ°ÿ¯ÿ¥ÿªÿ¢ÿ¨ÿ ÿ°ÿ§ÿÿ§ÿ²ÿ±ÿ§ÿ®ÿºÿ¬ÿ¬ÿ¬ÿ­ÿ­ÿ¡ÿµÿ±ÿªÿ¦ÿ¡ÿ«ÿ¤ÿÿÿ£ÿÿÿÿÿÿÿ¢ÿÿÿ£ÿÿÿÿ{ÿ|ÿÿÿuÿ{ÿÿÿÿÿÿÿÿÿÿÿÿÿÿÿÿÿÿÿÿ¡ÿÿÿ£ÿ£ÿÿÿÿÿÿÿ©ÿ¥ÿ¨ÿ±ÿ£ÿÿ¦ÿ ÿÿ¤ÿ£ÿµÿ¤ÿ£ÿÿÿÿÿÿÿÿÿÿÿÿ¥ÿÿÿÿ¡ÿÿÿÿÿ¥ÿÿ±ÿÿ¯ÿÿÿÿÿÿ¤ÿÿÿÿ¥ÿ©ÿ¤ÿ¨ÿ¦ÿÿÿ­ÿ´ÿ¯ÿÿÿÿ­ÿ³ÿªÿ¢ÿ©ÿ¯ÿªÿ¬ÿ¦ÿÿ¥ÿ§ÿ®ÿÿ§ÿ°ÿÿµÿ§ÿ¹ÿ´ÿ¦ÿ¬ÿªÿ¤ÿ ÿ£ÿ­ÿ®ÿ£ÿÿÿ©ÿ¦ÿÿÿ§ÿ¥ÿ¨ÿ¹ÿ½ÿ¸ÿ£ÿ«ÿ¯ÿ¶ÿ½ÿ¹ÿ°ÿ°ÿµÿ³ÿ«ÿ¢ÿ¯ÿ®ÿ¬ÿ¾ÿ¯ÿÿ¥ÿ±ÿ±ÿ¡ÿ¡ÿ¡ÿ¯ÿ»ÿ±ÿªÿ²ÿ³ÿ¯ÿ²ÿ£ÿ©ÿ¤ÿ¾ÿ´ÿ·ÿÿªÿ²ÿ¨ÿ¤ÿ°ÿ©ÿÿ´ÿ°ÿ­ÿÿ¬ÿµÿ²ÿµÿÿÿÿ¡ÿ­ÿ£ÿ£ÿ¡ÿÿ~ÿÿéýØü!ýþÿ¥ÿÿ­ÿ°ÿ»ÿ¥ÿ³ÿ¸ÿ·ÿ³ÿ©ÿ¤ÿ«ÿ¾ÿ²ÿ­ÿÿ¤ÿ¨ÿ¨ÿ»ÿ³ÿ«ÿªÿ¨ÿ ÿ¢ÿ¥ÿ§ÿ±ÿ±ÿªÿ¥ÿ ÿªÿ¥ÿ£ÿªÿ¥ÿ²ÿªÿ¡ÿ¶ÿ­ÿÿsÿÿÿµÿ´ÿ°ÿ¸ÿ³ÿ¶ÿÿ¡ÿ¢ÿ¢ÿ¤ÿ¢ÿÿÿÿÿÿÿÿÿ_ÿEÿJÿ<ÿ:ÿOÿMÿPÿ^ÿjÿwÿzÿÿÿÿ©ÿÿÿÿ©ÿ ÿÿÿÿÿÿÿ¦ÿÿÿ¥ÿ¦ÿÿÿÿ}ÿÿÿÿÿÿÿÿÿÿÿÿÿÿÿÿÿÿÿÿÿ ÿÿÿ¬ÿ³ÿÿÿ©ÿ«ÿ²ÿ¹ÿ·ÿ±ÿ®ÿ­ÿ®ÿ¹ÿ¸ÿ­ÿ±ÿ¤ÿÀÿÂÿ»ÿ©ÿ®ÿµÿ­ÿ­ÿ¬ÿÿ²ÿÿ§ÿ«ÿ¼ÿÀÿ¸ÿµÿ·ÿ²ÿ«ÿ±ÿ·ÿ²ÿ®ÿ²ÿ»ÿ·ÿ©ÿ¤ÿ£ÿ¬ÿ³ÿ¬ÿÿÿ§ÿºÿ®ÿ§ÿÿÿÿ¤ÿ¤ÿ±ÿ¸ÿ²ÿ«ÿ®ÿ¹ÿ¬ÿ¬ÿ¥ÿ«ÿ¥ÿ¬ÿ¨ÿ¬ÿ«ÿ¯ÿ»ÿ¶ÿ­ÿªÿ¤ÿ³ÿ±ÿ¥ÿºÿ¼ÿ®ÿ¡ÿ£ÿ¯ÿµÿ®ÿªÿ¯ÿ®ÿºÿ®ÿ®ÿ²ÿ«ÿ¦ÿªÿ±ÿ°ÿ¬ÿ­ÿ ÿªÿÿ§ÿ®ÿ®ÿ¨ÿ¦ÿ©ÿ¯ÿ²ÿ´ÿ©ÿµÿ«ÿÿ¯ÿ°ÿ©ÿ£ÿ¨ÿ®ÿ¦ÿ¯ÿ©ÿÿªÿ§ÿ¥ÿ©ÿ«ÿ¢ÿ£ÿ«ÿ¤ÿÿÿ¤ÿÿÿÿÿÿÿ¢ÿ²ÿ¦ÿ£ÿÿ¯ÿ«ÿ´ÿªÿ¢ÿ¤ÿÿÿ¥ÿÿÿÿÿ¬ÿ±ÿ ÿ¨ÿªÿ¨ÿ¬ÿ«ÿ£ÿÿ¯ÿ¨ÿÿÿÿÿÿ£ÿ¨ÿ¥ÿÿ£ÿ¢ÿÿÿ ÿ£ÿ ÿÿÿÿªÿ¦ÿ£ÿÿÿ£ÿÿÿÿÿ¢ÿÿ©ÿ¢ÿÿ¤ÿ¨ÿ¤ÿÿ¡ÿ£ÿÿÿ¥ÿÿÿÿ¢ÿ°ÿ®ÿ£ÿÿÿ§ÿ¡ÿ§ÿÿÿ¢ÿÿÿÿÿ©ÿÿ¨ÿ§ÿ£ÿªÿ«ÿ«ÿ®ÿ³ÿ°ÿÿÿ²ÿ ÿÿ ÿ¢ÿ¤ÿ§ÿ®ÿµÿ§ÿ¹ÿ«ÿÿ®ÿ¯ÿ­ÿ§ÿÿÿ´ÿ¤ÿ³ÿÿ£ÿ­ÿ«ÿªÿ«ÿ£ÿ¤ÿ®ÿ¹ÿ­ÿ¢ÿ©ÿ©ÿ¥ÿ©ÿ«ÿ»ÿ½ÿ²ÿ§ÿ¬ÿ­ÿ«ÿ­ÿ±ÿ²ÿ¨ÿ·ÿÿÿÿªÿ¬ÿ¥ÿ¨ÿ«ÿ§ÿÿªÿ¢ÿ¡ÿÿÿÿ¥ÿÿ£ÿÿÿÿÿÿÿÿÿÿÿÿÿÿÿÿÿ~ÿÿÿ|ÿwÿÿÿÿÿ~ÿÿÿÿÿÿÿÿÿÿÿÿÿÿÿÿÿ±ÿ®ÿ«ÿ»ÿ©ÿÿªÿ²ÿ·ÿÄÿÀÿ¦ÿ¥ÿÄÿ¶ÿ½ÿ¯ÿ©ÿ¯ÿ¬ÿ¦ÿ¶ÿ³ÿ³ÿ©ÿ«ÿ²ÿ¯ÿ¤ÿ©ÿ¶ÿ«ÿºÿ¹ÿ­ÿªÿ­ÿ¸ÿ·ÿ¥ÿ§ÿ°ÿ®ÿºÿ¨ÿ§ÿ´ÿ°ÿ£ÿ¨ÿÿÿjÿÿÿÿÿÿÿ]ÿNþBý7þÿÿÿªÿ¾ÿ´ÿ¢ÿ©ÿÿÿÿÿÿ¢ÿ¢ÿÿÿÿ ÿ¢ÿ£ÿ¤ÿÿÿÿÿÿÿÿÿ ÿÿÿÿÿÿÿÿÿÿÿÿÿ ÿ¤ÿ¢ÿ¦ÿ¨ÿ ÿ£ÿ­ÿ§ÿºÿ¨ÿÿvÿÿÿ£ÿ¤ÿ²ÿ¹ÿ¯ÿ´ÿ¶ÿ­ÿ¨ÿ¦ÿ ÿ©ÿ¸ÿ®ÿ²ÿ«ÿ«ÿ©ÿ ÿ©ÿ©ÿ¶ÿ·ÿ°ÿ©ÿ¥ÿ±ÿ¶ÿµÿ°ÿ¤ÿªÿ¯ÿ²ÿ±ÿ­ÿ¥ÿ«ÿ±ÿ´ÿ³ÿ¤ÿªÿ·ÿ£ÿ¯ÿ¹ÿ¸ÿ¸ÿ¯ÿ¬ÿ¶ÿ³ÿ°ÿªÿ«ÿ«ÿ´ÿ±ÿªÿ°ÿ·ÿºÿÅÿ¶ÿ­ÿ³ÿ¬ÿ¥ÿ¬ÿ·ÿ¸ÿ­ÿ¦ÿ²ÿ¸ÿ«ÿÀÿ¯ÿ´ÿ¤ÿ¢ÿ¦ÿÿwÿfÿÿÿÿ¾ÿ¿ÿµÿ­ÿ±ÿµÿ­ÿ®ÿ´ÿ­ÿ¶ÿ·ÿ·ÿ¸ÿµÿ¿ÿ·ÿ¤ÿ«ÿºÿ·ÿ±ÿ±ÿÈÿ¨ÿ¬ÿ¸ÿµÿ»ÿ¶ÿ°ÿªÿ£ÿ¨ÿµÿ°ÿ·ÿ¶ÿµÿ´ÿ¨ÿ¡ÿ¡ÿ¨ÿ«ÿ±ÿÅÿ±ÿ»ÿÃÿ¤ÿ¸ÿ»ÿ±ÿ¨ÿ©ÿ®ÿ¶ÿ¸ÿ£ÿ³ÿÀÿªÿ²ÿ¯ÿ±ÿ­ÿ©ÿ¢ÿ£ÿ©ÿ£ÿ§ÿ¤ÿ«ÿ¶ÿ¼ÿ±ÿ¬ÿ§ÿ°ÿ±ÿ¬ÿ°ÿ±ÿ°ÿ±ÿ±ÿ·ÿ´ÿ¸ÿ¬ÿ¦ÿ®ÿ·ÿ³ÿ²ÿ¸ÿ¦ÿ©ÿ²ÿ«ÿ²ÿÿ©ÿ«ÿ©ÿ¬ÿ·ÿ¾ÿ½ÿ¹ÿ²ÿ®ÿ¨ÿÁÿ²ÿ·ÿ­ÿ¨ÿ¬ÿªÿ¨ÿ¬ÿ²ÿ¹ÿ³ÿÿ§ÿÿÃÿ©ÿ«ÿ«ÿ°ÿ¬ÿ­ÿ¯ÿ­ÿ±ÿ²ÿ¼ÿ·ÿªÿ©ÿ­ÿµÿ±ÿ±ÿ±ÿ´ÿ³ÿ±ÿ¹ÿ²ÿ¦ÿµÿ¡ÿ¶ÿ­ÿ®ÿªÿ°ÿ®ÿ°ÿ»ÿÂÿ¶ÿ¨ÿ´ÿ°ÿ´ÿ ÿ¤ÿ ÿ®ÿ¢ÿ©ÿ´ÿ¶ÿ­ÿ¨ÿªÿ¦ÿ­ÿµÿªÿ¶ÿ³ÿ¶ÿ¥ÿ¢ÿÿ£ÿ´ÿµÿ¯ÿ³ÿ³ÿ¶ÿ´ÿ±ÿ·ÿ¢ÿ±ÿ©ÿ²ÿ®ÿ¨ÿ±ÿ¦ÿ¥ÿ¸ÿ²ÿ­ÿ­ÿÅÿ²ÿ¨ÿ¾ÿ½ÿ°ÿ®ÿ¯ÿ·ÿ½ÿµÿµÿ·ÿµÿºÿªÿ³ÿ²ÿÃÿ¸ÿ±ÿ¯ÿ·ÿ±ÿ©ÿ¤ÿ²ÿ¬ÿ£ÿ°ÿ´ÿÈÿ°ÿ¡ÿÿ²ÿ®ÿ¿ÿ§ÿ¤ÿ¤ÿ¢ÿ¬ÿªÿÿ¡ÿ«ÿ¨ÿ ÿ¡ÿ¨ÿ¶ÿÿ¶ÿ¤ÿ¿ÿ·ÿ¸ÿ®ÿ¥ÿ®ÿ¼ÿ¾ÿºÿ±ÿÿ«ÿ°ÿ¹ÿ·ÿ°ÿºÿ·ÿ²ÿ­ÿ©ÿ¨ÿ°ÿ²ÿ¯ÿµÿ®ÿ¥ÿ£ÿÿÿÿ¯ÿÿÿÿ§ÿ³ÿÿÿ¨ÿ¨ÿÿ¢ÿ¯ÿ¨ÿ©ÿ¨ÿ£ÿÿÿÿ§ÿ¢ÿÿÿÿªÿ¯ÿ¨ÿ ÿÿ£ÿ¬ÿÿªÿÿÿÿÿ®ÿ¤ÿÿªÿ¦ÿÿÿÿÿ­ÿ­ÿÿÿÿÿÿ ÿÿÿ³ÿÿ±ÿ¡ÿÿ¨ÿÿÿÿÿÿÿ¡ÿ¤ÿÿÿÿÿªÿÿ©ÿ®ÿ ÿÿ§ÿÿÿ§ÿ­ÿ¥ÿ¤ÿ¥ÿ¤ÿ¤ÿÿÿ ÿ¬ÿ°ÿ¥ÿ£ÿ¢ÿ¤ÿÿÿ±ÿ¬ÿ¢ÿ£ÿÿÿÿ¥ÿ¡ÿÿÿÿÿ¨ÿ±ÿªÿ³ÿ§ÿÿÿÿ ÿªÿ¬ÿ¨ÿÿÿ¤ÿ­ÿªÿ¦ÿÿÿ®ÿ«ÿªÿ¡ÿÿÿÿ¯ÿÿ¨ÿÿÿ¡ÿ»ÿ­ÿ©ÿ°ÿ¬ÿªÿÿÿ ÿÿÿÿÿ¦ÿ¨ÿÿ¡ÿÿÿ«ÿÿ¥ÿ¤ÿ¥ÿ¬ÿÿ£ÿ«ÿ¦ÿ®ÿ¨ÿÿ¬ÿ ÿ¯ÿÿÿ¢ÿÇÿ­ÿ£ÿ²ÿ¶ÿ³ÿºÿÿ¶ÿ¯ÿ¯ÿ®ÿ¬ÿ·ÿ¸ÿ¯ÿ¦ÿÿ£ÿ©ÿ©ÿ©ÿ¯ÿ²ÿ³ÿ±ÿµÿ¯ÿ¬ÿ°ÿ¨ÿ²ÿÿ©ÿÿ¦ÿ¨ÿ ÿÿÿ£ÿ£ÿÿÿ¡ÿÿ¨ÿµÿ«ÿÿ©ÿÿ°ÿ¡ÿ°ÿÿ¡ÿ«ÿ±ÿ°ÿ¥ÿ¡ÿ¦ÿ®ÿÿÿ¦ÿÿÿÿ©ÿ«ÿ®ÿ§ÿ¯ÿªÿ¬ÿ²ÿ§ÿ¬ÿ²ÿÿÿÿªÿ¤ÿªÿ ÿ¨ÿÿ~ÿÿ´ÿ¥ÿÿ¢ÿ£ÿÿÿÿ£ÿÿÿ«ÿ­ÿ¢ÿ¬ÿÿ¬ÿÿ¦ÿÿÿ©ÿ©ÿ£ÿ§ÿÿÿÿÿ©ÿ³ÿ¨ÿÿ§ÿÿÿ¦ÿÿÿ±ÿ¤ÿÿÿ±ÿªÿÿªÿÿÿ¯ÿ¦ÿ°ÿ§ÿ®ÿµÿÿÿ¦ÿ«ÿ©ÿ©ÿ¬ÿ®ÿ¯ÿ®ÿ«ÿ¦ÿÿ ÿ³ÿ´ÿ­ÿ¨ÿ¢ÿ¨ÿ±ÿ®ÿªÿµÿ«ÿµÿ½ÿºÿ¤ÿ¨ÿ®ÿ¬ÿ§ÿ´ÿ´ÿ§ÿ®ÿ³ÿ¥ÿ¥ÿ©ÿ ÿ¨ÿ¬ÿ£ÿÿ ÿ±ÿ®ÿÀÿ°ÿ¶ÿ¯ÿ£ÿÿXÿ{ÿÿ¶ÿ´ÿ¬ÿªÿ²ÿªÿ¨ÿ¨ÿ­ÿ·ÿ­ÿ ÿ¦ÿ¡ÿ ÿ­ÿªÿ®ÿÿÿ¬ÿ¨ÿ¶ÿÿ¤ÿÿ§ÿ¥ÿ§ÿªÿÿ¡ÿ ÿÿ ÿ£ÿ¦ÿ¨ÿ¦ÿ©ÿ¡ÿ£ÿªÿ·ÿ·ÿ¬ÿ¬ÿ¦ÿÿÿÿ¥ÿ¦ÿªÿªÿÿÿÿ¸ÿ§ÿ£ÿ£ÿªÿÿ·ÿ­ÿ°ÿ¡ÿ³ÿ¨ÿ«ÿÿÿÿÿÿÿÿ ÿ¦ÿ ÿÿ¬ÿ ÿÿ£ÿ¥ÿ¦ÿ¦ÿ§ÿÿÿ ÿªÿÿÿ£ÿÿ§ÿ®ÿ«ÿÿ¡ÿ ÿ°ÿ§ÿ¡ÿÿ©ÿÿÿ®ÿ¬ÿ®ÿÿ¦ÿªÿ¡ÿÿ¯ÿ¼ÿµÿ±ÿ®ÿ£ÿ¤ÿ¡ÿÿ§ÿ§ÿ«ÿ³ÿ¯ÿ¢ÿÿ£ÿÿÃÿ¥ÿÿ½ÿ£ÿ£ÿ«ÿ·ÿ½ÿ¹ÿÀÿ£ÿ¢ÿ°ÿ¸ÿ¬ÿ©ÿ­ÿ©ÿ¬ÿ¨ÿ®ÿ²ÿ°ÿ²ÿ²ÿ¢ÿÿ¥ÿ­ÿ­ÿ©ÿªÿ§ÿ§ÿ¨ÿ¤ÿ¡ÿ ÿ°ÿªÿÿÿ®ÿÿ©ÿÿ®ÿÿ©ÿ¤ÿ£ÿ´ÿ²ÿÿ«ÿ°ÿ¥ÿªÿ¦ÿÿ¨ÿ©ÿÿ¤ÿ¢ÿÿÿÿÿ©ÿ¡ÿÿ ÿ£ÿ ÿ¦ÿµÿ±ÿ±ÿÿ¡ÿÿÿ¤ÿ ÿ­ÿ¼ÿ¡ÿÿ¾ÿÿªÿÿ­ÿÿµÿÿ²ÿ®ÿ½ÿÃÿ·ÿÿÿ¡ÿÿ¬ÿ«ÿ´ÿÅÿ´ÿ£ÿ¶ÿÉÿ¸ÿªÿ°ÿ¶ÿ¶ÿ¦ÿ¦ÿ­ÿÿÿ¤ÿ¥ÿ«ÿ¹ÿ©ÿ±ÿ§ÿ¤ÿ´ÿ¸ÿ®ÿ¬ÿ¤ÿ²ÿ¸ÿ­ÿ¿ÿ®ÿ®ÿ«ÿÿºÿ¸ÿ¶ÿ±ÿÿ ÿ¯ÿºÿ²ÿ®ÿ«ÿ©ÿªÿªÿ¬ÿ¯ÿ²ÿ³ÿ¼ÿ¼ÿ¤ÿ«ÿµÿ ÿªÿ£ÿ§ÿ®ÿ«ÿ¬ÿ°ÿ­ÿ©ÿÿªÿ¥ÿ®ÿ£ÿ°ÿ­ÿ¢ÿ¨ÿ¡ÿ§ÿ±ÿºÿÁÿ´ÿ¤ÿªÿ©ÿ°ÿ­ÿ±ÿ³ÿ©ÿ¥ÿ¦ÿ§ÿ ÿ¨ÿ¥ÿÿ¥ÿªÿ¦ÿ¦ÿ¨ÿ¨ÿ®ÿ§ÿ§ÿ·ÿÇÿ±ÿÿ¡ÿ¥ÿ³ÿ±ÿ¯ÿ±ÿ¥ÿ«ÿ«ÿÿ±ÿÿ¬ÿ°ÿ¯ÿ´ÿ¯ÿ¢ÿ±ÿ³ÿ®ÿÿÿÿ§ÿÿ¦ÿ·ÿ£ÿ¢ÿ¥ÿ¬ÿ­ÿ¨ÿºÿ¶ÿ±ÿ²ÿ¯ÿ°ÿ¦ÿ¥ÿ§ÿ¦ÿ§ÿªÿ´ÿ¬ÿ¡ÿÿÿ©ÿ¬ÿ¤ÿ´ÿªÿ¦ÿ£ÿ·ÿ»ÿÀÿÿ¤ÿ³ÿ¯ÿÿµÿ¡ÿ£ÿÿÿ°ÿ¯ÿÿ¯ÿ§ÿ¬ÿ¦ÿ¬ÿ¡ÿ¬ÿ¶ÿ´ÿ¤ÿ¸ÿ³ÿ¡ÿ¦ÿ´ÿ³ÿ©ÿ©ÿ©ÿ ÿÿ©ÿ¬ÿ¯ÿ¬ÿ¥ÿ§ÿ¬ÿ£ÿ¥ÿ¯ÿ»ÿ¯ÿ´ÿµÿÿ¶ÿ«ÿ¬ÿ·ÿµÿ ÿ¯ÿ§ÿ«ÿÿ£ÿªÿÿÿÿ¡ÿ©ÿ¥ÿ¯ÿ¢ÿÿÿ§ÿ±ÿ«ÿ³ÿ±ÿ»ÿÂÿ¬ÿ¡ÿ«ÿ³ÿ¬ÿ¤ÿ·ÿ¿ÿ³ÿ´ÿ»ÿºÿ§ÿ§ÿ£ÿÿÿÿ¥ÿ¡ÿ³ÿÿ³ÿÿ¥ÿ·ÿÿÿÂÿÿ·ÿ·ÿ´ÿ³ÿ½ÿ´ÿ²ÿ¥ÿ§ÿ«ÿÿ©ÿ¦ÿ´ÿ²ÿ´ÿÿÿÿÿ ÿ ÿ¦ÿ¥ÿªÿ¯ÿ°ÿ´ÿ®ÿ­ÿ¹ÿ³ÿ±ÿ«ÿ­ÿªÿ¯ÿ³ÿ¯ÿ¦ÿ¦ÿ¨ÿ°ÿ±ÿ°ÿ¢ÿÿ®ÿ§ÿÿ­ÿÿ¥ÿ§ÿ¬ÿ«ÿªÿ«ÿ²ÿ¼ÿÿ¯ÿ±ÿÿ©ÿ§ÿÿ­ÿ®ÿ©ÿªÿ¤ÿ¨ÿ¯ÿ«ÿ¦ÿ¥ÿ¤ÿÿ£ÿ³ÿ£ÿ©ÿ­ÿ¹ÿ»ÿ¤ÿÿÿ§ÿ¤ÿ·ÿªÿ³ÿ¨ÿ¬ÿ¯ÿ»ÿ ÿ§ÿ±ÿµÿ²ÿ¦ÿ¸ÿ£ÿ¥ÿ­ÿ°ÿ¢ÿ¢ÿ«ÿ¶ÿ®ÿ¢ÿÿ¢ÿ³ÿ­ÿ¦ÿ±ÿ­ÿ¡ÿ¬ÿ¬ÿªÿ¸ÿ­ÿ ÿ«ÿ°ÿ²ÿ¤ÿ ÿ±ÿµÿ»ÿ¬ÿºÿºÿ³ÿ²ÿ©ÿ§ÿ¥ÿ©ÿ¦ÿ£ÿ¢ÿ¡ÿ©ÿ·ÿ»ÿ¸ÿ¤ÿ¢ÿ¤ÿ¨ÿ¬ÿ¬ÿªÿ©ÿ©ÿ¶ÿªÿ¦ÿ®ÿ©ÿ©ÿ£ÿÿ©ÿ±ÿ±ÿ¯ÿªÿ ÿÿÿ«ÿ«ÿ¥ÿ­ÿ±ÿ«ÿ¯ÿµÿÿ­ÿÿ ÿ«ÿ¨ÿ¯ÿ³ÿ³ÿ±ÿÿ±ÿÿÿÿ¡ÿÿ®ÿ±ÿ¦ÿ«ÿ¥ÿ¥ÿ¨ÿÿÿ­ÿ®ÿ«ÿ¯ÿ¶ÿ¯ÿ¤ÿ§ÿ·ÿ»ÿ©ÿ®ÿ´ÿ²ÿ£ÿÿªÿ¯ÿ§ÿºÿ·ÿ¤ÿ´ÿ³ÿ ÿ­ÿ¥ÿÀÿ°ÿ°ÿ¬ÿªÿÿÿqÿpÿ¨ÿ¶ÿ¨ÿ§ÿ¯ÿ´ÿµÿ¬ÿ£ÿ¦ÿ´ÿ»ÿ¹ÿ³ÿ¯ÿ±ÿ¬ÿ¬ÿÿÿ©ÿ§ÿ«ÿ³ÿ¥ÿ£ÿ«ÿ¡ÿ¬ÿ¯ÿ²ÿ¾ÿªÿ§ÿ²ÿ³ÿÿ¡ÿ±ÿ³ÿ¾ÿ¨ÿ°ÿ¹ÿ·ÿ´ÿ¬ÿ®ÿ±ÿ¦ÿ«ÿÀÿ¿ÿ²ÿ­ÿ²ÿºÿ°ÿ«ÿ´ÿºÿ¨ÿ¥ÿ¨ÿ¯ÿ¤ÿ¨ÿ¤ÿ²ÿ·ÿ¡ÿ±ÿ³ÿ¥ÿ°ÿ¯ÿªÿ¦ÿ«ÿ¸ÿ°ÿ°ÿºÿ¼ÿ»ÿ²ÿ§ÿ²ÿ³ÿ¨ÿ§ÿ­ÿ®ÿ¨ÿ©ÿ¦ÿÿªÿ ÿ¨ÿªÿÿÿÿ«ÿ¶ÿ¦ÿªÿ©ÿ¹ÿ°ÿ¯ÿ¤ÿ±ÿ©ÿªÿ¦ÿ¸ÿ´ÿÿÿ«ÿ±ÿµÿ¨ÿ¤ÿªÿ¬ÿ¸ÿ·ÿ©ÿ­ÿ«ÿ¨ÿÿÿÿ¾ÿ¿ÿ´ÿÿµÿ§ÿ«ÿ·ÿ¯ÿ¥ÿ®ÿ§ÿ¯ÿ«ÿ¢ÿ¬ÿ±ÿÿÿÿ¨ÿ¬ÿ©ÿ±ÿ¹ÿ³ÿªÿ¯ÿ®ÿ­ÿ»ÿ¾ÿ¬ÿ®ÿºÿ±ÿ®ÿ©ÿ¶ÿªÿÿ«ÿºÿ¯ÿªÿÿ©ÿ¥ÿ³ÿ­ÿ¨ÿ³ÿ¹ÿÿ£ÿ±ÿ¯ÿ©ÿ­ÿ²ÿªÿªÿ­ÿ±ÿ©ÿ­ÿ°ÿ±ÿ¤ÿ§ÿ¦ÿ°ÿ¨ÿ°ÿ«ÿ«ÿ§ÿ­ÿ§ÿ¥ÿ©ÿ§ÿ¢ÿªÿ£ÿ ÿ°ÿ¸ÿ¶ÿ²ÿ°ÿ¶ÿ¹ÿ³ÿ¯ÿªÿ±ÿ¯ÿ½ÿ°ÿ¦ÿ®ÿ²ÿ¤ÿ¹ÿÿ¢ÿ¨ÿ»ÿ±ÿ°ÿ±ÿ±ÿ±ÿ³ÿ®ÿ­ÿ«ÿ­ÿ­ÿ±ÿµÿªÿÿÿÿÿ­ÿ©ÿªÿ©ÿ¼ÿ¬ÿ¨ÿ²ÿ³ÿ¹ÿ«ÿ©ÿ¥ÿ©ÿ·ÿ´ÿ¥ÿ¤ÿ«ÿ¾ÿ±ÿ¦ÿ±ÿ«ÿ¯ÿ¶ÿ´ÿ®ÿ«ÿ´ÿ¸ÿ­ÿ©ÿ¹ÿªÿ¬ÿ®ÿÿ¦ÿ­ÿ·ÿ­ÿ©ÿ¬ÿªÿ³ÿ­ÿ¬ÿ«ÿ§ÿ«ÿ ÿ¢ÿ¡ÿ¤ÿ¢ÿªÿ¥ÿÿ¯ÿ£ÿ¦ÿ¨ÿÿÿ¶ÿ¨ÿ©ÿ¦ÿ¢ÿ«ÿ¢ÿ¯ÿºÿ±ÿ§ÿ¨ÿ´ÿ¯ÿ¥ÿ¥ÿ¼ÿªÿÿ¬ÿªÿ±ÿ«ÿ§ÿªÿ¤ÿÿ¢ÿÿÿÿÿÿÿÿÿÿÿÿ ÿÿÿÿoÿÿÿÿ~ÿÿ¦ÿ ÿÿÿÿÿÿÿÿÿÿÿÿ§ÿÿ}ÿÿÿÿÿÿÿ¨ÿÿÿÿÿÿÿ­ÿ¦ÿÿ¤ÿ©ÿÿ¢ÿ¼ÿ­ÿÿÿ¦ÿ¦ÿ¡ÿÿÿÿ ÿÿÿÿ¢ÿÿÿÿÿÿÿÿ¡ÿÿÿÿÿ¥ÿ}ÿÿÿ¢ÿ¨ÿÿÿÿÿÿÿÿÿÿ ÿÿÿÿÿ£ÿªÿ¤ÿªÿÿÿÿ©ÿÿ§ÿ§ÿªÿ£ÿ¦ÿ¨ÿÿÿ¨ÿ§ÿ¢ÿÿÿÿ ÿ¯ÿ ÿºÿ°ÿ¯ÿ¢ÿ®ÿ´ÿÀÿÂÿ³ÿ¦ÿ¦ÿ«ÿ§ÿ ÿ¤ÿÿÿÿ¦ÿ¨ÿºÿ·ÿ¹ÿ¡ÿ²ÿ£ÿ§ÿ»ÿ»ÿ´ÿ¨ÿÿ©ÿ¨ÿ­ÿ¶ÿ£ÿ¡ÿ¯ÿ¤ÿ©ÿ¥ÿ§ÿ§ÿÿ§ÿ¬ÿ¸ÿÁÿ·ÿ±ÿ·ÿ¸ÿ°ÿ ÿ©ÿÿ¯ÿ¶ÿ°ÿ»ÿ«ÿ¼ÿ·ÿ®ÿ¶ÿ»ÿ­ÿ§ÿªÿ ÿ¤ÿ±ÿ®ÿ¿ÿ¯ÿÿÿÿÿ¬ÿ¯ÿ©ÿ¦ÿ£ÿ¤ÿ§ÿqÿ¨þý®ý1ÿ¢ÿÿ§ÿ¶ÿ¬ÿ®ÿ¢ÿ¥ÿ¨ÿ³ÿ³ÿ§ÿ¥ÿ¦ÿ­ÿÄÿ¿ÿ±ÿÿÿ­ÿ¾ÿ©ÿ£ÿªÿ°ÿ°ÿ®ÿ¥ÿ¢ÿ¯ÿµÿ«ÿ¨ÿ¦ÿ±ÿ²ÿ¼ÿ¹ÿ¡ÿÿ©ÿ±ÿ¨ÿyÿGÿcÿ§ÿ³ÿ­ÿ²ÿ­ÿ©ÿÿ±ÿÿÿ§ÿ¨ÿ®ÿ®ÿ¤ÿÿÿÿÿÿÿ|ÿKÿGÿDÿ4ÿ=ÿHÿbÿÿÿÿÿÿ§ÿ£ÿÿÿÿÿÿ¡ÿÿÿÿÿÿÿÿÿÿÿÿÿÿÿÿÿÿÿÿÿÿªÿÿ¢ÿÿ~ÿÿÿÿÿÿÿÿÿÿÿÿÿÿ«ÿÀÿªÿ£ÿ±ÿ§ÿÿ«ÿ³ÿ°ÿ­ÿ§ÿ¨ÿ²ÿ¯ÿ­ÿ´ÿ­ÿ·ÿ´ÿ¹ÿªÿ¤ÿ­ÿ±ÿ´ÿ·ÿ«ÿÀÿ©ÿ¯ÿ¶ÿ·ÿ­ÿ­ÿ¯ÿ¶ÿ±ÿ²ÿ¶ÿ°ÿ¹ÿ§ÿ´ÿ¼ÿ¬ÿ³ÿÿ¤ÿªÿ­ÿ²ÿ¨ÿ¡ÿ°ÿ¢ÿ¦ÿÿ£ÿ§ÿ¸ÿ®ÿ¯ÿ©ÿ¨ÿ±ÿ¯ÿ§ÿªÿ¢ÿ¯ÿ½ÿ´ÿ¬ÿ®ÿ¦ÿ¬ÿ§ÿ©ÿ­ÿ¢ÿÿ¦ÿ²ÿ¶ÿÿºÿ±ÿ¬ÿ§ÿ¥ÿ¢ÿ§ÿ³ÿ¸ÿ»ÿ²ÿ§ÿ±ÿ«ÿ¢ÿ¯ÿ«ÿ§ÿ¨ÿ§ÿ§ÿªÿ¯ÿÿ§ÿ½ÿ¤ÿ­ÿ²ÿ®ÿ§ÿ«ÿ²ÿ¯ÿ¨ÿ©ÿ²ÿ¤ÿ£ÿ¬ÿ¯ÿ°ÿ«ÿ®ÿ³ÿªÿÿªÿ¥ÿÿÿ«ÿÿÿÿÿÿÿÿÿ±ÿÿ ÿÿÿÿ¥ÿ±ÿ¬ÿ¢ÿ£ÿÿÿÿÿ¨ÿ²ÿ¨ÿÿ¤ÿ©ÿÿÿªÿ£ÿÿ«ÿ¤ÿ¡ÿÿ ÿ¥ÿÿÿÿÿ ÿÿÿÿÿÿÿÿ¦ÿ¢ÿ£ÿ¤ÿÿÿÿ ÿÿÿÿÿÿ ÿÿÿÿÿ²ÿ³ÿ£ÿÿÿÿ¯ÿÿ ÿ¡ÿ¬ÿÿÿÿªÿ¨ÿªÿ¨ÿÿÿ¦ÿ§ÿ¯ÿ¥ÿÿ£ÿ¦ÿ§ÿÿ§ÿÿ¦ÿÿ¡ÿ£ÿÿÿ¦ÿ©ÿ¥ÿªÿ¡ÿÿÿ¡ÿÿÿ¦ÿÿÿ¨ÿ¯ÿ³ÿ¦ÿ¡ÿ¨ÿ«ÿ¬ÿ²ÿ ÿ½ÿ©ÿÿ¤ÿ£ÿ¥ÿ¤ÿ¢ÿ­ÿ±ÿ©ÿ«ÿ¥ÿ±ÿ¤ÿ¢ÿ«ÿ©ÿ¢ÿ¦ÿ«ÿ®ÿ£ÿ¦ÿ¥ÿ¡ÿ¤ÿ£ÿÿ§ÿÿ£ÿ«ÿ³ÿ¦ÿ¡ÿ¤ÿ§ÿ©ÿªÿ­ÿ¢ÿÿÿ¦ÿªÿ¨ÿ¤ÿÿ¤ÿ¡ÿÿÿÿ ÿ ÿÿÿÿ¢ÿÿÿÿÿÿÿÿÿÿÿ¢ÿÿ¦ÿ­ÿÿÿÿÿ¥ÿÿ~ÿÿÿÿÿÿÿÿÿÿÿÿÿÿÿÿÿÿÿÿÿÿ¨ÿ´ÿ¬ÿ¦ÿ ÿ¢ÿ¯ÿ§ÿ·ÿÂÿ±ÿÿ ÿ¿ÿ·ÿ»ÿ»ÿ³ÿ­ÿ¯ÿ²ÿ²ÿ«ÿ³ÿÿ¨ÿ¯ÿ¸ÿÁÿ¼ÿ¯ÿ¦ÿ¿ÿ«ÿ­ÿ¯ÿªÿ«ÿ®ÿ¡ÿ¬ÿ¤ÿ¶ÿ¯ÿ¦ÿ£ÿ¬ÿ·ÿ¬ÿ§ÿ¢ÿÿoÿ+ÿWÿÿÿÿ¡ÿ¦ÿMÿÄýýþIÿÿÿ¡ÿ°ÿ¾ÿÿÿÿ¤ÿÿÿ­ÿ­ÿÿÿÿÿ¤ÿ ÿ¬ÿ­ÿÿÿÿÿÿÿÿ¥ÿ ÿÿÿÿ¦ÿªÿÿÿÿÿÿÿÿÿÿ©ÿ¬ÿ§ÿ¤ÿ²ÿ§ÿ°ÿ­ÿÿÿÿÿ«ÿ¦ÿ·ÿ²ÿªÿ©ÿ´ÿµÿªÿ­ÿ¯ÿ§ÿ²ÿ­ÿ¨ÿ§ÿ­ÿµÿ²ÿ¦ÿ¤ÿÂÿ§ÿ¶ÿ­ÿ¤ÿ«ÿ¸ÿ½ÿµÿ¡ÿ­ÿªÿ¨ÿ¢ÿÿÿ¢ÿªÿ¯ÿ¬ÿ²ÿ«ÿ¯ÿ¦ÿ°ÿ©ÿ¸ÿµÿ¥ÿ§ÿ³ÿ±ÿ¸ÿ«ÿ¿ÿ¯ÿµÿ±ÿ³ÿµÿ°ÿ«ÿ­ÿ®ÿµÿ±ÿ³ÿ¶ÿ±ÿ¨ÿ¨ÿ«ÿ§ÿ¦ÿ®ÿ£ÿ²ÿ´ÿ´ÿ§ÿ°ÿ«ÿÿNÿìþÿÿÿ ÿ³ÿ²ÿ®ÿ±ÿ²ÿ®ÿ³ÿ¸ÿ©ÿÁÿ®ÿ«ÿ³ÿ²ÿ´ÿ³ÿ¥ÿ¨ÿ¶ÿ°ÿ±ÿ¯ÿÆÿ¶ÿµÿªÿ£ÿ¶ÿ¶ÿ°ÿ«ÿ£ÿ±ÿ¾ÿ­ÿÄÿ¾ÿ³ÿ­ÿ¨ÿªÿ°ÿ¼ÿÄÿµÿªÿ´ÿÿ°ÿ¤ÿ±ÿ¬ÿ®ÿ²ÿ«ÿ©ÿ´ÿ´ÿ¥ÿ°ÿ¶ÿªÿ¹ÿ·ÿ©ÿ¯ÿ²ÿ©ÿ¦ÿ°ÿµÿ®ÿ§ÿ¤ÿ¶ÿ¤ÿªÿ²ÿ´ÿ¨ÿ§ÿ­ÿ­ÿ±ÿ­ÿ§ÿ²ÿºÿ¼ÿµÿ°ÿÿ¢ÿ°ÿµÿ²ÿ¥ÿÿ§ÿ¨ÿ§ÿ²ÿ§ÿ¥ÿ¢ÿÿ¯ÿºÿ²ÿ³ÿ»ÿ²ÿ£ÿªÿ¸ÿºÿµÿ´ÿ¥ÿ¯ÿ¸ÿ®ÿªÿ®ÿ ÿ¯ÿ­ÿ«ÿ£ÿ±ÿ©ÿªÿ¬ÿµÿ¯ÿ¬ÿ»ÿ¹ÿ¯ÿ¥ÿ¹ÿªÿ¬ÿ³ÿ®ÿ¾ÿ»ÿ°ÿ°ÿ®ÿªÿ°ÿ°ÿ­ÿÄÿ½ÿªÿ³ÿ¨ÿ«ÿµÿ±ÿ®ÿ´ÿ¹ÿ·ÿ°ÿ¢ÿ°ÿ¯ÿ°ÿ©ÿ³ÿÿ¯ÿ­ÿ©ÿ¹ÿÅÿ·ÿ³ÿÈÿ·ÿ®ÿªÿÿÿ±ÿ¶ÿ£ÿ ÿÿ§ÿ°ÿ¬ÿ­ÿ·ÿ¼ÿ·ÿ¶ÿ§ÿ½ÿ¥ÿ³ÿªÿ®ÿÀÿ³ÿ¥ÿ²ÿ¿ÿ¹ÿ®ÿ®ÿ¶ÿºÿ¹ÿ³ÿ®ÿ¬ÿ±ÿªÿ¯ÿ·ÿ·ÿµÿ´ÿ¯ÿ¬ÿ¸ÿ¶ÿªÿ¬ÿ®ÿ¿ÿ¹ÿ¼ÿ²ÿ¼ÿÇÿ°ÿ©ÿ¿ÿÀÿ·ÿºÿ¿ÿ½ÿ®ÿ¦ÿ ÿ«ÿ·ÿ©ÿ­ÿªÿÿ§ÿ§ÿÿÿ¦ÿ®ÿÿ¦ÿÿµÿ¬ÿ¸ÿ ÿ±ÿ®ÿ¦ÿ¯ÿ¶ÿ¯ÿ§ÿ¦ÿ¬ÿ´ÿ±ÿ¯ÿ£ÿ²ÿ³ÿ ÿ½ÿ·ÿ³ÿ¥ÿ£ÿ­ÿ­ÿ±ÿ¸ÿ®ÿ¤ÿÿªÿ°ÿÿ£ÿÿÿ£ÿ¦ÿ°ÿ¦ÿÿ£ÿ£ÿÿÿ¡ÿ¦ÿ²ÿ«ÿÿÿ¡ÿÿÿÿ­ÿ¤ÿÿ¡ÿ¦ÿ©ÿ¦ÿÿÿÿ¤ÿÿ¢ÿ¤ÿ¦ÿ¢ÿÿ¦ÿ´ÿ³ÿ½ÿÿÿÿÿÿ¡ÿ¨ÿ¡ÿÿ¡ÿ¢ÿÿÿÿ©ÿ±ÿ¤ÿ«ÿ ÿÿ©ÿ ÿÿÿ¡ÿÿÿ§ÿ¬ÿ¨ÿ§ÿÿÿÿ³ÿ¨ÿ·ÿªÿÿ ÿÿÿ¨ÿªÿ ÿÿ ÿ§ÿ¨ÿÿ¥ÿ£ÿ©ÿ¬ÿ¢ÿ£ÿÿÿÿÿÿ©ÿ®ÿ«ÿÿÿÿ¡ÿ¬ÿ§ÿ®ÿ§ÿÿ§ÿ´ÿÿ§ÿ§ÿÿ¡ÿÿ£ÿ£ÿ¨ÿ¤ÿ¡ÿÿÿ¡ÿ¢ÿÿÿ¡ÿ¤ÿ¬ÿÿÿ¦ÿÿ¥ÿÿÿ ÿ©ÿÿÿÿ¤ÿ£ÿ¨ÿ¤ÿÿÿÿÿÿÿÿÿ ÿ¦ÿÿ¤ÿ©ÿÿ ÿ¤ÿªÿ¨ÿ¬ÿ²ÿ ÿ¥ÿ­ÿ©ÿ«ÿ ÿÿ¨ÿ¢ÿ³ÿ¤ÿ¥ÿ¬ÿ±ÿÿÿÿªÿµÿ£ÿªÿ½ÿ²ÿ¬ÿ¦ÿ¨ÿ®ÿ«ÿ¨ÿ¬ÿ¦ÿ¢ÿ¶ÿ«ÿ¡ÿ­ÿºÿÁÿ³ÿ´ÿ·ÿªÿ®ÿÿ®ÿÿªÿ§ÿ¤ÿ¦ÿ¤ÿ¦ÿ¯ÿ«ÿÿÿÿ¡ÿÿ£ÿªÿÿ¸ÿ¥ÿ²ÿ¬ÿ¾ÿ±ÿ©ÿÿ©ÿ°ÿ®ÿªÿ©ÿ±ÿ¯ÿ§ÿ¥ÿ£ÿ ÿ£ÿ¤ÿ§ÿ³ÿªÿ©ÿ¶ÿ­ÿ°ÿªÿ§ÿ¬ÿ¨ÿÿ¡ÿÿ¨ÿ¤ÿÿÿ¦ÿ»ÿ¯ÿ¡ÿ¥ÿ§ÿªÿ¥ÿÿ§ÿ¦ÿÿÿ¨ÿ¥ÿ¦ÿªÿ£ÿ¨ÿ¦ÿÿÿ§ÿÿÿ®ÿ¨ÿªÿ¨ÿ¡ÿÿ ÿÿ¡ÿ¨ÿ£ÿÿ¤ÿÿÿ¢ÿÿÿ«ÿÿ¢ÿ¦ÿÿ¢ÿ­ÿ«ÿÿ¬ÿ¥ÿ¦ÿ¿ÿªÿ¨ÿ³ÿ¥ÿ®ÿ¶ÿ¥ÿÿÿ¥ÿ´ÿºÿ²ÿ­ÿ°ÿ®ÿ°ÿ½ÿ¯ÿ¼ÿ­ÿ·ÿ´ÿ¼ÿ ÿ®ÿ¹ÿ£ÿ©ÿ¦ÿ·ÿ®ÿ¥ÿ¦ÿ²ÿ²ÿ³ÿµÿ·ÿºÿ­ÿ£ÿ°ÿ²ÿ£ÿ¤ÿµÿ¯ÿ¤ÿ¤ÿ¤ÿÿ®ÿ}ÿ¤ÿ¾ÿ¤ÿ¡ÿGÿ7ÿÿ¤ÿ©ÿ¨ÿ¬ÿ«ÿ£ÿ ÿ¡ÿ§ÿ«ÿ©ÿ¯ÿ§ÿÿÿ±ÿµÿ©ÿ¦ÿÿ ÿ§ÿ¯ÿ¢ÿ¥ÿÿ«ÿ£ÿÿ°ÿ¦ÿ²ÿªÿÿÿ²ÿ¶ÿµÿ§ÿ°ÿ¨ÿ ÿµÿ´ÿ«ÿ«ÿ¢ÿÿ¥ÿ§ÿ©ÿ¯ÿ®ÿ¨ÿ¬ÿ¯ÿ­ÿªÿµÿ¨ÿ¯ÿÿ¤ÿªÿ³ÿ«ÿÿ¥ÿ¤ÿ¯ÿ«ÿÿ£ÿ¨ÿ§ÿ®ÿ©ÿÿ£ÿ§ÿ¦ÿ£ÿ¥ÿ¢ÿ¦ÿ°ÿ¦ÿ¥ÿ¬ÿ­ÿ­ÿÿ®ÿ§ÿÿ ÿÿÿ±ÿ´ÿ²ÿ©ÿ¤ÿ¢ÿªÿÿ®ÿ®ÿÿÿ®ÿ°ÿµÿÿÿ¡ÿ¢ÿ­ÿ¦ÿ©ÿ­ÿ¥ÿ¦ÿ­ÿ®ÿ§ÿ¤ÿ¤ÿ£ÿ«ÿ®ÿ±ÿ£ÿ°ÿ¥ÿ±ÿªÿ¯ÿ ÿ¢ÿ­ÿ®ÿÿªÿ·ÿ¸ÿ²ÿ³ÿ¡ÿ§ÿªÿ±ÿ¬ÿ£ÿ¤ÿ¢ÿ±ÿªÿÿÿ£ÿ¥ÿ¯ÿ°ÿ£ÿ¡ÿ¤ÿ£ÿ§ÿ¤ÿÿ©ÿ¦ÿ©ÿÿÿ¡ÿ¨ÿ¤ÿÿ£ÿ£ÿ«ÿ¥ÿÿÿÿªÿ ÿÿ«ÿÿÿ§ÿ¯ÿ¼ÿºÿÿÿ¦ÿÿ ÿ©ÿÿÿÿ¢ÿ©ÿ¦ÿ¥ÿ£ÿÿÿÿÿÿ«ÿÿÿwÿ¡ÿ³ÿÿ§ÿÿ½ÿ£ÿ«ÿÿ¦ÿ§ÿ«ÿ¦ÿµÿ¨ÿ¥ÿ­ÿ³ÿ¯ÿ¢ÿÿÿªÿ±ÿ·ÿ¬ÿ¢ÿ³ÿ®ÿ¨ÿ¯ÿ¨ÿ©ÿ¯ÿ°ÿ¬ÿ¬ÿ«ÿ«ÿ³ÿ£ÿ¢ÿ¯ÿ¦ÿ«ÿ§ÿ£ÿ§ÿ¦ÿ«ÿ­ÿ·ÿ«ÿ°ÿ¨ÿªÿ­ÿ¤ÿ¶ÿ¹ÿ²ÿ©ÿ¢ÿ²ÿ¤ÿªÿ¬ÿ¤ÿ¨ÿ´ÿ³ÿ¬ÿªÿ¨ÿ¦ÿ¦ÿ¢ÿ¢ÿ¦ÿ´ÿµÿªÿ¯ÿ©ÿ®ÿ¬ÿ¢ÿ±ÿ©ÿ¨ÿ¡ÿ¦ÿ­ÿªÿ¨ÿ¤ÿÿ³ÿ«ÿ¥ÿÿ§ÿ°ÿ¥ÿ²ÿÿ¨ÿ¯ÿ·ÿ»ÿ²ÿ§ÿ§ÿ«ÿ·ÿ±ÿ¨ÿ£ÿ¢ÿ ÿªÿ¯ÿ¦ÿ¦ÿ±ÿ¨ÿ«ÿ·ÿ§ÿ¡ÿªÿ°ÿµÿ°ÿ°ÿ¸ÿ®ÿÿÿºÿµÿ¯ÿ¡ÿªÿÿÿ¦ÿ¡ÿÿ£ÿ­ÿÿ²ÿ«ÿÿÿªÿÿÿÿ¸ÿ®ÿ±ÿ¹ÿµÿ­ÿ°ÿ¬ÿÿÿÿ¤ÿ ÿ§ÿªÿ¬ÿ°ÿÿÿÿ§ÿ¥ÿÿÿ¨ÿ´ÿ¢ÿÿ´ÿ£ÿ«ÿ¼ÿ¦ÿ°ÿ¥ÿ®ÿ«ÿ®ÿ¥ÿ¶ÿ¤ÿ²ÿ¯ÿ»ÿÿ£ÿ®ÿ§ÿÿÿ¬ÿ¥ÿ¬ÿ²ÿ»ÿªÿ±ÿ«ÿÿ¦ÿ³ÿÿ ÿ¥ÿ ÿÿ¤ÿ®ÿ«ÿÿÿ¦ÿ¯ÿ¾ÿ²ÿ®ÿ¯ÿ¬ÿ­ÿÿÿÿ¥ÿ¢ÿ¬ÿ¶ÿ¯ÿÿ¡ÿ°ÿ®ÿ§ÿ¨ÿÿ§ÿºÿ¹ÿ¯ÿ¬ÿµÿÿ®ÿÿ¡ÿ¯ÿ¬ÿ¶ÿÿ¥ÿÿÿ¶ÿ­ÿ­ÿ³ÿ®ÿ³ÿ¸ÿ°ÿªÿ¥ÿ¤ÿ¦ÿ¥ÿ¦ÿ¯ÿ³ÿ£ÿ©ÿ§ÿ¢ÿ¤ÿÿ­ÿ¸ÿ¢ÿ®ÿ«ÿ©ÿÿ~ÿ¢ÿÿÿÁÿ½ÿ¬ÿ¢ÿÿ¸ÿÆÿ¿ÿ§ÿªÿÿÿ²ÿ·ÿ´ÿªÿ§ÿ²ÿ©ÿ¨ÿ®ÿ ÿ£ÿ¦ÿÿ¤ÿÿÿÿÿµÿÂÿ«ÿ¤ÿ­ÿ¨ÿ¤ÿÿÿ¯ÿ¡ÿÿÿ§ÿµÿ©ÿ±ÿ¡ÿÿ½ÿÿªÿ©ÿµÿ¤ÿ»ÿ¥ÿÿ¢ÿ·ÿ¨ÿ­ÿ¶ÿ·ÿÿ¬ÿ¤ÿÿ ÿ ÿÿ¯ÿ°ÿÿ­ÿ¢ÿªÿ¬ÿ¢ÿ®ÿ¸ÿ©ÿÿ¨ÿ©ÿ¢ÿ¤ÿ¨ÿ³ÿ©ÿÿÿÿÿ©ÿ´ÿ£ÿ±ÿ©ÿ°ÿ´ÿ´ÿÿºÿ³ÿÁÿ³ÿ¡ÿ£ÿÿªÿ­ÿ«ÿ§ÿ±ÿ«ÿ³ÿ¥ÿ£ÿ ÿ©ÿ¬ÿ ÿ¥ÿ³ÿ°ÿ©ÿ­ÿ®ÿªÿ«ÿ¨ÿ¢ÿ©ÿµÿ±ÿÿÿ¨ÿ¯ÿ´ÿ§ÿ­ÿ½ÿ·ÿµÿ±ÿ§ÿ¨ÿ«ÿ¥ÿ±ÿ ÿ®ÿÿµÿÃÿ»ÿ£ÿ¡ÿ«ÿªÿ¡ÿ­ÿ¹ÿ´ÿ¤ÿ¬ÿ­ÿ¦ÿ­ÿºÿ¾ÿ¹ÿ ÿÿÿ«ÿ°ÿ«ÿÿ¯ÿ½ÿ³ÿ¤ÿ¨ÿ¤ÿ£ÿ¡ÿ§ÿ²ÿ¨ÿÿ¤ÿ«ÿ¬ÿ³ÿ·ÿ¯ÿ³ÿÆÿ¥ÿ²ÿ²ÿªÿ¨ÿ¢ÿ¢ÿ²ÿ§ÿÿ§ÿ³ÿªÿ­ÿ¯ÿ¦ÿ©ÿ¾ÿºÿ¥ÿ§ÿ¡ÿÿ¯ÿ¸ÿ®ÿÿ¡ÿ¨ÿ­ÿÿ¤ÿ§ÿ«ÿ¦ÿ´ÿ¯ÿ©ÿ¯ÿ¦ÿ¦ÿ¨ÿ¥ÿ¸ÿ°ÿ©ÿ§ÿ¬ÿ£ÿÿcÿmÿ¢ÿ¶ÿ±ÿ³ÿ¯ÿ¬ÿ¯ÿ¬ÿ§ÿªÿ«ÿ®ÿ¶ÿ¯ÿ©ÿ°ÿ­ÿ²ÿ´ÿÿ«ÿ§ÿ®ÿÃÿ¨ÿ°ÿ³ÿ©ÿ¯ÿ¶ÿ·ÿ¸ÿ¡ÿ§ÿÿ¤ÿÿ£ÿÁÿ·ÿÿ­ÿ®ÿ«ÿ¦ÿ­ÿ±ÿ«ÿ´ÿ»ÿ²ÿ«ÿ¥ÿ¥ÿ²ÿ³ÿ°ÿ·ÿ·ÿ¶ÿ·ÿ«ÿ¯ÿ«ÿ¢ÿÿ¤ÿ±ÿ­ÿ¯ÿ ÿ¬ÿ©ÿÿ«ÿ®ÿ¥ÿ²ÿ¶ÿ°ÿµÿ±ÿ¹ÿ¹ÿ´ÿ¯ÿªÿ¯ÿ¸ÿ°ÿ«ÿ¯ÿªÿ£ÿ£ÿ®ÿµÿ¯ÿ ÿ£ÿÿ«ÿ§ÿ¤ÿ°ÿ­ÿ±ÿ³ÿ¿ÿ©ÿ¤ÿ®ÿÿ´ÿ¦ÿ ÿ¹ÿ¯ÿ¶ÿ¤ÿÿ³ÿ¨ÿ±ÿªÿ¦ÿ»ÿ¸ÿ¯ÿ¶ÿ°ÿ£ÿªÿ±ÿ¥ÿ¡ÿ©ÿºÿ°ÿ³ÿ©ÿ·ÿ£ÿ³ÿµÿ®ÿ¯ÿ¨ÿ¤ÿÿªÿ¢ÿ·ÿ³ÿ¤ÿ¨ÿ§ÿ®ÿªÿ¯ÿ¶ÿ³ÿ§ÿ§ÿ¦ÿÿ©ÿ©ÿªÿ¬ÿ¬ÿ³ÿÃÿ»ÿ¯ÿ²ÿ¤ÿªÿ§ÿ·ÿ¤ÿÿÿ§ÿ§ÿ¤ÿ§ÿ«ÿ®ÿ¹ÿªÿ¦ÿ©ÿµÿ±ÿ¨ÿªÿªÿ¦ÿÿªÿ³ÿ³ÿÂÿºÿ©ÿªÿ¨ÿ³ÿµÿ³ÿ³ÿ¬ÿ¥ÿ®ÿ©ÿ°ÿ¦ÿ¡ÿ¤ÿ°ÿ¥ÿÿ¨ÿ®ÿ°ÿºÿ·ÿ¶ÿÁÿ·ÿ¦ÿ¦ÿµÿ¥ÿ¾ÿ¥ÿÿ¢ÿ±ÿªÿ¯ÿÿ±ÿ£ÿ¥ÿ¤ÿ®ÿ¼ÿ¯ÿ¬ÿ¯ÿ©ÿ§ÿ¨ÿ«ÿªÿ«ÿ©ÿ¤ÿ¦ÿÿ£ÿ¥ÿªÿ­ÿ¬ÿ°ÿ±ÿ«ÿ³ÿ³ÿÄÿ¹ÿ¦ÿ®ÿÿÿ¢ÿ³ÿ­ÿ ÿ¬ÿ¯ÿÿ¥ÿªÿÿÿ¶ÿµÿªÿ¸ÿ«ÿ³ÿ¢ÿ¬ÿÆÿ¥ÿ¯ÿ®ÿ¡ÿ¹ÿ°ÿ°ÿ±ÿªÿ©ÿ«ÿ¶ÿ­ÿ©ÿ¨ÿ¨ÿ«ÿ£ÿ¦ÿ¨ÿ¡ÿ ÿ ÿªÿ»ÿ±ÿÿªÿªÿ§ÿ³ÿ´ÿµÿªÿ°ÿ³ÿ¤ÿ¤ÿ©ÿ¨ÿ¢ÿÿ¬ÿºÿµÿ¡ÿÿ·ÿ¤ÿ¡ÿ¬ÿ§ÿ ÿ¢ÿ®ÿ®ÿÿ¤ÿÿÿÿÿªÿ£ÿ¡ÿ¥ÿÿÿÿÿÿÿÿÿzÿkÿ|ÿÿÿ§ÿÿÿ¤ÿ¤ÿÿÿÿ{ÿÿÿÿÿÿÿÿÿÿÿÿÿÿÿÿÿÿÿÿÿÿÿÿÿÿÿÿÿÿÿÿÿÿÿÿÿÿ~ÿÿ©ÿÿÿÿÿÿÿ£ÿÿÿÿÿÿÿÿÿÿÿÿÿÿ¬ÿ¦ÿ¤ÿÿÿ¢ÿ¨ÿÿÿÿÿÿÿ¡ÿ¨ÿÿÿ«ÿ¨ÿÿ©ÿ¡ÿ¥ÿ¡ÿ¥ÿ ÿ¨ÿ¥ÿ§ÿ­ÿ«ÿ¢ÿ£ÿ¥ÿÿÿ¡ÿ©ÿ¨ÿ£ÿ¬ÿªÿ¿ÿÿ ÿ»ÿÃÿ½ÿ­ÿÿÿ®ÿ®ÿ¥ÿªÿ¬ÿÿ¤ÿ­ÿ±ÿ³ÿ»ÿ°ÿ½ÿ¥ÿ«ÿÿ§ÿ¯ÿ¢ÿªÿªÿÿ ÿÿÿ°ÿ®ÿ°ÿ¬ÿ²ÿÉÿÿªÿ¸ÿÿÿ®ÿºÿ¸ÿ³ÿ¸ÿ½ÿ½ÿµÿ¢ÿ±ÿÿ¹ÿ¹ÿ°ÿ½ÿ¹ÿºÿ±ÿ©ÿ±ÿ²ÿ°ÿ­ÿ­ÿ»ÿ½ÿ¹ÿ¦ÿ¢ÿ³ÿ¶ÿÿpÿÿ®ÿÿ¨ÿ±ÿ¬ÿ®ÿ²ÿªÿjÿäþÓþÿ¡ÿÿ«ÿ¥ÿ®ÿ®ÿ¥ÿ§ÿµÿ­ÿ­ÿ²ÿ¸ÿ´ÿÿ±ÿ²ÿ ÿ ÿ ÿ³ÿ¤ÿ¼ÿ¥ÿ¦ÿµÿ½ÿµÿ¨ÿ©ÿ¯ÿ§ÿ¤ÿ¨ÿ«ÿ­ÿºÿ¸ÿÀÿ£ÿ³ÿ¹ÿ°ÿ|ÿ/ÿ9ÿrÿÿ©ÿ¤ÿ¾ÿ¬ÿºÿÿ´ÿÿ£ÿ¬ÿ¯ÿ¶ÿ¹ÿ°ÿ¡ÿÿÿÿÿÿsÿÿYÿKÿMÿ>ÿWÿ}ÿÿÿÿÿ§ÿ¤ÿÿÿÿÿ¢ÿÿÿÿÿÿ¡ÿÿÿÿ|ÿÿÿÿÿÿÿfÿoÿÿÿÿÿÿÿÿÿÿÿ¤ÿÿÿÿÿÿÿÿÿÿÿÿÿ ÿ¯ÿ¨ÿ­ÿ¬ÿ±ÿ³ÿ»ÿ²ÿ³ÿ³ÿ¯ÿ­ÿ ÿ§ÿ¶ÿ±ÿ¯ÿ¯ÿ§ÿ®ÿ«ÿ ÿ¥ÿ­ÿ´ÿ¶ÿªÿ©ÿ¯ÿ´ÿÉÿ±ÿ¬ÿ¾ÿµÿ¶ÿªÿ°ÿµÿ§ÿ©ÿ®ÿ²ÿ»ÿÿ´ÿ´ÿ¯ÿ©ÿ¤ÿ§ÿÿÿ¨ÿªÿ°ÿ®ÿ£ÿ§ÿ¹ÿ§ÿ·ÿ°ÿ«ÿ²ÿ°ÿ§ÿ¤ÿÿ¬ÿ¿ÿ´ÿ³ÿ®ÿ±ÿ¯ÿ¤ÿ¥ÿ°ÿ²ÿ§ÿ¢ÿ³ÿ²ÿ¢ÿ¨ÿªÿÂÿ¶ÿ¬ÿ±ÿ²ÿ­ÿ²ÿ¶ÿ°ÿ­ÿ©ÿªÿÿ°ÿ¯ÿ¬ÿ«ÿ¥ÿ¢ÿ¤ÿ¤ÿ¨ÿ£ÿ¡ÿÿ¢ÿ®ÿ¬ÿ©ÿ¤ÿ¤ÿ©ÿ¯ÿ¶ÿ¨ÿÿ¬ÿ¨ÿ«ÿ·ÿ·ÿ®ÿ­ÿ°ÿ¬ÿ³ÿ¸ÿÿÿÿÿ¡ÿ¹ÿªÿÿ®ÿ¬ÿÿ¥ÿÿ¥ÿÿ¨ÿ¨ÿªÿ§ÿ¢ÿÿÿÿÿ¡ÿ¦ÿÿÿÿ£ÿ¦ÿÿÿÿ§ÿÿÿÿ¨ÿÿÿ¡ÿ£ÿÿÿÿÿ¥ÿÿÿÿÿ¥ÿ¨ÿÿÿÿÿÿÿÿÿÿÿ¡ÿ¦ÿÿÿÿÿÿÿªÿ§ÿ¬ÿ¨ÿ¦ÿ§ÿ ÿ¥ÿ¢ÿ ÿ ÿ¬ÿÿÿ¦ÿ«ÿ¨ÿªÿ¦ÿ­ÿ®ÿ«ÿ ÿ£ÿÿÿ©ÿ¨ÿ ÿÿ§ÿÿ¸ÿÿÿÿÿ ÿ¦ÿ©ÿÿÿ®ÿ¤ÿ¤ÿÿÿ¤ÿÿÿÿ¯ÿ½ÿÿ¡ÿ¥ÿ§ÿ¤ÿ¥ÿ§ÿÿ±ÿ¥ÿ«ÿ¤ÿ¦ÿ©ÿ£ÿ¢ÿ¦ÿ ÿ½ÿ¯ÿÿªÿÿÿ¨ÿ¡ÿ¡ÿªÿ®ÿ§ÿ¦ÿ¬ÿ¤ÿ¤ÿ©ÿ«ÿ­ÿ®ÿ³ÿÈÿµÿÀÿ§ÿ£ÿ­ÿ°ÿ¬ÿ¨ÿ¦ÿ­ÿ¬ÿ¨ÿ°ÿ­ÿ¬ÿ®ÿ£ÿ¥ÿÿ¡ÿ¨ÿÿÿÿ¢ÿ§ÿÿÿ«ÿÿÿÿÿÿÿÿ¦ÿ¦ÿªÿÿ¥ÿÿÿÿÿÿ±ÿÿÿ{ÿÿÿÿÿÿÿÿÿÿÿÿÿÿÿÿÿ³ÿ¢ÿÿÿ®ÿ§ÿ§ÿ£ÿªÿªÿ®ÿ¹ÿÅÿÇÿ²ÿÿ©ÿ´ÿ­ÿ«ÿ³ÿ¶ÿ°ÿ®ÿ³ÿ¦ÿºÿºÿ£ÿ¯ÿ¶ÿ¯ÿ«ÿ®ÿ½ÿ¦ÿ¨ÿ¥ÿªÿ±ÿ­ÿ§ÿ§ÿ§ÿ¸ÿ¨ÿÄÿºÿªÿ´ÿ³ÿ¥ÿ®ÿ¶ÿ¬ÿ¤ÿÿ'ÿÿSÿÿ¢ÿÿÿÿ0ÿ%þpþ#ÿÿ£ÿªÿ¥ÿÿ¸ÿ»ÿÿ¨ÿ¡ÿÿ¢ÿ¥ÿÿÿÿÿÿÿ©ÿ´ÿ©ÿÿÿÿÿÿÿÿ¢ÿÿÿÿ¢ÿ§ÿÿÿÿÿÿÿÿÿÿÿÿ¦ÿ³ÿ¶ÿ¤ÿ§ÿ­ÿ ÿÿÿÿ¯ÿ¯ÿ»ÿ®ÿ«ÿ«ÿªÿ¶ÿ¶ÿ»ÿ½ÿ¹ÿ¥ÿ¥ÿ§ÿ´ÿ½ÿ¸ÿ´ÿ±ÿ´ÿ®ÿÿµÿ³ÿ­ÿ«ÿ²ÿºÿ¯ÿÿ¤ÿ²ÿ«ÿªÿ£ÿ´ÿ®ÿ¥ÿ­ÿ¦ÿ·ÿ¸ÿÿ¦ÿ°ÿ²ÿ´ÿ®ÿ¤ÿ¥ÿ®ÿµÿ®ÿ±ÿÇÿ¶ÿ¸ÿ¼ÿ¹ÿ°ÿ©ÿ«ÿ°ÿÄÿ½ÿ«ÿµÿµÿ«ÿ«ÿ®ÿ°ÿ®ÿ ÿ§ÿªÿ°ÿ´ÿ ÿÿ°ÿ¬ÿzÿÿbþëý{þ\ÿÿÿ±ÿ§ÿ«ÿ´ÿ»ÿ½ÿ¶ÿ´ÿÄÿµÿÿ²ÿªÿ£ÿÿÿÿ­ÿ·ÿ´ÿ§ÿ¢ÿ§ÿ¼ÿ¬ÿ¨ÿ´ÿµÿ°ÿ³ÿ´ÿµÿ°ÿ»ÿÃÿ¸ÿ³ÿ©ÿ¬ÿ³ÿ½ÿÃÿ·ÿ¦ÿÿÿÿ¡ÿ°ÿµÿ§ÿ¨ÿ³ÿµÿ¯ÿ±ÿµÿ¯ÿ²ÿ¬ÿ®ÿ·ÿºÿ°ÿ°ÿ¯ÿ°ÿ°ÿ¡ÿ®ÿÅÿ§ÿ¦ÿµÿ¯ÿ°ÿ¯ÿ¨ÿªÿ´ÿ¶ÿ®ÿ¶ÿ­ÿ ÿ¼ÿ¶ÿ¸ÿ®ÿ¯ÿ¨ÿ¯ÿµÿªÿ§ÿ¥ÿ£ÿ¾ÿ¤ÿ°ÿ¥ÿ²ÿ¸ÿ¯ÿ¨ÿ¬ÿ®ÿ§ÿ§ÿ¬ÿ±ÿ£ÿ ÿ°ÿ¼ÿ·ÿ¯ÿ±ÿ²ÿªÿªÿ©ÿÿ¹ÿªÿ¹ÿ«ÿ¤ÿ´ÿ¸ÿ¯ÿ´ÿ´ÿ­ÿ°ÿ½ÿ»ÿ¨ÿ¤ÿ©ÿ¤ÿ§ÿ³ÿ°ÿ¸ÿ®ÿ ÿ¨ÿ°ÿ¤ÿ¡ÿ¦ÿ­ÿ¹ÿ¸ÿ¬ÿ²ÿ­ÿ­ÿ¸ÿ®ÿ¤ÿ±ÿ¹ÿ°ÿ°ÿ¬ÿªÿµÿ¬ÿºÿ³ÿ¬ÿ«ÿ¦ÿ«ÿµÿµÿ®ÿ¦ÿ£ÿÿ¬ÿ±ÿªÿ«ÿÿ¶ÿ¬ÿ¬ÿ«ÿ³ÿµÿ¬ÿ®ÿ±ÿ´ÿ¬ÿºÿ¥ÿ´ÿ¯ÿ·ÿ®ÿ³ÿ´ÿµÿªÿ©ÿ±ÿ°ÿ´ÿ®ÿ®ÿ±ÿµÿ²ÿ«ÿ¬ÿ¥ÿ ÿ°ÿ¹ÿ­ÿ¨ÿ®ÿ§ÿÿªÿ¿ÿ«ÿ®ÿ½ÿµÿ¼ÿµÿ¨ÿ«ÿ®ÿ¯ÿ²ÿ²ÿ®ÿ®ÿ³ÿ¥ÿ­ÿ°ÿÿ¡ÿªÿµÿ¥ÿ­ÿ¬ÿ¤ÿªÿ©ÿÿ£ÿ¦ÿ¦ÿÿ¢ÿ¨ÿÿÿ¨ÿ¤ÿ¯ÿ¥ÿ®ÿ¶ÿ¬ÿ°ÿ³ÿ¤ÿ¬ÿ»ÿ­ÿ°ÿÿ¿ÿ§ÿ¶ÿ¶ÿµÿ·ÿ¯ÿªÿªÿ²ÿ´ÿªÿ©ÿ£ÿÿÿ¸ÿ¤ÿ§ÿÿ¬ÿ®ÿ±ÿ¦ÿ«ÿÿ ÿ®ÿ°ÿ§ÿÿ¡ÿ§ÿ©ÿÿÿ¨ÿÿÿÿ¤ÿ£ÿ¤ÿÿÿÿÿÿ¡ÿ«ÿ©ÿ©ÿÿ¢ÿÿªÿÿ¬ÿªÿ¨ÿ£ÿÿÿÿÿÿÿÿÿ¦ÿ®ÿ¥ÿÿÿÿ­ÿªÿ¨ÿ£ÿÿÿ¤ÿ ÿÿ¢ÿ©ÿÿ¤ÿÿÿÿÿÿÿÿªÿÿ«ÿ«ÿ¥ÿªÿ ÿÿÿ¢ÿÿÿ ÿ¬ÿ«ÿÿÿ¦ÿ´ÿ©ÿ¥ÿ¢ÿÿ¥ÿ¯ÿ£ÿÿÿ´ÿ§ÿ¨ÿ¬ÿÿ¡ÿ´ÿ¶ÿ¨ÿÿÿ§ÿºÿÿÿ¡ÿ§ÿ ÿ¡ÿÿÿÿ£ÿ¤ÿÿÿ¡ÿÿÿ ÿ²ÿ¢ÿÿÿÿ£ÿ¢ÿÿÿÿÿ¨ÿ¥ÿÿÿÿÿÿÿ¡ÿ©ÿÿÿÿÿ§ÿÿÿ¥ÿ§ÿ­ÿ«ÿÿÿ¥ÿ¶ÿ¯ÿ¥ÿ¨ÿ¡ÿ¨ÿ¬ÿÿÿ£ÿÿ¡ÿÿ¸ÿ²ÿ²ÿªÿÿ¢ÿ©ÿ£ÿ³ÿ·ÿ³ÿ©ÿ¶ÿ·ÿ«ÿ¢ÿ¯ÿ°ÿ©ÿ©ÿ°ÿ¸ÿ§ÿ±ÿ¥ÿ ÿ°ÿ¸ÿÈÿºÿ·ÿ»ÿ­ÿ»ÿÿ¬ÿµÿ¨ÿÿÿÿÿÿ£ÿÿÿ©ÿ¥ÿÿÿ©ÿ¦ÿÿ£ÿÿ§ÿ±ÿ¯ÿ¥ÿ¸ÿ®ÿÿ«ÿ¨ÿ®ÿ¬ÿ¬ÿ¨ÿ§ÿ§ÿ¤ÿ¢ÿ¤ÿ©ÿ¢ÿ±ÿ²ÿÿ¢ÿ³ÿ¯ÿ·ÿ¤ÿ§ÿ«ÿ¦ÿ¥ÿºÿ£ÿ©ÿ¡ÿÿÿÿ¢ÿ£ÿ¥ÿ«ÿ¨ÿ©ÿ°ÿ°ÿ©ÿªÿ¤ÿÿÿÿÿÿÿÿ¢ÿÿ¨ÿ ÿÿ§ÿ«ÿ£ÿÿÿÿ¢ÿ¢ÿÿÿ¥ÿ¥ÿÿÿÿ¬ÿ¢ÿÿÿÿÿ¥ÿ²ÿÿ£ÿªÿ¤ÿ´ÿ¼ÿ£ÿÿÿ­ÿ¨ÿ³ÿºÿ»ÿ©ÿÿÿÿÿ¥ÿ·ÿÂÿºÿ©ÿ¯ÿºÿ£ÿ¡ÿ¨ÿÁÿµÿ¶ÿ ÿ®ÿ¾ÿ¢ÿ§ÿ§ÿºÿºÿ¨ÿÿ­ÿ­ÿ¬ÿ©ÿªÿ·ÿ³ÿ¥ÿ­ÿ¸ÿ«ÿÿ®ÿ¯ÿ°ÿ«ÿ­ÿ¹ÿ«ÿ¨ÿ§ÿÿÿ¬ÿmÿÿMÿÿÿ¨ÿ¸ÿ¨ÿ¦ÿ®ÿ¤ÿ¨ÿ®ÿ°ÿ¸ÿ¯ÿÿ¤ÿµÿ³ÿ¦ÿ¨ÿ¬ÿÿ£ÿ´ÿ¤ÿ©ÿÿ¥ÿ¦ÿÿ¥ÿ°ÿ¸ÿÿªÿ¦ÿ¸ÿ³ÿµÿ·ÿ¯ÿ²ÿÿ¨ÿ´ÿÿÿ¦ÿ©ÿ«ÿ£ÿÿ¥ÿÿ©ÿ®ÿÿ¥ÿÿ§ÿ°ÿ¡ÿ ÿ£ÿ¡ÿ¬ÿÿ¦ÿ·ÿ«ÿªÿÿÿ ÿ³ÿ§ÿ¨ÿÿ£ÿ¥ÿ¤ÿ¬ÿ¦ÿÿÿ¤ÿÿ¢ÿ®ÿ²ÿµÿ´ÿ¤ÿ¶ÿ©ÿÿ¢ÿÿ¦ÿ¯ÿ«ÿ«ÿ­ÿÿÿªÿÿµÿ§ÿÿÿÿ¯ÿµÿ¬ÿ±ÿ°ÿ¤ÿ­ÿ´ÿ«ÿ£ÿ¡ÿ£ÿ±ÿµÿ¡ÿÿÿÿ£ÿªÿªÿ­ÿ¥ÿÅÿ¦ÿ¯ÿ²ÿ±ÿºÿ«ÿ©ÿ®ÿ¥ÿ§ÿªÿ¾ÿ«ÿ±ÿ¶ÿÿ¦ÿ±ÿ¥ÿ°ÿ·ÿ²ÿ°ÿ§ÿ¨ÿªÿ¬ÿ°ÿ°ÿµÿ­ÿ ÿ§ÿ­ÿ£ÿ¢ÿ©ÿ©ÿ®ÿ¤ÿ¦ÿÿ­ÿ¥ÿÿÿ®ÿ¨ÿ±ÿÿÿÿ·ÿ£ÿÿ¯ÿªÿÿ§ÿµÿ¿ÿ°ÿ¥ÿÿ§ÿÿÿ¡ÿÿÿ~ÿÿ¤ÿÿ¥ÿ¨ÿ£ÿ«ÿÿ­ÿ§ÿ¯ÿ¡ÿÿsÿÿ±ÿÿÿ¥ÿÿÿÿ©ÿ¤ÿÿÿÿ­ÿ®ÿ¢ÿ¦ÿ¶ÿÃÿÿÿÿÿ£ÿ·ÿ ÿ¥ÿªÿ¦ÿ®ÿ§ÿ£ÿÿ¢ÿ³ÿ¨ÿ©ÿªÿ±ÿ©ÿ°ÿ·ÿ³ÿ°ÿ©ÿ­ÿ¦ÿ§ÿ¯ÿ¤ÿ±ÿ°ÿ³ÿ±ÿ­ÿÿ¦ÿ«ÿ§ÿ½ÿ»ÿªÿ¬ÿ£ÿÿÿ­ÿ©ÿ£ÿ¦ÿ¦ÿ©ÿ¬ÿ¦ÿ¥ÿ¨ÿ¢ÿÿ ÿ°ÿ³ÿ¤ÿ§ÿ®ÿ¬ÿªÿ¬ÿ²ÿ³ÿ­ÿ§ÿ£ÿªÿ³ÿ°ÿªÿ¬ÿµÿ¥ÿ§ÿÿ¡ÿ¤ÿ¢ÿ­ÿ¤ÿÿ¤ÿÂÿ©ÿ¬ÿÿ¢ÿ«ÿ©ÿ­ÿ®ÿ©ÿ®ÿ¨ÿ ÿ®ÿ´ÿ³ÿ¦ÿÿ§ÿ²ÿ¥ÿ¬ÿ¹ÿ³ÿ§ÿÿÿ©ÿÿÿÿÿ®ÿ¬ÿ ÿ¬ÿÿÿ¥ÿ¸ÿÿ¹ÿÿ£ÿ©ÿÿ¢ÿªÿ±ÿ¤ÿ¦ÿÿ¡ÿªÿ¨ÿ¶ÿ¸ÿ¨ÿ©ÿÿÿÿÿ¨ÿ±ÿ¢ÿ¨ÿ¯ÿ¡ÿÿ ÿ¥ÿ¬ÿ³ÿ«ÿ¯ÿ¾ÿ³ÿ¢ÿ£ÿÿ¦ÿÿ°ÿ§ÿ¶ÿ²ÿ¯ÿÿ´ÿ½ÿ¿ÿÿ¨ÿÿ©ÿ¦ÿ£ÿ¡ÿÿ¨ÿ¬ÿ»ÿ¶ÿ°ÿ¯ÿ¼ÿ¬ÿ¨ÿ­ÿ¨ÿÿ¡ÿ©ÿÿÿÿÿ¥ÿ¨ÿ¦ÿÿ¡ÿ¬ÿ¶ÿ¹ÿ·ÿ¶ÿ­ÿ¯ÿ¢ÿÿÂÿ´ÿ¤ÿ¤ÿ¡ÿ±ÿ§ÿ¬ÿÿ¥ÿ¬ÿ°ÿ ÿÿ¤ÿ£ÿÁÿ­ÿÿÿÿ¼ÿ¬ÿ­ÿªÿ¥ÿ£ÿÿÿÿÿ¢ÿ©ÿ«ÿ®ÿ§ÿ¾ÿ¸ÿÿ¬ÿ®ÿªÿµÿ«ÿ¡ÿ©ÿªÿ¥ÿ¯ÿ¯ÿªÿ©ÿ©ÿ¯ÿÿ­ÿ¡ÿ°ÿ´ÿ£ÿÿ¨ÿ·ÿ¥ÿ±ÿ´ÿ¤ÿ§ÿÿ¥ÿ·ÿ¾ÿ©ÿ§ÿ­ÿ¥ÿÿ¬ÿ¸ÿ¬ÿ¯ÿ»ÿÀÿ°ÿ§ÿ®ÿ¤ÿ¥ÿ¢ÿÿ ÿ¦ÿ£ÿ£ÿ¬ÿ¶ÿ¤ÿÿÿ ÿÿ¡ÿ¶ÿ²ÿ±ÿµÿ­ÿ¬ÿ»ÿ«ÿ¬ÿÿ®ÿ©ÿÿ§ÿ²ÿ§ÿÿ¼ÿ©ÿ¸ÿ¡ÿ®ÿ¶ÿ©ÿ¹ÿ·ÿ¥ÿ¶ÿµÿ³ÿ®ÿ³ÿ­ÿ«ÿ«ÿÿ ÿ§ÿ©ÿ§ÿ®ÿ¿ÿÆÿºÿ§ÿÿÿ¦ÿ¬ÿºÿÅÿ½ÿ­ÿ§ÿ°ÿ¤ÿ®ÿ¥ÿ®ÿ¬ÿ²ÿ§ÿ¦ÿ¹ÿ©ÿ©ÿºÿ¬ÿ¾ÿ¡ÿÿ£ÿ©ÿ³ÿµÿ®ÿÂÿ®ÿ®ÿ¦ÿ¦ÿ¡ÿ¨ÿ«ÿ¢ÿ¥ÿ®ÿ´ÿ¯ÿ¬ÿ±ÿ®ÿ§ÿ¢ÿ¢ÿ®ÿ²ÿ¥ÿ¢ÿ§ÿªÿ¨ÿªÿ«ÿÿ®ÿ´ÿ°ÿ«ÿ³ÿªÿ¤ÿ©ÿÿ¬ÿ°ÿÿ´ÿ¡ÿ«ÿ«ÿ­ÿ±ÿªÿÿ©ÿ¼ÿ¯ÿ§ÿªÿÿÿ­ÿ¯ÿ¹ÿ¸ÿ­ÿ£ÿ¡ÿ ÿ£ÿÿÿ£ÿ¯ÿ¬ÿ¬ÿ«ÿÿÿ­ÿ¦ÿ´ÿµÿÿÿ§ÿ¤ÿ¦ÿºÿ¯ÿ¾ÿ©ÿ£ÿ¹ÿÿ¾ÿ²ÿ²ÿ£ÿÇÿÀÿ¤ÿ¡ÿ ÿ¡ÿ®ÿ§ÿÿÿ§ÿ¬ÿ§ÿ¦ÿ¬ÿ«ÿ³ÿ±ÿ«ÿ±ÿ¬ÿ¤ÿ®ÿºÿ­ÿ°ÿ²ÿ©ÿ¯ÿ¨ÿªÿ¢ÿ¬ÿ´ÿ¨ÿÿ®ÿ¤ÿ«ÿ¨ÿÿ§ÿ£ÿÿÿÿ¼ÿ¹ÿ¶ÿ°ÿ´ÿ¹ÿ®ÿªÿ­ÿ­ÿ´ÿ´ÿ¬ÿ«ÿ³ÿ¶ÿ­ÿ±ÿ²ÿ²ÿ¨ÿ²ÿ±ÿ­ÿ¬ÿ¤ÿ¡ÿ®ÿ¤ÿªÿ±ÿ¶ÿÿ¨ÿ³ÿ¥ÿ¶ÿ¯ÿ¾ÿ¶ÿ«ÿÿ©ÿ©ÿ¤ÿ³ÿ±ÿ¦ÿ¨ÿ®ÿ¯ÿ¯ÿ¶ÿ¹ÿ³ÿ²ÿ³ÿ·ÿ¶ÿ¬ÿ´ÿ¦ÿ¥ÿ¬ÿ¢ÿ¨ÿ³ÿÿ©ÿ®ÿ£ÿ·ÿÿ§ÿ¶ÿ¦ÿ°ÿ¬ÿ¦ÿºÿ¬ÿ§ÿ¦ÿ§ÿ«ÿ®ÿ®ÿ½ÿ¸ÿ®ÿ¯ÿ¬ÿ©ÿ§ÿµÿ¾ÿ­ÿÿ¦ÿÿ¤ÿ©ÿ·ÿ¯ÿ®ÿÁÿ±ÿÿÁÿÿ£ÿ¥ÿ²ÿ¥ÿ¬ÿ¹ÿ¥ÿÿÿ£ÿ§ÿ¢ÿ¢ÿÿ¨ÿ©ÿÿÿ¬ÿ²ÿ¬ÿ¨ÿ§ÿÿ¨ÿ¯ÿ³ÿ±ÿ²ÿ£ÿ³ÿ§ÿ¸ÿ¸ÿÿÅÿ¤ÿÿÿ¨ÿ©ÿ»ÿªÿ¯ÿ­ÿÿ¤ÿ©ÿ±ÿ²ÿ·ÿ°ÿ¥ÿ¥ÿ¦ÿ£ÿÿ¢ÿÿ¾ÿ¾ÿ¿ÿÀÿ¨ÿ¸ÿ¨ÿ¼ÿ§ÿ¨ÿ¹ÿ¯ÿµÿ¬ÿ¡ÿ£ÿ²ÿ±ÿ¯ÿªÿ¯ÿ¢ÿ£ÿ±ÿ­ÿ­ÿ´ÿ´ÿ¯ÿ«ÿ´ÿ²ÿ­ÿ´ÿ½ÿ¶ÿ­ÿ¯ÿ«ÿ¹ÿ­ÿ±ÿ³ÿ·ÿ²ÿ¹ÿ®ÿ§ÿ¯ÿ©ÿ«ÿ®ÿÿÿ¥ÿ®ÿ­ÿ£ÿ¨ÿ­ÿ¬ÿ¦ÿ£ÿ¨ÿ«ÿ¦ÿ¨ÿªÿ©ÿ¢ÿÁÿ¯ÿÿ­ÿ°ÿ´ÿ¦ÿ§ÿ¡ÿ¦ÿªÿ®ÿ¤ÿÿ¢ÿªÿ£ÿ¢ÿ¤ÿ¨ÿ´ÿ®ÿ®ÿ¯ÿ©ÿ²ÿµÿ°ÿ²ÿ¬ÿÿ¸ÿ¾ÿ«ÿ¦ÿ¶ÿ®ÿ£ÿ©ÿ·ÿ¶ÿÿ«ÿµÿ­ÿ¬ÿ°ÿ¹ÿ³ÿ£ÿ¢ÿ¥ÿ¸ÿÂÿ±ÿ¥ÿ¤ÿ·ÿ¢ÿ¯ÿªÿ±ÿ²ÿ¸ÿ´ÿµÿ§ÿ°ÿ°ÿ±ÿ¯ÿ¯ÿµÿµÿ­ÿ«ÿ³ÿ¸ÿ¬ÿ¦ÿ«ÿ¦ÿ­ÿªÿ§ÿ´ÿ±ÿ¸ÿ·ÿ³ÿ®ÿ¢ÿ ÿ±ÿÆÿ·ÿ¤ÿ¤ÿ«ÿ­ÿ°ÿµÿ³ÿªÿ«ÿ©ÿÿ³ÿ´ÿÿÿÿ¯ÿ°ÿÿÿÿÿÿ©ÿ±ÿÿÿÿÿÿÿÿÿÿÿÿtÿÿÿ£ÿÿ§ÿpÿÿÿÿ}ÿÿÿÿÿ~ÿÿÿÿÿÿÿÿÿÿÿÿÿÿÿÿÿ ÿ ÿÿÿÿÿÿ¢ÿ ÿÿÿÿªÿ¦ÿÿÿ¬ÿ´ÿÿÿÿ¤ÿÿÿÿÿÿÿÿÿÿÿÿÿÿÿÿÿÿÿÿÿÿÿ¥ÿ¡ÿÿ¦ÿ¨ÿÿÿ­ÿ©ÿ¢ÿ¡ÿÿ¤ÿ¨ÿÿ¡ÿ¡ÿÿªÿÿ°ÿÿ¦ÿÿ¦ÿ¬ÿ¢ÿ®ÿ²ÿ¥ÿÿÿ¢ÿ¨ÿ¨ÿ¢ÿ¨ÿ«ÿÂÿ¤ÿ²ÿ®ÿ¿ÿºÿ¤ÿ¥ÿ¾ÿ¼ÿµÿµÿ¦ÿ ÿ«ÿªÿ­ÿ¬ÿ¤ÿ ÿ«ÿºÿºÿ¼ÿ£ÿ©ÿ­ÿ°ÿ«ÿ¡ÿ®ÿ³ÿ©ÿ­ÿ¯ÿ©ÿ½ÿµÿ¢ÿÿÿÆÿ¯ÿÀÿ¬ÿ¹ÿÀÿ¶ÿ¯ÿ­ÿ¬ÿ°ÿµÿµÿ°ÿ²ÿ­ÿ¡ÿ³ÿ¾ÿ³ÿ¾ÿÁÿ½ÿ±ÿ¨ÿ®ÿ¦ÿ¢ÿªÿ²ÿ²ÿ®ÿ²ÿ®ÿ»ÿ°ÿµÿÿÿÿÿ~ÿÿ¶ÿ¶ÿªÿ¤ÿ°ÿ·ÿÿÿ¥ÿÿªÿ°ÿ²ÿ±ÿ¶ÿ¾ÿ ÿ¶ÿ´ÿ§ÿ´ÿÃÿ³ÿÿÿ°ÿ§ÿ¥ÿ ÿ ÿ ÿ³ÿ¢ÿªÿ¹ÿ·ÿ±ÿ­ÿ´ÿ²ÿ¥ÿ©ÿ©ÿ¯ÿ®ÿ±ÿ³ÿ«ÿ¨ÿÀÿ«ÿ¦ÿtÿ9ÿ`ÿÿ ÿ«ÿÿ½ÿ¶ÿ¿ÿ¬ÿ«ÿÿ¨ÿ§ÿ³ÿ°ÿ¯ÿ¢ÿÿÿÿxÿwÿÿwÿyÿmÿVÿcÿSÿfÿzÿÿÿÿÿ¡ÿÿÿÿÿÿÿÿÿÿÿÿÿÿzÿmÿhÿmÿÿÿÿÿÿ{ÿÿÿÿÿÿÿÿÿÿÿÿÿÿ©ÿÿÿÿÿÿÿÿÿÿ§ÿ¬ÿ¬ÿ¯ÿÿÃÿ¼ÿ¦ÿ®ÿ«ÿ³ÿ½ÿµÿ£ÿÿ²ÿÆÿ¦ÿ£ÿ´ÿ¬ÿ¯ÿ«ÿªÿªÿ±ÿ¶ÿ±ÿ°ÿ¬ÿ®ÿ«ÿ³ÿ©ÿ®ÿ³ÿ³ÿ³ÿ°ÿ¨ÿ°ÿºÿµÿµÿ¯ÿ®ÿ¤ÿªÿÏÿ½ÿ¯ÿ§ÿªÿ ÿ¡ÿ¯ÿ«ÿ²ÿ·ÿ«ÿ¼ÿ±ÿÿ¯ÿºÿ§ÿ¬ÿ¶ÿ´ÿ¬ÿ¡ÿ§ÿ¥ÿ®ÿ¸ÿ´ÿ¸ÿ­ÿ¥ÿ£ÿ§ÿ°ÿ®ÿ¢ÿ¢ÿÿ±ÿÉÿÿÿ¨ÿ©ÿ°ÿ®ÿ§ÿ®ÿºÿ²ÿ·ÿ©ÿ±ÿ§ÿ°ÿ²ÿ¬ÿ°ÿ²ÿ£ÿÿ²ÿ¯ÿ´ÿºÿÿ®ÿ§ÿ¶ÿ²ÿ³ÿ±ÿ¬ÿ¯ÿ¯ÿ±ÿ¥ÿ»ÿ©ÿ¤ÿ´ÿ³ÿ¬ÿ©ÿ³ÿ¿ÿ¬ÿ·ÿ¬ÿ¬ÿÿÿ¢ÿ£ÿÿÿ¡ÿÿÿÿ ÿ£ÿ¦ÿ³ÿ®ÿÿÿ§ÿªÿÿ¥ÿÿªÿÿ¥ÿÿÿ®ÿ¬ÿ¤ÿ£ÿ£ÿ¥ÿ£ÿÿÿ¯ÿÿ ÿÿ¡ÿ¥ÿ¤ÿÿÿ¤ÿ©ÿ¡ÿ«ÿ¢ÿÿ¤ÿ§ÿÿÿ¶ÿ¬ÿÿ¦ÿÿÿÿ¢ÿ¦ÿÿÿÿeÿ5ÿÿÿ ÿ¤ÿÿÿ§ÿ®ÿÿÿÿ¶ÿ°ÿ¡ÿÿ£ÿ¨ÿ§ÿ¥ÿ£ÿ¦ÿ¥ÿ¨ÿ§ÿÿÿ¢ÿ§ÿ¯ÿ³ÿ«ÿ¬ÿªÿ«ÿÿÿ ÿ£ÿ¢ÿ£ÿÿÿ£ÿ¨ÿ£ÿ°ÿ­ÿÿÿ¦ÿÿÿ¡ÿ³ÿ§ÿÿ¤ÿÿÿÿÿ¦ÿ«ÿ¡ÿ¨ÿªÿ£ÿ©ÿÿÿ¢ÿÿ«ÿ³ÿ¶ÿ­ÿ§ÿ®ÿ¢ÿÿÿ¯ÿ­ÿ§ÿ­ÿ·ÿ¯ÿ´ÿ³ÿ¬ÿ¤ÿÿ²ÿ¬ÿ¢ÿ¾ÿ¥ÿ¹ÿÂÿºÿ´ÿ©ÿ¬ÿ´ÿ¼ÿµÿ³ÿ¦ÿ±ÿ¹ÿ­ÿ­ÿ¦ÿ£ÿ­ÿªÿ§ÿ ÿ¤ÿ±ÿ¹ÿ»ÿ©ÿ£ÿ£ÿÿ¥ÿ¤ÿÿªÿ¯ÿÿ¦ÿ¦ÿ±ÿ¦ÿÿ ÿ¡ÿ£ÿªÿÿÿÿÿÿÿÿ¢ÿÿ¥ÿ¡ÿÿ¨ÿÿÿÿÿÿÿ£ÿÿÿÿÿ§ÿ·ÿÀÿ¡ÿ­ÿ²ÿºÿÅÿÂÿ²ÿ«ÿµÿ©ÿ¬ÿ¤ÿ¬ÿµÿ·ÿµÿ ÿÿ±ÿ¡ÿ°ÿ¯ÿ§ÿ ÿ¡ÿ¯ÿ®ÿªÿ£ÿ¥ÿ¥ÿ§ÿ¥ÿ¡ÿ«ÿ²ÿÿ¥ÿ¼ÿ§ÿÿ¦ÿ©ÿÿªÿ²ÿ´ÿ¥ÿÿEÿÿÿ[ÿÿ£ÿÿÿÿÿõþRÿÿ ÿ§ÿÿÿ¼ÿ¢ÿÿÿÿÿÿÿÿÿÿÿÿÿÿ ÿ¢ÿÿÿÿÿÿÿÿ ÿ¤ÿ¦ÿªÿ¡ÿ¢ÿ£ÿ ÿÿÿÿÿÿÿÿ®ÿÿÿ¨ÿ«ÿ§ÿ¢ÿ¨ÿ®ÿ¢ÿÿÿÿ­ÿ»ÿ¸ÿ±ÿµÿ¶ÿ­ÿ®ÿ©ÿ®ÿ¢ÿ«ÿ ÿ¯ÿºÿ·ÿ¹ÿ·ÿ©ÿ®ÿµÿÿ«ÿ­ÿ®ÿ²ÿ´ÿ³ÿ¦ÿ¥ÿ´ÿ³ÿ¢ÿÿÿ£ÿ¯ÿµÿ²ÿÿ¤ÿÂÿ¤ÿ³ÿ±ÿÁÿ½ÿ­ÿªÿ©ÿÿ³ÿ¨ÿ©ÿ²ÿ·ÿ©ÿ­ÿ¹ÿ»ÿ´ÿ¤ÿ§ÿ¹ÿ·ÿ§ÿ·ÿ´ÿ«ÿ®ÿ¸ÿ¹ÿ¶ÿ¨ÿ¨ÿ¶ÿµÿªÿ¨ÿ¤ÿ®ÿ§ÿÿ.ÿQþQýüþÿpÿ ÿ£ÿ¡ÿ°ÿÁÿÂÿ³ÿºÿ½ÿÊÿªÿ°ÿ±ÿ¤ÿ¢ÿ©ÿ¬ÿ°ÿ´ÿµÿªÿ¤ÿ°ÿ²ÿ¬ÿ¨ÿ²ÿºÿ·ÿ±ÿ´ÿ¯ÿÿÍÿ¶ÿ¬ÿ¼ÿ·ÿ±ÿ¬ÿ°ÿ¶ÿ¯ÿ´ÿ°ÿ±ÿ³ÿ§ÿ­ÿ³ÿ¯ÿªÿ²ÿ·ÿ®ÿ«ÿ·ÿ³ÿ¿ÿ²ÿ¨ÿ·ÿ¸ÿ¸ÿ¼ÿ´ÿ°ÿÅÿÇÿ¤ÿ¼ÿªÿ³ÿÀÿ®ÿ³ÿµÿ«ÿ¦ÿ´ÿÀÿ¹ÿ¹ÿ»ÿ¢ÿ¼ÿ©ÿ´ÿ­ÿ°ÿ²ÿ«ÿ¬ÿ³ÿ¸ÿÀÿ£ÿ¿ÿ­ÿ°ÿ®ÿ³ÿ»ÿ»ÿ­ÿ¬ÿ«ÿ¢ÿ¯ÿ¤ÿ¥ÿ·ÿ¦ÿ´ÿ­ÿ«ÿ±ÿµÿ·ÿ´ÿ²ÿ±ÿ¨ÿ»ÿ¥ÿµÿ¬ÿºÿÂÿ¼ÿ©ÿªÿ³ÿ¯ÿ°ÿºÿ¶ÿ©ÿ³ÿ»ÿªÿ·ÿ³ÿ®ÿ»ÿ°ÿ°ÿ´ÿ®ÿ°ÿ¬ÿ·ÿÁÿ¹ÿ¨ÿµÿ¶ÿ¶ÿµÿ¸ÿ³ÿ¢ÿ£ÿ°ÿ«ÿ²ÿ®ÿ±ÿ¨ÿ²ÿ«ÿ£ÿºÿ¦ÿ°ÿ¯ÿ±ÿ¸ÿ¶ÿ¶ÿ¡ÿªÿÆÿ¢ÿ¦ÿ¡ÿ¡ÿ½ÿ±ÿµÿ®ÿ¦ÿ­ÿµÿ±ÿ«ÿ©ÿ§ÿ«ÿ¨ÿ¬ÿ«ÿ¡ÿ¶ÿ·ÿ®ÿ®ÿ©ÿ®ÿ¾ÿ»ÿ²ÿ®ÿ´ÿ ÿ¸ÿ¤ÿ´ÿ²ÿ¦ÿÿ°ÿ¹ÿ¯ÿ®ÿ±ÿ¨ÿ¨ÿ°ÿ¹ÿÿªÿ¥ÿ ÿ¯ÿ³ÿ¸ÿ§ÿÿ¬ÿ¸ÿÀÿÀÿ®ÿ³ÿ¶ÿ´ÿ¬ÿ¥ÿ²ÿ®ÿ¨ÿ­ÿ±ÿ®ÿ¬ÿ«ÿ¤ÿ¥ÿ¨ÿ ÿ¬ÿÿ©ÿÿ¶ÿ°ÿ¥ÿ£ÿ§ÿ¤ÿÿ¡ÿ©ÿ¶ÿ¾ÿµÿ¬ÿ­ÿ¡ÿ²ÿ­ÿ¿ÿ¦ÿ¿ÿ¬ÿ­ÿ¬ÿ¶ÿ´ÿ®ÿ«ÿ¸ÿ¿ÿ«ÿ«ÿ¬ÿÿ¶ÿ¯ÿ²ÿÿ¦ÿÿ­ÿ©ÿ®ÿ¬ÿ«ÿ¬ÿªÿ©ÿ¥ÿ¤ÿ¢ÿ©ÿÿÿ£ÿ¥ÿ¢ÿ¦ÿÿ§ÿ¢ÿÿÿ£ÿ£ÿÿ¢ÿÿÿ¬ÿÿÿ¢ÿ¡ÿ­ÿ¡ÿ¡ÿÿ¡ÿÿÿ¤ÿ¡ÿ£ÿ¤ÿ ÿÿ£ÿ°ÿ ÿÿÿÿÿ«ÿªÿÿ­ÿÿÿÿÿ¡ÿ¤ÿÿÿ ÿ«ÿ¦ÿ±ÿÿÿÿÿÿÿÿ¡ÿ¢ÿ«ÿ ÿÿ¦ÿ¤ÿ ÿ§ÿ¬ÿ¥ÿÿÿÿ´ÿ¢ÿ¶ÿ ÿÿ´ÿÿ±ÿ«ÿ ÿÿÿ¥ÿÿÿ£ÿªÿÿ¢ÿ ÿÿ±ÿÿ¢ÿ§ÿ ÿ¦ÿ¢ÿ§ÿÿÿÿ¥ÿ¤ÿÿÿ¨ÿÿÿÿÿ¤ÿ¦ÿ ÿÿ¦ÿÿ¦ÿ ÿÿÿÿ£ÿ ÿÿÿÿ¡ÿ¢ÿ¨ÿ¦ÿÿÿÿÿ¢ÿÿÿ¥ÿªÿ¨ÿ«ÿÿ¬ÿ«ÿ±ÿ±ÿ¥ÿ¤ÿ¯ÿ±ÿ£ÿÿªÿ°ÿ ÿÿ¥ÿ¦ÿÿ¬ÿÿÿ©ÿ´ÿ¶ÿ¬ÿÿ¯ÿ¯ÿ©ÿ©ÿ¦ÿ¬ÿ±ÿ«ÿªÿ­ÿ²ÿ¼ÿ§ÿ§ÿ¬ÿ¥ÿ±ÿ·ÿÍÿµÿªÿ¢ÿÿ±ÿ§ÿÿ°ÿ©ÿÿ¢ÿ ÿ¡ÿÿÿ«ÿ©ÿªÿªÿÿÿ§ÿ£ÿÿÿ¢ÿ·ÿ¦ÿ¤ÿ§ÿ©ÿ¤ÿ£ÿªÿ¥ÿ©ÿ¤ÿ§ÿªÿ¦ÿ¨ÿªÿ¥ÿ¥ÿ¬ÿ©ÿ¯ÿ·ÿ ÿÿªÿ¯ÿ­ÿÿ´ÿ¬ÿ±ÿ·ÿºÿ©ÿÿ­ÿÿ¨ÿ¤ÿ¨ÿ¶ÿ®ÿ¤ÿÿÿ­ÿ¬ÿ¨ÿ§ÿÿ ÿ©ÿ«ÿÿÿ¥ÿÿ«ÿ¨ÿ¯ÿªÿÿÿ£ÿÿÿÿ¢ÿÿÿÿÿ¤ÿÿÿÿ²ÿÿ¦ÿ³ÿ®ÿ¹ÿ¥ÿ·ÿ«ÿºÿÁÿ¸ÿÿ¯ÿ¡ÿÿ¦ÿ²ÿ´ÿ¶ÿ³ÿ³ÿ²ÿ«ÿÿÿÿÿ¤ÿ½ÿÅÿ¹ÿ®ÿ®ÿ­ÿ¢ÿÿ§ÿ°ÿ¯ÿ­ÿ£ÿ«ÿ·ÿ©ÿ­ÿ¦ÿ´ÿ­ÿ¥ÿ¨ÿ®ÿ®ÿ°ÿ¨ÿÿ¢ÿªÿ£ÿÿ¬ÿ´ÿ­ÿ¦ÿÿÿÿÿÿ§ÿ¤ÿµÿÿ¦ÿ´ÿÿGÿÿMÿÿ«ÿºÿ¢ÿªÿ·ÿ°ÿ¶ÿ­ÿ¢ÿ²ÿ¹ÿ±ÿ©ÿ¥ÿÿÿ®ÿ±ÿ¨ÿÿ³ÿ¡ÿ¨ÿÿ¬ÿ¦ÿ¬ÿ¦ÿÿ¬ÿ³ÿ¬ÿºÿ±ÿ¹ÿ®ÿ¦ÿÿ©ÿ£ÿ£ÿ¨ÿ¤ÿ²ÿµÿ¦ÿ°ÿ±ÿ¨ÿ¦ÿ¡ÿ²ÿ®ÿÿÿ¬ÿ­ÿ¬ÿ¥ÿ£ÿ©ÿ«ÿÿ£ÿªÿ°ÿ³ÿ®ÿÿÿ¡ÿ¡ÿ¤ÿ¥ÿÿ¡ÿ£ÿ¦ÿ²ÿ¯ÿÿÿÿÿÿ´ÿ´ÿ«ÿªÿ§ÿ§ÿ¤ÿÿ¥ÿÿÿÿ¦ÿ¢ÿÿ ÿ§ÿ ÿÿ¦ÿ°ÿÿ«ÿªÿ´ÿ§ÿ©ÿ¼ÿ¸ÿ§ÿÿÿ­ÿ¤ÿÿ«ÿ©ÿªÿ«ÿ´ÿ°ÿÿ¡ÿÿÿ©ÿ¡ÿ¼ÿ¯ÿ»ÿ¯ÿ ÿ¦ÿÿÿ±ÿ¬ÿÿÿ±ÿ¯ÿ©ÿ ÿ ÿ ÿ©ÿ¬ÿ³ÿ¶ÿ´ÿ®ÿ«ÿ±ÿ­ÿ®ÿ²ÿ­ÿµÿ®ÿ¢ÿ®ÿ°ÿ£ÿ°ÿÿ®ÿ©ÿªÿ©ÿªÿ¢ÿ ÿÿÿ«ÿÿ­ÿÿÿÿµÿÿ¥ÿªÿ²ÿ°ÿ«ÿ­ÿ©ÿ¥ÿ«ÿ­ÿ®ÿ¥ÿ«ÿÿÿÿÿÿ¦ÿ¢ÿ¡ÿ§ÿ§ÿ³ÿ¢ÿÿ©ÿÿÿjÿpÿ}ÿÿÿÿ¢ÿÿÿ°ÿ²ÿÿ­ÿ²ÿ­ÿ´ÿ«ÿ©ÿ¬ÿ³ÿ³ÿÿÿÿÿ¦ÿ¯ÿ¤ÿÿÿ ÿ©ÿ¡ÿ¤ÿ¦ÿÿ¬ÿ¤ÿÿ³ÿ¯ÿ¨ÿ´ÿ¶ÿ¬ÿ±ÿÿ¦ÿ¤ÿ¦ÿ¬ÿ¬ÿ¡ÿ¼ÿ½ÿ¹ÿ¯ÿ¢ÿÿÿ¦ÿ´ÿ´ÿ¦ÿ®ÿÿÿ¯ÿ²ÿªÿ ÿ¤ÿ¢ÿ¯ÿ­ÿÿÿ¨ÿ­ÿ¢ÿ¥ÿªÿ©ÿ©ÿªÿ¹ÿµÿ¡ÿ¡ÿ¯ÿ·ÿ´ÿ¦ÿ§ÿ¤ÿ©ÿ¸ÿ®ÿ¶ÿÿÿÿ§ÿ©ÿ©ÿ»ÿ¯ÿÿÿ¹ÿÉÿ³ÿÿ¡ÿ¢ÿ§ÿµÿ©ÿ¤ÿ£ÿ³ÿ¶ÿ¬ÿ«ÿªÿªÿ¤ÿÿÿ¡ÿ¢ÿ§ÿ±ÿ¶ÿ®ÿ¨ÿ«ÿ±ÿ°ÿ¡ÿ¦ÿ ÿÿÿªÿ¥ÿ¨ÿ­ÿ¡ÿ´ÿ¾ÿ·ÿ·ÿ«ÿÿ±ÿ³ÿÿÿÿÿ¢ÿ£ÿ­ÿ¬ÿ±ÿ°ÿ¤ÿ¸ÿ½ÿ«ÿ«ÿ®ÿ¥ÿ£ÿ©ÿ±ÿ§ÿ¥ÿ±ÿ©ÿÿÿ¤ÿ­ÿªÿ´ÿ³ÿ°ÿ©ÿ¢ÿ¯ÿ±ÿ·ÿ¸ÿ¹ÿ¾ÿ¬ÿÿªÿ®ÿÿÿ§ÿ°ÿ®ÿ®ÿ´ÿªÿ«ÿ´ÿ¡ÿ©ÿ­ÿ©ÿ£ÿÃÿ¨ÿ»ÿ°ÿ®ÿÿ¢ÿºÿ«ÿÿ§ÿ°ÿ­ÿ¥ÿ¥ÿ¡ÿ£ÿ¯ÿ²ÿ²ÿµÿ³ÿ¬ÿºÿºÿ²ÿ«ÿ°ÿ¦ÿ¦ÿÿµÿªÿÈÿ¨ÿÿ¤ÿÿ¸ÿ¦ÿ­ÿ©ÿÅÿ­ÿÿÿÿ°ÿ¤ÿÊÿÿÿ£ÿÿ«ÿ ÿ ÿ£ÿ¦ÿªÿ¸ÿ´ÿÿÿ©ÿ³ÿ±ÿ¥ÿ¨ÿ¬ÿ¢ÿ§ÿµÿ¯ÿ®ÿ°ÿ ÿ¨ÿ©ÿÿ²ÿ¬ÿ ÿ§ÿ§ÿ¼ÿ¬ÿ±ÿ´ÿ´ÿ¦ÿ½ÿ´ÿ¸ÿ£ÿ­ÿ­ÿ·ÿ¸ÿµÿ§ÿ¯ÿÿªÿ«ÿ­ÿÿÿ²ÿ«ÿ´ÿÄÿºÿ¸ÿ«ÿªÿ«ÿ¥ÿ§ÿµÿ´ÿÿÿÿ¢ÿ«ÿÿÿ¥ÿ²ÿ·ÿµÿ¹ÿÿÿÿ®ÿ«ÿªÿ¡ÿ®ÿ£ÿ§ÿ§ÿ«ÿÿ¶ÿÿÿ·ÿ·ÿ¢ÿ¥ÿ­ÿµÿ¦ÿ©ÿÿªÿ°ÿ´ÿµÿ§ÿ«ÿ±ÿ«ÿ¢ÿ©ÿ±ÿ³ÿ­ÿ£ÿ¬ÿ©ÿ¢ÿ¥ÿÿ¶ÿ³ÿ§ÿÿ¨ÿ¤ÿ°ÿ¦ÿÿ¶ÿµÿ±ÿ¨ÿ©ÿ³ÿ¬ÿÿ¶ÿ·ÿºÿ¨ÿ¯ÿ©ÿ­ÿªÿ®ÿ²ÿ«ÿ°ÿ­ÿ¶ÿ¥ÿÿ¤ÿ¯ÿ·ÿªÿ¦ÿ¯ÿ¦ÿ§ÿªÿ©ÿ­ÿ«ÿªÿ®ÿ®ÿ¤ÿªÿ­ÿ³ÿ§ÿÿ³ÿ¬ÿªÿ­ÿ£ÿÿ³ÿ£ÿ¡ÿÿÿÿ±ÿ¦ÿ´ÿ ÿÿ³ÿµÿ±ÿ­ÿ¨ÿ£ÿ°ÿ­ÿ®ÿµÿÿ¡ÿ°ÿ­ÿ«ÿ©ÿ¬ÿµÿ°ÿ¦ÿ£ÿ¥ÿ¤ÿ¨ÿ²ÿ¯ÿ¬ÿªÿ¤ÿÿ¬ÿ°ÿ¨ÿ«ÿ¡ÿ¦ÿÿ­ÿ­ÿ¢ÿ¡ÿ¦ÿ£ÿ§ÿÿ¥ÿ¨ÿ¸ÿ®ÿ§ÿ¢ÿ²ÿ®ÿ¨ÿ¤ÿÿ¯ÿ°ÿ¨ÿ°ÿ¸ÿ¹ÿ¨ÿ¤ÿ©ÿ¦ÿ¬ÿ°ÿ®ÿ²ÿ±ÿ´ÿµÿªÿ ÿÿ¹ÿ³ÿ§ÿ±ÿ¨ÿªÿ¹ÿ®ÿ«ÿ°ÿ¸ÿ¦ÿ¤ÿªÿÿ¨ÿ´ÿ¦ÿ±ÿÿ»ÿ·ÿ­ÿ«ÿµÿ¸ÿ«ÿ¤ÿ«ÿ³ÿ·ÿ±ÿ«ÿ©ÿ°ÿ±ÿ¤ÿ¯ÿ¹ÿ¶ÿ£ÿ§ÿ¶ÿ±ÿ¥ÿ¬ÿ¨ÿ­ÿ¡ÿ¸ÿ­ÿ¾ÿ®ÿÿ¸ÿ©ÿ­ÿ½ÿ½ÿµÿ¡ÿ¹ÿ´ÿ´ÿ¶ÿ­ÿ§ÿ©ÿ¶ÿ¸ÿªÿ¯ÿ­ÿÿ¤ÿ¶ÿ¾ÿµÿ­ÿªÿ¬ÿ°ÿµÿ®ÿ«ÿ£ÿ¸ÿªÿ¦ÿ°ÿ­ÿ©ÿ¸ÿ¥ÿ§ÿ­ÿ¨ÿÿ·ÿ´ÿªÿ¤ÿ©ÿ ÿ­ÿ´ÿµÿÀÿ¶ÿ®ÿ±ÿªÿ­ÿµÿ±ÿ³ÿ¢ÿÿ«ÿÿ¢ÿ©ÿ¾ÿ«ÿ¥ÿ¸ÿ±ÿ¡ÿºÿ¦ÿ¦ÿ­ÿ³ÿ±ÿ¸ÿµÿ¬ÿªÿ¬ÿ®ÿ¹ÿ´ÿ¯ÿ±ÿ¸ÿ®ÿ¬ÿ²ÿ§ÿ§ÿ³ÿ·ÿ·ÿ§ÿ¯ÿ¸ÿ¾ÿ²ÿ±ÿ¦ÿ¼ÿ´ÿ¬ÿ·ÿÿ³ÿ©ÿÿ§ÿ¨ÿ°ÿ¶ÿ®ÿ¹ÿ©ÿÿÿªÿ¨ÿ©ÿ±ÿ°ÿ¢ÿÿ¢ÿÿ¡ÿ¦ÿ³ÿ¾ÿÃÿÄÿ±ÿºÿ¯ÿµÿ½ÿ¤ÿ±ÿ¢ÿ«ÿ¶ÿ³ÿ¬ÿ±ÿªÿ°ÿ²ÿ¯ÿ±ÿ¨ÿ¨ÿ­ÿ­ÿ²ÿªÿªÿ·ÿ°ÿ­ÿ¯ÿ´ÿ±ÿÈÿºÿ³ÿ±ÿ°ÿ±ÿ¬ÿÿ¬ÿ¹ÿ«ÿ¹ÿ¡ÿ©ÿ©ÿ°ÿ±ÿ®ÿ§ÿ¨ÿ¥ÿ¸ÿ½ÿ´ÿ´ÿ©ÿ¬ÿÁÿ©ÿÿ ÿ ÿ«ÿ¤ÿ¸ÿ¾ÿªÿ»ÿ»ÿ¤ÿ¸ÿ¾ÿ¬ÿ¬ÿ³ÿ¹ÿ©ÿÿªÿ«ÿ°ÿµÿºÿ¼ÿ¹ÿ±ÿªÿ³ÿ¸ÿ·ÿ®ÿµÿ»ÿ«ÿ³ÿ°ÿ¤ÿ¸ÿ©ÿ¦ÿ®ÿ§ÿµÿ®ÿªÿ¬ÿ°ÿ°ÿ®ÿ¦ÿ¥ÿ¯ÿµÿ¤ÿÿ´ÿ²ÿ´ÿ·ÿ¸ÿµÿ ÿÿ«ÿ«ÿ±ÿÃÿªÿºÿ¾ÿµÿ«ÿ£ÿ¯ÿ­ÿ­ÿ°ÿ°ÿ´ÿ´ÿ¬ÿ§ÿ¬ÿ´ÿ­ÿ«ÿÀÿ¦ÿÿ¢ÿ´ÿ·ÿ°ÿ¬ÿ±ÿ¶ÿªÿ¡ÿ·ÿ¶ÿ½ÿ²ÿ·ÿ³ÿ¢ÿÿ¥ÿ­ÿ©ÿªÿ«ÿ¥ÿ²ÿ¹ÿ©ÿÿÿ¤ÿ¯ÿ£ÿÿÿÿÿÿ¥ÿ©ÿÿÿÿÿÿÿÿÿÿÿqÿjÿÿ§ÿÿ¡ÿÿ~ÿÿÿÿÿÿÿÿÿÿÿÿÿÿÿÿÿ ÿ¡ÿ}ÿÿÿÿÿÿÿ¢ÿ¢ÿÿÿÿÿÿÿÿÿÿ¦ÿ ÿ¦ÿÿ¥ÿ§ÿ¤ÿ§ÿ§ÿÿÿÿÿÿÿÿÿÿÿÿÿÿÿÿÿÿÿÿÿÿÿÿÿÿ ÿÿÿÿÿÿÿÿÿÿÿ¤ÿ¬ÿ¤ÿ§ÿ§ÿÿÿÿ«ÿÿ¢ÿ¡ÿ¦ÿ°ÿ ÿ¡ÿ¦ÿ©ÿ¢ÿÿ¥ÿ¨ÿ«ÿ¡ÿ©ÿ¬ÿÂÿ½ÿ»ÿ±ÿ³ÿ¶ÿ±ÿ¯ÿ«ÿ­ÿ½ÿ¶ÿÿ¤ÿ³ÿ³ÿ³ÿµÿµÿ¥ÿ©ÿÁÿ²ÿ°ÿ¥ÿ±ÿ¶ÿ³ÿ²ÿ®ÿªÿ­ÿªÿ«ÿ¶ÿ±ÿªÿ²ÿ±ÿ­ÿ±ÿ¨ÿ¨ÿ£ÿ³ÿ±ÿ©ÿÿ¢ÿ¢ÿ©ÿ­ÿ®ÿ´ÿ®ÿ­ÿ®ÿ¯ÿ°ÿ·ÿ±ÿ»ÿºÿ´ÿ¦ÿ©ÿ²ÿ°ÿ§ÿ²ÿµÿ¢ÿÿ¨ÿ«ÿ©ÿ§ÿ¶ÿ®ÿÅÿµÿ¥ÿ®ÿ¾ÿ¸ÿ³ÿ©ÿ¤ÿ«ÿ±ÿ§ÿÿÿ£ÿ¯ÿ®ÿ±ÿ³ÿ¾ÿÁÿÿ¨ÿ©ÿ¥ÿ®ÿ¯ÿ°ÿ³ÿ±ÿµÿÿÿ®ÿÿªÿ°ÿ¬ÿÿ§ÿµÿµÿ¬ÿ®ÿ¯ÿ¯ÿ°ÿ¬ÿ³ÿ«ÿ®ÿ²ÿ¤ÿ±ÿÂÿ±ÿ­ÿÿÿÿ«ÿ­ÿ¯ÿ¯ÿÿÿ®ÿ£ÿºÿ¯ÿ¯ÿ¢ÿ³ÿ²ÿÿÿÿÿÿzÿÿÿ~ÿÿÿnÿnÿgÿtÿ{ÿÿÿÿÿÿÿxÿÿÿyÿÿjÿiÿyÿÿ|ÿsÿpÿSÿ<ÿJÿ\ÿyÿÿÿÿÿÿÿÿ£ÿÿÿÿÿ¡ÿÿÿÿÿ¡ÿ£ÿÿÿ¨ÿÿÿÿÿÿ¦ÿ ÿ«ÿ«ÿªÿ©ÿ©ÿ­ÿµÿºÿ¼ÿºÿ¹ÿ®ÿÿÿ±ÿ¯ÿ³ÿ§ÿ£ÿ°ÿ¸ÿ¨ÿªÿ©ÿ­ÿ«ÿ¬ÿ³ÿ´ÿ»ÿ¢ÿ£ÿ¤ÿ¨ÿ£ÿ¬ÿ²ÿ®ÿ¢ÿ¡ÿ¥ÿ¦ÿ¨ÿ¦ÿ¦ÿÿ±ÿÀÿ¶ÿµÿ®ÿ¯ÿ¥ÿ­ÿ»ÿ±ÿ­ÿ¬ÿ¡ÿËÿ½ÿ¹ÿ¸ÿ¤ÿ«ÿ ÿ¢ÿ¯ÿªÿ¤ÿ´ÿ»ÿ¯ÿ½ÿ»ÿ½ÿ®ÿ«ÿ­ÿ§ÿ¥ÿ¬ÿ±ÿªÿ¢ÿ¬ÿ¥ÿÿ¥ÿ§ÿ¬ÿ¯ÿÆÿ¼ÿ¢ÿ¬ÿ±ÿ±ÿÿ¯ÿ³ÿ³ÿµÿ¯ÿ²ÿ«ÿ ÿ¥ÿ®ÿ³ÿ©ÿÿÿÿÿÿ¤ÿ«ÿ¡ÿ§ÿ¨ÿ£ÿµÿ±ÿ²ÿ¤ÿÿ¯ÿ²ÿ­ÿ¯ÿµÿ¬ÿ¦ÿªÿÿ²ÿ¡ÿÿÿÿÿÿÿÿÿÿÿÿ®ÿ¯ÿ£ÿÿÿ³ÿ±ÿ¡ÿ£ÿ¬ÿ°ÿ¢ÿ°ÿ©ÿ®ÿ®ÿ§ÿÿÿ¡ÿ©ÿ¤ÿ®ÿÿ¤ÿÿÿ£ÿ¡ÿ¦ÿ¨ÿÿÿÿ·ÿªÿ´ÿÿ¤ÿªÿÿÿ«ÿ¥ÿ¤ÿÿ²ÿÿ¢ÿÿÿ¦ÿÿÿbÿ<ÿYÿÿ®ÿ¨ÿ¤ÿ¢ÿ¦ÿ¤ÿ¨ÿ·ÿ£ÿ£ÿ´ÿ£ÿ¨ÿ¤ÿ¦ÿ¨ÿ§ÿ¨ÿ¦ÿ£ÿ ÿ¢ÿ¨ÿ¤ÿ¡ÿ¢ÿ¤ÿ£ÿ£ÿ ÿÿ£ÿ©ÿ³ÿ¯ÿ¥ÿ ÿ¤ÿ¤ÿÿÿÿ£ÿÿ¥ÿ«ÿ¢ÿ£ÿ¢ÿÿ¢ÿ«ÿ²ÿ ÿÿÿÿÿÿÿ³ÿ¦ÿ¢ÿ¡ÿ¸ÿ¢ÿÿÿÿ¥ÿÿÿ¥ÿ¥ÿªÿÿ¥ÿ°ÿ¦ÿÿ¦ÿ¥ÿ ÿ§ÿ¶ÿ¸ÿ½ÿºÿ®ÿ ÿÿ¨ÿ«ÿ²ÿ¯ÿ¶ÿ®ÿ£ÿ²ÿ¹ÿ­ÿ¿ÿ¯ÿ°ÿ¬ÿªÿ§ÿ±ÿºÿºÿ°ÿ£ÿ°ÿ¡ÿ¬ÿ«ÿ¡ÿÿ§ÿ¸ÿµÿ¥ÿ·ÿ³ÿ ÿ¨ÿ¥ÿªÿµÿ®ÿÿªÿ¬ÿ±ÿ¥ÿ©ÿ¤ÿÿÿÿ¯ÿ³ÿªÿ«ÿ­ÿ«ÿ©ÿ¤ÿÿ¥ÿÿÿ¥ÿÿÿÿÿÿÿÿÿÿÿ­ÿ°ÿ¦ÿ¬ÿ­ÿ­ÿ¶ÿÁÿÅÿ¾ÿ²ÿ¸ÿ®ÿ¨ÿ¸ÿ±ÿ°ÿ¹ÿ»ÿ¹ÿ¶ÿ²ÿ³ÿ©ÿ§ÿ©ÿ®ÿ­ÿ¦ÿ­ÿ¦ÿ¬ÿ°ÿªÿ¢ÿ ÿ¢ÿ¥ÿ¬ÿ ÿ²ÿÿ­ÿ°ÿ°ÿ«ÿ¤ÿ¨ÿªÿ¬ÿ­ÿÿÿeÿÿþÙþ$ÿÿ°ÿÿÿÿtÿ=ÿYÿÿÿÿ ÿÿ°ÿÿ£ÿ¤ÿÿÿÿÿÿ ÿÿÿÿÿÿÿÿÿÿÿÿÿÿÿ¥ÿ®ÿ«ÿ®ÿ¢ÿ¬ÿªÿ¨ÿ¡ÿÿÿÿÿÿÿ ÿÿ²ÿ¥ÿ¤ÿ¤ÿ¡ÿ¤ÿ¬ÿ¢ÿÿÿÿ¦ÿ¼ÿ¹ÿ·ÿÁÿÃÿ´ÿ±ÿ¿ÿ£ÿ¥ÿªÿ¥ÿ¯ÿ¾ÿÁÿÀÿ¬ÿÿ¡ÿ·ÿ¡ÿ¥ÿ«ÿ´ÿ»ÿ»ÿ´ÿ§ÿªÿµÿ°ÿ ÿ¨ÿ¯ÿ¨ÿ¥ÿ¬ÿ°ÿ­ÿ¤ÿ°ÿªÿÀÿ¶ÿ¹ÿ½ÿ¸ÿ¸ÿ¸ÿ¦ÿ·ÿÿÿ¯ÿ ÿ«ÿ´ÿ±ÿ²ÿµÿ«ÿ¨ÿ£ÿ°ÿ´ÿ»ÿ¶ÿ¬ÿ¬ÿ´ÿ´ÿ¯ÿÃÿ©ÿÉÿºÿ ÿ¥ÿ¦ÿ¦ÿ¬ÿ¦ÿrÿÙþÄýzüÔüþöþaÿÿÿ¥ÿºÿ»ÿ¹ÿªÿ¿ÿ°ÿÇÿ­ÿ®ÿ±ÿ¥ÿªÿ¶ÿ§ÿ§ÿ·ÿÿ¦ÿ°ÿ¿ÿ´ÿ¦ÿ§ÿµÿºÿ­ÿÿ°ÿ ÿ²ÿ¥ÿ¨ÿªÿ©ÿ¡ÿ¥ÿ©ÿ¨ÿ³ÿ®ÿ²ÿ«ÿªÿ³ÿ¯ÿ´ÿ°ÿ«ÿ­ÿ°ÿ¬ÿ¬ÿ´ÿ±ÿµÿÅÿ¹ÿ°ÿ±ÿ±ÿ©ÿ©ÿ®ÿ¯ÿ°ÿÿ¯ÿ¹ÿµÿ·ÿ«ÿµÿ¸ÿ°ÿ«ÿ¬ÿ¹ÿÂÿÀÿ¾ÿ©ÿ¸ÿ§ÿ¨ÿÿÿ«ÿ¯ÿ±ÿºÿ·ÿªÿÿ°ÿ¯ÿ±ÿ½ÿºÿ¸ÿ¼ÿ¯ÿ­ÿ¹ÿ¦ÿ«ÿ±ÿ ÿ·ÿ»ÿ¶ÿ·ÿ´ÿ¸ÿ°ÿ²ÿ°ÿ ÿ¨ÿÿªÿ²ÿ­ÿ³ÿ³ÿµÿ¯ÿÿ¡ÿ¯ÿ¯ÿªÿ¹ÿºÿ»ÿ©ÿ·ÿ°ÿµÿ¬ÿµÿ¹ÿµÿ±ÿ®ÿ«ÿ®ÿ¯ÿªÿ¶ÿ¢ÿ«ÿ´ÿ·ÿ­ÿ©ÿ©ÿ±ÿ©ÿÿ¤ÿÿªÿ®ÿ°ÿ¡ÿ¹ÿÁÿ´ÿ£ÿ¤ÿ¬ÿ¯ÿ²ÿ´ÿ³ÿ·ÿ«ÿ¸ÿÃÿ£ÿ¯ÿ ÿ±ÿÁÿ±ÿ°ÿ¦ÿÿ¡ÿ¯ÿµÿ©ÿ·ÿªÿ®ÿ«ÿ±ÿ©ÿ¹ÿ¹ÿ²ÿ«ÿ¤ÿªÿµÿ¹ÿ¶ÿ«ÿ«ÿ­ÿÿ³ÿ«ÿ´ÿ´ÿ«ÿ©ÿ³ÿµÿ¯ÿ°ÿ¯ÿªÿµÿÇÿ¢ÿ«ÿ¾ÿ´ÿ©ÿ³ÿªÿÿ¦ÿ®ÿ¶ÿ·ÿ¯ÿ±ÿ±ÿ¦ÿ­ÿ«ÿ¯ÿ¨ÿ­ÿ¯ÿ§ÿ¾ÿ¿ÿ¸ÿ³ÿ±ÿ°ÿ§ÿªÿ®ÿ¦ÿ¡ÿ§ÿ£ÿ¹ÿÿ¤ÿ¤ÿ¦ÿ«ÿ©ÿ¥ÿ«ÿ¶ÿ´ÿªÿ©ÿ§ÿ«ÿ¨ÿ¹ÿ¯ÿµÿ´ÿ¤ÿµÿ©ÿ¬ÿ²ÿ´ÿ®ÿ¦ÿ²ÿ²ÿ·ÿªÿ¥ÿ¹ÿÿÿ¶ÿ¬ÿ¨ÿ°ÿ«ÿ¢ÿ ÿ§ÿ©ÿ¢ÿ¦ÿ­ÿ§ÿªÿ¶ÿ©ÿ©ÿÿ¯ÿ­ÿªÿ¥ÿ¥ÿÿÿÿ¤ÿÿÿÿÿ¦ÿ¥ÿÿÿ ÿ®ÿ°ÿ¹ÿ©ÿÿ¤ÿ°ÿ­ÿ£ÿ ÿ­ÿ­ÿÿ¥ÿ¦ÿ¥ÿÿÿÿ§ÿ¥ÿ¦ÿÿÿ²ÿ­ÿ¥ÿÿÿ¡ÿ£ÿ£ÿ¤ÿ£ÿ¬ÿ°ÿÿÿÿÿÿÿªÿÿÿÿ¢ÿ¨ÿ£ÿ¥ÿ§ÿ¦ÿ¤ÿÿ¢ÿÿÿÿ¸ÿÿ²ÿ¡ÿÿÿÿÿÿÿÿÿ ÿÿÿÿÿÿ£ÿÿ¡ÿÿÿ§ÿ¥ÿÿ¤ÿ¥ÿ§ÿ¢ÿÿ§ÿÿÿÿÿÿÿÿÿÿÿÿ£ÿªÿÿ¦ÿÿÿÿÿÿÿÿÿ ÿÿÿÿÿÿÿÿÿ¦ÿ¢ÿÿ¡ÿ ÿ¬ÿ£ÿ©ÿÿ©ÿ¥ÿ¢ÿ¬ÿ¶ÿ¸ÿ³ÿ¨ÿ¦ÿ³ÿ¸ÿ°ÿ°ÿ¸ÿ¥ÿ­ÿ¢ÿªÿÿÿÿ¡ÿÿ£ÿÿ§ÿ¦ÿ­ÿ©ÿ ÿ§ÿ«ÿ«ÿ±ÿ²ÿ¶ÿ´ÿ¦ÿ§ÿªÿ®ÿ¬ÿ»ÿËÿ¥ÿÿ±ÿ¦ÿÿÿÿÿ¤ÿ¸ÿ³ÿ¡ÿÿÿÿ ÿ¨ÿÿÿªÿªÿÿÿÿÿ¯ÿ­ÿ¢ÿ¥ÿªÿÿÿ§ÿ¥ÿ¢ÿÿÿ¤ÿªÿ­ÿ´ÿ²ÿ®ÿ©ÿ£ÿ¡ÿ¬ÿ³ÿ±ÿ§ÿ¨ÿÿµÿ²ÿ¬ÿ«ÿ¨ÿÁÿ¯ÿªÿÿ«ÿ¬ÿ±ÿ­ÿ®ÿ·ÿ°ÿ®ÿ³ÿ©ÿ¥ÿ§ÿ®ÿ²ÿ¯ÿÿªÿ¦ÿ²ÿ ÿ¬ÿÿ¸ÿªÿ°ÿ­ÿ«ÿÿÿ¤ÿ¦ÿ¢ÿÿ¦ÿ¬ÿ«ÿ«ÿ§ÿÿ¢ÿ«ÿ¨ÿÿ¤ÿ¶ÿÿÃÿÂÿ¯ÿÿ¯ÿ¤ÿ»ÿ¸ÿ©ÿªÿ«ÿ¥ÿÿ®ÿÂÿ²ÿ¨ÿµÿºÿ¬ÿ£ÿ¦ÿ¢ÿ­ÿ³ÿ±ÿ­ÿ°ÿ¯ÿÿ®ÿ°ÿ«ÿ¬ÿ¬ÿ¶ÿ¡ÿªÿ´ÿ¬ÿ¬ÿ§ÿ¥ÿ²ÿ°ÿªÿ±ÿ´ÿ»ÿ·ÿªÿ®ÿ½ÿ¹ÿ¤ÿ©ÿ°ÿ°ÿ¥ÿÿÿ­ÿ¨ÿ°ÿ®ÿ½ÿ½ÿ¤ÿ¢ÿÿ¡ÿÿFÿÿpÿÿ«ÿ°ÿ©ÿ­ÿµÿ¹ÿ£ÿÿ¢ÿ£ÿ¬ÿ©ÿ¢ÿÿÿ§ÿ©ÿ¬ÿÿ¯ÿ£ÿ´ÿ§ÿ³ÿ¢ÿ¥ÿ­ÿ§ÿ¥ÿ¬ÿ¯ÿ¤ÿ£ÿÿÿÿ®ÿ±ÿ©ÿÿÿ³ÿ¶ÿ¾ÿ§ÿ£ÿ±ÿÿ®ÿ¤ÿ£ÿ¦ÿ¥ÿ¡ÿªÿ±ÿ¨ÿ£ÿÿ±ÿ¡ÿÿÿÿ¥ÿ®ÿÿ¡ÿÿ¢ÿ¥ÿ ÿ§ÿ¥ÿ¨ÿ¦ÿ£ÿ¨ÿªÿÿÿ¦ÿ¦ÿÿ¦ÿ¸ÿ¢ÿ£ÿ§ÿÿÿÿÿÿÿÿ¬ÿÿÿ´ÿ«ÿµÿ¡ÿ¬ÿ«ÿÿ¹ÿ°ÿ§ÿÿ¤ÿ§ÿÿÿ«ÿ«ÿ­ÿ©ÿ¤ÿ¤ÿ¤ÿ¨ÿ¦ÿ©ÿ¦ÿ«ÿ«ÿ­ÿ©ÿ®ÿÿÿÿ­ÿ®ÿ¡ÿ³ÿ¯ÿ®ÿ°ÿ¥ÿÿ¦ÿ«ÿ©ÿÿ£ÿ¨ÿÿÿ©ÿµÿ«ÿ¡ÿÿ£ÿ³ÿªÿ§ÿ°ÿ®ÿ§ÿ¡ÿ ÿ¬ÿ´ÿ ÿ²ÿ£ÿ«ÿ¦ÿ¬ÿ¬ÿ¯ÿ ÿ«ÿ®ÿ¬ÿ³ÿÿ©ÿ¸ÿ§ÿÿ°ÿ§ÿ¥ÿ¯ÿ ÿÿÿ£ÿÿ¥ÿ¯ÿ­ÿ¥ÿ¥ÿ«ÿ¥ÿ§ÿ£ÿÿ®ÿ´ÿ¦ÿ ÿ£ÿÿÿ§ÿ°ÿ¦ÿÿÿYÿ_ÿÿÿÿ°ÿ´ÿ©ÿ¹ÿ¶ÿ¹ÿ·ÿ¥ÿ¯ÿµÿ¬ÿ­ÿ§ÿ¨ÿ¨ÿ¬ÿ¨ÿÿªÿÿªÿ©ÿ¡ÿ¢ÿ ÿ¯ÿ´ÿ©ÿ©ÿ«ÿ±ÿ¸ÿ³ÿ©ÿ·ÿ­ÿ©ÿªÿªÿ­ÿ±ÿ¨ÿÿ ÿ¥ÿÿ½ÿ£ÿºÿ´ÿ½ÿ±ÿÿ ÿÿ§ÿÿÿ­ÿ·ÿÿ°ÿ¹ÿ«ÿµÿ¶ÿ­ÿ¥ÿ«ÿªÿ£ÿÿ©ÿ´ÿ¨ÿªÿ°ÿ®ÿ¨ÿ¥ÿ²ÿ«ÿÿ§ÿ¬ÿ§ÿ¹ÿµÿ«ÿ¦ÿÿªÿ­ÿÅÿ«ÿ¯ÿÿ¨ÿ¬ÿ³ÿ¬ÿÿ©ÿ´ÿ®ÿ´ÿ¡ÿ ÿ»ÿµÿ²ÿ°ÿ³ÿ¤ÿÿ±ÿ¦ÿ§ÿ©ÿ§ÿ®ÿÿÿ®ÿµÿ±ÿ­ÿ¥ÿ¤ÿªÿ´ÿ·ÿ©ÿªÿ¢ÿ£ÿÿ£ÿ£ÿªÿÇÿµÿ¯ÿ³ÿºÿ«ÿÿ¯ÿ«ÿ¡ÿ ÿ ÿ¢ÿÿ¥ÿ¶ÿÂÿµÿÿÿ§ÿµÿ¬ÿ¡ÿ®ÿ°ÿ³ÿ­ÿ­ÿ¤ÿ§ÿÿÿ°ÿ·ÿ©ÿ ÿÿÿÿ§ÿ¢ÿ¥ÿ¬ÿ¯ÿ£ÿÿ ÿÿ®ÿ¤ÿ°ÿ¤ÿÿ¡ÿ¥ÿÿ£ÿÿ°ÿ¦ÿ¥ÿ¼ÿÿÂÿ§ÿ¸ÿ²ÿ©ÿªÿ³ÿ±ÿ ÿ¬ÿ¬ÿ¬ÿÿÿ®ÿÿ¡ÿ¯ÿ©ÿÿ¦ÿ®ÿ©ÿ©ÿ©ÿ£ÿ¢ÿ«ÿ³ÿ§ÿªÿ¯ÿ¶ÿ¶ÿ«ÿ«ÿ©ÿ«ÿ±ÿ¬ÿ«ÿ¦ÿ¤ÿ«ÿ¢ÿ»ÿ¥ÿµÿ¢ÿºÿÿ ÿ£ÿ¯ÿ´ÿÿ­ÿ¬ÿ¥ÿ¢ÿÿÿ¥ÿ«ÿ¬ÿ¥ÿ©ÿ®ÿ°ÿ§ÿ§ÿ©ÿÿÿ¥ÿªÿ¯ÿ§ÿÿÿ±ÿ®ÿ©ÿ­ÿ²ÿªÿ¢ÿ·ÿ¯ÿ£ÿ¥ÿÿÿªÿªÿ¯ÿ¡ÿªÿµÿªÿÿÿ±ÿ·ÿ´ÿ´ÿ®ÿ²ÿ¶ÿªÿ­ÿ¦ÿÿ¥ÿ¨ÿ®ÿ®ÿ§ÿªÿ±ÿ°ÿ­ÿ§ÿÿ«ÿ£ÿ©ÿ¿ÿ´ÿ¢ÿÿ«ÿ­ÿ­ÿÿÿ¨ÿÿ¡ÿ³ÿ«ÿ¦ÿÿ¶ÿ¡ÿ¦ÿÿ±ÿÿÿ£ÿ«ÿ¹ÿ³ÿµÿ¯ÿ¨ÿ«ÿ¡ÿÿ¢ÿ¡ÿÿ­ÿÿÿªÿ´ÿÿ¢ÿ¢ÿÿÿÿ¢ÿ®ÿ¯ÿ­ÿ§ÿÿÿ®ÿ»ÿ¬ÿ²ÿ¬ÿÿÿÿ¤ÿ­ÿ¢ÿÿ¢ÿ¬ÿ£ÿ®ÿ¬ÿ§ÿ©ÿ£ÿ²ÿ¶ÿ°ÿ¨ÿÿ¬ÿ¯ÿÿ¥ÿ¹ÿÿªÿ¤ÿ±ÿ©ÿ¤ÿÿ¤ÿ®ÿ­ÿ¬ÿªÿ¤ÿ¢ÿÿ¦ÿ±ÿ²ÿ®ÿ£ÿ§ÿ¨ÿ«ÿ©ÿ°ÿ¨ÿÿ¯ÿ­ÿ±ÿªÿ£ÿÿ«ÿ«ÿ®ÿÿªÿÿ·ÿ­ÿ±ÿªÿÿ§ÿ®ÿ±ÿ¯ÿ·ÿ¨ÿ±ÿªÿ©ÿ²ÿ·ÿ¢ÿ­ÿªÿ¨ÿ§ÿ¨ÿ®ÿ¸ÿ¶ÿ¯ÿ±ÿªÿ¨ÿ¯ÿ²ÿ°ÿ¥ÿ­ÿ°ÿ¥ÿ«ÿ´ÿ­ÿÿªÿÿÿ¨ÿ¢ÿ¦ÿªÿ­ÿ¡ÿ²ÿ¥ÿ§ÿ¦ÿÿÿ±ÿ®ÿ ÿ¤ÿ²ÿ«ÿ¥ÿ¦ÿÿÿÿÿ¦ÿ§ÿªÿ¯ÿ«ÿÿÿ·ÿ¨ÿ¨ÿÿÿ¥ÿ°ÿ¥ÿÃÿ²ÿ«ÿ£ÿ­ÿ¦ÿ¦ÿÿµÿ¯ÿ´ÿ ÿ£ÿ§ÿ¢ÿ¨ÿ§ÿ¦ÿ¥ÿºÿ®ÿ©ÿ¬ÿ¯ÿ«ÿ¯ÿ®ÿ«ÿ¶ÿ¶ÿ¯ÿ­ÿ©ÿªÿ«ÿ§ÿ«ÿ´ÿ¸ÿ®ÿ¤ÿ¯ÿ°ÿ«ÿ´ÿªÿ¤ÿ¡ÿ²ÿµÿÿÿ¨ÿ©ÿ§ÿ¢ÿ¦ÿ¸ÿÄÿ¶ÿ³ÿ²ÿ§ÿ±ÿºÿªÿ ÿ¡ÿÿÿ¨ÿ±ÿµÿªÿ¡ÿ¢ÿÿÿ¹ÿ·ÿ·ÿ¥ÿªÿ±ÿ¥ÿ¶ÿ¬ÿ®ÿµÿ²ÿ³ÿÆÿ­ÿÿ§ÿ¬ÿ¸ÿÉÿ«ÿ¨ÿµÿ°ÿ¡ÿ°ÿ³ÿµÿ¸ÿ§ÿÿ¥ÿ§ÿ¯ÿ²ÿ«ÿªÿÿ¡ÿ³ÿ²ÿ®ÿ¯ÿºÿ«ÿªÿ«ÿ­ÿ¥ÿ·ÿ¯ÿ°ÿÀÿ©ÿ·ÿÃÿ»ÿÿ ÿÿ¤ÿ±ÿ³ÿ³ÿ¼ÿ®ÿ¨ÿµÿ©ÿÿ¥ÿ°ÿ®ÿ¢ÿ©ÿ«ÿ¹ÿ·ÿ©ÿÿ¥ÿ­ÿ¥ÿªÿ¥ÿ°ÿ¤ÿ¶ÿÿ­ÿ±ÿ±ÿ±ÿ±ÿºÿ§ÿÿÿ¬ÿ§ÿ¬ÿ­ÿ¬ÿªÿ­ÿ¬ÿªÿ¯ÿ­ÿ¶ÿµÿ·ÿ¼ÿ³ÿ­ÿ³ÿ¼ÿµÿ¬ÿ¦ÿÿ±ÿ°ÿ³ÿ¦ÿ½ÿ¦ÿ©ÿÿÿ©ÿ½ÿ³ÿ¬ÿ¢ÿ¡ÿ¤ÿ°ÿ®ÿ«ÿÂÿ¼ÿ±ÿ¯ÿ´ÿ«ÿ³ÿ«ÿ¹ÿ«ÿ©ÿÿ¡ÿ²ÿ±ÿ°ÿ¬ÿ«ÿ®ÿ²ÿ¹ÿ³ÿ´ÿ°ÿ§ÿ»ÿÄÿÀÿºÿ±ÿ±ÿ´ÿ®ÿ£ÿ¬ÿÿ§ÿºÿ»ÿ»ÿ±ÿ¬ÿ¨ÿ®ÿÿ¹ÿÉÿ¶ÿ»ÿ·ÿÿ|ÿÿÿÿ¨ÿ´ÿ»ÿ¸ÿ¬ÿ©ÿ°ÿ®ÿ¬ÿ­ÿ·ÿµÿ­ÿ¬ÿ«ÿ¸ÿ±ÿ´ÿ°ÿ³ÿ°ÿ­ÿ¬ÿ¦ÿ¬ÿ§ÿ´ÿªÿ§ÿ®ÿ«ÿ¨ÿ¦ÿ­ÿ®ÿ¥ÿ±ÿ§ÿ¯ÿ¶ÿ³ÿ²ÿ¯ÿ«ÿ¹ÿÁÿ¢ÿ¾ÿ¤ÿ¯ÿ¦ÿ²ÿ¦ÿ¨ÿ¯ÿ´ÿ§ÿ§ÿ®ÿªÿ£ÿÿ¢ÿµÿ¶ÿ¸ÿ¤ÿ¨ÿ¦ÿ°ÿ°ÿ±ÿ¬ÿÂÿ¸ÿ®ÿ³ÿ´ÿ°ÿ¸ÿ¼ÿ©ÿ¨ÿ¥ÿ¥ÿ§ÿ¥ÿ¦ÿ¡ÿÿÿ±ÿ³ÿÿ¯ÿ¤ÿ±ÿ­ÿ©ÿyÿÿÿÿÿÿ£ÿ¥ÿ¤ÿÿÿÿÿÿÿÿuÿRÿvÿÿÿÿÿÿÿpÿÿÿÿÿ{ÿ{ÿxÿzÿÿÿÿÿÿ ÿ¢ÿÿÿ|ÿÿÿ}ÿÿÿÿÿ§ÿÿÿÿ¡ÿ¢ÿÿÿÿÿ§ÿ©ÿ®ÿÿ¡ÿÿÿ£ÿ£ÿÿÿÿ¢ÿ¥ÿÿ}ÿÿ£ÿ¤ÿÿÿÿ ÿÿÿÿÿÿÿÿÿÿÿÿ¢ÿÿÿÿÿ¢ÿ ÿ¡ÿÿÿ¦ÿ§ÿ¥ÿÿÿÿ¤ÿ±ÿ®ÿ£ÿÿ¦ÿÿ ÿ²ÿ«ÿÿ£ÿ«ÿ«ÿ¥ÿÿÿ¨ÿªÿ±ÿ¨ÿ·ÿµÿ´ÿÿ­ÿ¡ÿ ÿ«ÿ¤ÿ¯ÿ¦ÿÿÿ¬ÿ¶ÿµÿªÿ«ÿ»ÿ¶ÿ©ÿÁÿ«ÿ«ÿ®ÿ©ÿ¬ÿ¬ÿµÿ³ÿ¦ÿ©ÿ©ÿ£ÿªÿªÿ£ÿ§ÿ¯ÿ±ÿ¿ÿ²ÿªÿ¯ÿ­ÿ¯ÿ¯ÿ¬ÿ½ÿ®ÿ¨ÿ«ÿ§ÿ«ÿ²ÿ«ÿ§ÿ´ÿ´ÿ·ÿ¨ÿ®ÿ«ÿ¤ÿ¤ÿµÿ·ÿ·ÿ³ÿ°ÿ«ÿ§ÿ©ÿªÿ´ÿ´ÿ¶ÿ±ÿ¹ÿµÿ¡ÿÿÿÿ¡ÿ¬ÿ¤ÿ¨ÿ¯ÿ¦ÿ ÿÿÿ¨ÿ¬ÿ¨ÿ¥ÿ³ÿ¨ÿ¸ÿ£ÿ ÿ¢ÿ¦ÿ¬ÿ§ÿ¡ÿ¡ÿÿÿÿ¤ÿ®ÿÿ§ÿ¹ÿ±ÿµÿ¦ÿ¶ÿ°ÿ®ÿ«ÿ§ÿ­ÿ²ÿ«ÿ¦ÿ¨ÿ¶ÿ´ÿ«ÿ°ÿ°ÿ²ÿ°ÿ¢ÿ¦ÿ¤ÿÿÿ¬ÿ¦ÿÿ²ÿ½ÿ·ÿ¶ÿªÿºÿ©ÿ°ÿ°ÿ©ÿÿÿÿ{ÿÿÿÿÿÿÿÿtÿzÿwÿ|ÿvÿ}ÿsÿjÿzÿ|ÿ`ÿSÿcÿhÿkÿcÿ}ÿ¡ÿ{ÿÿÿJÿÿÿ3ÿRÿvÿÿÿÿÿÿÿÿÿÿÿÿÿÿÿ¦ÿ²ÿÿÿÿÿ¬ÿ³ÿÿÿÿ ÿ«ÿ£ÿ¡ÿªÿ¥ÿ­ÿ±ÿ¢ÿµÿµÿºÿ¨ÿªÿ¸ÿ¼ÿ°ÿ©ÿ´ÿµÿ±ÿ°ÿ§ÿ¦ÿ­ÿ­ÿ¦ÿ¦ÿ¦ÿ¥ÿªÿ­ÿ©ÿ³ÿ´ÿ¬ÿ¬ÿ°ÿ¬ÿ´ÿ´ÿºÿ¸ÿ¦ÿ¢ÿ¨ÿ¤ÿ¯ÿ®ÿ¯ÿ´ÿ¬ÿ¤ÿ´ÿ¬ÿ¨ÿ§ÿ±ÿµÿ¬ÿ®ÿ¶ÿ«ÿ¯ÿ¤ÿ«ÿ»ÿ«ÿ·ÿ¬ÿ©ÿ³ÿ¬ÿ¡ÿ³ÿÆÿ´ÿ»ÿ´ÿ¼ÿ«ÿ²ÿµÿ«ÿªÿ±ÿ°ÿ¨ÿ ÿ¨ÿ©ÿ¥ÿ§ÿ¬ÿ±ÿ®ÿ³ÿ­ÿ¤ÿ°ÿ¼ÿ§ÿ°ÿ­ÿ®ÿ±ÿµÿºÿ·ÿ©ÿ ÿ¤ÿ«ÿªÿ°ÿ§ÿ­ÿ±ÿÿ¡ÿ¤ÿ§ÿ§ÿ¢ÿÿ¥ÿ»ÿ°ÿ§ÿ£ÿ£ÿ­ÿ·ÿ°ÿ·ÿ²ÿ¤ÿªÿ­ÿ©ÿÂÿ¦ÿ¯ÿ ÿ°ÿÿÿÿÿªÿ¬ÿÿ©ÿ¬ÿÿÿÿ¨ÿ°ÿ«ÿÿ¡ÿ¬ÿ±ÿ©ÿ°ÿ©ÿ§ÿ¢ÿ§ÿ§ÿ©ÿ°ÿ°ÿ¥ÿÿ ÿÿÿ²ÿ³ÿÿÿ¤ÿÿÿ£ÿ°ÿ¦ÿÿ ÿ¤ÿ ÿÿ§ÿ¶ÿ«ÿ¢ÿÿ«ÿÿÿÿ¡ÿ©ÿÿ`ÿ)ÿIÿÿ ÿ«ÿªÿ¢ÿ¢ÿ¤ÿ«ÿ«ÿ ÿ©ÿ»ÿ¤ÿÿ¶ÿ­ÿ¨ÿ ÿ¢ÿ©ÿ¨ÿ¤ÿ£ÿÿ«ÿ ÿÿÿÿ£ÿ²ÿ¤ÿÿÿÿ¢ÿÿÿ´ÿ»ÿ±ÿ¬ÿ¬ÿÿ ÿ¤ÿ¥ÿ¬ÿ©ÿ¡ÿÿÿ§ÿ£ÿÿ¦ÿ¦ÿ¤ÿ ÿ§ÿ£ÿ¨ÿ°ÿÿ ÿÿ¼ÿ¢ÿÿÿ ÿ£ÿÿÿÿ¡ÿ´ÿ¥ÿÿµÿ½ÿ¸ÿ°ÿÿ¢ÿ©ÿ§ÿ½ÿ³ÿ²ÿ¬ÿªÿ­ÿ©ÿ­ÿ¶ÿ¦ÿ¬ÿ©ÿ©ÿ­ÿ±ÿ½ÿÎÿÀÿ¼ÿ¡ÿ²ÿ³ÿ¬ÿ°ÿ³ÿªÿ¨ÿ¹ÿ¡ÿ²ÿ¤ÿ©ÿ­ÿ³ÿ³ÿ¤ÿ¢ÿÿ¢ÿ«ÿ¨ÿ¤ÿ«ÿµÿ´ÿ¥ÿ¶ÿ¯ÿ§ÿ¦ÿ¢ÿÿ®ÿ³ÿÿ¬ÿ³ÿºÿÿ­ÿÁÿºÿ¥ÿÿÿÿÿ¥ÿÿÿÿÿÿÿÿÿÿÿªÿªÿ¯ÿ ÿ¢ÿªÿ­ÿ²ÿ¹ÿ¸ÿ¹ÿ½ÿ§ÿ±ÿ¶ÿ¹ÿ²ÿ¥ÿ¦ÿ­ÿ¢ÿµÿ¦ÿ¦ÿ¨ÿªÿ²ÿ¹ÿ«ÿ¢ÿ¬ÿ±ÿ³ÿ®ÿ§ÿ¡ÿ©ÿ½ÿ¬ÿºÿ·ÿ©ÿ ÿ¤ÿ£ÿÿ¢ÿ©ÿªÿ¤ÿ¥ÿÿ¤ÿÿÿ¨þæþsÿÿ³ÿÿÿÿÿÿÿ£ÿÿÿ¨ÿ¤ÿÿ¦ÿ¨ÿ¦ÿ§ÿ¢ÿ¬ÿ£ÿ¡ÿÿÿ¥ÿ£ÿÿÿÿÿÿÿÿ¢ÿÿÿ§ÿ°ÿ¢ÿ¡ÿ¢ÿ«ÿ¶ÿºÿ°ÿÿÿqÿÿÿÿ²ÿ±ÿ¹ÿ¬ÿªÿ¯ÿªÿ¥ÿ©ÿ¤ÿÿÿÿ§ÿºÿµÿ·ÿÃÿºÿÂÿ¾ÿ±ÿ®ÿ¦ÿ¼ÿºÿ°ÿ¬ÿ¯ÿ¸ÿÿÿ¤ÿ¦ÿÿªÿ±ÿºÿ¸ÿ¨ÿ¬ÿ©ÿ¿ÿÿ»ÿ­ÿ¡ÿ¥ÿ¦ÿ¨ÿ­ÿ¢ÿ¨ÿ¢ÿ¨ÿ¨ÿ¾ÿµÿ¬ÿ©ÿ¬ÿ¹ÿ¼ÿ´ÿ¼ÿ°ÿ¨ÿ¥ÿªÿ¦ÿ¡ÿ¢ÿ«ÿ¶ÿ¯ÿ¢ÿ«ÿ®ÿ´ÿ¶ÿ±ÿ¤ÿ¥ÿµÿ±ÿ¦ÿ¯ÿ¹ÿ°ÿÿ²ÿ¨ÿÿÿ¬ÿ©ÿÿ^ÿÆþ¹ý\ýÍýþÿhÿÿ©ÿ²ÿ²ÿ½ÿ®ÿ½ÿ®ÿ´ÿ¬ÿ¯ÿ¹ÿ´ÿ«ÿ±ÿµÿ±ÿÁÿ¢ÿ¯ÿ­ÿ¼ÿ²ÿ©ÿ¨ÿ­ÿ±ÿ©ÿ¦ÿ½ÿªÿ¥ÿ´ÿ·ÿ¬ÿ©ÿ®ÿªÿ«ÿ¶ÿ¥ÿ¨ÿ¨ÿ§ÿ³ÿ¶ÿ­ÿ­ÿ¬ÿ¬ÿ­ÿ®ÿ¸ÿ°ÿ²ÿ£ÿ¬ÿ°ÿÁÿ´ÿ¦ÿ°ÿ¯ÿ¨ÿ®ÿªÿªÿ¬ÿ«ÿ´ÿ³ÿ«ÿ©ÿ·ÿ³ÿ«ÿ°ÿ³ÿ¯ÿ¹ÿÂÿ³ÿ¬ÿ¯ÿ¶ÿ¬ÿ¯ÿ°ÿ¨ÿ¥ÿ¬ÿ®ÿ¯ÿ²ÿÁÿ¶ÿ²ÿ³ÿºÿ·ÿ´ÿ´ÿ®ÿ¬ÿ¸ÿ²ÿ¡ÿ§ÿ°ÿ·ÿ°ÿ©ÿ³ÿµÿºÿºÿ°ÿ­ÿ«ÿÿªÿ²ÿºÿ®ÿ¼ÿ³ÿ¦ÿ¤ÿ¤ÿ¨ÿ¯ÿ­ÿ¨ÿ¯ÿºÿªÿ«ÿ§ÿ²ÿÅÿ¼ÿ·ÿ¾ÿ¸ÿ²ÿ³ÿ¬ÿªÿ°ÿ¯ÿ¶ÿ¸ÿ¸ÿ²ÿ¬ÿ«ÿ£ÿÿ¨ÿ®ÿªÿ¯ÿ¨ÿ½ÿµÿ´ÿ©ÿ§ÿÿ°ÿ¦ÿ´ÿ¯ÿªÿ¯ÿ­ÿµÿ¸ÿ±ÿÁÿ²ÿÿ±ÿ©ÿ¸ÿ»ÿ¬ÿ§ÿ¨ÿ­ÿ¶ÿ³ÿ¨ÿ°ÿµÿ¸ÿ¾ÿ¬ÿ¡ÿ©ÿÿ¡ÿ­ÿ¥ÿ¤ÿ¬ÿ©ÿªÿ©ÿ²ÿ½ÿ¡ÿªÿ«ÿ´ÿ®ÿ¹ÿ«ÿ¯ÿ¸ÿ°ÿ£ÿ¤ÿ®ÿ´ÿ°ÿ«ÿ²ÿ£ÿ²ÿ½ÿ·ÿ¾ÿ»ÿ­ÿ¹ÿ¿ÿ´ÿ±ÿ¬ÿ§ÿ·ÿ´ÿ¨ÿ­ÿ´ÿ§ÿ§ÿ§ÿ·ÿÂÿ¾ÿ¹ÿ¹ÿ±ÿ¬ÿ³ÿ´ÿÈÿ¥ÿ²ÿ«ÿµÿºÿ±ÿÿ¥ÿ®ÿ¯ÿµÿ²ÿ¬ÿªÿ«ÿ°ÿ°ÿ¬ÿ»ÿªÿ²ÿ­ÿºÿ½ÿªÿ±ÿ®ÿ²ÿ´ÿ©ÿ¦ÿ³ÿ¶ÿ©ÿ¤ÿ¥ÿ­ÿ¦ÿªÿÿªÿ¢ÿÿ«ÿªÿ¡ÿ¡ÿ¤ÿ¦ÿ¨ÿ¦ÿ¦ÿ¢ÿ£ÿ®ÿµÿÿ§ÿ ÿ¨ÿÿ¤ÿ­ÿ¤ÿÿÿÿÿÿÿÿ¤ÿÿÿÿÿÿ¤ÿ´ÿ£ÿÿÿ¯ÿ«ÿ¡ÿ¡ÿ¬ÿ¬ÿÿ¦ÿ¤ÿÿÿ®ÿ©ÿ©ÿ¶ÿ±ÿÿÿ ÿªÿ¨ÿ¢ÿÿÿÿ©ÿÿÿ¤ÿÿ¡ÿÿÿ£ÿ¢ÿÿ³ÿªÿÿÿÿ£ÿ¢ÿÿÿ ÿ£ÿ¦ÿ§ÿ®ÿÿÿ¢ÿ¨ÿ©ÿ¤ÿ©ÿÿ¦ÿÿÿÿÿÿ ÿ ÿÿ¡ÿ¬ÿªÿ ÿÿ­ÿÿÿ£ÿ¢ÿÿ ÿ£ÿ ÿÿÿ¨ÿ£ÿÿÿ§ÿ­ÿÿÿ¢ÿ ÿÿÿÿÿ­ÿÿÿÿÿ¢ÿ ÿÿÿÿ¤ÿ£ÿÿÿÿ¥ÿÿÿÿÿ£ÿ ÿ°ÿÿÿ¦ÿ ÿÿ§ÿÿÿ§ÿ·ÿ¼ÿ²ÿ«ÿ¥ÿ ÿ®ÿ°ÿ±ÿÿ§ÿ§ÿ¤ÿ®ÿ£ÿÿ©ÿ¤ÿÿ¢ÿÿÿ¦ÿ©ÿ¢ÿ¢ÿ±ÿ°ÿªÿµÿµÿ²ÿ¬ÿ¯ÿªÿÿªÿ§ÿ¯ÿ´ÿ³ÿÿ®ÿ¨ÿÿÿÿªÿ¥ÿµÿ«ÿÿÿÿÿ¡ÿ¢ÿÿÿÿÿÿÿÿÿÿÿÿ¡ÿ¡ÿ¦ÿÿÿ¡ÿ¥ÿÿÿÿ¡ÿ©ÿ´ÿ´ÿªÿÿÿ¨ÿ§ÿ©ÿ«ÿÿ¹ÿ¶ÿ£ÿÿ­ÿ¬ÿ¨ÿ²ÿ¢ÿÿ«ÿ±ÿµÿ´ÿ­ÿ¤ÿ©ÿ­ÿ¨ÿ©ÿ¢ÿ¡ÿÿµÿ³ÿ½ÿÿ¥ÿ¤ÿ°ÿ ÿ£ÿÿ·ÿ¥ÿ¦ÿÿ¨ÿ¨ÿ©ÿÿ¨ÿ¡ÿ¤ÿ³ÿ®ÿ«ÿ¦ÿ¦ÿ§ÿÿ¬ÿ¸ÿ¬ÿ¦ÿÇÿªÿ­ÿ­ÿ¶ÿªÿ¥ÿ ÿ§ÿ²ÿ®ÿ®ÿ«ÿ®ÿ§ÿ²ÿÁÿ¼ÿªÿ¡ÿªÿ³ÿµÿ²ÿ¦ÿ¬ÿ¬ÿ¦ÿªÿ­ÿ«ÿÿ´ÿ©ÿ¡ÿ¸ÿ­ÿ®ÿ¨ÿ¢ÿ¨ÿ¦ÿ¨ÿÿÿ©ÿ¬ÿ°ÿ²ÿ­ÿ¥ÿ£ÿ®ÿ¶ÿ®ÿ­ÿ°ÿ³ÿ·ÿ¶ÿ¨ÿ¯ÿºÿºÿÃÿ°ÿ¬ÿÉÿÂÿ¦ÿÿÿ¥ÿÿÿ]ÿZÿ|ÿÿ´ÿ©ÿ¥ÿ²ÿ¶ÿ¥ÿÿ¡ÿÿÿ£ÿ°ÿ´ÿ ÿÿ©ÿªÿ¨ÿ¬ÿ¤ÿÍÿ©ÿªÿ­ÿ¿ÿ¶ÿ¤ÿ¶ÿµÿ£ÿ¦ÿ«ÿ»ÿ¦ÿÿ£ÿªÿ¯ÿ¬ÿÿÿ¡ÿ©ÿ²ÿ±ÿ´ÿ¯ÿªÿ¤ÿ£ÿÿ£ÿÿ¢ÿ¬ÿ¢ÿ®ÿ¢ÿ£ÿ¯ÿªÿ£ÿ¡ÿÿÿÿÿ¡ÿ©ÿ°ÿ¥ÿ©ÿ«ÿ©ÿ§ÿ¢ÿÿÿ¡ÿ©ÿ­ÿ¥ÿÿÿ³ÿ«ÿ§ÿªÿÿÿÿ¦ÿ~ÿ³ÿ·ÿ¦ÿ£ÿ¤ÿÿ¢ÿÿ¥ÿ®ÿ¦ÿ£ÿ£ÿÿÿ ÿ»ÿ­ÿÿÿÿ­ÿµÿ°ÿ¦ÿÿÿ©ÿªÿªÿÿ¦ÿÿ¢ÿ±ÿ­ÿ ÿ¤ÿ®ÿ²ÿµÿ¶ÿ°ÿ£ÿ°ÿ±ÿ·ÿÿªÿ§ÿ°ÿ¦ÿªÿ¯ÿÿÿ©ÿ³ÿÿÿÿ¥ÿ®ÿ¦ÿªÿ±ÿ®ÿ¥ÿ¦ÿÿ¡ÿ´ÿ¢ÿ±ÿ¥ÿ¨ÿ­ÿ¨ÿ«ÿ«ÿªÿªÿ©ÿ®ÿªÿ¢ÿ¨ÿ¦ÿªÿ¤ÿÿÿÿ¨ÿÿÿ§ÿ´ÿ­ÿÿÿ¦ÿ ÿÿ¨ÿ±ÿ¥ÿ¡ÿ±ÿ¸ÿ©ÿ¢ÿÿÿÿ£ÿªÿ¢ÿÿÿxÿVÿ)ÿÿ©ÿ§ÿÿÿ¯ÿ£ÿ¼ÿ°ÿ¨ÿ ÿÿ¤ÿ§ÿ·ÿÿÿ³ÿ¯ÿ­ÿ¬ÿ¯ÿ¡ÿ«ÿ²ÿªÿ©ÿ®ÿ³ÿ§ÿªÿ¹ÿ³ÿ·ÿ±ÿ¬ÿ¬ÿ¬ÿ ÿÿ£ÿ¨ÿ¤ÿ ÿªÿÿ ÿÿÿ´ÿ¼ÿ®ÿ©ÿ²ÿ»ÿÿªÿ½ÿÿÿÿµÿ´ÿªÿµÿ­ÿ ÿ±ÿ«ÿ¦ÿ²ÿ±ÿ¢ÿ¡ÿ¯ÿ¸ÿ³ÿ¨ÿ¢ÿ«ÿ´ÿ­ÿ«ÿ´ÿ­ÿ°ÿ·ÿÿ¤ÿ®ÿ¤ÿ¯ÿ®ÿ£ÿ¨ÿ±ÿ·ÿ¸ÿ¸ÿ³ÿªÿÿÁÿ¡ÿ«ÿ®ÿ¨ÿÿ¢ÿÀÿ·ÿÿ¤ÿ¬ÿ«ÿ£ÿ¥ÿ¥ÿÿ¦ÿ´ÿ²ÿ¤ÿÿ¤ÿ­ÿ¢ÿ¡ÿ©ÿ¢ÿ ÿ¡ÿÿÿ§ÿªÿ©ÿ¯ÿ³ÿ³ÿªÿÿ£ÿ£ÿ£ÿ«ÿ¥ÿ­ÿ«ÿ¬ÿÿ ÿªÿÿ³ÿ«ÿ ÿÿ°ÿ­ÿ²ÿÿ¥ÿÿ¦ÿ¯ÿ«ÿ­ÿ¶ÿÿ¡ÿ¯ÿ«ÿ¦ÿªÿÿÿ¤ÿ§ÿ¥ÿÿÿ ÿ¯ÿ¶ÿ¢ÿÿ®ÿ¢ÿªÿ©ÿÿÿÿ±ÿ´ÿÿ ÿ©ÿÿ¹ÿÿ©ÿ¦ÿÿÿÿ«ÿ¡ÿªÿ²ÿ©ÿ¨ÿ°ÿ¥ÿ®ÿÿÿÿ¯ÿ³ÿªÿ¡ÿ«ÿ§ÿ ÿ¢ÿ­ÿ¯ÿ¨ÿ¨ÿ§ÿ¦ÿÿÿ¨ÿÿÿ°ÿ¯ÿ²ÿ­ÿ³ÿ¤ÿ¤ÿªÿ¢ÿ§ÿ¤ÿ«ÿ´ÿ¬ÿ·ÿÿ¬ÿÿÿ¨ÿ£ÿªÿ³ÿ¨ÿÿ®ÿ¦ÿ¨ÿ¦ÿ§ÿ ÿÿ¥ÿªÿ½ÿ­ÿ©ÿ¸ÿ´ÿ¦ÿ¨ÿ¡ÿ¥ÿ²ÿ®ÿ§ÿ£ÿ¢ÿ ÿ°ÿ·ÿ¯ÿ±ÿ°ÿ§ÿ¦ÿ¤ÿ±ÿ§ÿ¢ÿ¬ÿÿ¼ÿ©ÿÿ§ÿ«ÿ¡ÿ§ÿÿ°ÿ°ÿ¯ÿÿ¡ÿ¢ÿ¬ÿ¤ÿ¤ÿÿ­ÿ£ÿÿÿ¨ÿ¬ÿ§ÿ¢ÿ´ÿ³ÿ¯ÿ®ÿ«ÿÿÿ¯ÿ°ÿ¥ÿ«ÿ¨ÿ¥ÿ¨ÿ­ÿ¦ÿ£ÿ ÿ¬ÿ¤ÿÿ©ÿ©ÿ¤ÿ­ÿÿ¬ÿ ÿ©ÿÿ¶ÿÿ½ÿ¦ÿ¬ÿ³ÿ©ÿÿ³ÿ¥ÿ®ÿ¯ÿ¢ÿ²ÿ¦ÿ¤ÿ¡ÿªÿ­ÿªÿ«ÿÿ¢ÿ¤ÿÿ¦ÿ³ÿ«ÿ©ÿÿ ÿ¯ÿÿ¤ÿ²ÿ´ÿÿÿÿ´ÿ°ÿ³ÿ¬ÿªÿ¢ÿ¨ÿ±ÿºÿ¤ÿ½ÿµÿ³ÿ©ÿ¯ÿÄÿ®ÿ¨ÿºÿ»ÿÿ¯ÿ¾ÿ£ÿ¤ÿ«ÿ¦ÿ©ÿ©ÿ¥ÿ¦ÿ¢ÿ£ÿ¦ÿ¥ÿ«ÿ³ÿ°ÿ´ÿ­ÿ¨ÿ¬ÿ§ÿ¦ÿÿ£ÿ¥ÿªÿ¬ÿªÿ¬ÿÿ°ÿ¨ÿ®ÿ®ÿ¨ÿªÿ·ÿªÿ³ÿÿ¸ÿ¥ÿ­ÿ¨ÿÿ£ÿªÿ­ÿ¯ÿ®ÿ­ÿ­ÿ¡ÿ¦ÿ¬ÿ©ÿ¥ÿ©ÿ¤ÿ«ÿ¬ÿ£ÿ¥ÿ¬ÿ¬ÿ¯ÿªÿ¤ÿ¬ÿ©ÿªÿµÿ®ÿ­ÿ¬ÿÿ­ÿ·ÿªÿ²ÿ±ÿ£ÿ¦ÿ®ÿ¹ÿÿ«ÿ¬ÿ²ÿ§ÿ¬ÿ¿ÿ¡ÿ¦ÿ¦ÿ±ÿ¸ÿÿ©ÿ£ÿ¤ÿ¢ÿ©ÿÿ³ÿ¹ÿ¶ÿ«ÿ®ÿµÿ«ÿ§ÿ®ÿ¸ÿ®ÿ¤ÿ®ÿ¢ÿ£ÿ²ÿ±ÿ¬ÿÌÿ¤ÿ©ÿ¬ÿ¶ÿ®ÿÿ£ÿ¢ÿ¥ÿ²ÿ¡ÿ¥ÿªÿÿªÿ¬ÿ±ÿ±ÿ¶ÿ¤ÿ£ÿªÿ²ÿ¯ÿ·ÿµÿ©ÿ´ÿ¾ÿ¹ÿ³ÿ²ÿ³ÿ«ÿªÿ¯ÿªÿ²ÿ¾ÿ­ÿ¯ÿ¸ÿ¯ÿ¦ÿ¥ÿ¦ÿÿ«ÿÈÿÿªÿ¬ÿ±ÿ½ÿÿÿ¨ÿ»ÿ»ÿ±ÿ²ÿ°ÿÿ¯ÿ­ÿ®ÿ¥ÿ²ÿ¿ÿ¹ÿ¼ÿ¼ÿ±ÿ¶ÿÂÿÁÿÃÿ¼ÿ·ÿ¿ÿÇÿ§ÿªÿµÿ¹ÿ°ÿ¸ÿ¼ÿ­ÿ¹ÿ¦ÿºÿ ÿ·ÿ¥ÿµÿ¯ÿ«ÿ¦ÿ¯ÿ¤ÿ£ÿ¨ÿ®ÿ²ÿ¯ÿÿÿÿ¨ÿ¬ÿ¬ÿ°ÿ®ÿ¨ÿ®ÿ¹ÿµÿ³ÿ¬ÿ«ÿ´ÿ±ÿ«ÿ¨ÿ¡ÿ§ÿ§ÿ£ÿ³ÿ¤ÿ±ÿ½ÿ®ÿ¨ÿ«ÿ²ÿ·ÿ¤ÿ¢ÿ¡ÿ¯ÿ­ÿ£ÿ­ÿºÿ´ÿ¶ÿ°ÿÿÿ¶ÿ³ÿ¢ÿ§ÿ­ÿÿ¸ÿ»ÿ®ÿ­ÿ°ÿªÿ»ÿ­ÿ£ÿ¦ÿ¤ÿ¯ÿ°ÿ¸ÿ¯ÿ¡ÿ¢ÿ¡ÿ¨ÿ³ÿ°ÿ§ÿ¦ÿ­ÿ°ÿªÿ¬ÿ³ÿ±ÿ²ÿ¯ÿªÿ±ÿ³ÿ®ÿºÿ¶ÿ°ÿ¯ÿ¬ÿ·ÿ³ÿ²ÿ³ÿ®ÿ´ÿ¨ÿÿÿªÿ±ÿ¶ÿ²ÿªÿ°ÿ²ÿ±ÿºÿ´ÿ²ÿ¶ÿ°ÿµÿ¥ÿ¯ÿ³ÿ¬ÿ·ÿ²ÿ¨ÿªÿ²ÿ¦ÿ¯ÿ¿ÿ¬ÿ¿ÿ±ÿ¼ÿ³ÿ²ÿ¶ÿ±ÿ¯ÿ¦ÿ¬ÿ¶ÿ²ÿ°ÿµÿ¯ÿ®ÿ·ÿ²ÿ¤ÿÿ°ÿ²ÿ¦ÿªÿ«ÿ»ÿ±ÿÿ¥ÿ¶ÿÿ¦ÿÿ¡ÿ ÿÿªÿÿÿ¿ÿ»ÿµÿµÿ°ÿ¯ÿ°ÿ¨ÿ£ÿ¨ÿªÿ¯ÿ®ÿ¬ÿ¦ÿµÿ¨ÿ³ÿ³ÿµÿ³ÿ¬ÿ«ÿ£ÿºÿ¬ÿ«ÿ©ÿ³ÿ²ÿ§ÿ¬ÿµÿ·ÿ³ÿ²ÿ°ÿ¨ÿ­ÿ¤ÿ®ÿ¶ÿ°ÿ ÿÉÿ³ÿ¯ÿÄÿ©ÿÿ¥ÿÀÿ¦ÿ­ÿ°ÿ¾ÿ°ÿªÿ«ÿ«ÿ§ÿÿ¤ÿ»ÿ¶ÿ²ÿ¦ÿ°ÿ®ÿ³ÿ­ÿ®ÿ­ÿ¬ÿ¾ÿµÿ¿ÿ´ÿ­ÿµÿ¯ÿ²ÿ±ÿ§ÿ±ÿ®ÿ®ÿºÿ³ÿ¨ÿÿ¨ÿ³ÿ¬ÿ·ÿ°ÿ³ÿ©ÿÿÿ¡ÿÿÿxÿÿ£ÿÿÿÿ£ÿ ÿÿÿÿÿ^ÿlÿÿÿÿÿÿÿÿÿ¬ÿÿÿÿÿÿÿÿÿÿÿÿÿÿ¯ÿ ÿÿÿÿÿÿÿÿ¦ÿÿÿ¨ÿÿÿÿÿÿÿÿÿÿ¢ÿ©ÿÿÿ¥ÿÿÿ¬ÿÿ¢ÿ£ÿ£ÿ·ÿÿ¢ÿ¤ÿÿÿÿÿ¤ÿ¡ÿÿÿÿÿ¦ÿÿÿÿÿ¥ÿÿ¡ÿÿÿÿÿ¢ÿ©ÿÿÿ ÿÿÿÿ¨ÿÿ¤ÿÿÿ§ÿ ÿ¦ÿ£ÿ®ÿ¡ÿ¡ÿ¨ÿ¢ÿ¤ÿ¨ÿ­ÿ¨ÿÿÿªÿ°ÿ®ÿ©ÿ§ÿ²ÿ¯ÿ©ÿ¹ÿ¯ÿªÿÿÿ¥ÿÿ£ÿ»ÿ¶ÿ«ÿ´ÿºÿ±ÿ§ÿ¯ÿ¢ÿ±ÿ¡ÿªÿÁÿ¹ÿ¢ÿ¤ÿ¬ÿ¬ÿ¨ÿ­ÿ±ÿ©ÿ§ÿ©ÿ ÿ¯ÿ®ÿ®ÿ¬ÿ¦ÿ¨ÿ­ÿ½ÿ´ÿ¸ÿ´ÿ·ÿ¨ÿ©ÿ­ÿ¨ÿ³ÿ¼ÿ¬ÿ§ÿ«ÿ¨ÿ§ÿ¥ÿ¦ÿ§ÿ©ÿªÿ½ÿ³ÿ¸ÿ²ÿ²ÿ¶ÿ°ÿ«ÿ­ÿ³ÿ¹ÿ¹ÿÿÿ³ÿ¦ÿ°ÿ«ÿ±ÿ§ÿ¡ÿ ÿÿ ÿ£ÿ£ÿ¨ÿ³ÿ«ÿ²ÿ¶ÿ¨ÿ«ÿÿ®ÿ¡ÿÿ§ÿ¦ÿ§ÿÿÿ¦ÿÿ}ÿÿ£ÿ¸ÿ°ÿÿ ÿ¼ÿ®ÿ²ÿ¶ÿ³ÿ«ÿ ÿÿ°ÿµÿ¥ÿÿªÿ¹ÿ¹ÿ­ÿ©ÿ¯ÿ¶ÿ­ÿ­ÿ­ÿ¸ÿ­ÿ¥ÿ®ÿ­ÿ©ÿµÿºÿ³ÿ²ÿÿ¤ÿÿ§ÿ°ÿ¹ÿ©ÿÿÿÿÿÿÿÿÿÿÿ`ÿnÿ]ÿhÿcÿhÿhÿjÿuÿoÿNÿ>ÿKÿHÿRÿ|ÿÿÿzÿÿÿÿãþÿ3ÿZÿ{ÿÿ©ÿÿÿÿÿÿ£ÿÿ¦ÿÿÿÿÿÿÿÿ¡ÿÿÿÿÿ²ÿ¢ÿÿÿÿÿ¨ÿ®ÿ£ÿ¢ÿ®ÿ©ÿ½ÿ¥ÿ¯ÿÿÿ­ÿ°ÿ­ÿ´ÿ´ÿ³ÿ¹ÿ¨ÿ´ÿ«ÿÿ¹ÿ¶ÿ¬ÿ©ÿ¤ÿªÿ®ÿ¤ÿ«ÿºÿªÿ¯ÿ¶ÿµÿÁÿªÿ«ÿ¸ÿ°ÿ§ÿÿ ÿ³ÿ­ÿ¸ÿ®ÿµÿ¸ÿªÿ§ÿ§ÿ­ÿ°ÿ©ÿ£ÿ­ÿµÿªÿ¥ÿ´ÿ½ÿ¬ÿ§ÿ¨ÿ­ÿ²ÿ³ÿ¬ÿ¦ÿ¬ÿ¬ÿ¢ÿ¨ÿ²ÿ§ÿ£ÿµÿ«ÿ¥ÿ°ÿ²ÿ­ÿ®ÿ¨ÿ ÿ¬ÿªÿÿ¯ÿ½ÿÄÿÂÿ°ÿÿ«ÿ»ÿÿÿ¥ÿÿªÿºÿ»ÿ¹ÿ¶ÿ¥ÿ¨ÿ´ÿ§ÿµÿ°ÿºÿ¡ÿÿ¤ÿ­ÿ­ÿµÿ¸ÿºÿÀÿ«ÿÿ¨ÿ·ÿÁÿ±ÿ¯ÿ¬ÿµÿ±ÿ­ÿ¹ÿµÿ«ÿ¯ÿ¥ÿ·ÿ­ÿ§ÿÿÿÿÿ¸ÿµÿ¥ÿ¢ÿ¸ÿ³ÿ£ÿ³ÿ¥ÿ£ÿ§ÿ¨ÿ©ÿ­ÿ¦ÿ§ÿ£ÿÿ ÿÿ¡ÿ¯ÿ´ÿ«ÿÿÿ¨ÿ»ÿ¨ÿ¦ÿ±ÿ§ÿÿ£ÿ­ÿ¥ÿÿÿÿ«ÿÿ¢ÿ ÿÿÿÿ ÿ¥ÿ«ÿÿÿÿ±ÿ®ÿ¦ÿ ÿÿUÿ4ÿzÿ ÿ¤ÿªÿµÿ¢ÿ¥ÿ ÿÿ¢ÿ¥ÿÿÿ¶ÿ³ÿÿ­ÿ ÿ¢ÿ¤ÿ¢ÿ ÿÿ¦ÿ¥ÿ±ÿÿÿÿÿ«ÿ±ÿ¬ÿ²ÿ§ÿ´ÿ¯ÿ¯ÿ¬ÿ¹ÿ½ÿ­ÿ©ÿ´ÿ¦ÿ¢ÿ®ÿ­ÿÿÿ`ÿcÿÿ«ÿÿ©ÿ¤ÿ®ÿÿÿ©ÿ¢ÿ®ÿ»ÿ¦ÿÿÿ¦ÿ¬ÿÿ ÿ¨ÿ¢ÿÿÿ£ÿ®ÿ®ÿ¡ÿÿ¬ÿ¥ÿÿ¡ÿÿ¦ÿ®ÿ°ÿ¼ÿ£ÿ¨ÿªÿªÿ§ÿ¡ÿ¦ÿºÿ¼ÿ­ÿ²ÿ¾ÿ°ÿ§ÿ·ÿÅÿÆÿ±ÿ¨ÿ±ÿ³ÿ«ÿ«ÿ¬ÿ¨ÿ¬ÿ³ÿ¬ÿ§ÿ¡ÿÿÿ¢ÿ©ÿ©ÿÿÿºÿ·ÿ¨ÿ±ÿ®ÿ°ÿ´ÿ­ÿµÿ´ÿ¦ÿ¥ÿ¦ÿ§ÿ¥ÿÿÿ©ÿ­ÿ¾ÿ§ÿÿ¤ÿ¬ÿ§ÿÿÿÿÿ«ÿ¢ÿ¡ÿÿÿÿÿÿ¥ÿÿÿ§ÿ¢ÿ°ÿ²ÿ¤ÿ«ÿ¯ÿ«ÿ­ÿ³ÿ¸ÿ¼ÿ±ÿ­ÿ¼ÿÃÿ»ÿ¦ÿÿ®ÿ¢ÿ§ÿ¯ÿ®ÿ´ÿ±ÿªÿ²ÿ±ÿÿ¬ÿ¶ÿ¬ÿ°ÿ´ÿ°ÿ¦ÿÿÿÿÿ£ÿ¦ÿ¬ÿ§ÿ ÿ§ÿ¬ÿ¹ÿ¨ÿ©ÿ£ÿªÿÿIÿ³þtþÿrÿÿÿÿÿÿÿÿÿÿÿ¬ÿ¤ÿ¤ÿ¨ÿ¢ÿ¤ÿ²ÿ¢ÿ¶ÿ«ÿÿÿ¬ÿ®ÿ§ÿ£ÿ£ÿÿ ÿÿÿÿÿÿÿ§ÿ±ÿÿ¦ÿ¬ÿ£ÿ³ÿ°ÿ²ÿ§ÿÿqÿsÿÿ¦ÿ°ÿ¦ÿ¥ÿ­ÿ²ÿ¯ÿ¡ÿÿÿ¡ÿÿÿÿÿ²ÿ½ÿ¾ÿµÿ³ÿÃÿ¿ÿ½ÿ´ÿ¸ÿ´ÿ¸ÿ³ÿ¦ÿ£ÿ­ÿ ÿÿ§ÿ¢ÿ¢ÿ­ÿ­ÿªÿ²ÿ¶ÿ¿ÿ«ÿ´ÿ®ÿ³ÿµÿ±ÿ«ÿ¦ÿªÿ¯ÿÿ£ÿ¨ÿ±ÿ¤ÿ¶ÿ°ÿ¯ÿ¸ÿ²ÿ©ÿ·ÿ­ÿ ÿ±ÿ¦ÿ£ÿ ÿ¦ÿ¬ÿ«ÿ¬ÿ´ÿ¨ÿÿ­ÿ¬ÿ¬ÿ²ÿ°ÿ¥ÿÿ ÿ¯ÿ©ÿ§ÿ«ÿ²ÿ»ÿ±ÿ«ÿ ÿÿ¨ÿ­ÿ«ÿÿpÿÿþµþ£þÞþÿfÿ©ÿ¶ÿµÿ«ÿ½ÿ·ÿ·ÿ´ÿ§ÿ°ÿ¥ÿ¥ÿ¬ÿ¨ÿ¦ÿ¥ÿ°ÿ¯ÿ®ÿ²ÿ°ÿ´ÿ°ÿ±ÿ¸ÿ¹ÿ²ÿªÿºÿ¯ÿ¦ÿªÿ¸ÿ»ÿ¬ÿ¨ÿ­ÿ¬ÿªÿ®ÿÿ¤ÿ£ÿ¯ÿµÿ®ÿ°ÿ¬ÿ°ÿµÿ´ÿ¸ÿ¸ÿ¬ÿ©ÿ²ÿ¥ÿÿªÿ·ÿµÿ´ÿ³ÿ°ÿ²ÿ«ÿªÿ«ÿ«ÿªÿ¬ÿ¶ÿ®ÿ±ÿ«ÿ«ÿ²ÿ¨ÿµÿ­ÿ­ÿ²ÿ°ÿ ÿ°ÿ±ÿ±ÿ³ÿ®ÿ§ÿ¨ÿ³ÿÀÿ´ÿÁÿ·ÿµÿµÿ­ÿ¨ÿªÿ­ÿªÿ©ÿ±ÿ²ÿ¦ÿ°ÿ¿ÿ§ÿÀÿ»ÿÇÿÆÿ¼ÿ±ÿ«ÿ²ÿ¹ÿ®ÿ¸ÿ¨ÿ¶ÿ°ÿ³ÿµÿ¬ÿ«ÿ­ÿ­ÿ±ÿµÿ¨ÿÿ¶ÿ²ÿ­ÿ§ÿ»ÿ¶ÿ³ÿ¶ÿ²ÿ·ÿºÿ°ÿ©ÿ«ÿ®ÿ§ÿ°ÿÁÿ¶ÿµÿªÿ²ÿ¯ÿ«ÿ­ÿµÿ½ÿµÿ¢ÿ¯ÿ¬ÿ§ÿ²ÿ¬ÿ®ÿ²ÿ­ÿ¨ÿ¥ÿªÿ³ÿ¯ÿ«ÿ²ÿ°ÿ¶ÿ©ÿ¦ÿ¶ÿ¬ÿ³ÿ²ÿ­ÿ«ÿ°ÿµÿÀÿÄÿ©ÿ¼ÿ¹ÿºÿ·ÿ¢ÿ¢ÿ¼ÿ§ÿÿ¨ÿ«ÿ¦ÿªÿ¯ÿ»ÿ¶ÿ¬ÿÄÿ§ÿ´ÿ¤ÿ§ÿ­ÿ´ÿ«ÿ³ÿµÿ±ÿ¬ÿÿÿ¨ÿ¨ÿ§ÿ§ÿÿ¢ÿ¬ÿ¨ÿ²ÿ¹ÿµÿµÿ²ÿ©ÿ¬ÿ­ÿ¤ÿµÿ¸ÿ¯ÿ³ÿºÿ«ÿ³ÿ ÿ©ÿ­ÿ®ÿ³ÿ¹ÿ¼ÿ¸ÿ®ÿ¥ÿ©ÿÿ¹ÿ¤ÿ¶ÿ©ÿ©ÿ§ÿ§ÿ±ÿ¯ÿ±ÿ¶ÿ°ÿ©ÿ®ÿÀÿ³ÿ¨ÿ¹ÿ¸ÿ¬ÿ§ÿ³ÿ¹ÿ¯ÿ¢ÿ¢ÿ§ÿ¤ÿ¥ÿ¨ÿ«ÿ¸ÿ«ÿ¥ÿ¼ÿ¥ÿ¦ÿ·ÿ§ÿ¤ÿ¨ÿ¦ÿªÿ¥ÿÿÿ¤ÿ¢ÿ¥ÿ¡ÿÿÿÿÿ­ÿÿÿÿ¬ÿ¥ÿªÿ ÿÿÿ¥ÿ¡ÿÿ¤ÿ¨ÿ¢ÿ¥ÿªÿ ÿ¥ÿÿÿÿÿÿÿ¡ÿ£ÿ¡ÿ£ÿªÿªÿ¤ÿ¤ÿ¥ÿÿ§ÿÿÿ®ÿ²ÿ¥ÿÿ ÿ ÿÿ¡ÿÿÿ©ÿ¥ÿ¨ÿ­ÿ ÿ¤ÿªÿªÿ¡ÿÿ§ÿ²ÿÿÿ¦ÿ´ÿ£ÿÿÿ¤ÿ¨ÿ«ÿ¥ÿ¦ÿ­ÿªÿÿ¹ÿ¥ÿÿÿ®ÿÿ¦ÿ¢ÿ¢ÿÿ£ÿ¤ÿÿÿÿ£ÿ´ÿ¢ÿÿªÿ¯ÿ¡ÿ©ÿ¨ÿÿ¢ÿÿ´ÿÿÿ ÿ¡ÿ¤ÿÿ¦ÿ­ÿ ÿÿÿÿ£ÿÿÿÿÿ°ÿ ÿÿ£ÿÿ¬ÿÿÿ¤ÿ¤ÿÿÿÿÿÿÿÿÿÿÿÿ©ÿÿÿ§ÿ¡ÿÿÿ¤ÿ¯ÿ«ÿ¦ÿ¦ÿ©ÿ¥ÿ¹ÿ³ÿ¦ÿ±ÿ³ÿ­ÿ¡ÿ«ÿÿ¢ÿÿÿ±ÿ ÿÿÿÿ¥ÿÿÿÿ¡ÿªÿ¦ÿÿ¦ÿ¼ÿ·ÿ¦ÿ¯ÿ°ÿ£ÿ¥ÿ®ÿ¶ÿÿÿÿªÿ¨ÿ°ÿ©ÿÿÿ¥ÿ¶ÿÿ¥ÿ¡ÿÿ¢ÿ¢ÿ¤ÿ¢ÿÿÿÿ¥ÿÿÿ¢ÿÿ©ÿ ÿÿÿ¤ÿÿ ÿ¥ÿ©ÿ¡ÿÿÿ«ÿ§ÿ¢ÿ£ÿ«ÿ§ÿÿ±ÿ­ÿªÿ¡ÿ«ÿ¥ÿ­ÿ¨ÿ¯ÿ£ÿ£ÿÿ¨ÿ¿ÿ¨ÿ©ÿ¶ÿ«ÿ¤ÿ³ÿ³ÿ±ÿ£ÿ¦ÿ­ÿ¦ÿ©ÿ¯ÿ¯ÿ ÿÿÿ§ÿªÿºÿ¦ÿ¥ÿ«ÿ§ÿÿÿÿ ÿ«ÿ©ÿÿÿ§ÿ«ÿÿÿ«ÿ³ÿ©ÿ¨ÿ³ÿµÿ¸ÿ´ÿ©ÿµÿ«ÿÊÿÈÿ±ÿªÿÿ²ÿ·ÿ©ÿ¯ÿ¯ÿªÿ¯ÿ´ÿ¨ÿ¬ÿ´ÿ´ÿ¶ÿºÿÀÿ¯ÿÿ¡ÿªÿ°ÿ¯ÿ­ÿ¬ÿ³ÿ«ÿ«ÿ³ÿ®ÿ¥ÿ¬ÿ«ÿ¨ÿµÿ²ÿ®ÿ­ÿ¤ÿ¬ÿ¤ÿ®ÿ®ÿ²ÿ¸ÿ¶ÿ¯ÿ«ÿ­ÿ©ÿ¨ÿ²ÿ®ÿ¡ÿ£ÿ¤ÿ®ÿ´ÿ­ÿÿ²ÿ±ÿ¨ÿ¾ÿ¬ÿ¥ÿÂÿ¹ÿ±ÿÿÿ¡ÿ¡ÿÿÿnÿqÿÿÿ§ÿ«ÿ©ÿ©ÿ­ÿªÿ¦ÿ©ÿ¥ÿ§ÿ®ÿ±ÿ¥ÿªÿ¯ÿÿ ÿ¢ÿ©ÿ¶ÿ²ÿ¯ÿÿ¡ÿ©ÿÿªÿ£ÿ¸ÿÿ¥ÿ²ÿ°ÿ§ÿÿ§ÿ­ÿ­ÿ¹ÿ¹ÿ§ÿ¤ÿ±ÿ·ÿ±ÿ¬ÿªÿ¯ÿ«ÿ¥ÿ¯ÿ°ÿ§ÿ¤ÿ±ÿµÿ°ÿÿ²ÿÿ¸ÿ²ÿ§ÿÿ¡ÿÿ ÿ´ÿ¨ÿªÿ¥ÿ§ÿ£ÿÿÿÿÿ¦ÿ®ÿ®ÿ°ÿ¥ÿ ÿ¥ÿ§ÿ¬ÿ¤ÿ¥ÿ¡ÿ ÿÿ£ÿ ÿ´ÿ³ÿ¹ÿ¬ÿ§ÿ¤ÿ£ÿÿ«ÿ²ÿ¡ÿ²ÿ±ÿ±ÿªÿ¢ÿ¥ÿ±ÿªÿ¯ÿ²ÿ©ÿ­ÿ°ÿ§ÿÿ£ÿÁÿ¶ÿ¦ÿ¥ÿ©ÿ®ÿ¥ÿ±ÿ¯ÿ©ÿ§ÿÿ·ÿºÿ°ÿ¦ÿ¯ÿ¯ÿ¶ÿ§ÿ±ÿ¦ÿ´ÿ­ÿ¥ÿ­ÿ±ÿ¬ÿªÿ­ÿÿ§ÿ«ÿ§ÿ¢ÿ¢ÿ®ÿ°ÿ±ÿ©ÿªÿ¦ÿÿ±ÿ«ÿ«ÿÿ­ÿ­ÿªÿ³ÿ¤ÿ±ÿ©ÿ·ÿ­ÿÿ¹ÿ³ÿ ÿ§ÿ¥ÿÿÿÿ¤ÿ¥ÿ·ÿÁÿ­ÿ«ÿ§ÿÿÿÿ«ÿ¯ÿ«ÿ©ÿ­ÿ¶ÿ¸ÿ®ÿ¤ÿÿÿÿ£ÿ¨ÿÿ§ÿÿhÿ3ÿÿ}ÿÿ¨ÿÿÿµÿ¤ÿ¶ÿÿ¤ÿÿÿ§ÿ¥ÿÿÿÿ¦ÿ©ÿ¦ÿªÿ¦ÿ¯ÿ¶ÿ¹ÿµÿ­ÿ±ÿ°ÿÿ¢ÿ·ÿ¶ÿ±ÿ£ÿÿ§ÿ±ÿ¤ÿÿ£ÿ´ÿÿÿ¤ÿÿ¦ÿÿ¯ÿ¢ÿ¸ÿ»ÿ¨ÿ²ÿ¿ÿ©ÿ´ÿºÿÿ ÿ²ÿ¥ÿ§ÿ¬ÿ¹ÿ³ÿÿ ÿ¦ÿ±ÿ·ÿ½ÿ¥ÿ¦ÿ»ÿ·ÿ¯ÿ©ÿªÿ¸ÿ³ÿ¡ÿ¡ÿ«ÿ°ÿ¬ÿ¬ÿ©ÿ±ÿ¨ÿ«ÿ¯ÿ²ÿÿ¥ÿ£ÿµÿ¤ÿ¨ÿ²ÿ¤ÿ¬ÿÿ¿ÿ¸ÿ¨ÿ§ÿ ÿ©ÿ«ÿµÿ·ÿ±ÿÿÿ¹ÿ°ÿ¯ÿ¾ÿ·ÿ¶ÿ­ÿ¶ÿºÿ¦ÿÿÿ°ÿ¬ÿ£ÿ§ÿ«ÿ¦ÿ¥ÿ­ÿ»ÿ±ÿ¹ÿ°ÿ£ÿµÿÿ§ÿªÿÿ¤ÿ£ÿ§ÿ¥ÿ²ÿ¡ÿ¯ÿ«ÿ¬ÿÂÿÿ¶ÿÿ§ÿµÿ¤ÿ¨ÿÿÿÿ¦ÿ¢ÿ¦ÿ§ÿ¥ÿ­ÿ­ÿ¬ÿªÿ±ÿ³ÿ¥ÿ¢ÿ¨ÿ¨ÿ­ÿ²ÿÿÿ³ÿ«ÿÿÿ¥ÿ®ÿ«ÿÿÿ£ÿ¥ÿ¶ÿ¢ÿ¥ÿ«ÿ ÿ¶ÿ¥ÿ¬ÿ¤ÿÿªÿ ÿªÿ¨ÿ¦ÿ±ÿ§ÿ­ÿ­ÿ¢ÿ¨ÿ¤ÿÿ£ÿ¯ÿÀÿ³ÿ¦ÿ¤ÿ¥ÿ­ÿ«ÿ¬ÿ°ÿ´ÿ´ÿ¨ÿ¡ÿÿÿ¤ÿÿ¨ÿ±ÿªÿ­ÿ«ÿ«ÿÿ­ÿ§ÿÿ¬ÿ¡ÿÿ¯ÿ¬ÿ§ÿ£ÿ©ÿ¤ÿ£ÿ¬ÿ¨ÿ´ÿÿÿ©ÿ¨ÿ¬ÿ©ÿ§ÿ£ÿ«ÿ¬ÿ§ÿ¢ÿ¹ÿ®ÿ±ÿ¸ÿ©ÿ£ÿ«ÿ©ÿ«ÿ±ÿ±ÿ«ÿ£ÿ©ÿ§ÿ¡ÿ£ÿ¶ÿ³ÿ¤ÿ±ÿ¶ÿ¨ÿ®ÿµÿ¬ÿ»ÿ­ÿªÿ®ÿ­ÿ±ÿ»ÿ°ÿ¢ÿ ÿ©ÿ¤ÿµÿ¡ÿÿÿÿ¥ÿ«ÿ¨ÿªÿ¢ÿÿÿ¤ÿ®ÿ®ÿ¯ÿ±ÿ±ÿ«ÿÿÿ¡ÿ¦ÿ¨ÿ¡ÿ¤ÿ¯ÿ±ÿ¡ÿÿÿÿ§ÿ­ÿ«ÿ¡ÿ¢ÿ¯ÿ¨ÿÿ¤ÿÿ«ÿ¢ÿ¢ÿÿ´ÿ¢ÿ¼ÿ´ÿ²ÿ°ÿ¨ÿ®ÿ³ÿÿ­ÿ¯ÿ¥ÿ¨ÿÿ©ÿ¦ÿ©ÿÿ¢ÿ«ÿ¤ÿªÿ¬ÿ¨ÿ«ÿ©ÿ¤ÿ«ÿªÿÿÿ¢ÿÿÿ´ÿ»ÿ«ÿ¥ÿ¢ÿÿ¥ÿÂÿ¾ÿ·ÿ¦ÿ²ÿ°ÿ³ÿ²ÿ¤ÿ¯ÿÿ´ÿ¯ÿ»ÿ¬ÿ»ÿ¢ÿ¹ÿ®ÿ­ÿ¦ÿ°ÿªÿ´ÿ¼ÿ²ÿ¾ÿ±ÿ¦ÿÿÿ°ÿ¸ÿ¶ÿ®ÿ¯ÿ­ÿ©ÿ«ÿ®ÿ¬ÿ¨ÿ²ÿ«ÿ¥ÿ§ÿ®ÿ³ÿ¯ÿ³ÿ§ÿ¡ÿ©ÿ¥ÿÿ«ÿ¨ÿ³ÿ¦ÿªÿ¨ÿ¥ÿ¯ÿ«ÿ¤ÿ®ÿ®ÿ´ÿ«ÿ®ÿÿÿ«ÿ«ÿÿ¦ÿ§ÿ¬ÿ¶ÿ´ÿ¨ÿ¦ÿ¬ÿ¨ÿ¨ÿ¨ÿ¬ÿ´ÿ§ÿ£ÿ±ÿ©ÿÿ®ÿ¨ÿ¢ÿ«ÿ£ÿªÿ¨ÿ©ÿÿ£ÿ°ÿÿ®ÿ«ÿºÿÁÿ­ÿ·ÿ¦ÿ¥ÿ©ÿ¹ÿ¬ÿ­ÿ«ÿ©ÿ½ÿ«ÿ¬ÿ¬ÿ¨ÿ·ÿ±ÿªÿ¯ÿ·ÿ¸ÿ´ÿ¬ÿ«ÿ±ÿ¦ÿ²ÿ¼ÿ¹ÿ¾ÿ´ÿ¦ÿ²ÿ¬ÿÂÿ¥ÿµÿ³ÿÿ¦ÿ ÿ°ÿ ÿ¤ÿ±ÿ°ÿ²ÿ©ÿ£ÿ«ÿ©ÿ§ÿ¢ÿ§ÿ¤ÿ²ÿ¶ÿºÿ­ÿ¨ÿ°ÿ¸ÿ¹ÿ±ÿ´ÿºÿ«ÿ¦ÿµÿ®ÿ¬ÿ·ÿ®ÿ¯ÿºÿ²ÿ¥ÿ´ÿ²ÿ¨ÿ«ÿ»ÿ³ÿ®ÿ©ÿ¹ÿ½ÿ¨ÿ²ÿ¬ÿ­ÿ»ÿ«ÿ·ÿ¯ÿ£ÿ­ÿ·ÿ¶ÿ°ÿ¼ÿ´ÿ¡ÿ¦ÿ§ÿ­ÿ¹ÿ²ÿ°ÿ¸ÿ¿ÿÃÿÄÿ«ÿ§ÿ­ÿÂÿ»ÿ­ÿºÿ±ÿÿÿ ÿ¤ÿ¯ÿ¥ÿ¥ÿ·ÿÿ§ÿ³ÿÿ¤ÿ­ÿªÿ´ÿ¬ÿ°ÿ§ÿ¨ÿ²ÿ°ÿ®ÿ³ÿµÿ°ÿ­ÿ´ÿ¶ÿªÿ¯ÿ¬ÿ«ÿ±ÿ·ÿ«ÿÿ§ÿ²ÿ¯ÿ­ÿµÿ¸ÿ«ÿ²ÿ¨ÿ«ÿ½ÿµÿ­ÿ±ÿ±ÿ¨ÿ±ÿ±ÿµÿºÿ¿ÿÀÿ·ÿ¨ÿ¤ÿªÿ­ÿ³ÿ­ÿ³ÿ±ÿ®ÿ¶ÿµÿÂÿÂÿ¨ÿ­ÿ¸ÿ²ÿ»ÿÿ ÿ¬ÿºÿ³ÿÿÿ°ÿ®ÿ¤ÿ¯ÿ¯ÿ¥ÿ§ÿ©ÿ¨ÿ¦ÿ­ÿ²ÿ«ÿ±ÿ³ÿÿ¦ÿ¦ÿ°ÿÀÿ°ÿ­ÿ£ÿ°ÿ½ÿÊÿ«ÿ²ÿ»ÿ¼ÿ°ÿ¯ÿªÿ°ÿÿ¥ÿ´ÿ­ÿµÿ­ÿªÿ§ÿÿ¤ÿ¦ÿ§ÿ©ÿ«ÿ¨ÿ´ÿ¯ÿ­ÿ±ÿ²ÿ²ÿ´ÿ­ÿÿ¯ÿ«ÿ¬ÿ·ÿµÿµÿ²ÿ®ÿ®ÿ¬ÿ¨ÿ¤ÿ¬ÿ³ÿ±ÿ­ÿ¯ÿ²ÿ³ÿºÿ¿ÿ¸ÿ®ÿ±ÿ¤ÿ®ÿ²ÿ«ÿ¥ÿÀÿÆÿ±ÿÿ³ÿÂÿÿ£ÿ¢ÿ®ÿ³ÿ¾ÿ¹ÿ¾ÿºÿµÿ«ÿ¬ÿ¸ÿ°ÿ®ÿ§ÿ§ÿ§ÿªÿ®ÿ¬ÿ³ÿ£ÿ¥ÿ­ÿ¹ÿ¯ÿ³ÿ°ÿ§ÿ¾ÿ¿ÿ¦ÿ§ÿ·ÿ­ÿ¨ÿ°ÿ­ÿ¨ÿ¬ÿ³ÿ´ÿ²ÿ±ÿªÿ°ÿ¤ÿ¹ÿ¤ÿÅÿ¯ÿ¯ÿ³ÿ¤ÿ§ÿ¤ÿ¬ÿ©ÿ®ÿ¡ÿ­ÿ¸ÿ±ÿ³ÿ¯ÿ ÿ¢ÿ³ÿ±ÿ©ÿ®ÿ¢ÿ°ÿ´ÿ¸ÿ±ÿ°ÿ´ÿ²ÿ°ÿ­ÿ®ÿ¥ÿ£ÿ¹ÿ°ÿ´ÿ®ÿµÿµÿ¶ÿÄÿ¾ÿ®ÿ«ÿ¦ÿ£ÿ®ÿ²ÿ¦ÿ°ÿªÿ±ÿÿ«ÿÿÿÿÿÿÿÿÿÿÿÿÿÿÿÿmÿÿ ÿÿÿÿÿÿÿÿÿÿÿÿÿÿÿÿÿÿÿÿÿÿÿÿÿÿÿÿÿÿ¤ÿÿÿÿÿÿÿÿÿÿÿÿÿÿÿÿÿÿÿ¢ÿÿ ÿªÿÿÿ¥ÿÿÿÿÿÿÿÿÿÿÿÿÿÿÿ¥ÿÿ¡ÿÿÿ¦ÿÿ£ÿÿÿªÿ¢ÿ¦ÿ¦ÿÿÿÿÿ©ÿÿÿÿºÿ°ÿ®ÿ«ÿ¯ÿ£ÿ ÿ ÿ¸ÿ¹ÿªÿ ÿ ÿÿÿ¦ÿ ÿ¦ÿ®ÿ«ÿ¨ÿ©ÿ¤ÿ²ÿ­ÿµÿ±ÿ²ÿ¶ÿ©ÿ®ÿ®ÿ¥ÿ¥ÿµÿ¥ÿÿ¦ÿ«ÿ«ÿ¥ÿ©ÿ¥ÿ¯ÿ§ÿ¤ÿ¥ÿ½ÿ¨ÿ¤ÿÿÿ¢ÿ¯ÿ³ÿ®ÿ¯ÿ©ÿ ÿ¬ÿ´ÿ«ÿÿªÿ²ÿ«ÿ«ÿªÿ°ÿµÿ¹ÿ´ÿ»ÿ·ÿ³ÿ±ÿ­ÿ±ÿ²ÿ«ÿÿ£ÿ¾ÿ¨ÿ£ÿ­ÿ¢ÿ¶ÿ¬ÿ²ÿ«ÿ¯ÿ´ÿ®ÿ§ÿ©ÿ±ÿ¹ÿ³ÿ¢ÿ«ÿ¯ÿÿ¢ÿ¤ÿ´ÿ¹ÿ´ÿ¸ÿ¹ÿ¹ÿ»ÿ°ÿ®ÿ¹ÿ®ÿ¶ÿºÿ¬ÿ§ÿ±ÿ§ÿ£ÿÿ¬ÿªÿ§ÿ£ÿ«ÿ±ÿÿÿÿ¬ÿ±ÿ¯ÿ¨ÿ¦ÿ¾ÿ­ÿµÿ´ÿ¨ÿ¬ÿ¨ÿ¨ÿ¯ÿ­ÿªÿ±ÿ©ÿ«ÿ¹ÿ·ÿµÿ²ÿ³ÿ³ÿ³ÿ¯ÿ¸ÿ¶ÿ°ÿ¤ÿ£ÿ®ÿ¢ÿ§ÿ¹ÿ¡ÿ¤ÿºÿ¬ÿÿ¢ÿÿÿÿÿÿÿÿÿÿÿÿÿKÿaÿXÿ_ÿ`ÿVÿ[ÿaÿjÿaÿDÿGÿPÿ@ÿYÿÿÿÿÿÿ|ÿ*ÿåþþþGÿrÿÿÿ¢ÿÿÿzÿsÿÿ³ÿÿÿÿÿÿÿÿÿÿwÿÿÿÿÿÿÿ ÿ¡ÿÿÿ¥ÿªÿ£ÿ ÿ©ÿ¸ÿµÿ°ÿ¨ÿ®ÿ¯ÿ¦ÿªÿ¦ÿ¢ÿ¥ÿÿ«ÿÿ§ÿÿ¸ÿ®ÿ³ÿ­ÿ¢ÿÿªÿ²ÿ¯ÿ¯ÿ®ÿ©ÿ¡ÿµÿ¹ÿ¤ÿ«ÿ©ÿ­ÿ¬ÿ©ÿ°ÿ½ÿÀÿ¾ÿ±ÿ·ÿ­ÿ»ÿ¥ÿ©ÿ®ÿ²ÿ®ÿ§ÿ¤ÿ¨ÿ¯ÿªÿ®ÿºÿ¸ÿÿÿÿ ÿÿÿ§ÿ°ÿ¨ÿ¦ÿÿ¶ÿ ÿ¦ÿ®ÿ¶ÿ¨ÿ¦ÿ©ÿ«ÿ®ÿ¯ÿ­ÿ§ÿ±ÿ¨ÿ¡ÿ¢ÿªÿ¬ÿ£ÿ¡ÿ¯ÿ´ÿ­ÿ³ÿ¥ÿÿÿ¢ÿ¼ÿ®ÿ«ÿ°ÿ©ÿ¬ÿ­ÿ§ÿ³ÿ´ÿ²ÿ¡ÿ¨ÿ§ÿÿÿ¡ÿªÿªÿ§ÿ®ÿªÿ£ÿ¦ÿÈÿ¯ÿ§ÿ£ÿ°ÿ§ÿ±ÿÃÿ­ÿÿÿ¡ÿ¨ÿÿ¦ÿ£ÿÿÿÿ£ÿ£ÿÿÿÿ°ÿ©ÿ¦ÿ¦ÿ£ÿ«ÿ¬ÿ®ÿ¯ÿÿ ÿÿÿÿ¡ÿªÿªÿ¬ÿ¨ÿ¤ÿ­ÿ¬ÿ¡ÿÿ°ÿ©ÿ¦ÿ£ÿ­ÿ­ÿ£ÿÿÿÿÿÿÿ£ÿ¢ÿÿ£ÿ«ÿ«ÿ£ÿÿ¥ÿÿ ÿ±ÿªÿÿ¢ÿÿÿ¤ÿ¡ÿªÿ¬ÿ´ÿ¤ÿ¥ÿ£ÿ­ÿ²ÿ®ÿ©ÿ¡ÿ¸ÿ¤ÿÿ¥ÿ£ÿ§ÿ¤ÿÿ¡ÿ§ÿ¨ÿ©ÿ¯ÿ£ÿ«ÿ¢ÿ¡ÿ­ÿ©ÿ ÿ«ÿµÿ¡ÿ«ÿÿ¤ÿÿÿÿÿªÿ­ÿ®ÿ©ÿ¤ÿ|ÿXÿ?ÿfÿÿ¨ÿ¢ÿ¤ÿ¤ÿÿÿ°ÿÿ«ÿ¹ÿ¹ÿ²ÿ ÿ¦ÿÿ¶ÿÿ¬ÿ¦ÿ¢ÿ ÿÿ£ÿ£ÿ¢ÿÿ§ÿ£ÿ¥ÿ¦ÿ¨ÿ¥ÿÿ£ÿÿ­ÿ¡ÿ²ÿ®ÿÿÿ ÿ§ÿ´ÿ¯ÿ¦ÿ­ÿ«ÿ¤ÿÿÿ¢ÿ­ÿ¢ÿÿ®ÿ¸ÿ²ÿµÿ³ÿ©ÿ¡ÿªÿ´ÿ¨ÿ¢ÿ­ÿ¦ÿ£ÿ©ÿ¨ÿ¤ÿ«ÿ³ÿ¬ÿ«ÿ´ÿ®ÿ§ÿ«ÿ±ÿ©ÿ·ÿ«ÿ­ÿ´ÿ¨ÿÿ¤ÿ³ÿ±ÿ¢ÿ¨ÿÿÿ¥ÿ¦ÿÿÿÿÿ¦ÿ¥ÿ¨ÿ¤ÿÿÿÿÿÿÿÿÿ§ÿ»ÿ§ÿ¸ÿ®ÿ²ÿ½ÿºÿ°ÿµÿ±ÿ©ÿ¥ÿ«ÿÃÿÂÿ½ÿÃÿ¥ÿ»ÿµÿ£ÿ­ÿªÿ­ÿ¯ÿ¦ÿ¦ÿ°ÿÿªÿ¹ÿ§ÿ°ÿ±ÿ©ÿ³ÿÿÿ¤ÿ¥ÿÿÿ¬ÿ°ÿÿ¦ÿ´ÿ¾ÿ­ÿ±ÿ¨ÿ¤ÿ£ÿÿÿþhþ-ÿÿÿ£ÿÿÿÿÿ¤ÿÿÿ©ÿ¨ÿ¬ÿ®ÿ§ÿÿÿÿ§ÿÿÿÿÿÿÿ£ÿ¬ÿ¡ÿ­ÿ¨ÿÿÿÿÿ¢ÿ«ÿ¼ÿ®ÿ§ÿ´ÿ¡ÿ¥ÿ±ÿ¬ÿÿÿsÿaÿdÿÿÿ¨ÿ«ÿ²ÿ²ÿ¦ÿÿ[ÿXÿuÿÿÿÿÿ¥ÿ°ÿ¯ÿ¥ÿ°ÿ¥ÿ¯ÿ£ÿ¤ÿºÿ¯ÿ©ÿ¥ÿÿ±ÿ¯ÿ¶ÿªÿ¨ÿ¤ÿµÿ¶ÿ°ÿ«ÿ¥ÿ°ÿ¦ÿ®ÿ©ÿÿ¯ÿ­ÿ®ÿ¬ÿ¨ÿ±ÿ¶ÿ«ÿ¯ÿ¸ÿµÿ«ÿ´ÿ´ÿ¦ÿ¢ÿªÿ©ÿ¢ÿÿ¥ÿ¢ÿ£ÿ¡ÿ¡ÿ¬ÿ±ÿ¨ÿªÿ´ÿ¤ÿÿ­ÿ©ÿ¯ÿºÿ½ÿ³ÿ¤ÿ¡ÿ¦ÿÿ£ÿ®ÿ¬ÿ­ÿµÿ¶ÿ¬ÿ¨ÿ­ÿ«ÿ­ÿ³ÿ§ÿÿÿÿ~ÿÿ¦ÿ±ÿ­ÿ¬ÿ·ÿ´ÿ»ÿ°ÿ¸ÿ¼ÿ¶ÿ¯ÿ¤ÿªÿ»ÿ¸ÿªÿ±ÿ¨ÿ¬ÿ§ÿ¨ÿµÿ»ÿºÿ»ÿ½ÿÁÿºÿ®ÿ³ÿºÿ§ÿ­ÿ¿ÿµÿ¬ÿ±ÿ®ÿ§ÿ²ÿÿÿ­ÿ²ÿ¶ÿ¨ÿ³ÿ±ÿ¸ÿ½ÿ°ÿ±ÿ¦ÿ¦ÿ¯ÿ¬ÿ¨ÿªÿ¨ÿ¢ÿªÿ¬ÿªÿ³ÿ´ÿ´ÿ¶ÿ§ÿ±ÿ´ÿ©ÿµÿ­ÿ§ÿ­ÿ²ÿ´ÿªÿ¶ÿ¦ÿ·ÿ±ÿ²ÿ¸ÿ¿ÿ±ÿ²ÿ¶ÿ«ÿ¡ÿ¥ÿ¥ÿ¬ÿ¨ÿ¶ÿ³ÿ²ÿ²ÿ¯ÿ£ÿ¦ÿ´ÿ´ÿ¤ÿ©ÿ¿ÿ¯ÿ®ÿ¤ÿ±ÿ³ÿ±ÿ­ÿ°ÿ¸ÿ¸ÿ¯ÿ®ÿ´ÿµÿ¼ÿÿ·ÿ°ÿ¢ÿ±ÿ³ÿ®ÿ©ÿ©ÿ«ÿ¥ÿ£ÿ¨ÿ²ÿ¬ÿÁÿ¤ÿ­ÿ¢ÿ³ÿ½ÿ²ÿ©ÿ¬ÿ¬ÿ­ÿ´ÿ±ÿ­ÿµÿ®ÿ³ÿµÿ²ÿ¯ÿ±ÿµÿ³ÿ¶ÿ¶ÿÿ¤ÿ°ÿ»ÿ¨ÿ¹ÿ·ÿ®ÿ³ÿ§ÿªÿ¸ÿºÿ¶ÿ²ÿ¨ÿ±ÿ±ÿ¯ÿ±ÿ³ÿ¾ÿ³ÿ©ÿ§ÿ±ÿ²ÿ°ÿ²ÿ¨ÿ¶ÿ¹ÿ¦ÿ£ÿ¨ÿÿ«ÿ°ÿ­ÿ¨ÿ¯ÿ·ÿ²ÿªÿ®ÿºÿ¿ÿ²ÿ©ÿ­ÿ°ÿ¶ÿ£ÿÿ´ÿ¤ÿ¤ÿ±ÿ¥ÿ¤ÿ¯ÿ¤ÿÄÿ²ÿ¿ÿ¥ÿÀÿ©ÿ»ÿ´ÿ®ÿ¥ÿ·ÿ¼ÿ·ÿ°ÿªÿ´ÿ¸ÿ²ÿ¯ÿ­ÿ¯ÿÿ¶ÿ¤ÿªÿ¡ÿ­ÿ¨ÿªÿ²ÿ®ÿ¬ÿ°ÿ­ÿÿ¢ÿ¬ÿ§ÿ­ÿ­ÿ´ÿ³ÿ·ÿ²ÿ©ÿ¨ÿªÿ®ÿ±ÿ®ÿ³ÿ¹ÿ®ÿÿ±ÿ¬ÿ«ÿ«ÿ±ÿ£ÿ­ÿ°ÿ±ÿµÿµÿ«ÿªÿ½ÿ¼ÿµÿ±ÿ£ÿ¦ÿªÿ¯ÿ¦ÿ¶ÿ·ÿ°ÿ¬ÿ¤ÿÿÿ¤ÿÿÿ¡ÿÿ¤ÿ±ÿÿ ÿ¤ÿÿ¢ÿ¨ÿ®ÿ¬ÿ¦ÿ ÿ¢ÿÿ ÿªÿÿÿ¬ÿ¨ÿ¥ÿ¤ÿÿÿÿÿÿÿÿ¨ÿ¬ÿ«ÿ©ÿ¥ÿ ÿÿ©ÿ¬ÿ£ÿ¦ÿÿÿ¥ÿ¦ÿ¤ÿÿÿÿÿÿÿ ÿ£ÿÿ ÿ¤ÿªÿ ÿ£ÿ®ÿ¦ÿÿ¦ÿ§ÿÿ£ÿÿ¥ÿ¦ÿ¤ÿ¥ÿ¤ÿªÿ°ÿ©ÿ£ÿÿ¦ÿÿ©ÿÿÿ¢ÿÿÿ¥ÿÿÿ¤ÿ¦ÿ¦ÿ¤ÿ¢ÿÿ ÿ¯ÿ°ÿ«ÿÿ§ÿ£ÿ­ÿÿÿ¨ÿÿ­ÿÿ£ÿ¤ÿ©ÿ´ÿÂÿ¯ÿ¥ÿ£ÿÿ®ÿ§ÿ¯ÿµÿÿ¨ÿÿÿÿÿ¡ÿÿÿÿ§ÿ¨ÿ©ÿ©ÿªÿÿÿÿÿÿÿÿÿ ÿ®ÿ¨ÿÿ«ÿÿ¢ÿ­ÿ¦ÿ¥ÿ¡ÿªÿ¥ÿ§ÿ­ÿ«ÿ¦ÿ ÿ£ÿ©ÿ¨ÿ¨ÿ¡ÿ¦ÿ§ÿ¦ÿ¤ÿ«ÿÿÿÿÿ¡ÿ£ÿÿÿ©ÿ´ÿ­ÿ£ÿ¥ÿ«ÿ§ÿ¦ÿ°ÿ­ÿÿ¥ÿ¢ÿªÿ¥ÿ ÿ­ÿÿªÿ¡ÿËÿ²ÿ®ÿ©ÿÿ¢ÿ¤ÿ§ÿ£ÿÿ¡ÿ£ÿ ÿ¡ÿÿÿÿÿ¡ÿ¬ÿ£ÿ®ÿ¯ÿÿÿ¥ÿÿ ÿ¨ÿ¡ÿ¦ÿÿÿ¥ÿ­ÿ®ÿ¨ÿ¯ÿµÿ§ÿ¨ÿ¥ÿÿ¦ÿ¤ÿ¦ÿ ÿ¨ÿ¶ÿ§ÿ²ÿ³ÿ¢ÿ£ÿ¦ÿ¥ÿ±ÿ©ÿ¨ÿ«ÿ§ÿªÿÿÿ±ÿ²ÿ¬ÿ®ÿ±ÿ¤ÿ£ÿ¨ÿ¥ÿ¯ÿ­ÿ­ÿ£ÿªÿµÿ¤ÿÿÿÿ©ÿ©ÿ¬ÿ¨ÿ®ÿ©ÿ¨ÿ¤ÿ®ÿ°ÿ¦ÿ§ÿµÿÁÿ³ÿµÿ£ÿÿÿ®ÿ«ÿ¢ÿ«ÿ§ÿÿ¾ÿ¡ÿ³ÿ¯ÿ¥ÿ®ÿºÿ¦ÿ¨ÿ¹ÿ»ÿ¸ÿ²ÿ°ÿ«ÿ§ÿ­ÿ«ÿ¥ÿ©ÿ«ÿªÿ¶ÿ³ÿ¬ÿ¥ÿ³ÿ©ÿ²ÿ¤ÿ®ÿ·ÿ¢ÿ²ÿ¾ÿ¾ÿ¥ÿ¨ÿ®ÿ®ÿªÿ½ÿÆÿÁÿ¶ÿ³ÿ­ÿ¯ÿµÿ®ÿ¨ÿÿ¥ÿÿ¥ÿ»ÿªÿ»ÿ´ÿ­ÿ§ÿÿ ÿ¯ÿªÿ¨ÿ³ÿ°ÿÿ§ÿÿ«ÿÿ{ÿ}ÿÿ£ÿªÿ£ÿ¢ÿ®ÿ·ÿ«ÿ¦ÿ®ÿ±ÿ±ÿ§ÿ¤ÿÿ½ÿ§ÿ¤ÿ«ÿªÿÿÁÿÿ ÿÿ¢ÿªÿÿ®ÿ¹ÿ¦ÿ¯ÿ¯ÿ²ÿ¤ÿÿ¢ÿ¯ÿ­ÿ§ÿ¨ÿ¡ÿÿ¬ÿ´ÿ®ÿ³ÿµÿ«ÿ¡ÿ¥ÿ¶ÿºÿ±ÿ¤ÿ­ÿ«ÿ®ÿÿ­ÿ¡ÿ§ÿÿÿ­ÿ¦ÿÿÿ¯ÿ£ÿ¦ÿÿ ÿ©ÿ ÿÿÿÿ¥ÿ¦ÿÿÿÿ¤ÿ¯ÿ¦ÿ³ÿ¢ÿÿÿ©ÿ¯ÿ§ÿ£ÿ ÿ®ÿ«ÿ«ÿÿ·ÿ±ÿ±ÿ­ÿ¦ÿ£ÿ¬ÿ²ÿ¸ÿ©ÿÿÿ§ÿ­ÿ®ÿ©ÿ±ÿ­ÿ¤ÿ¬ÿ¢ÿÿ§ÿ¨ÿ¦ÿªÿ¸ÿ¶ÿ¢ÿ¯ÿ´ÿ±ÿ¢ÿ¤ÿ¬ÿ²ÿ­ÿ±ÿ©ÿ¥ÿ¬ÿ´ÿ²ÿ¬ÿ±ÿ¬ÿ¨ÿ¯ÿ±ÿ´ÿ®ÿ¬ÿ¥ÿ°ÿ²ÿªÿ¬ÿ«ÿ­ÿ­ÿ¨ÿÿÿ®ÿ³ÿ¯ÿ¬ÿ¡ÿ©ÿºÿ´ÿ±ÿÎÿ°ÿ®ÿªÿ¥ÿ´ÿÿÿÂÿ¡ÿ­ÿÿÿ¢ÿÿ«ÿºÿµÿ¦ÿ¢ÿ¦ÿ¬ÿ¨ÿ¢ÿ¦ÿ«ÿ¯ÿ¯ÿ©ÿ¨ÿÿÿ´ÿÅÿ¹ÿ¯ÿÿ¥ÿ¨ÿÿ ÿÿÿ6ÿ6ÿ}ÿÿ®ÿÿ¢ÿ§ÿ¯ÿ³ÿÿ¥ÿÿÿ«ÿ«ÿ¥ÿµÿ³ÿ©ÿªÿ¦ÿ­ÿ¦ÿ¬ÿ³ÿ±ÿ®ÿ¬ÿ©ÿ«ÿ¨ÿ¢ÿ­ÿ²ÿ©ÿ§ÿ¢ÿ«ÿ·ÿ¯ÿ¬ÿ©ÿ·ÿ¨ÿ¯ÿ¸ÿÿ«ÿ°ÿ¯ÿ¢ÿ¦ÿ¶ÿªÿµÿºÿ·ÿ»ÿ¥ÿ ÿ±ÿ³ÿ¨ÿ¢ÿ©ÿ²ÿ¨ÿ¡ÿÿ¦ÿ­ÿ¢ÿ´ÿ¯ÿ­ÿ½ÿ¹ÿµÿºÿ­ÿ¢ÿ¬ÿ§ÿ¨ÿ¬ÿ¯ÿ©ÿ±ÿ²ÿ±ÿÿ­ÿµÿ®ÿ¸ÿ½ÿ¯ÿ«ÿ¨ÿ²ÿÿ·ÿ}ÿ¥ÿ«ÿ²ÿ¥ÿ§ÿ±ÿ£ÿ¯ÿÿ­ÿ­ÿ¯ÿ¬ÿ¶ÿ«ÿ¦ÿ©ÿ¦ÿÿ¦ÿ®ÿ¯ÿ³ÿ²ÿ«ÿ«ÿ©ÿ ÿ¤ÿ©ÿ§ÿµÿÀÿ·ÿ´ÿ«ÿ¨ÿÿ²ÿ£ÿÿ§ÿ­ÿ ÿÿ¦ÿÅÿ¶ÿªÿ­ÿ¢ÿÿÇÿ¡ÿ±ÿªÿ¹ÿ¥ÿÿ¢ÿ§ÿÿ©ÿ´ÿ­ÿ¤ÿÿÿÿÿ¢ÿ¯ÿ³ÿ­ÿ§ÿÿ ÿ­ÿµÿ¦ÿÿ©ÿ³ÿ­ÿ ÿÿ«ÿ¬ÿ¨ÿ¡ÿªÿ«ÿ§ÿ°ÿ£ÿÿÿ¬ÿµÿ¯ÿ¯ÿ¨ÿÿ¾ÿ¬ÿ¦ÿ±ÿ­ÿ²ÿ®ÿªÿ¯ÿÿ¥ÿ£ÿÿ¥ÿ£ÿ°ÿ±ÿªÿ­ÿ²ÿ¬ÿ¯ÿ´ÿªÿ¨ÿ¯ÿ­ÿ¨ÿ¨ÿ©ÿ¦ÿªÿ®ÿªÿ«ÿ±ÿ­ÿÿ¥ÿ­ÿ«ÿ¤ÿ§ÿ©ÿÿ­ÿÿ¢ÿ§ÿ¤ÿ©ÿÂÿºÿ¬ÿ¯ÿ ÿ¥ÿ¬ÿÿ³ÿ°ÿ¥ÿÿ«ÿ¨ÿ¦ÿ§ÿ¬ÿªÿ°ÿ´ÿ§ÿ ÿ¦ÿ¤ÿ¢ÿ¦ÿ¬ÿ¯ÿ´ÿ»ÿ¬ÿÿÿ­ÿªÿªÿ°ÿ²ÿ«ÿ§ÿ¨ÿ¢ÿ¢ÿ¹ÿ¦ÿ±ÿ­ÿ­ÿÀÿ°ÿÿ«ÿ¯ÿ¢ÿ·ÿ ÿÿwÿÿ ÿ¥ÿ¸ÿ¢ÿÿ©ÿ¨ÿ§ÿªÿµÿ¬ÿ£ÿ©ÿ¦ÿ¢ÿ£ÿ¬ÿ®ÿ¦ÿ¬ÿ²ÿ³ÿ°ÿ§ÿªÿ¦ÿ¡ÿ¬ÿ»ÿ­ÿÿÿ²ÿ´ÿ¡ÿ¯ÿ¯ÿ¦ÿ©ÿ¥ÿÿ¯ÿ¦ÿ¨ÿÿ²ÿ¯ÿ¿ÿ«ÿ²ÿ¦ÿÿ·ÿÿ­ÿ£ÿ«ÿ¦ÿ²ÿ°ÿµÿ§ÿ£ÿ¬ÿ¨ÿÿ¡ÿ°ÿ­ÿ­ÿ´ÿ¶ÿ«ÿÿªÿµÿ¯ÿ²ÿ¤ÿ¨ÿ§ÿ®ÿªÿºÿ§ÿ§ÿ¯ÿ ÿ»ÿ½ÿ¬ÿ¯ÿzÿ³ÿ¿ÿ«ÿ¾ÿ¯ÿ¤ÿÿÿ±ÿ¦ÿ­ÿ¯ÿÁÿ½ÿ·ÿ¦ÿ±ÿ¯ÿ¯ÿºÿ¬ÿ¶ÿÄÿ´ÿ¬ÿ¬ÿ²ÿ«ÿ¦ÿ¯ÿ¬ÿ¯ÿ¦ÿ¥ÿ¨ÿ³ÿ­ÿ¯ÿ¬ÿºÿ®ÿ¨ÿ¯ÿ´ÿÁÿÿÿªÿ­ÿÿ´ÿÿ°ÿ°ÿÿ¬ÿ±ÿ¶ÿ²ÿ£ÿÿÿ§ÿ©ÿ¥ÿ¤ÿ¬ÿ³ÿ¸ÿ²ÿªÿªÿ±ÿ­ÿ¨ÿ«ÿ³ÿ¹ÿ®ÿ­ÿ±ÿ¢ÿÿ­ÿ¦ÿÿÿ¦ÿ¨ÿ¬ÿ°ÿ©ÿ¬ÿ¨ÿ©ÿ©ÿÿÃÿÐÿ·ÿÿ°ÿ¥ÿªÿ´ÿ«ÿ´ÿ»ÿ­ÿ­ÿªÿ°ÿ´ÿÃÿ¸ÿ¢ÿ¡ÿ®ÿ°ÿ¹ÿ½ÿ­ÿ­ÿ¯ÿ´ÿµÿ§ÿ¯ÿ¶ÿ¶ÿ¹ÿ­ÿ¼ÿ®ÿÿ¤ÿ¥ÿÿ»ÿ»ÿ·ÿ§ÿ¥ÿ»ÿ§ÿ­ÿ«ÿ£ÿ¦ÿ³ÿ¸ÿ¤ÿ³ÿ¹ÿ¿ÿ²ÿ´ÿ°ÿ®ÿ²ÿ¯ÿ®ÿ©ÿªÿ¬ÿ§ÿ®ÿ´ÿ³ÿ¬ÿ¬ÿªÿ«ÿµÿ·ÿ­ÿ»ÿ¶ÿ®ÿ©ÿ¤ÿ ÿ­ÿ¬ÿ¸ÿªÿ·ÿ³ÿ²ÿ¦ÿ½ÿ«ÿ­ÿ«ÿ¨ÿ±ÿ²ÿªÿ«ÿ³ÿ¯ÿ¨ÿ§ÿ«ÿ­ÿ¬ÿ­ÿ²ÿ´ÿ´ÿ±ÿ¨ÿ®ÿ§ÿ³ÿ³ÿ¯ÿ¯ÿ±ÿ¿ÿ·ÿÿÿ¯ÿ³ÿ­ÿ«ÿ°ÿ®ÿ¯ÿ·ÿ¦ÿ©ÿ­ÿ­ÿ²ÿ®ÿ­ÿ¢ÿ¦ÿ³ÿ½ÿ¸ÿ°ÿ«ÿ¨ÿ±ÿ´ÿªÿÿ²ÿ´ÿ²ÿ¦ÿ²ÿ°ÿ¤ÿ¬ÿ´ÿ¬ÿ°ÿ«ÿ·ÿ³ÿ­ÿµÿ³ÿ¹ÿ±ÿ¯ÿ©ÿ­ÿ®ÿÄÿµÿ·ÿ³ÿªÿ¶ÿ·ÿ§ÿ¨ÿ²ÿ´ÿ³ÿªÿ¦ÿ¦ÿ®ÿ³ÿ©ÿ°ÿ¹ÿ¿ÿÿªÿªÿºÿ½ÿ¸ÿ´ÿ©ÿ ÿ­ÿ¥ÿ°ÿ´ÿ§ÿ ÿ°ÿ³ÿ³ÿ´ÿ±ÿ´ÿ¼ÿ·ÿ¥ÿ¤ÿ²ÿ­ÿ®ÿªÿ¯ÿ¸ÿ°ÿ¬ÿµÿ²ÿ¶ÿ¶ÿ¯ÿÃÿµÿ±ÿ§ÿ®ÿ©ÿ¬ÿÿ§ÿ´ÿ±ÿ´ÿ¾ÿ¶ÿ­ÿ°ÿ´ÿ¤ÿÿ»ÿºÿ³ÿ­ÿ±ÿ«ÿÿ ÿ¡ÿ·ÿ´ÿ¢ÿ¹ÿ«ÿÿ®ÿ´ÿ±ÿ¾ÿ¬ÿ­ÿªÿ¼ÿ±ÿ¬ÿ¼ÿ¶ÿ¥ÿ«ÿµÿ´ÿ¾ÿÀÿ±ÿ«ÿ»ÿ¬ÿ¹ÿ±ÿ ÿ¯ÿ¾ÿ¾ÿ¯ÿ¶ÿ±ÿ¾ÿ¡ÿ®ÿ¬ÿ¥ÿ¿ÿÀÿ³ÿ±ÿªÿ¥ÿ¦ÿ·ÿ¿ÿ´ÿ¯ÿ­ÿ»ÿ¨ÿ«ÿ³ÿ°ÿ·ÿ¨ÿ±ÿªÿ¹ÿ®ÿ¶ÿ¤ÿ­ÿ»ÿÀÿ¨ÿ©ÿ¯ÿ®ÿ³ÿ¶ÿ·ÿ°ÿ®ÿ·ÿµÿ±ÿ°ÿµÿ·ÿ¹ÿ¶ÿ¦ÿÇÿÿ¤ÿ«ÿ ÿªÿ§ÿ¡ÿ°ÿ¶ÿ¯ÿ¯ÿ¶ÿ³ÿ³ÿ¬ÿÿ¡ÿ²ÿ¬ÿÿ¢ÿ£ÿ±ÿ¶ÿ¸ÿ®ÿ³ÿ¶ÿÀÿ®ÿ¥ÿÿ©ÿ¥ÿ»ÿ²ÿ¶ÿ»ÿ·ÿ®ÿ®ÿÿÿ¥ÿÿªÿ­ÿÿÿ©ÿ§ÿ·ÿ·ÿ®ÿ«ÿÿÿÿÿÿÿÿÿÿÿÿÿÿÿÿÿÿÿÿÿÿ¢ÿÿÿÿÿÿÿÿªÿÿÿÿÿÿÿÿÿ~ÿÿÿ}ÿÿÿ¦ÿ ÿÿ¡ÿÿ¡ÿÿÿÿÿÿÿÿÿ ÿÿÿÿÿÿÿÿÿ£ÿÿÿÿ ÿÿÿ~ÿ{ÿÿÿÿÿÿÿÿ ÿÿ ÿ¢ÿ¦ÿÿ¡ÿ¡ÿÿÿÿ¤ÿÿ£ÿ¯ÿ¢ÿ£ÿ£ÿ£ÿÿÿ¢ÿ¤ÿ¥ÿ¢ÿÿ§ÿ¥ÿ¥ÿ§ÿ ÿ§ÿ²ÿ¬ÿ¨ÿ¬ÿÿ¦ÿÿÿÿÿ¤ÿ®ÿ¥ÿ¢ÿ­ÿ«ÿªÿ®ÿ©ÿ«ÿ«ÿ±ÿ«ÿ­ÿ¦ÿ¤ÿ ÿÿ¦ÿ¢ÿ¥ÿ¬ÿ¯ÿ±ÿ§ÿ¦ÿ¨ÿ¸ÿ©ÿÿ±ÿ£ÿ©ÿ«ÿÿÿ£ÿ°ÿ¨ÿ¯ÿ¶ÿ°ÿªÿ©ÿ®ÿ®ÿ¥ÿªÿÄÿ­ÿ£ÿ±ÿ¼ÿ½ÿ©ÿµÿ¯ÿ²ÿ¬ÿ¢ÿªÿ¶ÿ¸ÿ«ÿÿ´ÿ¿ÿºÿ®ÿ¡ÿ­ÿ¿ÿ±ÿ§ÿ­ÿªÿ­ÿªÿ¥ÿ¨ÿ²ÿ½ÿ¯ÿ«ÿ¨ÿ¬ÿ©ÿ±ÿªÿµÿºÿ¢ÿ¬ÿ¶ÿ°ÿÿÿ·ÿ¾ÿ§ÿ»ÿÁÿ¹ÿªÿ»ÿ´ÿ­ÿÿ©ÿ°ÿ­ÿ«ÿ­ÿ±ÿ¥ÿÿ¢ÿ®ÿ°ÿ¨ÿ¦ÿ±ÿ¿ÿ°ÿ¿ÿ£ÿ³ÿ³ÿ¯ÿ¨ÿ¬ÿ´ÿ´ÿ²ÿ­ÿÿ´ÿÅÿ½ÿÿÿ¶ÿ®ÿ³ÿ´ÿ¶ÿ´ÿ©ÿ¯ÿ¸ÿ§ÿÿ±ÿ®ÿ·ÿ­ÿ²ÿ«ÿÿfÿ_ÿaÿoÿÿ¢ÿÿÿÿÿÿvÿNÿbÿnÿ`ÿ\ÿRÿTÿ`ÿjÿ^ÿIÿCÿFÿTÿfÿmÿÿÿqÿjÿÿ{ÿAÿ1ÿ^ÿÿÿÿÿÿÿÿÿ£ÿ°ÿÿÿ ÿÿÿÿÿ|ÿÿÿÿÿÿÿÿÿ¤ÿ­ÿ¨ÿ¡ÿ£ÿ£ÿ¥ÿ¬ÿ­ÿ·ÿ¹ÿµÿ¡ÿ²ÿ­ÿ§ÿÿÿÿ§ÿ®ÿ«ÿÿºÿ´ÿÆÿ·ÿ¬ÿ¾ÿ¦ÿ¡ÿ¦ÿ¬ÿµÿ°ÿ¢ÿ¦ÿÿ¸ÿ«ÿ®ÿ³ÿÿÿ£ÿ ÿÿ¬ÿ·ÿ®ÿ®ÿÿ¶ÿ«ÿ®ÿ¤ÿ­ÿ±ÿ®ÿªÿ£ÿ¥ÿ°ÿ°ÿ¬ÿ·ÿ´ÿÿÿÿÿÿ­ÿ¬ÿ ÿªÿ½ÿ¯ÿ£ÿ¤ÿµÿºÿ®ÿ¯ÿ¶ÿ¬ÿªÿ©ÿ¨ÿ®ÿµÿ»ÿ¥ÿªÿ®ÿÿ©ÿ¬ÿÿ§ÿ¸ÿÀÿÂÿ¥ÿ¢ÿ²ÿ±ÿ¬ÿ¯ÿ¤ÿ§ÿ©ÿ¢ÿÿ¤ÿ¯ÿ¶ÿ¯ÿ­ÿ¥ÿ¢ÿ¤ÿÿÿ¨ÿ¬ÿ©ÿªÿ³ÿ«ÿ®ÿ¦ÿ¬ÿ¢ÿ³ÿ¬ÿÿ©ÿ¶ÿ¥ÿÿ«ÿ®ÿ«ÿÿ¢ÿÿ¢ÿÿÿ¢ÿ¡ÿ©ÿÿÿÿ±ÿ°ÿ­ÿ®ÿ¥ÿÿ¤ÿ§ÿ¡ÿ£ÿ¥ÿ­ÿ ÿ£ÿ¬ÿ°ÿ«ÿÿ¢ÿ§ÿÿ¤ÿ©ÿ£ÿ«ÿ®ÿ¡ÿ­ÿ¤ÿÿ§ÿ¦ÿ¥ÿÿÿÿÿ ÿ©ÿªÿ¥ÿ¥ÿ©ÿ®ÿ¯ÿµÿ¶ÿ¾ÿ«ÿÿ¬ÿ²ÿ­ÿ­ÿ¬ÿ²ÿ¯ÿ©ÿ§ÿ§ÿ©ÿ±ÿ¯ÿ©ÿ¨ÿ§ÿ¡ÿ°ÿ¦ÿ§ÿÿ±ÿ®ÿ«ÿ©ÿ£ÿ ÿ¦ÿ®ÿ¨ÿ­ÿ ÿ§ÿµÿ©ÿÿ²ÿ»ÿ­ÿ®ÿ«ÿ¥ÿÿÿÿ ÿ®ÿ´ÿ¢ÿªÿÿDÿ7ÿhÿÿÿ§ÿ£ÿÿ§ÿÿ¡ÿ©ÿÿ¡ÿ¤ÿ¡ÿ¥ÿ¦ÿÿ©ÿ¢ÿ ÿ¨ÿ£ÿ¤ÿ ÿ¢ÿ©ÿÿ¢ÿ¤ÿ ÿ£ÿ²ÿ²ÿÿsÿlÿÿ­ÿ©ÿ¡ÿ°ÿ¯ÿÿÿ¢ÿ¨ÿ®ÿ¤ÿªÿ«ÿ ÿªÿ«ÿ¢ÿÿ ÿÿ±ÿÿÿ©ÿ ÿ¤ÿ¤ÿÿ©ÿ¯ÿ»ÿ¥ÿ¯ÿ¢ÿÿ¢ÿ¦ÿ­ÿºÿ¦ÿ®ÿ²ÿ¹ÿµÿ¨ÿ¨ÿ¬ÿªÿºÿªÿ°ÿ´ÿ¨ÿ§ÿ·ÿ¿ÿ­ÿÿ¯ÿºÿ´ÿ«ÿ¢ÿÿ¦ÿ°ÿ´ÿ¯ÿ°ÿ£ÿ¢ÿÿÿÿÿÿÿÿÿÿ¼ÿ®ÿ·ÿ³ÿµÿÂÿ¿ÿªÿ²ÿ¶ÿ¯ÿ­ÿ«ÿ¤ÿªÿµÿµÿ±ÿ«ÿ§ÿ¥ÿ¤ÿ¤ÿ§ÿ®ÿ°ÿ§ÿ ÿ¡ÿ¬ÿ¼ÿ¯ÿ±ÿ¸ÿ²ÿºÿ¶ÿ«ÿ§ÿ®ÿÿ ÿ±ÿµÿ§ÿ¯ÿ¹ÿµÿªÿ®ÿ´ÿ³ÿªÿÿ_ÿ¹þþéþtÿÿÿ¡ÿÿÿ­ÿ¤ÿ£ÿÿ¡ÿ£ÿ¢ÿ£ÿ¦ÿ¦ÿÿ ÿ§ÿ£ÿÿÿÿÿÿ©ÿ®ÿ¢ÿ®ÿ¢ÿÿ}ÿ|ÿÿÿ«ÿ»ÿ·ÿÿÿÿ¨ÿªÿ¨ÿ¯ÿ­ÿÿsÿmÿÿ ÿ¯ÿ®ÿ¯ÿ¯ÿ¢ÿ}ÿ1ÿÿ-ÿ]ÿÿÿÿ¥ÿ¨ÿ«ÿ²ÿ·ÿ¥ÿµÿ§ÿ«ÿ®ÿ¯ÿªÿ¢ÿ ÿ·ÿ­ÿÃÿ¼ÿ±ÿ§ÿ¨ÿµÿ¸ÿ¬ÿ¨ÿ«ÿ¨ÿÅÿ»ÿÿ¦ÿ«ÿ«ÿ­ÿ­ÿ°ÿ·ÿ²ÿÀÿ³ÿ«ÿ¿ÿºÿºÿ¼ÿ­ÿÿÿ¤ÿ¯ÿ«ÿ¦ÿ¨ÿªÿ¥ÿ«ÿ´ÿªÿ§ÿªÿ´ÿ©ÿ²ÿ©ÿ¦ÿ±ÿºÿ»ÿ³ÿ ÿ¬ÿÿªÿ¾ÿ§ÿ±ÿºÿ¶ÿ²ÿ²ÿ³ÿ³ÿ­ÿ°ÿ©ÿÿ¦ÿ¯ÿ°ÿ¬ÿ§ÿ§ÿ®ÿ²ÿ¿ÿ¿ÿ´ÿ¤ÿ²ÿºÿµÿ¨ÿ§ÿ¯ÿ²ÿ¯ÿ´ÿ»ÿ±ÿ£ÿÿÿ®ÿ¼ÿ·ÿ­ÿ©ÿ¢ÿ®ÿÂÿ»ÿ¾ÿÀÿ¥ÿµÿ¸ÿ®ÿ³ÿ·ÿ°ÿ¯ÿ¬ÿ§ÿ²ÿ«ÿ³ÿ§ÿ§ÿ©ÿ±ÿ¹ÿ¦ÿ«ÿ·ÿ·ÿ¯ÿ¶ÿÈÿ»ÿ³ÿ¯ÿ³ÿ®ÿ§ÿ¶ÿ·ÿ³ÿºÿªÿ´ÿ¾ÿ¯ÿ¨ÿ¤ÿ¥ÿ²ÿ·ÿ©ÿ²ÿÄÿ±ÿ·ÿÌÿ»ÿ§ÿ²ÿ²ÿ«ÿ¬ÿªÿ¥ÿ°ÿ´ÿ®ÿ¡ÿ®ÿ®ÿ¯ÿ«ÿ¸ÿ³ÿ²ÿ¿ÿ¹ÿ¨ÿ£ÿ©ÿ­ÿÿ°ÿ°ÿ¯ÿ¦ÿÿ ÿ¬ÿ±ÿ­ÿ¶ÿ¯ÿ¦ÿºÿ§ÿ¶ÿ±ÿ£ÿ´ÿ°ÿ¡ÿ¢ÿ°ÿ¼ÿµÿÿ¡ÿ°ÿ·ÿ±ÿ®ÿ´ÿ­ÿ¨ÿ´ÿ¯ÿ§ÿ¯ÿ³ÿ´ÿ³ÿ¸ÿ¤ÿ½ÿªÿºÿ·ÿ®ÿ©ÿ¯ÿµÿ¯ÿÿÿ±ÿµÿ­ÿÊÿ´ÿÌÿ±ÿ²ÿ¶ÿ±ÿ§ÿ«ÿ²ÿ®ÿ±ÿµÿ¶ÿ±ÿ³ÿ­ÿµÿ¶ÿ¶ÿ§ÿÿ¡ÿªÿ¬ÿªÿºÿ¶ÿ¦ÿ¢ÿ¹ÿµÿ°ÿÿ°ÿ¸ÿ­ÿ®ÿ¹ÿ¶ÿ¯ÿ°ÿ°ÿ²ÿ¨ÿ³ÿÿ­ÿ¼ÿ°ÿ°ÿ·ÿ§ÿ§ÿ­ÿ©ÿµÿÅÿ¯ÿ©ÿ¹ÿ²ÿ¸ÿ³ÿ©ÿ¥ÿ¥ÿ¬ÿ®ÿ»ÿºÿµÿ´ÿ±ÿ¾ÿ»ÿºÿ®ÿ®ÿ¶ÿ ÿ¦ÿ§ÿ­ÿ¶ÿÀÿ²ÿ¬ÿ¸ÿ³ÿ¨ÿ¹ÿµÿ³ÿ¿ÿ²ÿ¯ÿ¬ÿ®ÿ­ÿ·ÿ½ÿÀÿµÿ®ÿªÿ©ÿ¯ÿ°ÿ²ÿ«ÿ­ÿÿ¸ÿ¯ÿ¬ÿ´ÿÀÿ²ÿ¦ÿ£ÿ²ÿ»ÿ¼ÿÁÿ¹ÿ°ÿµÿ·ÿÄÿ¯ÿ­ÿ¸ÿ¾ÿ°ÿ¿ÿ¾ÿ°ÿ©ÿ«ÿ§ÿ§ÿ°ÿ©ÿÿªÿ©ÿ ÿ­ÿ¶ÿ¢ÿÿ©ÿ¢ÿÿªÿ¥ÿ¨ÿªÿªÿ«ÿ¡ÿÿÿÿ£ÿ¬ÿ¡ÿÿÿÿÿ¦ÿ©ÿ¬ÿ¤ÿ¥ÿ±ÿ«ÿ¡ÿÿÿÿÿ¤ÿ¯ÿ¨ÿÿ¦ÿ ÿÿÿÿÿÿÿ£ÿ ÿÿ¤ÿ£ÿÿ¢ÿ¡ÿÿ¢ÿ§ÿ§ÿ¥ÿ£ÿ¤ÿ¤ÿªÿ£ÿ¤ÿ¢ÿ¥ÿ¢ÿÿÿ ÿ¤ÿÿ§ÿÿÿ¢ÿ´ÿÿÿÿÿ ÿÿÿ¤ÿ¡ÿ¢ÿ«ÿ¡ÿÿÿÿ¨ÿ¦ÿÿÿÿ¢ÿÿÿ¥ÿÿÿÿÿÿ§ÿ£ÿ¡ÿ§ÿ¥ÿ¤ÿ¬ÿ¬ÿÿÿÿÿÿÿ£ÿÿÿÿÿÿÿ¤ÿ¥ÿ©ÿ©ÿ©ÿ¥ÿÿÿ£ÿ©ÿÿ¡ÿÿÿÿ¥ÿÿÿÿ±ÿ ÿ¥ÿ¢ÿ¢ÿ«ÿ²ÿ©ÿ¨ÿ¡ÿÿÿÿÿÿ¢ÿ ÿÿ¬ÿ¬ÿ¯ÿÿÿ¢ÿÿ¢ÿ­ÿ¦ÿ£ÿÿ®ÿ·ÿ³ÿ©ÿ¥ÿ¥ÿ ÿ¢ÿ¯ÿ«ÿ­ÿ«ÿ§ÿ»ÿÄÿ£ÿÿ¢ÿªÿ®ÿ ÿÿ®ÿ¨ÿÿÿÿÿ§ÿ®ÿ¢ÿ ÿ±ÿªÿÿ ÿÿÿªÿ­ÿ­ÿ©ÿ«ÿ ÿÿÿÿÿÿÿ¤ÿ ÿ§ÿ¤ÿ¦ÿ«ÿ¡ÿ¢ÿ¬ÿÿÿ¡ÿ«ÿ ÿ°ÿ¤ÿ§ÿ§ÿ¥ÿµÿ£ÿ¾ÿ²ÿªÿ¢ÿ¬ÿ®ÿ°ÿ´ÿ°ÿ¡ÿ¬ÿ´ÿ°ÿ´ÿ±ÿªÿ§ÿ¡ÿ¡ÿ¬ÿ®ÿªÿ«ÿ¤ÿ­ÿªÿ©ÿ°ÿ±ÿ«ÿ§ÿ¦ÿ´ÿ­ÿ±ÿ§ÿ«ÿÿÿ¦ÿÿ¤ÿ±ÿ­ÿªÿ¤ÿ ÿ­ÿ¤ÿ¨ÿ·ÿ¸ÿÿ«ÿÿÿÿ½ÿ«ÿµÿ¾ÿ²ÿ¨ÿ¬ÿ¡ÿ¤ÿ´ÿ³ÿ²ÿµÿ³ÿ­ÿ¨ÿ±ÿºÿ°ÿ´ÿ¯ÿ©ÿ²ÿµÿ·ÿ¡ÿ¬ÿÀÿºÿ§ÿÿÿ¡ÿ¦ÿ©ÿ®ÿ·ÿ±ÿ©ÿÿ¦ÿ¸ÿ¯ÿ©ÿ´ÿ²ÿ«ÿ²ÿ²ÿ¬ÿ¯ÿ¤ÿ£ÿÿÿÿ«ÿÀÿ°ÿ¤ÿ¬ÿµÿ ÿ¦ÿªÿ¨ÿ·ÿ·ÿ©ÿ±ÿ­ÿ¯ÿ§ÿÿyÿÿÿ£ÿ¨ÿ¯ÿ¬ÿ±ÿ¼ÿ¯ÿ·ÿ´ÿµÿÿÿ«ÿ¨ÿÿ¥ÿ¬ÿ§ÿ©ÿºÿÿ´ÿ·ÿ¦ÿ¹ÿ±ÿµÿ¬ÿ§ÿ¡ÿ¢ÿ©ÿ¨ÿ£ÿªÿ´ÿ¯ÿ§ÿªÿªÿ§ÿ²ÿ¿ÿ·ÿµÿ´ÿÿ§ÿ®ÿ±ÿµÿªÿ«ÿ¬ÿ©ÿ§ÿÿ¯ÿ²ÿÿÿÿ¬ÿ§ÿ«ÿ ÿ§ÿ¢ÿ¤ÿ ÿ¡ÿ«ÿ´ÿ¥ÿÿÿ©ÿ¤ÿÿÿ©ÿ¨ÿ¤ÿ­ÿ®ÿÿ¦ÿ¢ÿ±ÿÿ«ÿ«ÿ¯ÿ§ÿ¤ÿ§ÿÿ¦ÿ´ÿ¢ÿ¢ÿÿ§ÿ¤ÿ¡ÿ¨ÿÿ¡ÿ¥ÿ¢ÿ©ÿ°ÿ¬ÿ£ÿÿ¤ÿ°ÿ¦ÿ ÿ§ÿªÿ§ÿ®ÿµÿ¸ÿ«ÿ°ÿ´ÿ­ÿ ÿµÿ¥ÿ¥ÿ®ÿ±ÿ¢ÿ¢ÿµÿ·ÿ«ÿµÿ³ÿ¬ÿ°ÿ°ÿ§ÿ°ÿ¶ÿ¬ÿ£ÿ±ÿ¶ÿ³ÿ®ÿ¨ÿ¬ÿ¨ÿ¬ÿ±ÿªÿ®ÿ±ÿ«ÿ¥ÿ¨ÿ¶ÿªÿÿ­ÿ¡ÿ´ÿ§ÿ©ÿ³ÿÿ¼ÿÿ¡ÿ¸ÿ­ÿ ÿÿ¤ÿ¢ÿ·ÿ®ÿ³ÿ¦ÿ¦ÿ¶ÿ«ÿ§ÿ¢ÿ®ÿ³ÿÿÿÿÿ£ÿ ÿ®ÿ»ÿ¯ÿ§ÿÿÿ¢ÿ ÿ ÿÿvÿCÿ(ÿÿ£ÿÿÿÿÿ«ÿ®ÿ¨ÿ«ÿ®ÿÿ¯ÿ³ÿ±ÿ°ÿ»ÿµÿ¸ÿ®ÿ°ÿ¯ÿªÿµÿ´ÿ¨ÿ¤ÿ ÿ¨ÿ³ÿ­ÿ¯ÿ­ÿ¦ÿ¨ÿ§ÿ³ÿ°ÿ¢ÿ«ÿ·ÿªÿ§ÿ°ÿ½ÿ±ÿ¥ÿ·ÿ®ÿ¨ÿ§ÿÿ³ÿ¥ÿ¿ÿÅÿ¬ÿ¬ÿ£ÿ·ÿ¡ÿÿ­ÿ¹ÿ²ÿ£ÿÿ¯ÿ¬ÿ¨ÿ«ÿ­ÿ¨ÿ¨ÿ©ÿ¥ÿ ÿÿÿÿÿ¦ÿ­ÿ°ÿ¹ÿ´ÿ­ÿ¤ÿÿ§ÿ«ÿ¾ÿÆÿ¬ÿ´ÿ»ÿ¹ÿÿÿ£ÿ¬ÿÿÿ¥ÿ¨ÿ´ÿ¬ÿµÿ¦ÿÁÿªÿ¬ÿ©ÿ­ÿ¹ÿ«ÿÿ¬ÿ¦ÿ£ÿ§ÿ¦ÿ¡ÿ ÿ­ÿ¬ÿ¨ÿ§ÿ£ÿ¤ÿ¢ÿ¬ÿ¤ÿ®ÿ·ÿ¬ÿ´ÿ¯ÿ¶ÿÿ®ÿ¦ÿªÿ¯ÿÿ¡ÿ¥ÿÿÿ¦ÿÿ¥ÿªÿ³ÿ´ÿ°ÿ­ÿ ÿ½ÿ¡ÿ¤ÿ©ÿ³ÿ¯ÿ®ÿ´ÿÿ¡ÿ«ÿ¯ÿ§ÿ¨ÿ¦ÿµÿ¶ÿ§ÿ¢ÿ¡ÿ ÿ¤ÿ«ÿ¥ÿ¨ÿºÿ·ÿ²ÿ¤ÿÿ¨ÿ§ÿ«ÿ¢ÿ±ÿªÿªÿ¢ÿÿ¢ÿ ÿ§ÿ±ÿºÿ­ÿ¶ÿ«ÿµÿ£ÿªÿ®ÿ«ÿªÿ²ÿ¯ÿ®ÿÿªÿ®ÿ£ÿ®ÿ¬ÿ§ÿ¨ÿ§ÿ®ÿ±ÿ¨ÿ­ÿ´ÿ²ÿªÿ­ÿ·ÿ­ÿªÿ±ÿ¨ÿ¦ÿ¥ÿÿ¤ÿ§ÿ¡ÿ£ÿ¯ÿ¤ÿ²ÿ»ÿ±ÿªÿªÿ¶ÿÿ£ÿ§ÿ¨ÿµÿÊÿµÿµÿ¥ÿ¦ÿ£ÿ£ÿÿ¸ÿ±ÿÿÿÿ©ÿ¦ÿªÿ­ÿ§ÿªÿ¬ÿªÿ ÿÿÿÿÿÿ®ÿ·ÿ´ÿªÿÿÿ ÿÿ®ÿ©ÿ ÿÿÿªÿ¦ÿ§ÿ«ÿ©ÿ«ÿ¶ÿ¬ÿ®ÿ¢ÿÿ«ÿÿÿ¨ÿÿsÿ.ÿeÿÿ°ÿ¬ÿ±ÿ©ÿ«ÿ¯ÿ¦ÿ¦ÿ±ÿ¶ÿ¦ÿ«ÿ¯ÿÿÿ­ÿ¤ÿ¡ÿ¯ÿ°ÿ±ÿ¬ÿ«ÿ´ÿ±ÿ ÿ¦ÿ»ÿ³ÿ©ÿ£ÿ´ÿ®ÿÿÿ¡ÿ¢ÿ«ÿÿ£ÿ¶ÿÿÿÿÿ¶ÿ¶ÿ³ÿ ÿÿÿÿ ÿºÿ«ÿ¦ÿÿÿ±ÿ¾ÿ­ÿ ÿªÿ§ÿÿ¢ÿ°ÿ·ÿ°ÿ«ÿ´ÿ»ÿµÿ¥ÿ«ÿ³ÿ¯ÿªÿ©ÿ©ÿÿ±ÿªÿ°ÿÿ¬ÿ®ÿ°ÿ­ÿ®ÿ¤ÿ£ÿ¡ÿ»ÿ¯ÿÂÿÿ°ÿÿ§ÿ¹ÿ±ÿ²ÿ³ÿ¹ÿ¯ÿ¨ÿ¤ÿÿ¢ÿ ÿ²ÿ·ÿ¬ÿ½ÿ¶ÿ±ÿ©ÿ¤ÿ©ÿ¡ÿ¥ÿ¦ÿÿÿ ÿ­ÿ¯ÿªÿ­ÿ«ÿ³ÿ²ÿ¹ÿ±ÿ·ÿµÿ¤ÿÿ­ÿ¥ÿªÿ£ÿ¢ÿ²ÿ®ÿ¨ÿ²ÿ¦ÿ¦ÿªÿÿ¢ÿÿ¥ÿªÿ«ÿ«ÿ³ÿ©ÿ¨ÿ¨ÿ§ÿ«ÿ¬ÿ§ÿ£ÿ§ÿ®ÿ´ÿ¶ÿ°ÿ§ÿÿ©ÿ«ÿ«ÿÿÿ§ÿ«ÿ±ÿ©ÿ°ÿ®ÿ®ÿ©ÿ¢ÿÿ³ÿ°ÿ¿ÿ§ÿ¢ÿ ÿ§ÿ½ÿÿ®ÿ²ÿ»ÿ±ÿ²ÿ­ÿ«ÿ·ÿ±ÿ¬ÿ¦ÿ¤ÿªÿ³ÿ°ÿ°ÿ®ÿ¤ÿ­ÿ­ÿ¤ÿ¥ÿ¢ÿ²ÿ¬ÿ¦ÿ¹ÿ°ÿ¯ÿ¢ÿ¢ÿ¸ÿ¿ÿÂÿ¶ÿ¨ÿÿ£ÿ³ÿ¥ÿ«ÿ¯ÿ¸ÿ£ÿ«ÿ¬ÿ±ÿ°ÿ²ÿµÿ«ÿ®ÿ®ÿ±ÿ²ÿºÿ²ÿ«ÿ¤ÿ£ÿ»ÿ¶ÿªÿ«ÿ«ÿ«ÿ®ÿ²ÿ²ÿ©ÿ¯ÿ®ÿ¨ÿ²ÿ­ÿÿ«ÿ¥ÿ³ÿ¬ÿ´ÿ®ÿ®ÿ¬ÿ¾ÿµÿµÿµÿ©ÿªÿ¨ÿ²ÿ°ÿ²ÿ±ÿ©ÿ¨ÿµÿµÿ°ÿ²ÿ­ÿ­ÿ²ÿ»ÿ³ÿ¨ÿ©ÿºÿ¨ÿ³ÿ´ÿ¬ÿÂÿ¦ÿ¸ÿ£ÿ·ÿ³ÿ¾ÿÿ¼ÿªÿÿ¤ÿ«ÿ«ÿ´ÿ·ÿ­ÿ«ÿ¤ÿÿ¥ÿ¥ÿ­ÿ³ÿ¬ÿ¦ÿ±ÿ¸ÿ¯ÿ©ÿ§ÿºÿ²ÿ³ÿ¦ÿ°ÿ¦ÿ¯ÿ­ÿªÿ¥ÿ«ÿÿ±ÿ´ÿ´ÿ¶ÿ¹ÿ°ÿ­ÿ²ÿ¬ÿ¦ÿ»ÿÀÿ®ÿ¤ÿÿÿ¡ÿ§ÿ¢ÿ¯ÿ¼ÿ­ÿ¸ÿ²ÿ£ÿ»ÿÀÿ¿ÿ¾ÿ²ÿ¾ÿ³ÿÿ ÿ¤ÿÿÄÿ½ÿ§ÿ«ÿÿ«ÿ´ÿµÿ¸ÿ³ÿ¯ÿ¶ÿ°ÿ®ÿ»ÿ¹ÿ¹ÿ¿ÿ¼ÿ«ÿÿ®ÿºÿ¸ÿ³ÿ¬ÿ«ÿ·ÿ²ÿ¼ÿ­ÿ³ÿÿºÿÁÿ°ÿ«ÿ«ÿÿ«ÿ§ÿ¡ÿ©ÿ©ÿ¦ÿ¢ÿ¡ÿ§ÿ§ÿªÿ·ÿ³ÿ§ÿ±ÿ»ÿ´ÿ°ÿ¤ÿ´ÿ·ÿ¤ÿÿ¦ÿ°ÿµÿ²ÿ­ÿ½ÿÿ¬ÿ¸ÿ°ÿ±ÿ¥ÿ¨ÿÂÿ³ÿ²ÿ³ÿ²ÿ¦ÿ©ÿ´ÿ±ÿ¯ÿ­ÿ¬ÿ¥ÿ¶ÿ¶ÿ²ÿ¶ÿ¢ÿ®ÿ¯ÿªÿ¸ÿµÿ¦ÿ¥ÿ®ÿ³ÿ¡ÿ²ÿ¶ÿ¬ÿ­ÿªÿ±ÿÿÿ¯ÿ³ÿ¦ÿªÿ±ÿ±ÿ®ÿ²ÿ³ÿ³ÿªÿ´ÿ°ÿ²ÿ¨ÿ¨ÿ®ÿÿºÿµÿ³ÿ®ÿ´ÿ¬ÿ°ÿµÿµÿ¶ÿ¯ÿ¨ÿ§ÿ´ÿ½ÿ®ÿ²ÿ´ÿ¥ÿ©ÿ¦ÿ¸ÿ¹ÿ¦ÿ ÿªÿ²ÿÿ¬ÿ¶ÿ±ÿ´ÿ´ÿ¿ÿ´ÿ¥ÿÿ§ÿ¦ÿ¢ÿÿÿ°ÿ±ÿ¬ÿ¯ÿ°ÿªÿ±ÿ¨ÿ·ÿ¯ÿÿÿ¯ÿ¤ÿ¶ÿ¢ÿºÿ¾ÿ¸ÿ°ÿ®ÿ¥ÿ©ÿ¬ÿÿÿ¾ÿ»ÿ¨ÿ³ÿ´ÿ®ÿ¼ÿ¥ÿÿÿ¢ÿ´ÿ°ÿ¦ÿÿÿÿÿÿÿÿÿÿÿÿÿÿÿÿ ÿ©ÿÿÿzÿÿÿÿÿÿÿÿÿÿÿÿÿÿÿÿÿÿzÿÿÿ¥ÿÿÿÿ¤ÿÿÿÿÿÿÿÿÿÿÿÿÿÿÿÿqÿÿÿ{ÿÿzÿuÿ{ÿÿwÿzÿxÿpÿÿÿ¢ÿÿÿÿÿÿÿ¤ÿ¥ÿ¦ÿ±ÿ¨ÿÿÿÿÿÿ±ÿ£ÿÿ¥ÿ¥ÿÿ§ÿ¬ÿ£ÿ¢ÿÿÿ£ÿ©ÿÿ ÿÿÿ¯ÿ¶ÿ¬ÿ¿ÿ ÿ£ÿ¾ÿ¬ÿ¢ÿÿÿ©ÿ¡ÿ¥ÿ²ÿ°ÿ§ÿ«ÿÿÿªÿ·ÿ®ÿµÿ ÿ¢ÿ§ÿ©ÿ¢ÿ¦ÿ¯ÿ²ÿ²ÿ³ÿ±ÿ°ÿ¨ÿ£ÿ°ÿµÿ¤ÿºÿ¤ÿ¹ÿ®ÿ¶ÿ±ÿ¯ÿ­ÿ²ÿµÿ±ÿ±ÿ¯ÿ£ÿ¥ÿ´ÿ¦ÿ½ÿ²ÿÿ®ÿ°ÿ³ÿ«ÿªÿ´ÿ´ÿ¶ÿ°ÿ°ÿ´ÿ­ÿ°ÿ¸ÿÀÿ¬ÿ¶ÿ­ÿ¨ÿµÿÉÿ²ÿ®ÿ¯ÿ±ÿ©ÿ¥ÿ«ÿ¬ÿ¯ÿ±ÿ¥ÿ¦ÿ©ÿ·ÿ¯ÿ±ÿ´ÿ¬ÿ¶ÿ­ÿ³ÿ´ÿµÿ­ÿ´ÿ¶ÿ§ÿ¯ÿ½ÿ·ÿ£ÿ¯ÿ·ÿ±ÿ²ÿ¦ÿ¥ÿ³ÿ®ÿ¢ÿ ÿ«ÿ°ÿ§ÿÿ¥ÿ°ÿ§ÿ¦ÿ­ÿËÿ¶ÿ£ÿÿÿµÿ¸ÿ¬ÿ¢ÿ¯ÿ¾ÿ¶ÿ¨ÿ§ÿ´ÿµÿÿlÿÿªÿ¨ÿ­ÿ¨ÿ§ÿ­ÿ¯ÿ±ÿ°ÿ¬ÿ®ÿªÿ¯ÿ®ÿ¬ÿÄÿ¦ÿÿqÿ@ÿeÿzÿÿ¡ÿÿÿÿÿÿxÿgÿpÿ|ÿ\ÿWÿ]ÿeÿcÿjÿjÿfÿcÿTÿXÿkÿoÿxÿÿxÿÿÿÿoÿgÿÿÿÿÿ¡ÿÿÿÿ¯ÿÿ¢ÿ§ÿÿ£ÿ¡ÿÿÿÿ|ÿsÿÿÿÿÿÿÿÿ¦ÿ ÿÿÿªÿ­ÿªÿ¬ÿ¯ÿ¯ÿ»ÿµÿ£ÿ±ÿ¨ÿ±ÿ§ÿ±ÿºÿ·ÿ·ÿ±ÿ°ÿºÿ£ÿ»ÿ¨ÿªÿ¼ÿ£ÿ ÿÿ£ÿ³ÿ®ÿ¢ÿ©ÿ¥ÿ¯ÿ¥ÿ²ÿ­ÿ§ÿ£ÿ¦ÿ¤ÿ¯ÿ»ÿ¶ÿ®ÿ¯ÿ¶ÿ¨ÿ«ÿ¬ÿÂÿ¬ÿ¼ÿ·ÿªÿ ÿ¢ÿ§ÿ¨ÿ¬ÿ­ÿ±ÿÿÿÿÿÿ ÿÿ ÿ­ÿ²ÿ·ÿ©ÿÿ§ÿÿ¯ÿ¾ÿ¶ÿ°ÿ­ÿ«ÿ­ÿ´ÿ³ÿ±ÿ¬ÿ§ÿ¬ÿÿ¬ÿ®ÿ¦ÿ£ÿ­ÿ´ÿ²ÿ¹ÿ®ÿ ÿÿÿÿ§ÿ¸ÿªÿ©ÿ¥ÿÿ§ÿ·ÿ®ÿµÿÿ±ÿ°ÿ°ÿ¯ÿ·ÿ±ÿ ÿ ÿ¨ÿÿ¦ÿÿÿªÿ¹ÿªÿ¦ÿÿ¥ÿ¯ÿ®ÿ±ÿ´ÿ®ÿ©ÿ¤ÿ¨ÿ©ÿÿÿ¤ÿ¥ÿ§ÿ³ÿµÿªÿ³ÿÿÿÿÿÿÿÿ¤ÿ­ÿ¸ÿ±ÿ¢ÿ¡ÿ£ÿ«ÿ¨ÿ©ÿ¥ÿÿÿ¦ÿ±ÿ®ÿ½ÿ®ÿ¡ÿÿÿ¢ÿ©ÿªÿ¢ÿÿÿÿÿ¨ÿ®ÿ¡ÿ£ÿªÿ©ÿ°ÿµÿ¤ÿ°ÿ¾ÿÿ¨ÿ®ÿ¬ÿ­ÿ«ÿ£ÿ¥ÿ¸ÿªÿ©ÿ¦ÿ¥ÿ¨ÿ£ÿÿÿ¦ÿ­ÿÿªÿÿ¶ÿªÿ¨ÿ¤ÿÿÿ£ÿ¨ÿ¯ÿ¡ÿ¤ÿ¤ÿ§ÿ²ÿªÿ£ÿ©ÿªÿ¡ÿ¤ÿ£ÿºÿ§ÿ ÿªÿ·ÿ±ÿÿÿÿ|ÿÿUÿÿ¢ÿ©ÿ¨ÿ ÿÿ¡ÿ¬ÿ¦ÿÿÿÿÿÿÿÿÿ¡ÿ¯ÿ¦ÿ«ÿ°ÿ©ÿ§ÿ®ÿ®ÿ¥ÿÿªÿÿ¦ÿÿÿiÿVÿdÿÿÿÿ¥ÿÿÿ ÿÿÿ£ÿ¯ÿ¬ÿ­ÿ¥ÿÿ´ÿ¶ÿ¬ÿ£ÿÿ¦ÿ§ÿÿ©ÿÿ¢ÿ¤ÿªÿ­ÿ¨ÿ©ÿÃÿ¢ÿÿ£ÿ¤ÿ¢ÿÿ¥ÿ´ÿ³ÿ¸ÿÿ¬ÿªÿ¼ÿ¶ÿ¥ÿ®ÿ¸ÿ©ÿÿ­ÿ°ÿ­ÿ¸ÿ½ÿ¬ÿ¡ÿ±ÿºÿ¯ÿ­ÿ´ÿ¾ÿ±ÿÿ«ÿ¬ÿ©ÿ«ÿ°ÿ¯ÿ§ÿ¤ÿ¨ÿ«ÿ§ÿÿ­ÿÿ±ÿ®ÿ·ÿºÿµÿµÿ¶ÿ¡ÿ«ÿ²ÿ©ÿºÿ¿ÿ»ÿ¼ÿ½ÿ²ÿ¦ÿÿÿ«ÿ¦ÿ§ÿ°ÿ¸ÿ¹ÿ«ÿÿ±ÿ­ÿ°ÿ±ÿ«ÿ¬ÿ®ÿ£ÿ¯ÿ·ÿ£ÿ¬ÿ¡ÿ¡ÿ­ÿ±ÿ´ÿ»ÿ·ÿ´ÿ±ÿªÿ¶ÿµÿ¤ÿÿÿ=ÿþUþÿÿÿÿÿÿ§ÿÿ¨ÿÿÿÿÿÿÿÿ ÿ£ÿªÿ³ÿ§ÿÿÿÿÿ¦ÿ©ÿ«ÿ«ÿÿÿÿsÿwÿÿ ÿªÿµÿ¤ÿ·ÿÿÿÿÿÿ¤ÿÿÿÿÿÿ­ÿªÿ¥ÿ¨ÿÿrÿ<ÿÿ³þøþ_ÿÿÿÿÿ©ÿ¦ÿ¤ÿªÿ½ÿ·ÿ¶ÿ©ÿ­ÿ¶ÿ®ÿ°ÿ±ÿÿ¯ÿ¿ÿ¥ÿ£ÿ©ÿ¯ÿ¯ÿ¬ÿ³ÿ«ÿªÿ¨ÿ¬ÿ¦ÿ¤ÿ¬ÿ©ÿ¥ÿ¨ÿ¥ÿ°ÿ«ÿÂÿ¢ÿÿ¹ÿ¹ÿ±ÿ·ÿµÿ±ÿ®ÿ´ÿ³ÿ¬ÿ³ÿ°ÿ§ÿ ÿ§ÿ´ÿ³ÿ°ÿÿ½ÿ»ÿ±ÿ¤ÿÿÿ©ÿ²ÿ§ÿ²ÿ²ÿ­ÿÄÿ³ÿ¡ÿ­ÿ¶ÿµÿ´ÿµÿ·ÿ»ÿ³ÿ©ÿÿ£ÿ¬ÿ¶ÿ»ÿ¶ÿ­ÿ¨ÿ©ÿ®ÿ¨ÿÿªÿ¬ÿ­ÿÄÿ¾ÿ§ÿ ÿ­ÿ±ÿªÿ¸ÿ¹ÿ±ÿ§ÿ©ÿ¦ÿ¬ÿ¯ÿ¨ÿ§ÿ±ÿ¬ÿ­ÿÿ¹ÿ­ÿ¶ÿ«ÿ­ÿ©ÿ©ÿºÿ¿ÿ¹ÿªÿµÿºÿ®ÿ©ÿ¬ÿ§ÿÿ«ÿ´ÿ®ÿ¿ÿ³ÿ´ÿ¿ÿ°ÿ§ÿ¡ÿªÿ±ÿ¶ÿ¶ÿ°ÿ¯ÿ³ÿªÿµÿ³ÿ²ÿ¯ÿµÿ·ÿ²ÿ±ÿ¬ÿ¯ÿ´ÿ¡ÿ¼ÿÁÿÒÿ§ÿ·ÿªÿÿ¨ÿ¼ÿÁÿ¸ÿ±ÿ±ÿ­ÿ¸ÿ³ÿ¬ÿ¢ÿ¨ÿ±ÿ®ÿ³ÿºÿºÿ½ÿºÿ¦ÿºÿ´ÿÿÿ¼ÿ£ÿ³ÿ»ÿ·ÿªÿªÿ±ÿ¦ÿ«ÿ°ÿ ÿ°ÿ½ÿ°ÿ«ÿ³ÿ·ÿ±ÿ«ÿ©ÿ§ÿ£ÿ¦ÿªÿ¦ÿÉÿÿ£ÿ²ÿ«ÿ°ÿ¥ÿ©ÿ±ÿ«ÿ¬ÿ±ÿ®ÿµÿµÿÿ·ÿ°ÿ´ÿ¸ÿ£ÿ¥ÿ¸ÿ´ÿ¡ÿÿ¤ÿ³ÿ³ÿ²ÿ¶ÿ³ÿºÿÿ¥ÿ·ÿºÿ°ÿªÿ«ÿ§ÿ«ÿ¹ÿ®ÿ¬ÿ´ÿÿ­ÿ¨ÿªÿ°ÿ³ÿ°ÿ°ÿ©ÿ¢ÿ³ÿªÿ´ÿ©ÿÿ©ÿ§ÿ°ÿ¯ÿ°ÿµÿ°ÿ¬ÿ§ÿ¦ÿ´ÿ¦ÿ§ÿ®ÿ°ÿÿ±ÿÆÿÂÿ¹ÿ®ÿ«ÿ±ÿ±ÿ¦ÿÿ¨ÿ»ÿ¸ÿ¨ÿ²ÿ±ÿ¬ÿ¹ÿ¼ÿ¨ÿ®ÿ³ÿ¯ÿ¦ÿ¨ÿ±ÿ°ÿ·ÿ´ÿ²ÿ²ÿ±ÿ½ÿ»ÿ¦ÿ­ÿ¨ÿªÿÀÿ¹ÿ´ÿ¯ÿÿ¢ÿ¦ÿ±ÿ²ÿ°ÿ¿ÿ¡ÿ§ÿ¥ÿ´ÿ°ÿ²ÿ¹ÿ¸ÿ±ÿ¯ÿ°ÿ²ÿ¶ÿ¯ÿ©ÿ«ÿ²ÿ·ÿ­ÿ­ÿ¬ÿ¿ÿ´ÿ¨ÿ¥ÿ¦ÿ©ÿ¯ÿºÿ¹ÿ°ÿ°ÿ»ÿ´ÿ¬ÿ¨ÿ¹ÿ®ÿ³ÿ³ÿ·ÿ­ÿ­ÿ³ÿ¨ÿ£ÿ·ÿ¹ÿÿ¢ÿ³ÿ£ÿ½ÿÿÿ¶ÿ´ÿ¤ÿªÿ§ÿÿÿÿ¡ÿ­ÿ°ÿ¢ÿ¡ÿÿ«ÿ°ÿ¡ÿ ÿ¡ÿÿÿ¡ÿ ÿ¦ÿ ÿÿ¢ÿÿÿÿÿ¥ÿ«ÿ­ÿÿ£ÿªÿ¤ÿ£ÿ¥ÿ³ÿºÿÿ¥ÿ¦ÿ¢ÿ¥ÿÿÿ®ÿ°ÿ ÿ¡ÿÿ¤ÿ¨ÿ¡ÿ¦ÿªÿ¥ÿ¢ÿ²ÿ£ÿÿÿÿ¢ÿÿÿ®ÿ´ÿªÿÿÿ©ÿ¨ÿÿÿÿÿ£ÿÿ¦ÿÿÿ¡ÿÿ§ÿ¦ÿÿÿÿÿÿÿ ÿÿÿÿ ÿÿÿÿÿÿÿ¤ÿ£ÿÿÿÿÿÿÿÿÿÿ£ÿ¥ÿÿ§ÿÿ¢ÿÿÿÿÿÿ¤ÿªÿ¦ÿ£ÿ ÿ£ÿ ÿÿ¤ÿ§ÿ§ÿÿ­ÿÿÿÿÿÿ¥ÿ§ÿ¤ÿ¬ÿ¬ÿÿÿÿÿÿ§ÿ¯ÿ©ÿ¡ÿ¢ÿÿÿ¡ÿ­ÿ­ÿ¬ÿ¬ÿ­ÿ«ÿ¨ÿªÿ¸ÿ¢ÿ©ÿ¨ÿ¯ÿ¯ÿµÿ°ÿªÿµÿ®ÿ§ÿ¯ÿ°ÿ¥ÿ¤ÿ¤ÿ±ÿÅÿ³ÿ«ÿ«ÿ«ÿ®ÿªÿ¯ÿ²ÿ¬ÿ¯ÿªÿ©ÿÿÿ¨ÿ¨ÿªÿªÿ¬ÿ¥ÿ«ÿ¡ÿÿÿ¬ÿ¢ÿ¡ÿ§ÿ£ÿÿÿ¤ÿÿÿÿ§ÿ ÿ¤ÿ³ÿ­ÿ«ÿ©ÿ ÿ®ÿ·ÿ­ÿ¨ÿ»ÿ ÿ¨ÿ¬ÿ´ÿ§ÿªÿ³ÿªÿÃÿ±ÿºÿªÿ¯ÿ¤ÿ¦ÿ®ÿ«ÿ¥ÿ¬ÿ¹ÿ·ÿ¯ÿ¥ÿÿ¦ÿ£ÿ«ÿ±ÿ®ÿªÿÿ­ÿ·ÿµÿÿ¥ÿ¬ÿ©ÿÿ«ÿ¸ÿ«ÿ¥ÿ­ÿ¨ÿÿ¢ÿµÿªÿ¨ÿÆÿ¯ÿÿ«ÿ§ÿÿ ÿ¬ÿ¦ÿ«ÿÿ±ÿÿ¦ÿ¤ÿ±ÿ­ÿ§ÿ±ÿ¨ÿ§ÿ­ÿµÿ«ÿ©ÿ§ÿ«ÿ³ÿ¶ÿ²ÿªÿ¬ÿ¹ÿ½ÿ¸ÿÁÿ½ÿ©ÿ©ÿ»ÿ°ÿ§ÿ¸ÿ·ÿ¥ÿ£ÿ¬ÿÿ¢ÿÿªÿ ÿÿ«ÿ®ÿ®ÿ¼ÿ­ÿ«ÿ³ÿ¯ÿ¯ÿªÿ¬ÿ³ÿ³ÿ±ÿ«ÿ¯ÿ£ÿ©ÿ´ÿ¾ÿ¦ÿÿ¥ÿ®ÿ¨ÿ­ÿ¯ÿ²ÿ´ÿ¨ÿ­ÿ­ÿ¯ÿ¦ÿ ÿ¦ÿÿÿÿ¯ÿ°ÿ¨ÿÿÿ¯ÿ±ÿ¸ÿºÿ»ÿ´ÿ®ÿ½ÿªÿÿ¬ÿ²ÿ«ÿÿ¹ÿ¯ÿ¥ÿ«ÿ«ÿ¤ÿ©ÿ¬ÿ©ÿ¢ÿ¨ÿªÿÿ¥ÿ³ÿÿÿ­ÿ§ÿ©ÿ«ÿ´ÿ»ÿ»ÿ³ÿ©ÿ®ÿ¢ÿ°ÿ°ÿ£ÿ³ÿ¡ÿ¦ÿ·ÿ¯ÿ©ÿ¯ÿ¨ÿ¹ÿ¦ÿ¥ÿ§ÿ­ÿ¯ÿ«ÿ®ÿ­ÿÿÿ±ÿ¸ÿ¶ÿ®ÿ©ÿ­ÿ­ÿ¨ÿ¡ÿ£ÿÿÿ¤ÿ ÿ®ÿ¨ÿ§ÿ£ÿ§ÿÈÿ¦ÿ ÿ«ÿÿªÿ±ÿÿ­ÿ¥ÿ±ÿ¨ÿ«ÿ±ÿ§ÿÿ¦ÿ®ÿªÿ­ÿ¨ÿ¤ÿ®ÿ°ÿ¡ÿÿ¢ÿ­ÿ¶ÿ®ÿ®ÿ´ÿ¯ÿ¥ÿ¯ÿ·ÿ¹ÿ²ÿ¶ÿ¼ÿÿ£ÿ¯ÿ§ÿ¢ÿ¯ÿ±ÿ¯ÿ«ÿ·ÿ°ÿ¬ÿ´ÿ®ÿ«ÿ«ÿÿ¡ÿµÿ¬ÿ©ÿ­ÿ°ÿ·ÿ³ÿ­ÿ¬ÿ¨ÿ©ÿ®ÿ©ÿ¤ÿ¢ÿÿ¬ÿÿ¤ÿ«ÿ¹ÿ£ÿµÿ¿ÿ£ÿ¡ÿÃÿ¿ÿ ÿÿ¥ÿ§ÿµÿÿÿ°ÿ¤ÿªÿ­ÿ¦ÿ»ÿ¦ÿÿÿ¨ÿ¦ÿªÿ®ÿªÿ¬ÿ®ÿ§ÿ¤ÿ«ÿ©ÿ°ÿ´ÿ¡ÿ£ÿÿÿ¤ÿÿÿÿhÿEÿ;ÿÿ§ÿ ÿ®ÿ ÿªÿ§ÿ£ÿ®ÿ¼ÿ£ÿ¦ÿ²ÿ¦ÿÿ¡ÿ¨ÿ®ÿ¸ÿ¬ÿ¬ÿ®ÿ«ÿµÿ¿ÿ¸ÿ­ÿ£ÿ©ÿ±ÿ©ÿ¤ÿ¥ÿ­ÿ¦ÿ¦ÿºÿ´ÿ©ÿ­ÿ¾ÿ§ÿ ÿ¡ÿ­ÿ±ÿ¤ÿ«ÿ®ÿ¼ÿÅÿ¡ÿÿ²ÿ¢ÿ¬ÿ¯ÿµÿ ÿ¶ÿ¯ÿ¤ÿ¨ÿ·ÿ¼ÿ¦ÿ­ÿ½ÿ¦ÿÿ©ÿ¯ÿ¦ÿ«ÿÁÿ½ÿ¬ÿ­ÿ©ÿ£ÿºÿ»ÿ¡ÿ£ÿ¥ÿªÿµÿ¼ÿ¤ÿµÿ±ÿªÿ£ÿªÿ¥ÿ­ÿ¯ÿ£ÿ¥ÿÿ ÿ¬ÿ«ÿ¡ÿ¶ÿºÿ¤ÿÿªÿ³ÿ¶ÿ§ÿ¦ÿ­ÿ±ÿ¥ÿ§ÿ¦ÿ¨ÿ°ÿ«ÿ©ÿ£ÿÿ£ÿ¥ÿ¤ÿ¤ÿ¥ÿ¨ÿÿÿÿ°ÿ±ÿ®ÿ«ÿ¤ÿªÿ§ÿÿ§ÿªÿ¥ÿ¬ÿ§ÿ£ÿ¨ÿ¡ÿÿ¢ÿ¦ÿ´ÿ­ÿ«ÿ¦ÿ±ÿ¤ÿ«ÿªÿ­ÿ¯ÿªÿ®ÿ¹ÿ·ÿ¤ÿ ÿ«ÿ®ÿ´ÿµÿ¯ÿ¯ÿ°ÿ©ÿ¡ÿ¦ÿ¥ÿÿ¦ÿªÿ«ÿ´ÿ©ÿ«ÿ¨ÿ¤ÿ¡ÿ©ÿ¬ÿ«ÿ®ÿ¦ÿ®ÿÿ¨ÿ©ÿÿ¢ÿ³ÿ ÿ£ÿ¸ÿ©ÿ¡ÿÿ±ÿ¥ÿ­ÿ ÿ±ÿ²ÿ¯ÿ¬ÿªÿ¾ÿ±ÿ¯ÿ©ÿ¬ÿ£ÿ¢ÿªÿ¨ÿ¤ÿ£ÿ«ÿºÿ´ÿ¦ÿªÿ¨ÿ¨ÿ¯ÿ¦ÿ¥ÿ£ÿ¢ÿ¥ÿ©ÿÿ¸ÿ«ÿ ÿ®ÿ½ÿ°ÿÿ°ÿ®ÿÿÿ¬ÿ¦ÿ´ÿ½ÿ¨ÿµÿªÿªÿ§ÿÿÿ²ÿ²ÿ§ÿÿÿ¦ÿ¨ÿ¥ÿ§ÿ¤ÿ¨ÿ£ÿªÿ£ÿ¤ÿ©ÿ¤ÿ§ÿ¥ÿ¡ÿ¦ÿ¨ÿ§ÿ¤ÿ¤ÿ¢ÿÿªÿ­ÿÿ¤ÿÿ·ÿ­ÿ®ÿ¨ÿ«ÿ¨ÿ®ÿ©ÿ§ÿÿÿ§ÿÿÿ¤ÿ{ÿÿþ(ÿÿ¶ÿ¦ÿ°ÿ³ÿ§ÿ«ÿ«ÿ®ÿ¨ÿ²ÿ­ÿ³ÿ´ÿ ÿ¢ÿ¨ÿÿ ÿ¦ÿ©ÿ®ÿ«ÿ«ÿµÿµÿ¥ÿªÿ¹ÿµÿªÿ¤ÿ¡ÿ±ÿ©ÿÿ§ÿªÿ¬ÿ­ÿ°ÿµÿ¦ÿ­ÿ¯ÿµÿ¶ÿ­ÿ±ÿ¨ÿ¦ÿ©ÿÿ±ÿÿ³ÿ³ÿÿÿ£ÿÿÿ ÿ­ÿ¬ÿ¢ÿ¨ÿªÿ¯ÿ¬ÿÿÿ¦ÿ£ÿ§ÿ¬ÿ¨ÿ®ÿ·ÿ±ÿ¯ÿµÿµÿ®ÿ¥ÿ¡ÿªÿ§ÿ±ÿ«ÿ¬ÿ¬ÿÿ©ÿ¦ÿ¤ÿ­ÿµÿ¬ÿÿ¬ÿ©ÿ®ÿ¯ÿ¸ÿ¸ÿ¨ÿ¯ÿÿ¨ÿ¬ÿµÿ®ÿ±ÿ«ÿªÿ±ÿ·ÿ´ÿ½ÿ·ÿ ÿÿÿÿ®ÿ¸ÿµÿ¦ÿ ÿ±ÿ¹ÿ£ÿ ÿ¨ÿ±ÿ¶ÿ¶ÿ³ÿ¿ÿªÿ¬ÿÿ¸ÿ¡ÿ±ÿÁÿ°ÿ»ÿ£ÿ§ÿ½ÿ»ÿ©ÿ¯ÿ±ÿ­ÿ©ÿ«ÿ±ÿ¤ÿ¤ÿ¥ÿ ÿ¦ÿ±ÿ«ÿ ÿ£ÿ¥ÿ¤ÿ¦ÿÿÿÿ«ÿ©ÿ¯ÿ¤ÿ§ÿ¡ÿ£ÿªÿ©ÿ±ÿ§ÿ©ÿ¬ÿ«ÿÿ£ÿ©ÿ²ÿ¼ÿ¥ÿ¦ÿ¥ÿºÿ¨ÿ®ÿ¤ÿ¶ÿ²ÿ³ÿ¯ÿ§ÿ¥ÿ°ÿ¯ÿ±ÿ¯ÿ«ÿ¬ÿ«ÿ´ÿ·ÿ­ÿ¦ÿ¦ÿ®ÿ«ÿ±ÿ¸ÿ­ÿ¯ÿªÿ¬ÿ°ÿ¯ÿ¢ÿ¡ÿ¦ÿ·ÿ·ÿºÿ·ÿ«ÿºÿ©ÿµÿ°ÿ­ÿ·ÿ§ÿ«ÿ®ÿ±ÿ±ÿ¯ÿ¦ÿ­ÿ±ÿ¨ÿÿ¯ÿ»ÿ¾ÿ½ÿ¬ÿ®ÿ³ÿ®ÿ­ÿ¥ÿ¬ÿªÿªÿªÿ¦ÿ´ÿ¬ÿ®ÿ¸ÿ²ÿ©ÿ²ÿ¢ÿ­ÿ®ÿ©ÿ¸ÿ²ÿ³ÿ³ÿ±ÿ²ÿ´ÿ¬ÿ£ÿ¬ÿ´ÿ±ÿ«ÿ±ÿ«ÿ·ÿÇÿ´ÿ§ÿ±ÿ¯ÿ¨ÿ°ÿ·ÿ©ÿÿ¨ÿ´ÿ¯ÿªÿ¬ÿ°ÿÊÿ­ÿ¢ÿ®ÿ¨ÿ·ÿ°ÿªÿ¨ÿ®ÿÿÿ¯ÿªÿ³ÿ¶ÿ±ÿ±ÿªÿ³ÿ¯ÿ¤ÿ ÿ­ÿ°ÿ´ÿ½ÿ´ÿ´ÿ¹ÿ»ÿ²ÿªÿ´ÿ°ÿµÿ¤ÿ´ÿ­ÿ©ÿ©ÿ§ÿ£ÿ«ÿ¯ÿ±ÿ¯ÿ´ÿ§ÿ¦ÿ´ÿºÿªÿ·ÿ¶ÿÿ ÿªÿ¬ÿ¬ÿ¬ÿ§ÿ¨ÿ©ÿ¦ÿ¢ÿÿ®ÿ°ÿªÿ­ÿ¤ÿ¶ÿ¿ÿ«ÿ¨ÿ¸ÿÇÿÿ§ÿÅÿ¸ÿ¯ÿ¦ÿ§ÿÿªÿºÿ¯ÿ¼ÿ³ÿ§ÿ¨ÿ¬ÿ·ÿ¸ÿ³ÿ´ÿ²ÿ²ÿ¯ÿªÿ³ÿ¶ÿ¯ÿ®ÿ»ÿµÿ¹ÿ¤ÿ©ÿÿ¶ÿ­ÿ¸ÿ°ÿ¶ÿ©ÿºÿ¯ÿ¸ÿ¸ÿ±ÿ©ÿ¯ÿ´ÿ©ÿªÿªÿ¤ÿÿÿ®ÿ¤ÿ¤ÿ°ÿ§ÿÿÿ¥ÿ¹ÿ¯ÿ°ÿªÿ¯ÿ»ÿÿ¸ÿ°ÿ·ÿÿ§ÿ¥ÿ­ÿ¨ÿ©ÿ²ÿ«ÿ¯ÿ¨ÿ¯ÿ¶ÿ¬ÿ¦ÿ­ÿ¸ÿªÿ²ÿ¿ÿ³ÿ²ÿ¡ÿ¦ÿ¨ÿ£ÿ¨ÿ°ÿ¡ÿ¸ÿ®ÿ·ÿ°ÿÿ¦ÿ£ÿ¯ÿ¬ÿ£ÿ¬ÿ§ÿ°ÿ¿ÿ²ÿ¶ÿ»ÿ¨ÿ©ÿ«ÿÄÿ­ÿ¨ÿ¿ÿ´ÿÂÿÿ´ÿÿ±ÿÆÿ®ÿ±ÿ¶ÿ°ÿ­ÿ±ÿ°ÿ¯ÿ±ÿ²ÿªÿ¢ÿªÿ³ÿ³ÿ°ÿ§ÿ«ÿ©ÿ¯ÿ°ÿ³ÿ±ÿ°ÿ®ÿ½ÿ¤ÿ®ÿ¼ÿ»ÿÿ¯ÿ¬ÿ²ÿ«ÿ ÿ¥ÿ¤ÿ¢ÿ¥ÿ¤ÿ¥ÿ¡ÿ¤ÿ¥ÿ¥ÿªÿ±ÿ¨ÿ«ÿ³ÿÿªÿ¯ÿ¡ÿ§ÿµÿ´ÿ²ÿ°ÿ¦ÿ­ÿ­ÿ©ÿ®ÿªÿ¨ÿ°ÿªÿ¤ÿ«ÿÿÿÿÿ´ÿ£ÿÿ¦ÿÈÿ¬ÿÿÿÿÿÿÿÿÿÿÿÿÿÿÿÿÿ¨ÿÿÿÿÿ|ÿÿÿÿÿÿÿÿÿÿÿÿÿ¢ÿ¬ÿÿÿÿ¤ÿÿÿÿÿÿÿÿÿÿ¦ÿÿÿÿÿÿÿÿÿÿÿÿÿÿzÿ{ÿqÿÿ~ÿvÿsÿtÿÿÿ¤ÿ§ÿ¦ÿ®ÿ®ÿ©ÿ«ÿ­ÿ§ÿ¨ÿ²ÿ¢ÿ®ÿ¨ÿÿÿÿ§ÿ¡ÿ¯ÿÿÿ ÿ¢ÿÿ«ÿ°ÿ«ÿ§ÿ¢ÿ ÿ¬ÿµÿ®ÿ¥ÿ£ÿ®ÿ²ÿÿ­ÿ·ÿ­ÿ¨ÿ¤ÿÿ¥ÿÿ ÿ¨ÿ¥ÿ¬ÿ«ÿ«ÿ ÿ¢ÿÿÿ­ÿ¾ÿ¶ÿ©ÿ§ÿ©ÿ´ÿ³ÿÿÿ«ÿ¯ÿ°ÿµÿ·ÿ®ÿ°ÿ­ÿ¬ÿ«ÿ¤ÿ»ÿ¾ÿ¨ÿ¿ÿ¾ÿºÿµÿ­ÿ«ÿªÿ¥ÿ¨ÿ«ÿÿ¡ÿ¹ÿ¦ÿ¬ÿ¾ÿ¯ÿºÿ©ÿªÿ²ÿ«ÿ¯ÿ·ÿ´ÿ²ÿ¬ÿ¢ÿ¨ÿ°ÿ©ÿ ÿ¤ÿºÿºÿ®ÿ¬ÿ¯ÿÿ²ÿªÿ¦ÿÿ¦ÿ¯ÿ­ÿ¯ÿ¯ÿ©ÿ¥ÿ­ÿ´ÿ¶ÿ±ÿ¥ÿÿ¡ÿ¨ÿªÿ°ÿ©ÿ­ÿ¯ÿ¯ÿ°ÿ©ÿ¯ÿ²ÿ§ÿ¬ÿ©ÿ¤ÿ©ÿ±ÿ®ÿ³ÿ§ÿÿÿ¦ÿ°ÿ¤ÿÿ ÿ¥ÿ¥ÿ¨ÿ­ÿ­ÿ±ÿ¨ÿ±ÿ©ÿ¼ÿ½ÿ ÿÿÿµÿ¿ÿ¦ÿ§ÿ²ÿ£ÿrÿmÿ´ÿ¬ÿ£ÿÿ ÿÿ­ÿ´ÿ¯ÿ§ÿ¨ÿµÿ´ÿ´ÿºÿ¬ÿ¹ÿtÿoÿYÿcÿyÿÿÿÿÿÿ¢ÿÿÿzÿ}ÿÿvÿ]ÿ`ÿjÿsÿlÿlÿjÿlÿyÿvÿ]ÿkÿvÿ}ÿÿÿpÿ|ÿÿÿ~ÿÿÿÿÿÿÿÿÿÿÿ¡ÿ¢ÿÿÿ ÿ¥ÿÿÿÿÿÿÿÿyÿÿ«ÿ¡ÿÿÿ§ÿ£ÿªÿ¹ÿ´ÿ¥ÿ¦ÿ®ÿ¾ÿ²ÿ«ÿ²ÿ°ÿ½ÿ¤ÿ±ÿ¸ÿ·ÿ°ÿ ÿ²ÿºÿÿÀÿÿ¦ÿ§ÿ©ÿ±ÿªÿ©ÿ°ÿ°ÿ¯ÿ³ÿ¨ÿ¢ÿ¥ÿ¨ÿ²ÿ¯ÿ¨ÿ±ÿ©ÿµÿµÿ®ÿ¶ÿ²ÿ¬ÿÿÿºÿ°ÿ¿ÿ³ÿµÿªÿÿÿvÿÿ°ÿ©ÿ³ÿ¤ÿÿÿÿÿ¡ÿÿÿ¯ÿ´ÿ¡ÿÿ«ÿ¥ÿºÿ¢ÿ°ÿ­ÿ¦ÿºÿ¹ÿ´ÿ¶ÿ¨ÿ£ÿ­ÿ¨ÿ¨ÿ´ÿ¸ÿªÿ¯ÿ®ÿ¬ÿ¯ÿ´ÿ±ÿ£ÿÿ±ÿ®ÿ³ÿ¹ÿ¥ÿ­ÿ°ÿ ÿÿ¤ÿ»ÿ«ÿ²ÿ©ÿ»ÿ©ÿ°ÿ¬ÿ«ÿ£ÿ§ÿ´ÿ°ÿ¥ÿ¯ÿµÿÿÊÿ ÿ¥ÿ©ÿªÿ¬ÿ²ÿ¯ÿ£ÿ¦ÿ¡ÿ©ÿ­ÿ°ÿÿÿÿ¤ÿ¯ÿ¶ÿ»ÿ§ÿÿ¨ÿ¥ÿÿªÿ¨ÿÿ£ÿ¤ÿÿ§ÿªÿ¦ÿ¡ÿ«ÿ¤ÿ¥ÿ¯ÿ­ÿ¥ÿ ÿÿ¬ÿ«ÿ±ÿ ÿÿÿÿÿªÿ¬ÿÿÿ§ÿ ÿ¤ÿ¨ÿ¤ÿ§ÿÿ¡ÿ§ÿ§ÿ¦ÿ±ÿ¸ÿÿ³ÿ­ÿ©ÿÿ¥ÿ¬ÿ­ÿ¬ÿªÿ¦ÿªÿ©ÿÿÿ¦ÿ¡ÿÿÿ¡ÿ¯ÿÿªÿ¡ÿ¨ÿ§ÿÿÿ«ÿ¯ÿªÿ ÿ¤ÿ®ÿÿ¨ÿ£ÿ®ÿ¬ÿ¤ÿ¢ÿ£ÿ¥ÿ«ÿ¥ÿ®ÿ§ÿÿ¦ÿ´ÿ²ÿ¨ÿ¨ÿ ÿ¡ÿmÿwÿ¦ÿ®ÿ­ÿ©ÿ§ÿ¥ÿÿ¬ÿ¬ÿ©ÿ£ÿ ÿ£ÿ±ÿ±ÿ£ÿ¥ÿ¥ÿ´ÿ¿ÿ°ÿ¸ÿ³ÿµÿ±ÿ¯ÿ±ÿÿ©ÿ©ÿÿÿlÿHÿ<ÿRÿvÿzÿÿÿÿ¢ÿÿÿÿ¤ÿ±ÿ¯ÿ²ÿ­ÿÿ­ÿ©ÿ¨ÿ©ÿ¬ÿ°ÿÿ ÿ®ÿ¾ÿ®ÿÿÿÿ£ÿ¬ÿ¼ÿÿÿ¦ÿ­ÿ°ÿ¦ÿÿ£ÿ°ÿ¦ÿÿ£ÿ¦ÿ ÿÿÿÿ«ÿ¯ÿ¡ÿªÿ°ÿ£ÿ«ÿ·ÿ¯ÿ¤ÿ¶ÿªÿ¦ÿ«ÿ§ÿªÿ¡ÿÿ¢ÿºÿµÿÿ«ÿºÿ­ÿ­ÿ»ÿ½ÿ³ÿ¨ÿ´ÿ¢ÿµÿ¨ÿ°ÿ»ÿ»ÿ®ÿÿ£ÿ£ÿ±ÿÆÿºÿ°ÿ®ÿ´ÿ¼ÿ±ÿ¶ÿ«ÿ¦ÿ¬ÿ«ÿªÿ²ÿ¸ÿ¯ÿÿÿ³ÿ«ÿ¯ÿ³ÿ´ÿ­ÿÿ£ÿ¶ÿºÿ³ÿ°ÿ¨ÿ ÿ¦ÿ°ÿ±ÿ°ÿ¹ÿ®ÿ¥ÿ¥ÿ­ÿ«ÿÿÿÿpÿâþéýþDÿÿÿÿÿÿÿ¢ÿÿÿÿÿ¤ÿ­ÿ¡ÿªÿ£ÿ°ÿ¬ÿ®ÿ¢ÿÿÿÿÿ ÿ¨ÿ©ÿÿÿÿ{ÿÿÿÿÿ§ÿ§ÿ´ÿªÿÿÿÿÿÿÿÿ¡ÿÿÿÿªÿ¥ÿÿÿ]ÿÿ,ÿÑþìþfÿÿÿÿÿ£ÿ¬ÿÿªÿ»ÿµÿµÿ­ÿªÿ³ÿ°ÿ£ÿ·ÿ¨ÿ°ÿ¦ÿ¡ÿ¦ÿ£ÿ ÿ¬ÿºÿ½ÿ¯ÿ¸ÿªÿ¢ÿ®ÿ§ÿ§ÿªÿ¢ÿ¡ÿ¥ÿ®ÿ¯ÿ­ÿ£ÿ©ÿ³ÿ·ÿ²ÿ®ÿ°ÿ¥ÿ¦ÿ«ÿ¨ÿ¦ÿ°ÿ¯ÿ¤ÿÿ¦ÿ±ÿ°ÿ»ÿ¥ÿ¯ÿ°ÿ»ÿ°ÿÿÿ¤ÿ­ÿ¯ÿ¶ÿÃÿ¹ÿÁÿ·ÿ±ÿµÿ¸ÿ²ÿ°ÿµÿ¸ÿ¼ÿ¯ÿ°ÿ¨ÿµÿ²ÿ­ÿ³ÿ®ÿ¡ÿ¯ÿ¹ÿ³ÿµÿ«ÿ£ÿ³ÿ±ÿ²ÿµÿµÿ°ÿ«ÿ¶ÿ·ÿ¹ÿµÿ©ÿ³ÿ¿ÿµÿ§ÿÿÿÿ¯ÿ½ÿ³ÿ°ÿ´ÿ§ÿ«ÿµÿ½ÿ²ÿ©ÿ»ÿ¿ÿ±ÿ®ÿªÿÀÿ¬ÿ­ÿ·ÿ¸ÿ­ÿ¢ÿ¨ÿµÿ¹ÿ±ÿ¡ÿ´ÿ³ÿ°ÿ¶ÿ§ÿ°ÿºÿ¯ÿ¨ÿ´ÿ·ÿ¨ÿ»ÿ¸ÿ²ÿªÿ³ÿ·ÿ³ÿ­ÿ­ÿ´ÿ¾ÿµÿ»ÿ¶ÿ¢ÿ²ÿ¶ÿ¯ÿ²ÿ±ÿ«ÿµÿÃÿÁÿ¼ÿ«ÿ«ÿ¥ÿ¶ÿ¨ÿ®ÿ¬ÿ³ÿ´ÿ¯ÿ«ÿ¬ÿ®ÿ­ÿ¸ÿ¾ÿ¾ÿ¥ÿÀÿ¿ÿÄÿÁÿÀÿ»ÿ²ÿ¯ÿ¦ÿ£ÿ¨ÿ±ÿ­ÿÀÿ®ÿ©ÿµÿ±ÿ±ÿ¹ÿ®ÿªÿÄÿ´ÿÇÿ¸ÿ©ÿ­ÿ­ÿ¹ÿ³ÿ«ÿ±ÿ¸ÿ·ÿ«ÿ¢ÿ¬ÿ¤ÿ¹ÿ®ÿ°ÿ®ÿ­ÿ¨ÿ©ÿÿÿ§ÿ§ÿ´ÿ¹ÿ¨ÿ®ÿ½ÿ°ÿ¿ÿ¨ÿ ÿ«ÿ±ÿ±ÿ°ÿ±ÿµÿ­ÿÿ¬ÿ¯ÿ¥ÿªÿ´ÿ­ÿ£ÿÿ©ÿ±ÿ´ÿ«ÿ¥ÿ´ÿ½ÿºÿ·ÿ®ÿ¸ÿ«ÿÿµÿ¸ÿ±ÿ¯ÿ®ÿªÿ¨ÿ§ÿ¬ÿ½ÿ±ÿ§ÿ®ÿ­ÿ¥ÿ²ÿÀÿÊÿÀÿ«ÿ¨ÿ­ÿªÿ ÿÿ£ÿ©ÿ´ÿ«ÿÂÿ«ÿµÿ¸ÿ´ÿ«ÿ¬ÿ±ÿ«ÿ¦ÿ«ÿ­ÿ­ÿªÿ¬ÿ½ÿ­ÿ¿ÿ¥ÿ±ÿ°ÿ¤ÿ¬ÿ¸ÿ·ÿ±ÿ±ÿµÿ´ÿ¯ÿ°ÿ¼ÿ­ÿ«ÿÀÿÿ£ÿÿ¸ÿ«ÿ«ÿ¯ÿ­ÿ¬ÿ±ÿ³ÿ­ÿ»ÿ°ÿªÿ¸ÿ¼ÿ«ÿ­ÿ¥ÿ²ÿ¯ÿ©ÿ§ÿ¥ÿ¬ÿ·ÿ³ÿªÿ®ÿ¨ÿ¤ÿ¶ÿ§ÿ³ÿ®ÿ²ÿ¢ÿ«ÿ¬ÿ²ÿ¯ÿµÿµÿ¡ÿÿ®ÿ®ÿÿ©ÿ²ÿÀÿÿÿ­ÿÿ¤ÿ¤ÿ²ÿ¯ÿ¬ÿÿÿÿ¡ÿ¡ÿÿÿ ÿ¤ÿ¤ÿÿ¥ÿÿÿÿÿÿ¢ÿ¤ÿÿÿÿ¢ÿ¬ÿÿ£ÿ¡ÿÿÿªÿÿÿ¡ÿ®ÿ¥ÿ¨ÿÿ§ÿ«ÿ¥ÿÿÿ£ÿ¬ÿ³ÿÿ¨ÿÿÿÿÿ¢ÿ±ÿ£ÿ¤ÿµÿ§ÿÿÿÿªÿ£ÿÿÿ¤ÿÿÿÿ£ÿ·ÿÿÿÿ¤ÿ¤ÿÿ§ÿÿÿÿÿÿ§ÿ¤ÿ ÿÿÿ ÿÿ¡ÿ¢ÿÿ­ÿ­ÿÿ¦ÿ ÿÿÿÿÿÿ£ÿ¢ÿÿÿÿÿÿÿ±ÿÿÿÿ§ÿÿ¢ÿ¥ÿ¢ÿÿÿ£ÿ¥ÿ¤ÿ§ÿ§ÿÿÿ ÿÿ¤ÿ©ÿ¬ÿÿÿÿÿÿÿÿÿ¤ÿªÿÿ ÿÿÿÿ ÿ©ÿ¦ÿ¤ÿ¬ÿ¥ÿ£ÿÿÿÿ¡ÿ¯ÿÿ¤ÿ¤ÿ£ÿ°ÿ¯ÿ´ÿ¤ÿ®ÿ¸ÿ³ÿ±ÿ¼ÿ¹ÿ°ÿµÿ¬ÿ«ÿ¶ÿ­ÿÿ¬ÿ¡ÿ°ÿ·ÿ»ÿÅÿ·ÿ¯ÿ¯ÿ±ÿ¿ÿ¨ÿ±ÿ²ÿ¬ÿ¬ÿ¢ÿÿ¦ÿªÿ«ÿ¡ÿ§ÿ¤ÿ¨ÿ£ÿÿÿªÿªÿÿ§ÿÿÿÿ¦ÿ©ÿ¦ÿªÿÿÿÿ®ÿ®ÿ«ÿ¯ÿ¢ÿ¦ÿÿÿ¥ÿµÿ­ÿÁÿÇÿ±ÿ´ÿ¾ÿ¹ÿ´ÿºÿ°ÿ©ÿ§ÿ®ÿ­ÿ§ÿ­ÿµÿ±ÿ°ÿ¸ÿ¹ÿ³ÿ©ÿ ÿ®ÿ³ÿ¶ÿµÿ­ÿºÿ­ÿ­ÿ¯ÿÿ¥ÿÿ¬ÿ®ÿ©ÿ³ÿ¸ÿ²ÿ·ÿÇÿµÿÿ±ÿÀÿµÿ®ÿ§ÿÿ¬ÿ­ÿ±ÿ¬ÿ­ÿµÿªÿ½ÿ¸ÿ­ÿÿ»ÿ¶ÿ¬ÿ³ÿ¥ÿ¤ÿÿ­ÿµÿ¿ÿ®ÿ¥ÿ¥ÿ«ÿ©ÿÿ§ÿ°ÿ¬ÿ¯ÿ¯ÿ°ÿ¾ÿµÿ¯ÿÿ½ÿ¸ÿ§ÿ¼ÿ¹ÿ«ÿÀÿ¿ÿÿ°ÿÅÿ²ÿÿ«ÿ§ÿ³ÿ´ÿ¨ÿ ÿ ÿ¬ÿ±ÿ§ÿ¥ÿ§ÿ¦ÿªÿ©ÿ«ÿ²ÿ¬ÿ³ÿ²ÿ´ÿ¡ÿÿÿÿ¬ÿ´ÿ­ÿ§ÿ¯ÿ¥ÿ¦ÿ¤ÿ¦ÿ ÿ¥ÿ«ÿ­ÿÿÿ°ÿºÿµÿ©ÿ ÿ°ÿ®ÿ¹ÿ¶ÿÿ±ÿ§ÿªÿÀÿ¨ÿ¶ÿ«ÿ£ÿ¢ÿ²ÿ¬ÿÿµÿ±ÿ²ÿ­ÿ¤ÿªÿ¡ÿ¤ÿ®ÿ®ÿ«ÿ²ÿ¯ÿ¬ÿ²ÿ±ÿ°ÿ°ÿ¹ÿ¹ÿ©ÿ«ÿ¬ÿ­ÿ®ÿ¶ÿ§ÿ¤ÿ±ÿ¦ÿ¤ÿ²ÿ©ÿ¯ÿ¨ÿ¡ÿ»ÿ¨ÿ¦ÿ¬ÿ¹ÿ½ÿ±ÿªÿ©ÿ¤ÿÿ±ÿ¹ÿ´ÿ´ÿ¬ÿ£ÿÿÿÿ¢ÿÿ§ÿ¦ÿ¥ÿ²ÿ¼ÿªÿÿ¯ÿÿÿÿ«ÿ¦ÿ¡ÿ¥ÿÿ§ÿ¯ÿ«ÿ´ÿ¬ÿ­ÿ ÿªÿ¬ÿ±ÿ³ÿ­ÿ©ÿ­ÿ¬ÿ¤ÿ§ÿ«ÿ¨ÿªÿ©ÿ¥ÿ´ÿºÿ²ÿ£ÿ£ÿ®ÿºÿ·ÿºÿÁÿ¤ÿ¹ÿ©ÿ°ÿªÿ«ÿ²ÿºÿ®ÿ°ÿ¯ÿ°ÿ¦ÿÿ¤ÿÿÿ§ÿµÿ­ÿ¦ÿÿ¥ÿ©ÿ¦ÿ¨ÿ¨ÿ®ÿ¤ÿ¨ÿ§ÿ¤ÿÿ§ÿÿ¢ÿ¢ÿªÿ©ÿ·ÿ¸ÿ¤ÿ¨ÿÁÿ¸ÿ°ÿ®ÿ­ÿ¡ÿ¹ÿµÿ°ÿ¡ÿªÿ¥ÿ®ÿªÿ®ÿ®ÿÿ£ÿ¨ÿ±ÿÿÿ±ÿ³ÿ·ÿ·ÿ°ÿ¯ÿ®ÿ¨ÿªÿ¯ÿ´ÿµÿ¤ÿÿµÿªÿ¡ÿÿbÿ@ÿpÿÿ§ÿ¥ÿ±ÿ±ÿ³ÿ¯ÿ§ÿ¥ÿ´ÿÿÿ¥ÿ¥ÿÿ¥ÿ¤ÿ¦ÿªÿ©ÿ«ÿ°ÿ¢ÿ£ÿ´ÿÂÿ¼ÿªÿ©ÿ«ÿ ÿÿ¥ÿ²ÿ±ÿ£ÿ¥ÿ®ÿ¶ÿ±ÿ»ÿ²ÿÿ±ÿ¯ÿ°ÿ¤ÿÿÿ¥ÿ­ÿ¶ÿ¬ÿ¥ÿ®ÿ¨ÿ¯ÿÂÿ©ÿ¤ÿ¯ÿ¡ÿÿ ÿ ÿ¥ÿªÿ¦ÿÿÿÿ®ÿ¦ÿ¦ÿµÿ»ÿ½ÿ´ÿ®ÿ¬ÿªÿ¡ÿÿ¸ÿ¥ÿ­ÿ«ÿ¼ÿÿ¯ÿ¢ÿ´ÿ«ÿÿ¢ÿÿÿÿ ÿ¢ÿ¯ÿ¦ÿ®ÿÿÿ¹ÿ¼ÿÿÿ§ÿ°ÿÿÿªÿµÿªÿµÿ´ÿ¯ÿ¯ÿ¦ÿ§ÿ¡ÿÿ¨ÿ©ÿ©ÿ²ÿ°ÿ¶ÿ§ÿÿÿÿÿ ÿÿÿ¢ÿ§ÿÿ¥ÿ°ÿ«ÿ¯ÿ«ÿ«ÿºÿ¬ÿ ÿ ÿ©ÿ¶ÿ¯ÿ¥ÿ ÿ´ÿ¯ÿ±ÿ§ÿ¦ÿ¦ÿ©ÿ¬ÿ¶ÿ¶ÿ­ÿ ÿÿ¡ÿ¨ÿ¬ÿ¯ÿ¢ÿÿ«ÿ©ÿ©ÿ«ÿªÿ®ÿ§ÿ¡ÿ¨ÿ¤ÿ§ÿ­ÿ²ÿ°ÿ®ÿÿ¬ÿ«ÿ¥ÿ²ÿÿ¼ÿ±ÿÿ«ÿ°ÿÿÿ¦ÿ¦ÿÿ ÿ¬ÿ¢ÿ¹ÿÿ²ÿ¶ÿ¹ÿ°ÿ£ÿ¸ÿ²ÿ¬ÿ¡ÿ©ÿ«ÿªÿ°ÿ«ÿ¢ÿÿ¡ÿ²ÿ´ÿ¢ÿ¦ÿ³ÿ¯ÿ§ÿÿ©ÿ«ÿ±ÿ®ÿ¶ÿ¢ÿ¯ÿ­ÿ«ÿ©ÿ·ÿ«ÿÿ¬ÿ¢ÿÿÿ¢ÿÿ¨ÿ·ÿ¯ÿÿ¦ÿ³ÿ°ÿÿÿ¯ÿ²ÿ£ÿ£ÿ¢ÿÿ¦ÿÿÿ ÿ¥ÿ£ÿ£ÿÿ¯ÿºÿ©ÿ°ÿ°ÿÿÿ£ÿ«ÿ¬ÿ§ÿ¦ÿ¡ÿ£ÿ¨ÿ ÿ¨ÿ²ÿ·ÿ®ÿ«ÿ«ÿ¨ÿªÿÿÿ¬ÿÿÿÿÿÿÿ?ÿþþáþÿ±ÿ«ÿ¬ÿ¶ÿ¥ÿ¢ÿ¦ÿ©ÿÿ ÿ«ÿ²ÿ±ÿ¡ÿ­ÿªÿÿÿ¢ÿ­ÿ£ÿÿ¦ÿ°ÿµÿ­ÿ«ÿ±ÿ±ÿ¥ÿ©ÿ ÿÿªÿ¡ÿ§ÿ¬ÿ·ÿ·ÿÿ¶ÿÿ§ÿ²ÿ»ÿ¶ÿ§ÿÿ´ÿ¯ÿ¸ÿ¥ÿµÿ¦ÿ¬ÿ«ÿ¨ÿ¡ÿÿÿ§ÿ¨ÿªÿ°ÿ«ÿ©ÿ²ÿ²ÿ²ÿ¨ÿÿ¡ÿ ÿ¤ÿ¦ÿ¥ÿ©ÿ°ÿ²ÿ®ÿ»ÿ¹ÿ´ÿ°ÿ«ÿÿÿ¦ÿ¦ÿ­ÿ¡ÿ³ÿÿÿ·ÿ¯ÿ§ÿ¨ÿ¸ÿ³ÿ¢ÿ¶ÿÿ­ÿ¶ÿÿ¢ÿ°ÿ«ÿ´ÿ³ÿ ÿ ÿ¯ÿÿ¡ÿ´ÿªÿ¬ÿ·ÿµÿ³ÿÿÿµÿ´ÿ²ÿ¦ÿ¡ÿ«ÿ±ÿ¨ÿÿÿ ÿ®ÿ°ÿ¤ÿ¦ÿ¥ÿµÿÿ¯ÿ¥ÿ­ÿÿ¤ÿ´ÿ¤ÿ´ÿ®ÿ¥ÿ³ÿ³ÿ ÿ¬ÿ­ÿªÿ°ÿªÿ®ÿÿÿ£ÿ¸ÿµÿ­ÿ¨ÿ¡ÿÿÿÿÿ ÿ©ÿ¬ÿ¨ÿÿ¤ÿÿ©ÿ©ÿ®ÿ¸ÿ©ÿ¢ÿ«ÿ¶ÿÿÿµÿ©ÿÀÿ°ÿ©ÿ³ÿ³ÿ¯ÿ©ÿ©ÿ©ÿªÿ±ÿ«ÿ±ÿ´ÿ«ÿ¦ÿ²ÿ ÿ§ÿºÿ³ÿ³ÿ¼ÿ²ÿ¤ÿ©ÿ¬ÿ°ÿ¶ÿ°ÿ®ÿµÿ¬ÿ ÿ³ÿ©ÿ«ÿ ÿ©ÿ£ÿ¸ÿÿ³ÿ«ÿ¾ÿ³ÿ¯ÿºÿ¾ÿÿ¨ÿ¾ÿ­ÿ§ÿ¥ÿ¤ÿ¥ÿ©ÿ½ÿ¯ÿ°ÿ»ÿ·ÿ½ÿ»ÿ§ÿ¥ÿ®ÿ±ÿ²ÿ±ÿµÿ®ÿ¦ÿ¬ÿ¥ÿºÿªÿ¤ÿ«ÿ£ÿ¢ÿÀÿ°ÿ®ÿ¦ÿ¤ÿ»ÿ´ÿ¶ÿ¦ÿ°ÿ®ÿ«ÿ®ÿ´ÿµÿ´ÿ¸ÿªÿ®ÿ®ÿ´ÿÀÿ±ÿÿ®ÿ³ÿ®ÿ¹ÿ³ÿ°ÿ³ÿ¶ÿÄÿ¼ÿ°ÿ¦ÿ±ÿ¾ÿ»ÿ²ÿ©ÿ»ÿ©ÿ¯ÿ¯ÿ¹ÿºÿ³ÿ¹ÿ§ÿ­ÿ¯ÿ¦ÿ¯ÿ­ÿ²ÿ¶ÿ»ÿ·ÿ±ÿ·ÿ²ÿ·ÿÀÿºÿ´ÿ±ÿ²ÿ§ÿ¤ÿ²ÿµÿ«ÿ¾ÿµÿ¦ÿ¨ÿ¯ÿ¥ÿÿªÿ¯ÿµÿ®ÿ«ÿ²ÿ©ÿ±ÿ²ÿ©ÿ®ÿ±ÿ®ÿ¨ÿ®ÿ³ÿ³ÿ´ÿ·ÿ®ÿ§ÿ³ÿ´ÿªÿ¨ÿ£ÿ§ÿ¦ÿ³ÿ¸ÿ»ÿ¤ÿ¥ÿ³ÿ²ÿÃÿºÿ¬ÿÂÿ©ÿ¸ÿ±ÿ°ÿ¨ÿ¯ÿªÿ°ÿ»ÿ±ÿ¯ÿ³ÿ±ÿ£ÿ©ÿ¯ÿ­ÿ»ÿ±ÿÿ©ÿµÿ·ÿ»ÿºÿ¯ÿ³ÿ®ÿÿ£ÿ©ÿ­ÿ¸ÿ³ÿºÿ±ÿªÿªÿ·ÿµÿ¿ÿ¯ÿ§ÿ°ÿ²ÿ°ÿ¥ÿ£ÿ¥ÿ ÿªÿµÿ«ÿ¢ÿ¦ÿ¦ÿ¢ÿ´ÿ·ÿ¥ÿÿ ÿ®ÿÑÿ¨ÿÅÿ±ÿ»ÿÿÿ³ÿ¸ÿ«ÿ¤ÿ¥ÿ³ÿ¶ÿ¬ÿ³ÿ·ÿ°ÿ®ÿµÿµÿªÿ¯ÿ±ÿ­ÿ¥ÿ¢ÿ¤ÿ«ÿ¨ÿªÿ¼ÿ¥ÿ²ÿÿ³ÿ¥ÿ£ÿ¥ÿ±ÿ´ÿ¤ÿ¶ÿ¶ÿ«ÿ¯ÿ»ÿÀÿ³ÿ¨ÿ¬ÿ¬ÿµÿ²ÿ²ÿ¶ÿ¸ÿ­ÿ¬ÿ¨ÿ£ÿ©ÿµÿ´ÿ³ÿµÿ³ÿ¦ÿ¯ÿ³ÿ±ÿ¬ÿ­ÿ´ÿ¬ÿ¤ÿ§ÿ§ÿ­ÿ¶ÿ°ÿ¶ÿ©ÿ´ÿ®ÿ«ÿµÿÄÿ¯ÿµÿ±ÿ¦ÿ¹ÿ¦ÿ´ÿ¬ÿ²ÿ·ÿ´ÿ®ÿ°ÿ¬ÿ«ÿ±ÿ±ÿ°ÿ­ÿ§ÿ­ÿ´ÿ¢ÿ±ÿ´ÿ§ÿ¾ÿ¢ÿ¥ÿ²ÿ©ÿ ÿºÿ¯ÿ±ÿ«ÿ ÿ¨ÿ¨ÿ®ÿ²ÿ­ÿ²ÿ³ÿ¤ÿÿÿ¨ÿ¯ÿ¬ÿÿÿ¦ÿÿÿÿ©ÿ§ÿÿÿÿÿÿÿÿÿÿÿÿÿÿÿÿ¤ÿÿ¢ÿÿ¢ÿ|ÿÿÿÿÿ|ÿÿÿÿÿÿÿÿÿÿÿ}ÿÿÿÿÿÿÿ{ÿ§ÿÿ¬ÿ­ÿÿÿÿ¡ÿ­ÿ¡ÿ ÿÿÿÿÿÿÿÿ{ÿrÿsÿzÿtÿlÿuÿÿÿÿÿÿÿ§ÿÿÿÿÿÿÿÿÿ§ÿÿÿÿÿ ÿÿ§ÿÿÿÿ¥ÿ«ÿ«ÿ¦ÿªÿªÿÿ£ÿµÿ£ÿÿÿÿ§ÿªÿ®ÿÿÿ¬ÿºÿ¬ÿ¡ÿÿÿÿ®ÿ¢ÿÿ ÿ¤ÿ¥ÿÿ¡ÿ¦ÿÁÿºÿ²ÿÿ°ÿ®ÿµÿ«ÿÿÿ ÿ ÿ§ÿ²ÿ°ÿ¨ÿµÿ¸ÿ¯ÿÿµÿÿÿÿÿ¨ÿ­ÿ´ÿªÿ¬ÿ°ÿ®ÿªÿ¦ÿ¥ÿ®ÿ±ÿ©ÿ­ÿ¹ÿºÿÁÿ¨ÿ«ÿªÿ¥ÿ­ÿ¾ÿ»ÿ®ÿ£ÿ¬ÿ¨ÿÿ­ÿ²ÿ³ÿªÿ²ÿ§ÿÿ­ÿ©ÿ»ÿ¨ÿªÿ³ÿ¬ÿ¥ÿªÿ¶ÿ»ÿ±ÿªÿ±ÿ¸ÿ´ÿ±ÿÿ©ÿ¦ÿ©ÿ¥ÿ«ÿ¬ÿ¥ÿ¨ÿ¨ÿ±ÿ¼ÿ«ÿ¢ÿ¤ÿ´ÿ¦ÿ·ÿ¯ÿ·ÿ¶ÿ¿ÿ¡ÿ­ÿ¡ÿ¦ÿ²ÿ©ÿÿÿÿ®ÿ´ÿ®ÿªÿ´ÿ¶ÿ¬ÿ«ÿ§ÿ§ÿ²ÿ¯ÿ£ÿ³ÿ¼ÿ³ÿ·ÿ®ÿÿgÿÿµÿ¾ÿ¡ÿ¢ÿµÿ¦ÿ¬ÿ³ÿ®ÿ¨ÿªÿ°ÿµÿ®ÿ¥ÿ ÿÿ^ÿrÿfÿÿÿ¡ÿÿÿtÿsÿÿÿÿÿoÿvÿpÿlÿpÿmÿlÿpÿkÿuÿÿÿÿuÿ|ÿyÿÿÿjÿqÿwÿsÿÿÿÿÿvÿÿÿÿÿÿÿÿ£ÿÿÿÿÿÿÿÿÿÿÿÿÿzÿÿ£ÿ£ÿ£ÿ©ÿ¨ÿ«ÿ®ÿ°ÿ¯ÿ¥ÿÿ«ÿÃÿªÿ­ÿ·ÿ·ÿ¶ÿÿ¢ÿ­ÿ¨ÿÿ£ÿ¶ÿ¬ÿ©ÿ³ÿ·ÿ«ÿ®ÿÿÿ¬ÿ±ÿ¨ÿ¥ÿ¨ÿ¨ÿ§ÿ©ÿÿ¸ÿ·ÿ¯ÿ£ÿ°ÿµÿ¸ÿ«ÿ§ÿ¯ÿ²ÿ´ÿÿ«ÿ£ÿ²ÿ¢ÿ©ÿÿÿ`ÿÿÿwÿ¡ÿµÿºÿ¤ÿ±ÿÿÿÿÿÿÿÿ­ÿ´ÿ²ÿ¼ÿ±ÿÌÿÁÿµÿ°ÿºÿ»ÿ´ÿ³ÿ²ÿ®ÿ¬ÿ©ÿ±ÿ®ÿÂÿ¼ÿ¶ÿ·ÿ³ÿ«ÿ¬ÿ´ÿ³ÿ¥ÿÿ®ÿ¤ÿ¨ÿ¤ÿ ÿÿ¨ÿ°ÿ§ÿ¥ÿ°ÿ¬ÿ©ÿ¦ÿ±ÿ°ÿªÿ¨ÿ¨ÿ©ÿªÿªÿ¤ÿ¤ÿ½ÿ·ÿ¶ÿ¶ÿ®ÿÈÿ½ÿ¬ÿ§ÿ¤ÿ¢ÿ¥ÿ¥ÿ£ÿ¯ÿ¬ÿ¬ÿÿÿÿ§ÿ°ÿ¯ÿÿÿ§ÿÿ¸ÿ­ÿ¯ÿ£ÿ ÿ¯ÿªÿ¤ÿ§ÿÿÿ§ÿ´ÿ§ÿ«ÿ¯ÿ¦ÿ¦ÿ¦ÿ©ÿ²ÿ®ÿ±ÿÿ¨ÿÿÿÿ¤ÿ£ÿ ÿ¢ÿ£ÿ©ÿ¯ÿªÿÿ¤ÿ­ÿ¥ÿ¤ÿ©ÿ¯ÿ»ÿ¾ÿ¢ÿ­ÿ©ÿ¾ÿ«ÿÿÿ®ÿ³ÿ«ÿªÿÿ¤ÿÿ ÿ©ÿ¨ÿ¨ÿ¥ÿ¦ÿ£ÿÿ£ÿ£ÿÿ ÿÿÿ§ÿ­ÿ¨ÿ¨ÿ±ÿ­ÿ¬ÿ®ÿ±ÿ¶ÿªÿ¨ÿ§ÿ ÿ¦ÿ°ÿµÿ¬ÿ¬ÿ£ÿªÿ´ÿ¸ÿ³ÿ¦ÿÿ£ÿ¢ÿ©ÿ³ÿ¢ÿ¨ÿ«ÿ­ÿ­ÿ¢ÿ¡ÿ³ÿ¯ÿ­ÿ§ÿ£ÿ«ÿ§ÿÿ¡ÿÿªÿÿ¦ÿ·ÿ²ÿºÿºÿ²ÿ­ÿ¥ÿ©ÿ¤ÿ¡ÿÿZÿ0ÿ/ÿÿâþÜþ9ÿÿ¶ÿ±ÿ¨ÿ§ÿ¢ÿ¬ÿ·ÿ«ÿ¸ÿ¶ÿ£ÿÿ ÿ¢ÿªÿ¯ÿ¨ÿ©ÿ¨ÿ©ÿ·ÿ°ÿ»ÿÁÿµÿ¥ÿ¡ÿ¯ÿÿ©ÿÿ­ÿ¶ÿ¬ÿ¡ÿ¢ÿ§ÿ­ÿ¥ÿ«ÿµÿªÿ§ÿ«ÿ´ÿ·ÿ¥ÿªÿ¬ÿ¦ÿÿ¤ÿ®ÿ¦ÿ¥ÿ¸ÿÿªÿ´ÿ ÿÿ®ÿ²ÿ¦ÿ¥ÿ­ÿÿ­ÿ·ÿ£ÿ­ÿºÿ´ÿ©ÿ³ÿ«ÿÿ¯ÿ±ÿ®ÿ¦ÿ¦ÿ¯ÿ¥ÿ«ÿ®ÿµÿ¿ÿ¶ÿ¶ÿ±ÿ¬ÿ¾ÿ¦ÿ¹ÿ·ÿ«ÿ©ÿ«ÿªÿ¦ÿ£ÿ¤ÿ¡ÿ£ÿªÿµÿ§ÿÿ£ÿ³ÿªÿ³ÿ»ÿµÿ¿ÿ±ÿ¤ÿ ÿ¥ÿ³ÿ§ÿ°ÿ¾ÿµÿ£ÿÿ ÿ£ÿ¦ÿ¢ÿÿÿsÿ³þ]þêþxÿÿÿ¢ÿ£ÿÿ¦ÿ¡ÿÿÿÿ ÿ¨ÿÿ¡ÿ£ÿ«ÿµÿµÿ§ÿÿÿÿÿ¥ÿ¤ÿ¥ÿÿÿÿÿÿÿÿ£ÿ®ÿ¢ÿªÿ¯ÿ¥ÿÿÿÿÿÿÿ¬ÿÿdÿdÿÿÿÿ|ÿ7ÿ¸þàþÆþÿmÿÿÿÿÿ§ÿ¤ÿ³ÿ¨ÿ´ÿ«ÿ«ÿ®ÿ¨ÿ£ÿ«ÿ²ÿ¢ÿ»ÿ«ÿ§ÿ¬ÿ¤ÿ£ÿ¦ÿ©ÿ¸ÿ¸ÿ´ÿºÿ©ÿ©ÿ®ÿ¨ÿ¢ÿ¬ÿ´ÿ®ÿ±ÿ¡ÿ¢ÿ¤ÿ¼ÿ©ÿ¥ÿ¥ÿ£ÿ­ÿ°ÿ¥ÿ®ÿ ÿ¢ÿªÿ¨ÿ¤ÿ¢ÿ¡ÿªÿ´ÿ¦ÿ·ÿ¤ÿ¹ÿ³ÿªÿ«ÿ­ÿ£ÿ¡ÿ¯ÿ¸ÿµÿÉÿ¯ÿ¬ÿ§ÿ©ÿ«ÿ³ÿ³ÿ«ÿ¯ÿ¶ÿ¶ÿ±ÿ§ÿ¯ÿ°ÿ°ÿ»ÿ½ÿ¶ÿµÿ¬ÿ±ÿ¶ÿ®ÿ¯ÿ«ÿ­ÿ·ÿ°ÿ®ÿ¸ÿ¸ÿ®ÿ´ÿ°ÿ®ÿ¾ÿ¦ÿ¡ÿ«ÿÿÿ³ÿ°ÿÿ¥ÿ¹ÿÿÉÿ¯ÿ¶ÿ­ÿ±ÿ·ÿµÿ±ÿ³ÿ·ÿ¯ÿ¸ÿ¥ÿÁÿµÿ§ÿ¯ÿ¬ÿ®ÿºÿºÿ³ÿ­ÿÃÿ³ÿ°ÿ­ÿ²ÿ³ÿ£ÿ¥ÿ­ÿ¬ÿ¬ÿ±ÿÂÿ¼ÿ±ÿÂÿ§ÿ¬ÿÀÿ±ÿ¦ÿ¦ÿ ÿ¡ÿ©ÿ¹ÿ³ÿ¦ÿ¨ÿ½ÿ¹ÿ³ÿ³ÿ·ÿªÿ«ÿÇÿÇÿ¹ÿ®ÿ­ÿ«ÿ´ÿ¹ÿµÿ®ÿ³ÿ²ÿ¬ÿ©ÿ£ÿ©ÿ»ÿ­ÿµÿªÿÿ¶ÿ¹ÿ³ÿ´ÿ²ÿ¯ÿ®ÿ©ÿ¥ÿ¥ÿÿ»ÿ¯ÿ¶ÿ«ÿ±ÿ·ÿ·ÿ»ÿ¹ÿ«ÿ¥ÿ­ÿ¯ÿ°ÿ¸ÿ¶ÿ¶ÿ·ÿ¹ÿ²ÿªÿ­ÿµÿµÿ¬ÿ£ÿ¶ÿ´ÿ¯ÿ¯ÿ¸ÿªÿ¸ÿ¼ÿ¸ÿ°ÿ¬ÿ¦ÿ¢ÿ±ÿÁÿ¨ÿÄÿËÿ­ÿ³ÿ¬ÿªÿºÿ¾ÿºÿ®ÿ©ÿ´ÿ¯ÿÿ´ÿ°ÿ±ÿ¬ÿ«ÿ°ÿ½ÿ³ÿµÿ®ÿ©ÿ¦ÿÿÿ±ÿ¸ÿ«ÿ±ÿ¦ÿ®ÿªÿ±ÿªÿ®ÿ¶ÿ³ÿ©ÿ¨ÿ°ÿºÿÃÿ½ÿ´ÿ²ÿ¹ÿ¹ÿ¹ÿ¼ÿ½ÿÉÿ³ÿªÿ­ÿ§ÿ¥ÿ¥ÿ¯ÿ´ÿ®ÿ¶ÿ¬ÿªÿ®ÿ´ÿ®ÿ®ÿ¥ÿ©ÿ¯ÿ¹ÿ¾ÿ«ÿ¯ÿ²ÿÿ¨ÿ¡ÿÀÿ³ÿ£ÿ¯ÿ«ÿ¥ÿ±ÿ½ÿ½ÿºÿ»ÿÄÿ¾ÿ¶ÿÅÿ¨ÿ¡ÿ²ÿ¦ÿ®ÿ©ÿ·ÿ§ÿ«ÿ­ÿ§ÿ®ÿ´ÿªÿÿ­ÿ¬ÿ¢ÿ¼ÿ¾ÿÂÿ¥ÿ¢ÿµÿ¼ÿ­ÿ¦ÿªÿ´ÿ¹ÿ³ÿ³ÿ°ÿ£ÿ°ÿ¨ÿ¬ÿ´ÿ§ÿ®ÿ¯ÿ¨ÿ²ÿ°ÿ³ÿ±ÿ©ÿ¦ÿ©ÿ«ÿ¨ÿ¨ÿ¯ÿ·ÿ¾ÿ£ÿ¦ÿÿ©ÿ«ÿ£ÿÿÿ¤ÿ¡ÿÿÿ¨ÿÿÿÿÿ¢ÿÿÿÿÿÿÿÿ¤ÿÿ£ÿ©ÿ¢ÿ£ÿ©ÿÿÿ ÿÿ¡ÿ¶ÿÿÿÿÿ¨ÿ¦ÿ±ÿ¤ÿÿÿ£ÿ ÿ ÿ£ÿ ÿ£ÿ¡ÿ£ÿÿÿÿÿ¤ÿ§ÿ¡ÿÿÿ¢ÿÿÿ§ÿ¯ÿ¨ÿ¥ÿ¬ÿ¶ÿ¹ÿ§ÿÿ­ÿ·ÿ¦ÿÿÿ£ÿ¬ÿ ÿ©ÿ£ÿÿÿÿÿ£ÿ¢ÿ ÿÿÿ¬ÿ¬ÿÿ®ÿ©ÿ«ÿ¨ÿ¡ÿÿ­ÿ¨ÿÿ¤ÿ©ÿÿÿÿÿ¤ÿ¡ÿÿÿÿÿÿÿÿ«ÿ¤ÿ¥ÿ¥ÿÿÿÿ¨ÿ¥ÿÿÿ¢ÿ¥ÿ¥ÿÿ¢ÿÿÿ«ÿ£ÿÿ¨ÿÿÿ¢ÿÿ¬ÿ£ÿÿÿªÿÿÿÿ ÿ¤ÿ ÿÿÿÿÿÿÿÿ§ÿ´ÿÿÿÿ ÿ¨ÿ§ÿ¨ÿÿÿ´ÿ´ÿ®ÿ¹ÿºÿ±ÿ¯ÿ³ÿ´ÿ±ÿÿ ÿ§ÿ¿ÿ§ÿ¥ÿ­ÿ¨ÿ ÿ²ÿ«ÿµÿ¸ÿ«ÿ­ÿ¯ÿ²ÿ­ÿÿÿ«ÿ¨ÿÿ¡ÿÿ¤ÿ¦ÿ¤ÿÿÿ£ÿ¿ÿ±ÿ¨ÿÿÿ¤ÿ°ÿ¶ÿ®ÿ¸ÿ©ÿ¢ÿ¡ÿ¡ÿ¶ÿ»ÿ«ÿ¬ÿ¬ÿ¬ÿ¶ÿ³ÿ¯ÿ¦ÿ¡ÿÊÿ²ÿ´ÿ¤ÿÁÿ¬ÿ®ÿ¯ÿ©ÿ§ÿ¦ÿ³ÿ²ÿªÿ®ÿ±ÿ¸ÿ»ÿºÿºÿ¶ÿ´ÿ±ÿ¸ÿ£ÿ¶ÿµÿµÿ¯ÿ¨ÿÿ¤ÿ´ÿ ÿÿ¢ÿ¯ÿ­ÿ ÿ¦ÿ®ÿµÿ¦ÿ¦ÿºÿ¶ÿÿ§ÿ¶ÿ§ÿºÿ·ÿ¿ÿ¼ÿ§ÿ«ÿ½ÿ¸ÿ½ÿ°ÿ°ÿ¦ÿ¹ÿ¸ÿ·ÿ©ÿ¥ÿ§ÿ¯ÿ´ÿ²ÿ¤ÿ¨ÿ­ÿªÿ§ÿ¥ÿ«ÿ¯ÿµÿ¸ÿ©ÿ¥ÿµÿ¯ÿ·ÿªÿÿ³ÿ¹ÿÿÍÿªÿÿ±ÿÁÿ­ÿªÿ¶ÿµÿ¯ÿ¨ÿ¡ÿªÿ±ÿ¡ÿ¡ÿ¯ÿ³ÿ³ÿ®ÿ²ÿ±ÿ¨ÿ§ÿ³ÿ²ÿ¤ÿ±ÿ®ÿ£ÿ¡ÿ±ÿ¬ÿ§ÿÿ±ÿ¨ÿÿ¥ÿ¥ÿ¦ÿ­ÿ¤ÿÿ£ÿ¨ÿ¦ÿ¤ÿ¢ÿ©ÿ´ÿµÿ¦ÿÿ´ÿºÿ°ÿ¦ÿ£ÿ®ÿ¨ÿÿ«ÿ ÿ¨ÿ ÿÿ°ÿ¶ÿ¬ÿ ÿ±ÿ¡ÿÿ¡ÿ¦ÿ§ÿ¨ÿ¯ÿ¬ÿ¬ÿ©ÿ¯ÿ±ÿ°ÿ¯ÿ¢ÿ£ÿ©ÿ¶ÿ¿ÿ§ÿ¬ÿ¬ÿ¢ÿ¬ÿ¶ÿÿ­ÿ¨ÿªÿ¯ÿ®ÿ¦ÿ©ÿÿªÿ¶ÿ°ÿÿÿ®ÿªÿ¢ÿÿ¤ÿ¨ÿ ÿ¨ÿ«ÿÿ¢ÿ¤ÿ£ÿªÿ¡ÿ«ÿ£ÿÿ¨ÿ ÿÿÿ¢ÿ§ÿ¥ÿ¨ÿ¤ÿ¬ÿ°ÿ¡ÿ§ÿ£ÿ¦ÿÿ ÿ¤ÿ­ÿ´ÿ­ÿ«ÿ©ÿ±ÿ§ÿ©ÿ±ÿ¨ÿ¤ÿ¯ÿªÿ¤ÿ­ÿ®ÿ§ÿ¥ÿÿÿ­ÿ¶ÿ­ÿÿÿ£ÿ¸ÿ·ÿ°ÿ²ÿ¶ÿ¿ÿ¨ÿ¹ÿ­ÿ¸ÿ¶ÿ±ÿ«ÿ´ÿ£ÿ®ÿ¢ÿÿ¤ÿ«ÿ­ÿ®ÿ³ÿ¾ÿ»ÿ¸ÿ¹ÿ²ÿ­ÿ²ÿ®ÿ¤ÿªÿÿÿªÿ¯ÿ£ÿµÿ¤ÿ§ÿ©ÿ±ÿ©ÿ¯ÿ¥ÿÃÿ©ÿÿ¨ÿ²ÿ©ÿ©ÿÿÿÿÿ£ÿ§ÿ¤ÿÿ©ÿ³ÿ³ÿ½ÿ»ÿ¯ÿ¨ÿ°ÿ±ÿ¬ÿ¦ÿ¤ÿ®ÿ­ÿ§ÿ¥ÿ¥ÿ­ÿ¸ÿ®ÿ©ÿ¢ÿ¬ÿ ÿ­ÿÿ`ÿDÿÿÿ±ÿÿ²ÿ¢ÿ¢ÿ¯ÿ­ÿ¢ÿ¥ÿ©ÿÿÿºÿ¬ÿ¨ÿ¯ÿ¢ÿ¡ÿªÿ«ÿ¹ÿ§ÿ¢ÿ¦ÿ¬ÿ¥ÿÿ«ÿ´ÿ¼ÿ¶ÿ®ÿ­ÿ­ÿ¥ÿÿÿ°ÿ§ÿ¢ÿ§ÿÿÿ­ÿ©ÿªÿÿ¸ÿÄÿ£ÿ°ÿÇÿ´ÿÇÿ¬ÿÿ³ÿ§ÿÿ¡ÿ¤ÿ¦ÿªÿ³ÿ¬ÿ§ÿ§ÿ­ÿºÿÁÿ»ÿ®ÿ¯ÿµÿµÿ´ÿ¬ÿ«ÿ©ÿ¥ÿ«ÿ¡ÿ¤ÿ°ÿ¾ÿ´ÿªÿÿÿ¡ÿ¡ÿ³ÿ¦ÿ²ÿ¨ÿ¹ÿ¶ÿÿ¼ÿ°ÿ¬ÿ·ÿ£ÿ¢ÿ§ÿ­ÿ®ÿ©ÿ£ÿ¥ÿÿÿ¯ÿ©ÿ¬ÿ·ÿ²ÿ³ÿ¡ÿ¢ÿ¬ÿ¦ÿ¦ÿ³ÿ­ÿ¦ÿ£ÿ¡ÿµÿ®ÿ ÿÿÿÿ§ÿÿ£ÿ§ÿ©ÿ¥ÿ¦ÿºÿ¯ÿ±ÿºÿ·ÿ±ÿ¶ÿ©ÿÿ ÿÿ©ÿ±ÿ¦ÿµÿ²ÿ²ÿÿ£ÿªÿ©ÿ¬ÿ®ÿ©ÿ§ÿ§ÿ¥ÿ­ÿ¯ÿªÿªÿ¢ÿ¢ÿ¯ÿ¶ÿ±ÿ­ÿ´ÿ´ÿ­ÿ¬ÿ«ÿ®ÿ®ÿ²ÿµÿµÿ®ÿÿ­ÿ³ÿ¥ÿ«ÿ§ÿ»ÿ°ÿÿ«ÿ¨ÿÿÿ§ÿÿ¤ÿ ÿ£ÿ®ÿ¶ÿ«ÿ¬ÿ¸ÿºÿ¥ÿÿ©ÿ²ÿ¯ÿ¤ÿ­ÿ»ÿ³ÿ¯ÿ¯ÿ­ÿ¤ÿ£ÿ°ÿ¶ÿ¯ÿ·ÿ½ÿ±ÿ©ÿÿ¤ÿ±ÿ¶ÿ©ÿ¥ÿ ÿ£ÿ¬ÿ²ÿ©ÿ±ÿ¸ÿ©ÿ²ÿ©ÿÿ®ÿ ÿÿÿ·ÿ³ÿÿÿªÿ®ÿ ÿÿ²ÿ ÿÿÿªÿ¥ÿ¨ÿ¤ÿ¦ÿ£ÿÿ¢ÿÿÿµÿ¸ÿÿ¢ÿ©ÿÿÿÿ¯ÿ£ÿ¡ÿ¥ÿ¦ÿ¥ÿÿÿÿ°ÿ£ÿ¥ÿ±ÿ¬ÿ¡ÿÿÿÿÿÿeÿ~ÿyÿÿJÿÿAþzý·þÿ¬ÿ¯ÿ´ÿ¶ÿÿ¡ÿ§ÿÿÿÿ¥ÿªÿ©ÿ£ÿ­ÿ¯ÿ¦ÿÿ£ÿ°ÿªÿ¡ÿ ÿ§ÿ·ÿºÿªÿ¨ÿ©ÿ¤ÿ®ÿªÿÿ¨ÿÿ¡ÿ«ÿ²ÿÿ¡ÿ±ÿÿÿµÿ¯ÿ·ÿÿÿÿ±ÿ¶ÿ¦ÿ¦ÿ±ÿÿ£ÿ°ÿ¡ÿ§ÿ¨ÿªÿªÿ¯ÿ¬ÿªÿ³ÿ³ÿ´ÿ²ÿ®ÿ®ÿ±ÿ°ÿ³ÿ²ÿ¦ÿ®ÿ¬ÿ©ÿ¥ÿ­ÿ¯ÿµÿ´ÿ«ÿ©ÿ®ÿ¦ÿ¡ÿÿ¤ÿ©ÿ¥ÿÿÿ«ÿ¦ÿ¹ÿ­ÿÄÿ¸ÿ¯ÿ¬ÿ¯ÿ¥ÿ¬ÿ°ÿ³ÿ¯ÿ¼ÿ©ÿ¬ÿ²ÿ³ÿ±ÿ­ÿ¦ÿ°ÿ¬ÿ£ÿµÿ´ÿ«ÿ¯ÿ«ÿÿÿÿÿ²ÿ­ÿ«ÿ³ÿ©ÿ³ÿ¸ÿÿªÿ¼ÿ«ÿ²ÿ£ÿ°ÿÿ¹ÿÿ½ÿ¿ÿ ÿ®ÿ¦ÿ¯ÿµÿ¦ÿÿÿ¨ÿ®ÿ¯ÿ¥ÿ©ÿ¥ÿ¥ÿ®ÿ°ÿ«ÿ°ÿ²ÿ¦ÿ¡ÿ¥ÿ¨ÿ¥ÿÿ¥ÿ³ÿ¬ÿ£ÿ£ÿÿ²ÿ¨ÿ§ÿ¶ÿ¬ÿ§ÿ­ÿ±ÿ¥ÿ¨ÿ¾ÿ©ÿ®ÿ±ÿ¦ÿ·ÿ«ÿ¥ÿ£ÿ§ÿ«ÿªÿ´ÿ³ÿ´ÿ²ÿ¬ÿ¢ÿ­ÿ¨ÿ®ÿ¶ÿ°ÿ´ÿ³ÿ²ÿ¶ÿ¯ÿ­ÿ¬ÿ©ÿ§ÿ³ÿ´ÿÿ¤ÿ®ÿ¥ÿ¦ÿÿÿ©ÿ£ÿ¢ÿ¶ÿ¶ÿ±ÿ¯ÿ¶ÿ ÿ±ÿ¨ÿ±ÿ§ÿ©ÿ®ÿ¬ÿ±ÿÁÿ¯ÿ¤ÿ©ÿ°ÿ¹ÿ¶ÿ²ÿ°ÿ¦ÿ©ÿ®ÿ¦ÿ«ÿµÿ½ÿµÿ²ÿ²ÿÿ­ÿÿ¡ÿ«ÿ«ÿ§ÿÁÿµÿ°ÿ°ÿ¡ÿ®ÿ¯ÿ¸ÿ¤ÿ¼ÿ·ÿ¨ÿ®ÿÂÿ¸ÿ¯ÿ­ÿ°ÿ¯ÿ©ÿ¬ÿµÿ°ÿªÿ±ÿ±ÿ­ÿ®ÿ¶ÿ¼ÿ¸ÿ±ÿÿ°ÿ±ÿ¥ÿ¥ÿ¯ÿ­ÿ¢ÿ¨ÿÿ«ÿ¶ÿ¥ÿºÿ´ÿ©ÿ¥ÿÿµÿ´ÿ­ÿ±ÿ¢ÿ¦ÿ«ÿ³ÿ°ÿ²ÿ¯ÿ£ÿ§ÿ¸ÿ¯ÿ¤ÿ«ÿ®ÿ´ÿÿ¬ÿ¬ÿ¥ÿ¥ÿ¦ÿ¢ÿ¬ÿ·ÿ©ÿÿ­ÿ²ÿ½ÿªÿªÿ¾ÿ®ÿ¦ÿ§ÿªÿ°ÿ°ÿ´ÿ´ÿ³ÿ£ÿ®ÿ¹ÿ¹ÿ¶ÿ±ÿ¹ÿÁÿ»ÿ¬ÿ¡ÿ®ÿ±ÿ¹ÿºÿ­ÿ£ÿ§ÿ¼ÿ°ÿ¸ÿ­ÿ¯ÿÿ³ÿ¢ÿ±ÿÁÿ¢ÿÿ«ÿ±ÿµÿ¯ÿ¬ÿ¨ÿ¢ÿÿªÿ±ÿ£ÿ¥ÿ®ÿ¥ÿ¡ÿ©ÿ¬ÿ·ÿ¶ÿ¥ÿªÿ´ÿ¬ÿ«ÿ©ÿ·ÿ·ÿ±ÿ³ÿ¯ÿ§ÿ¡ÿªÿ¥ÿ¶ÿ¸ÿ´ÿºÿ±ÿ­ÿ¨ÿ£ÿ¬ÿ¯ÿ«ÿ®ÿªÿ«ÿ²ÿ³ÿ½ÿ´ÿ«ÿ©ÿ´ÿ¬ÿ¼ÿÆÿ®ÿ ÿ¯ÿ«ÿ¨ÿ¡ÿ­ÿ£ÿ¥ÿ¦ÿ«ÿ»ÿÁÿ±ÿ­ÿ¶ÿ°ÿ°ÿ·ÿ©ÿ¥ÿ±ÿ¥ÿ¢ÿ©ÿ«ÿ«ÿ£ÿ¨ÿ´ÿºÿµÿ³ÿ°ÿÇÿ«ÿ³ÿµÿ¾ÿ¬ÿ³ÿªÿ£ÿ ÿ¨ÿ¯ÿ³ÿºÿ¹ÿ°ÿ®ÿ¯ÿ¦ÿ¬ÿ¿ÿ³ÿµÿ³ÿ»ÿ¥ÿ½ÿ¸ÿ¥ÿ¶ÿ¸ÿ¦ÿ³ÿ´ÿ°ÿ±ÿ©ÿ¥ÿ°ÿªÿªÿ·ÿ¬ÿ¨ÿºÿ¶ÿµÿ¯ÿ­ÿ¯ÿ®ÿ­ÿ½ÿºÿ¤ÿ³ÿ§ÿ­ÿ²ÿ¿ÿ½ÿ«ÿ·ÿ­ÿ²ÿ¯ÿ©ÿ¯ÿ¦ÿ¡ÿ²ÿ¸ÿ©ÿ©ÿ¹ÿÿ¥ÿ¬ÿ¬ÿ´ÿ¤ÿ¦ÿµÿ°ÿ¦ÿ©ÿ«ÿ­ÿ±ÿ¥ÿ¤ÿ©ÿ³ÿµÿ­ÿ°ÿ«ÿ¢ÿ¦ÿ¡ÿÿ£ÿ¨ÿÿÿÿÿ£ÿ­ÿ¶ÿÿ¢ÿÿÿ¥ÿÿÿÿÿ}ÿxÿÿ¡ÿ§ÿÿÿÿÿÿÿÿÿÿÿÿÿÿÿÿÿÿÿÿÿ¤ÿÿÿÿÿÿÿ®ÿÿ~ÿrÿÿÿÿ ÿÿÿÿÿ¢ÿÿÿÿÿÿÿÿÿÿ}ÿ|ÿÿÿÿÿÿÿÿÿÿÿÿÿÿÿÿÿÿ£ÿÿÿ¢ÿÿÿÿÿÿÿ¦ÿ¡ÿÿÿ¤ÿ«ÿ¡ÿÿÿ©ÿ¤ÿ¡ÿ®ÿÿÿÿ ÿ¦ÿ¥ÿµÿÿ¤ÿ«ÿ¼ÿ·ÿ°ÿÿÿ£ÿªÿ¤ÿÿ¦ÿ¬ÿ¨ÿÿ¦ÿ«ÿÆÿ¨ÿªÿ¬ÿ§ÿ©ÿ­ÿ¢ÿÿ¢ÿ¡ÿÿ¯ÿ¸ÿ­ÿµÿ¹ÿ­ÿ®ÿ°ÿµÿ£ÿ³ÿÿ ÿ­ÿ¢ÿ¨ÿ½ÿ­ÿ¥ÿ¢ÿ­ÿ·ÿ«ÿ¦ÿªÿ§ÿ¨ÿ¤ÿ¬ÿ­ÿ«ÿ¶ÿÿ²ÿªÿ¸ÿ¶ÿÿÿ©ÿ·ÿ¶ÿ¯ÿ²ÿ©ÿ¯ÿ¨ÿºÿÿªÿ·ÿªÿ¾ÿ¾ÿ­ÿ ÿ¤ÿªÿ±ÿ´ÿ°ÿ¯ÿ´ÿ¶ÿ°ÿ´ÿ©ÿ¸ÿ£ÿ¨ÿÿ°ÿºÿ·ÿ·ÿ³ÿ»ÿÃÿ·ÿ¨ÿ¢ÿ³ÿ¢ÿÿ®ÿ¨ÿÀÿ·ÿ±ÿ±ÿ«ÿ¨ÿ²ÿ¤ÿÿÿÿµÿ­ÿ¨ÿ°ÿ©ÿ®ÿ ÿ ÿ¡ÿ¬ÿ¸ÿµÿ±ÿ¢ÿ¢ÿ­ÿ¡ÿ ÿ¥ÿÿ«ÿÆÿ¦ÿÿ¥ÿ¼ÿ¨ÿ£ÿ­ÿ¯ÿ®ÿªÿ§ÿ¬ÿ¯ÿ¤ÿÿÿÿÿÿÿÿ}ÿ^ÿOÿ[ÿÿ¢ÿ¤ÿÿÿsÿyÿÿÿoÿtÿ`ÿdÿlÿÿÿÿÿÿÿÿÿÿoÿsÿwÿ|ÿÿÿrÿ}ÿÿÿÿÿÿÿ¶ÿ©ÿÿÿÿÿÿÿÿÿÿÿÿUÿVÿyÿÿ¢ÿ£ÿÿ­ÿÿ¥ÿ©ÿ¡ÿ¨ÿ®ÿ¦ÿ§ÿ®ÿ¯ÿ­ÿºÿ¹ÿ¨ÿÿ¡ÿ¨ÿ¦ÿÿÿªÿ¨ÿ¯ÿ«ÿºÿ¨ÿ¥ÿÿ¥ÿ¥ÿ·ÿÂÿ±ÿ«ÿ²ÿªÿ¯ÿ£ÿÃÿ®ÿ®ÿ¯ÿ©ÿ½ÿ·ÿ¬ÿ¯ÿ¬ÿ«ÿ´ÿ©ÿ­ÿµÿ¬ÿ·ÿÿÿTÿÿ¸þÿÿÿ¯ÿ²ÿ©ÿ¶ÿÿ«ÿÿÿÿ¤ÿ¯ÿ®ÿ§ÿªÿ¤ÿ£ÿ¸ÿµÿ£ÿ¦ÿ¶ÿ«ÿ¥ÿªÿªÿ«ÿ³ÿµÿ®ÿ¡ÿ¸ÿ±ÿÅÿ·ÿªÿ¨ÿ®ÿ´ÿ°ÿ¤ÿ¦ÿ¸ÿ¸ÿÿ¬ÿ¨ÿ¬ÿ¬ÿµÿ²ÿ¥ÿÿ¢ÿ¨ÿÿ²ÿÁÿ²ÿ¥ÿ²ÿ±ÿ©ÿ§ÿ¥ÿ¬ÿ½ÿ­ÿ´ÿ©ÿ¾ÿÁÿ®ÿÂÿ·ÿ«ÿ¯ÿ¬ÿ©ÿ²ÿ½ÿ´ÿ¤ÿÿ§ÿ¨ÿ«ÿ­ÿ¤ÿÿÿ¥ÿ§ÿ¨ÿ«ÿ£ÿ³ÿ´ÿ¬ÿÿÿ¤ÿÿ ÿ°ÿ°ÿ¤ÿ°ÿ¥ÿ¥ÿ¨ÿ£ÿ§ÿ²ÿ«ÿ±ÿÿ«ÿ¬ÿÿÿ²ÿ¥ÿÿÿÿÿÿ«ÿ¡ÿ¢ÿºÿ¬ÿ¤ÿ«ÿ³ÿ²ÿ¬ÿ«ÿ ÿ¤ÿ£ÿ¥ÿ©ÿ¢ÿÿÿÿ§ÿ¥ÿ¨ÿÿ¥ÿ©ÿ¨ÿ¢ÿ§ÿ­ÿ§ÿÿÿ ÿÿ­ÿ ÿÿ¤ÿ¯ÿ¯ÿ±ÿ¥ÿ¡ÿ®ÿªÿ§ÿ§ÿ¥ÿ¯ÿªÿÿ¢ÿ±ÿ¹ÿ­ÿ¯ÿ¥ÿ¨ÿ¥ÿ¬ÿ²ÿ¬ÿ¨ÿ¨ÿ¼ÿÿ©ÿ¤ÿ´ÿ¨ÿ£ÿ¬ÿªÿ¡ÿ¬ÿ©ÿ°ÿ¥ÿ§ÿ©ÿ¤ÿ¦ÿ¦ÿÿ©ÿ±ÿ«ÿ¹ÿ¯ÿ·ÿ¯ÿ¦ÿ®ÿ·ÿ¥ÿÿ®ÿ¤ÿaÿÿÎþoþ8þþÿÿÿÿÿÿ«ÿ¶ÿ«ÿ¨ÿ¨ÿ¥ÿ¨ÿÿ¥ÿ ÿ¤ÿ¨ÿ¥ÿ£ÿ¤ÿÿ¤ÿªÿ«ÿ ÿªÿ¶ÿ¥ÿÿ¨ÿ­ÿÿ­ÿ®ÿ«ÿ©ÿ¦ÿ¥ÿ§ÿ¢ÿ±ÿ®ÿ³ÿ³ÿ¶ÿ´ÿ¬ÿ©ÿ¥ÿ°ÿ­ÿ¤ÿ¯ÿ¨ÿ ÿªÿ³ÿªÿ¥ÿ±ÿ¨ÿ¡ÿ«ÿ°ÿ¨ÿ£ÿ¯ÿ±ÿ·ÿªÿ¨ÿ¢ÿ©ÿ­ÿ¨ÿ«ÿ©ÿÿÿ¯ÿ³ÿ¥ÿ ÿ®ÿ·ÿ½ÿ­ÿ¨ÿ¶ÿ±ÿ¹ÿÀÿ°ÿºÿªÿ¬ÿ³ÿ¦ÿ©ÿ¯ÿµÿ³ÿ¦ÿ°ÿ¾ÿ°ÿ®ÿ©ÿ«ÿ®ÿ­ÿ°ÿ¹ÿ«ÿ¶ÿ±ÿ´ÿ§ÿ ÿ¥ÿ£ÿ¡ÿ¤ÿ²ÿ¬ÿ«ÿ­ÿ¨ÿ¢ÿ¤ÿ§ÿ¢ÿÿÿ¡ÿ`ÿØþÏþAÿÿÿÿÿÿÿÿÿÿÿÿ¥ÿ³ÿÿ´ÿ£ÿ¯ÿ­ÿ§ÿ ÿÿÿÿ¯ÿ®ÿ¥ÿÿÿÿÿÿÿÿ¼ÿ°ÿ·ÿµÿ±ÿ­ÿ¤ÿÿÿÿÿÿ£ÿ¤ÿ}ÿCÿGÿhÿQÿ<ÿÿ¾þþIþòþdÿxÿ{ÿÿ£ÿ³ÿÿ°ÿ§ÿ«ÿ¨ÿÿ¥ÿ¨ÿ¡ÿ°ÿ¬ÿ®ÿ¡ÿµÿ¯ÿ²ÿ´ÿ±ÿ°ÿ®ÿ«ÿ¨ÿ´ÿ¨ÿ¨ÿ«ÿ¦ÿ£ÿ£ÿªÿ¸ÿ·ÿ¨ÿ«ÿÿ«ÿÈÿ°ÿ±ÿ´ÿ¥ÿ¬ÿ­ÿÿ«ÿªÿ«ÿ²ÿ©ÿ£ÿ¥ÿ§ÿ­ÿ¹ÿ¥ÿ«ÿ³ÿ±ÿ¥ÿ¥ÿÿ­ÿ¾ÿ¹ÿ¹ÿºÿ¶ÿ²ÿ»ÿ©ÿ«ÿ¢ÿ©ÿ¯ÿ±ÿ²ÿ¨ÿ³ÿ«ÿµÿÿ°ÿ£ÿ®ÿ¬ÿ±ÿ¸ÿ¢ÿ ÿÿºÿ¯ÿ­ÿ®ÿ«ÿ¬ÿ­ÿ¬ÿ²ÿµÿ²ÿ¿ÿ¡ÿ°ÿ¬ÿ¥ÿªÿ³ÿ¯ÿ¬ÿ²ÿªÿÿ ÿ¾ÿ³ÿ¾ÿ¹ÿ³ÿ«ÿ¯ÿ®ÿ¯ÿ·ÿ®ÿ¬ÿ¶ÿ¿ÿµÿºÿ¿ÿ®ÿ ÿ¢ÿ¬ÿ©ÿ ÿ°ÿ°ÿ¼ÿÿ¨ÿ­ÿ¬ÿ£ÿ£ÿ¡ÿ§ÿ±ÿ°ÿ©ÿ¿ÿÂÿ¤ÿ´ÿ¬ÿ¶ÿºÿ«ÿÿ§ÿºÿ¾ÿµÿµÿºÿ¹ÿªÿ¥ÿ§ÿ©ÿªÿ³ÿ±ÿ²ÿÅÿºÿ³ÿ³ÿ³ÿºÿ²ÿ¥ÿ§ÿµÿ³ÿ®ÿµÿµÿ°ÿ¬ÿ´ÿ¬ÿ¼ÿ¦ÿ¡ÿ¬ÿ¬ÿÿÿªÿ¯ÿ²ÿ¯ÿ¢ÿÿÿ¯ÿ¡ÿªÿ­ÿ®ÿ«ÿ¬ÿºÿÂÿ»ÿ³ÿÿ§ÿÿªÿªÿ©ÿ±ÿ¸ÿ¸ÿ²ÿ§ÿªÿºÿ´ÿ§ÿ¹ÿÈÿ­ÿ«ÿ¯ÿ±ÿ¡ÿ ÿ§ÿ­ÿ´ÿ´ÿ°ÿ·ÿ©ÿ«ÿ·ÿ·ÿ¬ÿ±ÿªÿ®ÿºÿ¿ÿ¹ÿ²ÿ¨ÿ¥ÿ²ÿ®ÿ®ÿÃÿ´ÿ¨ÿ ÿÿ­ÿ¨ÿ¦ÿ¯ÿ«ÿ®ÿ¹ÿ·ÿ½ÿ¹ÿ»ÿ°ÿ­ÿµÿ¨ÿ¯ÿ®ÿ±ÿºÿ¸ÿ²ÿ°ÿ¯ÿ²ÿÄÿÀÿ²ÿ´ÿ²ÿ£ÿ¹ÿ³ÿ¬ÿ¸ÿºÿ²ÿ³ÿ²ÿ£ÿ£ÿºÿªÿ¯ÿÀÿ£ÿªÿ³ÿ¸ÿ¹ÿ³ÿ©ÿ¥ÿ©ÿµÿ½ÿ®ÿ°ÿ¼ÿ§ÿ¡ÿÿ·ÿ£ÿ¯ÿ¶ÿ¯ÿÿ ÿ¯ÿ±ÿ°ÿ»ÿÄÿÀÿ°ÿºÿ ÿ¢ÿ¶ÿ­ÿ¾ÿ¸ÿ¹ÿ©ÿ«ÿ­ÿ¢ÿ¨ÿ»ÿ·ÿÿ¦ÿ¨ÿªÿÂÿ­ÿ½ÿÍÿ³ÿ¶ÿ¾ÿ²ÿ¶ÿ¶ÿ¯ÿµÿ´ÿ´ÿ»ÿ©ÿ­ÿªÿ³ÿ¶ÿ£ÿ§ÿ¬ÿ¤ÿ¯ÿ©ÿ«ÿ¬ÿ¦ÿ¦ÿ¡ÿ³ÿ¯ÿ¢ÿÿ¬ÿ°ÿ§ÿ°ÿ²ÿ°ÿ ÿ¦ÿ ÿÿÿÿÿ¤ÿ¯ÿ¢ÿÿÿ£ÿ®ÿÿÿ¤ÿ®ÿÿÿÿ¡ÿÿÿÿ¥ÿ¥ÿ¢ÿÿ¢ÿ¯ÿÿÿÿ¤ÿ¢ÿ¢ÿÿÿ§ÿ¨ÿ¦ÿÿÿÿÿÿÿÿÿ£ÿÿÿÿ§ÿ©ÿÿÿ¢ÿÿÿ¢ÿ¨ÿ©ÿ¡ÿ¢ÿ¤ÿÿ¦ÿ¥ÿ«ÿÿ£ÿ ÿ¦ÿ¢ÿÿÿªÿ®ÿ¨ÿ¥ÿÿÿ¡ÿ¦ÿ£ÿ¤ÿÿ¢ÿÿÿ ÿ¡ÿµÿÿ¯ÿ­ÿ«ÿ¨ÿ¡ÿÿ­ÿ¬ÿ¤ÿªÿ°ÿ®ÿ¬ÿ¥ÿ ÿ£ÿÿÿÿÿÿÿÿÿ¡ÿÿÿÿÿÿ¡ÿ¦ÿÿÿÿ£ÿ¨ÿÿ£ÿÿÿÿÿÿÿ¢ÿÿ«ÿÿ ÿ§ÿ¢ÿÿÿÿÿÿÿÿÿ¦ÿÿÿÿ ÿÿÿ³ÿ­ÿ§ÿÿ¢ÿ¢ÿÿ ÿÿ¡ÿ§ÿ¨ÿ¡ÿ ÿ§ÿ§ÿ£ÿ§ÿºÿºÿ£ÿ¨ÿ¾ÿ«ÿÿ±ÿ­ÿ±ÿ¡ÿ¡ÿÿÿ«ÿ­ÿ«ÿ¡ÿ¦ÿ¦ÿ¡ÿ¡ÿÿ¢ÿ ÿÿ ÿÿ¥ÿ£ÿ¢ÿ¡ÿÿ¡ÿ©ÿ­ÿ©ÿÿÿÿ§ÿ§ÿÿ ÿ¤ÿ¦ÿ©ÿ£ÿ£ÿ§ÿ¥ÿ£ÿÿ¦ÿ®ÿ¬ÿ¦ÿÿ¬ÿ¶ÿ³ÿ»ÿµÿÀÿ¸ÿ¯ÿ­ÿ®ÿ¨ÿ¢ÿ¥ÿªÿ¢ÿ¢ÿ®ÿ¼ÿ»ÿ±ÿ°ÿ®ÿºÿ¨ÿ¸ÿÿ´ÿ»ÿ½ÿ¥ÿ®ÿºÿÿ©ÿ²ÿ¦ÿªÿÿ©ÿ´ÿªÿ­ÿµÿ¯ÿ¬ÿ®ÿªÿ¨ÿ·ÿÉÿ¼ÿ©ÿ³ÿÃÿ¬ÿÿ°ÿ­ÿ±ÿ°ÿªÿ¸ÿÿ·ÿ·ÿµÿ¬ÿ§ÿµÿ«ÿ±ÿ´ÿ§ÿ«ÿ±ÿ§ÿ§ÿ±ÿµÿ¯ÿ«ÿ¶ÿ³ÿ¯ÿ¦ÿµÿ©ÿ°ÿÿ«ÿ«ÿ§ÿ©ÿÿ¢ÿÀÿ»ÿ¶ÿ²ÿ¯ÿ®ÿÁÿ¶ÿ¨ÿ·ÿ¹ÿ´ÿ¸ÿ´ÿ±ÿ¶ÿ·ÿ«ÿ©ÿ«ÿ´ÿ¬ÿ­ÿ®ÿ­ÿ©ÿÿ¢ÿ·ÿ¸ÿ¯ÿÿ«ÿ£ÿ£ÿ³ÿ­ÿÿ¯ÿ­ÿ¨ÿ¤ÿ§ÿ¢ÿ£ÿ¬ÿªÿ®ÿ´ÿªÿªÿ¾ÿÊÿºÿ¯ÿºÿ¬ÿÁÿ¢ÿ ÿÿªÿ©ÿ¬ÿ¦ÿÿ¹ÿÿ±ÿ§ÿ£ÿÿÿ¡ÿ­ÿºÿ­ÿÿÿ¬ÿ²ÿ­ÿ©ÿ¤ÿÿÿ©ÿ·ÿ¦ÿ®ÿ¬ÿ£ÿ¤ÿ¯ÿ ÿªÿ¢ÿ£ÿªÿ²ÿªÿ ÿ ÿ¦ÿ¨ÿ£ÿÿ©ÿ¬ÿ°ÿ¬ÿÿ¦ÿ³ÿÿ§ÿºÿ´ÿ´ÿ´ÿ­ÿ¨ÿ ÿ©ÿ¼ÿ¦ÿ¥ÿ¢ÿ¬ÿ ÿÿ°ÿ¦ÿÿªÿ¥ÿ ÿ¨ÿªÿ¤ÿÿÿ©ÿ©ÿ®ÿ¬ÿÿ¦ÿªÿ°ÿ¯ÿ¦ÿ¨ÿ¥ÿ¢ÿ¦ÿ¬ÿ®ÿªÿ¦ÿ¬ÿ¯ÿ ÿ¤ÿ¯ÿ¶ÿªÿÿ¥ÿ¦ÿ®ÿ´ÿ¡ÿ ÿ·ÿ¡ÿªÿ­ÿ¼ÿÃÿ¹ÿ§ÿ©ÿªÿÿÿ¢ÿÿ¡ÿ¯ÿ¦ÿ¬ÿ©ÿ¬ÿªÿ¥ÿ­ÿ«ÿ©ÿ¬ÿ¢ÿ¤ÿ­ÿ£ÿ­ÿ¾ÿ¦ÿÿ­ÿ§ÿ¶ÿ¹ÿ·ÿºÿ«ÿ¡ÿ¶ÿ´ÿ¯ÿ¤ÿÁÿ¯ÿÿµÿ¢ÿÿ¥ÿÿÿÿ¥ÿ®ÿ´ÿ·ÿ¦ÿªÿ®ÿ¥ÿ§ÿªÿ¦ÿ¥ÿªÿ«ÿÿÿ£ÿÿ¢ÿÿ ÿ®ÿ ÿ£ÿ¡ÿ°ÿÿiÿIÿÿ©ÿ¹ÿ¤ÿ®ÿÿÿ¢ÿ¢ÿ¥ÿÿ¨ÿ®ÿ§ÿ²ÿ©ÿ§ÿ«ÿÿÿ¡ÿ®ÿµÿ±ÿ¨ÿ¥ÿ¦ÿ§ÿ¨ÿ¬ÿ°ÿ§ÿÿ¡ÿªÿ¨ÿ¥ÿ«ÿÿ·ÿ¡ÿ§ÿÿÿ¥ÿ¦ÿ´ÿÿ¾ÿºÿ¯ÿ£ÿÿ¢ÿ®ÿ¯ÿÀÿ¿ÿ®ÿ¨ÿ£ÿ£ÿ¯ÿ¯ÿ§ÿ±ÿ§ÿ®ÿ¯ÿ¥ÿ¦ÿªÿ¯ÿ¸ÿ½ÿ­ÿ¥ÿ­ÿ«ÿ°ÿ­ÿ­ÿµÿ®ÿ²ÿºÿ³ÿ¬ÿ«ÿ¢ÿ ÿ®ÿ¥ÿÿ»ÿµÿ¹ÿ¯ÿ¯ÿ¹ÿÀÿ²ÿÿ¬ÿ©ÿ·ÿ¢ÿÿ ÿ£ÿ¨ÿÿ¥ÿ­ÿªÿ±ÿ©ÿ­ÿ¡ÿ¢ÿ¥ÿ¦ÿÿ¥ÿ¯ÿ°ÿ«ÿ£ÿ©ÿ¯ÿ¬ÿ©ÿÿwÿÿÿ®ÿ¡ÿ¡ÿ¬ÿ¥ÿÿÿ±ÿªÿ¶ÿ¼ÿ°ÿ¨ÿ»ÿ­ÿÿ¢ÿÿ¢ÿ»ÿ­ÿ­ÿÿ¨ÿ¢ÿ§ÿ±ÿ­ÿ¥ÿ¥ÿ¢ÿ¨ÿ°ÿ®ÿµÿ¶ÿ©ÿÿÿ©ÿ«ÿ¯ÿµÿªÿ§ÿ®ÿ¯ÿ¯ÿ²ÿ°ÿªÿ¯ÿ®ÿ¯ÿ²ÿ¥ÿ´ÿ¶ÿ¨ÿ©ÿ¦ÿ«ÿ¤ÿ©ÿÿ ÿÿ¥ÿ¼ÿÿ¨ÿ¡ÿ¦ÿºÿ©ÿ·ÿ¥ÿ®ÿ©ÿ¨ÿ ÿ¦ÿ´ÿ¨ÿ ÿµÿ¾ÿ­ÿ§ÿªÿ³ÿ®ÿªÿ°ÿµÿ±ÿªÿ¨ÿ­ÿ´ÿÿÿ±ÿ²ÿ¢ÿÿ©ÿ¨ÿ ÿ£ÿ¡ÿ¬ÿ«ÿ¦ÿ«ÿ²ÿ®ÿ¬ÿÀÿ¦ÿÿ¨ÿ´ÿ³ÿ¦ÿÿ©ÿ£ÿ­ÿ ÿÿ¤ÿÿ ÿ§ÿ§ÿ­ÿ°ÿ¨ÿÿÿÿ«ÿ®ÿ¤ÿ¢ÿ¬ÿ¬ÿÿÿÿ¨ÿÿ¥ÿ¨ÿ¯ÿ¶ÿ¤ÿÿÿ¢ÿÿÿ¯ÿ°ÿ£ÿ{ÿRÿCÿgÿQÿüþGÿOÿBÿÿÒþ#þEýÔþÿ ÿ¨ÿ¬ÿ¯ÿÿ¯ÿ´ÿ¢ÿÿ¢ÿ§ÿ¯ÿ¤ÿ¨ÿ«ÿ²ÿ´ÿ«ÿ¨ÿ«ÿ·ÿ³ÿ¢ÿªÿ´ÿ°ÿ­ÿ¤ÿ¤ÿ¤ÿ¨ÿ°ÿ¨ÿ¯ÿ¦ÿÿ£ÿ¨ÿÿ³ÿ±ÿ­ÿÿ¯ÿ«ÿ¹ÿÿÿÿ«ÿ§ÿ©ÿÿÿÿ¡ÿ«ÿ¨ÿªÿ¦ÿÿ¡ÿ¬ÿÿ¦ÿ­ÿ¤ÿ¨ÿÿÿ«ÿ­ÿªÿ©ÿ°ÿ·ÿ¯ÿÿ¦ÿ©ÿ¦ÿ¨ÿ®ÿ¨ÿ¯ÿ´ÿ¥ÿ´ÿ°ÿÿ±ÿ¡ÿ©ÿ°ÿ§ÿÿ¯ÿ¹ÿ£ÿ¿ÿ©ÿ°ÿµÿ¨ÿªÿ¬ÿ´ÿ­ÿ®ÿ»ÿ¸ÿ²ÿ°ÿ´ÿ¬ÿ£ÿ¤ÿ¬ÿ§ÿ¦ÿ§ÿ£ÿ¨ÿ¨ÿ¬ÿ°ÿ©ÿ¥ÿ©ÿ°ÿ§ÿ¦ÿ¤ÿ¢ÿ ÿÿÿ¤ÿªÿ¡ÿ²ÿÏÿÿÿ§ÿ ÿ ÿ¢ÿÿÿ­ÿ¦ÿ°ÿ°ÿªÿ«ÿ¬ÿ°ÿ§ÿÿÿ­ÿ¨ÿ¨ÿ»ÿ±ÿ§ÿ­ÿ²ÿµÿ¯ÿ©ÿ§ÿÿ¡ÿ¥ÿ«ÿ¬ÿªÿ®ÿ«ÿ¦ÿ¦ÿ©ÿ¬ÿ¬ÿ¸ÿ®ÿ©ÿ®ÿ¹ÿ±ÿ§ÿ°ÿ¬ÿ«ÿÿÿ©ÿ©ÿ±ÿ¡ÿ­ÿ°ÿ¦ÿÿÿÿÿ©ÿ¯ÿµÿ¶ÿ¶ÿ°ÿ¬ÿ±ÿ®ÿ°ÿ«ÿªÿ°ÿ¨ÿÿ ÿ¥ÿ¬ÿ©ÿ ÿªÿ«ÿ°ÿ¥ÿÿ°ÿ£ÿ¨ÿ¥ÿ¯ÿ¦ÿÿ§ÿÁÿ ÿ¡ÿµÿ´ÿ¨ÿ²ÿ©ÿ½ÿÁÿ±ÿ®ÿ¶ÿºÿ½ÿ®ÿ¦ÿµÿºÿ²ÿªÿ®ÿ°ÿ«ÿ¾ÿ ÿ«ÿªÿ¸ÿ³ÿ ÿ³ÿÁÿ¯ÿ°ÿµÿ£ÿ©ÿ¬ÿ´ÿ§ÿ¿ÿ«ÿ¡ÿ«ÿµÿ¯ÿ©ÿ¥ÿ°ÿ³ÿ°ÿ°ÿ°ÿ¢ÿ¦ÿ«ÿ¨ÿ¯ÿµÿµÿ´ÿºÿ±ÿÿªÿ©ÿ¥ÿ®ÿ©ÿ«ÿ«ÿ²ÿ£ÿÃÿ®ÿ°ÿ±ÿÿÿ¥ÿÿ­ÿ°ÿ¦ÿÿÿÿ®ÿÁÿ¿ÿ¯ÿ ÿ¬ÿ²ÿ°ÿ«ÿ§ÿ§ÿ¦ÿ±ÿ¨ÿ¥ÿ®ÿ±ÿ¡ÿ ÿ¬ÿ²ÿ¸ÿ¬ÿ°ÿ«ÿ¶ÿ°ÿ¦ÿºÿ¶ÿ°ÿ¤ÿ¨ÿ±ÿ³ÿ±ÿµÿ»ÿ±ÿ£ÿ±ÿ¸ÿ³ÿ±ÿ±ÿ·ÿ½ÿ½ÿ±ÿ¨ÿ¶ÿ³ÿ²ÿ«ÿ¨ÿ²ÿ´ÿµÿ¢ÿ½ÿ¸ÿ¯ÿ´ÿ°ÿ´ÿ·ÿÿ´ÿ±ÿ£ÿ¨ÿ®ÿ´ÿ·ÿµÿªÿ«ÿ«ÿ¨ÿ«ÿ²ÿ¹ÿµÿ±ÿ¯ÿ ÿ£ÿÿ¥ÿ²ÿ§ÿ³ÿ´ÿ¯ÿ²ÿ±ÿ±ÿ«ÿ¨ÿ²ÿ¢ÿ«ÿ©ÿ¹ÿ¶ÿºÿ¹ÿªÿ¦ÿ­ÿµÿ¹ÿºÿ´ÿ¯ÿ«ÿ¢ÿ¬ÿ¶ÿ¥ÿÿ ÿ¥ÿÿÿºÿ¯ÿÿ£ÿ¾ÿ©ÿ«ÿÂÿ¹ÿ£ÿ²ÿ°ÿ®ÿ·ÿ´ÿ¦ÿ¬ÿ¶ÿªÿ©ÿ´ÿ®ÿ±ÿ¹ÿ«ÿ¤ÿ­ÿµÿºÿªÿ°ÿ¹ÿ´ÿÌÿ¼ÿ·ÿ°ÿ©ÿ´ÿ±ÿ°ÿÿ©ÿ®ÿ£ÿÿ­ÿµÿ¹ÿµÿ¨ÿ¤ÿ¬ÿµÿ²ÿ½ÿ¯ÿ®ÿ«ÿ¬ÿ±ÿ¨ÿ²ÿ ÿ¶ÿ°ÿ¬ÿ«ÿ³ÿ²ÿ©ÿ­ÿ¢ÿ§ÿ­ÿ¨ÿ´ÿ½ÿ¬ÿ©ÿµÿ²ÿ´ÿ³ÿ²ÿ«ÿ¬ÿ¡ÿ¬ÿ¦ÿÿ»ÿ¨ÿ¥ÿºÿµÿ°ÿ£ÿ¥ÿ°ÿ²ÿ¨ÿ³ÿ°ÿµÿ°ÿ ÿ¦ÿÿ­ÿ¼ÿ­ÿ£ÿÁÿ·ÿ¸ÿ±ÿ¨ÿ¼ÿ¬ÿ«ÿ´ÿÿ£ÿ¬ÿ­ÿ©ÿ§ÿ¬ÿ³ÿ¶ÿ±ÿ¨ÿ©ÿ«ÿÿÿÿ¡ÿ¡ÿ¥ÿ«ÿ§ÿ¦ÿÿ¡ÿÿÿÿÿ©ÿÿÿÿÿÿÿÿÿ ÿÿÿÿ~ÿÿÿÿÿÿ¢ÿÿÿÿ}ÿÿÿÿÿÿÿ£ÿÿÿÿÿÿÿ|ÿÿÿ¦ÿÿÿÿÿÿÿÿÿÿÿÿÿÿÿÿÿÿÿÿÿÿÿÿÿÿÿÿÿÿÿÿÿÿÿ¤ÿ§ÿ¦ÿ§ÿ¤ÿÿÿªÿÿÿÿÿ©ÿÿÿÿÿÿÿÿÿÿ¥ÿ­ÿ ÿ¡ÿ¢ÿ¨ÿ¬ÿ­ÿ¢ÿ§ÿ®ÿÿ§ÿ­ÿ¬ÿÿ¦ÿÿ¡ÿ©ÿ±ÿ°ÿ§ÿ£ÿ¢ÿ°ÿÃÿ¦ÿ´ÿµÿ¡ÿÿ¦ÿÿ¦ÿ¦ÿªÿ¡ÿ­ÿ¬ÿ§ÿ¯ÿ²ÿ°ÿ±ÿ³ÿ³ÿ¸ÿ¾ÿ±ÿ£ÿ¶ÿ§ÿ°ÿ¬ÿÀÿ¨ÿ¥ÿ­ÿ²ÿ«ÿ­ÿ²ÿ¤ÿ ÿ«ÿÿÿ¥ÿ¨ÿÿ£ÿ¼ÿ©ÿ¼ÿªÿ¶ÿ±ÿ¥ÿ§ÿ®ÿ¸ÿ·ÿ®ÿ§ÿ¥ÿÀÿ¨ÿ°ÿ¨ÿÿÄÿ®ÿ¾ÿÿ¤ÿ°ÿ°ÿ³ÿ°ÿ·ÿ¼ÿ¯ÿ«ÿ£ÿ­ÿ´ÿ´ÿ­ÿ§ÿ¹ÿÿ­ÿ¥ÿ±ÿ«ÿ­ÿ§ÿ£ÿ«ÿ¦ÿ«ÿ¬ÿ¡ÿ§ÿ¨ÿ¯ÿºÿ¬ÿªÿ£ÿ¨ÿªÿ¤ÿÿqÿÿ¨ÿ³ÿÿ£ÿ²ÿ£ÿ¢ÿ ÿÿ±ÿ±ÿ¡ÿ¡ÿ©ÿ«ÿ°ÿ´ÿµÿ¸ÿ­ÿ¨ÿ¬ÿ³ÿ²ÿÿÿÿªÿ©ÿ«ÿ±ÿ«ÿ¨ÿ§ÿ¨ÿ¶ÿ´ÿ¢ÿÿ¢ÿ¡ÿÿsÿgÿFÿBÿSÿpÿÿ«ÿ¦ÿÿÿÿÿÿÿkÿÿ`ÿdÿ{ÿÿÿÿÿÿÿÿÿÿÿvÿaÿxÿ~ÿ|ÿÿÿÿÿÿÿÿÿ¨ÿÿÿÿÿÿÿÿÿ ÿÿgÿ(ÿóþ4ÿwÿÿ£ÿÿÿ­ÿ³ÿ®ÿ½ÿÄÿªÿÿ©ÿ°ÿ²ÿ¯ÿ«ÿ¬ÿ¹ÿ«ÿ¢ÿ©ÿ¬ÿµÿ«ÿ¥ÿ±ÿ¯ÿ©ÿ®ÿ±ÿ¤ÿ©ÿ°ÿ©ÿ§ÿ ÿ±ÿ´ÿ«ÿ¬ÿ¯ÿ­ÿ©ÿ¸ÿ·ÿ¨ÿ¾ÿ¨ÿµÿ±ÿ·ÿ¸ÿ°ÿ²ÿ´ÿ¨ÿ¨ÿ£ÿÿ§ÿ ÿ§ÿ4ÿÅþÿÿ­ÿ­ÿ­ÿ»ÿ»ÿ®ÿÿºÿ¤ÿ§ÿªÿ­ÿ´ÿªÿÿÿÿÿÁÿ¹ÿªÿ§ÿ±ÿ­ÿ£ÿÿ¥ÿ±ÿ¶ÿ±ÿ±ÿÿµÿ¯ÿ¸ÿ¨ÿ¢ÿªÿ´ÿ³ÿ­ÿ§ÿ¤ÿ¿ÿ¾ÿÿ´ÿÿªÿ¯ÿ¼ÿÅÿ¸ÿ£ÿ ÿ¦ÿ«ÿ´ÿ´ÿºÿ¦ÿ´ÿ¶ÿ¬ÿ²ÿ·ÿ´ÿºÿ²ÿ½ÿ³ÿ¶ÿÿ¦ÿ¨ÿÿ¤ÿ¢ÿÿ©ÿ±ÿºÿÆÿ¢ÿÿ¯ÿ«ÿ¦ÿ¨ÿ¨ÿ¥ÿ¡ÿÿÿ¤ÿ·ÿÿ¢ÿ¨ÿ£ÿÿ¨ÿ©ÿÿ§ÿ°ÿ°ÿ­ÿ¨ÿ©ÿ£ÿ¤ÿÿ¥ÿ®ÿ§ÿ­ÿÿÿ°ÿ¦ÿ¥ÿÿÿ³ÿ°ÿÿ£ÿ¥ÿ·ÿ«ÿÿµÿ¬ÿ¢ÿ¨ÿ­ÿ¦ÿ¦ÿ¥ÿ ÿ¿ÿ¢ÿ«ÿ¥ÿÿ¥ÿ©ÿ«ÿ¸ÿ¯ÿ¡ÿ©ÿ§ÿ§ÿ¢ÿ¥ÿ©ÿ®ÿ®ÿ¥ÿÿ¡ÿÿµÿ­ÿ¬ÿ±ÿ­ÿ¦ÿ¨ÿ¬ÿÿ§ÿ£ÿ´ÿ«ÿ¶ÿ¶ÿ­ÿ¥ÿ¤ÿªÿ®ÿªÿµÿ£ÿ¨ÿÿªÿ²ÿ¬ÿ¤ÿ¡ÿ±ÿÿ¦ÿ²ÿÿÿ¢ÿ«ÿªÿ©ÿ¥ÿ­ÿ£ÿ£ÿ®ÿ§ÿ§ÿ§ÿ©ÿ´ÿªÿ·ÿ¹ÿªÿªÿ®ÿ¼ÿÁÿ¼ÿ·ÿ«ÿªÿ·ÿ ÿÿèþ=þ÷ý8þ¹þ+ÿPÿ2ÿ%ÿTÿ~ÿ¡ÿ§ÿ¤ÿ«ÿªÿ§ÿ¤ÿ§ÿ¥ÿÿÿÿÿÿ¨ÿªÿÿ©ÿ­ÿµÿ§ÿÿÿ¤ÿÿ¤ÿÿ±ÿ±ÿ­ÿ¨ÿ«ÿ±ÿ¯ÿ¤ÿ¬ÿ²ÿ·ÿºÿ¸ÿ¸ÿ»ÿ¹ÿºÿ½ÿÿ¿ÿ±ÿ©ÿ±ÿ´ÿ®ÿ­ÿÿ¬ÿ¯ÿ¥ÿ«ÿ²ÿ¯ÿ«ÿ°ÿ¥ÿÿ¹ÿ²ÿ±ÿ²ÿ¸ÿ¶ÿ¦ÿªÿ­ÿªÿ®ÿ·ÿ°ÿÿ¡ÿ§ÿ¯ÿ±ÿ±ÿºÿ¸ÿ¹ÿÃÿ·ÿ©ÿ¸ÿ²ÿ®ÿ¢ÿ¤ÿ¥ÿ£ÿ®ÿ«ÿ«ÿ·ÿ±ÿªÿ§ÿ¬ÿ´ÿ°ÿ£ÿ°ÿ°ÿ±ÿ°ÿ¦ÿ¥ÿ¯ÿºÿ¸ÿ¦ÿ£ÿªÿ±ÿ¥ÿÿÿÿ¥ÿ­ÿ£ÿÿÿÿÿaÿ(ÿ0ÿÿÿÿÿÿÿ¬ÿ¬ÿ£ÿ¡ÿ¢ÿÿ®ÿÿ¥ÿ£ÿ¦ÿ¦ÿ¦ÿ§ÿÿÿ¢ÿ£ÿ ÿÿ ÿÿÿÿÿÿÿ¢ÿ°ÿ±ÿ³ÿ·ÿ³ÿ°ÿ­ÿÿÿ¤ÿ ÿ¢ÿ¯ÿ§ÿlÿÿíþÐþþ7þþ`þ'þïþzÿÿyÿvÿÿ­ÿ¦ÿ ÿ¦ÿ¥ÿ§ÿÿÿ«ÿ²ÿÔÿºÿ¡ÿ¢ÿ«ÿ¬ÿ§ÿ´ÿµÿ¥ÿ«ÿ®ÿÿ°ÿ¤ÿ«ÿ©ÿ¡ÿÿÿ§ÿµÿ³ÿªÿ¯ÿ¯ÿÿ²ÿ²ÿ§ÿ¤ÿ¡ÿ¨ÿ¦ÿ¡ÿ¸ÿ¥ÿ·ÿ¸ÿ¬ÿ«ÿ¯ÿ°ÿ±ÿ§ÿ¨ÿÿ°ÿ½ÿÁÿ¸ÿ»ÿ»ÿ¸ÿ¼ÿ¹ÿ³ÿ·ÿ­ÿµÿ­ÿ­ÿªÿ°ÿ²ÿ«ÿ¸ÿ²ÿ³ÿ®ÿ¯ÿ²ÿ³ÿ£ÿ¢ÿ­ÿ»ÿÆÿ¹ÿ±ÿ®ÿµÿ¹ÿµÿ°ÿªÿ¨ÿ¦ÿ¨ÿ®ÿ¶ÿ·ÿÀÿ´ÿÀÿ°ÿ©ÿÿ§ÿ³ÿ¬ÿÿ£ÿ¯ÿ£ÿ´ÿ±ÿ°ÿ²ÿªÿ¥ÿªÿªÿ§ÿ®ÿ©ÿ­ÿ¢ÿ±ÿ­ÿ¬ÿ°ÿ¯ÿ³ÿ¶ÿ¶ÿ±ÿ©ÿ²ÿ¡ÿ¬ÿÿ´ÿ³ÿªÿ§ÿ¨ÿ¥ÿ¬ÿ¸ÿ£ÿ¤ÿ°ÿ»ÿ®ÿ©ÿ¯ÿ·ÿ³ÿ±ÿ´ÿ²ÿ²ÿ¹ÿ¦ÿ¶ÿ¸ÿ¹ÿ³ÿ«ÿ§ÿªÿ©ÿ±ÿ²ÿ®ÿºÿ²ÿ¹ÿÃÿ«ÿ¸ÿªÿ­ÿ´ÿ°ÿ§ÿ¥ÿ¯ÿ´ÿ«ÿ½ÿ·ÿÃÿÊÿ¨ÿ®ÿµÿ´ÿ§ÿ¡ÿ¬ÿ¼ÿÁÿ·ÿ¦ÿ¤ÿÿ£ÿ«ÿ±ÿºÿ¯ÿ°ÿ½ÿ·ÿ®ÿ²ÿ®ÿ¬ÿ·ÿÿÿ­ÿ«ÿ§ÿ»ÿ¾ÿ­ÿ ÿ­ÿÄÿ´ÿ¢ÿ­ÿ°ÿ·ÿ´ÿ¦ÿ¨ÿ°ÿÂÿ¹ÿ´ÿ»ÿ¸ÿ¶ÿ°ÿ©ÿ§ÿ¸ÿ­ÿ¹ÿ°ÿ¦ÿ¨ÿ·ÿºÿ¯ÿ´ÿ¶ÿ¡ÿ¼ÿ´ÿ¨ÿÂÿªÿ·ÿ¶ÿ¶ÿ¤ÿ¶ÿ»ÿ±ÿ­ÿ³ÿºÿªÿ®ÿ«ÿ«ÿ¯ÿ®ÿÅÿ²ÿµÿ´ÿ³ÿ·ÿ²ÿ¯ÿ¹ÿ·ÿ¼ÿÅÿ±ÿ¡ÿÇÿ±ÿ¯ÿ»ÿ±ÿ²ÿ½ÿÄÿ·ÿ­ÿµÿ±ÿ¥ÿ©ÿ¬ÿ¤ÿ»ÿ­ÿ¯ÿ·ÿÁÿµÿ­ÿ°ÿ­ÿ¥ÿ¬ÿ¶ÿ¶ÿ§ÿµÿ½ÿ´ÿ ÿ­ÿ¯ÿ²ÿ¬ÿÿ¬ÿ³ÿ¬ÿ¬ÿ±ÿ±ÿµÿ±ÿ¥ÿ®ÿ¨ÿ¥ÿ¼ÿ¬ÿ¿ÿ¼ÿ½ÿ¶ÿ±ÿ¸ÿ´ÿ¬ÿ¹ÿºÿÿ¢ÿ­ÿÃÿ´ÿ©ÿ¯ÿ¾ÿªÿ¬ÿ¶ÿªÿ®ÿ¶ÿªÿ­ÿ´ÿªÿ»ÿ´ÿ®ÿ±ÿ±ÿ³ÿ°ÿ¥ÿ£ÿ¡ÿ£ÿ¯ÿ¨ÿ¦ÿ·ÿ´ÿ¨ÿ°ÿ¦ÿ´ÿ»ÿ§ÿ¡ÿÿÿ£ÿ£ÿÿÿ¢ÿ¥ÿ¢ÿ¢ÿ§ÿ¨ÿªÿÿ¦ÿ¤ÿ¨ÿ¯ÿ§ÿ¨ÿ£ÿ¦ÿÿÿ£ÿ¨ÿ«ÿ©ÿ§ÿ¦ÿÿ ÿ´ÿ­ÿÿ ÿ¨ÿ«ÿªÿÿ´ÿÿÿ ÿ¤ÿ¤ÿÿÿÿÿÿ¤ÿ¤ÿÿ©ÿÿÿÿ ÿ£ÿÿ¡ÿ¤ÿ£ÿÿ£ÿ­ÿ£ÿÿÿÿÿ¦ÿ§ÿÿ­ÿÿ ÿÿÿÿ¥ÿ¥ÿ¨ÿ¨ÿÿÿÿ¡ÿ¡ÿÿ£ÿÿÿÿÿ­ÿÿ´ÿÿ ÿ´ÿ°ÿ©ÿ²ÿ­ÿ¦ÿ¤ÿ§ÿ§ÿ£ÿ«ÿµÿ«ÿÿÿÿÿÿ£ÿ¥ÿÿÿÿÿÿÿÿÿÿ£ÿ¢ÿ¥ÿ­ÿ¥ÿÿÿÿªÿ¡ÿ´ÿ¬ÿ³ÿ±ÿÿÿÿÿ£ÿ¡ÿ¥ÿ ÿÿ¡ÿ¡ÿÿÿ£ÿÿÿ­ÿ¡ÿÿÿ©ÿ°ÿÿ£ÿÿ±ÿ¤ÿ¤ÿÿÿÿ¥ÿ¡ÿ­ÿ£ÿÿÿ¨ÿ¥ÿÿÿÿ¸ÿ¹ÿ¶ÿ§ÿ¤ÿ ÿ°ÿ¬ÿ²ÿÿÿÿÿ¬ÿ¥ÿ©ÿ©ÿ§ÿÿÿ¡ÿ¢ÿ¢ÿ£ÿ¤ÿÿ©ÿ ÿÿ­ÿ¯ÿÿ¨ÿ£ÿ±ÿ®ÿ¡ÿÿ¤ÿ¢ÿ£ÿ¦ÿ§ÿ¬ÿ¤ÿ©ÿ¼ÿ¼ÿªÿÿ¡ÿ¨ÿ¥ÿ¬ÿ¯ÿ£ÿÿ¿ÿ ÿµÿ¬ÿ´ÿ£ÿ²ÿ¨ÿ®ÿ¸ÿ¥ÿ©ÿ¡ÿ¡ÿ§ÿ«ÿ±ÿ¶ÿ¹ÿµÿµÿ©ÿ§ÿ¬ÿ¬ÿÿ´ÿµÿ»ÿªÿ£ÿÿ¢ÿ£ÿ­ÿ²ÿµÿÿ¤ÿ¨ÿ¤ÿ¤ÿ¦ÿ§ÿ¥ÿ°ÿ¾ÿ¹ÿ¶ÿ¿ÿÄÿ¬ÿ³ÿÆÿ®ÿ¤ÿ¹ÿ§ÿ³ÿ­ÿ¥ÿ®ÿ«ÿ¶ÿ±ÿºÿ¹ÿ´ÿ»ÿ®ÿ«ÿ²ÿ­ÿ®ÿ¬ÿ­ÿ³ÿ©ÿ¥ÿ¨ÿ¨ÿ´ÿ ÿ­ÿÿÀÿ±ÿ¡ÿ¶ÿ¾ÿ³ÿ¡ÿ¾ÿ¸ÿºÿ¤ÿ²ÿ¾ÿ´ÿ¤ÿ­ÿ»ÿ¶ÿ±ÿ¯ÿªÿ¥ÿ°ÿµÿ¬ÿ®ÿ±ÿ¬ÿ«ÿ¨ÿ²ÿ°ÿªÿ´ÿ§ÿ±ÿ¥ÿ£ÿ²ÿ¾ÿ¶ÿ¥ÿ´ÿ¤ÿ ÿ´ÿ¥ÿÿ¢ÿ¬ÿµÿ®ÿªÿ£ÿ¢ÿ¤ÿ¢ÿÿÿ¢ÿ¬ÿ¶ÿ³ÿ±ÿµÿ±ÿ°ÿ¤ÿ¢ÿ½ÿ¿ÿ®ÿ«ÿ»ÿÿ¡ÿ¨ÿ¨ÿ¢ÿ¤ÿ®ÿÿÿÿ®ÿµÿ¨ÿÿ¢ÿ³ÿºÿ­ÿ­ÿ«ÿ¡ÿ§ÿ¨ÿ®ÿ¨ÿ§ÿ¶ÿ»ÿ ÿ©ÿ¥ÿ§ÿ£ÿÿ ÿ¢ÿÿ¡ÿÿÿÿÿ°ÿÿ®ÿ³ÿ´ÿ®ÿ£ÿÿÿÿ«ÿÿ¦ÿ³ÿÿÿÿ§ÿ«ÿ¦ÿÿ©ÿ¦ÿÿ¡ÿµÿ®ÿ±ÿ·ÿ¯ÿÿÿ®ÿ¤ÿÿÿ£ÿ¦ÿ«ÿ£ÿÿÿ£ÿªÿ©ÿÿ¢ÿ¢ÿ¢ÿ§ÿªÿ¬ÿªÿ¥ÿ£ÿ°ÿªÿ©ÿ²ÿ®ÿ³ÿ§ÿ¤ÿ¥ÿ§ÿ«ÿ¦ÿ¦ÿ¬ÿÿ·ÿªÿÂÿ»ÿ¬ÿÿÿ«ÿ°ÿ¦ÿ³ÿºÿ¸ÿ¡ÿÿÿ¬ÿ¾ÿÄÿ¸ÿ¥ÿªÿ³ÿ±ÿ¯ÿ«ÿ©ÿ­ÿÁÿ¹ÿ¥ÿ®ÿÿÿÿ­ÿ©ÿ¥ÿ§ÿÿ§ÿ´ÿ«ÿµÿ»ÿ ÿÿ³ÿ£ÿÿ¨ÿ¢ÿÿÿ¤ÿ©ÿ®ÿ³ÿ§ÿÿÿÿ£ÿ«ÿ ÿ¢ÿ´ÿ«ÿÿ£ÿ§ÿÿ¦ÿÿ¤ÿ£ÿÿ¬ÿ°ÿ®ÿwÿeÿCÿÿ ÿ¤ÿ³ÿ¡ÿ¢ÿÿÿ¡ÿªÿÿ«ÿ¨ÿ¨ÿ«ÿ´ÿ¹ÿªÿ£ÿ ÿ®ÿ°ÿ¶ÿ¿ÿ¸ÿ²ÿ®ÿ®ÿ±ÿ«ÿ±ÿµÿ©ÿ­ÿ­ÿ¤ÿ²ÿ«ÿ¢ÿÿ£ÿ¯ÿ£ÿÿÿ¯ÿ¬ÿºÿ¬ÿ³ÿ¿ÿ«ÿ¹ÿ¤ÿ¤ÿÿ¸ÿÿ´ÿ«ÿÿ¬ÿ°ÿ¥ÿ¥ÿ¡ÿ¡ÿ®ÿ¬ÿ¤ÿ¥ÿ©ÿ­ÿ­ÿ§ÿ«ÿ²ÿ­ÿ®ÿ¸ÿ¸ÿ°ÿµÿ¯ÿ¨ÿ³ÿ¥ÿ¡ÿÿ­ÿ²ÿ°ÿÿÿ©ÿ£ÿ¬ÿ±ÿ¢ÿ®ÿ²ÿ³ÿ¢ÿ¢ÿ¬ÿ´ÿ¦ÿÿ¥ÿ¯ÿªÿÿ©ÿ¹ÿ±ÿ¼ÿµÿªÿ£ÿ¦ÿ¯ÿ³ÿ¤ÿ¬ÿ·ÿ¬ÿ­ÿ°ÿ³ÿ·ÿ©ÿ¢ÿÿrÿjÿÿ§ÿ£ÿ¨ÿ²ÿªÿÿÿÿ¯ÿ³ÿ¬ÿ¬ÿ¯ÿ·ÿ´ÿ«ÿªÿ£ÿ¤ÿ²ÿ´ÿ¡ÿÿ«ÿ«ÿ¢ÿ®ÿ²ÿ§ÿÿ¢ÿ¬ÿ¦ÿ¢ÿ§ÿ®ÿ£ÿÿÿ¤ÿ¡ÿÿ¯ÿ®ÿ£ÿ¦ÿ§ÿÿ±ÿ®ÿ ÿ£ÿ­ÿÀÿ·ÿ®ÿ°ÿ§ÿ±ÿ´ÿ¯ÿ¡ÿ©ÿÿ¦ÿÿÿ¨ÿ®ÿ·ÿÿ©ÿ°ÿ±ÿ¯ÿ°ÿ°ÿ¬ÿ¥ÿ£ÿÿ°ÿ²ÿ§ÿ¦ÿ®ÿ·ÿªÿ¢ÿ¨ÿ­ÿ¬ÿ¡ÿÿ°ÿ¶ÿ£ÿ¡ÿ©ÿªÿ¦ÿ©ÿ¦ÿ§ÿ¯ÿ·ÿ­ÿ¦ÿÿ©ÿ§ÿ¨ÿ¢ÿ¡ÿ¨ÿ¹ÿ¯ÿ¢ÿ¬ÿ¥ÿ«ÿ¢ÿµÿÿ¤ÿ¬ÿÿ¡ÿ°ÿ ÿ¯ÿ«ÿªÿÿÿ¢ÿ¬ÿªÿ ÿÿÿÿ«ÿ§ÿ ÿ¤ÿ¦ÿ±ÿ±ÿ¡ÿÿÿ¨ÿªÿªÿºÿ·ÿ´ÿªÿªÿ¬ÿªÿ§ÿ¶ÿÿ¢ÿcÿÿçþ$ÿÿmþäþÿÿÔþþ3þþ;ÿÿÿÿ¡ÿ±ÿ²ÿ¸ÿ®ÿ¤ÿÿÿ­ÿ²ÿ®ÿ¨ÿ©ÿ¯ÿ±ÿ²ÿ¯ÿ¨ÿ«ÿ¬ÿ¬ÿµÿ©ÿÿ°ÿ¥ÿ¥ÿ¯ÿ³ÿµÿ§ÿ¯ÿ®ÿ£ÿ¦ÿ¦ÿ§ÿ°ÿ­ÿ§ÿÿ¦ÿ¤ÿµÿ¬ÿ¤ÿ°ÿ¦ÿ°ÿ©ÿ£ÿÿ¥ÿÿ³ÿ·ÿ®ÿ«ÿ¥ÿ§ÿ­ÿÿ¢ÿ¤ÿ¤ÿ¯ÿ¤ÿÿ«ÿ´ÿ¨ÿÿ¬ÿºÿ¯ÿÿªÿ³ÿ¨ÿÿ­ÿ¢ÿ®ÿ±ÿ«ÿ¾ÿ¨ÿ®ÿ¥ÿÿ£ÿµÿ»ÿÿ¨ÿ´ÿµÿ§ÿªÿ´ÿ£ÿ¥ÿ¤ÿ¥ÿ±ÿ±ÿ­ÿ±ÿÃÿ¼ÿ­ÿ¢ÿ§ÿ¨ÿÿ¥ÿ²ÿ¶ÿ·ÿ¢ÿ ÿ¬ÿ¥ÿ©ÿ©ÿ±ÿ®ÿ¨ÿ©ÿ­ÿ¬ÿ°ÿ«ÿ¬ÿÿ«ÿ®ÿªÿ¥ÿ°ÿ®ÿªÿ·ÿ·ÿ³ÿÿ¦ÿ ÿ·ÿÿ¢ÿ­ÿ¸ÿËÿ½ÿ­ÿµÿ¬ÿÿ¶ÿ²ÿ¬ÿ²ÿ°ÿ¨ÿ¡ÿ¬ÿ¯ÿ ÿÿ§ÿ®ÿ«ÿ«ÿ²ÿ«ÿ­ÿ¢ÿ±ÿµÿ¯ÿ¥ÿ¥ÿ¦ÿ¯ÿ¶ÿ°ÿÿ ÿ¼ÿ´ÿ­ÿ®ÿ©ÿÿ©ÿµÿ±ÿµÿ¢ÿªÿªÿ¥ÿÿÿÿÿ©ÿ«ÿ®ÿ´ÿ·ÿ®ÿªÿ¬ÿ¤ÿ­ÿ³ÿ­ÿ®ÿ®ÿ¢ÿ§ÿ¨ÿ³ÿ¸ÿ§ÿ·ÿ¶ÿ¼ÿ¨ÿ·ÿÀÿ¢ÿ¤ÿ¯ÿ¯ÿ«ÿ©ÿ¢ÿ¹ÿ¦ÿ¶ÿ¥ÿ´ÿ¾ÿ¯ÿ¬ÿ°ÿºÿ¼ÿºÿ²ÿ«ÿ¶ÿÁÿ¿ÿ½ÿ»ÿ²ÿµÿ¾ÿ¯ÿ¬ÿ®ÿ¡ÿ§ÿ¶ÿ½ÿÁÿªÿ¶ÿ´ÿ«ÿ·ÿ¦ÿ©ÿ«ÿ¥ÿ¢ÿ§ÿ»ÿÿ¡ÿ¬ÿ¯ÿ«ÿ£ÿ§ÿ©ÿ²ÿ±ÿ°ÿ¯ÿ£ÿ©ÿ­ÿ§ÿ¯ÿ´ÿ³ÿ®ÿ°ÿ­ÿ§ÿ°ÿ¬ÿ±ÿ¶ÿ©ÿ¨ÿ·ÿ·ÿ¸ÿ´ÿ±ÿªÿµÿ­ÿ¥ÿªÿ£ÿ°ÿ¢ÿ°ÿ¯ÿ°ÿ¡ÿ¢ÿ¯ÿ½ÿ¯ÿ§ÿ©ÿ°ÿ¡ÿÿÿÿ¦ÿ¦ÿ±ÿ±ÿ©ÿ¨ÿµÿÿ¨ÿ­ÿ´ÿ³ÿ¼ÿ¸ÿ®ÿ³ÿ£ÿÂÿ±ÿ¯ÿ®ÿ®ÿ¹ÿ¶ÿ¤ÿ¸ÿ¸ÿ°ÿ©ÿ®ÿºÿ°ÿ¥ÿ¯ÿ·ÿ¹ÿ¼ÿ´ÿ¬ÿ²ÿ³ÿ©ÿ±ÿ²ÿ´ÿ³ÿ¹ÿ¥ÿ°ÿ®ÿ¬ÿ»ÿ¯ÿ³ÿ§ÿ®ÿ³ÿ¼ÿ´ÿ­ÿ«ÿ®ÿ´ÿºÿ®ÿ³ÿ°ÿ¢ÿ«ÿ³ÿ«ÿ¬ÿ¯ÿ§ÿ¢ÿÿÿ¸ÿ³ÿ§ÿ¢ÿ®ÿ«ÿ©ÿÿ·ÿ¨ÿ ÿ®ÿ£ÿªÿ³ÿÀÿ´ÿ¾ÿ·ÿ«ÿ¬ÿ¯ÿµÿ²ÿ³ÿ°ÿ¨ÿ®ÿ«ÿ¦ÿ±ÿ²ÿ¢ÿ¥ÿ¹ÿ­ÿ¢ÿ¦ÿ¢ÿ´ÿ¶ÿ·ÿ³ÿ¶ÿ¬ÿ«ÿÿ¶ÿ¨ÿ¼ÿ°ÿ°ÿ³ÿµÿ³ÿ¥ÿ¢ÿ¦ÿ¨ÿ±ÿ¯ÿ«ÿ­ÿ§ÿµÿÀÿ°ÿ­ÿ­ÿ´ÿ¼ÿ·ÿ©ÿ¢ÿ³ÿ¯ÿ·ÿ­ÿ«ÿªÿ¯ÿ·ÿ³ÿ¹ÿÀÿ²ÿ«ÿ°ÿ¯ÿ¯ÿ¶ÿ¸ÿ¥ÿ£ÿ¦ÿ¹ÿ±ÿ¨ÿ¯ÿ³ÿ¾ÿ´ÿ¯ÿ¤ÿÀÿ²ÿ­ÿªÿ±ÿ§ÿ«ÿ¨ÿ«ÿµÿ®ÿ§ÿ«ÿ«ÿ±ÿ³ÿ«ÿ­ÿ©ÿ°ÿ³ÿ»ÿ¨ÿ°ÿ¨ÿ¤ÿ­ÿ±ÿ¹ÿ³ÿÿ£ÿ£ÿªÿ®ÿ«ÿ°ÿµÿ³ÿ¶ÿ¹ÿ´ÿ«ÿ©ÿ´ÿ°ÿ¯ÿµÿ°ÿ´ÿ¥ÿÂÿ«ÿ³ÿ²ÿÿ¦ÿ£ÿ¸ÿ¬ÿ¥ÿ§ÿ­ÿ²ÿ®ÿ©ÿªÿ­ÿ­ÿÿÿÿÿ°ÿ©ÿ¹ÿ®ÿµÿ¦ÿÿÿÿ¬ÿ­ÿÿÿÿÿxÿ{ÿÿÿÿÿÿÿÿÿÿÿÿÿÿÿ~ÿÿÿÿ ÿÿÿÿÿÿÿÿÿÿÿÿÿÿ¥ÿÿ}ÿÿ£ÿÿÿ ÿ~ÿÿ ÿÿÿÿÿÿÿÿÿÿÿÿÿ ÿÿÿÿÿÿÿÿ¡ÿÿÿÿ¡ÿ¨ÿÿÿÿ¡ÿÿÿÿÿªÿÿ¢ÿÿ¡ÿ¨ÿÿÿÿÿÿÿÿÿÿÿÿ¡ÿ¨ÿ¢ÿ«ÿ¤ÿ ÿ°ÿ®ÿ§ÿ©ÿ§ÿ¡ÿ¤ÿ¢ÿ¬ÿÿ¨ÿªÿ¡ÿ£ÿ£ÿªÿ®ÿÿ¦ÿ«ÿ­ÿ©ÿ¡ÿ«ÿ¯ÿ¦ÿ®ÿ¢ÿ®ÿ®ÿ¬ÿ¥ÿ«ÿ°ÿ¨ÿ­ÿ´ÿ«ÿ©ÿªÿ¦ÿ«ÿ«ÿ£ÿÿ¶ÿ¼ÿ²ÿºÿºÿµÿ»ÿ¹ÿ­ÿ¨ÿ£ÿ¢ÿªÿµÿ²ÿ¡ÿÿ½ÿ·ÿ³ÿ±ÿ³ÿªÿ§ÿ ÿ©ÿ¯ÿªÿ©ÿ¥ÿ§ÿµÿ±ÿ©ÿ®ÿ©ÿªÿ¡ÿªÿ¡ÿ®ÿ®ÿ®ÿ°ÿ­ÿ³ÿ¶ÿ«ÿ¦ÿ¡ÿ©ÿ£ÿ¡ÿ¯ÿµÿ¸ÿ©ÿ®ÿ£ÿ²ÿ­ÿ¬ÿªÿ­ÿ¯ÿ¥ÿÿ ÿ¥ÿ¥ÿªÿ¨ÿ³ÿ¨ÿ¿ÿ«ÿ¢ÿªÿÿÿsÿÿ¥ÿ®ÿ§ÿ«ÿ°ÿ¦ÿ¯ÿ²ÿÿ°ÿ®ÿ ÿ¬ÿ¦ÿ±ÿ¶ÿªÿ¨ÿ¨ÿ§ÿ¯ÿ±ÿºÿ­ÿ¤ÿÿ£ÿ§ÿªÿ§ÿ£ÿ£ÿ«ÿªÿ¥ÿ­ÿ°ÿ²ÿ¬ÿ¼ÿÿÿ^ÿIÿ?ÿUÿmÿlÿxÿÿ°ÿ§ÿ§ÿÿ¬ÿÿÿÿnÿÿ{ÿÿÿÿÿ ÿÿÿÿÿÿÿrÿÿÿÿÿ¢ÿÿÿÿÿÿÿÿ¡ÿ¨ÿÿÿÿÿÿÿÿÿtÿÿ¬þµþÿQÿ~ÿ ÿÿÿ¢ÿ¤ÿµÿ±ÿ¬ÿ¯ÿ»ÿÇÿºÿ¥ÿ°ÿÿÿ¶ÿ²ÿ¨ÿ¯ÿ°ÿ²ÿ¬ÿ¬ÿ°ÿ©ÿ£ÿ¬ÿ±ÿ±ÿ®ÿ®ÿ¢ÿ¨ÿ¬ÿ¹ÿ¼ÿ«ÿÿ¨ÿÂÿ­ÿ¦ÿ¾ÿ«ÿ«ÿ¡ÿ¯ÿ³ÿ¸ÿ¸ÿ´ÿ³ÿ¬ÿÿ°ÿºÿÿÿ£ÿ¨ÿKÿÿpÿ«ÿ¯ÿ´ÿ±ÿ±ÿ¬ÿ°ÿ¢ÿ¢ÿ³ÿ­ÿ¨ÿ¦ÿ¦ÿ ÿÿÿ¥ÿ¡ÿ¸ÿ¹ÿ¢ÿ¡ÿ¢ÿ¹ÿ¶ÿ­ÿ«ÿ«ÿ ÿÿ¹ÿ¦ÿ¬ÿ¿ÿ¥ÿÿ¡ÿ°ÿ´ÿ§ÿ£ÿ§ÿ¨ÿ¯ÿ ÿ¡ÿ¿ÿ¥ÿªÿÿ´ÿÃÿ³ÿ¨ÿ­ÿ©ÿ¦ÿ¬ÿ«ÿÀÿ¯ÿ«ÿ»ÿ²ÿ¼ÿ»ÿ²ÿ·ÿªÿ­ÿ°ÿ¢ÿ¬ÿ©ÿ¢ÿ«ÿ¶ÿ¦ÿÿ¢ÿ®ÿ©ÿ£ÿ­ÿÿ¯ÿ®ÿÿ ÿ«ÿªÿ¤ÿÿÿÿÿÿÿÿÿÿÿÿ±ÿªÿÿ£ÿÿ²ÿ´ÿÿÿ£ÿ¬ÿ¯ÿ¤ÿªÿ¥ÿÿ­ÿ¬ÿ©ÿ§ÿ£ÿ¤ÿ¡ÿÿ ÿÿ¦ÿÿÿ±ÿ²ÿ£ÿ¨ÿ¨ÿ¨ÿ°ÿ¥ÿ¤ÿ´ÿ¯ÿ¯ÿ´ÿ¹ÿµÿ®ÿ¦ÿ¤ÿ·ÿºÿ·ÿ½ÿ¨ÿ¦ÿªÿ±ÿ«ÿ¦ÿ¨ÿ¤ÿ§ÿ¤ÿ®ÿ¤ÿ¶ÿ©ÿ§ÿ§ÿ­ÿ¸ÿ®ÿ¥ÿÿ£ÿ´ÿ«ÿ­ÿ¦ÿ¢ÿ¡ÿÿ ÿ£ÿ¶ÿ¨ÿ®ÿ©ÿ¥ÿ¥ÿ©ÿ©ÿ¦ÿ­ÿÿÿÿCÿmÿÿ¥ÿ¬ÿ­ÿ©ÿ¬ÿÿ¨ÿ±ÿ©ÿ£ÿ ÿ¨ÿ¬ÿ¥ÿ°ÿ«ÿ®ÿ®ÿ¤ÿªÿ«ÿ­ÿµÿ´ÿªÿ¾ÿÿÿíþþ
þþÿDÿ0ÿÿ8ÿÿÿ¥ÿ£ÿ£ÿ¡ÿ¤ÿÁÿ¦ÿ²ÿÿÿ¢ÿ¢ÿ£ÿ¤ÿ¥ÿªÿÿ³ÿ°ÿ°ÿÿ¢ÿ¸ÿ¾ÿ¸ÿ­ÿÿ«ÿ°ÿ¨ÿ¬ÿ¸ÿ¾ÿ·ÿ©ÿ«ÿ²ÿ°ÿ®ÿ­ÿ¸ÿ·ÿ¥ÿ¦ÿ¦ÿÏÿ´ÿ¦ÿ«ÿµÿµÿ§ÿÿ ÿ³ÿ¯ÿ­ÿµÿ°ÿ­ÿ³ÿ¯ÿ¢ÿÿ­ÿ£ÿ¥ÿ§ÿÿÿ©ÿ¤ÿ§ÿ°ÿ¬ÿ«ÿ¯ÿ®ÿ°ÿ ÿ§ÿ¦ÿ¨ÿ¬ÿ°ÿ´ÿ¹ÿ¸ÿ¡ÿ±ÿ³ÿ«ÿ¥ÿ§ÿ«ÿ«ÿ¯ÿ¼ÿ«ÿ³ÿ©ÿ©ÿ°ÿ±ÿªÿ¤ÿ¤ÿªÿ¼ÿ­ÿ®ÿªÿ¬ÿ²ÿ²ÿ³ÿ¤ÿ£ÿÿÿ§ÿ¤ÿÿÿ©ÿ·ÿ®ÿ¤ÿÿÿÿÿÿtÿÿÿ¡ÿÿÿÿÿÿ¥ÿ¨ÿÿ£ÿ¨ÿ²ÿ¥ÿ¢ÿ¨ÿ§ÿ¤ÿ£ÿ£ÿ«ÿ¨ÿÿ¡ÿÿ¥ÿ«ÿÿÿÿÿÿ¡ÿ°ÿ³ÿ«ÿ¬ÿ²ÿµÿ·ÿ¤ÿÿ©ÿ ÿÿ¤ÿ©ÿÿ4ÿ¯þþ*þëýîýîýAþÿÿÿÿ}ÿÿÿ«ÿ ÿ¨ÿ¥ÿ¬ÿ¨ÿ¯ÿÄÿ¢ÿ¡ÿ¥ÿ°ÿ«ÿ±ÿ¬ÿ±ÿ³ÿ±ÿ¯ÿ®ÿ·ÿÿ«ÿ©ÿªÿ«ÿ©ÿ§ÿ§ÿ¦ÿÿ£ÿÿ°ÿ³ÿ¼ÿ¾ÿ²ÿ«ÿªÿ¤ÿ¤ÿ­ÿ¸ÿ¶ÿ¢ÿ´ÿ¶ÿ­ÿ¯ÿ´ÿ­ÿ­ÿ´ÿÿÁÿµÿ´ÿ°ÿ­ÿ­ÿ¯ÿ³ÿ·ÿ´ÿ¶ÿ·ÿ¬ÿ¶ÿ­ÿ£ÿªÿ¯ÿªÿ­ÿ²ÿ±ÿ¥ÿ»ÿ±ÿ¯ÿµÿ¬ÿ±ÿ±ÿ¯ÿºÿ¯ÿ³ÿ¹ÿ¯ÿ·ÿ¶ÿ´ÿ­ÿ°ÿ¯ÿ«ÿ²ÿ¥ÿ©ÿ¤ÿÄÿ§ÿ¯ÿ³ÿ¦ÿ§ÿ·ÿ½ÿ¯ÿ§ÿ¼ÿ¤ÿ¶ÿ¬ÿ©ÿ¬ÿ«ÿ´ÿ®ÿÿÿ¤ÿÿ¶ÿ¨ÿ­ÿ°ÿ·ÿ¤ÿÿ®ÿ¿ÿµÿ°ÿ¸ÿ»ÿ¬ÿ¬ÿ¤ÿ´ÿ³ÿ¦ÿ¥ÿ«ÿ®ÿ±ÿ°ÿÿªÿ°ÿ¹ÿ¶ÿ°ÿ¨ÿÁÿÃÿµÿ¶ÿ»ÿ±ÿ¨ÿ¤ÿ±ÿ¯ÿ¤ÿ¤ÿ³ÿ°ÿ²ÿ®ÿ±ÿµÿ¦ÿ®ÿºÿÀÿ­ÿ¬ÿÁÿ®ÿ¬ÿªÿ¥ÿ¥ÿ¯ÿ¶ÿ¬ÿ¬ÿÿ¯ÿ¸ÿ¯ÿ­ÿ¯ÿ±ÿ¶ÿµÿ²ÿ±ÿ³ÿ¸ÿ­ÿ§ÿ¤ÿ ÿÿ«ÿ¯ÿÇÿ¶ÿ¦ÿ«ÿ¯ÿ²ÿ´ÿ¶ÿ³ÿ¹ÿ¬ÿ¦ÿ°ÿ²ÿ®ÿ»ÿ¸ÿ¤ÿ¡ÿ²ÿ¹ÿ¦ÿÿ¸ÿ¢ÿÿ¡ÿÿÿ­ÿ¯ÿ²ÿµÿ´ÿ·ÿ¶ÿ­ÿ§ÿ³ÿ¸ÿ¡ÿ²ÿ²ÿ«ÿ«ÿ³ÿ³ÿ±ÿ¼ÿÀÿ°ÿ½ÿ®ÿ°ÿ±ÿ³ÿ©ÿ§ÿªÿ¨ÿ­ÿ¿ÿ¼ÿ²ÿ²ÿ©ÿµÿ¤ÿ°ÿ¤ÿ¦ÿªÿ½ÿ¾ÿºÿ±ÿ²ÿ´ÿ²ÿ¯ÿ­ÿ´ÿ¶ÿ¤ÿ°ÿ§ÿ²ÿ¥ÿ­ÿªÿ¨ÿ­ÿ®ÿ®ÿªÿ¨ÿ·ÿ¸ÿ ÿªÿ°ÿ¡ÿ¸ÿ°ÿ±ÿ±ÿ»ÿ­ÿ¢ÿ«ÿ²ÿ±ÿµÿ¹ÿ¶ÿ­ÿ¶ÿ´ÿÆÿ¦ÿÿ­ÿ®ÿ½ÿ¶ÿ§ÿ´ÿ½ÿ¶ÿ¶ÿ±ÿºÿ´ÿ¥ÿ§ÿ¨ÿ¥ÿ¶ÿªÿ¶ÿ¶ÿÁÿÃÿ±ÿ­ÿ±ÿ©ÿ¤ÿ£ÿÖÿºÿ³ÿ´ÿÇÿ¥ÿºÿ¸ÿ±ÿ¶ÿ«ÿ¡ÿ¢ÿ¯ÿ²ÿ«ÿ·ÿ©ÿ«ÿ²ÿ¸ÿ·ÿºÿ¬ÿ©ÿ«ÿ©ÿ«ÿ¬ÿ´ÿ¯ÿ­ÿ±ÿ ÿ´ÿËÿ½ÿ¨ÿ¤ÿªÿ¬ÿ¢ÿ£ÿ¤ÿÿ¤ÿ¡ÿ¥ÿ²ÿ¶ÿ²ÿªÿ¥ÿ©ÿÿ¨ÿ³ÿ£ÿ®ÿÿÿ°ÿ©ÿ¢ÿÿÿÿÿ¤ÿ«ÿ«ÿ²ÿ°ÿ§ÿ§ÿÿÿ±ÿ¥ÿ£ÿ¦ÿ±ÿÿ£ÿ«ÿ§ÿ¡ÿÿÿÿÿ¡ÿ¦ÿ§ÿªÿ²ÿ£ÿÿ¥ÿ¡ÿ¤ÿ¶ÿ±ÿ©ÿ§ÿ¢ÿÿ§ÿºÿªÿÿÿÿ§ÿªÿ«ÿ¤ÿÿÿÿ¢ÿÿÿÿÿ¢ÿÿ ÿÿÿÿ§ÿ±ÿ¤ÿÿÿ¦ÿªÿÿ¦ÿÿ¼ÿ±ÿ¯ÿ±ÿ¡ÿÿÿÿ©ÿªÿ¦ÿ®ÿ´ÿ¬ÿ¦ÿÿÿÿÿ¡ÿ£ÿÿ¦ÿ¢ÿÿ¥ÿ¨ÿÿÿ ÿ®ÿ¡ÿÿ«ÿ¬ÿ¢ÿÿÿÿ ÿ¦ÿ¶ÿÿ¨ÿ§ÿ¡ÿÿÿ¢ÿÿÿªÿ¦ÿ¨ÿ£ÿÿ¥ÿ¥ÿÿÿ¥ÿ¢ÿÿÿ¨ÿ¥ÿÿÿÿ£ÿÿ­ÿÿ£ÿÿÿÿ¤ÿ§ÿ ÿÿÿ¢ÿ¦ÿÿµÿ¼ÿ¬ÿ°ÿÿ§ÿ¸ÿÿÿ°ÿÿÿ§ÿ¬ÿ³ÿ¤ÿ¡ÿ­ÿ±ÿ£ÿÿÿÿ«ÿ°ÿ®ÿ¢ÿ«ÿÿ£ÿ¤ÿÿ¨ÿ­ÿ½ÿ®ÿ¦ÿ±ÿÿÿ ÿ±ÿ£ÿ¥ÿ«ÿ²ÿ´ÿ£ÿ ÿªÿ¦ÿ«ÿ³ÿ²ÿªÿ±ÿ¤ÿÿ¡ÿÿ¼ÿªÿ­ÿ£ÿ°ÿ¢ÿ¤ÿ½ÿ¯ÿ®ÿ¤ÿ«ÿ³ÿ¨ÿ¥ÿ©ÿ¥ÿ®ÿ¾ÿ«ÿÿ¨ÿÿ´ÿ¶ÿ£ÿ¤ÿÿ£ÿ£ÿ­ÿµÿ¤ÿÿ¬ÿµÿ¸ÿ¦ÿ§ÿ¥ÿ ÿ®ÿ¯ÿ«ÿ²ÿ±ÿµÿ³ÿµÿ¬ÿ¨ÿ¶ÿ´ÿºÿ½ÿ¬ÿµÿ ÿ²ÿ°ÿ¤ÿ±ÿ¸ÿÀÿ¼ÿ¼ÿÀÿ¸ÿ«ÿ¨ÿ©ÿ­ÿ³ÿ¯ÿ¨ÿ¨ÿ¦ÿ¤ÿ³ÿ±ÿ¿ÿ®ÿÿÿ­ÿ¹ÿ»ÿ»ÿ°ÿ¹ÿ­ÿ´ÿÿ©ÿ¼ÿ·ÿ³ÿ°ÿ«ÿ¯ÿ«ÿ«ÿªÿ§ÿ«ÿ´ÿ±ÿ©ÿ¯ÿ¬ÿ¸ÿ¶ÿ¦ÿ«ÿ¼ÿ¯ÿ¦ÿ§ÿÆÿ²ÿ·ÿ¯ÿÁÿ¹ÿ¤ÿÂÿ³ÿ²ÿ ÿ¡ÿ«ÿ¸ÿ¼ÿ­ÿ³ÿ¯ÿ¤ÿ©ÿ©ÿ¬ÿ¶ÿ»ÿ¿ÿ¶ÿ¢ÿ²ÿ»ÿºÿ®ÿ·ÿ¦ÿ¯ÿ­ÿ¢ÿ¬ÿ¼ÿ±ÿ¢ÿ¶ÿ¥ÿ»ÿªÿ²ÿªÿ£ÿ§ÿ£ÿ¨ÿ®ÿ¦ÿ§ÿ§ÿ±ÿ´ÿ¡ÿ ÿÿ¡ÿ®ÿ¯ÿ¹ÿ¬ÿ¦ÿµÿ¹ÿ¬ÿÿÿ¨ÿ¯ÿ£ÿ¥ÿ«ÿµÿ¯ÿ«ÿ«ÿ´ÿ ÿÿ¢ÿ«ÿ¯ÿ¯ÿ»ÿºÿµÿ§ÿÿÿ¡ÿ¢ÿ§ÿ¦ÿÿÿ¡ÿ­ÿ²ÿ©ÿ¦ÿ¬ÿµÿ¬ÿ§ÿÿ´ÿ§ÿ¨ÿ±ÿÿ®ÿ¥ÿ«ÿ¢ÿ§ÿªÿ¦ÿÿÿÿ¦ÿ§ÿ§ÿ§ÿ¬ÿ¨ÿ¨ÿ®ÿ¢ÿÿ§ÿ¤ÿÿ¤ÿ¢ÿ£ÿ­ÿÿ´ÿ®ÿ¡ÿÿ«ÿÿ¡ÿ§ÿ¥ÿÿ®ÿ²ÿÿ²ÿ¦ÿ¥ÿ¯ÿ¯ÿ±ÿ¨ÿÿ¥ÿ´ÿÿ£ÿ¶ÿ½ÿ»ÿÿÿ°ÿ¼ÿ±ÿ¥ÿªÿªÿ²ÿµÿ°ÿ°ÿ§ÿ±ÿ¥ÿÿ¦ÿÿ®ÿ¶ÿ¦ÿÿ©ÿ§ÿ²ÿ¥ÿ¶ÿ«ÿ¡ÿ±ÿ²ÿÿ®ÿ°ÿ«ÿ§ÿ¦ÿ¡ÿ©ÿ©ÿ§ÿ¥ÿÿÿªÿ±ÿ¤ÿ¤ÿ´ÿ²ÿ«ÿ©ÿ§ÿ¨ÿ­ÿªÿ¬ÿÿ¦ÿ°ÿ¨ÿ¨ÿÿNÿ7ÿÿ¡ÿÿÿ¦ÿ¬ÿÿÿ¨ÿ¨ÿ­ÿ«ÿªÿªÿ®ÿªÿªÿ§ÿÿ ÿ¯ÿ°ÿ©ÿ¦ÿ°ÿ®ÿÿ©ÿ­ÿ¨ÿ¯ÿ¥ÿ£ÿ·ÿÄÿ´ÿÅÿÀÿ ÿÿ¥ÿÿ­ÿ´ÿ¤ÿ·ÿ¹ÿ©ÿµÿÿ¬ÿ²ÿ©ÿªÿ¤ÿ¯ÿ­ÿ ÿ«ÿ®ÿ¢ÿ¬ÿ²ÿ®ÿ«ÿ«ÿ¤ÿ¨ÿ©ÿªÿ¦ÿÿ£ÿ°ÿ°ÿ«ÿ¬ÿ­ÿ£ÿ¡ÿ²ÿ¯ÿ³ÿ¬ÿ²ÿ®ÿÿ ÿÿ§ÿ°ÿ¨ÿ¨ÿ«ÿ¬ÿÿÿ²ÿ«ÿÿÀÿ¯ÿ¾ÿÿ¶ÿ¨ÿ­ÿ¢ÿ¬ÿ¸ÿ±ÿ¢ÿ¦ÿ²ÿ¯ÿ°ÿµÿ©ÿ¨ÿ¬ÿ©ÿ¯ÿ®ÿ¯ÿ²ÿ§ÿªÿ³ÿ©ÿ§ÿªÿ¥ÿ­ÿÿ]ÿqÿÿ ÿ©ÿ¯ÿ³ÿ´ÿ¦ÿÿ°ÿªÿ¦ÿ±ÿ«ÿ°ÿ¼ÿµÿ¨ÿ¢ÿ¢ÿ®ÿºÿÿ¡ÿ­ÿ©ÿÿ«ÿ¬ÿ³ÿ¦ÿ ÿ©ÿÿÿ¤ÿ¯ÿ«ÿ£ÿ§ÿ©ÿ¤ÿ£ÿ´ÿ¿ÿ¯ÿ¨ÿ­ÿ¬ÿ´ÿ¯ÿ£ÿÿ¨ÿ²ÿ­ÿ¬ÿ¬ÿ¦ÿ²ÿ°ÿ²ÿ¢ÿ­ÿªÿ©ÿ ÿ¢ÿÿÿ¼ÿ¯ÿªÿÿ¯ÿ¶ÿ°ÿµÿÿ©ÿ¤ÿÿ²ÿ«ÿÿÿ©ÿ³ÿ²ÿ±ÿ±ÿ­ÿ±ÿ¥ÿÿ£ÿµÿ¥ÿÿ¢ÿÿ·ÿºÿ©ÿªÿ³ÿ­ÿ²ÿ­ÿ¯ÿ¬ÿ§ÿ¯ÿ±ÿÿÿÿÿªÿÿ¡ÿ±ÿÿ°ÿ®ÿ ÿ¯ÿ¤ÿ¦ÿ·ÿ°ÿ¥ÿ¬ÿ¨ÿ§ÿÿ§ÿºÿ®ÿ£ÿªÿ³ÿ§ÿ¬ÿ®ÿ¢ÿ£ÿ«ÿ¬ÿÿÿ ÿ¬ÿµÿ³ÿ·ÿ³ÿ­ÿµÿªÿ¦ÿ©ÿ«ÿÿÿÿ£ÿUÿÊþþõþÃþþkþÿðþþþÃþaÿ£ÿÿ¥ÿ¡ÿ§ÿ²ÿºÿ­ÿ§ÿ¯ÿ§ÿ¢ÿ¨ÿ¢ÿ¯ÿµÿ¬ÿ¥ÿ§ÿ­ÿ®ÿ§ÿ¡ÿ¢ÿ­ÿ¶ÿªÿ¨ÿ°ÿ¨ÿ§ÿ´ÿ·ÿ¯ÿ«ÿªÿ¥ÿ®ÿ¯ÿ¢ÿ¬ÿ°ÿ¨ÿ¥ÿ ÿ¤ÿ¥ÿ¶ÿ¶ÿ©ÿ®ÿ¨ÿ¾ÿ¬ÿ§ÿ¡ÿ®ÿÿ¶ÿµÿ³ÿ¯ÿ±ÿ±ÿ¯ÿ«ÿ°ÿ¥ÿ«ÿ¼ÿµÿÿ¥ÿµÿ­ÿ¬ÿ®ÿ­ÿ®ÿ¯ÿ®ÿ±ÿ³ÿ¥ÿ¬ÿ¥ÿ¤ÿ©ÿ®ÿ±ÿ¡ÿ¸ÿ®ÿ¥ÿ¦ÿ£ÿ®ÿÿ¹ÿ¶ÿ ÿ ÿ«ÿªÿ ÿÿ°ÿ«ÿ³ÿ©ÿ´ÿ¦ÿ·ÿ¶ÿ¬ÿ¥ÿ¡ÿ«ÿ¢ÿÿ¦ÿ¯ÿ³ÿ­ÿ°ÿ¶ÿ«ÿ¥ÿ­ÿ¥ÿÿ°ÿ³ÿ½ÿ¶ÿ½ÿ¾ÿ¥ÿ±ÿ¨ÿ¬ÿ®ÿ®ÿ±ÿÿ¤ÿ»ÿ¬ÿÿ¢ÿ¼ÿ©ÿ®ÿ¡ÿÿ¨ÿ®ÿ£ÿ´ÿÁÿµÿ·ÿ¦ÿ©ÿ¨ÿªÿ¢ÿ¡ÿ²ÿ­ÿªÿ®ÿ­ÿ¬ÿ¬ÿ²ÿ®ÿ³ÿ¹ÿ¨ÿ¢ÿÿ®ÿ±ÿ­ÿ¨ÿÿ§ÿ±ÿ®ÿµÿ¢ÿÿ¶ÿ³ÿ«ÿ¢ÿ¯ÿ¸ÿªÿ±ÿ¬ÿµÿ°ÿ®ÿµÿ­ÿ¢ÿ¢ÿ§ÿ§ÿ²ÿªÿ­ÿµÿ´ÿ¯ÿ«ÿ«ÿ ÿ¤ÿ»ÿ¶ÿ®ÿ°ÿ­ÿ¡ÿÿ®ÿ²ÿ¥ÿºÿ«ÿ³ÿ³ÿ¿ÿÃÿ±ÿ©ÿÿ¦ÿ¨ÿ·ÿ°ÿ¦ÿ©ÿ³ÿ­ÿÿ­ÿ°ÿ¬ÿÿÿ£ÿ¸ÿ³ÿ§ÿªÿ²ÿ»ÿºÿ³ÿ«ÿ£ÿ­ÿ¯ÿ­ÿ ÿ¨ÿ¡ÿ§ÿ¸ÿ¾ÿ²ÿ±ÿ°ÿ¼ÿ¨ÿ£ÿ¸ÿ£ÿÿÿÿ®ÿ®ÿ´ÿ¯ÿ¯ÿ¹ÿÿ ÿ¢ÿ§ÿ¦ÿ¨ÿ¨ÿªÿ±ÿ²ÿ±ÿ°ÿ®ÿ±ÿ¶ÿ°ÿ¬ÿ©ÿ¦ÿ²ÿ­ÿ»ÿ®ÿ ÿ¬ÿ¼ÿ¹ÿ²ÿ¬ÿºÿ¬ÿ°ÿ¸ÿ²ÿ§ÿ¯ÿ¦ÿ®ÿ¿ÿ¿ÿ¿ÿ«ÿ¬ÿÿ¡ÿ­ÿ¦ÿ¤ÿ°ÿÿÿ ÿ§ÿ°ÿ»ÿ¸ÿ´ÿ¬ÿ³ÿ±ÿÆÿªÿ©ÿºÿ¬ÿ«ÿ¡ÿ°ÿ¨ÿÿªÿ®ÿ»ÿÀÿ¼ÿ¶ÿÿ´ÿ®ÿ«ÿ¡ÿ¦ÿ¶ÿ­ÿ§ÿµÿ·ÿ¸ÿ¼ÿ³ÿ°ÿ¬ÿ¯ÿ±ÿªÿ®ÿ¯ÿ¬ÿ´ÿ²ÿ¯ÿ¦ÿ®ÿ¯ÿ¸ÿ¤ÿ¬ÿ¯ÿªÿ¾ÿ¾ÿºÿ®ÿ©ÿ°ÿ±ÿªÿ¬ÿ¯ÿ³ÿ¿ÿ¿ÿµÿ®ÿ­ÿ³ÿ®ÿ§ÿªÿ½ÿ­ÿÿ¨ÿªÿ¥ÿ¥ÿÿ¼ÿ§ÿ®ÿ¯ÿ©ÿ¨ÿ®ÿÁÿ¹ÿ¹ÿ±ÿ¶ÿ¹ÿµÿ®ÿ®ÿ´ÿ°ÿ©ÿ¢ÿ¥ÿ¹ÿ°ÿ¢ÿ°ÿ±ÿ¿ÿ²ÿ¬ÿ«ÿ²ÿ¦ÿ­ÿ¬ÿ¯ÿ©ÿ¿ÿ«ÿÿ¤ÿ¹ÿ¿ÿ«ÿ¸ÿ¯ÿ°ÿ¸ÿ®ÿ¦ÿ¢ÿÿ¡ÿ®ÿ·ÿ¶ÿ­ÿ°ÿ´ÿÿ ÿ¤ÿ­ÿ¦ÿ¬ÿ´ÿ¨ÿ°ÿ±ÿ»ÿµÿµÿ¬ÿ±ÿ±ÿ­ÿ°ÿ±ÿ­ÿ°ÿ­ÿ¦ÿ§ÿ©ÿ¬ÿ«ÿ±ÿ­ÿ¹ÿµÿÿ¨ÿ°ÿ¶ÿÿªÿ½ÿ¶ÿ±ÿ³ÿ³ÿ¼ÿÂÿ±ÿ¯ÿ¯ÿ°ÿ¯ÿ¯ÿ«ÿªÿµÿ²ÿ¨ÿ«ÿ®ÿ¶ÿ¿ÿ¾ÿ±ÿ³ÿ­ÿÿ¹ÿ¶ÿ¼ÿ´ÿ¥ÿ¹ÿ²ÿ·ÿ±ÿ³ÿ©ÿ¤ÿ§ÿ®ÿ²ÿ¸ÿÀÿªÿ§ÿµÿ§ÿ¯ÿ«ÿ¢ÿ·ÿËÿ¦ÿ²ÿÿ¯ÿ¨ÿ®ÿ¾ÿ¯ÿ¯ÿ«ÿ§ÿ­ÿ±ÿ«ÿ¤ÿ¯ÿ·ÿÿÿÿ§ÿ­ÿÿ¥ÿÿ¬ÿÿ|ÿÿÿÿ ÿÿÿ¢ÿ ÿ£ÿ¦ÿ£ÿ¦ÿ¡ÿÿÿÿÿÿ£ÿ¡ÿÿÿÿÿÿÿ¨ÿÿÿÿÿÿÿÿ}ÿÿÿÿ¡ÿÿÿ ÿÿ~ÿÿ¢ÿÿÿ«ÿÿÿÿÿÿÿÿÿÿÿ¢ÿÿÿÿÿÿÿÿÿÿÿÿ£ÿÿ¢ÿÿÿÿÿ¡ÿÿÿÿ ÿÿÿÿ§ÿÿ£ÿÿÿÿÿ£ÿ{ÿÿÿ¢ÿÿÿÿÿÿÿ¥ÿÿÿ©ÿÿÿªÿÿ±ÿ§ÿ¢ÿ¦ÿÿÿ¡ÿÿ¢ÿ§ÿªÿ®ÿÿÿ¦ÿ³ÿ±ÿ©ÿ«ÿ½ÿÿ¹ÿ¨ÿµÿ«ÿ³ÿ§ÿ¥ÿªÿ©ÿ­ÿ®ÿ¯ÿ·ÿ±ÿ¢ÿ§ÿ­ÿÿ­ÿ­ÿ¢ÿÿ²ÿ²ÿ§ÿ®ÿ¦ÿ¬ÿ­ÿÿÿªÿ­ÿ­ÿ­ÿ¬ÿ¼ÿ­ÿ¡ÿ¹ÿµÿ±ÿ°ÿ±ÿªÿÿÿ¨ÿ¯ÿ³ÿµÿ±ÿ°ÿ§ÿ¯ÿ±ÿ¶ÿ¢ÿªÿ°ÿ²ÿ»ÿ©ÿ·ÿ¬ÿ¥ÿ£ÿ­ÿ®ÿ¨ÿ­ÿ«ÿ«ÿÿ¢ÿ±ÿ¨ÿ­ÿ·ÿ´ÿ¨ÿ´ÿµÿ­ÿ¦ÿ¬ÿ°ÿ¨ÿ­ÿ»ÿ¯ÿªÿ¨ÿÿ¾ÿºÿ¿ÿÿÂÿ ÿÿÿÿ£ÿ£ÿªÿ±ÿ±ÿ°ÿ®ÿ´ÿ¹ÿ©ÿ±ÿÿ£ÿ®ÿ¤ÿ·ÿ³ÿ¦ÿ¡ÿÿ§ÿ·ÿ¼ÿ»ÿÿ®ÿ ÿ§ÿ¨ÿ«ÿ¥ÿ®ÿ®ÿªÿ¥ÿ¡ÿ¡ÿ¤ÿ±ÿ³ÿÀÿÿÿZÿSÿaÿsÿxÿÿÿÿ ÿÿÿ§ÿµÿ­ÿ¢ÿÿÿÿÿÿÿÿÿÿÿÿÿÿ{ÿÿÿÿÿÿÿÿÿÿÿÿÿÿÿÿÿÿÿÿÿÿÿÿÿWÿªþ=þþ²þÿWÿÿÿÿªÿ°ÿ°ÿªÿºÿ­ÿ¡ÿ­ÿ«ÿ¯ÿ¹ÿ²ÿ­ÿ¶ÿ¼ÿ®ÿ³ÿ«ÿ§ÿ«ÿªÿ¦ÿ£ÿ¤ÿ«ÿÿ±ÿ£ÿµÿÿÿ°ÿºÿ¯ÿ±ÿ¹ÿ´ÿ´ÿ¹ÿ­ÿ´ÿ³ÿÿÿªÿ·ÿ¬ÿ±ÿ«ÿ¨ÿ¤ÿÿ­ÿºÿÿÿ§ÿ¤ÿÿÿ¡ÿ°ÿ¾ÿÁÿ¹ÿ²ÿ­ÿºÿµÿÿ­ÿ§ÿ£ÿªÿ£ÿÿÿÿÿÿ¯ÿ°ÿ¥ÿµÿ¥ÿ­ÿ¾ÿ¿ÿ¹ÿ²ÿµÿ·ÿªÿ´ÿ¶ÿ½ÿ¼ÿ¤ÿ£ÿ±ÿ®ÿ¤ÿÿ§ÿ²ÿ¨ÿÿ ÿ«ÿÿ±ÿ©ÿ­ÿ·ÿ²ÿ«ÿªÿ«ÿ³ÿ°ÿ©ÿºÿÿ©ÿ¸ÿ¸ÿ¹ÿ¯ÿ«ÿ¬ÿ¤ÿ«ÿ¤ÿ¨ÿ¤ÿ®ÿ½ÿ¼ÿ°ÿ©ÿ¨ÿ­ÿºÿ¹ÿÿÿÿªÿ®ÿÿÿ¢ÿ¥ÿ©ÿ§ÿÿÿÿªÿÿÿ¡ÿ ÿ¨ÿ£ÿ ÿ³ÿªÿ¥ÿÿ·ÿ®ÿÿ§ÿ¦ÿ¬ÿ®ÿ¤ÿ£ÿ¯ÿ¨ÿ«ÿ°ÿ®ÿ¬ÿ¯ÿÿÿ«ÿ¯ÿ¯ÿ«ÿ¯ÿ²ÿ²ÿ«ÿ¨ÿ©ÿ¡ÿ£ÿ«ÿ¡ÿÿ¤ÿ±ÿÿ©ÿ¼ÿ²ÿ±ÿ³ÿµÿºÿ¥ÿ ÿÿÿ´ÿ²ÿ¸ÿªÿ¨ÿ¯ÿ¬ÿµÿ£ÿ§ÿÿ«ÿÿÿ¤ÿ«ÿ«ÿ§ÿªÿ­ÿ¹ÿ­ÿ®ÿ¢ÿ ÿ£ÿ¦ÿ¢ÿÿ£ÿ¶ÿ¯ÿ¨ÿ°ÿ¤ÿ¥ÿªÿ¬ÿ²ÿªÿxÿSÿÿdÿ}ÿÿ¥ÿ¦ÿÿÿÿ«ÿ¬ÿ®ÿ¤ÿ¢ÿ¥ÿ¤ÿ£ÿ¤ÿÿÿÿ§ÿ¡ÿ ÿ­ÿµÿ°ÿ­ÿµÿ½ÿ½ÿµÿKÿ§þ¥þÿ?ÿ=ÿÿ1ÿlÿÿÿ¨ÿ¨ÿ¥ÿ¡ÿÿÿÿ°ÿ ÿ§ÿ²ÿ´ÿ³ÿ­ÿ ÿÿ¨ÿ«ÿªÿ«ÿ¨ÿªÿ°ÿ®ÿ¢ÿ¬ÿÿ§ÿ¤ÿ³ÿ¹ÿºÿ°ÿ¥ÿ¬ÿµÿ­ÿ°ÿ¡ÿ®ÿ½ÿµÿ¨ÿ©ÿ¬ÿ¾ÿ·ÿ¤ÿ§ÿ¦ÿ¨ÿªÿ¥ÿ¥ÿµÿ©ÿ¬ÿ¼ÿ¯ÿ¨ÿªÿ§ÿ¨ÿ¥ÿ®ÿ¡ÿÿ£ÿ­ÿ³ÿªÿÿ ÿÿÿ«ÿºÿ³ÿ¿ÿÿ¡ÿ¥ÿ¥ÿªÿ°ÿ±ÿ¯ÿ¸ÿµÿ¡ÿ¨ÿ«ÿµÿ¸ÿ¯ÿ±ÿ¹ÿ¸ÿ ÿÿ ÿ¨ÿ¸ÿ¼ÿ­ÿ ÿ«ÿ¾ÿ²ÿ¦ÿªÿ²ÿ®ÿªÿ³ÿ®ÿ½ÿ¥ÿ§ÿ©ÿ©ÿ§ÿ©ÿ©ÿ¢ÿºÿ­ÿ§ÿ¡ÿÿÿÿÿ£ÿÿ ÿ²ÿÿÿÿÿÿÿ¥ÿÿ«ÿ£ÿ·ÿ¬ÿ¦ÿ¯ÿ­ÿ ÿÿÿªÿÿÿ¢ÿÿ ÿ©ÿ¥ÿÿÿÿ¬ÿ©ÿ°ÿ¶ÿ®ÿ§ÿ«ÿ®ÿªÿ¯ÿ£ÿ£ÿÿÿ¤ÿ­ÿ¯ÿÿÿ¨þAþ
þvýýþMÿÿÿÿÿÿÿ¦ÿ ÿ¨ÿ£ÿ³ÿ·ÿ¦ÿ¯ÿÿÿ¦ÿºÿ¯ÿµÿ°ÿ«ÿªÿªÿ¶ÿ­ÿ®ÿ¨ÿ¨ÿ ÿ«ÿ­ÿ¯ÿµÿ°ÿ¥ÿ¬ÿ²ÿ´ÿ¡ÿ¬ÿ­ÿ¯ÿ¯ÿ©ÿ«ÿ²ÿÿ¨ÿµÿ¨ÿ±ÿ®ÿ¨ÿ®ÿ»ÿ¾ÿ¶ÿ­ÿ²ÿ³ÿÁÿ³ÿ«ÿ¢ÿ¥ÿ«ÿ«ÿ®ÿ±ÿ­ÿ²ÿ¬ÿ«ÿ´ÿ°ÿ¢ÿ¥ÿ°ÿ¬ÿ§ÿ¾ÿÀÿ®ÿÉÿÇÿÈÿ½ÿ°ÿ¨ÿ«ÿ²ÿ°ÿ©ÿ±ÿ§ÿ®ÿ¬ÿ¨ÿ­ÿ³ÿ´ÿµÿ´ÿ°ÿºÿ²ÿ¸ÿ¿ÿ¡ÿ§ÿ®ÿ¨ÿªÿ¶ÿ´ÿ¥ÿªÿ¼ÿ­ÿ°ÿ¬ÿ«ÿ¬ÿ¬ÿ»ÿ·ÿÿ ÿ±ÿ¤ÿ·ÿ®ÿ¸ÿ¥ÿÄÿÄÿ³ÿªÿ«ÿ¯ÿ°ÿ¬ÿªÿÂÿ°ÿ¦ÿµÿ³ÿ¦ÿ¡ÿªÿ¸ÿ·ÿ¨ÿÿ®ÿ³ÿ³ÿÄÿ¯ÿÿ¨ÿ³ÿ®ÿ³ÿÀÿ¼ÿ¦ÿ¨ÿ ÿ¨ÿ«ÿ«ÿ±ÿ³ÿ¸ÿ¸ÿµÿ·ÿ³ÿ­ÿ²ÿµÿ¥ÿÂÿ·ÿ°ÿ§ÿ±ÿ¡ÿÿÿ¨ÿ²ÿ¯ÿ¦ÿÿ°ÿªÿªÿ§ÿ§ÿ®ÿ¯ÿ¯ÿ²ÿ®ÿ­ÿ£ÿÿ¸ÿ¶ÿ°ÿ¯ÿ¯ÿ¸ÿµÿ¨ÿ«ÿµÿ³ÿ®ÿ°ÿ°ÿ­ÿµÿµÿµÿ³ÿ·ÿ·ÿ²ÿ©ÿ¬ÿ²ÿ¦ÿ¶ÿÿ±ÿÿÈÿ¤ÿÿ©ÿ£ÿ¤ÿ¯ÿ°ÿ¤ÿ¢ÿ¯ÿ®ÿ©ÿ¯ÿµÿ«ÿ·ÿ¸ÿ²ÿ´ÿ±ÿ­ÿ²ÿ·ÿ¶ÿ¬ÿ°ÿÿ¶ÿ¾ÿ´ÿ³ÿ­ÿ·ÿºÿ­ÿ§ÿ«ÿ­ÿ²ÿ±ÿ­ÿ¨ÿµÿ°ÿ ÿ³ÿ¶ÿ¶ÿ¶ÿ´ÿ·ÿ²ÿ®ÿ¸ÿºÿÂÿ¤ÿºÿºÿ¨ÿ¤ÿ¦ÿÀÿ¿ÿ®ÿ®ÿ¬ÿ¦ÿ¨ÿ¯ÿ°ÿªÿ§ÿ§ÿ±ÿ²ÿ´ÿ¯ÿ±ÿ®ÿ¯ÿ±ÿ¥ÿ¬ÿ¼ÿµÿµÿ»ÿ«ÿ¬ÿ°ÿ·ÿªÿ­ÿºÿµÿ´ÿÃÿ»ÿ²ÿ±ÿ²ÿ³ÿ¯ÿ¶ÿ½ÿ±ÿ©ÿ¡ÿ¥ÿ¯ÿ°ÿ­ÿ²ÿ­ÿ¶ÿÁÿ¶ÿ¦ÿ­ÿ²ÿ¡ÿªÿ¾ÿÆÿÌÿ¾ÿµÿ²ÿ½ÿ¨ÿ²ÿ·ÿ¸ÿ¸ÿ¯ÿ«ÿ¶ÿ´ÿ±ÿ³ÿÿ°ÿ²ÿÆÿÃÿ½ÿµÿ¬ÿ´ÿ­ÿ¬ÿ³ÿ¨ÿÿ¥ÿ­ÿÿ®ÿ¬ÿµÿ»ÿ¦ÿ®ÿ®ÿ¢ÿ¡ÿ¦ÿ¯ÿ´ÿ«ÿ®ÿ¶ÿ¶ÿ®ÿÿ­ÿ¦ÿ¡ÿ£ÿ¢ÿ¯ÿÿ£ÿ§ÿ¤ÿÿÿÿÿÿÿÿ¡ÿ£ÿÿ£ÿÿ«ÿÿ¥ÿ¢ÿÿÿªÿÿÿ®ÿ§ÿÿÿ¤ÿ¦ÿÿÿ¥ÿÿªÿ¯ÿ²ÿ´ÿ¢ÿÿÿ ÿ¤ÿ¦ÿ ÿ ÿÿ¡ÿ­ÿ¦ÿ¡ÿ¥ÿ¦ÿ°ÿ§ÿªÿ¤ÿÿÿ¨ÿÿÿÿÿÿÿ¥ÿ°ÿ«ÿÿ ÿ¡ÿªÿ¯ÿ¡ÿ¢ÿÿ´ÿ¦ÿÿÿÿÿÿ¡ÿÿÿÿ©ÿ¬ÿ¥ÿ¨ÿ©ÿ¤ÿ«ÿ°ÿÿÿÿÿÿ¡ÿ®ÿ«ÿÿ¡ÿÿ¢ÿÿÿÿÿÿÿÿÿ«ÿÿÿ©ÿ®ÿÿ¥ÿÿÿ³ÿ ÿ¢ÿ¬ÿ§ÿ¢ÿ¡ÿ©ÿ¥ÿ§ÿ£ÿÿ¤ÿÿÿÿÿÿ¤ÿÿ¢ÿÿÿÿ§ÿÿÿ£ÿ¥ÿÿÿÿÿ¡ÿ¥ÿÿÿ©ÿÿ©ÿ«ÿÿÿÿ­ÿÿªÿ¦ÿÿÿ¤ÿÿÿ¤ÿ¨ÿ°ÿ¦ÿÿ¥ÿ¨ÿ ÿÿ¥ÿ¢ÿ¥ÿªÿ¢ÿ¤ÿÿÿÿÿÿÿ´ÿ¥ÿÿ®ÿÿ¤ÿÿ£ÿÿÿÿÿ«ÿ·ÿ¯ÿ¡ÿÿ¬ÿ³ÿ®ÿµÿ©ÿ©ÿ¬ÿ©ÿ¦ÿÿµÿ·ÿ©ÿ«ÿ·ÿ¨ÿÿ²ÿ¹ÿ®ÿÿ«ÿ±ÿ£ÿ¦ÿ­ÿ®ÿ¬ÿ¸ÿÿÿ½ÿ¯ÿ±ÿÿ¨ÿ¾ÿ«ÿ¼ÿ¬ÿÿ¤ÿ±ÿµÿ³ÿ²ÿ¾ÿ¦ÿÿ¬ÿ²ÿ¸ÿ³ÿ¤ÿ¨ÿ§ÿ¬ÿ°ÿ´ÿ¯ÿ¢ÿ­ÿ­ÿºÿ»ÿ¤ÿ´ÿÿµÿ°ÿ ÿ³ÿ´ÿ±ÿ­ÿ¬ÿ±ÿ°ÿ­ÿ©ÿ¤ÿ¨ÿ¨ÿ¢ÿ¢ÿ¦ÿ©ÿ¥ÿ®ÿ¸ÿ¹ÿ²ÿ¸ÿ¥ÿ¼ÿ´ÿ´ÿ±ÿ¾ÿ«ÿ­ÿ­ÿ¤ÿ¹ÿ¹ÿ§ÿ®ÿ¶ÿ­ÿ¨ÿ¥ÿ«ÿµÿ°ÿ¯ÿ´ÿ­ÿ¯ÿ°ÿªÿ·ÿ´ÿ­ÿ±ÿ²ÿ¯ÿ¬ÿ¦ÿªÿ·ÿÍÿ·ÿµÿ®ÿ ÿ³ÿªÿºÿÿÿªÿ­ÿµÿ´ÿ¸ÿ»ÿ±ÿ¦ÿ«ÿ²ÿ¨ÿ¯ÿ²ÿÿ¨ÿ²ÿ¼ÿ´ÿ«ÿ­ÿµÿ®ÿµÿ¢ÿ­ÿ¡ÿ¨ÿ§ÿ·ÿ­ÿµÿ¼ÿ»ÿ±ÿªÿ¥ÿ¤ÿ«ÿ¯ÿ§ÿ¥ÿ¤ÿ«ÿ­ÿÿÿÿ°ÿ¥ÿ¨ÿ°ÿÿ«ÿ¶ÿ¬ÿºÿÿ²ÿ¼ÿ³ÿ£ÿ®ÿ®ÿ ÿ§ÿ§ÿÿªÿ«ÿ°ÿ«ÿÿ«ÿµÿªÿ¥ÿ ÿÿÿ¦ÿ³ÿ¯ÿ¨ÿÿÿ¬ÿ¤ÿ¡ÿ ÿ©ÿ¼ÿ¨ÿ¨ÿ·ÿ®ÿÿµÿ©ÿªÿ¬ÿÿ´ÿªÿ«ÿ¸ÿºÿ±ÿ ÿ¡ÿ¡ÿ§ÿ°ÿ«ÿªÿ®ÿ¯ÿ±ÿ´ÿ±ÿ ÿÿÿ¥ÿ©ÿ¤ÿÿÿ¸ÿ¬ÿ»ÿ²ÿ©ÿÿ¤ÿ¦ÿÿ·ÿ±ÿÿ°ÿ¬ÿ¡ÿ¦ÿ¦ÿÿ¢ÿ£ÿ£ÿ¯ÿ³ÿ£ÿ«ÿ¦ÿ¢ÿ©ÿ¬ÿºÿ´ÿ¢ÿ£ÿ¨ÿ®ÿ«ÿ ÿ¦ÿ°ÿ·ÿ¶ÿºÿºÿ°ÿ¢ÿÿ°ÿ³ÿ©ÿ¨ÿÿÿ£ÿ«ÿ§ÿÿ¹ÿ«ÿ¯ÿ²ÿ´ÿ«ÿ¬ÿ¶ÿ²ÿ²ÿ¬ÿ¨ÿ¬ÿ©ÿ¬ÿ®ÿ¨ÿ©ÿ°ÿ·ÿ¸ÿ·ÿµÿ²ÿ±ÿ¥ÿ¤ÿ¥ÿ¥ÿ¢ÿ¬ÿ©ÿ¯ÿ­ÿ¥ÿ£ÿÿFÿ(ÿÿªÿ¤ÿÿÿ³ÿ ÿÿ©ÿ¥ÿªÿ´ÿÅÿ¥ÿ«ÿ£ÿ¨ÿ¼ÿ¨ÿÿ¢ÿ¥ÿ¢ÿ®ÿ°ÿ¨ÿ¤ÿÿÿÿ¢ÿÿ¤ÿ¥ÿªÿ ÿ¦ÿ´ÿ¯ÿ§ÿ¸ÿ¯ÿ©ÿ±ÿ·ÿÿªÿ±ÿÿÿ¿ÿÿ¦ÿÿ¨ÿ¦ÿ³ÿ¥ÿ¬ÿ¾ÿ¤ÿªÿ¤ÿ¯ÿ¨ÿ­ÿ«ÿ¨ÿ«ÿ§ÿ¤ÿªÿ³ÿµÿ«ÿ«ÿ«ÿ¬ÿ³ÿªÿ§ÿ®ÿ²ÿ­ÿ±ÿªÿ¨ÿ­ÿ¥ÿ£ÿÿ¤ÿµÿ­ÿ§ÿ¥ÿ¤ÿ¨ÿ¨ÿ¤ÿ»ÿ´ÿµÿÿ«ÿ¥ÿ«ÿ ÿ¬ÿ¼ÿ·ÿ°ÿ¦ÿ¥ÿ©ÿ§ÿ¯ÿ©ÿÿ ÿªÿ¨ÿ¥ÿ¦ÿ¦ÿ¤ÿ¦ÿ§ÿÿ¤ÿ¬ÿ®ÿ°ÿÿsÿqÿÿÿÿÿ®ÿ²ÿ¡ÿ¡ÿ«ÿ£ÿ«ÿ®ÿ±ÿ¨ÿ·ÿ¨ÿ§ÿ¥ÿ¥ÿ°ÿ±ÿÿ¦ÿ­ÿ¥ÿ§ÿ§ÿ±ÿ®ÿ¤ÿ¢ÿªÿ­ÿ ÿ¢ÿ¡ÿ§ÿ¤ÿ¡ÿ§ÿ¦ÿ©ÿ»ÿÂÿ®ÿ¤ÿ¤ÿ¡ÿ¥ÿ©ÿ¥ÿ£ÿ ÿ§ÿ«ÿ¦ÿÿÿ°ÿ±ÿ¬ÿÿ±ÿ¨ÿ±ÿ·ÿ¥ÿÿ¬ÿªÿ¨ÿ³ÿÿÿ±ÿ¥ÿ¦ÿÿ²ÿ£ÿ§ÿ²ÿ¥ÿÿÿ¦ÿ¡ÿ¡ÿÿ­ÿ¯ÿ°ÿ£ÿ ÿÿÿ«ÿªÿ¡ÿªÿ´ÿ±ÿ©ÿ¼ÿµÿÿ¤ÿ¦ÿ¯ÿ¥ÿ ÿ¦ÿ¬ÿ ÿÿÿ«ÿ¶ÿ¶ÿ¨ÿÿÿ©ÿªÿ ÿªÿÿÿÿ±ÿ²ÿ°ÿ¢ÿÿ¥ÿ±ÿ©ÿ¥ÿ©ÿ°ÿ¯ÿÿÿÿ¤ÿ­ÿ¬ÿ§ÿ¤ÿ£ÿ§ÿ¯ÿ²ÿ§ÿ¡ÿÿ¤ÿ¬ÿ¢ÿÿ¯ÿ¨ÿ³ÿ§ÿ©ÿ³ÿeÿÇþ@þÒþ£þáýüýÿäþvþÇþcÿ¥ÿµÿ¯ÿ²ÿ®ÿ§ÿ¤ÿÿ¡ÿ©ÿ´ÿ«ÿ¤ÿ¬ÿ¬ÿ¦ÿ§ÿ¥ÿ¡ÿ°ÿ´ÿ¬ÿªÿ«ÿ«ÿ¥ÿ«ÿ®ÿ¥ÿ¦ÿ®ÿ¢ÿÿ ÿ¦ÿ«ÿ¨ÿÿ¦ÿ£ÿ£ÿ¨ÿ¦ÿ³ÿ²ÿ¬ÿÿ¬ÿ¿ÿ°ÿ³ÿ¶ÿÿ³ÿ³ÿ«ÿ«ÿ¯ÿ©ÿ¦ÿ¢ÿ¬ÿ«ÿ¦ÿ¨ÿ¢ÿ«ÿ¹ÿ£ÿ ÿ±ÿµÿ¡ÿÿ¤ÿ¨ÿ´ÿ°ÿ©ÿ¯ÿ¸ÿ«ÿ¦ÿ·ÿ¯ÿ­ÿ¯ÿªÿ®ÿ©ÿ¢ÿ©ÿ½ÿ¬ÿ»ÿ§ÿ¨ÿ§ÿ¥ÿÄÿ¬ÿ§ÿ¨ÿ©ÿÿ©ÿÿªÿªÿ´ÿ¬ÿ¶ÿ¨ÿ²ÿ²ÿ©ÿ­ÿ§ÿ¨ÿ°ÿ·ÿ´ÿ¦ÿ¢ÿ§ÿ¯ÿµÿ«ÿ¥ÿ²ÿ±ÿ©ÿ³ÿ°ÿ­ÿ¶ÿÀÿÊÿ²ÿºÿ¨ÿÿ±ÿ¥ÿªÿ¸ÿ¤ÿÅÿ¨ÿ¬ÿ´ÿ®ÿ¤ÿ®ÿ«ÿ¹ÿ¥ÿ²ÿ³ÿªÿ«ÿ¼ÿ¸ÿµÿ¹ÿ¬ÿ¡ÿÿÿÿ£ÿ¯ÿ¨ÿ±ÿ¹ÿ¸ÿ³ÿ¥ÿ¦ÿ«ÿ¤ÿ±ÿÿ¨ÿ¯ÿ«ÿ°ÿ´ÿ·ÿ¾ÿ°ÿ¨ÿ²ÿ­ÿ°ÿ­ÿ¹ÿ§ÿºÿ±ÿÿ¦ÿ¦ÿ¬ÿªÿ«ÿ¹ÿ®ÿ¢ÿ§ÿ´ÿ¢ÿªÿ¬ÿ²ÿ²ÿªÿ°ÿ­ÿ©ÿ§ÿ§ÿ±ÿ®ÿ¥ÿ§ÿ¬ÿ£ÿ¢ÿ«ÿ§ÿ©ÿÀÿ­ÿ°ÿÀÿµÿ»ÿ´ÿ¦ÿ¤ÿ¨ÿÿ®ÿ­ÿÿ¦ÿ¯ÿ¾ÿ±ÿ¨ÿÿ©ÿ¡ÿÿÿ«ÿ§ÿ¢ÿ¦ÿ²ÿ¹ÿ­ÿ¤ÿ¡ÿÿ¨ÿ£ÿ¡ÿ ÿ­ÿ¬ÿÿ©ÿ³ÿÂÿ«ÿ§ÿ¢ÿÿÿªÿ³ÿÿwÿÿ£ÿ­ÿ·ÿÿ¢ÿ¶ÿ­ÿ®ÿ¤ÿ©ÿ´ÿ¯ÿ¡ÿ¨ÿ¦ÿ±ÿºÿ³ÿ®ÿ´ÿ¹ÿ´ÿ¹ÿ¯ÿ¨ÿ§ÿ¥ÿ¹ÿ§ÿÿÿ³ÿ»ÿ³ÿ¦ÿÂÿªÿ·ÿ¯ÿºÿ®ÿ¢ÿÁÿ±ÿ³ÿÿ¨ÿ¯ÿÿ£ÿ²ÿ¯ÿ°ÿ©ÿ¥ÿ³ÿ¾ÿ¿ÿ²ÿÿÿ§ÿ«ÿ²ÿ¯ÿ³ÿ¹ÿ¢ÿÿ¦ÿÿÿ¢ÿ©ÿ·ÿ¢ÿ´ÿÍÿ¾ÿÈÿ«ÿªÿ½ÿ»ÿ¤ÿÿ§ÿ±ÿ­ÿ°ÿµÿ³ÿ«ÿ¶ÿ·ÿ©ÿ¯ÿ­ÿ¯ÿ²ÿ¤ÿ¥ÿ°ÿªÿ¿ÿ¶ÿ¯ÿ¤ÿ¯ÿ¶ÿ§ÿ¢ÿ«ÿ¯ÿÿ­ÿ¯ÿ¦ÿ®ÿ¢ÿ¨ÿ ÿ°ÿ¹ÿÂÿ§ÿ¬ÿ½ÿµÿ°ÿ´ÿ¿ÿ®ÿ¦ÿ²ÿ¶ÿªÿÿ ÿ¬ÿ«ÿ¦ÿ¯ÿµÿ®ÿ¿ÿ«ÿ·ÿ°ÿ¦ÿ¿ÿ¹ÿ³ÿ®ÿ¸ÿ¸ÿ«ÿ¬ÿ®ÿ­ÿ±ÿ®ÿ¥ÿ¨ÿ´ÿ³ÿ²ÿ´ÿ¯ÿ³ÿªÿ¨ÿ°ÿ¹ÿ²ÿ­ÿÿ¨ÿ¤ÿ´ÿ¯ÿ¡ÿ¸ÿ³ÿ»ÿ®ÿªÿÿ¤ÿºÿªÿ¡ÿ¡ÿ¡ÿ±ÿ¼ÿµÿ«ÿ­ÿ¯ÿ¦ÿÿ¨ÿ£ÿ§ÿ°ÿ¬ÿ¼ÿ¥ÿ ÿ©ÿ­ÿ¯ÿ´ÿ¥ÿ±ÿ¶ÿ¬ÿÿ§ÿ·ÿ®ÿ ÿ¡ÿ¨ÿ¬ÿ²ÿ©ÿÿ³ÿµÿ­ÿªÿ¨ÿ±ÿÁÿ®ÿ¯ÿºÿÅÿ½ÿ³ÿ·ÿ®ÿÆÿ¶ÿÿ£ÿ²ÿ¸ÿ¯ÿ¬ÿ°ÿ´ÿ³ÿ«ÿ±ÿ«ÿ²ÿ¹ÿ®ÿªÿ®ÿµÿÿ­ÿÃÿ³ÿ·ÿ´ÿÁÿ½ÿ´ÿ©ÿ¹ÿ¸ÿ±ÿ¯ÿ«ÿ²ÿ¸ÿ²ÿ¶ÿ´ÿ¬ÿÃÿ©ÿ ÿ¥ÿ²ÿÈÿ¢ÿ¡ÿ¡ÿ¸ÿ­ÿ©ÿ¶ÿ³ÿ¶ÿ®ÿ¥ÿ®ÿ·ÿ°ÿ¡ÿ¢ÿ¬ÿ§ÿ£ÿ ÿ°ÿ¯ÿÿ¢ÿÿÿÿ¤ÿÿyÿÿ¦ÿÿÿ}ÿÿÿÿÿÿÿÿÿÿÿÿÿÿÿÿÿÿÿÿÿ§ÿ¡ÿÿÿÿÿÿÿÿÿÿÿÿÿÿÿÿÿÿÿ ÿÿÿ¿ÿÿÿÿ«ÿ¡ÿÿÿÿÿÿÿÿ¡ÿ ÿÿ¤ÿ¯ÿ£ÿ~ÿÿ ÿÿÿÿÿ£ÿ¡ÿ¢ÿÿÿÿÿÿÿÿÿÿÿ¯ÿ¼ÿ¦ÿÿÿÿ¢ÿÿ ÿ¥ÿÿ¢ÿÿÿ¢ÿ¥ÿÿÿ¡ÿÿ£ÿÿÿªÿ©ÿ´ÿÿÿÿ ÿÿ¥ÿ­ÿ¤ÿÿÿÿ£ÿ¥ÿ¤ÿÿ®ÿ®ÿªÿ±ÿ¨ÿ¦ÿ³ÿ´ÿ¥ÿ£ÿ­ÿ³ÿ´ÿ¯ÿ³ÿºÿ±ÿ¬ÿ¯ÿ©ÿÿ¯ÿ¬ÿ£ÿªÿ¢ÿ¨ÿ¤ÿ¬ÿ°ÿ®ÿ­ÿ¯ÿ¤ÿÿªÿªÿ§ÿ³ÿ¯ÿ·ÿ¨ÿ¢ÿ½ÿ«ÿ²ÿ¼ÿ±ÿ¡ÿ¢ÿ®ÿ¶ÿ·ÿ¶ÿ¸ÿ¯ÿ«ÿ»ÿ¶ÿ´ÿ¬ÿ·ÿ°ÿ ÿÇÿ®ÿ´ÿ®ÿ£ÿ¦ÿ¸ÿ¹ÿ¬ÿ­ÿ¸ÿ¸ÿ¤ÿ¬ÿ¤ÿÿ¼ÿ¾ÿ´ÿ¤ÿ¶ÿºÿ­ÿÿÿ¤ÿ©ÿ±ÿµÿ¯ÿ¬ÿ­ÿ¨ÿ»ÿ±ÿ£ÿ³ÿ±ÿÿ¢ÿ ÿÿÿ³ÿ¸ÿ¦ÿ®ÿ¶ÿ·ÿªÿ´ÿ­ÿ¶ÿ¤ÿ¨ÿ«ÿ§ÿªÿ¢ÿ­ÿ®ÿ£ÿ®ÿ²ÿ¬ÿ¨ÿ´ÿÿ½ÿ´ÿ°ÿµÿ³ÿ¶ÿµÿ²ÿ©ÿ¥ÿªÿ¡ÿÿ¯ÿ³ÿÿÿlÿrÿÿyÿÿÿÿ ÿÿ¤ÿ³ÿÿÿ¢ÿªÿ¡ÿxÿxÿÿÿÿÿÿÿÿÿÿÿÿÿÿÿÿ£ÿÿÿÿÿÿÿÿrÿmÿtÿÿtÿÿÿÿÿÿÿwÿ+ÿBþÜý)þfþõþPÿÿÿÿ³ÿ§ÿ¬ÿ©ÿªÿ°ÿ³ÿ²ÿ´ÿ²ÿ©ÿ°ÿ¶ÿ®ÿ£ÿ¬ÿ°ÿ±ÿ±ÿ¬ÿ¦ÿ¤ÿ¨ÿ¯ÿ©ÿ¡ÿ´ÿ¡ÿ¬ÿÿ©ÿ®ÿ±ÿ¢ÿ©ÿ¶ÿ¸ÿ²ÿ§ÿ²ÿ¸ÿ¨ÿ¡ÿ ÿÿ¯ÿ¨ÿ©ÿ¡ÿ£ÿ©ÿ¢ÿ¤ÿªÿÿ«ÿ§ÿ²ÿªÿ£ÿ¬ÿ±ÿ°ÿ®ÿ«ÿ²ÿ¹ÿÿ£ÿÿ®ÿ®ÿªÿ«ÿ©ÿÿÿÿÿÿ£ÿ®ÿ±ÿ°ÿÿÿ½ÿ²ÿ§ÿÿÿ¡ÿ¤ÿ³ÿªÿ±ÿ¢ÿÿ©ÿ¯ÿªÿ­ÿ£ÿªÿ¼ÿ³ÿ¨ÿ­ÿ£ÿ¡ÿ©ÿ¯ÿ¡ÿ³ÿ¯ÿ¢ÿ«ÿ¶ÿ«ÿ¢ÿ­ÿ±ÿ­ÿ­ÿ¿ÿ®ÿ¬ÿ¬ÿ¤ÿ¡ÿ¢ÿ¡ÿ¦ÿ¶ÿ¥ÿ²ÿµÿ¯ÿ¥ÿ¡ÿ¦ÿ«ÿ©ÿ£ÿ­ÿ¸ÿÅÿ£ÿ¢ÿ¤ÿ¥ÿÿÿ§ÿ«ÿÿÿÿÿÿÿ¢ÿ£ÿ«ÿ¡ÿÿÿÿ«ÿÿ¨ÿ±ÿÿ¤ÿ¨ÿ¦ÿ«ÿ£ÿÿ¯ÿ¥ÿ¢ÿµÿ°ÿ°ÿ¢ÿ¡ÿ¤ÿ¥ÿ¦ÿ ÿÿ¡ÿ«ÿ«ÿ±ÿ¡ÿ¢ÿÿÿÿÿÿ¦ÿ¢ÿÿ£ÿµÿ«ÿ°ÿ¸ÿ±ÿ¥ÿ®ÿÃÿ£ÿªÿÇÿ¸ÿ ÿÿ ÿ§ÿ³ÿ¹ÿ¡ÿ©ÿªÿÿ¢ÿÿÿ ÿ ÿ¢ÿ¯ÿºÿ­ÿ¨ÿ¤ÿ¸ÿ´ÿºÿ³ÿ ÿ¢ÿ²ÿµÿ§ÿ ÿ¦ÿ¤ÿ­ÿ¨ÿ¨ÿ®ÿÿgÿÿHÿÿÿÿµÿ·ÿ©ÿ¯ÿ¥ÿ£ÿ®ÿ±ÿÿ©ÿ®ÿ¥ÿ£ÿ§ÿÿÿµÿ¶ÿ­ÿ³ÿ¦ÿ©ÿ²ÿ®ÿ®ÿ¤ÿ¶ÿÀÿÿiÿcÿbÿ`ÿ\ÿOÿaÿÿÿ­ÿÿ¨ÿ®ÿ¨ÿ¬ÿ±ÿ¬ÿÿ¾ÿ´ÿ±ÿ±ÿ´ÿ±ÿ¤ÿÿ¦ÿÿ¢ÿ ÿ®ÿ¨ÿ¢ÿ¢ÿÿ¡ÿ¤ÿ¶ÿ©ÿ§ÿºÿµÿ¦ÿ¥ÿ°ÿ·ÿ©ÿªÿ¦ÿ­ÿ°ÿ­ÿ§ÿ§ÿ©ÿ ÿ©ÿ¦ÿ§ÿ©ÿ¢ÿ ÿ£ÿ¡ÿ©ÿÿÿ´ÿ­ÿ¨ÿ¦ÿ¥ÿ¨ÿ¦ÿÿ¢ÿÿ ÿ ÿ­ÿ°ÿÿ ÿÿÿÿ©ÿ»ÿ¾ÿ ÿ¢ÿ§ÿ°ÿ³ÿ·ÿ·ÿ®ÿ¸ÿ¸ÿ­ÿ»ÿÈÿÂÿÁÿÂÿ¹ÿÂÿ«ÿ©ÿ¡ÿÿÿ¬ÿ¹ÿ·ÿ¨ÿ§ÿÂÿ©ÿ§ÿ¬ÿ´ÿºÿ°ÿÿ¬ÿ¸ÿ¼ÿ¬ÿ¥ÿ£ÿ¡ÿ¦ÿ¬ÿÿµÿ¦ÿ¦ÿ¡ÿ©ÿªÿ©ÿ©ÿÿÿÿ§ÿÿ¬ÿÿÿÿÿÿ¦ÿ¤ÿÿ¨ÿ©ÿ©ÿ²ÿ±ÿ§ÿ®ÿÿ¦ÿªÿÿÿÿÿ ÿ£ÿÿÿÿ¡ÿªÿ¯ÿ¯ÿªÿ¨ÿ©ÿ¨ÿªÿ§ÿ­ÿ°ÿ§ÿÿÿ¥ÿ¬ÿÿÿ"ÿxþKþ
þUþÿÿÿwÿ~ÿÿÿÿ¦ÿ¦ÿ®ÿ¬ÿ«ÿ©ÿÿ ÿ«ÿ¶ÿ¹ÿ´ÿ»ÿ¸ÿ·ÿ«ÿ¢ÿ§ÿªÿ¬ÿÿ±ÿ§ÿ§ÿ«ÿ¨ÿ¦ÿªÿ¨ÿ«ÿ¬ÿ¶ÿ±ÿ©ÿ¦ÿ­ÿ·ÿµÿ­ÿ²ÿ»ÿ¢ÿ¥ÿ ÿ¬ÿ¸ÿ´ÿ©ÿ©ÿ³ÿ³ÿ¬ÿºÿÿµÿ¤ÿÿ¤ÿ®ÿ­ÿ®ÿ²ÿ°ÿ¶ÿ«ÿ«ÿ¨ÿ§ÿ¥ÿ°ÿ«ÿ§ÿ¬ÿ®ÿ³ÿ³ÿ²ÿÿ¢ÿµÿ³ÿ³ÿ¬ÿ ÿÿªÿ¯ÿ¨ÿ¯ÿ©ÿ³ÿ¸ÿ§ÿ§ÿ´ÿºÿ³ÿ¯ÿµÿ©ÿ¨ÿ¾ÿÆÿÁÿ¸ÿµÿ­ÿ«ÿ°ÿ¬ÿ¤ÿ©ÿ´ÿ©ÿ³ÿ±ÿ¬ÿ®ÿ¦ÿ¦ÿ¨ÿ©ÿµÿÿÿ»ÿ¥ÿÿ¦ÿÃÿÁÿÀÿºÿµÿÂÿºÿµÿ®ÿ¹ÿ´ÿ¤ÿ´ÿ³ÿ®ÿ®ÿ°ÿ´ÿ·ÿ´ÿ¦ÿ¤ÿ²ÿ¶ÿÄÿÀÿ¯ÿ¤ÿ§ÿ°ÿ±ÿ°ÿ½ÿ³ÿ­ÿ¥ÿªÿ­ÿ»ÿ²ÿ¯ÿ¸ÿÂÿ½ÿ¬ÿ¬ÿ®ÿ­ÿÿ©ÿ²ÿÂÿ½ÿ·ÿ½ÿ»ÿ¨ÿ ÿ«ÿ·ÿ²ÿ§ÿ§ÿ»ÿ½ÿ¬ÿªÿ¯ÿ­ÿ©ÿ©ÿ°ÿ»ÿ¸ÿ¬ÿÁÿ¥ÿ£ÿ°ÿÿÿªÿ®ÿ¨ÿ¤ÿ©ÿ³ÿ­ÿ¼ÿ¤ÿ¯ÿ­ÿ«ÿ±ÿ¬ÿ°ÿ´ÿ¶ÿ®ÿ ÿ¢ÿ§ÿ­ÿ¯ÿ§ÿ§ÿ¨ÿ¡ÿÿÿÿÿ¦ÿ°ÿ¼ÿ·ÿµÿ´ÿ³ÿ«ÿ«ÿ°ÿºÿºÿ¸ÿ¹ÿ·ÿ¯ÿ¬ÿ²ÿ±ÿ§ÿ¥ÿ«ÿ§ÿ¯ÿ¼ÿ¸ÿ®ÿ²ÿ»ÿ°ÿ£ÿ¢ÿ¬ÿºÿ±ÿ¨ÿ®ÿ»ÿ¦ÿ§ÿºÿ¸ÿ«ÿªÿ°ÿ¬ÿ¦ÿ¢ÿ ÿªÿ­ÿ«ÿ¯ÿ¨ÿ¤ÿ¦ÿ¬ÿ­ÿµÿ®ÿ¦ÿ«ÿ¬ÿ«ÿ²ÿ¬ÿ²ÿ±ÿ®ÿ±ÿ»ÿ¬ÿ¯ÿ³ÿ­ÿ²ÿ³ÿ®ÿ»ÿÄÿ·ÿ¶ÿ¡ÿ¨ÿ­ÿ¾ÿ¾ÿ©ÿ®ÿ­ÿ©ÿ®ÿµÿ°ÿ¨ÿ«ÿ®ÿ¬ÿ¯ÿ¹ÿ¶ÿ¥ÿ¨ÿ£ÿ°ÿ½ÿ¯ÿ°ÿ²ÿ¥ÿÿ¯ÿÀÿ²ÿÿ¦ÿ¬ÿ±ÿ­ÿ¯ÿµÿ»ÿ¹ÿ¤ÿ­ÿ®ÿ³ÿ»ÿ¿ÿºÿ¶ÿ¶ÿ®ÿ¯ÿ§ÿÂÿ§ÿ¶ÿ³ÿÊÿ­ÿ¥ÿ·ÿ­ÿªÿ¥ÿ°ÿ¬ÿ¥ÿ°ÿ¨ÿ¬ÿ¬ÿ¬ÿ£ÿ´ÿÀÿ·ÿ²ÿµÿ®ÿ®ÿ­ÿ¯ÿ±ÿ°ÿ©ÿ¥ÿ®ÿ·ÿÿ§ÿ¦ÿ¢ÿÿ ÿ¸ÿ®ÿÿ¦ÿ¥ÿ«ÿ¬ÿ±ÿ¥ÿ¦ÿ­ÿ¢ÿ©ÿ¢ÿÿ¤ÿÿ¦ÿ©ÿ«ÿ¤ÿ ÿÿ¨ÿ¨ÿ¡ÿ¦ÿ¢ÿÿÿÿ¤ÿ©ÿ ÿ£ÿÿ¥ÿ»ÿ°ÿ ÿ­ÿ¯ÿ¤ÿÿ¦ÿÿÿÿ¥ÿ«ÿ¦ÿ§ÿ¥ÿ¡ÿ«ÿºÿ±ÿ¤ÿ¯ÿÿ¨ÿ«ÿÿÿÿÿÿÿ£ÿ¯ÿ°ÿ©ÿ©ÿÿÿ£ÿ¨ÿ®ÿ§ÿÿ£ÿ¯ÿ§ÿÿ¡ÿ§ÿÿ ÿÿÿ¡ÿ¡ÿ¨ÿ¤ÿÿ ÿ©ÿ§ÿ¡ÿ¦ÿÿÿ¤ÿÿ®ÿ¨ÿÿ§ÿÿÿ£ÿ¦ÿ©ÿ§ÿÿÿÿ¢ÿ²ÿÿ¢ÿªÿÿÿÿªÿ³ÿ¬ÿ ÿªÿÿ¢ÿ­ÿ ÿ¥ÿÿ£ÿ®ÿ¦ÿ¢ÿ¥ÿÿÿÿÿªÿÿÿ§ÿ¢ÿÿ§ÿÿÿ£ÿªÿÿ¨ÿ®ÿÿÿÿÿÿÿÿ¤ÿ§ÿÿÿÿ©ÿ¢ÿ¨ÿ£ÿ ÿÿÿÿÿ ÿÿ ÿ¡ÿ ÿÿÿÿÿ§ÿ«ÿ§ÿÿÿÿ¦ÿ¢ÿ§ÿÿ³ÿÿÿ£ÿÿ«ÿ¢ÿ¢ÿ¢ÿ¥ÿ°ÿ§ÿ£ÿ¢ÿ¡ÿ©ÿ¯ÿ«ÿÿ¥ÿ¯ÿ¢ÿ£ÿ©ÿ«ÿ¦ÿ©ÿ½ÿ¦ÿ¶ÿ¸ÿªÿ¬ÿ®ÿ«ÿ«ÿªÿ®ÿ²ÿ§ÿ ÿ¦ÿªÿ©ÿ±ÿ¶ÿ¬ÿ¤ÿÿÿ¥ÿ ÿ¾ÿ±ÿ¤ÿ´ÿ¹ÿ¨ÿÿ»ÿ«ÿ³ÿ¿ÿ·ÿ¶ÿ¸ÿ©ÿ¡ÿ¤ÿªÿ±ÿ·ÿ±ÿªÿ«ÿ£ÿ°ÿ¶ÿ±ÿ®ÿµÿ´ÿ²ÿ¨ÿ¢ÿ¯ÿ°ÿªÿ°ÿÄÿ¶ÿªÿ¢ÿ¢ÿ«ÿ±ÿ±ÿ¨ÿ¯ÿºÿ¾ÿ±ÿ§ÿ²ÿ²ÿ¹ÿ®ÿ±ÿ¸ÿ¹ÿ³ÿÄÿ´ÿµÿ°ÿ³ÿµÿºÿªÿ¬ÿ§ÿ¨ÿ³ÿ¶ÿ´ÿ±ÿ°ÿ°ÿ¤ÿ¢ÿ²ÿ´ÿ£ÿ¡ÿ§ÿ©ÿ²ÿ§ÿ©ÿ±ÿ¹ÿ±ÿ¡ÿ³ÿ³ÿÿÿÿ¶ÿ½ÿ±ÿªÿ¥ÿ¨ÿÿ¢ÿ­ÿ¿ÿ¡ÿ¡ÿ¦ÿ¡ÿ¨ÿ±ÿ°ÿ¦ÿ£ÿ¦ÿ¯ÿ´ÿ©ÿ§ÿ ÿ¶ÿ¸ÿ¿ÿ­ÿÿ£ÿ³ÿ¶ÿ³ÿ·ÿ£ÿ£ÿ§ÿÿ¦ÿ¯ÿ¬ÿºÿ§ÿ¨ÿ¦ÿ ÿªÿ²ÿ¯ÿ©ÿ¨ÿ¬ÿ´ÿ³ÿ¢ÿ¢ÿ¨ÿ«ÿ¬ÿ®ÿ«ÿ±ÿ¢ÿ¦ÿ¯ÿ­ÿ³ÿÊÿ ÿÃÿ¦ÿ«ÿ¤ÿÿ³ÿ§ÿÿ¤ÿ¹ÿ¨ÿ¥ÿ¦ÿ£ÿ¥ÿ¥ÿ¡ÿÿ¤ÿ³ÿ®ÿªÿ¬ÿ¯ÿ¤ÿ¥ÿªÿ ÿ¯ÿ³ÿ¬ÿ°ÿÿÿ¬ÿ¬ÿÿ²ÿ±ÿ©ÿ£ÿÿ©ÿ°ÿ¥ÿ·ÿ·ÿ±ÿ¥ÿ¬ÿ­ÿ©ÿªÿ²ÿ¬ÿÿÿ­ÿ´ÿ°ÿ¬ÿ¢ÿ¦ÿ«ÿ£ÿ¤ÿ¤ÿ¤ÿ´ÿÿ«ÿ¯ÿ­ÿ¨ÿÿ§ÿ¬ÿ¹ÿ»ÿÿ¥ÿ­ÿ«ÿ¥ÿÿÿ¯ÿªÿÿ§ÿ«ÿ±ÿ¶ÿ±ÿ§ÿ¬ÿ®ÿ±ÿ°ÿ°ÿµÿ¯ÿ®ÿ«ÿ¦ÿ³ÿ°ÿ¥ÿ¨ÿ¼ÿ¯ÿ³ÿÿÿ¼ÿµÿÿ¦ÿÿÿ¡ÿ³ÿÿªÿ¯ÿ¦ÿ¶ÿ´ÿ«ÿ¯ÿÿ°ÿ²ÿµÿ®ÿ®ÿ°ÿ²ÿ¿ÿ¶ÿ¢ÿ¨ÿ±ÿµÿ·ÿºÿ¹ÿ¦ÿ¢ÿ¦ÿªÿ«ÿ¨ÿÿ¨ÿÿ³ÿ«ÿ ÿ¢ÿÿNÿ@ÿ¤ÿÿÿÿÿ ÿ©ÿ¦ÿÿ°ÿ°ÿ¬ÿ¦ÿ©ÿ¨ÿ¬ÿÄÿ´ÿ®ÿ°ÿ¯ÿ¨ÿ¬ÿÂÿ¬ÿÿ­ÿ¬ÿ«ÿ¬ÿ½ÿ±ÿ¦ÿ¼ÿ­ÿ£ÿ°ÿµÿ¨ÿÿ¯ÿµÿ«ÿ®ÿ©ÿÿ¥ÿ³ÿ¯ÿ±ÿ¶ÿÿ¸ÿ£ÿÿÿ­ÿ¨ÿ¾ÿ¸ÿ¼ÿ®ÿÿ¯ÿ¨ÿ³ÿ«ÿÿ©ÿ¤ÿ¡ÿ­ÿ²ÿ²ÿ¯ÿ¬ÿ©ÿªÿ±ÿ¯ÿ®ÿ²ÿ³ÿ¨ÿ­ÿ¤ÿ«ÿ¯ÿªÿÿÿÿ¯ÿ²ÿ¨ÿ©ÿ­ÿªÿ¹ÿ±ÿ­ÿ­ÿ«ÿ³ÿ ÿ¡ÿ¥ÿ®ÿ¸ÿºÿ¯ÿ±ÿ¦ÿ£ÿªÿ«ÿ±ÿªÿÿÿ®ÿ¨ÿ¡ÿ¢ÿ¦ÿ©ÿ­ÿ«ÿ¤ÿ¨ÿ©ÿ°ÿ«ÿ¡ÿÿyÿÿÿÿÿ³ÿ©ÿ¦ÿ¯ÿ­ÿ¡ÿ®ÿªÿÉÿ´ÿ²ÿ¡ÿÿ±ÿ¢ÿ±ÿ£ÿµÿ°ÿ·ÿ¤ÿ¯ÿ±ÿ§ÿÿ¤ÿ£ÿ£ÿÿÿ¢ÿ¯ÿ¡ÿ¡ÿ£ÿ®ÿ³ÿ®ÿ¦ÿÿ©ÿ¥ÿÿ¦ÿ«ÿÿ©ÿ©ÿ£ÿ¨ÿ³ÿµÿÿ¦ÿ§ÿ¹ÿºÿ¤ÿ«ÿ§ÿ©ÿ«ÿÀÿ©ÿ£ÿ©ÿÿ¸ÿÿ ÿ§ÿ¬ÿ§ÿ«ÿ»ÿ´ÿ¯ÿ©ÿ¬ÿ§ÿÿ¨ÿ¶ÿ­ÿ¥ÿ¬ÿµÿ¾ÿ·ÿ°ÿ¨ÿ®ÿ³ÿ£ÿ¥ÿÿ¡ÿ¡ÿ®ÿ¯ÿ®ÿ¦ÿ©ÿ¥ÿ§ÿ¢ÿÿÿ¦ÿ¢ÿ³ÿ¬ÿ¹ÿÿ´ÿ¯ÿ§ÿ ÿªÿ¹ÿ£ÿ¨ÿ§ÿ¢ÿÿ¤ÿ¨ÿ¬ÿÿ¯ÿÿÿ¤ÿ±ÿ±ÿ­ÿ©ÿ©ÿ¦ÿ°ÿºÿ¸ÿ±ÿ¦ÿ§ÿ¨ÿ§ÿ¬ÿ ÿ ÿ¤ÿ¬ÿ§ÿ¡ÿ¬ÿ¶ÿÿÿ«ÿÿÿ¨ÿvÿÿ]þñþØþþÌþuÿkÿfÿÿ¥ÿÿ¸ÿªÿ²ÿ²ÿ²ÿ«ÿ¥ÿÿ³ÿ³ÿ¥ÿ£ÿ´ÿ®ÿ¥ÿ¤ÿ¡ÿÿ ÿ­ÿ¯ÿ«ÿ¬ÿ¸ÿ´ÿ¢ÿ¡ÿ¬ÿ¶ÿ¯ÿ«ÿ¦ÿ§ÿ¢ÿ¶ÿ¢ÿÿÿ§ÿ ÿ©ÿÿ¯ÿ©ÿ¨ÿ´ÿ£ÿ²ÿ©ÿ¬ÿ¶ÿÿ­ÿ­ÿ¨ÿ¨ÿ±ÿ§ÿÿ¡ÿ¦ÿ¬ÿ¨ÿ¡ÿÿÿ¯ÿÿÿ§ÿ³ÿ­ÿ¦ÿ ÿ£ÿ­ÿ¬ÿ©ÿ®ÿµÿ¦ÿ ÿªÿªÿ§ÿ¤ÿ³ÿ¸ÿ¢ÿÿ¬ÿ·ÿ§ÿ°ÿ°ÿ¨ÿÿ«ÿ§ÿ§ÿ²ÿ­ÿ¤ÿÿ«ÿ§ÿ¥ÿ§ÿ²ÿÿ¬ÿ±ÿ²ÿ©ÿ¯ÿ«ÿ¤ÿÿªÿºÿÀÿºÿ³ÿ¯ÿ§ÿªÿ¡ÿÿ¯ÿ«ÿ®ÿ»ÿ¯ÿ±ÿ«ÿ¹ÿÀÿ´ÿµÿ¯ÿ¨ÿÀÿ°ÿ²ÿ¦ÿ°ÿºÿ­ÿ¥ÿ¶ÿÿÿ¡ÿ¹ÿÿ±ÿ¯ÿ©ÿÿ£ÿ­ÿÿ¢ÿµÿ­ÿ®ÿ¯ÿÿ¡ÿªÿ­ÿ½ÿ¹ÿ´ÿ´ÿ¥ÿ¥ÿ­ÿ¦ÿ®ÿ­ÿ¡ÿ±ÿµÿ²ÿ®ÿ¦ÿÿ¥ÿ¬ÿ¿ÿ¦ÿ·ÿ¨ÿÿ³ÿ¨ÿ¹ÿ«ÿ°ÿ³ÿ¤ÿ®ÿ­ÿ°ÿ´ÿ·ÿ®ÿ³ÿ¶ÿÿÿ®ÿ­ÿ¥ÿ£ÿªÿ±ÿ²ÿµÿµÿªÿ¥ÿ¤ÿ¦ÿ°ÿ±ÿ³ÿ¯ÿ²ÿ«ÿ·ÿµÿµÿ½ÿ¨ÿ¾ÿ¾ÿªÿ¡ÿ°ÿÿ¯ÿ©ÿ«ÿ¥ÿ«ÿ²ÿ«ÿ¯ÿ ÿ¸ÿ¨ÿ¯ÿÿÿ¢ÿ¨ÿÿ¥ÿ¶ÿ¦ÿ¢ÿ¯ÿ²ÿ±ÿ¥ÿ£ÿ¬ÿ ÿ ÿ¦ÿ·ÿ®ÿºÿ¶ÿ­ÿÿÿÿ£ÿ®ÿÿFÿvÿ£ÿÿ«ÿ²ÿ³ÿ±ÿ¶ÿ³ÿ¬ÿ¶ÿ½ÿ·ÿ¶ÿµÿ©ÿ°ÿ¸ÿ°ÿ²ÿ»ÿ³ÿ­ÿºÿ·ÿ¯ÿ¤ÿ­ÿ¯ÿ§ÿ¢ÿ£ÿ¸ÿºÿ§ÿ£ÿÂÿ¬ÿÇÿ¶ÿ¾ÿ·ÿÿ¼ÿ­ÿ¹ÿ¬ÿ§ÿÿ¡ÿ¯ÿ¥ÿ´ÿ¿ÿ·ÿ©ÿ£ÿ¨ÿ¬ÿ±ÿ©ÿ¡ÿ®ÿµÿÁÿºÿ¬ÿ¥ÿ­ÿ¯ÿ¢ÿ³ÿ®ÿÿ¯ÿ¥ÿ­ÿ±ÿ°ÿ´ÿ³ÿÿ£ÿ´ÿ²ÿ¦ÿ¢ÿ³ÿ½ÿ®ÿ¶ÿ³ÿ¨ÿ¥ÿ­ÿ²ÿ­ÿ¯ÿ®ÿªÿªÿªÿ¯ÿ®ÿ¨ÿ¾ÿ«ÿ©ÿ ÿ³ÿ¿ÿÿ ÿ£ÿ¤ÿ­ÿ³ÿ¯ÿÿ©ÿ²ÿ§ÿ¨ÿÿ¡ÿ±ÿ©ÿªÿ¨ÿ±ÿ»ÿ©ÿ ÿ­ÿ¶ÿ±ÿ«ÿ°ÿ¸ÿªÿ®ÿ®ÿ¨ÿ¡ÿ±ÿ¯ÿÄÿÿ²ÿ®ÿ¬ÿ°ÿ´ÿ¸ÿ°ÿªÿ³ÿ¤ÿ¯ÿ®ÿªÿ°ÿ°ÿ±ÿ°ÿ©ÿ®ÿ²ÿ©ÿ¨ÿ¥ÿ¢ÿ«ÿ«ÿ²ÿ°ÿ¦ÿ¢ÿ·ÿ§ÿ¯ÿÿÿ®ÿÿ±ÿ´ÿ­ÿÿÿÿ£ÿ±ÿ¿ÿÀÿÂÿºÿ«ÿ¥ÿ¥ÿ©ÿÿ¢ÿ¬ÿÿ­ÿ³ÿ°ÿ¸ÿ©ÿÿÿ©ÿ§ÿ³ÿ£ÿ°ÿ³ÿ¬ÿÿ©ÿ±ÿ¬ÿ­ÿ¦ÿ¥ÿ¯ÿ®ÿ­ÿ«ÿ­ÿ²ÿ¯ÿ°ÿ¦ÿ±ÿ¨ÿ¹ÿ«ÿ¬ÿ°ÿÈÿ¥ÿÀÿ­ÿ³ÿ±ÿ¤ÿ«ÿ­ÿ¤ÿ®ÿ¶ÿªÿ ÿÿ§ÿªÿ¨ÿ¯ÿ±ÿ®ÿ¨ÿ¬ÿ¤ÿ¸ÿ«ÿ°ÿ±ÿ²ÿ°ÿ¶ÿ±ÿ°ÿ¡ÿªÿ¶ÿ¦ÿ¨ÿ¯ÿ©ÿ°ÿ±ÿ¬ÿ¾ÿ¿ÿ¢ÿ¥ÿ¶ÿ³ÿ±ÿ¥ÿ¶ÿÿ¬ÿ´ÿÄÿ³ÿ§ÿ§ÿ¶ÿ³ÿ¦ÿ§ÿ¨ÿ¨ÿÿÿ§ÿ­ÿ§ÿ ÿ¤ÿ ÿ¡ÿ§ÿÿÿÿÿÿÿÿ°ÿ ÿÿÿÿÿÿÿÿÿÿÿÿpÿÿ~ÿÿÿÿÿ}ÿÿÿÿ¢ÿÿÿ¢ÿÿÿÿÿÿÿÿÿÿÿÿÿÿÿªÿ¤ÿÿ ÿÿ¢ÿ³ÿªÿÿÿÿÿÿÿÿÿÿÿÿÿ²ÿ±ÿ±ÿ£ÿ}ÿÿÿÿ}ÿÿÿÿ£ÿ¡ÿÿÿÿÿÿÿÿÿÿÿ¡ÿÿÿÿÿÿÿÿ­ÿ¢ÿ«ÿ§ÿÿ£ÿÿÿÿÿ¡ÿÿ¬ÿ¤ÿ¨ÿ¦ÿÿ­ÿ¨ÿ¡ÿ¢ÿ¥ÿÿ«ÿ´ÿ®ÿ¡ÿ ÿ­ÿ¥ÿÿ¨ÿÿÿ¡ÿÿÄÿ¬ÿ¤ÿÿ°ÿ©ÿ¬ÿ·ÿ²ÿ·ÿ°ÿ©ÿ§ÿ¦ÿ°ÿ­ÿ ÿ¡ÿ¡ÿ´ÿÿ´ÿ¦ÿ¶ÿ°ÿ¶ÿ­ÿ¤ÿ¡ÿ¬ÿ­ÿ³ÿ¼ÿºÿ³ÿ§ÿ±ÿªÿ¢ÿ¨ÿ®ÿ®ÿÄÿÂÿ­ÿ§ÿªÿ°ÿ¯ÿ¦ÿ«ÿ³ÿ°ÿ°ÿ¸ÿµÿµÿ²ÿ¯ÿ¦ÿªÿ²ÿ¼ÿ³ÿ¯ÿ¤ÿ©ÿºÿ¹ÿ±ÿ«ÿ¬ÿ»ÿ«ÿ·ÿ¶ÿ´ÿ¾ÿ¯ÿ®ÿ§ÿ°ÿ·ÿ­ÿ¢ÿ¨ÿ©ÿ¬ÿ³ÿ¯ÿ³ÿ»ÿ°ÿ¥ÿ¨ÿ¢ÿ³ÿ¤ÿ§ÿ¦ÿÿ®ÿ±ÿ²ÿÀÿ¯ÿÿ®ÿ«ÿ±ÿ±ÿ±ÿ«ÿ¸ÿ­ÿ¦ÿ­ÿ²ÿ«ÿ£ÿ¬ÿ°ÿ­ÿ©ÿ«ÿ«ÿ ÿ­ÿ£ÿÿ¤ÿ¼ÿ®ÿ¨ÿ´ÿ¨ÿ©ÿ¡ÿ£ÿ«ÿ¢ÿ¬ÿ»ÿ©ÿÿ¦ÿÿÿÿsÿÿÿ¬ÿ¯ÿ¨ÿ¯ÿ©ÿÿ¬ÿ·ÿ´ÿ§ÿwÿÿÿÿÿÿÿÿÿ{ÿÿÿÿÿÿÿÿÿÿÿÿÿÿ}ÿsÿiÿdÿqÿÿÿÿtÿÿÿÿbÿ1ÿÈþþ½ýõýþÿkÿÿÿÿ²ÿ¢ÿ·ÿ´ÿ­ÿ¥ÿ©ÿ±ÿ±ÿ­ÿ®ÿ±ÿ¸ÿ£ÿ¥ÿ ÿ±ÿªÿ£ÿÿ¢ÿ¡ÿ¬ÿµÿ§ÿ±ÿ·ÿ¥ÿ¡ÿªÿ°ÿ²ÿ¦ÿ¤ÿ§ÿ¢ÿ¨ÿ±ÿ¬ÿªÿ²ÿ½ÿ¯ÿ¥ÿ²ÿ©ÿ¢ÿ²ÿ©ÿ§ÿ®ÿ¦ÿ¦ÿ¸ÿ©ÿ£ÿ¶ÿ´ÿ§ÿ¢ÿ¬ÿ§ÿ¤ÿ­ÿ¶ÿ¶ÿ¶ÿÃÿ¹ÿÿ«ÿ¦ÿ¤ÿ²ÿ­ÿÿÿÿÿÿÿ¡ÿ¥ÿ©ÿ¦ÿ¦ÿ¶ÿ«ÿªÿÿ¡ÿ©ÿ«ÿÀÿ·ÿ©ÿ·ÿ³ÿÿ»ÿ¥ÿ¢ÿ¢ÿ«ÿ¹ÿ¶ÿ°ÿ¹ÿ§ÿ§ÿ¥ÿ¢ÿªÿ°ÿ¬ÿÿÿ¢ÿ¤ÿ®ÿ·ÿ¢ÿÿ£ÿ³ÿ ÿ­ÿ°ÿ§ÿ¦ÿ ÿÿ¶ÿ±ÿ°ÿ»ÿ±ÿ¯ÿ©ÿ¯ÿ²ÿ«ÿ§ÿ­ÿ¬ÿ£ÿ³ÿ«ÿµÿ¢ÿ«ÿ°ÿ¥ÿ¡ÿ¢ÿÿÿÿÿÿÿÿÿ¡ÿ¡ÿ¢ÿ©ÿ·ÿ³ÿÿ¹ÿ¨ÿ¤ÿÿ ÿ°ÿ¯ÿ¦ÿ¡ÿ¡ÿ ÿ ÿ³ÿ¬ÿ°ÿ ÿÿÿÿÿªÿ©ÿÿªÿÿ©ÿ¡ÿÿ¥ÿ ÿÿÿ§ÿ¢ÿÿªÿ¢ÿ°ÿ¡ÿ¤ÿ®ÿªÿ ÿ¨ÿ½ÿ§ÿ®ÿ±ÿ¦ÿ ÿ¬ÿ®ÿ²ÿ³ÿ§ÿ©ÿ®ÿ³ÿ ÿ©ÿÿ¡ÿ©ÿ¦ÿ ÿ¨ÿ²ÿÿ§ÿ¦ÿ·ÿ¥ÿ­ÿ¨ÿÿ£ÿ¡ÿÿÿ§ÿ¤ÿ¥ÿ©ÿ¥ÿ§ÿ¨ÿÿbÿ
ÿ\ÿ ÿ¦ÿ§ÿ£ÿÿ£ÿµÿ¸ÿ¯ÿ­ÿÁÿ£ÿ­ÿ°ÿ¨ÿªÿ³ÿ®ÿ ÿ³ÿ½ÿ¶ÿ¾ÿµÿµÿ½ÿ¾ÿ³ÿ±ÿ©ÿ²ÿ«ÿ¦ÿ¦ÿÿÿÿÿÿ¬ÿ¸ÿµÿÿ±ÿ¯ÿ£ÿ¥ÿ²ÿ³ÿÿ£ÿ¤ÿªÿ±ÿ±ÿ­ÿ¥ÿÿÿÿ®ÿ¨ÿ®ÿªÿ£ÿ ÿ£ÿ©ÿµÿ­ÿµÿ§ÿ©ÿ°ÿ§ÿ¢ÿ«ÿ¦ÿ¡ÿÿ¯ÿ©ÿ©ÿ«ÿ§ÿ¢ÿ¦ÿ¨ÿ§ÿ§ÿªÿÿ¥ÿ£ÿ£ÿ¶ÿ´ÿ£ÿÿ£ÿ¨ÿ¬ÿ¬ÿ«ÿ¨ÿÿ¥ÿ¡ÿÿÿÿ¢ÿ§ÿ°ÿ«ÿ¦ÿ°ÿ²ÿ¦ÿ·ÿ®ÿ¨ÿ¦ÿ¤ÿ±ÿ²ÿ«ÿ¶ÿ¶ÿ®ÿ¨ÿ§ÿ§ÿ´ÿµÿ°ÿ°ÿ¦ÿ«ÿ§ÿ¦ÿ¤ÿÿÿ¢ÿ±ÿ¶ÿ¦ÿ§ÿ¯ÿ¥ÿ ÿ¥ÿ«ÿ®ÿ®ÿ¡ÿ´ÿ ÿ¯ÿªÿ¯ÿ¨ÿÿÿ¨ÿªÿ©ÿ«ÿÿ¡ÿÿ¦ÿµÿ²ÿªÿ§ÿ°ÿ®ÿ¢ÿÿÿÿÿÿÿ¨ÿ¡ÿ¦ÿÿ¥ÿ¦ÿ§ÿ¨ÿÿ¢ÿ´ÿÿÿÿÿÿÿ¦ÿ©ÿÿÿÿÿ¡ÿ¨ÿ¦ÿ¢ÿ¢ÿªÿ¸ÿªÿ£ÿ£ÿ ÿ¥ÿ¤ÿ£ÿÿÿÿÿÿ"ÿÿÿIÿÿÿÿyÿzÿ}ÿÿÿÿÿ¤ÿ¯ÿ®ÿ¬ÿ°ÿ¤ÿ¢ÿ§ÿ°ÿ¾ÿ³ÿ¬ÿ²ÿ¸ÿ±ÿ©ÿ¥ÿ´ÿ¥ÿªÿ¨ÿ¶ÿ°ÿ°ÿ¹ÿµÿ¯ÿ¥ÿ®ÿÿªÿ«ÿ°ÿ²ÿ³ÿµÿ´ÿ¶ÿ³ÿ¯ÿ®ÿ­ÿµÿ­ÿ¬ÿ¬ÿ¢ÿ¥ÿ¸ÿ£ÿ¥ÿ¡ÿ¦ÿ·ÿ´ÿµÿ°ÿ¥ÿ¨ÿ·ÿ³ÿ²ÿ°ÿ­ÿ²ÿ£ÿªÿ¶ÿ²ÿ®ÿ®ÿ¢ÿ³ÿ´ÿºÿ±ÿ¢ÿ¬ÿ£ÿªÿ¬ÿ¦ÿªÿ¯ÿ©ÿ«ÿ°ÿ¾ÿµÿÅÿ³ÿ­ÿ¹ÿ½ÿ·ÿ²ÿ¼ÿÂÿ¶ÿ­ÿÿ²ÿ¨ÿ©ÿµÿ¼ÿ·ÿ¥ÿªÿ¸ÿ·ÿ®ÿ·ÿ¹ÿ«ÿ¯ÿ¬ÿ©ÿ¯ÿ«ÿªÿ ÿ¨ÿÂÿ»ÿºÿ¶ÿ³ÿ¬ÿ°ÿ´ÿ®ÿµÿºÿ¸ÿ·ÿ±ÿ¯ÿ¨ÿ²ÿ­ÿ®ÿ¶ÿ¶ÿ¯ÿ¬ÿ¨ÿ¹ÿ§ÿ²ÿ§ÿ©ÿ¹ÿ¯ÿ®ÿ­ÿ§ÿ­ÿ¶ÿ·ÿ²ÿ³ÿ¤ÿ´ÿ¥ÿ®ÿ­ÿ¨ÿ­ÿ¶ÿ³ÿ¤ÿÿ¨ÿ«ÿ§ÿ®ÿµÿ³ÿ±ÿ±ÿ«ÿ®ÿ¯ÿ¦ÿ³ÿ®ÿ±ÿ£ÿµÿºÿÁÿ´ÿ°ÿ³ÿ«ÿ­ÿ²ÿ¤ÿ­ÿ³ÿ¥ÿ»ÿ³ÿ¨ÿ¢ÿÿÿªÿ¸ÿ·ÿ¯ÿ¦ÿ¦ÿ£ÿ¾ÿ¡ÿ²ÿªÿ¢ÿ¦ÿ¡ÿ©ÿ³ÿ²ÿ¯ÿµÿÂÿ´ÿµÿ¯ÿ¯ÿ¹ÿ­ÿ¯ÿ¢ÿ ÿ¤ÿ«ÿ±ÿ²ÿµÿ¸ÿ¾ÿ·ÿµÿ´ÿ©ÿ¬ÿ¬ÿ²ÿ»ÿ·ÿµÿ´ÿ±ÿ¶ÿ¥ÿ¬ÿ®ÿ§ÿ ÿ¡ÿ±ÿ£ÿ¥ÿ¸ÿ»ÿ®ÿ¬ÿ³ÿ·ÿÃÿ°ÿ±ÿ³ÿ¾ÿ¤ÿ±ÿ²ÿ«ÿ©ÿ¦ÿ§ÿ¨ÿ©ÿ¶ÿÀÿµÿÿ¢ÿºÿ¤ÿ¯ÿ±ÿ²ÿ¬ÿ©ÿ­ÿ«ÿ¥ÿ­ÿºÿ¸ÿ­ÿ¶ÿ³ÿÊÿ·ÿ²ÿ¬ÿ¬ÿ­ÿ±ÿ ÿ¤ÿ¨ÿ ÿ¢ÿÿ©ÿ¥ÿ¯ÿÿ¿ÿ¹ÿ¯ÿ¬ÿ±ÿ±ÿ±ÿ¯ÿªÿ£ÿ§ÿ²ÿªÿ²ÿ¿ÿ¹ÿ§ÿªÿ°ÿ¬ÿ±ÿ½ÿ¿ÿ»ÿ§ÿÿªÿºÿ³ÿ­ÿ§ÿ°ÿªÿ®ÿ¨ÿ´ÿ«ÿ¿ÿ±ÿ­ÿªÿ®ÿ¶ÿ´ÿ°ÿ¶ÿ»ÿ°ÿ¥ÿªÿÀÿ²ÿµÿ®ÿ¾ÿ¼ÿ®ÿÿ«ÿ¸ÿ²ÿ§ÿ§ÿªÿ´ÿ»ÿ­ÿ¯ÿ¤ÿ¨ÿ³ÿ¨ÿ¶ÿ´ÿ¯ÿ¥ÿ³ÿ³ÿ­ÿªÿ®ÿ«ÿ£ÿ­ÿ®ÿ§ÿ¥ÿ¢ÿÿÿ¤ÿÿ¯ÿ°ÿ£ÿ­ÿ¦ÿÿÿ¥ÿ¥ÿªÿ«ÿ±ÿ­ÿ§ÿ¦ÿ¯ÿÿ¡ÿ¦ÿ°ÿ²ÿ­ÿ§ÿ²ÿ°ÿ©ÿ¥ÿ¤ÿ¢ÿÿ¨ÿºÿ¦ÿÿÿ ÿ ÿºÿ°ÿÿÿÿÿ ÿÿÿÿ©ÿ¯ÿÿÿ¢ÿÿ°ÿ¼ÿ¢ÿ ÿ±ÿÿ¤ÿ¥ÿÿÿ¡ÿÿ£ÿ©ÿ¢ÿÿÿÿÿ£ÿÿÿÿ ÿ¥ÿ²ÿÿÿ«ÿ¢ÿ¨ÿÿÿ§ÿÿÿÿ¡ÿ¥ÿÿÿ ÿ±ÿ ÿ¤ÿ«ÿ¡ÿÿ¢ÿÿÿÿÿ­ÿ¯ÿ¢ÿ£ÿªÿ¤ÿ§ÿ£ÿÿÿÿÿÿ¨ÿ ÿÿ®ÿ ÿ ÿ¡ÿÿÿÿÿ£ÿ£ÿ ÿ ÿÿ¢ÿ°ÿ¬ÿ¦ÿ¯ÿÿÿ ÿ¥ÿ ÿÿÿ¥ÿ¢ÿÿÿÿÿÿ§ÿ¦ÿ­ÿªÿ¥ÿ­ÿ®ÿªÿÿÿ¤ÿµÿ¨ÿÿÿÿ¡ÿÿÿ¸ÿ§ÿ¢ÿÿÿÿÿÿÿÿÿÿÿ ÿÿÿ ÿ¡ÿ¢ÿÿ¨ÿ§ÿ­ÿ´ÿ ÿ·ÿ³ÿµÿÿÿÿµÿªÿÿ§ÿ¨ÿ£ÿÿ¡ÿ¬ÿ¤ÿ¥ÿ¦ÿ¡ÿ¦ÿ¦ÿ¡ÿ£ÿ²ÿ§ÿ©ÿ®ÿ¶ÿ­ÿÁÿ³ÿµÿ¾ÿ¬ÿ­ÿ­ÿ¡ÿ¦ÿ¶ÿ«ÿ ÿ¦ÿ§ÿ«ÿ±ÿ¯ÿ³ÿ¸ÿ³ÿ³ÿ·ÿ¹ÿ¼ÿ¼ÿÿ²ÿ·ÿ®ÿ±ÿ±ÿ½ÿ¢ÿ¡ÿ¯ÿ³ÿ±ÿ­ÿ¥ÿ¡ÿ£ÿ¯ÿ½ÿºÿ²ÿ¹ÿ§ÿ®ÿ°ÿ²ÿ¶ÿ»ÿ¾ÿ¬ÿ¥ÿ©ÿ´ÿºÿ³ÿ«ÿ°ÿºÿ¦ÿ¢ÿ²ÿ±ÿ¯ÿ´ÿºÿ¸ÿ­ÿ©ÿ¨ÿ£ÿ¯ÿ»ÿ¯ÿ¬ÿ®ÿ¬ÿ¥ÿÿ£ÿ²ÿ¿ÿ²ÿ¨ÿ®ÿÀÿµÿ±ÿ¶ÿ¤ÿªÿ­ÿµÿ¸ÿ®ÿ³ÿªÿ§ÿ¯ÿªÿ ÿ¤ÿ©ÿ£ÿ«ÿ¥ÿ±ÿµÿ³ÿ§ÿÿ²ÿ²ÿ¥ÿ£ÿ³ÿ¶ÿ¸ÿµÿ§ÿ®ÿ²ÿ§ÿ¯ÿÿÿ¤ÿ¢ÿ«ÿ«ÿ¯ÿ«ÿ£ÿ ÿ ÿ¤ÿ¢ÿ¦ÿ¦ÿ£ÿ£ÿ²ÿªÿ±ÿµÿÿÿ´ÿªÿ±ÿ¯ÿ­ÿ©ÿ¡ÿ¥ÿ¢ÿ¯ÿ«ÿªÿÿÿ¨ÿ¬ÿ¯ÿ¬ÿ­ÿ¯ÿ«ÿ°ÿ°ÿ¨ÿ£ÿ ÿ®ÿªÿ«ÿ®ÿºÿ¸ÿªÿ®ÿ²ÿ¤ÿ§ÿ´ÿÀÿ«ÿ²ÿ³ÿ¡ÿ¦ÿÁÿ¶ÿ´ÿÿªÿ²ÿ­ÿ¨ÿµÿ²ÿ»ÿÀÿ­ÿ­ÿ³ÿ³ÿ²ÿ¦ÿ§ÿªÿªÿ¤ÿÿ´ÿ¤ÿÿÿÿ¦ÿ¢ÿ´ÿ²ÿ¤ÿ¨ÿ ÿ¨ÿ©ÿ¥ÿ¯ÿ¦ÿ¥ÿ¤ÿªÿ®ÿ­ÿ¥ÿÿÿ®ÿ·ÿÿÿ¤ÿ«ÿ«ÿ¬ÿ®ÿªÿ¢ÿ¯ÿ­ÿ±ÿªÿ§ÿ¯ÿ¥ÿ ÿ¸ÿ®ÿ¶ÿ¨ÿ­ÿ§ÿºÿ³ÿ¬ÿÿ ÿ½ÿÿ¡ÿ¥ÿºÿ¤ÿ¡ÿ¦ÿ¡ÿ³ÿ»ÿ®ÿ¨ÿ³ÿ¯ÿ­ÿ¶ÿ°ÿ«ÿ®ÿ´ÿ²ÿ®ÿ±ÿ©ÿ§ÿµÿµÿ´ÿÿ¨ÿ´ÿ°ÿÿ¯ÿÿ¯ÿ£ÿ´ÿ£ÿªÿ¨ÿ©ÿ³ÿºÿ«ÿ§ÿÿ§ÿ°ÿ´ÿ¨ÿ¨ÿ­ÿ±ÿºÿ±ÿÿ£ÿ­ÿ©ÿ¡ÿ¦ÿ·ÿ§ÿÿ§ÿ³ÿ°ÿÿÿ­ÿÿ»ÿ«ÿ¡ÿÿÿYÿiÿ©ÿ¡ÿ«ÿ¬ÿ¬ÿ¨ÿµÿ²ÿ³ÿ°ÿ¨ÿÿÿ ÿªÿ¥ÿ°ÿ¯ÿ¡ÿ¬ÿ²ÿ­ÿ±ÿÄÿºÿ¬ÿ¡ÿÿªÿ­ÿ­ÿºÿ½ÿ¸ÿ²ÿ´ÿ©ÿ¢ÿ¥ÿ°ÿ´ÿ½ÿºÿ²ÿ¬ÿ¡ÿÿ¶ÿ³ÿ¥ÿ³ÿ¨ÿ¸ÿ­ÿªÿ¦ÿ²ÿ©ÿ´ÿ±ÿ¼ÿ¯ÿ©ÿ§ÿ´ÿ¬ÿ°ÿ©ÿ­ÿ§ÿ¬ÿ­ÿÿ£ÿ±ÿªÿ°ÿµÿ¨ÿªÿ±ÿºÿ«ÿ¢ÿÿÿ¬ÿ¤ÿ£ÿÿÿÿÿÿµÿÿÿ³ÿÎÿ²ÿªÿ¡ÿ±ÿºÿ¨ÿÿªÿÃÿÁÿ¯ÿ¬ÿ²ÿ«ÿ©ÿ®ÿ¯ÿ±ÿ¨ÿ©ÿ¨ÿ¢ÿ¥ÿªÿ¨ÿ«ÿ¬ÿ¬ÿ°ÿ«ÿ§ÿ¢ÿªÿ®ÿ­ÿÿtÿÿ§ÿ«ÿÿ·ÿ´ÿ²ÿ¬ÿÿÿ§ÿ¨ÿªÿ´ÿ¨ÿ£ÿ¤ÿ¯ÿ¥ÿªÿ«ÿÿ¯ÿªÿ´ÿ¬ÿ±ÿªÿ©ÿ©ÿ¦ÿ³ÿªÿ ÿ¢ÿ¥ÿ¡ÿ©ÿ¯ÿ£ÿ¢ÿ«ÿ©ÿÿ¢ÿªÿ©ÿ§ÿ¢ÿ«ÿÿ¥ÿÿÀÿ¬ÿ«ÿÀÿ¦ÿ«ÿ«ÿ°ÿ·ÿ®ÿ¨ÿ²ÿ»ÿ­ÿ²ÿ¹ÿ·ÿºÿ´ÿ¹ÿ±ÿ³ÿ£ÿÿ®ÿ§ÿ¸ÿ³ÿ©ÿ§ÿ§ÿ´ÿ©ÿ¢ÿ­ÿ¿ÿ½ÿ®ÿ²ÿ¸ÿÿÿÿ­ÿ»ÿ§ÿÿ¥ÿ´ÿ¨ÿÿ¦ÿ¬ÿ°ÿµÿ³ÿÿ¬ÿÿ¤ÿ«ÿ¾ÿ£ÿÁÿ¢ÿÿÿ¦ÿ¯ÿ¤ÿªÿ¯ÿÿ ÿ´ÿÀÿ¯ÿ®ÿ£ÿ®ÿ­ÿÿÿ¦ÿ³ÿ¬ÿ­ÿ±ÿ¦ÿ¡ÿ¨ÿÿÿ³ÿ¬ÿ¨ÿ¶ÿ­ÿ ÿ©ÿªÿ¬ÿ²ÿ©ÿ«ÿ»ÿ·ÿ¤ÿªÿÿ¤ÿÿ¥ÿÿoÿWÿÿ{ÿÿÿÃÿ»ÿÿÿÿ¥ÿÿ¤ÿ´ÿ­ÿ®ÿ³ÿªÿÿ©ÿ±ÿ­ÿ«ÿ ÿÿ¨ÿ¬ÿªÿ¶ÿ´ÿªÿ¡ÿÿÿ«ÿ±ÿ ÿ£ÿ¯ÿ°ÿ¨ÿ°ÿ¬ÿ¡ÿ¬ÿ¾ÿ¥ÿÿÿÿ£ÿ·ÿÿ¸ÿ«ÿ¦ÿºÿÿ¥ÿ°ÿ®ÿ¬ÿ¯ÿ¤ÿ¬ÿ ÿ¡ÿ¬ÿ²ÿÿ±ÿ©ÿ«ÿ­ÿ¬ÿÿ ÿ³ÿ®ÿ¦ÿ§ÿ¯ÿ°ÿ­ÿ§ÿ§ÿ©ÿ¤ÿ¦ÿ£ÿ¢ÿ©ÿ£ÿ¤ÿ¨ÿ¥ÿÿ­ÿ²ÿÿ ÿ¯ÿ¯ÿµÿªÿºÿ¥ÿÿ½ÿÿ¥ÿ«ÿ¦ÿ¥ÿ­ÿªÿ²ÿ©ÿ®ÿ­ÿÿ¯ÿ¹ÿ°ÿ¨ÿ®ÿ­ÿªÿ¨ÿ­ÿ³ÿ´ÿ´ÿ´ÿ¹ÿ²ÿ³ÿ«ÿÿ¥ÿ£ÿ¦ÿ±ÿ¯ÿ±ÿªÿ¯ÿÂÿ¶ÿ©ÿÿ¥ÿÄÿ®ÿ³ÿ«ÿ±ÿÅÿ©ÿÿ§ÿÿ¢ÿ«ÿ¬ÿ¿ÿ¼ÿ³ÿ¦ÿ§ÿ ÿ¥ÿ¨ÿ´ÿ±ÿ«ÿ¹ÿ«ÿªÿ¯ÿ¯ÿ§ÿ¡ÿ¯ÿ²ÿ­ÿ³ÿ¬ÿ©ÿ¯ÿ¤ÿÿ¤ÿ­ÿ ÿÿ³ÿ±ÿ©ÿ©ÿ¢ÿ·ÿ©ÿÿ²ÿ¯ÿ°ÿµÿ¸ÿ¶ÿ«ÿ±ÿ¶ÿ­ÿ«ÿªÿ·ÿ©ÿ¬ÿ±ÿ´ÿ¦ÿ£ÿ±ÿµÿ®ÿ¨ÿ¨ÿ­ÿ´ÿ°ÿ®ÿ®ÿ§ÿ¯ÿ«ÿ¯ÿ¼ÿ´ÿ¯ÿ¶ÿ®ÿªÿ©ÿ±ÿ¶ÿ¨ÿ¾ÿ·ÿ®ÿ¢ÿ®ÿÿ²ÿÿ£ÿ¡ÿ©ÿ¯ÿ¬ÿ¹ÿ©ÿºÿ°ÿ±ÿ­ÿ§ÿ¦ÿªÿ¤ÿ ÿ®ÿ£ÿÿµÿ¼ÿÀÿÀÿ®ÿÿÿÿ¡ÿ³ÿºÿ­ÿ±ÿ·ÿ ÿÿµÿ¡ÿÿtÿ,ÿÿ¤ÿ­ÿ¯ÿ¯ÿ¤ÿ²ÿ¬ÿ®ÿ¨ÿ²ÿ±ÿ©ÿ¨ÿ¨ÿ«ÿ«ÿ¬ÿ¾ÿ¾ÿ±ÿ³ÿ¯ÿ°ÿ°ÿ¨ÿ¯ÿ°ÿªÿ°ÿ®ÿ´ÿ»ÿ¬ÿ­ÿ ÿ®ÿ¬ÿÄÿ»ÿ»ÿ²ÿÿªÿ¬ÿ¬ÿÿ¨ÿ£ÿ±ÿºÿ«ÿ©ÿ ÿ©ÿ¯ÿ¥ÿÿÿ¤ÿ¤ÿ­ÿ¸ÿ³ÿ°ÿ¯ÿ©ÿ´ÿ«ÿÿÿÂÿ½ÿ¨ÿÿ²ÿ¤ÿ¾ÿ³ÿ¼ÿ£ÿÿ²ÿ»ÿªÿ«ÿ£ÿªÿ¤ÿ®ÿ¯ÿ¥ÿ­ÿ²ÿ¬ÿ²ÿ¶ÿ´ÿ´ÿªÿ§ÿ®ÿ´ÿ°ÿ¬ÿ¬ÿ£ÿ´ÿªÿ·ÿ²ÿ¨ÿ©ÿ§ÿ¤ÿ½ÿ½ÿªÿ¦ÿ³ÿªÿ¥ÿÿÿÿ±ÿÿÿ¬ÿ±ÿ©ÿÿ¬ÿ·ÿ²ÿ´ÿ¦ÿ³ÿ¥ÿÿÿ©ÿÿ¥ÿ´ÿ¹ÿ®ÿ§ÿ¦ÿ¨ÿ³ÿ°ÿ²ÿ¨ÿÿ¤ÿ³ÿ¶ÿ²ÿ®ÿ®ÿ³ÿ°ÿ¯ÿ²ÿ°ÿ²ÿ±ÿ­ÿ§ÿ®ÿ¥ÿªÿÿ¤ÿ¯ÿÿÿÿ°ÿ²ÿ³ÿ¡ÿµÿ¹ÿ«ÿÿ{ÿÿÿ¬ÿ²ÿ¸ÿ¶ÿµÿ·ÿ´ÿµÿºÿµÿ ÿ®ÿ´ÿ»ÿ¤ÿºÿ±ÿ§ÿ½ÿ®ÿÿ¤ÿ±ÿªÿ³ÿ¬ÿ®ÿ¥ÿ­ÿ¬ÿµÿ²ÿ«ÿ³ÿ¬ÿ­ÿ¶ÿ¶ÿÀÿ¯ÿÿ¬ÿ¯ÿ¯ÿ´ÿ­ÿ´ÿ¶ÿ¡ÿ²ÿ½ÿÊÿ¤ÿ´ÿªÿ­ÿ¯ÿ¤ÿ´ÿ°ÿ¦ÿ¨ÿºÿºÿÿÿ³ÿ»ÿ·ÿ«ÿ©ÿ´ÿ®ÿ¨ÿÿ¶ÿ°ÿ©ÿ¶ÿ¬ÿ¥ÿµÿ·ÿÿÿ°ÿ·ÿÿ¥ÿ´ÿ«ÿªÿ±ÿ«ÿ¯ÿºÿ¦ÿ®ÿ£ÿ ÿ°ÿ¶ÿ³ÿ»ÿ»ÿÿºÿ²ÿ½ÿ¿ÿ»ÿ°ÿ±ÿ¦ÿÿÿÿ¦ÿ­ÿ©ÿ¡ÿÿ¡ÿÿÿ£ÿ£ÿ¡ÿÿÿ³ÿÿ¥ÿÿ¢ÿ¢ÿ¢ÿ¤ÿÿÿÿzÿÿ¤ÿÿÿ~ÿÿÿÿÿÿÿzÿ|ÿÿÿÿÿÿÿ¦ÿ¡ÿÿÿÿÿÿÿÿÿÿÿzÿÿÿÿÿÿ©ÿ£ÿÿ¥ÿÿÿÿÿÿ{ÿÿÿÿÿÿÿ¢ÿÿªÿ¦ÿÿÿÿÿ ÿÿÿÿ ÿÿ ÿ£ÿÿÿÿÿÿÿÿÿÿÿ¡ÿÿ­ÿÿÿÿÿÿÿÿÿÿÿ¤ÿÿÿ«ÿ¤ÿ¤ÿ±ÿ¥ÿÿÿÿ²ÿ¥ÿÿ¦ÿÿªÿ©ÿÿÿ¦ÿ´ÿ®ÿ¤ÿ¤ÿ¡ÿ²ÿ­ÿ¦ÿ¢ÿ¾ÿ¬ÿÿ¥ÿ§ÿ§ÿ»ÿ¢ÿ¤ÿªÿ¨ÿ£ÿ ÿ¨ÿ¬ÿ¤ÿ©ÿ¡ÿ³ÿ¥ÿµÿ°ÿ¹ÿ²ÿ²ÿ§ÿ©ÿ­ÿ­ÿ¬ÿ©ÿ«ÿ¶ÿµÿ¦ÿ¤ÿÿµÿ®ÿ»ÿÆÿ¿ÿºÿ¹ÿ¹ÿ´ÿ³ÿ¢ÿ ÿ§ÿ¯ÿ²ÿ¯ÿ±ÿ²ÿ¿ÿ®ÿÿ£ÿ¤ÿ¥ÿ°ÿªÿ®ÿ«ÿ©ÿ»ÿºÿ¹ÿ±ÿÿ¦ÿªÿ·ÿ³ÿ²ÿ¶ÿ ÿ§ÿ¬ÿ ÿ°ÿ±ÿ·ÿÁÿ¯ÿ­ÿ¶ÿ±ÿºÿ¹ÿ«ÿ¦ÿ¶ÿ®ÿ«ÿ£ÿ¯ÿ ÿ·ÿ²ÿÿÿ¥ÿ§ÿ©ÿ©ÿªÿ£ÿ§ÿ­ÿ»ÿºÿ¥ÿ¡ÿ¯ÿ³ÿ°ÿ°ÿ«ÿ­ÿ®ÿ©ÿ©ÿ¨ÿ¥ÿ´ÿ²ÿ¨ÿ£ÿ­ÿ¸ÿ§ÿÿ£ÿ«ÿ¦ÿ§ÿ¥ÿ¥ÿ¶ÿ¸ÿ¤ÿÿÿÿÿÿÿÿÿ¨ÿÿÿ©ÿ£ÿ¤ÿ¬ÿ¯ÿ¥ÿÿÿ¥ÿÿ¢ÿÿÿÿÿyÿ}ÿÿÿÿxÿ~ÿyÿÿÿÿzÿzÿÿoÿ^ÿgÿpÿpÿlÿ^ÿpÿkÿÿÿmÿxÿSÿ£þ]þqþ8þEþÎþ9ÿxÿÿÿzÿ¡ÿ¥ÿ·ÿ¹ÿ®ÿÿ¨ÿ²ÿ°ÿ¬ÿ§ÿ²ÿ¯ÿªÿÉÿ¬ÿÿÿ¦ÿ±ÿ¸ÿ¥ÿ¦ÿ±ÿ§ÿ®ÿµÿ¦ÿ¤ÿ¹ÿ°ÿ°ÿ©ÿ£ÿ°ÿ¬ÿ¨ÿªÿ¢ÿ§ÿ¿ÿ·ÿ´ÿÿµÿ¨ÿÿ®ÿ²ÿ©ÿ¥ÿ¤ÿ°ÿ¾ÿ¬ÿ¤ÿºÿ©ÿªÿ¨ÿ­ÿ­ÿ£ÿªÿ®ÿ©ÿ§ÿ£ÿµÿ»ÿªÿÿ©ÿ¯ÿ®ÿ§ÿÿÿÿÿÿÿ ÿ±ÿ­ÿ©ÿ·ÿ°ÿÿÿ¬ÿµÿºÿ±ÿ¬ÿÀÿ¶ÿ¯ÿ®ÿ¾ÿ´ÿ¯ÿ©ÿ¦ÿªÿ°ÿ¶ÿ·ÿ§ÿ¨ÿ³ÿ®ÿ·ÿ¶ÿ­ÿ ÿ¥ÿµÿ¿ÿ¿ÿ¸ÿÿ§ÿ¯ÿªÿ§ÿµÿ²ÿ°ÿ®ÿ©ÿ­ÿ¶ÿ¦ÿ¦ÿ³ÿ±ÿ´ÿ±ÿ¶ÿ°ÿ²ÿ±ÿ£ÿªÿ·ÿ¡ÿ§ÿ«ÿªÿ¶ÿ³ÿ¬ÿ¦ÿ«ÿ«ÿÿ£ÿÿÿÿÿÿÿ§ÿ¢ÿ£ÿ°ÿ¦ÿÿ¤ÿ²ÿ¯ÿ¢ÿ¥ÿ¡ÿ±ÿ±ÿ¡ÿ£ÿ¬ÿªÿ¬ÿ©ÿ©ÿÿÿ¦ÿ¥ÿ£ÿ¨ÿ®ÿ­ÿÿÿ£ÿÿ¨ÿÿÿ¤ÿ©ÿªÿ¢ÿ¨ÿ¥ÿÿ©ÿ ÿ¡ÿ£ÿ¨ÿ±ÿºÿ¾ÿ¨ÿ¯ÿ²ÿ¨ÿ½ÿ»ÿ«ÿ®ÿ°ÿ£ÿ¦ÿµÿ§ÿ©ÿ­ÿÿ¬ÿ¸ÿ®ÿ¥ÿ¨ÿ¢ÿ¨ÿ°ÿ³ÿ§ÿ²ÿ§ÿÿÿÿÿ¨ÿ¬ÿÿ·ÿ®ÿªÿ¯ÿ©ÿ«ÿ©ÿÿsÿÿ°ÿ©ÿ£ÿ¬ÿ¯ÿ¥ÿªÿÄÿÌÿ±ÿ ÿ¬ÿ¹ÿ°ÿ¤ÿªÿ¹ÿ´ÿÿ¯ÿ¯ÿ°ÿ·ÿ¹ÿ©ÿ¢ÿ¡ÿÿ¦ÿ·ÿ¤ÿ½ÿ­ÿ¤ÿÿÿÿÿÿ²ÿ¸ÿµÿ±ÿ®ÿ¯ÿ§ÿÿ¢ÿ«ÿªÿ§ÿµÿ°ÿ£ÿÿÿÿÿÿ¢ÿ¼ÿªÿ®ÿ²ÿ°ÿ­ÿ¨ÿªÿ»ÿ¹ÿ§ÿ©ÿ°ÿ®ÿ©ÿ³ÿµÿ ÿ¨ÿ¤ÿ¥ÿªÿ­ÿ­ÿ«ÿ§ÿ¨ÿµÿ®ÿ¥ÿªÿ£ÿ¨ÿ¦ÿ¥ÿ­ÿ·ÿ¦ÿ¦ÿ¢ÿ¬ÿ©ÿ¬ÿ²ÿªÿ¡ÿ¶ÿ¡ÿ ÿÿ£ÿ¨ÿ­ÿ°ÿ£ÿÿ«ÿ¹ÿ©ÿ±ÿ²ÿ¬ÿ«ÿ¨ÿ­ÿ±ÿ°ÿ¸ÿ§ÿ§ÿ§ÿµÿ·ÿ³ÿ­ÿ¨ÿ¬ÿ²ÿÿ¬ÿ§ÿ¢ÿ§ÿ¦ÿ­ÿ¼ÿ±ÿÿ³ÿªÿÿÿÿ¥ÿ­ÿ¥ÿ¯ÿ·ÿÿ¤ÿ£ÿ¨ÿ©ÿ¢ÿ¡ÿ¬ÿ³ÿÿ°ÿ«ÿÿÿÿÿÿÿ£ÿ ÿÿÿÿÿÿÿÿÿªÿ§ÿ«ÿÿ¢ÿ©ÿ§ÿ ÿÿÿ§ÿÿ©ÿ¨ÿ¦ÿÿ¦ÿ·ÿ¬ÿÿ¡ÿ¨ÿ ÿ¨ÿ¥ÿ¢ÿ¨ÿ¯ÿ±ÿ¶ÿ¦ÿÿÿ¨ÿ¦ÿ«ÿµÿ³ÿÿzÿÿÿÿÿÿÿ¥ÿ£ÿÿÿrÿpÿÿÿ¢ÿ­ÿ¶ÿªÿ¡ÿ§ÿ£ÿªÿªÿ³ÿ¤ÿ²ÿ¬ÿ£ÿ¥ÿµÿ¿ÿ¨ÿ±ÿ©ÿ ÿ©ÿ¬ÿ«ÿ§ÿÿ£ÿµÿ´ÿÿ¬ÿ¨ÿ¢ÿ¦ÿ©ÿ®ÿ¬ÿ©ÿ¯ÿ²ÿ°ÿ±ÿ¨ÿ¸ÿ¹ÿ²ÿ­ÿ±ÿ¸ÿ¶ÿ°ÿ²ÿÍÿ´ÿµÿµÿ²ÿ¼ÿ´ÿ§ÿ²ÿÁÿ¹ÿ¬ÿºÿ¶ÿ°ÿ¬ÿ­ÿ¥ÿÿÿ®ÿ¸ÿ¦ÿ¯ÿ®ÿ»ÿ±ÿ­ÿ¨ÿ¤ÿ£ÿ¥ÿ«ÿªÿ§ÿ·ÿ´ÿÀÿ²ÿ«ÿ¤ÿ¡ÿÿ£ÿ²ÿ±ÿ­ÿ»ÿ ÿ¾ÿ­ÿ¹ÿ¥ÿ©ÿ±ÿ´ÿºÿ ÿ´ÿ¾ÿºÿ»ÿ²ÿ¹ÿ±ÿ¯ÿ¯ÿ¬ÿ±ÿ»ÿ·ÿ£ÿ§ÿºÿµÿ«ÿ»ÿ¸ÿ©ÿªÿ°ÿ¬ÿ±ÿºÿ©ÿ¸ÿ­ÿ­ÿ¬ÿ»ÿµÿªÿ¬ÿ±ÿ¶ÿ½ÿµÿ¨ÿ²ÿÉÿ«ÿ´ÿµÿ¯ÿ²ÿ»ÿ»ÿ¸ÿ¼ÿ¶ÿ¯ÿµÿªÿ¼ÿ®ÿ£ÿ¨ÿ­ÿ¯ÿ²ÿ¯ÿ¦ÿ®ÿ«ÿ§ÿ¸ÿ°ÿ£ÿ«ÿµÿ¹ÿ²ÿ©ÿ®ÿ±ÿ§ÿ ÿ«ÿ¢ÿ³ÿ¬ÿ²ÿ´ÿ£ÿÿ£ÿ°ÿ¿ÿ®ÿ©ÿ¥ÿ³ÿ³ÿ½ÿÊÿ¦ÿÿÿ¤ÿ­ÿ«ÿ¨ÿ®ÿ°ÿ¬ÿ©ÿ¶ÿ°ÿªÿ°ÿ­ÿ§ÿ«ÿ³ÿ±ÿ®ÿ¹ÿ¹ÿÿ¤ÿ«ÿ²ÿ¥ÿ¤ÿªÿªÿ´ÿ­ÿ­ÿµÿ¬ÿ¬ÿªÿµÿ¦ÿ¯ÿ¿ÿ´ÿ»ÿ³ÿ«ÿ¨ÿ®ÿ»ÿ³ÿÿªÿªÿµÿ¨ÿ®ÿ°ÿ°ÿ¼ÿ­ÿ²ÿ­ÿ¤ÿ­ÿ³ÿ«ÿ´ÿ¼ÿ²ÿ¿ÿºÿ·ÿ½ÿºÿ©ÿªÿ«ÿ°ÿ²ÿ°ÿ³ÿ´ÿ³ÿ§ÿ¦ÿ¿ÿÅÿ¦ÿ®ÿÃÿ½ÿªÿ¨ÿ¨ÿ®ÿ­ÿªÿ¹ÿºÿ±ÿ©ÿ´ÿËÿ¿ÿ®ÿ¬ÿ®ÿ°ÿ±ÿ®ÿ®ÿ¨ÿ¤ÿ¯ÿªÿ´ÿ«ÿ¯ÿ¨ÿ©ÿ¶ÿ·ÿ´ÿ¶ÿ°ÿ´ÿ¬ÿ¤ÿªÿ°ÿ±ÿ¯ÿ®ÿ¼ÿ¹ÿ§ÿ£ÿºÿ»ÿ¯ÿ°ÿµÿ²ÿ±ÿ­ÿ¬ÿ«ÿªÿ»ÿ¦ÿ»ÿ²ÿ½ÿ¥ÿ¸ÿ­ÿ¹ÿ³ÿ±ÿ¬ÿ¬ÿ²ÿ¯ÿ­ÿ³ÿ´ÿ·ÿ¯ÿ«ÿ ÿ¬ÿ¹ÿÃÿ·ÿµÿ®ÿ ÿ£ÿ®ÿ­ÿ®ÿ¬ÿ§ÿ¯ÿ¬ÿ­ÿ¬ÿ±ÿªÿÆÿ¥ÿ­ÿ´ÿ²ÿÿ¬ÿ¼ÿ®ÿ§ÿ©ÿ¦ÿ¬ÿ¨ÿÿ¨ÿ¤ÿ§ÿ¡ÿ±ÿ³ÿ©ÿ¡ÿ©ÿ¥ÿ°ÿ®ÿ¦ÿ¡ÿ§ÿ®ÿ¨ÿ£ÿªÿªÿ­ÿ¨ÿ¯ÿ°ÿ§ÿÿ³ÿºÿ°ÿ©ÿªÿ¨ÿ¡ÿ¨ÿ«ÿªÿ±ÿ«ÿ¯ÿ£ÿ¢ÿ²ÿ«ÿ£ÿ¶ÿÿ¡ÿ§ÿ¡ÿÿÿÿ£ÿ¦ÿ¥ÿ§ÿ£ÿ ÿÿÿ­ÿºÿÿÿ¯ÿÿÿÿ¡ÿ¦ÿ¤ÿ£ÿ¦ÿ¨ÿ¡ÿÿ£ÿ¬ÿ«ÿ§ÿ¬ÿÿ ÿÿ°ÿÿÿÿ±ÿ©ÿÿ£ÿ£ÿªÿÿÿÿÿÿÿÿÿ¸ÿ£ÿ¡ÿ¤ÿ ÿÿ®ÿ§ÿ¡ÿÿÿ¦ÿ§ÿ¡ÿÿÿ¡ÿ¡ÿ°ÿ·ÿ¦ÿ¦ÿ¬ÿÿÿÿ«ÿ³ÿ­ÿÿ¨ÿÿÿÿ¥ÿ¨ÿÿÿÿÿÿÿ¦ÿ¥ÿ©ÿÿ¤ÿ¥ÿ¢ÿ©ÿÿ¥ÿÿ°ÿÿÿ£ÿÿÿ¨ÿ¢ÿÿÿÿÿ¦ÿ¢ÿÿÿÿ¥ÿÿ¥ÿÿÿÿÿÿ°ÿ¡ÿ¤ÿ¥ÿÿÿÿÿ§ÿ¥ÿ¡ÿ¡ÿÿÿÿ ÿ£ÿÿ£ÿ­ÿ°ÿ»ÿÿÿ§ÿÅÿ®ÿ¬ÿ¤ÿ£ÿ¥ÿ¯ÿªÿ¥ÿ¯ÿ¦ÿ£ÿÿ¡ÿ³ÿ·ÿ­ÿÿ¨ÿ§ÿ¥ÿ¬ÿ§ÿ´ÿ¨ÿ°ÿ´ÿ°ÿ®ÿ±ÿ³ÿ²ÿ¸ÿ¶ÿ¯ÿªÿÿ§ÿ»ÿ¾ÿ¹ÿ¯ÿ±ÿ·ÿ®ÿµÿ³ÿ¢ÿ®ÿÀÿ¦ÿ­ÿ­ÿ®ÿÿ²ÿ´ÿªÿ«ÿ¢ÿ¯ÿ§ÿ¥ÿ«ÿ°ÿ°ÿ´ÿ¬ÿ¨ÿ«ÿ²ÿ·ÿ®ÿµÿÀÿ¶ÿ±ÿ¬ÿ·ÿ³ÿ²ÿ¯ÿ ÿ¼ÿ¬ÿ¹ÿ¶ÿ§ÿ¶ÿ®ÿºÿ·ÿ©ÿ·ÿ°ÿ®ÿ³ÿ¦ÿ¢ÿ­ÿ²ÿ²ÿ¬ÿ¨ÿ±ÿ®ÿ®ÿ´ÿ¡ÿÿ¤ÿ°ÿ¾ÿ¥ÿÀÿ©ÿ·ÿÅÿªÿ±ÿ·ÿ±ÿ±ÿ±ÿ´ÿºÿ³ÿ²ÿ±ÿ­ÿ­ÿ¬ÿªÿ«ÿ®ÿ¬ÿ®ÿªÿ±ÿ¶ÿ­ÿ®ÿ·ÿ®ÿÁÿ¯ÿÃÿ³ÿ²ÿ½ÿ¨ÿ·ÿ·ÿªÿ¹ÿ³ÿ¨ÿÿ¬ÿ®ÿ«ÿ­ÿ¤ÿÿÿ¥ÿ¬ÿ¬ÿªÿ¬ÿ´ÿ¬ÿ¢ÿ°ÿ¤ÿ©ÿ²ÿ¦ÿ©ÿ·ÿ±ÿ­ÿ¬ÿ´ÿ¬ÿ¤ÿªÿ±ÿ±ÿ«ÿ ÿ¥ÿ£ÿ·ÿ´ÿ©ÿ©ÿ®ÿ°ÿ¦ÿ¤ÿ§ÿ¦ÿ­ÿ¬ÿ³ÿ¼ÿ°ÿ¶ÿ°ÿ¶ÿ¤ÿºÿ¶ÿªÿ¥ÿºÿÿÿ ÿ ÿ¦ÿ­ÿ¿ÿ®ÿ©ÿ ÿ¨ÿ³ÿ­ÿ¡ÿ§ÿ¬ÿ¬ÿªÿÿ¢ÿ­ÿªÿ«ÿÿÿ¨ÿ¥ÿ¦ÿ«ÿ«ÿ¤ÿÿÿÿÿÿ¾ÿ§ÿ¦ÿªÿÿ§ÿ³ÿ­ÿ©ÿ¨ÿ§ÿ¢ÿÿ©ÿ¢ÿ§ÿ£ÿÿ£ÿ­ÿªÿ£ÿ£ÿ²ÿ¬ÿÿ®ÿ°ÿ¬ÿªÿ¢ÿ³ÿ¬ÿ¬ÿ©ÿ¼ÿ§ÿ¦ÿÿ³ÿ¹ÿÿÿ«ÿºÿÿÿÿ½ÿ®ÿ­ÿ£ÿµÿ¢ÿÿ¬ÿ¬ÿ¦ÿ¸ÿ¬ÿ ÿ±ÿ³ÿ®ÿ«ÿ£ÿ«ÿ¶ÿ¼ÿ¸ÿµÿ½ÿ­ÿªÿ±ÿ±ÿªÿÿ®ÿ¨ÿ¨ÿ¶ÿµÿªÿ½ÿªÿ¯ÿ¦ÿªÿ®ÿªÿ°ÿ´ÿ®ÿ¯ÿ§ÿ¨ÿ±ÿ²ÿªÿ¥ÿ©ÿ©ÿ¨ÿ«ÿ¬ÿ°ÿ°ÿ©ÿ ÿ ÿ¬ÿ¨ÿ¦ÿ£ÿ¨ÿ­ÿ¥ÿÿÿÿ©ÿ¹ÿªÿ ÿmÿlÿsÿ´ÿÁÿ¬ÿ·ÿ®ÿ«ÿ²ÿ¢ÿ´ÿ°ÿ¢ÿÿ ÿ§ÿ­ÿÿÿ¥ÿ£ÿ­ÿ¤ÿ¬ÿ¼ÿ¶ÿ¯ÿ«ÿ£ÿ¤ÿ±ÿ¼ÿºÿ´ÿºÿ¤ÿ«ÿ¥ÿ¢ÿ¨ÿÿªÿ³ÿ·ÿ¹ÿ¥ÿ«ÿÿ¯ÿ´ÿ­ÿ³ÿÿ¯ÿ¬ÿ¯ÿ­ÿ©ÿ£ÿ³ÿ¨ÿ«ÿ·ÿ¬ÿºÿ­ÿªÿ£ÿªÿ°ÿ°ÿ®ÿ¶ÿ¥ÿÿ¤ÿ ÿ¤ÿ«ÿ±ÿ«ÿ§ÿ¨ÿ´ÿÿÿÿÿ­ÿ¤ÿ ÿÿ©ÿ¤ÿÿÿ°ÿ¢ÿÿ·ÿ¼ÿ¨ÿªÿ©ÿÿÿ¨ÿ¢ÿ²ÿ¿ÿ·ÿ­ÿ¶ÿ°ÿ³ÿ©ÿ°ÿ°ÿµÿ³ÿ±ÿ±ÿ¨ÿ«ÿ«ÿªÿ­ÿ«ÿªÿ§ÿ¡ÿÿ¢ÿ®ÿ¥ÿ¢ÿÿ}ÿÿÿ¹ÿ¤ÿÿ¢ÿ²ÿ®ÿ°ÿÿ¯ÿºÿ¬ÿ¬ÿºÿ¤ÿ¸ÿ¦ÿ¨ÿ²ÿÿ°ÿÿ·ÿ¸ÿ³ÿ²ÿ§ÿ¨ÿ¢ÿÿ¶ÿµÿªÿ¨ÿÿÿ«ÿ¬ÿÿÿ¯ÿ¯ÿ±ÿ­ÿÿÿÿªÿ§ÿÿ¦ÿ«ÿ»ÿ®ÿ°ÿÃÿ²ÿ°ÿ¤ÿ¥ÿÿ«ÿ®ÿÿÿÿÿ£ÿ²ÿ¯ÿ¶ÿ¥ÿ´ÿ¾ÿµÿ°ÿ¢ÿ¯ÿ³ÿ­ÿ¢ÿ°ÿ©ÿ£ÿ­ÿ³ÿ³ÿ¸ÿ°ÿ²ÿ²ÿ©ÿ¥ÿÿÿ ÿÿÿ¤ÿ¡ÿ¦ÿ¬ÿ¶ÿ¸ÿÿ­ÿ­ÿ ÿ¸ÿ²ÿ«ÿ¤ÿ¹ÿÿ»ÿÄÿ£ÿªÿÿ®ÿ¨ÿµÿ¥ÿµÿÿ¹ÿ¤ÿ§ÿ¤ÿ­ÿµÿ¢ÿ¤ÿ£ÿ°ÿ§ÿªÿ±ÿµÿ¼ÿ³ÿ¢ÿ¯ÿ£ÿ¢ÿ»ÿ·ÿ±ÿ©ÿÿÿ¨ÿ«ÿÿÿ´ÿ½ÿ®ÿ¿ÿ·ÿ¨ÿ¾ÿÿ¡ÿ¬ÿ®ÿ¬ÿ¶ÿªÿÿ¨ÿ²ÿÿ¶ÿ«ÿ³ÿ¯ÿ¶ÿ­ÿÿ¬ÿ¬ÿ®ÿ¾ÿ­ÿµÿÃÿµÿ²ÿ©ÿ³ÿ°ÿ·ÿ³ÿ¥ÿ¢ÿ¶ÿ¤ÿÿ¥ÿ°ÿ©ÿ±ÿ®ÿ©ÿÿÿ±ÿ¯ÿ¦ÿ¦ÿªÿªÿÿ¢ÿ­ÿ¯ÿ®ÿÿ³ÿ³ÿ ÿ¢ÿ ÿÿ¡ÿ°ÿ®ÿ©ÿ¥ÿÀÿ«ÿ±ÿ¢ÿ³ÿªÿ§ÿ¸ÿ±ÿ¤ÿ©ÿ¯ÿ«ÿ¨ÿ±ÿ¼ÿ³ÿ­ÿ¦ÿ¬ÿ²ÿ­ÿ¨ÿ¡ÿ¤ÿ«ÿ¢ÿÿªÿ®ÿ­ÿ±ÿ´ÿ¨ÿªÿ­ÿªÿ©ÿ²ÿ³ÿ·ÿ®ÿ±ÿ²ÿ¯ÿÁÿ¨ÿªÿ«ÿÿªÿ»ÿ²ÿ°ÿªÿ°ÿÿÿ¼ÿ¾ÿ®ÿ¥ÿ§ÿ±ÿµÿ§ÿ¥ÿ¯ÿ«ÿ£ÿ²ÿ³ÿ­ÿ®ÿ¯ÿµÿ«ÿ­ÿ²ÿ¬ÿ·ÿ¼ÿ«ÿ¬ÿµÿ©ÿ¡ÿ¬ÿ¦ÿµÿªÿ¶ÿ»ÿÂÿ½ÿ²ÿ¢ÿ©ÿ¬ÿÿ³ÿ°ÿ®ÿªÿ¬ÿ¯ÿ ÿ£ÿ®ÿ¤ÿ¬ÿ­ÿ§ÿ¥ÿ´ÿ³ÿ²ÿ¶ÿ¨ÿÿÿÿ±ÿ»ÿ³ÿ°ÿ¯ÿ¢ÿ ÿ¯ÿ¥ÿÿ¢ÿ¬ÿ±ÿµÿ¨ÿÿ¡ÿ©ÿÀÿ±ÿÃÿÿ¬ÿ½ÿÂÿ¸ÿ¯ÿ½ÿ®ÿÂÿ¯ÿ²ÿ¿ÿ¬ÿ¥ÿ¤ÿªÿ§ÿ«ÿ¹ÿ·ÿªÿ¬ÿ¦ÿ£ÿÿÿ¬ÿ§ÿ³ÿ°ÿ§ÿ²ÿ¥ÿ¯ÿ³ÿ±ÿ¦ÿÿ©ÿ´ÿ¶ÿ·ÿ¨ÿ®ÿ¡ÿ«ÿ¤ÿÿÿ«ÿ©ÿ­ÿªÿ¦ÿ¶ÿ¤ÿ­ÿªÿ§ÿ¹ÿ·ÿ²ÿ¯ÿ¬ÿ±ÿ´ÿ¬ÿ¥ÿ­ÿ©ÿ¤ÿ´ÿ¬ÿªÿªÿ§ÿÿ¬ÿ®ÿ¬ÿ§ÿ²ÿªÿ½ÿ«ÿ¦ÿÿÿoÿ±ÿ ÿ£ÿ­ÿ¯ÿ³ÿ³ÿ´ÿ°ÿ°ÿ©ÿ­ÿ§ÿªÿªÿ´ÿ­ÿ¨ÿ»ÿ³ÿÿªÿºÿºÿ¶ÿ°ÿ´ÿªÿªÿ¯ÿ¬ÿ¨ÿ²ÿ¡ÿµÿªÿÿ«ÿ°ÿ¯ÿ©ÿ£ÿ«ÿ¬ÿ²ÿ¬ÿÿ©ÿÿªÿ´ÿ´ÿ°ÿ®ÿÿÿÿ¡ÿ¤ÿ¨ÿ¤ÿ¤ÿ²ÿ­ÿ§ÿ­ÿ¡ÿ®ÿÀÿ¦ÿ¨ÿ´ÿ³ÿ®ÿ§ÿ¯ÿ³ÿ»ÿ¬ÿ¯ÿ«ÿ´ÿªÿ·ÿ¥ÿ±ÿ©ÿªÿ¦ÿµÿ¶ÿ±ÿ¯ÿµÿ»ÿ²ÿ«ÿ¶ÿ¾ÿ´ÿ«ÿ¥ÿªÿ¸ÿ³ÿ¬ÿªÿ¸ÿ±ÿ±ÿ°ÿµÿ¯ÿ­ÿ¬ÿ°ÿ»ÿ³ÿµÿ¶ÿÿ£ÿ®ÿÿ¢ÿ³ÿ«ÿÿ£ÿ¸ÿ±ÿÿÿ¸ÿ¼ÿ¹ÿ¶ÿ¹ÿ¹ÿ¯ÿºÿ¨ÿ«ÿ§ÿÿ®ÿ¾ÿµÿ°ÿ¬ÿ®ÿ´ÿªÿ£ÿÿ¥ÿ«ÿ²ÿ¨ÿ¤ÿ¦ÿ±ÿ­ÿ°ÿºÿ³ÿ±ÿ°ÿ«ÿ¬ÿ²ÿªÿ¯ÿ£ÿ§ÿ©ÿ¥ÿ¦ÿÿ°ÿ¾ÿ®ÿ¦ÿ»ÿ¸ÿ¹ÿzÿiÿÿ­ÿ¸ÿ¼ÿ¼ÿ²ÿ¯ÿªÿ¨ÿµÿ²ÿ¬ÿ´ÿµÿªÿ»ÿ¡ÿ¢ÿ­ÿ¥ÿ­ÿ¬ÿ ÿ¡ÿ©ÿ¤ÿ´ÿ³ÿ«ÿ¦ÿ°ÿ¸ÿ½ÿ±ÿ¨ÿ°ÿ°ÿ³ÿ»ÿ½ÿÂÿºÿ¦ÿ£ÿ«ÿ«ÿ»ÿªÿÿ®ÿµÿ­ÿ¸ÿ¶ÿ®ÿ£ÿ©ÿ«ÿ¥ÿ ÿ²ÿ®ÿ¯ÿ¹ÿºÿ·ÿ±ÿ§ÿ®ÿ¿ÿ²ÿ¦ÿ«ÿ±ÿ¨ÿ¬ÿªÿ«ÿ©ÿ¼ÿ¹ÿ´ÿ«ÿ¯ÿ¹ÿ¡ÿ¥ÿ²ÿªÿ¦ÿ©ÿ©ÿ§ÿ¢ÿ¦ÿªÿ¦ÿªÿ§ÿ²ÿ³ÿ©ÿºÿ¸ÿ£ÿ¿ÿ¿ÿ³ÿ·ÿºÿ¾ÿ«ÿ¥ÿÿ²ÿ§ÿ£ÿ®ÿ«ÿ«ÿ©ÿ¤ÿ¢ÿÿ¥ÿ¤ÿÿÿÿÿÿÿªÿÿÿÿÿ£ÿÿÿÿÿÿÿÿÿÿÿÿÿÿÿ¢ÿÿÿÿÿÿÿzÿÿ£ÿÿÿÿÿÿÿÿÿÿÿÿÿÿÿÿÿÿ¤ÿÿÿÿ¦ÿ¨ÿÿÿ¤ÿÿÿÿÿÿ¦ÿÿÿÿ ÿÿÿÿÿÿÿ¤ÿ¢ÿªÿ¡ÿÿÿÿ£ÿ¦ÿÿÿ£ÿÿÿÿÿÿÿÿ¨ÿÿ¯ÿ ÿÿÿÿÿ¦ÿÿ¤ÿ¬ÿ¨ÿ¢ÿ¤ÿ§ÿ¦ÿ¡ÿÿ¯ÿÿÿ¤ÿÿ¬ÿ¹ÿÿ¥ÿÿªÿÿÿÿÿ£ÿ®ÿ¬ÿ«ÿ®ÿ©ÿÿÿÿ¢ÿ¾ÿ ÿµÿÄÿÿ¨ÿ£ÿÿ¢ÿ¦ÿ³ÿ¯ÿ¥ÿ¯ÿ®ÿ­ÿ©ÿ§ÿÿ¸ÿ ÿ¶ÿ£ÿ©ÿ¯ÿ§ÿ¥ÿ®ÿ²ÿ¦ÿÿÿ§ÿ¬ÿ¦ÿ¥ÿ³ÿÁÿ¶ÿ¦ÿ¬ÿ±ÿºÿ½ÿ°ÿ°ÿ­ÿ©ÿªÿ«ÿªÿªÿ¥ÿ£ÿµÿ¦ÿ¤ÿ®ÿ©ÿ¦ÿ­ÿ­ÿ§ÿ®ÿ³ÿ«ÿ©ÿ«ÿÿÿ®ÿ¿ÿÁÿ°ÿ¦ÿ©ÿ­ÿ³ÿ®ÿ®ÿ±ÿµÿ¸ÿ¹ÿ®ÿ±ÿ²ÿ°ÿ±ÿ¦ÿ§ÿµÿªÿªÿºÿ§ÿ·ÿ¨ÿºÿ¤ÿ¡ÿ­ÿµÿ­ÿ£ÿ¥ÿ©ÿ§ÿ¢ÿµÿ¯ÿ±ÿµÿ¥ÿ¬ÿªÿ«ÿ¸ÿ²ÿ¬ÿ­ÿ¯ÿ°ÿ«ÿ§ÿ«ÿ¯ÿ¥ÿ©ÿÿ¶ÿµÿ±ÿµÿ¬ÿ¥ÿ¦ÿ£ÿ¦ÿ®ÿ¥ÿÿÿÿÿÿ~ÿÿÿÿÿÿÿÿÿ¤ÿ ÿ¥ÿ£ÿÿÿÿÿ°ÿ¬ÿ±ÿÿÿÿÿÿÿÿpÿ|ÿÿÿÿ{ÿcÿiÿ{ÿaÿRÿVÿZÿbÿ`ÿLÿLÿqÿÿnÿÿdÿÿbþþÿÿ
ÿÿUÿoÿ{ÿÿÿÿ¡ÿ´ÿ®ÿªÿ«ÿªÿ¬ÿ°ÿ°ÿªÿÿ¤ÿ»ÿµÿ«ÿÄÿ¡ÿ«ÿ¥ÿ²ÿ¤ÿ¦ÿ´ÿ²ÿ°ÿ²ÿ§ÿ¥ÿ±ÿ³ÿ¡ÿ¨ÿ­ÿ¬ÿ¦ÿÿÿÿÿÿ©ÿ©ÿ±ÿ·ÿÅÿÿ¦ÿ¬ÿ®ÿ«ÿ±ÿ¯ÿ¤ÿ«ÿ«ÿ¯ÿ­ÿ¤ÿ¡ÿ©ÿ¡ÿÿ§ÿ¬ÿ¯ÿ°ÿªÿ©ÿ¬ÿ´ÿÿÿ²ÿÿ®ÿ©ÿÿÿyÿ}ÿÿ¨ÿ³ÿ©ÿ¡ÿ¶ÿºÿ¥ÿÿªÿ¹ÿµÿ®ÿªÿºÿ±ÿ ÿÿ¦ÿ¥ÿ¨ÿ©ÿ¤ÿ©ÿ·ÿ¸ÿ«ÿ¦ÿ£ÿ¶ÿ®ÿ¶ÿµÿ®ÿ©ÿ«ÿ±ÿ°ÿ¥ÿÿÿ§ÿ«ÿÿ¤ÿ¢ÿ¤ÿ¡ÿ¦ÿ¬ÿ©ÿ«ÿ©ÿ§ÿ¢ÿ®ÿ´ÿ­ÿ«ÿ¥ÿ®ÿµÿµÿ¸ÿ±ÿ¤ÿ®ÿ²ÿÿ¬ÿ®ÿÿÿÿÿÿ¡ÿ¢ÿÿÿÿÿÿ¤ÿÿÿ«ÿ¤ÿÿÿÿÿ¢ÿ¦ÿ²ÿªÿÿÿ¡ÿ¬ÿ°ÿ©ÿ¦ÿÿÿ¥ÿ­ÿ¥ÿ¥ÿ«ÿ©ÿ¦ÿ¡ÿ´ÿ­ÿªÿ¬ÿ°ÿÿÿÿÿ®ÿ­ÿ¬ÿÿ©ÿ¨ÿ¦ÿ¥ÿ§ÿ­ÿ¶ÿ¸ÿ»ÿ©ÿªÿªÿ¯ÿ°ÿ¥ÿÿ ÿ­ÿ·ÿÁÿ²ÿ¤ÿ´ÿ ÿ®ÿ¶ÿ¬ÿ¬ÿ¯ÿ¤ÿ°ÿ·ÿ¯ÿ¨ÿµÿ­ÿ©ÿ¤ÿ§ÿ¯ÿ¨ÿ¨ÿÿªÿ¹ÿÀÿ´ÿªÿ¯ÿ­ÿ¡ÿ ÿÿ²ÿ¸ÿ©ÿ´ÿ³ÿ¯ÿ¯ÿ®ÿ­ÿªÿ¢ÿÿÅÿ·ÿÿÿ­ÿ¦ÿ ÿ¶ÿ©ÿ§ÿ¯ÿ·ÿ¬ÿªÿ­ÿ±ÿ´ÿ«ÿ¥ÿ¾ÿÿÿ­ÿµÿ«ÿ¡ÿ£ÿ©ÿ±ÿ°ÿªÿ¥ÿªÿ¤ÿ¢ÿ¨ÿ¨ÿ¥ÿµÿÄÿ©ÿ ÿ§ÿ§ÿ¥ÿ«ÿ´ÿ¯ÿ¬ÿÿ¬ÿ³ÿ·ÿ¯ÿ¡ÿÿ¬ÿ¶ÿµÿÃÿ§ÿÿ£ÿ¯ÿ±ÿ°ÿ±ÿ²ÿÿ¢ÿ¢ÿ§ÿ­ÿ®ÿ®ÿ¬ÿ­ÿ´ÿ±ÿÿ«ÿ´ÿ±ÿ³ÿ³ÿÿ¤ÿ®ÿ®ÿ¡ÿ¬ÿ´ÿ«ÿ¨ÿ³ÿ©ÿ­ÿ©ÿ¤ÿ¡ÿ®ÿ¸ÿ£ÿ¨ÿ³ÿ²ÿ§ÿ¬ÿ¹ÿ©ÿ°ÿ²ÿ¯ÿ­ÿ¬ÿ¨ÿ£ÿªÿ±ÿ®ÿ¦ÿ§ÿ§ÿ«ÿÂÿªÿ¦ÿ·ÿ°ÿ§ÿ«ÿ­ÿ°ÿÃÿ¬ÿ²ÿºÿ´ÿºÿ°ÿ«ÿ¸ÿ»ÿÿ­ÿ¨ÿ§ÿ¤ÿ«ÿ§ÿ¢ÿ¤ÿ¦ÿ´ÿ©ÿÿ«ÿ­ÿ¢ÿ«ÿ¬ÿÿ§ÿ­ÿ ÿÿÿÿÿ ÿÿÿÿÿ§ÿÿÿÿ£ÿ§ÿ¤ÿÿÿÿ±ÿÿ¬ÿ¥ÿ¡ÿ¨ÿ­ÿ­ÿ§ÿÿ¬ÿªÿ¥ÿ³ÿ¯ÿ¥ÿ©ÿ®ÿ©ÿ¦ÿÿÿÿÿÿÿªÿ±ÿÿqÿkÿÿÿ¦ÿ§ÿªÿ²ÿ«ÿÿ~ÿgÿpÿÿÿÿ¬ÿ©ÿ¨ÿ­ÿ«ÿ¥ÿ¯ÿÿ±ÿ§ÿ«ÿ°ÿ¬ÿ¢ÿ¦ÿ·ÿ¦ÿ¯ÿÿ®ÿ¯ÿ²ÿ¬ÿ´ÿ½ÿµÿ°ÿ¹ÿ¨ÿ°ÿ¦ÿÿÿ¦ÿªÿ«ÿ¨ÿ¤ÿ°ÿÆÿ·ÿ²ÿ·ÿ­ÿ¨ÿ²ÿ¶ÿ¯ÿ¯ÿ¶ÿ¸ÿ°ÿ¢ÿ°ÿ°ÿ²ÿ·ÿµÿ²ÿ»ÿÁÿ»ÿ¸ÿ¼ÿ¿ÿ©ÿ±ÿ±ÿ¯ÿ±ÿ­ÿ¬ÿ°ÿ«ÿ²ÿºÿ¹ÿ®ÿ©ÿ­ÿ®ÿªÿ©ÿ®ÿ¬ÿ¯ÿÈÿ®ÿµÿ´ÿªÿ£ÿ¡ÿÿÿÿ ÿ±ÿªÿ®ÿ¾ÿ©ÿ¥ÿ¡ÿ¡ÿ®ÿ·ÿ´ÿÿ¶ÿ¬ÿ³ÿ³ÿ¸ÿ»ÿ·ÿ´ÿ±ÿ³ÿ¼ÿ½ÿ¶ÿ®ÿ±ÿ½ÿ³ÿ­ÿ¯ÿ¸ÿÀÿ¶ÿ¨ÿ¬ÿ«ÿ±ÿÿ³ÿ ÿ±ÿ³ÿµÿ·ÿ­ÿ ÿ¤ÿ´ÿ´ÿ¥ÿ«ÿ©ÿ¢ÿ¯ÿ±ÿ¬ÿ¨ÿ¯ÿµÿ¸ÿÁÿ¸ÿ­ÿµÿ¯ÿ½ÿ¿ÿ·ÿ«ÿ·ÿ½ÿ²ÿ¯ÿ²ÿ¨ÿ°ÿ¶ÿ«ÿ³ÿ»ÿ³ÿµÿ±ÿ´ÿ¶ÿ®ÿ²ÿÀÿÿÿªÿ¤ÿ­ÿªÿ®ÿ°ÿ§ÿÿÿ ÿªÿ°ÿ¤ÿªÿ¥ÿ¬ÿ£ÿµÿ³ÿ¦ÿ©ÿ«ÿ¨ÿ£ÿÿ§ÿ·ÿ´ÿÿÀÿ´ÿ§ÿ±ÿ®ÿ«ÿ¤ÿ¤ÿ³ÿ¸ÿ®ÿ²ÿÿ²ÿ¼ÿÃÿ°ÿ®ÿ°ÿ²ÿ²ÿ®ÿ¶ÿÀÿ±ÿ³ÿ¬ÿ±ÿÿªÿÂÿ¼ÿ¸ÿªÿ¤ÿ¨ÿ³ÿ²ÿ¤ÿ£ÿ®ÿ¬ÿ³ÿªÿ©ÿÿªÿ±ÿ­ÿ®ÿ°ÿªÿ«ÿ¯ÿ¥ÿ§ÿ®ÿ±ÿÁÿ½ÿ³ÿ·ÿ¼ÿ¨ÿ«ÿ¾ÿºÿ¸ÿÀÿ·ÿ°ÿ³ÿ²ÿ¸ÿ¼ÿ»ÿ³ÿ¶ÿ»ÿ´ÿ­ÿ©ÿ©ÿ®ÿµÿ±ÿªÿ´ÿ¯ÿµÿ°ÿ¸ÿ³ÿ¶ÿ¤ÿ¦ÿ©ÿ¨ÿ«ÿ¢ÿ¥ÿµÿ¬ÿ¯ÿ¢ÿ½ÿ³ÿÂÿ¸ÿ«ÿ¶ÿ¶ÿ°ÿ¬ÿ§ÿ©ÿ«ÿ¯ÿ¸ÿ³ÿ°ÿ­ÿ©ÿªÿ¬ÿÿ¯ÿ¸ÿ¡ÿ¥ÿ°ÿ³ÿ¯ÿ¯ÿ®ÿ©ÿ­ÿ»ÿºÿ´ÿ§ÿÀÿ¬ÿ¾ÿ¦ÿ¯ÿ§ÿªÿ®ÿ®ÿ´ÿ·ÿ­ÿ¤ÿ®ÿ¶ÿ ÿÿ¹ÿ ÿ²ÿ²ÿ¼ÿ­ÿ¤ÿ²ÿ®ÿ¬ÿ²ÿ«ÿ§ÿ·ÿ¸ÿ¢ÿªÿ·ÿ¥ÿ©ÿºÿ©ÿ©ÿ­ÿ¶ÿ§ÿ¨ÿ¾ÿ»ÿ¥ÿ¦ÿ¯ÿ®ÿ­ÿ¥ÿ³ÿ»ÿÆÿ®ÿÿ©ÿ®ÿ«ÿ£ÿ¬ÿ¦ÿ¥ÿ«ÿ©ÿ²ÿµÿÿ ÿ¨ÿ¬ÿ¶ÿ©ÿ¯ÿ´ÿ´ÿªÿ°ÿ±ÿ®ÿ°ÿ¬ÿ¡ÿÿ¢ÿÿÿ­ÿ±ÿ­ÿ¦ÿ¤ÿ«ÿ ÿÿ§ÿ´ÿ¦ÿ¢ÿ©ÿ£ÿ ÿ¢ÿ©ÿ¤ÿÿÿÿÿÿ£ÿ¤ÿ±ÿÿ£ÿ¦ÿ¢ÿÿ¤ÿ¨ÿ­ÿ©ÿ©ÿ§ÿ¡ÿ£ÿ¯ÿ³ÿ¬ÿµÿ°ÿ«ÿ¥ÿ£ÿÿ¼ÿ¦ÿÿ¡ÿ¬ÿ¤ÿÿ ÿ¢ÿ©ÿ«ÿÿÿÿÿ«ÿ£ÿÿ¬ÿÿÿ¤ÿ¨ÿ¤ÿµÿ£ÿÿÿ¡ÿ¨ÿ ÿÿÿÿÿÿÿ¤ÿ ÿÿ«ÿ£ÿÿ¡ÿÿ¦ÿ§ÿ¤ÿ©ÿÿÿ¤ÿ ÿ¤ÿ£ÿÿÿÿÿÿ ÿÿ¤ÿ©ÿÿ¡ÿÿÿ¬ÿÿ®ÿÀÿÿÿ¥ÿ©ÿ©ÿ¨ÿÿÿ¥ÿ¤ÿ¤ÿ­ÿ¯ÿ ÿÿÿÿÿ¥ÿÿÿÿ¡ÿÿ¥ÿ¨ÿ¥ÿªÿÿÿ©ÿ­ÿÿÿ¨ÿ°ÿ¥ÿÿ¢ÿªÿ©ÿ¢ÿ§ÿÿÿÿÿÿÿ©ÿ±ÿ¬ÿÿ§ÿ¶ÿ¶ÿ¬ÿ£ÿ¤ÿ«ÿ¯ÿ¦ÿ£ÿ±ÿµÿ­ÿ¡ÿ­ÿ«ÿ¨ÿ±ÿ¤ÿ§ÿ²ÿ²ÿ®ÿ¯ÿÿÿ°ÿ¡ÿ°ÿ´ÿ§ÿ ÿÿ¬ÿ´ÿ®ÿ¨ÿ§ÿ±ÿ³ÿ­ÿ»ÿ¦ÿ ÿ¥ÿ±ÿ¼ÿ°ÿÇÿ·ÿ£ÿªÿ¿ÿ­ÿªÿ±ÿ­ÿÿ¯ÿ¶ÿ¯ÿ±ÿ¼ÿ¶ÿ¬ÿ°ÿ²ÿ¬ÿ¥ÿ°ÿ¸ÿ¼ÿ¹ÿ¨ÿ­ÿ¯ÿÿ¬ÿ£ÿ¨ÿ£ÿÿ¤ÿ«ÿÿ¤ÿ·ÿÁÿÿ­ÿ·ÿ¬ÿ²ÿ°ÿªÿ¯ÿ±ÿ´ÿ¸ÿ±ÿ£ÿªÿªÿ·ÿªÿ·ÿ³ÿ§ÿ¯ÿ¦ÿ¿ÿ³ÿ¯ÿ¶ÿ©ÿ«ÿ°ÿ±ÿ´ÿ²ÿ°ÿ³ÿ©ÿ¥ÿ¬ÿ©ÿ¬ÿ«ÿÿÿ®ÿ¸ÿ²ÿ¥ÿ°ÿ°ÿ«ÿ´ÿ®ÿ¦ÿ½ÿ§ÿ¨ÿ²ÿ¤ÿ±ÿÄÿ³ÿ©ÿ¶ÿ¸ÿªÿ²ÿ®ÿ­ÿ§ÿ¡ÿ©ÿ¨ÿÿÿ£ÿªÿ«ÿ§ÿ©ÿµÿ±ÿ­ÿ¯ÿ±ÿ¦ÿ¬ÿ¨ÿ¯ÿ¹ÿ»ÿ¯ÿ´ÿ°ÿ³ÿ«ÿ¨ÿµÿ­ÿ©ÿ¦ÿ¬ÿ£ÿ¬ÿ¯ÿ©ÿ²ÿ¬ÿ§ÿ®ÿ°ÿ³ÿ®ÿ£ÿÿ©ÿºÿ²ÿ¢ÿÿ¯ÿ³ÿ·ÿ²ÿ¨ÿ¾ÿÿ­ÿÿ©ÿ ÿ£ÿ°ÿ¬ÿºÿ¥ÿÿ®ÿ¶ÿ¯ÿÿ£ÿ¤ÿ©ÿ©ÿ ÿ ÿ¤ÿ­ÿ³ÿ¥ÿÿ§ÿ¥ÿ®ÿ®ÿ®ÿ¬ÿ©ÿ§ÿ¢ÿÿÿ»ÿÿ¯ÿ­ÿÿÿ®ÿ¥ÿ¥ÿ¯ÿ®ÿ¨ÿÿ ÿ£ÿ¯ÿ«ÿ£ÿ¯ÿ¡ÿ¤ÿªÿ£ÿµÿªÿÿ«ÿ­ÿÿÿ¯ÿªÿ¬ÿ¢ÿ¨ÿÿ­ÿ¡ÿ¶ÿ®ÿ¡ÿ°ÿÿ ÿ¯ÿ­ÿ°ÿ°ÿÿÿ³ÿ´ÿ«ÿ¬ÿ©ÿ¨ÿ¬ÿ¨ÿ¶ÿµÿ­ÿ®ÿ«ÿ³ÿ²ÿ¤ÿ©ÿ­ÿ®ÿ¹ÿ±ÿ·ÿ¼ÿ´ÿ²ÿ¡ÿ¤ÿ¡ÿ«ÿ«ÿÿ«ÿÿ±ÿ¹ÿ§ÿ©ÿÿ¶ÿ¯ÿ­ÿªÿ«ÿ¯ÿºÿ¬ÿ©ÿ«ÿ´ÿ³ÿ¦ÿ¨ÿ¬ÿ®ÿ±ÿ«ÿ£ÿªÿ«ÿÿ¡ÿ¶ÿ¯ÿ­ÿ¤ÿÿ¢ÿ¤ÿ¥ÿ°ÿ¡ÿÿ«ÿ¼ÿ°ÿvÿ1ÿ[ÿ¶ÿ°ÿ«ÿÁÿÿÿ´ÿ¦ÿ½ÿ¦ÿ¢ÿ¢ÿÿ§ÿ£ÿÿ¤ÿ±ÿ°ÿ±ÿ³ÿ®ÿ°ÿ·ÿ­ÿ«ÿ¯ÿ«ÿ²ÿ·ÿµÿ­ÿ¤ÿ¡ÿ¨ÿÿ¢ÿªÿ´ÿ©ÿ·ÿ¯ÿ¶ÿ·ÿ¯ÿÿ©ÿÿ³ÿ©ÿÿ¦ÿ·ÿ®ÿ²ÿ ÿÿ¹ÿ¤ÿ¯ÿ²ÿªÿ¼ÿ¯ÿÿ£ÿ§ÿ¬ÿ°ÿ¯ÿ±ÿ¢ÿ§ÿ¬ÿ¡ÿ§ÿ¤ÿ¢ÿ®ÿ¯ÿ£ÿ¥ÿ¢ÿÿ¯ÿ©ÿ±ÿ«ÿ¡ÿ¥ÿ¢ÿªÿ¡ÿ±ÿ§ÿ±ÿ¸ÿºÿ«ÿ¢ÿµÿ³ÿÿÿ¢ÿ¨ÿ¬ÿ©ÿ´ÿ­ÿ­ÿ°ÿ²ÿ¤ÿ¬ÿ®ÿÀÿÃÿÿ£ÿ£ÿ£ÿ²ÿªÿÿªÿ¼ÿ°ÿ£ÿÿÿ¸ÿ­ÿ£ÿ§ÿÿÿÿ®ÿ­ÿ®ÿÿµÿ¶ÿÁÿÃÿÿ·ÿÿ±ÿ²ÿ¨ÿÀÿ¬ÿ´ÿÿ¦ÿ®ÿ¨ÿ®ÿ²ÿ¯ÿÿÿ»ÿ«ÿÿ¤ÿ·ÿºÿ­ÿµÿºÿ¦ÿÿ©ÿ©ÿ¬ÿµÿ³ÿ´ÿ²ÿ®ÿ°ÿ¤ÿ ÿ±ÿ±ÿ·ÿ³ÿ¤ÿÿ°ÿÿÿªÿÿ§ÿªÿ£ÿ£ÿ¢ÿ¶ÿ£ÿ§ÿÿ¿ÿ®ÿ®ÿ©ÿ¬ÿÿ®ÿ¹ÿ±ÿ¡ÿ²ÿ´ÿ¨ÿ³ÿ²ÿ»ÿ¶ÿ¯ÿ¥ÿ©ÿµÿ©ÿ«ÿ²ÿ©ÿ¬ÿ¡ÿÿ«ÿ§ÿ´ÿªÿÿ¨ÿ´ÿ¬ÿ¬ÿ ÿ·ÿ»ÿÿÿ®ÿ³ÿ¨ÿÿªÿ®ÿ§ÿÿ²ÿ¹ÿ¦ÿ ÿ¡ÿ¯ÿÃÿÿ©ÿ±ÿµÿºÿ³ÿ¤ÿÿ©ÿ¶ÿÿ¤ÿ°ÿÿÿÿ«ÿªÿ¦ÿ¥ÿ¡ÿ±ÿ¾ÿ³ÿ´ÿªÿªÿ·ÿ°ÿ¿ÿ³ÿ·ÿ­ÿ£ÿÿ¨ÿÿÿ§ÿºÿµÿ«ÿÂÿÿÄÿ¤ÿ½ÿÿÿµÿ¬ÿ¯ÿ¶ÿ¢ÿ³ÿªÿ¤ÿªÿ«ÿ¢ÿ´ÿ­ÿµÿ°ÿ®ÿªÿ³ÿ´ÿ´ÿµÿ¦ÿ¨ÿ³ÿ«ÿ¬ÿ¯ÿªÿÿÿÿ°ÿ¹ÿ°ÿ¨ÿ¶ÿ¢ÿ¡ÿ£ÿ¨ÿµÿ²ÿµÿÿ´ÿ¼ÿ½ÿ³ÿ©ÿÿ°ÿ ÿ¹ÿÿ¬ÿ²ÿ«ÿ°ÿ¯ÿ«ÿ§ÿ¥ÿ¼ÿ¶ÿ¤ÿ¥ÿ¡ÿÿ¯ÿ±ÿ³ÿÁÿ¿ÿ«ÿ¬ÿ´ÿ²ÿªÿ¡ÿ¤ÿ®ÿ¶ÿ¸ÿ°ÿ´ÿ´ÿ²ÿ¶ÿªÿ§ÿ³ÿ²ÿ´ÿ©ÿªÿ«ÿ¯ÿÿ°ÿ¸ÿ´ÿ¥ÿ¸ÿ³ÿ ÿ¦ÿ²ÿ³ÿ±ÿ«ÿ´ÿ¡ÿÿ½ÿ·ÿ°ÿ­ÿ­ÿ°ÿªÿÿ ÿ«ÿ¨ÿªÿÀÿ´ÿ£ÿÿ¦ÿ»ÿ°ÿ±ÿµÿ¯ÿ»ÿ¹ÿ§ÿ®ÿ±ÿ³ÿªÿ¸ÿ§ÿ°ÿ¨ÿ²ÿ¶ÿ»ÿ¨ÿªÿ¨ÿ«ÿ¢ÿ¦ÿ³ÿ®ÿ©ÿµÿ»ÿ©ÿªÿ¨ÿ¹ÿ¢ÿ«ÿ©ÿ¨ÿ«ÿ§ÿ¬ÿ­ÿªÿ«ÿ§ÿ©ÿ­ÿ®ÿ²ÿ¬ÿªÿ«ÿÿ²ÿÆÿ·ÿµÿÀÿ¶ÿ£ÿ¼ÿ¯ÿ¯ÿ°ÿÿÿ¶ÿ§ÿ¯ÿ¾ÿ¯ÿ½ÿ°ÿ«ÿ¦ÿ®ÿ¯ÿ±ÿ«ÿÃÿ³ÿªÿ©ÿ°ÿ¢ÿÿ£ÿ°ÿªÿ±ÿ³ÿ©ÿ¨ÿ­ÿ±ÿ²ÿºÿ³ÿ ÿÿÿ·ÿ©ÿ¢ÿ§ÿ£ÿ¯ÿ¸ÿ´ÿ¯ÿ¨ÿªÿÿ¶ÿ­ÿÿÿ³ÿ¦ÿÿ°ÿ¨ÿ§ÿ£ÿ¥ÿ¢ÿ¬ÿµÿ·ÿ¯ÿ­ÿ¦ÿªÿ­ÿ¬ÿ­ÿ«ÿ¬ÿ±ÿ³ÿµÿ¹ÿ®ÿ¤ÿÿ³ÿ¬ÿ¤ÿ¡ÿ¬ÿ¼ÿ¹ÿ¢ÿ³ÿÂÿ¦ÿÿ¨ÿ®ÿ½ÿ¢ÿ­ÿ¹ÿ´ÿ ÿ¨ÿ´ÿ¿ÿËÿ¬ÿ¨ÿ¨ÿ¥ÿ¢ÿ§ÿ¿ÿ¿ÿ©ÿ°ÿµÿ°ÿ¸ÿ³ÿ¸ÿ±ÿ©ÿ«ÿ¬ÿ ÿ¶ÿ§ÿ³ÿ¯ÿ¡ÿ«ÿ´ÿ°ÿ¢ÿ¤ÿ²ÿ³ÿ¾ÿ±ÿÿ§ÿÿ¯ÿºÿ»ÿ²ÿ¹ÿ©ÿ¢ÿ§ÿ¨ÿ¦ÿ£ÿ¥ÿ©ÿ­ÿ²ÿ®ÿ·ÿ·ÿ­ÿ¿ÿ¨ÿ¸ÿµÿ¬ÿÿ©ÿ¹ÿ¯ÿ¬ÿ¶ÿ¯ÿ«ÿËÿÿªÿÂÿµÿ¯ÿ±ÿ«ÿ½ÿ¾ÿ§ÿ¡ÿªÿ¯ÿµÿ»ÿ¹ÿµÿ·ÿ°ÿ¢ÿ®ÿ´ÿ´ÿµÿ­ÿªÿ©ÿ®ÿ·ÿºÿ©ÿ¯ÿ¯ÿªÿ¸ÿ±ÿ·ÿ¾ÿ¦ÿ©ÿ¸ÿÿ¥ÿ­ÿ®ÿ´ÿ³ÿ¸ÿ¹ÿ®ÿ­ÿ±ÿµÿºÿ¸ÿºÿ¶ÿ´ÿ±ÿÿ·ÿµÿ¦ÿÿ³ÿ§ÿÿ³ÿ»ÿÿ¨ÿ¯ÿ£ÿ²ÿ±ÿ§ÿ¡ÿ©ÿ¨ÿ¬ÿ§ÿ´ÿ¼ÿ¬ÿ¯ÿ¯ÿ¢ÿ¬ÿ²ÿ©ÿµÿ¬ÿ£ÿ£ÿÿ°ÿ ÿ£ÿ¬ÿ¥ÿ¬ÿ©ÿ¶ÿ¦ÿwÿÿÿÿ­ÿ»ÿ²ÿ®ÿºÿ´ÿ²ÿ½ÿ´ÿªÿ«ÿ³ÿ´ÿ¸ÿ°ÿ¦ÿ¯ÿ´ÿ¦ÿÿ±ÿ ÿ¢ÿ ÿ²ÿ²ÿ©ÿ­ÿ³ÿÀÿ³ÿ§ÿ´ÿºÿ²ÿ¯ÿ¶ÿ·ÿ¹ÿ¿ÿ²ÿ¯ÿ³ÿ¶ÿ¹ÿ°ÿÿ«ÿªÿºÿ´ÿ§ÿ·ÿ®ÿ¨ÿ¶ÿ°ÿ±ÿ®ÿÀÿ´ÿ§ÿ¹ÿ³ÿ¢ÿ ÿ§ÿ°ÿ®ÿ«ÿ°ÿ´ÿ¨ÿ®ÿ¡ÿ§ÿ«ÿ²ÿ²ÿ´ÿµÿÿ¨ÿ®ÿ«ÿ£ÿ°ÿ±ÿªÿ¨ÿ®ÿ¯ÿ«ÿ¤ÿ¥ÿ²ÿ°ÿ¢ÿ¦ÿ£ÿªÿªÿ©ÿ§ÿ»ÿ»ÿ°ÿ¯ÿ¹ÿªÿªÿÿÿ¢ÿ¥ÿ¦ÿ¥ÿÿ£ÿ¨ÿ¦ÿ£ÿ¢ÿ©ÿ®ÿÿÿÿÿ£ÿÿÿÿÿÿÿÿÿÿ£ÿÿÿÿÿÿÿÿÿÿÿÿÿ}ÿ ÿÿÿÿÿªÿÿÿÿÿ¢ÿÿÿÿÿÿÿÿÿÿÿÿÿ}ÿ£ÿÿÿÿÿÿÿ¤ÿ ÿ ÿ¢ÿ£ÿÿuÿ~ÿÿÿÿÿÿÿÿ¢ÿÿÿ£ÿÿµÿÿÿÿÿ ÿÿÿÿ ÿÿÿÿÿÿÿÿ¥ÿÿÿÿÀÿ°ÿÿ ÿ ÿÿ¤ÿ¢ÿÿ§ÿ­ÿ§ÿ§ÿ¯ÿ©ÿ¥ÿÿ¯ÿ¤ÿÿ©ÿ¾ÿ«ÿ¢ÿ§ÿ«ÿÿÿÿÿ¡ÿ¯ÿ²ÿªÿ­ÿ¨ÿÿÿÿºÿ¬ÿÿ²ÿ°ÿ¢ÿ¬ÿ¢ÿ¤ÿ°ÿ©ÿ£ÿ¢ÿ¨ÿ®ÿªÿ¨ÿ§ÿªÿ¤ÿ¶ÿÿ«ÿ ÿÿ®ÿ¥ÿ ÿ£ÿ¬ÿ¦ÿ¨ÿ¯ÿ°ÿ®ÿ¦ÿ»ÿÆÿ­ÿ°ÿÿ³ÿ¨ÿ«ÿ´ÿ¥ÿ«ÿ²ÿ©ÿ«ÿ§ÿ¥ÿ§ÿ ÿ£ÿ¬ÿªÿ£ÿ±ÿ³ÿµÿ¯ÿªÿ¤ÿ©ÿ­ÿ®ÿ­ÿ²ÿ±ÿ®ÿ½ÿÁÿªÿªÿ ÿ±ÿ¢ÿ²ÿ«ÿ¶ÿ°ÿ©ÿ¯ÿ¥ÿ±ÿ´ÿ®ÿ©ÿ¡ÿ¨ÿ´ÿ°ÿ¦ÿ²ÿ³ÿªÿªÿ¬ÿ¼ÿ¬ÿ±ÿ­ÿ±ÿ¶ÿ²ÿ¯ÿ°ÿµÿ·ÿ°ÿ¨ÿ¢ÿ°ÿªÿ¬ÿ«ÿ®ÿ¶ÿ±ÿ§ÿ¬ÿµÿ³ÿ¯ÿ§ÿÿ¦ÿ¤ÿ¨ÿ§ÿ¨ÿ²ÿ®ÿÿÿªÿÀÿ¼ÿ«ÿ«ÿ¨ÿÿÿ|ÿfÿoÿ[ÿvÿgÿmÿÿ ÿ¤ÿÿ¤ÿ¯ÿ£ÿÿ ÿÿÿÿ ÿÿ©ÿ ÿÿÿÿÿÿÿyÿ|ÿÿÿÿÿÿaÿnÿxÿbÿPÿJÿOÿVÿ[ÿ[ÿPÿlÿ^ÿ]ÿÿ^ÿ(ÿ'ÿWÿlÿkÿfÿ`ÿ]ÿbÿgÿÿÿÿÿ±ÿ¯ÿ¥ÿ«ÿªÿ«ÿ°ÿ±ÿ¨ÿ¦ÿ°ÿ·ÿ²ÿÅÿ¤ÿ·ÿ§ÿÿ¨ÿªÿ¦ÿ¯ÿ¹ÿ´ÿ«ÿ£ÿ¥ÿ¥ÿºÿ¡ÿ¦ÿ²ÿ¥ÿÿÿÿÿ¡ÿ²ÿ´ÿ¶ÿ¯ÿ¥ÿ©ÿ§ÿ­ÿ´ÿ°ÿ¬ÿªÿ¥ÿ§ÿ¯ÿ¨ÿ«ÿ¼ÿ£ÿ¬ÿ«ÿ¢ÿ¤ÿ¬ÿ¶ÿ¸ÿ´ÿ±ÿ©ÿ©ÿ°ÿ¯ÿÿÿ¡ÿ¬ÿ¨ÿÿÿÿÿÿ¢ÿªÿªÿÿ©ÿ·ÿ¶ÿ ÿ£ÿªÿ¨ÿ¨ÿ®ÿ®ÿ³ÿÿ£ÿ§ÿ´ÿÃÿ³ÿ¢ÿªÿ±ÿ¥ÿÿ©ÿÿ«ÿ¬ÿ¹ÿ¶ÿ·ÿ±ÿ¦ÿ©ÿ±ÿ¯ÿ¬ÿ¦ÿ£ÿ¡ÿ¨ÿ´ÿ°ÿÿÿ®ÿ°ÿ«ÿ³ÿ±ÿ¾ÿ©ÿ³ÿªÿ¤ÿ¤ÿ¡ÿ¥ÿ§ÿ¢ÿ¡ÿªÿ¸ÿªÿ½ÿ¦ÿÿÿÿÿÿÿÿuÿZÿFÿ_ÿSÿÿÿÿÿÿÿÿÿÿÿ¥ÿ£ÿµÿ¢ÿÿÿÿÿÿ´ÿªÿÿÿÿ¨ÿ«ÿ¤ÿ¦ÿ®ÿ«ÿÿ­ÿ¹ÿ¦ÿ£ÿ¬ÿ¯ÿ¦ÿÿ¡ÿ¡ÿ ÿ³ÿ¯ÿ¤ÿ²ÿ¯ÿ¨ÿ®ÿ©ÿ©ÿ­ÿ¬ÿ°ÿ­ÿ´ÿ«ÿ®ÿ¬ÿªÿ©ÿ¬ÿ¸ÿÁÿ´ÿ²ÿ§ÿªÿ«ÿ°ÿ¯ÿ«ÿ°ÿ¯ÿ¥ÿ¬ÿ´ÿ¤ÿªÿ·ÿ¯ÿ¡ÿ¤ÿ°ÿ³ÿ°ÿ«ÿ«ÿ§ÿÃÿµÿ§ÿ²ÿ³ÿªÿ¥ÿ ÿ®ÿ­ÿ·ÿ¥ÿ³ÿ®ÿ«ÿ¦ÿÿ¦ÿ¹ÿ¨ÿ³ÿ¨ÿ¥ÿÿ¥ÿ¢ÿÿ¤ÿ´ÿ®ÿ¨ÿ¤ÿ®ÿ±ÿ¯ÿªÿ¨ÿ§ÿ ÿµÿ¾ÿÿ¢ÿ»ÿ³ÿ©ÿ¯ÿ±ÿ¨ÿ¶ÿ¡ÿÿÿÿ¨ÿ«ÿ©ÿ¦ÿ ÿ¹ÿ±ÿÿÿÿ©ÿµÿ·ÿ¹ÿ®ÿ­ÿ¶ÿ¨ÿ¬ÿ¬ÿ¢ÿÿÿ¥ÿµÿ³ÿµÿ«ÿÿÿ¥ÿ¬ÿªÿÿ³ÿ°ÿ¥ÿÿ ÿ¥ÿªÿ¬ÿ¦ÿ®ÿÁÿ½ÿÿ¤ÿ°ÿ³ÿ¯ÿ®ÿ¶ÿ®ÿ«ÿªÿ®ÿ²ÿ®ÿ©ÿ¦ÿ«ÿ¶ÿ°ÿ¬ÿ§ÿ¨ÿ­ÿ±ÿ£ÿ¥ÿ­ÿ¨ÿ¦ÿ«ÿ±ÿ¡ÿ§ÿ¤ÿ¡ÿ´ÿÂÿ¾ÿ¹ÿ¡ÿ®ÿªÿ¨ÿ°ÿ²ÿ¬ÿ½ÿÿ©ÿ¶ÿ®ÿ°ÿ¬ÿ¤ÿ¤ÿ¥ÿ¬ÿ§ÿ±ÿ¨ÿ¨ÿ«ÿ¦ÿ¥ÿ«ÿÿ¤ÿÿ¨ÿ¨ÿ¬ÿªÿ ÿÿ¥ÿ°ÿ°ÿ­ÿ ÿ«ÿ¬ÿ¤ÿ ÿÿ ÿ­ÿ¨ÿÿÿÿÿÿÿÿ£ÿ£ÿÿÿ;ÿgÿÿ¢ÿ£ÿÿ¥ÿÿ ÿ¨ÿ¸ÿ¨ÿÿ£ÿ©ÿ¦ÿ¢ÿÿ®ÿ§ÿ¢ÿÿ©ÿ´ÿ°ÿ­ÿ ÿ§ÿªÿÿÿÿÿÿ¤ÿ¢ÿÿÿrÿTÿÿÿ®ÿ¼ÿ·ÿ¤ÿÿÿzÿsÿ{ÿÿÿÿÿÿ¤ÿ¦ÿ³ÿ³ÿÿ©ÿªÿ³ÿ´ÿ²ÿªÿ¤ÿ½ÿ½ÿ·ÿÿ¨ÿÿÿ­ÿ¼ÿºÿ³ÿ­ÿ³ÿ ÿ­ÿ¥ÿ¢ÿ¢ÿ¯ÿµÿ­ÿ«ÿ«ÿ§ÿ·ÿ´ÿ¬ÿ©ÿ¬ÿ¸ÿ¹ÿ²ÿ±ÿ´ÿ±ÿµÿ®ÿ§ÿ­ÿ²ÿ·ÿ¯ÿ­ÿµÿ³ÿ±ÿ­ÿ¹ÿµÿ§ÿÿ¡ÿªÿ¦ÿ¨ÿ²ÿÿÿ·ÿ³ÿ£ÿ¯ÿ¬ÿ¬ÿ´ÿ¹ÿµÿ¯ÿ³ÿ¿ÿ®ÿÈÿ¨ÿ±ÿ³ÿ¥ÿÿ ÿ­ÿ­ÿ©ÿ¿ÿ³ÿ¿ÿ¼ÿ¶ÿ£ÿ¡ÿ¨ÿ§ÿ°ÿÀÿ¯ÿ¥ÿ­ÿ£ÿ³ÿ°ÿµÿ³ÿ«ÿ«ÿ¯ÿ®ÿªÿªÿ¾ÿ¹ÿ«ÿ¯ÿ¥ÿ§ÿ®ÿ·ÿ¹ÿµÿ®ÿ­ÿ¤ÿÿ¬ÿ§ÿ¢ÿ§ÿ°ÿ¶ÿ·ÿ«ÿÿÿÿ­ÿ±ÿ«ÿ­ÿ¬ÿ´ÿ´ÿ©ÿ¦ÿªÿ©ÿ©ÿ¶ÿ³ÿ§ÿ±ÿ©ÿµÿ·ÿµÿ¬ÿ¤ÿ§ÿ°ÿ®ÿ¦ÿ¬ÿ¢ÿ°ÿ«ÿ¯ÿ¬ÿ®ÿ°ÿµÿºÿ»ÿµÿ±ÿ»ÿ­ÿ£ÿ°ÿ¸ÿ¸ÿ²ÿ½ÿ´ÿ¬ÿªÿ¨ÿ¬ÿ­ÿ½ÿµÿµÿ°ÿ¿ÿ®ÿ¤ÿ¢ÿ¤ÿ§ÿ¦ÿ¨ÿ®ÿ¨ÿ§ÿ¨ÿ¤ÿÿ²ÿ±ÿ°ÿ²ÿ­ÿµÿ¶ÿµÿ¼ÿ«ÿ¤ÿ²ÿ¥ÿ°ÿ¬ÿ±ÿ®ÿ³ÿ­ÿ¬ÿ¨ÿ­ÿ»ÿ½ÿµÿ­ÿ­ÿÁÿ´ÿ¨ÿ´ÿºÿ¯ÿ¨ÿ§ÿ­ÿ³ÿ­ÿ£ÿ ÿ ÿ¿ÿ¼ÿ®ÿ¾ÿ¯ÿ¯ÿ«ÿ­ÿ¨ÿ©ÿ´ÿ±ÿ¬ÿ³ÿ¦ÿ¨ÿ¶ÿ²ÿ¶ÿ¨ÿ¬ÿ´ÿ¿ÿ´ÿµÿµÿ«ÿ«ÿ¨ÿ«ÿ²ÿ°ÿ¯ÿ¯ÿ±ÿ½ÿÀÿ±ÿ¶ÿ­ÿ£ÿ¥ÿ¬ÿ´ÿ·ÿ¬ÿ´ÿ­ÿ¹ÿ¨ÿ¿ÿµÿµÿÂÿ¬ÿ®ÿ°ÿ«ÿ¯ÿµÿ³ÿªÿ°ÿ¤ÿ»ÿ¨ÿ²ÿÂÿ®ÿ«ÿ±ÿ¬ÿ®ÿ«ÿ®ÿ´ÿ¯ÿ²ÿ´ÿ¦ÿ¥ÿµÿµÿ¾ÿÿ®ÿ¯ÿ²ÿ¨ÿ¶ÿºÿ­ÿ´ÿ¼ÿ°ÿ®ÿ°ÿ´ÿ¯ÿ¢ÿ¼ÿªÿ¼ÿ§ÿ°ÿ§ÿ¤ÿªÿ¯ÿ°ÿ±ÿµÿ°ÿ¤ÿ±ÿªÿÿ²ÿ¥ÿ¹ÿ£ÿ¯ÿ°ÿºÿ¶ÿ¯ÿ°ÿ¯ÿ¨ÿªÿ±ÿªÿ¦ÿ®ÿ¶ÿ©ÿ¯ÿ¤ÿ¢ÿ£ÿ¬ÿ¯ÿ«ÿ£ÿ±ÿÉÿÁÿ¦ÿ¨ÿ¸ÿÇÿ®ÿ«ÿ±ÿÊÿÿ©ÿÿ«ÿ¯ÿªÿ±ÿ­ÿ¥ÿ§ÿ°ÿ¹ÿ®ÿÿ£ÿ°ÿµÿ½ÿ­ÿ¸ÿ¨ÿ¨ÿ¹ÿºÿ³ÿ«ÿªÿ­ÿªÿ¯ÿ¯ÿÿÿªÿ§ÿ©ÿ²ÿ²ÿµÿÿªÿÿÿ¤ÿ¥ÿ ÿ¥ÿ³ÿ³ÿ­ÿ¤ÿÿÿÿÿÿ§ÿÿ ÿÿ­ÿÿ ÿ¢ÿ§ÿ¬ÿ¥ÿ©ÿ¡ÿ ÿ£ÿ¤ÿ¥ÿ ÿ§ÿ§ÿ¢ÿ¤ÿ¡ÿ§ÿ¦ÿªÿ«ÿÿ©ÿÿ¦ÿÿÿÿÿ¦ÿ¡ÿ¡ÿ¬ÿ¯ÿ´ÿ³ÿÿÿ§ÿ©ÿ²ÿÿ¯ÿ¤ÿÿªÿ ÿ²ÿÿÿ¬ÿ¨ÿ¡ÿÿÿ£ÿÿÿÿ­ÿÿÿ¡ÿÿ¨ÿ¡ÿ¤ÿ§ÿ§ÿÿÿÿ¢ÿ§ÿÿÿÿÿÿ¡ÿ¥ÿ ÿÿÿ£ÿÿÿµÿÿ¦ÿÿÿÿÿ ÿ¨ÿ«ÿ¥ÿ ÿ ÿ¤ÿ§ÿ«ÿ¨ÿÿ§ÿ¤ÿÿ£ÿ ÿ§ÿÿ¡ÿ ÿÿ¨ÿ²ÿ©ÿÿÿÿÿ¢ÿÿÿÿÿÿÿÿÿÿÿÿ£ÿ¢ÿÿÿÿ ÿ©ÿ¡ÿÿÿ¥ÿ£ÿ¯ÿ¨ÿ¨ÿ©ÿ©ÿ§ÿ¡ÿ£ÿ­ÿ°ÿ­ÿ±ÿ³ÿ°ÿ¬ÿ´ÿªÿ£ÿ©ÿ¿ÿ¿ÿ ÿÿ«ÿ·ÿ¦ÿ­ÿ¤ÿ¾ÿ·ÿ¥ÿÿ°ÿ¶ÿ®ÿºÿ¶ÿªÿ·ÿÃÿ¦ÿ¤ÿªÿ¬ÿ®ÿÿ®ÿÿ¯ÿ¯ÿ½ÿµÿ´ÿ¹ÿ²ÿ¬ÿ¯ÿ«ÿ¬ÿ±ÿ¹ÿ¹ÿ­ÿ«ÿ±ÿ®ÿ­ÿ­ÿ±ÿ²ÿ³ÿ©ÿµÿ¯ÿ°ÿ´ÿ°ÿ¬ÿ¶ÿ´ÿÂÿ¢ÿ®ÿ¼ÿ¶ÿÄÿ¼ÿ¯ÿµÿ¯ÿ¨ÿªÿ®ÿ¬ÿ±ÿ»ÿ¯ÿ³ÿ²ÿ®ÿ­ÿÂÿ²ÿ½ÿ²ÿ¦ÿ¡ÿ±ÿ²ÿµÿªÿ·ÿ¹ÿ¦ÿ©ÿ¥ÿªÿ«ÿ§ÿªÿÿÿ©ÿªÿ¥ÿÿÿ¢ÿ¥ÿ¦ÿ§ÿ¬ÿ°ÿ¸ÿ²ÿ¶ÿ³ÿÃÿºÿ«ÿ»ÿ¬ÿ²ÿ¶ÿµÿ³ÿ©ÿ®ÿ«ÿ§ÿ¹ÿ³ÿ«ÿ¡ÿÿ¡ÿ¥ÿ¤ÿ¦ÿ©ÿ¬ÿ«ÿ­ÿ¬ÿ«ÿ´ÿ¶ÿ¦ÿºÿ¶ÿ³ÿµÿ±ÿ°ÿµÿ´ÿ·ÿ¬ÿ³ÿ©ÿ°ÿ«ÿ¢ÿ¡ÿ®ÿ±ÿ¦ÿ¤ÿ¤ÿÿ¬ÿ±ÿ§ÿ¯ÿ­ÿÿÿ¬ÿ©ÿÿ¥ÿ©ÿ¯ÿ¨ÿÿ°ÿ»ÿºÿµÿ©ÿ°ÿ¶ÿÿÿ¢ÿ«ÿ²ÿ±ÿ³ÿ´ÿ¥ÿ­ÿ´ÿ²ÿªÿ¬ÿ°ÿ°ÿ¬ÿ¦ÿ©ÿ¥ÿ¡ÿ°ÿ²ÿ­ÿ©ÿ¨ÿ¥ÿ­ÿ¬ÿ¬ÿ¨ÿ ÿ¨ÿ©ÿÿ£ÿÿ¨ÿ ÿÿ¡ÿ©ÿ¤ÿ¦ÿ­ÿ¬ÿ¬ÿ£ÿÿ«ÿ±ÿ«ÿ¨ÿªÿ¯ÿ²ÿ¥ÿÿ¤ÿ«ÿ³ÿ«ÿ ÿ ÿ®ÿªÿºÿ­ÿ²ÿ¶ÿÁÿ¦ÿÿ¹ÿÿ­ÿ¶ÿ ÿµÿ­ÿ¬ÿÿ°ÿ¯ÿ«ÿ©ÿ¸ÿ³ÿ²ÿªÿÿ ÿ°ÿ±ÿ¶ÿ·ÿ°ÿ±ÿ±ÿ«ÿ©ÿ¯ÿ«ÿ ÿ©ÿ£ÿÿ³ÿ¶ÿ°ÿ¡ÿ¬ÿ¦ÿ§ÿ¯ÿÿÿÿÿ·ÿªÿ®ÿÿ­ÿ¯ÿ®ÿ¡ÿ¥ÿ®ÿ©ÿ®ÿÿ¤ÿ½ÿ«ÿÿ¥ÿ¬ÿ©ÿ­ÿ±ÿÿ§ÿ¶ÿ­ÿ³ÿ¶ÿ½ÿ¡ÿÿ¬ÿ­ÿ´ÿ¬ÿ¯ÿ¥ÿªÿÿ¢ÿÿÿ5ÿlÿ£ÿÂÿÿ«ÿ¢ÿ£ÿ¤ÿÿ¤ÿÿ¦ÿ¥ÿºÿ±ÿ¥ÿÿ¤ÿµÿ¹ÿ½ÿ£ÿ¡ÿµÿ½ÿ²ÿ©ÿ±ÿ·ÿ¶ÿ­ÿ«ÿ¦ÿ©ÿ¢ÿ§ÿ¨ÿ¨ÿ©ÿ¶ÿ¶ÿ°ÿ«ÿ«ÿ¼ÿ«ÿ§ÿ¸ÿ£ÿ©ÿÿ¢ÿ¤ÿ©ÿ¡ÿªÿ«ÿ¦ÿ±ÿ¥ÿ²ÿ®ÿÿ­ÿÿÿªÿ§ÿ¥ÿ©ÿ¨ÿ®ÿ­ÿ¨ÿ«ÿ­ÿªÿ©ÿªÿ¯ÿµÿ«ÿ¨ÿ«ÿ§ÿ¥ÿ¬ÿ¶ÿ©ÿÿ¤ÿÿ¸ÿÿ²ÿ­ÿ¦ÿ«ÿ·ÿ«ÿ¢ÿ«ÿ·ÿ¯ÿ«ÿªÿ£ÿ±ÿ­ÿ´ÿ©ÿÿ¹ÿµÿ¨ÿ¦ÿ²ÿ¯ÿ¯ÿÿÿªÿ±ÿ«ÿ¡ÿÿÿ¤ÿ¤ÿ§ÿ«ÿ¦ÿ«ÿ°ÿ¦ÿ§ÿÿÿÿ¨ÿ ÿªÿÿÁÿ¤ÿªÿ§ÿÿ§ÿÿ½ÿ«ÿ«ÿ¯ÿ¨ÿÇÿËÿ¬ÿ§ÿ ÿÿªÿ¡ÿÿÿÿ©ÿ¤ÿÿ£ÿ¯ÿ¬ÿ°ÿ·ÿ¬ÿÿÿ¯ÿ¯ÿ®ÿ¤ÿÿÿ½ÿÂÿ²ÿµÿ©ÿÿÿ¤ÿ¬ÿ¥ÿ£ÿ¬ÿ¥ÿ¥ÿ¨ÿ©ÿÿÿ®ÿ§ÿ¬ÿÿ±ÿ¦ÿÁÿ°ÿ¯ÿ®ÿ®ÿÿµÿ¢ÿ«ÿªÿ§ÿ£ÿªÿ¹ÿ¦ÿÿªÿ¯ÿ¯ÿªÿ«ÿªÿ¶ÿ±ÿÿ¢ÿ¤ÿÿ¦ÿ£ÿÿ°ÿ«ÿ«ÿµÿ°ÿ®ÿªÿÿ©ÿ¡ÿ£ÿ¶ÿ±ÿÿÿÿ¤ÿÿ¢ÿÿÿµÿ±ÿ­ÿ©ÿ´ÿ±ÿ§ÿ®ÿ³ÿ¿ÿ¬ÿ£ÿ¢ÿ¤ÿ½ÿ²ÿ¥ÿ«ÿ¨ÿ¯ÿ®ÿ±ÿ³ÿ§ÿÿÿ¹ÿ¾ÿ«ÿ©ÿ¸ÿ¼ÿÃÿ«ÿ¢ÿÿ¬ÿÿÿÿ¥ÿ¯ÿÿ¢ÿ¬ÿÿªÿ¢ÿÿ ÿ®ÿ¦ÿ°ÿ¦ÿ¶ÿ¢ÿ§ÿ¨ÿÿ¦ÿ­ÿ¥ÿ¸ÿÿÿ¨ÿ£ÿ³ÿ°ÿ«ÿ«ÿ¤ÿ§ÿ°ÿ­ÿ«ÿ¯ÿ«ÿ¥ÿ ÿÿ£ÿ¦ÿªÿ«ÿ¨ÿ®ÿµÿÿªÿªÿ±ÿ«ÿ­ÿ³ÿ°ÿ¡ÿ«ÿ¬ÿÿ³ÿ´ÿ¡ÿÄÿ·ÿÿ®ÿ´ÿ«ÿ¯ÿ¤ÿ·ÿ°ÿ¨ÿ¡ÿÿ¶ÿ²ÿ®ÿ¸ÿ¿ÿ§ÿ¥ÿ¨ÿ°ÿ­ÿ«ÿ©ÿ¤ÿ©ÿ­ÿªÿªÿ³ÿ¹ÿºÿÀÿ¸ÿ²ÿ²ÿ¦ÿ¬ÿ±ÿ´ÿ³ÿ­ÿµÿ±ÿ¥ÿ£ÿ·ÿÿ£ÿ¤ÿ½ÿªÿ±ÿ½ÿÿ£ÿ´ÿ¤ÿ°ÿ«ÿ»ÿ°ÿ¸ÿµÿªÿ°ÿ¸ÿµÿ°ÿ£ÿ¡ÿ¯ÿ³ÿ¨ÿ©ÿ¶ÿºÿ®ÿ¢ÿ¢ÿ©ÿ®ÿ«ÿ§ÿ«ÿ¶ÿ±ÿ¥ÿ¬ÿªÿºÿ´ÿ¥ÿÿ§ÿ¯ÿ´ÿ§ÿ±ÿ±ÿ¡ÿµÿ«ÿ£ÿ¨ÿ«ÿ·ÿ¯ÿ¸ÿ»ÿ¨ÿªÿ¬ÿµÿªÿ©ÿ«ÿ¥ÿ­ÿ£ÿÿÿ§ÿ¬ÿ¡ÿÿÿ¥ÿªÿ­ÿ«ÿ¡ÿÿ¡ÿ°ÿ¾ÿ¦ÿ´ÿ©ÿ°ÿ£ÿ®ÿÃÿÿ¥ÿ·ÿ¡ÿ³ÿ¶ÿÿÿ§ÿzÿ¦ÿÿ¬ÿ¬ÿ¬ÿ¸ÿ­ÿ®ÿ¦ÿ¯ÿ´ÿ¨ÿ©ÿ³ÿ¯ÿ«ÿ®ÿ­ÿªÿ±ÿ°ÿ¤ÿ¯ÿ¼ÿ§ÿÿªÿ«ÿ¯ÿÿÿ¦ÿ¦ÿºÿ»ÿ¨ÿ¥ÿ£ÿ°ÿÿ»ÿ±ÿÿ£ÿ©ÿ¥ÿÿ¢ÿ«ÿ¢ÿ¯ÿ³ÿ¡ÿ±ÿ®ÿ©ÿÿ©ÿ¨ÿ§ÿ«ÿ®ÿµÿ®ÿ¯ÿ»ÿ¸ÿ´ÿ°ÿ°ÿ¡ÿªÿ¨ÿ¤ÿ­ÿ©ÿºÿ»ÿµÿ³ÿÿ«ÿ¨ÿ´ÿÿ§ÿ¦ÿ·ÿ¦ÿ§ÿ¨ÿ°ÿ©ÿªÿ®ÿÃÿ²ÿªÿ±ÿÃÿ¿ÿ³ÿµÿ´ÿ°ÿ¬ÿ§ÿ¬ÿ³ÿ±ÿ¹ÿ¶ÿ¥ÿ¢ÿ©ÿ£ÿ²ÿ¯ÿ¼ÿ¤ÿ¡ÿªÿÀÿ°ÿ®ÿÿ±ÿ¸ÿ´ÿ¤ÿÿ¤ÿ§ÿµÿ¼ÿ±ÿ±ÿ²ÿ±ÿ·ÿ¹ÿ°ÿ¥ÿÿ£ÿ¢ÿÿ¥ÿ¯ÿ½ÿ´ÿ´ÿ¿ÿ¬ÿ¹ÿÇÿµÿ¶ÿ¹ÿ£ÿ£ÿÿÂÿ¥ÿ®ÿ¢ÿºÿµÿ¶ÿ½ÿ©ÿ§ÿ­ÿ¯ÿ¯ÿ§ÿ­ÿ±ÿ©ÿµÿ¾ÿ­ÿªÿ²ÿ«ÿ°ÿ¹ÿ­ÿ±ÿªÿ§ÿ¥ÿ¯ÿµÿ·ÿ¬ÿ­ÿ¤ÿ¤ÿ´ÿ¹ÿ¡ÿ©ÿ¿ÿ«ÿ¦ÿ­ÿ­ÿ«ÿ°ÿ«ÿµÿ±ÿ©ÿ³ÿ´ÿµÿ¹ÿ·ÿ½ÿ¸ÿ²ÿ«ÿ¦ÿ¬ÿ·ÿ±ÿ¬ÿÃÿ³ÿ½ÿ¤ÿÂÿ»ÿ¡ÿ±ÿ¦ÿÀÿ¬ÿ§ÿµÿ´ÿ¦ÿ²ÿ¸ÿ²ÿ§ÿ«ÿ«ÿ«ÿ»ÿºÿ¦ÿ­ÿ¶ÿ¦ÿµÿ±ÿ«ÿªÿÿ´ÿªÿ¤ÿªÿ¥ÿ¬ÿ©ÿ´ÿÿ{ÿ«ÿ¹ÿ¥ÿ¤ÿ¹ÿ­ÿÿ§ÿµÿ¼ÿ½ÿ±ÿ©ÿ±ÿ¤ÿÿªÿ³ÿ¶ÿ¾ÿ°ÿ¬ÿÿÿ´ÿ·ÿ©ÿ©ÿ´ÿ­ÿ­ÿ¼ÿºÿ®ÿ¬ÿÁÿ¾ÿ°ÿ®ÿ³ÿ·ÿ¸ÿµÿ¶ÿ¹ÿ­ÿ±ÿ²ÿ¯ÿ¯ÿµÿ°ÿ¨ÿ¢ÿÿ±ÿ²ÿ«ÿ¸ÿ¯ÿ´ÿ¦ÿ¼ÿ´ÿÿ¨ÿ¬ÿ«ÿ¯ÿ®ÿ§ÿÿ¨ÿµÿ´ÿÿ¢ÿ«ÿ®ÿ§ÿ­ÿ¨ÿ§ÿ«ÿÿ¬ÿªÿ¦ÿ¢ÿ­ÿ³ÿ¬ÿ£ÿ¥ÿ¢ÿ¨ÿ¯ÿ¥ÿªÿµÿ©ÿ¦ÿ§ÿÿªÿºÿ³ÿ¦ÿÿ®ÿ¹ÿ ÿ¥ÿªÿ´ÿ¬ÿ¥ÿ§ÿ©ÿ¯ÿ­ÿ¨ÿ©ÿ§ÿ¤ÿ©ÿ°ÿ´ÿ¢ÿÿÿ¢ÿ¢ÿÿÿÿÿÿ¢ÿÿÿ¢ÿ§ÿÿÿÿÿÿÿÿÿÿÿÿ¬ÿÿÿÿÿ¦ÿ}ÿÿÿ£ÿ¥ÿÿÿÿÿÿÿÿÿÿÿÿÿÿÿÿÿÿ¢ÿÿÿÿÿ©ÿÿ£ÿÿÿÿÿÿÿpÿsÿÿ¥ÿÿÿÿ¦ÿxÿªÿÿÿÿÿÿÿÿÿÿÿÿÿÿÿÿÿÿ ÿ§ÿ¤ÿÿªÿÿÿ¥ÿ¬ÿÿÿÿÿÿÿ¯ÿªÿ¨ÿ®ÿ±ÿ³ÿ®ÿ ÿ¢ÿÿ ÿ°ÿ©ÿ©ÿ·ÿ¬ÿ¯ÿ«ÿ£ÿ¢ÿ©ÿ«ÿ¨ÿ¨ÿ©ÿ«ÿ§ÿ³ÿªÿÿ°ÿÿ¯ÿÃÿ®ÿ¾ÿ´ÿÂÿÀÿÁÿ´ÿ®ÿ¯ÿ¨ÿ«ÿ«ÿ¬ÿºÿ¾ÿªÿ§ÿ©ÿ§ÿÿ¥ÿ³ÿªÿ¬ÿ±ÿ­ÿ¶ÿ¸ÿ³ÿ²ÿ§ÿ£ÿ®ÿ¥ÿ§ÿ ÿ·ÿ¯ÿ«ÿ¨ÿ«ÿ«ÿ±ÿ²ÿ±ÿ­ÿ°ÿ³ÿ°ÿµÿ¯ÿ¬ÿ£ÿ¬ÿ²ÿ¹ÿ­ÿªÿ¹ÿ³ÿ¥ÿÿ¬ÿ¸ÿ¤ÿ®ÿ¸ÿ¡ÿ±ÿ²ÿ¹ÿ¶ÿ¯ÿªÿ©ÿºÿ°ÿ¡ÿ¦ÿ¢ÿ¯ÿ°ÿ¬ÿ¥ÿÿ§ÿ´ÿ¤ÿ­ÿ±ÿ«ÿ°ÿ·ÿ«ÿ·ÿ¬ÿ¬ÿ¶ÿ¸ÿ§ÿ ÿ¢ÿ©ÿ¯ÿ¢ÿ§ÿÿ­ÿ¶ÿ¬ÿ¯ÿ°ÿ´ÿ²ÿ¯ÿ£ÿ¯ÿ´ÿ®ÿ°ÿªÿ¥ÿ¬ÿ¦ÿ«ÿµÿ¬ÿÿ¡ÿ³ÿÿ§ÿÁÿ­ÿÿ¡ÿÿÿgÿjÿjÿ\ÿZÿwÿ`ÿkÿÿÿÿÿÿ ÿ ÿÿÿÿÿÿ¤ÿ¦ÿ¢ÿÿ¢ÿÿÿÿÿÿÿÿÿjÿdÿmÿxÿ]ÿpÿdÿ]ÿQÿNÿUÿPÿOÿTÿOÿbÿSÿgÿvÿÿaÿmÿjÿuÿxÿuÿcÿcÿpÿlÿÿ£ÿÿÿ¨ÿ¿ÿ¦ÿ§ÿ­ÿ­ÿµÿºÿ®ÿ¡ÿ¤ÿ­ÿ«ÿ³ÿÿ©ÿÿ£ÿ²ÿ¬ÿÿ¥ÿ®ÿ®ÿ«ÿÿ°ÿ¯ÿ·ÿ±ÿ®ÿ²ÿÿuÿpÿÿÿªÿ¸ÿ¤ÿ¨ÿ´ÿ¿ÿ¤ÿÄÿªÿ§ÿÿÿ§ÿ±ÿ¹ÿºÿ©ÿ¦ÿ·ÿ³ÿ¾ÿ¯ÿ´ÿ¨ÿ«ÿ¼ÿ½ÿ¼ÿ¶ÿ£ÿ°ÿ§ÿ®ÿÿ¤ÿ¶ÿ·ÿºÿ¦ÿÿÿ¢ÿ§ÿ©ÿ¤ÿ´ÿ¤ÿ¤ÿ¬ÿ³ÿªÿ©ÿ´ÿ¬ÿ§ÿ³ÿªÿªÿ¤ÿÿ­ÿ©ÿ¬ÿ®ÿªÿÿÿ¤ÿ¨ÿ³ÿ¢ÿ«ÿ½ÿºÿ®ÿ·ÿ¯ÿ£ÿ¨ÿ«ÿªÿ±ÿ­ÿ¤ÿ¬ÿµÿ´ÿÂÿ®ÿ´ÿ±ÿ¯ÿ²ÿ³ÿµÿ­ÿ³ÿµÿ¦ÿ°ÿªÿ¦ÿÿÿ£ÿÿÿÿ}ÿrÿjÿgÿtÿvÿrÿjÿ[ÿ4ÿßþþþÒþÿPÿfÿlÿoÿoÿzÿÿ}ÿÿÿÿÿÿÿÿÿ§ÿ¤ÿÿÿ¢ÿÿÿÿ¬ÿ°ÿ®ÿ§ÿªÿ§ÿÿ ÿÿ¨ÿ¨ÿ®ÿ­ÿ¯ÿ¨ÿ©ÿ­ÿ®ÿ¯ÿ£ÿÿ´ÿ¹ÿ­ÿªÿ¯ÿ±ÿ­ÿ¤ÿ¥ÿ¶ÿªÿ£ÿµÿÿ¡ÿ©ÿªÿ«ÿ¶ÿÃÿ·ÿ¥ÿ¹ÿ¶ÿ²ÿ°ÿ²ÿ­ÿ¥ÿ¢ÿ ÿ§ÿ¤ÿ±ÿ«ÿ«ÿ¡ÿ¤ÿ¦ÿ¥ÿ¨ÿªÿ±ÿ§ÿ¤ÿ¶ÿ©ÿºÿ¸ÿ®ÿ°ÿ´ÿ³ÿ¦ÿ­ÿ¬ÿ°ÿ­ÿ²ÿ¬ÿ©ÿ´ÿ¶ÿ¢ÿÿ¢ÿ´ÿ¹ÿ±ÿ§ÿ¤ÿ¥ÿ§ÿªÿ®ÿÿ¢ÿ­ÿ¬ÿ²ÿ­ÿ ÿ§ÿ¦ÿ¨ÿ£ÿ­ÿ¢ÿ¦ÿ«ÿ¤ÿÿ¡ÿ®ÿÿ§ÿÿÿ¬ÿ©ÿ¤ÿ¢ÿÿ®ÿ®ÿ¬ÿ¡ÿ¥ÿ¤ÿ©ÿ±ÿ°ÿ°ÿ¾ÿ²ÿ³ÿ«ÿ«ÿ¡ÿÿÿ¥ÿ®ÿªÿ©ÿ¸ÿ°ÿ¤ÿ¥ÿ°ÿ«ÿÿ·ÿ¶ÿªÿ¬ÿÿÿ¤ÿ¦ÿ«ÿ¯ÿ´ÿ½ÿ¥ÿ§ÿ©ÿªÿªÿ¬ÿ­ÿ¨ÿ¤ÿ ÿ²ÿ¶ÿ¾ÿ´ÿ§ÿ²ÿ¹ÿ¤ÿ§ÿ«ÿ¯ÿ­ÿ«ÿ¡ÿÿÿ ÿ£ÿ±ÿ¼ÿ±ÿ¬ÿ«ÿ¥ÿ§ÿ°ÿ­ÿ®ÿÿ¥ÿ¨ÿ©ÿ²ÿµÿªÿ­ÿªÿªÿ­ÿ§ÿ³ÿ¼ÿ±ÿ®ÿ¦ÿ»ÿ©ÿ«ÿ´ÿ¦ÿÿÿÿÿÿ§ÿÿ¡ÿ£ÿ ÿÿÿÿÿ¤ÿ°ÿ¶ÿ®ÿÿÿ¬ÿ¸ÿ¥ÿÿ¦ÿ¢ÿÿÿÿÿÿÿÿ¨ÿ¤ÿ¢ÿÿPÿýþ!ÿ}ÿÿ ÿ¨ÿ®ÿ§ÿ©ÿ¬ÿ¡ÿÿ¥ÿ¦ÿªÿ§ÿÿ£ÿ¨ÿ¦ÿÿÿ¨ÿ²ÿ¦ÿ¹ÿÿªÿ¡ÿÿÿÿÿ£ÿ ÿ¬ÿ§ÿÿeÿÿ¥ÿµÿ¶ÿ¡ÿÿÿÿlÿÿÿÿ·ÿ³ÿ¤ÿ¢ÿ¢ÿ£ÿªÿ¥ÿ¥ÿ¬ÿ§ÿ®ÿ¯ÿªÿ¦ÿ£ÿ¯ÿ¡ÿºÿºÿ®ÿ¥ÿ©ÿ°ÿ²ÿ°ÿ©ÿ¥ÿ­ÿÿ ÿ¡ÿ¢ÿ£ÿ­ÿ·ÿ±ÿ£ÿ¦ÿ£ÿ¢ÿ´ÿ§ÿ¶ÿ¹ÿ±ÿ³ÿ±ÿªÿ¹ÿªÿ³ÿ¯ÿ©ÿªÿ¬ÿ±ÿ¯ÿ­ÿ³ÿ²ÿ¸ÿ¯ÿ´ÿºÿ²ÿ¬ÿ«ÿ«ÿ£ÿ ÿ±ÿ®ÿ©ÿ«ÿ¼ÿ®ÿ±ÿ³ÿ¶ÿ¸ÿºÿ¸ÿ®ÿ§ÿ¯ÿ­ÿ®ÿ§ÿ¨ÿªÿ°ÿ´ÿ«ÿÿ ÿ£ÿ¤ÿ¶ÿÃÿ¾ÿ«ÿ¥ÿ¨ÿ²ÿ³ÿ±ÿµÿ§ÿ²ÿ±ÿ®ÿ·ÿªÿ²ÿ·ÿµÿ±ÿ¶ÿ¿ÿ¶ÿªÿ¬ÿµÿ®ÿ©ÿ³ÿ´ÿ·ÿ·ÿ­ÿ¬ÿ¹ÿ®ÿ°ÿ¢ÿ¾ÿ´ÿ§ÿµÿ±ÿ±ÿ·ÿ®ÿ£ÿ¤ÿÿÇÿ°ÿ¿ÿ­ÿ¹ÿ²ÿ©ÿ¤ÿ§ÿ¨ÿ¥ÿ­ÿ©ÿ´ÿ³ÿªÿ¬ÿ¸ÿ¹ÿ¶ÿ¬ÿ©ÿ­ÿªÿªÿ­ÿ¬ÿ¬ÿµÿªÿ®ÿ¬ÿ±ÿ´ÿ¸ÿ¶ÿ²ÿ³ÿ«ÿ¬ÿ¹ÿ¦ÿ°ÿ½ÿ¸ÿ³ÿµÿªÿ£ÿ¯ÿ²ÿ§ÿ³ÿÂÿ¯ÿÃÿºÿ±ÿ´ÿªÿ§ÿ±ÿ¬ÿÿ£ÿ³ÿ²ÿ¯ÿ¤ÿ§ÿ¡ÿ´ÿ ÿ¤ÿ°ÿµÿ¸ÿ·ÿ¶ÿ¹ÿ´ÿµÿ­ÿ°ÿ¯ÿ°ÿ¬ÿ­ÿ¯ÿ«ÿ«ÿ¬ÿ±ÿ³ÿªÿ®ÿÿ°ÿÈÿ·ÿµÿ´ÿ«ÿ¨ÿ¤ÿ©ÿ±ÿ±ÿ¯ÿ­ÿ¬ÿ±ÿ±ÿ¼ÿ²ÿ¶ÿ·ÿ«ÿ¯ÿ¸ÿ±ÿ¬ÿ´ÿ²ÿ¨ÿµÿ´ÿ¦ÿ¯ÿ¸ÿµÿ¨ÿ§ÿ­ÿ¥ÿ¤ÿ§ÿ¯ÿ¼ÿÂÿºÿ¯ÿ´ÿªÿ¹ÿ»ÿÂÿÁÿ¯ÿ«ÿ¶ÿ®ÿ¬ÿ­ÿªÿ´ÿµÿ°ÿªÿ»ÿ¢ÿªÿ¨ÿ±ÿ¯ÿ½ÿ¶ÿ¶ÿ²ÿ°ÿ°ÿ­ÿ³ÿ±ÿ±ÿÿ­ÿ£ÿ§ÿ¯ÿ¬ÿªÿ­ÿ®ÿ­ÿ·ÿµÿªÿ¬ÿ®ÿ¬ÿ³ÿªÿÇÿ½ÿºÿÿªÿ£ÿ¥ÿ°ÿ³ÿ¬ÿ£ÿ®ÿ¸ÿ¨ÿ­ÿ·ÿ®ÿ£ÿ¨ÿ¶ÿ®ÿ±ÿ¯ÿ®ÿ±ÿ¬ÿ­ÿµÿ±ÿ©ÿ·ÿ½ÿ°ÿ°ÿÄÿ³ÿ¯ÿ¶ÿ´ÿ¦ÿ¬ÿ¯ÿ«ÿ¥ÿ«ÿ±ÿ°ÿ²ÿ¶ÿ¯ÿ§ÿ°ÿ³ÿ¿ÿ±ÿ¶ÿ¬ÿ¨ÿ­ÿ·ÿ¨ÿ¬ÿ«ÿ®ÿ¼ÿ·ÿ±ÿ¸ÿ¸ÿÀÿ§ÿ©ÿ¶ÿªÿ¾ÿ­ÿ´ÿ¸ÿ½ÿ¹ÿ°ÿ¯ÿ¶ÿ­ÿ§ÿ­ÿ¤ÿ¥ÿ²ÿ´ÿ²ÿÁÿ²ÿµÿ«ÿ¡ÿ¤ÿµÿ¯ÿ·ÿ ÿÿ¥ÿÿÿÿ§ÿ ÿ¤ÿ¨ÿ¯ÿ¬ÿ­ÿ£ÿ¨ÿ¢ÿ¨ÿÿ¥ÿ¨ÿ¤ÿ«ÿ­ÿ¬ÿªÿ¨ÿªÿ£ÿ©ÿ«ÿ±ÿÿÿ¦ÿ²ÿ£ÿ©ÿ¢ÿ«ÿ¦ÿªÿªÿ£ÿ¥ÿ®ÿ¯ÿ¡ÿÿ©ÿ§ÿ¦ÿ¦ÿ¢ÿÿ²ÿ¡ÿ¡ÿÿÿ ÿ©ÿÿÿÿÿÿÿÿªÿ¦ÿ©ÿ¤ÿ£ÿ¦ÿ±ÿªÿ¬ÿÿÿÿ¥ÿ°ÿ¡ÿ¤ÿ¡ÿ¨ÿ«ÿÿÿÿÿ¤ÿÿÿ£ÿ©ÿ ÿ¢ÿ¡ÿÿ¤ÿ©ÿ¢ÿ¦ÿ«ÿ¨ÿÿÿ­ÿªÿÿÿ®ÿ£ÿÿ§ÿ³ÿ«ÿ§ÿ¥ÿ¨ÿÿÿÿ­ÿÿÿ ÿ¬ÿ¼ÿ«ÿ ÿ£ÿ¡ÿ£ÿ¤ÿÿÿ¤ÿ§ÿ¥ÿ§ÿ§ÿ©ÿ®ÿªÿ«ÿÿÿ¢ÿÿÿ©ÿ¥ÿ«ÿ¦ÿ¢ÿÿ¢ÿ ÿÿÿÿÿ¨ÿ§ÿªÿ¢ÿ©ÿ£ÿ¥ÿÿÿ¨ÿªÿ¦ÿ°ÿ°ÿ£ÿ£ÿ­ÿÿ©ÿ«ÿªÿ¤ÿ¤ÿ©ÿ©ÿ¨ÿ©ÿ¯ÿªÿ·ÿºÿ¬ÿ²ÿ¸ÿ¬ÿ¥ÿ£ÿ¼ÿ²ÿ¡ÿ­ÿÀÿ¿ÿ®ÿ«ÿ¢ÿ¦ÿ®ÿ¨ÿ­ÿ¾ÿÄÿ­ÿÿªÿ£ÿ¡ÿ¥ÿ²ÿµÿ©ÿ½ÿ§ÿÿ¦ÿ¥ÿ¹ÿÃÿºÿ³ÿ¶ÿ¼ÿ­ÿµÿ³ÿ§ÿ¨ÿ­ÿ°ÿ´ÿ°ÿ§ÿ©ÿ¯ÿ«ÿ©ÿ³ÿ¯ÿ¨ÿ¯ÿÇÿ¹ÿ¨ÿÆÿ¡ÿ®ÿ³ÿ¶ÿ¦ÿ ÿÿ±ÿ·ÿ³ÿ³ÿ®ÿ¬ÿªÿ®ÿ»ÿ¸ÿ¢ÿ¥ÿ¼ÿ±ÿ¨ÿ¢ÿ³ÿ¶ÿ¢ÿ¬ÿ±ÿ¨ÿ¥ÿªÿ¥ÿ´ÿ·ÿ£ÿ»ÿ¾ÿ­ÿ¨ÿ¦ÿ¥ÿ«ÿ¬ÿ±ÿ´ÿ³ÿ³ÿ´ÿ¬ÿ§ÿ¬ÿ¤ÿ¬ÿµÿ®ÿ©ÿ©ÿ­ÿ ÿÿ¡ÿÿ¯ÿ«ÿ¥ÿµÿ¦ÿ¨ÿ£ÿ²ÿ£ÿ¯ÿ°ÿ²ÿ©ÿ°ÿ°ÿÿÿÿ§ÿ§ÿ­ÿ³ÿ²ÿ¨ÿ ÿ©ÿ®ÿ¬ÿ©ÿ¥ÿ»ÿÅÿ¸ÿ»ÿ³ÿ¥ÿ²ÿ®ÿ·ÿ­ÿµÿ­ÿ­ÿ¥ÿ§ÿÿ¥ÿ®ÿ¶ÿ±ÿ«ÿºÿ¿ÿ¯ÿ¡ÿ£ÿ¡ÿÿ±ÿ¿ÿ¼ÿÊÿ¾ÿ«ÿÅÿ²ÿÀÿ¦ÿµÿÁÿ°ÿ ÿ¯ÿ¤ÿÿÿ¯ÿµÿ±ÿ§ÿ¨ÿ¦ÿ§ÿ³ÿ°ÿ¦ÿ©ÿ¯ÿ¬ÿÿ¢ÿ®ÿ±ÿªÿÿ¨ÿºÿ¼ÿ®ÿªÿÿ®ÿ¢ÿ¦ÿ¡ÿÿ¤ÿ§ÿÿÿ¡ÿªÿ ÿªÿ³ÿµÿ´ÿ£ÿÿ«ÿ¨ÿ©ÿ²ÿ¨ÿ«ÿ¶ÿ¿ÿ¬ÿ±ÿÁÿ³ÿ«ÿÿÿ¡ÿ³ÿ¿ÿ²ÿ©ÿ±ÿ²ÿ¦ÿ¿ÿ´ÿ¶ÿ¤ÿ­ÿ¶ÿÿ¶ÿ·ÿ¶ÿ¯ÿ¦ÿÿÿ ÿ¢ÿ¦ÿ¢ÿ¯ÿ¢ÿ¤ÿ¨ÿ§ÿ­ÿ°ÿªÿ¯ÿ·ÿ±ÿ²ÿ¯ÿ¥ÿ¨ÿ£ÿÿ¢ÿ¡ÿ§ÿÿ¢ÿ­ÿªÿ§ÿ°ÿ±ÿ«ÿ§ÿ¥ÿªÿµÿÿ²ÿ½ÿ¹ÿÿÿ¶ÿ§ÿÿÿ¦ÿÿ¥ÿ§ÿ´ÿ¹ÿ®ÿ¨ÿ¤ÿÿ¨ÿ²ÿ©ÿ¡ÿ§ÿ¯ÿ«ÿÿÿ«ÿ§ÿÿÿ¡ÿ®ÿ ÿ¢ÿ¤ÿ¸ÿªÿ£ÿÿsÿaÿÿ¼ÿ£ÿ­ÿÂÿ³ÿÿ¥ÿ¯ÿ©ÿ¨ÿªÿ¬ÿªÿ­ÿ½ÿªÿ¢ÿ£ÿªÿ¹ÿ¨ÿÿ¬ÿ¯ÿ©ÿ«ÿ±ÿ¶ÿ¼ÿ¸ÿ±ÿ­ÿ²ÿ±ÿ©ÿ¯ÿ«ÿ¶ÿ»ÿ®ÿ ÿÿ¦ÿ¨ÿ§ÿ«ÿ³ÿºÿ¢ÿ¡ÿ«ÿ©ÿÿ¥ÿ¬ÿ·ÿ­ÿ©ÿ°ÿ©ÿ§ÿÿ¡ÿ¡ÿ¨ÿ®ÿ¡ÿÿ¡ÿ¥ÿ®ÿ±ÿªÿªÿ©ÿ¨ÿ´ÿ¹ÿ­ÿ­ÿ±ÿ³ÿ®ÿ«ÿÿ¥ÿ«ÿ©ÿ ÿÿ¨ÿºÿÿÿ¶ÿ¢ÿÿ¡ÿªÿ ÿÿÁÿ¢ÿ©ÿ¡ÿÿ»ÿ¯ÿ±ÿ¡ÿÿ«ÿ«ÿ ÿÿÿÿ³ÿ·ÿ¥ÿ©ÿ«ÿ¡ÿÿÿÿ¬ÿÿ¡ÿ¯ÿ·ÿ¶ÿ«ÿ¬ÿ¡ÿ¥ÿÿ©ÿ§ÿ¡ÿÿ¬ÿ´ÿ£ÿ¡ÿ¸ÿÆÿ¯ÿ¯ÿÿ£ÿÿ®ÿ¯ÿ³ÿÁÿ¼ÿ¤ÿ¢ÿ¥ÿ³ÿ¤ÿ¸ÿ«ÿ¥ÿ¥ÿ£ÿ¥ÿ¤ÿ¤ÿÿÿ®ÿ®ÿ¡ÿ¯ÿ®ÿ§ÿÿÿ£ÿÿÿ´ÿ¼ÿ±ÿ±ÿÿ¢ÿ¦ÿÿÿÿ£ÿ«ÿ±ÿ³ÿ¥ÿ±ÿÿÿ±ÿ®ÿÿÿÿ³ÿ ÿ¤ÿÿ§ÿ£ÿ¦ÿÿ§ÿ®ÿ¦ÿµÿ±ÿ©ÿ£ÿ¥ÿ¨ÿªÿ¬ÿ¥ÿÿÿ¯ÿ¹ÿ®ÿ¦ÿ¤ÿ©ÿ±ÿ®ÿ±ÿ«ÿµÿªÿ²ÿ¸ÿ¼ÿºÿ±ÿ·ÿ«ÿ°ÿ²ÿµÿ£ÿ£ÿ±ÿ¯ÿ¨ÿ³ÿ°ÿ±ÿ¨ÿ¾ÿ¹ÿÿ©ÿ°ÿ ÿ»ÿÿÿªÿ·ÿ«ÿ¨ÿ³ÿ¯ÿ¤ÿ©ÿ¦ÿ§ÿ°ÿªÿ§ÿ¬ÿ§ÿ¥ÿ¯ÿ±ÿ­ÿ«ÿ¦ÿ²ÿºÿ®ÿ¢ÿ§ÿ°ÿ²ÿÿÿ«ÿ³ÿ¬ÿ¨ÿ¥ÿªÿ¶ÿ£ÿªÿ³ÿ²ÿ­ÿ¦ÿ´ÿ§ÿ¬ÿ¡ÿ ÿÿ ÿ»ÿ«ÿ¡ÿµÿ¥ÿÿÿÿ¢ÿ²ÿÿ¤ÿ§ÿÿÿ§ÿ¯ÿ¤ÿªÿ³ÿ¯ÿ°ÿ¨ÿªÿ¶ÿ¬ÿ¢ÿ¢ÿ¬ÿ ÿ¤ÿ¤ÿÿ·ÿÂÿ¯ÿ ÿ§ÿ©ÿ±ÿ¡ÿÿµÿÿ³ÿÿ¶ÿÿ¥ÿ¹ÿ¢ÿ°ÿ¢ÿÿ¢ÿ¢ÿ²ÿªÿ¢ÿ¥ÿ§ÿ£ÿ ÿ§ÿ¬ÿÿÿÿ¢ÿ©ÿ°ÿºÿ¸ÿµÿµÿ¬ÿ£ÿ®ÿºÿ¦ÿÿÿ°ÿ§ÿ­ÿ¬ÿ­ÿªÿ»ÿ¸ÿ´ÿ²ÿ«ÿÿÈÿ³ÿ¯ÿ­ÿÿ®ÿ»ÿ¬ÿ¢ÿ¥ÿ¬ÿ¤ÿ°ÿ¬ÿ§ÿ¨ÿ¯ÿ±ÿ°ÿ·ÿ­ÿ±ÿ¼ÿ±ÿÿ¤ÿ°ÿ°ÿ¯ÿ©ÿ¥ÿ«ÿ«ÿ¥ÿ¨ÿ¶ÿ³ÿ±ÿ³ÿ©ÿ°ÿµÿ©ÿÿÿ¬ÿ²ÿ©ÿµÿ®ÿ¨ÿ©ÿ«ÿÿ©ÿ®ÿ¯ÿ¢ÿ¼ÿ¨ÿ¬ÿ¬ÿ®ÿ¬ÿ­ÿ²ÿ²ÿ±ÿ³ÿ¬ÿªÿ¢ÿ«ÿ§ÿÿÿ®ÿªÿ­ÿ²ÿ«ÿ¡ÿ§ÿ¯ÿ©ÿ¥ÿªÿ±ÿ ÿ¢ÿ®ÿ±ÿ¡ÿ­ÿ§ÿÿ­ÿ¥ÿ¬ÿ£ÿ¹ÿ¨ÿ¨ÿ§ÿ§ÿ®ÿ¯ÿ¶ÿ·ÿÿªÿÁÿ¾ÿ§ÿ¬ÿµÿ¶ÿÿ¡ÿ¯ÿ­ÿ¯ÿ³ÿ¯ÿ³ÿÀÿ»ÿªÿ¤ÿ¬ÿ²ÿ£ÿ§ÿ©ÿÿ§ÿµÿ¯ÿºÿ¥ÿÿ¼ÿ¨ÿ«ÿ°ÿ{ÿ ÿ£ÿ­ÿ¬ÿÿªÿ±ÿ»ÿ¹ÿ¯ÿ¶ÿ°ÿ­ÿÿªÿ²ÿ¢ÿ£ÿ¯ÿ³ÿ®ÿ¬ÿ®ÿ¬ÿ­ÿ¯ÿªÿÿªÿ«ÿ ÿ®ÿ³ÿ½ÿ²ÿ¥ÿ¹ÿ­ÿ­ÿ®ÿ½ÿ¢ÿ±ÿ¤ÿ¬ÿ­ÿ»ÿªÿ·ÿºÿ ÿ¡ÿ°ÿ¨ÿ¶ÿ¼ÿ®ÿ¯ÿ¨ÿ ÿ±ÿ´ÿ°ÿ´ÿ°ÿ­ÿ¬ÿ¹ÿ¾ÿ°ÿªÿ«ÿ°ÿ¨ÿ¬ÿ»ÿ¯ÿ ÿ£ÿ¶ÿ£ÿ£ÿÿ´ÿ³ÿ¯ÿ¡ÿ«ÿ¡ÿ²ÿ¼ÿ³ÿªÿ¶ÿ²ÿ°ÿ£ÿ¨ÿµÿ±ÿªÿ¬ÿ¥ÿÿ¦ÿ´ÿ´ÿÿ¨ÿ¶ÿ®ÿªÿ½ÿ½ÿ¸ÿ¨ÿ¤ÿ²ÿÆÿ¤ÿ£ÿ¨ÿ¦ÿ½ÿ¾ÿ¢ÿ ÿ²ÿ·ÿ±ÿµÿ­ÿ¥ÿ¡ÿ¬ÿ·ÿµÿ­ÿ°ÿ¯ÿ¤ÿ¡ÿ¨ÿ´ÿ¯ÿ¯ÿ¬ÿªÿ¬ÿ¸ÿ²ÿ°ÿÿ½ÿÿ¢ÿ·ÿ¶ÿ£ÿ«ÿ±ÿ®ÿ¢ÿ ÿ«ÿ­ÿ®ÿ¨ÿ¬ÿ¬ÿ©ÿ®ÿ²ÿ²ÿ¬ÿµÿÃÿ¶ÿ­ÿ­ÿ®ÿ¹ÿ°ÿ ÿÿ°ÿ¨ÿ¨ÿÿÿ·ÿ«ÿ²ÿ¶ÿ·ÿÁÿ±ÿÿ­ÿ«ÿ°ÿ±ÿ³ÿµÿ«ÿ¤ÿ¥ÿ¬ÿ±ÿ«ÿ°ÿ±ÿ¨ÿ´ÿ·ÿ¹ÿ°ÿ¡ÿ¬ÿµÿ¦ÿ­ÿ§ÿ§ÿ¢ÿÿvÿÿ£ÿ½ÿ³ÿ´ÿ¹ÿ°ÿ¢ÿ§ÿ«ÿÿ ÿ´ÿ±ÿ¬ÿ´ÿ²ÿ ÿ ÿ³ÿ¨ÿºÿ¢ÿ±ÿ«ÿ¹ÿ¦ÿÿ¢ÿ«ÿµÿ§ÿ©ÿªÿµÿ°ÿ°ÿ«ÿ©ÿ±ÿ¸ÿ¸ÿ¯ÿ«ÿ³ÿ¶ÿ¨ÿÿªÿ¬ÿ­ÿ½ÿ©ÿÿÿ ÿ¼ÿ¦ÿ¨ÿ¦ÿªÿ¨ÿ­ÿ¦ÿ±ÿ¥ÿÿÿÿ ÿ£ÿÿÿ£ÿ¬ÿ©ÿÿ«ÿÁÿ«ÿ¢ÿ¿ÿ·ÿ±ÿÿ¨ÿ»ÿ´ÿ¯ÿ®ÿÿ°ÿ²ÿ©ÿ«ÿ¥ÿ²ÿ½ÿ±ÿ¬ÿ¤ÿÿ±ÿ¯ÿ§ÿ¶ÿ´ÿ«ÿ²ÿ­ÿÿÃÿ¢ÿ¯ÿ ÿ²ÿÂÿ°ÿÿ°ÿ³ÿ¥ÿ¡ÿÿÿ£ÿÿÿ¡ÿ¡ÿÿÿ©ÿ¡ÿÿÿÿÿÿÿÿÿÿ¡ÿÿÿÿÿÿ ÿÿÿÿÿ|ÿÿÿÿÿÿÿ£ÿÿ¤ÿ¤ÿÿÿÿÿÿÿÿÿÿÿÿÿÿÿÿÿÿÿÿÿ¯ÿÿÿÿÿÿÿÿÿÿÿÿÿÿÿÿxÿÿÿ¨ÿÿÿÿÿÿ²ÿÿÿÿÿÿÿÿÿÿÿÿÿÿ¨ÿ£ÿÿÿÿÿ£ÿÿÿ¦ÿÿÿ¡ÿÿÿ¡ÿÿÿ¤ÿ¶ÿ²ÿ©ÿ£ÿ«ÿ ÿ³ÿªÿ©ÿ¯ÿ°ÿ°ÿ²ÿ°ÿ°ÿÿ¨ÿ¡ÿÿÿ§ÿ°ÿµÿ®ÿ©ÿ°ÿ£ÿ¢ÿ¼ÿªÿ¤ÿ¯ÿ¬ÿ©ÿ²ÿ·ÿ°ÿ©ÿ¢ÿ§ÿ°ÿ°ÿµÿ¯ÿ¥ÿ©ÿ¢ÿ´ÿ¬ÿ©ÿ¦ÿ´ÿ­ÿ±ÿªÿ§ÿ²ÿ²ÿ±ÿµÿ®ÿ­ÿ°ÿ§ÿ´ÿ¶ÿÇÿ¯ÿÿ°ÿ¯ÿÿ¯ÿ¨ÿ©ÿ¨ÿµÿºÿ±ÿ¬ÿ¦ÿ§ÿ±ÿ­ÿ²ÿ±ÿ¥ÿ¡ÿ½ÿ¸ÿ¹ÿ¦ÿ²ÿ­ÿ§ÿ²ÿªÿ¡ÿ®ÿ¶ÿ±ÿ¿ÿ½ÿÿ¿ÿºÿ¬ÿ¬ÿ­ÿ ÿ°ÿ±ÿ¥ÿ©ÿ¢ÿÿ¬ÿ©ÿ©ÿ¬ÿ©ÿ©ÿ¬ÿ§ÿÿ£ÿ©ÿ¹ÿ°ÿ­ÿ¤ÿÿ²ÿ®ÿÿ ÿ±ÿ¶ÿ¯ÿÿ¯ÿ¦ÿ±ÿÂÿ´ÿ¡ÿ®ÿ­ÿ®ÿµÿ­ÿ¯ÿ¬ÿ­ÿ¢ÿ¯ÿ¬ÿÿ¡ÿÿ·ÿ°ÿ¡ÿÿÿÿwÿxÿsÿÿpÿ]ÿBÿoÿOÿhÿzÿvÿÿÿÿÿ ÿÿÿÿÿ¥ÿÿ¢ÿ­ÿÿÿÿÿÿÿÿÿÿqÿlÿiÿrÿÿlÿ[ÿJÿPÿXÿPÿXÿUÿQÿZÿ\ÿqÿxÿxÿwÿÿ~ÿYÿsÿtÿwÿxÿyÿÿÿÿÿ²ÿ¢ÿ¢ÿ¥ÿ¶ÿ²ÿ­ÿ­ÿ°ÿ³ÿ¸ÿ­ÿÿ¢ÿ¢ÿÿ¢ÿ±ÿ¤ÿ¡ÿ¦ÿ®ÿ¯ÿ³ÿ®ÿ§ÿ¥ÿ¢ÿ¢ÿ¬ÿ²ÿ£ÿ¹ÿµÿ²ÿÿiÿrÿÿ¤ÿ±ÿ¦ÿÿ¶ÿ³ÿÂÿ¦ÿ°ÿ«ÿ¼ÿµÿ£ÿÿÿ£ÿªÿ§ÿ ÿÿªÿ°ÿªÿ­ÿ®ÿ®ÿ¶ÿ·ÿ½ÿµÿÿ£ÿ¢ÿ³ÿ¥ÿ­ÿ´ÿ±ÿÿÿÿÿÿ«ÿ­ÿ«ÿÀÿ¯ÿ²ÿ±ÿ²ÿ­ÿ´ÿ¾ÿ¶ÿ¸ÿ¹ÿ¥ÿ¢ÿ£ÿ¡ÿ»ÿ²ÿ¬ÿ¶ÿ°ÿ·ÿ´ÿ°ÿµÿ¨ÿÿ«ÿ­ÿ¬ÿÿ®ÿªÿªÿ¥ÿ ÿ¥ÿ©ÿ¥ÿ¥ÿ°ÿ´ÿ³ÿÿÿ¬ÿ°ÿ³ÿÿÿ­ÿ¦ÿ ÿ§ÿ¸ÿÈÿ¬ÿ©ÿÿ¡ÿ®ÿ¥ÿÿSÿ"ÿ3ÿ&ÿÿ%ÿ/ÿ4ÿÿöþþÊýýþ¨þÿ?ÿ6ÿ.ÿDÿJÿ_ÿtÿsÿ}ÿÿÿÿÿÿÿÿÿ¬ÿ¥ÿÿ¡ÿÿ¡ÿ¢ÿÿ§ÿ®ÿ©ÿ ÿ¡ÿ¨ÿ¢ÿÿ§ÿ°ÿ£ÿ¤ÿ¢ÿ¬ÿ­ÿ£ÿ¡ÿ£ÿÿÿ¹ÿ¨ÿ©ÿ¨ÿ¬ÿ®ÿ¨ÿ¡ÿ¦ÿ¯ÿ¦ÿ¢ÿ®ÿ®ÿ»ÿ¸ÿ°ÿ®ÿ­ÿªÿ§ÿ¤ÿ«ÿ«ÿÿÿ¬ÿ¢ÿ¡ÿ¦ÿ ÿ¤ÿ¤ÿ»ÿ©ÿ£ÿÿ¨ÿ®ÿ²ÿ±ÿ§ÿ¤ÿ¡ÿ¶ÿ©ÿ§ÿªÿ¥ÿ©ÿ²ÿ®ÿ¥ÿ¢ÿ«ÿ©ÿ§ÿªÿ´ÿ©ÿÿÿÿÿÿ·ÿºÿ¬ÿ·ÿºÿ«ÿÿÿ£ÿ¯ÿ«ÿÿ¬ÿ­ÿ±ÿ©ÿ¥ÿ¦ÿ£ÿ©ÿ§ÿÿ ÿµÿ®ÿ§ÿ®ÿ°ÿ­ÿ±ÿ³ÿ£ÿÿ«ÿ¤ÿÿ¡ÿ¦ÿ¥ÿ«ÿ ÿ¤ÿ¬ÿªÿ­ÿ¯ÿ©ÿ¢ÿ©ÿ¯ÿ¦ÿµÿ¿ÿ¯ÿ£ÿ¢ÿ§ÿ­ÿ«ÿ®ÿºÿ¼ÿ«ÿ°ÿ²ÿ±ÿ¼ÿ¿ÿµÿÆÿµÿÿ¬ÿ³ÿ¯ÿ¯ÿ«ÿÿ­ÿ¨ÿªÿ§ÿ£ÿ£ÿ£ÿ¥ÿ«ÿ¤ÿºÿ²ÿ¬ÿ®ÿ§ÿÿ¡ÿ¨ÿ£ÿ¬ÿ«ÿ²ÿªÿÿ©ÿ©ÿ£ÿ ÿ¥ÿ°ÿ¯ÿ¸ÿ²ÿ¥ÿ¡ÿÿ§ÿ»ÿµÿ¤ÿ£ÿ¦ÿ«ÿ¯ÿ­ÿ¦ÿ¨ÿªÿ¶ÿµÿ·ÿ®ÿ­ÿ¾ÿ¾ÿ¶ÿ´ÿ²ÿ¨ÿ±ÿ®ÿ ÿ ÿ¨ÿ¢ÿÿ£ÿ¦ÿÿÿÿÿ ÿ¡ÿ¡ÿ§ÿÿ¢ÿÿÿÿ ÿ§ÿÿÿÿ¡ÿ¥ÿ¤ÿ¢ÿ ÿÿÿ ÿÿ¦ÿÿqÿgÿ*ÿÚþöþlÿÿ¢ÿºÿ§ÿÿ¤ÿ¨ÿ§ÿ§ÿ§ÿ¡ÿ±ÿÿÿ³ÿ§ÿ§ÿªÿ¥ÿ§ÿ¤ÿ®ÿ¥ÿ²ÿÿÿ}ÿÿÿ¢ÿ¤ÿ³ÿ²ÿ¯ÿ¥ÿ£ÿ¡ÿ¨ÿ®ÿ¡ÿÿÿÿÿÿÿÿ·ÿ¸ÿ©ÿ³ÿ­ÿÿ ÿÿÿ¨ÿ¨ÿ¢ÿ¥ÿ¦ÿ§ÿ°ÿ§ÿ§ÿ¯ÿ°ÿ¯ÿ«ÿ¦ÿ§ÿ®ÿ¶ÿ³ÿ¢ÿ©ÿÿÿÿÿ¢ÿ¦ÿ£ÿÿ¤ÿ±ÿ¹ÿÿ©ÿ«ÿ¯ÿ­ÿ«ÿ­ÿ°ÿ±ÿ¶ÿ¬ÿ·ÿ´ÿ©ÿ§ÿ©ÿ¨ÿ¯ÿ¶ÿ²ÿ­ÿÀÿ¯ÿºÿºÿ¸ÿ¶ÿªÿ°ÿ°ÿ¤ÿ¶ÿ°ÿ±ÿ«ÿ²ÿ®ÿ±ÿ¼ÿ¼ÿ¹ÿ¹ÿ¸ÿ²ÿ±ÿ®ÿ¿ÿÀÿ¹ÿ½ÿºÿ¬ÿ«ÿºÿ¸ÿÿ¡ÿ»ÿ·ÿ®ÿ¸ÿ­ÿ¨ÿ®ÿ´ÿ³ÿ¬ÿ«ÿÿ¯ÿ­ÿ¶ÿ®ÿÁÿÅÿ¸ÿ±ÿ³ÿ°ÿ«ÿ«ÿ¨ÿ§ÿ²ÿ§ÿ£ÿ¶ÿ¹ÿ´ÿ°ÿ­ÿ°ÿ¯ÿ­ÿ¯ÿ°ÿªÿ»ÿ ÿÿµÿËÿÀÿ¦ÿ¦ÿªÿÿÈÿªÿ³ÿ£ÿ³ÿ²ÿ¨ÿ¦ÿ©ÿ©ÿ¬ÿ±ÿ«ÿÂÿ²ÿ³ÿ²ÿ·ÿ½ÿ±ÿ©ÿ©ÿ¬ÿ¯ÿ§ÿªÿ´ÿµÿ´ÿ´ÿªÿ«ÿ»ÿ¾ÿ³ÿ«ÿ¨ÿ¨ÿ¢ÿ¬ÿ·ÿºÿªÿ¦ÿ¢ÿ¦ÿ³ÿµÿ¤ÿ§ÿ¾ÿºÿµÿ°ÿ¦ÿÀÿ·ÿ½ÿµÿ¯ÿ±ÿ»ÿ¹ÿªÿ¦ÿ«ÿ´ÿ©ÿ¬ÿ¦ÿºÿ¸ÿ ÿ´ÿÈÿµÿ©ÿ®ÿ¬ÿ¯ÿ³ÿµÿ·ÿ¹ÿ­ÿ²ÿ¸ÿ·ÿ¬ÿ¥ÿ¬ÿ´ÿ³ÿ­ÿ¦ÿ®ÿ¨ÿÈÿÇÿ¡ÿµÿ©ÿ¨ÿ­ÿ¡ÿ¡ÿ«ÿ°ÿ°ÿ©ÿ¾ÿ¼ÿÿ²ÿ³ÿ²ÿ²ÿ¥ÿ²ÿ¸ÿ¶ÿ´ÿ²ÿªÿÿ¬ÿÂÿ¬ÿ ÿ¯ÿ»ÿµÿ³ÿ°ÿ¥ÿ®ÿ²ÿ±ÿ¹ÿ·ÿ´ÿ­ÿ³ÿ§ÿ­ÿ°ÿ¿ÿ²ÿ¦ÿ§ÿµÿ¯ÿ·ÿ¿ÿ¬ÿªÿ«ÿ±ÿ ÿ©ÿ­ÿ¨ÿ®ÿ²ÿ¢ÿ¶ÿ©ÿ ÿ¤ÿ©ÿ°ÿ­ÿ·ÿ¾ÿ¦ÿÿ³ÿ¢ÿ¦ÿªÿ©ÿ¨ÿ©ÿ­ÿ¬ÿ²ÿ¯ÿ¦ÿ²ÿ²ÿ³ÿ½ÿ¸ÿ¯ÿ«ÿ¨ÿ­ÿºÿÿªÿµÿ³ÿ¦ÿ¡ÿ¬ÿ«ÿ¦ÿ°ÿµÿ®ÿ¦ÿ³ÿºÿ·ÿ²ÿ´ÿ¦ÿ´ÿ°ÿ©ÿ¶ÿ»ÿ±ÿ®ÿµÿ§ÿ·ÿ·ÿ»ÿ¾ÿ®ÿ©ÿ¯ÿ´ÿ¨ÿ¥ÿ©ÿ­ÿ®ÿªÿ¦ÿ©ÿ«ÿ¨ÿ¬ÿ³ÿËÿ±ÿ¯ÿ·ÿ¹ÿÄÿ¸ÿ£ÿ¡ÿ±ÿ¯ÿ®ÿ·ÿ®ÿ±ÿ¹ÿºÿ¤ÿ¦ÿÿ§ÿ®ÿ®ÿ¬ÿ£ÿ³ÿ·ÿ°ÿ´ÿ·ÿ®ÿ©ÿ§ÿÿ¨ÿºÿµÿ±ÿ¼ÿµÿ¼ÿ²ÿ°ÿ¤ÿ§ÿ©ÿ¤ÿ¨ÿ¨ÿ¤ÿ§ÿ¥ÿÿÿ¢ÿ¨ÿ ÿ¤ÿ·ÿ«ÿ©ÿ¬ÿ¥ÿ¥ÿ¥ÿ¯ÿ©ÿ ÿÿ¡ÿ«ÿ®ÿ­ÿ¬ÿ§ÿ§ÿ§ÿ³ÿ¤ÿÿ©ÿ±ÿ«ÿ¦ÿ¤ÿ¬ÿÿÿ¬ÿ¨ÿªÿ°ÿ¬ÿ¯ÿªÿ¬ÿ¬ÿ¡ÿ®ÿ£ÿÿ°ÿ²ÿ¨ÿ¤ÿ¦ÿ¢ÿ§ÿÿÿ£ÿ¤ÿÿÿ¤ÿ°ÿ¨ÿÿÿ¬ÿ©ÿ¬ÿ¢ÿÿ¯ÿ¬ÿ¤ÿ ÿ¦ÿÿÿÿÿ¤ÿÿÿÿÿÿÿÿ§ÿ«ÿÿ¢ÿÿ¡ÿ¤ÿ¦ÿÿ¤ÿ ÿ§ÿªÿ§ÿ¬ÿ¥ÿÿÿ§ÿ«ÿ©ÿµÿ§ÿÿ«ÿªÿ¥ÿºÿ¼ÿÿÿ³ÿ«ÿÿÿ¡ÿÿ¢ÿ©ÿ­ÿ¥ÿÿÿÿÿ£ÿ«ÿ¢ÿ¢ÿÿ¨ÿ¯ÿÿ«ÿ¨ÿÿÿÿ­ÿ©ÿ®ÿ¯ÿ¨ÿÿ¥ÿªÿ§ÿ¦ÿ ÿÿÿ©ÿ¥ÿ©ÿ¨ÿ·ÿ¡ÿ¥ÿ«ÿÿÿ±ÿÿ¬ÿ¨ÿ¦ÿ°ÿÿÿ«ÿ®ÿªÿ­ÿ´ÿ»ÿ·ÿ©ÿ°ÿ£ÿ¬ÿ¸ÿ©ÿ³ÿ²ÿ®ÿÿ¨ÿµÿ¬ÿ¼ÿµÿÁÿ©ÿ«ÿ´ÿ´ÿ¿ÿ¿ÿ´ÿ¯ÿ´ÿ®ÿ­ÿ·ÿ«ÿ«ÿ±ÿ¹ÿ¶ÿ«ÿ±ÿÅÿ°ÿÿ³ÿÿÀÿºÿ¶ÿ®ÿ²ÿ¶ÿ¢ÿ¤ÿ°ÿ¯ÿ¨ÿ©ÿ¬ÿ­ÿ°ÿ¬ÿ£ÿ§ÿ¢ÿ®ÿ®ÿ¢ÿªÿ¹ÿ·ÿ¦ÿÁÿ ÿ®ÿ¨ÿ²ÿ¦ÿ¶ÿ°ÿ«ÿ±ÿ¥ÿªÿ²ÿ¸ÿ£ÿÿ²ÿ¼ÿºÿ«ÿ¨ÿ¼ÿ·ÿªÿ§ÿ§ÿ©ÿÿ¢ÿ«ÿªÿ¶ÿ¦ÿÿ¾ÿ¶ÿ¢ÿ¯ÿµÿµÿ°ÿ¯ÿ¥ÿ¢ÿ©ÿµÿ¸ÿ¶ÿµÿ²ÿ²ÿ²ÿ£ÿÿ¨ÿ³ÿ¯ÿ¡ÿ³ÿ¥ÿ°ÿ ÿ²ÿ±ÿÓÿ³ÿ»ÿ®ÿÿ°ÿ«ÿ¬ÿ©ÿ¨ÿ ÿ§ÿ¦ÿ°ÿ¸ÿÿÿ¥ÿ°ÿ±ÿ±ÿ¹ÿ¶ÿ±ÿ­ÿ¡ÿ®ÿ¢ÿÿ¬ÿ¶ÿ¹ÿ¯ÿºÿ©ÿªÿ°ÿªÿ´ÿ³ÿ´ÿ¯ÿ¡ÿ¦ÿ¼ÿ©ÿ¨ÿ¼ÿ½ÿ¶ÿªÿ¥ÿªÿ­ÿ­ÿ­ÿ©ÿ¥ÿ°ÿ°ÿ¦ÿ¦ÿ³ÿ¯ÿ³ÿºÿ¶ÿ ÿ¦ÿµÿ©ÿ¯ÿ²ÿ©ÿ®ÿ¥ÿÿ±ÿ³ÿ¬ÿ¢ÿ¥ÿÿ¤ÿ®ÿ¦ÿ¬ÿ¹ÿ°ÿÿÿ¥ÿ±ÿ­ÿ¥ÿ¦ÿ³ÿ»ÿ«ÿ©ÿ¡ÿ«ÿ©ÿÿ ÿ¥ÿ®ÿÿÆÿ¬ÿ¡ÿµÿ ÿ¥ÿªÿÿ¤ÿªÿ¡ÿ§ÿ¤ÿ¦ÿ·ÿ³ÿ§ÿ«ÿ§ÿ¢ÿ¥ÿ§ÿ¥ÿ¨ÿ³ÿ±ÿ§ÿ°ÿ³ÿ®ÿ§ÿ¦ÿºÿÿ¥ÿ®ÿ¶ÿ±ÿµÿ±ÿÀÿ´ÿ¨ÿ¿ÿ²ÿ¯ÿ®ÿÿ©ÿ²ÿ ÿ¤ÿ¥ÿÿÿ«ÿ´ÿ®ÿ¨ÿ¨ÿ¥ÿ©ÿ«ÿªÿ­ÿ©ÿ§ÿÿÿ«ÿªÿ´ÿµÿ«ÿ¬ÿ«ÿ¨ÿ°ÿ¬ÿ¬ÿÿ¯ÿ¶ÿ·ÿÿ¤ÿºÿ±ÿÿªÿ°ÿ³ÿ©ÿ³ÿ®ÿ¤ÿÿÿ£ÿ¬ÿ«ÿ¬ÿ¨ÿÿÿ¥ÿ ÿÿªÿ®ÿ¤ÿ¡ÿ£ÿ«ÿ²ÿªÿ¾ÿªÿ®ÿÿ¬ÿ¢ÿ´ÿ¸ÿ¯ÿ­ÿmÿ?ÿÿ±ÿÿ«ÿ¬ÿ£ÿªÿµÿ§ÿ¬ÿ«ÿÿªÿ©ÿ¬ÿ¶ÿ°ÿ©ÿ«ÿ­ÿ¶ÿ®ÿ­ÿ¶ÿ°ÿ«ÿ«ÿ§ÿ¬ÿ±ÿ¯ÿ²ÿ¬ÿ¨ÿ©ÿ²ÿ¸ÿ¦ÿ«ÿ³ÿ«ÿ¤ÿÿ©ÿ¥ÿ¢ÿÿ£ÿ¦ÿ®ÿ¢ÿ¨ÿ§ÿ¤ÿµÿ·ÿ·ÿµÿ¬ÿ°ÿÿ¤ÿ§ÿÿ²ÿ²ÿ¢ÿÿ¢ÿ§ÿ¦ÿªÿ­ÿ§ÿ§ÿ¬ÿ°ÿ±ÿ­ÿªÿ¨ÿ¦ÿ²ÿ°ÿ«ÿ¦ÿ©ÿ´ÿ¥ÿ©ÿ«ÿªÿµÿ§ÿÿ¾ÿ±ÿ±ÿ¡ÿ¢ÿÿ¡ÿ·ÿ¡ÿ¬ÿ­ÿÿ¯ÿ«ÿ°ÿÿÿ¦ÿÿÿÿ®ÿ¯ÿ¨ÿ©ÿ¶ÿ¶ÿ¯ÿ§ÿ£ÿ®ÿµÿ¬ÿ­ÿ¹ÿ·ÿ³ÿ§ÿ¨ÿ³ÿ ÿÿÿÿ´ÿ¸ÿ§ÿÿ±ÿ¹ÿ®ÿ¬ÿ­ÿ¾ÿ³ÿ§ÿÿÿÅÿ¿ÿ®ÿªÿ¼ÿÿ­ÿ©ÿ®ÿ®ÿ¦ÿ«ÿ¦ÿ£ÿªÿÿÿ§ÿ¢ÿÿ®ÿ®ÿªÿ¨ÿÿ§ÿ­ÿÿÿ¤ÿ«ÿ©ÿ¨ÿ®ÿµÿ©ÿÿ§ÿ®ÿ ÿÿÿºÿ³ÿ°ÿ¬ÿ§ÿ¢ÿ¡ÿ­ÿ©ÿ¥ÿ®ÿ«ÿ¯ÿ®ÿ§ÿ¢ÿ£ÿ¨ÿ³ÿ¬ÿ¦ÿ¡ÿ°ÿ®ÿ§ÿ¤ÿ±ÿºÿ¶ÿ°ÿ¥ÿ¦ÿ§ÿªÿ°ÿµÿ²ÿ©ÿ£ÿ©ÿ³ÿ®ÿ¥ÿ¡ÿ°ÿ¬ÿ©ÿºÿ¿ÿ³ÿ«ÿ±ÿ©ÿ«ÿ£ÿ²ÿ¢ÿ¦ÿ¶ÿ®ÿ½ÿ¨ÿ«ÿ²ÿµÿ¬ÿ©ÿ¥ÿ¯ÿ¯ÿÿ«ÿ¨ÿ¨ÿ³ÿ´ÿ·ÿ¥ÿ¤ÿ¬ÿºÿ¹ÿ¨ÿ¦ÿ³ÿ¶ÿ¨ÿ²ÿ±ÿ¡ÿ¨ÿ¨ÿ¥ÿ®ÿ¯ÿ«ÿ³ÿ±ÿ¬ÿ¶ÿ®ÿ´ÿ®ÿ°ÿªÿ¹ÿ­ÿ®ÿ¯ÿ½ÿ®ÿÿ­ÿºÿ°ÿ¸ÿ¦ÿ°ÿ³ÿ¸ÿªÿ±ÿ¤ÿ®ÿ°ÿ£ÿÿ®ÿ«ÿ¼ÿ«ÿ©ÿ¶ÿ§ÿÿ¼ÿ»ÿ¨ÿ¢ÿ¤ÿÿ ÿ°ÿ¢ÿ¤ÿ©ÿ¢ÿªÿµÿ¯ÿÿÿ³ÿµÿ¬ÿÿÿ¦ÿ«ÿ´ÿÀÿ¢ÿ¿ÿÿ±ÿ©ÿ¬ÿ´ÿ«ÿ£ÿ³ÿ±ÿ¹ÿ°ÿ²ÿÿÿÿÿÿ ÿ¡ÿ¼ÿ³ÿ¨ÿ²ÿ§ÿ®ÿ¹ÿ¸ÿ­ÿ§ÿ¡ÿ¨ÿ³ÿ¯ÿ®ÿµÿ²ÿ¬ÿ·ÿ¶ÿªÿ²ÿ°ÿ¥ÿ¦ÿÿ¦ÿ¬ÿ©ÿ¦ÿ»ÿ¾ÿ¸ÿ ÿ©ÿ§ÿ³ÿ°ÿ·ÿ¬ÿÿªÿ¸ÿ´ÿ¨ÿÿ«ÿ±ÿ°ÿ©ÿ£ÿ¬ÿ³ÿ¨ÿ¬ÿ±ÿ¹ÿ¶ÿ­ÿ³ÿ±ÿªÿ¡ÿ¡ÿ®ÿ±ÿ§ÿ¤ÿ­ÿ®ÿ¨ÿ¯ÿ­ÿ´ÿ¼ÿ³ÿ¬ÿ°ÿºÿ·ÿÿ¥ÿ¨ÿªÿ¯ÿªÿ©ÿÿ©ÿÿ¼ÿ°ÿ¦ÿ¦ÿºÿ¥ÿ­ÿ¦ÿÿÿ«ÿ¯ÿ²ÿ¯ÿ±ÿ¨ÿ²ÿªÿ£ÿ¡ÿÿ¡ÿ¥ÿ±ÿ´ÿ®ÿ¹ÿ³ÿ²ÿ·ÿ¦ÿÿÿ«ÿ¬ÿ¯ÿ®ÿÿ ÿªÿÿÿÿÿÿ¸ÿªÿ±ÿÿ«ÿÿ¡ÿªÿµÿÿ ÿ³ÿ½ÿ¿ÿ£ÿ¨ÿ¯ÿ¥ÿ³ÿ«ÿ±ÿ«ÿ©ÿµÿ­ÿ£ÿ«ÿªÿÿ§ÿªÿ¦ÿ®ÿµÿ¼ÿÿ°ÿ­ÿ£ÿ»ÿ¯ÿ¦ÿ­ÿ£ÿªÿ¯ÿÿÿ¬ÿ®ÿ¨ÿªÿªÿ¶ÿ²ÿ«ÿ²ÿ³ÿ²ÿ¸ÿ¬ÿ¯ÿ´ÿ¥ÿ¥ÿ®ÿ¬ÿ­ÿ²ÿ°ÿ³ÿ°ÿ°ÿ·ÿ¬ÿ¬ÿ¨ÿªÿÉÿ¾ÿ­ÿ±ÿªÿºÿ ÿ¨ÿ·ÿ§ÿ£ÿ°ÿªÿÀÿ«ÿ¨ÿ§ÿ¸ÿ²ÿªÿ­ÿºÿ¸ÿ²ÿºÿ²ÿºÿ¾ÿ´ÿºÿÃÿ½ÿ¶ÿªÿ¤ÿ¯ÿ°ÿªÿ©ÿ³ÿ«ÿ¤ÿ¢ÿºÿ¼ÿ²ÿ«ÿ¤ÿ¼ÿÿÿ ÿ®ÿ©ÿ¿ÿ§ÿ²ÿÿ°ÿÀÿ¯ÿ­ÿ°ÿ²ÿ®ÿÿ¥ÿ³ÿ¯ÿ­ÿ¬ÿ§ÿ¡ÿ¦ÿ¯ÿ¥ÿ ÿªÿÿ¢ÿ¢ÿ®ÿ·ÿ´ÿÿ­ÿ¹ÿ®ÿÿºÿ¨ÿºÿ¸ÿ¯ÿ§ÿ¸ÿ£ÿ®ÿÿ±ÿ½ÿ±ÿ®ÿ¶ÿ±ÿ¦ÿ£ÿ«ÿÿÿ°ÿªÿ¦ÿ¥ÿ³ÿ½ÿ±ÿ±ÿÿ¥ÿ¢ÿ¨ÿ¼ÿ£ÿ·ÿ¬ÿ©ÿ¬ÿ±ÿ¬ÿ¹ÿ¢ÿ£ÿ®ÿ´ÿ®ÿ­ÿ¯ÿ­ÿ³ÿ®ÿ¥ÿ¢ÿ¢ÿ®ÿºÿ±ÿ©ÿ°ÿ´ÿ¹ÿ¯ÿªÿ§ÿ´ÿ®ÿ¬ÿÿ½ÿÿ®ÿ¬ÿ«ÿ²ÿÁÿ¼ÿ¾ÿ¸ÿ±ÿ£ÿ¢ÿ¼ÿÄÿµÿ§ÿ§ÿ¬ÿ²ÿ´ÿ¬ÿªÿ¬ÿ«ÿ§ÿ¯ÿ«ÿ¥ÿ£ÿ©ÿ¥ÿ©ÿ£ÿ£ÿÿÿuÿ ÿ¢ÿ´ÿºÿ¯ÿ±ÿ¶ÿ«ÿÿÿ§ÿ©ÿ®ÿ¸ÿ»ÿ²ÿ¬ÿ²ÿ³ÿ¯ÿ¬ÿ¥ÿ¦ÿÿ ÿªÿÿ¤ÿ«ÿ¡ÿ¯ÿÿÿ­ÿ®ÿ²ÿ©ÿ¦ÿªÿ©ÿ²ÿ°ÿ¢ÿ¤ÿ¬ÿ²ÿ©ÿÿ¯ÿ­ÿ£ÿ²ÿ©ÿ¢ÿÿ¦ÿ©ÿ±ÿªÿ¨ÿ»ÿ²ÿ²ÿ­ÿ´ÿ¶ÿ¯ÿ¤ÿ¡ÿ¸ÿ»ÿ¨ÿ«ÿ´ÿ·ÿ²ÿ¨ÿ¯ÿ¶ÿ¦ÿ¯ÿ¾ÿÂÿ¶ÿ¢ÿ¼ÿ­ÿ¼ÿ¹ÿ¬ÿ ÿ¨ÿ´ÿ´ÿ¸ÿµÿµÿ´ÿ±ÿ¦ÿÿ¤ÿ®ÿ¸ÿ¼ÿ³ÿªÿ¦ÿ°ÿ§ÿ ÿ§ÿÿ²ÿ¨ÿ¢ÿÿÿÿ¥ÿ®ÿ­ÿ¤ÿÿÿÿ£ÿÿÿÿÿÿ«ÿÿÿÿÿÿÿÿÿÿÿÿÿÿÿÿ ÿÿ¥ÿªÿÿ|ÿ|ÿÿ¢ÿÿÿ¦ÿÿÿÿ¯ÿ¨ÿÿÿ«ÿÿÿ£ÿÿÿÿÿÿÿÿÿÿÿÿÿÿÿ´ÿÿÿÿÿÿ¤ÿÿÿÿÿ|ÿsÿÿ¢ÿÿÿÿ¤ÿÿxÿ¸ÿÿÿ¤ÿ¬ÿÿÿ¨ÿÿÿÿÿÿ¡ÿ ÿÿÿÿ¤ÿÿÿªÿÿÿÿ©ÿÿ¤ÿ¯ÿ¦ÿÿÿÿÿÿÿ¬ÿ­ÿ§ÿ¦ÿÿ¨ÿ¬ÿ³ÿ§ÿ¦ÿ¤ÿ¤ÿ«ÿÿ¤ÿ²ÿ¨ÿ«ÿ ÿÿÿ©ÿ­ÿ±ÿ¨ÿ°ÿ¬ÿÿÿ¶ÿ³ÿ­ÿ¯ÿ¦ÿ±ÿ§ÿ­ÿ¬ÿ¥ÿ¨ÿ­ÿ¹ÿÃÿ¶ÿ¬ÿ³ÿµÿ§ÿ¬ÿ²ÿ­ÿ¶ÿ¢ÿ¢ÿÿ¡ÿ©ÿ°ÿ¶ÿ½ÿ¸ÿ°ÿ¹ÿºÿ«ÿ´ÿÿªÿ¯ÿ·ÿ°ÿ¢ÿµÿ¬ÿÿÿ²ÿ¸ÿ½ÿ¸ÿ©ÿ«ÿ´ÿµÿ³ÿ»ÿ¨ÿ®ÿ§ÿ¯ÿ½ÿ·ÿ¯ÿ¬ÿ¨ÿ«ÿ«ÿ¨ÿ¢ÿ¤ÿ¯ÿªÿ»ÿÃÿ³ÿÁÿÿ£ÿÿ£ÿÿ­ÿ²ÿ¥ÿ©ÿ®ÿ­ÿ¶ÿµÿ©ÿ¯ÿ§ÿ©ÿÿ©ÿÿ¥ÿ®ÿ²ÿÿ¯ÿ¶ÿ®ÿ³ÿ±ÿ«ÿ³ÿ±ÿ´ÿ¤ÿ¬ÿºÿÿ»ÿ¶ÿ¥ÿÿÿ¦ÿ³ÿ¶ÿ­ÿ©ÿ¥ÿªÿ¦ÿ¥ÿ¶ÿ¯ÿ¦ÿÿ¶ÿ­ÿ ÿÿÿÿÿÿÿÿxÿlÿkÿbÿnÿlÿhÿrÿ{ÿÿÿÿÿÿÿÿÿ¢ÿÿ¤ÿ­ÿÿÿÿÿÿÿÿ¢ÿÿlÿoÿÿ|ÿÿÿLÿPÿMÿcÿTÿaÿaÿZÿdÿoÿwÿ}ÿmÿsÿÿÿvÿqÿjÿbÿjÿxÿÿÿÿÿ³ÿ±ÿ´ÿÿ©ÿ°ÿ¨ÿ§ÿ¬ÿ¨ÿµÿ´ÿ¨ÿ¦ÿ¡ÿ§ÿÿÿ¦ÿ¬ÿÿÿ¨ÿ ÿ¡ÿÿÿ¡ÿ§ÿ²ÿ¦ÿÿ¼ÿ¬ÿªÿÿÿÿÿ°ÿ¯ÿ¢ÿªÿ¸ÿ«ÿ¤ÿÿ³ÿÅÿ©ÿ¹ÿÀÿ·ÿªÿ°ÿ³ÿ¦ÿ¨ÿ£ÿ·ÿ³ÿ°ÿÿ¸ÿ´ÿ±ÿªÿ­ÿ¯ÿ¥ÿ ÿ£ÿ£ÿ©ÿÿ£ÿ°ÿ§ÿ¥ÿ²ÿ­ÿ§ÿ§ÿ¤ÿ§ÿÿ°ÿÃÿ·ÿµÿªÿµÿ´ÿ·ÿ¿ÿµÿ£ÿÿÿ«ÿ¨ÿ¡ÿ¯ÿ©ÿÿ²ÿºÿ±ÿ«ÿ¯ÿºÿÅÿ¹ÿ«ÿÿ­ÿ©ÿ¬ÿ£ÿÿ«ÿ°ÿÿ¡ÿ·ÿ«ÿ¥ÿ¢ÿÿ¥ÿ¢ÿ¢ÿ¨ÿ­ÿ£ÿÿ³ÿ¦ÿ­ÿ½ÿ¦ÿ©ÿ¢ÿ¢ÿªÿÿTÿ%ÿÿ'ÿ$ÿÿþÿ'ÿ9ÿÿþ»ý?ýýIþßþ6ÿ4ÿÿ%ÿ5ÿ@ÿTÿlÿ}ÿÿÿÿ¦ÿÿÿÿ§ÿ°ÿ­ÿ²ÿµÿ¤ÿ³ÿ±ÿÃÿ¤ÿÿ«ÿ¬ÿÿ¤ÿ´ÿ¨ÿÿ¤ÿ§ÿÿ¨ÿ§ÿªÿ»ÿ¿ÿ¯ÿ£ÿ¬ÿ´ÿ§ÿ§ÿ±ÿ§ÿ«ÿ¯ÿ¤ÿÿ©ÿ­ÿ¬ÿ§ÿ©ÿ»ÿ¹ÿ¨ÿªÿ´ÿ²ÿªÿ­ÿµÿµÿ£ÿ£ÿÿÿÿ¡ÿ«ÿ°ÿªÿ ÿ³ÿ¨ÿ£ÿ©ÿ±ÿ­ÿ²ÿ´ÿ©ÿ£ÿÿÿªÿ¨ÿ­ÿ­ÿ³ÿ³ÿ«ÿ§ÿ¡ÿ­ÿÿ®ÿ­ÿ³ÿ¤ÿ ÿ ÿÿÿ«ÿÿ¼ÿ®ÿ©ÿ¶ÿ¶ÿ®ÿ¯ÿ°ÿ­ÿµÿ¯ÿ­ÿ±ÿªÿ¤ÿ¤ÿªÿ®ÿ¤ÿ¦ÿÿ§ÿ¡ÿÿÿ©ÿ¯ÿ­ÿ©ÿ¯ÿ¢ÿÿ³ÿ§ÿÿ¤ÿ©ÿ¡ÿ¤ÿ£ÿ¤ÿ«ÿ§ÿ¢ÿ©ÿ¬ÿ¨ÿµÿ¾ÿ¶ÿ¨ÿ ÿ²ÿ¸ÿ®ÿªÿ²ÿ®ÿªÿ­ÿ³ÿ¬ÿ®ÿ¦ÿªÿ´ÿ«ÿ®ÿ£ÿ®ÿ¬ÿ³ÿ¶ÿºÿºÿ¬ÿÿ§ÿ¯ÿ¬ÿ«ÿ¡ÿ¡ÿ§ÿªÿªÿ­ÿ¹ÿ­ÿ«ÿ³ÿ®ÿ§ÿ¢ÿÿªÿ¦ÿ°ÿ·ÿ¡ÿÿ±ÿ´ÿ«ÿ¡ÿªÿ»ÿ®ÿªÿ±ÿ´ÿ¯ÿ¬ÿ³ÿ¼ÿ«ÿ­ÿ£ÿ¥ÿ¬ÿ¬ÿ©ÿ§ÿ¡ÿÿ³ÿ®ÿ­ÿ©ÿ¡ÿ¬ÿ­ÿ°ÿ¶ÿÀÿÃÿ±ÿ¬ÿ¯ÿ«ÿ¬ÿ­ÿ¤ÿÿ¥ÿªÿ©ÿ¤ÿ ÿÿÿ¯ÿ«ÿ¶ÿ°ÿÿÿÿÿÿÿ£ÿÿÿ¦ÿ©ÿ¤ÿÿÿÿ£ÿÿ£ÿ°ÿ¥ÿÿWÿÿöþaÿÿÿ¦ÿ¨ÿÿÿ«ÿ©ÿÿ¢ÿÿ¦ÿÿ¬ÿ¥ÿ¦ÿµÿ±ÿ¥ÿ±ÿ¯ÿ«ÿµÿ¥ÿÿÿÿÿÿ¢ÿ¨ÿ¨ÿ©ÿ«ÿ®ÿ©ÿ¬ÿ§ÿÿÿÿÿÿ}ÿÿÿÿ®ÿ·ÿ²ÿ·ÿ¶ÿÿ§ÿ¢ÿ¥ÿ¤ÿ­ÿ¦ÿ¥ÿ«ÿÿ®ÿªÿ ÿ°ÿ²ÿ²ÿ°ÿ¨ÿªÿ¸ÿ¼ÿºÿªÿ§ÿ¨ÿ¡ÿÿ¨ÿ¶ÿºÿ¯ÿ¢ÿ«ÿÿÿ¹ÿ·ÿ§ÿ²ÿ´ÿ£ÿÿ­ÿ¹ÿ¶ÿ§ÿ±ÿ·ÿªÿ¨ÿ³ÿ°ÿ¥ÿ§ÿ­ÿ´ÿ¹ÿ¯ÿ¹ÿ ÿ¤ÿ°ÿ±ÿ²ÿ¬ÿÿªÿ¯ÿ³ÿ¯ÿ§ÿ¥ÿ¯ÿ¹ÿ¸ÿ¸ÿ¸ÿ§ÿ³ÿÂÿ©ÿ¦ÿ¾ÿÀÿµÿ¤ÿ©ÿ¶ÿ³ÿ®ÿ¬ÿÿºÿ¹ÿµÿ½ÿ·ÿ¯ÿ±ÿ°ÿ«ÿ³ÿ«ÿ¬ÿ°ÿ¸ÿºÿ²ÿ­ÿ¶ÿµÿ±ÿªÿ¦ÿ¼ÿºÿ±ÿªÿ¬ÿ®ÿ®ÿ³ÿ®ÿ­ÿ«ÿ¨ÿ°ÿ¬ÿ«ÿ¯ÿ¨ÿ¢ÿ¸ÿ®ÿ¢ÿ¤ÿµÿ·ÿ¦ÿ¤ÿ§ÿ­ÿ·ÿ²ÿ²ÿ©ÿ«ÿ±ÿµÿ°ÿ©ÿªÿ±ÿ±ÿ«ÿ³ÿ¬ÿ¿ÿ²ÿ¬ÿ³ÿ²ÿ¯ÿ±ÿ´ÿ²ÿ­ÿ®ÿ·ÿ¼ÿ°ÿ·ÿªÿ­ÿ´ÿ¶ÿ«ÿ¥ÿ¯ÿªÿÿ¨ÿÆÿ«ÿÿ°ÿ±ÿ¼ÿ³ÿ¨ÿ¨ÿ¯ÿ¾ÿÀÿ·ÿ´ÿ»ÿ¼ÿ¹ÿºÿ°ÿ¬ÿªÿ°ÿ·ÿ¶ÿ°ÿ¬ÿ·ÿ¸ÿ§ÿ£ÿ­ÿµÿ¦ÿ¢ÿ»ÿÂÿ±ÿ­ÿµÿ¶ÿ·ÿ ÿ®ÿ¶ÿ®ÿ¬ÿ°ÿ·ÿµÿ¥ÿ¨ÿ²ÿ­ÿ±ÿ²ÿªÿ³ÿÃÿ¸ÿ¼ÿµÿªÿ¢ÿÿ¨ÿ§ÿ¤ÿ±ÿ®ÿ¤ÿ©ÿÉÿ©ÿ¥ÿ±ÿªÿ³ÿªÿ¯ÿ±ÿ³ÿ±ÿ¥ÿ¨ÿ©ÿ³ÿÿ±ÿ©ÿ±ÿ©ÿ­ÿÀÿ·ÿ¶ÿµÿ¨ÿ¤ÿ­ÿ­ÿ­ÿÿ¹ÿ¥ÿ²ÿ°ÿ²ÿ¹ÿªÿ¨ÿ²ÿ«ÿ©ÿ¶ÿ«ÿÿ£ÿ¸ÿ¯ÿ¸ÿ¡ÿ±ÿ³ÿ­ÿ­ÿ§ÿÿÿªÿ¯ÿ¯ÿ²ÿµÿÂÿ­ÿ¨ÿ²ÿ¬ÿ³ÿµÿ®ÿ©ÿ«ÿ­ÿ²ÿºÿ·ÿ­ÿ±ÿ®ÿ¦ÿ²ÿ¤ÿ«ÿ²ÿ¯ÿ¯ÿ®ÿ«ÿ¸ÿ»ÿ¶ÿ±ÿ¬ÿ­ÿ¨ÿ¦ÿ«ÿ­ÿ­ÿ±ÿ±ÿ»ÿ¿ÿÆÿ¹ÿ«ÿ³ÿ¥ÿ¥ÿ¶ÿ¯ÿ©ÿ¨ÿ®ÿ­ÿ¸ÿ¡ÿ³ÿ®ÿÀÿ§ÿ¯ÿ¥ÿ«ÿ¬ÿªÿ´ÿ¼ÿ²ÿ¢ÿÿ§ÿ£ÿªÿ­ÿ¾ÿ·ÿ¡ÿ°ÿµÿ¶ÿ®ÿ«ÿ´ÿ°ÿ¤ÿ¦ÿ¨ÿÿªÿ­ÿÿ£ÿ§ÿ§ÿ³ÿ¯ÿ´ÿ®ÿ©ÿ©ÿ±ÿºÿ²ÿ«ÿ¬ÿ­ÿ­ÿ§ÿ©ÿµÿµÿ¾ÿ§ÿ¸ÿºÿ·ÿ½ÿ¯ÿ¦ÿ®ÿ£ÿ©ÿ»ÿµÿ²ÿµÿ§ÿ¦ÿ£ÿ®ÿÿ´ÿ¬ÿÿ¤ÿ£ÿÿªÿ°ÿ¯ÿªÿ£ÿÿ¢ÿªÿ«ÿ¥ÿÿÿÿ±ÿ»ÿ½ÿÿÿ§ÿ¨ÿÿ©ÿ©ÿÿ¤ÿ£ÿÿÿ£ÿ ÿÿÿ°ÿ¬ÿ¦ÿ¥ÿÿÿªÿ£ÿ¥ÿÿ¦ÿ£ÿ¨ÿ£ÿÿ¦ÿ§ÿ£ÿ¬ÿ§ÿÿÿÿ´ÿÿ¬ÿÿ¢ÿ§ÿ¤ÿ£ÿÿÿ¥ÿ®ÿ«ÿÿ ÿ¢ÿÿÿÿÿÿÿ§ÿ¶ÿ²ÿÿÿ£ÿ§ÿ¥ÿÿÿ¬ÿ¥ÿ¨ÿ¦ÿÿÿÿÿÿÿÿÿÿÿÿÿÿÿ°ÿ¸ÿÿÿ·ÿ¦ÿ¡ÿÿÿÿ¨ÿ¨ÿ¨ÿ¨ÿÿÿÿÿ¢ÿ­ÿ¨ÿ¦ÿÿÿ­ÿÿ¢ÿªÿ ÿ©ÿÿ¢ÿÿÿÿÿÿÿ«ÿ§ÿ¡ÿÿ¢ÿ¢ÿ°ÿ ÿÿÿ¬ÿÿ°ÿªÿ¤ÿÿ¯ÿ¥ÿ¥ÿ§ÿ¥ÿ¨ÿÿ¡ÿ©ÿ°ÿ´ÿ¶ÿ¶ÿºÿ¼ÿ­ÿ»ÿ²ÿ±ÿ±ÿ°ÿ³ÿ¶ÿ®ÿªÿ½ÿ²ÿªÿ»ÿ²ÿ¯ÿµÿºÿ°ÿ³ÿ­ÿ²ÿ¸ÿ´ÿ³ÿ¯ÿ±ÿ»ÿªÿ¢ÿ´ÿ¸ÿ´ÿ¡ÿ©ÿ¿ÿ²ÿ ÿ³ÿ«ÿ±ÿ§ÿªÿ¥ÿ²ÿ´ÿ«ÿ£ÿªÿ­ÿ«ÿ°ÿ®ÿ­ÿ¶ÿ·ÿ´ÿ°ÿ¥ÿ¯ÿ®ÿ¨ÿ¦ÿ¯ÿ¬ÿ¶ÿ³ÿ³ÿ¨ÿ®ÿ¥ÿ©ÿ¡ÿ¹ÿÀÿ¡ÿ´ÿ¶ÿ±ÿ¯ÿ¨ÿ°ÿ³ÿ­ÿ¬ÿ§ÿ«ÿ¸ÿ¹ÿ²ÿµÿ§ÿ¡ÿÿÿ­ÿ³ÿ¼ÿÿ¢ÿºÿ´ÿ³ÿ­ÿ±ÿ¬ÿ©ÿµÿ§ÿ¤ÿ©ÿ¬ÿ®ÿ°ÿ´ÿµÿ·ÿ¶ÿ­ÿ«ÿ§ÿÿ ÿÿ²ÿ©ÿ¢ÿ±ÿ®ÿÿ§ÿ¬ÿ»ÿ¤ÿ®ÿ¦ÿ³ÿÂÿ¶ÿ¯ÿ¤ÿ¦ÿ¯ÿ³ÿ±ÿ¨ÿ©ÿ«ÿ°ÿ¶ÿ®ÿ®ÿ®ÿ¸ÿÂÿ¯ÿªÿÿ¡ÿªÿ¯ÿ¥ÿ­ÿ²ÿÿ©ÿ¤ÿ¦ÿ¡ÿÿªÿ¥ÿªÿ¦ÿ¸ÿ»ÿ­ÿ¦ÿ£ÿ£ÿªÿµÿ·ÿ¬ÿ¨ÿªÿ§ÿ¬ÿ«ÿ³ÿ«ÿÿÿ¤ÿ¡ÿ¤ÿ¼ÿ¨ÿÿ¤ÿ³ÿ°ÿ«ÿ£ÿ¤ÿ ÿ ÿ¤ÿ²ÿ§ÿ¦ÿ­ÿÿ¤ÿªÿ¨ÿ³ÿ¸ÿ¨ÿÿ ÿ¢ÿ­ÿ­ÿ§ÿ¥ÿ¤ÿ¬ÿ¦ÿ¨ÿ§ÿªÿ¯ÿÿ§ÿ³ÿ°ÿ¢ÿÃÿÿ£ÿ¨ÿÿªÿ«ÿ­ÿ°ÿ¦ÿ¨ÿ·ÿÇÿ¥ÿÿ¦ÿÿ¡ÿ³ÿ¹ÿ«ÿ¡ÿ¬ÿ¯ÿªÿ­ÿ²ÿµÿÄÿ¼ÿ½ÿ¯ÿ·ÿ¬ÿÿÿ®ÿ°ÿ¶ÿ¬ÿ«ÿ¾ÿºÿ½ÿ£ÿ£ÿ­ÿ¥ÿ°ÿ·ÿ¤ÿ¤ÿ©ÿ¡ÿÿ¥ÿ°ÿ¬ÿ©ÿ§ÿÿ ÿ¬ÿ©ÿ¤ÿ¬ÿ³ÿ¨ÿ§ÿ¬ÿ«ÿ¯ÿ®ÿ²ÿ®ÿ¬ÿ°ÿ³ÿ«ÿÿ©ÿºÿ¯ÿ²ÿÿ¶ÿºÿ­ÿ ÿºÿ¯ÿ¬ÿ¦ÿ¯ÿ®ÿµÿ¦ÿ­ÿ±ÿ¯ÿ©ÿ¨ÿÿÿ¬ÿ·ÿ¯ÿ«ÿ¬ÿ¸ÿ´ÿ¦ÿ¥ÿÿ¥ÿ ÿÿ¬ÿÿ¥ÿ®ÿ¨ÿ¶ÿ´ÿ¶ÿ³ÿsÿ(ÿÿÿ³ÿ¦ÿ¬ÿ¹ÿ¶ÿ¨ÿ£ÿ¥ÿ¥ÿ£ÿ§ÿ´ÿ®ÿ¬ÿ®ÿ«ÿ¬ÿ¨ÿ­ÿ§ÿ°ÿºÿ´ÿ²ÿ«ÿ©ÿªÿ§ÿ§ÿ¤ÿ¢ÿ¡ÿ¢ÿ±ÿ´ÿªÿ¤ÿ©ÿ²ÿ¯ÿ³ÿ´ÿ¯ÿ®ÿÿ¦ÿ¢ÿ·ÿ«ÿÿ¡ÿªÿ¢ÿµÿ²ÿ²ÿ²ÿ¨ÿÿ¨ÿ²ÿ£ÿ«ÿ´ÿÿ£ÿµÿ¯ÿ§ÿ¶ÿ³ÿ¥ÿ¦ÿ¬ÿ¨ÿÿÿ¦ÿ£ÿ¥ÿªÿ¥ÿ®ÿµÿ°ÿ¶ÿ³ÿ¦ÿ³ÿÅÿ¦ÿµÿ»ÿ¦ÿÿªÿºÿÿ¸ÿ±ÿ®ÿ®ÿ½ÿ£ÿ¢ÿ¢ÿ©ÿ²ÿ¥ÿ¥ÿ¨ÿªÿÿÿÿ°ÿ±ÿ¬ÿ±ÿ³ÿ«ÿ©ÿ¯ÿ¯ÿ³ÿ²ÿ±ÿµÿ¸ÿÀÿÿÿÿÿÿÿÿªÿ ÿÿ¥ÿµÿ©ÿ­ÿ¸ÿ«ÿ°ÿ¡ÿ ÿ­ÿ¡ÿÿ ÿªÿÿ¢ÿÿ¦ÿ¢ÿ¬ÿ ÿÿ¨ÿ¯ÿ¥ÿ·ÿ©ÿÿªÿ©ÿ­ÿ·ÿ°ÿ¨ÿ¥ÿ¡ÿªÿ°ÿ¦ÿ§ÿµÿ»ÿ¯ÿ¢ÿ¨ÿ¬ÿ¯ÿ¨ÿ¯ÿ²ÿ¡ÿ¢ÿÿ¶ÿ¤ÿ¦ÿ§ÿµÿºÿ­ÿ®ÿ¤ÿ­ÿ³ÿÁÿÿ²ÿÿÿÿÿ®ÿ©ÿÿ£ÿ¾ÿ·ÿ§ÿÿ©ÿ¨ÿ¬ÿ¡ÿÿ­ÿµÿ³ÿ ÿÿªÿ«ÿ¦ÿ¥ÿ²ÿ®ÿ©ÿ¡ÿ¬ÿ°ÿÿÿÿ¯ÿ§ÿÿ«ÿ¯ÿ§ÿ°ÿ¬ÿ¦ÿ«ÿÿªÿ®ÿ¿ÿ­ÿ¨ÿÿ§ÿ¬ÿ©ÿ¬ÿÿ¨ÿ¨ÿ¿ÿ´ÿµÿ³ÿ¥ÿ¨ÿ¥ÿ®ÿ¸ÿ®ÿ£ÿ©ÿ ÿÿ£ÿ©ÿ©ÿÿ¢ÿ­ÿ¨ÿ«ÿ¤ÿ¬ÿ«ÿ®ÿ³ÿ©ÿ©ÿ±ÿªÿ¡ÿ¥ÿ©ÿ¹ÿ°ÿ¥ÿ¯ÿªÿ¢ÿ¤ÿ¸ÿÄÿ¶ÿÿÿ¢ÿªÿ«ÿªÿ´ÿªÿ¡ÿ¡ÿªÿÿ±ÿ¨ÿ¼ÿ³ÿ©ÿ©ÿ®ÿ¬ÿ®ÿ´ÿ«ÿ¡ÿ¢ÿ«ÿ§ÿ¬ÿ²ÿ£ÿ¬ÿ·ÿ®ÿ¯ÿ³ÿ¹ÿ¦ÿ¤ÿ±ÿ¡ÿÿ¡ÿªÿ½ÿªÿ²ÿ²ÿ¦ÿ«ÿ®ÿ­ÿ²ÿÿ¨ÿ¬ÿ£ÿ®ÿÿ®ÿ¨ÿ¯ÿ±ÿ­ÿ·ÿ¼ÿ¨ÿ±ÿ³ÿÃÿºÿ¤ÿ«ÿ§ÿ¤ÿ¥ÿ·ÿ¯ÿ®ÿ¯ÿÿÿ¨ÿ¯ÿ²ÿ±ÿ¬ÿ³ÿ­ÿªÿ½ÿ²ÿ®ÿ±ÿªÿ±ÿÿ¹ÿ¹ÿ¢ÿ²ÿ¸ÿ¶ÿ¤ÿ¥ÿ¿ÿ©ÿÿ¤ÿ²ÿ¥ÿ¥ÿ¦ÿªÿ¥ÿ«ÿ¤ÿ³ÿ¡ÿ¬ÿ¨ÿ£ÿ¶ÿ»ÿªÿ³ÿµÿ¤ÿ¡ÿ¤ÿ¬ÿ¯ÿ©ÿ£ÿ¥ÿ¬ÿ£ÿ¤ÿ«ÿ¨ÿ²ÿ°ÿªÿªÿ°ÿ¹ÿÿ¬ÿ­ÿÿ©ÿ°ÿ¨ÿ¢ÿ³ÿÿÇÿ«ÿ§ÿµÿ²ÿÿ¥ÿ³ÿ¥ÿÿ¦ÿ®ÿ±ÿ©ÿ¯ÿ¢ÿ§ÿ¯ÿªÿ¢ÿ ÿ¢ÿÿ¥ÿ²ÿ¶ÿ·ÿ¸ÿ¸ÿ°ÿ±ÿ±ÿÿ¦ÿªÿ§ÿ®ÿ§ÿ«ÿ©ÿÿªÿ³ÿÿªÿ¯ÿÁÿºÿ²ÿ¬ÿ¶ÿ¥ÿ³ÿ´ÿ»ÿ·ÿ«ÿÿ¨ÿ³ÿ®ÿ°ÿ°ÿ´ÿ¤ÿ¨ÿªÿÿ¶ÿ»ÿ¦ÿ¯ÿ²ÿ¦ÿ§ÿ¨ÿ£ÿ®ÿ¯ÿ¬ÿ¼ÿ·ÿºÿÿªÿ§ÿ¡ÿ ÿ§ÿ³ÿ¸ÿ¬ÿÂÿ½ÿ®ÿ«ÿ°ÿÿ¤ÿ£ÿ¢ÿ£ÿ£ÿ¬ÿºÿ°ÿ®ÿ¤ÿ¦ÿ­ÿ±ÿ¨ÿ©ÿ²ÿ®ÿ°ÿ¯ÿªÿ±ÿ­ÿ´ÿ°ÿªÿ½ÿ¶ÿ¨ÿ©ÿ³ÿ®ÿÿÿ²ÿ­ÿ®ÿ ÿ±ÿ½ÿ¦ÿ ÿºÿ¶ÿ³ÿ¯ÿ·ÿ»ÿ¬ÿ¶ÿµÿ­ÿ±ÿ­ÿ¬ÿ²ÿ¸ÿ³ÿÿÿ®ÿ ÿÿ¢ÿ¤ÿªÿÿÿÿ±ÿ©ÿ¤ÿ²ÿ³ÿÿÿ½ÿ´ÿ¢ÿ¾ÿ£ÿÿ¬ÿ§ÿ¨ÿ¬ÿ°ÿ¨ÿ¨ÿ³ÿ²ÿ®ÿµÿ«ÿ£ÿ¨ÿ©ÿ¨ÿ¤ÿ¬ÿ´ÿ¡ÿ£ÿµÿ ÿ¡ÿÿÿ«ÿ´ÿ³ÿ¾ÿ°ÿÿ¥ÿ³ÿ§ÿ¦ÿ§ÿ³ÿ´ÿÿ­ÿ¹ÿ§ÿÿ´ÿ§ÿ¦ÿµÿªÿ¡ÿªÿ§ÿ¥ÿ­ÿ¯ÿ°ÿ±ÿµÿ¹ÿ¶ÿ¸ÿ±ÿ£ÿ¤ÿ©ÿ¯ÿªÿ°ÿ¿ÿ ÿÿ¦ÿ¡ÿ¯ÿ´ÿªÿ­ÿ¹ÿ¶ÿ¯ÿ±ÿ¬ÿªÿ²ÿµÿ§ÿ¥ÿ©ÿ¨ÿ±ÿµÿ¨ÿÿ¨ÿ²ÿ£ÿ¨ÿ¶ÿ©ÿ¢ÿÿÿ¹ÿ·ÿ¥ÿ²ÿ¯ÿ¶ÿ¤ÿ°ÿ­ÿ«ÿ®ÿÿ¢ÿ´ÿÂÿ­ÿÿ¢ÿªÿ¼ÿ¾ÿ¯ÿ«ÿªÿ¢ÿ¥ÿ­ÿ­ÿ³ÿ§ÿÿÿ©ÿÿ¡ÿ£ÿÿÿ¥ÿ®ÿ¿ÿµÿ¬ÿ¦ÿ¦ÿ¥ÿªÿ®ÿ§ÿ©ÿ©ÿ¦ÿ©ÿ§ÿ«ÿ²ÿ²ÿ¶ÿ·ÿ»ÿ¶ÿ³ÿÿ¥ÿÂÿ³ÿ¯ÿ¬ÿÿ²ÿÀÿªÿ°ÿ«ÿ¯ÿ¹ÿ­ÿÿ¤ÿ³ÿ¬ÿ£ÿ«ÿ¯ÿªÿ¦ÿ²ÿªÿ£ÿ£ÿ²ÿ«ÿ¨ÿ¤ÿÿ¬ÿ­ÿ¢ÿ´ÿ­ÿ¦ÿ±ÿ¬ÿ·ÿµÿ¸ÿ¬ÿ´ÿ¿ÿ«ÿ¦ÿ¬ÿªÿ·ÿ¯ÿ±ÿ´ÿ¬ÿÿ¢ÿ¯ÿ°ÿÿ¶ÿ¶ÿ¶ÿ©ÿ«ÿÿ£ÿ¨ÿ®ÿ¯ÿ­ÿ®ÿªÿ£ÿ¡ÿ¥ÿ­ÿ±ÿ±ÿ¶ÿ±ÿ«ÿ§ÿ±ÿ¨ÿ£ÿ¥ÿÿ¬ÿ¥ÿ¶ÿ¶ÿ´ÿ«ÿ£ÿ¢ÿ¨ÿ¢ÿÿÿÿ¨ÿÿ¥ÿ¬ÿÿ¤ÿ¦ÿªÿ¢ÿ¤ÿÿÿÿÿÿÿÿÿÿÿÿÿ¤ÿ ÿÿÿÿÿÿÿÿÿÿÿ}ÿÿÿÿÿ~ÿÿÿÿÿÿÿÿÿÿÿ¡ÿÿÿvÿÿÿÿÿÿ ÿÿÿÿÿÿÿÿÿÿÿÿÿÿÿ¢ÿÿÿÿ®ÿ¡ÿ½ÿ§ÿ±ÿÿÿÿÿ ÿ¢ÿÿÿÿÿ ÿ ÿÿÿÿÿÿÿ¡ÿÿÿÿ¦ÿ¤ÿ ÿ ÿ ÿÿ©ÿ¬ÿ¤ÿ¬ÿ£ÿ¡ÿ°ÿ¢ÿ¨ÿ¬ÿ³ÿÃÿ¸ÿ§ÿ°ÿÁÿ«ÿ¡ÿ¥ÿ®ÿ¸ÿ¹ÿ«ÿ£ÿ¢ÿ¨ÿ°ÿ±ÿ¬ÿ©ÿ´ÿ«ÿ¦ÿ°ÿ»ÿ±ÿ¸ÿÃÿ«ÿ®ÿ«ÿ¡ÿ¦ÿ±ÿ²ÿ­ÿ¦ÿ¦ÿ±ÿ³ÿ®ÿ«ÿÿ£ÿ­ÿ¦ÿºÿÿ¡ÿ ÿÿ¨ÿ®ÿ´ÿ¹ÿµÿ®ÿ¶ÿ¸ÿ¬ÿ±ÿ¬ÿ¬ÿ¿ÿ¾ÿ³ÿ±ÿ°ÿ©ÿ¦ÿÿªÿ±ÿ¹ÿ»ÿ°ÿ³ÿ¼ÿ±ÿ­ÿ¶ÿ¤ÿ¼ÿ²ÿ¦ÿµÿ¦ÿ®ÿ¯ÿ²ÿ­ÿ«ÿ¢ÿÿªÿ¯ÿ®ÿµÿµÿ±ÿ¼ÿ¿ÿ³ÿ½ÿ±ÿ¸ÿ½ÿ¾ÿµÿ¶ÿ±ÿ«ÿ±ÿ°ÿ«ÿ´ÿ¯ÿµÿÿ­ÿÿ±ÿ³ÿ­ÿ¤ÿªÿ«ÿ¦ÿ«ÿ³ÿ´ÿ¬ÿÿ¾ÿ±ÿ®ÿ¨ÿ²ÿ¡ÿ£ÿ¦ÿ¨ÿÿ§ÿ®ÿ±ÿ²ÿªÿ©ÿ§ÿ±ÿ¤ÿ¹ÿ¶ÿ¥ÿ¤ÿ¸ÿ²ÿ­ÿÿÿÿÿÿÿÿwÿoÿJÿ]ÿmÿaÿhÿ|ÿÿÿÿÿÿÿÿ¡ÿ¡ÿ¥ÿÿÿ¦ÿ¡ÿÿÿ ÿÿÿ¡ÿÿÿ}ÿmÿÿÿÿoÿgÿOÿ[ÿvÿjÿrÿqÿiÿsÿ{ÿxÿtÿgÿÿÿ~ÿÿ{ÿ{ÿrÿÿÿÿÿÿ¤ÿ¶ÿ´ÿ´ÿÀÿ±ÿ ÿ¦ÿÿÿ¤ÿºÿºÿ¬ÿ©ÿ¨ÿ¨ÿ¯ÿ´ÿ¬ÿªÿ ÿ¡ÿ®ÿ¶ÿ°ÿ¶ÿ£ÿÿ­ÿÿ§ÿ®ÿÿ¡ÿ­ÿ¦ÿ®ÿÿ¡ÿ°ÿ¬ÿ¤ÿ¥ÿ¦ÿ¢ÿ¦ÿÿ¤ÿ´ÿ®ÿºÿ®ÿ«ÿ¥ÿ ÿ¡ÿ¦ÿ§ÿÿ¬ÿ²ÿÉÿ¸ÿ©ÿ«ÿ«ÿ ÿÿ«ÿ±ÿªÿ¢ÿ¥ÿ­ÿÿ²ÿ¦ÿ¦ÿ§ÿ«ÿ£ÿ«ÿ³ÿ®ÿ²ÿ°ÿ®ÿ¾ÿ«ÿ£ÿ¢ÿ®ÿ«ÿ±ÿ¬ÿ¤ÿ¥ÿ¢ÿ¤ÿ°ÿ¨ÿ¶ÿ±ÿ¯ÿ®ÿ¥ÿ¨ÿ·ÿ¾ÿ³ÿ©ÿ­ÿ§ÿ ÿÿ§ÿªÿ¤ÿ¤ÿÿ¯ÿ´ÿÿ¡ÿ±ÿ¦ÿ¯ÿ¼ÿ°ÿºÿ·ÿ®ÿ­ÿªÿ ÿ«ÿÈÿ¯ÿÿÿ¤ÿ·ÿ¥ÿ¦ÿ¦ÿxÿ>ÿ1ÿAÿ9ÿHÿÿ$ÿFÿ8ÿÿþÿýßý6þ²þ!ÿEÿ
ÿ4ÿKÿBÿ\ÿlÿ|ÿÿÿÿ©ÿ§ÿ¦ÿÿÿªÿ­ÿ¡ÿ¡ÿ­ÿ¶ÿ¾ÿ±ÿ½ÿÿ­ÿ¬ÿ©ÿ ÿ£ÿªÿ¤ÿÿ¨ÿ¡ÿ¨ÿ¢ÿ¡ÿ©ÿ¶ÿµÿ©ÿ£ÿ§ÿ§ÿÿ£ÿ«ÿÿ±ÿ¶ÿ¨ÿ¥ÿ¯ÿ°ÿ­ÿ¬ÿ°ÿ³ÿ ÿ¢ÿ¤ÿ§ÿ°ÿ°ÿ¤ÿÿÿÿÿhÿpÿÿ ÿ©ÿ°ÿ¥ÿ ÿÿÿ­ÿ±ÿµÿ±ÿ²ÿ¯ÿ¨ÿ¨ÿ«ÿ¤ÿ¤ÿ§ÿ¹ÿ´ÿ¨ÿ¤ÿªÿ§ÿÿ´ÿ§ÿºÿ±ÿ²ÿ¢ÿÿ ÿÿÿ©ÿÿ²ÿ©ÿ¬ÿ²ÿ¦ÿ£ÿ³ÿ´ÿ£ÿ»ÿ»ÿ«ÿ³ÿ¸ÿ®ÿ¥ÿ¦ÿ«ÿ¯ÿ±ÿÿ´ÿ§ÿÿÿ©ÿ°ÿ«ÿ¯ÿ£ÿ¼ÿ³ÿ´ÿ´ÿ«ÿ¥ÿ¤ÿÿ£ÿªÿ£ÿ¬ÿ¥ÿÿÿÿ ÿ£ÿ¬ÿ¤ÿ§ÿ ÿ­ÿ½ÿ¶ÿ­ÿ¯ÿ®ÿ ÿ¨ÿ¦ÿ¨ÿ¯ÿ¬ÿªÿ®ÿ²ÿ¨ÿ³ÿ½ÿ§ÿ¤ÿ°ÿ¨ÿ¤ÿªÿ§ÿ´ÿ¾ÿ­ÿ³ÿ¬ÿ¨ÿ«ÿ®ÿ¯ÿ¶ÿ®ÿ®ÿ¬ÿªÿ°ÿ°ÿ¨ÿ¤ÿ¦ÿ¤ÿ«ÿ°ÿ ÿ£ÿ©ÿ¯ÿÀÿÿ¨ÿ·ÿ°ÿ«ÿ¬ÿ±ÿºÿ½ÿ·ÿ¯ÿ¤ÿ©ÿ¥ÿ©ÿ²ÿ«ÿ®ÿ£ÿªÿ±ÿµÿ²ÿ©ÿ®ÿÂÿÉÿ³ÿÿ¬ÿ²ÿºÿ®ÿ«ÿ³ÿ¬ÿ¬ÿ²ÿ¬ÿ¨ÿ¤ÿ«ÿ®ÿ¦ÿÿÿÿ ÿ§ÿ²ÿµÿÿÿÿÿÿÿÿÿÿÿ¥ÿ¢ÿ ÿ­ÿ·ÿ§ÿ®ÿ²ÿµÿ£ÿÿtÿDÿ7ÿyÿÿÿÿ¡ÿÿÿÿÿÿ¡ÿÿ¢ÿÿ§ÿ³ÿ«ÿ¬ÿ¯ÿ§ÿ°ÿ¼ÿ¦ÿ©ÿÿÿÿÿÿÿ£ÿ«ÿ«ÿÿ¡ÿªÿ³ÿ¨ÿÿ¤ÿ¦ÿÿÿÿ~ÿÿÿÿ¡ÿ®ÿ¹ÿ°ÿ°ÿÿ¥ÿ¤ÿ°ÿ±ÿ¨ÿ¤ÿ¥ÿ¡ÿÿ¥ÿ®ÿ©ÿ¬ÿ§ÿ«ÿ³ÿ«ÿ£ÿ¯ÿ¸ÿ¹ÿ¶ÿ¬ÿ·ÿ¥ÿÿ«ÿ°ÿ£ÿªÿ´ÿÿ ÿºÿ¸ÿ­ÿ©ÿ«ÿ³ÿ°ÿ§ÿ®ÿµÿ«ÿÿ¦ÿ¯ÿ¥ÿ¨ÿ¯ÿµÿ·ÿ­ÿ¬ÿ±ÿ£ÿ«ÿ©ÿÿ¢ÿ¬ÿ¬ÿ¥ÿ§ÿ­ÿ«ÿ­ÿµÿ±ÿ§ÿ«ÿ¶ÿ´ÿ®ÿ­ÿ¦ÿ£ÿ³ÿ³ÿ·ÿÿ¯ÿ¹ÿ¸ÿ°ÿ¦ÿ¦ÿ¬ÿ¬ÿ²ÿ²ÿ±ÿ¬ÿ½ÿÄÿºÿ´ÿµÿ¬ÿ¦ÿ·ÿ´ÿ¬ÿ²ÿÁÿ¶ÿÄÿÁÿ²ÿ°ÿ³ÿ«ÿ£ÿ³ÿÁÿ«ÿ­ÿ±ÿ­ÿ®ÿ¬ÿ¥ÿ¨ÿ²ÿ®ÿ²ÿµÿ ÿ°ÿ¬ÿ¸ÿµÿµÿ­ÿ¶ÿ¸ÿ¦ÿ£ÿ©ÿªÿ§ÿ¸ÿ·ÿ¼ÿ·ÿ¬ÿ±ÿ»ÿ¶ÿ¨ÿ§ÿ«ÿ¯ÿ§ÿ¤ÿ¯ÿÿ¾ÿºÿ³ÿµÿ´ÿ®ÿ¯ÿÀÿ¶ÿ®ÿ¨ÿ®ÿ·ÿ²ÿ®ÿ´ÿ®ÿªÿªÿ¤ÿ¯ÿ´ÿÿ¹ÿÎÿ¶ÿ³ÿ¤ÿ´ÿÃÿ¶ÿªÿ²ÿ±ÿªÿ¾ÿ²ÿ²ÿ¿ÿ¸ÿÃÿµÿ¦ÿ§ÿ£ÿ¢ÿªÿ¬ÿ¯ÿ­ÿ©ÿÿ¶ÿ¢ÿ©ÿ±ÿ­ÿ¯ÿ®ÿ¦ÿ¢ÿªÿ±ÿ¦ÿ¯ÿÿ©ÿ¿ÿ°ÿ²ÿ±ÿ¬ÿ·ÿ±ÿ¬ÿ±ÿ§ÿ°ÿ¶ÿ±ÿ­ÿÿ¶ÿ¤ÿµÿµÿ­ÿ«ÿ¬ÿ·ÿ½ÿ³ÿ³ÿ°ÿ ÿ¾ÿ¯ÿ¬ÿ°ÿ¬ÿµÿ²ÿ¬ÿ¯ÿ¶ÿµÿ­ÿ§ÿ¤ÿ­ÿ¼ÿ¤ÿµÿ­ÿ¢ÿ ÿ±ÿµÿ­ÿ£ÿ¥ÿ®ÿ«ÿ­ÿ­ÿ¨ÿ¾ÿ¦ÿ¬ÿ»ÿ²ÿ¼ÿªÿ¬ÿ¯ÿ«ÿ®ÿ®ÿ±ÿ¬ÿÿ¯ÿ©ÿÊÿªÿ¡ÿ¤ÿ¢ÿ¶ÿ½ÿ°ÿ¯ÿµÿ®ÿ©ÿ­ÿµÿºÿ·ÿ»ÿ­ÿ±ÿ»ÿ¯ÿ¯ÿ­ÿ²ÿ²ÿ¯ÿºÿ½ÿ°ÿ¹ÿ¸ÿ°ÿ³ÿ®ÿ¹ÿªÿ®ÿ´ÿ¬ÿ­ÿ½ÿ¾ÿ¶ÿ³ÿ±ÿ°ÿ­ÿ­ÿ­ÿ°ÿ®ÿ«ÿªÿ²ÿ¾ÿÄÿ³ÿ¨ÿ³ÿ¬ÿ°ÿ¼ÿ¨ÿ¯ÿ¿ÿµÿ½ÿ´ÿ¾ÿ´ÿ¬ÿµÿ°ÿÀÿ²ÿ±ÿ°ÿ°ÿºÿ»ÿ°ÿªÿ­ÿ²ÿ¨ÿºÿ¦ÿµÿ¶ÿªÿ±ÿ±ÿ£ÿ¤ÿ®ÿ¤ÿÿ§ÿ²ÿ¸ÿ¬ÿ±ÿ®ÿ¨ÿ²ÿ¤ÿ¥ÿ¦ÿ®ÿ¸ÿ®ÿ¹ÿµÿ©ÿ¯ÿ¨ÿÿªÿ«ÿ«ÿ²ÿ·ÿµÿ©ÿµÿ­ÿ¡ÿ¼ÿÂÿ®ÿ¶ÿ¶ÿ¸ÿ«ÿ«ÿ¹ÿ¶ÿ­ÿ­ÿ®ÿ©ÿ¯ÿ°ÿÿ°ÿÿÿ«ÿµÿÿªÿ¨ÿ¢ÿ©ÿ­ÿ¦ÿ¡ÿ¦ÿ§ÿÿÿÿÿ§ÿÿ§ÿÿÿÿ²ÿ¤ÿÿÿÿªÿ§ÿÿÿÿÿÿÿ¯ÿµÿ²ÿ­ÿ¦ÿ¦ÿ©ÿÿÿÿÿ¦ÿªÿ«ÿ ÿÿ¡ÿ¬ÿ§ÿÿÿÿÿÿÿÿÿÿÿ©ÿ§ÿ¨ÿÿ¤ÿ©ÿÿÿ¢ÿ¤ÿ¦ÿ£ÿÿÿ®ÿ£ÿ®ÿ§ÿ±ÿ ÿÿ¶ÿ¡ÿÿ¡ÿÿ¶ÿ±ÿ­ÿ¢ÿÿ¢ÿÿÿ®ÿÿÿÿ¢ÿ¶ÿ°ÿÿ¢ÿ§ÿ¢ÿ­ÿÿÿ¨ÿ¢ÿÿ¢ÿ¦ÿÿ¬ÿ®ÿ¥ÿ¦ÿ¢ÿ¢ÿ«ÿ§ÿ¦ÿ°ÿ­ÿ¢ÿÿ¦ÿºÿÿ¤ÿÿÿ¤ÿÿÿ¤ÿ©ÿ ÿ ÿÿ¡ÿ¤ÿ¢ÿ¬ÿ±ÿµÿªÿ¥ÿ¥ÿ®ÿ¦ÿÿÿ¥ÿªÿ¢ÿÿÿ¬ÿ¦ÿ§ÿ¨ÿ£ÿªÿ®ÿ©ÿ­ÿ±ÿ²ÿ´ÿ¯ÿ¬ÿ­ÿ²ÿ¹ÿ³ÿ­ÿ¬ÿ¯ÿ¨ÿ¬ÿ¨ÿ³ÿ¢ÿÿ¬ÿµÿ·ÿ±ÿ¦ÿ¯ÿ½ÿ¶ÿªÿ¢ÿ­ÿµÿ­ÿºÿµÿ£ÿ¦ÿ®ÿ·ÿ®ÿÿ¥ÿ¡ÿ·ÿ¦ÿ°ÿ¾ÿ¨ÿ¦ÿ®ÿ§ÿ¸ÿÂÿ»ÿ³ÿ®ÿ¯ÿ¬ÿ­ÿ¹ÿµÿ´ÿºÿ°ÿ¸ÿµÿ¡ÿ°ÿ´ÿÿ¶ÿ§ÿ ÿ¯ÿºÿÊÿ²ÿ®ÿ¦ÿ²ÿ¤ÿ§ÿ¦ÿ¬ÿµÿ°ÿ°ÿµÿºÿ°ÿ£ÿ¤ÿ£ÿ¯ÿºÿ®ÿªÿ³ÿ®ÿ·ÿÿ«ÿ§ÿ´ÿ²ÿªÿªÿ¹ÿ¶ÿ®ÿ²ÿ²ÿ¬ÿ©ÿ³ÿÁÿ±ÿ¬ÿ¹ÿ´ÿ«ÿ¸ÿ¹ÿ«ÿ¬ÿ¦ÿ®ÿÂÿ¶ÿ²ÿÿÿ¢ÿ°ÿªÿ¼ÿ²ÿ¦ÿ«ÿ·ÿ§ÿªÿ²ÿ®ÿ¿ÿ°ÿ²ÿ­ÿ«ÿ²ÿ°ÿ­ÿ®ÿ±ÿ¯ÿ«ÿ²ÿ³ÿ¢ÿÿ¯ÿµÿ»ÿ®ÿ¤ÿ¥ÿªÿ®ÿ ÿ³ÿÿÿ¡ÿÿ¤ÿÿ£ÿ¦ÿ°ÿ©ÿ§ÿ²ÿ¬ÿ·ÿ½ÿ©ÿ¨ÿ±ÿ¯ÿ¥ÿ§ÿ¬ÿ¥ÿ¯ÿ£ÿ¬ÿ®ÿ¶ÿ¡ÿÿÿ±ÿÿ­ÿ°ÿ¨ÿªÿ¯ÿ¯ÿ´ÿ´ÿÿ°ÿ­ÿªÿ¢ÿ¨ÿ§ÿ¨ÿ¡ÿ©ÿ¡ÿ¡ÿ°ÿ¦ÿÿÿ¤ÿ©ÿ¤ÿªÿÿ¥ÿ¦ÿ¡ÿ­ÿ¬ÿ°ÿ¯ÿ¢ÿÿ©ÿªÿÿÿ¿ÿ¤ÿ¥ÿÿÿÿ¤ÿ¤ÿ¡ÿ¢ÿÿÿ¦ÿ£ÿÿ¡ÿ´ÿ¨ÿ ÿ¥ÿ¤ÿªÿ¯ÿ§ÿ©ÿ¢ÿ¦ÿ¬ÿ¿ÿÂÿ¾ÿ«ÿµÿ¼ÿ·ÿ¨ÿ¤ÿµÿ´ÿ¶ÿÿ²ÿ¬ÿ¼ÿ¯ÿ¦ÿ¨ÿ«ÿ¦ÿ°ÿ©ÿªÿ«ÿªÿ¢ÿ¥ÿ¥ÿªÿ²ÿ¬ÿÿ¡ÿ¬ÿ§ÿ ÿ¯ÿ¿ÿ·ÿ³ÿ¬ÿ¦ÿÿ¨ÿ²ÿ©ÿ¡ÿ±ÿ§ÿµÿ©ÿ°ÿ­ÿ¹ÿ´ÿÿ¤ÿ£ÿ¸ÿ®ÿ¢ÿÿ¸ÿ±ÿ­ÿ¦ÿ ÿÿ¬ÿ¶ÿªÿ½ÿÅÿÿÿ­ÿ­ÿ¯ÿ­ÿ¨ÿ¬ÿ±ÿ¬ÿ®ÿÿÿ¨ÿÿÿ¡ÿ¦ÿ¨ÿ´ÿÿ´ÿ¹ÿ¢ÿÿLÿÿÿ©ÿ´ÿ½ÿ¸ÿ«ÿ³ÿ¸ÿµÿ¥ÿ«ÿ±ÿ²ÿªÿ¯ÿºÿ°ÿ¥ÿ¯ÿ°ÿªÿ®ÿ¶ÿ¸ÿ¯ÿ¤ÿªÿ¬ÿ§ÿ²ÿ¦ÿÿªÿ±ÿ«ÿÿ¨ÿ¨ÿ¬ÿ³ÿ²ÿ¹ÿµÿ°ÿ¼ÿ³ÿ°ÿ·ÿ²ÿµÿ¡ÿ¥ÿ¦ÿÿ¬ÿ¡ÿ¦ÿ­ÿ§ÿÿÿ§ÿªÿ¶ÿ²ÿ©ÿ¯ÿ´ÿ®ÿªÿ¶ÿ´ÿ²ÿ¹ÿ³ÿ´ÿ¸ÿ¹ÿ­ÿ¤ÿ¡ÿ£ÿ§ÿ±ÿ­ÿ²ÿ ÿ¶ÿ¸ÿ²ÿ»ÿ¬ÿ¨ÿ­ÿÿ¶ÿÿµÿ²ÿ³ÿÿ¦ÿ¤ÿÿ¶ÿ«ÿÁÿ´ÿ»ÿ°ÿ¨ÿ¸ÿ±ÿ«ÿ°ÿ·ÿ´ÿ±ÿ°ÿ±ÿ«ÿ³ÿ¸ÿªÿÿ¡ÿ¶ÿ¾ÿ«ÿªÿ¿ÿ»ÿ´ÿ¯ÿµÿ£ÿÿÿ¢ÿ­ÿÿ²ÿ§ÿ­ÿ¢ÿªÿ¡ÿÿ¦ÿÿ¨ÿÿÿ¶ÿµÿ¼ÿ¦ÿÿµÿ¯ÿ¶ÿ¦ÿÿÿ¬ÿ´ÿ®ÿ¹ÿ¨ÿªÿ°ÿ¯ÿ²ÿ©ÿ¦ÿ©ÿ¨ÿ©ÿ±ÿ°ÿÿ¡ÿ·ÿ±ÿ¦ÿ¬ÿ¶ÿ¿ÿªÿ£ÿªÿªÿÿ£ÿ©ÿÿ¡ÿ©ÿ®ÿ²ÿ¯ÿ²ÿ¨ÿ¯ÿ¦ÿ±ÿ«ÿ¶ÿ¢ÿ«ÿÿÿ·ÿ¦ÿ§ÿ«ÿ½ÿµÿÿÿªÿÿÿªÿ¥ÿ¨ÿ¯ÿ­ÿ§ÿ¨ÿ¦ÿ¥ÿ«ÿ©ÿ°ÿ·ÿ°ÿ¢ÿ®ÿ³ÿ«ÿ¢ÿÿ®ÿ¯ÿ¢ÿ¬ÿ«ÿ ÿ©ÿ¯ÿÿ­ÿÿÿµÿ´ÿ®ÿ¢ÿ¬ÿ¢ÿ¨ÿÿ©ÿ¯ÿ°ÿÿ®ÿ²ÿÿ¤ÿ±ÿ±ÿ¢ÿ©ÿ´ÿ¡ÿÿÿ¨ÿ¦ÿ¥ÿ¯ÿ­ÿ¦ÿ°ÿµÿ©ÿ§ÿ«ÿ¨ÿ©ÿ¹ÿ´ÿ§ÿ­ÿ·ÿ°ÿªÿªÿ©ÿ¶ÿ¯ÿ§ÿ¶ÿ®ÿ ÿ¶ÿ­ÿ¬ÿ¾ÿÿ³ÿ§ÿ¨ÿ ÿ ÿ¥ÿ¢ÿÿ¢ÿ ÿÿ¨ÿ¨ÿ³ÿ­ÿ³ÿªÿ©ÿ­ÿ¯ÿ¶ÿ¶ÿ¯ÿ°ÿ²ÿ¬ÿ¦ÿ£ÿ«ÿ³ÿ°ÿ®ÿ¨ÿ°ÿ®ÿ§ÿ¢ÿ¦ÿ¦ÿ©ÿ²ÿ¹ÿ«ÿªÿ¸ÿ®ÿÿ¯ÿ²ÿ«ÿ©ÿ¡ÿ­ÿÿ¬ÿ¾ÿ«ÿÿ«ÿ²ÿ¶ÿ¢ÿ¢ÿ³ÿ£ÿµÿ¯ÿ²ÿªÿ¿ÿ¶ÿ ÿ§ÿ¬ÿ°ÿ¯ÿ¥ÿ¦ÿ¬ÿ§ÿÿ ÿ¬ÿ¹ÿ¶ÿÀÿ¶ÿ¦ÿ§ÿÁÿ¾ÿ¾ÿ¡ÿ«ÿ¨ÿÿªÿ¦ÿ£ÿÂÿºÿ¬ÿ³ÿ¦ÿ®ÿÂÿ³ÿ³ÿ¤ÿÿ³ÿªÿ«ÿ²ÿ®ÿ­ÿ¤ÿ¤ÿÿ¸ÿ¹ÿ´ÿ°ÿ´ÿµÿ£ÿ§ÿ°ÿ¥ÿ ÿ­ÿ¨ÿÿ©ÿ±ÿ¶ÿ¸ÿ­ÿ¬ÿ¯ÿ¤ÿ¦ÿ©ÿÿÿ±ÿ¹ÿÿ®ÿ¨ÿ¯ÿ©ÿ¼ÿ¡ÿ¯ÿ¬ÿ§ÿ¶ÿ®ÿÿ¦ÿ¹ÿ²ÿ¤ÿ¡ÿ³ÿ¶ÿ¯ÿ¿ÿ°ÿ©ÿ¶ÿ¶ÿ¨ÿ¥ÿ£ÿ¡ÿ¢ÿ­ÿ¸ÿ±ÿµÿ·ÿ­ÿ°ÿ®ÿ©ÿ¬ÿ®ÿ«ÿ­ÿ¦ÿ¨ÿ ÿÿ´ÿ¦ÿ°ÿ¡ÿ®ÿ©ÿ²ÿ¸ÿ¯ÿ¯ÿ°ÿ®ÿ¤ÿ³ÿ·ÿ¢ÿÿ¸ÿ¹ÿ´ÿ©ÿ§ÿ¯ÿ²ÿ©ÿ¡ÿ¥ÿ²ÿ³ÿ¸ÿ»ÿ±ÿ¯ÿµÿ³ÿ£ÿ­ÿ¶ÿ«ÿ«ÿ²ÿµÿÃÿ¥ÿÿ«ÿ¢ÿ³ÿÿ¬ÿ¨ÿ«ÿ³ÿ¦ÿ¯ÿ²ÿÿÿ­ÿ ÿ©ÿ¦ÿªÿ¯ÿ°ÿ£ÿÿÿ¤ÿ°ÿ§ÿ¨ÿ­ÿ¨ÿ¥ÿ©ÿ®ÿ©ÿ¨ÿ·ÿ¬ÿÿ¶ÿ²ÿ²ÿ¯ÿ·ÿ«ÿ ÿÿ©ÿ¸ÿ°ÿ¦ÿÀÿ³ÿ¬ÿ ÿ¨ÿ§ÿ©ÿ»ÿ¹ÿ¸ÿ²ÿ»ÿ­ÿ ÿ§ÿ­ÿ±ÿ­ÿ­ÿ­ÿ¢ÿ¤ÿ¶ÿ¹ÿ¯ÿ£ÿÿ®ÿ¯ÿ«ÿÿ³ÿ»ÿ ÿ«ÿ¯ÿºÿ½ÿ¡ÿ©ÿ ÿ½ÿ¡ÿ¥ÿ©ÿ´ÿ©ÿ§ÿ³ÿ¨ÿ¬ÿ´ÿµÿ²ÿ¶ÿ°ÿ©ÿ§ÿ§ÿ¨ÿ¯ÿ´ÿ®ÿ¦ÿ¦ÿ«ÿ©ÿ­ÿ¤ÿ¦ÿµÿ¹ÿ´ÿÃÿ´ÿ ÿ­ÿªÿ°ÿ¹ÿ­ÿ¼ÿ­ÿ³ÿ·ÿ¨ÿ¨ÿ¦ÿÿ ÿ£ÿ·ÿ±ÿÿ§ÿµÿ«ÿ®ÿ¶ÿ¦ÿ£ÿ¥ÿ¬ÿ¸ÿ­ÿ­ÿ¢ÿ¬ÿ¾ÿ¦ÿ©ÿ²ÿºÿ¢ÿÿ°ÿ¢ÿ¨ÿ±ÿµÿµÿ¸ÿ­ÿ²ÿ²ÿ§ÿ©ÿ­ÿ³ÿ±ÿ«ÿ¥ÿ£ÿªÿ¶ÿ¯ÿ¡ÿ±ÿ¶ÿ¬ÿ³ÿ­ÿÿ½ÿ¤ÿ¤ÿ³ÿ©ÿªÿÀÿ°ÿ½ÿµÿ³ÿ¦ÿ¸ÿµÿ²ÿ³ÿÿ¢ÿÿ©ÿ¸ÿ°ÿ¯ÿ²ÿ²ÿµÿ®ÿ£ÿ¯ÿ±ÿ±ÿ­ÿ«ÿ°ÿÿ«ÿÿ¨ÿÿÿ§ÿ¬ÿ¯ÿ»ÿµÿ²ÿ¤ÿ¦ÿ¦ÿ²ÿµÿ¨ÿ¨ÿÿÿ¢ÿ§ÿ²ÿ¨ÿ§ÿ©ÿ·ÿ´ÿ¥ÿ¯ÿ©ÿ§ÿ¬ÿ¨ÿ£ÿ²ÿ¨ÿ¼ÿµÿ­ÿ£ÿÿ­ÿ½ÿ°ÿ¥ÿ¡ÿ®ÿ´ÿ©ÿ«ÿ²ÿ²ÿ´ÿ¥ÿªÿ±ÿ¤ÿ°ÿ¸ÿµÿ§ÿ£ÿ§ÿ³ÿÿ±ÿ±ÿ¤ÿªÿºÿ»ÿ«ÿ°ÿ²ÿºÿ¶ÿ¶ÿ½ÿ´ÿ¦ÿÿÿÿÿÃÿµÿ¬ÿ®ÿ¢ÿ«ÿ²ÿ´ÿ¿ÿÿ°ÿ©ÿ¢ÿ¡ÿ¦ÿ©ÿ§ÿ«ÿ¨ÿ¤ÿªÿ©ÿ©ÿµÿ®ÿ«ÿ®ÿ«ÿ®ÿ¬ÿ­ÿ¨ÿ©ÿÿºÿ£ÿ«ÿ¤ÿÿ¬ÿ³ÿ¡ÿÿ¥ÿ´ÿ¶ÿµÿ¥ÿÿÿÿÿÿÿÿÿ£ÿÿÿÿ¢ÿÿÿÿÿÿÿÿÿÿÿÿÿÿÿÿÿÿÿÿrÿrÿÿÿÿÿ~ÿÿÿÿÿÿÿÿÿ¡ÿÿÿ¡ÿÿÿ¡ÿÿ¥ÿÿÿÿÿ£ÿÿÿÿÿÿÿÿÿÿÿÿÿÿÿ¬ÿ¥ÿÿÿÿÿvÿÿÿÿÿÿÿÿ¦ÿÿÿÿÿÿÿÿ ÿÿÿÿÿ£ÿÿÿÿ²ÿ¥ÿ¨ÿÿ£ÿ¢ÿÿÿÿ¢ÿ°ÿ­ÿ¨ÿ©ÿ£ÿ¦ÿ°ÿ¤ÿÿÿ°ÿ¬ÿ¤ÿ¦ÿ­ÿ¦ÿ¤ÿ¤ÿ¥ÿ¢ÿ©ÿ·ÿ°ÿ¯ÿµÿ«ÿ®ÿ¯ÿ­ÿ¨ÿºÿ·ÿ¤ÿªÿµÿ¸ÿÀÿ¬ÿ°ÿ°ÿ©ÿ¬ÿ¦ÿ­ÿºÿ­ÿ¨ÿ¡ÿªÿÃÿ¯ÿÿ°ÿ±ÿÿÿµÿ´ÿ°ÿ¯ÿ°ÿ»ÿ¸ÿ£ÿ¢ÿ´ÿ«ÿ¸ÿ¡ÿ¦ÿ¬ÿ¦ÿÿ¯ÿÿ ÿ®ÿ³ÿ­ÿ¦ÿ¦ÿ¨ÿÿÿ­ÿ³ÿ°ÿ«ÿ£ÿÿ¤ÿªÿ®ÿ·ÿ±ÿ«ÿ¢ÿ¤ÿ¶ÿ¹ÿªÿ­ÿ´ÿ¸ÿ¸ÿ¹ÿ·ÿ£ÿ ÿ£ÿ©ÿ±ÿ¶ÿµÿ¯ÿ¬ÿ­ÿ¤ÿ¢ÿµÿ¶ÿ»ÿÿ¯ÿ£ÿ´ÿ¸ÿ§ÿÿ ÿ¨ÿ±ÿ¸ÿ¹ÿ²ÿªÿ«ÿ¥ÿ¯ÿ®ÿ¢ÿÿ¢ÿ­ÿ¥ÿ®ÿ§ÿ­ÿ¤ÿ°ÿ¿ÿ¹ÿ°ÿªÿªÿ«ÿ¥ÿ²ÿÿ¬ÿ·ÿªÿªÿ°ÿ¨ÿ¦ÿ¬ÿ¢ÿÿvÿ_ÿeÿxÿ{ÿÿmÿxÿÿvÿÿÿÿÿÿÿ©ÿ¤ÿ©ÿÿ ÿ­ÿÿÿÿÿÿÿÿÿÿÿÿÿÿÿÿgÿWÿiÿÿnÿÿÿÿÿ|ÿsÿtÿ{ÿÿÿÿÿÿÿyÿÿÿÿÿ¯ÿ¥ÿÿÿ©ÿ²ÿ¨ÿ¡ÿ²ÿÿ£ÿ­ÿ´ÿ¯ÿ¦ÿ¨ÿ¨ÿÿ°ÿµÿ¨ÿ¬ÿÿ¬ÿ©ÿ©ÿ³ÿ¯ÿ¬ÿ¥ÿÿ¨ÿ¯ÿ¢ÿÿ¨ÿÿÿ­ÿ¥ÿ¦ÿªÿ­ÿ«ÿ§ÿ§ÿ«ÿ¶ÿÿªÿ­ÿÿÿ¥ÿ¢ÿÿ©ÿ°ÿ®ÿªÿÿªÿ§ÿ¾ÿ³ÿ²ÿ¤ÿ ÿ©ÿ§ÿ®ÿµÿ®ÿ¥ÿªÿ²ÿ®ÿ³ÿ­ÿªÿ¼ÿ»ÿ¦ÿÿ¡ÿÿÿ¦ÿ­ÿ¨ÿªÿ¸ÿ¡ÿ¤ÿ©ÿ«ÿ¢ÿ¦ÿ¯ÿ­ÿ§ÿ£ÿ±ÿ«ÿ±ÿ¸ÿ²ÿªÿ¬ÿºÿÂÿ¹ÿ¨ÿ¦ÿ®ÿ©ÿÿ©ÿ­ÿªÿ¢ÿ¨ÿ±ÿ­ÿ¦ÿ§ÿ¨ÿ§ÿ±ÿ¶ÿ­ÿ¶ÿºÿ²ÿ£ÿ©ÿªÿ¢ÿ°ÿ¡ÿÿÿ¸ÿ¯ÿÿ§ÿ§ÿÿdÿcÿrÿdÿ}ÿfÿuÿ~ÿqÿrÿKÿ)ÿ)ÿ?ÿjÿÿÿÿÿÿzÿÿ ÿÿÿÿÿ²ÿªÿ´ÿÿÿÿÿÿ ÿ ÿÿÿ£ÿÂÿ·ÿ¡ÿÿÿÿÿ¬ÿ«ÿ¤ÿ¶ÿ¡ÿ´ÿÿ¡ÿªÿ¶ÿ«ÿ¤ÿ¨ÿ©ÿ¯ÿ°ÿ«ÿ¶ÿ¬ÿ¤ÿµÿ©ÿ¢ÿ¡ÿ¥ÿµÿ¨ÿ°ÿ£ÿÿ«ÿÿÿ«ÿ°ÿªÿ¢ÿÿÿEÿxÿµÿ®ÿÿÿ£ÿ¥ÿÿÿ¤ÿ¯ÿ­ÿ¸ÿ»ÿ®ÿ¦ÿ§ÿ«ÿ¯ÿ¡ÿ²ÿ·ÿ§ÿ¤ÿ¯ÿ²ÿ­ÿ¤ÿÿ¬ÿÿ¬ÿ¤ÿ¨ÿÿÿÿ¥ÿ¦ÿ¡ÿ°ÿ©ÿ¢ÿ±ÿªÿÿ¥ÿ¬ÿ¨ÿªÿ¬ÿÆÿ°ÿ·ÿÀÿ¿ÿ©ÿÿ ÿ¶ÿ¯ÿ¨ÿ¥ÿ¤ÿ¢ÿ©ÿ®ÿªÿ¤ÿ¡ÿ­ÿ¤ÿ¯ÿ¬ÿÄÿ¯ÿ¤ÿ¤ÿ¤ÿ©ÿ©ÿªÿ©ÿ«ÿ£ÿÿÿ¦ÿ«ÿ¢ÿ³ÿ«ÿ¤ÿ¦ÿ©ÿ´ÿ·ÿµÿ¯ÿ¡ÿ­ÿ§ÿ§ÿ³ÿ®ÿ¦ÿ°ÿ´ÿ¥ÿ°ÿÔÿ¶ÿ¯ÿ¯ÿ¯ÿ¸ÿÃÿ½ÿ¨ÿ±ÿ¨ÿ·ÿ´ÿ¬ÿ¬ÿ°ÿ³ÿ¯ÿ¤ÿ¬ÿ¸ÿµÿ§ÿ­ÿ´ÿ¬ÿ¦ÿ¥ÿ°ÿ¨ÿ¦ÿ§ÿ°ÿ¹ÿÉÿÃÿ¯ÿÿ©ÿºÿ³ÿ¦ÿ·ÿ¾ÿºÿ¨ÿÿ¤ÿ¨ÿ®ÿ¶ÿµÿ´ÿ°ÿÿ«ÿªÿ°ÿ½ÿ»ÿ­ÿ®ÿ±ÿ«ÿ­ÿ¬ÿ´ÿ°ÿ©ÿªÿ¥ÿ²ÿ´ÿ«ÿ¤ÿ¨ÿ¡ÿÿ¢ÿ¤ÿ±ÿ¬ÿÿ¥ÿ¶ÿºÿªÿÿÿvÿÿÿÿÿÿ¢ÿ¦ÿÿÿ¡ÿ°ÿÿÿÿ°ÿ­ÿ¡ÿÿuÿtÿÿÿÿÿÿÿÿÿÿÿÿÿÿ¹ÿ¨ÿ¥ÿ¨ÿ£ÿ ÿ ÿ©ÿ½ÿ ÿÿÿÿÿ ÿÿÿ¨ÿ£ÿ­ÿÿ­ÿ¸ÿ±ÿ£ÿÿÿÿÿ}ÿqÿÿÿÿÿÿ¥ÿ²ÿªÿ¤ÿÿ¤ÿ¡ÿ¢ÿÿÿÿ¢ÿÿ¥ÿÿ±ÿ¬ÿ¢ÿÿ¢ÿ¬ÿªÿ¢ÿ¬ÿ«ÿ¶ÿµÿ°ÿ³ÿ®ÿ¢ÿ¡ÿ¦ÿ¦ÿ§ÿÿÿ¢ÿ§ÿ¥ÿ§ÿ¡ÿ§ÿµÿµÿ©ÿ¯ÿ°ÿ¢ÿ£ÿ¦ÿ¨ÿªÿªÿ¡ÿÿÿ¢ÿ©ÿÿ£ÿ°ÿ¡ÿÿ¨ÿ¯ÿ¯ÿ¬ÿ¥ÿ­ÿ«ÿ«ÿ­ÿ­ÿ¯ÿ±ÿµÿµÿªÿ¢ÿ°ÿ¶ÿ¶ÿ·ÿ°ÿ´ÿ®ÿ´ÿ°ÿ¯ÿ¯ÿªÿ¨ÿ¬ÿ¬ÿ»ÿ´ÿ¯ÿµÿ·ÿ¯ÿ®ÿ¸ÿºÿ¯ÿ®ÿ®ÿÿªÿ³ÿ®ÿ³ÿ´ÿºÿ±ÿ¦ÿ°ÿ³ÿ·ÿ½ÿ¤ÿ£ÿµÿ°ÿ¥ÿ¢ÿ£ÿ¥ÿ¬ÿ½ÿ»ÿÿºÿºÿ»ÿ²ÿ­ÿ¯ÿ©ÿ¹ÿÄÿ¯ÿ®ÿ©ÿ¯ÿªÿ¸ÿ¹ÿ¸ÿ±ÿ©ÿ¬ÿ´ÿ´ÿ®ÿ¦ÿªÿ³ÿ©ÿ§ÿ¼ÿ¢ÿ¥ÿ¥ÿ«ÿ¸ÿ·ÿ®ÿ°ÿ´ÿ²ÿºÿ¤ÿ¬ÿ¹ÿ¯ÿ¬ÿ·ÿ·ÿ¯ÿ¬ÿ¯ÿ¸ÿ±ÿ²ÿ«ÿ«ÿ«ÿ®ÿ¬ÿ®ÿ²ÿ§ÿÿ¡ÿ¢ÿ¤ÿ¼ÿ¸ÿ¨ÿ¨ÿ§ÿ¿ÿ·ÿ©ÿ¬ÿªÿ¤ÿ©ÿ­ÿ¹ÿªÿ¬ÿ¤ÿµÿ¦ÿ ÿ¦ÿªÿ¤ÿ ÿ¤ÿ¥ÿ¢ÿ¢ÿ¤ÿ¬ÿÿ¬ÿ¸ÿ¥ÿ´ÿ·ÿ«ÿ±ÿºÿ¶ÿ³ÿªÿ¤ÿ³ÿ¼ÿ£ÿ¶ÿÿªÿªÿÿ¥ÿ­ÿ°ÿ´ÿ¸ÿ´ÿ°ÿ´ÿ¦ÿªÿ©ÿµÿ¬ÿ¯ÿ²ÿ²ÿ­ÿ§ÿ©ÿ´ÿ·ÿ­ÿ¶ÿÄÿ³ÿ³ÿÿ»ÿ¡ÿÿªÿ¥ÿ§ÿ­ÿ®ÿ´ÿ°ÿ©ÿ¥ÿ·ÿ±ÿ¢ÿ¥ÿ²ÿ°ÿ§ÿ­ÿ´ÿµÿ·ÿ°ÿ©ÿ³ÿ§ÿ¦ÿºÿ«ÿÿ¥ÿ ÿ§ÿ©ÿ¨ÿ½ÿ³ÿªÿ¶ÿ®ÿ¥ÿÿ¼ÿ´ÿ®ÿ¶ÿ°ÿ¬ÿ²ÿ¥ÿ¯ÿ¥ÿ£ÿ±ÿ©ÿ¥ÿ²ÿ ÿ ÿ¨ÿ½ÿ¯ÿ¨ÿ¶ÿµÿ·ÿ³ÿ²ÿ´ÿ±ÿ·ÿ¾ÿ¹ÿ°ÿ­ÿ±ÿ±ÿ¯ÿ±ÿ²ÿªÿ±ÿºÿ¨ÿÿ³ÿ¿ÿµÿ³ÿ·ÿ´ÿ±ÿµÿ²ÿµÿ¬ÿ ÿ²ÿªÿ­ÿÀÿ±ÿ»ÿ¯ÿ°ÿ­ÿ°ÿ¸ÿ³ÿ±ÿ®ÿºÿ¾ÿ¸ÿ¿ÿ´ÿ»ÿ·ÿ­ÿ¬ÿ¯ÿ°ÿ»ÿ·ÿ«ÿ§ÿ¨ÿ­ÿ«ÿÿ ÿ¦ÿ¹ÿ¥ÿÿ ÿ²ÿ´ÿ¹ÿ²ÿÁÿ¿ÿ­ÿ¥ÿ§ÿ©ÿ¬ÿ¯ÿ¦ÿ¦ÿ¨ÿ§ÿªÿÿ¿ÿ´ÿ±ÿ©ÿªÿ¿ÿ·ÿ©ÿÿÿÿ¦ÿ³ÿ´ÿªÿ°ÿ¨ÿ§ÿ¡ÿ©ÿÿ¦ÿªÿ´ÿ¥ÿ¬ÿÿ¢ÿ§ÿ¤ÿ¢ÿ¤ÿ­ÿ­ÿÿ£ÿ¬ÿÿ®ÿ¡ÿÿÿ°ÿÿÿ¨ÿÿÿÿ¤ÿÿÿÿ¬ÿ§ÿ¨ÿ«ÿªÿ¯ÿ¯ÿ²ÿ§ÿ¦ÿ«ÿ¸ÿ¤ÿÿ ÿ¤ÿÿ ÿÿÿªÿ±ÿÿÿÿµÿµÿ²ÿ®ÿ¥ÿÿÿ±ÿÿÿ©ÿ«ÿ ÿÿÿÿªÿ²ÿ±ÿ¨ÿÿÿ¦ÿÿ®ÿÿ§ÿ¤ÿ ÿ³ÿ ÿ¤ÿÿªÿ¸ÿÿÿÿ¢ÿ©ÿ¡ÿÿ¦ÿ£ÿ¥ÿ®ÿ¶ÿ­ÿ«ÿÿ§ÿ®ÿÿÿ¥ÿ²ÿ¢ÿ¥ÿÿ¤ÿ¥ÿ¨ÿ®ÿ±ÿ®ÿ¨ÿ¥ÿ¥ÿ©ÿ§ÿ¤ÿ§ÿÿÿ¡ÿ¥ÿ©ÿÿ²ÿ²ÿ¢ÿÿ¥ÿ¼ÿ¨ÿÿÿ¤ÿ²ÿ³ÿ©ÿ¬ÿµÿ¯ÿ©ÿ¦ÿ±ÿÿÿ¦ÿÿÿ¬ÿ²ÿÿÿÿ£ÿ©ÿ¥ÿªÿ­ÿ¯ÿ¬ÿ£ÿ¨ÿ³ÿ²ÿ­ÿ©ÿ¦ÿ§ÿ¢ÿ¤ÿ¯ÿÅÿÿ±ÿ®ÿ·ÿ²ÿ¾ÿ±ÿ²ÿ¬ÿ¯ÿµÿ¶ÿ´ÿ©ÿ¬ÿªÿ©ÿ¦ÿ¦ÿµÿ½ÿÁÿ´ÿ¥ÿ°ÿ«ÿ¶ÿ»ÿ°ÿ¤ÿÿµÿ°ÿ¶ÿ²ÿ«ÿ¦ÿ¸ÿ¸ÿÀÿÁÿªÿ©ÿ«ÿ£ÿ¦ÿ£ÿÿ¡ÿÿ£ÿ¤ÿ®ÿ®ÿ´ÿ ÿ³ÿÿ¥ÿ®ÿÿµÿ¡ÿµÿ§ÿ¨ÿ®ÿ¥ÿ³ÿ±ÿ¶ÿ±ÿ¨ÿ«ÿ°ÿ¹ÿ¸ÿ­ÿ¦ÿ¢ÿ¡ÿ¨ÿ·ÿ¥ÿ¢ÿ¬ÿ«ÿ¾ÿ­ÿ¶ÿ¨ÿ®ÿÀÿ«ÿ¯ÿÂÿ«ÿ«ÿÀÿ·ÿ²ÿ¶ÿ²ÿ®ÿ¬ÿ¬ÿ¶ÿÀÿÄÿ»ÿ±ÿ»ÿµÿªÿ§ÿªÿ­ÿ»ÿ­ÿªÿªÿ³ÿ·ÿÈÿ²ÿ¾ÿ²ÿ±ÿ¨ÿ©ÿ³ÿ©ÿ«ÿ«ÿ¬ÿ¯ÿ³ÿ§ÿ«ÿ±ÿ¬ÿªÿ¦ÿ¢ÿ¬ÿ¹ÿ¦ÿÿ¨ÿ¬ÿ±ÿ°ÿ¬ÿ¶ÿ½ÿ§ÿ¥ÿ«ÿÿÿ²ÿ»ÿ±ÿ ÿ©ÿ´ÿ¶ÿ¹ÿ°ÿ®ÿÃÿ­ÿ¦ÿ­ÿÿÿ¶ÿµÿ©ÿ²ÿ±ÿ³ÿ¯ÿ¬ÿ£ÿ ÿ£ÿ¡ÿÿ²ÿ«ÿ¢ÿ­ÿªÿ¬ÿµÿ´ÿ±ÿ­ÿ²ÿ·ÿ¯ÿ£ÿÿ¯ÿ©ÿ¬ÿ¥ÿ¨ÿ¢ÿ£ÿ­ÿ¤ÿ ÿ¡ÿ¡ÿ¢ÿÿªÿ§ÿ©ÿ°ÿ¡ÿªÿ¬ÿ­ÿªÿ©ÿÿ³ÿ³ÿÿ¢ÿ²ÿÿÿÿªÿ§ÿÿ¢ÿ°ÿ§ÿ«ÿ¶ÿ¦ÿÿÿÿ¦ÿÿ¨ÿ¶ÿ±ÿ¯ÿ·ÿ±ÿªÿ¬ÿªÿ¥ÿ§ÿ®ÿÿ¦ÿ¯ÿªÿ¦ÿ¬ÿÿ¥ÿ¦ÿ®ÿ«ÿ¤ÿÿ¼ÿ¹ÿ©ÿ¥ÿÿ¦ÿ¯ÿ¥ÿ¨ÿ§ÿ¦ÿÿ«ÿ©ÿ§ÿ°ÿ¯ÿ§ÿ¦ÿ§ÿ¡ÿ§ÿ³ÿ´ÿ·ÿºÿ¯ÿ¨ÿÿ«ÿ½ÿ°ÿ¦ÿ¦ÿªÿ¦ÿ·ÿ§ÿ¥ÿ¯ÿÿÿÿÿÿ°ÿ¾ÿ¸ÿ¹ÿ«ÿ¥ÿÅÿ¯ÿ§ÿ«ÿÿÿÿ ÿ¨ÿ³ÿ¯ÿ©ÿ¦ÿ©ÿ«ÿ©ÿ¥ÿÿ¨ÿ§ÿ£ÿ·ÿ©ÿ¤ÿÿ£ÿ¯ÿ°ÿ¸ÿ ÿµÿÿ|ÿTÿ~ÿÿ£ÿ¯ÿ«ÿ°ÿÿ®ÿ¯ÿÿÿ¬ÿ®ÿ§ÿ¡ÿ¯ÿºÿ·ÿ­ÿµÿ¶ÿµÿ¸ÿ¶ÿ²ÿ§ÿÿ§ÿ¬ÿ§ÿ±ÿ¯ÿÿ®ÿ½ÿ¸ÿÿÿ§ÿ­ÿ®ÿ¯ÿ±ÿ¬ÿ§ÿ¯ÿ¼ÿ²ÿ½ÿ­ÿ«ÿ¨ÿ§ÿºÿµÿ§ÿÿ§ÿ¤ÿÿÿÿ¬ÿ»ÿ³ÿ¦ÿÿ¥ÿ¸ÿµÿ¥ÿ¡ÿ¤ÿ§ÿ¬ÿµÿ¸ÿºÿ²ÿ¥ÿ¥ÿ£ÿ¡ÿÿ©ÿ³ÿ¨ÿÿ¬ÿ¬ÿ¸ÿ¬ÿµÿ®ÿ¯ÿ§ÿ¯ÿ¤ÿ£ÿÿ±ÿ¤ÿµÿ¥ÿ­ÿ¯ÿ¼ÿ¶ÿ°ÿµÿ®ÿ«ÿ´ÿ²ÿÿ¡ÿ°ÿ¶ÿ²ÿ´ÿ´ÿ°ÿµÿ«ÿ¢ÿ®ÿ³ÿ£ÿÿ¤ÿ¬ÿ¨ÿ¦ÿ±ÿ³ÿÿÿÿzÿ¯ÿ¬ÿÿ»ÿ¨ÿÿÿ¿ÿ±ÿÿ§ÿ¥ÿ§ÿÿªÿ¯ÿ¶ÿ¸ÿ©ÿÿÿ¦ÿ©ÿ´ÿ´ÿ©ÿ±ÿ¢ÿ¥ÿ¬ÿ°ÿ¨ÿÿÿªÿ­ÿªÿ®ÿ«ÿ¬ÿ³ÿ¥ÿ¤ÿ¥ÿ¤ÿ»ÿ»ÿ¼ÿ¸ÿ´ÿ¬ÿ§ÿÿ¥ÿ«ÿ¤ÿÿ¥ÿ±ÿ´ÿ£ÿ³ÿ±ÿ¢ÿ¨ÿ¥ÿµÿ³ÿ­ÿ½ÿ­ÿ©ÿÿ ÿ²ÿ±ÿ­ÿ©ÿ²ÿµÿÿÿ¦ÿÿ¦ÿ¶ÿ²ÿ©ÿ«ÿ¯ÿ£ÿ¡ÿ¦ÿÿ£ÿ¬ÿ¬ÿ¶ÿ¨ÿ¥ÿ·ÿ²ÿ¯ÿ«ÿ¦ÿ¡ÿÿ©ÿÿ¦ÿ¥ÿ°ÿ¤ÿÿ´ÿ£ÿÿ°ÿ¥ÿÿÿ³ÿ¬ÿ²ÿ³ÿ´ÿ±ÿ¶ÿÿ£ÿ§ÿ¢ÿ¢ÿ®ÿ¨ÿÿ§ÿÿÿÿÿ±ÿªÿ¥ÿ²ÿ²ÿ¯ÿ®ÿ­ÿ¥ÿ©ÿ³ÿ§ÿ¦ÿ­ÿÿÿ¢ÿ¹ÿ³ÿ¬ÿ£ÿªÿ«ÿÿ´ÿ°ÿ©ÿ±ÿ¸ÿ ÿ°ÿ°ÿ¶ÿºÿ¬ÿÿ§ÿÿÿ¨ÿ ÿ®ÿªÿÿ©ÿ£ÿ§ÿ§ÿ¦ÿ¥ÿ­ÿ«ÿ²ÿ¡ÿ¤ÿ´ÿ®ÿ£ÿªÿ¤ÿÿ¨ÿ®ÿ¯ÿ§ÿ¯ÿ¹ÿ­ÿ¨ÿ¬ÿ§ÿ¦ÿÿ¯ÿªÿ¡ÿÿ¿ÿ¢ÿ²ÿ½ÿ°ÿ±ÿªÿ¯ÿÿÿ«ÿ³ÿ©ÿ¤ÿ¨ÿ©ÿ¯ÿ¹ÿ·ÿÿ¬ÿ®ÿ­ÿ£ÿ¢ÿ¯ÿ·ÿ·ÿ¼ÿ²ÿ¤ÿ§ÿ£ÿ£ÿ­ÿµÿºÿ´ÿ­ÿ©ÿªÿ±ÿ­ÿ¨ÿ ÿ¯ÿ´ÿ¥ÿÿ³ÿ¥ÿ­ÿ¨ÿªÿ¨ÿ´ÿºÿ¯ÿ·ÿÿ£ÿºÿ©ÿµÿÿ©ÿ²ÿ¬ÿÄÿ¥ÿ²ÿ©ÿ­ÿÿ¤ÿ®ÿ¡ÿ¢ÿ«ÿ¨ÿ§ÿ¡ÿªÿ®ÿÿÿÿ³ÿ±ÿ³ÿ¹ÿ¸ÿ´ÿ¬ÿ°ÿ°ÿÿªÿ«ÿÿÿ©ÿ²ÿªÿ¬ÿ«ÿ­ÿ¦ÿ­ÿÿ ÿ±ÿ¨ÿµÿ±ÿ£ÿªÿ£ÿ¦ÿ¨ÿ«ÿ¯ÿ°ÿ´ÿ¾ÿ´ÿ²ÿ±ÿ®ÿ¬ÿ¨ÿ¥ÿ§ÿ¥ÿÿ©ÿ¶ÿ¸ÿ¸ÿ¯ÿ¬ÿÿ¦ÿ®ÿ­ÿ±ÿ¬ÿ¤ÿ­ÿ¢ÿÿ°ÿÿ®ÿ©ÿ¬ÿ¥ÿ¸ÿ½ÿ¾ÿ¤ÿ·ÿªÿ³ÿ®ÿ­ÿ¦ÿªÿ¬ÿÿ®ÿ¶ÿ°ÿªÿ¢ÿ¬ÿ¿ÿµÿ¬ÿ³ÿ¬ÿ¦ÿ¯ÿ«ÿ©ÿºÿ´ÿ¦ÿ°ÿ¬ÿÿ³ÿ¨ÿ¡ÿ£ÿ¤ÿ°ÿªÿ¼ÿ¯ÿÿÿ°ÿ¨ÿ¶ÿ§ÿ¬ÿ©ÿÿ©ÿÿ°ÿ²ÿ¦ÿÿ§ÿÿ¬ÿÿÿªÿ¥ÿ§ÿ©ÿ«ÿ©ÿ­ÿ¸ÿ±ÿ¦ÿ«ÿ¥ÿ¢ÿµÿ®ÿ³ÿ±ÿ¿ÿ³ÿ§ÿÿ¡ÿ¼ÿ¬ÿ©ÿµÿ£ÿ¬ÿ§ÿ¢ÿ¨ÿ¬ÿ¨ÿ¯ÿ¶ÿ¯ÿ­ÿ¬ÿ©ÿ²ÿ¨ÿ­ÿ«ÿ¢ÿÿÿÿÿ¾ÿÅÿ¶ÿ¢ÿ¦ÿ¥ÿ¨ÿªÿªÿµÿºÿ¤ÿ¨ÿ¬ÿ¾ÿ»ÿ¦ÿ¤ÿ´ÿ¯ÿ­ÿ©ÿ±ÿ²ÿ¬ÿªÿ¢ÿ¨ÿ©ÿ©ÿ©ÿ¸ÿ¾ÿ¶ÿ¦ÿ¢ÿ¨ÿ·ÿ³ÿ¢ÿ­ÿ³ÿ©ÿªÿ¬ÿÿ«ÿ¶ÿ¸ÿ­ÿ§ÿÄÿ¿ÿ±ÿ¸ÿ®ÿ°ÿ¥ÿ½ÿ®ÿ³ÿ¯ÿ¸ÿ¬ÿ¥ÿÿ¬ÿ´ÿÂÿ´ÿ¦ÿµÿÀÿ¸ÿ³ÿ¨ÿ¦ÿ«ÿÿ¤ÿ¬ÿ­ÿ©ÿ©ÿ¤ÿ«ÿ¥ÿ­ÿ´ÿ¨ÿ¤ÿ©ÿÇÿ­ÿªÿ¶ÿ°ÿ¸ÿ±ÿ©ÿµÿ³ÿ¨ÿ¬ÿ°ÿ®ÿ·ÿ¬ÿ ÿÿ¢ÿµÿ²ÿ®ÿ³ÿªÿµÿ¾ÿ­ÿ§ÿ½ÿ©ÿ´ÿ·ÿ¦ÿÿ¤ÿ¨ÿ·ÿ½ÿ£ÿ®ÿ®ÿ©ÿ°ÿ«ÿ±ÿ¯ÿ­ÿ¯ÿ´ÿ·ÿ¯ÿ¬ÿºÿ»ÿ¤ÿÿ¤ÿ®ÿ­ÿ§ÿ¸ÿ¿ÿ¼ÿ²ÿ©ÿ²ÿÿÿµÿ®ÿ«ÿ«ÿ¸ÿ³ÿ¨ÿ°ÿ±ÿ«ÿ²ÿªÿ¥ÿ ÿÿ§ÿ³ÿ¶ÿ®ÿ®ÿ«ÿ·ÿ¬ÿ¥ÿ£ÿ©ÿ±ÿ®ÿ¤ÿªÿ¯ÿ¯ÿÁÿÃÿ²ÿ¯ÿ¸ÿÅÿÀÿ¬ÿ§ÿ®ÿ®ÿ®ÿªÿ®ÿµÿ¶ÿ³ÿ£ÿ²ÿ·ÿ¦ÿ«ÿ¿ÿ®ÿ§ÿ¦ÿ­ÿ«ÿ¨ÿ®ÿ¦ÿ¯ÿ±ÿºÿ¸ÿ¨ÿ¡ÿ¯ÿ½ÿ¬ÿ¯ÿ¸ÿ±ÿ¸ÿ´ÿÿÿ³ÿ¸ÿ®ÿ¹ÿµÿÁÿ«ÿ¬ÿ¹ÿÆÿ³ÿ¢ÿ¯ÿ«ÿ¨ÿ¡ÿ¦ÿ¢ÿÿ¢ÿªÿ­ÿ§ÿ§ÿ°ÿ´ÿªÿªÿ¤ÿ¯ÿ­ÿ©ÿ°ÿ´ÿÿµÿ­ÿ¹ÿ¢ÿ ÿÿÿ«ÿÿ¡ÿ¦ÿÿÿÿÿ­ÿ©ÿÿÿ¤ÿÿ{ÿ£ÿÿÿÿÿÿÿÿÿÿÿÿÿÿÿÿÿ}ÿÿÿÿÿÿÿÿÿÿÿÿ¢ÿÿÿÿÿ«ÿ¡ÿ£ÿ¤ÿ©ÿ¢ÿÿÿÿÿÿÿÿ¡ÿÿÿ§ÿ©ÿ°ÿÿÿÿÿÿÿÿÿÿ|ÿzÿÿÿÿ ÿÿÿÿÿÿÿªÿÿ­ÿÿÿÿÿÿÿÿÿÿÿ¢ÿÿÿÿÿÿÿÿÿ§ÿÿ®ÿ¦ÿ¥ÿ¥ÿ©ÿ¡ÿÿÿÿ©ÿ¯ÿ­ÿ£ÿ©ÿ¿ÿ½ÿÿÀÿ¨ÿ¶ÿ©ÿÿ¡ÿÿ£ÿ¤ÿµÿ¯ÿ¯ÿÿ¡ÿ´ÿ¯ÿ«ÿ«ÿ¢ÿ©ÿ«ÿ¨ÿÿ´ÿªÿ¯ÿ®ÿ»ÿ±ÿ²ÿ²ÿ¼ÿ³ÿ«ÿªÿ©ÿ¶ÿ¶ÿ®ÿ¶ÿªÿ°ÿÀÿ²ÿÿªÿªÿ¤ÿ¢ÿÅÿ¹ÿ±ÿ²ÿ³ÿ²ÿ¬ÿ§ÿ£ÿÀÿ¬ÿ¨ÿÿ¦ÿ®ÿªÿ²ÿ´ÿ²ÿ´ÿ¨ÿ®ÿ·ÿ±ÿ°ÿªÿÿ¯ÿÄÿ½ÿ°ÿ¼ÿ«ÿÿ ÿ®ÿ¤ÿ·ÿ°ÿ®ÿ§ÿ¥ÿ·ÿ¹ÿ«ÿ°ÿ©ÿ¥ÿ·ÿ¸ÿÿ¢ÿµÿ¦ÿ¦ÿ¹ÿ·ÿ¤ÿ§ÿ©ÿ©ÿ¶ÿ·ÿ©ÿµÿÂÿ¥ÿ«ÿ§ÿ³ÿ²ÿ©ÿ£ÿ«ÿ±ÿ¶ÿµÿ»ÿ½ÿ¸ÿ´ÿ¨ÿ«ÿ¨ÿ¸ÿÿÿ¥ÿÿ¢ÿºÿ ÿ¤ÿ¹ÿ½ÿ°ÿ¨ÿ¦ÿ¤ÿ³ÿÿ´ÿ£ÿ§ÿ´ÿ¨ÿ£ÿµÿ«ÿ§ÿ§ÿÿÿqÿsÿtÿkÿtÿqÿ~ÿÿÿÿÿÿnÿkÿyÿÿ¦ÿ¢ÿ«ÿÿ¯ÿ¶ÿÿÿÿÿ ÿ ÿÿÿÿÿÿÿÿÿsÿgÿtÿÿÿ}ÿÿÿÿÿlÿaÿ{ÿÿÿÿÿÿÿÿÿÿÿ ÿ°ÿ¤ÿÿ¦ÿ ÿ²ÿ°ÿ³ÿªÿ£ÿÿ®ÿ·ÿ«ÿ«ÿ«ÿ¨ÿªÿ§ÿ¡ÿ«ÿ¬ÿ¤ÿ¥ÿ«ÿ¤ÿ¯ÿ¯ÿ¨ÿ¥ÿ¥ÿªÿ°ÿ°ÿ¢ÿÿÿÿ£ÿ¿ÿºÿªÿ¤ÿ³ÿºÿ¶ÿ²ÿ¬ÿ¬ÿ¥ÿ±ÿ¶ÿ£ÿÿ²ÿªÿ¤ÿ³ÿ»ÿ¶ÿ³ÿ´ÿ²ÿ¬ÿÿ°ÿ¯ÿ³ÿ«ÿ²ÿ²ÿ­ÿ®ÿ®ÿ¬ÿ²ÿ­ÿ¬ÿ¤ÿ¬ÿ¤ÿ®ÿ¥ÿ©ÿµÿ´ÿ¥ÿÿ¢ÿ©ÿ­ÿ¡ÿ¬ÿÿ£ÿ¥ÿ¥ÿ³ÿ½ÿ¸ÿ¨ÿÿ£ÿ®ÿÿ³ÿ¤ÿµÿ¬ÿ§ÿ²ÿ½ÿ¸ÿ©ÿ¡ÿ£ÿÿÿÿÿ¯ÿ¬ÿ¸ÿ¹ÿ¯ÿ¬ÿ®ÿªÿªÿ®ÿ©ÿ¨ÿ©ÿ±ÿ¨ÿÿ¡ÿ ÿÿÿ¡ÿÿ§ÿ¯ÿ¸ÿ¯ÿ¥ÿ§ÿ§ÿÿÿÿÿ¢ÿ¢ÿ£ÿ ÿÿÿ¡ÿÿÿÿÿ£ÿÿÿ¯ÿÿ¢ÿ¬ÿ¦ÿ«ÿ§ÿÿ¢ÿ©ÿ®ÿ¬ÿÿÿÿ¤ÿ¤ÿ¤ÿÿÿ©ÿÿ£ÿ¶ÿ¤ÿ­ÿ¬ÿ£ÿ©ÿ©ÿ ÿ§ÿ®ÿÿ§ÿÿ«ÿªÿ®ÿ«ÿ¨ÿ©ÿ©ÿ¢ÿ ÿ©ÿ°ÿ¨ÿÿ ÿ©ÿ¥ÿ ÿ­ÿ¸ÿ ÿ¤ÿÿ­ÿªÿÿÿ¥ÿ¦ÿ§ÿ¥ÿÿyÿ6ÿÿ¥ÿ¯ÿ²ÿ¨ÿ¤ÿ§ÿÿ¢ÿ·ÿ§ÿªÿ³ÿ´ÿªÿ³ÿ±ÿ ÿ ÿÿ­ÿµÿ§ÿºÿ³ÿ¸ÿ±ÿÿÿÿÿ²ÿÿÿÿ¥ÿ­ÿµÿ²ÿ¬ÿ¬ÿ®ÿ©ÿ¥ÿ¬ÿªÿªÿ©ÿ­ÿ¶ÿ´ÿ§ÿªÿ­ÿ³ÿ²ÿ¨ÿÿÿ¯ÿ¦ÿ¨ÿÿÿ¨ÿ§ÿ±ÿ¨ÿ£ÿ¶ÿ©ÿ¼ÿ³ÿ³ÿ§ÿÿ¡ÿ§ÿ®ÿ²ÿ¦ÿ¶ÿ ÿ¯ÿ¥ÿªÿ­ÿ°ÿªÿÿ¨ÿ«ÿ±ÿÿÿÿ«ÿ®ÿ£ÿ¡ÿ¨ÿ±ÿ®ÿ´ÿ²ÿ«ÿ¢ÿÿÿ©ÿ¾ÿ´ÿÿ¢ÿ ÿÿ§ÿºÿ±ÿªÿ¤ÿªÿ¢ÿªÿ®ÿ°ÿ­ÿ£ÿ¥ÿ°ÿ¾ÿ¸ÿ«ÿ¨ÿ¨ÿ¦ÿ©ÿºÿºÿ¬ÿ®ÿ¢ÿ¨ÿ³ÿ´ÿ»ÿ¤ÿ©ÿ·ÿ¸ÿ±ÿ°ÿ²ÿ°ÿ¸ÿ­ÿÿ¦ÿ¯ÿ¯ÿ¯ÿ±ÿ¹ÿ²ÿ¦ÿ´ÿ©ÿ¬ÿ°ÿ¨ÿ¬ÿ¯ÿ·ÿ±ÿ®ÿ¦ÿ­ÿ²ÿ§ÿÿ£ÿ¥ÿÆÿ®ÿ®ÿ¬ÿ©ÿªÿ¬ÿ¦ÿ¤ÿÿ¨ÿ¡ÿ§ÿ¯ÿ©ÿÿÿÿsÿ|ÿÿÿÿÿ¨ÿ¹ÿ»ÿ¨ÿ¯ÿ­ÿÿ¥ÿ¶ÿ´ÿ«ÿ¤ÿÿÿ²ÿ¦ÿÿÿÿÿÿ ÿÿÿÿÿ¡ÿÿÿªÿ¶ÿªÿ}ÿ[ÿÿ²ÿÿÿÿÿÿÿ£ÿÿÿ­ÿ£ÿ°ÿ°ÿ¦ÿ§ÿ¥ÿÿÿÿÿÿpÿÿÿÿÿÿ¢ÿ©ÿ§ÿ£ÿÿ¨ÿ¶ÿÿxÿÿ¶ÿ ÿÿÿÿ§ÿ¦ÿ°ÿ§ÿ¡ÿ¨ÿ§ÿ¢ÿ±ÿ¥ÿ«ÿ¦ÿ©ÿ¬ÿ¸ÿ¯ÿÿ©ÿ³ÿÿ£ÿ¨ÿ©ÿ¡ÿÿ¡ÿÿªÿºÿ·ÿ¦ÿªÿ´ÿ®ÿ©ÿ¥ÿÿ£ÿ¤ÿÿÿÿ¥ÿÀÿ³ÿ±ÿ­ÿÿ¢ÿ²ÿ²ÿªÿ­ÿ¬ÿ¬ÿ¬ÿ±ÿÿ©ÿ²ÿ±ÿªÿ®ÿ¹ÿ¶ÿ§ÿ¥ÿÿ¹ÿ½ÿ¦ÿ¡ÿ¤ÿ¤ÿ«ÿ±ÿ©ÿ¨ÿ¬ÿ§ÿ©ÿ¬ÿ¹ÿ±ÿ¦ÿÿ£ÿ«ÿ¶ÿÄÿ¾ÿÁÿ£ÿ±ÿ­ÿ°ÿµÿ´ÿ®ÿ¥ÿ£ÿ³ÿ¶ÿµÿ«ÿ¢ÿÿ²ÿ¾ÿ±ÿ°ÿµÿ¹ÿ¾ÿ«ÿ¶ÿÿ«ÿÿ¬ÿ·ÿ­ÿ¥ÿ´ÿ¾ÿ·ÿ±ÿ°ÿªÿ¯ÿ«ÿ±ÿ½ÿ­ÿ©ÿ§ÿÿ£ÿ¬ÿ¦ÿ±ÿÃÿ¸ÿ¿ÿ©ÿ»ÿ·ÿ«ÿªÿ«ÿ­ÿ±ÿ²ÿ·ÿ¸ÿ©ÿÃÿ¤ÿ¬ÿ±ÿµÿ®ÿµÿ¹ÿ²ÿµÿ»ÿ³ÿ©ÿ®ÿ«ÿ¨ÿ¤ÿ§ÿªÿ¦ÿ«ÿ²ÿ­ÿ©ÿ°ÿ´ÿ»ÿ¬ÿ¢ÿÿ ÿ¬ÿ³ÿ³ÿ¹ÿµÿ«ÿ°ÿ­ÿ´ÿµÿºÿ¯ÿ³ÿÿ¨ÿ¤ÿ·ÿ¸ÿ©ÿ­ÿ²ÿ¤ÿ£ÿ«ÿ©ÿ§ÿ©ÿ¯ÿ¢ÿ¬ÿ¬ÿ²ÿ¾ÿÁÿ´ÿªÿ¸ÿ½ÿ§ÿ«ÿ§ÿµÿÿ­ÿªÿ±ÿ·ÿ±ÿ²ÿ¸ÿ¹ÿ½ÿ¸ÿµÿ±ÿ¬ÿ«ÿ­ÿ¦ÿ¥ÿ¨ÿ¬ÿ«ÿ¨ÿ§ÿ¬ÿ¹ÿ­ÿ°ÿºÿ¤ÿÿ­ÿ¯ÿ®ÿ¤ÿ¬ÿ³ÿ³ÿ·ÿ¸ÿµÿ¯ÿªÿ¦ÿ°ÿ¬ÿ¥ÿ¯ÿ¯ÿ°ÿµÿ·ÿ²ÿ©ÿ¥ÿ¤ÿ¨ÿ¸ÿ­ÿ¥ÿ³ÿÿ­ÿ¨ÿ°ÿ±ÿ±ÿ°ÿ¬ÿ¯ÿ³ÿ³ÿ±ÿ©ÿÿ±ÿ±ÿÿ«ÿ±ÿ©ÿ³ÿ«ÿ©ÿ°ÿ·ÿ¸ÿ­ÿ§ÿ³ÿ´ÿ·ÿ°ÿÁÿ¨ÿÃÿ³ÿ®ÿ¦ÿ¬ÿ²ÿ·ÿ¯ÿ­ÿ¶ÿ³ÿ¬ÿªÿ°ÿ°ÿ¦ÿ«ÿ­ÿºÿ¬ÿÇÿ¶ÿ»ÿ¸ÿ©ÿ«ÿ±ÿ®ÿ©ÿ«ÿ¸ÿ¨ÿ¶ÿ±ÿ¤ÿ©ÿ¯ÿ¶ÿ¾ÿ²ÿ°ÿ¡ÿ£ÿªÿ²ÿµÿ¬ÿ´ÿ±ÿµÿºÿºÿ´ÿÈÿ§ÿ¼ÿ±ÿÿÿ±ÿ³ÿ§ÿ¢ÿ©ÿ¹ÿ½ÿ¸ÿµÿ³ÿ¤ÿ°ÿ§ÿ£ÿ­ÿ²ÿ¸ÿ¹ÿ²ÿ¿ÿ»ÿ³ÿ±ÿ¯ÿ·ÿ½ÿ³ÿ­ÿªÿÿ´ÿ­ÿ¿ÿ¸ÿÿ·ÿ¬ÿµÿ»ÿ¸ÿ±ÿ²ÿ§ÿÿ«ÿ«ÿ©ÿ¤ÿ¥ÿÿ®ÿ¡ÿÿÿ£ÿÿ¦ÿ¨ÿ°ÿ ÿ¬ÿ°ÿÿÿ¶ÿ¯ÿ¡ÿ¯ÿªÿÿ¡ÿ©ÿÿÿ ÿ­ÿÿÿÿ«ÿÿÿÿÿÿ«ÿ®ÿªÿ©ÿ¬ÿ¢ÿ ÿ¬ÿ ÿÿÿ¢ÿ¼ÿ¬ÿ¡ÿ¡ÿ ÿÿ¡ÿ§ÿ¡ÿÿÿÿ©ÿ¡ÿÿÿ¯ÿ«ÿ§ÿ®ÿÿ§ÿ£ÿÿÿÿ§ÿÿÿÿÿ£ÿ«ÿ£ÿÿÿÿÿ­ÿÿÿÿÿ²ÿµÿ¤ÿ¡ÿ¥ÿ´ÿ¤ÿ¡ÿÿÿÿÿ­ÿ°ÿ­ÿ³ÿ¥ÿ¬ÿ®ÿ ÿ¬ÿ¯ÿÿ¤ÿ§ÿÿ¥ÿÿÿ©ÿ©ÿ¡ÿ ÿ§ÿ¯ÿ­ÿ¨ÿ«ÿ¤ÿÿÿÿ ÿÿ¦ÿ³ÿ£ÿ®ÿÿ¥ÿ¤ÿ·ÿ¨ÿÿ²ÿ¼ÿÿÿ¦ÿ¥ÿ§ÿ£ÿ¡ÿ¨ÿ¦ÿ ÿ§ÿ®ÿ ÿÿ¢ÿÿ ÿ°ÿ¬ÿÿ¡ÿ«ÿ¯ÿ±ÿ¨ÿ ÿ°ÿ±ÿ§ÿ¥ÿ¦ÿ±ÿ´ÿ£ÿÿÿ¬ÿ¦ÿ±ÿÿÿ³ÿÿÿ¾ÿÿ±ÿÆÿ·ÿµÿ¦ÿ¸ÿÅÿ»ÿ§ÿ¥ÿ²ÿºÿµÿ«ÿ¯ÿ½ÿ¾ÿ¯ÿ®ÿ·ÿ®ÿ¶ÿÅÿ¿ÿ ÿ´ÿ«ÿºÿ©ÿ¢ÿ§ÿ¦ÿ«ÿµÿ¶ÿ­ÿÿªÿ¸ÿ²ÿ±ÿªÿ¨ÿ¬ÿ¦ÿ­ÿ¨ÿªÿ¥ÿ¡ÿ§ÿ¨ÿ¦ÿ§ÿ¯ÿ¯ÿ¤ÿÿ¨ÿ¤ÿ¤ÿ­ÿ«ÿ¬ÿ¯ÿ®ÿ±ÿªÿ¨ÿ°ÿ¶ÿ¯ÿªÿ®ÿ¥ÿÿÿ³ÿ¦ÿ«ÿ¯ÿ§ÿ°ÿ¹ÿ®ÿ·ÿ²ÿ®ÿÿ­ÿ¯ÿ·ÿªÿ®ÿ¶ÿ³ÿ©ÿ¬ÿ¬ÿ·ÿ°ÿ§ÿ¯ÿ¬ÿ£ÿ®ÿ½ÿ¬ÿ³ÿ©ÿ³ÿ¥ÿ®ÿ¶ÿ¨ÿ£ÿ°ÿ°ÿÂÿ­ÿ¬ÿ·ÿ©ÿ°ÿªÿºÿ¬ÿ ÿ¨ÿ¨ÿ­ÿ²ÿ¦ÿ¤ÿ¥ÿ§ÿ«ÿ¢ÿ§ÿ´ÿ³ÿ¬ÿ­ÿ¤ÿ¬ÿ¹ÿ«ÿªÿ³ÿ»ÿªÿµÿ­ÿÿ¥ÿ£ÿºÿ®ÿ¯ÿ¶ÿ«ÿªÿ®ÿ¯ÿ²ÿªÿ¸ÿ¾ÿ²ÿ¶ÿ·ÿ¦ÿ«ÿ²ÿ­ÿ´ÿ®ÿ³ÿ®ÿ°ÿ£ÿ¬ÿ¢ÿÿ£ÿ«ÿÿ«ÿ±ÿ­ÿ±ÿ®ÿ¯ÿÿ«ÿ´ÿ¯ÿÿ¦ÿ³ÿ­ÿ³ÿªÿ£ÿªÿ­ÿ²ÿ²ÿ°ÿ¬ÿ¤ÿ£ÿ¢ÿ¨ÿ´ÿ²ÿ±ÿ¯ÿ¨ÿ©ÿÿ¢ÿÿÿÿ§ÿ¶ÿ ÿ²ÿ¬ÿ¡ÿ´ÿ£ÿÿÿÿÿ§ÿ°ÿ»ÿ¨ÿÿ}ÿÿ ÿ§ÿ¬ÿ ÿÿ£ÿ§ÿ¤ÿÿ±ÿ¦ÿ«ÿ¥ÿ¡ÿ¢ÿ«ÿÿÿ¦ÿ¥ÿ ÿ©ÿ¡ÿ¥ÿ¶ÿ©ÿ©ÿ²ÿ¨ÿªÿ¤ÿÿ ÿ¬ÿÿ¡ÿ­ÿ®ÿ¢ÿ³ÿ´ÿ£ÿ¡ÿ¥ÿ¬ÿ¬ÿªÿ©ÿ©ÿ«ÿ¡ÿ¯ÿ°ÿ«ÿ¯ÿÿ¨ÿ¬ÿ£ÿ­ÿÿ¨ÿÿªÿ¦ÿ®ÿÿ§ÿ±ÿ¼ÿ¬ÿ ÿ°ÿ£ÿÿ¢ÿ¦ÿµÿ®ÿ­ÿ§ÿÿÿÿÿÿÿ¤ÿ¬ÿ¨ÿ¨ÿ¯ÿ°ÿªÿ ÿÿ¤ÿ ÿ¨ÿµÿ©ÿ¤ÿ§ÿ§ÿ£ÿ ÿ´ÿ£ÿ«ÿÿÿSÿÿ¡ÿÿ¡ÿ¨ÿ®ÿ£ÿÿ°ÿ¡ÿ¨ÿ©ÿ¦ÿ¢ÿ¨ÿ³ÿ¯ÿ±ÿ®ÿ­ÿ®ÿ±ÿ¶ÿ±ÿ«ÿªÿ£ÿ¦ÿªÿ£ÿ£ÿ§ÿ¦ÿ©ÿºÿ½ÿ¯ÿ§ÿ³ÿ±ÿ§ÿ¤ÿ¥ÿ®ÿÿ¨ÿ°ÿ£ÿÒÿ­ÿ£ÿªÿÿÃÿªÿ´ÿ£ÿ ÿ©ÿ«ÿ²ÿ¬ÿ¤ÿ²ÿ¼ÿ¬ÿ¡ÿªÿ·ÿ»ÿÿÿ©ÿ¦ÿªÿ³ÿ´ÿºÿÀÿ·ÿ¶ÿ¦ÿ¤ÿ«ÿ±ÿ¡ÿ§ÿ¬ÿ¹ÿÿ§ÿ¥ÿÿÿ¯ÿ§ÿ¬ÿÑÿ¡ÿ±ÿ¬ÿ~ÿÿ°ÿ³ÿªÿ©ÿ«ÿ¼ÿ©ÿÃÿºÿºÿ¯ÿ°ÿÀÿÿÿ¦ÿ¢ÿ±ÿ°ÿ¦ÿ§ÿ®ÿ®ÿ©ÿ°ÿ«ÿ ÿ¦ÿ¨ÿ¶ÿ³ÿªÿ«ÿ«ÿÿyÿ¡ÿ­ÿÿÿ­ÿ§ÿÿ®ÿÿ¤ÿÿªÿµÿÿ£ÿªÿ®ÿ©ÿ¢ÿÿÿ°ÿ«ÿ«ÿ·ÿµÿ­ÿ®ÿ±ÿ¬ÿ°ÿ©ÿ¡ÿ¬ÿ²ÿ³ÿªÿ¢ÿ©ÿ³ÿ¯ÿ¡ÿ§ÿ¤ÿÿ­ÿÆÿ¿ÿ´ÿ©ÿ¬ÿ«ÿ¤ÿ¦ÿÿ§ÿ¦ÿ­ÿ¾ÿ°ÿ¢ÿ°ÿµÿ©ÿ§ÿ³ÿÉÿ¼ÿ«ÿ´ÿ¬ÿ¢ÿÿ¥ÿ³ÿºÿ¯ÿ¦ÿ³ÿ´ÿ£ÿ¬ÿ¥ÿ¡ÿ±ÿ±ÿ´ÿ±ÿ¬ÿ«ÿ¦ÿ©ÿ·ÿ©ÿ¡ÿ²ÿ²ÿ±ÿ¢ÿÿ ÿ£ÿ¯ÿ¨ÿ°ÿ¦ÿÿ°ÿ¢ÿ¤ÿ²ÿ«ÿ¢ÿÿµÿ¯ÿ¥ÿÿ§ÿÿ¡ÿ¦ÿ²ÿ³ÿ¶ÿºÿªÿ¡ÿÿÿ¦ÿ«ÿ¦ÿ­ÿ¦ÿ«ÿ°ÿÿÿ¬ÿ¯ÿ±ÿªÿ©ÿ«ÿªÿ¬ÿ«ÿ©ÿ¨ÿ®ÿ¨ÿÿ¤ÿ¢ÿ£ÿÿ©ÿ­ÿ¬ÿ°ÿ£ÿ¨ÿ¥ÿ¦ÿªÿ¬ÿ¢ÿ¸ÿ¨ÿ§ÿ¯ÿ ÿ¬ÿªÿ¯ÿÿ¯ÿÿ¡ÿ«ÿ¡ÿ®ÿ¦ÿ­ÿÿÿ¥ÿ«ÿ¨ÿ¯ÿ²ÿ«ÿ®ÿ¡ÿ¡ÿªÿ¦ÿÿÿ¢ÿÿÿ¤ÿ«ÿ¥ÿ°ÿ°ÿ¡ÿÿ¬ÿÿ®ÿ¥ÿ±ÿ³ÿÿÿ²ÿ¦ÿ§ÿ°ÿ¶ÿ¢ÿ«ÿ¥ÿ«ÿ²ÿÿ»ÿ©ÿ§ÿ¢ÿ¸ÿªÿ»ÿ°ÿÿ¨ÿ£ÿªÿ·ÿ¦ÿ ÿ®ÿ¯ÿ¬ÿ¢ÿ¢ÿ¯ÿ°ÿ°ÿ²ÿ¢ÿ¡ÿ²ÿ¯ÿ¦ÿ¤ÿ­ÿ¬ÿ©ÿ£ÿÿ¬ÿ¹ÿÀÿ¬ÿ¦ÿÃÿ¶ÿÿÿ¬ÿ«ÿ¢ÿÂÿ²ÿ²ÿ³ÿ¾ÿ¢ÿ¸ÿ´ÿ¥ÿ­ÿ¬ÿµÿÿ±ÿµÿ°ÿ·ÿ§ÿ§ÿ¦ÿ¢ÿ©ÿ¦ÿÿÿ¬ÿ«ÿ¯ÿ«ÿ¥ÿ­ÿ±ÿªÿ¯ÿ»ÿ´ÿ³ÿ±ÿÿ´ÿ¨ÿ¦ÿ£ÿ¬ÿ´ÿ®ÿ§ÿ±ÿ¬ÿ«ÿ¨ÿÿ±ÿ¯ÿ¥ÿ³ÿ¶ÿ¨ÿ¡ÿÿ¥ÿ¡ÿ·ÿ¡ÿ¢ÿ³ÿ§ÿ¨ÿ´ÿ¥ÿ¥ÿ«ÿ¡ÿÿªÿ±ÿ¢ÿ¢ÿ±ÿ°ÿ°ÿ®ÿ©ÿ¤ÿªÿ°ÿ©ÿ®ÿ²ÿ³ÿ¯ÿ©ÿ¯ÿ¨ÿÿ¨ÿ³ÿ¦ÿ¯ÿ»ÿºÿ»ÿ¨ÿÿ­ÿÿ²ÿ¡ÿÿ«ÿ©ÿ¯ÿ§ÿ¦ÿ¢ÿ¢ÿ³ÿ­ÿ«ÿ¶ÿ¤ÿÿ­ÿ§ÿÿ¥ÿ²ÿ´ÿ£ÿÿ©ÿ¶ÿ¥ÿÿÿ¬ÿÿÿ¨ÿ­ÿ³ÿ¸ÿ©ÿ´ÿÇÿ­ÿ ÿ¥ÿ£ÿ®ÿ±ÿ°ÿÿµÿ¨ÿÿªÿ§ÿ ÿ°ÿ ÿÿ¬ÿ¨ÿ¢ÿ¦ÿ¬ÿ¯ÿ³ÿ·ÿ¯ÿ ÿ¢ÿ¬ÿ¬ÿ¬ÿ¦ÿ«ÿµÿÃÿºÿªÿ¤ÿ©ÿ·ÿ£ÿ©ÿ¯ÿÿ±ÿ²ÿ«ÿ¤ÿ²ÿ®ÿ¦ÿ¯ÿ³ÿÿ´ÿ´ÿ©ÿ¬ÿ­ÿ­ÿ¶ÿ´ÿ²ÿ§ÿ£ÿ±ÿ¶ÿ³ÿµÿ¶ÿ¨ÿÿÿÿ©ÿ·ÿªÿ¶ÿÿ®ÿ¥ÿ½ÿ§ÿÿ¯ÿ¥ÿ¾ÿ±ÿºÿ¹ÿ©ÿÿ«ÿµÿ¤ÿ©ÿ³ÿ¼ÿ¶ÿ§ÿ¡ÿ¨ÿ³ÿ¯ÿ§ÿ¯ÿ¶ÿ­ÿ¯ÿ©ÿ¢ÿ¯ÿ¯ÿ¶ÿ®ÿÿ³ÿÀÿ³ÿ°ÿ­ÿ¢ÿ°ÿ¾ÿ«ÿ¿ÿ³ÿ¹ÿ»ÿ«ÿ©ÿ¯ÿ¬ÿ´ÿ±ÿ®ÿ«ÿ¨ÿ¤ÿ§ÿ°ÿ²ÿªÿ¬ÿ·ÿ°ÿ°ÿ¹ÿ¬ÿÿÿ­ÿ²ÿ±ÿÀÿ¨ÿ¢ÿºÿ¤ÿ©ÿ·ÿ¦ÿ£ÿ¯ÿ¦ÿ¨ÿ´ÿ¥ÿ®ÿ·ÿ²ÿ¶ÿ­ÿ§ÿ£ÿ§ÿ¸ÿ·ÿ°ÿ¬ÿÿ°ÿ¶ÿ©ÿºÿ¿ÿªÿ¸ÿ±ÿ³ÿÿ©ÿÿÿ¦ÿÿµÿ¶ÿªÿ®ÿ¹ÿ§ÿ§ÿ¤ÿ¬ÿ·ÿ¬ÿ¬ÿ¹ÿÂÿÅÿ¹ÿ´ÿ·ÿµÿ´ÿ°ÿ´ÿ¶ÿ¥ÿ³ÿ¾ÿ©ÿ ÿ®ÿ¸ÿ¡ÿ°ÿ­ÿ³ÿ±ÿ®ÿ­ÿ¯ÿ§ÿ¯ÿ¦ÿ¡ÿªÿ¦ÿ¥ÿ²ÿ¶ÿµÿ¸ÿ±ÿ®ÿºÿ·ÿ§ÿ¡ÿ£ÿ¼ÿÀÿ¨ÿ«ÿ¹ÿ²ÿ§ÿ±ÿ¶ÿ®ÿ«ÿ¨ÿ¬ÿ±ÿ±ÿºÿ»ÿ¯ÿ«ÿ¬ÿ«ÿ®ÿªÿ®ÿ¦ÿ¢ÿ¯ÿ·ÿ¦ÿ¨ÿ®ÿ´ÿ¦ÿºÿ£ÿÿ²ÿ®ÿ¬ÿ±ÿ«ÿÿ§ÿ´ÿµÿµÿ´ÿ¹ÿ¸ÿ«ÿ¥ÿ¥ÿ¯ÿ´ÿÂÿ®ÿ³ÿ±ÿ·ÿºÿ§ÿÄÿÂÿ¦ÿ­ÿ±ÿªÿ²ÿ³ÿ«ÿ­ÿªÿ«ÿ¯ÿ´ÿ¯ÿªÿ©ÿ¥ÿ«ÿ¦ÿ¶ÿ±ÿ¢ÿ¬ÿ¶ÿÿ³ÿºÿ»ÿ¥ÿÿ¢ÿ²ÿ¯ÿ§ÿ£ÿ¤ÿ¢ÿ®ÿ¨ÿÿ­ÿ£ÿÿÿ£ÿÿÿÿÿÿÿ ÿÿ¡ÿÿÿÿÿÿÿÿÿÿÿÿÿÿÿÿÿÿÿÿÿÿÿÿÿÿÿÿÿÿ¡ÿÿÿ¡ÿÿÿÿvÿ|ÿÿÿÿÿ²ÿ«ÿÿÿÿÿvÿ}ÿÿÿÿÿÿÿÿÿÿÿÿÿ¢ÿÿÿÿÿÿÿÿÿÿÿ¤ÿÿÿÿÿÿ ÿ¡ÿÿÿÿ¢ÿÿÿÿ£ÿ¦ÿÿ§ÿ¢ÿÿ§ÿ®ÿ¦ÿ¤ÿÿÿ®ÿ³ÿ¤ÿÿ«ÿ®ÿ¯ÿ³ÿÿªÿ¤ÿ·ÿ§ÿ®ÿ¥ÿ¬ÿ©ÿ§ÿ±ÿµÿ­ÿ®ÿ·ÿ°ÿ¥ÿ¤ÿ¢ÿ®ÿ¯ÿªÿÿ¤ÿµÿ§ÿ¬ÿ¡ÿ©ÿ³ÿ°ÿµÿ©ÿ¥ÿ¦ÿ¦ÿ°ÿ¨ÿÿ©ÿºÿ¥ÿ±ÿÿ¯ÿªÿºÿ§ÿ¤ÿ»ÿ°ÿ´ÿ¶ÿ¯ÿ©ÿ¬ÿ¯ÿ©ÿ¶ÿ®ÿ±ÿÿ¶ÿ¯ÿÿÿ§ÿ´ÿ«ÿ¸ÿµÿ²ÿ¯ÿ¥ÿÿÿ«ÿ¶ÿ°ÿ¥ÿ·ÿ¹ÿ­ÿ¢ÿ¿ÿ¨ÿ±ÿ²ÿ¹ÿ°ÿ¨ÿ¬ÿ¬ÿ°ÿ·ÿ¯ÿ¹ÿ§ÿ¶ÿºÿ¬ÿ½ÿ¯ÿ¨ÿ¦ÿ·ÿ¶ÿ¬ÿ§ÿ¢ÿ¥ÿ«ÿ«ÿ»ÿºÿ¬ÿ£ÿ¥ÿ³ÿ¬ÿ¸ÿ®ÿ¥ÿ©ÿ¬ÿ¢ÿ§ÿ±ÿ²ÿ¸ÿ¶ÿ®ÿ¥ÿ«ÿ¥ÿ¢ÿªÿ·ÿ¹ÿ¯ÿ£ÿ¬ÿ¿ÿ°ÿÿÿ£ÿ®ÿ²ÿ±ÿ±ÿ­ÿ¦ÿ«ÿ¶ÿ¢ÿ¤ÿªÿ¯ÿ ÿÿÿÿÿÿ~ÿÿÿÿ~ÿxÿÿÿuÿuÿÿÿ ÿÿ§ÿ¬ÿÿ±ÿ±ÿ¨ÿ¤ÿÿÿÿÿÿÿÿÿ¥ÿÿÿÿ{ÿnÿÿÿÿÿÿÿ¢ÿÿkÿrÿÿÿÿÿÿÿÿÿÿÿÿÿÿÿÿ ÿÿÿ¹ÿ´ÿÿ£ÿ¨ÿ®ÿ°ÿ«ÿ±ÿ´ÿ­ÿ¯ÿ±ÿ¨ÿ±ÿ¯ÿ ÿ³ÿÿ¬ÿ¾ÿ«ÿ§ÿ±ÿªÿªÿ¹ÿ·ÿ©ÿÿÿÿÿÂÿÿ²ÿ¹ÿ¸ÿµÿ°ÿ¨ÿ¤ÿ¡ÿ¦ÿ²ÿºÿ¥ÿ¢ÿªÿ®ÿªÿ±ÿ·ÿ±ÿ´ÿ½ÿ©ÿ£ÿ³ÿ·ÿ«ÿ¥ÿÿ¦ÿªÿ¦ÿ­ÿ±ÿ°ÿ²ÿªÿ­ÿ¢ÿ±ÿÿÿÿ£ÿ©ÿ§ÿ¤ÿ¨ÿ«ÿ¤ÿ ÿÄÿ·ÿÁÿ«ÿ£ÿ¨ÿ«ÿ¶ÿ³ÿ¦ÿ¨ÿ³ÿªÿ¥ÿ­ÿ¢ÿ¿ÿ¸ÿ·ÿ¶ÿ­ÿ¥ÿ©ÿ¯ÿ©ÿ°ÿªÿ§ÿÁÿÌÿ®ÿ­ÿ²ÿ­ÿ¨ÿ«ÿ­ÿ©ÿ®ÿ¨ÿ³ÿ°ÿ¤ÿ£ÿÿ¢ÿ¦ÿ´ÿ¾ÿ¬ÿ©ÿ¤ÿ§ÿ£ÿÿ¯ÿ¥ÿªÿ¨ÿÿÿÿ«ÿ«ÿ¡ÿ¬ÿ¤ÿ·ÿ±ÿ£ÿ¦ÿ«ÿ¢ÿÿ¯ÿÿ¤ÿ¦ÿ®ÿ©ÿ²ÿ¤ÿ ÿ¤ÿÿÿÿÿkÿÿÿ©ÿÿÿÿ§ÿ«ÿ¤ÿ¡ÿ¡ÿ­ÿ¼ÿ¸ÿ¥ÿ¨ÿ¨ÿÿÿÿ|ÿÿÿ­ÿ¢ÿ¢ÿ®ÿªÿªÿªÿÿÿ¬ÿ£ÿ°ÿ©ÿªÿµÿ¶ÿ²ÿªÿ£ÿ¦ÿ¢ÿ¥ÿ§ÿ©ÿÿ¡ÿ ÿÿ§ÿ²ÿªÿÿtÿ¥ÿ©ÿ¬ÿ³ÿ¤ÿ¡ÿ«ÿ§ÿÿÿªÿ¢ÿ°ÿ¨ÿ­ÿ¼ÿ±ÿ ÿ¡ÿ¨ÿ¬ÿ«ÿ§ÿ®ÿ¬ÿ®ÿ¹ÿ»ÿ«ÿ ÿ¤ÿ¬ÿÿ©ÿ¬ÿªÿ´ÿ°ÿ¬ÿ¶ÿ°ÿ°ÿºÿ¥ÿ°ÿ¥ÿÿÿÿ¬ÿ½ÿ©ÿÿ¦ÿ§ÿ£ÿ¯ÿ¨ÿ§ÿ®ÿÿÿ¡ÿÿÿÿ³ÿ¬ÿ®ÿ¼ÿ°ÿ®ÿ¯ÿ¨ÿ´ÿ¬ÿ¨ÿªÿ·ÿ·ÿ¢ÿ±ÿ¥ÿ®ÿ¬ÿ´ÿ´ÿ°ÿ¦ÿ£ÿ¨ÿÿ£ÿ¢ÿªÿ©ÿ¥ÿ©ÿ¯ÿ«ÿÿ¬ÿ²ÿ¬ÿ³ÿÿÿvÿÿ¥ÿ¥ÿ«ÿ¡ÿ±ÿ¨ÿ±ÿ±ÿ£ÿ§ÿ«ÿºÿ«ÿ¯ÿ¦ÿ¯ÿ±ÿ¦ÿ¢ÿ¬ÿ»ÿ¶ÿªÿ®ÿ­ÿ¬ÿ°ÿ­ÿ¢ÿ­ÿ¯ÿ«ÿ¬ÿ·ÿ§ÿÿ¥ÿ±ÿ¯ÿ¹ÿµÿ§ÿ±ÿ¬ÿ§ÿµÿ±ÿ¥ÿ§ÿ´ÿ¶ÿ¬ÿ²ÿ«ÿ ÿ¨ÿ§ÿ¬ÿ´ÿ¶ÿ¬ÿ¨ÿ§ÿ±ÿ§ÿ¬ÿ©ÿ©ÿ°ÿ¯ÿ ÿÿ®ÿºÿ²ÿ·ÿ­ÿ®ÿ±ÿ§ÿ«ÿ ÿÿÿ¢ÿ¡ÿ ÿ©ÿ¨ÿÿÿÿfÿÿÿÿ¢ÿ¤ÿÿ¤ÿ¡ÿ¨ÿ¬ÿÿ«ÿªÿ°ÿ¯ÿ§ÿ¨ÿ¥ÿ±ÿ¯ÿÿÿÿÿÿÿÿÿÿ¢ÿ©ÿÿÿªÿ´ÿ¬ÿÿXÿPÿÿ§ÿ¨ÿ ÿÿÿÿÿÿÿ ÿÿ¤ÿ ÿ§ÿ²ÿ«ÿÿÿÿÿxÿÿÿÿÿÿÿÿ¦ÿ°ÿ°ÿ¡ÿ¦ÿªÿ¦ÿÿqÿÿ ÿ¨ÿ¢ÿÿÿÿ¯ÿ¬ÿ©ÿ¬ÿ¬ÿ§ÿ¦ÿ­ÿ¦ÿ¢ÿ±ÿ²ÿ²ÿ­ÿ§ÿ«ÿ±ÿ£ÿÿ®ÿ©ÿ©ÿ§ÿ ÿ¦ÿµÿ»ÿ·ÿ²ÿ¤ÿ·ÿ²ÿ¥ÿÿ«ÿ¢ÿÿ¦ÿ¨ÿÿÿ®ÿ§ÿ§ÿ¯ÿ«ÿ£ÿ¬ÿ³ÿ¨ÿ¢ÿ¯ÿ°ÿ·ÿ¶ÿÿ¶ÿ§ÿÿÿªÿ¾ÿÂÿ´ÿ½ÿ½ÿ¬ÿ©ÿ¬ÿ©ÿ¤ÿ¤ÿ¥ÿªÿ¯ÿ¨ÿ­ÿ¬ÿ ÿ¡ÿ¨ÿ¤ÿ¦ÿ¦ÿªÿ±ÿ±ÿ¼ÿ ÿÿ£ÿ±ÿ´ÿ¤ÿ®ÿ¸ÿ·ÿµÿµÿ´ÿ¨ÿ«ÿ¢ÿ§ÿ¯ÿ¶ÿµÿ¬ÿ«ÿ²ÿµÿ®ÿ¦ÿ²ÿ§ÿ¿ÿ¸ÿ³ÿ©ÿ§ÿ¤ÿ¯ÿÁÿ¾ÿ°ÿ§ÿªÿ±ÿ³ÿ¨ÿ·ÿ¨ÿ³ÿ¶ÿ©ÿ£ÿ¦ÿ§ÿÿ¬ÿ»ÿªÿªÿ¨ÿ¬ÿ­ÿ¬ÿ¯ÿ­ÿªÿ³ÿºÿËÿ§ÿ¸ÿ¤ÿ£ÿ¯ÿ¹ÿ¹ÿ·ÿ±ÿ¬ÿªÿÿ­ÿ±ÿ ÿ»ÿ¤ÿªÿ¹ÿ¿ÿ·ÿ¹ÿ¶ÿ­ÿ²ÿ¯ÿµÿ»ÿ³ÿªÿ§ÿ§ÿ¥ÿ­ÿ°ÿ²ÿ³ÿ¯ÿ±ÿ¼ÿ¶ÿÿ¤ÿµÿ­ÿ±ÿ¹ÿµÿ­ÿ§ÿ«ÿ·ÿµÿ¦ÿ¬ÿ­ÿ«ÿ³ÿ­ÿ±ÿ¯ÿ¯ÿ¯ÿºÿ·ÿ­ÿ±ÿµÿÅÿ±ÿ¨ÿ¶ÿÃÿ£ÿ©ÿºÿµÿ«ÿ§ÿ«ÿ­ÿ°ÿ¼ÿ¾ÿ»ÿ»ÿ«ÿµÿ²ÿ¥ÿ¤ÿ¢ÿÿ ÿ²ÿ¯ÿ¢ÿªÿ®ÿºÿ³ÿ°ÿ®ÿ¥ÿ³ÿ©ÿµÿ­ÿ¯ÿµÿµÿ·ÿ·ÿ´ÿ­ÿ®ÿªÿ©ÿ¶ÿ¸ÿ´ÿ¾ÿÂÿºÿ®ÿ§ÿªÿªÿ¦ÿ´ÿ¶ÿ¯ÿÿ¢ÿÿ«ÿ­ÿµÿ°ÿ³ÿ¶ÿ²ÿ³ÿ½ÿ½ÿ¹ÿ«ÿÿ¤ÿ¨ÿ¡ÿ·ÿ´ÿ§ÿ±ÿ¡ÿ ÿ¯ÿ·ÿ°ÿ­ÿ¸ÿ¿ÿÆÿ®ÿ±ÿÿ¤ÿ·ÿ³ÿ¯ÿ¨ÿ¬ÿªÿ©ÿ®ÿ®ÿ©ÿ§ÿ«ÿ­ÿ¬ÿ±ÿ§ÿ²ÿ©ÿ²ÿ°ÿºÿ¨ÿ®ÿ°ÿ¢ÿ£ÿ¥ÿ§ÿ¸ÿ²ÿ©ÿ£ÿ´ÿ¶ÿ°ÿ¨ÿ¯ÿ½ÿ°ÿ±ÿ«ÿÿÿ§ÿ²ÿºÿ¬ÿ¦ÿ²ÿ§ÿ¸ÿ«ÿ§ÿ»ÿªÿ²ÿ¶ÿ©ÿ¨ÿ¾ÿ¹ÿ´ÿ²ÿªÿ°ÿ®ÿªÿ­ÿ¦ÿ¥ÿÿ¨ÿ«ÿ¦ÿ³ÿ°ÿ«ÿ«ÿ´ÿ´ÿ²ÿ¹ÿµÿ¯ÿ¿ÿ¿ÿÁÿ­ÿ©ÿ¼ÿ²ÿ§ÿ¼ÿ»ÿÁÿ©ÿ¤ÿ¶ÿ´ÿ§ÿ¨ÿ¬ÿ­ÿ°ÿ¨ÿ¥ÿ¤ÿ¥ÿÿªÿ¯ÿÿªÿ¤ÿÿ­ÿ­ÿªÿ§ÿ®ÿ¯ÿÿÿ£ÿÿ§ÿ»ÿÿÿ«ÿ§ÿÿÿ¥ÿ®ÿÿ ÿ©ÿÿÿÿ£ÿ¥ÿ«ÿ¬ÿ­ÿ¦ÿ¨ÿ®ÿÿ ÿ¤ÿ¢ÿÿÿÿ§ÿ¤ÿ¡ÿ§ÿ¤ÿÿÿÿÿÿ¬ÿ·ÿ²ÿ£ÿ¦ÿ·ÿ°ÿÿÿÿ¢ÿ¡ÿÿªÿ©ÿÿÿÿ£ÿ§ÿÿÿÿÿÿ¢ÿÿ¦ÿ¢ÿªÿÿÿÿÿ¨ÿ¥ÿÿÿ¥ÿ«ÿ¢ÿÿÿ ÿ«ÿ¥ÿÿ¯ÿªÿÿ¥ÿ´ÿªÿªÿ¥ÿÿ«ÿ¨ÿ¤ÿ¨ÿ¢ÿÿ©ÿ©ÿÿÿ§ÿ¯ÿ¤ÿÿ§ÿ ÿÿÿÿÿ¦ÿ§ÿÿ®ÿÿÿ¦ÿÿÿÿ£ÿ±ÿÿÿ¨ÿ¬ÿªÿ¨ÿ£ÿ¡ÿ ÿÿ£ÿÿ¤ÿ±ÿ±ÿ©ÿÿ«ÿ§ÿ£ÿªÿ¡ÿµÿ¾ÿ¼ÿ¬ÿÿ£ÿ²ÿ³ÿ¸ÿ¯ÿ¥ÿ®ÿ¤ÿÿ¦ÿ²ÿ·ÿ»ÿ©ÿ¶ÿÍÿ«ÿªÿ³ÿ®ÿ¬ÿÿ®ÿ´ÿ®ÿ¤ÿ¯ÿ¯ÿ®ÿ©ÿ¬ÿ°ÿ´ÿ¶ÿ°ÿ·ÿµÿ±ÿ­ÿ¸ÿªÿ°ÿÁÿ¼ÿ­ÿ¶ÿªÿºÿÿ¢ÿ­ÿ²ÿ©ÿ­ÿ¨ÿ¯ÿ¶ÿ³ÿ®ÿ¯ÿ°ÿ¯ÿ²ÿ²ÿ¶ÿ¯ÿ¨ÿ§ÿÿµÿ²ÿ¡ÿ¯ÿ½ÿ¥ÿ³ÿ¯ÿÿÿ¢ÿ®ÿ«ÿªÿ¬ÿ²ÿ¢ÿ¥ÿ¦ÿ§ÿ±ÿµÿ²ÿ­ÿ­ÿ¬ÿ¤ÿ§ÿ´ÿ¬ÿ¶ÿ·ÿ¨ÿ±ÿÂÿ¨ÿ¨ÿ¾ÿ²ÿ®ÿ²ÿ¦ÿ°ÿµÿ©ÿ¦ÿ¢ÿ¯ÿ¾ÿÅÿ¸ÿ¯ÿ´ÿ©ÿ¨ÿ¸ÿ¬ÿÿÿ¨ÿ¨ÿµÿ«ÿ³ÿ´ÿÁÿÀÿ¬ÿ«ÿ·ÿ®ÿ©ÿ¬ÿ¬ÿ®ÿ±ÿ²ÿªÿÿ«ÿ¨ÿ¬ÿ­ÿ¯ÿ©ÿ¢ÿ¬ÿµÿ¶ÿºÿ¹ÿµÿ®ÿ¯ÿ¤ÿ­ÿ´ÿ¬ÿªÿ»ÿ±ÿ²ÿ­ÿ¶ÿ³ÿ»ÿ£ÿÿÿ´ÿ¿ÿ³ÿ²ÿ°ÿÿÿ¬ÿ¶ÿ²ÿ³ÿ»ÿ¶ÿ±ÿ¸ÿµÿ©ÿ²ÿµÿ­ÿ©ÿ²ÿ½ÿ«ÿ£ÿ²ÿ°ÿ§ÿÿ©ÿµÿÿ¦ÿ­ÿ·ÿ¤ÿÿ°ÿ´ÿ¯ÿ­ÿ±ÿ«ÿ©ÿ¦ÿ¡ÿ¨ÿ®ÿ¬ÿªÿ¥ÿ§ÿ¥ÿÿ®ÿ­ÿ¬ÿ§ÿ©ÿ®ÿ±ÿÿ¦ÿ¤ÿ«ÿ³ÿ¿ÿ§ÿ¯ÿ¨ÿ¯ÿ«ÿÃÿ¹ÿ¬ÿ¬ÿªÿÿÿÿ©ÿ©ÿ®ÿÿÿÿ§ÿ¦ÿ§ÿªÿ©ÿ¤ÿ¬ÿ¸ÿ£ÿ£ÿ­ÿ­ÿ«ÿÿ¯ÿÿ£ÿ¯ÿ«ÿ®ÿ©ÿ·ÿ«ÿ¥ÿ´ÿ³ÿ¶ÿ¤ÿ¦ÿªÿªÿ£ÿÿ¥ÿ¡ÿ¤ÿµÿ¶ÿ®ÿ¹ÿ°ÿÿÿ¤ÿ¬ÿ§ÿ¤ÿ­ÿ¯ÿªÿ¤ÿ¢ÿ¨ÿ¦ÿ­ÿ¿ÿÁÿ¹ÿ©ÿÿÿ¡ÿ¤ÿ§ÿÿ¨ÿ³ÿ¬ÿ§ÿ£ÿ ÿÿ©ÿ«ÿ·ÿ·ÿ¾ÿ§ÿ±ÿ²ÿ§ÿ«ÿ¢ÿÿ ÿ®ÿ´ÿÿÿ£ÿ²ÿµÿ¥ÿÿ¯ÿ²ÿ©ÿ¢ÿ­ÿ¾ÿ®ÿ¥ÿ¥ÿ ÿ¡ÿ®ÿ­ÿ±ÿ¨ÿÿ}ÿ[ÿ ÿ°ÿªÿ£ÿ¯ÿ³ÿ°ÿÿ¸ÿ´ÿ°ÿ­ÿ©ÿ«ÿ¬ÿ±ÿªÿ¯ÿ¯ÿ§ÿ«ÿ©ÿ§ÿ©ÿ­ÿ°ÿ¨ÿ¤ÿ¤ÿ£ÿ¨ÿ¢ÿµÿ¥ÿ°ÿ¨ÿ­ÿµÿ¾ÿ´ÿ¤ÿ¦ÿ£ÿ©ÿ¥ÿ¨ÿ¢ÿÿ©ÿ·ÿÿ©ÿ¡ÿ«ÿ§ÿ¬ÿ¥ÿ¢ÿÿÿÿ³ÿ¿ÿ­ÿªÿ±ÿ¸ÿ±ÿ±ÿ¯ÿ©ÿ§ÿÿÿÿÿ¤ÿÿ¥ÿ¯ÿ¤ÿ¨ÿÿªÿ·ÿÿ£ÿ°ÿ ÿÿ¶ÿ±ÿ©ÿ¤ÿÿ¹ÿ ÿ¶ÿÿÿÁÿ«ÿÿ¨ÿ©ÿ§ÿÿªÿ¯ÿ£ÿ­ÿ§ÿ©ÿ¨ÿ§ÿ®ÿ¢ÿ¤ÿ«ÿ­ÿ¬ÿ®ÿÿÿ¨ÿ§ÿ§ÿ¨ÿ©ÿªÿªÿ°ÿ«ÿ¯ÿ®ÿ®ÿªÿÿÿÿ¬ÿ·ÿ«ÿ¥ÿ«ÿ ÿ¹ÿ©ÿ¹ÿÿ¯ÿÿ¥ÿ®ÿ ÿÿ£ÿÿÿ¬ÿÿªÿ«ÿµÿ­ÿ¨ÿµÿ¥ÿÿ¨ÿ©ÿ®ÿ³ÿ±ÿ°ÿ ÿÿ¯ÿ¶ÿ¬ÿ ÿÿ­ÿ§ÿ¡ÿµÿ¯ÿ®ÿ¯ÿ°ÿ«ÿ«ÿ©ÿÿ¢ÿ­ÿ¸ÿ¶ÿ±ÿ©ÿ®ÿ»ÿ­ÿ«ÿºÿÄÿ¸ÿ¥ÿ¨ÿ©ÿ¬ÿ¨ÿªÿ°ÿ·ÿ­ÿÿÿ§ÿ±ÿ®ÿ¢ÿ¨ÿ¯ÿ«ÿ±ÿ¶ÿ¬ÿ«ÿ­ÿ¯ÿ¸ÿ¨ÿÿ­ÿ±ÿ­ÿ¨ÿ¥ÿÿÿ­ÿ¤ÿ«ÿ©ÿ®ÿªÿ£ÿ©ÿ±ÿ¦ÿ®ÿ«ÿ²ÿ«ÿÿÿ§ÿ²ÿªÿÿ¬ÿªÿ¦ÿ®ÿ¨ÿÿÿ¡ÿ¬ÿÿÿ«ÿ¬ÿµÿ¯ÿÿÿ¨ÿ³ÿ­ÿ£ÿªÿ¥ÿÿ ÿ«ÿ©ÿ§ÿ®ÿ ÿÿ¨ÿ¨ÿªÿ«ÿ´ÿ®ÿ¥ÿ§ÿ¥ÿ¦ÿ¥ÿ­ÿ¥ÿ®ÿ¥ÿ´ÿ£ÿÿ§ÿ¥ÿ«ÿ¯ÿµÿ¨ÿÿªÿ¦ÿ¡ÿÿ§ÿ¥ÿ²ÿ¤ÿÿ³ÿºÿ­ÿ­ÿ±ÿ«ÿ­ÿ¥ÿÿ¥ÿ ÿÿ§ÿ¬ÿ£ÿÿ¥ÿ¢ÿ ÿ»ÿ°ÿÿÿ¦ÿÿ«ÿ´ÿ¬ÿ©ÿÿÿ¡ÿ²ÿªÿ®ÿ¦ÿ¨ÿ£ÿ¬ÿªÿ«ÿÿ±ÿ¥ÿÿ­ÿ´ÿ¨ÿ¨ÿ£ÿ¤ÿ¦ÿ«ÿ®ÿ§ÿ¡ÿ©ÿ¯ÿ®ÿ¯ÿ¡ÿ¡ÿÿÿ¤ÿ¢ÿ¥ÿ«ÿ©ÿ®ÿ³ÿ¨ÿªÿµÿ«ÿ£ÿÿÿ¥ÿ¥ÿ¯ÿ²ÿ¹ÿ«ÿ°ÿ¬ÿ«ÿ«ÿ°ÿ¤ÿºÿÿÿ¾ÿ«ÿ¶ÿ°ÿÿ­ÿ¦ÿ¤ÿµÿ¾ÿÅÿ©ÿ¢ÿ£ÿ£ÿ£ÿ²ÿ§ÿªÿ·ÿºÿºÿ¬ÿÿ¤ÿ¾ÿ³ÿ®ÿ«ÿ¦ÿ©ÿÿ ÿ¨ÿ¡ÿ¤ÿ°ÿÿÿ³ÿµÿ¯ÿ¥ÿ¬ÿ±ÿ¨ÿ±ÿÿ©ÿ¬ÿ¥ÿ¡ÿ«ÿÿ¢ÿ£ÿ¦ÿÿ²ÿÿ¥ÿ¯ÿ£ÿ£ÿ¸ÿªÿ¥ÿ¦ÿ£ÿÿ«ÿ¹ÿ´ÿªÿ§ÿ¥ÿ¥ÿ«ÿ«ÿ±ÿ«ÿ°ÿ°ÿ®ÿµÿ²ÿ­ÿ³ÿ­ÿ©ÿ¨ÿ§ÿ¶ÿ¬ÿ¥ÿ´ÿÁÿ«ÿ©ÿ£ÿ¹ÿÿ²ÿ©ÿ£ÿ¨ÿ¡ÿ±ÿ©ÿ£ÿ°ÿ±ÿ¸ÿ¦ÿ ÿ¤ÿ¥ÿ§ÿ­ÿÿÿ©ÿªÿ©ÿÿ´ÿÁÿ«ÿ©ÿÿ­ÿ³ÿ«ÿºÿ³ÿÂÿ¢ÿÿ·ÿ¶ÿ ÿ¾ÿ©ÿ¶ÿ¡ÿ®ÿºÿ§ÿ²ÿ¦ÿ«ÿ­ÿ´ÿªÿ¨ÿ¦ÿ¨ÿ«ÿ­ÿ³ÿ­ÿªÿµÿ³ÿ±ÿ´ÿ¨ÿ¤ÿ«ÿ¯ÿ¬ÿ«ÿ¥ÿ°ÿºÿ¸ÿ²ÿ¼ÿ¯ÿ³ÿÀÿ®ÿ£ÿªÿÿ°ÿµÿºÿ°ÿªÿ«ÿ¥ÿ£ÿ©ÿÿ¹ÿºÿ­ÿ­ÿ¶ÿ±ÿ«ÿ¤ÿ¬ÿ³ÿ®ÿ²ÿºÿ¼ÿ®ÿ¨ÿ°ÿªÿµÿºÿ®ÿ®ÿªÿ¶ÿ­ÿ¦ÿ ÿ¯ÿ³ÿºÿºÿ°ÿ®ÿ³ÿ¸ÿ±ÿ°ÿ¯ÿ®ÿ±ÿ©ÿ­ÿ¯ÿ³ÿ®ÿ®ÿÿ¢ÿ¬ÿªÿ¨ÿ®ÿ®ÿ¢ÿ©ÿ¦ÿ³ÿ¸ÿ±ÿ´ÿ°ÿ­ÿÿ¬ÿ²ÿªÿ±ÿµÿ­ÿ¸ÿ¼ÿÃÿ¹ÿ·ÿ¶ÿ®ÿ³ÿªÿÿ°ÿ¶ÿ¦ÿ¨ÿ¨ÿ¨ÿªÿ§ÿ´ÿ¸ÿ¥ÿ¥ÿ¬ÿ¦ÿ«ÿ´ÿ¤ÿªÿµÿ«ÿªÿ¹ÿ¯ÿ¬ÿ¶ÿ©ÿ²ÿ¹ÿ¦ÿ¸ÿµÿÿ©ÿºÿªÿ°ÿ°ÿ°ÿ¬ÿ©ÿªÿ®ÿ±ÿ¸ÿ´ÿ©ÿ­ÿªÿªÿ«ÿ©ÿ´ÿÈÿ¶ÿ»ÿ¶ÿÿ¬ÿ±ÿ¦ÿºÿÿ¯ÿµÿ²ÿ°ÿ·ÿ´ÿ­ÿ°ÿ¬ÿ­ÿ°ÿ¦ÿÿÿªÿ®ÿ¢ÿ«ÿ·ÿ¨ÿ±ÿ®ÿ«ÿ¦ÿªÿÀÿ¦ÿ¬ÿ¶ÿÿºÿÿ°ÿªÿ±ÿ²ÿ±ÿ¢ÿ£ÿªÿ¬ÿ¥ÿ¢ÿ°ÿ¬ÿ¥ÿ·ÿ¾ÿ³ÿ®ÿ¬ÿ«ÿªÿ¨ÿ©ÿ®ÿ¯ÿ­ÿ¬ÿºÿ±ÿ¸ÿ¿ÿ¼ÿ«ÿÄÿÀÿµÿ³ÿ«ÿ§ÿ´ÿ±ÿ´ÿ®ÿ¤ÿ£ÿ ÿ¤ÿ­ÿ®ÿ´ÿ³ÿ¯ÿ²ÿ©ÿ­ÿ·ÿ¶ÿ®ÿ´ÿ¤ÿ¤ÿ²ÿ©ÿ¬ÿ°ÿ©ÿÿ¨ÿ¸ÿ·ÿ¸ÿ¾ÿÄÿ¿ÿ®ÿ°ÿ¶ÿ¯ÿ£ÿ´ÿ­ÿ²ÿ«ÿ©ÿ´ÿ½ÿÿ²ÿ¥ÿ­ÿ¦ÿ¯ÿ±ÿ°ÿ­ÿ¨ÿ¬ÿ±ÿ¾ÿ¿ÿ²ÿªÿ¢ÿ¢ÿ­ÿ©ÿ½ÿ±ÿ¡ÿ­ÿ®ÿÿ­ÿ¼ÿ¯ÿ­ÿÿ§ÿ ÿÿ¡ÿ¬ÿ§ÿÿÿ¨ÿ¨ÿÿÿÿ¥ÿ³ÿ©ÿ¢ÿ ÿ¤ÿÿÿ¤ÿÿÿ¢ÿ¢ÿ£ÿÿÿÿÿ|ÿuÿÿ£ÿÿÿÿÿ¥ÿÿÿÿÿxÿÿÿÿÿÿÿÿÿÿÿÿÿuÿzÿÿÿÿ ÿÿÿÿ³ÿªÿ§ÿyÿÿÿwÿrÿÿÿÿÿÿÿÿÿÿÿÿÿÿÿÿÿÿ¤ÿÿÿÿ¡ÿÿÿ©ÿ«ÿ©ÿ¡ÿÿÿÿÿ£ÿÿÿ~ÿÿ ÿÿÿÿ¡ÿ©ÿÿÿÿ¢ÿ¨ÿ¢ÿ¨ÿ¨ÿ¦ÿ©ÿ©ÿ¯ÿ²ÿ§ÿªÿ¯ÿÿÿ£ÿÿ°ÿ©ÿ«ÿ§ÿªÿ¼ÿ±ÿ¢ÿ®ÿÁÿ½ÿ°ÿ°ÿ­ÿ²ÿ®ÿ©ÿ£ÿÿµÿ¦ÿ«ÿÿ£ÿ¯ÿ¯ÿ´ÿ¦ÿ¦ÿ¯ÿ¯ÿ°ÿ«ÿ¤ÿ³ÿ³ÿ¤ÿªÿ ÿÿ£ÿ¬ÿÿÿ¦ÿ¬ÿµÿ°ÿ«ÿ°ÿ´ÿ¯ÿ©ÿ®ÿ³ÿ¬ÿÿ©ÿÿ¦ÿ¦ÿ¬ÿ°ÿ¦ÿ«ÿ°ÿ¥ÿÿÿ¬ÿ²ÿ¤ÿ±ÿ·ÿµÿ¯ÿ¥ÿ§ÿ³ÿ¹ÿ¡ÿ£ÿ¹ÿ¾ÿ°ÿ©ÿ¤ÿ¤ÿ¯ÿ³ÿµÿ¶ÿ§ÿ¦ÿ±ÿ¬ÿªÿ´ÿ®ÿµÿ»ÿ³ÿÿ ÿ³ÿµÿ®ÿ¬ÿ°ÿ©ÿ§ÿ£ÿ¤ÿ§ÿ´ÿ·ÿÿÿ ÿ¯ÿ¤ÿ¨ÿ¯ÿ¦ÿ§ÿµÿ¸ÿ°ÿ«ÿ ÿ¶ÿ¥ÿ¹ÿÿÿ¨ÿ³ÿ£ÿ¤ÿ§ÿ ÿ­ÿ¸ÿ­ÿ¸ÿ²ÿ¢ÿ°ÿ¤ÿ¹ÿ§ÿ¦ÿ³ÿªÿÿÿÿÿÿÿÿ¡ÿÿÿÿÿ§ÿÿÿÿÿ¢ÿ¡ÿ¥ÿ¥ÿÿ¦ÿ¤ÿ¨ÿ§ÿÿÿÿÿÿ¡ÿ£ÿÿÿÿÿÿ ÿÿyÿ{ÿÿÿÿÿÿÿÿÿÿÿÿÿÿ¡ÿÿÿ ÿÿÿÿÿÿÿ¨ÿ©ÿ£ÿÿ¤ÿ±ÿ£ÿ«ÿ½ÿ´ÿµÿ¶ÿ¸ÿ«ÿ¤ÿÿÿ¦ÿ«ÿ«ÿ£ÿ¹ÿÿ±ÿµÿÿ©ÿ¶ÿµÿ¨ÿ ÿÿÿoÿpÿ£ÿ®ÿÂÿ²ÿ¦ÿºÿ±ÿ©ÿ¡ÿ¥ÿ°ÿ«ÿ­ÿ¶ÿµÿªÿ­ÿ£ÿ±ÿ°ÿµÿ±ÿ®ÿ¶ÿ¸ÿ¯ÿ²ÿ¸ÿ«ÿÿ­ÿ«ÿ²ÿµÿ¨ÿ­ÿ²ÿ¨ÿ¤ÿ°ÿ¸ÿ¦ÿ³ÿ§ÿªÿ¶ÿ£ÿÿ£ÿ¦ÿ¦ÿ¤ÿÿÿ¡ÿ½ÿ¨ÿ«ÿµÿ«ÿªÿ§ÿ±ÿ³ÿ­ÿ°ÿ®ÿ«ÿ®ÿ³ÿ¾ÿ±ÿ®ÿ¶ÿ¸ÿ¨ÿ¡ÿ©ÿ¨ÿ§ÿÿ¡ÿ³ÿºÿ¾ÿ³ÿ ÿÿÿÿ§ÿ¦ÿ¬ÿ©ÿ°ÿºÿ¤ÿ®ÿ´ÿ©ÿ¨ÿ²ÿ²ÿ°ÿ®ÿÿÿ£ÿ´ÿªÿÿ§ÿ­ÿ¯ÿ¥ÿÿ±ÿ¯ÿÿ³ÿ¡ÿ¾ÿ®ÿÿ£ÿ¥ÿÿÿ©ÿÿÿ±ÿ¯ÿ²ÿªÿ©ÿÿÿnÿOÿIÿ8ÿÿbÿÿ¤ÿÿÿ¢ÿ¥ÿ«ÿ«ÿ¥ÿÿ¯ÿµÿ«ÿÿÿÿzÿxÿÿÿÿÿ¢ÿÿÿ¨ÿ¢ÿªÿ®ÿ¢ÿ£ÿµÿ°ÿËÿ´ÿ¤ÿ²ÿ«ÿÿ ÿ«ÿ§ÿ ÿ°ÿ§ÿ¬ÿÿ¦ÿ¡ÿ£ÿ­ÿ²ÿ¬ÿÿÿÿ´ÿ£ÿ¥ÿ©ÿ¢ÿ¤ÿ®ÿªÿ´ÿ¸ÿ¬ÿÂÿ­ÿ«ÿ¨ÿ¦ÿ§ÿ¬ÿ®ÿ©ÿÿ¢ÿ ÿ¢ÿ¶ÿ¸ÿ©ÿÿÿÿÿ¯ÿÿ¯ÿ¬ÿ°ÿ­ÿ®ÿºÿºÿ°ÿ»ÿ²ÿ³ÿ®ÿ¬ÿ¦ÿ©ÿ°ÿ¬ÿ°ÿ·ÿ¤ÿ£ÿ¬ÿ²ÿ±ÿ³ÿ¯ÿÿÿ¡ÿÿÿÿ§ÿ¥ÿ¯ÿ¹ÿ¸ÿ¼ÿµÿ®ÿ¬ÿºÿ¹ÿ´ÿ¶ÿ´ÿ¨ÿÿ´ÿ¯ÿµÿ¯ÿ±ÿ¬ÿ¦ÿ«ÿ±ÿ¢ÿ¨ÿ¬ÿ§ÿÿ¨ÿ­ÿ¯ÿµÿ«ÿ­ÿÿÿÿsÿpÿÿÿ§ÿ­ÿ°ÿ«ÿ©ÿ¯ÿ¦ÿ£ÿ«ÿ´ÿÁÿ½ÿ¨ÿµÿ¤ÿ´ÿ°ÿ¥ÿ©ÿ´ÿ°ÿ«ÿÿ«ÿ´ÿµÿ¶ÿ²ÿ¬ÿ³ÿ¹ÿ©ÿ´ÿ¼ÿ«ÿ¶ÿ®ÿºÿ´ÿ¬ÿ«ÿ§ÿ«ÿ¬ÿ±ÿ·ÿ®ÿ¦ÿ­ÿ¶ÿ­ÿ¤ÿ¶ÿ«ÿ­ÿ³ÿ«ÿ ÿ¥ÿ°ÿ®ÿ´ÿ¬ÿ°ÿÿªÿ±ÿ²ÿµÿ¸ÿ¶ÿÿªÿ¹ÿ¸ÿ¹ÿ¬ÿ£ÿ¡ÿÿ¨ÿ¢ÿ¥ÿÿ ÿ¥ÿÿ¤ÿ±ÿÿvÿ~ÿyÿÿÿÿÿ¤ÿ¬ÿ¤ÿ·ÿ¤ÿÿ¢ÿªÿªÿ¨ÿªÿ§ÿ¢ÿÿ ÿ±ÿ¢ÿÿÿÿÿÿ¢ÿ ÿ©ÿ¤ÿ¤ÿ§ÿÿÿ¨ÿ§ÿ¦ÿÿDÿmÿ¥ÿ³ÿªÿ¡ÿÿÿÿÿÿ­ÿ¤ÿÿÿÿÿ ÿÿÿÿuÿoÿÿÿÿÿÿÿÿÿ¢ÿÿ¢ÿ¯ÿ¦ÿ¤ÿÿÿWÿNÿ£ÿ¬ÿ¥ÿ¢ÿÿÿ£ÿ«ÿ°ÿ®ÿ¸ÿ³ÿ©ÿ®ÿ®ÿ©ÿÿ¡ÿ¯ÿ®ÿ¥ÿ¤ÿÿ ÿ§ÿ½ÿ²ÿ¬ÿ©ÿ®ÿ¼ÿ¾ÿ±ÿ¶ÿ¦ÿ¢ÿ®ÿ£ÿªÿ¼ÿ¯ÿÿÿ®ÿ¦ÿ¯ÿ®ÿ±ÿ§ÿ¨ÿ°ÿ¨ÿ¦ÿ±ÿ³ÿ­ÿ´ÿ©ÿ²ÿ¨ÿ¦ÿ³ÿ«ÿÿÿ¢ÿ§ÿ»ÿ­ÿµÿ³ÿ©ÿ¢ÿ ÿ¬ÿ¦ÿÿ£ÿ§ÿ¯ÿ¤ÿ®ÿ²ÿªÿ©ÿ®ÿ¯ÿ±ÿ¯ÿ¬ÿ´ÿ³ÿªÿ±ÿµÿ°ÿ«ÿ²ÿ¡ÿ¥ÿ°ÿ¹ÿ¾ÿ·ÿ·ÿ£ÿ®ÿªÿ²ÿ¸ÿ´ÿ´ÿ¬ÿ§ÿ±ÿ²ÿ¦ÿ¤ÿ¬ÿ®ÿ¦ÿªÿªÿ²ÿ®ÿ®ÿ®ÿ±ÿ¼ÿ°ÿ£ÿ©ÿ®ÿ¿ÿ¡ÿ§ÿ¨ÿ¦ÿ¯ÿ¹ÿ³ÿ°ÿÐÿÀÿ¶ÿ´ÿ«ÿ¥ÿ£ÿÿÿ§ÿ¬ÿ¨ÿ¡ÿ­ÿ¼ÿÂÿ©ÿ°ÿ¯ÿ¢ÿ²ÿ§ÿ§ÿ´ÿ®ÿ¦ÿ·ÿÇÿÄÿ³ÿ§ÿªÿ§ÿ¨ÿ´ÿ¶ÿ¾ÿ¾ÿ­ÿ¤ÿ²ÿ³ÿ®ÿ¶ÿ¿ÿ´ÿ«ÿ©ÿ¬ÿ­ÿªÿ®ÿ©ÿ¥ÿ¹ÿÿ¬ÿªÿ±ÿªÿ¨ÿ¶ÿ»ÿ¼ÿ²ÿ¯ÿ·ÿ»ÿ´ÿ­ÿ­ÿµÿ®ÿ«ÿµÿ¬ÿ®ÿ°ÿ°ÿ²ÿ¯ÿªÿ«ÿ ÿ§ÿ¶ÿ²ÿ©ÿ»ÿ±ÿ¥ÿ«ÿ«ÿ£ÿ¢ÿ©ÿ«ÿªÿ¼ÿ¼ÿ³ÿÁÿ¦ÿ·ÿ²ÿ©ÿ®ÿ¢ÿÿ§ÿ­ÿªÿ¯ÿ¢ÿÿ´ÿ³ÿ¶ÿ¶ÿ¶ÿ´ÿªÿªÿ±ÿ³ÿªÿ¬ÿ¹ÿµÿ³ÿªÿ°ÿ®ÿ¯ÿ³ÿºÿ¹ÿÂÿÊÿ»ÿ¤ÿ¥ÿ¶ÿÃÿ½ÿ¦ÿ´ÿ§ÿ²ÿ¾ÿ±ÿ³ÿ·ÿ³ÿ²ÿ±ÿ©ÿ«ÿ®ÿ¯ÿ¹ÿ³ÿ¯ÿ¢ÿ²ÿ¢ÿ¯ÿ£ÿªÿ´ÿ²ÿ¡ÿ¬ÿµÿµÿ«ÿ£ÿ¿ÿ½ÿ¬ÿ¦ÿ±ÿ½ÿÿºÿªÿ±ÿ¯ÿ³ÿ­ÿªÿ²ÿ¸ÿ¬ÿ¡ÿ«ÿ«ÿ¨ÿªÿÿ°ÿ¯ÿ±ÿ²ÿµÿ§ÿ©ÿ«ÿÿ ÿ±ÿºÿ·ÿªÿ ÿ¨ÿ«ÿ²ÿ¬ÿ¬ÿÀÿ¼ÿ®ÿ¨ÿ¦ÿªÿ¯ÿ«ÿ¨ÿ³ÿ¶ÿ©ÿ¶ÿ§ÿÿ ÿ§ÿ­ÿ¯ÿÂÿ»ÿ§ÿ®ÿÀÿºÿ¶ÿ³ÿ§ÿ¬ÿ­ÿµÿ¶ÿ¨ÿ¨ÿ¯ÿ¬ÿ£ÿ¨ÿ³ÿ¬ÿ¥ÿªÿ«ÿ´ÿ·ÿ²ÿ¶ÿ¸ÿ´ÿ»ÿ«ÿÿ¨ÿ£ÿ§ÿÿ­ÿ­ÿ¢ÿ¬ÿ£ÿ¨ÿ©ÿ¢ÿÿ¦ÿ³ÿ·ÿ®ÿ¥ÿ¤ÿ ÿÿ§ÿ®ÿ«ÿ¬ÿ®ÿ¨ÿ¯ÿµÿ®ÿ®ÿ­ÿ§ÿ¥ÿ©ÿ§ÿÿ¨ÿ£ÿ¢ÿÿÿÿÿ°ÿÿ¨ÿ¥ÿÿÿÿÿÿÿÿªÿ£ÿÿÿÿ¦ÿÿ¤ÿÿ³ÿÿÿÿ¤ÿ®ÿ¬ÿ¯ÿ¥ÿ¢ÿ¡ÿÿÿÿÿÿÿ¡ÿ§ÿ©ÿ£ÿ¨ÿÿ¯ÿ¡ÿ¤ÿ¥ÿ¢ÿ§ÿ¡ÿÿÿÿ¡ÿ¢ÿÿÿÿÿªÿ¡ÿ«ÿÿªÿ¢ÿ§ÿÿÿÿÿÿ£ÿ£ÿÿ«ÿ¯ÿ­ÿ§ÿÿ ÿ¦ÿ¨ÿÿÿ´ÿ²ÿ¡ÿÿÿÿ§ÿÿ¡ÿ¬ÿ¥ÿÿ§ÿ¡ÿÿ¨ÿ±ÿ¨ÿÿÿÿÿÿ¢ÿÿ¥ÿ«ÿ¬ÿÿÿ¥ÿÿ¨ÿ§ÿ·ÿ«ÿ¤ÿ©ÿ ÿÿ£ÿ¥ÿ§ÿ£ÿ¢ÿÿÿ£ÿ­ÿ©ÿ¦ÿºÿ¯ÿ¨ÿ¡ÿ´ÿ«ÿ¨ÿ³ÿ¥ÿ°ÿ±ÿ¹ÿ­ÿªÿªÿ³ÿÀÿ¶ÿ¥ÿªÿ±ÿ¨ÿ¥ÿÿ¥ÿ¥ÿ¼ÿ«ÿÍÿÀÿ²ÿÃÿ¤ÿ´ÿ¤ÿ«ÿ¨ÿ«ÿ¹ÿ¯ÿ®ÿ¥ÿ¨ÿ²ÿ³ÿ¯ÿ«ÿ­ÿ­ÿ±ÿ¦ÿ±ÿ¬ÿ·ÿ«ÿ©ÿ¾ÿ´ÿ¼ÿ¨ÿ¨ÿ³ÿ¨ÿ©ÿ³ÿ¥ÿ²ÿ¶ÿ¿ÿ¹ÿ¯ÿ´ÿ¶ÿ±ÿ²ÿµÿºÿºÿ¥ÿ«ÿ¯ÿ¦ÿ¢ÿ£ÿ¤ÿ­ÿ´ÿ¡ÿ©ÿÿ©ÿ¼ÿ­ÿ«ÿ¸ÿ²ÿ®ÿ«ÿ°ÿ§ÿ ÿ¡ÿ«ÿ³ÿ¨ÿ§ÿ¬ÿ§ÿ¯ÿ·ÿ·ÿªÿ¯ÿ³ÿ´ÿ®ÿ¡ÿÃÿÿ¹ÿ°ÿÿ¥ÿÑÿÃÿÌÿ¸ÿµÿ§ÿ¯ÿ¹ÿ·ÿ´ÿ­ÿ¤ÿ¡ÿªÿ¸ÿºÿ­ÿ¢ÿ§ÿµÿ¹ÿ²ÿ¬ÿ®ÿ¨ÿ¶ÿ¿ÿ®ÿ°ÿ³ÿ­ÿ»ÿªÿ±ÿ²ÿ¶ÿ®ÿ¥ÿÿ®ÿ²ÿ¯ÿ³ÿµÿµÿ¶ÿ¸ÿ´ÿ²ÿ´ÿ­ÿ´ÿ´ÿ³ÿµÿ·ÿ²ÿ±ÿ¸ÿÀÿ§ÿ°ÿºÿ°ÿ«ÿÈÿ²ÿ«ÿ¼ÿªÿ¶ÿµÿ®ÿ ÿ§ÿ²ÿ¯ÿ«ÿ³ÿ±ÿ¨ÿªÿ¯ÿ´ÿ¸ÿ¶ÿ¶ÿ¼ÿ£ÿ¬ÿµÿ¹ÿ«ÿ£ÿ®ÿ±ÿÁÿ ÿ©ÿ±ÿÿÿ²ÿ¼ÿ¯ÿ¶ÿµÿ¶ÿ²ÿ¯ÿ­ÿ«ÿ¨ÿ­ÿ®ÿ¦ÿ©ÿ¥ÿÿ£ÿªÿ­ÿ­ÿµÿ°ÿ¬ÿ§ÿ­ÿ²ÿ±ÿ¥ÿÿ£ÿ¨ÿ¥ÿÿ§ÿ§ÿÀÿÿ°ÿ±ÿ­ÿÿ¨ÿ«ÿ§ÿÿ°ÿ²ÿ®ÿ®ÿÿÿ¨ÿÿÿ¤ÿ«ÿ¹ÿ¸ÿ¸ÿ·ÿ­ÿ¬ÿ«ÿ¤ÿ­ÿ¤ÿ¶ÿ¨ÿ¬ÿ³ÿ¨ÿÿ§ÿ¬ÿªÿ©ÿ¬ÿµÿ±ÿÿ±ÿ¢ÿ¦ÿ¨ÿ¥ÿ§ÿ¨ÿ¨ÿ¯ÿ¬ÿ¤ÿ¤ÿ¡ÿ¬ÿ°ÿªÿ°ÿ±ÿ¨ÿ¦ÿªÿ«ÿ¦ÿªÿ¤ÿ²ÿ³ÿªÿ¶ÿ©ÿ­ÿ¤ÿ¥ÿ²ÿ«ÿ®ÿÿ¶ÿ·ÿ¾ÿ°ÿ²ÿÿ£ÿ°ÿ»ÿ¶ÿ«ÿ¯ÿ¤ÿ¢ÿ§ÿ®ÿ¦ÿ«ÿ°ÿ³ÿ¸ÿ¸ÿ´ÿ¬ÿªÿ«ÿ²ÿ¹ÿ®ÿµÿ­ÿ¯ÿ¬ÿ¦ÿµÿ²ÿ¥ÿ¨ÿ¯ÿ¡ÿ¯ÿ­ÿ¦ÿÿÿuÿSÿÿ©ÿÿ­ÿ«ÿ·ÿ¯ÿ§ÿ³ÿ·ÿ¹ÿ°ÿ¯ÿ³ÿ©ÿ«ÿ¦ÿ´ÿºÿ¦ÿªÿ¨ÿÿ¥ÿ©ÿ¯ÿ±ÿ©ÿ¤ÿ§ÿ²ÿ«ÿ³ÿ¨ÿ¥ÿ©ÿ®ÿ¶ÿ°ÿ ÿ­ÿ´ÿ­ÿÀÿªÿ¢ÿªÿ¥ÿ¤ÿ¹ÿ¦ÿ±ÿ°ÿ¥ÿ£ÿ¯ÿÿÿ­ÿ¯ÿ¦ÿ¬ÿ¦ÿ¥ÿ¢ÿ®ÿ¹ÿ§ÿ­ÿ°ÿ©ÿ©ÿ¬ÿ¶ÿ½ÿÁÿ³ÿ¡ÿ¡ÿ²ÿ²ÿ¬ÿÿÿÿ£ÿ¤ÿ­ÿ¯ÿ£ÿ²ÿ«ÿÂÿªÿ©ÿ´ÿ©ÿ½ÿ¯ÿ«ÿ¬ÿ©ÿ ÿ©ÿ³ÿ±ÿÿ¢ÿ ÿ¤ÿ¬ÿªÿ£ÿ©ÿ¥ÿ£ÿ¥ÿªÿ¯ÿ¬ÿ¦ÿ¯ÿ®ÿªÿ²ÿ²ÿ°ÿ©ÿ¬ÿ¸ÿµÿ°ÿ£ÿÿ«ÿ©ÿ´ÿÿÿ¥ÿÿ§ÿ§ÿ©ÿ©ÿ¬ÿ´ÿ¨ÿ¨ÿ¦ÿ¬ÿÿªÿ©ÿ¨ÿ ÿ¢ÿ¦ÿ¥ÿ§ÿÿ§ÿ²ÿ¾ÿ®ÿ¦ÿ¯ÿ¦ÿÿ«ÿ­ÿ¦ÿªÿ¬ÿªÿ§ÿ¢ÿ¦ÿ­ÿ­ÿ£ÿ¥ÿ°ÿ«ÿ¥ÿ¨ÿ¨ÿªÿ®ÿ¯ÿ©ÿ ÿ­ÿ¹ÿ§ÿ¦ÿ¿ÿ«ÿ¬ÿ­ÿ±ÿ´ÿ©ÿ¨ÿ¨ÿªÿ­ÿÿÿ¦ÿ´ÿ®ÿ­ÿ©ÿ²ÿªÿÿÿÿ¤ÿ¢ÿ¦ÿ·ÿµÿ³ÿ²ÿ©ÿ¥ÿ®ÿ§ÿ¥ÿ¤ÿÿÿ¢ÿ¦ÿ¯ÿ¯ÿ±ÿ¯ÿ©ÿ¬ÿ¡ÿÿ£ÿ´ÿ§ÿÿ¬ÿ¬ÿ¬ÿ±ÿ­ÿ¶ÿ¢ÿÿºÿ£ÿ³ÿ¬ÿ®ÿ«ÿ©ÿ©ÿ¯ÿ­ÿ§ÿ©ÿªÿÿÿÿ¨ÿ¤ÿ­ÿÿÿÿ ÿ±ÿ¬ÿÿ£ÿ¥ÿÿ¢ÿ¥ÿ¦ÿ§ÿ­ÿ¨ÿÿ±ÿ¯ÿ¨ÿ­ÿ¬ÿ«ÿ ÿÿ¥ÿ©ÿ¦ÿÿ¨ÿ´ÿ£ÿ­ÿ¨ÿÿªÿÿ±ÿ¥ÿ´ÿ¯ÿ¡ÿ®ÿ«ÿÿÿ¡ÿÿ¬ÿ±ÿ¬ÿ·ÿºÿ©ÿ¢ÿ«ÿ­ÿ¯ÿ«ÿÿÿÿÿ²ÿ­ÿ©ÿ­ÿ¨ÿ¢ÿ§ÿ³ÿµÿ¥ÿÿÿÿ¦ÿ°ÿªÿ®ÿ¯ÿ¦ÿ±ÿ³ÿ¦ÿ¬ÿªÿ´ÿ¼ÿµÿ£ÿ­ÿ­ÿ­ÿÿµÿ³ÿ«ÿÿ´ÿ³ÿ¸ÿªÿ¢ÿ©ÿ°ÿ±ÿ°ÿ·ÿ¨ÿ¦ÿ¤ÿ©ÿ¤ÿÿ¥ÿ©ÿ­ÿ²ÿ³ÿ³ÿ¨ÿÿ¯ÿ«ÿ¡ÿÿ¢ÿÿ«ÿ§ÿ¤ÿ£ÿ¹ÿ±ÿ±ÿ³ÿ¤ÿ¾ÿÿÿ´ÿ¥ÿ¢ÿÿ­ÿ©ÿµÿÿ¶ÿ¼ÿªÿÿÿµÿÿÿ®ÿ±ÿ±ÿ°ÿ´ÿ»ÿ¯ÿ£ÿ¨ÿ¥ÿ©ÿ§ÿ¦ÿ­ÿ§ÿÿÿ±ÿ¶ÿ«ÿÿ¥ÿ«ÿ¡ÿ¤ÿ«ÿÿ£ÿ¶ÿ¸ÿ ÿ¶ÿÿ£ÿ£ÿ¤ÿ¥ÿ²ÿÿ®ÿ§ÿ¥ÿ®ÿ«ÿ²ÿ·ÿ¦ÿ©ÿ¢ÿ¤ÿÿ·ÿ¶ÿ¨ÿªÿ®ÿ«ÿ«ÿ°ÿ­ÿ©ÿ¨ÿ¦ÿ¦ÿ¢ÿ¦ÿ¬ÿ¨ÿ«ÿ·ÿ´ÿ®ÿ©ÿ§ÿ°ÿ£ÿ¥ÿ®ÿ©ÿ¦ÿ¦ÿÿ¸ÿ¼ÿªÿ®ÿÿ¸ÿ­ÿ§ÿ´ÿ´ÿ®ÿ§ÿªÿªÿ­ÿ²ÿ½ÿ´ÿ£ÿ±ÿ®ÿ®ÿ¬ÿ¤ÿ£ÿ¨ÿ¨ÿ«ÿ´ÿ­ÿ²ÿÀÿ¼ÿ¬ÿ§ÿ¬ÿ­ÿ¦ÿ°ÿ³ÿÄÿÇÿ¹ÿ»ÿºÿ«ÿ¯ÿ¿ÿ¯ÿ§ÿ®ÿ½ÿ®ÿ¡ÿÿ±ÿ¶ÿ¤ÿ¥ÿ®ÿ¢ÿ­ÿ±ÿ³ÿ±ÿ«ÿ£ÿ§ÿ«ÿ¨ÿªÿ©ÿ§ÿ¯ÿµÿ²ÿªÿªÿ¹ÿ°ÿªÿ£ÿÂÿ¯ÿ³ÿÑÿ°ÿÿ¨ÿ£ÿ±ÿ¹ÿ±ÿ¸ÿ¢ÿÿ°ÿ©ÿ¦ÿÿ±ÿ­ÿ¨ÿ¨ÿ®ÿ¤ÿ¬ÿ¯ÿªÿ±ÿ²ÿ³ÿ·ÿ¬ÿ£ÿ¨ÿªÿ¤ÿ­ÿ»ÿ©ÿ¶ÿ´ÿ³ÿ»ÿÿªÿÆÿÿ¤ÿ ÿºÿÙÿ¹ÿÿ°ÿ¶ÿÂÿªÿªÿ±ÿ³ÿ®ÿ±ÿ°ÿ°ÿ«ÿ«ÿ¤ÿÿ§ÿ±ÿ¬ÿ¨ÿ¤ÿÿ§ÿ¬ÿ°ÿ±ÿ§ÿ²ÿªÿ«ÿ¨ÿ¥ÿ°ÿÄÿ§ÿ³ÿ¹ÿÁÿºÿ¯ÿ©ÿ¦ÿ³ÿÿªÿ»ÿ¿ÿ¥ÿ¡ÿ´ÿ²ÿ¥ÿ¤ÿ±ÿ¶ÿ°ÿ²ÿ²ÿµÿ½ÿ¸ÿ¬ÿ¹ÿ¹ÿÁÿ¹ÿ±ÿ¹ÿ«ÿ­ÿºÿ¯ÿ°ÿÿµÿ¬ÿÿ§ÿ¦ÿ²ÿ®ÿ¡ÿ«ÿªÿ©ÿ¡ÿ¡ÿ¬ÿ®ÿ ÿÿªÿ¦ÿ«ÿ¨ÿ¯ÿ­ÿÆÿÁÿ·ÿµÿ¡ÿ¬ÿ°ÿ¦ÿ­ÿ¢ÿ¯ÿµÿÿµÿ¹ÿ¯ÿÿÿ®ÿ«ÿ©ÿ¬ÿªÿ¢ÿ©ÿ¶ÿ¹ÿ¸ÿ¯ÿ®ÿ¬ÿ³ÿ¶ÿ¨ÿ°ÿ²ÿ¡ÿ¿ÿ²ÿ¢ÿ¼ÿ©ÿ§ÿ£ÿ¶ÿºÿ¤ÿ£ÿ¥ÿ­ÿ©ÿ¢ÿ£ÿ²ÿ­ÿ¨ÿ¸ÿ¸ÿ¯ÿ³ÿ­ÿ¡ÿÿÿ¦ÿ­ÿµÿ·ÿ±ÿ³ÿªÿ´ÿ§ÿ¢ÿ©ÿ»ÿ®ÿ¹ÿ»ÿ²ÿ¶ÿ®ÿ¬ÿ´ÿ°ÿ«ÿ¢ÿÿÿ¥ÿ¼ÿ¼ÿ³ÿ¥ÿ­ÿ¤ÿ¦ÿ¬ÿ­ÿ¯ÿ«ÿ³ÿ¢ÿ³ÿ²ÿ·ÿ¶ÿ°ÿ«ÿªÿµÿ±ÿµÿ³ÿ½ÿÄÿ³ÿ²ÿ¾ÿ¿ÿ¶ÿ±ÿ³ÿ®ÿ¤ÿ§ÿÂÿªÿ±ÿ¬ÿ¹ÿ¦ÿ±ÿ ÿ¶ÿ±ÿ´ÿ²ÿ«ÿ¬ÿ²ÿ°ÿªÿ¯ÿ²ÿ°ÿ¯ÿ¥ÿ·ÿ¨ÿ¤ÿ¯ÿ©ÿ¥ÿ§ÿ³ÿ±ÿ±ÿÿªÿ¡ÿ¤ÿ¦ÿ ÿÿÿÿ¥ÿ¦ÿ¦ÿ¦ÿÿÿ¨ÿ¡ÿÿÿÿ¨ÿ­ÿÿÿ¡ÿÿÿÿÿÿÿÿÿÿÿÿÿÿ¤ÿÿ¢ÿÿÿÿÿÿÿÿÿÿÿÿÿÿÿÿÿÿÿÿÿÿÿÿÿÿ§ÿ»ÿ¾ÿ¥ÿÿÿÿuÿÿÿÿÿÿÿÿÿÿ ÿÿÿÿÿÿ ÿÿ¢ÿ¡ÿÿÿ©ÿ¡ÿÿÿÿÿÿÿÿ¤ÿ­ÿ¦ÿ£ÿÿÿÿÿ¦ÿ¡ÿÿÿÿ¦ÿÿÿÿÿ¥ÿ£ÿ¦ÿ§ÿ©ÿ©ÿ§ÿ°ÿ­ÿÿ£ÿ ÿÿÿÿÿ¹ÿºÿ·ÿÿ¬ÿ¿ÿ®ÿÿ´ÿÅÿ·ÿ°ÿ¸ÿ®ÿ«ÿ«ÿ§ÿ§ÿÿ²ÿ ÿ¨ÿ¦ÿ ÿ±ÿµÿ¨ÿ¨ÿ©ÿ¨ÿ¬ÿ¤ÿ¡ÿµÿ³ÿ¤ÿ°ÿ¶ÿ²ÿ«ÿ«ÿ¡ÿ«ÿ­ÿ¬ÿ¯ÿ¬ÿ­ÿ­ÿ¦ÿ©ÿ°ÿ®ÿ³ÿ±ÿ¬ÿÿÿÿ¶ÿªÿ¥ÿ´ÿ°ÿ©ÿ»ÿ´ÿ¬ÿ¨ÿ¦ÿ§ÿ ÿ¤ÿ´ÿ©ÿ¡ÿ®ÿ«ÿµÿÿÿ§ÿµÿ¸ÿÿ£ÿ¬ÿ®ÿ©ÿ¤ÿ²ÿ±ÿ±ÿÿ®ÿ¬ÿ¸ÿ´ÿ­ÿ±ÿ£ÿ±ÿ³ÿ¶ÿ°ÿ¨ÿ¤ÿÿ ÿ¬ÿÿªÿ²ÿ¯ÿÿ©ÿÿ¤ÿ®ÿµÿ®ÿ¸ÿºÿ¬ÿ¥ÿ¬ÿ´ÿ§ÿ®ÿ ÿ²ÿ©ÿ®ÿ¬ÿÿªÿ­ÿÿ£ÿªÿ«ÿ»ÿÃÿ½ÿÁÿ¼ÿ ÿ»ÿ³ÿªÿ²ÿ®ÿ²ÿ¤ÿÿÿ ÿ¢ÿ©ÿ«ÿ¤ÿÿÿÿ¦ÿÿÿ¤ÿ£ÿÿÿÿÿÿÿ£ÿ®ÿÿ ÿÿÿÿÿ¤ÿ¨ÿ¨ÿ ÿ¨ÿ¡ÿÿÿÿÿÿÿÿzÿuÿÿÿÿÿÿÿÿÿÿÿ¢ÿ¢ÿÿÿ¡ÿÿÿÿÿÿ¨ÿ«ÿªÿ¬ÿ©ÿ©ÿ¬ÿÿ¤ÿ°ÿÿÿ¬ÿ«ÿ¡ÿ¤ÿ¥ÿ¦ÿ§ÿ¡ÿ¯ÿªÿ»ÿ©ÿ«ÿ¤ÿÿ¦ÿ´ÿµÿ¥ÿ¦ÿ£ÿÿÿÿ¬ÿ¥ÿ­ÿ¶ÿªÿ¹ÿ´ÿ¨ÿ¥ÿ­ÿ®ÿ«ÿ¶ÿ¶ÿ½ÿ±ÿ°ÿ±ÿ®ÿ°ÿµÿ¨ÿªÿ¸ÿ¶ÿªÿ®ÿ±ÿ­ÿ¢ÿ«ÿ¤ÿºÿªÿªÿ°ÿ¨ÿ¤ÿªÿ«ÿ±ÿ¤ÿÿ¨ÿ»ÿ·ÿ¤ÿÿ¤ÿ¤ÿÿÿÿ©ÿ¤ÿ¡ÿªÿ§ÿ¼ÿ¬ÿªÿ®ÿ®ÿ®ÿ¨ÿ¥ÿ¬ÿ¢ÿ¶ÿ«ÿ«ÿ¥ÿ£ÿ³ÿ¯ÿ©ÿ¨ÿ¦ÿ§ÿ¢ÿ§ÿ´ÿ¹ÿÿ¯ÿ¶ÿ¦ÿÿÿ ÿ¡ÿ®ÿ¬ÿ¬ÿ ÿµÿ­ÿ±ÿ·ÿ£ÿÿÿ£ÿ­ÿ§ÿ¦ÿªÿ£ÿ¯ÿ¢ÿ¨ÿ¥ÿ­ÿ¯ÿ¤ÿÿ¬ÿ²ÿÿ«ÿÿ©ÿªÿ£ÿ©ÿ¦ÿÿ¡ÿ¦ÿ¢ÿ£ÿµÿÿ¤ÿÿÿÿ!ÿ¡þþ²þ«þÅþjÿÿ¤ÿ¤ÿ¬ÿ¨ÿÿÿ§ÿ¡ÿ£ÿÿÿyÿÿÿÿwÿÿÿÿ¥ÿÿÿ¢ÿÿ£ÿÿ¡ÿ«ÿ­ÿ­ÿ´ÿºÿ´ÿÃÿ§ÿ©ÿ³ÿªÿ¨ÿ²ÿ¯ÿÿÿ©ÿ¤ÿ§ÿ®ÿ¤ÿ¥ÿ«ÿ­ÿ¨ÿ ÿÿ¨ÿ³ÿÿÿ§ÿ¦ÿ¥ÿ¤ÿ¨ÿ°ÿ¥ÿ²ÿ¶ÿªÿ£ÿ¥ÿ¤ÿªÿ¯ÿ®ÿ¯ÿ¦ÿ²ÿ¬ÿ§ÿºÿ²ÿ¦ÿ¦ÿ§ÿªÿ°ÿ®ÿ£ÿ´ÿ§ÿ¬ÿ°ÿµÿµÿ®ÿ°ÿ©ÿ·ÿ³ÿ³ÿ±ÿ¬ÿ ÿ ÿ¬ÿ©ÿÀÿ±ÿ²ÿ£ÿ¼ÿ¾ÿ²ÿ®ÿ¨ÿÿÿ¤ÿ«ÿ´ÿ¡ÿ§ÿ±ÿ´ÿ¹ÿ¸ÿ£ÿ£ÿ¶ÿªÿ¥ÿ­ÿ«ÿ£ÿ¦ÿ­ÿªÿ²ÿ¯ÿ¥ÿ°ÿ©ÿ¨ÿ³ÿ³ÿªÿ­ÿ¤ÿ¦ÿÿ¨ÿ§ÿ¤ÿµÿÆÿ°ÿ³ÿ©ÿqÿiÿÿ¢ÿ¯ÿ·ÿ¹ÿ²ÿ¦ÿ¤ÿ¯ÿ¤ÿ©ÿ­ÿ§ÿ¦ÿ«ÿ¶ÿ³ÿ£ÿ³ÿ¤ÿÿ­ÿ¯ÿÿ¥ÿÿ¨ÿ²ÿ²ÿ±ÿ´ÿ°ÿ¡ÿªÿ ÿ¨ÿ³ÿ·ÿ¹ÿ®ÿ¬ÿ¨ÿ£ÿ¨ÿ²ÿ±ÿ»ÿ¼ÿ»ÿ·ÿ³ÿ´ÿ¿ÿÆÿ«ÿ¬ÿ®ÿ§ÿ²ÿ´ÿ«ÿ§ÿ¬ÿ¦ÿ°ÿ¿ÿ°ÿ£ÿ¦ÿ­ÿ¬ÿ¬ÿ·ÿÇÿ²ÿ¨ÿ·ÿÀÿ·ÿ­ÿ©ÿ¤ÿÿÿÿ¦ÿ¢ÿ¡ÿ§ÿ¥ÿÿÿÿÿnÿÿpÿ}ÿÿ¨ÿ¬ÿ¢ÿªÿ¹ÿ´ÿ¨ÿ¡ÿ ÿ§ÿ¥ÿÿ£ÿÿoÿwÿ«ÿ¨ÿÿÿÿÿ ÿ¦ÿ¢ÿÿÿ­ÿ¯ÿÿÿ£ÿ¢ÿÿÿÿÿÿ¬ÿ³ÿ©ÿÿÿÿÿÿÿªÿ£ÿÿÿÿÿÿÿÿuÿpÿÿÿÿÿÿÿÿÿÿÿÿ§ÿ¤ÿ¥ÿ¥ÿÿzÿ\ÿÿµÿ¥ÿ ÿÿÿÿ¤ÿ®ÿ©ÿ¦ÿÿÿ©ÿÿ©ÿ©ÿ¢ÿ§ÿ®ÿ§ÿ¡ÿÿ£ÿ¥ÿ·ÿ³ÿªÿ¬ÿ°ÿ²ÿ¹ÿ´ÿ­ÿ¢ÿ ÿ¿ÿ®ÿ¼ÿ»ÿ±ÿ«ÿ£ÿ¤ÿ¹ÿ«ÿªÿ¿ÿ¼ÿ¹ÿ¯ÿ«ÿ­ÿ±ÿ·ÿ¿ÿºÿµÿ«ÿ ÿ®ÿ«ÿ§ÿ©ÿ±ÿ°ÿÿ£ÿ­ÿ§ÿ©ÿµÿ¡ÿÿ§ÿ©ÿ£ÿªÿ±ÿ¢ÿ¡ÿ²ÿ­ÿ­ÿ¿ÿ³ÿ´ÿ½ÿ½ÿ±ÿ¦ÿ¯ÿ ÿ½ÿÊÿ´ÿ­ÿ±ÿ¥ÿ©ÿ«ÿ¨ÿ±ÿ­ÿ¹ÿ¬ÿ½ÿ®ÿ¯ÿ¥ÿ§ÿ³ÿ²ÿ ÿÿ¬ÿ¢ÿÿÿºÿ­ÿ¿ÿ·ÿ°ÿ±ÿ¶ÿ´ÿªÿ­ÿ²ÿ®ÿ³ÿ§ÿ©ÿ¢ÿ¬ÿ¹ÿ°ÿ¢ÿªÿ¶ÿ¬ÿ±ÿ°ÿ©ÿ¦ÿ²ÿ®ÿ©ÿÿÿÿÿÿÿ¨ÿ·ÿ¯ÿ¬ÿ°ÿ´ÿÿ©ÿªÿ¤ÿ­ÿ·ÿ¯ÿ ÿ°ÿ­ÿÎÿ°ÿ³ÿ¼ÿ¸ÿ±ÿ­ÿ¶ÿ»ÿ¬ÿ¤ÿ¯ÿ·ÿ«ÿ¯ÿªÿ¦ÿ¬ÿ¯ÿ©ÿ³ÿ®ÿ§ÿ¯ÿ¦ÿ³ÿ¾ÿ³ÿÃÿ®ÿ°ÿµÿ¯ÿ¯ÿ©ÿ§ÿ®ÿ´ÿ³ÿ°ÿ±ÿ¥ÿÄÿ«ÿ©ÿ®ÿ°ÿ½ÿ¸ÿ±ÿ­ÿµÿÅÿ·ÿ¬ÿ¥ÿ°ÿ°ÿ¨ÿ¦ÿ¥ÿ­ÿ±ÿµÿ³ÿ«ÿ¥ÿ§ÿ¯ÿ±ÿ²ÿ³ÿ²ÿµÿ¿ÿ«ÿ£ÿºÿ¶ÿ¬ÿ¦ÿ¦ÿ´ÿ»ÿ°ÿ¨ÿ¨ÿÀÿ·ÿ´ÿ°ÿ¬ÿ¨ÿ²ÿ»ÿ¹ÿ¯ÿ­ÿµÿ®ÿ³ÿ«ÿºÿ·ÿ±ÿ¬ÿ¨ÿ£ÿªÿ·ÿÂÿµÿ²ÿÀÿºÿ¼ÿ®ÿ¦ÿ¢ÿºÿÄÿ½ÿ«ÿ­ÿ§ÿ¥ÿ¥ÿ¤ÿ§ÿ¦ÿÿ¤ÿ¥ÿ³ÿ¬ÿ®ÿÿÿ«ÿ¸ÿµÿ²ÿ±ÿ±ÿ­ÿªÿ¯ÿ¯ÿ¥ÿ¢ÿªÿ¨ÿÂÿ¹ÿ©ÿ»ÿ§ÿ£ÿªÿ³ÿ³ÿ³ÿ´ÿ¶ÿµÿÿ¡ÿªÿ¥ÿ´ÿ¥ÿ»ÿ­ÿ©ÿ¤ÿ®ÿ«ÿ´ÿªÿ¥ÿ®ÿ«ÿ³ÿ°ÿ¢ÿ¬ÿ­ÿ¢ÿªÿ¸ÿ¸ÿÉÿ¸ÿ´ÿ©ÿ¨ÿ±ÿ¶ÿ±ÿ©ÿ¥ÿ¬ÿ®ÿ°ÿ¯ÿªÿ¿ÿ­ÿÿ¨ÿ©ÿ®ÿ§ÿ¯ÿ·ÿ°ÿ­ÿ±ÿ¯ÿ­ÿ¨ÿ®ÿ¯ÿ¶ÿ¶ÿ»ÿµÿÿ±ÿ¥ÿ©ÿ¬ÿ°ÿ¨ÿ´ÿ¹ÿ£ÿ§ÿµÿÿÿ®ÿºÿ¶ÿ«ÿ ÿ¢ÿÿ§ÿ«ÿ³ÿ«ÿ­ÿ¯ÿ£ÿ¦ÿ¬ÿ¦ÿ³ÿ®ÿÿ§ÿÿÿ­ÿÿ®ÿÿ¯ÿ¢ÿ¡ÿ¬ÿ¤ÿ¤ÿÿÿ²ÿ±ÿÿÿÿ¤ÿ¦ÿ ÿ´ÿ¯ÿ§ÿªÿÿÿÿÿ§ÿ§ÿÿÿÿ¢ÿ«ÿ£ÿÿÿÿÿ£ÿ¤ÿ¡ÿÿ§ÿªÿ¦ÿ³ÿ¯ÿ®ÿ³ÿªÿ§ÿ§ÿ¦ÿ²ÿ®ÿÿ±ÿ¢ÿ¬ÿÿ¡ÿ¥ÿ¡ÿÿµÿ¦ÿ°ÿ¬ÿÿÿÿ¡ÿ¤ÿÿÿ¡ÿ¡ÿ¥ÿ£ÿÿÿ­ÿ¥ÿÿÿ§ÿÿÿÿÿÿÿ£ÿÿ¤ÿÿÿÿ¡ÿÿ¡ÿ¬ÿ¨ÿ ÿ¦ÿ©ÿ°ÿ¦ÿÿ¢ÿÿ ÿÿ¢ÿ¤ÿ¥ÿ ÿ¢ÿÿÿ¥ÿ§ÿ¡ÿÿÿÿÿ¡ÿ¯ÿ¤ÿÿÿÿÿ±ÿ¨ÿÿÿÿÿÿ¢ÿ¥ÿÿ¥ÿ°ÿ¨ÿÿÿ ÿÿÿ ÿ£ÿ©ÿ°ÿ³ÿÿÿ¨ÿ¨ÿ·ÿ²ÿªÿ«ÿ§ÿªÿ°ÿºÿ´ÿ±ÿ®ÿÿÿªÿ³ÿ°ÿ±ÿºÿ¦ÿÿªÿ©ÿ¯ÿ¹ÿ±ÿÀÿÀÿ¥ÿ·ÿ®ÿ¯ÿ¦ÿ«ÿ³ÿ·ÿ»ÿ§ÿ¨ÿ¹ÿ¸ÿ±ÿ®ÿ®ÿ­ÿ®ÿ ÿ¤ÿªÿ´ÿ­ÿ«ÿ¹ÿ¥ÿ°ÿªÿ®ÿ¥ÿ¡ÿ§ÿ±ÿ¯ÿ¯ÿ³ÿ¹ÿ­ÿ¹ÿ¶ÿ©ÿ¦ÿ«ÿ·ÿ®ÿ´ÿ¹ÿ¶ÿªÿ¶ÿ³ÿÀÿ²ÿµÿ·ÿ®ÿ¶ÿ¨ÿ¼ÿ·ÿ²ÿµÿ¶ÿ²ÿ±ÿ¯ÿ¬ÿ³ÿ­ÿ©ÿ²ÿ³ÿ ÿÿ¦ÿ§ÿ¯ÿ¸ÿ¸ÿ¨ÿ¨ÿ¥ÿ²ÿ²ÿ¬ÿÞÿ ÿÅÿ°ÿ®ÿ¥ÿºÿµÿ­ÿ±ÿ¶ÿ¹ÿµÿ¯ÿ·ÿ¸ÿ¯ÿ«ÿ¸ÿÀÿ¹ÿ»ÿºÿ·ÿ°ÿ»ÿ¿ÿµÿªÿ°ÿ£ÿ¾ÿ²ÿ¸ÿ±ÿ¹ÿ²ÿ¼ÿ±ÿ¸ÿ¸ÿ¸ÿ»ÿ­ÿÿ©ÿ¹ÿµÿºÿ¼ÿ«ÿªÿ¸ÿºÿ·ÿºÿ¶ÿªÿ°ÿ­ÿ®ÿ·ÿ¬ÿ ÿ ÿ¹ÿ¨ÿ·ÿ«ÿ¶ÿ¥ÿ²ÿ¦ÿ³ÿ»ÿÿ¥ÿ¨ÿ¢ÿ£ÿ§ÿ®ÿ¯ÿ®ÿ¶ÿ´ÿÿ©ÿ´ÿ©ÿºÿ»ÿ·ÿ¿ÿÿ®ÿ¯ÿ¤ÿ§ÿªÿ¡ÿ¢ÿÈÿ¨ÿ²ÿªÿ¯ÿ¤ÿ¯ÿ´ÿ­ÿ¿ÿÁÿ®ÿ£ÿ®ÿ³ÿµÿ¶ÿ·ÿµÿ®ÿªÿ¦ÿ®ÿ©ÿ£ÿÀÿ®ÿÿ´ÿ¯ÿ±ÿ­ÿ©ÿ­ÿÿÿÿ¿ÿÿÿ²ÿÿ½ÿ¡ÿºÿºÿÿµÿ´ÿ£ÿ£ÿ«ÿ²ÿºÿ¦ÿÿÿ¢ÿ ÿ¢ÿ¬ÿªÿ®ÿ»ÿ¸ÿ¯ÿµÿ·ÿ³ÿ¯ÿ¢ÿ¤ÿ­ÿµÿ·ÿ·ÿ©ÿ©ÿÿ®ÿÿ©ÿ¥ÿÿ¥ÿ¥ÿ¢ÿ¥ÿ¦ÿÿ¦ÿ©ÿ®ÿ®ÿªÿ©ÿ­ÿ§ÿÿ§ÿ¯ÿ¯ÿ©ÿ¨ÿ­ÿ£ÿ ÿ«ÿ©ÿÿ©ÿ¢ÿÿÿÿ¦ÿ²ÿ¯ÿ°ÿ¸ÿ¡ÿ®ÿ ÿ£ÿ¯ÿºÿµÿÿ¨ÿÿÿ§ÿÿ¤ÿ±ÿ®ÿ ÿÿ²ÿ±ÿ®ÿ´ÿºÿºÿ°ÿ°ÿ±ÿ¬ÿ±ÿµÿ¹ÿµÿ§ÿ­ÿ®ÿ¶ÿ¿ÿ«ÿ«ÿ±ÿ¢ÿ©ÿ¨ÿ¥ÿÿ¨ÿ¡ÿÿ¦ÿvÿCÿÿÿÿ¨ÿ­ÿ¿ÿ®ÿ¤ÿ¨ÿ ÿ»ÿ¢ÿ¦ÿ¯ÿµÿµÿ«ÿ­ÿ²ÿ£ÿ¢ÿ£ÿÿÿ¥ÿ±ÿ»ÿ¯ÿ³ÿ­ÿ§ÿ¤ÿ±ÿ¦ÿªÿ²ÿ¿ÿ¥ÿ©ÿ³ÿ ÿ¢ÿ¬ÿªÿ§ÿ¯ÿ¤ÿ¯ÿ©ÿ¹ÿ¬ÿ²ÿÿ¡ÿ¢ÿÿ±ÿÿ¨ÿ¬ÿ³ÿ·ÿÿÿ©ÿ«ÿ°ÿ¨ÿ¨ÿ·ÿ²ÿ£ÿ®ÿ¹ÿ²ÿ©ÿ¦ÿ¯ÿ¬ÿ¦ÿÿ¬ÿ©ÿÿÿ©ÿ«ÿÿ¶ÿ¥ÿ·ÿ¼ÿÂÿ²ÿ·ÿ£ÿÄÿÂÿµÿ¡ÿ¯ÿ¥ÿ±ÿ±ÿ¬ÿ´ÿ ÿªÿ«ÿªÿ§ÿ¨ÿ°ÿ²ÿ©ÿÿÿªÿ¾ÿ·ÿ¬ÿªÿ®ÿ²ÿ¯ÿ«ÿ­ÿ¯ÿ¢ÿ¤ÿ¤ÿ±ÿ®ÿ¦ÿ°ÿ£ÿ¦ÿ¥ÿ¦ÿ¬ÿ«ÿÿ¡ÿ¬ÿ©ÿ©ÿºÿ¤ÿ§ÿµÿ¥ÿ©ÿ­ÿ¬ÿ¬ÿ¯ÿÿ¦ÿ©ÿÿ¯ÿ ÿ¦ÿ³ÿ´ÿ¥ÿ«ÿ­ÿ¦ÿ¬ÿ©ÿ£ÿ¨ÿ¬ÿªÿ¯ÿ­ÿ¡ÿ®ÿ¸ÿ¯ÿ³ÿ¬ÿ­ÿ­ÿ¬ÿ­ÿ©ÿ¦ÿ®ÿ«ÿÿ¡ÿºÿ²ÿÿ½ÿ®ÿ§ÿ²ÿ¡ÿ¥ÿ¨ÿ¡ÿ¥ÿ§ÿÿ¬ÿÿ¤ÿ®ÿ«ÿ¬ÿªÿ±ÿ°ÿ´ÿ·ÿ§ÿÿ ÿµÿ¾ÿ¹ÿ½ÿµÿÿ¢ÿ¨ÿ§ÿ©ÿ¡ÿ¦ÿ±ÿ¥ÿ§ÿ´ÿ¯ÿ¢ÿ¦ÿ¬ÿ±ÿ¥ÿ ÿ¥ÿ¾ÿµÿ¡ÿ¯ÿ®ÿ§ÿ±ÿ«ÿ¶ÿÿ³ÿ¼ÿ£ÿ¯ÿ°ÿ»ÿ©ÿ©ÿ´ÿ¶ÿ«ÿ¡ÿÿ®ÿÿÿ¥ÿ­ÿÿ¬ÿ¢ÿÿÿ ÿ­ÿ­ÿªÿªÿ©ÿ¯ÿ±ÿ§ÿ§ÿ®ÿ±ÿ±ÿ©ÿ²ÿ¶ÿµÿ¹ÿ°ÿÿ¤ÿÿ¤ÿ©ÿ¢ÿÿ«ÿ³ÿÿ§ÿ¥ÿ¶ÿÂÿÿ¯ÿÿ¨ÿ²ÿ±ÿÿ±ÿ§ÿÿ¢ÿÿ«ÿ¬ÿ±ÿµÿ¹ÿªÿ£ÿ¢ÿ¬ÿ°ÿ§ÿ£ÿ­ÿÿÿªÿ¥ÿ§ÿ¬ÿ¥ÿªÿ­ÿ¦ÿ°ÿ¨ÿ¥ÿÿ©ÿªÿ®ÿ¬ÿ¨ÿ¾ÿÿ·ÿ¬ÿ¦ÿ¨ÿ±ÿµÿ»ÿµÿ®ÿ±ÿ¿ÿ®ÿ©ÿµÿªÿ©ÿªÿÂÿ®ÿ³ÿ®ÿ©ÿ¬ÿ±ÿ²ÿ«ÿµÿ¨ÿ«ÿ ÿÿ¨ÿ¥ÿ­ÿ¼ÿÂÿÀÿ°ÿ§ÿ©ÿ¬ÿ±ÿ¬ÿ¬ÿ«ÿ¦ÿ³ÿ®ÿÿ«ÿ°ÿ¨ÿ¥ÿ¬ÿ­ÿ­ÿ¼ÿ§ÿ§ÿ³ÿ¤ÿ¼ÿ«ÿ¬ÿ°ÿÿ¶ÿ²ÿ¯ÿ¥ÿ¢ÿ¤ÿÿ¨ÿ£ÿÿÿ¯ÿ´ÿ£ÿ±ÿ±ÿ©ÿ«ÿ±ÿ¬ÿ²ÿ±ÿ¨ÿ®ÿ§ÿ«ÿ¼ÿÀÿ«ÿ­ÿ¯ÿ¬ÿµÿ¶ÿÃÿ°ÿ¸ÿÿÁÿ«ÿ¨ÿ«ÿ£ÿ¢ÿ©ÿ®ÿ¡ÿªÿ­ÿ°ÿ«ÿ±ÿ ÿ±ÿ°ÿ©ÿ¯ÿªÿ¬ÿµÿ¯ÿºÿ¾ÿÀÿ¶ÿ¬ÿ¬ÿ°ÿÿÿ¡ÿ¥ÿ«ÿÿÿ¬ÿ¥ÿªÿ¹ÿ¶ÿ¦ÿ¯ÿÿ¢ÿ£ÿ¡ÿ£ÿ°ÿÿÿÿ­ÿ±ÿ±ÿ­ÿ¡ÿ·ÿªÿ¬ÿ³ÿ¸ÿ±ÿ»ÿ²ÿªÿ²ÿ¬ÿªÿ¦ÿÿ¡ÿ­ÿ¢ÿ¡ÿ¶ÿ´ÿªÿ©ÿ£ÿ¢ÿ«ÿ¯ÿ©ÿ¯ÿ¬ÿ¬ÿªÿ®ÿ¬ÿ§ÿ£ÿªÿ¬ÿÉÿÆÿ©ÿ¨ÿ¬ÿ»ÿ¯ÿÿ­ÿ¾ÿ»ÿ£ÿÿÿ¯ÿ»ÿÃÿ«ÿ£ÿªÿ¼ÿ²ÿ¶ÿºÿ®ÿ±ÿ°ÿ­ÿ©ÿ¥ÿ§ÿ§ÿµÿ¹ÿ«ÿµÿ»ÿ¬ÿ­ÿ¦ÿ®ÿ¬ÿ°ÿÅÿ¢ÿ¨ÿ­ÿ©ÿ­ÿ¹ÿ±ÿ¿ÿ¬ÿ¥ÿ¶ÿ¯ÿ¨ÿ«ÿ°ÿ§ÿ«ÿ­ÿ¬ÿ¥ÿ¬ÿ¹ÿ½ÿ´ÿ¦ÿ¥ÿ©ÿ¦ÿ³ÿºÿ¨ÿ¦ÿ¬ÿ¯ÿ´ÿ²ÿ§ÿ±ÿ ÿ¬ÿ«ÿ­ÿÿ®ÿµÿ»ÿªÿ ÿ»ÿ­ÿ®ÿ©ÿÿªÿ­ÿ¢ÿ«ÿµÿ°ÿ ÿ£ÿ¨ÿ§ÿÿ¤ÿ¹ÿ²ÿ¨ÿ°ÿ²ÿ©ÿ¬ÿ¯ÿ²ÿÿ¬ÿ¸ÿ´ÿ£ÿ¨ÿ®ÿ»ÿ¦ÿ¸ÿ­ÿ¾ÿ­ÿ¯ÿ¬ÿ£ÿµÿ³ÿ´ÿ³ÿ³ÿ®ÿ¦ÿ²ÿ°ÿ¬ÿ­ÿµÿ±ÿ­ÿµÿ¤ÿ¨ÿ³ÿ¡ÿ¥ÿ°ÿ­ÿ¯ÿ²ÿ¬ÿ³ÿµÿÉÿ³ÿ¯ÿºÿ¯ÿ¨ÿ¸ÿ·ÿ£ÿÿ ÿµÿ±ÿªÿ¶ÿ¬ÿÿÿ¥ÿ©ÿÿÿ ÿÿ«ÿ©ÿ®ÿ³ÿ¹ÿ¿ÿ±ÿ·ÿ·ÿ¬ÿ°ÿ¦ÿ²ÿ¬ÿ¹ÿ³ÿÿ°ÿ´ÿ¯ÿ¢ÿ¢ÿ«ÿ¥ÿ³ÿ¯ÿªÿ¤ÿ¯ÿ¹ÿ¬ÿªÿ«ÿªÿ¸ÿ¾ÿÈÿÄÿ­ÿ¨ÿ¯ÿÂÿÿÿ½ÿ¤ÿ´ÿ½ÿ´ÿ°ÿÿ¬ÿ°ÿ®ÿ¤ÿÿ¤ÿ¨ÿ¥ÿ®ÿ±ÿ¥ÿ¬ÿ¼ÿ±ÿ£ÿ ÿÿ©ÿ¶ÿ¹ÿ¿ÿ»ÿ®ÿ§ÿªÿ¨ÿ¯ÿ±ÿ²ÿ±ÿ¯ÿ®ÿ©ÿ©ÿ½ÿ±ÿ¦ÿ¡ÿ¤ÿ±ÿ¨ÿÿ«ÿ®ÿ¦ÿ©ÿ¤ÿËÿªÿ¬ÿ°ÿ§ÿ²ÿµÿ´ÿ¤ÿ§ÿ·ÿ·ÿ·ÿ½ÿ¶ÿ§ÿ¤ÿ¦ÿªÿ©ÿ¶ÿ½ÿ´ÿ­ÿ±ÿ»ÿ©ÿ²ÿ±ÿ­ÿ©ÿ²ÿÿµÿ½ÿ¯ÿ´ÿ«ÿ¹ÿ°ÿÿÿ¨ÿ°ÿ°ÿ©ÿ¢ÿ¥ÿ¬ÿ«ÿ¨ÿ¬ÿ±ÿ­ÿ²ÿ ÿ¢ÿ§ÿ¤ÿ¯ÿ¶ÿµÿ§ÿ®ÿÿ¯ÿ®ÿ£ÿ¨ÿÿÿÿÿ ÿÿÿÿ ÿÿÿÿ{ÿÿÿ¤ÿ¦ÿÿÿ¦ÿÿÿÿÿÿÿÿÿÿÿÿÿÿÿÿÿÿÿÿÿÿÿzÿÿÿÿÿÿÿÿÿÿÿÿÿÿÿÿÿÿ§ÿÿ¨ÿ ÿ¤ÿÿÿÿÿÿÿzÿ|ÿvÿsÿvÿÿÿÿÿÿÿÿÿÿÿÿÿÿÿ¤ÿÿÿ¦ÿÿÿÿÿÿÿÿÿÿÿÿÿÿÿÿÿ¡ÿÿÿÿÿÿÿ£ÿ¢ÿ§ÿ¬ÿ´ÿ¶ÿ¯ÿ±ÿ­ÿ¢ÿ­ÿ¥ÿ®ÿÿ¤ÿ³ÿ£ÿ½ÿÿ¤ÿªÿÿ¥ÿ©ÿ°ÿ³ÿ²ÿµÿ³ÿ®ÿ©ÿ¨ÿ§ÿ ÿ­ÿ¯ÿÿ¬ÿ£ÿªÿ³ÿ³ÿ§ÿ¬ÿªÿ«ÿ¯ÿ¨ÿ¥ÿ¯ÿµÿ¯ÿ¬ÿ­ÿ²ÿ¨ÿ³ÿ¯ÿµÿ¦ÿ°ÿÀÿ²ÿ¨ÿ©ÿ¤ÿ¦ÿ°ÿ¯ÿ¬ÿ¯ÿ±ÿ¬ÿÿÿÂÿªÿ¬ÿ±ÿ¬ÿÿ²ÿ´ÿªÿ¡ÿ ÿ£ÿ¨ÿ±ÿ²ÿ¬ÿ£ÿ¨ÿÈÿ¦ÿ¦ÿ¾ÿ¯ÿ¯ÿ²ÿÿ§ÿ®ÿªÿ¢ÿÿ§ÿµÿ®ÿ¡ÿ°ÿ¹ÿ»ÿ©ÿ·ÿ§ÿÿ¢ÿ¬ÿ§ÿ«ÿ®ÿ©ÿ¦ÿ§ÿ¦ÿ­ÿÄÿ®ÿ§ÿ«ÿ·ÿµÿ¾ÿ´ÿ¬ÿ£ÿ´ÿ¹ÿ¶ÿ®ÿ¢ÿ§ÿ©ÿªÿªÿ¦ÿ°ÿ«ÿ¥ÿ±ÿ¨ÿ¬ÿ°ÿÅÿÁÿ³ÿ¼ÿ»ÿ°ÿÂÿ¬ÿ¦ÿ»ÿ¯ÿ°ÿ¸ÿÿ°ÿ´ÿ­ÿ°ÿ±ÿ¦ÿ¨ÿ³ÿ¬ÿ¨ÿÿÿªÿ©ÿ¡ÿÿ¬ÿÿ¬ÿ§ÿ«ÿ±ÿ©ÿ¦ÿÿÿÿÿÿ£ÿÿ£ÿ¨ÿ¤ÿÿ¨ÿ£ÿÿÿÿÿÿÿÿÿwÿÿkÿSÿtÿÿÿÿÿÿÿÿÿ~ÿÿÿÿÿÿÿ£ÿ©ÿ¬ÿ¯ÿ¯ÿ¨ÿÿ¨ÿ£ÿ¡ÿ¯ÿ¢ÿ±ÿ°ÿµÿ²ÿ¶ÿ®ÿªÿ¬ÿ§ÿ´ÿºÿ¯ÿÿ¥ÿ¤ÿ ÿ¨ÿªÿ¯ÿ©ÿªÿ¦ÿÿ¡ÿµÿ¿ÿ®ÿ¹ÿ¾ÿ·ÿ½ÿ¹ÿ¬ÿ±ÿ´ÿ°ÿ¯ÿ®ÿ²ÿÇÿ¤ÿ¢ÿ´ÿ«ÿ´ÿ³ÿ¨ÿªÿ¯ÿªÿ¥ÿ«ÿªÿ®ÿ¨ÿÿ²ÿ·ÿ¨ÿ¼ÿ´ÿ¤ÿ¥ÿ¦ÿ¥ÿ¸ÿ­ÿÿÿ­ÿ®ÿ¨ÿªÿªÿ¢ÿÿÿ¦ÿ¦ÿ¨ÿ¹ÿµÿµÿÿ¥ÿ§ÿ¯ÿ¥ÿ ÿ¬ÿ°ÿ¡ÿ ÿ¯ÿÿ©ÿ¯ÿ£ÿ¢ÿ¢ÿªÿ¯ÿ²ÿ¨ÿÿ¯ÿ¬ÿ³ÿÿ¡ÿ¶ÿ¦ÿ¯ÿ°ÿ¦ÿ¦ÿªÿ§ÿ´ÿ¨ÿªÿ¦ÿ¬ÿ­ÿÿÿÿ ÿ£ÿÿ²ÿ¹ÿ±ÿ£ÿ¥ÿ§ÿ¬ÿªÿÿÿÿ¥ÿ¡ÿ«ÿÿ¦ÿ¨ÿ¬ÿ«ÿ£ÿ£ÿ ÿÿ ÿ«ÿ¥ÿ»ÿ¦ÿÿÿhÿæþ/þ"þþxþþòþÿÿÿªÿªÿ®ÿÿÿ ÿÿÿvÿaÿuÿÿÿÿÿ¥ÿ­ÿ¨ÿ ÿÿ¬ÿÿÿªÿ£ÿÿ¢ÿªÿ¬ÿ¥ÿ£ÿ©ÿ¹ÿ±ÿ«ÿ¶ÿªÿªÿ°ÿ­ÿ´ÿÁÿ¹ÿ§ÿªÿ¢ÿ ÿÿ¤ÿ©ÿ¤ÿ¤ÿ¢ÿ¬ÿºÿ©ÿªÿ®ÿ¨ÿÿÿ©ÿ¶ÿÿÿ³ÿÿ ÿÿ«ÿ²ÿ°ÿ´ÿ·ÿ³ÿ°ÿ·ÿ©ÿ·ÿ®ÿ©ÿ¤ÿÿ¥ÿ«ÿÀÿÿ¸ÿÁÿºÿµÿ®ÿ¢ÿ¡ÿ®ÿ ÿ·ÿ¶ÿ³ÿ¬ÿ¬ÿ§ÿ¤ÿ¥ÿ®ÿ·ÿ¦ÿ©ÿ¼ÿ·ÿ¤ÿÿ¡ÿ¯ÿ¬ÿÿ±ÿ¸ÿ·ÿ¡ÿ¨ÿ­ÿ°ÿµÿ´ÿ©ÿ±ÿ§ÿ«ÿÿ¦ÿ£ÿ¡ÿ±ÿ¸ÿ¥ÿ¼ÿªÿ£ÿ´ÿ©ÿªÿ®ÿ¬ÿ«ÿ­ÿ¯ÿ¯ÿ©ÿ±ÿ«ÿ«ÿ´ÿ³ÿ­ÿ¶ÿ°ÿÿÿÿ¨ÿ¼ÿ¼ÿ²ÿ´ÿ£ÿ¬ÿ¤ÿÿ¢ÿ§ÿ©ÿ¯ÿ¶ÿ°ÿ³ÿ¬ÿ´ÿ¯ÿ±ÿªÿÿ¢ÿ§ÿ£ÿ³ÿ²ÿ­ÿ­ÿ±ÿ°ÿ¯ÿ¼ÿ£ÿ»ÿ²ÿ¿ÿ³ÿ¥ÿ¥ÿ©ÿ¥ÿ¥ÿ¶ÿ´ÿÁÿ°ÿ·ÿ»ÿ±ÿ¯ÿ¼ÿ¾ÿ²ÿ²ÿµÿ·ÿ±ÿ¯ÿ©ÿ£ÿ¦ÿ©ÿ¨ÿºÿªÿªÿ§ÿ­ÿ°ÿÿÿ¶ÿ¨ÿÿ¦ÿ«ÿ¦ÿ©ÿ­ÿ¡ÿÿÿÿ¢ÿ¦ÿ¦ÿ¦ÿ§ÿ¢ÿÿÿÿ{ÿzÿÿÿÿ«ÿ»ÿ®ÿ ÿÁÿµÿ°ÿ¦ÿ«ÿ±ÿ©ÿÿÿÿ.ÿÿ_ÿÿÿÿ¢ÿªÿ¥ÿ­ÿ¦ÿÿ£ÿ·ÿ¯ÿÿÿ¬ÿ¤ÿ£ÿÿ£ÿªÿ¡ÿªÿ³ÿ¨ÿÿ¥ÿÿÿÿÿ³ÿÿÿÿÿÿÿÿÿwÿgÿxÿÿÿÿÿÿ¡ÿ©ÿÿÿÿ¨ÿ§ÿ¥ÿ¢ÿ ÿ§ÿÿ£ÿÃÿ§ÿ£ÿÿÿÿ ÿ°ÿ³ÿ¬ÿ«ÿÿÿ¡ÿ´ÿ²ÿ­ÿ¨ÿ¥ÿ¯ÿ±ÿ¡ÿ´ÿ¬ÿ¬ÿ¬ÿ§ÿ¨ÿ°ÿ®ÿ¥ÿ®ÿ ÿÿ¢ÿªÿ¨ÿ¯ÿ®ÿ°ÿ´ÿªÿ¦ÿ©ÿ±ÿ¬ÿ¬ÿ¶ÿ»ÿ²ÿ«ÿ³ÿµÿ®ÿ®ÿ£ÿ¹ÿ·ÿ±ÿ±ÿ«ÿ£ÿªÿ®ÿªÿ±ÿÿ§ÿ³ÿ±ÿ©ÿªÿ©ÿ«ÿ®ÿ³ÿ¸ÿµÿ¦ÿ­ÿ±ÿ¯ÿ¨ÿ®ÿ©ÿ®ÿµÿ·ÿ´ÿ§ÿ«ÿ¥ÿ­ÿ¿ÿ¿ÿ¨ÿ­ÿ«ÿ¨ÿªÿ¦ÿªÿ®ÿµÿ²ÿ¾ÿ½ÿ½ÿ³ÿ´ÿ¨ÿªÿ¾ÿ¸ÿ¡ÿ¢ÿ³ÿÀÿ¯ÿÃÿÁÿ¸ÿ²ÿ­ÿ°ÿ³ÿ¬ÿ¬ÿ¶ÿ·ÿÀÿ¤ÿÿ¡ÿÿ§ÿ¯ÿ¨ÿ¥ÿ°ÿ­ÿ©ÿ­ÿÆÿ´ÿ¸ÿ¬ÿ£ÿ¢ÿÿÿÿ¢ÿ¥ÿ¥ÿ§ÿ³ÿµÿÿ¦ÿ¡ÿ¢ÿ®ÿºÿ¼ÿ¸ÿµÿ¤ÿ¡ÿ»ÿÃÿ´ÿ¯ÿ»ÿ´ÿ¨ÿªÿ³ÿ·ÿ´ÿ­ÿ¬ÿ¨ÿ¦ÿ¯ÿ¯ÿ¢ÿ¤ÿ®ÿ¨ÿªÿ·ÿ¬ÿÿ§ÿ¨ÿ¨ÿªÿÃÿ¶ÿ¥ÿ·ÿ¬ÿ©ÿ¨ÿ£ÿ¦ÿ¬ÿ®ÿ°ÿµÿ®ÿ»ÿ¬ÿ¯ÿ¬ÿ£ÿ»ÿ¶ÿ¥ÿ¨ÿ¬ÿ°ÿ¼ÿ±ÿ©ÿ¢ÿ¦ÿ¯ÿ´ÿ¬ÿ¬ÿ²ÿ¹ÿºÿ±ÿ§ÿ¦ÿ­ÿªÿ¢ÿ¸ÿ¤ÿ­ÿ°ÿ¯ÿ£ÿ°ÿ²ÿµÿ½ÿ·ÿ¬ÿ©ÿÃÿ»ÿ¡ÿ®ÿ¯ÿ°ÿ°ÿ«ÿ¬ÿ°ÿ³ÿ´ÿ²ÿ±ÿ®ÿ¤ÿ¯ÿÃÿÂÿ¡ÿÿ¨ÿ·ÿ³ÿ«ÿ¼ÿÉÿÁÿ±ÿ«ÿ´ÿµÿ°ÿÿÿºÿ¹ÿ¼ÿ­ÿ±ÿªÿ¦ÿ¤ÿ«ÿ®ÿ©ÿªÿ£ÿ±ÿ²ÿ¶ÿÿ¡ÿ¬ÿ¹ÿ¡ÿ¥ÿ©ÿµÿ¸ÿ´ÿ´ÿµÿ¹ÿ°ÿ¡ÿ²ÿ«ÿÁÿ³ÿ«ÿ¿ÿ¯ÿÿ¦ÿµÿ¶ÿ¯ÿ¬ÿ²ÿ³ÿ§ÿ¤ÿ¥ÿ±ÿªÿÿÁÿ¬ÿ¹ÿ¶ÿ®ÿ¶ÿ¿ÿ­ÿ¥ÿ¶ÿ·ÿ·ÿªÿ¯ÿ­ÿ·ÿÿ¤ÿ¿ÿ¹ÿ¾ÿ³ÿªÿ¬ÿ°ÿªÿ¨ÿ­ÿ­ÿ³ÿ¬ÿ¸ÿ³ÿ±ÿÂÿ¿ÿ°ÿ·ÿ¨ÿ«ÿ³ÿ¸ÿºÿ»ÿ³ÿ¬ÿ²ÿ·ÿ±ÿ«ÿ¨ÿ°ÿ±ÿ¹ÿ®ÿ¾ÿ¯ÿ®ÿÿÿ¥ÿ®ÿ¥ÿ§ÿºÿ·ÿªÿÿÿ§ÿ¹ÿ¬ÿ³ÿ²ÿ­ÿ§ÿ­ÿ§ÿªÿªÿ¨ÿ¤ÿ¥ÿ£ÿ¤ÿªÿ¦ÿ³ÿ²ÿÿ¬ÿ¡ÿÿ¥ÿÿÿ ÿ ÿÿ¥ÿ®ÿ£ÿ¥ÿ¦ÿ¦ÿ³ÿ´ÿªÿÿ©ÿ©ÿ¡ÿ¦ÿ¤ÿ©ÿÿÿ¢ÿÿÿÿ¡ÿ£ÿÿ£ÿ¬ÿ©ÿ¦ÿ§ÿ¦ÿÿÿÿ¬ÿ¸ÿÿÿ±ÿ ÿ«ÿ©ÿ¬ÿ ÿ±ÿ«ÿÿ¡ÿ£ÿ§ÿ§ÿÿ¢ÿ§ÿªÿÿ§ÿ¡ÿÿ¥ÿ¨ÿ§ÿÿÿ¢ÿÿÿ¦ÿªÿ§ÿ¢ÿ¥ÿ§ÿ¦ÿ§ÿ©ÿ ÿÿ§ÿ¦ÿÿÿ«ÿÿÿÿÿÿÿÿÿ¢ÿ£ÿ¤ÿ®ÿ©ÿÿ²ÿ¨ÿµÿ¨ÿ°ÿ¬ÿ¨ÿ¡ÿ²ÿ¡ÿªÿÿ«ÿ¢ÿªÿ©ÿÿÿ¢ÿ¡ÿ¢ÿ¡ÿ©ÿ§ÿÿ¢ÿ³ÿ¢ÿÿ¨ÿ¬ÿ¶ÿÿªÿÿ°ÿµÿ®ÿ¤ÿ¡ÿ§ÿ¨ÿ£ÿ¨ÿ®ÿ§ÿ¡ÿ¥ÿ¥ÿ ÿÿ£ÿÿ©ÿ¬ÿ¨ÿÿÿªÿÿµÿ¬ÿÿ¦ÿ©ÿ±ÿ¥ÿ³ÿ¾ÿ¸ÿ¸ÿ£ÿÿªÿ®ÿ®ÿµÿ¹ÿ®ÿ¡ÿ±ÿ¿ÿµÿ¤ÿ¹ÿ°ÿ³ÿ­ÿ¢ÿªÿ¦ÿ§ÿÿ¨ÿ¯ÿ´ÿ±ÿªÿ­ÿ¯ÿ­ÿµÿ¾ÿµÿ¬ÿ¥ÿÿ¥ÿ­ÿ¡ÿ©ÿ¤ÿ¸ÿ±ÿµÿ¸ÿ­ÿÿ¸ÿ¹ÿ¦ÿÿÿµÿ°ÿªÿ³ÿ¯ÿ´ÿºÿ­ÿ§ÿ¢ÿªÿ¨ÿ§ÿ©ÿªÿ­ÿ¾ÿ¬ÿ¯ÿ­ÿµÿ´ÿÀÿ±ÿ²ÿ³ÿ¨ÿ®ÿªÿ¬ÿ¦ÿ±ÿ´ÿ²ÿ¶ÿ°ÿ«ÿ­ÿ¬ÿ«ÿ¬ÿ°ÿ¶ÿ·ÿµÿ­ÿºÿ¯ÿ¤ÿ¯ÿµÿÁÿ¦ÿ§ÿ¤ÿ³ÿ«ÿ»ÿ·ÿÂÿ´ÿ¸ÿÂÿ½ÿ°ÿ­ÿµÿ»ÿµÿ®ÿ¹ÿ¸ÿ¶ÿ©ÿ¸ÿ¶ÿ¯ÿ§ÿÅÿ°ÿ½ÿ±ÿ³ÿ¼ÿÁÿµÿ°ÿ°ÿ¹ÿ¶ÿºÿºÿ°ÿÿ«ÿºÿ¹ÿ·ÿ¸ÿ§ÿÿ¯ÿ»ÿÃÿºÿ²ÿ®ÿ·ÿ¥ÿ°ÿ¥ÿ©ÿ°ÿºÿ³ÿ¯ÿ¬ÿ¤ÿ¡ÿ³ÿ­ÿ­ÿµÿÿÿ¤ÿ¨ÿ­ÿ²ÿ¯ÿ®ÿ­ÿ´ÿ»ÿÀÿ¶ÿ¨ÿ¨ÿ©ÿ¯ÿ«ÿ¯ÿÀÿ¥ÿ§ÿªÿ¨ÿ­ÿ¯ÿ¢ÿ³ÿ­ÿ«ÿ±ÿ¤ÿ¶ÿ±ÿ®ÿ©ÿ©ÿ¦ÿ»ÿ°ÿ¤ÿ®ÿ¸ÿ³ÿ±ÿµÿ­ÿ­ÿµÿ³ÿ°ÿ«ÿ£ÿ¤ÿ§ÿÿÿ¤ÿ§ÿ¥ÿÿÿÿ¦ÿ ÿ®ÿºÿ¦ÿÿ¡ÿ¤ÿ¦ÿ®ÿ©ÿ¢ÿÿ£ÿÿ©ÿªÿ°ÿªÿ¡ÿÿ¥ÿ­ÿ¤ÿÿÿ©ÿ©ÿ©ÿ¨ÿ¥ÿºÿ²ÿ ÿ±ÿ©ÿ¢ÿ¢ÿ¬ÿ°ÿ´ÿ©ÿ­ÿÿ°ÿ¢ÿ´ÿ¨ÿÿÿ¦ÿ­ÿÿ°ÿ£ÿ¢ÿ©ÿ©ÿ±ÿªÿ¬ÿ¬ÿ¤ÿ¤ÿ±ÿ°ÿ±ÿ¹ÿ¯ÿ©ÿ§ÿ¥ÿ©ÿªÿ¯ÿ§ÿ´ÿÿÿÿ¨ÿ³ÿÄÿ¡ÿ¬ÿ­ÿ¨ÿªÿ¸ÿ¬ÿ´ÿ°ÿªÿ¨ÿ¦ÿ¨ÿ¢ÿ¤ÿ¤ÿ°ÿ®ÿ¦ÿ ÿ­ÿ°ÿªÿ¤ÿ¥ÿ«ÿ§ÿ¦ÿ§ÿ§ÿ´ÿ°ÿ¢ÿ¦ÿ¡ÿªÿ¶ÿ²ÿ´ÿ±ÿ¨ÿ³ÿªÿ­ÿ§ÿÿ§ÿ©ÿ¬ÿÿÿtÿCÿÿÿªÿ¨ÿµÿÀÿ¦ÿ§ÿ£ÿÿªÿÿÿªÿ´ÿ¹ÿ¼ÿ«ÿ£ÿªÿ±ÿ¨ÿ¡ÿ°ÿ©ÿ¥ÿ°ÿ®ÿ¸ÿ·ÿ¢ÿ¢ÿÿ£ÿ²ÿ²ÿ³ÿÿªÿ¬ÿªÿ®ÿ²ÿ£ÿ¢ÿ®ÿ¬ÿ³ÿÿ´ÿ¥ÿ°ÿ¢ÿÿÿ­ÿ¶ÿÿÿÿÿÿÿÿÿ©ÿ®ÿ§ÿÿÿ§ÿÿªÿ±ÿªÿ©ÿ©ÿµÿ½ÿµÿ«ÿ¨ÿ«ÿ¨ÿÿ«ÿ¦ÿ®ÿ©ÿ ÿ´ÿµÿ®ÿ¹ÿµÿ«ÿ¹ÿ¯ÿÿ«ÿ½ÿ¸ÿ²ÿ©ÿ°ÿ¶ÿ§ÿ­ÿ«ÿ¯ÿ«ÿ¯ÿ¯ÿ±ÿ¦ÿ«ÿ¬ÿ®ÿºÿ³ÿ±ÿ­ÿ¨ÿ­ÿ²ÿ¯ÿ¨ÿ¯ÿ¤ÿÿ¢ÿ®ÿ±ÿ®ÿ³ÿÿ¦ÿªÿÿ¤ÿ£ÿ ÿÿ§ÿ¨ÿÿ²ÿ§ÿ±ÿ­ÿ«ÿ¤ÿ²ÿ±ÿªÿ«ÿ ÿÿ ÿÿµÿÿÿ«ÿ°ÿ¥ÿªÿ©ÿ¥ÿ©ÿ¨ÿ­ÿ«ÿ°ÿ±ÿ­ÿ¯ÿ¨ÿ²ÿ¼ÿ²ÿ²ÿ¯ÿ¶ÿ¬ÿ¬ÿ®ÿ£ÿ¦ÿ³ÿµÿªÿÿ¬ÿ¯ÿÿ¸ÿ¢ÿ¨ÿ·ÿÿ£ÿÿÿµÿ¾ÿÿ²ÿªÿ§ÿ§ÿ§ÿ¯ÿ¤ÿ¬ÿ¶ÿ­ÿ±ÿ¬ÿ¯ÿ«ÿ²ÿ´ÿ®ÿµÿ²ÿªÿ©ÿ¦ÿ®ÿ¯ÿªÿ·ÿ´ÿ«ÿ°ÿ©ÿÿÿ©ÿ¦ÿ²ÿ°ÿ¦ÿ¦ÿ²ÿ©ÿ¤ÿµÿ°ÿ«ÿ¿ÿ¬ÿ§ÿÿ­ÿ¥ÿ¤ÿ±ÿªÿ«ÿ¦ÿ©ÿ³ÿ¤ÿ¤ÿ£ÿ«ÿ²ÿÿÿ©ÿ©ÿ§ÿ¶ÿ°ÿ«ÿ ÿÿ¡ÿ¦ÿ±ÿ±ÿ©ÿ§ÿ¬ÿ¯ÿ®ÿ¯ÿ§ÿ§ÿ¥ÿ©ÿ´ÿ¬ÿºÿ¹ÿ§ÿ­ÿ¦ÿÿ¥ÿ¡ÿ©ÿ´ÿªÿ¥ÿ¨ÿ¨ÿ±ÿÇÿ£ÿ®ÿ¶ÿÿ¡ÿ¤ÿÿ®ÿªÿ£ÿ­ÿ¬ÿ°ÿ©ÿ¯ÿ¿ÿ·ÿ©ÿ¢ÿÿ§ÿ¶ÿ§ÿ£ÿ¸ÿ¬ÿ£ÿ©ÿ¢ÿ¦ÿªÿ¢ÿ¤ÿ¦ÿ¥ÿ¶ÿ§ÿ¦ÿ­ÿ²ÿ°ÿ«ÿ«ÿ ÿ±ÿÿ­ÿ¤ÿªÿ¤ÿ­ÿ­ÿ±ÿ±ÿ³ÿ¥ÿ¸ÿ¬ÿ«ÿ ÿÿ¨ÿ¬ÿ­ÿ¤ÿ¤ÿ§ÿ­ÿ§ÿ±ÿ®ÿªÿºÿ±ÿ³ÿªÿ¤ÿ±ÿ¬ÿ¤ÿ®ÿºÿ®ÿ¤ÿ¬ÿ¡ÿ¡ÿ»ÿ¶ÿªÿ¬ÿ¥ÿ³ÿ°ÿ«ÿ¯ÿ¦ÿ¡ÿ¥ÿ²ÿ«ÿºÿ±ÿ¦ÿ¥ÿ§ÿ¬ÿ®ÿ²ÿ ÿ²ÿ¢ÿ¹ÿ¼ÿ»ÿ´ÿ«ÿªÿ¨ÿ³ÿ¥ÿ°ÿ­ÿ¹ÿªÿÿ£ÿªÿ¬ÿ¸ÿ¼ÿ¶ÿªÿ¯ÿ¸ÿ·ÿ¿ÿ¸ÿ©ÿ¦ÿ¢ÿÿ£ÿ±ÿ®ÿ·ÿ¶ÿ²ÿ«ÿÿ¥ÿ³ÿ²ÿ­ÿ£ÿÿÿ«ÿ°ÿ¥ÿ¤ÿ¥ÿ¦ÿ®ÿ©ÿ­ÿ­ÿ©ÿµÿ­ÿ¨ÿªÿ¦ÿ»ÿ¾ÿ½ÿºÿ¹ÿ¶ÿ°ÿ ÿÿ¢ÿ§ÿ®ÿ¡ÿ¢ÿ­ÿ¨ÿ°ÿºÿ¯ÿ¤ÿ±ÿÿ¢ÿ¨ÿ©ÿ¤ÿ¯ÿ§ÿÿÿ©ÿ´ÿ±ÿ®ÿ¨ÿ¯ÿ¢ÿ¯ÿ³ÿ¬ÿ²ÿÀÿµÿ·ÿ´ÿ§ÿÿÿ¡ÿ¥ÿ²ÿ¢ÿÿ£ÿ¢ÿ¥ÿÿÿ§ÿ©ÿµÿ±ÿ¨ÿ£ÿ°ÿ©ÿªÿ±ÿ©ÿ¸ÿ¨ÿ­ÿ¬ÿ¦ÿªÿ¤ÿ¤ÿ­ÿ¯ÿ¨ÿ²ÿ°ÿ³ÿ¬ÿ¡ÿ²ÿ·ÿ¤ÿ¨ÿÀÿ¶ÿ¹ÿ¯ÿªÿ¦ÿ®ÿ­ÿÿÿÿ®ÿ¡ÿÿªÿ¨ÿ¦ÿªÿ¹ÿ½ÿ°ÿ®ÿ±ÿ±ÿ§ÿ­ÿµÿ°ÿ»ÿªÿ°ÿ¨ÿºÿÁÿÀÿ­ÿµÿ¶ÿ¨ÿ­ÿ¯ÿ®ÿ¦ÿ¬ÿ ÿ©ÿ¨ÿ¡ÿ³ÿÄÿµÿÿÿ¨ÿÀÿÃÿ³ÿµÿ²ÿ¯ÿ´ÿ·ÿ¤ÿ ÿ·ÿ·ÿ«ÿºÿ®ÿ«ÿ«ÿÿ¦ÿ§ÿ£ÿÿ³ÿ·ÿÇÿ¬ÿ­ÿ¦ÿ ÿ³ÿ¸ÿµÿ¬ÿ¦ÿ¥ÿ´ÿ²ÿ®ÿ±ÿÿÿ°ÿ¶ÿ°ÿ¯ÿ³ÿ´ÿ®ÿªÿµÿ´ÿ¹ÿ¹ÿ©ÿªÿ§ÿ·ÿ¹ÿ³ÿ¬ÿ¨ÿµÿ²ÿ»ÿ¹ÿ¡ÿ£ÿÿ¤ÿ±ÿ±ÿ°ÿ¬ÿ©ÿ¯ÿ¬ÿ¥ÿªÿ®ÿ«ÿ³ÿ§ÿÿ¡ÿ«ÿ±ÿ£ÿ«ÿ§ÿ¤ÿÂÿ°ÿºÿ¨ÿ£ÿªÿ²ÿ·ÿ ÿ´ÿ£ÿ³ÿ·ÿºÿ«ÿ¤ÿ¶ÿ±ÿ­ÿ²ÿ¬ÿ¥ÿ­ÿ²ÿ«ÿ¯ÿ¬ÿ¯ÿ°ÿ´ÿ·ÿ¿ÿµÿ²ÿ·ÿ¤ÿ°ÿ©ÿ³ÿ«ÿ§ÿ¶ÿ¼ÿ¦ÿ§ÿ²ÿ¨ÿªÿ´ÿ©ÿ½ÿ¸ÿ³ÿ¼ÿªÿ¡ÿ§ÿ¬ÿ¾ÿ³ÿªÿ¬ÿ¬ÿ°ÿ·ÿ·ÿ³ÿÿ®ÿºÿ»ÿÃÿ³ÿ²ÿ£ÿ«ÿ¶ÿ³ÿ¤ÿ«ÿ«ÿ©ÿ®ÿ½ÿ³ÿ ÿ¦ÿ³ÿµÿ²ÿ²ÿ¯ÿ¶ÿ¸ÿºÿ­ÿ¯ÿ¶ÿµÿ§ÿ®ÿ¼ÿ©ÿ¤ÿ¸ÿ¸ÿ«ÿ¯ÿ¬ÿ³ÿ®ÿ¯ÿ¦ÿ¨ÿ¯ÿ­ÿ«ÿ°ÿ±ÿ­ÿ°ÿ¨ÿ´ÿ³ÿªÿ¢ÿ¥ÿ¨ÿ©ÿ§ÿ¦ÿ¥ÿ³ÿªÿ¶ÿµÿµÿ°ÿ¤ÿ¢ÿ«ÿ®ÿ¸ÿ¸ÿ´ÿ°ÿ³ÿ»ÿ¥ÿ¥ÿ©ÿ°ÿ¶ÿ·ÿ¥ÿ«ÿ±ÿÿ¢ÿ´ÿ±ÿ©ÿÿªÿ§ÿ¦ÿ¤ÿ¡ÿ¥ÿµÿ¥ÿ¢ÿ±ÿ«ÿ«ÿ«ÿ°ÿ¦ÿ¢ÿ«ÿ£ÿ¯ÿ·ÿ¼ÿÿ­ÿÿ¨ÿ¨ÿÿ¤ÿÿ¤ÿ¨ÿ¬ÿ¤ÿ¡ÿÿÿÿÿ§ÿÿÿÿ¤ÿ©ÿÿÿÿ§ÿ£ÿÿÿÿÿ¡ÿÿÿÿÿÿÿÿÿÿÿÿÿÿÿxÿÿÿÿÿÿÿÿÿÿÿÿÿÿÿÿÿÿ¢ÿ§ÿ¤ÿ§ÿ¤ÿÿÿ¡ÿmÿÿÿÿvÿÿÿÿyÿÿÿÿÿÿÿÿ ÿÿÿÿÿ£ÿÿÿ¦ÿÿ¢ÿ¥ÿÿÿÿÿ¨ÿ§ÿÿÿÿÿ£ÿÿÿ®ÿÿ£ÿ¬ÿÿÿÿ¤ÿ¤ÿ¯ÿ¦ÿ¥ÿ­ÿ§ÿ¬ÿ´ÿ³ÿ²ÿ±ÿ³ÿ³ÿ¤ÿ¶ÿ¯ÿ³ÿ®ÿ¯ÿÿ°ÿ¦ÿªÿ§ÿ¸ÿ¯ÿ®ÿ¹ÿ¸ÿ³ÿ°ÿ¢ÿÿ«ÿ¦ÿÿÿ­ÿ¯ÿ°ÿ¦ÿ²ÿ¦ÿ­ÿ¯ÿ¯ÿ®ÿ®ÿ¯ÿ¨ÿÿÿ¥ÿ®ÿ·ÿ¹ÿËÿ´ÿ¥ÿ«ÿÿ«ÿ²ÿ­ÿ¾ÿ¶ÿ¯ÿ«ÿ±ÿ²ÿ¢ÿÿ¬ÿ£ÿ±ÿ¦ÿÿ°ÿ±ÿµÿÿ¥ÿÿ¨ÿ¬ÿ¥ÿ«ÿ¯ÿ«ÿ­ÿ²ÿ¯ÿ¬ÿ¦ÿ²ÿ®ÿ¡ÿÂÿ±ÿÿ³ÿ°ÿ¤ÿ¯ÿ¡ÿÿ¦ÿ£ÿÿ²ÿ¬ÿ§ÿ¨ÿ¢ÿ®ÿ®ÿ¬ÿ«ÿÿ ÿ«ÿ°ÿ¯ÿ¼ÿ»ÿ©ÿ¬ÿ²ÿ£ÿ¦ÿ²ÿÂÿÀÿ·ÿ®ÿªÿ©ÿªÿ¦ÿ¬ÿ­ÿ°ÿ¯ÿ©ÿ¬ÿ¯ÿ¦ÿ³ÿ¤ÿµÿ®ÿ²ÿµÿ¦ÿ¬ÿ¼ÿ·ÿ²ÿ­ÿ§ÿ¤ÿ©ÿ²ÿ±ÿ´ÿ®ÿ£ÿ²ÿ®ÿ¨ÿ¹ÿ¸ÿ¸ÿ½ÿºÿ¨ÿ¤ÿ¤ÿÿ¤ÿÿÿÿ«ÿ¢ÿÿÿÿ ÿÿÿÿ ÿ¥ÿÿÿÿ¤ÿÿ®ÿ¤ÿÿÿ¢ÿÿÿÿÿÿÿÿÿÿÿÿÿwÿÿ^ÿÿÿÿÿÿÿÿÿÿÿÿÿÿÿÿ§ÿ©ÿ®ÿ³ÿ²ÿ°ÿ­ÿ¯ÿ°ÿÿ«ÿ¬ÿ£ÿ¸ÿ·ÿ±ÿ§ÿ«ÿ­ÿµÿ²ÿ©ÿµÿ°ÿ¥ÿÿ¢ÿªÿÿªÿ¥ÿµÿ®ÿ¬ÿ«ÿ ÿ¡ÿ¨ÿ²ÿ°ÿ·ÿ©ÿµÿ¬ÿÿ©ÿÿÿ¨ÿ©ÿ«ÿ®ÿ¨ÿ£ÿÿ§ÿ²ÿ½ÿ¬ÿ¬ÿªÿÿÿ ÿÿ¤ÿ¥ÿ®ÿ¯ÿ·ÿ·ÿ»ÿÿ ÿÿ¦ÿ­ÿ¥ÿ·ÿ¶ÿ£ÿ­ÿ­ÿ±ÿ¢ÿ®ÿ¨ÿ¡ÿ¬ÿ¶ÿ±ÿ©ÿ¢ÿ§ÿ©ÿ±ÿ«ÿ¢ÿÿÿ®ÿ§ÿ©ÿ²ÿ²ÿ¸ÿªÿ¯ÿµÿ²ÿÿÿ¬ÿ¦ÿ«ÿ²ÿ¦ÿ¡ÿªÿÿ¡ÿÿ½ÿ¹ÿ­ÿ©ÿ³ÿ°ÿ©ÿ¬ÿ¯ÿ¶ÿ¸ÿ§ÿÿ²ÿ­ÿ¢ÿÿÿ¢ÿ§ÿ¬ÿ·ÿ´ÿ°ÿÿ¦ÿªÿ£ÿÿÿÿÿ¥ÿÿ¨ÿÿ¯ÿ¯ÿªÿ©ÿÿÿÿÿ¢ÿ®ÿªÿ¯ÿ¥ÿ¤ÿÿêþíý¯ý9þsþNþ±þ>ÿÿ¤ÿ«ÿÿÿ¨ÿ¤ÿ¡ÿÿwÿmÿfÿpÿÿÿÿ¡ÿÿÿ¥ÿ¤ÿÿ­ÿ£ÿÿ©ÿ¡ÿ²ÿ¬ÿÿ¢ÿ§ÿ¢ÿ¡ÿ¥ÿ©ÿ¶ÿ­ÿ§ÿ¡ÿ­ÿ¯ÿ©ÿ­ÿ´ÿ¼ÿªÿ£ÿ·ÿªÿÿÿÿÿ¡ÿ¤ÿ¥ÿ½ÿ·ÿ²ÿ­ÿÿÿ¡ÿ®ÿ·ÿ¬ÿ±ÿ»ÿÉÿ½ÿ«ÿ¢ÿ¤ÿ­ÿ´ÿ²ÿ¯ÿÿ­ÿ¦ÿ²ÿ¨ÿ«ÿ§ÿ¥ÿ¯ÿ²ÿ°ÿ¯ÿ­ÿ£ÿ¬ÿÿ¡ÿ¨ÿ²ÿ¹ÿ¬ÿ¸ÿ³ÿµÿ«ÿ§ÿ°ÿ¨ÿÿ«ÿ±ÿ±ÿ³ÿ¤ÿ¢ÿ¤ÿ¯ÿ¦ÿÿÿ£ÿ³ÿ³ÿÿÿÿ§ÿ«ÿ­ÿ¯ÿ¨ÿºÿ¢ÿ½ÿ¨ÿ§ÿ¨ÿ¦ÿÿÿ¯ÿ±ÿÁÿ¡ÿ´ÿ³ÿ¦ÿ¢ÿ§ÿ©ÿ¥ÿ³ÿµÿ¨ÿºÿ°ÿ¯ÿµÿ«ÿ¡ÿ·ÿºÿ¡ÿ¬ÿÿ²ÿ²ÿ¥ÿ­ÿµÿ³ÿ±ÿ¦ÿÿ ÿÿ¤ÿ°ÿ·ÿ²ÿ³ÿ²ÿ°ÿ²ÿ©ÿ¨ÿ©ÿ¥ÿ¬ÿ§ÿÂÿ¹ÿ²ÿ¯ÿ¯ÿ­ÿ¬ÿ®ÿªÿ·ÿ¡ÿ±ÿªÿ¦ÿ¬ÿ±ÿ¨ÿÿ±ÿ©ÿ¦ÿ°ÿµÿ»ÿ»ÿ®ÿ«ÿÁÿ£ÿ¬ÿ¬ÿ«ÿ±ÿ­ÿ¢ÿÿ¡ÿ®ÿ¯ÿ«ÿ´ÿ®ÿ¬ÿ®ÿ°ÿ®ÿÿÿ°ÿ­ÿ¤ÿ®ÿ°ÿ®ÿ¯ÿ¤ÿ«ÿ¢ÿÿÿ£ÿ¦ÿ¡ÿ¢ÿ±ÿ©ÿÿ}ÿÿÿÿ£ÿ§ÿ£ÿ¤ÿ­ÿÿ¸ÿ³ÿ®ÿªÿ´ÿÀÿµÿ¤ÿ¦ÿÿÿÿùþWÿÿ ÿ¤ÿ¦ÿ¯ÿÿ±ÿ¨ÿ¡ÿ°ÿªÿÿ£ÿ®ÿ«ÿ¥ÿÿ©ÿ«ÿÿÿ¢ÿÿ¢ÿ©ÿ¢ÿÿ¨ÿ ÿ¤ÿÿÿ¦ÿÿÿÿÿÿÿmÿoÿ~ÿÿÿÿÿ¯ÿ²ÿ£ÿ¥ÿ®ÿ¦ÿ­ÿ¬ÿ¥ÿ±ÿÁÿ¬ÿ°ÿËÿ±ÿ±ÿªÿ¤ÿ¡ÿÿ¡ÿÀÿºÿ³ÿªÿÿÿ ÿ¡ÿ¨ÿ±ÿ¯ÿ´ÿ±ÿÿ·ÿ²ÿ­ÿ¦ÿ¢ÿ§ÿ²ÿ¹ÿ¯ÿ£ÿ©ÿ£ÿ£ÿ²ÿ¬ÿ¶ÿ°ÿ­ÿ¶ÿ¤ÿ¡ÿ¥ÿ°ÿ±ÿ¤ÿ­ÿ¯ÿ²ÿ°ÿ®ÿµÿ®ÿ¥ÿÿ­ÿÿ®ÿ¦ÿ°ÿ¦ÿ§ÿ»ÿ³ÿ°ÿ¬ÿ¨ÿ·ÿ²ÿ ÿ¯ÿ±ÿ±ÿ±ÿ°ÿ·ÿ«ÿªÿ¼ÿ¹ÿÐÿ±ÿ¡ÿ¤ÿ¯ÿªÿ¢ÿªÿ¦ÿ¶ÿÿ¡ÿ¤ÿºÿ¬ÿ¯ÿ¬ÿ ÿ¤ÿ´ÿ¶ÿ¶ÿ®ÿÂÿ²ÿ¾ÿ·ÿ¬ÿ°ÿ¶ÿ¶ÿ³ÿ±ÿ¹ÿÿ¦ÿµÿ«ÿ·ÿ·ÿ¬ÿ­ÿªÿ¨ÿ­ÿ«ÿ·ÿ´ÿ¸ÿµÿ¡ÿÿ£ÿ¥ÿ¨ÿ©ÿ¦ÿ§ÿ¯ÿ¯ÿ®ÿ·ÿ°ÿ²ÿ©ÿªÿ¦ÿ«ÿ¬ÿ£ÿ¢ÿ®ÿ·ÿ ÿ¡ÿ©ÿ®ÿ¤ÿÿ ÿÿÿ¡ÿ±ÿÀÿÂÿ³ÿ«ÿ°ÿ³ÿ¬ÿ£ÿ´ÿ´ÿªÿ®ÿµÿ·ÿ¼ÿ¹ÿ§ÿ¬ÿ®ÿÀÿ´ÿ¶ÿ­ÿµÿÁÿ¹ÿ·ÿ·ÿ¤ÿªÿ©ÿ¢ÿÿ°ÿ©ÿ ÿ²ÿ¶ÿ¨ÿ§ÿ¦ÿ¤ÿ¯ÿ¯ÿ²ÿ¿ÿÅÿ¨ÿÿÿÿ±ÿ°ÿ¡ÿ¨ÿ³ÿ©ÿ©ÿÇÿ¼ÿ·ÿ³ÿ¾ÿ·ÿ½ÿµÿ¨ÿ®ÿ´ÿ²ÿ±ÿ°ÿªÿ¨ÿ¶ÿ­ÿ±ÿÂÿ®ÿ´ÿ¯ÿ±ÿ³ÿ½ÿ±ÿÿ¡ÿ©ÿ§ÿºÿ²ÿÿÿ¼ÿ°ÿ±ÿªÿ±ÿ¨ÿ¨ÿ¯ÿ©ÿ¨ÿ¬ÿ¬ÿ³ÿÍÿ¬ÿ»ÿ¬ÿ¨ÿ³ÿ¼ÿºÿµÿ³ÿ·ÿµÿªÿ³ÿ´ÿ¶ÿ²ÿ©ÿ®ÿ»ÿ»ÿ°ÿ¯ÿ¶ÿ·ÿ°ÿ«ÿ¦ÿ§ÿ¼ÿ³ÿ°ÿµÿ·ÿ¡ÿªÿ¥ÿ¹ÿÁÿ·ÿ®ÿ°ÿ²ÿ³ÿ­ÿ¢ÿ³ÿÀÿ¦ÿµÿ´ÿ«ÿ®ÿ¡ÿÀÿ¶ÿ¨ÿ±ÿ³ÿ³ÿ¯ÿ­ÿ¹ÿ­ÿ¯ÿ¢ÿ¸ÿ«ÿ§ÿÀÿ«ÿ§ÿÿ®ÿ¯ÿ¥ÿ¦ÿ©ÿ¦ÿ¬ÿ´ÿ­ÿ¯ÿ¿ÿªÿ¶ÿÿ«ÿ¹ÿ®ÿ³ÿ¶ÿÿÿªÿ­ÿªÿ«ÿ³ÿ¥ÿÿ¬ÿ´ÿºÿ¥ÿ½ÿ¾ÿªÿ±ÿ³ÿ±ÿ¶ÿ¹ÿ¼ÿ¼ÿ¬ÿ¨ÿ»ÿ°ÿ®ÿ±ÿ°ÿ¬ÿ²ÿ®ÿ»ÿ½ÿ±ÿ¦ÿÿ¡ÿªÿ§ÿ¥ÿ¸ÿÀÿ­ÿ®ÿºÿÿ´ÿ²ÿ¶ÿ¹ÿªÿ²ÿªÿ­ÿ°ÿ¨ÿªÿ§ÿ£ÿ¢ÿ¡ÿ¨ÿ®ÿ±ÿ²ÿÿ­ÿ«ÿ¤ÿÿÿ ÿ©ÿÿ©ÿ´ÿ²ÿ¨ÿ£ÿ©ÿ°ÿ´ÿ©ÿÿÿ¢ÿ«ÿ¨ÿ§ÿ¨ÿÿ¡ÿ¢ÿÿÿÿ¡ÿÿÿÿ¢ÿ¥ÿÿÿ§ÿ¨ÿ·ÿÿÿ¡ÿºÿ¨ÿ¨ÿªÿ°ÿ²ÿ©ÿ§ÿ¢ÿÿ¤ÿ¦ÿ¡ÿ§ÿ±ÿ¤ÿÿÿÿÿÿ­ÿÿ¡ÿÿÿ¦ÿÿÿ¢ÿÿÿ§ÿªÿ¤ÿÿ¤ÿ¦ÿÿÿÿÿÿ¦ÿ©ÿÿÿÿÿÿÿÿÿ¨ÿ­ÿ¦ÿ«ÿ¦ÿÿÿÿ ÿªÿÿ¬ÿ¬ÿ¶ÿÿ£ÿ³ÿµÿ«ÿµÿ¦ÿ¯ÿ¦ÿ§ÿ¦ÿÿ¦ÿ©ÿ£ÿ¬ÿ®ÿ¥ÿ£ÿÿÿªÿ±ÿÿ¹ÿ§ÿ¥ÿÿÿ£ÿ±ÿ¨ÿÿÿÿ¦ÿ¬ÿ§ÿ¥ÿ´ÿ¸ÿ©ÿ¦ÿ¬ÿ¬ÿÿ©ÿ¥ÿ¯ÿÿ¢ÿÿÿ¦ÿÿ²ÿ ÿ¡ÿ¨ÿ£ÿ©ÿ¨ÿ°ÿ»ÿÂÿÂÿ®ÿÿ­ÿ´ÿ¡ÿ«ÿ¹ÿ¥ÿÿ·ÿ­ÿºÿµÿ¯ÿ¼ÿÀÿ´ÿ§ÿªÿ±ÿ¤ÿÿ§ÿ¤ÿ£ÿ³ÿ®ÿ¨ÿ®ÿªÿ«ÿ¶ÿµÿªÿ©ÿ§ÿ¬ÿ¦ÿ®ÿ®ÿÿ¾ÿ§ÿ¼ÿ­ÿ½ÿ¼ÿÀÿ¹ÿ¬ÿ²ÿ¶ÿµÿ­ÿÿÿÿµÿ¸ÿ¥ÿ¯ÿ¶ÿ³ÿ¯ÿ¥ÿÿÿ£ÿ­ÿÿ°ÿ§ÿªÿ¢ÿ¹ÿ©ÿ°ÿ¦ÿ¡ÿªÿ«ÿ®ÿ¢ÿ¥ÿ¯ÿ´ÿ´ÿ«ÿ­ÿ°ÿ¦ÿ¨ÿ®ÿ£ÿ¯ÿ´ÿ¦ÿÿ¼ÿ·ÿ«ÿ²ÿÿ­ÿ«ÿ¸ÿºÿ¯ÿ¥ÿ³ÿ¼ÿ»ÿ®ÿ¸ÿ·ÿ®ÿ¬ÿ¦ÿ¥ÿ¸ÿ¹ÿ¤ÿ³ÿ°ÿ©ÿ©ÿ®ÿ¶ÿ¥ÿ­ÿÆÿ©ÿ¯ÿ³ÿ«ÿÁÿ»ÿ°ÿ©ÿ­ÿ¥ÿµÿ±ÿ«ÿªÿ«ÿ³ÿ¾ÿ»ÿ´ÿ±ÿ¬ÿ¢ÿ¦ÿ³ÿ¯ÿ¬ÿ±ÿµÿºÿºÿ¶ÿ¶ÿÇÿ±ÿÉÿºÿ¤ÿ²ÿÂÿ¢ÿ´ÿªÿ£ÿ£ÿ¦ÿµÿ«ÿ°ÿ¨ÿ®ÿ¶ÿ±ÿ©ÿ²ÿ¹ÿ·ÿ¾ÿµÿ©ÿ¹ÿ³ÿ¡ÿ©ÿ¸ÿ§ÿ¢ÿ®ÿ®ÿ¹ÿªÿ¦ÿÀÿÿ´ÿ¦ÿ£ÿ°ÿ¯ÿ²ÿ¨ÿ±ÿ°ÿ²ÿ¶ÿ´ÿ¼ÿ¹ÿ¸ÿ¶ÿ«ÿ¨ÿ³ÿ´ÿ°ÿ¬ÿÿÿÿ¢ÿ ÿÿ¬ÿ¡ÿÂÿ½ÿ¢ÿ·ÿ°ÿ£ÿ«ÿ¨ÿªÿ«ÿ¸ÿªÿ¢ÿ¹ÿ´ÿ¯ÿÿ©ÿ±ÿ©ÿ¤ÿ­ÿ¯ÿ­ÿ­ÿ­ÿ¯ÿ«ÿÿÿ¢ÿ§ÿ ÿ ÿ©ÿ°ÿ¨ÿ ÿ¯ÿ¯ÿ­ÿ ÿ¥ÿÿ¤ÿ¯ÿµÿÿ§ÿ©ÿ¬ÿ»ÿ«ÿ©ÿ¬ÿ°ÿ§ÿ¢ÿÿ«ÿ°ÿ¤ÿ±ÿ¹ÿµÿ²ÿ¤ÿªÿªÿ¬ÿ³ÿ¨ÿÿÿ¯ÿ¹ÿ¸ÿµÿ£ÿ ÿ³ÿ¥ÿ ÿ«ÿ¸ÿ³ÿ·ÿ£ÿ¥ÿ¯ÿ±ÿµÿÿ­ÿ­ÿ¦ÿ£ÿ®ÿ¨ÿ²ÿ£ÿ­ÿ ÿªÿ¯ÿ«ÿ¡ÿ£ÿ¤ÿ¬ÿ²ÿ ÿ¡ÿ¥ÿÿ¤ÿ¥ÿ¨ÿ¨ÿÿ©ÿ¯ÿ®ÿ¶ÿ­ÿ ÿ¯ÿ­ÿ°ÿ±ÿ±ÿ°ÿ£ÿ³ÿªÿ³ÿÿ ÿtÿUÿÿ­ÿÿ²ÿ°ÿ¼ÿÿÿ©ÿ¦ÿ¤ÿ§ÿ©ÿ©ÿ£ÿªÿ®ÿ¬ÿ¨ÿ©ÿ«ÿ¦ÿ¨ÿ°ÿ¯ÿ¨ÿ¤ÿ¬ÿµÿ·ÿ«ÿ®ÿ®ÿ¬ÿ®ÿ¤ÿ¨ÿ°ÿ¶ÿÿ¾ÿÁÿ®ÿ£ÿÿÿ¾ÿ´ÿÿµÿ©ÿÿ¡ÿ¬ÿ±ÿªÿ¥ÿÿÿ°ÿ³ÿºÿÁÿ»ÿ®ÿ©ÿ¤ÿ­ÿ¥ÿ ÿªÿ¢ÿ¤ÿ¨ÿ§ÿ´ÿ¸ÿµÿ«ÿ¦ÿ®ÿ¦ÿÿ¢ÿ¡ÿ¬ÿÿÿ¨ÿ­ÿÿÿ©ÿ¢ÿ¥ÿ·ÿÁÿ«ÿ¡ÿ¥ÿÀÿ´ÿ¢ÿ§ÿ²ÿ¬ÿ°ÿ¬ÿ¤ÿ©ÿ¨ÿ²ÿ³ÿ­ÿ§ÿ´ÿ´ÿ°ÿ«ÿ§ÿ¬ÿ§ÿ¡ÿªÿ´ÿ±ÿ¤ÿ©ÿ¬ÿ¦ÿªÿ¥ÿ®ÿ¥ÿ¬ÿ ÿ©ÿÿÿÿ¦ÿ¯ÿÿ¨ÿ¤ÿÿ¬ÿ¥ÿ¶ÿ¤ÿ²ÿÿªÿ£ÿ¢ÿ¥ÿ±ÿÿÿ¬ÿµÿ¬ÿ®ÿ³ÿ¨ÿ¨ÿªÿ©ÿ§ÿ«ÿ±ÿ´ÿ­ÿ®ÿ®ÿªÿ§ÿ¤ÿ­ÿ±ÿ°ÿ­ÿ­ÿ®ÿ¤ÿ«ÿ©ÿÿ«ÿ­ÿ¶ÿµÿ«ÿ³ÿ¨ÿ©ÿ²ÿÿÿ¬ÿÿ ÿÿÿ³ÿ¶ÿ¯ÿ¤ÿ©ÿ¤ÿÿ£ÿ§ÿ§ÿ©ÿ±ÿÿ¦ÿ©ÿ®ÿ±ÿ®ÿ¦ÿªÿ¥ÿ¥ÿ«ÿ§ÿ¥ÿ±ÿ´ÿ­ÿ­ÿ¦ÿ§ÿ¬ÿÿÿªÿ°ÿ£ÿ¶ÿ®ÿ¨ÿªÿÿÿªÿ«ÿ¼ÿÃÿ®ÿªÿ£ÿ´ÿ¦ÿªÿ¨ÿ³ÿªÿ©ÿ²ÿ¯ÿ«ÿ§ÿ®ÿ®ÿ·ÿ«ÿ¤ÿ°ÿ¨ÿ¬ÿ´ÿ´ÿ©ÿ±ÿ´ÿÿ¢ÿ®ÿ°ÿªÿ£ÿ¥ÿ¨ÿ¨ÿ¯ÿ¯ÿÿÿ£ÿ¨ÿ§ÿ ÿ¦ÿ«ÿ°ÿ¬ÿ¦ÿ£ÿªÿ¬ÿªÿªÿ°ÿ§ÿ¨ÿ¼ÿªÿÿ­ÿ¥ÿ¸ÿªÿÿ¨ÿ¢ÿ´ÿ©ÿ°ÿ·ÿ´ÿ°ÿ¯ÿ®ÿºÿ©ÿ¡ÿÿ¢ÿªÿ¸ÿ¶ÿªÿ£ÿ§ÿ±ÿªÿ ÿ«ÿ´ÿ¥ÿÿ¨ÿ­ÿ·ÿ¤ÿ£ÿ¹ÿ±ÿ°ÿ¥ÿ§ÿ¤ÿÿ ÿ©ÿ¢ÿ¨ÿ­ÿ«ÿ©ÿ²ÿ°ÿ¤ÿÿ´ÿ£ÿªÿÿ¯ÿÿ£ÿ¦ÿ§ÿ¥ÿ¥ÿ§ÿ ÿ­ÿ¯ÿ¬ÿ³ÿ­ÿ¨ÿ°ÿ´ÿ¶ÿ°ÿ¨ÿ¤ÿÿÿªÿ±ÿÿ¢ÿ½ÿ°ÿ¦ÿ§ÿ´ÿ¶ÿµÿ¬ÿ¡ÿ¥ÿ®ÿ¤ÿ¨ÿ ÿ¹ÿµÿÿ«ÿ¦ÿ¯ÿ¯ÿ°ÿ¡ÿÿÿÿ¸ÿ¼ÿ³ÿ§ÿ§ÿ­ÿ¥ÿ«ÿ¶ÿ³ÿ®ÿ©ÿ«ÿ±ÿ±ÿÿµÿ¹ÿ¯ÿªÿ¨ÿ¨ÿ¤ÿ§ÿ§ÿ§ÿ©ÿ³ÿ­ÿ­ÿ¢ÿ©ÿ ÿ²ÿ°ÿ²ÿ¬ÿ ÿ¨ÿªÿ¡ÿ±ÿÿ§ÿ§ÿ·ÿ»ÿ´ÿ³ÿ¤ÿ­ÿ±ÿ¨ÿ³ÿ®ÿ®ÿ§ÿ¨ÿ¡ÿ°ÿ»ÿ°ÿ°ÿ³ÿµÿ¬ÿ©ÿ«ÿ®ÿ©ÿ­ÿ°ÿ¢ÿ¡ÿ®ÿ¹ÿ°ÿ¨ÿ¨ÿ¬ÿ°ÿ¨ÿ«ÿ­ÿ±ÿ¦ÿ°ÿ°ÿ ÿ©ÿ¶ÿ¶ÿ±ÿ·ÿ®ÿ¢ÿ§ÿ¦ÿ°ÿ­ÿ´ÿ¸ÿ¶ÿ½ÿ¥ÿÿÿ¨ÿ©ÿ´ÿµÿ©ÿ¦ÿ¨ÿ­ÿ«ÿ¡ÿªÿ¶ÿµÿ³ÿ©ÿ¨ÿ©ÿ¯ÿ«ÿ§ÿ©ÿ­ÿ·ÿ¦ÿ·ÿ¡ÿ¦ÿÃÿ´ÿ¹ÿ¨ÿ¨ÿ²ÿ³ÿ¬ÿ¬ÿ¸ÿ£ÿ¡ÿ­ÿ´ÿ°ÿ¸ÿ²ÿ¤ÿªÿ¬ÿ«ÿ¤ÿ«ÿµÿ¹ÿ®ÿ¦ÿ§ÿ¢ÿÿ«ÿµÿ±ÿ·ÿ¶ÿ¼ÿÿÿ¦ÿ¦ÿ¬ÿ½ÿ»ÿ»ÿ§ÿºÿ¶ÿ¾ÿ¸ÿ­ÿ ÿ¬ÿ´ÿ¨ÿ°ÿ¦ÿ©ÿ¤ÿ«ÿÿ§ÿªÿ£ÿ¬ÿ²ÿ´ÿªÿÿ¦ÿ¸ÿ·ÿ°ÿ¶ÿ²ÿ®ÿ©ÿ¶ÿ²ÿ³ÿÄÿÅÿ¶ÿÅÿÃÿ´ÿ«ÿ±ÿ¦ÿ®ÿÄÿ´ÿ³ÿ³ÿ¯ÿÁÿ¼ÿ´ÿµÿ©ÿ´ÿ¸ÿ·ÿ·ÿ´ÿ¹ÿ´ÿ¦ÿ£ÿ¥ÿ¥ÿ«ÿ±ÿ­ÿ³ÿ»ÿ·ÿ¾ÿ´ÿªÿµÿÀÿ®ÿ¡ÿ ÿ±ÿªÿ®ÿ­ÿ¨ÿÿ±ÿ¹ÿ½ÿ¥ÿ ÿ«ÿÿ«ÿ¹ÿ¸ÿºÿ¯ÿ°ÿ¯ÿÿzÿwÿÿ±ÿ±ÿ£ÿ¢ÿ²ÿ³ÿ«ÿ­ÿ¥ÿ§ÿ©ÿ§ÿ¦ÿ»ÿ®ÿ½ÿ³ÿ¥ÿÃÿ¯ÿ®ÿ²ÿ¶ÿ®ÿ¥ÿ¡ÿ§ÿ©ÿÿªÿ·ÿ¯ÿ³ÿ¾ÿºÿ¯ÿ²ÿ²ÿ¦ÿ«ÿ¥ÿµÿ²ÿ°ÿ´ÿ¸ÿ²ÿ¨ÿ§ÿ­ÿ©ÿ´ÿ¶ÿ°ÿ®ÿ¦ÿ¹ÿ³ÿ®ÿ¬ÿ¬ÿ³ÿ¯ÿ±ÿ´ÿ«ÿ§ÿªÿ©ÿªÿ±ÿºÿµÿÿ ÿ±ÿµÿ­ÿÒÿ ÿ²ÿÿªÿªÿ­ÿ¥ÿ´ÿ¯ÿ«ÿ­ÿ²ÿ­ÿ´ÿ¼ÿÂÿµÿ§ÿ¤ÿ«ÿµÿ¬ÿ¯ÿ¶ÿ¶ÿ±ÿ³ÿ¨ÿ¦ÿ¸ÿ­ÿ°ÿ±ÿ«ÿ«ÿ³ÿ²ÿ®ÿ­ÿ²ÿ­ÿªÿ¦ÿ¬ÿ¨ÿ ÿ­ÿ°ÿ¦ÿ®ÿ·ÿ­ÿ¤ÿ¬ÿ´ÿ«ÿ®ÿ±ÿ²ÿ·ÿ°ÿ¯ÿ°ÿ¶ÿ®ÿ­ÿ¹ÿÿªÿ¹ÿ®ÿ¨ÿªÿ°ÿ¸ÿ±ÿªÿ±ÿ¶ÿ°ÿ¤ÿ¢ÿ¤ÿ©ÿ°ÿ³ÿ§ÿÿ¦ÿ§ÿ»ÿÀÿÿ±ÿÿ£ÿ¡ÿ¢ÿµÿ¾ÿµÿ¶ÿÿÿ«ÿ´ÿ»ÿªÿªÿ£ÿ¬ÿ²ÿ®ÿ¥ÿ ÿ¹ÿ¨ÿ¨ÿÿÿÿÿ§ÿÿÿ¢ÿ¬ÿ¢ÿ ÿÿÿÿÿÿÿÿÿÿÿÿ¢ÿ¥ÿÿÿ¡ÿÿÿÿÿÿÿÿÿÿÿÿÿÿÿÿxÿ{ÿÿÿÿ¬ÿÿÿÿÿÿÿÿ}ÿÿÿÿÿÿÿÿÿÿÿÿÿÿÿ¢ÿÿÿvÿÿÿÿÿÿtÿmÿ|ÿÿÿÿÿÿÿÿÿÿÿªÿÿ¡ÿÿ§ÿÿ¢ÿ¦ÿÿÿÿÿ¤ÿÿÿÿÿ ÿ¤ÿÿÿÿ ÿ²ÿ¥ÿÿ¸ÿ«ÿ®ÿ²ÿ«ÿ¬ÿ©ÿÿ¡ÿ¢ÿ ÿ¦ÿ«ÿ±ÿ±ÿ²ÿ´ÿ°ÿ¬ÿÿ¬ÿÿ©ÿ²ÿµÿ¸ÿ¥ÿ§ÿ«ÿ°ÿ±ÿ¯ÿ¤ÿ ÿ«ÿ¤ÿ§ÿ´ÿ¬ÿ¾ÿ´ÿ©ÿµÿ°ÿ¤ÿ´ÿ­ÿ°ÿ°ÿªÿ«ÿ®ÿªÿªÿ°ÿ²ÿ¸ÿ¶ÿ²ÿ·ÿ¶ÿ¤ÿ¡ÿÿ¤ÿªÿ¨ÿµÿ°ÿ¯ÿ­ÿ«ÿÿÿ¥ÿ¨ÿµÿ§ÿ¬ÿ¥ÿ­ÿ±ÿ¨ÿ¢ÿÿ¢ÿ¦ÿ©ÿ­ÿ¢ÿ¢ÿ­ÿ¸ÿÀÿ±ÿªÿ¶ÿ±ÿªÿ¨ÿºÿÿ¶ÿªÿ¥ÿ®ÿ¯ÿ´ÿºÿ¯ÿ¦ÿ¯ÿ²ÿ­ÿ ÿÿ­ÿ²ÿÿºÿ¨ÿ«ÿ©ÿºÿ¥ÿ¬ÿµÿ±ÿ±ÿ«ÿ¬ÿ¯ÿÿªÿ¥ÿ·ÿ¦ÿ±ÿ§ÿ§ÿ²ÿ¨ÿ¬ÿ«ÿ©ÿ²ÿ·ÿ®ÿ­ÿ¯ÿ°ÿ¶ÿ¬ÿ¦ÿ²ÿµÿªÿ¼ÿ·ÿ¬ÿ¯ÿ¶ÿµÿ´ÿ·ÿ²ÿ§ÿ³ÿ³ÿ¯ÿÿ³ÿ¤ÿ­ÿ´ÿ³ÿ°ÿªÿÿÿÿÿ|ÿrÿÿÿÿÿ¡ÿÿÿÿ ÿ¢ÿ¡ÿ¡ÿ¤ÿÿÿÿ«ÿÿ©ÿÿÿÿÿÿÿÿÿÿÿÿÿÿlÿcÿÿ:ÿ|ÿÿÿÿÿÿÿvÿnÿÿ}ÿÿÿÿÿÿ¥ÿ«ÿ´ÿ±ÿ«ÿ©ÿ«ÿ¯ÿ­ÿ¤ÿªÿ«ÿ©ÿ´ÿ¡ÿ¦ÿ©ÿ¾ÿ¼ÿ¹ÿ½ÿ¶ÿ¯ÿ¯ÿ¬ÿ£ÿ¤ÿÿÿÿ­ÿ½ÿ¯ÿ¯ÿ®ÿ£ÿÿ¡ÿ¶ÿ±ÿ­ÿÿÉÿºÿ°ÿµÿ®ÿ¢ÿÿ¨ÿ°ÿ«ÿªÿ±ÿ¢ÿ´ÿ¯ÿ¶ÿ£ÿ©ÿ§ÿÿ¤ÿ§ÿÿ§ÿ§ÿ©ÿ·ÿºÿ ÿ¬ÿªÿ²ÿ®ÿ±ÿ­ÿ¯ÿ´ÿ¢ÿ£ÿÿ±ÿÿÿ¦ÿÿ£ÿµÿ¶ÿ©ÿ¢ÿ¥ÿÿ§ÿ«ÿÿÿ£ÿ¡ÿ¡ÿÿ¦ÿ·ÿªÿ£ÿ²ÿ¬ÿÿ¥ÿÿ°ÿµÿ§ÿ¨ÿ­ÿ©ÿªÿ®ÿ¡ÿ¤ÿ­ÿ³ÿ¦ÿ²ÿ²ÿ³ÿ®ÿ±ÿµÿ­ÿ¥ÿ¨ÿ¨ÿ¤ÿ®ÿ«ÿ§ÿÿ§ÿ¬ÿ²ÿ¾ÿ·ÿ«ÿ³ÿ®ÿ§ÿ«ÿ«ÿÿÿÿÿÿ¬ÿ°ÿ±ÿ¯ÿ¤ÿ­ÿºÿ­ÿ¢ÿ¡ÿÿÿ¦ÿ­ÿ§ÿ¨ÿ¬ÿÿþêý&þ¾þÿÿ7ÿkÿÿ¶ÿ·ÿÿÿÿÿÿwÿlÿvÿÿÿÿªÿ ÿ·ÿªÿ£ÿÿÿÿÿÿ¨ÿÁÿ¯ÿ¬ÿ¦ÿ©ÿªÿ¦ÿ©ÿ°ÿªÿ¥ÿµÿ®ÿ¤ÿ¢ÿ ÿ¢ÿ¬ÿ¬ÿ§ÿ¯ÿÿ§ÿ«ÿ·ÿ¯ÿ©ÿ®ÿªÿ¡ÿ¥ÿ¦ÿ±ÿ©ÿ­ÿ£ÿÿ£ÿµÿ¸ÿ­ÿÿ¦ÿ¤ÿªÿ¥ÿÿ¨ÿ§ÿªÿ¶ÿ»ÿ±ÿ¡ÿÿ¡ÿ®ÿªÿ¦ÿ¡ÿ ÿ§ÿ®ÿ©ÿÿ±ÿ¶ÿ«ÿ±ÿ«ÿ£ÿ¯ÿ¹ÿ­ÿ¨ÿ¡ÿ«ÿ§ÿ¤ÿ¨ÿ ÿ£ÿ°ÿ°ÿµÿ¶ÿÿ©ÿ¡ÿ®ÿ±ÿªÿ­ÿµÿ°ÿ´ÿ§ÿ¦ÿ¡ÿ¯ÿ¯ÿ®ÿ®ÿ«ÿ·ÿ¸ÿ½ÿ³ÿ²ÿ²ÿ«ÿ®ÿ³ÿ¨ÿ¨ÿ«ÿ«ÿ¯ÿªÿ£ÿ¥ÿ®ÿ­ÿ¦ÿªÿºÿÿ»ÿªÿ¯ÿ®ÿ¡ÿ¨ÿ¹ÿ³ÿªÿ¨ÿÿ¦ÿ¨ÿ°ÿ²ÿ¦ÿ¾ÿ®ÿµÿµÿ¦ÿ¨ÿªÿ¦ÿ¨ÿ¦ÿ¹ÿ¹ÿ³ÿ¶ÿ£ÿÿÿÿÿªÿµÿ¼ÿ´ÿ¯ÿªÿ¦ÿ¦ÿ¤ÿ¡ÿ«ÿÿ¥ÿ§ÿ¦ÿ¯ÿ°ÿ£ÿ¦ÿ¹ÿ¥ÿ¡ÿ¨ÿ®ÿ°ÿ¶ÿ²ÿÿ»ÿ¼ÿ´ÿ·ÿ¨ÿ¦ÿ®ÿ­ÿ©ÿ¬ÿ®ÿªÿ´ÿ½ÿ¸ÿ±ÿªÿ£ÿ§ÿ°ÿ¬ÿ¯ÿ¤ÿ¢ÿ«ÿ¯ÿ«ÿ©ÿ ÿ§ÿ¨ÿÿÿÿÿ¢ÿ§ÿÿÿªÿ¤ÿÿÿÿ£ÿ ÿ£ÿ¤ÿ¢ÿÿ¯ÿ´ÿ«ÿ¯ÿªÿ«ÿ¶ÿ§ÿ·ÿ§ÿ ÿ{ÿÿ,ÿyÿÿ¥ÿ§ÿ¤ÿ¦ÿ¦ÿ£ÿÿ¨ÿ©ÿ ÿÿ¡ÿ¯ÿÿÿÿÿÿ°ÿ¸ÿ®ÿ§ÿÿÿÿ¡ÿ¦ÿ£ÿÿÿ¤ÿ¤ÿÿÿÿ¡ÿÿÿ|ÿ~ÿÿÿÿÿ¨ÿ£ÿ ÿ¦ÿ²ÿ¤ÿªÿ­ÿ¡ÿ´ÿÀÿ¥ÿ«ÿÂÿ³ÿ®ÿ¹ÿ¹ÿ©ÿ¢ÿ®ÿ«ÿ¨ÿ¨ÿ¹ÿ¤ÿÿ©ÿ¥ÿ¢ÿ¬ÿ¨ÿ®ÿ¡ÿÿ®ÿ­ÿ«ÿ ÿÿ¢ÿ¤ÿÿÿ¢ÿÂÿ­ÿ¹ÿ§ÿ·ÿ¾ÿ²ÿ¯ÿ¸ÿ©ÿÿ¾ÿ¨ÿ±ÿ¶ÿ°ÿ±ÿµÿ´ÿ¯ÿ±ÿ½ÿ¡ÿ¤ÿ£ÿ¶ÿºÿ«ÿ¬ÿ©ÿ¦ÿ±ÿ§ÿ®ÿ°ÿ­ÿ´ÿªÿ©ÿµÿ´ÿ²ÿ¯ÿ¡ÿÿ£ÿ¢ÿ­ÿ©ÿ´ÿ ÿÿ¬ÿ¸ÿ´ÿ®ÿ¨ÿ±ÿ¸ÿÿ¥ÿ¦ÿ±ÿ«ÿ´ÿ³ÿ¤ÿ£ÿ®ÿ½ÿÉÿ¾ÿ»ÿ³ÿ¶ÿ·ÿ¾ÿ´ÿ¢ÿ¥ÿ³ÿ³ÿ¸ÿ§ÿ±ÿ¥ÿ¤ÿ«ÿµÿ¯ÿ¨ÿ¨ÿªÿ±ÿ³ÿÂÿµÿºÿ­ÿ®ÿ¬ÿ¡ÿ¤ÿ¶ÿµÿ¦ÿ¨ÿ´ÿ¯ÿ²ÿ¶ÿ®ÿ©ÿ¬ÿ¯ÿ°ÿ²ÿµÿ¯ÿ©ÿ²ÿ¾ÿ­ÿÿ¢ÿ¬ÿ¯ÿ²ÿ«ÿÿÿ©ÿ¯ÿµÿ¾ÿ¼ÿ²ÿ°ÿ¦ÿ«ÿ©ÿ°ÿ´ÿ¯ÿ²ÿ´ÿ¯ÿ¸ÿ»ÿ°ÿ­ÿ·ÿ²ÿ·ÿ©ÿ©ÿ©ÿ°ÿ²ÿ¯ÿ²ÿ¯ÿ¹ÿ§ÿ³ÿÿ°ÿ¦ÿ¬ÿ®ÿ®ÿ¤ÿ ÿ£ÿ¤ÿ«ÿ§ÿ§ÿ¬ÿÿ¿ÿ±ÿ¬ÿ¢ÿ§ÿ§ÿ¥ÿ¢ÿ¦ÿ²ÿ²ÿ¶ÿ¹ÿ»ÿ»ÿ¸ÿ±ÿ®ÿ·ÿµÿ³ÿ´ÿ¯ÿ­ÿ°ÿ­ÿ·ÿ¯ÿÿ«ÿ¬ÿ§ÿ®ÿÿ¨ÿ³ÿ¯ÿ²ÿ®ÿ¡ÿªÿ±ÿ«ÿ§ÿ®ÿªÿ¼ÿªÿ©ÿ¨ÿ°ÿ¨ÿ¨ÿ¯ÿ¦ÿ©ÿ¡ÿ¥ÿ»ÿ±ÿ³ÿ¨ÿºÿ¶ÿ³ÿ¯ÿ¬ÿ°ÿ«ÿ«ÿ»ÿÂÿÅÿ³ÿ³ÿºÿªÿ¯ÿ´ÿ¸ÿ¬ÿ¦ÿ³ÿµÿ­ÿ¤ÿÿ¨ÿ¯ÿ§ÿ¹ÿ¦ÿ¹ÿ©ÿ§ÿºÿ®ÿ©ÿ²ÿ¼ÿÁÿËÿÉÿµÿ¬ÿ³ÿ·ÿ«ÿºÿ»ÿ·ÿ³ÿ¦ÿ»ÿ¸ÿ¶ÿ¶ÿ§ÿ£ÿ¨ÿÿÿ ÿ¥ÿÆÿ¯ÿ³ÿ¯ÿ©ÿ´ÿªÿ¶ÿ½ÿ¸ÿ°ÿ®ÿ¯ÿªÿ£ÿ¬ÿ¬ÿ³ÿ¾ÿ·ÿ¸ÿ¨ÿ¼ÿµÿ¯ÿ²ÿºÿ­ÿ¦ÿ­ÿ°ÿ±ÿ¬ÿ©ÿ³ÿ²ÿ²ÿÈÿ°ÿ¸ÿ©ÿªÿ²ÿ¶ÿ®ÿªÿ®ÿ°ÿ±ÿ±ÿ°ÿ°ÿ³ÿ±ÿ¬ÿ¶ÿ³ÿ©ÿºÿ±ÿ¨ÿ³ÿµÿ°ÿ§ÿªÿ£ÿ§ÿ¬ÿ ÿ¨ÿ²ÿÁÿ°ÿ©ÿ­ÿ¹ÿ¨ÿ¹ÿªÿ­ÿ°ÿ¼ÿ·ÿ«ÿ±ÿ´ÿ¯ÿ­ÿ¦ÿ¦ÿªÿ«ÿ£ÿªÿ¢ÿ­ÿ«ÿÿ«ÿ¤ÿ°ÿ¡ÿÿ£ÿ«ÿ©ÿ¬ÿ®ÿ­ÿ´ÿªÿÿÿ¤ÿÿªÿÿ ÿÿ¯ÿ©ÿ ÿªÿ±ÿ¦ÿÿÿÿ£ÿÿÿÿ¨ÿ¤ÿ«ÿ´ÿÿ½ÿ¶ÿ¦ÿÿ¥ÿ¤ÿÿÿÿ ÿ§ÿ ÿ¨ÿ¬ÿ§ÿ¨ÿÿ ÿÿÿ£ÿÿ¦ÿÿªÿÿÿ¡ÿ£ÿ¨ÿ ÿÿÿÿÿÿÿ¬ÿ§ÿÿÿÿÿ¥ÿÿÎÿÿÿÿÿÿÿÿÿÿÿ ÿÿÿÿ ÿ ÿ¦ÿ§ÿ¨ÿ¤ÿ©ÿ©ÿ¦ÿ­ÿ®ÿ­ÿ£ÿ²ÿ­ÿ¯ÿ®ÿ«ÿ ÿ ÿ®ÿ°ÿÿÿªÿ´ÿµÿ²ÿ®ÿªÿ¦ÿ´ÿ³ÿ¤ÿ­ÿÿ¥ÿ±ÿÿ¥ÿ¨ÿ¯ÿ¥ÿ¡ÿ¡ÿ¦ÿ¥ÿ§ÿ¯ÿ¢ÿÿ¨ÿ­ÿ¢ÿ­ÿ«ÿ©ÿ¢ÿÿÿ¡ÿ¯ÿÿ¯ÿ¶ÿ®ÿ¥ÿ£ÿ¤ÿ®ÿ¹ÿ·ÿ·ÿ©ÿÿ¤ÿ­ÿ¸ÿºÿºÿªÿ¨ÿ¯ÿ·ÿ©ÿÿªÿ¨ÿ·ÿ³ÿ«ÿ«ÿ²ÿ·ÿªÿ ÿ©ÿ«ÿ®ÿ²ÿ¶ÿ¹ÿ¶ÿ¬ÿÿ¡ÿ­ÿ­ÿ´ÿªÿ ÿ§ÿ´ÿ¬ÿµÿÿÿ·ÿ§ÿ¬ÿ¯ÿ¦ÿ¤ÿ©ÿ«ÿ°ÿ·ÿ®ÿÿÿÿ¢ÿ¨ÿªÿ¦ÿ³ÿ·ÿ«ÿ§ÿ°ÿ¥ÿ¡ÿ¨ÿ§ÿ¬ÿ«ÿ«ÿÿ·ÿ¦ÿ«ÿ¢ÿ¤ÿ«ÿ´ÿºÿªÿ£ÿ²ÿ»ÿ°ÿ£ÿ©ÿ³ÿ±ÿ®ÿ¤ÿ¦ÿ¦ÿ¯ÿ°ÿµÿ¡ÿºÿ£ÿ£ÿ¦ÿ«ÿ«ÿ£ÿ¹ÿ¯ÿ­ÿ¨ÿªÿ³ÿ³ÿ¸ÿ¯ÿÿ¢ÿªÿ©ÿ°ÿ§ÿÿ¬ÿ¶ÿ«ÿ®ÿ®ÿ´ÿ©ÿ·ÿ²ÿÿ®ÿµÿ²ÿµÿ°ÿ«ÿªÿ¬ÿÿ¶ÿ«ÿ®ÿ¼ÿ­ÿ¡ÿªÿ¯ÿµÿ¸ÿµÿ©ÿÿ¢ÿ¡ÿ­ÿ½ÿ¬ÿ¬ÿ ÿ¡ÿ¡ÿÿ§ÿ ÿ£ÿ£ÿ©ÿ¹ÿÿ«ÿ°ÿ¬ÿ©ÿ¯ÿ©ÿ«ÿÿ§ÿ²ÿ³ÿºÿ¹ÿ§ÿ¢ÿ ÿ©ÿ»ÿ¶ÿ¼ÿ¶ÿ¤ÿ®ÿ¯ÿ¥ÿ®ÿ¯ÿ¦ÿ³ÿ«ÿÿ©ÿ¢ÿ£ÿ¦ÿ¬ÿ¯ÿ£ÿ£ÿ¨ÿ­ÿ´ÿ©ÿ°ÿªÿ¤ÿ¨ÿ²ÿ²ÿ±ÿ­ÿ ÿ ÿ°ÿ²ÿ©ÿ®ÿ¶ÿ¯ÿ¬ÿ£ÿ²ÿ®ÿ°ÿÿ¡ÿÿ ÿªÿ±ÿ ÿ±ÿ§ÿ§ÿ­ÿ¼ÿ­ÿ©ÿ¦ÿ ÿÿ³ÿ­ÿ°ÿ½ÿµÿ²ÿ°ÿ¨ÿ®ÿ´ÿ­ÿ¥ÿ¤ÿªÿ©ÿ§ÿªÿÿ©ÿ¯ÿ«ÿ«ÿ±ÿ¤ÿ¦ÿÿ¦ÿ·ÿµÿ¦ÿÿ­ÿ«ÿ­ÿ»ÿ»ÿ¶ÿ¼ÿ·ÿ£ÿ±ÿ¾ÿ²ÿ¤ÿÿ¤ÿÿ®ÿ©ÿªÿ¼ÿ¹ÿ¯ÿ­ÿ²ÿ°ÿ¤ÿ¨ÿµÿ±ÿ°ÿ¬ÿ°ÿ¨ÿ¸ÿºÿ¼ÿ¯ÿªÿ¬ÿ¦ÿ©ÿÃÿ´ÿ¯ÿ¸ÿ¡ÿ¨ÿ ÿ°ÿ³ÿÿ§ÿ¦ÿ§ÿ«ÿ®ÿ©ÿ¤ÿ©ÿ¥ÿ¬ÿ¶ÿªÿ£ÿ¢ÿ ÿ©ÿ¬ÿªÿ«ÿ§ÿ§ÿ¯ÿ¬ÿ³ÿ®ÿ¢ÿ¯ÿ«ÿ­ÿ¯ÿ®ÿ§ÿ»ÿ¬ÿ°ÿ±ÿ¢ÿ­ÿ{ÿhÿ§ÿ³ÿÿ§ÿ­ÿÃÿ­ÿÿ¤ÿ³ÿÿÿ°ÿ²ÿ´ÿ§ÿ¡ÿ©ÿ²ÿ²ÿªÿ²ÿ·ÿ§ÿ£ÿ­ÿ¢ÿÿ¹ÿ®ÿ¦ÿ¦ÿ¬ÿ¡ÿÿ¤ÿ¤ÿ¥ÿ±ÿ¼ÿ¤ÿ¯ÿ¨ÿ¾ÿ®ÿÿ¶ÿ¬ÿ¨ÿ¯ÿÿ¡ÿ£ÿ§ÿ¼ÿªÿ«ÿ¯ÿ¡ÿ¯ÿ°ÿ²ÿ°ÿ§ÿªÿ¨ÿ£ÿªÿªÿ¬ÿ°ÿ«ÿ¬ÿ®ÿ®ÿ©ÿ¬ÿªÿÿ«ÿ¤ÿ®ÿ«ÿ£ÿ©ÿµÿ«ÿ£ÿªÿ¹ÿÿÿÿ¢ÿ®ÿ¬ÿ®ÿ®ÿ©ÿ¢ÿ®ÿ©ÿÿ ÿªÿ©ÿ©ÿ©ÿ¨ÿ®ÿ¯ÿ«ÿªÿ§ÿ®ÿ³ÿªÿ§ÿ¡ÿ ÿªÿ«ÿ¦ÿ­ÿ¯ÿ§ÿ­ÿ°ÿ«ÿ«ÿ¬ÿ¨ÿ²ÿ¦ÿªÿºÿ©ÿ¨ÿ¢ÿ¢ÿ½ÿµÿÿªÿ¥ÿ¦ÿ¹ÿ¢ÿ¸ÿ¦ÿ®ÿ¨ÿ©ÿÿÿ¦ÿ¦ÿÿ¨ÿºÿ´ÿ¯ÿ¬ÿ­ÿ©ÿ²ÿ®ÿ«ÿ¦ÿ¥ÿ¬ÿ³ÿ³ÿ¥ÿ ÿ ÿÿ¨ÿ²ÿ¬ÿ¶ÿ²ÿªÿ³ÿ°ÿ¯ÿ¥ÿ§ÿ²ÿ ÿ¬ÿ²ÿ§ÿ¡ÿÿÿ³ÿ³ÿ£ÿ§ÿ ÿ¡ÿÿ¯ÿ¬ÿ¢ÿ¨ÿ²ÿªÿ¢ÿ¯ÿÿÿ¨ÿ¬ÿ§ÿ¢ÿ¢ÿ®ÿ¦ÿ«ÿ³ÿ¤ÿ¤ÿ£ÿÿ¨ÿ¬ÿ­ÿ´ÿ®ÿ«ÿ¬ÿÿÿÿ¬ÿ§ÿÿÿÿ¨ÿ¤ÿÿ¡ÿ¨ÿ¢ÿ«ÿ¿ÿ¾ÿµÿzÿ·ÿ¤ÿ®ÿ·ÿ§ÿ«ÿ«ÿ«ÿ¸ÿ±ÿ®ÿ²ÿ§ÿ¦ÿ³ÿ­ÿ£ÿ²ÿ®ÿ¥ÿ¦ÿªÿµÿ®ÿ­ÿ°ÿ­ÿ¬ÿ©ÿ³ÿ®ÿ¬ÿ±ÿ¦ÿÿÿÿ¦ÿªÿ¤ÿ¤ÿ¶ÿ¦ÿÿ²ÿ©ÿÁÿªÿ¨ÿ¹ÿ²ÿ¯ÿ¦ÿ«ÿ¨ÿÿµÿªÿÿ·ÿ´ÿ¯ÿ³ÿÿ®ÿªÿÄÿ¶ÿ²ÿ³ÿ²ÿ°ÿ«ÿ©ÿ«ÿ«ÿ¥ÿÿ©ÿ®ÿ¯ÿ§ÿ¤ÿ¡ÿ¡ÿ®ÿªÿ ÿ§ÿ¬ÿ§ÿ¨ÿ¶ÿ¸ÿ¨ÿªÿ¬ÿ°ÿ±ÿ«ÿ§ÿ£ÿ¡ÿ¥ÿ¡ÿ¨ÿ±ÿ¦ÿ°ÿÿ®ÿ«ÿ©ÿ¤ÿÿ®ÿ£ÿ­ÿ¡ÿ»ÿÿ¦ÿ¯ÿ®ÿ¨ÿªÿ£ÿÿ¡ÿ¯ÿ¨ÿªÿ«ÿ£ÿ¦ÿ¨ÿ®ÿ¯ÿ´ÿ´ÿ¤ÿÿªÿ­ÿÿªÿ³ÿ§ÿ£ÿ«ÿ°ÿ¬ÿ ÿ¦ÿ£ÿ¢ÿ¬ÿ¤ÿ±ÿ¦ÿªÿ´ÿ¡ÿ¬ÿ ÿ¬ÿ¦ÿªÿ¡ÿ¥ÿ©ÿ¢ÿ¯ÿ©ÿµÿ°ÿ¦ÿ¯ÿ¥ÿ¨ÿ§ÿ­ÿ¨ÿ¡ÿ­ÿ±ÿ´ÿ­ÿ°ÿ©ÿ¬ÿ³ÿ©ÿ¢ÿ§ÿ¶ÿµÿªÿ­ÿ­ÿ¥ÿ«ÿªÿ©ÿ¢ÿ¨ÿ±ÿ¬ÿ¬ÿ°ÿªÿ½ÿ¶ÿÿ¦ÿ§ÿ§ÿ³ÿ·ÿ¾ÿ¬ÿ ÿªÿÇÿ¦ÿ¦ÿºÿ°ÿ®ÿºÿµÿ¨ÿ©ÿ³ÿÿÿªÿ¥ÿ¨ÿ¬ÿªÿ¨ÿÿ ÿ°ÿ¨ÿ¨ÿ±ÿ²ÿ¡ÿ¨ÿ¶ÿÁÿ¸ÿªÿ©ÿ­ÿ°ÿ½ÿ¦ÿÿºÿ®ÿ°ÿ«ÿ³ÿ¾ÿ¢ÿ«ÿ©ÿ¬ÿ¶ÿ¹ÿµÿºÿ´ÿÿÿ­ÿ¸ÿ§ÿ®ÿ²ÿ¯ÿ­ÿ¼ÿºÿ«ÿªÿ«ÿ­ÿ²ÿ³ÿ¬ÿ¬ÿ²ÿ»ÿ±ÿ¨ÿ¦ÿ±ÿ¹ÿ±ÿ©ÿ¯ÿ·ÿ³ÿ®ÿ°ÿ¶ÿ³ÿ£ÿ¶ÿ¯ÿÿÿÀÿ°ÿ¬ÿ¬ÿ±ÿ¹ÿ¥ÿ±ÿ°ÿ°ÿ°ÿ¶ÿ­ÿ³ÿ²ÿ¥ÿ¯ÿ¬ÿ£ÿ¶ÿÁÿ¿ÿ¾ÿ´ÿ´ÿÂÿ¾ÿªÿ ÿ¨ÿ¨ÿ¾ÿÁÿµÿªÿ¹ÿ²ÿ°ÿºÿªÿ¬ÿÿ®ÿ¬ÿªÿ¨ÿ¦ÿ«ÿµÿ®ÿ®ÿ¡ÿ¨ÿ®ÿ©ÿ«ÿ±ÿ«ÿ§ÿ­ÿ°ÿ·ÿ²ÿ§ÿ§ÿ¥ÿ¯ÿ¬ÿ¯ÿ¸ÿ»ÿºÿ¸ÿ²ÿ¤ÿ²ÿÿ§ÿÿ±ÿ½ÿÿ®ÿ ÿ¾ÿ«ÿÿ¶ÿ¸ÿ±ÿ°ÿºÿ°ÿ¢ÿ²ÿ»ÿ³ÿ¥ÿ³ÿ½ÿ°ÿ·ÿ¸ÿ²ÿ­ÿ¯ÿ©ÿ©ÿ®ÿ¼ÿªÿ©ÿ«ÿªÿ©ÿ¯ÿÿ­ÿÿ¤ÿ©ÿ¯ÿ´ÿ¤ÿ®ÿ±ÿ«ÿºÿ¶ÿ»ÿ»ÿ©ÿ¶ÿ°ÿÿ]ÿ[ÿÿ§ÿ¸ÿ¸ÿ§ÿ°ÿ­ÿ¢ÿ­ÿ­ÿ³ÿÀÿ¸ÿ¬ÿ¨ÿÊÿÿÃÿ¬ÿ£ÿ£ÿ¤ÿ¶ÿ¨ÿ©ÿ£ÿ¨ÿ¬ÿÿ¡ÿÿÿ®ÿ­ÿ³ÿ·ÿ®ÿ³ÿ·ÿ£ÿ¢ÿÿÿÿ°ÿ³ÿ®ÿ¿ÿ±ÿ¥ÿ±ÿ¨ÿ»ÿ²ÿ¬ÿ®ÿ¤ÿ¶ÿ³ÿ±ÿÿ¢ÿ¦ÿªÿ¯ÿµÿ®ÿ©ÿ±ÿ¯ÿ±ÿ¶ÿ´ÿ«ÿÿ¨ÿ¦ÿ­ÿ­ÿ¦ÿ§ÿ§ÿ£ÿ«ÿ¤ÿ ÿ§ÿ¡ÿ ÿ§ÿ¢ÿ¨ÿ¦ÿ³ÿ·ÿµÿ¦ÿ¦ÿ«ÿªÿ¥ÿÿ ÿµÿ°ÿ°ÿ­ÿ²ÿ¨ÿ³ÿ¨ÿ«ÿ®ÿ¤ÿ¡ÿ´ÿ¬ÿÿ«ÿ´ÿ¥ÿ«ÿ§ÿ«ÿ­ÿªÿÿÿ¨ÿ´ÿ¯ÿ£ÿ ÿ¬ÿ°ÿÿ§ÿÂÿ¼ÿ¦ÿ¡ÿ ÿ°ÿÀÿªÿ±ÿ¶ÿÿ¤ÿ¥ÿªÿ¦ÿ¦ÿ®ÿ°ÿ¤ÿ¡ÿ°ÿ²ÿ©ÿ¨ÿ¦ÿªÿ¤ÿÿ£ÿ¨ÿ¬ÿ¡ÿ¨ÿªÿ´ÿªÿ­ÿ¦ÿ¦ÿ©ÿÿ«ÿ±ÿ²ÿºÿ¨ÿÿ¥ÿ°ÿ±ÿ¤ÿÿ¢ÿ³ÿ´ÿ±ÿ¯ÿ°ÿÁÿ¥ÿ©ÿ¡ÿ¤ÿÿÿ²ÿ ÿÿÿ¤ÿ¢ÿ¢ÿÿÿÿÿÿÿÿÿÿÿÿÿÿ¡ÿÿÿÿÿÿsÿÿÿÿÿÿÿÿÿÿÿÿÿÿÿÿÿÿÿÿÿÿÿÿxÿ{ÿÿÿÿÿÿÿ{ÿÿÿÿÿ|ÿvÿÿÿÿnÿÿÿÿfÿSÿlÿxÿsÿzÿÿÿÿÿÿÿÿÿÿÿÿÿ¦ÿÿ¦ÿÿ¦ÿ¤ÿÿ¤ÿ¡ÿÿ¢ÿÿÿÿÿÿ ÿ§ÿÿÿ¤ÿÿÿÿªÿÿ¬ÿÿ§ÿ¬ÿ§ÿÿ§ÿÿÿÿ£ÿ«ÿ´ÿ´ÿ¦ÿÿ§ÿÿÿ¡ÿÿ­ÿ£ÿ¡ÿÿ©ÿ²ÿ­ÿ§ÿ§ÿ£ÿÿ ÿÿÿ¥ÿ¼ÿ£ÿºÿ¤ÿ¨ÿµÿ¸ÿ¿ÿ¦ÿ«ÿ­ÿ¤ÿ§ÿªÿ²ÿ¸ÿ®ÿ¨ÿ¨ÿ¬ÿ©ÿ¿ÿËÿ³ÿ­ÿ´ÿ¬ÿ¢ÿ¢ÿµÿ­ÿ¬ÿ¤ÿ¢ÿ§ÿ²ÿµÿ ÿ¤ÿ¬ÿ³ÿÄÿ¬ÿµÿºÿ­ÿ®ÿÿ¡ÿ®ÿ«ÿ¨ÿ¯ÿ­ÿ©ÿ®ÿ±ÿ°ÿ®ÿ¤ÿ¡ÿ¿ÿ´ÿÀÿµÿ¢ÿÿ¦ÿ§ÿ­ÿÆÿ¾ÿ«ÿ«ÿ°ÿ³ÿÿÿ­ÿ´ÿ¬ÿ»ÿ­ÿ®ÿ¤ÿ´ÿ£ÿ¦ÿ°ÿªÿ ÿ«ÿ½ÿ·ÿ­ÿ§ÿ©ÿ¸ÿÃÿ¬ÿ±ÿ«ÿ·ÿ¯ÿ¸ÿ¤ÿÿ¥ÿ²ÿ³ÿ´ÿ¢ÿ¯ÿ°ÿ¯ÿÿ§ÿ²ÿ£ÿ­ÿ°ÿ´ÿ³ÿ¶ÿ®ÿªÿ´ÿªÿ²ÿ½ÿ·ÿ¹ÿ°ÿªÿ¬ÿÿ¢ÿÿ ÿÿÿÿÿtÿJÿEÿÿÿ ÿÿÿ¤ÿÿÿÿÿ£ÿ¦ÿ¦ÿ£ÿÿÿ§ÿÿ°ÿÿÿÿÿÿÿÿ¤ÿ¡ÿÿÿÿxÿPÿ1ÿÿþhÿÿÿÿÿÿÿ}ÿ}ÿÿtÿÿÿÿÿÿÿÿ¶ÿ«ÿ¨ÿ¥ÿ©ÿ¦ÿÿ­ÿ¨ÿ ÿ ÿ«ÿ«ÿ®ÿ¸ÿ¶ÿ´ÿ¯ÿ¨ÿ®ÿ°ÿªÿ§ÿÿ²ÿ§ÿcÿyÿÿ±ÿ¸ÿ­ÿ¬ÿ©ÿÿÿ¬ÿ±ÿ§ÿ¥ÿ£ÿ¹ÿ°ÿ«ÿÿ¤ÿÿÿÿÿ§ÿºÿ©ÿ¤ÿ¡ÿ¥ÿ©ÿ¨ÿ¤ÿ¤ÿ¡ÿ§ÿ¨ÿªÿ´ÿ°ÿ«ÿ¡ÿ¨ÿ¨ÿ­ÿ¥ÿÿ¤ÿ¯ÿ³ÿ¶ÿ³ÿ©ÿ¢ÿÿ°ÿ¯ÿ¿ÿ¨ÿÿ¦ÿ«ÿªÿ©ÿ¦ÿ¢ÿ¡ÿ­ÿ±ÿ¡ÿ­ÿÿ ÿ®ÿ®ÿªÿ®ÿ±ÿ¯ÿ¦ÿÿ§ÿ ÿ¡ÿ¨ÿ³ÿ¯ÿ­ÿ­ÿ«ÿ¯ÿ±ÿ¥ÿ¦ÿ¯ÿ½ÿ®ÿ»ÿ ÿ¨ÿ¤ÿ§ÿ§ÿ£ÿ¯ÿªÿÿ©ÿ¯ÿ¥ÿ³ÿÿ¸ÿ²ÿ²ÿÀÿ¹ÿ°ÿ¯ÿºÿ¤ÿ¡ÿÿÿÿÿÿÿ­ÿ§ÿ ÿ±ÿªÿ«ÿ´ÿ±ÿªÿ ÿÿÿ£ÿ«ÿ°ÿ´ÿ£ÿÿ°þbþºþ3ÿ`ÿdÿ|ÿÿÿÿÿÿÿuÿpÿgÿnÿÿÿÿ¡ÿ¥ÿ¦ÿ¦ÿ¹ÿ·ÿ°ÿ¬ÿ©ÿ¤ÿÿÿÿ³ÿÿ¬ÿ¨ÿ­ÿ¯ÿ§ÿ£ÿ¬ÿ­ÿ¦ÿ®ÿ­ÿ£ÿ¡ÿ¤ÿ©ÿ®ÿ´ÿ³ÿ¦ÿÿÿ®ÿÿ«ÿ¬ÿ±ÿ¬ÿ­ÿ²ÿ¨ÿ¥ÿ¥ÿ¨ÿ¥ÿÿ­ÿ²ÿ±ÿµÿ¶ÿ½ÿ¸ÿ¤ÿ¦ÿ»ÿ¹ÿ·ÿ®ÿ®ÿ³ÿ³ÿ®ÿÿÿ±ÿ¯ÿ¥ÿ¥ÿ¥ÿ§ÿ¬ÿ«ÿ¢ÿÿ®ÿ¨ÿ«ÿ¦ÿ¥ÿ®ÿ²ÿ¬ÿªÿÿÿÿ¬ÿ ÿÿ«ÿ³ÿ±ÿ­ÿ¸ÿ©ÿ³ÿ¬ÿºÿ¤ÿÿ°ÿ³ÿ±ÿ§ÿ¥ÿ±ÿ¦ÿµÿºÿµÿ±ÿ¯ÿ¬ÿ¼ÿ³ÿ·ÿ¹ÿ¹ÿ®ÿ®ÿ¬ÿ£ÿ°ÿ¨ÿ³ÿÿ¬ÿ¦ÿ­ÿ·ÿ¹ÿµÿ¥ÿ¶ÿ¢ÿ¼ÿ¥ÿ§ÿ¢ÿÿ¥ÿ¨ÿ£ÿÿ ÿ«ÿ©ÿÿÿ¦ÿ¦ÿ¬ÿ©ÿ»ÿÁÿ©ÿ®ÿ­ÿ©ÿ©ÿ¥ÿ­ÿ¤ÿ©ÿ¥ÿ­ÿ¦ÿ¢ÿ¬ÿ«ÿ¤ÿ»ÿ³ÿ¬ÿ­ÿ¥ÿ¦ÿªÿ§ÿ£ÿ«ÿªÿªÿ¯ÿ¦ÿ©ÿ²ÿ­ÿÀÿºÿ­ÿµÿ¤ÿ¥ÿªÿ¬ÿ²ÿ°ÿ¹ÿ®ÿ¶ÿ¾ÿ°ÿ§ÿ­ÿ¶ÿ·ÿ³ÿ¶ÿ´ÿ©ÿªÿ«ÿ­ÿ³ÿµÿ«ÿ°ÿ²ÿ»ÿ°ÿ©ÿ«ÿ¬ÿ§ÿ¥ÿÿ¢ÿÿÿÿÿÿÿÿªÿ¦ÿ§ÿ§ÿÿÿÿÿ¡ÿ£ÿ¬ÿ¥ÿ¦ÿªÿ¬ÿ«ÿµÿ¶ÿ§ÿ£ÿ³ÿ¨ÿ§ÿ£ÿÿ}ÿÿÿÿÿ«ÿ©ÿ¤ÿÿ£ÿÿ£ÿ«ÿ¥ÿÿÿ´ÿ°ÿ¢ÿÿÿ¥ÿ´ÿ¨ÿ¤ÿ°ÿÿÿÿÿÿ¢ÿ¢ÿÿÿÿÿÿÿ¨ÿ ÿÿÿyÿÿÿÿÿ¤ÿ³ÿ°ÿ­ÿ­ÿ«ÿ­ÿ©ÿÿ¦ÿ²ÿÿÿ²ÿµÿ¶ÿ®ÿ¦ÿªÿ°ÿ³ÿ°ÿ ÿµÿ®ÿ§ÿ©ÿªÿÿÿ¤ÿÿ¢ÿÿÿ¨ÿ¦ÿ®ÿ£ÿÿ¥ÿ«ÿ´ÿ¶ÿ²ÿ¸ÿ­ÿ¸ÿ®ÿ·ÿÀÿ¶ÿ¯ÿ³ÿ²ÿ¥ÿ¾ÿªÿ­ÿ¼ÿ¯ÿ«ÿ¹ÿ½ÿ´ÿµÿÀÿ°ÿÁÿ·ÿ¦ÿ»ÿºÿ±ÿ®ÿ§ÿ§ÿ±ÿ®ÿ©ÿ«ÿ¬ÿ­ÿ²ÿ¾ÿ»ÿ±ÿ§ÿÿ ÿ¨ÿ²ÿ¡ÿ¶ÿµÿ¶ÿ²ÿ²ÿ´ÿ³ÿ°ÿªÿ¯ÿ­ÿ¨ÿ§ÿ«ÿ¯ÿ¤ÿ¬ÿ·ÿ´ÿ®ÿªÿµÿµÿ¸ÿÿ¢ÿ¯ÿ¥ÿÿ§ÿ®ÿ²ÿ¶ÿ¨ÿµÿ¢ÿ±ÿÿ¨ÿ³ÿ´ÿµÿ­ÿ¤ÿªÿ¶ÿ±ÿÀÿ«ÿ´ÿ³ÿ­ÿ£ÿ²ÿ¬ÿ¦ÿ¶ÿ·ÿ¥ÿ¹ÿªÿ©ÿ§ÿ¹ÿ°ÿ°ÿ«ÿ«ÿ±ÿµÿ²ÿ¨ÿ®ÿÿ»ÿ¯ÿ¡ÿ£ÿ¬ÿ²ÿ°ÿ­ÿ±ÿ¶ÿ®ÿ§ÿ¯ÿ¹ÿ³ÿµÿ®ÿ¸ÿ®ÿ¬ÿªÿ¨ÿ­ÿ®ÿ¢ÿ£ÿ¯ÿ³ÿ£ÿ´ÿ¿ÿªÿ¦ÿ³ÿ©ÿ¨ÿ­ÿ¤ÿ«ÿºÿ®ÿ§ÿ»ÿªÿ¯ÿ«ÿ¯ÿ­ÿ§ÿ¢ÿ ÿ¤ÿ©ÿ§ÿ¦ÿ£ÿÿ¯ÿ¹ÿ«ÿ°ÿ ÿÿ¡ÿªÿ­ÿ¥ÿ¬ÿ¦ÿ¢ÿ¶ÿ¢ÿ·ÿ³ÿ«ÿ£ÿ¬ÿµÿ³ÿ±ÿ²ÿ­ÿªÿ¶ÿÊÿµÿ ÿ±ÿÿÿ¾ÿ¯ÿ°ÿ¼ÿ¬ÿÿ¦ÿªÿ¨ÿ«ÿ§ÿ½ÿ¯ÿ²ÿ±ÿ£ÿ£ÿ¬ÿ­ÿ¨ÿ£ÿÿÿ¸ÿ®ÿÿ¼ÿ§ÿ¶ÿ¦ÿ§ÿ³ÿªÿ±ÿ¾ÿ¬ÿÿ¯ÿ½ÿ¶ÿ¯ÿ¶ÿ«ÿ²ÿ¬ÿ²ÿµÿ°ÿ¨ÿªÿ«ÿ¨ÿ¦ÿ§ÿ§ÿ¦ÿ°ÿ³ÿ¢ÿÿÿ´ÿÿÿªÿ§ÿ¯ÿ¿ÿ»ÿ´ÿºÿ·ÿ´ÿ·ÿ´ÿ¬ÿ¹ÿ¾ÿÁÿ¿ÿ°ÿµÿ¹ÿ»ÿ­ÿ¬ÿ²ÿªÿ­ÿ²ÿ®ÿ¶ÿ³ÿ¶ÿ¨ÿÆÿ¬ÿ¬ÿ©ÿ²ÿ²ÿ¶ÿ¶ÿ¸ÿ³ÿ¤ÿ¦ÿ¬ÿ­ÿ¬ÿ´ÿ¾ÿ¾ÿ¨ÿ»ÿ®ÿ·ÿ¶ÿ§ÿ°ÿ¶ÿ³ÿµÿ°ÿ¶ÿ»ÿ¬ÿ¤ÿ¿ÿÑÿÿµÿ ÿ´ÿµÿ°ÿ¯ÿªÿ±ÿ¹ÿ¶ÿ¨ÿ¡ÿ®ÿ§ÿ®ÿ«ÿ²ÿÂÿ ÿ½ÿ±ÿ¢ÿ¯ÿÆÿÁÿ¯ÿ«ÿ«ÿ®ÿµÿ°ÿ±ÿ»ÿªÿ¨ÿªÿÄÿ©ÿ¡ÿ«ÿ¦ÿ´ÿ²ÿ®ÿªÿ®ÿ±ÿ³ÿ¶ÿ³ÿ©ÿ¤ÿªÿ¬ÿÿ¢ÿÿ°ÿ¢ÿÿÿ£ÿ¬ÿ«ÿµÿ¦ÿ ÿ¢ÿ©ÿ·ÿ¨ÿÿ¢ÿÿÿ ÿÿÿÿÿ¦ÿ«ÿªÿ¢ÿ«ÿ³ÿ£ÿÿ ÿÿ¡ÿ§ÿÿ ÿ³ÿ¥ÿ£ÿ²ÿÿÿªÿÿ¶ÿ²ÿ©ÿ¤ÿÿÿ­ÿ§ÿ©ÿ¬ÿ¢ÿ¦ÿ£ÿÿ¡ÿÿ±ÿ ÿ¢ÿ§ÿ¡ÿªÿÿÿÿÿ©ÿÿÿÿÿÿÿÿ¡ÿ¢ÿÿÿÿ»ÿ¡ÿºÿÿÿÿ§ÿ¡ÿÿÿÿÿ¡ÿ§ÿÿÿÿ ÿ®ÿ°ÿ§ÿ¢ÿ°ÿ±ÿ¨ÿ¦ÿ¸ÿ±ÿ³ÿ­ÿ¡ÿ°ÿ¤ÿ¨ÿ¯ÿµÿ¹ÿ¦ÿÿ«ÿ²ÿ½ÿ¼ÿ®ÿ¨ÿ¤ÿ±ÿ¨ÿ­ÿ©ÿ¥ÿ ÿ±ÿ¦ÿµÿ­ÿÿ¥ÿªÿ²ÿ©ÿ£ÿªÿ³ÿ©ÿÿ¥ÿÿÿÿ¡ÿ§ÿ·ÿ¶ÿªÿ¤ÿ§ÿ¨ÿ¤ÿ±ÿ¸ÿ±ÿ²ÿ¢ÿÿ¥ÿ¯ÿÿ«ÿ¼ÿ¦ÿÿ¤ÿ¤ÿ¨ÿ®ÿ³ÿ¨ÿ¬ÿªÿ»ÿ³ÿ£ÿ£ÿµÿªÿ©ÿ­ÿ¡ÿ³ÿ´ÿ¶ÿ²ÿ¬ÿ©ÿ³ÿÀÿ¶ÿ¸ÿÄÿ¸ÿ±ÿ¥ÿ¤ÿ¤ÿ´ÿ°ÿ®ÿ§ÿ»ÿ¨ÿÿÿÿÿ«ÿ¬ÿ¥ÿµÿ·ÿ½ÿ·ÿ°ÿ¯ÿ°ÿ¬ÿ£ÿ ÿ§ÿ®ÿ¯ÿ±ÿ¤ÿ²ÿ´ÿ¥ÿ©ÿ°ÿ¦ÿ¦ÿ­ÿµÿªÿ¡ÿ´ÿ©ÿ³ÿ±ÿ²ÿ®ÿ¦ÿ­ÿ´ÿ­ÿ¥ÿ¬ÿ¶ÿ¯ÿ©ÿ«ÿ¥ÿ±ÿ¾ÿ¬ÿ¡ÿ¨ÿ¬ÿ³ÿ·ÿ·ÿ¶ÿ¬ÿ®ÿ¸ÿ¥ÿÿ¦ÿ£ÿ¢ÿ¤ÿ¸ÿÃÿ»ÿ±ÿ¯ÿ³ÿ´ÿªÿ§ÿ¯ÿ´ÿ¯ÿ¢ÿ ÿ­ÿ´ÿ°ÿ­ÿ­ÿµÿ¯ÿ¯ÿ¯ÿ©ÿ®ÿÂÿµÿµÿ²ÿ­ÿ°ÿ¨ÿ©ÿµÿ¹ÿ½ÿ³ÿ£ÿ¥ÿªÿ²ÿ­ÿ ÿ¨ÿ«ÿ¦ÿªÿ³ÿ´ÿÄÿ­ÿªÿ±ÿ¬ÿ§ÿ«ÿÿ¯ÿ¶ÿ¶ÿ®ÿ¨ÿ¹ÿ²ÿ³ÿ´ÿ¥ÿªÿ¨ÿµÿ±ÿ¬ÿ°ÿ­ÿ±ÿ¬ÿÿÿÿ ÿ©ÿ®ÿ¯ÿ±ÿ¬ÿ¯ÿªÿ©ÿ¸ÿ­ÿ¦ÿ¡ÿ¸ÿÿ´ÿ¡ÿ³ÿÿÀÿ¬ÿ¡ÿ­ÿ©ÿµÿ§ÿ¤ÿ¬ÿ­ÿºÿ³ÿ´ÿ­ÿ©ÿ«ÿ«ÿ¦ÿ§ÿµÿ¶ÿ­ÿÿ¬ÿ«ÿ¨ÿ¥ÿ¤ÿ«ÿ¦ÿ¤ÿÿ¢ÿ±ÿ¹ÿÿ§ÿ¦ÿ¬ÿ¥ÿÁÿ£ÿ¢ÿ¬ÿ©ÿ¢ÿ«ÿ³ÿÁÿºÿ¬ÿ¬ÿ­ÿªÿ®ÿ¯ÿ²ÿ³ÿ«ÿ¯ÿ±ÿ¯ÿ®ÿ¡ÿ©ÿ¦ÿ¡ÿ¦ÿ­ÿ¥ÿªÿ®ÿ­ÿºÿ ÿ®ÿ¡ÿ©ÿ²ÿ ÿ¤ÿ¶ÿ»ÿ¥ÿ­ÿªÿ·ÿ­ÿÿ ÿ¸ÿ¯ÿ£ÿ¡ÿªÿÿÿ§ÿ­ÿ¨ÿ¯ÿ¼ÿ¶ÿ¶ÿºÿ©ÿÿ¯ÿ¸ÿ³ÿ²ÿ¶ÿ­ÿ´ÿ®ÿ·ÿ¡ÿÿ²ÿÿ¤ÿÿ¥ÿ­ÿ¦ÿ¥ÿ­ÿ¤ÿ¦ÿ´ÿ±ÿªÿªÿ¥ÿ§ÿ¬ÿ°ÿªÿ¯ÿ«ÿ¢ÿ¥ÿ¥ÿÿ©ÿ±ÿ§ÿ¦ÿÿÿ«ÿ°ÿ¬ÿ­ÿ¬ÿªÿ±ÿ¬ÿ¬ÿ ÿ´ÿ®ÿ¹ÿ±ÿ²ÿ¢ÿÿeÿÿ¥ÿÿ«ÿºÿ¡ÿ¢ÿ³ÿ¨ÿ¡ÿ²ÿ¨ÿ©ÿ­ÿªÿ§ÿ«ÿ¤ÿ¢ÿÿÿ®ÿ°ÿªÿ«ÿ©ÿ¨ÿ¬ÿ°ÿ¼ÿ©ÿ§ÿ²ÿ­ÿ¨ÿ´ÿÂÿÿ ÿ¤ÿÿ¬ÿ½ÿ»ÿ«ÿ­ÿÿ·ÿÿÿ­ÿ¥ÿ£ÿ¯ÿ¯ÿ°ÿ²ÿºÿµÿ±ÿ¯ÿ±ÿ±ÿ©ÿ­ÿ­ÿ©ÿ¦ÿ¤ÿ²ÿ·ÿªÿ¦ÿ§ÿ©ÿ±ÿµÿ¬ÿ¨ÿ§ÿ¦ÿ­ÿÿ¨ÿ§ÿ«ÿ±ÿ¡ÿÿ°ÿ°ÿ®ÿÿ¬ÿ¾ÿ­ÿÿ¨ÿ²ÿ ÿ§ÿ³ÿ¡ÿ£ÿ£ÿ«ÿ§ÿ«ÿ¨ÿ®ÿ°ÿ¬ÿ£ÿ¨ÿ¦ÿ¨ÿÿ¥ÿ¨ÿ£ÿ¬ÿ±ÿ¬ÿ¬ÿ¨ÿ¢ÿ´ÿºÿ©ÿ¥ÿ§ÿ¢ÿ²ÿ¨ÿ¯ÿ½ÿ¥ÿÅÿ®ÿªÿ´ÿ±ÿÿ¥ÿ©ÿ°ÿ°ÿ§ÿ²ÿ«ÿ¬ÿ«ÿ¹ÿ¨ÿ£ÿ¯ÿ¥ÿ¤ÿ«ÿ¹ÿ«ÿ¥ÿ£ÿ©ÿ­ÿ»ÿ®ÿ¯ÿªÿ¦ÿ©ÿ²ÿ¶ÿªÿ¡ÿ¡ÿ«ÿ·ÿ§ÿÿªÿ«ÿ¦ÿ­ÿ¾ÿ¯ÿ£ÿ¨ÿ±ÿÿ¨ÿ¢ÿ§ÿ§ÿÿªÿÿÿ²ÿªÿ¦ÿ³ÿªÿ ÿ½ÿ­ÿºÿ¨ÿ«ÿ°ÿ´ÿ°ÿ¤ÿªÿ¤ÿ¯ÿ¾ÿ­ÿ¬ÿªÿ³ÿ¯ÿ«ÿ£ÿ¢ÿ¢ÿ­ÿªÿ¶ÿ§ÿÿ¢ÿ£ÿ­ÿ¬ÿ¨ÿ¢ÿ£ÿ¡ÿ¡ÿ©ÿ¯ÿ«ÿ©ÿªÿ¤ÿ§ÿ¨ÿ®ÿ©ÿ­ÿµÿ½ÿµÿ¨ÿ©ÿ£ÿ«ÿ¸ÿÿ±ÿ§ÿ²ÿ£ÿ«ÿ¤ÿ¸ÿÿ¬ÿ¯ÿªÿ¦ÿ¥ÿÿ ÿ°ÿ­ÿµÿ¡ÿ¢ÿ´ÿ¹ÿ¯ÿ§ÿ²ÿ¹ÿ³ÿÿÿ¨ÿ­ÿ¤ÿ«ÿ¹ÿ­ÿÿ­ÿ¦ÿ»ÿ³ÿ ÿ¼ÿµÿ§ÿ­ÿ©ÿ¯ÿ¤ÿ²ÿ¨ÿ£ÿ¾ÿ´ÿ§ÿ¥ÿÿ£ÿÿ«ÿºÿ£ÿ¡ÿ¶ÿµÿ´ÿ¨ÿ²ÿ¢ÿ¨ÿ±ÿ®ÿªÿ¯ÿÿÿ¨ÿ¤ÿ¬ÿ´ÿ©ÿ¥ÿªÿ¡ÿÿ±ÿ°ÿ³ÿ³ÿ©ÿ­ÿ¨ÿ§ÿ¬ÿ¥ÿ¤ÿ¨ÿ«ÿ°ÿ¾ÿ§ÿ¤ÿÿ³ÿ®ÿ¤ÿ·ÿ¥ÿ¡ÿµÿ©ÿÿÿ¦ÿ®ÿªÿ¶ÿ®ÿ§ÿ©ÿÿ«ÿ²ÿ¦ÿ¯ÿ´ÿªÿ¥ÿÿ¢ÿ¬ÿ¶ÿ¼ÿ·ÿ©ÿ­ÿ°ÿªÿ«ÿ¥ÿ±ÿ°ÿµÿ¯ÿ®ÿ¤ÿ©ÿ¥ÿ£ÿ¼ÿ´ÿ°ÿ­ÿ¡ÿ°ÿ¬ÿ¦ÿÿ±ÿÿ¢ÿ­ÿ·ÿ²ÿ±ÿ°ÿÿ·ÿ¨ÿ¥ÿ¦ÿÿ¬ÿªÿ¡ÿ·ÿ«ÿ¥ÿ²ÿ«ÿ©ÿ§ÿªÿ§ÿ§ÿ¥ÿÿÿ¨ÿ®ÿ·ÿÃÿÁÿ¯ÿÿ¾ÿÀÿ¤ÿ§ÿ£ÿÿ¬ÿÿ©ÿ²ÿÿÿ¨ÿ¶ÿÀÿ¯ÿÿÿ£ÿ±ÿ³ÿ ÿÃÿÿ¥ÿÀÿ´ÿ©ÿ§ÿ°ÿ°ÿ¯ÿ£ÿÿÿ§ÿ¥ÿ¨ÿ±ÿÀÿ¹ÿ¯ÿ±ÿ¤ÿ£ÿ­ÿ£ÿÿÿ°ÿ´ÿ©ÿ®ÿ±ÿ¦ÿªÿÀÿ±ÿ°ÿ²ÿ­ÿ®ÿ£ÿ­ÿ³ÿ¦ÿ¢ÿ­ÿ¯ÿ³ÿ»ÿ¯ÿ²ÿ®ÿ­ÿ°ÿ´ÿ´ÿªÿ©ÿ¯ÿ«ÿ¦ÿ¶ÿ³ÿ«ÿ«ÿ§ÿ®ÿºÿ»ÿ±ÿ¬ÿ²ÿ¼ÿ¸ÿ«ÿ¨ÿ¨ÿ¸ÿ£ÿ¿ÿ´ÿ¸ÿ«ÿ«ÿ¨ÿ¬ÿÿ«ÿ¨ÿ²ÿ£ÿ¸ÿ³ÿÀÿ¼ÿ¶ÿ»ÿ¹ÿ´ÿ¬ÿ²ÿ´ÿ·ÿ¯ÿ®ÿ¨ÿ©ÿ±ÿ­ÿ­ÿ±ÿºÿ¹ÿÿÿ³ÿ©ÿ¯ÿ­ÿ²ÿ¶ÿ¦ÿ¨ÿ¨ÿ­ÿ¶ÿ¹ÿ¸ÿ´ÿ¿ÿ¬ÿ«ÿ±ÿÿ¹ÿ¬ÿ¬ÿ·ÿ£ÿ±ÿ³ÿ­ÿ¯ÿÿ¦ÿ²ÿ«ÿ¥ÿ°ÿ´ÿ¬ÿ®ÿ·ÿ¿ÿ·ÿ¤ÿ©ÿ¨ÿ¤ÿ¥ÿµÿ³ÿ´ÿ½ÿ°ÿ²ÿÿ´ÿµÿ­ÿ²ÿÂÿ¶ÿ¾ÿ¥ÿ¾ÿ¤ÿÿÿÀÿ±ÿ³ÿ¬ÿ©ÿªÿ´ÿ½ÿ¿ÿ²ÿ¥ÿÿ¨ÿ¬ÿ¤ÿ®ÿ°ÿ¦ÿ¬ÿ­ÿ£ÿ¥ÿ®ÿÿ¯ÿµÿ­ÿÿÂÿ´ÿ£ÿ¦ÿ¶ÿ¤ÿ­ÿ®ÿ©ÿ¬ÿ¦ÿ§ÿ´ÿ¶ÿ¹ÿ¸ÿ«ÿ´ÿ­ÿÿkÿ^ÿyÿÿ¦ÿ¸ÿ·ÿ³ÿ¬ÿ¤ÿ©ÿ«ÿªÿ¸ÿ´ÿ§ÿ¯ÿ£ÿ²ÿ­ÿµÿ¡ÿ¬ÿÿ ÿ¦ÿ°ÿ»ÿ³ÿºÿ¯ÿ¥ÿ£ÿ¨ÿªÿ¢ÿ¢ÿ©ÿ¯ÿºÿ¸ÿ¤ÿ ÿ©ÿ¥ÿÿ¤ÿ³ÿ¬ÿ¯ÿ®ÿ ÿ°ÿ«ÿ¹ÿ°ÿ³ÿ§ÿ ÿ§ÿ®ÿ¸ÿÿÿ©ÿ°ÿ­ÿ­ÿ¬ÿ¬ÿµÿ´ÿ­ÿ¶ÿªÿ¡ÿ²ÿ¥ÿÿ¬ÿ¯ÿ±ÿ³ÿ»ÿÿ¯ÿ«ÿ¶ÿ°ÿ¨ÿ®ÿ ÿ´ÿ¾ÿ«ÿÿ©ÿ§ÿÿÿ­ÿªÿ ÿÿ¢ÿºÿ¸ÿ±ÿ¯ÿµÿ©ÿªÿ±ÿ±ÿ§ÿ­ÿÿ²ÿ¥ÿÿ¬ÿ¯ÿ©ÿ´ÿ±ÿ«ÿ©ÿ§ÿ©ÿªÿ°ÿ°ÿ³ÿ°ÿ¡ÿ¬ÿ±ÿ±ÿ¦ÿ ÿÿÑÿ±ÿ£ÿÿ¯ÿ«ÿªÿ¥ÿ¢ÿ©ÿ­ÿ¥ÿ©ÿ²ÿ¬ÿ­ÿ¤ÿ¨ÿ°ÿ¨ÿ¥ÿ«ÿ¶ÿµÿ£ÿÿ¨ÿ¨ÿ¬ÿ¥ÿ°ÿ ÿ¯ÿ·ÿ±ÿµÿ¶ÿ·ÿ¦ÿ¬ÿ»ÿµÿ¥ÿ«ÿ­ÿ¥ÿ¢ÿ¨ÿ¨ÿ¤ÿ¶ÿ±ÿ·ÿ¬ÿ²ÿ²ÿ«ÿ®ÿ±ÿ´ÿ°ÿªÿÿ³ÿªÿ®ÿÿÿ¥ÿ©ÿÿÿÿÿÿÿÿ|ÿÿÿÿ¡ÿ«ÿÿÿÿÿ¡ÿÿÿÿÿÿÿÿÿÿÿÿÿÿÿÿ¡ÿÿÿÿ}ÿÿÿuÿvÿÿÿÿÿÿÿÿÿ{ÿsÿÿÿtÿ{ÿÿÿ ÿÿÿÿÿtÿÿÿ`ÿIÿÿ~ÿ|ÿÿÿ£ÿÿÿÿÿÿÿ¡ÿÿ¤ÿÿÿ§ÿÿÿÿÿÿÿÿ¢ÿ¤ÿÿÿÿÿÿÿÿÿÿÿÿ¡ÿÿÿ¨ÿ²ÿ£ÿ¨ÿ¦ÿ¦ÿ¨ÿ¨ÿÿÿªÿ°ÿ°ÿ¤ÿÿÿ§ÿÿÿÿ¦ÿÿÿÿÿ­ÿªÿ¡ÿ§ÿ¬ÿ²ÿ³ÿ¸ÿ¼ÿ¢ÿ£ÿ«ÿ£ÿ¦ÿ¨ÿÿ¿ÿ½ÿ·ÿ¦ÿ©ÿ«ÿ¡ÿ¦ÿ¤ÿ©ÿ±ÿ«ÿ¥ÿ©ÿªÿ­ÿ®ÿ·ÿ¤ÿ»ÿ¯ÿ®ÿ¹ÿ»ÿ¶ÿ³ÿ°ÿ¥ÿ¥ÿ©ÿ±ÿ¶ÿ©ÿÿÿ§ÿ¾ÿ»ÿ·ÿ¯ÿ´ÿ©ÿÿ§ÿ°ÿ¥ÿ°ÿ¾ÿ¹ÿ®ÿ«ÿ®ÿ¬ÿ¥ÿ«ÿ©ÿ®ÿÿ±ÿ¥ÿ£ÿ¹ÿ¤ÿ¤ÿ­ÿ¥ÿ«ÿµÿ¬ÿ¯ÿ·ÿÿÿ¨ÿ¾ÿÃÿ­ÿµÿ¡ÿ©ÿ©ÿ¥ÿ¢ÿ°ÿ·ÿ¬ÿ¨ÿªÿ¡ÿ¤ÿ°ÿ­ÿ¦ÿ³ÿ ÿ£ÿ£ÿÿ¨ÿ«ÿ¥ÿ£ÿ¨ÿ®ÿ¶ÿµÿ¢ÿ­ÿ©ÿ¬ÿ¤ÿ¡ÿÿ§ÿÿ°ÿ»ÿµÿ¯ÿ¦ÿ£ÿ¤ÿªÿ¯ÿÿÿ¦ÿ¾ÿ ÿ´ÿ©ÿÿÿÿÿÿÿÿQÿ(ÿOÿÿÿÿ ÿÿ¢ÿÿÿÿ¥ÿ­ÿ©ÿÿÿÿ¡ÿ¦ÿÿÿÿÿÿÿÿÿ¡ÿÿÿÿÿÿÿbÿ`ÿ]ÿÿÿ§ÿ¥ÿÿÿÿÿÿÿÿÿÿ¦ÿ¤ÿÿÿÿ¿ÿ«ÿ§ÿ§ÿ°ÿ§ÿ£ÿ°ÿ¨ÿÿÿ¢ÿ¥ÿªÿ«ÿ²ÿªÿ­ÿ©ÿ¨ÿ¥ÿ¢ÿ­ÿ³ÿ¥ÿlÿfÿ¢ÿ³ÿ±ÿ¬ÿ«ÿ®ÿ­ÿ£ÿ£ÿ¬ÿ©ÿ©ÿ«ÿ°ÿªÿÿ§ÿÿ`ÿVÿÿÿ£ÿ¸ÿËÿ¸ÿÿªÿ«ÿ´ÿ³ÿ«ÿªÿ¡ÿÿ¨ÿ¯ÿ¯ÿ±ÿ±ÿ£ÿÿÿÿ¤ÿ¤ÿªÿ¯ÿ¬ÿ ÿÿÿÿÿ²ÿ°ÿ­ÿ°ÿ¥ÿ£ÿ¨ÿ¯ÿ°ÿ¦ÿÿ¨ÿ·ÿ¬ÿ£ÿ²ÿÿ¡ÿ°ÿµÿ¥ÿ©ÿ®ÿ¨ÿ«ÿ¥ÿ«ÿ©ÿµÿ´ÿ¨ÿ¨ÿ±ÿ©ÿ¤ÿ«ÿ¯ÿ«ÿ¯ÿ±ÿºÿ¢ÿ·ÿ«ÿ¡ÿ¢ÿ«ÿ§ÿÿÿ¡ÿÿ²ÿ²ÿÿ¬ÿ«ÿ°ÿ§ÿ®ÿ¶ÿ·ÿ¼ÿ³ÿµÿ§ÿ©ÿÿÿ~ÿnÿÿÿ¨ÿ±ÿ«ÿ£ÿ¡ÿ¯ÿ¯ÿ¤ÿ³ÿ´ÿ¥ÿ¤ÿªÿ©ÿ¬ÿ¶ÿ¯ÿÿÿÙþ%ÿ|ÿÿÿÿÿ©ÿµÿÿÿbÿoÿuÿÿÿÿÿÿ«ÿ«ÿÿ ÿµÿ³ÿ®ÿ§ÿ¦ÿ©ÿ¨ÿªÿ¯ÿ³ÿµÿ·ÿ³ÿ¨ÿºÿ¼ÿ¯ÿ§ÿ¡ÿ§ÿ­ÿ£ÿ¥ÿ¨ÿªÿ¨ÿ®ÿ¯ÿ­ÿ½ÿ½ÿ¢ÿ²ÿ´ÿ¶ÿ«ÿ¥ÿ·ÿ±ÿÿ¥ÿ¦ÿ´ÿ°ÿ°ÿ£ÿ°ÿ«ÿ«ÿ³ÿ¶ÿ°ÿ¬ÿºÿ®ÿ¬ÿ´ÿ¯ÿ´ÿ¹ÿ¶ÿ´ÿ±ÿ³ÿ¬ÿ²ÿ«ÿ¬ÿªÿ¯ÿ®ÿ©ÿ²ÿ°ÿÿ«ÿªÿÿªÿÿÿªÿªÿÿ°ÿÿ«ÿ«ÿ£ÿ¨ÿ«ÿ¬ÿ«ÿ«ÿ»ÿ¯ÿ°ÿ¯ÿ¸ÿ£ÿ¨ÿ³ÿ«ÿ¢ÿªÿ¿ÿÁÿ¶ÿ²ÿ±ÿ­ÿ­ÿ¬ÿ§ÿ±ÿ¯ÿ­ÿ³ÿ·ÿ²ÿ®ÿ©ÿ£ÿ¢ÿ¬ÿ¶ÿ ÿ¦ÿ§ÿ¯ÿªÿ©ÿ®ÿ ÿ«ÿ¯ÿ»ÿ£ÿ¦ÿ£ÿ¡ÿ¢ÿÿ¥ÿ¨ÿ¯ÿ»ÿ¯ÿ¨ÿºÿ»ÿ¥ÿ¢ÿ ÿ¼ÿ¶ÿ¥ÿ¡ÿ£ÿ¬ÿ°ÿ©ÿ«ÿ´ÿ·ÿ´ÿ°ÿ¨ÿªÿ¯ÿ¯ÿ²ÿ¼ÿ¢ÿ³ÿ¯ÿ«ÿ®ÿ®ÿ¨ÿ«ÿ¯ÿ¹ÿ¯ÿ´ÿ³ÿ®ÿªÿÿ¡ÿ¯ÿ²ÿ°ÿ©ÿ±ÿµÿ«ÿ§ÿ©ÿ±ÿ§ÿ§ÿ²ÿ²ÿ°ÿ­ÿ§ÿ¯ÿÿ²ÿ´ÿ©ÿ²ÿºÿ±ÿ¦ÿ«ÿ±ÿÆÿ³ÿ±ÿ©ÿ©ÿ¬ÿªÿ¨ÿ©ÿÿ­ÿÿÿÿÿÿÿÿÿ ÿ¤ÿÿÿÿÿÿ¡ÿ ÿ«ÿµÿ§ÿ¡ÿÿ®ÿ³ÿ¤ÿ£ÿ«ÿ¡ÿ²ÿ¡ÿ¥ÿÿÿ¢ÿ¨ÿÿÿ­ÿ­ÿ©ÿÿ¤ÿ ÿ£ÿ©ÿ­ÿ²ÿÿ¨ÿÿ¥ÿÿÿ©ÿ¸ÿ³ÿ¦ÿ¬ÿÿ¥ÿÿÿÿÿÿ£ÿÿÿ¤ÿÿ©ÿÿ ÿÿÿÿÿÿÿÿÿ¢ÿ­ÿ®ÿ§ÿ¥ÿ§ÿÿÿÿ¤ÿÿÿ°ÿ¹ÿ¬ÿ­ÿ²ÿ­ÿ®ÿÿÿ®ÿ¯ÿ¢ÿ¥ÿªÿªÿ ÿÿÿ£ÿ¢ÿ¨ÿ£ÿÿ«ÿ³ÿ¦ÿªÿºÿ­ÿ¶ÿÁÿ³ÿ´ÿ­ÿ²ÿ´ÿµÿ½ÿ»ÿ¬ÿ­ÿ³ÿ£ÿ«ÿ©ÿ©ÿ®ÿ»ÿ·ÿ³ÿµÿ¬ÿÅÿ¼ÿ ÿ¬ÿªÿ¼ÿ¿ÿ¸ÿ¯ÿ®ÿ­ÿ£ÿµÿ®ÿ´ÿ­ÿ«ÿ±ÿ±ÿ·ÿ°ÿ£ÿ¢ÿ£ÿµÿªÿ ÿºÿªÿºÿ¶ÿ¨ÿ°ÿ»ÿ°ÿ§ÿ®ÿ´ÿ³ÿ²ÿ­ÿªÿ­ÿ©ÿ§ÿ©ÿ°ÿ½ÿ¨ÿ­ÿ¨ÿ¾ÿ­ÿªÿ«ÿ®ÿ©ÿ©ÿ¯ÿµÿ»ÿ¬ÿ¯ÿ¤ÿ®ÿ©ÿ¯ÿ·ÿ«ÿ«ÿ«ÿ¢ÿ¦ÿ¥ÿ¦ÿ¨ÿ«ÿÿ¯ÿÿ®ÿ²ÿªÿ¶ÿÈÿ½ÿ°ÿ¸ÿ®ÿ¬ÿªÿ­ÿ²ÿ¬ÿ¢ÿ£ÿ¯ÿ¸ÿ´ÿ¯ÿ¤ÿÿ¸ÿ®ÿÿ°ÿ´ÿµÿ°ÿ´ÿ»ÿ¶ÿ°ÿ´ÿªÿ²ÿ³ÿ¯ÿªÿ¸ÿ¹ÿ¯ÿ¨ÿ£ÿ¦ÿ©ÿÿ®ÿ¬ÿµÿ¤ÿ«ÿÿ©ÿ±ÿ³ÿ°ÿ­ÿ³ÿ®ÿ¡ÿ·ÿ°ÿªÿ´ÿµÿªÿ´ÿ´ÿ®ÿ¯ÿ­ÿ¤ÿ¦ÿ®ÿ¦ÿ§ÿ©ÿ®ÿºÿ¸ÿ±ÿ¢ÿÿµÿ½ÿ´ÿ­ÿ¥ÿ·ÿ²ÿÿ´ÿ«ÿ°ÿ³ÿ¦ÿ§ÿ¥ÿ§ÿ«ÿ«ÿ®ÿ³ÿ°ÿµÿ°ÿ²ÿÆÿªÿÃÿ¹ÿ«ÿ§ÿ¥ÿ¨ÿ«ÿ¨ÿ«ÿ¸ÿ¶ÿ§ÿ«ÿÀÿ«ÿ³ÿµÿ£ÿ£ÿ¯ÿ¬ÿ©ÿªÿ ÿ£ÿ²ÿ©ÿ¡ÿ«ÿ§ÿµÿ³ÿÅÿ°ÿ¯ÿ©ÿ¢ÿ¨ÿ®ÿµÿºÿ³ÿ¥ÿ±ÿ¥ÿ®ÿ§ÿ²ÿ¸ÿªÿ¦ÿ¬ÿ¬ÿ«ÿ°ÿµÿÀÿÃÿªÿ¦ÿ ÿªÿªÿ²ÿ¢ÿ¦ÿ«ÿ¨ÿ·ÿ½ÿ¯ÿ¢ÿ¬ÿ¹ÿ³ÿ¸ÿ´ÿ­ÿ¬ÿºÿ©ÿ±ÿ«ÿªÿ¶ÿ¼ÿ³ÿ«ÿ«ÿ¤ÿªÿ¼ÿ»ÿ©ÿ³ÿ·ÿµÿ·ÿÿ¬ÿ¬ÿ®ÿ°ÿ°ÿ«ÿ³ÿºÿ£ÿ£ÿ­ÿ¬ÿ¡ÿ¬ÿ±ÿ¯ÿ¦ÿ¥ÿ¥ÿ¨ÿ¦ÿ«ÿ²ÿ¯ÿ©ÿªÿ®ÿ­ÿ³ÿ²ÿ¿ÿ¾ÿ¥ÿ¤ÿÂÿ®ÿ¯ÿ³ÿ¯ÿ¬ÿ®ÿ²ÿ²ÿ²ÿ®ÿ ÿÿ°ÿ£ÿ§ÿ²ÿ²ÿ±ÿ¶ÿ¿ÿ°ÿ©ÿ¯ÿ®ÿ«ÿ¥ÿªÿºÿ¸ÿ¯ÿ±ÿ¬ÿÄÿ°ÿ°ÿ´ÿ±ÿ¦ÿ«ÿ­ÿªÿ±ÿ­ÿ©ÿ®ÿ®ÿ­ÿ²ÿ¬ÿ¦ÿ®ÿ´ÿ¦ÿ¬ÿ¦ÿÿ¥ÿ©ÿ®ÿÿ¬ÿ¸ÿ¶ÿÿÿ¥ÿ¥ÿÿ¤ÿ¨ÿÿÿ ÿ«ÿ¢ÿÿÿÿ£ÿ¬ÿÿ¨ÿ¤ÿ£ÿ«ÿ¦ÿÿ ÿÿÿ©ÿ¤ÿªÿ¦ÿ­ÿÿ¥ÿ§ÿ ÿ­ÿ«ÿ¸ÿÿ²ÿ°ÿ®ÿ£ÿÿÿ ÿ¨ÿ¢ÿ ÿÿ¤ÿ¬ÿ¦ÿ¯ÿ¢ÿ«ÿ¦ÿ¨ÿ«ÿ§ÿ ÿÿ¢ÿ ÿÿÿ¦ÿÿÿÿÿÿÿ¬ÿ®ÿÿÿÿ¡ÿ¬ÿ§ÿ¤ÿÿÿÿÿÿ§ÿ¥ÿ§ÿ¦ÿÿÿÿ±ÿ°ÿ­ÿ¥ÿ¤ÿ³ÿ°ÿ°ÿ³ÿ¦ÿªÿ³ÿ®ÿ¦ÿ®ÿ°ÿ°ÿ¼ÿ°ÿÿÿÿÿ¨ÿ¼ÿ®ÿÿ ÿÿ¦ÿÿ§ÿ©ÿÿ¨ÿªÿ£ÿÿ²ÿ·ÿ¬ÿ¯ÿ¡ÿ¢ÿ´ÿ¹ÿ§ÿ¦ÿ¸ÿ§ÿÿ£ÿ ÿªÿ¹ÿÃÿ¯ÿÿ©ÿ¨ÿµÿ²ÿ¼ÿ£ÿ­ÿ¨ÿÿ®ÿ¿ÿ²ÿ·ÿ´ÿ§ÿ¨ÿ¯ÿ½ÿ¸ÿ§ÿ®ÿ§ÿ­ÿ£ÿ«ÿ¤ÿ©ÿÿ®ÿ²ÿ«ÿªÿ¥ÿ´ÿ´ÿµÿ±ÿ¯ÿ®ÿ°ÿ³ÿ³ÿ³ÿ¶ÿ·ÿ¯ÿ¦ÿ¨ÿ¸ÿ³ÿ§ÿ±ÿ¼ÿ¬ÿµÿªÿ«ÿÿ²ÿÿ«ÿ¯ÿ¨ÿ­ÿ±ÿªÿ³ÿ¸ÿÁÿ¼ÿ¦ÿÿ§ÿ²ÿ°ÿ§ÿ­ÿ®ÿ³ÿ¬ÿ¢ÿ£ÿ¨ÿ¯ÿ¨ÿ°ÿªÿ ÿ²ÿ®ÿ¯ÿ²ÿ²ÿµÿ¬ÿ©ÿªÿ®ÿ«ÿ®ÿ­ÿ¥ÿ«ÿ¬ÿ«ÿ¯ÿ²ÿ´ÿ£ÿ²ÿ«ÿ«ÿ®ÿÁÿ°ÿ«ÿ¨ÿÿ¹ÿªÿºÿ·ÿ¨ÿ¨ÿ ÿ·ÿ²ÿªÿµÿ¸ÿ³ÿ¬ÿ­ÿ±ÿ±ÿ´ÿµÿ´ÿ°ÿ´ÿ©ÿ±ÿ©ÿ¼ÿ©ÿ­ÿ½ÿ«ÿ¦ÿÂÿ¯ÿµÿ¸ÿºÿªÿµÿ²ÿ§ÿ§ÿÿ§ÿ¬ÿ«ÿ®ÿµÿ½ÿ³ÿ ÿ¡ÿ°ÿµÿ®ÿµÿ¸ÿ¨ÿ­ÿ³ÿ¤ÿ²ÿÿ«ÿªÿ¦ÿ¬ÿÿ¦ÿ²ÿªÿ¢ÿ®ÿ¨ÿ¯ÿ´ÿ¸ÿ±ÿ²ÿ²ÿ­ÿ¥ÿÿÿÿ¨ÿ¥ÿÿ©ÿ­ÿ¸ÿ´ÿªÿ¢ÿ¨ÿ¯ÿ­ÿ§ÿÿ°ÿ²ÿ©ÿÿ«ÿ¨ÿ±ÿÿ²ÿ¨ÿ¹ÿ°ÿÿ©ÿ°ÿÿ ÿÿ¥ÿ¢ÿ ÿ¶ÿ«ÿÿÿ©ÿ·ÿ¦ÿÿ¨ÿ¥ÿ«ÿÿÿ¤ÿ¯ÿ¯ÿÿÿ¨ÿ¶ÿÿ¥ÿ©ÿ®ÿ§ÿ°ÿ§ÿ ÿÿ¢ÿ¥ÿ©ÿ°ÿ¯ÿ©ÿ³ÿ±ÿ¬ÿ¯ÿ¬ÿ£ÿ«ÿµÿ¬ÿ´ÿ°ÿªÿ´ÿ¬ÿ¨ÿ£ÿ©ÿ¬ÿ«ÿ©ÿ¯ÿºÿ¹ÿ¬ÿ§ÿ¨ÿ¨ÿ¢ÿÿ®ÿ¯ÿ­ÿ»ÿÿ²ÿ³ÿ£ÿÿÿ­ÿ·ÿ²ÿªÿ²ÿÀÿÀÿ«ÿ£ÿªÿ¡ÿ¡ÿªÿ§ÿ§ÿÿ¦ÿ¦ÿ®ÿºÿ£ÿ´ÿ®ÿ®ÿ¶ÿªÿ²ÿ³ÿ¸ÿ³ÿ¥ÿ¦ÿªÿ­ÿµÿ©ÿÿ¦ÿ£ÿ¨ÿ°ÿ«ÿ©ÿ¦ÿ¯ÿ°ÿ°ÿ·ÿ¬ÿ©ÿ«ÿ©ÿ§ÿ¡ÿÿ¦ÿªÿÿ§ÿ¤ÿ¡ÿ®ÿ¦ÿ¨ÿ¬ÿÿ³ÿ§ÿÿ°ÿ©ÿ¶ÿ¹ÿÿÀÿ¦ÿÿÿOÿÿ«ÿ³ÿ¯ÿ°ÿÿ¤ÿ¾ÿªÿÿ¤ÿ´ÿÿÿ¤ÿ·ÿ³ÿ¤ÿ¦ÿ®ÿ§ÿ§ÿ´ÿ¶ÿ²ÿµÿ¬ÿÿ¦ÿ³ÿµÿ¹ÿ¬ÿÿ¦ÿËÿ³ÿ¹ÿ¨ÿ´ÿªÿ¯ÿ°ÿÿ²ÿ¬ÿ©ÿ¤ÿ¡ÿ¬ÿ¯ÿªÿÿ¶ÿ¯ÿ¨ÿ©ÿ¬ÿ°ÿ§ÿ©ÿ­ÿ¶ÿ£ÿÿ¦ÿ­ÿ·ÿ¬ÿ¢ÿ©ÿ©ÿ¨ÿ¥ÿ©ÿ·ÿ²ÿ¤ÿ¦ÿ¨ÿ­ÿ±ÿÿ«ÿ²ÿ®ÿ©ÿ¤ÿÿÿ²ÿ¯ÿ±ÿ­ÿ®ÿ«ÿ¥ÿ£ÿ²ÿ®ÿ¨ÿºÿ§ÿ¥ÿ«ÿ«ÿ¤ÿ¨ÿ¤ÿ£ÿªÿ´ÿªÿ°ÿªÿ§ÿÿ¢ÿ­ÿ«ÿ§ÿ§ÿ¤ÿ¡ÿ¥ÿ¨ÿ«ÿ³ÿ°ÿ«ÿ£ÿÿªÿ¦ÿªÿªÿ ÿÀÿ²ÿ°ÿ¨ÿ©ÿ°ÿ­ÿ©ÿ­ÿ¨ÿ´ÿ°ÿ¥ÿ·ÿ¨ÿ©ÿ®ÿ¢ÿ±ÿ§ÿ¬ÿ´ÿ§ÿÿÿ°ÿ³ÿ¬ÿ­ÿÿ¬ÿ°ÿªÿ­ÿªÿ¢ÿÿÿ¬ÿµÿ¯ÿ«ÿ¢ÿ°ÿ·ÿ°ÿ·ÿ³ÿ ÿÿÿ ÿ²ÿ®ÿÿ³ÿ¯ÿ­ÿ¬ÿÿ²ÿ½ÿ³ÿ±ÿ°ÿÃÿ®ÿÿ«ÿ¼ÿ£ÿÿ£ÿÿ·ÿÿºÿ´ÿÿ¬ÿ³ÿ°ÿ»ÿ½ÿºÿ½ÿÀÿ½ÿ¯ÿ¢ÿ¡ÿÿ¢ÿ¬ÿ®ÿ©ÿ©ÿ°ÿ¼ÿ·ÿ­ÿ¬ÿ£ÿ®ÿ¤ÿºÿ¿ÿ¯ÿ¦ÿ¦ÿ£ÿ¯ÿ ÿ³ÿ¶ÿÿ³ÿ®ÿÿÿ«ÿ­ÿ«ÿµÿ¡ÿÿªÿ³ÿ§ÿªÿ¥ÿ¤ÿµÿ´ÿ®ÿÿ¤ÿ³ÿ©ÿ­ÿ«ÿ¦ÿ¥ÿ¬ÿ¿ÿ½ÿ²ÿºÿ»ÿ«ÿ£ÿ ÿÿ¤ÿ ÿ¨ÿÿÿ±ÿ²ÿ°ÿ­ÿ³ÿªÿ»ÿ¨ÿÿ¨ÿÿµÿ®ÿ±ÿ ÿ°ÿ©ÿ¦ÿ·ÿ¢ÿ«ÿÿÀÿ ÿ­ÿÿªÿÿ¶ÿ»ÿªÿ±ÿ©ÿ±ÿÂÿ¯ÿ«ÿ¯ÿ§ÿ¦ÿ³ÿµÿ±ÿ­ÿ­ÿªÿ¦ÿ¨ÿ¦ÿªÿµÿ¹ÿ®ÿ´ÿµÿ¥ÿ¥ÿµÿ´ÿ£ÿÿ¥ÿ®ÿ¦ÿªÿ­ÿ¡ÿ³ÿ²ÿ¨ÿ±ÿ¶ÿªÿ²ÿ®ÿ¢ÿ¢ÿ¯ÿ´ÿ¤ÿ­ÿ»ÿ¦ÿ´ÿ¥ÿ»ÿ¶ÿ¨ÿ¬ÿ±ÿ¢ÿ§ÿ«ÿ¡ÿ¨ÿ²ÿ±ÿ¯ÿ²ÿ¹ÿµÿ«ÿ¡ÿ¦ÿÂÿ¿ÿ¾ÿ´ÿ©ÿ²ÿ¥ÿÿ¨ÿÁÿ¹ÿ®ÿ±ÿ¦ÿ«ÿ§ÿ¦ÿ­ÿÿ¢ÿ¬ÿ·ÿµÿ¹ÿ­ÿ¶ÿ¬ÿ·ÿ©ÿ¶ÿ¬ÿ¬ÿ«ÿ²ÿÿ°ÿ»ÿ±ÿ¢ÿ¨ÿ ÿ ÿ°ÿ«ÿ«ÿ«ÿ ÿ¦ÿ­ÿ¨ÿªÿ²ÿ½ÿ³ÿÿ°ÿµÿ¦ÿ³ÿ¨ÿ®ÿ·ÿ°ÿ¶ÿ¯ÿ©ÿ«ÿÿ¡ÿ¶ÿÀÿ¬ÿ¬ÿ±ÿ¹ÿ ÿ¾ÿªÿ¯ÿ©ÿ©ÿ«ÿ¥ÿ¦ÿµÿ°ÿ³ÿ¹ÿ»ÿÿÿ¢ÿ®ÿ¬ÿ¢ÿ¢ÿ¡ÿ«ÿ­ÿÿ£ÿ¥ÿ£ÿÿÿºÿ°ÿ¸ÿ§ÿ¤ÿ¤ÿºÿ­ÿ³ÿ°ÿ³ÿ¨ÿ²ÿ­ÿ¶ÿ¬ÿ©ÿÿ¬ÿ¶ÿ²ÿ©ÿ¨ÿ¯ÿ½ÿ¹ÿ¶ÿ©ÿ¯ÿ­ÿ©ÿ¦ÿ¡ÿ¬ÿ±ÿ§ÿ¥ÿ©ÿ®ÿµÿ´ÿ­ÿ¨ÿ¯ÿµÿ®ÿÿ¦ÿ§ÿ¿ÿ¨ÿ¸ÿ©ÿ¥ÿ¡ÿ²ÿªÿ°ÿÿ©ÿÿ¸ÿ¯ÿ¯ÿ®ÿ¬ÿ¢ÿ¦ÿ¸ÿ®ÿ¨ÿ³ÿ®ÿµÿ«ÿ±ÿªÿ¢ÿ¤ÿ¨ÿ¹ÿ´ÿ¤ÿ¯ÿ¬ÿ¡ÿ³ÿ¾ÿ°ÿÿ³ÿ¶ÿ½ÿ¸ÿ³ÿ»ÿÿ¬ÿ­ÿ¤ÿÂÿ¼ÿÿ¤ÿ¤ÿ¥ÿ·ÿºÿ¶ÿ¿ÿ¯ÿ¸ÿ¬ÿ¨ÿ¨ÿ¬ÿ¨ÿ²ÿ¨ÿ¦ÿ±ÿ³ÿ§ÿ¨ÿ³ÿºÿ¶ÿ²ÿ¶ÿ£ÿÿÿ§ÿ¯ÿ°ÿ»ÿ§ÿ±ÿÿ½ÿºÿ«ÿ»ÿ­ÿ­ÿ¬ÿ½ÿ§ÿ¦ÿ¶ÿ¤ÿ¡ÿ¡ÿ¨ÿ½ÿ³ÿ©ÿ²ÿÃÿ²ÿ«ÿªÿ©ÿ²ÿ±ÿÿÿ±ÿ®ÿÿ¦ÿ©ÿ¤ÿ¤ÿÿ¬ÿ±ÿ¡ÿ®ÿ²ÿ¬ÿ¸ÿ£ÿ±ÿ¦ÿ¯ÿ±ÿ­ÿ²ÿ®ÿÿ¥ÿ¶ÿµÿ½ÿ·ÿ­ÿ§ÿ¥ÿÿhÿfÿ|ÿÿ©ÿ°ÿµÿ®ÿªÿ­ÿÿ¯ÿ¿ÿ·ÿ¬ÿ¯ÿ¦ÿ£ÿ¡ÿ¼ÿ­ÿµÿ¯ÿ¡ÿ¦ÿ¼ÿ§ÿ¢ÿ¯ÿ¸ÿµÿ®ÿ´ÿ´ÿ±ÿ®ÿ¨ÿµÿÆÿµÿÿ¨ÿ²ÿ¯ÿ ÿ©ÿ²ÿ³ÿ¦ÿ°ÿ®ÿ¦ÿ²ÿ¦ÿ¨ÿ¬ÿ®ÿ©ÿ£ÿ²ÿºÿ¬ÿ¦ÿ²ÿ½ÿ¸ÿ¯ÿ±ÿªÿ¬ÿ°ÿ¨ÿ´ÿ´ÿ¬ÿ¸ÿ·ÿ¿ÿ°ÿ¬ÿ­ÿ±ÿ¾ÿ¬ÿ¨ÿ²ÿÁÿ´ÿ¬ÿ¿ÿ¬ÿ·ÿ¦ÿÿ¦ÿ°ÿ±ÿ´ÿ­ÿ¢ÿ£ÿ§ÿ¨ÿ¨ÿ³ÿ¸ÿ®ÿ¶ÿ´ÿ§ÿ¥ÿ¸ÿ¹ÿ¡ÿ¶ÿ«ÿ¹ÿÿ«ÿ§ÿ°ÿ¦ÿ²ÿ®ÿ®ÿ­ÿ¦ÿÿ ÿ©ÿ±ÿ­ÿ¢ÿ®ÿ±ÿ¯ÿ¤ÿªÿ§ÿÿ ÿ«ÿ¤ÿÿÿÿ¦ÿÿ§ÿ§ÿ¬ÿ·ÿ¶ÿ¤ÿ§ÿ¬ÿ®ÿ²ÿ«ÿÿÿ­ÿ¾ÿ¸ÿ§ÿ¨ÿ²ÿ°ÿ´ÿªÿ±ÿ©ÿªÿ¬ÿµÿ¸ÿ³ÿÿ¤ÿ­ÿ²ÿ®ÿ©ÿ©ÿªÿ°ÿµÿ±ÿ£ÿ ÿµÿµÿ¡ÿ¥ÿ«ÿ¶ÿ­ÿ´ÿ¡ÿ®ÿ°ÿªÿ°ÿ¤ÿ¢ÿ§ÿÿÿ£ÿ£ÿÿÿÿÿÿÿÿÿÿÿÿÿÿÿÿÿ¡ÿ£ÿÿÿÿÿ{ÿÿÿÿÿÿÿÿÿÿ©ÿ¡ÿÿÿÿÿÿÿ{ÿÿÿ£ÿÿÿÿÿÿÿzÿwÿ~ÿxÿnÿkÿ~ÿÿÿÿÿÿÿzÿ}ÿÿNÿbÿÿÿÿÿÿ¢ÿ ÿÿÿÿÿÿÿÿ ÿÿ¤ÿ©ÿÿÿÿÿÿÿÿÿ¤ÿÿÿÿÿÿÿÿÿÿ¨ÿÿÿ±ÿÿÿÿ¤ÿ®ÿ¥ÿ¨ÿ¨ÿ¦ÿ«ÿ¯ÿ´ÿ±ÿ§ÿ¢ÿÿÿ¡ÿ¡ÿ¤ÿÿ¦ÿ¤ÿÿÿÿ¯ÿ¸ÿ©ÿ¦ÿ¨ÿ©ÿ¬ÿ®ÿ¬ÿ¨ÿ¤ÿ«ÿµÿ±ÿ­ÿÿ¨ÿ®ÿ§ÿ«ÿ±ÿ¦ÿ¨ÿ¨ÿ§ÿ¤ÿ§ÿ­ÿ«ÿ¦ÿ§ÿ©ÿ©ÿÿ¢ÿ´ÿ±ÿ¯ÿ¬ÿ¦ÿ¸ÿ«ÿ¢ÿÿÿ²ÿ½ÿ©ÿ¥ÿ°ÿ«ÿ¡ÿ«ÿ¶ÿ¨ÿ½ÿ¡ÿÿÿ¥ÿ±ÿ§ÿªÿ»ÿ¸ÿ«ÿ¦ÿÿ§ÿµÿ«ÿÿ£ÿ¬ÿ¿ÿ»ÿ¿ÿ­ÿªÿ°ÿ³ÿÿÿ¡ÿÿªÿ·ÿ¨ÿ²ÿ«ÿ½ÿ¾ÿ­ÿ¿ÿ¦ÿ´ÿ¬ÿ¢ÿÿµÿ¾ÿ¯ÿ¬ÿ±ÿ°ÿ²ÿ¦ÿ¶ÿ§ÿÿ¦ÿ ÿÿ©ÿ´ÿ¨ÿªÿ©ÿ¬ÿ¯ÿ¯ÿ±ÿ´ÿºÿ¨ÿ¨ÿµÿ«ÿÿ¬ÿÿ¨ÿ´ÿ©ÿ·ÿºÿ®ÿ­ÿ¯ÿªÿÿ°ÿ²ÿÿ²ÿ«ÿ¨ÿÿÿ¯ÿ¡ÿÿÿ{ÿJÿKÿÿÿ£ÿÿ®ÿÿÿÿÿ¢ÿ©ÿ©ÿ©ÿ¦ÿÿÿ¦ÿÿÿÿÿ®ÿ¢ÿÿÿ¡ÿ¤ÿÿÿÿÿÿÿÿÿÿÿÿÿ¥ÿÿÿÿÿÿÿÿÿÿÿÿÿÿ¤ÿ´ÿ§ÿ£ÿªÿ¦ÿ¤ÿ¬ÿ°ÿ­ÿ¥ÿ¢ÿ¬ÿ­ÿÿ©ÿ§ÿÿ«ÿ¸ÿ¶ÿ²ÿ®ÿ£ÿÿyÿaÿÿ¨ÿ­ÿªÿ¬ÿ³ÿµÿºÿ³ÿ§ÿ§ÿªÿªÿ¯ÿ¬ÿ¤ÿÿÿAÿ
ÿEÿÿ¦ÿ®ÿ«ÿ®ÿ²ÿ¬ÿ¤ÿ«ÿ¸ÿ´ÿ¹ÿ¼ÿ¤ÿ¢ÿ®ÿ­ÿªÿ°ÿ²ÿ¯ÿÿÿÿ«ÿ­ÿ±ÿ¨ÿ¶ÿ°ÿÿÿÿÿ©ÿ·ÿµÿ¥ÿ ÿ£ÿ¹ÿ°ÿÿÿ¡ÿ«ÿ°ÿÿ«ÿ¦ÿ§ÿªÿ­ÿ®ÿ§ÿ¤ÿ¥ÿ©ÿ¤ÿÿ³ÿ¶ÿ«ÿÿÿ«ÿ±ÿ¤ÿ£ÿ¬ÿ±ÿ¶ÿ¹ÿ³ÿ³ÿ¢ÿ¤ÿ³ÿÿÿ°ÿ³ÿ¢ÿÿ®ÿ¸ÿÿ¨ÿºÿÿ¥ÿÿ£ÿ¯ÿ­ÿ¯ÿ´ÿ±ÿ¯ÿ²ÿ±ÿ¥ÿÿÿÿÿ¢ÿ©ÿ«ÿªÿ±ÿ¿ÿ«ÿ¯ÿÿÿÿ«ÿªÿ­ÿ­ÿ¥ÿ³ÿ´ÿ­ÿzÿSÿqÿÿÿ£ÿ¨ÿ ÿ¤ÿÿ~ÿÿwÿwÿÿÿ¦ÿ£ÿÿ ÿ¯ÿ­ÿÿ¡ÿ­ÿ¨ÿªÿ ÿ¢ÿ¨ÿ¬ÿ³ÿ¦ÿ¦ÿ­ÿÃÿ£ÿ³ÿ®ÿ¬ÿ²ÿ±ÿªÿ¬ÿ¶ÿÿ®ÿ¹ÿ¨ÿ­ÿ´ÿ«ÿ­ÿ¸ÿ«ÿ¸ÿ¸ÿÿÿÿ±ÿ¹ÿ±ÿ¯ÿºÿÁÿ°ÿ´ÿµÿ§ÿ°ÿªÿªÿ­ÿªÿ§ÿ¦ÿ¶ÿ·ÿ®ÿ»ÿ¤ÿ¡ÿ¥ÿ©ÿ²ÿ¸ÿ·ÿ£ÿµÿ«ÿ©ÿ ÿ§ÿ¤ÿ¤ÿ²ÿ±ÿ§ÿ¹ÿ¢ÿ©ÿ¸ÿ«ÿ¬ÿ¯ÿ¬ÿ´ÿ¬ÿÿ¡ÿ´ÿ©ÿªÿ«ÿ¨ÿ§ÿ®ÿ¶ÿ´ÿ«ÿ±ÿºÿ²ÿ­ÿ¦ÿ£ÿ±ÿÆÿÃÿÿÿ¥ÿªÿªÿ³ÿ´ÿ«ÿ©ÿ«ÿ ÿ°ÿ³ÿ«ÿ¤ÿ¡ÿ£ÿ©ÿ­ÿ©ÿÿ£ÿ¯ÿ¸ÿ°ÿ­ÿ¨ÿÿ¨ÿ­ÿ³ÿ§ÿ«ÿ¥ÿ¡ÿÿ¢ÿµÿ°ÿ­ÿ²ÿ¬ÿ¨ÿ¶ÿ°ÿ¤ÿ©ÿ¦ÿ°ÿÿ¡ÿ¡ÿÿ©ÿ°ÿªÿ°ÿ´ÿ¸ÿ¦ÿ£ÿ«ÿ±ÿ¯ÿ©ÿªÿ»ÿºÿ­ÿÿ¤ÿ¶ÿµÿ©ÿ¦ÿ¬ÿºÿ¬ÿ®ÿ´ÿµÿ´ÿµÿ«ÿ¶ÿ¨ÿªÿ©ÿ¯ÿ´ÿ­ÿ¨ÿ¦ÿ±ÿ±ÿ¤ÿ¨ÿ´ÿ³ÿ¦ÿ¤ÿ¬ÿ¤ÿ±ÿ ÿ±ÿ¼ÿ³ÿ«ÿ¬ÿ¥ÿºÿ¶ÿ´ÿ¥ÿÿ£ÿ¬ÿ©ÿÿ§ÿÿÿÿÿÿÿÿ¢ÿÿ£ÿÿÿÿÿ¡ÿÿÿ¡ÿ¦ÿ£ÿ¹ÿÿ¢ÿÿ¡ÿ¨ÿ­ÿ°ÿ¦ÿ ÿ¯ÿ»ÿ³ÿ¢ÿ¡ÿ§ÿ«ÿ©ÿÿ«ÿ«ÿ·ÿ¬ÿ£ÿ«ÿ´ÿ°ÿ¬ÿ²ÿ¬ÿ»ÿ¬ÿ¥ÿ£ÿ ÿ¡ÿ ÿÿ¡ÿ¨ÿ¤ÿ£ÿ ÿÿÿÿÿ¦ÿÿ¡ÿ³ÿÿ»ÿ©ÿ ÿÿÿÿzÿÿ ÿÿÿÿÿ¢ÿÿ¡ÿÿÿ~ÿÿÿÿÿÿ¨ÿ¢ÿÿ£ÿ¬ÿ­ÿ£ÿ²ÿ³ÿ¯ÿ§ÿ¢ÿ¡ÿ©ÿ¦ÿÿÿ¢ÿ®ÿ£ÿ¯ÿ°ÿªÿ¥ÿ§ÿ¨ÿ¢ÿ¢ÿ´ÿ©ÿ­ÿ¨ÿ·ÿ´ÿ®ÿ´ÿ¹ÿ·ÿ±ÿ­ÿ°ÿÿ¬ÿ£ÿ¬ÿ®ÿ¬ÿ­ÿ±ÿ²ÿ¨ÿ«ÿ¢ÿÿ²ÿ¹ÿ·ÿºÿ¸ÿ¶ÿ³ÿ­ÿ£ÿ¦ÿ¥ÿ´ÿ¯ÿ·ÿ¬ÿ¨ÿ¬ÿ­ÿ¬ÿ®ÿ®ÿªÿ ÿ¢ÿµÿªÿ­ÿ°ÿªÿ®ÿ¸ÿ±ÿ£ÿ®ÿÀÿ¯ÿ³ÿ·ÿ´ÿ¬ÿ­ÿ³ÿ´ÿ³ÿ´ÿ¦ÿÆÿ·ÿ±ÿ¬ÿ°ÿ©ÿ´ÿÀÿ¼ÿ²ÿ°ÿ¾ÿ·ÿ±ÿ²ÿ«ÿ¸ÿ´ÿ®ÿ§ÿªÿ¬ÿ§ÿ°ÿ¯ÿÿ¯ÿ¨ÿ­ÿºÿ¥ÿ¯ÿ²ÿ«ÿ³ÿ»ÿ¯ÿ­ÿ¬ÿ³ÿ¹ÿªÿ¡ÿ¥ÿ«ÿ­ÿªÿ­ÿ²ÿ§ÿ­ÿ²ÿ¯ÿÿÿ¥ÿ±ÿ¯ÿ§ÿ­ÿ°ÿ§ÿ¨ÿ²ÿ¯ÿ¥ÿ«ÿ¯ÿ­ÿ¨ÿªÿ¿ÿ¹ÿ®ÿ¦ÿ ÿ­ÿ¦ÿ¯ÿ¯ÿ¤ÿÿÀÿ²ÿ¬ÿ¨ÿ¦ÿ¨ÿ¬ÿ±ÿ®ÿ£ÿ±ÿ¨ÿ³ÿµÿ·ÿ¤ÿ¶ÿ»ÿ´ÿ¬ÿ®ÿ¯ÿ¯ÿ³ÿ¦ÿ½ÿ»ÿ¤ÿµÿ±ÿªÿ©ÿªÿ¬ÿ´ÿ´ÿ¨ÿ¨ÿ¼ÿ³ÿ¤ÿ»ÿ´ÿ´ÿ´ÿ«ÿ¯ÿ²ÿ¶ÿ¶ÿ¯ÿ¨ÿ§ÿ»ÿ³ÿµÿÿ²ÿ¦ÿ·ÿ¯ÿ°ÿ°ÿ¬ÿ¥ÿ¡ÿ¢ÿ£ÿ²ÿµÿ¯ÿ­ÿ³ÿ°ÿ±ÿ¾ÿ¨ÿ¤ÿ©ÿ«ÿ¥ÿÿ ÿ¥ÿ£ÿ£ÿ¶ÿ ÿÿ­ÿªÿªÿ¬ÿ­ÿ­ÿ¦ÿ¤ÿ©ÿ°ÿ½ÿ°ÿ¦ÿ°ÿ¥ÿ´ÿ£ÿ­ÿ©ÿ¦ÿ©ÿµÿ·ÿ·ÿ½ÿ¼ÿ½ÿ»ÿªÿ©ÿ¹ÿ¬ÿ®ÿ¸ÿ¢ÿÿ¡ÿ®ÿ¹ÿ¸ÿ²ÿ¬ÿªÿ´ÿ°ÿ­ÿ©ÿ²ÿ­ÿ¨ÿ¢ÿÿ²ÿ´ÿ®ÿ¯ÿ±ÿ­ÿ­ÿ²ÿ©ÿ°ÿ³ÿ­ÿÿ³ÿ±ÿ­ÿ±ÿ¬ÿ¯ÿ§ÿ·ÿ¾ÿ°ÿ­ÿ´ÿ®ÿ«ÿ¯ÿµÿ¢ÿ¯ÿ«ÿÿ¶ÿ¬ÿ¢ÿªÿ¤ÿÿ­ÿ­ÿ©ÿ±ÿÿ½ÿ»ÿ±ÿ­ÿ¹ÿ¶ÿ³ÿ´ÿ°ÿ´ÿµÿ°ÿ²ÿ·ÿºÿ°ÿ£ÿ­ÿ´ÿ£ÿ¸ÿ¤ÿªÿªÿ²ÿ´ÿ²ÿªÿÿ«ÿ«ÿ°ÿ®ÿ´ÿ´ÿ¬ÿ¹ÿ¹ÿ°ÿ§ÿ½ÿ¹ÿ¸ÿ®ÿ¦ÿ´ÿºÿ³ÿ£ÿ´ÿ¹ÿ±ÿ²ÿ°ÿ°ÿ°ÿ§ÿ§ÿ¬ÿ«ÿ¤ÿ³ÿ§ÿ¬ÿ ÿ ÿ¬ÿ¸ÿÿÿÿ¯ÿ²ÿ­ÿ­ÿ¡ÿ ÿÿÿÿ§ÿªÿ®ÿ¥ÿÿ­ÿ¯ÿ¬ÿÿ ÿ¢ÿ¤ÿ­ÿ¯ÿ¥ÿ£ÿ¢ÿÿ¤ÿÿ¬ÿÿÿÿÿÿ±ÿ¹ÿ½ÿ¨ÿ©ÿ»ÿ³ÿ¸ÿ°ÿ¢ÿ¥ÿ£ÿÿÿÿÿÿ¢ÿ¤ÿ¬ÿ©ÿ¡ÿÿÿ°ÿ¤ÿÿ¢ÿ¢ÿÿÿÿÿÿ ÿÿÿ¥ÿÿÿ ÿÿÿÿ¢ÿÿÿªÿ©ÿ¥ÿ¤ÿ¬ÿ§ÿ£ÿ£ÿ ÿ£ÿ«ÿ£ÿÿªÿ ÿ·ÿµÿ£ÿ¤ÿ¯ÿªÿ´ÿ³ÿ®ÿºÿ­ÿªÿ©ÿ®ÿ©ÿÿÿÿÿ¨ÿ¦ÿ¦ÿ½ÿ¿ÿ²ÿ¦ÿ¥ÿ²ÿ¥ÿ³ÿ±ÿÿ´ÿÿ ÿÿ¬ÿ·ÿ©ÿªÿÿÿ°ÿ³ÿ«ÿ©ÿ´ÿ¯ÿ£ÿ·ÿ­ÿ²ÿ³ÿ¦ÿ§ÿ¨ÿ²ÿÿ®ÿ¬ÿµÿ®ÿ®ÿ²ÿ ÿ¦ÿµÿ­ÿ«ÿ¶ÿ¼ÿ±ÿ¥ÿ·ÿ½ÿ­ÿ£ÿªÿªÿÿ§ÿÿ¦ÿ©ÿ¥ÿ¨ÿ§ÿ²ÿ®ÿ²ÿ³ÿ©ÿ¨ÿ­ÿ·ÿµÿªÿ°ÿ³ÿ¦ÿ«ÿ·ÿªÿ¨ÿ¸ÿ ÿ´ÿ¯ÿ¯ÿ®ÿÿÿ¦ÿÁÿ¯ÿ«ÿ¹ÿ³ÿ°ÿ«ÿ«ÿ¡ÿ£ÿ±ÿÂÿ¿ÿ±ÿ°ÿ©ÿ¨ÿ«ÿ¬ÿ³ÿ¦ÿ«ÿ¬ÿÿ§ÿ¬ÿºÿ¨ÿ¨ÿ¤ÿ°ÿ«ÿ¯ÿ²ÿ¯ÿ¤ÿ®ÿ·ÿ´ÿ²ÿ·ÿ®ÿ¨ÿ°ÿ²ÿ¬ÿ®ÿ»ÿ«ÿ«ÿ©ÿ¦ÿ²ÿ«ÿ«ÿ®ÿ¡ÿÀÿ²ÿÿÿ°ÿ¨ÿ»ÿºÿ²ÿ´ÿ¨ÿ«ÿ¯ÿ«ÿµÿ®ÿ±ÿµÿ¯ÿ±ÿªÿ´ÿ¼ÿÄÿ¶ÿ·ÿ£ÿ¶ÿ®ÿ´ÿÿÃÿ¾ÿ¨ÿ¤ÿÿ«ÿ§ÿ¸ÿ¤ÿ³ÿµÿ¤ÿ£ÿ»ÿ±ÿ¯ÿ»ÿ©ÿÿ³ÿÁÿ¸ÿ±ÿ­ÿ¤ÿ®ÿ°ÿ¨ÿ ÿ­ÿ¬ÿ±ÿ ÿ§ÿ¤ÿµÿÿ·ÿ ÿÿÿÿ¬ÿ¦ÿ°ÿªÿ®ÿ²ÿ¬ÿ¬ÿ¸ÿ¹ÿ³ÿ®ÿ¨ÿ¤ÿ¤ÿ¦ÿ ÿ¦ÿ»ÿ¯ÿ´ÿ²ÿ¯ÿªÿ¢ÿ¶ÿ°ÿ°ÿ©ÿÿÁÿ¢ÿ¨ÿ®ÿ¼ÿÿ¥ÿ¿ÿ®ÿ¹ÿ³ÿ¡ÿ³ÿ¯ÿ«ÿ±ÿ¸ÿ±ÿ²ÿ¸ÿ°ÿ¦ÿ¢ÿ¨ÿ²ÿ¶ÿ¨ÿ¬ÿ¤ÿ¤ÿ©ÿªÿ±ÿ°ÿ¯ÿ«ÿÿ¦ÿ£ÿ¦ÿ£ÿ ÿ¬ÿ©ÿ¡ÿ¨ÿ¢ÿÿÿÿÿ¥ÿ¥ÿÿ¨ÿ·ÿ±ÿ®ÿ­ÿ©ÿ§ÿ«ÿ®ÿ­ÿ²ÿ¨ÿ¨ÿªÿ¦ÿ¯ÿ¢ÿ±ÿÿ¦ÿªÿ«ÿ¡ÿ°ÿ ÿºÿÿ®ÿÿÿ²ÿ¬ÿÿ¯ÿªÿªÿ®ÿ¤ÿ¿ÿºÿ®ÿ®ÿ¯ÿ¹ÿ­ÿ§ÿªÿÿ¢ÿ¥ÿ¢ÿ¦ÿ£ÿ­ÿ¡ÿ ÿ©ÿ¹ÿ¹ÿ§ÿ®ÿªÿ£ÿ¶ÿÁÿ³ÿ¥ÿ±ÿµÿ¨ÿ°ÿ´ÿ­ÿ·ÿµÿÿ¤ÿ©ÿ¥ÿ¬ÿ¦ÿ¤ÿ¥ÿ¬ÿ²ÿ°ÿ¬ÿ«ÿ¥ÿ¡ÿ©ÿ®ÿÿÿ®ÿ¬ÿ§ÿ¡ÿ§ÿ§ÿ¨ÿ«ÿ£ÿ®ÿ£ÿÿ¤ÿÿÿ°ÿ¾ÿ³ÿ¶ÿ£ÿ©ÿ¦ÿ¢ÿÿ/ÿxÿ®ÿ±ÿÿ¢ÿ«ÿ¨ÿ¯ÿªÿ¡ÿ«ÿ²ÿ°ÿ­ÿ«ÿ²ÿªÿ¨ÿ«ÿ¡ÿ¤ÿ¯ÿ³ÿµÿ³ÿ©ÿ©ÿ¿ÿ®ÿ¯ÿ§ÿÿ¢ÿ¬ÿ§ÿ­ÿ°ÿ³ÿ¦ÿ»ÿ¢ÿµÿÿÿ¦ÿÿ­ÿÿÿ¸ÿ¤ÿ¤ÿÿ©ÿ¥ÿÿ®ÿ¥ÿÿÿ¨ÿÿ§ÿ§ÿ¦ÿ¬ÿ±ÿ¶ÿ²ÿ¥ÿ£ÿ¯ÿ¶ÿ±ÿ«ÿ­ÿ®ÿ¬ÿ¡ÿ°ÿ«ÿ©ÿ¤ÿ¤ÿ¤ÿ­ÿ¡ÿ¬ÿ±ÿÿ«ÿ®ÿ¢ÿ§ÿ£ÿ§ÿ­ÿ¬ÿ£ÿ±ÿ ÿ´ÿ«ÿ£ÿ±ÿ®ÿ¡ÿ¢ÿ©ÿ£ÿ¬ÿ¶ÿªÿ°ÿ·ÿ´ÿ³ÿ¢ÿ¨ÿ¯ÿ¦ÿ¨ÿ£ÿÿ£ÿ¨ÿ¨ÿ¬ÿµÿ±ÿ®ÿ°ÿ ÿ¥ÿÿ¨ÿ»ÿ¿ÿ´ÿªÿ©ÿÿ®ÿ²ÿ¢ÿ­ÿ¶ÿªÿ¦ÿ©ÿ·ÿ­ÿ¡ÿ¡ÿÿ§ÿªÿµÿ®ÿ¨ÿÿ¢ÿÿ­ÿ°ÿ¡ÿ¥ÿ¡ÿÿ¨ÿ¬ÿ¢ÿÿÿ¥ÿ¦ÿ ÿ¨ÿ´ÿ¯ÿ¨ÿ©ÿ³ÿ¦ÿ¤ÿºÿ¬ÿ¨ÿ®ÿ¸ÿ¥ÿÿ´ÿ¡ÿ¤ÿÿ°ÿÏÿÿÿ¤ÿÿ¨ÿÿÿ¡ÿ±ÿ©ÿ¡ÿÿÿ©ÿ°ÿ½ÿ«ÿ¯ÿÿ¦ÿ²ÿ«ÿ´ÿ³ÿ§ÿ¢ÿÿÿÿÿ¤ÿ§ÿ©ÿ¸ÿ¾ÿ®ÿÿ¢ÿ­ÿ«ÿÿÿ«ÿ«ÿ¨ÿ£ÿ ÿÿÿ¬ÿ®ÿ«ÿ«ÿ¦ÿÿ¶ÿ±ÿÁÿ§ÿ®ÿÁÿ°ÿ¬ÿ£ÿ©ÿÿ´ÿ·ÿ¬ÿ®ÿ¯ÿ¬ÿ¤ÿÿ¤ÿ¤ÿ°ÿ¯ÿ¦ÿÿ¢ÿ¹ÿ°ÿ£ÿÿ¦ÿ±ÿ¼ÿ¹ÿªÿÿÿ­ÿ¶ÿ¥ÿÿÿÿ¦ÿ²ÿ»ÿµÿ«ÿ¡ÿ¼ÿÿ¢ÿÿ¨ÿÿ¯ÿ¦ÿµÿ±ÿ¤ÿ¸ÿÃÿ­ÿÿ°ÿ¤ÿ³ÿ´ÿ¿ÿ§ÿÿ¹ÿ¦ÿ§ÿªÿ¦ÿ¯ÿ°ÿ²ÿ®ÿ°ÿ¨ÿ¯ÿ¶ÿ©ÿÿ«ÿ±ÿ¯ÿ°ÿ¦ÿÿÿ­ÿ¯ÿ±ÿ®ÿ¯ÿ¬ÿ¦ÿ®ÿ¯ÿ®ÿ¨ÿ±ÿ¥ÿªÿÿ«ÿ²ÿ¥ÿÿ¤ÿ¤ÿ¥ÿ ÿ°ÿ­ÿÅÿ¬ÿ°ÿÿÿ­ÿ¯ÿªÿ¥ÿ´ÿ³ÿ«ÿ§ÿ¬ÿÿÿ°ÿ¬ÿ£ÿ«ÿªÿ¦ÿ­ÿ³ÿ¯ÿ ÿÿ³ÿÁÿ¶ÿ¼ÿ¯ÿÿ­ÿ¡ÿÿ«ÿ«ÿ¶ÿ°ÿµÿ§ÿ¥ÿ¤ÿ²ÿ«ÿÿ¤ÿ¹ÿ»ÿ±ÿºÿ§ÿ£ÿ¯ÿ´ÿ®ÿ¸ÿºÿ¼ÿ¬ÿ³ÿ©ÿ´ÿ½ÿµÿ¬ÿµÿ¬ÿ¤ÿ¥ÿ¨ÿ®ÿ°ÿªÿªÿ«ÿ¦ÿªÿ¨ÿ¤ÿ²ÿ§ÿ¦ÿ³ÿ´ÿ¯ÿ¬ÿ®ÿ¸ÿ±ÿÆÿ²ÿ±ÿ±ÿ«ÿµÿÿ°ÿ²ÿ¦ÿ¦ÿ§ÿ¢ÿ®ÿÿ¦ÿ³ÿµÿ­ÿ¢ÿÿÿ¦ÿ®ÿºÿ·ÿ¯ÿ§ÿ®ÿ°ÿ¯ÿ·ÿ¯ÿÿ¦ÿ³ÿ­ÿ­ÿ®ÿªÿ¨ÿªÿ¬ÿ°ÿ¯ÿ­ÿ°ÿÿ¦ÿ­ÿ®ÿ¤ÿ´ÿ¶ÿ£ÿÿ§ÿ®ÿ´ÿ£ÿ¬ÿ¹ÿ¶ÿ¦ÿ«ÿ¯ÿ¥ÿ°ÿ¯ÿ¨ÿ¬ÿ°ÿ©ÿªÿ®ÿ´ÿ±ÿÿÿ¬ÿ«ÿ¬ÿ®ÿ©ÿªÿ±ÿ±ÿ¤ÿ ÿ®ÿ±ÿ´ÿ¯ÿ®ÿ§ÿ¥ÿ­ÿµÿ¥ÿ³ÿ»ÿ§ÿÿ³ÿ´ÿ¨ÿÿ ÿµÿ®ÿ¥ÿ¢ÿ®ÿ­ÿ¯ÿºÿ¯ÿ®ÿ²ÿ©ÿ§ÿ©ÿªÿ«ÿ±ÿ³ÿ±ÿ¶ÿ¼ÿ¹ÿ£ÿ­ÿ°ÿµÿ¨ÿ¬ÿ±ÿµÿ­ÿ²ÿ±ÿÅÿ§ÿ·ÿ®ÿ»ÿ¸ÿ¥ÿ®ÿ¶ÿ§ÿ½ÿ®ÿ½ÿ®ÿ¬ÿ«ÿ©ÿ©ÿ²ÿ¥ÿ¥ÿ©ÿ¡ÿÿ¢ÿ­ÿ³ÿ²ÿ»ÿºÿ§ÿÿÿÿ­ÿµÿ­ÿ«ÿ®ÿ¢ÿ¶ÿ¸ÿ­ÿ¸ÿ¢ÿ£ÿ¬ÿ°ÿÿ³ÿ®ÿ¼ÿ¯ÿ¦ÿ«ÿ³ÿ°ÿ°ÿ¬ÿ¬ÿ¯ÿ´ÿ·ÿ®ÿ¬ÿ¯ÿ¨ÿ©ÿ©ÿ®ÿ¿ÿ´ÿ±ÿ¦ÿ­ÿ¶ÿÀÿ´ÿ§ÿ·ÿ¯ÿ®ÿ¼ÿ£ÿÿÅÿÿ£ÿ­ÿ¹ÿ²ÿÿ¤ÿ¯ÿ®ÿµÿ±ÿ¦ÿ£ÿªÿÿsÿ^ÿqÿÿ¡ÿ¢ÿ¯ÿ¬ÿ§ÿªÿ¨ÿªÿ®ÿÁÿ©ÿ·ÿµÿ¬ÿ­ÿ­ÿºÿÿ­ÿ¤ÿ¡ÿÿÿ¤ÿªÿ¢ÿµÿÆÿ¼ÿªÿ¡ÿ¡ÿ¯ÿ´ÿ«ÿªÿ«ÿ²ÿ®ÿ¡ÿ®ÿµÿ¸ÿªÿÿ±ÿµÿÿ«ÿÿ©ÿªÿ´ÿ¸ÿµÿ·ÿ·ÿ²ÿ¯ÿºÿ¼ÿ¾ÿ¸ÿ±ÿ¥ÿ§ÿ©ÿÿ¨ÿ¹ÿ³ÿ¯ÿ®ÿ¸ÿ­ÿ©ÿ¤ÿ¾ÿ·ÿ¦ÿ»ÿºÿµÿÿ©ÿÿ¼ÿÀÿ¦ÿÂÿÃÿ¤ÿ®ÿ´ÿ±ÿ«ÿ¬ÿ¯ÿªÿ¦ÿ¬ÿ³ÿ¶ÿ¾ÿ®ÿ­ÿ®ÿ³ÿ©ÿ¦ÿ®ÿªÿ»ÿ ÿ°ÿ´ÿ³ÿ¨ÿ°ÿ²ÿ°ÿ·ÿ«ÿÿ¡ÿ§ÿ®ÿ¬ÿªÿ³ÿ·ÿªÿÿÿ³ÿ¢ÿ¢ÿ¥ÿ®ÿ®ÿ¾ÿ·ÿ³ÿ¬ÿÿ¥ÿ·ÿ¿ÿ±ÿ¨ÿ¬ÿ£ÿ£ÿ²ÿ¶ÿªÿ©ÿ²ÿ±ÿ²ÿ«ÿ£ÿµÿ½ÿ¯ÿªÿ²ÿ·ÿ­ÿ¡ÿ­ÿ²ÿ´ÿ¦ÿ²ÿ·ÿ¶ÿ¬ÿ¢ÿ¨ÿ²ÿ©ÿ£ÿÿÿÿ¯ÿ´ÿ®ÿºÿ°ÿ¿ÿ²ÿ²ÿ·ÿ¸ÿ¡ÿ±ÿ¬ÿÿÿ£ÿÿÿÿÿÿÿÿÿ¡ÿÿÿÿÿÿÿÿÿÿÿÿ¨ÿÿÿÿÿÿÿÿÿÿÿÿÿÿÿÿÿÿÿÿÿvÿÿÿÿÿ£ÿ¦ÿÿÿÿÿÿÿÿÿ|ÿ~ÿÿÿÿÿÿÿÿÿ¢ÿ ÿÿÿÿÿÿÿ¡ÿ¢ÿ¥ÿ¤ÿÿÿÿÿÿÿÿÿÿÿ§ÿÿÿ}ÿÿÿÿÿÿÿ¢ÿÿÿÿÿÿÿ¨ÿ¬ÿÿ·ÿªÿÿ¡ÿ«ÿ²ÿ¤ÿ®ÿ¥ÿ­ÿ´ÿµÿ¬ÿ°ÿ±ÿ¨ÿ¦ÿªÿ­ÿ¨ÿÿ¥ÿ¢ÿ¢ÿÿÿÿÿÿ©ÿ±ÿ¯ÿ°ÿ£ÿÿ¦ÿ²ÿ´ÿ«ÿ¤ÿ§ÿ¡ÿ§ÿ¨ÿ¬ÿ­ÿ®ÿ¶ÿÿ¯ÿ¢ÿ¥ÿµÿ®ÿ®ÿ©ÿ¨ÿ±ÿ¬ÿ¦ÿ­ÿ§ÿ´ÿ¨ÿ§ÿ°ÿÿ±ÿªÿ ÿÿ±ÿ°ÿ¶ÿ»ÿ¶ÿ²ÿ¼ÿÀÿµÿ³ÿ´ÿ¹ÿªÿ¤ÿºÿ®ÿ­ÿÿÿ°ÿ­ÿÿ©ÿ­ÿ¯ÿ±ÿ¦ÿ¡ÿ­ÿ¯ÿ£ÿÿ¦ÿ£ÿÎÿ»ÿ¯ÿ¦ÿ­ÿµÿ¸ÿ¶ÿ·ÿ±ÿ²ÿºÿ³ÿ·ÿ©ÿ°ÿ«ÿ¸ÿºÿ¸ÿ´ÿ¬ÿ©ÿ®ÿ¸ÿ¸ÿ¦ÿ¥ÿ³ÿ´ÿ¯ÿ¡ÿ¢ÿ©ÿ±ÿ­ÿ¦ÿ¦ÿªÿ¥ÿÿÿ ÿ¦ÿ£ÿÿ£ÿ¬ÿ¨ÿ­ÿ¸ÿ·ÿ¶ÿ¤ÿªÿ¢ÿ¡ÿ­ÿ£ÿ±ÿ°ÿ²ÿ¶ÿ±ÿ®ÿ®ÿ¿ÿ³ÿ¿ÿ¯ÿ¯ÿ¶ÿÿÿÿ§ÿ£ÿ¢ÿÿvÿÿ ÿÿÿ|ÿÿÿÿÿÿÿÿÿÿ¦ÿ©ÿÿÿ£ÿÿÿÿÿ}ÿÿÿ¡ÿ£ÿÿÿÿÿÿÿÿÿÿÿÿÿ ÿÿÿÿÿÿuÿoÿÿÿÿÿÿÿÿ¯ÿµÿ¤ÿªÿ©ÿ¦ÿ¨ÿ¯ÿ³ÿ©ÿ®ÿ³ÿ¯ÿ©ÿ«ÿ ÿ«ÿ§ÿ³ÿ±ÿ¦ÿ¤ÿ¡ÿÿÿÿ¤ÿ´ÿÂÿ¸ÿ·ÿ³ÿ®ÿ¯ÿ¨ÿ¨ÿ­ÿ§ÿ¨ÿ³ÿ®ÿ¯ÿÿyÿÿÿdÿÿ¢ÿ¯ÿ¸ÿ­ÿ§ÿ©ÿ ÿ¦ÿÿ¶ÿ·ÿÿÿ¢ÿ¢ÿ¯ÿºÿ²ÿ®ÿ©ÿÿÿ ÿ¸ÿ¦ÿ³ÿ§ÿ¬ÿªÿÿÿÿ«ÿ©ÿ±ÿÿÿÿ£ÿ¯ÿ¤ÿ£ÿ§ÿ¥ÿ£ÿ¤ÿ¨ÿ¸ÿ¥ÿ­ÿ¯ÿ¦ÿ±ÿ®ÿ¨ÿ ÿÿÿÿµÿ½ÿ³ÿ¿ÿ±ÿ¦ÿÿ¡ÿ´ÿµÿ°ÿ²ÿ®ÿ§ÿ®ÿ®ÿ§ÿ²ÿ©ÿ£ÿ«ÿ«ÿ£ÿ¡ÿ¡ÿÿ­ÿ¡ÿ¬ÿ«ÿÿ¯ÿ´ÿ¯ÿ´ÿ«ÿÿ¤ÿ¶ÿ¯ÿÿ¡ÿ¡ÿÿÿ©ÿ¬ÿ¯ÿ«ÿ¡ÿ¡ÿÿÿ«ÿ ÿÂÿ°ÿ£ÿªÿµÿ¹ÿµÿ¨ÿªÿ·ÿ®ÿ£ÿÿ¤ÿ¬ÿ°ÿ£ÿÿÿÿÿÿÿÿÿ¡ÿ¤ÿ¤ÿ¥ÿ¢ÿ ÿ¨ÿ³ÿ¥ÿ¢ÿ¯ÿªÿ¦ÿ¯ÿ±ÿ²ÿ´ÿ¥ÿ¼ÿÿ¸ÿ¥ÿ§ÿªÿ°ÿ­ÿ©ÿ¯ÿ·ÿ²ÿ©ÿ£ÿ¾ÿ®ÿµÿµÿ³ÿµÿ«ÿÿ«ÿ¥ÿ¦ÿ§ÿ¦ÿ¼ÿ½ÿ¯ÿ¥ÿ¤ÿªÿ®ÿ ÿ¸ÿ£ÿ°ÿªÿ²ÿ­ÿ£ÿ¨ÿ®ÿ§ÿ°ÿ§ÿ£ÿ³ÿ­ÿ¨ÿ«ÿ¬ÿ±ÿ»ÿ±ÿ¿ÿÿ©ÿ¡ÿÿÿ©ÿ²ÿ²ÿ´ÿ·ÿ¢ÿ¯ÿ©ÿªÿ¯ÿ¦ÿÿ¢ÿÿ¥ÿ·ÿ²ÿ¬ÿ«ÿ°ÿ­ÿ¨ÿ¥ÿ¨ÿ²ÿ³ÿÿ­ÿ·ÿ®ÿ¨ÿ«ÿ®ÿ®ÿ²ÿÿ³ÿ­ÿ«ÿµÿ¯ÿ¨ÿ¨ÿ¤ÿ¦ÿÿ±ÿ§ÿ¤ÿÿÿ¨ÿ«ÿ¢ÿ¯ÿ¨ÿ ÿ§ÿ©ÿ®ÿ¯ÿ¡ÿÿÿ¬ÿ®ÿ­ÿ¦ÿ¢ÿ¤ÿ¡ÿ¢ÿ°ÿ¯ÿ¦ÿ¬ÿÁÿ¦ÿ¡ÿ®ÿ±ÿ§ÿ§ÿ¦ÿ¢ÿ¬ÿ¯ÿ«ÿ®ÿªÿ¥ÿ«ÿ°ÿ¬ÿ£ÿ¦ÿ®ÿ¤ÿ¨ÿ´ÿµÿ´ÿ¢ÿ²ÿ³ÿ±ÿ²ÿ·ÿ°ÿ£ÿ«ÿ£ÿ¦ÿ­ÿ°ÿ®ÿ³ÿ³ÿ²ÿ­ÿ£ÿ¥ÿ£ÿ§ÿ®ÿ¨ÿ¢ÿ­ÿ³ÿ°ÿ±ÿ±ÿµÿºÿµÿ¢ÿ ÿ®ÿ²ÿ¼ÿºÿ¸ÿ²ÿ«ÿ±ÿ°ÿªÿ¯ÿªÿ£ÿ¡ÿ§ÿ­ÿ«ÿÿÿÿÿwÿgÿqÿÿÿÿÿ¡ÿÿÿÿÿ¢ÿ­ÿ«ÿ ÿ¬ÿÿ¥ÿÿ¢ÿ§ÿ¨ÿ¡ÿ¤ÿ·ÿÿ¢ÿÿ°ÿ­ÿ«ÿ°ÿ¬ÿ£ÿ§ÿ¤ÿ¤ÿ§ÿµÿ½ÿ³ÿªÿ¨ÿ¦ÿ¤ÿ´ÿ£ÿ¥ÿ¡ÿªÿ¡ÿÿÿ ÿÿÿ£ÿ¥ÿÿÿÿÿÿÿÿ ÿ¦ÿÿÿ®ÿªÿ¢ÿÿÿÿÿwÿÿÿÿÿÿÿÿ¥ÿªÿÿnÿCÿiÿÿÿÿ¬ÿ²ÿ°ÿ­ÿ«ÿ¡ÿ¨ÿ£ÿ±ÿªÿ¤ÿÿÿ¤ÿ¢ÿÿÿÿÿÿ¡ÿÿ¥ÿ¥ÿÿ­ÿ¸ÿÿ¤ÿ¦ÿ­ÿ°ÿ©ÿ¨ÿªÿ°ÿ°ÿ«ÿ´ÿ±ÿªÿ®ÿ³ÿµÿ¶ÿ½ÿ¯ÿÿ¢ÿ±ÿ´ÿ­ÿÿ¯ÿ±ÿ³ÿ­ÿ®ÿ²ÿ¸ÿºÿ«ÿ ÿ ÿÿ¢ÿ¦ÿ¶ÿ¯ÿ­ÿ·ÿ¶ÿ¨ÿÿ¢ÿÿÿºÿ«ÿ¬ÿ¯ÿ¶ÿ³ÿ²ÿ´ÿ¬ÿ¥ÿ©ÿ¼ÿÿ°ÿµÿ¯ÿ¬ÿ°ÿ²ÿ³ÿ³ÿªÿ¶ÿ¸ÿ¦ÿ¨ÿºÿ»ÿ«ÿ³ÿ¹ÿµÿ´ÿ­ÿ·ÿ®ÿ«ÿ¸ÿ§ÿ´ÿºÿ¯ÿªÿ¯ÿ­ÿ¨ÿ²ÿ­ÿºÿºÿÀÿ¬ÿ¹ÿ¯ÿ³ÿ®ÿ¨ÿ¯ÿ®ÿ¦ÿ©ÿ¬ÿ¸ÿ»ÿ­ÿªÿ£ÿ¦ÿ­ÿ®ÿ°ÿ¸ÿ³ÿ²ÿ¬ÿ¿ÿ¼ÿ±ÿ©ÿ¢ÿ¥ÿ¦ÿ¬ÿ¯ÿ¨ÿ­ÿ¸ÿ§ÿ§ÿ¬ÿ³ÿ°ÿ°ÿ®ÿ±ÿ¯ÿ©ÿ¡ÿÿ©ÿ¬ÿ°ÿ»ÿ³ÿµÿÆÿ¯ÿ©ÿ¯ÿ¬ÿªÿªÿ¦ÿ¬ÿ¢ÿ«ÿ±ÿµÿ·ÿ¶ÿ¤ÿªÿ¦ÿ²ÿ´ÿ­ÿ³ÿ ÿ¨ÿµÿ¥ÿÂÿ¬ÿ¸ÿ´ÿ¶ÿ©ÿ¨ÿ¦ÿ¡ÿ©ÿ¬ÿ¥ÿ³ÿ®ÿ¦ÿÀÿ«ÿ»ÿ¸ÿºÿ¶ÿ´ÿ¬ÿ¡ÿªÿ¹ÿ¥ÿ¬ÿ§ÿ«ÿÿ­ÿ«ÿ´ÿ¹ÿ²ÿ¨ÿ¡ÿÿÿ¥ÿ¤ÿ¨ÿ¤ÿ°ÿ®ÿªÿ°ÿ¬ÿ´ÿ¯ÿªÿ¥ÿ¨ÿµÿ·ÿ³ÿ³ÿ´ÿºÿ¾ÿ§ÿ¨ÿ¶ÿ²ÿ¥ÿ­ÿ´ÿ¶ÿ´ÿ­ÿ§ÿ¨ÿºÿ¬ÿ¡ÿÃÿ¥ÿ¯ÿ®ÿ ÿ¬ÿ±ÿ±ÿ¼ÿ¿ÿÃÿÁÿ¢ÿ¡ÿªÿ¶ÿ¸ÿ±ÿ²ÿ²ÿ¾ÿ²ÿÿ£ÿµÿ¸ÿ³ÿ³ÿ±ÿ­ÿ¬ÿ¨ÿÿ¥ÿ²ÿÀÿÿ±ÿºÿ¶ÿ¶ÿ­ÿ¦ÿ£ÿ§ÿ¶ÿºÿ¶ÿ³ÿ£ÿ®ÿ¡ÿ¯ÿ·ÿ¤ÿªÿ°ÿ­ÿ­ÿ±ÿ¸ÿ¶ÿªÿ¤ÿ¯ÿ¹ÿ­ÿ·ÿ±ÿ³ÿ³ÿÿµÿ¹ÿªÿÿ¢ÿ£ÿ§ÿ©ÿ§ÿ¼ÿ´ÿ¥ÿ»ÿ¤ÿ­ÿ·ÿªÿÄÿ´ÿ¯ÿÀÿ°ÿ­ÿ¸ÿ¶ÿºÿ¼ÿ§ÿ¨ÿ·ÿªÿ¨ÿ§ÿ¦ÿÿ»ÿ©ÿ«ÿ±ÿ­ÿ¶ÿ¥ÿ¡ÿªÿ©ÿ¦ÿ§ÿ±ÿ·ÿ¯ÿ«ÿ·ÿ¸ÿ¶ÿ¯ÿÿ¥ÿ¹ÿ¾ÿ°ÿ·ÿµÿ±ÿ²ÿ±ÿ²ÿ±ÿ¥ÿ£ÿÿ¨ÿ«ÿ·ÿ¤ÿ´ÿÿ¨ÿ´ÿ¯ÿ´ÿ®ÿ¦ÿ®ÿ§ÿÿ¡ÿÿ ÿÿÿÿ°ÿ¯ÿ»ÿ­ÿ¥ÿ­ÿ¬ÿÿ¢ÿÿÿ¬ÿ¯ÿ¯ÿ¯ÿ®ÿ°ÿªÿ§ÿÿ¥ÿ¨ÿÿ¯ÿµÿ¤ÿ®ÿÿ­ÿ®ÿ°ÿµÿÿ¢ÿ¨ÿ¡ÿ¢ÿ¡ÿÿÿÿÿ¡ÿÿÿ¯ÿÿÿÿ¨ÿªÿÿÿÿ¡ÿ©ÿ©ÿ ÿÿÿÿÿÿÿÿ£ÿÿÿÿ¯ÿ¡ÿ ÿÿ£ÿ©ÿ®ÿ¦ÿ¬ÿ§ÿÿ ÿ ÿÿ©ÿ­ÿ£ÿ¢ÿÿ±ÿ´ÿ§ÿ¡ÿ¦ÿ¡ÿ²ÿ´ÿ²ÿ¥ÿ®ÿ·ÿ¨ÿ°ÿ½ÿ«ÿÿ¤ÿ§ÿ¥ÿ¨ÿ­ÿ³ÿ«ÿ³ÿ³ÿ¤ÿ¸ÿÿ·ÿ©ÿ¨ÿ©ÿÿ¨ÿ¦ÿ¯ÿ°ÿ¨ÿ§ÿ¦ÿ¡ÿ¬ÿ²ÿ®ÿ¬ÿ¥ÿ±ÿ¯ÿ¬ÿ³ÿ»ÿ®ÿ¼ÿ¨ÿ®ÿ¬ÿ¡ÿ·ÿ¸ÿ·ÿ·ÿ©ÿ©ÿ¬ÿ°ÿ±ÿ©ÿ±ÿ¿ÿ¿ÿ¼ÿµÿ¯ÿªÿµÿ©ÿ·ÿ°ÿÿ¨ÿÿ¡ÿ°ÿªÿ¨ÿ¨ÿ½ÿ®ÿ¯ÿ¨ÿÿ¡ÿ¬ÿ¶ÿ³ÿ°ÿ³ÿ®ÿ§ÿ®ÿ¯ÿ³ÿ«ÿ¹ÿ¥ÿÿ§ÿ¤ÿ«ÿ¦ÿ¢ÿÿ¦ÿÿ¤ÿ·ÿ·ÿ«ÿ«ÿªÿ¦ÿ©ÿ¢ÿ¥ÿ®ÿ°ÿ°ÿ¢ÿ¤ÿ¯ÿ¹ÿ¬ÿÿ¦ÿ«ÿ¢ÿ¯ÿ±ÿ¼ÿ«ÿ«ÿ£ÿ©ÿ©ÿ¦ÿ³ÿµÿ§ÿ£ÿªÿªÿ©ÿ±ÿ­ÿ¥ÿ©ÿ©ÿÿ¢ÿ¯ÿ®ÿ­ÿµÿ¾ÿ±ÿÿ´ÿ¬ÿµÿ½ÿ¢ÿ¥ÿ£ÿ¸ÿ®ÿ²ÿ²ÿ¥ÿ³ÿ²ÿ¦ÿ©ÿ©ÿ¯ÿ­ÿ¯ÿ¯ÿ©ÿ²ÿ¯ÿ®ÿµÿÄÿ»ÿ°ÿ¢ÿ¯ÿ·ÿ«ÿÿ¾ÿ®ÿ¤ÿ©ÿ¬ÿ¹ÿ¨ÿ¹ÿ¤ÿ§ÿÿ¨ÿ´ÿ¿ÿ·ÿ¯ÿ«ÿ¯ÿ¶ÿ³ÿ²ÿ¸ÿ¹ÿ·ÿ¶ÿªÿ²ÿµÿ«ÿ¥ÿ£ÿ¸ÿ­ÿ¨ÿÿ²ÿ«ÿ§ÿ¨ÿ¥ÿÿ£ÿ°ÿ­ÿ¤ÿ­ÿ­ÿ¯ÿ§ÿ¬ÿ¹ÿ¼ÿ¸ÿ¸ÿ±ÿ¨ÿ©ÿ¤ÿ ÿ¨ÿ·ÿ¦ÿ¥ÿ´ÿ¤ÿ±ÿÿ«ÿ¥ÿ³ÿ©ÿ¡ÿÇÿÿÂÿÿ±ÿ¶ÿ­ÿÿ³ÿ¯ÿ«ÿ²ÿ²ÿÿÿ¢ÿ²ÿºÿ¶ÿ±ÿ¯ÿ®ÿµÿ½ÿ°ÿ±ÿ­ÿ¬ÿ¢ÿ«ÿ¢ÿ¨ÿ±ÿ¨ÿ®ÿªÿ°ÿ®ÿ¯ÿºÿ¦ÿ¦ÿ²ÿ³ÿ¤ÿ¡ÿ¡ÿrÿrÿÿÿ£ÿ ÿ¨ÿ«ÿ£ÿ¡ÿ°ÿ¬ÿ¦ÿ®ÿªÿ¥ÿ©ÿ¬ÿ¥ÿ·ÿºÿµÿ³ÿ¨ÿ­ÿÿ«ÿ©ÿ®ÿ¶ÿ¤ÿ¤ÿ³ÿºÿ¬ÿ«ÿ½ÿÿ£ÿ­ÿ»ÿ¾ÿ³ÿ¯ÿ¦ÿ¥ÿªÿ§ÿ¯ÿ²ÿ¯ÿµÿ·ÿªÿ ÿ¤ÿ¥ÿÿ¢ÿ©ÿ¨ÿ¨ÿ¨ÿ ÿÿ±ÿ¨ÿ³ÿµÿ«ÿ¾ÿ·ÿ¬ÿ¢ÿ²ÿ¦ÿ¯ÿ·ÿ®ÿ¤ÿ´ÿ¹ÿ ÿ²ÿ²ÿ©ÿ©ÿ§ÿ­ÿªÿ«ÿ©ÿ¨ÿ£ÿÿÿÿ¢ÿ¤ÿÿÿ®ÿ¬ÿ®ÿ°ÿªÿ ÿÿ¨ÿ­ÿ¯ÿ¢ÿ£ÿ¶ÿ¢ÿ£ÿ·ÿ¥ÿ°ÿ·ÿ§ÿ£ÿ¾ÿ£ÿsÿRÿ`ÿÿ¡ÿÿ¤ÿ¤ÿÿ¤ÿ§ÿÿÿÿ°ÿµÿ«ÿ¨ÿ©ÿ±ÿ­ÿ®ÿ´ÿ·ÿ³ÿ¨ÿ¶ÿ§ÿ¥ÿªÿ®ÿ ÿ¨ÿÿ¤ÿ¡ÿ«ÿ®ÿ®ÿÿ¸ÿ­ÿ±ÿ«ÿ¶ÿ©ÿ¦ÿ±ÿ¯ÿÿ¦ÿ·ÿ¢ÿ ÿÿÿ§ÿ¬ÿ«ÿÿÿ ÿ§ÿ¯ÿ§ÿ©ÿ­ÿ¯ÿ²ÿ­ÿ£ÿ£ÿ¦ÿ§ÿ¯ÿ²ÿ©ÿ ÿ ÿ£ÿ§ÿ°ÿ©ÿªÿ¬ÿ£ÿÿ¨ÿ¢ÿ«ÿ§ÿ£ÿ®ÿ©ÿÿ¡ÿ©ÿ®ÿ©ÿ¶ÿÿ¥ÿÿ§ÿªÿ£ÿ­ÿ³ÿ¯ÿÿ§ÿ¥ÿ¥ÿ¯ÿ¦ÿ¯ÿ£ÿ¦ÿ±ÿ²ÿ®ÿªÿ«ÿ®ÿ§ÿ¦ÿ ÿÿ¨ÿ¨ÿ¨ÿ£ÿ³ÿªÿÿ¡ÿ ÿ¤ÿ¯ÿ¶ÿ¯ÿ±ÿªÿ«ÿ¬ÿ¡ÿ£ÿ ÿºÿ«ÿ²ÿ®ÿ«ÿ¤ÿ®ÿ ÿ ÿ¤ÿ±ÿÿ²ÿ¶ÿÿÿÿÿ¢ÿ©ÿÿ£ÿ±ÿ±ÿ¯ÿ«ÿÿÿÿÿ£ÿ£ÿ©ÿ¶ÿ¥ÿ¤ÿ¯ÿÿÿ±ÿÀÿ¨ÿ£ÿÀÿ«ÿ«ÿ¥ÿ¯ÿ²ÿ°ÿ·ÿ­ÿÿ¡ÿ²ÿ£ÿ®ÿ¤ÿ£ÿÇÿ§ÿ®ÿ¯ÿ¥ÿ°ÿÿ·ÿ ÿÿÿÿ·ÿ½ÿ«ÿ³ÿ³ÿ§ÿÿ¢ÿ®ÿ£ÿ¥ÿ©ÿ£ÿ¥ÿ¯ÿ ÿÿ¨ÿ¼ÿ½ÿ¶ÿ«ÿ¡ÿ£ÿÿÿ©ÿÿÿ¡ÿ¨ÿÿ­ÿ¥ÿ±ÿ§ÿ´ÿÁÿ§ÿÿÿÿ§ÿÄÿÿÿ­ÿ½ÿ¨ÿÿ§ÿ¹ÿ ÿÿªÿ´ÿÿ ÿ¸ÿ¨ÿ¢ÿ³ÿ´ÿ­ÿ¤ÿÿ­ÿ·ÿ­ÿ®ÿµÿ¬ÿ¥ÿ¥ÿ¬ÿµÿ®ÿ¦ÿÿ¤ÿÿÿµÿ³ÿÀÿ´ÿ³ÿ¡ÿ¯ÿ¯ÿÿ³ÿ¹ÿÿÿ³ÿ¤ÿ£ÿÿÿ«ÿ½ÿ¯ÿ´ÿ°ÿ´ÿ±ÿ§ÿÿ¦ÿ·ÿ´ÿ©ÿ¨ÿ²ÿ­ÿ®ÿ°ÿ¯ÿ±ÿ·ÿ©ÿ¢ÿ¦ÿÿÿ§ÿ§ÿ£ÿ¬ÿ¢ÿ¡ÿ·ÿÌÿ°ÿÿÿµÿ¥ÿ®ÿ³ÿ³ÿ«ÿ£ÿ§ÿ«ÿ§ÿªÿ©ÿ°ÿÿ¢ÿªÿºÿ¢ÿ¢ÿ±ÿ­ÿ§ÿ´ÿ¨ÿÿ¨ÿ¾ÿ³ÿ¯ÿ¹ÿ°ÿ¡ÿ©ÿ±ÿ¨ÿ¢ÿ¬ÿ¬ÿªÿ®ÿªÿ¨ÿ¯ÿ´ÿµÿ¶ÿ®ÿ²ÿ§ÿ¢ÿ°ÿ¦ÿÿ¶ÿªÿ»ÿ­ÿ¬ÿ«ÿ¥ÿ±ÿ±ÿ«ÿ¡ÿ¢ÿ´ÿ³ÿ¸ÿ£ÿ­ÿÿ±ÿ®ÿ§ÿ²ÿ²ÿ©ÿ­ÿ±ÿ²ÿ¶ÿ·ÿªÿ³ÿ¯ÿ¬ÿ«ÿ¢ÿ¤ÿ¯ÿ®ÿ³ÿ±ÿ¨ÿ«ÿ²ÿ°ÿ£ÿ°ÿ¯ÿ ÿÿ·ÿ¶ÿ²ÿ§ÿ¹ÿµÿÀÿ«ÿ®ÿ³ÿ·ÿ©ÿÿºÿ³ÿµÿ­ÿ¡ÿÿ±ÿ¡ÿ½ÿ«ÿ¬ÿ«ÿ¾ÿ·ÿ²ÿ¼ÿ¾ÿ·ÿ¶ÿ­ÿ²ÿ¯ÿ®ÿµÿ±ÿ¯ÿ¨ÿ£ÿ®ÿ®ÿªÿ¼ÿ¼ÿ ÿÿ¬ÿ®ÿÿ©ÿ«ÿ ÿ¬ÿÿÿÿ¡ÿ³ÿ¦ÿÿ¨ÿªÿÂÿ¡ÿ²ÿ«ÿ«ÿÿ¬ÿ©ÿ§ÿ£ÿÿ¨ÿ¬ÿ¸ÿ¶ÿ¯ÿ¹ÿ¸ÿ¯ÿ§ÿ¢ÿ­ÿ³ÿµÿ±ÿ¥ÿ­ÿ³ÿ¬ÿ§ÿ¬ÿ´ÿ°ÿÿªÿ¬ÿ¤ÿ±ÿ¨ÿ¨ÿªÿ¬ÿ½ÿ®ÿ®ÿ­ÿ©ÿ®ÿ§ÿ¤ÿ³ÿ«ÿ¢ÿ¤ÿ±ÿ¨ÿ¥ÿ¥ÿÿ£ÿ¤ÿ­ÿ¹ÿ¨ÿ¡ÿ®ÿ³ÿ¦ÿÿÿ¨ÿÿ¡ÿ´ÿ²ÿ²ÿ½ÿÿªÿ´ÿ´ÿ¥ÿÿ®ÿÆÿ¼ÿ ÿÿ¸ÿ½ÿ¯ÿ³ÿ°ÿ¨ÿ¦ÿ«ÿ®ÿ¢ÿ¦ÿ¡ÿ¬ÿ ÿ ÿ¯ÿªÿ ÿÿÿ¯ÿ·ÿ±ÿ´ÿµÿ«ÿÿÿÿªÿ·ÿ¤ÿ«ÿ°ÿ¬ÿ©ÿ¸ÿ³ÿ«ÿ£ÿÿ³ÿ¨ÿ­ÿ·ÿ³ÿ³ÿ³ÿ©ÿ²ÿ°ÿ­ÿ³ÿ°ÿ¯ÿ®ÿ³ÿ°ÿ¨ÿ©ÿ±ÿ²ÿ®ÿ±ÿ¸ÿ¯ÿÿ±ÿ·ÿ¥ÿ®ÿ¸ÿºÿ¯ÿÿ°ÿ¶ÿ¯ÿ¤ÿÿ¨ÿ¢ÿÿ©ÿ¶ÿ¦ÿ«ÿ¹ÿµÿ§ÿ¦ÿ«ÿ¦ÿ ÿ¥ÿÿÿlÿrÿÿ£ÿ¬ÿ®ÿ¨ÿ¤ÿ³ÿ¸ÿ¦ÿ¢ÿºÿ©ÿ´ÿ·ÿ½ÿ°ÿªÿÁÿ©ÿ¦ÿ°ÿ¬ÿ¥ÿÿ¦ÿ­ÿ±ÿ¹ÿ´ÿ¸ÿ¹ÿ³ÿ°ÿµÿ³ÿ°ÿ¹ÿ¸ÿ°ÿªÿ«ÿ´ÿ·ÿ³ÿ°ÿ§ÿ¤ÿ¥ÿ»ÿ·ÿ¨ÿ·ÿ­ÿ·ÿ´ÿºÿ´ÿ³ÿ«ÿ³ÿ¾ÿ²ÿ­ÿ³ÿ°ÿ¯ÿ±ÿ§ÿ¤ÿªÿ®ÿ¶ÿµÿ©ÿµÿ¨ÿ¢ÿ·ÿµÿ·ÿµÿ¬ÿ¨ÿ³ÿ­ÿ¾ÿ­ÿ®ÿ³ÿ¸ÿªÿ²ÿ®ÿ¦ÿÿÿ±ÿ®ÿ¥ÿ¯ÿ±ÿ¨ÿ®ÿºÿ¹ÿ²ÿ¼ÿ¯ÿ£ÿ¯ÿ®ÿ£ÿ ÿ«ÿ¶ÿ¬ÿ½ÿ²ÿ±ÿ¬ÿ®ÿ¬ÿ¶ÿ¯ÿµÿ§ÿ¦ÿ©ÿ¤ÿ¢ÿ¡ÿ­ÿ´ÿ¥ÿªÿ§ÿÿÿ«ÿ±ÿ¨ÿ©ÿ«ÿ ÿ®ÿ ÿ­ÿ²ÿ±ÿ²ÿ«ÿ«ÿ¯ÿ©ÿ©ÿ¼ÿµÿ©ÿ´ÿ²ÿ¬ÿ­ÿ¥ÿ²ÿ¸ÿ©ÿ¬ÿ³ÿ½ÿ­ÿ±ÿ«ÿ¼ÿ¯ÿ¯ÿ³ÿ¡ÿÿÿÿ§ÿªÿ¤ÿ¥ÿÿÿ¥ÿ®ÿ­ÿÿ£ÿ¢ÿ§ÿ£ÿ¢ÿÿªÿÿ®ÿ°ÿÿ®ÿ®ÿ ÿ¡ÿÿÿÿÿÿÿÿ¢ÿÿÿÿÿÿÿÿÿÿÿ®ÿÿÿxÿÿÿÿÿ¤ÿ£ÿÿÿÿÿÿÿÿzÿÿÿÿÿÿÿÿÿÿÿÿÿÿÿÿÿÿÿÿÿÿÿÿÿÿÿ¢ÿÿ ÿÿÿÿÿ¥ÿÿÿÿÿÿÿÿÿÿÿÿÿÿÿÿÿÿÿÿÿÿÿ¤ÿ ÿÿÿÿÿ¥ÿ¢ÿÿÿÿÿ¬ÿ§ÿÿÿÿÿÿÿÿ±ÿ¬ÿ­ÿÁÿ¼ÿ·ÿ°ÿ­ÿ¢ÿ ÿ¬ÿ£ÿÿ¬ÿµÿ¨ÿªÿ©ÿ¢ÿÿÿÿ«ÿ¯ÿ¯ÿ­ÿ­ÿÿ¢ÿ½ÿ¸ÿ®ÿ¬ÿªÿ¬ÿ³ÿ¶ÿµÿ¼ÿ¥ÿÿ¸ÿ¹ÿ¯ÿ°ÿ³ÿ»ÿµÿ©ÿ¯ÿµÿ®ÿ°ÿ¶ÿ±ÿ½ÿ¸ÿ§ÿ¯ÿ§ÿ³ÿ¸ÿ¢ÿÿ«ÿ¨ÿ¤ÿªÿ¯ÿ»ÿ±ÿÿ«ÿ¬ÿÿ¯ÿ©ÿ¢ÿµÿ·ÿÍÿ©ÿ¬ÿ¬ÿ®ÿÿ¥ÿ¬ÿ¶ÿ¼ÿ«ÿÿ£ÿ¶ÿ²ÿ®ÿ¯ÿ«ÿ³ÿÿ¯ÿ³ÿ¨ÿµÿ»ÿ¶ÿºÿ³ÿ«ÿ¯ÿ°ÿ­ÿ¬ÿ¶ÿ¯ÿ¦ÿ³ÿ©ÿ®ÿ¤ÿ¶ÿ·ÿ²ÿ´ÿ©ÿ§ÿªÿ«ÿ­ÿ­ÿ¬ÿªÿªÿ­ÿ·ÿÿ£ÿ ÿ¤ÿ¬ÿ¯ÿªÿ©ÿ£ÿÿÿÿ»ÿ¸ÿ¬ÿ°ÿ´ÿÿªÿ«ÿµÿ©ÿ§ÿ§ÿ¶ÿ¸ÿ±ÿ¶ÿ³ÿ¬ÿ¢ÿ©ÿ ÿ¶ÿ·ÿ¸ÿ§ÿ©ÿ³ÿ ÿÿÿÿÿ¦ÿÿ{ÿrÿÿzÿÿlÿÿÿÿÿÿÿ¢ÿÿÿ¡ÿ¥ÿ¡ÿÿÿÿÿ¥ÿÿÿÿÿÿÿÿ¥ÿ£ÿÿÿÿÿÿÿÿÿÿÿÿÿzÿÿÿÿÿ¸ÿÿ¦ÿ®ÿ©ÿÿ¬ÿ¯ÿ±ÿ®ÿ¯ÿ±ÿªÿ©ÿ¦ÿ«ÿ¬ÿ­ÿ¢ÿ¯ÿ§ÿ¦ÿ©ÿ´ÿ¨ÿÿ¡ÿ¥ÿ¢ÿ³ÿ©ÿ´ÿ¾ÿ·ÿ¿ÿ«ÿ±ÿ¬ÿ¯ÿ®ÿ¦ÿ¯ÿ¹ÿ¹ÿ¶ÿ¢ÿ~ÿ@ÿaÿÿ¦ÿ¨ÿ§ÿ¨ÿ¨ÿ¥ÿ£ÿ¨ÿ¢ÿ¶ÿ¿ÿ·ÿ¥ÿ¦ÿ³ÿ­ÿ³ÿ±ÿ¬ÿ¯ÿ¢ÿ±ÿÿªÿ±ÿ§ÿ²ÿªÿ«ÿ¬ÿ¢ÿÿÿ²ÿ¬ÿ¯ÿªÿ¦ÿ ÿ©ÿ§ÿ³ÿ²ÿ©ÿ¡ÿ ÿ¨ÿµÿ²ÿ¦ÿ¦ÿ®ÿ®ÿ°ÿ¢ÿ¢ÿÿ ÿ¨ÿ¥ÿ©ÿ­ÿÿ°ÿºÿ±ÿ­ÿ³ÿ²ÿ®ÿ®ÿ¦ÿÿÿªÿ³ÿ°ÿªÿ®ÿ¶ÿºÿ©ÿ¥ÿ«ÿ­ÿ¸ÿ¹ÿ ÿ¨ÿ«ÿ¼ÿÿ±ÿ³ÿ¶ÿ®ÿ¦ÿ°ÿ·ÿªÿÿ¢ÿÿÿ¦ÿ°ÿµÿ¯ÿ¦ÿ§ÿ¤ÿ¨ÿ¹ÿ¨ÿ¦ÿ©ÿ­ÿ¯ÿ¶ÿ´ÿ±ÿ¦ÿÿ¼ÿ¬ÿ°ÿ¬ÿ©ÿ©ÿ®ÿ ÿÿÿÿÿÿÿ¤ÿ¥ÿ¨ÿªÿ£ÿ­ÿ¸ÿ³ÿ«ÿ¯ÿªÿÿ§ÿ´ÿ¥ÿ¯ÿ¸ÿ´ÿ³ÿ´ÿ³ÿ¶ÿ£ÿ´ÿ³ÿ§ÿ¶ÿ·ÿ¬ÿ§ÿ©ÿ«ÿ¦ÿ¡ÿÿ¹ÿ³ÿ¬ÿ¯ÿ³ÿ°ÿ¬ÿ¬ÿ¦ÿªÿ«ÿ«ÿ¹ÿ»ÿ­ÿ¦ÿ£ÿ§ÿ®ÿ¢ÿÿ®ÿ©ÿ¤ÿ¶ÿµÿ¨ÿÿ¡ÿ«ÿ°ÿ¢ÿ£ÿÿ±ÿ­ÿ«ÿ©ÿ©ÿ©ÿ¥ÿ£ÿ¢ÿÿ£ÿÿÿªÿ´ÿµÿ²ÿ³ÿ´ÿ¡ÿ¬ÿ¯ÿ¬ÿ«ÿ¥ÿ¨ÿ¯ÿ¦ÿ¡ÿ¨ÿ ÿ­ÿºÿµÿ«ÿÿÿÿ¥ÿ¸ÿÿÿ³ÿµÿ·ÿ³ÿ«ÿ¬ÿ¦ÿ¢ÿ·ÿ³ÿ¸ÿ³ÿ¡ÿ¢ÿ°ÿ²ÿ­ÿ¤ÿ­ÿ ÿ¨ÿÿÿÿ¡ÿÿ ÿÿÿ©ÿ¯ÿ¥ÿÿÿÿ¡ÿ¸ÿ£ÿ¬ÿªÿ¦ÿ°ÿ­ÿ£ÿ£ÿªÿ§ÿ¡ÿÈÿ´ÿ¤ÿ¤ÿ¦ÿ§ÿ¬ÿ¢ÿÿ¹ÿ´ÿ·ÿ¯ÿ©ÿ§ÿ¨ÿ¬ÿ¨ÿ°ÿ®ÿ­ÿ©ÿ°ÿ²ÿ®ÿµÿ»ÿÅÿ¼ÿÁÿ¯ÿ¾ÿ½ÿ¯ÿ´ÿ¡ÿ±ÿ¹ÿ¶ÿ¸ÿ²ÿ°ÿ³ÿ¶ÿ®ÿ¦ÿ£ÿ£ÿ¨ÿ®ÿªÿ¶ÿ®ÿªÿµÿµÿ³ÿ»ÿ½ÿ»ÿÿÿ¨ÿªÿ¦ÿ±ÿ±ÿ¥ÿ´ÿ«ÿ¦ÿ´ÿ¡ÿÿ§ÿ®ÿ®ÿ§ÿ¶ÿ¥ÿÿÿÿqÿzÿÿÿÿ£ÿ¢ÿÿÿÿÿÿ¦ÿ«ÿÿ£ÿÿÿÿÿ¨ÿ¯ÿ©ÿ¦ÿ©ÿ­ÿÿ£ÿ ÿ¦ÿ¯ÿ³ÿ¯ÿ§ÿ£ÿ¨ÿ§ÿ ÿ¨ÿ¶ÿ­ÿ¥ÿ¤ÿÿÿ¥ÿªÿ¤ÿ¥ÿ¡ÿÿÿÿÿÿÿ¡ÿ¤ÿÿoÿcÿnÿsÿzÿÿÿÿ®ÿ­ÿ¯ÿ®ÿ¥ÿÿÿÿÿsÿvÿqÿÿÿ¢ÿ£ÿÿÿ¢ÿ ÿÿ\ÿIÿeÿÿÿ¡ÿ²ÿ·ÿ«ÿ«ÿÿ°ÿÿªÿ£ÿ£ÿ¥ÿ§ÿ¥ÿÿÿÿtÿÿÿÿÿ§ÿ©ÿ¯ÿÂÿ¿ÿ¾ÿ¢ÿÿ¨ÿ«ÿ¤ÿªÿ¯ÿ¬ÿ¦ÿ¢ÿ©ÿ²ÿ¢ÿ³ÿ¶ÿ¾ÿ·ÿ³ÿ¼ÿ¼ÿ±ÿºÿ·ÿ¦ÿµÿ¯ÿ¯ÿ¶ÿ²ÿ¨ÿ¨ÿ±ÿ·ÿ²ÿÿ«ÿ©ÿ¯ÿ¯ÿ¯ÿ´ÿ³ÿ´ÿµÿ®ÿ²ÿ¦ÿ¥ÿ°ÿ¶ÿ¬ÿ±ÿ²ÿ¬ÿ­ÿ³ÿ±ÿ¢ÿ¤ÿ®ÿ¬ÿ±ÿÇÿ²ÿ¤ÿ£ÿ­ÿ°ÿ¦ÿ±ÿÁÿ©ÿ°ÿªÿ¯ÿÀÿ»ÿ±ÿ²ÿ°ÿ©ÿ°ÿ±ÿ¶ÿ¢ÿ¢ÿ´ÿ©ÿ­ÿ±ÿ®ÿ¯ÿ»ÿ¼ÿ¦ÿ»ÿ¾ÿ¾ÿ¸ÿ¹ÿ°ÿ¸ÿ¼ÿ¸ÿªÿ¦ÿ±ÿ¬ÿ©ÿ«ÿ°ÿ±ÿÀÿÁÿ±ÿªÿ§ÿ¤ÿ±ÿÁÿ´ÿ°ÿ°ÿÿ¾ÿ¶ÿ¶ÿ¦ÿ¯ÿ§ÿ¦ÿ´ÿ¶ÿ«ÿ¬ÿ±ÿ¨ÿ¯ÿ¬ÿ°ÿ®ÿ¦ÿ°ÿ¼ÿ²ÿ¢ÿ¡ÿ¨ÿ¶ÿ±ÿ¼ÿÿ«ÿ¾ÿµÿ¬ÿ´ÿ»ÿºÿ²ÿ¨ÿ§ÿ®ÿÿ¡ÿ¾ÿ³ÿ°ÿ´ÿ«ÿ©ÿ¢ÿ­ÿ¿ÿÂÿÃÿ¹ÿµÿ¾ÿµÿµÿ£ÿ®ÿ®ÿºÿ¾ÿ²ÿ®ÿ¯ÿ±ÿµÿ¥ÿ¯ÿ¹ÿ¬ÿµÿ©ÿµÿ±ÿ°ÿ³ÿ¯ÿ¨ÿ®ÿ¶ÿÿ£ÿÐÿ©ÿÇÿ¨ÿ³ÿ¿ÿºÿ³ÿ­ÿ§ÿ¥ÿ§ÿ«ÿ¬ÿ¡ÿ§ÿ¦ÿ¬ÿ´ÿÿ§ÿ®ÿ¬ÿ°ÿ°ÿ±ÿ©ÿÿ¥ÿ±ÿ®ÿ¸ÿªÿ¸ÿ¥ÿ­ÿ£ÿ®ÿ©ÿ®ÿ³ÿ®ÿ¬ÿªÿ§ÿ°ÿ±ÿ°ÿªÿÈÿ¤ÿ¤ÿ«ÿ¤ÿ²ÿ¶ÿ©ÿªÿ°ÿ­ÿ¬ÿ£ÿ¥ÿ®ÿ°ÿ®ÿ£ÿ¯ÿ®ÿ­ÿ®ÿ©ÿ¤ÿ¯ÿ¸ÿ¯ÿ¥ÿ©ÿ³ÿ©ÿ£ÿÿ¯ÿ°ÿ¾ÿ¢ÿ¯ÿ­ÿ¥ÿ±ÿ¶ÿ³ÿ¥ÿÿªÿ¼ÿ³ÿ±ÿ´ÿ¬ÿ¬ÿ´ÿ³ÿªÿ£ÿ¬ÿ¬ÿ«ÿ¬ÿ±ÿ³ÿ¥ÿ ÿ«ÿ²ÿ¥ÿ§ÿ»ÿÿ°ÿ©ÿ¶ÿ­ÿ§ÿ¬ÿ¯ÿºÿÃÿ¶ÿ¦ÿ¬ÿ´ÿ¡ÿ¥ÿ®ÿ·ÿ´ÿÿ«ÿ¶ÿ©ÿ¸ÿ¦ÿ¦ÿ·ÿ¯ÿ­ÿ¹ÿ±ÿµÿ¸ÿ°ÿ«ÿ³ÿ¢ÿ´ÿ°ÿ¥ÿ³ÿ±ÿ²ÿªÿ£ÿªÿ«ÿ¡ÿ ÿ­ÿ»ÿ¹ÿ§ÿ²ÿªÿ§ÿªÿ§ÿ§ÿÿ®ÿÂÿ»ÿ³ÿªÿ¯ÿªÿªÿ·ÿ§ÿ´ÿ®ÿ©ÿ½ÿ¡ÿ»ÿ³ÿÿ«ÿµÿ¡ÿ©ÿ¬ÿ«ÿ¡ÿ£ÿ£ÿ¦ÿ©ÿÿÿÿ¡ÿ¢ÿ®ÿ¢ÿ»ÿ«ÿ§ÿ¥ÿ°ÿÿÿÿ©ÿ¨ÿÿÿªÿ¦ÿ«ÿ¬ÿ¤ÿÿ¯ÿÿ°ÿÿÿÿ¡ÿÿ¡ÿ°ÿ´ÿ®ÿ¢ÿ£ÿ¢ÿ¡ÿ®ÿ©ÿÿÿÿÿ©ÿ¨ÿ¡ÿ¢ÿÿ¤ÿÿ»ÿ£ÿ¯ÿÿÿ­ÿ°ÿ­ÿ§ÿÿÿ¦ÿ­ÿ ÿÿÿ£ÿÿÿ£ÿµÿÿÿ­ÿ¡ÿÿÿ£ÿ§ÿ¨ÿ¢ÿ¤ÿ¥ÿ¢ÿ§ÿ§ÿ¥ÿ¡ÿ©ÿ ÿ¤ÿ ÿ°ÿ£ÿÿ§ÿ¶ÿ¬ÿ£ÿ¨ÿ¨ÿ©ÿ¦ÿ«ÿ³ÿ³ÿ­ÿªÿ¨ÿ¢ÿ«ÿ»ÿºÿ·ÿ°ÿÿ¼ÿ¥ÿ´ÿ­ÿ·ÿ©ÿÿ©ÿ ÿ­ÿ±ÿ«ÿ¥ÿ­ÿ­ÿ¯ÿ±ÿ£ÿ²ÿ¾ÿªÿ¥ÿ ÿ¸ÿÁÿµÿ¯ÿ®ÿÉÿ¹ÿ·ÿ´ÿ³ÿ°ÿ¥ÿ¥ÿ ÿµÿ´ÿ®ÿ¤ÿ§ÿ»ÿºÿ´ÿ°ÿ¯ÿ«ÿ´ÿ£ÿ«ÿ¬ÿ¥ÿÿ¤ÿ¨ÿ¬ÿ®ÿ¶ÿ®ÿ´ÿ©ÿ§ÿ£ÿ­ÿ´ÿ¶ÿ¶ÿ®ÿ«ÿ©ÿ§ÿ­ÿ¢ÿ©ÿÿÿÿ¶ÿ³ÿ¹ÿ®ÿ ÿ±ÿÿ¯ÿ¢ÿ¦ÿ§ÿ¶ÿ´ÿ¤ÿ©ÿ¨ÿ«ÿ ÿÿ£ÿ¨ÿ¤ÿÿÿ§ÿ³ÿ´ÿ£ÿ¤ÿ²ÿ²ÿ¸ÿ¨ÿ¯ÿ®ÿ¢ÿ§ÿ®ÿµÿ±ÿ°ÿ¬ÿ«ÿ¢ÿ¢ÿ¨ÿªÿÿÿ®ÿ»ÿ¹ÿ»ÿ¿ÿ±ÿ¥ÿ³ÿ·ÿ§ÿºÿ­ÿªÿ¹ÿ¨ÿ¦ÿ¦ÿÿ²ÿ«ÿ®ÿ¯ÿ¯ÿ±ÿ±ÿ®ÿªÿ­ÿ¦ÿ©ÿ¯ÿ¯ÿ¯ÿªÿ¬ÿ²ÿ³ÿ±ÿ®ÿ²ÿ²ÿ´ÿ ÿ®ÿ¸ÿ¶ÿ¬ÿ¬ÿ¤ÿ·ÿ³ÿÿ¢ÿ­ÿ°ÿ¯ÿ©ÿÿÿ¯ÿ¼ÿ¸ÿªÿªÿºÿ»ÿ³ÿ¼ÿ¶ÿ±ÿÃÿ²ÿ¯ÿ¤ÿºÿµÿ°ÿªÿ²ÿ¬ÿ²ÿÿ±ÿ¸ÿ¢ÿ´ÿ¡ÿ¢ÿ©ÿ©ÿ¨ÿ£ÿ¹ÿ±ÿ±ÿªÿ¬ÿµÿ¸ÿ¶ÿ²ÿ±ÿ«ÿ®ÿ²ÿ¥ÿ®ÿ¬ÿ·ÿ¯ÿ°ÿ¬ÿ«ÿ¬ÿ®ÿÿ¦ÿ·ÿÂÿ¯ÿ°ÿ«ÿ«ÿ¡ÿÿ¦ÿ¯ÿ¶ÿ´ÿ¨ÿ¬ÿ¯ÿªÿªÿÿÿ«ÿ¬ÿªÿ©ÿªÿ²ÿ¸ÿ²ÿ©ÿ±ÿ´ÿ²ÿ®ÿ­ÿ©ÿ¯ÿ¡ÿ¯ÿ¬ÿ¹ÿ´ÿ±ÿÂÿ°ÿ«ÿ¶ÿ¶ÿ«ÿÿ¤ÿtÿ\ÿÿÿ©ÿ¨ÿ¤ÿ¡ÿ£ÿ¬ÿ³ÿ¬ÿ¨ÿ±ÿ²ÿ¬ÿ®ÿ©ÿ¤ÿ«ÿ­ÿ¡ÿªÿ®ÿ±ÿ±ÿÿµÿ¥ÿºÿ¬ÿ«ÿ¶ÿ¨ÿ¶ÿÿ¾ÿªÿ³ÿËÿºÿ´ÿ£ÿ§ÿ¨ÿ°ÿ¬ÿ£ÿºÿ»ÿ·ÿ¯ÿ¨ÿ®ÿ©ÿ¦ÿ¡ÿÿ§ÿ­ÿ«ÿ­ÿ¥ÿ¡ÿ£ÿ²ÿ¯ÿ«ÿ²ÿ­ÿÃÿ±ÿ¬ÿ¨ÿ°ÿ£ÿ´ÿ±ÿ«ÿ©ÿ¨ÿ¸ÿ®ÿ±ÿ¶ÿ©ÿ­ÿ¯ÿ¶ÿ²ÿ¥ÿ§ÿ¬ÿ¥ÿ¥ÿ©ÿ§ÿ¡ÿÿÿ ÿ¦ÿ´ÿ´ÿ·ÿ¬ÿªÿ¬ÿ¤ÿ¥ÿ­ÿ£ÿÿºÿ¡ÿ´ÿ¾ÿ§ÿ¡ÿµÿ¹ÿ¤ÿ¤ÿ­ÿxÿ7ÿYÿ­ÿ§ÿ©ÿ¨ÿ­ÿÿ£ÿªÿÿÿ°ÿ«ÿ´ÿªÿÿºÿ¿ÿ¤ÿÿ©ÿ·ÿ°ÿ©ÿ­ÿ­ÿ©ÿ°ÿ±ÿªÿµÿ¦ÿ³ÿ§ÿ§ÿ¤ÿªÿªÿµÿÅÿ¥ÿÿ«ÿ±ÿ¥ÿªÿªÿ¤ÿ°ÿ¯ÿÿÿ¬ÿªÿ¨ÿ±ÿ­ÿ ÿ§ÿªÿªÿ¸ÿ¯ÿÿ ÿ¯ÿ±ÿªÿ£ÿ¢ÿÿÿ ÿ§ÿ§ÿ£ÿÿÿ§ÿ§ÿ¯ÿ­ÿ¦ÿ¥ÿ¤ÿ¤ÿ¥ÿ¦ÿ¡ÿÿ¨ÿ¨ÿ¥ÿÿ°ÿªÿÿ£ÿ¤ÿ ÿ¥ÿ¡ÿ¦ÿ£ÿ«ÿ³ÿµÿÿÿ¢ÿÿ£ÿªÿ­ÿÿÿ©ÿ¥ÿÿ ÿ£ÿ¤ÿ ÿ©ÿ±ÿ¢ÿÿÿ´ÿ¯ÿ¼ÿ§ÿ£ÿ©ÿ¥ÿ³ÿ°ÿ§ÿ¢ÿ¬ÿ©ÿ©ÿÿ±ÿ¾ÿ±ÿ©ÿ¼ÿÿ¥ÿ¬ÿ¦ÿÿ«ÿ»ÿ­ÿ¤ÿ¦ÿ¸ÿ­ÿ¯ÿ¯ÿÿ ÿÿ©ÿ®ÿ·ÿ¬ÿÿ¤ÿÿÿ¸ÿ¯ÿÿ¡ÿ²ÿ ÿÿÿ­ÿ¸ÿ¦ÿ ÿ²ÿ¹ÿ¡ÿ©ÿ­ÿ ÿÿÿÿ­ÿ§ÿ¿ÿ ÿ¤ÿºÿ¯ÿ£ÿÿ¶ÿ¯ÿÿ¯ÿ¨ÿ¡ÿºÿÿ ÿ¡ÿ®ÿ¥ÿ¨ÿÿ±ÿ­ÿ«ÿ¯ÿ¥ÿÿ¤ÿ¯ÿ¨ÿ¡ÿ¡ÿ ÿÿ¡ÿ¢ÿ¤ÿÿÿ¥ÿªÿ­ÿ¡ÿ¤ÿ©ÿ©ÿÿ£ÿ¢ÿ¨ÿ±ÿ½ÿ¶ÿ¬ÿ¬ÿ ÿ¹ÿ°ÿ»ÿ§ÿ­ÿ¦ÿ¦ÿ±ÿ ÿ½ÿ¡ÿ£ÿ«ÿ±ÿ¯ÿ£ÿ»ÿµÿÿ¯ÿ¯ÿ¢ÿÿÿÿ«ÿ¸ÿ ÿÿ¥ÿ¢ÿ¢ÿ¦ÿ©ÿ¤ÿ£ÿµÿ©ÿÿ¼ÿµÿªÿµÿ¬ÿ¥ÿ´ÿ¶ÿ«ÿ«ÿ®ÿ³ÿ£ÿ¯ÿÿ ÿ¦ÿ¢ÿÿ§ÿ£ÿ§ÿ¯ÿ ÿÿ­ÿ³ÿ°ÿÄÿ¥ÿ¬ÿÿ®ÿºÿ²ÿÿÿ³ÿÉÿÁÿÿÿ«ÿ¦ÿÿ ÿ´ÿ¬ÿ§ÿ«ÿ ÿ¯ÿ¿ÿ¶ÿ¬ÿ¥ÿ¬ÿ¡ÿ¯ÿ¸ÿ«ÿ®ÿ¡ÿÿ ÿ£ÿ¥ÿ·ÿ´ÿÿ¡ÿÿ·ÿ·ÿ­ÿ¢ÿÿÿ©ÿ©ÿ±ÿ¢ÿ¦ÿ¬ÿ¥ÿ ÿ¤ÿ°ÿÂÿ®ÿ¬ÿ¸ÿ·ÿ¥ÿ¥ÿªÿ°ÿ¡ÿ ÿ±ÿ´ÿ´ÿ¯ÿ¤ÿ¨ÿ´ÿ¶ÿ±ÿ·ÿ¹ÿªÿÿÿ°ÿÿÿµÿ¯ÿ¶ÿ´ÿÿ²ÿ¨ÿ®ÿ¤ÿ½ÿ©ÿ¤ÿ¬ÿ¥ÿ±ÿÿ°ÿ§ÿ±ÿ£ÿ¢ÿ·ÿ¬ÿ¦ÿ©ÿªÿ¶ÿ±ÿ±ÿ¨ÿ°ÿ¥ÿÿ¥ÿ«ÿ¬ÿ¯ÿ°ÿ¬ÿ¦ÿ¯ÿ°ÿ¬ÿ³ÿ©ÿ«ÿ¡ÿÿÿ£ÿÿ«ÿÿ«ÿ¶ÿ§ÿ¬ÿ©ÿ©ÿÿÿÿ¦ÿ°ÿ¢ÿ¤ÿÿÿ¨ÿ­ÿ¼ÿ¯ÿ©ÿ²ÿ³ÿ¯ÿ«ÿºÿ±ÿ®ÿ¥ÿ ÿ­ÿ¹ÿ³ÿ®ÿ«ÿ¦ÿ§ÿ¯ÿ®ÿ¤ÿ¢ÿ«ÿºÿ®ÿ¨ÿ·ÿ©ÿÿ©ÿ®ÿ«ÿ§ÿÿ£ÿ´ÿÿ¡ÿ¨ÿ®ÿ¯ÿ©ÿ¬ÿ¥ÿ±ÿ¤ÿÿ¨ÿ¬ÿ¬ÿ»ÿµÿ¥ÿ¾ÿºÿ§ÿ·ÿ»ÿ¸ÿ±ÿ´ÿ¯ÿ§ÿ­ÿªÿªÿªÿ£ÿ­ÿ°ÿ©ÿ§ÿ¨ÿ«ÿ¨ÿÿ°ÿ¬ÿ£ÿ³ÿ¦ÿ ÿ§ÿ¦ÿ±ÿ­ÿ°ÿ±ÿ¦ÿ¬ÿ¤ÿÿ¤ÿ¯ÿ°ÿ­ÿªÿ°ÿ¤ÿÿÿ§ÿ¦ÿ¥ÿ¦ÿ¦ÿ¬ÿªÿ¥ÿÿÿ¨ÿ«ÿ¨ÿÿ¥ÿ­ÿ®ÿµÿ£ÿ§ÿ§ÿ¥ÿ¸ÿ­ÿ¬ÿ²ÿ¨ÿ¯ÿ¶ÿÿ§ÿ¤ÿ±ÿÊÿ«ÿ£ÿ±ÿ¯ÿ«ÿ¯ÿÿÿÿ¬ÿµÿ²ÿ¬ÿ¦ÿ¡ÿ¤ÿ¨ÿ§ÿ­ÿ³ÿ£ÿÿ}ÿÿ¦ÿ²ÿ®ÿªÿ³ÿµÿ­ÿªÿ·ÿ§ÿ­ÿ¦ÿ±ÿ´ÿ®ÿ°ÿ³ÿ§ÿ·ÿ±ÿ³ÿ´ÿ±ÿ¯ÿ³ÿ²ÿ±ÿ¼ÿ¶ÿªÿ®ÿ·ÿµÿ«ÿ®ÿ¸ÿ®ÿ¦ÿ¯ÿ»ÿ°ÿ¨ÿ¦ÿ·ÿ£ÿ¥ÿ°ÿ¶ÿ°ÿªÿÿ®ÿ¯ÿ§ÿ±ÿ®ÿ³ÿ°ÿ¬ÿ±ÿºÿ´ÿ®ÿ¨ÿÿÿ£ÿÿoÿxÿÿÿ³ÿ¯ÿ¨ÿ§ÿ¸ÿ±ÿ©ÿ§ÿ´ÿ¯ÿ¸ÿ­ÿ¹ÿªÿ«ÿ±ÿ©ÿ¨ÿ¤ÿ²ÿ¸ÿÿ¢ÿ´ÿ·ÿºÿ³ÿµÿ³ÿ°ÿ­ÿªÿ­ÿ¶ÿÁÿÆÿ¶ÿªÿ«ÿ£ÿ§ÿ¯ÿ³ÿ¼ÿÿ³ÿºÿ¹ÿ­ÿ²ÿ¨ÿ¯ÿªÿ¨ÿ®ÿ«ÿ§ÿ¸ÿºÿ²ÿ£ÿ¨ÿ¬ÿµÿ´ÿ±ÿºÿ­ÿ¦ÿ»ÿ´ÿÿ²ÿ¤ÿ¤ÿµÿ°ÿ«ÿ¶ÿ·ÿ¦ÿ°ÿ§ÿ²ÿ¸ÿ³ÿ³ÿ±ÿ£ÿ©ÿ¶ÿ¨ÿ«ÿµÿ«ÿ²ÿºÿ³ÿÿ ÿ¶ÿ¦ÿ¢ÿ¯ÿ«ÿ´ÿªÿ¹ÿ§ÿ¶ÿ©ÿÿ³ÿ­ÿ´ÿ°ÿ¸ÿ­ÿ¤ÿ£ÿ¥ÿ­ÿ³ÿ¦ÿ­ÿ­ÿ¥ÿÿÿ¦ÿ·ÿ´ÿ²ÿ§ÿ¯ÿ©ÿ®ÿ®ÿ¦ÿÿÿ¼ÿ¯ÿ¤ÿ§ÿ§ÿÂÿ´ÿ¸ÿµÿ¥ÿ ÿ¨ÿ´ÿ®ÿ§ÿ°ÿ¬ÿ¥ÿ«ÿ¥ÿ¢ÿ¬ÿ´ÿªÿ°ÿ²ÿ²ÿ´ÿ±ÿ¯ÿ¯ÿ³ÿ®ÿ±ÿÿ¤ÿ«ÿ­ÿ«ÿ¶ÿ±ÿÿ©ÿ¶ÿ¥ÿÿ¢ÿ¬ÿ³ÿ¥ÿªÿªÿ¼ÿ§ÿ¥ÿÆÿ¶ÿÿ³ÿºÿ«ÿÿÿ§ÿ¦ÿÿÿÿÿÿÿÿÿÿ¤ÿÿÿÿÿÿ®ÿÿÿÿÿÿ}ÿÿ¥ÿ©ÿ§ÿÿzÿÿÿÿÿÿÿÿÿÿÿoÿÿÿ ÿÿ£ÿÿÿÿÿÿÿÿÿÿÿÿÿÿÿÿÿÿÿÿÿ£ÿ¨ÿÿÿÿÿ£ÿÿÿÿ¢ÿÿÿÿÿÿÿÿÿÿÿÿÿÿÿÿÿÿÿÿ ÿ¡ÿ¢ÿÿÿÿÿÿÿ­ÿµÿÿÿÿªÿÿÿ¥ÿÿ´ÿ©ÿ«ÿ§ÿ­ÿ¦ÿ£ÿªÿÿÿ©ÿ¸ÿ¸ÿ·ÿ·ÿ§ÿÿÿ ÿÿªÿ¥ÿ¦ÿ±ÿ¨ÿ¯ÿºÿ°ÿ¦ÿ«ÿ³ÿ»ÿ¸ÿ²ÿ¬ÿ¨ÿÿ³ÿ¨ÿ®ÿ«ÿ¦ÿ¾ÿ¹ÿ¬ÿ³ÿµÿ±ÿ°ÿ®ÿ®ÿ²ÿ¸ÿ¹ÿ¬ÿ²ÿ¬ÿ¯ÿ®ÿ°ÿÿ«ÿ¨ÿ±ÿ©ÿ¢ÿ°ÿ©ÿ§ÿ¶ÿ¸ÿ¿ÿÄÿ²ÿ»ÿ©ÿ´ÿ¶ÿ ÿ ÿ°ÿ¼ÿ°ÿ°ÿªÿ­ÿ®ÿ¡ÿ¡ÿ¯ÿ²ÿ»ÿ´ÿ´ÿ°ÿ§ÿ ÿ¬ÿ³ÿÄÿ°ÿÆÿ¾ÿ¶ÿµÿ«ÿ¬ÿ·ÿ³ÿ°ÿ·ÿ´ÿ¦ÿ¨ÿ©ÿªÿ¦ÿ¨ÿ¦ÿ®ÿ®ÿ­ÿ©ÿ¤ÿ¨ÿ°ÿ°ÿ°ÿ¯ÿ«ÿ¨ÿ¤ÿ¤ÿ¯ÿ§ÿ¡ÿ£ÿ¸ÿ³ÿ©ÿÿÿ ÿ©ÿ²ÿ§ÿ³ÿ£ÿ«ÿÿ­ÿ³ÿ»ÿ­ÿ«ÿ®ÿ¸ÿ²ÿ«ÿ°ÿ¯ÿ¦ÿ¢ÿ°ÿ¥ÿÿ°ÿ½ÿ³ÿÿ²ÿ¥ÿÿÿÿ¡ÿÿÿ}ÿrÿ{ÿoÿÿcÿtÿÿÿ~ÿÿÿÿÿÿÿÿ ÿ©ÿÿÿ¥ÿ§ÿÿÿsÿ~ÿÿ{ÿÿÿÿÿÿÿÿÿÿÿÿÿÿÿÿ|ÿzÿ~ÿÿÿÿÿµÿ¯ÿ¹ÿ«ÿ°ÿ³ÿ´ÿ·ÿ±ÿªÿ¦ÿ ÿ¨ÿ­ÿªÿ®ÿ³ÿ¥ÿ©ÿ©ÿ¯ÿ±ÿ«ÿ«ÿ¨ÿÿ¦ÿ·ÿªÿ¼ÿÿÿ¥ÿ¿ÿ½ÿ¢ÿÿ¦ÿ­ÿ¨ÿ´ÿ±ÿªÿ²ÿÿÿ¢ÿÿ§ÿªÿ¤ÿ«ÿµÿ®ÿ¤ÿ¬ÿºÿ«ÿ¿ÿ¦ÿÅÿ¨ÿÿÿÿÿ­ÿ³ÿ¤ÿ¶ÿÿ«ÿ¦ÿ²ÿ³ÿ¨ÿªÿ¨ÿ©ÿ¨ÿ¬ÿµÿ­ÿ£ÿ¶ÿ ÿ£ÿ§ÿÿ¨ÿ©ÿ ÿ§ÿªÿ¤ÿ©ÿ¨ÿ¨ÿÿ¥ÿ²ÿ®ÿ¨ÿÿ¤ÿ¶ÿ´ÿ¤ÿ¢ÿ¯ÿ±ÿ®ÿÿ´ÿºÿÏÿ©ÿ¥ÿ©ÿ¡ÿ§ÿ²ÿ±ÿ¯ÿ«ÿ£ÿ§ÿ¹ÿºÿ¢ÿÿ¢ÿ¬ÿ±ÿ°ÿªÿ¥ÿ²ÿªÿ°ÿ­ÿ±ÿ³ÿ»ÿ¹ÿªÿ©ÿºÿ°ÿªÿÿÿ¨ÿ©ÿ¹ÿ´ÿ©ÿ§ÿ£ÿ¢ÿ«ÿ­ÿ¡ÿÿ®ÿ°ÿ²ÿ¬ÿ«ÿªÿ©ÿ³ÿ ÿ¬ÿ ÿ£ÿ¡ÿÿÿÿÿÿÿ¢ÿÿÿÿ¬ÿ¦ÿ«ÿ¨ÿ¬ÿ³ÿ¹ÿºÿ¨ÿ·ÿ©ÿ§ÿ¤ÿ¬ÿ­ÿ¨ÿ«ÿ²ÿ°ÿ­ÿ¢ÿ¥ÿ¦ÿ³ÿ©ÿ¥ÿªÿ©ÿ­ÿ´ÿ¦ÿ¢ÿ®ÿ¿ÿ£ÿ§ÿ©ÿ«ÿ©ÿ±ÿºÿµÿ´ÿ»ÿºÿ¶ÿ©ÿ¬ÿ¦ÿÿ¤ÿ°ÿ±ÿ®ÿ§ÿ­ÿ£ÿ£ÿÿ ÿ ÿÿ¢ÿ±ÿ¤ÿ°ÿÿ±ÿ±ÿ²ÿ±ÿ²ÿ²ÿ®ÿ¯ÿ¨ÿ²ÿ¯ÿ®ÿ¤ÿ¨ÿ¬ÿªÿ¬ÿ±ÿ´ÿÿ®ÿ³ÿ«ÿÿÿªÿ³ÿ­ÿ¤ÿ­ÿ£ÿ§ÿ®ÿºÿ¶ÿ¯ÿ¨ÿ¡ÿ¨ÿ³ÿªÿÿ§ÿ±ÿ¸ÿ²ÿ²ÿºÿ¶ÿ®ÿÀÿ«ÿ§ÿ¯ÿ¨ÿÿÿÿ¿ÿ´ÿ¯ÿ°ÿ³ÿ£ÿÿÿ ÿªÿ¦ÿ£ÿ¢ÿ¨ÿªÿ¨ÿ¨ÿ¥ÿ¨ÿ­ÿ¤ÿ·ÿÁÿ®ÿ©ÿ­ÿ¶ÿ­ÿ¢ÿ«ÿ¥ÿ¢ÿºÿ³ÿªÿ¬ÿ©ÿªÿ­ÿÿ¼ÿ»ÿ­ÿ«ÿ©ÿ¶ÿ½ÿ°ÿ£ÿ¨ÿ´ÿ·ÿ±ÿµÿ²ÿ«ÿ¨ÿªÿ¸ÿÃÿ¸ÿ©ÿÿ¦ÿ®ÿ¯ÿ®ÿ²ÿºÿ°ÿ¥ÿ¶ÿ¼ÿµÿ³ÿ­ÿ«ÿªÿªÿ¨ÿ©ÿ½ÿºÿ¿ÿ¬ÿ´ÿµÿ¶ÿ±ÿ ÿ¡ÿÉÿ»ÿ­ÿ¨ÿ°ÿ§ÿ£ÿ©ÿ ÿ©ÿÿ¯ÿµÿ©ÿÿ£ÿ«ÿ°ÿ¾ÿ»ÿÿÿÿxÿlÿoÿzÿÿÿ©ÿÿÿÿÿÿÿÿÿ¢ÿ¬ÿ ÿÿÿ¡ÿÿÿ¦ÿ­ÿ¢ÿ­ÿ±ÿ¨ÿ«ÿ¬ÿ²ÿ²ÿªÿ©ÿ¥ÿ¨ÿ´ÿ®ÿ¢ÿ§ÿ¦ÿ¡ÿ«ÿ±ÿÿ£ÿ«ÿÿ¯ÿ¥ÿÿÿÿÿÿÿÿ¦ÿÿ'ÿÁþºþêþÿvÿÿÿÿ¡ÿ©ÿ°ÿ«ÿÿÿÿÿvÿ~ÿwÿÿÿ¢ÿ¤ÿÿÿÿ°ÿÿhÿQÿNÿ|ÿ¡ÿ¯ÿ®ÿ¬ÿ·ÿ¿ÿ¥ÿ°ÿÿ¦ÿÿ¤ÿ©ÿ­ÿ®ÿ¡ÿÿÿÿ|ÿÿ ÿÿÿ©ÿµÿ²ÿªÿ®ÿ«ÿ¯ÿ£ÿ¦ÿ®ÿµÿ´ÿ¯ÿ«ÿ¡ÿ¤ÿªÿªÿ«ÿ®ÿ¯ÿ¡ÿ¨ÿ³ÿ¬ÿ¬ÿ¸ÿ¹ÿ¦ÿ¸ÿ°ÿ°ÿ¶ÿ³ÿ¬ÿ¯ÿ¶ÿ±ÿ¹ÿ§ÿ­ÿ°ÿ¹ÿ¨ÿ§ÿ¥ÿÿ¦ÿ¸ÿ°ÿ©ÿ¤ÿ§ÿ«ÿ­ÿ¤ÿ£ÿ¯ÿ°ÿ«ÿ±ÿ¯ÿ¡ÿ¤ÿµÿµÿÓÿÁÿ¯ÿ¬ÿ¯ÿ²ÿ¾ÿÇÿÀÿ¹ÿÿÿ©ÿ¸ÿ±ÿ«ÿ±ÿ´ÿ®ÿªÿ­ÿ°ÿ¿ÿ¬ÿªÿ³ÿ¡ÿÿÿ¤ÿ»ÿÄÿ­ÿ¯ÿ³ÿ®ÿ²ÿ¹ÿºÿ°ÿ¯ÿ´ÿ²ÿ­ÿ°ÿµÿ§ÿ­ÿ¬ÿ´ÿ ÿÈÿ¿ÿ°ÿ©ÿ²ÿ´ÿ¢ÿÿ¦ÿ°ÿ²ÿ©ÿ¢ÿ±ÿ´ÿ³ÿ¼ÿ¸ÿ±ÿ¹ÿ½ÿ´ÿ¯ÿ¦ÿ§ÿ§ÿ¡ÿ ÿ«ÿ¨ÿ¨ÿ¶ÿ¿ÿµÿ§ÿ§ÿ½ÿ±ÿ£ÿ«ÿ¿ÿ¹ÿ®ÿ­ÿ¨ÿ´ÿ¿ÿ¹ÿ­ÿ¦ÿ­ÿ ÿ¡ÿªÿ¹ÿ®ÿ¥ÿ¢ÿ§ÿ´ÿ¾ÿµÿ®ÿ»ÿ¹ÿ´ÿ¸ÿ´ÿÅÿÊÿ§ÿ£ÿ¬ÿ¼ÿ¹ÿ«ÿ°ÿ¸ÿ­ÿÿ­ÿ¹ÿ½ÿ§ÿ¤ÿ©ÿ°ÿ°ÿ±ÿ±ÿ¬ÿ¦ÿ ÿÿ²ÿ´ÿÿ³ÿ ÿ¡ÿ¶ÿ±ÿªÿ¦ÿ¡ÿ¨ÿ´ÿ³ÿ¯ÿ ÿ¡ÿ¦ÿµÿ±ÿ§ÿ¨ÿ¦ÿ®ÿ·ÿºÿ°ÿ¥ÿ«ÿ²ÿ­ÿÿ¢ÿÿ³ÿ¸ÿ°ÿ§ÿ£ÿ©ÿ±ÿ²ÿ«ÿ£ÿÿ¡ÿ°ÿ¬ÿ©ÿ½ÿ®ÿ©ÿ¨ÿ±ÿ­ÿ¦ÿ¯ÿµÿµÿºÿ¶ÿ©ÿ®ÿ®ÿ¥ÿ»ÿ±ÿ°ÿ±ÿ³ÿ¥ÿ¦ÿªÿ§ÿ£ÿ¯ÿ³ÿ¤ÿªÿ®ÿÿ«ÿ¦ÿ²ÿÁÿ©ÿÿ¤ÿ¨ÿ ÿ¦ÿ­ÿ­ÿ´ÿ³ÿ«ÿ´ÿ¦ÿ´ÿªÿ±ÿ´ÿ²ÿ¬ÿ°ÿªÿ¬ÿ§ÿ¨ÿ¯ÿ²ÿ°ÿ§ÿ¥ÿ²ÿ³ÿªÿ¥ÿ¯ÿµÿµÿ¬ÿ«ÿ±ÿ«ÿ¬ÿ§ÿ¢ÿ¦ÿ§ÿ¥ÿªÿ±ÿ¥ÿ±ÿ°ÿ±ÿ³ÿ®ÿ¢ÿ³ÿ¢ÿ¢ÿ¢ÿ§ÿ´ÿ±ÿªÿ³ÿ²ÿ²ÿ§ÿ­ÿ§ÿ´ÿÿ¿ÿ¸ÿ³ÿ¤ÿ°ÿ»ÿ¾ÿ³ÿ¤ÿ ÿ¥ÿ«ÿ¯ÿ¹ÿ²ÿ³ÿªÿÿ¡ÿ£ÿ¦ÿ®ÿÿªÿ´ÿ¶ÿ­ÿ¦ÿÿ¤ÿ²ÿµÿ¿ÿ­ÿ¦ÿ±ÿ¦ÿ ÿÂÿ¦ÿ¢ÿ¹ÿÿ ÿ§ÿ¦ÿ®ÿ¬ÿªÿ©ÿ¨ÿ¨ÿÿ£ÿªÿÿÿÿÿªÿÿ¤ÿ°ÿ´ÿÿÿÿ£ÿ©ÿ«ÿ ÿÿ¶ÿ£ÿÿ°ÿ¦ÿ©ÿ¬ÿ¥ÿ¨ÿ±ÿ£ÿÿÿÿÿÿ¢ÿ¥ÿ£ÿ¤ÿªÿ°ÿ¬ÿÿÿÿ¡ÿÿ¥ÿ¨ÿªÿÿ©ÿ¢ÿ¦ÿÿÿÿ¡ÿÿÿ©ÿ¦ÿÿ ÿÿÿ°ÿ«ÿ¨ÿ¨ÿÿÿ¡ÿÿÿÿ«ÿÿÿÿ¦ÿªÿ¥ÿ¤ÿ§ÿ¡ÿÿªÿ¦ÿ¦ÿ¦ÿ¢ÿ¥ÿ§ÿ ÿ³ÿ¥ÿ¨ÿ´ÿªÿ¹ÿ¼ÿ§ÿ§ÿÿ¢ÿ¯ÿ¾ÿ±ÿÿ¬ÿ±ÿ£ÿ¬ÿ¾ÿ½ÿ²ÿ¸ÿÿ·ÿ©ÿ¬ÿ©ÿ°ÿ¶ÿ¯ÿ«ÿÿ ÿ®ÿªÿ£ÿ¥ÿ¬ÿ°ÿ´ÿ»ÿ·ÿ¨ÿ¡ÿ¨ÿ¡ÿ°ÿ¤ÿ¨ÿ³ÿ£ÿ«ÿ¹ÿ¾ÿ²ÿ¢ÿºÿ±ÿ³ÿ­ÿ±ÿ°ÿ¯ÿ·ÿµÿ³ÿ±ÿ©ÿ°ÿ©ÿ®ÿ­ÿÿ¦ÿ«ÿ¨ÿÿ£ÿ­ÿ°ÿ°ÿ¸ÿ­ÿ©ÿ¯ÿ±ÿ²ÿºÿ¸ÿ¶ÿ±ÿ«ÿ­ÿ³ÿµÿ«ÿ®ÿ¶ÿ«ÿÿ©ÿ½ÿ¯ÿ°ÿ¨ÿ½ÿ±ÿ¸ÿ·ÿ¦ÿªÿ¤ÿªÿ´ÿ¨ÿ©ÿ«ÿ²ÿ¤ÿÿ§ÿ©ÿ¤ÿÿÿ­ÿ²ÿ«ÿ¡ÿ±ÿ¹ÿ±ÿ»ÿÿ£ÿ¬ÿµÿ¥ÿ¿ÿ¾ÿ¶ÿ¾ÿ±ÿ«ÿ®ÿ¯ÿºÿÅÿ¶ÿ¥ÿ¥ÿ«ÿ¨ÿÿ¥ÿ®ÿ¹ÿ¼ÿ±ÿ±ÿ»ÿ½ÿ¸ÿµÿ¯ÿ§ÿ·ÿ¨ÿºÿ·ÿªÿ±ÿ´ÿ­ÿ·ÿ®ÿ§ÿ²ÿ¯ÿ²ÿµÿ±ÿµÿ³ÿ³ÿ®ÿ©ÿºÿªÿ¤ÿ¨ÿ¸ÿ­ÿ¡ÿ«ÿ¦ÿ»ÿÿ¸ÿ¸ÿ°ÿ²ÿ¯ÿ°ÿ¸ÿ²ÿ£ÿ¯ÿ©ÿ­ÿ¦ÿÿÿÿÿ¨ÿ±ÿ¹ÿ»ÿ´ÿ³ÿ£ÿ¦ÿ§ÿ±ÿ»ÿªÿ¦ÿÿ®ÿ¦ÿÿ§ÿ°ÿ°ÿ²ÿÿÿ¤ÿ©ÿ§ÿ®ÿ¹ÿ«ÿªÿ¬ÿ²ÿ³ÿ®ÿ°ÿ±ÿ²ÿ³ÿ¯ÿ¯ÿ®ÿ¶ÿ¯ÿÿ¥ÿÿ°ÿ­ÿÁÿ¨ÿ·ÿ¶ÿ¶ÿ¯ÿ ÿ½ÿÿ¥ÿªÿ­ÿ±ÿÿ²ÿ§ÿÿ¨ÿ²ÿ³ÿ©ÿ©ÿ·ÿ¶ÿ¯ÿ«ÿ£ÿ¤ÿ¨ÿ«ÿ¯ÿ§ÿ«ÿªÿ£ÿ©ÿ®ÿÿ ÿ°ÿÿ±ÿ±ÿ±ÿ«ÿ»ÿ¬ÿ¦ÿ³ÿ«ÿ ÿÿ¢ÿÿoÿÿ§ÿ«ÿ®ÿÿÿ¨ÿ¶ÿ·ÿ¬ÿ¦ÿ©ÿ¤ÿ¤ÿ´ÿ§ÿÿÿ°ÿµÿ±ÿ¡ÿÿ¦ÿÿ³ÿ¯ÿ·ÿ»ÿ·ÿÿ´ÿ­ÿÿ¨ÿ®ÿ³ÿ¨ÿµÿ²ÿ­ÿ°ÿ¸ÿ´ÿ³ÿ¶ÿ»ÿ°ÿ´ÿ«ÿÿ¨ÿ§ÿ¥ÿ¥ÿ¤ÿ²ÿ¹ÿ°ÿ¤ÿÿ¥ÿ£ÿ¯ÿ¸ÿ¥ÿ§ÿ¬ÿµÿ«ÿ³ÿ©ÿ­ÿ«ÿ¶ÿ£ÿ©ÿ¨ÿ¦ÿ±ÿ°ÿ­ÿ°ÿ§ÿ´ÿ³ÿµÿ³ÿ¤ÿ¢ÿ°ÿ­ÿªÿ¬ÿ´ÿ¦ÿÿÿ¤ÿ¢ÿ­ÿ©ÿ¨ÿ¨ÿ¡ÿ¡ÿÿ£ÿ ÿÿÿ¨ÿ ÿ´ÿ¯ÿ«ÿ¥ÿÿ¢ÿ§ÿ®ÿÿzÿLÿ\ÿÿ«ÿ¥ÿÿÿ°ÿÿÿ¬ÿ±ÿªÿ­ÿ¥ÿ§ÿ¢ÿ¤ÿ¦ÿ¡ÿ£ÿ«ÿ¬ÿÿÿ¢ÿ¦ÿÿ ÿ¦ÿ¥ÿ­ÿ¦ÿ°ÿ£ÿÿ¡ÿ®ÿ¹ÿ£ÿ·ÿ©ÿÿ¨ÿ¤ÿ¡ÿ¨ÿ¥ÿ²ÿ³ÿ®ÿÿ£ÿ·ÿÿ¦ÿ¨ÿ§ÿªÿ¤ÿ«ÿ¨ÿ«ÿ¬ÿÿ£ÿ±ÿ¬ÿ©ÿ­ÿ¬ÿ§ÿÿÿÿ¤ÿ¦ÿ§ÿ¢ÿ¦ÿ¥ÿ²ÿ¨ÿÿ¦ÿ©ÿ¨ÿ­ÿÿ¤ÿÿÿ¯ÿ«ÿÿ¸ÿ£ÿÿÿ¬ÿÿ®ÿ®ÿ­ÿ²ÿÿªÿ±ÿ²ÿ«ÿ³ÿ¨ÿ­ÿ²ÿªÿ£ÿ¦ÿ¦ÿ¢ÿÿ©ÿ©ÿÿÿªÿ¾ÿ²ÿÿ¨ÿ¼ÿ­ÿÿ©ÿ³ÿ®ÿ§ÿ¥ÿ¦ÿ ÿµÿ¢ÿ¶ÿ¾ÿÿÿ§ÿÀÿ¸ÿ«ÿ¨ÿ¤ÿµÿ¶ÿ¬ÿ ÿ©ÿÿÿ ÿ¥ÿ­ÿ¦ÿ£ÿ®ÿ­ÿ£ÿ¹ÿÄÿªÿ¬ÿÿÿ¢ÿ®ÿ¡ÿÿÿÿ¥ÿ¥ÿ©ÿ¨ÿÿ´ÿÁÿ®ÿ°ÿ¯ÿ¢ÿ¢ÿ©ÿ£ÿ¢ÿ¤ÿÿ£ÿ ÿ¡ÿ ÿ«ÿ¬ÿ«ÿÿ¦ÿÿ ÿ®ÿ©ÿ·ÿ¬ÿ¶ÿÿÿÿ¯ÿ©ÿ¥ÿ£ÿ²ÿ¶ÿ¬ÿ±ÿªÿ§ÿ¤ÿ©ÿ°ÿ©ÿÿ¡ÿ°ÿ¶ÿ°ÿ¥ÿÿ¤ÿ¥ÿÿ¶ÿ±ÿ¡ÿÿ¦ÿÿ ÿÿ¥ÿ­ÿ­ÿÿ¤ÿ¡ÿ¤ÿµÿÿÿ¤ÿ¶ÿ¤ÿ§ÿÀÿ¾ÿ¬ÿ°ÿ«ÿ¥ÿ¼ÿ§ÿÿÿ¯ÿ«ÿ¬ÿÿ§ÿ¡ÿÿÿ®ÿ¯ÿ¨ÿ¥ÿ¥ÿ®ÿ«ÿ¡ÿ¢ÿ¥ÿªÿ¨ÿ§ÿµÿ¿ÿ»ÿ­ÿµÿªÿ±ÿ¸ÿ¯ÿ¨ÿ ÿ«ÿÿÿ­ÿÿ¨ÿ°ÿÿÿ¸ÿÿ®ÿÿÿÿªÿ²ÿ¬ÿ¦ÿ¦ÿ·ÿ¦ÿ¡ÿ¯ÿ­ÿ³ÿ°ÿ§ÿ¥ÿ§ÿ¬ÿ®ÿ´ÿ¹ÿ¨ÿ­ÿ°ÿ¥ÿ©ÿ¯ÿ±ÿ¯ÿ«ÿ¦ÿ©ÿ·ÿ§ÿÿ´ÿ©ÿÿ­ÿÁÿ®ÿ¦ÿ§ÿ¶ÿ³ÿ¸ÿÿ§ÿ¥ÿ¸ÿ¡ÿ¡ÿÿ­ÿ ÿµÿÿ¥ÿ¨ÿ¹ÿ§ÿ¦ÿ²ÿ¦ÿ¬ÿ¦ÿÿÿ­ÿ¬ÿ®ÿ¥ÿ¦ÿ§ÿ±ÿ¯ÿ¯ÿªÿ§ÿ«ÿ©ÿ¨ÿ­ÿµÿ´ÿ¯ÿ®ÿ¨ÿªÿ«ÿ®ÿÿÿÿ­ÿ©ÿ±ÿ¤ÿ§ÿ¦ÿÿ©ÿ²ÿ¾ÿÿ°ÿ¯ÿ§ÿ¯ÿ¦ÿÿÿ ÿ©ÿ²ÿ°ÿªÿªÿªÿ´ÿ«ÿ«ÿµÿ±ÿ©ÿ¢ÿ¦ÿ®ÿµÿµÿ°ÿ£ÿÿ¬ÿ¥ÿ¢ÿ±ÿ¥ÿ¬ÿ¦ÿÿ¬ÿ¥ÿÿ¨ÿ§ÿ¨ÿ¦ÿ¨ÿ§ÿ¦ÿ©ÿÿÿÿÿ¥ÿ¤ÿ¢ÿ¤ÿ£ÿ¤ÿ©ÿ¥ÿÿ¤ÿ¯ÿ¶ÿ·ÿ²ÿ½ÿªÿÿªÿ¯ÿ³ÿ´ÿ´ÿ®ÿ©ÿªÿ¥ÿ¥ÿ«ÿ©ÿ§ÿ°ÿ¬ÿ¦ÿ´ÿµÿ·ÿ¸ÿµÿ¬ÿÿ£ÿ¤ÿ®ÿ¼ÿ¨ÿ³ÿµÿ ÿ´ÿµÿ·ÿ²ÿ¨ÿÿ¥ÿ¤ÿÿ¯ÿ¨ÿÿµÿÂÿ°ÿ¯ÿ¸ÿ¯ÿ¯ÿ®ÿ¯ÿ§ÿ£ÿ¬ÿ¨ÿ£ÿ¦ÿªÿ¯ÿ±ÿ®ÿ¤ÿ¥ÿ¡ÿ¤ÿ¨ÿ²ÿ­ÿªÿ²ÿ¶ÿ´ÿ£ÿ­ÿ·ÿ­ÿÿ¨ÿ©ÿ­ÿ¤ÿÿÿ­ÿ²ÿ¬ÿÿ¯ÿ¨ÿ¢ÿÿ¡ÿ±ÿ°ÿ©ÿ¥ÿ®ÿ¶ÿªÿÿ§ÿ¸ÿ»ÿ°ÿ§ÿ´ÿ·ÿ©ÿ­ÿ®ÿ¶ÿ°ÿªÿ®ÿ±ÿ«ÿÂÿ¥ÿ¹ÿ¬ÿªÿ¯ÿ³ÿ¨ÿ§ÿ¤ÿ»ÿ¾ÿ¨ÿ§ÿµÿ¶ÿ©ÿ­ÿªÿ£ÿªÿ¬ÿ¨ÿ«ÿ«ÿ«ÿ«ÿ§ÿ°ÿµÿÿÿ®ÿ¬ÿ³ÿ¹ÿ°ÿ´ÿ®ÿ®ÿ¦ÿ·ÿ©ÿ·ÿµÿ¹ÿµÿ¯ÿ¯ÿ¥ÿ§ÿ°ÿ±ÿ­ÿ¯ÿ©ÿ¦ÿ®ÿ³ÿÿ¥ÿ¬ÿªÿ©ÿ§ÿ§ÿ¨ÿÿ¡ÿ­ÿ¤ÿ¨ÿ¯ÿ©ÿ¨ÿ¥ÿ±ÿÿºÿ¼ÿ±ÿÄÿ¨ÿÆÿ§ÿ®ÿÁÿ­ÿ»ÿÿÿ¶ÿµÿ²ÿÿ¬ÿ¤ÿ¬ÿ·ÿ«ÿÿÿÿzÿÿ¦ÿ­ÿ§ÿ®ÿ¶ÿªÿ§ÿ©ÿ³ÿ«ÿµÿ³ÿ¯ÿ®ÿ­ÿ²ÿ¡ÿ¸ÿ®ÿ¦ÿ«ÿÿ¡ÿ¯ÿ¶ÿ¯ÿ¢ÿªÿ®ÿ±ÿ¨ÿ¨ÿ´ÿµÿµÿ¯ÿ¥ÿÿÿ²ÿ¶ÿ¬ÿ±ÿ¼ÿ¿ÿ­ÿ·ÿ¯ÿ·ÿÊÿ¨ÿ³ÿÿ¡ÿ ÿ¥ÿ­ÿ³ÿ°ÿ¯ÿ²ÿ§ÿ¢ÿ¬ÿ¬ÿ±ÿµÿ¦ÿ¦ÿ¶ÿ±ÿ©ÿ¸ÿ¨ÿ­ÿÿÿ£ÿ³ÿ³ÿÿ¯ÿ¦ÿºÿ°ÿ¨ÿ¡ÿÿÿ ÿÿ¦ÿ¶ÿªÿ­ÿ¥ÿ§ÿ©ÿ§ÿªÿ­ÿ­ÿ¡ÿ­ÿ¡ÿ¢ÿ­ÿ­ÿ¶ÿ¿ÿ¶ÿ¯ÿ¢ÿ²ÿµÿ­ÿ³ÿ¯ÿ¦ÿ¦ÿ¡ÿªÿ­ÿ¦ÿ²ÿ²ÿ®ÿ¤ÿÿ®ÿ¶ÿ²ÿ¯ÿ¬ÿ²ÿ«ÿ«ÿ²ÿ¢ÿÿ¶ÿ¾ÿ¬ÿ±ÿÿ¬ÿ ÿ©ÿ»ÿ­ÿ¤ÿ¬ÿ£ÿÿÿ¬ÿ°ÿ¨ÿ§ÿ¤ÿÿÿ®ÿªÿ§ÿ®ÿ§ÿ´ÿ§ÿ®ÿÿ±ÿ±ÿ¯ÿÃÿ´ÿ°ÿªÿ¨ÿ­ÿ³ÿ°ÿ§ÿ©ÿ¯ÿ±ÿ¯ÿªÿ«ÿªÿ£ÿ¨ÿ¸ÿ¯ÿ¬ÿ²ÿ¯ÿ¤ÿ£ÿ¸ÿÿ´ÿÿÿ¡ÿÿÿÿÿ ÿÿÿÿÿÿªÿÿÿÿ¦ÿÿ¥ÿÿ§ÿÿÿÿÿÿÿÿÿÿÿÿÿÿÿÿÿÿÿÿÿÿÿÿ¢ÿÿÿÿÿÿÿÿÿÿÿÿÿÿÿÿÿ¤ÿÿÿÿÿÿÿÿ ÿÿÿÿÿÿÿÿÿÿÿ ÿ¡ÿ ÿÿÿÿÿ¡ÿ°ÿÿÿÿÿÿÿÿ¡ÿÿÿÿÿÿÿÿÿÿÿ ÿ ÿÿÿÿ¬ÿ²ÿ¹ÿ«ÿ¨ÿ¤ÿ©ÿ£ÿÿ¤ÿ¢ÿ¥ÿ¤ÿ¢ÿ´ÿ¸ÿ±ÿ°ÿ¤ÿÿÿÿ¦ÿÿ©ÿ¤ÿÿ¥ÿ³ÿ¬ÿ®ÿ®ÿ´ÿµÿ³ÿ¼ÿ¨ÿÿ±ÿ«ÿÿºÿ³ÿ«ÿÇÿ±ÿ´ÿ¯ÿÿ¹ÿ·ÿ²ÿ¯ÿ§ÿ¦ÿ§ÿ¯ÿ¹ÿ²ÿ²ÿªÿ£ÿ£ÿ±ÿ¥ÿ¯ÿ·ÿ¸ÿ¦ÿ¨ÿ¬ÿ¥ÿÿ¤ÿ°ÿ´ÿ¯ÿ¤ÿ¯ÿ­ÿÿ²ÿ¡ÿ´ÿ©ÿ¨ÿ ÿ ÿ¦ÿ¥ÿ¨ÿ£ÿ«ÿ¯ÿ¢ÿ³ÿ¥ÿ³ÿ¹ÿ¡ÿ©ÿ«ÿ²ÿ¶ÿ¼ÿ¯ÿ«ÿ«ÿ©ÿ¢ÿÿÿÿÿÿ·ÿÄÿ°ÿ»ÿÿ£ÿÿ«ÿ¯ÿ§ÿ¦ÿ¥ÿÿ£ÿ°ÿ°ÿªÿ¦ÿ¨ÿ§ÿ¤ÿÿ¤ÿ¬ÿ´ÿ¥ÿ­ÿ²ÿ®ÿ·ÿµÿ°ÿ¼ÿ»ÿ³ÿ±ÿ©ÿ£ÿ¯ÿ¬ÿ©ÿ­ÿ±ÿ¦ÿ«ÿ°ÿ¬ÿ­ÿªÿ¥ÿªÿ¤ÿ®ÿÿÿÿ«ÿ²ÿ¡ÿÿÿÿÿ¡ÿÿÿÿÿsÿ}ÿqÿuÿlÿoÿzÿnÿ{ÿÿÿÿÿ~ÿÿÿ¤ÿÿÿÿÿÿÿzÿÿÿÿÿÿÿÿÿÿÿÿÿÿÿÿÿÿÿÿÿÿÿÿÿ¤ÿ¯ÿ³ÿÿ´ÿ³ÿ¶ÿºÿ§ÿÿ¥ÿÿÿµÿ´ÿ¨ÿ±ÿ¬ÿ¼ÿ ÿ¶ÿ¹ÿ¬ÿ¤ÿ§ÿ©ÿ®ÿ³ÿ¯ÿ¸ÿ¯ÿ·ÿ¤ÿÿ©ÿ²ÿ§ÿ«ÿ¥ÿ´ÿ¸ÿ«ÿ¯ÿ¥ÿ£ÿ»ÿ¥ÿ£ÿ¨ÿÿ¦ÿ­ÿ«ÿªÿ¬ÿ«ÿ©ÿ¥ÿ¦ÿ£ÿµÿ¸ÿ¯ÿ±ÿ³ÿÿ§ÿ­ÿ¯ÿ¬ÿÿÿ£ÿµÿ¨ÿ©ÿ¯ÿ¨ÿªÿ§ÿ®ÿ±ÿ²ÿ¸ÿ¸ÿ°ÿÿ¢ÿ£ÿ£ÿÿºÿ¬ÿ£ÿ¤ÿ©ÿ²ÿ·ÿ¯ÿ°ÿÿÿªÿ¬ÿ«ÿÿ§ÿ¶ÿ´ÿ¥ÿÿ«ÿ¶ÿ¯ÿ´ÿ ÿ§ÿ¡ÿ¬ÿµÿ­ÿ­ÿµÿ´ÿ¬ÿ¨ÿ±ÿ«ÿ¡ÿ³ÿ²ÿ£ÿ¡ÿ«ÿ¬ÿ¤ÿ¥ÿ¬ÿ¡ÿ§ÿ´ÿªÿ³ÿ¹ÿ»ÿ²ÿ¦ÿªÿ®ÿ¢ÿ§ÿÿÿÿÿ¤ÿµÿ±ÿªÿ©ÿ¬ÿ¯ÿ®ÿ£ÿÿ¡ÿ«ÿ±ÿ¦ÿ¢ÿ¯ÿ¾ÿ¶ÿ¤ÿ°ÿÀÿÿ¬ÿ¤ÿÿÿªÿ¤ÿÿÿÿÿ¡ÿÿ­ÿ°ÿ¨ÿ¦ÿ£ÿ­ÿ¸ÿ±ÿ«ÿ ÿ«ÿ®ÿ¯ÿ¥ÿ¦ÿ¢ÿ¥ÿ«ÿ±ÿ·ÿ¯ÿ¨ÿ§ÿ­ÿ­ÿ¦ÿ«ÿ²ÿ¶ÿºÿ¸ÿªÿ´ÿÿ¯ÿ£ÿÿ©ÿ­ÿ±ÿ¶ÿµÿ¶ÿ¿ÿ³ÿ«ÿ©ÿ¯ÿ®ÿ¨ÿ¥ÿ¡ÿ¡ÿ¯ÿÿÿÿ²ÿ ÿÿ§ÿ§ÿ£ÿ¤ÿ­ÿ¹ÿ£ÿ½ÿ»ÿ¶ÿ«ÿªÿµÿ¾ÿ¸ÿ¬ÿ²ÿÿ¥ÿ§ÿ¢ÿÿ¦ÿ·ÿ³ÿªÿ£ÿ¶ÿ¥ÿ¡ÿÿÿ¤ÿªÿ¯ÿªÿ­ÿ³ÿ±ÿ¿ÿºÿ£ÿ ÿ¨ÿ±ÿºÿ°ÿ©ÿÿÿ§ÿ«ÿ®ÿ¯ÿ¯ÿ°ÿ§ÿ¼ÿ¥ÿ¦ÿÿ¤ÿ´ÿ«ÿ¡ÿªÿÿ¦ÿºÿÃÿ¢ÿ¦ÿ¦ÿ©ÿ´ÿ²ÿªÿ£ÿ§ÿÿ©ÿ²ÿµÿ®ÿ¥ÿ­ÿ©ÿ²ÿÿÿ¥ÿ²ÿ¬ÿ§ÿ¯ÿ©ÿµÿ³ÿ®ÿ¦ÿ¤ÿ¯ÿ³ÿ¨ÿ§ÿ®ÿ­ÿ¼ÿ²ÿ±ÿ´ÿ°ÿ²ÿ´ÿ¨ÿ°ÿ¶ÿ²ÿ¶ÿªÿ¯ÿ¹ÿ³ÿ­ÿ¾ÿ«ÿ¯ÿ¢ÿÿ ÿ¬ÿ®ÿ¾ÿ»ÿ½ÿ½ÿ´ÿÆÿ°ÿ¬ÿ«ÿ¥ÿ«ÿ°ÿ­ÿ¯ÿ¾ÿªÿ³ÿ¯ÿ¶ÿºÿ®ÿ­ÿ¸ÿ©ÿ½ÿ³ÿÁÿ»ÿ³ÿ¦ÿÿÿÿÿªÿ²ÿ³ÿ·ÿªÿ¤ÿ°ÿ·ÿ¹ÿ¯ÿ§ÿÿÿÿzÿkÿrÿÿÿ ÿÿÿÿÿÿoÿ{ÿÿ¤ÿ¡ÿ£ÿ ÿÿ¨ÿ¦ÿ¥ÿ³ÿ»ÿªÿ¦ÿ°ÿ¤ÿ§ÿ¦ÿ¯ÿµÿ©ÿ¡ÿ£ÿ²ÿ¯ÿ±ÿ³ÿµÿ¹ÿ¯ÿ¡ÿ¥ÿÿÿ§ÿ¥ÿ­ÿ¤ÿÿÿÿ ÿ¡ÿ¡ÿÿÿÿ?ÿlþ±ý¾ýUþ²þeÿÿÿÿ¥ÿ²ÿ±ÿ¤ÿÿÿÿÿÿÿÿÿÿÿ¡ÿÿÿÿÿÿJÿIÿrÿÿÿÿ¥ÿ°ÿ»ÿ§ÿ©ÿÿÿÿÿ ÿ ÿ¥ÿ©ÿÿwÿNÿjÿ}ÿÿ«ÿ¨ÿ©ÿ¬ÿ§ÿ¦ÿÿ¹ÿµÿÿ¨ÿ²ÿ´ÿ¯ÿ°ÿ¶ÿ¯ÿ¯ÿ§ÿ¤ÿ¬ÿ²ÿ¸ÿ¬ÿ®ÿºÿµÿ²ÿ·ÿµÿ±ÿ®ÿ«ÿ©ÿ®ÿ®ÿ°ÿºÿ»ÿ²ÿ¸ÿ»ÿÿ±ÿªÿÂÿ¶ÿ·ÿ¸ÿ¤ÿ£ÿ±ÿ©ÿ´ÿ²ÿ¢ÿ¥ÿ«ÿ®ÿ°ÿ´ÿ³ÿ°ÿ³ÿ®ÿ®ÿªÿ¾ÿ·ÿ®ÿµÿ´ÿ³ÿ±ÿ§ÿ¥ÿ¨ÿ´ÿ°ÿ«ÿ¦ÿ­ÿ®ÿ­ÿ±ÿ·ÿ´ÿ­ÿ¬ÿªÿÇÿ³ÿ ÿªÿªÿ¬ÿ»ÿÁÿºÿ¸ÿºÿ­ÿ¤ÿ®ÿ¤ÿ¸ÿ®ÿ´ÿ®ÿ±ÿ¯ÿ¨ÿ¯ÿ³ÿ¡ÿ©ÿ³ÿÂÿ­ÿµÿ¶ÿ°ÿªÿ¦ÿ­ÿ´ÿ¨ÿÿ©ÿ³ÿ¨ÿ­ÿ²ÿ±ÿ´ÿ±ÿ°ÿ°ÿ­ÿ²ÿºÿ·ÿ§ÿ¦ÿÿ£ÿ³ÿ´ÿ¨ÿ­ÿ´ÿ¸ÿ¸ÿ°ÿºÿ±ÿ®ÿÿªÿ¾ÿÃÿ®ÿ­ÿ­ÿ¯ÿ´ÿ¯ÿ«ÿ¦ÿ¦ÿ­ÿ¯ÿ£ÿºÿ°ÿÿ«ÿ»ÿ¶ÿ°ÿ´ÿ¶ÿÀÿ°ÿÃÿ´ÿªÿ·ÿ¯ÿ³ÿµÿ¯ÿ­ÿ¬ÿ¨ÿ­ÿµÿ§ÿ¤ÿ¨ÿ¨ÿµÿ¥ÿ«ÿ®ÿ­ÿ­ÿ¤ÿÿ®ÿ¾ÿ±ÿ¶ÿ´ÿ½ÿÃÿ«ÿ®ÿ¦ÿ°ÿ·ÿ²ÿ®ÿ©ÿ¬ÿ·ÿ¯ÿ²ÿ­ÿÿÿ±ÿ¢ÿ»ÿ¢ÿÿ¨ÿ°ÿ¯ÿ²ÿ«ÿ£ÿ¹ÿ³ÿ¢ÿ¯ÿ¯ÿ¸ÿ¹ÿ·ÿ»ÿ®ÿªÿ²ÿ°ÿ¬ÿ§ÿÿ ÿ¡ÿ¨ÿÿ²ÿµÿ¯ÿ­ÿ³ÿ¬ÿ¸ÿÁÿ¯ÿ¯ÿ½ÿ®ÿ¦ÿ³ÿ«ÿµÿ¿ÿ±ÿ¯ÿ®ÿ®ÿ¨ÿ¢ÿ¦ÿ¦ÿ£ÿ©ÿ±ÿ¯ÿ³ÿÿÿ¨ÿ¸ÿ¸ÿ¥ÿÿ³ÿ¾ÿºÿ¨ÿ©ÿ±ÿ¯ÿªÿ§ÿ±ÿ¬ÿ¬ÿ£ÿÿ¡ÿ®ÿ¤ÿ²ÿ½ÿ´ÿ±ÿ¨ÿ®ÿ¶ÿ­ÿ¬ÿ«ÿ©ÿ¯ÿ­ÿ­ÿ©ÿ²ÿ¬ÿÂÿ¥ÿ§ÿ«ÿ°ÿ¸ÿ´ÿµÿ»ÿ­ÿÿ¥ÿµÿ¨ÿ·ÿ¦ÿ·ÿ¨ÿ¸ÿ­ÿ®ÿÿÿªÿ·ÿ´ÿ¬ÿ«ÿ°ÿ¶ÿ³ÿ½ÿ½ÿ¡ÿÿ¶ÿ·ÿÿ»ÿ³ÿ´ÿ¶ÿ¶ÿ°ÿªÿªÿªÿ®ÿµÿ³ÿ®ÿ®ÿ¥ÿ¡ÿ§ÿ¹ÿ°ÿ©ÿ©ÿ®ÿ­ÿ´ÿ®ÿ¬ÿ©ÿ©ÿ¼ÿºÿ¸ÿ°ÿ©ÿ´ÿÿµÿ§ÿÿ±ÿ·ÿ®ÿ³ÿ´ÿ¬ÿªÿ¡ÿÿ£ÿ©ÿ¨ÿ£ÿªÿ®ÿÿÿÿ¦ÿÿÿ¨ÿ·ÿ¡ÿ ÿ©ÿ¦ÿÿÿ©ÿ¢ÿ¡ÿ«ÿÿÿ ÿ«ÿ©ÿÿ©ÿ¨ÿ¸ÿ©ÿÿÿÿÿÿÿÿÿ¨ÿ¯ÿ¢ÿ¢ÿ§ÿÿÿ¢ÿÿÿ«ÿ®ÿªÿÿ§ÿÿÿÿÿªÿÿÿ ÿÿÿÿÿÿ ÿÿ¡ÿÿ©ÿÿ¨ÿÿÿÿ°ÿÿÿÿ§ÿ¥ÿÿÿ©ÿÿÿ«ÿ£ÿªÿ¯ÿ´ÿÿÿ¡ÿ ÿ«ÿ±ÿ­ÿ®ÿ¦ÿªÿµÿ²ÿ¯ÿ¸ÿ©ÿ¬ÿ»ÿ®ÿ¯ÿ¶ÿµÿ¯ÿ°ÿ¶ÿºÿ¸ÿ§ÿ³ÿ©ÿ©ÿ£ÿ¦ÿ¹ÿ¯ÿ²ÿ§ÿ¥ÿ­ÿ´ÿ²ÿ¯ÿ­ÿ®ÿ±ÿ¯ÿ²ÿ®ÿ­ÿ§ÿ°ÿ¤ÿ«ÿ¯ÿ¯ÿ²ÿ¨ÿ¯ÿ«ÿ©ÿ¦ÿ°ÿªÿ¥ÿ°ÿ§ÿ ÿ£ÿ°ÿ´ÿ°ÿ³ÿ¨ÿ±ÿ ÿµÿ°ÿ¢ÿ«ÿ¶ÿ«ÿ§ÿÿ¨ÿ«ÿ¬ÿ¿ÿ»ÿ¦ÿ¢ÿ¦ÿ¶ÿµÿ§ÿ±ÿ³ÿ­ÿ³ÿ¯ÿ®ÿ©ÿ¥ÿ­ÿ«ÿÿ£ÿ·ÿ­ÿÿ­ÿÅÿ©ÿ­ÿ±ÿ¡ÿµÿ´ÿ¯ÿ¨ÿ¡ÿªÿ·ÿ¹ÿ®ÿ§ÿ«ÿ«ÿ¯ÿªÿÿ­ÿ¯ÿ­ÿ¦ÿ´ÿ²ÿ¶ÿ¢ÿÿ¿ÿ¯ÿÆÿ°ÿ³ÿ³ÿ¹ÿ§ÿ£ÿ­ÿ°ÿªÿ¥ÿªÿ¯ÿ°ÿ¦ÿÿ¦ÿ¬ÿ³ÿ±ÿ«ÿ¬ÿ©ÿ©ÿ±ÿ®ÿºÿ®ÿ³ÿ®ÿ´ÿªÿ®ÿ«ÿªÿ±ÿ°ÿ¨ÿ­ÿªÿ¦ÿ«ÿ³ÿ°ÿ°ÿ»ÿ»ÿªÿ¥ÿ¯ÿ¤ÿ¯ÿ±ÿ¤ÿ ÿ­ÿ®ÿ³ÿ¤ÿÿ¬ÿÿ§ÿÿ°ÿ¬ÿ¡ÿ¿ÿ¯ÿ­ÿ®ÿ­ÿ©ÿ¹ÿ°ÿ¬ÿ¸ÿµÿ ÿÿ¯ÿµÿ¸ÿ¬ÿªÿ¶ÿ«ÿ°ÿ³ÿ¸ÿ³ÿ°ÿ¤ÿ°ÿÿ¤ÿ¡ÿÿ¡ÿ§ÿ¡ÿ¤ÿ§ÿ¬ÿ¤ÿ©ÿ«ÿ§ÿ¨ÿ¯ÿ³ÿ­ÿ¬ÿ­ÿ­ÿ£ÿÿÿ¬ÿ³ÿ¸ÿºÿ¡ÿÿ¥ÿ¨ÿÿªÿÿºÿ§ÿ§ÿºÿ²ÿÿÿ¦ÿÿ£ÿ±ÿ®ÿ°ÿ ÿ¬ÿ¨ÿ«ÿ«ÿ¤ÿ­ÿ¹ÿªÿ ÿ§ÿ¨ÿ­ÿ­ÿ¤ÿÿ¡ÿ¤ÿ¥ÿ ÿ©ÿ­ÿÿÿ¯ÿÿºÿ¬ÿ´ÿ¥ÿ´ÿ¥ÿ ÿ°ÿ¨ÿÿ­ÿÿÿÿ£ÿªÿ­ÿ¬ÿÿÿÿÿ£ÿ¡ÿ¨ÿ²ÿ¨ÿ£ÿÿ¥ÿªÿ¤ÿ§ÿ¥ÿÿÿÿµÿ«ÿ©ÿÿ ÿÿÿµÿ­ÿ«ÿ¯ÿ¢ÿ¤ÿ¦ÿ­ÿÿ«ÿ²ÿ¤ÿ¢ÿ³ÿ¼ÿ»ÿ¨ÿ¡ÿÿÿ®ÿµÿ©ÿ ÿ¦ÿ®ÿµÿ¼ÿ·ÿ¨ÿ ÿ¥ÿÿ´ÿ±ÿ¡ÿ¤ÿ®ÿ£ÿ¢ÿªÿ§ÿªÿ±ÿºÿÿ¥ÿ¦ÿ®ÿ®ÿ®ÿ±ÿ§ÿ¤ÿ¥ÿ¦ÿ±ÿºÿ¢ÿÿ¦ÿ¬ÿ­ÿ¦ÿ¢ÿ¦ÿ¦ÿ®ÿ®ÿ­ÿ¶ÿµÿ³ÿ®ÿ¤ÿ¨ÿÿÿ¤ÿ©ÿ ÿ¡ÿ±ÿÁÿ³ÿ±ÿÿÿÿ£ÿ§ÿÿÿsÿNÿÿÿÿ¨ÿ¨ÿºÿ¦ÿªÿ¬ÿ­ÿ¬ÿ­ÿ§ÿ ÿ¥ÿ¨ÿÿ¢ÿ±ÿ«ÿ©ÿ¡ÿ®ÿµÿ ÿÿ¥ÿ§ÿ¬ÿ®ÿ¡ÿ­ÿ¤ÿÿ§ÿÿ²ÿ°ÿÿ£ÿ³ÿ¤ÿÿ°ÿ´ÿ©ÿ¯ÿ«ÿ¥ÿªÿ©ÿ´ÿÿÿ¨ÿ¤ÿ¨ÿ©ÿ±ÿ¦ÿ¤ÿ«ÿ¯ÿ°ÿ¨ÿ ÿ¬ÿ±ÿ¯ÿµÿ©ÿÿ¡ÿ©ÿ¤ÿ¨ÿ¢ÿ¦ÿ­ÿ°ÿ©ÿ¡ÿªÿ ÿ²ÿµÿ ÿ¡ÿÿ¢ÿ²ÿ¥ÿÿªÿµÿÿ ÿ¯ÿ ÿ«ÿ±ÿ­ÿ¦ÿÿ§ÿ±ÿ­ÿ¨ÿ¡ÿÿ«ÿ§ÿ«ÿ­ÿ¥ÿ ÿ¥ÿ²ÿ®ÿ¤ÿ®ÿ±ÿ¯ÿ­ÿ©ÿ®ÿ¢ÿ£ÿ¢ÿ°ÿ®ÿ¤ÿ±ÿ¯ÿ©ÿÿ¡ÿ§ÿ¤ÿ¼ÿ§ÿÿ­ÿÁÿÿÆÿ¨ÿºÿ¨ÿ«ÿ ÿ¦ÿÿÿ¡ÿ­ÿ¥ÿÿµÿ¤ÿ¬ÿ«ÿ¥ÿ ÿÿ¨ÿ¡ÿ­ÿÿÿ¦ÿ°ÿªÿuÿhÿÿ­ÿ³ÿ±ÿ°ÿ§ÿ¯ÿ©ÿ®ÿ¢ÿ¸ÿÈÿ±ÿ®ÿÁÿ«ÿ®ÿ¨ÿÿ ÿ¥ÿÿÅÿ¤ÿ®ÿ§ÿ®ÿ¢ÿ¦ÿ¨ÿ´ÿ«ÿ¥ÿÿ¡ÿ¨ÿ©ÿ¦ÿÿ¡ÿ ÿ¡ÿÿ¥ÿ¯ÿ¦ÿ ÿÿÿ§ÿ©ÿ¥ÿ¡ÿÿ«ÿ²ÿ«ÿ«ÿ¨ÿ©ÿ¥ÿ­ÿ­ÿ¦ÿ­ÿ¨ÿ¤ÿÿÿ¬ÿªÿ¬ÿÿ¨ÿ ÿ¨ÿ³ÿ«ÿªÿÿÇÿ´ÿ«ÿ¦ÿ¾ÿÿÿ¬ÿ­ÿºÿ¬ÿ¸ÿ¯ÿ¯ÿ¯ÿ¿ÿ«ÿÿªÿ£ÿÿ¬ÿ±ÿªÿ¡ÿ¤ÿ¨ÿ£ÿÿ«ÿ±ÿ¬ÿ°ÿ¬ÿ«ÿ²ÿ®ÿ»ÿ¸ÿ¦ÿ²ÿ¿ÿºÿ·ÿ¨ÿ©ÿ¬ÿ¬ÿ®ÿ¨ÿ²ÿÿ©ÿ°ÿ­ÿªÿ¯ÿºÿºÿ­ÿ¡ÿ®ÿ«ÿ­ÿ´ÿÿÿ¢ÿ¤ÿ¤ÿ²ÿ¯ÿ£ÿ©ÿ¤ÿÿ®ÿ±ÿªÿ²ÿ²ÿ£ÿ§ÿ§ÿ¢ÿ¦ÿ ÿ¤ÿ¨ÿ¡ÿ¨ÿ¬ÿ¨ÿ­ÿªÿ¦ÿ¶ÿ²ÿ»ÿ¤ÿªÿ±ÿÿÿ¡ÿ®ÿ¨ÿ°ÿ´ÿÿ¶ÿÿ£ÿ§ÿ¯ÿÿ­ÿ¡ÿ¦ÿ§ÿÿµÿ­ÿ½ÿÿµÿµÿ¡ÿÿÿÿ ÿ¦ÿ¬ÿ´ÿ ÿÿ«ÿ®ÿªÿªÿ®ÿ·ÿ«ÿ¨ÿ­ÿ¯ÿ§ÿ®ÿ¨ÿªÿ¸ÿ¯ÿÿ»ÿ·ÿ«ÿÿÿ¯ÿ¨ÿ¾ÿªÿ­ÿºÿ¼ÿ·ÿ±ÿÿÿ¦ÿ¬ÿ«ÿÿÿ°ÿµÿ±ÿªÿ°ÿ¹ÿ­ÿ®ÿ­ÿ­ÿ¬ÿ°ÿ°ÿ¨ÿ¨ÿ©ÿªÿ¢ÿ¥ÿ°ÿ¤ÿªÿ­ÿªÿ¯ÿªÿ¯ÿ ÿ¡ÿ¥ÿÿ¡ÿ­ÿ¬ÿªÿÿÿ¢ÿÿÿ­ÿÿ³ÿ¶ÿ²ÿ¨ÿ¨ÿÿÿ±ÿ­ÿ¯ÿ°ÿ¶ÿ¤ÿ£ÿ³ÿÿ©ÿÿÿ£ÿºÿºÿ®ÿ¨ÿ¬ÿ°ÿªÿ¯ÿ¨ÿ¢ÿ±ÿªÿ©ÿ®ÿ§ÿ¡ÿ¤ÿ¬ÿ²ÿ²ÿ±ÿ´ÿ¨ÿ«ÿ­ÿÈÿÿ¿ÿ ÿ®ÿ«ÿÿ¥ÿ´ÿ¬ÿÿÿµÿ¤ÿÿÿ®ÿ¨ÿ²ÿ¸ÿ³ÿ´ÿÿÿ±ÿ¨ÿªÿ¯ÿ®ÿ¶ÿ°ÿªÿ©ÿÿ¡ÿ©ÿ¢ÿ¤ÿ¯ÿ±ÿ´ÿÃÿªÿ¶ÿºÿ¯ÿÿ£ÿ®ÿ¯ÿ²ÿ¢ÿÿ ÿ±ÿ®ÿ¡ÿ¦ÿ±ÿ®ÿ¥ÿ¡ÿ¬ÿ²ÿ«ÿ¦ÿ­ÿ²ÿ­ÿ¦ÿ©ÿ³ÿ¹ÿ³ÿ¬ÿ®ÿ®ÿ¨ÿÿ¶ÿ¥ÿÿ£ÿ¢ÿ°ÿ ÿ ÿ²ÿ¹ÿÿÿ¤ÿ«ÿ§ÿ«ÿ®ÿ³ÿ³ÿ©ÿ±ÿ©ÿ¦ÿ­ÿ§ÿ¤ÿ«ÿ£ÿ¯ÿ½ÿ¬ÿ¤ÿ·ÿ¶ÿÿ§ÿ¿ÿ°ÿ¦ÿ¨ÿ¨ÿ±ÿ³ÿ°ÿ²ÿ®ÿ©ÿ­ÿ´ÿ¬ÿ¸ÿ®ÿ°ÿ±ÿµÿ ÿÿ¦ÿ©ÿ³ÿ²ÿ°ÿ¥ÿ´ÿ¯ÿ¬ÿÿÿ§ÿ­ÿ­ÿ­ÿ­ÿ§ÿ¥ÿ­ÿ´ÿ°ÿ¨ÿ¦ÿ±ÿªÿ£ÿÿÿ§ÿ«ÿ¢ÿ­ÿ§ÿ¥ÿ«ÿÿ¶ÿ¥ÿ«ÿ¥ÿ¯ÿ»ÿµÿ¯ÿ¨ÿ£ÿ¢ÿµÿ¾ÿ²ÿ¯ÿ ÿÿWÿMÿÿ¯ÿ¦ÿ±ÿ¼ÿ®ÿ©ÿ¦ÿ©ÿ¡ÿ¬ÿ»ÿ­ÿ«ÿ©ÿ±ÿªÿÂÿ´ÿ¹ÿªÿ¦ÿªÿªÿ¬ÿ²ÿ¤ÿ­ÿ´ÿ©ÿªÿ©ÿªÿ°ÿ°ÿªÿ¢ÿ§ÿ´ÿ®ÿ¤ÿ¡ÿÿ®ÿ¶ÿµÿ¼ÿ«ÿ¯ÿ§ÿ­ÿ´ÿÿ¯ÿÿ ÿ¬ÿ´ÿ¶ÿ°ÿ²ÿ²ÿ«ÿ­ÿ«ÿ¥ÿ¢ÿ¢ÿ¥ÿ©ÿ¯ÿ¹ÿ´ÿ¤ÿ®ÿ¥ÿÿ¢ÿ°ÿ¬ÿÿªÿ¬ÿ±ÿ©ÿ¦ÿ©ÿ¬ÿ·ÿ¡ÿ¢ÿ¸ÿ¼ÿ©ÿ§ÿ¤ÿ¢ÿÿ¥ÿ³ÿ­ÿ¬ÿ¤ÿ ÿ¥ÿ«ÿ¦ÿ°ÿ¬ÿ·ÿ¼ÿ±ÿ£ÿ¤ÿ§ÿªÿ ÿ¤ÿ«ÿ´ÿ¬ÿªÿ±ÿ¯ÿµÿ½ÿ³ÿ¦ÿ«ÿ¶ÿ²ÿ¬ÿ¬ÿ¨ÿµÿµÿµÿ¼ÿ¡ÿ¨ÿ¹ÿ¤ÿ¸ÿ³ÿ¢ÿ¡ÿ¥ÿÿ¦ÿÿ¨ÿ·ÿªÿ¦ÿ¬ÿÿÿ§ÿ ÿ¥ÿ£ÿÿ´ÿ©ÿ³ÿ¯ÿ­ÿ¤ÿªÿªÿ´ÿ®ÿ°ÿ¶ÿ¶ÿ¸ÿ±ÿ¥ÿ©ÿ·ÿ­ÿ«ÿ·ÿ¶ÿ®ÿ­ÿ±ÿ²ÿ«ÿ­ÿ´ÿ¶ÿ³ÿ¬ÿ­ÿÿÿºÿÿ±ÿ¯ÿ¼ÿÿÿ¥ÿ¢ÿÿÿ­ÿ¤ÿÿÿÿÿÿÿÿÿÿÿÿÿÿÿÿÿÿÿÿÿÿÿÿÿÿÿ¦ÿÿÿÿÿÿÿÿÿÿÿÿÿÿÿÿÿÿÿÿÿ¢ÿÿÿÿÿÿÿÿÿÿ¤ÿÿÿ ÿÿÿÿÿÿÿÿÿÿÿÿÿÿÿÿÿÿÿÿÿ²ÿÿÿÿÿÿÿÿÿÿÿÿÿ¡ÿÿÿ¤ÿ¡ÿ¢ÿÿÿÿ¦ÿÿ¦ÿ¤ÿ§ÿÿ¶ÿÿ¦ÿÿ¬ÿªÿ£ÿ¤ÿ¡ÿ¡ÿ®ÿ³ÿ¨ÿ¢ÿ©ÿÿ ÿÿ¦ÿ¤ÿÿ®ÿ¤ÿ¥ÿ±ÿ¦ÿ¢ÿ«ÿ³ÿ¹ÿ¾ÿ¸ÿ­ÿ¥ÿ¶ÿ¬ÿ¯ÿ¾ÿ³ÿ¾ÿÿÿ¢ÿ¶ÿÿ¡ÿ¯ÿ³ÿªÿ¬ÿ°ÿ§ÿ©ÿ°ÿ¬ÿ²ÿ·ÿÿÿ¥ÿ¡ÿ±ÿ³ÿÿÿ­ÿ­ÿªÿ¦ÿ­ÿ¸ÿ±ÿ®ÿ¯ÿ§ÿ¼ÿ¡ÿ¯ÿ¯ÿ«ÿ¹ÿ­ÿÿ¤ÿÿ£ÿ±ÿ®ÿ«ÿ¥ÿ¡ÿ¨ÿ¦ÿ­ÿ¶ÿÿ°ÿ·ÿªÿ¢ÿµÿ¤ÿ©ÿ­ÿ«ÿ¤ÿ¥ÿ¥ÿÿ¦ÿªÿ¸ÿÆÿ±ÿ¦ÿÿ¨ÿ¼ÿ´ÿ±ÿ«ÿ©ÿ¦ÿÿ¢ÿµÿ¸ÿ¯ÿ¦ÿ¢ÿ¡ÿ¨ÿ¥ÿ±ÿÿ´ÿÿ®ÿÿ¯ÿ¸ÿ°ÿ±ÿºÿ¿ÿ¬ÿÿ£ÿ¡ÿªÿÅÿ¢ÿ¨ÿ²ÿÿ£ÿ§ÿªÿ­ÿ©ÿ¦ÿ¥ÿ¦ÿ¨ÿ«ÿ·ÿ¨ÿ°ÿ°ÿ²ÿÿÿÿÿzÿÿ}ÿgÿjÿqÿyÿÿnÿrÿwÿÿvÿÿ{ÿÿÿ~ÿyÿÿÿÿÿÿÿÿÿ}ÿÿÿÿÿÿuÿkÿÿÿvÿvÿ}ÿÿÿÿÿsÿ|ÿÿÿÿÿÿ ÿªÿ¹ÿ ÿ¤ÿ¬ÿ¶ÿÿ¥ÿ±ÿ­ÿ¨ÿ§ÿ¤ÿ¬ÿ±ÿÿÿ¢ÿ±ÿ©ÿÿ¹ÿµÿ¥ÿ§ÿ«ÿ ÿ£ÿ¯ÿ¯ÿ³ÿ²ÿ°ÿ¬ÿÉÿ¨ÿ«ÿ¥ÿÿÿ£ÿÿÿÿÿ¥ÿ·ÿÿ±ÿ¨ÿ£ÿªÿ´ÿ®ÿ°ÿ³ÿ¯ÿ°ÿ²ÿ°ÿ²ÿªÿ±ÿ²ÿ§ÿ°ÿªÿªÿ­ÿ¤ÿ©ÿ¹ÿ´ÿ¶ÿ¥ÿ¦ÿÿªÿ±ÿ§ÿ¨ÿ®ÿ¯ÿ±ÿ¶ÿ»ÿ¹ÿ©ÿ©ÿªÿ³ÿ·ÿÿÿÿ¶ÿºÿ³ÿ¬ÿÿÿ¡ÿÿ«ÿ©ÿ¥ÿ£ÿÿ©ÿ©ÿ¡ÿÿ¤ÿ´ÿ±ÿ¬ÿ«ÿ³ÿÿÿ²ÿÃÿÀÿÀÿÁÿ±ÿ£ÿ¬ÿ³ÿÿ³ÿ°ÿ¨ÿ®ÿ®ÿªÿ§ÿ¢ÿ ÿ©ÿ±ÿ´ÿ¨ÿµÿ·ÿ²ÿ¤ÿÿ¢ÿ®ÿ®ÿ¢ÿÿ¨ÿ¢ÿÿ©ÿ§ÿ­ÿ±ÿ°ÿ²ÿ³ÿ±ÿ¨ÿ¯ÿ¦ÿ­ÿÁÿ±ÿ³ÿºÿ´ÿ°ÿ³ÿ±ÿ¶ÿ´ÿ´ÿ°ÿ ÿÿªÿ¦ÿÿÿ¦ÿ®ÿ¬ÿÿ¶ÿ¥ÿ§ÿ°ÿ´ÿ«ÿÿÿ±ÿ²ÿÿÿ·ÿ«ÿªÿ§ÿ¤ÿªÿ±ÿ°ÿ±ÿ¯ÿ«ÿªÿ­ÿ£ÿ®ÿ¶ÿ¬ÿ¬ÿ·ÿ¨ÿ©ÿ¡ÿ·ÿÿ§ÿ¢ÿ§ÿ®ÿ­ÿ®ÿ³ÿ­ÿ ÿ¯ÿ±ÿ¨ÿ«ÿ«ÿ¦ÿªÿ«ÿÿ§ÿ¨ÿÿÿÿ²ÿ¯ÿ«ÿªÿ¥ÿ­ÿ°ÿ¤ÿ¶ÿÁÿ¯ÿ«ÿ¬ÿ®ÿ²ÿ°ÿ¡ÿÿ¡ÿÿ­ÿ­ÿ«ÿ¥ÿ«ÿ´ÿ¨ÿ­ÿ½ÿÿÿxÿÿ±ÿ±ÿ¯ÿ±ÿ²ÿ®ÿ§ÿ«ÿ·ÿ®ÿ¦ÿ±ÿ±ÿÿÿ©ÿµÿ§ÿªÿ¢ÿ©ÿ¦ÿ¤ÿ«ÿªÿ½ÿ¦ÿ©ÿªÿ§ÿ©ÿ ÿ ÿªÿ®ÿÃÿ¨ÿºÿ±ÿ§ÿ©ÿ¯ÿ²ÿ­ÿ¥ÿªÿÿÿÿ¦ÿ®ÿ²ÿ°ÿ¨ÿÿ«ÿ«ÿ®ÿ¦ÿ®ÿ©ÿ©ÿ²ÿ±ÿ¹ÿµÿ¬ÿÿÿ¤ÿ§ÿ©ÿ«ÿªÿ²ÿ±ÿ¦ÿ¤ÿÿÿªÿ´ÿ¬ÿ«ÿ£ÿ©ÿªÿ§ÿ¯ÿ¶ÿ±ÿ§ÿ«ÿ®ÿÿªÿ¡ÿ¤ÿºÿ¸ÿ±ÿ·ÿ¶ÿ²ÿ¶ÿ®ÿ§ÿ¥ÿ°ÿ­ÿ©ÿ­ÿ¬ÿ«ÿ®ÿ ÿ©ÿ·ÿªÿ²ÿºÿ³ÿ¼ÿ°ÿ©ÿ®ÿ©ÿ¶ÿµÿ¯ÿ«ÿ¥ÿÿ¨ÿºÿ´ÿ²ÿ²ÿ´ÿ­ÿ¤ÿ¨ÿ®ÿ½ÿ¿ÿ¨ÿÿÿÿÿÿÿÿÿÿÿÿÿÿÿkÿ{ÿÿ±ÿ¯ÿ±ÿ£ÿ£ÿ§ÿ§ÿ®ÿ¹ÿ¯ÿ¦ÿ§ÿÿÿÿ£ÿ³ÿ°ÿªÿ©ÿ¯ÿªÿ¨ÿ¯ÿµÿ²ÿ¨ÿÿ¡ÿ¤ÿÿÿ¨ÿ®ÿ¥ÿÿÿ¢ÿ¥ÿ¬ÿÿÿ¥ÿ¨ÿÿ!ÿYþý1ýÏýþÿ¤ÿ¡ÿÿ¨ÿªÿ¢ÿ£ÿÿÿÿÿ}ÿÿÿÿ¤ÿ©ÿ¨ÿÿÿ¦ÿÿgÿJÿnÿÿªÿ ÿ¡ÿ¨ÿ®ÿ ÿÿÿÿÿÿ¦ÿ«ÿªÿÿÿÿiÿdÿxÿÿ¡ÿ¨ÿ¬ÿ«ÿÿ¡ÿ¨ÿÁÿµÿ¥ÿ¯ÿ±ÿ¯ÿªÿ¡ÿªÿ¬ÿ¶ÿ¤ÿ±ÿ¡ÿ¥ÿ¶ÿµÿ¬ÿ³ÿ¹ÿ©ÿ·ÿ³ÿ±ÿ©ÿ®ÿ§ÿ¥ÿ©ÿ­ÿ¯ÿ«ÿ®ÿ¸ÿ»ÿ¨ÿÿ§ÿ§ÿ±ÿ²ÿ¬ÿ¯ÿ³ÿ«ÿ­ÿ¸ÿ¹ÿ«ÿªÿ°ÿÀÿ»ÿ±ÿ·ÿ¶ÿ¶ÿµÿ£ÿ¯ÿ¨ÿ²ÿ´ÿºÿµÿ¬ÿ«ÿ¬ÿ³ÿ¡ÿ³ÿ²ÿ¼ÿ²ÿ³ÿ¯ÿ®ÿ°ÿ¶ÿ»ÿ¯ÿ©ÿ³ÿÇÿ¨ÿ¨ÿ¤ÿ«ÿ¨ÿ¼ÿ¿ÿ²ÿ¿ÿ¹ÿ¯ÿ«ÿ¯ÿ¥ÿ±ÿ«ÿªÿ­ÿ­ÿ°ÿ°ÿ°ÿ³ÿ¢ÿ©ÿ¼ÿ´ÿ¼ÿ¦ÿ³ÿ¬ÿ¡ÿÿÿ¨ÿ¯ÿ­ÿ©ÿ¼ÿ«ÿ´ÿÄÿ²ÿ³ÿ²ÿ¯ÿ®ÿ¥ÿ¦ÿºÿ«ÿ±ÿ©ÿ¥ÿ§ÿ°ÿ½ÿ¿ÿ®ÿ¨ÿ¬ÿ£ÿªÿ²ÿµÿÍÿ¡ÿ¬ÿ±ÿ¹ÿ­ÿ¯ÿ³ÿ­ÿ©ÿ¬ÿ¯ÿ±ÿ¦ÿ©ÿ¶ÿ²ÿ­ÿ¯ÿ®ÿ«ÿ¤ÿ¬ÿ±ÿ¦ÿªÿ°ÿ¥ÿ¯ÿ¹ÿ°ÿ¹ÿ¬ÿ²ÿ¼ÿºÿ­ÿ¦ÿ¬ÿ³ÿ±ÿ­ÿ¹ÿ¬ÿ¬ÿ©ÿ­ÿ«ÿµÿ§ÿ¯ÿ·ÿ«ÿ­ÿ·ÿ¯ÿ§ÿ¶ÿ¹ÿ³ÿ¨ÿ´ÿ°ÿµÿÁÿ¼ÿ³ÿ³ÿ´ÿ³ÿ¬ÿ¶ÿ¯ÿ«ÿ¶ÿ¢ÿ¢ÿµÿ¶ÿ®ÿ²ÿ½ÿ¶ÿ¦ÿ¤ÿ¢ÿªÿ¾ÿ¬ÿ¨ÿ©ÿ·ÿ¿ÿ·ÿ¸ÿ´ÿ±ÿµÿµÿ°ÿ­ÿ¥ÿ¡ÿ§ÿ¤ÿ±ÿÿ¹ÿ¬ÿ¶ÿ­ÿªÿ°ÿ¸ÿ¸ÿ¶ÿµÿ®ÿ´ÿ·ÿÿµÿµÿ©ÿ¯ÿ®ÿ§ÿªÿ©ÿ©ÿªÿ¬ÿ¯ÿ§ÿ¦ÿ¯ÿ¨ÿ¹ÿ´ÿ¾ÿÿ±ÿ«ÿ¹ÿ¿ÿ±ÿ£ÿ«ÿ¬ÿªÿºÿ¶ÿµÿ®ÿ§ÿ®ÿ¡ÿÿ¬ÿ¢ÿ·ÿ¾ÿ¶ÿ²ÿ¯ÿ´ÿºÿ·ÿ±ÿªÿµÿ±ÿ¶ÿ¸ÿÿ¦ÿµÿ±ÿ®ÿ©ÿ°ÿ¶ÿ´ÿ«ÿ¨ÿ°ÿ¯ÿªÿ£ÿ±ÿ«ÿªÿ©ÿÁÿ¦ÿ´ÿ¯ÿªÿ ÿ¥ÿ·ÿ½ÿµÿ±ÿ´ÿ°ÿ´ÿ¥ÿ¦ÿ¦ÿÉÿÿ ÿ½ÿ°ÿ±ÿ©ÿ ÿ­ÿ¶ÿ©ÿ¤ÿ°ÿ¯ÿªÿ²ÿ±ÿ§ÿ§ÿ§ÿ°ÿ¨ÿÐÿ·ÿ­ÿ²ÿµÿ±ÿ®ÿ¦ÿ©ÿµÿ²ÿ­ÿµÿ¥ÿÿ ÿ©ÿ­ÿ¦ÿªÿÿ ÿ²ÿ£ÿ®ÿ©ÿÿÿÿ ÿ¤ÿ£ÿ£ÿ£ÿ¥ÿ¤ÿ£ÿ¦ÿ£ÿÿÿ ÿÿ¬ÿÿÿÿÿÿ¡ÿÿÿ£ÿ§ÿ­ÿ¬ÿ£ÿÿ§ÿÿ±ÿ¥ÿ®ÿ¢ÿ§ÿ¥ÿÿÿÿÿ¥ÿ§ÿ§ÿ©ÿÿÿÿÿ¨ÿ¦ÿ©ÿ¡ÿÿÿ¯ÿ¨ÿ¯ÿÿ¦ÿÿÿ®ÿ¯ÿÿÿÿÿÿÿÿÿÿÿÿ¤ÿÿÿÿÿ¥ÿªÿÿÿÿÿÿÿ¡ÿ§ÿªÿ®ÿªÿÿ ÿ¨ÿµÿÿÿ¯ÿ«ÿ¹ÿÿÂÿÃÿ­ÿªÿ¨ÿ¬ÿµÿ¸ÿ´ÿ±ÿ®ÿ§ÿ­ÿ¹ÿ³ÿ»ÿ²ÿ°ÿ¶ÿ§ÿ³ÿ±ÿ«ÿ©ÿ©ÿ°ÿºÿ¯ÿºÿºÿ­ÿªÿ¸ÿ¸ÿ¯ÿ±ÿ°ÿ³ÿÀÿ±ÿ¥ÿµÿ¯ÿ¬ÿÿ¤ÿ«ÿ¯ÿÿ£ÿ«ÿ¥ÿ¤ÿ²ÿ±ÿ±ÿ®ÿ²ÿ­ÿ¢ÿ¥ÿ¬ÿ©ÿªÿ¶ÿ­ÿ¬ÿ©ÿ±ÿ·ÿ¢ÿÿ¼ÿ¯ÿ©ÿ´ÿ¨ÿ¨ÿ²ÿÂÿ«ÿ§ÿ¨ÿªÿ¨ÿ±ÿ¬ÿ®ÿ®ÿÿ©ÿÂÿ°ÿ«ÿªÿ¨ÿ¬ÿ¾ÿ¯ÿªÿ¬ÿ¨ÿ·ÿ»ÿ¨ÿ®ÿ ÿ¦ÿµÿ²ÿ°ÿ­ÿ­ÿµÿ¸ÿ²ÿ¯ÿ¯ÿ²ÿµÿ·ÿ·ÿ¦ÿ©ÿ­ÿ®ÿ«ÿ¹ÿÀÿ¾ÿ±ÿÿ¶ÿ©ÿ¹ÿ¤ÿ£ÿ­ÿµÿ©ÿ®ÿ©ÿ¦ÿ§ÿ¡ÿ ÿ¨ÿ±ÿ­ÿ¦ÿ§ÿ¥ÿ´ÿ±ÿ¬ÿ³ÿ·ÿ¿ÿ¯ÿ±ÿÀÿ²ÿ³ÿ´ÿ°ÿªÿ©ÿÿ¬ÿ¹ÿ¯ÿ¬ÿ«ÿ¦ÿ¡ÿ©ÿ°ÿ§ÿ§ÿµÿ¸ÿ¯ÿªÿ±ÿ­ÿªÿ­ÿ§ÿ´ÿ²ÿ¥ÿ¼ÿÇÿ§ÿºÿ¯ÿ¾ÿ»ÿ­ÿ¡ÿÿºÿ¦ÿªÿ±ÿ²ÿ±ÿ¨ÿ§ÿ¸ÿ²ÿªÿ­ÿ¬ÿ­ÿ«ÿ³ÿ¢ÿ¦ÿÀÿ»ÿ¹ÿ­ÿªÿ¶ÿµÿ´ÿ©ÿ§ÿÀÿ¨ÿÿÿ¨ÿ¥ÿªÿ°ÿªÿÿ¬ÿ¬ÿ¶ÿ¶ÿ¯ÿ®ÿ­ÿ©ÿ­ÿ¦ÿÿ¬ÿ ÿÿ§ÿ²ÿ¤ÿÿ§ÿ²ÿ¯ÿ°ÿ¶ÿªÿ¨ÿ ÿ®ÿ°ÿ°ÿªÿµÿµÿÿ§ÿ­ÿ¦ÿ¥ÿ¨ÿ«ÿ¨ÿ¦ÿ¦ÿ¤ÿ¨ÿ´ÿ²ÿ¢ÿ£ÿ¬ÿ°ÿ«ÿ£ÿÿÿÿ«ÿ¹ÿ°ÿ¥ÿ¬ÿ´ÿ§ÿÿ»ÿ¦ÿ½ÿ¤ÿ¦ÿ²ÿÿ¦ÿ¥ÿ¢ÿ¡ÿÿÿ¨ÿ¦ÿ±ÿ­ÿ¢ÿ«ÿ®ÿ¥ÿÿ¢ÿ¨ÿ¥ÿ©ÿ±ÿ©ÿ¶ÿ«ÿÿ§ÿ¥ÿ ÿ¦ÿ´ÿ­ÿ¦ÿ¶ÿ²ÿ²ÿÿ²ÿ¨ÿ¡ÿÿÿ¨ÿ©ÿ¤ÿªÿ­ÿ£ÿ§ÿ®ÿ£ÿ§ÿ´ÿºÿ³ÿ¬ÿ¯ÿ¦ÿÿ¬ÿ²ÿ©ÿ¦ÿ±ÿ°ÿ³ÿ®ÿ¯ÿ¯ÿªÿ¬ÿ¥ÿ±ÿ¯ÿ¢ÿ§ÿÿ¢ÿ¤ÿ¨ÿ§ÿ¢ÿ°ÿ·ÿÿ®ÿ¦ÿªÿ¤ÿ§ÿ¬ÿÿ«ÿ¢ÿÿ§ÿ­ÿ¬ÿ¦ÿÿ¡ÿ¨ÿÿÿ¥ÿÿÿ ÿ¯ÿ¥ÿ¯ÿ³ÿ¶ÿ¯ÿ®ÿ§ÿÿÿ¨ÿªÿ¤ÿ¬ÿ·ÿ¯ÿ§ÿÿÿ»ÿÿ´ÿ ÿ¦ÿÿdÿ¬ÿ³ÿ«ÿ°ÿ§ÿ®ÿ¥ÿÿ¢ÿ¯ÿ©ÿ¦ÿ¤ÿ¤ÿ¨ÿªÿ£ÿ¨ÿ¹ÿµÿ©ÿ©ÿ¯ÿ²ÿ°ÿ¥ÿ­ÿ¦ÿµÿ®ÿ¤ÿ«ÿ³ÿ»ÿ­ÿ¡ÿ¦ÿ¹ÿ ÿÿ¡ÿ¬ÿ¨ÿ´ÿ±ÿ¯ÿ¤ÿÿÿ©ÿ¯ÿºÿ¬ÿÿ ÿ©ÿ¦ÿ¬ÿ®ÿ¢ÿ£ÿ«ÿ­ÿ°ÿ£ÿÿªÿ®ÿ«ÿ®ÿ³ÿ«ÿ¦ÿ³ÿ¯ÿ¤ÿ ÿ§ÿ®ÿ²ÿªÿ¤ÿ¦ÿÿÿ ÿ³ÿ®ÿ¥ÿ ÿºÿ§ÿ¥ÿªÿ·ÿ«ÿºÿªÿ¨ÿ£ÿ¨ÿ·ÿµÿ²ÿÿ¦ÿ¶ÿ¢ÿÿ¥ÿ¦ÿ°ÿ¹ÿ­ÿÿÿ§ÿ²ÿÿ ÿµÿ°ÿ§ÿÿÿ±ÿ¦ÿ±ÿÀÿ©ÿ²ÿ§ÿ«ÿ»ÿÄÿ©ÿ©ÿÃÿ®ÿ©ÿÿºÿ³ÿ¿ÿ¶ÿ¤ÿ¯ÿ¯ÿ§ÿÿ¬ÿ¡ÿÿ¥ÿªÿ«ÿ¨ÿ²ÿ´ÿªÿ¿ÿ±ÿ©ÿªÿ®ÿ­ÿ¨ÿ²ÿ¶ÿ°ÿ®ÿ¯ÿ²ÿªÿÿ¤ÿ°ÿ¯ÿªÿªÿÿ¨ÿ±ÿ³ÿ§ÿ²ÿ®ÿ¥ÿ¦ÿ·ÿ«ÿ¶ÿ¤ÿÿ¡ÿÿ²ÿ®ÿ³ÿ¢ÿ«ÿ¥ÿÂÿ¬ÿ­ÿÂÿ­ÿÿ®ÿ¤ÿ¯ÿ´ÿ®ÿÿ°ÿ§ÿ«ÿ§ÿ²ÿªÿ®ÿ¯ÿ§ÿ¯ÿ¶ÿ²ÿ°ÿ­ÿ«ÿ²ÿ¯ÿ¢ÿ§ÿ®ÿ¨ÿªÿ¯ÿ§ÿ¥ÿÿÿ«ÿ®ÿ ÿ¢ÿ¯ÿ¼ÿÿ§ÿ£ÿ¨ÿ¯ÿ©ÿ¨ÿÿ©ÿ¥ÿ«ÿ¥ÿ²ÿÿ£ÿ³ÿÿ»ÿ·ÿ«ÿ¦ÿ£ÿ±ÿ¡ÿ©ÿ¬ÿ¨ÿ³ÿ£ÿ¡ÿªÿ²ÿ±ÿ°ÿ´ÿ°ÿ¯ÿ¸ÿºÿ®ÿ¥ÿ¦ÿªÿ­ÿªÿ¥ÿ£ÿ¤ÿªÿ´ÿ¯ÿ²ÿ®ÿ¥ÿ·ÿ­ÿÿ¯ÿ ÿÿ®ÿ©ÿÿÿ¶ÿ¥ÿ±ÿ£ÿ¥ÿ´ÿ¯ÿ¬ÿ¤ÿ­ÿ¸ÿ¥ÿ¨ÿÿªÿ£ÿ«ÿ«ÿ¤ÿ«ÿÿ¤ÿ¨ÿ³ÿ»ÿ§ÿ¨ÿ°ÿºÿ¶ÿ©ÿµÿ±ÿªÿ¤ÿÿ¬ÿ²ÿ©ÿ¨ÿ¶ÿ·ÿ¨ÿ­ÿ©ÿ¡ÿÿÿªÿ¨ÿ«ÿ¯ÿ­ÿÀÿ«ÿÿÿ®ÿºÿ°ÿ«ÿ ÿ­ÿ¡ÿÀÿ³ÿ¢ÿÿÿ¥ÿªÿÿÿÿ¬ÿ¤ÿ¥ÿ ÿ¨ÿ­ÿ©ÿ«ÿªÿ¨ÿ­ÿ¬ÿ¦ÿ©ÿ²ÿ¯ÿÿ®ÿ¥ÿ¨ÿ¬ÿ«ÿ«ÿªÿ¢ÿ°ÿ»ÿ ÿ¦ÿ¸ÿ¬ÿ¢ÿÿ¡ÿ£ÿ¯ÿ¥ÿ¼ÿ©ÿ®ÿÿ¦ÿ°ÿÿ¡ÿ±ÿ¬ÿ¿ÿµÿ¸ÿ°ÿ¬ÿ¬ÿ¥ÿ§ÿ«ÿ§ÿÿ¦ÿ±ÿ­ÿ¬ÿ¬ÿ¯ÿ±ÿ¦ÿ¦ÿ§ÿ©ÿªÿ¤ÿ£ÿÿÿÿÿ¢ÿ¶ÿ¨ÿ©ÿÿÿ¥ÿ¡ÿ£ÿ¤ÿ¨ÿ­ÿ°ÿ¸ÿ ÿ«ÿ¬ÿ°ÿ¨ÿ ÿ¤ÿ§ÿ¬ÿ­ÿ®ÿ³ÿ«ÿ¯ÿ¥ÿÿ¤ÿ­ÿ´ÿ±ÿ¬ÿ®ÿ²ÿ¥ÿÿ­ÿ«ÿ¡ÿÿ°ÿ¤ÿ°ÿÿ¦ÿÿ¥ÿ¡ÿÿ«ÿ¸ÿ°ÿÿÿ¥ÿ°ÿªÿºÿ¬ÿ±ÿºÿ£ÿÿ¯ÿ¶ÿÿÿ¨ÿ§ÿ§ÿÿÿ¢ÿ²ÿ´ÿÿ­ÿ¼ÿ´ÿ³ÿµÿ¶ÿ±ÿ³ÿ²ÿ¯ÿ¤ÿ©ÿ¨ÿ¤ÿ¨ÿ¬ÿ¬ÿ³ÿ°ÿ¬ÿ°ÿ°ÿ®ÿ²ÿ¬ÿ±ÿ®ÿ³ÿ¡ÿÿ¦ÿ³ÿµÿ³ÿ«ÿ²ÿ°ÿ­ÿ¤ÿ§ÿ ÿÿªÿ®ÿ°ÿ¶ÿ¶ÿ¯ÿ¯ÿ³ÿ®ÿ­ÿ¯ÿ¦ÿÿÿ®ÿ§ÿ§ÿªÿ§ÿ¯ÿªÿ¯ÿÿ­ÿ¦ÿªÿ§ÿ¼ÿ¶ÿÿªÿ¨ÿ®ÿ¥ÿªÿ¢ÿÿ¬ÿ«ÿÿ¡ÿ½ÿ­ÿ¬ÿ¦ÿÿ«ÿ­ÿ¢ÿ®ÿ¶ÿ¨ÿÿÿ§ÿºÿ³ÿ½ÿ°ÿ©ÿ°ÿ¦ÿ«ÿ±ÿµÿÿÿµÿ°ÿÿ¡ÿ¬ÿ¥ÿ±ÿ¸ÿ¹ÿ®ÿºÿ¬ÿ©ÿÿ§ÿ¬ÿ¬ÿ­ÿ¹ÿºÿ®ÿªÿ¨ÿ©ÿµÿºÿ¦ÿ¤ÿ°ÿ±ÿ¨ÿ¨ÿÿªÿ·ÿ¢ÿ³ÿÂÿ¤ÿµÿ¾ÿ³ÿ¶ÿ³ÿÿ¢ÿ³ÿÂÿªÿ«ÿ¦ÿ§ÿ§ÿÿ§ÿ§ÿÿ-ÿÿhÿ¤ÿ¨ÿ¦ÿ°ÿ°ÿ¸ÿ¦ÿ¡ÿ¡ÿ²ÿºÿ¯ÿ¥ÿ¬ÿ¦ÿ³ÿ½ÿ¦ÿ´ÿ²ÿ³ÿ´ÿ¯ÿ©ÿ´ÿ¥ÿ°ÿºÿ´ÿ³ÿªÿÿ¨ÿ±ÿ¡ÿ¡ÿµÿ¬ÿ¨ÿ¤ÿ¢ÿ®ÿºÿªÿÿÿ¯ÿ²ÿ¨ÿ¾ÿÿÿ¨ÿÿ«ÿªÿ²ÿ¯ÿ©ÿ°ÿ¶ÿ¸ÿ²ÿ®ÿ±ÿ¬ÿ©ÿ¬ÿ¦ÿ§ÿ³ÿ­ÿ£ÿ¯ÿºÿ®ÿ¨ÿµÿ§ÿªÿµÿ¯ÿ°ÿ§ÿ±ÿ¦ÿªÿ¹ÿ®ÿ·ÿµÿ°ÿ·ÿ£ÿÿÿ¤ÿ²ÿÁÿ¼ÿ¨ÿ©ÿ´ÿ²ÿ§ÿ­ÿ¹ÿ§ÿ®ÿ¥ÿ­ÿ²ÿÿºÿ¢ÿ²ÿ¨ÿ´ÿ°ÿªÿ²ÿ¸ÿ¶ÿ³ÿºÿ´ÿ¨ÿªÿ²ÿ®ÿ©ÿ­ÿ­ÿ±ÿ²ÿ´ÿ±ÿ©ÿ©ÿ¬ÿÀÿ³ÿÂÿ°ÿ¸ÿ½ÿ¨ÿ¡ÿ¥ÿÿ¯ÿ·ÿ¯ÿµÿ¯ÿ¯ÿ³ÿ¦ÿ²ÿ¿ÿ´ÿ»ÿ³ÿ¹ÿ§ÿ®ÿ¤ÿ§ÿ°ÿ¾ÿ°ÿ­ÿ¶ÿ«ÿ¶ÿ®ÿ§ÿªÿ°ÿ¬ÿ°ÿ´ÿ«ÿ®ÿ±ÿªÿ«ÿ­ÿ°ÿ±ÿ·ÿ¯ÿÿºÿÿ¶ÿ³ÿ£ÿ§ÿ®ÿ¶ÿ£ÿÿÿÿÿÿ¤ÿÿÿÿ¥ÿ¤ÿÿÿÿÿÿÿÿÿÿÿÿÿÿÿÿÿÿÿ}ÿÿÿÿÿÿÿÿÿ}ÿÿÿÿ}ÿnÿÿpÿlÿÿÿÿÿÿÿxÿÿÿÿÿ§ÿ¢ÿÿÿÿ£ÿ£ÿÿÿÿ£ÿÿzÿÿ¢ÿÿ¤ÿÿÿÿÿÿÿÿ¢ÿÿzÿÿÿÿÿÿÿÿÿÿÿ¤ÿÿÿÿÿÿ¢ÿÿÿ¤ÿÿÿÿÿ ÿ¨ÿÿ²ÿÿ ÿ¢ÿ­ÿ¦ÿÿ­ÿ¬ÿ¥ÿÿÿ¡ÿ¦ÿ©ÿ¯ÿ³ÿÿÿÿ¢ÿ ÿ±ÿ£ÿÿ¬ÿµÿ§ÿ¨ÿÿ ÿ¨ÿ§ÿªÿ£ÿÿ«ÿ­ÿµÿ²ÿ©ÿ¬ÿ²ÿªÿÿ®ÿ¬ÿ®ÿ²ÿ°ÿ¯ÿµÿ©ÿÿÿ¡ÿ£ÿ¢ÿ¦ÿ«ÿ³ÿªÿÿÿÿ¯ÿ¬ÿÿÿ¥ÿ«ÿ­ÿ±ÿ±ÿµÿ¯ÿÿ£ÿÿ¡ÿ§ÿ«ÿ§ÿ«ÿ³ÿ­ÿ¥ÿÿ°ÿ·ÿ¬ÿ®ÿ°ÿ¯ÿ°ÿ©ÿ©ÿ¬ÿ¬ÿÿ©ÿ¤ÿ´ÿ¢ÿ¦ÿ¥ÿ¨ÿ©ÿ®ÿ¨ÿ³ÿ®ÿ¢ÿ®ÿµÿÇÿ¡ÿ­ÿ ÿ­ÿ²ÿ¹ÿ¥ÿ­ÿ±ÿ±ÿ°ÿ£ÿ¦ÿ¸ÿ½ÿµÿ§ÿ ÿ£ÿ§ÿ²ÿªÿÿ¯ÿ©ÿ¢ÿÿ¨ÿ·ÿ¼ÿ¯ÿ¥ÿ«ÿªÿ¢ÿ«ÿ£ÿÿ¹ÿºÿ²ÿªÿ£ÿ«ÿ«ÿªÿ£ÿªÿ¬ÿ¤ÿ¨ÿ¬ÿ¼ÿÃÿ²ÿµÿ¢ÿµÿ¦ÿ¢ÿÿÿÿ}ÿ{ÿpÿnÿ|ÿÿÿÿzÿÿ~ÿ{ÿzÿjÿ~ÿÿzÿsÿ}ÿÿÿÿÿÿÿÿÿ¥ÿ¡ÿÿÿÿÿsÿ|ÿÿÿÿwÿÿÿÿ~ÿmÿÿÿÿÿ~ÿÿ¡ÿªÿ¾ÿ¦ÿ¢ÿ¨ÿ¨ÿ®ÿ¨ÿÿ ÿ£ÿ°ÿ«ÿÿªÿ®ÿ¦ÿ¯ÿ®ÿ§ÿ£ÿ¡ÿªÿ¨ÿ²ÿ³ÿ§ÿ§ÿ­ÿ°ÿ¸ÿ³ÿ¡ÿ­ÿÃÿÿ·ÿ«ÿ°ÿµÿ¦ÿÿ¡ÿ¡ÿÿÿ£ÿÿºÿ±ÿÿ¬ÿ±ÿµÿ²ÿµÿ¹ÿ²ÿ«ÿªÿ¬ÿÿ»ÿ¶ÿ«ÿ¯ÿ±ÿ¦ÿ°ÿ°ÿ«ÿ´ÿ¹ÿ²ÿ­ÿ®ÿ¦ÿ¯ÿ·ÿ³ÿ©ÿ§ÿ­ÿ±ÿ«ÿ¦ÿ©ÿ£ÿ¥ÿ²ÿ½ÿµÿ ÿÿ ÿµÿµÿ¦ÿ ÿ¬ÿ²ÿÿ ÿ©ÿ±ÿ²ÿ®ÿ¤ÿªÿ©ÿ©ÿ§ÿ¡ÿ«ÿ¯ÿ«ÿµÿ½ÿÿ¯ÿ°ÿ´ÿ«ÿÿ¦ÿ­ÿÿ¢ÿ§ÿ§ÿ°ÿ¡ÿ¦ÿ­ÿ¬ÿ®ÿªÿ¡ÿ¦ÿ±ÿ¿ÿ¬ÿÿ£ÿ¬ÿ¶ÿ¯ÿ®ÿ¶ÿ³ÿ§ÿ§ÿ¦ÿ¦ÿ¥ÿ¥ÿ¦ÿ¤ÿ²ÿ²ÿ¬ÿ¦ÿ¨ÿ®ÿ¨ÿ®ÿ§ÿ§ÿ·ÿ§ÿ¡ÿ°ÿ³ÿÿÿ³ÿ°ÿ¨ÿ²ÿ§ÿ¬ÿ¥ÿ ÿ¤ÿ¡ÿÿ§ÿ°ÿ¬ÿ¦ÿ¨ÿÿ¤ÿ°ÿºÿ®ÿÿÿ¤ÿ²ÿ¢ÿ³ÿ²ÿ ÿÿÿ¥ÿªÿ ÿ ÿ­ÿ®ÿ²ÿ¼ÿ«ÿÿÿ¥ÿ©ÿ´ÿ±ÿ¡ÿ´ÿ­ÿÊÿ±ÿ¬ÿµÿ¬ÿ¦ÿ­ÿµÿ¯ÿ¡ÿÿ­ÿ¶ÿªÿ¬ÿªÿªÿ¬ÿ§ÿ ÿ ÿÿyÿxÿÿ­ÿ«ÿªÿ¥ÿ¨ÿµÿªÿ¢ÿ¦ÿ·ÿ®ÿ¬ÿ©ÿ«ÿ®ÿ§ÿÿÿ¾ÿ¯ÿµÿ®ÿ«ÿ¤ÿ«ÿ±ÿ©ÿªÿ±ÿÿÿÿ®ÿ·ÿ²ÿ¯ÿ¯ÿªÿ©ÿ«ÿÿ©ÿ¨ÿ ÿ±ÿ½ÿ·ÿ³ÿ¬ÿºÿ³ÿªÿ¥ÿ§ÿ¤ÿ¥ÿ¨ÿ«ÿ¯ÿ¶ÿ¤ÿªÿ¯ÿ±ÿ²ÿªÿÿ¤ÿ¹ÿ¬ÿÀÿ®ÿ³ÿ¯ÿ²ÿ±ÿ¨ÿ«ÿ¶ÿ¡ÿ®ÿ¡ÿÿ°ÿ·ÿ²ÿ­ÿ¦ÿ¿ÿÿªÿ«ÿ°ÿ¬ÿ®ÿ­ÿ¢ÿ§ÿ¶ÿ©ÿ¢ÿ«ÿ¤ÿÿÿÿ¤ÿ®ÿµÿÿ©ÿ¡ÿ¢ÿ±ÿ¯ÿ ÿ¤ÿ¯ÿ¢ÿ¥ÿ¯ÿ¦ÿ§ÿ°ÿ­ÿ¢ÿªÿÿ¨ÿªÿ³ÿ¯ÿ¨ÿ¶ÿªÿ±ÿ´ÿ³ÿ¨ÿ¬ÿ®ÿ²ÿ´ÿ¬ÿ¥ÿ«ÿ©ÿ¡ÿ±ÿ¬ÿ¹ÿ¯ÿ®ÿ·ÿ³ÿ½ÿ´ÿ¾ÿ±ÿ¦ÿ¬ÿ³ÿ±ÿ±ÿ®ÿÿ¯ÿµÿ²ÿ®ÿ¯ÿ¶ÿµÿ¤ÿ®ÿÏÿ§ÿ§ÿ­ÿÿÿÿÿÿÿÿÿÿÿÿÿÿÿ{ÿVÿÿ¥ÿ¥ÿ±ÿ®ÿ¤ÿ©ÿ±ÿ®ÿ»ÿ¢ÿ¡ÿ£ÿ¤ÿ¢ÿ ÿ£ÿ«ÿ¯ÿÿ²ÿ³ÿÿ¥ÿ¥ÿ¢ÿ¤ÿ§ÿ¥ÿÿÿÿÿÿ­ÿ¬ÿ¢ÿÿ ÿ­ÿ²ÿÿÿ±ÿµÿ¥ÿÿÿ?þÈýNþóþzÿ¢ÿ¢ÿÿÿÿÿªÿÿÿÿÿÿÿÿ£ÿ¢ÿÿ¡ÿÿÿ§ÿÿvÿYÿgÿÿ«ÿ«ÿÿªÿ®ÿÿÿ¢ÿÿvÿÿÿ©ÿÿÿ¡ÿÿaÿWÿeÿÿÿ©ÿ³ÿ³ÿ£ÿ¢ÿ±ÿÁÿ»ÿ´ÿ¸ÿ¾ÿ²ÿ§ÿ´ÿ·ÿ¥ÿ·ÿ¬ÿÁÿ°ÿ£ÿ£ÿ¬ÿ±ÿ®ÿªÿ¦ÿ²ÿ¯ÿ«ÿ¬ÿ´ÿ³ÿ©ÿ¥ÿ§ÿ¨ÿ²ÿ²ÿ¨ÿ ÿÿ­ÿ­ÿ¦ÿ®ÿºÿ´ÿ­ÿ¼ÿ°ÿ»ÿ¾ÿ°ÿ§ÿªÿ­ÿµÿ¸ÿ¶ÿ½ÿ¸ÿ²ÿ´ÿ²ÿ¡ÿ¿ÿ¶ÿ·ÿ¯ÿ©ÿ«ÿ¨ÿ¦ÿ¶ÿ³ÿ¤ÿÂÿºÿ³ÿ³ÿ¯ÿ¬ÿ³ÿ¹ÿµÿ´ÿªÿ¿ÿ¡ÿ¬ÿ¯ÿ¡ÿ¨ÿ¢ÿ¬ÿ¸ÿ³ÿÂÿºÿ¨ÿºÿ²ÿ¨ÿ¬ÿ­ÿ ÿ§ÿ«ÿ°ÿÁÿ½ÿµÿ®ÿ±ÿ¨ÿ¤ÿ®ÿµÿªÿ¬ÿ¹ÿ¯ÿ ÿ¸ÿ¿ÿ²ÿ­ÿ¯ÿ°ÿ²ÿµÿ±ÿ¯ÿ±ÿ²ÿ´ÿ­ÿ¦ÿÅÿ¯ÿ·ÿ¹ÿ·ÿ£ÿÿ¤ÿ¤ÿÿÿ¡ÿ¨ÿ«ÿ£ÿ¥ÿµÿ¢ÿ¦ÿ¥ÿ¯ÿ²ÿ°ÿ­ÿ«ÿ¯ÿ¹ÿÀÿ»ÿ«ÿÿµÿ«ÿ ÿ¯ÿÀÿ¬ÿÿÿ§ÿºÿµÿ«ÿ©ÿ§ÿ·ÿ¸ÿ¸ÿ¶ÿ°ÿ­ÿµÿ´ÿ¬ÿ®ÿ°ÿªÿ¥ÿ£ÿ®ÿ²ÿ®ÿ¹ÿ½ÿ¼ÿ­ÿµÿ¿ÿ°ÿ£ÿ¤ÿ¶ÿ¨ÿªÿÄÿ³ÿ«ÿ¯ÿµÿ¾ÿÇÿ¹ÿ¬ÿ²ÿ°ÿ¨ÿ±ÿ·ÿ¹ÿ¸ÿ²ÿ¶ÿ´ÿ¶ÿºÿ¯ÿªÿ°ÿ³ÿ¬ÿ¥ÿ¦ÿ¢ÿ»ÿªÿ¸ÿ«ÿ³ÿ·ÿ«ÿªÿ¬ÿ²ÿ²ÿ³ÿ¶ÿ°ÿ·ÿ®ÿ­ÿ¥ÿ«ÿ¨ÿÅÿ¾ÿ²ÿ²ÿµÿ²ÿ°ÿ¸ÿ¸ÿ£ÿÿ³ÿÄÿ¬ÿ¶ÿºÿ»ÿ²ÿ«ÿ«ÿ°ÿ¬ÿ®ÿµÿ³ÿ¨ÿªÿ°ÿ¥ÿ«ÿÂÿ ÿ¶ÿ¢ÿ¬ÿµÿªÿ¯ÿ¦ÿÿ²ÿ»ÿ¨ÿ¤ÿ¤ÿ°ÿ´ÿ©ÿ«ÿ­ÿ ÿ±ÿ¤ÿ´ÿ®ÿ°ÿ³ÿ±ÿ¶ÿµÿ©ÿªÿ´ÿÂÿ´ÿ§ÿ£ÿµÿºÿ·ÿ±ÿ£ÿ¦ÿ´ÿ²ÿªÿªÿ­ÿ¬ÿ¥ÿ«ÿÿ³ÿ£ÿ£ÿ·ÿÀÿ©ÿ¬ÿ®ÿ¨ÿ¥ÿ«ÿ³ÿ­ÿ£ÿ«ÿ²ÿ¢ÿ©ÿ±ÿ¥ÿÿ¸ÿÅÿ¹ÿ­ÿ´ÿ§ÿ­ÿ¯ÿ°ÿ¶ÿ¯ÿ¥ÿ±ÿ¼ÿ±ÿ¯ÿ°ÿ«ÿ¯ÿ°ÿ­ÿ®ÿºÿ²ÿ¹ÿ¬ÿ¥ÿªÿ§ÿÿ¨ÿ¯ÿ¢ÿ¡ÿ³ÿ¤ÿÿ¤ÿÿ¯ÿÿ¦ÿ¬ÿªÿ­ÿÿÿÿÿ¡ÿ£ÿ¥ÿ¥ÿÿ ÿÿÿ¡ÿ¤ÿÿ§ÿÿÿ«ÿÿ¤ÿ¦ÿ©ÿ¦ÿ©ÿ£ÿ¦ÿ§ÿÿÿ ÿ¬ÿ®ÿ¨ÿ­ÿ¢ÿªÿÿ¥ÿªÿ¨ÿ­ÿªÿ¤ÿÿ¡ÿ¥ÿ«ÿ¨ÿ ÿ¥ÿÿ¤ÿÿÿ¦ÿ¤ÿ ÿÿ§ÿ¤ÿ¦ÿ ÿÿ§ÿÿÿÿÿÿÿÿÿ¦ÿ¦ÿÿÿÿ¤ÿÿÿÿÿÿÿÿÿÿÿÿÿÿÿ¦ÿ°ÿ ÿÿ¢ÿ¡ÿÿÿ§ÿÿÿ²ÿ¯ÿ¤ÿ§ÿÿÿ¥ÿ¬ÿ©ÿ¯ÿ¯ÿªÿ§ÿ£ÿ¥ÿ§ÿ¥ÿ¯ÿÀÿ°ÿ±ÿ·ÿ¤ÿ°ÿªÿ¬ÿ¯ÿ­ÿ¬ÿªÿ²ÿ·ÿ¸ÿ½ÿ®ÿ²ÿ²ÿ­ÿ¬ÿ®ÿªÿ¨ÿµÿ­ÿ´ÿ¤ÿ³ÿ¤ÿ¥ÿ°ÿ±ÿµÿ¶ÿ´ÿ«ÿ°ÿ·ÿ£ÿ­ÿ´ÿ±ÿªÿ±ÿ­ÿ¬ÿ±ÿ­ÿ°ÿ²ÿ°ÿ³ÿ¥ÿ»ÿ§ÿ¹ÿ¬ÿÿ¸ÿ¾ÿ¯ÿ»ÿªÿ¤ÿ¹ÿ«ÿ¸ÿ«ÿ¥ÿ©ÿ§ÿ¦ÿ¥ÿÿÿ£ÿºÿ²ÿÿÿ¬ÿ¹ÿ¶ÿ¿ÿ±ÿÿ®ÿ¥ÿ°ÿªÿ§ÿ¯ÿ¤ÿ¨ÿ²ÿ°ÿ¬ÿ­ÿ´ÿºÿ·ÿ¬ÿªÿ«ÿ­ÿ¹ÿ´ÿ¬ÿ®ÿ°ÿ²ÿ®ÿ³ÿ£ÿ¶ÿ±ÿÿ¦ÿ¸ÿ°ÿºÿªÿ­ÿµÿ«ÿ¢ÿ¯ÿ¯ÿ­ÿ¬ÿ±ÿ¸ÿµÿ²ÿµÿ­ÿ¦ÿ¯ÿ²ÿ®ÿ¨ÿ³ÿ·ÿ²ÿ¹ÿ¡ÿÀÿ³ÿ§ÿ¶ÿªÿµÿ¯ÿÿ±ÿ¼ÿ¶ÿ©ÿªÿªÿ¤ÿ±ÿ¶ÿ¯ÿ­ÿ±ÿ´ÿ­ÿªÿ¨ÿ°ÿ®ÿ²ÿ¦ÿ ÿ¥ÿÿÿ§ÿÿ ÿ£ÿ«ÿÆÿ³ÿ«ÿ´ÿÀÿªÿ«ÿ­ÿ»ÿ¨ÿ¨ÿ¸ÿ³ÿ¢ÿ¤ÿ¯ÿ³ÿ³ÿ¨ÿ­ÿ©ÿ¥ÿ¸ÿ·ÿ¯ÿ£ÿ§ÿ²ÿ®ÿ¶ÿªÿªÿºÿ¦ÿ£ÿ·ÿ®ÿ­ÿµÿ²ÿ°ÿ¯ÿ²ÿµÿ½ÿ·ÿµÿ°ÿ¨ÿ«ÿ±ÿ²ÿ®ÿ¦ÿÿ¤ÿ­ÿ§ÿªÿµÿ¶ÿÿ¥ÿ«ÿ¦ÿ¹ÿ§ÿ­ÿ¨ÿ²ÿ¸ÿ¸ÿ½ÿ»ÿ¦ÿªÿ«ÿ³ÿ±ÿ£ÿ°ÿµÿºÿºÿ±ÿ§ÿ®ÿ­ÿ£ÿ«ÿ±ÿ­ÿ¨ÿ°ÿ­ÿ¦ÿÿ­ÿ½ÿ°ÿÿ©ÿÀÿ°ÿÿ¸ÿÿ²ÿ¬ÿ±ÿ®ÿ¢ÿÿ¦ÿªÿ±ÿ¤ÿ¤ÿ¨ÿÿÿ ÿ£ÿ¤ÿ«ÿ°ÿ°ÿ¬ÿ¢ÿÿÿÿÿ ÿÿ¹ÿ¬ÿÿÿ£ÿÿ«ÿ§ÿ©ÿ¥ÿ¦ÿÿ°ÿ·ÿ¬ÿ¥ÿ¡ÿ³ÿ¥ÿ ÿ¥ÿªÿªÿ¬ÿ®ÿ¨ÿÿ©ÿµÿÿ¥ÿ·ÿ­ÿ­ÿ´ÿ®ÿ«ÿªÿ¯ÿ²ÿ±ÿ®ÿ°ÿ®ÿ§ÿ¤ÿ©ÿ¨ÿµÿ§ÿ¨ÿÿ¦ÿ­ÿ³ÿ¥ÿÿ³ÿ»ÿ³ÿ¬ÿÿ¥ÿ£ÿ¥ÿ¾ÿ§ÿ°ÿ§ÿÿÿ®ÿ§ÿ¯ÿ­ÿ­ÿµÿ¬ÿÿÿ«ÿ¬ÿ©ÿ¤ÿ¤ÿ°ÿ°ÿ©ÿ§ÿ´ÿ°ÿÿÿÿÿÿÿ¦ÿÿ¸ÿÿÿºÿ°ÿÀÿ²ÿ¬ÿÿYÿÿºÿ¨ÿÿÿ¦ÿ³ÿÿÿ¥ÿ°ÿ¨ÿ¡ÿ¢ÿ¢ÿ¥ÿªÿ§ÿ®ÿªÿÿ¨ÿµÿ¯ÿ¬ÿ¥ÿ¯ÿ§ÿ²ÿ«ÿ¥ÿ¢ÿÿÀÿ©ÿ¨ÿ¡ÿ²ÿ©ÿ¡ÿÿ³ÿ³ÿ¯ÿ©ÿ«ÿ¨ÿÿÿÿ³ÿ²ÿ®ÿªÿ¡ÿ¬ÿ°ÿ¨ÿ ÿÿ¤ÿ¨ÿ£ÿ«ÿ±ÿªÿ¤ÿ¤ÿ©ÿµÿ¸ÿ¦ÿ¥ÿ¯ÿ¯ÿÿ¤ÿ®ÿ¬ÿ°ÿ±ÿÿ¥ÿÿ£ÿ¯ÿ±ÿ¥ÿ«ÿªÿ¹ÿÿ¸ÿ³ÿ­ÿ©ÿ¸ÿ­ÿ­ÿ¼ÿ¦ÿ¡ÿÿ¦ÿ©ÿ³ÿ ÿÿ¤ÿÿ¨ÿ¶ÿÿ¡ÿ¨ÿ«ÿ¬ÿ§ÿ­ÿ¯ÿ¤ÿ©ÿ¬ÿ¬ÿ½ÿ¨ÿªÿ§ÿ©ÿªÿªÿµÿ²ÿÿ¯ÿÿ¨ÿÿ«ÿ«ÿªÿ¯ÿ¦ÿÿÿªÿ¯ÿ¬ÿ®ÿ´ÿ¹ÿÿÿÿ ÿÿ§ÿ³ÿ¶ÿ«ÿ­ÿ§ÿ¦ÿ£ÿ¨ÿ«ÿ­ÿ´ÿ¬ÿ­ÿ«ÿ¥ÿ®ÿ ÿ¢ÿµÿ¨ÿ¦ÿ¯ÿ´ÿ²ÿ°ÿªÿ¬ÿ¦ÿ¨ÿ¤ÿÿ¢ÿ¯ÿ²ÿ¡ÿ«ÿ¥ÿ¦ÿªÿ­ÿ¢ÿ°ÿÿÿ©ÿ¤ÿ«ÿ¬ÿÿ©ÿÿ¨ÿ«ÿ­ÿ³ÿÿÿ¥ÿ¦ÿ±ÿªÿ¤ÿÿÿÿ¥ÿÿ¨ÿºÿ²ÿ¨ÿ®ÿ²ÿºÿµÿ¦ÿ¬ÿ¨ÿ£ÿÿ¯ÿ´ÿ¡ÿ¡ÿ¯ÿ°ÿ£ÿ¬ÿ§ÿµÿ¤ÿ¨ÿªÿÿªÿÿ¶ÿÿÿ¤ÿ¥ÿ¯ÿ¬ÿÿ¨ÿ®ÿÿ°ÿ­ÿ¤ÿ¬ÿ«ÿ£ÿÿ¬ÿ¥ÿ¡ÿ£ÿÿ¥ÿ·ÿ²ÿ¥ÿÿ¦ÿ¹ÿ°ÿ¨ÿ®ÿ£ÿÿªÿ­ÿ¦ÿ¢ÿ§ÿ´ÿ¬ÿ¦ÿµÿªÿÿ·ÿ¥ÿ¦ÿ£ÿ¤ÿ·ÿ¨ÿÿ«ÿÿÿÿÿ¥ÿ¯ÿ®ÿÿ£ÿ±ÿ¬ÿ©ÿ²ÿ®ÿ®ÿ§ÿ°ÿ³ÿ¨ÿ­ÿ°ÿ¥ÿµÿ®ÿÿ¤ÿ®ÿ·ÿ²ÿÿ¨ÿ¿ÿ´ÿ©ÿªÿ§ÿ¬ÿ¶ÿ³ÿ²ÿªÿ£ÿ¢ÿ©ÿ§ÿ¤ÿ³ÿµÿ´ÿ°ÿ®ÿ±ÿ¬ÿ´ÿ¨ÿ®ÿ¦ÿ«ÿµÿ­ÿ¯ÿ³ÿ³ÿ¨ÿ ÿ´ÿ¯ÿÿ±ÿ¤ÿ®ÿµÿ±ÿ¬ÿ¥ÿ«ÿÿÿªÿ©ÿ´ÿ¯ÿÿÿ°ÿ±ÿÿ³ÿ¿ÿ¡ÿ£ÿ´ÿ»ÿ½ÿ­ÿ±ÿ¶ÿ³ÿªÿ«ÿ­ÿÿ¢ÿÿ¦ÿ¦ÿÿ¤ÿ¬ÿ¦ÿ±ÿÿ¤ÿ­ÿµÿ ÿ¦ÿ£ÿ§ÿªÿ³ÿ¯ÿ·ÿÿ¨ÿ¤ÿ¥ÿ·ÿ¨ÿ¤ÿ²ÿ©ÿ©ÿªÿ¦ÿ¬ÿ°ÿ§ÿ¡ÿ«ÿ¶ÿ°ÿ¨ÿªÿ©ÿ¥ÿÿ¤ÿÿÿÿÿªÿ±ÿ´ÿ ÿ¤ÿÿ©ÿ¨ÿ ÿ¬ÿ£ÿ§ÿ«ÿ³ÿ¡ÿ©ÿ¸ÿ²ÿ¹ÿ¨ÿ¨ÿ«ÿ©ÿ¥ÿ«ÿ°ÿ¯ÿ­ÿ¥ÿ¥ÿ«ÿ­ÿ®ÿ²ÿ®ÿ±ÿ³ÿ±ÿ¯ÿ­ÿ´ÿ¤ÿÿ§ÿ²ÿ°ÿÿÿ¡ÿÿµÿ¹ÿ©ÿÿ¯ÿ´ÿÿÿ ÿ¤ÿ¤ÿ¥ÿ§ÿÿÿ¢ÿ£ÿ­ÿ©ÿ³ÿ§ÿ¾ÿÿ¨ÿ¨ÿ°ÿ¹ÿ¼ÿ²ÿªÿ±ÿ«ÿ«ÿ¨ÿ¨ÿ²ÿ«ÿ®ÿ¹ÿµÿ²ÿ¥ÿ¨ÿ¸ÿ¤ÿ¡ÿ¤ÿ¬ÿ©ÿ±ÿ«ÿµÿ¸ÿ§ÿ¨ÿ¨ÿ¬ÿ£ÿÿ¬ÿ²ÿ­ÿ¸ÿ²ÿ®ÿ­ÿ±ÿ¬ÿ§ÿ«ÿÿÿ¬ÿ¢ÿ¬ÿµÿ­ÿªÿ©ÿªÿ§ÿ¤ÿ©ÿ«ÿªÿ¥ÿ³ÿ¬ÿ©ÿ£ÿ©ÿ ÿÿ½ÿ³ÿ¥ÿ¦ÿÿ¤ÿ¨ÿ½ÿ ÿ­ÿ´ÿ£ÿ£ÿ§ÿÿÿ©ÿ¨ÿ¯ÿ ÿ²ÿÿÿÿÿÿÿ¬ÿ·ÿ¶ÿµÿ§ÿ¨ÿ®ÿ°ÿ°ÿ´ÿ­ÿ¤ÿ£ÿ­ÿÿ¨ÿ±ÿ ÿ®ÿ³ÿ¯ÿ±ÿªÿºÿ¤ÿ§ÿ³ÿ«ÿ¶ÿ¼ÿ¥ÿ«ÿÿÿ£ÿªÿ¬ÿ´ÿ´ÿªÿ£ÿÿ¥ÿ¯ÿ­ÿ¢ÿ£ÿ«ÿ±ÿ²ÿ¢ÿ©ÿ¤ÿ´ÿ¬ÿ¯ÿ¦ÿªÿ°ÿ±ÿ¬ÿ¯ÿÿÿ©ÿ¢ÿ£ÿ»ÿ¬ÿ¡ÿ²ÿºÿ­ÿ°ÿ ÿ|ÿ"ÿëþ-ÿÿªÿ«ÿ¬ÿ®ÿ¾ÿªÿ©ÿ©ÿ®ÿ²ÿ®ÿ¨ÿ´ÿ¢ÿµÿºÿ¬ÿªÿªÿ³ÿ¸ÿ²ÿ²ÿ²ÿ·ÿ¶ÿ·ÿ°ÿ¯ÿ¬ÿ¥ÿ²ÿ°ÿ§ÿ§ÿ¡ÿ®ÿªÿ¥ÿªÿ±ÿÁÿ¸ÿ¥ÿ¥ÿ´ÿ¾ÿ¹ÿ£ÿÿ§ÿ¶ÿ³ÿÁÿµÿ½ÿÿÿ¤ÿ¢ÿ¹ÿ»ÿ­ÿ¸ÿºÿµÿµÿ­ÿ©ÿ«ÿ²ÿ´ÿºÿ¼ÿµÿ¬ÿ¯ÿ¤ÿ©ÿ¸ÿ±ÿ¦ÿ¥ÿ«ÿ§ÿ³ÿµÿ­ÿ²ÿ´ÿªÿ¶ÿµÿ®ÿµÿ©ÿ­ÿ¹ÿ²ÿ¯ÿ«ÿ©ÿ«ÿ´ÿ©ÿ³ÿ½ÿ²ÿªÿÿ­ÿ¥ÿ­ÿ©ÿ³ÿ¼ÿ·ÿ¥ÿ«ÿ¸ÿ»ÿ®ÿ¤ÿ¦ÿ³ÿµÿ­ÿ­ÿ©ÿ¤ÿ­ÿ­ÿ¥ÿ­ÿ¯ÿ¤ÿ¬ÿ²ÿ¬ÿ´ÿ©ÿ¥ÿ¥ÿ¤ÿÉÿ¬ÿ£ÿÿ¡ÿ°ÿÅÿ±ÿ®ÿ¥ÿÿªÿ±ÿ£ÿ£ÿ¬ÿ­ÿ·ÿ±ÿ­ÿ´ÿ³ÿ¢ÿµÿ«ÿ¦ÿ¡ÿ¯ÿ¥ÿ´ÿ ÿ ÿ¤ÿ§ÿ®ÿ°ÿÿÿ±ÿ°ÿ¦ÿ«ÿ±ÿ¨ÿ ÿ«ÿ²ÿ¡ÿÿÿ±ÿ¨ÿÿ¸ÿ¬ÿ¥ÿ ÿ¢ÿÿÿÿÿÿÿÿÿÿÿÿÿÿÿÿÿÿÿÿÿzÿÿÿÿÿÿÿÿÿÿÿÿÿÿÿÿÿÿÿÿÿÿ¦ÿÿÿÿÿzÿtÿÿÿÿÿÿÿÿÿ¡ÿ¨ÿ¦ÿÿÿÿ ÿÿÿÿ®ÿÿÿÿ£ÿÿÿÿÿÿÿÿÿÿÿ{ÿÿÿÿÿÿÿÿÿ©ÿÿÿ¦ÿ¬ÿÿÿ©ÿ¡ÿ¨ÿªÿ¦ÿÿÿÿÿ¡ÿ¢ÿÿ«ÿ®ÿÿ³ÿÿ¡ÿ´ÿºÿ°ÿ£ÿ ÿÿÿ ÿÿ§ÿ¢ÿÿ¢ÿÿ¥ÿµÿ§ÿ¯ÿ¤ÿ²ÿ¨ÿ©ÿ¢ÿ£ÿ ÿ¬ÿ ÿÿ¦ÿ¡ÿÿ«ÿµÿ³ÿ²ÿªÿªÿ¬ÿÃÿ¬ÿ¼ÿÆÿ­ÿ®ÿµÿ´ÿ©ÿ¨ÿºÿ¬ÿ¢ÿ°ÿ¨ÿ¤ÿÿ¥ÿ·ÿ¶ÿÿ³ÿ³ÿ©ÿÿÿÿ¡ÿ¯ÿ¹ÿ°ÿ¡ÿÿÿÿÿ¨ÿ¶ÿÿ§ÿ«ÿÅÿ¸ÿ­ÿ¢ÿ¥ÿ¯ÿ®ÿ¯ÿ«ÿ©ÿ²ÿªÿÿ¹ÿ´ÿªÿ©ÿÿ¹ÿªÿ¤ÿ¥ÿ®ÿ¯ÿ®ÿ¬ÿ¨ÿ®ÿ»ÿºÿ°ÿÿ¢ÿ¬ÿ ÿÈÿ£ÿ³ÿ²ÿÿÿ³ÿ¾ÿ¤ÿÿ­ÿ·ÿ³ÿ«ÿ§ÿ¯ÿ¦ÿ©ÿ¥ÿÿ«ÿ¢ÿÿÿ°ÿ³ÿ±ÿ±ÿ¯ÿ¯ÿ²ÿ²ÿÁÿ´ÿµÿ«ÿÿÿ ÿªÿªÿ´ÿ­ÿ¥ÿªÿ­ÿªÿªÿ¬ÿ°ÿ·ÿ°ÿ§ÿ¬ÿ´ÿ­ÿ ÿÿÿÿÿÿ}ÿÿ|ÿrÿiÿxÿuÿÿÿÿÿuÿwÿrÿhÿfÿkÿ{ÿÿÿÿÿÿ¥ÿÿ¡ÿÿÿÿÿÿÿÿÿÿÿÿ~ÿ§ÿÿfÿÿÿÿÿÿÿ ÿÿ§ÿ´ÿ¢ÿ¦ÿ«ÿ«ÿ¹ÿ©ÿ¡ÿ»ÿ¬ÿ¨ÿ³ÿ¶ÿ£ÿÿªÿ¯ÿ°ÿµÿªÿ£ÿ»ÿ®ÿ³ÿ¨ÿ¨ÿ¯ÿ´ÿµÿ´ÿ³ÿ¡ÿ¬ÿ³ÿ¤ÿ¯ÿ¦ÿ«ÿ¯ÿ§ÿ©ÿ²ÿ°ÿ§ÿ¨ÿ«ÿ®ÿ¹ÿ¡ÿÿ¬ÿ¯ÿ¹ÿ§ÿªÿ¸ÿµÿ¨ÿ©ÿ¯ÿ¦ÿ¯ÿ±ÿ¦ÿ»ÿ°ÿ±ÿ­ÿ¦ÿ¡ÿÿÿ¨ÿ°ÿ ÿ­ÿ¥ÿ´ÿÉÿªÿªÿ´ÿ·ÿ«ÿ¡ÿ¨ÿ¨ÿ¨ÿ°ÿ©ÿ­ÿÿ§ÿ·ÿÂÿ¹ÿ§ÿÿ¢ÿ©ÿ¯ÿ¯ÿ¨ÿ­ÿ°ÿ²ÿ®ÿ®ÿ­ÿ³ÿ´ÿ¬ÿ­ÿ¹ÿ«ÿ®ÿ¿ÿ¶ÿ°ÿ®ÿ´ÿ­ÿªÿ´ÿµÿ³ÿÇÿÆÿÿ½ÿ£ÿ¤ÿ²ÿ´ÿ³ÿ¬ÿªÿ°ÿ¯ÿ¿ÿ¯ÿªÿ¬ÿ³ÿ¼ÿ¼ÿ´ÿ¶ÿºÿ¶ÿ³ÿ³ÿÿÀÿ¹ÿ¾ÿ·ÿ©ÿ§ÿ£ÿÿ¤ÿ¬ÿ©ÿ©ÿ¥ÿ¡ÿ¥ÿÿ¢ÿ¥ÿ´ÿ¾ÿ´ÿ¤ÿÿ£ÿÿµÿ³ÿÿÿÿÿÿÿ£ÿ¡ÿ±ÿ¥ÿ¢ÿÿ®ÿ·ÿ®ÿ«ÿ­ÿ§ÿ¥ÿ­ÿ§ÿ£ÿ«ÿÿÿ«ÿ ÿÿ¨ÿ¯ÿ¯ÿ°ÿ¹ÿ¬ÿ©ÿ­ÿ«ÿ¯ÿ°ÿ¨ÿ¬ÿ·ÿµÿ±ÿ«ÿ²ÿ¡ÿ¯ÿ©ÿ£ÿ©ÿ­ÿ¨ÿ­ÿ¥ÿ¯ÿ±ÿ©ÿ¨ÿ®ÿ§ÿ¡ÿ£ÿÿÿÿÿÿ£ÿÿ¥ÿ³ÿºÿ»ÿ¹ÿ±ÿ­ÿ ÿ¯ÿªÿ§ÿ¬ÿ­ÿªÿ¦ÿ£ÿ²ÿªÿ¾ÿ­ÿªÿ¸ÿ°ÿ¡ÿ¤ÿÿrÿÿ§ÿ¹ÿ¦ÿ©ÿ±ÿ±ÿ¬ÿ¥ÿ©ÿ¥ÿ©ÿ±ÿ ÿÿ«ÿ±ÿ®ÿ¦ÿÿµÿÿ£ÿ­ÿ¥ÿ©ÿ¨ÿ¥ÿ¥ÿÿ»ÿ§ÿÿ¨ÿ§ÿªÿ°ÿ¯ÿªÿªÿÿÿ©ÿ¬ÿ±ÿºÿ·ÿ³ÿºÿ¸ÿ¦ÿ²ÿ¦ÿ¨ÿµÿ«ÿ£ÿ«ÿ¯ÿ ÿ¬ÿ¼ÿ«ÿ¢ÿ©ÿµÿ¬ÿ£ÿµÿ¾ÿ¬ÿµÿµÿ©ÿÿÿÿ ÿ¦ÿ³ÿ£ÿ°ÿÿÿ¨ÿ·ÿ¹ÿ¡ÿ°ÿ©ÿ»ÿ¹ÿªÿ«ÿ³ÿ®ÿ¡ÿ¢ÿÿ¯ÿ¯ÿ®ÿ±ÿ¯ÿ·ÿ¬ÿ²ÿ³ÿ¹ÿ§ÿ¬ÿ¯ÿ«ÿ«ÿ°ÿ¬ÿ¡ÿ§ÿ­ÿ¯ÿ¡ÿ©ÿªÿ¢ÿ¥ÿ®ÿ³ÿ©ÿ²ÿ«ÿ¬ÿ±ÿ´ÿ±ÿ©ÿ¥ÿÿÿ£ÿµÿ©ÿªÿ³ÿ«ÿÿ­ÿ«ÿ ÿÿ§ÿ¢ÿÿÿuÿÿÿÿÿÿÿÿÿÿÿÿ~ÿÿ¥ÿ¤ÿ ÿ«ÿ²ÿ²ÿ¸ÿ¹ÿ²ÿÿ¡ÿ§ÿ®ÿ¥ÿÿ¦ÿ­ÿÿ ÿªÿ¯ÿ³ÿ¹ÿ¯ÿ¡ÿÿ ÿÿÿÿÿÿÿ¡ÿ«ÿ¦ÿÿÿ«ÿ®ÿ§ÿ ÿÿ¨ÿ¦ÿÿzÿ6ÿÿ6ÿsÿÿ¤ÿ¢ÿ¥ÿ¡ÿÿÿ§ÿÿÿÿÿÿÿÿÿ§ÿ¨ÿ£ÿ¾ÿ¸ÿ¶ÿ¢ÿÿ`ÿ_ÿÿ¤ÿ©ÿÿ­ÿ°ÿ¢ÿ¨ÿÿÿjÿcÿÿÿÿÿÿ¥ÿÿcÿjÿÿÿ¡ÿªÿ°ÿ¥ÿ­ÿ¯ÿ»ÿ´ÿ°ÿ±ÿ±ÿ³ÿ¹ÿ¼ÿ¶ÿ®ÿ¨ÿ±ÿ¸ÿ¹ÿ²ÿ£ÿ©ÿ±ÿ§ÿ³ÿ±ÿ©ÿ¤ÿ°ÿ¶ÿ²ÿ´ÿ¶ÿ±ÿ¬ÿ¬ÿ¬ÿ³ÿ·ÿ¬ÿ­ÿ´ÿÿ¡ÿ°ÿ²ÿ«ÿ©ÿÁÿ³ÿ°ÿÀÿ³ÿ£ÿ¥ÿ¯ÿªÿ¥ÿ©ÿ¦ÿªÿ¯ÿ¥ÿ«ÿ¡ÿ¯ÿ®ÿ³ÿ°ÿ­ÿ±ÿ°ÿ®ÿ¶ÿºÿ½ÿÐÿ½ÿ²ÿ¬ÿ«ÿ°ÿºÿ¾ÿ±ÿµÿ¾ÿ´ÿ½ÿ§ÿ¬ÿ¡ÿ©ÿ±ÿ«ÿ¯ÿ·ÿ²ÿ´ÿ±ÿ¼ÿ¶ÿ«ÿ²ÿ¯ÿ£ÿ¥ÿ¯ÿµÿ¶ÿ¨ÿ§ÿ¾ÿ¬ÿ«ÿ¥ÿÿ¬ÿ¬ÿ­ÿ©ÿ¦ÿ³ÿºÿ¸ÿ²ÿ§ÿ©ÿ¨ÿ®ÿ¥ÿ¬ÿ°ÿªÿ«ÿ³ÿ¯ÿÿ°ÿÂÿ´ÿ³ÿÿ©ÿ±ÿ¹ÿ±ÿÿÿÿ¢ÿ­ÿ£ÿ²ÿ±ÿ©ÿ¦ÿÿ®ÿ¶ÿ¬ÿ¤ÿ«ÿ·ÿºÿ²ÿ»ÿ°ÿ²ÿ¶ÿ¡ÿ­ÿ®ÿ£ÿ¤ÿ«ÿ°ÿ®ÿ¤ÿ§ÿ ÿ£ÿ®ÿ¤ÿ²ÿ©ÿµÿ±ÿ¡ÿ©ÿ´ÿ¬ÿ©ÿ®ÿ¬ÿ¯ÿ¸ÿ¬ÿ¿ÿªÿ¸ÿ¯ÿ±ÿ®ÿ®ÿ¸ÿ¶ÿ§ÿÿ°ÿ¢ÿ°ÿ²ÿ¬ÿ©ÿ¦ÿ¶ÿ·ÿ¹ÿ¸ÿ±ÿ²ÿ¦ÿÿ¶ÿ¶ÿ±ÿ»ÿ­ÿ´ÿºÿ²ÿ²ÿ±ÿ´ÿ¸ÿ²ÿ´ÿ½ÿ²ÿµÿ¿ÿ¶ÿÂÿ¹ÿ´ÿ­ÿ«ÿ¨ÿ¦ÿ­ÿ­ÿ¥ÿ¬ÿ´ÿ¿ÿ·ÿ¸ÿ®ÿ­ÿ¯ÿ¹ÿµÿÀÿ¼ÿ±ÿ¬ÿ¬ÿ«ÿ¬ÿ¨ÿÿ£ÿ½ÿ°ÿ°ÿÀÿ»ÿ°ÿ¦ÿ±ÿ¸ÿ­ÿ°ÿ¸ÿ±ÿ­ÿ©ÿ¸ÿ³ÿÿÍÿ°ÿÅÿ¯ÿ«ÿ¯ÿ¬ÿºÿ¾ÿºÿ³ÿ°ÿ´ÿ®ÿ¯ÿ°ÿ¦ÿ­ÿ©ÿ´ÿ§ÿ©ÿÿ±ÿ¬ÿªÿµÿ·ÿ³ÿ±ÿ¶ÿ·ÿ ÿ°ÿ ÿ£ÿÿ¤ÿ¯ÿ¨ÿ£ÿ¦ÿ¨ÿ°ÿ¬ÿ®ÿ´ÿ­ÿ¨ÿÿ¢ÿ¬ÿ»ÿ¥ÿ¬ÿ¯ÿ¶ÿÿÿ¦ÿ ÿ£ÿ¯ÿ´ÿ«ÿ¡ÿ¦ÿ­ÿ¯ÿ¦ÿ´ÿ¹ÿ·ÿ£ÿ¬ÿ±ÿ¶ÿ®ÿ­ÿ®ÿ²ÿ°ÿ®ÿ¬ÿ¦ÿªÿºÿºÿ¯ÿ¨ÿ²ÿªÿºÿ¢ÿ³ÿ§ÿªÿ±ÿ®ÿ«ÿ²ÿÄÿ´ÿ¦ÿ¹ÿ­ÿ®ÿ¹ÿ°ÿÿÿÿ«ÿÿÿ­ÿ­ÿÿ¡ÿÿÿ¦ÿ¤ÿ¥ÿ¤ÿ¥ÿ¤ÿ®ÿÿÿ¦ÿ©ÿªÿÿÿ¡ÿ²ÿ¨ÿÿÿÿÿÿ¡ÿÿÿ¢ÿ«ÿ¨ÿÿÿÿ©ÿ¢ÿ´ÿ£ÿ¤ÿÿ¨ÿ³ÿ®ÿ¨ÿ§ÿ­ÿ©ÿ ÿÿÿ¦ÿ¬ÿ°ÿ¡ÿÿÿÿÿ©ÿÿ¡ÿ¦ÿÿÿ§ÿÿÿ¥ÿÿÿÿÿ¥ÿ¥ÿ¡ÿÿÿÿ ÿÿ¢ÿÿ¥ÿÿÿ¡ÿÿÿÿ¢ÿ­ÿ¨ÿÿÿ«ÿÿÿ§ÿÿÿÿÿ§ÿ£ÿ ÿ®ÿ®ÿ¥ÿ¨ÿ¥ÿ§ÿ±ÿ¥ÿÿÿ¨ÿ¬ÿÿÿ¦ÿªÿ¬ÿ°ÿ³ÿ©ÿ·ÿÿ·ÿ¾ÿ¥ÿ©ÿ°ÿ³ÿ©ÿ¨ÿ©ÿ©ÿ¨ÿÿ©ÿ«ÿÿÿ«ÿ¯ÿ§ÿÿ¥ÿ¤ÿ¬ÿ§ÿ°ÿ¦ÿ£ÿ¬ÿ§ÿ­ÿ·ÿ¾ÿ³ÿµÿ°ÿ¥ÿ¨ÿ£ÿ¦ÿ¥ÿ ÿ¦ÿ­ÿ°ÿºÿ¸ÿªÿ±ÿ£ÿ¾ÿ¯ÿ·ÿ»ÿ¥ÿ­ÿÇÿµÿªÿ«ÿ²ÿ®ÿ®ÿ¹ÿ»ÿ¬ÿ¡ÿ±ÿ²ÿ®ÿ°ÿ±ÿ¼ÿ¶ÿ¦ÿ£ÿÿ¡ÿ·ÿ¥ÿ¹ÿ³ÿ¶ÿ¬ÿ±ÿ§ÿ¡ÿ¬ÿ«ÿ²ÿ¬ÿ°ÿ²ÿ©ÿ¯ÿ®ÿ­ÿ´ÿ®ÿ¤ÿ©ÿ²ÿ³ÿ¬ÿ°ÿ¡ÿµÿ¬ÿªÿ®ÿ ÿ²ÿÁÿºÿ½ÿªÿªÿÃÿ­ÿ§ÿ­ÿ§ÿ¨ÿ°ÿ®ÿµÿ±ÿ¦ÿ±ÿ²ÿ©ÿ°ÿ°ÿ²ÿ¬ÿ¦ÿ·ÿµÿ°ÿ²ÿ®ÿ¦ÿ¡ÿÃÿµÿ§ÿ·ÿ«ÿ±ÿªÿ¤ÿ¬ÿ¬ÿ®ÿÿ¥ÿ§ÿ¥ÿ³ÿ´ÿ¬ÿ­ÿ«ÿ©ÿ§ÿ®ÿ°ÿºÿ³ÿ½ÿ©ÿ ÿ¥ÿ³ÿ¸ÿÿªÿµÿ®ÿÅÿ©ÿ¨ÿªÿ¨ÿµÿ®ÿ¾ÿ¶ÿ§ÿ ÿ­ÿ±ÿ¬ÿªÿ¬ÿ±ÿ¯ÿ©ÿ¥ÿ¯ÿ®ÿ¨ÿµÿ«ÿ¦ÿ«ÿ±ÿ¸ÿ°ÿ¯ÿ±ÿ¡ÿ¤ÿ¢ÿ§ÿ¶ÿ§ÿ»ÿ¾ÿ¯ÿ®ÿ´ÿ´ÿ¹ÿ³ÿ¨ÿ§ÿ¦ÿ­ÿ¸ÿ²ÿ§ÿ¡ÿ¥ÿ¤ÿ¡ÿªÿ´ÿ°ÿ ÿ«ÿÿ³ÿ¥ÿ°ÿ§ÿ±ÿ¢ÿ°ÿ­ÿ¬ÿ¼ÿ·ÿ®ÿ­ÿ«ÿ±ÿ®ÿªÿ¬ÿµÿ°ÿµÿ¹ÿ¸ÿ°ÿ¨ÿ¥ÿ§ÿ­ÿ©ÿ¬ÿ­ÿ½ÿ´ÿªÿ¬ÿ¨ÿ¨ÿ«ÿ©ÿ¶ÿ¸ÿ¥ÿ¦ÿ³ÿµÿ´ÿ¨ÿ¬ÿµÿ²ÿ­ÿ¯ÿ²ÿ°ÿ¥ÿ¢ÿ¬ÿÿÿ ÿ°ÿªÿªÿ©ÿ£ÿÿÿ§ÿ¡ÿÿ ÿÿÿªÿ½ÿ±ÿ²ÿ·ÿ´ÿ´ÿ¯ÿºÿ²ÿ©ÿ¶ÿ¯ÿ§ÿ®ÿ¤ÿ¥ÿºÿ²ÿ¤ÿ©ÿ«ÿ¥ÿ¬ÿ¥ÿ«ÿ¨ÿ°ÿ³ÿ¦ÿ©ÿºÿ¶ÿ¶ÿ»ÿ´ÿ²ÿ©ÿ«ÿ°ÿ«ÿ²ÿµÿ§ÿ¡ÿÿ§ÿ«ÿªÿªÿ£ÿ§ÿ«ÿ¯ÿ¬ÿ£ÿ£ÿ¨ÿ¯ÿ¦ÿ©ÿ¦ÿ«ÿ¬ÿ­ÿ¥ÿ¤ÿ´ÿ­ÿÿÿ·ÿ´ÿ©ÿ­ÿ§ÿ§ÿÿÿ¹ÿ°ÿ¡ÿÿ¤ÿ¢ÿªÿªÿ ÿ ÿ¡ÿµÿ£ÿ´ÿ¨ÿ£ÿ¬ÿªÿ¶ÿÿ±ÿ¬ÿ¤ÿ­ÿ­ÿ²ÿ­ÿÿÿIÿqÿÿ«ÿ£ÿÿ°ÿ£ÿÿÿ¨ÿ²ÿ¨ÿ¥ÿ¡ÿ¢ÿÿÿÿÿÿ¡ÿ³ÿ¼ÿ¯ÿ¢ÿÿ¢ÿ¬ÿ§ÿ©ÿ¯ÿ¡ÿÿ·ÿÿ¡ÿÿÿ®ÿ¨ÿ³ÿ²ÿ¯ÿ¼ÿ«ÿ¥ÿ«ÿÿ¥ÿÿ«ÿ¢ÿ¥ÿ´ÿµÿ®ÿ¹ÿ¦ÿÿ ÿ©ÿ±ÿ«ÿ©ÿ°ÿ¬ÿ¨ÿ¦ÿ¨ÿ±ÿ£ÿÿ¬ÿµÿµÿ¢ÿ¥ÿ¥ÿ§ÿ±ÿ±ÿ¤ÿ¬ÿÿÿ©ÿ®ÿ­ÿÿ¤ÿ´ÿÿªÿ¡ÿ²ÿ²ÿ®ÿ«ÿ¥ÿ¢ÿ¬ÿ®ÿ«ÿ·ÿÿÿÿ´ÿ¤ÿ¢ÿ¯ÿ©ÿ¨ÿ«ÿ¢ÿ¢ÿ©ÿ±ÿ­ÿ¬ÿ±ÿ²ÿ¹ÿ­ÿ¬ÿ³ÿ¡ÿ¦ÿ°ÿ¸ÿ«ÿ¬ÿ²ÿ¿ÿµÿ¼ÿªÿ£ÿ«ÿ©ÿ³ÿÿ·ÿÿ³ÿµÿ¨ÿ®ÿ¢ÿ©ÿªÿÿÿ¦ÿ·ÿ¢ÿ³ÿ­ÿ§ÿÿ£ÿ¥ÿ¨ÿ§ÿ©ÿ©ÿ¬ÿ¶ÿ½ÿ®ÿ£ÿ¡ÿ¤ÿ©ÿ¨ÿ¦ÿ¦ÿ¬ÿ¯ÿ¯ÿ´ÿ¯ÿ¦ÿÿ¨ÿ¤ÿ¤ÿ£ÿ­ÿ©ÿ¢ÿªÿ±ÿ¬ÿªÿ§ÿ­ÿ£ÿ´ÿ ÿÿ¢ÿÿ§ÿ¦ÿ§ÿ²ÿ©ÿ¤ÿÿ¤ÿµÿ¡ÿ¡ÿ°ÿ§ÿ©ÿ¢ÿ¥ÿ©ÿ¤ÿÿ ÿ§ÿÿ§ÿ¬ÿ«ÿ®ÿ®ÿºÿ±ÿ¥ÿ°ÿ¨ÿ ÿ ÿ®ÿ³ÿ²ÿ¬ÿ ÿ²ÿ¢ÿ°ÿ«ÿ®ÿ¢ÿ¬ÿ¶ÿ£ÿ¥ÿ¢ÿ®ÿÿÿÿÿ´ÿ®ÿ¦ÿÿ®ÿ¡ÿ¦ÿ´ÿ£ÿ¬ÿµÿ£ÿªÿ¯ÿ­ÿ¤ÿ¦ÿ¤ÿ¥ÿ©ÿÿÿÿ ÿ«ÿÿÿ¤ÿ«ÿ«ÿ¯ÿ­ÿ®ÿ®ÿ°ÿ©ÿ¥ÿ§ÿ¬ÿ²ÿÿ©ÿ¨ÿ¨ÿÿ£ÿ³ÿ¢ÿªÿ²ÿÿ ÿ¬ÿÿ¬ÿ¬ÿµÿÿ¡ÿÿ«ÿ¤ÿ³ÿ¸ÿ¦ÿ¥ÿµÿ®ÿ®ÿ´ÿÿ£ÿµÿ¬ÿ«ÿÿ ÿ¬ÿ­ÿ¥ÿ°ÿ³ÿ§ÿ£ÿÿÿÿ§ÿ­ÿ«ÿ£ÿ§ÿ¥ÿ¡ÿªÿ©ÿªÿ®ÿ®ÿ£ÿ¤ÿÿ¯ÿµÿ©ÿ¸ÿ£ÿÿ¦ÿÿÿ¯ÿ¹ÿ²ÿÿ§ÿ¨ÿ²ÿ«ÿ¸ÿ¬ÿ£ÿ£ÿ±ÿÀÿ»ÿÿÿ¢ÿÿ¢ÿ£ÿÿÿ¦ÿ±ÿ­ÿ¶ÿ¼ÿ©ÿ±ÿªÿÿ·ÿ±ÿ¦ÿ¨ÿ²ÿ¯ÿ¯ÿ«ÿ¢ÿÿÿ·ÿ£ÿ ÿ¢ÿ ÿ®ÿÿÿªÿµÿ±ÿ­ÿ°ÿ®ÿÿ¤ÿ¥ÿ¦ÿ¸ÿ¥ÿ°ÿ¨ÿ¨ÿ¤ÿ ÿ«ÿ²ÿ¨ÿ±ÿ´ÿ¯ÿ«ÿ§ÿ¦ÿ¤ÿ³ÿºÿªÿ¨ÿ§ÿ¡ÿ ÿÿ¡ÿÿÿ¤ÿ¨ÿ§ÿ°ÿ·ÿ¦ÿÿ¥ÿ¦ÿ¯ÿ®ÿ©ÿ©ÿ¦ÿ¯ÿ²ÿÿ³ÿ²ÿ§ÿ¬ÿ¦ÿ¶ÿ¤ÿ ÿ©ÿ§ÿ¯ÿ­ÿ­ÿÿ¨ÿ³ÿ¬ÿ§ÿ®ÿ³ÿ²ÿ¬ÿ¥ÿ¯ÿ¼ÿ¸ÿ­ÿ§ÿ­ÿ¬ÿ´ÿ¥ÿ¥ÿ¡ÿ£ÿ¦ÿ´ÿ¥ÿ¥ÿ¯ÿ´ÿ´ÿ©ÿ¸ÿ£ÿ ÿ¦ÿªÿ ÿÿÿÿµÿªÿ®ÿ®ÿÿ£ÿ»ÿ²ÿ«ÿ¡ÿ¥ÿ¦ÿÿ¢ÿÿÿ¡ÿ°ÿ¢ÿÿµÿ³ÿ­ÿ¬ÿ£ÿªÿ­ÿ§ÿ³ÿ©ÿÿÿ¡ÿªÿµÿ´ÿ¯ÿ·ÿ«ÿ¤ÿ©ÿÿÿ©ÿÿ±ÿªÿ¦ÿ¶ÿ©ÿ«ÿ ÿ©ÿÿÿ¨ÿ£ÿ©ÿ§ÿªÿ±ÿ©ÿ«ÿ¨ÿÿ¨ÿ²ÿ°ÿ¯ÿ¯ÿ¬ÿ²ÿ°ÿ®ÿ£ÿ¢ÿ­ÿ¥ÿ¬ÿ¬ÿ¤ÿ¯ÿµÿ³ÿµÿ©ÿÿ¬ÿ¹ÿ¾ÿµÿ¡ÿ¥ÿªÿ®ÿ®ÿ¯ÿ¤ÿ­ÿ¯ÿÿÿ£ÿ¹ÿ¶ÿ·ÿªÿ¯ÿÇÿ½ÿ¯ÿºÿ­ÿ¥ÿ­ÿ¤ÿ­ÿÿ°ÿ®ÿªÿ¹ÿ®ÿ³ÿ»ÿ©ÿ±ÿ³ÿ¯ÿ¯ÿÿ®ÿºÿ¨ÿªÿ¦ÿÿ¦ÿ²ÿ­ÿ­ÿÿÿÿ¡ÿ°ÿ±ÿÿÿ«ÿ¬ÿ­ÿ°ÿ¬ÿ·ÿ¸ÿÿ®ÿºÿÿ¶ÿÿ¨ÿ¡ÿ»ÿ¶ÿ¸ÿ°ÿºÿÀÿÀÿ°ÿ°ÿ¨ÿ³ÿ½ÿ¦ÿ§ÿÿDÿÚþïþzÿ¥ÿ²ÿÀÿ­ÿ¯ÿ¯ÿ¯ÿ²ÿ¢ÿ¥ÿ©ÿ¦ÿ·ÿ¢ÿ½ÿ³ÿºÿ·ÿ¨ÿµÿ¼ÿµÿ³ÿ³ÿ»ÿ«ÿ©ÿªÿ¯ÿ°ÿ¬ÿ´ÿ³ÿ°ÿ¬ÿ¦ÿ¯ÿ¬ÿ ÿÿ ÿ¨ÿ¶ÿ¯ÿ²ÿ¦ÿ«ÿ·ÿµÿ­ÿ¯ÿ¯ÿ¯ÿºÿ´ÿ¼ÿ¸ÿ´ÿ¡ÿ§ÿ·ÿ²ÿ¤ÿ¬ÿ¯ÿ«ÿ¥ÿ¨ÿ¬ÿ£ÿ¬ÿ¹ÿ¸ÿµÿ²ÿ®ÿ¢ÿ¤ÿ¬ÿ¯ÿ¿ÿ¡ÿ±ÿ°ÿ©ÿ°ÿ¨ÿ¥ÿ­ÿ§ÿ¥ÿ­ÿ¦ÿ¦ÿµÿ³ÿ³ÿ´ÿ¬ÿÿÿ¬ÿ¡ÿ¤ÿ³ÿ¹ÿ»ÿ²ÿ¾ÿ°ÿÿµÿÓÿ´ÿ§ÿ±ÿ½ÿ¡ÿ¦ÿ®ÿ±ÿ¢ÿ¤ÿ®ÿµÿµÿ°ÿ­ÿ¥ÿ¡ÿ­ÿ³ÿ®ÿ±ÿ«ÿ©ÿ®ÿ¯ÿµÿ²ÿ»ÿÿ¬ÿ¡ÿ·ÿ¶ÿ²ÿ­ÿ¦ÿ¨ÿ±ÿ´ÿ¯ÿ¯ÿ±ÿ°ÿ­ÿ¸ÿÁÿ°ÿ­ÿÀÿµÿ¥ÿ ÿÿÿÉÿ»ÿ¡ÿ«ÿ¸ÿ¦ÿªÿÿ¢ÿ¨ÿ³ÿ°ÿ¦ÿ ÿªÿ­ÿ¥ÿ¨ÿ¬ÿ¨ÿ§ÿÿÿ¨ÿ¢ÿÿÿ·ÿ©ÿ¡ÿ¡ÿ§ÿÿÿÿÿzÿÿÿªÿÿÿÿÿÿÿÿ|ÿ~ÿÿ¡ÿÿÿ¢ÿÿÿÿÿÿÿÿÿÿ}ÿÿÿÿÿÿÿÿÿÿÿÿyÿÿÿÿÿÿÿÿuÿÿÿÿÿÿÿÿÿÿ¡ÿÿÿÿÿ¢ÿÿÿÿ©ÿÿ¨ÿÿÿ¡ÿÿÿ¢ÿÿÿªÿÿÿÿÿÿÿÿÿÿÿÿ£ÿÿÿ¢ÿ¨ÿ¢ÿ¢ÿ¦ÿ¶ÿ¶ÿ¬ÿÿ¢ÿ¡ÿÿÿÿ¦ÿ¬ÿÿºÿÿÿºÿÿÿµÿÿÿÿÿÿÿ ÿÿ ÿ³ÿ¥ÿÿÿÿªÿ¥ÿ®ÿÿ²ÿ¦ÿ¦ÿ¦ÿ§ÿ°ÿ¯ÿÿÿ¨ÿªÿ«ÿ±ÿ°ÿ¬ÿ­ÿÿÿ¦ÿ°ÿ«ÿËÿ§ÿ¬ÿ©ÿ¦ÿ¤ÿ®ÿ®ÿ¶ÿ°ÿ©ÿ®ÿ¦ÿªÿºÿ°ÿ¶ÿ´ÿ¢ÿ¿ÿ¼ÿ¦ÿ«ÿ¶ÿ ÿ¦ÿ¤ÿ²ÿµÿ¥ÿ¦ÿ©ÿ¤ÿ¡ÿÿ±ÿ©ÿ·ÿ³ÿÃÿ´ÿ¬ÿ¨ÿªÿ®ÿ­ÿ¸ÿºÿ²ÿµÿ°ÿ¥ÿ¸ÿ»ÿÃÿ´ÿ©ÿªÿ¨ÿ¥ÿ§ÿ·ÿºÿ®ÿ«ÿ¯ÿ½ÿ¸ÿ«ÿ­ÿªÿ¯ÿºÿ£ÿ§ÿ«ÿ¾ÿ¥ÿÿ£ÿ·ÿªÿªÿ¬ÿ±ÿ±ÿµÿ¼ÿ±ÿ±ÿ¦ÿ®ÿ¬ÿÿ­ÿ©ÿÿ§ÿ§ÿªÿ¹ÿ¯ÿ¦ÿ²ÿ²ÿ¯ÿ±ÿ¥ÿ¬ÿÃÿ ÿ±ÿ´ÿ¬ÿ§ÿ­ÿ¬ÿ§ÿ£ÿ¦ÿªÿ¦ÿ¥ÿ®ÿºÿ©ÿÿ°ÿ®ÿ­ÿ¯ÿ¥ÿ¤ÿªÿÿÿÿÿÿÿÿÿÿuÿÿÿÿgÿhÿOÿUÿRÿ\ÿxÿÿÿÿ¡ÿÿÿÿÿÿÿÿ¦ÿÿÿÿÿÿÿÿÿÿuÿsÿÿÿ~ÿÿÿªÿ¢ÿÿ¬ÿªÿ¨ÿ«ÿ¨ÿªÿ©ÿ´ÿ­ÿ­ÿ¹ÿªÿÿ­ÿ³ÿ¬ÿ¶ÿ³ÿ²ÿ­ÿÿ¤ÿ·ÿ´ÿ®ÿ¢ÿ£ÿªÿ´ÿ®ÿ¬ÿ»ÿªÿ«ÿªÿ¤ÿ°ÿ§ÿ»ÿ¸ÿ§ÿ§ÿ¬ÿ«ÿ«ÿ¬ÿµÿ¾ÿÿ©ÿ³ÿ³ÿµÿ¥ÿ¯ÿ­ÿ¶ÿ¸ÿ¯ÿµÿ¹ÿµÿ§ÿ£ÿ¦ÿ®ÿ¸ÿµÿ½ÿ«ÿÿ§ÿ¬ÿ¤ÿ£ÿÿ§ÿ¢ÿ ÿ«ÿÿ²ÿ¸ÿ¸ÿ³ÿ¬ÿ«ÿ´ÿµÿªÿ§ÿ¸ÿÿ°ÿªÿ«ÿ®ÿ®ÿ¬ÿ©ÿ¨ÿ®ÿ¸ÿ¿ÿ¦ÿ²ÿ«ÿÿ¢ÿ£ÿ­ÿµÿ°ÿ±ÿ·ÿ©ÿ­ÿµÿ²ÿ³ÿ§ÿÿÿ¡ÿ§ÿ¬ÿ®ÿ¸ÿ¿ÿÿªÿ¬ÿ¥ÿ®ÿ«ÿ°ÿ²ÿ°ÿ«ÿ©ÿ¶ÿ¬ÿÀÿ£ÿ¹ÿ¯ÿ±ÿ²ÿ´ÿ©ÿ¢ÿ¦ÿÿ°ÿ£ÿ¨ÿÉÿ±ÿªÿ«ÿ«ÿªÿ«ÿ«ÿ£ÿ¡ÿÿÿÿªÿ¬ÿ¥ÿ ÿÿÿnÿKÿzÿ²ÿ³ÿ²ÿÿÿÿÿ¡ÿÿÿÿ±ÿ±ÿ¡ÿÿ©ÿ´ÿ®ÿ°ÿ±ÿ«ÿ¦ÿ©ÿ®ÿ«ÿ²ÿÀÿ°ÿÿÿ¦ÿ¥ÿ¦ÿ­ÿ¥ÿ¥ÿ¬ÿ¹ÿ¸ÿ³ÿ¯ÿ¤ÿÿ¦ÿ´ÿ«ÿ­ÿÀÿ¤ÿ²ÿ´ÿ°ÿ«ÿ­ÿ«ÿ©ÿ´ÿ­ÿ¤ÿ¯ÿªÿ­ÿ¬ÿ¯ÿ­ÿÿÿÿÿ~ÿ¥ÿ¾ÿ®ÿÿÿ¥ÿ®ÿ³ÿ¦ÿ³ÿ¡ÿ¦ÿ³ÿ©ÿ«ÿ®ÿ­ÿ¬ÿªÿ°ÿ ÿ¹ÿ¥ÿ¡ÿ±ÿ²ÿ«ÿ¤ÿÿvÿÿ»ÿºÿÿ«ÿ¯ÿ¯ÿªÿ¡ÿ¥ÿÿµÿµÿ¥ÿ£ÿ´ÿµÿ±ÿ·ÿµÿ´ÿ¡ÿ»ÿ ÿ¢ÿ³ÿ¶ÿ°ÿ©ÿ¢ÿ·ÿÁÿÿÿ¢ÿ±ÿ°ÿ©ÿ­ÿµÿ¾ÿ­ÿ¯ÿ¼ÿ³ÿ­ÿ®ÿ¯ÿ¯ÿ°ÿ¥ÿÿ¥ÿ´ÿ·ÿ¥ÿÿ«ÿµÿ¡ÿ·ÿ¯ÿ«ÿ­ÿ¶ÿ§ÿÿ­ÿ¿ÿÄÿ¾ÿ²ÿ ÿ ÿÿÿÿ ÿ¦ÿ±ÿ·ÿ¢ÿµÿ¯ÿªÿ©ÿªÿ­ÿ¢ÿ²ÿ¥ÿ¼ÿ²ÿ­ÿ«ÿ¥ÿ ÿ¨ÿªÿ¨ÿ¸ÿ©ÿ«ÿÿ¨ÿ©ÿµÿ¨ÿ°ÿ­ÿ ÿ¡ÿ£ÿ¥ÿ§ÿ¨ÿ£ÿ§ÿÿ¥ÿ¦ÿ·ÿ¹ÿ®ÿ©ÿ¤ÿ³ÿ¦ÿÿ¦ÿ®ÿ³ÿµÿ¶ÿ¹ÿÿ©ÿ©ÿ«ÿ¹ÿªÿ®ÿ·ÿ£ÿÿµÿ¸ÿ²ÿ¡ÿ ÿÿÿÿzÿÿÿÿÿÿÿÿÿÿÿÿ«ÿ§ÿ¬ÿÿÿ¢ÿ®ÿ¬ÿ²ÿ´ÿ¡ÿ£ÿ§ÿ³ÿ°ÿ¦ÿ£ÿ¤ÿÿªÿ£ÿ§ÿ³ÿ²ÿ´ÿ®ÿ©ÿ¦ÿÿ£ÿ¢ÿÿÿÿÿÿÿ£ÿ ÿÿÿÿÿÿÿ§ÿ±ÿ©ÿÿÿÿÿÿ¢ÿ¦ÿ¤ÿÿÿÿÿÿÿ¤ÿÿÿÿÿÿ¡ÿªÿ©ÿ£ÿ­ÿ¹ÿ«ÿ£ÿÿiÿfÿÿ¦ÿ®ÿ§ÿ±ÿ³ÿÿ¥ÿÿÿÿÿÿÿÿÿÿÿÿÿuÿÿÿÿÿ£ÿ¥ÿ¬ÿ®ÿ²ÿªÿÿÿ¨ÿ«ÿÿ«ÿ´ÿÿ£ÿÁÿ¶ÿ®ÿ©ÿ¨ÿ°ÿ³ÿ¥ÿ½ÿ³ÿ£ÿ¡ÿ´ÿ¹ÿ¯ÿ¤ÿ¨ÿ®ÿ¯ÿ´ÿ­ÿ¤ÿ¯ÿ¯ÿ·ÿ®ÿ¨ÿ¡ÿ¤ÿ®ÿ°ÿªÿºÿ´ÿ£ÿ½ÿ³ÿ¨ÿ®ÿ·ÿ­ÿ©ÿ¶ÿ¢ÿµÿ´ÿÂÿ´ÿºÿµÿ¶ÿ´ÿ´ÿ³ÿ´ÿÀÿ¸ÿ¶ÿ±ÿÀÿÄÿ·ÿ²ÿ¬ÿ¢ÿ¤ÿ°ÿ²ÿ®ÿ¤ÿ¥ÿ½ÿ´ÿ£ÿ³ÿ¨ÿ®ÿ¶ÿ¹ÿ½ÿ´ÿ«ÿ¡ÿ¾ÿ³ÿµÿªÿ¯ÿ²ÿ®ÿ«ÿ«ÿ¯ÿ´ÿ¯ÿ²ÿ¬ÿ¯ÿ¯ÿ¬ÿ¢ÿ©ÿ­ÿ´ÿ³ÿªÿ²ÿµÿ´ÿºÿªÿ¯ÿ¥ÿ­ÿ©ÿ¬ÿ±ÿ±ÿ±ÿµÿ±ÿ¡ÿ­ÿ­ÿ ÿ­ÿ¯ÿ¯ÿ¡ÿµÿ¸ÿ­ÿ¯ÿ¨ÿ­ÿ¹ÿ¡ÿ±ÿµÿ©ÿ©ÿ¡ÿ®ÿ³ÿ«ÿ¦ÿªÿ²ÿ³ÿ»ÿ¦ÿ±ÿ¬ÿ²ÿ°ÿ·ÿµÿ«ÿ­ÿ­ÿªÿ²ÿ¥ÿ¬ÿ²ÿµÿ³ÿ¨ÿ¯ÿ­ÿ²ÿ¯ÿ§ÿªÿ²ÿ¯ÿ¬ÿ²ÿ¯ÿ¹ÿ¨ÿ®ÿ²ÿ¿ÿµÿ¨ÿ©ÿ¶ÿ³ÿªÿ¯ÿ§ÿÿ©ÿ¡ÿ®ÿ¨ÿ¢ÿ¬ÿ«ÿ®ÿ©ÿ¥ÿ¸ÿ¾ÿ©ÿ¦ÿ¦ÿ¦ÿ±ÿ¤ÿºÿ´ÿ¦ÿ»ÿ°ÿ±ÿ¼ÿ½ÿ³ÿªÿ®ÿ¯ÿ­ÿµÿ¸ÿ»ÿ·ÿ²ÿ±ÿ­ÿ´ÿ³ÿ®ÿ±ÿ¶ÿ°ÿ¦ÿ³ÿ¸ÿ²ÿ©ÿ ÿÀÿ®ÿµÿ´ÿ°ÿªÿ ÿ¥ÿ©ÿ¥ÿªÿ°ÿ´ÿ²ÿ¹ÿµÿ­ÿ²ÿ«ÿ­ÿ©ÿ±ÿ¶ÿ¸ÿ¸ÿ³ÿµÿµÿ­ÿ¼ÿ ÿ¾ÿ¸ÿ³ÿ´ÿªÿ¨ÿ¨ÿ²ÿ¹ÿ¹ÿ¹ÿ·ÿ²ÿ´ÿ·ÿ¾ÿ¶ÿ¤ÿ´ÿ±ÿ´ÿ¬ÿ ÿ¡ÿ²ÿ¯ÿ«ÿ´ÿ¶ÿªÿ¯ÿ»ÿÿ¨ÿ®ÿÀÿ§ÿ³ÿ½ÿ¡ÿ²ÿµÿ¬ÿ¤ÿ«ÿ§ÿ°ÿÁÿ¯ÿ§ÿ¡ÿ¥ÿ»ÿ¹ÿ¹ÿ·ÿ¡ÿªÿ¥ÿÿ¢ÿ©ÿ®ÿ´ÿ¶ÿ°ÿªÿ¦ÿÿ°ÿ¤ÿªÿ¸ÿ¸ÿ°ÿ¢ÿ£ÿ´ÿ¤ÿ¬ÿ´ÿ´ÿ°ÿ¬ÿ©ÿ§ÿ©ÿªÿ´ÿ­ÿÿ ÿ¬ÿ¯ÿ­ÿ©ÿºÿ¼ÿ´ÿ°ÿ¬ÿ°ÿ«ÿ¥ÿ®ÿªÿÿ¤ÿ­ÿ­ÿ§ÿÿ ÿ¥ÿÿ ÿ°ÿ­ÿÿ¬ÿ­ÿ§ÿ¥ÿ§ÿ¥ÿ¥ÿ¬ÿ¦ÿ¹ÿ¥ÿ¥ÿÿ¬ÿ¥ÿ¡ÿ©ÿÿ¦ÿÿÿÿÿ¡ÿ¢ÿ¡ÿÿÿ§ÿ¨ÿÿÿÿ ÿÿ£ÿ¶ÿªÿ¢ÿÿ¦ÿ²ÿ²ÿ¥ÿ¤ÿ¬ÿ£ÿÿÿÿ¤ÿ«ÿ¨ÿ¥ÿ®ÿ¦ÿÁÿ§ÿ ÿÿÿ¬ÿÿªÿ ÿÿÿ¡ÿ¬ÿ¨ÿÿÿÿ ÿÿÿ ÿÿÿÿÿÿÿÿÿ¢ÿÿÿ¢ÿ©ÿ©ÿ ÿÿÿÿÿ¢ÿ¦ÿ¡ÿÿ ÿ§ÿ®ÿ«ÿ¸ÿÿÿ ÿ¢ÿ©ÿ¦ÿ­ÿ§ÿ¢ÿ¡ÿ¥ÿ­ÿ°ÿ¬ÿ¬ÿ²ÿ¬ÿÿ²ÿ±ÿ»ÿ¢ÿ¸ÿµÿ®ÿ¢ÿ²ÿ¶ÿ®ÿ©ÿ®ÿ°ÿ«ÿ´ÿ¬ÿ¦ÿºÿ¾ÿ¯ÿ³ÿ®ÿÿªÿ¬ÿ²ÿ­ÿ©ÿ«ÿ²ÿ®ÿÿ¯ÿ¥ÿ¯ÿ©ÿ¬ÿ³ÿ­ÿ¨ÿ¨ÿ¢ÿÿÿ£ÿªÿ°ÿ¯ÿ­ÿ®ÿ¨ÿ¨ÿ¸ÿ¬ÿ­ÿªÿÿ½ÿ±ÿ¨ÿ­ÿÁÿ¥ÿ²ÿ²ÿªÿªÿ­ÿ¬ÿ§ÿ¡ÿ©ÿ³ÿ­ÿ¨ÿ¨ÿ·ÿ¼ÿ­ÿ£ÿ¼ÿ²ÿ©ÿºÿ´ÿ¤ÿÀÿ¬ÿ¨ÿ¸ÿ¤ÿ³ÿ­ÿ¬ÿµÿ±ÿ¼ÿ²ÿ§ÿ«ÿ©ÿ¨ÿ­ÿºÿ»ÿ¨ÿ¦ÿ¤ÿªÿ¾ÿ´ÿ°ÿ¶ÿ§ÿ¯ÿ§ÿÿ´ÿ£ÿ±ÿ§ÿ©ÿ½ÿ²ÿÿ¨ÿ­ÿ¬ÿ­ÿ®ÿ¥ÿÿÿ­ÿ¶ÿ­ÿ£ÿ¥ÿ³ÿÿªÿ³ÿ±ÿÿ¼ÿºÿ´ÿ°ÿ¸ÿµÿ¢ÿ¢ÿ§ÿÿ§ÿ¦ÿ¦ÿ©ÿ©ÿ¬ÿ»ÿ¼ÿ¯ÿ©ÿ¦ÿ¢ÿÿ¡ÿ®ÿ±ÿªÿ§ÿ«ÿ¾ÿÀÿ¯ÿ¯ÿÿ¿ÿ«ÿ«ÿ¼ÿ·ÿ±ÿ½ÿ¯ÿÿ®ÿ´ÿ´ÿ¢ÿ¡ÿ©ÿ£ÿ©ÿµÿ²ÿ´ÿ²ÿ¦ÿ¤ÿ°ÿ²ÿ±ÿ¶ÿ«ÿ­ÿºÿ¬ÿµÿµÿ¨ÿ°ÿ¢ÿ§ÿ­ÿ³ÿ§ÿ±ÿªÿ¯ÿ·ÿ¬ÿ¬ÿ¨ÿ©ÿ©ÿ¦ÿ¦ÿÿÿªÿ¼ÿ¹ÿ²ÿ·ÿ®ÿ²ÿ©ÿ¥ÿ¤ÿ ÿ§ÿ°ÿ­ÿ¯ÿ¦ÿ£ÿ¤ÿ«ÿ­ÿ©ÿªÿ¼ÿ¬ÿ®ÿ§ÿµÿ²ÿ¯ÿ§ÿ®ÿ³ÿ¢ÿ§ÿ±ÿ³ÿ¯ÿ¢ÿ¢ÿ¬ÿ­ÿ¨ÿ°ÿ·ÿ¸ÿ¬ÿ«ÿ¬ÿ¦ÿÿ­ÿ´ÿ²ÿµÿÿ¤ÿ¤ÿ®ÿ¢ÿ±ÿ¨ÿºÿÿ¬ÿ¤ÿ­ÿ£ÿ§ÿ´ÿ«ÿ©ÿ§ÿ¥ÿ«ÿ­ÿ¯ÿ­ÿ¬ÿ¨ÿ¥ÿ°ÿ¬ÿªÿ¢ÿ·ÿ³ÿ¨ÿ£ÿÿ­ÿ¯ÿ³ÿ§ÿ¥ÿÁÿ±ÿ¥ÿ²ÿ´ÿ«ÿ§ÿ ÿ¨ÿµÿ³ÿ ÿ©ÿÿ£ÿ­ÿ¯ÿ°ÿ¯ÿ®ÿ£ÿ©ÿ°ÿ±ÿµÿ¶ÿµÿ±ÿ¯ÿ§ÿ¬ÿ¬ÿ§ÿ¯ÿªÿ ÿ«ÿÿ£ÿ¢ÿ¥ÿ¡ÿ¦ÿ©ÿµÿ®ÿ³ÿªÿ®ÿÿ©ÿ£ÿ£ÿÿÿ¦ÿ¨ÿ¡ÿ§ÿ³ÿ»ÿ¯ÿÿ¯ÿ³ÿ«ÿ¯ÿ°ÿÿÿ¬ÿ®ÿ§ÿ¤ÿ ÿ§ÿ¬ÿÿÿ«ÿÿÿ¤ÿ¨ÿ¥ÿ±ÿ­ÿ©ÿÿ´ÿ²ÿÂÿ²ÿ¹ÿ¯ÿÿ¥ÿ­ÿÿyÿ^ÿhÿÿ©ÿ¬ÿ­ÿ±ÿ¦ÿÿyÿÿ¤ÿÿ«ÿ¯ÿªÿ¦ÿªÿ©ÿÿ¤ÿ´ÿ´ÿ·ÿ¬ÿ¥ÿÿ ÿ©ÿÿ£ÿ±ÿ©ÿ¢ÿ³ÿ¤ÿ¡ÿÿÿ­ÿ¶ÿ¨ÿ²ÿ«ÿºÿ¥ÿ¨ÿ¢ÿÿÿÿ§ÿ¦ÿ¦ÿ±ÿªÿ¤ÿ§ÿ¤ÿ£ÿÿÿ®ÿµÿ·ÿ¹ÿ°ÿ©ÿÿÿ¬ÿ§ÿ¥ÿªÿ¨ÿ§ÿÿÿ­ÿ©ÿ¦ÿ§ÿÿÿ¨ÿ©ÿÿ©ÿÀÿ²ÿ§ÿºÿÿ¥ÿ®ÿ¯ÿ¤ÿ£ÿ§ÿªÿÿÿÿÿ®ÿ¤ÿ¥ÿÿ­ÿ¬ÿ¤ÿ²ÿ®ÿ¢ÿÿ¢ÿ¦ÿ«ÿ³ÿ¨ÿ¥ÿ±ÿ´ÿ´ÿ²ÿ´ÿ«ÿ ÿªÿ¬ÿ«ÿ©ÿ±ÿ¤ÿ£ÿÿÿ¨ÿ©ÿ£ÿÿ©ÿ¡ÿ¤ÿ¬ÿ§ÿ ÿ­ÿÿ­ÿ¨ÿ§ÿÿÿªÿ£ÿÿ¢ÿ³ÿ¦ÿÿ¤ÿ¥ÿªÿ±ÿ²ÿÿÿ¢ÿ«ÿ®ÿ®ÿ¥ÿ§ÿ±ÿ«ÿ¨ÿªÿ¯ÿ­ÿ¡ÿ®ÿºÿ°ÿ£ÿ§ÿ¯ÿ£ÿÿ¢ÿ¨ÿ¤ÿ¥ÿ¨ÿªÿ¬ÿ´ÿ¸ÿ¢ÿ¾ÿÿ¤ÿ¹ÿ¡ÿ¢ÿ¥ÿ¨ÿ¯ÿ°ÿ¡ÿÿ¢ÿ®ÿ§ÿ³ÿ°ÿ£ÿ£ÿ§ÿ¤ÿ¦ÿªÿÿ ÿ®ÿ¥ÿ¥ÿ ÿÿÿ§ÿ°ÿ¥ÿ©ÿ¥ÿÿ¡ÿÿ¦ÿ«ÿ¯ÿ«ÿÿªÿ¥ÿ­ÿ¤ÿÿ¡ÿ­ÿ©ÿ­ÿÿ¥ÿ£ÿ²ÿ£ÿÿ¢ÿ¨ÿµÿÿ§ÿÿ¤ÿ¸ÿ®ÿ¦ÿ©ÿ¬ÿªÿ­ÿ©ÿ¦ÿªÿ·ÿ¯ÿ±ÿ©ÿ¢ÿªÿ©ÿ¦ÿ£ÿÿÿÿ¢ÿ¡ÿ¦ÿ¥ÿ²ÿ´ÿ¥ÿÿ«ÿªÿ¨ÿ´ÿ£ÿ¨ÿªÿ¡ÿ§ÿ¦ÿ¡ÿ¢ÿ®ÿ§ÿÿÿ¨ÿÿ±ÿ¡ÿ¬ÿ¦ÿ¨ÿ¡ÿ«ÿ¬ÿ£ÿµÿ²ÿ«ÿ©ÿ°ÿ©ÿÿÿ¤ÿ«ÿªÿ«ÿÿ§ÿ¨ÿ¦ÿ¬ÿµÿ³ÿ¦ÿÿÿ¨ÿÿÿ¢ÿÿÿ£ÿ°ÿ«ÿ´ÿ³ÿ®ÿ©ÿ«ÿÿÿ¤ÿÿªÿªÿ©ÿµÿÿÿ«ÿ¢ÿ¸ÿÿ±ÿ²ÿÿ¢ÿ©ÿ³ÿµÿÿ¥ÿ¥ÿ·ÿµÿ©ÿ¦ÿ©ÿ¡ÿÿµÿ½ÿ¨ÿÿÿÿ«ÿ£ÿ ÿ©ÿ¯ÿ¨ÿÿ§ÿ«ÿÿ¦ÿ­ÿ°ÿ¦ÿ¬ÿÅÿ±ÿ¹ÿ¯ÿ®ÿ¦ÿÿÿÿ¤ÿ§ÿ ÿ«ÿºÿÿÿ¡ÿ¦ÿ©ÿ¾ÿªÿ©ÿ¦ÿ©ÿ©ÿ¯ÿ¡ÿ©ÿ°ÿ¥ÿ¥ÿªÿ¨ÿ£ÿ§ÿ¥ÿ¦ÿ«ÿ²ÿ¸ÿ®ÿ£ÿ¡ÿ¨ÿ±ÿ©ÿÿÿÿ¶ÿ®ÿ£ÿ¬ÿ·ÿ²ÿ¤ÿ¬ÿÿªÿ¹ÿ¡ÿªÿ¶ÿ¥ÿ¥ÿ¢ÿ­ÿ ÿ¡ÿ©ÿ¥ÿ¸ÿ¥ÿ¢ÿ¬ÿ©ÿ«ÿ§ÿ¶ÿ¤ÿ¯ÿ´ÿªÿÿ¡ÿ®ÿ«ÿ§ÿ¡ÿ¨ÿ²ÿ³ÿ°ÿÿÿ¯ÿ¯ÿ¥ÿ°ÿ«ÿ«ÿÿ©ÿ¥ÿ¯ÿ¸ÿ¤ÿ ÿÿ¬ÿ©ÿ¬ÿ°ÿ«ÿ­ÿ ÿ¤ÿ«ÿ¶ÿµÿ­ÿ«ÿ¬ÿ£ÿ¤ÿ¤ÿ¸ÿ²ÿ²ÿ¯ÿ¡ÿ§ÿ¤ÿÿÿ¡ÿ«ÿ¬ÿ¤ÿ£ÿ§ÿªÿ­ÿªÿ­ÿ®ÿ¯ÿ±ÿ£ÿ²ÿ±ÿ­ÿ®ÿªÿ­ÿ«ÿ¬ÿ®ÿÉÿÿÿªÿÿÿªÿ©ÿ¾ÿ®ÿ¦ÿÿ©ÿ¯ÿÿ¥ÿ«ÿ©ÿ¢ÿ®ÿ³ÿ°ÿ´ÿ¯ÿ­ÿ³ÿ²ÿªÿ­ÿ©ÿ¤ÿ¢ÿºÿ»ÿ±ÿ£ÿ®ÿ¬ÿ¯ÿ°ÿ¹ÿ¨ÿµÿ²ÿ»ÿ¶ÿ£ÿ¯ÿ¯ÿ²ÿ±ÿªÿ¯ÿ²ÿ¦ÿ­ÿ«ÿ°ÿ´ÿªÿ®ÿ²ÿ²ÿ©ÿ¥ÿ§ÿªÿ±ÿ²ÿ²ÿ·ÿÃÿ¯ÿ¯ÿ³ÿ±ÿÂÿ°ÿ­ÿÿ®ÿ¸ÿ¸ÿ¨ÿ½ÿ¤ÿ¥ÿÁÿ¹ÿ§ÿ£ÿ¡ÿÿ¬ÿ©ÿ¦ÿ®ÿ¶ÿ¶ÿ¯ÿ«ÿÿÿÿ±ÿ½ÿ¹ÿ¥ÿ ÿ­ÿ¯ÿ¯ÿ¶ÿ­ÿ²ÿ·ÿÿ¤ÿ§ÿÿ¡ÿ¦ÿªÿÿ®ÿ¥ÿªÿ®ÿ´ÿµÿ¡ÿ¤ÿ³ÿ¦ÿ²ÿ®ÿ¢ÿ¤ÿ£ÿiÿùþûþgÿÿ¥ÿªÿ¬ÿ©ÿ§ÿ®ÿ¿ÿ¸ÿªÿªÿ©ÿ¿ÿ©ÿ´ÿÿ±ÿ´ÿµÿ¼ÿ¶ÿ°ÿ®ÿµÿ±ÿ®ÿ¯ÿ³ÿ®ÿ°ÿ±ÿ¹ÿ´ÿ¬ÿ©ÿ¦ÿÿÿÿ¤ÿ­ÿÿÿ®ÿ³ÿ¡ÿ¨ÿ­ÿ±ÿÿ½ÿ·ÿ¥ÿ²ÿ¶ÿ°ÿ¶ÿÿÿ®ÿ¬ÿ£ÿ©ÿ§ÿ¥ÿ¬ÿÿÿ«ÿ¥ÿ¨ÿ©ÿ¦ÿ¦ÿ ÿ®ÿ ÿªÿºÿ¬ÿÄÿ¨ÿ½ÿ·ÿ¦ÿ§ÿ¦ÿ£ÿ©ÿ§ÿ²ÿ²ÿ¨ÿ¤ÿªÿ¥ÿ¨ÿ«ÿ°ÿµÿ²ÿ­ÿ¯ÿ´ÿ¸ÿ¶ÿ®ÿÀÿÂÿ¬ÿ¯ÿºÿ¯ÿºÿ¾ÿ¨ÿ¦ÿ¥ÿ­ÿ°ÿ¬ÿ¡ÿ¥ÿ°ÿ¹ÿ¹ÿ²ÿ«ÿ¬ÿ«ÿ®ÿ»ÿ¸ÿ¬ÿ¨ÿ²ÿ®ÿ­ÿ¼ÿ¶ÿ»ÿ¡ÿ¢ÿ­ÿ¬ÿµÿ²ÿ§ÿ¦ÿ®ÿ¢ÿ­ÿ§ÿÿ«ÿ´ÿ´ÿ²ÿ§ÿ¯ÿ¦ÿÿ­ÿÿ ÿ®ÿ­ÿ¯ÿªÿ°ÿ¢ÿÆÿµÿ ÿÿ°ÿ´ÿ³ÿªÿ£ÿ®ÿ¯ÿ§ÿ¦ÿ«ÿ¢ÿÿ«ÿ«ÿªÿªÿ©ÿµÿ­ÿ«ÿÿÿ¤ÿ¡ÿÿÿÿ¤ÿ ÿ©ÿÿÿ£ÿ£ÿ¡ÿÿÿÿÿÿ|ÿÿÿÿÿ£ÿÿyÿÿÿÿÿÿÿÿÿÿÿÿÿÿÿÿÿÿÿÿÿÿÿ¢ÿ}ÿÿÿÿÿÿÿÿÿÿÿÿÿ¬ÿ£ÿÿÿÿÿÿ ÿ£ÿÿÿÿ ÿÿuÿÿÿÿÿÿÿÿÿÿÿ ÿÿÿÿÿÿÿÿ§ÿ¢ÿÿ¢ÿªÿ¸ÿ¨ÿ²ÿÿ¨ÿ«ÿÿ¤ÿ¤ÿ¤ÿ¯ÿ¢ÿ«ÿ¶ÿ²ÿ´ÿÿ£ÿ·ÿ¡ÿÿ¨ÿ±ÿ©ÿÿÿ¢ÿ­ÿ©ÿÿ¦ÿ³ÿÿÿÿ¯ÿ­ÿ§ÿ¥ÿ«ÿ®ÿ¢ÿ´ÿ®ÿÿ¥ÿ£ÿ©ÿªÿ¤ÿ¨ÿ°ÿµÿ°ÿ¤ÿ¯ÿ°ÿÿ¡ÿ²ÿÿµÿ¥ÿ¥ÿÿ¯ÿ·ÿ°ÿ²ÿ©ÿ¦ÿ³ÿ°ÿ«ÿ³ÿ´ÿ¾ÿ¬ÿÿ¬ÿ¹ÿ¸ÿ£ÿ°ÿ¹ÿ­ÿ³ÿ£ÿªÿ²ÿ¦ÿ¦ÿ«ÿ£ÿ¤ÿ¦ÿ²ÿ°ÿ¥ÿ¹ÿ¬ÿ¯ÿ¨ÿ¤ÿ¦ÿ³ÿºÿ©ÿ¨ÿ©ÿ§ÿ¤ÿ ÿ¤ÿ¢ÿ¥ÿ®ÿ«ÿ§ÿ¢ÿ©ÿ©ÿ´ÿ·ÿ³ÿ£ÿ«ÿ¼ÿ¸ÿ°ÿ®ÿ®ÿ´ÿ¨ÿ¤ÿ¦ÿ¡ÿ­ÿ£ÿ©ÿ¤ÿ£ÿ±ÿ¬ÿ§ÿ°ÿ¯ÿ®ÿ²ÿ­ÿªÿ­ÿµÿ¨ÿ£ÿ½ÿ´ÿ¢ÿªÿ³ÿ¸ÿ¶ÿ®ÿªÿ®ÿ°ÿ­ÿªÿÿ¨ÿ­ÿ­ÿÿÄÿ§ÿ²ÿ¥ÿ¹ÿ¨ÿÿÿ§ÿ¤ÿ£ÿµÿºÿ¯ÿ§ÿ«ÿ¯ÿ¯ÿ¶ÿ§ÿ¥ÿ­ÿ¤ÿÿÿÿÿÿÿÿhÿ{ÿwÿgÿeÿXÿBÿEÿBÿPÿYÿ[ÿoÿÿÿ¡ÿÿÿÿÿ{ÿÿ¨ÿ ÿÿÿ¡ÿÿÿÿÿÿÿÿÿÿÿwÿÿ¤ÿ±ÿ ÿÿªÿªÿ²ÿ­ÿ¦ÿ ÿ¯ÿ½ÿ®ÿ´ÿ²ÿªÿ§ÿ¯ÿ°ÿ«ÿ²ÿ¹ÿ®ÿ·ÿ¤ÿªÿ°ÿ°ÿ®ÿ¼ÿ±ÿ«ÿ¬ÿ§ÿ«ÿ´ÿ©ÿ­ÿ¦ÿ¯ÿ³ÿ¸ÿµÿ«ÿ®ÿ«ÿ¦ÿ¨ÿ­ÿµÿÀÿ¸ÿ°ÿµÿÃÿ§ÿÿªÿ´ÿ½ÿ¿ÿ³ÿ«ÿ°ÿ·ÿ¶ÿ´ÿ·ÿ§ÿ¬ÿ¿ÿ¶ÿ¬ÿ¬ÿ¶ÿ³ÿ©ÿªÿ­ÿ±ÿ¬ÿ³ÿÿ¾ÿ¨ÿ¨ÿ´ÿªÿ®ÿ°ÿ«ÿ²ÿ¸ÿ©ÿ­ÿºÿ¥ÿÿ°ÿ ÿ£ÿ¡ÿÿÿ£ÿ°ÿ¤ÿ·ÿ¶ÿ®ÿ¶ÿÿÿ¢ÿ©ÿ©ÿ¨ÿ¬ÿ¨ÿ¡ÿ¦ÿÿ´ÿµÿ£ÿÿÿÿ«ÿ·ÿÄÿ¾ÿ¦ÿÿÿÿÿÿ°ÿ®ÿ­ÿ­ÿ§ÿ¥ÿ­ÿ§ÿ²ÿ¨ÿ³ÿ®ÿ²ÿ®ÿ¬ÿ³ÿ¹ÿµÿ¯ÿªÿ¦ÿºÿ¯ÿ®ÿ´ÿ§ÿ±ÿ±ÿ°ÿ¬ÿÿÿÿÿ¦ÿªÿ¬ÿÿvÿ\ÿ=ÿ1ÿdÿÿªÿ³ÿ¨ÿ¤ÿ¬ÿÿÿ¦ÿ®ÿ©ÿ§ÿ§ÿ¸ÿ§ÿ¨ÿ¸ÿÅÿ»ÿ´ÿ²ÿ­ÿªÿ±ÿ²ÿ®ÿ¥ÿ¥ÿ­ÿ£ÿ¬ÿªÿ­ÿ±ÿ§ÿ«ÿ©ÿ¦ÿ¯ÿ«ÿ±ÿ®ÿ­ÿ¤ÿ£ÿ³ÿ­ÿ£ÿ©ÿ£ÿ®ÿ»ÿ¤ÿÿÿ ÿ¢ÿÿ°ÿ®ÿ®ÿ»ÿ»ÿ°ÿµÿ¶ÿ§ÿÿÿÿÿ³ÿ¯ÿ²ÿªÿ­ÿ±ÿ¬ÿ¬ÿ¶ÿ¸ÿ»ÿ°ÿ·ÿ¨ÿ«ÿ°ÿ´ÿ³ÿ­ÿ¤ÿÿÿ¦ÿ¬ÿ´ÿ¶ÿ«ÿ¢ÿ¤ÿ¦ÿ´ÿ£ÿ¨ÿ­ÿÿÿ¨ÿ¦ÿ¢ÿ£ÿÿ·ÿµÿ±ÿ®ÿ¬ÿ¥ÿ®ÿ²ÿ§ÿ·ÿÄÿÿÿÿ©ÿ¦ÿ¦ÿ®ÿ±ÿ¹ÿÊÿµÿ£ÿ®ÿ¬ÿ¥ÿ¥ÿ§ÿªÿ°ÿµÿ¬ÿºÿ½ÿ¹ÿ´ÿ¥ÿ§ÿ¾ÿ¹ÿ£ÿ¢ÿ©ÿ­ÿ¢ÿ¤ÿ²ÿ°ÿ¦ÿ°ÿ¡ÿµÿ£ÿ¤ÿ°ÿµÿ®ÿ¬ÿµÿ¬ÿ¨ÿ£ÿÿ¥ÿ¡ÿ¡ÿ©ÿªÿ«ÿ·ÿ«ÿ³ÿÂÿ¼ÿ°ÿµÿ»ÿ­ÿ«ÿ¯ÿÅÿ¸ÿ´ÿ²ÿ§ÿ¤ÿ±ÿ¬ÿÿ¼ÿ«ÿ¦ÿÿªÿ¬ÿ´ÿ«ÿ¦ÿ¼ÿªÿ¨ÿ­ÿ±ÿ¯ÿ ÿ£ÿ£ÿ¥ÿ±ÿ§ÿ¶ÿµÿ¥ÿ¬ÿ¦ÿ·ÿ¥ÿ¥ÿªÿ­ÿ©ÿ¨ÿ«ÿ¬ÿ¬ÿ²ÿ¶ÿ½ÿµÿ§ÿ¥ÿªÿ£ÿ¬ÿªÿ¬ÿ³ÿ¢ÿÿÿÿÿÿÿÿÿÿÿÿÿÿÿÿÿ©ÿ«ÿ¡ÿ¡ÿÿÿÿ©ÿ¯ÿ¬ÿ«ÿ§ÿ¦ÿ¶ÿµÿ³ÿ¶ÿ±ÿ³ÿ ÿªÿ¶ÿ­ÿ¥ÿ¤ÿ¡ÿÿ ÿÿ¡ÿÿÿzÿ`ÿ^ÿwÿÿÿ©ÿ¨ÿÿ´ÿÿÿÿ©ÿ°ÿ©ÿÿÿÿ ÿÿ¢ÿ¥ÿ¥ÿÿÿÿÿÿÿ·ÿ£ÿÿÿÿ¥ÿ®ÿ«ÿ°ÿÿ®ÿ¿ÿ«ÿªÿÿtÿiÿzÿÿ±ÿ­ÿ³ÿ±ÿ¤ÿ¨ÿ°ÿ¯ÿÿÿÿÿÿÿÿÿÿÿÿÿÿÿ¡ÿÿµÿ®ÿ ÿ«ÿ³ÿ«ÿ§ÿ«ÿ«ÿ¬ÿ±ÿ°ÿ«ÿ©ÿ­ÿ£ÿ¢ÿ ÿ¡ÿ«ÿ¶ÿ³ÿ®ÿ®ÿ¥ÿ­ÿ®ÿ©ÿ©ÿ¢ÿ¬ÿÁÿ²ÿ¥ÿ¬ÿµÿ©ÿÆÿ¶ÿ»ÿÂÿ°ÿ¬ÿºÿ®ÿ£ÿ¯ÿ´ÿ¥ÿµÿ©ÿ¡ÿ­ÿ±ÿ¯ÿ©ÿÿ©ÿ¡ÿ³ÿ±ÿ¹ÿ³ÿ·ÿ³ÿ¦ÿ¬ÿ´ÿªÿºÿ´ÿ±ÿ´ÿ¯ÿ±ÿ«ÿ«ÿ£ÿÿªÿ¶ÿ¯ÿ¢ÿ¬ÿ³ÿ¥ÿ¤ÿ®ÿ¸ÿ²ÿ¼ÿÅÿ¾ÿ¹ÿ®ÿ®ÿ¥ÿ·ÿ®ÿ³ÿ¬ÿ©ÿ´ÿ·ÿ´ÿ®ÿ¨ÿ¶ÿ«ÿ³ÿ·ÿ¬ÿ¸ÿ¬ÿ«ÿ²ÿ«ÿ§ÿ¯ÿµÿ¼ÿ±ÿ¨ÿ´ÿ¬ÿ°ÿµÿ³ÿªÿ§ÿ¨ÿ­ÿ²ÿ®ÿ±ÿ¯ÿ»ÿ¿ÿ¦ÿªÿ£ÿÿÿªÿªÿ§ÿ¹ÿ¿ÿ¹ÿ¸ÿ¨ÿ³ÿ¬ÿ¦ÿ¨ÿªÿªÿ«ÿ±ÿ»ÿ¼ÿ¹ÿ½ÿ·ÿ±ÿ£ÿ®ÿ¯ÿ²ÿ±ÿÃÿºÿ©ÿ¬ÿ³ÿ¶ÿªÿ®ÿ½ÿÁÿ´ÿ±ÿ³ÿ¹ÿ®ÿ¦ÿ­ÿ²ÿ³ÿ¹ÿµÿ»ÿ¦ÿ³ÿ³ÿ¡ÿ©ÿªÿ¤ÿ¯ÿ°ÿ«ÿ³ÿ´ÿ¨ÿ®ÿ®ÿ»ÿÿ¬ÿªÿÿ§ÿ°ÿ§ÿ©ÿ®ÿªÿªÿªÿ¥ÿ«ÿ­ÿ«ÿ³ÿÅÿÃÿ¯ÿ²ÿ°ÿ¨ÿ§ÿ°ÿ®ÿ¦ÿ®ÿ²ÿ³ÿ´ÿ§ÿ´ÿ«ÿ¨ÿ¦ÿ­ÿ®ÿ»ÿ·ÿµÿ¶ÿÿÿªÿ­ÿµÿÏÿÉÿÿºÿÿ§ÿ·ÿ¶ÿªÿ¨ÿ¦ÿÿ¨ÿ¬ÿ¿ÿ´ÿ½ÿ³ÿ©ÿ¨ÿ®ÿ¯ÿ®ÿ²ÿ°ÿ«ÿ¦ÿ£ÿ°ÿ·ÿ®ÿµÿ«ÿ°ÿ·ÿÀÿ¤ÿ«ÿ©ÿ¥ÿ´ÿ¬ÿ¬ÿµÿ­ÿ«ÿ¶ÿ¶ÿ³ÿ³ÿ¯ÿ¶ÿ®ÿ«ÿ²ÿ°ÿ§ÿ±ÿ²ÿªÿ ÿ©ÿ½ÿ¶ÿºÿ³ÿ¥ÿ°ÿ¼ÿÂÿ¾ÿÈÿ¾ÿ±ÿ­ÿ­ÿ¥ÿ­ÿ­ÿ®ÿ¹ÿ¡ÿ¤ÿ­ÿ±ÿ°ÿ·ÿ¶ÿÁÿ¯ÿ¸ÿ¾ÿ²ÿ¬ÿ«ÿ³ÿ·ÿ°ÿ°ÿ·ÿ»ÿÅÿ½ÿ©ÿ§ÿ­ÿ«ÿ¸ÿ´ÿ©ÿ±ÿ§ÿ¦ÿ­ÿµÿ±ÿ°ÿ±ÿ­ÿµÿªÿ¨ÿ­ÿ ÿ¥ÿÅÿ³ÿ´ÿ¬ÿ¹ÿªÿ¡ÿ¬ÿ¾ÿ²ÿÿÿ§ÿ¨ÿÿÿ¡ÿªÿ¦ÿÿ¯ÿÿÿÿ¨ÿªÿÿ¥ÿ§ÿÿÿ­ÿ§ÿÿ¬ÿ¡ÿ¶ÿ¡ÿ®ÿ¥ÿ¦ÿÿ­ÿ¥ÿ£ÿÿ«ÿ¥ÿÿÿ¡ÿ«ÿªÿ¡ÿÿ¢ÿ¨ÿÿÿ¡ÿ¦ÿÿ£ÿ®ÿ¬ÿ£ÿ¨ÿ­ÿªÿ§ÿ£ÿ¤ÿ£ÿ¡ÿ¤ÿ¤ÿ¡ÿ¢ÿÿÿÿÿ«ÿ¯ÿ£ÿ¦ÿ¬ÿ¡ÿ¦ÿÿÿÿÿÿÿ¥ÿÿÿÿÿÿÿÿÿÿÿÿÿ ÿÿÿÿÿÿÿ¤ÿ¥ÿ¬ÿ¦ÿÿÿ¡ÿ¡ÿÿ¨ÿ ÿ ÿÿÿµÿÿ©ÿ«ÿÿÿ°ÿ«ÿ¸ÿ»ÿ¥ÿ¥ÿ®ÿ¯ÿ±ÿ¹ÿ½ÿ¸ÿµÿ±ÿ¬ÿ¸ÿ»ÿ¿ÿ§ÿ¯ÿ£ÿ·ÿ«ÿ³ÿ¹ÿ·ÿ£ÿ£ÿ­ÿ²ÿ«ÿ¦ÿ©ÿ´ÿ´ÿÿÿ«ÿÿ§ÿ±ÿªÿ¡ÿ­ÿ¥ÿ«ÿ¡ÿ°ÿµÿ®ÿ®ÿ°ÿ®ÿ­ÿ¤ÿ£ÿ­ÿ£ÿÿ ÿ§ÿ®ÿ«ÿ¦ÿ°ÿ¸ÿ­ÿªÿÿ«ÿ¯ÿ©ÿÿ¸ÿ²ÿ¬ÿ¦ÿ­ÿ¯ÿ£ÿÿªÿ°ÿ«ÿªÿ¥ÿ¡ÿ¤ÿ¥ÿÿÿ®ÿÅÿ¸ÿ¹ÿ®ÿÄÿÁÿ§ÿºÿ´ÿ ÿ¯ÿ¯ÿ¥ÿ¹ÿ¤ÿ¥ÿ§ÿ°ÿ»ÿ·ÿ¹ÿ±ÿ®ÿ±ÿ¯ÿ­ÿ¤ÿ®ÿ·ÿ±ÿ²ÿ£ÿÿ°ÿÀÿÿ®ÿ£ÿ¾ÿ¥ÿÿ­ÿ·ÿÅÿ®ÿ¥ÿ¨ÿ¢ÿÿ«ÿ¶ÿ¶ÿ¶ÿ½ÿ¶ÿ¨ÿªÿ©ÿ±ÿªÿ¯ÿªÿ¯ÿ¢ÿ°ÿ¨ÿ¬ÿ¨ÿÄÿµÿ¢ÿ®ÿ²ÿ§ÿ¢ÿ©ÿ¥ÿÿ¬ÿ¯ÿ¬ÿªÿ®ÿ³ÿµÿ«ÿ ÿ¡ÿ¥ÿ¸ÿ³ÿªÿºÿ¹ÿ¼ÿµÿ¿ÿ²ÿÁÿ¬ÿ¶ÿ¡ÿ¨ÿÿ§ÿ¸ÿ©ÿ¸ÿ¡ÿ±ÿ£ÿ±ÿ©ÿ®ÿ°ÿ¯ÿªÿ¥ÿ¬ÿµÿ°ÿ´ÿ¿ÿ³ÿ¯ÿ§ÿ´ÿ¹ÿ¹ÿ±ÿ¬ÿ¹ÿ¡ÿºÿ´ÿ·ÿ³ÿ­ÿªÿ«ÿµÿ¥ÿ·ÿ­ÿÿ ÿ¡ÿ«ÿ®ÿ®ÿ©ÿ±ÿ¬ÿ§ÿ¤ÿ¥ÿ¯ÿ§ÿ±ÿ¼ÿ°ÿÿÿ¦ÿ¦ÿ¥ÿ°ÿ®ÿ±ÿ«ÿÿºÿ¨ÿ¬ÿ¡ÿ«ÿ¤ÿ¥ÿ²ÿ¹ÿ¶ÿ¼ÿ´ÿ­ÿ¥ÿ§ÿ²ÿ¦ÿ¥ÿ±ÿ±ÿªÿ¢ÿ¦ÿ°ÿ´ÿ´ÿ¯ÿ·ÿ³ÿÿ´ÿ²ÿ­ÿÿªÿ ÿ­ÿÈÿ·ÿªÿ³ÿ±ÿ®ÿ²ÿ§ÿ¯ÿ«ÿ¯ÿÿÿ³ÿ°ÿ¸ÿ¼ÿ»ÿ¸ÿ ÿÿÿÿÿÿÿ«ÿ§ÿ©ÿ°ÿ¨ÿ±ÿ¼ÿ¯ÿ¼ÿ·ÿÆÿ¢ÿ¥ÿ§ÿ±ÿºÿ´ÿ£ÿºÿ¼ÿ¾ÿ³ÿÿ©ÿ¬ÿ§ÿ£ÿÿÿ ÿ¤ÿ«ÿ¯ÿ¨ÿ£ÿ¥ÿ£ÿªÿ¯ÿ¯ÿ°ÿ­ÿ­ÿ«ÿ¢ÿ£ÿ®ÿ§ÿ±ÿ¯ÿ¤ÿ±ÿ´ÿ ÿ¤ÿ¢ÿÿ®ÿÿ¨ÿªÿÀÿ¡ÿªÿ­ÿÀÿ®ÿ¨ÿ³ÿ¢ÿÿ¡ÿ ÿ¥ÿ¬ÿÿÿ¤ÿ¡ÿ¬ÿªÿÿÿ¦ÿ¼ÿ­ÿ¨ÿ£ÿÿÿ¬ÿ¬ÿµÿ³ÿ«ÿ¦ÿµÿÿÿ°ÿ§ÿ«ÿ¤ÿÿ¤ÿ²ÿ¸ÿÿ³ÿÿ§ÿ¨ÿ©ÿ©ÿÿyÿuÿ ÿ¬ÿÿ¬ÿ¢ÿÿÿnÿÿ¦ÿ¦ÿªÿ«ÿ¬ÿªÿ¯ÿ´ÿ©ÿ¯ÿ³ÿ­ÿ°ÿ§ÿªÿ«ÿ®ÿ¢ÿ¢ÿÿ£ÿ©ÿ¦ÿ±ÿ«ÿ ÿÿ©ÿÿ¸ÿ¡ÿ¡ÿ¤ÿ©ÿÿ¥ÿ©ÿ«ÿÿ£ÿ¤ÿ«ÿ¬ÿ«ÿ©ÿ¥ÿ¨ÿªÿ«ÿ¬ÿªÿ¬ÿ±ÿ®ÿºÿ½ÿ®ÿ¨ÿ§ÿ®ÿ¯ÿÿÿ¯ÿ¦ÿ¬ÿªÿ¶ÿ¬ÿ¬ÿ¢ÿ«ÿ¯ÿ¯ÿªÿÿ§ÿ«ÿ­ÿÿ«ÿÿÿÿ¹ÿ¬ÿ«ÿÃÿ¨ÿ¼ÿ²ÿÿÿ¦ÿ¤ÿ³ÿ©ÿÿÿÿ´ÿ½ÿ¯ÿªÿ¯ÿªÿ ÿ£ÿ«ÿªÿ²ÿ¦ÿÿ¥ÿ£ÿ¡ÿªÿ´ÿ­ÿ§ÿ¸ÿºÿ¸ÿ°ÿ¥ÿ£ÿÿ ÿ¨ÿÿ¨ÿ³ÿ·ÿ²ÿ¯ÿ­ÿ£ÿ®ÿ³ÿ¨ÿ§ÿ¨ÿÿÿÿÿ¬ÿ§ÿ¯ÿ¦ÿ¥ÿ¦ÿ¨ÿÿ¥ÿ«ÿÿÿ§ÿ©ÿ§ÿªÿ¸ÿ´ÿ¥ÿ¨ÿ¯ÿ¹ÿ²ÿ§ÿ¬ÿ·ÿ½ÿ­ÿ¬ÿ±ÿ«ÿ¥ÿ¯ÿ²ÿ®ÿ²ÿ¼ÿ¬ÿªÿ¶ÿ³ÿ³ÿ¸ÿÿÿ³ÿ«ÿ¢ÿ§ÿ®ÿ°ÿÿÿ¤ÿ¨ÿ¨ÿ¨ÿ´ÿ¯ÿ¦ÿªÿ®ÿ ÿ¥ÿ®ÿ¨ÿ«ÿ±ÿ«ÿ£ÿÿÿÿ¨ÿ®ÿ¦ÿ¨ÿ¨ÿ¢ÿ ÿ¦ÿ¯ÿ«ÿªÿ¤ÿÿ ÿÿ±ÿÿÿªÿ´ÿ­ÿ¬ÿÿ°ÿ¦ÿ¯ÿ¬ÿ©ÿ¡ÿ¬ÿºÿÿ²ÿÿ¥ÿ¼ÿ£ÿ¥ÿÿÿ§ÿÿ¢ÿ¥ÿ°ÿ´ÿ¯ÿ°ÿ²ÿ°ÿ¤ÿ©ÿ¨ÿ¡ÿ©ÿ¥ÿ ÿ¡ÿÿ¡ÿ£ÿªÿ¯ÿ¢ÿ¥ÿµÿ¶ÿ¬ÿ±ÿ²ÿ¹ÿ®ÿ«ÿ®ÿ¤ÿ£ÿ¤ÿªÿ«ÿªÿÿ¡ÿÿ³ÿÿ­ÿ«ÿ«ÿ´ÿ®ÿ¨ÿ¤ÿ°ÿ±ÿÿ«ÿªÿ¥ÿ¦ÿ£ÿ©ÿªÿ®ÿ©ÿ¢ÿ¯ÿ®ÿ£ÿ¤ÿ°ÿ§ÿ¡ÿ ÿ ÿªÿ ÿ¦ÿ²ÿ¬ÿ¨ÿ¯ÿ§ÿ­ÿ·ÿ¯ÿ®ÿ«ÿ³ÿ ÿ§ÿ ÿ£ÿ¤ÿÿ¡ÿ¨ÿÿ¦ÿ¦ÿ¦ÿ¦ÿ¬ÿ§ÿ°ÿ­ÿ¤ÿ¦ÿ¤ÿ³ÿ¨ÿ¼ÿ­ÿªÿ®ÿÿ¥ÿ±ÿ®ÿ¢ÿ°ÿ¶ÿ¦ÿÿ ÿ¡ÿ¡ÿ§ÿÿ¡ÿ¶ÿ¥ÿÿ¢ÿ¥ÿ§ÿÿ­ÿ·ÿ°ÿ°ÿÿÿ²ÿ®ÿ¸ÿ¨ÿ³ÿ²ÿ«ÿ«ÿ¯ÿ«ÿ¯ÿ¯ÿÿ¯ÿ¨ÿÿ¶ÿ´ÿ¹ÿ¨ÿ­ÿ©ÿ¬ÿ¬ÿ¡ÿ«ÿ¾ÿÿ¶ÿ¹ÿ®ÿ¬ÿ«ÿ­ÿ¯ÿ¬ÿªÿ­ÿ§ÿ ÿ¥ÿªÿ©ÿ¡ÿ¡ÿ©ÿ´ÿ²ÿ¥ÿ­ÿ¤ÿªÿ·ÿ¢ÿ¢ÿÿÿ¯ÿ­ÿ°ÿ³ÿ¦ÿ¯ÿ¦ÿ¬ÿ©ÿ©ÿ°ÿ´ÿ¸ÿ¹ÿ¬ÿ¢ÿ¬ÿ¨ÿ«ÿ¬ÿ«ÿ¡ÿ«ÿ¯ÿ£ÿ£ÿ©ÿªÿ²ÿ°ÿ©ÿ®ÿ±ÿªÿÿ ÿ£ÿ¤ÿ¥ÿ©ÿ¬ÿ®ÿ­ÿ¬ÿ³ÿ«ÿ®ÿ¬ÿªÿ¨ÿ§ÿ¯ÿ½ÿÿ¶ÿÿ¡ÿ§ÿ®ÿ«ÿ»ÿ©ÿ²ÿ£ÿ©ÿ¥ÿ·ÿ½ÿ¬ÿ¬ÿ¨ÿ·ÿÀÿ¬ÿ±ÿ¹ÿªÿ§ÿ°ÿ°ÿ¬ÿ­ÿ©ÿ´ÿ·ÿ´ÿ²ÿ¹ÿ­ÿ¤ÿÀÿ»ÿ¢ÿ­ÿ¦ÿ³ÿÿ­ÿ¨ÿ¾ÿ¬ÿÿ¨ÿ¥ÿ¡ÿ¬ÿ­ÿ²ÿÂÿªÿ¤ÿ«ÿ¬ÿ¢ÿªÿ¢ÿ§ÿ¥ÿ¢ÿ¥ÿ´ÿµÿ²ÿ»ÿµÿ¯ÿ²ÿ®ÿ¬ÿ ÿÿ¬ÿ´ÿ¯ÿ¯ÿµÿ¾ÿ±ÿ®ÿ¶ÿ®ÿ¶ÿ»ÿ®ÿ²ÿÿ©ÿ«ÿ®ÿ ÿ­ÿ¦ÿ¯ÿ°ÿ¹ÿ°ÿ±ÿªÿ¨ÿ¶ÿºÿ¹ÿ½ÿ¹ÿ«ÿ¬ÿ³ÿ§ÿ£ÿ®ÿ±ÿ¼ÿ¸ÿ¦ÿ¬ÿ¾ÿ´ÿ°ÿµÿ«ÿ¹ÿºÿªÿÃÿÿ°ÿºÿ§ÿ¤ÿ¬ÿ£ÿÿ¬ÿ©ÿ¡ÿ§ÿ»ÿªÿ¥ÿ¥ÿÿÿªÿ¶ÿ¶ÿ´ÿ«ÿªÿ§ÿ¦ÿ¯ÿµÿ­ÿ®ÿ®ÿ§ÿ¤ÿ£ÿªÿ§ÿ§ÿ¶ÿ¤ÿ«ÿ¨ÿ°ÿ¬ÿ²ÿ¶ÿ«ÿ²ÿÁÿ¶ÿ©ÿ«ÿ°ÿ²ÿ«ÿwÿ:ÿ)ÿIÿwÿÿ¦ÿ¤ÿ§ÿ¯ÿ·ÿ°ÿ®ÿ®ÿ£ÿºÿ³ÿ±ÿÿ¡ÿ¯ÿ°ÿ¸ÿºÿ¨ÿ«ÿ¬ÿµÿ°ÿ°ÿ³ÿ²ÿªÿ¯ÿªÿ¯ÿ°ÿ¦ÿ¡ÿ§ÿÿÿÿÿ«ÿµÿµÿ®ÿ¯ÿÿªÿ©ÿÿ¤ÿ¼ÿ´ÿÿÿ¤ÿÄÿÃÿµÿµÿÀÿÃÿµÿªÿ³ÿ·ÿ¸ÿ±ÿ§ÿ§ÿ¥ÿ§ÿ¯ÿ¦ÿÿ¢ÿªÿªÿ¯ÿ¼ÿ§ÿ¹ÿ¨ÿ²ÿ¶ÿ³ÿ¦ÿ¸ÿ²ÿ¬ÿ³ÿ±ÿ«ÿ¦ÿ°ÿ«ÿ¡ÿ©ÿ¨ÿ¦ÿ¤ÿ¦ÿ¬ÿªÿªÿÿ£ÿ¯ÿ¢ÿÿ°ÿÿ¯ÿ«ÿ¤ÿ³ÿ ÿ¿ÿ´ÿªÿ¥ÿ¨ÿ ÿ ÿÿ§ÿ¯ÿ¨ÿ­ÿ¸ÿ±ÿ§ÿ­ÿ®ÿ¤ÿ©ÿ­ÿ§ÿ°ÿ®ÿ¯ÿ°ÿ¤ÿÿ¨ÿ¦ÿ²ÿ­ÿªÿ·ÿ©ÿ§ÿ¬ÿ´ÿ³ÿ¬ÿ´ÿ¶ÿ±ÿµÿ­ÿÿ ÿ£ÿÿÿ¡ÿÿÿ°ÿ¥ÿ«ÿ¿ÿ¶ÿÿÿ·ÿ®ÿ¤ÿÿ¦ÿ¬ÿ«ÿ®ÿ±ÿ«ÿÿÿ¢ÿ§ÿ¥ÿ­ÿªÿ¡ÿ­ÿ¯ÿ°ÿÿ¡ÿÿÿÿÿ ÿÿÿÿxÿÿÿÿ£ÿ¥ÿÿÿÿÿÿÿÿÿÿÿÿÿÿ|ÿÿÿÿÿÿÿÿÿÿÿÿÿÿÿÿÿÿÿÿÿsÿÿÿÿÿÿÿÿÿÿ ÿÿÿÿÿÿÿ ÿÿÿ§ÿ©ÿ£ÿÿ£ÿ¦ÿÿÿÿÿÿÿÿÿÿÿÿ¨ÿÿÿÿÿÿÿÿÿÿ®ÿ£ÿÿÿ±ÿÿ§ÿ¤ÿÿ§ÿÿÿÿ ÿ§ÿ¢ÿ¦ÿµÿ­ÿ«ÿ¥ÿ´ÿ»ÿ³ÿ§ÿ¯ÿ³ÿ¡ÿ¦ÿÿÿ¡ÿ¤ÿ²ÿ°ÿÿÿ ÿ°ÿ®ÿ¬ÿ®ÿªÿ¨ÿªÿ®ÿ­ÿ´ÿÿ²ÿ¥ÿ±ÿ­ÿ¥ÿ¤ÿ¡ÿ«ÿ±ÿªÿµÿ¶ÿ¢ÿÿÿ¢ÿ«ÿªÿ¦ÿ¹ÿ°ÿ«ÿ°ÿ³ÿ©ÿ¥ÿ®ÿ±ÿªÿ£ÿ¥ÿªÿ§ÿ¬ÿ§ÿ­ÿ¶ÿÿ¹ÿ¹ÿ¬ÿ·ÿ±ÿªÿ³ÿ«ÿ¤ÿ¤ÿ ÿ¢ÿ§ÿ®ÿ¦ÿÿ§ÿ«ÿ¿ÿÿ¹ÿ®ÿ¬ÿ¬ÿ¡ÿ¥ÿÿÿ¦ÿ£ÿ£ÿÿÿ°ÿ§ÿ«ÿ®ÿ¬ÿ«ÿ¬ÿ¯ÿ»ÿ¤ÿ¢ÿªÿ¨ÿ®ÿ¶ÿ¸ÿ¿ÿªÿ°ÿ²ÿ¬ÿ¨ÿªÿ¸ÿºÿ¤ÿ«ÿ§ÿ¨ÿ­ÿ®ÿµÿµÿªÿ¬ÿ³ÿ§ÿ¤ÿ«ÿ¼ÿ®ÿÿ®ÿ¿ÿµÿ®ÿ±ÿ³ÿµÿµÿ¬ÿªÿ¼ÿ±ÿ¯ÿÿ¬ÿÿ°ÿ¢ÿªÿ©ÿÿ§ÿ¤ÿ¬ÿ´ÿ¥ÿÿ£ÿ³ÿ«ÿ­ÿ³ÿ¦ÿ³ÿ±ÿ¡ÿ²ÿ¥ÿÿÿÿÿÿÿÿpÿÿnÿWÿSÿMÿ8ÿUÿRÿtÿÿrÿ|ÿÿÿÿÿÿÿÿ|ÿÿÿ£ÿÿÿÿÿÿ¡ÿÿÿÿÿaÿÿÿÿÿÿµÿ«ÿÿ¤ÿ¨ÿ®ÿ¨ÿ¥ÿ¤ÿ­ÿ´ÿ°ÿ¹ÿ¯ÿ±ÿ¥ÿ­ÿ´ÿ¶ÿ·ÿ¬ÿ±ÿ¬ÿ©ÿÿ¶ÿ¦ÿÿ¬ÿ¦ÿ¢ÿ¬ÿ®ÿ¬ÿ¬ÿ«ÿ°ÿ­ÿºÿ­ÿ¾ÿ«ÿ±ÿ¼ÿ«ÿ©ÿ´ÿ²ÿµÿ¿ÿºÿÁÿ»ÿ ÿ¶ÿ®ÿ¨ÿ©ÿ¼ÿ»ÿ¬ÿ ÿ§ÿ°ÿ¨ÿ¹ÿ»ÿ§ÿ¢ÿµÿ§ÿÿ³ÿªÿ¨ÿ«ÿÿ¦ÿ´ÿÿÿ¬ÿ¹ÿ¶ÿºÿ±ÿ§ÿ©ÿ±ÿ®ÿ¨ÿªÿ¦ÿºÿ±ÿ­ÿªÿ§ÿÿ¨ÿ¤ÿ§ÿ«ÿ£ÿ«ÿÀÿ¬ÿ®ÿ£ÿ²ÿ¯ÿ¬ÿ¨ÿ±ÿ®ÿªÿ¯ÿªÿÿ¦ÿ ÿ·ÿ½ÿ©ÿÿÿ¨ÿ¦ÿÿ¢ÿ©ÿ¶ÿ¬ÿ¢ÿÿÿ£ÿ­ÿ¢ÿ¬ÿ¶ÿªÿÿ¦ÿªÿ¨ÿ®ÿ§ÿ³ÿ¸ÿ¥ÿ¦ÿ¨ÿ¦ÿ¬ÿ­ÿ§ÿ¤ÿ©ÿ«ÿ ÿ¬ÿ«ÿÿÿ§ÿ­ÿÿÿÿ«ÿ§ÿÿÿ:ÿÿÿ1ÿOÿxÿ¥ÿ§ÿ§ÿ¹ÿ¨ÿ§ÿ¤ÿÿ¦ÿ®ÿ±ÿ°ÿ£ÿ³ÿ²ÿ°ÿ¾ÿÁÿ¯ÿ²ÿ´ÿ²ÿ¶ÿ´ÿ¨ÿ®ÿ½ÿ®ÿ¯ÿ ÿ®ÿ¤ÿÿ©ÿ³ÿ­ÿ«ÿ¦ÿÿ¦ÿ«ÿ©ÿ¬ÿ¯ÿ±ÿªÿ¡ÿ¢ÿ§ÿ¯ÿ²ÿ½ÿÿÿ¥ÿ°ÿ´ÿ¬ÿ¼ÿ«ÿ°ÿ¾ÿµÿ¯ÿ­ÿ¹ÿ²ÿÿ¢ÿªÿªÿ´ÿÿÿ¤ÿ§ÿ©ÿ¯ÿªÿ¥ÿ£ÿ¬ÿ®ÿ²ÿ¬ÿ©ÿ±ÿ»ÿ¹ÿ¦ÿÿ¬ÿ¡ÿ¡ÿ®ÿ·ÿÀÿ¶ÿ¨ÿ«ÿ´ÿ¦ÿ¡ÿ³ÿ«ÿÿªÿ§ÿ¥ÿ©ÿ§ÿ£ÿ½ÿµÿªÿ±ÿ«ÿ¬ÿ±ÿºÿ¾ÿ­ÿªÿÿ¢ÿ ÿ¹ÿ§ÿÿ§ÿµÿ«ÿ­ÿ¿ÿ¦ÿ³ÿ¢ÿ¤ÿ«ÿ®ÿ¯ÿ³ÿ»ÿÿ§ÿ¬ÿÿÿ¡ÿ­ÿ¶ÿ±ÿÿ ÿ ÿÿ¡ÿµÿ¹ÿ¯ÿªÿ¡ÿ¢ÿ³ÿ ÿ§ÿ¨ÿ·ÿ²ÿ¥ÿ°ÿÿÿ¡ÿ£ÿ¢ÿ¡ÿªÿ­ÿ¤ÿ¥ÿ´ÿ¦ÿ´ÿ¿ÿ¸ÿ®ÿ¦ÿ¦ÿ°ÿ¨ÿ«ÿ¤ÿ¯ÿ¸ÿ¸ÿµÿ²ÿ®ÿ£ÿ¬ÿ³ÿ¯ÿ¢ÿÿ¸ÿ¶ÿ¹ÿ¿ÿ¿ÿ²ÿ³ÿµÿ®ÿ§ÿ¤ÿÿÿ¬ÿ°ÿ¦ÿ¤ÿ¥ÿ¤ÿÿ¢ÿ¢ÿ³ÿªÿ¯ÿ¯ÿ¨ÿ¤ÿ«ÿµÿ°ÿ²ÿ¬ÿ¬ÿ²ÿ¾ÿ¹ÿ§ÿÿ©ÿ¹ÿ¨ÿ ÿ³ÿªÿÿÿÿÿÿÿÿ ÿÿÿoÿuÿÿÿÿÿÿ¤ÿÿ¨ÿ§ÿÿÿ¢ÿ°ÿ²ÿ¸ÿµÿ°ÿ«ÿ¤ÿ¢ÿ¨ÿ¯ÿ¹ÿ°ÿÿ®ÿ³ÿ­ÿ³ÿ«ÿÿÿÿ¡ÿ¡ÿÿeÿIÿ<ÿPÿyÿÿÿ¡ÿ±ÿÿÿ ÿ«ÿ©ÿ£ÿ£ÿ ÿÿÿÿÿ¢ÿ¨ÿ¤ÿ ÿ¡ÿÿÿÿÿÿ¢ÿÿÿÿÿ ÿ§ÿ¯ÿ¤ÿ¹ÿ²ÿ°ÿ«ÿ ÿÿ^ÿbÿÿÿ®ÿ¤ÿ¥ÿ­ÿ¬ÿ²ÿ¯ÿ ÿÿÿÿÿÿÿÿÿ}ÿÿÿ¢ÿ¬ÿ¦ÿÿ¹ÿ¼ÿªÿ¯ÿ©ÿ¥ÿ£ÿÿ¡ÿ­ÿ²ÿ¬ÿ¤ÿ ÿ¤ÿ§ÿ©ÿ¢ÿ¢ÿ¬ÿ¶ÿÁÿ¢ÿ¬ÿªÿ´ÿ¦ÿÿ¡ÿ¨ÿ«ÿ¸ÿÀÿ·ÿ®ÿÿ ÿ¸ÿ­ÿ³ÿ¸ÿ¸ÿ¸ÿ·ÿ®ÿ¦ÿ²ÿ«ÿ£ÿ£ÿ¹ÿ½ÿ¶ÿ²ÿ»ÿ¾ÿ¦ÿ¥ÿ±ÿ¥ÿ±ÿ¹ÿ²ÿ¯ÿ¬ÿ¡ÿ¢ÿ©ÿ¡ÿ®ÿµÿ·ÿ´ÿ±ÿ¯ÿ¶ÿ¶ÿ¬ÿ§ÿ±ÿ·ÿ´ÿ«ÿ«ÿ¬ÿªÿ§ÿÿ¥ÿ­ÿ²ÿºÿ¶ÿ«ÿ´ÿ¥ÿ¦ÿ¤ÿ®ÿµÿ°ÿ´ÿ½ÿ®ÿ¬ÿ¿ÿªÿÿÿ·ÿ·ÿ ÿ¯ÿ²ÿ­ÿ¶ÿ´ÿ®ÿ±ÿ°ÿ¸ÿ¬ÿ«ÿ¦ÿªÿªÿ¿ÿ¸ÿ­ÿ¥ÿ¥ÿ¨ÿ¢ÿ¤ÿ®ÿ¥ÿ³ÿÅÿ¾ÿ¬ÿ¡ÿÿÿ¡ÿ®ÿµÿ¸ÿ·ÿ¶ÿµÿ¯ÿ³ÿªÿ­ÿ¯ÿ®ÿ¥ÿ ÿ¤ÿ­ÿ´ÿ¥ÿ ÿÿÿÿ¥ÿ¢ÿ©ÿ´ÿ¶ÿ¯ÿ«ÿªÿ¨ÿ­ÿ§ÿ«ÿ­ÿ²ÿ¾ÿ´ÿ·ÿ·ÿ¥ÿ ÿ©ÿ¬ÿ°ÿ·ÿ¯ÿ¦ÿ³ÿ·ÿ¾ÿ¶ÿªÿ³ÿ¶ÿ±ÿ°ÿµÿºÿµÿ¨ÿ¸ÿºÿÇÿ¥ÿ«ÿ¬ÿ¦ÿ ÿ¦ÿªÿ®ÿ°ÿ©ÿ¨ÿ³ÿ®ÿÆÿÈÿÿÃÿ½ÿ¹ÿ¹ÿ·ÿªÿ¤ÿ©ÿ¨ÿ¥ÿ«ÿ©ÿ²ÿ»ÿ·ÿ¬ÿ²ÿ®ÿ©ÿÿ¬ÿ®ÿ¼ÿ³ÿÿ®ÿ²ÿ ÿ¤ÿ»ÿ¾ÿµÿ¿ÿ½ÿ²ÿ£ÿ£ÿ¬ÿ°ÿ®ÿ²ÿ´ÿ®ÿ®ÿ¥ÿ¸ÿ«ÿºÿ¤ÿ©ÿ±ÿ®ÿ¯ÿ¨ÿ­ÿ¸ÿ®ÿ¦ÿ®ÿªÿ¹ÿ±ÿ©ÿ¯ÿ½ÿ«ÿ¬ÿ°ÿ²ÿ®ÿ®ÿ³ÿ¯ÿ­ÿ³ÿ®ÿ«ÿµÿ¶ÿ§ÿ°ÿ°ÿ¯ÿªÿ¬ÿ®ÿ¶ÿ®ÿ´ÿ·ÿ±ÿ¤ÿ¢ÿ¸ÿÂÿ¿ÿµÿ¹ÿ¥ÿÿ³ÿ¹ÿ°ÿµÿªÿ©ÿ¬ÿ«ÿ´ÿµÿ°ÿ²ÿÿ£ÿ¬ÿ»ÿ¬ÿµÿªÿÃÿ«ÿµÿ³ÿ¦ÿ©ÿ¯ÿ¯ÿµÿ¹ÿ½ÿÄÿ¸ÿ¹ÿ²ÿ«ÿ­ÿ¨ÿ·ÿ±ÿ¯ÿ°ÿ¨ÿ­ÿ­ÿ±ÿµÿ±ÿ±ÿ·ÿ²ÿºÿ¶ÿ¦ÿ«ÿºÿ²ÿ²ÿ¹ÿ»ÿ¨ÿ¯ÿ¥ÿ±ÿ¯ÿ³ÿµÿ³ÿ¯ÿ¡ÿ©ÿ±ÿ«ÿÿÿ©ÿ®ÿ¬ÿ«ÿ¡ÿ¦ÿªÿ«ÿÿÿÿÿ¡ÿ£ÿÿ£ÿ®ÿ¦ÿ­ÿ¢ÿÿÿ¸ÿ¶ÿ¬ÿ«ÿ¨ÿÿÿ¤ÿ¥ÿÿÿÿ¡ÿ¡ÿÿ¤ÿ©ÿªÿ§ÿ©ÿ«ÿÿ©ÿ¡ÿ®ÿ¢ÿ¦ÿ©ÿªÿ¡ÿ¢ÿ¯ÿ¤ÿÿªÿ¤ÿÿÿ¥ÿ¥ÿÿÿ§ÿ ÿÿ³ÿÿ¨ÿ¦ÿÿÿÿÿ¡ÿÿÿÿÿÿÿÿÿÿÿ¡ÿÿÿÿÿÿÿ¨ÿÿÿ¨ÿ§ÿÿÿ¨ÿ°ÿ­ÿ¤ÿÿÿÿ ÿÿ¤ÿ ÿÿÿÿ ÿÿÿ·ÿ«ÿ°ÿ¶ÿ ÿ¦ÿµÿ­ÿ«ÿ®ÿ¯ÿ¹ÿµÿ¯ÿ¸ÿ³ÿ¼ÿµÿ¯ÿ§ÿ³ÿ´ÿ³ÿ¯ÿ«ÿ¢ÿ¢ÿ£ÿ´ÿ¶ÿ¸ÿ¾ÿºÿ´ÿ²ÿ±ÿ©ÿ¨ÿ¯ÿ­ÿ°ÿ­ÿ¦ÿ·ÿ®ÿªÿ²ÿ³ÿ¬ÿ­ÿ©ÿ®ÿ®ÿ®ÿ«ÿ ÿ£ÿ¦ÿªÿ­ÿ¨ÿ¦ÿ«ÿ³ÿµÿ¼ÿªÿ¤ÿ¦ÿ ÿ¢ÿ³ÿ ÿ«ÿ¤ÿ¦ÿ¾ÿ°ÿÿ¨ÿ©ÿªÿ²ÿ­ÿ®ÿ­ÿ­ÿ³ÿ­ÿ¤ÿÿ³ÿÆÿ²ÿ»ÿ²ÿ¹ÿ·ÿ°ÿ·ÿ±ÿ«ÿ¯ÿ¬ÿ©ÿ³ÿªÿ¡ÿÿ´ÿ¸ÿ©ÿ¯ÿµÿ¨ÿ ÿ­ÿ¶ÿ²ÿºÿ´ÿ±ÿ¨ÿÿ¢ÿÁÿ²ÿ¦ÿÿÿ¶ÿÿ±ÿ³ÿ±ÿ¬ÿ­ÿ¯ÿ¯ÿ¬ÿ³ÿ°ÿ±ÿ¯ÿªÿ°ÿªÿ¢ÿ«ÿ«ÿ±ÿ±ÿ´ÿ¯ÿªÿ¸ÿ¶ÿÿ§ÿ¬ÿ¶ÿ´ÿÿ·ÿ¥ÿÿÿ²ÿ·ÿ¯ÿ¸ÿ¸ÿ­ÿ­ÿ¨ÿ¦ÿ©ÿ¢ÿ«ÿÁÿ»ÿ®ÿ­ÿ¾ÿ­ÿÿ¬ÿ³ÿ¤ÿÁÿªÿÿ±ÿ³ÿ§ÿÿÿ«ÿ»ÿ¸ÿ¡ÿ¢ÿ¨ÿµÿ°ÿ¯ÿ²ÿ³ÿ¶ÿ±ÿ¯ÿ°ÿ¨ÿ®ÿ¿ÿ½ÿºÿ«ÿ¶ÿ·ÿ·ÿ·ÿ¦ÿ¬ÿ¬ÿÌÿµÿ½ÿ´ÿ§ÿ°ÿ¬ÿ±ÿ®ÿ¥ÿ©ÿ¨ÿ®ÿ³ÿ¶ÿ¤ÿÿÿÿ¥ÿ§ÿ¡ÿ¦ÿ©ÿ§ÿ¬ÿ©ÿ£ÿÿÿµÿ°ÿºÿÿ§ÿºÿªÿÿ°ÿ«ÿ«ÿÿ®ÿÿ¡ÿ´ÿµÿºÿºÿ³ÿ­ÿ­ÿ®ÿ³ÿ°ÿ¨ÿ­ÿ­ÿ¦ÿ¨ÿ°ÿ³ÿ²ÿµÿ¥ÿ©ÿ²ÿ°ÿ¾ÿ®ÿªÿ ÿ¤ÿªÿ¡ÿ»ÿ£ÿµÿ¡ÿÈÿ»ÿ´ÿ¶ÿ¢ÿÿÿ¤ÿªÿ£ÿ¥ÿÿÿ¶ÿµÿ¤ÿÿ ÿ­ÿ¯ÿ§ÿ¨ÿ«ÿ ÿ ÿ®ÿ±ÿ°ÿ°ÿ¬ÿ³ÿ½ÿ·ÿ²ÿ¬ÿ§ÿ£ÿ¼ÿ­ÿ¦ÿ´ÿ«ÿ¸ÿ¹ÿÿ¨ÿ¡ÿÿ¢ÿÿ¡ÿ£ÿÿÿ£ÿ¡ÿ£ÿ±ÿ¨ÿ©ÿµÿ³ÿ«ÿ£ÿ­ÿµÿ¨ÿ¨ÿ°ÿ ÿ ÿ¸ÿ«ÿ ÿ¥ÿÿ¥ÿ¨ÿ­ÿ¯ÿÿ¸ÿ©ÿÃÿÿ¨ÿ¤ÿ¦ÿ¥ÿ¨ÿ¨ÿ®ÿ©ÿ§ÿ¡ÿ¢ÿ ÿÿªÿºÿ¬ÿªÿ±ÿ¬ÿ®ÿ°ÿ«ÿÿÿ­ÿ¯ÿ¡ÿ©ÿ¦ÿ§ÿ ÿÿ¤ÿ±ÿ£ÿÿ®ÿ¬ÿ¬ÿ°ÿÿ¥ÿºÿÿÿ©ÿÿ¡ÿ¥ÿ­ÿ¸ÿ¦ÿÿzÿÿ°ÿÿ ÿÿ¢ÿ¥ÿÿÿ¡ÿ¢ÿ¦ÿÿÿ£ÿ¥ÿ²ÿ°ÿ¯ÿ³ÿ³ÿ®ÿ¤ÿ§ÿ²ÿ²ÿ¢ÿ¯ÿ ÿÿ§ÿªÿ´ÿ©ÿ ÿ±ÿ¤ÿÿ´ÿ¸ÿÿ¦ÿºÿ§ÿ£ÿªÿ¼ÿ«ÿ¨ÿ½ÿ¬ÿ¤ÿ®ÿ¶ÿ­ÿ ÿÿ©ÿ¬ÿ¨ÿ¶ÿ´ÿ£ÿ¡ÿ¨ÿ¦ÿªÿ¶ÿ±ÿÿÿ²ÿ±ÿ³ÿ±ÿ­ÿ©ÿ«ÿ¬ÿ­ÿ¤ÿ¬ÿµÿ½ÿ­ÿ¡ÿ°ÿÿ§ÿ§ÿÿ¤ÿ¼ÿ¿ÿÿ¦ÿ¦ÿ ÿ®ÿ¤ÿ¤ÿ¦ÿ¤ÿ£ÿÿ¡ÿ¨ÿªÿ§ÿ¡ÿ¯ÿ¬ÿ¦ÿ¥ÿÿÿ¦ÿµÿ¯ÿ¬ÿ«ÿ¦ÿ®ÿªÿªÿ£ÿ¬ÿ¬ÿ²ÿ°ÿ§ÿ±ÿ©ÿ ÿÿ ÿÿ¤ÿ¯ÿ¤ÿ¤ÿ³ÿ¢ÿ­ÿ­ÿ¨ÿ¯ÿ«ÿªÿ¥ÿµÿ«ÿ£ÿ±ÿ¯ÿ¯ÿ ÿ­ÿ§ÿ³ÿ§ÿ¦ÿ¤ÿ¤ÿÿÿÿ²ÿ´ÿ§ÿ¦ÿ¯ÿ²ÿ§ÿ¢ÿ¨ÿ®ÿ«ÿ§ÿ§ÿ¹ÿ½ÿ¦ÿ¦ÿ°ÿ§ÿ¬ÿ²ÿªÿ®ÿ­ÿµÿ«ÿ®ÿ´ÿ£ÿ²ÿ¼ÿ¯ÿÿÿÿ¦ÿ¡ÿ±ÿ»ÿÿÿ¦ÿ¶ÿ¤ÿ¯ÿªÿªÿÿ°ÿ¯ÿ£ÿ§ÿ¯ÿ±ÿ§ÿÿ¦ÿªÿ©ÿ£ÿÿ¨ÿ®ÿ¯ÿ±ÿ²ÿ¦ÿÿ¬ÿ¸ÿ°ÿ²ÿªÿ¡ÿ¦ÿ¡ÿ´ÿÿÿªÿ°ÿµÿ£ÿ¤ÿ®ÿÿ²ÿÿ­ÿ¡ÿ®ÿµÿ·ÿ°ÿ«ÿ­ÿ¿ÿ¥ÿ¬ÿÿÿ ÿÿ§ÿ«ÿ´ÿ­ÿ«ÿ¤ÿ±ÿ³ÿ ÿ¤ÿ©ÿ¥ÿ¦ÿ¥ÿªÿ«ÿ¦ÿ¢ÿ ÿ©ÿ­ÿ¯ÿ©ÿ²ÿ¹ÿ¯ÿ«ÿ¥ÿ´ÿ´ÿ¶ÿ´ÿÿ·ÿ­ÿ§ÿ¨ÿ¨ÿ¦ÿªÿ¬ÿ³ÿ¢ÿ¨ÿ©ÿ©ÿ­ÿ±ÿ¯ÿ±ÿ¬ÿ¯ÿÿ³ÿ°ÿµÿ¯ÿ©ÿ¦ÿ³ÿ¸ÿ«ÿªÿµÿ¯ÿ¤ÿ¨ÿ¤ÿÿ¦ÿªÿ¨ÿ¬ÿÿÿ­ÿ¬ÿ«ÿ«ÿ£ÿ²ÿ¯ÿ¢ÿ¤ÿ¶ÿÁÿ°ÿ²ÿ«ÿ§ÿÿÿ¡ÿÿ ÿ©ÿ®ÿ­ÿ°ÿÿÿ¤ÿ´ÿ·ÿ©ÿÿ¥ÿ¦ÿ¹ÿ£ÿ«ÿ´ÿ¯ÿµÿ®ÿ©ÿªÿ§ÿ§ÿ©ÿ¨ÿ§ÿ¡ÿ¦ÿ®ÿ¬ÿ«ÿ©ÿ©ÿ¨ÿ§ÿ¬ÿ«ÿ®ÿµÿ°ÿµÿ¯ÿ£ÿ¨ÿ²ÿ¢ÿºÿ²ÿ°ÿÿÀÿ§ÿ§ÿ§ÿ«ÿ¶ÿªÿÿ°ÿ¶ÿ¥ÿªÿ¨ÿ±ÿ°ÿ©ÿÿ«ÿ­ÿ¦ÿ¤ÿÿÿ¢ÿ¨ÿ¨ÿÿ¥ÿ¦ÿ¨ÿ¯ÿ§ÿ«ÿµÿ²ÿ¯ÿ¨ÿ¥ÿ§ÿ¶ÿ´ÿ´ÿ©ÿ³ÿ¬ÿ«ÿ¬ÿ«ÿ«ÿµÿ£ÿ¨ÿ­ÿ±ÿ©ÿ¸ÿÀÿ£ÿ­ÿ®ÿ¤ÿ°ÿÃÿ¹ÿ¶ÿÿÿ±ÿ¯ÿµÿ¡ÿ ÿÿ¢ÿ¤ÿ¬ÿ¢ÿ¡ÿ«ÿ¹ÿ´ÿ¦ÿ¬ÿ®ÿ¥ÿ¢ÿ©ÿ¤ÿ£ÿ´ÿ­ÿ¬ÿ³ÿ®ÿ²ÿ¸ÿ¯ÿ³ÿ¯ÿ³ÿ°ÿ¥ÿªÿ¯ÿÿ­ÿ£ÿ¶ÿ£ÿ®ÿ¿ÿÂÿ·ÿ¥ÿ©ÿ©ÿ ÿ¡ÿ¤ÿ£ÿ´ÿ°ÿ«ÿµÿ¹ÿªÿ°ÿ¬ÿÿÿ¤ÿ±ÿ¸ÿ¬ÿ®ÿ·ÿ¯ÿ³ÿ¹ÿ±ÿªÿ§ÿ°ÿ§ÿ¨ÿ­ÿ§ÿ¨ÿ©ÿ¬ÿ¬ÿ°ÿÿ£ÿ¾ÿ£ÿ­ÿ£ÿ°ÿÁÿ´ÿÿ ÿ­ÿªÿ¯ÿ¡ÿ§ÿ¨ÿÿ ÿ¯ÿ±ÿ²ÿ³ÿ¬ÿ°ÿ±ÿ¯ÿµÿ¨ÿ¨ÿ¥ÿ³ÿ¯ÿ±ÿºÿ»ÿªÿªÿ§ÿ´ÿ»ÿ²ÿªÿªÿÿ¬ÿÿ¥ÿ¥ÿ¢ÿ«ÿ­ÿ²ÿ·ÿ­ÿ§ÿÿ£ÿ°ÿ®ÿ­ÿ²ÿ¯ÿ«ÿ¯ÿ®ÿ¯ÿ³ÿ·ÿºÿ«ÿ³ÿÿÿ®ÿÁÿ­ÿ¶ÿ¸ÿ®ÿ¥ÿ¥ÿÁÿÿ ÿ¢ÿµÿ°ÿ¯ÿ¡ÿ²ÿ²ÿ«ÿÿ­ÿ·ÿÿÿÿ¨ÿ³ÿ°ÿ¦ÿ¨ÿ±ÿ¯ÿ«ÿ¦ÿ§ÿ³ÿ²ÿ±ÿ²ÿ¹ÿ®ÿ±ÿ´ÿ¤ÿ¯ÿ±ÿ½ÿ§ÿ«ÿ³ÿ«ÿ³ÿ©ÿªÿ­ÿ¸ÿµÿ±ÿ¢ÿ ÿ¨ÿ³ÿÿÿ_ÿ*ÿ;ÿpÿÿªÿ«ÿ®ÿ£ÿªÿ¤ÿ£ÿ©ÿÿ¥ÿ²ÿ±ÿ¤ÿ§ÿ±ÿ®ÿ¾ÿ®ÿ¦ÿ´ÿ¥ÿ¯ÿ°ÿ¢ÿ¤ÿ¯ÿ²ÿ·ÿ¥ÿ¥ÿ­ÿ¤ÿ¡ÿ«ÿªÿ¤ÿÿÿ¡ÿ¦ÿ¹ÿµÿ¨ÿÿ±ÿ¥ÿ£ÿ§ÿÿ¹ÿ°ÿÿ¬ÿ¯ÿÿ¸ÿ¸ÿµÿ±ÿ¯ÿªÿ¬ÿ¥ÿ¨ÿ³ÿµÿªÿ¤ÿ¨ÿªÿ¨ÿÿ©ÿºÿ¸ÿ­ÿ¤ÿ£ÿ·ÿ«ÿ©ÿ´ÿ¹ÿ­ÿ²ÿ·ÿªÿ±ÿ£ÿ¤ÿ¡ÿ¯ÿ·ÿ®ÿªÿ®ÿ¬ÿÿ£ÿ­ÿ¤ÿÿ ÿ¨ÿ ÿ ÿÿ³ÿ¤ÿ¤ÿ¡ÿ«ÿ¯ÿ²ÿ¡ÿ£ÿ¸ÿ±ÿ¶ÿ¿ÿ³ÿ»ÿ©ÿªÿ¨ÿ¹ÿ³ÿ¨ÿ¦ÿ¥ÿ©ÿ§ÿ¬ÿ¥ÿ¤ÿªÿÿ¦ÿ·ÿ¡ÿÿ©ÿ©ÿªÿÿ¦ÿ®ÿ¶ÿµÿ©ÿ¦ÿ¥ÿ§ÿ¯ÿ¨ÿ£ÿ¤ÿ§ÿ¨ÿÿ¦ÿ¶ÿ«ÿÿ¥ÿ®ÿ¤ÿÿ¤ÿ©ÿ°ÿ¤ÿ¨ÿ±ÿ ÿ£ÿÿ§ÿ°ÿ³ÿ«ÿ«ÿ®ÿ©ÿÿÿÿÿ¬ÿ£ÿÿ¦ÿÿ¯ÿ£ÿ¡ÿÿÿ¡ÿÿÿ¤ÿÿÿÿÿÿ¤ÿ£ÿÿ¡ÿ¥ÿÿ|ÿÿÿ|ÿÿÿyÿÿÿÿÿÿÿÿÿÿÿÿÿÿÿÿÿÿÿÿÿÿÿÿÿ}ÿvÿÿzÿÿÿ}ÿÿ²ÿ¨ÿÿÿÿÿÿÿÿÿÿÿÿ§ÿ§ÿ¨ÿÿ¡ÿ¢ÿÿÿ¤ÿÿÿÿÿÿÿÿÿÿÿ£ÿÿÿÿÿÿÿ£ÿÿÿÿ£ÿÿÿ£ÿ ÿ¨ÿ¥ÿÿÿÿ©ÿ¡ÿ¥ÿ§ÿ¤ÿ«ÿ®ÿ¯ÿ´ÿ·ÿ¯ÿ·ÿÿªÿ¬ÿ§ÿÿ¢ÿ«ÿ­ÿ©ÿ¤ÿ¢ÿ«ÿ¦ÿÿ¨ÿªÿ¨ÿ­ÿÿ«ÿ¤ÿ¸ÿ±ÿ³ÿËÿ¼ÿ­ÿ¦ÿÿÿÿ®ÿµÿ³ÿ­ÿ¥ÿ¦ÿ¨ÿªÿ¤ÿ©ÿ¾ÿ«ÿÿ£ÿ¶ÿ´ÿ·ÿµÿ°ÿ³ÿ¯ÿ¢ÿ¤ÿ´ÿ¶ÿ¯ÿÿºÿ¦ÿ¯ÿ¦ÿ½ÿ­ÿ¶ÿ°ÿ­ÿ¹ÿµÿ¨ÿ¨ÿ­ÿ¨ÿ§ÿªÿ¥ÿ©ÿ¢ÿ©ÿ±ÿÿ´ÿµÿÃÿ·ÿ´ÿ³ÿ©ÿ­ÿ«ÿ­ÿ¸ÿ§ÿÿ£ÿÿ¢ÿ¸ÿ¢ÿ²ÿ©ÿ¦ÿ³ÿ¬ÿ©ÿ¥ÿ¥ÿ­ÿ³ÿ¶ÿ¹ÿ¾ÿ´ÿ¤ÿ«ÿ¼ÿ«ÿ±ÿ­ÿ¼ÿ­ÿ¤ÿ¨ÿ¤ÿ«ÿ¶ÿ³ÿ¤ÿÿ¨ÿ°ÿ¬ÿ³ÿ¬ÿ¬ÿÿ´ÿ¶ÿ¦ÿ®ÿ­ÿµÿ¶ÿ­ÿªÿ³ÿ·ÿªÿ¸ÿ¦ÿ°ÿÿ¤ÿÿÂÿ¸ÿ³ÿ¼ÿÁÿ¼ÿºÿ¯ÿÿ¤ÿ¥ÿ¥ÿ­ÿ«ÿ¤ÿªÿ¯ÿ§ÿ¬ÿ¡ÿÿÿ ÿÿÿÿÿrÿPÿ^ÿbÿWÿaÿYÿUÿ]ÿyÿÿuÿtÿ|ÿÿÿÿÿÿÿÿÿÿÿÿÿÿÿÿÿÿÿÿ¡ÿÿÿ¬ÿ¡ÿ¦ÿªÿ®ÿ¢ÿÿÿ¥ÿ©ÿÿ¡ÿ§ÿ¨ÿ©ÿ´ÿ¤ÿ¨ÿ®ÿ²ÿµÿ²ÿ¶ÿ²ÿ¦ÿ°ÿÄÿÁÿªÿ«ÿ®ÿ¯ÿ¼ÿ£ÿ¬ÿ¯ÿ­ÿ´ÿ»ÿµÿ®ÿ³ÿ·ÿ¶ÿµÿ¦ÿ¦ÿ¤ÿ°ÿ±ÿ²ÿ´ÿµÿ²ÿªÿ©ÿ£ÿ«ÿ«ÿ ÿ§ÿµÿ¼ÿ²ÿ§ÿ§ÿ­ÿ«ÿ¡ÿ¯ÿªÿ¥ÿÿ¹ÿ¥ÿ§ÿ´ÿ«ÿ®ÿ¯ÿ«ÿ°ÿ³ÿªÿºÿ®ÿ£ÿ®ÿ¥ÿ¨ÿ¯ÿ©ÿ¢ÿ¢ÿ¤ÿÿÿºÿªÿ®ÿ³ÿ¦ÿªÿ±ÿ¨ÿ¥ÿ¥ÿ¨ÿ¶ÿ¸ÿÿªÿ¤ÿ¶ÿ¬ÿÿ°ÿ´ÿ¬ÿ§ÿ°ÿµÿ©ÿ´ÿ´ÿ¸ÿ¾ÿ°ÿÿ¥ÿ²ÿÿÿÿ¢ÿ¬ÿ¥ÿ¡ÿÿÿ¢ÿ©ÿ¤ÿÿÿÿÿÿ¤ÿ´ÿ£ÿ°ÿ¸ÿ¯ÿ£ÿ¦ÿªÿªÿ®ÿ®ÿÿÿ¶ÿ¬ÿ¿ÿÿÿ£ÿ£ÿÿÿ¨ÿªÿ¢ÿªÿÿÿ)ÿÙþûþ'ÿÿ&ÿÿ­ÿ°ÿ¯ÿªÿÿ¦ÿ°ÿ°ÿ³ÿ§ÿ«ÿµÿ¡ÿ ÿ±ÿ§ÿ¬ÿ­ÿ¢ÿ­ÿ¬ÿ°ÿ»ÿ¶ÿ¨ÿ±ÿ³ÿ£ÿ¥ÿ¨ÿ±ÿ²ÿ¦ÿÿ¦ÿ­ÿ§ÿ¯ÿ¦ÿÿªÿ¡ÿÿ­ÿ²ÿ«ÿ¯ÿ¬ÿ¡ÿ°ÿ¶ÿ¶ÿ¥ÿ©ÿ°ÿ±ÿ¬ÿ©ÿªÿÿÿ¦ÿÿÿ¨ÿ«ÿ¦ÿ¤ÿ©ÿ¨ÿ£ÿ¢ÿÿÿÿÿÿ¥ÿ¥ÿªÿÁÿ®ÿ¨ÿ®ÿ§ÿ¹ÿ¬ÿ®ÿ¯ÿ¢ÿÿ«ÿªÿ¡ÿ¯ÿ·ÿ²ÿ¯ÿ¸ÿ½ÿ±ÿ§ÿÿ¶ÿ¥ÿ°ÿµÿ¡ÿÿÿ ÿ¢ÿ¹ÿ°ÿÿ®ÿ©ÿ±ÿªÿ­ÿ±ÿÿÿÿÿ¥ÿ¥ÿ¦ÿÿÿÿÿÿ¨ÿ¢ÿ©ÿªÿ®ÿ®ÿµÿ¶ÿ±ÿÀÿ¦ÿ¦ÿ°ÿªÿ¦ÿÿÿªÿ´ÿ¬ÿ¦ÿ¯ÿ¦ÿ¨ÿºÿµÿªÿ§ÿ¤ÿ¥ÿµÿÿ«ÿ¨ÿ§ÿ®ÿ°ÿ­ÿºÿ¡ÿ²ÿ¦ÿÿªÿ­ÿ¤ÿÿ£ÿµÿ¤ÿ°ÿ©ÿ¯ÿ©ÿªÿ²ÿ®ÿ¬ÿ°ÿÿÿ¬ÿ´ÿ³ÿ¶ÿ·ÿ°ÿ·ÿ§ÿ¬ÿ¥ÿ ÿ¶ÿ³ÿ»ÿÁÿÀÿªÿ²ÿ¿ÿ¹ÿ¬ÿ­ÿ¨ÿÿ­ÿ²ÿ°ÿ¯ÿ¬ÿ­ÿ²ÿ£ÿ£ÿªÿ¶ÿ±ÿ°ÿ¯ÿ®ÿ±ÿ´ÿµÿ¡ÿ¦ÿ­ÿ­ÿªÿ©ÿ¦ÿ¤ÿ¯ÿÃÿ¸ÿ ÿ±ÿ²ÿ§ÿÿÿÿÿÿ¨ÿÿÿÿÿ~ÿÿÿÿÿÿÿÿ§ÿ®ÿÿÿÿªÿ ÿ ÿ»ÿµÿ£ÿÿÿÿ£ÿ°ÿ¡ÿ©ÿ©ÿ¦ÿ¤ÿ©ÿ±ÿ¬ÿ¡ÿÿ¥ÿÿÿbÿ;ÿ/ÿCÿhÿÿÿ¦ÿÿÿ´ÿµÿ¨ÿÿÿ ÿ¢ÿÿÿÿÿ ÿ¨ÿ¥ÿ ÿÿÿÿyÿÿ¢ÿ£ÿÿÿÿÿÿÿ¬ÿ©ÿ®ÿ§ÿ®ÿ¨ÿ§ÿÿaÿVÿÿÿªÿ§ÿ·ÿ²ÿ¬ÿ¤ÿ£ÿ¡ÿÿ¢ÿ¤ÿÿÿÿÿÿÿÿÿÿ©ÿÿÿ¬ÿ±ÿ¥ÿ¨ÿ©ÿ©ÿ°ÿ°ÿ¡ÿ£ÿ·ÿ£ÿ¢ÿÿ®ÿªÿ°ÿ­ÿ§ÿ´ÿµÿ¸ÿ±ÿ ÿ±ÿ³ÿªÿ¦ÿ¥ÿÿ ÿ±ÿ´ÿ°ÿ¢ÿ¨ÿÿ¨ÿªÿ¥ÿ¤ÿ­ÿ²ÿ¨ÿºÿ¶ÿ¯ÿ«ÿ©ÿ«ÿ¼ÿÀÿ²ÿ­ÿ»ÿÃÿ­ÿ¶ÿ¢ÿ¬ÿªÿ¹ÿµÿ¹ÿ±ÿ¨ÿ¤ÿÿÿªÿ»ÿ¸ÿªÿ¨ÿ©ÿ²ÿ©ÿ«ÿ°ÿ§ÿ¶ÿ°ÿ¢ÿ¶ÿµÿ¤ÿ¯ÿ²ÿ¨ÿ§ÿ©ÿ©ÿ¦ÿ¦ÿ»ÿ ÿÿÿ§ÿ¯ÿ¦ÿªÿ·ÿ¯ÿÿªÿ®ÿ ÿ¥ÿÿºÿ¡ÿ²ÿ±ÿ¨ÿªÿ²ÿ¶ÿ¶ÿ­ÿ¨ÿ«ÿ°ÿ¦ÿ®ÿ§ÿ´ÿ´ÿ¹ÿ¼ÿ»ÿ³ÿ¢ÿ±ÿ·ÿºÿ¾ÿ­ÿ«ÿ­ÿ¦ÿ®ÿ©ÿÿ¨ÿ·ÿ¹ÿ°ÿ«ÿ«ÿ·ÿ®ÿ¬ÿµÿ¾ÿ·ÿ¬ÿ¦ÿ¤ÿ«ÿ®ÿ¤ÿºÿ±ÿ§ÿ¥ÿÿ¼ÿ«ÿ²ÿ¸ÿ´ÿ°ÿ­ÿ±ÿ³ÿ¦ÿ¬ÿ£ÿ¡ÿ·ÿ¶ÿ¾ÿ¹ÿ«ÿ«ÿ¸ÿ»ÿ±ÿ©ÿ ÿ¶ÿ«ÿ¥ÿ³ÿ¹ÿ¶ÿ¶ÿ©ÿ°ÿºÿ¹ÿ¸ÿ¯ÿ§ÿ°ÿ¹ÿ¾ÿ²ÿ¯ÿ´ÿ´ÿ²ÿ¯ÿªÿ¨ÿ¯ÿ´ÿ¯ÿ³ÿºÿ§ÿÃÿ®ÿ¥ÿ¸ÿ³ÿ´ÿ´ÿ·ÿ³ÿ¯ÿ­ÿ¦ÿ§ÿ«ÿ¦ÿ¶ÿ³ÿ¯ÿºÿ³ÿ£ÿ¦ÿ­ÿ¸ÿ½ÿ¯ÿ¢ÿ©ÿ­ÿ«ÿ¼ÿÌÿ¿ÿ´ÿ¸ÿªÿÿ§ÿ¥ÿ­ÿµÿ¹ÿ¼ÿ¼ÿ·ÿ¨ÿ¦ÿ¥ÿ³ÿ³ÿ§ÿ·ÿ¹ÿµÿÁÿ°ÿ­ÿºÿ·ÿ²ÿ´ÿ«ÿ¤ÿ­ÿÿÀÿ³ÿ«ÿÁÿµÿµÿ¯ÿ¯ÿ·ÿ¸ÿ°ÿ¬ÿ¬ÿªÿ¤ÿ«ÿ®ÿ¸ÿ³ÿºÿ§ÿ¬ÿ¹ÿ¶ÿ°ÿ¨ÿÿÿ¤ÿ§ÿ³ÿ­ÿ¸ÿ¶ÿµÿ¯ÿ¯ÿ·ÿ©ÿ®ÿ­ÿ¤ÿ¥ÿµÿ³ÿ³ÿ¼ÿºÿµÿ«ÿ°ÿ©ÿ»ÿ¼ÿ²ÿ§ÿ²ÿ¯ÿ¼ÿ¼ÿ¸ÿ¤ÿ¤ÿ¦ÿÿ«ÿÃÿÍÿ·ÿ¶ÿ¯ÿ¯ÿºÿ¥ÿ¯ÿ°ÿ°ÿ¯ÿ­ÿ®ÿ³ÿ»ÿ³ÿ§ÿ­ÿ±ÿ³ÿµÿ¬ÿ©ÿ«ÿ¬ÿ¯ÿ¯ÿ³ÿ¼ÿ­ÿ²ÿ´ÿ±ÿ¹ÿ¸ÿ³ÿ±ÿ«ÿ§ÿ¦ÿ¥ÿ¢ÿÿ ÿÿÿ¦ÿµÿ­ÿµÿ·ÿ®ÿÿ¤ÿ¦ÿ¦ÿ©ÿ¢ÿ¢ÿ¦ÿ¡ÿ°ÿ°ÿ¶ÿÿuÿÿÿÿ§ÿÿÿÿ¡ÿ¢ÿ¤ÿ¥ÿ§ÿ©ÿ©ÿ¯ÿ²ÿ§ÿ®ÿ§ÿÿ¥ÿÿ«ÿ¤ÿ«ÿ ÿ¢ÿÿªÿ¥ÿÿÿ¦ÿ©ÿ²ÿ³ÿ¥ÿÿÿ¥ÿ°ÿÿ ÿÿÿ¢ÿÿÿ¥ÿ«ÿÿÿÿ©ÿÿÿÿÿÿÿÿÿ¡ÿÿÿÿ«ÿ ÿÿ¢ÿªÿ¢ÿÿ¥ÿ£ÿ ÿ ÿÿ ÿ ÿÿÿÿÿÿÿÿÿµÿ ÿ¨ÿµÿ«ÿ¦ÿÿ±ÿ¤ÿ¨ÿ®ÿ¢ÿªÿ¸ÿ±ÿ¥ÿ¢ÿ¨ÿ¸ÿ¾ÿªÿ¬ÿ¡ÿ§ÿÿ±ÿ­ÿªÿ²ÿÀÿÀÿ¾ÿ«ÿ£ÿÿ¬ÿ¹ÿ¹ÿ¸ÿ¬ÿ¨ÿµÿ«ÿÿÿ²ÿ®ÿ©ÿ¦ÿ¦ÿ¸ÿºÿµÿ³ÿ¨ÿÿ¥ÿ¤ÿ¤ÿ¬ÿ±ÿºÿ­ÿ¢ÿ¨ÿªÿ¬ÿ¬ÿ¦ÿ§ÿ°ÿªÿ¯ÿ¶ÿ£ÿªÿ½ÿ¯ÿÿ¦ÿ¹ÿ´ÿÿ±ÿ´ÿÂÿ¾ÿ¶ÿµÿ¶ÿ©ÿ¤ÿ°ÿµÿ¹ÿ¹ÿ¬ÿ¦ÿ±ÿ³ÿ®ÿ¯ÿ£ÿ¯ÿ´ÿ¾ÿ³ÿ¨ÿ±ÿÃÿ´ÿ¶ÿµÿ´ÿ±ÿÿ©ÿ·ÿ¬ÿ«ÿªÿ¡ÿ§ÿµÿ¸ÿ¹ÿ¹ÿ¦ÿ­ÿ¹ÿ¨ÿ¿ÿ­ÿµÿÿÿ¡ÿ¢ÿ±ÿ«ÿ´ÿºÿÿ¢ÿ±ÿ§ÿ¨ÿ¼ÿºÿ±ÿ³ÿ®ÿ§ÿÿÿ©ÿ§ÿ´ÿ´ÿµÿ°ÿ¢ÿ°ÿ­ÿÿÿ»ÿ¯ÿÿ©ÿ»ÿÿ³ÿ¨ÿ¢ÿ®ÿ¨ÿ±ÿ¯ÿ ÿªÿ³ÿ«ÿ®ÿ­ÿÿÿ©ÿ±ÿ°ÿ°ÿ¤ÿªÿ¥ÿ©ÿ¤ÿ·ÿ¶ÿªÿ©ÿ¦ÿÿÿ©ÿ®ÿÁÿ½ÿ§ÿ§ÿ²ÿ­ÿµÿ·ÿµÿµÿ³ÿ¯ÿ¬ÿ¬ÿ£ÿ¢ÿ±ÿ»ÿ¶ÿ´ÿ¿ÿ«ÿ¬ÿ²ÿ±ÿ¤ÿÿ¤ÿ«ÿ®ÿ²ÿ£ÿ©ÿ«ÿ¬ÿ³ÿ¼ÿµÿ§ÿÿ­ÿµÿ°ÿ®ÿ£ÿÿ¡ÿ­ÿ¯ÿ¥ÿªÿ±ÿ¶ÿ³ÿ°ÿÿ¡ÿ°ÿµÿ·ÿ¬ÿºÿ¯ÿ«ÿ¡ÿµÿ²ÿÿ¥ÿµÿ ÿ¦ÿªÿ«ÿµÿ³ÿ¬ÿ­ÿ¶ÿµÿ²ÿ³ÿªÿ¨ÿ§ÿ¡ÿ«ÿ²ÿ¨ÿ¨ÿ»ÿ°ÿ£ÿ©ÿµÿ§ÿÿ¨ÿ£ÿ²ÿ©ÿ£ÿ¥ÿÿ§ÿ«ÿ¨ÿ«ÿ¹ÿ·ÿÿÿÿ«ÿ¼ÿ´ÿ¬ÿ£ÿÿ¯ÿ­ÿÿ¢ÿÿÿ©ÿºÿ­ÿ¤ÿªÿ±ÿ®ÿ¨ÿÿ¥ÿ¥ÿ£ÿ§ÿÿ³ÿÂÿ§ÿªÿ³ÿ¬ÿ´ÿ§ÿ¤ÿ»ÿ²ÿÿ§ÿ©ÿÿ¤ÿÿ¤ÿ§ÿÿÿÿ£ÿ¤ÿ¦ÿ©ÿ§ÿ¤ÿ«ÿ«ÿ¤ÿ¬ÿ±ÿªÿ²ÿ²ÿÿ ÿ«ÿ¦ÿ«ÿ«ÿ²ÿÃÿ£ÿÿ¢ÿ°ÿ¦ÿµÿ¯ÿ¹ÿ¨ÿ§ÿ¤ÿÿ´ÿ¹ÿ´ÿªÿªÿ­ÿ®ÿ¬ÿ¢ÿ¢ÿµÿ¨ÿ­ÿ°ÿ«ÿ¬ÿ ÿÿÿ¢ÿ¨ÿªÿ°ÿªÿ®ÿµÿ®ÿ±ÿÿ¨ÿ§ÿ³ÿ¦ÿ§ÿÿ·ÿ¯ÿÿªÿÿÿ°ÿ ÿ¬ÿ¢ÿ¬ÿ®ÿÿÿxÿÿ«ÿ£ÿ¤ÿÿ¨ÿ²ÿ§ÿÿÿÿ¡ÿÿÿ ÿ§ÿ¯ÿ²ÿ±ÿ­ÿ«ÿªÿ¤ÿ¡ÿ«ÿ­ÿÿ±ÿ¤ÿÿ©ÿ¥ÿ´ÿ«ÿ´ÿ²ÿ¦ÿ´ÿ±ÿÂÿ¡ÿ­ÿ´ÿªÿµÿ¸ÿ»ÿÿ§ÿ¯ÿÁÿ¹ÿ¥ÿ¨ÿ­ÿ¥ÿ£ÿªÿ©ÿ­ÿ¨ÿ¤ÿ¥ÿÿ£ÿ¯ÿ¯ÿ­ÿ°ÿ®ÿ¨ÿ¶ÿ´ÿ±ÿ¥ÿ²ÿÂÿ®ÿ§ÿÀÿ«ÿ»ÿªÿ´ÿÿ¹ÿ·ÿ²ÿÿÿ²ÿ¤ÿÿÃÿ¿ÿ¶ÿ´ÿÿ¬ÿ«ÿµÿ­ÿªÿ¶ÿ­ÿ«ÿ®ÿ­ÿ©ÿ£ÿ©ÿ²ÿ¶ÿ¯ÿ¤ÿ¤ÿ¢ÿ£ÿ©ÿ©ÿ­ÿ­ÿ¨ÿ­ÿ°ÿ®ÿ£ÿ¤ÿ±ÿ¨ÿÿÿ£ÿÿ®ÿ°ÿÿ¡ÿ´ÿ­ÿÿ¤ÿ¦ÿµÿºÿÿ¥ÿ©ÿ©ÿ¤ÿ©ÿÿ¬ÿªÿÿ¢ÿÿªÿ¨ÿ®ÿ®ÿ¨ÿ­ÿ§ÿ ÿÿÿ¬ÿ³ÿ«ÿ£ÿªÿ¨ÿ¢ÿÿÿ¡ÿ¦ÿ©ÿ®ÿ¿ÿ­ÿÿÿ®ÿ£ÿÿ¨ÿ¤ÿ©ÿ§ÿ¥ÿ¤ÿ­ÿ²ÿ¢ÿ°ÿ¿ÿ¹ÿ±ÿÿÿ³ÿ¤ÿ¥ÿ®ÿ¡ÿ­ÿ¤ÿ°ÿ¢ÿ¢ÿ¦ÿ¡ÿÿªÿ­ÿ¬ÿ¬ÿ®ÿ¬ÿ§ÿÿ©ÿ¯ÿ¡ÿ¢ÿ¤ÿ£ÿ¨ÿ²ÿ´ÿ«ÿ¥ÿÿ®ÿ­ÿ«ÿ¯ÿ±ÿªÿ¶ÿ«ÿªÿÿ¢ÿ¤ÿ§ÿªÿÿ¢ÿ¤ÿÿ²ÿÿ²ÿ¦ÿ¥ÿ®ÿ±ÿ§ÿ±ÿ¶ÿÄÿ¬ÿ¶ÿ­ÿ®ÿ§ÿ¨ÿ¢ÿ§ÿ®ÿ®ÿ¡ÿ¦ÿ±ÿ±ÿ³ÿªÿ±ÿ±ÿ¢ÿ ÿ¢ÿ¥ÿ«ÿ¨ÿ¥ÿªÿ§ÿ±ÿ¯ÿ±ÿ¯ÿ­ÿ¤ÿÿ¬ÿ£ÿ«ÿ±ÿÿ°ÿ´ÿ«ÿ¯ÿ¤ÿºÿ©ÿ±ÿµÿ£ÿ«ÿ¢ÿ¨ÿ«ÿ°ÿ½ÿ³ÿ³ÿ¢ÿ¥ÿ­ÿ°ÿ¸ÿ©ÿ£ÿ¦ÿ­ÿ°ÿ¥ÿ°ÿ¨ÿ£ÿ«ÿ­ÿªÿ£ÿ¢ÿ£ÿ«ÿ±ÿ§ÿªÿ¯ÿ¤ÿ¥ÿªÿ¨ÿ¨ÿ¬ÿ­ÿ³ÿ²ÿ¦ÿ¶ÿ°ÿ«ÿÿÿÿÿ¢ÿ§ÿ¼ÿ½ÿ²ÿ¯ÿÿ§ÿ£ÿ³ÿ¦ÿ«ÿÿ£ÿ¤ÿ½ÿ¹ÿ«ÿ¯ÿ«ÿ±ÿ®ÿªÿ±ÿÿÿ«ÿ±ÿ®ÿ¥ÿ¦ÿ­ÿ±ÿ¹ÿ±ÿ­ÿµÿ§ÿ¨ÿ¦ÿ¤ÿ®ÿ²ÿ©ÿ¦ÿªÿ³ÿ©ÿÿ¤ÿºÿ¡ÿ¡ÿ·ÿ¨ÿ´ÿÿÄÿ°ÿ«ÿÿ±ÿ°ÿ«ÿµÿ¦ÿ°ÿ©ÿ¶ÿ¨ÿÿ¥ÿµÿºÿ³ÿ¹ÿ°ÿ£ÿ©ÿ¨ÿ®ÿ¶ÿ¨ÿ®ÿ¿ÿ³ÿ¥ÿ¥ÿ¥ÿ¥ÿ ÿ¥ÿµÿ¯ÿ¬ÿ¥ÿ·ÿÀÿ¾ÿ³ÿ¼ÿ¾ÿ¢ÿÿ¤ÿªÿ³ÿ°ÿ¬ÿ½ÿ°ÿ°ÿ¦ÿ§ÿ³ÿÂÿ±ÿªÿÿ¨ÿ»ÿ¹ÿ³ÿ¯ÿ©ÿ ÿ¥ÿ¥ÿ­ÿÿÿ¯ÿ¶ÿªÿ ÿ£ÿ¨ÿªÿ¥ÿ©ÿµÿ³ÿ²ÿ³ÿ©ÿ¯ÿ¦ÿ©ÿ´ÿ®ÿ­ÿ¯ÿ¸ÿ¨ÿ¯ÿ±ÿ¬ÿ©ÿ¤ÿ´ÿ¹ÿÿ¨ÿ¶ÿ ÿ­ÿ¶ÿ±ÿ©ÿ¥ÿ«ÿ¡ÿ¥ÿ²ÿµÿ¨ÿ«ÿ¨ÿ°ÿ¸ÿ®ÿ¡ÿ£ÿªÿ¨ÿ²ÿ¶ÿ±ÿÀÿÂÿ¸ÿ½ÿ²ÿ»ÿ¸ÿ¢ÿ®ÿ«ÿ¦ÿ¥ÿ±ÿºÿ³ÿ³ÿ³ÿ¾ÿ¬ÿ²ÿ´ÿºÿ´ÿ°ÿ°ÿ¥ÿÿÿ¨ÿ¥ÿ¥ÿ¢ÿ­ÿ¹ÿ¡ÿÿ¥ÿ«ÿ®ÿ©ÿ°ÿ¯ÿ¡ÿ«ÿ´ÿ¦ÿ¤ÿ¯ÿ¸ÿ¶ÿ§ÿ¹ÿ©ÿ¨ÿ«ÿÿ¯ÿ­ÿ¢ÿ­ÿ®ÿ¬ÿªÿÿ¤ÿÿ¥ÿºÿ±ÿ§ÿ°ÿµÿ©ÿ£ÿ¨ÿ°ÿ©ÿ§ÿÿÿÿ¡ÿ°ÿÿÿ¨ÿ¢ÿÿ³ÿ¡ÿÿ¥ÿ«ÿ¨ÿÿ¬ÿ°ÿÿÃÿ¡ÿÿ·ÿ±ÿ²ÿ¦ÿ¡ÿ«ÿÂÿ¯ÿ¶ÿ¦ÿ²ÿÿÿmÿqÿÿ¬ÿ©ÿÿ§ÿ´ÿ´ÿ°ÿªÿ±ÿ¬ÿªÿ²ÿ¹ÿ´ÿ¡ÿ´ÿ²ÿÿ©ÿ¬ÿÿÿÿ§ÿÿ²ÿ¥ÿ©ÿ©ÿ®ÿ­ÿµÿÿÿÿ§ÿ§ÿÿpÿ4ÿÿYÿÿ©ÿªÿÿ¨ÿ§ÿ¡ÿ¨ÿ´ÿ¯ÿ¸ÿ¨ÿÿ¦ÿ²ÿµÿ ÿ°ÿ¬ÿ©ÿ©ÿ¦ÿ¦ÿ®ÿ®ÿ§ÿºÿ¶ÿ´ÿ¬ÿ¬ÿ­ÿ ÿ£ÿ¥ÿ¢ÿ©ÿ¡ÿ¦ÿ¬ÿ¥ÿ´ÿµÿ§ÿ¨ÿ®ÿ«ÿ­ÿ¥ÿ¬ÿ½ÿ¢ÿ§ÿºÿµÿµÿ¸ÿ¬ÿ ÿ­ÿ­ÿ¡ÿ­ÿ¨ÿ­ÿ©ÿ¢ÿ¯ÿ¼ÿ¹ÿ¯ÿ£ÿ¡ÿ«ÿ¦ÿ¬ÿ®ÿÿ´ÿ³ÿ±ÿ´ÿ¨ÿ¬ÿ»ÿÿ´ÿ¥ÿ¨ÿÿ©ÿ¨ÿ§ÿ²ÿ°ÿ°ÿ­ÿ°ÿ«ÿ ÿ ÿÿÿ¥ÿ¢ÿ¦ÿ§ÿÿ§ÿ¦ÿ¡ÿ¦ÿÿ¬ÿ¯ÿ£ÿ±ÿ·ÿ·ÿ·ÿ´ÿ§ÿ©ÿ­ÿ¥ÿ¦ÿ¢ÿÿ¯ÿ­ÿ£ÿªÿ¬ÿ¬ÿªÿ¨ÿ¦ÿ¬ÿ¦ÿ¹ÿÿ ÿ¯ÿ©ÿ£ÿ ÿ¬ÿ®ÿ¸ÿªÿ©ÿ¨ÿ¤ÿ³ÿÃÿ½ÿ³ÿ³ÿ°ÿ¬ÿ®ÿ¸ÿ¿ÿ·ÿ±ÿ²ÿ´ÿºÿºÿ·ÿ¶ÿºÿ¥ÿÿÌÿµÿ²ÿ¨ÿ°ÿ±ÿ±ÿ¡ÿ¥ÿ±ÿ¯ÿ©ÿ¥ÿ¥ÿ­ÿ¯ÿ¥ÿ«ÿÿÿ§ÿ§ÿÿ¡ÿ°ÿÿ¡ÿÿÿÿÿÿÿÿ¡ÿÿÿ¡ÿÿÿÿÿÿÿÿÿ{ÿzÿÿmÿÿÿÿÿÿÿÿÿÿÿÿÿÿÿÿÿÿÿÿÿÿÿsÿÿÿ|ÿ¢ÿ ÿÿÿ¢ÿÿÿÿÿÿ¡ÿ¦ÿ£ÿ¡ÿÿÿÿªÿÿÿÿÿÿÿ ÿÿÿÿÿÿÿÿÿÿÿÿÿÿÿÿÿÿÿÿÿÿÿÿÿÿÿªÿ£ÿÿÿÿÿÿÿÿªÿ´ÿ¬ÿÿ¬ÿ®ÿ¶ÿ»ÿÿ°ÿ«ÿÿÿ¬ÿ«ÿ¡ÿ¬ÿ¬ÿ¥ÿ¤ÿ¢ÿ¤ÿ£ÿªÿ©ÿ±ÿ¹ÿ«ÿ¯ÿ¯ÿÆÿ¹ÿ¸ÿ³ÿ·ÿ¬ÿ¯ÿ¬ÿ¥ÿ­ÿ´ÿ¯ÿ¨ÿ©ÿ°ÿ³ÿÿ©ÿ¥ÿºÿ­ÿ®ÿ¥ÿ»ÿ¶ÿ®ÿ¦ÿÿ¦ÿ­ÿ¢ÿÿ¦ÿ§ÿ±ÿ´ÿ§ÿ¡ÿÁÿ¸ÿªÿ®ÿ±ÿ¥ÿ©ÿ­ÿ®ÿ§ÿ®ÿ±ÿ¤ÿ¨ÿ®ÿ¦ÿ©ÿªÿ²ÿ¦ÿ«ÿ¨ÿ³ÿ¸ÿ¯ÿ­ÿÿÿ©ÿ©ÿ§ÿ«ÿ¨ÿ¦ÿ¬ÿ¬ÿ£ÿ¨ÿ­ÿ²ÿ£ÿ¡ÿÿ§ÿ°ÿ¬ÿ­ÿ°ÿ±ÿ¯ÿ´ÿ¿ÿ¶ÿ¢ÿ§ÿ¦ÿ¢ÿ¦ÿ«ÿºÿ¶ÿÿµÿ¸ÿ±ÿ¯ÿÿÿ¡ÿ§ÿ¯ÿ¨ÿ«ÿ»ÿ¯ÿ¦ÿ²ÿ°ÿ§ÿ­ÿ«ÿ²ÿ´ÿ³ÿ¯ÿ©ÿ«ÿ®ÿ¹ÿºÿ¼ÿÿ ÿ²ÿÂÿ­ÿ¹ÿ¦ÿ­ÿÿÿ®ÿ¬ÿ®ÿ¬ÿ¥ÿ¨ÿ ÿ®ÿ¡ÿ§ÿ¤ÿ¤ÿÿÿÿÿÿÿoÿdÿpÿKÿTÿgÿsÿyÿlÿnÿpÿ{ÿÿÿÿÿÿÿ|ÿÿÿÿÿÿÿÿÿÿÿÿÿÿÿÿÿÿ¯ÿ¨ÿ«ÿÿ®ÿ¬ÿ­ÿ¦ÿ¥ÿ§ÿ¥ÿ¥ÿ ÿ ÿªÿ´ÿ²ÿµÿÿ©ÿ´ÿ»ÿ­ÿ¯ÿµÿ¦ÿ¤ÿ¸ÿ³ÿ°ÿ³ÿÿÿ·ÿ·ÿ­ÿÿ ÿ£ÿ§ÿµÿ»ÿ³ÿ³ÿ¯ÿ¹ÿ·ÿ«ÿ¯ÿ¥ÿ±ÿ¸ÿ¹ÿ²ÿ·ÿºÿ¥ÿÿ¬ÿ§ÿ¡ÿ¹ÿ»ÿ¾ÿÉÿ©ÿ®ÿ­ÿ§ÿ¬ÿ¬ÿ¬ÿ§ÿ¥ÿÿ¿ÿ¨ÿ¯ÿ ÿ­ÿ®ÿ©ÿ¬ÿ¬ÿ¥ÿ£ÿªÿ§ÿ¼ÿ³ÿ¥ÿ¶ÿ­ÿ©ÿ§ÿ¢ÿ¨ÿ«ÿÿ©ÿ­ÿ²ÿ®ÿ¯ÿ¯ÿ­ÿ®ÿ°ÿ¬ÿ¬ÿ±ÿ¯ÿ®ÿ°ÿ«ÿ³ÿÿ¡ÿ¼ÿ³ÿ­ÿ¡ÿ¥ÿ®ÿ­ÿµÿºÿ¸ÿ¥ÿ¯ÿ¯ÿ¯ÿ³ÿÿÿ¨ÿ£ÿ¢ÿÿÿÿÿ¡ÿªÿÿ@ÿEÿSÿbÿÿÿ·ÿ¤ÿÄÿ½ÿ­ÿµÿ¨ÿ¥ÿ©ÿ©ÿ­ÿµÿ«ÿ´ÿ®ÿ¥ÿ²ÿ«ÿ¶ÿ©ÿ©ÿ­ÿ§ÿÿÿ¥ÿÿJÿÜþøþ0ÿÿóþ:ÿÿ¦ÿ¬ÿ´ÿÿ±ÿÿºÿ©ÿÿÿ¬ÿ³ÿ§ÿ²ÿºÿ²ÿ«ÿ¸ÿ®ÿªÿ¢ÿ¥ÿ­ÿªÿ¦ÿ©ÿ©ÿ§ÿÿ£ÿ£ÿ«ÿ»ÿ¶ÿ¤ÿ£ÿªÿ¤ÿ®ÿÿ´ÿ¢ÿÿ¦ÿ¥ÿ«ÿ²ÿ§ÿ«ÿ­ÿ·ÿ±ÿ¯ÿ¯ÿ¯ÿ­ÿ¥ÿÿrÿHÿ¥ÿÿªÿ¥ÿÿÿÿ¢ÿªÿ¤ÿ¤ÿÿÿÿÿÿ¥ÿ·ÿ°ÿªÿ¶ÿ¬ÿ®ÿ§ÿ¢ÿ¯ÿ®ÿ©ÿ®ÿ°ÿ¦ÿ ÿ¬ÿ®ÿ³ÿ¶ÿ§ÿ ÿ§ÿ±ÿ³ÿ°ÿ±ÿÿ£ÿ ÿ«ÿÿÿÿÿÿ¥ÿ¬ÿÿ¢ÿÿªÿ®ÿ¬ÿ«ÿ®ÿ«ÿ¿ÿ®ÿÀÿÿ_ÿÿçþüþLÿÿµÿ¦ÿ§ÿµÿ³ÿ«ÿ±ÿ¯ÿ¨ÿµÿ¯ÿ§ÿ¨ÿ­ÿ´ÿ¬ÿ©ÿ¬ÿ¥ÿ£ÿ²ÿ´ÿªÿ®ÿ³ÿ¬ÿ¢ÿ¥ÿ«ÿ§ÿ¹ÿ¢ÿ¯ÿ³ÿ¦ÿ¦ÿ©ÿ¬ÿ¸ÿ¾ÿÿ±ÿ©ÿ¥ÿ¡ÿ¦ÿ¦ÿ¦ÿ¶ÿ¯ÿ ÿÿ©ÿ¡ÿ¬ÿµÿ®ÿ­ÿ³ÿÿ¤ÿÿÿ£ÿµÿÁÿ»ÿ²ÿ«ÿ£ÿ­ÿ¬ÿ¤ÿ­ÿ ÿÿ¶ÿºÿ¸ÿµÿ¶ÿ¾ÿÅÿ®ÿ«ÿ¬ÿ±ÿ¬ÿ²ÿµÿ³ÿ¼ÿ²ÿªÿ¥ÿ³ÿ¼ÿµÿ¦ÿ¤ÿ´ÿµÿ¨ÿÿ¥ÿ¨ÿ¨ÿ«ÿ¤ÿ¢ÿ³ÿ¦ÿ¸ÿ¶ÿ©ÿ¦ÿªÿ¨ÿ¡ÿÿÿÿÿÿÿÿÿÿÿ}ÿcÿÿÿÿÿÿ©ÿ²ÿ«ÿÿÿÿ²ÿ¸ÿ¿ÿ¬ÿ£ÿ ÿÿÿ ÿ·ÿªÿ¬ÿ³ÿ®ÿ¦ÿ¢ÿ©ÿ·ÿ§ÿÿÿÿ~ÿSÿ+ÿÿÿ6ÿcÿÿ ÿ¤ÿ¢ÿ§ÿ±ÿ°ÿ£ÿÿªÿ¬ÿ¡ÿÿzÿÿÿ«ÿ¬ÿ¨ÿ°ÿ¬ÿÿ{ÿÿ§ÿ¡ÿÿÿÿÿÿÿÿ¡ÿ©ÿ§ÿ©ÿ«ÿ°ÿ¡ÿpÿFÿdÿÿÿÿ£ÿ±ÿ©ÿ¨ÿ«ÿ¦ÿ¥ÿ¯ÿµÿÿÿÿÿÿÿwÿwÿÿÿ ÿÿÿ¡ÿµÿÆÿ¼ÿ¦ÿÿ¤ÿ¯ÿ¤ÿ»ÿ±ÿ«ÿ¢ÿ¬ÿªÿ¬ÿ³ÿ®ÿ²ÿ¹ÿ¬ÿ¶ÿ­ÿ¶ÿµÿºÿ¶ÿ¸ÿÀÿ´ÿ¤ÿ¶ÿ¥ÿÃÿ¨ÿ¦ÿ¨ÿ°ÿ°ÿ¨ÿ©ÿ²ÿ²ÿºÿ±ÿ¡ÿ¼ÿ±ÿ»ÿ°ÿ±ÿ¿ÿ¾ÿµÿ°ÿ¨ÿ¬ÿºÿ«ÿµÿ¯ÿ¨ÿ²ÿ´ÿ°ÿ±ÿ¢ÿÿ§ÿ±ÿ¢ÿ´ÿ¦ÿÿ¥ÿ¼ÿ¿ÿ³ÿ±ÿ°ÿ®ÿ§ÿ½ÿªÿ­ÿ®ÿ©ÿ©ÿ©ÿ¥ÿ¥ÿ§ÿ¨ÿ¶ÿ§ÿÿ£ÿ¥ÿ¦ÿ©ÿ¯ÿ®ÿ®ÿ­ÿÿ¥ÿÿÿ¥ÿ¨ÿ ÿ­ÿ°ÿ¬ÿªÿ«ÿ®ÿ±ÿ²ÿ¡ÿ°ÿ¤ÿ¯ÿ³ÿ®ÿ²ÿ©ÿ°ÿ¸ÿ±ÿ±ÿµÿ³ÿÄÿ´ÿ¨ÿ¸ÿ°ÿ¨ÿ±ÿ¶ÿ³ÿ®ÿ­ÿ²ÿ³ÿ±ÿ«ÿ ÿ¼ÿ²ÿ«ÿ·ÿÁÿÁÿµÿ¯ÿ´ÿ¬ÿ©ÿ²ÿ³ÿ¥ÿºÿ¤ÿÿ¶ÿ´ÿ¸ÿ¸ÿ±ÿ´ÿ´ÿ¶ÿ·ÿ¬ÿ¸ÿ©ÿ¥ÿÿ¦ÿ¶ÿ°ÿ®ÿ¹ÿ¿ÿ¼ÿ¶ÿÄÿ«ÿÇÿÿ¥ÿ¬ÿ±ÿ¶ÿ±ÿªÿ°ÿ¹ÿµÿ±ÿ°ÿ­ÿµÿ´ÿ¸ÿ¬ÿºÿºÿ³ÿ³ÿ¾ÿºÿ¨ÿ¨ÿ¶ÿ¬ÿ°ÿ´ÿ²ÿµÿ£ÿ³ÿ°ÿ¦ÿ¬ÿ¯ÿ·ÿ¸ÿµÿ¶ÿ®ÿ©ÿªÿ­ÿªÿ·ÿ ÿÀÿ®ÿ¨ÿ¶ÿ¹ÿ¹ÿ¯ÿ£ÿ§ÿ¥ÿÿÿªÿ´ÿ¼ÿ¼ÿ­ÿ¢ÿ¥ÿ¦ÿ¥ÿ§ÿ³ÿºÿºÿ»ÿ·ÿ¤ÿªÿÿªÿ±ÿ¯ÿ­ÿ¯ÿ½ÿ¼ÿ»ÿ¼ÿ²ÿ¦ÿ¨ÿªÿ¡ÿ­ÿ«ÿ¢ÿ³ÿ¯ÿ®ÿ°ÿªÿ«ÿ¬ÿ±ÿ¶ÿ°ÿ«ÿ¬ÿ¥ÿ ÿ¢ÿÿ¸ÿ¼ÿ³ÿ¯ÿ ÿ¨ÿ¼ÿºÿ­ÿ£ÿ¬ÿ¶ÿ®ÿ³ÿÎÿÂÿ¬ÿ³ÿªÿªÿ¬ÿ¥ÿ¬ÿ¶ÿ®ÿ©ÿ§ÿ´ÿ²ÿªÿ·ÿ·ÿ¬ÿ«ÿ¬ÿ½ÿ¯ÿ²ÿ¸ÿ³ÿ¸ÿ©ÿ¦ÿ¬ÿ­ÿ¤ÿ°ÿ¸ÿ®ÿ®ÿ³ÿÇÿÂÿ¼ÿ¤ÿ¨ÿ¼ÿ´ÿ²ÿµÿ¯ÿ±ÿ¶ÿµÿ·ÿ»ÿ³ÿ£ÿ¢ÿ¬ÿ¬ÿ·ÿ«ÿºÿÿ¯ÿ²ÿ¯ÿ¹ÿ²ÿµÿ¬ÿ´ÿ³ÿ¢ÿ¥ÿ³ÿ±ÿ¬ÿ¬ÿ­ÿ¥ÿªÿ­ÿ¥ÿ¤ÿÿ©ÿ°ÿ°ÿ¨ÿ¯ÿ¤ÿÿ¢ÿ ÿÿÿ©ÿ¨ÿ ÿÿ ÿ§ÿ§ÿ§ÿÿ¥ÿ¢ÿÿÿÿÿÿÿÿ¥ÿ¥ÿ¤ÿ¡ÿ«ÿ·ÿ«ÿ¦ÿ²ÿÿÿ¥ÿÿ ÿªÿ¦ÿ¡ÿ¨ÿÿ¤ÿªÿ¬ÿ¹ÿ®ÿ ÿªÿ£ÿ£ÿ§ÿ°ÿÿ¬ÿ¬ÿÿÿ§ÿ®ÿ­ÿÿ®ÿ©ÿÿÿÿÿ¡ÿÿ ÿ©ÿ£ÿÿÿÿÿÿÿÿ¬ÿ¡ÿ¬ÿÿÿÿÿ±ÿ ÿÿÿÿ§ÿ¡ÿ«ÿ¥ÿªÿÿÿÿÿÿ¤ÿ¨ÿ°ÿ¯ÿ¢ÿ§ÿ­ÿ«ÿ¬ÿµÿ²ÿ©ÿ­ÿ¶ÿºÿ­ÿÿ±ÿ¿ÿÁÿ¨ÿ¨ÿÁÿ«ÿÿ·ÿÂÿ»ÿ ÿÿ¾ÿµÿ·ÿ«ÿ¥ÿ°ÿ»ÿ¹ÿ¬ÿ§ÿ¯ÿ´ÿ³ÿªÿÿ¯ÿ¡ÿ­ÿ°ÿ±ÿ¢ÿ¸ÿµÿ®ÿ«ÿÿ¨ÿ«ÿ¢ÿªÿ«ÿ­ÿ«ÿ§ÿ¬ÿªÿ¥ÿ¯ÿ¬ÿ ÿ§ÿ§ÿ°ÿ°ÿÿ¯ÿ¶ÿ³ÿ ÿ£ÿ®ÿ¬ÿ§ÿ°ÿ»ÿ¨ÿ£ÿ¨ÿ«ÿ­ÿ­ÿ²ÿ½ÿ¸ÿªÿ¬ÿ«ÿ«ÿ¯ÿ°ÿ¨ÿ­ÿ¥ÿµÿ½ÿ¶ÿ§ÿÿ¯ÿÀÿºÿ³ÿµÿÀÿ´ÿ«ÿ®ÿªÿ¬ÿ­ÿ¥ÿ¨ÿ¹ÿ»ÿ¬ÿÿÿÿ¶ÿ£ÿ¡ÿ»ÿÿ¬ÿ¬ÿ©ÿ­ÿÿ«ÿ°ÿ±ÿÁÿ®ÿ¨ÿ¶ÿ©ÿ¥ÿ©ÿ¯ÿ²ÿ®ÿªÿ¦ÿ£ÿ§ÿ©ÿ¡ÿ©ÿ±ÿºÿ±ÿ§ÿ²ÿ§ÿ±ÿ¡ÿ¸ÿ®ÿÿ±ÿ²ÿ¹ÿ¹ÿ°ÿ­ÿ°ÿ¨ÿ¸ÿ¬ÿ¤ÿ¶ÿ½ÿ·ÿ±ÿ¯ÿ±ÿ°ÿ¦ÿ­ÿ¾ÿ·ÿ«ÿ¨ÿ£ÿ¦ÿ²ÿ²ÿ¤ÿ«ÿªÿ¥ÿ¢ÿÿ¯ÿ¥ÿ³ÿ¸ÿ®ÿ´ÿ¹ÿ«ÿ°ÿ·ÿ·ÿ®ÿ¢ÿ¦ÿªÿ¦ÿ¨ÿ¢ÿ©ÿ¨ÿ¦ÿ«ÿ´ÿ¢ÿ²ÿ³ÿ®ÿÿ§ÿªÿÿ·ÿÿ°ÿ¼ÿ±ÿ¸ÿ¥ÿ¢ÿ¦ÿ¢ÿÿÿ®ÿ®ÿªÿ¬ÿÿÿ£ÿ­ÿ±ÿ¤ÿ«ÿ³ÿ®ÿ§ÿÿ¦ÿ®ÿ½ÿÀÿ°ÿ«ÿ¡ÿ¹ÿÿ¨ÿ¨ÿÿµÿ¶ÿ¨ÿ­ÿÿ°ÿ²ÿ­ÿªÿ¢ÿ£ÿ£ÿ¥ÿ¯ÿ§ÿ¢ÿ¨ÿ¨ÿ®ÿ­ÿ¦ÿ©ÿ¯ÿ¥ÿ¬ÿ¤ÿ¡ÿ»ÿ£ÿÿªÿ°ÿÿÿÿ®ÿÿ¬ÿ«ÿ®ÿ¬ÿÿÿÿÿÿÿªÿ³ÿ¬ÿ«ÿ¡ÿÿ¤ÿ±ÿªÿ¥ÿ³ÿºÿ³ÿ¦ÿ¥ÿ¨ÿ¬ÿ¬ÿ¤ÿªÿ¡ÿªÿ£ÿ¢ÿ®ÿ³ÿ¥ÿ¢ÿ³ÿ©ÿ­ÿ±ÿ¬ÿ·ÿ²ÿÿ§ÿ®ÿ£ÿ¨ÿ¡ÿ¡ÿÿÿ£ÿ¬ÿ«ÿ ÿ¢ÿ¬ÿ¨ÿªÿ­ÿ«ÿªÿ­ÿ±ÿ¥ÿ§ÿ°ÿ£ÿªÿ¡ÿÿ®ÿ¹ÿ¬ÿ¨ÿÿÿÿ¾ÿÿ£ÿ®ÿ«ÿÿ¨ÿ¤ÿÿ¬ÿÿ­ÿ¢ÿ¢ÿ±ÿ¯ÿ°ÿ¯ÿ«ÿ¶ÿ®ÿ¥ÿ§ÿ¡ÿ¦ÿ§ÿ£ÿ¦ÿ¨ÿ¬ÿ¢ÿ¨ÿ¦ÿ¢ÿ¤ÿªÿ²ÿ¦ÿÿ«ÿµÿªÿ¢ÿ§ÿ©ÿºÿ©ÿ¨ÿ­ÿ¢ÿ­ÿ¤ÿ©ÿ¤ÿ¦ÿ ÿÿÿtÿÿÿ¡ÿ­ÿ¤ÿ¨ÿ©ÿ¡ÿÿ¤ÿ¥ÿ¡ÿ¢ÿ¢ÿ¥ÿ§ÿ§ÿ¯ÿ±ÿÿÿÿ©ÿ£ÿ¥ÿ«ÿÿ®ÿ©ÿªÿ¤ÿ¥ÿ¯ÿ§ÿ¹ÿ¥ÿÿ¸ÿÿ°ÿ¬ÿºÿ·ÿ°ÿ¤ÿ©ÿ­ÿ³ÿ©ÿ¡ÿ­ÿ¨ÿ¡ÿ¬ÿºÿ²ÿÿÿ¯ÿ²ÿ£ÿªÿ©ÿ£ÿ©ÿ«ÿªÿ®ÿ´ÿ¨ÿ¯ÿªÿ¢ÿ¬ÿ©ÿÿ¬ÿÿ¬ÿ¿ÿªÿªÿ¬ÿ¯ÿÿ®ÿÿ¬ÿÿÿ°ÿ´ÿ¯ÿ¹ÿ¶ÿ¦ÿ¡ÿ¬ÿ­ÿ¤ÿ³ÿºÿªÿ¶ÿ°ÿ¥ÿ³ÿ§ÿ¥ÿ¢ÿ§ÿ­ÿ®ÿ§ÿ§ÿ³ÿ«ÿ¥ÿªÿÿÿ°ÿ±ÿ©ÿªÿ­ÿªÿ¬ÿ²ÿ¢ÿÿ£ÿ«ÿ¤ÿ¿ÿ±ÿ¤ÿ¤ÿ¦ÿºÿ°ÿ«ÿÿ´ÿÿÿ¦ÿ­ÿ®ÿ ÿ«ÿ¤ÿ°ÿªÿ¡ÿ¢ÿªÿ­ÿ¬ÿªÿ«ÿÿÿÿ£ÿ¨ÿ¨ÿ¤ÿ¨ÿ¬ÿ¦ÿ¦ÿ¨ÿ©ÿ¤ÿÿ¦ÿ­ÿ­ÿ±ÿ³ÿ¥ÿ¤ÿ¤ÿªÿ¢ÿ¡ÿªÿ¨ÿ¬ÿ«ÿ¦ÿÿÿ¨ÿ«ÿ­ÿ·ÿ¯ÿºÿ¨ÿ·ÿµÿ¬ÿ©ÿ£ÿ§ÿªÿ¢ÿ©ÿ¡ÿÿ«ÿ¤ÿ¦ÿ¤ÿ®ÿ´ÿ©ÿ§ÿ¨ÿ±ÿ³ÿ±ÿ¦ÿÿ§ÿ§ÿÿ¥ÿ«ÿ¥ÿ£ÿªÿ¦ÿ­ÿÿÿ£ÿ«ÿ°ÿ´ÿ­ÿÿ¦ÿÿ¢ÿ­ÿ¡ÿªÿ ÿ®ÿÿ¢ÿ¦ÿµÿÿ¤ÿªÿ¯ÿ¡ÿªÿ­ÿ¾ÿ¨ÿ²ÿ©ÿ»ÿµÿµÿÿ¦ÿ¥ÿ¬ÿ¡ÿ±ÿ±ÿ¬ÿ¼ÿ±ÿ©ÿªÿ§ÿ«ÿ¦ÿ¥ÿ¬ÿ­ÿ¯ÿ§ÿ¢ÿ©ÿµÿ´ÿ­ÿ§ÿ©ÿ²ÿ¹ÿÿÿÿÿ¬ÿ­ÿªÿ´ÿÿ¯ÿ¤ÿÿ¢ÿ£ÿ¬ÿ£ÿ¥ÿ¦ÿ±ÿ»ÿ´ÿ­ÿÿªÿÿ§ÿ´ÿ¯ÿ£ÿ§ÿ¦ÿ£ÿ¨ÿ¬ÿÿ§ÿ³ÿ­ÿ®ÿ¬ÿ¤ÿ¢ÿ ÿ©ÿµÿ²ÿ¬ÿ¢ÿ§ÿ©ÿªÿ¥ÿ©ÿ¬ÿµÿ«ÿÿ«ÿ®ÿ§ÿ§ÿÿÿÿ¦ÿ¯ÿÂÿ¼ÿ¢ÿ°ÿ¤ÿ¨ÿªÿ°ÿ¥ÿ¥ÿ¢ÿ°ÿ°ÿ´ÿ¬ÿÿªÿ¦ÿ¸ÿªÿ§ÿ³ÿªÿ§ÿ´ÿ²ÿ¨ÿ ÿªÿ±ÿ¹ÿºÿ¤ÿ¥ÿ°ÿ®ÿ¦ÿ¤ÿ¨ÿ­ÿ®ÿ±ÿ±ÿ­ÿªÿ¡ÿªÿ¬ÿ¯ÿÿ¤ÿ¯ÿ¥ÿ¶ÿ¦ÿ¬ÿ¶ÿÿ¹ÿ¦ÿ±ÿ©ÿÿ°ÿ¹ÿ°ÿÿ§ÿ¯ÿºÿ«ÿ¯ÿ©ÿ¬ÿ´ÿ»ÿ³ÿ©ÿ¬ÿ«ÿÿÿ§ÿ¦ÿ¨ÿ·ÿ·ÿµÿ®ÿ¥ÿÿ¶ÿ°ÿ¬ÿÿªÿªÿ¼ÿµÿ³ÿ¥ÿ®ÿÿ«ÿ¿ÿ ÿ§ÿ«ÿ«ÿ¼ÿªÿÿªÿ´ÿªÿªÿ¢ÿ¬ÿÂÿ²ÿµÿ´ÿ²ÿÿ£ÿ¸ÿ¯ÿ¥ÿ©ÿ´ÿ±ÿ¥ÿ¡ÿ¥ÿªÿ´ÿ¯ÿ¦ÿ´ÿ¯ÿ©ÿ²ÿ§ÿ­ÿªÿ§ÿ·ÿ¬ÿ£ÿ·ÿ²ÿ°ÿ±ÿ³ÿ³ÿªÿªÿ¦ÿ«ÿ¥ÿµÿ·ÿ«ÿ«ÿ¶ÿ¹ÿ±ÿ«ÿ¨ÿ§ÿªÿ¼ÿ¼ÿ±ÿ«ÿ¬ÿ­ÿ²ÿ´ÿ³ÿ°ÿ¦ÿ¢ÿªÿ­ÿ§ÿ±ÿ»ÿªÿ­ÿ§ÿÿ¦ÿÿ¯ÿÆÿ¡ÿ­ÿºÿ¯ÿ¯ÿ³ÿ¯ÿ²ÿ®ÿ«ÿ£ÿ ÿÿÿ±ÿÿ ÿÿ¦ÿ¬ÿÿ¥ÿµÿ¹ÿ¦ÿÿ¥ÿ©ÿ¤ÿ©ÿ³ÿªÿÿ¨ÿ¥ÿÿÿ²ÿ°ÿ¸ÿ­ÿµÿ¨ÿ¼ÿ´ÿªÿ©ÿªÿÿ­ÿ±ÿ­ÿ§ÿ¦ÿ©ÿÿ§ÿ¹ÿÿÿ§ÿ«ÿ¨ÿ«ÿÿ¢ÿ¦ÿÿÿÿ¡ÿÿ¡ÿ¬ÿ¯ÿ·ÿ³ÿµÿ©ÿÿ°ÿ¥ÿµÿ±ÿªÿ­ÿ´ÿ ÿ¬ÿ¶ÿ¡ÿÿ¢ÿ­ÿ®ÿ«ÿµÿ£ÿ¥ÿ­ÿÿÿÿ~ÿ[ÿ~ÿÿ£ÿ¥ÿ¢ÿªÿ±ÿ³ÿ­ÿ£ÿ¨ÿ¤ÿ ÿ­ÿ±ÿ£ÿÿ£ÿÿ£ÿªÿ£ÿ¢ÿ¦ÿÿ¨ÿ¨ÿ§ÿ¡ÿ³ÿ²ÿªÿ³ÿ¸ÿ¥ÿ¯ÿ«ÿ±ÿ¨ÿ§ÿÿ`ÿÿ"ÿÿ ÿ ÿ¢ÿ­ÿµÿ®ÿ¥ÿ­ÿµÿµÿ¢ÿ©ÿÿ¨ÿ°ÿ ÿ§ÿ·ÿ¦ÿ¥ÿ©ÿ§ÿ¦ÿ±ÿ®ÿ¹ÿ«ÿ¦ÿ±ÿ¬ÿ¤ÿÿ¨ÿÿÿ©ÿ«ÿµÿ¶ÿ®ÿ¯ÿ¹ÿ®ÿ´ÿ²ÿ²ÿ´ÿ²ÿ­ÿ¹ÿ·ÿ·ÿ¹ÿ·ÿ»ÿ²ÿ£ÿ¤ÿ­ÿ¯ÿ£ÿªÿ¥ÿ ÿ¶ÿÃÿ¸ÿ©ÿ¬ÿµÿ²ÿ®ÿ¨ÿµÿ·ÿ ÿ£ÿ´ÿ±ÿ­ÿ¶ÿ³ÿµÿ¿ÿ°ÿÂÿµÿ¥ÿ¡ÿ®ÿ³ÿ°ÿ¨ÿ®ÿ²ÿªÿ®ÿ®ÿ¢ÿÿÿ ÿ©ÿ±ÿ±ÿ¨ÿ£ÿ§ÿ³ÿ§ÿ³ÿ­ÿ«ÿ¥ÿ»ÿ£ÿÆÿÃÿ¬ÿ±ÿ©ÿ¤ÿ©ÿ°ÿ²ÿ¯ÿ¤ÿ¡ÿ¥ÿ«ÿ·ÿ³ÿ©ÿ³ÿªÿ¢ÿ¸ÿªÿ£ÿ¤ÿ£ÿ©ÿ¥ÿ£ÿ¸ÿ°ÿ³ÿªÿªÿ³ÿ´ÿ°ÿ¶ÿ´ÿ°ÿ­ÿ³ÿ¯ÿÿÿ±ÿ³ÿ£ÿÿ£ÿ©ÿÿÿÿÿ³ÿ³ÿ¯ÿÅÿ£ÿÿÿ¢ÿ«ÿ¬ÿ´ÿ¨ÿ¥ÿ©ÿ­ÿ´ÿ±ÿ¯ÿ®ÿ¯ÿµÿ¡ÿ¥ÿ©ÿ¨ÿ ÿÿ®ÿµÿ¢ÿÿÿÿÿÿ ÿÿÿÿÿÿÿÿÿÿÿÿÿÿ ÿ«ÿÿzÿÿÿÿÿÿÿÿxÿÿÿÿÿÿÿÿÿÿÿÿÿÿÿÿÿÿÿÿÿÿÿÿÿÿÿÿ ÿÿÿ ÿ ÿ ÿ¨ÿ£ÿÿÿÿÿÿÿÿÿÿÿÿÿÿÿÿÿÿÿÿÿÿÿÿÿÿÿÿÿÿÿÿÿ«ÿÿÿ¬ÿÿÿÿÿÿÿ¤ÿ©ÿ¶ÿ©ÿÿ«ÿ¤ÿµÿ¶ÿÿ­ÿÿÿ£ÿ¯ÿ«ÿ¦ÿ±ÿ±ÿ«ÿ®ÿ­ÿ¨ÿ³ÿµÿ¨ÿ´ÿ¬ÿ«ÿ¯ÿ«ÿ¯ÿ°ÿ®ÿºÿ¶ÿªÿ°ÿ­ÿ£ÿ£ÿ§ÿ¤ÿÿ¥ÿ°ÿªÿÿ§ÿ§ÿ¤ÿ²ÿ´ÿÿ¸ÿ¸ÿ³ÿ¤ÿ¢ÿ²ÿ°ÿÿ¨ÿ¯ÿÿ¯ÿ¨ÿµÿÿ±ÿ§ÿ¡ÿÂÿ°ÿÿ¢ÿ§ÿ©ÿ¢ÿ«ÿ«ÿ¡ÿ«ÿ´ÿ¯ÿ¶ÿ«ÿ°ÿ¡ÿ¥ÿ¦ÿÁÿ°ÿ¼ÿµÿÿÿ©ÿ²ÿ«ÿ£ÿ©ÿªÿ§ÿ©ÿ²ÿ®ÿ²ÿ´ÿ²ÿ±ÿÿ¡ÿ©ÿ¯ÿ¬ÿ¯ÿµÿ¹ÿµÿ¯ÿ·ÿ³ÿªÿ¤ÿ®ÿ ÿ­ÿ±ÿ±ÿ´ÿ¸ÿ°ÿ«ÿ°ÿ·ÿ°ÿÿÿ·ÿªÿ®ÿÿ­ÿ±ÿ©ÿµÿ­ÿ±ÿ¬ÿ­ÿ°ÿ´ÿ®ÿ©ÿ±ÿ¶ÿ±ÿ§ÿªÿ¯ÿÿËÿ²ÿ±ÿ´ÿ¥ÿ¬ÿ³ÿ¬ÿ¥ÿ¦ÿ°ÿ²ÿ¦ÿ£ÿ£ÿ¡ÿ¬ÿ¨ÿÿ®ÿÿÿÿÿÿÿhÿRÿoÿiÿrÿÿuÿ¯ÿÿÿÿÿÿÿÿÿÿÿÿÿÿ¡ÿÿÿÿÿÿÿÿÿÿÿÿÿÿÿªÿ®ÿ«ÿ¬ÿ¢ÿ£ÿ©ÿÿ£ÿ¦ÿ§ÿ°ÿ«ÿªÿ¹ÿ·ÿ¶ÿ¯ÿ®ÿªÿ¶ÿ¶ÿ¦ÿ©ÿ´ÿ±ÿ­ÿ²ÿ«ÿ¦ÿ³ÿ°ÿ²ÿ°ÿÿÿ«ÿ¶ÿºÿ¸ÿ½ÿÆÿÅÿ¶ÿ©ÿªÿ³ÿ­ÿºÿ§ÿ¬ÿ½ÿ¿ÿ½ÿ½ÿ´ÿ©ÿ¨ÿ«ÿ©ÿ¡ÿ»ÿ±ÿ¶ÿ¡ÿ¯ÿ¢ÿÿ©ÿ°ÿ¤ÿ¢ÿÿ¥ÿ±ÿºÿ«ÿ­ÿÿ¨ÿ§ÿ¯ÿµÿ­ÿ¨ÿ§ÿÿ°ÿÁÿ°ÿÿ¹ÿ¶ÿ¥ÿ«ÿ°ÿºÿ½ÿ®ÿ±ÿ¶ÿ¼ÿ³ÿ£ÿ«ÿªÿ°ÿ±ÿ©ÿ¨ÿ¬ÿ¬ÿ¯ÿ´ÿ·ÿ°ÿ¶ÿ¶ÿ·ÿºÿ«ÿ¹ÿ»ÿ°ÿ®ÿ®ÿ³ÿ¤ÿÿ­ÿ²ÿ®ÿ°ÿÿÿ¨ÿ­ÿµÿ¨ÿÿÿÿÿ@ÿjþÎþ+ÿ]ÿÿ«ÿ«ÿ°ÿ¨ÿÁÿ½ÿµÿ¿ÿ ÿ¢ÿ²ÿ°ÿ©ÿ«ÿ«ÿ¨ÿ´ÿ²ÿ·ÿ¸ÿ¸ÿ®ÿ²ÿ³ÿ«ÿ§ÿ¤ÿÿfÿÿÿdÿFÿîþ!ÿxÿÿªÿ³ÿ´ÿ°ÿ·ÿ³ÿÿ¥ÿªÿ¯ÿ±ÿ­ÿ­ÿ²ÿ¹ÿ¹ÿ ÿ¸ÿ´ÿ­ÿÿÿÿ¦ÿ¬ÿ¢ÿ³ÿ¥ÿÿ§ÿÿ¦ÿ³ÿ§ÿÿªÿ¯ÿÿ­ÿ¢ÿ§ÿªÿ¤ÿ§ÿ¤ÿ¢ÿ¡ÿ£ÿ¯ÿµÿµÿ´ÿ¯ÿ¤ÿ¦ÿ¥ÿÿpÿ\ÿÿ¡ÿ«ÿ±ÿ¨ÿ¦ÿªÿ¦ÿ«ÿ¬ÿ¤ÿ¢ÿÿ¢ÿÿÿÿ¥ÿ±ÿ£ÿÿ ÿÿ§ÿÿ¿ÿ¶ÿ¯ÿ²ÿ¹ÿ¿ÿ¶ÿ¤ÿ±ÿ³ÿ»ÿ­ÿ§ÿ¯ÿ¥ÿ£ÿ«ÿ©ÿ¥ÿ¢ÿÿ¥ÿ¡ÿ¬ÿ¤ÿÿÿ¢ÿ¥ÿ­ÿ£ÿÿ¡ÿ¢ÿ­ÿ«ÿ­ÿ°ÿ¨ÿªÿÿaÿéþÚýÃýdþÿoÿÿ£ÿ¨ÿ¹ÿ·ÿ±ÿ­ÿ®ÿ¨ÿ¡ÿ¤ÿ©ÿ£ÿ´ÿµÿµÿ¦ÿÿÿ¦ÿ¯ÿªÿºÿ¡ÿ¬ÿ¹ÿºÿ­ÿ¡ÿ£ÿ±ÿ¯ÿ£ÿ®ÿ°ÿ®ÿ¯ÿ§ÿ¢ÿ©ÿ®ÿ©ÿ¯ÿ«ÿ±ÿ°ÿ¨ÿ«ÿ²ÿ­ÿ©ÿÿ¢ÿ±ÿ«ÿ±ÿ®ÿ«ÿ³ÿ¤ÿ¦ÿ°ÿ¤ÿ©ÿ ÿ¨ÿ­ÿ¥ÿ³ÿ¶ÿ¢ÿªÿµÿ¥ÿ²ÿ´ÿÓÿ³ÿ ÿ©ÿ°ÿ®ÿ²ÿµÿ½ÿ°ÿ¤ÿ¦ÿ³ÿ¶ÿ³ÿ±ÿ°ÿ·ÿÿ¦ÿªÿ©ÿ¨ÿ©ÿ§ÿ ÿ ÿ´ÿÿÿ«ÿ¤ÿ¢ÿ¦ÿ¦ÿ´ÿ©ÿ£ÿ¤ÿ±ÿ¨ÿ¡ÿ¡ÿÿÿÿÿÿÿÿ£ÿ¤ÿÿÿÿgÿÿÿ¡ÿÿÿ®ÿ°ÿÿ¦ÿ©ÿ£ÿ·ÿ¨ÿÿÿÿ¥ÿ¦ÿ¡ÿÿ®ÿ«ÿ¥ÿ°ÿ¼ÿ³ÿªÿ¬ÿ¨ÿ¬ÿ¤ÿ¢ÿÿbÿQÿ)ÿÿÿþÿ[ÿcÿÿ ÿ«ÿ¥ÿ¥ÿ­ÿªÿÿ«ÿ´ÿ§ÿÿvÿÿÿ¨ÿ¯ÿ¢ÿÿÿÿÿÿÿ¤ÿÿÿÿÿÿÿÿÿ¸ÿ¥ÿ ÿªÿ³ÿ¥ÿÿiÿSÿÿÿÿ±ÿ°ÿµÿ¹ÿ¯ÿ¢ÿ¬ÿ¸ÿ¸ÿ¢ÿÿÿÿÿÿÿpÿwÿÿ¦ÿÿ¤ÿÿ®ÿ³ÿ¸ÿ¹ÿ±ÿ´ÿ»ÿ£ÿªÿ¹ÿ©ÿ­ÿ¬ÿªÿªÿ±ÿ¾ÿ¾ÿÀÿ©ÿ²ÿ¯ÿ»ÿÂÿ®ÿ­ÿ¹ÿ¾ÿ¾ÿµÿ±ÿ§ÿ´ÿ¥ÿ°ÿ¦ÿ¬ÿ»ÿµÿ­ÿ¿ÿÄÿ®ÿ¥ÿ¢ÿ¾ÿ®ÿ¼ÿÉÿ¼ÿ§ÿ¨ÿ¹ÿ®ÿµÿ¤ÿ¹ÿ±ÿ»ÿ¸ÿ¥ÿ¦ÿ­ÿ¯ÿ¶ÿ­ÿÿ­ÿ¦ÿ°ÿ¿ÿ±ÿ¡ÿ¢ÿ¥ÿ¤ÿ§ÿ­ÿ®ÿ¬ÿ°ÿ¾ÿ±ÿ¥ÿ¥ÿ©ÿ¯ÿ·ÿ³ÿ¨ÿ¬ÿ©ÿªÿ¦ÿ¥ÿ¤ÿ¸ÿÂÿÀÿºÿµÿ­ÿ¡ÿÿ¥ÿ¬ÿ²ÿ¦ÿ¨ÿ²ÿ¯ÿªÿ©ÿ­ÿ­ÿ©ÿ«ÿ­ÿ¤ÿ²ÿ¨ÿ«ÿ·ÿ¼ÿ´ÿ­ÿ°ÿ®ÿ¬ÿ°ÿ¡ÿ²ÿ¯ÿ³ÿÁÿ½ÿ®ÿ¬ÿ³ÿ²ÿµÿ¹ÿ³ÿ¯ÿ£ÿ¨ÿ©ÿ§ÿ¶ÿ¶ÿ²ÿ®ÿ­ÿ³ÿ¬ÿ§ÿ­ÿÿÿ©ÿ¯ÿªÿ·ÿ²ÿ¡ÿ¨ÿ°ÿ³ÿ­ÿ«ÿ¸ÿ»ÿ²ÿ¬ÿ«ÿ¼ÿ¯ÿ¯ÿ§ÿ¡ÿ©ÿ¤ÿÿªÿ´ÿ·ÿÀÿ¤ÿ©ÿ½ÿ²ÿ£ÿ¤ÿ­ÿºÿ¯ÿ¦ÿ¬ÿµÿ¶ÿ±ÿ¬ÿ±ÿÆÿ©ÿ³ÿ¨ÿ¬ÿ²ÿ®ÿ¬ÿ»ÿÆÿ¹ÿªÿ®ÿ¼ÿ´ÿ«ÿ£ÿ¯ÿºÿ¶ÿ²ÿªÿ·ÿµÿ­ÿ¦ÿ©ÿ´ÿªÿ°ÿ¡ÿÁÿ¨ÿ¼ÿ©ÿµÿ¶ÿ¯ÿ¯ÿ¼ÿ³ÿªÿ®ÿ¢ÿ«ÿ³ÿ«ÿ§ÿ©ÿºÿ­ÿªÿ ÿªÿ°ÿ¶ÿ³ÿ©ÿªÿ®ÿ±ÿ´ÿ¸ÿ±ÿ­ÿÿ®ÿ¼ÿ¬ÿ¥ÿ²ÿ®ÿ§ÿ«ÿ¯ÿ¬ÿ«ÿ´ÿ­ÿ¦ÿ©ÿ¸ÿµÿ­ÿ³ÿ©ÿ¥ÿ¯ÿ«ÿªÿ®ÿ©ÿ§ÿ¯ÿ«ÿ©ÿ³ÿ£ÿ¬ÿ¾ÿ³ÿ±ÿ»ÿ°ÿ£ÿ½ÿÃÿ²ÿ¦ÿ¦ÿ¨ÿªÿÃÿ¾ÿ©ÿ ÿ¤ÿ¤ÿ§ÿ¥ÿªÿ®ÿ²ÿ«ÿ©ÿ©ÿ¨ÿ«ÿ§ÿÿ¨ÿ¬ÿÿÿ°ÿ°ÿ¨ÿ¯ÿ¬ÿ´ÿ¤ÿ­ÿÿ£ÿ¸ÿ®ÿ©ÿ±ÿ§ÿ¶ÿ²ÿ½ÿ¤ÿ¨ÿ¸ÿ±ÿ¹ÿ¸ÿ©ÿ³ÿ®ÿ¶ÿ»ÿ·ÿ·ÿ³ÿ§ÿ ÿ´ÿ¹ÿ¼ÿ°ÿ°ÿ«ÿ ÿªÿ¾ÿÄÿ®ÿ°ÿ´ÿ¬ÿ§ÿªÿ©ÿ¦ÿ®ÿ®ÿ¥ÿ®ÿ®ÿ®ÿ¥ÿ¯ÿ¦ÿ­ÿ±ÿ«ÿ§ÿ£ÿÿÿÿ£ÿ¦ÿÿ©ÿ¦ÿ¦ÿ¦ÿ ÿ¤ÿ®ÿ£ÿÿÿÿ¥ÿ¤ÿÿ§ÿ«ÿ¥ÿ ÿÿÿ£ÿÿ¡ÿ§ÿ¢ÿ§ÿ°ÿÿ£ÿ®ÿ«ÿÿÿ¢ÿÿÿ¢ÿ¢ÿ¨ÿ§ÿªÿ®ÿ¤ÿÿÿ¯ÿ­ÿÿ ÿ¯ÿ¶ÿ³ÿ§ÿÿÿÿ¢ÿ ÿÿÿÿÿÿ¥ÿ£ÿ ÿ©ÿ¤ÿÿÿÿ£ÿÿÿÿ¥ÿÿÿ¡ÿÿÿ¦ÿ¡ÿÿÿ¥ÿ°ÿÿÿÿÿÿ¡ÿ¡ÿ¯ÿ¬ÿÿÿÿ¢ÿ¢ÿÿ¦ÿ¤ÿÿ¬ÿµÿ±ÿ«ÿ­ÿ±ÿ±ÿ®ÿ¨ÿ«ÿ±ÿ¬ÿ¢ÿ¶ÿ¨ÿ³ÿ«ÿ¤ÿ£ÿ±ÿ¦ÿ¦ÿ¨ÿ°ÿ±ÿ±ÿ«ÿ²ÿ¸ÿ³ÿ´ÿ´ÿ®ÿ¬ÿ¯ÿ²ÿ¡ÿ¬ÿ¥ÿ®ÿ¹ÿ²ÿÿÿ¦ÿ°ÿ¶ÿ«ÿ³ÿ¬ÿÿ¤ÿ¬ÿ¬ÿ£ÿÿÿ§ÿ²ÿ§ÿªÿ±ÿ¼ÿ®ÿ®ÿ¯ÿ²ÿ§ÿ§ÿ¨ÿÿ¢ÿ·ÿ¥ÿ°ÿ½ÿ±ÿ ÿ£ÿ´ÿ´ÿªÿ¯ÿµÿ±ÿ±ÿ°ÿ¬ÿªÿ®ÿµÿ³ÿ¯ÿ¬ÿ¸ÿ¸ÿ·ÿ­ÿ«ÿÿ«ÿ»ÿ­ÿµÿµÿ¶ÿ¶ÿµÿ·ÿ©ÿ¥ÿ£ÿ¢ÿ¨ÿ®ÿ¶ÿ¨ÿ­ÿ¬ÿ¢ÿ®ÿ¦ÿ§ÿ´ÿ¬ÿ±ÿ¥ÿ¸ÿµÿ¢ÿ®ÿ¬ÿªÿ°ÿ¬ÿ°ÿ¯ÿ¬ÿ¥ÿÿ©ÿ´ÿ­ÿ©ÿ¤ÿ¡ÿ«ÿ¨ÿ¤ÿÿ¥ÿ¯ÿ¸ÿªÿ®ÿ©ÿ°ÿ©ÿ²ÿ«ÿÿ´ÿºÿ«ÿ¹ÿÿ¨ÿ«ÿ ÿ ÿ¨ÿ ÿ¨ÿ°ÿ¨ÿ±ÿµÿ§ÿ¥ÿ¦ÿ¬ÿ®ÿ¤ÿ·ÿ²ÿ«ÿ¥ÿµÿÀÿ¨ÿ¶ÿ®ÿ®ÿ­ÿ¦ÿ°ÿ¬ÿ¯ÿ²ÿ·ÿ¹ÿÃÿ¶ÿ©ÿ­ÿ©ÿÿ¤ÿ±ÿ¬ÿ¦ÿ«ÿ°ÿÿÿ¡ÿ«ÿ§ÿÿ©ÿÿ´ÿÿÿ¼ÿ»ÿ©ÿ ÿ´ÿ­ÿ®ÿ©ÿ§ÿ¤ÿÿ¬ÿ¯ÿ¡ÿ¬ÿ®ÿ¯ÿ²ÿ®ÿ¦ÿ¢ÿ ÿ¢ÿ³ÿ¸ÿ±ÿÿ¬ÿ¢ÿ¬ÿ¬ÿ±ÿ¥ÿ¬ÿºÿ­ÿ²ÿ¦ÿ§ÿÿ©ÿ°ÿ¬ÿªÿ·ÿ ÿ²ÿ®ÿ³ÿ±ÿÿÿÿÿªÿ¦ÿÿ¨ÿ¨ÿ²ÿ¯ÿ²ÿ·ÿ´ÿÿ§ÿ¥ÿÿ¨ÿ ÿªÿÿ§ÿÿÿ«ÿ§ÿ¦ÿ ÿ ÿ³ÿ°ÿ¯ÿ®ÿÿ´ÿ¬ÿ£ÿ°ÿ·ÿ¢ÿ¡ÿ ÿÿ¨ÿ¤ÿÿÿ¨ÿ¯ÿ¥ÿÿ¥ÿ£ÿ©ÿ¶ÿ©ÿ·ÿ«ÿ«ÿ¨ÿ­ÿªÿ£ÿ¡ÿÿ³ÿÿÿ¶ÿ®ÿÿ®ÿÿ¨ÿ¢ÿÿ¢ÿÿ©ÿÿÿ²ÿ°ÿ©ÿÿÿªÿ¬ÿ¯ÿ«ÿ§ÿ¯ÿ­ÿªÿ³ÿ¬ÿÿ±ÿÿÿ©ÿ±ÿ·ÿ¸ÿ¥ÿ³ÿÿ¯ÿ·ÿ¶ÿ ÿÿ»ÿ¨ÿ¡ÿ©ÿ¶ÿ¢ÿ©ÿ¯ÿ°ÿ°ÿµÿ¯ÿªÿ§ÿ±ÿ¸ÿ²ÿ®ÿµÿ®ÿÿÿ¡ÿ¥ÿªÿ©ÿÿÿ°ÿÿÿ¤ÿ¯ÿ­ÿ©ÿµÿªÿ¯ÿ­ÿ­ÿ©ÿ´ÿ·ÿ©ÿ²ÿ¨ÿ©ÿ¥ÿÿ¢ÿ©ÿ§ÿ«ÿÿkÿvÿÿ£ÿ«ÿ®ÿ§ÿ¢ÿ§ÿ´ÿ¹ÿ¦ÿÿ¤ÿ£ÿ£ÿÿÿ°ÿ¯ÿ«ÿ¨ÿÿ±ÿ­ÿ¦ÿ¸ÿ¦ÿ¥ÿ¨ÿ±ÿ¨ÿÿÿ´ÿÿ£ÿ»ÿ»ÿ­ÿ¨ÿ®ÿ¼ÿ¤ÿ­ÿÿÿ£ÿ¡ÿÿ¢ÿ£ÿ®ÿ¥ÿªÿ§ÿªÿ¬ÿ´ÿ²ÿ«ÿ±ÿ»ÿ­ÿ£ÿ©ÿ¤ÿ£ÿ­ÿ³ÿ«ÿ©ÿ¥ÿ¥ÿ¤ÿ¦ÿ¦ÿ§ÿ±ÿ´ÿ³ÿ¶ÿ©ÿ¢ÿ¿ÿµÿ¥ÿ¢ÿ®ÿÿÿ±ÿ·ÿ¥ÿ°ÿ³ÿªÿ ÿÿÿÿ¨ÿ´ÿ¦ÿ§ÿ¡ÿ¦ÿ§ÿÿ¢ÿ¤ÿ¦ÿ°ÿ±ÿ¨ÿÿÿ¦ÿªÿ§ÿÿÿ¬ÿ¶ÿ±ÿªÿ£ÿ¦ÿ±ÿ¨ÿ¤ÿ¨ÿ¦ÿ´ÿ­ÿ¸ÿ±ÿÿÿ§ÿ³ÿ ÿ§ÿÿ¬ÿÿ±ÿ¬ÿµÿ±ÿ£ÿ©ÿ²ÿµÿ£ÿ­ÿ©ÿ«ÿ®ÿ²ÿ¡ÿ ÿÿ¡ÿÿ¡ÿ¬ÿ¬ÿ ÿÿ¦ÿ¦ÿ£ÿ³ÿ°ÿ¢ÿ¨ÿ£ÿ§ÿ°ÿ®ÿ®ÿ¬ÿ§ÿ§ÿ©ÿ£ÿ«ÿ·ÿÿ°ÿ«ÿ§ÿÿÿÿ®ÿ°ÿ­ÿ¶ÿ°ÿ¤ÿ¸ÿÿ¦ÿµÿ¨ÿ±ÿ²ÿ¨ÿ·ÿ§ÿ¬ÿ´ÿ­ÿ³ÿ°ÿ´ÿ´ÿ¡ÿ¢ÿ´ÿ¯ÿ­ÿ¯ÿÿ¢ÿ³ÿ£ÿÿ¦ÿ£ÿ¢ÿ©ÿ«ÿ¤ÿ¤ÿ¡ÿÿ¤ÿ§ÿ­ÿ¥ÿ©ÿÿÿ ÿ¥ÿ¯ÿ¡ÿ·ÿÿ°ÿ­ÿ§ÿÿ°ÿÿ¢ÿ©ÿ³ÿÿÿ¡ÿ»ÿ¥ÿ®ÿ£ÿ°ÿ¹ÿ°ÿªÿ ÿ£ÿ«ÿ¯ÿ²ÿ§ÿ¨ÿµÿ­ÿÿÿ¨ÿ±ÿ³ÿ­ÿ§ÿ©ÿ¯ÿªÿ¨ÿ©ÿ£ÿ¨ÿ«ÿ¨ÿ¶ÿ¾ÿ¾ÿ±ÿ¡ÿÿ²ÿ¿ÿ¥ÿÿ¨ÿÿ¤ÿ¨ÿÿÿ§ÿÿ®ÿ¦ÿÿ°ÿ¬ÿ¶ÿÿÿ«ÿÿ¥ÿºÿ»ÿ¢ÿ£ÿ¦ÿ§ÿ¬ÿ¨ÿ¨ÿ¬ÿ°ÿ²ÿ¡ÿ¥ÿªÿ ÿÿ¨ÿ·ÿ¯ÿªÿ¤ÿ©ÿ©ÿ¥ÿ«ÿÿÿ°ÿ­ÿÿÿ©ÿ¸ÿ½ÿÿÿ§ÿ¡ÿ¤ÿ¬ÿÂÿ¢ÿ¬ÿ¶ÿ§ÿ¦ÿ¤ÿ ÿ¯ÿ©ÿ­ÿ¦ÿÿ§ÿ ÿÿ¨ÿ´ÿ«ÿ¤ÿ°ÿ¶ÿ²ÿ¬ÿ¯ÿ±ÿ®ÿ¯ÿ¯ÿ¦ÿªÿªÿÿ¦ÿ­ÿÿÿ¨ÿ®ÿ­ÿ´ÿ¿ÿ½ÿ¨ÿ¨ÿ¢ÿ®ÿ·ÿ±ÿ¬ÿÿ«ÿ¿ÿ¨ÿ§ÿ½ÿ©ÿÁÿ®ÿ³ÿÿ­ÿ¼ÿ¾ÿ¯ÿ¦ÿ¯ÿÀÿ©ÿªÿ¥ÿªÿ¬ÿ¸ÿ±ÿ±ÿ¿ÿ²ÿ°ÿ±ÿ¬ÿ³ÿºÿ¹ÿµÿ£ÿÿ¯ÿ¦ÿ¡ÿ´ÿºÿ¹ÿ©ÿµÿ¯ÿ­ÿ­ÿÀÿ§ÿ£ÿÿÿ¸ÿ¶ÿ·ÿ­ÿºÿ´ÿ ÿ ÿ¢ÿ·ÿ¦ÿªÿ¦ÿ¤ÿ¨ÿ¤ÿ·ÿ±ÿ´ÿ¤ÿÿ£ÿÿ¥ÿ®ÿªÿ¨ÿ£ÿ¡ÿ¨ÿ±ÿ²ÿ¦ÿÿ©ÿ¢ÿªÿ­ÿ§ÿ°ÿ³ÿ°ÿ°ÿ³ÿµÿ´ÿ°ÿ´ÿ«ÿ§ÿ­ÿ«ÿÿ¤ÿ§ÿ±ÿºÿÁÿ¸ÿ¨ÿ«ÿ¼ÿ«ÿ®ÿ¬ÿ¯ÿºÿ´ÿ±ÿ¯ÿ¤ÿ¤ÿ¦ÿÿÿÿ©ÿµÿ°ÿ¬ÿ¦ÿ©ÿªÿªÿ£ÿ£ÿ¡ÿ®ÿ£ÿ¤ÿÿµÿ ÿ£ÿÿÿ¬ÿ²ÿ£ÿÿÿ®ÿÿÿ ÿ·ÿªÿÿÿÿ¡ÿ¦ÿ¨ÿ£ÿ¨ÿ°ÿ¥ÿ«ÿ®ÿ®ÿ®ÿ§ÿ¦ÿ¥ÿ©ÿ®ÿ¢ÿÿ¦ÿ¯ÿ°ÿµÿ¸ÿºÿ°ÿÁÿ¶ÿ´ÿ¢ÿ³ÿÿ¤ÿ¯ÿ©ÿÿ¯ÿªÿÿ¥ÿ±ÿÿÿ¤ÿ¤ÿ«ÿ®ÿ§ÿ¢ÿÿÿÿ£ÿ¨ÿÿÿ­ÿ®ÿÿÿ³ÿ¯ÿ¤ÿ§ÿÿ¶ÿºÿ¯ÿ±ÿ©ÿ¯ÿºÿ¹ÿÔÿ¯ÿÿÿ¦ÿ£ÿ®ÿ¢ÿ¤ÿÿÿÿWÿ>ÿ[ÿÿ¤ÿ«ÿ¥ÿ§ÿ¬ÿºÿµÿ¢ÿÿÿ©ÿ£ÿªÿ¨ÿ²ÿ¥ÿÿÿ´ÿ®ÿ¦ÿ¯ÿ³ÿ°ÿ¦ÿªÿªÿÿ­ÿ¸ÿ¬ÿÂÿ·ÿ¦ÿ¦ÿÿªÿ¦ÿ­ÿ ÿ}ÿNÿ;ÿpÿ©ÿ­ÿ±ÿ¼ÿ¼ÿµÿ«ÿ»ÿ¯ÿ¢ÿ¬ÿ¬ÿÿ¥ÿÿÿ©ÿ§ÿ©ÿ±ÿ¿ÿµÿ¸ÿ·ÿ¥ÿ°ÿ®ÿ³ÿ°ÿ¨ÿÿ ÿ¬ÿ§ÿ¥ÿ©ÿ±ÿ¶ÿ²ÿ¨ÿ©ÿ´ÿªÿ­ÿ«ÿ±ÿ¶ÿ¹ÿ­ÿ·ÿ³ÿ®ÿªÿ¦ÿÆÿÂÿ¤ÿ´ÿ»ÿ¹ÿ·ÿªÿªÿ³ÿ®ÿ¨ÿ²ÿ¶ÿµÿ­ÿ§ÿ³ÿ·ÿ¶ÿ®ÿ¸ÿÿ©ÿ¬ÿ­ÿ©ÿÁÿ ÿÄÿ®ÿ¹ÿÂÿ¥ÿ¯ÿ¯ÿ±ÿ´ÿ±ÿ³ÿ®ÿ°ÿªÿ©ÿ«ÿ«ÿªÿ£ÿ§ÿ²ÿ±ÿ²ÿªÿ®ÿ´ÿ¥ÿªÿ¤ÿ³ÿ§ÿ²ÿ¦ÿ¼ÿ¹ÿ¯ÿ¬ÿ®ÿ±ÿÿ©ÿ£ÿ£ÿ¬ÿ²ÿ²ÿ©ÿÿÿ¡ÿ²ÿ­ÿÿÿ ÿÿ£ÿ«ÿ­ÿ¨ÿ£ÿ­ÿªÿ¯ÿÿ¬ÿ¶ÿ­ÿ¯ÿ¼ÿ­ÿªÿªÿ§ÿ¬ÿ£ÿÿ¬ÿ¬ÿ§ÿ£ÿ¬ÿ¬ÿ§ÿ¹ÿ²ÿ®ÿ·ÿºÿ¤ÿ¾ÿ¢ÿ´ÿªÿÿÿÿÿÿÿ²ÿµÿ±ÿ«ÿ£ÿ¢ÿ¯ÿµÿ§ÿ­ÿ¯ÿ¨ÿ­ÿ§ÿÿºÿ¯ÿ¦ÿÿÿÿÿÿÿÿÿÿÿzÿÿÿÿÿÿÿÿ¬ÿ ÿ¦ÿ¢ÿÿ~ÿcÿÿÿÿÿÿÿÿÿÿÿÿÿÿÿÿÿÿÿÿÿÿÿ{ÿÿÿ¤ÿ¥ÿÿÿÿ¦ÿÿÿÿÿÿ¥ÿ©ÿÿÿ~ÿÿ­ÿ¡ÿÿ|ÿÿÿÿÿÿÿÿÿÿÿÿÿÿÿÿ¡ÿÿÿÿÿ¤ÿ¨ÿÿÿÿÿ¨ÿÿ©ÿ¡ÿ ÿÿ¢ÿÿÿÿÿ£ÿ¡ÿ«ÿ²ÿ¥ÿ ÿ¥ÿ«ÿÿ°ÿ¦ÿ©ÿ£ÿ¬ÿªÿ°ÿ¯ÿ³ÿ°ÿ£ÿ¤ÿ¬ÿ¦ÿ§ÿ¯ÿ®ÿ°ÿ©ÿ²ÿ«ÿ¯ÿ½ÿÍÿ´ÿ¸ÿ´ÿ±ÿ£ÿ¡ÿÿÿÿ ÿ©ÿ­ÿ¨ÿ£ÿ¦ÿ³ÿ¬ÿ£ÿªÿÿ¸ÿÿ§ÿªÿÿ­ÿ¿ÿ¼ÿ»ÿ«ÿÿÿÿ¬ÿÿÿ«ÿ«ÿ¤ÿ³ÿ ÿ¬ÿ³ÿ¥ÿ§ÿ«ÿ²ÿ²ÿ°ÿ²ÿ±ÿÀÿ´ÿ±ÿ¤ÿ®ÿ§ÿ¯ÿ ÿ®ÿ°ÿ­ÿ¶ÿ¢ÿ¥ÿ¬ÿ£ÿ¦ÿ³ÿ±ÿÿÿ¼ÿ²ÿÇÿ¯ÿ¡ÿ°ÿ¥ÿªÿ¯ÿ°ÿ­ÿµÿºÿ²ÿ²ÿ·ÿ©ÿ¬ÿ¬ÿ¶ÿÿ§ÿÿ´ÿ°ÿºÿ©ÿ°ÿµÿÿÿªÿ«ÿ¢ÿÿÿÿ¦ÿ®ÿ¨ÿ·ÿ³ÿ·ÿ¥ÿªÿ®ÿ©ÿ¢ÿ§ÿ³ÿ²ÿµÿ¶ÿ¦ÿ¬ÿ­ÿ¸ÿ¦ÿ©ÿ¬ÿ²ÿ¯ÿ©ÿ§ÿ¥ÿ¦ÿ¦ÿ¢ÿ ÿÿ²ÿ£ÿ¤ÿ§ÿÿ®ÿ ÿÿÿÿÿÿoÿcÿjÿuÿÿÿÿ¢ÿÿÿxÿrÿÿÿÿÿÿÿÿÿ~ÿÿÿÿÿÿÿÿÿÿÿÿÿÿÿ«ÿ£ÿ¢ÿ´ÿ¬ÿ£ÿ²ÿÿ¥ÿºÿµÿ«ÿºÿÄÿ¶ÿ«ÿ³ÿ§ÿ¤ÿ¬ÿ°ÿ³ÿ°ÿªÿ¨ÿ¯ÿ©ÿ«ÿ¸ÿ±ÿ´ÿ½ÿ³ÿ¶ÿ¬ÿ¦ÿ¹ÿ¯ÿ£ÿ¬ÿÀÿºÿ±ÿ²ÿ¯ÿµÿ®ÿÿ£ÿ¥ÿÿ¥ÿ¯ÿ°ÿºÿ¾ÿ°ÿªÿ­ÿÿ«ÿ¢ÿ·ÿÿ±ÿ®ÿ¯ÿ§ÿÿªÿ¶ÿ¯ÿ¢ÿÿ¢ÿ¶ÿºÿ°ÿ¦ÿ¬ÿ§ÿ¬ÿ²ÿ©ÿ¡ÿ©ÿªÿÿ¨ÿ¥ÿ®ÿÿÿªÿÿÿ¨ÿ¸ÿ¹ÿ§ÿ©ÿ¯ÿ¯ÿ±ÿÿ¬ÿ³ÿ«ÿ£ÿ«ÿ¶ÿ²ÿ©ÿ®ÿ¼ÿ«ÿµÿµÿ±ÿ¿ÿ®ÿ¤ÿ¡ÿ±ÿ·ÿ¬ÿ­ÿ§ÿÿ­ÿ²ÿ«ÿ­ÿ±ÿ¢ÿ£ÿ¥ÿ¬ÿ·ÿªÿÿÿpÿÍþxýLþÍþÿjÿ®ÿ·ÿ¦ÿªÿ¨ÿ³ÿ¶ÿ¤ÿ®ÿ ÿ¬ÿ¶ÿ³ÿ©ÿ§ÿ²ÿ«ÿ¥ÿ¸ÿ£ÿ¥ÿ¤ÿ®ÿ¬ÿÿÿ©ÿ­ÿÿnÿNÿÿÿCÿ#ÿjÿÿ£ÿ±ÿ¸ÿ°ÿ´ÿ¨ÿ¨ÿÿ²ÿ¶ÿ¶ÿ¨ÿ«ÿºÿ´ÿ¥ÿ©ÿ¤ÿªÿ³ÿµÿÿÿ£ÿ©ÿ°ÿ¯ÿ´ÿ¨ÿÿÿÿÿÿ¤ÿ¯ÿ±ÿ¥ÿ­ÿ¥ÿÿÿ¦ÿ¬ÿ£ÿ¨ÿ¦ÿ¥ÿ¬ÿ¯ÿµÿ¯ÿ¦ÿ¬ÿ§ÿ¥ÿ¡ÿÿsÿÿÿÿÿÿ¢ÿ¯ÿ£ÿ®ÿ²ÿªÿ¤ÿ ÿ¥ÿ©ÿÿÿÿ­ÿµÿÿÿÿ¢ÿ°ÿ­ÿ¸ÿ°ÿÿ¢ÿµÿ¿ÿªÿÿ«ÿ¬ÿ·ÿ§ÿ³ÿ¼ÿ¦ÿ¤ÿ­ÿ®ÿ³ÿ¯ÿ¯ÿ¤ÿÿÿÿÿ¢ÿ©ÿ¨ÿ¶ÿ£ÿ­ÿ¬ÿÿÿ£ÿ¥ÿÿÿ}ÿ ÿ4þVü]ü´ý¶þMÿÿÿ¥ÿ·ÿ¥ÿ©ÿ¯ÿ±ÿ®ÿ¦ÿ ÿ¢ÿ¬ÿ­ÿ»ÿµÿ·ÿ¨ÿÿÿ¥ÿ­ÿ¹ÿ¶ÿ§ÿ«ÿ¼ÿªÿÿÿ¥ÿ¼ÿ§ÿ¦ÿµÿ°ÿ¯ÿ®ÿ®ÿ²ÿ³ÿ¨ÿÿÿ½ÿ¼ÿ¥ÿ¢ÿ°ÿ²ÿ§ÿ«ÿªÿ´ÿÃÿµÿ®ÿ¤ÿ©ÿ³ÿ ÿªÿ°ÿ¢ÿÿ ÿ°ÿ¬ÿ¡ÿªÿ©ÿ¬ÿ´ÿ·ÿ¤ÿ¼ÿ¾ÿ¯ÿ¡ÿ¢ÿ¬ÿ¶ÿ¹ÿ²ÿ¥ÿÄÿ´ÿ¤ÿÿ¬ÿ³ÿ®ÿ¼ÿ½ÿ¬ÿªÿ¬ÿ«ÿ¯ÿ¯ÿ«ÿ²ÿ¾ÿÿ»ÿ®ÿ¦ÿ¦ÿ¢ÿÿ¤ÿªÿ«ÿ´ÿ¥ÿ©ÿ§ÿ¥ÿ¢ÿ©ÿ³ÿÿoÿÿÿÿÿÿÿÿÿÿÿÿÿ¬ÿ¦ÿÿ¡ÿ§ÿ¢ÿ ÿ»ÿÆÿ¬ÿÿ«ÿ¦ÿÿ¡ÿÿ£ÿÿ¯ÿ¨ÿ§ÿ¥ÿ²ÿ³ÿªÿ­ÿÿ°ÿ´ÿ¯ÿÿ_ÿ.ÿÿóþÔþøþ>ÿkÿÿÿ³ÿ¬ÿ¤ÿ«ÿªÿÿÿªÿ©ÿ¦ÿÿÿÿÿÿ£ÿÿÿ£ÿÿÿÿ ÿÿÿÿÿÿÿ©ÿ­ÿ¹ÿ§ÿ¢ÿ¥ÿ¥ÿ¢ÿÿyÿnÿ|ÿÿÿ·ÿ·ÿ¹ÿ¶ÿ¦ÿ¡ÿ§ÿªÿ¸ÿ¥ÿÿÿÿÿÿÿ~ÿpÿlÿwÿÿ~ÿÿ­ÿ¹ÿ¹ÿ´ÿ±ÿ³ÿªÿ£ÿ­ÿ²ÿ±ÿ¹ÿµÿ§ÿªÿ¼ÿ¿ÿ²ÿ°ÿÿ­ÿ¬ÿ¬ÿ­ÿµÿ¼ÿ·ÿ®ÿ²ÿ¼ÿ¨ÿ·ÿ³ÿ¡ÿªÿ­ÿ°ÿ½ÿ½ÿ±ÿ¶ÿ°ÿ¥ÿ®ÿ ÿ½ÿ³ÿµÿ°ÿµÿ»ÿ«ÿ¥ÿ¥ÿ´ÿÿ»ÿ³ÿÆÿÄÿ°ÿ¨ÿ«ÿ«ÿ²ÿªÿÿ°ÿÁÿ»ÿ«ÿ§ÿ§ÿ£ÿ¡ÿ«ÿ¶ÿ²ÿ³ÿ·ÿ»ÿ·ÿ¶ÿ¥ÿ¦ÿ¯ÿ¹ÿÂÿ¿ÿ©ÿ¡ÿ­ÿÿªÿµÿµÿ¬ÿ«ÿ«ÿ§ÿªÿ¯ÿªÿ±ÿ©ÿ©ÿºÿµÿµÿºÿ³ÿ©ÿ¨ÿ°ÿ²ÿ«ÿªÿ¦ÿ¨ÿ©ÿ¶ÿÿ£ÿ¹ÿºÿ³ÿ¼ÿ¼ÿ«ÿªÿ£ÿ©ÿ¨ÿ­ÿ¥ÿ¹ÿ³ÿ¨ÿ®ÿ¯ÿ¯ÿ´ÿ®ÿ®ÿ£ÿ¯ÿÿ©ÿ¶ÿÅÿºÿ¶ÿ®ÿ¾ÿÆÿ¸ÿÅÿ·ÿ°ÿ ÿÿ²ÿ¹ÿ³ÿ¢ÿ¤ÿ°ÿ°ÿ©ÿ«ÿµÿ»ÿ¸ÿªÿ¡ÿ©ÿ®ÿ­ÿ£ÿ«ÿ¯ÿ§ÿªÿ±ÿ«ÿ³ÿ²ÿ¥ÿ¶ÿ¦ÿ¾ÿ¼ÿ¬ÿ©ÿ±ÿ§ÿ¢ÿ¯ÿ´ÿ±ÿ³ÿªÿ©ÿ±ÿ²ÿ¥ÿ¯ÿ¬ÿ±ÿ®ÿ±ÿ®ÿ²ÿ¹ÿ¯ÿ®ÿ°ÿ·ÿ¤ÿÿ¾ÿÊÿ³ÿ¬ÿ¦ÿ¸ÿÀÿ´ÿ¨ÿ§ÿ°ÿ¤ÿ§ÿ«ÿÁÿ¹ÿ·ÿ±ÿ¼ÿ¾ÿ¨ÿ«ÿµÿ³ÿ¶ÿ±ÿ£ÿ«ÿ¦ÿ²ÿ²ÿ¥ÿªÿ²ÿ®ÿ¢ÿ¥ÿ¯ÿ¼ÿ¼ÿ©ÿ¡ÿªÿ¥ÿ§ÿ¸ÿ¸ÿ½ÿ­ÿ²ÿÅÿ±ÿ¬ÿ¬ÿ§ÿ¥ÿ«ÿ³ÿ²ÿ¨ÿ³ÿ­ÿ ÿÿ±ÿ¯ÿ®ÿ·ÿ±ÿ¯ÿ¯ÿ­ÿ«ÿ²ÿ³ÿ«ÿ­ÿ®ÿ´ÿ¥ÿ«ÿ¶ÿ·ÿ°ÿºÿ¸ÿ¬ÿ©ÿÇÿÃÿ°ÿ±ÿªÿ¢ÿ²ÿ³ÿ³ÿ¯ÿ¤ÿªÿ¡ÿ®ÿ´ÿªÿ«ÿ´ÿ¦ÿ¢ÿ§ÿ¦ÿªÿ¦ÿÿ³ÿ±ÿ¤ÿ¼ÿ²ÿ·ÿ°ÿÆÿ»ÿÇÿ³ÿ¨ÿ¥ÿ¤ÿ«ÿ©ÿ©ÿµÿ©ÿ ÿ ÿ»ÿ«ÿ©ÿ¯ÿ­ÿ´ÿ·ÿ³ÿ³ÿ¦ÿ¬ÿ®ÿ£ÿªÿ¶ÿ´ÿ®ÿ§ÿ½ÿ¸ÿ·ÿ¿ÿ°ÿ¡ÿ¦ÿÀÿ¸ÿ¸ÿ¦ÿ©ÿ¬ÿªÿ²ÿ³ÿ¯ÿ®ÿªÿ¦ÿ°ÿ­ÿ®ÿ«ÿªÿ·ÿ§ÿªÿ©ÿ¸ÿ§ÿ§ÿ¯ÿ¤ÿÿÿÿÿÿÿ¥ÿÿ°ÿÿÿÿÿÿÿÿÿ¤ÿ§ÿÿÿÿ¢ÿ¥ÿÿÿÿ¥ÿ§ÿÿ«ÿÿªÿ´ÿªÿ¦ÿÿÿ¥ÿ®ÿ¦ÿ©ÿªÿ£ÿªÿ«ÿ¢ÿ£ÿ«ÿ±ÿÿ±ÿ£ÿ¢ÿ©ÿ¯ÿ¦ÿÿÿ¡ÿÿÿÿ ÿ¢ÿ¤ÿ¢ÿÿÿ£ÿÿ¦ÿÿ ÿ¨ÿ¢ÿÿ¬ÿªÿÿÿÿÿ«ÿÿÿ¡ÿ¨ÿªÿ©ÿÿÿÿÿÿÿ§ÿ²ÿ¦ÿ¡ÿÿÿÿÿªÿ°ÿ¢ÿ¤ÿ«ÿ¬ÿªÿ¯ÿ²ÿ°ÿ¯ÿ±ÿ´ÿ«ÿ«ÿÿ´ÿÿ¨ÿ¸ÿ§ÿ®ÿ¡ÿ¦ÿ´ÿ¤ÿ³ÿ­ÿ­ÿ´ÿ·ÿ¯ÿ¤ÿ ÿ¥ÿ°ÿ»ÿ¼ÿ´ÿ¹ÿ®ÿ§ÿ©ÿ«ÿ¬ÿ©ÿ©ÿÿ¢ÿ±ÿµÿ®ÿ¹ÿ­ÿ¡ÿ¦ÿ´ÿ²ÿ«ÿ£ÿÿ£ÿ§ÿµÿ»ÿÀÿ¤ÿ¦ÿÿ£ÿ¼ÿÿ ÿ¸ÿ©ÿ¤ÿ¬ÿ¬ÿ«ÿºÿµÿ¤ÿÿ ÿªÿ¨ÿªÿ¶ÿ´ÿ¬ÿ²ÿ®ÿ¬ÿ·ÿ¹ÿ§ÿ´ÿ¥ÿ³ÿ°ÿ®ÿ¿ÿ¼ÿ¢ÿÿ¥ÿ¥ÿ¦ÿ²ÿ¬ÿ³ÿ´ÿ²ÿ²ÿ ÿ¤ÿ²ÿ¬ÿ¹ÿ½ÿ³ÿ·ÿ´ÿ£ÿ²ÿ°ÿ­ÿ¿ÿ®ÿ¡ÿÿ¡ÿ£ÿ­ÿ®ÿ¤ÿ¬ÿ´ÿ¹ÿ ÿÿ¥ÿ®ÿ³ÿ¸ÿ°ÿ±ÿ·ÿ©ÿ§ÿ«ÿ¯ÿ¤ÿ¡ÿÿ©ÿ³ÿÿ§ÿ¶ÿ£ÿ®ÿ²ÿ´ÿ¬ÿµÿ¤ÿ¥ÿ°ÿ¢ÿ£ÿ¬ÿ³ÿ¯ÿ¤ÿ«ÿ·ÿ³ÿ¯ÿ¼ÿ¼ÿ±ÿ·ÿ´ÿªÿ­ÿªÿ·ÿ¥ÿ¬ÿ­ÿ«ÿ¢ÿ¯ÿ¨ÿ¹ÿ°ÿ¶ÿ°ÿ­ÿ¯ÿ«ÿ´ÿ¶ÿ½ÿ½ÿ±ÿ©ÿ¯ÿ£ÿÿ´ÿ¸ÿ­ÿ±ÿ¨ÿ¤ÿ¦ÿ¸ÿ´ÿ³ÿ®ÿ¥ÿÿ®ÿ¶ÿ¬ÿÿ£ÿ²ÿ¬ÿÿ©ÿ¥ÿ¼ÿ¢ÿ«ÿ§ÿ«ÿ«ÿ«ÿ§ÿ­ÿ¢ÿÿ±ÿ·ÿ«ÿ¢ÿ¤ÿ­ÿ°ÿ±ÿªÿ¡ÿ«ÿ²ÿ±ÿ®ÿ¯ÿÿ¬ÿ¼ÿ·ÿ¥ÿµÿ©ÿÿ«ÿ«ÿ¦ÿ©ÿ¯ÿªÿ«ÿ«ÿ¿ÿ®ÿ§ÿ¨ÿªÿ±ÿµÿ°ÿ«ÿ®ÿ¦ÿÿÿ¢ÿ§ÿ¨ÿ¡ÿ²ÿ¦ÿ°ÿ¢ÿÿ²ÿ­ÿÁÿ£ÿ²ÿ¤ÿ®ÿ¤ÿ¹ÿ¯ÿ°ÿ¡ÿ´ÿÿ¨ÿ£ÿ°ÿ²ÿ§ÿ©ÿÿÿÿ£ÿ®ÿ¨ÿ¥ÿ¤ÿ«ÿ®ÿ¦ÿ£ÿ¬ÿ§ÿ­ÿ´ÿ¤ÿ³ÿ£ÿªÿ­ÿ®ÿ¤ÿ§ÿ£ÿ¢ÿÿÿÿªÿ¯ÿÿ£ÿ±ÿ®ÿ§ÿ¯ÿ¬ÿ£ÿÿÿ£ÿ°ÿ³ÿ¯ÿ¦ÿ£ÿ«ÿ°ÿ£ÿÿ­ÿ ÿÿ¤ÿ£ÿÿÿ«ÿ¯ÿ¬ÿ±ÿºÿ²ÿ­ÿ¹ÿ¨ÿ±ÿ¤ÿÿ¡ÿ£ÿÿÿ«ÿÿ¢ÿ¡ÿ¬ÿ¥ÿ©ÿ£ÿÿÿ¥ÿ§ÿ¨ÿ²ÿ¯ÿ©ÿ°ÿµÿ«ÿ¢ÿ¡ÿ¢ÿ¦ÿ¨ÿ¨ÿ¤ÿ«ÿªÿ¡ÿ¤ÿ ÿ¯ÿ¨ÿ±ÿ­ÿÿ¦ÿ´ÿ­ÿ®ÿ»ÿ·ÿ¥ÿ®ÿªÿ«ÿ¯ÿ¤ÿ¥ÿ®ÿ¦ÿ©ÿÿnÿoÿÿ¨ÿ©ÿ­ÿ¢ÿ¢ÿ©ÿ´ÿµÿÿÿ¤ÿªÿ¢ÿÿ°ÿ©ÿ¥ÿ¤ÿ¨ÿ©ÿ¤ÿÿªÿ¡ÿÿ¨ÿ¯ÿÿÿÿÿÿÿ·ÿ¢ÿ·ÿ¹ÿ­ÿ®ÿ®ÿ®ÿ¯ÿÿ¥ÿ§ÿ­ÿ¦ÿ¬ÿ¦ÿ£ÿ°ÿ¬ÿ¶ÿÿÿ¢ÿ´ÿ±ÿªÿ²ÿ¶ÿ·ÿ±ÿ ÿÿ²ÿ¶ÿ©ÿ¬ÿ¦ÿ°ÿªÿ±ÿ¤ÿÿ°ÿ¦ÿ²ÿ°ÿ¶ÿ¬ÿµÿ¤ÿ³ÿÿ©ÿÿµÿ¢ÿ ÿÿ§ÿ´ÿÿÿ¤ÿ©ÿ¨ÿ§ÿªÿ¢ÿ±ÿ¡ÿ¥ÿ²ÿ§ÿÿÿ¬ÿµÿ­ÿ¦ÿ¢ÿÿÿ¤ÿ¥ÿÿÿ¬ÿ°ÿ¨ÿ£ÿ¢ÿ¥ÿ­ÿ¡ÿªÿ¯ÿ©ÿªÿÿ¨ÿ¦ÿ¤ÿÿ±ÿªÿÿÿÿ£ÿ©ÿ¾ÿ¥ÿ«ÿªÿ¤ÿÿªÿ«ÿÿÿ¦ÿ£ÿ ÿ´ÿÿÿªÿ­ÿ¡ÿ¦ÿ³ÿºÿ«ÿÿ¥ÿ®ÿ®ÿ³ÿ¨ÿÿ¢ÿÿÿªÿ±ÿ²ÿ¯ÿ¤ÿ¡ÿ­ÿ¨ÿªÿ»ÿÿ§ÿ´ÿ©ÿÿ¦ÿÿ©ÿ»ÿ¡ÿ¿ÿ¸ÿ¥ÿ¬ÿÿ ÿªÿ§ÿ´ÿ±ÿ¬ÿµÿ­ÿ¬ÿ±ÿ®ÿµÿ¹ÿ®ÿ¯ÿ°ÿ²ÿ±ÿ¨ÿ¥ÿ£ÿÿÿ¨ÿ±ÿ¬ÿ¥ÿ¦ÿ­ÿ±ÿªÿ­ÿ¤ÿ¬ÿ¶ÿ¬ÿ¨ÿ¬ÿ«ÿ¤ÿÿÿ¦ÿ¯ÿ¤ÿ¦ÿ­ÿ¶ÿ®ÿ©ÿ¢ÿÿ«ÿ´ÿÿ¬ÿ®ÿÿÿ°ÿ®ÿ«ÿ«ÿÿ£ÿ¹ÿ¬ÿ©ÿÿ¢ÿ«ÿªÿ¤ÿÿ ÿ¬ÿªÿÿÿ¥ÿ®ÿ¬ÿ¥ÿ¤ÿ¢ÿ§ÿ­ÿ­ÿªÿ¨ÿÿ¢ÿ®ÿ¯ÿ°ÿ°ÿ¨ÿ­ÿ²ÿ¬ÿ»ÿ¡ÿÿ ÿÿ§ÿ¤ÿÿ ÿ¤ÿÿ°ÿ®ÿÿ­ÿ¬ÿ²ÿ ÿÿ±ÿ¢ÿ£ÿ·ÿ¸ÿ¤ÿÿÿ®ÿªÿªÿ¤ÿ ÿ«ÿ¯ÿÿ¤ÿªÿ ÿ¡ÿ¤ÿ¯ÿ´ÿ°ÿ¡ÿ¢ÿ­ÿ¡ÿ¥ÿÿÿ©ÿ®ÿ ÿÿªÿ¸ÿ¶ÿ±ÿ¤ÿÿ£ÿ¨ÿ¥ÿ³ÿ«ÿ­ÿ¸ÿµÿ¬ÿÿÿ¸ÿ§ÿ®ÿÿ¤ÿ©ÿ§ÿÿÿ«ÿ§ÿªÿ°ÿ´ÿ¶ÿ®ÿ§ÿ±ÿ°ÿ«ÿ¨ÿÿ¨ÿ³ÿ£ÿªÿ¥ÿÿ¥ÿ©ÿ¨ÿ¥ÿ¥ÿ¨ÿ«ÿ¬ÿ ÿÿªÿ±ÿªÿ½ÿÿ¤ÿ³ÿ§ÿÿ¶ÿ¦ÿ¶ÿ²ÿ§ÿ¯ÿ¨ÿ®ÿ²ÿ¡ÿ«ÿ²ÿ¸ÿ­ÿ°ÿºÿÆÿ¼ÿ°ÿÿ¢ÿ©ÿÿ®ÿ´ÿ¯ÿ³ÿ®ÿÿÿÿyÿÿªÿ§ÿ­ÿ«ÿ°ÿ¬ÿ¸ÿ­ÿ§ÿ§ÿ¨ÿ­ÿ¨ÿ¯ÿ´ÿ¤ÿªÿ ÿ¶ÿ³ÿ·ÿÿ¡ÿ®ÿ°ÿ´ÿÿ©ÿ©ÿÿÿ¹ÿ«ÿ¬ÿ¥ÿ­ÿ¯ÿ­ÿ´ÿ©ÿ ÿ¤ÿ©ÿ£ÿ¡ÿ¨ÿ¥ÿÿ ÿ¯ÿ­ÿªÿ¨ÿ ÿªÿ´ÿ¬ÿ¡ÿ¶ÿ½ÿ¨ÿ³ÿ¬ÿ¦ÿÿ±ÿ«ÿÿ©ÿ§ÿ­ÿ­ÿ¹ÿ²ÿÿ ÿ¼ÿ¶ÿ®ÿ©ÿ§ÿ·ÿ§ÿ¨ÿ¨ÿªÿ§ÿ©ÿ¤ÿ¡ÿªÿ¹ÿ­ÿ§ÿ¶ÿ±ÿ¯ÿ°ÿ³ÿ®ÿ¤ÿÿ¥ÿ©ÿ¦ÿÿ§ÿ®ÿ²ÿ¤ÿ³ÿ­ÿÿ´ÿÿµÿÿ¸ÿÿ´ÿ¥ÿ§ÿ ÿ£ÿªÿÿ§ÿ«ÿ¬ÿ ÿ³ÿ°ÿ³ÿ¬ÿ©ÿ´ÿ¤ÿÿ®ÿ¹ÿµÿªÿªÿ§ÿ©ÿ²ÿ®ÿ¶ÿ·ÿ¢ÿ¨ÿ°ÿ­ÿ£ÿªÿ¢ÿ¡ÿ ÿ¤ÿÿ¥ÿ§ÿÿ¡ÿ«ÿ£ÿ³ÿ¨ÿ­ÿ§ÿ¢ÿ¥ÿ«ÿ¤ÿÿ¡ÿ¬ÿ¬ÿÿ§ÿ¯ÿ¨ÿ²ÿ»ÿ¸ÿ±ÿ¦ÿ±ÿËÿÁÿ©ÿ­ÿ¦ÿ§ÿ£ÿÿ¦ÿµÿ«ÿ¢ÿ£ÿÿÿ·ÿ©ÿ¸ÿ§ÿ¡ÿcÿ'ÿ<ÿrÿÿÿÿ§ÿ«ÿ¦ÿ±ÿ³ÿ¯ÿ°ÿ§ÿ¦ÿ«ÿ±ÿ¶ÿÁÿ«ÿ¡ÿ´ÿ´ÿ°ÿ§ÿ¦ÿ«ÿ³ÿ©ÿ¡ÿ²ÿ¦ÿµÿ±ÿ®ÿ¾ÿ±ÿ¯ÿ©ÿ¤ÿ°ÿ®ÿ¯ÿ¬ÿÿaÿ0ÿIÿÿÿ¡ÿ²ÿ«ÿ·ÿ±ÿ¬ÿ±ÿ¯ÿÀÿ¸ÿ¥ÿÿÿ¥ÿÀÿ£ÿÿ¼ÿ±ÿ±ÿ¯ÿ¶ÿ ÿ¡ÿ ÿ«ÿ¯ÿ©ÿ¡ÿ ÿ¦ÿ¸ÿ®ÿ£ÿ­ÿ«ÿªÿ¦ÿ ÿ¦ÿ¥ÿ¡ÿ¬ÿªÿ±ÿ¯ÿÿ«ÿ¤ÿ ÿÿ¤ÿ¥ÿÁÿ®ÿ«ÿ¯ÿ¨ÿªÿ¥ÿ£ÿ¨ÿºÿ¿ÿ¿ÿµÿ§ÿ¤ÿªÿ«ÿ¤ÿ¤ÿ ÿ²ÿ¯ÿ®ÿ®ÿ©ÿ¡ÿ¨ÿ³ÿ¬ÿ¦ÿ¢ÿ­ÿ³ÿ¸ÿ°ÿ§ÿ¤ÿ¾ÿ´ÿ±ÿ¹ÿ«ÿ¢ÿ­ÿ´ÿ°ÿ©ÿ¤ÿ«ÿ´ÿºÿ¯ÿ¤ÿ¬ÿ¨ÿ©ÿ§ÿ°ÿ¨ÿ»ÿ°ÿ»ÿºÿ°ÿ©ÿ¢ÿªÿ±ÿ³ÿªÿ¬ÿ¹ÿ½ÿ§ÿÿÿÿÿ ÿ®ÿ­ÿ ÿ¥ÿ¬ÿ®ÿ¶ÿ²ÿ¬ÿ¨ÿ ÿ¤ÿ®ÿÿ­ÿ°ÿ¥ÿ¬ÿ¥ÿ£ÿ´ÿ¯ÿ¤ÿ­ÿ³ÿ­ÿ°ÿ¯ÿ¤ÿ¢ÿ¨ÿ¯ÿ®ÿÀÿ¦ÿ¤ÿ·ÿ³ÿªÿ°ÿ²ÿ·ÿ­ÿ´ÿ°ÿ¢ÿÿÿ¬ÿ·ÿ©ÿ¦ÿªÿÿÿ¤ÿ±ÿ®ÿ¯ÿ¸ÿ±ÿ¦ÿ³ÿÿÿ©ÿÿÿÿÿÿÿ ÿÿÿÿÿÿÿÿÿÿÿÿÿ¤ÿÿÿwÿÿtÿyÿÿÿuÿÿÿÿÿÿÿÿ}ÿÿÿ}ÿzÿÿÿÿÿÿÿÿ{ÿÿÿÿÿÿÿÿÿÿÿÿÿÿÿÿÿÿÿÿÿÿÿÿÿÿÿ ÿÿÿÿÿÿÿÿÿÿÿÿ§ÿÿÿÿÿÿÿ£ÿÿÿÿÿ¬ÿ¤ÿÿÿÿÿ´ÿ°ÿ®ÿ¸ÿ­ÿÿÿ­ÿ­ÿÿ°ÿªÿ£ÿ§ÿ¹ÿªÿ¢ÿ¢ÿ¦ÿ­ÿªÿ ÿÿÿ«ÿµÿ®ÿ³ÿ°ÿÿ§ÿ©ÿ¢ÿ¤ÿ«ÿºÿµÿ£ÿµÿ£ÿ§ÿ¬ÿ§ÿ¤ÿ©ÿ«ÿ®ÿ¯ÿ¡ÿ¦ÿ¨ÿ°ÿ³ÿµÿ¢ÿ©ÿ¥ÿ±ÿÿ¥ÿµÿ¯ÿ·ÿ­ÿ¨ÿ°ÿ¬ÿªÿ°ÿ°ÿ©ÿ¥ÿ»ÿ«ÿ§ÿ¤ÿ£ÿ³ÿ«ÿ§ÿ¡ÿ§ÿ¤ÿ«ÿ±ÿ°ÿ¯ÿ¬ÿ¶ÿ¿ÿ³ÿ¹ÿ»ÿ¥ÿ®ÿÿ©ÿ¢ÿ¯ÿ¯ÿ©ÿªÿ¯ÿ®ÿªÿ°ÿµÿ¬ÿ ÿ«ÿºÿ²ÿ¬ÿ¶ÿ­ÿ ÿ­ÿªÿ²ÿµÿ³ÿ°ÿ²ÿ¸ÿ°ÿ¥ÿ®ÿ´ÿ»ÿ¡ÿ ÿÿ¤ÿ¸ÿªÿ²ÿ¯ÿªÿ°ÿªÿ¦ÿ¯ÿ¨ÿªÿµÿ¨ÿ¯ÿ¹ÿ´ÿ¹ÿ±ÿ®ÿ¤ÿªÿ¯ÿ©ÿÿÿ©ÿ¯ÿ»ÿ¹ÿ¬ÿ¯ÿ´ÿÿ¨ÿ¬ÿ¤ÿ¦ÿ³ÿ¯ÿ«ÿ¯ÿÿÿ¨ÿÿ°ÿ³ÿÿÿÃÿÿ¤ÿ¡ÿ¥ÿ¡ÿÿÿÿÿÿxÿ|ÿÿÿÿÿtÿtÿÿzÿÿÿÿÿÿÿ ÿÿÿÿÿÿÿÿÿÿÿÿÿÿÿÿ±ÿ´ÿÿÿµÿÆÿ±ÿ¨ÿ¨ÿ²ÿ«ÿ¦ÿ°ÿ«ÿ¦ÿ§ÿ£ÿ²ÿ·ÿÿ©ÿ¾ÿ³ÿ°ÿªÿ©ÿ©ÿ§ÿ°ÿ²ÿ®ÿ¹ÿ®ÿ§ÿ´ÿ®ÿªÿ·ÿ¿ÿªÿ®ÿªÿÿ£ÿ¨ÿ¥ÿ¯ÿ®ÿ§ÿÿÿ¥ÿ¥ÿ©ÿ¡ÿ®ÿ´ÿ­ÿ©ÿ¦ÿ§ÿ§ÿ¨ÿ©ÿ¶ÿ§ÿºÿ¯ÿ¥ÿ£ÿ¨ÿ±ÿ²ÿ§ÿ¤ÿ¤ÿ¬ÿ°ÿ«ÿ¥ÿ­ÿ«ÿ´ÿºÿ°ÿ¦ÿ¥ÿ§ÿ¥ÿÿªÿÿ·ÿªÿ±ÿ¨ÿ³ÿ¸ÿÀÿ·ÿ¤ÿ¦ÿ®ÿ­ÿ±ÿ«ÿ¤ÿ½ÿ®ÿ£ÿ©ÿ²ÿ³ÿ¯ÿ¬ÿ¬ÿ³ÿµÿ¼ÿ¾ÿ´ÿ´ÿªÿ¤ÿ³ÿ©ÿÿ§ÿÿÿ ÿ®ÿ®ÿªÿ´ÿ®ÿ®ÿ¢ÿ¨ÿ±ÿ¤ÿÿGÿ{þÚüýýþQÿrÿÿ¯ÿ¨ÿ©ÿµÿ³ÿ°ÿ±ÿÿ¢ÿ¸ÿ´ÿªÿ°ÿ¶ÿµÿ¯ÿªÿ·ÿµÿ­ÿÿ²ÿ£ÿ¨ÿ¦ÿ¤ÿÿÿ¢ÿÿÿÿÿÿÿÿ§ÿªÿ±ÿ°ÿªÿ¸ÿªÿ¨ÿÿ¤ÿ¬ÿÿÿ¢ÿ¤ÿ¯ÿ¦ÿ¤ÿ­ÿ½ÿ¹ÿºÿ»ÿ¶ÿ¬ÿ¢ÿ«ÿºÿ´ÿ¹ÿ¯ÿÿµÿªÿ«ÿ«ÿªÿ¤ÿ£ÿ«ÿªÿ¤ÿÿÿ°ÿ¬ÿ¡ÿ§ÿ®ÿ²ÿ¶ÿ­ÿ®ÿÿ³ÿ§ÿ¨ÿ©ÿÿÿÿÿÿ¦ÿÿÿ¨ÿ«ÿ«ÿ§ÿªÿ²ÿ±ÿ£ÿÿÿÿ¤ÿ«ÿªÿÿÿ¡ÿ¤ÿ°ÿÿÿ³ÿ²ÿÿ¢ÿ«ÿ§ÿ¥ÿ¨ÿªÿÿ·ÿ¹ÿ®ÿ¡ÿ§ÿ¯ÿ³ÿ³ÿ¡ÿÿÿ¥ÿÿ ÿ©ÿªÿªÿ°ÿ®ÿÿÿ¢ÿÿÿÿÿtÿÿyþ]ýlûwûRý¥þÿdÿ¤ÿ½ÿÂÿÿºÿ³ÿ¦ÿ¤ÿ¤ÿ¤ÿ¤ÿªÿ´ÿ´ÿªÿ­ÿ·ÿªÿ ÿÿ¢ÿ¦ÿ¦ÿ«ÿµÿ³ÿ­ÿ¶ÿ­ÿ§ÿ®ÿ±ÿ©ÿ±ÿÀÿ¯ÿ¨ÿ£ÿ°ÿºÿ±ÿ¤ÿ ÿ¡ÿ©ÿ¯ÿ¨ÿ¢ÿ¤ÿ¤ÿ¤ÿ°ÿ¸ÿÀÿ¹ÿ¥ÿ¥ÿ¡ÿ¤ÿ¤ÿÿ°ÿ¢ÿÿ£ÿÿ¯ÿºÿ¶ÿ²ÿ¹ÿ¯ÿ¬ÿ¬ÿªÿÿÿ¥ÿ¦ÿ­ÿ²ÿ³ÿ·ÿ®ÿ¦ÿ°ÿ¶ÿ¯ÿ¢ÿÿ¡ÿ©ÿ¹ÿ¼ÿ½ÿ¨ÿÿÿ ÿ¤ÿ¨ÿ¨ÿ¨ÿÿ¨ÿ±ÿ°ÿ«ÿ¥ÿ¤ÿ¦ÿ¡ÿ¨ÿ¥ÿ´ÿ´ÿ¦ÿ¥ÿ¥ÿÿÿÿ}ÿÿÿ|ÿÿÿÿÿÿÿÿÿ¥ÿ¨ÿ¦ÿ¡ÿÿ¤ÿ¨ÿ¡ÿ¯ÿªÿ«ÿ§ÿ¤ÿ¡ÿ ÿ¡ÿÿÿ£ÿªÿ¥ÿ©ÿ£ÿ¢ÿ«ÿ®ÿ¦ÿÿ£ÿ§ÿ§ÿ¡ÿzÿDÿÿùþíþÿ!ÿrÿÿ¤ÿ¬ÿ¯ÿ¨ÿ¨ÿ©ÿÿÿ¤ÿ¯ÿ»ÿ¥ÿÿÿÿÿ¡ÿ¬ÿÿÿÿÿÿÿÿÿ~ÿ|ÿÿÿ«ÿ­ÿÿ ÿ¡ÿ¬ÿ¸ÿ¬ÿÿÿsÿtÿÿÿ­ÿ°ÿ«ÿ¨ÿ¦ÿ«ÿªÿÿ·ÿÿÿÿÿÿÿÿÿÿdÿzÿwÿÿÿ­ÿºÿ®ÿ¤ÿ©ÿªÿªÿ«ÿ±ÿ¯ÿÆÿÁÿ±ÿ©ÿµÿÅÿ³ÿÿ¬ÿ¶ÿÿÿ«ÿ²ÿ¨ÿ¥ÿ«ÿ©ÿ¥ÿ©ÿªÿ´ÿµÿ¤ÿªÿ¸ÿ¼ÿÃÿÆÿ¸ÿÃÿ¡ÿ²ÿ¬ÿ¸ÿ ÿÿ­ÿ©ÿ¤ÿ±ÿ±ÿ¥ÿ¨ÿ³ÿ¥ÿ·ÿ­ÿÀÿ¿ÿ±ÿ¯ÿ´ÿ·ÿµÿ´ÿÿ¦ÿ¨ÿ®ÿ¦ÿ«ÿ±ÿ±ÿ³ÿ·ÿ±ÿ¡ÿ°ÿ«ÿ­ÿ®ÿºÿ©ÿ¦ÿ°ÿ·ÿ·ÿ³ÿ®ÿ¤ÿ·ÿµÿÁÿ»ÿ­ÿ­ÿ»ÿ®ÿ©ÿµÿ¸ÿÅÿ²ÿ¶ÿ¯ÿ®ÿ¬ÿ­ÿ¯ÿ±ÿ¬ÿ¦ÿ«ÿ²ÿ­ÿ¨ÿ¬ÿ³ÿÿ«ÿ ÿ¢ÿ²ÿ»ÿµÿ§ÿ¡ÿ¨ÿ¤ÿ°ÿµÿªÿ«ÿÿ¸ÿ±ÿ®ÿ´ÿ²ÿ¬ÿ®ÿ®ÿ±ÿ¶ÿÇÿ¢ÿµÿ¯ÿ¹ÿªÿ©ÿ©ÿ¦ÿ¬ÿ³ÿµÿÿÿ«ÿ§ÿ°ÿ³ÿ¥ÿ¢ÿ¥ÿ©ÿ­ÿ«ÿ§ÿ¬ÿ¶ÿ¬ÿ¬ÿ ÿ®ÿ£ÿ£ÿ¥ÿ¢ÿ¢ÿ©ÿµÿÀÿÂÿºÿ¦ÿ³ÿÿºÿ½ÿ·ÿ°ÿ²ÿ¸ÿªÿ¤ÿ®ÿ¯ÿ©ÿ­ÿ¬ÿ§ÿ¨ÿ¯ÿ§ÿ²ÿ¸ÿºÿ¯ÿ¥ÿÿ¢ÿµÿ»ÿ¶ÿ¸ÿ·ÿ®ÿÿ­ÿ½ÿ°ÿ­ÿ¬ÿ´ÿÂÿÁÿ´ÿ¯ÿ°ÿ¬ÿ«ÿ¶ÿ»ÿ¯ÿ¶ÿ§ÿ´ÿ³ÿ­ÿ§ÿ¤ÿ©ÿ­ÿ­ÿ­ÿ¥ÿ¼ÿ²ÿ©ÿ°ÿ²ÿ½ÿºÿ©ÿ©ÿ·ÿºÿµÿ°ÿ­ÿ²ÿ´ÿ§ÿ­ÿ»ÿ³ÿ²ÿ°ÿµÿºÿ«ÿ¨ÿ³ÿ¹ÿ¶ÿ­ÿ¡ÿÿ°ÿ·ÿ£ÿ­ÿ©ÿ³ÿ¨ÿ£ÿ¢ÿ¯ÿ®ÿ®ÿ¶ÿºÿ³ÿªÿ²ÿ´ÿ³ÿÿ¨ÿÿÿ¯ÿ ÿÿºÿÁÿÂÿ»ÿ¯ÿµÿ¿ÿ½ÿ¯ÿ°ÿ´ÿ²ÿ ÿ¤ÿ§ÿ¬ÿ´ÿ­ÿ°ÿ¯ÿ£ÿ¥ÿ®ÿ¬ÿ¢ÿÿ ÿ¤ÿµÿ³ÿ«ÿ«ÿ¶ÿÿ¯ÿ¬ÿ§ÿ¯ÿ¬ÿÿÿ³ÿºÿªÿªÿ¤ÿ£ÿ¤ÿ¶ÿ¯ÿ®ÿ®ÿ­ÿ©ÿ®ÿ¹ÿ³ÿ«ÿ±ÿ¬ÿÿªÿÂÿºÿ©ÿ´ÿ·ÿÐÿ¨ÿ·ÿ³ÿÿÿ´ÿ»ÿÀÿµÿ¨ÿ¥ÿ¦ÿ¬ÿ°ÿ©ÿ§ÿ§ÿ­ÿ¬ÿ¤ÿ°ÿ¬ÿ´ÿ²ÿ§ÿ¦ÿ¨ÿ­ÿ§ÿÿÿ¡ÿÿÿ§ÿÿÿ¨ÿ½ÿ£ÿ©ÿ¬ÿÿ¡ÿ£ÿÿÿ¢ÿ¢ÿÿÿÿÿÿÿÿÿÿ©ÿ¬ÿ¤ÿÿµÿ§ÿ±ÿ£ÿÿ«ÿÿ¡ÿÿ¥ÿ«ÿ¥ÿªÿµÿ²ÿ¥ÿ¢ÿÿ±ÿ°ÿ¨ÿ¨ÿ¢ÿÿÿÿÿÿÿÿÿÿÿÿ£ÿ ÿÿÿÿªÿÿ¨ÿÿ«ÿ®ÿÿ¡ÿÿÿÿÿ¥ÿ§ÿÿÿÿÿ¥ÿ­ÿ£ÿ ÿ±ÿ±ÿ²ÿÿ®ÿ¡ÿ±ÿÿ¤ÿÿÿ¢ÿ£ÿªÿ³ÿ¨ÿ±ÿ±ÿªÿ¨ÿµÿ¾ÿµÿ³ÿªÿ­ÿªÿ±ÿºÿºÿ§ÿ¨ÿÊÿÿ¦ÿªÿ¡ÿ¸ÿ¬ÿ«ÿ°ÿ¶ÿ¶ÿ³ÿ°ÿ¶ÿ´ÿ«ÿ±ÿ´ÿ­ÿµÿ½ÿºÿ©ÿ§ÿ¦ÿ®ÿ®ÿ¯ÿÿ¬ÿ¬ÿ°ÿ©ÿ¶ÿ¸ÿ±ÿ­ÿ¨ÿ©ÿ­ÿ¦ÿÿ¡ÿ ÿ ÿ¥ÿ´ÿ±ÿÅÿ¬ÿÿ¸ÿ¹ÿªÿ´ÿ²ÿªÿ·ÿ½ÿÅÿ½ÿ¹ÿ«ÿ©ÿ©ÿ°ÿ¸ÿ²ÿ³ÿ·ÿªÿ­ÿ¯ÿ°ÿºÿ¶ÿ©ÿ©ÿ£ÿ¨ÿ¨ÿ­ÿ«ÿ§ÿ¨ÿÿÿ¢ÿ¨ÿ°ÿÿ¥ÿ²ÿ£ÿ¬ÿ·ÿ«ÿ¤ÿ¡ÿªÿ´ÿµÿ·ÿ­ÿ¬ÿªÿ­ÿ°ÿ©ÿ·ÿ¤ÿ£ÿ®ÿ­ÿ®ÿ¸ÿªÿ°ÿ²ÿ¶ÿÿÿ©ÿ°ÿ¶ÿ»ÿ¯ÿ­ÿ·ÿ²ÿµÿªÿ©ÿ¡ÿ¦ÿ¢ÿ¦ÿ©ÿ¡ÿ®ÿ±ÿÃÿ¬ÿ¾ÿ¤ÿ¥ÿÿ¤ÿÿ´ÿ°ÿ­ÿªÿ¨ÿ®ÿ«ÿ©ÿÿÿ£ÿ±ÿ¶ÿ³ÿ¬ÿÿ¥ÿ©ÿ§ÿªÿ¥ÿ¤ÿªÿ·ÿÿ¬ÿ¨ÿ²ÿ§ÿ®ÿ¬ÿ¥ÿ§ÿÿ®ÿ­ÿ·ÿ¦ÿÿ¬ÿ·ÿ¬ÿ¦ÿ°ÿ­ÿ§ÿ¬ÿ®ÿ¬ÿ ÿ¤ÿ¦ÿ«ÿÂÿ¸ÿ­ÿÁÿ³ÿºÿÿªÿ¡ÿ ÿÿ£ÿµÿ¥ÿ®ÿ©ÿ­ÿ´ÿ®ÿ¶ÿ®ÿ©ÿ¢ÿ°ÿ»ÿ«ÿ¬ÿ®ÿ¯ÿ´ÿ¬ÿµÿ°ÿ·ÿ®ÿ³ÿ¶ÿ°ÿ®ÿ¶ÿ²ÿ¢ÿ¬ÿ¢ÿ¦ÿ£ÿ¤ÿ¡ÿ©ÿ©ÿ¡ÿÿªÿ²ÿ§ÿ´ÿ¬ÿ§ÿ§ÿªÿ®ÿ©ÿ±ÿ¼ÿ§ÿÿ®ÿ«ÿ¤ÿÿ¤ÿ¸ÿ«ÿ ÿ³ÿ²ÿ®ÿªÿÿ±ÿÀÿÿ°ÿ²ÿ®ÿ´ÿ¢ÿ¬ÿÿÿÿ§ÿ¨ÿªÿ«ÿ¡ÿ£ÿÿ¬ÿ°ÿ¯ÿ¬ÿ¦ÿ¤ÿ¥ÿ³ÿ²ÿ²ÿ«ÿ¶ÿ¹ÿ·ÿªÿ¬ÿ¦ÿÿ§ÿ²ÿ¬ÿÿªÿ©ÿ§ÿÿÿÿ¦ÿ¯ÿ¤ÿ¡ÿ¶ÿ¶ÿ²ÿ¤ÿ«ÿ¬ÿ¤ÿÿÿ­ÿ·ÿ­ÿÿÿ¢ÿ©ÿ¯ÿ©ÿ­ÿ«ÿÿÿÿ©ÿÂÿ¢ÿ·ÿ¦ÿ£ÿ³ÿ®ÿ§ÿ©ÿ©ÿÿÿ¬ÿ°ÿ§ÿ¢ÿ¦ÿ¥ÿ§ÿ¤ÿ§ÿ¢ÿ¦ÿ­ÿ­ÿ°ÿ¨ÿ¢ÿÿ¦ÿ²ÿ§ÿ§ÿ¥ÿ«ÿ°ÿ©ÿ¡ÿ¡ÿ¨ÿ¥ÿ¥ÿ¥ÿ®ÿ¢ÿÿÿ«ÿ±ÿ£ÿ®ÿ°ÿÿÿ±ÿªÿ¨ÿ¹ÿ³ÿ¦ÿ²ÿ¨ÿ©ÿ¸ÿ§ÿ«ÿ£ÿÿÿÿ|ÿkÿÿ¦ÿ§ÿÿ¤ÿ¥ÿÿ§ÿ²ÿ«ÿªÿ²ÿ¯ÿ¡ÿÿªÿ¤ÿÿ£ÿ«ÿÿ¦ÿ©ÿ¬ÿ¥ÿ®ÿÿ½ÿºÿ¡ÿ¡ÿªÿÿ£ÿ¹ÿÿÿÿÿÿ£ÿÿ£ÿ±ÿ¯ÿ¦ÿ£ÿÿÿÿ±ÿ¸ÿ´ÿ³ÿµÿ·ÿÿÿ§ÿ«ÿ¥ÿ§ÿ°ÿ¬ÿªÿ¯ÿµÿµÿ©ÿ¨ÿ®ÿºÿªÿªÿ«ÿ²ÿ©ÿÿÿ¢ÿ²ÿÿªÿÿÿ¯ÿ¯ÿ£ÿ®ÿÿÿÿ¦ÿºÿ¦ÿ§ÿªÿ©ÿ ÿ«ÿ¯ÿ¬ÿ©ÿ¦ÿ¨ÿ°ÿ®ÿÿÿ­ÿ°ÿ¥ÿ¢ÿ£ÿÿÿ¨ÿ©ÿ¦ÿÿ¨ÿ¬ÿ¥ÿ¢ÿ²ÿ¨ÿ¤ÿ¨ÿ³ÿªÿ¦ÿ ÿÿ¢ÿ¥ÿ¬ÿ¡ÿ²ÿ§ÿÿ¤ÿªÿÿ©ÿ®ÿ©ÿ¡ÿ¤ÿ¤ÿ¡ÿ¢ÿ ÿ©ÿÿ¨ÿ¤ÿÿ®ÿÿ£ÿ£ÿ¤ÿ¢ÿ¨ÿ°ÿ·ÿ·ÿ°ÿ°ÿ²ÿ®ÿ¯ÿ«ÿ¢ÿ¤ÿ¦ÿ ÿ¡ÿ¨ÿ¥ÿ¬ÿªÿ ÿ®ÿ¢ÿ¥ÿ­ÿ«ÿ¨ÿµÿªÿÿ¥ÿ¢ÿ¨ÿ¡ÿ¢ÿªÿµÿ±ÿ¤ÿ«ÿ£ÿ¤ÿ¹ÿºÿ¨ÿ©ÿ®ÿÿ¢ÿ£ÿ¦ÿ¦ÿ£ÿÿ­ÿ«ÿ©ÿ©ÿÿÿÿÿ§ÿ¡ÿ­ÿ±ÿ­ÿ¯ÿ¬ÿ£ÿ£ÿªÿÿ¡ÿ³ÿ³ÿ¬ÿ¯ÿ¬ÿ§ÿÿ¨ÿ­ÿ«ÿ¤ÿ¦ÿ£ÿ¶ÿ§ÿµÿÿÿ¬ÿ­ÿÿ ÿ¬ÿ ÿ§ÿ«ÿ³ÿ£ÿ¥ÿ¢ÿ£ÿ©ÿ¦ÿ£ÿÿÿ¨ÿªÿ ÿÿÿ¤ÿ©ÿ¡ÿÿªÿ¶ÿµÿ«ÿ©ÿ¤ÿ£ÿ­ÿ«ÿ¯ÿ°ÿ¤ÿ¥ÿ¢ÿÿÿ®ÿ§ÿ¦ÿºÿ­ÿ­ÿ£ÿ£ÿÿÿÿ¡ÿµÿ­ÿ­ÿ ÿ¨ÿ±ÿ¤ÿ«ÿ¹ÿ®ÿ¦ÿÿ·ÿÿ¥ÿ±ÿ«ÿ´ÿÿ¡ÿ¯ÿ¬ÿªÿÿ¢ÿ­ÿ¦ÿ¢ÿ¦ÿ«ÿ¨ÿ¢ÿÿ£ÿªÿ¥ÿ¤ÿ¥ÿ¬ÿ£ÿ¥ÿ¥ÿÿ¢ÿªÿ©ÿ§ÿªÿ¢ÿ¢ÿ®ÿ£ÿÿ¤ÿ¶ÿµÿ¤ÿ§ÿ¯ÿ­ÿ°ÿ¬ÿÿÿ¬ÿªÿµÿÿ¯ÿ¯ÿ­ÿ¤ÿ§ÿ¨ÿ¤ÿ«ÿ­ÿ­ÿ¬ÿªÿ©ÿ±ÿ®ÿªÿÿÿ²ÿ·ÿ¤ÿ£ÿÿ§ÿ·ÿ¦ÿÿ ÿ®ÿ­ÿ¡ÿ°ÿ¡ÿÿ¹ÿ¬ÿªÿ¶ÿÿ¶ÿ©ÿÿÿ¥ÿ±ÿ­ÿ¸ÿÿ±ÿªÿ¦ÿÿ¦ÿ¢ÿ£ÿ°ÿ·ÿ°ÿ¦ÿµÿ®ÿ¥ÿ©ÿ§ÿ£ÿÿªÿ¼ÿ¼ÿ¨ÿÿÿÿªÿÿÿÿÿ¤ÿ­ÿ­ÿ¤ÿ®ÿ¥ÿ¥ÿ´ÿÿÿÿ ÿ¨ÿ²ÿ£ÿ§ÿ«ÿ²ÿ²ÿ«ÿ ÿ±ÿÿ½ÿ¨ÿ»ÿ¯ÿºÿ³ÿ¦ÿ¨ÿ¶ÿ«ÿ¥ÿ¡ÿ¤ÿ¦ÿ¤ÿ¦ÿ¢ÿªÿªÿ£ÿ£ÿÿÿ«ÿ°ÿ­ÿ±ÿ²ÿ£ÿ¨ÿ¬ÿ¨ÿ«ÿ¬ÿ§ÿ©ÿ´ÿµÿ¢ÿ¥ÿµÿ«ÿµÿªÿÿ¶ÿ«ÿ­ÿÿÿ¡ÿµÿÅÿ¯ÿ¦ÿ©ÿ¯ÿ§ÿ«ÿÿ¢ÿ¢ÿ¦ÿ°ÿ¯ÿ¢ÿ¦ÿªÿ¬ÿµÿ·ÿ©ÿÿ¥ÿ©ÿ«ÿ¯ÿ²ÿ®ÿÿÿÿÿ«ÿ£ÿ¶ÿ²ÿ¬ÿ­ÿ®ÿ©ÿ´ÿ¦ÿ·ÿÿ£ÿ´ÿ£ÿ¯ÿ¶ÿÿ£ÿ¥ÿ±ÿ´ÿ®ÿµÿ¬ÿ©ÿ­ÿµÿ´ÿ®ÿ¸ÿÅÿ¸ÿ§ÿ¦ÿÿ¬ÿ¹ÿ¯ÿªÿ¤ÿÿ¦ÿ¶ÿ°ÿ±ÿ¤ÿ§ÿ¯ÿÿ¥ÿ¨ÿÿ±ÿ¥ÿ¨ÿ¯ÿ ÿ´ÿ¬ÿ²ÿ©ÿ§ÿ«ÿÿ¥ÿ°ÿ®ÿ¬ÿ¨ÿ¦ÿ²ÿ³ÿ«ÿ±ÿ´ÿ°ÿ©ÿÿ¤ÿ³ÿµÿ´ÿ´ÿ¢ÿ ÿ¯ÿµÿÿ¼ÿ¡ÿ±ÿªÿ¦ÿ»ÿÿÿ­ÿ¢ÿÿ?ÿÿKÿÿÿÿ±ÿ·ÿ±ÿ¬ÿ®ÿ¶ÿ´ÿ¥ÿ¥ÿ³ÿ­ÿ°ÿÀÿ´ÿ¯ÿ±ÿ¶ÿ¸ÿ°ÿ§ÿ­ÿ§ÿ©ÿ©ÿ¦ÿ¶ÿ±ÿºÿ§ÿ®ÿ´ÿ¤ÿ§ÿ°ÿ«ÿ­ÿªÿÿ£ÿÿhÿ-ÿ=ÿÿ¥ÿ£ÿ«ÿ²ÿ¶ÿ§ÿÿ©ÿ¢ÿ«ÿ¹ÿ­ÿ¦ÿ¯ÿ¡ÿÿ«ÿÿÿ³ÿ©ÿ¬ÿ´ÿ©ÿ£ÿ¢ÿÿ¨ÿ¯ÿ¤ÿªÿ´ÿ³ÿ¨ÿ ÿ¨ÿ¬ÿ¨ÿ¥ÿÿ¡ÿ©ÿ¤ÿ°ÿ¤ÿ®ÿ±ÿÿ­ÿªÿ¨ÿÿ­ÿ§ÿªÿ®ÿ©ÿ¦ÿÿ¤ÿ¨ÿ®ÿ°ÿ²ÿ®ÿ¬ÿ´ÿ¶ÿ¾ÿ½ÿ©ÿ¬ÿªÿ¨ÿ±ÿ¨ÿ¤ÿ°ÿ¨ÿ¯ÿ¼ÿÿ¬ÿÿ¬ÿ¨ÿ½ÿ«ÿ¨ÿ®ÿ¨ÿÀÿ¯ÿ¯ÿ½ÿ¶ÿ£ÿªÿ°ÿ¦ÿ¥ÿ¤ÿ¨ÿ¶ÿ¶ÿ¶ÿ¬ÿ§ÿ¸ÿºÿ²ÿ®ÿ¾ÿ±ÿªÿÿ°ÿ²ÿ³ÿ¸ÿ®ÿ¥ÿ§ÿ¬ÿ´ÿ¼ÿ¨ÿÿÿÿ ÿ­ÿ¥ÿ¡ÿÿÿ£ÿ¨ÿ¸ÿ¹ÿÿ¨ÿ¯ÿ®ÿÿ­ÿªÿ¶ÿ­ÿ³ÿ«ÿÿ ÿ¬ÿ®ÿ¤ÿ­ÿ´ÿ±ÿ´ÿ²ÿ¯ÿ­ÿ¯ÿÃÿ¸ÿ±ÿ§ÿµÿ¢ÿ²ÿ«ÿ¯ÿ³ÿ©ÿ±ÿÿ©ÿÿÿ¤ÿ®ÿ¤ÿ¥ÿ°ÿ«ÿ¦ÿ¤ÿ§ÿ»ÿ½ÿ©ÿ±ÿ±ÿ£ÿ±ÿ¯ÿÿ¨ÿÿÿ¡ÿÿÿÿ­ÿÿÿ¢ÿÿÿ¦ÿ¬ÿ¡ÿ£ÿ§ÿÿÿÿÿÿÿÿÿÿÿÿÿÿÿÿÿÿÿÿÿÿÿtÿvÿÿÿÿÿÿÿÿÿÿÿÿÿ ÿÿÿÿÿÿÿÿÿÿÿÿÿ¦ÿÿÿÿÿ¡ÿ§ÿÿÿÿÿÿ­ÿÿÿÿÿÿÿÿÿÿ¡ÿªÿÿÿÿÿÿÿ ÿ¬ÿÿ¦ÿÿÿÿÿÿÿªÿ­ÿ¢ÿÿ ÿ¼ÿ³ÿ©ÿ®ÿ²ÿÿÿÿ¨ÿ£ÿ¬ÿ£ÿ¦ÿ¥ÿ®ÿ ÿÿ§ÿ­ÿ¯ÿ°ÿ´ÿ¨ÿÿ¤ÿÿ£ÿ©ÿ¥ÿ´ÿ­ÿ§ÿ®ÿ¯ÿ¯ÿ´ÿ­ÿ¨ÿ£ÿ§ÿ«ÿÿÿ¤ÿ³ÿ«ÿ¡ÿ«ÿ¬ÿ±ÿ¢ÿ¥ÿ ÿ¬ÿ³ÿ·ÿµÿªÿ¬ÿ¾ÿÀÿ²ÿ°ÿ¹ÿ·ÿ¢ÿ«ÿ¯ÿ¶ÿÉÿ¢ÿ¦ÿ±ÿ¥ÿ°ÿ¡ÿ§ÿ­ÿ¬ÿ°ÿµÿµÿ®ÿµÿ²ÿÀÿÀÿ¨ÿ¹ÿ²ÿ¯ÿ²ÿ³ÿ©ÿ«ÿ´ÿªÿ¢ÿ«ÿ®ÿ¯ÿ´ÿ¤ÿÿªÿ¡ÿ³ÿ³ÿÿÿªÿªÿ¸ÿ·ÿ¶ÿ¸ÿ³ÿ¬ÿ­ÿ°ÿµÿ·ÿ«ÿ­ÿÿ¢ÿÿ¯ÿ¥ÿ²ÿ¥ÿ®ÿ¾ÿ·ÿ³ÿ§ÿ¤ÿ·ÿÿÿ¤ÿ¨ÿÿ³ÿ³ÿ¶ÿ®ÿ¥ÿ¯ÿ³ÿ£ÿ£ÿ«ÿ±ÿ¹ÿµÿµÿ¯ÿ¼ÿ±ÿÿ¡ÿ©ÿ³ÿ¥ÿÿ¬ÿ¨ÿÿÿÿ§ÿÿÿÿ¾ÿµÿ¯ÿ­ÿ¸ÿ¡ÿ¡ÿÿÿÿÿÿÿ}ÿÿuÿ{ÿiÿvÿUÿmÿiÿÿÿÿÿÿÿÿvÿÿÿÿÿÿÿÿÿÿÿÿÿÿ£ÿ«ÿ®ÿ¨ÿ¤ÿ¥ÿ°ÿ°ÿ¤ÿ§ÿ¬ÿ¦ÿ¦ÿ¨ÿ«ÿ¨ÿ®ÿºÿ¤ÿ¯ÿ¨ÿ½ÿ«ÿ®ÿ°ÿ§ÿ«ÿ¦ÿ«ÿ¬ÿ¨ÿ°ÿ´ÿ°ÿ°ÿ­ÿ¬ÿ±ÿ±ÿµÿ¬ÿÿ§ÿªÿµÿ·ÿ¬ÿ²ÿ®ÿ«ÿÿÿÿ³ÿ°ÿ ÿ¬ÿ¬ÿ­ÿ©ÿ¥ÿ®ÿ«ÿ°ÿ¿ÿÃÿªÿ¯ÿ¡ÿ¬ÿ¹ÿ´ÿ¼ÿ²ÿ£ÿªÿ¦ÿ·ÿµÿ°ÿºÿÿ®ÿ´ÿ¾ÿºÿ²ÿ©ÿ¥ÿ¦ÿ¥ÿ£ÿ£ÿÂÿ»ÿ´ÿ´ÿªÿ£ÿ¬ÿ¥ÿ£ÿ¨ÿÿ¯ÿ®ÿ ÿ¨ÿµÿµÿ¥ÿÿ¢ÿ¯ÿ¬ÿ¡ÿ¡ÿ¬ÿ¼ÿ¬ÿ½ÿ³ÿ§ÿ©ÿ¨ÿ¦ÿ¡ÿ¦ÿ°ÿ°ÿ«ÿ«ÿ­ÿ¸ÿÿ±ÿ¸ÿ²ÿ¢ÿ¨ÿ¨ÿÿOÿlþ8ýCý®þkÿÿÿ³ÿ¨ÿ©ÿ´ÿ°ÿ»ÿ«ÿÿ¡ÿÿÆÿ¿ÿ´ÿµÿ¼ÿ¹ÿ¯ÿ°ÿ¶ÿ³ÿ¯ÿ¦ÿµÿ­ÿ¬ÿ®ÿ¤ÿÿ£ÿ£ÿÿµÿÿ¡ÿÿÿ¨ÿ¯ÿ³ÿ­ÿ¡ÿ¥ÿ²ÿ¶ÿ®ÿÿÿÿÿ¬ÿÿÿ§ÿ±ÿªÿµÿ¨ÿÅÿ¹ÿ¼ÿ©ÿ¦ÿ¥ÿ¬ÿµÿ±ÿ¶ÿ±ÿ ÿ¶ÿ²ÿ«ÿ´ÿ·ÿ±ÿ¥ÿÿÿ·ÿÿ¦ÿ¤ÿÿÿÿÿ§ÿ´ÿ¯ÿ®ÿ¡ÿºÿ®ÿ­ÿ§ÿÿÿÿÿÿ¤ÿ´ÿ©ÿ»ÿ²ÿ¤ÿ¨ÿ¨ÿ¤ÿ ÿÿ°ÿ®ÿÿ¤ÿ ÿ ÿ¢ÿ¡ÿÿ¥ÿ·ÿ ÿÿªÿ¡ÿ«ÿ­ÿ©ÿ´ÿ°ÿÿ­ÿ ÿ»ÿ´ÿ§ÿ¦ÿ¨ÿªÿªÿ¡ÿÿ¢ÿ ÿÿ¦ÿºÿ­ÿ£ÿ§ÿ©ÿ£ÿ¤ÿ¨ÿ¡ÿ¦ÿÿÿlÿéþþîüÊûöúÑüyþÿ?ÿxÿ¨ÿ¶ÿ±ÿºÿ¶ÿ§ÿ«ÿ¨ÿªÿ¬ÿ¨ÿ¨ÿ¬ÿ¨ÿ£ÿ©ÿ´ÿ²ÿ¦ÿ ÿ£ÿ«ÿ³ÿ¯ÿªÿ¥ÿÿ¤ÿÿÿ¢ÿÿÿ¯ÿ¸ÿ«ÿªÿ¡ÿ¨ÿ¯ÿ¨ÿ ÿ¦ÿ¡ÿ¬ÿ¤ÿ³ÿ§ÿ¦ÿ«ÿ¨ÿ£ÿ¤ÿ°ÿÿÿ¨ÿ¥ÿÿÿ¤ÿ³ÿ®ÿ©ÿ¥ÿ¨ÿ¯ÿ­ÿ¨ÿ¥ÿ£ÿ³ÿ·ÿ³ÿ¤ÿ´ÿ¢ÿ§ÿ ÿÿ©ÿ¯ÿ¥ÿ©ÿ­ÿ¡ÿ©ÿµÿ¨ÿ¦ÿ¯ÿ¨ÿ­ÿ«ÿ¯ÿ¯ÿ®ÿ«ÿ¤ÿ¨ÿ³ÿ©ÿ¥ÿ¬ÿ­ÿ¶ÿ³ÿ­ÿ©ÿ¦ÿªÿ¡ÿ£ÿ£ÿ­ÿ¥ÿ¡ÿ£ÿ¡ÿÿÿ ÿÿÿÿoÿ0ÿ0ÿiÿÿÿÿÿ¨ÿªÿÿ¡ÿªÿ­ÿ¬ÿ¤ÿ§ÿ²ÿ¯ÿ¢ÿÿÿ©ÿ­ÿ¡ÿ¡ÿÿ¥ÿ¤ÿ¥ÿ¦ÿ¤ÿ¤ÿ©ÿªÿÿÿ£ÿ®ÿ ÿ£ÿÿ~ÿEÿÿòþÿ1ÿiÿÿ¥ÿ¬ÿ®ÿ¦ÿÿÿÿÿÿ®ÿ³ÿ£ÿ¢ÿ¥ÿÿÿ ÿÿªÿÿÿÿÿÿÿÿ|ÿÿÿ¯ÿÿÿÿÿÿªÿ³ÿ¦ÿÿÿvÿ{ÿÿ©ÿ¤ÿ¤ÿ§ÿ¢ÿ¤ÿ«ÿ§ÿ¢ÿªÿ¢ÿ¥ÿ¢ÿÿÿÿÿÿÿÿzÿqÿvÿÿÿ«ÿ°ÿ¬ÿ©ÿ©ÿ¶ÿªÿ«ÿ¶ÿÂÿ»ÿ©ÿ¤ÿ´ÿÃÿÁÿ±ÿÂÿÂÿ³ÿ¯ÿ«ÿ¨ÿ¤ÿ ÿ¤ÿ®ÿµÿ²ÿ«ÿ«ÿªÿ©ÿ¬ÿ®ÿ°ÿ±ÿªÿ£ÿ²ÿ¥ÿÎÿÀÿ²ÿ³ÿ¨ÿ®ÿ·ÿ·ÿ¹ÿ¸ÿ±ÿ¯ÿ¬ÿ¯ÿ±ÿ­ÿ¯ÿ±ÿ®ÿ±ÿ½ÿÃÿ¶ÿ¬ÿ¥ÿ»ÿ¸ÿ´ÿµÿ¸ÿ©ÿ¦ÿ²ÿ°ÿ¬ÿ¬ÿ­ÿ¯ÿ®ÿ«ÿ³ÿ©ÿ£ÿ­ÿ±ÿ¤ÿ§ÿºÿ°ÿµÿ½ÿªÿÃÿÈÿ²ÿ©ÿ«ÿ­ÿ²ÿ·ÿ¶ÿ·ÿ±ÿ³ÿ¦ÿ¬ÿ¯ÿ¯ÿ¯ÿ°ÿ©ÿ¡ÿªÿ´ÿ´ÿ«ÿ²ÿºÿ»ÿ²ÿ·ÿ´ÿ®ÿ§ÿ£ÿ­ÿ¼ÿ­ÿºÿÃÿ¯ÿ­ÿ§ÿ®ÿ°ÿ¶ÿ¸ÿ²ÿ®ÿ²ÿ¹ÿ´ÿ´ÿ°ÿ¤ÿ·ÿºÿµÿ³ÿ³ÿ²ÿ¶ÿ¹ÿ´ÿ¬ÿÿ«ÿ¯ÿ§ÿ¸ÿ¾ÿ¨ÿ«ÿ«ÿ¥ÿ«ÿ¬ÿ£ÿ¯ÿ­ÿÿÿ¯ÿ²ÿ®ÿ¨ÿ·ÿÃÿµÿ¬ÿ±ÿ±ÿ¸ÿºÿªÿ§ÿ£ÿ¿ÿ°ÿ¨ÿ¨ÿ¹ÿÂÿ³ÿ¨ÿªÿ¦ÿ¯ÿ«ÿÿ¹ÿºÿ³ÿ¤ÿ¦ÿ¤ÿ¨ÿ«ÿ§ÿ§ÿ±ÿ·ÿ¯ÿ§ÿ±ÿ¨ÿ»ÿ¦ÿ­ÿ§ÿ¥ÿ²ÿ¶ÿ²ÿ¼ÿÂÿ®ÿ¢ÿ°ÿ°ÿ°ÿ²ÿºÿÿ°ÿ­ÿ«ÿ½ÿ¶ÿ­ÿ­ÿ¬ÿ²ÿ¹ÿ±ÿ°ÿµÿ¦ÿ¯ÿºÿ¹ÿ¿ÿ¾ÿªÿ¦ÿ¼ÿ¼ÿ²ÿµÿ³ÿ»ÿ®ÿ¯ÿ½ÿ¾ÿµÿÃÿºÿ®ÿ®ÿ¥ÿ¤ÿ©ÿ²ÿ°ÿ¡ÿ ÿ¡ÿºÿ³ÿ´ÿ¬ÿ§ÿ¼ÿ«ÿÿÿ«ÿµÿ°ÿ­ÿ®ÿ©ÿ­ÿ²ÿ©ÿ´ÿ­ÿ³ÿ¡ÿ°ÿ¼ÿ¦ÿÿÿ°ÿ´ÿ¨ÿ¤ÿ­ÿ»ÿ¿ÿÿ¥ÿºÿ¨ÿ£ÿÿ¯ÿ¥ÿ¬ÿ¨ÿ¬ÿªÿ¡ÿ¯ÿ·ÿ¤ÿ¤ÿ­ÿ³ÿªÿªÿÂÿ¤ÿÿ±ÿ³ÿ°ÿ©ÿ¬ÿ¨ÿ¥ÿ¢ÿÿ©ÿºÿ²ÿ­ÿ¦ÿ®ÿ§ÿ§ÿµÿ´ÿ·ÿ¥ÿ¢ÿ¨ÿ­ÿ­ÿ¯ÿ°ÿªÿ¬ÿ´ÿ©ÿ¬ÿ¢ÿÊÿ´ÿÁÿ¼ÿ¤ÿ«ÿ¡ÿ­ÿ±ÿ³ÿ³ÿ®ÿ¬ÿ´ÿ®ÿ¦ÿ¬ÿ ÿÿ¢ÿªÿ«ÿÿÿªÿ¹ÿ ÿ¬ÿ±ÿ§ÿ¢ÿ¦ÿ¨ÿ£ÿ£ÿÿÿ¦ÿ¡ÿÿ¢ÿ¿ÿÿ¤ÿ¬ÿÿÿÿÿ¥ÿÿÿÿÿÿÿÿÿÿÿÿ¯ÿ­ÿÿ¢ÿ¥ÿ½ÿ£ÿÿÿ¦ÿ³ÿ ÿ¤ÿ¦ÿ¥ÿ§ÿÿÿÿ¡ÿ§ÿ­ÿ¢ÿÿ®ÿ£ÿÿ ÿÿÿÿ¡ÿ«ÿ¡ÿ¡ÿ¤ÿ ÿÿÿÿ¡ÿ¨ÿ¨ÿÿÿ£ÿ¨ÿ¨ÿ¹ÿÿÿÿ¬ÿ¥ÿ ÿ­ÿ­ÿÿ¡ÿ«ÿ¨ÿ¡ÿ¥ÿ¨ÿÿ¢ÿÿÿ¬ÿ¯ÿ¡ÿÿ¥ÿÿÿÿ¤ÿªÿ£ÿ¯ÿ©ÿ¥ÿÿÿ§ÿµÿµÿ¯ÿªÿ£ÿ±ÿ½ÿÿ«ÿÿ¯ÿ¯ÿÿÿ¡ÿ­ÿ³ÿ¨ÿ«ÿ·ÿÀÿ¯ÿ­ÿ»ÿ»ÿ²ÿ«ÿ¬ÿ·ÿ¯ÿ§ÿ¬ÿ¸ÿ¸ÿ¨ÿ«ÿ²ÿ¼ÿºÿ¯ÿ¢ÿµÿ©ÿ«ÿ©ÿªÿ£ÿ³ÿ»ÿµÿ¸ÿ¯ÿ°ÿ½ÿ²ÿ¶ÿ°ÿªÿ©ÿ®ÿªÿ¥ÿ©ÿ­ÿ²ÿ´ÿ«ÿ§ÿÿ´ÿ½ÿ¸ÿµÿªÿ©ÿ³ÿ¶ÿµÿ½ÿ¿ÿµÿ°ÿ«ÿ®ÿ±ÿ­ÿ®ÿ¯ÿ¹ÿ§ÿÿ³ÿªÿ¥ÿ¶ÿÁÿ±ÿ¬ÿ¦ÿ¢ÿ°ÿ·ÿ­ÿ ÿÿ¤ÿ«ÿ³ÿ·ÿªÿ°ÿÁÿ³ÿ»ÿ¥ÿ¥ÿ§ÿ­ÿ«ÿªÿ¥ÿ¸ÿ­ÿÿ¦ÿ£ÿ¤ÿ²ÿ±ÿ¬ÿ®ÿ¬ÿ¢ÿªÿ¹ÿ´ÿªÿ­ÿ²ÿ¯ÿ°ÿµÿ¯ÿ§ÿ¦ÿ­ÿ­ÿ¡ÿ­ÿ«ÿ¸ÿ¬ÿ¥ÿ¬ÿ§ÿÿ¬ÿÿÿÃÿ°ÿ«ÿ®ÿ¥ÿ£ÿ¢ÿ¯ÿ·ÿ¬ÿ¢ÿ¢ÿ§ÿ¬ÿ®ÿ¡ÿ£ÿ¯ÿÿ¯ÿ°ÿ¨ÿªÿ£ÿ´ÿ¦ÿ­ÿ©ÿ´ÿªÿ ÿ ÿ«ÿ¨ÿ­ÿÿ ÿ§ÿ¥ÿ¥ÿÿÿ¨ÿªÿ¦ÿ¦ÿ¥ÿÿ£ÿ¥ÿ¦ÿ¥ÿ·ÿ§ÿ´ÿ¤ÿ¤ÿ®ÿ¤ÿ§ÿ¬ÿÿÿ¬ÿ¤ÿ¯ÿ±ÿ¦ÿ¬ÿ°ÿ®ÿ·ÿ·ÿ«ÿ¹ÿ­ÿ¥ÿ¯ÿ´ÿ±ÿ¬ÿ±ÿ­ÿ­ÿ¯ÿ ÿ±ÿ¯ÿ±ÿ°ÿÿ¯ÿ ÿ©ÿÂÿ±ÿ ÿÿ¢ÿÿ°ÿµÿ¨ÿ¡ÿ®ÿ§ÿ©ÿ²ÿ·ÿ­ÿ·ÿ¾ÿ«ÿ¦ÿ´ÿªÿ¨ÿµÿ¨ÿÿ¡ÿ¯ÿ·ÿ¸ÿ³ÿ´ÿ²ÿ£ÿ³ÿ¶ÿ¯ÿ¯ÿ±ÿ¦ÿ¯ÿ¨ÿ¡ÿÿ¨ÿ£ÿ¶ÿÿ¬ÿªÿÿÿ§ÿ«ÿªÿ£ÿ¥ÿ¤ÿ¨ÿ¯ÿ¥ÿ­ÿ²ÿ ÿÿ ÿ«ÿ¨ÿ®ÿ©ÿ³ÿºÿ¼ÿ§ÿ¯ÿ£ÿ£ÿ ÿ«ÿ¢ÿÿ©ÿ«ÿ¡ÿ¨ÿ¢ÿ¥ÿ©ÿ²ÿ¦ÿ©ÿ¶ÿ®ÿ¨ÿ¢ÿÿÿ¬ÿ±ÿÿÿªÿ§ÿ¯ÿ·ÿ©ÿ±ÿµÿ«ÿµÿ­ÿ¤ÿ¥ÿªÿ¸ÿªÿ­ÿ¬ÿªÿ¨ÿ®ÿ¨ÿ©ÿºÿÿ°ÿ¦ÿÿµÿ®ÿÿÿ ÿ¶ÿ§ÿ³ÿÿ¡ÿ£ÿ¨ÿ®ÿ³ÿ¥ÿÿ£ÿ¬ÿ¨ÿ¨ÿÿ¢ÿ±ÿ¨ÿ¤ÿªÿ±ÿ¨ÿÿ¦ÿ¬ÿÿÿÿ«ÿ¯ÿ¤ÿ®ÿ¼ÿ§ÿªÿÿ¤ÿ®ÿ¥ÿ­ÿ©ÿ°ÿ±ÿ£ÿ©ÿÿ¤ÿÿ¢ÿ¢ÿÿÿaÿÿ²ÿ¨ÿÿÿÿ£ÿªÿÿ¢ÿ®ÿ©ÿ°ÿÿÿÿ¡ÿÿÿ ÿÿÿÿ°ÿ¤ÿÿ¥ÿ¬ÿ´ÿºÿ²ÿ§ÿÿÿÿ®ÿÿ±ÿ®ÿÿ¤ÿÿ¯ÿ³ÿ¹ÿ¥ÿ°ÿÿ¢ÿ®ÿ³ÿ¯ÿ¦ÿ¦ÿ°ÿ°ÿ³ÿ²ÿ«ÿ¨ÿÿ¡ÿ¶ÿ©ÿ§ÿ²ÿ¯ÿ«ÿ§ÿ®ÿ¸ÿºÿ­ÿ¥ÿ¯ÿ¬ÿ¥ÿ¦ÿ¨ÿÿ¤ÿÿªÿÿ£ÿ²ÿ©ÿ§ÿ±ÿ¡ÿÿ¦ÿ§ÿ«ÿªÿ¯ÿ°ÿÿ ÿ¦ÿ«ÿ±ÿ¦ÿªÿ«ÿ£ÿ®ÿ¡ÿ¢ÿ©ÿ°ÿ§ÿ§ÿ®ÿÿÿ¤ÿ©ÿ¨ÿÿ¢ÿ¦ÿªÿ¢ÿ´ÿ®ÿ¦ÿ®ÿ¯ÿ¢ÿÿ¤ÿªÿ¡ÿ´ÿ¬ÿ«ÿ³ÿ¡ÿ¡ÿ®ÿ©ÿÿÿ§ÿ´ÿªÿ£ÿ«ÿµÿ¤ÿªÿ¬ÿ«ÿ®ÿÿ³ÿ¨ÿ©ÿ²ÿ¦ÿ¢ÿ¤ÿ¬ÿ®ÿ¨ÿªÿ¶ÿªÿÿ¥ÿªÿ«ÿ­ÿ¬ÿ«ÿ°ÿ±ÿ¢ÿ§ÿ¨ÿ©ÿÿÿÿ¨ÿ¤ÿ¡ÿ±ÿ­ÿ©ÿ¢ÿ¯ÿ¤ÿ¯ÿ¬ÿ¯ÿ£ÿ¦ÿ·ÿÿ·ÿ¤ÿ¦ÿ¿ÿ¸ÿ¤ÿ§ÿ¦ÿ¡ÿÿ«ÿ«ÿ§ÿÿ ÿ¤ÿÿ®ÿ²ÿ§ÿÿÿ£ÿ¤ÿ¤ÿ¡ÿ£ÿ§ÿ¬ÿÿÿ¦ÿ«ÿ¬ÿÿÿÿ¤ÿ­ÿ¤ÿ¨ÿÿÿ£ÿ­ÿµÿ£ÿ¯ÿ£ÿ±ÿ©ÿªÿ¦ÿ¬ÿ©ÿ¢ÿ»ÿ²ÿ£ÿ£ÿ¯ÿµÿ¢ÿªÿÿÿ¤ÿ¬ÿ§ÿÿÿ¯ÿ¯ÿ¨ÿÿÿ¨ÿ¥ÿÿÿ«ÿ¬ÿÿÿ±ÿ³ÿ¥ÿ¥ÿ¬ÿ§ÿ¨ÿ¡ÿÿ£ÿ¢ÿÿ»ÿ©ÿÿ£ÿ¬ÿÿ¨ÿ¥ÿ§ÿ¡ÿ«ÿ¢ÿ¨ÿ±ÿÅÿ¯ÿ¡ÿÂÿ¨ÿ¡ÿ¤ÿÿÿ¡ÿ¨ÿÿ±ÿ¯ÿ«ÿ¯ÿ«ÿµÿ±ÿ¨ÿ¤ÿªÿ±ÿ¨ÿ¥ÿÿ¢ÿ¥ÿÿ§ÿ©ÿ¡ÿÿÿ­ÿ·ÿ«ÿ©ÿ¯ÿ£ÿÿ¨ÿ¤ÿ£ÿ©ÿ«ÿÿ ÿ¨ÿÿµÿ«ÿ®ÿ»ÿ¬ÿ¦ÿ«ÿ¨ÿÿ¤ÿ¬ÿ¦ÿÿ§ÿ±ÿ£ÿ¨ÿ¯ÿ­ÿ§ÿµÿµÿ­ÿ­ÿªÿ§ÿ¬ÿ¨ÿ¯ÿ§ÿ¦ÿ¤ÿÿÿ­ÿ­ÿ¢ÿ¥ÿªÿ°ÿ³ÿªÿ£ÿ¨ÿ°ÿ°ÿ¡ÿ«ÿ©ÿ²ÿ·ÿ°ÿ¤ÿÿ®ÿ³ÿ©ÿ£ÿ¡ÿ¢ÿ§ÿ°ÿ¤ÿÿ®ÿ³ÿªÿÿ©ÿ¯ÿ·ÿ«ÿ®ÿ°ÿ¡ÿ©ÿ­ÿ¨ÿ£ÿÿ¡ÿ«ÿÿ¢ÿ¶ÿºÿ®ÿÿÿÿ¦ÿ ÿ¬ÿ ÿÿÿ£ÿªÿ®ÿ§ÿ¯ÿ¦ÿÿ ÿÿ§ÿ¦ÿ¡ÿ¨ÿÿÿÿ§ÿ§ÿ¯ÿ¤ÿµÿ°ÿ¯ÿÿªÿ¯ÿºÿªÿµÿ©ÿÿªÿÿÿÿÿ®ÿ§ÿ©ÿ¯ÿµÿµÿÿÿÿÿ°ÿµÿ±ÿ¯ÿ°ÿ´ÿ¶ÿ»ÿ©ÿ§ÿ³ÿ·ÿµÿ ÿ©ÿ¡ÿªÿ¶ÿ©ÿÿÃÿ¬ÿ­ÿÿ¥ÿ©ÿ´ÿºÿ¢ÿÿ«ÿ±ÿªÿªÿ¥ÿ§ÿªÿ®ÿ´ÿ®ÿÿ¥ÿµÿ±ÿ¬ÿ¬ÿªÿ¥ÿ§ÿªÿ¤ÿÿ·ÿ²ÿ¦ÿ¦ÿÿ¡ÿ¥ÿ¥ÿ¢ÿ§ÿ¯ÿ±ÿ°ÿ®ÿºÿªÿ³ÿÁÿ´ÿ­ÿ¡ÿ¶ÿ£ÿ¤ÿ»ÿ¥ÿ¤ÿ²ÿ´ÿ®ÿ¤ÿ¢ÿ¬ÿªÿ ÿÿÿ«ÿªÿ²ÿ¢ÿ¢ÿÀÿ´ÿÿ ÿ­ÿ¨ÿ¯ÿ¤ÿ«ÿ­ÿ­ÿºÿ»ÿ¢ÿ«ÿ ÿÿ¾ÿªÿ²ÿ´ÿÿ®ÿ·ÿ°ÿ±ÿ²ÿ±ÿ¢ÿ¨ÿ­ÿ¡ÿ§ÿ©ÿ©ÿ­ÿ¬ÿ©ÿ ÿ¡ÿ®ÿ«ÿ«ÿÿ¦ÿ°ÿªÿ¤ÿ¦ÿ¨ÿ¬ÿ°ÿµÿ¸ÿ¯ÿ­ÿ¹ÿ¡ÿÁÿ°ÿÈÿÃÿ¡ÿaÿÿÿ}ÿ¥ÿ¤ÿÿ²ÿ®ÿ«ÿ²ÿ±ÿ§ÿÿÿÿ±ÿ¯ÿ­ÿºÿ¨ÿ¡ÿ§ÿ­ÿ­ÿ¤ÿ«ÿ¼ÿ­ÿ©ÿÿ¬ÿ¸ÿ°ÿ©ÿ¥ÿ¯ÿ¬ÿ©ÿ³ÿµÿ¯ÿ¬ÿ©ÿ¡ÿ¡ÿ¢ÿÿPÿ6ÿdÿÿÿ§ÿ¶ÿÁÿ®ÿ¯ÿ®ÿ±ÿ®ÿÿ¬ÿ½ÿ­ÿ°ÿ¦ÿ¶ÿ²ÿÿ­ÿ¯ÿÿ§ÿÿÿ°ÿªÿ·ÿµÿ¬ÿ©ÿ¬ÿµÿ©ÿÿÿ±ÿªÿ ÿ¤ÿ¦ÿ£ÿ«ÿ©ÿ¡ÿªÿ·ÿ¯ÿ¬ÿªÿ°ÿÿ·ÿ³ÿ­ÿ©ÿ­ÿ¯ÿ¥ÿ¦ÿ¶ÿ©ÿ«ÿ¶ÿ¬ÿ¯ÿ­ÿ¡ÿ±ÿºÿ­ÿ¡ÿ ÿ®ÿ«ÿ¼ÿ«ÿ ÿ¦ÿ²ÿ­ÿ¼ÿ£ÿ¨ÿ¯ÿÿ©ÿ°ÿ¢ÿ¥ÿ ÿ®ÿ­ÿ¦ÿ¯ÿ¶ÿ¤ÿ¦ÿ¦ÿÿÿÿªÿ³ÿ¬ÿ«ÿ²ÿ¦ÿ³ÿ³ÿ©ÿ§ÿªÿÿ¬ÿÿ¬ÿ³ÿªÿ²ÿ´ÿ­ÿÿ°ÿºÿ°ÿÿÿÿ¢ÿ§ÿÿÿoÿÿÿ­ÿ±ÿ¤ÿ©ÿÿÿ¥ÿ¤ÿ­ÿ±ÿ·ÿ±ÿ²ÿ»ÿ¨ÿ¥ÿ¦ÿ¤ÿ­ÿ¦ÿ¦ÿ­ÿ´ÿºÿ³ÿ´ÿ¼ÿ­ÿµÿ¹ÿ´ÿ¦ÿ ÿ²ÿ¬ÿ¢ÿµÿ ÿ¦ÿ¥ÿ¦ÿ±ÿ¨ÿ¸ÿ¼ÿ­ÿ¹ÿ¶ÿ§ÿ¤ÿ«ÿ«ÿ¤ÿ©ÿ§ÿÿÿÿ£ÿªÿ¤ÿ¬ÿ¸ÿÿ¥ÿÿÿÿ¢ÿ¨ÿ£ÿÿ¦ÿÿÿÿÿÿ¤ÿ¤ÿÿÿÿÿÿÿÿÿ¥ÿÿÿsÿÿÿ~ÿnÿ|ÿ}ÿÿÿÿ|ÿÿÿÿÿ}ÿÿÿ£ÿÿÿÿÿÿÿÿÿÿÿÿÿÿÿÿÿÿÿÿÿÿÿ§ÿÿ£ÿÿÿ ÿÿÿÿ ÿ«ÿÿÿÿÿÿÿÿÿ¥ÿ£ÿÿÿÿÿ¡ÿÿ¢ÿÿÿÿ ÿ¥ÿÿÿÿÿ¨ÿÿÿ±ÿ­ÿµÿ¹ÿ¬ÿ°ÿ¨ÿÿÿÿÿÿ¬ÿ¬ÿªÿ©ÿ°ÿªÿªÿ®ÿ­ÿ­ÿ«ÿ«ÿ´ÿ³ÿ¸ÿ¸ÿ¸ÿªÿ¡ÿ¼ÿ¼ÿ¬ÿ«ÿÃÿ³ÿ¶ÿ©ÿµÿ¶ÿ«ÿ£ÿÿÿÿÿ¥ÿ¡ÿ­ÿ¨ÿ¹ÿ£ÿ¨ÿ¡ÿ­ÿ°ÿ´ÿ©ÿªÿ²ÿ·ÿ¹ÿ·ÿ³ÿ±ÿ«ÿ¡ÿ±ÿ¨ÿ½ÿ«ÿµÿ¯ÿ²ÿÿ¤ÿ ÿ¯ÿ­ÿ±ÿ²ÿ±ÿ±ÿ¥ÿ«ÿ±ÿ´ÿ¾ÿ¬ÿ²ÿ®ÿ²ÿºÿ¯ÿ¡ÿ§ÿ­ÿ¤ÿ¦ÿ¬ÿ­ÿ´ÿ»ÿ³ÿ§ÿÿÿ¯ÿ«ÿ¯ÿºÿ¶ÿ¥ÿ¦ÿ«ÿ£ÿ¨ÿ«ÿ©ÿ¨ÿ«ÿ¹ÿ´ÿ¤ÿ®ÿ¨ÿ§ÿ¶ÿ½ÿÿ¦ÿ±ÿ³ÿ»ÿ·ÿ¯ÿ«ÿ¶ÿ¾ÿ®ÿ¬ÿÿ£ÿ¡ÿºÿ²ÿ±ÿ§ÿ£ÿ±ÿ¹ÿ·ÿ´ÿ²ÿ®ÿªÿ¯ÿ­ÿ©ÿÀÿºÿÿ¢ÿµÿ¸ÿÿ£ÿ¯ÿ¤ÿ¬ÿ¬ÿ¢ÿÿÿµÿ©ÿÿÁÿ¾ÿ¨ÿ¦ÿÿÿuÿÿÿÿÿÿÿwÿxÿmÿRÿeÿaÿbÿeÿqÿÿÿÿÿÿÿÿÿÿÿÿÿÿÿÿÿÿÿÿ ÿ£ÿ¥ÿ´ÿ°ÿÿÿ±ÿªÿ¦ÿ´ÿµÿ¥ÿ§ÿ¯ÿ´ÿ¯ÿ¯ÿ´ÿ®ÿ¹ÿ¬ÿªÿ§ÿ«ÿ¤ÿ¯ÿ®ÿ¡ÿ¢ÿ¥ÿ«ÿ³ÿºÿ»ÿ°ÿ¡ÿ¢ÿ°ÿ²ÿ¨ÿ­ÿ¤ÿ¦ÿÿÿ¯ÿ¶ÿ´ÿ¬ÿ¹ÿ²ÿ®ÿ§ÿ ÿÿÿ³ÿ¬ÿ­ÿ­ÿ¦ÿ¬ÿ±ÿ«ÿ¿ÿ¾ÿ«ÿ¸ÿÿÿªÿ¬ÿ±ÿ¦ÿ¥ÿ°ÿ£ÿ¦ÿ±ÿ¼ÿ±ÿÿ±ÿµÿªÿªÿ²ÿ¬ÿ¥ÿ®ÿ®ÿÿ§ÿ³ÿ¬ÿ°ÿ¶ÿ¬ÿ¹ÿ¶ÿ¦ÿÿÿ¤ÿ¬ÿ¶ÿ¦ÿ¨ÿ¤ÿ¤ÿÿ¢ÿ¦ÿ¥ÿ ÿ¥ÿ­ÿ¬ÿ³ÿ¢ÿ¸ÿ¸ÿ¢ÿÿµÿ±ÿ±ÿ²ÿ¨ÿ©ÿ±ÿ¬ÿ´ÿ½ÿ¯ÿ°ÿ­ÿµÿ®ÿ¨ÿÿhÿÒþíý ýÃþ`ÿÿÿ£ÿ²ÿ¦ÿ¡ÿ§ÿ­ÿ­ÿ¬ÿÀÿÅÿÿ¥ÿ·ÿ²ÿ¯ÿ±ÿµÿ¹ÿµÿ­ÿ¬ÿ­ÿ±ÿµÿ¯ÿ¥ÿ¢ÿ¤ÿ­ÿ®ÿ©ÿ­ÿ­ÿ¤ÿ²ÿ°ÿ«ÿ«ÿ©ÿ°ÿ§ÿ ÿ¦ÿ«ÿ¶ÿ¨ÿÿ£ÿÿ§ÿ®ÿ¢ÿÿ£ÿªÿ­ÿ²ÿ«ÿ¬ÿ½ÿµÿ»ÿ±ÿ±ÿ¸ÿ±ÿ¥ÿ¦ÿÿÿ­ÿ¯ÿ©ÿ¬ÿªÿ­ÿ¦ÿÿ ÿ¡ÿ­ÿÿ³ÿÿ¦ÿ¬ÿÿ ÿ¯ÿ¨ÿ¨ÿ¦ÿ°ÿ¹ÿ¯ÿ¢ÿÿÿÿÿ£ÿªÿ°ÿÿ°ÿ¬ÿÿÿ¦ÿ©ÿ¥ÿ©ÿ¶ÿ¥ÿ¥ÿÿ ÿ¡ÿ£ÿÿÿ¦ÿ¯ÿÿ¡ÿ¯ÿ¶ÿ ÿ¨ÿªÿ¦ÿ£ÿ¢ÿ¥ÿºÿ¶ÿ¹ÿ¨ÿ²ÿ©ÿ¡ÿÿÿÿ¤ÿÿÿ±ÿ¼ÿµÿ­ÿ´ÿ¾ÿ·ÿ°ÿÀÿ«ÿ£ÿ¢ÿÿüþúýýxüQüý=þÊþ0ÿkÿÿÿ¥ÿ©ÿ®ÿ¤ÿ«ÿ«ÿ¤ÿ©ÿ¦ÿ­ÿ®ÿ¤ÿ¡ÿ­ÿ©ÿ²ÿ·ÿ§ÿÿ ÿ¨ÿ¬ÿ«ÿ·ÿ©ÿ¥ÿ¯ÿ¤ÿ«ÿ¿ÿ¸ÿ ÿ©ÿ³ÿ½ÿ³ÿ¨ÿ¤ÿ«ÿ£ÿÿ¨ÿ¡ÿ®ÿ ÿ¯ÿ¦ÿ²ÿ·ÿ°ÿ¦ÿÿ£ÿ¢ÿÿ¨ÿ¨ÿ¤ÿ©ÿ®ÿ®ÿ»ÿ©ÿ«ÿ©ÿ«ÿ£ÿ¨ÿ²ÿ±ÿ­ÿ°ÿ¯ÿ±ÿ¡ÿ¸ÿµÿ¨ÿ£ÿªÿ±ÿ¡ÿ­ÿ³ÿ¬ÿÿ«ÿ©ÿ¨ÿ·ÿ§ÿ¤ÿ§ÿ±ÿ¸ÿ®ÿµÿ¹ÿ°ÿ°ÿ°ÿ¬ÿ®ÿ¬ÿ½ÿµÿ¦ÿ£ÿ¨ÿ©ÿ®ÿ¹ÿ´ÿ¤ÿ¢ÿ½ÿ½ÿ©ÿ¨ÿÿÿ~ÿÿÿwÿöþþ©þ:ÿzÿÿÿ£ÿ¦ÿ¥ÿ¦ÿ®ÿ±ÿ¤ÿ¦ÿ¤ÿ©ÿ®ÿ£ÿÿÿ¤ÿ«ÿ¤ÿÿ¡ÿ¡ÿ¤ÿªÿ©ÿ¥ÿ¢ÿ«ÿ¶ÿ¥ÿÿªÿ´ÿ¯ÿ¦ÿÿÿjÿ/ÿ
ÿÿ=ÿ`ÿÿÿ°ÿ¶ÿ¢ÿÿÿÿ¦ÿªÿ¡ÿ®ÿ·ÿ¡ÿÿ¨ÿÿÿÿ§ÿÿÿÿ ÿ¦ÿÿÿÿÿÿÿÿÿÿÿÿ©ÿ®ÿ¬ÿÿÿ{ÿ~ÿÿ ÿ¥ÿ¦ÿ£ÿÿÿÿÿ¥ÿ£ÿ¬ÿ£ÿÿÿÿÿÿÿÿÿ¢ÿÿÿÿÿÿ¨ÿ±ÿªÿ¨ÿ®ÿÿ¯ÿºÿ§ÿ¡ÿªÿ±ÿ®ÿÿ¡ÿÁÿµÿ²ÿ½ÿ·ÿ¨ÿªÿ«ÿ¬ÿ´ÿ¯ÿ®ÿ¸ÿªÿ±ÿ¦ÿªÿ¤ÿ¤ÿ«ÿ¶ÿ¾ÿ«ÿÿÿÈÿ»ÿ¬ÿ£ÿ¤ÿ­ÿ´ÿ³ÿ³ÿ¶ÿ½ÿ³ÿ©ÿ­ÿ°ÿºÿ´ÿ±ÿµÿ¸ÿ¶ÿ¬ÿ¼ÿ¸ÿ»ÿÿ¨ÿ§ÿ±ÿ°ÿ§ÿ£ÿ§ÿ®ÿ´ÿ·ÿ²ÿ¹ÿ¶ÿªÿ§ÿ©ÿªÿ®ÿ²ÿ²ÿ­ÿ§ÿ±ÿ§ÿ®ÿ¯ÿ§ÿ°ÿ¼ÿ´ÿ¬ÿµÿ»ÿ¸ÿ¹ÿÀÿ¹ÿ±ÿ©ÿ¨ÿ²ÿµÿ®ÿ²ÿ¸ÿ¬ÿ¦ÿ¯ÿ½ÿ¬ÿ¬ÿ¹ÿ¸ÿ¯ÿ®ÿ§ÿ¤ÿ§ÿ£ÿ¥ÿ¶ÿ«ÿ¶ÿÀÿ¯ÿ¯ÿ¶ÿ°ÿ°ÿ³ÿ¶ÿ´ÿ¬ÿ®ÿ¿ÿµÿ«ÿ¤ÿ¥ÿ´ÿ¨ÿ®ÿµÿ«ÿ£ÿ¬ÿ±ÿ©ÿ¬ÿ­ÿ³ÿ±ÿ¯ÿ¼ÿÂÿ®ÿ­ÿ²ÿ³ÿµÿ´ÿ±ÿ²ÿ§ÿÿ¯ÿ·ÿÇÿÂÿ«ÿÁÿ¹ÿ¥ÿ©ÿ®ÿ¬ÿ°ÿ·ÿ°ÿÿ¯ÿ·ÿ³ÿ©ÿ©ÿ¯ÿ¸ÿ°ÿ­ÿ´ÿ©ÿ²ÿµÿÿÉÿÄÿÅÿ ÿ©ÿ¤ÿ ÿÿªÿ´ÿ¦ÿ¦ÿ·ÿªÿ«ÿ£ÿÃÿªÿ±ÿªÿ¡ÿ®ÿ±ÿ®ÿ¸ÿ»ÿ¬ÿ±ÿÀÿ²ÿ²ÿ½ÿ¶ÿ©ÿ»ÿ­ÿªÿ³ÿ£ÿ¡ÿ©ÿ¨ÿºÿÉÿ¸ÿ±ÿºÿ«ÿ¸ÿ»ÿ¶ÿ¹ÿ»ÿ«ÿÿ¥ÿªÿ­ÿ±ÿ¡ÿ¥ÿ©ÿ¥ÿ¯ÿ³ÿÁÿ¥ÿ¾ÿ²ÿ¼ÿ¼ÿ®ÿªÿ«ÿ£ÿÿ¨ÿÿ·ÿ¨ÿ½ÿ¨ÿ ÿªÿ°ÿ¤ÿ²ÿµÿ¯ÿ­ÿ­ÿ±ÿ´ÿÃÿÇÿ§ÿ©ÿºÿ·ÿÄÿ¼ÿ§ÿ­ÿ¶ÿ¬ÿ¨ÿ¥ÿ¡ÿ£ÿ§ÿ³ÿ¶ÿ®ÿÿ½ÿ£ÿ¦ÿÿ¬ÿªÿ«ÿ©ÿ¨ÿ§ÿÿ¦ÿªÿ¡ÿ¬ÿ£ÿ¤ÿ§ÿ¬ÿ¿ÿ¤ÿ¯ÿ»ÿÿÿ¨ÿ®ÿµÿ´ÿ¯ÿ«ÿ­ÿ¹ÿ¸ÿ´ÿ¤ÿ°ÿ¤ÿÿ²ÿªÿ´ÿ¤ÿ¯ÿ¹ÿ±ÿ®ÿ¶ÿµÿ¶ÿ¾ÿ¼ÿÀÿ²ÿ»ÿ²ÿ¯ÿ®ÿ¾ÿ°ÿ¤ÿºÿ½ÿ½ÿµÿ±ÿ®ÿ­ÿ¶ÿ·ÿªÿ®ÿ§ÿÿÿ©ÿ·ÿ£ÿÿ­ÿ®ÿÿ¤ÿ«ÿ¯ÿ±ÿ¥ÿÿ£ÿ¦ÿ©ÿ£ÿÿÿ£ÿÿÿÿÿ¯ÿ¥ÿÿÿ©ÿ¤ÿÿÿÿÿÿÿ¦ÿ­ÿ§ÿ£ÿ¢ÿ­ÿÿÿÿÿÿÿÿÿÿ®ÿÿÿ®ÿ§ÿ®ÿ¯ÿÿÿÿÿÿ¥ÿ¦ÿ¯ÿ¡ÿÿÿ¢ÿ¡ÿÿ¢ÿµÿªÿ¢ÿ¢ÿ¥ÿÿÿ¤ÿªÿÿÿÿ³ÿ¬ÿÿÿÿÿ´ÿÿ®ÿÿÿÿ­ÿªÿ£ÿ©ÿ«ÿÿÿÿÿÿÿÿªÿ¬ÿÿÿ«ÿ ÿÿ¤ÿ ÿ¦ÿ¢ÿ­ÿ¯ÿ¥ÿÿÿ­ÿ¹ÿ°ÿ£ÿ¬ÿ¤ÿ¥ÿ¨ÿÿÿµÿ¨ÿ¯ÿÿ©ÿ¶ÿ³ÿ¾ÿ³ÿ±ÿ³ÿÀÿ²ÿ£ÿ±ÿ·ÿ«ÿ¤ÿªÿ½ÿ³ÿ«ÿ¨ÿ¼ÿºÿ¤ÿ¤ÿºÿ·ÿ´ÿ«ÿ­ÿ½ÿ³ÿ²ÿ¬ÿ©ÿ¬ÿ­ÿ±ÿ©ÿ£ÿ§ÿ¬ÿµÿ¯ÿÿÿ£ÿ£ÿ³ÿ·ÿ®ÿºÿ«ÿ»ÿ²ÿ«ÿ¤ÿ¥ÿ°ÿ®ÿ§ÿ­ÿ¢ÿ¥ÿ´ÿµÿ­ÿ³ÿ¼ÿµÿ°ÿ¯ÿ¯ÿ©ÿ¥ÿªÿ¦ÿ¦ÿ±ÿ¤ÿ¤ÿÈÿ¹ÿ·ÿÉÿ¾ÿÿ¦ÿ¶ÿµÿ¸ÿ¸ÿ¶ÿ¼ÿ½ÿ«ÿ«ÿµÿ®ÿ®ÿ«ÿ«ÿ·ÿ½ÿ¸ÿ¢ÿ±ÿ¼ÿ«ÿÿ¨ÿªÿÿªÿ§ÿ¬ÿ¨ÿ¯ÿ£ÿ³ÿµÿ«ÿ²ÿ·ÿÀÿ¾ÿ§ÿ¢ÿ®ÿ¯ÿªÿ¯ÿ¥ÿ¡ÿ±ÿ©ÿ±ÿ¸ÿµÿÂÿ¹ÿºÿ»ÿÿ³ÿ­ÿ¤ÿ±ÿªÿ´ÿ´ÿ·ÿÿÿ¨ÿªÿ¦ÿ¥ÿ±ÿºÿ°ÿ²ÿÃÿ¬ÿ©ÿ®ÿ¤ÿªÿ«ÿµÿ®ÿ·ÿ¶ÿÿ³ÿ©ÿµÿ­ÿªÿ­ÿ¸ÿ±ÿ°ÿ¤ÿ¥ÿ¦ÿ£ÿ¡ÿÿ¦ÿ«ÿ§ÿ¯ÿ¶ÿ¯ÿ¤ÿªÿ°ÿÿ­ÿ¢ÿ£ÿµÿºÿ¢ÿ¾ÿµÿ ÿ§ÿ°ÿ¶ÿ¼ÿ¡ÿÿ®ÿ·ÿ¹ÿ¥ÿÿ¤ÿ¬ÿ¨ÿ¥ÿ©ÿ¯ÿ¬ÿ¯ÿ³ÿ°ÿ·ÿ¯ÿ£ÿ§ÿ¢ÿ±ÿ¨ÿÿ¯ÿÿ£ÿÿ¦ÿ¸ÿ¬ÿ§ÿÿ«ÿ¢ÿ¨ÿ®ÿªÿÿ¡ÿ¥ÿ´ÿµÿ¯ÿ¨ÿ¥ÿ¡ÿªÿ°ÿ©ÿ¤ÿ©ÿ°ÿ©ÿÿÿ ÿÿÿ¡ÿ¬ÿ¼ÿÿ°ÿ²ÿ¨ÿÿÿ«ÿ¿ÿ³ÿ°ÿ¢ÿ½ÿ«ÿ¬ÿ¢ÿ¯ÿ¤ÿÿ¦ÿ¨ÿ¢ÿ¤ÿ¢ÿ£ÿ¢ÿ®ÿ²ÿ£ÿ©ÿ°ÿÿÿÿ£ÿ£ÿ§ÿ¨ÿ¨ÿ­ÿ­ÿ§ÿ­ÿ¨ÿ©ÿÿÿÿ£ÿÿ©ÿ¦ÿÿ¦ÿÿ¬ÿ²ÿ¢ÿ¬ÿ²ÿ¤ÿÿ¤ÿÿÿ¤ÿ¬ÿ¡ÿÿÿÿÿÿ¤ÿ¬ÿ©ÿ¦ÿ¥ÿ«ÿ¡ÿÿÿ£ÿ¥ÿÁÿ¾ÿ¶ÿÌÿÁÿ±ÿ±ÿ«ÿ«ÿÿÿ¡ÿ§ÿ´ÿ¥ÿÿ«ÿ§ÿÿ¡ÿÿ¨ÿÿ«ÿ»ÿ°ÿ­ÿ§ÿ¨ÿ¡ÿÿ ÿÿ¡ÿÿÿ±ÿ±ÿ®ÿªÿ«ÿªÿ©ÿÿÿ¥ÿ¤ÿ©ÿ¡ÿ­ÿ¹ÿ«ÿ³ÿÿ²ÿ®ÿ«ÿ¨ÿ¥ÿ§ÿ¹ÿ ÿÿÿ¤ÿ´ÿ¯ÿ®ÿ¥ÿÿuÿÿ¨ÿ«ÿ¯ÿ¢ÿÿ¢ÿ­ÿ¬ÿ¬ÿ®ÿ°ÿ·ÿ­ÿ ÿÿ«ÿ¬ÿ©ÿ©ÿ ÿ®ÿ³ÿ¨ÿªÿ¶ÿ°ÿ¢ÿ±ÿ¥ÿ°ÿ¸ÿÿÿÿ¤ÿªÿ¡ÿµÿ°ÿ®ÿ¡ÿ¡ÿªÿµÿ·ÿÇÿ¶ÿ§ÿ®ÿ®ÿ°ÿ°ÿ´ÿ¯ÿ¥ÿ«ÿµÿ¨ÿÿ¥ÿ§ÿ«ÿ¬ÿ±ÿ·ÿ°ÿ­ÿ¨ÿ¬ÿ°ÿ¸ÿ±ÿÿ¤ÿ¦ÿ¡ÿ¦ÿ´ÿ¨ÿ¬ÿªÿ¡ÿ¡ÿ¥ÿ«ÿ£ÿÿ³ÿ ÿ¬ÿªÿ³ÿ·ÿ°ÿ¶ÿ²ÿ¤ÿ¶ÿ¬ÿ¦ÿ¦ÿ«ÿ°ÿ®ÿ ÿ§ÿ¨ÿ£ÿ¦ÿ°ÿ­ÿ¬ÿ¯ÿ¡ÿÿ¤ÿ¨ÿ¤ÿ ÿ©ÿ§ÿ©ÿ¡ÿ©ÿ±ÿ¬ÿ¬ÿ¢ÿ¡ÿªÿ§ÿ«ÿ¢ÿ¯ÿ­ÿªÿ²ÿ ÿ¬ÿ²ÿ²ÿ­ÿ£ÿÿ¬ÿ©ÿ¦ÿ¯ÿ¶ÿ­ÿ±ÿÿ¥ÿÿÿ¥ÿ¥ÿ¦ÿ¨ÿ«ÿ¤ÿÿ¥ÿ«ÿ°ÿ¯ÿ±ÿ¢ÿÿ«ÿ¤ÿ¥ÿªÿ ÿÿ©ÿ¯ÿ®ÿ«ÿ¦ÿÿÿ¤ÿ«ÿ¹ÿ¥ÿ¢ÿ«ÿ²ÿ¢ÿ®ÿ§ÿÿÿµÿ¢ÿ¬ÿ¥ÿ·ÿÿÿ½ÿ«ÿ£ÿ¯ÿÿ§ÿÿÿÿ³ÿ³ÿ ÿ¢ÿÿ§ÿÿÿªÿ¯ÿ£ÿ¦ÿ¢ÿ­ÿ¶ÿ¥ÿ¤ÿªÿ²ÿµÿ¤ÿ¢ÿ°ÿ®ÿÿÿ¢ÿ©ÿªÿªÿ°ÿ§ÿ£ÿÿÿ¢ÿ·ÿ¢ÿ§ÿ¸ÿ´ÿ«ÿÁÿ ÿ°ÿÿ ÿ¥ÿ­ÿµÿ·ÿ±ÿ¢ÿ ÿÿªÿ£ÿ¬ÿÿ|ÿÿ¥ÿ¦ÿ«ÿ¨ÿ§ÿ©ÿ¥ÿ¦ÿ¨ÿªÿ¦ÿ ÿ ÿ¨ÿ§ÿÿªÿªÿ¡ÿÿÿ¡ÿÿ¡ÿ´ÿºÿ­ÿÿ¡ÿ¦ÿ¤ÿ ÿ«ÿ®ÿ¨ÿ«ÿ£ÿ§ÿªÿ¢ÿµÿÿ¼ÿ«ÿ¯ÿÿ¢ÿ¤ÿ±ÿ¢ÿ±ÿ¸ÿ£ÿ¥ÿ­ÿ¯ÿµÿ´ÿ¨ÿÿ­ÿµÿ°ÿ¥ÿÿ ÿ¨ÿÿÿÿÿ ÿÿÿ±ÿ®ÿªÿ¨ÿ¦ÿ¤ÿ¨ÿ ÿÿÿ¯ÿÿ¤ÿ¢ÿÿ®ÿ¯ÿ¯ÿµÿªÿ¨ÿ®ÿªÿÿ¥ÿ¡ÿ¤ÿÿ¤ÿ®ÿ¨ÿ­ÿ®ÿªÿÿ°ÿÄÿµÿ¯ÿ¤ÿªÿ«ÿ¤ÿ£ÿÿ¨ÿ­ÿ£ÿ©ÿ«ÿ¨ÿ¥ÿ©ÿ¯ÿ®ÿ¬ÿ°ÿµÿ ÿÿªÿ¥ÿ°ÿ¯ÿ¸ÿ­ÿ³ÿÿÿ±ÿ­ÿ«ÿ¨ÿ°ÿ­ÿ°ÿ±ÿ¨ÿ ÿ·ÿ¬ÿ¦ÿ ÿ­ÿ¦ÿµÿ¬ÿ±ÿ©ÿ¤ÿ³ÿ²ÿ¤ÿ¤ÿ¢ÿÿ«ÿ³ÿ¦ÿ®ÿ©ÿ©ÿ®ÿÿÿªÿ§ÿ§ÿ¨ÿ ÿ¬ÿªÿ ÿ¥ÿ¥ÿ§ÿ ÿÿÿ ÿªÿ¥ÿ±ÿ²ÿ²ÿ£ÿ°ÿ«ÿ¶ÿ¬ÿ§ÿ¶ÿ©ÿ²ÿ¨ÿÿ¯ÿ ÿ®ÿ°ÿ ÿªÿ©ÿªÿÿ¦ÿ¥ÿÿ­ÿ¬ÿ®ÿÿÿ¥ÿ§ÿ³ÿ«ÿ ÿªÿ±ÿ«ÿµÿºÿ»ÿ´ÿ·ÿ­ÿ¯ÿªÿÿÿ¢ÿÿ¥ÿ­ÿ¡ÿ¯ÿ¬ÿ¬ÿ¨ÿ®ÿ±ÿ¥ÿ¶ÿ ÿÿ ÿ²ÿ³ÿ¦ÿ¯ÿ²ÿ±ÿ²ÿ¹ÿ±ÿ«ÿ§ÿ¬ÿ·ÿ®ÿ¨ÿ©ÿªÿ²ÿ²ÿ±ÿ¤ÿ¥ÿ¸ÿ«ÿ¦ÿ´ÿ«ÿ´ÿ´ÿ³ÿ³ÿ£ÿ¿ÿÉÿ£ÿµÿ¨ÿ¨ÿ¿ÿ«ÿ¸ÿ¶ÿºÿ²ÿªÿÿ¡ÿ¤ÿ«ÿªÿ¯ÿµÿ±ÿ¬ÿ©ÿ§ÿ«ÿ³ÿ¹ÿ¹ÿ¹ÿÀÿ¼ÿ¯ÿ°ÿ­ÿ©ÿªÿ¬ÿ¥ÿ´ÿºÿ½ÿÿ¨ÿ¶ÿ¼ÿ©ÿ¢ÿÿ°ÿ¶ÿ¨ÿÿ¨ÿÿ­ÿ»ÿ®ÿ«ÿ¬ÿªÿ°ÿ¬ÿ¦ÿÿ©ÿ¬ÿ©ÿ§ÿ¬ÿ¦ÿÿ¥ÿ©ÿ¯ÿ¸ÿ¤ÿ¥ÿ°ÿ§ÿ­ÿ»ÿ ÿ¢ÿ­ÿ«ÿ·ÿ²ÿ§ÿÿÿ¸ÿ·ÿ®ÿ¨ÿ©ÿFÿÿWÿÿ«ÿÿ®ÿ´ÿ¯ÿ¶ÿ¹ÿ·ÿ­ÿ©ÿ«ÿ¬ÿ¯ÿ¬ÿ·ÿ³ÿÿ¡ÿ´ÿ«ÿÿ¨ÿ©ÿ¶ÿ©ÿ¬ÿ¤ÿ¦ÿ­ÿ¯ÿ£ÿ«ÿ«ÿ«ÿ³ÿºÿ¶ÿ²ÿ«ÿ©ÿªÿ©ÿÿÿiÿ4ÿJÿ{ÿÿ¥ÿ¨ÿÿ¦ÿ·ÿ¹ÿ¬ÿµÿ°ÿ³ÿÿ±ÿ®ÿ¡ÿ°ÿ³ÿ¤ÿ ÿ²ÿ®ÿÃÿ¹ÿ´ÿ³ÿªÿªÿ¦ÿ²ÿ¤ÿÿ¤ÿÿÿÿ¨ÿ¨ÿ¯ÿµÿ«ÿ¡ÿ±ÿ¨ÿ£ÿ¥ÿ°ÿ­ÿ£ÿ ÿ­ÿ«ÿ¬ÿ³ÿ·ÿ©ÿ®ÿ¸ÿ²ÿ°ÿ»ÿ¢ÿ­ÿ°ÿ²ÿ¹ÿ¨ÿ ÿªÿ°ÿ«ÿ¢ÿ­ÿµÿªÿ²ÿ­ÿ¨ÿÁÿ¯ÿÿ­ÿ¡ÿ´ÿÿ®ÿ¥ÿ¹ÿªÿ°ÿÿÿ¶ÿ¨ÿÿÿÿÿÿ¢ÿ¡ÿ¥ÿ¶ÿ²ÿ§ÿ¨ÿ®ÿ¬ÿ­ÿ¯ÿ®ÿ¥ÿ¢ÿ¢ÿ«ÿÿ¨ÿ«ÿÿ¦ÿ°ÿ­ÿ¥ÿ°ÿÿÿÿÿ¡ÿ¨ÿÿÿÿÿÿÿ»ÿ­ÿÿ©ÿ¨ÿ¶ÿ«ÿ¨ÿÿ¹ÿ¤ÿ¼ÿ¾ÿ ÿ¦ÿ¢ÿ¥ÿ®ÿ¯ÿ§ÿ¥ÿ¬ÿ®ÿ°ÿ°ÿ°ÿ­ÿ£ÿ­ÿºÿ¶ÿ¯ÿÿªÿ¶ÿ ÿªÿÿ¦ÿ¦ÿ­ÿ¸ÿ­ÿªÿ®ÿ¬ÿ©ÿ¯ÿ°ÿ¬ÿ«ÿ¬ÿ§ÿ¥ÿÿÿÿ¬ÿ®ÿÿ¡ÿ¦ÿ«ÿ·ÿ§ÿÿÿÿÿÿ«ÿÿÿÿÿÿÿÿÿÿÿÿwÿÿÿÿÿÿÿÿÿxÿÿÿÿzÿÿÿÿÿÿÿÿÿÿÿÿÿÿÿÿ¡ÿÿÿ¡ÿÿÿÿÿÿÿÿÿÿÿÿÿÿÿÿÿÿÿÿÿ³ÿÿ©ÿÿÿ|ÿÿ£ÿÿÿÿÿÿÿÿ ÿÿÿÿÿÿÿÿÿÿÿ¡ÿÿÿÿ©ÿÿÿÿ±ÿ´ÿ¯ÿªÿ¥ÿ²ÿ»ÿ¯ÿ´ÿ¢ÿÿoÿÿÿÿÿ¥ÿ­ÿ§ÿªÿ¥ÿ¥ÿ±ÿ¬ÿ«ÿ©ÿ¥ÿ°ÿ²ÿ¹ÿ°ÿ´ÿ¶ÿµÿ®ÿ¼ÿ²ÿ²ÿ¼ÿ¤ÿ®ÿ¨ÿ°ÿ¹ÿ®ÿÿÿÿÿ¤ÿÿÿ­ÿ­ÿ²ÿ¨ÿ¬ÿ¦ÿ¨ÿµÿ¯ÿ¥ÿ¦ÿ¬ÿ¯ÿ¬ÿ¯ÿ´ÿ±ÿ³ÿ¬ÿ®ÿºÿÃÿ§ÿ©ÿ¥ÿ¤ÿ¨ÿ¨ÿ¡ÿÿ°ÿ¶ÿ¯ÿ¯ÿ¡ÿÿ©ÿ¢ÿ¯ÿ³ÿ­ÿªÿÿ­ÿªÿ©ÿ±ÿ¯ÿ¨ÿ¥ÿ¤ÿ©ÿ²ÿ³ÿ¶ÿ³ÿÿ§ÿ£ÿ¥ÿ«ÿ«ÿ¾ÿÿ®ÿªÿÂÿ»ÿªÿ£ÿÿ§ÿ²ÿ²ÿ¯ÿ®ÿ®ÿ°ÿ§ÿ¶ÿ¹ÿÿ£ÿ»ÿ´ÿ³ÿ³ÿ¼ÿµÿ¬ÿ¯ÿ¦ÿ­ÿ«ÿ¾ÿ°ÿ ÿ§ÿ£ÿ¬ÿ¯ÿ¦ÿªÿ¥ÿ ÿ«ÿ§ÿÿ©ÿ¨ÿ¤ÿ¯ÿ±ÿ«ÿ«ÿ¯ÿ°ÿ°ÿ°ÿµÿ±ÿ°ÿ¨ÿÿÿ­ÿ¶ÿ­ÿ´ÿ¬ÿ¶ÿ¼ÿÿÿÿÿÿ¦ÿÿÿÿÿ}ÿÿvÿeÿsÿmÿbÿ{ÿÿÿÿÿÿÿÿÿÿÿnÿÿÿÿÿÿÿÿ¡ÿÿ£ÿ®ÿ®ÿ²ÿ¬ÿ¡ÿ¡ÿ®ÿÿºÿ²ÿ´ÿªÿ®ÿ²ÿ¨ÿ¥ÿ²ÿ½ÿ¶ÿÿÿ¤ÿÿ«ÿµÿ¶ÿ¥ÿ ÿ¢ÿ³ÿ¶ÿ³ÿºÿºÿ­ÿªÿÿ´ÿ³ÿ®ÿ¥ÿªÿ«ÿ¬ÿµÿºÿ°ÿÿÿ¯ÿ¯ÿ¬ÿ¶ÿ¡ÿ£ÿ¯ÿ¼ÿ§ÿ¦ÿ§ÿ¥ÿ­ÿ®ÿªÿ³ÿ³ÿ­ÿ­ÿ´ÿ³ÿ¤ÿ©ÿ¥ÿ«ÿ¨ÿ ÿ«ÿ¦ÿ®ÿ©ÿÿ²ÿ®ÿ®ÿ£ÿ©ÿ¶ÿ°ÿªÿ°ÿ°ÿ¬ÿ´ÿ«ÿ¨ÿÀÿÂÿ¢ÿ¥ÿ¨ÿ¡ÿ£ÿ®ÿµÿ´ÿ¨ÿµÿÿÿÿ«ÿ¹ÿ¥ÿÿ§ÿµÿ¶ÿ¯ÿªÿ¯ÿ¸ÿÀÿ¦ÿÿ­ÿ­ÿ³ÿ¶ÿ¶ÿ²ÿ¨ÿ¨ÿ¬ÿ³ÿ®ÿ³ÿ²ÿµÿ°ÿ«ÿÿKÿÂþzþäþÿÿ¬ÿ«ÿ®ÿ´ÿ²ÿ¦ÿ°ÿ·ÿ«ÿ¬ÿÿÿÿ ÿ¦ÿ£ÿªÿ¯ÿ¯ÿ®ÿ±ÿ±ÿ©ÿ·ÿ³ÿ¯ÿ¥ÿ¢ÿ¬ÿ°ÿ³ÿ¬ÿ¥ÿ¢ÿÿ¢ÿÿÂÿ£ÿ®ÿ ÿªÿªÿ©ÿ³ÿ¶ÿ®ÿ£ÿ©ÿ«ÿ ÿ¢ÿ¬ÿ´ÿ¨ÿ©ÿ²ÿ¨ÿ®ÿ¿ÿ¼ÿ±ÿ¯ÿ¯ÿ©ÿ®ÿ´ÿ²ÿ¯ÿ¯ÿ¤ÿ¶ÿ·ÿ¤ÿ®ÿªÿ¢ÿ§ÿªÿ¬ÿ¬ÿ¥ÿ©ÿÿÿ§ÿ¨ÿÿÿÿ ÿ§ÿ·ÿ®ÿ ÿ¬ÿ®ÿ¤ÿÿÿÿÿ ÿ¨ÿ®ÿ¨ÿ©ÿ«ÿ®ÿ©ÿ°ÿ«ÿÿÿÿÿ¡ÿ¨ÿÿÿÿÿ ÿ¦ÿ¥ÿÿÿ®ÿ§ÿ¬ÿ¼ÿ¨ÿÿÿÿ£ÿ«ÿÿÿÿ¬ÿ ÿÿÿ£ÿ§ÿ£ÿ£ÿ¸ÿ±ÿµÿ³ÿ­ÿ®ÿ´ÿ±ÿ§ÿ¬ÿ¦ÿÿÿlÿþýUýýâýþáþëþlÿÿÿÿÿ¨ÿªÿÿÿ²ÿ¨ÿ¤ÿ¨ÿ¤ÿ§ÿ¯ÿ®ÿ¥ÿ¤ÿ³ÿ¯ÿ¢ÿ¥ÿ®ÿ¯ÿ¨ÿ£ÿªÿ­ÿ§ÿ©ÿÿªÿÂÿÂÿ¯ÿ¨ÿ©ÿ©ÿ²ÿ¤ÿ¥ÿªÿ¦ÿ¤ÿ¦ÿ¨ÿ«ÿ­ÿ¦ÿ£ÿªÿ«ÿ§ÿ­ÿ¸ÿ¢ÿÿ¹ÿ¹ÿ°ÿ³ÿ»ÿ¶ÿ¬ÿ¯ÿ©ÿ¶ÿ¤ÿ¯ÿ­ÿ¬ÿ¬ÿ¯ÿ²ÿÿ¤ÿ¤ÿ¡ÿ·ÿ¯ÿ£ÿªÿ³ÿ­ÿ¦ÿªÿ·ÿ¹ÿ¥ÿ¢ÿ£ÿ£ÿ±ÿ­ÿ¹ÿÿºÿ®ÿ¥ÿ¯ÿ³ÿ©ÿ°ÿ¹ÿ³ÿ®ÿ¥ÿ¹ÿµÿ¥ÿ ÿ£ÿ«ÿ¦ÿÿ«ÿ©ÿ ÿ¦ÿ©ÿÿ¡ÿÿÿÿÿÿrÿïþ"þ½ý@þÿÿÿÿ¡ÿ¥ÿ°ÿ°ÿ¥ÿ¯ÿ¨ÿ²ÿ³ÿ£ÿ¨ÿªÿ¤ÿ ÿ ÿ¦ÿÿªÿÿÿ ÿ¦ÿ©ÿ«ÿ¯ÿ±ÿÿ¦ÿÿ²ÿ±ÿ¨ÿ ÿÿÿdÿ=ÿ ÿDÿZÿÿÿ¯ÿ¸ÿ­ÿÿÿ¤ÿ¾ÿ£ÿÿªÿÿÿÿÿÿÿ§ÿ¡ÿÿÿÿÿ¢ÿÿÿÿÿÿÿÿÿÿÿÿÿ¤ÿ¯ÿÿÿxÿyÿÿ¡ÿ©ÿªÿ¡ÿÿÿÿÿ ÿ¥ÿ©ÿ­ÿ¢ÿÿÿÿÿÿÿÿ¡ÿÿÿ¡ÿ ÿÿ¥ÿ©ÿ¯ÿ¤ÿ£ÿ¦ÿµÿ¦ÿÿÿ¥ÿ¹ÿÌÿ¶ÿ¥ÿÿ®ÿ§ÿ£ÿ¬ÿ¦ÿ¡ÿ©ÿ´ÿ»ÿ±ÿ£ÿ¨ÿ°ÿ·ÿ§ÿ­ÿ®ÿ¨ÿ¦ÿ²ÿÇÿ¡ÿÿ°ÿ©ÿ½ÿ³ÿ¯ÿ¬ÿ©ÿ¥ÿ§ÿ³ÿ±ÿ¾ÿ³ÿµÿªÿ¶ÿ¾ÿÁÿÀÿ¾ÿ¶ÿ¬ÿ­ÿªÿÇÿÃÿ­ÿµÿ®ÿ¤ÿ ÿ©ÿ·ÿ·ÿ´ÿ·ÿ®ÿÄÿ¼ÿ²ÿªÿ©ÿ«ÿµÿ¼ÿ¾ÿÀÿ¼ÿ±ÿ§ÿ§ÿ«ÿ·ÿ®ÿ®ÿ±ÿ®ÿ¯ÿ±ÿ§ÿ¬ÿµÿ¶ÿ·ÿ°ÿ´ÿªÿ©ÿ®ÿ«ÿ®ÿ¶ÿ±ÿ©ÿ³ÿ¹ÿ·ÿ·ÿºÿµÿ³ÿ¦ÿ¤ÿ°ÿ¼ÿ¹ÿ­ÿ¸ÿªÿ¬ÿªÿµÿ¯ÿµÿ¹ÿµÿ¯ÿ½ÿÆÿ¯ÿªÿ ÿ°ÿªÿÇÿÄÿÎÿ¸ÿ¶ÿ±ÿ©ÿ±ÿ»ÿ¹ÿ²ÿµÿµÿ¸ÿ«ÿ«ÿµÿ´ÿ¨ÿ¨ÿ±ÿ¹ÿ¸ÿµÿºÿªÿ³ÿ¸ÿ³ÿÁÿºÿÀÿµÿµÿ·ÿ¸ÿµÿ¥ÿÿ®ÿ°ÿ¶ÿÿ­ÿ¹ÿ½ÿ´ÿ±ÿªÿ¯ÿ®ÿ«ÿ¶ÿªÿ°ÿÿ ÿ¤ÿ ÿ©ÿ«ÿ¨ÿ«ÿ«ÿªÿ¨ÿ­ÿµÿ³ÿ¸ÿ®ÿ¤ÿ§ÿÁÿµÿ»ÿ¶ÿ·ÿ°ÿ©ÿµÿÁÿ±ÿ¤ÿ±ÿ¤ÿ°ÿ¥ÿ¯ÿ¤ÿ°ÿ¥ÿ³ÿ«ÿ«ÿ³ÿ°ÿ¬ÿ«ÿ¯ÿ²ÿ¬ÿ±ÿºÿµÿ°ÿ°ÿ­ÿ¯ÿµÿµÿ©ÿ ÿ¡ÿ­ÿµÿ¡ÿÿ¡ÿ²ÿ«ÿ²ÿ±ÿ¢ÿ«ÿ£ÿ°ÿ®ÿ¥ÿ¬ÿ³ÿ®ÿ§ÿ¨ÿ²ÿ¦ÿ§ÿ³ÿ±ÿÿÿ¯ÿ¤ÿ°ÿ¶ÿ¨ÿ§ÿ«ÿ¥ÿ³ÿºÿ¦ÿ¡ÿ±ÿÿµÿ ÿÿ¡ÿ³ÿ½ÿ¶ÿ¦ÿ¦ÿ°ÿ¬ÿ¤ÿ¯ÿ«ÿ­ÿ©ÿ´ÿ¡ÿÿ¡ÿ¨ÿ´ÿªÿ¨ÿ£ÿÿ«ÿªÿÿÿ´ÿ§ÿµÿ©ÿÿÂÿ¸ÿ¶ÿ°ÿ ÿªÿ§ÿ§ÿ¯ÿ°ÿ±ÿ·ÿ¶ÿ¹ÿ½ÿ»ÿ«ÿªÿ¦ÿ¯ÿ§ÿ¡ÿ®ÿ¤ÿ¯ÿ±ÿ¢ÿ¦ÿ¸ÿ±ÿªÿºÿ»ÿ¾ÿ®ÿ«ÿ²ÿ²ÿ¸ÿ³ÿ³ÿ·ÿ¾ÿ¼ÿÀÿ²ÿ®ÿ¶ÿ°ÿ¬ÿµÿ²ÿ¬ÿ§ÿÿ£ÿ°ÿÀÿ­ÿ¯ÿ¤ÿªÿÿ£ÿ©ÿ¨ÿ°ÿ³ÿ£ÿÿÿÿ­ÿ¥ÿÿ´ÿ¤ÿÿ ÿ§ÿ¡ÿÿ ÿÿ¢ÿ ÿÿÿÿ¤ÿÿÿ ÿ¤ÿ²ÿ¤ÿÿ­ÿ¢ÿ¥ÿªÿÿªÿµÿ¡ÿÿÿÿÿÿªÿ·ÿ·ÿ»ÿªÿ©ÿÿÿÿÿ±ÿªÿÿÿÿ«ÿ¨ÿÿÿªÿªÿÿÿÿÿÿÿ¤ÿÿÿÿ¤ÿ§ÿÿÿÿ¯ÿ£ÿ­ÿ§ÿÿÿÿÿ¤ÿ£ÿ¨ÿªÿ¥ÿ£ÿÿÿÿ£ÿ¢ÿÿ§ÿÿÿ¡ÿ£ÿ©ÿªÿ§ÿ§ÿÿÿ§ÿ¥ÿ­ÿ­ÿ¥ÿ¡ÿ¡ÿ­ÿ°ÿªÿ¥ÿ ÿ¥ÿ³ÿ§ÿÿÿ«ÿ£ÿ­ÿ·ÿ¸ÿ®ÿ¡ÿ§ÿ°ÿ®ÿ§ÿ§ÿ®ÿ¯ÿªÿ¯ÿ·ÿ¶ÿ²ÿµÿ¾ÿÀÿªÿÿ¢ÿ¯ÿÿ§ÿ°ÿ¬ÿ¤ÿªÿ§ÿ ÿ¦ÿ¢ÿÿÿÿ¯ÿ´ÿ¯ÿÂÿ½ÿ±ÿ°ÿ¢ÿ¦ÿ·ÿ®ÿ¢ÿÁÿ²ÿÀÿ¢ÿ«ÿ²ÿ©ÿ¥ÿÿ¤ÿªÿ¬ÿ®ÿ²ÿ®ÿ¯ÿ°ÿ£ÿ§ÿ¬ÿ­ÿ¬ÿ¨ÿ¤ÿ¢ÿÿÅÿ©ÿ¿ÿ®ÿ¨ÿÿ±ÿ¼ÿ»ÿµÿ°ÿ²ÿ¬ÿ´ÿ¹ÿ¬ÿ®ÿ¯ÿ®ÿºÿµÿ®ÿ©ÿ©ÿ«ÿ¹ÿ·ÿ©ÿ¸ÿ±ÿ³ÿÿÿ¨ÿ©ÿµÿºÿµÿ«ÿ¨ÿ¤ÿ¬ÿ²ÿ³ÿ¨ÿ¢ÿ¸ÿ¹ÿÿÿ­ÿ·ÿ³ÿ¸ÿ·ÿ°ÿ·ÿ½ÿ³ÿ ÿÿ´ÿ×ÿ¥ÿ²ÿÿ°ÿÈÿ¨ÿ¤ÿ»ÿ®ÿ¯ÿ¸ÿ«ÿ­ÿ°ÿªÿ¯ÿ®ÿ­ÿ²ÿªÿªÿ¹ÿ¯ÿ¥ÿ¥ÿ«ÿ©ÿ ÿÀÿµÿ¾ÿ®ÿ­ÿÁÿ°ÿ¶ÿ²ÿ³ÿ¼ÿÂÿ°ÿµÿ¯ÿ«ÿ´ÿ¦ÿ¡ÿ«ÿ®ÿ¯ÿ®ÿ¨ÿ¬ÿ´ÿ®ÿ±ÿ¬ÿ³ÿ·ÿÿ¥ÿ®ÿ©ÿ§ÿ®ÿ½ÿÿ°ÿ§ÿªÿ·ÿ§ÿ¤ÿ©ÿ±ÿ³ÿ¥ÿ ÿ¤ÿ¥ÿ¡ÿ ÿ¬ÿ±ÿ®ÿ±ÿ´ÿ²ÿ¶ÿ³ÿ§ÿ§ÿ¢ÿ³ÿ¨ÿ¤ÿ°ÿ§ÿ§ÿ¬ÿ¢ÿªÿ¥ÿ§ÿÿ¦ÿ¤ÿÿ¸ÿ¦ÿ¢ÿÿ²ÿ±ÿÿ©ÿ¨ÿ§ÿ¢ÿ§ÿ­ÿ¯ÿ·ÿ´ÿ¨ÿ¨ÿ¶ÿÀÿ¿ÿ¼ÿ²ÿ¾ÿ¦ÿÃÿ§ÿ²ÿ²ÿ¼ÿ¤ÿÿ±ÿ¨ÿ´ÿ¢ÿ«ÿ½ÿ©ÿ°ÿ«ÿµÿ¤ÿÿ ÿ®ÿ§ÿ¤ÿ©ÿ¬ÿ§ÿ¨ÿ¯ÿ¯ÿ«ÿªÿ¦ÿ ÿ¡ÿ¦ÿ¬ÿ¯ÿ°ÿ©ÿ°ÿ¢ÿ¥ÿ´ÿ¯ÿ¯ÿÿ¡ÿ¢ÿ¡ÿÿ¥ÿªÿ¢ÿªÿ§ÿ¯ÿ´ÿ«ÿ¤ÿ«ÿ±ÿÿ¯ÿµÿÿÿµÿ³ÿ«ÿ«ÿ­ÿ¶ÿ³ÿ©ÿ®ÿ²ÿ±ÿ®ÿ©ÿ ÿ¦ÿ ÿ©ÿ§ÿ®ÿ«ÿªÿ®ÿ¦ÿÿ®ÿ»ÿ ÿµÿ¯ÿ´ÿ¢ÿ°ÿ°ÿ¥ÿ³ÿµÿÿÿÿ­ÿÿ¤ÿ³ÿªÿ¯ÿ®ÿ«ÿ¢ÿÿ£ÿ¨ÿ¦ÿ ÿ§ÿµÿ«ÿ¢ÿ­ÿÁÿ¯ÿ§ÿ ÿÿÿ¨ÿÿ¤ÿ¦ÿ³ÿ§ÿ¦ÿÿ¸ÿÿ¶ÿ­ÿÿÿ©ÿ«ÿÿ¯ÿ¦ÿ´ÿ«ÿ¢ÿÿÿÿÿÿÿ¬ÿ¨ÿÿÿ§ÿ¨ÿ£ÿ£ÿ¡ÿ«ÿ ÿÿ¶ÿ´ÿ¬ÿ¨ÿ®ÿ¶ÿ®ÿ©ÿÁÿ¢ÿ¬ÿ¯ÿ®ÿ­ÿ´ÿ ÿÿ¡ÿ ÿ¬ÿ ÿ¡ÿÿ¢ÿ®ÿ ÿ§ÿ¬ÿ®ÿ«ÿÿ¡ÿÅÿ¶ÿ³ÿÁÿ¬ÿÿÿ®ÿ¯ÿ¥ÿ¤ÿ¨ÿ¡ÿ¢ÿ£ÿ£ÿ«ÿ«ÿ±ÿ­ÿ¥ÿ¤ÿ®ÿ«ÿ§ÿ¯ÿ§ÿ©ÿ¶ÿ¨ÿÿ°ÿ¦ÿÿ¯ÿ¦ÿ ÿ­ÿ¶ÿÿÿÿÿ¯ÿªÿ·ÿ·ÿ°ÿªÿ³ÿ¢ÿ²ÿ©ÿÿ¢ÿ©ÿ«ÿ¨ÿ¢ÿ¡ÿ¦ÿ¢ÿ§ÿªÿ©ÿ°ÿ¦ÿ¡ÿ¬ÿ³ÿ¬ÿ ÿ¦ÿ¯ÿ²ÿ«ÿ£ÿ©ÿ©ÿ§ÿ¨ÿ¤ÿ£ÿ¬ÿ¥ÿ«ÿ©ÿ¢ÿ£ÿÿ¨ÿÿ¬ÿ­ÿ±ÿ´ÿ­ÿÿ®ÿ£ÿ³ÿªÿ ÿ¬ÿ¶ÿÿÿÿ¥ÿ«ÿ¦ÿ§ÿ¨ÿ³ÿµÿ ÿ¨ÿ¬ÿ®ÿ°ÿ®ÿ¥ÿ¥ÿ²ÿ°ÿºÿ¹ÿ©ÿªÿÿ¤ÿ¯ÿ§ÿµÿ©ÿÿ¥ÿ²ÿÂÿ¹ÿ³ÿ¤ÿ«ÿ²ÿ¬ÿªÿ¦ÿ¯ÿÿÿ¢ÿªÿ¦ÿÿÿ¢ÿ¯ÿ¡ÿ¦ÿÿ¡ÿ¸ÿ«ÿ©ÿ ÿ¥ÿ¬ÿÿÿ§ÿ«ÿ©ÿ¹ÿ»ÿ·ÿ¯ÿ£ÿÿ¤ÿ°ÿ®ÿ¤ÿ©ÿµÿµÿªÿ¤ÿ¯ÿ¶ÿ¥ÿÿÿ¨ÿ¤ÿÿ£ÿªÿ¡ÿ¸ÿ²ÿ°ÿÿÿ¨ÿ»ÿ¾ÿ»ÿ¡ÿ¡ÿ¥ÿ±ÿÿ¥ÿ­ÿ¶ÿ ÿ·ÿÿªÿ®ÿÿÿÿÿÿÿªÿ¯ÿ¨ÿ²ÿ³ÿ¦ÿÿ§ÿ¯ÿÿÿµÿ²ÿ¤ÿ ÿ¡ÿ«ÿ©ÿ²ÿ¯ÿ°ÿ¨ÿ¤ÿ´ÿ®ÿ§ÿÿÿ­ÿÿ¢ÿªÿ½ÿ¶ÿÿ°ÿÿ¦ÿÿ­ÿ¬ÿ¡ÿ¢ÿ¦ÿ ÿ·ÿ­ÿÿ¥ÿªÿ¡ÿ«ÿ¡ÿ±ÿ¾ÿµÿ¢ÿ¢ÿÿÿ¹ÿ¼ÿ²ÿ¦ÿ ÿÿÿÿÿÿÿ¡ÿ ÿ«ÿ³ÿ¨ÿ¢ÿ«ÿ®ÿ¨ÿ£ÿ ÿÿÿ ÿ¦ÿ¤ÿ©ÿ´ÿÿ¶ÿ±ÿ®ÿ¥ÿ¯ÿ±ÿÿÿÿ¬ÿ¢ÿ¤ÿ§ÿ¤ÿ«ÿ´ÿ­ÿ¤ÿ©ÿ´ÿ°ÿ©ÿ¤ÿ´ÿ¡ÿÿÿ¡ÿ´ÿµÿ®ÿ¬ÿ­ÿ¬ÿ¤ÿ¦ÿªÿ®ÿ²ÿ®ÿ¯ÿÿÿÿ¬ÿ¶ÿªÿ®ÿ¦ÿ®ÿÿ¬ÿ¨ÿ°ÿ£ÿ­ÿªÿ±ÿ¹ÿ­ÿªÿ¬ÿ·ÿ©ÿ²ÿ¨ÿ®ÿ¬ÿ´ÿ«ÿ¼ÿ¯ÿ±ÿ­ÿ¬ÿÿ¢ÿ¦ÿ«ÿ¬ÿ±ÿ­ÿ¸ÿ³ÿ¥ÿ­ÿ£ÿ¢ÿ­ÿÿÿ¤ÿÿÿªÿ¦ÿ´ÿ«ÿ³ÿ ÿÿ¯ÿ°ÿ£ÿÿ¨ÿ¸ÿ¤ÿÿÿµÿ¢ÿµÿ¨ÿ¥ÿ´ÿÿ³ÿÿÿ«ÿ¾ÿ¹ÿ¢ÿµÿ¨ÿªÿ¼ÿÿ¤ÿ»ÿ©ÿ«ÿ¡ÿÿ ÿ®ÿÿ¨ÿ³ÿ¯ÿ¨ÿ£ÿ¦ÿ©ÿ·ÿÀÿ³ÿ²ÿ¨ÿ­ÿ¨ÿ¦ÿÿ©ÿ¨ÿ³ÿ²ÿ«ÿ³ÿ¤ÿ¼ÿÿµÿ­ÿ¢ÿªÿÿÿ»ÿ¼ÿ°ÿ¨ÿ¯ÿ±ÿ«ÿ¯ÿ¼ÿªÿ°ÿ´ÿ±ÿ³ÿ¦ÿ£ÿ«ÿ­ÿ°ÿ±ÿ¬ÿ§ÿ®ÿ¬ÿ¢ÿÿ¹ÿ®ÿÿ«ÿ­ÿ¼ÿ­ÿ¯ÿÀÿªÿ£ÿ©ÿ°ÿ¥ÿ¯ÿÿÿ®ÿ²ÿ¡ÿÿÿ¥ÿ°ÿ¶ÿ¨ÿ¤ÿ³ÿ¬ÿ£ÿ³ÿ ÿ£ÿ¹ÿ­ÿÿ¢ÿ³ÿ¢ÿ¦ÿ¬ÿ¯ÿ·ÿ§ÿ²ÿ½ÿ¦ÿ¤ÿ¡ÿ¯ÿ¬ÿªÿ£ÿ¡ÿ¤ÿÿ­ÿ­ÿÿ¨ÿ¡ÿ«ÿ©ÿ¬ÿ¤ÿ«ÿ«ÿ§ÿ¢ÿ¬ÿ®ÿ­ÿ±ÿªÿ£ÿªÿÿÿ«ÿ¤ÿÿ¨ÿ¬ÿ©ÿ­ÿ¬ÿ°ÿ·ÿ°ÿÿ¨ÿ¯ÿ±ÿ«ÿÿ¢ÿ§ÿºÿ«ÿ³ÿ³ÿÿ4ÿNÿÿ¶ÿ¦ÿ¢ÿ ÿ§ÿµÿ¸ÿµÿ³ÿ·ÿ¯ÿ«ÿ¬ÿ¬ÿ«ÿ«ÿ´ÿ¡ÿ§ÿ¨ÿ«ÿÉÿ¹ÿ¹ÿ³ÿ³ÿµÿªÿ¤ÿ¦ÿ¹ÿ®ÿ´ÿ¡ÿ³ÿ©ÿ©ÿ¯ÿ§ÿ¦ÿ¢ÿªÿµÿ«ÿÿÿAÿ4ÿ]ÿÿ§ÿ©ÿÿ¢ÿ¨ÿ¤ÿ·ÿ«ÿªÿ¥ÿÿ¦ÿ£ÿ¹ÿÿ¶ÿ±ÿÿ¹ÿÿ·ÿÿÿ¨ÿ±ÿ°ÿ¯ÿªÿ©ÿ°ÿ¾ÿ­ÿ£ÿ°ÿ«ÿ©ÿ¶ÿ¸ÿ·ÿ¶ÿµÿ§ÿ«ÿ¬ÿ¶ÿ±ÿªÿ¦ÿ­ÿ®ÿ¢ÿ·ÿ¸ÿ¬ÿÿ²ÿ°ÿ·ÿ°ÿ¥ÿ¨ÿ¬ÿ¹ÿ¶ÿ¡ÿ§ÿ«ÿ¤ÿ¡ÿ ÿ ÿ¡ÿ°ÿµÿ¬ÿ ÿ¯ÿ¸ÿ®ÿ¥ÿÿ ÿÿ«ÿ³ÿ²ÿ±ÿ£ÿÿÿÿÿÿÿÿÿÿÿ¦ÿ°ÿ¸ÿ²ÿ²ÿ¸ÿ«ÿ²ÿ¶ÿ¹ÿµÿ¦ÿªÿ³ÿ°ÿÿ°ÿ°ÿ¦ÿ£ÿ¢ÿ£ÿ¦ÿ£ÿÿÿÿvÿÿÿÿÿÿ¦ÿÿªÿÂÿ®ÿÿªÿ²ÿ¢ÿ­ÿ´ÿ­ÿÿ¨ÿ¹ÿ°ÿÿ ÿ°ÿ³ÿ®ÿ¬ÿ¤ÿ°ÿ´ÿ­ÿ¬ÿ´ÿ®ÿ ÿ¦ÿ´ÿ¸ÿ¯ÿ³ÿ©ÿ«ÿºÿÿ¯ÿ¥ÿµÿ³ÿ­ÿÁÿ½ÿ¾ÿ¶ÿ¼ÿ­ÿ°ÿÿÿ¬ÿ¹ÿ®ÿ£ÿ¢ÿÿ ÿ©ÿ±ÿÿÿÿ¢ÿ°ÿÿÿÿ ÿÿÿ¢ÿÿÿÿÿÿÿÿÿÿ~ÿ{ÿÿÿÿ¢ÿ¥ÿÿwÿÿÿÿÿÿÿÿÿÿÿÿÿÿÿÿÿÿÿÿÿÿÿÿÿÿÿÿÿÿÿÿÿÿÿÿÿÿÿÿÿÿÿÿÿÿÿÿÿÿÿÿÿ©ÿÿÿ£ÿÿÿÿÿÿÿÿÿÿÿÿ¢ÿÿÿÿÿ§ÿÿÿÿ«ÿÿÿÿ§ÿ¤ÿ­ÿ²ÿªÿ²ÿ²ÿ¦ÿ¥ÿ¥ÿÿaÿÿ¦ÿªÿ­ÿ®ÿ©ÿÿ¬ÿ¦ÿÿ²ÿ¬ÿ¤ÿ¤ÿ ÿ¥ÿ±ÿ¶ÿ¨ÿµÿ¯ÿ³ÿ·ÿªÿªÿ¯ÿ´ÿ­ÿ¬ÿ¨ÿ­ÿ«ÿ§ÿ¥ÿÿ¥ÿ®ÿÿÿÿ¢ÿ³ÿ«ÿ©ÿÿ ÿ¥ÿ³ÿ©ÿ§ÿ¦ÿ¨ÿ·ÿ¬ÿ¥ÿ¯ÿ­ÿ²ÿ¯ÿ¦ÿ«ÿ«ÿ¸ÿ­ÿªÿªÿÿ¨ÿÿ ÿ¥ÿ­ÿµÿ¹ÿ·ÿ¬ÿ¤ÿ¥ÿ§ÿ®ÿ³ÿªÿ¬ÿ£ÿ¢ÿ®ÿ¿ÿ°ÿ®ÿ®ÿ¦ÿ¤ÿ®ÿ²ÿ¯ÿ®ÿ¤ÿ«ÿ¨ÿ­ÿ«ÿ§ÿÿ¡ÿ£ÿ¦ÿ­ÿ°ÿ¯ÿÿ¥ÿÀÿ·ÿ¨ÿ§ÿ¤ÿ¬ÿ´ÿ­ÿÿ²ÿ­ÿ¦ÿ§ÿ©ÿªÿ©ÿ®ÿ¬ÿ¯ÿ³ÿ©ÿ«ÿ³ÿ¦ÿ­ÿÿ²ÿ ÿÿ²ÿ¥ÿ¦ÿÿÿ¤ÿ«ÿ¯ÿ·ÿ®ÿ¥ÿ£ÿ¦ÿ°ÿ±ÿ£ÿÿ«ÿÿ¯ÿ°ÿ¨ÿªÿ¥ÿ¡ÿ¬ÿ¶ÿµÿ«ÿ³ÿÿÿÿ}ÿÿ©ÿ«ÿ¤ÿÿÿÿÿÿÿtÿyÿÿnÿÿÿ¡ÿÿÿÿÿÿÿÿÿÿ}ÿÿnÿÿÿÿÿÿ«ÿÿ¤ÿ°ÿ©ÿ¥ÿ«ÿ²ÿ¬ÿ¢ÿ©ÿ·ÿ²ÿ±ÿ¬ÿ§ÿ¬ÿ¥ÿ¥ÿ¬ÿ¬ÿ¬ÿ°ÿ©ÿÿ¥ÿ¯ÿÂÿ³ÿ©ÿ©ÿ¥ÿ±ÿ¸ÿ¯ÿ°ÿ´ÿ«ÿ±ÿ¢ÿªÿºÿ¼ÿ®ÿ¾ÿ­ÿ³ÿ¯ÿ«ÿ¯ÿ¬ÿ¤ÿ¦ÿµÿ¯ÿ¯ÿ¤ÿ´ÿ¸ÿ·ÿ¨ÿÿ¡ÿ¬ÿ±ÿ®ÿ«ÿ¥ÿªÿ°ÿÿ¹ÿ²ÿªÿ¼ÿ­ÿ«ÿ´ÿ³ÿ¯ÿ¶ÿ¶ÿ°ÿ ÿÿ¹ÿ¥ÿÿ´ÿ¼ÿ¹ÿ¯ÿ©ÿ°ÿ´ÿ´ÿ¨ÿ­ÿÈÿ¾ÿ±ÿÿ ÿ¤ÿ§ÿ§ÿ­ÿ´ÿ©ÿÿ±ÿ¡ÿ¦ÿ¬ÿ¹ÿ²ÿ°ÿ¸ÿ¹ÿ®ÿ©ÿ¶ÿµÿ³ÿ¼ÿµÿ¨ÿ¦ÿÿªÿ±ÿ­ÿ©ÿ¬ÿ³ÿ°ÿµÿ¤ÿ²ÿ©ÿ¦ÿÿÿ¥ÿÿQÿOÿÿÿ­ÿ¶ÿÿ¸ÿ¯ÿ¨ÿÿªÿ³ÿ­ÿ«ÿ¤ÿÿ§ÿºÿ¥ÿ°ÿÿ¨ÿ­ÿ­ÿªÿ¨ÿ®ÿ·ÿ´ÿ«ÿ«ÿ­ÿ¬ÿ¦ÿ§ÿªÿ¨ÿ ÿÿ¨ÿ²ÿªÿ®ÿÿÿªÿ¬ÿ¬ÿ³ÿ³ÿ§ÿ¦ÿ³ÿ¦ÿªÿ¦ÿ­ÿ±ÿªÿ¦ÿ­ÿ´ÿ¨ÿ¬ÿ²ÿ¹ÿ°ÿÿ«ÿ©ÿ®ÿ©ÿÿ©ÿ¸ÿºÿ¬ÿÿªÿ¬ÿ§ÿ°ÿ¸ÿ·ÿ²ÿ¦ÿ¤ÿªÿ¶ÿ£ÿ©ÿ¤ÿÿ¦ÿ¨ÿ£ÿ®ÿ¥ÿ§ÿÿ­ÿ¢ÿ¢ÿ¨ÿ¨ÿ¡ÿ¤ÿ´ÿ³ÿ®ÿªÿ®ÿ ÿ§ÿ¨ÿ³ÿ¸ÿ¦ÿÿ ÿ§ÿªÿ¢ÿ«ÿ®ÿ«ÿ¥ÿ¤ÿ£ÿÿÿ¨ÿ¥ÿ°ÿ©ÿÿÿÿ ÿÿ®ÿ¦ÿÿÿÿÿÿ£ÿ«ÿ°ÿ±ÿ¬ÿ¶ÿ¥ÿ±ÿ©ÿ¤ÿ«ÿªÿ¤ÿ¨ÿ¬ÿ¬ÿÿ³ÿÿåþþþþ¯þ
ÿ5ÿFÿÿÿÿÿ¡ÿ¨ÿ«ÿ¹ÿ³ÿªÿ­ÿ¹ÿ­ÿ ÿ¦ÿ²ÿ«ÿÿ¤ÿ²ÿ¦ÿ¢ÿ±ÿ¼ÿºÿ­ÿ¢ÿ«ÿ½ÿ²ÿ¦ÿÿ¦ÿ³ÿ³ÿ¨ÿ¡ÿÿÿ¢ÿÿÿÿ©ÿ¨ÿ¥ÿ¯ÿ©ÿªÿ¢ÿ¥ÿ¥ÿµÿ·ÿ«ÿ¬ÿ±ÿ¢ÿÂÿ¤ÿ¡ÿÿ¯ÿÁÿµÿªÿ®ÿ³ÿ§ÿ´ÿ±ÿ¥ÿ¡ÿ©ÿ«ÿÿªÿ¤ÿ°ÿ³ÿ±ÿ«ÿ®ÿ¶ÿ©ÿ«ÿÿ©ÿ¬ÿ¡ÿÿ¨ÿ¶ÿ¬ÿ®ÿ©ÿ·ÿªÿ¯ÿ©ÿ®ÿ²ÿ¤ÿ²ÿ­ÿ©ÿ´ÿ¨ÿ¬ÿ©ÿ¦ÿ¬ÿ¨ÿ­ÿÿÿ¥ÿ¥ÿ¥ÿ«ÿ¬ÿ¡ÿÿ£ÿ¨ÿÿÿÿwÿÿ>þgý!ýþRÿÿÿÿ¦ÿ±ÿ²ÿ±ÿªÿªÿ¬ÿ·ÿ­ÿ§ÿ¦ÿ¢ÿÿÿÿ¤ÿ±ÿ¢ÿ¡ÿ¢ÿ¢ÿÿ¥ÿ±ÿ ÿÿ°ÿ¡ÿªÿ©ÿ¦ÿ§ÿ¢ÿÿÿmÿ>ÿGÿTÿrÿÿªÿ«ÿ£ÿ ÿ¢ÿÿ«ÿ¡ÿ¬ÿ ÿÿÿÿÿÿÿ¤ÿ¨ÿ¡ÿÿÿÿ¢ÿÿÿÿzÿÿÿÿÿÿÿÿÿ§ÿ±ÿ ÿÿsÿÿÿ©ÿ¨ÿ¤ÿ£ÿ¤ÿÿÿÿÿ¬ÿ§ÿ¡ÿÿÿÿÿÿÿÿÿÿÿÿ¢ÿ§ÿªÿ³ÿ¬ÿ¹ÿ¦ÿªÿ³ÿÆÿµÿ¨ÿ¯ÿ¹ÿ¯ÿ¦ÿµÿ¦ÿÿªÿ²ÿ®ÿ­ÿ¦ÿ§ÿ´ÿ»ÿ¸ÿ±ÿ¬ÿ¬ÿ¶ÿ±ÿ¬ÿ´ÿµÿ®ÿ¬ÿ¬ÿ¨ÿ³ÿ¡ÿÿªÿ²ÿ«ÿ¯ÿ´ÿ«ÿ¦ÿ®ÿµÿ©ÿ½ÿ»ÿ¼ÿ²ÿ½ÿµÿ½ÿÃÿ¯ÿ§ÿ¬ÿ¤ÿ©ÿÃÿ°ÿ±ÿ¦ÿ¤ÿ­ÿ­ÿ¯ÿ¹ÿ¶ÿ±ÿ¹ÿ¤ÿÁÿ·ÿ­ÿ­ÿ®ÿªÿ²ÿµÿ®ÿÃÿ·ÿ¨ÿ³ÿÀÿ´ÿ®ÿµÿ«ÿ­ÿ¬ÿ§ÿ±ÿ¬ÿÿ¯ÿ­ÿ¨ÿªÿ¸ÿ¸ÿ¯ÿ®ÿ±ÿ²ÿ·ÿ¶ÿ¨ÿ­ÿ£ÿ«ÿ¿ÿÂÿ·ÿ¦ÿ¨ÿ¬ÿ¯ÿµÿ´ÿ¯ÿ¸ÿ·ÿ­ÿ¨ÿ½ÿµÿ¦ÿ°ÿ¾ÿ±ÿªÿ¸ÿ¦ÿ¥ÿ­ÿÿÿ§ÿ²ÿÉÿ³ÿªÿ§ÿÿ¢ÿ©ÿ¬ÿºÿ¹ÿ«ÿµÿ¬ÿ¡ÿ°ÿ±ÿ«ÿ±ÿ±ÿ®ÿ°ÿ®ÿ¸ÿÿÈÿ¿ÿ¦ÿ¸ÿªÿ«ÿ¢ÿ¢ÿ¨ÿµÿ»ÿ¦ÿ£ÿ©ÿ¥ÿ¬ÿ¢ÿ«ÿÀÿºÿ°ÿ­ÿ¯ÿµÿ®ÿ¤ÿ´ÿ±ÿ¢ÿ ÿ§ÿ²ÿ¶ÿ¹ÿ¼ÿ©ÿÿ²ÿ²ÿ¢ÿ­ÿ¿ÿ½ÿ²ÿºÿ¶ÿ«ÿºÿ¶ÿÃÿ´ÿÁÿ¼ÿ³ÿ¼ÿ¼ÿ²ÿ³ÿ¦ÿÿÈÿ·ÿ¬ÿ¸ÿ±ÿµÿ·ÿ­ÿ¨ÿªÿ¥ÿ¨ÿ¶ÿ­ÿ«ÿ¤ÿ¬ÿ»ÿ´ÿ¬ÿ­ÿ«ÿ°ÿµÿ´ÿ¬ÿ¤ÿ®ÿ³ÿÿ¦ÿ­ÿ ÿ¨ÿ²ÿ¬ÿ¯ÿ£ÿ£ÿ·ÿ¾ÿ±ÿ®ÿ­ÿ«ÿ·ÿ«ÿ¡ÿ»ÿÿ©ÿ®ÿ®ÿ¥ÿ¯ÿ¹ÿ³ÿ¯ÿ­ÿ¬ÿ¯ÿ²ÿ·ÿ³ÿ¼ÿ®ÿ­ÿÏÿ£ÿ¾ÿ´ÿ°ÿ«ÿ©ÿ·ÿµÿ«ÿ®ÿ°ÿ¢ÿÿ§ÿ°ÿ¢ÿ±ÿ®ÿ ÿÿ«ÿ²ÿ±ÿ£ÿÿ¢ÿ°ÿ¸ÿ±ÿ¨ÿ¦ÿÿÿ­ÿÿ¢ÿ¸ÿÌÿµÿ¨ÿ§ÿ¬ÿ«ÿ°ÿ²ÿ²ÿ¶ÿ¹ÿ·ÿ²ÿ·ÿ¶ÿ¸ÿ£ÿ©ÿ²ÿµÿ°ÿ¬ÿ»ÿ¶ÿ¯ÿ«ÿ¥ÿ°ÿÀÿ»ÿ³ÿµÿ§ÿ§ÿ¤ÿ¾ÿ­ÿ½ÿ°ÿµÿ²ÿ·ÿ¹ÿ·ÿ¸ÿ´ÿ¶ÿ´ÿ°ÿ¹ÿµÿ­ÿ¢ÿ¥ÿ¦ÿÂÿ ÿ®ÿ¥ÿ­ÿ±ÿÿÿÿ¢ÿ±ÿ¦ÿ«ÿµÿ§ÿÿ©ÿ®ÿ§ÿ¸ÿ´ÿ­ÿÿ¨ÿ¤ÿÿÿÿÿ ÿ¤ÿÿ£ÿ«ÿ¡ÿÿÿÿ´ÿ¥ÿÿ§ÿÿ±ÿ¤ÿ­ÿ¥ÿ³ÿ«ÿ®ÿ§ÿÿ¦ÿ­ÿ«ÿ©ÿ¬ÿ´ÿ¥ÿ£ÿÿÿÿÿÿÿ±ÿÿ¤ÿ¦ÿ¦ÿÿÿÿÿÿÿ¥ÿ¤ÿ¡ÿÿÿÿÿÿ¦ÿÿ«ÿ®ÿ¦ÿ®ÿÿÿ¤ÿÿÿÿÿÿÿÿ ÿÿÿ¤ÿÿÿ§ÿ¤ÿÿ¢ÿÿÿ«ÿ©ÿ£ÿªÿ¤ÿ¯ÿ¨ÿ¥ÿ«ÿ®ÿ°ÿ¦ÿ£ÿ¸ÿ»ÿÿªÿ¿ÿªÿµÿµÿ·ÿ´ÿÿ¦ÿÿ¾ÿ±ÿ¯ÿ°ÿ­ÿ©ÿ«ÿ¯ÿªÿ©ÿ¥ÿ¤ÿ«ÿ¨ÿªÿ¬ÿ²ÿ¶ÿ¾ÿ°ÿ·ÿ°ÿ²ÿ²ÿÿÿ­ÿ¬ÿªÿ£ÿ¤ÿ©ÿ·ÿ³ÿ¢ÿ³ÿ¼ÿ©ÿ¢ÿ°ÿ¼ÿ§ÿ¥ÿ©ÿ¹ÿ£ÿ¦ÿÄÿ´ÿ§ÿ©ÿ¤ÿ¼ÿ­ÿ­ÿ­ÿ©ÿ®ÿ¡ÿÿ«ÿ­ÿ§ÿ¯ÿ´ÿ®ÿ®ÿ¡ÿÿªÿ£ÿ°ÿµÿ¨ÿ²ÿ®ÿÀÿ¯ÿÿÿ¦ÿ¾ÿÊÿ¬ÿÿ¥ÿÄÿ±ÿ°ÿ¬ÿ§ÿ®ÿ¸ÿºÿ´ÿ±ÿ®ÿªÿ©ÿ±ÿ«ÿ¬ÿ¯ÿ¨ÿ·ÿªÿ¬ÿ­ÿ¤ÿ±ÿ¬ÿ³ÿºÿ¯ÿ­ÿ ÿ¨ÿÿÿ«ÿ¤ÿÿ¬ÿ±ÿ§ÿ¥ÿ¥ÿ¨ÿ©ÿªÿ¯ÿ®ÿ¬ÿ±ÿªÿÃÿÉÿ·ÿµÿ«ÿ¢ÿ²ÿªÿ¤ÿÿ¨ÿ­ÿ¢ÿ ÿ¦ÿ¥ÿ¥ÿ«ÿ®ÿ°ÿµÿ±ÿ§ÿ¨ÿ¥ÿ¥ÿ§ÿ§ÿ©ÿ¯ÿ­ÿ¢ÿ²ÿ´ÿ°ÿ­ÿ§ÿ¶ÿ°ÿªÿ¶ÿªÿ°ÿµÿ¶ÿÁÿ¦ÿÿÿ£ÿÿ¢ÿ§ÿ¤ÿ ÿªÿ«ÿ¡ÿ®ÿ°ÿÁÿÿ¦ÿµÿ¨ÿ®ÿ§ÿ§ÿ®ÿ¨ÿ©ÿ¡ÿ±ÿ¨ÿ­ÿÿªÿ­ÿ´ÿ¨ÿ¡ÿ§ÿ±ÿªÿ©ÿ°ÿ±ÿªÿ¯ÿ²ÿ¤ÿ¡ÿ¥ÿ©ÿ¦ÿ¬ÿÿ§ÿ«ÿºÿ­ÿ°ÿ­ÿ»ÿ©ÿ¤ÿÿ¨ÿªÿ¥ÿÿªÿÅÿ£ÿ¨ÿ¡ÿ¦ÿ®ÿ¶ÿ§ÿ«ÿ¬ÿ«ÿ±ÿµÿ·ÿ®ÿ©ÿ­ÿ¶ÿÀÿªÿÿÿ¸ÿ¹ÿ©ÿ®ÿ­ÿ­ÿ«ÿ¢ÿ¨ÿ¤ÿªÿÿªÿ³ÿ«ÿ­ÿ©ÿ¦ÿ¤ÿ¥ÿÿÿÿ©ÿ²ÿªÿ¯ÿ¯ÿ§ÿ¢ÿ¤ÿ¦ÿ©ÿ±ÿ±ÿ©ÿ¨ÿ²ÿµÿ´ÿ´ÿ¯ÿ¤ÿ±ÿ°ÿ®ÿ·ÿ¸ÿ©ÿ¥ÿ§ÿÿ£ÿ¨ÿÿ©ÿªÿ¤ÿ³ÿºÿ¤ÿÿ¤ÿªÿ£ÿ¢ÿ°ÿ¨ÿ«ÿ¬ÿ¡ÿ¨ÿ«ÿ¤ÿªÿªÿ¥ÿ¦ÿ¥ÿ¥ÿ§ÿªÿ¨ÿ¬ÿ¥ÿ£ÿ ÿ­ÿ´ÿªÿ¬ÿ¨ÿ«ÿ¦ÿ²ÿ¬ÿ©ÿºÿ¸ÿ¦ÿ·ÿ«ÿ°ÿ¨ÿ´ÿ ÿ ÿ¥ÿ±ÿÿ¢ÿ¢ÿ©ÿ«ÿ­ÿ­ÿ¦ÿ¥ÿ­ÿ©ÿ§ÿ¯ÿ°ÿ­ÿ§ÿ¨ÿ¯ÿ¹ÿ¶ÿ«ÿ§ÿ£ÿ ÿ¢ÿÿ­ÿ¡ÿ«ÿ¥ÿÿ¥ÿ­ÿ§ÿ­ÿÿ³ÿ£ÿ«ÿ©ÿÿ¤ÿÿ¦ÿ¦ÿ£ÿ¡ÿÿÿÿÿÿÿÿ¡ÿ¨ÿ¶ÿ±ÿ§ÿ¢ÿ¢ÿ ÿÿ¥ÿ ÿ§ÿªÿ¤ÿÿ±ÿªÿ¦ÿ¤ÿÿ ÿ¯ÿÿ°ÿ½ÿ¬ÿÿ´ÿ¦ÿÿ¢ÿ¨ÿ«ÿ ÿ¢ÿÿ¬ÿ´ÿ«ÿÿªÿ¥ÿµÿ±ÿ´ÿ¸ÿªÿÿ¦ÿ¯ÿ«ÿªÿ£ÿ¥ÿªÿ­ÿ®ÿ§ÿ¢ÿ¡ÿ©ÿ¥ÿ¡ÿ©ÿ¨ÿ¨ÿ«ÿ¬ÿ©ÿ®ÿ·ÿ§ÿ£ÿ´ÿªÿÿ®ÿ§ÿ¦ÿ³ÿ³ÿÿ¦ÿÿ¨ÿ¯ÿ«ÿ§ÿ¨ÿ¦ÿ¤ÿ®ÿ¥ÿ¦ÿ¤ÿÿ«ÿ«ÿ§ÿ¥ÿ¦ÿÿ¤ÿ¨ÿ§ÿ«ÿ©ÿ®ÿ¬ÿ£ÿ¨ÿ©ÿ¦ÿ¤ÿ¢ÿ©ÿ´ÿ³ÿ¡ÿ¤ÿ©ÿªÿ­ÿ¨ÿ«ÿÿÿ«ÿ¬ÿÿ¡ÿÿ£ÿÿ¹ÿªÿºÿ¬ÿÿ·ÿ©ÿ ÿ¦ÿÿ¨ÿµÿ±ÿ¥ÿÿ­ÿ³ÿ·ÿ¥ÿ®ÿ§ÿ¥ÿ§ÿ®ÿªÿ£ÿ¹ÿÁÿ¬ÿÿ©ÿ ÿÿ«ÿ¿ÿÂÿ¯ÿ£ÿ¦ÿ§ÿ®ÿ¦ÿ®ÿ¢ÿ¤ÿ¥ÿ­ÿÿ®ÿ¦ÿÿÿ¡ÿ¦ÿÿ¯ÿÿÿµÿÿÿÿÿ¡ÿ·ÿ ÿ¦ÿ¤ÿ£ÿ¦ÿÿÿªÿÿÿ¡ÿÿ«ÿÿÿ±ÿ´ÿ³ÿ´ÿ·ÿ³ÿ©ÿ©ÿ®ÿ®ÿ¤ÿ¤ÿ©ÿ£ÿ¡ÿ¦ÿ¤ÿ¬ÿ§ÿ©ÿ®ÿ¬ÿ¥ÿÿ¡ÿªÿ¤ÿ«ÿ°ÿ²ÿÿ¨ÿ¶ÿ¯ÿ¾ÿ·ÿ³ÿ¾ÿ¬ÿ¤ÿ£ÿÿºÿ¤ÿ¦ÿ ÿÿÿÿ ÿÿpÿzÿÿ³ÿ­ÿªÿ£ÿÿ¢ÿ­ÿ²ÿªÿ¨ÿ±ÿ¸ÿ±ÿÿÿÿ¬ÿÿ©ÿ¹ÿ¬ÿ³ÿ¤ÿÿ¨ÿ°ÿ ÿ®ÿÿÿ°ÿ®ÿ¬ÿÿ¡ÿ¢ÿ ÿÿ¶ÿ©ÿ°ÿªÿ¶ÿ¹ÿÿÿ£ÿ±ÿ«ÿÿÿªÿÿ¥ÿ¼ÿÂÿ ÿ¤ÿ¦ÿÿ­ÿ¬ÿµÿ·ÿ¬ÿÿÿ±ÿµÿ±ÿ«ÿ²ÿ²ÿªÿ­ÿ­ÿ¤ÿ¦ÿ£ÿ¥ÿ¢ÿ ÿªÿÿ¨ÿ¨ÿµÿ©ÿ¬ÿÿ³ÿ¨ÿ¬ÿ©ÿ¥ÿ¦ÿ®ÿÿ´ÿ·ÿÿ£ÿÿ¤ÿ¥ÿ©ÿ­ÿ¢ÿ¥ÿ£ÿ¨ÿ¨ÿ®ÿ¸ÿ¯ÿ§ÿ®ÿµÿ°ÿ©ÿ¥ÿ¡ÿ©ÿ®ÿ£ÿ£ÿ­ÿ±ÿ´ÿ­ÿ°ÿ´ÿ¦ÿÿ­ÿ±ÿ¯ÿ¶ÿ©ÿ¨ÿ§ÿÿ²ÿ©ÿ¥ÿ¨ÿ©ÿ³ÿ§ÿ§ÿ©ÿ©ÿÿ¦ÿ±ÿ¡ÿ°ÿªÿ¸ÿ²ÿ½ÿ³ÿ¬ÿ§ÿ«ÿÿÿ§ÿ³ÿªÿ§ÿ¥ÿ±ÿÀÿ­ÿ¢ÿ§ÿ¦ÿ§ÿÿÿÿ¤ÿÿ³ÿ¸ÿªÿ¤ÿ¬ÿ¨ÿ¢ÿ¦ÿ¨ÿ¶ÿ¤ÿªÿ«ÿ¯ÿ¢ÿ¬ÿÁÿ°ÿÁÿ¥ÿ³ÿ¤ÿÿ±ÿ«ÿ¤ÿ­ÿ¢ÿ²ÿÿ¼ÿºÿ­ÿ¦ÿ¥ÿÿÿ©ÿ¦ÿ¦ÿ¢ÿªÿ¢ÿÿ®ÿ®ÿ¬ÿÿ¦ÿ¬ÿ¦ÿµÿ£ÿÿ«ÿ¦ÿ¬ÿ©ÿ¥ÿ§ÿ¤ÿ´ÿ¸ÿÿ¼ÿ«ÿ©ÿ¬ÿ§ÿÿ¥ÿ§ÿ¤ÿªÿÿ­ÿ±ÿ°ÿ¦ÿÿ©ÿ¢ÿ¨ÿ¸ÿªÿ®ÿ´ÿ¶ÿ²ÿ§ÿ©ÿ«ÿ©ÿ¯ÿ¬ÿ¦ÿ¦ÿÿÿ¡ÿÿ´ÿ®ÿÿÿ«ÿ¬ÿ¯ÿ¤ÿ©ÿ±ÿ¬ÿ³ÿ­ÿÿªÿÿÿ­ÿ¸ÿ¨ÿ¦ÿÿÿÿ£ÿÿÿÿÿ¡ÿ ÿÿ±ÿµÿ¥ÿ±ÿ»ÿ´ÿ»ÿµÿ¨ÿÿÿ·ÿ®ÿ¨ÿ¤ÿ²ÿ¬ÿÿÿÿ¿ÿ§ÿ¶ÿ¤ÿ±ÿ§ÿ¶ÿ¾ÿ®ÿÿ§ÿ§ÿ¬ÿ¬ÿ«ÿ¦ÿÿ¬ÿ®ÿ®ÿ²ÿªÿ©ÿ§ÿ¡ÿ¥ÿ¥ÿ¢ÿÿ£ÿ«ÿ¡ÿ­ÿ«ÿ±ÿ°ÿ­ÿ¥ÿ³ÿ´ÿ®ÿ¹ÿ§ÿ¥ÿ¥ÿ¤ÿµÿÿÿÿ[ÿÿ±ÿ¸ÿ¥ÿÿ­ÿ³ÿ³ÿ´ÿ¨ÿÿ¬ÿ®ÿ©ÿ¯ÿ©ÿ¦ÿ©ÿ£ÿ¥ÿ´ÿ¯ÿ³ÿµÿ±ÿ¶ÿ¸ÿ ÿ«ÿ³ÿ¦ÿªÿ¯ÿ£ÿ¯ÿÿ®ÿ¤ÿµÿ©ÿ ÿ ÿÿ¬ÿ±ÿ±ÿ¬ÿÿNÿ,ÿIÿ~ÿ¨ÿªÿ¥ÿªÿ§ÿ©ÿ®ÿ«ÿ£ÿ§ÿÿ¤ÿ­ÿ¾ÿ°ÿ¸ÿÿ¶ÿ´ÿ·ÿ¾ÿ§ÿ¢ÿ¬ÿ£ÿ±ÿ«ÿ­ÿ¡ÿ²ÿ«ÿ¦ÿ°ÿ¨ÿÿ§ÿ³ÿ­ÿ£ÿªÿ¶ÿ²ÿ©ÿ¯ÿ¸ÿ´ÿ¨ÿ«ÿ±ÿ°ÿ©ÿ¶ÿ¹ÿ³ÿ¡ÿ¥ÿ¯ÿ­ÿ±ÿ¯ÿ§ÿ¬ÿ¬ÿ¨ÿ¬ÿ±ÿ¡ÿÿ¤ÿ¢ÿÿ¢ÿ¨ÿ§ÿ¯ÿ­ÿ¬ÿ¯ÿ¦ÿ¨ÿ«ÿ§ÿÿ¯ÿ«ÿÿÿÿÿ¡ÿ¤ÿ|ÿqÿtÿxÿÿÿÿÿ ÿ¥ÿ´ÿÀÿ³ÿ¥ÿ­ÿ¯ÿ¹ÿ³ÿ¨ÿ©ÿ·ÿ²ÿ©ÿ©ÿªÿ³ÿ©ÿÿ¤ÿÿ¢ÿ¡ÿÿÿÿÿ§ÿ¦ÿªÿ©ÿ­ÿºÿºÿªÿÿÿ¡ÿªÿ¶ÿ´ÿ¼ÿ¬ÿ­ÿÂÿ³ÿ®ÿ®ÿ¡ÿ®ÿ²ÿªÿ¡ÿ ÿ¶ÿ¿ÿÂÿ½ÿ³ÿ¨ÿ¦ÿ±ÿ·ÿ¸ÿ¶ÿ±ÿ¯ÿ¬ÿ¶ÿÿ¹ÿ¢ÿ«ÿ¬ÿ¸ÿ¾ÿ²ÿÿ¥ÿ·ÿ²ÿ­ÿ«ÿ¾ÿ²ÿ¤ÿ§ÿ§ÿ£ÿ¤ÿ³ÿ¡ÿÿ§ÿ­ÿ«ÿ¦ÿ¥ÿÿÿÿ¢ÿÿÿÿÿÿÿÿÿÿÿÿÿÿ|ÿÿÿÿªÿ ÿÿÿÿÿÿ ÿvÿÿ¦ÿÿÿÿÿÿ}ÿÿÿÿÿÿÿÿÿÿ{ÿÿÿÿÿÿÿÿÿÿÿÿÿÿÿ~ÿzÿÿÿÿÿÿÿÿÿÿÿ¦ÿ®ÿ³ÿÿÿÿÿ¤ÿ¤ÿÿÿ¡ÿ ÿÿÿÿÿÿ«ÿÿÿÿÿÿ©ÿÿÿ¥ÿ¥ÿÿ£ÿ®ÿ£ÿ¨ÿ«ÿ±ÿ»ÿ­ÿ­ÿºÿ¬ÿ¢ÿsÿÿ£ÿ¾ÿ·ÿ ÿ¢ÿ¬ÿ£ÿÿÿ®ÿ²ÿ§ÿ§ÿ£ÿ¤ÿµÿ²ÿ§ÿ®ÿ«ÿ½ÿµÿ²ÿ¯ÿ§ÿ²ÿ­ÿ®ÿ®ÿªÿ·ÿ±ÿ«ÿ¨ÿ¨ÿ¬ÿ¤ÿ¨ÿµÿ¤ÿÿµÿ¢ÿªÿ¡ÿ¬ÿ«ÿ¬ÿ©ÿ­ÿ¯ÿµÿ±ÿ¯ÿ­ÿ¨ÿ©ÿ¬ÿ¬ÿ«ÿºÿ»ÿ¯ÿ¥ÿ±ÿ ÿ½ÿªÿ¡ÿ¤ÿ§ÿ®ÿµÿ¤ÿ¢ÿ¯ÿ¦ÿ´ÿªÿ²ÿ¬ÿÉÿ¥ÿ©ÿºÿ´ÿ¯ÿ±ÿ­ÿ«ÿ«ÿ±ÿ²ÿ«ÿªÿ°ÿ¨ÿ®ÿ§ÿ¬ÿÿ³ÿ®ÿ´ÿ£ÿ´ÿÁÿ¨ÿ§ÿ±ÿªÿ«ÿ³ÿ´ÿ´ÿ¬ÿ¸ÿ³ÿ¢ÿºÿ¬ÿ¤ÿÿªÿµÿªÿÿÿ¢ÿ¢ÿÿ¢ÿ¤ÿ£ÿ¯ÿÿ©ÿµÿ«ÿÿµÿ¬ÿ«ÿ£ÿÿ«ÿ¯ÿ ÿÿ«ÿ¬ÿÿ¬ÿ½ÿ¦ÿÿ§ÿÿ¬ÿ­ÿµÿ¸ÿ³ÿµÿ²ÿ©ÿ®ÿ¬ÿ¨ÿ¸ÿµÿ§ÿÿÿªÿ¥ÿ¦ÿ¦ÿ¡ÿÿÿÿÿvÿÿÿÿÿÿ¢ÿÿÿÿÿÿÿÿÿÿÿÿÿÿÿÿÿªÿªÿ¦ÿ«ÿ ÿÿ¤ÿ¥ÿ®ÿ²ÿ©ÿ´ÿ­ÿ¤ÿ´ÿ±ÿ£ÿ§ÿ±ÿ«ÿ£ÿ«ÿ²ÿªÿÿ©ÿ¹ÿ°ÿ¾ÿ¦ÿ§ÿ½ÿ©ÿ£ÿªÿ«ÿ¯ÿ°ÿªÿ°ÿ¯ÿ§ÿ¬ÿ¼ÿ©ÿµÿ­ÿ­ÿ¨ÿ¢ÿ ÿ£ÿªÿ¬ÿ§ÿ¹ÿ²ÿ«ÿªÿªÿÿÿªÿ²ÿ¬ÿ±ÿ´ÿ£ÿ¤ÿ­ÿ³ÿ¢ÿ¬ÿ­ÿ¡ÿ¶ÿµÿ°ÿ¸ÿ´ÿ«ÿ¬ÿ£ÿ¬ÿ¾ÿ¤ÿ¶ÿÇÿ­ÿ²ÿ©ÿ­ÿ±ÿ±ÿ¯ÿªÿ§ÿ¨ÿ©ÿ¹ÿ³ÿµÿ¢ÿ§ÿ¨ÿ¬ÿ«ÿ¯ÿ·ÿ°ÿ£ÿÿËÿ¤ÿµÿ±ÿªÿ»ÿ¼ÿ»ÿ¯ÿ®ÿ»ÿ§ÿ©ÿ±ÿ¹ÿ´ÿ¥ÿ«ÿ²ÿ¬ÿ®ÿ±ÿ²ÿ¶ÿ¾ÿ¼ÿÿ¤ÿªÿ´ÿÿ·ÿ¹ÿ§ÿ§ÿ¯ÿ«ÿ©ÿ®ÿ¦ÿ£ÿ®ÿ¥ÿ§ÿ£ÿ­ÿ²ÿ§ÿÿ©ÿ¯ÿÿ·ÿ«ÿ®ÿ©ÿ¨ÿ»ÿ®ÿ¡ÿªÿ¬ÿ­ÿ¹ÿµÿ¯ÿ©ÿ¥ÿ¢ÿªÿ°ÿ§ÿ¤ÿ­ÿÿ¢ÿ¼ÿÿÿ©ÿ²ÿÂÿ¯ÿ¤ÿ®ÿ®ÿ¯ÿºÿ©ÿ«ÿ­ÿ¥ÿ¤ÿ¦ÿ£ÿ«ÿ­ÿ¢ÿ´ÿÀÿ¸ÿ¹ÿ®ÿ¤ÿªÿªÿ£ÿ¢ÿªÿ±ÿ¥ÿ¦ÿ¥ÿ£ÿ¥ÿ£ÿ²ÿ³ÿ²ÿ´ÿ¯ÿ¬ÿ§ÿ®ÿ«ÿÿ®ÿªÿ¡ÿ¡ÿ±ÿ²ÿÿÿÿ¯ÿ¤ÿºÿ­ÿ§ÿ¤ÿ¨ÿ³ÿ«ÿ©ÿ¹ÿ¯ÿ«ÿ´ÿ£ÿ¨ÿ°ÿ¢ÿÿÿ£ÿ¦ÿÿ¦ÿ­ÿ²ÿ¨ÿ ÿÿÿ¡ÿ¢ÿ©ÿ±ÿÿ¢ÿ¤ÿ§ÿ´ÿºÿ¨ÿ ÿ¯ÿÿÿ¥ÿ¯ÿ®ÿ¨ÿ¯ÿ·ÿªÿ¡ÿÿ°ÿ¬ÿ¢ÿªÿ¨ÿ¨ÿ²ÿ®ÿ¦ÿ¨ÿ³ÿ­ÿÿlÿEÿÿÿþ=ÿsÿÿÿÿÿ¢ÿªÿ­ÿ²ÿµÿ¯ÿ¢ÿ¬ÿ´ÿ¯ÿ¡ÿ­ÿ²ÿ­ÿ®ÿÿ«ÿÿ°ÿªÿ°ÿ¶ÿ­ÿ§ÿ¹ÿ¿ÿ«ÿ«ÿ¨ÿ¸ÿªÿ£ÿ¤ÿ¤ÿªÿÿÿ¥ÿÿÿÿÿ¥ÿ±ÿªÿÿ¡ÿ£ÿ¥ÿ´ÿ¹ÿ®ÿ§ÿ«ÿ¢ÿÿ¥ÿÿÿ°ÿ®ÿªÿ¼ÿ§ÿ«ÿªÿ¨ÿ®ÿ¡ÿÿ¤ÿ²ÿ¹ÿ¹ÿ¨ÿ²ÿ²ÿ±ÿ³ÿ²ÿ±ÿ¨ÿ¹ÿ¤ÿÿ§ÿ¤ÿ¢ÿ¡ÿ ÿ²ÿÿ¹ÿÃÿ°ÿ©ÿ¤ÿ¨ÿ¯ÿ£ÿ±ÿ¦ÿÿ¯ÿ§ÿÿÿ¡ÿ©ÿ£ÿ¢ÿÿÿÿÿ¥ÿ¨ÿ¡ÿ¥ÿ´ÿ£ÿ¦ÿÿÿÿÿAÿþ·ý!ýxýÿsÿÿÿÿÿ¢ÿ­ÿÿ ÿ¦ÿ¯ÿ®ÿ£ÿÿÿÿÿÿªÿ¨ÿ¨ÿÿÿ®ÿ¹ÿ¥ÿÿÿÿ¢ÿÿÿ¥ÿ«ÿ¥ÿÿÿÿÿ^ÿ;ÿAÿ_ÿrÿ~ÿÿ®ÿ£ÿÿÿÿ«ÿ©ÿ¢ÿÿÿÿwÿÿÿ¡ÿ¨ÿÿÿÿÿÿÿÿÿÿvÿÿÿÿÿÿÿÿ­ÿ²ÿ¥ÿÿ}ÿÿ¢ÿ¦ÿ¡ÿ§ÿ£ÿÿÿ¦ÿÿÿÿÿÿ¡ÿÿÿÿÿzÿÿ¦ÿÿ§ÿ£ÿÿ¨ÿ´ÿºÿ²ÿºÿ£ÿ§ÿ¸ÿ¸ÿ¦ÿ»ÿÂÿµÿÁÿ´ÿ­ÿ¤ÿ§ÿªÿ®ÿ³ÿµÿ«ÿ®ÿ»ÿ²ÿºÿ±ÿ§ÿ¯ÿ²ÿ½ÿ¨ÿ¥ÿ´ÿ¹ÿ®ÿ©ÿ¢ÿ±ÿÀÿ®ÿ¥ÿÿ£ÿ²ÿ³ÿ©ÿ©ÿ²ÿ¯ÿ ÿ´ÿ¾ÿ²ÿ³ÿ²ÿ¹ÿ¶ÿ¯ÿ­ÿ¨ÿ¯ÿ»ÿ²ÿ¿ÿ¨ÿ®ÿ£ÿ¦ÿ­ÿ±ÿ´ÿ±ÿªÿ®ÿµÿ¯ÿ±ÿ²ÿ­ÿªÿ­ÿ©ÿ©ÿ¯ÿ±ÿ±ÿ­ÿ¹ÿ·ÿ¬ÿ¬ÿ¢ÿ¯ÿ­ÿ¬ÿ©ÿ¢ÿ´ÿµÿ¡ÿ²ÿ¬ÿ¤ÿ®ÿ­ÿ­ÿ°ÿµÿ²ÿªÿ®ÿ²ÿ£ÿ ÿ£ÿ­ÿ®ÿÃÿÃÿ­ÿ­ÿ¶ÿ­ÿ¨ÿ¬ÿ«ÿ·ÿ¶ÿ³ÿ®ÿ¶ÿµÿ«ÿ¯ÿ´ÿ¨ÿ¢ÿ­ÿ¨ÿ§ÿ¨ÿ²ÿ¤ÿ©ÿ¬ÿ¹ÿ³ÿ¥ÿ¢ÿ¤ÿ¡ÿ¡ÿ®ÿ»ÿ»ÿ¡ÿ®ÿ°ÿ¦ÿ®ÿ·ÿ³ÿ±ÿ³ÿ°ÿ²ÿ±ÿ ÿ¹ÿÿÁÿ±ÿ¥ÿ°ÿ®ÿ·ÿ¶ÿªÿ®ÿ»ÿ¸ÿ¬ÿ¬ÿ£ÿªÿ§ÿ¬ÿºÿ¯ÿ ÿ¡ÿ¨ÿ¦ÿ¨ÿ´ÿ´ÿ©ÿÀÿ§ÿ²ÿÿªÿ½ÿ¹ÿ»ÿ±ÿ´ÿ´ÿªÿ´ÿ½ÿÁÿµÿ·ÿÉÿªÿ±ÿ²ÿ·ÿ­ÿ©ÿ°ÿÀÿ¿ÿ¬ÿ¯ÿ¯ÿÿªÿ ÿÿ½ÿ°ÿ§ÿ·ÿ³ÿ¨ÿ§ÿ§ÿ¦ÿ­ÿ²ÿ®ÿ±ÿ®ÿ¥ÿºÿ²ÿ±ÿµÿ³ÿ¹ÿ¹ÿ³ÿ¹ÿ´ÿªÿÀÿ¬ÿ¨ÿÁÿ¹ÿ¹ÿ½ÿªÿ¨ÿ¯ÿ§ÿªÿµÿ´ÿ±ÿ°ÿ®ÿ·ÿ¥ÿ¢ÿ±ÿ«ÿ©ÿ°ÿªÿ¦ÿªÿ´ÿºÿªÿ§ÿ°ÿµÿ¿ÿ°ÿ¨ÿ©ÿÿÿÏÿ¬ÿºÿ¬ÿ¤ÿ³ÿµÿ±ÿ±ÿ¯ÿªÿ¦ÿÿÿÿ³ÿ¯ÿ£ÿ³ÿ´ÿ¤ÿ«ÿ«ÿ±ÿ¬ÿ·ÿ²ÿ£ÿ¦ÿ¯ÿ°ÿ¡ÿÿºÿ¥ÿ§ÿ¦ÿ­ÿ°ÿ¶ÿªÿ¤ÿ°ÿªÿ¬ÿ³ÿ³ÿ²ÿ±ÿ¸ÿ²ÿ²ÿ­ÿ¦ÿªÿ²ÿ«ÿ«ÿ¬ÿ®ÿ±ÿºÿ±ÿ²ÿµÿ¨ÿ­ÿ³ÿ§ÿ½ÿ£ÿ¤ÿ£ÿµÿ¶ÿ´ÿ°ÿ®ÿªÿ¶ÿ»ÿ¯ÿ¶ÿ·ÿ¯ÿ³ÿ´ÿ·ÿ³ÿ¯ÿ¤ÿÿ°ÿÁÿÿ¨ÿ¬ÿÿÿ£ÿÿ¦ÿ¶ÿ­ÿ¢ÿÿ¦ÿ®ÿÿ¢ÿ¥ÿÿ¯ÿ®ÿÿÿ¢ÿªÿ£ÿÿ¦ÿ¢ÿ£ÿ®ÿªÿ©ÿ±ÿ¡ÿÿÿÿªÿ·ÿÿÿ«ÿÿÿÿÿÿÿ©ÿ¡ÿÿ¢ÿ ÿÿÿÿ¢ÿ¦ÿ¨ÿÿÿÿ ÿÿÿµÿÿÿÿ§ÿ¡ÿ§ÿÿÿÿÿÿÿ¬ÿ¶ÿÿÿÿªÿÿÿÿÿÿÿÿÿ©ÿ¨ÿÿÿÿ ÿÿÿÿÿÿÿÿ¦ÿ©ÿÿ©ÿ¢ÿÿÿ©ÿ±ÿÿ¢ÿ«ÿµÿ°ÿÿ ÿÿ§ÿ½ÿ·ÿÿÿ²ÿ°ÿ¨ÿ¡ÿ¨ÿ¶ÿ°ÿ®ÿ¥ÿ¥ÿ¥ÿ¯ÿ²ÿ¾ÿ¶ÿ«ÿ«ÿ­ÿ´ÿ´ÿ¶ÿ´ÿ¨ÿªÿ¨ÿ¥ÿ¨ÿªÿ¥ÿ«ÿ®ÿ¯ÿ»ÿ¿ÿ±ÿ¦ÿ²ÿ©ÿ§ÿ¢ÿ®ÿ¸ÿ±ÿ¦ÿ¨ÿ®ÿ·ÿ¸ÿ­ÿ¤ÿ¥ÿ¯ÿ¦ÿ¡ÿ±ÿ±ÿ¥ÿ²ÿÀÿ¯ÿ ÿ¬ÿ«ÿ®ÿ©ÿªÿ¦ÿ¶ÿ¹ÿ¯ÿ§ÿ§ÿ£ÿ¦ÿ«ÿ®ÿ®ÿ¯ÿ¹ÿ¶ÿ¹ÿ£ÿ«ÿ®ÿ«ÿÆÿÊÿ³ÿ«ÿÁÿ¦ÿ£ÿ§ÿ»ÿ¾ÿ´ÿ¹ÿ°ÿªÿ¼ÿ´ÿ¡ÿ©ÿ±ÿ«ÿ¨ÿ¨ÿ¥ÿ¦ÿ­ÿ«ÿ§ÿ«ÿ©ÿ±ÿ¹ÿ¯ÿ§ÿ±ÿ­ÿ©ÿ¬ÿ´ÿ¼ÿ·ÿ­ÿÿ¡ÿ£ÿ£ÿ¨ÿ²ÿ±ÿ¯ÿ±ÿ¨ÿ¬ÿ®ÿ¡ÿ´ÿ¶ÿ³ÿ²ÿ«ÿ­ÿ¶ÿ°ÿªÿ³ÿÿ°ÿ§ÿ¯ÿÿ¤ÿ±ÿ§ÿ¤ÿÿÿ£ÿ¦ÿ«ÿ¹ÿµÿ°ÿ·ÿ¼ÿ³ÿ¬ÿ§ÿÿ¤ÿ®ÿ­ÿµÿ¨ÿ­ÿ­ÿÿªÿ¦ÿÿ¢ÿ¦ÿ¢ÿÿ¯ÿ¤ÿÿ ÿ±ÿ²ÿ¤ÿ¢ÿ®ÿ±ÿ«ÿªÿ¯ÿ·ÿÀÿ¹ÿ·ÿ¸ÿ®ÿ¡ÿÿ¤ÿ®ÿ³ÿ¨ÿ¤ÿ¤ÿ²ÿ¯ÿÿ ÿ¿ÿ¨ÿ¬ÿªÿ³ÿ­ÿ³ÿ«ÿ¦ÿ³ÿ²ÿ«ÿ±ÿµÿ¬ÿ¡ÿ£ÿ«ÿ§ÿÿÿÿÿ³ÿ©ÿÿ¨ÿ­ÿ°ÿ­ÿ¬ÿ©ÿÿ¯ÿÿ¬ÿ©ÿ ÿ§ÿ±ÿ¡ÿ¢ÿÿ§ÿ ÿ®ÿªÿ²ÿ¸ÿ»ÿ¢ÿÿ³ÿ´ÿ°ÿ¬ÿ¨ÿ­ÿ¨ÿ¦ÿ£ÿ¸ÿ¼ÿ¯ÿ®ÿ£ÿ«ÿ§ÿ±ÿÿ±ÿ¢ÿ¹ÿ¦ÿ³ÿ¾ÿ§ÿ©ÿ¥ÿÿÿÿÿ¢ÿ¥ÿ¥ÿ³ÿ­ÿ«ÿ¬ÿ¤ÿÿ¢ÿ ÿ«ÿ·ÿ«ÿ£ÿ©ÿ»ÿ¹ÿ¶ÿ¤ÿ®ÿÿªÿ°ÿ¶ÿÁÿ§ÿÿÿÿ­ÿ£ÿÿ¥ÿ§ÿ¤ÿ§ÿ®ÿ¸ÿ¢ÿÿÿ¨ÿ¥ÿ¨ÿ®ÿªÿ§ÿ®ÿ¯ÿ²ÿ®ÿ­ÿ°ÿ©ÿ§ÿ©ÿ®ÿªÿ¨ÿ²ÿ¥ÿ¨ÿ¤ÿÿ±ÿ¿ÿ®ÿ¤ÿ ÿ±ÿÿ½ÿ«ÿ«ÿ§ÿ°ÿ ÿ¨ÿªÿ¦ÿÿÿÿÿ£ÿ¯ÿªÿªÿ°ÿ¨ÿ¦ÿ¤ÿ¯ÿ¬ÿ¢ÿ¢ÿ§ÿ¤ÿ¦ÿ­ÿ¥ÿ¨ÿ«ÿ²ÿ«ÿ¨ÿ°ÿ¨ÿÿ¢ÿ¡ÿ£ÿ¢ÿ«ÿÿ³ÿ¥ÿ¡ÿªÿ¯ÿÇÿ·ÿ©ÿ¨ÿ ÿÿÿÿ³ÿµÿ³ÿÿÿ£ÿ¤ÿÿÿ«ÿÿÿÿÿÿÿ©ÿ¥ÿ¢ÿÿÿÿÿ¤ÿ®ÿ°ÿ°ÿ©ÿ¦ÿ¦ÿ¢ÿ¦ÿÿªÿ«ÿÿ¥ÿ¥ÿ«ÿÿ¤ÿ°ÿ·ÿ§ÿ°ÿºÿ¯ÿ¦ÿ¬ÿÿ¬ÿ¢ÿ¡ÿ­ÿ£ÿ§ÿ¶ÿ¯ÿ£ÿ¨ÿ£ÿ¦ÿ£ÿ¤ÿ­ÿÿÿ´ÿ»ÿ­ÿ¡ÿ¥ÿ°ÿµÿªÿÿ¨ÿ©ÿ£ÿªÿ©ÿÿÿ³ÿªÿ¦ÿµÿ·ÿ¶ÿ¶ÿ­ÿ ÿ«ÿ©ÿÿ«ÿ§ÿ©ÿ©ÿ®ÿÿ¦ÿ¨ÿ­ÿ¬ÿ·ÿ¯ÿ¯ÿ­ÿ¬ÿªÿ§ÿ±ÿ°ÿÿ§ÿ²ÿ©ÿ­ÿ´ÿ¨ÿ©ÿ§ÿ¡ÿ£ÿ£ÿ¨ÿÿ­ÿ·ÿ¿ÿ²ÿ­ÿ¥ÿ²ÿªÿ¦ÿ£ÿ¢ÿÿ©ÿªÿÿÿ¡ÿ¨ÿÿºÿ²ÿ¾ÿ²ÿÿ¬ÿÿ ÿ¥ÿ´ÿºÿ­ÿ­ÿ¡ÿ§ÿ¶ÿ¯ÿ¸ÿªÿ¯ÿ¦ÿÿÿ©ÿ¥ÿ­ÿ¶ÿ¯ÿ·ÿ²ÿ¨ÿ ÿÿ­ÿ±ÿ·ÿ¾ÿ¹ÿ¯ÿ¨ÿ¡ÿ¬ÿ°ÿ²ÿ°ÿ°ÿ¥ÿ§ÿ³ÿ£ÿ£ÿ¨ÿ®ÿ¡ÿµÿÿÿ£ÿÿºÿ¬ÿÿ±ÿ¨ÿ ÿ­ÿ¹ÿªÿ§ÿªÿ«ÿ«ÿ®ÿµÿ±ÿÿÿ ÿ®ÿ·ÿÁÿ·ÿ­ÿ©ÿ¸ÿ²ÿ¥ÿ¥ÿ¥ÿ²ÿ²ÿ§ÿ©ÿ®ÿ¬ÿÿÿ«ÿ¤ÿ¦ÿ¤ÿ©ÿ°ÿ±ÿ¢ÿ®ÿ¦ÿ¤ÿ¦ÿ¢ÿ²ÿ´ÿÿ§ÿ ÿ£ÿ§ÿºÿÿ¸ÿ¥ÿÿ°ÿ¬ÿ¨ÿÿ¡ÿÿÿ®ÿÿ_ÿqÿÿÿ ÿÿÿÿ ÿ¡ÿÿ£ÿ¿ÿ¿ÿ­ÿ«ÿ¤ÿ¡ÿ®ÿ¢ÿÿ«ÿ§ÿªÿÿÿ¸ÿ¬ÿ¤ÿ¨ÿ­ÿ®ÿÿÿ¡ÿ®ÿ¥ÿÿÿªÿÿ¦ÿºÿ»ÿÿµÿ¥ÿ»ÿ­ÿÿ­ÿ¹ÿ¤ÿ¢ÿ¬ÿ¦ÿ¥ÿ³ÿ¦ÿ¯ÿªÿ¡ÿÿ¥ÿ©ÿ§ÿ²ÿ§ÿÿ³ÿ»ÿªÿ¡ÿ£ÿ¬ÿ³ÿ´ÿ¯ÿ±ÿ´ÿ±ÿÿ ÿ¨ÿÿÿÿ ÿ¡ÿ¬ÿ«ÿ¶ÿ±ÿ²ÿÿ«ÿ¤ÿÿ°ÿ½ÿÿ¯ÿ ÿ¯ÿ ÿ¢ÿ¦ÿ¥ÿ³ÿ­ÿ¤ÿ¤ÿ©ÿ¥ÿ¦ÿ¦ÿ°ÿ´ÿ·ÿ±ÿµÿ¶ÿ´ÿ´ÿ®ÿ«ÿ¯ÿ¢ÿ£ÿ²ÿ«ÿ¯ÿ²ÿ³ÿ¬ÿ°ÿ«ÿ¢ÿ¡ÿºÿºÿ¶ÿªÿ°ÿÿ¬ÿ¦ÿ ÿ£ÿ±ÿ±ÿÿ¥ÿ±ÿ£ÿÿ¢ÿ¬ÿ§ÿºÿªÿ¶ÿ¹ÿ¯ÿ°ÿ¢ÿÿ¢ÿÿ¢ÿ¬ÿ³ÿ®ÿ¨ÿÿ¢ÿ¯ÿ°ÿ°ÿ«ÿ¢ÿÿÿÿ«ÿªÿÿ¶ÿ¨ÿÿ±ÿ±ÿ§ÿ­ÿ°ÿ¶ÿ¨ÿ«ÿ­ÿ¥ÿªÿ©ÿÿ­ÿ³ÿÿ£ÿ°ÿ©ÿ²ÿ³ÿªÿ¤ÿ§ÿÿ´ÿ¶ÿ®ÿ¡ÿÿ¢ÿ±ÿ²ÿ¶ÿÿÿ©ÿ¢ÿ¶ÿ´ÿÿ®ÿ¶ÿ·ÿ¾ÿ¯ÿ¥ÿ©ÿ«ÿ¬ÿ©ÿ§ÿ¯ÿ³ÿ°ÿÿ«ÿÿ²ÿ«ÿ¡ÿ³ÿªÿÿÿ±ÿÿ¦ÿÿ¥ÿ©ÿ¢ÿ¨ÿ®ÿ®ÿÿÿ¤ÿ ÿ¤ÿ±ÿ´ÿ­ÿ¯ÿ´ÿ²ÿ³ÿµÿ­ÿ¬ÿ°ÿ«ÿ±ÿ±ÿ£ÿ¢ÿ¨ÿ£ÿ ÿªÿ¦ÿÿ¬ÿ ÿ¨ÿ¦ÿ«ÿ¬ÿ¬ÿ­ÿ¦ÿ°ÿ¬ÿ³ÿ£ÿ°ÿºÿ£ÿ¥ÿ«ÿ¥ÿ©ÿ«ÿ¯ÿ¯ÿ¨ÿ©ÿ·ÿ¹ÿ¯ÿ¬ÿ¥ÿÿ¢ÿ±ÿ­ÿ¦ÿÿ®ÿ®ÿ§ÿ¬ÿ²ÿ¦ÿ¥ÿ¬ÿ°ÿ¯ÿ£ÿ§ÿµÿ¡ÿ´ÿ¹ÿ®ÿªÿ¨ÿ¯ÿ¬ÿ«ÿ¤ÿ¨ÿªÿ¬ÿ¦ÿ¸ÿ®ÿ¬ÿ®ÿ©ÿªÿ©ÿ±ÿ®ÿ¯ÿ²ÿ¢ÿ¨ÿ³ÿ«ÿ«ÿ©ÿ³ÿ°ÿ¯ÿ«ÿ­ÿ«ÿ­ÿ½ÿ¢ÿ±ÿ«ÿ«ÿ·ÿ®ÿ½ÿÿnÿqÿÿªÿ­ÿ©ÿ£ÿ°ÿ­ÿ°ÿ®ÿ±ÿ´ÿ¯ÿ¢ÿ¥ÿ¥ÿÿ£ÿ¦ÿ¢ÿ©ÿ«ÿªÿ±ÿ¿ÿ³ÿ°ÿ¥ÿÿÿ¶ÿµÿ¥ÿ¥ÿÿÿÿÿ§ÿ©ÿ¸ÿ©ÿ¤ÿÿÿªÿ£ÿ­ÿ¬ÿ ÿUÿ+ÿAÿpÿ¢ÿ®ÿ®ÿ¶ÿµÿ´ÿ¤ÿ®ÿ¤ÿ¨ÿÿ ÿ®ÿ·ÿ¤ÿÿÿ²ÿ¤ÿ¦ÿ¨ÿ¼ÿÊÿ±ÿ­ÿ¤ÿ®ÿ¥ÿ±ÿÿ¡ÿ¨ÿ±ÿ»ÿ°ÿ©ÿ±ÿ°ÿ¥ÿ¨ÿ°ÿ¬ÿ¡ÿ¦ÿªÿ±ÿ¢ÿ¤ÿ±ÿ±ÿ¤ÿ³ÿ®ÿ¹ÿ²ÿ£ÿ¯ÿ ÿ¶ÿºÿ¬ÿ«ÿªÿ«ÿ°ÿ¬ÿ©ÿ©ÿ£ÿÿÿ§ÿ¢ÿÿ©ÿ´ÿ¯ÿ¨ÿ¦ÿ ÿÿªÿ¤ÿ¸ÿÿ­ÿÿÿyÿÿ~ÿZÿzÿrÿrÿvÿ{ÿÿ¤ÿ¢ÿÿ­ÿ¾ÿ´ÿ¬ÿ­ÿ§ÿ±ÿ¶ÿ¬ÿ§ÿ²ÿ¨ÿ§ÿ¤ÿ¥ÿ©ÿ§ÿ£ÿªÿÿ¦ÿ§ÿ¨ÿ²ÿµÿ·ÿ¼ÿ³ÿ ÿ ÿ§ÿªÿµÿ«ÿ¢ÿ²ÿ¸ÿ´ÿ«ÿ§ÿ§ÿ¾ÿ¶ÿ¶ÿªÿ¨ÿ¨ÿÿ©ÿ¯ÿ«ÿªÿÿ¯ÿ¹ÿÀÿ´ÿ¡ÿ¥ÿ³ÿ¼ÿ¸ÿ´ÿ¹ÿ¬ÿ§ÿ©ÿ´ÿ©ÿ²ÿ¥ÿ¨ÿªÿ¯ÿ¨ÿ¯ÿ¢ÿ­ÿÿ¦ÿ°ÿ¹ÿµÿÿÿ£ÿ®ÿ¯ÿÿ£ÿªÿ¶ÿ«ÿ§ÿ©ÿ£ÿ¬ÿÿÿÿÿÿÿÿÿÿÿÿÿÿÿÿÿÿÿÿÿÿ©ÿÿÿÿÿÿÿ{ÿÿÿÿxÿÿÿÿÿÿÿÿÿÿÿÿvÿnÿpÿpÿpÿÿÿÿÿÿ|ÿÿÿÿÿÿÿÿ~ÿÿÿÿÿÿÿ|ÿÿÿ§ÿÿ¥ÿÿÿÿÿÿÿÿÿ¢ÿ¢ÿ¤ÿ ÿÿÿÿ¢ÿ¤ÿÿÿÿÿ¤ÿÿ¥ÿÿÿ¤ÿÿ ÿ©ÿ¨ÿ¤ÿ¢ÿÿªÿµÿ°ÿ³ÿµÿ©ÿ°ÿ¯ÿ ÿÂÿ·ÿ³ÿ¯ÿ·ÿ¨ÿ¥ÿ¦ÿ£ÿªÿ¦ÿ«ÿ·ÿ®ÿ£ÿ°ÿ±ÿ¡ÿ¦ÿªÿ»ÿ«ÿ¾ÿ©ÿÿÿ¤ÿ­ÿ«ÿ£ÿ©ÿ¡ÿÿÿÿÿ¤ÿ¯ÿÿÿÿÿÿ©ÿ³ÿ²ÿ®ÿ®ÿ±ÿ±ÿµÿ¨ÿ®ÿ²ÿ®ÿ®ÿ¥ÿ£ÿ´ÿºÿ¸ÿ¢ÿ²ÿÿªÿ°ÿ·ÿªÿ«ÿµÿ¦ÿÿ©ÿÿÿ²ÿ¬ÿªÿ¥ÿ¨ÿ¯ÿºÿ­ÿ¼ÿ½ÿ³ÿ³ÿ¨ÿªÿ©ÿ±ÿ²ÿªÿ£ÿ©ÿ·ÿ±ÿ¢ÿÿ¬ÿ­ÿ²ÿ²ÿÀÿ¹ÿ¯ÿ¯ÿÿ¡ÿ®ÿ·ÿ¯ÿ¥ÿ¥ÿ¦ÿ­ÿ¬ÿ´ÿ¦ÿ­ÿªÿ¡ÿ¨ÿ°ÿ±ÿ¤ÿÿÿ¨ÿ©ÿÿÿ®ÿºÿ¹ÿ©ÿÿ´ÿ¹ÿ®ÿ¬ÿ«ÿÂÿºÿ®ÿ¨ÿ©ÿ§ÿÿ§ÿ°ÿ¥ÿ«ÿÄÿ¦ÿ§ÿ³ÿ²ÿ«ÿ¤ÿ¬ÿ®ÿ±ÿ²ÿªÿ¦ÿªÿªÿ¯ÿµÿ¥ÿÿÿ¬ÿ¯ÿ»ÿ ÿÿ¢ÿÿÿÿÿÿÿÿÿÿÿÿÿÿÿÿÿÿÿÿÿÿÿÿÿÿÿ®ÿ¢ÿ ÿ©ÿ­ÿªÿ¥ÿÿÿ­ÿ²ÿ³ÿ°ÿ§ÿÿ¹ÿ«ÿ´ÿ¯ÿ·ÿ®ÿªÿ¬ÿ­ÿ¯ÿ¥ÿ¨ÿ°ÿ¿ÿ¨ÿ«ÿ«ÿ¥ÿ¦ÿªÿ±ÿ­ÿ§ÿ¬ÿ¶ÿ·ÿ¯ÿ«ÿÿ³ÿ©ÿ­ÿ¶ÿ¸ÿ¦ÿ¥ÿ¬ÿ¶ÿ¿ÿµÿ¯ÿ¹ÿ¼ÿ­ÿÿ¥ÿ¥ÿ§ÿ°ÿ¨ÿÿ®ÿ²ÿ¤ÿ¶ÿ®ÿ°ÿªÿ¥ÿ¬ÿ¥ÿ³ÿ¬ÿ°ÿ°ÿªÿ±ÿ·ÿ­ÿ¬ÿ¹ÿ¨ÿ·ÿ¬ÿ¨ÿÿ­ÿ°ÿ¬ÿ®ÿ®ÿ¦ÿ¥ÿ«ÿ¨ÿ¨ÿ«ÿ²ÿ­ÿ²ÿ¦ÿ¨ÿ¦ÿ¬ÿ´ÿ¬ÿ«ÿ ÿÀÿÿªÿµÿ´ÿ±ÿ¶ÿ²ÿ³ÿ¶ÿªÿÿ¤ÿ¦ÿ¥ÿ³ÿ¡ÿµÿ°ÿ¯ÿ¶ÿ­ÿ©ÿ¹ÿ¾ÿ¶ÿ¨ÿÿÿ¡ÿÀÿµÿ±ÿ³ÿ¨ÿªÿµÿªÿ¥ÿ¡ÿ¸ÿÿ¥ÿ¯ÿ¬ÿ¯ÿ¬ÿ£ÿ£ÿ¨ÿ¢ÿÿºÿ¯ÿ¹ÿ±ÿ²ÿ ÿÿ¦ÿ§ÿ¨ÿ·ÿ»ÿ¶ÿÿÿ§ÿ­ÿ³ÿ´ÿ¥ÿ¥ÿ¬ÿÿ±ÿ¯ÿ¡ÿ®ÿ¬ÿ¦ÿªÿ¡ÿ¢ÿ¬ÿ¯ÿªÿ¨ÿºÿ¥ÿ¤ÿÿ£ÿ¤ÿ¥ÿ©ÿ§ÿ¨ÿ´ÿ¹ÿ³ÿ©ÿ±ÿ¨ÿªÿ°ÿ²ÿ±ÿ¬ÿ¥ÿÿ£ÿ©ÿ±ÿªÿ¡ÿ ÿ£ÿ®ÿ²ÿ²ÿ²ÿ«ÿªÿ´ÿ©ÿ»ÿ¬ÿ«ÿ¦ÿ£ÿ¦ÿ ÿ¯ÿ²ÿ²ÿ¬ÿ¿ÿ±ÿ§ÿÿÿÿÿ¥ÿ·ÿªÿ°ÿ±ÿªÿ£ÿ«ÿ°ÿ¡ÿÿÿÿÿ­ÿ­ÿ°ÿ±ÿÿÿªÿ¡ÿ£ÿ¢ÿ¥ÿ¢ÿ£ÿ¤ÿ¡ÿ§ÿ­ÿ©ÿ©ÿÿÿÿ±ÿ¿ÿ²ÿ«ÿ²ÿ¸ÿ°ÿ¥ÿÿ°ÿ¶ÿ©ÿ©ÿ©ÿ°ÿ±ÿ¤ÿ©ÿ«ÿÆÿ®ÿ£ÿÿÿ|ÿ_ÿfÿ}ÿ~ÿoÿ­ÿÿ®ÿ°ÿ¯ÿ±ÿ°ÿ¥ÿ£ÿ°ÿ³ÿ­ÿ®ÿ·ÿ¶ÿ«ÿÿÿÿÿªÿ§ÿ¦ÿ²ÿªÿ¦ÿ´ÿ«ÿ­ÿ­ÿ§ÿ®ÿ³ÿ³ÿ§ÿÿ ÿÿ¦ÿÿ¨ÿ ÿ¡ÿ ÿ§ÿ³ÿ±ÿ¥ÿÿªÿ£ÿªÿ°ÿ¨ÿ¡ÿ£ÿÿÿÿÿÿ¦ÿ¯ÿ¶ÿ¶ÿ¤ÿ­ÿ¢ÿÿ¬ÿ©ÿ¢ÿ¢ÿ­ÿ¼ÿ´ÿ³ÿ°ÿ¯ÿ¯ÿ­ÿ­ÿ«ÿÿ²ÿ£ÿÿ¥ÿ¯ÿ¸ÿ·ÿÿ°ÿ®ÿ¸ÿ¾ÿ³ÿ§ÿ£ÿ§ÿ¬ÿªÿ°ÿ·ÿ«ÿªÿ©ÿ¤ÿ§ÿ²ÿ®ÿªÿ£ÿÿ©ÿÿÿÿÿÿ©ÿ·ÿ§ÿÿÿÿÿÿ{ÿ&ÿþýïý?ÿÿÿ«ÿªÿ§ÿµÿ¥ÿÿ¨ÿ¥ÿ¬ÿ±ÿ¨ÿ¤ÿ§ÿ¢ÿÿ¡ÿÿ¶ÿ¤ÿ ÿÿÿÿ¡ÿ²ÿ§ÿÿÿÿÿ¡ÿ¨ÿ¢ÿ¢ÿªÿÿÿuÿJÿÿÿOÿÿÿ§ÿ¿ÿ¬ÿ£ÿÿªÿºÿ­ÿÿÿÿ{ÿÿÿ«ÿ¡ÿÿÿÿÿÿÿÿ{ÿqÿÿÿÿ«ÿ¦ÿÿÿ­ÿ±ÿ±ÿ¯ÿ£ÿÿÿÿ¢ÿ¢ÿ°ÿ³ÿÿÿ¡ÿÿÿÿ¤ÿ¢ÿÿÿÿÿÿxÿÿ©ÿ§ÿ®ÿ¯ÿ¬ÿ®ÿ¯ÿ´ÿ¾ÿ¸ÿ¦ÿªÿ«ÿ¦ÿªÿ²ÿ­ÿ ÿ«ÿ·ÿ°ÿ©ÿ¸ÿ·ÿ²ÿ´ÿ³ÿ°ÿ±ÿ­ÿÿ­ÿ³ÿ¸ÿ°ÿ¾ÿÄÿ±ÿ©ÿ¬ÿ®ÿ¯ÿÿ¡ÿ¯ÿ°ÿ¤ÿ°ÿ«ÿ­ÿ²ÿ°ÿ«ÿ©ÿªÿ­ÿ¦ÿªÿ®ÿ¯ÿ­ÿ³ÿÇÿÀÿ¬ÿ»ÿÈÿ¹ÿ¸ÿ­ÿ¯ÿ´ÿ¨ÿ¯ÿ®ÿ¨ÿ¥ÿ«ÿ±ÿ«ÿ¯ÿ©ÿ¶ÿ¹ÿ»ÿ±ÿ«ÿ´ÿ¸ÿ¬ÿ¬ÿºÿ¾ÿ¨ÿ´ÿºÿ·ÿ©ÿÿ¤ÿªÿ¶ÿ¶ÿ¢ÿ«ÿ»ÿªÿµÿ¬ÿªÿ¾ÿ³ÿ¯ÿ°ÿªÿ¬ÿ¸ÿ¬ÿÿµÿ®ÿ·ÿ°ÿ¬ÿªÿ¦ÿ¥ÿ±ÿ¶ÿ©ÿ¦ÿ­ÿ®ÿ®ÿ£ÿ¬ÿ¥ÿ§ÿ¨ÿ°ÿ¸ÿ¬ÿ¤ÿ¯ÿ°ÿ¯ÿ ÿ¤ÿ²ÿ«ÿ¨ÿ¶ÿ³ÿ³ÿ°ÿ¥ÿ ÿ¡ÿ£ÿ³ÿ¾ÿ¹ÿ¦ÿ°ÿ²ÿ­ÿ«ÿ®ÿ­ÿ§ÿ¶ÿÁÿ¢ÿ°ÿ¨ÿÌÿ§ÿ¤ÿÿ«ÿ»ÿµÿ­ÿ¬ÿ°ÿ·ÿ½ÿÃÿ³ÿ¨ÿ«ÿ°ÿ§ÿ¬ÿ°ÿ¦ÿÿ¡ÿ§ÿ«ÿµÿÀÿ­ÿ¦ÿ·ÿ²ÿ°ÿ¦ÿÅÿ­ÿ¯ÿ¶ÿ·ÿ´ÿ¶ÿ³ÿ¯ÿºÿ·ÿµÿ¨ÿ½ÿ¬ÿ«ÿ¼ÿ¸ÿ­ÿ³ÿÂÿÅÿ¹ÿªÿÿÿ­ÿ½ÿ±ÿÿ¡ÿ¤ÿ¦ÿ«ÿ¸ÿ¶ÿ²ÿ®ÿ®ÿ¶ÿ¨ÿ©ÿ²ÿ»ÿ§ÿ°ÿµÿ¯ÿ­ÿªÿ¨ÿ¢ÿÿÿ«ÿ®ÿÿÿ©ÿ¤ÿ¸ÿÁÿ¹ÿªÿ§ÿªÿªÿ«ÿ±ÿ´ÿµÿ²ÿ¯ÿ¹ÿ«ÿ©ÿ²ÿ·ÿ¬ÿ¯ÿ¿ÿ°ÿ³ÿ¯ÿ¢ÿªÿµÿ²ÿ¦ÿÿ¬ÿ¨ÿ¶ÿ ÿ¼ÿ¹ÿºÿ¬ÿ¯ÿ©ÿ®ÿ°ÿ°ÿ³ÿ³ÿ¬ÿ¬ÿ²ÿ¡ÿ¥ÿ«ÿ¤ÿ§ÿ¦ÿºÿµÿ´ÿ·ÿ¹ÿ¿ÿÇÿ³ÿ¦ÿ±ÿ±ÿµÿ³ÿ¸ÿµÿ¬ÿ®ÿ¢ÿ¬ÿ«ÿªÿªÿ¤ÿ±ÿ¦ÿ¢ÿ¯ÿ­ÿªÿ°ÿ·ÿ°ÿÀÿÀÿ¨ÿ¾ÿ¨ÿµÿ¡ÿÿªÿªÿ³ÿ«ÿ®ÿµÿ±ÿ±ÿ®ÿ®ÿ²ÿ°ÿªÿ³ÿ¥ÿ¤ÿ¥ÿ¦ÿªÿ¢ÿ¬ÿ®ÿ­ÿ­ÿ­ÿ«ÿ«ÿ«ÿ¦ÿ«ÿªÿ¡ÿÿ¬ÿ¬ÿ¡ÿ£ÿ·ÿÿ£ÿÿ§ÿªÿ±ÿ²ÿ¡ÿÿÿ¥ÿ¤ÿÿ©ÿÿ ÿ§ÿ¥ÿ¡ÿÿ¤ÿ¢ÿ¥ÿ£ÿÿÿ ÿ§ÿ¥ÿ¢ÿ¦ÿÿ§ÿ«ÿ ÿ ÿ¯ÿ¯ÿ¯ÿ«ÿ§ÿÿÿÿÿ±ÿ§ÿÿÿ¥ÿ§ÿ©ÿ¤ÿ±ÿ«ÿ«ÿÿÿÿ«ÿÿÿÿÿÿ¦ÿÿÿÿÿÿ°ÿ¯ÿ¥ÿ£ÿ¬ÿªÿÿ¢ÿÿ|ÿ¨ÿ¶ÿ¥ÿ¤ÿ¯ÿÿ¡ÿÿÿ¦ÿÿÿ¢ÿÿÿÿÿ£ÿÿÿÿÿÿÿÿÿÿÿ ÿªÿ«ÿ¨ÿÿ¦ÿªÿ¡ÿÿÿªÿ°ÿ§ÿ³ÿ²ÿ±ÿ³ÿ£ÿÿ«ÿ·ÿ»ÿ©ÿ§ÿ¦ÿ¨ÿ¤ÿ³ÿ¸ÿ¹ÿ¯ÿ®ÿ¶ÿ·ÿ·ÿºÿ´ÿ¬ÿ¯ÿ¬ÿ®ÿ©ÿ¨ÿ«ÿ¡ÿ¬ÿªÿ¸ÿÉÿ´ÿ´ÿ¥ÿ ÿ¨ÿ°ÿÁÿ°ÿ¦ÿ©ÿ¯ÿ¸ÿ²ÿ¥ÿ¤ÿ£ÿ¡ÿªÿ§ÿ¥ÿªÿ­ÿ¥ÿ´ÿ¯ÿ­ÿ©ÿ´ÿ®ÿ­ÿ£ÿ¢ÿ¥ÿ´ÿ·ÿ²ÿ¯ÿ¬ÿ§ÿ¨ÿ§ÿ¨ÿ«ÿ§ÿ°ÿ«ÿ¤ÿªÿ¦ÿ±ÿ¿ÿ¸ÿ¤ÿ³ÿ¤ÿ¹ÿ³ÿ¸ÿªÿ¬ÿ¡ÿ¶ÿ²ÿÿÿ¦ÿ¸ÿ¯ÿ§ÿ©ÿ©ÿ­ÿ­ÿªÿ©ÿ¬ÿ¯ÿ¥ÿªÿÿ«ÿ¹ÿ²ÿªÿ¯ÿ®ÿÿ²ÿ²ÿ¾ÿ¿ÿ¯ÿ¡ÿ¦ÿ§ÿ£ÿ¥ÿ³ÿ¶ÿ¨ÿ¤ÿ§ÿªÿ¨ÿ­ÿ±ÿ­ÿ³ÿ®ÿÿ²ÿ°ÿ¯ÿ¼ÿ©ÿ¨ÿ»ÿ¤ÿÿÿ®ÿ³ÿ«ÿ·ÿ¶ÿÿ­ÿ±ÿ°ÿµÿªÿ­ÿ·ÿ¶ÿ¶ÿ±ÿ«ÿ¤ÿ¢ÿ«ÿ³ÿ°ÿ§ÿµÿ¾ÿÿÿ«ÿ©ÿ·ÿªÿ°ÿÿ¹ÿ´ÿªÿ±ÿ¿ÿ«ÿ§ÿ¥ÿ±ÿ¸ÿ£ÿÿÿÿ¬ÿ·ÿ¶ÿ¯ÿ¦ÿ±ÿ¥ÿÿ¦ÿ®ÿ°ÿ«ÿÿ¾ÿ±ÿ¼ÿ¥ÿ¢ÿ¥ÿ«ÿ¨ÿ¡ÿ©ÿ¬ÿ­ÿ©ÿ²ÿªÿ©ÿ²ÿ±ÿ¨ÿ¤ÿ§ÿ®ÿ¸ÿ±ÿ ÿ¢ÿ«ÿ»ÿ°ÿÿÿÿ±ÿ¯ÿ­ÿ¶ÿÿ¢ÿ¦ÿ¥ÿ¬ÿ±ÿ ÿ¾ÿ°ÿ¨ÿ°ÿ°ÿ©ÿ¤ÿ¦ÿ¨ÿ¯ÿ¶ÿ©ÿ¤ÿ¬ÿ¯ÿªÿÿÿ§ÿ©ÿ´ÿ®ÿ¼ÿÅÿ§ÿ±ÿ´ÿ¯ÿ·ÿªÿ¬ÿ´ÿÿªÿ¼ÿ²ÿ±ÿ­ÿ¯ÿ©ÿÿÿÿ ÿ¢ÿ¥ÿ¥ÿ¬ÿªÿ¨ÿ°ÿªÿÿ£ÿ³ÿ´ÿ¬ÿÿÿ«ÿ©ÿ²ÿ¹ÿ¨ÿÿ¡ÿµÿÿÿ¦ÿ ÿÿ²ÿÿºÿ¥ÿ§ÿ¡ÿªÿ¨ÿ®ÿ¯ÿ²ÿÿ«ÿ¤ÿÿÿÿ±ÿ¹ÿ¨ÿ§ÿ±ÿÿÿ©ÿ¤ÿÿÿÿ®ÿ°ÿªÿ­ÿ³ÿ¯ÿ¨ÿÿ½ÿ¹ÿ®ÿ¢ÿ®ÿªÿ¨ÿ­ÿ©ÿ¥ÿ©ÿ±ÿ ÿ°ÿ¥ÿªÿ¤ÿ¡ÿÿ¦ÿ¬ÿ´ÿ§ÿ­ÿ·ÿ©ÿÿÿ©ÿ¥ÿ£ÿ¨ÿ¤ÿ¨ÿ¬ÿ§ÿ¡ÿ¢ÿªÿ­ÿ¯ÿ¡ÿ«ÿ®ÿÿ¨ÿ¡ÿ¯ÿµÿÀÿ·ÿ¬ÿ±ÿ¨ÿ¨ÿ¢ÿ£ÿÃÿ¯ÿÿ³ÿÿÿ¨ÿ¨ÿ¡ÿ¨ÿÿ£ÿ¸ÿ±ÿÿÿ®ÿ°ÿÿ¤ÿ«ÿ¤ÿªÿ¶ÿ³ÿ¡ÿ¢ÿ¥ÿ©ÿ°ÿªÿ§ÿ°ÿ¶ÿªÿ¬ÿ¼ÿ´ÿ¨ÿÿÿ©ÿ¨ÿ«ÿÿÿ¤ÿËÿ¥ÿ¨ÿ¤ÿ¯ÿ±ÿ³ÿ¤ÿ¢ÿ¡ÿ¦ÿ®ÿ¦ÿ­ÿ¤ÿ©ÿ¹ÿ­ÿ©ÿ¦ÿÿ­ÿ¨ÿ§ÿ­ÿ¤ÿ¡ÿ±ÿ³ÿÿÿ¥ÿªÿªÿ±ÿ©ÿªÿ©ÿÿÿ¥ÿÿÿ«ÿ¬ÿ¨ÿ¾ÿ»ÿ·ÿµÿºÿÿ¦ÿ¨ÿÿ«ÿ³ÿÿ¥ÿ²ÿÿªÿ¯ÿ®ÿ´ÿ©ÿ¬ÿ©ÿ¤ÿ¥ÿÿ ÿ±ÿµÿ²ÿ¨ÿ¬ÿ®ÿ¬ÿ°ÿ«ÿ®ÿ¶ÿ¹ÿ¹ÿ·ÿ¶ÿ«ÿµÿ²ÿ°ÿ¿ÿ¾ÿ­ÿ±ÿ ÿ¨ÿ¥ÿÿµÿ¤ÿªÿ§ÿ®ÿÿ¥ÿºÿ©ÿ­ÿ©ÿ·ÿÂÿÿ¤ÿ©ÿ¢ÿÿ±ÿ©ÿÿÿÿ ÿµÿ³ÿ ÿ¦ÿ®ÿ­ÿÿ¨ÿ°ÿ·ÿ·ÿ³ÿ³ÿ¬ÿ¤ÿªÿ¬ÿ¯ÿµÿªÿ²ÿ¸ÿ³ÿ§ÿ­ÿ¦ÿ¨ÿ´ÿ®ÿ®ÿÿ¬ÿÿÿ¡ÿ±ÿÁÿ°ÿºÿ­ÿÿ³ÿ¾ÿ¬ÿ¯ÿ§ÿ«ÿ«ÿÿ®ÿ£ÿ¦ÿªÿÃÿ¬ÿ¯ÿªÿÿ¤ÿÿgÿÿ¦ÿ§ÿ°ÿ¬ÿ³ÿ·ÿÿÿ¶ÿ­ÿ£ÿ«ÿ§ÿÿ¡ÿ«ÿ­ÿÿ¡ÿ¡ÿ¥ÿ«ÿªÿ©ÿ¤ÿ¢ÿÿÿ¤ÿ©ÿ¤ÿ«ÿ°ÿ²ÿ ÿ¼ÿÿ£ÿÿ¤ÿ°ÿ¦ÿ­ÿªÿ¨ÿÿ¢ÿ©ÿÿºÿÿ´ÿ°ÿÿ^ÿÿ¢ÿ¦ÿ±ÿµÿ¾ÿÉÿ¿ÿ­ÿ©ÿ©ÿ¬ÿ±ÿªÿ¦ÿ¬ÿ¦ÿÿ ÿÿ¤ÿ®ÿ§ÿ¡ÿ¨ÿ¥ÿÿ­ÿ³ÿ£ÿ¦ÿ·ÿ¤ÿÿ¯ÿ±ÿ¦ÿ ÿ¦ÿÿ£ÿ³ÿÿ°ÿ¨ÿ«ÿ¡ÿÿÿÿÿÿ¤ÿÿÿ¹ÿ§ÿ±ÿ¬ÿ¨ÿ·ÿ¾ÿ¬ÿ¨ÿ³ÿ¦ÿ¤ÿµÿ¶ÿÿÿ«ÿÿÿÿÿ¡ÿ¦ÿ±ÿÿÿ¦ÿ¤ÿ«ÿ±ÿ­ÿ³ÿ®ÿÿ£ÿ¢ÿ¢ÿ¥ÿÿ«ÿÿ¶ÿ¦ÿ¨ÿ®ÿ ÿ¨ÿ ÿ«ÿ¯ÿ½ÿ¬ÿÿ±ÿ§ÿ ÿªÿ©ÿ¨ÿ§ÿ¤ÿ²ÿµÿ²ÿ´ÿ²ÿ²ÿªÿ£ÿ¥ÿ£ÿ±ÿ¶ÿ¨ÿ¯ÿµÿ«ÿ ÿ´ÿ«ÿÿÿªÿ­ÿ¶ÿ´ÿÀÿ§ÿÿ¯ÿÿÿ¯ÿ¯ÿ©ÿ¥ÿ®ÿªÿ³ÿ©ÿ§ÿ¬ÿ¯ÿ¯ÿ¬ÿ¬ÿ£ÿ ÿ¨ÿÿÿ©ÿ©ÿ´ÿ²ÿ¬ÿ®ÿÿÿ¦ÿ¹ÿºÿ«ÿÿ¢ÿ¢ÿ¤ÿ±ÿ©ÿªÿ»ÿ¦ÿÿ©ÿ´ÿ±ÿ§ÿ®ÿ±ÿ½ÿ£ÿ¥ÿÿÿ£ÿ¥ÿ¨ÿ¹ÿ¦ÿ ÿ«ÿ£ÿÿ£ÿÿ§ÿ­ÿ¦ÿ¯ÿ§ÿÿ¬ÿ¦ÿ¥ÿÿ§ÿ°ÿ­ÿ¨ÿ®ÿµÿ­ÿ¤ÿ¦ÿ¢ÿ£ÿ±ÿµÿ®ÿ¨ÿ±ÿ®ÿµÿ¬ÿ±ÿ¦ÿ®ÿ§ÿ¡ÿ¨ÿÿ³ÿ²ÿ¤ÿµÿªÿ¢ÿÿªÿÿ°ÿ°ÿ®ÿ¶ÿ³ÿ¹ÿ¯ÿ°ÿ¦ÿ«ÿ®ÿ®ÿ°ÿ­ÿ¶ÿ¸ÿ¸ÿ°ÿ«ÿ³ÿ±ÿ°ÿ·ÿªÿ ÿ°ÿ²ÿ¬ÿ®ÿ¶ÿ¬ÿÿ¥ÿÿÿ¦ÿ­ÿªÿ§ÿ³ÿ³ÿÿ©ÿ¨ÿÇÿ¦ÿ¹ÿµÿ³ÿµÿ¦ÿ­ÿ¦ÿ¾ÿ­ÿ¦ÿ°ÿ³ÿ©ÿ¨ÿªÿÿ©ÿ¯ÿ¬ÿ¦ÿ¨ÿªÿ¤ÿ£ÿ­ÿÀÿ³ÿ£ÿ«ÿ¨ÿÿÿ§ÿ¼ÿÿ¤ÿ¾ÿµÿ¦ÿºÿ­ÿÀÿºÿ®ÿ°ÿ¡ÿªÿ§ÿ°ÿªÿ¬ÿ¨ÿµÿ¸ÿ³ÿ·ÿ¨ÿ«ÿ­ÿ«ÿ«ÿ«ÿ£ÿ¤ÿ±ÿ´ÿ¯ÿ­ÿ°ÿ°ÿ¬ÿ¯ÿ±ÿµÿªÿ¦ÿÀÿ¨ÿ¤ÿ³ÿ°ÿÂÿ¯ÿÿÿ{ÿjÿ©ÿ«ÿ¦ÿ¯ÿ­ÿ¨ÿ´ÿªÿÿ­ÿ·ÿ ÿ¤ÿ­ÿ¡ÿ¦ÿ°ÿ©ÿ«ÿ­ÿ ÿ°ÿÍÿÅÿµÿ«ÿ¥ÿµÿ¯ÿÆÿ´ÿ¯ÿ¦ÿµÿµÿ¦ÿ¡ÿ­ÿ¥ÿ£ÿ©ÿ¡ÿÿÿÿªÿ´ÿ­ÿ§ÿoÿ9ÿ<ÿ]ÿÿ©ÿ²ÿ°ÿ±ÿ¶ÿ¬ÿ¡ÿÿ²ÿ¦ÿªÿªÿ¨ÿ«ÿ¡ÿ°ÿ§ÿ°ÿ¨ÿ±ÿ¶ÿ¿ÿ©ÿµÿÿ­ÿ¶ÿÿÿ©ÿ¤ÿ°ÿ°ÿ°ÿ³ÿ¤ÿÿÿÿ ÿ©ÿ¨ÿ°ÿ©ÿ®ÿ¯ÿªÿ¥ÿ¬ÿ¦ÿµÿ±ÿ¯ÿ¨ÿ®ÿ«ÿ£ÿ³ÿ¿ÿ«ÿ¯ÿ¯ÿ¬ÿ«ÿ¯ÿ²ÿ³ÿ®ÿ­ÿ¬ÿ¥ÿ ÿ¢ÿ¯ÿ¸ÿ¨ÿ«ÿ®ÿ¦ÿ¬ÿ¿ÿÂÿªÿÿ¬ÿxÿÿÿ¢ÿÿÿÿÿÿªÿ²ÿ»ÿ£ÿÿ§ÿ§ÿ¬ÿ­ÿ ÿ§ÿ³ÿ¡ÿ¬ÿ§ÿ¡ÿ«ÿ¦ÿ·ÿ´ÿ°ÿ¢ÿ£ÿ´ÿ±ÿ°ÿ§ÿ¤ÿ®ÿ¼ÿ¾ÿ¶ÿ°ÿ©ÿ¥ÿ¬ÿ®ÿ®ÿ³ÿ³ÿ±ÿ¸ÿ¾ÿ©ÿ»ÿ³ÿ¥ÿÿ¤ÿ£ÿÿ®ÿ²ÿÿ¸ÿµÿ¨ÿ²ÿ¡ÿ¤ÿ¯ÿ®ÿÿÿ±ÿ·ÿ¾ÿ¶ÿ¨ÿ³ÿªÿ®ÿ°ÿ°ÿ¨ÿ¤ÿ£ÿ«ÿ¦ÿÿÿÿ¨ÿ¶ÿ­ÿ ÿ¬ÿ·ÿ²ÿ«ÿ¦ÿ¥ÿ±ÿµÿ¬ÿ¥ÿÿÿÿÿÿÿ¯ÿÿÿ¤ÿÿÿÿÿÿÿÿÿÿÿÿÿÿÿÿÿÿÿÿÿÿÿwÿÿ£ÿÿÿ}ÿyÿÿÿ¯ÿÿ{ÿÿÿÿÿÿÿÿnÿdÿdÿvÿlÿÿqÿnÿyÿwÿgÿÿtÿwÿvÿ~ÿÿxÿ~ÿÿÿÿÿÿ§ÿ ÿÿÿÿÿ­ÿ¨ÿÿÿÿÿÿ­ÿÿÿ ÿ ÿÿÿÿÿÿÿÿÿÿÿÿÿÿ ÿÿ¢ÿÿ©ÿ¨ÿ°ÿ¥ÿÿÿ¢ÿ¦ÿ©ÿ¯ÿ°ÿ¤ÿÿÿ°ÿÿ°ÿ·ÿ«ÿ¹ÿÿ¬ÿ³ÿ¡ÿ®ÿ¸ÿ°ÿ³ÿ´ÿ§ÿ«ÿ´ÿ©ÿ®ÿ©ÿ¦ÿ§ÿ²ÿ©ÿÿÿ¤ÿ ÿ¡ÿ¨ÿ¢ÿ­ÿ®ÿ¨ÿ¥ÿ ÿ¥ÿ«ÿ¡ÿ§ÿ»ÿÿÿ°ÿ²ÿ­ÿµÿ®ÿ¬ÿÿ¬ÿ¦ÿ¡ÿ¤ÿªÿ²ÿ¨ÿ ÿ·ÿ®ÿ¦ÿ¤ÿ³ÿ¤ÿ¯ÿ´ÿ«ÿ´ÿÿ¥ÿ§ÿ®ÿ¯ÿ±ÿ°ÿ°ÿ¹ÿªÿÿÿ¯ÿ£ÿ´ÿ´ÿ¨ÿ­ÿªÿ¤ÿ¯ÿ¨ÿ©ÿ§ÿ£ÿ¦ÿ¯ÿ¸ÿ¾ÿ¦ÿÿªÿ¯ÿ¥ÿÿ½ÿ¹ÿªÿ¥ÿ¥ÿ§ÿ³ÿ²ÿ«ÿ¤ÿÿªÿ·ÿ®ÿ¥ÿ ÿ¾ÿ¯ÿ ÿÿ¨ÿ¦ÿ¥ÿ­ÿ­ÿ®ÿ°ÿ©ÿ¨ÿµÿ¼ÿ±ÿ°ÿ³ÿ¡ÿ®ÿ©ÿ®ÿ¬ÿ­ÿ¦ÿ­ÿ°ÿ¬ÿ¤ÿÿ¥ÿ´ÿ­ÿ¦ÿ³ÿÿ§ÿµÿµÿ¦ÿ¥ÿ®ÿ¨ÿ¨ÿ«ÿ¬ÿ²ÿ°ÿªÿµÿªÿ§ÿ¯ÿ­ÿ¯ÿ¢ÿ¬ÿ£ÿªÿÿÿÿÿÿÿÿÿÿÿÿÿÿÿÿÿÿÿÿ ÿ¤ÿÿÿÿ¬ÿÿªÿÿÿµÿµÿ»ÿ¨ÿ§ÿ®ÿ²ÿ·ÿ±ÿ®ÿ°ÿ©ÿÿ¯ÿ¤ÿ¸ÿ«ÿ²ÿ®ÿ¬ÿ¨ÿ®ÿ±ÿÿÿ®ÿÿªÿ¤ÿ§ÿªÿ¡ÿ«ÿ´ÿ·ÿ©ÿ¢ÿ°ÿ¹ÿ±ÿªÿ¤ÿ²ÿ®ÿ¨ÿ¶ÿ·ÿ®ÿ¦ÿ«ÿ²ÿ¯ÿªÿ¨ÿºÿ±ÿ¾ÿ¨ÿ¹ÿ»ÿ«ÿ²ÿ®ÿÿªÿ®ÿ®ÿ¶ÿÿ¯ÿªÿ¨ÿ°ÿ³ÿ¶ÿ°ÿ°ÿÿ§ÿ±ÿ©ÿ±ÿ¹ÿ¥ÿ¬ÿ·ÿ¯ÿ¶ÿ°ÿ¥ÿ¨ÿ«ÿ³ÿ°ÿ¦ÿ©ÿ­ÿ«ÿªÿ­ÿ·ÿªÿ¯ÿ¦ÿ±ÿ¬ÿ§ÿ«ÿ¯ÿ©ÿÿÿÿ®ÿ¬ÿ®ÿ¾ÿ®ÿ±ÿ·ÿ±ÿ¤ÿÿ¥ÿ¤ÿ¢ÿ¬ÿ¢ÿ°ÿ°ÿ°ÿ°ÿ©ÿ­ÿ±ÿ¨ÿ­ÿ¨ÿ§ÿÿ¬ÿ°ÿ¦ÿ¨ÿ´ÿ¸ÿ«ÿÿ¥ÿ«ÿ¯ÿ±ÿ¨ÿ­ÿ´ÿ®ÿ°ÿ«ÿ¬ÿ°ÿ«ÿ¦ÿÿªÿ¹ÿÄÿ©ÿÿÿ§ÿ±ÿ°ÿ©ÿªÿ°ÿ¨ÿ¢ÿÿ¨ÿ«ÿ´ÿ²ÿ®ÿ¯ÿ­ÿ°ÿ°ÿ¯ÿµÿ¿ÿ¥ÿ¥ÿªÿ¨ÿ¯ÿ½ÿÇÿÂÿªÿ³ÿ¬ÿ¬ÿ¬ÿ¤ÿ¦ÿ«ÿ©ÿ¥ÿ­ÿ¸ÿ²ÿÁÿ¸ÿ¶ÿ¶ÿ«ÿ ÿÿ¡ÿ¶ÿ¹ÿÿ ÿ ÿªÿ¶ÿ«ÿÿ¥ÿ¬ÿ§ÿ¬ÿ·ÿ±ÿ¯ÿ«ÿ³ÿ³ÿ¯ÿ¸ÿ¸ÿµÿ±ÿ¦ÿÿ¨ÿ«ÿ¯ÿ²ÿºÿ¦ÿÿÿÿÿ§ÿ¥ÿ«ÿ«ÿ©ÿ¬ÿÿ¥ÿ¯ÿ£ÿÿÿÿÿÿ¯ÿ ÿÿÿ§ÿ³ÿ¥ÿ¬ÿÿ©ÿ¦ÿÿÿ¥ÿªÿ¦ÿ¤ÿ¬ÿ£ÿÿ¡ÿ¤ÿ§ÿ¤ÿÿ ÿ§ÿ©ÿ°ÿ¥ÿµÿ³ÿ®ÿ¢ÿ©ÿ²ÿ¬ÿ¤ÿ¡ÿÿ°ÿ£ÿ¥ÿ®ÿ¯ÿ¦ÿ¥ÿ¥ÿÿzÿÿÿ¡ÿ²ÿ°ÿ©ÿ¬ÿ­ÿ§ÿ¥ÿ¦ÿºÿ­ÿªÿ¯ÿ§ÿ£ÿ°ÿ·ÿ§ÿ­ÿ¼ÿ¦ÿ¥ÿ¶ÿ°ÿ¨ÿ¥ÿ ÿ­ÿ§ÿÿÿ§ÿ¤ÿ¦ÿ¦ÿÿÿÿ_ÿ#ÿÿ¡ÿ¯ÿ¶ÿ¶ÿ¸ÿ²ÿ¢ÿ¶ÿ¢ÿ¬ÿ²ÿ¬ÿ£ÿÿÿÿÿ ÿªÿ®ÿ¨ÿªÿ¶ÿ¶ÿ£ÿ­ÿ°ÿ¨ÿ³ÿ«ÿ£ÿ©ÿ¯ÿ°ÿ´ÿ°ÿ­ÿ®ÿ­ÿ©ÿ«ÿ£ÿ²ÿªÿ¯ÿ¥ÿ ÿ§ÿ«ÿ¨ÿªÿ³ÿ§ÿ­ÿ«ÿ£ÿ¡ÿ¨ÿ®ÿ´ÿ¸ÿ²ÿ§ÿ°ÿ©ÿÿ¤ÿ²ÿ«ÿÿ£ÿ ÿ«ÿ¥ÿÿÿÿÿ§ÿ¦ÿ°ÿÿÿÿÿÿÿ~ÿÿGþõþpÿ ÿ ÿ¤ÿªÿªÿ³ÿ«ÿ ÿªÿ¯ÿ®ÿ´ÿ±ÿªÿªÿªÿÿªÿÿ±ÿ¬ÿ©ÿ©ÿ£ÿÿÿ¦ÿ¥ÿÿÿÿÿÿ ÿ¡ÿ±ÿºÿ¦ÿÿÿLÿÿ÷þÿFÿÿ¡ÿ¬ÿ°ÿªÿ¢ÿÿ¦ÿªÿÿÿÿÿÿÿ¨ÿ£ÿ£ÿ ÿÿÿÿÿÿÿxÿÿÿÿÿÿÿ¡ÿµÿ¯ÿ±ÿ³ÿ´ÿÿÿÿÿ¦ÿ£ÿÿ¢ÿÿÿ ÿ§ÿ¤ÿ¤ÿ§ÿ¨ÿ¡ÿÿÿ¢ÿÿÿ¨ÿ°ÿ±ÿ±ÿ´ÿ·ÿµÿºÿ¸ÿ§ÿÉÿ¹ÿ¨ÿ¨ÿ«ÿ­ÿ°ÿµÿ½ÿ³ÿ§ÿ´ÿ¹ÿ»ÿ¯ÿ¬ÿ§ÿªÿ²ÿ§ÿ¦ÿ¦ÿ¨ÿ­ÿÿ¯ÿ¯ÿ«ÿ¹ÿÆÿÀÿ³ÿÿ¶ÿ²ÿ¯ÿ«ÿ­ÿ²ÿ¹ÿ±ÿ®ÿ¶ÿ¬ÿ¨ÿ±ÿ«ÿÂÿ»ÿ²ÿ±ÿ·ÿ·ÿªÿÿªÿ¹ÿ²ÿ·ÿ®ÿ³ÿ¹ÿ²ÿ²ÿ©ÿ¦ÿ©ÿ¥ÿ´ÿ¸ÿ¬ÿªÿ¢ÿ©ÿ§ÿ®ÿ¹ÿ·ÿ¸ÿºÿ­ÿ´ÿ¶ÿ»ÿ¿ÿ®ÿ¶ÿ«ÿ¢ÿ©ÿ°ÿ´ÿºÿ²ÿ¡ÿºÿ­ÿ³ÿ°ÿ·ÿµÿ´ÿ¯ÿ¤ÿÿ¢ÿ­ÿ¨ÿ©ÿªÿ²ÿ·ÿ³ÿÀÿ¶ÿ«ÿªÿ²ÿ°ÿ£ÿ¬ÿ«ÿ¬ÿ©ÿ§ÿ©ÿ°ÿ©ÿ±ÿ¶ÿºÿ·ÿ­ÿ²ÿ¨ÿ­ÿ³ÿ£ÿ¸ÿ¢ÿªÿºÿ»ÿ³ÿ¯ÿ¯ÿ®ÿ­ÿ®ÿ©ÿºÿ²ÿ³ÿ¶ÿµÿ¶ÿ¸ÿ²ÿ¢ÿÿ²ÿÉÿ³ÿ²ÿ¯ÿ½ÿÿ·ÿ£ÿ¢ÿ³ÿ­ÿ«ÿ¬ÿ­ÿ´ÿ³ÿ¼ÿ´ÿ¥ÿ²ÿ®ÿ­ÿ²ÿ¸ÿ®ÿ¨ÿ§ÿ°ÿ½ÿ¸ÿ´ÿ·ÿ¸ÿ´ÿÄÿ·ÿ¬ÿ¾ÿµÿ°ÿµÿ·ÿ²ÿ²ÿ³ÿªÿºÿ¯ÿ´ÿ±ÿ©ÿ­ÿªÿ´ÿ´ÿ±ÿºÿÃÿ¿ÿ·ÿ²ÿ¸ÿ¬ÿÿµÿ³ÿ¡ÿ¸ÿ±ÿ­ÿ®ÿ»ÿÁÿ·ÿ­ÿªÿ°ÿ®ÿ®ÿ´ÿ¾ÿ®ÿ§ÿ¶ÿ¹ÿ¥ÿªÿ¬ÿªÿ¬ÿ´ÿ·ÿ®ÿ±ÿÅÿ½ÿ¦ÿ·ÿ±ÿÀÿªÿªÿ©ÿ¥ÿ¯ÿ²ÿ´ÿÀÿ»ÿªÿ³ÿ¸ÿ·ÿ³ÿ¤ÿ¬ÿ²ÿÃÿ®ÿ¢ÿ«ÿ¸ÿºÿ¹ÿ¼ÿ·ÿ¬ÿ°ÿ©ÿ¶ÿ¾ÿÃÿ¯ÿÉÿ¯ÿ¬ÿ­ÿ§ÿªÿ²ÿ³ÿ²ÿ±ÿ­ÿ´ÿ±ÿ³ÿ´ÿ®ÿ´ÿ¯ÿ²ÿµÿ¨ÿ¸ÿ±ÿµÿ³ÿ¡ÿ ÿ­ÿ²ÿ¹ÿµÿ°ÿ±ÿ¡ÿ©ÿ ÿ«ÿ²ÿ¢ÿªÿ®ÿ°ÿ­ÿ­ÿµÿ³ÿ±ÿ¸ÿ®ÿ§ÿ«ÿÿ¢ÿºÿ¼ÿºÿ¨ÿ¸ÿ±ÿ·ÿ¸ÿ¬ÿ¡ÿ£ÿ«ÿ«ÿ®ÿ³ÿ©ÿ¡ÿ³ÿ³ÿ§ÿ¯ÿÿ§ÿ²ÿ©ÿ©ÿ§ÿ¯ÿ¯ÿ±ÿ±ÿ¦ÿªÿ§ÿªÿ¥ÿ«ÿ¹ÿÿ¶ÿ³ÿ¬ÿÿ§ÿÿÿ§ÿ¶ÿªÿ©ÿ¬ÿ¢ÿÿ¦ÿ®ÿªÿ§ÿÿ¥ÿÿ²ÿÿÿ¥ÿ¡ÿ«ÿÿÿÿ¥ÿÿ ÿ¯ÿªÿ ÿÿ¤ÿ©ÿÿ¤ÿºÿÿ¢ÿ¤ÿ¢ÿÿÿÿ¢ÿ¡ÿÿÿÿ«ÿµÿ¡ÿ­ÿ°ÿ¤ÿ¦ÿ¡ÿ¦ÿºÿ¦ÿÿÿÿÿÿ£ÿ¢ÿ¥ÿ¢ÿÿÿÿÿ¦ÿ ÿ«ÿ¦ÿÿÿÿÿ§ÿÿ©ÿ«ÿÿ¡ÿ ÿ¦ÿ ÿÿÿÿ¡ÿÿÿ¤ÿ¦ÿ¢ÿÿÿÿÿÿÿÿÿÿ¦ÿ ÿ°ÿ®ÿ§ÿ­ÿ¥ÿÿ§ÿ§ÿ¦ÿ±ÿ¶ÿºÿ¥ÿ¯ÿµÿ ÿ¡ÿ´ÿµÿÄÿ£ÿ«ÿªÿ­ÿ­ÿ­ÿ¯ÿ®ÿªÿ³ÿ¼ÿµÿ¯ÿ­ÿ£ÿ ÿ§ÿ¦ÿ¨ÿ«ÿ¯ÿ©ÿ¥ÿ®ÿ§ÿ©ÿ¬ÿ¬ÿ¸ÿ¡ÿ«ÿÿÿÿ£ÿ¥ÿ§ÿ³ÿ³ÿ¯ÿ¬ÿÿÿÿ©ÿªÿ°ÿ¼ÿ®ÿ«ÿ·ÿ²ÿ­ÿ´ÿ¥ÿ¥ÿ®ÿªÿ¡ÿ¦ÿ¢ÿ©ÿªÿ«ÿªÿ®ÿ±ÿ¬ÿªÿ«ÿ¦ÿÿ­ÿ°ÿªÿ«ÿ«ÿÿ¥ÿÂÿ¥ÿ±ÿ·ÿÿ°ÿ¯ÿ§ÿ«ÿ¯ÿ°ÿÿ¤ÿ¬ÿ¬ÿ²ÿ¯ÿ¤ÿ¨ÿ³ÿ­ÿ°ÿ¨ÿ­ÿ®ÿ°ÿ«ÿÿÿ³ÿ«ÿ´ÿµÿ©ÿ«ÿ®ÿ¬ÿ°ÿ©ÿ¨ÿªÿ¢ÿÿ©ÿ¬ÿªÿ¡ÿ§ÿ½ÿ¤ÿÿÿ­ÿºÿªÿ¤ÿ©ÿ¿ÿ¶ÿ³ÿµÿ¬ÿªÿ¨ÿ¼ÿ¡ÿÿÿ¥ÿµÿ±ÿ·ÿ°ÿ¢ÿ®ÿ¯ÿ¤ÿ¡ÿÿ¦ÿ±ÿ©ÿ­ÿ¬ÿ§ÿªÿ ÿ¥ÿ³ÿ«ÿ®ÿ¯ÿ¥ÿÅÿ²ÿ±ÿ¹ÿ¦ÿ§ÿ¬ÿÿ¯ÿ¥ÿ¨ÿ«ÿ«ÿ­ÿ­ÿ¿ÿµÿ¢ÿ¡ÿ¥ÿ­ÿªÿ©ÿªÿ¥ÿªÿ¸ÿ©ÿ¦ÿ¨ÿ¡ÿ©ÿ²ÿ©ÿ ÿ¸ÿÿ³ÿ£ÿ¯ÿÿ§ÿ«ÿ£ÿ¦ÿ¯ÿ­ÿ«ÿªÿ¤ÿ¦ÿ²ÿ²ÿªÿ¬ÿ²ÿ¶ÿ´ÿ«ÿ¢ÿ¦ÿ®ÿ°ÿ»ÿ°ÿ¬ÿ¸ÿ¨ÿ¢ÿ¢ÿÿÿ±ÿÿ±ÿÿ¢ÿ­ÿ¬ÿ¥ÿ²ÿ´ÿ­ÿºÿµÿºÿªÿ¬ÿ¹ÿ¬ÿªÿ¯ÿ¥ÿ¦ÿ­ÿ²ÿ®ÿ¦ÿ¯ÿ¤ÿ¤ÿ¬ÿÿ¬ÿ­ÿ°ÿ´ÿ¯ÿ§ÿ³ÿ§ÿ¢ÿ¥ÿ£ÿ£ÿ¬ÿ¬ÿ¨ÿ£ÿÿÿÿÿÿ¡ÿ©ÿ¨ÿ§ÿ²ÿ®ÿ¡ÿ§ÿ·ÿ¬ÿÿ©ÿµÿ¹ÿ¡ÿÿ°ÿÿÿÿ¸ÿ¾ÿ¡ÿ§ÿ¬ÿ¶ÿ¬ÿÿ­ÿ²ÿ¤ÿ±ÿºÿ·ÿ³ÿ°ÿÿ¼ÿ ÿÿªÿ¯ÿ¶ÿ¬ÿ¡ÿ£ÿ°ÿ¶ÿªÿ§ÿ¦ÿÿ ÿÿÿ¹ÿ¸ÿ¶ÿ¤ÿ¼ÿ¸ÿ§ÿ£ÿÿ¬ÿ¯ÿ¤ÿºÿ¯ÿ¸ÿ¦ÿ©ÿÿ©ÿ§ÿ«ÿ´ÿ±ÿ®ÿ±ÿ£ÿ¯ÿ³ÿ¬ÿ­ÿ¢ÿ§ÿ©ÿ ÿÿ¡ÿ§ÿ§ÿ§ÿ«ÿ¨ÿ¨ÿ©ÿ¨ÿÿÿ¨ÿ§ÿ±ÿ©ÿ­ÿ³ÿ¤ÿ§ÿ¨ÿ©ÿ¦ÿ´ÿÿ¨ÿ¹ÿ±ÿÂÿ¹ÿÿ¯ÿ¤ÿÿ¬ÿÿ¥ÿ§ÿ§ÿªÿÿ£ÿÿªÿÿÿ¥ÿ©ÿ¨ÿ¥ÿ«ÿ²ÿ¦ÿ ÿ®ÿ¬ÿÿ§ÿªÿ§ÿ²ÿ­ÿ®ÿ³ÿªÿ«ÿ¤ÿ¦ÿ¯ÿ®ÿªÿ­ÿ¢ÿÿÿªÿ£ÿ²ÿºÿ¸ÿ¨ÿ¡ÿµÿ±ÿ°ÿÿÿ«ÿ¯ÿ­ÿÿ©ÿ§ÿ¢ÿ­ÿ©ÿ¯ÿ©ÿÿªÿ¨ÿ«ÿ°ÿ°ÿ¥ÿ ÿ§ÿ¡ÿ¦ÿ¨ÿÿ¤ÿµÿ®ÿ®ÿ£ÿÿÿ¥ÿ´ÿ£ÿ¡ÿ¢ÿ±ÿÀÿ°ÿ¯ÿ­ÿ®ÿ¥ÿÿ¦ÿ«ÿµÿ¬ÿ´ÿ¨ÿ·ÿÿ¹ÿ°ÿºÿ®ÿ¡ÿ¬ÿ¤ÿ«ÿµÿ¬ÿ­ÿ«ÿªÿ²ÿ ÿÿ©ÿ³ÿ³ÿ¢ÿÿ§ÿ¬ÿ¢ÿ¢ÿµÿ¯ÿ¸ÿ¥ÿ§ÿ§ÿ­ÿ©ÿ°ÿÿ¤ÿÿÿ©ÿ¡ÿ§ÿ§ÿ¨ÿ±ÿ©ÿ¤ÿ³ÿ¥ÿ·ÿ¤ÿ¨ÿ£ÿ±ÿÿ±ÿ®ÿ¦ÿ£ÿ¸ÿµÿ¡ÿ¯ÿ¨ÿÿ¨ÿ¹ÿ¸ÿ·ÿ«ÿªÿ­ÿ§ÿ¥ÿ²ÿ¹ÿÃÿºÿ¬ÿ«ÿ¤ÿ¬ÿ§ÿ¤ÿÿÿ¨ÿ²ÿ®ÿ§ÿÿÿÿÿ¦ÿ±ÿ©ÿÿÿ¸ÿ´ÿÿ±ÿÿ¨ÿÿ«ÿ²ÿ¹ÿÿÿÿÿÿ©ÿ¨ÿÿÿÿ®ÿ«ÿ¨ÿªÿÿÿÿ±ÿ²ÿ³ÿ°ÿ®ÿ¨ÿ¢ÿÿÿ£ÿ¤ÿÿÿÿÿ­ÿ¹ÿ±ÿ¹ÿ¯ÿµÿ¿ÿ¾ÿ¡ÿ¤ÿÀÿµÿÿªÿ¥ÿÿ§ÿÿªÿ·ÿÿÿÿ©ÿ¢ÿ¬ÿÿ©ÿ¨ÿÿÿ©ÿ§ÿ£ÿ¨ÿ°ÿ£ÿ}ÿcÿ{ÿÿÿ®ÿªÿ¨ÿ³ÿ­ÿ¤ÿÿÿ°ÿ·ÿ²ÿ§ÿ¡ÿ¨ÿ¢ÿ¨ÿªÿ¢ÿªÿ­ÿ ÿÿ ÿÿ¤ÿ³ÿ®ÿÿÿ«ÿ®ÿÿ«ÿ§ÿ§ÿ¶ÿ°ÿÿ«ÿ¥ÿ¨ÿ§ÿ§ÿ´ÿÿ®ÿ ÿ¤ÿÿÿÿ¤ÿ»ÿ§ÿ±ÿÂÿ·ÿÿÿ¢ÿ ÿ£ÿ¬ÿ³ÿ±ÿ©ÿÿÿ³ÿ®ÿ©ÿ§ÿ¢ÿ­ÿ°ÿ«ÿµÿÿÿ½ÿ¹ÿ­ÿ°ÿ´ÿºÿ¤ÿ¦ÿÿÿ·ÿ­ÿ­ÿ£ÿ±ÿ¡ÿ©ÿÀÿ´ÿ±ÿ³ÿ¦ÿÿ°ÿ¨ÿ¿ÿ¸ÿ¶ÿ©ÿ©ÿ§ÿ³ÿ¨ÿ©ÿªÿ¹ÿ¯ÿ¶ÿ°ÿ¤ÿÿ ÿ±ÿ©ÿ¨ÿ­ÿ¡ÿ£ÿ³ÿ¶ÿ²ÿ¹ÿ¾ÿ­ÿ¨ÿ¢ÿªÿªÿ¬ÿ¯ÿ¯ÿªÿ±ÿªÿÿ¬ÿ³ÿ­ÿ¤ÿ¦ÿ·ÿ¸ÿ®ÿÿÿÿ¨ÿ¦ÿÿ¦ÿ¢ÿ¬ÿ¦ÿ¢ÿ­ÿ¢ÿ¯ÿ®ÿ¢ÿ¥ÿ§ÿÿ«ÿ»ÿ¼ÿ®ÿ ÿ©ÿ¬ÿ­ÿ²ÿªÿ¬ÿ´ÿ¨ÿ¥ÿ£ÿ­ÿ¬ÿ§ÿ©ÿ±ÿÀÿ¬ÿ¡ÿ£ÿÿ±ÿ®ÿ·ÿ³ÿ¤ÿÿ¥ÿ¥ÿÿ¡ÿ¥ÿ¥ÿ¨ÿ¢ÿÿ­ÿ¬ÿ»ÿ§ÿ¨ÿÿªÿ°ÿªÿ«ÿ­ÿ«ÿ«ÿ¬ÿ§ÿ¡ÿ¤ÿ¸ÿ¸ÿµÿÀÿªÿ¹ÿ³ÿ«ÿ«ÿ«ÿ¦ÿ¢ÿÆÿ¯ÿ£ÿ¸ÿ»ÿ¡ÿ«ÿ¨ÿ¤ÿ²ÿ§ÿµÿ§ÿ¢ÿÿ§ÿ®ÿ´ÿ¨ÿ»ÿ²ÿºÿ°ÿ®ÿ¤ÿ¬ÿ°ÿµÿ¬ÿÿ£ÿ§ÿ«ÿ²ÿ²ÿ¤ÿÿÿ ÿ¦ÿ©ÿ¸ÿ°ÿ§ÿªÿÿ£ÿ¥ÿ¯ÿ ÿ£ÿ¯ÿ±ÿÿ¡ÿ­ÿ¹ÿ¢ÿ°ÿªÿ¹ÿºÿ¬ÿ­ÿÿÅÿ¿ÿ¹ÿ²ÿ®ÿ´ÿªÿ£ÿ£ÿ°ÿ ÿ¡ÿ¦ÿ¤ÿ¯ÿ¬ÿ§ÿªÿ«ÿ®ÿ¡ÿ¯ÿËÿ®ÿ©ÿ°ÿªÿ«ÿ£ÿ·ÿ¶ÿ¯ÿ³ÿ¶ÿ§ÿ¯ÿÁÿÿ¦ÿ­ÿ¸ÿ¿ÿ³ÿ§ÿ¤ÿ§ÿºÿ¾ÿÃÿ²ÿ²ÿ²ÿ«ÿ®ÿºÿ©ÿ¤ÿ±ÿ·ÿ¹ÿ¬ÿ§ÿ«ÿ¨ÿ±ÿ·ÿ¦ÿ¯ÿ°ÿ¶ÿµÿ¥ÿ¼ÿ¸ÿÐÿ®ÿÿlÿÿÿ´ÿ¸ÿ³ÿ²ÿ­ÿ±ÿ­ÿ¤ÿ§ÿ°ÿ¨ÿÿ§ÿ®ÿ¥ÿ¢ÿ¢ÿ ÿ­ÿÀÿ¸ÿ©ÿ®ÿ±ÿ·ÿ°ÿµÿ³ÿÿ­ÿ§ÿºÿ²ÿ¬ÿÿÿ©ÿ·ÿ«ÿ¤ÿ¨ÿÿ±ÿ¤ÿÿ¨ÿ£ÿ¥ÿ®ÿÿSÿ;ÿNÿnÿÿ©ÿ¢ÿ«ÿ·ÿ°ÿÿ¡ÿºÿ²ÿ­ÿ¨ÿ§ÿªÿ°ÿ´ÿ³ÿ·ÿ±ÿÿÿÀÿ·ÿ«ÿ±ÿ¬ÿªÿ«ÿ«ÿ«ÿ³ÿ±ÿ¥ÿ¦ÿ©ÿ­ÿ²ÿ¨ÿ£ÿ¯ÿªÿ¨ÿ¯ÿ«ÿ·ÿ»ÿ°ÿ³ÿªÿ«ÿ¹ÿ¶ÿ­ÿ»ÿµÿ°ÿ¨ÿ®ÿµÿ¨ÿ«ÿ¨ÿ¦ÿ­ÿ´ÿ¦ÿ®ÿ¸ÿºÿ¶ÿ¨ÿªÿ²ÿ®ÿ®ÿ«ÿ§ÿªÿ«ÿ»ÿ¸ÿªÿÿ¹ÿÿÿ®ÿªÿ®ÿÿ¡ÿ±ÿ¸ÿ©ÿ ÿ¤ÿ¬ÿ¦ÿ¯ÿ²ÿ²ÿµÿ­ÿ£ÿ¥ÿ®ÿ¤ÿ¤ÿ¤ÿÿ¨ÿ­ÿ¸ÿµÿ´ÿ­ÿ©ÿ³ÿ¸ÿ±ÿªÿ¦ÿ®ÿ½ÿÀÿ­ÿ¥ÿ¥ÿ«ÿ±ÿµÿ°ÿ®ÿ´ÿ´ÿ¾ÿÃÿ¾ÿÆÿ®ÿ¤ÿ§ÿ°ÿ¤ÿµÿ¯ÿ«ÿ¤ÿªÿÿ±ÿ±ÿ§ÿ°ÿ§ÿ±ÿ°ÿ¯ÿ¬ÿªÿ¯ÿ©ÿ©ÿ±ÿªÿµÿ¬ÿ ÿ©ÿ¯ÿ¢ÿ±ÿ«ÿÿÿ®ÿ§ÿ¸ÿ¸ÿ­ÿÿ®ÿ²ÿ¯ÿ¬ÿ¬ÿ¥ÿÿÿÿ¯ÿ®ÿ¨ÿ©ÿÿÿ¦ÿ ÿ§ÿ¦ÿÿÿ¥ÿÿÿÿ¢ÿÿÿ£ÿÿÿÿÿÿÿÿÿÿÿ~ÿwÿwÿÿÿtÿÿwÿnÿÿ¦ÿ¨ÿÿÿÿÿÿpÿÿÿjÿjÿqÿyÿÿzÿÿ}ÿgÿsÿrÿmÿÿxÿÿzÿwÿÿlÿyÿÿÿÿÿÿÿÿÿÿ ÿÿ¨ÿ¡ÿÿÿÿ¢ÿ¡ÿÿÿ{ÿÿÿÿÿÿÿÿÿ¥ÿÿÿ¦ÿÿÿÿÿÿ¤ÿÿ§ÿÿ²ÿ®ÿ£ÿÿ¡ÿ¢ÿ®ÿ¾ÿ±ÿ©ÿ§ÿÿ¤ÿÿ¨ÿ¥ÿ¯ÿ¨ÿÿ²ÿ ÿÿÿ¢ÿªÿ­ÿ¬ÿ«ÿªÿ©ÿ«ÿ±ÿ¤ÿ¢ÿªÿ§ÿ§ÿ©ÿ£ÿ«ÿ¬ÿ®ÿ§ÿ£ÿ«ÿ£ÿÿ¥ÿ«ÿÿÿ¯ÿ±ÿ±ÿ¯ÿÿÿ«ÿ¡ÿ®ÿ±ÿ¦ÿ¨ÿ®ÿ¦ÿ¤ÿ¦ÿ¦ÿ¨ÿ¦ÿ¦ÿªÿ¢ÿ©ÿºÿ¹ÿ¦ÿ§ÿ©ÿºÿ¯ÿ¦ÿ§ÿ®ÿ³ÿÉÿÉÿ¶ÿ¶ÿ±ÿ¤ÿ®ÿ¤ÿ¨ÿ®ÿ´ÿ´ÿÿ¨ÿÿ®ÿ©ÿ¯ÿ£ÿÿ¢ÿ°ÿ°ÿ¯ÿºÿ¤ÿ¡ÿ·ÿ«ÿ£ÿ£ÿ°ÿ±ÿÿ±ÿ»ÿ·ÿ·ÿ²ÿ£ÿ¡ÿ¦ÿ¤ÿ©ÿ¤ÿªÿ­ÿ°ÿ®ÿÿÿ¨ÿºÿ²ÿ­ÿ¬ÿªÿªÿ­ÿ®ÿ­ÿ­ÿ°ÿ³ÿ½ÿ ÿ·ÿ®ÿ¯ÿ ÿ«ÿ©ÿ¯ÿ§ÿ¦ÿ«ÿ¦ÿ¥ÿ«ÿ¦ÿ¤ÿ²ÿ­ÿ¦ÿ°ÿ»ÿ¥ÿ´ÿ´ÿªÿ¥ÿ¬ÿ´ÿ´ÿ¯ÿ¬ÿ°ÿ©ÿ´ÿ»ÿ¥ÿ¢ÿ¢ÿ¡ÿÿ«ÿ«ÿ¥ÿÿ§ÿÿÿ¦ÿ§ÿ¥ÿÿ¡ÿÿÿÿÿÿÿ¢ÿÿÿÿÿÿÿ£ÿ ÿ¯ÿ£ÿ¹ÿµÿ¶ÿ´ÿ¸ÿ¸ÿ«ÿ¤ÿ¯ÿ¸ÿ±ÿ¹ÿºÿÿ¢ÿ¢ÿªÿ®ÿ²ÿ²ÿ©ÿ¥ÿ­ÿ£ÿÿªÿ¬ÿÿ¨ÿ­ÿÿ©ÿÿ¯ÿ´ÿ¶ÿ­ÿ¤ÿ«ÿµÿ³ÿ®ÿ¥ÿ´ÿ£ÿ¨ÿ²ÿ°ÿ¸ÿ­ÿ©ÿ¦ÿÿ¢ÿ³ÿªÿ¨ÿ¬ÿÁÿªÿ³ÿ©ÿÿ«ÿ¦ÿ¨ÿ¯ÿ³ÿ«ÿ£ÿ¾ÿ¬ÿ°ÿ°ÿ±ÿ³ÿ²ÿ«ÿÿ«ÿ«ÿ¢ÿ¦ÿªÿ¦ÿµÿ¸ÿ¡ÿ¨ÿ¡ÿÿÿ®ÿ°ÿ®ÿ­ÿ°ÿ³ÿ¨ÿ±ÿ®ÿªÿ¢ÿ§ÿ£ÿ­ÿªÿ¨ÿ«ÿ£ÿÿÿ·ÿ±ÿ¢ÿ¸ÿÿ¢ÿ¼ÿ­ÿÿ¢ÿ£ÿ ÿ«ÿ¬ÿ¾ÿ¤ÿ«ÿ²ÿ´ÿ°ÿ§ÿ©ÿ°ÿ­ÿ®ÿ¹ÿ³ÿ´ÿ¡ÿ²ÿ¦ÿÿÿ©ÿ³ÿ«ÿ©ÿ°ÿ¦ÿÿ´ÿ¶ÿ²ÿ»ÿ©ÿ°ÿ«ÿ­ÿ­ÿªÿ°ÿ«ÿ¡ÿÅÿ£ÿ¦ÿµÿ°ÿªÿ°ÿµÿµÿ´ÿ¯ÿ²ÿ¹ÿÿ©ÿÿ²ÿ²ÿ·ÿ¶ÿ²ÿ°ÿ­ÿ¬ÿ¬ÿ¯ÿ£ÿ®ÿ ÿ·ÿ»ÿªÿ¯ÿÃÿ¿ÿ¶ÿ¯ÿ ÿ®ÿ¡ÿªÿ°ÿ«ÿ©ÿ°ÿ±ÿªÿµÿÀÿ²ÿ©ÿ ÿªÿ°ÿ±ÿµÿ°ÿ¦ÿ­ÿ£ÿ§ÿ©ÿ©ÿ¥ÿ¬ÿ¥ÿÿ°ÿÁÿ®ÿ¦ÿ§ÿ¬ÿ­ÿ¨ÿ®ÿ§ÿ­ÿ±ÿ¨ÿ°ÿ®ÿ¯ÿ·ÿÿÿÿÿÿÿÿ§ÿÿ©ÿ£ÿÿ¬ÿÿ®ÿ³ÿ¢ÿ¢ÿ¨ÿÿ ÿ©ÿ¯ÿ¸ÿ§ÿ£ÿ²ÿ·ÿ¯ÿ«ÿÿ³ÿ ÿÿÿ®ÿ³ÿ¥ÿÿ«ÿ²ÿ£ÿÿ±ÿ¡ÿ®ÿ¥ÿªÿ¨ÿÿÿ¦ÿµÿ±ÿ«ÿ¢ÿ®ÿ°ÿ¨ÿ¤ÿ¨ÿ§ÿ³ÿ­ÿµÿ£ÿ©ÿ¤ÿÿÿÿÿÿpÿÿ­ÿ¯ÿ®ÿ¦ÿ¤ÿ«ÿ¥ÿ ÿ¸ÿ®ÿ¢ÿªÿ¨ÿ¬ÿ±ÿªÿ®ÿ·ÿÿ¸ÿ¦ÿ¤ÿ²ÿ´ÿ­ÿ©ÿ®ÿ¥ÿ§ÿ ÿ¤ÿÿ§ÿ¤ÿÿ5ÿþÍþÿ£ÿ¤ÿ·ÿ¹ÿ«ÿªÿ³ÿ§ÿ©ÿ ÿµÿ²ÿ¯ÿ­ÿ¦ÿÿÿ°ÿµÿ£ÿ´ÿ±ÿ£ÿ¥ÿ²ÿ¯ÿ´ÿÀÿ¯ÿ°ÿ¤ÿ«ÿ¬ÿ¦ÿ±ÿµÿ¯ÿ«ÿ©ÿ«ÿªÿ°ÿ ÿ°ÿ¹ÿ¬ÿ±ÿ¯ÿªÿ±ÿ¡ÿ¬ÿ¬ÿ¢ÿ©ÿ¤ÿ¢ÿ¤ÿ¦ÿ¯ÿ©ÿ»ÿ¦ÿ©ÿ­ÿ©ÿ¦ÿ­ÿ±ÿªÿÿ¥ÿ§ÿ¥ÿ¡ÿ¡ÿÿÿÿ§ÿªÿ«ÿÿÿÿÿÿÿÿ[ÿdÿ}ÿÿÿÿÿ¨ÿ¬ÿ§ÿ«ÿ´ÿ§ÿ´ÿ­ÿ©ÿ¦ÿ ÿ¦ÿ¯ÿªÿ¨ÿ®ÿ£ÿ¬ÿ¤ÿÿ¢ÿÿÿÿªÿÿÿÿÿÿÿ ÿ­ÿªÿ¤ÿ¡ÿÿBÿÿèþÛþÿþ>ÿ{ÿÿ¦ÿ¦ÿ©ÿ¢ÿÿ¤ÿ¡ÿÿ¡ÿÿÿÿÿÿÿÿÿÿÿÿÿÿÿÿÿÿÿÿÿÿ§ÿ¥ÿ±ÿ¨ÿ£ÿÿÿÿÿ¤ÿ©ÿ§ÿ¦ÿÿÿÿÿÿ£ÿªÿ®ÿ©ÿ¤ÿ£ÿ¯ÿ¡ÿ¦ÿ©ÿ­ÿ¶ÿ´ÿªÿ¨ÿ°ÿ²ÿ®ÿÿªÿ©ÿ®ÿ¥ÿ¦ÿ°ÿ¯ÿ¯ÿÀÿ®ÿ¨ÿ¹ÿ«ÿ´ÿ«ÿ¡ÿ¡ÿ¤ÿ¥ÿ¡ÿµÿ¥ÿ¯ÿ¨ÿ¤ÿ¬ÿªÿ¯ÿºÿ¿ÿ¹ÿ´ÿ®ÿ¬ÿ§ÿ¯ÿ§ÿ¡ÿ¢ÿ³ÿ¶ÿ®ÿµÿªÿ£ÿ¬ÿ«ÿ§ÿ«ÿ°ÿ®ÿ¥ÿ±ÿÀÿ´ÿ¦ÿ¹ÿ³ÿÂÿ§ÿªÿ²ÿ¹ÿ¸ÿ«ÿ©ÿµÿ³ÿ²ÿ¸ÿ­ÿ¥ÿ¯ÿ¬ÿ³ÿ°ÿ©ÿ±ÿµÿ©ÿ¥ÿ²ÿ®ÿ¼ÿ½ÿ­ÿ®ÿ²ÿªÿ¯ÿ´ÿ¯ÿ¯ÿ¸ÿ«ÿ«ÿ²ÿ¶ÿªÿ®ÿ½ÿµÿªÿ«ÿ¯ÿ®ÿ­ÿ©ÿ³ÿºÿÂÿ¬ÿ³ÿ½ÿ¶ÿ·ÿµÿ²ÿ¯ÿ¦ÿ±ÿ®ÿ¤ÿ¶ÿ½ÿ¸ÿ¾ÿ¹ÿ¸ÿ»ÿ´ÿ°ÿ¯ÿ£ÿ®ÿ¼ÿºÿªÿÉÿ²ÿªÿ¨ÿ¬ÿ­ÿ«ÿ³ÿÀÿÀÿ¸ÿ­ÿ³ÿ¯ÿ¶ÿ¶ÿ¢ÿ»ÿ¬ÿ©ÿ¹ÿ·ÿ°ÿ©ÿ²ÿ®ÿ¦ÿ¾ÿ­ÿÂÿ®ÿ­ÿ©ÿ¦ÿ³ÿ»ÿ³ÿ®ÿ­ÿ·ÿ¬ÿ«ÿ¶ÿ¸ÿ½ÿ¶ÿ«ÿ¥ÿ¡ÿªÿ·ÿ¶ÿ´ÿ´ÿªÿ¢ÿ½ÿ¯ÿ³ÿ¯ÿ´ÿ´ÿ³ÿ°ÿ¬ÿ¨ÿ«ÿ¶ÿ²ÿ­ÿ­ÿ½ÿ¹ÿ ÿÿÿ¹ÿ¯ÿ«ÿ°ÿ­ÿ³ÿ»ÿ°ÿ«ÿ²ÿªÿ©ÿ­ÿ­ÿ·ÿ³ÿ¶ÿ¸ÿ¸ÿ·ÿ²ÿ®ÿ°ÿ©ÿ²ÿ¸ÿ¶ÿ·ÿ¸ÿÿ¨ÿ¨ÿ§ÿ±ÿ©ÿ±ÿ½ÿµÿ°ÿ«ÿ±ÿ±ÿ¶ÿ³ÿ¬ÿµÿ°ÿ¨ÿ«ÿ´ÿªÿ­ÿ¯ÿ°ÿ¾ÿ¿ÿ´ÿ¦ÿ´ÿ½ÿ§ÿ«ÿ´ÿÿ ÿÿ¤ÿ½ÿ¶ÿ¢ÿ¢ÿ©ÿ±ÿ²ÿµÿ»ÿ²ÿ«ÿºÿ­ÿ¶ÿ®ÿ­ÿ¬ÿ­ÿ¶ÿµÿ©ÿ©ÿ®ÿ¡ÿ¥ÿªÿ³ÿ¯ÿ¿ÿ¸ÿ¬ÿ²ÿ­ÿ©ÿ¬ÿªÿ¸ÿºÿ»ÿÃÿ·ÿ¶ÿ²ÿ¡ÿ¨ÿ«ÿ¥ÿ§ÿÿ¨ÿ´ÿ§ÿ¬ÿ³ÿ­ÿ¯ÿ´ÿ´ÿ³ÿ®ÿ®ÿªÿ¦ÿ¨ÿ¤ÿÂÿ»ÿÄÿ©ÿ²ÿ¬ÿ­ÿÄÿºÿªÿ©ÿ¬ÿ²ÿªÿ¤ÿ­ÿµÿ¤ÿµÿ³ÿ¥ÿµÿ¦ÿ¯ÿ¶ÿ¹ÿ¶ÿ°ÿ±ÿ³ÿ·ÿºÿ²ÿ®ÿ¨ÿ¬ÿ­ÿÿ¶ÿ³ÿ¯ÿÿÿ¥ÿµÿ¶ÿ¯ÿµÿ¹ÿ¸ÿ´ÿ°ÿ«ÿ¤ÿ°ÿ«ÿ¦ÿ¥ÿÿ±ÿÿ¨ÿÿÿªÿ ÿ¤ÿÿÿ­ÿ®ÿ«ÿ«ÿÿÿÿÿÿ´ÿÿ¦ÿÿ°ÿÿÿÿ¨ÿÿÿ£ÿ«ÿ ÿ ÿ¡ÿ¥ÿ±ÿ¤ÿÿ¬ÿÿ¬ÿ±ÿªÿµÿ¬ÿÿÿÿÿÿ¢ÿÿ¥ÿ­ÿ®ÿÿÿ¶ÿªÿÿÿÿÿÿÿÿÿÿÿÿÿÿÿ¦ÿ¦ÿÿÿÿ£ÿÿÿ®ÿ¦ÿÿ¤ÿ¡ÿÿÿÿÿÿ©ÿ¨ÿ¦ÿÿÿÿÿÿ¢ÿ¦ÿ¥ÿ±ÿµÿ¨ÿ¦ÿ©ÿ³ÿ­ÿ°ÿÿ©ÿ±ÿ©ÿÁÿªÿÁÿ¸ÿ´ÿ¶ÿ¨ÿªÿ¥ÿ£ÿ±ÿ¶ÿ±ÿ¯ÿ²ÿ´ÿ¬ÿ©ÿ©ÿ¨ÿ£ÿ´ÿµÿªÿ­ÿ¾ÿ»ÿ»ÿ»ÿ®ÿ®ÿ©ÿ³ÿªÿÿ ÿ©ÿ¬ÿ­ÿ±ÿ©ÿÿ¡ÿ¤ÿ§ÿ«ÿ«ÿ´ÿ¶ÿ¦ÿ¢ÿ¥ÿ©ÿ´ÿ¦ÿÿ¥ÿªÿ«ÿ±ÿ«ÿ£ÿÿÿ§ÿ©ÿ¬ÿ©ÿ£ÿ¨ÿ¨ÿ¬ÿ®ÿ±ÿ¡ÿ£ÿ¤ÿ¦ÿÿÿÂÿ¨ÿ¯ÿ¹ÿÿ¥ÿ¦ÿ´ÿ·ÿ¥ÿ¢ÿ¢ÿ§ÿ£ÿÿ«ÿ²ÿ¥ÿ§ÿ±ÿªÿ¯ÿ²ÿ¬ÿ©ÿ¿ÿ®ÿ¥ÿªÿ°ÿÿÃÿ±ÿ¬ÿªÿ¬ÿ­ÿ·ÿ«ÿ£ÿ­ÿ«ÿ¨ÿ¹ÿ´ÿ²ÿ½ÿ¨ÿÿ¢ÿ®ÿ¼ÿµÿºÿ¨ÿªÿ©ÿ¨ÿ¹ÿ¡ÿÀÿ±ÿ¹ÿ®ÿ¸ÿ©ÿ±ÿ­ÿÿ¬ÿµÿ®ÿ£ÿ¦ÿ³ÿ²ÿ¢ÿÿ£ÿ£ÿ¦ÿ¬ÿ³ÿ¨ÿÿÿÿÿ§ÿ®ÿµÿ°ÿ³ÿ³ÿ»ÿ¹ÿµÿ¦ÿÿ³ÿ¤ÿ¢ÿ£ÿ©ÿ«ÿ°ÿªÿÿÿ§ÿ£ÿÿ¬ÿ¼ÿ³ÿ¢ÿ©ÿÿÿÀÿ³ÿ§ÿ¡ÿ¢ÿ¹ÿ²ÿªÿ·ÿ¬ÿ¡ÿ©ÿ ÿ¼ÿÿ¨ÿ«ÿ«ÿ¤ÿªÿ¨ÿ­ÿ°ÿ¬ÿ¤ÿªÿ®ÿ©ÿªÿ¨ÿ§ÿ­ÿªÿ¤ÿ¦ÿÿºÿ²ÿ£ÿ½ÿ±ÿÿ£ÿ·ÿÿ±ÿ¨ÿÿ©ÿ¯ÿ¨ÿ¤ÿ°ÿ¬ÿ®ÿ·ÿ²ÿ³ÿ¼ÿµÿ¯ÿ²ÿ´ÿ®ÿ±ÿ·ÿ¤ÿÿÿÿ¨ÿ¬ÿ®ÿ¦ÿÿ³ÿ£ÿ¯ÿ­ÿ¬ÿ¨ÿµÿ³ÿ±ÿ©ÿ©ÿÿ©ÿ¢ÿ¦ÿ¢ÿÿÿÿzÿÿÿ¢ÿ¦ÿ¬ÿ¨ÿ¢ÿµÿ¶ÿ­ÿ­ÿ¡ÿÿ©ÿºÿ´ÿªÿªÿÿ¥ÿÿÿ´ÿÁÿ£ÿ®ÿ¡ÿ«ÿªÿÿ¢ÿÿÿÿ£ÿµÿ±ÿ²ÿÿÿªÿ¨ÿÿ¡ÿ©ÿ¥ÿ¦ÿ¤ÿ¨ÿ«ÿ±ÿ´ÿ«ÿ¢ÿ¢ÿ¤ÿÿ£ÿªÿµÿ½ÿ¨ÿªÿºÿ±ÿ¤ÿÿÿ©ÿ ÿ°ÿ­ÿµÿ©ÿ³ÿÿ¯ÿÿ«ÿ©ÿ¹ÿ´ÿ¤ÿÿ¯ÿ´ÿ¦ÿ¦ÿÿ¡ÿÿ©ÿ¦ÿ§ÿ²ÿ²ÿ«ÿ£ÿ ÿÿ¡ÿ§ÿ£ÿ°ÿ±ÿµÿ·ÿ²ÿ²ÿ»ÿ²ÿ¥ÿÿ¤ÿªÿ³ÿÿÿÿ¾ÿÿÌÿ¬ÿ ÿ£ÿÿ¨ÿ¡ÿÿ©ÿ´ÿ°ÿ¨ÿ¤ÿ¥ÿªÿÿÿÿÿ¬ÿ±ÿ£ÿÿÿ¬ÿ®ÿªÿ¤ÿ§ÿ©ÿ´ÿªÿ­ÿ«ÿ­ÿ¨ÿ½ÿ·ÿªÿ¥ÿ±ÿ®ÿºÿ¥ÿ°ÿ©ÿ¥ÿ´ÿ¹ÿ«ÿ»ÿ³ÿÿ«ÿ²ÿ£ÿÿÿ¬ÿ§ÿ¥ÿ¥ÿ¬ÿ£ÿ¥ÿªÿ¯ÿ¬ÿªÿ§ÿ¤ÿ¨ÿ°ÿ²ÿ¯ÿ ÿÿ«ÿ¨ÿ«ÿ¬ÿ ÿ§ÿ±ÿ¡ÿ¤ÿ¥ÿ£ÿ¨ÿ«ÿµÿ¤ÿ®ÿÿ­ÿ©ÿ¥ÿ¿ÿ­ÿ£ÿ®ÿ¡ÿ§ÿ¾ÿ·ÿ´ÿªÿ¬ÿ²ÿÿ¦ÿ§ÿ¶ÿºÿ¬ÿÿÿµÿ¶ÿ«ÿ©ÿ§ÿ¯ÿ´ÿ«ÿªÿ¹ÿ³ÿ¦ÿ«ÿ°ÿ©ÿ¢ÿ¥ÿ¡ÿªÿ®ÿ ÿ«ÿ®ÿ¥ÿªÿ¶ÿ¡ÿ ÿÿÿ¨ÿ¦ÿÿ­ÿÂÿ«ÿ¦ÿÿ§ÿ®ÿ³ÿ¾ÿ¡ÿ±ÿÿ°ÿ¥ÿÂÿÿ¯ÿªÿ¡ÿ¢ÿÿÿ¤ÿ¯ÿ³ÿ±ÿªÿªÿ­ÿªÿ´ÿÂÿ»ÿµÿ¨ÿ®ÿ»ÿ¶ÿ°ÿ¥ÿ§ÿ«ÿ®ÿ©ÿ¡ÿÿºÿ¬ÿµÿ³ÿ¸ÿ¨ÿ©ÿ²ÿ©ÿ¼ÿ±ÿÿ«ÿÿ¶ÿ³ÿ»ÿ¸ÿÿ§ÿ¢ÿ°ÿ«ÿ°ÿÂÿ«ÿ¯ÿ´ÿµÿ¯ÿ¨ÿ¥ÿÿ ÿªÿ¢ÿ ÿªÿ¹ÿ®ÿ²ÿ¤ÿÿ¤ÿ¬ÿ°ÿ§ÿÿÿ¢ÿ¤ÿÿÿ¢ÿ¨ÿªÿ°ÿ¬ÿ«ÿªÿ­ÿ­ÿ¡ÿ¦ÿ©ÿ¥ÿÿ§ÿ¥ÿ¯ÿ®ÿ³ÿ½ÿ¡ÿ¸ÿ¯ÿÿÿ¥ÿ¨ÿÿÿ¨ÿ¥ÿ¨ÿ¨ÿ¥ÿÿ¢ÿªÿ©ÿÿÿÿ©ÿ«ÿ©ÿ£ÿ¨ÿ³ÿµÿ®ÿ¢ÿÿÿ¦ÿ§ÿ¤ÿ«ÿ´ÿ«ÿ¥ÿ®ÿ½ÿ®ÿ¯ÿ¨ÿÿ¨ÿ®ÿÿ¬ÿ«ÿ­ÿÿÿ®ÿ¤ÿ¼ÿµÿ²ÿºÿ¢ÿÿ®ÿ¤ÿ ÿ£ÿÿ¡ÿÿ£ÿ©ÿ³ÿ³ÿ¨ÿÿ¯ÿµÿªÿ¯ÿ¹ÿªÿ£ÿÿÿ®ÿ±ÿ¯ÿ­ÿ¨ÿ§ÿ¬ÿ³ÿ²ÿ«ÿ¸ÿ´ÿ§ÿ¹ÿÿÿªÿ³ÿÿÿÿ¼ÿºÿ£ÿ¦ÿ³ÿ³ÿ´ÿ»ÿ¼ÿÿÿÿÿ¯ÿ¡ÿ­ÿ¶ÿ¢ÿ¯ÿ¬ÿÿµÿ¡ÿ¡ÿ£ÿ°ÿ¯ÿ¬ÿ¤ÿ¬ÿÿ¤ÿÿÿÿ¤ÿ¤ÿ¬ÿ³ÿ«ÿ¯ÿ¬ÿ®ÿ¾ÿ¬ÿÿ£ÿ©ÿÿÿ³ÿ´ÿªÿÿ²ÿ­ÿÿ§ÿÿ´ÿ±ÿ¶ÿ¶ÿÿ¨ÿÿ¨ÿ¥ÿ¸ÿ³ÿ¯ÿÿÿÿ¥ÿ§ÿ¤ÿ±ÿ½ÿ­ÿªÿ£ÿ¡ÿÿ§ÿ«ÿ¡ÿÿªÿ®ÿ©ÿ®ÿ´ÿ­ÿ§ÿªÿ®ÿ²ÿ¯ÿ«ÿ¯ÿ­ÿ¤ÿªÿ¨ÿ¨ÿ¡ÿ©ÿ©ÿ¯ÿÂÿ¼ÿ§ÿ¬ÿ°ÿ¬ÿ®ÿ¼ÿ±ÿ©ÿ®ÿ¡ÿ§ÿ­ÿ°ÿ°ÿ¢ÿ«ÿ¨ÿÿ¨ÿ®ÿ³ÿ¦ÿ¥ÿ¬ÿ­ÿ©ÿ­ÿ®ÿ·ÿºÿºÿ·ÿ´ÿ²ÿ§ÿÿÿ¬ÿ®ÿ¥ÿ¤ÿ£ÿÿ©ÿ±ÿ¤ÿ§ÿªÿ­ÿ¥ÿ¯ÿ¬ÿ²ÿ«ÿ³ÿ¯ÿ§ÿ¥ÿ§ÿ¤ÿ³ÿÎÿ¯ÿ°ÿ¨ÿ­ÿ¨ÿ¨ÿ²ÿ±ÿ·ÿªÿ´ÿ¶ÿµÿ¨ÿÿ§ÿ¥ÿ¤ÿ´ÿ²ÿ«ÿ©ÿÿ¢ÿ°ÿ©ÿ­ÿªÿ¬ÿ¬ÿ¦ÿ¬ÿ«ÿ­ÿ¤ÿ¡ÿ¥ÿ¬ÿ¦ÿ£ÿ¯ÿ§ÿ«ÿ¯ÿ¨ÿ­ÿ¿ÿ¨ÿ¤ÿ£ÿ°ÿ¹ÿ¸ÿ­ÿ¡ÿªÿ®ÿ¬ÿ«ÿ¦ÿÿ¥ÿ¤ÿÿ®ÿ¹ÿºÿ¶ÿ±ÿ±ÿ­ÿ¬ÿ¥ÿ£ÿÿÿ¢ÿ«ÿ¶ÿ«ÿºÿµÿ­ÿÁÿ§ÿ§ÿ£ÿ¾ÿ¨ÿ ÿ¦ÿÁÿ¶ÿ²ÿªÿªÿ£ÿ§ÿ¢ÿÿ ÿ®ÿ®ÿ¹ÿºÿ·ÿ±ÿ¯ÿ¸ÿ»ÿ²ÿªÿ³ÿµÿ¯ÿ¬ÿ£ÿ½ÿ¸ÿ¯ÿ¶ÿ¢ÿ°ÿ¿ÿ»ÿªÿÿWÿÿ±ÿ«ÿÁÿ¶ÿ´ÿ¯ÿ¸ÿ±ÿªÿ¯ÿ¯ÿ¬ÿ ÿ±ÿµÿ²ÿ·ÿ¨ÿªÿ¸ÿ±ÿ¦ÿ¤ÿ´ÿ¶ÿ¹ÿ©ÿ©ÿ¸ÿºÿ¬ÿ³ÿµÿªÿÄÿ«ÿ¤ÿ¡ÿ§ÿ¶ÿ¤ÿªÿ£ÿ¹ÿ·ÿÿ¨ÿ¯ÿ¨ÿ¯ÿÿUÿ;ÿNÿjÿÿ¦ÿ¡ÿ§ÿ«ÿ²ÿ¬ÿªÿµÿ¬ÿ©ÿ§ÿ¥ÿÿ°ÿ¶ÿ¿ÿ«ÿ¿ÿ¨ÿ¶ÿ²ÿ©ÿ­ÿ¦ÿ¦ÿ°ÿ¬ÿÿ¦ÿ¦ÿªÿ³ÿ®ÿ§ÿ­ÿ¨ÿ«ÿ¹ÿ«ÿ¤ÿ¬ÿ¯ÿ£ÿÿ¤ÿ±ÿ¹ÿµÿ¦ÿ²ÿÿ¨ÿ©ÿ«ÿ¢ÿ£ÿÿ³ÿ«ÿ¨ÿ¨ÿ«ÿ«ÿ¨ÿ ÿªÿµÿ³ÿ«ÿ§ÿ§ÿ¯ÿ¼ÿ¹ÿµÿ®ÿ§ÿÿ«ÿ±ÿ¯ÿ£ÿµÿÿªÿÿ¤ÿ¢ÿ·ÿ¤ÿ³ÿµÿ­ÿ ÿ®ÿ¯ÿ·ÿ±ÿ®ÿ»ÿ³ÿ©ÿµÿ½ÿ¾ÿ¶ÿ¯ÿ©ÿ£ÿªÿ®ÿ§ÿ­ÿ¬ÿ¦ÿ­ÿ©ÿ¶ÿ§ÿ©ÿ®ÿ®ÿ±ÿµÿÿ£ÿ´ÿ»ÿ¯ÿªÿ«ÿ°ÿ¯ÿÿÿÿ®ÿ»ÿ°ÿ²ÿ«ÿ¬ÿ¨ÿ·ÿ¶ÿ¯ÿ²ÿ³ÿ¬ÿ«ÿÿ©ÿºÿ®ÿ±ÿªÿ¦ÿ«ÿ¯ÿ±ÿ­ÿ©ÿ¨ÿ§ÿ¦ÿÿ ÿ®ÿ»ÿ°ÿ«ÿ«ÿ£ÿ§ÿµÿ¡ÿ½ÿ¯ÿ¦ÿ§ÿ¨ÿ©ÿ«ÿ¨ÿ«ÿªÿ¦ÿÿÿ¨ÿ£ÿÿÿÿ ÿ§ÿ¦ÿ£ÿ¡ÿÿÿ¢ÿÿÿÿÿÿÿÿÿÿÿÿÿÿÿÿÿÿÿzÿÿÿÿkÿÿÿÿÿÿÿÿÿÿÿÿÿvÿjÿqÿpÿhÿdÿhÿtÿ{ÿmÿ^ÿxÿyÿÿÿÿÿÿkÿ{ÿkÿyÿÿÿÿÿÿÿÿÿÿÿÿÿÿÿÿÿÿÿÿÿÿ¢ÿÿÿ¥ÿ¦ÿÿÿÿÿÿÿÿÿÿÿÿÿªÿ ÿ ÿ¦ÿ¬ÿ ÿªÿÿÿÿ¤ÿ­ÿ«ÿ©ÿÿÿÿ«ÿ·ÿ¯ÿÿ®ÿ§ÿ«ÿ¤ÿ¬ÿµÿ¡ÿ¿ÿ°ÿÿ§ÿ¨ÿÿÿ¦ÿÿ±ÿªÿ¬ÿ¨ÿ¢ÿªÿ©ÿ·ÿ·ÿ¢ÿ¨ÿ¡ÿÿÿ¥ÿ¦ÿÿ¢ÿ¨ÿ¤ÿ¦ÿ¤ÿ­ÿ­ÿ¬ÿ·ÿ¯ÿ¨ÿ§ÿ±ÿÿ£ÿ©ÿ©ÿ¨ÿ¢ÿ©ÿ­ÿ¤ÿ­ÿºÿ½ÿ·ÿ©ÿ¥ÿ¥ÿ¶ÿ¯ÿ¨ÿ«ÿÿÿ§ÿ©ÿ¬ÿ²ÿ±ÿ¯ÿ®ÿ¤ÿ¬ÿ¹ÿÿ­ÿ¬ÿ¥ÿÿÿ«ÿ®ÿ£ÿÿ¢ÿ®ÿ¯ÿ«ÿ«ÿ¡ÿªÿ°ÿ²ÿ³ÿ­ÿ°ÿ¯ÿ­ÿ·ÿ¨ÿ¦ÿ¢ÿÿÿ²ÿ½ÿµÿÀÿÀÿ¹ÿ³ÿ¢ÿ®ÿ­ÿÁÿ¶ÿ´ÿ«ÿ¦ÿ©ÿ¥ÿ©ÿ­ÿ®ÿ°ÿ«ÿ²ÿ²ÿ¹ÿ ÿ¨ÿµÿµÿ©ÿ¨ÿªÿ¢ÿ±ÿ·ÿ±ÿ©ÿ ÿ£ÿ§ÿÿ´ÿ¸ÿ¢ÿ³ÿ¬ÿ«ÿ´ÿ ÿ£ÿªÿµÿ³ÿ¬ÿ«ÿ¦ÿ¤ÿ­ÿ²ÿ²ÿ£ÿ¢ÿ¯ÿ¤ÿ­ÿ¨ÿ°ÿ£ÿÿ±ÿ°ÿÿ¥ÿ©ÿ¨ÿÿÿÿÿÿÿ ÿÿ­ÿ¡ÿÿÿ¡ÿ¤ÿ ÿÿÿ°ÿºÿÿ«ÿ°ÿ¤ÿ°ÿµÿ²ÿªÿ«ÿ®ÿ©ÿµÿ·ÿ¯ÿ©ÿ£ÿ¦ÿ¹ÿ¼ÿ²ÿ¨ÿªÿÿÿ¨ÿ­ÿ©ÿ±ÿ°ÿ±ÿ¥ÿ±ÿ¤ÿ°ÿ°ÿ¼ÿ¹ÿ¸ÿµÿ¤ÿÿ¡ÿ¡ÿ´ÿ£ÿ¸ÿµÿ³ÿ»ÿ­ÿÿ¤ÿ¨ÿ­ÿ°ÿ¡ÿ¢ÿ¨ÿ°ÿÿÿµÿ©ÿ§ÿ¢ÿ¤ÿ«ÿªÿ¡ÿ©ÿ¾ÿ»ÿ°ÿ¦ÿµÿ¬ÿ©ÿªÿ£ÿ¥ÿ§ÿ¬ÿ³ÿ®ÿ«ÿ®ÿ´ÿÿ°ÿ¶ÿ½ÿ¸ÿ·ÿ«ÿ©ÿ²ÿ¯ÿ¥ÿ¨ÿ¥ÿ ÿÿ¥ÿ¦ÿÿ¨ÿ§ÿ­ÿ³ÿ­ÿ¨ÿ¬ÿ¥ÿÿ¯ÿ¸ÿ¬ÿÿ®ÿ¨ÿ¶ÿ²ÿ°ÿºÿ«ÿ¤ÿµÿ ÿ«ÿ¸ÿ³ÿ«ÿ¦ÿ±ÿ´ÿ¯ÿ±ÿ±ÿ®ÿ®ÿ¤ÿ­ÿ§ÿÿ¥ÿªÿªÿ­ÿ¨ÿ¢ÿ ÿÿ¬ÿ´ÿ®ÿÀÿ¥ÿ¬ÿ§ÿ ÿÿÿ§ÿ¯ÿ«ÿ´ÿÿÿ­ÿ±ÿ¯ÿ¯ÿ³ÿµÿ°ÿ¯ÿ±ÿ ÿ¥ÿ¢ÿ¥ÿ°ÿ²ÿ³ÿºÿ³ÿ¯ÿ»ÿ²ÿ±ÿ ÿÿ¤ÿ¬ÿ½ÿ²ÿ°ÿ°ÿ¨ÿ°ÿºÿ²ÿÿ²ÿ¶ÿ®ÿ§ÿ«ÿ±ÿ­ÿ¦ÿ¥ÿ¨ÿ´ÿ¯ÿ¥ÿ¬ÿ¯ÿ´ÿ±ÿÿÿ¢ÿ¶ÿ¡ÿ¬ÿºÿ£ÿ´ÿ¹ÿ¤ÿÿ¸ÿÄÿ©ÿÿ³ÿ©ÿ¯ÿ§ÿÿÿ¨ÿ¶ÿ®ÿÿ¬ÿ¹ÿ¯ÿ£ÿ¦ÿªÿÿÿÿÿ¦ÿ«ÿ¬ÿ«ÿ¥ÿ·ÿÿ®ÿ±ÿªÿ¦ÿ¤ÿ¤ÿ°ÿ¸ÿ³ÿ­ÿÿÿªÿ®ÿ©ÿ¦ÿÿÿ¤ÿÿ¥ÿ¯ÿ¯ÿ¨ÿ¥ÿ«ÿµÿ¯ÿÿ§ÿ¥ÿÿÿÿÿ³ÿ»ÿ£ÿ£ÿ¿ÿ ÿ°ÿ¯ÿ±ÿ¬ÿ¦ÿ©ÿ­ÿ²ÿµÿ±ÿÿÿ£ÿªÿ ÿÿÿgÿÿ¥ÿ°ÿ¿ÿ²ÿ ÿ¢ÿ®ÿ¬ÿ­ÿ«ÿ©ÿ¬ÿ¯ÿ±ÿ¯ÿ¥ÿ¢ÿ¯ÿ¹ÿ®ÿºÿ´ÿ¶ÿ«ÿ°ÿ±ÿ¯ÿ¼ÿ¥ÿ±ÿ¥ÿªÿ¤ÿÿ]ÿÒþPþþ*ÿÿÿ¤ÿ°ÿ¨ÿ¥ÿ§ÿÿÿÿÿ¶ÿ§ÿ¬ÿ±ÿ¯ÿ«ÿ¢ÿµÿ®ÿÿ¨ÿ£ÿ¢ÿ¥ÿ¤ÿ¦ÿ¯ÿ³ÿ¦ÿ­ÿ¦ÿ­ÿªÿ¥ÿ­ÿ½ÿ°ÿ¨ÿ¯ÿ¶ÿÿ£ÿ®ÿ¯ÿ«ÿ¢ÿ¤ÿ©ÿ¦ÿ«ÿ ÿ¦ÿ®ÿ¡ÿ­ÿ¥ÿ£ÿ­ÿªÿ³ÿ¢ÿ¹ÿ³ÿÃÿ½ÿ¸ÿºÿ¯ÿ£ÿ²ÿ¸ÿ·ÿ¤ÿ°ÿ°ÿ¥ÿ¤ÿ¦ÿÿªÿ²ÿÿÿÿÿÿÿ¡ÿÿÿ¢ÿªÿÿÿÿ ÿ¡ÿ¤ÿÿ§ÿ³ÿªÿ®ÿ«ÿ¨ÿ¦ÿ ÿÿÿÿ´ÿ§ÿ°ÿ©ÿÿ ÿ¦ÿ ÿÿÿ¯ÿ ÿÿ¡ÿÿÿÿÿ¢ÿÿ¦ÿ­ÿÿoÿÿáþÊþÆþâþ1ÿÿÿ¤ÿ¬ÿ©ÿ¬ÿªÿ¢ÿ¥ÿ«ÿÿvÿÿÿÿÿÿ§ÿ¨ÿÿÿÿ|ÿÿÿÿÿÿÿÿ¢ÿ¢ÿ¢ÿ«ÿ¢ÿÿÿÿÿÿ¯ÿÿÿÿÿ¡ÿ¢ÿ¦ÿ©ÿ¬ÿ­ÿ«ÿ«ÿ¦ÿ­ÿ¾ÿ¦ÿ¨ÿ©ÿ£ÿ«ÿ®ÿ¨ÿ­ÿÿ®ÿ ÿ¶ÿ¶ÿ¾ÿ¶ÿ¦ÿ®ÿ¹ÿ­ÿªÿªÿ§ÿ©ÿ¸ÿ±ÿ¯ÿ°ÿ¬ÿªÿªÿ¢ÿ ÿ¦ÿ²ÿ¯ÿ¥ÿ´ÿ¤ÿ¤ÿ¯ÿµÿµÿ´ÿµÿºÿ£ÿ£ÿ­ÿ¤ÿ¡ÿ ÿ¬ÿ¸ÿ±ÿ¨ÿ ÿµÿ¡ÿªÿ¥ÿ¯ÿ¨ÿ¨ÿ³ÿ·ÿ²ÿ²ÿ±ÿªÿ½ÿ´ÿ¦ÿ§ÿ°ÿµÿ¼ÿ¶ÿ¬ÿ²ÿ»ÿ®ÿÿ©ÿ¡ÿ¦ÿ¨ÿ¯ÿÁÿ¿ÿµÿ²ÿ©ÿ¡ÿ¶ÿ¶ÿ¶ÿ´ÿ±ÿ°ÿ¶ÿ±ÿ®ÿ«ÿ¨ÿ­ÿ§ÿµÿµÿºÿ¼ÿ±ÿ¥ÿ£ÿ¯ÿ½ÿÃÿºÿ¨ÿ«ÿ³ÿ°ÿ¶ÿ¹ÿ¶ÿ¸ÿ°ÿ©ÿ¯ÿ¯ÿ¨ÿ­ÿ«ÿ±ÿ³ÿ³ÿ©ÿ»ÿ­ÿ¥ÿµÿ¹ÿ·ÿ»ÿ¹ÿ¹ÿ»ÿ±ÿ¯ÿ¬ÿ¨ÿ±ÿ¯ÿ²ÿ¦ÿ¤ÿ¨ÿ«ÿ²ÿºÿºÿ´ÿºÿ¼ÿ¯ÿ¯ÿ³ÿ®ÿ­ÿ³ÿ¯ÿ²ÿ±ÿ ÿªÿ¡ÿ¯ÿ¯ÿ¶ÿ¬ÿ½ÿ«ÿµÿ­ÿ¡ÿ¨ÿ´ÿ¶ÿ³ÿ¶ÿºÿ¬ÿ¥ÿ±ÿ°ÿ§ÿ®ÿ£ÿÿ§ÿ¦ÿ§ÿ´ÿ´ÿ¬ÿ«ÿ­ÿ¡ÿ»ÿÀÿµÿ±ÿ¶ÿµÿ¨ÿÿ¦ÿ²ÿ¼ÿµÿ£ÿ¥ÿ¯ÿ¤ÿ¤ÿ£ÿÿ¥ÿ¨ÿµÿ»ÿ®ÿ£ÿ¡ÿ²ÿ¸ÿ«ÿ¸ÿ¸ÿªÿºÿ¹ÿ²ÿ«ÿ°ÿ²ÿ±ÿ´ÿ¶ÿ¸ÿ³ÿ«ÿ¯ÿ¸ÿ±ÿ­ÿ­ÿ®ÿ´ÿ´ÿ±ÿ©ÿ©ÿ³ÿ±ÿ§ÿªÿ¬ÿ¶ÿ«ÿ±ÿ¹ÿ´ÿ°ÿ¬ÿªÿ·ÿ¶ÿ²ÿ­ÿ§ÿ°ÿ²ÿ»ÿ¯ÿ±ÿ¨ÿÿ ÿ»ÿ°ÿÿ¯ÿ®ÿªÿ®ÿªÿ¡ÿÿÿ¯ÿ°ÿ¿ÿ²ÿÿªÿ¯ÿ¬ÿ­ÿ­ÿ¯ÿ¶ÿÁÿ·ÿ¢ÿ¢ÿ«ÿ¨ÿ£ÿ¥ÿ³ÿ«ÿ°ÿµÿ¦ÿ¶ÿ¬ÿ·ÿÂÿºÿ«ÿ¥ÿ°ÿ¾ÿ¸ÿ³ÿ¸ÿ¯ÿ°ÿ ÿºÿ«ÿ¦ÿ­ÿ±ÿ°ÿµÿ´ÿ®ÿ¨ÿ¦ÿ¤ÿ¨ÿ­ÿ¨ÿªÿ±ÿ²ÿ¾ÿ»ÿ·ÿÿ¶ÿ³ÿ§ÿ¦ÿ¤ÿ¢ÿ§ÿ®ÿ®ÿ¬ÿ«ÿ±ÿ¬ÿ²ÿ¨ÿ·ÿ¹ÿ¯ÿªÿ­ÿ®ÿ®ÿ²ÿ´ÿ­ÿ±ÿ¶ÿ¬ÿ¢ÿ©ÿ¼ÿ¹ÿ°ÿµÿ§ÿ ÿ½ÿ­ÿ©ÿ¨ÿ­ÿ¬ÿ­ÿ²ÿ«ÿ§ÿ©ÿ«ÿ¯ÿªÿÿ¬ÿ¢ÿ ÿ©ÿÿ­ÿ¡ÿ¨ÿªÿ¢ÿ¡ÿÿ ÿÿÿ ÿÿÿ¦ÿ¦ÿÿÿÿ¦ÿ¨ÿ£ÿ§ÿ¡ÿ¬ÿ ÿÿÿÿÿÿ¥ÿ­ÿ¥ÿ£ÿ¥ÿÿ¤ÿ­ÿ©ÿ¦ÿÿÿ¯ÿªÿ¶ÿ©ÿÿÿÿÿ¢ÿÿ¤ÿ¤ÿÿ¦ÿ¯ÿ¦ÿ¢ÿ¦ÿ¤ÿÿÿÿ¢ÿÿÿÿÿ¡ÿÿÿÿÿªÿ©ÿÿÿÿÿ ÿÿÿÿÿÿÿÿ§ÿ¦ÿÿÿÿÿ~ÿ~ÿÿ«ÿ«ÿ¢ÿ©ÿªÿªÿ°ÿ±ÿ²ÿ«ÿ¨ÿ©ÿ§ÿ¡ÿÿ ÿ³ÿ¡ÿ¦ÿ´ÿÁÿ¾ÿ·ÿ´ÿ©ÿ«ÿ¨ÿ£ÿ°ÿ¸ÿ³ÿ«ÿ¯ÿºÿ®ÿ¢ÿ¦ÿ§ÿ³ÿ¶ÿ³ÿÁÿºÿ¬ÿ¯ÿ¶ÿ´ÿ¼ÿ¬ÿ²ÿ¹ÿ´ÿ§ÿ¤ÿ©ÿ¥ÿ¥ÿ©ÿ«ÿªÿ ÿ§ÿ­ÿ¢ÿ¬ÿ­ÿ°ÿ°ÿ¤ÿÿÿ¯ÿÿªÿ¬ÿ¯ÿ¬ÿ´ÿ¯ÿ´ÿ ÿ£ÿ«ÿ¥ÿ£ÿ¤ÿ¯ÿ®ÿ ÿÿ¦ÿ§ÿ´ÿ¨ÿÿ­ÿÿ§ÿ¸ÿ«ÿ½ÿ±ÿªÿ§ÿ¦ÿ°ÿ´ÿ¨ÿ ÿ¡ÿ¨ÿ©ÿ¦ÿ®ÿ²ÿ¬ÿ¨ÿ¥ÿ­ÿªÿ¶ÿ¤ÿ­ÿÀÿ­ÿÿ²ÿªÿ­ÿºÿ¶ÿ³ÿ½ÿªÿ³ÿ·ÿ¯ÿ§ÿÿÿ ÿ«ÿ¯ÿªÿªÿ¬ÿªÿ²ÿ¨ÿ´ÿ¶ÿ¯ÿ»ÿªÿ¥ÿ¬ÿ·ÿ¤ÿ¬ÿ³ÿ¯ÿªÿµÿ­ÿ³ÿµÿ¬ÿ¦ÿ±ÿ®ÿ£ÿ¥ÿ¯ÿ´ÿ§ÿ¤ÿ­ÿ£ÿ£ÿ³ÿ¸ÿµÿ§ÿÿÿÿ¥ÿÿ¼ÿ©ÿ±ÿ±ÿ¼ÿ®ÿ¹ÿ²ÿ©ÿ­ÿ¸ÿ¯ÿ®ÿªÿ¬ÿÿÿÿºÿ±ÿÿÿ±ÿ¸ÿ±ÿ±ÿ²ÿ¦ÿ«ÿ¶ÿÿ¢ÿ¨ÿÿ¬ÿ¥ÿ°ÿªÿ§ÿ®ÿ«ÿ«ÿ²ÿ¬ÿ±ÿ©ÿ¤ÿªÿ¥ÿÿ¤ÿ³ÿ¶ÿ­ÿ¦ÿ§ÿªÿ«ÿ®ÿ³ÿ´ÿ¼ÿ½ÿ«ÿÿ¡ÿ¦ÿÿ¦ÿ¡ÿ¥ÿ·ÿÆÿ§ÿÿ²ÿ¨ÿµÿ°ÿ¢ÿ¢ÿ²ÿ°ÿ¥ÿ¯ÿºÿ«ÿ§ÿ¥ÿªÿ®ÿ¯ÿ°ÿ±ÿ´ÿ°ÿ¥ÿÿÿ¥ÿ¨ÿ²ÿ¦ÿ£ÿ°ÿ¶ÿ°ÿ¡ÿ¯ÿªÿ³ÿ·ÿ©ÿ¦ÿ«ÿªÿµÿ®ÿ¨ÿ£ÿÿÿÿuÿÿ«ÿ«ÿ³ÿ¬ÿ ÿ¢ÿ°ÿ®ÿ£ÿ¥ÿÿÿ¦ÿ´ÿ­ÿ ÿÁÿ¶ÿµÿ¦ÿ´ÿµÿÿ¸ÿ¿ÿ¹ÿ¤ÿ«ÿ¥ÿµÿÿÿÿ²ÿ¥ÿ§ÿÿÿÿ©ÿ¦ÿ¤ÿ¥ÿÿÿ¦ÿ¨ÿ¦ÿ£ÿ¤ÿ­ÿ¯ÿªÿÿÿÿ¦ÿ¥ÿ©ÿ«ÿÿÿ¸ÿ±ÿ¥ÿ©ÿ¡ÿ¨ÿ¢ÿ©ÿ£ÿ¢ÿ¡ÿ«ÿÿªÿ¤ÿ¯ÿ£ÿºÿ³ÿ¡ÿÿ¦ÿ­ÿ¯ÿ­ÿ¨ÿ©ÿ§ÿ­ÿ¬ÿ£ÿ¨ÿ«ÿ¦ÿ¨ÿ©ÿ«ÿ°ÿ©ÿ¦ÿ´ÿ³ÿ°ÿ²ÿ³ÿ¨ÿ³ÿºÿ¯ÿ±ÿªÿ·ÿ¢ÿ¶ÿ£ÿ ÿ¿ÿ»ÿ¡ÿ£ÿÀÿÿ¸ÿªÿ³ÿ¬ÿ±ÿÿ°ÿ²ÿÿ ÿ«ÿ®ÿÿÿÿ¥ÿ©ÿ®ÿ¡ÿ¢ÿ¬ÿ¬ÿ·ÿ±ÿ­ÿ©ÿ®ÿ¦ÿ§ÿ¡ÿ­ÿ·ÿÅÿ°ÿ­ÿ¤ÿ®ÿ¬ÿ«ÿ¡ÿ¹ÿ¢ÿ¤ÿ¬ÿ¦ÿ°ÿ§ÿ©ÿÿ§ÿ®ÿ©ÿÿ§ÿ¯ÿ¤ÿ©ÿ°ÿ±ÿªÿ±ÿ­ÿ±ÿ«ÿ§ÿªÿ³ÿµÿ²ÿ®ÿ­ÿ¨ÿ­ÿ´ÿ©ÿ¦ÿ¦ÿ¡ÿ¤ÿªÿ¡ÿÿ¯ÿ®ÿ°ÿ±ÿ²ÿ§ÿ³ÿ¤ÿ¦ÿ«ÿ¨ÿ¶ÿ¨ÿ¦ÿ«ÿ§ÿ£ÿ°ÿ©ÿ°ÿ«ÿ§ÿ¤ÿ±ÿ¦ÿ¤ÿ ÿ°ÿ¬ÿÿ¡ÿ¯ÿ¦ÿÿ«ÿ¼ÿ¶ÿ³ÿ°ÿªÿ²ÿ´ÿ­ÿ¬ÿ¬ÿ­ÿ±ÿ°ÿ­ÿ¹ÿµÿ©ÿ©ÿªÿµÿ¨ÿ©ÿ¤ÿ©ÿ»ÿ¸ÿ©ÿÿ ÿ¢ÿÿ§ÿ§ÿ¯ÿ§ÿÿ¶ÿ¬ÿ®ÿ«ÿ§ÿ®ÿ¡ÿÿ¨ÿ¬ÿÿ¨ÿ¬ÿ¤ÿ³ÿ¯ÿ®ÿ ÿÿ¥ÿ¬ÿ³ÿ´ÿ±ÿ³ÿ°ÿÿÿ¤ÿ«ÿ²ÿ´ÿ²ÿ°ÿ¶ÿ¯ÿ²ÿÀÿµÿ¹ÿ£ÿÿ©ÿ´ÿ²ÿ¯ÿ¨ÿ±ÿ°ÿ¥ÿÿ©ÿ±ÿ§ÿªÿ¸ÿÿÿªÿÿÿÿªÿ«ÿÉÿ¬ÿ¬ÿ°ÿ¨ÿ¬ÿ¤ÿ ÿ¥ÿ¡ÿÿÿÿ²ÿ³ÿ·ÿ¨ÿ¬ÿµÿ¢ÿÿÿ³ÿ¥ÿÿ²ÿ¶ÿ¯ÿÿ¨ÿ¬ÿ±ÿ¨ÿÿ¦ÿ­ÿ±ÿ´ÿ ÿªÿ¥ÿÿ§ÿªÿ°ÿ´ÿ®ÿµÿÿ°ÿ­ÿ§ÿÿµÿ±ÿÿ£ÿ¢ÿ¡ÿ®ÿÿ¤ÿ©ÿÿÿ ÿÿ§ÿÿ¢ÿ±ÿ·ÿ¥ÿÿ°ÿ²ÿ«ÿÿÿ´ÿµÿ¯ÿ¸ÿ°ÿ±ÿ³ÿ¢ÿ®ÿ·ÿ§ÿ£ÿ¦ÿ§ÿ¦ÿ§ÿ¦ÿÿ ÿ©ÿÿ¨ÿªÿ³ÿ¯ÿ°ÿ©ÿ§ÿÿ¼ÿ³ÿ³ÿ ÿ ÿ³ÿ¨ÿÿªÿÿ§ÿªÿ¥ÿ¹ÿ²ÿÿ£ÿ©ÿ°ÿ­ÿ¬ÿµÿ²ÿ¹ÿ±ÿÿ¥ÿ©ÿÿÿÿ ÿÿÿ«ÿ°ÿ©ÿ²ÿ©ÿ¡ÿ¥ÿ°ÿÿªÿ£ÿ°ÿºÿªÿ¥ÿ°ÿ²ÿ§ÿ¤ÿªÿÿ§ÿÿ«ÿÂÿ¡ÿªÿ¶ÿÿ©ÿ¨ÿ®ÿÿÿ¨ÿ´ÿ¨ÿ®ÿ³ÿºÿ·ÿ«ÿÿ°ÿ¯ÿ¥ÿÿ ÿÿ¡ÿ ÿÿ°ÿµÿ®ÿ©ÿ¹ÿ½ÿ±ÿ¦ÿ²ÿ³ÿ¬ÿ¨ÿ®ÿºÿÿ¡ÿ¥ÿ±ÿ®ÿÿ¯ÿÿ§ÿ³ÿ©ÿ§ÿÿ²ÿ²ÿÿ¬ÿ¢ÿ¢ÿ§ÿªÿ¶ÿºÿ·ÿ¦ÿ¢ÿÿÿ­ÿ³ÿ¢ÿÿ¬ÿ­ÿ¦ÿ¦ÿ¡ÿ ÿ¨ÿ­ÿ­ÿ¬ÿ¨ÿ¥ÿ©ÿ®ÿ©ÿ¯ÿ¶ÿ°ÿ¢ÿ©ÿ©ÿ¯ÿÁÿ¶ÿµÿ°ÿ²ÿ«ÿ¨ÿÁÿ³ÿ¨ÿ²ÿ¦ÿ¹ÿÀÿ±ÿÀÿ®ÿ¯ÿ°ÿ©ÿ£ÿ¢ÿ´ÿ«ÿ°ÿ·ÿ¶ÿ·ÿ³ÿ²ÿ¿ÿµÿ«ÿ²ÿ¹ÿ»ÿ³ÿÿÿ©ÿÿÿÿ±ÿ¸ÿ²ÿ¼ÿ²ÿ ÿ¥ÿ³ÿ¢ÿÏÿÄÿÿÿ°ÿ¶ÿÿ|ÿªÿ«ÿ¾ÿ°ÿ«ÿ¸ÿ¥ÿªÿ¶ÿ±ÿ¬ÿ­ÿ²ÿ´ÿ®ÿ¡ÿ²ÿ³ÿ¤ÿ ÿ¦ÿ±ÿµÿ¯ÿ§ÿ¤ÿ§ÿ¬ÿ­ÿ°ÿ¯ÿ©ÿ­ÿ«ÿ«ÿ¦ÿ«ÿµÿ´ÿÿ¤ÿ­ÿ¢ÿ²ÿ®ÿ³ÿ¬ÿ¦ÿ¶ÿ ÿ³ÿÿªÿ­ÿµÿ­ÿ¬ÿ¯ÿ«ÿ«ÿ¨ÿ«ÿ¬ÿ§ÿÿ¥ÿ¦ÿ£ÿ©ÿ¤ÿªÿ»ÿºÿ¶ÿªÿ¥ÿ£ÿ£ÿ£ÿ¶ÿ®ÿ¬ÿ±ÿ´ÿ¿ÿ®ÿ½ÿºÿ«ÿªÿÿ¨ÿÿµÿ¥ÿ§ÿÿ£ÿ²ÿ¬ÿªÿµÿ¨ÿÿ¢ÿ´ÿ²ÿ¿ÿ§ÿÿ§ÿ·ÿ´ÿ¨ÿ©ÿ¥ÿªÿ¬ÿ¨ÿ¤ÿ·ÿ¾ÿºÿ·ÿ°ÿÿ£ÿ²ÿ¡ÿÿ¢ÿyÿ¤ÿ¯ÿ¢ÿ°ÿ¯ÿ®ÿ±ÿªÿ©ÿ®ÿ´ÿ²ÿ´ÿ°ÿ³ÿ®ÿ¨ÿ§ÿ§ÿ¤ÿ¤ÿ©ÿ®ÿ¯ÿ°ÿ³ÿ¸ÿ·ÿ³ÿ¯ÿ°ÿµÿ¥ÿ¼ÿ®ÿ¨ÿ¨ÿ·ÿ³ÿ¯ÿ¶ÿ ÿÿ¨ÿ©ÿ­ÿ§ÿ¥ÿ¹ÿ«ÿÿ¥ÿÿSÿNÿhÿÿ©ÿ¢ÿÿ¡ÿ²ÿ§ÿªÿ¯ÿ²ÿ«ÿ¬ÿ¨ÿÿÿÿ±ÿ¯ÿ»ÿµÿ½ÿ¶ÿ¦ÿªÿ¦ÿ¥ÿ¯ÿ¬ÿÿÿ¡ÿÿÿ¥ÿ°ÿ©ÿ¢ÿ·ÿºÿ´ÿ¸ÿ¬ÿ°ÿµÿ¹ÿ±ÿ­ÿ¬ÿÿ¬ÿ±ÿ¡ÿ¬ÿ³ÿÿ¦ÿÿ¯ÿ±ÿ¸ÿ·ÿ©ÿ¥ÿ¥ÿ¡ÿÿ¨ÿ³ÿ«ÿ¢ÿ¤ÿÿ¤ÿ¼ÿÂÿ¸ÿ²ÿ¦ÿÿªÿ®ÿ©ÿ¡ÿ¸ÿ¯ÿ³ÿ¤ÿ·ÿÿ®ÿ½ÿ£ÿ¦ÿ£ÿ¤ÿ´ÿÁÿºÿ±ÿ«ÿ°ÿ¯ÿ²ÿ¸ÿ°ÿ¶ÿ¼ÿ¿ÿ¾ÿ¡ÿ¯ÿµÿÿ¯ÿ¨ÿ¡ÿ¡ÿÿªÿªÿ¨ÿ²ÿ©ÿÿ©ÿÿ¦ÿ¬ÿ¸ÿ®ÿ¢ÿ¤ÿ¦ÿ¨ÿ­ÿªÿ¨ÿ»ÿ·ÿ­ÿ±ÿ±ÿ­ÿ¨ÿ°ÿ­ÿ«ÿ½ÿ·ÿÿ¡ÿ¹ÿ¼ÿ²ÿ¬ÿ®ÿ§ÿ­ÿ©ÿ©ÿ°ÿ©ÿ¡ÿªÿ±ÿ«ÿ¬ÿ¯ÿ«ÿ±ÿ®ÿ ÿ¦ÿ¥ÿ¬ÿ´ÿ¨ÿ¼ÿ­ÿªÿ±ÿ¢ÿ ÿªÿ¬ÿ­ÿ±ÿ°ÿ£ÿÿ­ÿ«ÿÿ¢ÿÿÿ¢ÿÿÿÿÿÿÿÿÿÿÿÿ§ÿÿÿÿÿÿÿ¢ÿÿÿÿÿÿÿÿÿÿÿÿ|ÿÿÿzÿÿÿÿÿÿÿÿÿÿ}ÿnÿsÿÿyÿcÿlÿfÿÿÿuÿxÿÿÿÿÿjÿoÿpÿtÿwÿvÿyÿÿÿÿÿÿÿÿÿÿÿÿ¬ÿ¡ÿ©ÿÿÿ¢ÿÿÿÿÿÿÿÿÿÿÿÿÿÿÿ¥ÿÿÿÿ©ÿÿ¦ÿ¯ÿ£ÿÿ©ÿ£ÿÿ¢ÿ­ÿ©ÿ§ÿ©ÿÿÿÿ ÿ¥ÿÿÿÿÿ³ÿ©ÿªÿ«ÿ¥ÿ®ÿ«ÿ±ÿ®ÿ¬ÿªÿ¤ÿ©ÿ©ÿ¯ÿÿ¬ÿ²ÿªÿ³ÿ¯ÿÿ«ÿ¨ÿ£ÿ¤ÿÿÿ¨ÿ«ÿªÿ¬ÿ±ÿµÿÀÿ±ÿ´ÿ¬ÿ±ÿ¤ÿ§ÿ§ÿ«ÿ±ÿ©ÿ§ÿ¨ÿ°ÿ¬ÿ´ÿ¼ÿ´ÿ¬ÿ®ÿºÿ«ÿ¥ÿ®ÿÿ­ÿ§ÿ¨ÿªÿªÿ§ÿ¯ÿ²ÿÿÿ°ÿ¸ÿµÿ­ÿ£ÿ¦ÿ¬ÿ¨ÿÿ¶ÿ°ÿ·ÿÿÿªÿ°ÿ°ÿ­ÿ¯ÿ±ÿ«ÿ§ÿ¬ÿ®ÿ©ÿ¯ÿÀÿ»ÿ¦ÿ¸ÿ­ÿªÿ§ÿÿÿÿÿ¨ÿ¬ÿ¦ÿ£ÿ©ÿ¦ÿ¨ÿÿ¾ÿ¦ÿ»ÿ¬ÿÿ¨ÿ«ÿ¯ÿÿ­ÿ±ÿ¯ÿ¶ÿ®ÿ¥ÿ¦ÿ³ÿ¥ÿ£ÿ·ÿ·ÿ±ÿ¡ÿ¨ÿÿ¯ÿ±ÿ¤ÿ§ÿ»ÿ´ÿ¨ÿÂÿµÿÃÿ£ÿÀÿ¨ÿÿµÿ¥ÿÿ°ÿ¶ÿ¬ÿ§ÿ«ÿ®ÿ¯ÿ·ÿ²ÿ«ÿ²ÿ£ÿ²ÿªÿ¹ÿ¶ÿ¯ÿ¸ÿÀÿ¼ÿ³ÿ­ÿ­ÿ´ÿºÿ«ÿ°ÿÿÿÿÿÿªÿ«ÿÿÿÿ¢ÿ¡ÿÿ¨ÿ¤ÿ²ÿ²ÿÿ¦ÿ´ÿ´ÿ¬ÿªÿÿÿ¸ÿÀÿµÿ¨ÿ¨ÿ¯ÿ±ÿ´ÿ¡ÿ®ÿÄÿ²ÿ«ÿ§ÿÿÿ¦ÿ±ÿ®ÿ°ÿ³ÿ¶ÿ¹ÿ¤ÿ¬ÿ²ÿ­ÿ¯ÿ«ÿ§ÿ§ÿªÿ°ÿ±ÿ³ÿ¼ÿ°ÿ­ÿ³ÿ´ÿ¼ÿ¦ÿÿ­ÿ·ÿ³ÿ©ÿÿÿµÿ¬ÿÿ­ÿ´ÿ¬ÿ­ÿ¸ÿ¯ÿ¬ÿ«ÿ ÿÿ¤ÿ´ÿªÿ¨ÿ¿ÿ¨ÿ±ÿ­ÿ¤ÿ©ÿ­ÿ´ÿ·ÿ°ÿ«ÿ§ÿ¥ÿÿ¹ÿ¯ÿ²ÿ¨ÿºÿ®ÿÿÿÿ¦ÿ¤ÿ±ÿ°ÿ«ÿ¡ÿ¢ÿ«ÿ±ÿ­ÿ®ÿµÿ³ÿ©ÿ¢ÿÿ§ÿ´ÿ¦ÿ®ÿÿ¡ÿ£ÿ±ÿµÿµÿ°ÿ©ÿ­ÿ®ÿ©ÿ¨ÿ¾ÿºÿÿ§ÿ´ÿµÿ¶ÿ¯ÿ¤ÿ¬ÿ¯ÿ£ÿ£ÿ²ÿ®ÿ¬ÿ¨ÿ¬ÿ­ÿ²ÿ¶ÿ¶ÿ»ÿ©ÿµÿ­ÿ³ÿ°ÿªÿ¥ÿÿÿÿ¦ÿ³ÿ´ÿ§ÿ¨ÿ«ÿ©ÿ¯ÿ«ÿ³ÿºÿ²ÿ®ÿ²ÿ¥ÿ¢ÿ²ÿ®ÿ·ÿ¸ÿ©ÿ´ÿ¹ÿ¯ÿ´ÿ¿ÿ¶ÿ±ÿ§ÿ ÿ­ÿ¸ÿ·ÿ®ÿ¸ÿ¼ÿ²ÿ¬ÿ¬ÿªÿ¤ÿµÿÄÿ³ÿ¥ÿªÿ©ÿ©ÿ­ÿ¬ÿ¥ÿ¨ÿ©ÿ§ÿ­ÿ­ÿ¯ÿ¦ÿÿÿÿ ÿ¨ÿ¯ÿ¯ÿ«ÿ§ÿ­ÿÿÿ°ÿ·ÿ§ÿÿ°ÿ°ÿªÿ©ÿÿÿ¤ÿ«ÿ§ÿ¤ÿ¯ÿ¨ÿÿ£ÿÿ­ÿ«ÿ ÿ¬ÿ±ÿ°ÿºÿ¸ÿ³ÿ³ÿ·ÿ§ÿ¢ÿ§ÿ©ÿ§ÿ¤ÿ¤ÿ©ÿ¯ÿªÿºÿ»ÿ²ÿ¨ÿÿÿ¦ÿ ÿÿ±ÿ ÿ­ÿ°ÿ®ÿ©ÿ¤ÿ¢ÿ¡ÿ¨ÿ­ÿ£ÿ¤ÿÿ~ÿÿÿÿÿªÿ§ÿ©ÿÿ¨ÿ¦ÿ¯ÿµÿªÿÿ£ÿ«ÿ¾ÿ©ÿÿÿ©ÿ»ÿ«ÿÿoÿÿÿÿ­ÿ¼ÿ¬ÿ ÿ§ÿ±ÿ³ÿ²ÿ«ÿ¨ÿ´ÿ°ÿ¨ÿ¨ÿ©ÿÿÿ¦ÿ©ÿ­ÿ¬ÿ®ÿ¬ÿ§ÿ£ÿ¨ÿ¯ÿÿ¨ÿ¤ÿ§ÿÿbÿÆþ2þIþîþyÿÿ£ÿ©ÿ±ÿ«ÿ¥ÿ¥ÿªÿ²ÿ¨ÿÿ¬ÿ¬ÿ¬ÿ©ÿ²ÿ±ÿÿ¤ÿ¥ÿ¦ÿ ÿ°ÿ´ÿ²ÿ³ÿ­ÿ¤ÿ·ÿ·ÿ½ÿ¨ÿ°ÿ±ÿªÿ­ÿ³ÿ²ÿ¬ÿ®ÿ¸ÿ°ÿÿ°ÿµÿ´ÿ²ÿ±ÿ°ÿ­ÿ«ÿ¥ÿ§ÿ´ÿ¨ÿ°ÿ­ÿÿ¡ÿªÿ¾ÿ¯ÿ¡ÿÿ¬ÿ¦ÿ£ÿ´ÿ¶ÿ¡ÿ¸ÿ²ÿ·ÿ¬ÿ²ÿµÿ§ÿÿ ÿÿÿ¤ÿÿÿÿÿÿÿÿ ÿ¬ÿ¨ÿµÿ ÿÿ¤ÿ¦ÿÿÿÿ¯ÿ£ÿ¦ÿ±ÿ­ÿ¥ÿ§ÿ¨ÿ ÿ¦ÿÿ®ÿ®ÿ«ÿ«ÿªÿ¥ÿ¢ÿ¡ÿÿÿ¤ÿÿÿ¢ÿ ÿÿÿ¦ÿ¬ÿ­ÿ ÿÿÿ~ÿCÿ	ÿÜþ·þÇþäþJÿÿÿ¤ÿ¦ÿ«ÿ©ÿÿÿÿÿÿÿÿÿÿÿÿ¡ÿÿÿÿÿÿzÿÿÿÿÿÿÿ¬ÿ¦ÿ§ÿ±ÿ­ÿ£ÿÿÿ¢ÿ·ÿ²ÿ¨ÿ«ÿ±ÿ¯ÿ®ÿµÿ°ÿ­ÿ¯ÿ©ÿ­ÿ¥ÿ­ÿÇÿ¶ÿ²ÿ²ÿ§ÿ©ÿ¬ÿ¢ÿ²ÿ¬ÿÿ¯ÿ¨ÿÀÿ²ÿ´ÿ²ÿ©ÿ¨ÿªÿ´ÿ«ÿ¬ÿ¡ÿ´ÿ½ÿ°ÿ­ÿ®ÿ¤ÿÿ¨ÿ¶ÿ¹ÿÿ·ÿ°ÿ­ÿ¦ÿ«ÿ«ÿ¦ÿ²ÿ¶ÿ¨ÿ±ÿ¢ÿ®ÿ¯ÿ®ÿ¬ÿªÿ®ÿµÿ³ÿ­ÿ²ÿ³ÿ´ÿ¯ÿµÿ¹ÿ¹ÿ§ÿ¤ÿ¯ÿµÿÂÿÀÿ­ÿ¾ÿÃÿ²ÿ°ÿ°ÿ«ÿ»ÿ¾ÿ¯ÿ´ÿ±ÿªÿ¯ÿ´ÿÅÿ±ÿ³ÿ£ÿÿ¶ÿÃÿ½ÿ¼ÿµÿ¶ÿ¬ÿ³ÿ¬ÿ´ÿ¶ÿ²ÿªÿ¥ÿ¡ÿ ÿ­ÿªÿºÿ¥ÿ¶ÿ®ÿÁÿ¦ÿ¦ÿ¥ÿÿ£ÿ­ÿµÿ·ÿ½ÿºÿ¥ÿ«ÿ»ÿ¹ÿ¶ÿ­ÿ¨ÿ§ÿ¦ÿªÿ¬ÿ¬ÿ¨ÿ²ÿ¦ÿÀÿ»ÿÁÿ¬ÿ­ÿ¼ÿµÿ­ÿ»ÿ¹ÿªÿ¨ÿ¯ÿ¶ÿ²ÿ²ÿ´ÿ´ÿ©ÿ¬ÿ´ÿ²ÿµÿ¦ÿ«ÿ¦ÿ½ÿªÿ¾ÿºÿ·ÿ©ÿ¬ÿ³ÿ¬ÿ¦ÿ¦ÿ¹ÿ«ÿ®ÿ¥ÿ­ÿ³ÿµÿ±ÿ¹ÿ´ÿ§ÿ¦ÿ¨ÿªÿ¯ÿ±ÿ¼ÿ¦ÿÂÿ¤ÿ®ÿ»ÿ³ÿ´ÿªÿ¥ÿ©ÿ¬ÿ´ÿ¯ÿ·ÿ°ÿ¥ÿ¬ÿ´ÿ¸ÿ¯ÿªÿ¶ÿ½ÿ¬ÿ¥ÿ°ÿ¶ÿ¸ÿ«ÿ¸ÿ²ÿ±ÿµÿ¬ÿ¥ÿ±ÿªÿ¾ÿÀÿ°ÿ°ÿ®ÿ¦ÿ§ÿ¶ÿÿ­ÿ»ÿªÿ¼ÿ¶ÿ³ÿ§ÿ¬ÿµÿ¶ÿºÿµÿ©ÿ»ÿ®ÿ¥ÿ¯ÿÿÿ²ÿÅÿ¸ÿ¯ÿ­ÿ°ÿ±ÿ«ÿ©ÿ«ÿ¸ÿ¯ÿ¹ÿÿ¬ÿºÿ»ÿ»ÿ»ÿªÿ°ÿ¸ÿ¶ÿ¯ÿ¦ÿªÿ©ÿ¸ÿËÿ¯ÿ³ÿ±ÿ«ÿÂÿ¾ÿ¯ÿ³ÿ´ÿ°ÿ­ÿ§ÿÿÿ²ÿÂÿ¨ÿºÿµÿ¡ÿ´ÿ²ÿ¯ÿ³ÿ«ÿ°ÿ²ÿ»ÿºÿ§ÿ¦ÿ¤ÿÿÿ°ÿ¦ÿ¨ÿ·ÿ©ÿ¡ÿ·ÿ»ÿ¶ÿ¹ÿÂÿ¸ÿ¦ÿ¥ÿ±ÿ¼ÿ±ÿ¹ÿ»ÿ¶ÿ¨ÿ½ÿ¶ÿºÿ®ÿ¬ÿ·ÿÀÿ¹ÿ¶ÿ®ÿ¤ÿ¯ÿ¸ÿ¼ÿ·ÿ¡ÿ£ÿÿ§ÿ²ÿ©ÿ¯ÿ±ÿ¼ÿªÿ¢ÿ¤ÿÿÿªÿ²ÿ¬ÿ£ÿ¯ÿªÿ´ÿ«ÿ·ÿ¸ÿ´ÿ©ÿ¥ÿ«ÿ¦ÿ­ÿ·ÿ½ÿ¼ÿ®ÿ¥ÿ£ÿ£ÿ¼ÿÿ©ÿµÿÈÿªÿºÿ¹ÿÿ®ÿ°ÿ¥ÿ«ÿªÿ«ÿ±ÿ«ÿ§ÿ®ÿ¤ÿÿ§ÿÿ¡ÿ«ÿÿ©ÿÿ¯ÿÿ ÿ ÿÿÿ¨ÿ¦ÿ®ÿ¬ÿÿ¦ÿÿÿ£ÿ²ÿ¢ÿ¬ÿÿÿÿ®ÿÿÿ¯ÿ¨ÿÿ¦ÿªÿ¤ÿÿÿÿÿÿ¦ÿ½ÿ©ÿÿÿ¥ÿÿ¨ÿ²ÿÿÿ­ÿÿÿ¡ÿ¤ÿ§ÿ¨ÿ£ÿÿÿÿÿ¡ÿÿÿÿ¢ÿÿÿ¦ÿ«ÿ¬ÿÿÿÿÿ¤ÿ¤ÿÿÿÿÿÿÿÿÿ¢ÿÿÿÿÿ£ÿÿ¤ÿÿÿÿÿ¡ÿªÿ ÿ¤ÿ¬ÿ¦ÿ¡ÿ¡ÿ¡ÿ¦ÿ¥ÿ£ÿ¢ÿ ÿ¥ÿ¥ÿ¥ÿ¬ÿ¦ÿ§ÿ®ÿ¬ÿ®ÿ¼ÿ°ÿ§ÿ´ÿ¯ÿ¢ÿ¨ÿ³ÿªÿ¢ÿªÿ«ÿ¦ÿ¡ÿ³ÿÿ¬ÿ­ÿÿÿ ÿÄÿ¿ÿ»ÿ·ÿ¢ÿªÿ´ÿµÿ¶ÿ²ÿÿ ÿ®ÿ°ÿ®ÿ¨ÿ¥ÿÿ©ÿ´ÿ¤ÿ¨ÿ¬ÿ¶ÿ½ÿ³ÿ©ÿ¬ÿÿ£ÿ¶ÿ´ÿ´ÿ¬ÿ¦ÿ§ÿµÿ¸ÿ³ÿ¬ÿ¡ÿ¢ÿªÿ¢ÿ£ÿ±ÿ¼ÿ¶ÿ³ÿ§ÿ¡ÿ¥ÿ¨ÿÿ¸ÿ¢ÿ­ÿ°ÿ¬ÿ§ÿ«ÿ¬ÿ·ÿ´ÿ´ÿ©ÿ§ÿ¯ÿ²ÿ³ÿµÿ³ÿ°ÿ¥ÿÿ¶ÿ±ÿ°ÿ¯ÿ¬ÿ±ÿ«ÿ¢ÿ«ÿªÿ°ÿ»ÿ³ÿ§ÿ·ÿ®ÿ·ÿ§ÿ¬ÿ®ÿ¢ÿÿ®ÿ³ÿ«ÿ­ÿ°ÿªÿ¤ÿ¶ÿ·ÿ°ÿ°ÿ¦ÿ¸ÿ ÿ¨ÿ¡ÿ¤ÿ·ÿ¦ÿ²ÿ¯ÿ·ÿ¤ÿ§ÿªÿ²ÿ¬ÿÿ§ÿ²ÿ©ÿ¥ÿ¦ÿ¨ÿ¢ÿ¢ÿ«ÿ¥ÿªÿ®ÿ­ÿ®ÿ¯ÿªÿ®ÿ£ÿ­ÿ¤ÿ¶ÿ®ÿ¥ÿ¥ÿ§ÿµÿ³ÿ½ÿµÿªÿ¿ÿÀÿ±ÿ´ÿ°ÿ­ÿ©ÿ¬ÿÂÿºÿ£ÿ¥ÿ®ÿºÿµÿ´ÿ¸ÿªÿ¢ÿ¹ÿ¦ÿ§ÿ£ÿÿ¤ÿ¯ÿµÿÿ±ÿ®ÿ®ÿ°ÿ¬ÿ²ÿ´ÿ®ÿ§ÿµÿ´ÿÿÿ«ÿ¯ÿµÿ°ÿ¥ÿ­ÿ±ÿ¤ÿ¨ÿ´ÿ»ÿÉÿ°ÿµÿ¸ÿ±ÿªÿ¬ÿ¯ÿ²ÿ¨ÿ·ÿ¤ÿÿ¦ÿ¤ÿ¾ÿ¾ÿªÿ¬ÿ­ÿ±ÿ«ÿ¹ÿªÿÿÿ¬ÿ±ÿ°ÿ§ÿ¤ÿÿ¢ÿ²ÿ¨ÿ£ÿ¥ÿ§ÿ§ÿ®ÿ­ÿ¤ÿ©ÿ°ÿ®ÿ¨ÿ¹ÿ«ÿªÿ±ÿ¨ÿªÿ«ÿ­ÿ¯ÿ¸ÿ¯ÿªÿÿ¥ÿÿvÿÿÿ§ÿ©ÿ¬ÿ®ÿ¨ÿªÿ³ÿ·ÿ¬ÿ¤ÿ¨ÿ©ÿ«ÿªÿ³ÿ³ÿ¥ÿ´ÿ§ÿ¤ÿÿµÿªÿ£ÿ¾ÿ«ÿ¹ÿ®ÿ©ÿ¦ÿ¬ÿ£ÿ©ÿÿ£ÿ£ÿ ÿÿ¢ÿ£ÿ°ÿ°ÿªÿ¡ÿ§ÿÿÿ ÿÿ­ÿ²ÿ³ÿ¥ÿÿÿ¢ÿ­ÿ©ÿ¤ÿ¤ÿÿªÿ°ÿ¬ÿ«ÿ­ÿ«ÿ·ÿ¤ÿ¦ÿÿÿ¦ÿÿ¡ÿ®ÿ°ÿµÿµÿªÿªÿ¤ÿ­ÿ­ÿ§ÿ©ÿ£ÿ¦ÿ¬ÿ°ÿ­ÿ§ÿ£ÿ¢ÿÿÿ¤ÿ«ÿµÿ³ÿ²ÿ¸ÿ²ÿ§ÿ¶ÿ°ÿÿÿ¬ÿ¡ÿ¯ÿ®ÿ©ÿ·ÿ¹ÿ¤ÿµÿÿÆÿ¤ÿ­ÿ»ÿÿÿ£ÿ¨ÿ­ÿ­ÿ¤ÿµÿ©ÿ£ÿ ÿÿ§ÿÿÿÿ¬ÿ¦ÿ ÿ©ÿ²ÿ­ÿ¤ÿ¨ÿ¢ÿÿ¢ÿ¦ÿªÿ­ÿ¡ÿ¢ÿ¨ÿ®ÿ§ÿ­ÿ§ÿ«ÿ¡ÿ¤ÿÿ¯ÿÿ¯ÿ¥ÿ ÿ®ÿÿªÿ­ÿ±ÿ»ÿªÿ ÿ¦ÿ«ÿ¥ÿªÿ©ÿ³ÿ³ÿ²ÿ¬ÿ¦ÿ¨ÿ®ÿ¬ÿ½ÿºÿ¯ÿ¯ÿ±ÿ±ÿ°ÿ±ÿ­ÿ±ÿ¨ÿªÿ¹ÿµÿ°ÿ£ÿ±ÿ°ÿÿ­ÿ®ÿ ÿ£ÿ²ÿ¨ÿ¤ÿ«ÿ²ÿ¡ÿ ÿ¯ÿ§ÿ¨ÿ¦ÿ¢ÿÿ ÿ¢ÿÿ£ÿ»ÿ§ÿªÿ®ÿ¤ÿ ÿ©ÿÿÿ¯ÿÀÿ¬ÿ°ÿ¯ÿ©ÿ®ÿ§ÿÿ«ÿ²ÿ ÿ¦ÿ·ÿ°ÿ©ÿ°ÿ ÿ²ÿ³ÿªÿ¨ÿ©ÿ§ÿ´ÿ¸ÿµÿÿ§ÿ¦ÿ¥ÿ°ÿÿ®ÿÿÿ£ÿÿ¨ÿ®ÿ¶ÿ¯ÿ®ÿÿÿ³ÿ´ÿ²ÿ©ÿ³ÿ¨ÿ©ÿ¯ÿ¯ÿ¥ÿ·ÿ´ÿ¥ÿ§ÿ¬ÿ¬ÿªÿ§ÿ§ÿÿ¥ÿµÿ¶ÿ¬ÿ¤ÿ²ÿµÿ©ÿ§ÿ¢ÿ ÿ·ÿ®ÿ§ÿ¡ÿ´ÿµÿ¯ÿ ÿ¤ÿ´ÿ¦ÿ§ÿ­ÿ¨ÿ³ÿ§ÿ¼ÿ¡ÿ¦ÿ¯ÿ¨ÿ¦ÿ¦ÿ¤ÿ¥ÿ©ÿ¬ÿ´ÿªÿ«ÿ£ÿ©ÿ¢ÿ£ÿ³ÿ®ÿÿÿÿ¦ÿ¤ÿ­ÿ§ÿ©ÿµÿªÿªÿ¶ÿ¸ÿ¬ÿ¤ÿªÿ±ÿµÿªÿ¬ÿ¥ÿ´ÿµÿ¨ÿªÿ®ÿ«ÿªÿÿ®ÿ ÿÿ¡ÿ¡ÿ©ÿ¥ÿ·ÿ»ÿ«ÿ®ÿ£ÿ¾ÿÿ«ÿ²ÿ¡ÿ°ÿ®ÿÿ­ÿ¥ÿ¨ÿ ÿÿ¢ÿ¥ÿ ÿ¨ÿ«ÿÿÿ§ÿ©ÿ¬ÿ¯ÿ«ÿ²ÿ°ÿ¬ÿ»ÿ­ÿ¤ÿ·ÿ´ÿ´ÿ´ÿ£ÿÿÿ©ÿ¦ÿÿÿ¬ÿ®ÿ¶ÿ¤ÿ¥ÿ¾ÿ¤ÿªÿ¢ÿ®ÿ¯ÿ¿ÿÿ©ÿ±ÿ·ÿ­ÿ«ÿÿ¯ÿ¬ÿ­ÿÿ¡ÿ¤ÿÿ¯ÿ»ÿ¬ÿ¯ÿÿÿ£ÿ£ÿ¢ÿ ÿ©ÿ±ÿ°ÿªÿ«ÿ­ÿ©ÿ©ÿ±ÿ­ÿ¨ÿ«ÿ¢ÿ§ÿªÿ¬ÿ°ÿ£ÿ¨ÿ±ÿ¼ÿ¼ÿ±ÿ¢ÿ¥ÿµÿ©ÿ¢ÿ²ÿ°ÿ±ÿ¤ÿµÿªÿ«ÿ§ÿ²ÿÃÿ¤ÿªÿ½ÿ©ÿµÿ¬ÿ®ÿ¢ÿ¢ÿ¦ÿ­ÿ¯ÿ©ÿ­ÿ©ÿ·ÿ¬ÿ ÿ«ÿ³ÿ³ÿ³ÿ»ÿ¯ÿ¬ÿ·ÿ®ÿ©ÿªÿªÿ¬ÿ¦ÿ²ÿºÿ¥ÿ¨ÿ¯ÿ»ÿ·ÿ¢ÿ¾ÿ¶ÿ²ÿ©ÿ´ÿ§ÿÿ®ÿ§ÿ¯ÿ¢ÿ§ÿ ÿ©ÿ¶ÿ¦ÿ°ÿ¶ÿ¬ÿ¬ÿ²ÿ¸ÿ®ÿ©ÿ²ÿ°ÿ¦ÿ«ÿ ÿ¬ÿ¼ÿ¡ÿÿÿ¥ÿ§ÿªÿ©ÿ£ÿ¤ÿ§ÿ¨ÿ¨ÿ¥ÿÿÿ°ÿ²ÿ­ÿÀÿµÿ§ÿ«ÿ©ÿ°ÿ²ÿ³ÿµÿ¦ÿ­ÿªÿ¤ÿ°ÿ³ÿ§ÿ©ÿ©ÿÄÿ¸ÿ°ÿ¼ÿ°ÿµÿ«ÿ©ÿ¡ÿ ÿ°ÿ©ÿµÿ±ÿ¬ÿ¸ÿ±ÿ¤ÿ«ÿ¬ÿµÿ²ÿ¨ÿ©ÿ¬ÿ¬ÿ³ÿ²ÿÿÿ¡ÿ¯ÿ¨ÿ³ÿ·ÿ¹ÿ­ÿÿÿÿ«ÿ£ÿ¬ÿÿ¶ÿÿªÿ¨ÿÿÿ¶ÿ¡ÿÿÿÿ¬ÿÿ­ÿ­ÿ¨ÿ¯ÿ¨ÿ¬ÿ´ÿ¹ÿ¬ÿÿ®ÿ¶ÿ¼ÿ¿ÿ²ÿ«ÿ¯ÿ°ÿ¯ÿ¬ÿ©ÿ°ÿ¦ÿ©ÿ¯ÿ¯ÿ©ÿ«ÿ«ÿ¢ÿÿ­ÿ¨ÿÿ±ÿ¦ÿºÿÿÿ­ÿ«ÿ¡ÿ¡ÿ±ÿµÿ·ÿ­ÿ®ÿ¸ÿ²ÿ´ÿµÿ³ÿ§ÿ©ÿ¤ÿ£ÿ­ÿÿÿÿ¢ÿ¬ÿÿ­ÿ²ÿ¦ÿ¤ÿ¨ÿÿ²ÿ­ÿ§ÿ©ÿÿ²ÿÿ¬ÿ´ÿ¯ÿ½ÿ¿ÿÿÆÿ¦ÿ®ÿ²ÿÿ¹ÿÂÿ£ÿ¡ÿÿ¯ÿ®ÿ¦ÿ´ÿ²ÿ«ÿªÿ¯ÿ¾ÿ¼ÿ®ÿ¬ÿ¯ÿ²ÿ®ÿ£ÿ¡ÿ©ÿ±ÿ±ÿ´ÿ¼ÿ¬ÿ¦ÿ¨ÿ¥ÿ¥ÿÿ¥ÿ¦ÿ¬ÿ¨ÿ±ÿ¦ÿ©ÿ¦ÿ±ÿ£ÿ«ÿ²ÿªÿ³ÿªÿ´ÿµÿ±ÿ§ÿ¢ÿ¨ÿ¥ÿ«ÿ²ÿ­ÿ®ÿ­ÿ¯ÿ¾ÿ¶ÿÿµÿ©ÿªÿÿÿÿ¨ÿ±ÿ¥ÿ¾ÿ¯ÿ¯ÿÿ~ÿ£ÿ®ÿ«ÿÀÿ§ÿ­ÿ¥ÿ ÿ¡ÿ¥ÿfÿUÿuÿÿ¬ÿ¦ÿ ÿ®ÿ«ÿÿ©ÿ«ÿ¾ÿ¯ÿ±ÿ­ÿ§ÿ}ÿÿ¡ÿ±ÿ¯ÿ«ÿªÿ·ÿ­ÿªÿ­ÿ¡ÿ´ÿÿ¨ÿÿ©ÿ¥ÿ¡ÿ¤ÿ®ÿ¯ÿµÿ¸ÿ¡ÿ¦ÿ»ÿ¬ÿ§ÿ¦ÿ©ÿ²ÿÄÿ¿ÿºÿ¡ÿÿ¬ÿ®ÿ²ÿ§ÿ§ÿ©ÿªÿ¥ÿ¯ÿ«ÿ«ÿÿ­ÿ©ÿÿ¡ÿ®ÿ§ÿªÿ¥ÿÿ ÿ«ÿ¸ÿ¸ÿ´ÿ§ÿ¢ÿ¨ÿ´ÿ³ÿ¦ÿ¦ÿÿ´ÿÿ«ÿ¥ÿ­ÿ²ÿ«ÿ´ÿ®ÿ°ÿ³ÿµÿ¨ÿ³ÿ²ÿ¡ÿ¤ÿµÿ®ÿ¢ÿ©ÿªÿªÿ®ÿ©ÿ§ÿ¶ÿ©ÿ¤ÿ®ÿ°ÿÿÿ¢ÿ²ÿ¶ÿªÿ¥ÿ§ÿ¨ÿ¤ÿ¬ÿÿ­ÿ¬ÿªÿ±ÿ²ÿ¯ÿ·ÿÃÿ¾ÿµÿÿÿ­ÿ§ÿ¯ÿ®ÿ²ÿ®ÿ®ÿµÿÑÿµÿ¨ÿÿ¥ÿ¤ÿ¯ÿ°ÿ§ÿ²ÿ³ÿ³ÿ·ÿ´ÿ«ÿ¨ÿ¬ÿ©ÿ©ÿ¥ÿ«ÿ¯ÿÿ¬ÿªÿ¤ÿ¨ÿµÿ±ÿ¬ÿ¯ÿ²ÿ¬ÿ ÿ¢ÿ­ÿ¨ÿ¬ÿ°ÿ¨ÿ¨ÿ®ÿ­ÿ ÿÿ¥ÿªÿ§ÿÿÿ¬ÿÿÿÿÿÿ¡ÿÿ©ÿÿÿÿ¡ÿÿÿÿÿÿÿÿÿÿÿÿÿÿÿÿÿuÿÿ ÿÿÿÿÿÿÿtÿÿÿÿÿÿÿwÿsÿsÿtÿyÿÿÿÿÿÿÿÿÿtÿzÿÿ}ÿyÿtÿwÿÿÿÿÿÿÿÿÿÿÿÿ³ÿÿ¢ÿÿÿ¡ÿÿ¢ÿÿÿ ÿ¡ÿ¤ÿÿÿÿÿÿÿ¢ÿ ÿÿÿ¨ÿ¬ÿÿ­ÿÿÿ¯ÿ¨ÿ¦ÿ¤ÿ¬ÿ®ÿ©ÿ£ÿÿÿÿÿÿÿ¢ÿªÿµÿ±ÿÿ ÿ¬ÿ©ÿÁÿ¯ÿ«ÿ¹ÿ­ÿ©ÿºÿÅÿ¶ÿÿ¢ÿÿ¥ÿ¤ÿ¸ÿ«ÿ­ÿÿ¢ÿ«ÿ¤ÿ®ÿÿÿÿÿÿ¥ÿ³ÿµÿ§ÿ¬ÿ²ÿµÿ§ÿ³ÿÿ²ÿºÿªÿ¤ÿ¦ÿ¯ÿ¸ÿ­ÿ®ÿ©ÿ ÿÿÿªÿÿÿ­ÿÿ§ÿ¥ÿ¬ÿ©ÿ©ÿªÿ²ÿ´ÿ¨ÿ§ÿ®ÿ¶ÿ¯ÿ¥ÿ«ÿ¤ÿ¥ÿ½ÿ¬ÿ¢ÿÃÿºÿ¶ÿ¶ÿ¶ÿ­ÿ«ÿ·ÿ³ÿ¥ÿ ÿ©ÿ±ÿ±ÿ¯ÿ¨ÿ»ÿ·ÿ¦ÿ¸ÿ¢ÿ°ÿ¨ÿÿÿ¦ÿ©ÿªÿ¦ÿ¤ÿ§ÿ¤ÿ¦ÿ¯ÿ®ÿ¬ÿ²ÿ§ÿÿ¬ÿ¦ÿ°ÿ¬ÿ¡ÿ®ÿ«ÿ¨ÿ³ÿ¯ÿ¤ÿ¦ÿ®ÿ¶ÿ±ÿÆÿ­ÿµÿ¡ÿ´ÿ«ÿ¥ÿ­ÿ¼ÿ·ÿ«ÿ®ÿ°ÿ§ÿ³ÿ¾ÿµÿÿ¹ÿ«ÿÎÿºÿ¡ÿ¬ÿ«ÿ§ÿ£ÿ§ÿ®ÿ°ÿ¸ÿ³ÿ¨ÿ·ÿ®ÿÃÿ¨ÿ¯ÿ¬ÿ¨ÿ¯ÿ²ÿ°ÿªÿªÿ¶ÿ±ÿ¢ÿ³ÿ£ÿ¢ÿÿ«ÿ¤ÿ¢ÿ²ÿ£ÿ¡ÿ¡ÿ¥ÿ¥ÿÿ¨ÿ´ÿ£ÿ¯ÿ¦ÿÿ£ÿªÿ·ÿ¢ÿ±ÿ¯ÿ¨ÿ¯ÿ«ÿ¥ÿ·ÿ±ÿÿ·ÿ·ÿ¥ÿ«ÿ¾ÿ¶ÿ«ÿÿÿÿ¡ÿ¬ÿ¬ÿ²ÿºÿ¾ÿ¡ÿÿ®ÿ¢ÿ®ÿ¿ÿ±ÿ¸ÿ´ÿ¨ÿ­ÿ®ÿ¸ÿ·ÿ¤ÿÿ®ÿ²ÿ¶ÿ¬ÿ­ÿ´ÿ²ÿ±ÿ«ÿÿÿªÿ£ÿ¦ÿ¸ÿ¨ÿÿ¥ÿ²ÿµÿ´ÿ­ÿ¡ÿ ÿªÿ°ÿ§ÿÿ´ÿ´ÿ¼ÿ©ÿ¬ÿµÿ³ÿ°ÿ­ÿ¥ÿ£ÿ­ÿªÿ©ÿ»ÿ±ÿ§ÿ¦ÿ¯ÿ¬ÿ«ÿ¯ÿ¹ÿµÿ©ÿ¸ÿ«ÿ°ÿ®ÿÿ¼ÿ«ÿ¬ÿ¨ÿ±ÿ®ÿ¥ÿ©ÿ¯ÿ·ÿ¦ÿ¬ÿ§ÿ©ÿ£ÿ¥ÿ¢ÿ­ÿ¹ÿ²ÿ­ÿ³ÿ©ÿ¢ÿÿ«ÿ»ÿ£ÿ¢ÿ¡ÿ«ÿ·ÿ®ÿ¢ÿ¬ÿµÿ¨ÿ®ÿ´ÿ¾ÿ®ÿÿ¦ÿÿÿ§ÿ»ÿ«ÿ¢ÿ­ÿµÿ§ÿ±ÿ§ÿ©ÿ­ÿ¬ÿ«ÿ¯ÿµÿ±ÿ§ÿ°ÿ¸ÿ«ÿ°ÿ¬ÿ¶ÿ¹ÿªÿ¡ÿªÿ¯ÿ§ÿ§ÿ§ÿ§ÿªÿ²ÿ³ÿ©ÿ©ÿ®ÿ³ÿ·ÿ«ÿ±ÿµÿªÿ¬ÿªÿªÿªÿ²ÿ²ÿ©ÿ©ÿ¡ÿÿÿ±ÿ³ÿ°ÿªÿ­ÿ®ÿ¶ÿµÿ ÿ§ÿÿ§ÿ¢ÿ¤ÿ§ÿ­ÿ´ÿ±ÿ¦ÿ¥ÿµÿ¬ÿ«ÿ ÿÿ±ÿ«ÿ²ÿºÿ·ÿ­ÿ¤ÿ¤ÿ«ÿ£ÿ¨ÿÿÿÿÿ£ÿÿÿ«ÿ¦ÿÿÿ§ÿ­ÿ¬ÿ¨ÿ«ÿ®ÿ©ÿ¥ÿÿ­ÿ©ÿªÿÿ¤ÿ­ÿ°ÿ«ÿ¤ÿ¨ÿ¨ÿªÿ¤ÿ¯ÿ¦ÿ ÿÿ¡ÿ©ÿ­ÿ¢ÿºÿ³ÿÿ²ÿ³ÿ¦ÿ ÿÿ¡ÿ©ÿ¯ÿ¶ÿ¤ÿ~ÿhÿyÿÿÿªÿ³ÿÿÿªÿÿ ÿ¡ÿ«ÿ©ÿÿÿ¥ÿ·ÿ­ÿ¡ÿÿ¦ÿªÿÿÿÿÿ£ÿªÿ¶ÿ£ÿ§ÿ¥ÿ­ÿ²ÿ¦ÿ£ÿ¶ÿ©ÿ­ÿªÿÿÿÿXÿ0ÿmÿ¤ÿ·ÿ¬ÿ®ÿ´ÿ·ÿ®ÿ¬ÿ¯ÿ£ÿ©ÿ«ÿ¨ÿÿÿoþIþ¦þ"ÿÿ®ÿ§ÿÿ°ÿÀÿºÿ¨ÿ¨ÿ·ÿ ÿ¡ÿ·ÿ²ÿ£ÿªÿ±ÿ­ÿ¤ÿÿ¥ÿ¨ÿÿ¯ÿ´ÿ°ÿ­ÿ¨ÿÿÿ¬ÿ¯ÿ¬ÿªÿ±ÿ³ÿ¶ÿ·ÿ±ÿªÿ²ÿ¡ÿ¶ÿ¦ÿÿ©ÿ®ÿ²ÿ°ÿªÿªÿ²ÿ©ÿªÿ­ÿ³ÿ¶ÿ²ÿ«ÿ­ÿ±ÿ¾ÿ°ÿ¢ÿ©ÿ°ÿ¬ÿ©ÿ²ÿ°ÿ¢ÿªÿ¦ÿ¥ÿ°ÿ±ÿ¦ÿÿ ÿ¢ÿ¦ÿ¬ÿÿÿÿÿÿÿÿ¡ÿÿ®ÿ¦ÿ³ÿ¤ÿÿ¢ÿ£ÿÿÿÿ°ÿ§ÿ£ÿ¬ÿªÿ¦ÿ¬ÿ­ÿ§ÿªÿ ÿ¢ÿÿÿ©ÿ°ÿ¦ÿ¡ÿ¬ÿ¤ÿªÿÿÿ ÿÿÿÿÿÿÿÿÿÿrÿRÿ(ÿöþÓþºþ·þÔþÿ_ÿÿÿÿÿÿÿÿÿÿÿÿmÿoÿÿÿÿÿÿÿÿÿÿ}ÿÿÿÿÿÿÿÿÿ©ÿÿ«ÿ¬ÿ¡ÿÿ¤ÿ¨ÿ§ÿ®ÿ§ÿ²ÿ½ÿ¹ÿ¼ÿ²ÿ¨ÿ­ÿ¨ÿ¬ÿ¬ÿ®ÿ¸ÿ¸ÿ·ÿºÿ«ÿ£ÿ©ÿ£ÿ¯ÿ°ÿ¶ÿ¤ÿ°ÿµÿ«ÿ­ÿ²ÿ¬ÿªÿµÿ¿ÿ¬ÿ±ÿ ÿ¯ÿ¬ÿ²ÿ»ÿ°ÿÿ¥ÿ¯ÿÿÿ²ÿºÿ·ÿ½ÿ¸ÿ³ÿ®ÿ¦ÿ©ÿ«ÿ¬ÿ²ÿ§ÿ®ÿ«ÿ´ÿ³ÿ©ÿ¤ÿ«ÿ¶ÿ¥ÿÃÿ·ÿ¾ÿÿ¨ÿ¤ÿ§ÿ©ÿ­ÿ¯ÿ¨ÿ»ÿ½ÿ¨ÿ¶ÿºÿ¶ÿ¿ÿ²ÿ¦ÿ·ÿÃÿ·ÿ¾ÿ±ÿ ÿ°ÿ¾ÿÆÿ½ÿ©ÿ¤ÿ£ÿªÿ¶ÿ³ÿ­ÿ»ÿÂÿ«ÿ¸ÿ¯ÿ³ÿ³ÿ­ÿ¡ÿÿ£ÿ§ÿ¶ÿ·ÿ¾ÿÂÿ¸ÿºÿ¾ÿ¾ÿ´ÿ®ÿ°ÿ´ÿ±ÿ®ÿ­ÿ®ÿ¼ÿ­ÿ¯ÿ·ÿ´ÿ·ÿ´ÿ¬ÿ®ÿ´ÿ²ÿµÿ ÿ ÿ±ÿÃÿÁÿ¼ÿ¬ÿªÿ¤ÿ³ÿÀÿ¤ÿªÿ¸ÿ¸ÿ¼ÿ´ÿµÿ¸ÿ¿ÿ¹ÿ¸ÿ°ÿ³ÿ¾ÿ°ÿ¹ÿªÿÿ®ÿºÿÿ¶ÿ¿ÿºÿ½ÿ²ÿ¨ÿ¬ÿ¯ÿ³ÿ¶ÿ¥ÿ¯ÿ§ÿ¯ÿ»ÿ¾ÿ¹ÿ¸ÿ´ÿ¯ÿ¯ÿ¯ÿªÿ¥ÿ²ÿµÿ£ÿ¿ÿ¬ÿ¡ÿ®ÿ©ÿ¨ÿ­ÿ®ÿªÿ§ÿ¯ÿ³ÿ¹ÿ©ÿ¶ÿ»ÿªÿ·ÿ°ÿ£ÿ°ÿ¼ÿ¸ÿ±ÿ¯ÿ¥ÿ´ÿ»ÿ´ÿ°ÿ¸ÿÃÿÃÿ±ÿ³ÿ©ÿ¥ÿ±ÿ¬ÿÿ§ÿ¸ÿºÿ¼ÿµÿ ÿ¶ÿ®ÿªÿ«ÿ´ÿ­ÿ¯ÿ¹ÿ¸ÿ¶ÿ°ÿ¥ÿ¾ÿ¥ÿ­ÿ®ÿ¯ÿ¨ÿ­ÿ»ÿ¿ÿ¹ÿ®ÿ¤ÿ¤ÿ°ÿ·ÿ³ÿ´ÿ¦ÿµÿ ÿ¦ÿ·ÿ²ÿµÿ·ÿªÿ§ÿ®ÿ­ÿ²ÿ´ÿ¨ÿ²ÿ¸ÿÉÿ®ÿÊÿ¿ÿ¡ÿ¾ÿÇÿÈÿ·ÿ¬ÿ³ÿ·ÿ±ÿªÿ¨ÿ¬ÿ¾ÿÿ°ÿ®ÿ®ÿÀÿ¯ÿ©ÿ¸ÿ¬ÿ¨ÿªÿ¸ÿ¿ÿ­ÿ®ÿ¸ÿ²ÿÿ¥ÿ»ÿ¯ÿÄÿ¯ÿ°ÿ¬ÿ¶ÿªÿÿ§ÿ¯ÿ¨ÿ¨ÿ¯ÿ³ÿÃÿ²ÿºÿ©ÿ¸ÿ¾ÿ¹ÿ³ÿ©ÿ³ÿ¸ÿ¸ÿ±ÿ¬ÿ©ÿ«ÿ¸ÿ²ÿ°ÿÀÿ²ÿ¬ÿºÿ«ÿ¹ÿ¶ÿ¶ÿ¢ÿ®ÿ®ÿ¢ÿ¤ÿ¢ÿÿ«ÿ¸ÿ³ÿ¦ÿ¡ÿ®ÿ¹ÿ¶ÿµÿ³ÿ«ÿ§ÿ¡ÿ¯ÿªÿ±ÿ±ÿ®ÿ´ÿ·ÿµÿ¼ÿ¸ÿ¤ÿ©ÿµÿ¬ÿ¹ÿ¨ÿ°ÿ·ÿ¸ÿ°ÿ¯ÿ¤ÿ¢ÿ¥ÿ©ÿ±ÿ´ÿ±ÿ­ÿÿÿ£ÿ¤ÿÿªÿ§ÿ©ÿÿªÿÿ¡ÿ¡ÿ¥ÿ®ÿ¨ÿÿ¦ÿ©ÿ ÿÿÿ®ÿÿ¨ÿÿ«ÿÿÿ¤ÿ£ÿ£ÿ¡ÿ´ÿ­ÿÿ¡ÿ´ÿ®ÿ¢ÿÿÿ¡ÿ¡ÿÿ¬ÿ«ÿ¢ÿ°ÿÿÿÿ¢ÿÿÿÿÿÿ¥ÿ«ÿ°ÿ§ÿÿÿÿÿÿ ÿÿÿÿÿÿÿ¤ÿÿÿÿÿÿÿÿÿÿÿÿ§ÿÿÿ£ÿÿÿªÿÿ¦ÿÿ¢ÿÿÿÿÿ¤ÿ¦ÿÿ¢ÿ£ÿ¢ÿ«ÿªÿ¥ÿ¥ÿ ÿÿ¥ÿ®ÿ¤ÿ«ÿµÿ©ÿ­ÿ¥ÿ§ÿ±ÿ­ÿ®ÿ©ÿ·ÿ¯ÿªÿ¶ÿ¹ÿ¸ÿ¬ÿ©ÿ¹ÿµÿ¦ÿªÿ²ÿ·ÿ·ÿ·ÿ¶ÿ®ÿ ÿªÿÿ©ÿ·ÿ¬ÿªÿªÿ°ÿ¤ÿªÿ¯ÿ³ÿ¦ÿÿ§ÿ´ÿ¾ÿ°ÿÿÿ´ÿ·ÿ¨ÿ¥ÿ²ÿªÿ´ÿ¶ÿ¶ÿªÿ¥ÿ©ÿºÿ¼ÿ©ÿ¥ÿ¸ÿ®ÿ«ÿ£ÿ¨ÿ·ÿÀÿ¿ÿ®ÿ¨ÿ¢ÿ¥ÿ¶ÿ¶ÿ§ÿ³ÿ»ÿ¤ÿ®ÿµÿ¯ÿÿ²ÿ¶ÿ­ÿ£ÿ­ÿ¥ÿ·ÿ·ÿ°ÿªÿ¬ÿ²ÿµÿ¹ÿ·ÿ±ÿ±ÿ£ÿÿ¹ÿ»ÿ¼ÿ¼ÿ¯ÿ®ÿ¨ÿ³ÿµÿ°ÿªÿ»ÿ½ÿ³ÿ¦ÿ´ÿªÿ³ÿ»ÿ¸ÿ­ÿµÿ¶ÿ¯ÿ²ÿ©ÿÿ¡ÿ¤ÿ®ÿ¬ÿ¶ÿ¾ÿ¡ÿÿ¤ÿ©ÿ«ÿ´ÿ¸ÿÿ¯ÿ«ÿ¶ÿ°ÿªÿ­ÿ°ÿ©ÿÿ¤ÿ­ÿªÿ©ÿªÿ¨ÿ¤ÿ§ÿªÿªÿ«ÿ¨ÿ¦ÿ¢ÿ¯ÿ¸ÿ¢ÿÿ¬ÿ¦ÿÈÿ¬ÿ·ÿ»ÿ©ÿ§ÿ§ÿÿ³ÿ·ÿµÿ°ÿ§ÿ¤ÿ¬ÿ«ÿµÿºÿ¨ÿ¡ÿ¬ÿ³ÿ¶ÿ»ÿ²ÿ¬ÿ¯ÿ¥ÿÿµÿ±ÿµÿ¯ÿÿ°ÿÁÿ²ÿ¥ÿ¸ÿ¨ÿ¼ÿ®ÿ§ÿ¨ÿ©ÿ©ÿ¥ÿ²ÿºÿ©ÿ¥ÿ®ÿ²ÿ¸ÿ¸ÿ±ÿ±ÿµÿ±ÿ¬ÿ®ÿ¬ÿµÿ¬ÿÿ©ÿ¬ÿÿ¹ÿ«ÿ°ÿÀÿÿ¦ÿ²ÿ«ÿªÿ¥ÿªÿµÿ³ÿ¯ÿ´ÿ»ÿ»ÿ©ÿÿ¡ÿ«ÿ°ÿ«ÿ©ÿ«ÿ¦ÿ£ÿ©ÿ­ÿ«ÿªÿ¯ÿ¶ÿ±ÿ´ÿ¨ÿ¨ÿ¬ÿ­ÿ½ÿ¹ÿ¥ÿÿºÿ±ÿªÿ²ÿ·ÿ¯ÿ¶ÿ²ÿ³ÿ¡ÿ«ÿÿÿ¤ÿÿ¡ÿÿ¡ÿ£ÿÿ¤ÿÿ¤ÿ´ÿ®ÿ¤ÿÿÿ¶ÿ·ÿ§ÿ´ÿ¸ÿºÿ¥ÿÿ»ÿ¹ÿ°ÿ ÿ¨ÿªÿ²ÿ¾ÿ©ÿ±ÿÿ¥ÿ­ÿ«ÿ¸ÿ¨ÿ©ÿ­ÿ´ÿ®ÿ¯ÿ©ÿªÿ«ÿÿÿ¡ÿÿ¢ÿ¡ÿ¤ÿ§ÿÿ¢ÿ¬ÿ´ÿ¯ÿ­ÿ±ÿÿÿ­ÿ¯ÿ®ÿ¬ÿ¬ÿ¹ÿÿªÿ¬ÿ§ÿ·ÿ¤ÿ¤ÿ¬ÿ³ÿ¿ÿ¸ÿ²ÿ°ÿ«ÿ«ÿ§ÿÿ¢ÿ¬ÿ°ÿ¤ÿ«ÿ¸ÿ±ÿ®ÿ°ÿ·ÿ¾ÿ³ÿ¦ÿ¯ÿ¸ÿ©ÿ¡ÿ¬ÿ®ÿ«ÿ¨ÿÿÿ¶ÿÿ¤ÿÿªÿ¥ÿ¨ÿ¦ÿÿ¢ÿ£ÿªÿµÿ¡ÿ³ÿ¡ÿ³ÿÿÿÿÿ ÿ¢ÿªÿ©ÿÿÿÿÿ§ÿªÿ¬ÿ­ÿ°ÿ¯ÿ¨ÿ©ÿ©ÿ ÿÿ¤ÿÿÿ¯ÿ­ÿÿ¤ÿ­ÿ ÿ¨ÿ°ÿ­ÿ¡ÿ ÿ¬ÿ­ÿ¦ÿµÿ¯ÿ­ÿ¯ÿ¥ÿ¹ÿ²ÿµÿ¿ÿ£ÿªÿ§ÿªÿÿ©ÿ±ÿºÿ²ÿ¬ÿ§ÿ§ÿ©ÿ¸ÿ´ÿ¯ÿ²ÿ²ÿ´ÿ±ÿ­ÿ¨ÿ£ÿ¯ÿ·ÿ«ÿ«ÿ¥ÿ³ÿ±ÿ¨ÿÿÿÿ°ÿÿÿÿ¡ÿ¤ÿ¦ÿ²ÿÅÿ®ÿÃÿ½ÿªÿÿÿ­ÿ¥ÿ·ÿ¢ÿ ÿ¬ÿ®ÿÿÿ¨ÿ§ÿ§ÿÿªÿ¬ÿ¬ÿÄÿ²ÿ¤ÿÿÿ£ÿ´ÿ¯ÿ­ÿ´ÿ¶ÿ¤ÿ¥ÿ³ÿªÿÿ¤ÿ°ÿ¯ÿ¦ÿ¦ÿ¬ÿ©ÿ°ÿÿ¦ÿ®ÿ®ÿ®ÿ¬ÿ´ÿÿ®ÿ§ÿ±ÿÿ¡ÿ§ÿ¨ÿÀÿ·ÿÿ§ÿ¶ÿ¤ÿ¶ÿ´ÿ­ÿ²ÿ¯ÿ¤ÿµÿ¼ÿ¯ÿ®ÿ«ÿ¢ÿ¢ÿ¸ÿ®ÿ¡ÿ§ÿ¥ÿ§ÿ¬ÿ«ÿ¨ÿ¦ÿ¯ÿµÿ¸ÿºÿ©ÿ®ÿ³ÿºÿ²ÿ¥ÿ©ÿ´ÿ²ÿ¦ÿÿ§ÿ¾ÿ§ÿ­ÿ¯ÿ£ÿµÿ¢ÿ´ÿ¬ÿµÿ¬ÿ§ÿÿ¯ÿ¡ÿÿ°ÿ¤ÿ¦ÿ§ÿ¦ÿÿ§ÿÿ©ÿ ÿ¡ÿªÿÿÿ¡ÿ ÿ¤ÿ¢ÿ«ÿ«ÿ¤ÿ¨ÿªÿ©ÿªÿ­ÿ°ÿµÿ¼ÿ¸ÿ³ÿ©ÿ±ÿ¦ÿ¨ÿºÿ¬ÿ§ÿ¨ÿÿ§ÿ¢ÿ§ÿ³ÿ©ÿ¯ÿ¬ÿ¶ÿ¹ÿ¬ÿ¤ÿ¤ÿ¹ÿªÿ¬ÿ¡ÿ°ÿ­ÿ´ÿ¡ÿ®ÿ´ÿ·ÿÿÿ ÿ§ÿªÿ§ÿ§ÿ¡ÿÿ¡ÿ®ÿ´ÿ¬ÿ¬ÿ°ÿ©ÿÿÿªÿ¦ÿ¨ÿ©ÿ­ÿ°ÿ¡ÿÿÿ®ÿ²ÿ¯ÿÿ±ÿ¨ÿ¬ÿªÿ¬ÿªÿ®ÿ¤ÿ ÿ»ÿ²ÿ¸ÿ©ÿ¥ÿ©ÿ°ÿ®ÿÃÿ¡ÿ¢ÿ©ÿÿÿ«ÿªÿ±ÿ¯ÿºÿ²ÿ­ÿ¡ÿ§ÿ²ÿ¨ÿ®ÿ¨ÿ£ÿ¨ÿÿÿÿ©ÿ§ÿ¢ÿ­ÿ·ÿ²ÿ®ÿ±ÿ¦ÿ¨ÿ­ÿÿ¯ÿ£ÿ¤ÿ¸ÿ¹ÿ±ÿÿ¡ÿÿªÿ¨ÿ³ÿ²ÿ®ÿ¸ÿÿ®ÿ¡ÿ¼ÿºÿ«ÿ£ÿ ÿ¥ÿËÿ­ÿÿÿ®ÿ¦ÿ©ÿ±ÿ§ÿÿ±ÿ´ÿªÿÿ¢ÿÿ£ÿµÿµÿ¥ÿ¦ÿ±ÿµÿ¹ÿ­ÿ°ÿ©ÿÿ­ÿ­ÿÿ ÿÀÿ·ÿ¾ÿ´ÿ¤ÿ©ÿ­ÿ«ÿ´ÿ®ÿ ÿÿ¬ÿ¤ÿµÿ¾ÿµÿ³ÿ²ÿ½ÿ§ÿÿ²ÿÿªÿÀÿµÿ´ÿ¡ÿ¶ÿ³ÿ¯ÿ§ÿ¢ÿ«ÿ±ÿªÿÿÿ¯ÿ¬ÿ³ÿ·ÿ°ÿ§ÿ¥ÿ¬ÿ«ÿ¦ÿ£ÿ¤ÿ¯ÿ¯ÿ¬ÿ´ÿ­ÿ§ÿ«ÿªÿ°ÿ«ÿºÿ°ÿÿ¨ÿ¡ÿ ÿ¤ÿ¶ÿ©ÿ©ÿ§ÿ§ÿ§ÿ®ÿ­ÿ­ÿ°ÿ§ÿ®ÿ¤ÿ¯ÿ®ÿ¥ÿ¶ÿªÿ¡ÿ®ÿ¯ÿ¨ÿ¨ÿ§ÿ§ÿÿÿ ÿ¥ÿ«ÿ«ÿ°ÿ­ÿ§ÿ©ÿÿÿ°ÿ¹ÿ²ÿ³ÿ¬ÿÿ¢ÿªÿÃÿ°ÿ¢ÿ·ÿÿ®ÿÿ¿ÿÿ¨ÿ¸ÿ¡ÿ°ÿ¤ÿÿÿ¦ÿ±ÿ§ÿ¦ÿªÿ³ÿ¯ÿ³ÿ²ÿ¬ÿÿÿ¥ÿÿ¤ÿ¸ÿ·ÿ¬ÿ¯ÿ·ÿ¯ÿ«ÿÿÿÿ©ÿ¦ÿ¨ÿªÿ¢ÿ¡ÿ¯ÿ±ÿ¹ÿ«ÿÿ¨ÿÿ¤ÿ¢ÿ¤ÿ£ÿ¯ÿªÿ®ÿ®ÿ®ÿ¯ÿ¶ÿ¨ÿ¹ÿ·ÿªÿ¢ÿ«ÿ®ÿ§ÿ­ÿ¨ÿµÿ¶ÿ¤ÿÿ ÿ¨ÿ¦ÿ¥ÿ¥ÿ®ÿ¨ÿ¨ÿ­ÿ¼ÿ®ÿ¬ÿ±ÿÿ³ÿÁÿ¨ÿÿÿ¨ÿ²ÿ¸ÿ¦ÿÌÿ«ÿ¬ÿÿÿªÿ¦ÿ£ÿ£ÿ¦ÿ¤ÿ«ÿÿÿÿ§ÿ®ÿ©ÿ§ÿ¶ÿ½ÿºÿ¸ÿµÿ¶ÿ¯ÿ¥ÿÿ°ÿ¯ÿ²ÿ³ÿªÿÿ¤ÿ±ÿµÿ¯ÿ²ÿ»ÿ¦ÿ¥ÿ¥ÿ®ÿ¥ÿ§ÿ¯ÿ«ÿ²ÿ ÿ±ÿ¶ÿ­ÿ¦ÿÿ¤ÿ¹ÿºÿ­ÿ£ÿ¦ÿ®ÿ¯ÿ³ÿ²ÿ¬ÿªÿ§ÿ¨ÿ©ÿ¬ÿ¯ÿ«ÿ­ÿ¹ÿ¾ÿ¯ÿ¤ÿzÿÿ·ÿ¸ÿÿ®ÿ¸ÿ­ÿÿ¢ÿÿÿqÿRÿiÿÿ«ÿ¯ÿªÿ­ÿ¨ÿªÿ®ÿ§ÿµÿ«ÿ°ÿ¡ÿzÿUÿÿ¢ÿ£ÿ°ÿªÿ¥ÿ´ÿ¯ÿ¢ÿ¥ÿÿ¬ÿ¤ÿ¬ÿ¤ÿ¨ÿÿÿ¨ÿ¬ÿ¥ÿ£ÿ«ÿ¤ÿ¡ÿµÿ»ÿ²ÿ£ÿ£ÿ°ÿ°ÿ¸ÿÿ¯ÿ±ÿ¼ÿ£ÿ¬ÿ¨ÿ¾ÿ£ÿ§ÿ»ÿ©ÿ¥ÿ´ÿ«ÿ¨ÿ¼ÿ³ÿ¨ÿªÿ¨ÿ°ÿ£ÿÿ§ÿ©ÿ­ÿ°ÿ°ÿªÿ¤ÿ§ÿµÿ´ÿ°ÿªÿ¥ÿ«ÿ¬ÿ¦ÿ£ÿ¶ÿÿÿ©ÿ¥ÿ²ÿ¯ÿ¯ÿÿ¥ÿ­ÿ¸ÿ°ÿ¨ÿ¶ÿ³ÿ¯ÿ¶ÿ²ÿ´ÿ°ÿ°ÿ¯ÿ´ÿ¤ÿ¤ÿ©ÿ©ÿ¢ÿ£ÿ¬ÿµÿ°ÿ±ÿ¸ÿªÿ«ÿ¬ÿ¦ÿ¬ÿ¦ÿ©ÿ¶ÿµÿ¬ÿ±ÿ½ÿµÿ ÿ¡ÿ¦ÿ®ÿ¤ÿ­ÿ°ÿ¨ÿ©ÿ©ÿªÿÀÿ®ÿ¨ÿ«ÿ¢ÿ´ÿ¬ÿ¥ÿ¨ÿ®ÿ ÿ°ÿ·ÿÿ£ÿ±ÿ§ÿ¬ÿ¾ÿÂÿ½ÿ¶ÿªÿ³ÿ¨ÿ¤ÿ¯ÿ£ÿ¶ÿÿ­ÿ¦ÿ¨ÿÿÿ¬ÿ¨ÿ°ÿ­ÿ£ÿ¨ÿ®ÿ¬ÿ£ÿÿÿ£ÿ¢ÿ£ÿ©ÿ¶ÿÿÿÿÿÿÿÿÿ¤ÿÿ¡ÿªÿ¡ÿÿÿÿÿ|ÿÿÿÿÿÿÿÿwÿÿÿÿÿÿÿÿÿÿÿÿÿ}ÿÿÿÿÿ{ÿuÿÿrÿlÿ~ÿÿÿÿ}ÿÿ«ÿÿÿÿÿÿÿÿvÿÿÿÿÿÿÿ©ÿÿÿÿÿÿ¥ÿÿÿÿÿÿÿ¬ÿÿÿÿÿ¤ÿÿÿÿÿÿÿÿÿÿÿÿ¡ÿ±ÿ­ÿÿÿµÿ­ÿ­ÿ«ÿ¦ÿ¤ÿ´ÿ°ÿÿÿ£ÿ¦ÿÿ¦ÿ©ÿ¢ÿÀÿ¢ÿÿ¨ÿ«ÿ¨ÿÿ®ÿ§ÿ¶ÿ°ÿ¡ÿ¦ÿ¯ÿ¯ÿ«ÿ©ÿ¥ÿ¥ÿÿ±ÿÿÿ©ÿªÿ©ÿ©ÿªÿ£ÿÿÿÿÿÿ§ÿ«ÿ¨ÿ±ÿ§ÿªÿ°ÿ¯ÿ§ÿÈÿ®ÿ²ÿ¯ÿ¯ÿ¬ÿ³ÿ±ÿ¬ÿ¢ÿ¤ÿ¬ÿ­ÿ¯ÿ¨ÿÿ³ÿ³ÿ¥ÿ®ÿ¹ÿÿ¯ÿ®ÿ«ÿ±ÿ±ÿ¶ÿµÿ­ÿ¥ÿ¦ÿ¥ÿÿÿ¿ÿºÿ«ÿ¯ÿÿÿ©ÿ²ÿ¹ÿ¼ÿ«ÿ­ÿ©ÿ ÿ¤ÿ¬ÿ¬ÿ¬ÿµÿ²ÿ¨ÿ¯ÿ±ÿ¡ÿ©ÿ²ÿ¥ÿ°ÿ°ÿ¸ÿ®ÿ¤ÿ¥ÿ«ÿ­ÿ¦ÿ¨ÿ ÿ¯ÿ²ÿªÿÿªÿ¬ÿ¥ÿ¨ÿÿ«ÿ¨ÿ©ÿ²ÿ³ÿ´ÿ³ÿ±ÿ¶ÿ°ÿ»ÿÿ¶ÿ¨ÿ°ÿ¦ÿ¤ÿ¦ÿ²ÿ»ÿ®ÿ§ÿ¬ÿ¦ÿµÿ¹ÿ±ÿ§ÿ¯ÿ¨ÿÿ¶ÿ¤ÿ°ÿ¬ÿ¤ÿ¡ÿ£ÿÿÿ³ÿ¯ÿ·ÿ¯ÿ¶ÿ¿ÿ§ÿ´ÿ³ÿ¥ÿ©ÿ¦ÿªÿ§ÿ ÿ¨ÿ¬ÿ¤ÿ¬ÿ¦ÿ¹ÿÿ´ÿ§ÿ¸ÿ²ÿ£ÿ«ÿ«ÿ©ÿ¨ÿ§ÿ©ÿ¨ÿ¢ÿ«ÿ®ÿ£ÿ¦ÿ§ÿµÿ¡ÿ§ÿÿ ÿ¯ÿ±ÿ©ÿ¥ÿÿÿ´ÿ·ÿ­ÿ®ÿ¨ÿªÿ¡ÿÿ¡ÿ¥ÿªÿ©ÿ«ÿ·ÿ²ÿµÿªÿÿ®ÿ´ÿ±ÿ½ÿ¯ÿ¤ÿ¤ÿ¢ÿÿ¦ÿµÿ·ÿªÿ¶ÿ¸ÿ¥ÿ¬ÿ²ÿµÿ¶ÿ³ÿ¶ÿ°ÿ¥ÿ¤ÿ¦ÿ¤ÿ®ÿ«ÿÿ£ÿ®ÿµÿ´ÿ¼ÿªÿ¦ÿ©ÿÿªÿ®ÿ¾ÿ¶ÿÆÿ¬ÿ¦ÿ¦ÿ³ÿªÿ§ÿ¨ÿ§ÿªÿ®ÿ¸ÿ¯ÿÄÿ½ÿ¬ÿ¹ÿ«ÿ©ÿ²ÿÀÿÈÿ»ÿªÿ¯ÿ¿ÿ´ÿÿ£ÿ§ÿ¥ÿ¦ÿ¤ÿ®ÿ­ÿ§ÿ¬ÿ±ÿ¬ÿ§ÿ¬ÿ­ÿ¯ÿ©ÿ§ÿ¬ÿ¶ÿ¹ÿ»ÿ·ÿªÿ«ÿ¦ÿÁÿ¼ÿ´ÿªÿ¢ÿÿ£ÿ¬ÿ©ÿ¥ÿ¯ÿ¸ÿ«ÿ´ÿ¬ÿ²ÿ¥ÿÿ ÿÿ§ÿ¶ÿ³ÿ°ÿµÿ»ÿ§ÿ§ÿ¯ÿ³ÿ·ÿ¸ÿ½ÿ¸ÿ°ÿ²ÿ°ÿ¨ÿ²ÿ­ÿ«ÿ¨ÿ°ÿ¯ÿ¬ÿ¥ÿ¡ÿªÿ²ÿ§ÿ»ÿ«ÿ«ÿ£ÿ±ÿ®ÿ¯ÿ«ÿ£ÿ«ÿ¶ÿ±ÿ¶ÿ¹ÿªÿ¯ÿ§ÿ­ÿ ÿÿÿÿÿyÿhÿªÿ³ÿ·ÿ­ÿ°ÿ°ÿ±ÿ¼ÿ·ÿ¨ÿ±ÿ¡ÿ¥ÿ¢ÿÿ­ÿ¯ÿ¯ÿ­ÿ¨ÿ¯ÿ¿ÿ¹ÿ°ÿÿ³ÿªÿ§ÿ¤ÿ§ÿ¯ÿ²ÿ³ÿ°ÿÿ ÿ­ÿ¡ÿ¢ÿÿ¡ÿ¥ÿ¨ÿ¨ÿ¤ÿ ÿÿÿ²ÿÁÿ©ÿÿÿ¡ÿ¤ÿ¦ÿ¤ÿ°ÿ°ÿ¥ÿ¤ÿ©ÿ´ÿ´ÿ«ÿ¨ÿ¥ÿ¨ÿ«ÿ®ÿ¯ÿ¥ÿ ÿ¥ÿ¨ÿ°ÿºÿ±ÿµÿ£ÿÿ°ÿ²ÿ¦ÿ ÿ¦ÿ­ÿ¬ÿ­ÿ­ÿ¨ÿÿ}ÿÿÿ ÿÿ¢ÿÿÿÿ¶ÿ¯ÿÿ¦ÿ¦ÿÿÿ£ÿªÿ©ÿ£ÿ­ÿ«ÿ¦ÿ±ÿ©ÿÿ§ÿ¨ÿ±ÿ¥ÿ¦ÿÿÿªÿ©ÿÿÿ®ÿ¢ÿ«ÿÿÿkÿ
[truncated: 11,342,105 more chars]
