# Supplementary material for: Deciphering neuronal deficit and protein profile changes in human brain organoids from patients with creatine transporter deficiency
Source: eLife. 2023 Oct 13;12:RP88459. doi: 10.7554/eLife.88459 (PMC10575631; doi:10.7554/eLife.88459)
Supplement: Figure 6—source data 3. [file elife-88459-fig6-data3.zip]

Archive with 18 entries (16 files):
- Figure 6 - Source data 3/MAP1B (G and H)/
- Figure 6 - Source data 3/MAP1B (G and H)/Auriane 2023-02-02 10h46m46s (MAP1B Chemi blot 1).scn
- Figure 6 - Source data 3/MAP1B (G and H)/Auriane 2023-02-02 10h47m31s (MAP1B Colori blot 1).scn
- Figure 6 - Source data 3/MAP1B (G and H)/Auriane 2023-02-02 10h49m46s (MAP1B Chemi blot 2).scn
- Figure 6 - Source data 3/MAP1B (G and H)/Auriane 2023-02-02 10h50m47s (MAP1B Colori blot 2).scn
- Figure 6 - Source data 3/MAP1B (G and H)/Auriane 2023-02-02 15h22m06s (tubuline Chemi blot 2).scn
- Figure 6 - Source data 3/MAP1B (G and H)/Auriane 2023-02-02 15h22m47s (tubuline Colori blot 2).scn
- Figure 6 - Source data 3/MAP1B (G and H)/Auriane 2023-02-02 15h57m16s (tubuline Chemi blot 1).scn
- Figure 6 - Source data 3/MAP1B (G and H)/Auriane 2023-02-02 15h58m04s (tubuline Colori blot 1).scn
- Figure 6 - Source data 3/PAK1 (E and F)/
- Figure 6 - Source data 3/PAK1 (E and F)/Auriane 2023-02-01 11h04m37s (PAK1 Chemi blot 1).scn
- Figure 6 - Source data 3/PAK1 (E and F)/Auriane 2023-02-01 11h05m18s (PAK1 Colori blot 1).scn
- Figure 6 - Source data 3/PAK1 (E and F)/Auriane 2023-02-01 11h07m42s (PAK1 Chemi blot 2).scn
- Figure 6 - Source data 3/PAK1 (E and F)/Auriane 2023-02-01 11h08m26s (PAK1 Colori blot 2).scn
- Figure 6 - Source data 3/PAK1 (E and F)/Auriane 2023-02-02 15h22m06s (tubuline Chemi blot 2).scn
- Figure 6 - Source data 3/PAK1 (E and F)/Auriane 2023-02-02 15h22m47s (tubuline Colori blot 2).scn
- Figure 6 - Source data 3/PAK1 (E and F)/Auriane 2023-02-02 15h57m16s (tubuline Chemi blot 1).scn
- Figure 6 - Source data 3/PAK1 (E and F)/Auriane 2023-02-02 15h58m04s (tubuline Colori blot 1).scn
