# Supplementary material for: Deciphering neuronal deficit and protein profile changes in human brain organoids from patients with creatine transporter deficiency
Source: eLife. 2023 Oct 13;12:RP88459. doi: 10.7554/eLife.88459 (PMC10575631; doi:10.7554/eLife.88459)
Supplement: Figure 6—source data 4. [file elife-88459-fig6-data4.zip]

Archive with 26 entries (24 files):
- Figure 6 - Source data 4/GSK3b (I and J)/
- Figure 6 - Source data 4/GSK3b (I and J)/Lea 2022-09-16 11h07m28s (GSK3b Colori blot 1a).scn
- Figure 6 - Source data 4/GSK3b (I and J)/Lea 2022-09-16 11h10m39s (GSK3b Chemi blot 1a).scn
- Figure 6 - Source data 4/GSK3b (I and J)/Lea 2022-09-16 11h13m08s (GSK3b Colori blot 1b).scn
- Figure 6 - Source data 4/GSK3b (I and J)/Lea 2022-09-16 11h16m15s (GSK3b Chemi blot 1b).scn
- Figure 6 - Source data 4/GSK3b (I and J)/Lea 2022-09-16 11h19m18s (P-GSK3b Colori blot 2a).scn
- Figure 6 - Source data 4/GSK3b (I and J)/Lea 2022-09-16 11h21m35s (P-GSK3b Chemi rapid blot 2a).scn
- Figure 6 - Source data 4/GSK3b (I and J)/Lea 2022-09-16 11h31m17s (P-GSK3b Colori blot 2b).scn
- Figure 6 - Source data 4/GSK3b (I and J)/Lea 2022-09-16 11h33m27s (P-GSK3b Chemi rapid blot 2b).scn
- Figure 6 - Source data 4/GSK3b (I and J)/Lea 2022-09-21 16h57m43s (tubuline colori blot 1a).scn
- Figure 6 - Source data 4/GSK3b (I and J)/Lea 2022-09-21 16h58m27s (tubuline chemi blot 1a).scn
- Figure 6 - Source data 4/GSK3b (I and J)/Lea 2022-09-21 17h00m55s (tubuline colori blot 1b).scn
- Figure 6 - Source data 4/GSK3b (I and J)/Lea 2022-09-21 17h01m36s (tubuline chemi blot 1b).scn
- Figure 6 - Source data 4/GSK3b (I and J)/Lea 2022-09-21 17h04m07s (tubuline colori blot 2a).scn
- Figure 6 - Source data 4/GSK3b (I and J)/Lea 2022-09-21 17h04m50s (tubuline chemi blot 2a).scn
- Figure 6 - Source data 4/GSK3b (I and J)/Lea 2022-09-21 17h07m32s (tubuline colori blot 2b).scn
- Figure 6 - Source data 4/GSK3b (I and J)/Lea 2022-09-21 17h10m27s (tubuline chemi blot 2b).scn
- Figure 6 - Source data 4/SOX2 (K and L)/
- Figure 6 - Source data 4/SOX2 (K and L)/Lea 2022-09-20 11h22m32s (SOX2 colori blot 2a).scn
- Figure 6 - Source data 4/SOX2 (K and L)/Lea 2022-09-20 11h26m58s (SOX2 chemi blot 2a).scn
- Figure 6 - Source data 4/SOX2 (K and L)/Lea 2022-09-20 11h34m28s (SOX2 colori blot 2b).scn
- Figure 6 - Source data 4/SOX2 (K and L)/Lea 2022-09-20 11h38m07s (SOX2 chemi blot 2b).scn
- Figure 6 - Source data 4/SOX2 (K and L)/Lea 2022-09-21 17h04m07s (tubuline colori blot 2a).scn
- Figure 6 - Source data 4/SOX2 (K and L)/Lea 2022-09-21 17h04m50s (tubuline chemi blot 2a).scn
- Figure 6 - Source data 4/SOX2 (K and L)/Lea 2022-09-21 17h07m32s (tubuline colori blot 2b).scn
- Figure 6 - Source data 4/SOX2 (K and L)/Lea 2022-09-21 17h10m27s (tubuline chemi blot 2b).scn
