# Supplementary material for: Deciphering neuronal deficit and protein profile changes in human brain organoids from patients with creatine transporter deficiency
Source: eLife. 2023 Oct 13;12:RP88459. doi: 10.7554/eLife.88459 (PMC10575631; doi:10.7554/eLife.88459)
Supplement: Figure 6—source data 4. [file elife-88459-fig6-data4.zip › Figure 6 - Source data 4/GSK3b (I and J)/Lea 2022-09-16 11h07m28s (GSK3b Colori blot 1a).scn]

MIME-Version: 1.0 (Generated by Image Lab 5.2.1)
Content-Type: multipart/mixed; boundary="20220916-110728-07DAD040"
Content-Description: Image Lab Image File
X-EntityRank: middle
X-LastSaveDate: 2022.09.16.11.07.28.391

--20220916-110728-07DAD040
Content-Type: text/xml; charset="utf8"
Content-Length: 1851
Content-Description: ItemHeaderTag
X-EntityRank: first
X-LastSaveDate: 2022.09.16.11.07.28.391

<!DOCTYPE XML>
<root version="2">
 <FileAuthoringInfo>
  <applicationName>Image Lab Touch</applicationName>
  <applicationSchema>3</applicationSchema>
  <majorVer>2</majorVer>
  <minorVer>3</minorVer>
  <subMinorVer>0</subMinorVer>
  <buildNumber>7</buildNumber>
  <changeList>198661</changeList>
  <buildType></buildType>
  <version>2.3.0.07</version>
 </FileAuthoringInfo>
 <name>Lea 2022-09-16 11h07m28s</name>
 <scan_id>54503645115422281</scan_id>
 <description></description>
 <user>Lea</user>
 <document_control_sign>0</document_control_sign>
 <document_controlled>0</document_controlled>
 <frame_sync_type>sync_frames_and_lanes</frame_sync_type>
 <normalization_channel>-1</normalization_channel>
 <normalization_use_bands>0</normalization_use_bands>
 <DisplaySettings>
  <showAnnotations>true</showAnnotations>
  <showLaneFrame>true</showLaneFrame>
  <showLanes>true</showLanes>
  <showBands>true</showBands>
  <showLaneLabels>true</showLaneLabels>
  <showBandsAttributes>true</showBandsAttributes>
  <bandsAttributes>1</bandsAttributes>
  <selectedLaneAttr>true</selectedLaneAttr>
  <showMWLegend>true</showMWLegend>
  <showVolumes>true</showVolumes>
  <showVolumesLabel>true</showVolumesLabel>
  <showBandEdges>false</showBandEdges>
 </DisplaySettings>
 <channel_count>1</channel_count>
 <rgb_composite>true</rgb_composite>
 <RGBDisplaySettings>
  <Red>
   <Channel>-1</Channel>
   <Enable>false</Enable>
  </Red>
  <Green>
   <Channel>-1</Channel>
   <Enable>false</Enable>
  </Green>
  <Blue>
   <Channel>-1</Channel>
   <Enable>false</Enable>
  </Blue>
 </RGBDisplaySettings>
 <scan_0>
  <transform gamma="1" low_frac="0.98471" high_frac="0.999374" highlight_saturate="true" invert="false"/>
  <colormap>Gray</colormap>
  <zoom>-1.0000000000000000</zoom>
  <image_anchor y="0.0000000000000000" x="0.0000000000000000"/>
 </scan_0>
</root>
--20220916-110728-07DAD040
Content-Type: multipart/mixed; boundary="20220916-110728-07DAD0F8"
Content-Description: ScanImageTag0
X-EntityRank: first
X-LastSaveDate: 2022.09.16.11.07.28.391

--20220916-110728-07DAD0F8
Content-Type: application/octet-stream
Content-Length: 12179328
Content-Description: ImageData
X-EntityRank: first
X-LastSaveDate: 2022.09.16.11.07.28.391

²ÿ·ÿ¾ÿµÿ¹ÿÂÿÇÿÓÿ½ÿËÿ·ÿ¼ÿ¿ÿ¼ÿ½ÿÃÿÁÿÂÿÏÿÄÿÎÿ×ÿÌÿÁÿÁÿ¿ÿ¿ÿ¾ÿ¾ÿÆÿÁÿºÿºÿ¼ÿ¾ÿÀÿÅÿÊÿÄÿ¼ÿÉÿÌÿÃÿ½ÿ·ÿµÿËÿÒÿ©ÿ»ÿÍÿÊÿÁÿ¹ÿ´ÿÉÿºÿ¾ÿÂÿÊÿÂÿ´ÿ·ÿÌÿÚÿÕÿÂÿÂÿ²ÿ´ÿ¿ÿÄÿÂÿÃÿ¶ÿÇÿÅÿÅÿºÿÂÿÈÿÊÿÈÿ²ÿ½ÿÂÿÉÿÏÿÐÿÁÿÁÿÃÿ»ÿÂÿÃÿØÿ¿ÿÁÿÆÿÃÿ½ÿ¹ÿ¸ÿ¿ÿ¾ÿÄÿ×ÿÏÿÁÿ¿ÿÃÿÉÿÂÿ³ÿ¶ÿÃÿ¾ÿÊÿ»ÿÅÿÌÿÉÿÀÿºÿÃÿÀÿÐÿ»ÿ·ÿ´ÿ¾ÿ½ÿ¼ÿÁÿ¸ÿÇÿÆÿÍÿÂÿÄÿÄÿ·ÿ¹ÿÆÿÃÿ½ÿ¿ÿÊÿÉÿÖÿ·ÿµÿÉÿÇÿºÿ¿ÿºÿªÿÂÿµÿºÿ¾ÿÂÿÇÿÇÿÁÿ»ÿÀÿ°ÿ»ÿ¿ÿ¾ÿÅÿ»ÿ½ÿÆÿÇÿÄÿÉÿ»ÿÒÿ½ÿËÿ¼ÿ¹ÿ¶ÿ¸ÿÁÿÄÿ½ÿÅÿÀÿ¿ÿ²ÿ¹ÿ¶ÿµÿ´ÿ³ÿ·ÿ½ÿÇÿÉÿ¼ÿÍÿËÿÑÿÄÿ¯ÿ¶ÿÄÿÆÿÆÿ½ÿÌÿ¾ÿ¯ÿºÿºÿ¿ÿ¿ÿÉÿÉÿ½ÿÀÿ¶ÿÃÿ¾ÿ°ÿÌÿËÿ¿ÿ¿ÿÇÿÅÿ¾ÿÃÿ¾ÿÆÿÃÿ¼ÿ²ÿ¾ÿËÿ¾ÿ½ÿÄÿ»ÿ»ÿºÿ¿ÿ¼ÿ»ÿÉÿÇÿÏÿÍÿÂÿ¾ÿ¸ÿ­ÿ°ÿ½ÿºÿ¹ÿ¿ÿ½ÿ¾ÿÁÿ¸ÿ³ÿ¶ÿ¾ÿÄÿ¼ÿ»ÿÂÿËÿ¶ÿ¿ÿÉÿÂÿÈÿËÿÀÿ³ÿ²ÿÄÿ´ÿÂÿÇÿÂÿÀÿÄÿÈÿÃÿ»ÿ¾ÿÄÿÀÿÄÿÄÿ­ÿÿ·ÿÈÿ¸ÿºÿÈÿÆÿÂÿ¾ÿµÿ¹ÿ¼ÿ»ÿ»ÿÇÿ»ÿÃÿ¾ÿÃÿÊÿÏÿÃÿ²ÿÀÿºÿ½ÿÁÿ´ÿºÿªÿÇÿ¸ÿµÿµÿºÿ½ÿ¸ÿºÿ®ÿ½ÿ¾ÿµÿÇÿËÿ¾ÿ·ÿÊÿÉÿ¿ÿÄÿÃÿ¿ÿÆÿ¾ÿ¹ÿ×ÿÄÿ¥ÿ±ÿ¸ÿ¿ÿÅÿ¿ÿ¾ÿÃÿ¿ÿÃÿ¸ÿÁÿ¿ÿ²ÿ¶ÿÇÿÉÿÆÿ¯ÿµÿÀÿºÿ¾ÿÀÿ¹ÿ¾ÿ¸ÿÃÿ¼ÿÁÿ²ÿ»ÿÃÿÀÿºÿ¹ÿ´ÿ³ÿÃÿÂÿ¾ÿ½ÿ¸ÿÃÿ°ÿ¿ÿÂÿÇÿÃÿ½ÿ¶ÿ¹ÿÆÿËÿÂÿ´ÿ¸ÿ½ÿÕÿ»ÿÂÿÇÿÂÿÆÿ¶ÿÁÿÊÿÁÿºÿ·ÿÊÿÍÿÈÿÅÿÃÿ¸ÿ¹ÿ®ÿ¾ÿÀÿ¾ÿÀÿÃÿÂÿ»ÿÀÿÈÿ¿ÿ¼ÿ¿ÿÁÿÄÿÃÿÁÿËÿÍÿ½ÿ²ÿ»ÿ½ÿ³ÿ¶ÿÀÿ»ÿ»ÿ¼ÿÂÿÅÿÊÿÊÿÂÿ¿ÿ·ÿºÿ»ÿ·ÿ·ÿ°ÿ®ÿÀÿ·ÿ³ÿÃÿÆÿÅÿÃÿÁÿ¶ÿ½ÿ¿ÿ·ÿÀÿÆÿ¿ÿÀÿÀÿ¾ÿÇÿÂÿÔÿ´ÿÅÿ¿ÿµÿ¼ÿÉÿÁÿÅÿÐÿÂÿ²ÿ´ÿºÿ¸ÿ³ÿÂÿºÿÒÿ¯ÿ©ÿÃÿÂÿ¾ÿÀÿºÿºÿÄÿÃÿºÿ¶ÿµÿ·ÿºÿ¸ÿ½ÿÀÿÌÿ§ÿÕÿÉÿÀÿ¿ÿ¶ÿ½ÿºÿ¶ÿÂÿÅÿ½ÿÁÿ¼ÿ¯ÿÃÿ¸ÿÁÿÇÿ³ÿºÿ¶ÿ¸ÿÊÿ¾ÿ¸ÿ·ÿ¼ÿÄÿÂÿ·ÿ²ÿµÿ¼ÿÁÿÁÿ»ÿ·ÿ»ÿ³ÿÌÿÀÿ¼ÿ·ÿÈÿ±ÿ±ÿ¼ÿºÿ³ÿ²ÿ³ÿ´ÿ½ÿ´ÿ½ÿ¿ÿ®ÿÿ¾ÿÆÿ»ÿÇÿÀÿÃÿÈÿ¸ÿ®ÿ´ÿ¹ÿ¼ÿ½ÿÁÿÄÿ±ÿÂÿÃÿÏÿÄÿªÿÂÿµÿÈÿºÿ¸ÿ¸ÿ´ÿ¯ÿ³ÿ³ÿ®ÿ·ÿ½ÿ´ÿ¬ÿ«ÿ¸ÿµÿÃÿ½ÿ¬ÿ¼ÿ­ÿ¶ÿ¸ÿ¾ÿÄÿ¿ÿ¯ÿ²ÿ¥ÿ±ÿÉÿÀÿ¶ÿ°ÿ¤ÿ³ÿ­ÿ¬ÿÉÿ¹ÿÅÿÇÿÂÿ¸ÿÅÿ¹ÿ»ÿ¸ÿ¬ÿ­ÿ±ÿ¿ÿ¿ÿÁÿÅÿ´ÿ®ÿ«ÿ¬ÿ³ÿ¯ÿºÿÅÿ¿ÿ¿ÿµÿ¶ÿ¾ÿ¿ÿ¬ÿ¹ÿ½ÿÁÿÍÿÌÿ¾ÿ°ÿ·ÿÃÿÂÿÄÿ»ÿÇÿ´ÿÀÿÈÿÂÿÓÿÄÿÆÿºÿÓÿÄÿ½ÿ¼ÿÅÿ¼ÿÂÿÀÿ¸ÿ´ÿ¹ÿÆÿËÿÈÿ½ÿ¹ÿÁÿÀÿ³ÿÊÿÇÿÂÿ°ÿ½ÿ®ÿ°ÿ¸ÿºÿµÿ¸ÿ¿ÿ»ÿÇÿÏÿÇÿ·ÿ²ÿ¼ÿ¿ÿÀÿ³ÿ±ÿºÿ¹ÿÅÿÀÿ¹ÿÍÿ¶ÿ¢ÿ¾ÿ²ÿ·ÿ¸ÿÄÿÀÿºÿ¿ÿ¿ÿ·ÿ±ÿ¸ÿÂÿÆÿÅÿ»ÿºÿ¼ÿÆÿ¶ÿ®ÿ©ÿ´ÿ»ÿ«ÿ¶ÿÇÿÂÿÆÿ·ÿ¾ÿ¹ÿ±ÿÂÿÈÿ¼ÿÂÿ¾ÿªÿ§ÿ¯ÿ¶ÿÈÿÎÿÁÿ½ÿ·ÿ´ÿ°ÿ°ÿ¨ÿÀÿ¸ÿÊÿ¾ÿ¥ÿ¶ÿºÿ¯ÿ´ÿ±ÿÄÿÂÿ´ÿ´ÿ³ÿ´ÿ´ÿªÿ®ÿÁÿ¿ÿ¹ÿ½ÿµÿ®ÿÉÿÄÿ¬ÿµÿ¬ÿ´ÿ°ÿ­ÿ¼ÿÂÿ¹ÿºÿÂÿ³ÿ ÿ¶ÿ³ÿµÿ¸ÿºÿ¸ÿºÿ¿ÿºÿºÿµÿ®ÿ»ÿ·ÿªÿÄÿ·ÿ¸ÿ·ÿ·ÿ»ÿ´ÿ±ÿ·ÿ»ÿ¼ÿ§ÿ­ÿµÿ¿ÿ³ÿ¬ÿÄÿ»ÿ­ÿÀÿÊÿÁÿ·ÿ³ÿ¿ÿÃÿ¸ÿ¹ÿºÿºÿ¶ÿ¼ÿ³ÿ·ÿÂÿÃÿ´ÿ»ÿÀÿ·ÿÇÿÂÿÄÿÉÿÒÿºÿºÿÀÿ»ÿÀÿ»ÿ¾ÿ¾ÿ½ÿÂÿ¾ÿ»ÿºÿ¹ÿ¸ÿ¹ÿÃÿ±ÿ²ÿ¹ÿÇÿ¿ÿºÿµÿÎÿ·ÿ«ÿ«ÿÁÿµÿ²ÿºÿ·ÿ³ÿ·ÿ¹ÿ¹ÿÂÿÄÿ·ÿ¶ÿÁÿ¹ÿ´ÿ³ÿ®ÿ¾ÿÇÿ¸ÿµÿ¸ÿ²ÿ¼ÿ¼ÿÁÿ¿ÿºÿ¾ÿ¶ÿÁÿÆÿµÿ½ÿÀÿ¾ÿÈÿ¿ÿÃÿ¿ÿ¯ÿ¸ÿ¶ÿ¾ÿ¾ÿ³ÿÂÿ¿ÿ³ÿ¶ÿ¸ÿ«ÿªÿ¹ÿºÿµÿ²ÿ²ÿ¯ÿ¶ÿ·ÿ¸ÿºÿ®ÿÊÿÈÿÌÿ±ÿËÿÇÿ³ÿÂÿÅÿ¼ÿÆÿ«ÿºÿÁÿ¸ÿ·ÿ¿ÿÄÿ¸ÿ½ÿ¿ÿÁÿÃÿ½ÿ´ÿªÿ¯ÿ¾ÿ½ÿµÿ±ÿºÿÄÿ¿ÿ»ÿ¾ÿÄÿÊÿÌÿ¼ÿ­ÿ­ÿËÿÆÿ¹ÿ»ÿÈÿ¼ÿÅÿ¶ÿËÿ±ÿ¼ÿÂÿ¶ÿÁÿËÿÊÿÆÿ¿ÿ»ÿ½ÿ¸ÿ´ÿ»ÿÀÿÁÿ»ÿÃÿÈÿ°ÿ­ÿ¹ÿ½ÿ·ÿ¼ÿºÿÀÿËÿÈÿ»ÿ¸ÿÅÿ½ÿ­ÿÊÿ°ÿÒÿÀÿÊÿ±ÿ³ÿÁÿÂÿ¹ÿ±ÿ¶ÿ²ÿ´ÿ¬ÿ³ÿ¯ÿ¬ÿ²ÿ¾ÿÃÿºÿ¼ÿÈÿÇÿºÿ´ÿ·ÿ¶ÿºÿ·ÿ¹ÿ±ÿ®ÿ¹ÿºÿ®ÿÂÿ¸ÿ·ÿ±ÿ²ÿ¸ÿµÿ³ÿ¯ÿ¸ÿÄÿÀÿ²ÿµÿ¾ÿ¹ÿ½ÿÁÿÀÿ¸ÿ»ÿ³ÿºÿ³ÿ¯ÿ³ÿÀÿÆÿºÿ¹ÿ»ÿµÿµÿµÿ»ÿ¿ÿÁÿÇÿ¼ÿ¾ÿ¿ÿÁÿÀÿÃÿÈÿÀÿ¾ÿÄÿÀÿµÿÂÿ¶ÿÃÿ¸ÿÈÿ½ÿ½ÿÆÿ·ÿÅÿÿÅÿ¼ÿ¦ÿ¹ÿ³ÿ»ÿ·ÿ·ÿ¯ÿ¸ÿÈÿ¾ÿ¾ÿ¼ÿ·ÿ¸ÿ¿ÿÅÿÃÿÀÿºÿÀÿÌÿÀÿ·ÿÁÿ·ÿÂÿÄÿ°ÿ¸ÿÉÿ¾ÿ·ÿ¹ÿÁÿ­ÿ»ÿ·ÿ§ÿ¤ÿÕÿÄÿ´ÿ´ÿ´ÿ¬ÿ¿ÿ£ÿ²ÿ»ÿ°ÿ±ÿÇÿÎÿ¾ÿ¾ÿºÿ¼ÿºÿ¾ÿ½ÿÃÿÁÿ·ÿ·ÿ¶ÿ¾ÿÃÿ·ÿ³ÿµÿµÿÂÿ¼ÿ¹ÿ²ÿ¬ÿ»ÿ·ÿ·ÿ°ÿÀÿ¹ÿ´ÿµÿÂÿ½ÿµÿ³ÿ®ÿÃÿ·ÿ«ÿ¹ÿ´ÿ¸ÿ»ÿ½ÿºÿÀÿÀÿ½ÿµÿ¾ÿ¾ÿ²ÿ®ÿ³ÿ¼ÿºÿ¯ÿ³ÿÂÿÈÿÌÿÐÿÈÿ»ÿ¸ÿ´ÿªÿ¬ÿÂÿ¼ÿ¯ÿ¶ÿµÿÇÿÈÿ¿ÿ±ÿÉÿ½ÿ¸ÿ¸ÿ¹ÿ¼ÿÄÿ°ÿ¯ÿÃÿÅÿ·ÿ¾ÿ»ÿ´ÿ®ÿ·ÿµÿÃÿ¾ÿ¾ÿ¸ÿ¶ÿ¸ÿ»ÿÌÿÐÿÃÿ½ÿÁÿ½ÿ¶ÿ¼ÿÁÿÁÿ½ÿ¶ÿ»ÿÀÿ»ÿ»ÿ¿ÿ¾ÿ»ÿ¼ÿÀÿÀÿ¶ÿ¬ÿ¼ÿ½ÿ»ÿ¾ÿÃÿÇÿÅÿÊÿ¿ÿÑÿ¾ÿ¸ÿÍÿ¶ÿ®ÿ¶ÿÃÿÁÿ¼ÿÅÿ¾ÿÇÿ¾ÿ½ÿÀÿ»ÿÁÿÂÿ½ÿÁÿÀÿ½ÿÃÿ½ÿºÿºÿ¼ÿÃÿÃÿÇÿÆÿ¾ÿ¸ÿÀÿÈÿ»ÿÃÿÆÿÆÿ¿ÿ­ÿ¸ÿÀÿºÿ¼ÿÃÿÐÿºÿ½ÿ«ÿ±ÿ½ÿ»ÿ¹ÿÇÿÅÿºÿÆÿÇÿÁÿÅÿÀÿÀÿÈÿÉÿÅÿÁÿÃÿ¿ÿÁÿ¹ÿÅÿÁÿ»ÿÁÿ¼ÿ»ÿ»ÿ´ÿ³ÿµÿ´ÿºÿºÿ¯ÿºÿ¼ÿ¿ÿ¿ÿ¹ÿÃÿ±ÿ½ÿ¿ÿÍÿ±ÿ²ÿ»ÿÆÿªÿ·ÿÇÿ¶ÿÄÿÄÿÂÿ½ÿ»ÿ½ÿÂÿÃÿÆÿÏÿÃÿÂÿÀÿÈÿÀÿ¼ÿ»ÿÀÿ½ÿ»ÿÄÿ·ÿªÿ¶ÿ¼ÿºÿÃÿÊÿÁÿ»ÿ²ÿÀÿ¿ÿ±ÿ¬ÿÄÿ¸ÿÆÿÂÿºÿ ÿ³ÿ²ÿÀÿÈÿ¤ÿ¬ÿ¤ÿ¶ÿ·ÿ»ÿÍÿËÿÄÿµÿÀÿÀÿËÿ³ÿÀÿÌÿÆÿØÿÀÿ«ÿÁÿÃÿ¹ÿ·ÿÁÿÆÿ¼ÿ°ÿ°ÿºÿÂÿÇÿÄÿ¿ÿ¾ÿ¾ÿ·ÿÈÿÅÿºÿ°ÿ¾ÿÃÿ¸ÿ¸ÿ¶ÿ±ÿÉÿ¾ÿ²ÿÁÿ¾ÿµÿÀÿ¼ÿÀÿ¿ÿ¾ÿµÿ¾ÿ¾ÿ»ÿÁÿ·ÿ»ÿ½ÿ¿ÿ³ÿ½ÿ½ÿ³ÿ´ÿµÿ¶ÿ»ÿ¿ÿ»ÿ·ÿ½ÿ¿ÿÁÿÃÿ¹ÿ¾ÿÃÿ¿ÿ´ÿºÿ¿ÿ¿ÿ°ÿÁÿÆÿ¯ÿ²ÿ»ÿ§ÿ¯ÿºÿ²ÿÈÿÉÿºÿÀÿ»ÿ½ÿ½ÿ»ÿ­ÿ¸ÿ¹ÿ¹ÿ¶ÿ¸ÿ¹ÿ»ÿ½ÿ¬ÿ³ÿÇÿÁÿ¿ÿÃÿÎÿÁÿ½ÿ»ÿ®ÿ²ÿ¦ÿ·ÿµÿ¯ÿÁÿ¹ÿÉÿ·ÿ»ÿ·ÿ³ÿÂÿÂÿ°ÿÆÿ´ÿ¾ÿ­ÿÉÿÎÿÁÿºÿ¹ÿ¹ÿÀÿ¹ÿ½ÿÃÿÄÿÄÿ­ÿ¶ÿËÿÁÿ»ÿ¸ÿÁÿÂÿºÿ½ÿ´ÿ½ÿÇÿÀÿ¼ÿ¾ÿ­ÿËÿ·ÿÅÿ¶ÿ¿ÿ·ÿÄÿÅÿÇÿ»ÿ¿ÿ³ÿ½ÿ¶ÿÁÿ¼ÿÇÿÆÿ²ÿ°ÿÀÿÀÿ¹ÿ¸ÿÂÿÉÿÇÿÈÿ¾ÿ´ÿ·ÿ¼ÿ¶ÿ±ÿ¯ÿÑÿ¿ÿ®ÿÀÿÐÿ¼ÿÆÿÅÿ·ÿÄÿÇÿ¸ÿ©ÿÇÿÁÿ¶ÿ½ÿÄÿØÿÈÿ·ÿ¸ÿÂÿÊÿÄÿÅÿ¼ÿ²ÿ±ÿ´ÿÂÿ½ÿ°ÿ¸ÿ»ÿ¸ÿ¼ÿÁÿÀÿÁÿ¾ÿ¿ÿ¼ÿÆÿÁÿ±ÿ½ÿ»ÿÌÿ¹ÿ°ÿÁÿÆÿºÿ¹ÿ¹ÿÁÿÄÿÃÿ½ÿµÿÀÿÃÿÂÿÄÿ»ÿ¹ÿ²ÿ°ÿÈÿÇÿÉÿºÿ¿ÿ¼ÿ¾ÿÃÿ·ÿ¶ÿËÿ¨ÿ³ÿÃÿÊÿÑÿ³ÿÕÿ¼ÿÂÿºÿ¼ÿ¨ÿ½ÿ»ÿµÿ³ÿ·ÿ¼ÿ·ÿ»ÿÁÿ¶ÿ²ÿ»ÿ¸ÿ·ÿÂÿËÿ¹ÿºÿ½ÿºÿ¶ÿ»ÿ»ÿÅÿ®ÿ©ÿ´ÿÅÿºÿµÿ¹ÿÁÿÄÿÁÿ¼ÿÂÿ·ÿÀÿÅÿµÿ½ÿÈÿÈÿÆÿ²ÿªÿ±ÿ·ÿ¶ÿÊÿÇÿÂÿ«ÿÃÿÃÿ»ÿ·ÿÂÿÁÿ·ÿ½ÿ¯ÿµÿÄÿ·ÿ»ÿ¼ÿ¸ÿ¶ÿµÿ»ÿ¸ÿºÿ¿ÿ·ÿ·ÿºÿ¾ÿÀÿÉÿÒÿ¼ÿ¶ÿÀÿ¶ÿ«ÿÅÿËÿ¹ÿÓÿºÿ°ÿ¬ÿÅÿÂÿ¸ÿÃÿÄÿ¹ÿ¸ÿÅÿÈÿ¼ÿ·ÿ¸ÿ¸ÿÀÿ¹ÿ§ÿºÿÈÿÌÿ´ÿÅÿºÿ¯ÿ¾ÿÄÿÁÿÁÿµÿÂÿ»ÿ²ÿºÿ¿ÿÂÿÂÿ¿ÿ±ÿµÿ½ÿ·ÿ¾ÿ½ÿ¶ÿ¶ÿÃÿ¡ÿÿ­ÿµÿ¾ÿÍÿÅÿ¸ÿ¸ÿ¸ÿ¾ÿÂÿ·ÿ³ÿ®ÿ°ÿ½ÿÉÿÅÿ´ÿ¬ÿ¹ÿÈÿÄÿ»ÿ·ÿÌÿÅÿÆÿÇÿÜÿÂÿÃÿ¼ÿ·ÿÂÿËÿ¿ÿ¯ÿ·ÿ¿ÿÁÿ¸ÿ»ÿÇÿÂÿ»ÿ¿ÿ»ÿ¶ÿÂÿÇÿºÿ¾ÿ¾ÿÃÿÂÿ¾ÿ³ÿ¾ÿÃÿ§ÿºÿ½ÿ½ÿµÿ·ÿÊÿÁÿ½ÿÀÿ¼ÿºÿ»ÿ»ÿ´ÿ¾ÿ¸ÿ¿ÿ¸ÿ½ÿ¼ÿÄÿÉÿ¯ÿ½ÿÄÿ²ÿ·ÿ¼ÿ¾ÿ¾ÿÃÿÃÿÄÿÈÿ¼ÿ´ÿ¼ÿÀÿÍÿ°ÿ¦ÿ³ÿÉÿ¿ÿ­ÿÊÿºÿ­ÿ°ÿ¾ÿ·ÿ¸ÿÂÿÄÿÅÿÄÿ¿ÿºÿ·ÿ¶ÿ³ÿµÿÃÿÑÿÉÿÂÿÄÿ§ÿ¾ÿ´ÿÇÿ³ÿ¼ÿÁÿ¹ÿ·ÿ¬ÿ±ÿ·ÿµÿÄÿËÿ¸ÿ±ÿ®ÿ±ÿ¹ÿ§ÿÄÿ¼ÿ¿ÿ³ÿ¼ÿÃÿ½ÿ³ÿ¹ÿ½ÿ´ÿ±ÿ±ÿ¸ÿÄÿÀÿ»ÿÁÿÇÿ»ÿ¬ÿ«ÿ±ÿÿ½ÿ»ÿ·ÿ½ÿ³ÿ²ÿÀÿ»ÿ±ÿ´ÿ¶ÿ´ÿ»ÿÂÿÀÿÅÿ¹ÿ²ÿºÿ½ÿ·ÿ½ÿ¶ÿµÿÂÿ¾ÿ¿ÿ¹ÿ»ÿµÿ¶ÿ¼ÿ»ÿÉÿÆÿÉÿÇÿÈÿ´ÿÎÿÃÿ¼ÿ¼ÿ¹ÿ®ÿ·ÿÂÿÀÿÊÿÅÿ²ÿ²ÿºÿ»ÿ®ÿ¹ÿÇÿÃÿÃÿ¼ÿ»ÿÈÿ¿ÿÀÿËÿËÿÆÿµÿ®ÿ½ÿÅÿÂÿÁÿ¾ÿ»ÿ¼ÿ¿ÿ¸ÿÝÿ¨ÿÃÿ¹ÿ¹ÿ»ÿÁÿÀÿÉÿÉÿ¼ÿ¾ÿÉÿÃÿ»ÿ²ÿ¼ÿ½ÿµÿÈÿÄÿ½ÿÃÿÁÿ¾ÿ°ÿ³ÿ¶ÿºÿÄÿÃÿËÿÌÿÁÿ°ÿ¼ÿªÿÅÿ¿ÿÆÿ¶ÿµÿ°ÿÀÿÈÿÅÿÆÿÀÿ¹ÿÂÿÊÿÍÿ»ÿ¼ÿÃÿ¹ÿ¼ÿ¸ÿ²ÿ¸ÿ¶ÿ±ÿ¯ÿ¸ÿÃÿ¼ÿ­ÿºÿÃÿ¯ÿ­ÿ¾ÿ­ÿ¬ÿ°ÿÁÿ¿ÿ¹ÿ¶ÿ²ÿ·ÿÂÿÀÿÀÿÅÿ¹ÿÈÿ¶ÿ½ÿÈÿ²ÿ²ÿ®ÿºÿÇÿÀÿÁÿÈÿÅÿËÿÃÿÅÿ´ÿ«ÿ«ÿ³ÿ·ÿ¼ÿ»ÿºÿ¹ÿ®ÿªÿ²ÿ´ÿ±ÿ»ÿ¾ÿ²ÿÐÿÄÿ®ÿ«ÿ®ÿ½ÿ²ÿ´ÿºÿ¸ÿ¼ÿ¾ÿ¹ÿ·ÿÈÿ¹ÿ³ÿ³ÿ­ÿÂÿÀÿ°ÿ²ÿÄÿÄÿ¹ÿÆÿÌÿ¸ÿÄÿÍÿ·ÿ³ÿ©ÿÁÿ·ÿ¸ÿ¹ÿ½ÿ»ÿ°ÿ«ÿ²ÿÃÿ»ÿ¯ÿ¹ÿ­ÿµÿºÿ½ÿÎÿÈÿºÿ¼ÿÇÿÌÿÃÿÊÿµÿËÿÄÿ¶ÿ¿ÿÍÿ·ÿºÿ¼ÿ¹ÿ¼ÿ»ÿÀÿºÿ«ÿ§ÿ¶ÿ³ÿ¼ÿµÿºÿÂÿ´ÿ­ÿ¶ÿ¹ÿ¿ÿ¶ÿµÿ¨ÿ½ÿ´ÿ±ÿ¸ÿ¹ÿ¶ÿ½ÿÄÿ¾ÿ¹ÿ¿ÿ¹ÿ¶ÿ½ÿ»ÿ°ÿ¿ÿµÿ¹ÿºÿºÿ½ÿ¸ÿµÿºÿÇÿÈÿÏÿ·ÿÈÿ½ÿ¸ÿÄÿÅÿÀÿ½ÿ·ÿÀÿºÿ´ÿ¼ÿÀÿ¶ÿÁÿ½ÿÃÿÂÿºÿÅÿÊÿÃÿ°ÿ´ÿ»ÿ¹ÿ´ÿ¸ÿ¹ÿ·ÿ¸ÿ¾ÿÂÿ¾ÿÀÿÅÿÃÿ³ÿ¸ÿÆÿ¶ÿ²ÿºÿ¶ÿ²ÿ´ÿ¥ÿÿºÿ±ÿªÿÇÿ¹ÿÁÿ¿ÿµÿ²ÿ¸ÿ¼ÿ´ÿ¸ÿÈÿ»ÿ¼ÿÆÿÂÿ½ÿ¼ÿ¾ÿ¹ÿ¬ÿ°ÿ¦ÿÇÿ±ÿÿ¦ÿ°ÿ«ÿ±ÿÁÿÄÿ¿ÿÄÿ°ÿ·ÿ»ÿÅÿ¾ÿ¸ÿ´ÿ²ÿ°ÿ¶ÿÆÿÍÿ´ÿÂÿÌÿºÿ¾ÿÃÿ­ÿ§ÿ®ÿ­ÿ¾ÿ½ÿ¹ÿ¿ÿÊÿ¹ÿÀÿÀÿ¼ÿ¿ÿ½ÿ¹ÿÊÿ¾ÿ¿ÿÉÿØÿÄÿ¹ÿ²ÿ³ÿ½ÿ¼ÿ¼ÿµÿ½ÿÂÿ»ÿ¯ÿ¿ÿÃÿ³ÿ¬ÿµÿÃÿÉÿÿ¾ÿÀÿÉÿÀÿ¿ÿÂÿ·ÿ¬ÿµÿÌÿßÿ½ÿ©ÿ±ÿ²ÿµÿºÿ¸ÿ´ÿÄÿÒÿ¹ÿ¤ÿ¬ÿÄÿÉÿÈÿÀÿ¶ÿÂÿÄÿ«ÿÃÿºÿ¼ÿ¹ÿºÿ¼ÿºÿºÿÄÿÀÿÈÿÀÿ¶ÿÃÿÉÿ»ÿ¬ÿ²ÿÍÿÄÿ¶ÿºÿ´ÿ¯ÿ½ÿÄÿ»ÿ³ÿ¹ÿÁÿ¿ÿÆÿ¼ÿÈÿ¾ÿ³ÿ¸ÿ½ÿ»ÿ¿ÿºÿ¼ÿÎÿ·ÿ·ÿÂÿÃÿ½ÿÀÿ»ÿ½ÿÅÿ¶ÿ´ÿ²ÿ»ÿÃÿµÿ£ÿÁÿ¾ÿÂÿÀÿºÿ´ÿºÿÃÿÃÿÇÿÊÿ¦ÿ¹ÿ½ÿÉÿÉÿÅÿÃÿºÿÉÿÃÿ»ÿ©ÿ´ÿÆÿÂÿ¼ÿÃÿ¼ÿÆÿÎÿÁÿÅÿÄÿÃÿ»ÿ²ÿ½ÿ·ÿ¹ÿ»ÿÄÿ¼ÿ¯ÿ°ÿ¸ÿ¶ÿªÿÀÿÀÿÇÿÈÿÀÿ¿ÿÃÿÂÿÊÿÇÿÆÿÏÿºÿ»ÿÇÿÈÿÄÿ¿ÿÁÿ«ÿ¸ÿÃÿ»ÿ¸ÿ¹ÿ¯ÿ±ÿ©ÿ¸ÿÁÿÄÿÀÿ¼ÿ¼ÿ¿ÿ¾ÿ²ÿÎÿËÿÃÿ¾ÿÂÿÅÿ¸ÿ²ÿ¸ÿµÿÀÿ¿ÿÃÿ¸ÿ±ÿ¼ÿÈÿÂÿÅÿÂÿÅÿºÿÆÿÓÿÌÿÁÿ»ÿ»ÿ¹ÿÆÿ¸ÿ·ÿ¸ÿ·ÿ¸ÿ¹ÿ²ÿ¿ÿÂÿºÿÌÿÓÿÇÿ¼ÿ¾ÿ½ÿÃÿÃÿÊÿÊÿÃÿÈÿÊÿÂÿ¿ÿÆÿ»ÿÂÿÃÿÆÿ»ÿÆÿÏÿÃÿºÿ¶ÿÊÿ­ÿ½ÿ¼ÿÆÿÄÿÄÿÆÿ¼ÿ½ÿºÿ·ÿ¾ÿ¿ÿÆÿÅÿ¾ÿ»ÿ¾ÿ½ÿÊÿ¿ÿÂÿÀÿ´ÿ»ÿÃÿÆÿÈÿÁÿÂÿÁÿ¹ÿºÿÃÿÀÿ¿ÿÂÿÁÿ¸ÿ¶ÿÀÿÓÿÀÿÃÿ¹ÿºÿÃÿÇÿÉÿÌÿËÿÔÿ´ÿºÿÂÿÀÿ½ÿ¾ÿÀÿ¿ÿÂÿÅÿÌÿÂÿÎÿÅÿ¼ÿ»ÿ¸ÿ¸ÿÁÿ¼ÿ¿ÿ¶ÿ¼ÿ»ÿÌÿÂÿÇÿÉÿ¼ÿÀÿÀÿ°ÿ¹ÿ¾ÿ¿ÿ½ÿ¼ÿ»ÿ·ÿºÿÆÿÄÿÅÿ½ÿ¸ÿÈÿ¼ÿ·ÿ·ÿ»ÿÄÿÆÿ¼ÿÃÿÄÿÂÿ»ÿ¾ÿ¸ÿ¯ÿ²ÿÁÿËÿÅÿÀÿÃÿ¿ÿÍÿ¸ÿºÿ¯ÿ¥ÿ±ÿÁÿÂÿÅÿÂÿÐÿ¼ÿ³ÿ¼ÿ·ÿ¼ÿ½ÿÂÿ¹ÿ£ÿ¹ÿºÿÆÿ±ÿ¹ÿºÿ¿ÿÅÿÅÿÊÿÍÿÃÿÁÿÆÿÇÿ¼ÿ¾ÿ¸ÿÀÿÇÿÅÿÂÿÃÿÅÿ½ÿÆÿÀÿËÿÇÿ¾ÿ½ÿ¶ÿºÿÄÿÃÿ¶ÿ®ÿ·ÿ´ÿ¥ÿ¶ÿÀÿÂÿ¹ÿÂÿºÿ½ÿÍÿÌÿÐÿÂÿ·ÿ¯ÿÉÿºÿÀÿËÿÇÿ¾ÿÀÿÀÿ¼ÿÀÿ»ÿ½ÿ½ÿ¿ÿ¹ÿÂÿÇÿ½ÿ¹ÿ¹ÿ¼ÿ¿ÿ¶ÿÆÿÄÿ£ÿµÿ´ÿÀÿ¼ÿºÿÁÿÁÿÀÿÃÿ¹ÿ¶ÿ¶ÿºÿ¿ÿ×ÿÉÿ»ÿ»ÿ¼ÿÅÿÉÿÃÿÁÿ¿ÿÇÿÉÿ·ÿÂÿ²ÿ¿ÿÂÿÀÿÅÿ¿ÿµÿ¹ÿ¼ÿ¼ÿ¹ÿÂÿ¹ÿ³ÿÄÿÈÿÄÿËÿÄÿ¾ÿ»ÿ¸ÿÁÿ¾ÿ±ÿ¸ÿ¾ÿ²ÿËÿÁÿ¸ÿµÿ»ÿÅÿÄÿÀÿ»ÿªÿµÿÃÿÅÿ¨ÿÃÿ¹ÿ¾ÿÀÿ»ÿ»ÿÄÿÊÿÁÿ½ÿÇÿ¾ÿÍÿÞÿ¹ÿÄÿÆÿ¸ÿ¸ÿ¹ÿÆÿÊÿÈÿÄÿ¹ÿ·ÿ¼ÿµÿ¿ÿÇÿÈÿ½ÿ¾ÿÆÿÄÿÁÿËÿÃÿ±ÿ·ÿ¼ÿÆÿÂÿÆÿÉÿÇÿÊÿÊÿÈÿÁÿ¾ÿ¾ÿÄÿÊÿÆÿ¿ÿ¶ÿÇÿÏÿÃÿ»ÿÅÿºÿµÿÀÿÃÿÕÿÐÿ¸ÿ³ÿÁÿÄÿ¹ÿºÿ±ÿµÿÛÿ¹ÿ½ÿÎÿÉÿÈÿ¾ÿ½ÿ¼ÿ¾ÿ»ÿ­ÿ­ÿ·ÿÁÿ¶ÿºÿ´ÿµÿ²ÿÄÿÄÿÀÿºÿ¼ÿ½ÿ·ÿ¹ÿ¼ÿ´ÿ¸ÿ¬ÿ¼ÿ«ÿÈÿ¹ÿ¼ÿ¾ÿ½ÿ»ÿ·ÿ±ÿ½ÿËÿÃÿ½ÿÄÿ»ÿÃÿ»ÿÊÿµÿÀÿ»ÿÏÿÀÿ¬ÿÀÿÆÿºÿµÿ¹ÿºÿ½ÿÃÿ¾ÿÌÿÄÿÀÿ±ÿºÿºÿ·ÿ¼ÿ½ÿµÿºÿÀÿ¹ÿ±ÿ°ÿ·ÿÃÿ¾ÿ«ÿÐÿ¼ÿÇÿÆÿÒÿÝÿ²ÿ·ÿÀÿÂÿÈÿÅÿ¸ÿ»ÿÃÿ¹ÿ³ÿ±ÿ·ÿ·ÿÃÿ¿ÿ¾ÿ¾ÿ»ÿ¼ÿ¶ÿ±ÿ°ÿ±ÿ¸ÿÉÿÑÿÍÿÃÿ¸ÿÆÿµÿ¼ÿÁÿ°ÿ»ÿºÿ·ÿÄÿ¹ÿ·ÿ¸ÿ»ÿ¹ÿ¹ÿºÿ¿ÿÁÿ±ÿ°ÿÅÿ¿ÿ¼ÿÃÿ°ÿ«ÿ¶ÿ³ÿÂÿÅÿÂÿ²ÿ¸ÿÂÿ¿ÿ¸ÿ°ÿµÿ½ÿ¶ÿ¶ÿ¬ÿ¸ÿ«ÿ´ÿ³ÿ­ÿ¶ÿÈÿÔÿÌÿ¼ÿ¸ÿ¸ÿ®ÿ¬ÿ¯ÿ²ÿ¸ÿÁÿ¿ÿ¯ÿªÿÃÿ½ÿ¯ÿÂÿ¹ÿÆÿ´ÿ°ÿÉÿ´ÿÉÿËÿÂÿÁÿ¼ÿ­ÿ²ÿÁÿ½ÿºÿ»ÿ°ÿ²ÿ±ÿ½ÿ¶ÿ¬ÿÈÿ¨ÿËÿÁÿ¹ÿ¾ÿ¶ÿ¯ÿ²ÿ³ÿ¶ÿ½ÿÇÿÌÿÃÿºÿ¯ÿ±ÿ¶ÿÃÿÏÿÍÿ¿ÿ¿ÿ¿ÿµÿÀÿ³ÿ¯ÿ½ÿ¶ÿ­ÿÃÿØÿÕÿÄÿÁÿËÿÁÿ¾ÿÂÿÈÿµÿÈÿÌÿÄÿÑÿÈÿ·ÿµÿÃÿ¼ÿµÿ¾ÿÇÿÃÿÀÿÂÿÁÿ¹ÿ´ÿ·ÿ¿ÿÍÿÀÿ´ÿ°ÿÀÿ°ÿ¸ÿ¹ÿÒÿÌÿ³ÿ¸ÿ¹ÿ¸ÿÂÿÇÿÅÿÅÿ½ÿ½ÿÈÿÆÿ»ÿ·ÿ»ÿ¾ÿ·ÿ¹ÿ¾ÿ»ÿ¸ÿÌÿ¼ÿ¿ÿÌÿ½ÿ±ÿ¾ÿ´ÿ¸ÿ¿ÿºÿ¶ÿ¬ÿ²ÿÀÿÅÿ½ÿµÿºÿ¾ÿÁÿËÿÊÿÀÿ¿ÿªÿ°ÿµÿ½ÿ¾ÿ¥ÿÊÿÂÿ¼ÿ½ÿÂÿÄÿ·ÿ´ÿÇÿÃÿ¸ÿ¼ÿ¹ÿ®ÿ©ÿ­ÿ¸ÿÈÿÍÿ¹ÿºÿ¾ÿ¶ÿ²ÿ§ÿ¢ÿËÿ¿ÿ¼ÿÀÿ²ÿ²ÿ¶ÿ²ÿ¶ÿÇÿÏÿÊÿ¿ÿ¶ÿÁÿÂÿºÿÂÿ»ÿ±ÿÂÿ¾ÿ±ÿ¿ÿ§ÿ¼ÿ¯ÿ¹ÿ³ÿ¬ÿ´ÿ´ÿ©ÿ¿ÿÇÿ±ÿ¯ÿ±ÿ¶ÿ«ÿ´ÿ¯ÿ¶ÿ¸ÿ´ÿ³ÿ²ÿ²ÿ®ÿ»ÿÁÿ°ÿ¶ÿ¼ÿÔÿ½ÿÒÿÎÿ¹ÿÌÿ¾ÿ»ÿÂÿ¿ÿÆÿÑÿ¸ÿ¾ÿÊÿ¶ÿ¶ÿ®ÿ°ÿ«ÿ¯ÿ¹ÿ½ÿ¼ÿ¸ÿÀÿÇÿÁÿ¹ÿ´ÿ·ÿ¹ÿ´ÿ³ÿ¸ÿ¼ÿÄÿ¼ÿ»ÿ½ÿÌÿ¿ÿÍÿºÿÃÿÂÿÀÿÄÿÃÿ¾ÿ¶ÿ¼ÿ»ÿ´ÿ¸ÿÂÿ¿ÿ»ÿÄÿºÿ¯ÿ¹ÿ®ÿ®ÿ¨ÿ¯ÿÅÿµÿÂÿ»ÿ¼ÿÇÿ³ÿÌÿ´ÿªÿÂÿ³ÿ¼ÿ¶ÿ®ÿ¨ÿ¾ÿÁÿÇÿÊÿ»ÿ¼ÿÃÿ¼ÿ¶ÿ±ÿ°ÿ½ÿÇÿÅÿÈÿ¿ÿºÿÁÿºÿÇÿÄÿ¼ÿ¹ÿ¾ÿ´ÿ½ÿ¼ÿÂÿ°ÿ¶ÿÁÿ·ÿÄÿ½ÿ£ÿ­ÿ¡ÿ¬ÿ·ÿ­ÿ¸ÿ»ÿºÿºÿ¸ÿ²ÿ²ÿ¹ÿ»ÿ»ÿ½ÿÆÿÅÿ±ÿ´ÿµÿ¯ÿÃÿÆÿÁÿÎÿÂÿÊÿªÿÈÿ¬ÿ®ÿ­ÿ¾ÿ­ÿÀÿÁÿ½ÿºÿÅÿÆÿ¯ÿ¯ÿ°ÿ®ÿ³ÿ½ÿ¾ÿ±ÿ´ÿ½ÿ½ÿÀÿ¾ÿÆÿÆÿÂÿºÿ²ÿ»ÿÃÿ¼ÿ·ÿ´ÿ¿ÿÅÿ¼ÿ¿ÿ¸ÿºÿ¿ÿÓÿ¹ÿ¶ÿ²ÿ·ÿÂÿ·ÿµÿ½ÿÆÿÅÿºÿ±ÿ¶ÿ½ÿ¸ÿ»ÿÁÿ¿ÿ¶ÿ·ÿÈÿÈÿÅÿÌÿ¿ÿ­ÿµÿÂÿµÿÆÿ¿ÿÿ­ÿ»ÿ»ÿ¸ÿÇÿ»ÿµÿ»ÿÃÿ®ÿÂÿÐÿÂÿÁÿÄÿ½ÿ²ÿ´ÿ¬ÿ©ÿ³ÿ²ÿ¹ÿ¾ÿÄÿÆÿÂÿ¿ÿ¼ÿ´ÿ´ÿ¹ÿµÿÂÿÁÿ®ÿµÿ±ÿ²ÿÃÿ²ÿ¯ÿÁÿ¾ÿ¯ÿ«ÿ´ÿ°ÿ¶ÿ©ÿ²ÿÈÿ´ÿ³ÿ±ÿ³ÿºÿ¸ÿ¼ÿÃÿÃÿÂÿ»ÿÁÿ¸ÿ²ÿ±ÿ¾ÿÅÿºÿ·ÿÂÿÇÿÃÿ¾ÿ¹ÿ½ÿÇÿËÿÆÿÁÿÇÿÃÿ°ÿ»ÿ»ÿµÿ½ÿØÿ¹ÿÁÿÉÿºÿ¼ÿ¹ÿ¾ÿ·ÿ±ÿ¿ÿ³ÿ¬ÿ¼ÿ¼ÿ¼ÿ½ÿÎÿ´ÿ±ÿÁÿÈÿ½ÿ¾ÿ¾ÿ½ÿ»ÿ¿ÿÐÿÊÿÂÿÃÿ¿ÿÁÿ¼ÿºÿ¼ÿ¸ÿ¿ÿÃÿ¾ÿÆÿÀÿ¼ÿÍÿÆÿÀÿµÿÑÿµÿ»ÿÈÿ©ÿ®ÿ±ÿÁÿÃÿÁÿ»ÿÊÿ¸ÿ²ÿ°ÿ³ÿ¹ÿÁÿÃÿÄÿ·ÿ¼ÿ®ÿ®ÿ¹ÿ´ÿµÿÆÿÇÿÃÿºÿµÿºÿ¹ÿ½ÿºÿ¹ÿ»ÿ³ÿ·ÿ¹ÿÈÿÀÿÄÿ½ÿ¿ÿ¾ÿ»ÿ²ÿªÿ­ÿ¹ÿÂÿ¯ÿ½ÿ¥ÿ«ÿ¿ÿÇÿ«ÿ³ÿ®ÿ»ÿÂÿ´ÿ±ÿÊÿ¿ÿÂÿ±ÿ»ÿ¼ÿ½ÿ¹ÿ°ÿ¼ÿ¼ÿ³ÿ¸ÿ¹ÿ´ÿ¿ÿËÿÄÿ¿ÿ¾ÿµÿªÿ©ÿÁÿ¼ÿ§ÿ³ÿ·ÿ¸ÿ¼ÿÁÿ±ÿ¼ÿ«ÿÅÿÃÿ«ÿÂÿ¾ÿ¬ÿ¸ÿÂÿÆÿÂÿºÿ¸ÿ«ÿ®ÿ¶ÿÃÿºÿµÿºÿ»ÿ·ÿ¼ÿÃÿÆÿÄÿÃÿÁÿÄÿÀÿ½ÿÂÿ¿ÿ½ÿÂÿ½ÿ¼ÿ¾ÿºÿÀÿ½ÿºÿºÿ¾ÿÀÿÃÿ¾ÿ«ÿ©ÿ¾ÿÅÿÇÿÆÿÁÿ¾ÿÉÿÃÿ¿ÿ·ÿ½ÿÊÿµÿºÿÂÿ¹ÿÁÿ¼ÿÃÿÊÿÉÿ¿ÿ¿ÿºÿ¸ÿºÿ¶ÿ·ÿÃÿ¿ÿÀÿÂÿÅÿÃÿºÿ¸ÿ¸ÿ¹ÿÂÿÈÿÁÿ´ÿ´ÿÀÿ½ÿÃÿÁÿ¿ÿÀÿµÿºÿ½ÿ¾ÿÀÿ¼ÿÂÿ»ÿºÿ¬ÿ±ÿ°ÿÃÿÄÿÂÿÆÿ·ÿÀÿÆÿ¹ÿ½ÿ¯ÿ´ÿÇÿÍÿÅÿÀÿ¿ÿ¸ÿ·ÿ½ÿÉÿºÿ­ÿµÿ¶ÿ³ÿ¼ÿÀÿ·ÿ´ÿ»ÿ½ÿ·ÿ´ÿ¶ÿ¾ÿÁÿÀÿ½ÿÏÿÄÿÂÿÇÿÐÿ±ÿ­ÿ¿ÿ»ÿ·ÿ¸ÿ±ÿ¸ÿ±ÿ½ÿ»ÿÀÿÆÿµÿÆÿÁÿÅÿÁÿ¸ÿ¼ÿ²ÿºÿ´ÿ½ÿ¶ÿ®ÿ´ÿ¶ÿÂÿ½ÿ·ÿÀÿ½ÿ¼ÿ¿ÿ¹ÿ¾ÿËÿ½ÿºÿÂÿ½ÿºÿÀÿ¶ÿ²ÿ¶ÿÉÿÉÿËÿ°ÿ·ÿ°ÿÀÿÄÿ±ÿÂÿ¾ÿÂÿÀÿÊÿÁÿµÿ´ÿ°ÿ°ÿµÿ½ÿ´ÿ½ÿÁÿ·ÿ½ÿÍÿÉÿºÿ¶ÿ·ÿ¹ÿ·ÿ¹ÿ¾ÿ·ÿ½ÿÅÿ»ÿ¨ÿÿºÿÄÿ¼ÿ¿ÿÁÿ´ÿµÿ½ÿ®ÿ¼ÿÂÿ²ÿ¸ÿÂÿ©ÿ¸ÿ­ÿ¼ÿÎÿÈÿ»ÿ¸ÿ¾ÿµÿÅÿÇÿ»ÿÁÿ¹ÿ³ÿ½ÿÄÿ¹ÿ»ÿÆÿÁÿÁÿÀÿ·ÿ±ÿºÿ»ÿ®ÿ¸ÿ¸ÿµÿ¶ÿµÿ»ÿÈÿ½ÿ²ÿ±ÿ¸ÿ½ÿ´ÿÂÿ¹ÿ¸ÿ¸ÿ¿ÿ»ÿ¾ÿ¸ÿ¬ÿ¾ÿÆÿÃÿ®ÿ¹ÿ»ÿ¸ÿ¹ÿ°ÿ½ÿ½ÿ¾ÿ¹ÿ¶ÿ²ÿ¶ÿµÿ®ÿ´ÿ¿ÿÂÿ¼ÿ½ÿÆÿÀÿÂÿÇÿÈÿµÿµÿ¦ÿ°ÿ«ÿÏÿ¼ÿ¯ÿ½ÿ°ÿ¯ÿ³ÿ³ÿ¯ÿ¤ÿ®ÿËÿËÿºÿ»ÿªÿ®ÿÂÿÃÿ¸ÿ¦ÿ¹ÿºÿ³ÿ¹ÿÁÿÄÿÅÿ»ÿ³ÿ±ÿ¸ÿÊÿ½ÿ¹ÿÂÿ½ÿ¸ÿÀÿ»ÿ¾ÿ³ÿ¯ÿÖÿ¸ÿ»ÿ¶ÿÅÿ°ÿ¿ÿ¼ÿÃÿ¹ÿ·ÿ¹ÿÆÿ»ÿ»ÿ±ÿÂÿÀÿ±ÿ²ÿÀÿÄÿÊÿÐÿÆÿºÿ¾ÿÁÿÀÿ¿ÿºÿ¾ÿ¼ÿ»ÿºÿÄÿ°ÿ²ÿ¸ÿ»ÿºÿ¶ÿÁÿ×ÿÃÿÃÿÂÿ´ÿÓÿ»ÿËÿÈÿ´ÿÐÿÈÿ¸ÿºÿ¾ÿÀÿ½ÿÄÿ½ÿ¿ÿÆÿÂÿÀÿ¼ÿ·ÿ»ÿ¼ÿ¯ÿÁÿÄÿÄÿÅÿÅÿ¾ÿ·ÿÈÿÊÿÀÿ¸ÿÁÿ·ÿ¸ÿ°ÿÇÿÈÿÁÿÃÿ¿ÿ¿ÿÂÿ¼ÿ¹ÿÁÿÃÿ¿ÿ½ÿ¿ÿ¹ÿ¯ÿ®ÿºÿÈÿÀÿ½ÿ»ÿÃÿ¼ÿºÿ©ÿ¾ÿÂÿÅÿ§ÿ°ÿÖÿµÿ¿ÿ¿ÿÐÿ¸ÿÊÿÔÿ¾ÿ¹ÿ³ÿ´ÿµÿ²ÿ½ÿµÿ¶ÿ¿ÿÀÿ½ÿ²ÿ³ÿ¸ÿºÿÅÿÊÿÅÿ«ÿ¸ÿ¼ÿ¼ÿÂÿ¹ÿ¹ÿ±ÿ«ÿ¾ÿÂÿ¸ÿ½ÿ¿ÿ¼ÿ»ÿ½ÿ¾ÿÄÿ¾ÿ»ÿ½ÿºÿ¿ÿÀÿ¾ÿÇÿ¸ÿ®ÿ¿ÿ¶ÿ»ÿµÿÂÿ¼ÿÂÿ¼ÿÊÿÀÿÎÿ×ÿÈÿ·ÿ»ÿ¹ÿ·ÿ¯ÿ¶ÿ½ÿÄÿÂÿºÿ¹ÿ½ÿºÿ¸ÿ½ÿÂÿÃÿ¿ÿÂÿÈÿÌÿÂÿ®ÿÂÿÃÿ¿ÿ«ÿÃÿÔÿ¼ÿÆÿ´ÿ¿ÿ´ÿÇÿÅÿ¼ÿ´ÿ¼ÿ¹ÿ®ÿ¸ÿÅÿÃÿÅÿÉÿ¾ÿ¶ÿ·ÿ¼ÿ·ÿÆÿÒÿÂÿÁÿ·ÿÉÿµÿ½ÿ·ÿÉÿÀÿ¿ÿ¿ÿ·ÿ¾ÿÁÿÂÿÁÿ¼ÿ±ÿ»ÿÆÿ¼ÿ¸ÿ»ÿ»ÿ¸ÿ´ÿ¡ÿ°ÿ½ÿ¢ÿ¿ÿ¾ÿÇÿÇÿ³ÿ¼ÿÓÿ¶ÿÂÿÉÿÊÿ³ÿ½ÿºÿ´ÿ»ÿ¼ÿ½ÿ·ÿ¶ÿÇÿµÿºÿÄÿÌÿÉÿÆÿ¸ÿ¹ÿÁÿ´ÿ¼ÿ¾ÿÃÿ¶ÿ´ÿ¾ÿ¸ÿ°ÿ¹ÿ·ÿ±ÿ´ÿ¿ÿÉÿ¿ÿ½ÿ³ÿ¯ÿÁÿÇÿÂÿ¹ÿ»ÿ¯ÿÆÿÇÿ£ÿºÿÂÿ´ÿ¼ÿ¹ÿ®ÿ³ÿ¶ÿ·ÿ´ÿ²ÿºÿ¿ÿÀÿ»ÿ«ÿ´ÿ¹ÿ·ÿ·ÿÊÿ½ÿ°ÿ²ÿÁÿ¸ÿ¿ÿÄÿ½ÿÄÿ¼ÿÀÿÃÿºÿºÿÂÿÆÿÆÿÇÿÅÿ¿ÿ´ÿµÿ¨ÿ»ÿÇÿ±ÿ¯ÿ´ÿ±ÿ¯ÿ¾ÿÁÿ¿ÿ¼ÿ½ÿºÿ·ÿ»ÿ¹ÿ´ÿ¹ÿÁÿÇÿÏÿÁÿÀÿÇÿ·ÿ¸ÿÃÿ¢ÿ½ÿ¸ÿºÿÀÿ±ÿªÿªÿ·ÿ»ÿ®ÿ³ÿ¶ÿ¹ÿ±ÿ¾ÿ´ÿÅÿºÿÊÿ¸ÿÂÿÃÿ¾ÿ¼ÿ¿ÿ²ÿ­ÿ®ÿ¯ÿµÿ»ÿ¹ÿ³ÿ½ÿÂÿ¿ÿÊÿÊÿ´ÿ¾ÿ²ÿÀÿ¸ÿ²ÿ§ÿ¬ÿ¿ÿÀÿ·ÿ¸ÿ¹ÿÁÿÇÿ¿ÿ¿ÿ·ÿ¼ÿ½ÿ¸ÿºÿÁÿÉÿ¸ÿÆÿÈÿÉÿÁÿ·ÿ¶ÿ½ÿÄÿ¾ÿµÿºÿ¾ÿ¬ÿËÿËÿ»ÿÀÿ°ÿ·ÿÉÿÄÿÌÿ«ÿ³ÿµÿÆÿÀÿ¯ÿ¯ÿ³ÿ»ÿºÿ·ÿÇÿÄÿ¼ÿÁÿ¬ÿÂÿ»ÿÁÿÀÿºÿ·ÿµÿºÿÅÿÄÿÀÿ½ÿ´ÿÉÿ¾ÿÇÿ­ÿÊÿ²ÿÅÿ¶ÿ¿ÿ¯ÿ¶ÿ¾ÿÈÿÄÿ·ÿ¼ÿÃÿ½ÿÀÿ³ÿ¶ÿ¼ÿ¹ÿÇÿ¼ÿÁÿÅÿÄÿ±ÿ¸ÿ·ÿ´ÿÇÿËÿ¶ÿµÿ¸ÿ»ÿ¾ÿ¹ÿÃÿ«ÿ±ÿ¶ÿ¿ÿ¿ÿ±ÿ»ÿÈÿÅÿ¾ÿ½ÿÁÿÊÿÌÿÅÿ¹ÿËÿÉÿÎÿÈÿÂÿÂÿÅÿÃÿÊÿÉÿ½ÿÃÿÉÿ·ÿ·ÿÁÿ¿ÿÀÿ¬ÿ´ÿ¼ÿ¸ÿ¼ÿÁÿÁÿ¹ÿ³ÿ¾ÿÄÿºÿÂÿÃÿÅÿÆÿ¿ÿ©ÿËÿÅÿ¿ÿ³ÿ·ÿ¶ÿ¤ÿ¶ÿÇÿ°ÿ²ÿÄÿ»ÿ©ÿ±ÿ§ÿÀÿÄÿÁÿµÿ¸ÿ¼ÿ¾ÿÀÿÀÿÁÿÅÿ´ÿ¯ÿÀÿ¹ÿÊÿ¾ÿÄÿºÿÅÿ¶ÿ´ÿ¸ÿºÿ»ÿ¼ÿÁÿ»ÿºÿÂÿ½ÿ±ÿºÿ¼ÿ²ÿ¯ÿ¸ÿ¼ÿ·ÿ»ÿÃÿ¾ÿµÿ»ÿ²ÿÈÿ´ÿ¹ÿÈÿÂÿ¿ÿ½ÿ¸ÿ¯ÿ¬ÿ¯ÿ¬ÿ±ÿÄÿ¼ÿµÿ§ÿµÿ¶ÿÀÿÊÿºÿ®ÿ²ÿ±ÿ®ÿ³ÿÂÿÐÿºÿÕÿ¾ÿµÿ³ÿ¶ÿºÿÁÿÉÿÂÿºÿÆÿÄÿ·ÿ³ÿ¼ÿ²ÿ³ÿ´ÿ±ÿµÿ³ÿµÿ¶ÿ¶ÿÈÿÏÿ±ÿ½ÿ·ÿ´ÿ»ÿ¸ÿ¹ÿ½ÿÄÿÇÿÄÿ¼ÿµÿÅÿ·ÿ»ÿÅÿ©ÿ·ÿ¸ÿ»ÿÂÿ¾ÿ»ÿ¿ÿ¸ÿ¸ÿÈÿÏÿÓÿ·ÿ¿ÿºÿ¶ÿ«ÿ¢ÿ¯ÿ¼ÿ·ÿÃÿ¾ÿ»ÿ½ÿÁÿ»ÿÂÿ¶ÿ¸ÿ¸ÿ¹ÿ¼ÿ¶ÿ±ÿÇÿ¿ÿ¿ÿÂÿµÿªÿ¯ÿ¸ÿ¾ÿÁÿ¼ÿ¸ÿÀÿÈÿÇÿ¾ÿ¼ÿÅÿµÿ´ÿ³ÿ°ÿ´ÿ½ÿÂÿ®ÿµÿÃÿ·ÿ´ÿ¼ÿ¯ÿµÿ»ÿ¼ÿ¾ÿ¿ÿ¿ÿ¸ÿ»ÿÁÿÀÿ¿ÿºÿ½ÿºÿ¾ÿÁÿ²ÿ°ÿÀÿ¿ÿ·ÿ­ÿ·ÿ²ÿ©ÿ·ÿÊÿÄÿµÿ½ÿ¼ÿ¿ÿÇÿÅÿÆÿ·ÿ®ÿµÿ¶ÿ¹ÿÍÿÆÿÇÿ¸ÿ·ÿÅÿÚÿ¶ÿ¬ÿ¿ÿ¾ÿ²ÿ¹ÿ®ÿ¾ÿÀÿÈÿ¾ÿ¾ÿ¸ÿÂÿÃÿ¶ÿ¸ÿ·ÿÂÿ»ÿ®ÿµÿ·ÿºÿ·ÿºÿÀÿ¼ÿºÿµÿÅÿÅÿ´ÿ¬ÿ·ÿ¼ÿ¸ÿ³ÿ¸ÿÄÿ·ÿÃÿÍÿÁÿ¹ÿÂÿÆÿ¼ÿ²ÿ¶ÿºÿÇÿ×ÿÅÿºÿ±ÿ²ÿºÿ¿ÿÁÿÃÿ·ÿÐÿÎÿ¿ÿ¸ÿÀÿ¼ÿÁÿÈÿÂÿºÿ¸ÿ¯ÿ¾ÿ²ÿ¹ÿºÿ¿ÿÁÿ¼ÿºÿÂÿÃÿ¿ÿÐÿÌÿËÿÀÿµÿºÿÅÿÇÿ¾ÿ³ÿÈÿ®ÿ±ÿÄÿÍÿÃÿ³ÿ°ÿ½ÿÃÿÄÿªÿÄÿÁÿ«ÿ©ÿÁÿÐÿÃÿµÿÎÿÚÿ¹ÿ·ÿÊÿÆÿ½ÿÅÿÀÿÅÿÌÿ½ÿ¶ÿ·ÿµÿ´ÿ¿ÿÇÿ­ÿ¸ÿ¾ÿµÿ¾ÿºÿ·ÿ¿ÿÉÿÊÿÇÿ¬ÿ¾ÿ¾ÿÆÿÊÿÈÿÁÿ½ÿ¿ÿÅÿ´ÿ¶ÿÚÿ×ÿÅÿÂÿÄÿºÿÇÿÇÿÈÿÆÿ¿ÿÇÿÃÿ»ÿÀÿ»ÿÄÿÅÿÇÿ¾ÿÀÿ½ÿ¸ÿ»ÿ¿ÿÃÿµÿÍÿÊÿÄÿËÿËÿÅÿÌÿ³ÿ¸ÿÆÿËÿÒÿÀÿ³ÿºÿ¶ÿ·ÿ©ÿ»ÿÅÿ¾ÿ»ÿ¼ÿ±ÿ½ÿ·ÿ¸ÿÈÿÉÿÂÿ¿ÿÂÿÄÿ¾ÿ¶ÿÑÿÆÿ¸ÿºÿµÿ¯ÿ¹ÿ¼ÿºÿÆÿÓÿÁÿ¾ÿ¾ÿ¶ÿ¶ÿÇÿÈÿÃÿ¾ÿÉÿÇÿÆÿÄÿ¾ÿ»ÿ¹ÿªÿÍÿÄÿÀÿÇÿÇÿ¼ÿ»ÿÇÿ½ÿ³ÿÁÿ¸ÿÂÿÉÿ¼ÿ³ÿÀÿÅÿ¿ÿ®ÿ½ÿ·ÿºÿ»ÿ¸ÿ¼ÿÅÿ½ÿÇÿÁÿ¹ÿ¾ÿ¼ÿ¼ÿÀÿ½ÿ¸ÿÁÿ¸ÿ°ÿËÿºÿÀÿÏÿÏÿÊÿÈÿÆÿ¹ÿ»ÿÄÿÉÿÆÿÁÿ¾ÿ½ÿ»ÿÊÿÌÿËÿÀÿÅÿ³ÿ¶ÿÈÿÈÿ½ÿ»ÿÁÿºÿ¾ÿ½ÿ½ÿµÿµÿ½ÿºÿµÿ¾ÿÌÿÀÿ½ÿÇÿÂÿ»ÿ½ÿ½ÿ¸ÿ¸ÿËÿËÿºÿ¼ÿÁÿ½ÿ¸ÿÀÿÅÿ¸ÿ¿ÿºÿÂÿÁÿÉÿ¾ÿ¾ÿÈÿÅÿ»ÿ¹ÿ³ÿÉÿµÿ±ÿ½ÿÃÿ¾ÿÂÿÆÿºÿ¾ÿ¸ÿºÿ´ÿÀÿ»ÿÅÿÍÿËÿÂÿÀÿÍÿÒÿ½ÿ¾ÿ¸ÿ½ÿ¼ÿ¾ÿÁÿÂÿÅÿÇÿÄÿ»ÿ¿ÿÂÿÀÿ½ÿ´ÿ¸ÿÃÿÃÿ¿ÿÅÿ½ÿÇÿÓÿÊÿ¿ÿ¸ÿ¬ÿ´ÿ½ÿ·ÿ¹ÿÆÿÌÿÄÿÊÿ¾ÿÁÿ·ÿ¹ÿ¼ÿÀÿÃÿºÿÍÿÔÿÀÿ½ÿÄÿÄÿÊÿÊÿ¿ÿ½ÿÇÿÂÿ·ÿÄÿËÿ¾ÿ»ÿ¾ÿ¾ÿ¾ÿºÿÁÿËÿ¼ÿ¹ÿÃÿÂÿ²ÿÍÿÊÿÃÿ¹ÿ­ÿ²ÿ¾ÿ½ÿ½ÿ¿ÿ»ÿ§ÿ·ÿÀÿÀÿ½ÿ¸ÿ¸ÿ½ÿÁÿ¿ÿ¼ÿÍÿÃÿÐÿÅÿÂÿ´ÿ¼ÿÅÿ¿ÿ»ÿ¼ÿ»ÿÂÿ²ÿÊÿÅÿºÿ½ÿÊÿÄÿ²ÿ¬ÿ±ÿ¸ÿÄÿ×ÿ½ÿÊÿ½ÿÁÿ»ÿÊÿÄÿ¹ÿ»ÿÂÿÂÿÀÿ¼ÿÃÿÀÿÓÿÀÿÉÿÊÿ¸ÿºÿÁÿ¾ÿÁÿÇÿ¾ÿ¯ÿ»ÿ¹ÿÂÿ¹ÿÍÿÄÿ½ÿÂÿÀÿ»ÿ¸ÿ²ÿ°ÿ¸ÿ¾ÿÀÿ³ÿ´ÿ¾ÿ³ÿ±ÿÈÿÉÿ¹ÿµÿµÿ´ÿ¿ÿ¿ÿÂÿÆÿÀÿÇÿÇÿÂÿ½ÿºÿ¼ÿ¹ÿ¶ÿºÿ¬ÿ¯ÿÊÿÁÿ²ÿ×ÿ½ÿ¶ÿ¸ÿ½ÿÀÿ½ÿÁÿÂÿ¶ÿÃÿÌÿ®ÿ°ÿ´ÿÂÿÂÿºÿÁÿºÿÄÿÒÿÏÿÌÿÆÿ¶ÿ¶ÿÁÿÆÿÏÿÄÿ·ÿ¹ÿÅÿÃÿÁÿµÿµÿÂÿÁÿÊÿ½ÿ°ÿ¾ÿÎÿÌÿÀÿµÿÉÿÀÿÃÿÊÿÇÿÂÿ½ÿ¸ÿ½ÿ¹ÿºÿ¶ÿ¼ÿÆÿ¿ÿ³ÿÉÿÌÿÇÿËÿÐÿËÿÄÿÇÿÆÿÉÿ¾ÿµÿÀÿ¼ÿ»ÿÂÿÆÿÍÿ¸ÿ·ÿÀÿÁÿ¾ÿ³ÿ³ÿ½ÿ½ÿÐÿºÿÂÿ°ÿ¸ÿÉÿÃÿºÿÀÿÀÿ¹ÿ¶ÿµÿ»ÿÁÿÃÿµÿ¼ÿ­ÿÆÿ¹ÿºÿÂÿÃÿ¸ÿµÿ´ÿ¸ÿÅÿËÿÆÿ¾ÿ¯ÿ½ÿÇÿºÿ¾ÿÉÿ¹ÿÄÿ»ÿÃÿ¼ÿ¾ÿ¿ÿÁÿÂÿ¼ÿºÿºÿÇÿ½ÿ¼ÿ¾ÿ¼ÿÂÿ¹ÿ²ÿ»ÿÂÿ·ÿ»ÿ½ÿ­ÿ§ÿºÿÈÿ¿ÿ¸ÿÄÿÐÿ»ÿÇÿµÿ¿ÿÈÿÄÿÇÿÀÿ¿ÿ¾ÿ¼ÿ»ÿ¾ÿ¾ÿ¶ÿ¸ÿºÿ±ÿ½ÿÃÿ¾ÿÀÿÂÿ¾ÿ¾ÿ³ÿ½ÿ½ÿ³ÿ±ÿ¿ÿ¿ÿ·ÿ¾ÿ±ÿ°ÿ»ÿªÿ·ÿ°ÿÈÿ³ÿ¸ÿÂÿÇÿÄÿÂÿ»ÿ¹ÿ¶ÿ»ÿÆÿÅÿ¶ÿµÿÇÿÈÿ¾ÿÄÿ²ÿ¼ÿ·ÿÄÿÏÿÅÿËÿÃÿ´ÿ±ÿ¹ÿÀÿºÿ´ÿÀÿÅÿ¸ÿ±ÿ¹ÿ²ÿ¸ÿµÿºÿÿÌÿÇÿ»ÿ¶ÿ¸ÿºÿÂÿ³ÿ«ÿ·ÿ¹ÿ¼ÿÈÿ¿ÿ¸ÿÆÿÉÿ¯ÿ·ÿ½ÿ¹ÿÁÿÇÿÊÿÂÿ±ÿ¹ÿ¶ÿµÿ²ÿ­ÿ²ÿ»ÿÀÿ¿ÿ½ÿ¾ÿ´ÿ¹ÿ½ÿÂÿµÿ¿ÿ±ÿÊÿ¿ÿ»ÿÀÿ²ÿ³ÿ¯ÿ®ÿ´ÿ¼ÿÂÿÃÿÅÿ¿ÿ¸ÿ´ÿ¥ÿ·ÿÑÿÂÿ»ÿÆÿÀÿÈÿÊÿÃÿ¾ÿµÿ²ÿ±ÿ¶ÿÄÿÇÿ½ÿ»ÿÈÿÊÿ¶ÿ¼ÿÃÿ¾ÿËÿ¸ÿÂÿÐÿÈÿµÿ¹ÿ°ÿ´ÿ¶ÿ¾ÿÁÿÇÿÆÿÀÿµÿ¬ÿ²ÿ½ÿÂÿÁÿÄÿ¸ÿ°ÿÅÿ¶ÿ´ÿ»ÿÈÿ¼ÿ¶ÿ·ÿ¸ÿºÿÆÿÆÿÃÿÊÿÈÿ»ÿÀÿÀÿ¸ÿ½ÿ¾ÿÁÿ±ÿ»ÿÆÿ¿ÿ¿ÿÔÿ¯ÿ½ÿ¹ÿËÿ¹ÿÎÿÏÿÎÿÁÿÅÿÃÿ¾ÿ¸ÿÀÿÇÿ¼ÿºÿ¾ÿ·ÿ·ÿ·ÿ·ÿ®ÿ°ÿ²ÿ¸ÿ·ÿ¹ÿ¨ÿ³ÿ¾ÿ¾ÿ¸ÿ¼ÿÂÿ¹ÿ°ÿ²ÿ»ÿ°ÿ«ÿ«ÿ«ÿ±ÿµÿ¹ÿ¶ÿ½ÿÄÿ¸ÿ¼ÿ½ÿ·ÿ¸ÿ¼ÿ´ÿ¹ÿÍÿ¿ÿ¶ÿ´ÿ´ÿ³ÿÈÿÌÿ»ÿ°ÿ´ÿ¶ÿ®ÿµÿ¹ÿ·ÿ±ÿ©ÿÀÿÆÿËÿ¸ÿ³ÿ´ÿµÿÀÿ¹ÿ¸ÿ·ÿ·ÿÃÿ¬ÿÃÿÊÿµÿ¶ÿ±ÿ¾ÿ·ÿ¼ÿ·ÿ´ÿ¼ÿºÿ¼ÿ¼ÿ´ÿ½ÿÄÿ¹ÿ¸ÿ³ÿ¨ÿÇÿÄÿºÿÔÿ¾ÿ°ÿ³ÿ³ÿ¬ÿ³ÿ®ÿºÿ¯ÿ®ÿËÿÏÿ¸ÿªÿ¦ÿ¹ÿÄÿÁÿÄÿ¿ÿ»ÿ¼ÿ¼ÿÄÿ¸ÿ¸ÿÁÿ¸ÿ»ÿ¶ÿ°ÿ¸ÿ½ÿ¶ÿ¹ÿ¸ÿ½ÿÃÿÔÿºÿ±ÿÄÿ·ÿÁÿÓÿ¿ÿÀÿ½ÿ½ÿ¿ÿ´ÿµÿÀÿÀÿÅÿÁÿ©ÿ¹ÿ½ÿ¹ÿµÿ·ÿ©ÿ±ÿ¿ÿ½ÿÑÿÃÿ·ÿºÿ­ÿÉÿ°ÿ¯ÿ¯ÿÃÿÓÿÏÿÉÿÂÿ¼ÿ¾ÿ½ÿ¿ÿ¼ÿ¸ÿ¹ÿ·ÿµÿ¶ÿ¶ÿÀÿÊÿÆÿ½ÿ¸ÿ·ÿ·ÿÃÿ¼ÿ½ÿ¾ÿ³ÿ¶ÿÎÿÆÿ¯ÿ²ÿÈÿ¶ÿ¯ÿµÿ°ÿ¹ÿ·ÿ±ÿ¹ÿºÿ¾ÿÅÿÏÿÀÿ»ÿÄÿ»ÿ¹ÿ·ÿ½ÿ·ÿ½ÿ¾ÿËÿÂÿÁÿÉÿ³ÿ¯ÿ¸ÿ»ÿÌÿÿÿÃÿµÿ¯ÿÊÿÑÿÃÿÆÿ³ÿ´ÿ­ÿ»ÿÅÿµÿ¶ÿºÿ³ÿ²ÿµÿÁÿÆÿÆÿÈÿÃÿÅÿÂÿÇÿÂÿ¼ÿ·ÿ¹ÿ¶ÿ¹ÿªÿ°ÿ·ÿÉÿÃÿ¸ÿ¾ÿ¯ÿ¿ÿÂÿÍÿºÿ±ÿ·ÿ·ÿÂÿÁÿ¹ÿ²ÿ¼ÿÀÿ²ÿ½ÿÀÿ½ÿÀÿÂÿ»ÿ¼ÿÀÿ¾ÿÍÿÐÿÀÿ¹ÿÁÿ¸ÿ·ÿËÿ½ÿ³ÿ³ÿµÿÄÿ°ÿ·ÿ·ÿÃÿÂÿÏÿ¼ÿ¹ÿÂÿÌÿ»ÿ³ÿªÿ»ÿ°ÿ¼ÿÃÿÃÿ¿ÿÅÿ»ÿ¼ÿ¸ÿÂÿÄÿ¿ÿ½ÿ¯ÿ®ÿ¹ÿ¿ÿ½ÿÂÿÇÿÁÿ¿ÿ¸ÿ¼ÿ¸ÿ´ÿ¸ÿÌÿÀÿµÿ°ÿ¹ÿ´ÿÁÿ¯ÿ¯ÿÀÿ½ÿºÿµÿ²ÿ¶ÿºÿ¸ÿ¾ÿ¿ÿÄÿÀÿÀÿºÿ¹ÿ»ÿÀÿ¼ÿµÿ´ÿÀÿÁÿ¹ÿ»ÿ·ÿÀÿÇÿÁÿ¼ÿ½ÿÅÿºÿ±ÿ½ÿºÿÉÿ¸ÿÅÿ«ÿÀÿºÿ¶ÿ¾ÿ´ÿ»ÿ³ÿÇÿ¦ÿ»ÿ±ÿ·ÿºÿÄÿµÿ¸ÿ©ÿ²ÿÂÿÓÿÅÿ¸ÿÃÿ¸ÿ«ÿ²ÿ¬ÿ¥ÿ³ÿÃÿÊÿÆÿÀÿ¾ÿ·ÿ½ÿ³ÿ¬ÿ¨ÿºÿ»ÿ©ÿ¤ÿ»ÿªÿ¹ÿ£ÿÁÿ¿ÿËÿÌÿ¯ÿ°ÿÿÄÿªÿÂÿ´ÿ®ÿ·ÿ¯ÿÁÿÏÿ¶ÿ°ÿÀÿÀÿÁÿµÿ³ÿ·ÿ«ÿ«ÿÃÿÅÿ¹ÿµÿ¹ÿÃÿÁÿ½ÿ¾ÿ²ÿ´ÿ¹ÿ¶ÿ¼ÿÄÿËÿÓÿÂÿÄÿÀÿÄÿÃÿ«ÿ®ÿ²ÿÄÿ¬ÿ²ÿ±ÿÀÿ²ÿÂÿ»ÿ²ÿ¼ÿ¸ÿºÿºÿ´ÿÇÿ·ÿ¿ÿ±ÿªÿ·ÿÂÿ»ÿµÿ¾ÿ¹ÿ³ÿ´ÿ®ÿ¨ÿ°ÿ¸ÿµÿÀÿÇÿ·ÿ¶ÿ·ÿ¼ÿ·ÿ¯ÿ­ÿªÿµÿ»ÿ½ÿ¬ÿ°ÿ·ÿÁÿ¾ÿ´ÿÅÿÀÿ«ÿ»ÿ½ÿ¶ÿÈÿ³ÿºÿ©ÿ¹ÿºÿ»ÿ°ÿ°ÿ¸ÿµÿ³ÿ¼ÿ¶ÿ¸ÿ¹ÿ¼ÿ¼ÿÁÿ½ÿ¿ÿÁÿ¸ÿ·ÿÀÿÂÿ»ÿºÿ»ÿ¾ÿ¸ÿ´ÿ¹ÿ»ÿ¾ÿÃÿ¼ÿ©ÿÿ½ÿÄÿÅÿÍÿ¼ÿ¸ÿ»ÿÁÿ½ÿºÿ»ÿÄÿ²ÿ¶ÿÂÿ¶ÿÉÿºÿÂÿÏÿ¼ÿµÿ¼ÿ¶ÿ»ÿºÿ´ÿ¹ÿÄÿ½ÿÀÿ¾ÿÆÿÂÿ½ÿÆÿÁÿ½ÿÁÿÂÿÁÿ¾ÿ¸ÿÃÿ»ÿ¼ÿ·ÿ½ÿ¼ÿÂÿÊÿ¿ÿÆÿÁÿ½ÿ¾ÿ¿ÿ»ÿµÿ·ÿ»ÿÊÿ¾ÿ¿ÿÌÿ¹ÿÃÿÃÿ±ÿºÿ·ÿ¸ÿÂÿÃÿÅÿ½ÿ¼ÿ¶ÿ¶ÿÇÿËÿ»ÿ¬ÿ¯ÿµÿ²ÿ´ÿ¾ÿ¼ÿ·ÿÅÿÇÿ¸ÿºÿ¶ÿ¶ÿ¸ÿÁÿÂÿÉÿÇÿÀÿÉÿÉÿÃÿ¬ÿ®ÿ»ÿ¿ÿÇÿÀÿ¶ÿ»ÿÁÿ®ÿÃÿÆÿºÿ¹ÿ³ÿÅÿÈÿµÿ°ÿ¯ÿ¹ÿ¾ÿ½ÿºÿ·ÿ»ÿ¿ÿÊÿÅÿÀÿÃÿ¿ÿºÿÀÿÅÿ»ÿ½ÿ¼ÿ¹ÿ¿ÿ´ÿÁÿÃÿ²ÿ»ÿÁÿ»ÿ¾ÿÈÿ¿ÿ½ÿ²ÿ¹ÿ·ÿÎÿÇÿµÿ¼ÿ²ÿ¿ÿÈÿÂÿ¬ÿ®ÿ»ÿ»ÿ»ÿµÿ¼ÿ·ÿ³ÿ¶ÿ³ÿÅÿÀÿÃÿ½ÿ¾ÿ½ÿÄÿÆÿ´ÿ¾ÿÈÿÈÿ³ÿ¨ÿ´ÿ²ÿÄÿÅÿ¸ÿ½ÿÇÿÆÿ²ÿ½ÿÃÿ»ÿ·ÿ´ÿ½ÿÖÿÀÿªÿËÿÇÿ·ÿ©ÿÄÿÅÿÖÿÎÿ»ÿ·ÿ¼ÿ»ÿ¹ÿ·ÿ³ÿ·ÿÃÿ¼ÿ¼ÿÁÿ¾ÿ¸ÿºÿ¶ÿ¥ÿ¯ÿ¸ÿ·ÿ±ÿ¯ÿ¾ÿÀÿ«ÿ®ÿ«ÿ»ÿÁÿÄÿ»ÿ¸ÿÂÿÆÿ¹ÿÅÿ³ÿ­ÿ±ÿÄÿÂÿÄÿ³ÿ¸ÿ¸ÿ¿ÿµÿ»ÿÀÿÀÿÅÿÀÿ´ÿ¨ÿªÿµÿ¾ÿÂÿ¾ÿÅÿÇÿÃÿÈÿÅÿÀÿ¯ÿÇÿ½ÿÊÿºÿ·ÿÄÿµÿÈÿ½ÿÁÿ­ÿ¾ÿÂÿÅÿ³ÿÄÿÂÿ¹ÿ´ÿÀÿÉÿÁÿÅÿÊÿ·ÿµÿ¼ÿÆÿÃÿ»ÿµÿÀÿ¼ÿ»ÿÀÿºÿ¹ÿµÿµÿ¹ÿ»ÿ·ÿ½ÿ¼ÿºÿ¾ÿ»ÿ´ÿ½ÿ×ÿºÿÃÿÁÿÇÿ»ÿÀÿ°ÿ¶ÿ²ÿ»ÿÂÿÆÿ¸ÿ¹ÿ¸ÿÄÿÈÿ·ÿ¹ÿ¸ÿ»ÿÊÿÑÿÊÿ»ÿ¸ÿ¼ÿ¼ÿÀÿ¿ÿµÿ¸ÿÁÿ´ÿ¸ÿµÿ°ÿ¼ÿ¶ÿÅÿÅÿ¹ÿ½ÿÀÿ¼ÿÍÿ¿ÿÎÿÇÿ´ÿÆÿÐÿÄÿ­ÿÄÿÉÿÇÿÌÿÀÿÀÿÆÿ¸ÿÀÿÇÿ»ÿ·ÿºÿÀÿ¹ÿ´ÿ¿ÿÀÿÅÿÂÿ¾ÿ´ÿÄÿ½ÿÂÿÇÿ¸ÿÉÿ¯ÿºÿ»ÿÊÿÅÿÇÿÉÿµÿ»ÿÀÿ¶ÿ±ÿºÿºÿ»ÿ¿ÿÄÿÃÿ¹ÿ±ÿ¹ÿÃÿ¼ÿÇÿÄÿ¼ÿÂÿ´ÿºÿÂÿÑÿÔÿËÿºÿÌÿÂÿ¸ÿ´ÿ»ÿÌÿÅÿ¼ÿ»ÿÇÿ¼ÿ³ÿÄÿÌÿÄÿ·ÿÄÿ½ÿ³ÿÁÿ¿ÿ¾ÿÇÿ½ÿ¿ÿÁÿÃÿ´ÿ·ÿÈÿ¶ÿÃÿ¾ÿ¶ÿºÿ³ÿ¿ÿÃÿÀÿ½ÿ¿ÿ¾ÿ·ÿ³ÿ»ÿ·ÿ¶ÿÂÿÀÿ³ÿ»ÿÀÿ½ÿÂÿ½ÿ¸ÿÃÿÆÿÀÿµÿ°ÿÔÿ½ÿ³ÿÎÿÃÿ¿ÿÖÿÄÿÂÿÃÿ®ÿµÿÀÿ¾ÿ¼ÿÇÿÊÿÆÿÂÿÅÿ½ÿ´ÿ¶ÿ¿ÿÄÿ¾ÿÂÿËÿ¾ÿ´ÿ®ÿÉÿÈÿ½ÿ´ÿÃÿÇÿ´ÿÃÿÀÿÇÿ®ÿÄÿºÿ¹ÿ´ÿ»ÿÆÿÊÿ¿ÿ¹ÿ¼ÿ¾ÿ»ÿ¸ÿ¾ÿÂÿÇÿ¾ÿ¾ÿÈÿÑÿ¹ÿ³ÿÐÿºÿºÿÅÿ¿ÿ½ÿ¹ÿÁÿ¹ÿ¼ÿÀÿÄÿºÿ³ÿ¶ÿÀÿÉÿÇÿ¿ÿºÿ»ÿ»ÿ°ÿ§ÿ½ÿÄÿ¯ÿÃÿ¶ÿÒÿÃÿ­ÿµÿÎÿÊÿ­ÿÌÿÌÿÊÿ¿ÿ¬ÿºÿ¾ÿ³ÿ³ÿºÿÈÿ¿ÿ¥ÿ¿ÿÈÿÇÿÊÿµÿ¯ÿ·ÿ¶ÿ¬ÿÅÿ¹ÿ¿ÿ»ÿ¼ÿ½ÿºÿºÿÂÿ·ÿµÿºÿ¿ÿÉÿÇÿµÿ¦ÿ´ÿµÿ³ÿÂÿ¼ÿÈÿ¼ÿ²ÿ¸ÿ¡ÿ§ÿ¸ÿÁÿÉÿµÿ¹ÿ»ÿ½ÿÄÿÂÿÀÿÂÿ¹ÿµÿ¼ÿ²ÿ»ÿ»ÿ½ÿ°ÿÀÿ´ÿ®ÿ²ÿµÿÃÿÅÿÁÿÅÿÍÿÀÿÅÿ¾ÿ´ÿ¾ÿ¾ÿµÿ¶ÿ²ÿ´ÿËÿ§ÿ¡ÿ¨ÿ®ÿÿ·ÿ²ÿ©ÿ²ÿ»ÿÆÿºÿ»ÿ»ÿ´ÿ­ÿ²ÿÄÿÇÿ¼ÿÁÿ»ÿ¸ÿÊÿÂÿÀÿÒÿ´ÿÂÿÎÿ¿ÿ¿ÿ¾ÿ«ÿ±ÿ»ÿ»ÿ¸ÿ³ÿ¸ÿ¿ÿ´ÿ¯ÿ°ÿ³ÿ²ÿ°ÿ½ÿ©ÿÐÿÎÿÃÿ»ÿ³ÿÄÿÁÿªÿ®ÿ·ÿ¸ÿµÿµÿ±ÿ±ÿ½ÿÀÿ¿ÿ»ÿ¹ÿÂÿÁÿÄÿÀÿ¸ÿÄÿ»ÿ¿ÿÃÿÈÿÃÿÁÿ½ÿ¼ÿºÿ¬ÿ¦ÿ¬ÿ´ÿÅÿ½ÿµÿÊÿ¸ÿÀÿÃÿ·ÿÅÿ¾ÿ°ÿ´ÿÃÿÄÿ¸ÿ±ÿ±ÿ¬ÿ®ÿÇÿÇÿ±ÿ±ÿÊÿ·ÿ¹ÿ¸ÿÄÿ¨ÿ ÿ¸ÿÎÿÆÿ½ÿºÿ¶ÿ¹ÿ¼ÿ¶ÿ¸ÿÃÿ«ÿ·ÿ¸ÿ¾ÿ½ÿÆÿ¶ÿµÿ©ÿ¸ÿÁÿ½ÿÀÿÅÿÀÿ¹ÿÆÿÈÿÅÿÊÿ¶ÿÛÿÄÿ¹ÿ¹ÿ·ÿ¾ÿÇÿ¾ÿ¹ÿ³ÿ»ÿÅÿ¾ÿÁÿÀÿÄÿ¸ÿÆÿ·ÿ»ÿÀÿÁÿ¾ÿ¶ÿ½ÿ¶ÿ¹ÿ¹ÿ¸ÿºÿ¶ÿ½ÿ²ÿ»ÿºÿ´ÿ¬ÿ¾ÿ»ÿ°ÿ¶ÿ´ÿÀÿ¿ÿ·ÿ¹ÿ¿ÿÃÿÁÿÀÿºÿÃÿÓÿÐÿÊÿÁÿÊÿ¾ÿ½ÿ»ÿ½ÿ¿ÿ½ÿ¿ÿ´ÿ£ÿµÿ¼ÿ¸ÿ¬ÿ³ÿ·ÿ²ÿÀÿÁÿÆÿÃÿ¾ÿ»ÿÀÿÃÿ¿ÿºÿºÿÆÿ®ÿÂÿºÿÀÿÃÿµÿªÿµÿ»ÿºÿ·ÿ¼ÿÈÿÂÿ´ÿ¾ÿÃÿÉÿ½ÿÌÿ¾ÿÊÿ¹ÿ²ÿ»ÿÂÿÃÿÂÿÄÿ¾ÿ¨ÿ«ÿµÿ´ÿ¼ÿÎÿÈÿ±ÿ³ÿÃÿÈÿÂÿ·ÿ·ÿÁÿÁÿ¹ÿ²ÿ¼ÿÂÿºÿ¶ÿªÿ§ÿ£ÿ´ÿ±ÿ¯ÿ¹ÿ¼ÿºÿ²ÿ³ÿÅÿ²ÿÄÿÏÿ¼ÿÄÿÁÿÄÿÀÿ·ÿ»ÿÁÿ³ÿ«ÿµÿÀÿ·ÿ¶ÿ¯ÿ¸ÿÁÿ¾ÿ·ÿ¯ÿ­ÿ­ÿ±ÿÂÿÉÿËÿ«ÿÂÿÂÿÆÿ·ÿ¼ÿ¿ÿÀÿºÿ·ÿºÿ¸ÿÀÿÂÿ½ÿÂÿºÿ³ÿ½ÿ²ÿ¸ÿ¹ÿ¼ÿ¿ÿ¼ÿ¿ÿÊÿÃÿ²ÿ¾ÿÆÿÊÿ»ÿ´ÿ±ÿ·ÿºÿÀÿ½ÿ¯ÿÂÿ·ÿ¿ÿÃÿ­ÿºÿºÿºÿÁÿ¿ÿ·ÿ±ÿ¯ÿ¶ÿÄÿ¶ÿ¶ÿÍÿ³ÿ»ÿ¾ÿ°ÿ¨ÿ¼ÿÈÿÀÿ¿ÿ¶ÿ¶ÿ¿ÿ³ÿºÿ¾ÿ­ÿªÿ°ÿ±ÿ¬ÿ°ÿ»ÿºÿ¸ÿ·ÿ´ÿ³ÿ­ÿ¬ÿ¯ÿ»ÿ¾ÿ¼ÿ»ÿ¶ÿ¾ÿ·ÿÂÿ¼ÿÀÿ´ÿ°ÿ­ÿµÿÂÿÆÿÁÿ·ÿºÿ·ÿ¥ÿ¸ÿ»ÿ°ÿµÿÁÿ¾ÿ¸ÿ¸ÿºÿºÿ·ÿÌÿ½ÿ¯ÿ´ÿ¿ÿ´ÿ¶ÿ¼ÿ´ÿ·ÿ¹ÿ¬ÿÆÿ´ÿ³ÿ®ÿ´ÿºÿÄÿÈÿ¼ÿ¶ÿÉÿ¿ÿ¿ÿ¿ÿÁÿ¸ÿµÿ¹ÿ½ÿÄÿ¾ÿ²ÿËÿ»ÿÂÿÊÿ»ÿ½ÿ¿ÿ¾ÿ·ÿ±ÿ²ÿ¹ÿÉÿ·ÿÁÿÀÿ¸ÿ¼ÿÄÿ¼ÿ·ÿ¿ÿÇÿ½ÿÁÿÀÿ¥ÿ¸ÿÅÿÇÿÀÿ½ÿ¼ÿ²ÿ²ÿÏÿ¿ÿ¶ÿ´ÿÀÿ¿ÿ¸ÿºÿÀÿ¼ÿ´ÿ±ÿÂÿ³ÿ¹ÿ¾ÿ¿ÿ½ÿ½ÿÂÿÅÿÁÿ»ÿÍÿÒÿ¸ÿ¶ÿ»ÿ¸ÿÀÿÄÿ°ÿÀÿ¹ÿ·ÿ·ÿ»ÿ¨ÿ¨ÿµÿ¹ÿ¶ÿµÿ¹ÿµÿ°ÿÉÿÃÿ¿ÿÃÿ¼ÿµÿÀÿºÿ¯ÿÅÿÃÿ¶ÿ·ÿ¶ÿ·ÿºÿ»ÿÁÿ¯ÿÃÿ¶ÿ»ÿÄÿÉÿÆÿ¼ÿ¹ÿÄÿ»ÿ±ÿ³ÿ½ÿÀÿ¿ÿ»ÿºÿ½ÿºÿ¶ÿÑÿÀÿ±ÿËÿÑÿËÿÊÿÆÿÁÿËÿ¿ÿ¹ÿ´ÿ³ÿµÿ»ÿÀÿ¿ÿÃÿÏÿ¼ÿ´ÿ®ÿ§ÿ©ÿ¶ÿÁÿÀÿ´ÿ»ÿÈÿÂÿ¿ÿËÿÈÿ¸ÿ³ÿ¼ÿÊÿËÿ¼ÿÅÿ·ÿ²ÿÈÿÒÿÃÿÎÿÑÿÓÿÈÿ¼ÿÂÿÂÿºÿ¸ÿÁÿÁÿÁÿÀÿ·ÿ¾ÿ¼ÿ·ÿ¾ÿÈÿÇÿÒÿÅÿÄÿÆÿÈÿÅÿÉÿÉÿ´ÿÅÿÍÿÍÿÀÿÀÿÀÿ´ÿ¶ÿËÿ¿ÿÁÿÆÿÆÿ½ÿ»ÿÂÿ¹ÿ¼ÿºÿÁÿÅÿÄÿÁÿÀÿÄÿ´ÿ²ÿÓÿ¾ÿ¶ÿ¹ÿ¹ÿ¶ÿ¼ÿÁÿ³ÿÂÿÓÿÈÿ¼ÿºÿ¹ÿ¶ÿÁÿÁÿÒÿ¾ÿÇÿ¿ÿÀÿÊÿ¼ÿ«ÿ±ÿ«ÿ¿ÿÂÿ¿ÿÎÿ×ÿÉÿ½ÿÒÿËÿ¶ÿ»ÿ¶ÿ¹ÿÂÿÅÿ»ÿ¹ÿ²ÿÂÿ½ÿ¾ÿ¾ÿºÿ¸ÿ·ÿ»ÿÁÿ¹ÿÁÿ»ÿ¾ÿ¶ÿ·ÿ¹ÿ¿ÿÌÿÁÿ¼ÿÊÿÃÿÁÿÅÿÀÿÌÿ×ÿÂÿµÿÃÿ·ÿÀÿÍÿÍÿÆÿÀÿ¾ÿ¹ÿ¸ÿÃÿÎÿ°ÿ¬ÿÁÿÈÿÆÿÃÿÂÿÇÿÆÿÁÿ¾ÿÄÿÄÿºÿ³ÿ¼ÿÀÿ¯ÿ¬ÿµÿ·ÿ¹ÿ²ÿ¤ÿ°ÿÄÿÇÿ»ÿ´ÿÀÿÀÿÉÿÅÿ¸ÿ½ÿ»ÿ¶ÿ¿ÿÌÿ¾ÿµÿÇÿ»ÿ·ÿºÿÇÿ¼ÿ®ÿ¹ÿÂÿ¸ÿ¼ÿÈÿ¿ÿÁÿ¿ÿÂÿÁÿ½ÿÀÿÈÿÃÿ¬ÿÊÿÀÿ¹ÿ½ÿÆÿ¼ÿ­ÿ´ÿÀÿ¸ÿ²ÿ²ÿ³ÿÒÿ½ÿ°ÿÂÿÌÿÂÿ¾ÿÅÿÄÿÀÿÂÿËÿÂÿÇÿÁÿ³ÿ¸ÿËÿËÿ¹ÿ»ÿ½ÿÁÿ¸ÿ¹ÿÀÿ¿ÿ½ÿºÿ³ÿ¼ÿÅÿÊÿºÿÈÿÃÿÇÿÂÿ·ÿ¹ÿÂÿÈÿÊÿ°ÿÅÿ²ÿ­ÿ¶ÿÇÿÈÿºÿ³ÿ·ÿ¾ÿÀÿºÿ¾ÿÐÿÆÿÄÿÉÿ¿ÿ¶ÿ¸ÿÂÿÀÿ²ÿ²ÿ¿ÿ¼ÿªÿÁÿÃÿ½ÿ·ÿ³ÿ¹ÿÂÿÃÿÍÿÄÿÆÿ¼ÿ»ÿÄÿÈÿ¾ÿ±ÿ³ÿ·ÿ´ÿ½ÿÂÿ¿ÿ±ÿ·ÿ®ÿÊÿÇÿÃÿÁÿÂÿÃÿ¾ÿ¸ÿºÿ°ÿÎÿÍÿ¼ÿ¾ÿÆÿ¾ÿ»ÿ¿ÿ·ÿ²ÿ¾ÿ¼ÿ¼ÿÇÿÀÿ½ÿ¾ÿËÿÅÿ¾ÿ¹ÿ¹ÿ¿ÿ¾ÿ»ÿÉÿÀÿÞÿ´ÿ¿ÿÀÿ¾ÿ¿ÿÅÿÃÿÄÿÔÿÔÿÅÿ­ÿ·ÿÂÿÄÿÇÿ¹ÿ¹ÿºÿ¾ÿ½ÿ¸ÿ³ÿ¯ÿ¿ÿÁÿÁÿ´ÿµÿ¿ÿ¿ÿ½ÿ¿ÿ¾ÿºÿ¶ÿ»ÿÈÿ¹ÿ¿ÿ¼ÿÃÿ»ÿÀÿ½ÿÁÿÄÿÂÿ¾ÿºÿ¹ÿÁÿÄÿ»ÿÃÿ·ÿÈÿÅÿµÿ®ÿ·ÿÅÿÇÿ¿ÿ¸ÿ¸ÿ¿ÿ¸ÿ»ÿ´ÿ§ÿ¿ÿ¼ÿÄÿ¶ÿ¸ÿ»ÿÂÿÈÿÄÿÆÿËÿ¼ÿ±ÿÄÿÊÿÍÿÈÿ¾ÿÎÿÊÿÂÿÁÿ»ÿ¸ÿ¿ÿºÿ´ÿÂÿÀÿ¸ÿ¸ÿÅÿ¼ÿ«ÿ¸ÿ¿ÿÄÿÉÿÅÿ¿ÿ¹ÿµÿÃÿ¼ÿÊÿ¶ÿ¾ÿ¹ÿ·ÿÆÿ½ÿÁÿÃÿÅÿÅÿ¹ÿ»ÿÎÿÐÿÏÿÎÿÊÿ²ÿ»ÿ»ÿºÿÀÿËÿ´ÿªÿµÿ½ÿÃÿ¶ÿµÿÀÿºÿÂÿÂÿ¿ÿ¨ÿªÿ±ÿ¶ÿµÿ»ÿ½ÿµÿ°ÿ¯ÿ°ÿ¿ÿ¸ÿÓÿÂÿµÿ¼ÿ¶ÿ½ÿ¾ÿ»ÿºÿ»ÿ¿ÿ¶ÿ³ÿÀÿÁÿÍÿ·ÿ®ÿ¸ÿ´ÿ¯ÿ¶ÿ±ÿ®ÿ²ÿÃÿÀÿ¿ÿ¾ÿ»ÿÁÿÄÿ¹ÿ°ÿÂÿÃÿ¶ÿ¿ÿÃÿ½ÿºÿ¶ÿ½ÿÃÿ¼ÿ»ÿ¸ÿµÿ·ÿ´ÿ¾ÿÐÿÆÿµÿÂÿ³ÿ­ÿÊÿµÿ¸ÿ¿ÿ·ÿ¶ÿÇÿÅÿ¾ÿ¼ÿ½ÿÁÿ½ÿ´ÿ°ÿ®ÿ½ÿÃÿµÿ¶ÿ¹ÿ¼ÿ½ÿ´ÿ¼ÿ´ÿÁÿÄÿ³ÿ»ÿÁÿ¹ÿ¼ÿ²ÿ²ÿ¸ÿ±ÿ¹ÿÁÿ©ÿ³ÿ¼ÿÂÿÄÿÇÿ²ÿ­ÿ»ÿÅÿÄÿÁÿÁÿºÿ½ÿÀÿ±ÿ½ÿ­ÿ©ÿ´ÿÊÿÇÿÉÿ¾ÿ¶ÿ¿ÿ¼ÿ«ÿ«ÿ¸ÿÄÿÊÿºÿ´ÿÂÿÏÿÃÿ¯ÿ§ÿ¹ÿ¸ÿÂÿ²ÿ³ÿ³ÿ½ÿ¼ÿÄÿ¼ÿ¯ÿµÿ¶ÿºÿ¼ÿ»ÿ°ÿ³ÿ¸ÿÅÿºÿ´ÿØÿÝÿ±ÿ´ÿºÿÇÿÆÿ½ÿ¸ÿ´ÿ¸ÿÁÿ¹ÿ­ÿ·ÿ¹ÿÂÿÃÿ¼ÿÃÿ¹ÿºÿÂÿÊÿ¸ÿÆÿÅÿÅÿ³ÿ­ÿ­ÿ±ÿµÿ¾ÿÀÿ»ÿÅÿÀÿ¼ÿ¹ÿ¤ÿ¶ÿÊÿ·ÿ»ÿ¸ÿ»ÿºÿºÿÐÿ¿ÿµÿ°ÿ¯ÿ°ÿ±ÿ³ÿ¹ÿ»ÿ¹ÿÁÿ¾ÿ¿ÿ¼ÿÁÿÇÿªÿ¾ÿÖÿÍÿ°ÿ»ÿ½ÿ´ÿ®ÿµÿºÿÃÿÅÿ¶ÿ³ÿ¾ÿºÿ³ÿÂÿ¿ÿ¾ÿ½ÿÅÿÉÿ¿ÿÇÿµÿÃÿ³ÿÆÿ¸ÿ¹ÿ¹ÿÇÿ¿ÿ¸ÿ»ÿÃÿ¾ÿºÿºÿ·ÿ¾ÿ½ÿÁÿ¶ÿ¸ÿÍÿ¾ÿ½ÿ¿ÿ®ÿ¸ÿ½ÿÆÿ¯ÿÀÿ½ÿÅÿÄÿ»ÿ­ÿ¥ÿ·ÿ»ÿ¸ÿµÿ³ÿ¿ÿ¹ÿºÿ·ÿÆÿºÿÀÿ°ÿ³ÿ·ÿ·ÿ¯ÿÁÿ¹ÿºÿ»ÿ¹ÿ¹ÿ³ÿ±ÿ©ÿ·ÿµÿ²ÿ¯ÿ®ÿ°ÿ°ÿ½ÿ±ÿ³ÿ»ÿ¶ÿ½ÿºÿ»ÿÄÿÐÿºÿ¬ÿÄÿ²ÿÃÿ½ÿÇÿ¹ÿ¼ÿ¾ÿ¶ÿ½ÿ°ÿµÿ³ÿ©ÿ¬ÿ²ÿ¸ÿ´ÿÂÿ½ÿ¼ÿ½ÿ±ÿ¹ÿ²ÿÊÿ´ÿ¿ÿ¹ÿ²ÿÀÿ²ÿÄÿÈÿ¼ÿ¼ÿÁÿºÿµÿ¹ÿ¼ÿ¸ÿ¼ÿ´ÿ±ÿ¾ÿ¼ÿ½ÿ»ÿ¸ÿ¹ÿºÿ¬ÿÅÿ¼ÿ­ÿ¿ÿ¿ÿÎÿ¿ÿ­ÿ²ÿ£ÿ¸ÿ­ÿ°ÿ¯ÿËÿÊÿ¾ÿ§ÿªÿ¿ÿ¾ÿ´ÿ¶ÿ¿ÿÃÿ¼ÿ¸ÿÂÿ¸ÿ¹ÿÄÿÀÿ»ÿ±ÿ­ÿ¶ÿ·ÿµÿµÿµÿ¥ÿ´ÿ½ÿ¿ÿ°ÿÈÿÇÿËÿÙÿÇÿ¼ÿ¸ÿÁÿÈÿ¼ÿÉÿÒÿ·ÿ¹ÿ»ÿ¦ÿ¬ÿ®ÿ®ÿ¶ÿµÿ¼ÿ¹ÿÈÿ±ÿ´ÿÀÿ·ÿºÿ¬ÿ§ÿºÿ¹ÿµÿÄÿÒÿÍÿÄÿ¾ÿ¸ÿºÿÀÿ½ÿ²ÿ°ÿ¼ÿºÿ¯ÿ«ÿ©ÿµÿÆÿÁÿ¯ÿ­ÿ¼ÿ¬ÿ»ÿ»ÿ´ÿ¾ÿÀÿÅÿÁÿ¿ÿ¼ÿºÿÃÿ½ÿµÿ¹ÿÁÿºÿ³ÿ½ÿÈÿÉÿÅÿ´ÿ²ÿÁÿÁÿÂÿÆÿ¼ÿ·ÿ¸ÿ»ÿ¸ÿµÿ¿ÿµÿ¾ÿ¬ÿ¬ÿ°ÿ¹ÿ§ÿ¸ÿ´ÿ«ÿÊÿÁÿ«ÿºÿÄÿ»ÿ¬ÿ¥ÿ»ÿ½ÿºÿÃÿÄÿÄÿ¼ÿµÿ´ÿ´ÿ¹ÿÂÿÈÿÆÿ¿ÿÂÿÃÿ¼ÿ»ÿ´ÿ³ÿÅÿ½ÿ¬ÿ²ÿµÿ¹ÿÉÿÌÿºÿ»ÿ²ÿ¼ÿ®ÿ¸ÿÁÿ¯ÿÅÿÇÿÁÿ¹ÿ¾ÿ½ÿ½ÿÃÿ¸ÿ¶ÿ¸ÿÆÿÐÿÉÿ»ÿ¶ÿ½ÿ¶ÿ¦ÿ©ÿ¼ÿÊÿ¾ÿÁÿÌÿ¶ÿ®ÿ´ÿ¬ÿÀÿ³ÿÄÿ¾ÿ·ÿ®ÿ¹ÿÂÿ¸ÿ·ÿÈÿÁÿºÿ®ÿ±ÿ·ÿ©ÿ°ÿ¼ÿÃÿÈÿÀÿµÿ»ÿ¼ÿÃÿÄÿ¸ÿµÿ¼ÿ½ÿ¸ÿ¿ÿÃÿÁÿ½ÿÄÿ»ÿÉÿÁÿµÿ¸ÿÈÿËÿºÿµÿ³ÿ¶ÿ¸ÿÆÿÀÿºÿµÿÁÿ¼ÿºÿ¹ÿ¶ÿ·ÿÀÿ¹ÿ­ÿ¸ÿ¾ÿ¿ÿ¹ÿÃÿÆÿÃÿ»ÿµÿ¹ÿ¼ÿ¾ÿ¹ÿºÿ¿ÿÂÿÀÿ²ÿ¹ÿ½ÿ¹ÿ²ÿ¿ÿ¸ÿ´ÿ½ÿ²ÿÄÿÁÿ·ÿÈÿ±ÿ·ÿ»ÿ¹ÿ°ÿ·ÿ¿ÿÏÿµÿ¦ÿ°ÿ¹ÿ¾ÿ°ÿ¨ÿµÿ»ÿ¹ÿºÿ±ÿµÿÂÿÁÿÉÿ¿ÿ½ÿÆÿºÿµÿ»ÿÀÿ¿ÿÃÿ¸ÿ®ÿ¸ÿ±ÿ©ÿªÿ·ÿ¸ÿ­ÿÆÿ½ÿ°ÿÂÿ¹ÿ»ÿ½ÿÂÿ¿ÿÀÿ»ÿªÿÍÿ½ÿµÿ²ÿ§ÿºÿËÿÄÿ±ÿ¬ÿ²ÿÀÿÁÿ¿ÿ¾ÿ³ÿ±ÿ¼ÿ¿ÿ½ÿÀÿÃÿ¿ÿ¼ÿ¼ÿµÿ­ÿ¹ÿ¾ÿ¸ÿ¹ÿ¹ÿ¹ÿÃÿÂÿ´ÿ·ÿÂÿÇÿµÿ¯ÿ±ÿ¿ÿ´ÿ¹ÿÀÿ¹ÿ²ÿÇÿ·ÿ´ÿ»ÿ¾ÿ®ÿÀÿ¼ÿÉÿºÿ°ÿ­ÿ±ÿµÿ¾ÿÁÿ³ÿµÿ´ÿ¶ÿ¸ÿ²ÿ³ÿºÿ¹ÿ®ÿ·ÿÅÿ½ÿ¾ÿ¿ÿÁÿºÿ¾ÿ¬ÿ¨ÿºÿ¶ÿ¯ÿ¬ÿ°ÿÊÿ¿ÿºÿ¼ÿÃÿÈÿ³ÿ¹ÿ¸ÿ·ÿÂÿ¶ÿÄÿ´ÿÁÿ·ÿ´ÿµÿ´ÿ¸ÿ²ÿºÿ¸ÿ°ÿ¼ÿºÿµÿ¸ÿ»ÿºÿÂÿÇÿºÿ²ÿµÿ¼ÿ»ÿ·ÿ½ÿ¼ÿ»ÿµÿ²ÿ¹ÿ¼ÿÁÿ±ÿ­ÿ´ÿÀÿºÿÅÿÈÿ°ÿ±ÿ®ÿÀÿÊÿ¿ÿÃÿ¼ÿµÿ»ÿ¸ÿÀÿÄÿ½ÿÀÿÅÿ°ÿ´ÿ¼ÿ¼ÿ¸ÿ»ÿµÿ¿ÿÀÿ»ÿ·ÿ¶ÿ½ÿºÿ¾ÿÍÿËÿÈÿÇÿ¿ÿ¼ÿ½ÿºÿÈÿÀÿ·ÿ·ÿÁÿ¿ÿÄÿËÿ»ÿ½ÿºÿÃÿÉÿ·ÿ±ÿºÿ³ÿÌÿÍÿµÿ½ÿÃÿ±ÿ»ÿºÿ¯ÿÃÿ½ÿ»ÿÂÿºÿÆÿ¿ÿ¶ÿ¸ÿºÿÉÿÌÿÄÿ¼ÿ»ÿ¼ÿºÿ±ÿ³ÿÀÿ¾ÿÀÿÀÿ¶ÿÀÿ¸ÿ¶ÿ¸ÿ»ÿÃÿÂÿÃÿ¼ÿÂÿ¾ÿÉÿºÿ¬ÿÅÿ¿ÿ¿ÿÄÿ¶ÿÂÿºÿ¾ÿÀÿ¶ÿ¼ÿ³ÿ¸ÿÄÿÄÿ½ÿ¾ÿ¿ÿ½ÿÂÿ½ÿÀÿ¾ÿÀÿÃÿ¿ÿ¿ÿÇÿÀÿ¿ÿÂÿ½ÿ¿ÿ¸ÿ±ÿ±ÿÂÿÂÿ¿ÿÆÿÉÿÄÿÄÿºÿ¶ÿ¼ÿºÿÈÿ»ÿ¶ÿ¸ÿÈÿ·ÿÊÿ´ÿ¸ÿ¹ÿ¾ÿ¸ÿÁÿ¹ÿ¨ÿºÿÇÿ¹ÿ¾ÿ»ÿËÿÄÿ¼ÿÈÿÂÿÇÿÇÿ·ÿ´ÿ¹ÿ¸ÿ»ÿÇÿÆÿ·ÿ®ÿ°ÿ»ÿÀÿ´ÿ©ÿ·ÿ¸ÿ¼ÿÁÿÈÿ½ÿÃÿ²ÿ¾ÿ»ÿ¶ÿ®ÿ¾ÿ³ÿµÿÄÿÂÿ¾ÿ¼ÿÃÿ°ÿÎÿÂÿ¶ÿ¶ÿ¼ÿÊÿ¶ÿ¯ÿ­ÿÁÿÅÿÁÿ·ÿ¶ÿ¼ÿ¸ÿ¶ÿ´ÿ³ÿ¹ÿµÿ¸ÿºÿ©ÿ»ÿ¼ÿ°ÿ³ÿ¹ÿÅÿËÿÈÿ¿ÿÂÿÂÿÄÿ³ÿ¶ÿ¬ÿ®ÿ¾ÿÅÿ»ÿÂÿÁÿ·ÿ¸ÿÄÿ¼ÿÀÿ¸ÿ½ÿÁÿ½ÿ¸ÿµÿ²ÿ¶ÿºÿ»ÿÀÿÈÿÇÿ»ÿ¾ÿÃÿ·ÿ»ÿ½ÿ¼ÿÇÿÀÿÆÿÏÿ¶ÿ½ÿÉÿËÿµÿ¶ÿÊÿÀÿÄÿ³ÿ¾ÿÂÿÂÿ­ÿÌÿ½ÿ¾ÿÑÿÈÿÀÿ·ÿ¾ÿÃÿÇÿºÿ¹ÿ¹ÿºÿ¼ÿ·ÿ·ÿ±ÿ³ÿ¼ÿ¯ÿ«ÿ¯ÿÁÿËÿºÿ·ÿÃÿÀÿÏÿÏÿÄÿÁÿÌÿÄÿ½ÿ¶ÿ¹ÿ´ÿºÿ¾ÿ¶ÿ±ÿÇÿÆÿÄÿÌÿ¾ÿ¾ÿºÿ½ÿÃÿÁÿÅÿÄÿ¼ÿ»ÿ¼ÿÀÿÅÿ¾ÿ¼ÿ¹ÿ¸ÿ·ÿÄÿÄÿ¸ÿ´ÿÆÿ½ÿÃÿÄÿËÿ¸ÿÂÿ¿ÿÄÿ¾ÿÀÿÉÿÆÿµÿ²ÿºÿ¬ÿ¿ÿÃÿ½ÿ½ÿ¸ÿ¼ÿÀÿ·ÿ¹ÿÃÿ½ÿ¿ÿÍÿÄÿ·ÿµÿ³ÿÈÿ»ÿ¿ÿÅÿÁÿ·ÿ¼ÿ»ÿ¸ÿ·ÿÊÿÇÿ¾ÿÃÿÉÿÀÿ´ÿ½ÿ¾ÿ¶ÿ¯ÿ´ÿ³ÿ·ÿ¼ÿ¿ÿÅÿÁÿ¸ÿ½ÿÀÿºÿºÿÁÿÇÿ¼ÿÆÿÍÿ¾ÿÊÿÉÿ¾ÿ°ÿÎÿ¹ÿÁÿºÿÅÿ»ÿÈÿ»ÿ·ÿºÿ¯ÿ¨ÿ·ÿÅÿÃÿ¾ÿ¿ÿÂÿ¼ÿ·ÿ·ÿ½ÿÁÿ¸ÿ·ÿ¹ÿ»ÿ³ÿÁÿÉÿÀÿ·ÿÂÿÂÿ¯ÿµÿºÿÀÿÈÿ¹ÿ¿ÿÄÿ·ÿ¸ÿ¼ÿ²ÿ¹ÿÇÿÂÿµÿ´ÿÁÿÊÿÂÿÂÿÊÿÁÿ¿ÿ½ÿºÿÆÿ³ÿ´ÿ´ÿÀÿ¿ÿ´ÿ¼ÿ»ÿ¨ÿÀÿÆÿ¼ÿ¾ÿ³ÿ±ÿ®ÿºÿÉÿÂÿÃÿÄÿÁÿÆÿÇÿ¼ÿ´ÿ»ÿ¼ÿ±ÿ¸ÿ»ÿÆÿÃÿ¼ÿ¾ÿÌÿ·ÿ´ÿÀÿÉÿÇÿ¬ÿÉÿ¼ÿ¾ÿ·ÿ²ÿµÿÅÿÁÿ²ÿ¸ÿ¹ÿ´ÿÄÿÊÿÊÿËÿÊÿ¿ÿ¡ÿ²ÿ±ÿ¼ÿ¿ÿµÿÁÿÍÿ¾ÿÂÿ½ÿÆÿÆÿÁÿ»ÿ¼ÿ½ÿºÿÁÿÇÿËÿÏÿÇÿ¼ÿ¾ÿ¼ÿ±ÿ²ÿÅÿÃÿ¼ÿ¼ÿ¶ÿ¿ÿ²ÿÁÿªÿ»ÿ°ÿÅÿËÿÈÿÆÿÅÿÂÿºÿ¶ÿ·ÿ¾ÿ»ÿ¹ÿÆÿ¹ÿ¿ÿ¾ÿ¾ÿÅÿ·ÿ¥ÿ³ÿ¶ÿ¼ÿÔÿÏÿ´ÿ°ÿ¹ÿ´ÿ¶ÿÃÿÄÿ½ÿºÿ³ÿ²ÿ¼ÿÂÿ¸ÿ®ÿ¸ÿ´ÿ³ÿ¿ÿ¼ÿ¿ÿ¾ÿµÿ§ÿ°ÿ²ÿ·ÿ»ÿ¼ÿÆÿºÿ°ÿ¹ÿ¸ÿ¼ÿ¾ÿ¸ÿ²ÿ°ÿ¹ÿ²ÿ½ÿ»ÿ¼ÿ¯ÿ¦ÿºÿ¯ÿ·ÿ¶ÿÇÿ¿ÿÀÿÅÿÉÿÁÿ¿ÿÂÿºÿÂÿËÿÂÿ³ÿ£ÿµÿÀÿ½ÿªÿ¯ÿËÿ¶ÿ¿ÿÎÿ®ÿ»ÿ²ÿÍÿ´ÿ¦ÿ²ÿÀÿ¶ÿªÿºÿ¿ÿ¹ÿÂÿ¶ÿ´ÿ»ÿÃÿÂÿÆÿµÿµÿÄÿÃÿ¼ÿ·ÿ¸ÿ·ÿÅÿ½ÿ³ÿºÿ¼ÿ³ÿªÿ«ÿ»ÿµÿ¼ÿ¿ÿÂÿ¹ÿÀÿÆÿÁÿ»ÿ«ÿ¿ÿ½ÿÂÿ¾ÿ¾ÿµÿ°ÿµÿ´ÿ³ÿºÿÂÿÇÿ¯ÿ¸ÿ·ÿÄÿ¸ÿ¿ÿºÿ¶ÿ½ÿµÿ¾ÿ½ÿÏÿÒÿÄÿ³ÿµÿÆÿµÿªÿÉÿÀÿÄÿ»ÿ¸ÿµÿÅÿÀÿ¤ÿ»ÿ»ÿ«ÿºÿ¿ÿ½ÿ¾ÿ¼ÿ·ÿ·ÿÁÿÄÿÂÿ­ÿÄÿËÿºÿÄÿ©ÿ¼ÿÀÿÐÿ¾ÿ½ÿ®ÿ±ÿÆÿÅÿ¿ÿÅÿ¿ÿ®ÿ¶ÿÀÿµÿÉÿÂÿÂÿÌÿ»ÿ²ÿ¯ÿÀÿ¿ÿ¼ÿ·ÿ¼ÿËÿÈÿÄÿ¿ÿÁÿ¸ÿ½ÿ³ÿÊÿ¼ÿÌÿÑÿÌÿÇÿ»ÿºÿ¶ÿ¶ÿ´ÿ²ÿÀÿÇÿÈÿ¸ÿÆÿÃÿ·ÿ»ÿ¹ÿºÿ¹ÿÅÿ¿ÿÀÿ¿ÿÁÿÃÿ¸ÿ©ÿªÿ¼ÿÂÿÓÿ·ÿ¾ÿÍÿ¯ÿÄÿ·ÿºÿ¯ÿµÿ¾ÿÃÿÄÿ½ÿ»ÿ½ÿÂÿÌÿÅÿ¸ÿ¿ÿÒÿºÿÇÿ»ÿ¹ÿ½ÿ¹ÿÂÿÑÿÆÿ¶ÿÃÿ´ÿ°ÿÆÿ·ÿ¹ÿÆÿ¼ÿ¶ÿ³ÿ·ÿ»ÿÁÿÉÿÆÿ»ÿ½ÿ¾ÿ¸ÿµÿ¼ÿÓÿ¿ÿÀÿ¾ÿÀÿÏÿÎÿÅÿÃÿÇÿÄÿµÿ³ÿÃÿÜÿÊÿÉÿºÿÎÿ½ÿ²ÿ³ÿ´ÿ¸ÿÀÿÁÿµÿ°ÿµÿ«ÿ»ÿ¾ÿÐÿÂÿ´ÿ¾ÿÈÿÐÿÂÿ·ÿ½ÿÃÿÂÿ·ÿ§ÿ­ÿ³ÿ¿ÿ³ÿ­ÿ±ÿ¤ÿ¸ÿµÿ·ÿÂÿ¿ÿ¹ÿ¼ÿ»ÿÁÿÃÿÄÿÃÿ©ÿ­ÿ»ÿµÿÀÿÆÿÅÿÃÿ½ÿ»ÿ·ÿÅÿÄÿ¼ÿµÿ»ÿ¼ÿ¿ÿÆÿ¼ÿ¸ÿ½ÿ¾ÿ½ÿÂÿËÿ®ÿ³ÿ¿ÿ¶ÿ¼ÿ¶ÿ¾ÿÈÿ¶ÿ¹ÿ¾ÿ´ÿ¾ÿ¹ÿÃÿÅÿÄÿÂÿÄÿ·ÿ½ÿ±ÿ¸ÿÃÿ»ÿ¸ÿ¿ÿºÿ«ÿ¸ÿ«ÿ±ÿ©ÿ°ÿ¸ÿ½ÿÀÿÂÿ¸ÿ³ÿÃÿ¶ÿÀÿ½ÿ®ÿ»ÿ¾ÿ°ÿ³ÿ¼ÿ¼ÿ½ÿ¸ÿ®ÿ½ÿ³ÿÉÿ³ÿ¥ÿ´ÿ±ÿ·ÿºÿ¿ÿÆÿÁÿ¶ÿ¹ÿ¯ÿºÿ«ÿµÿ·ÿ©ÿ²ÿ·ÿ³ÿªÿ°ÿÅÿ½ÿ¶ÿÂÿÏÿ¯ÿÂÿ»ÿ·ÿ±ÿ³ÿ¼ÿ»ÿ³ÿ¼ÿ·ÿºÿ¶ÿÂÿ·ÿµÿ¶ÿÁÿ¿ÿ·ÿ»ÿ½ÿ®ÿ¹ÿ®ÿ·ÿÁÿ½ÿÆÿ¸ÿ»ÿ½ÿ¹ÿÃÿÃÿ¹ÿÄÿ¹ÿ·ÿ¿ÿÁÿ¼ÿ¾ÿ½ÿ¿ÿÅÿ³ÿ¯ÿ¾ÿÎÿÊÿÁÿÅÿÀÿ´ÿ³ÿ½ÿÂÿ¿ÿ¶ÿ®ÿÁÿ»ÿ»ÿ¿ÿ¾ÿÁÿÉÿÄÿ³ÿ³ÿËÿÉÿ´ÿÂÿÄÿÀÿ¹ÿ¶ÿ²ÿ¯ÿÀÿËÿºÿ¬ÿ´ÿµÿ¼ÿÀÿ»ÿ¹ÿÂÿÄÿºÿÃÿÃÿ®ÿÂÿ¼ÿ½ÿ¸ÿ²ÿªÿ­ÿÃÿ·ÿ¹ÿ¿ÿ¹ÿÊÿÀÿ½ÿÁÿ¿ÿ½ÿ¹ÿ¯ÿ®ÿµÿ·ÿÂÿ¿ÿ¹ÿÀÿÆÿºÿ³ÿ¾ÿ¾ÿÄÿÄÿÉÿÁÿºÿ½ÿ¼ÿ·ÿ¾ÿ·ÿ¶ÿºÿ®ÿ»ÿ³ÿ®ÿ¸ÿ¾ÿ¾ÿÄÿ»ÿ¼ÿÐÿºÿ¾ÿÄÿºÿºÿÈÿÀÿ´ÿÄÿ½ÿ¾ÿ¼ÿÀÿ¿ÿ¾ÿ»ÿ©ÿ¤ÿÁÿ¯ÿÇÿ¹ÿÄÿÅÿ»ÿ½ÿÃÿ¹ÿ²ÿ¸ÿ»ÿÇÿÉÿÃÿ¿ÿ¾ÿ¼ÿ³ÿ´ÿ»ÿ¾ÿºÿ¹ÿÁÿÄÿ½ÿ¿ÿÍÿ¸ÿÀÿ¼ÿ´ÿ¸ÿÅÿÊÿ¾ÿ¶ÿÅÿ­ÿÄÿ·ÿ°ÿÀÿÀÿ¹ÿ¾ÿ»ÿ´ÿÅÿ¾ÿ½ÿÉÿÂÿ¼ÿºÿ²ÿÃÿÈÿÂÿ½ÿ½ÿ·ÿ·ÿ½ÿÁÿÄÿÍÿÔÿÍÿÃÿÄÿÁÿ¹ÿºÿÁÿ¼ÿ½ÿÌÿÌÿÆÿÀÿÆÿÅÿ¹ÿ¿ÿ½ÿÂÿ®ÿ½ÿ½ÿÆÿËÿ¿ÿ¹ÿÃÿÐÿÃÿ´ÿ²ÿ¸ÿÀÿÇÿËÿºÿÀÿÁÿÃÿ½ÿµÿÆÿ³ÿ»ÿ½ÿ¼ÿÂÿÅÿ¿ÿ´ÿ¹ÿ¼ÿªÿÄÿÀÿÈÿÆÿ¶ÿ·ÿÁÿÃÿÂÿ¼ÿÄÿÊÿÅÿ»ÿ¶ÿ½ÿÁÿ¹ÿÁÿÁÿ°ÿ®ÿ²ÿ±ÿ°ÿ´ÿ»ÿ´ÿÄÿ¼ÿ¾ÿÈÿÌÿÂÿºÿÇÿÇÿ½ÿÉÿ¾ÿ½ÿÀÿÂÿÆÿ®ÿ¶ÿ¹ÿ¯ÿÍÿÁÿ½ÿÄÿÂÿÄÿÅÿÂÿ·ÿ°ÿÀÿ¿ÿ»ÿºÿ²ÿ±ÿºÿÑÿ²ÿºÿÇÿÖÿËÿÀÿÈÿÂÿ¾ÿÁÿ¹ÿ´ÿÀÿÃÿÃÿÅÿÈÿÆÿ²ÿ¿ÿÃÿÅÿ´ÿ¸ÿÂÿ¸ÿ²ÿ¾ÿ¼ÿÊÿÅÿÀÿÃÿÅÿÄÿÂÿÃÿÂÿ¯ÿ©ÿ­ÿÊÿµÿ¯ÿºÿ½ÿ¿ÿ¾ÿ³ÿ¼ÿÈÿ·ÿÌÿÎÿÃÿ¿ÿ¾ÿ¾ÿÃÿÁÿÅÿ¿ÿºÿÅÿ¸ÿ¸ÿÄÿÃÿ¹ÿ¾ÿÇÿ¿ÿÌÿ»ÿÈÿ»ÿ·ÿÇÿÌÿÀÿÁÿÔÿÈÿ¿ÿ¿ÿ¹ÿ»ÿ¾ÿÄÿ½ÿ¸ÿÅÿÉÿ¯ÿºÿÀÿ³ÿÄÿ½ÿ¶ÿ·ÿ¼ÿ¸ÿ±ÿ½ÿ²ÿ¿ÿ¹ÿ¹ÿ´ÿ½ÿÎÿÓÿÎÿÇÿµÿ®ÿµÿÃÿºÿ½ÿ½ÿÂÿÀÿ»ÿ¸ÿ·ÿÀÿ½ÿÃÿ¶ÿÄÿÍÿÈÿÐÿÒÿ¿ÿ±ÿ¸ÿÃÿ¹ÿÃÿ¹ÿ¸ÿ¼ÿ¿ÿÁÿ»ÿµÿ¸ÿ¼ÿÂÿÂÿÅÿÕÿ¸ÿÂÿÏÿÁÿ¾ÿÅÿ¼ÿ¶ÿÂÿ¶ÿ¹ÿ¾ÿÉÿ»ÿ½ÿ¿ÿÂÿ½ÿ»ÿÃÿ¾ÿÅÿÇÿ»ÿ½ÿ¬ÿ¼ÿ¿ÿÆÿ³ÿ¨ÿ¾ÿÉÿÅÿ¿ÿ¼ÿÂÿÐÿ¸ÿÉÿ¾ÿ»ÿÆÿÇÿÆÿÉÿÂÿ¿ÿ±ÿ¹ÿ¸ÿµÿÄÿ¾ÿÅÿËÿÀÿºÿ½ÿºÿµÿ»ÿÄÿÈÿ»ÿÆÿºÿÃÿÀÿ¶ÿµÿ¹ÿÁÿ¿ÿÂÿ½ÿÎÿ­ÿ»ÿ¾ÿ»ÿ´ÿµÿÀÿ¿ÿºÿÏÿ½ÿ¹ÿÀÿËÿÁÿ¸ÿ¯ÿ´ÿ»ÿ¾ÿ¿ÿ»ÿºÿ¼ÿÊÿÄÿ¿ÿÂÿÃÿ½ÿ³ÿ¬ÿ¼ÿËÿÉÿÇÿÃÿ´ÿ»ÿÂÿÁÿ¸ÿ¾ÿÁÿ¶ÿºÿÂÿÁÿÀÿÅÿÄÿ½ÿÊÿ¼ÿ´ÿÀÿÆÿÆÿ²ÿ¾ÿÉÿÏÿÈÿºÿ¼ÿÂÿ¼ÿ¸ÿ¯ÿÀÿÀÿ½ÿ¶ÿÂÿ²ÿ¯ÿ»ÿÂÿÃÿÃÿÉÿÍÿ³ÿ²ÿ¿ÿÅÿÊÿÖÿÆÿÁÿ´ÿ¹ÿ½ÿ´ÿºÿÅÿ»ÿÈÿÁÿÜÿ²ÿ¯ÿ¸ÿµÿ¼ÿ¸ÿ¶ÿÂÿÈÿ¼ÿ³ÿÀÿÄÿºÿ¾ÿËÿÂÿÀÿÂÿ¹ÿÀÿ±ÿ½ÿÄÿÍÿÎÿ¿ÿÂÿÁÿÊÿ¹ÿºÿÇÿ­ÿ·ÿÃÿÀÿÀÿ¾ÿ¯ÿ§ÿµÿÃÿÆÿÂÿºÿ½ÿÀÿ¼ÿ¶ÿ»ÿ»ÿ®ÿ±ÿ±ÿÀÿËÿÇÿ¿ÿ¹ÿ¯ÿªÿµÿ³ÿÏÿ´ÿ¿ÿ¾ÿ¶ÿÂÿ»ÿ¹ÿ»ÿ¿ÿÁÿ¸ÿ·ÿÁÿ¸ÿ¼ÿ´ÿ¹ÿËÿÎÿµÿ¶ÿ¨ÿ¯ÿ¼ÿ½ÿÁÿ½ÿ»ÿ¼ÿºÿ¿ÿ½ÿ·ÿ¶ÿÆÿ¶ÿ¹ÿºÿÂÿÄÿ¼ÿ¾ÿ¶ÿ·ÿÆÿÂÿªÿ¦ÿ²ÿµÿÃÿÀÿ¯ÿ®ÿÁÿ¼ÿ¸ÿ±ÿ¿ÿÄÿ¿ÿ¨ÿµÿÁÿµÿ°ÿ·ÿÁÿ¾ÿ³ÿ³ÿ¬ÿ¹ÿÇÿ©ÿÃÿÇÿÂÿÂÿ»ÿ³ÿ¶ÿ½ÿ»ÿ·ÿ³ÿ±ÿ¾ÿÂÿ³ÿ±ÿ«ÿ¦ÿºÿÄÿ¨ÿ¬ÿ®ÿ³ÿ¸ÿÅÿµÿ­ÿ¿ÿÈÿ¾ÿ»ÿÉÿ³ÿ£ÿ²ÿ®ÿ°ÿ«ÿ·ÿ²ÿÂÿ¬ÿ»ÿËÿÇÿ¸ÿ¶ÿ»ÿÁÿÊÿÉÿÅÿÈÿ¼ÿ·ÿÆÿÈÿºÿ±ÿ´ÿÆÿ³ÿµÿ·ÿ·ÿÁÿ¿ÿ±ÿ°ÿ¹ÿ½ÿÅÿÐÿÆÿ·ÿÅÿ²ÿ·ÿ¼ÿÏÿ¼ÿ´ÿ·ÿ«ÿ³ÿµÿ¸ÿµÿ°ÿ±ÿ¸ÿ»ÿ¶ÿ¬ÿ®ÿÁÿ«ÿ»ÿÆÿ¹ÿ»ÿ·ÿ±ÿÄÿÄÿºÿÅÿÇÿÂÿ±ÿ´ÿ¶ÿµÿ¶ÿºÿ½ÿµÿÅÿÌÿºÿ¶ÿÃÿÊÿËÿ·ÿ¾ÿÁÿ¹ÿÂÿºÿ»ÿÇÿ¼ÿ¹ÿ·ÿ´ÿ­ÿ§ÿ´ÿ¾ÿ¶ÿ»ÿÉÿÉÿ²ÿ¾ÿ¾ÿ·ÿÄÿÕÿÂÿ®ÿ·ÿ´ÿ¼ÿºÿµÿ¹ÿ¾ÿÅÿÀÿµÿ¿ÿÂÿ³ÿ¸ÿÁÿ¸ÿªÿ¯ÿÂÿÄÿ¦ÿ°ÿ¿ÿ¸ÿ¹ÿ»ÿ»ÿ³ÿÄÿ¼ÿ¾ÿ¹ÿ¹ÿºÿ³ÿµÿ½ÿ½ÿ³ÿºÿ¿ÿ·ÿËÿºÿ´ÿ²ÿ°ÿºÿºÿÆÿÁÿËÿ¿ÿ¸ÿ¯ÿµÿ¸ÿ¸ÿÁÿÈÿÂÿÂÿÀÿ°ÿ´ÿÊÿËÿÂÿ½ÿ»ÿ¼ÿ¹ÿ¹ÿ©ÿ°ÿ»ÿ¹ÿ´ÿ½ÿ³ÿ³ÿ¶ÿ¹ÿ°ÿ½ÿ»ÿµÿ¶ÿ¹ÿ¼ÿ¸ÿ¿ÿ¹ÿ¶ÿ¬ÿ¯ÿ¶ÿ¹ÿÈÿ®ÿÃÿ°ÿ³ÿ³ÿ¶ÿ±ÿ­ÿ¼ÿ´ÿÂÿÄÿ®ÿ±ÿ²ÿ²ÿ½ÿ´ÿ­ÿ¸ÿ¾ÿÀÿ´ÿ­ÿ¸ÿ½ÿ´ÿ·ÿ³ÿ·ÿ·ÿÃÿ²ÿ­ÿ´ÿÉÿÁÿ¾ÿ»ÿºÿÆÿ»ÿ½ÿ¶ÿ²ÿºÿºÿ¸ÿ¸ÿ°ÿ­ÿ´ÿ±ÿ¿ÿ¯ÿ¨ÿÊÿÀÿ³ÿÐÿÃÿÍÿºÿÌÿ·ÿ¶ÿ¥ÿ­ÿ®ÿ´ÿÅÿÍÿÀÿÄÿÁÿºÿÂÿ»ÿ¬ÿ²ÿÆÿÊÿ¹ÿ¸ÿºÿ¹ÿ¼ÿ»ÿÀÿ¶ÿ«ÿ¸ÿ½ÿ´ÿ«ÿ³ÿ»ÿ¢ÿ¶ÿ¬ÿ»ÿ³ÿ¶ÿ¸ÿ»ÿ­ÿ¬ÿ®ÿ¹ÿÀÿÄÿÃÿ·ÿ½ÿÆÿÅÿÉÿ¹ÿµÿÀÿ²ÿ¼ÿµÿ¿ÿ¿ÿÆÿ¶ÿ¶ÿÎÿÓÿ½ÿ½ÿ¬ÿºÿÂÿÆÿ½ÿÄÿÈÿÉÿ»ÿ½ÿ»ÿ¼ÿÀÿ»ÿµÿ¼ÿ¿ÿ´ÿ­ÿªÿ·ÿÄÿºÿ¬ÿ¶ÿÇÿ¸ÿ¶ÿÁÿ»ÿ¼ÿÃÿÇÿ´ÿ·ÿÀÿ¸ÿÇÿ¯ÿ¿ÿÈÿÃÿ¸ÿÅÿÊÿ¹ÿ«ÿ§ÿ©ÿµÿ¿ÿÁÿÀÿ¼ÿ¼ÿÁÿ¿ÿ³ÿ¹ÿ»ÿÏÿ¾ÿÂÿ°ÿÁÿ¼ÿ¾ÿ»ÿ¶ÿÏÿ»ÿ¾ÿ½ÿ³ÿ¼ÿ¯ÿÃÿ±ÿ²ÿ¸ÿ»ÿºÿÂÿËÿÍÿ½ÿ¹ÿºÿ»ÿÁÿÃÿÂÿ¿ÿÁÿÂÿÆÿ¹ÿ·ÿ·ÿµÿÂÿÃÿ¨ÿÄÿÀÿÁÿÌÿÍÿ±ÿÀÿºÿ®ÿªÿµÿÄÿ»ÿ¹ÿÇÿÃÿºÿ¹ÿÐÿÇÿ²ÿºÿÁÿÈÿÎÿÈÿÃÿ»ÿµÿºÿ¼ÿ¾ÿ¿ÿ²ÿÀÿ¿ÿ¿ÿÄÿÊÿ¿ÿ¼ÿÃÿÆÿÇÿÉÿ¸ÿ±ÿµÿÉÿ¥ÿÁÿÀÿÂÿªÿ©ÿ´ÿ¹ÿ¼ÿ¼ÿµÿ¿ÿ¹ÿºÿ¾ÿ»ÿ¿ÿ¸ÿ¾ÿÇÿ¸ÿ±ÿ¯ÿ®ÿµÿ´ÿÀÿÀÿ½ÿ¾ÿ²ÿÌÿºÿ½ÿ»ÿÊÿºÿ¶ÿ±ÿ´ÿ³ÿ´ÿ²ÿÂÿ»ÿ²ÿ´ÿÁÿºÿ½ÿ»ÿ´ÿ¾ÿ®ÿ³ÿÂÿÂÿÂÿ¸ÿÃÿÎÿÀÿ¿ÿ¿ÿ·ÿ¹ÿÅÿ¸ÿ¨ÿ¼ÿ¿ÿ·ÿ´ÿ¸ÿ¸ÿÂÿ­ÿ¿ÿÒÿºÿ±ÿ·ÿÊÿÁÿÅÿ»ÿÂÿ·ÿ¶ÿ¨ÿ²ÿºÿÉÿ¯ÿÃÿ¼ÿ«ÿ«ÿ¸ÿºÿ¡ÿ³ÿ¥ÿ²ÿºÿÉÿËÿÀÿÀÿÊÿ½ÿ¶ÿ½ÿ±ÿ¶ÿÁÿ³ÿ¶ÿ¿ÿ²ÿºÿ°ÿ¬ÿ©ÿ«ÿ¾ÿÊÿ¿ÿ»ÿ¶ÿÉÿ²ÿÀÿºÿºÿ»ÿÃÿµÿÇÿÊÿÃÿ½ÿ®ÿÃÿ°ÿ¶ÿÁÿÃÿ»ÿ¶ÿµÿÊÿÎÿ¾ÿÀÿÆÿÁÿÂÿ»ÿ»ÿÀÿÂÿ½ÿ¯ÿ´ÿºÿ³ÿµÿ»ÿºÿ·ÿ¿ÿ¼ÿÂÿºÿ»ÿ¹ÿ¹ÿÁÿ«ÿ±ÿ ÿµÿµÿ¹ÿÏÿ¸ÿ±ÿºÿ£ÿ¸ÿ²ÿÉÿ°ÿÅÿ»ÿÅÿ¹ÿ­ÿ¶ÿÁÿ¼ÿ»ÿÃÿ±ÿ®ÿ³ÿ¼ÿÁÿ»ÿ·ÿ½ÿÀÿµÿ²ÿ¸ÿ¼ÿÀÿ¿ÿÆÿÃÿÁÿ®ÿ­ÿºÿ·ÿ±ÿºÿ³ÿÀÿÈÿµÿ´ÿ»ÿÃÿÁÿ²ÿ½ÿ»ÿ¶ÿ³ÿÉÿºÿ®ÿ¸ÿºÿ±ÿºÿÂÿÂÿÅÿ¸ÿ»ÿÂÿ½ÿ¿ÿÇÿÂÿ¼ÿ¾ÿÃÿÁÿ¸ÿ¶ÿÀÿ¹ÿ²ÿÂÿ¾ÿ·ÿ´ÿµÿ²ÿ·ÿ¸ÿµÿ·ÿ¶ÿÃÿÁÿÇÿÄÿ¦ÿ°ÿºÿÃÿ¼ÿ²ÿÈÿ©ÿ»ÿÀÿ°ÿ¼ÿ»ÿËÿºÿºÿ°ÿÅÿ¿ÿÀÿ²ÿ´ÿ¶ÿÃÿ¼ÿºÿ¸ÿ¶ÿ¹ÿºÿ»ÿ½ÿ¿ÿÅÿÂÿµÿ´ÿ¹ÿ»ÿ¿ÿÀÿºÿ¾ÿËÿÆÿ»ÿ½ÿ³ÿ®ÿ½ÿÁÿ¾ÿ©ÿ¸ÿÁÿ¬ÿÇÿÃÿÄÿ®ÿ¸ÿ¯ÿ«ÿ°ÿ·ÿ¼ÿ¶ÿ³ÿ»ÿ¹ÿÇÿÃÿ·ÿÄÿÀÿ»ÿÁÿÇÿ½ÿ»ÿ¾ÿºÿµÿ¸ÿÃÿ½ÿºÿ½ÿ·ÿ¶ÿ¨ÿ´ÿ¹ÿ¸ÿ¼ÿºÿ¹ÿºÿÄÿ¼ÿÊÿÆÿ¼ÿÈÿµÿ»ÿ¹ÿÁÿ¿ÿ²ÿ¹ÿ½ÿ§ÿºÿ¼ÿ»ÿÀÿ¾ÿ½ÿ½ÿÁÿÄÿÀÿÂÿÉÿÀÿÂÿ¿ÿ¶ÿ¼ÿÇÿÄÿÄÿÍÿÄÿµÿ¶ÿµÿºÿ¾ÿºÿÁÿÃÿÒÿÅÿ¬ÿ³ÿ¾ÿÈÿ¾ÿºÿ¸ÿÎÿËÿÉÿÀÿ¿ÿ«ÿÈÿ±ÿ¾ÿ²ÿ¹ÿÀÿ½ÿ²ÿ¹ÿ¿ÿ»ÿµÿ³ÿ¹ÿÂÿÅÿÏÿÈÿ·ÿ²ÿ·ÿ½ÿÅÿÄÿ¸ÿ»ÿ¹ÿ¶ÿÉÿÆÿÄÿ¼ÿ½ÿÈÿ¹ÿ¿ÿÀÿÅÿÇÿ¶ÿÂÿ¼ÿÁÿ­ÿÏÿÚÿÖÿªÿ¶ÿµÿµÿ¾ÿÌÿÉÿÊÿÉÿ»ÿ¸ÿÆÿËÿÁÿ°ÿ½ÿÆÿ°ÿ«ÿ¯ÿ±ÿºÿ¸ÿ±ÿ´ÿ¹ÿ´ÿ®ÿ·ÿ¸ÿ´ÿ¶ÿ¿ÿÃÿÏÿÎÿÉÿÄÿÇÿÎÿÄÿÂÿÂÿ³ÿ¶ÿºÿ½ÿÇÿ¾ÿ·ÿÌÿÂÿ»ÿ¸ÿ¼ÿ½ÿ¼ÿ´ÿ¼ÿÊÿÂÿÃÿÂÿ¾ÿ½ÿÀÿÃÿÂÿÃÿ¾ÿµÿ¹ÿÂÿÂÿ¿ÿºÿ¾ÿÅÿÍÿÄÿÁÿ¹ÿÄÿËÿºÿ¹ÿ©ÿÊÿ¶ÿÐÿÀÿÂÿ½ÿÅÿ·ÿÎÿÂÿÂÿ¼ÿÃÿÉÿ¿ÿÅÿÆÿµÿ¾ÿËÿÀÿÆÿÇÿ»ÿÈÿÅÿµÿ¼ÿ¹ÿ²ÿ½ÿÌÿÄÿÁÿÁÿºÿÂÿÁÿ¾ÿÀÿ½ÿÄÿÃÿ°ÿ¼ÿ¿ÿ¿ÿ·ÿÁÿ²ÿÀÿÄÿÃÿÃÿÆÿºÿÁÿÈÿÃÿ¾ÿ½ÿÀÿÇÿÀÿ¹ÿ»ÿºÿ¾ÿÃÿÇÿÉÿËÿÁÿÃÿ¶ÿ³ÿºÿ¼ÿÊÿÆÿ¸ÿµÿÃÿÅÿ¹ÿËÿÅÿÀÿÇÿÇÿÄÿÌÿÀÿËÿÅÿÄÿ¿ÿ¹ÿÅÿÁÿµÿµÿ»ÿÃÿÉÿÈÿÀÿÄÿÊÿ²ÿ¶ÿÉÿ»ÿ¿ÿËÿÇÿÈÿÇÿ¶ÿ¬ÿµÿÅÿÀÿ°ÿ¶ÿËÿ·ÿÊÿ»ÿ»ÿ´ÿ¹ÿ¿ÿºÿ¶ÿºÿºÿ¾ÿÀÿ»ÿ·ÿ³ÿ¯ÿ²ÿ¾ÿÁÿ¼ÿÉÿËÿµÿ´ÿÄÿÀÿ¹ÿÌÿÃÿ°ÿ·ÿÀÿÐÿÃÿ»ÿ»ÿÁÿÐÿ±ÿ¯ÿÎÿÓÿ­ÿªÿ»ÿÅÿÄÿ¹ÿµÿ´ÿ´ÿ»ÿ¾ÿ¹ÿ´ÿÀÿÌÿ»ÿ§ÿ¾ÿ½ÿ¥ÿ¹ÿÃÿ½ÿÁÿ´ÿ»ÿ¿ÿ·ÿ·ÿÃÿ³ÿºÿÆÿÂÿ¼ÿÀÿ¾ÿÂÿÂÿÁÿÈÿÁÿÁÿºÿÅÿÊÿÄÿÍÿÀÿ¼ÿ¿ÿÁÿÉÿ°ÿ½ÿªÿ¶ÿÿµÿ»ÿ¾ÿ¹ÿ±ÿ²ÿ´ÿ»ÿÃÿÇÿËÿÊÿ¾ÿºÿÁÿºÿ­ÿ½ÿ¸ÿÄÿ½ÿ¿ÿÀÿÐÿ¹ÿÁÿ½ÿÄÿÃÿ¹ÿÂÿÀÿÀÿÃÿºÿµÿºÿ¼ÿ»ÿÀÿºÿ²ÿ¼ÿÅÿÀÿ¹ÿ±ÿµÿ¸ÿÀÿ¹ÿÇÿÇÿÄÿÿ¾ÿËÿÃÿÀÿ°ÿ¼ÿÆÿ´ÿ°ÿÁÿ¸ÿ¹ÿ¿ÿÅÿÈÿ½ÿ¹ÿÆÿÀÿ®ÿ¸ÿÈÿÁÿÇÿºÿ½ÿ¸ÿÁÿ¼ÿ½ÿ³ÿ¿ÿ¹ÿÄÿ®ÿ¸ÿºÿÉÿÀÿÁÿÇÿÁÿ»ÿ¹ÿµÿ±ÿ»ÿ¼ÿ¼ÿ¼ÿÔÿ»ÿÉÿ¼ÿÆÿËÿÃÿ²ÿ³ÿ·ÿ²ÿ³ÿºÿ¹ÿ·ÿ¸ÿ®ÿ¯ÿ¸ÿ¾ÿÀÿµÿ¹ÿÂÿ¸ÿ¹ÿÂÿ¿ÿÈÿÆÿ¼ÿÃÿÃÿÄÿ½ÿ¸ÿÃÿ¹ÿ«ÿ¾ÿºÿÃÿÀÿ¼ÿÇÿÀÿ»ÿºÿ³ÿ·ÿÃÿ¿ÿªÿ¶ÿÁÿ·ÿ¿ÿÃÿ¼ÿ·ÿ´ÿÂÿÂÿÀÿ¾ÿ¹ÿÅÿÌÿÂÿ¶ÿ¬ÿ²ÿÁÿÂÿ«ÿºÿ±ÿ¸ÿÆÿÀÿ°ÿ¨ÿµÿÄÿµÿ½ÿ¿ÿ¼ÿ¬ÿ¬ÿµÿ³ÿ¸ÿÃÿÀÿ¼ÿºÿ¾ÿ»ÿ¿ÿ¯ÿ¯ÿ¹ÿÁÿÀÿªÿ¸ÿÄÿ¼ÿ½ÿ»ÿºÿ¿ÿ¼ÿ¶ÿ·ÿ·ÿµÿ°ÿ³ÿ¹ÿ ÿÄÿ¢ÿÉÿÈÿ»ÿºÿÈÿÆÿ¼ÿºÿ´ÿ²ÿ¼ÿ½ÿ»ÿ¾ÿ¼ÿÇÿ¸ÿ¹ÿ¬ÿÀÿÄÿ°ÿµÿ­ÿÆÿÅÿÃÿ½ÿÊÿËÿ¹ÿ³ÿÃÿÍÿÈÿ¾ÿ°ÿªÿ¼ÿ²ÿ½ÿÁÿ±ÿÌÿ©ÿ½ÿ¹ÿºÿÇÿ¾ÿ¾ÿ¿ÿ¹ÿµÿ¸ÿÁÿÃÿ¿ÿ±ÿÇÿÁÿ­ÿÃÿ®ÿÀÿÃÿ¿ÿÃÿ²ÿ±ÿ¼ÿÁÿÊÿÅÿ¶ÿµÿ²ÿºÿÈÿ½ÿ¼ÿ°ÿÃÿÂÿ¿ÿ´ÿ¶ÿÃÿ¿ÿ¾ÿ¶ÿµÿ½ÿÀÿÂÿ¹ÿ½ÿ¼ÿºÿÄÿÄÿ£ÿ¶ÿ«ÿ½ÿ½ÿÂÿÅÿ¼ÿ·ÿµÿ¯ÿµÿ½ÿÁÿÃÿÂÿÐÿ¸ÿ²ÿÁÿ¼ÿ¸ÿÄÿÀÿ¿ÿÀÿÁÿ½ÿ´ÿ°ÿ¹ÿÉÿ·ÿÀÿºÿ´ÿÂÿ§ÿ¼ÿ¾ÿÂÿÃÿÄÿÇÿÄÿÅÿÈÿÂÿ¿ÿ»ÿ¾ÿÀÿ¸ÿÃÿÍÿ´ÿºÿµÿ·ÿ±ÿ°ÿ¶ÿºÿ»ÿ½ÿ¼ÿ®ÿÄÿÈÿ¶ÿ²ÿºÿ³ÿ¹ÿ·ÿ³ÿ»ÿÄÿÃÿ¼ÿºÿ¼ÿ¾ÿÆÿ²ÿ¸ÿÄÿ´ÿ¾ÿÀÿËÿÆÿ¹ÿ»ÿÁÿ¾ÿ¹ÿ¹ÿ´ÿ±ÿÀÿµÿËÿ¾ÿ»ÿµÿ¹ÿµÿ·ÿ½ÿÁÿ»ÿ´ÿ¶ÿ¸ÿ¸ÿ²ÿºÿ¿ÿºÿÁÿ¶ÿ»ÿ¼ÿºÿ»ÿÁÿÉÿÃÿ¶ÿ¸ÿºÿ¦ÿ¾ÿÅÿ²ÿºÿµÿ½ÿºÿÃÿÅÿ¹ÿ½ÿÇÿÀÿ¾ÿ¿ÿ¸ÿ¿ÿ±ÿºÿÉÿÄÿ¹ÿ¸ÿÅÿËÿÌÿÍÿÁÿÂÿÎÿ¼ÿ¼ÿ¯ÿ¼ÿÍÿÊÿ¾ÿ¾ÿÂÿ¾ÿ³ÿ¯ÿ¾ÿ¶ÿÀÿÚÿµÿÕÿÉÿÁÿ¸ÿ®ÿ­ÿªÿ¨ÿ´ÿÂÿÈÿÐÿ¿ÿ¿ÿÃÿ´ÿ½ÿ±ÿµÿ·ÿ¶ÿ¹ÿ·ÿ¼ÿ¿ÿ·ÿºÿ°ÿ·ÿ´ÿ³ÿ»ÿÆÿ¿ÿ·ÿ¼ÿ½ÿ¸ÿÀÿËÿ¸ÿ©ÿÀÿ²ÿ°ÿ»ÿÁÿ¾ÿ»ÿÂÿÆÿ´ÿºÿ¨ÿ¦ÿ¸ÿÀÿ²ÿ³ÿ±ÿ°ÿ¸ÿ½ÿ¼ÿ³ÿ»ÿ¾ÿ¿ÿµÿ°ÿÈÿÆÿ¾ÿ·ÿºÿÀÿ¼ÿ¿ÿ¿ÿ¸ÿÿ¼ÿ¹ÿ´ÿ½ÿ¼ÿ³ÿ´ÿ»ÿÀÿÄÿ¹ÿ¼ÿ»ÿ¿ÿÃÿ¿ÿÄÿ»ÿ¶ÿÃÿÅÿµÿ»ÿ§ÿºÿ¼ÿ¯ÿºÿÄÿÀÿÁÿÈÿÊÿÉÿ»ÿ´ÿÄÿÃÿÄÿ¿ÿÅÿÅÿ¶ÿ±ÿ¸ÿ·ÿÇÿ²ÿ°ÿÉÿÊÿÅÿÀÿÄÿÆÿÃÿ¾ÿ½ÿ·ÿªÿÆÿÂÿ¶ÿ½ÿ¿ÿ»ÿÃÿÈÿºÿ»ÿÂÿºÿÂÿÌÿÀÿÃÿÆÿÃÿ²ÿ¯ÿ¾ÿ¿ÿ¾ÿ§ÿ½ÿ¼ÿ¯ÿ¿ÿ¾ÿ¿ÿÂÿºÿ¸ÿ²ÿ¾ÿÉÿ²ÿ¼ÿ½ÿ½ÿ¼ÿ»ÿ½ÿ½ÿ¹ÿ¾ÿÁÿ±ÿºÿ¿ÿÁÿºÿ¶ÿ¼ÿ½ÿ²ÿ¼ÿ½ÿµÿÃÿÅÿÐÿÑÿÄÿ¸ÿ°ÿ¬ÿ¼ÿÁÿºÿÄÿÄÿÃÿ¾ÿºÿ¾ÿÀÿºÿ°ÿ¸ÿ¸ÿÀÿ¶ÿ½ÿÉÿÎÿËÿ±ÿ»ÿÁÿÅÿ©ÿ»ÿÃÿÁÿÅÿÊÿÇÿ½ÿ¿ÿÂÿÆÿ¼ÿ¾ÿºÿ´ÿ¶ÿ¾ÿÂÿ´ÿ¾ÿ»ÿµÿºÿ¶ÿ²ÿ°ÿ±ÿ¿ÿ¾ÿµÿ¼ÿÄÿÊÿËÿÈÿÇÿËÿËÿÊÿ·ÿ»ÿ¾ÿ·ÿ¿ÿ¼ÿ·ÿÀÿÁÿÂÿÉÿ¿ÿÀÿÄÿ¿ÿÅÿÉÿ´ÿ¯ÿÂÿÊÿ¶ÿ»ÿÄÿÄÿÁÿ¿ÿ¾ÿ´ÿ¶ÿ¾ÿÃÿÄÿ½ÿÀÿÀÿ¹ÿ¼ÿ½ÿÉÿ½ÿÃÿ¾ÿ»ÿ½ÿ¸ÿµÿÌÿÁÿÎÿÁÿÃÿÀÿ¿ÿÀÿ½ÿ½ÿ¼ÿÆÿÅÿÃÿÂÿÄÿºÿ¶ÿÄÿ¬ÿ®ÿ­ÿ¾ÿÍÿÒÿÆÿ·ÿ¹ÿÁÿÇÿ¾ÿºÿ¼ÿÂÿÂÿÉÿÙÿ¼ÿ¹ÿ·ÿ»ÿ¾ÿÂÿÃÿ¹ÿ¾ÿÂÿÁÿÅÿÈÿÄÿÅÿÈÿËÿ¿ÿÄÿ·ÿ¸ÿ¿ÿºÿ¾ÿÌÿÃÿÏÿºÿ¶ÿÄÿÇÿÃÿËÿÐÿ±ÿ°ÿ¦ÿ¹ÿ»ÿÂÿÏÿËÿÁÿÄÿºÿ·ÿËÿÈÿÃÿÀÿ¼ÿ½ÿ¾ÿÄÿ»ÿÅÿÇÿÆÿÇÿÅÿ½ÿµÿ»ÿ´ÿ·ÿÀÿÈÿÉÿÁÿÆÿÈÿÀÿÌÿÄÿÁÿ½ÿ¶ÿ¸ÿ¼ÿ¹ÿ³ÿ³ÿ·ÿ¾ÿ³ÿÉÿÉÿÒÿÍÿ¾ÿÁÿ¾ÿÍÿÁÿÂÿºÿ³ÿ»ÿÈÿÁÿµÿÍÿÅÿ°ÿÇÿ½ÿ¹ÿ¶ÿ¼ÿÀÿ¾ÿÄÿ½ÿ·ÿ¾ÿ¼ÿÀÿÊÿÌÿÆÿÂÿÃÿÃÿ´ÿÂÿ¯ÿ½ÿ¹ÿ»ÿ¿ÿÁÿÂÿ»ÿÄÿÈÿµÿÇÿÆÿÂÿÁÿÄÿÅÿ½ÿ¼ÿ·ÿÂÿµÿÀÿ¸ÿºÿ¼ÿ¾ÿ½ÿ·ÿ¼ÿ¶ÿÄÿ¿ÿÆÿ¸ÿ¹ÿÇÿÌÿÆÿÄÿÃÿÌÿ²ÿ¼ÿ­ÿ¸ÿÁÿ»ÿ·ÿ¹ÿ¹ÿ¼ÿÃÿÒÿÁÿ³ÿÁÿ¼ÿºÿ¸ÿ²ÿºÿÁÿ»ÿ¿ÿµÿºÿÃÿÇÿÉÿÅÿÂÿÇÿÉÿ¿ÿºÿ¶ÿ«ÿ¹ÿ±ÿ¿ÿÆÿ½ÿ¸ÿÁÿÂÿ¸ÿÂÿÅÿÄÿÆÿ¼ÿ³ÿ³ÿ¸ÿ»ÿ½ÿ¾ÿÀÿÁÿÃÿ¾ÿ­ÿ½ÿºÿ¹ÿ¿ÿÀÿ¾ÿ»ÿ¿ÿ¸ÿÑÿÍÿ¬ÿ¾ÿÀÿ»ÿÁÿÇÿÂÿ¼ÿËÿºÿ½ÿ·ÿÉÿ¿ÿ¼ÿ¿ÿÊÿÅÿ·ÿ¿ÿ»ÿ´ÿÉÿ°ÿ¾ÿ®ÿ¸ÿ¸ÿÀÿÀÿ¯ÿ®ÿ¸ÿÉÿÂÿ¾ÿ¾ÿÄÿ¾ÿÁÿ¹ÿ½ÿÄÿÁÿ¼ÿÃÿÊÿÅÿ¿ÿ¬ÿ°ÿ¹ÿÁÿ¾ÿ·ÿµÿ¹ÿ»ÿ½ÿÀÿ¶ÿ¸ÿÂÿ¼ÿ²ÿ¸ÿ½ÿÀÿ½ÿ¶ÿ·ÿ¸ÿ¿ÿ¹ÿ¸ÿÎÿ¹ÿ¿ÿÃÿ¼ÿÀÿÅÿ½ÿ¼ÿÅÿÈÿÅÿ²ÿ»ÿÈÿÓÿºÿ¯ÿ²ÿ·ÿºÿºÿ¾ÿÈÿÅÿ½ÿÅÿµÿ¾ÿ¾ÿ¸ÿ­ÿ¾ÿ·ÿ¹ÿ½ÿ±ÿ¸ÿÅÿ»ÿ·ÿ²ÿ½ÿ»ÿÃÿ½ÿ¹ÿºÿ»ÿ¾ÿ½ÿ¾ÿ½ÿ²ÿ·ÿÉÿ¯ÿÆÿÇÿÂÿÅÿÊÿÀÿÑÿÕÿÈÿÚÿÏÿ¾ÿ¼ÿ¿ÿ¾ÿµÿ¯ÿ°ÿ»ÿ¾ÿ»ÿºÿºÿ¼ÿÄÿÊÿÈÿ¾ÿ´ÿ§ÿ»ÿØÿÈÿÃÿ¹ÿµÿÁÿÌÿÉÿ¾ÿ½ÿ¾ÿ¼ÿ¸ÿÕÿºÿÂÿÂÿ¸ÿÄÿ¿ÿ³ÿ¾ÿÅÿ²ÿ®ÿ¿ÿÁÿÅÿÑÿÈÿ¹ÿÉÿ¸ÿ³ÿÁÿ³ÿµÿÃÿ¾ÿ¸ÿ³ÿ°ÿÀÿ¹ÿ¶ÿ¹ÿ¹ÿ®ÿ»ÿÇÿ¿ÿ¿ÿºÿ¹ÿ¼ÿÃÿÎÿËÿÇÿ¹ÿÇÿÌÿ ÿÿ¶ÿµÿºÿ¶ÿ³ÿºÿ»ÿ¼ÿ¶ÿ­ÿ´ÿ¯ÿ²ÿ¸ÿÁÿ¸ÿÂÿÉÿÃÿÈÿÄÿÀÿºÿ»ÿÃÿÁÿÂÿÈÿ®ÿ½ÿ²ÿÆÿ¸ÿÎÿ°ÿ¸ÿ¼ÿÁÿÅÿ¿ÿ¹ÿ¾ÿ¸ÿ¸ÿÈÿÇÿ½ÿ¼ÿ¿ÿ»ÿ½ÿ½ÿµÿÁÿÉÿÆÿÀÿ¿ÿÈÿÆÿ¸ÿ´ÿ¸ÿ»ÿÈÿ·ÿÂÿ½ÿ¿ÿÆÿÅÿÀÿ°ÿ¶ÿ½ÿ¾ÿ®ÿ³ÿ¾ÿ¸ÿ­ÿ¯ÿ½ÿµÿ¼ÿÀÿ´ÿÄÿ¸ÿ¾ÿËÿÊÿ½ÿÀÿ½ÿ»ÿ·ÿ¿ÿ»ÿ®ÿ¼ÿÅÿÅÿ»ÿÀÿÀÿ®ÿ¼ÿ¶ÿ¹ÿºÿ¹ÿ·ÿÂÿºÿ¹ÿµÿ´ÿ¼ÿ½ÿ¿ÿ¾ÿ¹ÿ¼ÿ¬ÿ¯ÿ½ÿ±ÿ»ÿ¯ÿ¸ÿ¸ÿºÿÀÿ¾ÿÉÿÆÿ°ÿ«ÿ¹ÿÃÿÈÿÄÿÍÿ¿ÿÄÿ²ÿ´ÿ¾ÿ·ÿ·ÿÁÿ¶ÿ²ÿ´ÿ´ÿ·ÿ»ÿ¸ÿ²ÿ»ÿÊÿÎÿÑÿÂÿÂÿ»ÿÀÿ´ÿÃÿÖÿºÿÇÿºÿ­ÿ´ÿÀÿ¾ÿ»ÿ¼ÿ²ÿ¬ÿ°ÿ·ÿ½ÿ´ÿ»ÿ¦ÿºÿÁÿÀÿ´ÿÂÿ¼ÿ¼ÿ¸ÿÄÿÄÿ¿ÿ¼ÿ±ÿºÿ¿ÿ´ÿ°ÿ´ÿ¹ÿ²ÿ«ÿ½ÿÐÿÁÿ·ÿ²ÿºÿ­ÿ±ÿ¶ÿ²ÿÉÿ»ÿ¹ÿÀÿ¹ÿ²ÿ²ÿ³ÿ½ÿ¾ÿµÿ¹ÿ¼ÿºÿ¼ÿÃÿ°ÿ¿ÿ¯ÿÆÿÈÿ¾ÿ½ÿÇÿºÿ¹ÿ¿ÿÇÿ¾ÿÀÿÉÿÃÿÂÿÅÿ»ÿ¹ÿÁÿÄÿÉÿºÿ¸ÿ»ÿ­ÿ³ÿ·ÿµÿ·ÿ´ÿ¸ÿ«ÿ®ÿ·ÿÂÿ½ÿ¾ÿ¶ÿµÿ»ÿµÿºÿÇÿÁÿ®ÿ·ÿÄÿÀÿ¾ÿ½ÿ°ÿºÿÅÿ¹ÿÊÿÊÿ§ÿ»ÿ´ÿµÿ¾ÿ½ÿ¹ÿÅÿÉÿÆÿÂÿ¾ÿ¼ÿ´ÿºÿ¾ÿÀÿ¾ÿ´ÿ¦ÿ·ÿ¼ÿ²ÿ®ÿ·ÿ¾ÿ½ÿ¸ÿ¾ÿ³ÿ¶ÿ¼ÿÃÿ½ÿ¼ÿ´ÿ³ÿ»ÿ½ÿºÿ¯ÿ½ÿ¸ÿ±ÿ®ÿ¹ÿ¯ÿ¶ÿÃÿÄÿÓÿ¿ÿ´ÿÀÿ¸ÿ¶ÿ­ÿÂÿÅÿÈÿ³ÿµÿ»ÿ¹ÿ»ÿ¼ÿµÿ¯ÿ®ÿ²ÿÀÿ³ÿªÿ¹ÿ·ÿ¯ÿºÿ³ÿ«ÿ½ÿ¾ÿ¸ÿ®ÿ²ÿÐÿÁÿµÿ½ÿ¹ÿ²ÿµÿ·ÿµÿ¹ÿÂÿÇÿ¾ÿ³ÿ¸ÿºÿ¯ÿ¾ÿ¿ÿÈÿ¸ÿ¤ÿ°ÿ°ÿ½ÿ®ÿ­ÿÀÿÂÿ°ÿ³ÿ¸ÿ¤ÿ¹ÿ»ÿºÿÄÿ¿ÿ½ÿ»ÿ´ÿ¸ÿ»ÿ¸ÿºÿ½ÿ¸ÿ´ÿÀÿ¶ÿ¹ÿÂÿ¹ÿÁÿ·ÿ¸ÿÀÿ·ÿ­ÿ´ÿ·ÿÅÿ·ÿµÿ«ÿºÿ·ÿ¦ÿµÿµÿ¯ÿµÿ¸ÿ½ÿ»ÿ·ÿÂÿºÿ­ÿ¹ÿ¹ÿ¾ÿ·ÿÆÿÁÿÃÿ¿ÿ¿ÿ»ÿ¶ÿ¾ÿÆÿ·ÿ¹ÿÑÿÇÿÁÿÁÿÉÿÆÿ¿ÿ¸ÿ¼ÿÂÿÄÿÂÿÀÿ¿ÿ¾ÿÂÿÁÿ¸ÿºÿÁÿ¿ÿ½ÿ¸ÿ½ÿ½ÿ½ÿ°ÿ±ÿ·ÿÁÿ¯ÿ´ÿ¼ÿ½ÿÃÿÀÿ´ÿÄÿÃÿºÿÁÿÅÿÐÿÀÿ´ÿ¢ÿ²ÿÉÿÈÿ¾ÿ²ÿµÿÂÿÅÿ´ÿ®ÿ¸ÿµÿÂÿ¿ÿ»ÿ¹ÿ»ÿ»ÿÆÿ¹ÿ³ÿ»ÿ¿ÿ»ÿ°ÿ¿ÿ¿ÿ¼ÿÁÿ¹ÿ¾ÿÂÿ¹ÿÅÿÁÿÅÿÀÿ¹ÿ»ÿÁÿ½ÿÀÿ»ÿ»ÿ½ÿ¼ÿÅÿÇÿ½ÿ¾ÿÅÿÁÿÃÿ¾ÿ´ÿ·ÿ´ÿ¹ÿ»ÿ²ÿÀÿ³ÿÄÿÌÿÇÿ¶ÿÍÿÅÿ·ÿ²ÿ±ÿ´ÿ½ÿ´ÿµÿÆÿÐÿÀÿµÿÂÿ¾ÿ¹ÿÆÿÂÿ³ÿ¸ÿ¶ÿ®ÿ³ÿ±ÿ°ÿ´ÿ¦ÿ«ÿ·ÿ²ÿÀÿ¿ÿºÿÌÿ¸ÿ»ÿÁÿÂÿÄÿ·ÿµÿËÿ¶ÿ½ÿÄÿ¾ÿÍÿ®ÿªÿ¼ÿ¶ÿÆÿÃÿ¿ÿÂÿ½ÿ¼ÿ»ÿºÿ¸ÿºÿ¼ÿ½ÿ´ÿ²ÿ³ÿ¬ÿ·ÿ¹ÿÀÿ¿ÿ¶ÿ·ÿ±ÿ¿ÿ¸ÿ¿ÿ²ÿÄÿ®ÿµÿ´ÿÁÿµÿ·ÿ·ÿÂÿªÿºÿ³ÿ½ÿ°ÿ±ÿÁÿÂÿ¼ÿ¬ÿ¾ÿºÿ´ÿÂÿÇÿÂÿÁÿÇÿÃÿ¼ÿÄÿÇÿÆÿÂÿºÿ½ÿ¿ÿÇÿ»ÿ»ÿ½ÿÁÿ¿ÿ½ÿ¾ÿÉÿÁÿºÿÐÿÔÿ³ÿ¬ÿ·ÿÃÿÿËÿ¼ÿ´ÿ»ÿªÿ ÿÏÿ¿ÿ·ÿ½ÿÉÿÂÿ¿ÿ»ÿ²ÿ¸ÿ°ÿ°ÿµÿ³ÿ¾ÿÅÿ¸ÿ´ÿ¿ÿÇÿÄÿ¸ÿ¶ÿ¼ÿ´ÿ§ÿ±ÿ²ÿºÿ´ÿ¸ÿ¸ÿ»ÿÅÿÁÿÅÿ®ÿÊÿ»ÿÁÿÇÿ¾ÿ¶ÿ¿ÿÂÿÅÿªÿ²ÿÅÿ¾ÿ¾ÿ»ÿÀÿÉÿÉÿ´ÿ·ÿÂÿ·ÿÃÿÇÿ½ÿÀÿ¾ÿÅÿÄÿºÿ»ÿ²ÿ²ÿ¾ÿ¶ÿ±ÿ½ÿ·ÿ±ÿ¾ÿ»ÿÅÿ¹ÿÁÿ³ÿ«ÿ¿ÿ°ÿ³ÿÿÁÿ·ÿ¸ÿÃÿ¹ÿ²ÿ«ÿ¨ÿ¼ÿ°ÿ¾ÿ·ÿÇÿºÿÃÿ¼ÿ¸ÿ¾ÿÂÿ½ÿ¹ÿ¹ÿ¸ÿ·ÿ³ÿ¹ÿ»ÿ¸ÿ²ÿ¶ÿ¿ÿ±ÿ®ÿ¶ÿµÿÄÿÈÿÂÿ¿ÿ¾ÿµÿªÿ¾ÿÀÿ»ÿ¿ÿ¶ÿºÿ¼ÿÿ±ÿ¯ÿ»ÿÁÿ¯ÿÉÿ³ÿ¹ÿºÿÐÿ±ÿÿºÿ½ÿ®ÿ¹ÿ½ÿÃÿ»ÿ¼ÿÂÿºÿ¼ÿÃÿÄÿ¿ÿÂÿ¼ÿ·ÿÀÿ¼ÿÁÿËÿ¹ÿ·ÿÆÿÁÿ¸ÿ¹ÿÀÿ³ÿ±ÿ´ÿ¿ÿÅÿ¸ÿ¹ÿÅÿÁÿÈÿÁÿµÿÊÿÍÿ¿ÿ°ÿ»ÿ³ÿÅÿ¾ÿ©ÿ·ÿÄÿ¸ÿ¶ÿ¾ÿ¼ÿ¿ÿ¼ÿÉÿ·ÿ¼ÿ»ÿÀÿ½ÿ¾ÿ¿ÿºÿµÿ¹ÿ¼ÿ¾ÿ¿ÿ»ÿ·ÿ¯ÿµÿ½ÿÀÿÅÿ¾ÿÄÿÃÿÇÿ¿ÿ³ÿ¹ÿ³ÿ®ÿ±ÿ³ÿ¼ÿ±ÿ¹ÿÂÿ·ÿ¼ÿ´ÿÆÿ¦ÿ®ÿ¶ÿ²ÿ²ÿ½ÿ´ÿ´ÿ±ÿ±ÿ»ÿÅÿ½ÿ¶ÿÆÿ½ÿ¯ÿ¶ÿ¾ÿ²ÿ³ÿ¹ÿ±ÿ´ÿ½ÿ½ÿºÿ¾ÿÄÿ½ÿ´ÿ¦ÿ³ÿ·ÿ¿ÿºÿ°ÿ¯ÿ¹ÿÃÿ·ÿÆÿ¾ÿÆÿ¿ÿ°ÿÂÿ²ÿÇÿ¸ÿ³ÿ¯ÿ·ÿ´ÿÁÿÀÿ°ÿºÿ½ÿ½ÿ¹ÿºÿÅÿ¾ÿ¿ÿÉÿ¼ÿÀÿ¾ÿµÿ³ÿºÿÆÿÉÿÇÿÁÿºÿ¼ÿÃÿÀÿ»ÿÅÿËÿÂÿÅÿ³ÿ±ÿ¼ÿÇÿÉÿÄÿºÿÉÿÏÿÏÿ¿ÿ¼ÿ¸ÿ·ÿÁÿ¼ÿÄÿ¬ÿ¿ÿ¼ÿºÿ³ÿ³ÿ¹ÿºÿ¬ÿ²ÿÀÿÈÿÃÿ½ÿ´ÿ¶ÿ·ÿ¯ÿ¼ÿÅÿµÿ³ÿ½ÿ¾ÿÄÿÂÿ¶ÿ»ÿ»ÿ»ÿ¬ÿ®ÿ³ÿ±ÿ·ÿÀÿ³ÿÊÿÆÿ¿ÿ¿ÿÊÿ¸ÿ¼ÿÎÿ¼ÿÿÇÿ½ÿ¾ÿÐÿÂÿµÿ¶ÿ½ÿÇÿµÿÀÿ¼ÿ·ÿ»ÿÂÿ½ÿ¹ÿ·ÿ¼ÿÉÿÍÿÄÿÄÿÁÿ¸ÿ»ÿ¼ÿ¼ÿ«ÿ·ÿ¿ÿÂÿÁÿÂÿµÿ·ÿÍÿ¶ÿ»ÿÑÿ«ÿ´ÿºÿÀÿÀÿÂÿ¿ÿÖÿ¼ÿ¹ÿ³ÿ³ÿ²ÿ·ÿµÿ¼ÿÎÿÅÿÆÿÅÿÀÿ¹ÿÁÿÎÿÅÿ½ÿ½ÿµÿµÿ½ÿ¿ÿ¼ÿ½ÿ²ÿ¸ÿ¼ÿ´ÿÄÿ¿ÿÁÿ×ÿÄÿ²ÿ¯ÿºÿÂÿÓÿ¾ÿ´ÿ¸ÿÃÿ°ÿÈÿ¹ÿ°ÿµÿ¹ÿ¿ÿºÿ¾ÿ½ÿ¿ÿÅÿÌÿ»ÿ¿ÿÉÿÅÿÃÿÃÿÀÿ·ÿ·ÿ±ÿ±ÿÌÿÈÿ·ÿ¼ÿ­ÿ½ÿºÿ¸ÿ«ÿÃÿ¹ÿ¸ÿ¶ÿ®ÿ½ÿÁÿºÿÌÿ½ÿÀÿ»ÿ¯ÿÃÿÅÿ´ÿÆÿÏÿÁÿ½ÿ¼ÿ³ÿ¾ÿÇÿÃÿ¾ÿ¹ÿ¼ÿ¿ÿÀÿÌÿÎÿÂÿÆÿ´ÿ¯ÿÉÿÌÿÍÿÅÿµÿ³ÿ·ÿ¿ÿÊÿÉÿÊÿËÿºÿ¿ÿÃÿÍÿ½ÿÀÿ»ÿÂÿÈÿÄÿ»ÿ²ÿ¸ÿÀÿÁÿÃÿÄÿÉÿÇÿ´ÿ½ÿÀÿ¿ÿËÿËÿÂÿ¾ÿ¸ÿ¸ÿªÿÀÿ¹ÿÆÿ¸ÿÆÿºÿ¶ÿ´ÿªÿÆÿ½ÿ¼ÿ·ÿ¿ÿÀÿ¾ÿ¹ÿ¿ÿ»ÿ»ÿ¾ÿÀÿÂÿ·ÿ­ÿ³ÿ¼ÿ¿ÿ·ÿ¿ÿ¿ÿ¼ÿ¶ÿ·ÿ¿ÿ´ÿ½ÿÄÿ·ÿÆÿ±ÿºÿ°ÿ¹ÿÁÿÀÿÄÿ¾ÿ¶ÿÄÿÌÿÇÿ¿ÿ´ÿ¢ÿ¡ÿ¸ÿÅÿÃÿÂÿÀÿ¹ÿµÿ¸ÿ·ÿÅÿ½ÿ¬ÿ¸ÿ¦ÿªÿÅÿÄÿÈÿ´ÿ¸ÿ»ÿ¹ÿ¾ÿ¯ÿÄÿ¸ÿµÿ½ÿ»ÿÀÿÇÿÃÿÃÿ¿ÿ¸ÿºÿ¾ÿºÿ³ÿÉÿÃÿ¹ÿÂÿ´ÿ¸ÿ·ÿÃÿÁÿÊÿ¹ÿ¼ÿ´ÿ¸ÿÄÿÆÿ¾ÿ¸ÿ®ÿ¶ÿ¬ÿ¹ÿ¿ÿ¼ÿ¼ÿ·ÿÇÿÈÿ¹ÿÃÿ¹ÿ»ÿ¹ÿÄÿÂÿ³ÿ²ÿÀÿÅÿÃÿ³ÿÄÿ¾ÿ³ÿ»ÿËÿÀÿºÿ°ÿ´ÿÄÿ¾ÿÂÿÁÿ»ÿºÿ¾ÿÄÿ¼ÿ¾ÿÂÿ¹ÿ±ÿ²ÿ§ÿ±ÿ­ÿ®ÿÅÿÃÿÎÿÀÿÃÿ¼ÿ®ÿºÿÀÿ¹ÿ°ÿ´ÿ»ÿµÿºÿºÿ±ÿ´ÿÂÿÂÿ°ÿ¹ÿÃÿ¾ÿÈÿÂÿ»ÿ¼ÿÂÿ¼ÿÊÿ¿ÿÉÿ¶ÿ½ÿ¶ÿºÿÀÿÄÿ¹ÿ¶ÿÄÿÆÿÃÿÃÿºÿºÿ¸ÿ´ÿ¼ÿÊÿÆÿ¿ÿ¬ÿ¬ÿ³ÿ½ÿ¾ÿ¯ÿÇÿÈÿÉÿ¼ÿ·ÿ»ÿ¯ÿ¹ÿ·ÿ¹ÿ¾ÿ½ÿÀÿ·ÿºÿÄÿ½ÿÀÿÊÿ½ÿµÿÂÿºÿ¸ÿÏÿ½ÿÀÿÄÿ¿ÿÂÿÁÿÃÿÅÿÀÿ½ÿ½ÿµÿ§ÿ¦ÿ¹ÿÄÿ¾ÿ¾ÿÏÿ²ÿ¬ÿ³ÿ¾ÿÃÿÃÿ·ÿªÿ­ÿ»ÿ¼ÿ·ÿ´ÿ¾ÿÂÿÀÿ¹ÿ·ÿÃÿÃÿ¾ÿÅÿªÿ«ÿ°ÿ¨ÿ¶ÿ¼ÿ½ÿ³ÿÍÿ¿ÿ²ÿ»ÿ³ÿ·ÿµÿ¶ÿ¶ÿ¹ÿ¾ÿ¹ÿ·ÿ½ÿ¿ÿ»ÿ³ÿ¹ÿ¹ÿ¶ÿ»ÿÎÿÆÿ¶ÿ·ÿÂÿ¾ÿÇÿÃÿ³ÿ»ÿ¹ÿ´ÿÀÿÂÿ»ÿ¾ÿÍÿ«ÿ¨ÿÇÿÆÿ¿ÿ¬ÿ²ÿ´ÿ²ÿ¶ÿ²ÿºÿ¿ÿÂÿÆÿÃÿÅÿ¿ÿ±ÿÀÿÂÿ»ÿ­ÿÄÿÆÿ¬ÿµÿ·ÿÈÿÈÿÀÿ¾ÿ½ÿÃÿÂÿÂÿÇÿÀÿ²ÿ¸ÿÃÿ­ÿ¾ÿ¼ÿÄÿ¨ÿÿ¼ÿµÿµÿ°ÿÃÿÉÿÃÿ¿ÿ¹ÿºÿ»ÿºÿ¾ÿÂÿÃÿ´ÿÁÿ¬ÿ«ÿºÿ¸ÿ¼ÿÅÿÀÿ»ÿ±ÿ­ÿÀÿÆÿÁÿÃÿ½ÿ·ÿ¾ÿ»ÿ­ÿ°ÿ·ÿ¡ÿ¼ÿ¹ÿ½ÿÀÿºÿ¼ÿ·ÿ·ÿ½ÿÅÿÃÿÂÿÇÿ¸ÿ´ÿºÿ¿ÿËÿ³ÿÇÿÂÿ·ÿ®ÿºÿ´ÿËÿºÿ¯ÿ®ÿ³ÿ·ÿ´ÿÐÿÅÿºÿ¾ÿºÿ¶ÿÎÿÅÿÁÿ¿ÿÁÿ»ÿ¾ÿ¼ÿ±ÿ°ÿºÿÀÿ¿ÿÇÿµÿÆÿ©ÿ¿ÿ»ÿ¢ÿ°ÿ¾ÿ½ÿ»ÿ½ÿ¹ÿ¿ÿÇÿÃÿÄÿÄÿµÿ¸ÿ¿ÿÃÿÇÿ·ÿºÿ¸ÿ½ÿ»ÿ»ÿ´ÿ³ÿ¼ÿ¾ÿ¶ÿ°ÿÅÿ¬ÿ«ÿÒÿ¸ÿ±ÿ¹ÿ©ÿ²ÿ»ÿ¾ÿ²ÿªÿ«ÿ¯ÿ¿ÿÊÿÇÿÃÿ·ÿ¸ÿÄÿÂÿÃÿÃÿÌÿÓÿÄÿ¶ÿ·ÿ»ÿÁÿ½ÿ¸ÿ­ÿ·ÿ·ÿ ÿ·ÿÇÿ¾ÿ¸ÿ½ÿ¾ÿºÿ¸ÿ¹ÿÀÿ¾ÿªÿ¸ÿ½ÿ«ÿ»ÿÄÿ»ÿºÿÅÿÆÿÇÿÇÿÀÿÂÿÊÿ¾ÿºÿ¹ÿÊÿÅÿµÿ´ÿ¶ÿ·ÿÆÿ¿ÿ²ÿ¸ÿÁÿÀÿ½ÿ¸ÿÀÿÁÿ¶ÿ¶ÿÃÿ¿ÿËÿÏÿÆÿÅÿÉÿÃÿ»ÿ¾ÿÁÿµÿÈÿµÿÃÿÏÿ½ÿ¶ÿ¸ÿºÿ»ÿ¸ÿ¹ÿ¼ÿ¶ÿ³ÿÆÿ¹ÿÂÿÁÿÏÿ½ÿµÿ·ÿ·ÿºÿ½ÿ¶ÿ´ÿ·ÿ½ÿ¼ÿ·ÿ·ÿ½ÿ¼ÿ»ÿºÿºÿºÿ½ÿ¾ÿ´ÿÀÿ·ÿÊÿºÿÊÿÇÿÁÿ½ÿ¿ÿ½ÿ»ÿ¼ÿ¶ÿÂÿÅÿÇÿ¢ÿ¸ÿÄÿ¶ÿ¶ÿ¼ÿºÿºÿ½ÿ¶ÿ·ÿÂÿ¢ÿ­ÿ±ÿÀÿÆÿÄÿ¾ÿ½ÿ´ÿ¬ÿµÿ¶ÿ¶ÿ¸ÿ¿ÿ¿ÿ¼ÿÈÿÀÿºÿ¿ÿÂÿºÿºÿÈÿ·ÿµÿ±ÿµÿ¹ÿÅÿÀÿ¯ÿ°ÿ¾ÿÆÿÄÿ¼ÿ®ÿ½ÿ±ÿ¿ÿÇÿ»ÿ»ÿ·ÿ·ÿÃÿÊÿÃÿÂÿ­ÿ»ÿÁÿ¬ÿ¿ÿÄÿÁÿ¿ÿ¿ÿÁÿ¾ÿ»ÿÅÿ½ÿ·ÿºÿÃÿÆÿ¾ÿ¶ÿ·ÿ³ÿ¶ÿÏÿÁÿªÿ¬ÿÁÿÓÿ¿ÿ·ÿµÿ·ÿÂÿËÿÂÿ¸ÿÀÿ¹ÿ¯ÿ¸ÿ¼ÿ³ÿ»ÿÁÿ¿ÿÅÿ·ÿÀÿ¹ÿ²ÿ¹ÿ¸ÿÆÿµÿ´ÿÀÿ´ÿ½ÿ¸ÿµÿÓÿÂÿ­ÿÂÿÃÿÇÿÉÿ½ÿ¹ÿ»ÿÃÿÃÿ¹ÿ·ÿÁÿÁÿµÿ·ÿÁÿ¿ÿ¾ÿ¼ÿÅÿ¾ÿÅÿÄÿ¿ÿ·ÿ°ÿ¹ÿÅÿ¸ÿ¹ÿÈÿ«ÿÇÿÄÿÂÿÃÿ»ÿ±ÿ·ÿÃÿÀÿ¨ÿ¶ÿ»ÿÁÿÂÿ¿ÿÁÿÃÿ½ÿµÿ¤ÿ·ÿµÿ·ÿ´ÿ·ÿºÿ»ÿ·ÿ®ÿ«ÿ¨ÿ¾ÿÁÿ¼ÿÄÿÊÿÅÿÀÿÁÿ³ÿ²ÿÅÿÅÿ¸ÿ³ÿ¶ÿ¸ÿºÿÀÿÇÿºÿ·ÿ·ÿ´ÿ´ÿµÿµÿ®ÿ¬ÿ¿ÿÇÿ±ÿ¹ÿÆÿÃÿÉÿÄÿºÿ¼ÿÄÿÅÿ®ÿ½ÿ¹ÿ´ÿ½ÿÁÿÃÿÁÿ¹ÿÅÿÆÿÁÿËÿÈÿ¿ÿÃÿÃÿºÿ½ÿÎÿÅÿÆÿÃÿ±ÿ´ÿ¹ÿ¸ÿ¼ÿ½ÿ­ÿÁÿÃÿ¾ÿÁÿÀÿ»ÿ¾ÿÁÿ¹ÿÅÿ¹ÿÂÿ¹ÿ½ÿÂÿ¿ÿ¾ÿÇÿÇÿÎÿÈÿ¾ÿ¼ÿ¿ÿ¸ÿ±ÿ¸ÿ»ÿÅÿ¹ÿÃÿÀÿ¿ÿÇÿÅÿ¶ÿÄÿÕÿ¹ÿ¾ÿ·ÿÀÿ¿ÿ´ÿºÿÈÿÀÿÊÿºÿ¾ÿÄÿÅÿÇÿËÿ´ÿ²ÿ°ÿ¸ÿÀÿÆÿ¼ÿ¿ÿºÿºÿ±ÿ°ÿ¶ÿ°ÿªÿÝÿÃÿÇÿ¿ÿ¾ÿÁÿ¾ÿ»ÿÉÿÀÿ¾ÿÆÿ»ÿºÿÀÿºÿ±ÿÇÿÈÿÖÿ¿ÿÅÿ½ÿ©ÿ²ÿÇÿ½ÿ½ÿ¿ÿ¶ÿ²ÿÁÿÉÿÄÿ¼ÿ¾ÿÌÿÉÿ¾ÿ·ÿ´ÿ¸ÿ»ÿ¾ÿÂÿÀÿ­ÿ·ÿ½ÿ¶ÿ·ÿµÿÀÿÀÿ·ÿÁÿ°ÿÁÿ¼ÿ¹ÿÅÿÁÿ½ÿÆÿÈÿ¹ÿ¹ÿÎÿÊÿµÿÀÿÀÿ¿ÿÃÿÄÿÇÿ¸ÿÀÿºÿÀÿÄÿÄÿÆÿÅÿ¿ÿ¶ÿ¸ÿÎÿÎÿÜÿ¼ÿ¸ÿµÿ»ÿÆÿÂÿÂÿÆÿ³ÿµÿ¾ÿÁÿÀÿ½ÿ¾ÿÀÿ½ÿ·ÿ»ÿ®ÿ·ÿ­ÿ¶ÿÁÿ½ÿµÿ»ÿÃÿ¿ÿÃÿºÿ¹ÿµÿ¯ÿ·ÿ¾ÿ¶ÿ½ÿÕÿÉÿ¸ÿ½ÿ·ÿ»ÿ¸ÿµÿ±ÿ°ÿºÿ¿ÿÁÿÁÿÃÿÆÿ¿ÿ¾ÿÂÿÆÿÄÿ´ÿ¼ÿÉÿ¿ÿ±ÿ»ÿ²ÿÂÿÊÿÁÿ½ÿ¸ÿµÿÒÿËÿ½ÿ½ÿÄÿ¾ÿºÿÆÿÍÿÈÿ×ÿÂÿÀÿ¼ÿ¾ÿ¶ÿÀÿ¿ÿÃÿÊÿÅÿÁÿ½ÿ¹ÿµÿ­ÿÄÿ²ÿ½ÿÄÿ½ÿ¸ÿ»ÿÌÿ½ÿÈÿÎÿ¼ÿ½ÿÄÿÄÿÂÿ¿ÿÆÿ×ÿÄÿ²ÿÀÿÃÿÂÿ¯ÿ»ÿÀÿ¿ÿ¿ÿ½ÿÀÿ¼ÿµÿ¶ÿËÿÎÿµÿÆÿÌÿ³ÿ¯ÿ¼ÿ·ÿ¸ÿ²ÿ¸ÿ·ÿ¿ÿÇÿÀÿÀÿÀÿÄÿÈÿÁÿ¿ÿÁÿÅÿÖÿªÿµÿÏÿÇÿÄÿÁÿ½ÿÀÿ¿ÿ¸ÿÅÿÉÿÇÿ±ÿ¿ÿ·ÿ»ÿ¾ÿ¾ÿ¹ÿ³ÿºÿºÿÀÿÅÿÉÿ­ÿ´ÿ¹ÿÂÿÂÿÃÿ¾ÿ¹ÿÁÿ»ÿ²ÿ¼ÿ²ÿÆÿ½ÿ¶ÿ¹ÿÀÿ¾ÿ¾ÿ¾ÿ´ÿ¸ÿÃÿ­ÿÀÿÔÿ°ÿ¿ÿ¶ÿ´ÿ¾ÿÃÿ½ÿµÿÀÿÓÿ×ÿÃÿ¾ÿÊÿÇÿ¸ÿµÿºÿ¿ÿºÿ¶ÿÃÿÓÿÌÿ¾ÿÈÿ°ÿ»ÿ·ÿ¶ÿ·ÿÔÿÌÿ°ÿ·ÿÃÿÄÿÔÿ¾ÿÆÿ±ÿºÿÀÿÄÿÁÿ»ÿ»ÿ¼ÿ¾ÿ¾ÿ³ÿ¶ÿ¹ÿ²ÿÅÿ»ÿËÿÆÿ®ÿ½ÿÎÿ¿ÿ³ÿÂÿÏÿÍÿÂÿ·ÿ¹ÿ½ÿ¹ÿ³ÿ®ÿ°ÿ¹ÿÅÿÅÿ·ÿ®ÿ¯ÿ³ÿÁÿÅÿ¼ÿ¬ÿ½ÿ¯ÿ¸ÿ³ÿµÿ¾ÿÉÿÆÿÀÿÆÿÂÿ¶ÿÄÿÆÿ¸ÿÈÿ¸ÿÃÿÃÿÈÿÊÿ½ÿ»ÿ»ÿ³ÿ¶ÿÅÿÅÿ¬ÿÆÿÅÿ¨ÿÄÿÍÿÈÿ½ÿ·ÿ·ÿ¸ÿ»ÿÀÿ½ÿµÿ¶ÿµÿ¸ÿ½ÿµÿ·ÿµÿÃÿÇÿ¶ÿ¼ÿÁÿ¿ÿÅÿËÿÄÿ¾ÿËÿÒÿ·ÿ¸ÿ²ÿÿ©ÿ²ÿ²ÿµÿ¸ÿ½ÿ»ÿ´ÿµÿµÿ¸ÿµÿ¼ÿÀÿ¿ÿÇÿ½ÿÁÿÁÿÉÿ¿ÿÀÿÁÿ³ÿ¸ÿÍÿÄÿºÿÄÿÈÿ¸ÿËÿÌÿ¹ÿÆÿÀÿÀÿ¿ÿ½ÿ¹ÿ¾ÿÆÿ½ÿ¹ÿÒÿÐÿ¼ÿ´ÿÏÿ¿ÿÆÿÇÿ¸ÿÀÿ¿ÿ¿ÿÅÿÅÿÆÿ¿ÿ¶ÿ¿ÿÂÿ¹ÿ¾ÿ´ÿ¹ÿ´ÿ¡ÿÅÿºÿ»ÿ½ÿ¿ÿÃÿÃÿ½ÿÂÿÄÿ¼ÿ´ÿ®ÿ¿ÿ¸ÿ¾ÿ¯ÿ»ÿ´ÿ»ÿ´ÿÄÿÏÿÆÿÃÿ´ÿÂÿºÿµÿÆÿÁÿ¼ÿ¼ÿÁÿ¾ÿ³ÿÁÿºÿÉÿ·ÿ½ÿ»ÿ¼ÿÀÿÃÿ¿ÿµÿ¶ÿ¹ÿ¸ÿ»ÿÆÿÄÿ­ÿ¹ÿ®ÿ¯ÿ¤ÿ¥ÿ¾ÿÂÿ¶ÿ°ÿ§ÿ²ÿÅÿÆÿÆÿÄÿÄÿ¿ÿ¶ÿÅÿ½ÿÀÿ½ÿ¼ÿ­ÿ°ÿºÿ·ÿÁÿºÿ»ÿ­ÿ´ÿ±ÿ©ÿ¯ÿ¸ÿ¹ÿ¸ÿµÿ²ÿÂÿ¾ÿÇÿ³ÿ°ÿ»ÿ¸ÿ³ÿ·ÿÈÿ¶ÿ¶ÿªÿ»ÿ¾ÿ¶ÿµÿ¹ÿ½ÿ¸ÿ¶ÿ»ÿ²ÿµÿ­ÿ°ÿ®ÿÇÿ´ÿ¿ÿ¿ÿ´ÿ¸ÿ¼ÿÂÿÏÿËÿ¸ÿ±ÿ¸ÿºÿ·ÿ·ÿ³ÿ­ÿ°ÿ©ÿ¯ÿ²ÿ´ÿ¹ÿ±ÿ·ÿµÿÇÿÉÿÄÿ¹ÿ¾ÿ¿ÿ¶ÿ³ÿ¹ÿ¹ÿÂÿÒÿÄÿ½ÿ¿ÿ¸ÿ°ÿ¶ÿ¼ÿµÿ¡ÿ¸ÿÇÿ´ÿ¸ÿÃÿ·ÿ¶ÿ¶ÿ¼ÿµÿºÿ¿ÿ½ÿ¶ÿ¶ÿÃÿ¿ÿÁÿÂÿÓÿÅÿºÿ±ÿÂÿ°ÿÇÿÂÿ¿ÿµÿ½ÿ¯ÿ²ÿ¹ÿÀÿ¾ÿ·ÿ²ÿ·ÿÁÿ¼ÿ½ÿËÿÂÿ½ÿ½ÿ³ÿ§ÿºÿÈÿÅÿ¡ÿ·ÿ¾ÿ®ÿ²ÿ³ÿ¶ÿÄÿÁÿ±ÿªÿ°ÿºÿÈÿÌÿÅÿÄÿÇÿÀÿ¯ÿ­ÿ¾ÿºÿ¹ÿ±ÿ°ÿ¹ÿ±ÿ³ÿ¾ÿÉÿÀÿ¿ÿÅÿ¿ÿ½ÿÁÿÇÿ½ÿ¶ÿ½ÿÃÿÀÿÀÿÂÿ±ÿ°ÿ¯ÿÿÿÀÿØÿÆÿÀÿÎÿ¹ÿ¿ÿ¾ÿ¼ÿÆÿºÿ³ÿ´ÿ»ÿÍÿ¶ÿ·ÿÈÿ¾ÿ»ÿ¾ÿ¼ÿÃÿ¿ÿ¸ÿ»ÿ¶ÿµÿµÿ¬ÿ­ÿ¼ÿ»ÿ¯ÿ¹ÿºÿ¼ÿ²ÿ¯ÿ·ÿµÿµÿ¨ÿ§ÿ·ÿ°ÿ§ÿ±ÿ´ÿ¼ÿÈÿÂÿ°ÿ¯ÿÇÿÀÿÅÿÅÿ¶ÿºÿ³ÿÃÿÕÿ¸ÿ»ÿ®ÿÓÿ»ÿ´ÿÄÿ¼ÿ¬ÿ¹ÿÂÿ¸ÿºÿ¼ÿ´ÿ­ÿ´ÿ¸ÿ¸ÿ½ÿ»ÿ¯ÿ¦ÿ°ÿÁÿ¼ÿºÿ¼ÿ¸ÿÊÿ¾ÿÃÿÅÿ¶ÿ§ÿ¹ÿ¼ÿ¿ÿ»ÿ²ÿÀÿ¿ÿ¼ÿ¾ÿ¹ÿºÿ¯ÿÁÿÈÿ»ÿ·ÿÀÿÇÿ¿ÿÁÿÆÿ¼ÿ¾ÿµÿ®ÿºÿ¾ÿ²ÿ°ÿ¿ÿ±ÿ»ÿºÿ²ÿ¯ÿÁÿÊÿÁÿ»ÿÐÿËÿÂÿ½ÿÁÿ¾ÿµÿÁÿÃÿÀÿ¾ÿ¼ÿºÿ³ÿ¸ÿ¾ÿ¹ÿºÿ¾ÿµÿµÿ³ÿÂÿ³ÿ³ÿÇÿÅÿÍÿ¼ÿ¸ÿÀÿÓÿ·ÿ¿ÿ¯ÿ½ÿÁÿ¹ÿ±ÿÉÿ·ÿÈÿÇÿ¿ÿÂÿ´ÿ²ÿµÿ¶ÿ·ÿºÿÃÿÄÿÃÿ¾ÿ¹ÿ´ÿµÿ°ÿ¶ÿÆÿ¼ÿ¸ÿ·ÿµÿÂÿ·ÿ¾ÿÂÿ¹ÿÊÿÂÿ½ÿ·ÿ½ÿÀÿÉÿÈÿ½ÿ¹ÿ»ÿ¹ÿ²ÿ¸ÿ¹ÿµÿ¸ÿºÿ·ÿ¶ÿ¹ÿ¼ÿºÿ°ÿ¸ÿ¿ÿÁÿÅÿ±ÿ«ÿ®ÿºÿµÿ¶ÿÆÿÀÿµÿ´ÿÅÿÈÿÃÿ¯ÿ©ÿ¶ÿºÿ¾ÿ±ÿÂÿÅÿÀÿÇÿÁÿ¶ÿ³ÿ¸ÿÊÿÉÿ·ÿ³ÿ»ÿ¸ÿ±ÿ¹ÿ»ÿ¾ÿ¿ÿ¹ÿÂÿ»ÿ·ÿºÿ¾ÿ³ÿÁÿµÿÁÿºÿ¬ÿÂÿÀÿ¯ÿµÿ¿ÿ·ÿÃÿ´ÿ·ÿÆÿ¾ÿÁÿÅÿÁÿ¿ÿ½ÿ¾ÿ¹ÿ±ÿ®ÿ¶ÿµÿ´ÿ¸ÿ·ÿ¾ÿ¾ÿºÿ¹ÿ·ÿÀÿ¬ÿ®ÿ¸ÿ¼ÿÁÿÂÿ²ÿ²ÿ®ÿ®ÿ®ÿÀÿ«ÿ­ÿÈÿÍÿ«ÿ¾ÿ¸ÿÃÿ·ÿ½ÿ¶ÿ¸ÿ°ÿ»ÿ¶ÿ¦ÿ¨ÿ­ÿ¹ÿ¾ÿ·ÿ³ÿÆÿÎÿ¿ÿ¸ÿÁÿÊÿ¿ÿ¶ÿ·ÿ¹ÿµÿ¾ÿ³ÿµÿ¸ÿ°ÿµÿ»ÿºÿ±ÿÀÿÀÿ¾ÿÁÿ»ÿÇÿ®ÿ²ÿ´ÿ°ÿÐÿ¶ÿ§ÿ¾ÿ´ÿ¶ÿ¸ÿ¸ÿ¶ÿµÿÅÿÇÿÁÿµÿ»ÿºÿ¯ÿºÿÂÿ°ÿµÿÈÿÆÿÉÿÆÿ¾ÿ»ÿÀÿÃÿÁÿ¿ÿ»ÿ·ÿ¼ÿ³ÿÅÿÀÿ»ÿ¯ÿ¶ÿÅÿÁÿÔÿÅÿ¹ÿ´ÿ®ÿ­ÿÄÿ³ÿ»ÿ¾ÿ¾ÿ·ÿ·ÿ¾ÿ¼ÿÀÿ±ÿµÿ¹ÿµÿÁÿÅÿ·ÿ¹ÿÂÿÅÿ½ÿ´ÿ¸ÿ¹ÿµÿ´ÿ¸ÿ¼ÿ¿ÿ´ÿµÿ¹ÿ²ÿºÿ½ÿ³ÿ°ÿ´ÿÁÿ»ÿ¸ÿ¸ÿÓÿ¼ÿ¸ÿ­ÿ±ÿºÿ¹ÿ·ÿ»ÿµÿ·ÿ·ÿÇÿ¾ÿËÿÌÿÀÿµÿ»ÿ¶ÿºÿ¹ÿÂÿÀÿ»ÿ¶ÿ²ÿ´ÿ¶ÿÂÿÇÿ«ÿ£ÿ¸ÿ·ÿ¿ÿÊÿÁÿ¾ÿÇÿ¾ÿ°ÿ¾ÿºÿ¹ÿ¸ÿ½ÿÁÿ¸ÿ­ÿ·ÿ¼ÿÁÿÊÿÁÿ¾ÿÊÿÇÿÃÿÅÿµÿ¹ÿÆÿÇÿµÿ±ÿ¿ÿ¶ÿÆÿËÿ¾ÿ±ÿ¾ÿÇÿ¾ÿ¯ÿ´ÿ¿ÿÄÿ½ÿ³ÿ¼ÿ¾ÿ¶ÿ¸ÿºÿ¹ÿºÿ¶ÿ»ÿ¶ÿ¼ÿÂÿÎÿÀÿÄÿ½ÿ»ÿ´ÿËÿ¼ÿ¼ÿ¹ÿÁÿÁÿ°ÿ»ÿ¶ÿÄÿ½ÿ±ÿ¸ÿ·ÿªÿ¶ÿ¹ÿÀÿ»ÿ¾ÿÄÿÄÿÄÿ¼ÿ¬ÿ´ÿ»ÿ½ÿ·ÿ´ÿ¹ÿ¹ÿ¾ÿÂÿ¼ÿ¿ÿ¿ÿ·ÿÂÿÃÿÅÿÈÿ¹ÿ²ÿÇÿËÿ¾ÿ³ÿ³ÿ·ÿ½ÿ¬ÿ±ÿ¶ÿ°ÿ¸ÿºÿ½ÿ¾ÿÄÿµÿ¦ÿ¬ÿ´ÿ¼ÿ»ÿÄÿ·ÿ½ÿ·ÿ¸ÿ¹ÿ°ÿªÿ°ÿ´ÿ¶ÿ¹ÿ³ÿµÿ¹ÿ²ÿ±ÿ¹ÿµÿ²ÿ¶ÿ·ÿ»ÿ¾ÿÊÿÃÿÁÿ¶ÿ¼ÿÁÿ½ÿ¼ÿÀÿµÿªÿ¶ÿ±ÿÁÿ½ÿ¶ÿ»ÿ¸ÿÁÿ¯ÿ¶ÿ¸ÿ±ÿÂÿÄÿ¿ÿ¹ÿ¸ÿ¹ÿÄÿ¸ÿ¾ÿÃÿ¸ÿ·ÿÀÿ¾ÿ¼ÿÁÿ·ÿµÿ¿ÿÂÿÅÿ½ÿ³ÿ·ÿ·ÿ¼ÿÀÿ¼ÿÁÿÆÿ¸ÿ°ÿ«ÿ¸ÿ¿ÿÄÿºÿºÿµÿ¾ÿÅÿÔÿ¶ÿ®ÿ¹ÿ³ÿÀÿÅÿ´ÿ´ÿ·ÿ¼ÿ¸ÿºÿ½ÿÇÿÃÿµÿ®ÿ±ÿÇÿ¿ÿ¶ÿ±ÿ¸ÿ¿ÿ¸ÿ¼ÿ·ÿ²ÿÆÿÍÿÆÿÁÿ´ÿ¹ÿÃÿ¼ÿ·ÿÀÿºÿ¹ÿ¾ÿ¶ÿ´ÿ¯ÿ¿ÿ¶ÿ¼ÿÅÿ¼ÿ°ÿÆÿµÿÉÿ³ÿÿ³ÿ±ÿºÿ¾ÿ¯ÿ«ÿ´ÿºÿ¤ÿ½ÿºÿ¸ÿÉÿ¹ÿºÿ¸ÿ»ÿ½ÿ½ÿÇÿ·ÿ¶ÿÈÿ¿ÿÁÿºÿÆÿÊÿ¹ÿ¾ÿÄÿÀÿ¾ÿ¾ÿÇÿ¼ÿ¶ÿÈÿÌÿ³ÿ¼ÿ­ÿ»ÿ·ÿºÿ¹ÿÅÿ»ÿ®ÿ²ÿ±ÿ³ÿºÿ³ÿ³ÿÁÿÂÿ½ÿÁÿ¶ÿ¶ÿ¼ÿÄÿÆÿ¼ÿ·ÿ¸ÿºÿ¸ÿµÿ¿ÿÀÿ«ÿªÿ·ÿÀÿËÿÉÿ»ÿÂÿ¹ÿ½ÿ¬ÿ¶ÿºÿÈÿ¾ÿ­ÿ¾ÿÅÿÀÿÂÿÂÿ¯ÿ°ÿ±ÿ»ÿ­ÿ¿ÿÆÿÆÿÀÿ·ÿ¹ÿÃÿ¼ÿÀÿÊÿÊÿÉÿ¾ÿ·ÿÁÿÈÿ´ÿµÿ²ÿ·ÿ´ÿµÿ±ÿµÿ´ÿÂÿ³ÿ¿ÿÁÿ¿ÿ¹ÿ³ÿ¬ÿ¯ÿÁÿ»ÿÍÿ²ÿ±ÿÊÿÂÿÅÿÌÿÆÿÅÿ·ÿ¦ÿ·ÿÊÿÊÿÄÿÁÿÂÿ½ÿ»ÿÁÿÇÿÀÿÌÿ»ÿ¶ÿÍÿÊÿÄÿÂÿÂÿ»ÿ²ÿ¹ÿÆÿÏÿ·ÿ¾ÿ¼ÿÆÿ¸ÿÅÿÂÿ¡ÿªÿÀÿ¶ÿÆÿÁÿÂÿ¾ÿ¹ÿ¸ÿ±ÿ¹ÿÂÿ¿ÿ¸ÿ°ÿ»ÿ¸ÿÀÿºÿÃÿÂÿºÿ¶ÿ¾ÿ¸ÿ²ÿÁÿ¹ÿÐÿ¾ÿ±ÿ´ÿ»ÿÃÿÃÿÀÿ¸ÿ·ÿ¼ÿ»ÿÀÿÇÿÀÿºÿ¼ÿÅÿÊÿ¿ÿ¹ÿ½ÿÃÿÃÿµÿ¿ÿ»ÿ½ÿ·ÿ¹ÿ±ÿºÿÀÿ¶ÿÃÿÀÿ¼ÿÁÿ³ÿ·ÿ¿ÿ½ÿÇÿºÿ¯ÿ»ÿ¾ÿ½ÿ¾ÿÀÿ¿ÿ¼ÿµÿºÿ»ÿ³ÿ¿ÿ¹ÿ²ÿ½ÿÊÿÎÿ½ÿÁÿµÿµÿÂÿÌÿµÿÃÿÃÿÉÿÈÿÀÿÃÿºÿ¾ÿ»ÿ¯ÿ±ÿ»ÿ¿ÿ½ÿ¼ÿÀÿ½ÿ´ÿ°ÿ¶ÿ½ÿ³ÿ¹ÿÁÿ¼ÿ¶ÿ¾ÿÀÿ¶ÿÉÿÅÿ¼ÿ­ÿÅÿ®ÿÌÿ¼ÿ­ÿµÿ½ÿ¢ÿ®ÿ¼ÿ¼ÿ¯ÿµÿÃÿÄÿ¾ÿ»ÿ¶ÿ¶ÿ¼ÿ®ÿ¿ÿÒÿÉÿ´ÿ¬ÿ´ÿÇÿ½ÿ¬ÿÀÿµÿ¥ÿÁÿÎÿÃÿ»ÿ·ÿ¾ÿÇÿ¼ÿÁÿ¿ÿ¾ÿ¼ÿ·ÿ·ÿµÿ¹ÿ»ÿ½ÿ¶ÿ³ÿ½ÿºÿ¾ÿµÿ¯ÿÆÿ±ÿ·ÿÔÿ·ÿ³ÿËÿ·ÿ²ÿ¶ÿºÿ¯ÿ·ÿ½ÿµÿ¶ÿµÿ¸ÿ¿ÿ·ÿ·ÿ¹ÿ»ÿÅÿÄÿ´ÿ½ÿ»ÿÁÿÇÿÍÿ»ÿÄÿÁÿ¿ÿ¼ÿÈÿÃÿ²ÿ³ÿ¸ÿÃÿÏÿ¿ÿ²ÿµÿ¸ÿÃÿÄÿÍÿºÿ¸ÿ¹ÿ­ÿ´ÿÇÿ¸ÿÅÿÅÿ¾ÿÂÿ¿ÿ»ÿÃÿ²ÿ¶ÿ³ÿ¹ÿÂÿ¿ÿ½ÿºÿ´ÿµÿ·ÿ¼ÿ½ÿ³ÿµÿÃÿ¼ÿ»ÿ¸ÿÁÿ¾ÿ¾ÿ´ÿ³ÿÃÿÎÿÂÿ¯ÿ¯ÿ´ÿ­ÿ±ÿ¹ÿ²ÿµÿµÿ»ÿ¿ÿÆÿ²ÿ«ÿºÿÈÿµÿµÿ¶ÿ¸ÿ²ÿ·ÿ²ÿ°ÿ»ÿÁÿÃÿ·ÿµÿÃÿ¼ÿ»ÿ¼ÿ³ÿ®ÿ³ÿ¤ÿ°ÿµÿÉÿ¡ÿ±ÿ·ÿ´ÿÅÿ«ÿ½ÿÁÿ»ÿ¿ÿÂÿÁÿ¾ÿÃÿËÿÅÿ¹ÿ¬ÿ¼ÿÀÿ¶ÿ¶ÿÐÿÈÿÄÿ»ÿ»ÿ¾ÿÅÿ½ÿ¹ÿ³ÿ§ÿ²ÿÈÿÅÿ·ÿµÿ±ÿ¢ÿ¸ÿÊÿÂÿ·ÿ¯ÿ«ÿ½ÿÄÿ¬ÿ¤ÿ¾ÿÌÿÇÿÉÿÃÿ¸ÿ±ÿ´ÿÃÿÃÿÈÿ¶ÿËÿ¼ÿ±ÿ¹ÿ´ÿÉÿ»ÿ¼ÿ»ÿ´ÿ´ÿ¾ÿ¾ÿ·ÿµÿºÿÄÿÇÿ¾ÿ»ÿ´ÿÇÿ·ÿ¯ÿ¸ÿ¶ÿ³ÿ°ÿ¶ÿ½ÿÁÿ·ÿ¼ÿÉÿÊÿÀÿÀÿËÿÈÿ·ÿÀÿ½ÿÃÿºÿ¾ÿ±ÿºÿÆÿÎÿÂÿ·ÿÁÿÃÿ»ÿ»ÿ¼ÿÀÿËÿ¾ÿ´ÿ½ÿ¾ÿ·ÿ¼ÿÃÿÂÿÂÿÇÿºÿ¸ÿ»ÿËÿÐÿÃÿÃÿÉÿÁÿ·ÿÇÿÅÿ¼ÿÁÿÃÿÏÿ¹ÿ»ÿ¼ÿ²ÿ³ÿÂÿ»ÿÄÿËÿ½ÿ½ÿ¿ÿ¬ÿ¡ÿ²ÿ·ÿ¾ÿÇÿÉÿÆÿ¼ÿ¾ÿ·ÿ´ÿ·ÿ·ÿ¹ÿÀÿ½ÿ¶ÿ¼ÿ²ÿÊÿÈÿ¿ÿÆÿ­ÿ¸ÿ¥ÿ¢ÿ´ÿ±ÿ´ÿ½ÿ¾ÿÂÿÊÿÃÿ®ÿ®ÿ¿ÿ½ÿÅÿ¿ÿÈÿ¼ÿ»ÿ¹ÿ·ÿ³ÿ¶ÿ¼ÿºÿ´ÿ³ÿ½ÿ³ÿÆÿµÿ¯ÿÂÿ¸ÿ½ÿÉÿ¼ÿ®ÿ¦ÿ¨ÿ­ÿµÿÂÿÊÿÇÿÈÿ»ÿ¹ÿ¼ÿÀÿºÿ¼ÿÇÿÌÿÃÿ¾ÿÂÿ¾ÿµÿ¹ÿÆÿÅÿ¾ÿ·ÿ·ÿÇÿ¶ÿ¸ÿ­ÿ¶ÿ¾ÿÁÿ¿ÿÁÿÇÿ¸ÿ¯ÿÀÿÃÿ¬ÿÀÿÂÿ·ÿÄÿÁÿÇÿÁÿ½ÿ¶ÿ±ÿÀÿ¶ÿ´ÿ¹ÿÄÿ¨ÿ³ÿÈÿ¸ÿºÿ¾ÿ½ÿ¸ÿµÿ»ÿÃÿ¼ÿ¶ÿÀÿ»ÿ°ÿ¸ÿÉÿ¼ÿºÿÄÿ»ÿ´ÿ½ÿ¿ÿ»ÿÉÿÀÿµÿ¼ÿ¸ÿ®ÿÄÿºÿ¿ÿ¸ÿ»ÿ½ÿ¾ÿÅÿ¾ÿµÿ´ÿÆÿ»ÿ³ÿ³ÿ¼ÿ¶ÿºÿ¶ÿªÿ·ÿÉÿÅÿÉÿµÿºÿ¶ÿ¹ÿ½ÿ¹ÿ»ÿÄÿÈÿ»ÿ¶ÿÁÿ½ÿ²ÿ¸ÿÂÿ½ÿ¿ÿ¹ÿ¿ÿ»ÿÃÿ½ÿ´ÿ®ÿ§ÿ§ÿ©ÿ¹ÿ­ÿµÿ¼ÿÅÿ¼ÿ´ÿ»ÿÄÿÁÿ³ÿ¯ÿ¼ÿÅÿ®ÿÂÿ¶ÿÏÿ¸ÿ±ÿÈÿÍÿ½ÿ¶ÿ·ÿ­ÿ¥ÿ¯ÿ¾ÿÆÿÁÿ¸ÿ®ÿ°ÿÆÿÍÿÁÿÀÿÅÿ²ÿ¹ÿ·ÿÁÿ¼ÿÀÿ½ÿÅÿÆÿ½ÿµÿ´ÿ·ÿ¾ÿ¼ÿ½ÿ¶ÿ¿ÿ¶ÿ²ÿ´ÿ¶ÿ¹ÿ¹ÿ·ÿÀÿ¼ÿÒÿ»ÿ·ÿºÿÀÿÃÿÃÿÌÿÇÿµÿÂÿ¾ÿ¹ÿ¿ÿ¿ÿÏÿÃÿ¸ÿÁÿÅÿ¹ÿ²ÿ¿ÿ¿ÿ¯ÿ¾ÿ»ÿºÿ»ÿ·ÿ³ÿ¹ÿÁÿ¾ÿ³ÿ¶ÿ¸ÿ«ÿ°ÿºÿ½ÿ»ÿ»ÿ½ÿÅÿÆÿ»ÿÍÿÄÿÂÿ·ÿÄÿÉÿ½ÿºÿ¸ÿ³ÿ¸ÿÃÿµÿ¸ÿ·ÿ­ÿÆÿÇÿÄÿÄÿÀÿ¼ÿÄÿÅÿ»ÿ¸ÿ»ÿ¼ÿ¼ÿÁÿºÿ²ÿ¸ÿ¸ÿºÿ¸ÿËÿ¹ÿºÿËÿÄÿµÿ½ÿÆÿ´ÿ·ÿÂÿ¸ÿÆÿÁÿÊÿÍÿÇÿ¾ÿ·ÿ¸ÿ·ÿµÿÕÿÁÿÁÿ¿ÿÂÿÈÿÆÿ¿ÿºÿªÿ²ÿ½ÿ³ÿ¼ÿ¸ÿ¸ÿ¼ÿ¼ÿ½ÿµÿ´ÿÎÿ¶ÿ¹ÿ½ÿÆÿÆÿÅÿÃÿ¯ÿ¹ÿÈÿ¾ÿ³ÿ³ÿ¼ÿ¿ÿ¹ÿ¹ÿ¿ÿ°ÿ¾ÿ¾ÿ®ÿ½ÿ°ÿ¹ÿÂÿ¹ÿºÿÆÿ°ÿ¸ÿÆÿ¶ÿÃÿÆÿ¹ÿ³ÿ½ÿÂÿ¸ÿ¿ÿÍÿ¼ÿ¿ÿÁÿ·ÿµÿ¼ÿÁÿÒÿÏÿÈÿ¿ÿ¿ÿ¸ÿ·ÿ¿ÿÁÿ¼ÿ®ÿ¶ÿ¶ÿ¾ÿ·ÿ²ÿ°ÿ®ÿ¶ÿ½ÿ¯ÿ´ÿ¾ÿËÿ¾ÿ´ÿ¼ÿ¿ÿ¶ÿÃÿÃÿ¿ÿÀÿ¹ÿºÿ¶ÿ°ÿ¾ÿÄÿÇÿÉÿÆÿÁÿ¼ÿ®ÿ©ÿ´ÿ¹ÿÁÿ¶ÿÂÿ¸ÿ»ÿÁÿ»ÿµÿÀÿÎÿ»ÿÅÿ¸ÿ»ÿ¸ÿ´ÿ¹ÿÃÿÄÿÔÿºÿºÿ¿ÿÇÿÈÿÉÿºÿ¸ÿ¼ÿÇÿ½ÿ½ÿ·ÿÃÿÃÿÌÿÈÿ¼ÿºÿµÿ°ÿÆÿÃÿ½ÿµÿÃÿÉÿºÿµÿÅÿ¯ÿµÿ¸ÿ¹ÿÆÿÃÿ¸ÿ¼ÿ³ÿÃÿËÿ¸ÿÂÿÉÿ¿ÿ¸ÿ¿ÿºÿ·ÿ¹ÿÆÿ¸ÿ·ÿ¼ÿºÿ¸ÿ»ÿÂÿ»ÿÉÿ´ÿµÿÀÿËÿÇÿ»ÿ¼ÿ½ÿ°ÿÃÿ¿ÿ¸ÿ¯ÿµÿµÿ©ÿ¯ÿ®ÿÑÿÂÿ´ÿºÿºÿ»ÿÀÿ»ÿ®ÿÀÿ¼ÿºÿ¿ÿÄÿÃÿ¹ÿ¼ÿËÿÃÿ¹ÿÁÿÁÿ¹ÿÀÿÆÿÊÿÄÿºÿÉÿÆÿ¸ÿÅÿÆÿ¶ÿ¸ÿ»ÿºÿÀÿÁÿÃÿÄÿ½ÿ¿ÿÃÿºÿ¹ÿ·ÿµÿÅÿ½ÿ±ÿÌÿÕÿÃÿÀÿºÿ»ÿÀÿºÿ´ÿÇÿ·ÿÊÿ»ÿ¯ÿ·ÿ¾ÿ¼ÿ»ÿ¶ÿ´ÿÔÿ´ÿÇÿ»ÿÊÿÓÿÇÿ¸ÿ³ÿ·ÿÃÿ½ÿÃÿÅÿ¿ÿÄÿÁÿ³ÿ¶ÿÉÿÌÿ³ÿ´ÿ»ÿ¸ÿ·ÿ°ÿµÿÁÿÀÿ´ÿµÿ¾ÿ¾ÿÃÿ¿ÿ·ÿÅÿÀÿ¸ÿÀÿÌÿÊÿÂÿÉÿ¼ÿÂÿÃÿ´ÿ·ÿ¹ÿ¼ÿ»ÿ»ÿ¿ÿÃÿÆÿ·ÿ¿ÿ¼ÿÆÿ¿ÿ¾ÿ¿ÿ¹ÿ·ÿ²ÿÄÿÖÿ½ÿÅÿÇÿ¾ÿ¹ÿ¼ÿ¾ÿÀÿÃÿÅÿÌÿ½ÿ¸ÿÈÿÄÿ½ÿºÿÀÿÌÿËÿ¹ÿ±ÿ¼ÿ»ÿ±ÿ¿ÿÉÿËÿ¾ÿµÿºÿÁÿ¾ÿ´ÿ±ÿºÿºÿ¾ÿÉÿÀÿÂÿ¾ÿÀÿÃÿÈÿËÿ³ÿÃÿ¼ÿÂÿ·ÿ¼ÿ«ÿ¬ÿ½ÿ¾ÿ»ÿÂÿ·ÿ®ÿ»ÿ¾ÿ¼ÿ´ÿ¿ÿ¸ÿ¸ÿ½ÿ¹ÿ³ÿ³ÿ»ÿÑÿÆÿ°ÿ½ÿ¸ÿ²ÿ¯ÿµÿ¸ÿÁÿÄÿ¾ÿÅÿ¸ÿÂÿÇÿ³ÿµÿ¿ÿÂÿÇÿÄÿ½ÿÃÿÇÿ¸ÿ³ÿËÿÂÿµÿ·ÿ¸ÿ·ÿ·ÿ¾ÿÂÿÆÿÄÿ¶ÿ°ÿ¼ÿÙÿÍÿ¹ÿ»ÿ½ÿ¹ÿ½ÿÁÿÅÿÅÿ½ÿÀÿÅÿ»ÿ¾ÿ´ÿ±ÿÄÿ®ÿªÿ¬ÿÆÿËÿ¸ÿ·ÿ»ÿ¶ÿÎÿ¾ÿÇÿ¶ÿÂÿ¾ÿÂÿÄÿ½ÿºÿÁÿÂÿ»ÿÀÿÇÿÅÿÄÿ»ÿ¶ÿ·ÿÍÿ»ÿ´ÿ¾ÿ¿ÿ·ÿ»ÿ¾ÿ·ÿÄÿ¸ÿ»ÿµÿ·ÿ¹ÿ´ÿ¸ÿ¼ÿÂÿ¾ÿ±ÿ­ÿ¶ÿ¿ÿÄÿÀÿ³ÿ¯ÿ³ÿÔÿÐÿ°ÿ³ÿºÿ¿ÿ¼ÿ´ÿ¾ÿÈÿ¹ÿÅÿÄÿ¯ÿÆÿ½ÿ¶ÿ¯ÿÂÿÏÿÃÿºÿ¿ÿÃÿÂÿ¾ÿ¿ÿÂÿ»ÿ»ÿ³ÿ¸ÿÂÿ¼ÿ´ÿ¶ÿºÿ¸ÿ·ÿÀÿÃÿ´ÿ±ÿ¬ÿÁÿ¿ÿ²ÿ¶ÿ¸ÿÂÿÍÿºÿ½ÿÅÿÄÿ¼ÿ¶ÿÍÿÎÿ´ÿ¹ÿÆÿÅÿÈÿµÿÿ´ÿ¸ÿ´ÿ»ÿÀÿÄÿÆÿÀÿ¼ÿ»ÿ«ÿ¾ÿÁÿÇÿ¸ÿ¹ÿ»ÿ¶ÿÅÿ¿ÿÁÿÃÿÀÿ¸ÿ¨ÿ¯ÿºÿÀÿ´ÿÄÿºÿÑÿ´ÿÀÿÄÿÂÿ½ÿ¼ÿ½ÿ½ÿÂÿÁÿ¸ÿÄÿÄÿºÿ¬ÿÈÿÂÿ¶ÿÆÿºÿ¾ÿ¾ÿËÿÇÿ¹ÿ¹ÿºÿ¼ÿÌÿÈÿ´ÿÁÿ¾ÿÈÿ¼ÿ¹ÿ¾ÿÉÿ¹ÿÂÿ¾ÿ½ÿÄÿÈÿÆÿÁÿºÿ¶ÿºÿ¿ÿÇÿÍÿ¿ÿ¾ÿ»ÿºÿÆÿÍÿÆÿµÿ¼ÿ²ÿ½ÿÉÿ»ÿ¸ÿ½ÿ¶ÿ¹ÿ¾ÿ¸ÿ§ÿ¸ÿ½ÿ»ÿ²ÿ·ÿ®ÿµÿ½ÿ¸ÿ¸ÿ¶ÿºÿ¿ÿ¹ÿ¼ÿºÿ±ÿÁÿÈÿ¬ÿÉÿ¬ÿ¾ÿÔÿÃÿÄÿºÿ³ÿÀÿÀÿµÿ¹ÿÂÿ¿ÿ¹ÿ¶ÿ¼ÿ²ÿ¯ÿ¿ÿ¼ÿÁÿ·ÿ¶ÿ¹ÿ¼ÿ¹ÿ·ÿÃÿÀÿ²ÿ°ÿ·ÿ¼ÿ¸ÿ²ÿºÿÂÿÇÿ»ÿºÿ·ÿÚÿ­ÿÄÿ¾ÿÀÿÌÿ¹ÿÁÿ¶ÿ¯ÿ¾ÿÂÿ¸ÿºÿÄÿÁÿ»ÿ¸ÿ±ÿµÿ·ÿ¨ÿ£ÿÀÿ±ÿ¸ÿ°ÿªÿ¬ÿ¶ÿ³ÿ´ÿºÿ¾ÿ¼ÿ¿ÿÁÿºÿ´ÿ¶ÿ¸ÿÆÿ·ÿ ÿ°ÿ½ÿÊÿ¶ÿÅÿ»ÿÈÿ¹ÿ¸ÿ¾ÿÁÿºÿªÿ¬ÿ¼ÿ¼ÿ¸ÿÄÿÇÿÄÿ¾ÿÅÿÅÿ¾ÿ»ÿ»ÿ²ÿ´ÿ½ÿÉÿÄÿÑÿºÿµÿ¯ÿ°ÿ³ÿ¹ÿ½ÿ¾ÿÁÿ¾ÿÀÿÂÿ»ÿÂÿÎÿ¿ÿ¹ÿÄÿÌÿ¯ÿÅÿ¿ÿ½ÿ½ÿÀÿÂÿ¾ÿºÿ½ÿ¿ÿ¼ÿÂÿÂÿ»ÿ¸ÿ³ÿ¸ÿ¹ÿÉÿ¿ÿÁÿ¹ÿ¬ÿµÿ¾ÿ³ÿÂÿ¼ÿ¾ÿ»ÿÃÿ³ÿ³ÿ¼ÿ¾ÿºÿ¶ÿ¼ÿÅÿÈÿÃÿ¾ÿÃÿÓÿÅÿ®ÿÊÿ¾ÿÃÿ¾ÿ¯ÿ¾ÿ¯ÿ³ÿ»ÿËÿ¿ÿ·ÿÆÿÂÿÁÿ¼ÿ¸ÿ¹ÿ¼ÿºÿ»ÿÀÿ½ÿ¶ÿµÿ¿ÿ²ÿ¾ÿÈÿ½ÿµÿ¶ÿÊÿÈÿ±ÿ«ÿ·ÿ¸ÿ¶ÿÅÿÍÿºÿ®ÿªÿ¯ÿ³ÿÁÿÅÿ¾ÿ¾ÿ½ÿÀÿÁÿ½ÿ¸ÿµÿµÿ¯ÿ®ÿ¯ÿ´ÿÄÿ²ÿµÿ¾ÿ¾ÿÄÿ¸ÿÅÿ¼ÿ½ÿ¿ÿÃÿÓÿÀÿ¸ÿ·ÿ«ÿ­ÿ¼ÿ¼ÿ­ÿ´ÿ¾ÿºÿ¹ÿ»ÿ´ÿ»ÿ¼ÿ¸ÿÆÿ½ÿ¿ÿÉÿÇÿÅÿ¹ÿÀÿ½ÿºÿºÿ¿ÿ²ÿ·ÿ»ÿ¶ÿ±ÿ½ÿÂÿ»ÿ½ÿ¹ÿ³ÿ¯ÿ±ÿºÿÇÿ´ÿ·ÿ´ÿ¿ÿ½ÿÅÿÊÿÇÿ©ÿÀÿ§ÿ¯ÿ³ÿ¹ÿÄÿµÿÿ¶ÿ¸ÿÇÿºÿ¹ÿÅÿÀÿ²ÿ²ÿ»ÿ·ÿ¹ÿ¿ÿ·ÿ²ÿ·ÿ´ÿºÿ¿ÿÈÿ±ÿ¿ÿ°ÿ»ÿ±ÿ±ÿ¸ÿÁÿÈÿÄÿ¶ÿÌÿÄÿÅÿÀÿÄÿ¾ÿ´ÿ½ÿÃÿÁÿ¹ÿ¹ÿÀÿ¸ÿµÿÁÿ¿ÿ·ÿ±ÿ«ÿ³ÿ¬ÿ·ÿ¸ÿ¹ÿÉÿÆÿÈÿ®ÿ¾ÿ³ÿÁÿ½ÿ­ÿµÿÎÿ­ÿ ÿ¨ÿ¯ÿÂÿÃÿ»ÿ¼ÿ¹ÿ»ÿ¹ÿ³ÿ¶ÿ½ÿ»ÿ´ÿ¼ÿÊÿÈÿÄÿ¾ÿ¾ÿ·ÿ³ÿ¿ÿ¿ÿ¿ÿ¹ÿ®ÿÀÿÄÿ½ÿ¾ÿºÿ½ÿ·ÿºÿ¹ÿ¶ÿÁÿÇÿ»ÿ·ÿ¹ÿ¸ÿ³ÿ¸ÿÀÿ»ÿ¶ÿºÿ»ÿ³ÿ¶ÿÁÿ¾ÿ½ÿ³ÿ©ÿ·ÿÇÿÈÿÄÿËÿÅÿºÿ¼ÿ­ÿÀÿ´ÿ©ÿ·ÿ¼ÿ°ÿ½ÿ¼ÿ¾ÿ¨ÿ£ÿ¹ÿÊÿÆÿÃÿ´ÿ¯ÿ¥ÿ¯ÿÀÿ°ÿ¨ÿ¸ÿ¶ÿ±ÿ»ÿÃÿÆÿÅÿÃÿ²ÿ¶ÿÁÿ¿ÿ§ÿµÿ¶ÿÄÿºÿËÿºÿ¸ÿµÿÈÿ¶ÿÀÿÂÿ¿ÿ»ÿ¶ÿ´ÿ³ÿ°ÿ¾ÿ»ÿ°ÿ¸ÿµÿ¹ÿºÿºÿ¾ÿ¾ÿ¸ÿ¬ÿ«ÿ²ÿºÿ¿ÿµÿ·ÿ¹ÿ®ÿ¯ÿ¾ÿ´ÿ±ÿºÿ»ÿÌÿÄÿÄÿ®ÿ«ÿ­ÿ¨ÿ¤ÿºÿ¬ÿÿ¸ÿ»ÿÆÿ¹ÿ½ÿºÿ±ÿ´ÿ³ÿ²ÿÁÿÂÿ¿ÿµÿ®ÿºÿµÿ½ÿÃÿÇÿÁÿ»ÿÂÿ¾ÿ´ÿ¬ÿÀÿ¼ÿ´ÿ¼ÿ²ÿ¡ÿ¢ÿ¿ÿ¿ÿ²ÿ¯ÿ½ÿ­ÿÿ¢ÿÃÿÆÿ±ÿÀÿ°ÿ¹ÿºÿÅÿÇÿ»ÿÀÿ­ÿ®ÿºÿ¹ÿ¶ÿ´ÿµÿÇÿÒÿ¼ÿ±ÿ¸ÿ½ÿºÿ¶ÿ¶ÿ¨ÿ©ÿµÿ¶ÿÄÿÊÿÉÿ¼ÿ¸ÿÀÿ¸ÿ·ÿÃÿ»ÿ½ÿÁÿÅÿ¸ÿ¿ÿ·ÿÂÿ¿ÿ¿ÿËÿ¿ÿ·ÿÄÿ§ÿ«ÿ·ÿ¹ÿÃÿÉÿ¾ÿµÿ¿ÿÀÿ³ÿ·ÿ±ÿÁÿÀÿ»ÿ»ÿ¿ÿºÿ´ÿ¿ÿÁÿ¸ÿ·ÿµÿµÿ¹ÿ´ÿ·ÿÅÿ½ÿ®ÿ½ÿ¾ÿ´ÿ³ÿ´ÿ·ÿ¸ÿ¿ÿÁÿ°ÿºÿÀÿÅÿ¼ÿµÿ¶ÿ»ÿÂÿ¿ÿµÿºÿÈÿÄÿ»ÿÇÿ¹ÿÅÿÈÿÀÿ°ÿ°ÿ»ÿÄÿ»ÿÁÿÄÿÀÿ·ÿ²ÿ½ÿ¸ÿ²ÿÁÿÃÿ¹ÿ³ÿ°ÿ³ÿ²ÿ³ÿ»ÿ¾ÿ´ÿ·ÿ½ÿÃÿºÿ®ÿ¾ÿÅÿµÿÈÿ¸ÿ·ÿ¹ÿÍÿ®ÿ»ÿÉÿÄÿ±ÿÌÿÃÿ±ÿÎÿÆÿ­ÿ´ÿÃÿÆÿÌÿ¾ÿ²ÿ¬ÿ´ÿ·ÿ³ÿ¼ÿÀÿ·ÿ®ÿµÿÃÿÁÿ¹ÿ»ÿÄÿÄÿ¹ÿ©ÿ±ÿ¯ÿªÿ·ÿÄÿ¬ÿ²ÿ¾ÿ¿ÿÎÿ¹ÿ©ÿµÿ³ÿµÿÂÿÈÿ¦ÿ¼ÿ©ÿ¼ÿ©ÿ³ÿ¿ÿ¶ÿ®ÿªÿ·ÿ»ÿ²ÿ³ÿÅÿ¼ÿÁÿ½ÿ±ÿÂÿÅÿ¸ÿ¶ÿ²ÿ®ÿ®ÿµÿ¾ÿ½ÿ½ÿ¼ÿ¶ÿ¶ÿ¾ÿ¶ÿ¼ÿ²ÿ»ÿÊÿÎÿ·ÿÿÁÿ¼ÿÂÿ»ÿ¶ÿ³ÿºÿ¾ÿ®ÿ¹ÿ¹ÿËÿ¯ÿ³ÿ¼ÿ²ÿÇÿ¹ÿ¼ÿ»ÿÄÿ³ÿ¾ÿ´ÿ¬ÿ¯ÿ·ÿÁÿ¼ÿµÿ³ÿ¸ÿÁÿ²ÿ©ÿ·ÿÀÿºÿ°ÿ³ÿ²ÿ·ÿÈÿÄÿÄÿ®ÿ´ÿ¿ÿÌÿÂÿÂÿµÿ®ÿ¼ÿ²ÿºÿÇÿ¸ÿ±ÿ¼ÿ¾ÿ±ÿ½ÿ¾ÿµÿ¹ÿÅÿÃÿÌÿ·ÿºÿÀÿµÿ»ÿÀÿ¸ÿ»ÿ¼ÿ½ÿ¶ÿÁÿ¼ÿ·ÿÁÿÅÿÆÿ¼ÿ®ÿ°ÿ²ÿ·ÿÆÿÂÿ­ÿ®ÿµÿ·ÿ²ÿ±ÿµÿ»ÿ±ÿÀÿ·ÿ´ÿ¼ÿÄÿ·ÿ²ÿ»ÿ¶ÿ¸ÿ»ÿ¯ÿ¼ÿÁÿ·ÿ±ÿ¼ÿÂÿ¾ÿÀÿ»ÿ»ÿµÿÄÿ»ÿ´ÿ¯ÿÁÿÀÿ»ÿ»ÿ±ÿ´ÿÅÿÅÿ¼ÿ¹ÿ¬ÿ­ÿºÿÀÿÁÿºÿÈÿ¶ÿ·ÿÃÿÀÿÂÿÃÿÉÿÅÿÄÿÌÿÍÿ¹ÿ¶ÿ³ÿÊÿ¦ÿ¸ÿÿ»ÿ¹ÿ¼ÿ²ÿ¾ÿ´ÿ·ÿ«ÿ±ÿ²ÿªÿ¬ÿ»ÿÅÿÂÿ¬ÿªÿ¹ÿ½ÿ¹ÿ¼ÿ¾ÿ³ÿ´ÿ»ÿÉÿ¼ÿÃÿÅÿµÿ»ÿÀÿÆÿ¸ÿ¶ÿÆÿÎÿÁÿ·ÿ¬ÿÊÿÁÿ·ÿ°ÿ³ÿ¾ÿ¸ÿ»ÿ´ÿ¹ÿ¹ÿµÿ²ÿÁÿÄÿ·ÿ¼ÿ³ÿ¼ÿºÿ¹ÿÂÿ»ÿµÿ¹ÿ¸ÿ³ÿ³ÿ¼ÿ½ÿ®ÿ­ÿ»ÿÅÿÃÿÈÿ¹ÿ¼ÿ½ÿ¼ÿ¿ÿ¹ÿ®ÿ¹ÿ¿ÿ¸ÿÇÿÅÿÂÿ³ÿ¿ÿ»ÿ±ÿ¿ÿÀÿ¯ÿ¶ÿ·ÿ²ÿ±ÿªÿ«ÿ±ÿ¯ÿµÿÄÿÈÿ¿ÿ»ÿÁÿÀÿºÿ¾ÿºÿÅÿÈÿ¼ÿ«ÿ¸ÿ±ÿÊÿ®ÿÆÿ¿ÿºÿÑÿÃÿÆÿ¿ÿÀÿÁÿµÿÈÿ¼ÿ¿ÿÅÿÍÿÄÿÃÿÆÿÃÿ´ÿ±ÿ½ÿ¿ÿÁÿÃÿ¿ÿ¾ÿ¾ÿ»ÿ¾ÿÄÿ¾ÿÃÿ¼ÿÂÿºÿ¼ÿ¶ÿ¼ÿÁÿÄÿ·ÿµÿÆÿÅÿ¬ÿ¶ÿ·ÿ½ÿ±ÿ¼ÿ¼ÿ§ÿ²ÿºÿÂÿÇÿ¹ÿÅÿÇÿ¶ÿ´ÿ¾ÿÅÿ½ÿºÿ¹ÿ°ÿÁÿµÿ´ÿÀÿÄÿÆÿÃÿÂÿÀÿÆÿ¼ÿ³ÿ±ÿÄÿµÿ§ÿ­ÿÁÿ¾ÿ¸ÿ»ÿ²ÿÀÿÇÿ½ÿÇÿÅÿÄÿ»ÿ½ÿÂÿºÿ¹ÿ¿ÿÁÿÄÿ¼ÿ¼ÿÊÿÂÿ¾ÿ¶ÿ¸ÿ°ÿÁÿÊÿ·ÿÇÿ½ÿ¶ÿÉÿ­ÿÀÿÄÿµÿÄÿºÿ¹ÿÀÿ½ÿ¹ÿ²ÿ´ÿ¼ÿ»ÿ¹ÿ½ÿ»ÿºÿºÿ³ÿ»ÿÉÿÁÿ·ÿÂÿ¾ÿ¯ÿÄÿ¿ÿÌÿ¶ÿ­ÿ¾ÿ·ÿ¹ÿÃÿµÿÀÿ¼ÿ¸ÿ¨ÿ²ÿÀÿ¿ÿ¸ÿ·ÿ¾ÿ¸ÿ´ÿ´ÿ¸ÿÃÿ¸ÿ±ÿ½ÿÃÿ·ÿÉÿÀÿ­ÿºÿ¶ÿ·ÿ´ÿ²ÿ«ÿ¾ÿ¾ÿ³ÿ¼ÿ´ÿ°ÿµÿÇÿµÿ¬ÿ»ÿÃÿ½ÿµÿ¹ÿ¾ÿÂÿ¾ÿ³ÿÃÿ»ÿ¼ÿÁÿÀÿ¹ÿµÿ¿ÿ½ÿ¸ÿµÿ²ÿ¾ÿÇÿ¿ÿÀÿÅÿÉÿ¾ÿ½ÿ¸ÿ¹ÿ¹ÿ¸ÿ¶ÿ²ÿ¶ÿ¶ÿ¶ÿ¿ÿ¶ÿ²ÿ½ÿÇÿÄÿ¼ÿÈÿ½ÿÈÿ»ÿÀÿ»ÿ±ÿ¬ÿ»ÿÔÿÁÿºÿÀÿ»ÿ­ÿªÿ³ÿÀÿÀÿ¼ÿ»ÿ®ÿ·ÿ»ÿÂÿºÿ¸ÿ½ÿ½ÿ¾ÿ³ÿÁÿ²ÿÃÿÁÿ½ÿ»ÿ½ÿ·ÿ±ÿ¿ÿ¾ÿÁÿÇÿ½ÿºÿ½ÿ½ÿÂÿ¼ÿµÿ½ÿÂÿÄÿÈÿ¸ÿÊÿ¿ÿºÿ¼ÿÄÿÂÿÆÿÅÿÀÿ»ÿºÿ­ÿµÿÄÿÁÿÁÿ»ÿ²ÿµÿ±ÿ¸ÿµÿ¸ÿ¿ÿÉÿÅÿ½ÿ½ÿ½ÿ»ÿ½ÿªÿ¨ÿ·ÿºÿ¶ÿ¼ÿÃÿ½ÿ²ÿ¯ÿ´ÿµÿ¯ÿ·ÿ³ÿ¨ÿ¨ÿªÿµÿµÿÃÿ·ÿÆÿËÿ½ÿ¶ÿ¹ÿ¾ÿ¶ÿµÿ¾ÿÈÿÀÿ¼ÿºÿ¶ÿºÿ®ÿ´ÿ­ÿ§ÿ¨ÿ¨ÿ¹ÿÂÿ©ÿ·ÿ´ÿÂÿ¼ÿÄÿ½ÿ·ÿ¼ÿ½ÿ¹ÿ¼ÿÄÿÀÿ¹ÿÃÿ¼ÿ²ÿÊÿ°ÿ»ÿµÿÃÿ·ÿÀÿÃÿ¿ÿ¼ÿÂÿ½ÿ»ÿµÿ­ÿ·ÿÅÿ¾ÿ¶ÿ¾ÿÄÿµÿ­ÿ®ÿµÿ¶ÿ«ÿ¶ÿ»ÿªÿÁÿ¬ÿ¼ÿ¿ÿÂÿÃÿÃÿºÿ¯ÿ»ÿÂÿ¸ÿÉÿ¼ÿ¿ÿ¼ÿ¹ÿÈÿ·ÿÑÿµÿ³ÿ´ÿ¶ÿ±ÿ·ÿÃÿ¿ÿ¶ÿ¶ÿÀÿÍÿÆÿ±ÿ¸ÿ¦ÿÁÿÒÿÃÿ°ÿÂÿ´ÿÄÿ¹ÿ²ÿ´ÿ¹ÿÇÿÃÿ¶ÿ¼ÿÆÿÂÿ»ÿ¿ÿÎÿËÿÏÿÃÿ®ÿÀÿÅÿÍÿÎÿÉÿÏÿÅÿ¹ÿÂÿÌÿÍÿÈÿ¯ÿ®ÿ½ÿ¬ÿ«ÿÉÿ¸ÿÏÿÁÿÇÿÆÿÈÿÆÿÑÿÈÿ¼ÿºÿ½ÿ½ÿ¹ÿÄÿËÿÁÿ¸ÿÈÿÖÿ¿ÿ¶ÿ½ÿÂÿºÿ¶ÿ³ÿ¼ÿÅÿ»ÿ³ÿ·ÿ¯ÿ±ÿ¯ÿ¼ÿ¶ÿÂÿ¼ÿÀÿºÿ¼ÿ¼ÿµÿÂÿÉÿÇÿÃÿ½ÿ¼ÿ¼ÿÁÿÌÿÐÿ¼ÿºÿ¹ÿ±ÿ¨ÿ­ÿÃÿÈÿÂÿÇÿÉÿÇÿÀÿ°ÿ±ÿ¿ÿ½ÿ´ÿÀÿ¾ÿÉÿÂÿ¶ÿµÿ²ÿ»ÿºÿµÿµÿ½ÿÉÿÀÿ¸ÿ¸ÿ¼ÿ¯ÿ¿ÿ­ÿµÿ·ÿ¿ÿ»ÿ¸ÿ²ÿºÿÆÿÃÿ¹ÿ­ÿÃÿ»ÿ²ÿ¼ÿ»ÿ¹ÿÈÿÂÿÉÿÃÿ½ÿÂÿÂÿÄÿËÿÁÿÃÿÂÿ¾ÿ·ÿ³ÿ´ÿµÿ¥ÿ±ÿ¾ÿ¸ÿµÿ»ÿ½ÿ¹ÿµÿ¿ÿ¼ÿ¯ÿËÿºÿ¬ÿÃÿ¾ÿÄÿÁÿÅÿÉÿÂÿ·ÿ²ÿ³ÿ½ÿ²ÿ¬ÿºÿ¼ÿ·ÿÀÿ´ÿ¹ÿÅÿÃÿÂÿÂÿ¹ÿ·ÿºÿ¼ÿ°ÿÁÿÎÿ»ÿ¶ÿºÿ¿ÿÁÿ½ÿ¼ÿ¸ÿ¯ÿÄÿ¸ÿªÿºÿ·ÿ¶ÿ·ÿÆÿ»ÿ½ÿ¾ÿ½ÿºÿµÿ½ÿ»ÿÃÿ»ÿ¹ÿ·ÿ®ÿ¼ÿ¾ÿ¸ÿ³ÿ·ÿ¹ÿ¯ÿ«ÿÂÿÌÿÃÿÃÿºÿ½ÿ½ÿ¿ÿÅÿ·ÿ°ÿ¹ÿºÿ­ÿ®ÿÆÿ¹ÿÃÿ¶ÿÀÿ·ÿ·ÿ¹ÿ¸ÿ¶ÿ¶ÿ³ÿ¯ÿ¿ÿÊÿÌÿÀÿÂÿÅÿÂÿÂÿÊÿÊÿÁÿ½ÿ¾ÿºÿ¼ÿÊÿµÿ×ÿÎÿ¿ÿ¿ÿÂÿÈÿÈÿÅÿÇÿ¾ÿ»ÿºÿÄÿÏÿ»ÿ¸ÿ¶ÿÆÿÎÿÄÿ¾ÿÁÿºÿÁÿÀÿÏÿÉÿËÿÁÿ¿ÿÉÿÍÿÈÿÆÿÃÿ¼ÿÁÿ¶ÿ¿ÿ¸ÿ¼ÿ´ÿ¸ÿ»ÿµÿ®ÿ³ÿ¾ÿ¼ÿÊÿ²ÿ¿ÿ¸ÿ·ÿ¸ÿÁÿÄÿ»ÿ·ÿ¿ÿ¿ÿ½ÿ½ÿÈÿÁÿ¸ÿ»ÿ½ÿÀÿ¹ÿ±ÿ·ÿÃÿ´ÿÄÿÄÿ»ÿÇÿÅÿÃÿÁÿÁÿ¾ÿ¼ÿÊÿÆÿÁÿÅÿ¿ÿÄÿÈÿ¿ÿ¿ÿÆÿÅÿÁÿÈÿËÿ¼ÿ¶ÿ´ÿ³ÿºÿÄÿÄÿÁÿ¼ÿµÿÂÿ¦ÿ·ÿÉÿÊÿÊÿ·ÿ¶ÿ¾ÿ¾ÿÀÿÆÿºÿ¯ÿ¹ÿ³ÿ³ÿ¹ÿ¸ÿ¶ÿ·ÿ¹ÿ½ÿ¹ÿÎÿºÿ¸ÿÈÿÄÿ»ÿ¾ÿ¾ÿ²ÿ¾ÿºÿÁÿÇÿ½ÿÈÿÂÿÂÿËÿÊÿÁÿÂÿÆÿÈÿµÿºÿ¹ÿÃÿÂÿ¼ÿÀÿÁÿÁÿ¹ÿËÿ¶ÿ¾ÿºÿ¹ÿÀÿ¿ÿºÿÇÿÇÿÇÿ±ÿ¯ÿ¸ÿÅÿÁÿÄÿÊÿÅÿÌÿÅÿ¼ÿ¼ÿ½ÿÃÿÀÿ·ÿµÿ¹ÿ´ÿ·ÿÆÿÇÿ»ÿ®ÿ·ÿÂÿ·ÿ¨ÿ²ÿÀÿ½ÿ³ÿ´ÿºÿ¾ÿ¿ÿ¼ÿ·ÿ¹ÿÂÿºÿÎÿ¾ÿÁÿÀÿ½ÿ²ÿ¬ÿ·ÿÁÿÅÿÀÿÂÿ¶ÿ²ÿ·ÿ»ÿºÿ¶ÿ´ÿ¼ÿ¯ÿ´ÿµÿÂÿ½ÿµÿÀÿ¿ÿ±ÿÉÿÃÿÄÿµÿ·ÿ¾ÿ¹ÿµÿÈÿÀÿÀÿÌÿºÿºÿ¼ÿ½ÿÁÿÂÿÍÿ¼ÿ»ÿÁÿ½ÿ¶ÿ¶ÿ¶ÿ³ÿÁÿ¹ÿ¹ÿ½ÿÄÿ¶ÿ­ÿµÿ¸ÿ¸ÿ´ÿ±ÿËÿ¿ÿÈÿÑÿÆÿ¼ÿÅÿÍÿÄÿ¸ÿÁÿÁÿÂÿÎÿÄÿÆÿËÿÕÿ±ÿÍÿÆÿÃÿÑÿÈÿÁÿÏÿÙÿËÿ¯ÿ¹ÿÁÿ·ÿ²ÿ¼ÿÅÿ¼ÿµÿÂÿµÿµÿ·ÿ±ÿ¶ÿ¾ÿ½ÿÁÿÉÿÀÿ·ÿ¾ÿÂÿ½ÿ¶ÿµÿ½ÿÈÿ½ÿÀÿÒÿÍÿÀÿÁÿ½ÿ°ÿ²ÿ°ÿÖÿ»ÿ½ÿÀÿ±ÿ·ÿÆÿ¿ÿÂÿÄÿ¹ÿ¿ÿÀÿÁÿ¿ÿ¼ÿ¶ÿ©ÿ³ÿ±ÿÈÿÅÿÃÿ»ÿ¿ÿ¾ÿ·ÿºÿ´ÿÀÿ¶ÿÄÿÅÿÇÿÆÿ½ÿ¼ÿÊÿ¼ÿ½ÿÍÿÄÿÅÿ¿ÿ·ÿ´ÿºÿ»ÿ®ÿÇÿºÿ¸ÿ¼ÿ½ÿÃÿÈÿÁÿ¶ÿ¿ÿÌÿÆÿ³ÿÃÿ¹ÿ´ÿ·ÿºÿ»ÿ¶ÿ»ÿºÿÐÿÁÿµÿÀÿÁÿµÿ¸ÿÃÿºÿÅÿ¹ÿÎÿ¶ÿ¯ÿ»ÿ·ÿ¨ÿ°ÿÊÿÃÿ°ÿÊÿ¿ÿ¹ÿ¼ÿÉÿÀÿ´ÿ½ÿÄÿÅÿÁÿ¶ÿÃÿ½ÿÀÿÆÿÃÿÈÿÓÿÁÿ´ÿ·ÿÅÿ¹ÿºÿ§ÿºÿÃÿºÿµÿ±ÿÀÿÆÿ¹ÿ·ÿ²ÿ¿ÿ¾ÿµÿ¹ÿÂÿÀÿÃÿÆÿÃÿ¸ÿÇÿ¹ÿÃÿÀÿ¶ÿ½ÿÀÿ¸ÿÇÿÆÿ¶ÿÀÿ½ÿ²ÿºÿ½ÿÁÿÄÿ¹ÿ»ÿºÿÃÿÃÿ½ÿ¶ÿ¼ÿºÿ±ÿ¸ÿÃÿ¼ÿ¾ÿÆÿËÿÂÿÅÿÄÿÇÿÀÿ»ÿËÿÔÿ¿ÿ¼ÿ¼ÿ»ÿ»ÿ®ÿÁÿÏÿÑÿÇÿÄÿÅÿ¹ÿ²ÿ¿ÿ¾ÿ·ÿÃÿ¿ÿ·ÿ¿ÿ»ÿ¼ÿÇÿÈÿÉÿ»ÿÅÿÀÿ¿ÿÉÿ¼ÿÊÿÅÿ¶ÿ¹ÿÀÿ¼ÿ»ÿ´ÿ²ÿ·ÿ·ÿ¿ÿÃÿÁÿ¾ÿ¸ÿºÿÁÿºÿ²ÿÃÿ¹ÿ²ÿºÿ»ÿÆÿ³ÿ³ÿ¿ÿ¼ÿ¶ÿ½ÿºÿ¸ÿ¸ÿÄÿ¯ÿ°ÿ·ÿÂÿÆÿÃÿ¼ÿÁÿÏÿÃÿµÿ¼ÿ­ÿºÿ¾ÿÅÿ¾ÿ½ÿÃÿÁÿ·ÿ²ÿ¶ÿ¶ÿ·ÿÆÿ¿ÿ¸ÿ´ÿ½ÿ¿ÿÁÿÂÿÅÿÍÿÉÿ³ÿµÿ¸ÿ¬ÿºÿ¿ÿÂÿ¼ÿ¾ÿ¾ÿ¼ÿÀÿºÿµÿÃÿÁÿËÿÊÿ½ÿ¸ÿÆÿ¼ÿÀÿÃÿÄÿ¿ÿºÿÆÿÊÿ³ÿÓÿ¹ÿÎÿÀÿ£ÿ¼ÿ¾ÿ»ÿ¼ÿ¶ÿ»ÿÇÿÄÿ¹ÿ³ÿ»ÿÀÿÁÿ»ÿ¾ÿ¸ÿ¾ÿÃÿ¿ÿÃÿ¼ÿ­ÿ³ÿÆÿÔÿÇÿ´ÿ·ÿ¬ÿ¿ÿ¼ÿÊÿ¼ÿ¾ÿÅÿÂÿÀÿ½ÿ½ÿËÿ¿ÿÉÿÆÿ®ÿÂÿÅÿ·ÿ«ÿ®ÿ¼ÿÀÿ¿ÿÄÿÅÿÂÿºÿ·ÿ¹ÿÊÿÃÿ¾ÿ¾ÿ¸ÿ²ÿªÿ§ÿ¬ÿ³ÿ¶ÿ»ÿ¿ÿ®ÿ«ÿ­ÿÁÿ¿ÿÃÿ´ÿ´ÿ¿ÿÊÿ¿ÿ¸ÿ¿ÿ¿ÿºÿ¼ÿ·ÿ·ÿ±ÿºÿ¶ÿÀÿ¨ÿ²ÿÿÿµÿÁÿÆÿÈÿÄÿÂÿ¾ÿºÿÃÿªÿºÿ·ÿÎÿ³ÿ»ÿÈÿÏÿÑÿÊÿÂÿÆÿÏÿÀÿ¬ÿ±ÿ§ÿ¼ÿ¹ÿ¾ÿÃÿÔÿ¼ÿ½ÿÇÿÃÿºÿ¸ÿÁÿ¿ÿ¸ÿ½ÿ¹ÿ¸ÿ¸ÿ³ÿ¨ÿÄÿ´ÿÎÿÊÿÇÿÈÿÌÿÊÿÇÿÄÿÆÿËÿÅÿÂÿÐÿÄÿÀÿÂÿÁÿÊÿÌÿµÿÇÿ¼ÿ¾ÿ¹ÿ¸ÿ»ÿÆÿÁÿ·ÿÄÿËÿÁÿ¹ÿÈÿÏÿ¾ÿÌÿÏÿ³ÿ¯ÿµÿ½ÿ¹ÿÀÿÈÿ¼ÿµÿ»ÿºÿ¸ÿ¶ÿºÿÄÿ¿ÿ±ÿµÿ¹ÿ¹ÿ·ÿ·ÿ²ÿ¼ÿÂÿ¾ÿµÿ¨ÿ©ÿ´ÿ¸ÿ¾ÿ¯ÿ§ÿ¾ÿºÿÃÿÃÿÂÿ²ÿÈÿÇÿÉÿ®ÿ¹ÿÆÿ·ÿ°ÿ¶ÿ½ÿÂÿ½ÿ¶ÿ¼ÿ¼ÿ«ÿºÿÅÿÅÿ¹ÿµÿ´ÿ­ÿÀÿÆÿÂÿ½ÿ¶ÿ¶ÿ·ÿ·ÿ·ÿªÿ§ÿºÿ¶ÿ¯ÿ«ÿ£ÿÀÿ²ÿÅÿÀÿÀÿ¼ÿÀÿ¼ÿ±ÿ¬ÿ¿ÿËÿÁÿ½ÿ¿ÿ¾ÿ¿ÿ»ÿµÿ´ÿ½ÿ­ÿµÿ¹ÿ¾ÿ¸ÿ­ÿ±ÿ·ÿ¼ÿÄÿ¹ÿ«ÿ²ÿµÿºÿÂÿ°ÿ©ÿÀÿ¼ÿ¾ÿÈÿ±ÿ¸ÿ¶ÿÆÿÀÿÃÿÃÿºÿ¯ÿ±ÿ¾ÿ¾ÿºÿ®ÿ­ÿ»ÿ½ÿ·ÿ¸ÿ¸ÿ´ÿ·ÿÆÿ×ÿÁÿ³ÿ¶ÿ­ÿ¸ÿ»ÿ®ÿµÿÀÿÃÿ»ÿ¨ÿ°ÿºÿ¾ÿ½ÿ¸ÿÀÿÆÿ¾ÿ¼ÿÃÿ¾ÿÃÿ½ÿÊÿÀÿÂÿ°ÿÇÿ²ÿ²ÿ½ÿËÿÌÿ¼ÿ½ÿ¼ÿ¼ÿÁÿÁÿ»ÿ·ÿµÿ°ÿºÿ½ÿ½ÿºÿ¾ÿ»ÿ´ÿÆÿ¬ÿ¯ÿÄÿ¹ÿÄÿÀÿÅÿ¿ÿºÿ¹ÿºÿ·ÿ³ÿ¾ÿÈÿÂÿ»ÿ·ÿ»ÿÉÿÈÿÄÿÐÿ¿ÿ¶ÿÅÿ´ÿÃÿ«ÿ°ÿ¿ÿÃÿÄÿ²ÿ¼ÿ®ÿ´ÿµÿÂÿÀÿ´ÿ¸ÿ³ÿµÿ¼ÿ¹ÿÊÿªÿ«ÿºÿÆÿ¼ÿÁÿÀÿªÿÀÿªÿÁÿÎÿÅÿ®ÿ¯ÿ±ÿ¸ÿ³ÿ£ÿ¯ÿ¶ÿ¿ÿÇÿºÿ²ÿ·ÿ·ÿ¹ÿ¿ÿ½ÿ·ÿªÿ¬ÿÂÿ²ÿ´ÿ­ÿ¹ÿÁÿ¿ÿÊÿÑÿ¸ÿ¿ÿ¼ÿºÿ¼ÿºÿ¹ÿÆÿÆÿ¿ÿµÿ­ÿµÿ±ÿ©ÿ¾ÿÅÿºÿ©ÿ½ÿ¹ÿÅÿ¶ÿ·ÿÁÿ´ÿÁÿÁÿÉÿ»ÿ­ÿ´ÿÈÿÉÿµÿ´ÿ°ÿ¶ÿ»ÿ·ÿ¼ÿÁÿ¿ÿ¾ÿ¾ÿ¼ÿ»ÿ¹ÿ·ÿÆÿÌÿ¬ÿÁÿ³ÿ­ÿ»ÿ±ÿ¹ÿ³ÿ­ÿ¸ÿ­ÿ¹ÿ¸ÿ´ÿ¹ÿ¯ÿ¶ÿ³ÿ«ÿ³ÿ¼ÿºÿ»ÿ¼ÿÀÿ¼ÿ®ÿ°ÿ¼ÿ¾ÿ´ÿ²ÿ¸ÿÄÿÂÿÊÿÀÿ´ÿ¾ÿ´ÿ½ÿ²ÿµÿ´ÿÃÿÅÿÌÿµÿ¿ÿºÿ¿ÿ»ÿ»ÿºÿÀÿÀÿ¾ÿÀÿºÿ»ÿÃÿºÿ±ÿ¸ÿÃÿÀÿ²ÿ¶ÿµÿ¿ÿÂÿ¿ÿÇÿÂÿ¾ÿ¿ÿÃÿÚÿ®ÿ²ÿÌÿºÿ½ÿ§ÿÀÿ¿ÿ­ÿ´ÿµÿ´ÿÃÿÂÿ¼ÿ¹ÿ¶ÿ³ÿ±ÿ³ÿ¸ÿ·ÿ²ÿ»ÿ¹ÿºÿ¼ÿÁÿ³ÿµÿ³ÿÉÿ¿ÿÄÿ¼ÿ®ÿÅÿ»ÿÂÿ½ÿ±ÿ»ÿ¶ÿ¾ÿ³ÿ¾ÿ¾ÿ·ÿºÿ»ÿ¶ÿºÿºÿ¸ÿ¯ÿµÿ½ÿ·ÿ¼ÿÂÿÂÿ·ÿ¸ÿ¾ÿÅÿÅÿÅÿÀÿ²ÿ¬ÿ·ÿÈÿµÿµÿ°ÿ¿ÿ¸ÿ»ÿÍÿ¶ÿ¾ÿ¿ÿ¼ÿ¢ÿ¼ÿ²ÿ¾ÿ´ÿ®ÿºÿ¾ÿÃÿ¼ÿ´ÿ´ÿµÿ½ÿËÿÄÿ³ÿ²ÿµÿ¾ÿ¿ÿ¾ÿ¿ÿÀÿ½ÿ·ÿ°ÿ·ÿÀÿ®ÿÒÿ¼ÿ¸ÿ¸ÿÖÿ±ÿÌÿÉÿÇÿµÿ¸ÿ¾ÿºÿ®ÿ»ÿ¼ÿ¬ÿ´ÿ¸ÿ·ÿ¾ÿÁÿÄÿÈÿ»ÿªÿ²ÿ³ÿ°ÿ½ÿ¸ÿ¶ÿ»ÿ¼ÿ¾ÿ¾ÿ²ÿ³ÿ±ÿ±ÿÅÿ¸ÿÇÿµÿ±ÿÈÿÄÿ·ÿ¬ÿ»ÿ¸ÿºÿÈÿÉÿ¹ÿ»ÿµÿ®ÿÀÿ·ÿªÿºÿ®ÿ²ÿ¸ÿ¹ÿÂÿ¹ÿ¿ÿÇÿ¿ÿ½ÿÁÿÃÿ·ÿ«ÿ¹ÿÄÿ¶ÿ·ÿ¾ÿ¹ÿµÿ¸ÿ¼ÿ¾ÿÃÿ¼ÿ¹ÿ¼ÿºÿÆÿÀÿÍÿ²ÿ¿ÿ¼ÿ¸ÿÀÿ¹ÿÏÿËÿ»ÿ½ÿ¹ÿÀÿºÿ·ÿºÿ±ÿ¾ÿÃÿ¹ÿµÿ¾ÿÁÿÂÿ¾ÿ¶ÿ®ÿ«ÿ¯ÿµÿÂÿÄÿÃÿ½ÿ¹ÿÀÿ»ÿ¹ÿÇÿ¹ÿÀÿÉÿÀÿÆÿÅÿÃÿÂÿ»ÿÃÿ¿ÿ³ÿ·ÿÅÿ«ÿÁÿ°ÿ²ÿÂÿÉÿÀÿºÿ¼ÿ¿ÿ¼ÿ»ÿ´ÿÀÿÃÿ½ÿ¹ÿ´ÿ·ÿ·ÿºÿÃÿÂÿ½ÿ·ÿ·ÿ¿ÿºÿ²ÿÁÿÁÿ©ÿµÿ¼ÿ²ÿ´ÿ±ÿÇÿ²ÿ²ÿ¹ÿ¶ÿ¯ÿ¶ÿ±ÿ¼ÿÇÿºÿ¼ÿÎÿ¸ÿ³ÿ¹ÿÑÿ¿ÿºÿ½ÿ³ÿÃÿÂÿ¹ÿ·ÿËÿÊÿ½ÿÂÿÇÿºÿ¹ÿ½ÿ­ÿ·ÿÈÿ¾ÿ·ÿ¸ÿ¶ÿ·ÿ¼ÿ»ÿµÿ·ÿÃÿ®ÿµÿ³ÿ·ÿÅÿµÿ¯ÿ´ÿ¸ÿ³ÿ³ÿÀÿÄÿ´ÿ¼ÿ«ÿ»ÿÄÿºÿ½ÿ´ÿÇÿ¾ÿ·ÿ°ÿ¬ÿ·ÿÎÿÅÿ²ÿ³ÿ«ÿºÿ¼ÿ±ÿµÿ®ÿ¬ÿ¶ÿ³ÿ¸ÿÂÿ¿ÿ·ÿ®ÿ»ÿÉÿÆÿÁÿÀÿÈÿ¬ÿ¨ÿ¾ÿÀÿ³ÿÁÿËÿ¾ÿÿ¯ÿ½ÿ²ÿËÿ£ÿ¹ÿ¯ÿ±ÿ¿ÿ·ÿ¿ÿÁÿ·ÿ«ÿ²ÿ´ÿ«ÿ«ÿ®ÿ¸ÿ¸ÿ³ÿ±ÿ¬ÿ¦ÿ±ÿºÿ¯ÿ½ÿ¿ÿ½ÿ½ÿ¶ÿ¾ÿ¼ÿºÿÂÿ¼ÿ¹ÿ»ÿºÿ¶ÿ¸ÿ´ÿ¸ÿ¶ÿ³ÿ¿ÿÉÿ¯ÿÍÿ¾ÿÅÿËÿ·ÿÆÿ¹ÿ¿ÿ³ÿ²ÿ¸ÿ´ÿ´ÿ·ÿºÿÂÿ³ÿ¬ÿ¶ÿ¯ÿÈÿ¾ÿºÿÀÿÃÿ¿ÿ¸ÿ¼ÿÅÿÅÿ½ÿµÿ©ÿ³ÿÁÿ½ÿ»ÿ½ÿÃÿÁÿ¼ÿ¼ÿÄÿ¹ÿ»ÿÂÿ¿ÿ«ÿ¶ÿÀÿ½ÿÂÿ·ÿÁÿÅÿµÿ´ÿ¬ÿ½ÿ·ÿÄÿÃÿºÿ²ÿÌÿ¼ÿÁÿ³ÿ¼ÿµÿµÿ¬ÿ¼ÿ¼ÿ¾ÿ½ÿ¸ÿ¶ÿ¾ÿ½ÿµÿ·ÿÇÿÊÿ»ÿ±ÿ·ÿ¼ÿºÿÁÿ¾ÿªÿ¨ÿÃÿÂÿ¹ÿµÿ¶ÿ·ÿ¸ÿ¹ÿ¼ÿ·ÿ·ÿºÿ¶ÿ¿ÿÁÿµÿµÿ¹ÿ®ÿÉÿÇÿ¶ÿ²ÿ»ÿÄÿ»ÿÄÿÀÿ¿ÿ¿ÿÁÿ¸ÿ°ÿ¯ÿÀÿ½ÿµÿ·ÿ½ÿ¹ÿµÿºÿ»ÿ¹ÿ®ÿ§ÿ·ÿ¿ÿ½ÿºÿÄÿ´ÿ¸ÿÇÿºÿ±ÿ¼ÿ¶ÿÆÿÀÿÅÿ·ÿÄÿÁÿ¶ÿ×ÿÌÿ¿ÿºÿÈÿ·ÿ¯ÿ©ÿ­ÿÒÿ¾ÿ¿ÿ»ÿÁÿÂÿÁÿÃÿ¼ÿ¾ÿ·ÿ½ÿÅÿ½ÿ¹ÿ¬ÿ«ÿºÿ¹ÿºÿ¹ÿ¿ÿÂÿ³ÿ·ÿ¾ÿÂÿ±ÿºÿ©ÿ¹ÿ¯ÿ¬ÿ¸ÿºÿ¼ÿÅÿ´ÿ»ÿ´ÿ°ÿÅÿ¾ÿ²ÿ¶ÿ²ÿ½ÿ»ÿÂÿ½ÿ¶ÿ¿ÿ¿ÿ»ÿµÿºÿ¾ÿ»ÿ¸ÿµÿ¬ÿ°ÿ¿ÿ¹ÿ·ÿ´ÿ³ÿ½ÿÁÿºÿÆÿ¿ÿÌÿ¼ÿ¼ÿËÿºÿ²ÿ¶ÿÁÿÄÿ½ÿµÿ¬ÿ½ÿÁÿ°ÿÂÿÂÿ½ÿ¯ÿ¶ÿ¾ÿ²ÿ³ÿ§ÿ«ÿµÿ·ÿ»ÿ¾ÿ·ÿ¶ÿ¸ÿ±ÿ³ÿ¼ÿ¿ÿÄÿÊÿ¼ÿÅÿ½ÿ°ÿ¶ÿÁÿ³ÿ¹ÿÌÿÒÿÃÿÂÿ»ÿ¼ÿ®ÿ·ÿ·ÿÌÿÀÿÅÿ¼ÿ¹ÿ½ÿ¶ÿ³ÿ²ÿ¯ÿ¶ÿ¼ÿ¾ÿÁÿÀÿ¹ÿÂÿÃÿ°ÿ¹ÿ¾ÿ¶ÿ¹ÿ½ÿ¼ÿ°ÿµÿ·ÿÃÿ½ÿ¿ÿ·ÿ¹ÿÀÿ¹ÿºÿ¹ÿ¸ÿ¿ÿ¸ÿ¶ÿÁÿÅÿÃÿºÿºÿ»ÿºÿ»ÿ¼ÿÂÿ¸ÿ¨ÿ¸ÿÄÿÅÿÎÿÃÿ½ÿ»ÿÀÿ³ÿ´ÿ¼ÿ³ÿÀÿÆÿ¿ÿ¡ÿ´ÿÀÿÊÿÀÿ¹ÿ¿ÿ¦ÿÁÿ¹ÿ´ÿÄÿÌÿ³ÿ³ÿÁÿ°ÿ³ÿ½ÿÁÿÀÿ¸ÿ»ÿ½ÿ¸ÿ¶ÿ¶ÿÁÿÃÿÂÿ¿ÿ¼ÿ«ÿ«ÿÁÿÁÿºÿÇÿÌÿ»ÿÁÿ¤ÿÁÿÀÿ±ÿÀÿÀÿ´ÿ±ÿ´ÿ¿ÿ¼ÿ¿ÿ»ÿ¿ÿ¾ÿ´ÿÀÿÀÿ¬ÿ²ÿÁÿ°ÿ¯ÿ°ÿ´ÿµÿ­ÿ¸ÿÈÿ­ÿ£ÿ·ÿ¯ÿÃÿ¬ÿ¹ÿ¯ÿ·ÿ¹ÿ·ÿ«ÿ±ÿºÿ»ÿºÿÁÿ¿ÿ³ÿµÿ¹ÿ¸ÿ¼ÿ»ÿ¶ÿ´ÿÆÿÀÿÂÿºÿ«ÿµÿ´ÿ²ÿ²ÿ¾ÿ±ÿ¯ÿµÿ³ÿµÿÀÿ´ÿ®ÿ¯ÿÁÿÅÿÂÿÅÿ¶ÿ·ÿÇÿÇÿ»ÿ¯ÿ»ÿÉÿÄÿ±ÿÈÿÅÿ®ÿ³ÿÈÿÄÿÉÿÈÿ¸ÿ¼ÿÂÿ¹ÿ¹ÿÅÿÃÿ¹ÿ¸ÿ·ÿ½ÿ¸ÿµÿ¶ÿ»ÿ¿ÿ´ÿ¶ÿÄÿ·ÿ¶ÿ·ÿÆÿÀÿÈÿ¼ÿ·ÿ§ÿ­ÿªÿÀÿ¾ÿ½ÿÅÿËÿËÿÂÿ¾ÿµÿºÿµÿ²ÿÅÿÌÿÇÿÁÿºÿÄÿÀÿ¹ÿ³ÿ¼ÿµÿ¼ÿ¿ÿ°ÿ¯ÿ±ÿ·ÿÁÿÆÿ·ÿ©ÿµÿ¿ÿÄÿÍÿÉÿÃÿ¹ÿµÿ¼ÿ»ÿ¹ÿ»ÿºÿ³ÿ¿ÿ´ÿÀÿ¾ÿ´ÿ³ÿ£ÿÅÿ¹ÿ¸ÿÄÿÉÿµÿ¼ÿ¼ÿ«ÿ¼ÿÂÿÁÿÃÿ»ÿ¼ÿ¿ÿºÿÀÿÀÿÁÿ¹ÿÁÿÌÿÆÿÂÿºÿ²ÿÀÿ¹ÿ³ÿ¿ÿ»ÿ­ÿ´ÿÌÿÉÿ¿ÿÅÿÌÿÅÿ³ÿ®ÿ·ÿ¯ÿµÿÅÿ­ÿ»ÿÏÿ·ÿ¸ÿ¿ÿ¸ÿºÿ¶ÿ¹ÿÀÿ·ÿ·ÿ¾ÿÀÿ½ÿ²ÿ³ÿ³ÿ¥ÿ­ÿÿÿÿ£ÿ¶ÿ¹ÿ±ÿºÿ©ÿºÿ³ÿ°ÿ°ÿ­ÿªÿ±ÿ¹ÿ·ÿ¾ÿÄÿÇÿÆÿ¦ÿ«ÿ½ÿÂÿÂÿÆÿ¹ÿ¦ÿÁÿÆÿ¿ÿÈÿÄÿ¾ÿ´ÿµÿ³ÿºÿ¼ÿ´ÿ±ÿµÿ½ÿ±ÿ¶ÿ¾ÿºÿÂÿÒÿ·ÿÅÿ±ÿ½ÿÈÿÑÿ´ÿ¯ÿ¹ÿÂÿ·ÿ­ÿ½ÿÄÿµÿ½ÿºÿ°ÿ»ÿÀÿÄÿÅÿÊÿºÿ²ÿ¿ÿÅÿ±ÿ·ÿÇÿÊÿÈÿÅÿÃÿÀÿºÿ¶ÿºÿ¿ÿ´ÿÈÿÆÿ³ÿÆÿÆÿÌÿ¾ÿÂÿÆÿ¾ÿÈÿ¿ÿ³ÿ´ÿ´ÿºÿ¾ÿ½ÿÆÿÌÿÇÿÊÿ¶ÿÄÿÅÿÈÿÈÿÊÿÅÿ¿ÿ¾ÿ»ÿ¼ÿ¾ÿÁÿÃÿ¯ÿ²ÿ¿ÿÊÿ®ÿ»ÿÅÿ½ÿ¼ÿÂÿÆÿÄÿÀÿ½ÿºÿµÿ¹ÿÀÿ¼ÿ¿ÿÅÿ¹ÿ¹ÿ¸ÿÇÿÍÿÒÿ¸ÿ¶ÿ¾ÿÌÿÊÿ»ÿÂÿÌÿÉÿÄÿ¼ÿ´ÿ´ÿºÿÐÿÉÿ³ÿÃÿ¸ÿÂÿÁÿÈÿÏÿÓÿÑÿÁÿ²ÿ¶ÿÄÿÇÿ¿ÿÅÿÅÿ®ÿÁÿ·ÿ¬ÿ·ÿ´ÿ½ÿÈÿÄÿ»ÿ²ÿºÿ¿ÿ¨ÿ¸ÿÁÿ¹ÿÃÿºÿ»ÿÁÿ¹ÿÀÿ²ÿÂÿ¿ÿ³ÿ±ÿºÿÀÿ°ÿ¸ÿ½ÿÒÿÐÿÆÿ³ÿ°ÿ¹ÿµÿ¹ÿËÿËÿÁÿÀÿÂÿ¶ÿ°ÿÄÿºÿ¬ÿÀÿ¿ÿ»ÿÌÿ¼ÿÅÿÃÿ½ÿÄÿËÿÄÿ¾ÿÊÿÌÿ¿ÿ¾ÿ×ÿ¿ÿÂÿÊÿÆÿ½ÿ®ÿªÿ±ÿ´ÿ¸ÿÂÿÀÿ¸ÿ¯ÿ®ÿ½ÿªÿ©ÿ¹ÿ¹ÿÁÿ¿ÿ¿ÿÆÿÁÿ·ÿ½ÿ¹ÿ¯ÿ·ÿ¶ÿ³ÿÉÿÇÿÃÿÃÿÇÿÄÿÆÿÂÿ·ÿ¸ÿ¾ÿ¾ÿÀÿÆÿÁÿµÿºÿÀÿÅÿÂÿ¾ÿ»ÿ¸ÿ·ÿ»ÿµÿ°ÿÀÿµÿÒÿÆÿ ÿ¨ÿªÿµÿ»ÿ»ÿµÿµÿ¾ÿºÿÁÿµÿ¹ÿ½ÿ²ÿÃÿÄÿ»ÿ¯ÿ¶ÿ¾ÿ¸ÿ»ÿÀÿ¯ÿÁÿ×ÿ·ÿÂÿ·ÿ¸ÿ¿ÿ»ÿ°ÿ³ÿ¶ÿ«ÿ¶ÿ»ÿºÿÃÿµÿ¸ÿ»ÿ·ÿ±ÿ®ÿ²ÿ¬ÿ¨ÿÀÿËÿ¾ÿ»ÿÂÿÙÿÃÿÃÿ¿ÿ¿ÿÇÿÊÿÅÿ¿ÿ¼ÿÀÿ¹ÿÄÿÕÿÀÿÇÿ¿ÿ²ÿ¹ÿ»ÿµÿ·ÿ¾ÿÉÿÍÿÇÿÒÿ´ÿÂÿ»ÿµÿ¿ÿ¿ÿ¼ÿÀÿ¼ÿÃÿÁÿÅÿÌÿµÿµÿ¸ÿÃÿ½ÿ¶ÿºÿ·ÿ°ÿ¼ÿ±ÿ½ÿ©ÿÁÿ¹ÿ¾ÿ¿ÿ¸ÿ·ÿ¿ÿÃÿ¿ÿ·ÿ¸ÿ¼ÿ³ÿ¾ÿ¶ÿ®ÿ¸ÿÁÿÃÿÃÿµÿ¡ÿ®ÿ½ÿ§ÿ¸ÿ¸ÿ¸ÿ¸ÿ¶ÿ¸ÿÂÿÈÿ¶ÿÃÿÂÿÁÿÄÿÄÿÆÿ¿ÿ¹ÿÂÿÌÿÃÿÂÿÍÿ»ÿ·ÿ¸ÿ¼ÿ¿ÿ½ÿÁÿÇÿÃÿÀÿÈÿµÿ¬ÿ¼ÿµÿ¿ÿÂÿ¿ÿ·ÿ¶ÿËÿÊÿÈÿ»ÿÍÿÅÿ¿ÿ»ÿÀÿÃÿ¿ÿ¾ÿÂÿ·ÿ«ÿ­ÿºÿºÿÀÿÀÿÀÿ¿ÿ·ÿ¯ÿ´ÿ¶ÿÊÿÃÿ¿ÿÊÿ²ÿ´ÿÀÿ¼ÿ½ÿ»ÿºÿÀÿÁÿÁÿ¹ÿ¼ÿÀÿÁÿÂÿÀÿÀÿÀÿ¾ÿÆÿÁÿ¿ÿ´ÿ´ÿ¶ÿ¹ÿËÿÆÿ»ÿ¹ÿ¸ÿ³ÿ²ÿ´ÿµÿ¿ÿÌÿÄÿÀÿ¶ÿÀÿÅÿ¿ÿÇÿÆÿ¿ÿÀÿ½ÿ¶ÿÀÿÏÿºÿÂÿÁÿ¸ÿ¸ÿ¼ÿ¶ÿµÿ¾ÿ¼ÿ²ÿ¹ÿ¾ÿ²ÿ­ÿ·ÿ¹ÿºÿÅÿ¨ÿ¸ÿ·ÿ¸ÿÄÿÂÿ²ÿ³ÿÇÿºÿ¾ÿ¾ÿ¬ÿÀÿÅÿÀÿÁÿ¼ÿ¸ÿÍÿ½ÿÇÿÅÿÆÿ¹ÿ²ÿ¹ÿºÿµÿµÿ°ÿ¸ÿÄÿÀÿ¿ÿÇÿÇÿÀÿ·ÿ»ÿ¿ÿ»ÿ·ÿ¾ÿÀÿºÿ»ÿÈÿ´ÿ·ÿÄÿ»ÿ½ÿ¼ÿ¾ÿ½ÿ±ÿ®ÿ»ÿ¿ÿ¿ÿÇÿËÿÂÿ±ÿ°ÿÌÿÂÿ·ÿÁÿÃÿ³ÿ¯ÿ´ÿ¹ÿÀÿ¯ÿÅÿ³ÿºÿÑÿÐÿ¾ÿµÿ¾ÿÇÿÆÿ¶ÿËÿ¾ÿ¼ÿÄÿÅÿÆÿÊÿÉÿ²ÿÌÿ¶ÿºÿºÿ¼ÿÁÿ¾ÿ¸ÿÆÿ¾ÿÆÿÍÿ¼ÿ´ÿ´ÿ·ÿÁÿºÿÊÿÄÿ½ÿµÿ²ÿ¼ÿÁÿÀÿÓÿ¶ÿ¯ÿµÿÆÿÁÿÃÿÄÿ¿ÿÆÿÌÿÉÿÃÿÅÿÐÿÎÿ¿ÿ²ÿ­ÿ»ÿ¸ÿÎÿ¾ÿ¾ÿÀÿ¸ÿ¼ÿÍÿÉÿ¹ÿÃÿÁÿ¼ÿ½ÿ¼ÿÆÿÆÿºÿÁÿºÿÌÿÄÿÏÿÈÿ¾ÿ·ÿµÿÀÿÒÿ½ÿÁÿ°ÿÎÿÄÿÁÿÀÿ¼ÿ¾ÿ½ÿ¿ÿÃÿ¸ÿ¥ÿ­ÿºÿ»ÿµÿ»ÿÊÿ¾ÿÁÿ·ÿ°ÿ±ÿÃÿËÿÉÿÆÿ»ÿ·ÿÃÿÄÿ¸ÿ½ÿÂÿºÿºÿÆÿËÿÁÿ²ÿ¾ÿºÿµÿ¸ÿ½ÿÀÿ½ÿºÿ½ÿÀÿÈÿ¹ÿ¹ÿºÿ¼ÿ·ÿ­ÿ©ÿ·ÿÑÿ¼ÿ¸ÿ»ÿ¶ÿ»ÿ»ÿÂÿÀÿ³ÿºÿÉÿ·ÿÊÿ·ÿÇÿ¿ÿÄÿÄÿ¹ÿ¸ÿÈÿÔÿÄÿ°ÿ²ÿÆÿÃÿ½ÿÁÿºÿ±ÿ¹ÿ­ÿ½ÿ¹ÿÂÿ·ÿ³ÿ¸ÿ¿ÿ¾ÿÃÿÔÿÒÿÂÿ¼ÿÆÿ¹ÿÔÿÊÿÊÿÀÿ¹ÿÂÿ¿ÿµÿÆÿ¹ÿ½ÿ¹ÿ½ÿ¬ÿ¶ÿ¿ÿ»ÿ¾ÿ½ÿÀÿÆÿÃÿÃÿ¿ÿÊÿÆÿ·ÿ·ÿÂÿÄÿ½ÿ»ÿ¾ÿÎÿ¿ÿÁÿ½ÿÃÿÉÿÄÿÃÿÆÿºÿÍÿ­ÿ»ÿÂÿ¾ÿ¼ÿÂÿ¿ÿ´ÿ±ÿ¶ÿ¸ÿ¸ÿÀÿ¿ÿÂÿÄÿ¼ÿ»ÿ½ÿÀÿÀÿ¿ÿÃÿÄÿ´ÿ¸ÿÆÿ¹ÿÁÿ½ÿ¹ÿ¹ÿ½ÿÇÿÏÿÇÿÆÿ¸ÿ­ÿ³ÿ´ÿÃÿÇÿÄÿÀÿ·ÿµÿÅÿÃÿ½ÿÍÿ¬ÿ ÿ´ÿÅÿÆÿÃÿµÿ½ÿÇÿ¸ÿ·ÿ¹ÿ½ÿ¶ÿÂÿ±ÿ·ÿ´ÿ»ÿÁÿ¹ÿµÿÂÿÐÿÄÿ¦ÿ±ÿ¾ÿ¸ÿ»ÿ¼ÿ¼ÿ¶ÿ·ÿÂÿÀÿ°ÿ´ÿ¶ÿµÿ¿ÿ¬ÿ¹ÿ¹ÿ½ÿºÿ½ÿÁÿ¾ÿÂÿÍÿÁÿ¼ÿËÿÒÿ½ÿ¾ÿºÿ½ÿ·ÿ¯ÿ´ÿ¿ÿ¸ÿ§ÿºÿÁÿ¼ÿ½ÿ¿ÿ¼ÿÀÿ¿ÿÂÿÈÿÍÿÇÿ´ÿ²ÿÃÿ²ÿ¿ÿ·ÿ´ÿÓÿ°ÿ½ÿÂÿ½ÿÁÿÁÿºÿÅÿÍÿµÿ½ÿ½ÿÊÿ¹ÿÈÿÅÿ¹ÿÉÿÅÿÁÿ»ÿ­ÿ¶ÿÓÿÃÿ®ÿ¼ÿÃÿÐÿÅÿÏÿ¿ÿ¼ÿÁÿÂÿ¿ÿ¾ÿÂÿÁÿ¸ÿ½ÿÇÿÁÿËÿ¸ÿ¿ÿ¿ÿ´ÿ´ÿÁÿÇÿÁÿÆÿÕÿÍÿ²ÿ¾ÿÇÿ´ÿÀÿÃÿºÿ¾ÿºÿ¸ÿ³ÿ¯ÿ¹ÿÈÿÂÿ¶ÿ¾ÿ¶ÿ½ÿ·ÿÆÿÄÿÃÿ¿ÿ±ÿºÿ¾ÿµÿ³ÿÂÿÈÿ¿ÿ¹ÿ¾ÿºÿ¶ÿ¸ÿ¶ÿ³ÿ°ÿ°ÿµÿ§ÿºÿÃÿÃÿÆÿÀÿ¶ÿ¯ÿ·ÿËÿ¹ÿ¼ÿ¸ÿ¸ÿ²ÿ¶ÿÍÿÇÿÀÿ»ÿ¹ÿ»ÿ»ÿ½ÿÃÿ¿ÿ²ÿ£ÿªÿµÿ¼ÿÁÿ¼ÿÂÿ¾ÿ¿ÿ¹ÿ±ÿ¼ÿÄÿ¸ÿ·ÿÇÿ½ÿ¼ÿ¸ÿ¯ÿÃÿµÿÄÿ½ÿÃÿÒÿÌÿÃÿ«ÿÿµÿÇÿºÿ¿ÿÎÿ½ÿÁÿÌÿ¶ÿÀÿ»ÿ¯ÿ¾ÿÃÿÁÿÁÿÇÿÃÿÁÿÁÿ»ÿÇÿÖÿÉÿ¶ÿ¹ÿÓÿ´ÿ¸ÿÉÿ·ÿ°ÿ¯ÿÇÿÒÿÏÿÀÿºÿ¹ÿ¯ÿµÿÈÿ¾ÿ½ÿÃÿÇÿÃÿ¿ÿ¶ÿ»ÿÃÿÃÿÆÿÄÿÆÿ½ÿ®ÿ®ÿ¶ÿ·ÿµÿ¼ÿ¸ÿ¯ÿÅÿÑÿ¸ÿ¿ÿÆÿËÿ½ÿ·ÿºÿªÿ°ÿ¾ÿÁÿÅÿÆÿ¾ÿ¹ÿ´ÿ¼ÿ½ÿ½ÿ½ÿ¿ÿ¾ÿ¸ÿµÿ¹ÿ³ÿ¶ÿ¹ÿºÿ¹ÿ¸ÿºÿÃÿÃÿÀÿÁÿ´ÿ²ÿ½ÿ¼ÿ£ÿ²ÿ°ÿ»ÿ¼ÿÀÿÄÿ·ÿµÿ¼ÿ¹ÿ²ÿµÿ½ÿÃÿ»ÿ·ÿ½ÿ»ÿ¼ÿ²ÿ²ÿ»ÿ¼ÿÿ®ÿ¶ÿµÿ¿ÿªÿºÿ¿ÿ·ÿ¯ÿ­ÿ³ÿµÿ³ÿºÿ¿ÿ¶ÿ¶ÿ¸ÿ¨ÿ¼ÿµÿ¸ÿÀÿ¸ÿ¹ÿÂÿ¾ÿµÿ·ÿ¨ÿ­ÿ³ÿµÿ¼ÿ¼ÿ¸ÿ¾ÿÂÿÀÿ»ÿ¹ÿ³ÿ£ÿËÿÞÿ´ÿÃÿÜÿ»ÿ¬ÿ¹ÿ¸ÿ½ÿ´ÿ»ÿºÿ¹ÿÀÿÁÿ¿ÿÇÿÀÿ´ÿÅÿÇÿ¿ÿÀÿµÿ¿ÿÊÿÁÿ³ÿÁÿ´ÿÉÿ½ÿ·ÿ¸ÿÎÿÆÿ¹ÿ¸ÿ·ÿ³ÿ¾ÿ½ÿ±ÿ¸ÿ½ÿÅÿ·ÿÀÿ¸ÿ¬ÿ±ÿÂÿ¸ÿËÿÈÿ¾ÿÆÿÓÿ¿ÿÀÿ¿ÿÅÿÁÿÆÿÆÿ¾ÿ»ÿ¾ÿÅÿÃÿºÿ¾ÿ¿ÿ·ÿµÿÍÿÈÿÀÿ¬ÿÈÿ»ÿ¶ÿ¹ÿ£ÿ½ÿ­ÿÂÿÅÿÀÿ¹ÿ³ÿ¬ÿ°ÿ¾ÿËÿÂÿ¼ÿÆÿ³ÿ­ÿ´ÿ»ÿÀÿÁÿ¿ÿµÿ¿ÿ¶ÿ¼ÿ¨ÿºÿ¼ÿÅÿÅÿ´ÿ³ÿ¬ÿ»ÿ³ÿ¯ÿ·ÿÃÿÆÿ¿ÿ¹ÿµÿµÿ»ÿÀÿÃÿÀÿ¶ÿ´ÿºÿÇÿµÿÇÿ«ÿ½ÿ¹ÿ½ÿ®ÿ¸ÿ½ÿ¾ÿ·ÿ®ÿ®ÿ·ÿ¯ÿ³ÿÀÿ¹ÿ¶ÿºÿ²ÿ°ÿ¶ÿ¼ÿ¾ÿ¾ÿ¶ÿ´ÿ¸ÿ¾ÿ´ÿºÿ»ÿÆÿ¼ÿµÿ¾ÿ·ÿ¾ÿ·ÿÃÿÉÿ´ÿ±ÿµÿµÿ¹ÿ²ÿ»ÿÀÿ¸ÿ·ÿ±ÿ·ÿ¸ÿÀÿ·ÿ½ÿÆÿ¾ÿ¿ÿ£ÿ°ÿ¯ÿ»ÿÆÿ±ÿ¶ÿ¦ÿ®ÿ¶ÿ½ÿ¿ÿ¥ÿºÿ¶ÿ·ÿ¬ÿ¡ÿ¬ÿ¶ÿ¼ÿ¾ÿ¿ÿ¿ÿ¸ÿ¹ÿ·ÿ´ÿ»ÿ¶ÿÁÿÍÿÌÿÇÿ·ÿ´ÿ»ÿÄÿµÿ¹ÿ¹ÿ²ÿ½ÿ¼ÿÌÿ»ÿ·ÿ»ÿ¹ÿ´ÿ·ÿµÿÀÿ½ÿ»ÿ»ÿ®ÿ°ÿ²ÿ¯ÿ´ÿ±ÿ¿ÿÂÿ·ÿ¶ÿ±ÿ¹ÿ®ÿ¶ÿ­ÿºÿ·ÿ·ÿ¿ÿÏÿ®ÿ¼ÿ¹ÿ¾ÿÂÿÀÿËÿÆÿÂÿ¹ÿ¼ÿ·ÿ±ÿ³ÿ¯ÿ°ÿ±ÿ±ÿ´ÿ²ÿ¼ÿ¿ÿ¹ÿ»ÿ¸ÿ¸ÿ¿ÿ»ÿ¬ÿ·ÿ±ÿÇÿ»ÿÁÿ½ÿ«ÿ¹ÿ­ÿ¹ÿ¸ÿ¯ÿÊÿµÿºÿ²ÿ·ÿ»ÿÁÿ¸ÿ²ÿ®ÿÀÿºÿ¶ÿµÿ²ÿ³ÿ¯ÿ¿ÿÉÿÄÿ¼ÿ½ÿ²ÿºÿ½ÿÍÿÆÿÌÿÅÿÀÿÄÿËÿÎÿ¿ÿ·ÿÆÿ¿ÿ¹ÿ°ÿ³ÿÀÿÂÿÂÿ°ÿµÿ¶ÿ³ÿ»ÿµÿµÿÈÿÂÿ´ÿºÿÅÿÂÿ»ÿ¿ÿÁÿ¾ÿ»ÿ¹ÿÂÿ¸ÿ¶ÿÄÿËÿ³ÿ­ÿÀÿºÿ®ÿÎÿ±ÿ¿ÿ·ÿÎÿ¸ÿÄÿÁÿ¼ÿÁÿÂÿÅÿÅÿµÿÁÿÃÿ´ÿ¾ÿÂÿ¼ÿÅÿÇÿÅÿ»ÿ«ÿ¯ÿ¿ÿ·ÿ¯ÿµÿ¹ÿÃÿÄÿÀÿ»ÿÃÿ¿ÿÂÿ¶ÿ´ÿÂÿÊÿÎÿ±ÿ¼ÿ¼ÿ¹ÿÆÿÁÿ¿ÿÎÿËÿÃÿºÿ´ÿ¾ÿØÿÅÿ¹ÿÌÿ¶ÿ±ÿ»ÿÎÿÊÿÿ°ÿ½ÿ¼ÿ¿ÿÇÿÎÿÈÿÅÿ¹ÿ¶ÿÆÿÃÿÆÿÉÿ½ÿ¾ÿ·ÿ¼ÿ±ÿÅÿ¼ÿÇÿ¾ÿªÿ°ÿ¼ÿ³ÿºÿ°ÿ¹ÿ¹ÿºÿÊÿÇÿÉÿÓÿ½ÿµÿµÿ¼ÿ»ÿ²ÿ¼ÿ³ÿ½ÿ¾ÿ¼ÿ·ÿ»ÿ¾ÿÅÿÅÿºÿºÿ½ÿ»ÿÁÿÆÿ¸ÿ·ÿÄÿÄÿÄÿÈÿ»ÿ»ÿ¸ÿ½ÿÅÿ¾ÿÌÿÁÿ½ÿÍÿ¿ÿÇÿ¿ÿ«ÿ³ÿ±ÿ´ÿÆÿµÿ³ÿ¼ÿ¿ÿºÿºÿ®ÿ½ÿÀÿ¸ÿ»ÿ¿ÿ¿ÿ¾ÿ¼ÿ´ÿ²ÿ¹ÿ´ÿ·ÿ¿ÿ»ÿ¼ÿ½ÿ»ÿ´ÿ·ÿ·ÿ»ÿ¸ÿµÿ¶ÿ¶ÿµÿÆÿÅÿ¿ÿÂÿºÿ¼ÿ²ÿ¼ÿ°ÿ¿ÿ·ÿËÿÀÿÀÿµÿ¹ÿ§ÿ¼ÿ»ÿ°ÿÈÿ®ÿÅÿÂÿ¹ÿ¿ÿÇÿÉÿ»ÿÄÿÒÿÂÿ¾ÿ·ÿªÿºÿÈÿ¿ÿ»ÿÂÿÈÿÃÿ½ÿ¿ÿÆÿ²ÿµÿ½ÿÃÿÅÿÂÿÉÿ¸ÿ½ÿ·ÿ±ÿÇÿ²ÿÔÿ¹ÿÏÿÙÿÁÿÀÿÈÿÉÿ²ÿ³ÿÄÿÂÿµÿ±ÿ­ÿ²ÿ¼ÿÂÿ¾ÿ®ÿ¸ÿµÿ²ÿ¹ÿºÿµÿ­ÿ°ÿ³ÿÃÿËÿÃÿÀÿ·ÿÂÿÈÿºÿ¼ÿ¾ÿËÿºÿ»ÿÈÿÏÿ¹ÿ¼ÿ°ÿ²ÿ¿ÿÁÿºÿ´ÿºÿÿ£ÿ¬ÿÂÿ¦ÿ¯ÿÁÿÐÿÉÿÄÿ½ÿÁÿ·ÿËÿ¸ÿºÿ¹ÿÀÿÀÿÄÿ°ÿ¼ÿÀÿÁÿ´ÿ¨ÿ¶ÿ½ÿ´ÿ­ÿ¬ÿ¼ÿÖÿÌÿÀÿµÿ®ÿºÿ½ÿÀÿ«ÿÀÿ»ÿ§ÿºÿ´ÿºÿ·ÿÉÿ»ÿÆÿ¨ÿ­ÿ½ÿ°ÿÂÿÄÿºÿºÿ¸ÿ¶ÿ£ÿÀÿÀÿ²ÿÂÿ»ÿ·ÿºÿ»ÿÁÿ¹ÿ°ÿµÿÃÿÅÿ³ÿ­ÿ¶ÿ»ÿÃÿÈÿÂÿ·ÿ°ÿ°ÿ¬ÿ·ÿ¹ÿµÿ¿ÿÂÿÃÿÂÿ¾ÿÄÿ³ÿ°ÿ·ÿ½ÿ¾ÿ¹ÿ¸ÿÆÿÄÿ½ÿÁÿÅÿ¿ÿ§ÿÂÿ«ÿ°ÿµÿ·ÿ°ÿ¯ÿ¸ÿ¿ÿ»ÿ°ÿ·ÿ¾ÿÃÿ½ÿ¹ÿÃÿ½ÿ¼ÿÆÿ¼ÿ·ÿÅÿÃÿ·ÿµÿ²ÿ´ÿ³ÿÉÿ¿ÿ¶ÿ»ÿÀÿºÿÁÿ¢ÿ°ÿ´ÿ¶ÿ»ÿ´ÿÊÿÁÿ¸ÿ¹ÿÂÿ±ÿÊÿÇÿÃÿ¾ÿÂÿ¹ÿµÿ¹ÿ¶ÿÃÿÃÿ½ÿµÿ±ÿ³ÿÃÿ¹ÿ´ÿÆÿÊÿ·ÿ´ÿ»ÿ¿ÿÃÿ¸ÿ±ÿ¶ÿ¿ÿ¿ÿ¿ÿÁÿ·ÿ³ÿ·ÿÃÿ´ÿ´ÿ¹ÿ©ÿµÿ¿ÿµÿ»ÿÀÿÌÿÃÿµÿÁÿ½ÿ¹ÿÌÿ¾ÿ¸ÿ®ÿ³ÿ³ÿÂÿ¼ÿ²ÿ³ÿ¼ÿ·ÿ½ÿºÿ²ÿºÿÅÿ¿ÿ·ÿÃÿÇÿÂÿÂÿÃÿÄÿ¼ÿÔÿ©ÿ±ÿ³ÿ«ÿÃÿ³ÿ½ÿ·ÿµÿ±ÿ¿ÿ¶ÿÂÿ»ÿ¸ÿ¹ÿ¶ÿ¼ÿ¾ÿ³ÿ²ÿ¯ÿ¿ÿ´ÿ¯ÿ¾ÿ¸ÿ¸ÿÂÿÃÿ¿ÿ¿ÿ»ÿ¾ÿ¼ÿ¯ÿ±ÿ¯ÿµÿÇÿºÿ¸ÿ¹ÿ°ÿ¿ÿÄÿ»ÿ¾ÿÅÿÉÿ´ÿÄÿ»ÿ³ÿµÿ½ÿÁÿÁÿºÿ´ÿ§ÿÃÿ¿ÿµÿ¼ÿµÿµÿ½ÿÂÿÆÿ´ÿ´ÿµÿ¯ÿ¶ÿÂÿÆÿ½ÿµÿ¼ÿÄÿ¸ÿ°ÿ²ÿ°ÿÇÿËÿ²ÿ»ÿÇÿ¹ÿ¬ÿÂÿÌÿ¯ÿÊÿ¼ÿÂÿ¬ÿ»ÿÇÿ¿ÿ¿ÿ´ÿ³ÿÆÿÊÿÂÿÅÿµÿ¹ÿ»ÿºÿÄÿÂÿÉÿÃÿ½ÿÄÿÅÿÌÿÌÿºÿ·ÿ»ÿ·ÿ¼ÿ¸ÿ¸ÿºÿ´ÿÀÿÍÿ¾ÿ´ÿ­ÿ¹ÿ·ÿ¹ÿ»ÿ»ÿµÿÅÿ¾ÿµÿ¸ÿÏÿ¸ÿºÿ¼ÿ¶ÿ»ÿ¼ÿ»ÿ»ÿ¶ÿ©ÿ¯ÿ¸ÿ¼ÿÅÿ¿ÿ¹ÿ´ÿ¹ÿÃÿ¹ÿ³ÿ«ÿ¿ÿ²ÿ¹ÿÄÿÀÿÒÿ¿ÿÇÿËÿ¿ÿÅÿÀÿµÿ´ÿ½ÿÃÿ·ÿ°ÿÃÿÅÿ½ÿ¶ÿ½ÿ½ÿºÿ¿ÿ¼ÿ±ÿ²ÿ»ÿ¸ÿ´ÿ¶ÿµÿ½ÿªÿ·ÿÅÿ½ÿ¾ÿ½ÿÔÿÇÿ·ÿ³ÿ¾ÿÂÿÀÿ¼ÿÂÿ²ÿ°ÿ°ÿÀÿÁÿ¼ÿºÿ´ÿ±ÿ¿ÿÁÿ²ÿ²ÿÀÿÈÿÁÿ¶ÿ»ÿµÿ·ÿ³ÿÖÿÎÿÅÿ¸ÿ¶ÿ­ÿÆÿºÿ¼ÿÂÿ½ÿÂÿ¹ÿ¬ÿ©ÿ¶ÿµÿ¼ÿ»ÿ¶ÿ¸ÿ»ÿ»ÿ´ÿ´ÿ»ÿµÿ¼ÿÆÿÁÿ¼ÿ·ÿ»ÿÁÿÅÿ¶ÿ³ÿÉÿ¹ÿ¶ÿÒÿ·ÿ¸ÿÌÿÑÿÃÿ®ÿ¾ÿÇÿÉÿÄÿÀÿµÿ¶ÿÃÿ¾ÿ¿ÿÅÿ¾ÿÂÿ¼ÿ¹ÿÆÿÊÿÄÿ¿ÿÃÿ¿ÿÊÿªÿÎÿ¸ÿÂÿÇÿÉÿ¿ÿ±ÿ°ÿ¾ÿÁÿ»ÿºÿºÿ¼ÿ½ÿ½ÿÁÿÄÿÄÿ¿ÿ¹ÿ·ÿÉÿÁÿÃÿÄÿ®ÿ®ÿªÿµÿÁÿËÿËÿ´ÿ¼ÿ´ÿ¨ÿ»ÿ®ÿ´ÿºÿµÿ¾ÿÄÿÈÿÉÿ½ÿÂÿÄÿ¹ÿµÿ±ÿºÿ¾ÿÆÿ¬ÿ¶ÿ¿ÿÃÿÅÿµÿ´ÿºÿÈÿÁÿÆÿÉÿÂÿ»ÿºÿ»ÿ¼ÿÀÿÂÿ¸ÿµÿºÿÇÿÈÿÃÿÃÿ°ÿºÿÊÿÎÿÈÿÀÿ¿ÿÀÿ½ÿÁÿ·ÿ¸ÿ½ÿ»ÿ»ÿ½ÿºÿ¹ÿ»ÿ½ÿÃÿÆÿ¿ÿ¼ÿÆÿÄÿ³ÿ­ÿÀÿ½ÿÂÿ·ÿ¹ÿÁÿ¸ÿ¼ÿÈÿºÿ·ÿ»ÿ¸ÿ¾ÿ½ÿ·ÿ¸ÿ´ÿ¶ÿ³ÿ®ÿ¬ÿ¸ÿÇÿ¨ÿ¯ÿ·ÿ¹ÿ³ÿ±ÿ»ÿ®ÿ¹ÿ´ÿ¹ÿ¹ÿ®ÿ´ÿµÿ­ÿ­ÿ ÿÿ«ÿ·ÿºÿ·ÿ¸ÿ¶ÿ´ÿ«ÿ½ÿÓÿÃÿ¹ÿ«ÿ½ÿÀÿ½ÿ¿ÿÆÿÓÿËÿÂÿÄÿ¿ÿÀÿÆÿÄÿ·ÿ¼ÿÄÿ¸ÿ»ÿÈÿºÿ¼ÿ´ÿ³ÿ·ÿ¹ÿ¶ÿ³ÿ¶ÿºÿ¾ÿÂÿºÿ¹ÿºÿÃÿÂÿºÿÃÿ´ÿ½ÿÏÿ¶ÿ¼ÿ°ÿ§ÿ±ÿ½ÿÀÿÌÿÓÿÂÿ»ÿ¹ÿºÿ±ÿ¶ÿ¬ÿÃÿÃÿ¼ÿ´ÿÌÿÌÿ³ÿÂÿÄÿÄÿÇÿÈÿÁÿ¸ÿ·ÿ¸ÿÈÿÉÿÂÿ¼ÿµÿ·ÿ¿ÿ´ÿ¶ÿ·ÿ¹ÿ¶ÿµÿÂÿÇÿ½ÿ»ÿ¾ÿ¼ÿ¾ÿ¹ÿ¿ÿÂÿ¯ÿÅÿ¹ÿ³ÿÇÿÅÿÅÿÂÿÆÿ·ÿºÿÊÿÈÿ½ÿ¼ÿºÿ¹ÿÊÿÊÿ¼ÿ¾ÿ¸ÿºÿ­ÿ¥ÿÉÿÕÿÊÿ¶ÿ²ÿ¶ÿ·ÿÂÿÉÿ¿ÿ¾ÿ½ÿ±ÿ²ÿ±ÿ¿ÿ½ÿÎÿ¼ÿÀÿ·ÿÆÿÃÿÅÿÂÿ¸ÿ®ÿ´ÿÇÿ¾ÿ·ÿ²ÿÃÿÃÿ´ÿÃÿ³ÿÁÿ¶ÿÏÿÌÿËÿÌÿÂÿ´ÿ¯ÿ¸ÿ½ÿ¸ÿÀÿ¸ÿµÿÉÿµÿ·ÿµÿÅÿ±ÿÆÿ½ÿ²ÿ½ÿÃÿ·ÿ­ÿÃÿÈÿÇÿÓÿ¾ÿ«ÿ´ÿÃÿÄÿ´ÿ¾ÿºÿµÿºÿ¹ÿ·ÿ¾ÿ·ÿ·ÿ¹ÿ¸ÿÖÿÇÿ±ÿÑÿÁÿ¸ÿµÿÁÿ¾ÿ½ÿÁÿ¹ÿ¶ÿ³ÿ¯ÿ ÿ´ÿÁÿ·ÿ³ÿºÿÁÿ¼ÿ³ÿÀÿÍÿÄÿ½ÿÆÿÆÿ¶ÿÆÿÊÿÉÿ¡ÿ¿ÿªÿ¯ÿ±ÿ«ÿ¨ÿ¸ÿÆÿÌÿÎÿ¿ÿ´ÿ·ÿ®ÿªÿ¾ÿ¬ÿ¸ÿ¼ÿÂÿÉÿÈÿ¶ÿ´ÿ¿ÿ²ÿ²ÿ·ÿÇÿºÿ¸ÿ¾ÿ¿ÿÄÿÁÿ½ÿÃÿ¸ÿ²ÿÀÿÁÿ¿ÿÀÿÆÿ»ÿ±ÿºÿ¾ÿÂÿ¿ÿ¹ÿµÿ°ÿ²ÿ¼ÿ¹ÿ¯ÿµÿÊÿËÿ´ÿÈÿÿ¡ÿ·ÿ·ÿºÿÂÿ¿ÿ·ÿ¸ÿÁÿµÿºÿ¹ÿ¹ÿÁÿÆÿ´ÿºÿÅÿÅÿÀÿ¿ÿÇÿÁÿ¥ÿ«ÿÎÿ°ÿ¼ÿÀÿ»ÿºÿ²ÿ¸ÿ½ÿ·ÿÀÿµÿ³ÿ¿ÿÀÿ¼ÿ½ÿ¶ÿ¬ÿ¦ÿ¹ÿÁÿ»ÿ»ÿ³ÿ²ÿ­ÿ¸ÿÃÿ¿ÿ¼ÿ¶ÿ¹ÿÀÿÂÿ½ÿ¼ÿÆÿÇÿ´ÿÀÿÌÿ±ÿÂÿÅÿ¼ÿ»ÿ±ÿ¢ÿ¥ÿºÿÅÿ¼ÿÀÿÏÿÎÿÀÿ»ÿ®ÿ»ÿÂÿ¾ÿ¹ÿ¶ÿ½ÿÂÿ¼ÿÉÿªÿ¾ÿ¾ÿÂÿ¶ÿ®ÿ¸ÿ¾ÿºÿ¼ÿ½ÿ¯ÿ¬ÿ½ÿ¿ÿÆÿ¼ÿ²ÿ³ÿ»ÿÆÿÁÿ«ÿ®ÿ³ÿµÿ¼ÿ´ÿ¯ÿ¯ÿÄÿÌÿºÿ¼ÿÃÿÍÿ«ÿ³ÿ²ÿ¹ÿµÿ¶ÿ½ÿÄÿÇÿ¿ÿ·ÿÅÿÂÿ»ÿºÿ¸ÿ½ÿ¸ÿ³ÿ´ÿ¼ÿÊÿÎÿ³ÿ¿ÿ·ÿÓÿÈÿ»ÿ¼ÿÀÿÅÿÅÿÁÿËÿ»ÿ®ÿÇÿÁÿ»ÿ¸ÿ»ÿºÿ¾ÿÂÿ¼ÿÃÿ»ÿ¼ÿÉÿÊÿÅÿ½ÿ¼ÿ¾ÿ¼ÿ¾ÿµÿ³ÿªÿÄÿÄÿÏÿÄÿ´ÿ¾ÿÃÿ®ÿºÿ¯ÿ«ÿ©ÿ´ÿ®ÿ¶ÿ´ÿ¸ÿÁÿ¼ÿ¸ÿ¸ÿ¹ÿÈÿÌÿÈÿ¸ÿ¶ÿ¾ÿÁÿÁÿ½ÿ¶ÿ¼ÿ©ÿÆÿÁÿ½ÿ¼ÿ¼ÿ½ÿ¼ÿÀÿ¯ÿ¹ÿºÿ°ÿ·ÿ«ÿ°ÿÀÿ½ÿÁÿÁÿºÿÂÿ»ÿ¸ÿÄÿ¼ÿ¼ÿÇÿ¿ÿ¼ÿ¸ÿÍÿ²ÿÁÿÃÿ»ÿ»ÿºÿ·ÿ¾ÿ¯ÿºÿ¨ÿÌÿ¿ÿ»ÿÇÿÀÿ¯ÿ½ÿÑÿ¬ÿ°ÿÈÿÈÿÄÿ½ÿ¶ÿ¹ÿÄÿÈÿÇÿ¶ÿ³ÿÁÿÀÿºÿ²ÿ°ÿÀÿÁÿ±ÿÁÿÉÿÌÿ³ÿ°ÿ½ÿºÿ³ÿ¯ÿÇÿÀÿ¾ÿ¿ÿÀÿ¼ÿ±ÿ¨ÿ±ÿ¸ÿÂÿ²ÿÁÿ»ÿµÿ»ÿÃÿÂÿ·ÿ¶ÿÀÿ»ÿÀÿÌÿËÿ½ÿ¸ÿÂÿ½ÿ«ÿ²ÿ¹ÿ¹ÿÆÿÆÿ¸ÿÃÿÌÿ¿ÿÀÿÁÿÆÿÂÿ½ÿÀÿ¿ÿ»ÿÈÿ¹ÿ»ÿÑÿÍÿÌÿÕÿËÿ»ÿÎÿ¼ÿÄÿÃÿÀÿÁÿÂÿÀÿÁÿÅÿ¨ÿ®ÿ¾ÿµÿ®ÿ²ÿ»ÿ¿ÿ¾ÿÃÿ¼ÿÆÿÃÿÃÿ½ÿ³ÿ¯ÿ½ÿ»ÿÀÿÈÿÁÿ¾ÿ»ÿ²ÿ°ÿºÿÇÿÆÿ¸ÿµÿÆÿ»ÿ½ÿÍÿÈÿÇÿ¾ÿÉÿÁÿ¿ÿÀÿÄÿ¾ÿ·ÿÀÿÁÿ°ÿ½ÿ¾ÿ½ÿ¿ÿÇÿÇÿÊÿÙÿ®ÿÀÿÄÿ¾ÿÄÿ½ÿÀÿÇÿ³ÿ°ÿÁÿ¦ÿÅÿØÿÏÿÂÿ¿ÿÀÿÀÿÅÿÂÿËÿ»ÿÆÿÁÿ¿ÿ¾ÿ¼ÿÆÿÆÿÁÿÆÿ¹ÿ¹ÿ¼ÿ·ÿ¶ÿ¾ÿÆÿÇÿ»ÿÈÿ¾ÿ¸ÿ°ÿ¹ÿÆÿÂÿ½ÿÈÿÊÿµÿÇÿÃÿÅÿÅÿÃÿ¿ÿÀÿÇÿÁÿ¯ÿ±ÿ²ÿ¶ÿ¸ÿÃÿÇÿÄÿÂÿ¸ÿÂÿÑÿ³ÿÂÿÊÿ¾ÿ¿ÿÅÿÂÿÃÿÁÿ´ÿ©ÿ½ÿ¸ÿ¿ÿÈÿ¿ÿ¿ÿÄÿ·ÿÄÿ°ÿÄÿ¸ÿÅÿÃÿ½ÿ¸ÿ·ÿ¶ÿ¶ÿ¾ÿ¾ÿÏÿÃÿÀÿ³ÿÀÿÄÿºÿ½ÿÆÿ¶ÿ½ÿ¬ÿÅÿÄÿ¸ÿ¹ÿÅÿÍÿÃÿµÿ¾ÿÅÿ°ÿÈÿÂÿÌÿÌÿÂÿ¸ÿ»ÿÆÿ¹ÿ·ÿ¼ÿ¶ÿÁÿ¸ÿÂÿÃÿÁÿ¿ÿÃÿÑÿÌÿÀÿ©ÿ»ÿ¶ÿ®ÿ¸ÿ³ÿ²ÿ¹ÿ¿ÿÀÿÂÿ¼ÿ¸ÿÊÿ¶ÿÀÿ¼ÿ³ÿ´ÿ¶ÿ´ÿ¶ÿ¾ÿËÿÍÿ¼ÿÈÿÎÿÆÿ»ÿºÿ·ÿ²ÿºÿÊÿ½ÿ»ÿÃÿÑÿÆÿÉÿÀÿÁÿÊÿÅÿºÿ¼ÿÇÿ¸ÿ¿ÿÔÿÅÿ¶ÿÁÿ»ÿµÿ½ÿÆÿÈÿÂÿÂÿµÿ­ÿ¼ÿ®ÿ¾ÿÀÿ¹ÿ²ÿ²ÿÄÿÌÿ¬ÿ´ÿÓÿÊÿÄÿ¿ÿ»ÿ¼ÿµÿ°ÿ¹ÿÅÿÂÿ½ÿÀÿÇÿ¿ÿÉÿÀÿ½ÿ¶ÿ¿ÿÄÿÃÿÅÿÀÿ­ÿÄÿ¹ÿÊÿÀÿ¬ÿ¼ÿ¶ÿ°ÿ¹ÿºÿ»ÿÃÿ¾ÿ¹ÿ·ÿÅÿÇÿ©ÿ¶ÿ½ÿ»ÿ­ÿ¬ÿ¿ÿÃÿ»ÿÅÿ¿ÿ²ÿÊÿ²ÿ´ÿºÿ¸ÿ¸ÿÀÿ¼ÿµÿ·ÿ¶ÿ°ÿ¹ÿ±ÿ¾ÿ¤ÿÀÿ½ÿ¿ÿÂÿÆÿÀÿ¾ÿÁÿ¸ÿ¬ÿ»ÿ´ÿÌÿ´ÿØÿ×ÿÁÿ¼ÿ»ÿÂÿÄÿ¿ÿºÿºÿ¿ÿ¶ÿºÿ½ÿÄÿµÿÊÿÂÿ¸ÿ¿ÿ³ÿºÿÈÿÇÿ½ÿ°ÿÄÿµÿ²ÿÊÿÆÿÄÿ¾ÿ¼ÿ¸ÿÂÿÂÿÁÿÃÿÁÿ¿ÿ¹ÿ·ÿÐÿ¶ÿ¿ÿ®ÿ¿ÿËÿ»ÿºÿ¾ÿ¾ÿ´ÿ·ÿÆÿ¸ÿÆÿÕÿÅÿ­ÿ¾ÿÅÿ¾ÿÁÿ·ÿ­ÿ¶ÿÁÿÅÿÉÿÅÿ´ÿ»ÿÂÿÌÿÅÿÌÿÍÿµÿÉÿÅÿÄÿÈÿËÿ¸ÿ¶ÿÈÿÃÿÉÿ²ÿÒÿ½ÿ·ÿ²ÿ»ÿ¾ÿÀÿÃÿ¹ÿ½ÿÀÿ¼ÿ»ÿ¾ÿÇÿºÿ¯ÿÊÿ¶ÿ¶ÿ¸ÿ³ÿ¹ÿ¹ÿ¯ÿ¦ÿ±ÿ½ÿÀÿ¼ÿ¸ÿÀÿÃÿ½ÿ³ÿºÿ»ÿ®ÿ¸ÿ³ÿ¹ÿ¹ÿ¼ÿÃÿÀÿ¶ÿ¹ÿÀÿ¹ÿ¹ÿÇÿÁÿ¿ÿ±ÿ«ÿµÿ·ÿÁÿÀÿ±ÿÂÿÒÿÌÿÁÿ²ÿ¹ÿÌÿÀÿÁÿÄÿÀÿÈÿÂÿ¸ÿ·ÿ°ÿ²ÿ¸ÿÆÿÉÿÄÿËÿÏÿÅÿ¾ÿ¿ÿÁÿÁÿ»ÿÃÿ°ÿ»ÿ¿ÿÑÿ»ÿ½ÿÈÿ¼ÿ¼ÿ»ÿ·ÿ¹ÿºÿºÿ¹ÿ¼ÿÅÿÄÿÈÿÁÿÂÿÒÿÈÿ¾ÿ´ÿÁÿ»ÿÆÿ¾ÿÀÿÈÿ´ÿ­ÿÄÿ½ÿ®ÿÇÿÃÿ²ÿ¬ÿ®ÿ³ÿÈÿÁÿ´ÿ¯ÿ¹ÿ¶ÿ´ÿ±ÿºÿÉÿÊÿÂÿ¹ÿ¬ÿ©ÿ¼ÿ½ÿ¸ÿÊÿÉÿ°ÿ¶ÿ®ÿ°ÿµÿÁÿÍÿ·ÿ«ÿ¨ÿ¥ÿ­ÿºÿÀÿÂÿ¼ÿ·ÿ½ÿÆÿÁÿ´ÿÅÿ¾ÿÄÿ¶ÿ¹ÿ´ÿ½ÿ¹ÿºÿ¶ÿ²ÿµÿ¿ÿ¾ÿµÿ¹ÿ»ÿ¹ÿ¶ÿ°ÿ³ÿ«ÿ³ÿÈÿÄÿÎÿ¸ÿÅÿ·ÿµÿÁÿÄÿ½ÿ¶ÿ¸ÿ³ÿ§ÿ®ÿ¾ÿÆÿ²ÿ´ÿÉÿ¿ÿµÿ·ÿ¶ÿ­ÿÀÿ·ÿ¯ÿºÿ®ÿ³ÿ²ÿµÿÁÿ½ÿµÿµÿ¸ÿ¾ÿ¾ÿ¸ÿ­ÿ­ÿ¹ÿÉÿÒÿ¾ÿ»ÿÑÿ³ÿ°ÿ¾ÿÅÿÂÿÆÿÐÿÈÿ¹ÿ½ÿÅÿ¿ÿµÿ»ÿÌÿÁÿ¿ÿÁÿÂÿÊÿÌÿ¸ÿ¯ÿÄÿ»ÿÂÿÌÿÁÿ¶ÿ¼ÿ´ÿµÿ¼ÿ¼ÿ´ÿ¶ÿ¿ÿ¹ÿ²ÿ±ÿºÿµÿ±ÿ¼ÿÀÿÌÿÃÿ¾ÿ¶ÿÊÿÀÿ¾ÿ¿ÿÂÿÁÿ¶ÿ¸ÿ³ÿÀÿÅÿ½ÿ¹ÿ·ÿ¿ÿÆÿ¾ÿÅÿÇÿ´ÿ»ÿÅÿÀÿÅÿÁÿ¶ÿ·ÿ¨ÿÁÿ·ÿ¶ÿ¾ÿÏÿÉÿ¿ÿµÿ¯ÿ¾ÿ¾ÿµÿËÿÕÿÊÿÊÿµÿ¶ÿ´ÿÀÿ·ÿ­ÿ¶ÿ¹ÿ³ÿÂÿ½ÿ³ÿ¸ÿ¼ÿÃÿÍÿÁÿ½ÿÀÿ¾ÿ¶ÿ½ÿ¾ÿÁÿ¿ÿ´ÿºÿ¿ÿ¸ÿ¶ÿºÿ±ÿ¯ÿ©ÿÄÿËÿµÿ®ÿ¼ÿ¼ÿ¶ÿ¬ÿµÿ­ÿ°ÿ°ÿ²ÿÁÿ¹ÿÂÿºÿ¸ÿÀÿÃÿ¸ÿ¶ÿ¼ÿ´ÿµÿ¶ÿ¹ÿÀÿºÿÅÿÄÿ´ÿÄÿ»ÿÄÿ°ÿÇÿ¾ÿ²ÿ¾ÿºÿÉÿÀÿ»ÿ¿ÿ¸ÿ´ÿ´ÿ³ÿ¶ÿµÿ·ÿ»ÿ¹ÿ²ÿ§ÿ§ÿ´ÿÌÿÂÿ¹ÿ½ÿÄÿºÿÄÿ¹ÿÆÿ¶ÿ·ÿ¿ÿ©ÿÂÿ¹ÿ¤ÿ¶ÿÆÿºÿ²ÿÃÿÇÿ²ÿ­ÿ¶ÿ¸ÿ»ÿ·ÿ³ÿ»ÿ½ÿ¾ÿ¹ÿµÿ¸ÿºÿÈÿÉÿÁÿÁÿ¿ÿµÿ²ÿÁÿ¾ÿ¸ÿ¹ÿºÿ·ÿ´ÿÀÿÆÿ½ÿ°ÿ«ÿ°ÿ¾ÿºÿµÿµÿÀÿÉÿ¹ÿµÿ¿ÿ²ÿ­ÿ½ÿÂÿ¾ÿ·ÿ¼ÿ²ÿ¿ÿ¿ÿÁÿ²ÿ«ÿ¬ÿ³ÿ»ÿ²ÿÃÿ°ÿ³ÿÆÿ´ÿ´ÿÆÿºÿ²ÿ¹ÿ»ÿ´ÿ³ÿºÿ¹ÿ´ÿ³ÿ½ÿÄÿ¿ÿÁÿ¿ÿÃÿ»ÿ°ÿ¹ÿºÿ¹ÿ²ÿ´ÿ²ÿ¼ÿ¾ÿ¹ÿ¶ÿ¸ÿ¶ÿ¬ÿ£ÿ¯ÿ¯ÿ·ÿ¸ÿÃÿ¸ÿºÿ¼ÿÂÿÀÿ³ÿ°ÿ²ÿ»ÿ·ÿ·ÿ¼ÿ¶ÿ©ÿ©ÿÀÿÂÿ¹ÿ¸ÿÇÿ»ÿ¹ÿ®ÿ­ÿ·ÿ½ÿÇÿÆÿ¹ÿËÿÃÿÍÿ¶ÿ´ÿ´ÿÂÿ»ÿÿ°ÿ´ÿ±ÿ¶ÿ»ÿºÿµÿ´ÿ°ÿ»ÿºÿ²ÿ½ÿÈÿÁÿ»ÿÀÿÂÿ¾ÿ¸ÿ¼ÿÀÿ¼ÿ·ÿ¾ÿ¿ÿ²ÿ­ÿ¿ÿ¸ÿ°ÿ¶ÿ¨ÿ»ÿ±ÿÉÿ°ÿ³ÿ³ÿ¯ÿÊÿÆÿ½ÿÆÿ¼ÿ»ÿ¹ÿ¼ÿ¼ÿ¹ÿ¼ÿÂÿºÿ¾ÿ¼ÿµÿ¿ÿÀÿªÿ­ÿ¿ÿ·ÿ·ÿ¯ÿ´ÿÁÿÇÿÀÿÀÿÆÿ¾ÿÊÿÁÿÉÿ´ÿ­ÿ¨ÿ¬ÿ¢ÿ¯ÿ¾ÿ©ÿÿ·ÿÌÿ»ÿØÿÆÿ§ÿ±ÿ¸ÿ·ÿ·ÿ°ÿ¼ÿ¿ÿ«ÿ­ÿ¶ÿ°ÿ·ÿÄÿÁÿ·ÿ»ÿÅÿÄÿÊÿÅÿÀÿÂÿ¹ÿ¾ÿÀÿ¶ÿ­ÿÆÿÈÿÁÿ¼ÿ·ÿËÿ±ÿµÿ¶ÿºÿÂÿ½ÿÂÿ½ÿÁÿ¼ÿÆÿ·ÿ·ÿºÿµÿ¹ÿ³ÿ¸ÿ²ÿ¼ÿ¶ÿ»ÿ·ÿ³ÿºÿÇÿÃÿ½ÿÀÿ¾ÿ½ÿÀÿÅÿµÿ¶ÿÈÿÅÿ¿ÿÅÿ¹ÿ¯ÿµÿ¹ÿ¼ÿÃÿÁÿ»ÿ»ÿËÿÅÿ»ÿ½ÿ¸ÿºÿµÿ¹ÿ·ÿ²ÿ¸ÿ¹ÿÀÿ¸ÿ¿ÿµÿ¿ÿ¾ÿ³ÿÁÿ¾ÿ¼ÿ¿ÿ¹ÿ¸ÿ¸ÿ°ÿ«ÿ±ÿ¾ÿÄÿ·ÿ¯ÿ·ÿ¹ÿÀÿµÿµÿ¾ÿ¾ÿ¾ÿÀÿ¶ÿÅÿÀÿÂÿ¶ÿ¯ÿÊÿÀÿ¸ÿ¾ÿ©ÿÇÿÌÿ¿ÿ¹ÿ¹ÿµÿ¹ÿ¶ÿ¶ÿ¸ÿ»ÿÇÿÊÿ±ÿ´ÿ»ÿ¿ÿ¾ÿ»ÿ´ÿ½ÿÂÿÇÿÉÿºÿ¶ÿ¸ÿ¾ÿÑÿÈÿ¯ÿ¹ÿËÿÈÿ¶ÿ«ÿ³ÿ¾ÿ¸ÿÃÿ¼ÿ½ÿ¼ÿÓÿÆÿÁÿ»ÿ²ÿ¦ÿ¾ÿ¤ÿÇÿ¨ÿÅÿ©ÿ®ÿ³ÿ·ÿºÿªÿ±ÿÆÿ¿ÿ»ÿ»ÿÊÿÄÿ·ÿ¾ÿ¶ÿ¾ÿÎÿÓÿÃÿµÿ·ÿ³ÿ»ÿÃÿÆÿÊÿÁÿÁÿ¹ÿ¼ÿÔÿËÿ¶ÿÁÿÉÿ¿ÿÉÿ¿ÿ¸ÿÌÿÁÿ¶ÿ¬ÿµÿËÿÊÿ½ÿ§ÿÂÿ´ÿ¶ÿºÿÂÿµÿÈÿÒÿÂÿ¯ÿÄÿÈÿ¾ÿµÿ¼ÿÄÿÄÿ»ÿ­ÿ½ÿÍÿÍÿÏÿ½ÿºÿÃÿ¿ÿ¶ÿ¯ÿ°ÿ¶ÿÅÿÂÿ¿ÿ¼ÿ¹ÿ¿ÿ½ÿ¹ÿ½ÿºÿÅÿ½ÿµÿ¿ÿÀÿÈÿ®ÿÊÿ³ÿÃÿ«ÿ¶ÿ»ÿÊÿËÿ²ÿ½ÿ±ÿÀÿÉÿ¾ÿ²ÿÅÿ¹ÿ¹ÿ¹ÿºÿÃÿ¼ÿ¾ÿÄÿ´ÿ¿ÿÃÿÑÿÉÿ°ÿ°ÿ·ÿºÿ½ÿÇÿÀÿ¾ÿºÿ­ÿ®ÿ»ÿ½ÿÀÿ·ÿ³ÿÅÿ·ÿ±ÿÂÿÂÿÇÿ²ÿ¸ÿ¸ÿÄÿ¶ÿ³ÿÇÿ¹ÿ°ÿÂÿ¶ÿ½ÿ¼ÿµÿ±ÿ¸ÿÇÿ¾ÿ·ÿ´ÿ»ÿÃÿÈÿ½ÿ´ÿ¹ÿ¹ÿ¼ÿÆÿÂÿÃÿÉÿ¾ÿ¹ÿ¼ÿ½ÿ¹ÿ´ÿÁÿÁÿ²ÿ¸ÿºÿ¼ÿ¿ÿ¨ÿ§ÿµÿµÿ»ÿ¸ÿÈÿºÿÂÿ¿ÿÂÿ»ÿÂÿÅÿÅÿ¼ÿÈÿ­ÿ¬ÿ²ÿµÿÇÿÂÿ±ÿ³ÿ·ÿºÿ¾ÿ¸ÿ»ÿÌÿÉÿºÿ½ÿ½ÿ¼ÿÄÿ¿ÿ¶ÿ¹ÿÃÿ¾ÿ¿ÿÂÿ¼ÿ²ÿºÿÅÿµÿ´ÿÉÿ­ÿ®ÿ¼ÿ´ÿ·ÿ´ÿÍÿÆÿºÿ½ÿÀÿ²ÿ³ÿ¶ÿ®ÿ°ÿÂÿÁÿ¼ÿ¸ÿ±ÿ¸ÿ¼ÿ­ÿ¾ÿÉÿ¸ÿ¸ÿºÿ¿ÿÀÿºÿ°ÿ­ÿ¸ÿ®ÿºÿ°ÿÁÿÅÿËÿÁÿ¾ÿÌÿÈÿ¬ÿ·ÿÏÿµÿÁÿ¬ÿ¼ÿ·ÿ»ÿ¯ÿÂÿ³ÿ¶ÿ­ÿ¬ÿ¹ÿÃÿµÿ¹ÿÅÿ¸ÿ¼ÿ¿ÿÇÿ¾ÿ¿ÿÀÿ¹ÿ¹ÿ´ÿ¶ÿ»ÿºÿºÿ¶ÿ¼ÿµÿ²ÿ¼ÿ½ÿºÿ´ÿÉÿ¼ÿµÿÅÿµÿ´ÿ½ÿÄÿ¶ÿ¹ÿ»ÿ¿ÿ½ÿ¦ÿºÿ´ÿ¯ÿ´ÿ¹ÿÂÿµÿÂÿÀÿ¼ÿ´ÿµÿÅÿÂÿÈÿÂÿ²ÿ«ÿ¶ÿÅÿ¼ÿºÿÀÿ¿ÿ¶ÿ¸ÿÂÿ¸ÿ¾ÿÃÿ¹ÿ®ÿ·ÿÁÿ§ÿ·ÿ¤ÿ»ÿÃÿ¸ÿÉÿ®ÿ¹ÿ»ÿ¾ÿÌÿÉÿÊÿ¸ÿÁÿºÿ±ÿÂÿÎÿÀÿµÿÄÿÇÿÁÿÅÿ¿ÿ¾ÿÁÿ¹ÿ·ÿ²ÿÊÿÅÿºÿ¼ÿ¿ÿ·ÿ·ÿ¯ÿ²ÿ´ÿ»ÿ´ÿ»ÿ·ÿ»ÿÅÿ¯ÿµÿÇÿ´ÿ¾ÿÀÿºÿÃÿÂÿÄÿ½ÿ¾ÿÀÿ¹ÿ¯ÿ°ÿ¿ÿºÿ­ÿ¹ÿ¹ÿ½ÿ¿ÿ½ÿÊÿºÿ®ÿªÿ±ÿÃÿÄÿ¿ÿ¼ÿ¸ÿ¥ÿ²ÿÈÿ³ÿ¼ÿ¿ÿ¶ÿÀÿÂÿÀÿÈÿÇÿÂÿÄÿÀÿºÿ´ÿ¬ÿ­ÿ¸ÿ¶ÿ­ÿºÿ¸ÿ³ÿºÿºÿÊÿÂÿÅÿÃÿ´ÿÆÿÃÿ¯ÿÈÿ®ÿ¿ÿ¾ÿÅÿ¼ÿ»ÿ±ÿ¯ÿ»ÿ½ÿÊÿÇÿ¸ÿ´ÿµÿ¹ÿÀÿÂÿÄÿÀÿ¶ÿ¾ÿ¾ÿ²ÿÄÿÇÿ¿ÿºÿÄÿÈÿ°ÿ¾ÿ¿ÿÎÿÅÿ¼ÿ«ÿÏÿÆÿÈÿ·ÿÀÿËÿÈÿºÿºÿ¾ÿÆÿÅÿ¼ÿÀÿ·ÿ¸ÿÌÿ¿ÿÁÿÈÿÃÿÇÿËÿ¿ÿ¹ÿ¿ÿËÿÄÿ¹ÿÂÿÀÿÅÿ¿ÿÈÿ¾ÿÀÿ¿ÿ±ÿ«ÿ³ÿÀÿÊÿ¸ÿ»ÿÉÿ¾ÿÆÿÉÿÃÿÀÿÄÿ°ÿ²ÿ»ÿ¹ÿ´ÿ°ÿÆÿ·ÿÄÿÀÿ¼ÿÊÿÇÿÂÿ©ÿ»ÿÄÿ¼ÿ¹ÿ¼ÿ¼ÿ¸ÿ·ÿÂÿÆÿÀÿÀÿ·ÿ´ÿ¹ÿÈÿ»ÿÃÿ¾ÿ½ÿ¬ÿ®ÿÇÿÿÃÿ¿ÿ¹ÿ¸ÿ¾ÿ¸ÿ°ÿ°ÿ¸ÿ²ÿ¼ÿ»ÿ¨ÿ²ÿ¹ÿ³ÿÂÿ½ÿ²ÿ³ÿÂÿ¶ÿ±ÿ¼ÿ®ÿ½ÿÈÿÀÿ³ÿ·ÿÇÿ»ÿËÿ»ÿ±ÿµÿ¶ÿµÿ·ÿ»ÿ¾ÿÄÿÅÿ»ÿ¿ÿÃÿ¼ÿ¼ÿ»ÿ°ÿ¯ÿ´ÿ¹ÿ¶ÿ»ÿ»ÿ¸ÿÇÿÄÿÀÿ¿ÿÌÿºÿ®ÿ³ÿ²ÿ²ÿ¶ÿ´ÿ±ÿ¶ÿÎÿÐÿ½ÿºÿ»ÿ¸ÿ²ÿÇÿÀÿÊÿ¾ÿ¸ÿ¾ÿ³ÿ²ÿ¶ÿ´ÿ»ÿ»ÿµÿµÿ¹ÿ½ÿ½ÿÁÿ¹ÿ¡ÿ¯ÿ¯ÿ®ÿ ÿ§ÿÿ¹ÿÀÿ»ÿºÿ¶ÿ¼ÿ¹ÿ¶ÿÁÿ¾ÿ»ÿ¾ÿ»ÿ·ÿ¶ÿ´ÿ¯ÿ¿ÿÂÿÇÿÀÿ¹ÿÂÿÃÿ¨ÿ¾ÿ¾ÿ³ÿ¿ÿ´ÿÁÿ¿ÿ¸ÿ½ÿÀÿ¸ÿ¼ÿÇÿºÿ½ÿ¸ÿ°ÿ½ÿµÿ±ÿÃÿ³ÿÏÿ³ÿ¯ÿ½ÿºÿºÿÀÿ¾ÿ½ÿºÿ´ÿ´ÿ¾ÿÄÿµÿµÿ½ÿ»ÿ©ÿ¸ÿ®ÿ³ÿÊÿ»ÿ­ÿÃÿ¼ÿ¶ÿ·ÿ¼ÿ¶ÿ³ÿ¹ÿ¹ÿºÿÃÿºÿ©ÿ¦ÿ¯ÿ»ÿÇÿÀÿ³ÿËÿÁÿ´ÿËÿÉÿÇÿÊÿÃÿ¿ÿ½ÿ¸ÿ¼ÿºÿ»ÿºÿ ÿ­ÿ¶ÿ¢ÿ½ÿ­ÿµÿÑÿËÿ¿ÿ´ÿ·ÿ»ÿÀÿºÿ·ÿ¿ÿ¸ÿ½ÿ±ÿ²ÿ¹ÿ¿ÿ³ÿÈÿÇÿËÿ½ÿ¿ÿ¾ÿËÿÄÿÄÿÉÿÂÿ¾ÿµÿ¬ÿ»ÿ´ÿ·ÿÉÿ³ÿ»ÿÈÿ¼ÿÅÿ¸ÿ¾ÿ¾ÿ¼ÿºÿÄÿÈÿ¼ÿ»ÿ¼ÿ²ÿ¸ÿ¹ÿÄÿ¶ÿ½ÿ´ÿÀÿ°ÿÈÿÂÿÄÿÂÿÁÿ·ÿ²ÿÇÿÉÿ¤ÿ©ÿ½ÿµÿ»ÿ¹ÿÅÿÍÿµÿÆÿÃÿ»ÿ¾ÿÄÿÃÿ·ÿ¬ÿ²ÿ»ÿ¹ÿ·ÿºÿÃÿÆÿÆÿ½ÿÉÿ¹ÿ³ÿ¶ÿ¶ÿ½ÿÅÿ¾ÿ½ÿÀÿ­ÿ¹ÿÉÿ¼ÿªÿ¸ÿÅÿ»ÿµÿ·ÿ²ÿ¹ÿÂÿÁÿÁÿ¾ÿ¶ÿªÿ²ÿ¿ÿÃÿ¹ÿ°ÿÂÿ´ÿÀÿ®ÿ½ÿÄÿ¿ÿ¹ÿ½ÿÉÿºÿ¦ÿ©ÿ¿ÿ·ÿµÿ§ÿ¹ÿÀÿ·ÿµÿ½ÿ¾ÿ½ÿ½ÿ¾ÿÄÿÃÿÃÿ¾ÿ»ÿ¼ÿÉÿÄÿ´ÿÀÿ¼ÿÅÿÆÿ¹ÿµÿ·ÿ¼ÿÆÿÅÿ¼ÿ¹ÿÅÿ¨ÿ¿ÿÀÿ¿ÿÆÿ¿ÿµÿ¸ÿ¿ÿ¹ÿ¯ÿ¾ÿµÿ¸ÿÂÿÉÿ½ÿ»ÿ¸ÿ¾ÿÀÿ¶ÿ¹ÿ¿ÿ¸ÿ¸ÿ¼ÿ¯ÿ¿ÿÀÿ¶ÿ¼ÿ¿ÿÁÿ¸ÿ¶ÿ°ÿ´ÿÁÿ¾ÿµÿ¸ÿÀÿ½ÿ¾ÿÊÿ½ÿ»ÿÃÿÅÿÉÿÃÿºÿ¹ÿ¹ÿ¹ÿ¶ÿÁÿºÿ·ÿ¼ÿ·ÿ±ÿ½ÿ¿ÿ¼ÿºÿ¹ÿÃÿÒÿÆÿµÿ¶ÿÜÿ¿ÿ²ÿ°ÿÁÿ³ÿ½ÿÄÿ¶ÿ¸ÿ½ÿ¹ÿÂÿÉÿÃÿºÿ¶ÿ®ÿ´ÿ¿ÿ¾ÿ½ÿ¼ÿ³ÿ¶ÿ¹ÿÉÿÃÿ¼ÿ»ÿ­ÿ¸ÿÈÿÃÿ·ÿ¹ÿÅÿÎÿ¾ÿ¶ÿÁÿ¿ÿÇÿÎÿÂÿ¶ÿ³ÿ¯ÿ±ÿÁÿÆÿ¼ÿÄÿÏÿÇÿµÿ¹ÿ³ÿ²ÿ·ÿ´ÿ°ÿµÿ¾ÿÊÿ½ÿÈÿ®ÿ¼ÿ½ÿ¼ÿ½ÿºÿ¹ÿºÿ¸ÿ®ÿ©ÿ·ÿ»ÿ¿ÿ¿ÿ¿ÿ·ÿ´ÿªÿ°ÿ½ÿ³ÿ¨ÿ£ÿ¬ÿ¹ÿ°ÿ¶ÿ¶ÿÀÿÄÿÁÿÄÿÀÿ´ÿ®ÿºÿ·ÿÐÿÓÿ·ÿ¼ÿÆÿÇÿÁÿ¹ÿ¼ÿÀÿÅÿ±ÿ³ÿ³ÿ¶ÿºÿÁÿÁÿ¿ÿÄÿÇÿ¿ÿºÿ¥ÿ«ÿ«ÿ³ÿ®ÿ°ÿ¼ÿ¿ÿ¾ÿÊÿ¸ÿÀÿ¼ÿÁÿ»ÿ»ÿ½ÿÀÿÁÿÃÿÃÿµÿÊÿ·ÿ¸ÿ¸ÿÃÿ¶ÿ»ÿ¾ÿÀÿÅÿ»ÿÀÿ±ÿ½ÿ¸ÿÏÿÅÿµÿ¹ÿ»ÿµÿ¼ÿºÿ´ÿ«ÿ¹ÿ·ÿ¼ÿ±ÿ±ÿ¼ÿ¼ÿ·ÿÃÿ¿ÿ½ÿÅÿÌÿ»ÿ»ÿÀÿÂÿÃÿºÿ³ÿµÿ¿ÿÁÿºÿ­ÿªÿµÿ¼ÿ¿ÿÒÿÏÿ»ÿÄÿÀÿÇÿ¶ÿ·ÿ¸ÿ¸ÿÈÿÉÿÐÿÏÿÂÿÃÿ¹ÿ°ÿ¹ÿ¸ÿ±ÿÂÿ´ÿºÿ½ÿÃÿÇÿ¾ÿ»ÿ¹ÿ¸ÿÁÿ¼ÿ½ÿ¸ÿ¾ÿ¾ÿÀÿÁÿÂÿ¸ÿ£ÿ°ÿÄÿ·ÿÅÿÂÿ¾ÿ½ÿºÿµÿ·ÿÀÿÍÿ°ÿ³ÿ»ÿ¶ÿ²ÿ¯ÿ³ÿ¾ÿÉÿÖÿÞÿ§ÿ¼ÿ¼ÿ»ÿ¼ÿ¼ÿ¼ÿ»ÿËÿÀÿÆÿÈÿÃÿ½ÿ»ÿ»ÿ¶ÿ¶ÿªÿ®ÿ¿ÿÃÿÁÿÅÿÈÿÂÿÆÿÀÿÄÿÃÿÁÿÎÿÉÿÀÿÅÿÃÿºÿÀÿÀÿ±ÿ¾ÿÌÿºÿ¬ÿ¸ÿ¼ÿ¹ÿËÿÊÿÐÿÈÿÂÿ½ÿºÿÂÿÂÿ¾ÿ¾ÿÈÿÈÿÈÿÆÿÂÿÂÿÇÿ¯ÿ´ÿ»ÿÌÿÎÿÁÿËÿÉÿÀÿ°ÿ¨ÿ¦ÿ·ÿ¸ÿ²ÿ¸ÿÂÿÉÿ¼ÿ¶ÿÀÿ¿ÿÉÿÉÿ¼ÿ¼ÿ¿ÿ»ÿÆÿ³ÿ®ÿ´ÿ½ÿÀÿ¸ÿ°ÿÀÿÀÿÂÿ¹ÿ¼ÿ»ÿ·ÿ¿ÿÁÿ¶ÿ»ÿ½ÿÇÿ¼ÿµÿ»ÿ¼ÿ±ÿ¸ÿ¹ÿ¶ÿ«ÿ±ÿ¼ÿºÿÁÿÈÿÀÿÚÿ¸ÿ½ÿÀÿ¿ÿ¾ÿ»ÿ»ÿÀÿÃÿÁÿ¸ÿ¿ÿÀÿÉÿÄÿÆÿÉÿÂÿ½ÿ¾ÿ¿ÿËÿÅÿºÿ¼ÿÄÿÂÿ½ÿÆÿÜÿÏÿ½ÿ¬ÿÂÿ¾ÿ¼ÿÀÿ¿ÿÃÿÀÿ±ÿ½ÿ¹ÿ¿ÿ¹ÿµÿ¼ÿÂÿºÿÄÿ½ÿ©ÿÏÿ¿ÿ©ÿ·ÿÅÿºÿ®ÿ³ÿ­ÿÅÿ¿ÿ¸ÿÁÿµÿ»ÿÆÿ¾ÿºÿ½ÿÔÿ¹ÿ±ÿ²ÿ¾ÿ¯ÿÁÿÒÿ¸ÿ»ÿ¦ÿ¼ÿ±ÿµÿÁÿÀÿËÿÁÿºÿÑÿ»ÿ»ÿ¾ÿÂÿ´ÿ½ÿ·ÿ±ÿ±ÿµÿ½ÿ½ÿÈÿÇÿËÿ¶ÿ¹ÿºÿ¾ÿÀÿ¿ÿÇÿÈÿÇÿÉÿ¶ÿÅÿ»ÿ³ÿ¼ÿÃÿÉÿÊÿ¸ÿ¾ÿ½ÿ¹ÿÁÿºÿÁÿÌÿ»ÿ²ÿ¾ÿ¾ÿ·ÿ¿ÿ´ÿ¹ÿ´ÿ°ÿ¯ÿÁÿÆÿ¾ÿ½ÿÀÿ´ÿ®ÿ®ÿ´ÿ¶ÿ¾ÿ±ÿªÿ²ÿ¼ÿÂÿÉÿ½ÿÁÿ±ÿÇÿÁÿºÿÄÿÀÿ²ÿ¯ÿ¸ÿÄÿÆÿÁÿËÿ®ÿÀÿÂÿÈÿÄÿ¹ÿ¸ÿ¼ÿÃÿÑÿ¹ÿÅÿÄÿÊÿ¿ÿÁÿ¹ÿµÿÃÿÆÿºÿÁÿ¸ÿ»ÿÐÿµÿÏÿÁÿ¾ÿ¿ÿ¼ÿÀÿÅÿÄÿÅÿºÿ®ÿµÿÊÿ¹ÿ¾ÿ¼ÿ¸ÿÂÿÆÿ¸ÿ¼ÿ²ÿÂÿÄÿÄÿÉÿÓÿÉÿÂÿ¹ÿ¶ÿµÿµÿÄÿ¶ÿ¿ÿÌÿÄÿÌÿÉÿÇÿµÿ½ÿÁÿ¾ÿÉÿÃÿÅÿÁÿÍÿºÿÅÿ­ÿ¼ÿÄÿµÿ¸ÿ¾ÿºÿÂÿÁÿºÿ¹ÿÑÿÄÿ³ÿ·ÿ¿ÿÀÿÀÿ¶ÿ¸ÿÇÿÅÿ¹ÿ½ÿ°ÿ½ÿÍÿÂÿ¹ÿ¾ÿÀÿÄÿÀÿ¹ÿºÿºÿ¾ÿÄÿªÿËÿ®ÿ¿ÿ½ÿËÿÇÿÆÿ¸ÿ®ÿ¶ÿ¹ÿ¾ÿ·ÿ¬ÿÍÿ­ÿ¿ÿ·ÿ´ÿ·ÿ¶ÿÁÿÊÿÁÿ¸ÿ¸ÿ´ÿ²ÿªÿµÿ¼ÿÄÿÊÿÀÿºÿ¿ÿÂÿºÿµÿÁÿÎÿ¿ÿ¸ÿ¶ÿÆÿµÿ®ÿÂÿºÿ¼ÿ¸ÿ¹ÿºÿÁÿÎÿÉÿ½ÿ½ÿÅÿÏÿ¼ÿ¾ÿ°ÿ½ÿÕÿÚÿÐÿÀÿ¹ÿ»ÿ¼ÿÁÿÁÿÀÿÀÿ¾ÿÀÿÂÿÁÿÂÿÃÿ·ÿ®ÿ¶ÿÆÿÂÿ¶ÿ»ÿ»ÿ·ÿ¼ÿ¿ÿÂÿ¼ÿÃÿºÿ½ÿ¸ÿ¸ÿ½ÿÇÿÌÿÃÿ¾ÿ¿ÿÁÿÅÿÑÿÄÿ·ÿ·ÿÃÿ¼ÿ½ÿ¿ÿ»ÿ·ÿ¶ÿ¸ÿ·ÿ»ÿÊÿËÿ·ÿ¾ÿÀÿÁÿ¯ÿÁÿ·ÿ¿ÿ»ÿÂÿÅÿ¹ÿ­ÿ¶ÿÅÿ¾ÿÂÿ¿ÿ¿ÿ¿ÿÂÿÀÿºÿ±ÿ´ÿ·ÿ¹ÿÁÿÆÿÁÿ¼ÿ¿ÿ¼ÿ¸ÿÇÿÎÿÉÿ«ÿ«ÿÄÿ¶ÿ°ÿ¹ÿ²ÿ¿ÿÃÿÄÿÈÿÆÿ¿ÿ½ÿÃÿÁÿ¹ÿ·ÿÇÿ±ÿ¼ÿ³ÿ½ÿºÿ¹ÿÅÿÆÿ¹ÿºÿ¾ÿ¸ÿ¿ÿÈÿÃÿÅÿÅÿºÿ´ÿÃÿ¿ÿÁÿÍÿºÿµÿ¹ÿ¾ÿ¶ÿ»ÿÂÿÃÿÅÿ¿ÿ½ÿ»ÿÂÿÆÿÆÿ½ÿÅÿÀÿÈÿµÿ¸ÿ´ÿ²ÿ½ÿÌÿÌÿÄÿÇÿÆÿ¸ÿ¶ÿ¾ÿºÿµÿ¿ÿ²ÿ³ÿºÿÄÿ·ÿ¸ÿ·ÿ¸ÿ²ÿ¶ÿ¸ÿ¿ÿÅÿ¿ÿºÿ´ÿ·ÿ½ÿÆÿÆÿÅÿÁÿ¥ÿ¦ÿ¸ÿ¶ÿ´ÿ¸ÿÍÿÅÿ´ÿ¼ÿÅÿ»ÿ¯ÿ²ÿÄÿ¿ÿ­ÿºÿÅÿ¶ÿ¹ÿÈÿÀÿ½ÿÂÿÃÿ¾ÿ´ÿ·ÿ½ÿºÿ´ÿ´ÿ¿ÿÊÿÂÿµÿ¶ÿµÿ¸ÿ¼ÿ¿ÿ¬ÿ±ÿÊÿÉÿÍÿ¼ÿºÿÁÿ»ÿ¿ÿ½ÿ¾ÿÆÿÅÿ½ÿ¾ÿ¿ÿ³ÿ¿ÿ¾ÿÅÿÉÿ¾ÿ±ÿÀÿÀÿ´ÿÄÿ³ÿ¸ÿ¿ÿ½ÿ¿ÿ¼ÿ¾ÿËÿÉÿÅÿÉÿÄÿÅÿ©ÿ³ÿ¶ÿ­ÿ¹ÿ±ÿÖÿ±ÿ·ÿ¿ÿ¸ÿ¨ÿ¿ÿÄÿÌÿÅÿÃÿ·ÿ§ÿ°ÿºÿ´ÿ²ÿÂÿËÿ·ÿÁÿÈÿÎÿÅÿºÿ»ÿ³ÿÀÿÅÿÇÿÅÿÄÿ½ÿ´ÿºÿÃÿ¾ÿ°ÿ­ÿ¾ÿÆÿÂÿÁÿ»ÿ¶ÿÀÿÀÿªÿ³ÿ­ÿ¼ÿ¨ÿÅÿÅÿ½ÿÀÿÇÿ¶ÿ·ÿ¸ÿ¹ÿ¶ÿ¸ÿºÿ»ÿ½ÿ¿ÿÂÿÄÿÄÿÍÿÍÿ·ÿÈÿÇÿÍÿÃÿÈÿ´ÿ²ÿ´ÿ¸ÿ¯ÿ´ÿ³ÿÌÿÀÿ¿ÿÈÿÇÿÃÿÃÿ¿ÿÄÿÊÿ»ÿ½ÿËÿÂÿÀÿ·ÿºÿ·ÿ¼ÿ»ÿ¸ÿÉÿ·ÿÈÿºÿÈÿ¹ÿÃÿÁÿ¹ÿºÿÀÿÀÿÃÿ½ÿ¹ÿ¶ÿ²ÿ´ÿ·ÿ½ÿ³ÿµÿ¥ÿ¢ÿªÿµÿÅÿ²ÿ¸ÿ®ÿÁÿ°ÿ°ÿ´ÿ°ÿÿ¸ÿ·ÿ¾ÿÅÿÀÿ¿ÿ´ÿ¯ÿ¹ÿ¶ÿ´ÿ·ÿ­ÿ·ÿÃÿÅÿÈÿÊÿÉÿÆÿ¶ÿÇÿÊÿËÿ¶ÿ»ÿ¹ÿ¹ÿ¼ÿ¾ÿÅÿÀÿÁÿ»ÿ¸ÿ¸ÿ¶ÿ´ÿ»ÿÀÿÁÿ¿ÿ·ÿ¸ÿ¸ÿ¹ÿ½ÿ½ÿÊÿÏÿ½ÿ¼ÿÅÿ¸ÿÃÿ»ÿ¨ÿ¾ÿÂÿ°ÿÍÿ¾ÿªÿ¤ÿµÿÄÿ½ÿ½ÿÈÿ¼ÿ²ÿµÿµÿ½ÿ¿ÿ·ÿ»ÿÂÿÄÿ¹ÿ´ÿ·ÿ»ÿ½ÿÇÿ»ÿÄÿ¿ÿ¤ÿ¼ÿ»ÿÌÿ¸ÿ¶ÿ»ÿ·ÿ¶ÿ³ÿºÿºÿ¢ÿ³ÿ¼ÿ»ÿ¼ÿ³ÿ³ÿ³ÿ»ÿ¾ÿ¶ÿºÿ´ÿ»ÿ¶ÿ¹ÿ¸ÿÈÿÆÿ´ÿ»ÿ»ÿ»ÿ³ÿ³ÿ½ÿ³ÿ¾ÿ½ÿºÿ¾ÿÂÿÂÿºÿ¹ÿÀÿ¹ÿ¸ÿ·ÿ¹ÿ»ÿ¼ÿÂÿÄÿµÿ°ÿ»ÿ½ÿ¼ÿÃÿ¿ÿ»ÿ³ÿ°ÿµÿ»ÿ¼ÿ³ÿÀÿ±ÿµÿÇÿ¸ÿ½ÿ¹ÿ»ÿºÿ¹ÿµÿ¶ÿ«ÿ¯ÿ¿ÿÄÿ½ÿ³ÿ¹ÿ¾ÿ°ÿ²ÿµÿ½ÿºÿ¶ÿ¸ÿ²ÿ·ÿ¹ÿ±ÿ­ÿ²ÿÀÿÐÿ¾ÿÁÿ°ÿÀÿ¦ÿ¶ÿÉÿ¸ÿ¸ÿÊÿ ÿ½ÿÀÿÄÿÁÿ»ÿÙÿ²ÿ½ÿ³ÿ²ÿ¸ÿ­ÿ¯ÿ®ÿ³ÿºÿºÿ½ÿ¾ÿ¾ÿÃÿÁÿ»ÿ¸ÿ¹ÿ½ÿ³ÿ¼ÿ½ÿ¼ÿ²ÿ¶ÿ°ÿ¼ÿ¶ÿ¶ÿ¹ÿ¯ÿ®ÿ«ÿ½ÿÀÿ¼ÿªÿ±ÿµÿ°ÿ¶ÿ¸ÿ¸ÿÄÿÀÿ¼ÿ¼ÿÆÿÀÿ¹ÿ¸ÿµÿ«ÿ±ÿ¹ÿ½ÿÆÿ¾ÿªÿªÿ¹ÿÀÿÀÿ³ÿ´ÿµÿ®ÿ»ÿÅÿºÿ¿ÿÎÿÈÿÐÿÀÿÉÿ´ÿÃÿÏÿ´ÿ»ÿ°ÿµÿ¾ÿ¼ÿ¸ÿ¼ÿ¿ÿÃÿµÿ­ÿ±ÿªÿ²ÿ»ÿÆÿ¾ÿ»ÿÁÿ¸ÿ®ÿ³ÿÀÿÂÿ¼ÿÃÿÈÿÆÿÇÿÂÿÁÿÅÿµÿ³ÿ¸ÿÄÿ¼ÿ¸ÿÂÿ¿ÿ·ÿÇÿ´ÿ·ÿ¼ÿÉÿÀÿ¸ÿÆÿµÿ°ÿ²ÿ½ÿ¹ÿ¿ÿºÿ½ÿ·ÿ²ÿµÿ·ÿÀÿ½ÿ¸ÿµÿ¶ÿÁÿÌÿÁÿ½ÿ¾ÿµÿ·ÿ»ÿ¾ÿ¶ÿ·ÿ¾ÿ»ÿ¸ÿÂÿÀÿ¬ÿ¯ÿÁÿ´ÿËÿ¸ÿ³ÿ¿ÿ´ÿÁÿ³ÿÀÿÄÿÆÿ»ÿºÿ¸ÿ«ÿºÿ½ÿµÿÁÿÄÿ¶ÿ¶ÿ´ÿ¯ÿÁÿÁÿ±ÿ­ÿ­ÿ·ÿ½ÿÃÿ¸ÿ¬ÿ¿ÿÌÿ¾ÿ¯ÿ«ÿ®ÿ¿ÿ»ÿ·ÿ­ÿÉÿ¾ÿÂÿ°ÿ¯ÿÌÿ¸ÿºÿ½ÿ¸ÿ³ÿ»ÿ»ÿÂÿÊÿ»ÿ©ÿ¼ÿÅÿ½ÿ´ÿÀÿ·ÿ¾ÿÁÿ®ÿ«ÿÂÿµÿ»ÿÅÿÆÿ¿ÿ¹ÿ·ÿÂÿÎÿÇÿ·ÿ»ÿ¿ÿ¹ÿÂÿÄÿ´ÿ±ÿ¾ÿÆÿ¿ÿ±ÿÄÿ¸ÿ¯ÿ´ÿÁÿºÿ¶ÿ³ÿ³ÿ²ÿÃÿÃÿÌÿ³ÿ§ÿÇÿ¾ÿ¸ÿÁÿ´ÿ¶ÿ·ÿ±ÿÂÿ¹ÿ»ÿÊÿÅÿºÿÃÿÁÿ¼ÿ¶ÿ¸ÿ¶ÿ²ÿºÿÁÿÂÿÀÿ³ÿªÿ²ÿ¸ÿ²ÿ±ÿ»ÿ¹ÿºÿ¿ÿºÿ»ÿÉÿ¼ÿ½ÿÁÿ½ÿÌÿ»ÿÁÿµÿ¾ÿÄÿ³ÿÇÿ¼ÿÈÿµÿÅÿ»ÿÌÿ©ÿ«ÿ´ÿ¯ÿÂÿ¼ÿ¼ÿÅÿ¶ÿ¸ÿÈÿ²ÿ²ÿ©ÿ¸ÿÂÿ¾ÿ¶ÿµÿ»ÿ½ÿ¸ÿ²ÿ¿ÿÀÿµÿ»ÿµÿ»ÿ³ÿ§ÿ®ÿ·ÿºÿ´ÿÅÿ®ÿÄÿ¹ÿÄÿÈÿ·ÿ¹ÿÃÿÉÿ­ÿÊÿÿ«ÿÂÿ¼ÿ¿ÿÂÿ±ÿ¡ÿ¾ÿÆÿ½ÿÁÿÉÿ°ÿÄÿÆÿÀÿÂÿ¶ÿ¼ÿ´ÿºÿ±ÿªÿºÿ»ÿµÿ¾ÿÁÿ·ÿ°ÿ½ÿÑÿÊÿÀÿ±ÿÂÿÍÿ¼ÿ½ÿÊÿ¿ÿÌÿÁÿ¯ÿ¾ÿ¸ÿ»ÿ®ÿ»ÿÍÿ¶ÿ°ÿÃÿ¾ÿ«ÿ¿ÿÈÿ»ÿÇÿ±ÿ«ÿ½ÿ¾ÿ½ÿ´ÿ¬ÿ»ÿ¾ÿ¾ÿÅÿ³ÿ·ÿ¾ÿÀÿ¾ÿ»ÿÃÿÄÿºÿ³ÿ¶ÿÀÿÂÿ¾ÿ¿ÿ¿ÿºÿ¿ÿ·ÿ«ÿ¹ÿ¹ÿ»ÿµÿ¹ÿÀÿÉÿµÿ±ÿ·ÿ¼ÿÈÿ½ÿ´ÿÈÿ³ÿ½ÿ·ÿºÿªÿµÿ¼ÿÀÿ¾ÿ¹ÿ®ÿµÿÀÿ¼ÿ´ÿµÿ´ÿÀÿÁÿ¼ÿ¾ÿ¼ÿ¼ÿºÿ¸ÿµÿ¹ÿÆÿ¼ÿ¶ÿ»ÿ·ÿºÿºÿ·ÿ·ÿ¶ÿ¿ÿ¸ÿ­ÿ½ÿ¶ÿºÿÁÿÆÿÁÿ½ÿ¹ÿ½ÿºÿ¸ÿ­ÿ³ÿºÿÆÿÀÿÈÿ¶ÿ¨ÿµÿÁÿ·ÿÁÿÈÿ¶ÿ³ÿÂÿÉÿÃÿÄÿÆÿÁÿÀÿÂÿÏÿÍÿÃÿºÿ¸ÿ½ÿµÿ®ÿ¯ÿ¶ÿ·ÿ¹ÿÁÿ³ÿ±ÿÒÿ¿ÿ·ÿÝÿÈÿÊÿ²ÿ°ÿ²ÿ¾ÿËÿ¯ÿ¹ÿÈÿ³ÿÉÿÃÿÆÿ»ÿ¸ÿ¹ÿ·ÿÂÿ½ÿ½ÿÁÿ¸ÿ¹ÿºÿ´ÿªÿºÿÁÿ¹ÿ¶ÿ¸ÿÉÿºÿ¯ÿÀÿÄÿÀÿÄÿ¿ÿ¶ÿµÿ·ÿÃÿËÿ¦ÿ¼ÿ±ÿ±ÿÀÿ´ÿ°ÿ«ÿÀÿÌÿ·ÿ¯ÿ²ÿÂÿÀÿ¼ÿ¿ÿ¸ÿ³ÿ¿ÿÄÿ¸ÿ·ÿÀÿÀÿºÿ¶ÿ³ÿ»ÿ½ÿÉÿ³ÿ³ÿÏÿÂÿÒÿËÿÌÿ°ÿªÿ½ÿ½ÿ½ÿ±ÿ¶ÿÁÿÊÿÈÿÊÿÅÿ²ÿ±ÿ»ÿÉÿµÿ¿ÿ¾ÿ³ÿ¶ÿ±ÿ¶ÿÂÿÅÿ¾ÿ¶ÿµÿµÿÇÿÄÿ½ÿ¾ÿµÿ¶ÿ¿ÿÃÿ¬ÿ½ÿ®ÿ±ÿÂÿ»ÿ¿ÿÍÿ¸ÿÊÿÅÿ¸ÿºÿ»ÿÁÿÆÿÄÿ½ÿºÿÂÿÂÿ¼ÿ¸ÿ©ÿ¤ÿ±ÿ»ÿÈÿÁÿ»ÿÆÿÈÿ»ÿ»ÿÃÿ¸ÿ¾ÿ»ÿÌÿÁÿ­ÿ·ÿ¹ÿÁÿÃÿ§ÿ´ÿÁÿ½ÿ£ÿ¨ÿÃÿ¼ÿÃÿ±ÿ¹ÿÁÿÆÿÅÿ·ÿµÿ·ÿ°ÿ­ÿ¹ÿÅÿµÿ¸ÿÀÿ¾ÿµÿÀÿ½ÿ¾ÿ¶ÿ¼ÿ­ÿÁÿ®ÿ¿ÿ¯ÿÇÿ¾ÿ¹ÿ¼ÿ±ÿµÿ²ÿÀÿÊÿ½ÿ½ÿÄÿÂÿÃÿÉÿÃÿ¹ÿ¹ÿ´ÿ¸ÿÂÿ¾ÿ¶ÿÇÿ±ÿ¹ÿÁÿÇÿ¥ÿ·ÿÇÿÿÿÿÆÿ¾ÿ²ÿ¸ÿ¹ÿ¾ÿ¿ÿÆÿÂÿ¾ÿËÿÂÿÈÿÐÿ¹ÿ¾ÿÂÿµÿ»ÿÈÿÆÿ»ÿ»ÿµÿ¶ÿ¼ÿÁÿÂÿÀÿ¿ÿÆÿÀÿ¹ÿ½ÿ¸ÿºÿ»ÿÀÿ¹ÿ¸ÿ·ÿ·ÿ¹ÿÅÿÉÿÁÿÈÿÓÿÅÿ¿ÿÕÿÄÿ½ÿÀÿ²ÿÂÿÅÿÀÿ¡ÿ­ÿËÿÁÿ¶ÿ½ÿ¼ÿºÿÁÿÉÿºÿ²ÿ¯ÿ¶ÿ¾ÿ·ÿµÿ¾ÿÀÿºÿ¶ÿ»ÿ»ÿÁÿ¼ÿ³ÿ¸ÿÂÿ²ÿ¬ÿ°ÿ§ÿÄÿ²ÿ¾ÿ¼ÿ·ÿ¼ÿ½ÿ¹ÿ¾ÿ·ÿ²ÿ¯ÿ³ÿ¿ÿÅÿÅÿÅÿÃÿ·ÿ½ÿºÿ¹ÿ´ÿ¸ÿ»ÿ³ÿ²ÿ¼ÿ¸ÿ¶ÿ»ÿ¼ÿÑÿºÿ³ÿ³ÿ´ÿ³ÿ¸ÿ½ÿÀÿÂÿ¿ÿÁÿÁÿ¼ÿ²ÿ·ÿÂÿÄÿ±ÿÃÿÄÿËÿ©ÿÆÿ½ÿ¿ÿ°ÿÀÿÁÿÉÿÅÿ»ÿ´ÿ·ÿºÿ¹ÿÁÿ¿ÿ³ÿÂÿÄÿ±ÿ±ÿ»ÿÌÿÉÿ¸ÿÃÿÒÿÃÿÁÿ¯ÿ²ÿ¸ÿÁÿÆÿÃÿÀÿ¿ÿ¾ÿºÿ»ÿÅÿ¾ÿ¸ÿ³ÿ°ÿÍÿ«ÿÆÿ§ÿ³ÿÂÿ­ÿ²ÿÄÿÁÿËÿ¹ÿ½ÿ¹ÿ¶ÿÃÿºÿªÿ²ÿ»ÿ¸ÿ®ÿ·ÿ·ÿÆÿÅÿ¨ÿÂÿ°ÿ®ÿ»ÿµÿ«ÿ¯ÿ©ÿ¿ÿ¼ÿ¿ÿÀÿ¶ÿÈÿÔÿÆÿÇÿ°ÿ·ÿÀÿ²ÿ®ÿ§ÿ³ÿ¤ÿÂÿ¹ÿ¹ÿ¿ÿ½ÿ¿ÿ½ÿ¿ÿÁÿ½ÿ²ÿ­ÿ¸ÿÀÿ¾ÿÂÿÄÿ¼ÿµÿÃÿ­ÿ¸ÿºÿ¶ÿ¸ÿ²ÿºÿ¾ÿÏÿÅÿ³ÿ¯ÿ¶ÿ³ÿ«ÿ¶ÿ´ÿ°ÿ¥ÿ²ÿºÿ¼ÿÇÿ»ÿÂÿ´ÿ¶ÿÉÿÉÿÌÿÉÿÆÿÃÿ¾ÿÂÿÃÿ¼ÿ·ÿÁÿ½ÿ®ÿ°ÿ­ÿÌÿ§ÿ®ÿÇÿÂÿÅÿ¿ÿ«ÿ¦ÿµÿ¾ÿÅÿÌÿÀÿ·ÿ¾ÿ¿ÿ¶ÿÊÿÄÿÏÿÅÿÉÿµÿ¹ÿÄÿÅÿ»ÿ¿ÿÄÿÀÿ¿ÿ¿ÿ¸ÿ³ÿ½ÿÆÿ»ÿ°ÿÃÿ°ÿ¶ÿÅÿËÿÌÿÄÿ´ÿ»ÿÌÿÌÿ¼ÿ¶ÿºÿ³ÿÁÿÂÿÂÿ¾ÿ·ÿ¸ÿºÿ¼ÿÀÿÂÿµÿµÿ¿ÿÂÿ½ÿ¿ÿÂÿ¿ÿÎÿ²ÿ¿ÿ¾ÿÃÿÁÿ¾ÿ·ÿÂÿ¹ÿ´ÿ¼ÿÁÿÃÿÀÿ·ÿ·ÿÄÿ¼ÿ»ÿÃÿÁÿ¾ÿ¼ÿµÿ»ÿºÿ­ÿ®ÿ°ÿ½ÿ·ÿ§ÿ¨ÿ¦ÿ¥ÿ­ÿ°ÿ´ÿ³ÿ¶ÿ¼ÿ½ÿ´ÿ¼ÿ¹ÿÀÿ¾ÿÅÿÄÿ±ÿ«ÿ±ÿºÿ¾ÿ¶ÿ»ÿ­ÿÈÿ¹ÿ¾ÿÆÿµÿ»ÿÀÿ·ÿÁÿÉÿµÿ°ÿÈÿÊÿÈÿÂÿ¹ÿ®ÿ·ÿ»ÿÂÿ¾ÿ»ÿºÿ·ÿµÿµÿ¿ÿÀÿÀÿ¼ÿÏÿËÿÊÿ¼ÿ¶ÿ±ÿÁÿ½ÿ©ÿªÿ·ÿ¼ÿÂÿÅÿºÿ®ÿ±ÿ¸ÿËÿÄÿÄÿÂÿ·ÿ¼ÿÀÿ¼ÿ¾ÿ¾ÿÁÿ»ÿ½ÿ¶ÿªÿ¹ÿ¾ÿ­ÿ²ÿ·ÿÃÿ¶ÿ§ÿ·ÿÂÿºÿ´ÿÀÿºÿ½ÿÄÿÆÿÀÿºÿºÿ¿ÿÆÿÉÿÇÿ½ÿ¹ÿÁÿÍÿ¿ÿÑÿÈÿ½ÿ¸ÿ´ÿºÿ»ÿ´ÿ¹ÿÃÿ´ÿ°ÿÈÿÅÿµÿ¾ÿ¯ÿ¹ÿ¹ÿÁÿÀÿ½ÿÇÿÌÿÈÿÈÿÅÿËÿÉÿÊÿÀÿ¼ÿ»ÿ½ÿ½ÿºÿ±ÿ±ÿÁÿÅÿÈÿÅÿ¹ÿ·ÿ¾ÿ¼ÿ¿ÿºÿµÿ½ÿ¾ÿ¸ÿÁÿ½ÿÇÿ¿ÿ¸ÿ»ÿ»ÿ»ÿÃÿ¾ÿÄÿÄÿ¼ÿ¾ÿ¼ÿ½ÿºÿÀÿÇÿÄÿÀÿ¾ÿ»ÿ½ÿÃÿÀÿ¹ÿ¹ÿ³ÿ¸ÿ¦ÿ¹ÿ¸ÿ·ÿ¶ÿ¾ÿ·ÿ²ÿ·ÿÂÿÑÿÂÿÉÿ¾ÿ²ÿ½ÿÃÿ¾ÿ»ÿ¾ÿÁÿ¾ÿ¾ÿËÿÁÿÃÿÎÿÈÿ½ÿÊÿ½ÿÀÿÈÿ½ÿ±ÿ²ÿ°ÿ¬ÿ¿ÿ³ÿÀÿ¼ÿÇÿ¿ÿÁÿÃÿ·ÿ¸ÿ¸ÿ½ÿ´ÿÀÿÍÿÌÿÅÿ³ÿ³ÿ¾ÿÅÿÆÿ¸ÿ¸ÿ³ÿ¯ÿÂÿ¶ÿ¼ÿ¾ÿ¾ÿ¿ÿ½ÿÂÿÈÿºÿÌÿ¾ÿ·ÿ¨ÿ¦ÿ´ÿ¼ÿ¹ÿ¹ÿ¼ÿ¸ÿÄÿºÿ¾ÿÄÿÅÿÄÿÁÿ½ÿ¹ÿ¯ÿ²ÿÈÿ±ÿºÿ«ÿµÿÊÿ»ÿµÿ¾ÿÁÿÆÿ¼ÿ²ÿ®ÿ©ÿÀÿ¿ÿ¹ÿ·ÿ¶ÿ¶ÿ¶ÿ³ÿÇÿ·ÿÁÿ¹ÿ½ÿÈÿÄÿ®ÿ­ÿÉÿÔÿ´ÿ©ÿ£ÿ¿ÿÃÿÀÿ¾ÿÄÿÅÿ»ÿ¶ÿ¸ÿ­ÿºÿÀÿÇÿ¼ÿ½ÿÂÿ¿ÿÄÿ½ÿÈÿ»ÿÌÿÇÿÆÿÂÿ»ÿ½ÿÃÿÃÿÃÿÄÿÃÿ½ÿÄÿ´ÿ¾ÿÊÿ½ÿ²ÿ®ÿ¥ÿ¸ÿÃÿÅÿ¶ÿ·ÿ¼ÿ¸ÿ¸ÿ¾ÿ²ÿÅÿµÿÂÿ¿ÿ·ÿ°ÿ²ÿ¹ÿ±ÿ¬ÿ³ÿÄÿ»ÿ¿ÿÁÿ´ÿ¬ÿ¯ÿ°ÿÇÿºÿºÿÂÿµÿ±ÿ¸ÿÀÿÄÿÆÿÎÿºÿÈÿ¾ÿºÿ±ÿ°ÿµÿ¹ÿÃÿ¹ÿºÿÎÿÃÿÄÿÃÿÃÿ½ÿ³ÿÅÿ±ÿ¹ÿ¿ÿ¼ÿÀÿÉÿÃÿ¼ÿÂÿ¶ÿ¼ÿÅÿÂÿÊÿÂÿ¿ÿÂÿÀÿºÿ½ÿËÿ¸ÿ½ÿÀÿÁÿ¼ÿ¸ÿÂÿºÿ¹ÿÆÿºÿºÿ·ÿ´ÿ¹ÿÀÿÈÿµÿ·ÿÁÿ¼ÿ·ÿ¼ÿÈÿËÿ¶ÿÇÿÍÿ»ÿËÿÈÿÂÿ½ÿÆÿ«ÿ²ÿ»ÿ¶ÿÄÿÊÿÁÿ¼ÿÁÿËÿ´ÿ¶ÿ»ÿÅÿÌÿÈÿÄÿÎÿÊÿ¸ÿÇÿËÿÄÿ¾ÿºÿ½ÿÁÿµÿÄÿÃÿÆÿÀÿ½ÿ¼ÿ¼ÿ»ÿ¿ÿªÿÊÿÍÿÈÿÆÿËÿÃÿ¹ÿÁÿÄÿÀÿºÿ²ÿ¸ÿÂÿÁÿÁÿÇÿ·ÿÈÿÅÿÁÿ¹ÿ¼ÿºÿ¼ÿÀÿ¼ÿ¿ÿ¼ÿ·ÿ®ÿ»ÿ·ÿÂÿËÿÂÿµÿºÿÀÿµÿÀÿ¾ÿ¶ÿºÿÊÿËÿ¾ÿÐÿÃÿ¶ÿÉÿÀÿÄÿÅÿÃÿÇÿÌÿÍÿÊÿ¶ÿ¶ÿ·ÿ½ÿ¼ÿ¿ÿÀÿ¸ÿºÿ¹ÿ´ÿ³ÿ·ÿÀÿ¿ÿÌÿÔÿÆÿ¸ÿ·ÿ©ÿÀÿÃÿÁÿÆÿ¹ÿ¯ÿ²ÿ´ÿÁÿµÿ¾ÿÌÿ¼ÿ¯ÿÁÿ¿ÿµÿÀÿÂÿ¶ÿ´ÿ¼ÿ¸ÿ¸ÿºÿÂÿÉÿÃÿ¼ÿÇÿ­ÿ»ÿ½ÿ¨ÿ¥ÿ¯ÿ¸ÿ·ÿ°ÿ±ÿ½ÿÃÿÊÿ¶ÿ°ÿ¶ÿ½ÿ»ÿ¾ÿ½ÿ¼ÿÂÿµÿ¿ÿÎÿ½ÿÀÿºÿ®ÿ¸ÿÊÿÅÿ»ÿÇÿÂÿÄÿ¬ÿ»ÿ¼ÿ¾ÿÃÿ¿ÿ·ÿ¼ÿ¼ÿÁÿÀÿ¸ÿ·ÿ³ÿÁÿ³ÿ³ÿ¯ÿ¦ÿºÿÅÿÌÿµÿ¬ÿ­ÿ·ÿ½ÿ¾ÿºÿ¹ÿ»ÿÃÿÒÿºÿÃÿ²ÿÃÿ·ÿ¹ÿÅÿÃÿ¶ÿ¶ÿÁÿ¿ÿÍÿ¿ÿµÿ»ÿÈÿÄÿÃÿÄÿÂÿ¿ÿ¿ÿÁÿ¼ÿ¶ÿÅÿÄÿ¿ÿ¼ÿÃÿÇÿÁÿ¿ÿÄÿºÿ²ÿÏÿ»ÿËÿÅÿÎÿÁÿ¸ÿ»ÿ¾ÿ¿ÿÁÿ¿ÿÆÿ¸ÿ®ÿ½ÿÁÿÅÿÆÿÁÿÃÿÆÿ´ÿªÿÃÿµÿÇÿÆÿÒÿ¾ÿÇÿÆÿ»ÿ±ÿµÿ¹ÿ®ÿ¼ÿ³ÿµÿÂÿÃÿÅÿÈÿÄÿ·ÿµÿ½ÿ¾ÿµÿ®ÿÄÿÅÿ·ÿÉÿÊÿ¸ÿÂÿÂÿÀÿ¿ÿ¼ÿºÿ¼ÿ¼ÿ·ÿ¹ÿÁÿ¹ÿ·ÿ»ÿ¹ÿ¿ÿÃÿ¾ÿºÿºÿ¶ÿÆÿµÿºÿ¾ÿºÿ¸ÿÍÿÀÿºÿ½ÿ¼ÿ¶ÿ¶ÿ¹ÿ¹ÿÇÿ²ÿÊÿÅÿÅÿÑÿÏÿÁÿ¾ÿºÿ­ÿ£ÿ²ÿÍÿ°ÿ±ÿÕÿ¶ÿºÿ¾ÿ½ÿÃÿËÿÈÿÆÿÂÿ»ÿÃÿÃÿ´ÿªÿÁÿÍÿÆÿÙÿÃÿ±ÿ¯ÿ¼ÿÃÿ¹ÿ¶ÿ¾ÿ®ÿ°ÿÆÿ¼ÿ³ÿ«ÿ»ÿÌÿËÿ¾ÿºÿ¶ÿºÿÉÿÇÿ¹ÿ¹ÿÄÿÇÿÁÿ¼ÿ¿ÿ½ÿÃÿÉÿÈÿÁÿ¹ÿ·ÿ´ÿ±ÿ¸ÿ³ÿ·ÿ°ÿÁÿµÿÁÿ³ÿºÿ»ÿ¶ÿ´ÿ¾ÿ¾ÿ³ÿ½ÿÃÿ»ÿ»ÿ±ÿÉÿ½ÿ¹ÿ¸ÿÀÿÆÿ¹ÿ´ÿ¼ÿ»ÿ¯ÿ¯ÿÀÿÂÿÈÿÄÿÇÿ¸ÿ½ÿÉÿ¾ÿµÿ¿ÿ½ÿ³ÿ¯ÿ³ÿ¸ÿ¸ÿ²ÿ±ÿÌÿÆÿÃÿµÿ½ÿ«ÿ¼ÿ³ÿ¬ÿ¶ÿÆÿÅÿ¾ÿÂÿÂÿ¼ÿ¹ÿ½ÿÂÿ»ÿ¿ÿÆÿ»ÿ´ÿ¶ÿÂÿºÿ¸ÿ¿ÿ¿ÿ¿ÿÆÿÅÿÃÿÇÿ¨ÿÔÿ¯ÿ¤ÿ²ÿ¶ÿÂÿ®ÿ±ÿ´ÿ½ÿÂÿÃÿËÿÇÿ²ÿµÿ·ÿ»ÿ¹ÿÈÿ¬ÿ¹ÿ¶ÿÂÿ¼ÿÄÿËÿ¹ÿ²ÿ¸ÿºÿ¾ÿÃÿÂÿ¼ÿ²ÿÀÿÂÿ¾ÿ¿ÿ¼ÿÁÿÍÿ§ÿ¶ÿ¹ÿ·ÿ¬ÿºÿÊÿ¿ÿ¾ÿ½ÿ¹ÿºÿ¾ÿ¸ÿÄÿÃÿ¨ÿ¯ÿ¼ÿ·ÿ±ÿ´ÿ¼ÿ²ÿ±ÿÇÿÑÿ½ÿ®ÿºÿ·ÿ½ÿÐÿ¾ÿÂÿ¶ÿ¹ÿºÿ»ÿ¸ÿÇÿÀÿ³ÿ°ÿ·ÿ·ÿ´ÿÀÿÈÿÀÿ¼ÿ½ÿÁÿÊÿ½ÿÂÿÄÿ·ÿ´ÿ»ÿ²ÿ¸ÿÄÿ¸ÿ¥ÿ±ÿÅÿÄÿÀÿÀÿ°ÿ¤ÿ³ÿ·ÿ­ÿ·ÿÄÿ¾ÿÇÿ¾ÿ²ÿ²ÿÇÿÁÿ°ÿ³ÿ¼ÿ¼ÿ¼ÿ¼ÿ»ÿÁÿ¼ÿ³ÿ¯ÿ³ÿºÿ¼ÿ¸ÿÇÿ©ÿ«ÿ²ÿ·ÿÀÿ½ÿÁÿ¾ÿÂÿÅÿÀÿ¼ÿÂÿÆÿÅÿÁÿ®ÿ·ÿ¼ÿÈÿ¿ÿ³ÿ¯ÿÁÿ´ÿ¾ÿÁÿ²ÿ»ÿÆÿ¾ÿºÿ½ÿºÿ½ÿÅÿÃÿ½ÿ¶ÿ·ÿ¹ÿÁÿÂÿ¨ÿ¬ÿ·ÿÁÿ¾ÿ»ÿÁÿÏÿÉÿÇÿÏÿÏÿÂÿºÿ¿ÿ·ÿ±ÿ²ÿ³ÿÁÿÁÿ½ÿµÿÆÿÌÿÃÿ²ÿ¼ÿ²ÿÃÿÂÿÉÿÕÿËÿÄÿÌÿÅÿ¿ÿ¶ÿ­ÿ®ÿ¥ÿ©ÿ¶ÿ§ÿ¬ÿµÿ¶ÿ·ÿ¾ÿ´ÿ´ÿ¾ÿÄÿÈÿÐÿ½ÿÂÿÅÿ½ÿ¹ÿ´ÿ»ÿ»ÿ¹ÿ½ÿÃÿÄÿÄÿÅÿÀÿ¾ÿÅÿÐÿÄÿ´ÿÁÿÉÿÔÿÀÿºÿ¸ÿ¸ÿ¹ÿ³ÿ¶ÿÁÿµÿ½ÿ³ÿÂÿÔÿÒÿÀÿ¶ÿºÿÆÿÊÿ¹ÿ¿ÿÈÿ¹ÿ¯ÿ±ÿÁÿÀÿ·ÿ¹ÿ¾ÿ¼ÿ´ÿ¿ÿºÿÉÿ·ÿºÿ¾ÿ·ÿ´ÿ¿ÿÀÿ»ÿ¶ÿ¼ÿÀÿ¶ÿ¸ÿºÿ¼ÿ¿ÿ·ÿ²ÿ´ÿ¯ÿµÿ¯ÿ®ÿÄÿÆÿ´ÿ¬ÿÀÿÖÿ·ÿ³ÿ¼ÿ¾ÿÆÿ»ÿÂÿÊÿ¼ÿ³ÿ³ÿ®ÿ¶ÿºÿ«ÿ²ÿ½ÿ»ÿÀÿÂÿ¹ÿ»ÿ³ÿ¸ÿÉÿ¿ÿ»ÿ¹ÿ³ÿ»ÿ¶ÿ¾ÿÁÿ¾ÿ¼ÿ³ÿ·ÿ½ÿ·ÿ½ÿÉÿ¸ÿ«ÿµÿ´ÿ³ÿÀÿÁÿ¹ÿ°ÿ­ÿ³ÿ²ÿ¯ÿÆÿ¼ÿÆÿ·ÿ¶ÿÉÿÀÿÆÿÎÿÇÿ²ÿ¶ÿ¼ÿºÿ´ÿÇÿÄÿ½ÿµÿ¯ÿ·ÿ¾ÿ¾ÿ½ÿÁÿÅÿ¿ÿ±ÿ«ÿ¶ÿ½ÿºÿÊÿÃÿÈÿ¶ÿÿÂÿÍÿÁÿ¼ÿ¶ÿ¹ÿ¿ÿºÿ­ÿ¶ÿ¯ÿ¾ÿËÿ¸ÿµÿÉÿÇÿÁÿ´ÿÿ§ÿ¹ÿ³ÿ¨ÿµÿÆÿÅÿ¬ÿ³ÿ»ÿ·ÿºÿÇÿ²ÿÇÿ¶ÿ²ÿÌÿ´ÿ»ÿºÿ·ÿ¸ÿ¾ÿÃÿ½ÿÆÿÂÿÃÿÀÿ¼ÿ¸ÿ¼ÿÃÿÆÿ¹ÿ¶ÿÅÿ»ÿ²ÿÁÿ½ÿ¶ÿÀÿÄÿºÿ¾ÿÀÿºÿÇÿ²ÿµÿËÿ¿ÿ¶ÿµÿ¸ÿ·ÿÈÿ·ÿ¶ÿ³ÿ±ÿ¾ÿÉÿÅÿ¾ÿ¼ÿÊÿ½ÿ²ÿ­ÿ®ÿ¹ÿ½ÿ¾ÿ¼ÿ§ÿ£ÿÂÿ¼ÿ¼ÿÅÿÁÿÂÿÂÿÌÿÊÿ¶ÿ½ÿ¶ÿ±ÿÁÿÈÿ¬ÿ®ÿÂÿÌÿ±ÿ¶ÿÕÿÆÿÁÿ³ÿ¾ÿÃÿ»ÿ¾ÿ¸ÿ´ÿ¿ÿÀÿ¿ÿÃÿ¼ÿ¶ÿ½ÿÂÿºÿ»ÿÇÿ¹ÿµÿ½ÿ¾ÿ¯ÿµÿºÿ¿ÿÇÿ¸ÿ¼ÿ³ÿµÿ°ÿÄÿÒÿµÿ´ÿ¶ÿËÿÀÿ¯ÿ²ÿ¹ÿÄÿµÿ½ÿÎÿ¿ÿ¶ÿ´ÿÀÿÆÿ½ÿºÿ¿ÿÄÿÁÿ´ÿ¸ÿÄÿ»ÿºÿ¼ÿÈÿ¾ÿªÿ­ÿ¹ÿ¯ÿ²ÿÁÿÉÿÀÿÆÿ»ÿµÿÆÿÇÿÀÿ·ÿÅÿÅÿ¯ÿ¶ÿ´ÿ¼ÿ¶ÿ½ÿÂÿÁÿÄÿ¶ÿÄÿµÿºÿ½ÿ½ÿÇÿÂÿ®ÿ­ÿ¼ÿÃÿ¿ÿ¹ÿ¼ÿÀÿ¹ÿ¾ÿ¾ÿ¶ÿ·ÿ´ÿ¹ÿÂÿÂÿÃÿºÿÅÿ½ÿ²ÿ¾ÿ¬ÿ·ÿ½ÿÁÿ½ÿ¶ÿÁÿ»ÿ·ÿ´ÿ»ÿºÿÂÿ¼ÿ¹ÿ°ÿ·ÿªÿ¹ÿ¾ÿ¾ÿ¹ÿ³ÿ¸ÿÆÿÅÿ·ÿºÿ¾ÿ·ÿ¸ÿ»ÿ¸ÿ°ÿ®ÿ·ÿµÿ·ÿÇÿÀÿ²ÿ°ÿÈÿ¶ÿÄÿ¯ÿ²ÿ·ÿ·ÿÀÿ»ÿÀÿ¹ÿÁÿ²ÿ»ÿ©ÿ¼ÿ¶ÿÂÿ±ÿÀÿÁÿ·ÿ»ÿ·ÿ¸ÿÈÿÃÿ²ÿªÿ®ÿ¸ÿÁÿ¼ÿ¯ÿ³ÿ¼ÿÅÿÂÿ®ÿ´ÿ¼ÿÌÿºÿ®ÿ½ÿ½ÿ°ÿÄÿÀÿ±ÿÑÿÁÿÆÿ±ÿÃÿ®ÿ»ÿ¼ÿºÿÃÿ¼ÿ´ÿ­ÿ½ÿÆÿ¹ÿ¿ÿÃÿ­ÿ®ÿ²ÿ¿ÿ·ÿÊÿµÿºÿ±ÿÀÿÀÿ¾ÿµÿ¬ÿ°ÿ³ÿ½ÿÁÿÄÿÆÿ·ÿ©ÿ®ÿÂÿ¹ÿ¯ÿ©ÿ¶ÿ±ÿ³ÿ¶ÿÀÿÁÿ¶ÿ¥ÿ¾ÿ¾ÿ¼ÿÀÿÄÿ¾ÿÄÿ£ÿÂÿ»ÿÆÿ¸ÿ°ÿ¹ÿ´ÿ¬ÿ»ÿ³ÿ½ÿËÿÇÿ¿ÿ´ÿºÿÀÿÂÿÁÿÃÿ·ÿÀÿÂÿ¸ÿ¯ÿ°ÿµÿÀÿÆÿ½ÿÃÿ½ÿÇÿÇÿ³ÿ´ÿµÿ«ÿËÿ¿ÿ©ÿ·ÿÅÿÂÿºÿ¨ÿÉÿ½ÿÀÿ¾ÿ³ÿ¬ÿ¿ÿ«ÿ¼ÿ¿ÿºÿ½ÿ±ÿºÿ¹ÿÀÿ°ÿ¸ÿ¼ÿÌÿ»ÿµÿ·ÿ»ÿ³ÿ´ÿÅÿÁÿ¸ÿ¸ÿµÿ¶ÿ¿ÿÁÿÅÿÊÿ¸ÿ²ÿ¿ÿºÿ¶ÿ­ÿ¹ÿ¿ÿÁÿ´ÿ³ÿÆÿÉÿÁÿÅÿ¨ÿÆÿºÿÄÿ¼ÿ¼ÿÄÿ¼ÿ¸ÿÏÿÁÿ¾ÿ¶ÿ®ÿ¹ÿ»ÿÁÿÀÿÌÿÍÿÀÿ¾ÿ¿ÿ°ÿ¹ÿÀÿÆÿÁÿ¶ÿ¯ÿ´ÿÁÿ¸ÿ«ÿ±ÿ¿ÿÀÿ°ÿ¹ÿ»ÿ»ÿÁÿÁÿªÿÅÿ¾ÿ½ÿÀÿ´ÿ·ÿ»ÿºÿÊÿÂÿ°ÿ¾ÿ³ÿ¸ÿÉÿÑÿ¾ÿ´ÿ¼ÿÆÿ­ÿ²ÿÀÿ¿ÿÄÿ¸ÿ·ÿºÿ»ÿ·ÿ½ÿÉÿ»ÿºÿÄÿÂÿ¿ÿÅÿÃÿ¿ÿ½ÿ´ÿ½ÿÆÿ³ÿµÿÄÿÀÿ¿ÿÄÿ¹ÿ±ÿ¼ÿ¹ÿ¿ÿÀÿ³ÿËÿÇÿ´ÿªÿ¸ÿ¿ÿ¹ÿ¿ÿ³ÿÈÿ­ÿÁÿÃÿ®ÿ²ÿ¿ÿ¼ÿ¾ÿºÿ·ÿ»ÿºÿÂÿ¸ÿ¹ÿ¸ÿ²ÿ¾ÿÁÿÁÿÁÿ¾ÿ½ÿ²ÿ´ÿ¼ÿ·ÿÀÿÁÿºÿ¼ÿ»ÿÀÿÄÿ¼ÿÃÿ±ÿ²ÿºÿ·ÿÀÿ·ÿ¾ÿËÿÕÿ´ÿ´ÿÂÿ¼ÿ¼ÿ¸ÿ°ÿ»ÿÍÿÅÿÃÿ¿ÿ°ÿ¿ÿ·ÿ´ÿÁÿÄÿ¸ÿ¸ÿÀÿ»ÿ¹ÿÀÿÇÿ½ÿ°ÿ¹ÿÅÿÎÿÂÿ¹ÿ¹ÿ»ÿ³ÿ²ÿÃÿÀÿ´ÿ¶ÿ²ÿÀÿÂÿÂÿÈÿÃÿ·ÿ¼ÿÃÿ±ÿºÿÂÿ§ÿËÿÆÿÆÿ»ÿµÿ¹ÿ»ÿ°ÿ®ÿµÿ·ÿ½ÿÀÿºÿ´ÿ¹ÿ¸ÿ·ÿ¾ÿ¸ÿ°ÿ³ÿ¾ÿÂÿÆÿ¸ÿºÿÁÿºÿµÿµÿÀÿÁÿÄÿ±ÿ¾ÿ¹ÿºÿ¾ÿÄÿ¿ÿ¿ÿµÿ¸ÿÄÿ«ÿ³ÿÀÿ½ÿÉÿºÿ´ÿ·ÿÁÿÁÿ¶ÿ¼ÿ¾ÿºÿ¾ÿÇÿÁÿ®ÿ²ÿ¾ÿ»ÿ½ÿ½ÿÄÿÅÿÇÿ®ÿÄÿÒÿÄÿ»ÿ´ÿÆÿÅÿ´ÿ²ÿ±ÿÄÿÇÿ³ÿ®ÿ´ÿ½ÿ®ÿÎÿÆÿÇÿÀÿÃÿÄÿÀÿ´ÿ²ÿ»ÿÁÿ¿ÿ¿ÿ¼ÿ¸ÿ·ÿ±ÿ¼ÿÃÿ·ÿ¶ÿ½ÿÉÿ¿ÿÆÿÃÿ­ÿÎÿ ÿ¬ÿ¹ÿ¶ÿÊÿÈÿÅÿÌÿÍÿ¶ÿ¹ÿÀÿÎÿÇÿ¾ÿ³ÿ¹ÿÁÿ»ÿ¸ÿÀÿ¶ÿªÿ²ÿ¿ÿÄÿ¸ÿºÿ»ÿÂÿ´ÿ¾ÿÒÿÁÿÃÿÒÿ¶ÿ¼ÿ¶ÿØÿÖÿºÿ¯ÿ±ÿ°ÿºÿÇÿÆÿÀÿÓÿÐÿËÿÃÿÆÿÃÿ¶ÿ½ÿ¹ÿ°ÿ»ÿÄÿÂÿ¼ÿ¾ÿ²ÿ·ÿ¾ÿÆÿµÿ¶ÿ²ÿÃÿ¶ÿ»ÿ©ÿ±ÿ½ÿÀÿ¯ÿºÿÄÿ¾ÿ¿ÿ¾ÿ½ÿ±ÿ¯ÿÀÿ¸ÿÅÿÉÿ¹ÿµÿºÿ´ÿ³ÿºÿ¸ÿ¿ÿ¼ÿÀÿÄÿÅÿ«ÿªÿÀÿ¬ÿ¯ÿÉÿ±ÿ¹ÿ¶ÿ¯ÿºÿ»ÿµÿ¶ÿÐÿ¿ÿ¼ÿÁÿ¼ÿ´ÿ·ÿ¼ÿÉÿÍÿÅÿ¿ÿ³ÿ°ÿ°ÿ¹ÿ·ÿ¶ÿ±ÿ¸ÿ¸ÿ°ÿ¿ÿÄÿ»ÿÃÿ»ÿÇÿµÿºÿ´ÿºÿ°ÿ¼ÿ»ÿÃÿ¹ÿ¼ÿ¾ÿÃÿÌÿÁÿ·ÿºÿ¹ÿ·ÿ­ÿ±ÿ®ÿËÿ¹ÿ¯ÿ¬ÿ³ÿ°ÿ¿ÿÂÿÕÿ³ÿ«ÿºÿµÿºÿ¼ÿ¾ÿ²ÿªÿ¶ÿÃÿ·ÿ²ÿ¿ÿÆÿÃÿ¼ÿÀÿ»ÿÀÿÀÿ¯ÿºÿÈÿ¶ÿ°ÿ°ÿ¸ÿ²ÿ¸ÿºÿ»ÿµÿ¾ÿÇÿÅÿ¹ÿÁÿÅÿ¹ÿµÿ½ÿ¼ÿ²ÿ³ÿ»ÿºÿ¶ÿ¸ÿÂÿµÿ»ÿ°ÿ½ÿ²ÿµÿÇÿºÿ®ÿ»ÿÊÿ¼ÿÆÿÁÿÁÿ½ÿ¼ÿÇÿÈÿ¿ÿÅÿÇÿ¼ÿ¿ÿ¬ÿ®ÿ»ÿÅÿ½ÿÌÿ»ÿÒÿ®ÿ¶ÿ½ÿ¼ÿ´ÿ±ÿÉÿÃÿÃÿÂÿÅÿÇÿ½ÿ¼ÿÇÿÁÿµÿ¹ÿ¿ÿ³ÿ«ÿ·ÿÂÿÁÿ¯ÿÃÿÎÿÃÿÀÿ±ÿºÿ¾ÿÂÿÈÿ¹ÿµÿ¼ÿºÿ³ÿ¯ÿ¶ÿÃÿ¾ÿ­ÿ²ÿ¶ÿ¹ÿ¼ÿ¶ÿ¾ÿ©ÿ£ÿ¸ÿÅÿÄÿÌÿ¼ÿÃÿ¸ÿ°ÿ»ÿ¯ÿÿ­ÿ¼ÿ»ÿ¶ÿ³ÿ·ÿÄÿ½ÿ¨ÿºÿ­ÿ½ÿ½ÿ¼ÿµÿ´ÿµÿ¿ÿ¼ÿ·ÿºÿ¸ÿ¾ÿÅÿ·ÿ®ÿ»ÿ¾ÿ¹ÿ·ÿ×ÿ¾ÿ¹ÿºÿÈÿ¼ÿÀÿÃÿÃÿ½ÿ±ÿµÿ»ÿ¼ÿ·ÿ·ÿ»ÿ¿ÿÈÿÇÿ¼ÿºÿ¹ÿÁÿ¹ÿÀÿ±ÿÁÿ²ÿ¶ÿÀÿÌÿÅÿÁÿÇÿÁÿ»ÿ¶ÿ®ÿ´ÿ¹ÿ¹ÿ¸ÿÉÿÂÿÇÿ¶ÿ½ÿµÿ´ÿ½ÿÀÿ¿ÿÄÿÂÿÅÿ¾ÿ¶ÿ¹ÿ½ÿ¼ÿ¼ÿÅÿÏÿÂÿ½ÿ¶ÿÆÿ½ÿÀÿÉÿ¾ÿ¼ÿ¶ÿÇÿÀÿ½ÿÎÿÓÿÃÿ¹ÿÁÿÉÿÂÿºÿÈÿ¼ÿÍÿ·ÿÀÿ¹ÿ¹ÿÂÿÇÿ½ÿ²ÿµÿ¶ÿ·ÿ»ÿÁÿÊÿ»ÿ»ÿ¹ÿ°ÿ¼ÿÅÿ¼ÿÅÿ°ÿ®ÿÂÿÉÿ¾ÿÀÿÃÿ¶ÿ²ÿ¾ÿ·ÿ»ÿÆÿ¿ÿÉÿÀÿ¸ÿ·ÿ½ÿ¶ÿÁÿÀÿÃÿÂÿ¿ÿ»ÿ½ÿºÿ±ÿÀÿÃÿÃÿ ÿÂÿ¯ÿÏÿÄÿ¾ÿ±ÿ¶ÿ½ÿÂÿ¸ÿºÿÁÿ¿ÿÈÿ¿ÿ·ÿÅÿÂÿ»ÿ±ÿ¯ÿºÿÄÿ¿ÿºÿºÿÂÿÀÿ¹ÿ½ÿ¿ÿ¹ÿÁÿ»ÿ¹ÿ²ÿÇÿÃÿÂÿÉÿ¹ÿÄÿÁÿ½ÿÁÿ½ÿ¬ÿªÿ¾ÿÆÿ»ÿ»ÿ¯ÿÇÿºÿµÿÄÿÐÿ½ÿ¼ÿÁÿÏÿÊÿµÿ¶ÿ³ÿ³ÿ¯ÿ¾ÿ½ÿ¶ÿ²ÿ³ÿ¿ÿÅÿÁÿÁÿ·ÿ¶ÿ¸ÿµÿ¾ÿ¿ÿ¾ÿ³ÿËÿÈÿ½ÿÃÿ§ÿ­ÿ°ÿ±ÿ·ÿÂÿÁÿ´ÿ°ÿªÿµÿ¶ÿ¼ÿÌÿÊÿ¼ÿÈÿ¿ÿ´ÿÅÿÂÿµÿ¸ÿ¼ÿÆÿÌÿÁÿÒÿ¿ÿ»ÿ¹ÿ»ÿÁÿÂÿÈÿÀÿ½ÿ¿ÿ»ÿ¾ÿ¶ÿµÿ»ÿÈÿÂÿ»ÿ»ÿ¹ÿ»ÿÃÿÈÿÈÿÂÿ¶ÿ²ÿ·ÿÆÿ¿ÿÆÿÁÿÅÿ¬ÿ¯ÿ¶ÿ¾ÿÄÿÆÿÃÿ»ÿ½ÿÏÿÅÿ»ÿÄÿ¶ÿ¹ÿ¾ÿ¾ÿ¼ÿ¾ÿ¿ÿÇÿÏÿÅÿÃÿ±ÿÀÿºÿ»ÿÁÿÃÿ»ÿ¼ÿ·ÿºÿÂÿ¹ÿµÿÀÿÄÿ²ÿ°ÿÇÿÀÿ¹ÿ¶ÿ¯ÿ¶ÿºÿ²ÿ´ÿ¶ÿºÿÊÿ´ÿÈÿ­ÿ½ÿ½ÿÅÿºÿ³ÿ·ÿ³ÿ·ÿ¾ÿ´ÿ¬ÿ¾ÿ½ÿ¿ÿ¼ÿ¼ÿÅÿÇÿÄÿÄÿ»ÿ¿ÿÉÿ§ÿ³ÿ­ÿ¸ÿÊÿ²ÿ¶ÿÁÿ»ÿÀÿÎÿËÿÂÿÃÿ´ÿ½ÿÃÿ¿ÿ½ÿ¾ÿÆÿÎÿÅÿ¸ÿºÿ»ÿËÿ³ÿ¹ÿÊÿ¾ÿºÿËÿÐÿ½ÿ°ÿ»ÿ¶ÿÆÿÁÿÁÿ¹ÿ¼ÿÁÿÃÿÁÿ¿ÿ¸ÿ·ÿ´ÿºÿ¿ÿ·ÿ¸ÿ½ÿ¼ÿÀÿÇÿÊÿÄÿ·ÿ³ÿºÿ²ÿÂÿµÿµÿµÿ¸ÿ¼ÿ½ÿÁÿÄÿ¸ÿ®ÿ²ÿÆÿÄÿ·ÿ½ÿÀÿ½ÿµÿ·ÿÒÿ¾ÿÇÿÀÿÊÿÅÿÁÿ¸ÿµÿ´ÿ³ÿ½ÿÇÿµÿ»ÿ½ÿÏÿËÿµÿ²ÿÀÿÅÿ½ÿ¾ÿÃÿ°ÿ¸ÿ­ÿ·ÿ»ÿµÿ·ÿ¼ÿ·ÿ¾ÿÐÿÈÿ¾ÿ¸ÿ»ÿÂÿºÿ·ÿ»ÿ¾ÿÀÿ±ÿ¯ÿºÿ½ÿ½ÿ¹ÿºÿÀÿÆÿÅÿ¹ÿÁÿºÿÀÿÀÿÇÿÁÿÃÿÊÿÊÿÂÿÂÿÌÿªÿÇÿÀÿ¿ÿÁÿÃÿÁÿ·ÿ°ÿºÿ²ÿ´ÿ·ÿ¹ÿ¶ÿÂÿÃÿ¶ÿ°ÿ¸ÿ±ÿÃÿ¹ÿ°ÿ«ÿ°ÿ·ÿµÿ´ÿ¹ÿ°ÿÆÿºÿÅÿÄÿÂÿµÿ¶ÿÅÿÆÿÌÿ¾ÿ¸ÿÁÿ¼ÿÇÿÄÿ¾ÿ¾ÿ»ÿ¾ÿÇÿÀÿÄÿ¶ÿÀÿÇÿ¾ÿ¹ÿ½ÿ©ÿ­ÿ¸ÿ·ÿ®ÿ°ÿÁÿÄÿ¼ÿÃÿ¿ÿµÿÃÿ¼ÿºÿ²ÿºÿ½ÿºÿÄÿ±ÿµÿ¯ÿ°ÿ¿ÿ¼ÿ·ÿ½ÿÂÿÆÿµÿ³ÿÊÿÊÿÂÿ¿ÿÁÿÅÿÃÿÁÿÇÿ¾ÿ¼ÿÀÿÉÿÃÿ¾ÿÆÿ¶ÿ°ÿÇÿ¿ÿ·ÿ°ÿ´ÿ¹ÿ¼ÿÄÿ°ÿ½ÿÉÿÅÿ½ÿ¶ÿ¼ÿÄÿ¼ÿÃÿ¿ÿÌÿ»ÿ±ÿÆÿÈÿ½ÿÄÿ¬ÿ¿ÿ¼ÿ»ÿÆÿÈÿ½ÿ¿ÿÍÿ¸ÿ¿ÿ¶ÿ¸ÿÁÿºÿ±ÿÊÿ¸ÿ¾ÿ°ÿ±ÿ¸ÿÁÿÄÿÂÿÂÿÄÿÇÿµÿ¼ÿ¾ÿÁÿ¼ÿºÿÈÿ¹ÿ§ÿ½ÿ­ÿ¸ÿ´ÿ±ÿ»ÿÂÿÁÿ©ÿÂÿ¸ÿµÿ»ÿÆÿÊÿÊÿÈÿ³ÿ¼ÿ¿ÿËÿÇÿÉÿÀÿºÿ¾ÿ¹ÿËÿÂÿËÿ°ÿ¹ÿ·ÿÁÿËÿ¿ÿ³ÿµÿ¶ÿ²ÿµÿÃÿÇÿÃÿÁÿÄÿ»ÿ½ÿ¿ÿ·ÿÂÿ´ÿ¸ÿÆÿÈÿÈÿÓÿÓÿÕÿ¼ÿ½ÿÆÿÃÿ¾ÿÄÿËÿÊÿÉÿ¬ÿÅÿÅÿÊÿ´ÿ¿ÿÊÿÅÿÇÿÉÿ¼ÿ³ÿ¸ÿ½ÿÂÿÄÿ»ÿ¸ÿÁÿÅÿÂÿªÿ¹ÿ¸ÿÃÿ½ÿ¶ÿ¹ÿ¼ÿÄÿÐÿ·ÿÄÿ¾ÿ¸ÿ¾ÿµÿ¾ÿÆÿ¿ÿ¼ÿ¶ÿ°ÿ¼ÿÆÿ·ÿ¹ÿ¿ÿÊÿÇÿºÿ´ÿ´ÿ¿ÿÎÿ·ÿ¦ÿ³ÿ¼ÿ¼ÿÀÿ¾ÿ²ÿ¼ÿ¹ÿ¹ÿ¶ÿÃÿÌÿÂÿ»ÿ³ÿºÿÅÿ±ÿ¨ÿÈÿ¼ÿ¸ÿ¿ÿÀÿ¼ÿºÿÁÿÃÿ·ÿÅÿÓÿ·ÿ»ÿ»ÿ¯ÿ¯ÿ»ÿÃÿÃÿ½ÿ±ÿ¶ÿ¸ÿÃÿ·ÿÀÿÂÿ»ÿ»ÿ¼ÿ·ÿ³ÿ´ÿÂÿÄÿÈÿÅÿ·ÿ­ÿ¼ÿÇÿÃÿ¹ÿ´ÿ¼ÿµÿÑÿÀÿÅÿ¸ÿÁÿÌÿÆÿ¾ÿÄÿËÿÀÿ¹ÿ­ÿ¹ÿ³ÿºÿÂÿ¿ÿÆÿÄÿ½ÿ¼ÿµÿ­ÿ¯ÿ¹ÿ¯ÿÀÿºÿÁÿ¾ÿ»ÿ¼ÿ»ÿ½ÿÄÿ¹ÿ»ÿ²ÿ½ÿ¼ÿÀÿËÿÐÿÍÿÇÿÁÿ½ÿ·ÿ³ÿ¹ÿ°ÿÀÿ½ÿ¾ÿ»ÿÀÿ¼ÿµÿ¼ÿÄÿ¶ÿ²ÿÀÿ°ÿ»ÿ¸ÿ¹ÿÁÿ¶ÿ¹ÿÃÿÀÿÀÿÃÿ±ÿÁÿÊÿºÿÇÿ¿ÿ»ÿÂÿ¿ÿÃÿÂÿ¸ÿºÿ¶ÿ¹ÿ¸ÿ¹ÿÁÿÀÿµÿ²ÿ¯ÿ¼ÿÅÿÃÿºÿ¯ÿºÿÈÿÉÿÁÿºÿ¶ÿºÿÊÿÇÿ²ÿ±ÿºÿ·ÿ±ÿ´ÿ±ÿÇÿÁÿØÿÍÿ­ÿ·ÿÉÿ¶ÿ´ÿÇÿÅÿ»ÿ¹ÿÂÿ°ÿ¶ÿÈÿÀÿÅÿËÿÄÿÀÿÉÿÆÿ¾ÿ¼ÿ¹ÿÈÿÍÿÈÿ¼ÿÇÿµÿ´ÿÂÿÂÿ¿ÿÃÿ»ÿµÿ·ÿ¬ÿ¬ÿÁÿÀÿ¿ÿºÿ´ÿµÿ¸ÿÇÿÌÿÄÿÂÿ½ÿºÿÀÿ·ÿºÿ¹ÿµÿ½ÿÆÿ¼ÿ±ÿ¾ÿ¾ÿ¾ÿÂÿÃÿ¼ÿ¼ÿÄÿ·ÿ¿ÿ¶ÿ§ÿ­ÿ´ÿ¯ÿ·ÿ¨ÿ²ÿ¿ÿ¹ÿ¶ÿ½ÿ½ÿµÿ½ÿ¼ÿ»ÿ¸ÿÔÿÆÿªÿÃÿÂÿÇÿËÿÁÿºÿÄÿÄÿ¬ÿ£ÿ°ÿÁÿÁÿ½ÿÂÿ¸ÿ¹ÿÃÿ¹ÿºÿ¿ÿ½ÿ¹ÿ»ÿ¾ÿ¼ÿ»ÿÃÿ½ÿÏÿ¾ÿÃÿ¼ÿ±ÿ¸ÿÃÿÂÿ¹ÿÇÿËÿ¿ÿ¿ÿÇÿÂÿ½ÿ¼ÿºÿÀÿ±ÿÂÿ¼ÿºÿºÿÀÿÇÿÍÿÉÿ¹ÿºÿÆÿÄÿÉÿ¾ÿ«ÿÃÿÃÿ»ÿ¶ÿ¼ÿ»ÿÆÿÅÿÅÿÁÿ¾ÿ»ÿºÿÀÿ½ÿ±ÿºÿÂÿÇÿ¿ÿÒÿ¬ÿ¼ÿÁÿµÿ´ÿ¾ÿÈÿºÿ±ÿÂÿÊÿÀÿÃÿÂÿÂÿËÿÂÿºÿÐÿÀÿ¹ÿ²ÿ¸ÿ·ÿ°ÿ³ÿ´ÿ®ÿµÿÅÿ¿ÿ¸ÿÂÿÂÿ·ÿ½ÿ¸ÿ´ÿÉÿºÿ¬ÿ¬ÿÇÿÀÿ³ÿºÿ¾ÿÁÿÇÿÃÿ»ÿ¼ÿºÿªÿÄÿ¾ÿ®ÿÃÿ·ÿ®ÿ¼ÿ¼ÿ¼ÿÇÿ¼ÿ­ÿ¶ÿ·ÿ´ÿµÿ»ÿÊÿÀÿ°ÿ¯ÿ¯ÿ¾ÿ¿ÿ¨ÿºÿÁÿÈÿÇÿÌÿÆÿÎÿ¿ÿ®ÿµÿ·ÿ©ÿ­ÿºÿ³ÿ¿ÿÃÿ¨ÿ³ÿºÿÃÿ¿ÿ¼ÿ»ÿ±ÿ¨ÿÁÿ»ÿ¸ÿ¶ÿ»ÿ¹ÿ³ÿ¸ÿ¿ÿºÿ±ÿ²ÿ¼ÿÈÿ¶ÿÃÿ»ÿÃÿ°ÿ¯ÿ¿ÿÔÿÀÿ½ÿ«ÿ²ÿ¾ÿ¿ÿ´ÿ±ÿ¼ÿ¿ÿÂÿÇÿºÿ¼ÿµÿ¾ÿ»ÿ·ÿ¸ÿÀÿ­ÿ¿ÿ¿ÿ´ÿºÿÇÿÁÿºÿÂÿ»ÿ²ÿ»ÿ»ÿµÿ²ÿ¶ÿ½ÿÂÿ»ÿ¹ÿ³ÿÉÿ¿ÿÅÿÈÿÄÿ¿ÿÇÿÁÿÍÿÆÿ¼ÿ¼ÿÈÿÇÿºÿ¸ÿ¼ÿÅÿ»ÿ³ÿ¶ÿÂÿÇÿ¸ÿ¸ÿÍÿºÿÉÿÈÿÅÿÍÿÊÿ»ÿÈÿÐÿÈÿÅÿ¿ÿ·ÿ·ÿºÿÈÿÍÿ¸ÿµÿ±ÿ´ÿ«ÿºÿ·ÿÉÿÐÿÃÿ¶ÿ¹ÿÃÿÎÿÀÿÁÿÀÿÀÿ»ÿ¯ÿ¹ÿÉÿÀÿ·ÿ¾ÿºÿ»ÿÁÿ¾ÿ´ÿ·ÿ¸ÿ¼ÿºÿºÿÇÿ½ÿ®ÿ«ÿÃÿ¸ÿÈÿÉÿ¹ÿ±ÿÃÿ¾ÿ³ÿºÿ¶ÿ¹ÿÆÿ·ÿ±ÿ¿ÿÀÿ¶ÿµÿÍÿÅÿ¾ÿ¼ÿµÿºÿ¸ÿ¹ÿ¹ÿ»ÿÅÿÂÿ¾ÿÇÿ¾ÿ¾ÿ¸ÿ°ÿµÿ¸ÿ»ÿÁÿÀÿ»ÿ±ÿ«ÿÆÿ½ÿºÿÀÿÀÿÇÿ´ÿ¿ÿÓÿ¼ÿ¾ÿÈÿºÿÃÿ«ÿÂÿ»ÿ¼ÿÃÿ»ÿ¹ÿ¼ÿÁÿ¾ÿ·ÿ·ÿºÿ¸ÿ²ÿ¶ÿºÿ¼ÿ¸ÿ±ÿ¬ÿ¯ÿ±ÿ³ÿ¸ÿ»ÿ¶ÿ¹ÿ»ÿ³ÿºÿ·ÿ´ÿÀÿ°ÿ²ÿ±ÿ¬ÿ®ÿ±ÿ»ÿ¹ÿ®ÿ¸ÿ¿ÿ¸ÿ°ÿ®ÿÂÿÅÿµÿ»ÿ»ÿ»ÿÃÿ¾ÿ¹ÿ­ÿºÿÍÿ¸ÿµÿÈÿÅÿÂÿ²ÿºÿ¾ÿ¶ÿ´ÿ¶ÿ¼ÿ½ÿ¹ÿºÿ¸ÿºÿ½ÿ¸ÿ¿ÿ½ÿ¶ÿ°ÿµÿ¶ÿ·ÿÄÿÂÿ½ÿ°ÿ¬ÿ§ÿÍÿºÿ²ÿ¶ÿºÿºÿ´ÿ³ÿ¾ÿµÿ½ÿÄÿ¶ÿµÿÊÿ³ÿ¡ÿ¨ÿ¡ÿ¦ÿ¸ÿÂÿ³ÿµÿºÿ¸ÿ¼ÿ¬ÿ¯ÿ¹ÿ±ÿµÿÃÿÄÿ´ÿÁÿÁÿ¾ÿ»ÿ¬ÿ¯ÿ¾ÿ°ÿ¹ÿ»ÿÀÿÁÿÊÿÁÿ½ÿ¼ÿÀÿÃÿÄÿ¿ÿ¹ÿÆÿÄÿ¶ÿ¼ÿ´ÿ²ÿÊÿÉÿ¿ÿ¹ÿÄÿÉÿ´ÿ²ÿ½ÿ¾ÿËÿ³ÿ½ÿÄÿÆÿÁÿ¯ÿ¹ÿ«ÿ¹ÿ¾ÿ¯ÿ·ÿ²ÿºÿ¶ÿ¼ÿÂÿÉÿÈÿµÿ¶ÿÍÿÉÿ¯ÿ·ÿ¾ÿ­ÿ¶ÿÁÿ³ÿµÿ¬ÿ´ÿ·ÿ¸ÿÁÿ¹ÿ¸ÿ®ÿÍÿ§ÿ¼ÿÂÿÉÿºÿÿÁÿÇÿÃÿ¼ÿµÿµÿ¸ÿºÿ»ÿÀÿÄÿÀÿ¶ÿºÿÁÿÂÿÅÿ¾ÿµÿ¹ÿÊÿÀÿ½ÿÃÿ½ÿ»ÿ´ÿÀÿ¶ÿÐÿºÿºÿºÿ°ÿ°ÿ»ÿÂÿ¿ÿ¬ÿ·ÿÂÿºÿÀÿ¹ÿÂÿÄÿ¼ÿ¼ÿÊÿ½ÿ±ÿ³ÿ¾ÿ·ÿ¬ÿ¶ÿ¾ÿ½ÿ³ÿ²ÿÅÿ¿ÿ¬ÿµÿÁÿ³ÿ­ÿ§ÿÄÿÌÿ¶ÿÂÿ¿ÿÁÿÇÿÄÿªÿ¶ÿªÿµÿÂÿ¸ÿ¿ÿÀÿÅÿ°ÿÆÿ¾ÿÄÿ¾ÿÁÿÃÿÂÿ·ÿºÿÂÿ»ÿ»ÿÃÿÀÿºÿ¹ÿ¸ÿ¹ÿ¸ÿ¾ÿÂÿºÿ»ÿºÿÄÿÈÿ¿ÿ²ÿ¼ÿÉÿÄÿ¶ÿÅÿ´ÿÅÿµÿªÿ¼ÿ°ÿÄÿÁÿ±ÿÀÿÁÿ¼ÿ¹ÿÂÿ¬ÿ»ÿ·ÿ¶ÿ¸ÿµÿ±ÿÃÿ°ÿ·ÿ´ÿ·ÿ½ÿ¶ÿµÿ¼ÿµÿ¨ÿ´ÿ¿ÿ¹ÿ¸ÿ¹ÿ¿ÿ²ÿ¬ÿ¿ÿ¾ÿÄÿ»ÿ±ÿ¾ÿ¶ÿÀÿ¼ÿ»ÿµÿÇÿ´ÿ®ÿÃÿ¿ÿ¸ÿ°ÿÊÿ·ÿ³ÿ¼ÿÁÿÀÿµÿ±ÿºÿÈÿÓÿËÿÈÿ´ÿ¬ÿºÿ·ÿ«ÿ°ÿºÿÉÿÊÿ»ÿ·ÿ´ÿ¸ÿÅÿ·ÿ¦ÿ»ÿÆÿÊÿºÿªÿÿÆÿÁÿ½ÿÂÿÀÿÀÿ¯ÿ¬ÿ±ÿÃÿ¿ÿÊÿ¯ÿÇÿÃÿÃÿÍÿ¶ÿÏÿ»ÿØÿÑÿÄÿ¹ÿ½ÿ¿ÿÊÿÁÿÅÿÔÿÅÿ»ÿ»ÿÄÿ»ÿ«ÿ³ÿÂÿÊÿµÿ¨ÿ´ÿ±ÿ½ÿÈÿÊÿÅÿºÿ¶ÿÂÿÂÿ»ÿ¶ÿÃÿÆÿÂÿÁÿ¿ÿÑÿ»ÿ·ÿ¬ÿÅÿ¶ÿ·ÿÆÿ¨ÿËÿÂÿÆÿÂÿ»ÿ¾ÿ¹ÿ¹ÿ»ÿÅÿÀÿ·ÿµÿ¾ÿ¼ÿµÿ®ÿ´ÿµÿ»ÿ¸ÿ´ÿ²ÿ³ÿ·ÿÃÿÐÿÅÿÆÿÅÿµÿ¼ÿ»ÿÀÿ¶ÿ¸ÿ½ÿÃÿ°ÿÈÿÆÿÏÿ¶ÿ¬ÿÀÿ·ÿÄÿ³ÿ¿ÿ¾ÿ¿ÿ²ÿ·ÿ³ÿ·ÿ»ÿ±ÿ¶ÿ¿ÿÃÿµÿ²ÿ´ÿ±ÿ´ÿÄÿÀÿ¹ÿºÿ»ÿÁÿ¸ÿ¶ÿºÿºÿ¿ÿ¿ÿ©ÿ¯ÿÍÿ·ÿ­ÿ»ÿÍÿÉÿÀÿÆÿ¸ÿºÿºÿ«ÿ®ÿÆÿ¿ÿÀÿ·ÿ¶ÿ¸ÿÍÿ¸ÿ¼ÿÃÿ¿ÿ±ÿÀÿÂÿÉÿ³ÿÿ¸ÿ¹ÿ»ÿ¶ÿ¹ÿÁÿ³ÿÆÿÂÿÁÿÁÿÄÿÉÿÀÿÅÿÌÿºÿ´ÿ¾ÿ³ÿ©ÿ²ÿ´ÿ·ÿÁÿÉÿÏÿÒÿÊÿ¸ÿÃÿÉÿ¼ÿÌÿ¿ÿ²ÿÁÿÎÿÉÿÕÿ¾ÿ·ÿ¯ÿÇÿ³ÿ»ÿÎÿ½ÿÍÿËÿ½ÿ¾ÿÂÿÒÿ¾ÿ»ÿ¾ÿ½ÿ¾ÿ¿ÿÌÿÆÿ½ÿÀÿÇÿÊÿÆÿÌÿÉÿ¿ÿ»ÿºÿÁÿ¿ÿ»ÿÀÿÅÿÄÿ¾ÿ´ÿËÿÀÿ·ÿ³ÿ»ÿÂÿÂÿ½ÿÁÿ½ÿºÿ¾ÿ¼ÿ§ÿ¿ÿÎÿºÿ´ÿ»ÿÀÿÆÿÎÿ¾ÿÁÿ¾ÿÁÿ¿ÿ»ÿ¼ÿ¸ÿ´ÿ¼ÿ¿ÿ¿ÿÁÿÃÿËÿËÿÅÿ¾ÿ¶ÿ¼ÿ½ÿ²ÿ¸ÿ¾ÿ»ÿÅÿÉÿ·ÿÌÿÃÿÂÿ«ÿ­ÿ·ÿ»ÿÉÿµÿ¼ÿÅÿÌÿºÿÆÿºÿ·ÿ¿ÿ¾ÿµÿ¹ÿÏÿÇÿÁÿÁÿÃÿÀÿ¹ÿÀÿÁÿÆÿ¼ÿÀÿÀÿ½ÿÅÿÂÿ¼ÿ·ÿµÿ»ÿÂÿÄÿ»ÿ´ÿ¾ÿÂÿ³ÿ´ÿµÿÄÿÃÿ¶ÿÁÿ¶ÿÁÿ³ÿËÿÍÿ·ÿ´ÿ´ÿºÿÈÿÇÿ¸ÿÏÿÃÿ¼ÿÄÿÄÿºÿÂÿ®ÿ³ÿÀÿ¹ÿÄÿÄÿ·ÿÆÿÂÿ¹ÿ¾ÿÂÿÇÿ½ÿÃÿÆÿ¶ÿ¶ÿ´ÿ¾ÿÉÿÁÿÍÿ³ÿ¶ÿÉÿÂÿ°ÿ°ÿ¾ÿÀÿ¿ÿ¼ÿÀÿÃÿ¹ÿ½ÿÀÿ²ÿ½ÿÁÿ»ÿÆÿÂÿ´ÿµÿÁÿÄÿ¾ÿÀÿÇÿÉÿÃÿÆÿÈÿ¸ÿ³ÿ¸ÿºÿ·ÿµÿÄÿÀÿ³ÿµÿÊÿ¼ÿ»ÿÉÿÂÿºÿ¼ÿÌÿÂÿ¿ÿÉÿ°ÿ²ÿ¸ÿÈÿÄÿµÿ»ÿÉÿºÿµÿ¸ÿ³ÿ»ÿÅÿ±ÿ°ÿ¿ÿÃÿ¾ÿ¹ÿÂÿºÿ®ÿ¼ÿÐÿÐÿ¼ÿ¶ÿ½ÿ´ÿÉÿ»ÿ½ÿ¼ÿ³ÿÄÿÿ·ÿºÿ¿ÿ³ÿºÿÈÿ¼ÿ¹ÿÈÿÒÿÀÿ¹ÿ»ÿ¿ÿ·ÿ¸ÿ¹ÿºÿÀÿºÿ·ÿÂÿÁÿ¹ÿ¸ÿºÿ¿ÿÃÿ¹ÿÃÿÎÿÂÿÁÿ¶ÿ½ÿµÿÉÿÂÿºÿ¯ÿ©ÿºÿÇÿ¹ÿ¸ÿ¸ÿÇÿÃÿµÿÄÿÂÿ¹ÿ¹ÿµÿºÿÊÿÀÿ®ÿ±ÿ·ÿ»ÿ¹ÿ¸ÿ¸ÿÌÿ·ÿ»ÿ®ÿ¸ÿ¹ÿ·ÿ«ÿ´ÿ´ÿºÿ°ÿµÿ¾ÿ¿ÿ·ÿÂÿÄÿÁÿ¶ÿ½ÿ½ÿ¾ÿÀÿµÿ²ÿ²ÿ´ÿ·ÿ³ÿ¼ÿ»ÿÂÿ¾ÿ­ÿÁÿÃÿ´ÿ¸ÿ²ÿ¿ÿµÿÜÿ¿ÿ­ÿ¶ÿ¾ÿ¨ÿÄÿ®ÿ¶ÿÉÿÁÿÀÿ¾ÿ»ÿÇÿÀÿ¹ÿÉÿÎÿÅÿ½ÿ´ÿ½ÿÄÿ¸ÿÊÿÂÿ¶ÿ¼ÿ±ÿËÿÇÿ©ÿ»ÿ·ÿÆÿ¹ÿÂÿ¶ÿÂÿ´ÿ»ÿ³ÿ»ÿ¾ÿÄÿ¾ÿºÿÆÿÄÿ½ÿÃÿ»ÿ¶ÿÂÿºÿ¸ÿÉÿµÿÀÿËÿ¾ÿ·ÿ¿ÿ¸ÿ³ÿÄÿ­ÿÄÿ¶ÿ¼ÿ´ÿÅÿËÿ¿ÿºÿ¹ÿ¹ÿÃÿÇÿÉÿÆÿ´ÿ³ÿ¾ÿÅÿÀÿ»ÿ¶ÿÃÿ¹ÿ¸ÿ¾ÿ²ÿ¿ÿ¸ÿ·ÿÊÿ¿ÿÄÿ¶ÿÀÿÃÿÆÿÅÿ­ÿ¬ÿ»ÿÀÿÂÿ½ÿºÿ¸ÿ¾ÿÄÿ»ÿ»ÿÄÿ¯ÿ¶ÿ¿ÿ²ÿ¼ÿ²ÿ¬ÿ¹ÿ¾ÿ¾ÿÆÿ½ÿÃÿÅÿ»ÿÅÿÅÿÀÿÈÿÃÿ¾ÿ¾ÿ¯ÿµÿ½ÿ¼ÿ³ÿ¼ÿÂÿÁÿ¬ÿ¾ÿÂÿ¿ÿºÿ¼ÿÀÿ¿ÿºÿµÿ¯ÿ°ÿµÿ¼ÿºÿ°ÿ³ÿ·ÿºÿÆÿ¿ÿ¸ÿµÿ­ÿ¯ÿÄÿÆÿÂÿ¸ÿ¹ÿ²ÿ¾ÿ·ÿ¿ÿ¶ÿ·ÿ¼ÿ»ÿºÿ·ÿºÿÁÿ¼ÿ±ÿµÿ¼ÿ¿ÿÃÿ´ÿµÿÊÿ¯ÿ¶ÿ±ÿÃÿÐÿÀÿ¼ÿÁÿÅÿÅÿËÿ¹ÿ­ÿ¹ÿ±ÿ¯ÿ¹ÿÃÿÍÿ¶ÿ¹ÿ¹ÿ¸ÿ½ÿ·ÿ¹ÿÄÿÅÿÀÿ¶ÿµÿ³ÿ¶ÿ»ÿ¶ÿºÿÃÿÂÿÈÿÎÿÈÿ¶ÿËÿ³ÿÍÿ¯ÿ³ÿºÿÄÿ·ÿ¸ÿ¶ÿ²ÿÄÿÇÿ¾ÿ¹ÿ½ÿ½ÿºÿÄÿÄÿ³ÿ»ÿªÿ©ÿ²ÿ¾ÿªÿÃÿ³ÿ¾ÿ¼ÿ¿ÿ¶ÿ·ÿÂÿÂÿÀÿÃÿ¹ÿ°ÿÀÿÀÿ¼ÿÇÿºÿËÿ¾ÿ¯ÿªÿ¼ÿ¼ÿ¹ÿ¼ÿºÿ»ÿ°ÿ¯ÿµÿ·ÿ¸ÿ¹ÿ´ÿ´ÿ¿ÿ¾ÿ¼ÿÃÿÈÿ·ÿÅÿ¿ÿ®ÿ·ÿºÿµÿÊÿÏÿÃÿ¹ÿ¼ÿÈÿÆÿÊÿÐÿÂÿ¿ÿ¯ÿºÿ¯ÿ¹ÿÀÿ½ÿÇÿÕÿÆÿ¶ÿ¶ÿºÿ»ÿºÿ»ÿ½ÿ¶ÿ¹ÿ¾ÿ¿ÿ¾ÿÀÿ¸ÿ¸ÿ°ÿ¯ÿ²ÿ¹ÿ¸ÿ½ÿÄÿºÿ½ÿÅÿºÿ¿ÿÀÿÌÿÎÿÆÿ¶ÿÁÿÁÿ¾ÿ¿ÿËÿÌÿ½ÿ¾ÿËÿÎÿÆÿ»ÿµÿ¿ÿÆÿÀÿÆÿ¾ÿ°ÿºÿ±ÿ¨ÿ¼ÿ´ÿ·ÿ³ÿ²ÿ·ÿ»ÿÀÿ·ÿ±ÿºÿÀÿµÿ¯ÿ±ÿºÿºÿÀÿÆÿ½ÿ½ÿ¹ÿ»ÿ¿ÿºÿµÿ¤ÿºÿ¹ÿÃÿÃÿ½ÿ½ÿ¸ÿ²ÿÃÿÃÿÁÿÂÿ½ÿ³ÿ²ÿÀÿÁÿ³ÿ·ÿ²ÿÉÿ¾ÿ´ÿºÿÌÿÆÿ¸ÿ¹ÿ¿ÿÄÿÉÿÁÿºÿ¼ÿÿ¸ÿºÿÀÿ¼ÿÁÿÁÿÊÿÅÿ»ÿ·ÿÂÿÃÿºÿ½ÿ¹ÿÅÿÅÿÔÿ¿ÿºÿ¹ÿ¬ÿ¸ÿ¾ÿ¼ÿÁÿÁÿÀÿÂÿ¶ÿ±ÿ¼ÿ¶ÿÉÿÇÿ·ÿ¹ÿµÿ´ÿ¸ÿÅÿÀÿ·ÿ¹ÿ¾ÿÃÿÅÿÀÿÅÿÌÿ¼ÿ·ÿÆÿÂÿÀÿÄÿÂÿÇÿÆÿ¸ÿµÿ·ÿ·ÿ¿ÿ³ÿ»ÿ¥ÿ¼ÿ¸ÿÀÿ¹ÿ»ÿ¿ÿ¸ÿ·ÿ½ÿ¼ÿ»ÿ¼ÿ·ÿ¼ÿÀÿ¶ÿ¾ÿºÿÅÿÑÿ¾ÿµÿÄÿ¾ÿ¸ÿºÿÂÿÅÿ±ÿ´ÿÂÿ¸ÿ¶ÿ·ÿ¹ÿÉÿÕÿÇÿ¾ÿ¾ÿÁÿ´ÿÇÿµÿ·ÿªÿÂÿ×ÿÈÿ®ÿ¨ÿ°ÿ·ÿÍÿÂÿ¨ÿÁÿºÿ¸ÿ¹ÿ´ÿ¸ÿ¸ÿ¶ÿ¹ÿ¶ÿ»ÿÐÿÃÿÁÿ¼ÿ¹ÿºÿÈÿÃÿÁÿ¿ÿ¾ÿÇÿ·ÿ³ÿ²ÿ¹ÿÂÿ¼ÿ¶ÿÀÿÊÿÊÿÃÿ¹ÿ¹ÿÀÿÂÿÈÿ½ÿÅÿ½ÿ¿ÿ´ÿ»ÿ¿ÿÂÿÄÿÁÿÈÿºÿ°ÿºÿ¼ÿ°ÿ½ÿ»ÿ¾ÿÀÿÃÿÁÿ³ÿÀÿ»ÿÁÿ³ÿÀÿ¾ÿ³ÿ¼ÿ¾ÿ¹ÿ·ÿ¸ÿºÿ¿ÿ½ÿÃÿ±ÿ¹ÿ¼ÿÁÿÃÿÆÿ»ÿ²ÿ»ÿÀÿ¿ÿ³ÿ¿ÿ»ÿÉÿÁÿÂÿÇÿÃÿ¹ÿ¶ÿÅÿ¹ÿºÿ«ÿ³ÿ²ÿ·ÿ¼ÿ»ÿ¸ÿ½ÿ¿ÿ¸ÿ®ÿ­ÿÕÿÊÿ²ÿ¼ÿ¯ÿ¤ÿ­ÿ»ÿÄÿ·ÿÁÿ·ÿÌÿÂÿÁÿ®ÿ®ÿ»ÿÁÿÆÿÇÿ¸ÿÀÿ½ÿËÿÆÿÁÿÈÿÃÿÃÿÍÿÃÿÂÿ¾ÿÅÿ®ÿºÿ¾ÿ±ÿ·ÿ¿ÿ¼ÿÀÿÃÿËÿ¶ÿ¼ÿÀÿ·ÿ³ÿ´ÿ¯ÿ©ÿ²ÿ¾ÿ«ÿ®ÿ·ÿ®ÿ¸ÿ»ÿ·ÿ¼ÿÃÿÀÿÅÿËÿ°ÿÆÿÈÿÅÿ¿ÿ¹ÿ¾ÿ¾ÿ¬ÿ®ÿ¾ÿ¬ÿºÿ¬ÿ­ÿºÿÃÿ¸ÿªÿ¶ÿ»ÿ³ÿµÿ´ÿ¹ÿÃÿ½ÿµÿ¶ÿ¶ÿµÿ½ÿÿ©ÿÁÿ»ÿ±ÿ´ÿ½ÿ¿ÿºÿÈÿÃÿÅÿÃÿ·ÿ¶ÿ¼ÿÁÿÅÿ¶ÿ¸ÿ·ÿ´ÿ¶ÿÐÿÃÿºÿÀÿ½ÿ³ÿÅÿÂÿÁÿÀÿÇÿÂÿ¹ÿ·ÿ²ÿ¦ÿ«ÿ§ÿ¯ÿ²ÿ³ÿ¸ÿ½ÿÂÿÉÿËÿ¹ÿÄÿ¸ÿ§ÿ¥ÿ°ÿµÿºÿÃÿ¯ÿ±ÿ¹ÿÀÿºÿ°ÿ·ÿÄÿÅÿ¿ÿ¿ÿÉÿÃÿÀÿÃÿÄÿÃÿÈÿÑÿÈÿ³ÿ°ÿ·ÿ²ÿ½ÿ»ÿ´ÿ¶ÿ°ÿ´ÿ¿ÿÇÿÁÿ¿ÿ¿ÿ½ÿ¼ÿµÿ´ÿÁÿÓÿÑÿÅÿ»ÿ½ÿ½ÿµÿÊÿ´ÿ´ÿÉÿÁÿÆÿÃÿÂÿÄÿËÿ·ÿ¶ÿ¿ÿÇÿËÿÀÿ¾ÿËÿÄÿÈÿ»ÿ±ÿ¹ÿÀÿµÿ»ÿ¿ÿ¯ÿ¾ÿ¾ÿÄÿÅÿÀÿÂÿÁÿ¼ÿ»ÿ¦ÿ±ÿ¸ÿ¸ÿ¸ÿ¼ÿËÿ¾ÿÑÿÉÿÆÿ¼ÿÂÿÂÿ¼ÿÂÿ¼ÿ¦ÿÇÿ²ÿ³ÿ½ÿÅÿÉÿÉÿÄÿ»ÿ¿ÿ¿ÿÄÿ·ÿ­ÿ³ÿ¼ÿºÿ±ÿÈÿ¾ÿÒÿ¿ÿ¾ÿ¿ÿÄÿÇÿ½ÿºÿ¶ÿ²ÿÁÿ©ÿ³ÿ·ÿÁÿÔÿÔÿÊÿ¼ÿÈÿÇÿ¿ÿ»ÿ½ÿÇÿËÿÂÿÄÿËÿÇÿ¹ÿ¼ÿÂÿ»ÿ¶ÿÂÿËÿ·ÿºÿÌÿÑÿ¾ÿ·ÿ¿ÿÅÿ½ÿ²ÿ¾ÿÎÿ»ÿ¼ÿ»ÿÃÿÂÿÀÿ¼ÿÂÿÖÿËÿ¼ÿÃÿªÿÆÿ·ÿ³ÿºÿ½ÿ¼ÿÀÿÌÿÈÿ»ÿÂÿÇÿËÿ½ÿºÿ¹ÿ·ÿÁÿ±ÿÃÿÃÿÃÿÃÿÇÿÊÿÆÿ¿ÿ¿ÿÈÿ¾ÿÆÿ²ÿÀÿ¶ÿ²ÿºÿÂÿÄÿ»ÿ®ÿ®ÿÆÿ³ÿÀÿ½ÿ¸ÿÁÿ¾ÿ·ÿ²ÿ¶ÿÉÿÈÿÁÿºÿÇÿÃÿ½ÿ»ÿ¼ÿÂÿÆÿ¼ÿÄÿËÿÄÿ¼ÿÉÿ»ÿÆÿÁÿ¸ÿ¿ÿÁÿ¹ÿ¹ÿ½ÿÉÿ·ÿÀÿÅÿÅÿÀÿºÿ¸ÿ´ÿ³ÿ²ÿÈÿÃÿÓÿÌÿ¶ÿ´ÿ¿ÿÃÿ¿ÿ¼ÿÄÿ½ÿÐÿÈÿ¾ÿ¸ÿ¾ÿÈÿÉÿ¾ÿ¾ÿËÿÂÿ³ÿºÿ´ÿ³ÿ»ÿ¹ÿ¿ÿÁÿ¸ÿ¬ÿ«ÿ·ÿºÿÂÿÈÿºÿËÿ¾ÿ¯ÿºÿÀÿ¸ÿ¸ÿÁÿÅÿ»ÿÄÿµÿÃÿ³ÿÁÿÁÿ¸ÿ·ÿºÿµÿ´ÿ»ÿºÿÁÿ½ÿ¼ÿ¨ÿ¹ÿ¶ÿµÿ»ÿ¼ÿ¾ÿÁÿ½ÿ»ÿ½ÿ´ÿ¾ÿ¿ÿÅÿÆÿÆÿÁÿÂÿÊÿÅÿºÿ½ÿ¿ÿÂÿÃÿ¹ÿ½ÿÃÿÁÿÆÿÅÿ¾ÿ¼ÿ½ÿ²ÿ¸ÿ¼ÿ³ÿÆÿÎÿÎÿºÿ´ÿÀÿÃÿ¶ÿµÿÈÿÁÿÃÿÀÿµÿ¼ÿ¼ÿ¼ÿ¹ÿÂÿ·ÿ°ÿ¼ÿ¹ÿ±ÿµÿ´ÿÃÿËÿ½ÿÔÿ³ÿ½ÿ»ÿ·ÿ·ÿ¶ÿ¶ÿ´ÿ½ÿÅÿ¿ÿ¬ÿ°ÿ¿ÿÑÿÅÿ¸ÿ±ÿ¶ÿ»ÿ¹ÿ¹ÿµÿ¹ÿÆÿ½ÿ»ÿÈÿºÿÉÿÆÿËÿÈÿÃÿ¼ÿ½ÿÇÿ¹ÿ±ÿ³ÿÇÿÀÿÂÿµÿÂÿ¼ÿ¼ÿ¿ÿÀÿÁÿÄÿÄÿ¾ÿ¶ÿÅÿÀÿ¾ÿÅÿÆÿ¹ÿ±ÿ½ÿÊÿ¸ÿ°ÿÂÿÀÿ³ÿÆÿ¸ÿÃÿ´ÿ¼ÿ¶ÿ·ÿ»ÿ²ÿ³ÿ´ÿ½ÿ½ÿ¾ÿÁÿ¸ÿµÿ´ÿ¸ÿ¿ÿÇÿÃÿ®ÿÏÿ»ÿ²ÿ»ÿ·ÿ»ÿ¿ÿºÿ¿ÿºÿ¯ÿ°ÿ¿ÿ¿ÿ¿ÿ´ÿ²ÿ³ÿ»ÿ´ÿ¼ÿ¶ÿµÿÆÿÇÿ¾ÿÇÿÉÿ¹ÿ³ÿºÿ«ÿÁÿ¹ÿ¨ÿ¶ÿÁÿÃÿºÿ¶ÿ¹ÿºÿ½ÿÃÿ¾ÿ»ÿÃÿ·ÿºÿ³ÿ¹ÿ¿ÿ¸ÿÂÿÅÿÇÿËÿÅÿºÿ¹ÿÃÿÊÿÌÿÌÿ®ÿÃÿ¼ÿ±ÿ°ÿ½ÿÃÿÅÿÃÿÈÿÂÿ¾ÿ¼ÿ¶ÿ»ÿ¾ÿ²ÿÃÿÍÿÇÿ·ÿËÿ²ÿÌÿÁÿ¸ÿ¹ÿ¾ÿ»ÿ¿ÿÅÿÂÿÂÿÂÿ¾ÿÊÿ¼ÿ½ÿµÿ´ÿØÿÌÿÆÿ»ÿ¶ÿÃÿ°ÿ²ÿ·ÿµÿºÿÂÿÁÿ¹ÿÂÿÅÿ®ÿ¸ÿÁÿ´ÿÅÿÍÿ»ÿÀÿ½ÿÇÿºÿ­ÿ°ÿÁÿÊÿÆÿ½ÿªÿ¶ÿÃÿÆÿ¾ÿ»ÿ¸ÿÆÿ¼ÿÄÿÄÿ»ÿÆÿºÿ·ÿ¼ÿ»ÿ¸ÿ¶ÿºÿÃÿ»ÿ¸ÿ´ÿ«ÿÄÿ²ÿ±ÿºÿ´ÿ·ÿºÿ³ÿÈÿÇÿ»ÿ¥ÿ©ÿºÿºÿ»ÿ¶ÿµÿËÿËÿ·ÿºÿ½ÿ½ÿ½ÿ²ÿ²ÿ¹ÿ»ÿÂÿºÿ¹ÿ¼ÿ¿ÿÁÿ¹ÿ¯ÿ°ÿÀÿÂÿ·ÿ¾ÿÏÿ¿ÿÆÿ³ÿÂÿÌÿÃÿÃÿ¸ÿ¼ÿ¸ÿ«ÿ¬ÿ¸ÿ½ÿ¹ÿ·ÿ»ÿ¹ÿÁÿÃÿ»ÿÃÿ¹ÿÄÿ´ÿ¿ÿ¼ÿÉÿÁÿÃÿÊÿ¿ÿ¹ÿ¹ÿ»ÿ»ÿ»ÿÃÿ¼ÿ»ÿÆÿ·ÿÉÿÉÿºÿÃÿ¯ÿ¾ÿ½ÿ¾ÿ°ÿ¼ÿªÿÈÿ¼ÿ»ÿ¶ÿÃÿÃÿ¿ÿ¿ÿÂÿÄÿÀÿ½ÿ»ÿ»ÿ¶ÿ¼ÿ¸ÿºÿ½ÿ¹ÿÅÿºÿ¾ÿ¾ÿÉÿÃÿµÿ¹ÿÀÿ¿ÿ³ÿ¹ÿÅÿ¿ÿÂÿÌÿÈÿÄÿ»ÿ´ÿ½ÿ¼ÿ¾ÿÁÿ¾ÿÀÿÃÿÆÿÃÿ¾ÿÁÿ»ÿÏÿÆÿÁÿ¿ÿÂÿÁÿ²ÿ¹ÿÃÿ´ÿ¯ÿ¿ÿÄÿ¿ÿÄÿ½ÿÁÿÇÿ¼ÿ·ÿÆÿÅÿÅÿÃÿ¿ÿ«ÿÇÿÅÿ­ÿÀÿÇÿ¼ÿºÿ½ÿÅÿÌÿÃÿµÿ¼ÿÂÿ¹ÿ½ÿ²ÿ³ÿºÿÃÿÇÿÈÿ¼ÿ½ÿÁÿ¯ÿ¿ÿ¾ÿÁÿÇÿÃÿºÿÃÿÁÿ¸ÿ³ÿ©ÿµÿ¾ÿ·ÿ½ÿÅÿÈÿ¼ÿ´ÿ¿ÿ·ÿªÿÆÿÀÿ¨ÿ·ÿÃÿ²ÿ¾ÿÉÿ²ÿ¾ÿµÿ±ÿÇÿÄÿÁÿ»ÿÀÿ¸ÿ²ÿ¸ÿµÿ±ÿ¶ÿ½ÿ½ÿ¶ÿ¸ÿºÿ¿ÿ±ÿ°ÿ²ÿ¯ÿ¶ÿ¶ÿ¸ÿÄÿ¼ÿ¶ÿÀÿ·ÿµÿ¸ÿ½ÿ¿ÿ·ÿ¶ÿ¾ÿ¿ÿ¿ÿÀÿ¼ÿ¸ÿ¹ÿ¼ÿ¸ÿ·ÿÅÿµÿÂÿ´ÿµÿ¿ÿÀÿ´ÿ²ÿ¼ÿÄÿµÿ¸ÿ¿ÿ½ÿ±ÿºÿÂÿÆÿ´ÿ´ÿÃÿÄÿµÿ±ÿ¼ÿÂÿÁÿºÿ³ÿ´ÿ¶ÿ±ÿ½ÿÇÿ½ÿ·ÿ¸ÿ´ÿ¥ÿºÿ¶ÿ¶ÿ±ÿ²ÿ®ÿ»ÿ´ÿ¾ÿ­ÿ®ÿºÿ²ÿ¾ÿ½ÿÃÿºÿ²ÿ¹ÿ¸ÿ«ÿ´ÿÁÿ½ÿ·ÿ¯ÿ¸ÿÅÿ´ÿ±ÿªÿ¸ÿ«ÿ·ÿ¾ÿ¼ÿ¿ÿ¾ÿ´ÿ®ÿªÿÆÿÁÿ¯ÿ¾ÿ·ÿ¶ÿ¾ÿ»ÿ¹ÿµÿ·ÿ¾ÿ½ÿ¼ÿ¹ÿºÿ½ÿºÿ»ÿ½ÿ·ÿ·ÿ»ÿ¶ÿºÿºÿ°ÿµÿÃÿ¹ÿÁÿÈÿ¸ÿ´ÿ¹ÿ½ÿ²ÿ«ÿÃÿ±ÿ¼ÿ¶ÿ¿ÿ´ÿ¯ÿµÿ¬ÿ´ÿ·ÿ·ÿºÿ»ÿ¯ÿ°ÿµÿ´ÿ²ÿ¯ÿ´ÿ³ÿ¹ÿÀÿ©ÿ»ÿÃÿÂÿ³ÿÆÿÃÿºÿ¬ÿ»ÿ°ÿÆÿÃÿ¶ÿÊÿÁÿ´ÿµÿ¬ÿ¸ÿ¨ÿ ÿ¶ÿ½ÿÀÿÅÿµÿ·ÿ¹ÿ³ÿ¶ÿÀÿÄÿ¼ÿ°ÿ­ÿ·ÿÇÿÄÿ³ÿµÿ´ÿ½ÿÂÿÉÿÀÿµÿ»ÿ·ÿ¾ÿ¨ÿÀÿ²ÿ¸ÿÈÿ»ÿ»ÿÁÿµÿ³ÿ¢ÿÅÿ½ÿ´ÿ¹ÿ¿ÿ®ÿµÿµÿ·ÿ¿ÿºÿ·ÿºÿ¬ÿ°ÿÀÿ¹ÿ·ÿÁÿÃÿ·ÿ´ÿÄÿºÿ»ÿÈÿÀÿ¸ÿ²ÿ·ÿºÿ¨ÿÅÿºÿ±ÿ±ÿ¨ÿ²ÿºÿ«ÿ¹ÿ ÿ¯ÿ²ÿ²ÿÂÿÁÿ¸ÿ¿ÿÉÿ¿ÿ½ÿ½ÿ¸ÿ¼ÿÃÿÆÿËÿ¿ÿ¾ÿ¸ÿ¹ÿÀÿÀÿÀÿ½ÿÂÿÃÿ½ÿÅÿ¿ÿÅÿ¼ÿ¿ÿ·ÿ¶ÿ¼ÿ¶ÿ±ÿºÿ·ÿÁÿ¼ÿ²ÿ½ÿ·ÿ¾ÿÅÿ·ÿ½ÿÅÿ¼ÿ½ÿ¿ÿ¬ÿ¾ÿ³ÿ©ÿ±ÿ½ÿ¾ÿÃÿÁÿ½ÿ³ÿ¿ÿ¾ÿ¹ÿµÿ±ÿµÿ²ÿµÿ¹ÿ´ÿ¶ÿ»ÿÅÿ¼ÿ¶ÿÃÿÇÿÍÿ±ÿ´ÿ¼ÿ¸ÿ³ÿ¾ÿ¶ÿÁÿÅÿÀÿ²ÿÂÿÍÿ½ÿÈÿ´ÿ²ÿ±ÿÂÿ¼ÿµÿµÿ¸ÿ±ÿµÿÃÿ¸ÿÃÿÀÿ¯ÿ­ÿ¶ÿ¿ÿ¯ÿ¯ÿ½ÿÁÿ½ÿ»ÿºÿºÿ»ÿ½ÿËÿ·ÿªÿ¶ÿÃÿ¸ÿ²ÿ¼ÿÀÿ¾ÿ°ÿÄÿÈÿ¸ÿ½ÿ¶ÿÔÿ»ÿ´ÿ«ÿÊÿÃÿµÿÆÿ¿ÿ½ÿ¾ÿ¾ÿ½ÿ«ÿÁÿ¦ÿÆÿÄÿÁÿºÿÀÿÁÿºÿ­ÿºÿÁÿ¾ÿ½ÿ¾ÿ¿ÿÅÿÃÿªÿ¬ÿ¾ÿ·ÿÀÿÅÿÁÿ·ÿ¾ÿÆÿ¾ÿÆÿÎÿÀÿ´ÿÈÿ­ÿ½ÿ¼ÿÄÿÃÿºÿ¶ÿ¾ÿ½ÿ¹ÿ¿ÿ½ÿ»ÿÊÿÃÿ¶ÿ»ÿ¾ÿ¼ÿ¿ÿ¸ÿ¿ÿÌÿºÿ·ÿÁÿ¾ÿºÿºÿ¹ÿµÿ°ÿ³ÿ°ÿµÿÆÿÇÿºÿ³ÿ¾ÿÃÿºÿ¶ÿÀÿ¹ÿ´ÿ·ÿ¹ÿ´ÿ»ÿ¶ÿÁÿ½ÿ¾ÿÇÿ¼ÿ¼ÿÏÿ½ÿÀÿÐÿ¸ÿ±ÿºÿ¿ÿÁÿÁÿÈÿ¿ÿÄÿµÿ´ÿ¸ÿÂÿÄÿÃÿÈÿÈÿÂÿ»ÿÄÿÄÿÀÿ¹ÿ»ÿ½ÿ»ÿ¼ÿ¾ÿÄÿ¹ÿ¼ÿ»ÿ¾ÿ»ÿºÿµÿ²ÿºÿÃÿ¹ÿ´ÿ»ÿ»ÿµÿµÿÍÿ²ÿÅÿ·ÿµÿ½ÿÂÿÈÿÆÿÏÿÉÿ¸ÿÂÿµÿ±ÿ»ÿÇÿ¾ÿ¹ÿ½ÿËÿ´ÿÁÿ¹ÿµÿºÿÄÿÈÿºÿ³ÿ½ÿÄÿ¹ÿ·ÿ»ÿ·ÿ»ÿ³ÿ·ÿ¼ÿ¼ÿ¯ÿ¯ÿ¶ÿ±ÿºÿºÿ½ÿÁÿÄÿÊÿÄÿËÿ»ÿ³ÿ°ÿÖÿ¨ÿÅÿÄÿÃÿ¶ÿ±ÿ¶ÿ±ÿ¬ÿ¼ÿ¿ÿÎÿ»ÿÄÿÀÿ»ÿÀÿÈÿ¾ÿÁÿÅÿ¾ÿ¿ÿ»ÿ¹ÿÂÿµÿ¥ÿ±ÿÅÿÂÿ­ÿ±ÿºÿµÿºÿ¶ÿ¿ÿÁÿ¾ÿ¶ÿ»ÿµÿµÿ»ÿÃÿ¸ÿÊÿ³ÿÂÿ¾ÿËÿ¹ÿ¸ÿÐÿÁÿÎÿÍÿÂÿ³ÿ´ÿ¶ÿ½ÿ´ÿ»ÿµÿ±ÿ¸ÿ²ÿ´ÿ¿ÿÁÿÇÿÇÿÄÿÄÿÄÿ¿ÿ°ÿ®ÿµÿµÿ²ÿÁÿÊÿ´ÿºÿµÿ·ÿ®ÿ¶ÿ·ÿ¼ÿÆÿ±ÿ±ÿÁÿÂÿÁÿÌÿ´ÿ­ÿ¿ÿºÿ¹ÿ·ÿÇÿÆÿ¿ÿÆÿÆÿÂÿÀÿÄÿ¶ÿ´ÿ·ÿ¹ÿ·ÿÁÿÉÿÂÿÁÿÄÿÆÿÅÿ»ÿ½ÿ¿ÿ´ÿºÿÄÿµÿ·ÿ°ÿ¹ÿ½ÿ¶ÿÂÿ»ÿÆÿÃÿËÿÈÿ¾ÿÊÿ·ÿÕÿÉÿºÿ´ÿÕÿ®ÿ·ÿÊÿÉÿÉÿÅÿÂÿÀÿ¼ÿ¸ÿÆÿÆÿÁÿÃÿ»ÿ¿ÿÇÿÀÿ¾ÿµÿ·ÿÉÿÀÿ¿ÿÄÿÄÿËÿ½ÿÃÿÉÿ½ÿÍÿ¢ÿ¿ÿ¯ÿ´ÿÀÿÈÿ³ÿÌÿÇÿÅÿ¼ÿ½ÿ¾ÿ²ÿ±ÿÂÿÀÿ¹ÿ²ÿ³ÿ»ÿÃÿÁÿÃÿÍÿÏÿÅÿ¿ÿÀÿ¸ÿµÿ¼ÿ·ÿ¶ÿ¸ÿ¾ÿ»ÿ¹ÿ·ÿÂÿ³ÿ¸ÿÃÿ°ÿ¯ÿ¸ÿÇÿ³ÿ¯ÿÁÿºÿ¼ÿ¾ÿÂÿ¾ÿ¸ÿ£ÿ½ÿ»ÿ¯ÿªÿ´ÿ®ÿ­ÿµÿ°ÿ®ÿ»ÿÃÿÊÿ½ÿ±ÿÆÿ¼ÿ¶ÿ¸ÿÅÿÅÿ»ÿÀÿ¹ÿ·ÿÃÿÁÿ°ÿÁÿ´ÿ²ÿÅÿÈÿ¯ÿ¾ÿ½ÿ¼ÿ±ÿ¾ÿÆÿ¯ÿ¼ÿÄÿÁÿ²ÿ¿ÿ¾ÿµÿÀÿ»ÿ¹ÿÇÿÅÿ½ÿµÿ¹ÿ¿ÿÊÿÁÿºÿÊÿÆÿ°ÿ¶ÿ²ÿ¾ÿ¸ÿÁÿ»ÿµÿ¶ÿ¾ÿÁÿµÿ¼ÿÈÿÃÿÌÿËÿÍÿÀÿ¼ÿ¶ÿ¼ÿ¾ÿ·ÿ·ÿ·ÿªÿ¢ÿ±ÿ´ÿ³ÿºÿ½ÿ­ÿ³ÿ»ÿ·ÿµÿ»ÿÆÿµÿµÿ½ÿ¯ÿºÿ´ÿ´ÿ³ÿ·ÿ¼ÿÅÿ»ÿ¹ÿÂÿ¹ÿ¸ÿ¹ÿ·ÿ´ÿºÿ¸ÿ²ÿ¾ÿ½ÿ¸ÿ»ÿµÿÉÿÄÿµÿÇÿ½ÿÁÿÏÿÍÿÓÿÃÿµÿ«ÿ¡ÿ²ÿ°ÿ©ÿºÿÂÿ»ÿºÿÀÿÇÿ¿ÿ·ÿ½ÿ¶ÿ´ÿ¸ÿµÿÃÿºÿ½ÿÉÿ¼ÿµÿ·ÿ³ÿÄÿºÿ®ÿ¹ÿ·ÿÅÿÃÿÇÿÁÿÎÿÁÿ½ÿ¶ÿ¾ÿÄÿÈÿÄÿºÿ¾ÿÆÿÃÿÁÿÁÿ¿ÿÂÿÂÿÅÿÈÿÈÿÅÿ°ÿÉÿÁÿ´ÿÊÿ¬ÿ³ÿÁÿ¹ÿªÿºÿ·ÿÄÿÆÿ¹ÿ°ÿ²ÿ¿ÿÅÿÄÿÂÿ¿ÿ´ÿ®ÿÂÿÊÿ½ÿ·ÿ´ÿÀÿµÿÃÿÀÿ³ÿ½ÿ´ÿ®ÿ¼ÿ¶ÿ½ÿ¯ÿ·ÿÏÿÃÿÄÿ½ÿ¸ÿ½ÿ¼ÿÂÿÇÿÂÿÈÿÃÿ¿ÿÌÿÑÿÃÿ¬ÿ®ÿ¿ÿ¾ÿ°ÿ¬ÿ¼ÿ»ÿÇÿÄÿ½ÿ»ÿ¿ÿÄÿ»ÿ·ÿ¹ÿ¿ÿÁÿÀÿÉÿÅÿ·ÿ·ÿÂÿ¾ÿ¹ÿ¸ÿÉÿÀÿ°ÿÂÿÃÿºÿ½ÿ¿ÿ°ÿÆÿÁÿºÿµÿ³ÿ¯ÿ·ÿ½ÿ¶ÿ±ÿ±ÿ»ÿ·ÿ«ÿ´ÿ·ÿ½ÿÀÿ´ÿÄÿ¿ÿ¿ÿ®ÿ¬ÿ¼ÿ¶ÿ·ÿ¼ÿ¾ÿ½ÿ»ÿ½ÿ¹ÿ²ÿ¸ÿ´ÿ´ÿÀÿ¸ÿ¾ÿ¹ÿÁÿÌÿ¾ÿ¬ÿºÿÃÿ±ÿ§ÿ¡ÿ¥ÿºÿÀÿ¸ÿÀÿ¶ÿ¬ÿ²ÿ«ÿ­ÿ»ÿÀÿÉÿ¿ÿ¾ÿµÿ±ÿ±ÿ¬ÿ·ÿÄÿÇÿÄÿ¶ÿ³ÿµÿ³ÿ¼ÿ¾ÿÁÿÉÿÆÿÅÿÇÿÇÿ¿ÿ¹ÿ³ÿµÿ¶ÿ³ÿ³ÿ·ÿÀÿÃÿ¦ÿ®ÿËÿÄÿ¼ÿ½ÿ»ÿºÿºÿ¿ÿÀÿ³ÿ³ÿ£ÿªÿ¦ÿ¾ÿ®ÿ¼ÿÃÿ½ÿ±ÿ°ÿ³ÿºÿÁÿÅÿ¿ÿÂÿ¼ÿ¶ÿÁÿ»ÿÃÿÀÿ·ÿ·ÿºÿÂÿÂÿ¾ÿÉÿ´ÿ´ÿ·ÿ³ÿ¨ÿ«ÿ»ÿ¼ÿ¹ÿ²ÿ£ÿ®ÿ»ÿºÿ­ÿÂÿÁÿÃÿÄÿ¾ÿ¯ÿ±ÿÀÿºÿºÿ°ÿ­ÿ«ÿ©ÿ²ÿ¼ÿÁÿÂÿ¹ÿ¬ÿ¨ÿÈÿ´ÿºÿ¹ÿÆÿÇÿÈÿÀÿ½ÿ¿ÿÃÿÃÿ»ÿ·ÿºÿ¼ÿºÿºÿ±ÿÀÿÌÿÿ®ÿ²ÿ¶ÿ¼ÿÇÿ¶ÿµÿ¶ÿ´ÿ·ÿ¸ÿºÿºÿ¹ÿÑÿÉÿ¿ÿÈÿÆÿ¹ÿÃÿÃÿ½ÿ¶ÿ¶ÿÂÿÁÿÀÿ¼ÿ­ÿ¬ÿ²ÿ¿ÿ¹ÿ·ÿ¿ÿ¾ÿ¿ÿ¿ÿÉÿÁÿ¾ÿ½ÿ´ÿ³ÿ¿ÿÄÿ»ÿ³ÿ¶ÿ»ÿ¼ÿ´ÿµÿÉÿÂÿ¹ÿ¼ÿ¾ÿ¿ÿ·ÿ¶ÿÀÿ¼ÿ·ÿ¿ÿÆÿÁÿ´ÿ¹ÿ½ÿ¤ÿÌÿ½ÿÉÿÀÿÄÿ¿ÿ»ÿÃÿ·ÿ°ÿ¼ÿ·ÿ²ÿµÿÄÿÌÿÃÿ¶ÿÂÿÇÿËÿ¼ÿ¯ÿ·ÿÂÿºÿ²ÿ´ÿ¬ÿÀÿËÿÎÿÆÿÁÿÌÿÈÿÎÿÆÿÀÿ¿ÿÈÿÄÿ½ÿ»ÿ¸ÿÊÿËÿÈÿ½ÿ»ÿ¸ÿ³ÿºÿ¿ÿ¶ÿ±ÿ«ÿ³ÿ¼ÿ·ÿ¸ÿÁÿÏÿ»ÿ¦ÿÂÿºÿ¶ÿÁÿ½ÿºÿ½ÿÀÿÀÿ¿ÿÁÿÅÿÍÿÄÿ¾ÿÃÿ³ÿÃÿÈÿ±ÿÃÿÊÿÅÿÀÿ¾ÿÀÿ·ÿ¯ÿµÿ©ÿÄÿ¹ÿ¼ÿ¾ÿÂÿ±ÿ±ÿ¹ÿµÿµÿÂÿÂÿ¶ÿ´ÿ¶ÿÁÿÍÿªÿªÿ¹ÿÎÿÁÿ¹ÿ±ÿ¥ÿ¼ÿÆÿ´ÿ»ÿÀÿ­ÿ½ÿ¼ÿÁÿ¸ÿ´ÿ½ÿËÿÐÿÊÿÂÿÅÿ¿ÿÉÿ¿ÿ±ÿ¾ÿ·ÿÄÿºÿªÿ¸ÿÂÿ±ÿ´ÿËÿÌÿ°ÿ²ÿÁÿ»ÿ½ÿ¼ÿµÿ¶ÿºÿ¸ÿµÿ³ÿ¿ÿ¹ÿ¹ÿ¿ÿ³ÿ¹ÿ¼ÿ´ÿÁÿÍÿÆÿÀÿÂÿÂÿ½ÿ¯ÿ´ÿºÿ¸ÿÁÿÇÿÃÿ¿ÿºÿ¶ÿÀÿ¾ÿ¿ÿ·ÿÇÿ¼ÿÉÿ·ÿ²ÿ¿ÿÁÿ³ÿªÿ·ÿÈÿÂÿ¶ÿ½ÿªÿ½ÿ¹ÿÂÿºÿºÿÂÿ¾ÿ³ÿ°ÿÈÿ¶ÿ¼ÿÄÿ¿ÿ²ÿ±ÿ³ÿ·ÿ¼ÿ¿ÿÂÿ¾ÿÀÿ§ÿÄÿÊÿ¹ÿ»ÿ¼ÿ¸ÿ¼ÿ¿ÿºÿ¿ÿºÿºÿ°ÿ·ÿ³ÿ¸ÿÂÿÅÿ¹ÿ·ÿÆÿ¶ÿÇÿ»ÿ³ÿ»ÿ¸ÿ½ÿ¶ÿ¶ÿÅÿÇÿ¹ÿ»ÿÁÿÍÿÅÿµÿ¾ÿ¾ÿºÿ¾ÿÊÿÏÿºÿ­ÿ·ÿÂÿÎÿÍÿ®ÿ²ÿ½ÿ¿ÿÁÿÀÿºÿ»ÿ¸ÿ¿ÿÇÿÉÿÅÿ½ÿ¹ÿ¹ÿÀÿÀÿ·ÿ»ÿÄÿ¸ÿ¼ÿ¹ÿ¹ÿ¿ÿÀÿ¸ÿºÿÃÿºÿÆÿ¯ÿ®ÿ¸ÿ¼ÿ¹ÿ»ÿ¾ÿ®ÿªÿ¾ÿ»ÿ¼ÿÇÿÃÿ²ÿ¯ÿ¹ÿÂÿÉÿ¼ÿ ÿÃÿ´ÿ·ÿ¶ÿºÿ¿ÿ¾ÿ¾ÿ¹ÿ·ÿ³ÿÁÿ°ÿ°ÿµÿÂÿÀÿ®ÿ¯ÿÀÿÃÿ½ÿºÿÅÿÃÿºÿ±ÿ²ÿ½ÿ»ÿ³ÿ©ÿµÿÇÿÀÿ´ÿºÿÀÿ¹ÿ¸ÿÇÿ¿ÿ¶ÿ¼ÿ±ÿÀÿÁÿ¾ÿ¿ÿ¼ÿÊÿÍÿÂÿ¿ÿËÿÇÿ°ÿ¦ÿµÿÂÿÇÿÍÿÁÿÅÿ¸ÿ¹ÿ¼ÿ¾ÿºÿ¬ÿ´ÿ·ÿ¾ÿÀÿ¹ÿ·ÿ½ÿÅÿËÿÍÿ¼ÿ½ÿ©ÿ§ÿ¯ÿ´ÿ±ÿ·ÿÅÿ¼ÿ¼ÿÄÿ½ÿ³ÿ»ÿ½ÿÁÿÈÿ¾ÿ±ÿ¿ÿÀÿÈÿÀÿÀÿ¾ÿÁÿÌÿÊÿ¯ÿ²ÿÁÿ½ÿÄÿ¹ÿ¶ÿ¼ÿ³ÿËÿÃÿÑÿ°ÿÈÿÌÿÆÿ¿ÿ´ÿ³ÿºÿÊÿÀÿÂÿ¿ÿÄÿÄÿ¸ÿ¸ÿ²ÿ©ÿ­ÿ·ÿ¾ÿºÿÀÿ«ÿÅÿÄÿºÿ¼ÿÃÿÃÿÁÿÀÿÂÿÍÿÈÿÆÿÃÿ¼ÿ·ÿºÿÉÿÃÿÅÿÄÿÅÿÃÿ¼ÿ»ÿÇÿ½ÿ¸ÿ¶ÿ®ÿ¶ÿºÿ´ÿ¯ÿ·ÿÇÿËÿÄÿÌÿºÿ±ÿ¾ÿÈÿ½ÿµÿ¯ÿ­ÿ¹ÿ³ÿ¶ÿÄÿÆÿÂÿÇÿÃÿÇÿÀÿ¼ÿ¸ÿ¹ÿ¼ÿ¿ÿÆÿÉÿµÿ¿ÿÂÿÍÿ¿ÿºÿ¾ÿÄÿÇÿ¼ÿ¶ÿÈÿ±ÿÈÿ·ÿ¼ÿ½ÿ²ÿ°ÿ±ÿ½ÿ¯ÿ¾ÿÇÿÃÿÀÿ½ÿÁÿÇÿ¾ÿ¶ÿÅÿ´ÿ¶ÿ¿ÿÂÿ¹ÿºÿÆÿÊÿÄÿ¼ÿÔÿÆÿ¶ÿ¹ÿÈÿËÿ»ÿ²ÿ¿ÿÇÿ»ÿ»ÿºÿÂÿÄÿ¹ÿ¼ÿËÿÈÿÉÿ¼ÿÆÿºÿÊÿÁÿÂÿÁÿ»ÿÁÿËÿÄÿÍÿ½ÿ¼ÿÓÿØÿ¾ÿ¸ÿÆÿÃÿÂÿÀÿÇÿÊÿÇÿ·ÿÂÿÈÿ½ÿ¶ÿ½ÿÇÿÊÿÊÿ¯ÿ»ÿÂÿ¿ÿÆÿÄÿºÿµÿ­ÿ¿ÿ±ÿÌÿ¾ÿ»ÿ½ÿÁÿÇÿÃÿ¶ÿ¯ÿ»ÿÄÿ»ÿÁÿÊÿÄÿ¾ÿÀÿÇÿÈÿÃÿ¹ÿ¶ÿ×ÿÌÿÁÿ°ÿ¾ÿÍÿÃÿ¹ÿ»ÿ®ÿ³ÿÆÿÅÿÌÿ¼ÿºÿÁÿÅÿÆÿÄÿÃÿÅÿÁÿ´ÿÊÿÏÿ¼ÿ´ÿ»ÿ²ÿ·ÿÀÿ»ÿÇÿÄÿÃÿÑÿºÿºÿ·ÿ³ÿºÿÃÿÀÿ½ÿÆÿ»ÿ»ÿÂÿ¶ÿÄÿµÿºÿÁÿÇÿÄÿÂÿÅÿ¹ÿÀÿ¼ÿ½ÿ¿ÿÇÿÅÿ°ÿ´ÿ½ÿ³ÿ¶ÿÉÿ½ÿºÿµÿÁÿ½ÿ¯ÿ¬ÿ«ÿ¬ÿºÿÆÿ½ÿ³ÿ¸ÿÇÿÆÿµÿ¼ÿ¿ÿ¹ÿ½ÿ·ÿ´ÿ¹ÿ¶ÿºÿÅÿÎÿ½ÿ¹ÿ¿ÿ®ÿ»ÿ¶ÿ°ÿ°ÿ»ÿÃÿ´ÿ³ÿ¯ÿ©ÿ´ÿºÿ¹ÿÂÿ¿ÿ½ÿËÿËÿ»ÿ½ÿ»ÿ©ÿ»ÿ½ÿ²ÿÉÿÍÿÃÿ¿ÿ¿ÿ¹ÿÀÿÅÿ»ÿÆÿÉÿÅÿ¶ÿ¹ÿ¼ÿ¿ÿ¾ÿ¹ÿºÿºÿ¼ÿÁÿµÿ©ÿ»ÿ©ÿ´ÿÁÿ¼ÿÅÿÍÿÇÿ¾ÿµÿ«ÿ±ÿÁÿ¸ÿ²ÿÁÿ¿ÿ´ÿºÿÀÿÁÿ´ÿ±ÿ´ÿ´ÿ¶ÿ·ÿ¹ÿ¿ÿ²ÿ¾ÿÂÿ®ÿ»ÿÒÿÈÿ¸ÿµÿ±ÿ¼ÿÇÿÃÿÂÿÂÿÉÿ¿ÿ¿ÿ®ÿ¹ÿ¸ÿÃÿ¾ÿ¿ÿ»ÿ»ÿ¾ÿÅÿÊÿ´ÿ¶ÿÊÿÄÿÍÿºÿ»ÿµÿ¾ÿÑÿÄÿ»ÿ½ÿÁÿÁÿ»ÿÊÿÇÿÁÿ§ÿÄÿ¯ÿ¹ÿÅÿ½ÿÄÿ½ÿ»ÿ½ÿ¹ÿ±ÿ¢ÿ´ÿÈÿÆÿ·ÿÃÿ¼ÿºÿÃÿ½ÿÀÿºÿºÿÁÿÁÿÁÿÀÿ¶ÿ¿ÿ¼ÿÉÿ¿ÿÅÿ¶ÿ¯ÿ®ÿ½ÿ¿ÿ¼ÿ¿ÿÆÿÆÿ¼ÿ·ÿ¸ÿ»ÿ¸ÿ¥ÿ»ÿÓÿ¾ÿÃÿ­ÿÃÿºÿµÿ¸ÿ²ÿµÿ¾ÿºÿ½ÿ¿ÿ¿ÿÂÿ³ÿ¯ÿËÿ±ÿÄÿ¸ÿÉÿÈÿºÿµÿ³ÿ½ÿÆÿ¿ÿÀÿ±ÿÄÿÅÿÊÿÅÿ±ÿ²ÿ¼ÿ¿ÿ¾ÿ¹ÿ½ÿ½ÿ½ÿ½ÿ³ÿ·ÿÅÿ³ÿ¾ÿÊÿ¸ÿ¶ÿ¸ÿÂÿÈÿÌÿÎÿÀÿ¼ÿ³ÿ«ÿ«ÿ­ÿ±ÿ²ÿ²ÿÄÿÀÿµÿ¶ÿ¼ÿ¹ÿ¼ÿÆÿ¿ÿºÿÁÿ½ÿ¿ÿÃÿ½ÿ¼ÿÁÿ¾ÿ´ÿ·ÿ½ÿ¨ÿµÿÍÿÊÿÅÿ­ÿ±ÿ¹ÿÁÿ¶ÿ¯ÿ­ÿ³ÿ²ÿ»ÿÉÿ¶ÿ²ÿ´ÿÄÿ½ÿÉÿ»ÿ¬ÿÊÿÀÿÅÿ¿ÿ»ÿ¼ÿ¼ÿÄÿÃÿÃÿÅÿ¸ÿ¸ÿ³ÿ¯ÿÄÿÊÿ®ÿ»ÿ¬ÿÂÿµÿ½ÿ¿ÿÇÿ¼ÿÅÿ¾ÿ´ÿ·ÿ²ÿ²ÿ¼ÿºÿ²ÿ½ÿÕÿËÿÂÿËÿ»ÿ½ÿ»ÿ»ÿ±ÿºÿÀÿ¼ÿ½ÿ¸ÿ·ÿ»ÿÃÿ¿ÿ²ÿµÿ´ÿ¾ÿ¯ÿ±ÿ·ÿ´ÿ»ÿ¬ÿ±ÿ¹ÿ´ÿ°ÿ½ÿÀÿ½ÿ¯ÿ´ÿ½ÿ»ÿ½ÿ¾ÿ³ÿ·ÿÀÿ¹ÿ¸ÿ½ÿ¶ÿÈÿ²ÿ¹ÿ¯ÿ³ÿ°ÿµÿ¼ÿµÿ°ÿ¸ÿÃÿÂÿ¼ÿÀÿÆÿ¿ÿÇÿÑÿÀÿ±ÿÇÿÁÿÉÿÅÿ¼ÿÄÿÀÿ»ÿÁÿÂÿ¸ÿ¯ÿµÿ½ÿ¹ÿ¼ÿ¿ÿ½ÿºÿ½ÿÄÿ»ÿ¶ÿ´ÿÅÿÀÿ¿ÿ±ÿ·ÿ¼ÿ°ÿ¹ÿ»ÿÃÿÙÿËÿÀÿ·ÿ°ÿ½ÿÀÿ¶ÿ¹ÿ¾ÿ·ÿ³ÿ¶ÿ¸ÿ³ÿ¾ÿ»ÿÅÿÉÿ·ÿ¯ÿµÿµÿ¹ÿÁÿÄÿ½ÿÄÿÂÿ¾ÿ»ÿÃÿÁÿ¸ÿÃÿËÿÂÿ¾ÿ¿ÿ¿ÿ¿ÿÁÿÃÿÁÿ³ÿÆÿÇÿ¼ÿ¸ÿ¯ÿ¶ÿ¾ÿ¾ÿ®ÿ·ÿ¹ÿ»ÿÄÿ¿ÿ·ÿÁÿÇÿÂÿÄÿÂÿ¸ÿ¿ÿÁÿ·ÿ»ÿ¿ÿ¿ÿ»ÿÅÿÉÿÃÿÅÿÆÿ¯ÿ¿ÿ¶ÿÀÿÄÿ¹ÿ³ÿ±ÿµÿ¯ÿ´ÿ´ÿ¸ÿÆÿÇÿÁÿºÿ»ÿ¸ÿ½ÿÃÿÂÿ¾ÿ¹ÿ©ÿ¶ÿ·ÿ¿ÿÀÿÅÿÿ»ÿÀÿ®ÿ¬ÿ»ÿÀÿ·ÿ±ÿÀÿ¶ÿ¯ÿ¹ÿ´ÿµÿ½ÿ¾ÿÄÿ¾ÿÀÿ¾ÿ±ÿ¹ÿ²ÿºÿ°ÿ´ÿ®ÿÃÿ¶ÿÈÿ·ÿ¼ÿ½ÿÀÿÅÿ½ÿÂÿ»ÿµÿ¼ÿ¶ÿ®ÿ»ÿÁÿÂÿ¿ÿ¸ÿÀÿ²ÿ¸ÿÁÿ®ÿ»ÿ»ÿ±ÿÂÿ½ÿÅÿ¸ÿ¸ÿ´ÿ·ÿ»ÿÁÿ¹ÿÈÿÅÿÈÿ¼ÿ¼ÿ¸ÿ»ÿ½ÿ¹ÿ´ÿµÿ»ÿ¹ÿ·ÿ³ÿ¯ÿ½ÿ¼ÿÁÿ»ÿ­ÿ´ÿÀÿ³ÿ½ÿ¯ÿÃÿ½ÿ¹ÿÃÿ½ÿ³ÿ´ÿ©ÿ½ÿ¥ÿ«ÿ°ÿµÿ¼ÿ·ÿ¿ÿÀÿ´ÿ½ÿÈÿÇÿ·ÿ°ÿ¶ÿ°ÿ·ÿ°ÿ²ÿ¹ÿ¾ÿ¬ÿÿ§ÿ³ÿºÿ²ÿ²ÿ²ÿ¯ÿÍÿ½ÿ¡ÿ¶ÿ²ÿµÿÃÿÀÿÂÿ¶ÿ¶ÿ¹ÿ¸ÿ¼ÿ»ÿ¯ÿ¯ÿ³ÿ³ÿ¸ÿ´ÿ±ÿ¶ÿ¯ÿÀÿÆÿ¾ÿ±ÿÊÿÂÿ¹ÿÅÿ¹ÿ¯ÿ½ÿ¯ÿ»ÿ­ÿ·ÿÇÿÉÿ®ÿ¶ÿÁÿ´ÿ¯ÿµÿÅÿ½ÿ¼ÿÄÿ»ÿ·ÿ¿ÿºÿ·ÿ¾ÿ¿ÿ¾ÿ¼ÿ¹ÿ¶ÿ±ÿ¼ÿ¿ÿ¼ÿ¿ÿÆÿÌÿÏÿµÿÄÿÀÿ²ÿÀÿ£ÿÇÿ¹ÿ»ÿÂÿ¬ÿ«ÿ®ÿµÿ»ÿ¸ÿµÿ¿ÿ¿ÿ¾ÿ»ÿºÿ¼ÿ·ÿ½ÿ»ÿ³ÿ«ÿ©ÿ·ÿ·ÿ±ÿ¼ÿµÿ³ÿ¹ÿ¼ÿµÿ·ÿ¶ÿ·ÿ½ÿ¬ÿ¥ÿºÿ¶ÿ¾ÿµÿÌÿ¼ÿÇÿ³ÿ©ÿËÿ¥ÿ¸ÿ·ÿ·ÿÂÿÇÿ¼ÿÂÿÁÿ²ÿºÿ»ÿ¹ÿÂÿÍÿÉÿ·ÿ¹ÿºÿ´ÿµÿ­ÿ¯ÿÁÿ×ÿÉÿÃÿºÿ»ÿ»ÿ±ÿÅÿÍÿ¾ÿ´ÿÀÿ·ÿÄÿ«ÿÇÿ±ÿºÿÉÿÂÿ¸ÿÌÿ°ÿµÿÀÿ½ÿ½ÿ¼ÿµÿ¼ÿ¿ÿÃÿÀÿ»ÿ¿ÿ¶ÿ³ÿ¼ÿ½ÿÁÿ¿ÿ½ÿ¿ÿÀÿÈÿ½ÿ¿ÿµÿ»ÿ·ÿ»ÿµÿ®ÿ¬ÿ²ÿ¸ÿ½ÿÊÿ±ÿ¸ÿ¶ÿ°ÿÇÿ½ÿÃÿ¾ÿ»ÿ¹ÿºÿ¸ÿÄÿ¯ÿµÿ¸ÿ¼ÿÁÿ¸ÿ¶ÿ½ÿ¸ÿ¼ÿºÿ¹ÿ³ÿ¯ÿ´ÿ¾ÿÂÿ»ÿ·ÿ´ÿµÿ±ÿªÿ®ÿ½ÿ¼ÿ¸ÿ¦ÿ´ÿªÿ­ÿ¹ÿÂÿ»ÿÆÿËÿ©ÿ®ÿ½ÿÃÿÅÿªÿÂÿÇÿ®ÿ´ÿµÿ»ÿÃÿ®ÿ¬ÿ²ÿ¨ÿ©ÿ¤ÿ²ÿ¼ÿ»ÿ´ÿ»ÿ¼ÿ¾ÿ½ÿ·ÿ¿ÿÃÿ¿ÿÂÿÈÿÇÿÅÿÁÿ¶ÿ¶ÿ¶ÿ¿ÿÇÿÂÿÆÿ®ÿÂÿ²ÿ©ÿ·ÿ¶ÿÈÿÂÿÅÿ°ÿÀÿ³ÿÂÿ·ÿÆÿ·ÿ·ÿÁÿ¹ÿ¯ÿ³ÿ»ÿ¿ÿ¸ÿ¹ÿ·ÿ¯ÿÄÿ¿ÿ¸ÿ¸ÿµÿ¾ÿËÿÅÿ½ÿ½ÿ»ÿºÿºÿ½ÿÀÿ¾ÿ½ÿ½ÿÉÿÈÿ­ÿ²ÿÂÿÃÿ¹ÿ§ÿ¤ÿ°ÿ°ÿÄÿ´ÿÇÿÇÿºÿÌÿ¼ÿ°ÿ»ÿ»ÿ¸ÿ²ÿÄÿÁÿÀÿÂÿ½ÿ´ÿ¾ÿ¿ÿÇÿÃÿ¿ÿ¹ÿÃÿÅÿ·ÿ¬ÿµÿ´ÿ®ÿ°ÿ©ÿ°ÿÊÿÍÿ¼ÿ¶ÿ¾ÿ¾ÿ·ÿ¾ÿ½ÿ¸ÿ¶ÿ´ÿ­ÿÈÿ­ÿ²ÿ¸ÿÄÿÄÿÊÿ»ÿ¨ÿ¿ÿ»ÿÂÿ¼ÿÌÿ¹ÿ·ÿËÿÄÿËÿ¾ÿ½ÿ³ÿ¸ÿ¾ÿÀÿ»ÿ½ÿ¿ÿ½ÿ·ÿ¶ÿ²ÿ³ÿ¸ÿ¼ÿ¶ÿ¾ÿ¾ÿ±ÿ¶ÿÀÿ»ÿ°ÿÀÿÈÿÈÿ»ÿ¹ÿ­ÿ¼ÿ¹ÿµÿµÿÃÿ¸ÿ¯ÿ±ÿ»ÿºÿ½ÿ²ÿÂÿ³ÿ¬ÿ´ÿ¿ÿ»ÿÆÿ·ÿ·ÿÄÿ¿ÿ´ÿ¸ÿÊÿ½ÿµÿ¶ÿÆÿ¸ÿ¾ÿÁÿ®ÿ³ÿÀÿ¸ÿ«ÿ¦ÿ´ÿÃÿ¸ÿ´ÿ½ÿ¾ÿ·ÿ±ÿÇÿÌÿ½ÿÃÿÇÿ¹ÿµÿ´ÿ¶ÿ½ÿ´ÿ²ÿÇÿÔÿ³ÿ¶ÿËÿËÿ»ÿ¼ÿÎÿ¹ÿ¨ÿµÿÊÿ½ÿÀÿÄÿÛÿÉÿ¸ÿ¶ÿÀÿÀÿ·ÿÀÿ¶ÿ½ÿËÿÅÿ´ÿ¶ÿÃÿ³ÿ§ÿ©ÿ£ÿ¬ÿ¾ÿ¿ÿ»ÿÃÿ¿ÿÇÿÂÿ¹ÿÁÿÏÿÇÿ»ÿ°ÿÂÿ»ÿ³ÿ¶ÿ·ÿÇÿ´ÿ½ÿ¼ÿ»ÿÉÿ»ÿÁÿÊÿÂÿÃÿ»ÿ»ÿµÿÂÿ¸ÿ´ÿµÿ°ÿ°ÿ¸ÿµÿ½ÿÇÿÁÿÀÿ»ÿ³ÿ¾ÿÊÿ¿ÿ·ÿ»ÿ·ÿ¸ÿ»ÿ»ÿ¾ÿ¿ÿ²ÿ°ÿ·ÿ½ÿÂÿ¾ÿ½ÿ»ÿ®ÿ³ÿÅÿÊÿÂÿ¦ÿ¾ÿ°ÿ¾ÿªÿ¹ÿ³ÿ¸ÿÃÿ¼ÿ¶ÿ»ÿÄÿÀÿ»ÿ·ÿ³ÿ¸ÿµÿµÿ¼ÿÄÿÄÿÀÿÀÿÁÿ½ÿ¸ÿ´ÿ´ÿ´ÿ¼ÿÁÿ¶ÿ³ÿ±ÿ¿ÿ¿ÿ²ÿÆÿºÿÇÿÅÿÉÿ©ÿ¿ÿ¹ÿ½ÿ¾ÿºÿ·ÿ¿ÿÀÿ¾ÿ¹ÿ¼ÿÂÿÆÿ¿ÿ·ÿ·ÿºÿ¯ÿ·ÿ½ÿÄÿÍÿÄÿÉÿÆÿµÿÁÿÉÿÁÿ¿ÿÂÿÊÿÎÿÂÿ¸ÿºÿÑÿ·ÿ¤ÿºÿ²ÿÂÿ±ÿ¶ÿµÿ´ÿ¦ÿ¿ÿ¸ÿ¾ÿ¼ÿ´ÿ»ÿ·ÿ½ÿÁÿ°ÿ°ÿ±ÿÂÿ¿ÿÁÿÀÿ¾ÿÂÿÆÿÇÿ½ÿ°ÿ­ÿ·ÿÃÿ½ÿ³ÿ·ÿ½ÿºÿºÿ´ÿ·ÿ²ÿ¯ÿÄÿ²ÿ·ÿÐÿ¾ÿ¾ÿºÿ¿ÿ·ÿ¹ÿ²ÿ½ÿ¹ÿ·ÿ¶ÿ¹ÿ¶ÿ·ÿ¼ÿ¸ÿ¸ÿ¸ÿ±ÿ³ÿ¶ÿ²ÿ¦ÿ§ÿ·ÿ¿ÿÀÿ·ÿ¼ÿºÿ¾ÿ¿ÿÌÿÈÿ²ÿ°ÿÃÿÁÿ²ÿÇÿ¹ÿ¼ÿÌÿ½ÿÑÿºÿÊÿ³ÿºÿ·ÿ¾ÿ±ÿ¶ÿÁÿ»ÿ¹ÿÅÿ¸ÿ²ÿ¼ÿ¹ÿ»ÿÂÿÉÿÉÿ¶ÿ³ÿÂÿÈÿÂÿÁÿËÿÂÿ¬ÿÀÿºÿ¼ÿ¬ÿ»ÿ°ÿ¼ÿ»ÿÄÿÂÿ½ÿ¹ÿ¾ÿºÿ¹ÿ¼ÿ©ÿ¨ÿ¶ÿ½ÿ½ÿÅÿÄÿ½ÿ¿ÿ»ÿ´ÿºÿ¾ÿªÿ´ÿ¾ÿµÿ¶ÿ¯ÿ®ÿ½ÿ»ÿÅÿ°ÿÓÿ¶ÿÄÿ»ÿ±ÿÁÿ·ÿ±ÿ³ÿ¼ÿ¶ÿ±ÿÀÿÂÿ»ÿ¿ÿ»ÿ¶ÿ»ÿ¶ÿ­ÿ¸ÿÉÿ¿ÿ¼ÿÂÿ¾ÿ½ÿºÿÂÿ»ÿÂÿ¾ÿ­ÿÅÿÓÿ·ÿ½ÿºÿÆÿ¹ÿ»ÿÁÿµÿÅÿÄÿµÿ·ÿ½ÿ¶ÿºÿºÿ´ÿ±ÿ´ÿºÿ«ÿ´ÿ¹ÿ¼ÿ°ÿÀÿ»ÿ®ÿ°ÿÁÿ½ÿ¶ÿ×ÿÀÿÄÿÊÿÊÿÁÿ¹ÿºÿºÿÅÿÊÿÅÿ¼ÿ»ÿÆÿÆÿºÿ¹ÿÁÿÅÿ½ÿ¸ÿÀÿ¾ÿ¾ÿ¾ÿ¾ÿÂÿ¶ÿ²ÿ½ÿ¾ÿ¼ÿÌÿ·ÿ³ÿ¿ÿÚÿ¾ÿ²ÿ±ÿÁÿÌÿÉÿÃÿ½ÿÀÿÀÿ·ÿÀÿÇÿ»ÿ¬ÿ¹ÿ»ÿ´ÿ·ÿ½ÿ²ÿ³ÿÀÿµÿ¹ÿµÿ¸ÿ°ÿÀÿÍÿÅÿ¿ÿ¼ÿÀÿÁÿ¹ÿ¶ÿºÿ¿ÿÀÿºÿ¸ÿ¸ÿÊÿÄÿÊÿÆÿ»ÿ´ÿ´ÿ´ÿÈÿ¸ÿÌÿÃÿÁÿ¼ÿÂÿ¿ÿ¿ÿ½ÿ¹ÿ¼ÿ¼ÿ¾ÿÊÿËÿ½ÿ¶ÿÃÿ¾ÿ»ÿ¿ÿ¸ÿ°ÿ¸ÿ¹ÿÇÿ´ÿ¶ÿ´ÿ³ÿËÿ»ÿ±ÿ»ÿ½ÿ¼ÿ¾ÿËÿÒÿÁÿ²ÿµÿÆÿÏÿÌÿÃÿ·ÿÅÿ¹ÿÆÿÌÿÉÿ°ÿ·ÿ·ÿ¶ÿ¶ÿÃÿ¹ÿ½ÿ¸ÿºÿµÿ«ÿ¶ÿÀÿÅÿËÿ¾ÿºÿ«ÿ¹ÿÁÿÁÿÄÿÎÿ»ÿ¶ÿ¸ÿªÿ¬ÿ²ÿ¹ÿ½ÿÁÿ¶ÿ·ÿÀÿ¸ÿ°ÿ´ÿ¼ÿ¾ÿÄÿ¼ÿ´ÿ°ÿ¬ÿ§ÿ¼ÿ¸ÿ·ÿÁÿµÿ·ÿ¶ÿ±ÿ®ÿ¹ÿÂÿÅÿÁÿ´ÿ³ÿ·ÿ¼ÿ¸ÿ³ÿÈÿÇÿ¯ÿ¯ÿÅÿ®ÿ¿ÿ¶ÿ¨ÿÀÿµÿ¬ÿ³ÿµÿµÿ½ÿÀÿ»ÿ±ÿ«ÿ©ÿ¹ÿªÿ¸ÿ¹ÿ¹ÿºÿ½ÿ²ÿºÿµÿ´ÿµÿµÿ¬ÿ¨ÿ¨ÿ²ÿ½ÿ³ÿ²ÿ³ÿ®ÿ§ÿ©ÿºÿÀÿÌÿÇÿ¶ÿÃÿ¼ÿÀÿºÿ´ÿ·ÿ»ÿ¹ÿ©ÿ¢ÿ´ÿÃÿ¼ÿ²ÿ´ÿµÿ¿ÿÈÿÊÿËÿÂÿ·ÿÀÿ¿ÿºÿÇÿÃÿ¹ÿ¶ÿ¸ÿ½ÿ¤ÿ¦ÿ°ÿ¸ÿ´ÿÂÿÑÿ¾ÿÁÿºÿºÿ¯ÿ¹ÿÂÿÆÿÅÿ¸ÿ¶ÿÃÿ½ÿ½ÿÀÿ¸ÿÀÿÈÿ£ÿ©ÿ¸ÿÆÿÆÿÊÿ¼ÿ²ÿ´ÿÄÿÇÿ¿ÿ¼ÿ¹ÿ¿ÿÎÿÉÿ¿ÿÍÿ¶ÿ®ÿ¾ÿÄÿ±ÿµÿ»ÿ½ÿ¿ÿÃÿÃÿ¾ÿ¶ÿ±ÿ¹ÿ°ÿ»ÿÈÿ¼ÿ¼ÿÂÿÍÿ³ÿ±ÿ®ÿ¯ÿÇÿÌÿÇÿÁÿ¹ÿÇÿÃÿ¹ÿÂÿ¾ÿÓÿÅÿ·ÿÇÿÀÿ¾ÿ¿ÿÀÿ¾ÿÇÿÄÿ¹ÿÃÿÃÿ¿ÿºÿµÿ½ÿ¸ÿ¾ÿÍÿ²ÿÂÿ½ÿºÿµÿ²ÿ·ÿ»ÿ¾ÿÁÿºÿÇÿÎÿ³ÿÁÿÆÿÇÿ¾ÿ¼ÿºÿÁÿÁÿ·ÿ­ÿ±ÿÁÿÂÿÈÿ»ÿ¶ÿ¨ÿ½ÿÄÿ½ÿ¶ÿ¾ÿ¸ÿ»ÿÂÿÃÿ¿ÿ»ÿ»ÿ¼ÿÂÿÂÿ³ÿ½ÿ»ÿ·ÿµÿºÿ»ÿ½ÿÀÿÀÿ»ÿ·ÿÆÿ¿ÿ­ÿ¸ÿ¾ÿ¤ÿ³ÿ»ÿ²ÿºÿ¾ÿÅÿ½ÿ¶ÿ¿ÿÄÿÒÿÐÿ¾ÿ¾ÿÀÿ¾ÿÄÿ¯ÿ±ÿÂÿÂÿ¸ÿÁÿÏÿÈÿÀÿ¹ÿ¾ÿ¶ÿºÿÂÿ¸ÿ´ÿ«ÿ²ÿÁÿ½ÿ¸ÿÁÿÁÿºÿÂÿ»ÿÈÿÆÿ·ÿ§ÿ¯ÿ¾ÿ¿ÿ¾ÿ¼ÿ¿ÿ¿ÿ°ÿ²ÿ¬ÿÄÿÌÿÃÿ¿ÿÃÿ¹ÿ´ÿ¼ÿÀÿÄÿÈÿÄÿÂÿÆÿÁÿ»ÿµÿÎÿ¸ÿµÿºÿÁÿÄÿ¾ÿ·ÿ»ÿÂÿ»ÿ°ÿÈÿÄÿ®ÿ¿ÿ·ÿµÿ½ÿ·ÿ­ÿ²ÿ¹ÿ¹ÿ¶ÿ¹ÿ´ÿ·ÿÅÿºÿ¼ÿ¿ÿÀÿÃÿÉÿÍÿ»ÿ°ÿ»ÿµÿÀÿ¶ÿ¾ÿÀÿ¹ÿ¸ÿ²ÿ®ÿ·ÿ¹ÿ¿ÿÃÿÁÿ¾ÿÅÿÃÿÈÿÄÿÇÿ¼ÿ°ÿ½ÿºÿ¹ÿµÿ¢ÿ¶ÿÅÿÀÿ¿ÿ¼ÿ¶ÿ¼ÿÃÿ·ÿ´ÿ½ÿ¼ÿ¾ÿ¹ÿ¶ÿ§ÿ¯ÿ¹ÿ¹ÿ¶ÿ·ÿ½ÿºÿ¼ÿ§ÿÄÿÉÿºÿ±ÿ·ÿ¿ÿÅÿÄÿ¸ÿÂÿ¼ÿ¼ÿ¾ÿÁÿ³ÿªÿÉÿÉÿµÿ¶ÿ²ÿµÿÈÿºÿºÿÄÿ·ÿ·ÿ¶ÿºÿÅÿÆÿ½ÿºÿ¾ÿÊÿÍÿÊÿ¹ÿ½ÿ¸ÿ³ÿ´ÿ±ÿ¯ÿ±ÿºÿÍÿÅÿ¿ÿºÿºÿºÿºÿ¾ÿÁÿ¹ÿ¹ÿÇÿ¼ÿ¹ÿºÿÁÿÅÿ·ÿ«ÿ²ÿºÿ¸ÿ»ÿ¸ÿÎÿ¿ÿ¾ÿ¿ÿÂÿ¿ÿ¸ÿ¹ÿ¹ÿ¿ÿ¼ÿ²ÿºÿÈÿÄÿ»ÿ±ÿªÿ®ÿµÿ´ÿ·ÿ­ÿÂÿÂÿ¸ÿ½ÿ¾ÿÃÿÑÿ´ÿ«ÿÄÿ¶ÿ°ÿµÿºÿ»ÿÆÿÌÿ¼ÿÍÿÓÿ½ÿ»ÿ¾ÿÄÿÇÿ»ÿ²ÿµÿµÿÊÿÄÿÁÿÈÿºÿ¹ÿµÿµÿ¸ÿ´ÿ½ÿ«ÿ³ÿµÿÅÿ»ÿÀÿÉÿ½ÿ±ÿ¾ÿ°ÿ§ÿµÿ¾ÿ¿ÿ¾ÿÂÿ¾ÿ»ÿÔÿÑÿÀÿ°ÿµÿÄÿµÿ·ÿÁÿÀÿÉÿÅÿ»ÿµÿ±ÿ¿ÿ¾ÿ¾ÿºÿ²ÿºÿºÿÀÿÅÿºÿÂÿÇÿÌÿÍÿÂÿ½ÿ·ÿ³ÿ¶ÿ¸ÿÃÿºÿµÿÁÿÊÿÈÿÂÿ³ÿ¸ÿÁÿÀÿÆÿÂÿ¯ÿ´ÿ¼ÿÇÿÀÿ·ÿ»ÿ¹ÿ³ÿ¸ÿÄÿÃÿÆÿÇÿÅÿÇÿ¾ÿÀÿÇÿÉÿÂÿ¶ÿ½ÿ´ÿÊÿÐÿÃÿ¼ÿ»ÿ«ÿ¸ÿ¿ÿ®ÿ¾ÿÆÿÀÿ¸ÿ³ÿ§ÿ¯ÿÃÿºÿ»ÿ³ÿµÿÆÿ½ÿÀÿÁÿ½ÿ¿ÿÅÿ¼ÿºÿÂÿ»ÿÓÿÈÿÀÿÄÿÂÿ·ÿ¸ÿÄÿÀÿ½ÿ½ÿÂÿÇÿÁÿ¹ÿÉÿ¹ÿ¾ÿÂÿ¼ÿ¼ÿ´ÿ®ÿºÿÉÿÅÿÖÿÂÿ¯ÿ´ÿºÿ¿ÿÇÿÆÿ»ÿ±ÿ¬ÿ³ÿ¾ÿ¾ÿÅÿÄÿ·ÿ½ÿÁÿÆÿÀÿÂÿ¸ÿ®ÿ®ÿ¹ÿÃÿÁÿ¼ÿ½ÿÄÿºÿ¼ÿ½ÿ¹ÿ»ÿÄÿÆÿÄÿ¯ÿ®ÿ²ÿ¶ÿÀÿÃÿ»ÿ¹ÿ¿ÿºÿ±ÿ¾ÿ¼ÿÁÿÂÿ¼ÿºÿÁÿÃÿÁÿÇÿ¹ÿµÿ»ÿÇÿ¿ÿµÿÆÿÒÿÃÿÂÿÒÿ¾ÿ¼ÿ¸ÿÀÿÁÿ¶ÿ¹ÿÉÿÀÿ»ÿ³ÿ½ÿ»ÿ¿ÿÇÿÅÿ¿ÿÈÿÈÿ±ÿ¶ÿºÿÇÿÂÿÄÿ¾ÿ²ÿ¼ÿÍÿÉÿÀÿÂÿ¶ÿÄÿÉÿ¹ÿ°ÿ½ÿÇÿ½ÿÆÿ¹ÿÃÿÆÿÄÿ¾ÿ¾ÿ»ÿ¹ÿÁÿÀÿÉÿÂÿ·ÿ¸ÿ»ÿÂÿÊÿÊÿ¿ÿ¹ÿÂÿµÿÃÿÀÿÐÿ¿ÿ¼ÿÃÿÅÿÂÿ¸ÿ¯ÿÁÿÀÿ´ÿÂÿÃÿÂÿÂÿÅÿÉÿÇÿÀÿÅÿ ÿ»ÿÆÿ¸ÿ®ÿ«ÿºÿ»ÿµÿ¿ÿ¶ÿ»ÿÆÿ¹ÿÀÿ¾ÿ·ÿÀÿ¿ÿµÿ»ÿÅÿÂÿ´ÿ²ÿÅÿ³ÿ²ÿ½ÿ¼ÿ®ÿ²ÿ½ÿ³ÿ¿ÿÄÿ·ÿµÿ°ÿ¸ÿ¶ÿ±ÿ²ÿ¹ÿ½ÿÁÿÃÿ»ÿ»ÿ¼ÿ®ÿÄÿºÿ¸ÿÂÿÅÿ½ÿ»ÿÉÿ¼ÿÊÿÁÿ»ÿÅÿÁÿÆÿºÿ²ÿ·ÿ¼ÿ»ÿÃÿÓÿÅÿ¾ÿ©ÿºÿ³ÿ»ÿ½ÿ½ÿÄÿÎÿÄÿ£ÿ·ÿÃÿ½ÿ«ÿ»ÿÈÿµÿ½ÿ¾ÿ³ÿ´ÿ¸ÿÆÿÏÿÀÿÂÿÃÿÉÿ¿ÿ¾ÿªÿ½ÿÍÿ»ÿ»ÿÅÿ¾ÿ»ÿ¸ÿÃÿ½ÿÀÿÉÿµÿ´ÿÂÿÄÿ¹ÿ­ÿµÿ´ÿÆÿ¹ÿªÿÎÿÅÿ½ÿ»ÿ²ÿ³ÿ·ÿ¸ÿÄÿ¶ÿ¾ÿÚÿ«ÿ¹ÿÀÿ»ÿ¾ÿÇÿÃÿ¾ÿÃÿÁÿ³ÿºÿÂÿ­ÿ·ÿÐÿ¿ÿÄÿÂÿ½ÿ¶ÿ°ÿµÿÄÿÑÿÅÿ¶ÿÄÿÀÿ±ÿÀÿ»ÿ¸ÿ¶ÿ·ÿ¾ÿ¾ÿ¹ÿ»ÿ½ÿ¼ÿ¨ÿÇÿÃÿÃÿ«ÿ¾ÿÁÿ¼ÿ¸ÿ°ÿ´ÿÁÿÂÿ»ÿ´ÿÅÿ½ÿ½ÿ°ÿ²ÿ¹ÿ¾ÿ¸ÿ¿ÿ¾ÿ¾ÿÃÿÀÿ¼ÿ²ÿ¸ÿ·ÿÆÿ´ÿÌÿÇÿÅÿÃÿÈÿÃÿÃÿÂÿ¸ÿ·ÿ½ÿÄÿÇÿÄÿ­ÿµÿ±ÿ³ÿ½ÿÃÿÄÿÄÿÃÿ¿ÿºÿ·ÿ«ÿ²ÿÉÿ£ÿ ÿÁÿ¹ÿ½ÿ²ÿ¿ÿÂÿÅÿÂÿºÿ½ÿÉÿÇÿºÿÄÿÂÿÈÿÈÿÀÿÁÿ·ÿ®ÿ»ÿ¿ÿÈÿÌÿÈÿÆÿ¿ÿµÿ´ÿÄÿ¶ÿÆÿªÿÊÿ½ÿÏÿ·ÿÃÿÂÿ¹ÿ¼ÿ·ÿµÿ¼ÿ´ÿºÿÄÿ¿ÿ³ÿ°ÿ¶ÿÓÿ¼ÿºÿ´ÿ¿ÿµÿ¬ÿµÿ³ÿºÿÌÿ¿ÿÈÿ©ÿÃÿÄÿËÿ¿ÿÃÿÁÿ»ÿ³ÿ±ÿ±ÿÂÿÆÿ¹ÿ»ÿÁÿ¿ÿÁÿºÿºÿÖÿ´ÿ´ÿ»ÿ¿ÿÂÿÂÿÊÿ¶ÿ±ÿ±ÿ´ÿ¶ÿ­ÿ·ÿÃÿµÿ²ÿÆÿ±ÿÂÿÔÿ»ÿÄÿ»ÿ¶ÿ¸ÿ¹ÿÂÿËÿÈÿ¹ÿ³ÿ¼ÿ¾ÿÁÿ¹ÿÅÿ«ÿÃÿºÿ´ÿÇÿÀÿ³ÿ»ÿÂÿÅÿÉÿ¸ÿ·ÿÁÿ³ÿ®ÿ³ÿÁÿ»ÿÂÿÊÿÃÿÂÿ»ÿÀÿ¼ÿ»ÿ¹ÿÀÿ´ÿ·ÿÂÿÉÿÈÿÁÿÂÿÄÿ¾ÿªÿ°ÿÊÿ¶ÿ ÿ¶ÿÉÿ¯ÿÅÿ¿ÿÄÿºÿ¾ÿÀÿ¹ÿ´ÿ±ÿµÿ¿ÿ¿ÿºÿ¸ÿÌÿÆÿÁÿÄÿ¹ÿ¼ÿ»ÿ½ÿÃÿ»ÿ·ÿ·ÿ¼ÿ´ÿ®ÿ±ÿ»ÿÃÿÀÿ¸ÿ¯ÿµÿ²ÿÔÿÌÿÂÿÌÿÃÿ½ÿµÿ·ÿ¼ÿ¼ÿ«ÿµÿµÿ»ÿ¼ÿ²ÿ³ÿ¶ÿ²ÿ³ÿ½ÿ¼ÿ½ÿ¹ÿ­ÿºÿÁÿ®ÿ©ÿ¦ÿ±ÿ»ÿÂÿÊÿºÿ³ÿÀÿ¯ÿªÿºÿÀÿËÿ»ÿ·ÿ¾ÿ¹ÿÌÿ¾ÿºÿ»ÿÌÿµÿÀÿÀÿµÿ²ÿ»ÿºÿ»ÿ¹ÿ¶ÿ¶ÿºÿ¾ÿ¸ÿ±ÿÀÿ¿ÿ¼ÿ²ÿ±ÿ¿ÿÂÿÿÂÿ±ÿÁÿµÿºÿ±ÿ¬ÿÅÿÄÿÄÿ¿ÿ¹ÿ¾ÿÁÿÄÿÅÿ¼ÿ³ÿ°ÿ¿ÿ·ÿ®ÿ¸ÿÀÿÅÿ³ÿªÿµÿµÿ·ÿ´ÿ¾ÿÄÿ¾ÿ¾ÿÆÿÈÿÉÿ½ÿ²ÿ»ÿÍÿÌÿ¾ÿÃÿ½ÿ»ÿ¸ÿ¿ÿÅÿ·ÿ½ÿ¤ÿÆÿÊÿ®ÿ¶ÿµÿ½ÿ¿ÿÁÿÂÿ½ÿÁÿ¿ÿ·ÿ½ÿ¼ÿ´ÿÁÿÂÿ³ÿ½ÿÈÿ»ÿÆÿÈÿÄÿÂÿÆÿÁÿÐÿÊÿÅÿ¼ÿ¾ÿ§ÿ·ÿ¼ÿ¸ÿ¸ÿ¶ÿ¸ÿ´ÿ´ÿ­ÿµÿÃÿ¸ÿ¾ÿÊÿÄÿµÿ´ÿ¿ÿ²ÿ¿ÿÑÿµÿ·ÿÅÿ¼ÿÆÿÁÿ¥ÿ¶ÿ®ÿµÿªÿ¶ÿÀÿ·ÿ¯ÿ±ÿ³ÿ¸ÿÀÿ³ÿ­ÿ½ÿ¹ÿÀÿ¼ÿÃÿÀÿ¤ÿ¿ÿ¶ÿµÿ­ÿ«ÿ«ÿ¾ÿ¢ÿÀÿ¼ÿ·ÿ°ÿµÿ·ÿ±ÿÅÿÊÿ¶ÿ¹ÿ¶ÿ¥ÿ³ÿÅÿ»ÿ¶ÿ½ÿ³ÿ¥ÿ°ÿ®ÿ¥ÿ¹ÿ¾ÿ¸ÿ¾ÿÄÿ¹ÿºÿ»ÿÀÿ¿ÿ·ÿ½ÿ¼ÿÀÿÁÿÀÿÀÿÂÿµÿ²ÿºÿ½ÿ´ÿªÿ²ÿ¹ÿ¹ÿ·ÿ¯ÿ¿ÿ´ÿ¯ÿ¾ÿ¬ÿ¬ÿ±ÿÊÿÆÿ¸ÿ¶ÿ¸ÿ°ÿ¿ÿµÿ¬ÿ½ÿ¬ÿºÿ³ÿ¸ÿ¸ÿ·ÿªÿ·ÿ¼ÿ¸ÿ³ÿ´ÿ»ÿ»ÿ·ÿ»ÿÆÿ¿ÿ²ÿ³ÿ¸ÿ³ÿ¾ÿ·ÿ¹ÿ·ÿ´ÿ´ÿ´ÿÂÿµÿµÿ¿ÿ¼ÿ­ÿ·ÿ±ÿ²ÿ¾ÿ¸ÿÈÿÂÿºÿ¹ÿÁÿ¼ÿÀÿ´ÿ©ÿ®ÿµÿ¼ÿ³ÿ³ÿ»ÿ¹ÿÂÿ¾ÿ·ÿ¼ÿ·ÿ²ÿµÿºÿ¹ÿ¹ÿ¸ÿÂÿ¼ÿ´ÿ»ÿÊÿ¾ÿ¾ÿÂÿÃÿºÿ±ÿ²ÿ¹ÿÈÿ½ÿ²ÿ²ÿ¶ÿ®ÿ¬ÿµÿµÿ²ÿ²ÿµÿ¹ÿ¶ÿÁÿÇÿÂÿ³ÿ®ÿ§ÿ·ÿÁÿ½ÿ¿ÿºÿ°ÿ¾ÿ¥ÿ·ÿ°ÿ¼ÿ»ÿ®ÿ¤ÿµÿºÿ»ÿ¹ÿ°ÿ«ÿ´ÿ¹ÿ»ÿÃÿËÿ¿ÿ¾ÿÄÿ¼ÿ´ÿ´ÿºÿ¼ÿµÿ®ÿ´ÿ·ÿ²ÿ²ÿ¾ÿ¹ÿ¼ÿ¯ÿªÿ±ÿºÿ®ÿ²ÿ°ÿ¢ÿ´ÿÀÿÉÿ¯ÿ¬ÿ¹ÿ±ÿ´ÿ±ÿÍÿ¾ÿÆÿ¿ÿ»ÿ¸ÿ´ÿ³ÿ³ÿªÿ³ÿºÿ¼ÿÂÿÄÿÆÿÂÿ¼ÿ´ÿ¹ÿÅÿ±ÿ»ÿ¶ÿ¼ÿ¬ÿÿ½ÿÀÿ¬ÿ¤ÿ¾ÿ³ÿ½ÿÁÿÅÿ½ÿªÿÀÿÇÿ¹ÿ´ÿºÿ±ÿ°ÿÆÿ¹ÿÃÿÁÿ¿ÿÁÿ¿ÿÅÿºÿ¶ÿºÿ¹ÿ²ÿ¬ÿ²ÿ¶ÿ¶ÿ½ÿÂÿÈÿÀÿ´ÿ»ÿ´ÿ»ÿ¦ÿÃÿ½ÿ¹ÿ®ÿ²ÿ¹ÿ»ÿÊÿªÿ­ÿÁÿºÿÈÿ²ÿÎÿÃÿ²ÿ¦ÿ½ÿ±ÿÄÿ¶ÿ¿ÿ¶ÿ¿ÿ¸ÿºÿ»ÿÁÿ¿ÿ»ÿÂÿ»ÿ¶ÿºÿµÿ°ÿ°ÿ®ÿ³ÿºÿ»ÿ¾ÿ«ÿ²ÿÃÿ½ÿÃÿ¹ÿ¦ÿ¾ÿÐÿ¾ÿÄÿ±ÿ·ÿ¾ÿ´ÿÃÿÊÿÂÿ´ÿ´ÿ¬ÿÇÿÕÿÓÿÌÿËÿ±ÿ®ÿÇÿ½ÿ®ÿ»ÿÊÿÑÿÒÿ¿ÿÃÿ¸ÿ·ÿ¿ÿ¹ÿµÿ´ÿ¸ÿ½ÿÁÿ¼ÿ´ÿ´ÿ¬ÿ¬ÿ³ÿ³ÿµÿ·ÿ°ÿ³ÿ¬ÿ¾ÿ±ÿ§ÿÄÿÂÿ¬ÿÏÿÇÿ¿ÿ³ÿ¿ÿ­ÿ¿ÿÁÿÃÿ­ÿ½ÿ¶ÿªÿ¹ÿ¹ÿ¿ÿ»ÿÃÿÂÿ¼ÿ¼ÿ¹ÿ°ÿµÿ¸ÿÆÿËÿÉÿÊÿ¿ÿ´ÿ­ÿ³ÿ¾ÿ¯ÿ¬ÿ¼ÿ¶ÿ±ÿ»ÿ¯ÿ±ÿ³ÿºÿÄÿ©ÿ¥ÿ«ÿµÿµÿ·ÿ²ÿÁÿ¾ÿËÿ»ÿ±ÿµÿ±ÿ¶ÿ²ÿ¾ÿÈÿÅÿ¸ÿ¾ÿ¹ÿ¼ÿ¾ÿ¶ÿ¶ÿ½ÿÀÿÅÿÂÿ¹ÿ·ÿ¼ÿ¿ÿ·ÿ»ÿ½ÿµÿ¿ÿÁÿ¸ÿºÿ»ÿ¾ÿ½ÿ¸ÿÁÿÄÿ´ÿ¹ÿ´ÿ·ÿªÿÀÿÀÿÅÿÆÿ·ÿ¼ÿ­ÿ»ÿÅÿ¼ÿ¹ÿÌÿÊÿÅÿÆÿ½ÿÁÿ¼ÿÀÿ¿ÿ¿ÿ¾ÿÀÿ»ÿ³ÿ¼ÿÂÿÁÿ¹ÿ¯ÿ«ÿ²ÿµÿ´ÿ½ÿ¾ÿ²ÿ­ÿµÿºÿºÿÂÿÁÿÁÿµÿ»ÿ¯ÿµÿºÿ¶ÿ¶ÿÊÿÁÿ¬ÿ¾ÿ·ÿºÿÀÿ·ÿÉÿ«ÿ¯ÿ¼ÿ»ÿºÿÀÿ½ÿ³ÿÁÿÁÿÃÿºÿÅÿ¾ÿ·ÿ¼ÿ¿ÿ»ÿ¸ÿ¹ÿ°ÿ¹ÿÄÿ¹ÿ¸ÿ¶ÿ¹ÿ·ÿ¬ÿ´ÿ½ÿ·ÿ¸ÿÌÿÐÿÊÿÀÿ´ÿÀÿÀÿ«ÿ±ÿ¾ÿ½ÿÍÿÂÿÄÿÈÿÉÿÇÿÑÿ¼ÿÄÿ¼ÿ»ÿ´ÿÇÿµÿÃÿ¹ÿÊÿ±ÿºÿÂÿ´ÿ­ÿºÿµÿ°ÿ»ÿ¹ÿÅÿÈÿ¶ÿ»ÿÂÿ¿ÿºÿ¿ÿ¹ÿ¬ÿ»ÿÇÿÈÿÇÿÉÿÌÿÀÿÈÿÏÿÁÿ®ÿ¯ÿ¼ÿ¿ÿÀÿÊÿÕÿ³ÿÌÿ³ÿ¶ÿ¬ÿÃÿ·ÿ§ÿ·ÿÏÿ·ÿ·ÿÁÿÂÿ°ÿÂÿ¨ÿ°ÿ¹ÿ±ÿ¾ÿ¿ÿ»ÿ¸ÿ¹ÿ·ÿ³ÿ»ÿÅÿ½ÿ»ÿÅÿËÿËÿÃÿ»ÿ´ÿ¹ÿ¸ÿ³ÿ¾ÿÀÿºÿºÿÇÿ¸ÿ¿ÿ»ÿ»ÿ²ÿÂÿÃÿ¼ÿÅÿÿÀÿ¾ÿÀÿ°ÿºÿ³ÿ¶ÿ¿ÿ³ÿ±ÿ¼ÿ»ÿ¿ÿÃÿ¾ÿ»ÿ¾ÿ¹ÿ¹ÿ»ÿ½ÿ»ÿ²ÿ­ÿ·ÿÄÿÁÿ²ÿ°ÿºÿ³ÿ½ÿÀÿ¿ÿÀÿÉÿÂÿ¸ÿ¶ÿ¬ÿ»ÿÅÿ¼ÿ¯ÿÇÿ¶ÿ¹ÿ´ÿ´ÿÅÿÁÿ¶ÿ±ÿ¸ÿ½ÿÂÿ·ÿ¯ÿ¹ÿ¹ÿºÿ¼ÿÀÿ·ÿ¼ÿÀÿ¶ÿ³ÿ¸ÿ·ÿ²ÿ­ÿ¶ÿÅÿ¼ÿÀÿ¼ÿ°ÿ½ÿ¿ÿ±ÿ°ÿ¼ÿÂÿÈÿ·ÿ¹ÿµÿ¯ÿ´ÿ£ÿÁÿ±ÿ¿ÿ¾ÿ¸ÿ±ÿ³ÿµÿ¹ÿ«ÿ«ÿªÿÃÿÃÿÁÿÂÿºÿ¹ÿÂÿÈÿ»ÿªÿ®ÿ»ÿÆÿÃÿ¬ÿ°ÿ·ÿ½ÿ½ÿ¿ÿ¿ÿÅÿÃÿÀÿÂÿÂÿÁÿÂÿÀÿ¼ÿÉÿ¾ÿµÿ³ÿ»ÿ³ÿ»ÿÈÿ»ÿ²ÿ¶ÿÂÿ½ÿÉÿËÿºÿµÿ¬ÿ¬ÿ´ÿ°ÿ·ÿÂÿ»ÿÂÿÉÿÅÿÆÿ°ÿÂÿ²ÿ±ÿ»ÿÁÿÄÿ¹ÿ´ÿÅÿÁÿ¼ÿ³ÿÑÿµÿµÿºÿ©ÿ°ÿºÿ¶ÿ®ÿ»ÿ³ÿ´ÿÀÿ°ÿ±ÿ½ÿ½ÿ¿ÿ½ÿÂÿÈÿ¹ÿ¶ÿÆÿÁÿµÿÂÿÆÿ¸ÿ¶ÿÎÿ¹ÿ¿ÿ¨ÿµÿÁÿ²ÿÇÿ¸ÿ³ÿÅÿ¼ÿ½ÿ¸ÿ¯ÿ¼ÿÀÿ®ÿ³ÿ¾ÿ¹ÿÁÿÃÿ¹ÿ¸ÿÀÿÆÿÁÿÂÿ¼ÿ¨ÿ±ÿ¾ÿ»ÿ½ÿÅÿËÿÇÿÃÿ¬ÿ¶ÿ¸ÿ½ÿ¼ÿ«ÿÅÿÆÿ°ÿ±ÿÁÿ½ÿºÿ¿ÿ¼ÿ½ÿÂÿ¿ÿ½ÿ¿ÿºÿ¬ÿ²ÿÈÿÄÿºÿ¸ÿ³ÿ¦ÿÀÿÑÿÄÿªÿ°ÿ¿ÿÍÿÃÿ²ÿÂÿ½ÿÁÿÄÿÈÿ¼ÿÆÿºÿ¹ÿºÿÄÿÍÿÁÿÀÿ®ÿ«ÿ¶ÿ²ÿ½ÿ¼ÿµÿ®ÿ«ÿ¶ÿÎÿÂÿ¼ÿ©ÿ³ÿÉÿÄÿÏÿ»ÿÀÿÇÿ¶ÿ¶ÿ½ÿ¹ÿ±ÿÁÿ»ÿ·ÿµÿÃÿÌÿ¿ÿ´ÿ¹ÿ¿ÿ¼ÿÁÿÁÿ¾ÿ®ÿ¾ÿ¼ÿµÿ»ÿÍÿÆÿµÿ±ÿÎÿÌÿ¶ÿÿ¤ÿÄÿ¿ÿ°ÿ¸ÿÄÿ¶ÿ¶ÿ¼ÿºÿ¹ÿ°ÿ­ÿ·ÿ¾ÿÀÿ¼ÿ¹ÿ¯ÿ¿ÿ¦ÿºÿ®ÿ»ÿÈÿºÿ»ÿ¿ÿ¼ÿºÿÀÿ½ÿ½ÿÃÿ¹ÿ¿ÿ¿ÿ½ÿÂÿÁÿÀÿ»ÿºÿ¸ÿÃÿÊÿÃÿ¶ÿ¼ÿ¿ÿÆÿ¿ÿ»ÿÁÿ«ÿ»ÿÁÿËÿÅÿÁÿ®ÿ¿ÿÄÿ»ÿ¼ÿ¶ÿµÿÀÿÁÿ»ÿ¼ÿÃÿÁÿ·ÿÄÿ±ÿµÿ½ÿ±ÿÆÿÅÿ³ÿ»ÿ¿ÿ´ÿºÿ¯ÿ¼ÿ¹ÿ»ÿÁÿµÿ»ÿÁÿ²ÿ³ÿ¸ÿÌÿ½ÿÁÿ¿ÿÂÿ¿ÿ¿ÿ¸ÿµÿ±ÿ²ÿ¾ÿºÿÀÿÈÿ¼ÿ½ÿ¶ÿ»ÿ¸ÿ¬ÿ¶ÿÂÿ¿ÿºÿ¿ÿ»ÿ°ÿºÿ¹ÿ»ÿºÿ¾ÿºÿ¯ÿ¿ÿ¿ÿ»ÿµÿ©ÿ¶ÿ³ÿ­ÿµÿµÿ³ÿµÿ±ÿ·ÿ¼ÿ¸ÿªÿ´ÿ®ÿ¤ÿ¶ÿ»ÿ¹ÿ­ÿ¸ÿ¯ÿµÿ¸ÿµÿ²ÿ·ÿ¹ÿ¼ÿµÿ­ÿ¶ÿ»ÿµÿºÿÆÿ³ÿ¿ÿÉÿ¬ÿ¸ÿºÿ®ÿ¸ÿ²ÿÃÿÂÿ·ÿºÿ®ÿ«ÿ´ÿºÿ¼ÿ¸ÿ»ÿ°ÿµÿ¶ÿ±ÿ¼ÿÇÿ­ÿ¿ÿ¸ÿ»ÿ¾ÿ¼ÿ½ÿµÿ©ÿªÿ§ÿ¯ÿ·ÿ²ÿ½ÿ±ÿµÿ³ÿ·ÿ£ÿÎÿ³ÿ½ÿ¶ÿÄÿ¸ÿ¸ÿ¿ÿºÿ»ÿÃÿ»ÿ³ÿµÿ¼ÿÆÿ¾ÿÂÿ¶ÿµÿ´ÿÄÿÁÿÅÿÀÿ­ÿºÿ°ÿ±ÿ²ÿ»ÿÀÿºÿ¾ÿÁÿ»ÿ½ÿÍÿÃÿµÿ¸ÿªÿÁÿ¿ÿ¹ÿ¿ÿ¹ÿ¸ÿÁÿÅÿÁÿ±ÿµÿÀÿ¹ÿ¾ÿ¿ÿ½ÿ¾ÿµÿ¹ÿ»ÿ³ÿÈÿÈÿÂÿÆÿÁÿÅÿÍÿÍÿÄÿÀÿÃÿ¾ÿ¹ÿ²ÿÃÿÔÿ³ÿËÿ¿ÿ¹ÿ¹ÿÈÿµÿµÿÅÿÂÿÅÿÆÿ¸ÿ¾ÿÅÿ¾ÿ¼ÿµÿÄÿÁÿÃÿ»ÿªÿ¿ÿÆÿÄÿ·ÿ¸ÿ¶ÿ´ÿÄÿÄÿ¯ÿµÿ½ÿ¾ÿ»ÿ¸ÿ´ÿÈÿÄÿÃÿÆÿÀÿ¼ÿºÿ³ÿ·ÿÄÿËÿÌÿÄÿÁÿÅÿÂÿ¿ÿÃÿ¹ÿºÿ¾ÿ¿ÿÄÿÊÿÄÿ¹ÿ¹ÿ¿ÿ¹ÿ¼ÿÁÿ­ÿÉÿÁÿ¾ÿ¶ÿ³ÿ¼ÿÀÿ·ÿ¯ÿ²ÿ¹ÿºÿ¼ÿÁÿ¹ÿÃÿÏÿ¬ÿ«ÿ¥ÿ§ÿÆÿ¼ÿÁÿ¾ÿ¼ÿ¾ÿ¯ÿ«ÿ¼ÿÊÿ¿ÿªÿ·ÿÆÿºÿ±ÿºÿÆÿÁÿµÿ²ÿµÿ´ÿ°ÿºÿ¸ÿÁÿ³ÿ¿ÿÀÿÄÿÎÿËÿÊÿÇÿ»ÿ¶ÿ¼ÿÃÿÉÿÍÿÃÿÎÿ·ÿÁÿÎÿ¶ÿ¬ÿ¿ÿ»ÿ·ÿÀÿºÿ³ÿ½ÿÀÿ¶ÿ°ÿ³ÿÀÿ¾ÿ»ÿ°ÿ»ÿËÿÉÿÁÿÀÿ¼ÿ¼ÿÆÿÅÿÒÿºÿµÿ³ÿÄÿ·ÿ®ÿ¯ÿµÿÁÿÃÿ¶ÿÃÿ¶ÿ¯ÿ¯ÿÊÿ´ÿÆÿ½ÿ¶ÿ³ÿ´ÿ»ÿÃÿÄÿ½ÿÀÿ·ÿÇÿÉÿÅÿ·ÿ¶ÿÀÿ¾ÿ¹ÿÀÿÅÿÀÿ¾ÿ·ÿÓÿÎÿÈÿ¸ÿ¸ÿ¶ÿÅÿÇÿ¸ÿ±ÿ¶ÿ»ÿ¼ÿ³ÿ·ÿÃÿÁÿÇÿÊÿÁÿµÿªÿ¶ÿÎÿÊÿ²ÿ¨ÿºÿ®ÿÍÿÁÿ¼ÿÀÿ¹ÿ¬ÿ©ÿ«ÿ²ÿ¾ÿ¾ÿÆÿ¿ÿ¿ÿÃÿ³ÿ´ÿ¾ÿÂÿ½ÿ±ÿ©ÿ¹ÿÊÿÄÿ£ÿ³ÿµÿ¿ÿ¿ÿµÿ­ÿ·ÿÀÿ¼ÿ¶ÿµÿ³ÿÉÿ·ÿ»ÿºÿºÿ¹ÿ²ÿ±ÿ·ÿ½ÿÌÿÎÿ¸ÿ¶ÿÁÿÄÿÂÿÊÿÄÿÇÿÎÿÅÿÆÿÁÿ½ÿ»ÿÁÿ²ÿµÿÀÿÃÿÃÿ¿ÿ¾ÿÄÿºÿ·ÿ·ÿÉÿ¸ÿ¹ÿ½ÿ½ÿ´ÿµÿ¾ÿ°ÿ¼ÿ¿ÿÇÿÀÿÁÿÃÿ¸ÿ¿ÿ¼ÿ³ÿÁÿÂÿÂÿ¾ÿ·ÿÄÿÁÿ¹ÿ»ÿ½ÿ¾ÿÂÿÀÿ¹ÿÃÿ»ÿ¬ÿ©ÿ·ÿ¼ÿºÿ³ÿ±ÿºÿ¹ÿ¿ÿÃÿ»ÿ¹ÿ¿ÿ¸ÿºÿ¾ÿ·ÿ³ÿ¹ÿ»ÿµÿ½ÿ»ÿÉÿÄÿÁÿ´ÿ®ÿºÿ·ÿ·ÿ»ÿ¾ÿÉÿÄÿÄÿÍÿÆÿÃÿÌÿÀÿµÿÉÿÇÿ±ÿ¿ÿÄÿ¹ÿ¹ÿÁÿÂÿÊÿÎÿ»ÿ´ÿ·ÿ¿ÿ¹ÿ¸ÿ¿ÿÃÿÀÿ½ÿ¿ÿÄÿÀÿ¸ÿ»ÿºÿ¸ÿ¸ÿºÿ½ÿ¹ÿ°ÿÎÿÊÿ¾ÿ¹ÿ·ÿ¹ÿ¹ÿ´ÿ«ÿ´ÿ¶ÿÂÿ±ÿ¶ÿ»ÿ·ÿÁÿÓÿÐÿ®ÿ«ÿÁÿ¾ÿ½ÿÀÿÍÿÌÿ«ÿ³ÿ¿ÿ¶ÿ¿ÿÂÿ½ÿ·ÿ¶ÿºÿ¾ÿÃÿËÿÀÿÆÿÆÿ¹ÿ¸ÿ½ÿ¶ÿ¬ÿºÿµÿÅÿ¿ÿÅÿ¸ÿ±ÿ¾ÿÊÿÄÿÇÿ²ÿÃÿÄÿÀÿ¾ÿ¹ÿ½ÿÌÿÆÿÇÿÃÿÃÿ¹ÿµÿµÿ´ÿºÿÈÿËÿÈÿÂÿÂÿÅÿ¾ÿ¾ÿÆÿÂÿ¿ÿ¸ÿ­ÿ³ÿÉÿÃÿ¾ÿ½ÿ°ÿ¾ÿÎÿ»ÿÄÿÄÿ¹ÿ½ÿ»ÿ­ÿ¼ÿÅÿ¶ÿºÿ¹ÿ³ÿÂÿÏÿÇÿÀÿ¿ÿÈÿÓÿÆÿÁÿ¾ÿÁÿÒÿÃÿ­ÿ·ÿÇÿ²ÿ¬ÿÅÿÌÿ¿ÿ½ÿ¹ÿ¾ÿÈÿÀÿÃÿ¾ÿ»ÿÅÿºÿ¸ÿ¼ÿ¿ÿÂÿ¸ÿÑÿÍÿÇÿ¸ÿµÿÁÿÂÿ¼ÿÃÿ·ÿÇÿ©ÿ¼ÿÉÿÃÿÃÿÅÿ·ÿ±ÿÑÿ¹ÿÇÿÊÿÄÿ²ÿ¬ÿ²ÿ·ÿÄÿÎÿ¼ÿÃÿºÿÂÿÉÿ¾ÿµÿ¿ÿ¹ÿ®ÿ«ÿ¨ÿ­ÿÄÿÈÿÀÿ¹ÿ±ÿ¼ÿ»ÿ¶ÿ¹ÿ²ÿ¾ÿÆÿÀÿ¹ÿ¾ÿÍÿÅÿÒÿËÿÃÿ½ÿ¹ÿ³ÿ²ÿ¼ÿ¸ÿÀÿÃÿÁÿ´ÿ½ÿºÿ´ÿ¹ÿºÿµÿÀÿÄÿºÿ¿ÿµÿ·ÿÂÿËÿÍÿËÿ¹ÿºÿ¯ÿµÿºÿÄÿÄÿ¿ÿ¼ÿ´ÿ´ÿÉÿÊÿÁÿ»ÿÂÿ½ÿ¹ÿ¶ÿ¯ÿ²ÿÂÿ¿ÿÀÿÁÿÈÿ¼ÿ¼ÿÁÿ¾ÿºÿ¾ÿÉÿÁÿÁÿ¹ÿ²ÿ¿ÿ¸ÿ¹ÿ¾ÿÁÿÆÿÀÿªÿÂÿÃÿÎÿÁÿÀÿ¾ÿÀÿÁÿ¿ÿ¾ÿ®ÿÉÿÉÿ²ÿ½ÿÂÿ¾ÿ¾ÿºÿµÿÃÿÙÿÇÿËÿÕÿÃÿ´ÿ¯ÿÀÿËÿÃÿºÿÂÿ½ÿ¿ÿÃÿªÿ´ÿ¼ÿ³ÿ¹ÿÁÿµÿ´ÿÓÿÉÿ½ÿ¬ÿ³ÿ¹ÿ«ÿ½ÿ¿ÿ¸ÿ»ÿ¿ÿ½ÿ¿ÿµÿ¼ÿ­ÿºÿ¼ÿµÿ¹ÿºÿ¶ÿ¼ÿÁÿ¹ÿ»ÿºÿÂÿ¼ÿÁÿÉÿ¹ÿ²ÿ¼ÿÆÿÇÿ½ÿ¹ÿÁÿÇÿÉÿ¿ÿ»ÿÀÿ½ÿ¶ÿ¸ÿÀÿÄÿ¿ÿÆÿ¼ÿ¸ÿËÿ¿ÿºÿ¹ÿ¶ÿµÿ¾ÿÊÿÆÿ»ÿÆÿÆÿÄÿ°ÿ¾ÿÃÿ¶ÿ³ÿ¸ÿºÿ·ÿ©ÿ¹ÿ¹ÿµÿ¸ÿ¾ÿ¶ÿÌÿÉÿ¾ÿ»ÿ¹ÿ´ÿ»ÿ¿ÿÀÿ¼ÿÇÿÐÿ¾ÿÂÿËÿ¹ÿ±ÿ´ÿ°ÿ³ÿ¸ÿÀÿºÿÃÿÆÿ¹ÿ¸ÿÍÿÉÿÐÿÎÿÃÿ¿ÿ¼ÿÅÿ½ÿ·ÿÌÿ²ÿ¹ÿ¶ÿµÿ¼ÿÈÿÌÿÈÿ¿ÿ³ÿºÿ½ÿºÿ³ÿ¾ÿÆÿÁÿ½ÿ·ÿÂÿ¹ÿ§ÿ©ÿ¶ÿÄÿÃÿ»ÿÉÿÃÿ±ÿ¸ÿ´ÿÂÿÆÿ½ÿ¼ÿÁÿÂÿÈÿÁÿ¬ÿ¨ÿ¬ÿÆÿ¹ÿÂÿ¸ÿµÿ³ÿ±ÿ»ÿÂÿ¼ÿ»ÿ¿ÿ¹ÿ¾ÿ·ÿÂÿ¾ÿ»ÿºÿºÿ¹ÿºÿ¸ÿ·ÿ¸ÿ¼ÿÎÿ¸ÿ¬ÿÒÿÃÿ­ÿ·ÿ¼ÿ¸ÿ®ÿºÿ½ÿ¿ÿÁÿ»ÿÄÿÄÿ½ÿ½ÿÁÿ½ÿ²ÿÁÿ³ÿ³ÿ¾ÿ½ÿ»ÿÂÿÉÿ¾ÿ´ÿÂÿ¶ÿÃÿÁÿÃÿ¼ÿ»ÿ¯ÿÉÿ¾ÿºÿÄÿÈÿÃÿÁÿÅÿÅÿ¿ÿ¹ÿÁÿÀÿËÿ¿ÿ½ÿ»ÿ¸ÿ»ÿÈÿÊÿ¾ÿ¸ÿºÿ»ÿµÿ·ÿ®ÿÇÿ´ÿÇÿ½ÿ¬ÿÂÿºÿ¾ÿ¼ÿ»ÿÀÿ¿ÿ¼ÿÀÿºÿ´ÿ¼ÿ²ÿ­ÿ¸ÿÆÿÂÿ»ÿ²ÿ¶ÿ¿ÿ±ÿ¶ÿÌÿÉÿ¼ÿ½ÿ·ÿ¿ÿ³ÿÃÿÃÿ¿ÿÆÿÈÿÇÿÄÿ´ÿ¸ÿ»ÿÅÿÆÿ·ÿºÿÌÿÉÿÅÿÈÿ·ÿÊÿ¢ÿ¹ÿ½ÿ²ÿ¸ÿ»ÿ»ÿ½ÿÅÿÅÿ½ÿ¾ÿ¿ÿ¹ÿÂÿ¯ÿ²ÿ¿ÿµÿÄÿÉÿºÿËÿ¶ÿ³ÿ¾ÿ½ÿ½ÿÉÿÃÿ¬ÿ®ÿÀÿ½ÿ¿ÿ¶ÿ´ÿ±ÿÇÿËÿ½ÿ»ÿ²ÿ½ÿ½ÿÀÿÊÿÐÿÃÿ·ÿÀÿ¿ÿ´ÿ¿ÿÇÿ¿ÿÂÿÅÿÁÿÁÿÃÿ¼ÿºÿ´ÿ¸ÿ»ÿ´ÿ¹ÿ¿ÿÄÿÂÿºÿ»ÿ»ÿÊÿÐÿÇÿ­ÿ¾ÿ«ÿ¨ÿÁÿ»ÿ¿ÿµÿºÿµÿ¼ÿ¿ÿÅÿÀÿ²ÿ¸ÿÃÿÁÿÀÿ¾ÿÁÿÄÿÀÿµÿµÿ¼ÿ½ÿ¯ÿÄÿÁÿ¹ÿ¸ÿ¼ÿºÿºÿ»ÿ¾ÿ¿ÿ¯ÿ¬ÿÁÿÜÿ½ÿÑÿ¾ÿ¼ÿ¼ÿ¸ÿ¹ÿ¹ÿÈÿÉÿÄÿ¸ÿ¾ÿºÿ³ÿ²ÿ¯ÿµÿ»ÿ»ÿ¶ÿ¸ÿ½ÿºÿÁÿ¬ÿÃÿÃÿ±ÿªÿ°ÿÀÿ¬ÿ¯ÿ»ÿµÿ¯ÿºÿÆÿÁÿÂÿÌÿÃÿÀÿÁÿ¼ÿ¼ÿ¶ÿÇÿ½ÿ§ÿÌÿµÿÈÿÄÿ¸ÿ²ÿ»ÿÄÿ¾ÿ¸ÿÁÿ¿ÿºÿÁÿ½ÿ´ÿ°ÿ°ÿÃÿ½ÿ©ÿ³ÿÃÿ³ÿ¹ÿ»ÿºÿ»ÿ¾ÿ¶ÿ¾ÿÃÿ¾ÿÃÿ¾ÿ·ÿÁÿ¼ÿ³ÿ½ÿ¹ÿµÿÂÿÃÿ¶ÿ«ÿ»ÿ¹ÿ¸ÿ¼ÿ»ÿÂÿ·ÿÂÿ»ÿ¿ÿÅÿÃÿÁÿÑÿÎÿÇÿÃÿ½ÿÂÿÊÿÄÿºÿ·ÿ¯ÿÂÿµÿ³ÿÈÿ³ÿ¯ÿ®ÿ­ÿ»ÿ¶ÿºÿ²ÿ´ÿ»ÿ¿ÿ¼ÿÄÿÄÿÀÿ¾ÿÂÿ¿ÿ²ÿµÿ¼ÿµÿ½ÿÃÿÂÿ¿ÿÅÿÄÿ½ÿÉÿÅÿÐÿÏÿÈÿµÿ¾ÿ£ÿ¹ÿÂÿÆÿÀÿ»ÿ¼ÿ½ÿÀÿ¼ÿ¾ÿºÿ­ÿ¿ÿ¼ÿ±ÿÍÿÂÿÍÿ¶ÿ¹ÿÅÿ¸ÿÍÿ¸ÿÉÿÂÿ¿ÿ²ÿ¼ÿ¸ÿ·ÿ°ÿ¸ÿ¿ÿºÿ³ÿ«ÿ³ÿ¾ÿÁÿ¼ÿ±ÿµÿµÿ¹ÿ¸ÿ¼ÿ»ÿ­ÿ¬ÿ·ÿ¯ÿÈÿ¸ÿ«ÿÅÿ¬ÿ¹ÿÂÿ·ÿ½ÿ¼ÿ·ÿ¬ÿ¯ÿ»ÿ½ÿÄÿ¾ÿºÿÄÿÀÿ½ÿÈÿÊÿ¾ÿ²ÿºÿºÿ±ÿ°ÿ¼ÿºÿ°ÿºÿÆÿ¹ÿµÿÁÿ¼ÿ°ÿ·ÿ¾ÿÀÿÅÿºÿÁÿ¼ÿ´ÿ½ÿÀÿ¼ÿ·ÿ´ÿ½ÿÃÿ¶ÿ³ÿ²ÿ²ÿ¶ÿ´ÿ»ÿ·ÿ²ÿ¿ÿÂÿÅÿÊÿ²ÿ¾ÿ¢ÿ¯ÿ·ÿ­ÿÆÿ¸ÿ¶ÿ±ÿ¸ÿÀÿ»ÿ½ÿ°ÿ¶ÿºÿ³ÿ«ÿ°ÿ¿ÿ»ÿ³ÿ´ÿ¼ÿ¼ÿ¯ÿ²ÿµÿ±ÿ²ÿ´ÿ½ÿ±ÿ¥ÿ³ÿËÿÁÿ¾ÿ¶ÿÀÿ¿ÿ¿ÿ¿ÿÁÿ´ÿµÿÉÿÇÿºÿ¿ÿ¿ÿ³ÿ½ÿ¿ÿ¬ÿ¥ÿ²ÿÁÿÁÿÂÿ¸ÿ·ÿÅÿËÿÊÿËÿ¾ÿºÿ¬ÿÅÿÆÿÄÿºÿ¸ÿ¾ÿ¾ÿ»ÿÿÊÿ¿ÿ¸ÿ¬ÿ«ÿ©ÿ­ÿÆÿÁÿ¼ÿ¹ÿ´ÿ¬ÿ¨ÿ¶ÿ½ÿÀÿÁÿºÿ¾ÿ½ÿ¼ÿ»ÿÁÿÈÿ½ÿ·ÿ±ÿ²ÿ»ÿÀÿ·ÿ«ÿºÿºÿ´ÿ¯ÿµÿ³ÿ¯ÿ±ÿ¯ÿ´ÿ´ÿµÿ³ÿ°ÿ¤ÿªÿ»ÿÂÿÅÿÊÿÀÿ½ÿÇÿÂÿ¹ÿ½ÿ¿ÿÃÿ¾ÿ¹ÿ¹ÿ¼ÿ¾ÿ½ÿÁÿ»ÿ¾ÿ¹ÿ¿ÿÂÿÆÿ¸ÿÁÿ¹ÿ²ÿ¼ÿÆÿ¿ÿ·ÿ¸ÿ·ÿ´ÿÍÿÃÿ¶ÿ°ÿÃÿ°ÿ¶ÿÆÿÅÿ»ÿÁÿÄÿÁÿ·ÿ²ÿÂÿÆÿÁÿ¾ÿ³ÿ·ÿºÿµÿ´ÿÃÿÈÿµÿ³ÿ´ÿºÿ´ÿÁÿ¢ÿºÿ³ÿ´ÿ§ÿ´ÿ´ÿ®ÿÄÿ¿ÿ³ÿ¯ÿ·ÿ¼ÿ°ÿ¿ÿµÿ¾ÿÀÿÁÿ¿ÿÁÿÈÿÃÿÂÿÁÿºÿ²ÿ©ÿ°ÿ¼ÿºÿ¶ÿ·ÿÂÿ¹ÿ³ÿºÿ­ÿ³ÿ«ÿ½ÿ¸ÿ¿ÿ²ÿ²ÿÉÿ¼ÿÁÿ¸ÿ°ÿÅÿ¿ÿ½ÿ³ÿ¿ÿÇÿ¯ÿ³ÿÒÿÀÿºÿ°ÿ²ÿ²ÿ¾ÿ°ÿ¼ÿ½ÿÈÿÊÿÀÿÀÿ»ÿ½ÿÊÿÀÿ³ÿµÿ´ÿ³ÿ¶ÿ¿ÿÁÿ­ÿªÿ¿ÿ¼ÿÊÿÃÿºÿÃÿ¹ÿÅÿÆÿÁÿ´ÿ¾ÿ³ÿ¿ÿ·ÿ¨ÿÅÿÊÿ¼ÿ»ÿ«ÿ¶ÿ»ÿ¹ÿ·ÿÂÿÄÿÀÿÿ¸ÿÚÿÑÿ¶ÿ»ÿºÿÇÿÅÿ®ÿ±ÿ¼ÿÂÿ½ÿ¯ÿ·ÿÂÿÆÿÃÿ²ÿ¹ÿºÿµÿ½ÿÅÿ½ÿ¸ÿ·ÿÂÿÀÿ±ÿºÿºÿ¹ÿ·ÿºÿ´ÿ¸ÿºÿ¿ÿºÿ±ÿÂÿ¸ÿÃÿ¶ÿ¿ÿ½ÿ½ÿ¶ÿ¹ÿºÿÆÿ¿ÿ´ÿÀÿ´ÿ«ÿ³ÿÀÿ¹ÿ·ÿ½ÿ¶ÿµÿ°ÿ¯ÿ¼ÿ·ÿ¹ÿ¹ÿ¸ÿ¶ÿ·ÿ²ÿ´ÿªÿÁÿ¼ÿ´ÿ³ÿ°ÿ»ÿ·ÿÃÿ¯ÿµÿÁÿ°ÿ½ÿ¶ÿ½ÿ±ÿ¶ÿÁÿ»ÿ¹ÿ¿ÿÀÿ¿ÿ°ÿ²ÿ¾ÿ­ÿ·ÿ±ÿ¹ÿ½ÿ½ÿºÿÆÿÆÿÀÿºÿ¾ÿºÿ­ÿ¶ÿ¸ÿ³ÿ²ÿ´ÿÇÿÃÿ¾ÿÃÿÅÿ¶ÿºÿµÿÀÿ°ÿÂÿÌÿ½ÿ·ÿÁÿ²ÿ¸ÿ·ÿÏÿµÿÊÿ¼ÿÉÿÄÿ»ÿ¹ÿ¯ÿ®ÿÅÿÂÿ»ÿ·ÿ¸ÿ³ÿ°ÿ¾ÿ¸ÿºÿ¼ÿµÿ³ÿ¹ÿµÿ¹ÿÀÿ¾ÿ¼ÿ»ÿ¿ÿÀÿÀÿ»ÿ³ÿ¸ÿ¸ÿºÿ±ÿ¹ÿ¼ÿ±ÿ¹ÿ½ÿ²ÿ°ÿ¬ÿ¾ÿ¶ÿ¾ÿ²ÿÊÿªÿ°ÿÃÿ¹ÿÄÿÂÿÇÿ®ÿÂÿ¾ÿ³ÿ¸ÿºÿ»ÿ¶ÿ½ÿÀÿ¾ÿ®ÿ¯ÿ¸ÿ¼ÿÈÿ½ÿ´ÿ¸ÿ·ÿ³ÿ³ÿ¸ÿ¿ÿÀÿÀÿÆÿÇÿÍÿÉÿ¾ÿºÿ¹ÿ´ÿ¶ÿÌÿ»ÿÊÿÆÿ¿ÿÉÿÉÿÍÿºÿ¸ÿÊÿÊÿÄÿ±ÿÁÿ¦ÿ½ÿ¸ÿ¾ÿ¾ÿÍÿ»ÿ»ÿ´ÿ¼ÿ¸ÿºÿ³ÿ¸ÿºÿ¶ÿ³ÿ¼ÿ¿ÿ­ÿ®ÿÁÿ¿ÿ±ÿ³ÿÂÿËÿÇÿÀÿ¼ÿµÿ¼ÿÅÿÆÿÂÿÀÿ¼ÿÀÿÃÿÃÿÂÿÍÿÂÿ³ÿ°ÿ»ÿÇÿ»ÿÿÀÿ´ÿ¾ÿ»ÿÂÿ¶ÿºÿÉÿ¼ÿÀÿ¸ÿ¹ÿ½ÿÂÿ·ÿ©ÿ²ÿ¼ÿ½ÿ¸ÿ´ÿ¿ÿÊÿ¿ÿ¼ÿÄÿÀÿ·ÿ«ÿ³ÿ»ÿ»ÿ¾ÿ¸ÿ·ÿ·ÿ¶ÿºÿ»ÿÄÿ»ÿ·ÿ¾ÿ¸ÿ¸ÿÃÿ±ÿ»ÿÃÿ¿ÿ¾ÿÁÿ½ÿ»ÿ¼ÿ°ÿ¼ÿ¹ÿ´ÿ¿ÿÌÿ¾ÿ¿ÿ½ÿ½ÿ¿ÿÀÿºÿ¸ÿ·ÿ¯ÿ³ÿ¾ÿ¸ÿ´ÿ¼ÿÂÿ¼ÿ»ÿ¹ÿÄÿÈÿÃÿÀÿ»ÿµÿ±ÿÇÿÃÿ²ÿ¹ÿ½ÿªÿºÿÁÿ¹ÿºÿÄÿ½ÿ²ÿ¼ÿ°ÿÆÿ¿ÿ´ÿÂÿ¼ÿ¼ÿ¶ÿ»ÿ³ÿÂÿÀÿ»ÿ¹ÿÃÿÉÿ¿ÿÄÿÉÿÃÿ²ÿ¹ÿÑÿ½ÿ¿ÿÐÿÜÿÍÿ»ÿËÿÌÿÓÿÇÿÅÿ°ÿ©ÿ»ÿ»ÿÄÿÄÿºÿÄÿÀÿ·ÿ¹ÿ¾ÿÿ¶ÿ»ÿÁÿ½ÿ¸ÿ»ÿ¿ÿÃÿ¿ÿ·ÿ¸ÿ¸ÿ¶ÿ½ÿÂÿ»ÿ¶ÿ¾ÿ»ÿÂÿÀÿÆÿËÿÍÿÎÿ¶ÿ¿ÿÌÿ¿ÿ»ÿÁÿ¹ÿÊÿÁÿ¸ÿÂÿ¾ÿ¸ÿÂÿÂÿµÿ§ÿÂÿÁÿ¿ÿÂÿ»ÿ¸ÿºÿ¹ÿÀÿÄÿ¹ÿ»ÿÈÿÀÿ¸ÿ¿ÿÈÿÉÿ±ÿ´ÿÇÿ¹ÿ¬ÿÉÿ«ÿ«ÿ°ÿ¹ÿÐÿ©ÿ³ÿÏÿ ÿ¬ÿ¹ÿ»ÿ´ÿ¨ÿ¼ÿÄÿ¹ÿ³ÿ½ÿ¾ÿ·ÿ¼ÿÆÿÅÿÇÿÇÿ¸ÿ¶ÿ¾ÿ¿ÿÀÿµÿ²ÿ¾ÿÀÿ¸ÿ½ÿÄÿ´ÿ·ÿ¬ÿ¸ÿÈÿ²ÿ§ÿ¿ÿ¶ÿÂÿÁÿÄÿÀÿ¶ÿÃÿÌÿÁÿ¿ÿÆÿÍÿ¸ÿ²ÿ¼ÿÃÿÀÿ¹ÿ¶ÿ¸ÿÂÿ²ÿ´ÿµÿ²ÿ¿ÿÉÿ³ÿÅÿ¹ÿ¬ÿ´ÿÌÿµÿÊÿ·ÿµÿ²ÿ±ÿ¨ÿ¶ÿ»ÿÃÿ¼ÿ©ÿ°ÿ¸ÿÆÿÉÿ¿ÿºÿºÿ½ÿÀÿ»ÿ¼ÿ¹ÿ±ÿ¬ÿ·ÿºÿ¹ÿ®ÿ¿ÿÁÿÁÿ¸ÿºÿÈÿÁÿÄÿ·ÿ¸ÿºÿ¹ÿÀÿÂÿÆÿ¿ÿ³ÿºÿ½ÿ¶ÿÄÿÅÿ¹ÿ¾ÿÀÿºÿ¹ÿ·ÿ±ÿÂÿÀÿ¾ÿ¹ÿ¯ÿ½ÿ±ÿÂÿ½ÿ¹ÿÂÿ½ÿ¸ÿÇÿ¾ÿµÿ½ÿµÿ²ÿ°ÿÀÿÄÿ¶ÿ¹ÿÄÿ¼ÿ¹ÿÀÿ¿ÿ»ÿ¶ÿ¹ÿÀÿºÿµÿÌÿ¿ÿ¼ÿ¯ÿ¾ÿ´ÿÂÿ½ÿÃÿÍÿÀÿ¯ÿ¶ÿ¾ÿ±ÿ¸ÿÃÿ¶ÿ¸ÿÀÿºÿ»ÿÃÿÉÿÅÿ¸ÿ¹ÿÃÿ¸ÿÃÿ¸ÿ¿ÿ½ÿ¶ÿµÿºÿ¾ÿÅÿ¼ÿ±ÿµÿÁÿ·ÿÂÿ½ÿÀÿÊÿËÿÎÿÆÿ·ÿ­ÿÀÿÁÿÆÿÓÿ­ÿÂÿÀÿÆÿ°ÿ¤ÿ¹ÿ·ÿ·ÿÃÿ¿ÿ»ÿµÿÇÿÀÿÁÿºÿµÿÂÿÂÿ¶ÿ´ÿ»ÿ¼ÿÃÿ·ÿÄÿ¾ÿ½ÿ½ÿ¸ÿÁÿ»ÿ´ÿ²ÿÄÿÅÿÌÿ²ÿ·ÿ³ÿ¼ÿÂÿÁÿ¾ÿ´ÿ®ÿ´ÿ»ÿ´ÿºÿ£ÿ±ÿ¸ÿ¹ÿªÿÀÿ¬ÿ«ÿ±ÿ²ÿÃÿ¹ÿÃÿ¿ÿºÿµÿ¼ÿ¹ÿ¯ÿ¬ÿ¯ÿ¬ÿªÿ·ÿ´ÿ«ÿÀÿ¶ÿ­ÿ²ÿ¤ÿµÿÁÿ¸ÿ¼ÿ¯ÿ³ÿ²ÿ¸ÿ¸ÿ»ÿºÿ»ÿÁÿ¾ÿ¹ÿ¿ÿµÿ¥ÿ¸ÿ¯ÿ¦ÿ£ÿÒÿºÿ¼ÿµÿ³ÿ³ÿµÿ½ÿ¸ÿÁÿ¸ÿ¼ÿ¾ÿ­ÿ¯ÿ¿ÿ·ÿ²ÿÁÿÍÿµÿ®ÿ«ÿ»ÿ¦ÿÑÿ¹ÿÁÿ³ÿ³ÿ³ÿ¸ÿ¶ÿ±ÿ²ÿ½ÿ¹ÿ­ÿµÿ·ÿ¹ÿºÿ½ÿ»ÿ»ÿÃÿ½ÿ·ÿ´ÿ¸ÿÁÿ¼ÿÀÿ·ÿ°ÿ±ÿ®ÿ°ÿ·ÿÂÿÊÿ¾ÿ¸ÿ·ÿÒÿµÿ´ÿ§ÿ ÿÊÿÀÿÏÿÉÿÉÿÆÿ½ÿ¸ÿ»ÿ¿ÿÃÿÆÿÀÿºÿÄÿÁÿºÿ¾ÿ»ÿÂÿ·ÿ»ÿ¹ÿ°ÿ®ÿ¹ÿµÿ¾ÿÂÿÅÿÂÿ½ÿÆÿ¾ÿ·ÿ¯ÿÌÿÍÿ¼ÿ¼ÿ½ÿ±ÿ¨ÿÁÿ¾ÿ¼ÿÇÿ¼ÿµÿ½ÿºÿ¶ÿ¾ÿ·ÿ¹ÿ»ÿ©ÿ¿ÿ¾ÿºÿÇÿÇÿÁÿ¿ÿÈÿÇÿÂÿ³ÿ²ÿºÿµÿ»ÿ¾ÿ°ÿ·ÿÒÿ±ÿ·ÿÆÿ»ÿ»ÿ·ÿªÿºÿÄÿ¿ÿ»ÿµÿ¶ÿÀÿÀÿ³ÿ´ÿ¼ÿÃÿ¸ÿÆÿ¾ÿ¸ÿÇÿ°ÿ¸ÿ¿ÿ¿ÿ½ÿ¶ÿµÿ´ÿ´ÿËÿÀÿ¹ÿ¾ÿ»ÿ½ÿ¶ÿÂÿÈÿÁÿ¸ÿ¶ÿ·ÿ·ÿ¸ÿ¹ÿ¿ÿÃÿ´ÿËÿÈÿÍÿÉÿ­ÿÂÿÃÿÆÿ¹ÿ³ÿ¹ÿÁÿÄÿ¾ÿ»ÿ¾ÿºÿÃÿ¶ÿÇÿÀÿ¸ÿ°ÿ¨ÿ¶ÿ¸ÿ±ÿ°ÿ¾ÿÄÿ¸ÿ¼ÿÏÿÈÿÈÿ½ÿ¶ÿ¶ÿ¯ÿ¯ÿ¶ÿÂÿÎÿÊÿÆÿ¶ÿ¥ÿ±ÿÀÿ¾ÿ·ÿ«ÿºÿ¾ÿ»ÿ¸ÿ¹ÿÊÿÉÿ¹ÿ´ÿµÿºÿÅÿ¿ÿ´ÿ¦ÿ¦ÿÃÿÎÿÎÿ°ÿ¾ÿ¼ÿ·ÿÃÿÃÿÁÿÇÿÂÿÅÿ¿ÿÇÿ¼ÿÅÿÇÿ¼ÿ°ÿ¾ÿÅÿ»ÿ¼ÿÆÿÊÿÆÿ¸ÿ»ÿËÿ³ÿ¬ÿ´ÿÆÿÓÿ¸ÿÆÿÅÿ»ÿ¹ÿ¸ÿ¹ÿºÿÉÿÈÿ¿ÿ®ÿÂÿÈÿ¼ÿ²ÿªÿ¶ÿÅÿËÿÐÿÈÿÏÿ·ÿÌÿ´ÿ¼ÿÅÿÐÿ¶ÿ­ÿ·ÿ¹ÿ»ÿÀÿ¹ÿ¸ÿ»ÿ»ÿÊÿ¬ÿÀÿ¸ÿÀÿ¾ÿºÿ¹ÿ´ÿ¬ÿ®ÿÅÿ¨ÿÇÿËÿÂÿ¼ÿÆÿÂÿÀÿ¿ÿºÿ±ÿ±ÿ¼ÿ²ÿºÿÏÿÊÿ¼ÿÆÿÉÿ¼ÿµÿ¸ÿ¿ÿºÿªÿ©ÿÿ¿ÿ·ÿ¿ÿºÿºÿ±ÿ´ÿ¼ÿ·ÿ¹ÿÌÿÅÿÊÿ°ÿ¶ÿÂÿÄÿ¿ÿ¹ÿÁÿÈÿÄÿÈÿÏÿ¹ÿ±ÿ¼ÿÎÿ¿ÿÐÿÂÿ³ÿ»ÿÂÿ¼ÿ¹ÿ½ÿ¶ÿ¸ÿÊÿ¸ÿ¼ÿ·ÿ¿ÿºÿÂÿÅÿ²ÿ­ÿºÿ¶ÿ½ÿ°ÿ±ÿÅÿÇÿÌÿÇÿÌÿÍÿÀÿ¿ÿÉÿºÿ³ÿÃÿ½ÿÀÿ¹ÿ·ÿµÿ¯ÿ­ÿµÿ¿ÿ¾ÿ»ÿ°ÿ¶ÿ±ÿ¿ÿÈÿ³ÿ°ÿ¼ÿ´ÿÄÿ¹ÿ»ÿ¶ÿÈÿÃÿ½ÿÄÿ´ÿ°ÿÂÿµÿ¾ÿ·ÿ·ÿÂÿÔÿÅÿÀÿ¹ÿ±ÿºÿÂÿ®ÿ¹ÿ´ÿµÿ¾ÿÀÿ¼ÿ·ÿ´ÿ·ÿ¹ÿµÿ¸ÿ¸ÿ·ÿÌÿÎÿ¼ÿÎÿÏÿ¸ÿ³ÿÂÿÁÿ»ÿÀÿÀÿÁÿÄÿÄÿ¸ÿ´ÿ¶ÿ¶ÿÉÿÑÿ¸ÿ«ÿ´ÿ´ÿ¸ÿ·ÿµÿ¸ÿ·ÿ¦ÿÁÿÆÿ¹ÿ¼ÿ¾ÿ¸ÿºÿ»ÿ³ÿ¹ÿ»ÿÄÿ®ÿ²ÿ´ÿ»ÿ½ÿÀÿÀÿ´ÿ¶ÿ¿ÿÁÿÅÿÃÿÂÿÀÿ¾ÿ¼ÿ¸ÿ³ÿ³ÿ»ÿÐÿËÿ¿ÿ½ÿÃÿ¼ÿ²ÿ´ÿ«ÿÁÿÆÿ¾ÿ°ÿ¸ÿ´ÿ³ÿ¾ÿÈÿ¿ÿ²ÿ½ÿ½ÿÄÿËÿËÿÁÿ¼ÿÆÿÊÿÔÿÌÿ»ÿµÿ¸ÿ¸ÿÀÿÆÿ¾ÿÁÿÌÿÄÿÇÿÆÿ½ÿµÿ·ÿ¾ÿºÿ®ÿÊÿÄÿÅÿ½ÿ«ÿ³ÿÁÿ¾ÿºÿÌÿ¿ÿÁÿÈÿ¼ÿ¼ÿ·ÿ´ÿÂÿÃÿ¼ÿ±ÿ½ÿÈÿÃÿ¼ÿ¾ÿ½ÿ¶ÿÆÿÍÿÂÿ¹ÿ¾ÿÅÿÆÿÆÿÎÿÄÿ¬ÿÃÿ¿ÿ»ÿ¸ÿ»ÿºÿºÿÊÿËÿÊÿÑÿºÿÂÿËÿÃÿºÿÀÿ½ÿ³ÿ³ÿÏÿ½ÿÀÿÈÿÉÿËÿËÿÆÿÆÿÆÿÅÿºÿ¸ÿ¼ÿÆÿÈÿÆÿÃÿ²ÿ¾ÿ¼ÿÉÿÀÿÄÿ½ÿµÿÃÿÄÿÀÿ¿ÿ½ÿ¾ÿ¶ÿ·ÿÂÿÄÿÀÿÀÿ¶ÿÑÿÃÿ¿ÿÀÿÈÿËÿÀÿÀÿ­ÿÔÿµÿ¹ÿÂÿÂÿÃÿÄÿ·ÿ¶ÿµÿÁÿ¼ÿ¿ÿÃÿÄÿ¾ÿ¸ÿ¿ÿÆÿÓÿ¼ÿ¾ÿÆÿÈÿÅÿ¾ÿ¸ÿ¹ÿÎÿËÿ¬ÿÇÿÀÿºÿ¸ÿ¹ÿÀÿ¼ÿ¿ÿÂÿ±ÿ»ÿºÿÄÿÈÿÃÿ¾ÿ¿ÿÔÿ¡ÿÉÿÂÿÊÿÎÿËÿ¾ÿ²ÿÁÿÐÿÅÿÊÿÂÿ¹ÿÃÿÁÿ¸ÿÁÿÏÿ¶ÿªÿÂÿ·ÿ¶ÿ¸ÿ½ÿ°ÿ±ÿÅÿÁÿÈÿ´ÿµÿ¿ÿ²ÿ¾ÿ»ÿµÿ¾ÿÅÿºÿÌÿºÿÇÿÉÿËÿÆÿÅÿÌÿÊÿ»ÿÁÿÊÿØÿÓÿÑÿ¾ÿºÿ½ÿÁÿ¿ÿ½ÿÏÿÃÿ¾ÿ²ÿÂÿÇÿÀÿ¶ÿ²ÿ¹ÿ¾ÿ°ÿ°ÿÃÿ´ÿÃÿµÿºÿ¹ÿ²ÿ´ÿ¾ÿÀÿ®ÿÈÿÃÿ¸ÿ½ÿÍÿÄÿµÿ´ÿ´ÿ¸ÿÈÿÊÿ¶ÿÄÿ¶ÿ»ÿÄÿÇÿÀÿ¸ÿ»ÿ¼ÿÅÿÄÿ¹ÿ±ÿµÿ¼ÿ¹ÿºÿ¼ÿ¹ÿµÿµÿÌÿ´ÿÄÿ¿ÿÎÿÂÿ¯ÿ®ÿºÿÁÿ¼ÿÃÿÃÿ±ÿÀÿ¾ÿÃÿ¿ÿ¼ÿ·ÿ·ÿ¿ÿÆÿÁÿ®ÿ·ÿ¬ÿÇÿ¸ÿ²ÿÃÿÄÿºÿ·ÿºÿ»ÿ³ÿ¸ÿ¿ÿ¼ÿÊÿÂÿ·ÿ¶ÿ¾ÿÀÿ»ÿ¸ÿ¶ÿÆÿªÿÊÿÃÿ¸ÿµÿ¹ÿÆÿÄÿÄÿÌÿÄÿÀÿÁÿÏÿÉÿÆÿ¾ÿ¿ÿÄÿ¾ÿ´ÿ¹ÿËÿÍÿ¾ÿÁÿÊÿÇÿÊÿ¾ÿªÿÂÿ»ÿµÿ¿ÿ¾ÿ¶ÿºÿÀÿ»ÿ½ÿÆÿ¿ÿµÿ¿ÿÇÿÄÿ»ÿ°ÿ®ÿ»ÿ¿ÿÊÿ­ÿ¾ÿ®ÿµÿ¼ÿ¼ÿÇÿÆÿÀÿ½ÿºÿÂÿÇÿºÿ¿ÿ½ÿÂÿ¾ÿ§ÿ´ÿºÿ¾ÿÁÿ¾ÿ¸ÿ¼ÿÃÿÈÿ»ÿ·ÿ»ÿÈÿÄÿ»ÿ½ÿÃÿ¸ÿ¯ÿ´ÿ²ÿ¶ÿ¹ÿÇÿÇÿÈÿµÿ¹ÿ¸ÿÂÿ¾ÿºÿ¾ÿÃÿÂÿ­ÿ¯ÿ»ÿ·ÿºÿ¸ÿÍÿ³ÿ´ÿ¾ÿµÿµÿÅÿÊÿ¾ÿ»ÿÇÿÀÿÄÿ»ÿÆÿ¿ÿ¸ÿ·ÿµÿÄÿÆÿµÿ§ÿ¥ÿ²ÿ¼ÿ½ÿ°ÿÅÿÛÿ³ÿ¾ÿ¼ÿ¾ÿ¼ÿºÿ»ÿ¾ÿ½ÿºÿÆÿÉÿÃÿÆÿÀÿÀÿºÿ¾ÿ±ÿ¶ÿÄÿ¾ÿºÿ¹ÿ·ÿÄÿÅÿÁÿÄÿºÿÊÿÁÿ¥ÿ·ÿ¬ÿÁÿ½ÿ®ÿ¼ÿÆÿÈÿÍÿÀÿ¼ÿ¹ÿ¹ÿ¾ÿÂÿÄÿÑÿÊÿ¿ÿ»ÿ¶ÿ·ÿÄÿÇÿÁÿÈÿÈÿ³ÿÀÿ¹ÿÇÿ°ÿÇÿ·ÿ±ÿÄÿ¸ÿÂÿ½ÿµÿ¼ÿÁÿÄÿÈÿÈÿ°ÿ²ÿ°ÿÈÿÈÿÈÿ»ÿÀÿ¶ÿ±ÿ´ÿ·ÿ¹ÿ·ÿ»ÿÁÿ³ÿµÿ¶ÿÅÿÀÿ½ÿ¾ÿºÿÉÿÃÿÈÿ·ÿ½ÿÇÿÁÿ¹ÿ¶ÿ¹ÿ½ÿ»ÿÃÿÉÿ¼ÿ·ÿ­ÿÈÿ»ÿ´ÿ¶ÿ·ÿÃÿÈÿÃÿ¿ÿ¶ÿ±ÿ¸ÿ¸ÿ¾ÿ»ÿ½ÿÉÿ²ÿ¾ÿ°ÿ¶ÿÅÿ»ÿ¾ÿÆÿÂÿ½ÿÅÿÁÿ¶ÿ»ÿ¸ÿÁÿÅÿÃÿºÿ²ÿÆÿÇÿ½ÿÄÿ´ÿ±ÿ³ÿ¹ÿÀÿÆÿÁÿ¸ÿºÿ¶ÿ´ÿÂÿ¸ÿ¸ÿÄÿ»ÿÁÿ³ÿ»ÿ»ÿ´ÿ´ÿ´ÿµÿ¯ÿ·ÿÀÿ¿ÿ¸ÿ®ÿºÿÂÿ¯ÿÀÿÇÿÅÿ»ÿ³ÿµÿ¾ÿÌÿ»ÿ¼ÿÄÿ¿ÿÁÿÁÿ¾ÿ½ÿ¹ÿºÿ¿ÿÀÿÁÿÆÿºÿÀÿÄÿÇÿ´ÿ»ÿÁÿ¹ÿ±ÿ®ÿ³ÿ½ÿ½ÿÅÿÆÿ½ÿ½ÿ¸ÿ³ÿ®ÿ¨ÿ¾ÿ³ÿÆÿÊÿ²ÿÂÿºÿºÿ¶ÿÌÿÊÿÂÿÉÿÅÿ¸ÿ¯ÿ´ÿ¸ÿ»ÿÉÿ¿ÿ¹ÿºÿ¯ÿ³ÿ·ÿ¤ÿºÿºÿÊÿÆÿÀÿ¶ÿ­ÿ³ÿ´ÿµÿÅÿÊÿÃÿÇÿÄÿ¹ÿ¾ÿÇÿÃÿ¿ÿÀÿ³ÿÅÿ±ÿ°ÿ¼ÿºÿÊÿÈÿ¾ÿ´ÿ»ÿºÿ¶ÿºÿÆÿÄÿ¼ÿÁÿÁÿ»ÿÅÿ¿ÿ¹ÿÈÿ½ÿÍÿÊÿÍÿ¨ÿ¶ÿ°ÿ¶ÿ½ÿ»ÿ¶ÿ·ÿ¿ÿ¿ÿÇÿÍÿÄÿ¸ÿ¶ÿ½ÿ¿ÿ¸ÿ¹ÿ·ÿ´ÿ¾ÿÄÿ¹ÿ½ÿ¶ÿÁÿÉÿ²ÿÀÿÄÿÄÿÃÿÆÿÅÿÉÿÃÿ»ÿ¶ÿ·ÿÀÿ¿ÿ¹ÿºÿ·ÿÃÿµÿ¬ÿ®ÿ¬ÿÐÿÁÿÁÿ¹ÿÁÿÄÿ¿ÿ¿ÿÁÿ½ÿ¾ÿ½ÿ¾ÿÁÿ¾ÿÅÿÊÿÀÿ¹ÿ»ÿ½ÿ»ÿ¾ÿºÿÁÿ¹ÿ¾ÿ¼ÿ¶ÿÂÿ½ÿÀÿÀÿ·ÿ´ÿÄÿ°ÿ»ÿ´ÿ´ÿÔÿÉÿ¿ÿ¼ÿºÿ²ÿ¥ÿ±ÿ¾ÿÁÿÁÿ¯ÿ¬ÿ¸ÿ»ÿÈÿËÿ³ÿµÿÐÿºÿ»ÿ¼ÿÈÿÆÿ¹ÿ¶ÿµÿ´ÿ·ÿ½ÿºÿ¹ÿ¶ÿ¸ÿ¼ÿÁÿÉÿÁÿ¶ÿ¾ÿ¿ÿÁÿ¹ÿÀÿ¼ÿ¸ÿµÿµÿÕÿÂÿ°ÿµÿÅÿÁÿ´ÿ¶ÿ¿ÿ½ÿ¨ÿªÿ¯ÿÇÿËÿÁÿ»ÿÂÿÄÿÀÿÆÿ»ÿ³ÿ¿ÿ¶ÿ©ÿ¶ÿÁÿ½ÿÀÿ¦ÿ®ÿ½ÿÀÿµÿÃÿ±ÿ²ÿ³ÿ±ÿÁÿÄÿ¼ÿ¶ÿÀÿ²ÿ³ÿÃÿÅÿ»ÿµÿ¾ÿÍÿÅÿ³ÿ¸ÿ¾ÿ¹ÿµÿ²ÿ¼ÿ²ÿµÿ¹ÿ«ÿ¸ÿ´ÿÆÿ¼ÿ°ÿÁÿ¿ÿ±ÿÃÿ·ÿ¹ÿºÿ¸ÿºÿ¶ÿ¿ÿ¹ÿ·ÿ¶ÿµÿ¹ÿµÿºÿÀÿ¸ÿ³ÿÀÿÇÿ°ÿ¨ÿ·ÿºÿ¼ÿÁÿ¿ÿ¹ÿ¢ÿ¯ÿÀÿÅÿÊÿÇÿÀÿÃÿºÿÉÿÊÿ·ÿ¸ÿÄÿ¿ÿ¶ÿ¹ÿ·ÿ³ÿ»ÿ¹ÿ±ÿµÿ¨ÿ¦ÿÆÿÈÿÇÿÇÿ¼ÿ°ÿ¹ÿ¸ÿºÿ±ÿµÿ´ÿ½ÿ¨ÿ§ÿÂÿ¸ÿ©ÿ¨ÿ·ÿ¹ÿ¾ÿ¶ÿ­ÿ¸ÿ­ÿÀÿ¼ÿ¬ÿ²ÿºÿ¶ÿ¬ÿªÿ¶ÿÂÿÅÿ¾ÿ´ÿ»ÿÈÿÃÿ³ÿ¸ÿ¿ÿ¹ÿ¼ÿÃÿÇÿÄÿÃÿ³ÿ´ÿ³ÿ¿ÿÉÿ»ÿÄÿ«ÿ°ÿ»ÿ¿ÿ¹ÿµÿ¹ÿ±ÿ¯ÿ±ÿ¸ÿÃÿÁÿ½ÿ¼ÿ²ÿ±ÿºÿ»ÿµÿ¸ÿ¿ÿ»ÿ·ÿ¯ÿºÿ¼ÿºÿ´ÿÂÿÂÿÄÿËÿ¾ÿ·ÿ°ÿ¸ÿ¸ÿËÿÒÿ¦ÿ¹ÿ·ÿ°ÿÇÿ³ÿ¼ÿÀÿ¼ÿ¯ÿ¾ÿ¿ÿ°ÿºÿÃÿ¿ÿ»ÿÂÿÅÿÃÿ¾ÿ¹ÿÂÿÆÿ¿ÿ¸ÿ±ÿ¸ÿ´ÿ®ÿ±ÿ¼ÿ¼ÿ½ÿÆÿ­ÿ´ÿÆÿ·ÿ©ÿ²ÿ¼ÿ¯ÿ¯ÿ±ÿªÿ¥ÿÌÿ½ÿ¸ÿ¶ÿ¸ÿ¿ÿ³ÿµÿ¹ÿ¼ÿÀÿºÿ½ÿ¼ÿÁÿ¾ÿÂÿÇÿ¼ÿ±ÿ²ÿ½ÿÇÿ¿ÿ«ÿ«ÿ¶ÿºÿ¾ÿ¹ÿµÿµÿÊÿÁÿ°ÿºÿ¸ÿ²ÿÂÿÈÿ»ÿ»ÿÃÿºÿÀÿ¿ÿ¿ÿ»ÿ¶ÿ¬ÿ¯ÿÄÿÏÿµÿ¹ÿ»ÿÅÿºÿ®ÿÄÿÄÿ³ÿ³ÿ¸ÿºÿÈÿÉÿ¶ÿ«ÿ±ÿÁÿÈÿÂÿºÿ³ÿ¼ÿÊÿ©ÿ»ÿµÿÄÿ½ÿ¿ÿ°ÿ¯ÿÿµÿ¿ÿ¾ÿ»ÿ³ÿ¿ÿ¨ÿ½ÿ¼ÿÃÿ¸ÿªÿÁÿÂÿ¹ÿËÿ¿ÿ·ÿ°ÿ«ÿ²ÿÂÿ¼ÿ¸ÿ¬ÿ¹ÿ½ÿÁÿÅÿÄÿÄÿÂÿ¹ÿ´ÿ¾ÿ»ÿ¹ÿÂÿ½ÿ²ÿ«ÿ»ÿ¼ÿ¸ÿÀÿ´ÿ¤ÿ¶ÿ³ÿºÿ¶ÿ´ÿ´ÿµÿªÿ½ÿ²ÿÀÿµÿ©ÿ¶ÿ´ÿ¼ÿÊÿÈÿ¹ÿ±ÿ°ÿ³ÿ²ÿ·ÿ«ÿ¹ÿ¹ÿ¶ÿÈÿ¿ÿµÿ·ÿ¹ÿ´ÿ¯ÿ±ÿ±ÿµÿ¶ÿ´ÿ¼ÿÂÿÂÿ°ÿ­ÿ´ÿ¸ÿ±ÿ´ÿ²ÿ¾ÿ¶ÿÂÿ¿ÿºÿ¹ÿÂÿ¾ÿ­ÿ¸ÿ¾ÿ¨ÿªÿ»ÿ ÿ²ÿ¿ÿ¾ÿ°ÿµÿÁÿÄÿ¸ÿ®ÿ³ÿÂÿµÿÀÿ¶ÿ¸ÿ·ÿ¸ÿ¾ÿÄÿ¿ÿ¿ÿ¼ÿ½ÿ·ÿ²ÿ½ÿ·ÿ±ÿ°ÿ¶ÿÈÿÍÿÅÿÆÿ»ÿ³ÿ¶ÿ¶ÿÇÿ³ÿ¾ÿÁÿ¼ÿ´ÿ¸ÿ©ÿÁÿ¾ÿÈÿµÿ¾ÿºÿ¾ÿ¿ÿ¸ÿ·ÿ¶ÿÿÁÿÈÿ¼ÿ¶ÿ»ÿ²ÿ¶ÿ·ÿ±ÿ°ÿ³ÿ³ÿ®ÿ¸ÿ¾ÿ»ÿ¼ÿ¼ÿµÿºÿÇÿÃÿ¿ÿ¶ÿ³ÿºÿÂÿ¼ÿ·ÿ¼ÿÂÿ³ÿ·ÿ¿ÿ±ÿ²ÿ±ÿ¾ÿ½ÿ¼ÿµÿÂÿ»ÿ´ÿÇÿµÿÊÿ¿ÿÆÿ¹ÿ·ÿ´ÿ½ÿÀÿ¹ÿ±ÿ­ÿ¼ÿÁÿ¼ÿ²ÿ³ÿ´ÿ»ÿÂÿ¼ÿ»ÿ¾ÿ·ÿ´ÿ¾ÿ¾ÿ¶ÿºÿ»ÿÄÿÉÿÆÿÌÿÁÿºÿ¼ÿ¶ÿ»ÿÇÿÀÿÆÿËÿ¿ÿ¸ÿ¹ÿ¹ÿ¹ÿÂÿÃÿÒÿ¶ÿºÿ¼ÿ¯ÿ»ÿµÿºÿµÿÇÿ½ÿÇÿ«ÿ°ÿÄÿ¾ÿ¯ÿ°ÿ·ÿÁÿ¼ÿ¸ÿ·ÿ¸ÿ¸ÿ»ÿÂÿ½ÿµÿ³ÿ¿ÿÊÿ¶ÿ¶ÿºÿ¹ÿÀÿ´ÿ¿ÿ´ÿ¿ÿ¾ÿ·ÿ°ÿ­ÿÈÿÉÿ¹ÿ¬ÿ¸ÿÇÿ¿ÿ£ÿ¨ÿ§ÿ²ÿ·ÿ·ÿÈÿºÿ¤ÿ»ÿ½ÿ£ÿªÿµÿÁÿ­ÿ­ÿ±ÿ´ÿÀÿÁÿ¿ÿ¿ÿ¸ÿºÿ·ÿ³ÿ¸ÿ¸ÿºÿ°ÿ²ÿ°ÿ´ÿ¬ÿ¡ÿ®ÿ­ÿ²ÿÀÿ½ÿ¿ÿ«ÿ¿ÿ¶ÿÌÿÅÿÂÿ¹ÿÀÿ²ÿ¸ÿÄÿÀÿ«ÿÆÿ·ÿºÿ³ÿ¬ÿ¾ÿ¿ÿ¾ÿÅÿÁÿÁÿ¿ÿ¼ÿ¼ÿÂÿÄÿ¹ÿµÿµÿ³ÿ»ÿ¾ÿ¾ÿÅÿ¾ÿµÿÁÿ¿ÿ¼ÿ½ÿ¹ÿ¾ÿ²ÿÑÿÂÿ»ÿÁÿ¯ÿ¨ÿ±ÿµÿÂÿÅÿ¸ÿÅÿ¶ÿÄÿ¸ÿ±ÿ¾ÿÁÿÂÿ¸ÿÄÿ´ÿÃÿ´ÿ´ÿ¸ÿ¾ÿºÿºÿÄÿÁÿ½ÿÅÿÍÿÁÿ³ÿ½ÿÁÿ¾ÿÁÿÏÿÉÿ¾ÿºÿ±ÿ§ÿÀÿÇÿÂÿ¸ÿ·ÿ·ÿ²ÿ³ÿ­ÿ¾ÿ¯ÿ¾ÿ¶ÿ°ÿ©ÿÇÿÀÿÂÿÍÿÇÿ¾ÿ¾ÿ¿ÿ¾ÿ´ÿ¾ÿÆÿÀÿÀÿºÿ·ÿÁÿÊÿÇÿ¾ÿµÿ¿ÿÇÿÈÿ¾ÿµÿºÿÑÿÊÿ®ÿÐÿ»ÿ½ÿ½ÿ½ÿÈÿ¾ÿ½ÿ¾ÿ¿ÿºÿ²ÿ¹ÿ¸ÿ¸ÿ¼ÿÂÿ¿ÿÀÿÈÿÁÿ¾ÿÀÿ¾ÿÁÿÁÿÂÿÃÿ¾ÿ¹ÿ·ÿÅÿËÿ¸ÿÃÿÂÿÄÿªÿ¿ÿÉÿµÿÏÿ»ÿ¸ÿÉÿÃÿ»ÿ¦ÿÀÿ«ÿ¼ÿ»ÿÆÿÀÿ¿ÿ·ÿµÿµÿ¸ÿ¿ÿÆÿÅÿ·ÿ»ÿÉÿÁÿµÿ¬ÿ¸ÿºÿ»ÿ´ÿ»ÿ±ÿ¸ÿ±ÿ²ÿ¿ÿ¹ÿ»ÿ©ÿ½ÿÒÿÇÿÁÿÀÿÄÿÀÿÈÿÎÿ¿ÿ¼ÿ»ÿÃÿºÿ¹ÿ¿ÿ¸ÿ¯ÿ¾ÿÆÿ½ÿ¿ÿ³ÿÁÿÏÿÈÿ»ÿ¾ÿÄÿ·ÿ·ÿ·ÿµÿ¼ÿ¾ÿ°ÿÇÿÂÿ­ÿ´ÿ©ÿ»ÿÃÿ·ÿ¿ÿ¸ÿ¬ÿ³ÿÅÿÉÿ¶ÿ´ÿÁÿÇÿÁÿµÿ»ÿºÿ°ÿªÿ­ÿµÿ½ÿ½ÿÄÿÂÿÀÿÃÿ½ÿÒÿ®ÿÊÿ¾ÿ­ÿÄÿ¼ÿ½ÿ²ÿÀÿ¿ÿ¿ÿÃÿ¼ÿ½ÿ¸ÿºÿÃÿÂÿÄÿÀÿÆÿÂÿªÿ¬ÿÅÿ¼ÿºÿ·ÿ­ÿ©ÿ·ÿ¹ÿÆÿÁÿÌÿÅÿÍÿÂÿ´ÿ¹ÿÁÿ½ÿ¸ÿµÿ¸ÿ²ÿ¾ÿÈÿÀÿ¿ÿ¹ÿ»ÿ¾ÿºÿ¼ÿÀÿ»ÿ¸ÿ»ÿÀÿ´ÿ¸ÿÍÿÎÿÂÿ·ÿ¿ÿÉÿÊÿÃÿºÿÇÿÉÿËÿ»ÿ²ÿ±ÿ³ÿµÿµÿÂÿ¿ÿ¸ÿºÿ¼ÿ´ÿÀÿÏÿ¸ÿÀÿ¼ÿ¾ÿ¯ÿ±ÿ¸ÿ½ÿ¹ÿµÿ±ÿ·ÿ½ÿÃÿ¸ÿ½ÿÅÿÉÿÁÿ±ÿ¶ÿ¼ÿ¿ÿÁÿÄÿ¿ÿ¼ÿÂÿ¾ÿÎÿÿµÿ´ÿºÿ¾ÿµÿÍÿÒÿÎÿÇÿ±ÿ²ÿ«ÿ·ÿÆÿ¾ÿ´ÿ³ÿ·ÿ´ÿ¹ÿ±ÿ¿ÿ¿ÿºÿÀÿ¼ÿÁÿ±ÿµÿºÿ»ÿÄÿÅÿ´ÿ·ÿ¸ÿÄÿÆÿ¼ÿ®ÿ²ÿ´ÿ°ÿºÿ³ÿÅÿÉÿÀÿ¸ÿ¿ÿÀÿÊÿ°ÿ½ÿÀÿÍÿÇÿÃÿ½ÿ¶ÿÀÿÀÿ³ÿ±ÿ´ÿ©ÿ¨ÿ¯ÿ¬ÿ»ÿºÿ·ÿ½ÿ½ÿ¯ÿµÿ´ÿ®ÿ°ÿÄÿ¸ÿ¶ÿÃÿÁÿ±ÿ»ÿÃÿºÿºÿ¸ÿ«ÿ­ÿ¼ÿ²ÿÿ³ÿ¶ÿºÿ¾ÿÄÿ·ÿ°ÿ´ÿ´ÿ¹ÿÃÿÀÿ²ÿÁÿ¼ÿÀÿ»ÿ®ÿ·ÿÁÿ¾ÿ¼ÿÀÿÅÿ¹ÿ°ÿ¯ÿ¸ÿ¯ÿ·ÿ½ÿ¿ÿ½ÿµÿÄÿµÿ®ÿ¹ÿ©ÿ±ÿÂÿµÿ®ÿ·ÿÁÿ½ÿ¼ÿÃÿ¿ÿ¬ÿÈÿ¯ÿ±ÿ¹ÿ»ÿ¸ÿ¾ÿ¶ÿ­ÿ´ÿ­ÿ­ÿ¾ÿÁÿ½ÿ¿ÿÂÿ¿ÿ»ÿ±ÿ´ÿ¿ÿ®ÿ¢ÿ±ÿÇÿÁÿÄÿÅÿÁÿÀÿ¹ÿ¹ÿÀÿ¾ÿ·ÿºÿÉÿÊÿÀÿÃÿ´ÿºÿ½ÿ·ÿÀÿ±ÿ¹ÿÅÿÅÿÂÿ¾ÿÈÿÉÿÃÿÇÿÇÿÄÿºÿÇÿÃÿÃÿÄÿÎÿ·ÿÄÿÐÿÃÿÂÿÎÿ¿ÿÂÿÇÿºÿ¶ÿºÿ³ÿ°ÿ¸ÿ¯ÿºÿÆÿ¿ÿÂÿ¿ÿ½ÿÀÿÇÿ¶ÿºÿÂÿ»ÿºÿºÿ»ÿÉÿºÿ·ÿ·ÿ¸ÿ¹ÿÈÿÍÿ¯ÿ­ÿºÿÁÿÃÿÇÿ¼ÿ¸ÿ¹ÿ·ÿ¼ÿ¸ÿµÿÁÿÃÿÀÿ´ÿ¼ÿ¸ÿÅÿ¿ÿ¼ÿÀÿ¼ÿÀÿÂÿ¿ÿºÿ¹ÿÃÿºÿ³ÿÆÿÈÿ®ÿ½ÿÅÿÁÿ¼ÿ·ÿ¼ÿÈÿÆÿ¸ÿ´ÿÂÿÅÿ¶ÿ¼ÿÇÿÈÿÚÿ¼ÿ½ÿ¹ÿ»ÿ»ÿ¸ÿÈÿÁÿºÿÄÿÇÿÂÿ»ÿ¼ÿ³ÿÃÿ¾ÿÃÿ³ÿ°ÿ¾ÿ»ÿµÿ¸ÿÊÿÍÿ¿ÿ¹ÿÁÿÌÿ»ÿ·ÿ´ÿÅÿÅÿ¼ÿÄÿ¾ÿÆÿ¿ÿÂÿÃÿÁÿÂÿ¸ÿ·ÿ¸ÿ²ÿ¿ÿ°ÿ¼ÿÀÿ·ÿÅÿÈÿÀÿ¿ÿºÿ¸ÿ¹ÿµÿµÿÅÿËÿÀÿÏÿºÿÅÿÊÿÂÿ·ÿ¿ÿÄÿ¸ÿ²ÿ¼ÿÆÿ¾ÿ³ÿÍÿ¾ÿ¿ÿ¿ÿÂÿÇÿÈÿºÿºÿÁÿÂÿÁÿºÿÀÿ¸ÿ±ÿÊÿËÿºÿµÿ¾ÿ½ÿºÿ¶ÿ·ÿÁÿ½ÿ·ÿÉÿ»ÿÇÿ«ÿÁÿ»ÿ³ÿ²ÿµÿºÿ¿ÿÃÿÆÿÍÿÉÿºÿ¨ÿÇÿÎÿ¬ÿºÿ¯ÿ¿ÿÉÿ¸ÿ´ÿ¿ÿ¾ÿÂÿ¿ÿ¯ÿÄÿ¨ÿ³ÿ»ÿÅÿÇÿ¾ÿµÿ»ÿ¾ÿ±ÿ¯ÿ¼ÿËÿÎÿ±ÿ½ÿÎÿÀÿ»ÿ½ÿ¯ÿ¦ÿ°ÿ¼ÿ½ÿÅÿÊÿÀÿ¶ÿ»ÿ¹ÿÂÿ¼ÿ»ÿºÿ±ÿ»ÿÍÿ¹ÿÌÿ»ÿÂÿ®ÿªÿºÿ¶ÿÄÿÂÿÀÿÐÿÍÿËÿ´ÿ¶ÿÅÿÇÿÂÿ³ÿ»ÿ¶ÿ¶ÿµÿ¥ÿ®ÿÂÿµÿÆÿ¹ÿÃÿÃÿËÿÓÿÆÿ»ÿ¿ÿ¼ÿ½ÿÂÿÄÿ¹ÿÃÿ¾ÿ¶ÿ¶ÿ½ÿÅÿ½ÿ­ÿ®ÿ¯ÿ®ÿ¿ÿ¿ÿ¸ÿÀÿ·ÿ¹ÿÂÿºÿªÿ³ÿÇÿ¶ÿ´ÿÇÿ¼ÿÁÿÀÿ½ÿ±ÿ±ÿ·ÿºÿÊÿÃÿÂÿ·ÿ·ÿÄÿ¶ÿÀÿ¼ÿ»ÿ¿ÿ½ÿÅÿ¹ÿ½ÿµÿÅÿ½ÿµÿ´ÿ¯ÿ¼ÿÉÿÀÿ¼ÿ½ÿ·ÿÂÿµÿ¼ÿÆÿÄÿ¼ÿ¹ÿ²ÿªÿÀÿ´ÿ¹ÿÏÿÄÿÆÿÁÿ¹ÿ¹ÿ¾ÿ¿ÿÀÿ½ÿ»ÿÇÿ´ÿÁÿ¿ÿ½ÿ»ÿ¸ÿÁÿÐÿÂÿ¿ÿÏÿ²ÿ¾ÿÀÿ½ÿ½ÿ¿ÿÁÿÀÿ¾ÿ·ÿ¸ÿÀÿ¿ÿºÿ»ÿ¾ÿÃÿ¼ÿ¥ÿ¶ÿ½ÿÇÿ´ÿ±ÿ¹ÿ¼ÿºÿºÿ¸ÿºÿÃÿ±ÿ»ÿÃÿ¹ÿ±ÿ¼ÿºÿ¸ÿÑÿ¿ÿÈÿÈÿÈÿÅÿÆÿÅÿ¹ÿ²ÿ¹ÿµÿÃÿÏÿËÿ¹ÿªÿµÿ¿ÿÁÿ½ÿªÿµÿÃÿ¶ÿ¹ÿÇÿ»ÿ±ÿ»ÿÂÿ¿ÿ¹ÿµÿÀÿÃÿ¿ÿÀÿÁÿÉÿÎÿ¾ÿ·ÿ´ÿÅÿ«ÿ¬ÿ·ÿËÿÊÿ¸ÿ¹ÿÂÿÃÿÃÿ¶ÿÅÿÇÿÁÿ¿ÿ½ÿ½ÿÑÿËÿ¯ÿµÿ¸ÿ·ÿµÿ¶ÿºÿÄÿÉÿ¿ÿ¼ÿºÿÄÿ´ÿªÿ·ÿÄÿÎÿ¹ÿÈÿ°ÿ»ÿ²ÿ¥ÿ¯ÿÈÿÏÿÈÿ¾ÿ´ÿ·ÿÆÿÉÿÍÿÍÿÁÿ³ÿÓÿÁÿ»ÿÈÿÅÿ¹ÿ¸ÿºÿ»ÿÎÿÍÿÆÿÅÿÄÿÂÿ½ÿ¹ÿ¹ÿºÿÇÿÎÿÉÿºÿ¼ÿÇÿÌÿÌÿÃÿ°ÿÂÿ¼ÿÅÿÆÿ¿ÿ¾ÿÈÿÊÿµÿ¨ÿ¼ÿÄÿÃÿºÿÄÿÈÿ¾ÿÄÿµÿµÿ¸ÿ¦ÿ²ÿ»ÿ·ÿ·ÿ¾ÿÂÿÀÿÃÿÑÿÍÿÈÿÄÿÆÿËÿÆÿÀÿµÿËÿÈÿÉÿÊÿÈÿ¾ÿµÿ¾ÿËÿ´ÿ»ÿ¸ÿ¼ÿÃÿÈÿÈÿÁÿÆÿÊÿÈÿ¾ÿ¸ÿ½ÿ¿ÿÀÿÃÿÃÿÃÿÃÿ¶ÿÊÿÏÿÅÿÁÿÀÿÀÿÆÿÀÿºÿ¹ÿºÿÀÿÈÿÉÿÀÿ¿ÿÑÿÐÿÊÿÇÿÄÿºÿ»ÿ¾ÿÍÿÒÿºÿ¶ÿÔÿÊÿÌÿÇÿÇÿÇÿÃÿÀÿÊÿÓÿÅÿÈÿµÿÀÿµÿ¥ÿ¥ÿ¦ÿ®ÿÂÿ¾ÿÀÿ¹ÿÇÿÅÿ´ÿ¶ÿ¸ÿ¶ÿÃÿÍÿÇÿÂÿ»ÿ¾ÿÀÿÉÿÅÿ¿ÿ½ÿ·ÿ²ÿ¸ÿËÿ»ÿ¹ÿÃÿ¸ÿ¹ÿÁÿÅÿÄÿ»ÿÌÿÃÿ½ÿ²ÿÅÿËÿÀÿ»ÿÀÿÅÿÅÿ°ÿ¹ÿ¶ÿÇÿÀÿºÿºÿ»ÿ¼ÿ¿ÿ¾ÿºÿ·ÿÌÿ¿ÿ»ÿÄÿ¾ÿ¼ÿ¸ÿ¸ÿÁÿ·ÿ«ÿ¶ÿ³ÿ¶ÿµÿ¹ÿÄÿÉÿ¾ÿ¼ÿÐÿÄÿÇÿÄÿ¶ÿÅÿ·ÿ´ÿ¿ÿËÿÄÿ·ÿ»ÿ±ÿ¼ÿ¾ÿ½ÿÑÿÐÿÈÿ»ÿ²ÿºÿÃÿºÿ¿ÿÁÿ¸ÿ¹ÿ¼ÿºÿ·ÿÇÿÌÿºÿ®ÿ±ÿÀÿÈÿÕÿµÿ³ÿÂÿ¿ÿ¶ÿ¼ÿ½ÿ·ÿ·ÿ²ÿ¼ÿ´ÿÈÿ¸ÿ¿ÿÒÿÅÿ¹ÿÃÿÍÿÆÿ¹ÿ§ÿÀÿÊÿ½ÿ¼ÿ²ÿ·ÿµÿ´ÿ»ÿÁÿÅÿÂÿ¸ÿ¶ÿÂÿÊÿÃÿÁÿ¿ÿ·ÿ±ÿ²ÿ¸ÿ»ÿ¿ÿÇÿÿ¿ÿ¹ÿ³ÿÁÿ¶ÿ®ÿ¼ÿÃÿÀÿÀÿ¼ÿ³ÿ¿ÿ¿ÿ¾ÿÉÿ°ÿ¶ÿ½ÿÅÿÈÿÂÿ½ÿ¾ÿ½ÿÂÿ»ÿ¾ÿÆÿÄÿ¿ÿµÿÃÿ»ÿ¯ÿ»ÿÃÿ·ÿ»ÿ¶ÿ¹ÿÃÿ¸ÿÃÿ¹ÿ±ÿºÿ·ÿÁÿÄÿ³ÿÀÿËÿºÿ±ÿÆÿ®ÿ§ÿ¼ÿÇÿ½ÿ¹ÿÃÿÊÿÂÿ»ÿ·ÿªÿ²ÿÈÿÀÿËÿ±ÿÁÿÂÿ¿ÿ¼ÿ¸ÿ»ÿºÿ¸ÿÄÿ»ÿ¿ÿ¾ÿ±ÿªÿ¹ÿ¸ÿ»ÿ·ÿ±ÿµÿÉÿËÿ´ÿ¶ÿÂÿ¹ÿÆÿ³ÿ¿ÿÅÿ³ÿ¶ÿ½ÿÇÿÄÿ´ÿ·ÿÒÿÓÿÁÿÙÿ¹ÿ²ÿÀÿ½ÿÍÿ´ÿÄÿÈÿºÿ¼ÿ¾ÿ²ÿ¯ÿ·ÿ¼ÿÅÿÒÿÉÿÅÿÆÿÁÿ¶ÿ¸ÿ»ÿ¾ÿÂÿÂÿºÿ¾ÿÈÿ³ÿÀÿ¾ÿÄÿÅÿ¸ÿµÿ³ÿºÿÀÿ¹ÿ¶ÿ»ÿÂÿÈÿºÿ¸ÿºÿÍÿ¼ÿ½ÿÏÿÑÿÂÿ«ÿºÿÀÿµÿ­ÿ³ÿ¿ÿÆÿ¼ÿ¥ÿÃÿÅÿÕÿ®ÿ½ÿ·ÿ¹ÿÂÿÁÿÇÿ¿ÿ¯ÿ³ÿ½ÿÁÿÂÿÄÿ¹ÿ¼ÿ¸ÿ¾ÿÉÿÉÿ³ÿµÿ­ÿ¹ÿÇÿÂÿÃÿÌÿËÿÈÿ·ÿ´ÿµÿºÿµÿ¶ÿÀÿ¶ÿÃÿÁÿÇÿ»ÿ¶ÿÃÿÅÿ¼ÿºÿ¼ÿÁÿÄÿ¿ÿÇÿÅÿÉÿ»ÿÅÿÇÿ½ÿ¨ÿ¼ÿÂÿ¹ÿ¼ÿÀÿÀÿ¾ÿ¹ÿÀÿ¸ÿºÿÁÿÃÿ«ÿ½ÿ­ÿ´ÿÆÿ¼ÿ½ÿ¾ÿºÿºÿ¿ÿ·ÿ¶ÿÍÿ¼ÿÂÿ»ÿ³ÿ³ÿÿ¯ÿÁÿ¹ÿÒÿÆÿ«ÿ©ÿ®ÿ¾ÿÉÿÂÿ½ÿ¼ÿ·ÿ³ÿ¹ÿ°ÿ¿ÿÇÿÁÿºÿ¸ÿ´ÿ·ÿµÿÁÿ½ÿÃÿÀÿ¹ÿºÿ¶ÿ¯ÿ¯ÿ·ÿ¸ÿ¾ÿÌÿ»ÿ²ÿ¾ÿÉÿ¿ÿÄÿËÿ¾ÿºÿÀÿÄÿÄÿÄÿ½ÿ´ÿºÿÁÿºÿ½ÿ½ÿ¼ÿ°ÿ¶ÿ×ÿÇÿ¶ÿÁÿ¿ÿ¹ÿºÿºÿÀÿÁÿ´ÿ¹ÿËÿºÿ©ÿ¶ÿªÿ¶ÿ´ÿ¹ÿÂÿÃÿ»ÿËÿÊÿ¶ÿ±ÿ³ÿÅÿÄÿÁÿÅÿ½ÿµÿ´ÿ½ÿÄÿ½ÿÆÿºÿ°ÿÁÿ³ÿ±ÿ²ÿ´ÿÅÿÇÿ¹ÿÊÿÂÿ¶ÿ°ÿ´ÿÀÿ¿ÿ¼ÿÂÿÆÿÅÿ¿ÿ¼ÿÂÿÀÿ¿ÿºÿ³ÿÄÿÃÿ¼ÿ»ÿ½ÿºÿÃÿÈÿ¾ÿ´ÿÁÿ¹ÿ²ÿ¼ÿÂÿ¹ÿµÿ¿ÿ¹ÿ²ÿ°ÿ²ÿ±ÿÇÿ»ÿÂÿºÿ¬ÿ¤ÿ«ÿ¾ÿÅÿµÿ¾ÿ¼ÿÃÿµÿ¶ÿ»ÿ¼ÿÂÿ¼ÿ¸ÿ¿ÿºÿ¸ÿµÿ¾ÿ¶ÿÈÿËÿºÿÂÿ±ÿ·ÿÈÿµÿ¹ÿ¿ÿÄÿ½ÿ½ÿÁÿÎÿÆÿÁÿÆÿÃÿÁÿÀÿÆÿ¹ÿÇÿÄÿ¹ÿ¾ÿªÿ¼ÿ³ÿÿµÿ¾ÿºÿ»ÿ¾ÿÍÿ¹ÿ²ÿ´ÿµÿ¼ÿÃÿÄÿÁÿ¾ÿ»ÿ¾ÿÀÿ»ÿ½ÿÀÿ»ÿ¼ÿ¾ÿ¾ÿ¹ÿ³ÿ´ÿ¨ÿ©ÿ°ÿ³ÿÃÿÔÿ½ÿµÿ³ÿ±ÿÅÿ¿ÿ¯ÿ½ÿÇÿ¿ÿÀÿÃÿ»ÿºÿ·ÿµÿ«ÿ½ÿ»ÿ·ÿÃÿ°ÿ¾ÿÉÿÐÿ½ÿ²ÿ¼ÿÊÿ¹ÿ­ÿ¾ÿ¼ÿ»ÿ¾ÿ¿ÿ¾ÿ¸ÿ¶ÿ»ÿÃÿÄÿ¹ÿ½ÿÄÿÈÿ¿ÿ¸ÿÄÿ´ÿÈÿÌÿ¸ÿ¾ÿ«ÿÅÿÆÿÂÿÌÿÎÿ¼ÿ¥ÿ±ÿÃÿ¸ÿºÿ¿ÿ³ÿ²ÿ¹ÿ¹ÿ¶ÿ¹ÿÀÿ·ÿ©ÿ«ÿ¼ÿ«ÿ¶ÿÐÿÄÿºÿ³ÿ°ÿÃÿ³ÿÇÿ»ÿ«ÿ¶ÿ»ÿºÿ½ÿ¸ÿ´ÿ¶ÿ¸ÿ®ÿ¸ÿ¾ÿ·ÿ»ÿÇÿÃÿ´ÿ¬ÿ­ÿÉÿÆÿ½ÿÎÿ½ÿºÿ»ÿ½ÿµÿ¢ÿÆÿ¿ÿ¿ÿÆÿ­ÿÇÿ°ÿµÿ¬ÿ¼ÿºÿºÿ¸ÿ·ÿÃÿÀÿ¼ÿÂÿ¿ÿ¿ÿ¸ÿ§ÿ¯ÿ¶ÿ´ÿºÿ¶ÿ½ÿ½ÿºÿ¼ÿºÿ»ÿËÿ¼ÿÄÿ±ÿÀÿÀÿ¼ÿÆÿÆÿ½ÿ¹ÿ­ÿÂÿ½ÿ¶ÿ¹ÿ»ÿ»ÿ·ÿ·ÿ¼ÿÄÿ½ÿ­ÿ´ÿÇÿºÿ©ÿÂÿÒÿÃÿËÿ¹ÿµÿ´ÿ¶ÿÄÿ¾ÿÑÿºÿµÿÐÿ£ÿ·ÿ°ÿ®ÿ®ÿ¶ÿ·ÿ¾ÿ¸ÿÀÿ¸ÿÀÿºÿ¾ÿ´ÿ³ÿ´ÿ¹ÿºÿ³ÿºÿ½ÿ¶ÿ²ÿ¨ÿ±ÿÇÿÂÿ·ÿ°ÿ»ÿ»ÿ·ÿºÿÅÿÆÿÀÿ²ÿÄÿ«ÿÃÿÐÿÂÿ¾ÿ®ÿ°ÿ¼ÿ¼ÿ¶ÿ·ÿÂÿ»ÿ·ÿºÿ¾ÿ½ÿ¹ÿ»ÿ»ÿ¹ÿ¶ÿ¼ÿËÿÄÿ½ÿÁÿ»ÿÀÿ³ÿ³ÿ½ÿ»ÿ¾ÿ«ÿ¾ÿ¹ÿ¿ÿ¿ÿÁÿ°ÿ¿ÿ¿ÿÏÿÄÿÉÿ±ÿ¶ÿ©ÿ¶ÿ·ÿÉÿÈÿÀÿ½ÿ½ÿ´ÿ±ÿ»ÿµÿ²ÿµÿ¸ÿ³ÿµÿÁÿÁÿÅÿÅÿ½ÿÂÿÅÿ»ÿ§ÿ±ÿ¬ÿÀÿ±ÿ¸ÿÄÿ£ÿ°ÿ½ÿ¥ÿ´ÿ°ÿ¼ÿ¯ÿ°ÿ¹ÿªÿ°ÿÀÿÀÿ¼ÿÀÿ·ÿ½ÿ·ÿ®ÿ»ÿÅÿ¾ÿ¼ÿÅÿ¹ÿ¹ÿ¶ÿ¹ÿÃÿÆÿ¹ÿ³ÿ¿ÿÃÿ¼ÿ¶ÿ·ÿ·ÿ¾ÿÆÿ¸ÿÂÿÉÿ¿ÿ¸ÿ©ÿÅÿÏÿ¶ÿ½ÿÒÿ²ÿÏÿ½ÿÅÿÂÿ¸ÿ±ÿ¹ÿ¾ÿ­ÿ½ÿ²ÿÀÿ»ÿ´ÿ¿ÿÍÿÃÿ¾ÿÇÿÈÿ½ÿ·ÿºÿ¼ÿÅÿÇÿ»ÿ»ÿÃÿ¸ÿ­ÿÀÿÄÿ¿ÿ¶ÿ«ÿ½ÿ¾ÿ²ÿ»ÿ¹ÿÀÿÅÿÑÿ½ÿ®ÿÂÿ¼ÿÆÿÈÿ­ÿ¸ÿ¿ÿÂÿ¶ÿ±ÿÃÿÍÿÅÿ±ÿ¾ÿºÿ´ÿ¼ÿ¾ÿµÿ¼ÿÄÿ´ÿºÿÅÿÌÿÂÿ¼ÿÁÿÁÿ¼ÿ®ÿ±ÿ¾ÿ¼ÿÀÿ½ÿ¹ÿ·ÿ±ÿ·ÿÁÿÁÿ©ÿ²ÿªÿ´ÿ½ÿ·ÿ¶ÿ±ÿµÿ«ÿ¥ÿ´ÿ¸ÿÅÿ¹ÿ¢ÿ¼ÿºÿÆÿÄÿ¸ÿªÿªÿ©ÿ±ÿ³ÿ±ÿ°ÿ¶ÿ³ÿºÿÀÿ¶ÿ·ÿ¸ÿµÿ°ÿ°ÿ²ÿ´ÿ³ÿ´ÿ¾ÿÂÿ½ÿ¹ÿºÿ²ÿ®ÿ½ÿ¶ÿ¶ÿ²ÿ¶ÿ¶ÿÁÿ»ÿ½ÿ°ÿºÿºÿ²ÿ»ÿ»ÿ¯ÿ´ÿÅÿÿ¼ÿÁÿ³ÿ³ÿÂÿ»ÿ·ÿ²ÿ·ÿÂÿÂÿºÿÁÿ½ÿºÿÀÿ·ÿ»ÿºÿ´ÿ¼ÿ¿ÿÀÿ¿ÿ¾ÿÀÿ»ÿ¸ÿÁÿ¿ÿ¹ÿËÿÁÿ¿ÿ²ÿªÿ¼ÿÄÿ¶ÿ²ÿºÿ¿ÿÁÿ¿ÿ¯ÿ³ÿ¹ÿÃÿÁÿ»ÿµÿ¶ÿ¹ÿ»ÿ¸ÿ²ÿ½ÿÿ¾ÿÏÿÀÿ¹ÿÆÿ¾ÿ¸ÿ¯ÿ®ÿ­ÿ±ÿ°ÿ«ÿ´ÿµÿ³ÿºÿ·ÿ«ÿ²ÿÂÿÂÿ½ÿµÿ³ÿ´ÿ¾ÿÄÿÂÿ³ÿÄÿÃÿ¿ÿÎÿ¿ÿ¹ÿÂÿ³ÿ¿ÿ²ÿ¾ÿ¯ÿÁÿ»ÿ¸ÿ¯ÿºÿ·ÿÉÿ¾ÿ¾ÿªÿ»ÿ¶ÿ»ÿ±ÿ©ÿ·ÿ½ÿ¹ÿºÿÆÿ»ÿ¸ÿÀÿ¹ÿ·ÿ½ÿ¹ÿ³ÿ¾ÿ¼ÿ¯ÿ´ÿ°ÿ¶ÿÃÿÁÿÉÿ¼ÿ½ÿºÿÆÿ¾ÿÀÿÇÿÄÿÇÿ¹ÿ½ÿÉÿÃÿ¹ÿÉÿ·ÿÆÿÄÿÏÿµÿ§ÿÀÿ²ÿ¾ÿ´ÿ¿ÿ¸ÿÁÿ¼ÿ»ÿÈÿ·ÿ´ÿ³ÿ²ÿÂÿÄÿÃÿ¿ÿÂÿÄÿ¹ÿµÿ¶ÿ¬ÿ´ÿÄÿ¹ÿ¶ÿÀÿÍÿ¾ÿ¹ÿÄÿ»ÿ¯ÿ¸ÿ¹ÿÇÿ·ÿÀÿÅÿÐÿÁÿµÿªÿÃÿÃÿ¹ÿÕÿ§ÿµÿ¾ÿ®ÿÍÿ¯ÿ­ÿÅÿ¶ÿ´ÿÅÿºÿ©ÿ¶ÿ¿ÿ·ÿµÿ¹ÿÉÿÐÿÄÿ´ÿ·ÿÄÿ¼ÿ­ÿ²ÿ¾ÿ¼ÿ¹ÿºÿ¶ÿ¸ÿªÿµÿ©ÿºÿÄÿÈÿ®ÿ²ÿÀÿÄÿÊÿÈÿ³ÿÉÿ¸ÿ§ÿµÿÐÿ¿ÿºÿÎÿ¿ÿ»ÿ½ÿ«ÿÃÿ·ÿÀÿÂÿÃÿ»ÿ»ÿ·ÿ¾ÿËÿÃÿ¸ÿ½ÿÀÿÂÿ¿ÿ´ÿµÿ¾ÿÃÿ¶ÿ¹ÿ¿ÿ·ÿ¾ÿ°ÿ³ÿµÿ½ÿ¸ÿÀÿºÿ¸ÿ´ÿ­ÿ©ÿÂÿÊÿºÿ¼ÿ¸ÿ»ÿÊÿÀÿ¾ÿÅÿÃÿ½ÿ´ÿ°ÿ¾ÿ¶ÿÂÿÄÿ½ÿ¼ÿºÿ¯ÿ¸ÿËÿÃÿÁÿÆÿÀÿÀÿÇÿÁÿ¾ÿ¾ÿÂÿÂÿ¦ÿªÿ¶ÿ¶ÿ¯ÿÌÿàÿÂÿ¯ÿ§ÿ¯ÿºÿÌÿÁÿ²ÿºÿ²ÿÀÿÆÿ¾ÿ¯ÿ³ÿ»ÿ»ÿµÿ°ÿ³ÿ®ÿ¹ÿÇÿÇÿÅÿ¿ÿ¾ÿ½ÿ¹ÿ¸ÿºÿºÿÀÿºÿËÿ¸ÿºÿ¸ÿÊÿ½ÿ«ÿÃÿ½ÿ·ÿ´ÿÂÿÇÿÃÿ¾ÿ¸ÿºÿ¹ÿºÿ¹ÿ¸ÿ´ÿ¸ÿ·ÿ»ÿÂÿÁÿ½ÿ»ÿ¶ÿ¶ÿµÿ´ÿÇÿÎÿÀÿ½ÿ¼ÿºÿ¼ÿÀÿÇÿ¹ÿ²ÿÇÿØÿ¼ÿ»ÿ¼ÿÃÿÎÿ¼ÿ¿ÿ±ÿ¥ÿ¸ÿÎÿÁÿÀÿÅÿÀÿºÿ¼ÿ¹ÿ´ÿ²ÿ»ÿ¸ÿ®ÿ±ÿÂÿËÿÁÿ´ÿ°ÿ¸ÿ¯ÿ²ÿ­ÿ¶ÿ¶ÿ·ÿ¹ÿ½ÿ½ÿ¸ÿ¿ÿÃÿÅÿÐÿÆÿÃÿ±ÿÃÿ·ÿÀÿ¼ÿ¾ÿÀÿ°ÿ³ÿ­ÿ­ÿ´ÿ¯ÿ­ÿ¶ÿ»ÿ¼ÿºÿ¸ÿ»ÿ½ÿÅÿÏÿÆÿ±ÿÁÿ¼ÿ´ÿÙÿÑÿ·ÿ·ÿÎÿÕÿ¯ÿ¯ÿ¶ÿ±ÿ¶ÿªÿ¸ÿ¾ÿ®ÿ²ÿ·ÿ¶ÿ´ÿ¶ÿ¶ÿ½ÿÄÿ¼ÿ²ÿ«ÿªÿÿ¬ÿ¶ÿ¹ÿÁÿ¿ÿ¾ÿÄÿÊÿÀÿÉÿÀÿ¼ÿµÿ¦ÿÂÿÂÿÃÿ»ÿ»ÿÅÿ¸ÿ¿ÿ½ÿ·ÿ·ÿ²ÿÀÿÕÿÏÿÂÿÀÿÈÿÄÿºÿÆÿÑÿÖÿÂÿ½ÿ³ÿÇÿÁÿÂÿ¶ÿÅÿ½ÿÏÿÇÿ±ÿ³ÿ»ÿÁÿ¼ÿ¹ÿ¿ÿ·ÿ»ÿ½ÿ½ÿ½ÿ±ÿ¹ÿ¹ÿµÿ¾ÿ¹ÿ´ÿ¹ÿÅÿµÿ­ÿ¸ÿ¼ÿÐÿ¾ÿ¼ÿÇÿËÿ»ÿ³ÿÅÿ½ÿÃÿÀÿ¼ÿ¾ÿ»ÿ¿ÿÃÿ»ÿÁÿÌÿÄÿ¿ÿ¬ÿ¼ÿ·ÿ½ÿ¸ÿÀÿ¾ÿ½ÿ¨ÿ±ÿ²ÿ«ÿ±ÿ»ÿ·ÿ±ÿ¼ÿÁÿ¸ÿºÿ½ÿ¾ÿµÿªÿ¶ÿÀÿ¿ÿºÿ½ÿ¿ÿµÿ¿ÿ¸ÿ·ÿ£ÿÁÿËÿ¼ÿ»ÿÁÿÍÿÀÿ²ÿËÿÊÿ´ÿªÿ¸ÿÂÿÀÿÁÿ·ÿªÿ½ÿÄÿ²ÿ»ÿ¹ÿ¾ÿ¾ÿ°ÿ¾ÿ¸ÿ¸ÿ½ÿ²ÿ¿ÿ·ÿ¸ÿ¼ÿ¼ÿ¼ÿÄÿÀÿºÿ¯ÿ²ÿÃÿºÿ»ÿÉÿ½ÿºÿ¼ÿ²ÿ½ÿÎÿÆÿ¬ÿÌÿÊÿ¼ÿ®ÿ°ÿ·ÿ¼ÿ»ÿ¨ÿ¨ÿ¿ÿºÿ¶ÿ¾ÿºÿÄÿÂÿ¾ÿ·ÿ¼ÿ¶ÿ½ÿ¼ÿ²ÿ¦ÿ¹ÿ²ÿµÿÀÿ¾ÿ¼ÿ½ÿ»ÿ½ÿÁÿÀÿ¹ÿµÿ´ÿ²ÿ¬ÿ¨ÿ²ÿÉÿÄÿºÿ¶ÿ¼ÿ²ÿ´ÿ¹ÿËÿ¿ÿ¯ÿÀÿ¿ÿ¸ÿ´ÿµÿ»ÿÇÿÇÿºÿÁÿ¼ÿµÿ±ÿ¸ÿÆÿ³ÿ¾ÿÅÿ¯ÿ´ÿ¶ÿÁÿ¿ÿ³ÿ¦ÿ¶ÿÅÿ³ÿµÿ¾ÿ¸ÿÈÿ»ÿ¸ÿ¿ÿÂÿ¼ÿÄÿ±ÿ¸ÿ±ÿ·ÿ¾ÿ¾ÿ´ÿªÿ¶ÿ´ÿ°ÿ»ÿÅÿÆÿ¿ÿ¾ÿËÿ¶ÿ´ÿ¿ÿÏÿ¹ÿ¿ÿ±ÿ·ÿÄÿ¸ÿ­ÿ©ÿ²ÿ¿ÿÇÿÁÿ¼ÿ¾ÿÃÿÕÿÒÿÄÿºÿ¯ÿ°ÿÀÿ»ÿ»ÿ»ÿ»ÿÃÿÅÿ½ÿ¶ÿ½ÿÀÿ¹ÿºÿÇÿÐÿÄÿÔÿÂÿ¾ÿÒÿÃÿÇÿ½ÿ¹ÿËÿÄÿ¸ÿµÿÄÿ¿ÿ·ÿ¶ÿ±ÿ³ÿ®ÿ¸ÿ®ÿ¸ÿÈÿ¿ÿ´ÿ½ÿ³ÿÂÿÉÿ³ÿÀÿÇÿÃÿÊÿÈÿºÿ·ÿ·ÿ­ÿ¶ÿÂÿ¿ÿÎÿÂÿÁÿ·ÿÆÿ¿ÿ¹ÿ¿ÿÆÿÈÿºÿ³ÿ¼ÿ½ÿ½ÿ½ÿÃÿ·ÿÁÿ¬ÿ§ÿ¯ÿºÿÃÿÆÿ¶ÿ¸ÿÅÿÅÿ¸ÿ¯ÿ®ÿ­ÿ´ÿ½ÿ±ÿ¯ÿÇÿÀÿÄÿºÿ¼ÿÎÿÍÿÆÿ½ÿ¸ÿ¾ÿÊÿÄÿµÿÌÿ²ÿÀÿ¼ÿÁÿÄÿ¿ÿ¹ÿ²ÿ¶ÿ·ÿ±ÿ­ÿ¹ÿÌÿÉÿ±ÿ·ÿ»ÿ¾ÿÁÿÇÿ¾ÿÂÿÆÿ·ÿºÿÄÿÃÿ¿ÿ»ÿºÿÀÿÀÿÂÿ½ÿÁÿÄÿÂÿÃÿÈÿËÿËÿ¿ÿ¿ÿÅÿÂÿÀÿÄÿÁÿ·ÿ·ÿ¹ÿÀÿÃÿ½ÿ¿ÿÅÿ¿ÿÂÿÅÿÂÿºÿ¶ÿÁÿ¿ÿÅÿ«ÿ­ÿÄÿºÿÈÿ¿ÿ¸ÿÂÿÈÿ»ÿ·ÿÄÿÅÿÅÿÁÿÀÿµÿÆÿÈÿÆÿÃÿÁÿ»ÿÂÿÁÿ¼ÿÃÿÈÿÄÿ½ÿ¹ÿ³ÿÊÿÀÿÉÿ¸ÿ¶ÿÃÿºÿÀÿÎÿÂÿ¸ÿÌÿÁÿÀÿ­ÿÁÿ¸ÿ¹ÿ­ÿ´ÿµÿ»ÿ¾ÿ¿ÿÂÿ¸ÿÃÿÉÿÇÿÄÿ´ÿ¶ÿ¬ÿÃÿÄÿ¹ÿÃÿËÿÄÿÇÿ¾ÿ·ÿ»ÿ±ÿ¨ÿ½ÿ¾ÿ½ÿÃÿ½ÿµÿºÿ¿ÿ¶ÿ³ÿ¹ÿ¶ÿÂÿ´ÿÄÿ¹ÿ¿ÿµÿ°ÿ´ÿºÿÀÿÂÿÊÿºÿ¯ÿ¯ÿ¾ÿ´ÿ½ÿ»ÿ·ÿ¸ÿ¸ÿ½ÿÃÿµÿÃÿ¾ÿ·ÿ°ÿ¹ÿÄÿ¹ÿÂÿÉÿÇÿÅÿÂÿ¼ÿ¼ÿ±ÿÁÿ½ÿ¿ÿ®ÿ¼ÿ¶ÿ½ÿÁÿ·ÿ»ÿ»ÿ´ÿ½ÿÎÿÏÿ¾ÿºÿÈÿ²ÿ²ÿ²ÿ©ÿ¼ÿÀÿ¾ÿ½ÿÃÿµÿµÿÃÿ½ÿ¹ÿ·ÿ¼ÿÃÿÀÿÉÿµÿ»ÿ·ÿ¸ÿ¸ÿ²ÿ±ÿ¶ÿ´ÿ³ÿºÿ¼ÿ¹ÿÇÿ¸ÿÀÿ½ÿ¾ÿ¾ÿ½ÿ½ÿÃÿÈÿÂÿ¯ÿ·ÿ»ÿ»ÿ¾ÿËÿ¼ÿ¸ÿ¾ÿ½ÿ¾ÿ´ÿÈÿ¼ÿ¹ÿ´ÿ³ÿ·ÿ³ÿ¹ÿ¾ÿ½ÿÊÿ°ÿÆÿµÿ¶ÿ½ÿ¼ÿÆÿÁÿºÿ»ÿ»ÿÂÿÆÿ­ÿ¾ÿ·ÿÁÿ¿ÿ·ÿ¸ÿ¿ÿÂÿ¾ÿ·ÿ¼ÿÇÿ¸ÿ²ÿµÿ·ÿºÿ¾ÿÂÿÈÿÇÿ±ÿÎÿ¨ÿ´ÿºÿ½ÿ¾ÿºÿ½ÿÌÿ»ÿ´ÿµÿ¼ÿÄÿ»ÿ°ÿ¸ÿÆÿÅÿ¹ÿ»ÿ¼ÿÄÿ¹ÿµÿºÿ²ÿ¸ÿÃÿ¾ÿ¹ÿ¯ÿ³ÿ¶ÿÂÿ¾ÿ¿ÿÂÿ¿ÿ·ÿ²ÿ»ÿÅÿ¦ÿÃÿ»ÿÅÿÆÿ¹ÿµÿ¹ÿ¶ÿÂÿÛÿÏÿºÿ¶ÿ¸ÿ¾ÿÆÿÅÿºÿ¼ÿÂÿ®ÿÁÿÊÿ©ÿ°ÿÂÿÄÿÄÿ¹ÿªÿÌÿÉÿ¿ÿ·ÿ®ÿ±ÿ¶ÿ®ÿ®ÿ¸ÿÃÿ¼ÿºÿÆÿÅÿºÿ¹ÿÀÿ¾ÿ¾ÿºÿ²ÿÌÿÇÿ¼ÿÀÿÃÿºÿ¶ÿ´ÿÃÿ¹ÿËÿÇÿ¸ÿ´ÿ¸ÿ¹ÿÀÿÒÿ®ÿ¿ÿÅÿ¼ÿ·ÿ»ÿ¾ÿ»ÿÃÿ¿ÿ»ÿ·ÿÆÿÁÿµÿ»ÿÃÿÀÿ²ÿÀÿÀÿºÿÉÿÎÿËÿÐÿ¹ÿÁÿ¿ÿ·ÿÍÿÊÿ´ÿ°ÿÄÿÃÿ²ÿÃÿÆÿ´ÿ¿ÿÃÿ¼ÿºÿ¸ÿ»ÿÔÿÁÿÄÿ¶ÿºÿÈÿÇÿ»ÿ¾ÿÈÿ»ÿ¾ÿÜÿÕÿÌÿÈÿÃÿÁÿ¿ÿ­ÿ¶ÿÌÿÃÿºÿÁÿÆÿÃÿÍÿ°ÿ®ÿÏÿÃÿ»ÿ±ÿÆÿØÿ³ÿÂÿ¼ÿÐÿÂÿÈÿÆÿ¾ÿ»ÿ¾ÿ½ÿÀÿ­ÿ¶ÿ¾ÿÍÿÒÿÌÿÉÿÍÿÎÿÂÿ·ÿÊÿÀÿÀÿ¿ÿ½ÿÀÿÂÿÂÿÅÿ¿ÿ¼ÿ¿ÿÉÿÇÿµÿ¬ÿÂÿÎÿÇÿ»ÿ¹ÿÈÿ½ÿÁÿÆÿ»ÿÇÿ½ÿÁÿ²ÿÇÿ¿ÿ¼ÿ½ÿ¯ÿ¥ÿ¸ÿÃÿ¿ÿÊÿ¼ÿ¿ÿÉÿÁÿÃÿÒÿÂÿ·ÿÊÿÁÿÂÿ½ÿÅÿÅÿÁÿÃÿÅÿÑÿÌÿÐÿºÿÃÿÁÿ¿ÿ¹ÿ¶ÿÁÿÍÿ´ÿÊÿºÿÐÿÈÿÀÿ·ÿ¼ÿÈÿÊÿÅÿ¹ÿÓÿÉÿ¿ÿÊÿ¾ÿ®ÿ±ÿÁÿÈÿ¿ÿ¿ÿ½ÿ¶ÿÂÿÄÿ¼ÿ»ÿÄÿÈÿÀÿºÿ½ÿ¿ÿ¾ÿÁÿ¿ÿ¿ÿÁÿ¹ÿ³ÿÅÿÎÿ¬ÿÍÿµÿÀÿ¿ÿºÿÀÿÄÿÈÿÎÿ¿ÿ²ÿÃÿÂÿÄÿ¿ÿÌÿÁÿÂÿ¾ÿ¦ÿ³ÿ´ÿÅÿºÿ´ÿºÿ¼ÿÇÿÄÿ¾ÿ¼ÿÃÿÛÿÆÿÇÿ¶ÿÃÿÊÿ¾ÿ»ÿÂÿÇÿÂÿ·ÿÁÿ¼ÿÌÿ·ÿÂÿÆÿÆÿÀÿ¿ÿ¾ÿ¿ÿÄÿÀÿ¹ÿÅÿºÿµÿ±ÿµÿÂÿÂÿ¼ÿ¿ÿÆÿÊÿºÿÊÿÆÿÁÿºÿ»ÿ¾ÿÀÿÀÿ»ÿ¶ÿ¸ÿ­ÿÃÿµÿÉÿÁÿÁÿÁÿÃÿÀÿ¼ÿÃÿÎÿÀÿÿµÿÇÿ¼ÿÆÿ³ÿ°ÿµÿ¶ÿ´ÿ¶ÿÀÿÆÿ­ÿ»ÿ°ÿÆÿÆÿ½ÿÄÿÀÿºÿµÿ«ÿ²ÿÔÿÉÿÒÿÆÿ¿ÿ¿ÿ¾ÿ¹ÿ¶ÿ¾ÿÈÿÄÿ¹ÿ»ÿ½ÿÌÿÎÿ»ÿÆÿ·ÿ»ÿ¾ÿÁÿ·ÿ°ÿ¿ÿÀÿ¼ÿ¼ÿªÿÅÿ¾ÿÀÿÂÿ½ÿÁÿÄÿ¹ÿ¸ÿÂÿ¸ÿ®ÿªÿ¼ÿ½ÿ§ÿµÿ°ÿÂÿ¹ÿ­ÿ¸ÿºÿ¸ÿÑÿÍÿÒÿ·ÿÃÿ½ÿ²ÿÅÿÅÿÂÿ½ÿ»ÿÇÿÔÿËÿ¶ÿ³ÿ«ÿÇÿ¾ÿ¿ÿ´ÿÀÿÎÿÈÿÄÿÀÿ¼ÿ¹ÿ²ÿÃÿµÿÃÿÂÿÃÿ³ÿ®ÿµÿÄÿÇÿ»ÿ¸ÿÂÿÃÿ°ÿ°ÿ·ÿ¶ÿ¾ÿ¬ÿµÿÇÿ¿ÿÀÿÃÿ¿ÿ½ÿ°ÿ¢ÿ¸ÿÕÿ´ÿÈÿ±ÿ©ÿ¹ÿ²ÿÄÿ²ÿ¸ÿ¼ÿ¶ÿ¹ÿ¼ÿ³ÿ´ÿ²ÿ­ÿ¹ÿÊÿÇÿÆÿÂÿ¿ÿ¿ÿ»ÿ¬ÿ³ÿºÿ¶ÿÀÿÁÿ¿ÿÀÿ¯ÿ³ÿÈÿÀÿ½ÿÃÿ¼ÿ½ÿÃÿÂÿ¸ÿ¶ÿÀÿ¿ÿ¸ÿ¶ÿÃÿÅÿ¾ÿÊÿÊÿÅÿ¹ÿÀÿÀÿÄÿÄÿÄÿÈÿ¸ÿ«ÿ¹ÿ·ÿºÿ·ÿÍÿµÿ´ÿ¶ÿ½ÿÀÿÅÿÃÿÀÿ·ÿ±ÿ»ÿ¾ÿ¸ÿ¶ÿ»ÿÃÿºÿ»ÿÆÿ·ÿÈÿÏÿÆÿ»ÿ¯ÿ¸ÿÇÿÄÿÃÿ¾ÿ°ÿµÿÁÿ¿ÿ¶ÿÄÿÉÿ¿ÿ¼ÿ¼ÿÂÿ¾ÿ¸ÿ¿ÿÊÿÆÿÀÿ¾ÿ¸ÿµÿ»ÿÉÿÎÿµÿ¥ÿµÿ²ÿ»ÿÈÿÂÿÉÿÅÿ¾ÿºÿ¶ÿ¿ÿºÿÃÿ¾ÿ¼ÿ¿ÿ»ÿ»ÿ¶ÿºÿ´ÿÀÿ¶ÿ²ÿµÿºÿºÿ¯ÿ°ÿÃÿÃÿ¶ÿÆÿÒÿ¯ÿÜÿÁÿ°ÿ¨ÿ¿ÿÎÿÀÿ¬ÿ±ÿ¹ÿ¼ÿÁÿ½ÿ¶ÿ½ÿÈÿ¼ÿµÿ°ÿÂÿÊÿÅÿ¹ÿÀÿ«ÿ»ÿ¿ÿÏÿÆÿ¸ÿ·ÿ¸ÿ°ÿ£ÿ£ÿ»ÿÆÿ°ÿ±ÿ´ÿ¿ÿÃÿ¿ÿ½ÿºÿÇÿÂÿÂÿ»ÿ¹ÿÂÿ¾ÿ¹ÿºÿµÿ¹ÿÅÿ»ÿ»ÿ¼ÿ´ÿ»ÿ½ÿÇÿ²ÿ´ÿ´ÿºÿ¹ÿ®ÿ»ÿÊÿ¿ÿµÿÀÿÃÿ¶ÿ°ÿ­ÿ¥ÿ­ÿ¼ÿÂÿ»ÿ»ÿ»ÿ¸ÿ¼ÿ­ÿ«ÿ¸ÿ»ÿ¾ÿÂÿ¾ÿºÿ¹ÿ¸ÿ½ÿ¿ÿ»ÿ¿ÿ³ÿµÿ½ÿÀÿµÿÀÿ½ÿ¼ÿÅÿ¼ÿ¾ÿ¿ÿ©ÿ­ÿ¬ÿÇÿÈÿ¾ÿÆÿ·ÿ¨ÿ¯ÿ°ÿ¹ÿºÿ¿ÿ²ÿ¸ÿÃÿ½ÿ¿ÿºÿÇÿÀÿ»ÿÄÿÀÿºÿÁÿÅÿ¿ÿ¼ÿÁÿ¿ÿ¸ÿ¹ÿ±ÿ¾ÿÏÿ»ÿÊÿ·ÿ°ÿ·ÿ¬ÿ¶ÿÆÿ«ÿÁÿÄÿÀÿ¶ÿ²ÿºÿµÿ°ÿ´ÿ¸ÿ¼ÿºÿ³ÿ¶ÿ½ÿ·ÿµÿÈÿ¼ÿÂÿÈÿ¼ÿ½ÿÀÿ´ÿÃÿ¶ÿ¾ÿÍÿÀÿ¶ÿ»ÿÍÿÍÿÊÿÑÿÖÿËÿÀÿËÿÅÿÈÿÀÿ·ÿ¿ÿÂÿ¹ÿ¾ÿ¯ÿ³ÿÍÿ¾ÿºÿºÿ­ÿÈÿ¸ÿ»ÿ»ÿ´ÿ³ÿµÿ¼ÿÀÿ¼ÿ»ÿ»ÿ¸ÿ±ÿ¼ÿ¾ÿÂÿ¼ÿ½ÿÎÿÄÿ³ÿªÿ®ÿ¯ÿ³ÿ¸ÿÎÿÊÿÂÿ¯ÿ¼ÿÇÿÂÿÌÿÇÿ»ÿ·ÿ¸ÿµÿªÿ¸ÿµÿ³ÿ»ÿ¹ÿ·ÿ½ÿÀÿ¿ÿ·ÿÈÿ½ÿÇÿÊÿµÿ¬ÿµÿ±ÿµÿ¹ÿ¶ÿ½ÿÀÿÀÿ¾ÿ±ÿ°ÿ¹ÿ»ÿºÿ·ÿ½ÿ¿ÿ»ÿ¸ÿ½ÿ³ÿÇÿÊÿÓÿ½ÿ»ÿÃÿÊÿ½ÿ±ÿ¼ÿ°ÿµÿ³ÿ¦ÿ´ÿÁÿ»ÿ¹ÿ®ÿ¯ÿ¿ÿÂÿÀÿÀÿÃÿÇÿ´ÿ¯ÿ¸ÿ¶ÿ½ÿÄÿ¸ÿ­ÿºÿ¼ÿÁÿ²ÿÆÿ¯ÿµÿÅÿ½ÿÁÿ»ÿ¶ÿÁÿ¿ÿ³ÿµÿ´ÿ»ÿ½ÿÂÿÑÿÈÿ·ÿ¸ÿ¶ÿ±ÿÃÿ¿ÿ¶ÿ·ÿ·ÿ³ÿ±ÿºÿ¯ÿ³ÿ°ÿ¬ÿÂÿ±ÿ²ÿÁÿ¶ÿ²ÿ²ÿÂÿÁÿÆÿ¹ÿµÿ¾ÿ¼ÿ¸ÿ½ÿÄÿºÿ®ÿ½ÿÂÿµÿ±ÿ­ÿ»ÿÃÿ¾ÿ¾ÿºÿ²ÿºÿ¹ÿÇÿ»ÿÆÿÀÿ½ÿ¹ÿ¶ÿ¹ÿ·ÿ°ÿ³ÿ¹ÿ°ÿ´ÿ¹ÿ¼ÿ½ÿ»ÿÁÿ¼ÿ¹ÿ»ÿ®ÿ¶ÿÆÿ°ÿ¥ÿ¯ÿ°ÿ¿ÿ±ÿ¨ÿÄÿ´ÿ¦ÿ±ÿÁÿÄÿ¢ÿÁÿµÿËÿÄÿÿªÿÁÿÄÿ¸ÿÃÿÅÿ­ÿµÿ»ÿ¿ÿÄÿÀÿ»ÿ¿ÿÂÿ¿ÿ¾ÿ¾ÿ¼ÿºÿµÿºÿÀÿ¹ÿ»ÿ³ÿ¼ÿÃÿ²ÿ¹ÿ¿ÿÂÿºÿ¶ÿÅÿµÿ¶ÿÉÿ½ÿ¶ÿ³ÿ¹ÿ¼ÿ¾ÿ´ÿ±ÿ½ÿ¼ÿºÿ½ÿÃÿ¸ÿ¹ÿÇÿ¿ÿÁÿ¼ÿ«ÿ¿ÿÌÿ¿ÿ·ÿ²ÿ¶ÿ§ÿ¯ÿÁÿ¼ÿ¹ÿ¾ÿ½ÿÅÿ·ÿ²ÿ­ÿ·ÿÂÿ¬ÿªÿÍÿ¬ÿÉÿ£ÿ²ÿ´ÿÂÿÅÿ¼ÿ¾ÿ¸ÿÀÿ¶ÿ¸ÿÀÿ°ÿ¬ÿ³ÿ°ÿ¬ÿ´ÿ¸ÿÁÿÃÿµÿ·ÿ¿ÿÅÿ¾ÿ³ÿ´ÿ¯ÿ½ÿºÿ¾ÿºÿºÿ«ÿ¸ÿ°ÿ½ÿ¼ÿ»ÿ·ÿ­ÿ·ÿªÿºÿ²ÿ¹ÿ³ÿ¹ÿ²ÿºÿ»ÿ³ÿºÿÄÿ½ÿÁÿ¾ÿ´ÿ¸ÿ»ÿ¿ÿÂÿÇÿÁÿ°ÿ±ÿÀÿÆÿ»ÿ²ÿªÿ¹ÿÌÿ½ÿ¿ÿÈÿÆÿ®ÿ°ÿ¿ÿ·ÿ¹ÿ»ÿ¼ÿ¶ÿÍÿ¤ÿÌÿ½ÿÈÿ¼ÿ¸ÿ½ÿ»ÿ±ÿ­ÿ´ÿ¾ÿ¶ÿ«ÿ¶ÿÆÿÅÿÍÿÇÿºÿ°ÿ§ÿ£ÿ¶ÿ¿ÿ·ÿ¹ÿ¿ÿ¿ÿ·ÿ¹ÿ¾ÿ³ÿªÿ¤ÿºÿ»ÿ³ÿÁÿÄÿµÿÉÿÎÿªÿ¥ÿ°ÿÂÿÀÿ³ÿ«ÿ®ÿ¾ÿºÿ¿ÿ¿ÿÊÿÆÿÁÿ¼ÿ¼ÿºÿ·ÿÂÿ¿ÿ¼ÿ¯ÿ¾ÿºÿ°ÿ¶ÿ¼ÿÁÿÃÿ¼ÿ´ÿ²ÿ³ÿ·ÿ¼ÿ¾ÿ¼ÿ¿ÿÇÿ¼ÿ¸ÿ»ÿÅÿ¼ÿ¹ÿÁÿ¨ÿ°ÿ¿ÿ¯ÿ¼ÿªÿ¨ÿ¨ÿ²ÿ´ÿªÿ»ÿ¶ÿ´ÿÀÿ¾ÿÅÿ»ÿµÿ¹ÿ¸ÿ·ÿÃÿ±ÿ¸ÿ»ÿµÿ²ÿ³ÿ¶ÿ«ÿ°ÿ¶ÿºÿ»ÿ¹ÿµÿµÿ¶ÿ³ÿºÿ»ÿ¶ÿ´ÿÀÿ»ÿ·ÿ¿ÿ¼ÿ»ÿ´ÿ²ÿ¶ÿ²ÿ¶ÿÅÿ¼ÿ¯ÿ´ÿ¼ÿ°ÿ´ÿÄÿÂÿÄÿ¥ÿ»ÿ³ÿ±ÿºÿÇÿºÿ¹ÿÁÿÃÿÄÿÀÿ·ÿ¿ÿ¼ÿ¹ÿÃÿ·ÿµÿ¶ÿ³ÿºÿÀÿºÿ½ÿÁÿ¿ÿ¿ÿ¹ÿÁÿ¾ÿ¯ÿÀÿ½ÿ´ÿ³ÿ«ÿ¾ÿÁÿ³ÿ±ÿ¹ÿÁÿ¿ÿ¹ÿ¶ÿµÿ¶ÿ»ÿ¹ÿÂÿ¿ÿ¯ÿ¸ÿÂÿ¾ÿ±ÿºÿ±ÿ¼ÿÅÿ¿ÿ¹ÿÀÿÁÿ¹ÿµÿ¯ÿ°ÿ¹ÿ¸ÿºÿ´ÿ¥ÿ°ÿ¿ÿ½ÿ¹ÿ¹ÿ¸ÿºÿ·ÿ²ÿ¶ÿ´ÿ¶ÿºÿ³ÿ²ÿ¼ÿÇÿÅÿÇÿ¿ÿÂÿ½ÿ¶ÿÄÿ´ÿ½ÿ¬ÿ¶ÿÈÿ¯ÿ´ÿ¯ÿ½ÿÇÿÁÿÇÿ¯ÿ¹ÿ­ÿ·ÿ¶ÿ²ÿ´ÿ¶ÿ³ÿ¸ÿÆÿ¾ÿ¶ÿÂÿÄÿ³ÿ¯ÿ³ÿ­ÿ­ÿ¤ÿÿ£ÿ°ÿ±ÿ¿ÿÄÿÅÿ¹ÿÀÿÂÿÊÿ¾ÿ±ÿ½ÿ»ÿÁÿ½ÿ¿ÿ¸ÿÅÿ¼ÿÅÿ´ÿÉÿÁÿÈÿµÿ·ÿÆÿ©ÿ½ÿ¹ÿ³ÿ¿ÿ¸ÿÁÿÄÿÀÿ°ÿ±ÿ³ÿ»ÿ¶ÿ³ÿ·ÿ¸ÿÁÿ¾ÿ³ÿ»ÿÀÿ¶ÿ²ÿ¸ÿºÿ·ÿÀÿ¿ÿ³ÿ¼ÿÈÿ¿ÿ¹ÿ¼ÿºÿ»ÿµÿ¾ÿÃÿ²ÿÅÿºÿ²ÿÉÿ¼ÿÈÿÄÿ»ÿºÿµÿµÿºÿ¶ÿ¼ÿÅÿ²ÿÅÿÆÿÂÿ¶ÿÅÿÎÿÂÿ½ÿ¿ÿ»ÿ¾ÿÉÿÊÿ½ÿ»ÿºÿÀÿÅÿ´ÿ»ÿ³ÿÀÿÇÿ¿ÿ³ÿ²ÿ­ÿ¥ÿªÿ»ÿ­ÿ·ÿ³ÿ³ÿµÿÀÿ³ÿÁÿ¼ÿ²ÿÁÿËÿ¸ÿËÿÁÿ¼ÿ³ÿ½ÿºÿÆÿÅÿÉÿÁÿµÿ´ÿ¿ÿ¼ÿÂÿÎÿÁÿ¼ÿ¾ÿ½ÿ¿ÿ¶ÿ²ÿ±ÿ²ÿÃÿ¶ÿ·ÿÊÿ½ÿÃÿ¬ÿ²ÿ¿ÿ´ÿ´ÿºÿ³ÿ¶ÿ»ÿ·ÿ·ÿÁÿÉÿºÿµÿÀÿ½ÿÃÿÊÿÄÿÆÿÄÿÆÿ½ÿ²ÿ«ÿ³ÿ¹ÿÀÿÉÿÅÿ¹ÿ¯ÿ»ÿÅÿ½ÿ¿ÿÆÿÉÿ½ÿ·ÿ½ÿ¼ÿ³ÿ·ÿÍÿ¼ÿ±ÿ¯ÿ¹ÿ¯ÿ·ÿÅÿµÿÍÿ³ÿ¾ÿ¸ÿ¸ÿÉÿ½ÿÅÿÀÿÌÿÅÿÔÿÆÿ½ÿ±ÿ¶ÿ²ÿ¦ÿ«ÿ¯ÿ¹ÿ¾ÿÅÿÉÿ¾ÿÁÿ¼ÿ²ÿÁÿÇÿÆÿÄÿ³ÿÂÿ¼ÿ¿ÿ²ÿÁÿºÿ³ÿ­ÿÂÿ»ÿ¸ÿ½ÿÂÿÅÿ¾ÿÁÿ´ÿ³ÿ¹ÿÁÿÀÿ¶ÿ¹ÿ¸ÿ¾ÿ¿ÿºÿ³ÿ·ÿ¶ÿ¸ÿ»ÿ¿ÿÊÿÁÿÁÿËÿ¿ÿ¾ÿ¿ÿ¯ÿ¸ÿÁÿÂÿÅÿÚÿµÿ½ÿªÿ¸ÿ²ÿ·ÿ¿ÿ»ÿºÿÒÿÀÿØÿ¶ÿ½ÿ´ÿ¼ÿµÿ·ÿ¶ÿ¹ÿÅÿÁÿ·ÿÇÿÉÿ»ÿÁÿÃÿÃÿ½ÿ³ÿ½ÿ²ÿ·ÿÀÿ°ÿ¿ÿÂÿ¶ÿ·ÿ¼ÿ¾ÿÄÿ½ÿ»ÿÂÿ³ÿ¿ÿ­ÿ¹ÿ²ÿ¹ÿÂÿ»ÿ´ÿªÿ°ÿ±ÿ²ÿ·ÿ·ÿ¼ÿ¾ÿ¿ÿÄÿ»ÿ¨ÿ¢ÿÄÿÊÿ¸ÿ¬ÿÁÿ¶ÿµÿÊÿ»ÿÃÿÇÿÀÿ­ÿ¹ÿ´ÿ¶ÿ¼ÿ¹ÿÊÿ½ÿÂÿ¿ÿ¾ÿ½ÿ³ÿ¸ÿ¿ÿ¼ÿÆÿÅÿ±ÿ¯ÿ¯ÿ·ÿ³ÿ¬ÿ©ÿ½ÿ¯ÿ°ÿÀÿ¹ÿ³ÿ«ÿÈÿ¹ÿ°ÿ³ÿ·ÿÏÿÀÿ¸ÿ½ÿÃÿ¶ÿ´ÿ¼ÿµÿ¸ÿ¿ÿÄÿÂÿÀÿËÿÄÿ´ÿµÿ¿ÿ¿ÿ¾ÿ¸ÿ¶ÿµÿÇÿÉÿ´ÿÀÿ±ÿ¿ÿ½ÿµÿÌÿ¶ÿ³ÿ¹ÿºÿºÿÀÿÆÿÀÿ¸ÿ±ÿ¸ÿºÿ­ÿ·ÿ¸ÿ²ÿ¹ÿÁÿ½ÿÄÿÅÿªÿ¾ÿ¾ÿ»ÿ·ÿ¸ÿ²ÿ»ÿ¿ÿ¿ÿ¼ÿÃÿ½ÿºÿ¼ÿÁÿ¾ÿ©ÿ¥ÿ´ÿ­ÿ¬ÿ¾ÿºÿ¿ÿËÿ¼ÿ¼ÿ²ÿ¸ÿ¶ÿ·ÿ°ÿ»ÿ¥ÿ°ÿ®ÿ°ÿ·ÿÄÿºÿ¸ÿºÿ´ÿ´ÿ³ÿ·ÿ¹ÿ©ÿ¬ÿ¾ÿ¸ÿ»ÿÀÿ¾ÿ³ÿ¯ÿ³ÿ¼ÿ½ÿÆÿ¹ÿ¾ÿÅÿÐÿÕÿÆÿÅÿ¿ÿÉÿ·ÿ·ÿÁÿ¾ÿ¹ÿÀÿ¸ÿ­ÿÂÿÏÿÐÿÃÿ¼ÿ½ÿ±ÿ¨ÿ·ÿ¿ÿ¼ÿ¸ÿ­ÿºÿ°ÿºÿ»ÿ¶ÿ¸ÿÂÿ¼ÿÁÿ¼ÿ³ÿºÿ·ÿ³ÿÂÿ¾ÿ¼ÿÅÿ«ÿºÿ³ÿÀÿÆÿÀÿ°ÿ²ÿ°ÿ½ÿÄÿ»ÿ¾ÿ¶ÿ·ÿÆÿÌÿÅÿÂÿÂÿ¾ÿ¹ÿ´ÿ²ÿ´ÿ¸ÿ»ÿ¬ÿ³ÿ¸ÿ¶ÿ¿ÿµÿÁÿ¹ÿ«ÿ·ÿ®ÿ«ÿºÿ¼ÿ¶ÿ´ÿ¼ÿÆÿµÿ¯ÿ¬ÿ¹ÿ±ÿ¶ÿ¬ÿ±ÿËÿ¯ÿÀÿ¿ÿ¾ÿ¼ÿ»ÿ»ÿ²ÿ»ÿÀÿ½ÿÆÿÁÿ³ÿ»ÿ²ÿ¹ÿ¯ÿµÿÌÿ¶ÿ¶ÿ¼ÿ¸ÿ¶ÿ¯ÿ¿ÿ»ÿ´ÿ¿ÿÂÿÊÿ»ÿ¸ÿ½ÿ«ÿ´ÿ¿ÿ±ÿ­ÿ³ÿÀÿÅÿ¬ÿ±ÿ±ÿ±ÿ½ÿ³ÿ²ÿ±ÿ²ÿµÿ´ÿ¶ÿ¸ÿºÿÀÿÁÿÀÿ»ÿ¸ÿÄÿÍÿµÿÀÿÀÿµÿÁÿ³ÿÀÿ»ÿÂÿ´ÿ·ÿÉÿÉÿ¹ÿ±ÿ¾ÿ½ÿ»ÿÁÿµÿ¹ÿ³ÿÁÿ²ÿ¿ÿ¬ÿ¸ÿ½ÿ¼ÿ·ÿ¼ÿ¼ÿ½ÿ¿ÿºÿ¾ÿÁÿÆÿÇÿ½ÿÉÿ­ÿ´ÿÉÿÒÿÎÿ¶ÿ¬ÿ¬ÿÀÿ¾ÿ¼ÿ¶ÿ¯ÿ¸ÿºÿ·ÿªÿ»ÿÆÿÂÿ³ÿÀÿ½ÿÀÿ»ÿ¯ÿµÿÃÿÄÿÌÿËÿ½ÿ»ÿÀÿÄÿÃÿºÿ±ÿÂÿ·ÿÞÿÂÿÍÿÅÿ¶ÿ¶ÿ½ÿÁÿ»ÿ¹ÿ¹ÿ¸ÿÁÿ³ÿ¶ÿ±ÿ¿ÿºÿ¸ÿ²ÿºÿ¾ÿÅÿÁÿ·ÿ¼ÿºÿ²ÿ¼ÿÀÿ·ÿÇÿ¸ÿ«ÿ¼ÿÊÿÌÿÅÿÆÿ¿ÿÎÿÆÿÁÿÁÿ´ÿ¯ÿÂÿÌÿÅÿÑÿ¹ÿ¿ÿ¶ÿºÿÈÿÁÿ»ÿÃÿÅÿÃÿ½ÿ³ÿ¹ÿÏÿËÿ¹ÿÄÿ·ÿµÿ»ÿ³ÿÁÿ´ÿÅÿ·ÿ»ÿºÿ½ÿÃÿÀÿ½ÿ¼ÿ¶ÿÌÿÀÿÊÿÉÿ¸ÿ¾ÿÌÿ¿ÿ»ÿÂÿ·ÿ³ÿºÿ²ÿ¶ÿÌÿÃÿ½ÿ¶ÿÄÿÄÿÁÿÀÿÃÿºÿ»ÿÀÿÀÿ¹ÿ³ÿ»ÿÄÿÉÿÃÿ´ÿºÿºÿ°ÿµÿ¯ÿ±ÿ½ÿ·ÿ¾ÿÉÿ¿ÿ¾ÿ´ÿ²ÿ¬ÿÊÿÊÿ¹ÿ¼ÿºÿ¼ÿÄÿ·ÿ°ÿÀÿÉÿ¿ÿ·ÿ¯ÿ³ÿºÿÅÿºÿºÿ²ÿ¼ÿÂÿµÿºÿ½ÿ±ÿÃÿÆÿ¸ÿ´ÿÂÿ½ÿËÿ¯ÿ¼ÿ¿ÿÁÿÂÿ¾ÿ¾ÿÄÿ¾ÿ¸ÿ´ÿ¼ÿ³ÿºÿ¾ÿ¹ÿ¯ÿ¿ÿÆÿºÿ´ÿ»ÿ¸ÿµÿ°ÿ»ÿ¬ÿÅÿ²ÿ¹ÿÅÿÆÿ¶ÿ²ÿ»ÿ¼ÿ½ÿ¶ÿ³ÿ®ÿ¬ÿ½ÿÌÿÂÿÈÿÄÿ½ÿ¿ÿ»ÿ¶ÿÇÿ°ÿ­ÿ¯ÿÅÿ«ÿ¸ÿÁÿÂÿ¾ÿµÿ´ÿ¹ÿ¸ÿ¾ÿ¸ÿ´ÿ½ÿµÿÀÿ´ÿ¶ÿÈÿÉÿ¾ÿºÿ®ÿ®ÿ°ÿ¸ÿ½ÿµÿµÿ¹ÿ´ÿ¸ÿ»ÿ¾ÿºÿ¥ÿ¨ÿ¿ÿÁÿÇÿ¯ÿ±ÿ±ÿ·ÿ¶ÿ®ÿ«ÿ´ÿ»ÿ½ÿ¾ÿ¶ÿ±ÿÄÿÅÿÀÿÀÿ»ÿ¶ÿ´ÿ´ÿ¼ÿ¹ÿÏÿ¿ÿÏÿÉÿÉÿÇÿÂÿ»ÿ´ÿÀÿÏÿÂÿÆÿµÿ¾ÿ»ÿ»ÿ¾ÿ¹ÿ·ÿÀÿÀÿ²ÿ½ÿ¸ÿÈÿÆÿÇÿ³ÿ®ÿÇÿÈÿ»ÿ½ÿ¼ÿÎÿÇÿ­ÿ¯ÿ¹ÿ¾ÿ±ÿ¯ÿµÿÁÿÍÿÂÿ²ÿÉÿ¯ÿ°ÿÌÿÔÿ´ÿ²ÿ»ÿµÿÄÿÑÿ²ÿ¯ÿ±ÿ»ÿµÿ¶ÿ¹ÿºÿ¾ÿÀÿÀÿÉÿÇÿ­ÿ¿ÿ¸ÿ»ÿÅÿÅÿ¸ÿ°ÿ±ÿ±ÿÄÿ±ÿµÿ½ÿÀÿ¼ÿ²ÿ»ÿÈÿ¹ÿ¼ÿ°ÿµÿºÿ®ÿ³ÿµÿ¿ÿÀÿ­ÿ¾ÿÆÿÿ§ÿ»ÿ»ÿ¯ÿµÿ¾ÿ¿ÿ¸ÿ¥ÿÅÿ½ÿ´ÿ³ÿ¾ÿÍÿÀÿ¸ÿÆÿ»ÿ°ÿ¶ÿ³ÿ¸ÿºÿÂÿÃÿ·ÿ°ÿ³ÿ·ÿÙÿÇÿ»ÿÌÿÃÿÀÿÁÿ¶ÿ©ÿ¬ÿÆÿÃÿµÿºÿ©ÿ²ÿ½ÿ¿ÿÀÿ»ÿ³ÿÓÿÆÿÅÿ¼ÿ¿ÿÃÿ¾ÿºÿ¿ÿÍÿ¿ÿÂÿ©ÿ¸ÿÁÿµÿ²ÿÀÿÃÿ¿ÿ²ÿÇÿÎÿ½ÿ´ÿºÿ¿ÿ¹ÿµÿ¶ÿÀÿ¾ÿÆÿÌÿÍÿÌÿÃÿ³ÿÂÿÚÿ½ÿÂÿ¼ÿÃÿÃÿ¿ÿ¹ÿ­ÿÅÿ¸ÿÆÿºÿ¿ÿÁÿ½ÿ½ÿÊÿÐÿ¾ÿ¾ÿÉÿÇÿÌÿÊÿÏÿÑÿ½ÿ©ÿÈÿºÿ»ÿ¼ÿ»ÿ»ÿÀÿÈÿÍÿÇÿÃÿ¹ÿÅÿÀÿ½ÿÀÿµÿµÿÑÿÁÿ¼ÿ¿ÿºÿ³ÿ²ÿ¸ÿ»ÿ¸ÿ·ÿ¾ÿÆÿÈÿÑÿÌÿ»ÿÃÿÄÿ½ÿ¾ÿÉÿÇÿÅÿÅÿÀÿ½ÿÊÿ¸ÿÂÿÆÿÉÿÃÿ¸ÿÂÿÜÿÊÿÊÿ·ÿÇÿÂÿÅÿÁÿ·ÿ¶ÿ¸ÿ½ÿÈÿªÿÂÿ¸ÿ±ÿºÿÃÿÆÿÄÿÁÿÈÿÌÿÌÿÁÿÂÿÁÿºÿ»ÿ¹ÿÁÿ³ÿ·ÿ´ÿ½ÿÁÿºÿ·ÿÅÿÛÿÒÿÅÿÉÿÆÿÄÿ¿ÿÀÿÈÿÂÿÅÿÅÿÓÿ¾ÿÀÿÂÿ¶ÿ¶ÿ¾ÿ¹ÿÇÿÊÿ¼ÿÃÿºÿ¿ÿÇÿÂÿ»ÿÁÿ¾ÿ¶ÿÅÿ½ÿ¼ÿ°ÿ·ÿÅÿÉÿÆÿÆÿºÿÒÿÚÿ·ÿÉÿÕÿÊÿ¿ÿÀÿÆÿÇÿ±ÿÇÿ´ÿÒÿÉÿÄÿÀÿ¾ÿÆÿÆÿÈÿÁÿ¿ÿÉÿ­ÿ¹ÿºÿ¯ÿ®ÿ¸ÿÀÿ¼ÿ´ÿ»ÿ¹ÿÃÿÅÿÄÿÀÿÁÿÄÿºÿ¶ÿªÿ²ÿ¶ÿ»ÿ³ÿ»ÿ¿ÿ´ÿ°ÿÀÿ¼ÿÁÿÍÿ²ÿ¶ÿ·ÿµÿ¿ÿÉÿÇÿÇÿ½ÿ¸ÿºÿ´ÿÆÿÆÿÁÿ»ÿ´ÿ´ÿ»ÿÁÿ¸ÿËÿ´ÿºÿÂÿÁÿÄÿ¼ÿ²ÿ¹ÿÃÿÇÿ­ÿÆÿ¾ÿ¿ÿ°ÿ¼ÿÂÿµÿ³ÿ¿ÿ½ÿºÿ¯ÿ¿ÿÌÿ¶ÿ¹ÿ¼ÿ½ÿ½ÿÀÿÄÿÂÿÃÿ±ÿÊÿÁÿ³ÿÀÿÉÿÅÿ½ÿÇÿÐÿ·ÿÃÿÍÿ´ÿÈÿÁÿ¼ÿÀÿ½ÿÂÿÇÿÃÿ½ÿ¸ÿ°ÿ·ÿÁÿÇÿÅÿÅÿÈÿÊÿ»ÿ¦ÿ±ÿÐÿÏÿ½ÿ°ÿÂÿ´ÿÁÿ¹ÿ¼ÿ¼ÿ¸ÿ¸ÿ·ÿºÿÈÿªÿÁÿ´ÿ¾ÿ¿ÿ¾ÿÁÿÃÿ¿ÿ²ÿ­ÿÀÿ¸ÿ¶ÿÆÿ¸ÿ¾ÿÀÿÅÿ¾ÿ³ÿ¶ÿ½ÿºÿ³ÿ±ÿÄÿÖÿÎÿ¿ÿ¸ÿ·ÿ¸ÿºÿ¾ÿ½ÿºÿ±ÿ¨ÿ·ÿºÿÐÿÇÿÊÿ½ÿÀÿ¿ÿ¼ÿÁÿÀÿ·ÿºÿ½ÿ°ÿ·ÿ³ÿ·ÿ«ÿ°ÿ¹ÿ¹ÿ»ÿ¸ÿ¸ÿ½ÿ¹ÿÈÿÆÿ¾ÿºÿ­ÿ·ÿÄÿÃÿ¹ÿ´ÿºÿ¸ÿ·ÿÎÿÔÿ³ÿËÿ¡ÿËÿ¼ÿ¶ÿ½ÿºÿ¼ÿºÿÇÿÈÿ¸ÿÆÿÇÿÊÿ´ÿÃÿºÿÀÿ±ÿÀÿ»ÿµÿÀÿ¾ÿ¶ÿ¼ÿ»ÿ·ÿ°ÿ·ÿÀÿÁÿÀÿÂÿÆÿ²ÿ­ÿÅÿÃÿ¶ÿ´ÿªÿÀÿÌÿÿ»ÿ»ÿ¾ÿ»ÿÇÿ½ÿ³ÿµÿ·ÿµÿ´ÿµÿ¼ÿÆÿÁÿ°ÿ½ÿÆÿ¼ÿ¼ÿ»ÿ»ÿ®ÿ³ÿ·ÿ¼ÿÍÿÒÿÆÿÀÿÀÿ»ÿ¶ÿ¯ÿ½ÿÂÿÄÿÄÿÄÿÃÿ¿ÿÀÿÀÿ¾ÿ¾ÿ¾ÿÆÿ«ÿ¼ÿ³ÿºÿ»ÿ½ÿ³ÿÀÿµÿÀÿÊÿÅÿÃÿÆÿ¾ÿ¯ÿ¾ÿÀÿ´ÿ¯ÿÁÿ´ÿ·ÿÃÿÃÿ¿ÿÂÿÁÿÂÿÂÿºÿºÿÀÿ¸ÿ¿ÿµÿØÿ¸ÿ¸ÿÈÿ»ÿ»ÿµÿ¸ÿÇÿÇÿÈÿÊÿ¾ÿ½ÿ¾ÿ¬ÿ½ÿÂÿ¸ÿÃÿ¾ÿÅÿÂÿ·ÿ»ÿ¿ÿºÿ¸ÿ¿ÿÅÿ¹ÿ¦ÿ¶ÿÄÿ¾ÿÇÿ¬ÿÆÿ¿ÿ·ÿ±ÿ²ÿ·ÿ¿ÿ¾ÿÁÿ¿ÿ¸ÿ»ÿÀÿÅÿÄÿ¿ÿÉÿÅÿÄÿ¿ÿÓÿµÿ¾ÿ½ÿ»ÿ¾ÿÅÿ¿ÿ³ÿ­ÿ³ÿÁÿÇÿ¹ÿ­ÿÄÿÊÿ¾ÿÆÿ­ÿµÿ¹ÿÆÿÁÿ»ÿ¸ÿ¹ÿµÿ®ÿ³ÿ¼ÿ´ÿ³ÿÅÿ¾ÿµÿ°ÿ³ÿÆÿÅÿ´ÿªÿµÿ¹ÿ»ÿÂÿ³ÿ³ÿ¹ÿ«ÿ¬ÿ¸ÿ®ÿ³ÿ¾ÿ¾ÿ·ÿÂÿ¹ÿ»ÿ¼ÿµÿ®ÿºÿ·ÿÃÿÃÿ½ÿ½ÿ»ÿ¹ÿºÿ¶ÿ·ÿ¿ÿ»ÿÀÿÌÿ»ÿ¾ÿ¸ÿ°ÿµÿ­ÿ¸ÿ¼ÿ¿ÿÊÿÔÿÇÿµÿ·ÿ¾ÿÀÿÄÿÃÿ¾ÿ±ÿªÿ¡ÿ¾ÿ¹ÿ²ÿÁÿ¶ÿ¿ÿ»ÿ³ÿºÿ²ÿ¼ÿÄÿ¿ÿ¾ÿ½ÿ½ÿ¾ÿ±ÿ¤ÿ®ÿ½ÿÎÿ¾ÿºÿªÿÆÿÊÿÄÿ¯ÿ¦ÿÂÿÅÿ¥ÿÿ±ÿÂÿÃÿ»ÿ¶ÿ´ÿ¶ÿ´ÿµÿÄÿºÿ¾ÿ»ÿ¾ÿ·ÿ³ÿÂÿÄÿÆÿ¾ÿ¸ÿ¾ÿ·ÿ°ÿ¼ÿÂÿ»ÿ¿ÿÃÿ¸ÿ½ÿÃÿ·ÿÅÿÆÿ³ÿ¸ÿÐÿÁÿ»ÿ½ÿÁÿ»ÿµÿÃÿÄÿÁÿ¼ÿ¼ÿÁÿÀÿ¸ÿ¹ÿ¾ÿ¸ÿ¶ÿ³ÿ±ÿÄÿ¶ÿ³ÿÀÿÀÿÃÿºÿÄÿÉÿÃÿ±ÿ±ÿ«ÿ³ÿºÿ°ÿ¶ÿ¼ÿÀÿ¼ÿ«ÿ§ÿ­ÿ¯ÿ¸ÿ¼ÿ¸ÿÁÿÄÿÅÿ¿ÿÎÿ¼ÿÎÿ»ÿ¸ÿÊÿ»ÿ¯ÿÅÿ²ÿ´ÿ½ÿÁÿÆÿ»ÿ¬ÿ¦ÿ°ÿÂÿÆÿÂÿ¼ÿ·ÿ±ÿ·ÿ¼ÿÈÿÃÿÁÿÉÿºÿ¶ÿ©ÿ¹ÿ²ÿ¨ÿ¾ÿ½ÿÄÿÊÿµÿ»ÿÈÿÏÿÇÿµÿµÿÁÿ»ÿ´ÿ»ÿ¹ÿ»ÿÃÿºÿ¾ÿ±ÿÂÿ¹ÿÍÿ­ÿÌÿ¸ÿÁÿËÿ»ÿ²ÿ³ÿ¶ÿ¼ÿ¯ÿ³ÿ»ÿ»ÿ·ÿ¼ÿ»ÿ¶ÿ·ÿ¶ÿ¼ÿ·ÿªÿ¯ÿ·ÿ¿ÿ²ÿµÿ­ÿºÿ¾ÿ¤ÿ¶ÿÂÿÇÿÇÿÏÿÈÿ·ÿ»ÿ»ÿ¬ÿ¾ÿ¿ÿ·ÿµÿ´ÿ¹ÿÅÿÃÿ·ÿ¹ÿÉÿÊÿ½ÿ¹ÿ²ÿ¶ÿµÿºÿ¯ÿ¯ÿ²ÿÇÿ¼ÿ°ÿ´ÿµÿÄÿÇÿÀÿºÿ»ÿ¼ÿ¼ÿºÿ»ÿ½ÿ»ÿ¼ÿ»ÿ»ÿ¼ÿ¹ÿºÿµÿÁÿºÿÂÿµÿ¯ÿ½ÿÅÿ¹ÿÉÿ¾ÿ¯ÿ³ÿ³ÿ¼ÿ¯ÿ¾ÿ±ÿ°ÿ¿ÿ²ÿµÿ½ÿ·ÿ¼ÿ¹ÿ°ÿ®ÿ®ÿ¶ÿ¹ÿ¸ÿ·ÿ¹ÿÊÿÍÿÈÿ¹ÿ¸ÿ¼ÿÃÿºÿ·ÿµÿ¶ÿ²ÿ¸ÿÈÿ»ÿ¶ÿ­ÿÇÿ·ÿ¼ÿ¶ÿÁÿÆÿÄÿÁÿºÿ¯ÿ³ÿ½ÿÅÿ»ÿ²ÿ¸ÿÀÿ¹ÿ¨ÿÿªÿ»ÿ·ÿ³ÿºÿ¶ÿ¶ÿÂÿÂÿ¼ÿ¯ÿ´ÿ¿ÿÀÿÅÿÉÿ»ÿ¸ÿÀÿ²ÿ¶ÿ¿ÿµÿÈÿºÿ¹ÿ¯ÿÄÿÁÿ¿ÿÀÿÁÿ¹ÿ¹ÿÁÿÈÿÄÿÂÿÅÿ¿ÿÂÿÂÿÂÿ½ÿ¾ÿ·ÿ»ÿ¹ÿªÿ¸ÿÐÿÄÿ»ÿ´ÿ¸ÿ¹ÿ¨ÿÊÿÃÿÁÿ»ÿÁÿÄÿÌÿ»ÿ°ÿ¶ÿ¾ÿ²ÿµÿ¶ÿ«ÿ®ÿ»ÿºÿ»ÿ½ÿ®ÿ²ÿÇÿ¿ÿ´ÿ±ÿ¬ÿ¬ÿ³ÿ¸ÿ¬ÿÂÿ­ÿ«ÿÌÿ¼ÿªÿ¼ÿ¯ÿ¤ÿËÿ«ÿºÿ»ÿ²ÿµÿÅÿ¼ÿÂÿÆÿ¿ÿÁÿ¹ÿ¹ÿµÿ¾ÿ¼ÿ·ÿ°ÿºÿºÿ¯ÿ²ÿ´ÿ¸ÿ½ÿ­ÿ¬ÿ»ÿ¸ÿ¶ÿ·ÿ¸ÿ±ÿ¶ÿ¸ÿÃÿµÿÇÿ±ÿÀÿ´ÿÁÿ½ÿ·ÿºÿ³ÿ¸ÿ£ÿ±ÿ³ÿ±ÿ°ÿ´ÿ­ÿµÿ»ÿÂÿ»ÿ¶ÿ¿ÿºÿ¯ÿ±ÿ¸ÿ·ÿ¼ÿ¸ÿµÿ·ÿ®ÿ²ÿºÿµÿ·ÿ´ÿ´ÿÅÿÈÿªÿºÿ²ÿÎÿ¿ÿÀÿ³ÿ³ÿ²ÿ¼ÿÁÿ­ÿÇÿ­ÿ¾ÿÆÿ·ÿ·ÿºÿ¸ÿ´ÿ³ÿºÿµÿÅÿ¼ÿÀÿÀÿ¼ÿ»ÿ¼ÿÇÿ·ÿ»ÿÏÿ»ÿ´ÿ½ÿÀÿ¼ÿ¯ÿ¶ÿÃÿ¹ÿ®ÿ¹ÿ²ÿ­ÿµÿ°ÿ¬ÿ²ÿ¸ÿ¦ÿ¹ÿ¶ÿ·ÿ´ÿÁÿÂÿµÿ¯ÿÊÿ£ÿ¬ÿ¼ÿ²ÿ±ÿ¶ÿÐÿÅÿ±ÿÏÿ¹ÿÀÿÄÿÌÿ¸ÿ¶ÿÉÿ¼ÿµÿ¼ÿ¾ÿ¼ÿÁÿ»ÿ²ÿ¸ÿ¸ÿ¸ÿ¾ÿ»ÿ»ÿÀÿÇÿµÿ·ÿÀÿÁÿ·ÿÅÿÁÿ¶ÿ¿ÿ¼ÿµÿ·ÿ­ÿ©ÿ°ÿ²ÿ»ÿ¨ÿ®ÿµÿ¾ÿÃÿ¾ÿÆÿ»ÿ·ÿÁÿÅÿÅÿÆÿ·ÿ¸ÿºÿ¼ÿ¶ÿ³ÿ¾ÿ´ÿ²ÿºÿºÿºÿ¸ÿ»ÿºÿ³ÿ¶ÿºÿ¸ÿ²ÿ´ÿºÿ¹ÿ·ÿ¿ÿÃÿ¿ÿ¶ÿ¹ÿ´ÿªÿ»ÿÉÿÀÿµÿ¬ÿ»ÿ¯ÿ«ÿÅÿ¶ÿ¾ÿ¬ÿ¯ÿ¶ÿ¼ÿ¸ÿ¾ÿ»ÿ¾ÿÈÿ½ÿÁÿ½ÿ¶ÿ½ÿ»ÿ¼ÿ»ÿ¼ÿ¾ÿ¼ÿ»ÿÃÿÀÿ²ÿ·ÿÅÿÃÿ»ÿ¯ÿ­ÿ³ÿ²ÿ·ÿ²ÿµÿ¸ÿ¶ÿµÿ¯ÿ½ÿ·ÿÀÿÃÿºÿ©ÿ°ÿ­ÿÀÿÀÿµÿÁÿ¿ÿ¶ÿ¹ÿÎÿ¾ÿ¸ÿÅÿºÿ³ÿÀÿÇÿ¼ÿ³ÿ½ÿ»ÿ¼ÿÀÿµÿ¹ÿ¾ÿÂÿºÿ¨ÿ°ÿ½ÿÂÿÇÿÃÿ»ÿ³ÿ²ÿµÿ»ÿÀÿ¸ÿ¯ÿ§ÿ½ÿ¸ÿ¿ÿÀÿ¾ÿ½ÿ¾ÿ²ÿÀÿÈÿÈÿ·ÿ´ÿ¾ÿÐÿÆÿ¶ÿ³ÿÈÿ¼ÿÃÿÀÿ´ÿËÿ¹ÿ½ÿ½ÿ¹ÿ¹ÿºÿ³ÿ¶ÿ¿ÿ¹ÿ³ÿÀÿÌÿºÿ®ÿ³ÿ¶ÿªÿÿyÿ¡ÿ¶ÿ¯ÿ·ÿÃÿÁÿ¹ÿ½ÿÁÿ½ÿÉÿ¹ÿ¾ÿ¹ÿºÿ¶ÿºÿªÿ±ÿ·ÿÀÿ¸ÿÂÿÄÿÁÿÀÿÀÿºÿ¶ÿºÿÇÿ¼ÿÀÿ³ÿ¹ÿÈÿ¼ÿÁÿÃÿ³ÿ¿ÿ´ÿ®ÿµÿ¾ÿÀÿÂÿ¾ÿÂÿÍÿÉÿÁÿ¼ÿ·ÿ¹ÿÁÿ»ÿÁÿºÿ¹ÿ¼ÿÇÿ½ÿ³ÿÈÿ¾ÿÄÿ²ÿ®ÿ»ÿ¿ÿÑÿ»ÿ¸ÿ¾ÿÑÿ·ÿ¸ÿ³ÿ®ÿ¶ÿ½ÿ®ÿÄÿ¿ÿÈÿ¶ÿ±ÿ¿ÿÇÿÆÿ¼ÿ¯ÿ´ÿ¿ÿÏÿÆÿ·ÿ¹ÿ¹ÿ¼ÿ´ÿ«ÿ¯ÿªÿºÿºÿ®ÿÄÿµÿ¹ÿ¶ÿ¾ÿºÿ¸ÿËÿ¾ÿÒÿµÿÀÿÈÿ´ÿ³ÿ¼ÿ©ÿÍÿ¾ÿ²ÿÂÿ±ÿ¾ÿ¹ÿ®ÿ¨ÿÁÿ»ÿ·ÿ´ÿ·ÿºÿ»ÿ¿ÿÄÿ½ÿÁÿÃÿ¸ÿ·ÿ´ÿ´ÿ¹ÿ¯ÿ¬ÿ½ÿ¼ÿ½ÿÈÿÅÿÂÿ°ÿ¾ÿÃÿÂÿ±ÿ»ÿ¾ÿ³ÿÇÿÄÿÅÿ¿ÿÀÿ´ÿ¼ÿÁÿ¸ÿ·ÿ¿ÿ½ÿÃÿÃÿÂÿÇÿÁÿ¹ÿÃÿ¸ÿ´ÿ¿ÿ½ÿ½ÿ¸ÿ¼ÿÃÿ»ÿ·ÿ·ÿÀÿ¿ÿµÿÂÿÂÿ»ÿºÿÂÿÂÿ±ÿ·ÿÃÿÌÿÆÿ´ÿ¢ÿ©ÿÅÿ±ÿ¾ÿ»ÿ²ÿØÿÄÿ¹ÿÄÿ»ÿ·ÿ·ÿËÿºÿ¼ÿ½ÿ½ÿ®ÿ³ÿÈÿ·ÿ³ÿÃÿ¿ÿ¼ÿÀÿÁÿ¿ÿÉÿÀÿÀÿÃÿËÿ¼ÿ¼ÿ¹ÿ¹ÿÅÿÀÿ¼ÿÇÿ¿ÿÅÿ²ÿ½ÿÂÿºÿÇÿ±ÿ¸ÿ¾ÿ¾ÿÆÿÁÿÀÿÁÿ¾ÿ¾ÿ¸ÿ½ÿÆÿÁÿ»ÿ¶ÿ¸ÿÆÿÇÿÁÿÃÿÂÿ¹ÿµÿºÿÆÿ¿ÿ´ÿ¿ÿÊÿ»ÿ°ÿ¾ÿºÿ¢ÿºÿµÿÁÿ¸ÿ½ÿ¸ÿ¹ÿºÿ¬ÿ§ÿ­ÿ²ÿ¸ÿÍÿÏÿ½ÿËÿÍÿ¾ÿ¹ÿ´ÿ¹ÿÂÿ¾ÿ¸ÿºÿµÿ«ÿºÿ»ÿ·ÿ¿ÿ´ÿ»ÿ«ÿ¸ÿ³ÿ±ÿ¿ÿ¿ÿ·ÿÁÿ·ÿ·ÿºÿµÿ¹ÿ»ÿÀÿÁÿ´ÿ±ÿ·ÿºÿÃÿÃÿ·ÿ»ÿ¾ÿ¶ÿ»ÿ³ÿ°ÿ½ÿÈÿÂÿ¹ÿÃÿ®ÿ¥ÿÂÿ±ÿ¹ÿÇÿ¢ÿµÿ¾ÿ¸ÿ°ÿ¢ÿ¿ÿ»ÿÃÿºÿ·ÿ¿ÿ·ÿªÿ³ÿ¿ÿ½ÿ¼ÿ³ÿ³ÿÃÿ¼ÿ¿ÿ¿ÿÁÿ°ÿµÿ«ÿ¯ÿ¾ÿ­ÿ¢ÿ¯ÿµÿ»ÿµÿ¸ÿ®ÿ¹ÿ³ÿ´ÿÃÿÀÿ´ÿÁÿÆÿºÿ·ÿºÿ»ÿ½ÿ¾ÿ·ÿºÿÆÿÀÿ·ÿ¶ÿ¼ÿ¾ÿ¹ÿ¯ÿ°ÿ³ÿ¸ÿÇÿ·ÿ¯ÿ®ÿ¥ÿÃÿµÿµÿ¬ÿ²ÿÇÿÊÿÈÿ¼ÿµÿµÿ¿ÿÁÿ´ÿ¸ÿ½ÿ¹ÿ¸ÿÅÿÁÿÈÿ¼ÿ¸ÿÄÿ¿ÿÃÿ¼ÿÁÿ­ÿ¯ÿ·ÿ¸ÿÀÿÇÿÁÿ»ÿ¹ÿ¹ÿ¾ÿ·ÿ·ÿ±ÿ¬ÿÀÿËÿÁÿ³ÿ±ÿ¾ÿÁÿÒÿ¼ÿ´ÿ®ÿ³ÿ»ÿ´ÿ¦ÿºÿ´ÿ°ÿ½ÿÇÿ¿ÿ¹ÿ­ÿ­ÿ´ÿºÿ»ÿ³ÿ¶ÿ¾ÿ»ÿ¾ÿ¼ÿÄÿ³ÿªÿ¶ÿÀÿ´ÿÎÿ­ÿ¹ÿÆÿÃÿÿ²ÿ¼ÿÉÿÄÿ¯ÿ´ÿ»ÿ¶ÿºÿ»ÿ±ÿ´ÿ½ÿ¼ÿÅÿ½ÿ¼ÿ¶ÿ¶ÿµÿ¼ÿËÿ¶ÿÅÿªÿ°ÿ¶ÿ½ÿ¹ÿ³ÿ¿ÿ¾ÿ»ÿËÿËÿºÿ·ÿ¹ÿ¹ÿÇÿËÿ²ÿºÿ³ÿ®ÿ°ÿ¸ÿ½ÿÊÿ»ÿÿºÿÆÿ½ÿ¸ÿºÿÑÿÃÿÅÿÌÿÀÿ¸ÿµÿµÿºÿºÿ·ÿ»ÿ¸ÿ¨ÿ­ÿµÿ¿ÿ·ÿºÿ¶ÿÈÿ¸ÿ·ÿ¿ÿ·ÿ­ÿ¶ÿ¹ÿ³ÿ¿ÿÂÿ½ÿÈÿ®ÿ­ÿ·ÿÃÿ³ÿ°ÿ¾ÿ´ÿ¹ÿ¿ÿ¹ÿÄÿÁÿ·ÿ½ÿ³ÿºÿÃÿÂÿ¿ÿ´ÿ³ÿµÿ©ÿºÿ¯ÿ®ÿÅÿÉÿ±ÿ²ÿ·ÿÁÿµÿ·ÿ·ÿ¹ÿ´ÿ«ÿ¹ÿ¼ÿ¿ÿÁÿ¼ÿÆÿÈÿ»ÿÄÿ°ÿÊÿ´ÿ°ÿ®ÿ¾ÿ®ÿ¯ÿ¬ÿ¹ÿ¸ÿ®ÿ³ÿ¶ÿ´ÿ°ÿ´ÿ½ÿ»ÿ¿ÿÁÿ°ÿ©ÿ«ÿ±ÿÂÿ½ÿÆÿÁÿºÿÄÿ®ÿ·ÿºÿÀÿÂÿ»ÿ¶ÿ¶ÿ»ÿ¼ÿ¸ÿÀÿ¼ÿ²ÿ²ÿÁÿ¨ÿ»ÿ®ÿ²ÿ¶ÿ»ÿ½ÿºÿ¼ÿÅÿÇÿÂÿÀÿÆÿÇÿÓÿÃÿÉÿºÿÖÿÌÿ©ÿ«ÿµÿÏÿ¸ÿ¸ÿ±ÿ¶ÿ¿ÿÀÿÃÿ½ÿ±ÿ¯ÿ¿ÿÆÿÅÿ»ÿÃÿÇÿÀÿµÿ¶ÿºÿ¿ÿ»ÿ½ÿÅÿÂÿµÿ´ÿÀÿÂÿ·ÿÅÿÅÿ´ÿÆÿµÿ¹ÿ­ÿ¶ÿ³ÿ¨ÿ·ÿÃÿÃÿ½ÿ¾ÿÆÿ±ÿ±ÿ·ÿÄÿÌÿ¸ÿ®ÿµÿÀÿÄÿ¹ÿ«ÿ·ÿÁÿ¸ÿ³ÿµÿ¸ÿÁÿ»ÿ»ÿ¹ÿÇÿ¼ÿ®ÿÆÿÀÿ½ÿ½ÿÂÿÂÿ¸ÿ²ÿ¿ÿÊÿÈÿËÿÃÿÃÿÃÿ·ÿ¸ÿ¹ÿ½ÿ¯ÿºÿÄÿÎÿ¼ÿ¬ÿ¹ÿ¿ÿ¾ÿÉÿ»ÿËÿ¹ÿªÿÄÿ»ÿ¼ÿÀÿ»ÿ¹ÿÃÿÁÿ¿ÿÆÿºÿ´ÿÄÿ¿ÿÀÿÅÿ«ÿµÿËÿÌÿ½ÿËÿÇÿÂÿ¾ÿ¸ÿ¾ÿ¾ÿÄÿ¸ÿ©ÿÄÿÁÿ·ÿÃÿ½ÿµÿ»ÿÀÿ¾ÿ½ÿÀÿ¼ÿ¸ÿ¿ÿÁÿ¿ÿ´ÿ»ÿ³ÿ³ÿ¸ÿÇÿ½ÿ¾ÿ¿ÿ¸ÿ¸ÿ²ÿ¥ÿ¨ÿ¡ÿÁÿÄÿ¸ÿ½ÿ»ÿ¹ÿ¾ÿ¹ÿµÿºÿ½ÿ¼ÿÀÿ¾ÿÆÿ£ÿºÿÀÿ³ÿÆÿ¶ÿ³ÿ°ÿ·ÿµÿ±ÿÄÿÃÿÁÿ½ÿ´ÿ·ÿËÿ¸ÿÀÿÅÿ½ÿ½ÿºÿ´ÿ¼ÿÂÿ¯ÿºÿÄÿÀÿ»ÿÅÿ©ÿ¶ÿÇÿÍÿÂÿÃÿÈÿ²ÿ°ÿ¼ÿ¿ÿ³ÿÆÿ´ÿÈÿ¾ÿÆÿ»ÿºÿ¾ÿ»ÿÈÿ´ÿ¬ÿ»ÿ¹ÿ»ÿÆÿ¬ÿ·ÿºÿ»ÿÂÿ¼ÿ¼ÿÎÿ¼ÿµÿ»ÿ·ÿ¡ÿ¼ÿ¿ÿÃÿ½ÿ¶ÿ±ÿ³ÿ½ÿ´ÿ¯ÿ·ÿ¼ÿÇÿÇÿ²ÿ®ÿ·ÿ²ÿµÿ¼ÿ´ÿ³ÿÄÿ³ÿ¿ÿ¬ÿ¾ÿ²ÿ´ÿ±ÿ³ÿ¿ÿ¸ÿ¥ÿ¬ÿ»ÿ¹ÿÀÿ£ÿ°ÿ¿ÿ¾ÿÂÿ¼ÿ¿ÿÀÿ±ÿÂÿ½ÿ¸ÿÁÿËÿÀÿ½ÿÁÿÁÿ»ÿµÿ´ÿ°ÿºÿ×ÿ¼ÿÁÿÌÿ¸ÿ·ÿÂÿµÿ·ÿÌÿÇÿÇÿÁÿ²ÿ½ÿºÿ¾ÿºÿ²ÿ³ÿ¹ÿ²ÿ¨ÿ¸ÿ¹ÿ²ÿ­ÿ±ÿ§ÿ±ÿ¼ÿÇÿÃÿ¾ÿÍÿÉÿ¼ÿ´ÿ±ÿ¾ÿ¿ÿ³ÿ¯ÿ´ÿÀÿÌÿÇÿ³ÿ»ÿÃÿºÿ¾ÿ±ÿ¿ÿÆÿ½ÿÂÿÎÿÐÿ»ÿºÿ¸ÿÂÿ²ÿºÿºÿ¶ÿ¹ÿ¹ÿ¶ÿÆÿ¾ÿ¶ÿÍÿ¾ÿ¹ÿ½ÿ²ÿ¬ÿ»ÿ¿ÿµÿÇÿ¼ÿ¸ÿÆÿÌÿ¼ÿ³ÿ¹ÿ¼ÿ»ÿ½ÿ¸ÿ³ÿ·ÿªÿ¡ÿ´ÿÊÿÄÿ·ÿµÿ¯ÿ­ÿ¬ÿ¹ÿ¾ÿ¸ÿ½ÿÁÿÃÿ¾ÿ¯ÿÍÿ¾ÿ¨ÿºÿ¾ÿÃÿ¼ÿ¹ÿºÿ´ÿ¹ÿÔÿ±ÿ°ÿ«ÿ¾ÿÀÿ´ÿ·ÿ¼ÿµÿÎÿÁÿÁÿÏÿÂÿÄÿÀÿ»ÿÂÿÆÿ¾ÿµÿÅÿÀÿÅÿ¹ÿ»ÿÅÿÅÿÀÿÄÿÆÿ·ÿÇÿÄÿÃÿ¿ÿ¾ÿ¾ÿ¾ÿÃÿÂÿÃÿÀÿÅÿºÿ­ÿ¹ÿÉÿÅÿ»ÿµÿÒÿÊÿ»ÿ³ÿµÿ»ÿºÿµÿ¿ÿ¼ÿ³ÿ«ÿÄÿ¿ÿÂÿÍÿÈÿÂÿÁÿÈÿÇÿ¸ÿÀÿÁÿ½ÿµÿ¶ÿÈÿÃÿÁÿ¶ÿºÿÀÿ¾ÿÁÿÌÿÊÿ¸ÿ¼ÿÇÿÄÿÂÿÊÿÌÿÉÿÂÿ¯ÿÇÿÀÿ¼ÿÁÿÂÿÁÿÂÿÂÿ¼ÿµÿ·ÿ´ÿ»ÿ±ÿ¶ÿ½ÿµÿ¶ÿÇÿÁÿÆÿÀÿ¶ÿ»ÿÄÿºÿÃÿÅÿ¾ÿ¿ÿÄÿ¼ÿ·ÿ»ÿ¼ÿÁÿÄÿÁÿÅÿÇÿÍÿÍÿÆÿ¾ÿµÿ¸ÿ¿ÿ¼ÿ·ÿ¶ÿºÿ¸ÿºÿÉÿÁÿÄÿ¸ÿ¼ÿËÿÌÿÆÿ½ÿ¹ÿÃÿ´ÿÇÿÁÿ¶ÿÇÿÄÿ¹ÿ»ÿÁÿÂÿ»ÿÅÿÐÿÂÿ¹ÿ»ÿ¾ÿ¿ÿÂÿ»ÿ¹ÿÅÿÊÿ¼ÿ½ÿ¿ÿÄÿÒÿÕÿÔÿ«ÿÆÿÃÿÃÿ½ÿ¹ÿ½ÿÅÿÏÿÉÿÓÿÌÿÁÿÃÿÏÿÇÿºÿÄÿÊÿ¼ÿ¹ÿ²ÿ½ÿÄÿÄÿÆÿÁÿ¸ÿ½ÿÁÿ·ÿÅÿÃÿÃÿ´ÿ»ÿÅÿ¿ÿ¼ÿ¾ÿ»ÿ¸ÿ½ÿµÿ»ÿÁÿÉÿÈÿÆÿÍÿÆÿ­ÿÀÿ­ÿÆÿÉÿ¿ÿÀÿÁÿµÿ¶ÿÀÿ·ÿ¾ÿÏÿÅÿÄÿ¾ÿ¸ÿ¼ÿ½ÿ·ÿ²ÿ¶ÿ¼ÿ·ÿ½ÿ½ÿÃÿÁÿ½ÿÃÿ²ÿ¸ÿªÿÄÿ·ÿÉÿ¼ÿºÿ»ÿµÿ»ÿ»ÿ¨ÿÃÿÆÿ°ÿºÿ¹ÿ¶ÿ¼ÿÄÿÇÿÍÿºÿÇÿ¼ÿ¶ÿÂÿ´ÿ·ÿ´ÿ´ÿÃÿ¿ÿ¹ÿ½ÿ½ÿµÿ·ÿ¾ÿÁÿ¿ÿºÿ¸ÿÀÿÇÿ¹ÿ®ÿ²ÿ½ÿÁÿÌÿËÿ¸ÿ´ÿ½ÿºÿ¶ÿ·ÿ´ÿÅÿÉÿ½ÿ½ÿ¼ÿ¼ÿ¾ÿÁÿÆÿÀÿ¾ÿ¬ÿÀÿ²ÿ´ÿºÿÃÿ¼ÿ¼ÿÇÿÆÿ¼ÿºÿÃÿ¶ÿÆÿ¿ÿ½ÿÄÿ½ÿºÿÁÿÂÿ¿ÿ¼ÿÁÿµÿÃÿ¿ÿÉÿÂÿÉÿÂÿ·ÿ½ÿ¼ÿ¸ÿÎÿÂÿªÿ¾ÿ¹ÿ¼ÿµÿ¶ÿ¿ÿ½ÿ¸ÿ»ÿ·ÿÃÿ¶ÿ»ÿ¿ÿÂÿÏÿÈÿÂÿÁÿ¼ÿ¸ÿ¿ÿÊÿºÿºÿÌÿÆÿÀÿ½ÿÈÿÄÿ±ÿ®ÿ¸ÿ³ÿ¯ÿ©ÿ¾ÿµÿ»ÿµÿ±ÿ´ÿ½ÿ´ÿ·ÿÀÿ»ÿÁÿ¾ÿÅÿÇÿÁÿÁÿÊÿºÿÂÿÄÿ¿ÿ½ÿ»ÿ·ÿ·ÿºÿÀÿ½ÿ¾ÿ³ÿ¾ÿ´ÿÌÿÊÿ·ÿ¼ÿÄÿ»ÿÂÿÑÿ±ÿ¾ÿ¸ÿ±ÿ¶ÿÁÿÀÿ¼ÿ¿ÿ½ÿ¶ÿµÿÂÿÅÿ¶ÿÐÿ¬ÿ±ÿªÿÃÿÄÿÌÿÅÿÅÿÍÿÄÿ¸ÿÁÿÍÿÈÿ®ÿÀÿÇÿ¹ÿ²ÿÉÿÁÿ¶ÿ·ÿ·ÿ³ÿ³ÿ·ÿ³ÿ«ÿºÿÄÿÉÿÑÿÄÿµÿ²ÿºÿ¹ÿ¹ÿÁÿÅÿÃÿÊÿÏÿÁÿ¿ÿªÿ¿ÿÀÿÃÿ¿ÿºÿÁÿÀÿºÿ¸ÿ·ÿ¿ÿÃÿËÿ¼ÿÃÿÃÿ»ÿ³ÿ²ÿ¾ÿ´ÿ«ÿµÿ¼ÿ½ÿÂÿ¼ÿºÿÇÿ¹ÿ±ÿ¯ÿ´ÿ¹ÿÌÿÂÿ»ÿ¾ÿÁÿÃÿÅÿÃÿºÿ®ÿÁÿ»ÿÏÿµÿ³ÿ½ÿ²ÿ¸ÿÀÿÀÿÃÿ¿ÿ¾ÿÁÿ»ÿÁÿÃÿ´ÿ¿ÿ¯ÿºÿÌÿ³ÿ·ÿÆÿ¾ÿ¼ÿÀÿÂÿºÿ¶ÿ¿ÿ¿ÿÁÿÂÿÆÿ­ÿÃÿ¼ÿÈÿÑÿ»ÿ¶ÿ½ÿ½ÿÊÿÊÿÊÿÍÿµÿ°ÿ¿ÿ¼ÿÁÿ¿ÿÀÿ¾ÿ©ÿ´ÿ½ÿµÿÃÿÍÿÄÿ¸ÿ¹ÿ¼ÿ¼ÿÀÿ»ÿÁÿÇÿ©ÿºÿÊÿ°ÿÏÿ¼ÿ¶ÿ¹ÿ¿ÿÉÿÉÿÀÿ¹ÿ¾ÿÉÿ¿ÿÀÿ¸ÿÏÿ¼ÿÐÿ¿ÿËÿÁÿ·ÿÂÿËÿÈÿÃÿ¼ÿ¼ÿ¹ÿ¾ÿÍÿ¹ÿÃÿÌÿ¸ÿ¶ÿ¸ÿ°ÿ³ÿ¹ÿ¹ÿ¼ÿÁÿ½ÿºÿ¿ÿºÿ²ÿµÿ¹ÿ´ÿ±ÿ¹ÿ·ÿºÿ½ÿ´ÿµÿÂÿ¥ÿ±ÿ½ÿ¸ÿ½ÿÀÿ±ÿ§ÿ¸ÿÈÿÅÿÄÿ¾ÿ¾ÿÌÿ¿ÿ½ÿ»ÿÀÿ¿ÿÀÿÄÿ¶ÿ²ÿ°ÿ´ÿÁÿÀÿ½ÿÂÿÅÿÀÿ´ÿ«ÿ·ÿ½ÿ¸ÿ¼ÿºÿ±ÿ¹ÿ´ÿÄÿ¶ÿ¹ÿ£ÿºÿÌÿ¹ÿ´ÿ¾ÿ¼ÿÀÿÂÿ¶ÿ·ÿºÿÅÿÁÿ®ÿ²ÿ½ÿ¸ÿÂÿ¿ÿÁÿÅÿ»ÿ½ÿ¯ÿºÿÆÿ¾ÿ·ÿ¶ÿ¾ÿÆÿ³ÿµÿ¸ÿ°ÿÄÿ»ÿ¼ÿÃÿ¸ÿ­ÿ°ÿ²ÿ½ÿ¾ÿµÿ²ÿ¥ÿ©ÿ¯ÿ½ÿÃÿ¾ÿÄÿÀÿµÿ²ÿ¹ÿ½ÿÇÿ·ÿÃÿ®ÿ²ÿÑÿËÿÃÿ²ÿ»ÿ·ÿ¿ÿ¶ÿ¿ÿ¼ÿ¹ÿÄÿ¾ÿ»ÿ½ÿ¶ÿÏÿËÿÀÿÃÿÄÿ¿ÿÍÿµÿ¸ÿ¿ÿÀÿ®ÿ¸ÿ»ÿ¸ÿ·ÿ·ÿ¼ÿ¿ÿ¸ÿµÿ»ÿ½ÿ¹ÿµÿ±ÿ½ÿ·ÿµÿ¹ÿ¾ÿÈÿ²ÿÂÿÉÿÇÿªÿ¹ÿ·ÿ¬ÿ´ÿÀÿÄÿÃÿÀÿ¹ÿ³ÿ¹ÿ¸ÿ¹ÿËÿÅÿÈÿÃÿÍÿÁÿÁÿÀÿ¸ÿ¿ÿ·ÿ¹ÿÃÿµÿ·ÿÏÿÁÿµÿÂÿ½ÿ¼ÿ¿ÿ³ÿ«ÿ²ÿ¾ÿÂÿÇÿÇÿºÿ»ÿ®ÿ¼ÿÀÿ»ÿÎÿ³ÿ®ÿÂÿ´ÿ·ÿÀÿÆÿÊÿËÿºÿÁÿÆÿÆÿ²ÿ·ÿ¼ÿ±ÿ­ÿ®ÿ±ÿ·ÿ»ÿªÿ¯ÿ»ÿ¼ÿ±ÿµÿÆÿ¿ÿÅÿ®ÿ»ÿ½ÿÂÿÆÿÀÿµÿ¹ÿÅÿ»ÿ³ÿÂÿÀÿ¹ÿ°ÿ¶ÿ½ÿµÿ¸ÿ¾ÿÄÿ½ÿ¶ÿºÿ½ÿ¿ÿÀÿÊÿ¯ÿ°ÿ»ÿºÿ¬ÿ¢ÿ³ÿµÿºÿ·ÿ¶ÿºÿ»ÿ¸ÿ¾ÿ¸ÿ¼ÿÃÿÉÿÇÿ»ÿ´ÿ±ÿ¸ÿ»ÿÀÿ¿ÿ½ÿ©ÿ´ÿ·ÿ¹ÿµÿºÿ®ÿÀÿ½ÿ®ÿÀÿ·ÿÇÿºÿÁÿ¸ÿ·ÿ´ÿ½ÿ»ÿ¾ÿÂÿÂÿ¹ÿ¶ÿ½ÿ¹ÿ¶ÿ¸ÿ·ÿ¿ÿÊÿµÿ½ÿÅÿ¾ÿ¹ÿ©ÿÑÿÆÿºÿ½ÿºÿ¼ÿ¾ÿÂÿ½ÿ³ÿÀÿ¼ÿ¸ÿ¼ÿ´ÿ®ÿ¯ÿ¹ÿ¯ÿ§ÿ¶ÿ·ÿ¶ÿ»ÿ¸ÿÀÿÅÿÍÿÀÿ·ÿ»ÿºÿ¾ÿ¯ÿ«ÿºÿ²ÿ°ÿÀÿ´ÿ¸ÿ¬ÿÊÿ³ÿ°ÿ®ÿ³ÿÀÿÁÿ¼ÿ³ÿ©ÿ±ÿ¶ÿÀÿ¹ÿªÿ°ÿºÿµÿ»ÿÁÿ±ÿ³ÿÂÿÈÿºÿÉÿ¸ÿ³ÿ¼ÿºÿ°ÿ¢ÿÂÿ¼ÿÁÿ»ÿÁÿ¼ÿ·ÿ¿ÿ¼ÿºÿ§ÿ¶ÿ³ÿ³ÿºÿÍÿÂÿ·ÿ·ÿ½ÿºÿ¹ÿÂÿÂÿ¾ÿÀÿÁÿÃÿÀÿÁÿÊÿÈÿ¼ÿ¼ÿ¿ÿ°ÿ«ÿ¯ÿÏÿÄÿ¼ÿ¼ÿ°ÿ·ÿ®ÿÃÿµÿ±ÿ¸ÿ´ÿ¸ÿÅÿºÿ¶ÿ¶ÿ´ÿ±ÿ²ÿµÿ³ÿ·ÿ¹ÿ¸ÿ·ÿªÿªÿ¼ÿÃÿÃÿÁÿÅÿÇÿ­ÿ­ÿ¿ÿÅÿ·ÿ²ÿ²ÿ¸ÿÃÿ«ÿ®ÿ®ÿÿ»ÿ¸ÿºÿªÿ®ÿ¹ÿÉÿ¶ÿ¬ÿºÿÃÿ¹ÿ®ÿ»ÿ½ÿ¾ÿ·ÿ·ÿ´ÿ¸ÿ¾ÿ·ÿ³ÿ¼ÿÀÿ¿ÿ¶ÿµÿÈÿ¹ÿ´ÿ·ÿ¹ÿ´ÿ´ÿ½ÿ¼ÿ¹ÿ¾ÿÁÿÇÿ¼ÿÉÿµÿ±ÿ»ÿ¯ÿ¸ÿ§ÿ´ÿ²ÿ®ÿµÿ¹ÿ·ÿµÿ¸ÿÄÿ·ÿ®ÿ´ÿ´ÿ¹ÿ½ÿ½ÿ»ÿ¸ÿ¯ÿ¬ÿ°ÿ³ÿ¿ÿ¼ÿ»ÿÆÿµÿ°ÿ·ÿÂÿ´ÿ±ÿ¸ÿÍÿÉÿ½ÿ³ÿÿ¾ÿ»ÿ¾ÿµÿÏÿ»ÿ³ÿ·ÿ¬ÿ²ÿ©ÿ¿ÿ¶ÿ¶ÿ½ÿÐÿÂÿ¶ÿ±ÿ¸ÿÅÿ»ÿ¸ÿ¾ÿ¶ÿ»ÿ½ÿºÿ¸ÿÂÿÍÿÁÿ°ÿ¯ÿÁÿÍÿÀÿ®ÿ·ÿÂÿ¬ÿºÿÉÿµÿÉÿ·ÿÃÿÂÿÈÿ¸ÿ¾ÿ¸ÿÄÿ²ÿÍÿÇÿ±ÿ³ÿ®ÿ¸ÿ³ÿÂÿÆÿ¯ÿÊÿÉÿÆÿµÿ»ÿ»ÿÃÿÍÿ¿ÿ¶ÿºÿÀÿºÿ¶ÿ·ÿ´ÿ¹ÿ¼ÿ¿ÿ¿ÿ·ÿºÿ²ÿ¶ÿ®ÿ²ÿÀÿµÿ°ÿ½ÿÀÿÂÿ½ÿ¿ÿµÿ´ÿ¾ÿ±ÿÇÿ¿ÿµÿ¹ÿ·ÿ°ÿÀÿÈÿ½ÿÆÿ·ÿ¸ÿ¶ÿÁÿ¿ÿ¼ÿºÿ´ÿºÿÂÿºÿÀÿÀÿºÿ½ÿ¾ÿ±ÿ­ÿ±ÿ»ÿÁÿ¸ÿ·ÿ½ÿ½ÿ³ÿ³ÿºÿ¿ÿ·ÿÀÿÊÿÃÿ²ÿÅÿ»ÿ­ÿ¹ÿ½ÿ¸ÿÀÿ­ÿ¶ÿ´ÿ«ÿ²ÿ¶ÿÀÿºÿ¸ÿÍÿÈÿ·ÿ²ÿ²ÿ°ÿ°ÿ«ÿÉÿ¼ÿ¹ÿ¹ÿ¸ÿ½ÿ¼ÿÂÿÍÿÄÿÃÿÆÿÀÿ¹ÿ¸ÿ¾ÿ½ÿ·ÿ¶ÿ³ÿ³ÿ³ÿ«ÿ¦ÿ´ÿ¸ÿÁÿ¹ÿµÿÀÿÆÿÃÿÒÿºÿ°ÿ·ÿºÿµÿÁÿ¼ÿ»ÿ¾ÿ¿ÿ¸ÿ´ÿ®ÿºÿÂÿ·ÿ¯ÿÁÿËÿÆÿ¸ÿ»ÿ¶ÿºÿÃÿ©ÿ²ÿºÿ¼ÿÁÿ²ÿ±ÿ·ÿ´ÿ»ÿÉÿÈÿ±ÿ°ÿ¼ÿ¶ÿ¼ÿºÿ½ÿÄÿÆÿ¿ÿ¿ÿÀÿÂÿÉÿ¸ÿ·ÿ¼ÿ»ÿÈÿÀÿ¹ÿÃÿÈÿÉÿ´ÿ¿ÿ½ÿÃÿ¼ÿ¸ÿ¹ÿÍÿÁÿÅÿÃÿ»ÿÄÿÃÿ¾ÿ½ÿÄÿ¸ÿ·ÿ¹ÿ¾ÿºÿ¾ÿÂÿÃÿ«ÿmÿwÿ¸ÿ¾ÿ­ÿ®ÿ¼ÿÀÿ¿ÿ¼ÿ´ÿ»ÿÌÿÆÿÂÿ·ÿ½ÿµÿ±ÿ®ÿ²ÿ¶ÿÄÿ²ÿ¿ÿËÿÇÿÅÿ´ÿ±ÿ¶ÿÂÿÑÿÇÿ»ÿ´ÿ»ÿÉÿÆÿÅÿÇÿÁÿ»ÿ¼ÿ¸ÿ¾ÿÀÿ¾ÿÄÿÂÿ¾ÿ¼ÿ»ÿÃÿÆÿÁÿ¾ÿ¾ÿ³ÿÅÿÁÿ·ÿ¸ÿÁÿÄÿ¿ÿÁÿÅÿÃÿ´ÿ¶ÿ¯ÿ²ÿÁÿµÿ¿ÿµÿÅÿ±ÿ¼ÿ¹ÿ¯ÿ¾ÿºÿ²ÿ¹ÿ¼ÿ¾ÿµÿ¹ÿÂÿÈÿÁÿ¹ÿ«ÿ¸ÿ¸ÿµÿ¹ÿ·ÿ¶ÿ¹ÿ»ÿ¸ÿ·ÿ½ÿ¾ÿºÿºÿÁÿÃÿ¶ÿÁÿ·ÿÃÿÀÿ¶ÿ±ÿ§ÿÁÿËÿÉÿ±ÿÆÿ³ÿ¤ÿ´ÿ°ÿÈÿÀÿ²ÿ¬ÿÉÿ»ÿÁÿÀÿ½ÿµÿ¿ÿ·ÿµÿ·ÿÈÿÊÿ¾ÿÃÿÉÿÂÿºÿ¼ÿ¿ÿÇÿÅÿ¸ÿ¶ÿµÿ¹ÿ¹ÿ½ÿºÿ·ÿ³ÿ¹ÿÁÿ¿ÿ¯ÿÄÿÉÿÂÿÆÿÆÿÀÿ¾ÿ·ÿµÿ·ÿÁÿ®ÿºÿÀÿ±ÿ»ÿ¶ÿ·ÿ¼ÿÊÿÁÿÂÿ»ÿ·ÿÃÿÅÿÈÿ¼ÿ¶ÿ·ÿ²ÿ²ÿ°ÿ¹ÿ¿ÿÀÿ»ÿ³ÿ®ÿ¸ÿÀÿ»ÿ¶ÿ®ÿ±ÿÁÿ³ÿÀÿÂÿ´ÿÄÿ¶ÿµÿÔÿ¹ÿÂÿÌÿÄÿÉÿÊÿ­ÿÁÿÅÿ°ÿ°ÿ±ÿ¹ÿ³ÿ«ÿ®ÿ³ÿ²ÿ¤ÿ¨ÿ¸ÿ¶ÿµÿ½ÿÅÿÅÿÇÿÃÿ¹ÿ«ÿ´ÿ¾ÿµÿ»ÿ¾ÿÀÿÅÿÍÿ¹ÿµÿÉÿÆÿ¶ÿÀÿ»ÿ¿ÿ¿ÿ¾ÿÅÿÄÿÀÿ¾ÿºÿ½ÿ´ÿ¼ÿÆÿ¾ÿºÿ¹ÿºÿÃÿ½ÿ´ÿ½ÿÃÿÂÿ°ÿ±ÿ¹ÿ¸ÿ´ÿ¯ÿ¹ÿ¿ÿÀÿ¾ÿÍÿ¼ÿËÿÿÃÿ²ÿ¨ÿ©ÿµÿÀÿÁÿ³ÿ¬ÿ±ÿ¶ÿÄÿ¿ÿ¾ÿÅÿÇÿÅÿ¸ÿ°ÿ¶ÿÅÿÏÿÂÿºÿ³ÿ¨ÿ³ÿ¼ÿÌÿ·ÿ°ÿÏÿ¹ÿ¼ÿ°ÿ¼ÿÅÿÇÿ¶ÿ½ÿ³ÿ¾ÿ½ÿ¶ÿÁÿ»ÿ¿ÿÃÿÂÿ³ÿ³ÿµÿ¿ÿÈÿÄÿÄÿ¾ÿ±ÿ·ÿ¼ÿºÿÄÿÁÿ¼ÿ·ÿ¸ÿ¡ÿ­ÿ¹ÿ³ÿ»ÿÃÿ¸ÿºÿÂÿ»ÿÄÿ¼ÿÁÿ·ÿ¿ÿÌÿÁÿ¾ÿÊÿÀÿ¼ÿ¼ÿ¾ÿÃÿÂÿÃÿÀÿ·ÿºÿ¹ÿ·ÿ°ÿ·ÿÀÿ¼ÿ·ÿµÿ©ÿÍÿ´ÿ¿ÿ·ÿ²ÿÂÿ´ÿ¸ÿ¾ÿÊÿÃÿ¼ÿÃÿ¾ÿµÿ¹ÿ»ÿºÿ¾ÿ¿ÿ¿ÿÄÿÆÿÇÿÄÿ½ÿ»ÿ´ÿ¾ÿ¾ÿÑÿÁÿ¸ÿÃÿ·ÿÙÿ«ÿ¯ÿÑÿªÿ¯ÿÀÿ´ÿÆÿÂÿ¾ÿµÿµÿ¾ÿ½ÿ½ÿ¿ÿ´ÿµÿ½ÿ»ÿ±ÿµÿÇÿ¾ÿÄÿ¼ÿ³ÿÅÿÇÿ¾ÿÄÿ²ÿ»ÿ´ÿ¼ÿÆÿ¹ÿÁÿ¶ÿ®ÿ¬ÿ¯ÿ±ÿªÿ®ÿºÿ½ÿµÿ­ÿ¸ÿ¼ÿÂÿÅÿ´ÿÄÿ¼ÿ²ÿºÿ·ÿ²ÿµÿÅÿ¯ÿ®ÿ³ÿÃÿÅÿ³ÿ°ÿÀÿ¿ÿ¹ÿÁÿÃÿÀÿÃÿÁÿÅÿÇÿ·ÿ±ÿ´ÿ°ÿ·ÿÇÿ³ÿ´ÿµÿÆÿ²ÿ¶ÿ¸ÿ¸ÿµÿ¿ÿÃÿ»ÿÀÿÀÿ½ÿÃÿÁÿ½ÿ¾ÿ¸ÿºÿÂÿ¸ÿ¾ÿÃÿ¿ÿ¶ÿ®ÿÇÿµÿ¸ÿ¾ÿ»ÿ¾ÿ»ÿÀÿºÿºÿÄÿÇÿÂÿ»ÿ¾ÿÈÿÉÿÀÿ´ÿ½ÿ¿ÿ¸ÿ¯ÿ¿ÿ²ÿÄÿ®ÿÁÿ²ÿ°ÿ¶ÿ½ÿ¶ÿ»ÿ²ÿ¹ÿ¼ÿ¶ÿ»ÿÀÿ¹ÿ·ÿ»ÿ¿ÿÆÿºÿ¡ÿÂÿ»ÿ¼ÿ³ÿ±ÿ³ÿ¿ÿ·ÿ¾ÿ¿ÿ·ÿ¸ÿ»ÿ¿ÿ¼ÿÂÿÄÿ¼ÿ¸ÿ¹ÿÀÿ³ÿµÿ¿ÿ±ÿ¦ÿ¿ÿÎÿÀÿ«ÿ¿ÿÃÿ¯ÿÀÿ½ÿ¶ÿ´ÿÃÿÀÿ®ÿ¶ÿ»ÿ®ÿ¸ÿ²ÿ³ÿÀÿÌÿªÿ¿ÿ¸ÿ½ÿ³ÿ¼ÿ½ÿÀÿ¾ÿºÿ¿ÿÀÿ¿ÿÉÿÎÿÃÿ½ÿ¸ÿ­ÿ¿ÿ¼ÿªÿ¶ÿ½ÿºÿ²ÿ¯ÿ½ÿÊÿ¶ÿ·ÿ¿ÿ»ÿ´ÿµÿ¼ÿ¾ÿ»ÿÃÿÁÿ±ÿªÿ²ÿÆÿÀÿ¾ÿÂÿºÿ½ÿµÿ¹ÿ¹ÿÍÿÂÿ¸ÿ»ÿ»ÿÀÿÁÿ¼ÿÄÿÏÿ´ÿ©ÿ¾ÿÀÿ²ÿµÿ¿ÿ·ÿ³ÿ¹ÿÅÿ¿ÿÁÿÀÿºÿ¹ÿ»ÿÀÿ¾ÿ¹ÿ±ÿ¼ÿÏÿ·ÿªÿÁÿ«ÿÍÿ¼ÿ¼ÿ·ÿ¸ÿ´ÿ¬ÿ·ÿÂÿ»ÿ±ÿ«ÿÁÿÄÿÄÿÃÿ»ÿÁÿÌÿ¾ÿ¶ÿÇÿÄÿ³ÿ±ÿ¾ÿÆÿ¿ÿ¶ÿ¼ÿÆÿ¸ÿµÿÂÿ»ÿ¿ÿ¿ÿªÿÂÿ¸ÿ´ÿ¬ÿ´ÿ½ÿÁÿ¾ÿÀÿÄÿ»ÿ¿ÿÂÿÍÿÁÿ³ÿ¹ÿºÿÃÿÇÿ»ÿºÿÀÿÃÿ¶ÿ°ÿ»ÿ¸ÿ±ÿ½ÿÍÿ¼ÿÇÿÂÿ·ÿ¢ÿ´ÿ¶ÿ¹ÿ½ÿÌÿÇÿÀÿÄÿÀÿ½ÿÉÿÆÿ¾ÿÃÿµÿ±ÿ½ÿ¿ÿ¾ÿ¬ÿ¼ÿ¸ÿ¶ÿ·ÿ¸ÿÃÿÀÿ»ÿ¼ÿ½ÿµÿ¼ÿ±ÿÃÿ¿ÿÀÿ¶ÿºÿÁÿ»ÿÂÿÂÿ´ÿ¾ÿ½ÿÁÿµÿ·ÿ¼ÿÅÿÇÿ·ÿ´ÿ¼ÿ¿ÿÇÿ¹ÿ³ÿÁÿ¹ÿ¾ÿ»ÿµÿºÿ­ÿ¾ÿÇÿ½ÿ¬ÿ»ÿÄÿ»ÿ½ÿÇÿ¿ÿ³ÿ»ÿ¸ÿ­ÿ´ÿÃÿÊÿÉÿ¹ÿ¯ÿÃÿÆÿ·ÿ¨ÿ¬ÿ¾ÿ½ÿ´ÿ¥ÿ´ÿÑÿµÿ¸ÿ½ÿ·ÿ¼ÿÃÿÁÿ½ÿ¹ÿµÿ´ÿ¸ÿÂÿ²ÿ´ÿÈÿµÿ´ÿ¨ÿÂÿ¼ÿ¶ÿ·ÿµÿ¶ÿ³ÿµÿÂÿ¶ÿªÿ»ÿ½ÿ¶ÿ¼ÿ¶ÿ·ÿ»ÿ·ÿµÿ·ÿ´ÿ·ÿ»ÿºÿÊÿ¹ÿÀÿÀÿÇÿÂÿ´ÿ·ÿ¼ÿµÿ¶ÿÀÿ¨ÿÁÿ±ÿ¿ÿÃÿ¸ÿÆÿÅÿÍÿÅÿ¹ÿÁÿ´ÿ³ÿ¬ÿ¿ÿÎÿ¹ÿÉÿÁÿ¶ÿºÿ¹ÿ´ÿ¿ÿÎÿÄÿ»ÿ¹ÿ¤ÿ²ÿÂÿÂÿ¾ÿ¶ÿµÿ²ÿµÿ¸ÿªÿ¨ÿªÿ¸ÿºÿÂÿ»ÿÂÿºÿÁÿºÿ±ÿ·ÿ·ÿ¼ÿ°ÿÂÿ¯ÿ½ÿ¯ÿ¼ÿ´ÿ¶ÿ¼ÿ·ÿ²ÿ´ÿ¿ÿÄÿ³ÿ¼ÿ«ÿ²ÿ´ÿÅÿÑÿÉÿºÿ¶ÿ»ÿÃÿÇÿ¸ÿÆÿÅÿÃÿºÿÆÿÆÿ½ÿ¸ÿ¯ÿºÿÀÿÌÿ±ÿºÿ´ÿÆÿÀÿµÿµÿ½ÿÇÿÅÿ¹ÿÂÿ¹ÿ´ÿ½ÿ½ÿ¼ÿ¾ÿ¾ÿ³ÿ¬ÿ¹ÿºÿ·ÿ¿ÿÂÿ¶ÿ¹ÿ½ÿ¹ÿÂÿËÿÀÿ»ÿ­ÿÄÿ·ÿÆÿÃÿ¾ÿ¸ÿ¾ÿÇÿÈÿÇÿ¸ÿ¼ÿÈÿ´ÿ¯ÿºÿµÿ°ÿ»ÿ¼ÿ´ÿÃÿºÿÄÿ¶ÿ°ÿ¯ÿ½ÿ¶ÿ±ÿ´ÿ³ÿ¶ÿÂÿÅÿ¶ÿÌÿÁÿ·ÿ½ÿÆÿ¾ÿºÿÈÿÀÿ´ÿ¾ÿ°ÿ»ÿÃÿ³ÿµÿ¼ÿ¼ÿÀÿ»ÿºÿ¸ÿ¹ÿªÿ°ÿÂÿÂÿ¸ÿ·ÿ½ÿ½ÿÅÿ´ÿ¬ÿ½ÿÄÿÊÿËÿÉÿÁÿ»ÿÎÿÁÿÂÿ»ÿµÿ»ÿ·ÿ¹ÿÂÿÁÿ¿ÿÅÿÆÿ¼ÿ¸ÿÂÿ¹ÿ¶ÿÃÿÊÿ¿ÿÂÿÇÿÄÿ»ÿÁÿÄÿÂÿ½ÿ¿ÿÌÿÈÿ»ÿÃÿÆÿ¾ÿÆÿÍÿÆÿÀÿÇÿÆÿ·ÿ¶ÿµÿ¿ÿºÿ¸ÿ¼ÿºÿµÿºÿÆÿ­ÿ»ÿÈÿÄÿÂÿÃÿÇÿÉÿ¼ÿ°ÿÉÿÆÿºÿ°ÿ¹ÿÁÿ¹ÿ²ÿ¹ÿ¸ÿºÿÂÿ¼ÿÄÿÄÿ¾ÿ¾ÿ¸ÿ³ÿÎÿ»ÿ¿ÿ¿ÿÁÿ¶ÿ³ÿÄÿÍÿÊÿ©ÿ²ÿ¹ÿ·ÿ±ÿ­ÿ³ÿÄÿÄÿÎÿ¹ÿÍÿÍÿÊÿÓÿÔÿÆÿÀÿÂÿ¾ÿ¿ÿÅÿÃÿÆÿÉÿÅÿÂÿ¹ÿ°ÿ¯ÿµÿ·ÿºÿ¾ÿ¾ÿ·ÿ·ÿµÿ»ÿÀÿÃÿ»ÿ®ÿ­ÿÄÿÊÿÃÿ¹ÿÈÿÂÿ°ÿ³ÿÂÿºÿËÿ¿ÿ¾ÿËÿÍÿÏÿÉÿ·ÿÁÿ·ÿ»ÿÁÿÌÿ¼ÿ´ÿ½ÿÄÿÁÿ·ÿ³ÿÀÿ¾ÿÇÿÇÿÆÿÈÿÀÿ¶ÿÆÿ±ÿÌÿ¼ÿ¯ÿµÿ»ÿ»ÿ½ÿ·ÿÀÿ½ÿÆÿ½ÿ¹ÿ¹ÿ¹ÿ½ÿÂÿÍÿÁÿÂÿÛÿÕÿÊÿÃÿ¼ÿÀÿÄÿÆÿÉÿÈÿ¹ÿ¸ÿ»ÿ¹ÿºÿÅÿÍÿÍÿÎÿ¹ÿºÿÆÿÎÿÄÿ¾ÿÃÿ´ÿÏÿÄÿºÿÂÿÉÿÁÿ¾ÿ¿ÿ¼ÿÂÿ½ÿµÿÅÿÁÿÄÿÃÿ¿ÿºÿ·ÿ¾ÿ¼ÿ¾ÿ¸ÿ¸ÿ·ÿ·ÿºÿÈÿËÿ¸ÿÂÿÈÿµÿ¼ÿ³ÿ¶ÿÁÿÃÿ»ÿ½ÿÑÿÏÿÖÿÀÿ¿ÿÄÿÆÿÌÿÇÿÁÿÂÿºÿÄÿ®ÿ¾ÿ½ÿÀÿÁÿ¼ÿÀÿÃÿ¼ÿÁÿ¹ÿ±ÿÂÿÆÿ¸ÿºÿ¸ÿ·ÿ»ÿ·ÿ¹ÿ½ÿ³ÿÃÿÃÿ³ÿ»ÿ½ÿ»ÿ¼ÿ½ÿÂÿÓÿÊÿÅÿÔÿÊÿÇÿ¸ÿ¶ÿ¼ÿµÿ³ÿÂÿÅÿ¿ÿÅÿ½ÿ¿ÿÀÿ¾ÿÀÿÆÿÈÿÀÿ¼ÿµÿ»ÿ¿ÿ°ÿÉÿÁÿ´ÿ·ÿ¼ÿ·ÿ²ÿ¾ÿ¹ÿ´ÿ»ÿÆÿÆÿÁÿÃÿÁÿÀÿÆÿÈÿ¾ÿ¾ÿ¼ÿÈÿÃÿÄÿ¯ÿ±ÿ»ÿ¸ÿºÿÃÿÀÿ´ÿ¶ÿ«ÿ¼ÿÂÿÁÿÀÿÁÿ»ÿ¸ÿ½ÿ¹ÿÄÿÄÿÃÿ½ÿ½ÿ°ÿ¨ÿ·ÿÅÿÁÿ¾ÿ¾ÿ°ÿ¹ÿÑÿ·ÿ½ÿ¾ÿ¸ÿºÿ»ÿ¿ÿÁÿ·ÿ²ÿÀÿ¼ÿÀÿÅÿ¸ÿ½ÿÂÿÌÿÈÿÄÿÇÿÇÿÌÿ·ÿÄÿÁÿËÿÄÿÆÿ¹ÿÅÿÍÿÄÿºÿ»ÿ¾ÿ³ÿ«ÿÅÿ­ÿ»ÿ°ÿÂÿ¹ÿ°ÿ½ÿÇÿÁÿ¸ÿ¬ÿ±ÿ¾ÿÈÿ¼ÿ³ÿ¾ÿ¼ÿ¿ÿÅÿÆÿ¼ÿµÿ¼ÿ¾ÿ®ÿ¾ÿ¼ÿÐÿ½ÿ¸ÿµÿµÿ²ÿ¹ÿÇÿÉÿ½ÿ¾ÿÉÿ½ÿ¿ÿºÿ¸ÿ½ÿºÿÁÿÀÿÅÿÃÿ¶ÿ¹ÿÁÿ¿ÿ¹ÿÏÿÈÿÆÿ¾ÿÐÿÆÿ¿ÿ¿ÿÇÿÉÿÀÿ»ÿºÿÎÿÆÿ±ÿ·ÿÃÿ¼ÿ¶ÿÁÿ½ÿºÿºÿ»ÿºÿ©ÿ¨ÿµÿ£ÿÆÿ®ÿ¥ÿÄÿÎÿÌÿ¾ÿ¹ÿ·ÿ¸ÿ¿ÿÃÿÈÿÁÿ¿ÿÊÿ´ÿ¥ÿ³ÿÅÿ»ÿ¾ÿ½ÿÅÿÅÿ¼ÿ¿ÿÃÿÎÿµÿ¶ÿÊÿÄÿÂÿ²ÿÈÿ¸ÿÃÿÆÿ¹ÿ¶ÿºÿ·ÿ¹ÿ¼ÿ²ÿ×ÿ¹ÿ·ÿ¾ÿ¿ÿÀÿËÿ¿ÿµÿ´ÿÃÿÆÿ¼ÿËÿ¾ÿ¸ÿ´ÿ¯ÿºÿ»ÿ­ÿµÿÂÿÀÿ¿ÿÁÿÃÿ¿ÿ½ÿ¾ÿµÿ¾ÿÃÿÅÿÂÿ­ÿ¾ÿÌÿ¸ÿÀÿµÿªÿ·ÿ½ÿºÿ½ÿÁÿÁÿ¸ÿ¹ÿ¯ÿ»ÿ»ÿÎÿ³ÿ»ÿÉÿÁÿÂÿÃÿÂÿÂÿÇÿÍÿÉÿ¸ÿ´ÿ»ÿÎÿºÿ¿ÿÎÿ´ÿ¬ÿ±ÿ»ÿ²ÿ¼ÿÊÿÒÿÅÿ´ÿµÿ±ÿ¹ÿµÿ¿ÿ¿ÿ¹ÿ¸ÿÃÿÅÿ»ÿÁÿ¿ÿ³ÿ¶ÿ½ÿÃÿÁÿ¼ÿÄÿÌÿ½ÿ¸ÿ¹ÿÊÿµÿÉÿ¸ÿ¼ÿ®ÿ¯ÿ¼ÿÂÿËÿÍÿÄÿÄÿÆÿ¼ÿ·ÿ·ÿ¿ÿ²ÿ¾ÿÆÿÀÿ§ÿÉÿÃÿ·ÿ´ÿÃÿÂÿ¿ÿÃÿÄÿ¿ÿ¼ÿ¶ÿ°ÿ¼ÿÀÿ¶ÿÉÿÄÿ¬ÿ»ÿÎÿ½ÿ¬ÿ¾ÿÄÿ´ÿµÿ¬ÿ®ÿÂÿÃÿ´ÿ«ÿ·ÿÁÿÔÿºÿ¿ÿ¿ÿÀÿºÿµÿÉÿ·ÿ±ÿ¶ÿ¶ÿ¾ÿ¿ÿ¾ÿÁÿ½ÿ¹ÿ²ÿ¬ÿ¼ÿÄÿ¶ÿªÿ»ÿ»ÿ°ÿ³ÿÄÿ´ÿ­ÿ­ÿÃÿÄÿÂÿÁÿ¹ÿ¹ÿ¸ÿµÿÂÿ¹ÿ»ÿÏÿ¿ÿ´ÿ»ÿÁÿÇÿÀÿÄÿ¸ÿ¼ÿ¿ÿÆÿ¼ÿ·ÿ¾ÿ»ÿ°ÿ¶ÿÅÿ½ÿ´ÿ¶ÿ¼ÿ³ÿ³ÿ¸ÿÆÿ¼ÿ¾ÿ³ÿ©ÿ®ÿ¨ÿºÿ½ÿ³ÿ°ÿ³ÿ¹ÿ»ÿ¾ÿ¿ÿÃÿÈÿ¸ÿ¯ÿ°ÿºÿËÿ»ÿÂÿ°ÿµÿÅÿ¼ÿÁÿºÿºÿ¶ÿ¿ÿÈÿÔÿÈÿ±ÿ²ÿ¼ÿÀÿ¼ÿ¿ÿ½ÿ·ÿ¾ÿ½ÿÇÿÁÿ²ÿ¼ÿ·ÿ¶ÿ«ÿµÿ»ÿÂÿºÿ¬ÿ·ÿÀÿÆÿÂÿ¸ÿ¼ÿ¿ÿ»ÿ¾ÿ±ÿ·ÿºÿ²ÿ¾ÿºÿÆÿ¶ÿºÿ»ÿËÿ³ÿÁÿÅÿÌÿ±ÿ¸ÿÊÿ¿ÿ±ÿ½ÿÂÿ¹ÿ»ÿºÿ¸ÿÆÿÃÿºÿ¶ÿºÿ²ÿÈÿ¼ÿ¼ÿ±ÿ¶ÿÃÿ¾ÿ»ÿÏÿÆÿºÿÂÿ¿ÿ·ÿ¾ÿºÿ²ÿ¶ÿ¼ÿÅÿËÿÉÿ»ÿ»ÿÀÿ¾ÿ¼ÿ½ÿÐÿÿÚÿ¿ÿ¸ÿ¾ÿ¨ÿ½ÿ½ÿ¼ÿÃÿÆÿÀÿÃÿ¿ÿ´ÿ¸ÿÂÿ½ÿ³ÿ¶ÿ»ÿ»ÿ·ÿ¯ÿ½ÿËÿ¶ÿ±ÿºÿ´ÿ±ÿÇÿ²ÿÁÿ¾ÿ¼ÿÄÿ´ÿ²ÿÄÿÀÿµÿ¸ÿÀÿÂÿ³ÿ¬ÿ·ÿ¸ÿ·ÿµÿ°ÿ¶ÿÄÿÉÿÆÿ¼ÿ­ÿÿ¼ÿÔÿ­ÿºÿ³ÿ±ÿ­ÿ½ÿ§ÿ½ÿ½ÿÁÿ¾ÿÃÿ¹ÿ°ÿ°ÿ¸ÿÅÿÀÿ½ÿÁÿ±ÿ³ÿ¶ÿÀÿºÿ¶ÿ±ÿ¿ÿÄÿºÿÇÿ½ÿ²ÿ¸ÿÂÿ´ÿÉÿ»ÿ¹ÿ²ÿÆÿ³ÿ¶ÿ²ÿ³ÿ³ÿ³ÿ½ÿºÿ»ÿÈÿ»ÿ¯ÿÂÿÉÿ¾ÿ½ÿÃÿÄÿÈÿ¿ÿ»ÿ¸ÿ»ÿ¼ÿÀÿµÿ¬ÿ±ÿÅÿ®ÿ½ÿºÿ²ÿ´ÿÁÿ¹ÿ¿ÿ±ÿ¯ÿ´ÿ¹ÿºÿ·ÿ¸ÿ´ÿ¹ÿÅÿ¾ÿ´ÿ³ÿ½ÿ»ÿ¬ÿ¿ÿ±ÿÃÿ±ÿ®ÿ±ÿ¯ÿ±ÿ«ÿ¦ÿ´ÿ·ÿÃÿÅÿ¶ÿ®ÿ¦ÿ¯ÿ³ÿÁÿÈÿ®ÿ®ÿ²ÿ¸ÿ´ÿ»ÿ½ÿ¦ÿ£ÿ·ÿÅÿ»ÿ®ÿ«ÿªÿ´ÿÀÿ»ÿ¹ÿ½ÿÅÿ¯ÿÁÿÆÿ¾ÿ¹ÿÅÿ¸ÿ¹ÿ¬ÿ´ÿ¸ÿÀÿ®ÿ³ÿ¹ÿ¼ÿ¼ÿÇÿÂÿ½ÿ¹ÿ¼ÿ¼ÿ·ÿ»ÿºÿ»ÿÀÿ¾ÿÃÿºÿ»ÿÆÿÈÿ¶ÿÇÿÅÿ·ÿ¸ÿ¿ÿ½ÿ¹ÿ»ÿÏÿÎÿÃÿÁÿ»ÿ½ÿ¯ÿ»ÿ°ÿ°ÿ¹ÿ¼ÿ¶ÿ¾ÿ¹ÿ³ÿ³ÿ³ÿ·ÿ½ÿÎÿÂÿ³ÿ»ÿ²ÿ³ÿ»ÿ³ÿ´ÿ·ÿÂÿ¯ÿ»ÿÃÿÁÿ¨ÿ©ÿ¾ÿ¿ÿ¶ÿ¶ÿÁÿÁÿ«ÿ®ÿÀÿ»ÿ°ÿ¼ÿÃÿ»ÿªÿ±ÿ¹ÿÀÿ´ÿ¯ÿ¾ÿ¼ÿÀÿµÿ²ÿ³ÿªÿ±ÿ¸ÿ¸ÿ½ÿ¾ÿÁÿ¹ÿ·ÿÅÿ¾ÿ¿ÿ»ÿ¾ÿÀÿ¼ÿÆÿ³ÿ¾ÿÀÿÊÿÆÿÌÿÌÿ·ÿ¶ÿÁÿ¬ÿ·ÿ®ÿ½ÿ´ÿ©ÿ¬ÿ¬ÿ¹ÿ¸ÿ»ÿÅÿ·ÿ³ÿ³ÿ°ÿµÿÁÿÆÿÁÿ½ÿ¸ÿ¹ÿÀÿÀÿ·ÿ¼ÿÇÿ¿ÿ¾ÿ£ÿ«ÿÉÿÂÿºÿ¯ÿ·ÿ¦ÿ¯ÿ¬ÿÿ°ÿºÿ¬ÿËÿÏÿ¥ÿ¶ÿ»ÿ°ÿ¹ÿ½ÿ²ÿÅÿ©ÿ³ÿ¿ÿªÿ§ÿ²ÿµÿ³ÿ±ÿ¹ÿÃÿÂÿÀÿ»ÿ¶ÿÀÿÆÿÄÿÀÿ±ÿ³ÿÅÿÆÿÒÿ½ÿªÿÀÿÂÿºÿ¾ÿ¾ÿ¾ÿ¿ÿÒÿ¿ÿÀÿ¹ÿ²ÿ¬ÿ½ÿ³ÿÀÿÇÿªÿºÿºÿ¾ÿ¹ÿ²ÿ½ÿ·ÿ¹ÿÂÿ¼ÿ´ÿ»ÿ½ÿÁÿÀÿÆÿÄÿ¹ÿ´ÿ»ÿ½ÿ¹ÿ·ÿ½ÿÂÿÁÿÁÿ¿ÿ¾ÿ³ÿ¶ÿ°ÿ´ÿÂÿ¶ÿ±ÿ»ÿ³ÿ½ÿ²ÿºÿºÿ½ÿÁÿ¶ÿÌÿÌÿ»ÿÃÿÆÿ¹ÿºÿ¼ÿÁÿ¼ÿ°ÿ°ÿ³ÿ¶ÿ¹ÿ¹ÿÀÿ½ÿ¿ÿ¿ÿ»ÿÆÿ¼ÿ·ÿÀÿ¶ÿ©ÿ´ÿºÿ°ÿºÿÂÿ¸ÿµÿµÿºÿ¼ÿ¶ÿÁÿÆÿ¼ÿÀÿÂÿºÿÇÿÄÿ¸ÿ®ÿ¼ÿÊÿÇÿ¬ÿ¸ÿ«ÿ«ÿ½ÿ»ÿ¹ÿ¼ÿ»ÿÄÿÃÿ²ÿ±ÿÀÿ³ÿ¯ÿ¶ÿÁÿ¿ÿºÿÁÿÄÿ»ÿ¸ÿ»ÿÊÿÇÿ»ÿ¼ÿÁÿÀÿ¾ÿµÿ­ÿ®ÿµÿ¸ÿ³ÿ»ÿ¯ÿ²ÿ»ÿÃÿÂÿ»ÿ½ÿ¿ÿÇÿ¶ÿ±ÿ²ÿÇÿ¼ÿÅÿÉÿ®ÿ°ÿÂÿ¹ÿÂÿºÿ¬ÿ»ÿ¯ÿ®ÿ¾ÿ´ÿºÿµÿÁÿ½ÿ¹ÿ¿ÿ·ÿ¶ÿªÿµÿ½ÿ²ÿ·ÿ¾ÿ»ÿ·ÿ®ÿ®ÿ¼ÿ¹ÿ¨ÿªÿ¼ÿ¼ÿ¶ÿºÿ¼ÿ¾ÿÇÿÄÿ¾ÿµÿ±ÿÉÿ»ÿÆÿµÿÀÿ³ÿÎÿÅÿ¯ÿÂÿ­ÿÊÿÍÿ³ÿÉÿ¼ÿ²ÿÌÿÅÿÁÿ¿ÿ¿ÿÉÿÉÿ¾ÿÁÿÂÿ¶ÿ°ÿ¿ÿ¹ÿµÿµÿÉÿÐÿÁÿÿ_ÿ}ÿ¾ÿÁÿ¸ÿ¶ÿ¼ÿºÿÀÿÀÿ·ÿ½ÿÆÿ¿ÿ»ÿ´ÿ¿ÿÄÿ²ÿ´ÿºÿ¸ÿ»ÿ­ÿ¹ÿÅÿ¿ÿ¿ÿ¸ÿ®ÿ«ÿ¾ÿÀÿÃÿ¹ÿµÿ»ÿÂÿÂÿ·ÿÀÿÍÿÀÿÅÿÀÿÀÿ¿ÿ·ÿ¾ÿÁÿ¿ÿ¹ÿºÿ¾ÿ¿ÿÌÿÈÿ¼ÿ¬ÿµÿ½ÿ¶ÿÂÿÈÿÉÿÅÿºÿÇÿÂÿ®ÿµÿ¿ÿµÿµÿ½ÿ¶ÿÃÿµÿ¯ÿ¾ÿÈÿÁÿÃÿ¹ÿ¸ÿ¾ÿÁÿµÿµÿ¸ÿÄÿºÿ¸ÿ¾ÿ´ÿ¿ÿ´ÿ­ÿ¹ÿÃÿÀÿÄÿÇÿ¹ÿ¾ÿÁÿ¶ÿ½ÿÄÿÆÿ¿ÿ¿ÿÄÿÀÿ³ÿºÿ³ÿ²ÿ¿ÿÏÿÕÿÊÿ½ÿ¥ÿ»ÿ¾ÿÒÿ¼ÿ·ÿ¾ÿÊÿ¶ÿ¾ÿµÿÃÿ¾ÿ¬ÿªÿ¬ÿ½ÿÅÿ¾ÿÍÿÄÿÁÿÇÿÂÿ¿ÿ¾ÿ½ÿÀÿÆÿÃÿ¸ÿ±ÿ´ÿ½ÿ¸ÿ¿ÿ»ÿ²ÿ¾ÿÁÿ¹ÿ´ÿÃÿ¾ÿÃÿÄÿ·ÿÀÿ¶ÿ½ÿ·ÿ¸ÿ²ÿÂÿ¹ÿ¹ÿÆÿ±ÿºÿ´ÿ¶ÿ²ÿ¿ÿ·ÿ¶ÿºÿºÿÁÿÅÿÆÿ»ÿ¾ÿ¶ÿ¥ÿ«ÿ²ÿÀÿÄÿ·ÿ¯ÿ¬ÿ±ÿµÿ¼ÿÁÿÄÿ³ÿ¼ÿ©ÿÂÿ®ÿÊÿºÿ±ÿ·ÿ¿ÿÇÿ²ÿµÿÀÿºÿ·ÿÁÿ»ÿÄÿÌÿÄÿºÿÃÿ¾ÿ´ÿ¼ÿ·ÿ³ÿªÿ«ÿ¿ÿÇÿÀÿ¹ÿ½ÿÃÿÉÿÂÿ©ÿ«ÿ»ÿÆÿ½ÿ¯ÿÄÿÅÿÆÿÃÿÙÿ³ÿ°ÿÐÿ»ÿ¶ÿÁÿÈÿ½ÿ¹ÿÀÿÀÿºÿ¹ÿ½ÿ¸ÿ¸ÿ°ÿ¬ÿ¸ÿºÿºÿÀÿÇÿÀÿ¯ÿ¶ÿ¿ÿ¿ÿËÿ·ÿªÿ­ÿÂÿ¿ÿ±ÿ³ÿÂÿÅÿ¶ÿ·ÿÉÿÃÿ¾ÿÁÿ³ÿ¾ÿ¾ÿ¸ÿ¾ÿ¯ÿ»ÿÀÿ¯ÿÄÿ¹ÿ±ÿ±ÿ®ÿÂÿÀÿ©ÿºÿÆÿ·ÿ¾ÿÉÿÄÿºÿ¸ÿ°ÿºÿÉÿ®ÿµÿÉÿ»ÿÁÿºÿ¾ÿÈÿÄÿÈÿ³ÿºÿºÿ½ÿ»ÿÇÿÀÿ½ÿÀÿÂÿ³ÿ°ÿ³ÿ¾ÿÈÿÅÿÊÿÆÿµÿºÿÀÿ¼ÿÂÿ¼ÿÉÿ¼ÿ½ÿ³ÿÅÿºÿ¹ÿ¼ÿÉÿÁÿ¾ÿÆÿ¿ÿ³ÿÀÿ½ÿÁÿÉÿÈÿÇÿÄÿ³ÿ®ÿ®ÿ¨ÿ´ÿÂÿºÿ¶ÿµÿ²ÿ¿ÿÇÿÃÿ¸ÿ¹ÿ¾ÿÅÿ°ÿµÿºÿÊÿ¸ÿÁÿ³ÿ´ÿÊÿ¸ÿÈÿÈÿÀÿ¾ÿ¿ÿ»ÿ¶ÿ¹ÿÁÿÁÿ»ÿÀÿËÿÈÿºÿ´ÿ¸ÿ¬ÿ»ÿÁÿ±ÿÂÿ¿ÿ²ÿ¸ÿ¶ÿ©ÿ¡ÿµÿÅÿÃÿÃÿ¹ÿ´ÿ«ÿ»ÿÀÿ¾ÿ´ÿ¸ÿÄÿ¿ÿ³ÿ´ÿµÿ³ÿ³ÿ²ÿµÿªÿ¹ÿÉÿÁÿ´ÿºÿ¸ÿÁÿÃÿ¹ÿÆÿÀÿ¯ÿÂÿÃÿÈÿ¹ÿ¿ÿ¿ÿ±ÿ¸ÿÊÿºÿ®ÿ¸ÿ¼ÿ»ÿ³ÿªÿ²ÿºÿ½ÿ¼ÿÄÿ²ÿÖÿÌÿ°ÿ³ÿÀÿ¿ÿ¼ÿºÿ®ÿ§ÿµÿºÿ¹ÿ¼ÿÁÿÂÿ¿ÿ¸ÿºÿÀÿ¿ÿÄÿÇÿÁÿµÿ¿ÿ¾ÿ¸ÿ¾ÿÄÿ²ÿ¸ÿªÿ¼ÿ¾ÿÂÿ¯ÿ¾ÿÀÿÀÿÂÿ½ÿµÿÁÿÂÿ½ÿ·ÿ§ÿ©ÿµÿÅÿÅÿÄÿ¸ÿÃÿ¸ÿªÿ¡ÿ¼ÿ¾ÿÄÿµÿ¬ÿÀÿÄÿ¼ÿ½ÿºÿ¹ÿ¿ÿÀÿ¸ÿ¶ÿ¾ÿÃÿÀÿ»ÿ¶ÿÆÿ¾ÿ¸ÿ²ÿ»ÿ³ÿ«ÿ¹ÿ¼ÿ·ÿ·ÿºÿ¾ÿ±ÿ°ÿ³ÿ¹ÿºÿÁÿÂÿ¾ÿÄÿ½ÿ°ÿ»ÿ¸ÿµÿÅÿ¹ÿ¿ÿ³ÿµÿºÿ²ÿ¶ÿµÿ¾ÿ²ÿ®ÿ¶ÿ¸ÿ»ÿÅÿÄÿºÿ·ÿ¶ÿ±ÿ¹ÿÁÿ»ÿÅÿÄÿ¥ÿ¢ÿºÿ¿ÿ¼ÿÁÿ¶ÿ¼ÿºÿ¶ÿ¶ÿÁÿ¾ÿ¹ÿ¿ÿÀÿ»ÿ¹ÿ»ÿ¹ÿ¼ÿ½ÿ­ÿÂÿ¯ÿµÿ´ÿÃÿºÿÃÿÀÿ·ÿ¼ÿ´ÿµÿ¾ÿ¿ÿ½ÿ½ÿ»ÿ·ÿºÿÓÿ·ÿÍÿÉÿ³ÿ¾ÿ±ÿ¼ÿ¹ÿ±ÿ½ÿÃÿ¹ÿµÿ²ÿºÿÁÿ½ÿ¿ÿ¿ÿ»ÿ²ÿ¹ÿÌÿ½ÿÆÿºÿ¼ÿÄÿ½ÿ¾ÿ»ÿÃÿÉÿÄÿ½ÿ·ÿ²ÿ²ÿ¶ÿºÿÁÿ«ÿ³ÿ¼ÿ·ÿËÿ­ÿ¾ÿÅÿ¶ÿ»ÿÅÿÆÿÃÿ¶ÿ­ÿ±ÿ¿ÿËÿ¿ÿ±ÿ·ÿºÿÐÿÃÿ¿ÿÍÿ½ÿÄÿ¶ÿ¿ÿºÿ·ÿµÿ¼ÿ¿ÿºÿ¾ÿÉÿÅÿ½ÿÇÿÄÿÉÿ¶ÿÃÿÔÿÃÿºÿÏÿÈÿ´ÿ±ÿ»ÿÆÿÁÿ·ÿ¸ÿ¶ÿµÿ¶ÿ»ÿÃÿ±ÿ»ÿËÿ¾ÿÈÿÂÿÅÿ¿ÿ»ÿ¸ÿ¹ÿ¶ÿ±ÿ¼ÿÈÿÊÿÂÿµÿµÿÉÿ¹ÿÂÿºÿ¼ÿÆÿÄÿºÿ¸ÿ·ÿµÿµÿ°ÿ¾ÿÑÿ³ÿ¾ÿ°ÿ³ÿÍÿÀÿÂÿ·ÿ¸ÿ¾ÿÃÿÃÿÃÿ¼ÿºÿÇÿÇÿÄÿµÿ¿ÿ½ÿºÿËÿÁÿ·ÿÄÿºÿ±ÿ°ÿ¯ÿ²ÿ¯ÿ±ÿÌÿµÿÎÿÆÿ¿ÿÈÿ¼ÿ®ÿ¶ÿÆÿÁÿÁÿÃÿ·ÿ³ÿ½ÿ½ÿ¿ÿ±ÿ´ÿºÿÊÿÄÿÁÿ½ÿ¹ÿ»ÿ¶ÿ´ÿºÿ±ÿ§ÿ­ÿ£ÿ¾ÿ·ÿ¦ÿ½ÿÒÿÀÿ«ÿ®ÿ´ÿ´ÿ´ÿ¹ÿ»ÿ¹ÿ¼ÿ·ÿ®ÿ¨ÿ³ÿºÿÅÿ´ÿ³ÿÇÿ²ÿ¬ÿ»ÿ½ÿ´ÿ®ÿ©ÿ¨ÿ¹ÿ±ÿ®ÿ·ÿ²ÿ¸ÿ¼ÿÁÿ¾ÿ»ÿ»ÿµÿ³ÿÁÿÁÿ½ÿ¹ÿÀÿ¯ÿ´ÿ¶ÿËÿ¼ÿ¼ÿ¼ÿµÿ·ÿ¸ÿºÿ¸ÿµÿ´ÿ¦ÿ½ÿµÿ´ÿ¸ÿ¸ÿ¸ÿ¼ÿµÿ®ÿ¹ÿ±ÿµÿ·ÿ¸ÿ¥ÿ·ÿÀÿÄÿ°ÿ±ÿ½ÿ¼ÿ°ÿ®ÿ¼ÿªÿºÿ±ÿÁÿ¯ÿÁÿÅÿÁÿÈÿÀÿµÿµÿ±ÿºÿ°ÿ¿ÿ¾ÿ¼ÿ¿ÿÁÿ·ÿ¶ÿÄÿÅÿ¸ÿ¸ÿ½ÿ³ÿºÿ¹ÿ»ÿÇÿÏÿ¾ÿ´ÿ´ÿºÿ¼ÿ´ÿ³ÿ»ÿÂÿ½ÿ½ÿºÿ»ÿ¼ÿ»ÿµÿ­ÿ­ÿ²ÿ¹ÿ»ÿ±ÿÈÿ¬ÿÀÿ´ÿÃÿ¿ÿÀÿ¸ÿ¶ÿ¿ÿÁÿÅÿ¾ÿ³ÿÆÿÆÿ´ÿÂÿÁÿ¿ÿ¹ÿ¸ÿÂÿËÿÓÿ¿ÿ½ÿ´ÿÌÿËÿµÿÇÿÊÿÃÿ·ÿ§ÿ¯ÿÂÿÊÿ¼ÿ¸ÿ¹ÿ¸ÿ¼ÿÀÿ¾ÿ»ÿ¼ÿ¾ÿ¼ÿ¾ÿµÿÃÿ«ÿ¿ÿÆÿÄÿÁÿ¿ÿ¼ÿ¹ÿÀÿÂÿºÿÙÿÇÿ¸ÿ¼ÿºÿ¼ÿÆÿÎÿÅÿ¸ÿÇÿ½ÿÁÿ¿ÿ»ÿ¶ÿÄÿÆÿÇÿÍÿ½ÿ½ÿ»ÿ·ÿ»ÿ¿ÿ¾ÿ¿ÿÀÿ¶ÿ®ÿ®ÿ¥ÿ·ÿ ÿ»ÿÂÿÁÿ³ÿ³ÿ¹ÿºÿºÿ½ÿºÿ¸ÿÃÿÈÿ¼ÿÌÿÈÿ¼ÿ¾ÿÅÿÀÿ­ÿ¸ÿÆÿÇÿ·ÿ°ÿÂÿÄÿÀÿÃÿ»ÿ¬ÿ¿ÿ¹ÿ±ÿ¼ÿÇÿ¿ÿÁÿÇÿºÿ·ÿÍÿÃÿÖÿÊÿ¿ÿºÿºÿ½ÿ¼ÿ¾ÿËÿ¿ÿÔÿÂÿ»ÿ¼ÿºÿ¿ÿÇÿËÿÇÿÀÿ²ÿ´ÿÁÿ½ÿÆÿÀÿ¿ÿÂÿºÿ´ÿÆÿ»ÿ³ÿÄÿ¼ÿÂÿÃÿÀÿÀÿºÿ½ÿ´ÿÃÿ¹ÿÆÿËÿ¼ÿ»ÿ½ÿ²ÿÀÿ¿ÿ¨ÿµÿ»ÿÀÿÅÿÀÿ´ÿ±ÿ¿ÿÅÿ¼ÿÃÿ¼ÿ»ÿ¾ÿ¼ÿ¼ÿÂÿ¹ÿÀÿÃÿ²ÿ¬ÿ¼ÿÅÿ¿ÿ¶ÿ¸ÿÅÿÆÿÅÿ»ÿÄÿÀÿÅÿÌÿ½ÿ®ÿÉÿ³ÿµÿ¼ÿÀÿ²ÿ¸ÿËÿÆÿÃÿ©ÿºÿµÿ«ÿµÿ´ÿ·ÿÊÿÇÿÔÿ»ÿÂÿÉÿÑÿÖÿÑÿÈÿÊÿÆÿ®ÿµÿ¿ÿÀÿÆÿÅÿÅÿÏÿÇÿ¦ÿÁÿ¿ÿÁÿÃÿ¾ÿ¹ÿ¸ÿ°ÿÃÿÏÿÃÿ¹ÿºÿ¸ÿ¾ÿÃÿÅÿ»ÿ¼ÿÁÿÀÿ¼ÿÂÿÈÿ¼ÿÇÿÄÿ¸ÿÁÿÈÿÒÿÖÿ¶ÿ³ÿÎÿÌÿ¾ÿÇÿÀÿ½ÿËÿÎÿÂÿ»ÿ´ÿÁÿÂÿÀÿºÿ¼ÿÅÿÆÿ¿ÿ¿ÿÁÿ¾ÿÄÿÌÿÎÿÅÿ¹ÿ»ÿÁÿ¿ÿÃÿÃÿÂÿ¿ÿ¿ÿ¿ÿ»ÿ·ÿÍÿÇÿ½ÿ®ÿ¿ÿÂÿ²ÿ¯ÿ¼ÿµÿ¼ÿÉÿÆÿÆÿ½ÿ¼ÿ»ÿµÿ¾ÿÑÿÃÿ½ÿÉÿÄÿ¶ÿ¿ÿÅÿµÿ°ÿ¨ÿÁÿÄÿ¿ÿÁÿÅÿÂÿ»ÿºÿ¼ÿ½ÿ¸ÿ¬ÿ¾ÿ¹ÿÇÿÆÿ´ÿµÿÁÿ³ÿ¯ÿÅÿÁÿ¹ÿ»ÿÇÿËÿÈÿÅÿ¼ÿ¶ÿÀÿÁÿ»ÿ¿ÿÀÿ¹ÿ½ÿÕÿßÿÄÿ¸ÿºÿÈÿÏÿÏÿ¿ÿ»ÿÃÿÈÿÆÿºÿÈÿºÿ¹ÿÄÿÒÿÁÿ»ÿ¿ÿÀÿÄÿÁÿµÿÆÿÔÿÄÿÅÿ¿ÿÁÿÇÿÂÿµÿ´ÿ»ÿ¿ÿ¾ÿÁÿ¹ÿ¸ÿºÿ¼ÿ¾ÿ¹ÿ­ÿ½ÿÅÿ¸ÿ¾ÿÃÿ¿ÿµÿºÿÊÿÍÿÂÿÁÿÎÿ»ÿÉÿ¾ÿÄÿÃÿ¹ÿºÿÅÿÃÿ¶ÿ»ÿËÿÑÿÈÿÁÿÍÿËÿÁÿ¶ÿ¶ÿ½ÿ³ÿ´ÿÀÿÃÿ¿ÿÀÿÃÿÀÿÆÿÆÿ¿ÿÄÿÇÿ²ÿµÿÐÿÀÿµÿ°ÿ±ÿ»ÿ½ÿµÿ¶ÿÄÿ¼ÿ¶ÿ³ÿ´ÿ¹ÿÄÿÇÿÀÿÂÿÁÿºÿÇÿÅÿÊÿÒÿÅÿ¿ÿÊÿ´ÿ ÿ°ÿÆÿÉÿÆÿÇÿ¿ÿÂÿ½ÿ²ÿ¹ÿ¹ÿºÿºÿ¾ÿ¾ÿ¹ÿ·ÿ±ÿ´ÿµÿ¸ÿ½ÿÂÿÀÿÄÿÀÿ¼ÿºÿ¼ÿÃÿÎÿÊÿ·ÿÍÿ»ÿÀÿÄÿ¿ÿÁÿÇÿÊÿÊÿÁÿ¾ÿ½ÿ¸ÿÅÿ½ÿÅÿ¼ÿÐÿÎÿÂÿÂÿÆÿ½ÿ´ÿ¸ÿ´ÿÉÿÑÿÂÿ¸ÿÀÿÆÿÁÿÁÿÄÿ»ÿ²ÿÄÿÉÿ»ÿ´ÿÌÿ²ÿ°ÿµÿ¿ÿµÿ«ÿ»ÿÂÿ³ÿ¹ÿ½ÿÄÿÀÿ½ÿÂÿ¼ÿ¼ÿ¶ÿ½ÿ½ÿ»ÿÀÿ¾ÿ¼ÿÀÿ¼ÿºÿÀÿ¯ÿ¾ÿ°ÿ¿ÿÂÿ¸ÿ¼ÿÀÿÅÿÌÿÄÿ¿ÿ¶ÿ¸ÿÂÿ¹ÿÀÿ±ÿ½ÿ½ÿ¾ÿ·ÿ¶ÿÂÿÂÿ±ÿ­ÿÂÿ´ÿ´ÿ·ÿÄÿÍÿÏÿÏÿ¼ÿ¿ÿÇÿºÿ¾ÿÏÿÁÿºÿ®ÿÀÿ³ÿ·ÿ¬ÿÁÿÄÿÀÿ½ÿÃÿÇÿºÿ´ÿÁÿÆÿ¿ÿËÿ­ÿÉÿ³ÿµÿÀÿ¶ÿ¶ÿºÿ»ÿºÿ¹ÿºÿ¼ÿ¾ÿ¿ÿÍÿµÿ¾ÿÍÿÆÿÉÿÂÿ·ÿ¾ÿ»ÿµÿ»ÿ»ÿÌÿËÿ²ÿÄÿÊÿ¨ÿ¶ÿ­ÿ¯ÿ²ÿ»ÿ»ÿÂÿÆÿÄÿÇÿ¿ÿ°ÿ¼ÿµÿÄÿ¿ÿµÿ¿ÿÂÿ¹ÿÊÿ±ÿÿ¨ÿ¿ÿÒÿÎÿÅÿÌÿ»ÿÄÿËÿÑÿ´ÿÊÿ¼ÿÃÿ»ÿ½ÿ·ÿ´ÿÀÿ½ÿ¹ÿÅÿÂÿ¾ÿ½ÿ¸ÿÇÿ·ÿ¿ÿ¾ÿºÿºÿµÿ»ÿ¨ÿ»ÿÅÿ¿ÿÃÿÂÿÈÿÈÿÁÿ»ÿ»ÿ¹ÿÅÿÊÿÄÿ©ÿ´ÿ½ÿ¿ÿ¶ÿ²ÿµÿ¿ÿÄÿÀÿÅÿÈÿ»ÿÄÿÀÿ½ÿÂÿºÿ¶ÿÇÿ²ÿ´ÿ¬ÿ³ÿ»ÿ½ÿ¸ÿ«ÿ¨ÿ²ÿ¾ÿ¼ÿ¶ÿ³ÿ¨ÿ¹ÿºÿ´ÿÄÿ¾ÿµÿµÿ¼ÿ¶ÿ»ÿÊÿÍÿÈÿ¿ÿºÿ¹ÿ¿ÿÅÿ»ÿ»ÿµÿ±ÿÂÿ¿ÿÈÿ¼ÿÖÿÐÿÁÿºÿ´ÿÀÿÉÿÀÿ¿ÿ¿ÿ¾ÿÅÿËÿ¼ÿµÿ¼ÿ½ÿÀÿ®ÿ¹ÿµÿ¶ÿ¼ÿ¿ÿÄÿÆÿÀÿ´ÿ¯ÿ·ÿ¾ÿ¾ÿ¾ÿÄÿ¼ÿÅÿ»ÿ»ÿ»ÿÁÿ°ÿºÿÇÿ¼ÿ·ÿ¸ÿ¸ÿ½ÿÁÿ¾ÿ·ÿ¶ÿÅÿÄÿÀÿÄÿ±ÿ¶ÿÁÿÑÿÄÿ¸ÿÈÿ·ÿºÿÃÿÀÿËÿÁÿ»ÿÁÿÄÿËÿ½ÿ¬ÿ¹ÿ´ÿ¶ÿ­ÿ¥ÿ·ÿ±ÿ´ÿ«ÿÆÿÅÿ©ÿ¥ÿ¼ÿÇÿ½ÿ²ÿ»ÿÃÿ¶ÿ±ÿ¿ÿÁÿÃÿ»ÿ´ÿ·ÿ­ÿ·ÿÓÿ­ÿ¾ÿ¼ÿºÿÇÿ¼ÿ¾ÿÃÿºÿ¯ÿÁÿÎÿÅÿÄÿÆÿºÿµÿ¼ÿÂÿ¸ÿÂÿ¶ÿ®ÿÆÿºÿºÿ¿ÿÇÿ±ÿµÿÃÿ¿ÿ½ÿÄÿ°ÿ¼ÿÃÿÊÿÉÿ»ÿÂÿÃÿÁÿÎÿ¹ÿÃÿ»ÿ»ÿÄÿ½ÿ¿ÿºÿÆÿÈÿ´ÿ¬ÿ»ÿËÿÔÿºÿ°ÿÄÿÔÿÊÿ¿ÿ¯ÿÿ©ÿ¹ÿ¸ÿ½ÿÀÿµÿ²ÿ®ÿµÿ¾ÿÁÿ¿ÿ»ÿ¸ÿºÿÅÿ½ÿÇÿ¾ÿ¶ÿºÿ¹ÿ¸ÿ½ÿºÿ¶ÿºÿÃÿÇÿÄÿÇÿÈÿØÿÅÿÌÿÁÿ»ÿ´ÿ¿ÿÚÿ¯ÿ²ÿ·ÿ¹ÿÇÿ¼ÿºÿ¼ÿÆÿÃÿÇÿÂÿµÿ´ÿ»ÿ¸ÿ°ÿºÿÂÿÅÿ¼ÿºÿ¿ÿ¾ÿÃÿ´ÿ¿ÿ¬ÿ°ÿÏÿ¸ÿÀÿ¾ÿ³ÿºÿÁÿÁÿÊÿÃÿ¶ÿ°ÿ¶ÿÂÿ½ÿ·ÿÀÿÄÿÃÿ½ÿ¸ÿÁÿ¹ÿ¹ÿËÿ´ÿ¢ÿ´ÿ¦ÿÂÿ¶ÿÁÿÃÿ»ÿÀÿ¶ÿºÿÇÿ½ÿÀÿ»ÿ»ÿ¿ÿ¶ÿ°ÿ³ÿºÿ»ÿ»ÿÂÿ¹ÿ²ÿºÿÈÿ½ÿ´ÿÅÿÁÿÃÿÁÿÖÿ¾ÿ¹ÿÀÿ¼ÿ¼ÿ¶ÿµÿ¾ÿ½ÿÒÿÈÿ¾ÿ±ÿ¯ÿ·ÿºÿ²ÿ³ÿ½ÿ¶ÿ³ÿºÿ¹ÿ¾ÿ·ÿ¿ÿ¿ÿÀÿÂÿÇÿ»ÿºÿ»ÿµÿÅÿ¿ÿ¿ÿÅÿ´ÿ¶ÿ·ÿ±ÿ³ÿ²ÿ¸ÿºÿËÿ¿ÿºÿÀÿ¼ÿÀÿÅÿ¾ÿ¸ÿ¿ÿÈÿÇÿ¼ÿ¯ÿ³ÿºÿ·ÿºÿ¶ÿÏÿ¼ÿÿªÿÈÿ¢ÿ¬ÿ°ÿ¼ÿ¶ÿ¹ÿ¿ÿµÿÅÿÃÿ¸ÿ±ÿ­ÿÅÿ¼ÿªÿ°ÿÀÿ¼ÿ¹ÿÂÿÁÿ¶ÿ±ÿ¶ÿ¶ÿ²ÿ²ÿµÿµÿªÿ³ÿ·ÿ¦ÿ¶ÿ¥ÿÂÿÁÿ¹ÿ´ÿÀÿÅÿ»ÿ²ÿ³ÿÄÿ¶ÿ»ÿ¶ÿÁÿÄÿ¼ÿÈÿËÿÇÿ¼ÿ¹ÿ½ÿµÿ­ÿ´ÿ¸ÿ·ÿºÿ·ÿ´ÿ³ÿ·ÿÀÿ¹ÿÀÿ¿ÿ´ÿ·ÿ¼ÿ»ÿ®ÿ°ÿ«ÿÊÿ¬ÿÄÿ®ÿµÿ·ÿ¹ÿÈÿ¿ÿ»ÿ²ÿ¸ÿ¸ÿÄÿ¶ÿµÿ»ÿ²ÿ»ÿÅÿ¹ÿ¼ÿÀÿ¶ÿ·ÿµÿºÿÀÿ·ÿ¯ÿµÿ³ÿ²ÿ¸ÿ²ÿ»ÿÁÿ¨ÿ±ÿºÿÁÿ¾ÿ¯ÿ±ÿÂÿ¹ÿ¶ÿËÿÆÿ´ÿ®ÿ¸ÿ·ÿ¹ÿ¶ÿ²ÿ´ÿ´ÿ»ÿ¹ÿ¶ÿ»ÿµÿ·ÿ½ÿ¼ÿ·ÿ²ÿ»ÿ¼ÿ²ÿµÿ¿ÿÄÿ¹ÿ¿ÿÇÿÂÿ¸ÿ³ÿ¼ÿÀÿÃÿºÿÄÿ¿ÿÁÿ»ÿ¾ÿ´ÿ¾ÿ¬ÿ½ÿ¹ÿ²ÿ»ÿ­ÿ·ÿºÿ±ÿ¹ÿ®ÿ´ÿ¹ÿµÿ²ÿ³ÿ¸ÿ¶ÿ»ÿ½ÿ¶ÿ±ÿ·ÿÅÿÃÿ¿ÿÃÿÄÿ»ÿÄÿÇÿ¾ÿ«ÿÄÿ¸ÿ¾ÿ¼ÿ®ÿ¬ÿ½ÿ¬ÿ§ÿ­ÿªÿÇÿ®ÿ·ÿ°ÿ­ÿÀÿ¾ÿºÿÅÿµÿ¾ÿ¨ÿ³ÿ½ÿÍÿÀÿ¼ÿ½ÿ½ÿ½ÿ»ÿ¶ÿ¸ÿ»ÿ¾ÿÄÿÂÿ¹ÿ³ÿ¶ÿ¿ÿËÿ¼ÿ®ÿ¾ÿ»ÿ¸ÿ¹ÿ¼ÿ¾ÿºÿÀÿ¹ÿ®ÿÃÿ­ÿ¶ÿ²ÿ¢ÿ¶ÿÁÿ²ÿ¿ÿ½ÿÅÿ¿ÿªÿ°ÿ¿ÿ¼ÿÁÿÁÿ¼ÿÀÿ¿ÿ·ÿ´ÿ¿ÿÆÿ¹ÿ®ÿ·ÿ¾ÿºÿ·ÿ¾ÿÃÿ½ÿ¾ÿÀÿÁÿ¿ÿ´ÿ±ÿ¾ÿ¿ÿ»ÿ·ÿ¼ÿ¦ÿ¹ÿ¸ÿ´ÿÃÿºÿ®ÿµÿ¾ÿÊÿÁÿ·ÿÇÿÊÿ¸ÿ°ÿÃÿ½ÿµÿ§ÿ¸ÿ¶ÿ¹ÿºÿËÿÃÿ¾ÿ½ÿ¼ÿ¿ÿ¿ÿ¹ÿ¹ÿ¬ÿ§ÿºÿ¿ÿµÿ²ÿ³ÿ¼ÿ½ÿ²ÿÀÿÃÿ¯ÿ²ÿÂÿµÿ³ÿ²ÿ»ÿÀÿ°ÿÃÿ²ÿ¼ÿºÿÉÿ¶ÿÂÿ¸ÿ§ÿ¸ÿ¼ÿµÿ·ÿ¸ÿ¯ÿÆÿ·ÿ·ÿ¼ÿ¿ÿÈÿ¿ÿ¶ÿ»ÿ·ÿ¶ÿÀÿºÿ®ÿ½ÿÂÿÁÿ¹ÿ½ÿºÿ°ÿºÿÂÿ±ÿ¤ÿ¬ÿ±ÿ´ÿ«ÿ«ÿÄÿ¼ÿ»ÿ«ÿ¹ÿÁÿÀÿ¿ÿ ÿ§ÿ§ÿ¼ÿ³ÿ²ÿÊÿ¹ÿÐÿ½ÿ¶ÿ²ÿ»ÿÂÿÃÿÅÿÁÿ¾ÿ¿ÿ½ÿºÿ½ÿ±ÿ±ÿºÿ¾ÿ´ÿ¯ÿ·ÿ¼ÿºÿ¾ÿ¶ÿ¸ÿÃÿ¼ÿ¹ÿÆÿ¾ÿ²ÿ´ÿ¶ÿÁÿ²ÿ»ÿ½ÿ¶ÿ»ÿ¾ÿºÿ®ÿ¸ÿÀÿ¹ÿ½ÿ³ÿÂÿ«ÿÀÿ½ÿÊÿÃÿ¹ÿÊÿ¼ÿ½ÿ·ÿ·ÿ¶ÿÅÿÂÿÇÿÀÿ¹ÿÏÿÃÿ·ÿ»ÿ¿ÿ¦ÿ©ÿ½ÿÁÿ¿ÿ½ÿÇÿËÿÀÿÿoÿÿ½ÿ½ÿ¹ÿ¼ÿ¾ÿ³ÿ¸ÿÁÿ»ÿµÿÇÿ½ÿºÿ¸ÿ¿ÿÁÿºÿÀÿ²ÿ·ÿ°ÿºÿ¬ÿËÿ¼ÿÇÿÀÿ¯ÿ°ÿ³ÿ¶ÿ¾ÿ¯ÿ¾ÿ¹ÿ·ÿµÿ¹ÿÅÿÆÿÀÿÇÿÁÿ¼ÿ¾ÿ²ÿ³ÿºÿ¾ÿÀÿ¿ÿ¶ÿ³ÿÂÿÆÿÁÿ¸ÿºÿ¾ÿ¶ÿÄÿÉÿ¿ÿ¼ÿÀÿÄÿ·ÿµÿ·ÿÊÿ±ÿÃÿÀÿ»ÿ¿ÿ­ÿ­ÿ¹ÿ¿ÿ»ÿ½ÿÅÿÃÿÃÿ½ÿ¶ÿ´ÿ¶ÿ·ÿµÿ¹ÿ³ÿ³ÿ½ÿ¶ÿ°ÿµÿÁÿÃÿÁÿ½ÿ³ÿ¾ÿÄÿ¶ÿ·ÿºÿ½ÿ¼ÿÆÿ¹ÿ¾ÿÆÿ»ÿ»ÿÁÿÁÿ·ÿ§ÿ²ÿ±ÿ¼ÿ±ÿÊÿ¹ÿÂÿÍÿ¶ÿ¾ÿÉÿÎÿ´ÿÃÿÇÿ·ÿ°ÿ¾ÿÉÿ½ÿ¹ÿ¸ÿ«ÿ¸ÿÉÿÀÿÀÿºÿ´ÿ½ÿ¸ÿµÿÃÿÈÿÁÿ¸ÿ¹ÿÃÿ·ÿ¾ÿÌÿÇÿ¹ÿÀÿÀÿ¦ÿ·ÿ¿ÿÅÿÂÿ­ÿ³ÿ´ÿ¶ÿ¼ÿºÿÄÿ¯ÿ½ÿ³ÿ¿ÿÅÿÂÿ¶ÿµÿ³ÿµÿÂÿ¿ÿ¸ÿ¼ÿ¼ÿ»ÿÃÿ¼ÿ°ÿ³ÿ¶ÿÁÿÂÿ´ÿ·ÿ«ÿ²ÿ±ÿ¶ÿÀÿ¹ÿ­ÿºÿ¬ÿÀÿ´ÿÐÿÃÿ¹ÿ¬ÿ·ÿ¯ÿ²ÿÄÿÂÿ°ÿÅÿ¿ÿ®ÿ¶ÿÅÿ¸ÿ¸ÿºÿªÿ³ÿÁÿ¹ÿµÿÀÿÇÿ»ÿ»ÿÃÿ¸ÿ­ÿ±ÿ»ÿ¼ÿ¹ÿ·ÿÍÿÇÿ½ÿ¼ÿµÿ»ÿ¸ÿÅÿËÿ³ÿ³ÿÃÿªÿ§ÿ¹ÿ¶ÿ½ÿ»ÿ·ÿ¶ÿ¼ÿ·ÿÀÿ·ÿ»ÿµÿ±ÿ¸ÿ½ÿºÿÀÿÇÿ¼ÿ·ÿÀÿ»ÿºÿ¿ÿ´ÿ¯ÿ³ÿÏÿ¹ÿºÿÀÿÇÿ·ÿÀÿÀÿÀÿÄÿ¼ÿÏÿ¯ÿ¿ÿ¸ÿÇÿÉÿºÿÀÿÊÿÂÿ¿ÿ¶ÿ³ÿµÿ´ÿ¹ÿ¹ÿ¾ÿ½ÿµÿÀÿÎÿËÿÆÿÍÿ½ÿ±ÿ±ÿ¶ÿÂÿ­ÿºÿ¸ÿ½ÿµÿ¼ÿ³ÿËÿÅÿ¾ÿÆÿÂÿºÿ¾ÿ¿ÿ¼ÿ»ÿ¼ÿ¸ÿµÿ·ÿ»ÿÃÿÄÿÄÿËÿÌÿÀÿ»ÿ¼ÿ·ÿ¹ÿ»ÿÉÿ¾ÿÃÿÃÿ¿ÿ½ÿ¶ÿ¿ÿÇÿ·ÿ¶ÿ´ÿÁÿÅÿÏÿ¼ÿ»ÿ´ÿ·ÿ®ÿ»ÿÊÿÉÿÉÿ½ÿ­ÿ´ÿÃÿÁÿ¹ÿ¸ÿ¹ÿ¾ÿÄÿ¼ÿÅÿÎÿ´ÿ³ÿµÿÃÿ½ÿ¬ÿµÿ«ÿ½ÿ¹ÿ³ÿ¾ÿ¼ÿ¹ÿ¶ÿ¸ÿ¸ÿ¾ÿ¼ÿÁÿÅÿ½ÿÂÿÄÿÂÿÀÿ¸ÿ¹ÿ±ÿ±ÿ½ÿ¹ÿÁÿ¿ÿ¯ÿÅÿ¶ÿ«ÿ»ÿÅÿ¨ÿ¾ÿ¨ÿ¸ÿ±ÿÅÿ²ÿ¿ÿ¸ÿ´ÿ²ÿ¸ÿ¾ÿ½ÿ±ÿ°ÿ»ÿ·ÿ²ÿ¶ÿ½ÿÅÿÅÿ¼ÿ£ÿ¿ÿÂÿÁÿ¸ÿ·ÿµÿÅÿ²ÿÂÿÅÿ¿ÿ¸ÿ¸ÿÄÿ½ÿ¾ÿÂÿºÿ¼ÿ¿ÿ·ÿ²ÿ¸ÿ¶ÿ§ÿ±ÿÆÿÎÿÄÿ¶ÿ¶ÿ½ÿÉÿ°ÿÊÿ¿ÿ×ÿ´ÿ²ÿÂÿ¯ÿ·ÿÁÿÅÿÀÿÁÿ½ÿ¬ÿµÿºÿ·ÿ¿ÿ½ÿºÿ³ÿÁÿ¼ÿÀÿ³ÿ¸ÿ»ÿ©ÿ±ÿÅÿÄÿÀÿÂÿÐÿ·ÿ¿ÿÁÿ²ÿ©ÿ±ÿ½ÿÆÿÂÿ¸ÿ¶ÿ·ÿ¼ÿÁÿ¶ÿ½ÿ»ÿÈÿºÿ¥ÿ·ÿ»ÿÉÿ½ÿ³ÿ´ÿÀÿ¸ÿ¾ÿÀÿ¿ÿÃÿ¿ÿ¹ÿµÿ¹ÿÄÿ¿ÿ³ÿ¶ÿ¿ÿµÿ»ÿ¶ÿ¶ÿ­ÿ·ÿ¨ÿ¸ÿ·ÿËÿ¼ÿµÿ»ÿ§ÿ«ÿÿ¯ÿÎÿÄÿÅÿËÿÀÿ¶ÿ®ÿ«ÿ´ÿºÿ±ÿ¶ÿ¸ÿ´ÿÂÿ²ÿ¶ÿµÿ¾ÿ°ÿ§ÿ·ÿ·ÿ·ÿÂÿÄÿ»ÿ²ÿ±ÿ¶ÿµÿ½ÿºÿ·ÿ»ÿ¿ÿÉÿ·ÿÐÿÈÿ²ÿ²ÿ¿ÿÂÿÁÿÄÿ¶ÿ´ÿ¾ÿ¼ÿºÿ¹ÿ·ÿÂÿ¸ÿ¸ÿºÿ²ÿ¸ÿ¯ÿ¾ÿ¶ÿ¶ÿ¯ÿ¿ÿÂÿ¼ÿºÿµÿ­ÿ¬ÿ³ÿµÿ°ÿµÿ¸ÿ¨ÿ»ÿºÿ¨ÿÁÿ°ÿ·ÿµÿºÿ°ÿÏÿÃÿ»ÿ®ÿ¶ÿµÿµÿºÿ¶ÿµÿ¸ÿµÿ³ÿºÿ¼ÿ¾ÿÃÿµÿÈÿ»ÿ²ÿ¿ÿºÿ·ÿÁÿÁÿÆÿÆÿÁÿÃÿ¿ÿ·ÿ¿ÿ¾ÿ¾ÿÇÿÍÿ¾ÿ¸ÿÈÿÏÿµÿ¼ÿ½ÿ¾ÿ½ÿ·ÿ·ÿµÿ¼ÿÊÿÅÿÀÿÂÿºÿ´ÿ¼ÿÉÿÀÿËÿ¾ÿÅÿÄÿºÿÃÿÀÿ²ÿ¼ÿÁÿ¹ÿ¿ÿÃÿ¼ÿ²ÿ¹ÿ¸ÿÆÿÈÿÒÿ½ÿ½ÿÆÿÀÿºÿ¹ÿºÿÂÿÃÿ¾ÿÂÿÂÿ½ÿÄÿ¶ÿ°ÿªÿ»ÿ¾ÿµÿ»ÿÁÿÆÿ¹ÿ¸ÿ½ÿÀÿ¼ÿµÿ»ÿÇÿÊÿ¿ÿ´ÿ°ÿÅÿ¶ÿ¼ÿ·ÿµÿ½ÿ¼ÿ²ÿºÿ¿ÿºÿ¶ÿ³ÿ²ÿ¸ÿÄÿÆÿ´ÿÅÿÇÿµÿºÿ¸ÿ¸ÿµÿºÿÈÿÆÿ¸ÿµÿ½ÿÅÿÍÿ¹ÿÄÿÀÿ½ÿÓÿ¿ÿºÿÁÿ¹ÿ¹ÿ¶ÿ·ÿ½ÿ°ÿ«ÿ¿ÿªÿ½ÿ­ÿ·ÿ³ÿ³ÿ³ÿËÿÁÿ¿ÿ»ÿ³ÿ´ÿ¸ÿ¸ÿ¾ÿ¶ÿ²ÿÁÿ¶ÿÁÿ¿ÿÃÿµÿºÿªÿ°ÿ¾ÿÀÿ¿ÿ¿ÿ¸ÿ¸ÿÃÿÒÿ³ÿ´ÿÆÿÄÿ¼ÿÃÿ°ÿ¸ÿ³ÿ®ÿ´ÿ·ÿ¾ÿ½ÿ»ÿ­ÿµÿÂÿ³ÿ±ÿ´ÿ¿ÿ¿ÿÀÿ·ÿ´ÿ¶ÿ¬ÿ¨ÿ¬ÿ±ÿ¾ÿ»ÿÈÿÂÿ°ÿ¹ÿ½ÿ°ÿ°ÿ¼ÿºÿ·ÿÂÿ¼ÿ¼ÿÅÿ¶ÿ¸ÿµÿµÿ²ÿ«ÿ·ÿ¬ÿ¤ÿ±ÿ¶ÿ¾ÿÁÿ®ÿ¼ÿÇÿºÿ»ÿ±ÿ¹ÿ³ÿ®ÿºÿ·ÿ¯ÿ¼ÿ´ÿ¶ÿÍÿ¹ÿ¸ÿºÿÁÿÃÿ½ÿ»ÿ½ÿ¹ÿ¶ÿ¾ÿÆÿÅÿ­ÿÅÿ»ÿ»ÿÇÿÀÿ±ÿºÿ½ÿ·ÿ±ÿ°ÿ¹ÿºÿ®ÿ¯ÿ¼ÿ¶ÿ±ÿ°ÿ·ÿ²ÿ¯ÿ±ÿ³ÿÃÿÍÿ±ÿ·ÿ¿ÿÅÿÅÿ¼ÿ¼ÿ¾ÿÀÿ¸ÿ´ÿ»ÿ»ÿ¿ÿÃÿ·ÿ²ÿ¼ÿÕÿ¿ÿºÿµÿ¯ÿ±ÿ·ÿ½ÿ»ÿÅÿ³ÿÅÿ¾ÿÆÿ¿ÿºÿµÿ¸ÿÀÿÆÿÆÿ¿ÿ¿ÿ¿ÿ¶ÿ½ÿºÿ¼ÿÇÿ½ÿÀÿÈÿºÿ¿ÿ¿ÿÂÿ°ÿÊÿ¿ÿ°ÿ¿ÿÅÿÃÿ¶ÿ©ÿµÿÃÿ½ÿ¹ÿ´ÿÄÿµÿ´ÿÂÿ¾ÿµÿºÿ¿ÿºÿ«ÿ¿ÿÁÿ°ÿ½ÿ¾ÿ·ÿ¸ÿÃÿÁÿºÿÇÿÃÿ¶ÿÂÿºÿ½ÿ»ÿ¶ÿ´ÿ­ÿµÿÎÿÀÿ°ÿÿËÿÁÿ¨ÿªÿ³ÿºÿÅÿÈÿ¿ÿÆÿÃÿ½ÿÉÿÊÿºÿÄÿÈÿ¼ÿ´ÿ¶ÿ³ÿ¯ÿÁÿ´ÿÂÿÄÿ½ÿÀÿÅÿ¿ÿ¸ÿ»ÿ±ÿ½ÿ»ÿ¿ÿ¼ÿÁÿÃÿ¿ÿ¼ÿºÿµÿ²ÿ´ÿ¿ÿÃÿÆÿÀÿ¼ÿºÿ¿ÿÂÿ·ÿ¬ÿÆÿ»ÿ½ÿ»ÿÀÿ¾ÿÇÿËÿÈÿÌÿÆÿÎÿÐÿÖÿÐÿÄÿ½ÿ·ÿµÿ¹ÿ¾ÿ¸ÿÂÿÌÿ¾ÿ»ÿÆÿÀÿÃÿÍÿÇÿ»ÿ²ÿ°ÿÅÿÃÿÀÿµÿ¶ÿÃÿÂÿ°ÿ¸ÿºÿÃÿÁÿ½ÿÅÿÃÿ¼ÿ¸ÿ¼ÿÆÿÌÿ´ÿ¹ÿÇÿÄÿÈÿ·ÿ©ÿ¶ÿµÿºÿÊÿºÿ¿ÿÂÿÅÿÁÿ·ÿ±ÿ´ÿÈÿ»ÿÂÿ¼ÿ¹ÿÀÿ¿ÿ¶ÿ¸ÿ¿ÿ¯ÿ¤ÿ°ÿ½ÿ¹ÿÃÿÁÿ·ÿ½ÿÂÿºÿ¶ÿ¼ÿÅÿ»ÿÂÿÆÿÄÿÏÿ¸ÿ³ÿÂÿ¼ÿÅÿ¹ÿÄÿÈÿºÿÄÿ¾ÿÁÿ³ÿµÿÇÿÂÿºÿ¸ÿµÿ¿ÿ»ÿ²ÿÀÿ¸ÿ¸ÿ¼ÿÊÿÙÿÆÿ¨ÿ°ÿÁÿÃÿÄÿ¼ÿ¿ÿÍÿÄÿ´ÿµÿ»ÿ¹ÿÂÿËÿÏÿËÿÃÿ¥ÿ²ÿ¼ÿ³ÿ±ÿ¸ÿ½ÿÀÿÀÿ³ÿ½ÿÄÿÂÿÃÿÈÿÇÿÀÿ¾ÿ±ÿµÿ¼ÿ¿ÿÌÿÖÿ¶ÿÕÿ¶ÿ·ÿ¸ÿÎÿÍÿÂÿÉÿÇÿ¼ÿºÿ¿ÿ½ÿÂÿÁÿ¹ÿ»ÿÎÿÍÿ¿ÿµÿ»ÿ»ÿÃÿÊÿÒÿÐÿ¾ÿ¾ÿÃÿÁÿÉÿÀÿÅÿ»ÿ´ÿÁÿ¸ÿºÿÝÿÇÿÆÿ¶ÿµÿÅÿÊÿÀÿÁÿ½ÿ·ÿ¾ÿ¼ÿÉÿÂÿ¾ÿ¾ÿ®ÿ¬ÿ¼ÿ¶ÿ±ÿÇÿ°ÿ§ÿ­ÿµÿÁÿÇÿ¿ÿ¸ÿÈÿÃÿÃÿºÿ¼ÿ½ÿµÿ¼ÿ³ÿÑÿÂÿÈÿÄÿÃÿËÿ»ÿ©ÿÇÿÏÿ¾ÿ»ÿÂÿ¸ÿ½ÿÊÿÒÿÇÿ»ÿÉÿ¾ÿµÿµÿÆÿ¿ÿÁÿÈÿÂÿ¼ÿÂÿ³ÿ¾ÿ¾ÿÁÿ¿ÿÃÿ´ÿ´ÿÁÿÅÿÇÿ¸ÿºÿÄÿ·ÿÉÿÐÿÇÿÉÿÇÿ»ÿÌÿÍÿÂÿ¹ÿÁÿÃÿÌÿÄÿ½ÿÄÿËÿÆÿ´ÿ¸ÿÅÿ¸ÿÃÿ½ÿ¹ÿ¿ÿÄÿÇÿÈÿ¸ÿ¾ÿ³ÿ­ÿ¾ÿ¾ÿÂÿÁÿ¿ÿÄÿÈÿÂÿ¿ÿÌÿ¸ÿ»ÿ¼ÿ¿ÿ¼ÿ´ÿ¶ÿÁÿÁÿ»ÿÂÿÇÿÃÿ½ÿÉÿºÿ´ÿ¶ÿ¸ÿ»ÿ¼ÿ¶ÿ³ÿÁÿÆÿ¾ÿ¼ÿ½ÿ¼ÿÀÿÁÿºÿ¼ÿÌÿ¾ÿÏÿÄÿ¯ÿ¬ÿ®ÿ¿ÿ»ÿ¬ÿ©ÿ­ÿÀÿ¸ÿ²ÿ·ÿ¼ÿ³ÿ¿ÿÈÿÃÿ¼ÿ»ÿ¿ÿÅÿ¼ÿÓÿÉÿÊÿµÿ»ÿÃÿÅÿ¿ÿ¿ÿÆÿ¼ÿ²ÿÂÿÍÿºÿ´ÿµÿ¶ÿºÿµÿ²ÿ¶ÿ¶ÿ¸ÿ¼ÿ·ÿ¹ÿ¿ÿ¹ÿ½ÿÄÿÀÿºÿ¾ÿÆÿÃÿ¿ÿÆÿ½ÿÁÿ¹ÿ¼ÿÃÿÁÿÉÿÃÿ»ÿ¼ÿÂÿÄÿµÿ³ÿÁÿÎÿ²ÿ¼ÿÈÿÉÿÅÿÃÿÆÿÃÿ³ÿ®ÿ·ÿ¼ÿÊÿÉÿÄÿÈÿÅÿÄÿÀÿ¿ÿ¿ÿ½ÿÁÿ¼ÿ¸ÿÈÿÂÿÓÿÌÿÅÿ¸ÿ»ÿ¾ÿ¼ÿºÿ¼ÿ¾ÿºÿ»ÿ»ÿ¿ÿÄÿ¿ÿºÿºÿ·ÿ·ÿ·ÿºÿ¿ÿ¿ÿÊÿÅÿÁÿÄÿ°ÿÀÿÓÿ¾ÿºÿ¼ÿ»ÿ¹ÿ»ÿÁÿÆÿÅÿÆÿ´ÿ¿ÿ¼ÿÁÿÁÿ°ÿ¶ÿ¼ÿÁÿ¿ÿ¹ÿ¼ÿ¹ÿºÿ¹ÿ´ÿ»ÿ¾ÿ»ÿ¾ÿ²ÿ¶ÿ¸ÿµÿÀÿ¿ÿ­ÿ¶ÿÄÿ¸ÿ¼ÿ³ÿ¿ÿ½ÿÅÿ´ÿ¾ÿÆÿÂÿÄÿÆÿÂÿ¶ÿ­ÿ»ÿ§ÿ°ÿ´ÿÊÿÒÿ¾ÿµÿÒÿÆÿ´ÿ¶ÿ¿ÿ¿ÿ·ÿ±ÿ­ÿÃÿËÿÆÿ²ÿ¹ÿÆÿ½ÿºÿºÿ»ÿºÿ¿ÿ»ÿ¹ÿÂÿ°ÿ³ÿ³ÿÍÿ¸ÿ½ÿ»ÿ³ÿ°ÿ«ÿ·ÿ´ÿµÿ»ÿ¸ÿºÿ½ÿºÿÄÿµÿ·ÿ¹ÿ¼ÿÄÿÇÿºÿ·ÿ±ÿ¤ÿ²ÿÀÿ¾ÿÉÿÑÿÑÿÒÿ¿ÿÀÿ¾ÿºÿ¯ÿ¾ÿ¿ÿÁÿ¼ÿ¶ÿ±ÿ¹ÿ»ÿ´ÿ¼ÿ¾ÿÀÿÀÿ¸ÿ½ÿ»ÿÀÿ±ÿ¿ÿ½ÿ¹ÿÂÿ¯ÿ«ÿ´ÿ³ÿ½ÿÃÿºÿÆÿÂÿºÿµÿ½ÿÄÿ¾ÿ½ÿ»ÿµÿÈÿ¾ÿ·ÿ®ÿ¯ÿÁÿÇÿÃÿÅÿÄÿ¶ÿÅÿ¼ÿ·ÿ¸ÿ¼ÿÑÿÀÿ¯ÿ¶ÿ½ÿ¿ÿ¿ÿÊÿËÿµÿªÿ½ÿÐÿ·ÿÇÿÂÿºÿ®ÿ¶ÿ¶ÿ¸ÿ¾ÿ¹ÿ²ÿ´ÿ­ÿ²ÿÇÿÓÿÌÿ½ÿºÿ½ÿ»ÿÌÿºÿ¾ÿ¾ÿ¼ÿÇÿºÿºÿ»ÿÂÿ½ÿ¶ÿÁÿÁÿ¶ÿ¹ÿ½ÿÃÿÈÿ¸ÿ¾ÿÈÿÎÿ¯ÿ¬ÿ´ÿÅÿ²ÿ³ÿ¼ÿ½ÿ¹ÿ®ÿ·ÿÈÿÅÿ¸ÿ»ÿÁÿ¸ÿ¸ÿ®ÿ»ÿ¾ÿ»ÿ³ÿÉÿÇÿ½ÿÅÿ·ÿªÿ½ÿÆÿÄÿÈÿÅÿÁÿÃÿ¾ÿ¸ÿ»ÿÍÿÎÿ¹ÿµÿÂÿ¾ÿÕÿ°ÿ·ÿÃÿ¸ÿºÿ¹ÿ¯ÿ¦ÿ¥ÿ­ÿ¸ÿºÿ¹ÿºÿ¹ÿ¿ÿ¿ÿÀÿÈÿÃÿºÿ¯ÿÎÿÅÿ½ÿ¼ÿ¸ÿ¹ÿºÿÀÿÃÿ´ÿ³ÿ½ÿ·ÿ´ÿÀÿÂÿ±ÿ²ÿ¸ÿºÿ®ÿ¬ÿ¸ÿ«ÿ¾ÿÌÿÂÿÂÿ¾ÿ°ÿ³ÿ°ÿ¬ÿ¶ÿÅÿÃÿ»ÿ¼ÿ¸ÿµÿ»ÿ»ÿ¸ÿ¾ÿÃÿ¼ÿÀÿ¯ÿ§ÿ¶ÿÈÿ®ÿ²ÿºÿ¾ÿ½ÿÇÿºÿ½ÿ¾ÿ½ÿ¾ÿ¶ÿÁÿÈÿÌÿÍÿ±ÿÃÿÇÿÊÿ¼ÿ¹ÿ¬ÿÔÿÄÿ²ÿÀÿ³ÿ»ÿ¿ÿ¾ÿ»ÿÁÿÂÿÈÿÍÿÂÿ®ÿ¬ÿºÿºÿ¸ÿ¾ÿºÿ½ÿ¯ÿ°ÿÆÿÃÿ¸ÿÈÿ¾ÿÄÿºÿÄÿÃÿ¿ÿ·ÿ»ÿ¿ÿµÿ²ÿ»ÿ½ÿºÿ»ÿÁÿÃÿ·ÿ®ÿ®ÿ»ÿ­ÿÉÿÔÿÃÿ¿ÿÃÿÄÿÈÿÌÿÏÿÍÿ¹ÿ»ÿ¾ÿÂÿÅÿµÿ´ÿ¼ÿ»ÿ³ÿ³ÿ¹ÿ³ÿ³ÿ¾ÿÃÿÃÿ¸ÿ·ÿ·ÿÊÿµÿÊÿÃÿ¯ÿÀÿ±ÿ¿ÿÃÿºÿ´ÿ¼ÿÁÿÀÿµÿ³ÿ»ÿ·ÿ²ÿªÿ­ÿ½ÿ»ÿ¾ÿ´ÿ·ÿµÿ¯ÿ½ÿÆÿ¿ÿÃÿÍÿ®ÿÈÿ¾ÿ½ÿÆÿ¿ÿ¼ÿ´ÿ³ÿµÿ·ÿ¼ÿ¿ÿ¼ÿÁÿ»ÿ»ÿºÿ¶ÿ¹ÿ¶ÿ½ÿ»ÿ¸ÿ¼ÿËÿÅÿ»ÿÅÿ³ÿ¼ÿÁÿÇÿÀÿ³ÿÃÿ»ÿ»ÿ¼ÿÈÿÆÿµÿ½ÿ¶ÿÁÿÉÿÈÿ¼ÿ³ÿ¯ÿ¥ÿ®ÿ½ÿ½ÿ»ÿ·ÿ¿ÿµÿÂÿ¿ÿ¾ÿ¼ÿºÿµÿ·ÿ°ÿ¶ÿ¶ÿÃÿ²ÿÀÿ¸ÿÂÿ´ÿ¶ÿÂÿ»ÿ³ÿ»ÿÆÿÆÿÁÿÀÿ·ÿ´ÿ¼ÿ¿ÿÁÿÄÿ½ÿ»ÿÁÿ¾ÿ»ÿ¶ÿ¶ÿµÿ·ÿÊÿ¿ÿÿÊÿ½ÿ§ÿ®ÿµÿ¿ÿ²ÿ´ÿÃÿ´ÿ¸ÿ¬ÿ»ÿ½ÿ»ÿ¾ÿ¸ÿÂÿ¾ÿ´ÿ¸ÿ¾ÿ¹ÿ´ÿÀÿ¿ÿ¸ÿÆÿÅÿ¬ÿ°ÿ¿ÿ¾ÿ¸ÿÃÿ¬ÿ¯ÿ£ÿ¸ÿÆÿ­ÿ¬ÿ¿ÿÉÿÁÿ¾ÿ²ÿ¹ÿ´ÿÂÿÃÿÂÿ¿ÿ¾ÿÃÿÇÿ¿ÿ¾ÿ¾ÿÁÿ¿ÿ²ÿ­ÿ¬ÿ±ÿ¹ÿ·ÿ²ÿµÿ²ÿ¶ÿ¿ÿ¾ÿ®ÿ¹ÿ³ÿ²ÿ®ÿ»ÿ¾ÿ«ÿÂÿ»ÿ¿ÿ³ÿ®ÿ·ÿÊÿÌÿÅÿ½ÿµÿ¶ÿ²ÿµÿµÿºÿ¶ÿ¸ÿµÿ¹ÿ¹ÿ·ÿ¾ÿ¶ÿ¶ÿ¼ÿµÿ¬ÿ³ÿÃÿ½ÿ²ÿ°ÿ¹ÿºÿÿ¹ÿ¼ÿ£ÿºÿ¯ÿ¶ÿ¿ÿ¶ÿ±ÿ­ÿ­ÿ´ÿ»ÿ¯ÿ²ÿ¯ÿ°ÿ¹ÿ¸ÿ°ÿ±ÿ¶ÿ¿ÿ¼ÿ¸ÿ½ÿÄÿÅÿÁÿ¼ÿºÿ²ÿ²ÿÁÿ·ÿµÿ¿ÿÆÿ¼ÿ·ÿ½ÿ³ÿ°ÿ¿ÿºÿ±ÿ±ÿ¼ÿ½ÿ¾ÿÒÿ­ÿÄÿ³ÿ§ÿ¯ÿ°ÿ²ÿ¬ÿ¿ÿ¿ÿÆÿÆÿ§ÿ£ÿµÿ¸ÿ¯ÿ°ÿ¸ÿ°ÿ°ÿ¯ÿºÿÂÿ­ÿ¯ÿ¹ÿªÿ²ÿÃÿÀÿ¾ÿÃÿÀÿ»ÿ½ÿ­ÿ¶ÿ°ÿÀÿ·ÿÄÿ¥ÿ­ÿ®ÿ§ÿµÿ¸ÿ³ÿËÿ¹ÿ³ÿ¯ÿºÿÁÿÁÿ¿ÿ¼ÿËÿµÿ®ÿ¸ÿ¼ÿ¹ÿµÿ¸ÿ¾ÿ·ÿ²ÿ´ÿ²ÿ¬ÿ¶ÿÄÿ½ÿºÿ¸ÿ©ÿ®ÿÂÿ¸ÿ²ÿ¶ÿÁÿ»ÿ¸ÿ¿ÿ·ÿ¹ÿ¶ÿ¼ÿÃÿ¿ÿ·ÿ¿ÿ±ÿ¢ÿ·ÿ¼ÿ½ÿÁÿºÿÃÿ»ÿ´ÿ±ÿÊÿÀÿºÿµÿ½ÿ¶ÿ½ÿ¹ÿµÿµÿ¸ÿ¼ÿ¼ÿ¹ÿ¹ÿ¸ÿ¸ÿÀÿÅÿ¼ÿ¹ÿ¼ÿ¸ÿ·ÿªÿ°ÿ½ÿ½ÿ»ÿ³ÿ°ÿªÿ¹ÿ·ÿ½ÿºÿ®ÿ¥ÿ®ÿ¹ÿËÿ®ÿ¬ÿÃÿ¾ÿÁÿ¾ÿºÿ¸ÿºÿºÿÁÿÀÿµÿ¼ÿÀÿ¼ÿÁÿ¶ÿ­ÿ²ÿ­ÿµÿ¶ÿ±ÿ±ÿ·ÿ»ÿ¿ÿºÿºÿÅÿ¸ÿ±ÿ³ÿºÿ´ÿ¾ÿ»ÿ¸ÿ±ÿ¨ÿ­ÿ¹ÿ³ÿºÿ¸ÿËÿ¹ÿ¿ÿºÿ±ÿÈÿ£ÿºÿ¾ÿ¾ÿ·ÿ³ÿ´ÿ»ÿÂÿ¼ÿÅÿ¶ÿ¸ÿºÿ¸ÿ®ÿ´ÿ¾ÿÄÿ¶ÿ´ÿ½ÿ½ÿ½ÿ¸ÿ´ÿºÿ¼ÿ·ÿ¶ÿ»ÿÂÿ¿ÿ³ÿ½ÿ½ÿ¶ÿ¾ÿ«ÿ§ÿ»ÿ±ÿ°ÿÁÿ¾ÿ¨ÿÆÿ»ÿµÿÄÿºÿÇÿ½ÿµÿµÿÁÿ¯ÿ­ÿ½ÿÂÿ­ÿ³ÿÀÿ·ÿ¶ÿËÿµÿ¼ÿ¶ÿ½ÿ¿ÿ³ÿºÿÀÿ¾ÿºÿ¹ÿ¹ÿºÿ¾ÿ¾ÿ¿ÿÊÿÁÿ²ÿ¸ÿ²ÿ¸ÿ³ÿ¬ÿÄÿÀÿ°ÿ¯ÿ°ÿ©ÿ¾ÿ³ÿÀÿºÿÃÿ¾ÿ¨ÿºÿÃÿÇÿÇÿ³ÿÂÿÄÿ¹ÿ­ÿ·ÿ§ÿ¶ÿÍÿÃÿ¾ÿ«ÿ·ÿÃÿÇÿ¼ÿ°ÿ·ÿºÿ½ÿÉÿÆÿºÿ¸ÿ·ÿ´ÿÿÿ½ÿÊÿÂÿ­ÿ²ÿÁÿ¼ÿ½ÿÇÿ³ÿ¯ÿºÿ½ÿ¼ÿÁÿÓÿºÿ²ÿÀÿºÿºÿ¼ÿ¿ÿ±ÿÒÿÆÿÏÿ¸ÿºÿµÿ¹ÿÀÿ»ÿ¬ÿÊÿ¸ÿ·ÿ»ÿÆÿÄÿ¹ÿ´ÿ½ÿ¾ÿ¹ÿ·ÿ·ÿ±ÿ²ÿ¶ÿ½ÿ¾ÿ±ÿ¯ÿ¹ÿÃÿÆÿÀÿÄÿÃÿ¼ÿ½ÿÀÿ´ÿ±ÿÄÿºÿ«ÿÄÿ´ÿÅÿ·ÿÆÿ»ÿÃÿ¹ÿ¿ÿ¥ÿ½ÿºÿ¸ÿ¹ÿÀÿ¸ÿµÿ¼ÿµÿºÿ¼ÿ¾ÿ°ÿ²ÿ³ÿ¼ÿ¶ÿ­ÿ¬ÿ¬ÿ¸ÿÆÿÆÿµÿ³ÿÂÿ¾ÿ¿ÿÁÿ³ÿºÿ¼ÿµÿ®ÿÆÿÅÿÃÿ»ÿ²ÿ¿ÿÉÿ¾ÿ°ÿ¶ÿ¼ÿ½ÿÁÿÏÿ¼ÿËÿÌÿÊÿ±ÿÁÿ¯ÿ¼ÿÃÿÅÿÒÿÐÿÁÿ¸ÿ¯ÿ«ÿ¸ÿ®ÿÀÿÃÿ¾ÿ¸ÿ°ÿ¾ÿ¼ÿ¸ÿÉÿÈÿÃÿ¼ÿÀÿ½ÿ»ÿÄÿÏÿÆÿ®ÿÂÿ¿ÿ²ÿ´ÿ´ÿ´ÿÁÿ°ÿµÿ¾ÿ«ÿ²ÿ½ÿ¿ÿ²ÿ¶ÿ²ÿÄÿÇÿÊÿ½ÿ¼ÿµÿ°ÿÆÿÁÿ¹ÿ»ÿ¶ÿ¹ÿÀÿÀÿ¼ÿÀÿ¼ÿ¸ÿ¼ÿ¼ÿÀÿªÿ³ÿ½ÿµÿ·ÿ±ÿ®ÿ´ÿ¶ÿÂÿ¿ÿÄÿÉÿºÿºÿ¸ÿ·ÿ®ÿ¾ÿ½ÿ°ÿÅÿÀÿºÿ¼ÿ¾ÿµÿÄÿ½ÿ®ÿ¬ÿ¹ÿºÿ¹ÿ¾ÿÀÿ¹ÿÀÿÉÿÆÿÃÿ»ÿ»ÿºÿÁÿÒÿÄÿ¿ÿÎÿÓÿ¹ÿ¾ÿ¶ÿµÿÂÿ²ÿ·ÿÏÿÀÿÃÿÅÿ¿ÿÃÿ¹ÿµÿ±ÿ¼ÿ·ÿÂÿÃÿÌÿ¿ÿ»ÿ¶ÿºÿ¾ÿ¾ÿºÿºÿÂÿÀÿ¼ÿ¿ÿµÿ¯ÿ¶ÿ»ÿÅÿ¾ÿÇÿÃÿ¾ÿ§ÿÇÿÄÿ°ÿÀÿÇÿµÿ®ÿ¯ÿºÿ¹ÿËÿ·ÿ´ÿÄÿÀÿÅÿ¹ÿµÿÆÿ¾ÿ¼ÿÍÿÉÿ¹ÿÃÿÓÿÕÿÀÿ°ÿ¾ÿºÿÈÿÉÿ¾ÿ³ÿ¾ÿ·ÿµÿ¸ÿªÿÀÿËÿÃÿ´ÿÉÿÎÿÈÿµÿºÿ®ÿÂÿ¾ÿ³ÿ¸ÿ¿ÿ¼ÿÃÿÀÿ¿ÿÀÿ¿ÿÆÿÅÿºÿ·ÿ·ÿ·ÿ¾ÿÅÿ´ÿ¾ÿ¶ÿºÿÄÿ«ÿ½ÿ¿ÿÁÿ¾ÿ¾ÿ½ÿ®ÿÄÿ¹ÿ¸ÿ»ÿ¸ÿ®ÿ°ÿÁÿ¹ÿ¿ÿËÿ¾ÿÀÿÅÿ¿ÿ»ÿ¾ÿÅÿÀÿ¼ÿ¼ÿÅÿÖÿÈÿÁÿ¿ÿÇÿÄÿ¡ÿÀÿ«ÿ¿ÿ¿ÿÇÿ§ÿ²ÿÆÿ¶ÿ¼ÿ·ÿÄÿ¹ÿÀÿÂÿ¸ÿ·ÿ­ÿ³ÿÄÿÅÿÄÿ¶ÿ³ÿ½ÿ¾ÿ³ÿ¹ÿÀÿ¿ÿ­ÿ­ÿÂÿºÿ´ÿÙÿÁÿÅÿÅÿ¾ÿÁÿ«ÿ²ÿ½ÿ¿ÿÄÿ¿ÿ½ÿ¼ÿ¿ÿ½ÿ¿ÿÍÿÈÿ½ÿ¿ÿÅÿ¸ÿªÿ¿ÿµÿÂÿ®ÿ¶ÿ»ÿÁÿ¼ÿ»ÿ½ÿÀÿ¹ÿ´ÿ»ÿ¿ÿÁÿÀÿ¸ÿºÿºÿ¸ÿ¹ÿ¸ÿ³ÿ«ÿ­ÿ·ÿ¼ÿªÿÿ»ÿ¬ÿ©ÿËÿÿ¯ÿºÿ·ÿ­ÿÌÿ¼ÿÈÿ¹ÿ¼ÿ½ÿ·ÿ§ÿ³ÿÀÿ»ÿ¶ÿ¸ÿ¼ÿ¸ÿµÿ¸ÿ¸ÿ¹ÿªÿ²ÿÅÿ¥ÿ¾ÿ¿ÿ¹ÿ°ÿ¹ÿÁÿ®ÿ¸ÿÄÿÁÿ±ÿ½ÿÆÿ½ÿ¼ÿ½ÿ²ÿ²ÿ»ÿºÿ¹ÿÀÿÃÿ¿ÿ¯ÿ¬ÿÉÿ¾ÿÍÿ³ÿÃÿ³ÿ¸ÿ®ÿ¹ÿÀÿÇÿÆÿÁÿÂÿÁÿÂÿÂÿ¹ÿ¸ÿ¾ÿÃÿ¹ÿ¾ÿËÿÍÿ°ÿÅÿºÿ½ÿ¯ÿ»ÿ³ÿ«ÿªÿ½ÿ¯ÿÅÿÆÿ²ÿ¶ÿ¹ÿ¿ÿÁÿ²ÿºÿ¾ÿ¯ÿ³ÿ«ÿ±ÿÄÿ¶ÿ´ÿºÿ³ÿºÿ¼ÿ»ÿ»ÿÂÿ¼ÿ³ÿµÿ¹ÿºÿ¶ÿ±ÿ¶ÿ¾ÿ±ÿ¦ÿ­ÿ¬ÿ²ÿÅÿ¾ÿ»ÿÐÿÊÿÆÿ¨ÿ±ÿÈÿÁÿ¸ÿ½ÿºÿ´ÿ¸ÿ»ÿºÿ»ÿ¹ÿ¹ÿ»ÿ³ÿµÿ½ÿËÿ·ÿ±ÿ¯ÿ¹ÿ¾ÿ¿ÿ½ÿ±ÿ¬ÿ¬ÿ®ÿ´ÿ±ÿ²ÿ¾ÿ¶ÿ¶ÿ´ÿ²ÿµÿ»ÿ¿ÿÊÿ´ÿÀÿ»ÿµÿ·ÿºÿ»ÿ¸ÿ³ÿ¶ÿ²ÿ¯ÿ´ÿ©ÿ¯ÿ¾ÿ¿ÿÀÿ®ÿÁÿÏÿÇÿ»ÿÂÿ¯ÿÈÿÀÿÄÿÈÿÀÿ¼ÿ¸ÿ²ÿ·ÿºÿ¹ÿÍÿµÿ­ÿ·ÿ®ÿÀÿ¸ÿ¶ÿ¹ÿÂÿ³ÿ¸ÿºÿÁÿ¹ÿµÿ¾ÿÄÿÉÿ»ÿ³ÿªÿ¬ÿÁÿ¾ÿÆÿÑÿÌÿ¸ÿ»ÿÇÿ¼ÿ·ÿ½ÿ¿ÿ»ÿ²ÿ®ÿ³ÿ¸ÿÀÿ»ÿÇÿ¿ÿÙÿ´ÿ±ÿ¶ÿ¶ÿ¾ÿÀÿ´ÿ¸ÿÂÿÈÿÅÿ·ÿºÿÊÿÊÿÉÿÂÿÁÿ¸ÿ°ÿ½ÿÅÿÄÿ½ÿÃÿ½ÿºÿ½ÿ¸ÿµÿÅÿÎÿÃÿ´ÿ¹ÿÃÿ¿ÿ¹ÿÀÿ³ÿ½ÿ¾ÿ½ÿÁÿ¾ÿ¿ÿ»ÿ±ÿ»ÿ½ÿ¾ÿ»ÿ«ÿ½ÿÇÿÅÿÍÿ¸ÿ¿ÿºÿ¹ÿ²ÿ­ÿ³ÿÀÿÈÿÄÿÈÿÈÿ¹ÿ·ÿÉÿÃÿºÿ¶ÿÂÿÁÿÅÿºÿºÿÄÿ¹ÿµÿÄÿ½ÿ¾ÿÃÿ¦ÿ·ÿ»ÿ×ÿÊÿÀÿÄÿ¾ÿ©ÿ§ÿ²ÿ¹ÿºÿµÿ¿ÿÃÿ·ÿ¿ÿ½ÿ¹ÿ·ÿ½ÿ¸ÿ¾ÿµÿ¾ÿ×ÿÊÿ°ÿ¸ÿ¸ÿËÿµÿÇÿÊÿÃÿ½ÿµÿ­ÿ°ÿ±ÿµÿ²ÿ°ÿ½ÿÁÿ¸ÿ¿ÿÁÿÒÿ´ÿ¾ÿ±ÿ¹ÿÂÿÅÿ¾ÿ»ÿ¸ÿ°ÿ²ÿ³ÿ³ÿ´ÿ»ÿºÿ¹ÿ°ÿ½ÿ·ÿ²ÿ¹ÿ¿ÿºÿ´ÿ³ÿ°ÿ¹ÿÀÿ¼ÿÄÿ¹ÿÆÿÀÿ¸ÿ°ÿ©ÿ±ÿ¸ÿºÿ¿ÿ¼ÿµÿ¾ÿ³ÿÃÿ¼ÿÄÿ°ÿ²ÿ³ÿ»ÿ´ÿ°ÿ¼ÿ·ÿ¼ÿÌÿ¿ÿ¹ÿ¸ÿ¶ÿÎÿÐÿ¶ÿ·ÿÀÿ¹ÿ½ÿÃÿ¥ÿ¥ÿÀÿ­ÿ±ÿ¹ÿÅÿ·ÿ½ÿÀÿ¾ÿºÿ²ÿ¶ÿ»ÿ®ÿ°ÿ¶ÿ¶ÿ»ÿÄÿ´ÿµÿ¯ÿ¯ÿ¿ÿÄÿ¶ÿ¥ÿËÿÐÿ·ÿÄÿ¼ÿÃÿÈÿ¼ÿ³ÿ¶ÿ·ÿ´ÿ·ÿÃÿ¸ÿ¼ÿ¦ÿ¬ÿ¶ÿÌÿÀÿ¼ÿËÿÊÿ½ÿÊÿÆÿÂÿÁÿ¸ÿ¿ÿ®ÿªÿ·ÿ¼ÿ¿ÿÂÿ½ÿ¼ÿ¿ÿ¹ÿ¿ÿÀÿºÿ»ÿ²ÿ«ÿ°ÿ¹ÿÅÿÅÿµÿ±ÿÅÿ¿ÿËÿÂÿ¶ÿ¶ÿ½ÿ¹ÿµÿ»ÿµÿ»ÿ¸ÿ½ÿÃÿµÿµÿ¾ÿ¹ÿ¸ÿ½ÿºÿ·ÿ½ÿÛÿáÿËÿºÿ½ÿ²ÿ´ÿ»ÿ»ÿ¾ÿÄÿ»ÿ»ÿ¿ÿÁÿÅÿÉÿ¿ÿ»ÿ¹ÿ»ÿ½ÿµÿ¶ÿ¶ÿÚÿÑÿÊÿ¬ÿ¶ÿ½ÿºÿ¹ÿ½ÿÅÿ¼ÿ¿ÿÀÿ¿ÿ´ÿ¸ÿ¾ÿ¸ÿ²ÿ±ÿ±ÿ¸ÿ£ÿ·ÿÍÿ¸ÿÁÿ¶ÿ¾ÿÁÿ¼ÿ¾ÿ·ÿºÿ¶ÿÂÿÀÿ»ÿÁÿÂÿ¾ÿ»ÿ¹ÿ±ÿ­ÿµÿ¿ÿ¿ÿÎÿ³ÿ³ÿ¾ÿ½ÿ¹ÿÂÿÉÿ»ÿÃÿºÿ»ÿ¼ÿ¾ÿÀÿÄÿÅÿÆÿÏÿËÿ¿ÿ½ÿÍÿ»ÿ¹ÿ·ÿ·ÿÅÿÇÿµÿÄÿÀÿÀÿÌÿÁÿ¾ÿÈÿÌÿÂÿ¶ÿµÿ®ÿ½ÿ´ÿÁÿ¿ÿ½ÿ¸ÿ°ÿ¾ÿÆÿÈÿÀÿÇÿÆÿ¹ÿ±ÿ³ÿºÿÅÿÅÿ¸ÿÆÿÒÿÊÿ¿ÿÀÿÄÿ¾ÿ¼ÿ»ÿºÿÒÿÄÿ·ÿºÿ¿ÿ»ÿ°ÿ®ÿ¼ÿ»ÿµÿÃÿµÿ°ÿ¹ÿÇÿÅÿ³ÿ¹ÿ«ÿ¾ÿÁÿ¿ÿÁÿºÿºÿ¿ÿ¶ÿ²ÿ³ÿÂÿÁÿÁÿÁÿ¹ÿ¸ÿÇÿÔÿÐÿÎÿÜÿÀÿÀÿÃÿ¼ÿ½ÿÈÿÁÿ¿ÿ´ÿÈÿÐÿÂÿ´ÿµÿÀÿÄÿµÿ¶ÿÄÿ¸ÿ»ÿ¶ÿ³ÿ¼ÿÅÿ¾ÿ¶ÿÉÿÃÿ¿ÿ¸ÿ·ÿ½ÿÂÿ¸ÿµÿÂÿ·ÿ¸ÿÀÿÁÿ½ÿÀÿ´ÿ²ÿ±ÿ²ÿ½ÿÄÿ²ÿÂÿÂÿ»ÿ¿ÿÇÿÉÿÂÿµÿ¶ÿÉÿ¾ÿ¸ÿÁÿÇÿÀÿ¾ÿÇÿ·ÿÇÿ¸ÿ¶ÿÀÿÉÿÂÿ¸ÿ¿ÿ¿ÿ»ÿ¶ÿÁÿÈÿÂÿºÿÂÿËÿ½ÿÎÿÃÿµÿ¾ÿ¹ÿ¼ÿÄÿÉÿÍÿÆÿ¸ÿ¶ÿ½ÿÂÿµÿ¼ÿ¾ÿ·ÿËÿÀÿ¿ÿÁÿÉÿÒÿÁÿ±ÿ¸ÿÅÿÁÿÃÿÇÿ¯ÿ¹ÿ³ÿ¹ÿ¿ÿÇÿÓÿÁÿ¨ÿÂÿÆÿÄÿÃÿÁÿÈÿÇÿºÿ½ÿÊÿ¼ÿÀÿËÿ¾ÿÇÿ¶ÿ«ÿ¶ÿ´ÿÃÿ¼ÿ¾ÿ¹ÿ½ÿ¼ÿ»ÿÃÿ¿ÿ²ÿÈÿÂÿÀÿ±ÿ¿ÿ»ÿ¼ÿÅÿÇÿ¿ÿ¹ÿÁÿÀÿ®ÿ°ÿÈÿÂÿÉÿËÿ¼ÿµÿÄÿÄÿÅÿ¿ÿÁÿÂÿÍÿÆÿ¹ÿ»ÿÂÿÀÿ¸ÿºÿºÿ¾ÿÄÿ¾ÿ¾ÿ¾ÿ½ÿÉÿÏÿÍÿ¹ÿºÿ¼ÿ®ÿ½ÿÈÿÁÿ¾ÿÇÿÇÿÁÿ¿ÿÊÿÂÿÇÿ¿ÿ±ÿ¯ÿ²ÿ´ÿ¼ÿ²ÿ©ÿÀÿÉÿºÿ¾ÿÆÿÅÿÁÿ¿ÿºÿ»ÿ¼ÿËÿ¿ÿ¶ÿºÿ¼ÿ¿ÿ¸ÿ±ÿ»ÿÀÿ´ÿ·ÿ¿ÿÌÿ¿ÿÂÿ½ÿºÿµÿ´ÿÁÿÇÿÄÿ¿ÿÃÿ¿ÿ±ÿ»ÿÃÿ»ÿ½ÿÅÿ¾ÿÅÿÊÿ¬ÿ ÿÂÿºÿºÿ¶ÿ·ÿ½ÿ»ÿ³ÿ©ÿÀÿÉÿÄÿ¿ÿºÿªÿ·ÿÂÿÂÿ¾ÿ½ÿ½ÿ¹ÿ´ÿÓÿ¶ÿºÿ½ÿ²ÿ·ÿÁÿÇÿÃÿ¶ÿ²ÿ»ÿÂÿÈÿ³ÿÁÿÀÿ¸ÿµÿºÿ¹ÿµÿ»ÿ¿ÿµÿ´ÿ¬ÿÄÿÍÿ»ÿ¾ÿÅÿÃÿÁÿÁÿÂÿÀÿ¹ÿ£ÿÌÿ¾ÿ¸ÿ½ÿ½ÿÈÿÆÿÄÿÅÿºÿÁÿ¿ÿ¾ÿ°ÿÌÿ­ÿÆÿÎÿÌÿÆÿÁÿ¹ÿµÿºÿ¯ÿ¶ÿ½ÿÂÿÅÿÆÿÈÿÁÿ¶ÿ²ÿºÿÁÿÂÿ¿ÿ¹ÿ³ÿ¶ÿºÿ¸ÿ¾ÿÍÿÄÿÃÿÇÿ½ÿ¶ÿ¿ÿ½ÿ´ÿÁÿµÿÃÿ¼ÿ¹ÿ»ÿ¾ÿ¸ÿ¹ÿµÿ´ÿºÿ½ÿÊÿÃÿÅÿ´ÿ³ÿ·ÿ³ÿ¶ÿ¾ÿÀÿÂÿÂÿÄÿÊÿÈÿÁÿ°ÿ¼ÿ¾ÿ¿ÿ¼ÿÅÿ¿ÿ¶ÿ·ÿÁÿÂÿ·ÿ°ÿÄÿÆÿµÿ»ÿ¿ÿ´ÿ½ÿ¶ÿ½ÿÀÿ¼ÿÁÿÄÿ»ÿ³ÿ¹ÿºÿ¹ÿÁÿÃÿÃÿÀÿÄÿÄÿ½ÿ»ÿ¿ÿÄÿ¿ÿµÿ¯ÿ²ÿ´ÿ¸ÿ¸ÿÊÿÎÿºÿÈÿÆÿÒÿÍÿ¿ÿ½ÿÁÿ¾ÿºÿ¾ÿ·ÿÂÿÉÿÈÿ½ÿ¸ÿ»ÿ¸ÿ´ÿÀÿÃÿ³ÿµÿ½ÿ¶ÿ»ÿ­ÿÆÿ×ÿÇÿ»ÿÅÿºÿ´ÿÂÿ»ÿÅÿ¿ÿ¸ÿ·ÿ¯ÿµÿ¾ÿºÿÉÿºÿÁÿµÿÅÿÂÿÆÿ¹ÿ½ÿµÿ´ÿÆÿÉÿ¾ÿÇÿÉÿ¼ÿÇÿ©ÿ¥ÿ»ÿµÿÀÿ°ÿµÿÄÿÆÿÀÿÀÿ¿ÿ»ÿºÿ¸ÿ²ÿÀÿÂÿ¾ÿÈÿ¹ÿÃÿ®ÿ²ÿÅÿÀÿÅÿ¶ÿ¶ÿ½ÿ¿ÿ¼ÿ«ÿ´ÿ·ÿ»ÿ²ÿ¶ÿ¹ÿÅÿ½ÿ¬ÿÂÿ»ÿÅÿÇÿÁÿ¶ÿ¯ÿ»ÿÃÿÂÿËÿÌÿÄÿ³ÿ¹ÿºÿ¹ÿ·ÿ´ÿ»ÿ®ÿ¯ÿ¶ÿ¦ÿ±ÿ¿ÿµÿ¯ÿ­ÿ½ÿÓÿºÿºÿ¿ÿ¿ÿºÿµÿ±ÿ±ÿ¿ÿ¼ÿ´ÿµÿ¸ÿµÿ¸ÿÃÿ¿ÿ­ÿ²ÿ´ÿ¸ÿ¹ÿ¶ÿÐÿ¸ÿÂÿ¨ÿ¶ÿÆÿ¿ÿ®ÿ±ÿºÿÉÿÇÿ¹ÿ¾ÿ¾ÿ¹ÿÁÿµÿÂÿÊÿ¿ÿ»ÿ±ÿ²ÿÉÿ³ÿ¿ÿ¾ÿ¸ÿ·ÿ«ÿ§ÿ¸ÿ½ÿ´ÿ¶ÿ¼ÿ¶ÿ¸ÿÿ³ÿ·ÿ·ÿÁÿÊÿ¼ÿÃÿºÿ½ÿ¯ÿºÿÀÿ½ÿÃÿÅÿ¾ÿ¿ÿ¿ÿºÿ¶ÿÉÿÍÿºÿ¹ÿ¿ÿÂÿ¿ÿ§ÿÄÿ¾ÿ¼ÿ»ÿÀÿÂÿ¶ÿ°ÿ»ÿÄÿÀÿ¼ÿÀÿ´ÿ¼ÿ©ÿ»ÿ·ÿºÿÈÿÂÿÂÿ½ÿÍÿ¸ÿ´ÿ½ÿ³ÿ¶ÿ¸ÿ·ÿ¼ÿ½ÿ¹ÿ¹ÿ¼ÿ½ÿ­ÿ°ÿ·ÿ»ÿÀÿ¿ÿÿ°ÿÁÿ½ÿ¶ÿ¾ÿ¶ÿÿ§ÿ´ÿ¹ÿ¹ÿ´ÿ´ÿ¿ÿÆÿ»ÿ°ÿºÿ¾ÿ¶ÿ½ÿ·ÿ¾ÿÁÿ¶ÿ¯ÿ»ÿºÿ²ÿ©ÿ±ÿ¼ÿ¹ÿ¾ÿ¹ÿ¸ÿ¹ÿ·ÿ»ÿ½ÿ½ÿ¾ÿ¿ÿÆÿ¯ÿ®ÿ¿ÿ¼ÿ®ÿÈÿ±ÿ¯ÿ³ÿÁÿÆÿ®ÿ¹ÿÂÿ¾ÿÌÿÑÿÆÿÀÿ»ÿ³ÿ¹ÿ¿ÿÂÿÁÿ¯ÿ¸ÿ·ÿÄÿµÿÀÿÅÿÃÿµÿ¾ÿ­ÿºÿ¿ÿÉÿÃÿºÿ¿ÿÀÿÆÿÈÿÆÿ¸ÿ§ÿ¯ÿÃÿÇÿÀÿ·ÿ¸ÿ¿ÿ¿ÿÀÿÅÿ¶ÿÆÿ¸ÿ¸ÿ¸ÿ­ÿÁÿÆÿÃÿ¶ÿ»ÿ½ÿ¼ÿ½ÿ¶ÿ¹ÿÃÿÍÿÈÿ½ÿÈÿÈÿ·ÿ·ÿÂÿÍÿ´ÿµÿÃÿÏÿ¯ÿ¼ÿÃÿ§ÿºÿ¯ÿ¿ÿ½ÿ¶ÿ½ÿ¹ÿ¨ÿ¯ÿ·ÿ¹ÿºÿ·ÿ·ÿ¾ÿ·ÿªÿ¶ÿÃÿÄÿÄÿ·ÿÁÿ´ÿ·ÿ¼ÿ¾ÿÏÿ¸ÿ¶ÿ¶ÿ½ÿ¹ÿ¾ÿ½ÿ·ÿ®ÿ¯ÿ»ÿ´ÿ½ÿ¼ÿºÿ¼ÿ¸ÿ³ÿ·ÿºÿ¶ÿÂÿ½ÿ¼ÿÁÿÄÿÀÿ³ÿµÿÁÿ°ÿ¶ÿ¹ÿ·ÿÄÿ¨ÿ¨ÿ¯ÿ¼ÿÆÿ¸ÿ²ÿ¹ÿÃÿ¼ÿ°ÿ¼ÿ¾ÿ½ÿ¸ÿ²ÿ»ÿÁÿ¾ÿ·ÿ²ÿ·ÿ±ÿ»ÿÇÿ´ÿ­ÿ±ÿ³ÿÏÿ»ÿ¼ÿÁÿ¼ÿ­ÿ·ÿ¼ÿ¾ÿ¬ÿ°ÿÀÿ¾ÿ±ÿµÿ¹ÿ½ÿ¾ÿ½ÿ²ÿ¨ÿ¬ÿ·ÿ¿ÿ¼ÿ³ÿ¬ÿ¶ÿÆÿÆÿÁÿ´ÿ±ÿ¹ÿÄÿÂÿºÿ»ÿ§ÿËÿ«ÿÁÿªÿµÿÁÿ¶ÿÀÿ´ÿ¯ÿºÿ¿ÿºÿ¸ÿµÿ»ÿ·ÿ¹ÿÅÿÇÿÁÿÁÿÌÿÌÿÀÿ»ÿºÿÀÿ½ÿÌÿÈÿÅÿÆÿ¸ÿ·ÿ§ÿºÿ¿ÿ¬ÿ°ÿµÿÉÿ·ÿÈÿ¶ÿ±ÿºÿÅÿÉÿÁÿ´ÿ´ÿ±ÿµÿµÿ¿ÿÃÿ¼ÿÃÿÂÿ·ÿ½ÿÇÿÂÿ»ÿÂÿ¹ÿ²ÿ·ÿ¸ÿ¾ÿ²ÿ©ÿ³ÿ³ÿÆÿËÿ©ÿ«ÿ¥ÿ·ÿÃÿÊÿ©ÿÁÿºÿÐÿÂÿ»ÿÈÿ±ÿÅÿµÿ§ÿ¶ÿ¶ÿ¾ÿ»ÿ·ÿ»ÿ»ÿ¼ÿÀÿÅÿ³ÿ±ÿ´ÿ³ÿºÿ¼ÿ¹ÿ»ÿÄÿ´ÿ±ÿ©ÿÇÿ¸ÿ½ÿ¹ÿÄÿ½ÿ·ÿµÿ±ÿªÿªÿ¯ÿ§ÿ¨ÿ¯ÿ³ÿ¼ÿ¹ÿµÿ¶ÿ³ÿ¿ÿ½ÿ¹ÿ¹ÿÀÿ¾ÿ´ÿ¶ÿÁÿ¾ÿ²ÿ»ÿ·ÿ¸ÿ·ÿÃÿÅÿ´ÿ±ÿ¦ÿºÿ¹ÿ»ÿ½ÿ¶ÿ¯ÿµÿÌÿÂÿÁÿ§ÿ°ÿºÿ¥ÿ¿ÿÀÿ¯ÿÀÿ·ÿ¼ÿ¸ÿ¹ÿ«ÿ¸ÿ¹ÿ¯ÿ³ÿ·ÿ°ÿ²ÿµÿ¿ÿÍÿÇÿ»ÿ¿ÿÌÿÑÿÑÿÂÿ«ÿ´ÿºÿÀÿÔÿ¹ÿ¸ÿ¿ÿÇÿ¸ÿÀÿ¹ÿÈÿ¼ÿ±ÿ·ÿ»ÿÂÿ´ÿ¨ÿ©ÿ¦ÿÀÿ´ÿÀÿ¸ÿ¿ÿÂÿ°ÿªÿ¶ÿ½ÿ½ÿÀÿÁÿµÿ«ÿ­ÿ³ÿ°ÿ¨ÿ¬ÿ¸ÿ»ÿµÿµÿµÿºÿÅÿ¿ÿÄÿÁÿÁÿ¹ÿÄÿ¿ÿ³ÿ½ÿ¾ÿÅÿÌÿ·ÿµÿ»ÿÃÿ½ÿ³ÿ±ÿÀÿÅÿ¼ÿÀÿ´ÿ¸ÿÀÿÈÿ°ÿ±ÿ¨ÿ»ÿ·ÿ¿ÿÄÿ¹ÿ³ÿ¶ÿ¿ÿËÿÆÿ½ÿ¸ÿ¼ÿÄÿÁÿ½ÿ¾ÿÃÿ¼ÿ´ÿ¶ÿ²ÿºÿÃÿ½ÿ±ÿªÿªÿ±ÿ«ÿ¾ÿ¸ÿ®ÿ±ÿ¸ÿ³ÿ´ÿµÿ»ÿ¼ÿ¼ÿÀÿ¼ÿ¹ÿ¥ÿ¾ÿÁÿ¯ÿ»ÿ¼ÿ»ÿ¼ÿ®ÿ¯ÿ²ÿ©ÿ¨ÿ¶ÿ»ÿ¯ÿºÿ½ÿ±ÿ¯ÿµÿ¸ÿ¹ÿ¸ÿ²ÿ¸ÿÁÿÄÿ²ÿµÿºÿ³ÿ¬ÿ°ÿºÿ´ÿÄÿ¾ÿºÿÅÿ­ÿ¼ÿ¸ÿ¢ÿÂÿÄÿºÿ¼ÿÉÿµÿÃÿ¨ÿ¡ÿ¬ÿÅÿÉÿ°ÿ³ÿµÿ¹ÿ½ÿ¿ÿ·ÿ­ÿ¶ÿ»ÿÀÿ¿ÿ½ÿÀÿÄÿÌÿÂÿ©ÿ±ÿºÿ´ÿ»ÿ±ÿ¬ÿ±ÿ¶ÿÄÿ³ÿ­ÿÄÿ´ÿ²ÿÊÿÊÿÉÿ¶ÿÀÿ³ÿ¼ÿÁÿ²ÿ³ÿÃÿÂÿ»ÿ¿ÿ¸ÿ¿ÿ»ÿ¨ÿ·ÿ¬ÿ¼ÿÇÿÃÿºÿ¶ÿ©ÿ¶ÿ´ÿºÿÄÿÄÿºÿÅÿµÿºÿÉÿÅÿ¶ÿ¥ÿ²ÿ¼ÿµÿ·ÿ¼ÿÁÿ¹ÿ«ÿ¶ÿ¼ÿ¯ÿ¾ÿÃÿ©ÿÇÿ²ÿ°ÿÏÿÃÿÇÿ¶ÿÃÿÁÿÆÿ¥ÿ´ÿ³ÿºÿÁÿÂÿ½ÿÅÿµÿÄÿÇÿÆÿ´ÿ¿ÿ·ÿÁÿ¼ÿ·ÿ¶ÿ´ÿ³ÿµÿ¼ÿ¾ÿ´ÿ¶ÿ°ÿ«ÿµÿ½ÿÂÿ¿ÿ¹ÿ¾ÿÇÿÇÿÀÿÊÿºÿ°ÿµÿÀÿÁÿÒÿÇÿ¼ÿ¿ÿÆÿ»ÿ±ÿ·ÿ³ÿ¬ÿÇÿ³ÿ·ÿ¾ÿ½ÿ¸ÿ¹ÿÂÿ³ÿÀÿÅÿ·ÿ¸ÿÂÿÀÿ»ÿ¼ÿ¸ÿ¸ÿ¶ÿ¶ÿ¸ÿÃÿ½ÿ³ÿµÿÂÿÅÿ¼ÿ¶ÿºÿÃÿ»ÿ¸ÿ¾ÿ½ÿÇÿ¿ÿ¼ÿ²ÿµÿÄÿµÿ³ÿËÿ¾ÿÂÿÆÿ¿ÿ¿ÿÁÿ·ÿÍÿ°ÿ¼ÿ¹ÿ½ÿ¿ÿ´ÿ·ÿ³ÿ³ÿ®ÿ°ÿ¿ÿ¾ÿ¬ÿ¯ÿÁÿÏÿ¼ÿ¶ÿ¶ÿ¼ÿÁÿÅÿÁÿºÿ¿ÿÂÿ¾ÿÁÿÅÿ¾ÿ¹ÿ¸ÿÂÿ¹ÿ¹ÿÈÿÆÿ±ÿÁÿÂÿ·ÿ·ÿ¤ÿÉÿ¿ÿÑÿ¼ÿÉÿÅÿ¸ÿ»ÿÐÿµÿÄÿÄÿËÿ¹ÿÑÿÇÿÁÿ¯ÿ»ÿ²ÿ·ÿ²ÿ¼ÿ´ÿºÿÂÿ½ÿ¿ÿ¹ÿ³ÿÀÿËÿÁÿ±ÿºÿÆÿ¾ÿÆÿ¾ÿºÿÄÿ¬ÿËÿ½ÿ½ÿ½ÿÄÿÌÿ¼ÿ©ÿºÿ¾ÿ®ÿºÿ»ÿÃÿ²ÿ°ÿ¸ÿÄÿ½ÿÂÿÅÿÄÿ¹ÿ²ÿ½ÿ¸ÿ¸ÿ¸ÿ´ÿ¹ÿÃÿÄÿ¹ÿ·ÿ¹ÿ´ÿ®ÿ­ÿ³ÿ§ÿ¸ÿÄÿ²ÿ±ÿ²ÿ¯ÿ¹ÿ¹ÿ¶ÿ¸ÿ¸ÿÉÿ³ÿÃÿ½ÿ½ÿ½ÿ¹ÿ´ÿ´ÿÅÿ¹ÿ·ÿ²ÿ¶ÿ¿ÿºÿÌÿÇÿÁÿÂÿ»ÿÅÿÊÿ·ÿ­ÿ²ÿ¹ÿºÿ¹ÿ¼ÿ´ÿ²ÿµÿ¹ÿ­ÿ¼ÿÈÿÁÿÈÿÆÿ°ÿ¹ÿÆÿ«ÿÍÿ¶ÿÁÿÃÿ¼ÿÎÿµÿ­ÿ¹ÿ½ÿ¶ÿ¿ÿÁÿÃÿËÿ¾ÿ¸ÿ¯ÿ½ÿÂÿ´ÿ­ÿ¶ÿÀÿ½ÿÀÿÇÿ¿ÿ´ÿ¶ÿ¼ÿºÿÂÿÆÿ»ÿÁÿ¸ÿ·ÿ½ÿ¯ÿªÿÅÿ­ÿ´ÿ½ÿºÿ§ÿ¹ÿ¼ÿ¯ÿ¿ÿ²ÿ¶ÿ³ÿ·ÿ°ÿ¶ÿ½ÿ½ÿÂÿºÿ¹ÿÀÿÃÿ¼ÿ¸ÿÇÿ½ÿÃÿÅÿÆÿ½ÿÊÿ²ÿ¡ÿÊÿ«ÿ©ÿ¸ÿÕÿÉÿ«ÿ»ÿÄÿ±ÿ´ÿÃÿÄÿÁÿÌÿÂÿ¿ÿÀÿÃÿÇÿÁÿ±ÿ³ÿ¹ÿ¼ÿ½ÿ¼ÿÂÿÀÿÀÿÂÿºÿ»ÿ®ÿÂÿÇÿ¸ÿÉÿÃÿÉÿ¾ÿÀÿ¹ÿ´ÿ¼ÿ°ÿ¸ÿ¯ÿ­ÿ¼ÿ¯ÿ²ÿ±ÿºÿÁÿÅÿÄÿ¼ÿ¿ÿÁÿ¾ÿÃÿÅÿÃÿ¹ÿ³ÿ·ÿÅÿÇÿµÿÆÿÆÿ­ÿ¸ÿ®ÿ­ÿ¶ÿ¿ÿ¸ÿÇÿÆÿ¼ÿÃÿµÿ¿ÿ¾ÿÄÿ½ÿ­ÿ°ÿ­ÿ®ÿ½ÿÆÿÆÿ»ÿ¶ÿÄÿÎÿµÿ·ÿºÿ´ÿ¿ÿ±ÿ¸ÿÀÿºÿ¬ÿ¯ÿ¹ÿ¹ÿÁÿ´ÿ½ÿ¹ÿÊÿÅÿ¿ÿºÿ·ÿÄÿÃÿ¼ÿÂÿ¼ÿ¶ÿµÿ´ÿºÿºÿµÿ½ÿ¹ÿ¹ÿ´ÿ¼ÿ¾ÿÄÿ¯ÿ¾ÿ²ÿÂÿ¿ÿºÿ°ÿ½ÿÀÿÄÿ¾ÿ³ÿµÿ¹ÿ¾ÿ»ÿ¸ÿ¼ÿ¯ÿÀÿÄÿ²ÿ°ÿÁÿªÿ¦ÿ¼ÿ±ÿºÿÆÿ¼ÿ·ÿÁÿ½ÿºÿÄÿ¶ÿÄÿ´ÿ«ÿ½ÿÆÿÃÿ¿ÿµÿ¯ÿ¶ÿ·ÿºÿºÿ·ÿ¶ÿ³ÿ½ÿ¯ÿÄÿµÿ·ÿ¾ÿ¯ÿ²ÿ¬ÿ©ÿÆÿÊÿ¿ÿ¿ÿ·ÿ´ÿµÿµÿ­ÿ­ÿ¹ÿ®ÿ®ÿ¹ÿ´ÿ¶ÿÀÿÆÿ½ÿÐÿ°ÿ«ÿ¼ÿ¸ÿºÿ´ÿ¸ÿËÿËÿÀÿ»ÿÃÿÀÿ¿ÿ½ÿ¹ÿ»ÿ¼ÿÇÿÂÿ½ÿÅÿÈÿ½ÿ¼ÿ¹ÿÂÿ±ÿ´ÿ¼ÿºÿÿ£ÿ¾ÿÃÿ¿ÿ½ÿÂÿÆÿºÿ´ÿ·ÿ¶ÿ¿ÿ®ÿÀÿ»ÿÌÿÇÿ¹ÿ¸ÿÄÿ±ÿÀÿ½ÿÍÿÍÿ¿ÿ²ÿ«ÿ°ÿ¯ÿ´ÿ¸ÿ±ÿ³ÿ¶ÿ¶ÿµÿ»ÿ·ÿ¶ÿÃÿÅÿ½ÿ¼ÿÀÿÃÿÃÿºÿÆÿºÿ¶ÿ·ÿÄÿÃÿ¸ÿ´ÿ¸ÿ³ÿ©ÿ·ÿ¸ÿÄÿ¾ÿÀÿÐÿ·ÿ¶ÿµÿºÿ¸ÿ¿ÿ¾ÿ¹ÿ»ÿ¹ÿ´ÿ¸ÿ»ÿ¸ÿ½ÿÆÿÀÿ·ÿ½ÿÍÿÁÿ°ÿ­ÿ«ÿ¶ÿ°ÿ¶ÿ¿ÿ¼ÿ»ÿµÿ¹ÿ»ÿ´ÿ»ÿ½ÿ­ÿªÿºÿÆÿ»ÿ¤ÿÂÿÉÿºÿÈÿÄÿ±ÿÆÿºÿÄÿÅÿ´ÿ²ÿ°ÿ®ÿºÿ¾ÿÁÿÀÿ«ÿ»ÿ¼ÿÃÿÆÿ½ÿÁÿ¿ÿ»ÿ¯ÿ¶ÿ°ÿ¿ÿÂÿÀÿÅÿÉÿÆÿ·ÿ³ÿ°ÿ·ÿºÿÁÿ¾ÿÊÿÆÿ¿ÿºÿ¿ÿºÿ³ÿ­ÿ¯ÿ´ÿ¹ÿ¸ÿ²ÿÅÿÃÿÊÿ®ÿ¹ÿ¸ÿ¼ÿÉÿ»ÿºÿ½ÿÂÿ¸ÿ¶ÿ¾ÿÍÿÌÿ¼ÿ½ÿ¾ÿ¿ÿÅÿÂÿ¸ÿ·ÿ¾ÿÂÿÌÿºÿ¼ÿ½ÿÂÿÂÿÃÿ¼ÿ¶ÿÀÿÃÿÃÿ¼ÿÆÿÁÿ»ÿ½ÿºÿ¿ÿÃÿÂÿÊÿÂÿ·ÿÄÿÆÿºÿ¼ÿÃÿÇÿ¼ÿ«ÿ´ÿ­ÿ¿ÿ¾ÿÁÿÃÿ²ÿ³ÿµÿ»ÿ¾ÿ¼ÿ·ÿ´ÿ½ÿÂÿ²ÿ¶ÿÅÿ·ÿ¹ÿ±ÿÁÿÆÿÁÿºÿ´ÿ³ÿ·ÿ¿ÿÆÿÁÿÇÿ¹ÿÂÿÂÿÆÿËÿºÿºÿÀÿ¶ÿ¹ÿ´ÿ±ÿ±ÿ°ÿÃÿÉÿ¸ÿ²ÿ»ÿ¸ÿºÿÇÿµÿµÿµÿ´ÿ¼ÿÊÿÃÿºÿÃÿ¹ÿÈÿ»ÿÃÿ¼ÿ·ÿÁÿ¶ÿ¸ÿ´ÿ»ÿÁÿºÿ¯ÿµÿ»ÿ³ÿÆÿÍÿÃÿ§ÿ¹ÿ­ÿ¼ÿ½ÿµÿ¨ÿ¨ÿ®ÿ·ÿÂÿ¿ÿ¸ÿ±ÿºÿ°ÿÉÿ¯ÿ¶ÿÀÿÃÿÉÿÄÿ¾ÿ¼ÿ´ÿ±ÿ¼ÿ·ÿÄÿ½ÿ¿ÿÂÿÈÿÎÿÅÿ´ÿ°ÿ¶ÿ¶ÿ·ÿ¼ÿ¾ÿ¼ÿ­ÿÇÿ¿ÿÍÿÁÿÇÿÁÿ·ÿ±ÿ¶ÿºÿºÿÁÿ½ÿ»ÿ¹ÿ¹ÿ¹ÿÑÿÔÿ´ÿ´ÿÊÿÏÿÄÿ¾ÿ¾ÿ½ÿØÿ¾ÿ¹ÿ¶ÿºÿ¤ÿ·ÿ¹ÿÀÿÅÿ¿ÿ½ÿºÿ¯ÿ¾ÿ±ÿÀÿÁÿ»ÿ¼ÿ±ÿ¸ÿÁÿ¹ÿ³ÿ²ÿ²ÿÀÿÃÿÆÿ°ÿÁÿÃÿÁÿ¼ÿ½ÿ·ÿ´ÿ·ÿµÿÂÿ»ÿ¸ÿ´ÿ³ÿ¾ÿ¿ÿ¼ÿÂÿÈÿÂÿºÿÃÿÇÿºÿÍÿ½ÿÀÿ¼ÿ½ÿ¼ÿ»ÿÂÿ¿ÿ´ÿ¹ÿ½ÿ¸ÿ¾ÿÁÿ±ÿºÿ»ÿºÿ¹ÿ¼ÿÇÿÍÿ»ÿ§ÿµÿ¤ÿÀÿ¶ÿ¼ÿ»ÿ¼ÿ»ÿ¾ÿºÿ¯ÿ·ÿ´ÿ½ÿÃÿ»ÿÀÿÄÿ½ÿ¯ÿ²ÿ¹ÿ¯ÿ¿ÿÁÿÇÿ¿ÿ¼ÿÉÿ»ÿ²ÿ¹ÿÂÿÂÿ¾ÿ¿ÿÁÿ¸ÿÀÿÂÿÀÿ¾ÿ´ÿ³ÿºÿ¼ÿÁÿÈÿ¹ÿÇÿ°ÿ½ÿÂÿ¸ÿ³ÿ¶ÿºÿ½ÿ»ÿ±ÿ¹ÿºÿ»ÿ½ÿ½ÿ»ÿ»ÿµÿ°ÿ¸ÿ¾ÿ»ÿºÿµÿ½ÿµÿ¾ÿÉÿ¸ÿ®ÿ·ÿ¹ÿ·ÿ¾ÿ»ÿÄÿ¾ÿÀÿ¼ÿºÿ¿ÿ½ÿ°ÿ³ÿºÿ¼ÿ»ÿ¯ÿÅÿºÿºÿÅÿÅÿÁÿ¾ÿ¸ÿËÿ»ÿÇÿÆÿ¸ÿ¹ÿ¾ÿÀÿÅÿÁÿµÿ®ÿ­ÿÀÿÂÿ¾ÿÃÿÀÿ¶ÿ¹ÿ²ÿÆÿÓÿÈÿÆÿÅÿ´ÿ·ÿÅÿÂÿÁÿÊÿ¸ÿÌÿ½ÿÁÿ¼ÿ³ÿ»ÿÇÿ¼ÿ¸ÿÕÿÈÿÀÿÁÿ´ÿ´ÿºÿÀÿÄÿ·ÿÃÿËÿ»ÿ¸ÿÀÿ»ÿ·ÿÄÿÏÿÇÿÈÿÎÿ½ÿ¶ÿ½ÿÇÿºÿ¬ÿ²ÿ»ÿÂÿ¶ÿÃÿ¸ÿÄÿËÿÁÿ±ÿ²ÿÄÿÿ¾ÿ¸ÿ·ÿ¾ÿÉÿÊÿ¿ÿ¶ÿ¼ÿÁÿÀÿ½ÿ¾ÿ½ÿ¼ÿ¼ÿÃÿÎÿÁÿÈÿ¿ÿ¦ÿªÿ¶ÿ½ÿ¹ÿ°ÿ¸ÿ½ÿÀÿÉÿËÿÁÿ¾ÿ½ÿ¶ÿµÿºÿ´ÿºÿ¿ÿÀÿ¾ÿ½ÿ¿ÿÉÿÊÿÀÿ¸ÿ·ÿ»ÿ½ÿ·ÿ¾ÿËÿ¼ÿÃÿÂÿ¾ÿ¿ÿ¼ÿ¿ÿ½ÿ´ÿ½ÿÀÿÇÿÁÿ½ÿÈÿ´ÿÁÿ¶ÿÁÿÈÿÆÿÄÿ¼ÿ§ÿ¯ÿ²ÿ¹ÿ¾ÿ¿ÿÃÿÉÿÌÿÍÿºÿ¿ÿ¾ÿ·ÿ¿ÿÁÿ·ÿµÿÂÿ¿ÿÊÿ¹ÿ¾ÿÁÿ¶ÿ±ÿÀÿÌÿÁÿÂÿÏÿ¼ÿÀÿÁÿ¿ÿÆÿÌÿÆÿÄÿ¹ÿ»ÿ·ÿ¼ÿ¼ÿ¼ÿÇÿÍÿÄÿÙÿÕÿÔÿÏÿÄÿÀÿ½ÿºÿ¼ÿÁÿ½ÿ¼ÿ´ÿµÿ·ÿºÿÊÿ×ÿÊÿ¹ÿ³ÿ³ÿÁÿÆÿÀÿÄÿÊÿÇÿ¿ÿ¿ÿÁÿ¾ÿ½ÿÈÿÁÿÄÿ¼ÿ«ÿ´ÿÂÿªÿ¾ÿ¸ÿÁÿÀÿ¿ÿÀÿ½ÿ¸ÿ»ÿÉÿÊÿ¸ÿ¯ÿ´ÿ»ÿÁÿÇÿÄÿ¹ÿ¿ÿÁÿ¯ÿ½ÿ»ÿ¾ÿ»ÿÆÿÂÿ·ÿÂÿ¶ÿÇÿÁÿ½ÿºÿÁÿÇÿÐÿÉÿ»ÿÁÿ·ÿÅÿÇÿ´ÿ½ÿ¾ÿÀÿÀÿÅÿÆÿ¶ÿ»ÿÅÿÄÿ¿ÿ¹ÿ¬ÿ´ÿÄÿÉÿÅÿÀÿ¶ÿÒÿÅÿ¿ÿÆÿ¹ÿ¹ÿ¾ÿÄÿÈÿ¾ÿ°ÿ³ÿ®ÿÄÿËÿÅÿÆÿÍÿÂÿ»ÿÆÿ¾ÿµÿ¿ÿÉÿÌÿºÿ¸ÿ¹ÿÁÿ¼ÿ®ÿ¼ÿÊÿÁÿ·ÿ»ÿ¾ÿ·ÿ¬ÿ·ÿÅÿ¾ÿ²ÿ¼ÿÄÿÖÿÇÿÁÿ¿ÿ¸ÿºÿÈÿÍÿÇÿÃÿÂÿÁÿ¼ÿÂÿ½ÿ¹ÿºÿ·ÿÂÿÆÿÅÿ¾ÿ¬ÿ±ÿÁÿÆÿÖÿÆÿºÿ±ÿ¸ÿ¿ÿÃÿÊÿÈÿ¼ÿ¹ÿÃÿÏÿÄÿ¹ÿ³ÿ¼ÿ¿ÿ¾ÿÁÿÂÿ·ÿ¶ÿÄÿ¹ÿ¿ÿ­ÿ¾ÿÊÿ¹ÿ´ÿÀÿÀÿºÿÈÿ½ÿÅÿ¿ÿ°ÿÆÿÀÿ½ÿÁÿÀÿ¾ÿºÿ³ÿ²ÿ¸ÿ¯ÿ ÿÈÿÊÿµÿ³ÿ³ÿ¼ÿÄÿÉÿÌÿÂÿ½ÿ¼ÿ¾ÿ·ÿÂÿ¸ÿ¾ÿ»ÿ¿ÿÅÿÄÿ¿ÿ»ÿºÿ¬ÿ¸ÿÃÿÃÿÊÿÆÿ¾ÿ½ÿ²ÿ­ÿºÿÄÿÂÿÅÿ·ÿÈÿ¨ÿ«ÿ¿ÿ²ÿ¼ÿ¾ÿ½ÿµÿ³ÿºÿ»ÿ¶ÿºÿÀÿ·ÿÂÿ½ÿµÿ¿ÿÃÿºÿ¹ÿ¹ÿ¹ÿÆÿÁÿËÿ¿ÿÃÿÆÿ¿ÿÄÿ¯ÿ°ÿ»ÿ¼ÿµÿ³ÿ»ÿÃÿÀÿÆÿ©ÿ»ÿºÿÄÿ¸ÿÃÿÃÿÇÿÄÿÇÿÁÿ¯ÿÃÿÍÿ¿ÿ¾ÿ¯ÿ´ÿ¶ÿ²ÿµÿ«ÿºÿÀÿ¾ÿÃÿÃÿ¾ÿ¿ÿ¼ÿ¸ÿÀÿÕÿÉÿ½ÿÀÿÇÿ²ÿ¸ÿ¼ÿ´ÿ®ÿ²ÿ¼ÿ­ÿ·ÿÌÿ»ÿ¶ÿ±ÿ¾ÿ¿ÿÁÿÂÿÂÿ°ÿ®ÿÂÿÀÿ¶ÿÄÿÆÿÅÿÅÿ¾ÿÉÿÀÿÃÿ¼ÿ»ÿ±ÿ²ÿµÿ±ÿµÿºÿ¸ÿÓÿÉÿÁÿ¯ÿÃÿ¶ÿ­ÿ¼ÿÉÿ¾ÿ»ÿ¼ÿ»ÿ¼ÿ¶ÿ¹ÿÈÿ¶ÿ¸ÿ¶ÿÇÿ°ÿÒÿÃÿÄÿ¼ÿ¹ÿÅÿ¾ÿ½ÿÍÿ¾ÿ¯ÿÈÿ±ÿ·ÿ·ÿ¯ÿÆÿ¿ÿÔÿ³ÿ¶ÿ¸ÿ»ÿÇÿËÿÅÿ¿ÿ½ÿ·ÿ«ÿÀÿÀÿÉÿÉÿ´ÿÅÿ¼ÿ¶ÿÂÿ¿ÿÅÿ»ÿ¿ÿÂÿ½ÿÉÿÂÿ¾ÿÂÿ¾ÿ¾ÿÂÿ¿ÿÆÿ¸ÿ¯ÿ¸ÿ½ÿ¸ÿÂÿÇÿÂÿ¾ÿ¸ÿºÿÄÿÃÿÅÿ¬ÿ´ÿªÿÉÿ±ÿÌÿÃÿÑÿËÿÃÿ»ÿÂÿ¿ÿ¹ÿÂÿÁÿºÿÀÿÌÿ¾ÿ¸ÿÉÿ»ÿÂÿÀÿ¶ÿ´ÿ¶ÿºÿ¼ÿ¸ÿ¾ÿ¿ÿ¸ÿ´ÿ­ÿ·ÿºÿ´ÿºÿ¯ÿÃÿ¬ÿ¯ÿÁÿ¬ÿ«ÿ¶ÿÂÿ´ÿ³ÿµÿ¹ÿÂÿ»ÿ¶ÿ¹ÿ·ÿ¹ÿ´ÿ¹ÿ¼ÿ«ÿÆÿµÿ¸ÿÍÿ±ÿÂÿÀÿ¸ÿ·ÿ¶ÿ°ÿºÿÇÿÁÿÃÿ¾ÿ²ÿ¾ÿ·ÿ®ÿÉÿ­ÿµÿ´ÿ±ÿ»ÿºÿÀÿµÿ±ÿ´ÿ¶ÿ·ÿ½ÿ½ÿµÿºÿ¶ÿ´ÿÁÿ½ÿ¼ÿ·ÿ¶ÿ¿ÿ½ÿ´ÿÁÿ¼ÿ·ÿ¾ÿÆÿ½ÿºÿ»ÿ¾ÿ¼ÿ­ÿ­ÿ°ÿÁÿ¼ÿ¢ÿÀÿ±ÿÃÿ¿ÿ´ÿµÿ»ÿÄÿµÿ¬ÿ»ÿ»ÿ¸ÿ²ÿµÿÈÿÉÿºÿ¶ÿ·ÿ·ÿ±ÿ¶ÿ»ÿ²ÿ¹ÿÃÿ®ÿ®ÿ¼ÿÃÿÀÿËÿÑÿÈÿÌÿÆÿ¿ÿ»ÿºÿÀÿÀÿ¹ÿ¾ÿÈÿ½ÿ¹ÿ«ÿ»ÿ²ÿ±ÿÀÿÄÿ¼ÿ¾ÿºÿ¶ÿ§ÿ´ÿ½ÿ´ÿ·ÿ¶ÿ¯ÿ¯ÿ¹ÿÀÿºÿ·ÿÅÿ¸ÿÁÿÝÿ¼ÿ°ÿÎÿ¿ÿÎÿÀÿ»ÿ±ÿ­ÿ¿ÿ³ÿ¸ÿÇÿÈÿÃÿ¿ÿ¶ÿµÿ½ÿ¾ÿÀÿÊÿÃÿÀÿ·ÿ¹ÿ¾ÿÁÿÂÿÆÿ¹ÿÀÿºÿ¶ÿ¨ÿ©ÿ»ÿÄÿÁÿ»ÿÀÿ¶ÿ¹ÿ·ÿ¹ÿ¶ÿ­ÿ·ÿµÿ¸ÿ²ÿ²ÿ©ÿÀÿÂÿºÿµÿ¶ÿ®ÿÁÿ®ÿ¹ÿÀÿ»ÿËÿ¼ÿ²ÿ¹ÿ»ÿ·ÿºÿ¸ÿ·ÿ¹ÿÊÿÕÿÇÿÈÿÉÿÁÿ¼ÿÃÿÃÿ¸ÿ¶ÿ¾ÿÄÿ¹ÿ»ÿ®ÿ¶ÿ·ÿ¸ÿ¶ÿ®ÿ¿ÿÃÿÄÿ·ÿ¾ÿ³ÿºÿÄÿ·ÿ³ÿ·ÿ¼ÿÁÿÁÿÀÿÄÿÅÿ¾ÿ¿ÿ»ÿÂÿ¼ÿ©ÿ·ÿ²ÿ¯ÿ°ÿ¹ÿ¿ÿ½ÿÀÿ¯ÿ°ÿ¶ÿ¼ÿ±ÿºÿ¼ÿ²ÿ·ÿ·ÿ¯ÿ¹ÿÃÿ»ÿ¼ÿÃÿ½ÿ½ÿ¼ÿ³ÿ²ÿ©ÿËÿ½ÿ¿ÿÏÿ¸ÿªÿÅÿ±ÿÈÿ»ÿ´ÿ³ÿ¨ÿ¶ÿµÿ·ÿ¿ÿÂÿ¹ÿ¿ÿÆÿ·ÿ²ÿ³ÿ­ÿ²ÿ½ÿ¸ÿ¯ÿ°ÿÈÿºÿÀÿµÿ¸ÿÁÿ»ÿ©ÿÁÿ±ÿ½ÿ¸ÿÂÿÀÿ²ÿ©ÿ¶ÿºÿ¬ÿ°ÿ·ÿµÿµÿ·ÿ¹ÿ²ÿ«ÿ´ÿ¶ÿ²ÿ¿ÿ·ÿ¾ÿÄÿºÿ¾ÿÎÿ¸ÿÊÿÕÿ¿ÿ´ÿÃÿ¿ÿ±ÿ¾ÿÆÿ²ÿ½ÿÆÿ·ÿ¿ÿ´ÿ¯ÿºÿ¿ÿÁÿÃÿ¬ÿ°ÿ½ÿ¶ÿ±ÿ¶ÿ½ÿ¿ÿ¿ÿ¼ÿµÿµÿ¿ÿÅÿ½ÿÇÿ¾ÿ¸ÿÈÿ°ÿ¶ÿ²ÿ¶ÿ¹ÿ±ÿ¹ÿ²ÿÌÿ³ÿ¾ÿµÿ¹ÿ¼ÿ½ÿÀÿÁÿµÿ¬ÿ­ÿ²ÿ¸ÿ·ÿ´ÿ°ÿ·ÿ½ÿ¿ÿÉÿ¿ÿ¾ÿ·ÿ¶ÿµÿºÿ´ÿ¬ÿÄÿÆÿ®ÿ¶ÿ§ÿºÿ·ÿ»ÿ¨ÿºÿÊÿÎÿÁÿÅÿÐÿ¼ÿ¿ÿÕÿÄÿ¼ÿÁÿÀÿ¸ÿ´ÿ±ÿ³ÿ¿ÿÃÿ½ÿ´ÿ¶ÿºÿ´ÿÂÿÃÿ¶ÿ²ÿµÿ³ÿµÿºÿ¶ÿ·ÿ¾ÿÃÿ·ÿ²ÿ¾ÿÈÿ¼ÿÁÿ±ÿµÿ¸ÿ¿ÿ³ÿ¯ÿ±ÿ¢ÿ®ÿÀÿ½ÿ¼ÿ·ÿ»ÿ¾ÿ²ÿ¸ÿ¹ÿºÿ¼ÿ¾ÿµÿ«ÿ²ÿ¾ÿÃÿ¼ÿ¾ÿ·ÿ²ÿ²ÿ­ÿ±ÿ°ÿ®ÿ¥ÿ©ÿ¾ÿ·ÿ»ÿ½ÿ¡ÿ«ÿ¿ÿ»ÿÜÿ·ÿ¶ÿªÿ ÿÀÿÁÿ·ÿ¹ÿµÿ»ÿªÿ«ÿ·ÿ®ÿ¶ÿÁÿÀÿ±ÿ¥ÿ´ÿ·ÿ©ÿ­ÿ»ÿ¼ÿ´ÿ³ÿ¶ÿÀÿ½ÿ¼ÿ¹ÿ±ÿ¸ÿÒÿÎÿ¿ÿÇÿÐÿÁÿ¯ÿ±ÿ®ÿ¼ÿ¶ÿ±ÿµÿ­ÿ¹ÿ²ÿ²ÿ¹ÿ¯ÿ®ÿ¿ÿ²ÿ¾ÿ¿ÿ±ÿ«ÿ»ÿÁÿÀÿ¿ÿ»ÿ²ÿ²ÿ¿ÿ¿ÿ¹ÿºÿ¸ÿ¹ÿ»ÿ¹ÿ¶ÿ½ÿ»ÿÁÿÁÿÇÿÈÿ¸ÿ·ÿ¾ÿ½ÿ¾ÿ¿ÿ¸ÿËÿ¼ÿªÿªÿ·ÿÆÿ¿ÿ³ÿ°ÿ¸ÿÉÿÃÿ¿ÿ±ÿ³ÿÅÿ»ÿ¬ÿ·ÿ²ÿ¸ÿ½ÿ¿ÿ¼ÿ³ÿ¶ÿºÿ·ÿÄÿÉÿ¾ÿ¸ÿ¶ÿ·ÿ´ÿºÿÆÿÀÿÇÿ¾ÿ¸ÿµÿÈÿºÿµÿµÿ±ÿ·ÿ°ÿ¥ÿ´ÿ¹ÿ±ÿ³ÿÄÿ±ÿ·ÿ¹ÿ³ÿ ÿÌÿÀÿºÿºÿ±ÿ¾ÿÃÿ¸ÿ¸ÿ¬ÿ®ÿ©ÿ·ÿ´ÿ¸ÿÀÿ©ÿ¬ÿ«ÿ¦ÿ¾ÿ¾ÿ±ÿ°ÿ·ÿ¶ÿ»ÿÊÿ¼ÿ¶ÿ¸ÿÂÿÃÿÃÿÂÿÁÿÄÿ²ÿ·ÿÀÿ¦ÿ¾ÿ¼ÿ¶ÿ­ÿ¬ÿ²ÿ®ÿ·ÿ³ÿÊÿÆÿ¿ÿ¸ÿ°ÿ°ÿÆÿÊÿ¹ÿ¹ÿ¾ÿÅÿÊÿ½ÿ±ÿºÿºÿ¿ÿÅÿ¼ÿ©ÿµÿ¾ÿ·ÿ³ÿ¹ÿµÿ¼ÿ¿ÿ¸ÿ¾ÿ²ÿ±ÿ¸ÿ¸ÿºÿ­ÿ½ÿÀÿµÿ°ÿ¶ÿ¿ÿ°ÿ¹ÿÁÿ¸ÿ«ÿÅÿ±ÿ¡ÿ°ÿ¿ÿ¯ÿ»ÿÆÿÀÿÆÿ²ÿ½ÿ®ÿÅÿÇÿ·ÿªÿ¿ÿ°ÿ°ÿ«ÿ·ÿÄÿ¿ÿ¾ÿ¿ÿºÿ²ÿ¾ÿ¼ÿ«ÿ®ÿªÿ°ÿ¼ÿ³ÿ»ÿ¾ÿ±ÿ´ÿ·ÿºÿÃÿËÿÄÿÀÿ«ÿµÿ¾ÿÁÿÃÿ¼ÿÐÿªÿÆÿµÿÊÿ´ÿ»ÿÎÿÍÿÐÿ½ÿÁÿ¯ÿÁÿÊÿÆÿ¿ÿ³ÿÄÿÆÿ¶ÿ»ÿÅÿÄÿ¾ÿ¶ÿ½ÿºÿ±ÿ¶ÿ¾ÿ¬ÿ«ÿ¿ÿÅÿÁÿÀÿÅÿ¹ÿºÿÅÿÃÿÆÿ¼ÿÁÿÁÿºÿ±ÿÁÿ»ÿ¸ÿ²ÿÄÿ·ÿ¹ÿÀÿ»ÿ®ÿÄÿ´ÿ·ÿ¸ÿ¸ÿ¸ÿ½ÿÓÿ¿ÿÁÿ½ÿÆÿ¯ÿÀÿ³ÿÃÿÆÿÂÿ¾ÿ¯ÿ¸ÿÄÿÁÿÂÿ¶ÿ¼ÿÆÿ¾ÿÁÿ¼ÿ¹ÿºÿ­ÿ·ÿ½ÿºÿÈÿ¿ÿ¼ÿ°ÿÃÿÃÿ·ÿÈÿÐÿÊÿÄÿ¿ÿºÿÉÿºÿÅÿËÿºÿ·ÿ·ÿ´ÿ¹ÿ¼ÿ½ÿ¿ÿ½ÿ¸ÿ±ÿ¾ÿ¬ÿ´ÿºÿÁÿÅÿµÿ¹ÿ»ÿÁÿ¿ÿ¼ÿ¼ÿ¿ÿÀÿ¼ÿºÿµÿ¶ÿµÿ·ÿ±ÿºÿ¼ÿÀÿÈÿºÿÁÿÎÿÅÿ³ÿÃÿÿÇÿ·ÿÈÿÁÿµÿ¦ÿ¹ÿ®ÿÅÿ©ÿ²ÿ¿ÿÍÿ»ÿ¾ÿ¿ÿ¿ÿÌÿ¿ÿ¨ÿÆÿÈÿ¼ÿ®ÿ©ÿ´ÿ»ÿ³ÿ³ÿµÿ¬ÿºÿÅÿ±ÿªÿ¹ÿ½ÿ«ÿ¸ÿ¹ÿÎÿÅÿÅÿ¯ÿ´ÿ¿ÿ¬ÿÅÿ´ÿµÿ·ÿÆÿ¸ÿ¸ÿ»ÿ«ÿ«ÿ¹ÿ¬ÿ¶ÿ²ÿ¾ÿÉÿÃÿ¶ÿÃÿÂÿÉÿºÿ´ÿ¹ÿÀÿÂÿÂÿ¸ÿ¯ÿ²ÿ¯ÿ¦ÿ¦ÿ®ÿªÿ¼ÿÂÿ°ÿ¹ÿ´ÿªÿ»ÿ²ÿ°ÿ¹ÿ¸ÿÁÿ´ÿºÿ»ÿÄÿ·ÿÀÿ¹ÿ·ÿÃÿ¾ÿ³ÿ·ÿ¯ÿ²ÿÀÿ¾ÿ»ÿºÿ´ÿ­ÿ¸ÿÆÿÄÿ´ÿ´ÿÂÿ¾ÿ¶ÿ³ÿ´ÿ¼ÿ¸ÿ¨ÿ¨ÿ¨ÿºÿ»ÿ¬ÿ¨ÿ«ÿ¼ÿªÿÀÿÅÿ§ÿ¯ÿÆÿÂÿÒÿ¯ÿÁÿÂÿµÿ·ÿ¼ÿ°ÿ·ÿ½ÿ¿ÿ¶ÿ²ÿ½ÿ¸ÿ«ÿ°ÿ·ÿ¹ÿºÿ¸ÿ½ÿÃÿ½ÿµÿ½ÿ½ÿ¹ÿ»ÿºÿÁÿ»ÿ²ÿ¼ÿ´ÿ¬ÿ·ÿÂÿ¼ÿ½ÿ¼ÿ¯ÿ®ÿÈÿ±ÿ°ÿ¯ÿ¼ÿºÿ¾ÿ¹ÿ¾ÿ¿ÿÁÿ½ÿ¿ÿ·ÿ®ÿ¸ÿ¼ÿ¹ÿÁÿÈÿ³ÿ½ÿ¼ÿÅÿÃÿÃÿÅÿ¾ÿ·ÿ´ÿ¸ÿÉÿ·ÿ¼ÿÂÿ·ÿ°ÿºÿ´ÿÁÿËÿÐÿÂÿÁÿ¾ÿ½ÿÑÿÈÿ¹ÿ¿ÿºÿ¶ÿ½ÿÁÿÃÿ¾ÿ¸ÿ»ÿÅÿ½ÿ¶ÿÇÿ¿ÿÊÿÏÿÂÿ¼ÿËÿÁÿËÿ¹ÿÀÿ·ÿºÿ±ÿµÿ¿ÿ·ÿ¨ÿ°ÿ¼ÿÁÿÀÿºÿ²ÿ¸ÿ¼ÿ»ÿÈÿÅÿ¹ÿ»ÿ¶ÿ±ÿ½ÿ­ÿÿ¼ÿÀÿ±ÿ°ÿµÿÿ´ÿ½ÿÁÿÉÿÂÿÉÿ¾ÿ³ÿ»ÿÂÿÅÿ¹ÿ«ÿ¶ÿ·ÿ®ÿ¶ÿÂÿÂÿ¹ÿ»ÿÅÿÁÿ¸ÿ²ÿ¸ÿ¶ÿÃÿ²ÿºÿ²ÿ­ÿ´ÿºÿ©ÿ»ÿºÿÿ©ÿ²ÿ¶ÿ¿ÿ¹ÿ¸ÿ¿ÿÃÿÃÿÍÿËÿ½ÿ³ÿ¯ÿºÿµÿ·ÿ¾ÿ»ÿÂÿ³ÿ¿ÿ¼ÿ°ÿÂÿ¬ÿ¾ÿ­ÿ»ÿÃÿµÿ·ÿÆÿÁÿÄÿÂÿ³ÿ¹ÿ»ÿ¹ÿ½ÿÃÿÄÿ¶ÿ±ÿ´ÿ²ÿ¹ÿÀÿ±ÿ±ÿ¸ÿ¡ÿ¿ÿÇÿ®ÿ½ÿÉÿÊÿ«ÿÅÿ½ÿ¼ÿ¯ÿ¨ÿ±ÿ´ÿ¾ÿÅÿ«ÿ¤ÿ½ÿÂÿÁÿ©ÿ·ÿÀÿ±ÿ®ÿ²ÿÂÿ»ÿ½ÿÃÿ¸ÿ¥ÿ¶ÿ±ÿÂÿ¾ÿÆÿÀÿ¹ÿ¸ÿ±ÿ¯ÿµÿ¾ÿ¸ÿ­ÿ´ÿ³ÿ°ÿ¸ÿÈÿÁÿÉÿ»ÿ»ÿ¨ÿÉÿºÿÿ°ÿµÿ¼ÿÇÿÅÿÅÿÁÿ¶ÿ¸ÿÀÿºÿ±ÿ´ÿÁÿ¾ÿ·ÿµÿµÿ¾ÿ¸ÿºÿ¹ÿ¸ÿÂÿ¹ÿÅÿ¿ÿ»ÿÎÿ¿ÿ«ÿ·ÿÅÿÀÿ·ÿµÿ¯ÿ°ÿÃÿÇÿ½ÿ¼ÿÍÿ¾ÿÐÿ»ÿ­ÿ¿ÿ¼ÿ´ÿÃÿÈÿ¶ÿ®ÿ²ÿ¹ÿ´ÿ´ÿµÿ·ÿ¸ÿ²ÿ¼ÿÆÿ¼ÿ¶ÿ¹ÿ´ÿ½ÿ«ÿÌÿºÿ³ÿªÿºÿ§ÿ£ÿ³ÿ¸ÿ°ÿ¸ÿ»ÿ¹ÿ¸ÿ°ÿ±ÿ¶ÿÂÿ¾ÿÐÿ¾ÿÐÿ°ÿ´ÿºÿºÿ¶ÿ¼ÿ·ÿÂÿ¹ÿ¶ÿµÿ¹ÿ½ÿ¹ÿÀÿÄÿ±ÿ©ÿ·ÿ¹ÿ«ÿ¿ÿ¬ÿÄÿªÿ¸ÿÂÿ¶ÿ®ÿ¼ÿ¯ÿ­ÿ°ÿºÿÁÿ¹ÿ³ÿµÿ»ÿ¿ÿ³ÿ·ÿ¹ÿ¶ÿ¥ÿÂÿ¼ÿ¶ÿÍÿ¹ÿÀÿ¼ÿ°ÿ±ÿ¹ÿ»ÿ½ÿÇÿÄÿ¼ÿÄÿÅÿ¾ÿ¸ÿ¿ÿÆÿ½ÿ¬ÿ´ÿºÿºÿ±ÿ¿ÿÅÿÆÿÎÿËÿ¿ÿ½ÿ½ÿ¸ÿºÿµÿÅÿ½ÿºÿ»ÿÀÿ»ÿ¼ÿÇÿÃÿÀÿ½ÿ½ÿ½ÿ·ÿ»ÿ¿ÿµÿ²ÿºÿ­ÿªÿ§ÿÌÿ¼ÿÈÿ¸ÿÃÿÂÿ¿ÿºÿÃÿÈÿÀÿ½ÿµÿ³ÿÃÿ·ÿ¿ÿ½ÿÆÿ»ÿÅÿ¹ÿ¸ÿ©ÿ¸ÿ¼ÿ¾ÿÃÿ¼ÿ¸ÿ½ÿ¶ÿ¯ÿÍÿÀÿ´ÿ±ÿ¼ÿÅÿ¼ÿÃÿÇÿÂÿ¸ÿ¿ÿÀÿ³ÿ±ÿ»ÿ¿ÿ¸ÿ©ÿ½ÿ³ÿ³ÿ´ÿÇÿÇÿÂÿºÿ¾ÿÈÿÈÿÃÿÄÿ¾ÿ¯ÿºÿ®ÿ»ÿÃÿÃÿÆÿ­ÿ¸ÿÄÿÁÿ¿ÿ»ÿÄÿÇÿ¿ÿ»ÿºÿÁÿ¹ÿ¹ÿ­ÿ¹ÿ¹ÿ¾ÿÅÿµÿÀÿ½ÿ³ÿ¼ÿºÿ¶ÿÁÿ½ÿºÿ»ÿºÿ¶ÿ»ÿÑÿ½ÿ»ÿ¹ÿ»ÿ»ÿÀÿºÿ²ÿ·ÿ¶ÿµÿ·ÿÃÿÁÿ¬ÿ¾ÿ¼ÿ¯ÿ®ÿ½ÿÉÿ¿ÿ¸ÿ¼ÿºÿºÿÈÿÔÿ¹ÿ§ÿ¤ÿµÿ¿ÿ»ÿ±ÿ·ÿ¹ÿ¸ÿ¶ÿ­ÿ°ÿ¼ÿ¹ÿÄÿ»ÿÃÿ´ÿÄÿ¾ÿÄÿÆÿÀÿ¸ÿºÿ¾ÿ¼ÿ¿ÿÀÿÃÿÁÿ¿ÿ²ÿ¶ÿÌÿÄÿ¾ÿ¹ÿ¼ÿ¿ÿ¸ÿ·ÿ¼ÿ»ÿ®ÿÆÿ¸ÿ±ÿµÿÏÿÀÿ»ÿÅÿÄÿ½ÿ¿ÿÂÿ¼ÿ³ÿ¼ÿÃÿÃÿ·ÿÃÿ²ÿ¾ÿÊÿÁÿÃÿÊÿ¸ÿ±ÿ¾ÿ®ÿÿ¯ÿ»ÿ·ÿ¸ÿ»ÿµÿÅÿÐÿÄÿ¹ÿ´ÿÁÿ´ÿÃÿÐÿºÿºÿ­ÿ·ÿ¿ÿÂÿ·ÿ¬ÿÂÿÄÿ¸ÿ¼ÿÊÿÅÿÀÿ°ÿÄÿÅÿ»ÿ¼ÿ·ÿ²ÿÂÿ¾ÿ°ÿ¼ÿ¼ÿÀÿÄÿ¸ÿ·ÿ»ÿ¹ÿ¸ÿ´ÿ±ÿÃÿµÿÇÿµÿ¸ÿÆÿ¶ÿ¨ÿ´ÿ¼ÿ¹ÿÀÿÁÿ¸ÿµÿËÿ®ÿºÿÃÿÇÿÃÿ½ÿÃÿÅÿ®ÿ¦ÿ°ÿ·ÿ·ÿ»ÿ»ÿ¿ÿ¸ÿÃÿÎÿÅÿ·ÿ¯ÿ¼ÿÀÿÁÿ¹ÿ½ÿÎÿÇÿ²ÿ³ÿºÿ¸ÿ¸ÿºÿÃÿÃÿÃÿ¹ÿÏÿÈÿÂÿËÿÈÿÁÿÉÿ»ÿ°ÿ¾ÿÆÿÄÿ»ÿ»ÿÀÿºÿ¶ÿÅÿÓÿÃÿ¸ÿ³ÿ·ÿÄÿ¼ÿ¿ÿÀÿºÿÀÿÎÿÆÿ²ÿÃÿÁÿÆÿÏÿ¿ÿ¾ÿºÿ´ÿºÿÄÿÃÿÆÿ¶ÿ±ÿ¶ÿ½ÿ½ÿ¹ÿ¶ÿ¼ÿÁÿ¸ÿÃÿ¨ÿÄÿ¿ÿ¿ÿ´ÿ³ÿÃÿÊÿÃÿÉÿÑÿÄÿÂÿºÿ¿ÿ¹ÿ·ÿ¸ÿ½ÿÀÿ¹ÿÀÿÑÿ¼ÿÙÿÌÿºÿÁÿÃÿ¿ÿÂÿºÿ°ÿ·ÿÆÿÌÿËÿ·ÿ·ÿÈÿÆÿµÿ»ÿÀÿÉÿÃÿÂÿÉÿ²ÿ±ÿÁÿÅÿËÿÜÿÑÿÎÿÂÿ¹ÿÂÿÍÿÅÿ½ÿÍÿÑÿÊÿ·ÿÇÿ¿ÿ¹ÿ¾ÿÈÿÌÿÄÿ¶ÿ¶ÿÂÿ³ÿµÿ¼ÿºÿ²ÿ¯ÿ¸ÿÁÿ¿ÿ ÿ½ÿ»ÿ½ÿ¿ÿµÿ²ÿ·ÿ½ÿËÿÄÿ¼ÿÀÿÌÿÉÿ»ÿ¶ÿ½ÿ»ÿ¾ÿ¿ÿ­ÿµÿ·ÿÃÿ¿ÿ³ÿ³ÿ¹ÿÆÿ±ÿ½ÿ¶ÿºÿÃÿÆÿÇÿÉÿÆÿÃÿ¸ÿÉÿ¼ÿ·ÿ»ÿ·ÿ³ÿ½ÿ½ÿÖÿ»ÿ¾ÿ¾ÿÆÿÂÿ¼ÿÁÿ½ÿ´ÿ¼ÿ³ÿÂÿÁÿ¹ÿ¿ÿÅÿºÿÅÿ·ÿ¹ÿÃÿÅÿÁÿÆÿÉÿÂÿÈÿÎÿ¾ÿ½ÿ³ÿÀÿÁÿ¿ÿºÿÂÿÄÿÃÿ¸ÿ¼ÿ¸ÿ¾ÿµÿÁÿÒÿÑÿÇÿÆÿ³ÿÉÿ°ÿ±ÿ¶ÿ¸ÿ¹ÿÀÿËÿÅÿÀÿ½ÿÂÿ·ÿºÿÃÿÆÿÇÿÆÿ»ÿÅÿÇÿ¸ÿ³ÿ¹ÿÁÿÅÿÉÿÕÿÑÿµÿºÿ½ÿÀÿÃÿÊÿÐÿÅÿ»ÿËÿÍÿÌÿ®ÿ¹ÿÐÿÌÿÄÿ·ÿ¶ÿÒÿÌÿÊÿÈÿÅÿÅÿÈÿÇÿÄÿ½ÿ³ÿ¸ÿ»ÿÄÿÊÿÇÿÉÿÉÿ¸ÿ»ÿ´ÿÌÿÀÿ¿ÿÅÿÃÿ¼ÿ¼ÿÀÿ½ÿÃÿ»ÿËÿÎÿÃÿÀÿÇÿÌÿÓÿÂÿ·ÿÁÿÆÿ±ÿ·ÿ¿ÿÀÿÀÿ¶ÿºÿÓÿ¸ÿÁÿÃÿÀÿËÿÓÿËÿÃÿÂÿ¹ÿ³ÿºÿÍÿÍÿÑÿÇÿ»ÿ¸ÿ´ÿ»ÿÂÿÄÿºÿ±ÿÃÿ½ÿÀÿÊÿ¿ÿÂÿ¾ÿ¼ÿÂÿ¸ÿÂÿ¸ÿ­ÿ®ÿ²ÿ¸ÿºÿ°ÿÉÿÇÿ¸ÿºÿ¸ÿ¼ÿÃÿÇÿÈÿÁÿÃÿÊÿ¼ÿºÿ¾ÿ·ÿ¾ÿÉÿÀÿµÿ¹ÿ¥ÿÀÿ¼ÿÃÿÇÿËÿÎÿÉÿ»ÿ¸ÿÌÿÊÿ´ÿÂÿÅÿÐÿ³ÿÃÿÃÿ·ÿ¼ÿ¼ÿ®ÿ·ÿ°ÿ ÿ½ÿ¿ÿ¼ÿ¼ÿÂÿÃÿ¸ÿ²ÿÂÿÀÿÕÿÂÿ´ÿ¿ÿÃÿÀÿºÿ»ÿ¿ÿÂÿ½ÿ©ÿ³ÿ®ÿ·ÿ«ÿÂÿ½ÿ¸ÿ¸ÿ¹ÿ¿ÿ¯ÿ¼ÿÅÿÂÿÎÿÅÿÀÿ½ÿ¿ÿÆÿÆÿ½ÿ¼ÿÉÿ¾ÿ´ÿÍÿ¶ÿ®ÿ¬ÿ»ÿÇÿÄÿ¼ÿµÿ°ÿÆÿÀÿµÿºÿ¹ÿµÿ¿ÿÀÿ¼ÿÄÿËÿÀÿµÿºÿ°ÿ»ÿÊÿÐÿÁÿÀÿÆÿ½ÿ¼ÿÃÿ¾ÿÆÿÊÿ¸ÿ°ÿÃÿÇÿÀÿ»ÿ·ÿ¼ÿÊÿÍÿÅÿ¿ÿ·ÿÆÿ·ÿ°ÿ·ÿºÿÇÿÀÿÇÿÃÿ¸ÿÀÿÃÿ»ÿ·ÿ¸ÿÌÿ¿ÿÌÿÈÿ¼ÿ¶ÿ´ÿ¸ÿÀÿÂÿÂÿºÿÅÿ¸ÿËÿ¯ÿ¿ÿ½ÿ¾ÿ¹ÿºÿ¶ÿµÿ½ÿ¶ÿ½ÿÊÿÂÿ»ÿÄÿÇÿ°ÿ»ÿÄÿÂÿ¶ÿ´ÿÃÿÆÿÊÿ¸ÿ¿ÿ¼ÿ¬ÿ¹ÿ½ÿÀÿ½ÿµÿ·ÿ¶ÿ±ÿµÿ¶ÿ¿ÿÇÿ¸ÿµÿÀÿ¾ÿÁÿ¹ÿ¿ÿ¿ÿºÿºÿ½ÿ¾ÿºÿ¶ÿ²ÿÆÿÁÿ®ÿ³ÿÄÿµÿªÿµÿ¹ÿ¶ÿ¸ÿ·ÿºÿÀÿÂÿ½ÿ»ÿÞÿÉÿ»ÿÁÿÀÿ¿ÿÃÿºÿ½ÿÒÿÅÿ·ÿºÿÌÿÆÿÝÿÂÿÁÿÂÿ»ÿµÿºÿÁÿ·ÿ²ÿÄÿÈÿºÿ¸ÿÁÿÊÿÇÿ¾ÿÁÿ¼ÿ½ÿ¾ÿ¿ÿ¼ÿÁÿ¸ÿ®ÿÀÿÃÿÅÿÆÿ¹ÿÏÿÇÿ¿ÿ¶ÿ°ÿµÿ¼ÿ¼ÿ»ÿ¸ÿ¸ÿ¿ÿÁÿ¿ÿÊÿÁÿ«ÿ´ÿÂÿÂÿÔÿÊÿÃÿ¾ÿ²ÿ°ÿÁÿÎÿÆÿ´ÿ°ÿ½ÿ­ÿ·ÿÁÿ¹ÿÅÿ½ÿÈÿ¾ÿºÿµÿ·ÿÀÿÀÿ½ÿÀÿ½ÿ¾ÿÁÿ¾ÿÆÿÁÿÄÿ°ÿÅÿÇÿ­ÿ¹ÿÀÿÆÿÄÿ½ÿ¶ÿ¹ÿÃÿ°ÿ»ÿ¸ÿ²ÿ»ÿ¸ÿÄÿÃÿ¶ÿ¾ÿ¾ÿÃÿ¼ÿ¸ÿ¼ÿ¾ÿÃÿÂÿ¹ÿºÿ°ÿ³ÿÉÿ»ÿÔÿÇÿ«ÿ¸ÿ¾ÿ»ÿ¹ÿ»ÿÃÿÍÿÅÿ¼ÿËÿÏÿÂÿ¾ÿÃÿ½ÿ¾ÿÈÿ¸ÿÀÿÁÿ»ÿ½ÿ³ÿ¹ÿ¾ÿ´ÿ´ÿ¾ÿ¿ÿÁÿ¼ÿ´ÿ¼ÿ³ÿÄÿÏÿËÿÂÿ±ÿ´ÿ²ÿ´ÿ¹ÿÀÿ·ÿ·ÿ¸ÿµÿ¼ÿ¾ÿºÿ½ÿ¶ÿ­ÿ·ÿ´ÿ°ÿ¬ÿÄÿ«ÿ»ÿ¸ÿ²ÿµÿÂÿÈÿ·ÿºÿÀÿ´ÿ¹ÿÃÿÂÿ»ÿ±ÿ¶ÿ¬ÿ¥ÿ³ÿ¢ÿÂÿ­ÿ°ÿ¿ÿÃÿºÿ­ÿ¨ÿ¯ÿ·ÿ¶ÿ¹ÿÁÿ¹ÿ»ÿµÿ®ÿ¼ÿ³ÿ»ÿÆÿ¼ÿÁÿÈÿÂÿ±ÿ¼ÿ¶ÿ«ÿÁÿÊÿÅÿ´ÿ±ÿ¾ÿ²ÿ¸ÿµÿ´ÿ­ÿ³ÿÃÿÃÿ¿ÿ¬ÿ°ÿ»ÿÃÿ´ÿ³ÿ·ÿ¾ÿ¹ÿµÿ³ÿ±ÿ¿ÿÉÿ¼ÿ¶ÿ³ÿ®ÿ²ÿ®ÿÇÿÎÿ¼ÿÁÿ½ÿÁÿ¹ÿÄÿÇÿÁÿ½ÿ°ÿ³ÿ»ÿ¸ÿ´ÿ¶ÿÁÿÊÿ¿ÿºÿÁÿ¸ÿ¯ÿ©ÿ¿ÿ¤ÿ¹ÿÁÿÆÿÉÿ¸ÿ»ÿ¹ÿ³ÿ¹ÿÃÿ¼ÿ¸ÿ¸ÿ´ÿ¬ÿ«ÿ¸ÿ»ÿ±ÿ¹ÿÃÿÑÿËÿ·ÿ¼ÿËÿÃÿÀÿ¸ÿÁÿ²ÿ´ÿ»ÿÁÿÆÿÄÿ¸ÿ¶ÿ¾ÿ¿ÿ¹ÿ¼ÿ½ÿ¼ÿÆÿ¿ÿÅÿÊÿ½ÿ¾ÿÂÿÂÿ¿ÿ¹ÿÄÿ¹ÿÄÿ¿ÿ¾ÿÀÿ´ÿ¶ÿ»ÿÀÿºÿÀÿÉÿÊÿÉÿ¾ÿºÿÄÿÄÿÀÿÂÿÀÿºÿ´ÿ­ÿ°ÿºÿµÿÏÿ·ÿ½ÿÆÿÃÿÏÿÃÿ®ÿ¼ÿÂÿ·ÿ¼ÿ»ÿ¶ÿ¹ÿÅÿÑÿÆÿÂÿ¿ÿÃÿÆÿ¹ÿ¹ÿ¾ÿµÿºÿ°ÿÍÿ¿ÿµÿÁÿºÿ°ÿ±ÿËÿÂÿ¼ÿ¶ÿ¹ÿ¾ÿÆÿÂÿ·ÿ±ÿ¸ÿÀÿ»ÿ±ÿ°ÿ¹ÿ´ÿ·ÿ¸ÿÁÿ¿ÿÂÿ°ÿ©ÿ·ÿªÿªÿ±ÿ¸ÿÅÿ¼ÿ±ÿ«ÿ¹ÿÂÿÃÿ»ÿ¼ÿ¿ÿ¶ÿ³ÿ¸ÿµÿºÿÈÿÄÿ¸ÿ¸ÿ¹ÿ¶ÿ¼ÿ´ÿ»ÿ¹ÿÂÿÅÿ¾ÿÍÿ¼ÿ³ÿËÿ«ÿ­ÿ¯ÿ¸ÿ¸ÿ¶ÿ´ÿ½ÿ¹ÿ½ÿ¿ÿ·ÿ²ÿ»ÿÀÿ¶ÿ³ÿ¸ÿ½ÿ»ÿ»ÿ±ÿ«ÿ¸ÿ¾ÿµÿÀÿ½ÿ¼ÿÀÿ­ÿ¸ÿ·ÿÉÿÅÿ¿ÿÂÿ¼ÿ±ÿ±ÿ´ÿ®ÿ³ÿºÿµÿ¯ÿ±ÿ¸ÿ¹ÿ¼ÿ¾ÿ±ÿ°ÿ³ÿ¸ÿ·ÿ¹ÿ»ÿµÿÂÿ¼ÿ·ÿ¼ÿÉÿ¸ÿÆÿ·ÿÑÿÈÿ¶ÿ©ÿ¸ÿ¿ÿ»ÿ®ÿ¦ÿ§ÿ¿ÿ¼ÿÀÿÅÿ·ÿ­ÿµÿ¿ÿÀÿ¾ÿÄÿÆÿºÿ´ÿ¼ÿ¼ÿÄÿ·ÿ­ÿ²ÿ°ÿ´ÿ»ÿ§ÿ®ÿ¿ÿ³ÿ½ÿ»ÿ¾ÿ±ÿ¿ÿ»ÿ«ÿ¯ÿ¼ÿ»ÿ»ÿ½ÿÀÿÀÿ·ÿµÿ³ÿ¸ÿ·ÿ³ÿµÿ·ÿÁÿ¸ÿ¦ÿ²ÿ¿ÿ¹ÿ¬ÿ¶ÿÆÿ½ÿ½ÿÅÿ¾ÿ¾ÿ¼ÿÆÿ¯ÿ¯ÿ·ÿÂÿ¸ÿÍÿÅÿ ÿÆÿ¾ÿÃÿ³ÿÀÿ¹ÿ·ÿ»ÿ³ÿ¶ÿ³ÿªÿ°ÿ´ÿ»ÿµÿ¨ÿ´ÿ½ÿµÿ²ÿ»ÿ¿ÿ¸ÿ´ÿ°ÿ¹ÿ¿ÿ³ÿ´ÿÄÿ¾ÿ»ÿ±ÿ»ÿ¾ÿ³ÿ·ÿ·ÿ³ÿ¬ÿÇÿµÿ±ÿÁÿ±ÿÀÿ¿ÿ»ÿ¹ÿ²ÿ¹ÿÂÿ·ÿ¸ÿ¶ÿ»ÿ½ÿ¿ÿºÿ³ÿºÿ¼ÿ½ÿ¾ÿÍÿÃÿ·ÿ¹ÿ±ÿ¬ÿ¾ÿ³ÿ¥ÿ¯ÿ¿ÿ´ÿ¸ÿ«ÿ¨ÿ»ÿ¾ÿ¸ÿÒÿÄÿ®ÿ±ÿ£ÿ­ÿÉÿÏÿ¼ÿ´ÿ¨ÿÿÿ¯ÿºÿÈÿ¼ÿ®ÿ¶ÿ¾ÿ¼ÿ»ÿ°ÿ®ÿ¸ÿ¶ÿ¸ÿ¹ÿ¸ÿºÿ¿ÿ¾ÿÃÿÎÿ»ÿÀÿµÿ¹ÿÆÿÃÿÌÿ¬ÿ±ÿ¤ÿ¾ÿÈÿÈÿ©ÿ«ÿ¶ÿ¹ÿ³ÿÌÿµÿ³ÿ¶ÿÁÿÅÿ¶ÿºÿ¹ÿ½ÿ»ÿ¸ÿ·ÿ®ÿªÿ´ÿÂÿÃÿ¹ÿ¼ÿÇÿ¼ÿ¶ÿ¾ÿ¸ÿ»ÿ´ÿºÿ¾ÿ½ÿ¹ÿ¹ÿ¾ÿ¹ÿ´ÿÄÿ³ÿ¶ÿÉÿ¹ÿ©ÿ±ÿ¯ÿ¼ÿ®ÿ½ÿ·ÿ±ÿÌÿÃÿ¸ÿ±ÿ¶ÿ»ÿ½ÿ¿ÿ³ÿ²ÿ±ÿ´ÿ®ÿ«ÿ±ÿ»ÿ¹ÿµÿ½ÿÁÿÂÿ»ÿ±ÿºÿ¼ÿ·ÿÀÿ´ÿ³ÿµÿ®ÿÁÿ¼ÿ´ÿªÿ¸ÿ¹ÿ¶ÿÆÿ²ÿ¸ÿÎÿ¾ÿ²ÿ½ÿªÿ´ÿ·ÿ¾ÿ´ÿ²ÿ«ÿ²ÿªÿÀÿ®ÿÁÿ³ÿ¥ÿÂÿ½ÿ¸ÿÅÿ½ÿ²ÿºÿ¶ÿ§ÿ®ÿ·ÿ´ÿ¥ÿ£ÿ¹ÿÈÿÂÿÀÿ·ÿ¨ÿºÿ³ÿ¸ÿÃÿÃÿÆÿµÿ·ÿ«ÿ¨ÿªÿ·ÿ¶ÿ­ÿµÿÂÿºÿÚÿÑÿ³ÿ³ÿ»ÿ³ÿ³ÿ¾ÿ¸ÿÂÿµÿ¶ÿ¦ÿªÿ¾ÿ½ÿÇÿÈÿªÿ»ÿ¿ÿ¶ÿ¶ÿ°ÿ°ÿ¸ÿÀÿ¼ÿÁÿ¾ÿ©ÿ ÿ©ÿºÿÃÿ³ÿ¦ÿ³ÿ±ÿ·ÿ±ÿ·ÿ½ÿÅÿµÿ±ÿµÿ°ÿÂÿ®ÿºÿ¸ÿÁÿ­ÿÄÿ¬ÿ·ÿ¯ÿÆÿÀÿÃÿÇÿ¼ÿ´ÿ³ÿªÿµÿ´ÿÂÿ»ÿ¼ÿ¹ÿ©ÿ®ÿ»ÿ¿ÿÉÿ­ÿªÿ®ÿ¹ÿ¼ÿ½ÿ¿ÿ¼ÿÈÿÄÿ°ÿ¹ÿÓÿÇÿ°ÿ³ÿ¿ÿ¹ÿ¿ÿÄÿÐÿÄÿ·ÿ®ÿÐÿçÿÌÿµÿ§ÿÎÿÀÿËÿÇÿ·ÿÆÿ°ÿØÿÁÿ­ÿ¼ÿ§ÿÅÿ·ÿ­ÿ»ÿÁÿ²ÿºÿ¼ÿÅÿÃÿÓÿÄÿ¹ÿ¯ÿºÿÃÿ³ÿ£ÿ­ÿ½ÿÄÿÅÿÁÿ¿ÿ½ÿ¿ÿ½ÿ¹ÿ´ÿ®ÿÀÿµÿÂÿ±ÿÜÿÏÿÐÿ´ÿ¼ÿÆÿËÿµÿ²ÿºÿ¸ÿ¶ÿ¶ÿ´ÿ»ÿ¸ÿ½ÿ»ÿËÿÀÿ±ÿ³ÿ´ÿ¼ÿ´ÿÈÿ½ÿ¸ÿ¼ÿ´ÿ½ÿ½ÿ°ÿ¶ÿ·ÿÅÿÁÿ¯ÿ´ÿ¸ÿ¼ÿ¹ÿµÿºÿ¿ÿºÿ¸ÿ·ÿºÿ±ÿÀÿ¿ÿ²ÿÉÿ×ÿÁÿÀÿ³ÿ¶ÿÑÿ³ÿÔÿÅÿ¶ÿ½ÿ¼ÿ°ÿ³ÿ¼ÿ¿ÿÀÿÁÿ¾ÿ¹ÿÁÿ²ÿ¸ÿÅÿ¾ÿ´ÿ²ÿ¸ÿÀÿÂÿºÿ¾ÿÂÿÁÿ¿ÿ½ÿ»ÿ¸ÿ¹ÿ»ÿ½ÿ¹ÿ½ÿÀÿ½ÿºÿ¾ÿ¿ÿÅÿ½ÿ±ÿ¶ÿªÿºÿÀÿ¾ÿÀÿ´ÿ¯ÿ¾ÿ¼ÿÅÿ³ÿ§ÿ¾ÿ»ÿºÿ½ÿ®ÿ«ÿ¾ÿÄÿ³ÿºÿÀÿÃÿ»ÿ¹ÿÃÿËÿÉÿ½ÿ³ÿ¹ÿÀÿ¹ÿµÿ¿ÿÂÿÀÿ¼ÿ»ÿ±ÿ±ÿÁÿÂÿªÿ ÿÃÿ³ÿÅÿ¿ÿÙÿ°ÿ¦ÿ¤ÿ¿ÿÂÿ§ÿ¾ÿ×ÿ½ÿ¼ÿºÿ±ÿÆÿ¾ÿ²ÿ²ÿ¿ÿËÿ»ÿ¸ÿ½ÿ¿ÿ½ÿ¿ÿ¹ÿ¿ÿ½ÿ®ÿ²ÿµÿ·ÿ³ÿºÿ¾ÿ²ÿ¿ÿµÿªÿµÿ¯ÿ»ÿÀÿÁÿÅÿµÿ°ÿ»ÿÅÿ¶ÿÂÿ»ÿ½ÿºÿ¼ÿµÿ¯ÿ¸ÿ«ÿ½ÿ´ÿ¼ÿ¸ÿ·ÿ»ÿ¾ÿ¼ÿÀÿ¶ÿ´ÿ¸ÿ±ÿ²ÿ¬ÿ¯ÿÄÿÃÿ¼ÿ½ÿ°ÿÃÿÊÿÆÿ³ÿ¬ÿ·ÿÉÿ®ÿÅÿ¯ÿ»ÿ¿ÿ¬ÿÐÿ¶ÿ¬ÿÍÿ·ÿ«ÿ®ÿ±ÿ¶ÿÆÿ½ÿºÿ²ÿ¹ÿ½ÿ«ÿ¶ÿÄÿÁÿ½ÿ·ÿ±ÿ»ÿÇÿ½ÿ¿ÿ½ÿ¶ÿ¹ÿ½ÿ·ÿ¯ÿºÿ¼ÿ¶ÿÃÿ²ÿÃÿµÿ­ÿ¼ÿ»ÿÄÿÊÿ¿ÿ·ÿ³ÿ¿ÿÏÿÈÿ·ÿ¿ÿ¾ÿ´ÿ²ÿ¿ÿ¼ÿµÿ¶ÿ±ÿ°ÿ·ÿ¹ÿ¶ÿ¸ÿ±ÿÃÿÆÿÊÿ°ÿ¼ÿÂÿ¼ÿ©ÿ·ÿ³ÿÇÿ¸ÿ´ÿ³ÿ½ÿ¶ÿ¸ÿÁÿÅÿ¼ÿÁÿ¿ÿÇÿËÿÌÿÇÿÄÿÀÿ¹ÿ·ÿºÿ¸ÿ³ÿ²ÿ·ÿÀÿ¹ÿ¾ÿÆÿºÿÂÿÃÿÂÿ¸ÿÃÿºÿÅÿºÿ·ÿ¸ÿ½ÿ¬ÿºÿÃÿ¼ÿ³ÿ³ÿ¯ÿ»ÿ³ÿµÿÀÿÄÿÅÿÄÿÁÿ¾ÿºÿ¾ÿÍÿ¿ÿµÿ¼ÿ¬ÿ¾ÿ¼ÿ¾ÿ²ÿ¢ÿ«ÿ¸ÿªÿ»ÿ¸ÿºÿÍÿ½ÿ·ÿ¿ÿ¼ÿ»ÿ²ÿ°ÿ·ÿ´ÿ´ÿºÿ¿ÿ»ÿ·ÿÃÿ»ÿ´ÿ³ÿ²ÿÇÿÂÿ¾ÿ³ÿ»ÿ®ÿµÿÃÿÂÿ°ÿ¶ÿ¯ÿ¨ÿ²ÿÿ°ÿ·ÿ­ÿ¹ÿ¾ÿ¾ÿ·ÿ¶ÿ»ÿ»ÿ´ÿ¶ÿÇÿÂÿ½ÿ½ÿ¯ÿµÿ¾ÿ¬ÿ¸ÿ¸ÿ¸ÿ»ÿÀÿ³ÿÅÿÂÿªÿÅÿÊÿÆÿÁÿÂÿ½ÿ¼ÿ¸ÿ·ÿ»ÿ½ÿ¾ÿ½ÿ¾ÿÅÿÅÿ¾ÿ´ÿºÿÁÿ¼ÿ²ÿ¼ÿ·ÿ¼ÿ¼ÿªÿÃÿ¿ÿ¶ÿÅÿ·ÿµÿ·ÿ±ÿ¼ÿÍÿÎÿ»ÿ¶ÿ¾ÿ¼ÿÅÿºÿ¹ÿ½ÿ¶ÿ¸ÿ¸ÿ¸ÿÆÿÄÿ³ÿ¸ÿ¨ÿ¼ÿÂÿÃÿ¹ÿ¾ÿ½ÿÇÿ½ÿµÿ¯ÿ²ÿ¹ÿ¶ÿ¾ÿÁÿ·ÿ½ÿÇÿÄÿÃÿÉÿÔÿÂÿ»ÿÊÿÃÿ¸ÿÄÿ¿ÿ½ÿºÿ½ÿÉÿÃÿºÿ»ÿÄÿ¿ÿ³ÿ¸ÿºÿµÿ¶ÿ³ÿ¸ÿ¶ÿ®ÿ·ÿÀÿ¹ÿÁÿ¶ÿÄÿÀÿ¾ÿÂÿ«ÿ®ÿºÿ¹ÿ³ÿ²ÿ®ÿ®ÿ¼ÿ»ÿ®ÿ½ÿ¯ÿ¼ÿ¿ÿÃÿ½ÿ§ÿ«ÿ²ÿÀÿ­ÿÃÿÈÿÁÿÄÿ½ÿ¾ÿ¼ÿ¶ÿ¸ÿºÿ¹ÿ¸ÿµÿ¯ÿ´ÿ½ÿ²ÿºÿ³ÿ±ÿ©ÿ©ÿ¯ÿÂÿ®ÿ¶ÿ»ÿ»ÿ¬ÿ¶ÿÃÿ½ÿ·ÿÃÿÊÿ¼ÿÅÿ»ÿ±ÿ´ÿ»ÿ¸ÿºÿ¿ÿ³ÿ¶ÿ¼ÿ·ÿ½ÿ¶ÿ³ÿµÿ´ÿ·ÿ¸ÿ¸ÿ»ÿ¯ÿ¬ÿ¾ÿ´ÿ´ÿ¼ÿ¸ÿ¯ÿµÿÁÿÀÿ»ÿ»ÿ»ÿ³ÿ²ÿ¼ÿºÿ·ÿ»ÿ¶ÿ´ÿÄÿÇÿ»ÿÂÿ¾ÿ´ÿ®ÿ¸ÿ¿ÿ½ÿÑÿÆÿ»ÿ³ÿ¼ÿÁÿ¾ÿ¼ÿ¿ÿ¾ÿ½ÿÈÿÇÿºÿ´ÿÅÿ¿ÿ»ÿÊÿÄÿ¶ÿ½ÿÆÿºÿ¹ÿ¶ÿ½ÿÀÿ·ÿ¶ÿ½ÿÃÿ¾ÿºÿ·ÿ¼ÿ½ÿ»ÿ±ÿ¹ÿ»ÿÃÿÄÿ»ÿ¼ÿºÿ´ÿ¸ÿ½ÿ¼ÿÀÿ»ÿÃÿÙÿ¿ÿªÿÃÿ·ÿ·ÿÆÿ¹ÿ³ÿ±ÿÂÿ½ÿ·ÿµÿ²ÿµÿ³ÿ´ÿ½ÿ¶ÿËÿ¹ÿÄÿ¦ÿÃÿ·ÿ²ÿ¸ÿÁÿ³ÿ®ÿ¾ÿÁÿ´ÿ¹ÿÆÿ»ÿ»ÿÌÿÉÿ¼ÿ¶ÿ²ÿÁÿÌÿÅÿÂÿºÿ·ÿµÿ®ÿ¯ÿ¶ÿ¶ÿ¾ÿ³ÿ¶ÿµÿ·ÿ³ÿÆÿÏÿ¾ÿ²ÿ½ÿ¼ÿ¶ÿ»ÿÃÿ¼ÿ¼ÿÎÿÆÿÆÿÑÿÁÿÁÿ±ÿºÿ¿ÿÂÿÀÿÂÿËÿÈÿ¹ÿ´ÿ¼ÿÀÿÃÿÂÿ¾ÿºÿÄÿ³ÿÄÿ½ÿÁÿÀÿÁÿ¼ÿ¹ÿ½ÿ¸ÿ­ÿ´ÿËÿÍÿÄÿ¶ÿÈÿÁÿ¹ÿ¹ÿµÿ±ÿµÿ¯ÿ±ÿ»ÿ¸ÿÄÿÎÿÃÿÁÿ«ÿÈÿÆÿ¹ÿ´ÿ­ÿ·ÿ­ÿ³ÿÆÿÃÿ¾ÿÇÿÈÿÍÿÁÿ¦ÿÁÿ»ÿ¾ÿ»ÿºÿºÿ¼ÿ·ÿµÿ½ÿÂÿÃÿÀÿ¿ÿÆÿ·ÿ¸ÿÇÿÂÿÏÿÄÿ¼ÿÅÿÃÿ¶ÿ»ÿÇÿ½ÿÄÿ¶ÿ²ÿ´ÿ¿ÿ´ÿÅÿÅÿ¼ÿ¶ÿ¶ÿºÿ¸ÿÄÿÊÿÇÿÊÿÎÿ°ÿµÿÃÿÐÿÎÿÈÿÃÿ¼ÿºÿºÿ²ÿºÿÂÿÀÿ±ÿÂÿ¾ÿ¼ÿÉÿÈÿÅÿÃÿ¾ÿÄÿ¯ÿ²ÿ²ÿ¾ÿÊÿÇÿÄÿ¶ÿ¾ÿÅÿÂÿ»ÿ¹ÿÀÿ½ÿ´ÿÇÿÓÿÅÿ¼ÿ¶ÿÃÿÅÿÄÿÀÿ¾ÿÀÿºÿ½ÿÈÿ¸ÿ¥ÿºÿ½ÿÌÿÇÿÆÿÃÿ¸ÿ¸ÿÁÿ¿ÿ¶ÿºÿ¹ÿÄÿÂÿ´ÿ°ÿÁÿÇÿ¹ÿ¸ÿ¼ÿ³ÿÔÿ¸ÿ³ÿ¥ÿ¿ÿ»ÿ¯ÿ¬ÿ¶ÿÁÿÅÿÂÿ»ÿ¹ÿÌÿÁÿºÿÂÿÂÿ¿ÿÀÿ¾ÿ¶ÿ±ÿ­ÿ¼ÿËÿ»ÿ»ÿ¾ÿ±ÿ«ÿ·ÿÀÿÁÿ¹ÿ²ÿÆÿÆÿ¹ÿºÿ¹ÿ»ÿÂÿ¾ÿ¾ÿÆÿÃÿ¸ÿÁÿÀÿ«ÿ¿ÿÉÿËÿÍÿ¸ÿºÿÄÿÂÿ½ÿ¯ÿ½ÿÁÿÄÿÌÿ¸ÿ¾ÿ¿ÿ»ÿ¾ÿÅÿÂÿ¶ÿ»ÿ½ÿ»ÿÏÿÒÿ¿ÿ¼ÿ¿ÿÁÿÃÿÂÿ¸ÿÀÿ¾ÿ¸ÿÄÿ¸ÿÀÿÄÿ¼ÿ½ÿÈÿËÿÆÿºÿ³ÿ½ÿ¿ÿÇÿÁÿ½ÿ½ÿ²ÿ§ÿ¹ÿÇÿ¿ÿ»ÿ¹ÿ·ÿ·ÿ¾ÿÆÿÌÿÐÿÌÿ¹ÿ½ÿ³ÿºÿÂÿÆÿÄÿºÿ¶ÿ¼ÿ·ÿ·ÿÁÿÐÿ¾ÿ½ÿËÿÆÿ¿ÿÃÿ¿ÿµÿÅÿ¿ÿ¶ÿ¿ÿÆÿÌÿÀÿ³ÿ·ÿ¹ÿ¿ÿÂÿÂÿÂÿÎÿ¿ÿ¿ÿÃÿÄÿÌÿÉÿËÿÉÿºÿÈÿÊÿÂÿ¿ÿÂÿÄÿÈÿÏÿÿ¹ÿ¸ÿ¾ÿ¹ÿÀÿÆÿÄÿ¼ÿ²ÿÀÿµÿ¿ÿ¹ÿ¸ÿ½ÿ·ÿµÿÉÿÎÿÁÿÇÿ²ÿÈÿÅÿÁÿ¼ÿ·ÿ¼ÿÉÿÌÿ´ÿÁÿ½ÿ½ÿ¼ÿÀÿÂÿºÿ°ÿ¬ÿ¼ÿÔÿ¹ÿ¼ÿ¿ÿ»ÿ´ÿ­ÿ¹ÿ´ÿÁÿ½ÿ¿ÿÈÿÅÿºÿ½ÿÇÿ¸ÿ´ÿÇÿ¸ÿ¶ÿÀÿ¿ÿ®ÿªÿÃÿÁÿ·ÿ¶ÿµÿ¼ÿÅÿËÿÉÿÄÿ¸ÿ¸ÿ³ÿ¶ÿ¯ÿ²ÿ½ÿ¿ÿ¸ÿ»ÿ¹ÿÀÿÅÿÅÿÀÿ¼ÿ½ÿÂÿÃÿÈÿ¼ÿµÿ»ÿÃÿÇÿÎÿ»ÿÅÿÊÿ¿ÿ¸ÿ±ÿ´ÿÀÿÃÿÊÿÐÿËÿ½ÿ±ÿ£ÿ¥ÿÅÿµÿ¹ÿ¶ÿ¯ÿµÿ½ÿÊÿÅÿ»ÿ¶ÿ¸ÿÁÿÉÿÊÿÉÿ½ÿ¼ÿ¿ÿÂÿ¸ÿ¼ÿÂÿÄÿÇÿÇÿÏÿÈÿµÿ²ÿ´ÿ»ÿÃÿÈÿÅÿºÿÅÿ¸ÿÃÿÊÿÉÿÉÿ½ÿ±ÿÂÿÆÿ²ÿÀÿµÿ¸ÿÂÿÀÿ¿ÿÎÿÔÿÀÿÄÿ»ÿ«ÿÁÿ»ÿ´ÿµÿªÿ³ÿÀÿ­ÿ»ÿÄÿÆÿÉÿÄÿ»ÿ¶ÿ¶ÿ»ÿºÿ¾ÿÇÿÓÿÏÿÆÿÉÿÑÿÊÿµÿÃÿ®ÿ¼ÿ½ÿ»ÿ½ÿºÿ·ÿ¿ÿºÿºÿÂÿ¹ÿÁÿÔÿÌÿÏÿÛÿÓÿÊÿ¹ÿÂÿÊÿÈÿ´ÿ¬ÿ´ÿÀÿ¾ÿµÿ¸ÿµÿ¿ÿÄÿÀÿµÿÁÿ¾ÿ´ÿ·ÿ³ÿÏÿËÿµÿ²ÿªÿ¸ÿ¼ÿ¶ÿµÿ»ÿ¿ÿ½ÿ¿ÿÃÿ¼ÿ·ÿ¾ÿºÿ¾ÿÄÿÁÿ¿ÿÁÿÚÿµÿÄÿÐÿÈÿÊÿÏÿÆÿ½ÿ¾ÿÀÿÁÿ´ÿ¹ÿÆÿÅÿÄÿÊÿÇÿ»ÿºÿÈÿÉÿÃÿÅÿÀÿÂÿÍÿÇÿÁÿÇÿÄÿ¼ÿÇÿÃÿ²ÿ³ÿÀÿ¸ÿ¼ÿÉÿÃÿ¼ÿ¾ÿ¿ÿÓÿÄÿÄÿ½ÿ¯ÿÀÿ·ÿ¸ÿÀÿ½ÿ³ÿ­ÿÊÿÈÿÕÿ½ÿ¿ÿ¯ÿÃÿÅÿ´ÿ³ÿ¿ÿÄÿ¾ÿÃÿ¾ÿÏÿÃÿÃÿËÿÇÿÆÿÊÿÇÿ¾ÿ½ÿÇÿÆÿ·ÿÁÿ°ÿ¶ÿ»ÿÀÿ½ÿµÿ´ÿ´ÿ¯ÿÐÿÁÿ»ÿºÿ»ÿ·ÿ¼ÿÍÿÉÿ½ÿÊÿÍÿ½ÿÈÿ¯ÿ´ÿÀÿÒÿÌÿÆÿÆÿ¿ÿ¿ÿÇÿÀÿÑÿÒÿÌÿ¸ÿ¾ÿËÿÇÿÂÿÏÿÌÿ¾ÿÂÿ¿ÿ»ÿÈÿ¼ÿ»ÿ­ÿ­ÿ¾ÿÃÿ½ÿ½ÿµÿ¬ÿ½ÿÀÿ¿ÿÉÿ¼ÿÈÿ·ÿÍÿÒÿ½ÿªÿ³ÿ»ÿ±ÿ»ÿÔÿºÿ¶ÿÉÿÅÿ·ÿÊÿ¹ÿºÿ¸ÿºÿ»ÿ±ÿ¯ÿ²ÿ¿ÿÆÿÀÿ¿ÿÇÿ¼ÿ²ÿºÿºÿ¹ÿ¾ÿ¿ÿÂÿÈÿ½ÿµÿÂÿ¿ÿÄÿÄÿÆÿÏÿ¿ÿ¼ÿÄÿ¾ÿ¶ÿ¸ÿ¯ÿ´ÿºÿ¿ÿ´ÿ¹ÿÊÿÊÿ¾ÿÁÿ¸ÿ¬ÿ´ÿ¿ÿÀÿÃÿÂÿ­ÿÄÿÉÿ½ÿ·ÿ³ÿ¬ÿ°ÿ¾ÿÃÿ¾ÿ·ÿ°ÿ´ÿ¸ÿÈÿ¿ÿ´ÿÓÿ¸ÿ¹ÿÇÿ¸ÿ¿ÿÀÿ®ÿ´ÿÆÿÂÿ½ÿ¸ÿ½ÿ³ÿÃÿ¹ÿ»ÿÆÿÍÿ·ÿ¹ÿÅÿÃÿÀÿÃÿÂÿÃÿ´ÿ»ÿ¹ÿÅÿ¾ÿÆÿ½ÿÅÿ¿ÿ¿ÿ´ÿ¼ÿÊÿÃÿÇÿ»ÿÃÿÀÿÀÿÄÿÄÿÁÿ¹ÿºÿ´ÿºÿÁÿÃÿ½ÿºÿÂÿÂÿÃÿ½ÿ¼ÿ¿ÿ¸ÿÉÿ¾ÿÏÿ·ÿ±ÿÂÿ¿ÿ»ÿÂÿÅÿÄÿÂÿ¸ÿÁÿ¼ÿ¸ÿÃÿ²ÿÌÿÅÿ¼ÿÂÿ¹ÿµÿºÿ·ÿ°ÿ´ÿ¾ÿÅÿÈÿÔÿ®ÿÁÿ¹ÿÅÿ«ÿµÿºÿ¸ÿ²ÿ¬ÿ®ÿ¶ÿ»ÿ½ÿÀÿÄÿ²ÿ½ÿºÿ¸ÿ¼ÿ²ÿÃÿ·ÿ·ÿ¾ÿ»ÿÄÿÈÿÀÿºÿ¸ÿÂÿÊÿ¯ÿ·ÿ¹ÿÈÿÂÿ·ÿ»ÿ´ÿÉÿ¶ÿ³ÿ»ÿ³ÿ³ÿ³ÿºÿÅÿÂÿ¼ÿºÿÂÿ»ÿ»ÿÁÿÁÿ³ÿ¹ÿÇÿ´ÿ®ÿ¼ÿ¶ÿ´ÿÀÿ¾ÿ³ÿ¶ÿºÿ¼ÿÊÿ¾ÿ¼ÿÂÿ»ÿ¹ÿ¹ÿ¹ÿ¼ÿ·ÿ§ÿ­ÿ´ÿºÿ»ÿµÿ³ÿ¶ÿµÿ²ÿµÿ·ÿªÿ¦ÿ½ÿ½ÿ³ÿ¦ÿÂÿ·ÿÃÿ®ÿÀÿÄÿ½ÿÄÿÀÿ¾ÿÀÿ½ÿ¿ÿ²ÿºÿÀÿÆÿÌÿÿÃÿÑÿ¾ÿÂÿÅÿ½ÿËÿÇÿ¹ÿ¯ÿ¶ÿºÿ¹ÿºÿ¼ÿÀÿ½ÿ»ÿ¿ÿ®ÿ¼ÿ§ÿÅÿÁÿÀÿºÿÀÿÅÿ»ÿºÿ»ÿÀÿºÿ´ÿ¶ÿ´ÿ²ÿ·ÿµÿ¶ÿ®ÿºÿ¾ÿ·ÿ¹ÿÐÿ´ÿ¶ÿ·ÿ°ÿÆÿµÿ±ÿ¶ÿºÿ¶ÿ´ÿµÿ²ÿ¶ÿ¼ÿ·ÿ¸ÿºÿºÿ·ÿ½ÿ¯ÿ¾ÿ¬ÿµÿÍÿ°ÿ¿ÿ½ÿ¿ÿÂÿ´ÿÁÿÄÿÀÿÄÿÇÿÁÿ»ÿÀÿ¼ÿµÿ°ÿ¶ÿ²ÿ¯ÿ¹ÿ¬ÿ½ÿÃÿ¾ÿÉÿ·ÿ°ÿ¸ÿÃÿÄÿÃÿ¹ÿ²ÿ½ÿÃÿÿÿÿ³ÿ¶ÿÅÿ¿ÿÃÿÅÿ¸ÿÃÿÀÿ¿ÿ¨ÿ¬ÿºÿ·ÿ¾ÿÃÿÏÿÊÿ¾ÿ»ÿºÿºÿ¼ÿ¿ÿ¼ÿ¸ÿÀÿÅÿÁÿÈÿÐÿÁÿÃÿÊÿºÿÁÿÂÿ¾ÿ¼ÿ¹ÿÆÿÉÿ·ÿ¾ÿÂÿ·ÿ±ÿ¶ÿ²ÿ»ÿÇÿÂÿÍÿÎÿ¹ÿµÿÇÿ½ÿ¸ÿÆÿÊÿÆÿÑÿ¸ÿÉÿ±ÿ¯ÿ½ÿºÿÀÿÍÿ¼ÿ·ÿÁÿÉÿºÿºÿ¼ÿ¹ÿºÿ½ÿÄÿ¼ÿµÿ¼ÿÄÿÈÿ±ÿ¿ÿÅÿºÿ¼ÿ·ÿÙÿ´ÿ¹ÿ¾ÿ¾ÿ²ÿ½ÿ³ÿÁÿÊÿÃÿÐÿÌÿÁÿ¹ÿ¹ÿÄÿ¿ÿµÿ¹ÿ¼ÿÔÿÉÿ¬ÿ¶ÿ¸ÿÀÿ»ÿ¯ÿ½ÿ«ÿ¿ÿ¿ÿ´ÿ»ÿ°ÿ¼ÿ¹ÿ´ÿ»ÿÅÿÆÿÇÿÅÿÁÿÂÿÁÿ¹ÿ°ÿ­ÿµÿÄÿÄÿ±ÿ½ÿ¾ÿÆÿÃÿ¸ÿÊÿ½ÿºÿ·ÿÒÿ¿ÿ¿ÿªÿµÿÎÿ¹ÿ¾ÿ²ÿ¬ÿÀÿÆÿ½ÿ¿ÿÁÿÂÿµÿ³ÿÁÿ¼ÿ´ÿ´ÿ´ÿ³ÿ¼ÿ¼ÿºÿ¸ÿ½ÿÈÿ°ÿÌÿ»ÿÉÿ½ÿ»ÿ½ÿ¸ÿÄÿÊÿ¸ÿ¿ÿ¸ÿ¾ÿ°ÿ°ÿ¼ÿ½ÿ¼ÿ¼ÿ¶ÿºÿ¾ÿ¸ÿºÿ½ÿÀÿÅÿ´ÿ­ÿ´ÿ«ÿËÿÅÿ¼ÿ«ÿ­ÿ¼ÿÃÿ»ÿ°ÿ¥ÿÆÿºÿ´ÿ©ÿ½ÿÈÿ¼ÿ³ÿ©ÿ­ÿ¼ÿºÿ»ÿ¸ÿ·ÿ·ÿµÿ¸ÿÀÿ»ÿ³ÿ´ÿ¯ÿ¹ÿ½ÿ¾ÿ»ÿ¯ÿ³ÿ¸ÿ¹ÿ¾ÿ´ÿ¯ÿ¸ÿºÿ¹ÿºÿÇÿ¿ÿ«ÿ±ÿ¿ÿ¬ÿ´ÿ½ÿ¶ÿÃÿµÿ´ÿ¾ÿ³ÿ®ÿ°ÿ²ÿ·ÿ¶ÿ²ÿ´ÿ¶ÿ·ÿ´ÿ´ÿ¸ÿ©ÿ­ÿ¯ÿÿ°ÿ¹ÿÀÿ°ÿ³ÿ±ÿÇÿÉÿºÿÅÿ®ÿ½ÿÊÿ¸ÿ¿ÿÁÿ¹ÿ¼ÿ´ÿ©ÿ¶ÿÃÿ½ÿµÿµÿ¯ÿ¸ÿ½ÿ¾ÿ½ÿºÿ½ÿ½ÿ¿ÿ»ÿ´ÿ¹ÿ¹ÿ¼ÿ¶ÿ¯ÿ¾ÿ¿ÿ·ÿ´ÿ¼ÿµÿ¶ÿ¾ÿ³ÿ±ÿ­ÿ³ÿ¼ÿ´ÿ®ÿ¿ÿ®ÿ³ÿÇÿ½ÿÄÿ¶ÿ®ÿ¯ÿ°ÿºÿ¸ÿ¯ÿ­ÿ¿ÿÄÿ½ÿ¶ÿ·ÿ¿ÿ¼ÿÁÿÈÿ¹ÿÇÿ¼ÿ´ÿ·ÿ³ÿÁÿ½ÿ·ÿ»ÿ³ÿµÿ²ÿ­ÿÿ©ÿ·ÿ¸ÿ¿ÿÒÿÄÿ¼ÿÿÁÿ½ÿÈÿÅÿÈÿ¶ÿ±ÿ³ÿ¨ÿ³ÿÀÿ»ÿ²ÿÃÿÇÿ¼ÿ¯ÿ±ÿÁÿ¿ÿ¸ÿ¬ÿ¥ÿ¹ÿ´ÿ»ÿÅÿÃÿµÿÇÿÃÿ¶ÿ·ÿ¹ÿ°ÿÁÿÆÿ³ÿ«ÿ®ÿ¿ÿÇÿ¿ÿºÿ´ÿÿ±ÿ´ÿÈÿ¶ÿ°ÿ¯ÿ½ÿÂÿ³ÿ»ÿ¶ÿ²ÿ¶ÿ¹ÿ·ÿ´ÿ¶ÿºÿ®ÿ²ÿ¹ÿ»ÿÃÿ·ÿ³ÿ»ÿ¼ÿ¸ÿ·ÿ¸ÿ¿ÿ¼ÿ¶ÿ¿ÿÁÿ¼ÿ¯ÿºÿ°ÿ¿ÿÀÿ»ÿ¾ÿÀÿ³ÿºÿ´ÿÃÿ¶ÿ·ÿÌÿ¸ÿ·ÿ±ÿ¶ÿ·ÿ»ÿ½ÿ·ÿ·ÿ´ÿ¶ÿ°ÿ·ÿ¼ÿ²ÿ»ÿ¹ÿ¸ÿÄÿÆÿ¿ÿ½ÿÉÿÁÿ¸ÿÆÿ¹ÿ¯ÿ»ÿÆÿÆÿÆÿÄÿ¯ÿ¥ÿµÿ¾ÿÂÿ¸ÿ¹ÿ½ÿ±ÿ½ÿ·ÿ¶ÿ¦ÿÊÿ¸ÿÊÿ³ÿ¦ÿ¯ÿ´ÿÇÿ»ÿÁÿÀÿÂÿµÿ¨ÿµÿ°ÿÃÿÁÿ¾ÿ¼ÿ´ÿ¶ÿ¶ÿ±ÿµÿ·ÿ»ÿÃÿÁÿÈÿËÿ¹ÿ·ÿÄÿ½ÿ®ÿ­ÿ¦ÿµÿ°ÿ¹ÿÈÿ²ÿ¿ÿÂÿÐÿÃÿÄÿÉÿ¸ÿ°ÿ ÿ³ÿÂÿ´ÿ·ÿÉÿÊÿÄÿÌÿ½ÿ½ÿÐÿÏÿÂÿ·ÿ½ÿ¾ÿ´ÿ°ÿ¡ÿ¬ÿÇÿÅÿ±ÿ¥ÿ°ÿ¼ÿ¶ÿ»ÿÆÿÃÿÁÿ¼ÿ´ÿ´ÿ¿ÿºÿ²ÿÁÿÄÿ¶ÿ¶ÿ·ÿ·ÿ½ÿÃÿ¼ÿ»ÿ¿ÿ¬ÿ®ÿ¶ÿ»ÿ¡ÿ°ÿ³ÿ¸ÿÉÿÎÿÎÿ³ÿÂÿ¿ÿÀÿ¼ÿ¯ÿ¸ÿ¾ÿ¼ÿ¸ÿ¸ÿºÿªÿ¾ÿÑÿ·ÿ´ÿ©ÿ²ÿ²ÿ¶ÿÃÿ½ÿ¾ÿÇÿÃÿ·ÿÄÿÀÿÀÿ¼ÿÂÿ¸ÿ½ÿÂÿ¿ÿ¾ÿÄÿ¿ÿÆÿ¿ÿ±ÿÇÿ´ÿËÿÇÿÊÿ­ÿÊÿ¼ÿ³ÿÃÿÆÿµÿ©ÿ¿ÿÀÿ¸ÿÀÿ¶ÿ­ÿÏÿÃÿ»ÿ¶ÿÆÿºÿ¬ÿ©ÿ¶ÿÁÿÃÿ¼ÿ¿ÿÇÿ»ÿ¶ÿÄÿ¾ÿ·ÿÀÿÂÿÈÿ¿ÿÂÿ¾ÿ°ÿ¹ÿ¸ÿÆÿÃÿÂÿµÿÇÿ¥ÿ½ÿ¿ÿÁÿÅÿÈÿ­ÿ´ÿ²ÿÇÿ¾ÿ®ÿÂÿ½ÿµÿ·ÿÆÿ°ÿ«ÿÂÿºÿºÿÁÿ²ÿ¤ÿ´ÿÄÿ½ÿÃÿÀÿ¿ÿÌÿÆÿ»ÿ¼ÿ½ÿ¾ÿ¿ÿ¹ÿ¶ÿ¿ÿ¹ÿ¶ÿ±ÿ·ÿºÿ·ÿ¾ÿ¶ÿ¿ÿÐÿÁÿ½ÿ¿ÿÀÿÍÿ±ÿÇÿ»ÿ´ÿÁÿ¿ÿ¿ÿÃÿ´ÿÄÿ»ÿ¯ÿ³ÿ¶ÿÃÿ·ÿµÿÇÿÂÿ¸ÿ¼ÿºÿ½ÿ¾ÿ»ÿÂÿÄÿ¾ÿ¶ÿ·ÿ»ÿ¼ÿÂÿ¾ÿºÿÃÿÄÿÂÿ»ÿ·ÿÅÿÅÿ»ÿµÿ¼ÿÁÿÃÿÂÿ¿ÿºÿ­ÿ°ÿ¿ÿ¿ÿÅÿ½ÿºÿ¾ÿªÿÅÿÉÿ³ÿ®ÿ¶ÿÆÿ¿ÿ·ÿ½ÿ¼ÿ¼ÿ»ÿËÿÊÿ¾ÿ»ÿÄÿÌÿ¼ÿ´ÿÁÿ¹ÿ°ÿ·ÿ·ÿÀÿËÿÃÿ¸ÿÖÿÂÿ¾ÿ¼ÿ»ÿÉÿÀÿÄÿ©ÿÇÿÆÿ´ÿÇÿÙÿºÿÆÿËÿÂÿÄÿÅÿÃÿÊÿÄÿ©ÿ¨ÿ«ÿºÿÇÿ½ÿ¼ÿ¸ÿÁÿÊÿÆÿÃÿÀÿ¿ÿ¶ÿ­ÿ³ÿ°ÿ¬ÿ¯ÿ³ÿµÿ³ÿ·ÿµÿ¯ÿ¼ÿ·ÿÆÿÊÿ¸ÿ³ÿ¿ÿ»ÿÃÿºÿ»ÿÄÿ®ÿ·ÿÀÿ¦ÿ·ÿºÿ¾ÿ¾ÿ¿ÿ·ÿ¹ÿ½ÿÀÿ¾ÿ»ÿ±ÿ´ÿºÿ´ÿ®ÿ¬ÿ³ÿ¾ÿ¿ÿ¹ÿ¼ÿ®ÿ±ÿ½ÿ»ÿ·ÿ®ÿ»ÿ¿ÿ²ÿÑÿÄÿ»ÿ¸ÿºÿ¦ÿÄÿªÿÃÿ¬ÿ¾ÿ°ÿ¬ÿ·ÿÆÿÍÿÀÿ¯ÿÆÿÃÿ²ÿ´ÿ¿ÿÅÿÁÿ¾ÿÁÿÂÿÃÿ»ÿ»ÿ»ÿ°ÿ·ÿ¼ÿ¿ÿ¹ÿµÿ¸ÿ¸ÿÀÿ¶ÿ·ÿ­ÿ·ÿ¯ÿºÿÆÿÎÿÈÿ¶ÿ±ÿ¼ÿÂÿ¾ÿ·ÿ¶ÿ¿ÿ»ÿ¾ÿÂÿÂÿ´ÿ®ÿºÿ¾ÿºÿ»ÿÃÿÃÿÀÿÄÿ½ÿ¿ÿÁÿÇÿËÿ¸ÿ·ÿÄÿ°ÿ¼ÿÎÿ¼ÿ·ÿºÿÅÿÃÿ¿ÿ»ÿÒÿËÿ¸ÿºÿÄÿÉÿÃÿ¾ÿ¾ÿ¸ÿ±ÿºÿ½ÿ¹ÿ¼ÿ³ÿ´ÿ±ÿºÿ½ÿ¼ÿ¶ÿ½ÿÆÿÆÿ³ÿ¹ÿÃÿ½ÿÀÿ²ÿÁÿ¼ÿÆÿÃÿµÿ¹ÿ½ÿ¶ÿ´ÿ­ÿ±ÿ¶ÿ»ÿ¿ÿ¿ÿ¾ÿÁÿÊÿ¿ÿ®ÿ¿ÿÁÿ®ÿÇÿÀÿÂÿ¼ÿÃÿ½ÿ¨ÿ¤ÿ»ÿÁÿµÿ»ÿ¿ÿ·ÿÀÿ¸ÿ¸ÿ²ÿ¬ÿ°ÿ³ÿ·ÿÄÿÅÿ¼ÿ»ÿÁÿ½ÿ°ÿ¶ÿ¸ÿ¸ÿÈÿÌÿ¶ÿ¨ÿ«ÿºÿµÿÉÿ±ÿ¸ÿ»ÿ´ÿ¹ÿºÿ¶ÿ¾ÿ´ÿ°ÿ¿ÿÌÿÊÿµÿ´ÿ¹ÿ®ÿ³ÿÃÿÀÿºÿ¹ÿ¾ÿ½ÿ¯ÿ»ÿ»ÿ»ÿ±ÿ½ÿÄÿÁÿ°ÿÅÿÇÿ´ÿ½ÿ½ÿ»ÿÀÿ»ÿÃÿÅÿ¿ÿ¿ÿÀÿ¹ÿºÿ¾ÿºÿÂÿÆÿÃÿ²ÿ¹ÿºÿ¼ÿ·ÿ²ÿ¶ÿ¼ÿ¯ÿ¼ÿ¨ÿ¬ÿÃÿ¼ÿºÿÀÿÀÿÎÿËÿÁÿ¶ÿ²ÿ»ÿ»ÿºÿÅÿ¾ÿ»ÿÈÿºÿÉÿÀÿ´ÿÇÿÊÿµÿ¶ÿ´ÿ½ÿÆÿÁÿ³ÿ©ÿ¶ÿÀÿ¸ÿ³ÿ²ÿ¸ÿ´ÿ²ÿºÿ¸ÿµÿ¯ÿ¹ÿÂÿ»ÿµÿ²ÿ¾ÿ°ÿÃÿ©ÿ¹ÿ¾ÿÒÿ¸ÿ¿ÿ´ÿ´ÿµÿ·ÿ¹ÿÆÿÄÿ¾ÿ¿ÿ²ÿ±ÿ¸ÿ¼ÿÇÿµÿ¯ÿ³ÿÃÿ¹ÿ½ÿ»ÿÈÿ¼ÿ³ÿ»ÿ¦ÿ¬ÿ¯ÿ°ÿ´ÿ²ÿµÿ¹ÿ¹ÿ½ÿÃÿÆÿ¹ÿ´ÿ¦ÿ¢ÿ¸ÿÃÿÃÿ±ÿËÿ¢ÿ»ÿÍÿÂÿºÿ¹ÿÂÿ½ÿ¶ÿ¸ÿ½ÿ»ÿ¯ÿªÿ¬ÿ³ÿÃÿºÿ½ÿ·ÿ«ÿµÿ½ÿ·ÿ½ÿÂÿ¾ÿ¶ÿ¾ÿ¹ÿ¹ÿ´ÿ¶ÿ½ÿ»ÿ¸ÿ³ÿ¶ÿ»ÿµÿ´ÿ¹ÿÁÿ®ÿºÿ´ÿ¾ÿÀÿ¹ÿ¶ÿ·ÿ´ÿµÿ­ÿ¶ÿ»ÿ²ÿ°ÿ²ÿ²ÿ­ÿ¸ÿ²ÿÂÿÆÿ½ÿ·ÿ°ÿ®ÿ°ÿÿ®ÿ§ÿ¼ÿºÿ¸ÿºÿ±ÿ±ÿ¸ÿºÿÁÿÆÿ°ÿÀÿÁÿ¹ÿ¾ÿÀÿ»ÿÊÿÌÿ´ÿ¶ÿÁÿÆÿ¿ÿ»ÿ¿ÿ½ÿ¶ÿµÿ´ÿ¶ÿ°ÿµÿ¯ÿ»ÿ¼ÿ»ÿÅÿ½ÿÊÿÃÿºÿ·ÿ´ÿ±ÿ®ÿ´ÿ¾ÿ¿ÿÂÿÅÿ¾ÿ¹ÿ»ÿ½ÿµÿµÿ³ÿÁÿ»ÿ¸ÿ¯ÿ­ÿ¨ÿ²ÿºÿµÿ»ÿ¿ÿ¸ÿÇÿ²ÿ¿ÿÆÿ³ÿºÿ·ÿ¼ÿ®ÿ³ÿÉÿÄÿ¾ÿ¹ÿ´ÿ·ÿ¾ÿ¾ÿ¶ÿ¶ÿÍÿÂÿÂÿ¥ÿ¹ÿ¯ÿ³ÿ®ÿ¸ÿ²ÿ°ÿÀÿÈÿÀÿ¼ÿÄÿÆÿ°ÿ¶ÿÅÿÒÿ²ÿ»ÿÁÿÆÿºÿ³ÿ¿ÿÁÿ½ÿ»ÿ½ÿ½ÿ¼ÿÁÿÃÿ²ÿ¹ÿÂÿ¶ÿÁÿ¿ÿ»ÿ¶ÿ³ÿºÿÀÿ¾ÿ½ÿÆÿÈÿ·ÿ²ÿÂÿÀÿ¸ÿªÿ¶ÿÄÿ¿ÿ¹ÿ»ÿ»ÿ»ÿÀÿ½ÿ»ÿ¿ÿ¾ÿÆÿ¸ÿÅÿÈÿ»ÿ¸ÿ½ÿ¾ÿ­ÿµÿ¹ÿ¹ÿ»ÿ»ÿ»ÿ·ÿµÿ¿ÿÂÿÈÿÁÿµÿ¨ÿ£ÿ¶ÿ·ÿ³ÿ²ÿ¯ÿºÿ½ÿ´ÿ¾ÿ¾ÿ·ÿµÿ»ÿÁÿÀÿ»ÿ½ÿ°ÿ±ÿ±ÿ´ÿÂÿÉÿ¿ÿ¾ÿÃÿÆÿÁÿÁÿ¿ÿ¾ÿÈÿÇÿ¸ÿ´ÿ¶ÿ¹ÿ·ÿ¸ÿÂÿÁÿÆÿ½ÿÃÿ·ÿÁÿÇÿÊÿÀÿ¸ÿ·ÿ»ÿ·ÿ¸ÿÅÿ¾ÿ¼ÿ¸ÿ²ÿ¹ÿ¶ÿµÿµÿ¹ÿ»ÿ¹ÿµÿ¸ÿ¾ÿ¹ÿµÿÁÿ»ÿÁÿÏÿ¿ÿÅÿÄÿÆÿÃÿ¼ÿ·ÿ³ÿ°ÿ¶ÿÀÿÇÿÄÿÀÿ¹ÿÀÿÆÿ´ÿÃÿÀÿ¿ÿ½ÿ³ÿ¾ÿ¾ÿ¾ÿÄÿÂÿ¯ÿÃÿÇÿÒÿÆÿ´ÿ°ÿ¶ÿ·ÿ¸ÿÀÿ¯ÿÅÿºÿÁÿÄÿ¼ÿ¿ÿÂÿÀÿÄÿÆÿ¹ÿ¶ÿÁÿ±ÿ¾ÿ¹ÿ§ÿªÿÃÿ¾ÿ¿ÿÁÿ»ÿ¹ÿ¹ÿºÿÆÿÀÿ¹ÿ¾ÿºÿ´ÿ²ÿ¾ÿ¼ÿ®ÿ®ÿ¹ÿ»ÿÇÿ´ÿ³ÿ²ÿ°ÿ»ÿÁÿÃÿÅÿÃÿÃÿÂÿ¿ÿºÿÄÿÎÿ¼ÿÃÿ·ÿ¿ÿÄÿ½ÿÁÿÅÿ¹ÿ¸ÿÄÿ»ÿÅÿ¬ÿÀÿÁÿ¶ÿ²ÿ±ÿ±ÿ²ÿµÿ»ÿ¹ÿ¼ÿ·ÿ°ÿ»ÿ¼ÿ½ÿÃÿÆÿÄÿ¾ÿ¸ÿ¿ÿ®ÿÉÿ¬ÿÅÿ¹ÿºÿ¹ÿ¶ÿ±ÿ¨ÿ½ÿ·ÿ´ÿÈÿ·ÿ¶ÿ¸ÿ»ÿÄÿÈÿ»ÿªÿ¶ÿÊÿ¾ÿ¼ÿÉÿ¿ÿ¶ÿÃÿÁÿ±ÿ´ÿÄÿÀÿ»ÿªÿ°ÿ²ÿÂÿÇÿÃÿÄÿÄÿ¿ÿ¿ÿ´ÿÂÿ¼ÿ¶ÿ½ÿ¿ÿÈÿÕÿÓÿÎÿÖÿÆÿµÿ»ÿ¹ÿÊÿÂÿ»ÿ¿ÿÇÿÎÿÉÿ¸ÿ¹ÿËÿ¾ÿÉÿÀÿ½ÿÈÿÉÿÃÿËÿ´ÿ»ÿ·ÿ´ÿ½ÿÈÿÃÿÀÿÁÿ½ÿÁÿÌÿÀÿ¹ÿ·ÿ¹ÿÅÿÌÿÃÿ»ÿ¿ÿ¹ÿÁÿÑÿÎÿÄÿ¿ÿÅÿ¿ÿÀÿÆÿ¸ÿÁÿÂÿ¸ÿÌÿÇÿ¿ÿÂÿÅÿÃÿÄÿÃÿ¼ÿ³ÿ¾ÿ³ÿÃÿÃÿÃÿÆÿÂÿÀÿÁÿÁÿÇÿÁÿÀÿÇÿºÿ´ÿ¾ÿ·ÿ¼ÿÍÿ¸ÿÄÿÍÿÉÿÀÿ¿ÿÁÿÁÿÉÿ³ÿÁÿµÿ²ÿºÿ½ÿ½ÿ¾ÿ»ÿ¹ÿ¹ÿÌÿÃÿÊÿÇÿ½ÿ¼ÿÀÿ¾ÿÍÿÆÿÄÿÈÿÉÿ¿ÿ¯ÿ®ÿ¾ÿ±ÿ±ÿ»ÿ­ÿ¯ÿ¸ÿÃÿÃÿ¼ÿ¹ÿ¨ÿÂÿÆÿÂÿºÿÁÿÄÿÂÿÁÿÂÿ¬ÿÁÿµÿºÿ»ÿ¿ÿÃÿÇÿÐÿÙÿ©ÿÔÿÁÿºÿºÿ»ÿ½ÿÂÿ¿ÿ½ÿ¾ÿÂÿÃÿ¿ÿ»ÿÆÿÈÿÅÿ¹ÿ¸ÿ¸ÿ³ÿÇÿ´ÿ«ÿºÿÇÿÅÿ»ÿ½ÿ»ÿ¸ÿ¸ÿ¹ÿ¿ÿ¾ÿµÿ·ÿÏÿ¼ÿ³ÿ­ÿ¹ÿÉÿËÿÁÿ¼ÿµÿÂÿÆÿ³ÿÃÿÃÿ·ÿ¹ÿÅÿÈÿ¼ÿÉÿ¹ÿ¯ÿ²ÿ·ÿ¼ÿ½ÿ´ÿ®ÿÒÿ¼ÿ¿ÿ¶ÿ½ÿÅÿÅÿÈÿËÿºÿÆÿ²ÿ»ÿµÿ¸ÿ»ÿ»ÿÉÿÓÿÁÿºÿ¼ÿ°ÿ»ÿ¿ÿ¾ÿÄÿ¿ÿÃÿ¹ÿµÿ¸ÿ¼ÿ¿ÿÆÿÇÿÂÿ¾ÿ±ÿ²ÿ¯ÿ¿ÿÈÿÌÿËÿÇÿÄÿÂÿ­ÿ·ÿ¿ÿÆÿ¹ÿ¯ÿ·ÿÆÿÆÿ¿ÿÄÿ·ÿÉÿ¸ÿ¼ÿ´ÿ¿ÿÉÿÊÿÍÿÊÿÅÿÂÿ·ÿ¸ÿ¸ÿÇÿºÿ·ÿ¿ÿ¼ÿºÿÅÿÈÿ¿ÿÁÿÂÿ¾ÿºÿ»ÿ·ÿ³ÿ¿ÿÄÿ¯ÿµÿÊÿÂÿÆÿ¾ÿ¸ÿ»ÿ¼ÿÅÿÃÿÂÿÈÿ¾ÿ¿ÿËÿÁÿ»ÿÀÿ¾ÿÂÿÁÿÇÿ·ÿ¾ÿ¹ÿ¿ÿºÿÂÿËÿÁÿ¸ÿ¸ÿÇÿ¸ÿÂÿÀÿÂÿÄÿ½ÿ¾ÿÃÿ½ÿÀÿÅÿËÿÑÿºÿ¾ÿÈÿÆÿÅÿÊÿÊÿ¼ÿ·ÿ¸ÿ¼ÿ¶ÿÇÿÁÿ¾ÿËÿÁÿ·ÿÎÿÌÿÌÿ¹ÿ½ÿÂÿ¾ÿºÿºÿ·ÿ¸ÿ¼ÿ¶ÿµÿÄÿÅÿÑÿ¿ÿÂÿ¸ÿºÿ¿ÿ»ÿºÿÅÿÇÿÃÿÆÿ¸ÿÂÿ¿ÿÍÿÅÿ½ÿ»ÿ¼ÿÄÿÃÿ¹ÿÀÿºÿÌÿÄÿ³ÿ½ÿÊÿÂÿºÿºÿ¼ÿÂÿ¹ÿÈÿËÿ¾ÿ¸ÿ­ÿ°ÿ¼ÿÄÿÎÿÒÿ¾ÿ²ÿµÿ¼ÿ©ÿºÿËÿÌÿ¸ÿ½ÿÃÿ¾ÿÃÿÅÿ³ÿÀÿ»ÿËÿ·ÿ¸ÿÃÿÅÿÄÿÇÿÂÿ½ÿ¼ÿ«ÿÀÿ²ÿ±ÿºÿ³ÿ³ÿ»ÿ°ÿ¹ÿ½ÿ¶ÿ·ÿ¹ÿ¶ÿÀÿÆÿÌÿ¹ÿ»ÿÇÿ½ÿ¶ÿ´ÿ²ÿºÿÈÿÀÿºÿ¾ÿ·ÿÄÿÌÿÊÿÈÿ¼ÿµÿ¸ÿ¼ÿ»ÿ´ÿ±ÿ¶ÿ¹ÿ¾ÿ²ÿÄÿÀÿÂÿÀÿ¼ÿ½ÿ¹ÿµÿ¸ÿºÿ»ÿÆÿÃÿ¹ÿ³ÿÀÿÍÿÄÿÅÿÅÿ¿ÿÀÿ¿ÿ¹ÿ·ÿ°ÿ«ÿ³ÿ¼ÿ²ÿµÿÈÿÇÿ¶ÿ¯ÿ¬ÿ°ÿ¹ÿ¼ÿÆÿÂÿ¿ÿ¹ÿÆÿ·ÿ¾ÿÐÿ·ÿ´ÿµÿ¸ÿ¾ÿÀÿ¾ÿ¾ÿ»ÿ¬ÿÌÿ³ÿ¨ÿÃÿ·ÿËÿ¼ÿµÿ¹ÿ·ÿ°ÿ«ÿ¶ÿÆÿ»ÿÆÿ¸ÿ»ÿ¾ÿ²ÿ¾ÿ¼ÿÆÿÀÿÀÿÃÿ¿ÿÁÿÂÿ¹ÿµÿµÿ£ÿ´ÿ±ÿ®ÿ¸ÿÅÿÄÿ²ÿ¹ÿ¹ÿ´ÿÈÿÐÿÅÿ»ÿ»ÿ´ÿÀÿ¼ÿÆÿµÿ´ÿ»ÿ¸ÿÁÿÆÿÁÿ½ÿ½ÿÂÿÁÿ´ÿ²ÿÇÿµÿ¼ÿ·ÿ¬ÿ·ÿ¾ÿ·ÿ¿ÿÄÿ»ÿ¾ÿÆÿ¿ÿ¿ÿÀÿ¿ÿ¸ÿ²ÿ²ÿºÿËÿÅÿ½ÿÃÿ¾ÿµÿ¶ÿ·ÿ¶ÿ½ÿÃÿÊÿÎÿÈÿ³ÿ»ÿÇÿ¼ÿ´ÿ¿ÿ½ÿÅÿÆÿ½ÿ½ÿ¾ÿ¸ÿµÿ²ÿ¶ÿÁÿ´ÿ½ÿÁÿ½ÿ¿ÿ¼ÿ¹ÿ¶ÿ³ÿ±ÿºÿÇÿÆÿÀÿ¾ÿ¸ÿ¸ÿµÿ¹ÿÎÿ´ÿ»ÿ»ÿÅÿÅÿÊÿÃÿ¾ÿÄÿµÿ²ÿÄÿÅÿ¿ÿÁÿ·ÿ°ÿ¾ÿÃÿÊÿÈÿ¾ÿ®ÿ¿ÿÈÿ·ÿ©ÿ·ÿ±ÿ°ÿ»ÿÃÿÍÿÅÿ²ÿÀÿÁÿºÿ´ÿ¸ÿ»ÿÁÿ¸ÿ½ÿÄÿ³ÿ¿ÿ¹ÿ²ÿµÿ»ÿ¼ÿ¹ÿ²ÿ¬ÿ­ÿ®ÿ±ÿ±ÿ³ÿ¼ÿ»ÿ²ÿªÿÃÿÆÿÄÿ´ÿ¼ÿºÿ·ÿÀÿ¹ÿ¶ÿ½ÿ±ÿ®ÿ³ÿºÿªÿ®ÿÊÿ¿ÿ¹ÿÌÿÏÿÁÿ»ÿ¼ÿÅÿÁÿ¹ÿµÿ¿ÿÃÿ¹ÿ»ÿ¿ÿ¹ÿ³ÿ·ÿ¼ÿ¾ÿÃÿ¶ÿÇÿ¸ÿÁÿ¶ÿÊÿÀÿÀÿ¸ÿ³ÿÁÿÀÿÀÿÂÿ´ÿ¯ÿ¶ÿ³ÿ«ÿ¸ÿ¯ÿ½ÿ¿ÿ¿ÿ½ÿ´ÿÅÿ½ÿ§ÿ¸ÿ·ÿ´ÿ°ÿµÿ¿ÿÁÿ¿ÿºÿ¶ÿºÿ½ÿÀÿ·ÿ»ÿ°ÿªÿ¦ÿ¿ÿ·ÿ¤ÿÇÿ¹ÿÁÿ·ÿ·ÿ¯ÿ¸ÿÁÿ½ÿÀÿÄÿÀÿ½ÿºÿ»ÿ»ÿºÿ¶ÿÁÿ½ÿ¸ÿ±ÿ¹ÿ·ÿ¿ÿ¸ÿµÿ¹ÿ¬ÿ­ÿÀÿÊÿ¼ÿ¸ÿÁÿÃÿÂÿªÿeÿJÿÿªÿ¡ÿ¸ÿ¸ÿ¦ÿ°ÿ¸ÿ¸ÿ¸ÿ½ÿ¶ÿ·ÿ·ÿÀÿµÿ¼ÿÂÿºÿ·ÿ¿ÿÃÿÄÿÈÿÅÿÁÿ¿ÿ¾ÿÄÿÅÿÇÿ¿ÿÇÿÈÿ¾ÿÈÿÒÿÁÿ¿ÿºÿ¿ÿ»ÿºÿ·ÿÀÿ¹ÿ´ÿ·ÿÁÿÀÿ¹ÿºÿ¼ÿÁÿ¼ÿËÿ¿ÿ·ÿ´ÿ¹ÿµÿÎÿÆÿ´ÿÓÿ¾ÿ¶ÿ¹ÿ¾ÿ¸ÿ»ÿ·ÿ¼ÿÀÿ¿ÿ¶ÿ¸ÿ¿ÿ¸ÿ³ÿ³ÿ´ÿ³ÿ©ÿ±ÿÆÿÊÿ¦ÿ¹ÿÀÿ¿ÿ¿ÿÒÿÄÿÀÿÊÿ¿ÿ¸ÿÐÿÔÿ¹ÿÓÿÈÿ¾ÿ·ÿ°ÿÆÿÊÿ»ÿ¾ÿÅÿ¾ÿ¶ÿÆÿËÿ¹ÿ¯ÿÀÿ¸ÿ²ÿÁÿ¶ÿÒÿµÿÂÿºÿ»ÿÇÿ¶ÿ¼ÿ·ÿ»ÿÁÿÇÿÆÿÃÿÀÿÂÿÅÿ¾ÿ¶ÿ´ÿ³ÿ±ÿ´ÿÅÿµÿ»ÿÁÿÎÿ±ÿÀÿµÿÉÿ·ÿ«ÿÂÿ¥ÿ¹ÿËÿ·ÿÇÿ¸ÿÅÿ¸ÿ¹ÿ¿ÿ½ÿ²ÿ³ÿ³ÿ¹ÿ¸ÿ»ÿÄÿ¸ÿ®ÿ±ÿÀÿ·ÿ¹ÿ½ÿºÿ¼ÿÅÿÁÿ·ÿÌÿ»ÿÀÿºÿ½ÿ¾ÿ¯ÿºÿ»ÿµÿ¼ÿ¹ÿÂÿºÿ¼ÿÆÿÅÿºÿ²ÿ³ÿ¶ÿ»ÿ»ÿ³ÿªÿ²ÿÆÿ°ÿ­ÿ·ÿ°ÿ«ÿºÿ¶ÿ°ÿ¼ÿÊÿÍÿ¥ÿÄÿ×ÿ¿ÿ¸ÿÅÿÀÿÒÿÆÿÃÿ¾ÿ±ÿÃÿÈÿ¾ÿ¾ÿ³ÿ²ÿ¶ÿ·ÿ¶ÿ¹ÿ¿ÿ°ÿ¯ÿºÿ·ÿ¶ÿ¼ÿ¹ÿ³ÿ»ÿÄÿÄÿ¾ÿ³ÿ¹ÿÃÿ¯ÿ¼ÿ¹ÿÇÿµÿ¯ÿµÿÂÿ´ÿ­ÿ®ÿ¼ÿ¸ÿ¥ÿ¥ÿ¹ÿ¼ÿ±ÿ©ÿ±ÿµÿ·ÿ¿ÿºÿ¼ÿÃÿÀÿÃÿ¬ÿ¤ÿ¿ÿÄÿ®ÿ¨ÿ¢ÿ¾ÿ¡ÿ«ÿÊÿ®ÿ¹ÿ´ÿ¼ÿ²ÿ¯ÿ°ÿ¸ÿ·ÿ¦ÿµÿ¶ÿ¸ÿ¾ÿµÿ³ÿ¸ÿ¼ÿ¼ÿµÿ°ÿ¶ÿ²ÿ²ÿµÿ´ÿ¶ÿ¶ÿ¸ÿ²ÿ³ÿ¯ÿ³ÿ½ÿ¹ÿ¾ÿ¹ÿ°ÿµÿ¸ÿ±ÿ¶ÿ»ÿ¬ÿ±ÿ®ÿ²ÿ¶ÿµÿ¶ÿ°ÿ²ÿ²ÿ·ÿ®ÿÀÿ¾ÿ¯ÿ«ÿµÿ½ÿ³ÿ¼ÿ·ÿ¼ÿºÿ¬ÿ©ÿ°ÿ¿ÿ¶ÿ²ÿÅÿ¿ÿ´ÿºÿ¾ÿ±ÿ¯ÿ³ÿ¦ÿ²ÿÃÿ·ÿÊÿ¨ÿ¯ÿ´ÿÒÿ»ÿÎÿÀÿ¹ÿ¿ÿ®ÿ©ÿ°ÿ¼ÿ®ÿ¾ÿ´ÿ¹ÿÀÿÍÿ´ÿ´ÿÀÿ·ÿ¿ÿ»ÿ®ÿ´ÿ³ÿ·ÿÂÿµÿ±ÿ¹ÿ³ÿ»ÿµÿ¸ÿÂÿÁÿ¶ÿ½ÿ¾ÿ¶ÿµÿµÿºÿÇÿ¼ÿ¾ÿºÿ¯ÿ¿ÿ¼ÿ³ÿÄÿ¶ÿ¥ÿ¼ÿ¸ÿºÿ¸ÿ¶ÿ²ÿ³ÿ±ÿ¾ÿ¼ÿªÿ¦ÿ´ÿ¿ÿµÿ¹ÿ¾ÿ¼ÿ«ÿ«ÿ¼ÿ¿ÿ¹ÿ´ÿ¸ÿºÿÀÿµÿ¹ÿµÿ¸ÿ¸ÿÃÿ¿ÿ¼ÿªÿ¶ÿ°ÿÃÿµÿºÿµÿ½ÿÂÿËÿ­ÿ¹ÿÀÿ®ÿ³ÿÈÿµÿ´ÿ±ÿÄÿ¹ÿ¸ÿºÿÄÿ·ÿ³ÿ¯ÿ¶ÿ·ÿ²ÿ»ÿÉÿºÿ³ÿ¸ÿ»ÿ½ÿ°ÿ³ÿºÿµÿ¶ÿ©ÿ³ÿ¸ÿ²ÿ¦ÿ¸ÿ¼ÿ¸ÿ¼ÿ£ÿ°ÿÁÿ©ÿ©ÿ¶ÿ·ÿ´ÿ¹ÿ°ÿÂÿÆÿ¿ÿÊÿÈÿµÿºÿÂÿ¼ÿÿ·ÿ¼ÿÇÿÅÿÀÿÂÿ»ÿºÿ¶ÿ½ÿ·ÿ»ÿ·ÿ´ÿ³ÿ·ÿ»ÿµÿ°ÿ¶ÿ»ÿºÿ½ÿ»ÿÍÿÉÿÄÿÄÿÄÿ»ÿ¸ÿ¸ÿÂÿ°ÿÄÿÇÿ·ÿÀÿàÿ¼ÿ´ÿµÿ£ÿÅÿµÿÁÿ¸ÿ¹ÿ¯ÿ±ÿ²ÿ½ÿ³ÿ¹ÿÂÿ»ÿ¼ÿÁÿ»ÿ¹ÿÁÿÀÿ¾ÿ³ÿ´ÿ¼ÿÃÿ¼ÿ¶ÿÀÿ¿ÿ¸ÿ»ÿÄÿÆÿ¹ÿµÿ¸ÿ¿ÿËÿÇÿ»ÿÀÿÂÿºÿ¹ÿ¿ÿµÿÂÿÐÿÃÿÂÿ»ÿµÿÁÿºÿ¶ÿ½ÿ­ÿ¶ÿÍÿÃÿ½ÿÀÿ¹ÿÁÿ±ÿ¼ÿ¿ÿÄÿ¾ÿ½ÿ¾ÿÊÿ¤ÿ±ÿÁÿ´ÿ´ÿ¹ÿ»ÿºÿ¸ÿ²ÿ¶ÿÁÿÅÿ¸ÿ§ÿ´ÿ´ÿ¼ÿ½ÿ¹ÿÄÿÊÿÏÿËÿ´ÿËÿ¿ÿ¾ÿÆÿÇÿÀÿ¹ÿ²ÿ±ÿ«ÿ½ÿµÿ©ÿÇÿÊÿÁÿ»ÿ½ÿ¹ÿ±ÿ³ÿ½ÿ³ÿµÿ¶ÿ±ÿ¸ÿ»ÿ¹ÿÆÿÏÿÅÿ¿ÿÆÿÏÿ½ÿºÿÃÿ¹ÿ®ÿ¤ÿ®ÿ¼ÿ¹ÿ·ÿ±ÿ»ÿÃÿ·ÿÀÿ¿ÿ¹ÿÆÿ¸ÿºÿ¹ÿÁÿ½ÿÈÿ¶ÿ¬ÿØÿ³ÿ»ÿ¿ÿÆÿ´ÿ°ÿÕÿ·ÿÅÿ½ÿ¸ÿ¾ÿÀÿ²ÿ»ÿ½ÿ½ÿµÿ¹ÿ³ÿÁÿÔÿÄÿ¹ÿÂÿ¸ÿ¹ÿ¾ÿ¼ÿÁÿ½ÿÄÿÆÿ®ÿªÿºÿ¿ÿ±ÿ¯ÿÀÿ¸ÿÃÿÃÿÌÿÆÿÀÿ¸ÿÇÿÅÿÅÿ»ÿ´ÿºÿ»ÿ­ÿ´ÿ»ÿÃÿÉÿ½ÿ¼ÿºÿ°ÿ±ÿµÿ¼ÿ­ÿ·ÿÇÿ¿ÿ¿ÿÀÿ·ÿ²ÿ´ÿµÿ¼ÿ½ÿºÿµÿ¶ÿ¼ÿ½ÿÀÿ·ÿµÿ½ÿ½ÿ»ÿ´ÿ´ÿ¼ÿ¿ÿ¹ÿ´ÿÂÿÏÿÁÿÈÿ¿ÿ¼ÿ±ÿ±ÿÖÿÄÿÀÿ©ÿ³ÿ½ÿ³ÿÃÿËÿÁÿ¸ÿ¿ÿÌÿ»ÿ²ÿ¶ÿ·ÿ½ÿÁÿ¿ÿ´ÿ³ÿ¾ÿ½ÿºÿ²ÿ±ÿÁÿ¿ÿ³ÿ®ÿ°ÿ¾ÿÅÿÂÿ·ÿºÿµÿµÿ»ÿÅÿ³ÿ»ÿ»ÿ¸ÿÇÿ¿ÿÃÿ×ÿ¼ÿÆÿÇÿ¦ÿªÿÍÿ¶ÿ½ÿ¸ÿºÿ³ÿ½ÿÀÿÂÿ»ÿ»ÿºÿ¹ÿÁÿ¿ÿ¶ÿ¨ÿ­ÿ·ÿºÿ¿ÿºÿµÿ°ÿ®ÿµÿ°ÿºÿÂÿµÿµÿºÿ®ÿÃÿÀÿÁÿºÿ¼ÿ½ÿÀÿºÿÂÿÍÿ¶ÿ·ÿ¿ÿ³ÿ´ÿÅÿÆÿÅÿÂÿ³ÿ¹ÿºÿ¿ÿËÿÊÿ¿ÿ¾ÿÅÿÁÿ³ÿµÿÀÿ»ÿ¹ÿ½ÿ¸ÿ«ÿ¸ÿÈÿ¶ÿ¯ÿÆÿ´ÿÄÿÊÿµÿ¼ÿ´ÿ°ÿ°ÿ¸ÿ¿ÿ³ÿ¾ÿ»ÿ¸ÿ·ÿ½ÿ°ÿÀÿÄÿ¹ÿ¶ÿ²ÿ¹ÿÎÿËÿ½ÿ¾ÿ¸ÿ·ÿ¿ÿ¾ÿºÿ³ÿ°ÿ»ÿ²ÿ´ÿºÿ¿ÿ¹ÿ±ÿ°ÿµÿ¯ÿÀÿÀÿ°ÿËÿ¨ÿ±ÿ´ÿÍÿ¾ÿ·ÿ·ÿÂÿ±ÿ¸ÿºÿ´ÿºÿÀÿÄÿÁÿ¾ÿºÿ´ÿ¶ÿ½ÿÂÿ½ÿ¹ÿÂÿÈÿÄÿ¹ÿºÿÊÿËÿÉÿ­ÿÂÿÄÿÄÿ»ÿµÿÉÿ¸ÿ­ÿ½ÿµÿ¬ÿµÿÃÿÃÿ¯ÿ²ÿ´ÿ³ÿ¯ÿµÿ¼ÿ¸ÿ¹ÿÀÿ»ÿ·ÿ¶ÿ­ÿ­ÿ¯ÿ³ÿ²ÿ¾ÿºÿÃÿ·ÿÅÿ¬ÿÀÿËÿ¯ÿ¼ÿ¹ÿÍÿÄÿ¾ÿ½ÿ²ÿ¶ÿµÿ³ÿ¹ÿÀÿ»ÿªÿ¯ÿ¹ÿ¼ÿµÿ±ÿÂÿÈÿÁÿÁÿÈÿÈÿ¿ÿ´ÿ¾ÿ¸ÿºÿ²ÿÅÿ¬ÿÇÿµÿ¡ÿ»ÿ³ÿ¿ÿÁÿ¾ÿ½ÿ½ÿ³ÿ¹ÿ¸ÿµÿÃÿÅÿ½ÿÂÿÀÿ³ÿ²ÿ¹ÿÀÿºÿ¼ÿÎÿºÿ²ÿ´ÿÂÿ»ÿÇÿ£ÿ¸ÿºÿ®ÿÆÿ°ÿ¿ÿÅÿ²ÿÄÿÇÿÆÿ¿ÿµÿ³ÿ»ÿ¹ÿÅÿÊÿ°ÿ¸ÿÆÿÆÿÀÿ¸ÿ»ÿºÿÂÿ¹ÿÁÿ¸ÿºÿ±ÿÀÿÃÿ¸ÿ­ÿ·ÿ¯ÿ¾ÿ®ÿÀÿÇÿºÿºÿÅÿÁÿ¿ÿºÿ±ÿ¼ÿ¸ÿ¸ÿ¹ÿ¸ÿ½ÿ»ÿºÿºÿ¿ÿ²ÿ·ÿÎÿ²ÿ¦ÿ·ÿÂÿÈÿºÿ¹ÿÎÿÏÿÁÿ´ÿ©ÿ«ÿ¯ÿ±ÿ¹ÿ¾ÿËÿ¿ÿºÿ³ÿÀÿ¼ÿ³ÿÁÿ¼ÿºÿ¶ÿÅÿ¹ÿ¸ÿ±ÿ±ÿ¸ÿ¸ÿ¶ÿ¨ÿ­ÿ²ÿ´ÿ¿ÿÂÿ¾ÿ¼ÿ´ÿ®ÿ¿ÿ³ÿ»ÿÄÿ½ÿÐÿ®ÿÀÿ¸ÿ­ÿºÿ¾ÿÈÿÅÿ¸ÿ¶ÿµÿ¯ÿ°ÿ¿ÿÈÿÀÿµÿ®ÿ³ÿ¿ÿÊÿºÿÀÿ³ÿ»ÿ¼ÿ®ÿ¹ÿ¼ÿ°ÿ±ÿ³ÿ¸ÿ´ÿ·ÿ°ÿ°ÿ±ÿ´ÿµÿ»ÿÆÿÂÿ½ÿ·ÿºÿ«ÿ­ÿ»ÿ¿ÿ¿ÿ¶ÿÃÿ·ÿ·ÿ¿ÿÄÿ¿ÿ¿ÿÁÿ·ÿ¸ÿ¼ÿÀÿ¶ÿ­ÿ¸ÿ®ÿ°ÿ¿ÿ½ÿ¹ÿ°ÿ²ÿ¶ÿ½ÿ·ÿ¸ÿ¼ÿ»ÿ·ÿÁÿ¾ÿ½ÿ½ÿ¾ÿ¿ÿ¿ÿ´ÿ­ÿÅÿÉÿ±ÿ±ÿ§ÿ±ÿ¶ÿ­ÿÁÿ»ÿ¶ÿ¯ÿ¯ÿ«ÿ²ÿ³ÿªÿ¹ÿºÿ«ÿ¯ÿ¶ÿ²ÿ­ÿ±ÿ¼ÿÁÿ·ÿ²ÿºÿ®ÿ«ÿÀÿ¼ÿµÿ¯ÿ¸ÿ¶ÿ¼ÿ­ÿ«ÿºÿ½ÿÀÿµÿ«ÿ·ÿ©ÿµÿ¾ÿÅÿ­ÿ±ÿÁÿÇÿ·ÿÀÿÂÿÂÿ¿ÿ¼ÿ¹ÿ¸ÿ¾ÿÂÿ½ÿ¼ÿÂÿ¸ÿ³ÿ¾ÿ»ÿ¸ÿµÿ£ÿ¹ÿÅÿ¿ÿÈÿÇÿ¼ÿ·ÿºÿ¼ÿ¼ÿ¼ÿ¼ÿ¿ÿ¿ÿÄÿ¯ÿÁÿ¹ÿ¸ÿÀÿ¹ÿÃÿ¾ÿ»ÿ°ÿ­ÿ²ÿ¹ÿ½ÿºÿ´ÿ´ÿ¯ÿ¾ÿ¹ÿ¾ÿ¬ÿ³ÿ­ÿÎÿÇÿÀÿ¾ÿ¾ÿ½ÿ¹ÿ¼ÿÇÿËÿ¾ÿ¹ÿÂÿÇÿÂÿ¶ÿ¾ÿ«ÿ»ÿ»ÿÃÿ¼ÿ¯ÿºÿÃÿÁÿÂÿÂÿ½ÿºÿÅÿ¿ÿ¿ÿÁÿÀÿ»ÿ¸ÿ¥ÿºÿÅÿÌÿÀÿÀÿÂÿ¾ÿ¾ÿ¿ÿ½ÿ¿ÿÀÿÁÿÅÿÄÿ½ÿ»ÿÆÿ¸ÿ½ÿºÿ»ÿ½ÿ·ÿ¼ÿÈÿºÿ·ÿ·ÿµÿ¸ÿÀÿ²ÿÎÿ½ÿ¾ÿÁÿ¹ÿÀÿÆÿÄÿ¾ÿºÿÄÿ¾ÿÁÿÍÿºÿ¾ÿÆÿ¸ÿÃÿÁÿÌÿÀÿ¸ÿ¹ÿµÿºÿÈÿÊÿÄÿ½ÿ¾ÿ´ÿ²ÿ©ÿÆÿÄÿ»ÿ¹ÿ¶ÿ¼ÿ»ÿ±ÿ¶ÿ»ÿ·ÿ¶ÿÁÿ¶ÿ¼ÿ¡ÿ¼ÿÃÿ«ÿ¬ÿ¸ÿÁÿÀÿ»ÿ¿ÿºÿ±ÿ½ÿËÿ¸ÿÊÿÑÿÃÿ¼ÿµÿµÿÀÿ»ÿ´ÿ»ÿ¹ÿ¶ÿÂÿÇÿ±ÿÈÿÄÿµÿÁÿ¼ÿ°ÿ¶ÿ½ÿ¿ÿ»ÿ·ÿÌÿÆÿ»ÿ¸ÿ­ÿ¾ÿ¿ÿ¬ÿ±ÿ»ÿÀÿºÿ·ÿ¼ÿ¿ÿÀÿ§ÿ³ÿµÿËÿ²ÿ°ÿÁÿÊÿµÿ¬ÿ¸ÿÀÿÂÿÊÿÜÿÑÿÈÿ¬ÿ·ÿ¼ÿµÿ¿ÿ¸ÿ¸ÿ½ÿ½ÿ»ÿ¶ÿÁÿ»ÿ¿ÿ²ÿ¸ÿ¯ÿ¾ÿÑÿÂÿ´ÿµÿ¶ÿ¹ÿ½ÿ°ÿ½ÿ¨ÿ¶ÿÆÿ½ÿ´ÿ¹ÿ½ÿÄÿÈÿÀÿ¶ÿ¸ÿËÿ¿ÿÂÿÀÿÄÿÊÿ½ÿ²ÿ¶ÿÄÿÄÿ¸ÿ¾ÿÍÿºÿ¸ÿ´ÿ¼ÿ¸ÿ·ÿºÿ±ÿ­ÿ¶ÿºÿ¼ÿÀÿÌÿÊÿ¾ÿ®ÿÄÿ´ÿ°ÿ­ÿºÿÄÿ¼ÿÀÿ·ÿÃÿ¿ÿ¾ÿ½ÿ´ÿÀÿÆÿÈÿÈÿÁÿ¸ÿ»ÿºÿ¹ÿÀÿ¶ÿÁÿÀÿÉÿ¼ÿ´ÿ¶ÿ»ÿÀÿ²ÿ¸ÿ·ÿ¸ÿÉÿÁÿÀÿ¹ÿºÿÃÿÆÿÂÿµÿ²ÿÃÿ²ÿ°ÿÆÿ´ÿ¢ÿ«ÿ·ÿ³ÿ¸ÿÍÿ»ÿ¿ÿÉÿ¶ÿ»ÿ¾ÿ¿ÿÄÿÁÿ´ÿ³ÿÀÿÆÿÂÿÀÿÊÿ¼ÿÃÿÁÿ½ÿºÿ°ÿµÿÐÿÀÿÃÿ¾ÿ½ÿÈÿÃÿÃÿÈÿ¿ÿ¯ÿ±ÿªÿ·ÿÀÿºÿ»ÿ²ÿ·ÿ½ÿµÿ¯ÿ¸ÿ¹ÿºÿ¼ÿÌÿÔÿÅÿÅÿÂÿÃÿÉÿÄÿµÿ¹ÿÍÿÉÿ¾ÿÇÿÐÿÈÿ½ÿ½ÿ½ÿ¸ÿ»ÿ¶ÿ¬ÿµÿÇÿÄÿ¿ÿ¾ÿÁÿÆÿÁÿ¿ÿÁÿ·ÿÀÿÃÿ¹ÿ¹ÿ¾ÿ¸ÿ¸ÿ»ÿ»ÿÂÿ¿ÿ»ÿÆÿÇÿÄÿÂÿ¾ÿ¾ÿµÿ¹ÿÀÿÍÿÄÿÅÿÅÿ¿ÿºÿµÿÁÿÌÿÄÿÀÿ¶ÿÂÿÄÿ¿ÿ¿ÿ½ÿ¾ÿÏÿÍÿ¿ÿ¾ÿÄÿ¼ÿ·ÿºÿ½ÿÂÿªÿºÿÈÿÅÿÁÿÌÿÌÿÃÿÄÿ½ÿºÿÃÿ¶ÿ±ÿ¹ÿ»ÿ¾ÿÇÿÈÿ¼ÿÇÿÀÿÂÿ¿ÿ¸ÿ¸ÿ¾ÿÆÿÅÿ¹ÿÃÿ¶ÿÆÿÀÿÀÿ´ÿ­ÿµÿ¾ÿ¸ÿµÿ»ÿ°ÿ´ÿ²ÿµÿ¿ÿ¿ÿ½ÿ¸ÿ²ÿÆÿÁÿ»ÿÂÿ¼ÿ´ÿ¾ÿ®ÿ½ÿ²ÿÀÿ¶ÿÁÿÏÿÇÿ¾ÿÄÿÈÿÒÿÉÿ»ÿÀÿºÿ·ÿÊÿÌÿ·ÿÏÿ»ÿ¿ÿ½ÿ»ÿÁÿÃÿ²ÿ±ÿ³ÿÆÿ¬ÿÄÿ¿ÿ·ÿÃÿÇÿ¿ÿÌÿºÿ¶ÿ´ÿ¶ÿ¸ÿ¼ÿÀÿ³ÿ´ÿÁÿ­ÿ¯ÿ¹ÿÃÿÍÿÌÿ¼ÿ¸ÿ¿ÿ±ÿÈÿÆÿÆÿ¼ÿ³ÿ¹ÿ¸ÿ½ÿ¼ÿÇÿ¸ÿ°ÿ¸ÿ¸ÿ²ÿ¸ÿ­ÿºÿ½ÿÅÿ³ÿºÿ´ÿµÿÂÿºÿ¾ÿ³ÿÈÿ¹ÿ¿ÿ¶ÿ·ÿÁÿ¾ÿ¿ÿÆÿÌÿ²ÿ±ÿ¼ÿ·ÿ¿ÿÂÿµÿÂÿÎÿ±ÿ¾ÿ¿ÿÁÿ¸ÿ¸ÿÁÿÆÿÇÿ¸ÿ°ÿªÿÃÿ¹ÿºÿºÿµÿ¶ÿ¾ÿÄÿ¿ÿØÿ¶ÿ·ÿµÿ½ÿÌÿÊÿ¿ÿÇÿ´ÿÎÿÅÿÂÿ¿ÿ¹ÿ¾ÿÂÿ·ÿ¸ÿ¸ÿ¿ÿ¸ÿ±ÿ¼ÿ¾ÿÀÿ¿ÿÀÿÁÿ¿ÿÇÿÆÿÀÿ¿ÿ¸ÿ¾ÿ¹ÿÀÿÊÿ²ÿ¹ÿÔÿµÿ¥ÿ®ÿÃÿÆÿÉÿÄÿ¼ÿ¿ÿ¸ÿÈÿ¹ÿÉÿÅÿÂÿÉÿÉÿÂÿ¿ÿºÿ¾ÿÂÿÉÿ²ÿ¿ÿÀÿÄÿÄÿÁÿ¹ÿ®ÿ¼ÿ¹ÿÄÿ¼ÿÁÿÅÿÃÿÇÿ¾ÿ¸ÿÆÿÁÿ¹ÿÐÿÊÿ¼ÿ½ÿ´ÿÀÿÃÿ¿ÿÆÿÇÿ¹ÿ¼ÿ»ÿÆÿÅÿ¾ÿ½ÿ½ÿÃÿÂÿºÿÇÿÈÿ°ÿÁÿ»ÿ«ÿ¹ÿÅÿÂÿÅÿÁÿ³ÿ³ÿ¾ÿÆÿÉÿ¿ÿÀÿ¿ÿ¸ÿºÿ¾ÿÀÿÀÿ½ÿÁÿÀÿ½ÿÀÿÇÿÉÿÏÿËÿ¿ÿ·ÿ¶ÿ¼ÿÉÿ¶ÿ³ÿÅÿÊÿÅÿ´ÿ½ÿÄÿÀÿÁÿÈÿÅÿÁÿºÿÀÿÔÿ¿ÿ¹ÿµÿÀÿÅÿ¼ÿµÿºÿºÿ¹ÿÊÿËÿÅÿ½ÿÆÿÈÿ³ÿ´ÿÅÿÀÿºÿÃÿ³ÿ·ÿ®ÿ¼ÿÄÿÂÿ»ÿµÿ±ÿ¸ÿÁÿÇÿÉÿªÿÄÿ³ÿÄÿ¼ÿ¹ÿ·ÿ¸ÿ¹ÿ¹ÿÀÿÂÿ½ÿ¸ÿ´ÿÂÿµÿÕÿ°ÿ´ÿÅÿ¿ÿÀÿ½ÿºÿÀÿ¾ÿÂÿ½ÿ¹ÿºÿ´ÿÍÿÃÿ´ÿºÿ¹ÿ¸ÿ»ÿ¸ÿºÿÂÿ¿ÿ¾ÿÊÿ¹ÿÀÿÉÿ¾ÿ¹ÿÆÿÊÿ¼ÿµÿÃÿÆÿ´ÿÅÿ·ÿ´ÿ·ÿ¾ÿÆÿÃÿ¾ÿÁÿÇÿÁÿ»ÿ¿ÿ¹ÿ±ÿ¼ÿÀÿ¸ÿ³ÿÀÿ¾ÿÀÿ¶ÿ¬ÿ¶ÿ½ÿ·ÿÀÿÔÿÃÿÅÿÄÿ¿ÿÆÿ¸ÿÐÿÀÿ½ÿ¿ÿ¿ÿ¼ÿ¸ÿ¿ÿ¿ÿ¾ÿ¬ÿ½ÿÄÿ¸ÿ»ÿÀÿÃÿÀÿÄÿ¸ÿ¬ÿµÿ¾ÿ³ÿ¹ÿ¾ÿÃÿÊÿµÿ¾ÿ®ÿ»ÿ¶ÿµÿ¾ÿÄÿÁÿ½ÿÂÿÄÿ¾ÿ¯ÿ±ÿ¥ÿ·ÿÉÿÑÿ¾ÿ´ÿ®ÿ½ÿÄÿ¾ÿÃÿÈÿ½ÿ¸ÿ¾ÿ´ÿ¿ÿ¸ÿ´ÿ¾ÿ¸ÿ±ÿ¿ÿÁÿÃÿÄÿ½ÿ·ÿ»ÿÄÿºÿ³ÿÈÿÌÿ¿ÿÄÿ³ÿÏÿ¼ÿ¹ÿÆÿÉÿÁÿ»ÿ½ÿ¿ÿ¼ÿÂÿ½ÿºÿºÿ¶ÿ´ÿÆÿÇÿ¿ÿ¶ÿÁÿÆÿ¼ÿ»ÿÀÿÂÿÇÿ¼ÿÁÿÆÿ¶ÿÊÿ´ÿÆÿ¹ÿºÿ³ÿÇÿ½ÿ¼ÿÄÿ¾ÿ¹ÿÂÿÂÿ¯ÿ©ÿ¾ÿ­ÿÁÿ»ÿ¹ÿ¿ÿ½ÿÃÿ¹ÿµÿÁÿÀÿÃÿÎÿÎÿÄÿ¼ÿÃÿÈÿ¿ÿ¾ÿ·ÿÂÿ¸ÿ³ÿ»ÿ¾ÿÆÿÈÿÂÿ»ÿ»ÿ¿ÿÆÿÊÿÅÿ¾ÿ»ÿ¼ÿËÿÞÿÉÿÀÿ¿ÿ½ÿ²ÿ¾ÿÂÿ¿ÿ¶ÿ·ÿÂÿ¹ÿ³ÿ½ÿ´ÿ·ÿ¶ÿ¯ÿ®ÿºÿ¸ÿ³ÿ´ÿ¾ÿ¼ÿÀÿÈÿ¼ÿ·ÿ´ÿ·ÿ½ÿºÿµÿ²ÿ·ÿºÿµÿÆÿÄÿºÿ¿ÿÀÿºÿ·ÿÉÿ¹ÿ­ÿ¦ÿ§ÿ·ÿ½ÿÆÿÍÿºÿ­ÿ°ÿ´ÿ·ÿ®ÿ¦ÿÄÿÂÿ©ÿ»ÿ¸ÿ®ÿªÿ¶ÿ»ÿÀÿÁÿ¸ÿ¶ÿºÿ·ÿ¸ÿ½ÿ´ÿµÿ¸ÿ´ÿÂÿ¸ÿ³ÿ³ÿ¼ÿ¸ÿÁÿªÿ¸ÿ¯ÿ«ÿµÿºÿ·ÿ¼ÿ¹ÿ¬ÿ¶ÿÁÿµÿ¯ÿ¹ÿºÿÃÿÃÿÅÿ¶ÿ±ÿÁÿ¾ÿ©ÿªÿ·ÿ¹ÿ¸ÿ¼ÿ»ÿÁÿÅÿ¿ÿ¿ÿÀÿÀÿ»ÿ½ÿ²ÿ¾ÿ©ÿ»ÿÃÿ°ÿ¤ÿ©ÿ¾ÿÈÿ¶ÿ·ÿ¶ÿ½ÿ½ÿ¸ÿ°ÿºÿÆÿÂÿÃÿºÿ»ÿ¾ÿµÿºÿÇÿ»ÿºÿ¼ÿ·ÿ¼ÿ°ÿ±ÿ¹ÿ°ÿ¬ÿÆÿÌÿÁÿ±ÿ¯ÿÁÿÆÿµÿÿ5ÿaÿµÿ±ÿ»ÿ¿ÿ¾ÿ°ÿ¾ÿÇÿ¾ÿ½ÿ¸ÿÃÿ ÿµÿ¶ÿ«ÿ»ÿ¹ÿ¶ÿ½ÿÀÿÂÿÅÿÉÿÅÿºÿÀÿÃÿÂÿ½ÿ²ÿ¬ÿÀÿËÿÂÿÒÿ»ÿºÿËÿ¼ÿÁÿÇÿºÿ³ÿÄÿ½ÿ¼ÿÉÿÂÿ¿ÿÁÿºÿÁÿ¯ÿ®ÿÉÿÇÿºÿ½ÿÀÿÉÿÄÿÊÿÃÿÀÿÊÿÄÿ¿ÿ¶ÿ³ÿ»ÿÀÿÁÿ»ÿ¶ÿ½ÿÅÿ¿ÿ½ÿ¼ÿ±ÿ¶ÿºÿÂÿÐÿÔÿºÿ²ÿ¶ÿ²ÿ¹ÿËÿÂÿÂÿÐÿ«ÿ­ÿ¶ÿ¾ÿ±ÿÅÿÇÿÇÿºÿ«ÿµÿÀÿ·ÿ¶ÿÄÿÁÿ·ÿÉÿÆÿÆÿ¼ÿºÿÃÿµÿºÿ¿ÿÁÿ»ÿÁÿ­ÿ»ÿÌÿËÿÅÿÁÿ¶ÿ³ÿ½ÿÊÿÈÿ¹ÿºÿ½ÿ¸ÿ²ÿ·ÿÁÿ¹ÿµÿÁÿ¿ÿºÿÀÿÊÿÇÿ³ÿ³ÿ·ÿ·ÿ¯ÿÿÅÿÀÿ®ÿ¾ÿ»ÿ¿ÿµÿÃÿÂÿ«ÿ¯ÿÀÿ¹ÿ§ÿ°ÿÀÿÀÿ½ÿ¶ÿ±ÿ¯ÿ¹ÿÁÿ½ÿ¾ÿµÿÅÿºÿ»ÿÂÿÈÿ½ÿ¿ÿÀÿ¼ÿ»ÿ¶ÿ³ÿ¹ÿ­ÿ«ÿ¸ÿµÿºÿÆÿÓÿÈÿ·ÿ¾ÿ¿ÿ»ÿ¼ÿ¿ÿ½ÿ°ÿÄÿÌÿ·ÿÌÿÅÿªÿ¶ÿÇÿÉÿ­ÿ¾ÿ½ÿËÿ®ÿ¼ÿÄÿ¶ÿ´ÿÂÿÆÿÈÿÈÿ¼ÿ·ÿ¯ÿºÿ·ÿ³ÿÁÿ»ÿ®ÿ·ÿ¿ÿ½ÿÂÿÅÿ¸ÿºÿÃÿ¾ÿ¹ÿ³ÿ·ÿºÿ¸ÿ¾ÿ¹ÿ·ÿ¬ÿ²ÿ½ÿ³ÿÀÿ¿ÿ¹ÿ´ÿ¸ÿ³ÿ·ÿ¶ÿ®ÿ´ÿÇÿ¾ÿ¶ÿ¾ÿºÿµÿ¿ÿ¸ÿ¹ÿµÿ¯ÿ½ÿ»ÿ´ÿ«ÿºÿ¾ÿ«ÿ¯ÿ¸ÿ²ÿ¶ÿ¸ÿÀÿ®ÿ³ÿ¬ÿ¾ÿµÿ¾ÿÆÿµÿ¿ÿ­ÿ¶ÿÅÿÅÿ¸ÿ·ÿ°ÿ¾ÿ¿ÿ¯ÿ¸ÿ»ÿ¸ÿºÿÀÿºÿ´ÿ®ÿ±ÿ·ÿ°ÿ®ÿ­ÿ­ÿ°ÿ±ÿ¯ÿ¯ÿ¾ÿ¾ÿÄÿ¹ÿ­ÿ¿ÿ»ÿºÿ±ÿ°ÿ¹ÿµÿ¸ÿ·ÿºÿ¾ÿ·ÿ¶ÿÀÿ²ÿ¹ÿ­ÿ´ÿ±ÿ¹ÿ¼ÿÂÿ´ÿ¦ÿ²ÿ¿ÿÅÿÂÿ»ÿ´ÿ±ÿ³ÿ¾ÿÄÿ·ÿÄÿÃÿ·ÿºÿµÿÂÿµÿ·ÿ¥ÿ²ÿÃÿÂÿ³ÿ¹ÿ¨ÿ²ÿÊÿÁÿÆÿ¿ÿ¯ÿ¥ÿÿ¬ÿÇÿ¼ÿ¾ÿºÿ±ÿ¹ÿ¶ÿ¼ÿÅÿ¿ÿ±ÿ¹ÿ·ÿ°ÿ®ÿ¯ÿ½ÿÃÿ¿ÿ¿ÿ¿ÿ¼ÿµÿ§ÿ¥ÿ¯ÿÁÿ·ÿÉÿ½ÿ¹ÿ­ÿ´ÿ¶ÿÊÿ¿ÿµÿ°ÿ­ÿ¸ÿ¹ÿµÿÀÿ¾ÿ¹ÿÂÿµÿ³ÿÀÿÀÿºÿ¯ÿ«ÿ´ÿ¼ÿ´ÿ±ÿ¿ÿºÿ¯ÿ¶ÿ·ÿ·ÿ¹ÿ¸ÿ·ÿ·ÿ·ÿ¸ÿ¿ÿ½ÿ»ÿ·ÿ¼ÿ¹ÿ´ÿ¯ÿÀÿ¹ÿ¾ÿªÿ®ÿ±ÿ¿ÿ±ÿ½ÿ·ÿ¯ÿÂÿ²ÿ¼ÿÂÿ±ÿ¨ÿÀÿ¾ÿ¾ÿ²ÿÆÿÂÿ²ÿ«ÿ´ÿÎÿÃÿºÿµÿ¹ÿ´ÿ´ÿ±ÿ´ÿ¯ÿ³ÿ¼ÿ½ÿ³ÿ¨ÿ¶ÿºÿªÿ®ÿ¹ÿÂÿÇÿ­ÿ¬ÿ´ÿ¹ÿÉÿÀÿ·ÿ´ÿ·ÿÇÿ¯ÿ¯ÿ´ÿÁÿÿ·ÿ¯ÿ¨ÿºÿ¸ÿÔÿ³ÿÀÿ¼ÿµÿ¿ÿ³ÿ¼ÿ´ÿ¾ÿ»ÿºÿÀÿ¸ÿ³ÿ¸ÿ¸ÿµÿ³ÿ½ÿÁÿ¼ÿ¶ÿ¾ÿÇÿµÿªÿ½ÿÇÿ±ÿ¬ÿ±ÿ°ÿ±ÿ²ÿÌÿÅÿ·ÿ¹ÿ¶ÿ­ÿ¹ÿ³ÿ¶ÿÆÿÕÿÀÿ½ÿ´ÿ¢ÿ¯ÿÉÿµÿ·ÿ»ÿ«ÿ½ÿ´ÿµÿ´ÿ³ÿ®ÿ»ÿ¶ÿ¿ÿÅÿÄÿ²ÿ¯ÿ«ÿ¯ÿ¹ÿºÿµÿ¹ÿ¼ÿÂÿÄÿ¼ÿ¶ÿ´ÿ¸ÿ·ÿºÿ¸ÿ¾ÿ¾ÿÃÿÂÿ½ÿ´ÿºÿ®ÿºÿÍÿÂÿ·ÿ¸ÿ¤ÿ²ÿÉÿ¼ÿ¾ÿÅÿ»ÿ°ÿ»ÿ¹ÿ¶ÿ¾ÿ¾ÿÂÿ¼ÿÁÿ»ÿ³ÿ»ÿÁÿËÿÂÿµÿ°ÿ±ÿ´ÿ¯ÿ´ÿÆÿÇÿ·ÿ¼ÿÁÿºÿÃÿ¼ÿ±ÿ½ÿÃÿÇÿÇÿ¼ÿ¾ÿÍÿÎÿ¼ÿ²ÿµÿÆÿÇÿÁÿÅÿÆÿ¬ÿ¼ÿ¹ÿ¾ÿ¸ÿ¶ÿ¸ÿ³ÿ½ÿÂÿÈÿ½ÿ¾ÿ±ÿÄÿµÿÆÿ¾ÿ¥ÿ¥ÿ»ÿ¶ÿ¼ÿÁÿÁÿÀÿ¶ÿ¶ÿºÿ¾ÿÀÿºÿ»ÿ¼ÿ¹ÿÂÿÊÿÅÿ¾ÿÆÿÈÿºÿÅÿµÿ¹ÿ¼ÿ¶ÿ½ÿÅÿ¼ÿ°ÿ±ÿ¾ÿÍÿ¾ÿ»ÿ·ÿ¿ÿ¿ÿ»ÿ¿ÿ»ÿ°ÿºÿÂÿ¼ÿÿºÿÆÿÓÿ¾ÿ«ÿ°ÿÀÿ³ÿ»ÿµÿ½ÿ¿ÿºÿ¸ÿ¶ÿ¾ÿÃÿÁÿ¿ÿ¼ÿ¹ÿ½ÿºÿ´ÿÆÿÆÿ´ÿ¶ÿ»ÿ¾ÿÄÿ·ÿÁÿºÿÅÿ¥ÿ¾ÿ½ÿÂÿÂÿ´ÿ°ÿ¾ÿ¸ÿ±ÿÆÿ·ÿÁÿ´ÿ²ÿ³ÿ¯ÿ²ÿ°ÿ¶ÿºÿ¶ÿÄÿ¹ÿÀÿÁÿ»ÿºÿ»ÿ°ÿ¸ÿÁÿºÿ¿ÿÅÿÀÿ¿ÿÁÿÀÿ»ÿ»ÿ½ÿ»ÿ·ÿ´ÿ°ÿ¶ÿ½ÿ³ÿ¯ÿÆÿ¾ÿÁÿÁÿÃÿÇÿºÿÍÿÅÿ°ÿ¹ÿ¸ÿµÿÆÿÀÿ¹ÿÊÿ»ÿ¿ÿ¾ÿ²ÿºÿÁÿµÿ¾ÿ¿ÿ´ÿºÿÆÿ¼ÿ®ÿ³ÿ¼ÿ¾ÿÈÿÉÿºÿ¶ÿµÿ²ÿ¹ÿÄÿÁÿ¼ÿ¿ÿ¸ÿ±ÿ¶ÿÃÿÀÿ±ÿ¶ÿÍÿ½ÿÒÿÐÿÊÿ¼ÿ´ÿ¯ÿ¹ÿ»ÿÒÿÊÿ­ÿ½ÿ½ÿ¸ÿ¡ÿ¦ÿ®ÿ¯ÿ¸ÿºÿºÿ¼ÿ¾ÿÀÿ½ÿ½ÿ¼ÿ¸ÿºÿÁÿÃÿ¾ÿÂÿ±ÿÁÿ·ÿ´ÿÇÿ½ÿ¯ÿÁÿ¶ÿ¿ÿ¯ÿ»ÿ¾ÿ±ÿ¾ÿÁÿÎÿÂÿ´ÿ¹ÿ¿ÿ·ÿÂÿÄÿ¿ÿÇÿ¿ÿ¸ÿ¼ÿºÿÁÿÈÿÆÿ¾ÿ½ÿÃÿÁÿ½ÿÀÿ¼ÿµÿ¹ÿ»ÿºÿÀÿÀÿÃÿÄÿÉÿÄÿÂÿ®ÿÆÿÓÿ½ÿÅÿ¯ÿÁÿÆÿ¾ÿ¼ÿ²ÿÅÿ½ÿ¬ÿªÿµÿºÿÎÿÆÿ¼ÿ³ÿ½ÿ¶ÿ´ÿÁÿÉÿÆÿÀÿÀÿ½ÿ²ÿ®ÿ¼ÿ¶ÿµÿµÿ¾ÿ¿ÿ¸ÿ®ÿ²ÿ¸ÿÀÿÏÿ·ÿ¿ÿ·ÿ¸ÿ¯ÿÁÿ¶ÿ»ÿµÿÃÿ»ÿ½ÿ¹ÿ¿ÿ»ÿÂÿ¾ÿ¹ÿ¹ÿ½ÿµÿ°ÿÃÿÉÿ»ÿ³ÿ¸ÿÐÿÊÿÆÿ¿ÿ¾ÿ¾ÿÁÿ­ÿºÿ¬ÿÇÿÇÿ¬ÿÊÿ±ÿ¼ÿÂÿ»ÿ´ÿ½ÿ¼ÿ¸ÿ®ÿ®ÿ°ÿ·ÿ¶ÿ¹ÿ¾ÿ¼ÿÀÿÁÿ¾ÿ¸ÿ¯ÿ¸ÿ½ÿ¹ÿÀÿºÿÂÿºÿ¿ÿªÿºÿ¯ÿ¿ÿ¾ÿÿ¥ÿÂÿÍÿ½ÿ¯ÿ¹ÿ¶ÿ·ÿ¸ÿ¸ÿ¹ÿÀÿÆÿ¶ÿ¼ÿÂÿ¼ÿ·ÿ¶ÿÃÿÇÿÃÿÇÿÉÿÃÿ¼ÿºÿ»ÿ®ÿ¸ÿ¹ÿ®ÿ»ÿÒÿÒÿ¸ÿ°ÿÄÿºÿÇÿÈÿ·ÿ¿ÿÂÿ¿ÿ¾ÿ¸ÿ¼ÿÁÿ¼ÿ»ÿ¹ÿ¼ÿÅÿ¿ÿ·ÿµÿ¶ÿÆÿÃÿÁÿÃÿ¹ÿÃÿÀÿ¬ÿÈÿ³ÿ°ÿ»ÿ±ÿ·ÿÌÿºÿÀÿÁÿÌÿ¿ÿ»ÿ¸ÿ½ÿ¼ÿÀÿÃÿ½ÿÁÿ½ÿÇÿ¼ÿ¹ÿËÿËÿÉÿÁÿµÿ¿ÿ³ÿ¸ÿªÿ·ÿ¿ÿ¹ÿ½ÿ¿ÿ³ÿ·ÿÂÿ¬ÿ£ÿ¯ÿ¾ÿÂÿ¿ÿ»ÿ½ÿ½ÿ°ÿµÿ¾ÿ½ÿÂÿÅÿµÿËÿÄÿ¯ÿ³ÿ¿ÿ±ÿ§ÿ·ÿÇÿÈÿ¸ÿ¶ÿËÿ¾ÿªÿ±ÿºÿ­ÿÿ­ÿ¿ÿ½ÿ½ÿ½ÿµÿ¸ÿÇÿÊÿÀÿÐÿÅÿ©ÿÂÿÂÿ­ÿ¶ÿºÿÅÿºÿºÿ»ÿ©ÿ¯ÿ·ÿ¾ÿÈÿÆÿÁÿÁÿ½ÿ­ÿ®ÿ¹ÿ¼ÿ´ÿ¹ÿ¿ÿÑÿ¼ÿÎÿ¾ÿ«ÿ¯ÿ¼ÿÈÿ¿ÿ¾ÿ¼ÿ³ÿ±ÿ½ÿÄÿ¾ÿ¼ÿºÿ°ÿ¦ÿ¿ÿ¾ÿÁÿ¯ÿ¶ÿ¾ÿ«ÿ¶ÿ¹ÿ¯ÿ²ÿ®ÿ¹ÿµÿ¾ÿ±ÿ­ÿ¶ÿ½ÿ¹ÿ´ÿ¸ÿÂÿÉÿ»ÿµÿ¶ÿ¸ÿµÿÀÿÅÿ¨ÿÊÿ«ÿ´ÿ¶ÿ¸ÿ¸ÿ½ÿÂÿÁÿ¼ÿ­ÿ²ÿ±ÿ³ÿÀÿµÿ¸ÿ¾ÿ¯ÿ»ÿ´ÿ¬ÿ¸ÿ¹ÿªÿÃÿµÿ¾ÿ¹ÿºÿ¹ÿ½ÿ¶ÿÃÿÂÿ¸ÿ¶ÿ¯ÿ³ÿ°ÿÂÿ½ÿ¸ÿ¾ÿ±ÿ²ÿÅÿ¯ÿÁÿ¾ÿ¯ÿ¯ÿ´ÿ³ÿ¬ÿ¶ÿ³ÿªÿ³ÿ¾ÿ¾ÿºÿµÿÁÿ»ÿ¶ÿ²ÿÈÿÀÿ²ÿ·ÿ±ÿ¸ÿ¹ÿ±ÿ¸ÿ­ÿ¯ÿ°ÿ£ÿªÿ»ÿ¼ÿ·ÿ¶ÿ¥ÿÄÿÀÿÊÿµÿºÿ®ÿÃÿ¶ÿÆÿÀÿµÿ¹ÿ¯ÿ¬ÿ´ÿºÿ¿ÿ¼ÿ¿ÿÅÿ¹ÿ°ÿ¯ÿÄÿ´ÿ°ÿÃÿÃÿÆÿÊÿ½ÿ¿ÿÊÿÎÿÈÿ¹ÿ«ÿªÿ±ÿ¹ÿ»ÿÌÿ¬ÿÃÿ¾ÿ¼ÿ¼ÿ¹ÿÉÿÅÿÀÿ¿ÿºÿ¸ÿ·ÿ¶ÿ´ÿ¸ÿÊÿ»ÿºÿ·ÿÐÿ¾ÿ»ÿ»ÿÂÿÀÿÁÿ¸ÿºÿÁÿ¸ÿ¬ÿ¶ÿÈÿÉÿÃÿ·ÿÀÿÂÿ½ÿ¶ÿ¯ÿ»ÿÇÿÅÿºÿÁÿÂÿÅÿÄÿÁÿÉÿÊÿÁÿ¼ÿÆÿÃÿ©ÿÇÿ¹ÿ¿ÿºÿ±ÿ»ÿ»ÿºÿ·ÿ¹ÿ´ÿµÿ¼ÿ±ÿÁÿÃÿ¹ÿ½ÿÌÿ¹ÿ¿ÿÄÿ¹ÿ»ÿÀÿÂÿ»ÿ³ÿ¿ÿÁÿ¯ÿÁÿÅÿ¿ÿºÿ±ÿ ÿ¿ÿ»ÿÉÿÊÿ¸ÿ»ÿÁÿÃÿ¿ÿ½ÿÉÿÇÿ¼ÿ¾ÿ¬ÿÂÿÃÿÄÿÄÿ¹ÿÄÿÄÿ½ÿ½ÿ²ÿ¬ÿ°ÿ«ÿ»ÿ²ÿ½ÿÄÿ¿ÿ®ÿÃÿºÿ´ÿ·ÿ¶ÿ¹ÿ»ÿ·ÿ³ÿ¶ÿ½ÿ¯ÿ¹ÿ»ÿ¾ÿ³ÿ¹ÿÂÿºÿ°ÿ¼ÿÁÿ¿ÿÁÿ½ÿ·ÿ³ÿ¿ÿÑÿ»ÿÃÿÈÿ¸ÿ¼ÿµÿ´ÿ¿ÿ½ÿºÿ½ÿ·ÿºÿÉÿ¹ÿÀÿ¼ÿ½ÿÂÿÄÿ°ÿ±ÿ·ÿ·ÿ¶ÿ½ÿ¾ÿ¬ÿ¸ÿÁÿ»ÿ½ÿÐÿÀÿ´ÿµÿ¾ÿÅÿ»ÿµÿ½ÿÂÿ¾ÿ©ÿ½ÿ¹ÿËÿ½ÿÂÿ¾ÿÁÿ¥ÿ ÿ´ÿÄÿÄÿºÿÉÿ¼ÿ¼ÿªÿ¼ÿ±ÿ¶ÿÁÿ¹ÿ¶ÿÀÿÊÿÉÿÀÿÂÿÆÿ½ÿÆÿ»ÿ¿ÿ½ÿÅÿÛÿÂÿ³ÿÃÿÆÿ½ÿºÿÉÿ®ÿ¶ÿÂÿÀÿ¶ÿ¶ÿ»ÿ¿ÿÁÿ»ÿ²ÿ¸ÿ¾ÿ¿ÿÀÿÃÿ·ÿÄÿ«ÿ¯ÿ¾ÿËÿÈÿ½ÿ¼ÿ¹ÿ»ÿÂÿ¹ÿ¸ÿ¸ÿ¼ÿ»ÿ²ÿµÿ¹ÿºÿ¿ÿ¼ÿÁÿÉÿÅÿ³ÿ¸ÿ´ÿ½ÿ²ÿ¸ÿÊÿÅÿ¹ÿ»ÿ¿ÿ©ÿ½ÿ²ÿ¸ÿ¸ÿÁÿÈÿ¿ÿ¹ÿÀÿÀÿÆÿµÿ¹ÿÆÿ¾ÿ¾ÿÅÿÉÿ¾ÿ¹ÿÁÿÃÿ¾ÿ²ÿÅÿÈÿÒÿÊÿËÿ¼ÿ»ÿ¿ÿÃÿÄÿ¶ÿ±ÿÇÿºÿ¶ÿ½ÿ·ÿ¾ÿ¾ÿ¿ÿÆÿÅÿ½ÿÇÿÎÿºÿ¸ÿÉÿ¿ÿ¸ÿ¹ÿ¸ÿ»ÿ¿ÿ»ÿ¾ÿ½ÿ°ÿÀÿ¥ÿÁÿÆÿ¼ÿ½ÿÆÿÆÿ¼ÿÄÿÂÿÀÿÅÿÍÿÆÿ¿ÿÃÿÀÿ±ÿ¬ÿ¯ÿ¶ÿÍÿÉÿ²ÿ«ÿÀÿÂÿ·ÿ´ÿ±ÿ¦ÿµÿ¿ÿÉÿ¾ÿÂÿÂÿÃÿÂÿÂÿÁÿ·ÿÂÿËÿÍÿÏÿÈÿÏÿÇÿÁÿÃÿÃÿÌÿÈÿÎÿ¿ÿ¹ÿÀÿ½ÿ¾ÿÈÿÎÿÅÿ³ÿ»ÿ¿ÿ²ÿ½ÿÃÿ¿ÿÁÿÂÿÃÿÉÿËÿÁÿ´ÿºÿ±ÿ¼ÿÂÿÂÿÁÿ»ÿ·ÿ³ÿºÿ¹ÿ½ÿ»ÿÇÿÁÿ¸ÿ¸ÿ¶ÿ³ÿÄÿÛÿÆÿ¹ÿÂÿÀÿ¸ÿ·ÿ¾ÿÀÿÅÿÍÿµÿ²ÿºÿ½ÿÁÿÇÿËÿÃÿ³ÿÊÿ¼ÿ¿ÿÂÿºÿµÿ¼ÿÄÿÆÿµÿ¼ÿ¶ÿ¸ÿ¹ÿ¹ÿ¼ÿÃÿÃÿ½ÿ¾ÿ¨ÿÃÿÄÿ½ÿÄÿÏÿÈÿ·ÿºÿÅÿ¼ÿ»ÿ¹ÿ½ÿÀÿ·ÿµÿ¿ÿ³ÿ¯ÿ½ÿ¸ÿÃÿ·ÿ¶ÿ¾ÿ½ÿÃÿÔÿËÿÀÿºÿÀÿ¼ÿ³ÿ®ÿ±ÿ¹ÿ­ÿ±ÿ¶ÿ¸ÿÊÿËÿÀÿÂÿÈÿÈÿÅÿÊÿÖÿÌÿ³ÿ°ÿÁÿ¿ÿ±ÿÐÿµÿ¼ÿÂÿÁÿ½ÿ¸ÿ®ÿ¬ÿ·ÿ¿ÿªÿ¬ÿ·ÿ¸ÿ¸ÿÂÿÈÿÉÿÌÿ½ÿ¼ÿÄÿÂÿºÿ»ÿ¶ÿ¶ÿ·ÿ®ÿ¾ÿ»ÿ¶ÿ¼ÿÂÿËÿÈÿ®ÿ»ÿÃÿÁÿÃÿÃÿ½ÿ¼ÿ²ÿµÿÈÿÇÿ»ÿµÿ¼ÿÃÿÅÿËÿÀÿ³ÿ¥ÿ¹ÿ¯ÿ®ÿ®ÿ²ÿÀÿ»ÿ¼ÿ¶ÿÃÿÁÿÀÿºÿ½ÿÄÿºÿ¶ÿºÿÄÿÄÿÄÿ¹ÿ³ÿ¾ÿÄÿ¶ÿ»ÿÊÿÊÿÆÿÂÿ¿ÿÀÿ¿ÿ¿ÿÁÿÃÿÈÿÀÿµÿÄÿ¼ÿ·ÿ®ÿ®ÿÁÿºÿÕÿ³ÿ½ÿ¼ÿÀÿ¿ÿÇÿÏÿÅÿ¶ÿÀÿ¾ÿËÿÊÿ¼ÿ¾ÿÈÿÅÿÃÿÔÿÈÿºÿ¸ÿ·ÿÂÿÁÿÃÿÇÿÇÿÄÿÄÿ¹ÿ»ÿÁÿ¿ÿÂÿ·ÿ½ÿ½ÿÄÿÕÿ»ÿÀÿËÿÊÿÐÿÄÿ¾ÿ¿ÿÂÿ¿ÿ¸ÿÁÿ¼ÿÇÿ³ÿ¹ÿ¿ÿ¼ÿ·ÿ¸ÿ¿ÿ¿ÿ»ÿ·ÿ¸ÿ»ÿ±ÿ»ÿ¸ÿÁÿËÿÄÿ·ÿ¶ÿÁÿÀÿÅÿ¾ÿºÿÀÿÆÿÄÿÃÿÆÿÇÿ¼ÿ´ÿÅÿ¿ÿÌÿ½ÿÃÿÀÿ¼ÿ»ÿ¸ÿºÿ±ÿ±ÿÍÿÃÿÀÿ¿ÿ¹ÿµÿºÿÃÿÃÿ¸ÿÄÿ¸ÿÇÿËÿËÿÈÿÎÿÀÿ½ÿÌÿÉÿ½ÿ·ÿ¿ÿÊÿ·ÿ¾ÿÉÿ½ÿÅÿËÿÂÿÁÿÀÿºÿ±ÿºÿ¦ÿÀÿÅÿÅÿÅÿÁÿÊÿÒÿÁÿÂÿÁÿÉÿËÿ¶ÿ¼ÿ²ÿ½ÿÄÿ¼ÿ¾ÿÃÿ¸ÿ°ÿ¼ÿÇÿÂÿ±ÿºÿ·ÿÁÿÉÿ¾ÿ¯ÿ­ÿ¹ÿ¾ÿÅÿ¶ÿÀÿ¾ÿ¾ÿÆÿ»ÿ¸ÿÆÿÇÿ·ÿ¿ÿÀÿ½ÿ¨ÿÁÿÈÿÊÿÆÿºÿµÿ°ÿµÿÆÿ¾ÿ»ÿÃÿ¶ÿºÿ¹ÿ¼ÿ¼ÿÁÿÂÿÁÿÃÿÃÿ°ÿ±ÿ¸ÿÅÿ°ÿÀÿ¿ÿÅÿÆÿÄÿ¿ÿ¹ÿ»ÿÅÿÇÿÀÿ±ÿ½ÿÉÿÃÿÎÿ¾ÿ¶ÿ¼ÿ¾ÿºÿÀÿÆÿÁÿÁÿÃÿÅÿÄÿ½ÿ¼ÿÇÿÅÿ¹ÿ¼ÿ¼ÿµÿ·ÿ¼ÿÃÿ±ÿÀÿ¶ÿ¸ÿ»ÿÄÿÌÿÃÿ¹ÿºÿÆÿÊÿ½ÿÅÿÃÿ´ÿ¹ÿ¸ÿ¾ÿÈÿ¬ÿ·ÿÁÿÊÿÓÿÆÿ¶ÿ¾ÿ¿ÿÂÿ¶ÿÊÿÏÿ¿ÿÌÿºÿ¿ÿ»ÿ½ÿÃÿÊÿÈÿ¼ÿÀÿ±ÿ´ÿ´ÿ¤ÿ»ÿ¶ÿÏÿ¿ÿÂÿ»ÿ¶ÿ»ÿÁÿÅÿÂÿ¼ÿ¹ÿ°ÿ¿ÿÆÿ­ÿ¼ÿ®ÿ¶ÿ¸ÿ®ÿ³ÿ¿ÿÂÿÂÿÆÿÅÿµÿÀÿ¹ÿ½ÿ½ÿÉÿÄÿÌÿÃÿµÿºÿÀÿ¹ÿºÿÁÿÁÿÆÿÁÿÁÿÂÿÁÿºÿ¾ÿ»ÿ²ÿÀÿÅÿ¿ÿ¾ÿ¸ÿ³ÿÀÿÆÿ³ÿ³ÿµÿ¿ÿ¸ÿÚÿÍÿ·ÿ°ÿ¹ÿÂÿ¸ÿ´ÿ¾ÿÁÿ¿ÿºÿºÿ¶ÿ§ÿÁÿÅÿÃÿÅÿÂÿÆÿ²ÿ½ÿÄÿ»ÿ¿ÿÎÿÍÿÀÿ¾ÿ»ÿ¼ÿÃÿÇÿÆÿÇÿÉÿ¸ÿÐÿ½ÿ¶ÿ³ÿ»ÿÊÿÅÿºÿÀÿºÿ¨ÿ­ÿºÿ¼ÿ²ÿÂÿ¾ÿÃÿÁÿ¹ÿ¾ÿÀÿ½ÿ¼ÿÊÿÏÿ»ÿ°ÿ¬ÿºÿ¥ÿÂÿ³ÿ¯ÿ¼ÿÂÿÁÿ¸ÿ¸ÿÇÿÊÿÄÿºÿ»ÿÈÿËÿ¾ÿ»ÿ¸ÿºÿÉÿÑÿÃÿÈÿÄÿ¼ÿ³ÿÇÿÆÿ»ÿ¸ÿ²ÿ·ÿÁÿ·ÿ³ÿ¶ÿ ÿ±ÿ¦ÿ­ÿ¾ÿ±ÿÅÿ®ÿÃÿÅÿÇÿÆÿ¸ÿ·ÿ¹ÿ»ÿÃÿ¾ÿ»ÿÃÿ¹ÿÅÿ´ÿ·ÿÆÿ¼ÿÃÿ¹ÿ²ÿ¸ÿÄÿ³ÿ¬ÿ®ÿÃÿÁÿ·ÿ´ÿ»ÿÇÿ·ÿÀÿÊÿÀÿ¤ÿ´ÿ»ÿµÿ²ÿ²ÿ½ÿ±ÿ¯ÿµÿ¸ÿºÿÃÿÀÿ·ÿ¸ÿ»ÿºÿ·ÿ³ÿÀÿ´ÿ±ÿÂÿ©ÿÊÿ¹ÿÌÿ¾ÿµÿµÿ¯ÿ§ÿªÿ®ÿ¾ÿ»ÿ¸ÿ¹ÿ¯ÿ¹ÿ²ÿ´ÿ½ÿ¬ÿ¼ÿ·ÿ°ÿ¹ÿ¾ÿ¯ÿ¼ÿ¼ÿ®ÿ°ÿ¿ÿ»ÿ»ÿ¿ÿ¿ÿÂÿÂÿ¾ÿ·ÿ¨ÿ´ÿÉÿÍÿ±ÿ¥ÿ¶ÿ·ÿ¼ÿÁÿ¿ÿ¶ÿ³ÿ²ÿ·ÿ¾ÿ¯ÿ´ÿÀÿÀÿ·ÿ½ÿÅÿ½ÿÊÿ¼ÿ¹ÿÂÿ³ÿ©ÿÇÿ¹ÿ¼ÿÀÿ¹ÿ¾ÿªÿ»ÿ´ÿÁÿÇÿÎÿ¹ÿ¶ÿ¶ÿ²ÿ»ÿ½ÿµÿÿmÿPÿ¢ÿÀÿ»ÿ¹ÿ¼ÿ¼ÿ³ÿÍÿ¾ÿÃÿÅÿÅÿ´ÿÁÿ¾ÿ±ÿ°ÿ¯ÿ¸ÿÆÿÄÿ»ÿ¹ÿÅÿÄÿ¹ÿÆÿÈÿ½ÿ¿ÿµÿ±ÿ¼ÿÉÿ¿ÿºÿÅÿ®ÿÂÿ»ÿËÿ¸ÿ³ÿ«ÿÈÿÈÿ½ÿÅÿÀÿÄÿÉÿºÿ¶ÿ¯ÿ¶ÿ½ÿ³ÿ«ÿÁÿ¼ÿºÿ»ÿ½ÿ¾ÿ»ÿÍÿÊÿÀÿ¶ÿµÿºÿ¿ÿÅÿÅÿÂÿÇÿÇÿÅÿÆÿºÿ·ÿÀÿ¼ÿÄÿ½ÿÃÿÊÿÂÿÇÿÂÿ­ÿÌÿµÿ³ÿºÿÁÿÐÿÏÿ¸ÿÅÿÑÿÂÿÌÿÆÿ´ÿ¼ÿÇÿÄÿ¿ÿÄÿÄÿ¾ÿÔÿÀÿºÿ¼ÿ·ÿÍÿÇÿ¬ÿÃÿµÿÊÿ½ÿ­ÿ¼ÿÂÿËÿÀÿÄÿ¾ÿ²ÿ³ÿ½ÿ½ÿ¸ÿ¿ÿºÿºÿÀÿ³ÿ²ÿ¼ÿÁÿ¶ÿµÿÁÿ¯ÿ¾ÿ¼ÿ¿ÿ¿ÿÅÿ°ÿ¯ÿºÿ°ÿ±ÿºÿ¿ÿ´ÿ¼ÿ³ÿ¶ÿ¶ÿ©ÿ«ÿ»ÿ¿ÿ³ÿ·ÿÄÿÀÿºÿ¸ÿ¶ÿ³ÿ²ÿÂÿ½ÿ­ÿ·ÿÁÿ¶ÿÇÿËÿÃÿ¿ÿÍÿÀÿ¾ÿÁÿÃÿ³ÿÂÿ¹ÿ³ÿµÿÀÿÂÿ¾ÿÆÿÍÿ¿ÿµÿ³ÿ¾ÿÃÿµÿ³ÿ¸ÿÇÿ»ÿ»ÿ¬ÿ°ÿ¨ÿÅÿ³ÿºÿ»ÿ¬ÿ¾ÿÁÿ¹ÿ¸ÿÿ¾ÿ¸ÿ°ÿÃÿ¿ÿÈÿÇÿºÿ´ÿ´ÿ²ÿ±ÿ¼ÿ½ÿºÿÆÿÂÿµÿ¼ÿÀÿ¼ÿ¸ÿ»ÿÃÿÂÿ®ÿ¶ÿ¼ÿ»ÿ¼ÿ¸ÿ¼ÿ·ÿ¥ÿÀÿ¹ÿÃÿ·ÿ¸ÿÀÿÀÿ³ÿ¬ÿ¸ÿÆÿÐÿÀÿ©ÿµÿ¿ÿ¼ÿ·ÿÄÿÆÿ»ÿÃÿÄÿ³ÿÁÿÔÿµÿµÿ´ÿªÿ¨ÿ®ÿ¹ÿ°ÿÍÿÁÿ¯ÿ·ÿ¸ÿÁÿ½ÿÅÿ¶ÿ¹ÿ·ÿ´ÿÆÿÁÿ»ÿ±ÿ·ÿµÿ¸ÿ¶ÿ´ÿ¼ÿ¾ÿ¾ÿ¸ÿ¾ÿ¾ÿµÿµÿ¼ÿ½ÿµÿ±ÿ±ÿ·ÿÁÿ¸ÿ¹ÿ°ÿ¶ÿ´ÿÄÿ¿ÿ¼ÿ¿ÿºÿÂÿ±ÿ¬ÿÄÿÀÿÆÿ·ÿ¸ÿÈÿÅÿÅÿ¾ÿ¾ÿ¿ÿºÿÃÿ¶ÿ½ÿÀÿ³ÿ«ÿ»ÿ½ÿ¿ÿÂÿÀÿÄÿÈÿÃÿ¸ÿ¯ÿ¥ÿ¤ÿ¯ÿ¼ÿÀÿ±ÿ¸ÿ¼ÿ¿ÿ¹ÿ¤ÿÁÿÑÿÊÿÈÿÂÿÃÿÄÿÄÿ¯ÿÉÿÃÿ°ÿ°ÿ±ÿ²ÿÂÿ¸ÿµÿÅÿÁÿ¼ÿ¾ÿÁÿÀÿÁÿ¿ÿ¹ÿºÿ½ÿ²ÿ²ÿÀÿ½ÿ½ÿÅÿºÿµÿµÿ±ÿ²ÿ±ÿÆÿ´ÿ¹ÿ¸ÿ·ÿ¹ÿ¸ÿ´ÿÅÿÊÿ¸ÿ§ÿ³ÿ¯ÿ½ÿ¿ÿÁÿÆÿ»ÿ»ÿ²ÿ³ÿ¸ÿºÿ¹ÿªÿ³ÿ¯ÿ¹ÿ½ÿÁÿËÿ¶ÿ³ÿÀÿ¾ÿ¾ÿ¼ÿ¸ÿ³ÿ²ÿºÿºÿ¿ÿ¿ÿ´ÿ·ÿ½ÿ¹ÿÉÿ±ÿ®ÿ¹ÿ¶ÿ®ÿ§ÿ¸ÿÂÿ³ÿÁÿ»ÿ°ÿÊÿ ÿ»ÿÇÿ´ÿ±ÿ¼ÿºÿÇÿÅÿ»ÿÂÿÀÿ¹ÿ¹ÿ¾ÿÈÿÆÿ¹ÿ½ÿÄÿ¿ÿºÿÁÿÂÿ½ÿ±ÿ¸ÿ¿ÿÃÿÓÿÀÿ²ÿ¼ÿ»ÿ·ÿ¼ÿ¼ÿÆÿÂÿ¿ÿ»ÿ²ÿËÿÌÿÁÿ¹ÿ©ÿ¼ÿÌÿ¼ÿËÿ·ÿ¯ÿ«ÿ¾ÿ­ÿ²ÿ³ÿ«ÿËÿµÿ¼ÿÉÿ©ÿÁÿ¸ÿ³ÿÈÿÀÿ²ÿ´ÿÇÿ¸ÿ«ÿ°ÿµÿµÿ±ÿ²ÿ¶ÿºÿÀÿ½ÿ±ÿ³ÿ¾ÿ¾ÿ¶ÿ¼ÿ·ÿ¾ÿÅÿ»ÿ½ÿ¶ÿªÿ¹ÿÄÿÃÿ³ÿÌÿÊÿÀÿÅÿºÿ´ÿÈÿ¼ÿ¶ÿ´ÿ¾ÿ¯ÿÃÿ«ÿ¹ÿ°ÿÀÿ¸ÿµÿµÿ¾ÿÅÿ¼ÿ´ÿ¶ÿµÿºÿ·ÿ´ÿ¹ÿÁÿ¾ÿ»ÿ½ÿºÿ¾ÿ¿ÿ»ÿ³ÿ¤ÿ©ÿ·ÿÀÿ¿ÿ½ÿÃÿ¿ÿ½ÿ«ÿ±ÿ¼ÿ¿ÿ¾ÿºÿºÿÆÿÁÿ²ÿ¹ÿ»ÿ±ÿ½ÿËÿÆÿ«ÿÁÿÂÿÍÿÇÿµÿ½ÿ¾ÿºÿ¾ÿ¨ÿ·ÿÈÿÀÿ¹ÿ½ÿ¶ÿ¼ÿÇÿÁÿµÿÂÿÌÿËÿÑÿÈÿÁÿÆÿËÿÂÿ³ÿÅÿÓÿÑÿÉÿÄÿ·ÿ´ÿÄÿÐÿ»ÿ·ÿÇÿ©ÿ¼ÿ¾ÿÀÿ¾ÿÍÿÅÿªÿÆÿÃÿÄÿÍÿÏÿ´ÿ¼ÿ¯ÿ®ÿ±ÿ´ÿ¾ÿ»ÿ¹ÿ®ÿ¬ÿµÿ´ÿ¼ÿ¾ÿ¾ÿ±ÿ±ÿ¼ÿÀÿ·ÿ¯ÿ±ÿ¶ÿ¾ÿ®ÿ¯ÿÁÿ½ÿ»ÿÆÿÄÿ»ÿÅÿÄÿ¼ÿ¼ÿµÿÿÁÿ¼ÿÎÿ¦ÿ´ÿÆÿ»ÿÊÿÇÿ±ÿ³ÿÅÿÕÿ´ÿ»ÿ¼ÿÈÿµÿ²ÿ°ÿ¸ÿªÿ©ÿ¼ÿ«ÿ¥ÿ¾ÿÈÿÄÿÅÿÂÿÉÿÑÿÁÿ°ÿ§ÿ±ÿÊÿÓÿÅÿ­ÿÃÿÊÿ¾ÿÆÿ¿ÿ±ÿ¸ÿ³ÿÆÿÇÿÆÿ±ÿ¾ÿ³ÿ¯ÿÁÿÉÿ®ÿ»ÿ¿ÿ«ÿµÿ¶ÿ¨ÿªÿ¶ÿ°ÿ¹ÿ´ÿ°ÿÁÿ¹ÿºÿ¾ÿÁÿÃÿÄÿÁÿ¹ÿ¼ÿÄÿºÿ»ÿÁÿ½ÿ¾ÿÁÿÇÿÃÿÂÿÅÿÀÿÄÿ¸ÿ·ÿÀÿ¿ÿ³ÿ©ÿ»ÿÃÿ¯ÿ¿ÿÄÿÎÿ»ÿ»ÿµÿ±ÿÐÿ´ÿÄÿÌÿÃÿ¶ÿÃÿ´ÿ¼ÿÀÿ½ÿ½ÿ¿ÿ¯ÿ¸ÿ¿ÿ¹ÿ¾ÿÄÿ¸ÿµÿ¿ÿ¾ÿ½ÿ¸ÿµÿ¿ÿ¿ÿ¸ÿ´ÿ¾ÿ¿ÿÁÿÀÿÇÿ»ÿÄÿ¿ÿ»ÿ¯ÿ¯ÿÃÿ¿ÿÈÿ¾ÿ·ÿ¨ÿÁÿ°ÿ¯ÿ³ÿ·ÿ¹ÿ²ÿ¯ÿ¼ÿ¶ÿ¹ÿÃÿ¹ÿ°ÿ¯ÿÃÿÎÿÂÿÂÿÀÿµÿ³ÿ¶ÿ«ÿ·ÿÂÿ±ÿµÿ´ÿ½ÿ¿ÿÀÿºÿÃÿÃÿ¸ÿµÿÀÿ¬ÿ³ÿ¦ÿÀÿ±ÿ«ÿ¸ÿ»ÿÁÿ³ÿ´ÿÅÿ¸ÿ¶ÿÂÿÁÿ¾ÿËÿÌÿ¼ÿ¹ÿµÿ¹ÿÃÿÂÿ¼ÿ»ÿÃÿÊÿÆÿ»ÿºÿ½ÿ½ÿ½ÿ¶ÿÂÿºÿÂÿ¿ÿ²ÿ½ÿ¾ÿ¼ÿ¾ÿ·ÿËÿÈÿÂÿÀÿÓÿÏÿºÿ°ÿÍÿ¿ÿÊÿ»ÿ´ÿ®ÿ»ÿ¸ÿ¶ÿ¼ÿ¬ÿ©ÿ¸ÿ¸ÿÈÿËÿ»ÿ¹ÿ±ÿ²ÿ¿ÿÅÿÍÿÅÿÄÿÊÿ¹ÿÁÿ»ÿ·ÿ¿ÿ·ÿÇÿÄÿ§ÿÁÿÏÿ­ÿ¿ÿ¹ÿ¹ÿ­ÿ·ÿÅÿ¼ÿµÿÅÿÀÿ¹ÿ»ÿ¸ÿ¾ÿÃÿ¹ÿ¶ÿ½ÿ·ÿ·ÿ¿ÿ»ÿ¾ÿ´ÿ¿ÿ»ÿ¶ÿÂÿ¾ÿ·ÿ¸ÿ¦ÿÁÿÁÿ»ÿËÿ£ÿ·ÿ¬ÿÌÿÉÿµÿ¶ÿ½ÿ¶ÿÄÿÅÿÃÿ´ÿ«ÿ¹ÿ³ÿ©ÿ´ÿÁÿÅÿ¾ÿ½ÿÈÿÄÿÃÿ½ÿ·ÿ¹ÿ¶ÿºÿÁÿ»ÿºÿ°ÿ«ÿªÿ¶ÿÄÿ¼ÿ®ÿ·ÿºÿ¾ÿ¿ÿ¾ÿ´ÿ¸ÿÃÿ¾ÿÅÿÂÿ´ÿ¹ÿÃÿÉÿÁÿ±ÿ·ÿ³ÿªÿ¸ÿ¾ÿ´ÿ³ÿÇÿ±ÿ²ÿ¸ÿ½ÿ²ÿÂÿ»ÿ­ÿÇÿ·ÿ©ÿ®ÿÅÿ¼ÿÇÿÌÿÊÿ¸ÿ¬ÿ¬ÿ±ÿºÿËÿÑÿºÿ®ÿ±ÿ³ÿ½ÿ½ÿ³ÿ¾ÿ²ÿÀÿ´ÿ¸ÿÍÿ¨ÿ²ÿµÿ¯ÿ¬ÿÄÿÄÿÅÿ½ÿÅÿÂÿÆÿ¹ÿ²ÿ±ÿ¶ÿ¹ÿ·ÿ±ÿ±ÿÁÿ³ÿ¼ÿ°ÿ·ÿ´ÿÅÿÎÿÂÿ´ÿÀÿ¹ÿ½ÿ°ÿºÿ±ÿ¾ÿ¾ÿÇÿ¹ÿ§ÿ­ÿ´ÿ¶ÿ»ÿºÿÂÿËÿ¿ÿºÿ¹ÿºÿ¼ÿÎÿÇÿÁÿÎÿÊÿ§ÿÀÿ·ÿ¼ÿ©ÿ¬ÿÁÿ¿ÿµÿ¿ÿÁÿ½ÿ·ÿ¾ÿÂÿ¹ÿ¹ÿÀÿ¾ÿ¶ÿ¯ÿ³ÿÆÿ»ÿ¹ÿ­ÿ¯ÿÇÿÀÿÂÿÃÿ¼ÿºÿ³ÿ¾ÿ½ÿ¸ÿµÿºÿµÿ¹ÿÂÿÂÿ¸ÿ³ÿ»ÿÄÿÂÿ´ÿµÿ»ÿºÿ¼ÿ¾ÿµÿÀÿ»ÿ³ÿµÿ¸ÿ¹ÿµÿµÿÂÿ¶ÿ­ÿ°ÿªÿ»ÿÅÿ»ÿ¼ÿÀÿ¶ÿ³ÿ¿ÿÂÿÃÿ±ÿ®ÿ¹ÿÁÿºÿÆÿ¼ÿ²ÿ¸ÿ¶ÿµÿ¹ÿ³ÿ®ÿ¯ÿ¸ÿ»ÿµÿ¸ÿÆÿÂÿ¬ÿ·ÿ¹ÿ³ÿ°ÿÃÿÂÿ³ÿËÿÆÿ§ÿ®ÿÃÿÁÿ¯ÿ¯ÿ³ÿ¯ÿ·ÿµÿ´ÿ¼ÿÀÿ¿ÿÀÿÁÿ«ÿ»ÿ¹ÿ©ÿ±ÿ»ÿ²ÿÇÿ¶ÿ±ÿ¯ÿ·ÿ¸ÿ±ÿµÿ»ÿºÿµÿ²ÿ·ÿ¼ÿ»ÿ¶ÿ¤ÿ¼ÿ½ÿÿ¨ÿ¡ÿ½ÿÒÿ»ÿ´ÿ³ÿ«ÿ¬ÿ´ÿ²ÿ¶ÿ´ÿµÿÁÿÄÿ¾ÿ¶ÿ°ÿµÿ¾ÿÃÿÍÿ³ÿ¸ÿ±ÿ¬ÿ»ÿ¼ÿ´ÿ½ÿ¶ÿ®ÿ¹ÿ»ÿ¶ÿ±ÿªÿ·ÿºÿÃÿÈÿ¶ÿÊÿ®ÿÃÿ®ÿ´ÿ­ÿÈÿ³ÿ®ÿ¶ÿ«ÿ¯ÿ³ÿ·ÿÀÿ¾ÿÅÿÉÿ»ÿ«ÿµÿµÿ­ÿÁÿÄÿÏÿ¬ÿ¹ÿÇÿÈÿÇÿ¼ÿ½ÿ¾ÿ«ÿ£ÿªÿ¸ÿÌÿ½ÿÂÿÇÿ½ÿ±ÿ»ÿ¿ÿÃÿµÿ³ÿ»ÿÄÿÀÿ³ÿ°ÿºÿÄÿ¸ÿ£ÿ»ÿ¹ÿ¶ÿ¿ÿ¸ÿ·ÿ¸ÿºÿ»ÿ¸ÿ·ÿ³ÿ¸ÿÇÿÇÿÂÿÉÿÃÿ·ÿ¼ÿÂÿ·ÿ±ÿÁÿÄÿÌÿ¾ÿ¿ÿÅÿ·ÿ¸ÿ¸ÿÁÿÍÿÂÿ¶ÿ·ÿ¿ÿºÿÂÿËÿÚÿÌÿ¯ÿ²ÿ³ÿ¶ÿ²ÿ¾ÿÂÿ¸ÿ´ÿ¶ÿ¸ÿ¶ÿ»ÿ³ÿ°ÿ¹ÿ±ÿ½ÿ½ÿ´ÿÄÿÈÿÆÿÂÿ¼ÿ¿ÿºÿ¬ÿ²ÿÃÿËÿ½ÿÊÿ½ÿ»ÿ¶ÿ®ÿ¸ÿµÿ¶ÿ·ÿ¾ÿÃÿÄÿÆÿ¼ÿºÿ»ÿ²ÿÃÿÍÿÂÿ´ÿ¼ÿ¶ÿÄÿ¾ÿ³ÿ±ÿ±ÿ¯ÿ®ÿ­ÿ°ÿ¦ÿµÿËÿ·ÿÁÿªÿ·ÿ±ÿºÿ¸ÿ¶ÿ·ÿµÿºÿ½ÿ°ÿ¹ÿ´ÿ¼ÿ¾ÿ¸ÿÆÿµÿ¼ÿÌÿÂÿºÿºÿ°ÿ¬ÿ½ÿµÿ²ÿ¼ÿÂÿ¹ÿÃÿÇÿ²ÿ·ÿ¼ÿ¶ÿ¸ÿ¹ÿ¶ÿÂÿÌÿ¶ÿ¿ÿºÿ¾ÿ¾ÿ½ÿ¶ÿ½ÿ¹ÿºÿÊÿËÿÂÿÊÿ¼ÿ°ÿ½ÿ¶ÿÃÿ¼ÿºÿÀÿÄÿÁÿ»ÿ¼ÿ¿ÿ¿ÿ½ÿ»ÿ¾ÿ¿ÿÈÿÂÿÉÿ¾ÿ¹ÿ®ÿµÿÇÿËÿ½ÿ´ÿ¿ÿÃÿÁÿºÿÃÿ±ÿ¹ÿÀÿ¼ÿ¶ÿ¾ÿÂÿ¼ÿ¾ÿÄÿÂÿºÿÄÿ°ÿ¾ÿÄÿ¿ÿ¿ÿ¹ÿ¯ÿ°ÿºÿ·ÿ¹ÿºÿÁÿ¹ÿÅÿ·ÿ¹ÿ»ÿ¹ÿ·ÿ»ÿ¼ÿ¼ÿ¿ÿ¸ÿ·ÿµÿÉÿÌÿ´ÿÀÿÃÿÃÿÃÿÉÿÊÿ¸ÿ«ÿÇÿÎÿ°ÿ´ÿ¸ÿÁÿ½ÿµÿºÿºÿ¸ÿÂÿÄÿ·ÿ¿ÿ«ÿÁÿÄÿ¶ÿµÿ·ÿÃÿ¾ÿ·ÿ»ÿ²ÿ»ÿ¡ÿÀÿ¹ÿ¶ÿ´ÿ»ÿºÿ±ÿ¸ÿÄÿÅÿÅÿ½ÿÀÿÈÿ¿ÿºÿÈÿÃÿ¹ÿ½ÿÃÿ¸ÿ©ÿ±ÿµÿÀÿ¾ÿÈÿ¿ÿÂÿ»ÿ¹ÿ¼ÿ»ÿ½ÿ½ÿ¾ÿÁÿ·ÿÂÿºÿ²ÿ»ÿ»ÿ´ÿ³ÿ´ÿ¹ÿ½ÿ¸ÿÃÿÂÿµÿ°ÿ³ÿÀÿÃÿ»ÿ½ÿ´ÿ«ÿ»ÿºÿ±ÿ¸ÿ¼ÿµÿ¼ÿÂÿ¸ÿ¶ÿÈÿ»ÿ´ÿ°ÿ¿ÿÈÿ»ÿ¼ÿÂÿ»ÿµÿ¶ÿ³ÿÃÿ¾ÿ·ÿÁÿÄÿ¼ÿ²ÿ¬ÿ³ÿ¿ÿºÿ·ÿ¾ÿÀÿ¹ÿ»ÿ¿ÿºÿ»ÿÅÿÇÿÅÿÀÿÃÿÌÿ¼ÿ¼ÿ¹ÿ¿ÿÁÿ¼ÿÂÿÂÿ¸ÿ¬ÿÁÿ±ÿ·ÿÉÿÊÿÈÿÀÿ®ÿ¿ÿ¹ÿ´ÿµÿÀÿÂÿÁÿÃÿÀÿ¸ÿ¹ÿ«ÿ¦ÿ½ÿ¨ÿ¸ÿ»ÿËÿÊÿ¸ÿ·ÿÂÿÅÿ·ÿ¬ÿ¶ÿÆÿ¿ÿºÿ»ÿµÿ²ÿÂÿÛÿÎÿÁÿ¬ÿ¿ÿÀÿ¼ÿÂÿµÿ»ÿ¹ÿ¾ÿ­ÿµÿ»ÿÂÿÇÿÅÿ¿ÿ¶ÿ±ÿ®ÿ¯ÿ´ÿÄÿÀÿ¯ÿ²ÿÆÿ¹ÿÁÿÆÿ·ÿ¹ÿ´ÿ¹ÿ½ÿ¶ÿ²ÿ´ÿ´ÿ¸ÿÂÿ¹ÿÄÿÀÿ­ÿ²ÿÍÿ²ÿÃÿ¼ÿºÿ¾ÿÅÿÃÿ»ÿµÿ±ÿ´ÿ»ÿÀÿÅÿÅÿÇÿÅÿ½ÿ¹ÿÂÿ¿ÿªÿÈÿÇÿ»ÿ±ÿ¯ÿ¹ÿÁÿ²ÿ´ÿ¹ÿÁÿÇÿÃÿ¿ÿÂÿÊÿÈÿÌÿÈÿÉÿÅÿ¼ÿ½ÿ¿ÿ¸ÿºÿÊÿ»ÿÀÿÄÿÄÿÅÿÂÿ­ÿ¯ÿÅÿÇÿ¾ÿ´ÿ»ÿ¼ÿ¸ÿÒÿÀÿÉÿÄÿ¿ÿÅÿÆÿÂÿ»ÿ¸ÿÄÿÅÿÄÿ¼ÿ¿ÿÃÿ¿ÿ¶ÿ¶ÿÁÿËÿÀÿ¼ÿ»ÿ¾ÿ½ÿ»ÿ¾ÿÁÿ¹ÿ½ÿÏÿÍÿÃÿ¾ÿÃÿ¿ÿ²ÿ½ÿ³ÿ¨ÿªÿÁÿ¶ÿ³ÿ´ÿ±ÿ¾ÿ»ÿÃÿÅÿÃÿÀÿÊÿÊÿÀÿ»ÿ¿ÿÂÿÉÿÎÿÌÿÓÿÃÿ³ÿ»ÿÄÿ´ÿ¶ÿÂÿÄÿÈÿ¼ÿ´ÿÂÿÍÿÊÿÍÿ½ÿÁÿËÿÇÿ³ÿ³ÿ·ÿºÿ¼ÿ¾ÿÂÿÕÿÌÿ·ÿ»ÿ¾ÿ¼ÿÁÿÇÿ½ÿµÿÂÿÄÿÀÿµÿµÿºÿ¿ÿÉÿÌÿ¸ÿÁÿÁÿ¬ÿ·ÿÂÿÇÿÃÿÆÿÆÿ¿ÿÁÿ¶ÿ·ÿÒÿÁÿÂÿÄÿÉÿÎÿÁÿ«ÿ®ÿºÿ¯ÿÅÿ¿ÿÆÿ¿ÿ¶ÿ»ÿÁÿ¼ÿ½ÿ¿ÿÁÿ·ÿ¶ÿ·ÿ¹ÿ¸ÿ¹ÿ¿ÿÂÿ®ÿ»ÿ¿ÿÂÿ­ÿ¶ÿ¶ÿ¶ÿ·ÿ»ÿÀÿ¸ÿ¿ÿÇÿÀÿ¾ÿ¹ÿµÿ¾ÿÇÿ¿ÿ³ÿ¼ÿÆÿ±ÿ·ÿ·ÿÁÿÜÿÕÿ¹ÿ¯ÿ³ÿ¯ÿ´ÿ±ÿ®ÿÀÿÃÿ¾ÿÊÿÈÿ¾ÿÁÿÌÿÈÿ¿ÿ¾ÿ»ÿ´ÿÍÿÐÿÀÿ¹ÿ¿ÿÂÿÃÿÇÿÅÿ½ÿ¶ÿËÿ½ÿÂÿÐÿÆÿÄÿÆÿ»ÿ¿ÿ½ÿ¸ÿ¸ÿÆÿÓÿ³ÿ½ÿ´ÿ®ÿµÿ½ÿÅÿÄÿÆÿ¾ÿÁÿ¹ÿ²ÿÂÿ¾ÿ¿ÿÆÿÀÿ·ÿ¾ÿ¼ÿ¼ÿ­ÿºÿ¼ÿ½ÿ¼ÿ¶ÿ®ÿ¶ÿ¾ÿ¸ÿºÿ»ÿ¿ÿÀÿ½ÿ·ÿ½ÿÅÿÀÿÁÿÈÿÇÿÁÿÄÿ¿ÿÀÿÄÿºÿÃÿ¾ÿÀÿÆÿËÿÍÿÌÿËÿËÿÄÿÍÿÆÿÄÿ³ÿ´ÿ»ÿ¾ÿÃÿÁÿÁÿÄÿºÿµÿ¯ÿ±ÿ·ÿ±ÿºÿ¼ÿ°ÿ¨ÿµÿÃÿÆÿÊÿÕÿØÿÓÿ²ÿ¿ÿÉÿÅÿ·ÿ·ÿ½ÿÀÿ¿ÿ¸ÿ¼ÿÐÿÄÿ¾ÿÉÿÊÿºÿÀÿÃÿÂÿ»ÿ·ÿµÿÄÿËÿ·ÿ³ÿºÿµÿ´ÿ¹ÿ¿ÿÇÿÄÿÆÿ¼ÿ¶ÿºÿ¾ÿÁÿÆÿÄÿÈÿÁÿßÿ½ÿËÿ³ÿ½ÿÈÿ¯ÿ¼ÿÎÿÄÿ¿ÿ¼ÿ³ÿµÿ¼ÿ¹ÿ»ÿ¹ÿÆÿ¼ÿ¼ÿ¶ÿ¹ÿÀÿÀÿÁÿÀÿÀÿ·ÿ­ÿ¿ÿÿ¿ÿ¬ÿ½ÿ½ÿ¾ÿÇÿÈÿ¿ÿ·ÿ»ÿÃÿ¹ÿ»ÿÀÿºÿ½ÿ±ÿ¶ÿ¹ÿ·ÿ»ÿ³ÿ³ÿ½ÿ¾ÿ¾ÿÆÿÄÿ³ÿ©ÿ¯ÿ¬ÿËÿÅÿ½ÿ·ÿ¼ÿ¼ÿÀÿÁÿ»ÿ¸ÿµÿ¾ÿ¹ÿµÿÉÿÇÿÂÿÄÿÂÿ¼ÿ¸ÿºÿºÿ¹ÿµÿ³ÿ¹ÿ¸ÿ±ÿ·ÿÐÿÀÿÃÿÃÿµÿ¾ÿ¶ÿ¹ÿºÿ»ÿ¼ÿ¿ÿÆÿÅÿºÿ·ÿ¬ÿ¼ÿ¢ÿ¶ÿ¹ÿ¼ÿ·ÿ»ÿÄÿºÿ¿ÿ¾ÿ¾ÿÇÿ¾ÿ­ÿ°ÿ¿ÿ¿ÿÀÿÆÿ¼ÿÃÿÁÿÄÿ¼ÿÎÿÉÿÁÿ¿ÿÁÿÅÿ¿ÿ³ÿ´ÿ¼ÿ©ÿ¬ÿËÿ²ÿ´ÿÏÿÔÿ»ÿÄÿ½ÿ»ÿ·ÿÁÿÆÿ¿ÿÀÿ¼ÿ½ÿµÿ±ÿ²ÿ¿ÿºÿ¸ÿÆÿ½ÿ¶ÿ¸ÿµÿºÿÇÿÃÿ°ÿ³ÿÉÿÄÿ³ÿ¹ÿ¸ÿ·ÿÁÿ½ÿ½ÿ¼ÿ¸ÿÂÿ¹ÿÇÿÍÿÂÿ¿ÿ¿ÿ¹ÿ¸ÿºÿ³ÿ¡ÿ­ÿ²ÿ«ÿ¶ÿ¢ÿ¹ÿºÿ¨ÿÂÿÒÿÉÿÁÿºÿ¶ÿ½ÿÁÿÆÿÇÿ»ÿ¾ÿ°ÿÅÿ¸ÿªÿµÿ²ÿ¥ÿ¸ÿ«ÿÃÿÇÿ¹ÿÂÿ¹ÿµÿÃÿ½ÿ«ÿ¥ÿ«ÿ»ÿ¿ÿÈÿÇÿ®ÿ»ÿ·ÿºÿ¯ÿ»ÿ½ÿ¿ÿ¼ÿ¾ÿÂÿ¶ÿ¶ÿÀÿ¼ÿÀÿËÿ¾ÿ±ÿºÿÂÿ¿ÿÅÿÍÿ³ÿÆÿÎÿÅÿÆÿ·ÿÀÿÃÿÈÿ¸ÿ­ÿºÿÂÿ¹ÿ¶ÿºÿ¿ÿ·ÿÄÿ¶ÿ©ÿ¶ÿ¯ÿ®ÿ¯ÿ»ÿ¹ÿºÿ½ÿ¹ÿ»ÿ½ÿ½ÿÁÿ´ÿ´ÿ¼ÿ·ÿ»ÿ«ÿ§ÿÇÿ¼ÿ¿ÿ¼ÿÃÿ³ÿ·ÿ¸ÿÂÿÆÿ¼ÿ¯ÿ¸ÿ·ÿ¾ÿ·ÿ³ÿ·ÿºÿ¾ÿ¿ÿ¹ÿºÿÍÿÁÿ½ÿÀÿµÿ²ÿ¼ÿ·ÿµÿ¯ÿ½ÿÀÿÀÿÄÿ°ÿ½ÿ¼ÿµÿ²ÿ²ÿ·ÿ½ÿ¼ÿ®ÿ¬ÿ¾ÿÿSÿÿ¹ÿ»ÿ»ÿÇÿ¿ÿ°ÿÔÿ¹ÿ¼ÿ¾ÿÀÿÁÿÁÿÀÿºÿ±ÿ³ÿ½ÿÆÿÅÿ»ÿ¸ÿÂÿÉÿ³ÿ­ÿÇÿÀÿÀÿÐÿÃÿÊÿÂÿ¾ÿÉÿ¯ÿµÿ¯ÿ´ÿÅÿÍÿ¶ÿ°ÿ»ÿ·ÿ´ÿ»ÿ¿ÿÃÿÁÿ¹ÿ¿ÿÈÿ¿ÿ¹ÿºÿ¶ÿÌÿ¹ÿ±ÿ³ÿ»ÿ¾ÿÁÿÈÿ½ÿ¸ÿ¼ÿ¸ÿ½ÿ¹ÿÁÿÃÿÇÿÊÿ¾ÿ¼ÿ¿ÿ»ÿµÿ±ÿÆÿÃÿÂÿ»ÿ³ÿÙÿÊÿ¿ÿÆÿªÿ¹ÿ­ÿÂÿ¸ÿ¬ÿ»ÿ¼ÿ»ÿÇÿËÿÉÿ»ÿ±ÿ¶ÿ¼ÿ¾ÿÁÿÇÿÈÿÄÿÌÿ»ÿ®ÿ²ÿ´ÿÌÿÄÿ½ÿÀÿ¿ÿÎÿ»ÿ°ÿºÿ·ÿ¼ÿ¹ÿµÿºÿ´ÿ²ÿ¶ÿºÿ³ÿ¶ÿÀÿÃÿÊÿ¿ÿ´ÿ¸ÿ¶ÿÆÿ¾ÿ±ÿ´ÿ¨ÿ¼ÿÁÿ®ÿ¹ÿ¶ÿ¹ÿ»ÿ¸ÿ¨ÿ¶ÿÅÿÀÿ¶ÿ°ÿ²ÿ²ÿ«ÿµÿÂÿ¼ÿµÿ¼ÿÄÿ»ÿ³ÿ»ÿºÿ¿ÿºÿ·ÿ¶ÿ¡ÿ¾ÿ¬ÿ½ÿÉÿÄÿ»ÿÃÿµÿÂÿÄÿ¼ÿÃÿ½ÿºÿÆÿÀÿ¶ÿºÿÍÿÍÿ¾ÿ±ÿ«ÿ¯ÿ°ÿ»ÿÏÿËÿÃÿ¸ÿ¯ÿ·ÿ»ÿ²ÿ¶ÿ¡ÿÄÿ²ÿ´ÿ±ÿ§ÿ°ÿ¹ÿµÿ¬ÿ¶ÿÃÿ¹ÿµÿÉÿºÿ¿ÿÈÿÀÿ¹ÿºÿ¼ÿ¹ÿ¹ÿ»ÿ¿ÿÊÿÀÿ±ÿ¸ÿºÿ½ÿ´ÿµÿ´ÿÀÿ·ÿ¿ÿºÿ»ÿ¸ÿÈÿÆÿ¾ÿ±ÿÅÿµÿÁÿ¶ÿÃÿ¨ÿ»ÿ¹ÿÇÿÂÿ´ÿ¶ÿ½ÿ·ÿ®ÿ«ÿ·ÿÆÿ¾ÿ±ÿ½ÿÀÿ´ÿ®ÿ­ÿÁÿÏÿÍÿÉÿ»ÿºÿ¥ÿ·ÿ¼ÿµÿ²ÿ½ÿ¯ÿÿ½ÿ¿ÿ¾ÿºÿ½ÿªÿÆÿÊÿÈÿ½ÿµÿ®ÿÄÿ¿ÿ·ÿ»ÿÁÿ¿ÿ¿ÿ´ÿ¯ÿºÿÁÿÀÿÁÿ¹ÿ°ÿ¸ÿ¿ÿÈÿÊÿ¼ÿ½ÿµÿ¸ÿ°ÿ½ÿÅÿÅÿµÿ²ÿºÿ¹ÿ«ÿÃÿ¿ÿÊÿºÿ½ÿ¿ÿ¿ÿ»ÿµÿ¯ÿ¼ÿ½ÿÄÿ³ÿ¯ÿ»ÿºÿ¾ÿÁÿ¸ÿµÿ¹ÿ³ÿºÿÂÿºÿ¿ÿÀÿ¼ÿ¹ÿÀÿµÿ¹ÿ¸ÿ²ÿ­ÿ²ÿÄÿ¹ÿÁÿÐÿÑÿÊÿ¿ÿ°ÿÀÿ£ÿ½ÿ»ÿËÿ¸ÿ¹ÿ¥ÿµÿ¸ÿ¹ÿÈÿ»ÿ½ÿ¹ÿ±ÿ­ÿ¯ÿ°ÿ«ÿ³ÿµÿ·ÿ¿ÿ¸ÿ³ÿ¹ÿ»ÿ¼ÿ¶ÿµÿ¾ÿ½ÿ·ÿ¹ÿÀÿ·ÿ´ÿ½ÿ·ÿÀÿÅÿ»ÿ¹ÿËÿÆÿªÿÁÿ°ÿÂÿÅÿÃÿ¹ÿ·ÿ¶ÿºÿ¹ÿ³ÿ³ÿ²ÿ«ÿ¾ÿÇÿ½ÿ¶ÿ·ÿ¿ÿ¿ÿÄÿÄÿ¹ÿ¼ÿºÿ´ÿ°ÿ¯ÿ³ÿ¬ÿ±ÿ¹ÿ¸ÿ¹ÿ®ÿ±ÿÀÿÂÿ¼ÿ¿ÿ¸ÿ´ÿ¼ÿÉÿ·ÿ¯ÿºÿ»ÿ¾ÿÈÿ©ÿªÿ¤ÿ°ÿÌÿ·ÿÂÿÅÿ¶ÿÁÿ·ÿ¶ÿ¹ÿÅÿ´ÿ©ÿ¨ÿ²ÿ¼ÿµÿ²ÿ¯ÿ°ÿ±ÿ¹ÿ»ÿ³ÿµÿ·ÿ¶ÿ½ÿÆÿ»ÿ»ÿÆÿ¹ÿ«ÿ¨ÿ¥ÿ«ÿ¼ÿµÿÊÿµÿÄÿµÿ»ÿ°ÿ³ÿ·ÿ¶ÿ»ÿºÿ«ÿ»ÿ¢ÿ«ÿ²ÿÊÿ»ÿ¿ÿ´ÿÆÿ¶ÿÂÿ¿ÿ¿ÿ¿ÿ®ÿ·ÿºÿ¶ÿ½ÿ¼ÿ½ÿ¼ÿ¸ÿ²ÿ¶ÿµÿ¶ÿÃÿ¿ÿ±ÿ¯ÿ¾ÿÀÿ¯ÿ¶ÿÇÿÄÿÇÿ¾ÿºÿªÿ¹ÿ³ÿÅÿ»ÿ±ÿ­ÿÁÿÁÿ¶ÿÁÿ¸ÿÌÿÀÿÍÿ¸ÿ´ÿºÿÅÿ­ÿ»ÿ¸ÿÄÿ¹ÿ³ÿÇÿ»ÿ·ÿµÿ´ÿ¹ÿ¾ÿ¼ÿ´ÿ·ÿ»ÿ»ÿ»ÿ¿ÿ¸ÿ°ÿ¾ÿÁÿ¾ÿ¿ÿ±ÿ²ÿ¾ÿÂÿ®ÿ³ÿÅÿÄÿ·ÿ»ÿ±ÿ·ÿ¼ÿ®ÿÄÿ±ÿ¼ÿÄÿºÿºÿÄÿ¾ÿ®ÿÉÿÄÿ°ÿÄÿ½ÿ´ÿÈÿ¿ÿÆÿ¼ÿÊÿÂÿµÿÀÿÁÿ¿ÿµÿÄÿÄÿ½ÿ¿ÿ²ÿ°ÿÇÿÊÿ½ÿÄÿÁÿÁÿÅÿ½ÿÊÿÃÿÄÿÆÿÎÿÁÿ²ÿ²ÿ¶ÿËÿÊÿ¶ÿ¾ÿÀÿ²ÿÄÿÊÿ¾ÿ±ÿÁÿÊÿ±ÿÄÿÆÿ¸ÿÀÿÌÿÅÿ·ÿ¯ÿ²ÿ¹ÿ»ÿÄÿÄÿÓÿÁÿµÿ¾ÿ¼ÿ¸ÿ½ÿ¿ÿ¼ÿ¿ÿ¸ÿ¹ÿ¼ÿ¯ÿµÿ·ÿ±ÿ¹ÿ¶ÿÇÿÑÿÌÿ¸ÿµÿ¿ÿÈÿ¦ÿ¾ÿºÿ·ÿ³ÿµÿºÿÑÿ¾ÿ´ÿÃÿ­ÿËÿÀÿ©ÿ¶ÿ«ÿ¿ÿÎÿÈÿ´ÿÀÿ¹ÿÅÿÁÿ¼ÿºÿ·ÿÄÿºÿÄÿÌÿÄÿ½ÿ¾ÿ»ÿÀÿÇÿÁÿ·ÿºÿÁÿÂÿÂÿ©ÿ£ÿÅÿºÿºÿ½ÿ´ÿ¯ÿ»ÿÇÿ¾ÿÅÿ½ÿ´ÿ¾ÿ¶ÿÀÿÈÿÀÿ®ÿÍÿÿºÿ¾ÿÃÿ´ÿµÿ¾ÿÂÿ¼ÿ¹ÿ±ÿµÿ¸ÿÀÿ¶ÿ¿ÿÄÿÀÿºÿÁÿ»ÿ²ÿ¹ÿ¹ÿ²ÿµÿ½ÿ½ÿ¿ÿÃÿÀÿ½ÿ³ÿ¸ÿ²ÿÃÿÂÿµÿ³ÿ¸ÿºÿºÿ ÿ½ÿºÿÅÿ¹ÿ·ÿ®ÿ·ÿÈÿºÿÅÿËÿ¸ÿºÿ¸ÿ·ÿ¿ÿÁÿ·ÿ½ÿ¸ÿ±ÿ¿ÿÇÿÀÿ¼ÿ¹ÿ¸ÿ¼ÿ¼ÿ½ÿÁÿºÿµÿÁÿÁÿ³ÿ²ÿ¹ÿºÿÁÿ¾ÿ»ÿ¸ÿÂÿÃÿ¿ÿ¶ÿ´ÿÆÿ¾ÿÁÿµÿÀÿÎÿÓÿÄÿÀÿ±ÿÃÿÂÿµÿªÿ»ÿÌÿÃÿÅÿ»ÿ¯ÿ°ÿ´ÿ±ÿ·ÿÀÿºÿµÿ·ÿ¿ÿ´ÿ¬ÿÂÿÈÿºÿ±ÿ»ÿ¾ÿ¶ÿ°ÿ¯ÿÇÿ±ÿ¨ÿÂÿ¶ÿºÿ½ÿ½ÿ¹ÿ´ÿºÿÄÿ¾ÿ¬ÿ³ÿÈÿ³ÿ¶ÿ»ÿ¾ÿÂÿÊÿ½ÿºÿ²ÿ·ÿ¼ÿÀÿ»ÿ»ÿ»ÿ¹ÿÀÿÀÿ³ÿµÿ»ÿ¸ÿ¶ÿ³ÿÇÿ»ÿÄÿ¹ÿ¯ÿ°ÿ²ÿ´ÿ¤ÿ²ÿÊÿÍÿÍÿÅÿ¿ÿ¸ÿ¬ÿ¬ÿÀÿÄÿ¶ÿ³ÿ¶ÿ½ÿµÿ¼ÿ¸ÿ»ÿÆÿ¸ÿ»ÿ¹ÿ¶ÿ¿ÿµÿ­ÿ¼ÿÀÿ»ÿÀÿÀÿÅÿ¸ÿ°ÿ±ÿ­ÿ»ÿÑÿ¸ÿ»ÿ¹ÿÀÿ«ÿÁÿÌÿÆÿ»ÿ¹ÿÏÿ¼ÿ°ÿ½ÿ½ÿµÿÅÿÂÿ«ÿ´ÿ¹ÿÄÿÈÿÂÿÀÿ±ÿ¥ÿ²ÿ¼ÿ¶ÿ´ÿ¬ÿ¬ÿ´ÿ®ÿ¾ÿ¸ÿµÿ½ÿ®ÿ¾ÿ²ÿÁÿ¶ÿ«ÿ±ÿËÿÄÿÊÿ¹ÿ¿ÿÂÿ¹ÿ¾ÿ­ÿµÿ¬ÿ£ÿ´ÿ¶ÿ­ÿ¬ÿ²ÿ¹ÿ¼ÿÂÿÅÿ¾ÿ½ÿÀÿ½ÿÃÿ±ÿªÿ²ÿªÿ¹ÿºÿ»ÿ¼ÿ°ÿÁÿºÿµÿ½ÿÂÿÊÿ¿ÿ¾ÿµÿµÿ»ÿÄÿÇÿÃÿµÿ¸ÿÁÿ¿ÿ¹ÿ´ÿÁÿÆÿµÿ¹ÿÎÿÉÿ¾ÿÈÿÁÿ¹ÿ·ÿµÿÀÿ¼ÿ¾ÿºÿ¿ÿÂÿµÿÃÿÊÿ°ÿ»ÿ¶ÿ´ÿ·ÿÀÿ¨ÿÿ±ÿ»ÿ¿ÿ»ÿºÿ»ÿµÿÁÿ¼ÿ´ÿ¹ÿ¶ÿ¸ÿ°ÿ´ÿÅÿ¦ÿ»ÿ¹ÿ²ÿ¬ÿ³ÿ¼ÿ¾ÿ¿ÿÁÿ½ÿ¶ÿ©ÿ§ÿ©ÿµÿ»ÿ´ÿµÿ¹ÿ²ÿºÿÉÿ²ÿÀÿÇÿÄÿÄÿ«ÿÃÿÓÿËÿ¬ÿ¨ÿ¿ÿÂÿ¼ÿÂÿÃÿ°ÿªÿ°ÿ±ÿ²ÿ»ÿ¸ÿÅÿËÿÁÿÃÿ¸ÿ¹ÿºÿÐÿÄÿÍÿÂÿÂÿ³ÿ½ÿ·ÿÀÿ·ÿ¹ÿ´ÿ¼ÿ¬ÿ¹ÿ¼ÿÄÿ½ÿÅÿÇÿ¸ÿÁÿÀÿ®ÿªÿ«ÿ½ÿ¹ÿ·ÿÂÿÀÿ¿ÿ¶ÿ²ÿ­ÿÄÿÄÿ¹ÿ´ÿ¿ÿÅÿ¹ÿ¯ÿ®ÿ¶ÿ»ÿÄÿÁÿ²ÿ°ÿ»ÿÀÿ¸ÿµÿ»ÿÃÿ¹ÿ·ÿºÿ¶ÿ·ÿ³ÿºÿ¼ÿ²ÿ½ÿÈÿÅÿ¡ÿ¨ÿ¯ÿ¶ÿ¶ÿªÿ°ÿ·ÿ¯ÿ°ÿ·ÿ´ÿµÿÄÿ¿ÿÂÿ®ÿ°ÿ»ÿ¶ÿÄÿ¹ÿ²ÿÁÿ»ÿ¾ÿµÿ¸ÿ²ÿ´ÿÀÿ¿ÿ¾ÿÀÿ»ÿ»ÿ¼ÿºÿÀÿÉÿµÿºÿ½ÿÈÿÏÿÎÿ´ÿÀÿÊÿ¾ÿÆÿ¬ÿ´ÿÃÿ¿ÿ¾ÿÂÿÂÿ¾ÿ¹ÿ¸ÿ»ÿ¹ÿ±ÿµÿ±ÿªÿÅÿ¾ÿ»ÿ¿ÿµÿ§ÿ²ÿ¼ÿ¬ÿ²ÿ´ÿ¶ÿ§ÿ¡ÿ¸ÿÃÿÄÿ¶ÿ¢ÿ³ÿ±ÿµÿÍÿ»ÿ¯ÿ¿ÿ¾ÿÿ²ÿ²ÿ¼ÿ¿ÿ¶ÿ¸ÿ»ÿ½ÿ¿ÿ»ÿ»ÿ¸ÿ´ÿ°ÿ´ÿÀÿÈÿ±ÿ»ÿ·ÿ¶ÿ­ÿ½ÿ¿ÿ¾ÿ¸ÿ»ÿÂÿÉÿËÿ»ÿ³ÿ¼ÿÀÿÂÿÁÿËÿÌÿ«ÿÂÿÁÿ±ÿ¸ÿÁÿ²ÿ½ÿ»ÿ²ÿ¹ÿ·ÿ½ÿÉÿÉÿÍÿÌÿ¿ÿ´ÿ¶ÿºÿ¹ÿÄÿ¸ÿ·ÿ¾ÿÍÿÂÿ¿ÿ±ÿ³ÿ¿ÿ¿ÿ½ÿ¹ÿ¶ÿÀÿÃÿÁÿÅÿÇÿÄÿºÿÄÿÇÿ¿ÿ¸ÿ¯ÿ²ÿ½ÿ»ÿ»ÿ¸ÿºÿÅÿÀÿºÿÄÿ½ÿ¹ÿ¾ÿ°ÿ³ÿ½ÿÂÿÉÿÂÿ¼ÿ½ÿ¶ÿ³ÿ»ÿ½ÿ¼ÿ¾ÿ´ÿ¶ÿÆÿ´ÿÃÿÊÿÆÿÆÿ¶ÿÆÿÂÿ¶ÿ·ÿ¼ÿÀÿÀÿ½ÿ»ÿºÿ¾ÿÅÿÃÿ°ÿ½ÿ¦ÿ®ÿ¹ÿËÿÓÿÆÿÅÿÀÿÅÿ½ÿ¯ÿµÿ¯ÿ¯ÿ²ÿ¸ÿ¬ÿ«ÿ¸ÿ·ÿ²ÿÄÿÄÿÅÿ¼ÿ·ÿÃÿÆÿ½ÿ¼ÿ²ÿ¸ÿ§ÿ¯ÿÿ¾ÿ®ÿ´ÿºÿ²ÿºÿ¸ÿ»ÿÃÿÂÿºÿ³ÿ¸ÿÀÿ½ÿ¾ÿÎÿ¼ÿ±ÿÆÿºÿÄÿÀÿ²ÿ¬ÿ´ÿ½ÿ¿ÿÀÿ¸ÿ¼ÿ¯ÿ±ÿÈÿ¿ÿ±ÿºÿ¹ÿÄÿ»ÿ´ÿ¸ÿ¾ÿ½ÿ¸ÿ¿ÿ¹ÿªÿ¿ÿºÿ®ÿÂÿµÿ¹ÿ¿ÿ¸ÿÃÿ½ÿ®ÿ¾ÿÆÿ·ÿÂÿÀÿÀÿ¿ÿÿ¼ÿ¶ÿÉÿÅÿ¹ÿ¶ÿ¼ÿÅÿÅÿÆÿÅÿÀÿÄÿ·ÿÂÿµÿ¶ÿ½ÿ¹ÿ«ÿ¹ÿÆÿ¾ÿµÿ®ÿÂÿÊÿ³ÿÃÿ¾ÿ¼ÿÍÿÏÿÃÿ¼ÿÀÿÁÿ¸ÿµÿ¾ÿÄÿÁÿ¿ÿÀÿÍÿ¹ÿ²ÿºÿ´ÿ¼ÿ¹ÿ­ÿ³ÿ¾ÿÏÿ«ÿ¸ÿÄÿ·ÿÄÿ»ÿ¿ÿ²ÿºÿ·ÿ·ÿÅÿ½ÿ¹ÿµÿ·ÿÁÿÊÿÈÿÌÿ¼ÿ©ÿ³ÿÉÿÃÿ¸ÿ¾ÿ±ÿÌÿÇÿÅÿ§ÿ³ÿ¿ÿ½ÿºÿÂÿÁÿ½ÿÆÿÇÿ¾ÿºÿÃÿÅÿ¾ÿ´ÿ¼ÿÂÿ¶ÿ³ÿ¹ÿ¼ÿ¼ÿ¸ÿ·ÿ¦ÿÌÿÁÿ¼ÿÇÿ·ÿ¾ÿÄÿÁÿÅÿÉÿÅÿ»ÿ¶ÿ¼ÿËÿºÿ´ÿ»ÿÊÿËÿ¿ÿ¹ÿ¼ÿÄÿÎÿ¸ÿÃÿ´ÿ¶ÿ½ÿ·ÿ³ÿºÿÇÿÈÿÃÿ¿ÿ¶ÿÀÿÄÿÀÿ¾ÿ¹ÿÈÿÆÿºÿÀÿÊÿÃÿÐÿÅÿ¿ÿÃÿ²ÿ¼ÿ¶ÿ¶ÿµÿ¸ÿÄÿ¾ÿ°ÿ¿ÿ«ÿÂÿ¼ÿµÿÆÿÅÿ¼ÿ¶ÿ³ÿºÿ·ÿ·ÿ³ÿ°ÿÅÿÅÿ¾ÿÇÿ»ÿµÿÂÿ±ÿ¬ÿÆÿ³ÿ¶ÿ±ÿ¾ÿ¸ÿÁÿÅÿ½ÿ¾ÿ·ÿÂÿ¾ÿ£ÿ¼ÿÆÿ¸ÿ»ÿ¿ÿÁÿ¿ÿ·ÿ½ÿÀÿ¹ÿ¿ÿÂÿ¾ÿ¹ÿºÿ¿ÿ¼ÿ±ÿ­ÿ­ÿ·ÿ¥ÿºÿ¿ÿÅÿ²ÿ¬ÿÂÿËÿ»ÿºÿ½ÿ¶ÿ°ÿ¾ÿÂÿ¿ÿÃÿËÿÄÿ³ÿµÿ½ÿÆÿ½ÿÁÿÆÿ¿ÿµÿ¬ÿªÿ¿ÿ»ÿÀÿ°ÿºÿÃÿµÿ®ÿ·ÿ¾ÿ½ÿ¾ÿ·ÿ¼ÿ²ÿÅÿÓÿÉÿ´ÿ¬ÿ³ÿ½ÿÏÿ¶ÿ·ÿ·ÿÁÿÇÿÅÿ¿ÿ»ÿºÿÄÿÁÿ´ÿ»ÿØÿÂÿ´ÿÊÿÏÿ¸ÿ¼ÿÁÿÀÿªÿ·ÿ»ÿ¸ÿºÿÀÿ¿ÿ¹ÿ¸ÿµÿ¶ÿªÿ¸ÿ¸ÿ½ÿÄÿÀÿÅÿËÿÃÿÒÿÈÿ»ÿÂÿ½ÿ°ÿ¯ÿ½ÿÇÿ±ÿ¿ÿ¾ÿÃÿÆÿÃÿ¿ÿ¸ÿ±ÿ»ÿ»ÿ´ÿ°ÿ»ÿÊÿÉÿ¾ÿ½ÿÁÿÄÿÃÿ¹ÿÅÿÆÿ¾ÿºÿ¿ÿ¾ÿ¼ÿ¿ÿÍÿÉÿ·ÿ¯ÿ³ÿÀÿÇÿºÿ»ÿÍÿËÿÅÿÇÿÁÿ¼ÿÄÿ¼ÿ¼ÿÆÿÇÿ½ÿÅÿÂÿ½ÿÂÿ¼ÿÈÿÍÿÅÿÅÿÃÿÅÿÉÿÄÿ¼ÿÅÿÇÿºÿ½ÿ½ÿ·ÿ»ÿÉÿÃÿÁÿ¾ÿÃÿÃÿ¾ÿ¸ÿ·ÿ°ÿËÿÌÿÌÿ»ÿÄÿ½ÿ·ÿ¿ÿ´ÿÅÿ¿ÿÃÿÃÿ¾ÿ¸ÿ²ÿ¯ÿ¶ÿ¾ÿ¸ÿÄÿÊÿÃÿÇÿÇÿÃÿÆÿÅÿ»ÿ¾ÿÂÿµÿºÿ´ÿ±ÿ´ÿ°ÿºÿ¿ÿÀÿÂÿÈÿÆÿÐÿÊÿ¶ÿ»ÿËÿËÿÚÿÊÿÊÿÓÿÇÿ¹ÿ¹ÿÁÿÆÿ±ÿ¸ÿÅÿÆÿ¶ÿ¯ÿ¹ÿÄÿÈÿÓÿ´ÿ·ÿ¹ÿ¸ÿºÿ¿ÿÅÿÈÿÆÿ¾ÿ¾ÿÈÿÈÿÃÿ½ÿ»ÿ¹ÿ·ÿ»ÿÁÿºÿÍÿÅÿ®ÿ¸ÿ·ÿ¯ÿ¸ÿÆÿÄÿÁÿÅÿÀÿ·ÿÄÿÏÿÉÿ¿ÿÁÿÇÿ»ÿ½ÿ¹ÿÇÿÉÿ»ÿ´ÿ»ÿÄÿÐÿÒÿµÿ¿ÿÈÿ°ÿ»ÿ®ÿÇÿÏÿ¼ÿ·ÿÁÿºÿÁÿºÿ¸ÿ¿ÿÇÿ¹ÿ»ÿ¿ÿ¿ÿÃÿºÿµÿ­ÿÕÿÒÿ»ÿÅÿÈÿÂÿ¼ÿºÿÅÿ¼ÿ´ÿÂÿºÿ¼ÿ¾ÿÁÿ¾ÿÆÿÇÿªÿ¯ÿÀÿÇÿÃÿ¹ÿ¶ÿÊÿÊÿ¸ÿ®ÿ°ÿ´ÿ¾ÿ¼ÿÃÿ´ÿÊÿÃÿÇÿÌÿÎÿÏÿÆÿÅÿÜÿºÿ·ÿ¾ÿÃÿ½ÿÁÿ»ÿ¿ÿÓÿÕÿÄÿÀÿÃÿ¸ÿÅÿÅÿÎÿÊÿÃÿ»ÿ²ÿ¯ÿ¹ÿ½ÿËÿ»ÿÉÿ»ÿÈÿÉÿ½ÿºÿ¼ÿ¹ÿ»ÿºÿÄÿÅÿÄÿ²ÿ´ÿÈÿÇÿ¿ÿÂÿÃÿ»ÿ¸ÿÊÿ¹ÿ£ÿ·ÿÈÿ°ÿµÿ²ÿÄÿÏÿ¾ÿ»ÿÉÿ·ÿÃÿ´ÿÁÿ½ÿÂÿÂÿ¸ÿÀÿÏÿÅÿ·ÿ½ÿ¾ÿ²ÿ¸ÿÁÿµÿÂÿ¼ÿÁÿÇÿÁÿµÿµÿÀÿÁÿÄÿ«ÿÄÿ¸ÿ¸ÿ¶ÿ¼ÿÁÿÀÿ¼ÿºÿ½ÿÁÿËÿÁÿ¸ÿ¸ÿ¾ÿÂÿ½ÿ·ÿ«ÿ¤ÿ°ÿÁÿÅÿÍÿÃÿ½ÿ¿ÿÂÿÃÿ³ÿ²ÿºÿÆÿÄÿµÿ¯ÿµÿ­ÿÀÿÀÿÂÿÃÿºÿÃÿ´ÿ³ÿ·ÿ·ÿ½ÿÂÿ´ÿ·ÿÊÿµÿÅÿ·ÿÅÿÍÿ¿ÿ´ÿ¶ÿ»ÿ»ÿ¼ÿÃÿÃÿ¸ÿ»ÿ¾ÿ·ÿ·ÿºÿÊÿÎÿ¼ÿ¯ÿ±ÿÃÿÏÿÇÿ»ÿªÿºÿÀÿ§ÿ´ÿ·ÿÀÿÁÿÄÿ¸ÿ·ÿ¼ÿ¾ÿÂÿ¿ÿÆÿÀÿÀÿÆÿÀÿ¿ÿµÿÄÿÂÿÁÿÆÿ¹ÿ­ÿ¶ÿ½ÿÄÿÁÿÀÿÏÿÄÿÃÿ·ÿ¿ÿÁÿ¸ÿµÿ»ÿ¿ÿ½ÿ¹ÿ¼ÿ¾ÿ¸ÿ»ÿ¸ÿ³ÿ¾ÿÃÿÉÿºÿÈÿÄÿÂÿ¾ÿ¸ÿ»ÿ»ÿ¹ÿ¾ÿ¸ÿ·ÿÉÿÉÿ¹ÿ»ÿºÿÂÿÅÿ½ÿ¿ÿÆÿ¼ÿ©ÿ¯ÿ»ÿ¹ÿ°ÿ¹ÿÖÿºÿ²ÿ¾ÿÄÿ¿ÿ¶ÿµÿ¿ÿ¸ÿ²ÿÀÿ¾ÿ¬ÿ­ÿ®ÿ·ÿºÿ¯ÿ¢ÿ«ÿ­ÿ»ÿ³ÿ±ÿµÿ¬ÿ³ÿ¾ÿ¯ÿ¬ÿ­ÿ¶ÿ¿ÿ£ÿ¯ÿ¾ÿºÿËÿÅÿÆÿÄÿÁÿÁÿÆÿÆÿ¼ÿ¶ÿ·ÿ·ÿ¹ÿ¯ÿµÿÐÿ²ÿ»ÿÃÿÃÿ¹ÿ¿ÿ¼ÿ¿ÿ¹ÿ¸ÿÅÿÅÿºÿ®ÿ¹ÿ³ÿÁÿÆÿ¿ÿÄÿ¾ÿËÿÂÿµÿ½ÿÀÿ½ÿÃÿÄÿ¸ÿµÿÄÿÈÿºÿÇÿÎÿºÿ¾ÿÄÿÁÿÌÿ¿ÿºÿ¯ÿÂÿ¶ÿ°ÿ³ÿ®ÿ¨ÿ°ÿÆÿ¿ÿ¸ÿ½ÿ¿ÿ®ÿµÿ§ÿÉÿ¹ÿ²ÿÀÿÇÿÀÿ¶ÿ¸ÿ»ÿ¹ÿ·ÿ¸ÿºÿµÿ®ÿ­ÿÂÿ¬ÿ²ÿ®ÿ¯ÿ¬ÿ¶ÿ·ÿ«ÿ©ÿ¼ÿ»ÿ°ÿ½ÿÊÿÌÿÅÿ­ÿ¬ÿÃÿÂÿ¿ÿºÿ¹ÿ°ÿ¿ÿÆÿ®ÿ½ÿ¶ÿ¶ÿÇÿÌÿÈÿÁÿºÿ´ÿ´ÿ¹ÿµÿ¯ÿ±ÿºÿ¾ÿ·ÿÒÿÃÿ»ÿ¸ÿ¹ÿ¦ÿªÿªÿ¼ÿ¹ÿ¸ÿµÿ·ÿ½ÿ¾ÿºÿ±ÿ´ÿÀÿ½ÿÃÿ©ÿ»ÿ¶ÿÈÿ¿ÿ³ÿ°ÿÀÿ´ÿ¼ÿ³ÿ¸ÿ®ÿ²ÿ´ÿ¦ÿ©ÿ±ÿ´ÿ»ÿ³ÿÃÿÀÿÌÿÁÿ¹ÿÇÿÄÿÍÿ°ÿ³ÿÄÿ»ÿ®ÿ¸ÿ³ÿ¸ÿ¾ÿ½ÿ½ÿ¸ÿ·ÿºÿ¶ÿ½ÿÆÿÊÿ¼ÿ·ÿ³ÿÀÿ¹ÿ²ÿÁÿ¹ÿÁÿÁÿ´ÿºÿ¶ÿ»ÿÈÿÊÿÉÿ¼ÿ±ÿ°ÿ¸ÿÁÿµÿ³ÿÿsÿiÿ³ÿ­ÿ´ÿÈÿ¿ÿ°ÿ¹ÿ½ÿ¾ÿÀÿºÿ¹ÿ¸ÿ¿ÿ½ÿ»ÿÂÿÂÿ½ÿ¶ÿ°ÿ¸ÿ½ÿ¿ÿ³ÿ·ÿ¾ÿÃÿ°ÿÇÿÁÿÆÿ¼ÿÒÿÉÿÊÿÁÿÍÿ¾ÿ¸ÿ¾ÿÅÿ¹ÿ¶ÿ·ÿ¶ÿ¼ÿÁÿÃÿ¾ÿÁÿÃÿ¿ÿÆÿÈÿÄÿÇÿ¶ÿ½ÿ»ÿÁÿÈÿ»ÿ½ÿÃÿ·ÿ±ÿÅÿÄÿÍÿ¾ÿºÿÁÿÅÿÀÿ®ÿ´ÿÁÿ¹ÿµÿ±ÿµÿ¾ÿÂÿÍÿ§ÿÎÿ¿ÿ¥ÿÍÿÂÿÅÿ»ÿÊÿ¾ÿÆÿÀÿÂÿÁÿ¾ÿÂÿÁÿÁÿ»ÿ¹ÿ»ÿ¶ÿÀÿÃÿ·ÿ¿ÿ¼ÿ¹ÿµÿ®ÿµÿ¿ÿºÿÎÿÈÿ¾ÿ¸ÿ½ÿºÿµÿ¾ÿ¶ÿ¶ÿ¿ÿ¾ÿºÿºÿ¾ÿºÿ»ÿ¾ÿÂÿÈÿ¼ÿ³ÿ¿ÿÍÿ¸ÿ¶ÿ©ÿ¶ÿ¦ÿ­ÿÂÿÅÿ«ÿ°ÿºÿ¯ÿ·ÿÂÿ¾ÿºÿ¼ÿÂÿ¯ÿ®ÿ¸ÿ½ÿ»ÿ¾ÿÃÿ·ÿ³ÿ¹ÿ¶ÿ°ÿ²ÿÀÿ¸ÿÃÿÀÿ¶ÿ¶ÿ°ÿ¿ÿ®ÿ±ÿ¼ÿ¾ÿÅÿ¸ÿ­ÿºÿªÿ«ÿÂÿ·ÿµÿÊÿ¼ÿ¶ÿÅÿÍÿÉÿ½ÿ¹ÿ¯ÿ·ÿÁÿ¾ÿÆÿÄÿÆÿÁÿ²ÿ½ÿÅÿ¾ÿ­ÿ§ÿ·ÿ±ÿ£ÿ»ÿ¶ÿ¶ÿ·ÿ®ÿ¶ÿµÿ¸ÿ¼ÿÁÿ»ÿ²ÿ·ÿ¼ÿÀÿ½ÿ»ÿ¹ÿ»ÿ·ÿ±ÿ´ÿ¼ÿºÿ¹ÿÁÿ¹ÿ¶ÿ»ÿ²ÿ°ÿ¾ÿµÿ¹ÿ´ÿ¾ÿµÿ´ÿ²ÿµÿ»ÿµÿºÿ¼ÿºÿ»ÿ¹ÿ²ÿ¹ÿ°ÿºÿ¼ÿÃÿÄÿ¾ÿ¬ÿ´ÿ¼ÿ³ÿ°ÿ«ÿ®ÿ¾ÿ¹ÿ¶ÿÄÿ½ÿÀÿ¾ÿÇÿÉÿÅÿªÿ°ÿ³ÿÉÿµÿÃÿÂÿ¹ÿ»ÿÂÿ´ÿµÿÀÿ«ÿ¸ÿ­ÿÊÿºÿ¯ÿ¦ÿ¶ÿºÿÁÿÁÿ¾ÿ¼ÿ³ÿ±ÿ¹ÿÀÿÇÿÅÿ½ÿ²ÿ­ÿ½ÿÅÿÅÿ»ÿ¼ÿ´ÿ½ÿÁÿ·ÿÁÿÃÿ·ÿ¸ÿ°ÿ»ÿ»ÿ®ÿ¸ÿ·ÿ»ÿÉÿÆÿËÿÍÿ²ÿ³ÿºÿÄÿÁÿ³ÿªÿºÿÅÿ½ÿÀÿÂÿ´ÿ¸ÿ±ÿ±ÿ¿ÿ¸ÿ·ÿÆÿÆÿºÿÌÿ¼ÿ­ÿ³ÿ¼ÿ¾ÿ¶ÿºÿ¿ÿºÿ³ÿ¼ÿ¾ÿ§ÿÈÿÇÿ¶ÿ°ÿ±ÿ´ÿ²ÿÁÿ²ÿ±ÿÄÿ¾ÿ½ÿÃÿ¼ÿ¹ÿ²ÿªÿµÿ»ÿ²ÿ¬ÿµÿ»ÿ»ÿ¿ÿ¶ÿ°ÿ¶ÿ½ÿÇÿÁÿ¿ÿÂÿÂÿ³ÿºÿ¼ÿ¼ÿÀÿ¼ÿ¹ÿÁÿÉÿ¾ÿ¼ÿ¾ÿÃÿ¨ÿÉÿ®ÿÀÿ¿ÿÅÿ´ÿ¶ÿµÿÁÿ½ÿ½ÿ¿ÿ»ÿ²ÿÇÿ¿ÿ¾ÿ½ÿ³ÿ¸ÿÂÿÀÿºÿµÿ¾ÿÀÿ¾ÿÁÿµÿ±ÿ¯ÿªÿ¸ÿÀÿ°ÿ¶ÿ¼ÿ¹ÿ¶ÿÏÿ³ÿ³ÿµÿÀÿ·ÿ­ÿÁÿ´ÿ ÿ¹ÿ¸ÿÑÿ©ÿ«ÿ½ÿªÿ¿ÿ«ÿÏÿ¶ÿÒÿÅÿ¼ÿ¯ÿ¥ÿ´ÿ³ÿ¹ÿÆÿËÿµÿºÿÄÿ·ÿ·ÿÁÿ¿ÿÂÿÁÿ¿ÿ¾ÿ¶ÿ¶ÿ®ÿ·ÿ¶ÿÈÿÁÿÃÿªÿ§ÿÂÿÈÿºÿµÿµÿÂÿ´ÿÌÿ¸ÿ­ÿ³ÿ ÿ±ÿ®ÿ·ÿ¼ÿµÿ¿ÿÅÿ°ÿµÿ³ÿ¼ÿ½ÿ¶ÿºÿ¸ÿ±ÿºÿÂÿÃÿ³ÿ·ÿ½ÿ¹ÿ¹ÿ¾ÿÇÿÉÿÁÿ¾ÿºÿ·ÿ»ÿ·ÿÁÿÀÿ°ÿ¯ÿ¶ÿ½ÿÉÿÃÿ¿ÿ¥ÿµÿÀÿ»ÿ´ÿµÿ²ÿ®ÿÊÿºÿÃÿ¯ÿ½ÿ³ÿÒÿËÿÀÿ½ÿ¼ÿ²ÿÁÿÌÿÈÿÆÿ¼ÿÃÿÉÿ¿ÿ¹ÿµÿ¶ÿ¹ÿ³ÿ´ÿ¶ÿ¼ÿ²ÿ°ÿ½ÿ·ÿ´ÿ¾ÿÁÿÅÿÅÿºÿºÿ¼ÿÄÿ¸ÿ®ÿºÿ¹ÿ®ÿºÿºÿ·ÿ·ÿ«ÿÉÿ¶ÿ¹ÿ¿ÿ·ÿ¹ÿÆÿÅÿ®ÿÑÿÁÿÂÿÄÿ¬ÿ½ÿ²ÿ­ÿÆÿÃÿÁÿ¿ÿÉÿÎÿÁÿ½ÿ¶ÿÃÿÆÿ»ÿ½ÿ¼ÿ¹ÿÁÿÇÿ½ÿ´ÿ³ÿ¾ÿÂÿ¾ÿÇÿ¸ÿ¾ÿ°ÿÉÿÃÿ¶ÿ³ÿ¼ÿÇÿÄÿ½ÿÇÿ¾ÿÊÿÂÿÇÿÉÿ»ÿ°ÿ°ÿÅÿ»ÿ²ÿ¿ÿ¼ÿ¶ÿÃÿ¿ÿ½ÿ´ÿÀÿ½ÿÀÿ½ÿÇÿÀÿÀÿ¼ÿ¼ÿ¾ÿµÿ´ÿ¸ÿÁÿ¾ÿ½ÿÄÿÁÿÂÿ¼ÿ·ÿ¼ÿ»ÿÁÿ¾ÿÂÿÄÿ¼ÿ¶ÿ¶ÿºÿ²ÿ¾ÿ½ÿºÿ¶ÿ¹ÿÌÿÁÿ­ÿ³ÿ¸ÿ°ÿÂÿ»ÿ´ÿÁÿ³ÿ·ÿ¹ÿ¿ÿÈÿÀÿÀÿµÿ¸ÿ³ÿÉÿÓÿ¶ÿÂÿÆÿ¿ÿÁÿÅÿµÿ³ÿ¶ÿªÿ­ÿ»ÿºÿµÿ¾ÿ½ÿ¹ÿÃÿ¸ÿÃÿÂÿÀÿÁÿ¹ÿ¸ÿÆÿÁÿÀÿ×ÿÃÿÇÿÅÿ·ÿ­ÿÂÿ¿ÿ­ÿÔÿ¸ÿÃÿ²ÿ¬ÿÎÿ¶ÿ»ÿ²ÿ¨ÿ´ÿ»ÿ¾ÿ·ÿµÿ¿ÿ³ÿ¶ÿºÿ¶ÿ¿ÿÁÿ·ÿ°ÿ¯ÿ·ÿÅÿÂÿ¹ÿ½ÿ¶ÿ¦ÿ°ÿ´ÿÀÿ³ÿ«ÿµÿ¹ÿ¹ÿ®ÿ§ÿ¾ÿ´ÿ¼ÿ¿ÿ¶ÿºÿ±ÿ¹ÿÆÿ¶ÿÂÿ­ÿ¹ÿ´ÿ¶ÿ»ÿÅÿ´ÿºÿ»ÿ»ÿÃÿÎÿÁÿ²ÿµÿ¸ÿ¿ÿ½ÿ»ÿ¼ÿ¼ÿºÿ¹ÿ¿ÿ½ÿ¸ÿ¶ÿÃÿ»ÿ´ÿ©ÿ·ÿ¹ÿ¹ÿ»ÿ²ÿ¼ÿ½ÿ¶ÿ´ÿ¿ÿÃÿÅÿËÿ»ÿ·ÿµÿÂÿÏÿ·ÿ·ÿ°ÿ¶ÿ½ÿ»ÿ¿ÿ¾ÿ±ÿ§ÿ®ÿ¶ÿ¾ÿÂÿ¯ÿ´ÿÇÿÅÿ¶ÿ¼ÿÍÿÁÿ¾ÿµÿµÿ¹ÿ½ÿÁÿºÿ­ÿ±ÿ¹ÿ°ÿ·ÿÄÿÃÿÅÿ´ÿ¼ÿÅÿºÿ¶ÿ°ÿÀÿÁÿ²ÿ­ÿ¬ÿ¹ÿÀÿ°ÿ°ÿµÿ¹ÿµÿ¸ÿ¹ÿ¸ÿ¸ÿ·ÿ¸ÿ³ÿ°ÿ¶ÿºÿ·ÿ´ÿ¼ÿÅÿ¼ÿËÿ¿ÿ³ÿ´ÿ´ÿ³ÿ³ÿÆÿÀÿÄÿ½ÿÇÿÂÿµÿµÿ±ÿ¸ÿ³ÿ¶ÿ¬ÿªÿÅÿÅÿ¾ÿÄÿ½ÿÀÿ½ÿªÿ±ÿºÿ´ÿ¾ÿÆÿ¶ÿ§ÿ¬ÿ»ÿ¶ÿ»ÿ¹ÿ²ÿ®ÿ®ÿÀÿ·ÿºÿ¼ÿ®ÿ¹ÿÀÿ¬ÿÄÿÀÿ¶ÿµÿËÿ¿ÿºÿ²ÿÇÿ¼ÿÃÿÂÿ®ÿ¯ÿ·ÿÁÿÍÿÈÿÁÿºÿµÿºÿ¹ÿ³ÿ´ÿ¯ÿ«ÿ¸ÿ´ÿ½ÿ¼ÿ¸ÿ¾ÿ¿ÿ³ÿÀÿ½ÿ²ÿµÿ¸ÿ¼ÿ¿ÿÄÿ¹ÿÆÿºÿ¼ÿºÿ³ÿ¿ÿºÿ°ÿ´ÿ·ÿ¶ÿÇÿÂÿ¼ÿÎÿÂÿ¬ÿ°ÿ»ÿÈÿÒÿÊÿÀÿ®ÿºÿÇÿÎÿ×ÿ¼ÿÅÿÂÿ¿ÿºÿ»ÿÅÿ¿ÿÊÿÃÿÉÿÁÿ¼ÿºÿÄÿÂÿÃÿ·ÿ¸ÿ·ÿ±ÿ·ÿµÿ¼ÿÅÿ½ÿÅÿÆÿÉÿÀÿÀÿºÿ²ÿ´ÿ·ÿ½ÿ¾ÿÅÿÈÿ¶ÿÁÿÈÿ¬ÿ´ÿ¼ÿÊÿÄÿ·ÿ³ÿ½ÿ¹ÿµÿ¼ÿ¿ÿ±ÿ¨ÿ¶ÿµÿ¶ÿÁÿ»ÿÈÿ¸ÿ²ÿ±ÿºÿ³ÿÆÿ¸ÿÆÿ¹ÿ»ÿµÿ¬ÿ¶ÿ´ÿÅÿ¼ÿ½ÿºÿ«ÿ ÿ§ÿ³ÿ²ÿ´ÿ½ÿ·ÿ¶ÿÆÿºÿÃÿÊÿ»ÿ¹ÿ¨ÿ¬ÿ´ÿ«ÿ¸ÿ¯ÿºÿ·ÿ´ÿ¹ÿÇÿ°ÿ¼ÿ¼ÿ¶ÿÂÿÌÿ¿ÿ³ÿ·ÿ²ÿ±ÿ»ÿÁÿÂÿºÿÂÿÄÿËÿ·ÿÀÿ¶ÿµÿ­ÿ¿ÿ´ÿ¯ÿ«ÿ¼ÿµÿ±ÿÈÿÅÿÂÿ½ÿ¼ÿºÿ¶ÿ°ÿ¯ÿµÿ¸ÿ·ÿÃÿ³ÿ¸ÿ¿ÿ£ÿ³ÿ´ÿ³ÿÉÿ§ÿ½ÿÅÿ§ÿ»ÿ·ÿ¬ÿ¨ÿ¬ÿ¸ÿÅÿÀÿ¼ÿ·ÿ¼ÿÁÿ¶ÿ·ÿ¾ÿ»ÿ»ÿµÿ´ÿÆÿ¼ÿºÿ¼ÿ´ÿºÿ¼ÿ·ÿÇÿµÿ·ÿ·ÿ¹ÿÄÿÏÿ¹ÿ¦ÿ§ÿ°ÿ»ÿ»ÿÀÿÅÿÃÿ½ÿ¯ÿ»ÿ·ÿ³ÿÏÿµÿ°ÿ¼ÿºÿÅÿµÿ¸ÿ¸ÿºÿ½ÿ¶ÿºÿ¿ÿ¼ÿ»ÿ¼ÿÀÿ·ÿ»ÿ¼ÿºÿ·ÿ°ÿ¢ÿ±ÿ³ÿËÿ¼ÿ»ÿ ÿµÿ®ÿ¼ÿ»ÿªÿ®ÿÄÿËÿÀÿ¼ÿ¿ÿµÿ²ÿ¸ÿ¼ÿºÿÆÿ·ÿ®ÿÌÿÁÿ³ÿ¹ÿÆÿ¬ÿ±ÿ±ÿ­ÿ«ÿ°ÿ´ÿ´ÿ½ÿ¸ÿ¬ÿµÿ±ÿ¸ÿ¯ÿÓÿ·ÿÊÿ±ÿ­ÿÀÿÄÿ»ÿ»ÿ£ÿ±ÿ¾ÿÃÿ½ÿ¸ÿ¾ÿÁÿÅÿ°ÿ²ÿµÿÅÿµÿ·ÿ·ÿ¶ÿ²ÿÀÿ½ÿ¹ÿ­ÿ°ÿ·ÿ¸ÿ®ÿ­ÿÁÿÉÿ¹ÿ¸ÿÀÿ¸ÿ»ÿ·ÿÁÿÉÿ³ÿ«ÿ·ÿ»ÿ¿ÿ½ÿ¬ÿ»ÿ¿ÿ½ÿÁÿÁÿÂÿ¾ÿ¾ÿ´ÿ²ÿ¶ÿ«ÿ®ÿ»ÿÂÿÌÿÏÿÇÿ¼ÿÁÿÄÿÁÿ·ÿ¹ÿÃÿÀÿ¹ÿ¹ÿÂÿ¶ÿ¤ÿÆÿ¹ÿ¹ÿÃÿÆÿÑÿ³ÿ¯ÿµÿ´ÿ¾ÿ¾ÿ¼ÿÁÿÅÿÏÿ¾ÿ¾ÿ¸ÿ´ÿµÿ¶ÿ»ÿ¶ÿ¶ÿ¯ÿºÿºÿ¼ÿÃÿ»ÿ·ÿÃÿÄÿºÿ¾ÿÎÿ´ÿÂÿÁÿ¯ÿ½ÿ®ÿ¾ÿÀÿÂÿ¾ÿºÿ½ÿ¼ÿ½ÿ»ÿ«ÿ¶ÿ»ÿ±ÿ²ÿÒÿÊÿ¸ÿ¾ÿÃÿºÿ¿ÿ»ÿÁÿÁÿ½ÿ´ÿ©ÿ¬ÿ³ÿ¼ÿÈÿ½ÿ¯ÿ½ÿ¶ÿºÿ²ÿ¹ÿ¼ÿ¶ÿ´ÿÂÿËÿ¾ÿ³ÿ¼ÿÀÿÄÿÀÿ¹ÿÃÿ»ÿ¦ÿÿ«ÿ½ÿÁÿÄÿÁÿ¾ÿÀÿ»ÿ¸ÿÀÿ¼ÿ½ÿÍÿ·ÿ¹ÿÈÿÀÿÈÿÌÿÅÿ½ÿ¹ÿ¼ÿ¾ÿ¹ÿ´ÿÀÿÆÿÄÿ§ÿ»ÿ®ÿ²ÿ±ÿÅÿ¾ÿÂÿÄÿ¹ÿ³ÿ¼ÿÉÿ¼ÿ¸ÿ´ÿ½ÿ®ÿ¿ÿÀÿ½ÿ»ÿºÿ¸ÿÇÿÎÿÁÿÂÿ¿ÿ´ÿÑÿÆÿ¼ÿ¯ÿÌÿ¹ÿ½ÿÄÿËÿÂÿÆÿÏÿÄÿ¿ÿÆÿºÿ¶ÿ¼ÿÄÿ¶ÿ¿ÿ·ÿ¸ÿ·ÿÀÿÃÿÀÿÂÿÃÿÆÿÄÿÃÿ®ÿÃÿÈÿÔÿÍÿÌÿºÿºÿ¾ÿµÿ³ÿºÿÃÿ¼ÿ¹ÿ¸ÿ½ÿ«ÿ°ÿ³ÿ°ÿ¯ÿ»ÿ¿ÿµÿ¶ÿ»ÿºÿ¸ÿÆÿÎÿ»ÿ»ÿ½ÿ¯ÿµÿ¸ÿÅÿÌÿ¼ÿ¶ÿ»ÿ´ÿÆÿÇÿÂÿÂÿ´ÿºÿÆÿ¼ÿ´ÿ»ÿ¾ÿÀÿ·ÿ³ÿ«ÿ¶ÿµÿ½ÿÆÿÄÿÆÿÀÿ¾ÿÆÿÈÿÄÿÀÿ¸ÿºÿ¸ÿ»ÿ¾ÿ½ÿÄÿ½ÿ¾ÿ¿ÿµÿ»ÿ®ÿ«ÿÁÿ´ÿ½ÿÆÿ»ÿ½ÿÊÿÌÿÆÿÇÿÂÿ¶ÿÅÿÁÿÌÿ¾ÿÀÿ¾ÿ¶ÿ¶ÿµÿ¹ÿÉÿÌÿÁÿµÿ¢ÿ³ÿ¿ÿ¹ÿÆÿ¿ÿÀÿÆÿÁÿºÿ¹ÿ®ÿ³ÿ»ÿ¹ÿÂÿ´ÿÃÿÃÿÃÿÆÿ»ÿ¸ÿ·ÿºÿÑÿ¸ÿ©ÿ©ÿ·ÿ¹ÿ¸ÿÃÿËÿ¾ÿ´ÿ¼ÿ·ÿÃÿÀÿÁÿÎÿÃÿ½ÿ¾ÿ¾ÿ¾ÿ°ÿÀÿ°ÿ´ÿÏÿ³ÿ²ÿÀÿ¾ÿºÿ¼ÿ·ÿ·ÿÄÿ°ÿÃÿ¾ÿ¿ÿµÿºÿ¿ÿ¿ÿ»ÿ¹ÿÍÿØÿÃÿÇÿÉÿÇÿÀÿÂÿÈÿÄÿÂÿÐÿÈÿ¼ÿ½ÿ¹ÿ´ÿ·ÿ»ÿÁÿÃÿºÿ¶ÿÆÿÀÿ«ÿ¹ÿ»ÿÊÿºÿ¶ÿ¿ÿÀÿÁÿÅÿ¹ÿ¶ÿ±ÿÀÿÎÿÉÿÅÿÆÿÄÿ¿ÿ½ÿÂÿÄÿÉÿÇÿÍÿÅÿÁÿ½ÿºÿÃÿÁÿÂÿ°ÿ»ÿÌÿÃÿ¸ÿ¸ÿ¸ÿ¹ÿÂÿ±ÿ¾ÿ´ÿ³ÿ¸ÿÐÿÄÿ¬ÿ±ÿÁÿÇÿÃÿ°ÿ³ÿÂÿÍÿÅÿÀÿÅÿÉÿÅÿ¾ÿ¾ÿÐÿ¼ÿ¾ÿÄÿÍÿÄÿ´ÿÂÿÌÿÏÿ­ÿ¼ÿÃÿ¶ÿ¹ÿÁÿ¿ÿ½ÿÁÿÁÿ»ÿ²ÿ®ÿ¾ÿÀÿ»ÿÃÿÎÿØÿÆÿ¼ÿÑÿÇÿ¼ÿ·ÿ·ÿ¿ÿÆÿÆÿ³ÿ¼ÿ¾ÿÀÿÆÿ½ÿµÿÁÿÉÿÈÿÆÿ¼ÿµÿÅÿÑÿÌÿ½ÿºÿÄÿÆÿ¼ÿ¼ÿ»ÿµÿºÿ¿ÿ¹ÿ¸ÿÄÿÉÿ¹ÿÇÿ¿ÿ±ÿ»ÿÉÿÀÿ²ÿÃÿÈÿÏÿÈÿÇÿ¾ÿ¾ÿÃÿ»ÿ¸ÿ´ÿÅÿ¿ÿÁÿºÿ·ÿÄÿÔÿÌÿÖÿºÿ²ÿ¶ÿÔÿÆÿÑÿÈÿ½ÿ¹ÿ¼ÿÄÿÁÿ´ÿ¶ÿ®ÿÄÿµÿµÿÈÿÃÿ¹ÿ¹ÿ±ÿÀÿ½ÿËÿ±ÿ²ÿÀÿÃÿÃÿÄÿªÿµÿµÿÃÿÌÿÂÿ¸ÿ´ÿ´ÿ¶ÿ¶ÿ±ÿ½ÿÀÿÆÿÆÿÇÿÇÿ¼ÿ¶ÿ»ÿÂÿ¼ÿÄÿÆÿÂÿÁÿÀÿ¹ÿ¹ÿ¿ÿºÿ³ÿÈÿÐÿÇÿ»ÿ¸ÿÄÿÉÿ¿ÿºÿ¼ÿÇÿÉÿÁÿ¹ÿ½ÿÌÿÐÿ¾ÿ¶ÿÎÿÄÿ¸ÿµÿ·ÿ¸ÿ¹ÿ°ÿ¸ÿ¸ÿ¤ÿ¹ÿÀÿÆÿÍÿÇÿ¾ÿÇÿ´ÿÂÿ¼ÿÉÿÂÿ¿ÿ¼ÿµÿ»ÿÕÿÄÿÅÿ¸ÿ¹ÿ°ÿ·ÿ¸ÿÂÿÑÿÁÿ¼ÿÌÿ³ÿÀÿÅÿÏÿÎÿÄÿ¾ÿÁÿÃÿ¿ÿ¹ÿ¼ÿÃÿÆÿÉÿÀÿµÿ¼ÿÈÿ»ÿÂÿ¿ÿÃÿºÿ¸ÿÄÿÇÿ½ÿÀÿÉÿ¸ÿÉÿ½ÿ´ÿ¿ÿÃÿ¶ÿ¾ÿÇÿ¾ÿºÿ¹ÿÁÿ¼ÿÃÿËÿÆÿÁÿÅÿÃÿ¾ÿ¾ÿÁÿÂÿµÿ·ÿ»ÿ¾ÿÇÿÇÿÆÿÃÿ¼ÿ¶ÿµÿÂÿµÿÄÿÜÿÀÿ´ÿ¹ÿ¾ÿºÿ´ÿ³ÿ·ÿ¾ÿÍÿ¼ÿÎÿ¾ÿ½ÿÅÿÁÿÁÿÎÿËÿËÿ§ÿ¹ÿÊÿ¾ÿ±ÿ¾ÿ»ÿ¶ÿÃÿÅÿÁÿºÿÃÿÁÿ»ÿÂÿÉÿ¿ÿ¼ÿÁÿÁÿÂÿ½ÿ»ÿ´ÿ»ÿÉÿÄÿÍÿÍÿÂÿ¹ÿ¶ÿ¹ÿÃÿÃÿÎÿÇÿÄÿÂÿ¿ÿÇÿ½ÿ¼ÿÇÿÃÿ¸ÿÉÿ«ÿ¶ÿÂÿ¨ÿÉÿËÿÆÿÂÿÆÿÇÿ´ÿ±ÿ¾ÿ»ÿÀÿ´ÿ¼ÿ¼ÿ½ÿµÿ°ÿ¹ÿ¹ÿ³ÿÀÿ¾ÿÀÿ¬ÿÀÿµÿªÿÈÿÂÿ³ÿ³ÿ¸ÿµÿ±ÿ¾ÿÀÿÃÿ®ÿÄÿ¼ÿ¼ÿ¹ÿ¼ÿÁÿ»ÿ´ÿ¾ÿÀÿ¼ÿÃÿ¸ÿ»ÿ¾ÿÈÿºÿ¹ÿ»ÿ·ÿ¯ÿ²ÿ¿ÿÀÿ¿ÿÄÿ¯ÿÂÿ»ÿÇÿÃÿ¼ÿ¼ÿÐÿÑÿ¼ÿ¿ÿºÿÀÿÂÿ°ÿ·ÿÈÿÍÿÁÿ¿ÿµÿ¯ÿ¹ÿÃÿÂÿ¹ÿ²ÿÐÿ¼ÿÊÿÄÿÆÿÎÿÀÿ°ÿ»ÿÈÿ¿ÿ¶ÿÁÿÁÿ»ÿÊÿ»ÿ´ÿºÿ¾ÿ¸ÿ¾ÿ¶ÿ¬ÿ°ÿ¼ÿÆÿÊÿÂÿ´ÿÁÿÁÿ°ÿºÿ¶ÿ»ÿÅÿÉÿÁÿ»ÿ¶ÿ·ÿÒÿÉÿ·ÿ±ÿÃÿ¿ÿ¿ÿ¼ÿÅÿ­ÿµÿ¸ÿ´ÿ±ÿµÿÈÿÉÿ¿ÿÊÿÊÿ»ÿÐÿÃÿ½ÿËÿÁÿ·ÿ°ÿ²ÿ¹ÿºÿºÿ¼ÿÇÿ¸ÿÀÿÊÿ¿ÿ¼ÿÂÿÉÿÁÿ¼ÿºÿ¼ÿ¶ÿ²ÿ¾ÿÄÿËÿ¿ÿ¼ÿ·ÿÆÿÈÿ»ÿ¶ÿ¶ÿ¸ÿÅÿ¿ÿÄÿÍÿ½ÿ³ÿ¼ÿ½ÿ¶ÿ±ÿÉÿ»ÿ´ÿ¸ÿ²ÿ­ÿ»ÿ»ÿ¾ÿÁÿµÿ²ÿºÿ³ÿ·ÿ´ÿ¾ÿ¡ÿÍÿ»ÿ¯ÿ±ÿ¹ÿ·ÿÁÿÅÿÌÿËÿÁÿÀÿÄÿÂÿ¸ÿ½ÿ¸ÿ³ÿ±ÿ»ÿµÿÂÿ¹ÿ¿ÿ¼ÿÁÿÂÿÃÿÅÿ¿ÿ»ÿ½ÿ¼ÿ¼ÿÀÿºÿÎÿªÿ³ÿ»ÿ£ÿÉÿÄÿ´ÿ³ÿ¯ÿ¯ÿºÿÂÿ»ÿ±ÿ±ÿ´ÿÀÿ½ÿÐÿ»ÿºÿ¶ÿµÿ­ÿ»ÿÃÿÁÿÃÿÃÿÃÿÆÿÃÿÃÿ¾ÿÆÿÑÿ¹ÿ·ÿ¬ÿµÿÀÿÅÿ²ÿÊÿÊÿ³ÿ¸ÿºÿ·ÿ¼ÿ¹ÿ¾ÿ¾ÿÂÿÃÿÆÿ¿ÿÂÿ»ÿÕÿ¸ÿ¹ÿÁÿ¼ÿ¹ÿ¶ÿ¶ÿ¾ÿ·ÿªÿ²ÿ¶ÿ­ÿ¯ÿªÿÁÿ®ÿÅÿÂÿ±ÿºÿ¾ÿ¿ÿ­ÿ¬ÿ¯ÿ°ÿ»ÿÂÿÆÿÈÿÃÿÀÿµÿ²ÿ²ÿ·ÿ¼ÿ½ÿµÿ¿ÿÌÿ»ÿ³ÿÀÿ·ÿÉÿÄÿ·ÿ¾ÿÁÿÂÿÆÿÇÿÄÿ³ÿÊÿÃÿ ÿÀÿÎÿ¿ÿÐÿÀÿ¦ÿ°ÿ±ÿ³ÿ¾ÿ´ÿ²ÿ³ÿ¹ÿºÿ¶ÿ¹ÿ¸ÿ¸ÿ¼ÿ½ÿ¾ÿ«ÿÁÿºÿÏÿÀÿ»ÿ¯ÿ¼ÿ¼ÿ­ÿ«ÿ¶ÿ³ÿ­ÿ³ÿ¹ÿ²ÿ¨ÿªÿ°ÿ§ÿ½ÿÂÿÀÿ½ÿÄÿ¾ÿÄÿÄÿ¸ÿµÿ¶ÿ»ÿ»ÿÁÿ¿ÿ¿ÿÊÿËÿÄÿ¹ÿ²ÿ·ÿ¶ÿ´ÿ¹ÿÒÿ±ÿ¸ÿÁÿ¾ÿ¿ÿ»ÿ¾ÿ¼ÿ¦ÿ³ÿ¨ÿÃÿÁÿ¸ÿµÿ¸ÿºÿ½ÿ¾ÿ´ÿ±ÿ¹ÿ·ÿ¶ÿ­ÿÿvÿ²ÿ¾ÿ­ÿÇÿÂÿ³ÿ¼ÿËÿÀÿÀÿºÿ´ÿ´ÿ»ÿ½ÿÂÿÄÿ¿ÿÁÿÀÿ²ÿ´ÿ¼ÿÀÿ»ÿ±ÿ³ÿ¿ÿÀÿÆÿÏÿÀÿ¿ÿ±ÿ³ÿÊÿ´ÿÆÿÁÿ½ÿºÿÃÿËÿÁÿÄÿÇÿ·ÿ³ÿ·ÿ»ÿÁÿ¾ÿ¹ÿÍÿÐÿ¼ÿËÿ§ÿ½ÿÇÿÃÿÂÿµÿ´ÿ¼ÿÃÿÂÿ½ÿÀÿËÿ½ÿ¶ÿÀÿ¿ÿ¯ÿ¨ÿµÿ»ÿ¶ÿ¸ÿ¶ÿ³ÿ²ÿ¾ÿ·ÿ­ÿÇÿ´ÿµÿÀÿ·ÿÅÿ¸ÿ½ÿ¾ÿÅÿ¿ÿ·ÿµÿ±ÿ´ÿ´ÿ¼ÿÀÿ¹ÿ¼ÿ¼ÿ½ÿ¾ÿ»ÿ¿ÿ¹ÿ·ÿ»ÿ±ÿ»ÿ·ÿÁÿ»ÿÓÿ¸ÿ¸ÿºÿ´ÿ¯ÿ½ÿµÿ³ÿ¼ÿÆÿ¼ÿÀÿ±ÿ¹ÿÍÿÊÿÁÿ®ÿ±ÿ½ÿÂÿ¿ÿ³ÿ¦ÿ¼ÿ²ÿ¸ÿºÿ­ÿ·ÿ¾ÿ¾ÿÁÿ²ÿÃÿ±ÿ¶ÿ®ÿºÿ¼ÿ®ÿ¯ÿ¾ÿÆÿÂÿÀÿ¸ÿ²ÿºÿ¼ÿ³ÿ°ÿ¹ÿÄÿ¶ÿ»ÿ½ÿÂÿ»ÿ¶ÿ»ÿ¸ÿ¤ÿ¦ÿ»ÿÄÿ°ÿÅÿÆÿ½ÿ±ÿµÿÇÿÄÿ¯ÿ²ÿºÿÍÿÆÿ·ÿ¯ÿ²ÿ¶ÿ°ÿ®ÿ·ÿ»ÿÃÿÈÿ²ÿ²ÿ­ÿ±ÿ©ÿ·ÿ¸ÿÃÿ·ÿ§ÿ³ÿ¦ÿ¶ÿÃÿÄÿ´ÿ°ÿ¯ÿÂÿ¼ÿ°ÿµÿ³ÿ°ÿ¶ÿÄÿºÿ´ÿ¸ÿ³ÿ®ÿµÿ¸ÿ²ÿºÿ¿ÿµÿµÿ»ÿ¸ÿ¸ÿ¼ÿ±ÿ´ÿÿ¼ÿ¶ÿ®ÿ¾ÿºÿÇÿÀÿ³ÿ°ÿ²ÿ¼ÿÁÿÆÿºÿ½ÿ¿ÿ±ÿÁÿÆÿ¼ÿ¶ÿ»ÿ»ÿ±ÿ¯ÿ¹ÿÁÿ½ÿ¶ÿ½ÿ¾ÿ¸ÿ·ÿ·ÿ»ÿ¶ÿ³ÿ«ÿ­ÿµÿÉÿÆÿºÿÈÿ¼ÿ¹ÿÀÿ®ÿ¦ÿ¶ÿ­ÿ±ÿ¬ÿÉÿ»ÿªÿªÿ®ÿ´ÿ¾ÿÂÿ¹ÿ·ÿ²ÿ³ÿÅÿ½ÿ¹ÿ¾ÿ°ÿ±ÿ´ÿ·ÿ»ÿ¼ÿ¸ÿ·ÿ·ÿµÿ¶ÿ·ÿ¼ÿ°ÿ©ÿ¶ÿÑÿÍÿ±ÿºÿ·ÿÆÿºÿ°ÿ»ÿ»ÿ¾ÿËÿÂÿÁÿÆÿÁÿ±ÿ±ÿ»ÿ®ÿ´ÿ¸ÿ¶ÿ·ÿ¿ÿ¼ÿ¼ÿÁÿ¾ÿºÿºÿÃÿ¸ÿ¸ÿ»ÿÁÿ¾ÿ«ÿ´ÿ¬ÿ´ÿ´ÿ¼ÿ¯ÿ³ÿÂÿ­ÿºÿ¸ÿ¶ÿ¿ÿ¼ÿ»ÿµÿ·ÿ¼ÿ»ÿËÿÂÿÁÿ»ÿµÿ¾ÿ¯ÿ³ÿÁÿ¹ÿ¸ÿ½ÿµÿ¹ÿÁÿ½ÿ¼ÿ½ÿ·ÿ»ÿÇÿ¿ÿÂÿÁÿÃÿºÿ·ÿ½ÿ¸ÿÀÿ­ÿ´ÿÈÿ¾ÿÁÿÈÿ´ÿÁÿµÿÂÿ«ÿ³ÿ³ÿ»ÿÃÿµÿ¼ÿ¹ÿ³ÿ¹ÿÎÿÄÿ¿ÿÄÿ³ÿ¶ÿ®ÿ³ÿ¯ÿµÿ¹ÿ¾ÿÇÿ¿ÿµÿ¶ÿ¶ÿ¶ÿ¹ÿ²ÿ«ÿ°ÿ¿ÿ¼ÿ»ÿ¾ÿµÿ¸ÿ¸ÿ´ÿ³ÿ³ÿ®ÿ¬ÿÈÿµÿÌÿ¡ÿÎÿËÿ»ÿ³ÿ·ÿ»ÿÅÿ«ÿ»ÿ²ÿ¿ÿºÿ²ÿµÿÅÿ¶ÿµÿ­ÿµÿ¾ÿ»ÿ°ÿ·ÿ¯ÿ¦ÿ«ÿ®ÿºÿ¶ÿ­ÿ½ÿ»ÿ´ÿµÿ©ÿ¬ÿ½ÿÉÿÁÿÌÿÀÿºÿÅÿºÿÁÿÄÿÂÿÀÿ©ÿÆÿ»ÿ¸ÿ¹ÿ±ÿ©ÿÆÿ¸ÿÂÿ­ÿ¸ÿ°ÿ¦ÿ±ÿ¿ÿµÿ±ÿ´ÿÂÿ»ÿ²ÿÆÿÄÿÄÿµÿºÿÆÿÂÿ»ÿ´ÿ½ÿÁÿ·ÿ¼ÿÃÿ»ÿ³ÿ½ÿÈÿ¾ÿ»ÿ¶ÿ±ÿ¼ÿÂÿ¼ÿÃÿºÿÂÿ¿ÿ¬ÿ¼ÿÅÿµÿ±ÿÇÿÄÿÅÿ½ÿ¾ÿ³ÿÈÿÉÿÇÿ¿ÿ¼ÿÁÿ¶ÿÎÿÆÿ»ÿÅÿÎÿÎÿÈÿ¸ÿ¿ÿÄÿ¿ÿ¼ÿ»ÿ°ÿ³ÿ²ÿ±ÿ·ÿµÿ¸ÿ»ÿ½ÿÃÿ¼ÿ½ÿ¼ÿ¸ÿ½ÿÄÿ³ÿ©ÿ°ÿ©ÿ½ÿ°ÿ¶ÿ¾ÿ¿ÿ¼ÿµÿÈÿÁÿ¶ÿ¾ÿ¼ÿ¼ÿ¾ÿÁÿÁÿ¾ÿÂÿ´ÿÄÿ©ÿ«ÿÀÿ¹ÿ°ÿµÿÃÿÆÿ·ÿ·ÿ³ÿ²ÿ¼ÿ¿ÿ¹ÿ½ÿ»ÿ·ÿ¾ÿÃÿÂÿ½ÿÃÿÂÿºÿ»ÿ¶ÿµÿªÿ²ÿÀÿ¿ÿ»ÿÃÿÀÿ»ÿ½ÿÊÿÅÿÈÿÃÿ¼ÿÇÿ»ÿ©ÿ¼ÿÊÿ¿ÿ¹ÿÆÿÃÿÀÿÀÿºÿ¿ÿÇÿ¹ÿ¼ÿ­ÿ±ÿµÿ¹ÿºÿ¾ÿÍÿÅÿºÿµÿ¯ÿ¾ÿ»ÿ¶ÿ¿ÿÀÿÁÿÅÿÌÿÇÿ¿ÿÀÿ¾ÿÃÿ½ÿÂÿÅÿ®ÿºÿ¾ÿ¹ÿ·ÿ¼ÿ±ÿ¶ÿÄÿÀÿ¼ÿ¬ÿ¸ÿ®ÿ¹ÿ¿ÿËÿ³ÿÆÿµÿ¶ÿ¾ÿÄÿ½ÿ·ÿ©ÿ¶ÿµÿºÿÃÿºÿ«ÿ²ÿºÿÂÿ¿ÿ±ÿ²ÿ³ÿµÿÂÿÆÿÇÿÃÿ»ÿ¿ÿ½ÿ¾ÿÃÿ½ÿ¶ÿÒÿÈÿÅÿÔÿ¿ÿ¯ÿ½ÿµÿ»ÿ»ÿ»ÿ»ÿ»ÿ´ÿ¿ÿ»ÿÃÿ±ÿÌÿ½ÿ´ÿ¶ÿ·ÿÊÿ´ÿÊÿÃÿÀÿ°ÿ´ÿÁÿÅÿÅÿÆÿµÿÁÿÈÿ»ÿ´ÿ¶ÿµÿµÿ»ÿ¼ÿ·ÿ·ÿ¿ÿ´ÿ·ÿ½ÿÂÿ®ÿ¸ÿÇÿ·ÿ¹ÿ´ÿ½ÿÆÿ»ÿ½ÿÈÿ¾ÿÀÿ³ÿºÿ¼ÿ³ÿ¸ÿ°ÿ¼ÿ¹ÿ´ÿ¸ÿÒÿÁÿ¶ÿ¾ÿ½ÿ·ÿ½ÿ¿ÿ³ÿ±ÿ·ÿ¹ÿ»ÿ¿ÿ¼ÿ¹ÿ¹ÿ»ÿ»ÿÀÿÆÿ¿ÿÆÿ¹ÿ»ÿ¹ÿÀÿ»ÿÃÿ²ÿ¨ÿ¾ÿ¶ÿ·ÿ¬ÿÈÿÂÿ²ÿÍÿ²ÿ»ÿÂÿµÿµÿ¹ÿ³ÿ¾ÿÀÿÄÿºÿ¬ÿ¯ÿ´ÿ´ÿ¦ÿ©ÿÄÿÁÿ¹ÿ¸ÿÀÿ¿ÿ®ÿ­ÿ¹ÿÂÿ¾ÿ³ÿÀÿÆÿ¬ÿÿ¯ÿÿ²ÿ¹ÿ²ÿ°ÿÈÿÀÿÑÿ­ÿÍÿ½ÿ¸ÿ¼ÿÂÿÎÿÍÿ¹ÿ»ÿ«ÿ·ÿµÿ»ÿ½ÿÁÿ»ÿ·ÿ»ÿ¾ÿºÿ¾ÿÃÿ¾ÿµÿ´ÿ¼ÿÀÿ·ÿ¯ÿºÿºÿ¸ÿÃÿ¶ÿ´ÿºÿÄÿ¼ÿÀÿÁÿ°ÿÈÿ½ÿÉÿ½ÿºÿ´ÿ¸ÿ°ÿ³ÿµÿ°ÿ°ÿ½ÿºÿ±ÿ¾ÿ®ÿÁÿ¼ÿ²ÿ´ÿ¼ÿ¶ÿºÿ¾ÿ¿ÿÃÿºÿ·ÿ¯ÿ¹ÿÇÿ¿ÿ¾ÿ¼ÿ»ÿ³ÿÅÿ½ÿºÿ«ÿ¶ÿ²ÿÆÿ±ÿ°ÿºÿÅÿÃÿÀÿ½ÿÂÿ·ÿ°ÿµÿ¶ÿ¼ÿ¼ÿ½ÿÐÿÇÿ¿ÿÌÿÊÿÂÿÂÿ¿ÿ»ÿ¹ÿ¶ÿ¶ÿºÿ½ÿÉÿÃÿ¼ÿÅÿ±ÿ¸ÿ¼ÿÊÿÓÿ«ÿ«ÿ¶ÿ«ÿ¸ÿ¹ÿ¯ÿ»ÿ²ÿÅÿ¿ÿ¿ÿÀÿ²ÿ±ÿ³ÿ¿ÿ½ÿµÿ¼ÿÄÿÆÿ¼ÿ¿ÿÁÿÇÿËÿ½ÿ±ÿ¿ÿÐÿÍÿ¼ÿ¼ÿ¾ÿ¾ÿÔÿÁÿ¸ÿ»ÿ±ÿ´ÿÇÿËÿÊÿÂÿ®ÿ¶ÿµÿ¸ÿµÿ¶ÿ·ÿ´ÿ²ÿ³ÿÁÿÉÿ¿ÿÁÿ¿ÿ¼ÿÅÿ¾ÿºÿ»ÿ³ÿ·ÿ¶ÿÂÿÁÿµÿ¹ÿÂÿ­ÿ§ÿ´ÿµÿÃÿÁÿ¿ÿÁÿ¾ÿ¯ÿ¹ÿÂÿ½ÿ¿ÿÃÿ¾ÿ¯ÿ³ÿ½ÿ±ÿÁÿËÿ¶ÿ²ÿÁÿÁÿ¾ÿÆÿÃÿ³ÿ¸ÿ»ÿ±ÿºÿÁÿÈÿ¸ÿºÿºÿ­ÿ¬ÿ·ÿµÿ³ÿµÿºÿºÿ·ÿ¿ÿ´ÿ¼ÿÁÿ²ÿ»ÿÅÿ»ÿ¶ÿ´ÿ¦ÿºÿ·ÿ·ÿ¾ÿ®ÿ²ÿ¶ÿ¥ÿ­ÿ·ÿµÿ¾ÿÈÿÍÿ¶ÿ¬ÿ»ÿÀÿÅÿ¿ÿµÿ·ÿ½ÿÂÿ»ÿ¿ÿ±ÿ»ÿ´ÿ½ÿµÿ°ÿ«ÿºÿÃÿ¶ÿ¹ÿ½ÿÀÿ¼ÿ·ÿ¿ÿ¼ÿ®ÿ ÿ§ÿÄÿÇÿ´ÿ¸ÿÉÿ½ÿ³ÿ¬ÿÈÿÑÿ»ÿÂÿ·ÿÓÿºÿ³ÿ»ÿ²ÿ°ÿ®ÿ°ÿ¶ÿ¶ÿ¶ÿ®ÿµÿÃÿ½ÿ»ÿÀÿ³ÿ·ÿ¸ÿµÿÇÿ·ÿ¼ÿ´ÿ·ÿµÿÏÿ½ÿÆÿ¿ÿ°ÿ­ÿ²ÿ¶ÿÂÿ»ÿªÿ«ÿ³ÿ²ÿ»ÿÉÿÀÿ¿ÿ·ÿ¸ÿ»ÿÂÿ¯ÿÆÿ¹ÿµÿ½ÿ»ÿ¿ÿ¸ÿµÿ¹ÿµÿ²ÿ±ÿ¸ÿ»ÿ»ÿ½ÿ»ÿÁÿÀÿµÿ´ÿ½ÿ»ÿ¾ÿ¯ÿ«ÿ ÿ­ÿÂÿ¿ÿ¶ÿºÿ½ÿ¿ÿÉÿÅÿÂÿÀÿ½ÿÀÿÀÿ¼ÿ²ÿ¯ÿ½ÿ½ÿ½ÿ´ÿºÿ¬ÿÍÿ¿ÿÁÿÀÿÉÿ¯ÿ¸ÿ¸ÿ½ÿ¾ÿ¸ÿ°ÿ±ÿ³ÿ°ÿ¿ÿ¼ÿ¸ÿ¶ÿ¿ÿ½ÿ´ÿ¸ÿ¬ÿËÿÿ¥ÿÀÿ³ÿ¶ÿ¹ÿ¶ÿ´ÿ±ÿ¿ÿÃÿ²ÿ½ÿ¸ÿ¼ÿµÿ»ÿ¸ÿºÿ·ÿ­ÿ¼ÿ¾ÿÀÿ·ÿ¹ÿ¸ÿ´ÿ°ÿ²ÿ³ÿ·ÿÄÿÅÿ»ÿÅÿÂÿ¼ÿ³ÿÑÿºÿÁÿ»ÿÀÿ»ÿËÿ¹ÿ·ÿÂÿÂÿ¼ÿ·ÿ¹ÿºÿµÿ¸ÿµÿ¼ÿ¼ÿ´ÿÀÿÄÿ¾ÿ¼ÿ»ÿ¹ÿ¾ÿ°ÿ­ÿ¹ÿ­ÿ®ÿ¿ÿ¼ÿ»ÿ¼ÿ®ÿ´ÿ§ÿÆÿÀÿÀÿ½ÿÇÿÏÿ´ÿ©ÿ¸ÿµÿ¼ÿ¼ÿºÿ¹ÿ»ÿÃÿ¶ÿ¿ÿ¿ÿÁÿºÿ¿ÿµÿ¹ÿ¼ÿ±ÿÃÿÌÿ¿ÿ¸ÿ·ÿ½ÿ¼ÿ±ÿ´ÿÂÿÁÿ»ÿ¼ÿ½ÿ©ÿ»ÿ³ÿ¼ÿ¶ÿÅÿÁÿ¹ÿÀÿÀÿ¿ÿ¾ÿ¸ÿ¼ÿ½ÿÁÿ²ÿÅÿËÿ§ÿ³ÿ»ÿÇÿ·ÿµÿ­ÿ·ÿÇÿÅÿºÿ·ÿ½ÿÇÿÒÿÌÿÀÿÁÿÃÿÂÿ¦ÿ¸ÿ»ÿÂÿÃÿÁÿÃÿ¾ÿ¼ÿÁÿ´ÿ¶ÿ±ÿÉÿ®ÿ·ÿ¹ÿÁÿ³ÿ¾ÿ¶ÿ¼ÿ»ÿ½ÿÃÿ¼ÿ»ÿÂÿ¿ÿÂÿÌÿ½ÿ¶ÿÀÿºÿ¾ÿÂÿÁÿ¹ÿ·ÿ¶ÿ¬ÿªÿ³ÿºÿÆÿ±ÿ°ÿÎÿÄÿ¶ÿÉÿ·ÿ«ÿ½ÿ»ÿµÿ¿ÿÅÿÁÿ½ÿÍÿ·ÿ½ÿµÿÌÿÀÿ¹ÿ¾ÿÆÿÁÿ¼ÿ¾ÿ¼ÿµÿ¸ÿºÿÄÿ³ÿÉÿ¥ÿÒÿºÿ´ÿ¿ÿÐÿÃÿºÿ¿ÿ¼ÿ¼ÿÀÿ¹ÿ¸ÿºÿÃÿ¼ÿÃÿÂÿ»ÿºÿÀÿ¼ÿ¹ÿ¿ÿÁÿÃÿÎÿ³ÿÉÿ±ÿºÿÐÿÉÿÌÿ´ÿ³ÿ¼ÿ¾ÿ¼ÿºÿ»ÿÅÿ¾ÿ³ÿµÿ½ÿµÿ¶ÿ´ÿ³ÿ®ÿµÿºÿ¶ÿÈÿ½ÿ©ÿ¹ÿÆÿÂÿ¾ÿºÿ³ÿ®ÿ¶ÿ¼ÿÂÿÁÿ¸ÿÃÿ½ÿÉÿÅÿ½ÿ»ÿ¶ÿ¶ÿ¿ÿÑÿÊÿ»ÿÅÿËÿ½ÿÀÿ¬ÿµÿËÿ¾ÿÃÿÂÿÀÿÅÿÈÿÃÿÁÿÊÿÈÿªÿ±ÿ·ÿ»ÿºÿ¿ÿ»ÿºÿºÿÁÿÇÿºÿÀÿ·ÿ·ÿ·ÿºÿ©ÿ»ÿ½ÿÄÿÇÿÄÿ¾ÿºÿ¾ÿÇÿÉÿÄÿÂÿÈÿÃÿºÿ²ÿ®ÿ¯ÿ¯ÿ²ÿ½ÿÂÿÀÿÖÿ·ÿÃÿÁÿÁÿ¿ÿ½ÿ¸ÿ·ÿ»ÿ´ÿºÿ³ÿ¾ÿÇÿ¹ÿ½ÿÄÿÆÿ¿ÿ´ÿµÿÄÿµÿÀÿÒÿÑÿÊÿ¹ÿ¸ÿ½ÿÈÿËÿÃÿÀÿ¸ÿºÿ½ÿÄÿÉÿÇÿ¿ÿÂÿ¹ÿ¿ÿÔÿÁÿµÿÊÿÎÿÎÿÁÿÀÿÁÿÄÿÁÿÀÿÁÿ¼ÿ¿ÿ·ÿÄÿÁÿ¼ÿ´ÿ³ÿºÿÀÿÂÿÀÿ¶ÿ³ÿÃÿÊÿ¶ÿÃÿÆÿ¿ÿ¼ÿÂÿÇÿÉÿÇÿ»ÿ»ÿ¼ÿ¸ÿ¹ÿµÿºÿÅÿÅÿ¿ÿÄÿ±ÿ¤ÿ¯ÿ­ÿ±ÿÈÿÏÿÐÿÒÿÉÿ¹ÿµÿÀÿºÿ¾ÿÏÿÏÿÄÿ¿ÿÇÿËÿ¿ÿÌÿÌÿÈÿ¹ÿ¸ÿ¸ÿ¾ÿÃÿÍÿÕÿ»ÿÁÿÄÿ½ÿÇÿÓÿÇÿ¼ÿ¹ÿ·ÿ¸ÿÃÿ¼ÿ¼ÿ¾ÿ»ÿÁÿÆÿÅÿ³ÿªÿÆÿºÿ²ÿÀÿÄÿÅÿ¼ÿ·ÿ¿ÿÆÿ½ÿ¾ÿ·ÿÃÿ¯ÿ´ÿÅÿÆÿÄÿÆÿÂÿÏÿ»ÿÀÿËÿÇÿÁÿÀÿÁÿ¾ÿ¼ÿÁÿÅÿÅÿ½ÿ»ÿÏÿÌÿ¼ÿ½ÿÉÿ¼ÿ¿ÿ»ÿâÿÂÿÃÿ¼ÿ¾ÿÇÿÅÿ¾ÿ»ÿ±ÿ¸ÿ¼ÿ»ÿ¾ÿÇÿÆÿ»ÿÃÿ»ÿÕÿØÿªÿ»ÿËÿÂÿ¿ÿÄÿÀÿ¯ÿËÿ´ÿ°ÿ¿ÿÂÿ¸ÿ´ÿÃÿÈÿÈÿÅÿ¶ÿ´ÿ»ÿÁÿÃÿÁÿ¾ÿµÿ¸ÿÂÿºÿ¹ÿ¾ÿ¾ÿ¸ÿµÿÆÿ´ÿ½ÿÅÿÁÿºÿ¾ÿÆÿÃÿÑÿ¶ÿ¸ÿ¼ÿ½ÿÍÿÀÿÍÿÇÿÀÿ»ÿ½ÿ·ÿ§ÿ»ÿÀÿÂÿµÿ·ÿÃÿÁÿ¶ÿ¶ÿ·ÿÆÿµÿºÿÁÿÀÿÌÿÎÿÁÿÂÿ±ÿ¿ÿ¿ÿÃÿ¼ÿµÿ¹ÿÀÿ¾ÿ»ÿ¾ÿ¿ÿÀÿ¸ÿ¶ÿÁÿÍÿÇÿ´ÿ¨ÿ¾ÿ°ÿµÿÄÿÈÿËÿÇÿÀÿÇÿ¹ÿ·ÿ¹ÿ¿ÿÉÿËÿ¿ÿ´ÿºÿ¸ÿ½ÿÂÿ¶ÿ¾ÿÀÿµÿµÿ¿ÿÄÿÍÿÐÿÃÿ»ÿÁÿ¼ÿ¿ÿ¼ÿ±ÿ®ÿ¢ÿ°ÿ¿ÿÅÿ»ÿ¿ÿÃÿÂÿÀÿ¹ÿ¶ÿÂÿ¶ÿÉÿ¹ÿÁÿÂÿ¾ÿ»ÿ¸ÿ»ÿÄÿÅÿ»ÿµÿªÿ´ÿÁÿÂÿ¼ÿ½ÿ¿ÿ»ÿÇÿµÿÄÿÃÿÉÿÇÿÁÿºÿ°ÿÁÿÊÿÈÿ¹ÿÅÿÅÿÃÿ½ÿ¸ÿ¹ÿ»ÿÆÿºÿ¾ÿÂÿÉÿÎÿÅÿ¾ÿÂÿÊÿÌÿÁÿÀÿ±ÿÂÿÂÿÅÿÁÿÁÿÁÿºÿ½ÿ¶ÿ²ÿ°ÿ¿ÿ¾ÿ¹ÿ½ÿÀÿÂÿ¿ÿ»ÿÄÿÅÿÈÿ»ÿ½ÿºÿ½ÿ´ÿ²ÿ½ÿ·ÿ¯ÿ½ÿ¸ÿªÿºÿËÿ¿ÿºÿ¾ÿÁÿÁÿ¿ÿ¿ÿ«ÿ¸ÿ¿ÿ»ÿÅÿ¾ÿÄÿÏÿ¿ÿ¦ÿ³ÿÀÿÇÿÁÿËÿ¯ÿ¬ÿ´ÿÀÿ¾ÿªÿÿ¢ÿ¶ÿ´ÿÁÿ¾ÿ¶ÿ¸ÿ´ÿ´ÿ¾ÿÆÿÄÿÂÿ°ÿËÿÆÿ¨ÿÁÿ¿ÿ¿ÿÀÿÃÿÃÿÁÿÇÿÉÿÇÿÍÿ¿ÿ¹ÿÈÿÇÿÉÿ¾ÿºÿÁÿ¾ÿÅÿºÿ£ÿ§ÿÄÿ¾ÿ°ÿ¹ÿÀÿ½ÿÀÿÃÿ·ÿ¹ÿÈÿ½ÿ½ÿ³ÿ¸ÿ»ÿ´ÿµÿ²ÿ¯ÿ¶ÿµÿ«ÿµÿ»ÿ³ÿ¦ÿºÿ·ÿ¼ÿµÿ±ÿºÿ»ÿ³ÿ¼ÿÃÿ±ÿÇÿºÿ¿ÿ¼ÿ¼ÿ¹ÿÃÿ¾ÿ´ÿµÿ­ÿ¼ÿ»ÿÍÿ¿ÿÆÿºÿ¶ÿ½ÿ½ÿÂÿÆÿ½ÿ®ÿ°ÿºÿ½ÿÆÿ°ÿÁÿÀÿ¿ÿÇÿÆÿÃÿËÿÐÿÈÿÃÿ°ÿÀÿÃÿÃÿÂÿÃÿÂÿ½ÿºÿ¿ÿ¿ÿºÿ¾ÿÊÿÎÿ¸ÿÀÿ¿ÿ¿ÿÃÿÌÿÑÿÁÿ´ÿ¼ÿÍÿÅÿ³ÿÃÿÀÿ¨ÿÆÿ¿ÿÅÿÀÿÇÿ¼ÿ¼ÿÂÿµÿ®ÿ¸ÿ·ÿ¶ÿ¹ÿ¹ÿ½ÿÃÿÁÿ¾ÿ¶ÿ¸ÿ½ÿÉÿÔÿÄÿ¬ÿ¶ÿÂÿÁÿÉÿ»ÿÃÿÆÿ«ÿ¬ÿ¼ÿ²ÿ¹ÿ»ÿ´ÿ¶ÿ½ÿÅÿÁÿ½ÿÇÿÇÿ«ÿÊÿ¹ÿÆÿ½ÿ¾ÿµÿ¼ÿÀÿ¹ÿÂÿ¿ÿºÿÉÿ«ÿÆÿ¶ÿÁÿÅÿ·ÿ¾ÿÈÿÀÿ²ÿµÿ¹ÿ´ÿºÿÇÿÕÿ¿ÿ¶ÿ·ÿ¼ÿÀÿ¹ÿÊÿ¿ÿ¶ÿ»ÿ¾ÿÇÿÒÿÉÿºÿ¯ÿ·ÿÕÿ½ÿºÿ´ÿ¹ÿÀÿÄÿ¾ÿÂÿÁÿÅÿÃÿ·ÿ½ÿÂÿ´ÿÇÿÄÿÃÿ©ÿÊÿ»ÿ·ÿ¹ÿºÿÃÿ¿ÿ³ÿ¾ÿÉÿÀÿ¹ÿ´ÿ¸ÿÀÿ¹ÿ¾ÿÍÿÈÿÁÿ·ÿ»ÿ¼ÿÉÿÃÿÃÿÆÿÁÿÁÿÂÿ¿ÿÀÿ·ÿÃÿÌÿÀÿÃÿ»ÿ¼ÿÁÿ·ÿ¼ÿÄÿ²ÿªÿ¸ÿÃÿÉÿÏÿÅÿ¶ÿ¾ÿ®ÿµÿÅÿÅÿÂÿµÿ±ÿ´ÿ­ÿ¼ÿÄÿÁÿ¿ÿºÿ¼ÿÈÿ¾ÿ´ÿ»ÿ»ÿÇÿ¿ÿ«ÿ¬ÿ³ÿ·ÿ·ÿ¼ÿÑÿÊÿºÿ·ÿ¶ÿµÿ»ÿ¾ÿ¾ÿ½ÿºÿ¹ÿÊÿÒÿÃÿÇÿÎÿ­ÿ±ÿÃÿÃÿ¾ÿ¼ÿ·ÿ·ÿ¼ÿ»ÿµÿ°ÿ´ÿÉÿ°ÿÈÿ·ÿ³ÿ³ÿºÿÁÿºÿ¸ÿ¢ÿµÿÄÿ»ÿ¯ÿ³ÿµÿ´ÿ¿ÿÇÿÅÿ¹ÿ¹ÿµÿÆÿ¶ÿÁÿµÿÂÿÀÿµÿ¿ÿÆÿ¹ÿ°ÿ¶ÿ»ÿÁÿÃÿ¾ÿºÿ³ÿ­ÿ»ÿÕÿ´ÿ®ÿÄÿÆÿÉÿºÿÀÿ²ÿ°ÿ½ÿÈÿ¶ÿ´ÿ´ÿ·ÿ¹ÿ´ÿ·ÿ´ÿ½ÿ¿ÿ»ÿÀÿ¸ÿ»ÿÇÿµÿ½ÿÄÿ·ÿÄÿÀÿºÿÀÿËÿÈÿ»ÿ´ÿ¸ÿ¿ÿ¿ÿÁÿÆÿÉÿµÿ·ÿ°ÿ¶ÿÃÿµÿ½ÿ¼ÿ¹ÿ·ÿ¯ÿ·ÿ½ÿÅÿÄÿ¿ÿÅÿËÿÄÿ¹ÿ´ÿ¸ÿµÿ§ÿ¶ÿÇÿ¼ÿ¾ÿ³ÿÅÿÀÿ¾ÿºÿÂÿ¶ÿ¹ÿ¯ÿ¿ÿºÿ½ÿ»ÿÃÿÀÿ»ÿÂÿ¾ÿ¹ÿ¿ÿÁÿ°ÿ±ÿ£ÿÿÿ¾ÿ©ÿÀÿ¿ÿ¶ÿÈÿÇÿ¿ÿÂÿ¿ÿ´ÿ°ÿ°ÿµÿÀÿÀÿºÿºÿ¼ÿ½ÿ½ÿÁÿ»ÿÂÿ¨ÿ­ÿÃÿÃÿ»ÿËÿÇÿÀÿÁÿ¶ÿ¸ÿ´ÿ¶ÿ³ÿ¾ÿ¿ÿ¹ÿ¿ÿÂÿÂÿÀÿ´ÿ³ÿ¸ÿ³ÿ½ÿ½ÿºÿÌÿ½ÿºÿÅÿ¸ÿ¹ÿÅÿ²ÿ¸ÿ´ÿ¹ÿºÿÇÿÈÿ±ÿ¶ÿÃÿ¿ÿ¾ÿ¾ÿÀÿ¾ÿ¶ÿ¹ÿ¹ÿÆÿËÿÀÿÁÿ¹ÿ²ÿÀÿ©ÿÄÿÇÿ¸ÿ»ÿ·ÿÂÿ¯ÿ®ÿ·ÿ¸ÿ¸ÿÀÿ½ÿ¯ÿ²ÿ¹ÿÂÿÃÿ¹ÿ»ÿ½ÿºÿ»ÿËÿÇÿºÿ¼ÿ¶ÿºÿºÿÄÿ¿ÿ¶ÿ³ÿ¬ÿ¼ÿªÿ§ÿ´ÿËÿ½ÿªÿ¬ÿ·ÿ¼ÿ»ÿ»ÿÁÿÃÿ¾ÿªÿ¥ÿÆÿÇÿÁÿ¼ÿ¼ÿ¶ÿÄÿÇÿ½ÿ·ÿÂÿ¿ÿºÿ½ÿ¹ÿ´ÿ¶ÿ¤ÿ¦ÿ«ÿ¯ÿ¹ÿÁÿ¼ÿÇÿÅÿ¿ÿ¸ÿ®ÿ±ÿ¼ÿÀÿÃÿÃÿ¸ÿ½ÿ¹ÿ¹ÿ³ÿ¸ÿ»ÿ´ÿÀÿ¸ÿ¶ÿ¼ÿ¼ÿ­ÿ¬ÿ´ÿ«ÿ¾ÿ¶ÿÏÿÐÿºÿ°ÿ´ÿÁÿÀÿÅÿ¶ÿ¬ÿ¸ÿÇÿËÿÂÿ¾ÿËÿÉÿ³ÿ²ÿ¶ÿ»ÿµÿ­ÿ»ÿ»ÿºÿ²ÿ§ÿ¾ÿ¶ÿ¸ÿÆÿÃÿ¿ÿ³ÿµÿÄÿÁÿ·ÿ»ÿ´ÿ³ÿ¹ÿÅÿ¸ÿ·ÿ¸ÿµÿºÿ»ÿ»ÿºÿÁÿÄÿ±ÿ·ÿ°ÿ»ÿÀÿ±ÿ½ÿ¶ÿ°ÿ³ÿ©ÿ¸ÿ¼ÿ³ÿ°ÿÇÿ«ÿ¹ÿªÿ«ÿ«ÿÁÿ»ÿ´ÿÄÿÎÿ»ÿÂÿµÿ§ÿ¶ÿ­ÿ­ÿ¶ÿ«ÿ¬ÿ¯ÿ«ÿ²ÿ³ÿ´ÿ¼ÿ¶ÿ½ÿ½ÿÄÿ¹ÿ±ÿÂÿÇÿÀÿ¿ÿ»ÿºÿµÿÁÿµÿ®ÿ´ÿµÿ³ÿ¶ÿ½ÿ³ÿ°ÿ·ÿ·ÿµÿ·ÿºÿ¾ÿ¸ÿ·ÿ´ÿ¶ÿ¸ÿ¸ÿµÿ¬ÿ¹ÿ¿ÿ³ÿ¬ÿ´ÿ·ÿ½ÿ¿ÿ¾ÿ¼ÿµÿÉÿÅÿÇÿ¹ÿ¸ÿØÿºÿ³ÿ£ÿÃÿ®ÿ«ÿ¬ÿ¶ÿ´ÿ¹ÿ¸ÿ±ÿ¾ÿ¸ÿ«ÿÃÿÁÿ´ÿ¼ÿ¼ÿ¹ÿ»ÿ¼ÿºÿ¹ÿ°ÿ¨ÿ²ÿºÿÇÿµÿÿ¾ÿÀÿ½ÿ°ÿ´ÿ¸ÿ¾ÿ¯ÿ½ÿ°ÿµÿ·ÿ¶ÿ¸ÿªÿ´ÿÌÿÄÿ»ÿ´ÿ¼ÿ·ÿ¸ÿÇÿÂÿºÿ¶ÿ²ÿ¿ÿ¸ÿ¾ÿ·ÿ¯ÿ±ÿ¼ÿ»ÿºÿ¸ÿ¸ÿÁÿÀÿ¸ÿ¸ÿ¸ÿ´ÿ¼ÿ½ÿ¿ÿ·ÿ²ÿ¹ÿ´ÿÂÿ¶ÿ®ÿ½ÿ½ÿ¼ÿ¼ÿ¹ÿÂÿ·ÿÇÿ½ÿ°ÿªÿ¥ÿ­ÿ®ÿ¹ÿµÿÂÿÊÿÁÿ¿ÿÅÿ¾ÿ½ÿ¼ÿ·ÿ¸ÿ¢ÿ«ÿ¾ÿ¾ÿ»ÿ³ÿ»ÿÄÿ·ÿªÿ°ÿ¼ÿ¹ÿ«ÿ©ÿ·ÿ¼ÿ»ÿÄÿÀÿÌÿ¾ÿ®ÿ¾ÿ·ÿ·ÿºÿ±ÿÆÿ¶ÿ°ÿ¼ÿÆÿÊÿÃÿ ÿ¼ÿ±ÿ½ÿÄÿÃÿÂÿ¼ÿ½ÿ½ÿµÿ±ÿ³ÿ»ÿ¿ÿ¼ÿ·ÿ±ÿµÿ¼ÿ¸ÿ²ÿ¶ÿ½ÿ·ÿ­ÿ°ÿ½ÿ¿ÿ³ÿ³ÿ¹ÿÌÿÀÿÄÿ¿ÿ¹ÿ¾ÿ¾ÿÅÿ²ÿÁÿ¿ÿºÿµÿÀÿµÿ¾ÿ®ÿµÿÃÿ¸ÿ¸ÿ³ÿ¯ÿ­ÿ²ÿµÿ¹ÿÀÿ´ÿ±ÿ¼ÿÁÿ½ÿÂÿºÿÀÿ¼ÿ·ÿ½ÿÁÿÄÿ½ÿ¹ÿ¼ÿ¶ÿ»ÿÄÿ¿ÿ¾ÿ¿ÿ¼ÿ·ÿºÿ¼ÿ´ÿ³ÿµÿ¿ÿÁÿÁÿÅÿÇÿ´ÿÅÿ½ÿ±ÿ³ÿ¿ÿÃÿÉÿ¼ÿ¼ÿ¹ÿÍÿÂÿÄÿÀÿ»ÿÅÿ¸ÿ½ÿÄÿÂÿÃÿÈÿÌÿÄÿ¯ÿ½ÿÂÿÁÿÀÿ·ÿ­ÿ±ÿ·ÿ¹ÿ¼ÿ¾ÿ½ÿ·ÿ¶ÿºÿ²ÿµÿ·ÿ¶ÿ¶ÿºÿºÿ¯ÿµÿ´ÿÁÿ²ÿ´ÿ½ÿÇÿ»ÿºÿÃÿÌÿ»ÿ´ÿ©ÿ´ÿÀÿÀÿ»ÿ½ÿÈÿÄÿºÿªÿ·ÿÀÿºÿ°ÿ´ÿ»ÿ¼ÿµÿµÿ­ÿ«ÿÁÿÃÿ±ÿ¶ÿ¿ÿ½ÿ¸ÿÁÿÈÿÁÿÄÿÁÿ¼ÿ¸ÿ±ÿ°ÿ«ÿ­ÿ½ÿÄÿµÿ»ÿÄÿ¾ÿÁÿÇÿ¾ÿÀÿÉÿÆÿ¾ÿ»ÿªÿ¿ÿµÿÅÿ¿ÿ¼ÿ·ÿ¼ÿ·ÿ½ÿÁÿÀÿµÿ¸ÿ¬ÿ²ÿ½ÿ¾ÿ½ÿ¿ÿÇÿ¹ÿ³ÿ±ÿ¬ÿ²ÿ¹ÿ¾ÿ¾ÿ¼ÿÂÿÃÿÂÿÈÿ»ÿ³ÿÃÿÇÿ¼ÿ­ÿºÿ·ÿ±ÿÆÿÁÿÁÿËÿ¿ÿ¼ÿ¿ÿÐÿÍÿ³ÿ©ÿ²ÿºÿÍÿºÿÅÿÁÿÇÿ¼ÿ¹ÿÉÿ¾ÿÁÿ¸ÿ°ÿÀÿ»ÿ®ÿªÿºÿÁÿ½ÿ¼ÿ½ÿÂÿÃÿ¾ÿ¼ÿ¶ÿ¸ÿÁÿºÿ¸ÿ¾ÿµÿ¿ÿÍÿ¸ÿ´ÿ±ÿ¶ÿÆÿÈÿ°ÿ»ÿÄÿÈÿÃÿÃÿ­ÿ¶ÿÙÿÜÿÆÿ ÿÆÿÆÿµÿ¾ÿ»ÿ­ÿ²ÿ¶ÿ§ÿ¹ÿ¿ÿ°ÿ¿ÿÇÿ»ÿ·ÿ¸ÿÁÿ¼ÿ¿ÿÆÿ»ÿ¹ÿ¹ÿ·ÿ»ÿ»ÿ¿ÿÁÿÀÿÉÿÄÿÈÿ¼ÿ»ÿ½ÿÂÿ¼ÿ¼ÿ·ÿ¸ÿÍÿÄÿ¾ÿÃÿÅÿ¿ÿÁÿ·ÿ¿ÿÀÿ³ÿ½ÿ´ÿºÿ¸ÿ¿ÿÀÿÆÿºÿ¶ÿ»ÿºÿ¶ÿ³ÿ¿ÿ¾ÿ¸ÿÁÿ¹ÿ¹ÿ½ÿ½ÿ¼ÿºÿ»ÿ²ÿ·ÿÃÿ¾ÿ¼ÿµÿ¼ÿÂÿÆÿ»ÿÂÿ¸ÿ¸ÿ´ÿºÿ¶ÿ·ÿÁÿÂÿ±ÿÄÿ¼ÿ¼ÿ¹ÿ¦ÿ·ÿÂÿ¾ÿ´ÿ¯ÿ»ÿÀÿ¿ÿ¼ÿ²ÿ«ÿ³ÿ¬ÿ¿ÿÇÿ¾ÿµÿµÿ¼ÿ¿ÿÄÿ¹ÿ­ÿ½ÿÊÿÉÿ¹ÿ·ÿªÿ¨ÿ¾ÿ·ÿ®ÿ»ÿ»ÿ·ÿ´ÿÀÿÉÿÂÿ²ÿ½ÿ°ÿÍÿÛÿ¶ÿÉÿÀÿ¸ÿ¬ÿ±ÿ´ÿÁÿÇÿÁÿ¼ÿµÿ´ÿ³ÿ¸ÿ½ÿ¿ÿºÿ·ÿ¼ÿ¹ÿ´ÿ³ÿ¹ÿ¹ÿ³ÿ´ÿ²ÿ¹ÿ¶ÿ¾ÿ¶ÿºÿ¸ÿÁÿÆÿ¼ÿ»ÿ¹ÿÀÿ¶ÿÆÿ¹ÿ®ÿ®ÿ¹ÿÁÿ¶ÿ·ÿ¬ÿ¼ÿ¼ÿÅÿ¾ÿ²ÿ¶ÿ¹ÿ¹ÿ¼ÿ»ÿºÿ¶ÿ»ÿÎÿÎÿÁÿ½ÿ¸ÿ¹ÿ¼ÿ®ÿ¢ÿÁÿØÿÇÿÇÿ­ÿÁÿ¤ÿ¦ÿ·ÿ»ÿÁÿÅÿÀÿ¹ÿ»ÿ±ÿ³ÿ³ÿ·ÿ¸ÿÂÿ¿ÿºÿÁÿÁÿÅÿÁÿ»ÿÂÿÄÿÄÿ¿ÿµÿ¯ÿ½ÿºÿÊÿÈÿ½ÿ½ÿ´ÿºÿºÿÊÿÔÿ²ÿ»ÿ»ÿ¹ÿ±ÿ³ÿÁÿ¾ÿ¬ÿ¹ÿ¿ÿµÿ´ÿ¿ÿºÿ½ÿÀÿ¿ÿ¸ÿ¼ÿÂÿ°ÿ±ÿÄÿÈÿÇÿºÿ®ÿ¯ÿ¹ÿ¹ÿ¼ÿÎÿ°ÿ·ÿºÿÏÿÁÿ½ÿ½ÿºÿ±ÿ¿ÿ¸ÿÁÿ¼ÿ®ÿµÿ³ÿ°ÿ´ÿ´ÿ»ÿ¿ÿ·ÿ¸ÿÂÿÀÿºÿ¶ÿ»ÿµÿÁÿ·ÿ»ÿ±ÿ¯ÿ¸ÿ¿ÿÈÿ·ÿÀÿÇÿ°ÿÿ¨ÿÀÿÁÿÆÿÆÿµÿ·ÿÀÿ»ÿ¹ÿ°ÿÀÿÁÿ²ÿ´ÿ¨ÿ«ÿ·ÿ»ÿÀÿ½ÿÁÿ³ÿ»ÿÅÿ½ÿÂÿÆÿ¢ÿ¹ÿ·ÿ¹ÿºÿÈÿ»ÿ»ÿ¾ÿ­ÿ­ÿÀÿÀÿ¹ÿ¼ÿµÿ·ÿÅÿÆÿÁÿ¶ÿ³ÿ¹ÿ¾ÿ¿ÿ¾ÿÌÿ®ÿÈÿ´ÿ´ÿ´ÿ©ÿÄÿÅÿÆÿ­ÿ¶ÿ©ÿËÿºÿÂÿÉÿ¶ÿºÿ»ÿµÿÂÿÄÿºÿ´ÿ®ÿ¹ÿ³ÿ¾ÿ¹ÿ»ÿ»ÿÈÿÂÿÁÿ¼ÿ°ÿ¬ÿÁÿ´ÿ¼ÿ·ÿ¸ÿ¾ÿ¾ÿ¾ÿ»ÿ¹ÿ²ÿ±ÿ½ÿÄÿ¾ÿ¼ÿ¾ÿÅÿ¿ÿ·ÿ½ÿÁÿ­ÿ»ÿ³ÿàÿ¾ÿÁÿ±ÿ°ÿ½ÿ¹ÿ¹ÿ°ÿ¶ÿ³ÿ±ÿ²ÿ¸ÿ½ÿ¶ÿ³ÿ®ÿ±ÿ¹ÿ·ÿ¼ÿ¶ÿ³ÿÆÿ¹ÿ½ÿÉÿ»ÿÃÿ«ÿ´ÿÉÿÆÿ¸ÿÂÿ¼ÿ»ÿ¾ÿ·ÿ½ÿÂÿ´ÿ¯ÿ¹ÿ½ÿµÿ®ÿ¨ÿ´ÿ¨ÿ½ÿ¸ÿÆÿ«ÿºÿ¼ÿ´ÿ±ÿºÿÀÿ¸ÿ¸ÿ´ÿ¸ÿÃÿ¸ÿ°ÿ¸ÿ·ÿ¼ÿÁÿ¶ÿÂÿÂÿ¾ÿ³ÿ¹ÿµÿ­ÿ­ÿ»ÿ¬ÿÂÿÊÿ¥ÿ¢ÿ¯ÿÀÿÊÿ»ÿ°ÿ«ÿªÿ´ÿªÿ²ÿµÿ¾ÿ³ÿ¼ÿ½ÿ·ÿ¸ÿ»ÿ·ÿ¾ÿ¹ÿ¼ÿ¾ÿºÿ½ÿÂÿºÿºÿÉÿÊÿÁÿ¹ÿ¹ÿÉÿÌÿ°ÿ¤ÿ¿ÿÀÿ¸ÿ½ÿ¿ÿ´ÿ¿ÿ»ÿ±ÿ±ÿ¾ÿ·ÿ®ÿÀÿ¼ÿ·ÿ»ÿ¹ÿ»ÿ»ÿ¶ÿ®ÿÅÿÄÿ½ÿ¥ÿ¹ÿ¸ÿ°ÿ¬ÿ¸ÿ¿ÿ°ÿ§ÿ¬ÿ²ÿ¸ÿ®ÿºÿµÿ¬ÿ¤ÿ«ÿ³ÿ±ÿ³ÿ¾ÿ°ÿ¼ÿÄÿÀÿ¹ÿ»ÿÁÿ»ÿ¶ÿ»ÿ°ÿ¹ÿ¾ÿ»ÿÆÿ¾ÿµÿ¯ÿ®ÿ®ÿºÿ°ÿµÿ½ÿ»ÿ¹ÿµÿ·ÿ¿ÿ»ÿ¼ÿÍÿ¹ÿÃÿÂÿÃÿÀÿµÿÇÿ³ÿªÿ¸ÿ·ÿ¾ÿ·ÿ´ÿ»ÿ¸ÿµÿ·ÿ±ÿ¶ÿÀÿ·ÿ¾ÿ¾ÿÃÿÅÿÂÿÇÿÁÿÂÿÁÿ´ÿ²ÿ·ÿ¹ÿ¼ÿÆÿÎÿ·ÿ³ÿ¼ÿ³ÿ±ÿÆÿÉÿªÿ¾ÿÂÿÁÿ¿ÿÄÿÄÿÁÿÅÿÄÿ¼ÿ½ÿ¸ÿÈÿÊÿ¶ÿÈÿÀÿ½ÿºÿÈÿ¾ÿ·ÿÄÿÎÿÊÿÃÿÀÿ½ÿÈÿÍÿÄÿ¼ÿÍÿÀÿ¯ÿÆÿÂÿÍÿÇÿ½ÿ¼ÿ¹ÿ¾ÿ»ÿªÿÀÿ»ÿ¹ÿÐÿ´ÿÁÿ¼ÿ±ÿ»ÿ·ÿÀÿ¿ÿ¾ÿÀÿ¼ÿ¼ÿÃÿÃÿÃÿÁÿËÿ´ÿÁÿµÿµÿ·ÿ½ÿ¾ÿ¾ÿ·ÿ°ÿ¬ÿ¬ÿºÿµÿ·ÿÀÿÁÿ¼ÿÉÿºÿ±ÿ´ÿ¿ÿÍÿÉÿ¿ÿ¿ÿ·ÿ¶ÿÇÿÁÿ¶ÿ½ÿÎÿÀÿ·ÿÂÿÌÿÆÿÀÿ¾ÿ´ÿºÿÏÿÉÿ¹ÿ¸ÿÀÿ¾ÿÎÿÄÿ¼ÿÁÿºÿ¼ÿÇÿÆÿ½ÿ¾ÿÆÿÉÿÊÿ·ÿÆÿ»ÿÄÿÆÿÆÿÀÿ¹ÿ¼ÿÀÿºÿ¶ÿ¾ÿÇÿÇÿ°ÿÎÿ¼ÿ»ÿÀÿ½ÿ·ÿ·ÿ½ÿÁÿ¿ÿ¶ÿ¹ÿÌÿ¾ÿ½ÿ¯ÿÇÿ²ÿºÿ»ÿ¼ÿ·ÿÃÿÅÿºÿ¾ÿ¼ÿ¶ÿÅÿ·ÿ·ÿ³ÿÃÿ¹ÿµÿ¾ÿ¼ÿ¼ÿÁÿ¿ÿ¿ÿÂÿÅÿÁÿÅÿ¸ÿ³ÿ·ÿ¼ÿÀÿ»ÿ¾ÿÊÿÇÿ¸ÿÁÿ¹ÿÊÿ¸ÿ¾ÿÊÿÉÿÃÿ¿ÿÂÿÃÿÃÿÊÿÇÿ¬ÿ²ÿÅÿ¾ÿ´ÿÉÿÀÿ¸ÿ»ÿ»ÿ°ÿ±ÿÄÿ¼ÿ°ÿ³ÿ´ÿ·ÿ»ÿ¹ÿ¹ÿÄÿÁÿ¹ÿ½ÿÅÿÉÿÁÿ½ÿÁÿÄÿÇÿÂÿ½ÿ½ÿ¹ÿ»ÿÃÿÂÿËÿÁÿÓÿ¹ÿÀÿ²ÿ¼ÿ¿ÿ¸ÿ¼ÿÁÿºÿ½ÿÅÿ´ÿ¿ÿ»ÿ¹ÿ¼ÿÁÿÀÿÁÿÂÿ»ÿ·ÿÀÿ¼ÿ¼ÿ»ÿÏÿºÿÂÿÂÿÁÿ¿ÿ¼ÿºÿµÿ·ÿ±ÿ½ÿ¿ÿ¸ÿ¶ÿ·ÿ³ÿ¿ÿÄÿ¯ÿ±ÿ¹ÿ²ÿ¸ÿ°ÿÎÿ½ÿ´ÿ»ÿÈÿÍÿÃÿ½ÿ¹ÿ¸ÿ»ÿ½ÿ·ÿ±ÿ´ÿÁÿÌÿÄÿ²ÿ±ÿ¼ÿºÿÄÿÄÿ´ÿ£ÿ°ÿ½ÿ¹ÿ»ÿÉÿÀÿºÿ¼ÿ¼ÿ¾ÿ¹ÿ»ÿ¾ÿÀÿÂÿ»ÿ¼ÿÁÿ­ÿÏÿÀÿ¼ÿ¹ÿÅÿÉÿºÿ´ÿÀÿµÿ»ÿËÿÆÿÄÿÀÿ¾ÿÄÿÄÿ¹ÿºÿ½ÿÏÿÂÿËÿÈÿÍÿÁÿ¹ÿÀÿ¶ÿ½ÿÎÿ»ÿ·ÿÃÿ¾ÿ½ÿÀÿ»ÿ¼ÿËÿ·ÿ½ÿÈÿ½ÿÂÿÇÿ¶ÿ«ÿ³ÿ¶ÿ¿ÿÀÿÉÿ³ÿÆÿ»ÿ°ÿ¶ÿ¼ÿºÿ´ÿ²ÿ¹ÿ¹ÿ»ÿ¾ÿµÿ±ÿºÿÄÿ¾ÿ¶ÿÇÿ¸ÿ¿ÿ¾ÿÁÿÁÿ½ÿ¾ÿÁÿÂÿÁÿ¿ÿ¸ÿÊÿÏÿÃÿ¾ÿ¾ÿ¹ÿÈÿÂÿÂÿÏÿÊÿ¿ÿÀÿÅÿÅÿÁÿ¾ÿ§ÿºÿ¾ÿºÿÅÿÌÿÇÿÁÿ¿ÿºÿµÿ¹ÿ½ÿ¬ÿ©ÿÂÿÒÿÌÿÃÿ¶ÿÆÿ¹ÿÂÿÂÿ¼ÿ·ÿ½ÿËÿÉÿ¯ÿ¾ÿµÿ¸ÿ¹ÿ½ÿ½ÿ¶ÿ¿ÿÁÿ¼ÿÂÿºÿ¹ÿ³ÿ´ÿ¾ÿ¼ÿÍÿ·ÿ¼ÿ¾ÿ»ÿ¸ÿºÿ½ÿ¼ÿ¾ÿÊÿËÿÅÿÂÿ¯ÿÂÿÊÿÆÿÃÿÆÿÂÿ·ÿ¶ÿÆÿÎÿÉÿÁÿÇÿ¿ÿ±ÿ²ÿ½ÿ¼ÿÇÿ¼ÿµÿ¼ÿ¿ÿÈÿÃÿ³ÿÈÿÇÿÀÿÄÿÈÿ¿ÿ±ÿ¶ÿÁÿ»ÿ½ÿ»ÿ¿ÿÅÿÇÿÂÿ³ÿ¶ÿÉÿ·ÿ«ÿÆÿ²ÿ·ÿµÿ»ÿÇÿÆÿ¹ÿÇÿ°ÿ¾ÿ°ÿÂÿÅÿ¸ÿ¶ÿ¿ÿ»ÿ±ÿÒÿµÿ³ÿ¸ÿ¾ÿ¶ÿµÿÄÿÉÿÉÿÎÿ¾ÿ»ÿ³ÿ±ÿºÿÂÿÁÿºÿÅÿ·ÿ»ÿÈÿ¸ÿµÿºÿ¾ÿ½ÿµÿ¯ÿ½ÿ»ÿÈÿµÿ»ÿ½ÿ¸ÿ¸ÿÀÿÈÿÉÿ·ÿ¬ÿÁÿ½ÿºÿ¾ÿÀÿ¼ÿ»ÿÊÿ¾ÿÁÿ¾ÿÃÿÃÿÃÿ¸ÿ®ÿ·ÿ¸ÿ·ÿÇÿ¼ÿÇÿÂÿ¿ÿ»ÿ¸ÿ»ÿ¿ÿ»ÿÂÿ¿ÿ½ÿÀÿÃÿÊÿÀÿ¾ÿÍÿËÿ¸ÿ¹ÿ´ÿ¡ÿ¸ÿÇÿÈÿÇÿÃÿ»ÿ´ÿµÿ·ÿ»ÿ¹ÿÃÿ»ÿ¶ÿ¹ÿ¼ÿÀÿÄÿ»ÿÊÿÍÿÎÿÄÿ¾ÿ¬ÿ²ÿ¿ÿ¹ÿ³ÿ½ÿ®ÿÁÿ®ÿ½ÿµÿÇÿ¾ÿ¹ÿÂÿÃÿ½ÿÂÿÎÿµÿ¸ÿ·ÿºÿ¹ÿªÿ«ÿ¸ÿ¼ÿÇÿÂÿ²ÿÀÿ·ÿ¶ÿ·ÿ¸ÿºÿ¿ÿ»ÿ¤ÿÿkÿÿ¯ÿºÿ°ÿ´ÿ¹ÿ½ÿÁÿ½ÿ¸ÿÀÿÍÿÂÿÀÿ³ÿ¹ÿÄÿËÿ¼ÿ½ÿÃÿÄÿÈÿÇÿ»ÿÆÿÂÿ·ÿ¼ÿÂÿ»ÿ·ÿ½ÿÂÿ·ÿªÿ¿ÿ«ÿ«ÿ¿ÿºÿ¹ÿ·ÿ²ÿµÿ·ÿ¾ÿÆÿ¹ÿÀÿ×ÿ½ÿÂÿ¨ÿ°ÿÁÿÁÿÁÿ¼ÿ»ÿÈÿÃÿµÿ»ÿ¿ÿÂÿÆÿÈÿ¼ÿ¶ÿ®ÿ²ÿ»ÿ¹ÿ¹ÿÂÿÍÿ¯ÿÃÿ·ÿ½ÿ¿ÿÀÿ°ÿ½ÿÏÿ½ÿ­ÿ³ÿÈÿÑÿ´ÿªÿÃÿÅÿËÿÀÿ»ÿÉÿÒÿÂÿ­ÿ°ÿºÿÌÿÆÿ¸ÿ¾ÿÊÿ¹ÿÂÿÇÿ¾ÿ·ÿ·ÿ¸ÿ¿ÿ½ÿÆÿ¸ÿÐÿ¼ÿ¾ÿÄÿ¿ÿ°ÿ°ÿ¹ÿ¶ÿ³ÿ¾ÿËÿ»ÿ¹ÿ¹ÿ¿ÿ·ÿÇÿÈÿ»ÿºÿ³ÿ°ÿ½ÿ¹ÿÂÿÜÿÅÿ°ÿÅÿÁÿºÿºÿ¹ÿ³ÿ·ÿ²ÿÿÿ¬ÿ¶ÿ½ÿ¶ÿ¼ÿÀÿºÿÄÿ½ÿ¾ÿ·ÿÃÿÎÿÅÿ¹ÿºÿ¿ÿµÿ¿ÿ´ÿ¿ÿ·ÿ±ÿ¿ÿÇÿÁÿÀÿÅÿÁÿ¼ÿÀÿÁÿµÿ·ÿÇÿ½ÿ¹ÿÄÿºÿÈÿ½ÿ³ÿ»ÿ¹ÿ´ÿµÿ¸ÿÍÿÍÿ¸ÿ·ÿÇÿÄÿ¸ÿ½ÿÂÿÂÿ¾ÿ½ÿ¼ÿ¾ÿÄÿÂÿ¼ÿÃÿÐÿÂÿ·ÿÍÿ½ÿ°ÿµÿÊÿÅÿºÿ¶ÿÃÿÌÿ¾ÿ»ÿ¿ÿ±ÿ°ÿÈÿ¶ÿÃÿ·ÿ¬ÿ¾ÿÄÿ¹ÿÃÿÇÿÆÿÈÿ¾ÿºÿÆÿ¼ÿÁÿ¾ÿ¿ÿÉÿÊÿ¾ÿ¿ÿ¹ÿ¹ÿ²ÿ¿ÿÓÿÆÿ²ÿ·ÿ¿ÿÆÿ¿ÿ»ÿµÿÂÿÅÿ¸ÿÊÿÉÿÀÿ½ÿÅÿÂÿÀÿÁÿ½ÿ¿ÿ¾ÿ»ÿ¼ÿ¸ÿËÿÌÿ­ÿÀÿÄÿÃÿÀÿ¹ÿÌÿ¿ÿºÿÆÿÆÿ½ÿÁÿÑÿËÿ±ÿÁÿ»ÿ·ÿËÿ¼ÿ¿ÿÂÿ¹ÿ¹ÿ¯ÿ»ÿÄÿÆÿ¿ÿ¸ÿ¿ÿÂÿÀÿ¿ÿÄÿ¶ÿÊÿÀÿÇÿ¹ÿÈÿÁÿ¾ÿµÿ¬ÿ·ÿ¾ÿ¼ÿ¾ÿÀÿ»ÿ¹ÿÀÿÂÿ¹ÿÅÿÏÿÈÿ¶ÿÂÿÈÿ°ÿ±ÿ¼ÿÃÿ»ÿ´ÿ¯ÿ¯ÿ¼ÿÅÿÂÿ¼ÿÁÿ¼ÿ°ÿ´ÿ»ÿ¾ÿÅÿÆÿ¬ÿÿÂÿºÿ¹ÿ½ÿ»ÿµÿ³ÿµÿ´ÿ¹ÿ¸ÿºÿ¼ÿÀÿ´ÿ»ÿ¶ÿÄÿ¶ÿµÿ¾ÿºÿºÿÀÿ¶ÿ°ÿ·ÿµÿµÿÁÿÆÿºÿ®ÿ®ÿ¼ÿÀÿ´ÿ¶ÿÀÿÊÿÂÿ»ÿ¼ÿ¶ÿ¸ÿÄÿÃÿ¹ÿ³ÿ¶ÿ¼ÿ¾ÿ¹ÿ¸ÿ´ÿ³ÿ¼ÿ¸ÿ·ÿ¹ÿÅÿÊÿ¶ÿºÿÆÿ»ÿ»ÿÅÿ·ÿ¬ÿ»ÿÂÿËÿÉÿÃÿÌÿÊÿÄÿºÿÃÿµÿ±ÿ±ÿ®ÿµÿ«ÿ¸ÿÄÿ·ÿºÿ´ÿµÿ½ÿ¸ÿµÿ¶ÿ¶ÿ¸ÿÁÿÀÿ¶ÿ¾ÿ¾ÿ§ÿ¯ÿ¶ÿ¼ÿÂÿ±ÿ»ÿÂÿÌÿ¸ÿÄÿ´ÿµÿ±ÿÅÿÁÿ»ÿ·ÿ¿ÿÃÿ¿ÿÃÿ½ÿ¶ÿÁÿÃÿ³ÿ¹ÿ°ÿ¥ÿÿ³ÿºÿ»ÿ¿ÿ¿ÿÆÿºÿ¼ÿÇÿÃÿ·ÿ±ÿ®ÿ°ÿ¶ÿ³ÿ´ÿÁÿÉÿÍÿÂÿºÿ¶ÿ°ÿ´ÿÎÿÃÿÃÿ´ÿ¼ÿÿ¸ÿ¼ÿ¸ÿÆÿ·ÿÁÿÀÿÁÿÌÿ¿ÿ­ÿºÿÁÿ»ÿÅÿÇÿÀÿ»ÿÁÿ¼ÿ¾ÿ¼ÿ®ÿ¼ÿ¾ÿÃÿ¹ÿÆÿ²ÿ¶ÿÄÿÂÿ»ÿ¾ÿÂÿ¿ÿ¶ÿ¹ÿ¸ÿ´ÿÀÿÉÿºÿ±ÿÄÿËÿ«ÿ§ÿÀÿ¸ÿÆÿ±ÿ¿ÿ±ÿ½ÿ¾ÿÀÿ³ÿ»ÿÀÿÀÿ´ÿ¹ÿ½ÿ¾ÿÀÿÇÿ¹ÿ«ÿ¹ÿÌÿÊÿ¾ÿ´ÿ¬ÿºÿ¼ÿÄÿÄÿ·ÿÂÿ£ÿ½ÿ¾ÿ¿ÿ»ÿ¾ÿ°ÿ­ÿÅÿ»ÿ»ÿ®ÿ±ÿ¬ÿ°ÿ»ÿÂÿÈÿÆÿÁÿ¿ÿ¼ÿ¹ÿ¹ÿ¸ÿ½ÿ»ÿ·ÿ¿ÿÂÿ£ÿ¹ÿÂÿ¼ÿ¿ÿÍÿÃÿ²ÿ±ÿÌÿ¿ÿ®ÿ´ÿµÿ¿ÿ­ÿ­ÿÀÿ·ÿÂÿÁÿºÿ¶ÿ´ÿ·ÿ¼ÿÂÿÆÿÌÿ¿ÿ²ÿ´ÿ²ÿ³ÿ¼ÿ»ÿ¹ÿ­ÿ½ÿ½ÿÀÿ¾ÿÉÿ¢ÿ¿ÿÀÿ¯ÿ±ÿÀÿµÿÆÿÈÿÍÿÃÿ·ÿ·ÿ»ÿ¾ÿ¼ÿ¿ÿ¾ÿµÿ¼ÿÇÿ¿ÿ³ÿ·ÿ´ÿ³ÿ«ÿ°ÿÀÿ¾ÿ³ÿ°ÿ½ÿÂÿÀÿÁÿ½ÿ¶ÿ¼ÿ³ÿµÿ¹ÿÅÿ¹ÿ³ÿºÿ²ÿ¼ÿ¿ÿ´ÿ¶ÿ¹ÿ¹ÿ¹ÿ¯ÿ³ÿÄÿÇÿËÿµÿ³ÿ¹ÿÄÿ¿ÿÄÿÈÿµÿ³ÿ½ÿÊÿ¿ÿÃÿ³ÿÂÿÖÿÈÿ¼ÿÎÿÇÿÂÿ½ÿÌÿ»ÿÂÿÈÿÃÿÃÿ°ÿ¶ÿ¿ÿ¹ÿ»ÿÃÿ½ÿ±ÿ±ÿ³ÿ¶ÿ¬ÿ­ÿ¾ÿµÿ¼ÿºÿ¹ÿ²ÿ²ÿ¹ÿ»ÿ½ÿ²ÿ¼ÿÅÿµÿ½ÿ¸ÿ»ÿ»ÿÀÿ³ÿºÿ±ÿªÿ³ÿ¸ÿ¯ÿ³ÿ¼ÿ¶ÿ¸ÿ¸ÿ´ÿ°ÿ·ÿÇÿÁÿ´ÿÁÿÅÿ°ÿ¬ÿ©ÿºÿ¿ÿ¸ÿÌÿÈÿ¹ÿ¶ÿÂÿ¸ÿºÿÇÿ²ÿÅÿ³ÿ°ÿÆÿ±ÿºÿ­ÿÉÿÈÿ·ÿ³ÿ¼ÿ»ÿ³ÿ·ÿ¾ÿÅÿÍÿ¾ÿÃÿÈÿ¼ÿÁÿ¾ÿ·ÿÄÿÈÿ»ÿ¬ÿ­ÿ¹ÿ´ÿ¨ÿµÿÀÿ¿ÿÆÿ·ÿ³ÿ·ÿ¸ÿ¸ÿ©ÿ¶ÿ¦ÿµÿ½ÿ¯ÿ¬ÿ¿ÿ®ÿ²ÿ¹ÿºÿ¾ÿ·ÿ¸ÿÄÿºÿ´ÿ»ÿÃÿÂÿ¿ÿ­ÿ°ÿ·ÿºÿÀÿ¾ÿ´ÿµÿ¾ÿºÿ±ÿµÿ¹ÿ°ÿµÿ»ÿ½ÿ°ÿ¸ÿ»ÿ¹ÿÁÿÇÿ´ÿ±ÿÃÿºÿ³ÿ²ÿ¹ÿ¨ÿÆÿ²ÿ½ÿ¬ÿÉÿ¹ÿÂÿ¼ÿÁÿ¿ÿ»ÿºÿÁÿ¹ÿÂÿ´ÿ¦ÿ¶ÿ¹ÿ¹ÿÆÿÄÿ¹ÿ¸ÿ¶ÿ±ÿªÿ©ÿ¶ÿÁÿ¼ÿ³ÿ´ÿ±ÿ¼ÿ©ÿ·ÿºÿÃÿ¿ÿ¯ÿ¼ÿµÿ¿ÿÁÿ¸ÿ¾ÿÂÿ°ÿºÿÍÿÎÿÈÿÐÿ­ÿÀÿ¾ÿÅÿ§ÿºÿºÿ»ÿ´ÿ¥ÿµÿ±ÿ¸ÿ¼ÿ¶ÿ²ÿ±ÿ¬ÿµÿ¿ÿ¼ÿ¹ÿ¾ÿÂÿ¶ÿ¯ÿ»ÿ»ÿ¿ÿÂÿ¶ÿ»ÿÇÿ±ÿ´ÿ¹ÿ»ÿÄÿµÿÃÿ¸ÿÉÿ¾ÿ¸ÿ·ÿ³ÿ¾ÿ¼ÿ¸ÿÀÿ½ÿºÿÂÿ¿ÿ­ÿ¹ÿ»ÿ¼ÿ¹ÿµÿÃÿÀÿÃÿ·ÿ»ÿ·ÿ·ÿ¶ÿÀÿ½ÿ½ÿÄÿÃÿµÿ¹ÿ¾ÿ·ÿ¾ÿÉÿÀÿ·ÿ¾ÿ¼ÿ½ÿ¹ÿ¸ÿ®ÿ¯ÿ¹ÿÆÿÁÿ¾ÿºÿÀÿµÿÃÿ¹ÿ¸ÿ®ÿÅÿ¿ÿ½ÿ¿ÿµÿÒÿËÿÇÿÀÿÃÿ¼ÿÂÿÃÿ½ÿÑÿËÿ½ÿÃÿËÿ¾ÿ¯ÿ¾ÿµÿºÿÀÿµÿ³ÿ¾ÿÂÿ½ÿ»ÿ¾ÿ»ÿ®ÿ³ÿ¾ÿ¶ÿµÿ¹ÿ»ÿ¸ÿ¼ÿÀÿ»ÿ´ÿ¼ÿ¼ÿ¹ÿ¼ÿ­ÿ¿ÿ½ÿÉÿ¹ÿÄÿÀÿ°ÿ¬ÿ¶ÿÀÿÉÿ½ÿÆÿËÿ¶ÿ»ÿºÿ¼ÿ¿ÿÂÿ½ÿ¿ÿ¶ÿ¸ÿ¿ÿ¿ÿ¯ÿ­ÿÄÿÉÿµÿ´ÿ¿ÿ¿ÿ¸ÿ¼ÿÂÿÁÿ¿ÿ½ÿÀÿºÿ±ÿ²ÿ°ÿ»ÿÀÿÄÿ¹ÿ¶ÿ¿ÿÀÿÂÿ¼ÿ¸ÿ±ÿ¸ÿÊÿÁÿÄÿ­ÿ½ÿ¼ÿÎÿ¾ÿ¿ÿ¸ÿÄÿ½ÿ¾ÿ»ÿ¸ÿ»ÿ»ÿºÿ³ÿÂÿÀÿ¾ÿ¹ÿ¹ÿ¼ÿÀÿ»ÿ¹ÿ¸ÿ¿ÿÀÿ¹ÿºÿ¾ÿ½ÿÀÿÇÿÀÿÂÿÊÿÇÿÅÿ±ÿ«ÿÀÿ²ÿ¼ÿ¾ÿÇÿ·ÿ·ÿÄÿÄÿÏÿÏÿ¸ÿÂÿ³ÿÆÿÈÿÂÿÄÿ¯ÿ®ÿ°ÿ¸ÿ¾ÿÌÿ¶ÿ®ÿ¹ÿ¿ÿÄÿ¯ÿ«ÿ±ÿ²ÿÁÿ»ÿ´ÿ¿ÿÇÿÅÿÃÿ¸ÿ¯ÿ¸ÿ·ÿºÿÌÿÄÿ¿ÿÈÿÃÿºÿ°ÿ»ÿ¾ÿÏÿ½ÿÈÿ¸ÿÁÿ¯ÿ±ÿ«ÿ¯ÿÑÿÖÿ±ÿ¸ÿ¼ÿ¸ÿ¾ÿ±ÿÇÿÖÿÅÿ¹ÿ½ÿÅÿÁÿ¼ÿµÿ¿ÿªÿ¸ÿÍÿ¹ÿ©ÿ¬ÿ¸ÿ¶ÿ¥ÿ®ÿÅÿÎÿÅÿ¹ÿ¿ÿ¿ÿ¹ÿ¹ÿ­ÿ¤ÿ¹ÿËÿ¿ÿÅÿ¹ÿ·ÿ¸ÿÇÿ·ÿÃÿ·ÿ¸ÿµÿ¸ÿ¯ÿ¾ÿÀÿÃÿ»ÿ¼ÿ±ÿ±ÿ³ÿ»ÿ¶ÿ³ÿ¹ÿÀÿ¼ÿÀÿÆÿÇÿÃÿÀÿÌÿÇÿ¿ÿ´ÿµÿ¶ÿ·ÿ¹ÿ³ÿ¸ÿ½ÿ¼ÿ¶ÿ·ÿºÿ»ÿ¹ÿ¿ÿ¾ÿ¼ÿ¾ÿ´ÿ¿ÿ±ÿ±ÿÀÿ¾ÿÿºÿ¹ÿ½ÿ»ÿ´ÿ¼ÿÁÿÁÿ¬ÿ£ÿ¿ÿÄÿÊÿÉÿÀÿ¶ÿ¿ÿ·ÿ¸ÿµÿ¸ÿ·ÿ·ÿ¸ÿºÿÃÿÃÿºÿºÿ¿ÿ»ÿÄÿÂÿ²ÿ±ÿ´ÿ½ÿ»ÿÊÿÇÿÅÿ§ÿÁÿ°ÿºÿ©ÿÓÿ·ÿ¯ÿÇÿ¯ÿ¾ÿ¶ÿ¸ÿªÿ¥ÿ½ÿ³ÿ¹ÿÄÿ»ÿ»ÿ´ÿ¨ÿ³ÿ¼ÿ¼ÿ¶ÿ¹ÿ¸ÿ´ÿÀÿÂÿÂÿÁÿ³ÿ·ÿÄÿ¾ÿ·ÿ¶ÿ¯ÿ¹ÿ¾ÿÑÿ¿ÿÀÿµÿ¹ÿÅÿ»ÿÆÿÀÿ²ÿ²ÿ½ÿ¿ÿ¶ÿ¶ÿ¶ÿ¸ÿÀÿÄÿÂÿ¼ÿ»ÿºÿ»ÿ·ÿ»ÿÁÿ´ÿµÿ¼ÿ²ÿ²ÿ®ÿ¶ÿ·ÿ±ÿ³ÿÿ²ÿ¹ÿ·ÿ´ÿ³ÿ·ÿ·ÿÃÿ·ÿ»ÿµÿÍÿ­ÿÉÿËÿËÿÊÿÀÿ´ÿ¹ÿÓÿÈÿ¶ÿÀÿ»ÿ·ÿ´ÿ¶ÿ¼ÿ»ÿ½ÿ»ÿ¶ÿ°ÿÀÿ¼ÿ¿ÿÇÿÃÿµÿµÿ¾ÿ´ÿºÿÄÿ»ÿÅÿ¸ÿÄÿ´ÿ¯ÿ½ÿ³ÿ«ÿ¿ÿ·ÿ»ÿ·ÿ»ÿ¿ÿ³ÿ¯ÿ­ÿªÿ±ÿµÿ²ÿ´ÿ¶ÿ¸ÿÃÿ½ÿ³ÿµÿÿ¬ÿ»ÿ©ÿ°ÿ·ÿÄÿ¥ÿ·ÿ¤ÿ¿ÿºÿÈÿ®ÿ·ÿÇÿÊÿÝÿÃÿ¼ÿ·ÿ¸ÿ·ÿ¶ÿÈÿËÿ¾ÿ¸ÿ´ÿ°ÿ±ÿ´ÿ®ÿ¸ÿ´ÿºÿ©ÿ¾ÿµÿ¸ÿ¿ÿªÿÏÿÃÿ«ÿ¹ÿ¿ÿÁÿ¾ÿ»ÿ¿ÿÄÿ°ÿ¬ÿ­ÿ¹ÿ·ÿ¶ÿ´ÿ­ÿ±ÿ°ÿ°ÿ¹ÿÅÿÊÿ»ÿ»ÿºÿ³ÿÂÿÂÿ¼ÿ¹ÿ¥ÿÃÿ°ÿºÿ»ÿ»ÿ¶ÿ¶ÿ´ÿ¨ÿ°ÿÁÿ¿ÿ¹ÿ·ÿ±ÿ°ÿ»ÿÀÿ»ÿ½ÿ¹ÿ±ÿ¼ÿ´ÿµÿÂÿ­ÿ®ÿ²ÿ¿ÿ°ÿªÿ¦ÿ®ÿ·ÿ¼ÿ»ÿÈÿ¸ÿµÿºÿ¹ÿÁÿÄÿ¾ÿ¸ÿ´ÿ¸ÿ¿ÿ²ÿ°ÿÆÿ»ÿºÿÁÿ½ÿ¶ÿÂÿ¹ÿ¾ÿºÿºÿ¯ÿÀÿ²ÿÇÿ¸ÿ´ÿµÿºÿ³ÿ±ÿ¸ÿ»ÿ¹ÿ¹ÿÃÿÄÿ¸ÿ½ÿµÿÃÿµÿÑÿ·ÿÊÿ×ÿ»ÿËÿ¼ÿ´ÿ¨ÿºÿ³ÿ¶ÿÀÿ¿ÿ°ÿ®ÿ»ÿºÿ½ÿÃÿ¶ÿªÿ®ÿ¶ÿ¸ÿ´ÿºÿ·ÿ¹ÿÍÿµÿ¿ÿÃÿ­ÿ¯ÿ«ÿ¿ÿÅÿºÿºÿÈÿ·ÿ¬ÿµÿÄÿËÿ½ÿ¹ÿÆÿÅÿÅÿ¹ÿÀÿ¾ÿ«ÿÃÿ´ÿ­ÿÅÿÿ»ÿ©ÿµÿ°ÿ¼ÿÄÿ¶ÿ¬ÿ¬ÿ·ÿ¾ÿ²ÿ®ÿ»ÿ¾ÿÃÿÈÿ¸ÿÀÿ¼ÿÃÿ¶ÿ·ÿªÿ½ÿ¾ÿ·ÿ±ÿ¶ÿÂÿÅÿºÿÿÿ³ÿ½ÿ·ÿ«ÿ²ÿÄÿÅÿ°ÿ¹ÿ·ÿ´ÿ²ÿµÿªÿ·ÿ­ÿ¼ÿ¹ÿºÿ»ÿ¸ÿºÿÁÿ¿ÿ¼ÿ¿ÿ¼ÿ¸ÿ¶ÿ´ÿ¸ÿ²ÿ®ÿ²ÿ·ÿµÿ¿ÿÈÿ¸ÿ±ÿÀÿ¿ÿ»ÿ®ÿ±ÿºÿ³ÿ¯ÿ·ÿ·ÿ¼ÿ¿ÿÆÿ¸ÿ¯ÿ®ÿ·ÿÄÿ¿ÿÀÿ«ÿ¼ÿµÿ´ÿ¨ÿµÿºÿ´ÿ»ÿºÿ¶ÿºÿ·ÿÈÿÄÿ­ÿ¥ÿ¾ÿ³ÿÂÿ¹ÿ­ÿ¬ÿ½ÿÆÿºÿµÿ»ÿ¸ÿ¬ÿ¶ÿÂÿ¬ÿ°ÿ´ÿ²ÿ¼ÿÆÿ·ÿ®ÿ©ÿ«ÿ´ÿ¹ÿ¸ÿ¼ÿÄÿ¹ÿ®ÿ»ÿÄÿµÿ±ÿÁÿºÿÄÿ±ÿ¡ÿ¯ÿ¹ÿÉÿÈÿ®ÿ¸ÿ´ÿ¶ÿ²ÿ¶ÿÀÿ¼ÿ¹ÿ¼ÿ´ÿºÿ½ÿ´ÿ»ÿÀÿºÿ²ÿ¸ÿÀÿ¼ÿ»ÿÄÿ½ÿ²ÿ·ÿ»ÿ¹ÿ¿ÿÇÿÆÿÅÿÅÿ¿ÿÀÿÉÿ¼ÿ¦ÿ¸ÿ¼ÿ¼ÿ·ÿ»ÿÀÿÅÿÈÿÂÿ»ÿ¿ÿ¾ÿÑÿÂÿ¾ÿÃÿÐÿ¾ÿ»ÿÂÿ¬ÿ½ÿ¶ÿ»ÿÇÿ·ÿ´ÿÂÿÃÿ½ÿ¶ÿÁÿ»ÿ¼ÿ¹ÿÎÿÉÿÌÿÊÿ¾ÿºÿ¸ÿºÿ¶ÿ®ÿÄÿÂÿ½ÿ»ÿÆÿÍÿÒÿÀÿÐÿÄÿ¼ÿ¹ÿÂÿÅÿÀÿÀÿÄÿÅÿÈÿÁÿÆÿ¿ÿÈÿ¹ÿ¹ÿ¼ÿÃÿÆÿÁÿºÿ¹ÿ¹ÿ¾ÿÀÿ»ÿÍÿÁÿ¶ÿÉÿ¦ÿÈÿ»ÿ®ÿ¾ÿÒÿ½ÿ¹ÿÃÿ¼ÿ»ÿ²ÿµÿ¸ÿÁÿ¼ÿÅÿ¼ÿÂÿÍÿ¼ÿÀÿÂÿ¿ÿÌÿÍÿ»ÿ¹ÿ´ÿ¶ÿÂÿ¹ÿ»ÿ®ÿÁÿÊÿÄÿºÿÂÿÇÿÁÿÄÿÈÿÄÿ¿ÿÆÿÃÿÂÿºÿºÿ¼ÿ°ÿÀÿËÿ¿ÿ¼ÿÄÿ¾ÿÂÿÆÿÔÿ·ÿÆÿ¯ÿÁÿ¾ÿÅÿÀÿÆÿÄÿ·ÿ¼ÿÀÿ¼ÿ¿ÿ°ÿºÿ¹ÿÂÿ¾ÿ»ÿ¼ÿÄÿÊÿÀÿ·ÿÃÿ½ÿ½ÿ¾ÿ·ÿ°ÿ½ÿ¿ÿºÿÆÿÁÿºÿÃÿÃÿ¶ÿ¾ÿ»ÿÂÿÆÿ¶ÿ¿ÿÅÿÅÿ½ÿÁÿÃÿÈÿÉÿ¶ÿ½ÿÀÿ¸ÿ·ÿ¾ÿ¼ÿÇÿÊÿ¾ÿ·ÿ»ÿ½ÿ¸ÿ¿ÿÃÿ¿ÿÉÿÀÿ³ÿÅÿÂÿ¾ÿ¿ÿÁÿÆÿÉÿ¾ÿ°ÿ¸ÿ­ÿÂÿ¼ÿÅÿ¬ÿ²ÿÂÿÉÿ¿ÿ±ÿ¸ÿÄÿ»ÿ¼ÿÃÿ¾ÿ¼ÿ¾ÿÊÿÊÿÁÿÃÿÃÿ·ÿ´ÿÿ½ÿ¿ÿ­ÿÅÿ¼ÿ®ÿ¬ÿ·ÿ¸ÿ²ÿ¾ÿÀÿµÿ·ÿµÿ¸ÿºÿ¹ÿ¸ÿºÿ³ÿ²ÿ»ÿ³ÿÇÿÃÿÔÿ»ÿ¾ÿÊÿÂÿÀÿÆÿÁÿµÿ½ÿÁÿ³ÿ»ÿ·ÿ¸ÿ³ÿ³ÿ¹ÿºÿ¶ÿ½ÿÆÿÃÿ¾ÿ­ÿ¼ÿÀÿ¶ÿ½ÿµÿ¯ÿ¹ÿÂÿÁÿ¶ÿºÿÂÿºÿ²ÿ¾ÿºÿ»ÿ¿ÿºÿ´ÿ­ÿ¾ÿÀÿ·ÿ¯ÿºÿÀÿ¾ÿÇÿÂÿ´ÿÀÿºÿ¶ÿ¼ÿ¹ÿ¾ÿ¾ÿÃÿÀÿ·ÿ·ÿÆÿÌÿÆÿ·ÿÕÿ½ÿ²ÿµÿ­ÿ´ÿÇÿÈÿÉÿ¸ÿ¸ÿÍÿ¹ÿºÿ½ÿ»ÿ¼ÿ½ÿ·ÿ·ÿºÿ¸ÿ¸ÿØÿËÿºÿ»ÿ¶ÿ³ÿÉÿËÿ¼ÿÃÿÉÿËÿÁÿ¿ÿÁÿÀÿÂÿÅÿ½ÿ½ÿ¼ÿ¹ÿÈÿÉÿÂÿ·ÿ¬ÿ¯ÿ¹ÿ¿ÿºÿ¹ÿÊÿ²ÿ½ÿÃÿÂÿÂÿ¶ÿ·ÿºÿÇÿ¾ÿ¸ÿ¹ÿÀÿÆÿ¾ÿ®ÿ±ÿÉÿ°ÿ¯ÿ°ÿ¶ÿ´ÿ¹ÿ¼ÿ´ÿ¶ÿ¯ÿºÿ°ÿ½ÿºÿÀÿÅÿ¼ÿ¼ÿÍÿ«ÿ¿ÿÇÿÄÿ¶ÿ²ÿ¼ÿÅÿÀÿ²ÿ·ÿÁÿºÿ¸ÿ¾ÿ¼ÿ»ÿÁÿ½ÿ«ÿ¹ÿ¶ÿ¾ÿ¾ÿ¹ÿ¶ÿ¼ÿÀÿ¸ÿÈÿ»ÿÍÿÎÿÃÿ¶ÿ¸ÿÅÿÊÿÁÿ³ÿÅÿ²ÿÂÿºÿÆÿÌÿ¹ÿÄÿÕÿÃÿ¸ÿÀÿºÿ®ÿ¸ÿÃÿ¾ÿ¿ÿºÿ¹ÿ²ÿºÿ·ÿ¹ÿ»ÿ¯ÿªÿºÿÑÿÉÿÇÿ¯ÿ»ÿÃÿ¾ÿÀÿÉÿÈÿ¼ÿÉÿËÿÃÿÍÿÈÿÆÿÇÿÈÿ¼ÿ¥ÿ¸ÿÆÿ½ÿºÿ¹ÿ¹ÿÁÿÈÿ½ÿÀÿÈÿµÿ½ÿÉÿÒÿÅÿ¹ÿÇÿÆÿÅÿ¼ÿÁÿ½ÿ¹ÿºÿÁÿÆÿÂÿµÿ³ÿÄÿÄÿ½ÿ·ÿ¹ÿÄÿÈÿÀÿÀÿ·ÿ¿ÿ¼ÿÌÿÎÿ¸ÿ¹ÿÎÿ½ÿÄÿ¼ÿÅÿÄÿ»ÿ»ÿµÿ·ÿÉÿÆÿÃÿÁÿÈÿ»ÿ·ÿºÿÅÿÅÿ·ÿ¹ÿ¡ÿºÿ©ÿÄÿÂÿµÿ½ÿÃÿ¶ÿ²ÿ¹ÿ»ÿ¸ÿÀÿ¸ÿÂÿ¿ÿ»ÿÆÿÀÿ³ÿÊÿ¸ÿÉÿÃÿÈÿ´ÿ¯ÿÂÿÆÿºÿÅÿ°ÿ³ÿ¿ÿÇÿ½ÿ´ÿ³ÿ¸ÿ¿ÿ½ÿ±ÿÈÿ½ÿ»ÿÁÿÀÿÀÿÃÿÃÿ¿ÿÄÿ·ÿµÿ¼ÿÅÿÂÿÃÿ¾ÿ½ÿÇÿÆÿÄÿªÿÁÿ·ÿ¶ÿÂÿ¼ÿ¸ÿ¾ÿ¼ÿºÿÂÿ±ÿ²ÿÂÿÌÿÄÿ¿ÿ¼ÿ½ÿÁÿÀÿÃÿÄÿÄÿÂÿÈÿÇÿÂÿÊÿÊÿ¼ÿ¸ÿÀÿ½ÿ´ÿÌÿÃÿ¹ÿÈÿÂÿ¼ÿÂÿÂÿ½ÿÀÿÊÿ¹ÿ¸ÿ¼ÿÄÿÁÿ¿ÿ½ÿ¾ÿ½ÿ³ÿ¸ÿ°ÿËÿ¸ÿ°ÿ¹ÿ¾ÿÁÿ¿ÿ¼ÿ¯ÿÿDÿ:ÿ§ÿµÿ²ÿ²ÿ¾ÿÃÿÂÿºÿ­ÿ³ÿ³ÿ»ÿ²ÿ¾ÿÄÿÄÿÀÿ±ÿ½ÿÊÿÀÿÀÿ»ÿ¯ÿÈÿÁÿ·ÿ¾ÿÄÿÇÿÁÿ´ÿ·ÿËÿÈÿºÿÿÊÿ¾ÿ¸ÿ²ÿ®ÿ¬ÿ¶ÿ»ÿ¶ÿ¼ÿ»ÿ½ÿÌÿ¾ÿÈÿ­ÿ®ÿ»ÿ¿ÿÉÿÈÿ¶ÿ¼ÿÑÿÉÿ¿ÿÆÿÃÿ·ÿÃÿÃÿÀÿ·ÿ³ÿ¸ÿ¼ÿÄÿ¸ÿ¾ÿ»ÿ¼ÿ»ÿÃÿÂÿÁÿ»ÿ²ÿ±ÿµÿ¿ÿÄÿ¸ÿ¹ÿºÿ¬ÿ¼ÿÅÿ¹ÿ»ÿÀÿÃÿÃÿ½ÿºÿ¶ÿÅÿÏÿÎÿ°ÿ¹ÿÆÿÃÿÄÿ½ÿ·ÿ¹ÿ»ÿÈÿÊÿÁÿµÿËÿÆÿ¿ÿÏÿÉÿÉÿÄÿ¼ÿ¼ÿ»ÿµÿ¶ÿºÿºÿÀÿ½ÿÈÿÇÿµÿµÿÂÿÃÿºÿ»ÿÂÿÁÿÆÿÆÿÎÿºÿÀÿ­ÿ²ÿ¾ÿ¹ÿ·ÿºÿ¸ÿ§ÿÿ¬ÿÃÿÇÿ¸ÿÄÿ¿ÿ²ÿÁÿ¶ÿÅÿÀÿ¼ÿ¾ÿµÿ·ÿ¸ÿ¸ÿ®ÿ¿ÿ½ÿ°ÿÅÿ¾ÿ°ÿ¿ÿºÿ³ÿ¶ÿ¹ÿ¼ÿÃÿÈÿÀÿºÿÊÿ¼ÿËÿÈÿ¶ÿÇÿËÿÄÿ¾ÿ±ÿ­ÿÄÿÏÿÀÿÂÿÄÿ¾ÿÁÿ»ÿ·ÿ¼ÿÇÿ¼ÿ±ÿ´ÿÆÿËÿÆÿËÿÈÿÊÿÆÿÅÿ¾ÿËÿÅÿËÿÑÿ¹ÿ¶ÿ¬ÿ¯ÿÄÿ¾ÿ¯ÿÆÿÉÿ²ÿ½ÿ¶ÿËÿÏÿ³ÿ¸ÿ¿ÿ»ÿ¬ÿ·ÿÁÿÃÿÇÿ½ÿ´ÿÄÿºÿÅÿ¾ÿÂÿ¶ÿÅÿ·ÿ®ÿµÿÇÿ»ÿ¶ÿÀÿÀÿºÿ¾ÿÆÿÇÿÇÿÉÿ®ÿ»ÿÈÿÆÿÏÿÌÿÁÿ¹ÿ¼ÿ¼ÿÁÿ½ÿ´ÿ½ÿ¾ÿ·ÿ¼ÿ²ÿ¶ÿºÿÊÿ¸ÿ±ÿ¹ÿÁÿ»ÿ»ÿ»ÿ³ÿ±ÿ´ÿµÿ¿ÿÅÿ½ÿÀÿ´ÿÀÿ²ÿ¿ÿ¿ÿ·ÿÇÿ¾ÿ½ÿ´ÿ¶ÿ¿ÿÃÿÀÿ½ÿÆÿÈÿ¾ÿÂÿ´ÿ¸ÿÃÿÎÿÖÿÂÿÃÿÀÿÎÿÀÿÄÿ¿ÿ¼ÿ¼ÿ¹ÿÀÿÀÿ¼ÿ¹ÿ¹ÿ¿ÿ¿ÿÆÿÄÿ¸ÿ¸ÿÄÿ¿ÿÀÿ³ÿ¸ÿ¾ÿ»ÿÀÿ¹ÿ­ÿ»ÿ³ÿÿµÿ®ÿ½ÿªÿÿ¹ÿ½ÿÎÿÁÿ¦ÿ¯ÿµÿ·ÿ»ÿ½ÿ¼ÿ¼ÿÁÿ¼ÿ²ÿ³ÿ±ÿ¬ÿ°ÿ¯ÿ´ÿ¼ÿÇÿÀÿ»ÿ½ÿµÿ´ÿ¶ÿ¹ÿ´ÿÀÿÅÿ¿ÿ¿ÿ°ÿ·ÿµÿ®ÿ­ÿÀÿªÿºÿ¼ÿ¹ÿ·ÿ¸ÿ³ÿ²ÿ¯ÿ»ÿ¿ÿºÿ·ÿ¹ÿ½ÿ¾ÿ»ÿ¾ÿÃÿ®ÿ±ÿ¼ÿ¹ÿªÿªÿºÿ´ÿ¼ÿ¸ÿ¾ÿ®ÿ¯ÿ®ÿ©ÿ¨ÿ»ÿÇÿ¼ÿ¹ÿÆÿÁÿ¶ÿ¸ÿ±ÿ©ÿ­ÿ²ÿ¤ÿ¾ÿ¨ÿºÿÅÿ­ÿ´ÿÃÿÂÿÃÿ¬ÿ«ÿ¸ÿ¶ÿ¯ÿ¸ÿÀÿ´ÿºÿÄÿ¾ÿ¾ÿÇÿ»ÿÂÿÐÿ¸ÿ¿ÿ­ÿÞÿÀÿÀÿÂÿ«ÿ´ÿ´ÿ¿ÿÃÿ¿ÿ¿ÿÅÿËÿºÿ·ÿÄÿ¹ÿ³ÿÄÿµÿ¢ÿÿ­ÿÅÿÂÿÁÿ¿ÿÄÿ½ÿ¹ÿ¼ÿÀÿÄÿÀÿÄÿÉÿÈÿ¾ÿ±ÿ³ÿÄÿÎÿµÿ½ÿºÿÇÿÈÿÔÿ´ÿ¿ÿ³ÿÛÿ´ÿ¹ÿ¾ÿ´ÿ³ÿ·ÿÀÿ½ÿ¼ÿÇÿÇÿ´ÿ·ÿÇÿÇÿÌÿÈÿÂÿ¿ÿ¾ÿºÿÂÿ·ÿºÿ¶ÿ¸ÿÃÿ½ÿÈÿ»ÿ·ÿÊÿÂÿÀÿ»ÿ½ÿÃÿµÿ²ÿ£ÿ§ÿ¾ÿ¾ÿÁÿ·ÿ´ÿ¸ÿÇÿ­ÿ°ÿ·ÿºÿ¶ÿÂÿ¶ÿ»ÿ³ÿ¯ÿÇÿÊÿ¿ÿÄÿÅÿÄÿ¾ÿÆÿ¾ÿ¿ÿ¿ÿ°ÿºÿËÿÄÿ½ÿ±ÿªÿÀÿÂÿ¾ÿ¸ÿºÿµÿ¢ÿ¼ÿ»ÿ©ÿ²ÿ¼ÿ¥ÿ²ÿ»ÿÂÿ¿ÿ¿ÿÁÿ»ÿ¼ÿÁÿÊÿÄÿÀÿ¿ÿÀÿÂÿ·ÿºÿÇÿÁÿÍÿ»ÿ¸ÿ¼ÿ¾ÿºÿÄÿÀÿ»ÿÀÿÊÿ¹ÿµÿÈÿÄÿ¶ÿÀÿÁÿÄÿµÿ´ÿµÿ¬ÿ´ÿ¾ÿ»ÿÁÿÊÿÄÿÃÿÆÿ½ÿºÿÇÿ¹ÿ¿ÿÃÿ·ÿµÿÅÿ»ÿ°ÿ²ÿ±ÿÇÿ¸ÿ´ÿÐÿ¾ÿÅÿÀÿµÿ´ÿÃÿÃÿ´ÿ½ÿ½ÿ¿ÿ³ÿ¶ÿÁÿÀÿ¿ÿ·ÿ¹ÿÅÿÀÿ¸ÿ²ÿ·ÿ»ÿ¹ÿ±ÿ¸ÿ¾ÿÆÿµÿ´ÿ¼ÿ³ÿ»ÿÄÿ½ÿ¹ÿ­ÿ³ÿ²ÿ²ÿºÿ·ÿ¶ÿ¼ÿ§ÿ©ÿ»ÿ¾ÿºÿºÿ¹ÿ»ÿºÿ¼ÿÂÿ¿ÿ¾ÿ³ÿ´ÿ½ÿÀÿ³ÿ§ÿ´ÿ¬ÿÊÿÇÿÆÿ»ÿËÿ°ÿ¾ÿ²ÿ´ÿ½ÿÄÿÁÿÀÿÄÿ»ÿ¹ÿÁÿ¹ÿ³ÿ±ÿ¨ÿµÿ»ÿ·ÿ¸ÿºÿ¼ÿ¶ÿ¹ÿ»ÿ®ÿ²ÿ´ÿ¿ÿ»ÿ¼ÿµÿ¬ÿªÿ¶ÿ­ÿ°ÿ½ÿ¹ÿºÿÀÿ¶ÿ²ÿ»ÿÄÿ¸ÿ½ÿºÿÅÿ¿ÿ»ÿ¹ÿ°ÿ«ÿ¾ÿ¾ÿ²ÿ­ÿºÿ¾ÿ¯ÿ§ÿ±ÿ¾ÿÁÿ¿ÿ¶ÿ´ÿ¬ÿ­ÿÇÿÑÿ½ÿ¿ÿÉÿ¯ÿ ÿ®ÿ½ÿÊÿ¦ÿÊÿ«ÿ»ÿ¿ÿÆÿ´ÿËÿÃÿÍÿÂÿ»ÿ©ÿ«ÿ­ÿ»ÿºÿ²ÿ´ÿ´ÿ«ÿ¶ÿÃÿ¹ÿ»ÿ»ÿµÿ¿ÿÁÿÀÿ¼ÿ³ÿ¹ÿ¸ÿ°ÿ¼ÿ¹ÿÃÿÃÿ¾ÿ´ÿ«ÿ´ÿ¹ÿ¶ÿ·ÿ²ÿ·ÿ´ÿ¨ÿ±ÿ³ÿ´ÿ·ÿ³ÿ»ÿÂÿ­ÿ¯ÿ¼ÿÀÿ°ÿ¼ÿÆÿÂÿ¹ÿ®ÿ³ÿÃÿÁÿ¹ÿ¶ÿ¸ÿ¼ÿ½ÿ¼ÿ±ÿ´ÿºÿ¦ÿ«ÿÃÿ¾ÿ¹ÿÃÿ¸ÿµÿºÿÈÿÅÿÀÿÂÿ¯ÿ°ÿ±ÿ¾ÿ´ÿÅÿÅÿÅÿ¹ÿÁÿ´ÿ¶ÿ¸ÿ¿ÿ¼ÿµÿ¶ÿ¾ÿ±ÿ¾ÿ·ÿÁÿ¹ÿ´ÿÅÿ½ÿ­ÿ¥ÿ§ÿ­ÿ´ÿ»ÿ·ÿ¿ÿËÿÉÿÂÿÀÿÂÿµÿ¸ÿÁÿÌÿÌÿªÿ²ÿÓÿÇÿ¿ÿÂÿºÿ¯ÿ¿ÿ¶ÿ¸ÿ»ÿÈÿÁÿ¼ÿ¤ÿ³ÿµÿ¹ÿÆÿÁÿÀÿÄÿÀÿµÿ¿ÿ¾ÿµÿ¾ÿ¼ÿ´ÿ®ÿ°ÿ¬ÿ·ÿµÿ±ÿ´ÿ·ÿ½ÿ´ÿ´ÿ´ÿ´ÿÃÿ¹ÿÀÿ½ÿ®ÿ²ÿ­ÿ½ÿ¸ÿÅÿÃÿÂÿ»ÿ¾ÿ¶ÿ¸ÿµÿ¾ÿÇÿÂÿ³ÿ¸ÿ¿ÿ½ÿÂÿÅÿ·ÿ´ÿ¹ÿ»ÿ«ÿÂÿÆÿÀÿ·ÿ¿ÿ¼ÿ½ÿµÿ»ÿÇÿÃÿÅÿ½ÿ´ÿ¼ÿ¸ÿ³ÿ¶ÿºÿ¼ÿ®ÿ³ÿ¿ÿ¿ÿ¹ÿ¶ÿªÿ´ÿ»ÿÅÿ¾ÿ½ÿ·ÿ¾ÿ³ÿÀÿ¼ÿ¿ÿ©ÿÇÿ½ÿ¶ÿ¾ÿºÿÕÿ¸ÿ¾ÿ·ÿµÿ¹ÿ½ÿ»ÿ¼ÿËÿ½ÿ¹ÿÍÿÆÿ½ÿ¯ÿ¾ÿ¸ÿ¹ÿ¿ÿ¸ÿºÿÂÿÅÿÀÿ¶ÿ´ÿ¶ÿ²ÿ¸ÿ¿ÿ´ÿµÿ¿ÿ¿ÿ¼ÿÃÿÃÿÀÿ¼ÿ»ÿ¼ÿ½ÿÆÿ´ÿºÿ´ÿÉÿ¾ÿµÿÁÿ»ÿºÿ¾ÿ¼ÿÂÿÈÿÆÿÊÿ¯ÿ¿ÿÈÿ¼ÿ½ÿ¶ÿ¼ÿÀÿ³ÿ¹ÿ½ÿ¼ÿµÿ¶ÿÂÿÈÿ»ÿ´ÿ¾ÿ¼ÿ¸ÿµÿºÿÅÿ¿ÿ¿ÿÀÿ·ÿ³ÿ³ÿ¹ÿÂÿ¼ÿ¾ÿ»ÿ·ÿ¶ÿ¿ÿºÿºÿ¸ÿ®ÿ¯ÿ¾ÿÂÿÇÿ¶ÿ¶ÿÇÿÁÿ¿ÿÇÿÀÿÅÿ¿ÿ³ÿ»ÿÀÿÁÿ¿ÿÁÿ·ÿÄÿÀÿÀÿ·ÿ¿ÿÊÿÇÿÌÿÇÿ¿ÿÂÿÃÿ¼ÿ·ÿ·ÿ¸ÿ»ÿ¼ÿ¶ÿ¿ÿÏÿÅÿÂÿ½ÿ¬ÿ»ÿ¼ÿÄÿÈÿÅÿ¯ÿ´ÿÀÿÄÿÖÿÇÿÁÿËÿ±ÿÁÿ¾ÿ¿ÿ½ÿ´ÿ¶ÿ³ÿ³ÿ©ÿÍÿ¼ÿ½ÿÂÿ­ÿ½ÿ½ÿ«ÿ¹ÿ´ÿ¶ÿÀÿ»ÿ¹ÿ¿ÿÆÿÀÿ¸ÿ½ÿÀÿ¶ÿ·ÿ¿ÿ¿ÿÃÿ¿ÿ¿ÿ®ÿ·ÿÆÿ¶ÿ±ÿÀÿÐÿÄÿ®ÿ¹ÿ¼ÿ¼ÿ¼ÿÄÿ¼ÿ¹ÿ£ÿ°ÿ½ÿÂÿ·ÿ¬ÿ¼ÿ¹ÿ´ÿ½ÿ½ÿªÿ¶ÿ²ÿ°ÿÌÿ¿ÿ¯ÿ¶ÿ¿ÿ»ÿµÿ³ÿ±ÿ·ÿÅÿ½ÿ³ÿµÿ®ÿ¡ÿ¦ÿ½ÿ½ÿ³ÿ®ÿ³ÿ»ÿÀÿ¿ÿ§ÿºÿÇÿÁÿ¼ÿ¹ÿ¸ÿºÿ²ÿ·ÿºÿºÿÁÿ§ÿ½ÿ»ÿ·ÿ¸ÿÁÿ¹ÿ¾ÿÁÿÊÿ¹ÿ¯ÿÃÿËÿÂÿ±ÿÄÿÊÿÁÿ½ÿ¹ÿ«ÿ±ÿ»ÿµÿ»ÿÀÿÀÿºÿ¾ÿºÿ¼ÿºÿ¿ÿ¿ÿ¹ÿ¼ÿ´ÿÀÿ¯ÿ³ÿÂÿºÿÿµÿ³ÿÁÿ¸ÿÃÿ¼ÿ¯ÿ¶ÿ°ÿ¤ÿ³ÿ¼ÿ»ÿ¿ÿÄÿ²ÿ²ÿ²ÿ¾ÿ¼ÿ±ÿ¶ÿ»ÿºÿ´ÿ»ÿÁÿÀÿ»ÿ¨ÿ´ÿÀÿÄÿÇÿ»ÿ¾ÿÐÿÁÿ¹ÿ«ÿ³ÿ¿ÿËÿÐÿ»ÿ·ÿËÿ³ÿ«ÿ³ÿÁÿÆÿ¢ÿÃÿ¾ÿ®ÿµÿ­ÿ¾ÿ»ÿÇÿÇÿ·ÿ­ÿ®ÿ½ÿ½ÿ·ÿ¼ÿ³ÿ³ÿºÿ´ÿ½ÿ¼ÿ¶ÿÀÿÊÿÀÿ¶ÿÂÿ¹ÿ·ÿ¼ÿ½ÿ¹ÿÀÿ¼ÿ¯ÿÅÿ¹ÿ½ÿµÿ¹ÿ»ÿÀÿ¹ÿ¹ÿ±ÿ¿ÿ½ÿÂÿ½ÿ¾ÿ¾ÿºÿ¼ÿ¼ÿ·ÿºÿ¼ÿ²ÿ­ÿ¶ÿÅÿÉÿ¸ÿ½ÿËÿ¼ÿ¿ÿÊÿÆÿÀÿ¹ÿÃÿ²ÿÈÿ¸ÿÎÿ¿ÿ¿ÿÒÿ§ÿ²ÿÄÿ°ÿÄÿÁÿ³ÿ¹ÿ½ÿÊÿ³ÿµÿ±ÿ»ÿÊÿ½ÿ¶ÿ¹ÿ¸ÿºÿÂÿ¿ÿ³ÿ¿ÿÂÿÂÿÄÿÆÿºÿ¸ÿ¿ÿ²ÿ¯ÿÂÿµÿµÿ·ÿ´ÿªÿ¯ÿ²ÿ¬ÿ³ÿÄÿ®ÿ¶ÿºÿ¶ÿÂÿ¾ÿ¹ÿ´ÿªÿ·ÿ½ÿ«ÿ°ÿ¶ÿ²ÿ¼ÿ»ÿÆÿÝÿÆÿºÿËÿÌÿ¼ÿ¥ÿ»ÿ·ÿºÿªÿµÿÂÿÃÿ´ÿ­ÿ·ÿÉÿÊÿ»ÿºÿ¿ÿÃÿ·ÿ°ÿÇÿÓÿÁÿ¿ÿÅÿµÿ±ÿ²ÿ®ÿ½ÿ¼ÿÉÿ®ÿÀÿ´ÿ¬ÿºÿ°ÿÂÿÂÿ¶ÿÁÿ¸ÿ¹ÿ´ÿ»ÿ¼ÿ¼ÿµÿ«ÿ²ÿªÿ£ÿ»ÿ½ÿ±ÿ¶ÿ¼ÿ´ÿ«ÿ´ÿ´ÿ¾ÿ·ÿ©ÿ§ÿºÿ½ÿ·ÿ¹ÿ¸ÿ´ÿ®ÿ¶ÿµÿÄÿÉÿ®ÿÿ¤ÿ«ÿ²ÿ»ÿ»ÿ¸ÿ¸ÿ³ÿ³ÿ´ÿ´ÿ¿ÿÃÿÀÿÇÿ±ÿ­ÿ¹ÿ¶ÿ¿ÿÂÿºÿµÿÀÿ ÿ¤ÿ²ÿºÿÉÿÁÿ¸ÿÁÿ¾ÿÌÿÊÿµÿ¶ÿÅÿÅÿ¼ÿ¬ÿ¦ÿºÿÃÿÀÿºÿ±ÿÄÿÂÿ²ÿ¦ÿ¾ÿÆÿÃÿÊÿ¿ÿ³ÿÀÿ¸ÿ´ÿ¬ÿºÿµÿ¬ÿ°ÿ±ÿ¹ÿÄÿÃÿ¹ÿ»ÿÅÿ¾ÿ¾ÿ·ÿ¼ÿ¥ÿ£ÿÃÿÅÿ¼ÿ·ÿ©ÿ ÿ¦ÿ¾ÿ¿ÿ­ÿ¿ÿ¸ÿ«ÿ·ÿµÿ²ÿ½ÿ¾ÿÀÿÇÿ¿ÿ¸ÿ±ÿ·ÿ¯ÿÂÿ¿ÿ¼ÿ¿ÿÇÿ²ÿ¸ÿ¸ÿÎÿ¼ÿºÿºÿÅÿ¾ÿ®ÿ­ÿµÿ½ÿ¿ÿ¼ÿÀÿ¼ÿ¶ÿ³ÿ­ÿ¹ÿ³ÿÍÿ¾ÿ¾ÿ¿ÿÃÿ³ÿ ÿ±ÿ´ÿ²ÿ¸ÿ·ÿ³ÿ´ÿ³ÿ±ÿ±ÿ»ÿÈÿÀÿ­ÿÄÿÂÿÀÿµÿ½ÿµÿ¦ÿ¶ÿ´ÿÄÿ´ÿµÿ¸ÿ¿ÿ¿ÿ®ÿ³ÿ·ÿ±ÿ©ÿ«ÿÆÿÒÿÅÿºÿÀÿÃÿÅÿ¸ÿªÿÀÿ±ÿ¹ÿ´ÿ¸ÿ­ÿ¿ÿÂÿ´ÿ·ÿ¼ÿ¸ÿ¸ÿ¸ÿ±ÿ±ÿ¼ÿ¹ÿ¸ÿ¹ÿ¸ÿ§ÿªÿÉÿÏÿ¿ÿ¬ÿ¹ÿ±ÿ¼ÿ¶ÿ£ÿ ÿ³ÿ®ÿ¤ÿ±ÿ³ÿ­ÿ²ÿ±ÿ½ÿ°ÿ­ÿ·ÿ»ÿ½ÿÂÿÁÿÃÿµÿ»ÿºÿ¼ÿ²ÿ´ÿ¿ÿÄÿÆÿ¾ÿ´ÿ±ÿµÿ°ÿËÿ¿ÿºÿ»ÿÌÿ°ÿ»ÿÂÿ´ÿµÿ¿ÿÄÿ¿ÿ¹ÿ·ÿ¼ÿÀÿ¸ÿ²ÿ¶ÿ¿ÿËÿ»ÿ·ÿ»ÿ¯ÿ½ÿ¸ÿ·ÿ¶ÿ©ÿ´ÿ»ÿ¾ÿ¾ÿ´ÿ·ÿ¼ÿÄÿ¬ÿ¸ÿÄÿÙÿ¬ÿÜÿÌÿÌÿ¼ÿ¾ÿ¿ÿ·ÿ¶ÿ¹ÿ»ÿ½ÿ½ÿÀÿÌÿ¿ÿºÿÀÿ¶ÿµÿ±ÿµÿÂÿÆÿ½ÿÂÿÄÿ´ÿ¸ÿÄÿÃÿ¾ÿ²ÿ¿ÿÑÿ¸ÿ¦ÿ±ÿÃÿ¨ÿ·ÿºÿ±ÿ°ÿºÿ·ÿ»ÿÄÿÁÿ»ÿÁÿÌÿÉÿÈÿÀÿ·ÿºÿÃÿ±ÿÃÿÆÿ¸ÿºÿÅÿÅÿ¼ÿ·ÿ´ÿ·ÿÆÿÀÿ¸ÿµÿÆÿ·ÿ¶ÿÆÿÇÿÌÿÒÿ½ÿ¼ÿÀÿÇÿÄÿºÿÉÿÆÿ¼ÿ²ÿ¶ÿÕÿÎÿÆÿÏÿ³ÿ©ÿ°ÿ­ÿÁÿÆÿ¼ÿ»ÿ´ÿÎÿ½ÿ´ÿ»ÿ¿ÿ¿ÿ¿ÿ½ÿÃÿÃÿ¿ÿ»ÿ¹ÿ¾ÿÃÿ¾ÿ½ÿ¾ÿ¾ÿ²ÿÄÿ­ÿ¹ÿ´ÿÁÿ¾ÿ´ÿ¯ÿ¼ÿ¾ÿµÿ´ÿ·ÿÀÿ»ÿºÿ¶ÿ¹ÿ·ÿÂÿÊÿ·ÿ¼ÿÉÿÈÿÇÿÃÿ³ÿ¶ÿ±ÿ¶ÿ·ÿÈÿÉÿÌÿÂÿÈÿÈÿ¸ÿºÿÆÿÄÿ¿ÿ¾ÿºÿ¾ÿÃÿÆÿµÿ´ÿ²ÿ³ÿ°ÿÃÿÊÿ½ÿ¼ÿ¹ÿ­ÿÀÿ¹ÿÂÿ·ÿ¸ÿÁÿÀÿ¼ÿ«ÿ¼ÿÈÿÉÿÉÿÁÿ½ÿ»ÿ³ÿµÿ®ÿÆÿ¿ÿ½ÿ¹ÿ¾ÿÁÿ¾ÿºÿ¹ÿ½ÿÉÿÈÿ¶ÿ£ÿ¶ÿÅÿÀÿªÿ¬ÿÂÿÄÿÂÿ¸ÿ­ÿ¼ÿ»ÿÅÿ°ÿµÿÁÿÃÿÉÿÌÿÁÿ¼ÿÌÿÉÿ¹ÿÊÿÂÿÉÿ°ÿ´ÿÄÿ½ÿ¾ÿÀÿ¸ÿÂÿÀÿ³ÿÁÿÊÿ¿ÿÀÿ¾ÿ¾ÿ¼ÿ»ÿ´ÿ¶ÿÃÿÅÿ¹ÿ±ÿ´ÿºÿ¶ÿ¼ÿÂÿÃÿ³ÿ¾ÿ¿ÿÂÿ¿ÿ·ÿ¶ÿºÿÁÿ²ÿÁÿºÿ·ÿÇÿÉÿÆÿÁÿÂÿÈÿÉÿ¾ÿ¼ÿÈÿÉÿ¾ÿÃÿºÿ¿ÿ¼ÿÀÿÂÿºÿ¸ÿÁÿÂÿ½ÿÂÿ·ÿ·ÿ¸ÿµÿµÿ¯ÿ¯ÿ»ÿ¼ÿµÿ²ÿÃÿ¾ÿ¿ÿ´ÿÂÿ¿ÿºÿ½ÿÁÿÂÿ¼ÿÃÿÄÿÅÿ½ÿµÿ¼ÿÀÿºÿ½ÿÂÿ¼ÿ»ÿ¹ÿ±ÿ²ÿ·ÿÂÿ¼ÿ«ÿ°ÿ¾ÿ½ÿ¶ÿ½ÿµÿËÿºÿ´ÿÈÿºÿ¹ÿ¼ÿ¸ÿµÿ¹ÿºÿÍÿ³ÿºÿ¾ÿÊÿÂÿÀÿ¿ÿÁÿÅÿ»ÿ¹ÿÒÿÂÿ½ÿÀÿËÿÈÿ³ÿ²ÿÊÿÔÿÍÿÃÿÃÿ¶ÿ·ÿ¿ÿÈÿÉÿ¾ÿºÿ¹ÿ­ÿÊÿÁÿ³ÿ¾ÿºÿµÿ¼ÿÂÿ½ÿ¼ÿ¾ÿ¼ÿÇÿÆÿ¸ÿ³ÿ¼ÿÆÿÌÿÌÿÄÿ¼ÿÇÿÂÿ¾ÿºÿÅÿÆÿÃÿ¾ÿ¹ÿ½ÿÀÿ³ÿ¿ÿ¼ÿ¼ÿ¿ÿ¹ÿ¸ÿÀÿ¹ÿ³ÿ­ÿÍÿÁÿ±ÿ½ÿ¿ÿÀÿÁÿºÿ¹ÿ¶ÿÏÿ¿ÿ½ÿÃÿÁÿ¿ÿÀÿ½ÿ¼ÿÈÿ¯ÿÀÿ¹ÿÅÿÁÿÃÿ»ÿ«ÿ¯ÿ­ÿ³ÿ·ÿ¾ÿ°ÿ¾ÿÃÿÁÿÇÿÄÿ¶ÿÂÿÄÿÆÿ½ÿºÿµÿ¸ÿÄÿÉÿÊÿ½ÿ²ÿ¶ÿºÿµÿµÿ»ÿ´ÿ£ÿ³ÿ¼ÿÁÿÈÿ½ÿ¹ÿÀÿÏÿ×ÿÂÿ¼ÿ½ÿ¿ÿÀÿ¹ÿ¸ÿ½ÿ¾ÿ´ÿºÿÇÿ¸ÿÆÿ½ÿÆÿÊÿ¼ÿ´ÿÃÿ¼ÿÕÿÃÿ¸ÿÀÿ¸ÿ¬ÿ´ÿ¾ÿºÿºÿµÿ¼ÿ¿ÿÈÿÍÿÁÿ²ÿÉÿ¼ÿ¼ÿ²ÿµÿºÿÅÿ¿ÿ¾ÿÇÿÊÿÃÿÊÿËÿÆÿÎÿÃÿÇÿ¿ÿ³ÿÄÿ¼ÿÉÿºÿµÿ¹ÿ·ÿ¶ÿ¼ÿÂÿ»ÿ®ÿÂÿ®ÿ·ÿÀÿÈÿÃÿ¾ÿÊÿÏÿ¿ÿÃÿ·ÿÈÿÍÿÐÿÒÿÎÿÉÿ½ÿ¹ÿºÿÇÿÂÿ¿ÿÀÿÂÿÃÿ´ÿÊÿÐÿÄÿÎÿÆÿÊÿÌÿÀÿºÿµÿÎÿÉÿÎÿÂÿÀÿ½ÿµÿ¶ÿÇÿÄÿºÿ·ÿÆÿÄÿÅÿÇÿÇÿÈÿÆÿ¹ÿ­ÿÀÿ´ÿ¼ÿÄÿ½ÿ¿ÿÃÿ´ÿ³ÿÄÿ¼ÿ»ÿÂÿÎÿÆÿÀÿÄÿÀÿ³ÿÀÿªÿ¼ÿÆÿÍÿËÿ¼ÿ®ÿ³ÿ¿ÿ¾ÿµÿ¬ÿ¯ÿ¼ÿÊÿ»ÿ­ÿ¸ÿÅÿ¾ÿÂÿ·ÿ°ÿÃÿ¾ÿ¾ÿ¸ÿ²ÿ¹ÿÁÿ¸ÿÏÿÀÿ¿ÿÈÿÉÿËÿÍÿÅÿ½ÿÂÿÆÿÑÿ·ÿ¦ÿ½ÿºÿÆÿ¿ÿÁÿÇÿ´ÿ´ÿÉÿ¹ÿ¹ÿÏÿÌÿÄÿÁÿÂÿÆÿÆÿ½ÿ½ÿ»ÿ»ÿÊÿÆÿÀÿ»ÿ¸ÿÂÿÃÿ³ÿ»ÿ·ÿªÿÊÿ¼ÿÁÿÀÿÁÿÆÿÄÿºÿ¿ÿÍÿÅÿ®ÿÁÿ¼ÿ½ÿ¼ÿ¹ÿ¾ÿÁÿ¼ÿÅÿËÿ¸ÿÈÿ³ÿ±ÿ¸ÿ»ÿ½ÿÁÿÁÿµÿÿ?ÿÿÿ¹ÿÀÿ¶ÿ³ÿÄÿÏÿÊÿÈÿÇÿÌÿ¾ÿ¹ÿ¼ÿÅÿÄÿ¿ÿ¸ÿ½ÿÄÿ»ÿ¸ÿ´ÿ¶ÿ¿ÿ¸ÿ¸ÿºÿ¾ÿ»ÿ¼ÿºÿ»ÿÎÿÒÿ¾ÿ³ÿÇÿ¿ÿ½ÿµÿ»ÿÀÿÂÿ¿ÿ¸ÿ¿ÿÃÿ½ÿÂÿºÿÇÿÀÿ¿ÿÂÿ¹ÿ³ÿ¿ÿÂÿ³ÿÄÿÑÿ§ÿÂÿÑÿÂÿ¼ÿ¸ÿÃÿÉÿ¿ÿºÿ¾ÿºÿªÿ§ÿ¶ÿ¶ÿÁÿ²ÿºÿ¿ÿ¾ÿ¹ÿÀÿÓÿÊÿÂÿªÿºÿµÿÇÿÏÿÌÿ·ÿ¼ÿÁÿ¾ÿÁÿ¾ÿÄÿ¼ÿÄÿ¿ÿÀÿ¯ÿ¸ÿÁÿºÿÀÿ¶ÿ­ÿµÿ±ÿÁÿÆÿ¼ÿºÿÁÿËÿ»ÿËÿÊÿÃÿÅÿ¿ÿºÿÂÿ¾ÿ»ÿ´ÿ¼ÿºÿÂÿÂÿÏÿÇÿËÿÐÿÎÿÅÿºÿ½ÿ¾ÿÕÿ¹ÿÂÿ¶ÿ¶ÿ°ÿ¼ÿ¼ÿ½ÿ¾ÿ¿ÿ½ÿ´ÿ±ÿ¾ÿÌÿÃÿ¾ÿÃÿÇÿÇÿÀÿÑÿÉÿ¶ÿ·ÿ¼ÿºÿ¼ÿ¹ÿ¾ÿ¸ÿ¯ÿÁÿ°ÿ»ÿÅÿ°ÿ¾ÿÄÿºÿ¸ÿ»ÿÀÿÂÿ½ÿÎÿÈÿ¹ÿµÿËÿÀÿ¸ÿ¼ÿºÿ¶ÿµÿÃÿËÿ¾ÿºÿÂÿ¿ÿ¾ÿÈÿºÿ¼ÿ¶ÿÆÿËÿ¾ÿ±ÿ²ÿ¿ÿÁÿ·ÿÂÿÊÿØÿ¼ÿÁÿÅÿºÿ¼ÿ½ÿÌÿÊÿÂÿÇÿÎÿÃÿ·ÿ¿ÿËÿÄÿ»ÿ¼ÿËÿËÿÒÿ¼ÿºÿ¶ÿ¹ÿ¶ÿ¹ÿ½ÿÁÿÀÿ³ÿ¶ÿ¿ÿ¸ÿÏÿÆÿ³ÿ°ÿÄÿÀÿ¶ÿÄÿÃÿÈÿ¿ÿ½ÿÂÿ»ÿ¸ÿºÿÏÿÂÿÄÿ¬ÿÅÿÎÿËÿÆÿÂÿÃÿÀÿ»ÿ»ÿÁÿ¾ÿ³ÿµÿ´ÿÄÿÃÿ½ÿÕÿÎÿÇÿ¯ÿ¾ÿÂÿ«ÿ³ÿ»ÿ»ÿ¹ÿµÿ³ÿ¶ÿ¸ÿ·ÿ¸ÿÈÿºÿÉÿºÿ°ÿ½ÿ¸ÿ»ÿÀÿÆÿÃÿÁÿÅÿÂÿ»ÿÀÿ¿ÿÀÿÁÿºÿ¸ÿ¿ÿËÿ¯ÿ¯ÿÅÿÂÿ¿ÿÇÿ¼ÿ»ÿ¾ÿ»ÿ¶ÿ¶ÿ¾ÿÄÿÇÿ¶ÿ³ÿ¿ÿ¶ÿ¹ÿÆÿ¾ÿ¸ÿÀÿ¿ÿÀÿÁÿÍÿÅÿ²ÿ²ÿ¸ÿ½ÿÅÿ¸ÿ¥ÿ±ÿ¶ÿ¸ÿµÿªÿºÿÆÿÇÿÆÿ·ÿ¸ÿ·ÿµÿÀÿ¾ÿ¼ÿÂÿ¾ÿ¸ÿ¬ÿ½ÿÂÿ©ÿ­ÿ´ÿ¾ÿ«ÿ·ÿ¾ÿ¶ÿ¬ÿµÿ³ÿ²ÿµÿ±ÿ¯ÿ²ÿ±ÿµÿ´ÿ«ÿÿ°ÿÃÿºÿ¹ÿ°ÿµÿÄÿÁÿ¹ÿ¯ÿµÿ³ÿ·ÿºÿ±ÿ²ÿ¸ÿ¶ÿ¹ÿ¼ÿÃÿÄÿ±ÿ¹ÿ½ÿµÿ±ÿ­ÿºÿÅÿÈÿ¾ÿÇÿ¼ÿ¬ÿ¯ÿÀÿ¶ÿ¸ÿÂÿ¼ÿ¸ÿ²ÿµÿ¼ÿ·ÿ²ÿªÿ³ÿ³ÿ°ÿ»ÿ¯ÿ¿ÿ¾ÿ±ÿ°ÿÊÿÃÿÂÿ³ÿ²ÿ»ÿ¼ÿºÿ¹ÿ¹ÿ®ÿ¸ÿ¹ÿ¿ÿÏÿ»ÿ³ÿ¯ÿ·ÿÆÿÇÿ®ÿµÿÀÿ°ÿµÿ·ÿ»ÿ¶ÿ¹ÿ¼ÿÂÿÀÿ»ÿÄÿ»ÿ¼ÿÏÿ½ÿ¹ÿ¿ÿ¼ÿÿÿ²ÿ¸ÿÆÿÇÿ·ÿÀÿ¹ÿ»ÿ¸ÿ½ÿÃÿÄÿÌÿËÿ»ÿ°ÿ®ÿ´ÿºÿÀÿªÿ½ÿªÿ¸ÿ¼ÿ»ÿ¾ÿÆÿ´ÿÐÿ½ÿ³ÿÁÿ²ÿ­ÿµÿÀÿºÿ»ÿÆÿÃÿ¹ÿ·ÿ¾ÿÊÿÊÿÀÿ¾ÿ¼ÿ·ÿÀÿÃÿ¾ÿÇÿ·ÿµÿÀÿ¾ÿºÿ½ÿ²ÿ¼ÿÄÿÉÿÁÿÂÿ»ÿºÿ¶ÿ¯ÿ¶ÿÉÿÎÿÉÿÈÿ¶ÿÄÿÄÿ¼ÿ²ÿÇÿÈÿºÿ»ÿÅÿ¾ÿ¸ÿ¹ÿÎÿÉÿ¸ÿ¿ÿÊÿÃÿ¸ÿ¿ÿÀÿ¸ÿ»ÿ¿ÿÁÿÁÿ¸ÿ·ÿ¼ÿÄÿÇÿÁÿ¹ÿ¸ÿ»ÿ´ÿºÿÎÿ¾ÿ´ÿ¾ÿÄÿ¾ÿ»ÿ¨ÿÀÿ¸ÿ¹ÿ«ÿ»ÿ¿ÿÇÿÄÿ¶ÿ·ÿ¿ÿÄÿÂÿ¿ÿÄÿÄÿÃÿÅÿÅÿ¼ÿ½ÿÃÿ±ÿÆÿ¼ÿ¾ÿµÿÊÿÂÿÇÿ²ÿ¸ÿ¾ÿÃÿ¼ÿ¼ÿ´ÿÁÿ½ÿ¾ÿ¸ÿ¼ÿÁÿÁÿÌÿÏÿÂÿ»ÿµÿ­ÿ·ÿ¾ÿÂÿ¿ÿ¾ÿ¿ÿ¯ÿÆÿ¼ÿÎÿÇÿËÿ¿ÿ¿ÿ²ÿ½ÿ¿ÿ¶ÿ¶ÿ±ÿ­ÿ·ÿµÿ²ÿµÿ¹ÿ´ÿºÿÂÿ½ÿ·ÿ·ÿÁÿÇÿ¹ÿµÿ·ÿµÿ¾ÿÈÿÂÿÈÿµÿÇÿµÿ±ÿ«ÿ²ÿÀÿ½ÿÂÿÀÿ²ÿºÿ¹ÿ´ÿ¸ÿ¼ÿÇÿ¾ÿ·ÿ´ÿ»ÿÆÿ¹ÿ·ÿºÿ®ÿµÿ½ÿ¹ÿ¹ÿ¼ÿ»ÿÂÿÑÿ»ÿ°ÿ²ÿ­ÿºÿ¸ÿÄÿÍÿ¥ÿ¸ÿ¶ÿ»ÿ­ÿÂÿ·ÿÆÿ¹ÿ¿ÿ­ÿ²ÿºÿÀÿ¼ÿ´ÿ±ÿ®ÿ­ÿ¤ÿ©ÿ¹ÿºÿ¸ÿºÿÄÿÁÿ³ÿ¹ÿÁÿ»ÿµÿ´ÿºÿµÿ¯ÿ¸ÿ§ÿ¸ÿ¹ÿÃÿ²ÿ¸ÿ©ÿ«ÿÂÿÍÿ²ÿµÿ¾ÿÁÿÁÿÀÿ¿ÿ¸ÿ¹ÿ»ÿÆÿ´ÿ­ÿ¸ÿ»ÿ¾ÿ¸ÿ³ÿÄÿ¾ÿ­ÿ»ÿÇÿ¿ÿ¬ÿ±ÿ½ÿ·ÿºÿÃÿ³ÿÃÿÂÿµÿ¦ÿÅÿ¸ÿ³ÿ©ÿ©ÿÂÿÂÿ·ÿÍÿ©ÿ´ÿÿ¢ÿªÿ²ÿ¿ÿÆÿ´ÿ¸ÿ¾ÿºÿ·ÿºÿ´ÿµÿ»ÿ¹ÿ´ÿ­ÿµÿ½ÿ¼ÿ¾ÿ½ÿ´ÿ²ÿ¹ÿÂÿÁÿ½ÿ½ÿ±ÿ´ÿµÿ»ÿ½ÿ±ÿ¹ÿ±ÿ«ÿ¶ÿ°ÿÂÿÃÿ«ÿ¶ÿ²ÿ¥ÿ¹ÿ´ÿÂÿ¯ÿ´ÿ¶ÿ¸ÿµÿ±ÿ¸ÿ¿ÿ¼ÿ·ÿ¶ÿºÿ¸ÿ¸ÿ¼ÿ»ÿ¿ÿ½ÿ·ÿ®ÿ»ÿ½ÿ»ÿ¼ÿ¹ÿ¬ÿ§ÿ¼ÿªÿ´ÿ¹ÿ¶ÿÍÿ´ÿºÿ«ÿºÿºÿ¹ÿªÿ·ÿ±ÿ¯ÿ¼ÿ³ÿ¶ÿ·ÿ±ÿ¯ÿÅÿÄÿ´ÿ¼ÿ¼ÿ¼ÿ½ÿ´ÿ¹ÿ´ÿ±ÿ¼ÿ»ÿ¶ÿ»ÿÂÿ±ÿ©ÿ·ÿ³ÿ³ÿ¼ÿÀÿ®ÿ¹ÿ·ÿ·ÿ¾ÿ¹ÿ½ÿ¿ÿÓÿ¬ÿ»ÿ¼ÿºÿ±ÿ·ÿ½ÿ¹ÿ·ÿµÿÃÿ»ÿ­ÿÇÿÄÿÃÿÂÿ¼ÿ¶ÿ±ÿ¶ÿÂÿÅÿ¾ÿ½ÿ½ÿ¿ÿµÿ¬ÿ¬ÿ¶ÿ¿ÿÁÿÆÿ¼ÿµÿ¶ÿ²ÿºÿ¿ÿÇÿºÿ°ÿ³ÿ®ÿ³ÿ«ÿÅÿ¸ÿ´ÿ¾ÿµÿ¿ÿ±ÿÅÿªÿÈÿÁÿ½ÿµÿÐÿÀÿÂÿÂÿ®ÿ­ÿµÿÆÿ¿ÿÁÿ»ÿ½ÿÂÿ¿ÿ¾ÿ¾ÿ¿ÿ½ÿÊÿÃÿ¿ÿÀÿ¿ÿºÿ¶ÿ½ÿ·ÿ°ÿ¹ÿ¶ÿ±ÿ¹ÿ¶ÿ¶ÿ¹ÿµÿºÿ½ÿ½ÿ±ÿºÿºÿÃÿºÿ»ÿ»ÿ½ÿ¶ÿÂÿ¹ÿ½ÿ²ÿ¼ÿ°ÿ±ÿ±ÿ»ÿ¬ÿ³ÿ»ÿ±ÿ¯ÿ¶ÿ³ÿ·ÿÈÿ¿ÿ»ÿ­ÿ³ÿ¾ÿ»ÿ¾ÿ¼ÿ»ÿ¶ÿ·ÿÁÿ¼ÿ³ÿ¸ÿÀÿ¹ÿ¯ÿ¯ÿ´ÿ¹ÿ¹ÿ½ÿ´ÿµÿ¿ÿÇÿ¼ÿÃÿÌÿÄÿÆÿ¸ÿµÿÅÿ¾ÿ°ÿ¸ÿºÿ·ÿÃÿ¬ÿÁÿÄÿÉÿÇÿ¹ÿ»ÿ¼ÿ¶ÿÁÿ¬ÿ³ÿºÿ¸ÿ»ÿ¹ÿ²ÿ·ÿ½ÿÇÿÄÿºÿºÿÃÿÂÿ½ÿ¶ÿ°ÿ»ÿÂÿÄÿÃÿ¹ÿ±ÿ¶ÿ¿ÿ¾ÿµÿ¼ÿ¶ÿ¸ÿÄÿÇÿÀÿÂÿ½ÿÃÿ¿ÿºÿ½ÿ¾ÿºÿ¥ÿÀÿ¶ÿ»ÿÄÿ¿ÿ¹ÿ¸ÿ³ÿ»ÿÂÿ¾ÿ¸ÿ´ÿ¶ÿÃÿÅÿÃÿ»ÿÆÿÄÿ·ÿÇÿÆÿ»ÿ»ÿÀÿ¿ÿºÿ¶ÿ¯ÿ®ÿ·ÿ·ÿ½ÿÈÿÀÿÀÿÃÿ»ÿ¸ÿÀÿÅÿÉÿ¾ÿÃÿ¿ÿ¿ÿÀÿÉÿÉÿÇÿ¾ÿ²ÿËÿ¹ÿ·ÿÊÿÅÿÃÿ¸ÿºÿ·ÿÊÿºÿ¹ÿ¿ÿªÿµÿÊÿ¯ÿ¶ÿ´ÿ¹ÿ½ÿ®ÿµÿ¿ÿ¿ÿÄÿÀÿ¿ÿÇÿ¾ÿ¹ÿÆÿÆÿ½ÿ¿ÿÂÿÁÿÊÿÃÿ«ÿ­ÿÀÿ´ÿ½ÿ¼ÿ«ÿ¸ÿÆÿ²ÿ²ÿÇÿÇÿ²ÿ²ÿÂÿ°ÿ°ÿ½ÿªÿµÿ¿ÿ¿ÿÕÿ·ÿµÿ¤ÿºÿ¾ÿ½ÿÉÿÇÿºÿ½ÿ·ÿ´ÿ¿ÿÂÿ¹ÿ³ÿ¼ÿÁÿ¹ÿ²ÿ´ÿÆÿÂÿºÿÁÿ³ÿ±ÿ³ÿ½ÿ¦ÿ¶ÿ¸ÿÐÿÆÿ¿ÿ§ÿ»ÿºÿ¢ÿ¹ÿÄÿ½ÿÀÿ¿ÿ®ÿ¸ÿÆÿÊÿºÿÇÿ²ÿ½ÿ´ÿ¨ÿ½ÿÁÿ¹ÿ¯ÿ·ÿ¿ÿ¾ÿÁÿ½ÿ³ÿ´ÿ­ÿ©ÿ¹ÿ¾ÿ·ÿ·ÿ¹ÿ´ÿ¼ÿÃÿ·ÿ¹ÿ¼ÿ¼ÿ´ÿÄÿ¸ÿ¼ÿ¿ÿ½ÿ¹ÿ·ÿ¹ÿÇÿ®ÿÈÿ¼ÿ¡ÿµÿ¹ÿ£ÿ°ÿºÿ¹ÿ¼ÿ´ÿµÿ³ÿ®ÿ»ÿÃÿ´ÿ¶ÿ½ÿÁÿ»ÿ½ÿÅÿÀÿ¸ÿ¶ÿ¿ÿ¾ÿÀÿÁÿÉÿÁÿ¿ÿ¹ÿ­ÿ³ÿÑÿ¬ÿ¶ÿ»ÿÈÿ·ÿ¸ÿ»ÿÂÿ°ÿ·ÿ·ÿÂÿ²ÿÆÿ±ÿ¾ÿ¼ÿ¹ÿºÿ±ÿÀÿ¼ÿ¹ÿÃÿÂÿ¾ÿ¿ÿ¹ÿ´ÿ²ÿ²ÿ½ÿÂÿ¶ÿ¯ÿ¹ÿÆÿÂÿ¯ÿ¼ÿÁÿ¸ÿ°ÿ­ÿ²ÿ«ÿ¿ÿ¬ÿÆÿÃÿ»ÿ±ÿµÿ¼ÿºÿ¯ÿ·ÿ¬ÿÄÿ¿ÿ¿ÿµÿ¾ÿÀÿ¸ÿ¾ÿ­ÿ«ÿ½ÿÀÿ½ÿ»ÿ¼ÿ»ÿ¹ÿÄÿºÿ´ÿºÿÏÿÑÿÉÿÁÿ·ÿ¹ÿ¸ÿ­ÿ¾ÿÁÿÎÿ»ÿµÿ¶ÿ¾ÿ¸ÿÁÿ³ÿ¼ÿ²ÿ¾ÿ¸ÿªÿ¡ÿ°ÿ«ÿ²ÿÅÿÂÿ»ÿ¹ÿ¶ÿ»ÿ¼ÿ¶ÿ½ÿ¿ÿÄÿÍÿ¿ÿÀÿ¿ÿ»ÿÄÿ¹ÿ¯ÿ¿ÿ³ÿ¶ÿ¹ÿ©ÿ¯ÿ±ÿ¹ÿ³ÿ»ÿÅÿ»ÿ»ÿ»ÿ·ÿÂÿÁÿ¾ÿÀÿ¸ÿ¸ÿ¸ÿ¼ÿÄÿÂÿÁÿ¸ÿ´ÿ¸ÿËÿÀÿ¼ÿ¸ÿÂÿ·ÿ¶ÿ´ÿ»ÿ³ÿÇÿ­ÿÀÿ«ÿ¬ÿÅÿµÿµÿ²ÿ¹ÿ·ÿ¸ÿÀÿ·ÿ­ÿ¸ÿÈÿ½ÿ¾ÿÎÿ¿ÿ´ÿ¼ÿ¾ÿÃÿºÿÑÿ¼ÿ·ÿ¼ÿ«ÿ·ÿ¾ÿÄÿÊÿÂÿ¶ÿ¶ÿ®ÿ¼ÿ½ÿ½ÿ»ÿ´ÿ½ÿ»ÿ»ÿ½ÿÅÿÒÿÅÿ·ÿºÿ¸ÿ»ÿÁÿÇÿÃÿ­ÿ®ÿÀÿ«ÿ¸ÿÌÿÁÿºÿÉÿ«ÿ¼ÿ¼ÿËÿ³ÿ¼ÿ±ÿ²ÿ¯ÿ¬ÿ·ÿÂÿ¼ÿ¸ÿ¹ÿ·ÿ¶ÿ¾ÿÅÿ¼ÿ¿ÿÊÿ½ÿ¿ÿ»ÿºÿÇÿ¿ÿÄÿÂÿÁÿ¼ÿµÿ¶ÿºÿ¾ÿ¼ÿÂÿÆÿ·ÿÃÿ±ÿµÿÂÿ»ÿ½ÿ¿ÿ¿ÿÄÿ¹ÿ½ÿÆÿÃÿ½ÿ»ÿµÿµÿÀÿÆÿÌÿ½ÿÈÿµÿ²ÿÀÿ·ÿ³ÿ©ÿ½ÿ¾ÿ±ÿ±ÿ®ÿ³ÿºÿ¼ÿ¿ÿÁÿ¿ÿ¬ÿ±ÿ©ÿ¼ÿ¿ÿµÿ¼ÿÀÿ¼ÿÝÿ»ÿ¿ÿ¾ÿ¼ÿ«ÿ³ÿ´ÿ¶ÿ´ÿÄÿÄÿ¶ÿ±ÿ³ÿ¸ÿ¿ÿÁÿ¼ÿ·ÿ´ÿ°ÿ¼ÿµÿ¿ÿÈÿ¹ÿ¿ÿÁÿÈÿÁÿ³ÿÁÿ¹ÿ¹ÿ¸ÿ´ÿ·ÿ±ÿµÿ¿ÿÂÿÁÿ¸ÿÁÿÃÿ²ÿ»ÿ±ÿ¶ÿ¨ÿ¬ÿÂÿ¤ÿ¥ÿ¨ÿ¿ÿ·ÿÂÿÂÿ¿ÿ¿ÿ¿ÿ¿ÿ²ÿ®ÿ¸ÿÁÿºÿ¥ÿ¶ÿÁÿ¾ÿ³ÿ¾ÿ¯ÿ¤ÿºÿ¸ÿ³ÿ¶ÿ·ÿ¿ÿ»ÿ¸ÿµÿ»ÿ¸ÿ¾ÿÅÿ»ÿµÿµÿ£ÿ¢ÿ¾ÿ½ÿÅÿÄÿÂÿÍÿµÿ£ÿ¿ÿ¶ÿ¨ÿºÿ­ÿ³ÿ¹ÿµÿ²ÿ¶ÿ¸ÿ²ÿ±ÿ·ÿ¹ÿÀÿ¾ÿ¸ÿ«ÿ¿ÿÃÿÄÿ¨ÿ½ÿ´ÿ²ÿ¼ÿÁÿ­ÿ±ÿÆÿ¾ÿ±ÿ±ÿ²ÿ·ÿ¯ÿ§ÿ®ÿµÿµÿ¸ÿÀÿËÿµÿ»ÿÄÿ¼ÿ¾ÿÀÿÀÿ¼ÿºÿºÿ¼ÿÁÿÃÿÅÿÁÿµÿ»ÿ³ÿÄÿ²ÿÌÿ·ÿ½ÿ¿ÿÂÿ±ÿ¼ÿÃÿ±ÿ¹ÿÀÿ´ÿ¸ÿ¾ÿµÿ¸ÿ¾ÿÈÿ¿ÿ»ÿÂÿÐÿ´ÿ¿ÿ¯ÿÅÿ¹ÿ±ÿ¸ÿÃÿÇÿ¾ÿ¹ÿ¾ÿÄÿÁÿºÿÌÿ¹ÿÀÿºÿ³ÿ·ÿ·ÿ»ÿÀÿ½ÿ´ÿ¸ÿ½ÿ½ÿ¼ÿ·ÿ½ÿÍÿ½ÿ¹ÿ¼ÿ°ÿ¿ÿ¾ÿµÿÃÿÀÿÈÿ¾ÿÂÿ»ÿ¾ÿÇÿÂÿ¶ÿ±ÿ¹ÿ·ÿÀÿÂÿ¿ÿÆÿÌÿÆÿ»ÿºÿµÿÅÿÊÿÂÿ½ÿ½ÿ¼ÿ½ÿÃÿ¿ÿ¼ÿ¾ÿ¼ÿÀÿ¹ÿ¸ÿÆÿ¼ÿ³ÿ¶ÿÅÿ¾ÿ½ÿÇÿÈÿÈÿÆÿ¾ÿÅÿÊÿÄÿÄÿ¿ÿÄÿ´ÿÊÿÂÿ¹ÿ¼ÿÁÿÒÿÍÿ¹ÿÄÿÃÿ¹ÿºÿ¹ÿÄÿÀÿÑÿÂÿ¬ÿ½ÿÌÿÁÿÂÿÅÿÃÿÁÿÅÿÈÿ²ÿ·ÿÃÿ¼ÿÁÿÁÿµÿ»ÿ´ÿ¼ÿ¸ÿµÿ¼ÿ¿ÿ½ÿ¹ÿÀÿÅÿ³ÿÓÿ»ÿÆÿ¾ÿÅÿÉÿ¼ÿ·ÿ¹ÿÅÿÆÿ±ÿªÿ½ÿ²ÿ²ÿ³ÿ¯ÿ²ÿÊÿÄÿ½ÿ¼ÿÊÿÊÿÀÿÀÿÃÿ¾ÿÁÿ½ÿÀÿ¯ÿ±ÿ´ÿºÿÅÿ¼ÿ²ÿ¶ÿ¼ÿÄÿÌÿÄÿ¹ÿÃÿÁÿ´ÿ¯ÿ¸ÿ¿ÿ®ÿµÿÄÿÇÿÅÿÇÿ¿ÿ¶ÿ¹ÿ´ÿµÿ²ÿÁÿ¶ÿÍÿÃÿ°ÿ¸ÿÄÿÉÿ½ÿ°ÿ±ÿ«ÿ´ÿ±ÿ²ÿÄÿµÿÀÿ¾ÿ¾ÿ¿ÿ·ÿºÿÀÿºÿ¾ÿÉÿ´ÿÅÿ¾ÿÆÿÍÿµÿ¸ÿ¹ÿÅÿÄÿ¯ÿªÿ¹ÿ¹ÿÁÿ¨ÿ¹ÿ»ÿµÿ¼ÿÄÿºÿ²ÿ¼ÿ¿ÿ½ÿÆÿ¹ÿ¶ÿ¶ÿ½ÿÆÿÃÿÉÿÈÿ»ÿ»ÿÄÿÄÿ¿ÿ¿ÿ´ÿ¶ÿÁÿÈÿºÿºÿ¶ÿ¸ÿÀÿÁÿ»ÿ·ÿ»ÿ¾ÿµÿ»ÿÀÿ¶ÿÂÿÊÿÈÿÄÿ½ÿ·ÿ¶ÿ»ÿ»ÿ©ÿ¹ÿ´ÿ¾ÿËÿÁÿ¼ÿ¹ÿ¹ÿ½ÿÃÿÅÿ½ÿÄÿ¾ÿ¿ÿ¼ÿ²ÿµÿ¼ÿÁÿÆÿ¼ÿ±ÿÆÿ×ÿÆÿÆÿ²ÿ»ÿÁÿ½ÿÀÿ·ÿ´ÿ¼ÿ½ÿÄÿÁÿ¶ÿÂÿ³ÿ¾ÿ­ÿºÿÅÿÁÿÆÿÎÿÇÿ·ÿÀÿËÿ¹ÿ¶ÿ½ÿÃÿÂÿÄÿ½ÿ´ÿÅÿ°ÿ·ÿ¦ÿ²ÿ¾ÿËÿÈÿ¹ÿ»ÿÅÿ¹ÿ¬ÿ½ÿÀÿÊÿÇÿ½ÿ¼ÿÆÿÍÿÁÿ·ÿ¿ÿ¿ÿÅÿÁÿÊÿÃÿÀÿÁÿ¾ÿ½ÿ¹ÿ¶ÿÂÿ¼ÿ·ÿ¹ÿÍÿÊÿÊÿÄÿ¸ÿ²ÿ»ÿÉÿÆÿ¼ÿÀÿ²ÿ²ÿ¶ÿÁÿ½ÿ¸ÿ»ÿ·ÿ±ÿÉÿ¸ÿ¸ÿ¸ÿ³ÿ¶ÿÀÿÅÿÃÿÁÿ¾ÿ¿ÿÄÿ¾ÿ´ÿµÿ»ÿÀÿ¿ÿ¾ÿ¾ÿ´ÿÆÿ»ÿ·ÿÁÿ½ÿÁÿÇÿÁÿµÿµÿÂÿÀÿÅÿ¹ÿ¾ÿ¼ÿ½ÿÀÿÃÿÅÿµÿ²ÿ²ÿÁÿÃÿËÿÁÿ¸ÿ³ÿµÿÀÿ´ÿÀÿÇÿ¼ÿ¼ÿºÿ¶ÿ¼ÿÃÿºÿ¶ÿµÿ¶ÿºÿÄÿÄÿ¾ÿ·ÿºÿÁÿ³ÿ¶ÿ»ÿÎÿ»ÿÃÿÅÿÂÿÁÿ¿ÿÁÿÃÿÆÿÄÿ½ÿ»ÿ¼ÿ¿ÿÅÿÎÿÉÿºÿÊÿÓÿÀÿ½ÿºÿ·ÿ³ÿ¬ÿºÿÈÿ¿ÿµÿÆÿÌÿÁÿÄÿÐÿÁÿÅÿµÿ½ÿ®ÿ±ÿ°ÿ¶ÿ¸ÿ´ÿÅÿÅÿÅÿÁÿÅÿÇÿÅÿ¼ÿ¶ÿÁÿÈÿ¾ÿ¸ÿÉÿÇÿÃÿÀÿÁÿÊÿÇÿÂÿÊÿ¼ÿÂÿÃÿÅÿÆÿ»ÿ¿ÿÃÿ¹ÿÈÿÂÿÀÿ¾ÿÄÿÈÿÈÿÉÿÉÿ¿ÿËÿÃÿËÿ¸ÿ®ÿ¼ÿÁÿ¹ÿÌÿËÿ·ÿÊÿÄÿ¿ÿ½ÿ½ÿÀÿ¶ÿ±ÿÄÿ¶ÿ¾ÿ·ÿ¼ÿÆÿÃÿËÿ¿ÿ¿ÿ¹ÿ¼ÿÇÿÂÿ¹ÿ¾ÿÄÿ»ÿ´ÿÄÿ¿ÿ¿ÿÂÿ»ÿ¸ÿ¼ÿ¹ÿ·ÿ±ÿ¾ÿ¹ÿ»ÿÀÿËÿÐÿÉÿÄÿ¼ÿÏÿ¿ÿÍÿ¾ÿ¿ÿ¿ÿ¹ÿ¼ÿ¹ÿÄÿÑÿÆÿ¸ÿ¹ÿÀÿÅÿÃÿºÿ·ÿ·ÿ¯ÿÃÿËÿ»ÿÁÿÉÿÉÿÅÿ¶ÿ·ÿ¼ÿ¾ÿÊÿÄÿÉÿÂÿ·ÿ»ÿÅÿÅÿ¯ÿÁÿÐÿÐÿÅÿÃÿ¼ÿ¶ÿ·ÿ´ÿÅÿµÿ¸ÿºÿÂÿÀÿ½ÿ½ÿ½ÿ¿ÿËÿÆÿ¿ÿÁÿ½ÿÀÿÀÿÁÿºÿ°ÿ´ÿ°ÿÓÿËÿÒÿÍÿÊÿÇÿÆÿ»ÿ²ÿÈÿÄÿ·ÿ³ÿÀÿºÿ¿ÿÃÿÓÿÍÿ·ÿ¹ÿÄÿÀÿÌÿ»ÿÇÿÃÿ¾ÿ¿ÿÃÿÇÿÂÿ¹ÿÂÿ»ÿºÿ»ÿÆÿ¼ÿºÿ¿ÿÆÿÃÿªÿÁÿ±ÿ·ÿÈÿ·ÿÀÿ¾ÿ¾ÿËÿÊÿ¹ÿ·ÿÏÿÐÿÁÿ½ÿÆÿÃÿ´ÿµÿ»ÿ¹ÿ¾ÿÂÿÊÿËÿºÿµÿ¸ÿ½ÿ½ÿ¾ÿÁÿ¾ÿ«ÿ{ÿ!ÿÿÿ°ÿ³ÿ·ÿ°ÿ®ÿµÿµÿµÿ½ÿ¾ÿ¿ÿ¾ÿ¹ÿ¸ÿ¸ÿÀÿÈÿÆÿ½ÿ·ÿ¹ÿ°ÿºÿ¸ÿ½ÿ¸ÿ¹ÿ½ÿÀÿÌÿÌÿºÿ¾ÿÊÿ¸ÿ´ÿÅÿÅÿÄÿÆÿÆÿÊÿÉÿ¿ÿ¼ÿÊÿÊÿ»ÿÆÿºÿ¼ÿÈÿ»ÿ¼ÿ½ÿ»ÿÀÿÆÿÂÿ¥ÿÅÿªÿ¶ÿÄÿÀÿ´ÿµÿ¿ÿÁÿ¸ÿ¶ÿºÿ¬ÿ«ÿ®ÿµÿµÿ±ÿ¶ÿºÿÂÿÄÿµÿ­ÿ»ÿ»ÿ§ÿ¼ÿÐÿ¹ÿ»ÿÌÿÍÿ½ÿºÿ¾ÿ¿ÿÅÿÃÿ¾ÿÄÿ®ÿ½ÿ¯ÿ«ÿÀÿÈÿ·ÿ¼ÿÀÿ±ÿ¬ÿ¥ÿ°ÿÌÿ¾ÿ¯ÿÀÿÃÿÁÿÌÿËÿÉÿÅÿ½ÿ»ÿ¿ÿÀÿ¼ÿ¸ÿ²ÿ¨ÿ´ÿ¨ÿ»ÿ½ÿÂÿÊÿ¿ÿ³ÿ·ÿ¸ÿ»ÿÍÿ¨ÿµÿ±ÿ¼ÿ¼ÿ¾ÿ²ÿ¾ÿ¿ÿºÿÁÿºÿ»ÿÈÿÎÿÃÿ¿ÿ¾ÿÃÿËÿªÿ¼ÿ¿ÿµÿ·ÿºÿÀÿÄÿÆÿ»ÿ·ÿ¨ÿÁÿÂÿ¹ÿÉÿ¿ÿ»ÿÂÿÄÿÆÿÈÿÄÿ¿ÿ´ÿÉÿµÿ§ÿ¸ÿÇÿÇÿ¼ÿµÿ¿ÿÑÿÉÿ¶ÿ·ÿ»ÿ½ÿ·ÿÈÿÇÿÈÿÀÿÇÿÁÿÏÿÎÿÅÿ½ÿ½ÿ·ÿ­ÿ°ÿ¶ÿÄÿÒÿ¾ÿ¦ÿ¼ÿÂÿÆÿµÿºÿºÿÇÿÅÿÂÿÍÿÒÿ×ÿÈÿ¼ÿÄÿ¿ÿÀÿÇÿÅÿÇÿÁÿ°ÿ·ÿÀÿÁÿÃÿÇÿÂÿºÿ»ÿ¤ÿÀÿ¹ÿÂÿÈÿ¶ÿÇÿ¿ÿ¾ÿÂÿ¸ÿÇÿÒÿ¾ÿºÿÆÿ¾ÿ³ÿÆÿÁÿ¹ÿ©ÿ»ÿÉÿ¹ÿ½ÿ¸ÿÄÿÅÿ¹ÿ·ÿÀÿ¿ÿ´ÿ´ÿ¾ÿÀÿ©ÿ¼ÿÆÿ¼ÿ´ÿ°ÿ¶ÿÃÿ¼ÿ»ÿ¼ÿÀÿÀÿºÿ¹ÿºÿ¸ÿµÿ»ÿ¹ÿÁÿºÿÃÿ³ÿµÿ¸ÿ¹ÿÂÿÀÿ»ÿ½ÿ·ÿ¸ÿÄÿ¶ÿ²ÿ¾ÿºÿ¸ÿ¿ÿÃÿÎÿ»ÿÓÿÂÿ¼ÿ¸ÿ»ÿ·ÿ¸ÿÀÿ½ÿºÿ¾ÿ¸ÿ·ÿµÿ¹ÿ¸ÿµÿ¶ÿ¼ÿ´ÿ¸ÿ½ÿÍÿÂÿÀÿ¾ÿ»ÿ¹ÿ¬ÿ®ÿÂÿÂÿÉÿ½ÿ¿ÿ¶ÿ¡ÿ·ÿ´ÿ»ÿ°ÿ½ÿ¹ÿ¿ÿ¼ÿ¼ÿ·ÿ¯ÿ¿ÿ¿ÿ»ÿÆÿ³ÿ³ÿ´ÿÄÿÉÿ°ÿ¸ÿ¾ÿ¶ÿ³ÿ½ÿÂÿ®ÿ£ÿ¬ÿÆÿÉÿ¶ÿ¯ÿºÿÃÿ»ÿ¬ÿ´ÿÅÿ¾ÿ¶ÿ²ÿ¿ÿ·ÿ¶ÿºÿ¹ÿ»ÿµÿ¨ÿ±ÿ²ÿ¹ÿ·ÿ¯ÿµÿºÿ³ÿ³ÿÃÿ¾ÿ¸ÿÆÿ¹ÿºÿÌÿªÿÌÿ¹ÿ¾ÿ¯ÿ¸ÿ³ÿµÿ½ÿÊÿµÿ¨ÿ¯ÿ±ÿ²ÿ¯ÿªÿ´ÿÈÿºÿ³ÿ·ÿ¹ÿ³ÿ·ÿ½ÿÀÿÇÿÃÿ½ÿ¶ÿÁÿ²ÿµÿ¾ÿ¾ÿ¸ÿ»ÿ¾ÿ´ÿ·ÿ´ÿ±ÿÀÿ¼ÿÎÿÉÿºÿ¨ÿÑÿ½ÿÉÿÂÿÉÿ½ÿ®ÿ¸ÿ®ÿ¹ÿ¾ÿ½ÿ¾ÿ¸ÿ³ÿµÿ¶ÿ²ÿ¸ÿÌÿÀÿÁÿ¹ÿ»ÿ¬ÿ¬ÿ¿ÿµÿ½ÿËÿÀÿÃÿµÿ·ÿ¾ÿ¸ÿ®ÿÁÿËÿÅÿ»ÿ¤ÿ¯ÿÆÿ»ÿÂÿÑÿÅÿ¼ÿ¼ÿÆÿÎÿÌÿ»ÿ´ÿ¼ÿ¶ÿ¬ÿºÿ²ÿ½ÿ½ÿ¶ÿµÿ´ÿ»ÿ¾ÿ»ÿ¸ÿ·ÿÅÿÊÿÁÿ¾ÿ»ÿ¹ÿ¾ÿÉÿ´ÿÇÿ¿ÿ¼ÿ¼ÿ¼ÿ´ÿ·ÿ¦ÿ¬ÿ´ÿÁÿÉÿ¸ÿ²ÿ¹ÿ­ÿ®ÿ¸ÿ·ÿÄÿ¿ÿ³ÿ¸ÿ¿ÿ¿ÿ´ÿÃÿÀÿÃÿ»ÿ¿ÿÃÿÄÿÅÿ¿ÿÅÿ¹ÿ²ÿÀÿÄÿ¼ÿ¿ÿºÿºÿ·ÿ¶ÿ»ÿ¾ÿºÿ·ÿºÿ¾ÿÂÿ¾ÿ¶ÿÈÿ¸ÿ¿ÿÂÿ¾ÿÌÿ·ÿ»ÿ·ÿÏÿÒÿ¸ÿÆÿ¹ÿ¶ÿºÿ²ÿ³ÿ½ÿÈÿÈÿÄÿÂÿÇÿÅÿ·ÿºÿÈÿÉÿÅÿ¸ÿÁÿ¶ÿÃÿ¾ÿºÿ½ÿ·ÿ½ÿ·ÿÈÿ»ÿ¸ÿ¬ÿ²ÿ»ÿÇÿ¹ÿ¾ÿµÿ¸ÿ¿ÿÊÿ½ÿµÿºÿ¹ÿ¾ÿÉÿÍÿÆÿ¹ÿ¾ÿÉÿÀÿ²ÿ¿ÿ²ÿ¾ÿ¸ÿÃÿ¿ÿ»ÿ¸ÿ±ÿ­ÿ½ÿ«ÿÄÿÉÿºÿ·ÿ½ÿÀÿÉÿ¸ÿ²ÿ´ÿ¶ÿ°ÿ¶ÿ¾ÿ¹ÿ¹ÿ¿ÿ¾ÿ¶ÿ®ÿ«ÿ¼ÿÅÿµÿÄÿÂÿ¾ÿ¾ÿ³ÿ°ÿ°ÿ®ÿ¾ÿ»ÿ®ÿ½ÿÄÿ³ÿ¿ÿ¹ÿ¯ÿ»ÿ¸ÿ·ÿÀÿÃÿ¾ÿÂÿÏÿ¾ÿ¸ÿ¼ÿ²ÿ»ÿ¸ÿµÿ±ÿ«ÿ¹ÿ¼ÿÆÿ¸ÿ¼ÿÀÿ²ÿ¯ÿÆÿÌÿ¯ÿ¸ÿºÿ­ÿ´ÿ»ÿ½ÿµÿºÿÁÿ¾ÿ«ÿ¸ÿ´ÿ·ÿ»ÿ´ÿÂÿÇÿ¾ÿÀÿÂÿ¿ÿÁÿ»ÿ·ÿÅÿÄÿÀÿ·ÿ¼ÿ·ÿ¬ÿªÿ¶ÿ·ÿ²ÿ¯ÿ®ÿÁÿ¾ÿµÿ´ÿ½ÿ«ÿ²ÿ·ÿÅÿ´ÿ»ÿ¹ÿ®ÿµÿ¸ÿ½ÿ»ÿ»ÿ´ÿ»ÿ¼ÿ·ÿºÿ¸ÿºÿÀÿ¹ÿ°ÿ®ÿ¸ÿ¿ÿÆÿÅÿ²ÿ¹ÿ»ÿ¯ÿ²ÿÁÿËÿÎÿÊÿÉÿ¼ÿ¹ÿÂÿ°ÿÂÿ¼ÿÉÿÁÿÀÿ·ÿ²ÿÀÿ«ÿ­ÿºÿ·ÿºÿºÿ²ÿÄÿ¾ÿºÿ»ÿ¾ÿ¸ÿ¸ÿÀÿ¿ÿ·ÿ¦ÿªÿÀÿÀÿ·ÿ¾ÿ¼ÿ¦ÿ¼ÿÌÿÁÿ»ÿÁÿµÿ³ÿ¶ÿÆÿ»ÿ¶ÿ·ÿ®ÿ³ÿ³ÿ²ÿ½ÿ¼ÿ¼ÿ¯ÿ®ÿ§ÿÂÿ·ÿ¿ÿ»ÿ¸ÿ­ÿ±ÿ­ÿ²ÿ¼ÿ¹ÿ´ÿºÿÀÿÁÿ¿ÿ¹ÿ·ÿ·ÿ¸ÿ¸ÿ¼ÿºÿ¸ÿÃÿ¶ÿ©ÿµÿ¹ÿ²ÿÁÿ°ÿµÿ·ÿÎÿ¯ÿÿ¶ÿÆÿ¸ÿ´ÿ¥ÿ¸ÿ¦ÿ±ÿ³ÿ¶ÿ½ÿÂÿ½ÿ¸ÿ´ÿ©ÿ¬ÿ­ÿ¬ÿ±ÿ¦ÿªÿ³ÿ¸ÿ¼ÿ¼ÿ¸ÿ²ÿ»ÿÍÿÓÿÆÿÀÿËÿ¿ÿ¿ÿºÿ¿ÿ¶ÿ¶ÿÄÿÍÿ±ÿ·ÿ»ÿºÿ¶ÿµÿÇÿ¯ÿ»ÿ¯ÿ«ÿ·ÿ¿ÿ³ÿÌÿÉÿ»ÿ¸ÿµÿÉÿ»ÿ»ÿ¼ÿ°ÿ·ÿµÿ¶ÿºÿÃÿ¿ÿ¹ÿÇÿÅÿ¸ÿ³ÿ°ÿ¹ÿÁÿ¿ÿÂÿ¾ÿ¹ÿ¹ÿ¼ÿ¶ÿ¼ÿ·ÿ¸ÿ´ÿ´ÿ¦ÿ¥ÿ¾ÿ³ÿ¼ÿ«ÿºÿ¼ÿµÿÌÿ©ÿ»ÿ³ÿ½ÿ°ÿËÿÁÿ¸ÿ·ÿµÿ³ÿ¼ÿÆÿÌÿÁÿ¸ÿÃÿ¿ÿµÿ·ÿ¶ÿ½ÿÁÿÇÿ¿ÿ½ÿÄÿ½ÿ¯ÿ±ÿÂÿÂÿºÿºÿ»ÿ¶ÿ³ÿ´ÿ´ÿºÿ»ÿ¾ÿÆÿ»ÿ¬ÿ·ÿ¹ÿ±ÿ»ÿ³ÿ¿ÿ¼ÿËÿ½ÿ¶ÿ¼ÿ´ÿ®ÿ¥ÿ¶ÿ¶ÿÆÿ¾ÿºÿÄÿºÿµÿµÿ³ÿ³ÿ¶ÿ¸ÿ³ÿ·ÿ»ÿ»ÿ¼ÿÈÿÈÿ¾ÿ³ÿ±ÿ¸ÿ¹ÿ¶ÿ´ÿ¶ÿ³ÿ°ÿ½ÿ¿ÿ°ÿ´ÿ¾ÿ²ÿ­ÿ´ÿ°ÿ¸ÿÃÿËÿÂÿ¸ÿ¹ÿ¼ÿÇÿ¾ÿ²ÿ®ÿºÿ¿ÿÃÿ°ÿ»ÿ¹ÿÉÿµÿªÿ¹ÿ¹ÿ²ÿÂÿ³ÿ¹ÿ¿ÿ¹ÿµÿ½ÿ¼ÿ¼ÿ´ÿÆÿËÿ¿ÿ¼ÿ¼ÿ¼ÿÀÿÅÿ¹ÿ³ÿÁÿ¿ÿ¿ÿÂÿ¼ÿ¿ÿ½ÿ¾ÿ»ÿ¼ÿ¾ÿ¾ÿÑÿÄÿÇÿÃÿÂÿÈÿÆÿ¿ÿÁÿ¹ÿ±ÿªÿÇÿÁÿ½ÿÄÿÀÿ»ÿÀÿ¶ÿºÿ¸ÿµÿ¯ÿ©ÿµÿ¿ÿÅÿ¾ÿÂÿÂÿ³ÿ¬ÿ»ÿ»ÿ°ÿ¸ÿ½ÿ¸ÿ¾ÿ½ÿµÿ²ÿ¶ÿÄÿÆÿÃÿÀÿÃÿÃÿÀÿ·ÿ»ÿ¾ÿÄÿ¶ÿÉÿÅÿÃÿµÿÀÿÇÿÊÿ»ÿ¹ÿÍÿ³ÿ½ÿºÿÆÿÁÿÉÿ¹ÿÅÿ¸ÿµÿ·ÿ¿ÿ´ÿ¸ÿÄÿ¯ÿ«ÿ¬ÿµÿ¹ÿ²ÿ¶ÿ¼ÿ¹ÿ¿ÿ½ÿ¸ÿÁÿ¼ÿ¸ÿËÿÇÿºÿ¾ÿ½ÿÇÿÌÿ³ÿ¸ÿ¶ÿºÿ¶ÿ¸ÿ¯ÿªÿ·ÿÏÿ½ÿºÿÂÿ¹ÿ«ÿ§ÿ¿ÿ¬ÿ¬ÿªÿ´ÿ¿ÿ¸ÿ¶ÿÍÿÀÿÂÿ¹ÿ¹ÿ½ÿ¸ÿ¹ÿÅÿ·ÿºÿ½ÿ¾ÿ¹ÿµÿ»ÿ±ÿ¬ÿ»ÿºÿ´ÿÂÿÊÿÂÿÁÿ½ÿ©ÿµÿÈÿ»ÿÂÿ²ÿ³ÿÁÿºÿ·ÿ¸ÿ»ÿÿ°ÿÂÿ°ÿÉÿËÿ¼ÿ³ÿ¿ÿºÿ·ÿ·ÿ¸ÿÆÿ¶ÿÃÿ½ÿÃÿ¾ÿÁÿ½ÿ¾ÿ¹ÿµÿ¸ÿ¶ÿºÿ¼ÿ¶ÿµÿÁÿ¾ÿ¬ÿ®ÿ·ÿ¾ÿ»ÿ½ÿÀÿ¶ÿ¹ÿ¯ÿ¹ÿÁÿ½ÿ¸ÿ¾ÿÆÿÄÿ³ÿ¸ÿÆÿ­ÿÃÿºÿ®ÿ¶ÿµÿ¯ÿµÿ¾ÿºÿ·ÿ°ÿ·ÿ²ÿ©ÿºÿÇÿ½ÿ»ÿ´ÿ·ÿ»ÿ¸ÿ½ÿ½ÿ´ÿ·ÿ¿ÿ¹ÿ¹ÿ½ÿÃÿ»ÿÊÿºÿ²ÿÀÿ¼ÿÁÿÁÿÃÿ¹ÿ³ÿ£ÿ»ÿÃÿÌÿÍÿÑÿËÿ¼ÿ¨ÿÄÿ¾ÿ²ÿÐÿÀÿÂÿ¼ÿ«ÿ³ÿ³ÿ³ÿ¹ÿ¾ÿºÿ¶ÿ®ÿ´ÿ¹ÿ´ÿ»ÿ¯ÿ´ÿ¾ÿÂÿ½ÿ´ÿ°ÿÇÿ§ÿ®ÿ¸ÿ¤ÿ¾ÿ¸ÿÄÿÌÿ½ÿ³ÿ®ÿ¾ÿ´ÿ®ÿ¹ÿ©ÿÉÿÂÿ¶ÿ·ÿÄÿ½ÿ´ÿ°ÿ¥ÿ±ÿÀÿÀÿÆÿÉÿÃÿ´ÿ´ÿÁÿµÿÀÿÅÿ»ÿ»ÿ¹ÿ¹ÿ¶ÿµÿ»ÿ¾ÿ¿ÿ¼ÿÀÿ¢ÿÁÿ»ÿÂÿ¸ÿ¾ÿÂÿ¶ÿ°ÿ»ÿ¿ÿÂÿÁÿÄÿ¬ÿµÿºÿ¿ÿÂÿ¹ÿ¹ÿÄÿÀÿ³ÿ¾ÿÀÿ·ÿÀÿ¼ÿ±ÿ·ÿ²ÿ½ÿÄÿ¼ÿ³ÿ®ÿÊÿºÿ´ÿÂÿ¹ÿÅÿ¾ÿ»ÿÊÿÅÿ½ÿ¹ÿ´ÿ¼ÿ½ÿ¶ÿ¹ÿ±ÿ³ÿ¿ÿÀÿÂÿÃÿÀÿ¿ÿ¾ÿ¹ÿ®ÿ½ÿ¿ÿ·ÿºÿÁÿ¼ÿ®ÿÅÿ¸ÿÒÿÆÿ¡ÿÀÿ¿ÿ´ÿÀÿÄÿ¼ÿµÿ»ÿ·ÿ´ÿ³ÿ®ÿ·ÿ½ÿºÿ¾ÿ¿ÿ¶ÿºÿÈÿÆÿ»ÿ³ÿÀÿÀÿÀÿÃÿ²ÿµÿµÿ¿ÿÀÿ´ÿ±ÿÉÿÀÿ¾ÿ»ÿºÿ¿ÿµÿ¸ÿ°ÿ¶ÿ¹ÿ¸ÿ²ÿ³ÿ¼ÿ¸ÿ´ÿ¸ÿºÿ¼ÿ¹ÿ²ÿ°ÿºÿÐÿÄÿ·ÿ¶ÿ°ÿ¿ÿ»ÿ¢ÿ½ÿÀÿÿÀÿ¿ÿÅÿÄÿ²ÿÀÿÁÿ±ÿ­ÿ·ÿ¾ÿ»ÿÃÿÆÿ¶ÿµÿ¶ÿÆÿËÿ»ÿ¼ÿ´ÿºÿ½ÿÄÿµÿ·ÿÃÿ¸ÿ¸ÿÂÿµÿÈÿºÿ³ÿµÿ®ÿ¼ÿºÿ¸ÿÃÿ¿ÿ¹ÿ´ÿ´ÿÁÿ´ÿ¦ÿºÿ»ÿ¥ÿªÿ´ÿ¸ÿ»ÿ±ÿ½ÿ½ÿµÿ¾ÿ¶ÿ²ÿªÿ¶ÿÂÿ¾ÿ´ÿ°ÿ°ÿ¬ÿºÿÂÿ¼ÿÂÿ¸ÿ±ÿ¬ÿ¿ÿ¾ÿ©ÿ©ÿ¼ÿÂÿÉÿ¿ÿ°ÿºÿÁÿ¸ÿºÿ¯ÿ´ÿ²ÿ¾ÿ¶ÿ²ÿ´ÿ¶ÿ¸ÿ²ÿªÿ«ÿÀÿºÿ¿ÿ½ÿ®ÿ³ÿÂÿ°ÿ½ÿ¹ÿÆÿ¬ÿµÿÂÿµÿ¶ÿ¼ÿ¾ÿÃÿ¶ÿ·ÿ¿ÿ¾ÿ´ÿ¬ÿ·ÿ°ÿ¯ÿµÿ¯ÿ»ÿ¬ÿ¹ÿ¬ÿ§ÿ¾ÿ¸ÿ½ÿ¼ÿ°ÿ¶ÿÆÿ¹ÿµÿ»ÿ¸ÿ³ÿ»ÿ¼ÿ¶ÿ½ÿ´ÿ¸ÿ¶ÿ·ÿ»ÿ­ÿ¬ÿ¹ÿ¸ÿºÿÿ½ÿÃÿ²ÿ¸ÿµÿÀÿ¸ÿ±ÿºÿºÿ¸ÿºÿ²ÿ°ÿ±ÿ¼ÿ´ÿÇÿ³ÿ±ÿ»ÿ«ÿ²ÿ·ÿ¥ÿ¼ÿ«ÿ·ÿ¹ÿ­ÿ¯ÿ¹ÿ³ÿ©ÿªÿ²ÿ¹ÿÄÿºÿ¯ÿ¹ÿÂÿ²ÿ±ÿ¶ÿ¸ÿÀÿ¶ÿ­ÿ®ÿ¹ÿÆÿÀÿ±ÿ¹ÿÊÿ½ÿªÿ®ÿ£ÿµÿ¾ÿÄÿ·ÿ»ÿ¾ÿ½ÿ³ÿÅÿÅÿ¾ÿºÿÃÿ½ÿ¿ÿÆÿÄÿ¾ÿ¶ÿ·ÿ¿ÿ¼ÿ¿ÿÂÿ¶ÿÂÿÏÿ±ÿ±ÿ¥ÿ´ÿÎÿÃÿÈÿÑÿÆÿÄÿÁÿ¿ÿÇÿÅÿÆÿÇÿ×ÿ¾ÿ¼ÿÂÿÊÿ³ÿ»ÿ´ÿÎÿ¹ÿ¾ÿ¾ÿÅÿÇÿ¾ÿ»ÿ½ÿºÿºÿÀÿ½ÿÂÿÆÿÂÿ»ÿ¾ÿ¸ÿÁÿ·ÿºÿ¸ÿ·ÿ·ÿ½ÿ»ÿ¶ÿ¾ÿÇÿÀÿ¼ÿºÿ¸ÿ¾ÿ½ÿ¹ÿ³ÿ°ÿ³ÿ±ÿ²ÿÄÿÎÿÅÿ¼ÿ¾ÿ¿ÿºÿºÿÃÿÁÿ³ÿµÿÖÿÖÿÅÿÄÿµÿ·ÿÀÿÁÿÃÿÅÿ»ÿµÿ´ÿ¯ÿ¼ÿÂÿÊÿÃÿÀÿ¿ÿ¹ÿºÿÅÿÄÿÈÿÀÿ¿ÿÄÿÊÿËÿÉÿØÿÊÿÈÿÉÿÉÿÃÿ¯ÿ¿ÿ¸ÿºÿÂÿ½ÿ·ÿ¿ÿ¿ÿ¹ÿ¾ÿÃÿ¾ÿÆÿ¾ÿ¹ÿ¹ÿÆÿºÿ´ÿ°ÿËÿÉÿËÿÊÿÁÿºÿ²ÿ¶ÿÄÿ½ÿ¼ÿÙÿÉÿµÿ¶ÿ·ÿ¬ÿ½ÿ¸ÿ»ÿ¾ÿ½ÿ»ÿ¹ÿÁÿ¿ÿºÿ¾ÿ½ÿÅÿ²ÿ¾ÿ¼ÿ¿ÿ½ÿ®ÿ¯ÿ½ÿ¹ÿ¾ÿÖÿ¾ÿºÿ¹ÿ¿ÿÅÿËÿ½ÿÀÿÄÿ¾ÿÁÿ½ÿÀÿÆÿ¾ÿ¿ÿºÿ½ÿÄÿ±ÿµÿºÿºÿ­ÿ²ÿ°ÿ©ÿ¯ÿ¸ÿ½ÿÁÿÁÿ³ÿÀÿ¾ÿ¸ÿ¼ÿ´ÿ½ÿÄÿÂÿÈÿÌÿÈÿÅÿ¿ÿ¹ÿ³ÿµÿ·ÿ¼ÿÈÿ¾ÿºÿÃÿ½ÿÂÿÁÿ¼ÿÂÿ»ÿ¹ÿ»ÿ»ÿ¾ÿ»ÿÆÿÃÿÂÿ¿ÿµÿ´ÿ¹ÿ»ÿ½ÿ¾ÿ»ÿÀÿ¼ÿÄÿ¼ÿ´ÿ¿ÿÃÿÈÿÀÿ³ÿ¸ÿ½ÿ´ÿËÿºÿÅÿÃÿ±ÿ²ÿ²ÿ½ÿºÿµÿ´ÿºÿÃÿ¿ÿªÿ»ÿÅÿÁÿÆÿÇÿÄÿÀÿÈÿÌÿÁÿ¿ÿÈÿ»ÿ¬ÿ¸ÿÇÿ¼ÿÁÿÃÿ¼ÿ½ÿ»ÿ½ÿÁÿÁÿÅÿ°ÿÈÿ³ÿÂÿ¸ÿ»ÿÄÿ½ÿÀÿÅÿ¿ÿ·ÿ¹ÿÄÿ»ÿ²ÿ»ÿ¼ÿ¾ÿ³ÿ¶ÿ»ÿ¾ÿÂÿÀÿ¼ÿÀÿ±ÿÅÿ¹ÿ¹ÿÂÿ¾ÿ¾ÿÎÿÃÿ·ÿËÿÆÿÂÿ¸ÿ³ÿÆÿÃÿÃÿÇÿºÿ¶ÿ¹ÿ¼ÿÈÿÂÿ¾ÿÀÿ¹ÿ¼ÿ³ÿ­ÿ·ÿÅÿÉÿÂÿ·ÿ´ÿ¾ÿ¯ÿÇÿÀÿ¸ÿÇÿÄÿÃÿºÿ¹ÿÈÿ¾ÿ¼ÿ³ÿ°ÿºÿµÿÀÿÅÿÄÿ»ÿ·ÿÆÿÁÿ±ÿ»ÿÅÿ¿ÿÈÿÌÿÍÿÁÿµÿ³ÿºÿÄÿ·ÿ½ÿÂÿ³ÿ·ÿ¼ÿ¿ÿ½ÿ½ÿ¼ÿ²ÿËÿ²ÿÀÿÄÿ¾ÿÀÿÀÿ¯ÿªÿ½ÿ½ÿ½ÿ¾ÿ´ÿ½ÿºÿ¶ÿ°ÿ±ÿ³ÿ´ÿÂÿÎÿÇÿ¿ÿÌÿ¾ÿµÿ¼ÿÂÿÆÿÈÿºÿ¼ÿ½ÿ½ÿ¾ÿÆÿÁÿÅÿÈÿÇÿÂÿµÿ½ÿ¾ÿ´ÿÁÿ½ÿ¼ÿÇÿÍÿÄÿ¼ÿÂÿÃÿÃÿÈÿÉÿÄÿÂÿÀÿÁÿ¿ÿµÿ±ÿºÿÃÿ¶ÿ½ÿµÿ¿ÿºÿ¶ÿÇÿ´ÿ¬ÿÈÿ·ÿ¹ÿºÿ»ÿ¿ÿÀÿ¾ÿ¼ÿÃÿ³ÿÀÿ°ÿ¯ÿ°ÿ¯ÿ¯ÿµÿÁÿÂÿÈÿÒÿ¿ÿÇÿÇÿ¾ÿ¸ÿºÿÀÿ¼ÿ¿ÿÅÿ»ÿ¿ÿÈÿÄÿÃÿÐÿÑÿÈÿÉÿ¿ÿºÿ½ÿ¸ÿºÿ¾ÿÀÿËÿÂÿ½ÿ°ÿÈÿÆÿ¿ÿÄÿÊÿÉÿÉÿÔÿ²ÿ¶ÿ·ÿ¿ÿ¼ÿ¶ÿ¿ÿÎÿ¿ÿÆÿ·ÿ¼ÿÄÿ¾ÿ³ÿ³ÿ½ÿÊÿÁÿµÿ¾ÿ¿ÿÁÿÄÿÊÿÌÿÃÿÉÿØÿÀÿÇÿ¹ÿ¹ÿÂÿºÿ²ÿ¯ÿ±ÿ²ÿ¿ÿ½ÿ¼ÿÁÿÇÿÃÿÁÿÉÿ¯ÿ·ÿ»ÿ¹ÿÉÿØÿÒÿÊÿÏÿÀÿÊÿ·ÿÁÿÂÿÅÿÅÿ½ÿÃÿÆÿ¾ÿÃÿÂÿÌÿ½ÿ²ÿÀÿÄÿ°ÿ´ÿÅÿÇÿÈÿÁÿÆÿÊÿÀÿ¼ÿÂÿ¶ÿºÿÈÿ¾ÿ¿ÿ½ÿ³ÿ¹ÿÂÿ½ÿÃÿÉÿÄÿÀÿ½ÿÁÿÀÿ¹ÿÇÿÍÿËÿ·ÿÅÿÇÿ½ÿºÿ¼ÿ»ÿ¾ÿÃÿ¼ÿÇÿÂÿÁÿ½ÿ°ÿ¶ÿÌÿÂÿ¿ÿ¸ÿÀÿÄÿ¼ÿ»ÿÅÿÎÿÍÿ¼ÿºÿÀÿ·ÿËÿÌÿÉÿ¾ÿ¹ÿÂÿÁÿ»ÿÂÿÏÿ¼ÿÄÿÂÿÇÿÄÿ¹ÿ¾ÿ»ÿ¾ÿÃÿ¼ÿ¿ÿÇÿÉÿÆÿÈÿÊÿÃÿÐÿÀÿ¹ÿ¿ÿÃÿÃÿÇÿÅÿ¾ÿ»ÿ¾ÿ¶ÿÉÿËÿÍÿÃÿÃÿÅÿ¿ÿ¼ÿ»ÿ¸ÿ¾ÿ³ÿºÿ¶ÿÊÿÌÿÉÿÐÿÒÿÃÿÇÿËÿÁÿÉÿÁÿ´ÿ¸ÿ»ÿÃÿÅÿÃÿÒÿ¸ÿ¾ÿ»ÿ±ÿÏÿÅÿ½ÿÃÿÆÿÄÿÄÿ½ÿÁÿ¯ÿÅÿÊÿ½ÿÂÿÂÿ½ÿÆÿÒÿÀÿµÿ²ÿÏÿ«ÿÅÿ¿ÿ¿ÿºÿ¯ÿ³ÿ¾ÿ¹ÿ¹ÿ¸ÿÍÿ¸ÿ¼ÿÄÿÃÿ¿ÿÀÿÁÿ·ÿµÿÿ3ÿ!ÿsÿ ÿ®ÿ«ÿ¯ÿ·ÿÁÿÊÿÀÿ¼ÿÅÿÉÿ¼ÿ´ÿ²ÿ·ÿ¾ÿÂÿÅÿÅÿÀÿ¿ÿ¶ÿºÿ»ÿ¬ÿÑÿÈÿ¹ÿ®ÿ±ÿÆÿÊÿÀÿ±ÿ½ÿ¹ÿÇÿÂÿÂÿÅÿÀÿÁÿÄÿ½ÿ¹ÿ»ÿÀÿ³ÿÄÿ¿ÿÁÿ¾ÿ²ÿºÿÇÿËÿÌÿ½ÿ¯ÿÁÿÃÿºÿ¶ÿÁÿÄÿ¸ÿ³ÿ¶ÿ´ÿ­ÿ¯ÿ»ÿ°ÿ¸ÿ«ÿÄÿ½ÿ¹ÿ±ÿ³ÿ©ÿ¬ÿ¾ÿ½ÿ½ÿ¸ÿ³ÿÂÿÆÿ¼ÿÂÿÂÿ¿ÿÁÿ¹ÿ¹ÿÃÿ¾ÿ½ÿºÿ¿ÿ©ÿ»ÿ¿ÿÅÿ¾ÿÁÿÂÿ¹ÿºÿÇÿÏÿÈÿ³ÿÓÿ¹ÿ±ÿ°ÿÊÿÁÿÃÿÃÿÇÿÆÿ¾ÿÃÿ¹ÿÂÿ¼ÿÂÿ¼ÿ®ÿ³ÿÇÿÏÿÍÿÂÿ¼ÿ·ÿ´ÿ¾ÿ»ÿ´ÿÉÿÆÿ¼ÿµÿ¸ÿ¼ÿ¿ÿ²ÿ¹ÿ¾ÿ³ÿºÿ¾ÿ¸ÿ½ÿ¼ÿ±ÿÇÿÉÿ¼ÿ®ÿ³ÿÅÿ¼ÿ¸ÿ¾ÿµÿ¾ÿÍÿÉÿ¯ÿ±ÿ§ÿµÿ¿ÿÁÿÐÿÊÿ½ÿ¼ÿÃÿÆÿÂÿ¸ÿÁÿÆÿ¼ÿÅÿÂÿ¸ÿ½ÿ¼ÿ¾ÿ¼ÿ¹ÿÆÿÎÿ½ÿ»ÿÍÿ»ÿ¿ÿÈÿÃÿ¾ÿÀÿÃÿ½ÿÂÿËÿÉÿÇÿÃÿ¸ÿ´ÿÁÿ½ÿÀÿÊÿ½ÿ´ÿ´ÿºÿÄÿ¶ÿÁÿÃÿÂÿÊÿÇÿÃÿÉÿÆÿÂÿÌÿÇÿÀÿ±ÿ¿ÿ¾ÿÅÿËÿ¸ÿµÿ½ÿ¿ÿÀÿÄÿÇÿÂÿÆÿÈÿ¹ÿÂÿºÿÑÿÅÿÒÿÍÿÊÿ¿ÿµÿ¸ÿÂÿÂÿ½ÿÆÿÎÿ»ÿÇÿÈÿ®ÿ©ÿ³ÿ·ÿµÿºÿ³ÿ»ÿ¼ÿ¾ÿÆÿÎÿÏÿ¼ÿ¾ÿÃÿ·ÿÉÿºÿ¥ÿÑÿÐÿÌÿÃÿÅÿÁÿÄÿÄÿ½ÿ¾ÿ½ÿºÿÅÿ½ÿ¸ÿ¼ÿÀÿÀÿ¥ÿÂÿ»ÿ·ÿ³ÿÁÿ¿ÿ·ÿ½ÿÂÿÄÿÄÿÄÿÌÿÄÿ·ÿ­ÿÊÿªÿ¿ÿÅÿ¨ÿ¾ÿÉÿÃÿÃÿ·ÿ®ÿ²ÿÁÿÄÿ½ÿÀÿ·ÿ¯ÿ¦ÿ½ÿ´ÿ¹ÿ¤ÿ·ÿµÿÀÿÁÿ¹ÿ½ÿ³ÿ¸ÿÊÿ·ÿ«ÿ´ÿ¬ÿºÿ¼ÿ¿ÿµÿµÿ·ÿ®ÿ¾ÿ¼ÿ¾ÿ·ÿ´ÿÁÿ¸ÿ¶ÿ¶ÿ´ÿ·ÿ¶ÿºÿÅÿ´ÿ²ÿÀÿ¿ÿÂÿ»ÿÈÿ»ÿ¼ÿµÿ¼ÿÓÿ¹ÿ´ÿÁÿ½ÿ¯ÿ¨ÿ´ÿÅÿÆÿ¿ÿºÿ¶ÿ´ÿ¸ÿ¾ÿ«ÿ¶ÿ³ÿ²ÿ¹ÿ¹ÿ¹ÿ¼ÿ²ÿ¹ÿ°ÿ¶ÿ¶ÿ³ÿÁÿÄÿ¶ÿ¯ÿ¸ÿºÿ°ÿ­ÿ´ÿ¯ÿÈÿ¿ÿÃÿ¸ÿÄÿÀÿ³ÿ¯ÿ²ÿ¹ÿ´ÿ¶ÿ¶ÿ´ÿ±ÿµÿÂÿ²ÿ­ÿ¿ÿ°ÿ¦ÿ¶ÿ¯ÿ³ÿ³ÿ½ÿ½ÿÇÿÇÿ»ÿµÿ´ÿ´ÿ·ÿÁÿËÿ½ÿ©ÿ³ÿ¼ÿ¶ÿ¼ÿÆÿ»ÿËÿÊÿ¿ÿ¿ÿÓÿ»ÿ±ÿÅÿÄÿ¸ÿ»ÿ¹ÿ¶ÿ²ÿºÿºÿ¿ÿÄÿÀÿ¹ÿ¯ÿ·ÿ³ÿ¸ÿÇÿ³ÿ¿ÿ½ÿºÿ¹ÿ´ÿÁÿ¼ÿ¸ÿºÿÅÿÆÿ¿ÿ¯ÿºÿÃÿ³ÿ°ÿ¹ÿ¶ÿ¯ÿ¯ÿ¯ÿ´ÿ¾ÿÆÿÅÿ´ÿ§ÿ¦ÿ¸ÿÊÿÏÿÁÿ¹ÿ·ÿ¸ÿ³ÿ·ÿ²ÿ»ÿÀÿ»ÿµÿ²ÿºÿÅÿÀÿ²ÿ²ÿ½ÿ¿ÿ¿ÿÂÿ¶ÿ¼ÿ·ÿ¾ÿÆÿÀÿ½ÿ¿ÿ¾ÿ¿ÿ¶ÿºÿ³ÿ³ÿ¦ÿ¬ÿ´ÿ¿ÿÄÿ¼ÿ¿ÿÁÿ¼ÿºÿ·ÿ½ÿÀÿ¹ÿ²ÿÃÿ¸ÿÃÿ¿ÿ®ÿÂÿ¹ÿ½ÿ¾ÿÀÿºÿ»ÿ¹ÿ¹ÿ¾ÿ¸ÿ¼ÿÉÿ¾ÿ¶ÿ·ÿ¸ÿ³ÿ»ÿÃÿ²ÿ²ÿµÿºÿ¿ÿºÿÊÿ·ÿ½ÿÂÿµÿ·ÿ·ÿ·ÿ·ÿÿ¸ÿÇÿ¼ÿ²ÿ¸ÿ»ÿÊÿÆÿ¶ÿ¶ÿ»ÿ¿ÿÁÿ½ÿ»ÿ³ÿ¸ÿÉÿÃÿ½ÿ®ÿ²ÿ±ÿ¸ÿ½ÿÈÿ½ÿ·ÿ°ÿ¹ÿËÿ»ÿ¬ÿ²ÿÁÿ¸ÿÁÿ¶ÿ¿ÿ½ÿ¸ÿÁÿ¾ÿºÿÀÿ½ÿ½ÿÄÿÁÿÂÿÅÿÂÿÄÿÀÿÄÿÅÿ¾ÿ¸ÿ½ÿ±ÿÄÿÍÿ»ÿ©ÿ¼ÿ³ÿ±ÿ·ÿµÿ²ÿ³ÿÂÿÈÿÆÿ¿ÿ¹ÿºÿÀÿ»ÿ·ÿ³ÿ±ÿºÿÁÿ¿ÿºÿ¸ÿºÿ¸ÿÁÿËÿºÿ¹ÿ¹ÿ³ÿÄÿ«ÿ°ÿÆÿ¯ÿ½ÿ±ÿªÿ°ÿÈÿ¬ÿºÿ¿ÿ´ÿ¾ÿ´ÿ¯ÿ°ÿ¹ÿ¾ÿÂÿËÿ½ÿ¸ÿÈÿÅÿ¼ÿ¸ÿ½ÿÁÿ¯ÿªÿ­ÿªÿ»ÿ¼ÿÃÿÀÿ¸ÿ¬ÿ´ÿ¸ÿ¸ÿ®ÿ·ÿ¿ÿ¼ÿÀÿÄÿºÿÄÿ¼ÿªÿ¶ÿ³ÿ²ÿµÿ¯ÿµÿºÿ¼ÿÇÿÄÿ·ÿºÿ¹ÿ´ÿ¿ÿ»ÿ¼ÿ¸ÿ¼ÿ¾ÿ³ÿ­ÿ²ÿ³ÿ­ÿ¦ÿÂÿÂÿÅÿ¼ÿ²ÿ½ÿÁÿÄÿ²ÿ¿ÿ¾ÿÂÿ½ÿ´ÿÎÿÃÿ¯ÿ¿ÿÏÿÑÿÈÿ¾ÿ¸ÿµÿ³ÿ·ÿ¶ÿ§ÿÿ¯ÿ¼ÿ®ÿ«ÿ²ÿ¾ÿ¶ÿ¿ÿ¿ÿÂÿÃÿÃÿ»ÿ­ÿÂÿ¨ÿ½ÿ«ÿ¯ÿªÿ«ÿÂÿºÿ¿ÿÄÿ­ÿ°ÿÄÿÁÿÊÿÃÿ¸ÿ¶ÿ°ÿ»ÿµÿ®ÿ¶ÿ¿ÿ·ÿµÿ·ÿ»ÿ¾ÿ¯ÿ®ÿ·ÿ¼ÿ¼ÿ¾ÿ¿ÿ±ÿ»ÿÎÿÁÿ»ÿ»ÿ¶ÿ²ÿ¶ÿÎÿºÿÃÿ¿ÿ¤ÿ¶ÿ®ÿ¼ÿ·ÿ«ÿÂÿÂÿ´ÿªÿÄÿºÿ±ÿ¼ÿÀÿÀÿºÿ°ÿ­ÿ»ÿ½ÿÃÿËÿÆÿÅÿÅÿÂÿÁÿÀÿ¹ÿÀÿ½ÿ·ÿ¹ÿ¿ÿ½ÿÊÿÁÿ§ÿ²ÿÉÿ±ÿ«ÿÅÿ¬ÿ·ÿ¯ÿ¯ÿ¾ÿ¿ÿÆÿ¸ÿ©ÿ®ÿ¹ÿ»ÿµÿÅÿ¶ÿÁÿ¶ÿ¯ÿ¸ÿ¸ÿÁÿÇÿ¿ÿÃÿ¶ÿ¼ÿ½ÿ¸ÿ½ÿ·ÿ¼ÿ¾ÿ¹ÿÄÿÀÿ¸ÿÁÿ¼ÿ¼ÿ·ÿºÿ¾ÿ»ÿ¼ÿÉÿ­ÿºÿ½ÿ¶ÿ¸ÿ°ÿÂÿ±ÿ°ÿ¯ÿºÿ¼ÿ ÿµÿµÿÇÿ¾ÿ¿ÿ«ÿ¿ÿºÿºÿÀÿ¹ÿÂÿºÿ¹ÿºÿ»ÿÂÿÈÿÈÿÇÿÉÿ½ÿ«ÿ³ÿ¶ÿ­ÿ¸ÿ»ÿ¼ÿ½ÿ¹ÿ®ÿ·ÿÁÿÆÿ°ÿ½ÿ­ÿ±ÿÂÿ´ÿÁÿ¦ÿËÿ»ÿ¿ÿ¾ÿ¹ÿ¼ÿ®ÿ°ÿ¦ÿ¸ÿ±ÿ²ÿºÿ½ÿ»ÿÅÿÀÿÄÿ¶ÿ¸ÿÁÿ¸ÿ·ÿ»ÿ²ÿ»ÿ¾ÿÁÿ¶ÿ»ÿ½ÿ´ÿ­ÿ¬ÿ·ÿ¼ÿ½ÿºÿ´ÿ°ÿ·ÿ»ÿºÿÀÿ¶ÿÀÿ¾ÿ¶ÿ±ÿ¹ÿµÿ¯ÿÀÿ½ÿÃÿºÿÁÿ´ÿ¹ÿ¾ÿ®ÿ¦ÿ¼ÿ³ÿ¯ÿºÿ¿ÿÂÿÅÿÂÿÁÿ¹ÿ´ÿ±ÿ¯ÿ´ÿ³ÿ¸ÿÀÿºÿ¼ÿÂÿÄÿ¾ÿ¸ÿ¾ÿ»ÿ´ÿ¸ÿ²ÿ®ÿºÿÁÿ¼ÿ©ÿ¨ÿ¹ÿÃÿ¾ÿ¸ÿ¸ÿ²ÿ½ÿ¼ÿ¾ÿ¾ÿ´ÿÆÿ·ÿÀÿÁÿÏÿ¼ÿ»ÿ¹ÿ¿ÿ¶ÿ®ÿ¸ÿµÿ¬ÿ¯ÿ½ÿ¼ÿ¹ÿÃÿ¾ÿ»ÿ·ÿ¹ÿ¸ÿ¼ÿ½ÿÁÿ¾ÿ¼ÿÂÿ½ÿ±ÿ°ÿ±ÿ¹ÿÉÿÇÿ¿ÿ¾ÿ¸ÿ¸ÿ½ÿ¼ÿ¸ÿ¶ÿÂÿÁÿ¸ÿ¼ÿ¿ÿÁÿ½ÿ·ÿ½ÿ¶ÿ¾ÿÄÿÂÿ¿ÿºÿ°ÿ±ÿÍÿ¶ÿ½ÿ¹ÿ¼ÿºÿ½ÿ®ÿÀÿ°ÿµÿ»ÿµÿ½ÿ½ÿÀÿ¾ÿÂÿÄÿ¶ÿºÿÀÿ°ÿ¥ÿºÿÁÿ²ÿ¸ÿ½ÿ¾ÿ¹ÿ±ÿÁÿÁÿÀÿ½ÿ¼ÿºÿ·ÿ´ÿºÿ¼ÿÀÿ®ÿ»ÿÀÿ¸ÿ´ÿÆÿ¿ÿÌÿºÿÁÿ¼ÿ¿ÿ¿ÿ°ÿÎÿ½ÿÑÿºÿÀÿ¦ÿ³ÿ¼ÿ¸ÿ·ÿ½ÿÃÿ´ÿ¯ÿ«ÿµÿ¾ÿ¿ÿ¼ÿ¾ÿ´ÿµÿ¼ÿµÿ¸ÿ¼ÿ¸ÿÂÿÌÿ¿ÿ¶ÿ¾ÿÁÿÅÿ¾ÿ¿ÿÀÿÂÿÃÿ·ÿ¦ÿ­ÿ¶ÿ»ÿºÿÇÿÁÿ¾ÿµÿ®ÿ¿ÿ¼ÿ©ÿ©ÿ¼ÿÂÿ¿ÿÆÿÄÿÇÿÂÿºÿ³ÿ»ÿ½ÿ´ÿ­ÿµÿ¶ÿ¸ÿ¼ÿ¼ÿ»ÿ¶ÿ¸ÿºÿ´ÿ¬ÿ¥ÿ«ÿ¶ÿ¾ÿÄÿÀÿ³ÿ¼ÿÇÿ½ÿÁÿºÿµÿ­ÿ·ÿÊÿÅÿ·ÿ²ÿ°ÿ¿ÿ·ÿ³ÿÆÿ»ÿ°ÿ­ÿËÿ¸ÿ·ÿ«ÿºÿ©ÿ´ÿ²ÿÿ®ÿÃÿÆÿ´ÿ¶ÿÅÿ½ÿ¾ÿÆÿÈÿÁÿ¼ÿ¾ÿ·ÿ²ÿ·ÿ¼ÿÂÿÁÿÄÿÈÿ¶ÿ®ÿ¯ÿºÿ¸ÿ¼ÿ¹ÿ¾ÿÃÿÀÿ´ÿ¼ÿÀÿ¸ÿ¶ÿ±ÿ¿ÿ«ÿ®ÿ¶ÿ¼ÿÀÿÅÿ»ÿ²ÿ±ÿ«ÿ¬ÿºÿÂÿÂÿ¼ÿ¯ÿ±ÿ¸ÿ²ÿ´ÿ¼ÿ¿ÿÂÿ¿ÿ°ÿ±ÿºÿ¶ÿ¿ÿ±ÿ§ÿ»ÿ½ÿ¤ÿ²ÿ¹ÿÉÿÃÿ¶ÿ¶ÿ®ÿ¯ÿÁÿ´ÿ´ÿ¹ÿÇÿ¸ÿ²ÿªÿÈÿ¾ÿÀÿ¸ÿ¾ÿ½ÿ³ÿ¯ÿ«ÿ¶ÿÃÿÂÿ¯ÿ´ÿÉÿÂÿ¼ÿºÿ¸ÿÁÿ·ÿ­ÿ´ÿ¿ÿÿÂÿ¯ÿ²ÿ´ÿ¹ÿ¸ÿ¶ÿ¸ÿºÿÇÿ­ÿ¬ÿÆÿ½ÿÀÿ¶ÿ©ÿÊÿÍÿ¸ÿ½ÿÃÿµÿ³ÿ´ÿ»ÿÃÿ½ÿ¶ÿ¼ÿ¿ÿ¹ÿ±ÿ´ÿ»ÿ·ÿ¼ÿ¾ÿ¾ÿ¼ÿºÿÄÿ»ÿ´ÿ¼ÿ¿ÿ¶ÿ¸ÿ¿ÿ³ÿÍÿÌÿªÿÖÿ¹ÿ¸ÿ½ÿÊÿÂÿ¹ÿÃÿÌÿÇÿ¹ÿÂÿ¾ÿ·ÿ»ÿÂÿ¹ÿºÿÊÿÃÿÂÿËÿ½ÿºÿ²ÿ³ÿ¸ÿ¯ÿÁÿÉÿÈÿ¶ÿ©ÿÁÿ¿ÿµÿÃÿÌÿÂÿºÿ·ÿÇÿ½ÿ¶ÿ·ÿ·ÿºÿºÿ»ÿ¿ÿ´ÿ´ÿÁÿºÿ±ÿµÿ·ÿÀÿÆÿ¶ÿ±ÿ±ÿ±ÿ¸ÿ°ÿ®ÿµÿ±ÿ¯ÿÕÿ¾ÿËÿºÿ¸ÿÂÿ§ÿ±ÿ©ÿ­ÿÏÿÔÿÁÿ­ÿ¯ÿ¯ÿ¹ÿºÿ¾ÿÂÿ½ÿ¾ÿÃÿÆÿ¼ÿ´ÿ¹ÿ±ÿ³ÿÇÿÄÿµÿ´ÿÿ¶ÿ³ÿ©ÿµÿÈÿÃÿ¾ÿ¸ÿ±ÿ´ÿµÿ²ÿ³ÿ¿ÿ»ÿ¾ÿ¸ÿ¾ÿ½ÿ®ÿµÿÁÿ¿ÿ¹ÿ¹ÿÄÿÃÿÅÿÌÿ»ÿ¦ÿ´ÿ·ÿ»ÿ·ÿ±ÿºÿ³ÿ§ÿÁÿ·ÿ»ÿ¹ÿ®ÿ½ÿ¾ÿ¼ÿÃÿ¾ÿÁÿ½ÿ¹ÿ¿ÿ½ÿµÿ¯ÿ½ÿÁÿ·ÿ¹ÿ±ÿ¶ÿ´ÿ·ÿ¯ÿ´ÿ®ÿ´ÿ¹ÿ°ÿ¯ÿ»ÿ©ÿ¨ÿ¾ÿ¶ÿ²ÿ¬ÿ±ÿÀÿÃÿÂÿ¹ÿ¬ÿ²ÿ®ÿ¯ÿ·ÿºÿÂÿ°ÿ¶ÿ¼ÿ¼ÿ·ÿÂÿÃÿµÿ³ÿ±ÿ´ÿ®ÿ±ÿÁÿÁÿ³ÿ°ÿ±ÿ±ÿ¾ÿ½ÿ³ÿ¼ÿ¿ÿºÿ²ÿµÿºÿ®ÿ§ÿ¸ÿºÿ±ÿÂÿ»ÿ²ÿ²ÿ³ÿ¦ÿÂÿ²ÿ²ÿ°ÿ°ÿ³ÿ¾ÿÑÿÈÿ·ÿ¥ÿÿ¸ÿ°ÿ¿ÿºÿ½ÿ¸ÿ·ÿÀÿ¸ÿ¼ÿ´ÿ·ÿÀÿÀÿ½ÿ½ÿÁÿÁÿÂÿ´ÿ¶ÿ·ÿ³ÿ°ÿ³ÿ½ÿ¶ÿµÿÂÿµÿ·ÿÂÿ»ÿÁÿÏÿ±ÿ³ÿ¬ÿ¼ÿÅÿÄÿÊÿ½ÿ»ÿÀÿÀÿÂÿÄÿ·ÿ³ÿÁÿ»ÿ²ÿ°ÿµÿ¸ÿ´ÿ·ÿºÿ­ÿÄÿ©ÿÄÿÆÿ­ÿÄÿ¼ÿÂÿÁÿÁÿ¾ÿ¹ÿ¶ÿµÿ°ÿ¦ÿ·ÿ¿ÿÉÿµÿ»ÿ»ÿ¹ÿ©ÿ±ÿ¹ÿ³ÿ¿ÿ¯ÿ¬ÿµÿ³ÿ¹ÿ¸ÿªÿ£ÿ¨ÿ¯ÿµÿÀÿ·ÿ¯ÿ¾ÿ¸ÿ¢ÿ®ÿÁÿ¬ÿ¿ÿÄÿ¹ÿ¼ÿ½ÿ¿ÿ²ÿ¦ÿ§ÿ­ÿ®ÿ«ÿ¯ÿ¶ÿ°ÿ±ÿÂÿ·ÿÈÿÊÿÂÿ¸ÿ½ÿ·ÿ»ÿÁÿ½ÿ±ÿÁÿÅÿ¿ÿ»ÿ¶ÿ¸ÿ½ÿÁÿ»ÿÀÿ»ÿÃÿ·ÿ¬ÿ¯ÿ»ÿÏÿÎÿºÿµÿÁÿÐÿÌÿ¿ÿÄÿÄÿ¸ÿ¸ÿ¼ÿÐÿ¿ÿ»ÿ·ÿ»ÿ¯ÿ¼ÿ¿ÿÏÿ¶ÿ¾ÿÁÿ¼ÿ¾ÿ¼ÿ¸ÿ½ÿÁÿÀÿ¼ÿµÿ¯ÿ»ÿÆÿÂÿ±ÿËÿ·ÿ¹ÿÍÿÊÿÀÿ·ÿ­ÿ´ÿ¶ÿµÿÄÿÉÿÑÿÀÿÄÿ¶ÿºÿ¸ÿ¯ÿ±ÿ°ÿ¯ÿ¸ÿ¼ÿ·ÿ´ÿ·ÿºÿ¿ÿÁÿ²ÿ¹ÿ°ÿºÿ¼ÿËÿÇÿ¼ÿ´ÿ«ÿ­ÿ¾ÿºÿ¼ÿ¶ÿµÿ¿ÿºÿ²ÿ¾ÿÈÿÉÿÂÿ½ÿÁÿ¹ÿ¶ÿ½ÿ½ÿ½ÿ¼ÿ¾ÿ¸ÿ»ÿÂÿ½ÿÈÿØÿÀÿ£ÿºÿÝÿ¿ÿ¼ÿ¿ÿ¾ÿÁÿÄÿ½ÿ±ÿ·ÿÁÿÄÿÅÿÆÿÍÿ¾ÿ±ÿµÿºÿÁÿ¸ÿºÿÃÿ½ÿÀÿÈÿÁÿºÿÂÿ¿ÿ¶ÿµÿ¾ÿÑÿÎÿ»ÿ½ÿ¼ÿ½ÿ½ÿ¹ÿÄÿÇÿÀÿ³ÿ®ÿ¸ÿ³ÿÊÿ¶ÿ¶ÿ¹ÿ¶ÿ¶ÿÁÿµÿµÿ¼ÿ»ÿ¿ÿÅÿ¾ÿ¹ÿ½ÿ¼ÿËÿ¯ÿÉÿ´ÿ¸ÿ¾ÿÏÿ»ÿ¶ÿ¶ÿ»ÿÀÿ¼ÿ¸ÿ¬ÿ²ÿÈÿ¾ÿºÿ»ÿ²ÿ®ÿ¹ÿ­ÿµÿ´ÿ´ÿÁÿÆÿÐÿÆÿºÿÏÿÄÿ¶ÿÇÿÇÿÂÿ¼ÿÂÿÄÿÈÿÉÿÂÿÂÿ¶ÿ¶ÿ¯ÿ¿ÿ¸ÿºÿ¸ÿÈÿÁÿ¼ÿµÿÀÿÌÿ¼ÿ±ÿ¯ÿ°ÿ»ÿÃÿÈÿ¾ÿÂÿ½ÿ¶ÿ´ÿ³ÿ·ÿ¾ÿÀÿÄÿÄÿ»ÿºÿÉÿ±ÿ®ÿÀÿ»ÿÃÿÉÿÄÿÉÿÍÿËÿÀÿÈÿ¼ÿ¿ÿ»ÿ¶ÿÄÿÆÿµÿ±ÿ¾ÿÇÿ¼ÿ«ÿ½ÿ·ÿÅÿªÿ·ÿ¶ÿ¼ÿÄÿºÿµÿºÿ·ÿ´ÿ¶ÿ±ÿÌÿ¹ÿÁÿ¾ÿ´ÿ¼ÿ·ÿ±ÿ²ÿ¸ÿ¾ÿ»ÿºÿ¾ÿÄÿËÿ¹ÿ½ÿÁÿÃÿ¿ÿ´ÿ¹ÿÈÿ½ÿ¶ÿ¼ÿ´ÿ¹ÿ·ÿ±ÿ·ÿ¼ÿÅÿÆÿ¸ÿ°ÿ¼ÿ¾ÿ¯ÿÂÿ¶ÿ¹ÿ±ÿ·ÿ¿ÿÃÿÀÿ´ÿµÿÇÿÆÿ±ÿÉÿÀÿÁÿÄÿ¼ÿ¾ÿ¿ÿ¹ÿ¾ÿÃÿÁÿÄÿÁÿÃÿ¹ÿÅÿ¿ÿÅÿÍÿ½ÿ°ÿÄÿÂÿ¼ÿÂÿÆÿÅÿÃÿ½ÿ¿ÿ¿ÿ½ÿÂÿÈÿËÿ¹ÿ¹ÿÇÿ¸ÿÀÿÈÿÁÿ¾ÿ½ÿ°ÿ±ÿ¸ÿ¼ÿÅÿÂÿ¸ÿ¹ÿ·ÿ»ÿ»ÿ·ÿ½ÿ¼ÿµÿ¯ÿÄÿ¶ÿÁÿÅÿÇÿ¿ÿ·ÿ¹ÿ·ÿÇÿÆÿ¹ÿÆÿËÿÃÿÂÿ®ÿ¬ÿ¼ÿ»ÿÀÿÂÿ¿ÿÀÿ²ÿ¼ÿµÿ´ÿ½ÿÃÿÃÿ»ÿÂÿ³ÿÂÿÌÿ·ÿ¼ÿÁÿÉÿËÿ¼ÿÃÿ½ÿ´ÿ¶ÿÊÿÇÿÈÿÃÿ»ÿ½ÿÉÿ½ÿ©ÿÁÿÃÿ½ÿÇÿÉÿ»ÿ¸ÿÁÿ¼ÿ¯ÿ½ÿÈÿÈÿÇÿÀÿ¼ÿ¾ÿÂÿÂÿ½ÿ¾ÿÀÿºÿ»ÿÅÿÄÿµÿ±ÿ¸ÿ·ÿ¹ÿ¾ÿÁÿÆÿºÿÀÿÃÿ½ÿºÿÄÿÏÿºÿ­ÿµÿÀÿ¿ÿÁÿ»ÿ±ÿºÿÊÿÉÿ¸ÿÁÿ¿ÿ»ÿºÿ´ÿ´ÿ¾ÿ¸ÿÈÿ¹ÿÇÿÅÿÍÿÅÿ¼ÿÇÿ×ÿÉÿ»ÿ¸ÿÁÿ¿ÿ½ÿ¾ÿÃÿÍÿÑÿÂÿÌÿµÿ½ÿ¹ÿ¿ÿÁÿ½ÿÅÿÎÿ´ÿÚÿ¹ÿ³ÿÂÿÂÿ¶ÿ¯ÿ´ÿ¶ÿÃÿ³ÿµÿ½ÿ±ÿ¬ÿ³ÿ½ÿÄÿ¼ÿ³ÿÀÿÀÿºÿ·ÿºÿÂÿÉÿÉÿÊÿÃÿÏÿ¾ÿºÿ¿ÿ¾ÿ¹ÿ¶ÿ·ÿ©ÿ½ÿºÿ·ÿ¾ÿºÿ±ÿºÿÌÿ»ÿ»ÿØÿÖÿÍÿÏÿÏÿÄÿÉÿÏÿÎÿÁÿ»ÿÀÿÆÿÇÿ¿ÿ¼ÿÖÿ¹ÿÃÿ¿ÿ½ÿ¾ÿÂÿºÿ¤ÿ¹ÿ°ÿ¿ÿÂÿÊÿÈÿ¾ÿÁÿÇÿ½ÿÎÿ¿ÿ¬ÿ½ÿ»ÿ¸ÿ¾ÿ¸ÿ®ÿÂÿÚÿÈÿ¶ÿÍÿÔÿÆÿ½ÿÁÿÀÿ¿ÿÕÿÅÿ¼ÿÃÿÎÿÅÿ¹ÿÀÿ¹ÿ³ÿÆÿ½ÿ¸ÿÇÿÁÿ³ÿ±ÿ¸ÿ½ÿ¼ÿÐÿÁÿÈÿ¿ÿ¾ÿ¼ÿ»ÿÄÿËÿËÿÏÿÁÿÃÿÕÿÍÿÉÿËÿÃÿÂÿÈÿ¼ÿ³ÿÊÿ¹ÿ¾ÿÂÿÁÿÃÿÂÿ¿ÿÈÿ¶ÿÄÿ¾ÿÈÿÉÿÉÿÍÿÎÿÃÿ¯ÿ¼ÿÅÿ¾ÿ¸ÿ¶ÿµÿ¼ÿÁÿ¾ÿÁÿÈÿ¿ÿºÿÂÿÃÿÊÿ¼ÿÀÿÈÿ·ÿ®ÿ¯ÿÆÿ»ÿÊÿ»ÿÀÿÊÿÄÿÃÿÇÿÀÿÔÿÃÿ½ÿ½ÿÅÿ·ÿ±ÿ´ÿ¼ÿÂÿ½ÿÈÿºÿ·ÿÅÿ¹ÿ¿ÿÅÿÊÿÃÿºÿ¼ÿ½ÿÈÿ´ÿµÿ¾ÿÉÿÅÿÃÿ¼ÿ·ÿÁÿÆÿÃÿÁÿ¾ÿ´ÿ¿ÿÃÿÇÿÅÿ½ÿ»ÿ¾ÿ¸ÿ¹ÿµÿ¸ÿÃÿ¾ÿÂÿÊÿÇÿ¼ÿ´ÿµÿ»ÿ±ÿ°ÿÿÿwÿÿÿ²ÿ»ÿ»ÿÄÿËÿÌÿÇÿ·ÿÀÿ¼ÿºÿ·ÿ¿ÿÄÿ»ÿ¸ÿÄÿÄÿÌÿÈÿÆÿÁÿ¹ÿ·ÿÄÿÎÿÃÿ¼ÿÊÿÈÿ¹ÿªÿ¯ÿ¸ÿÂÿ¼ÿ¼ÿ¾ÿÂÿÃÿ¿ÿºÿ¿ÿ¹ÿ¡ÿÂÿËÿºÿºÿÆÿÆÿÀÿ¾ÿ¶ÿªÿ¬ÿ½ÿºÿ¸ÿ¾ÿ¼ÿËÿÎÿÀÿºÿ·ÿµÿ»ÿ¹ÿÆÿ¯ÿ·ÿÀÿÅÿ½ÿÀÿÈÿ¿ÿ¸ÿ¹ÿ¹ÿºÿÈÿÈÿÖÿÉÿ·ÿÀÿÂÿÂÿ»ÿ¾ÿ½ÿºÿÄÿ¼ÿ¼ÿÃÿÇÿ¼ÿÂÿÂÿÅÿ¼ÿ®ÿ¸ÿÆÿÃÿÁÿÌÿØÿ¾ÿÀÿµÿ¼ÿÄÿ×ÿÉÿ¸ÿºÿ¿ÿ¿ÿºÿ·ÿ»ÿËÿÆÿ¼ÿÁÿÇÿ¾ÿ¾ÿ²ÿ±ÿ¾ÿ»ÿ¶ÿÄÿ½ÿ¥ÿ®ÿÂÿÃÿ½ÿ¾ÿ¼ÿ»ÿÂÿ»ÿ·ÿ¿ÿ¸ÿ§ÿ®ÿ¿ÿÈÿ¶ÿ¹ÿ¾ÿ»ÿÁÿ¯ÿ¶ÿ»ÿ¹ÿ³ÿ¬ÿºÿÓÿÉÿÆÿ®ÿ¯ÿ·ÿÄÿ¯ÿºÿÃÿÇÿÀÿÂÿÉÿÈÿÃÿ²ÿ¸ÿÀÿ­ÿÝÿ½ÿÌÿ¼ÿÅÿ¹ÿ»ÿÅÿÄÿÀÿ¿ÿÀÿÈÿ¯ÿ²ÿ»ÿ½ÿ¶ÿºÿ½ÿ¸ÿ·ÿ¾ÿÈÿÇÿ»ÿ´ÿÀÿÉÿÁÿÈÿÉÿ´ÿ»ÿÅÿ½ÿÄÿ¾ÿÀÿÁÿ·ÿ³ÿ¶ÿ¹ÿÅÿ¿ÿÃÿÎÿ¼ÿÃÿÁÿ¿ÿÊÿ¼ÿÃÿÂÿ½ÿÁÿÁÿ¼ÿ¶ÿ¶ÿËÿÈÿÉÿÃÿ¿ÿ¥ÿÄÿ»ÿËÿÀÿÊÿËÿÆÿ¼ÿÁÿÍÿÆÿ¿ÿ¿ÿÁÿËÿÍÿ­ÿ®ÿ¾ÿ²ÿ¼ÿ³ÿºÿ¼ÿ½ÿÅÿÊÿÈÿÂÿ´ÿ»ÿÈÿºÿ¸ÿ·ÿµÿ´ÿ²ÿ¿ÿºÿÀÿÁÿÆÿÁÿ·ÿ¹ÿ½ÿ¾ÿÆÿÁÿºÿ»ÿÎÿ¼ÿ´ÿËÿ½ÿÅÿºÿ¾ÿ¾ÿ¶ÿºÿ½ÿ¿ÿÇÿÄÿÈÿÊÿÄÿ»ÿÉÿ¤ÿµÿÂÿÀÿÊÿ½ÿ³ÿ¸ÿ¯ÿ²ÿ¶ÿ·ÿÂÿÁÿ¼ÿÂÿ¸ÿ¾ÿ»ÿ°ÿÃÿ¶ÿ«ÿ¶ÿµÿÉÿÉÿÄÿ¹ÿÇÿÍÿ»ÿºÿ»ÿ²ÿÊÿÆÿ°ÿ©ÿ¹ÿ¸ÿ ÿ²ÿ±ÿ½ÿ¸ÿ¾ÿÀÿ¸ÿ²ÿµÿ·ÿ®ÿªÿ¸ÿ»ÿµÿ¨ÿ¯ÿ°ÿ¿ÿ¼ÿ³ÿ¶ÿ¯ÿ»ÿ·ÿ½ÿ¢ÿ°ÿ»ÿ·ÿ±ÿ¬ÿ¬ÿ³ÿ·ÿ·ÿ»ÿ¾ÿ´ÿ¯ÿ½ÿ°ÿ»ÿ¾ÿ¼ÿ¿ÿ¿ÿ¼ÿ¿ÿÀÿÄÿºÿ±ÿ®ÿ«ÿ°ÿ¹ÿºÿ¯ÿ°ÿÂÿÄÿ¡ÿÀÿÄÿÖÿ¹ÿ¾ÿ»ÿÂÿÀÿ½ÿ®ÿ¼ÿÁÿ½ÿÄÿÊÿÄÿ¿ÿ½ÿ½ÿ¶ÿ³ÿ¹ÿ·ÿ¨ÿ°ÿ»ÿÂÿ´ÿ³ÿ®ÿ·ÿ·ÿ¾ÿ·ÿ±ÿ·ÿÃÿÑÿËÿ½ÿ½ÿÀÿ¼ÿ²ÿºÿÅÿÊÿÉÿ¼ÿ´ÿµÿÅÿËÿ©ÿºÿÇÿÅÿÆÿ½ÿ³ÿ´ÿ¾ÿÀÿÉÿÇÿÃÿÇÿ¶ÿÃÿÀÿ¾ÿÊÿ¯ÿ¸ÿ¶ÿÆÿ°ÿ±ÿ¶ÿ·ÿÀÿ³ÿ¸ÿ°ÿ´ÿ±ÿ³ÿ·ÿ±ÿ·ÿºÿ³ÿÂÿÉÿ»ÿÀÿ³ÿ¶ÿÊÿ·ÿªÿµÿ¿ÿ¹ÿÁÿ¾ÿÇÿµÿ½ÿ´ÿ¹ÿ½ÿÀÿÁÿÁÿ»ÿ³ÿ¹ÿÆÿÂÿ³ÿ­ÿ®ÿ·ÿ¿ÿºÿÄÿ½ÿ¶ÿÁÿÁÿÐÿ´ÿÃÿ¸ÿ½ÿ¿ÿ¿ÿÅÿÄÿÄÿ¼ÿ½ÿ¾ÿ¼ÿ¶ÿ»ÿÂÿ·ÿ´ÿ·ÿ»ÿÀÿÃÿ½ÿ¾ÿ¸ÿ¶ÿ½ÿ¨ÿ·ÿ±ÿÂÿ¼ÿ»ÿ¦ÿ³ÿ½ÿ¼ÿ»ÿ´ÿ¹ÿÄÿ¹ÿ¼ÿ¿ÿ¹ÿ¹ÿ¹ÿºÿ³ÿ³ÿ½ÿÄÿ¿ÿÀÿÆÿ³ÿÂÿÀÿÎÿ¿ÿ·ÿ°ÿ¬ÿÄÿ±ÿºÿ¾ÿ¿ÿ©ÿ¬ÿ·ÿ¾ÿ·ÿ¬ÿ¯ÿ¹ÿÁÿ»ÿ®ÿ²ÿ¹ÿºÿ¶ÿ·ÿ¶ÿ¯ÿµÿ¬ÿ´ÿºÿ¶ÿ²ÿ¬ÿ»ÿÀÿ¹ÿ¾ÿ¸ÿÅÿ½ÿÀÿ±ÿ¼ÿ¸ÿ²ÿ±ÿµÿÃÿ¿ÿ²ÿ´ÿºÿ¼ÿµÿ¶ÿÂÿ¾ÿ¼ÿÀÿÀÿµÿ¿ÿÃÿÂÿÍÿÁÿ±ÿÄÿÂÿ²ÿ¬ÿ¶ÿ¸ÿ¾ÿÈÿ¸ÿ²ÿÁÿÁÿ´ÿ¸ÿ¼ÿ¶ÿ¶ÿ°ÿ±ÿ¼ÿ»ÿ¸ÿ¶ÿÈÿÏÿÅÿ¿ÿ»ÿÉÿ½ÿ¼ÿÀÿ·ÿÀÿ³ÿØÿªÿ¸ÿÀÿ¼ÿ¬ÿ»ÿ¹ÿÄÿÂÿ²ÿ¼ÿ½ÿ¹ÿµÿÅÿÂÿ¸ÿÇÿÏÿÉÿ¹ÿ³ÿÆÿÊÿÄÿ»ÿÂÿÀÿ¿ÿÀÿ´ÿ²ÿ¬ÿÆÿ¿ÿÊÿÈÿ¨ÿºÿÃÿ¹ÿ²ÿµÿÁÿÌÿ¼ÿÉÿ¹ÿ½ÿ½ÿ»ÿ³ÿ¶ÿ³ÿ¸ÿ¿ÿ¾ÿÂÿ½ÿ³ÿ¶ÿµÿ¶ÿ»ÿ¸ÿµÿ½ÿÄÿ¿ÿ½ÿ·ÿ·ÿ»ÿ¶ÿ¹ÿÅÿÇÿÃÿ»ÿ¸ÿ¾ÿ¨ÿÀÿÄÿµÿ¶ÿ¬ÿ´ÿÅÿÁÿ¸ÿ´ÿ½ÿÅÿÏÿÊÿºÿ³ÿ³ÿ¯ÿ¸ÿÅÿ¿ÿ·ÿ°ÿµÿÂÿÄÿÔÿ½ÿ°ÿ»ÿ½ÿÂÿ¾ÿ·ÿÒÿµÿ½ÿÃÿ¿ÿ·ÿÁÿ³ÿ°ÿ±ÿ¾ÿÇÿÏÿ³ÿ¶ÿ¶ÿ»ÿÃÿÈÿÄÿÃÿ½ÿ»ÿ·ÿ´ÿµÿ¸ÿ³ÿµÿ¸ÿºÿ¾ÿ¶ÿ¾ÿ·ÿ¶ÿÀÿ¼ÿ½ÿÃÿ»ÿÄÿÄÿ¸ÿ½ÿÀÿ½ÿ´ÿÂÿÄÿ»ÿÇÿ­ÿ¹ÿ®ÿÃÿ¯ÿ¬ÿ­ÿÁÿªÿ¹ÿÅÿÃÿ¯ÿ¬ÿµÿ¹ÿ¶ÿÂÿÂÿ½ÿºÿ¾ÿ»ÿºÿÊÿÍÿÁÿ³ÿ´ÿÁÿÄÿÁÿ¿ÿÄÿ¯ÿ°ÿ½ÿ¬ÿÀÿ¿ÿ«ÿ®ÿÈÿÑÿ³ÿ´ÿÆÿ¯ÿ¨ÿÅÿÄÿ®ÿµÿÀÿ¼ÿ ÿ·ÿËÿ¼ÿÃÿÅÿÄÿÊÿ¼ÿºÿºÿ½ÿÂÿ¾ÿ²ÿªÿ¶ÿÀÿ¿ÿ¼ÿ·ÿ·ÿ½ÿ¾ÿ½ÿÈÿÈÿÁÿ»ÿ¾ÿÂÿÁÿ¹ÿÈÿ¢ÿ¯ÿ¸ÿ¾ÿ¿ÿ¤ÿºÿ¸ÿ¿ÿ´ÿ»ÿ¼ÿ¨ÿ¹ÿ·ÿµÿ¾ÿÃÿ­ÿ¸ÿ¯ÿ²ÿ³ÿºÿ¹ÿ¿ÿÄÿÁÿµÿ¹ÿÂÿÅÿÂÿÆÿºÿ¯ÿ½ÿ¹ÿªÿ±ÿºÿ¸ÿµÿ±ÿ³ÿÁÿÂÿÇÿµÿÄÿºÿ¾ÿ»ÿ¸ÿ¸ÿ²ÿÇÿÁÿÂÿµÿ¸ÿ¿ÿ¼ÿ·ÿ©ÿ¶ÿ²ÿ¯ÿ»ÿ½ÿ¹ÿ¿ÿÀÿÁÿ²ÿµÿÀÿ´ÿ¾ÿÀÿ¶ÿÁÿ»ÿ½ÿ³ÿ¸ÿ¸ÿ²ÿµÿºÿ¿ÿ»ÿÈÿÃÿ¬ÿ²ÿÀÿÀÿ¿ÿÃÿ¹ÿÀÿ²ÿ¡ÿ°ÿ¹ÿ½ÿÂÿÌÿÀÿËÿ°ÿ²ÿÃÿÂÿ¿ÿ±ÿ®ÿÁÿ¾ÿµÿ¸ÿÁÿÇÿ¸ÿÃÿÃÿÍÿ¶ÿÇÿÅÿ¿ÿ²ÿ²ÿµÿ®ÿºÿ½ÿµÿ¹ÿ¬ÿ°ÿÁÿ¸ÿ²ÿ³ÿ·ÿÀÿÀÿ¼ÿ¶ÿ²ÿ»ÿ·ÿ¸ÿ©ÿ²ÿ¹ÿÂÿ¼ÿ¶ÿ¯ÿ¼ÿÅÿ­ÿ¿ÿÂÿ½ÿÐÿ²ÿªÿ·ÿ±ÿ·ÿ¸ÿÃÿ·ÿ¾ÿ±ÿ»ÿÄÿÄÿÀÿÅÿºÿ¾ÿ½ÿ¾ÿ¿ÿÃÿ¹ÿ°ÿ»ÿÀÿ´ÿ¸ÿ»ÿ»ÿÁÿ½ÿ½ÿ¸ÿºÿÀÿ¶ÿ´ÿ±ÿ¸ÿºÿ¾ÿ°ÿ½ÿÂÿºÿÐÿ¼ÿ¸ÿÅÿÁÿÀÿÅÿ°ÿºÿ¸ÿ®ÿËÿÀÿ¯ÿ±ÿºÿÂÿ¹ÿ·ÿ²ÿ·ÿ´ÿÈÿÂÿ½ÿµÿÅÿ¾ÿ¶ÿÁÿÄÿËÿÊÿ¼ÿºÿ¼ÿ·ÿ¸ÿ¸ÿºÿ½ÿ´ÿ³ÿ¿ÿÁÿ¸ÿ·ÿ´ÿ¶ÿ¹ÿ´ÿ¹ÿ·ÿ¶ÿ¯ÿ»ÿ½ÿ®ÿµÿÆÿÀÿÄÿ¼ÿ»ÿ¾ÿÃÿÁÿÁÿÑÿ¸ÿÊÿÊÿ½ÿ¯ÿ¸ÿÀÿ·ÿ¸ÿ»ÿ¿ÿ½ÿ´ÿ²ÿ¿ÿÅÿ½ÿ¾ÿÀÿ°ÿ¶ÿÃÿºÿ·ÿÃÿÁÿ¶ÿ¿ÿ¾ÿ³ÿ¹ÿ½ÿºÿ»ÿ¼ÿËÿËÿ¹ÿ®ÿ¢ÿ¬ÿ»ÿ´ÿ¶ÿ¹ÿ·ÿºÿÇÿ¸ÿ·ÿ»ÿ£ÿÃÿÉÿÄÿ¾ÿÅÿÅÿ³ÿ³ÿ»ÿ°ÿ¸ÿ¾ÿÂÿ´ÿ¶ÿÇÿÉÿ¾ÿ±ÿ±ÿ·ÿ¾ÿÃÿÃÿ½ÿ¸ÿ·ÿ´ÿ¸ÿ¼ÿÁÿÄÿÁÿ¾ÿÊÿÊÿ»ÿ°ÿÀÿÈÿ³ÿ¾ÿ³ÿÐÿÁÿºÿ¨ÿÆÿ¿ÿ¬ÿ¾ÿÍÿËÿÄÿ¿ÿ»ÿµÿÆÿ¬ÿ´ÿ­ÿ¶ÿÀÿÀÿ¾ÿÅÿÃÿ¼ÿÄÿÁÿ³ÿ»ÿÁÿ»ÿºÿ¼ÿÄÿ¸ÿ©ÿ¸ÿ½ÿµÿµÿ¸ÿ½ÿÁÿ¿ÿÃÿ·ÿ¹ÿµÿ¹ÿÆÿÍÿ¿ÿÀÿ¸ÿ³ÿ¾ÿ«ÿµÿ³ÿÁÿÁÿÏÿ¼ÿ³ÿ´ÿ³ÿºÿºÿºÿ¿ÿ½ÿ·ÿ¶ÿ¶ÿ¯ÿ§ÿ¯ÿ½ÿ¾ÿ¸ÿµÿµÿºÿ¾ÿÂÿ¼ÿ¬ÿ£ÿ»ÿ¬ÿ»ÿÎÿ¾ÿµÿÌÿÌÿ¯ÿ»ÿ¼ÿ¶ÿ¼ÿ´ÿ·ÿ®ÿ·ÿ³ÿÇÿ°ÿÅÿÊÿ°ÿ¼ÿÃÿÅÿÆÿÇÿ¾ÿ®ÿ¶ÿÅÿ¶ÿ²ÿÄÿÂÿÃÿÈÿ¿ÿÀÿÃÿÄÿ¯ÿ®ÿ¹ÿÍÿªÿÃÿ¾ÿ³ÿ·ÿ²ÿÌÿºÿ·ÿÅÿÂÿÄÿ°ÿ®ÿÂÿÒÿ¼ÿ¾ÿ½ÿ·ÿ²ÿÀÿÅÿÇÿÂÿ¹ÿ¸ÿ»ÿµÿ¯ÿ±ÿ±ÿºÿ¹ÿ¬ÿ¶ÿÆÿ¸ÿÄÿÅÿ½ÿºÿÀÿ·ÿ¾ÿÄÿºÿ¹ÿÂÿÆÿ¿ÿÃÿ¹ÿµÿÂÿËÿ¿ÿ¹ÿÉÿÄÿÆÿÈÿ¬ÿÁÿ¼ÿ²ÿ»ÿ¼ÿºÿ¿ÿÑÿÅÿ³ÿ¸ÿ³ÿ½ÿ¶ÿ¹ÿ¸ÿ±ÿÌÿÈÿ¹ÿªÿÂÿ±ÿ¿ÿÍÿ·ÿ­ÿ°ÿ½ÿ¸ÿµÿ®ÿ·ÿ¼ÿ¼ÿÃÿÄÿ´ÿ·ÿÁÿµÿ°ÿ·ÿ¸ÿ·ÿ»ÿÇÿºÿ§ÿ´ÿ¿ÿ»ÿ¸ÿ¯ÿ°ÿÆÿ·ÿ»ÿÁÿ¸ÿºÿ¼ÿ¯ÿ¹ÿ´ÿ°ÿ¬ÿÉÿÓÿÍÿÁÿ¹ÿµÿ¤ÿÿªÿ¹ÿÂÿÆÿÇÿ½ÿ·ÿ²ÿ©ÿ±ÿ»ÿÁÿ²ÿºÿÿ·ÿ¾ÿ´ÿ·ÿ²ÿ·ÿÂÿ³ÿ±ÿ©ÿ¼ÿ·ÿ¼ÿÁÿ¾ÿ½ÿ¾ÿÄÿ¹ÿ´ÿ»ÿ±ÿ¦ÿ¬ÿ·ÿÂÿ±ÿ¹ÿÀÿ·ÿ©ÿÆÿÍÿÉÿ¹ÿÿ²ÿ¨ÿ¹ÿ¶ÿ·ÿÂÿ½ÿ¯ÿ·ÿÃÿÅÿÄÿµÿ¯ÿ³ÿ¹ÿÁÿºÿ´ÿ¸ÿ²ÿ»ÿµÿºÿ¹ÿ´ÿ¿ÿ±ÿµÿ®ÿ­ÿ®ÿºÿµÿ®ÿÂÿ°ÿ®ÿ»ÿ¸ÿµÿ¦ÿ¶ÿ¸ÿ´ÿ¹ÿ¼ÿÆÿÅÿºÿ·ÿ¶ÿ§ÿ¼ÿ·ÿÇÿÁÿ±ÿ¸ÿÀÿÅÿÂÿ¿ÿ¸ÿ¾ÿ²ÿ¶ÿ·ÿ¸ÿ¼ÿ¸ÿ¶ÿ·ÿ¾ÿ»ÿ±ÿ·ÿ¾ÿ¾ÿ°ÿ¯ÿºÿ³ÿ°ÿ»ÿÂÿ¯ÿ¾ÿÍÿ·ÿµÿÁÿ¨ÿ«ÿ³ÿ¾ÿ¼ÿ³ÿ¸ÿ¿ÿÃÿÅÿÉÿÇÿ¶ÿ¸ÿÈÿÂÿ·ÿÅÿÃÿ¶ÿÁÿ·ÿÀÿ²ÿÈÿÅÿÀÿ¹ÿ¶ÿ¿ÿ¾ÿ·ÿ±ÿºÿºÿ±ÿµÿ¾ÿ»ÿµÿ¶ÿÀÿ¼ÿ±ÿ´ÿµÿ·ÿÂÿ¶ÿ·ÿ¯ÿ¬ÿ¹ÿÈÿ¶ÿÎÿ½ÿ·ÿµÿ´ÿ³ÿ¶ÿ¿ÿ½ÿ¹ÿ´ÿ´ÿ±ÿ¹ÿÂÿÅÿ·ÿÿ¾ÿÁÿ½ÿÇÿ¼ÿÆÿºÿºÿÂÿÉÿÆÿ·ÿ²ÿµÿ®ÿ¬ÿ®ÿ¥ÿ´ÿ®ÿ¹ÿ¯ÿ¨ÿ·ÿ¥ÿ²ÿÑÿÀÿ¼ÿ¹ÿ®ÿ²ÿ²ÿ¹ÿºÿ´ÿ­ÿ§ÿ®ÿ¸ÿ´ÿ¹ÿ¶ÿ¾ÿ­ÿ¶ÿ¾ÿ¿ÿºÿ´ÿµÿ°ÿÀÿÂÿÀÿµÿ³ÿ¹ÿÀÿÂÿ¿ÿºÿ¥ÿ¹ÿÊÿ¿ÿÊÿÔÿ½ÿ¹ÿ°ÿ¥ÿ¯ÿ¹ÿ±ÿ¹ÿ¾ÿ¯ÿ®ÿµÿ»ÿÃÿÇÿ¿ÿ³ÿ»ÿ¸ÿ°ÿ¼ÿ¹ÿ²ÿ£ÿÂÿ¯ÿ¶ÿ¼ÿ¿ÿÕÿÙÿÆÿÁÿÉÿÃÿ°ÿ­ÿÃÿÂÿ¼ÿºÿºÿ¶ÿµÿ½ÿÇÿ½ÿÄÿ¾ÿµÿ¸ÿ¾ÿÀÿÀÿÄÿÈÿÃÿ²ÿ³ÿµÿ»ÿÂÿ²ÿºÿÀÿ¹ÿ²ÿ¾ÿÈÿÁÿÁÿºÿ¼ÿÂÿ»ÿÅÿÌÿ»ÿÈÿ¿ÿ½ÿµÿ¼ÿ¶ÿ¿ÿ³ÿÂÿ·ÿ²ÿ¸ÿÃÿÁÿ¶ÿ¶ÿ¹ÿ½ÿ»ÿºÿºÿËÿÎÿªÿµÿ¾ÿ°ÿ´ÿºÿ¹ÿ¾ÿÂÿÁÿ½ÿ¶ÿ¹ÿÅÿÃÿ¿ÿÁÿÇÿ¿ÿ±ÿ²ÿºÿ¿ÿ»ÿÁÿÁÿÁÿÇÿÅÿÉÿÒÿÂÿÁÿÇÿÊÿ·ÿÃÿÇÿºÿËÿÖÿÊÿÇÿ¾ÿ½ÿÂÿ¾ÿÇÿÏÿÂÿ´ÿÉÿ³ÿ¹ÿ»ÿ¹ÿ¾ÿ¹ÿ¾ÿ½ÿÀÿÆÿ¸ÿ±ÿÈÿÀÿ²ÿ¼ÿ®ÿÑÿ¹ÿ¦ÿ´ÿµÿ´ÿÀÿÊÿ¿ÿ«ÿ­ÿ¶ÿºÿÊÿ¸ÿ»ÿµÿ¶ÿÄÿ¾ÿ¼ÿ»ÿ°ÿµÿÆÿ¿ÿ°ÿ³ÿµÿÀÿÇÿ£ÿ½ÿ¦ÿÐÿÃÿÄÿÈÿÁÿ³ÿ¹ÿÀÿ¸ÿ¶ÿ²ÿªÿ¾ÿÉÿ»ÿÀÿ¯ÿ³ÿÁÿ½ÿºÿ·ÿµÿºÿ¶ÿ©ÿ¼ÿ¶ÿÀÿÅÿÈÿÎÿÉÿ»ÿºÿ½ÿ¼ÿÂÿ½ÿºÿÈÿÀÿ»ÿ¸ÿÁÿ±ÿ²ÿ¯ÿÀÿµÿ¶ÿºÿÆÿÄÿºÿÌÿÂÿ±ÿ·ÿ­ÿÎÿ¾ÿ»ÿÀÿÆÿÅÿ¹ÿ¶ÿ½ÿÂÿÉÿ¶ÿ°ÿ¼ÿ¶ÿ´ÿ¼ÿ´ÿ´ÿ»ÿ¼ÿºÿ¶ÿ»ÿÊÿÊÿÀÿ¿ÿÎÿÆÿÄÿÂÿ¾ÿ²ÿ´ÿ»ÿ¸ÿ¶ÿ¸ÿ¹ÿ±ÿ®ÿ¨ÿÅÿªÿ³ÿ°ÿ¸ÿºÿÁÿÆÿºÿÊÿ¼ÿÃÿ´ÿ´ÿ»ÿµÿ¾ÿ¿ÿ¶ÿµÿ»ÿÃÿÆÿ²ÿ½ÿ³ÿÉÿÈÿÄÿÃÿ¿ÿ³ÿºÿ¾ÿ³ÿÂÿÁÿÂÿµÿ±ÿ¨ÿ¸ÿ°ÿ·ÿÆÿÀÿ®ÿ®ÿÂÿÀÿ¯ÿÂÿ¹ÿ°ÿµÿÅÿÄÿÃÿÅÿºÿ³ÿÃÿ´ÿªÿÈÿËÿÂÿÂÿÂÿÇÿÅÿÁÿÀÿÀÿÂÿÒÿÈÿÅÿÂÿËÿÂÿÊÿÏÿËÿÎÿÎÿÃÿÄÿÐÿÄÿ¿ÿÀÿ·ÿ½ÿÀÿ½ÿ½ÿÁÿÃÿÁÿ§ÿºÿÃÿÆÿ¹ÿÀÿÇÿÃÿ¹ÿ«ÿ¿ÿÁÿÑÿ­ÿ±ÿ¬ÿ±ÿ¿ÿÌÿÎÿ½ÿ³ÿ¾ÿ·ÿ¾ÿºÿËÿÂÿ»ÿ³ÿ¶ÿÃÿÃÿ·ÿÀÿÊÿ«ÿ¹ÿ¾ÿµÿ²ÿ¹ÿ¾ÿ¹ÿ·ÿÁÿÅÿºÿ¶ÿÅÿÄÿ½ÿ»ÿÁÿ¾ÿ¹ÿÕÿÄÿ¼ÿ¿ÿ¶ÿ¾ÿµÿ¿ÿÇÿ¾ÿÅÿ·ÿ°ÿ¨ÿÆÿËÿÈÿ»ÿµÿÁÿÉÿ¸ÿ¨ÿ¹ÿµÿÉÿÔÿÏÿ¿ÿ­ÿ±ÿ¾ÿ®ÿ¸ÿ¾ÿÀÿÂÿ¿ÿ¹ÿ¾ÿÆÿÅÿÃÿ¿ÿ®ÿ´ÿ½ÿÅÿÇÿÂÿÂÿÈÿÂÿ³ÿÅÿÅÿÇÿ¾ÿ»ÿ¿ÿºÿ¶ÿÀÿÀÿ»ÿ­ÿºÿ¹ÿÌÿËÿÂÿÆÿÈÿ¾ÿÃÿ¦ÿÀÿ½ÿ¶ÿ¹ÿ³ÿ¶ÿÃÿ»ÿÆÿ«ÿºÿ¿ÿÆÿ½ÿ¼ÿ¾ÿ³ÿ¹ÿÔÿËÿÀÿËÿºÿ´ÿÀÿÎÿÍÿÉÿÒÿ½ÿÃÿ¹ÿÅÿÄÿ¿ÿÄÿÃÿ»ÿ·ÿÀÿ¿ÿ·ÿÆÿÄÿ³ÿ²ÿÁÿÀÿ½ÿÁÿ·ÿ®ÿ´ÿºÿ»ÿÃÿ¹ÿ­ÿ»ÿ¼ÿÂÿ»ÿ³ÿµÿ¹ÿ¿ÿÄÿ¬ÿÁÿºÿ»ÿÀÿ¾ÿ¾ÿ¾ÿ¹ÿ½ÿÆÿÀÿ¶ÿÁÿÅÿ«ÿ¾ÿÆÿ¹ÿ½ÿÅÿÀÿ½ÿÇÿÎÿÊÿÍÿ¼ÿ»ÿÆÿÄÿÃÿÃÿÃÿÅÿ¶ÿËÿÁÿÀÿÂÿºÿ³ÿ´ÿ»ÿÉÿ¾ÿÁÿ³ÿ»ÿÃÿÇÿÂÿ½ÿËÿËÿ¿ÿ¹ÿ½ÿºÿ±ÿ­ÿ·ÿ»ÿ ÿÅÿ´ÿÈÿ½ÿÇÿÂÿ½ÿ¼ÿ»ÿÈÿ¸ÿÆÿÀÿÁÿÉÿÍÿÉÿ¿ÿ´ÿ¸ÿ¥ÿ¶ÿÈÿÌÿÇÿ»ÿ´ÿ²ÿ²ÿ¸ÿÀÿÍÿÈÿÆÿºÿ½ÿÀÿ½ÿÃÿËÿ½ÿÁÿ³ÿÂÿ·ÿÅÿÅÿ¸ÿ½ÿÆÿ¶ÿÇÿ²ÿÎÿÄÿÀÿÃÿ»ÿ³ÿÁÿÍÿÆÿÉÿÈÿÅÿÃÿÀÿËÿÉÿ¹ÿ½ÿ±ÿÄÿÇÿÃÿÅÿ¸ÿ²ÿ¯ÿ´ÿ¼ÿ·ÿÀÿ¼ÿ¶ÿµÿÁÿÄÿ½ÿ¸ÿ¹ÿ¶ÿ³ÿ¶ÿ¹ÿÄÿÃÿ´ÿ²ÿÃÿÁÿ¸ÿ¿ÿµÿÉÿÀÿ²ÿÁÿ¶ÿµÿ³ÿ¸ÿÆÿÐÿÈÿËÿ­ÿÁÿ±ÿÅÿÀÿ»ÿ¿ÿ¾ÿ¸ÿ»ÿ»ÿÅÿ½ÿ·ÿ¼ÿÇÿÅÿºÿ³ÿ·ÿÇÿÕÿÆÿÝÿ²ÿÃÿÃÿÃÿÊÿ¿ÿ¼ÿÅÿ¿ÿºÿ·ÿ·ÿ»ÿ½ÿ¾ÿÇÿÄÿÁÿ¿ÿ´ÿ¯ÿ¹ÿÉÿ«ÿ¤ÿÿÿ²ÿ¹ÿ¾ÿ¿ÿ¾ÿÅÿÂÿ½ÿÎÿ­ÿ¹ÿÁÿÂÿ¾ÿ¾ÿÇÿÌÿÆÿ½ÿ­ÿÂÿ¸ÿºÿËÿÀÿ½ÿÊÿÑÿÅÿ³ÿ¹ÿÏÿ²ÿÄÿÁÿÁÿ¿ÿ½ÿ»ÿºÿÀÿÄÿ¿ÿÀÿÈÿÌÿ±ÿÓÿ¹ÿªÿµÿ¼ÿÀÿÁÿÄÿÃÿ²ÿ²ÿ²ÿ¸ÿ¶ÿÂÿÃÿÈÿÈÿÃÿÆÿÆÿºÿ¼ÿ½ÿÃÿÆÿÅÿ¸ÿ½ÿ¹ÿ¼ÿÀÿ»ÿ¹ÿ½ÿ¼ÿµÿÆÿÊÿÞÿÊÿ·ÿ¹ÿ»ÿÄÿ¿ÿ¹ÿ¿ÿÄÿ¿ÿ¾ÿËÿÊÿÔÿÀÿ¿ÿ¼ÿ¶ÿ³ÿ³ÿºÿÄÿÂÿÁÿÆÿÆÿÅÿºÿ¸ÿ¼ÿÌÿÆÿÄÿºÿ½ÿÂÿ¾ÿ¿ÿ³ÿÃÿÍÿÀÿ°ÿÉÿÒÿÊÿÇÿÃÿÃÿ¿ÿ¹ÿ³ÿµÿÈÿ´ÿ´ÿÉÿÀÿºÿ¾ÿ¾ÿºÿ¿ÿÂÿ¾ÿ¿ÿ¿ÿ´ÿ­ÿ¸ÿÃÿ±ÿÄÿÀÿµÿÂÿ¼ÿÀÿºÿºÿ½ÿ´ÿ»ÿÀÿ¾ÿ¸ÿ½ÿ°ÿÃÿÅÿ±ÿ´ÿ¶ÿ¹ÿ¶ÿºÿÃÿ¾ÿÌÿÃÿ¸ÿÌÿ²ÿ¿ÿªÿÊÿÆÿÁÿÇÿÀÿºÿ¹ÿ¹ÿ¾ÿÀÿÆÿ¯ÿªÿ¹ÿ½ÿ»ÿ¹ÿ·ÿ¿ÿ½ÿ¹ÿÃÿÇÿ»ÿºÿÃÿÈÿÃÿ³ÿ¿ÿÇÿ¼ÿµÿ±ÿÈÿÉÿÀÿ¹ÿ±ÿ´ÿ»ÿ¹ÿÆÿÇÿ¾ÿ½ÿÃÿÅÿÅÿÆÿÏÿºÿ¶ÿÂÿÆÿÂÿ¾ÿµÿ°ÿ¿ÿÈÿ°ÿ¸ÿÃÿ¿ÿ³ÿ¾ÿÁÿ¸ÿ»ÿ¾ÿÁÿÇÿÄÿÀÿÈÿÁÿ³ÿ²ÿÀÿÉÿÃÿ¾ÿ­ÿÀÿÈÿ¿ÿ³ÿ·ÿ¾ÿÁÿ¿ÿ¿ÿÃÿºÿµÿµÿÎÿÊÿÉÿÅÿÔÿ¹ÿ¼ÿÇÿºÿ¶ÿ¸ÿµÿ·ÿ¼ÿ½ÿ¼ÿÀÿÅÿÁÿºÿÁÿ½ÿªÿÁÿÆÿÊÿÏÿÈÿ»ÿÀÿÇÿ¾ÿ¼ÿ¼ÿ³ÿ¾ÿ¼ÿ½ÿ½ÿÂÿÇÿ¤ÿ¯ÿ¯ÿ½ÿÅÿ¿ÿ²ÿºÿ´ÿµÿºÿ¸ÿÀÿÄÿÀÿÈÿ¾ÿÏÿ°ÿÂÿ·ÿÂÿºÿ½ÿ½ÿ·ÿ¼ÿ¼ÿ¶ÿºÿÇÿÇÿÄÿÈÿ¼ÿ¾ÿÀÿ¿ÿµÿ½ÿ·ÿ°ÿ·ÿµÿÁÿÂÿ¿ÿ·ÿ¶ÿ²ÿ·ÿ´ÿ«ÿ±ÿ³ÿ¯ÿ°ÿÿÿ¿ÿ°ÿ¡ÿÉÿ·ÿ©ÿÌÿ°ÿ³ÿÕÿÅÿÆÿ×ÿÄÿ³ÿ¶ÿ´ÿ°ÿ±ÿ¿ÿ¿ÿÁÿ¹ÿºÿÄÿÁÿÃÿÂÿÅÿ¾ÿ½ÿ·ÿ·ÿµÿ³ÿ®ÿ®ÿ·ÿ¾ÿ¿ÿºÿºÿ»ÿ®ÿ²ÿ­ÿÇÿÇÿ®ÿ½ÿ¿ÿ­ÿ¸ÿÐÿ¿ÿ½ÿ¿ÿÃÿÁÿÁÿÊÿÅÿ·ÿ¾ÿÂÿºÿ¬ÿ³ÿ¶ÿ¶ÿ¬ÿÒÿÎÿ°ÿ¹ÿ¼ÿµÿ²ÿÆÿÃÿ¾ÿ·ÿºÿÌÿÇÿ¸ÿ¿ÿ»ÿ¸ÿÄÿÄÿ¼ÿÂÿÎÿÄÿ¶ÿ¶ÿÈÿÁÿÎÿÊÿÄÿ¿ÿÍÿÀÿ¾ÿÀÿ½ÿ¼ÿÅÿÉÿÈÿÌÿ¾ÿ½ÿÀÿ½ÿÅÿ½ÿ¹ÿ¨ÿÂÿ¶ÿÆÿ¹ÿÂÿ¿ÿÂÿ¸ÿ¥ÿÅÿÐÿ¸ÿ²ÿÅÿÃÿµÿ´ÿµÿ»ÿºÿÅÿ¶ÿ³ÿ±ÿÁÿ¾ÿ³ÿ¾ÿÍÿºÿ¿ÿËÿ¸ÿÀÿ¿ÿ¼ÿÅÿÆÿ¿ÿ»ÿ½ÿ³ÿ«ÿ¸ÿ¿ÿ¼ÿºÿ­ÿÃÿÃÿ¶ÿÆÿ®ÿ¾ÿ·ÿ¶ÿ»ÿ°ÿÒÿ¸ÿ³ÿ¶ÿÃÿ±ÿÃÿÅÿ¿ÿ¹ÿÄÿÄÿ´ÿÃÿÑÿÀÿºÿ­ÿ¸ÿºÿ°ÿ³ÿ¿ÿ¶ÿ¯ÿ´ÿ©ÿµÿ·ÿÁÿ·ÿÂÿ£ÿ°ÿ½ÿºÿ½ÿ»ÿ°ÿ·ÿ¶ÿ¸ÿÀÿ¹ÿºÿ¾ÿ¶ÿ»ÿÄÿ¹ÿÀÿÈÿÎÿ»ÿÐÿ»ÿ´ÿ¼ÿ°ÿÁÿÄÿÁÿ¬ÿ­ÿ±ÿÃÿÉÿÅÿ¹ÿªÿµÿÂÿ¾ÿºÿ¼ÿÆÿÇÿ´ÿ³ÿ¾ÿ³ÿ«ÿ¹ÿ¼ÿ²ÿ½ÿ²ÿ®ÿ¦ÿ­ÿªÿ¹ÿºÿ°ÿ¨ÿ³ÿÀÿºÿÀÿ¿ÿ®ÿ¾ÿÆÿ²ÿ®ÿ³ÿ·ÿµÿ¬ÿ°ÿ¸ÿ¼ÿ½ÿ¼ÿ¼ÿµÿ½ÿÁÿ¹ÿ®ÿºÿ²ÿ¸ÿ¯ÿÖÿ³ÿ»ÿ·ÿ³ÿ¯ÿºÿ·ÿ»ÿÃÿ´ÿ±ÿÁÿ½ÿ¶ÿ¹ÿ¹ÿ¸ÿµÿ²ÿ¶ÿ¹ÿºÿ·ÿ³ÿÄÿÈÿ»ÿ²ÿ±ÿÊÿÀÿÀÿ»ÿ½ÿ½ÿ³ÿÆÿ°ÿ³ÿºÿÀÿ¿ÿµÿ·ÿ¹ÿ½ÿÄÿÂÿÅÿÄÿ¹ÿ¿ÿÉÿÂÿÁÿÇÿ¾ÿ®ÿ·ÿÃÿ°ÿ²ÿ»ÿÀÿÆÿ¾ÿÆÿ¾ÿ·ÿ·ÿ§ÿ¼ÿÁÿÃÿ©ÿÀÿÅÿ³ÿ¸ÿ«ÿºÿÆÿ·ÿÄÿºÿÂÿÅÿ¹ÿµÿºÿ¶ÿ¸ÿÊÿÏÿÊÿÃÿ»ÿ·ÿ´ÿ·ÿ³ÿ¸ÿ·ÿÁÿ»ÿ³ÿ²ÿ¸ÿ±ÿºÿÏÿÊÿ¿ÿÃÿ¸ÿÃÿ»ÿ³ÿ½ÿºÿµÿµÿ´ÿµÿ­ÿ·ÿ¹ÿ¬ÿ ÿ°ÿÄÿ¿ÿ»ÿ´ÿ¶ÿÁÿÀÿ»ÿ»ÿÅÿÇÿ¿ÿ»ÿ·ÿÀÿ¹ÿ¹ÿÉÿ¸ÿ®ÿ¿ÿ¹ÿ¬ÿÀÿ±ÿ²ÿ¿ÿÅÿ³ÿ¶ÿ²ÿ»ÿÃÿÁÿÌÿÃÿÁÿ½ÿ²ÿ»ÿ¾ÿÀÿ»ÿÀÿÃÿ¼ÿ·ÿÀÿ¿ÿ¼ÿ¿ÿ»ÿ¹ÿ·ÿµÿ¶ÿ¹ÿÁÿ»ÿ¹ÿ½ÿ»ÿÇÿ½ÿ¾ÿ¿ÿµÿÁÿ¾ÿ»ÿ¿ÿÂÿÃÿÄÿ¼ÿÂÿ±ÿÀÿÇÿÇÿ¸ÿ¾ÿ¼ÿ´ÿ·ÿ­ÿ­ÿ¿ÿ®ÿ¹ÿ½ÿ¶ÿ°ÿ·ÿ½ÿÁÿ¹ÿ¯ÿºÿ¿ÿºÿ¶ÿ¹ÿÄÿ·ÿ³ÿÂÿ¶ÿÅÿ¹ÿ©ÿ°ÿ´ÿºÿ·ÿÅÿ¥ÿ¹ÿÀÿ¾ÿÂÿÇÿ³ÿ¹ÿ¼ÿ©ÿ®ÿÿ·ÿ³ÿµÿÀÿÊÿÎÿÄÿ¼ÿ¿ÿ¹ÿºÿ¸ÿ¸ÿ¿ÿÂÿºÿ·ÿµÿ´ÿÁÿÃÿ¿ÿ»ÿ¸ÿÃÿ¿ÿºÿ¶ÿÀÿÂÿ¿ÿÅÿÆÿ¾ÿºÿ²ÿ¨ÿ¼ÿÂÿ®ÿ¶ÿ±ÿ¾ÿÀÿ»ÿ¼ÿ¹ÿÅÿ²ÿ¬ÿÂÿ­ÿ»ÿ»ÿ±ÿÁÿµÿµÿ¹ÿ¶ÿ²ÿ¸ÿ¼ÿÁÿ¼ÿ´ÿ´ÿ»ÿºÿ¼ÿ³ÿ­ÿ¾ÿ¾ÿ´ÿ¶ÿ¿ÿ·ÿ¨ÿ®ÿ´ÿÁÿ¶ÿ½ÿ¿ÿÅÿÁÿ¾ÿ±ÿºÿ¸ÿ¨ÿ¸ÿ½ÿºÿÁÿ²ÿ¼ÿÀÿÂÿ·ÿ¼ÿÁÿ©ÿ¾ÿ¾ÿ³ÿ»ÿ»ÿ¿ÿ¶ÿ¾ÿÀÿ«ÿ¹ÿ¹ÿºÿ¶ÿ³ÿ·ÿ¾ÿÁÿ¹ÿ¶ÿ¹ÿ½ÿÅÿÇÿÇÿÉÿ»ÿ´ÿ³ÿ³ÿ°ÿ±ÿ¹ÿ½ÿ´ÿ¶ÿ¾ÿ¸ÿºÿÃÿ³ÿ±ÿÆÿÿ¡ÿ¸ÿ²ÿÉÿÀÿ·ÿÍÿÇÿ¯ÿ±ÿÀÿ¼ÿ³ÿ½ÿ¶ÿ¿ÿ¸ÿ¿ÿ¹ÿ½ÿ¶ÿ¸ÿ³ÿ¼ÿ¿ÿ¼ÿ·ÿÀÿ½ÿºÿ´ÿ­ÿ»ÿ¶ÿ¬ÿ°ÿ¼ÿÄÿ²ÿ´ÿÁÿÅÿÉÿÃÿ¹ÿ³ÿ¾ÿ¶ÿ­ÿ»ÿÄÿ¿ÿ¹ÿ¯ÿ¿ÿ¾ÿ¹ÿ¼ÿ·ÿÈÿ¸ÿ»ÿÈÿ¸ÿ²ÿ½ÿ½ÿÄÿÃÿÆÿÀÿÂÿÆÿÀÿÃÿÅÿ¿ÿÃÿÆÿÂÿ±ÿ²ÿ»ÿ¹ÿ»ÿÄÿÈÿ¿ÿµÿ»ÿÅÿºÿ¶ÿ½ÿ¼ÿÀÿ¾ÿ°ÿµÿºÿ¿ÿ¸ÿ¾ÿÆÿÂÿÇÿ·ÿ¾ÿ¶ÿÀÿÕÿÆÿËÿÈÿ·ÿÂÿÂÿ³ÿºÿÁÿÂÿÄÿ´ÿ«ÿÂÿÇÿÃÿ¿ÿÃÿ½ÿ¶ÿ¯ÿ²ÿ¿ÿËÿÓÿÏÿÂÿ¸ÿÂÿÇÿÎÿÒÿ¼ÿ´ÿ¿ÿÂÿÈÿÆÿ¸ÿ½ÿ¿ÿ¬ÿ³ÿ¹ÿºÿºÿ¿ÿÄÿ¶ÿ²ÿÉÿ¾ÿ¾ÿÍÿ¸ÿÈÿ¯ÿÊÿÀÿÇÿµÿÂÿËÿÀÿ¿ÿÄÿÁÿÄÿÃÿ»ÿ¹ÿ¼ÿ¬ÿ°ÿ¿ÿ¼ÿ³ÿ¾ÿ¸ÿ±ÿÂÿ¾ÿµÿ·ÿÂÿÉÿ¾ÿºÿ¸ÿµÿ¼ÿÂÿÃÿ¿ÿ¿ÿÅÿÃÿ½ÿºÿ±ÿ¯ÿ¹ÿ½ÿ¼ÿÅÿ½ÿ¾ÿ½ÿÀÿ¸ÿ°ÿ®ÿÁÿÎÿÀÿ»ÿ·ÿºÿ¸ÿ·ÿµÿ½ÿµÿµÿÁÿºÿ¼ÿÄÿ¿ÿºÿ¹ÿºÿ½ÿ´ÿ²ÿºÿºÿ¸ÿ¹ÿ»ÿ·ÿ°ÿ·ÿ¹ÿ½ÿÇÿ¼ÿºÿ½ÿ¸ÿµÿ»ÿÎÿ¼ÿÁÿÅÿ¤ÿ¸ÿÄÿ¼ÿÃÿ¬ÿ³ÿÍÿ´ÿ£ÿ´ÿ´ÿÀÿºÿ®ÿ¨ÿ¶ÿ»ÿ»ÿ»ÿ¹ÿºÿ¥ÿ«ÿµÿ¹ÿÃÿÉÿ¿ÿ¸ÿ»ÿ½ÿÁÿ¼ÿ¹ÿ¸ÿ·ÿ³ÿ¸ÿµÿ±ÿ¿ÿºÿ¾ÿ¬ÿ·ÿÄÿÁÿ¿ÿÃÿ¼ÿÄÿÆÿÈÿ¼ÿ»ÿ¼ÿ½ÿÂÿ½ÿÂÿ±ÿ´ÿµÿ¼ÿ»ÿ¹ÿ»ÿÁÿ»ÿ¹ÿ¹ÿ³ÿ²ÿ°ÿ°ÿ·ÿ¸ÿ¼ÿ½ÿ¹ÿ»ÿ½ÿÆÿÅÿ´ÿ²ÿÁÿ²ÿ¾ÿ¼ÿ¶ÿ·ÿ¾ÿµÿÀÿ·ÿÄÿ½ÿ¹ÿÅÿÑÿÀÿÇÿ¹ÿÍÿÅÿÉÿÐÿ¼ÿ¸ÿÑÿÅÿ¿ÿÁÿ¶ÿ±ÿ»ÿËÿÉÿ»ÿ¾ÿÅÿÃÿ½ÿ±ÿ¬ÿ·ÿÆÿ³ÿ»ÿ¸ÿ¶ÿÐÿÑÿÌÿ²ÿ­ÿ¶ÿ·ÿËÿÁÿ¹ÿºÿ·ÿ¼ÿ¸ÿ¹ÿÇÿ¹ÿ½ÿ¹ÿºÿ°ÿ·ÿ¼ÿÂÿÆÿÁÿ»ÿ¼ÿºÿ³ÿ¯ÿ­ÿµÿ¹ÿ¥ÿ®ÿÆÿ½ÿ½ÿ»ÿ¸ÿ±ÿ°ÿ¹ÿµÿÂÿÅÿ«ÿÈÿÆÿµÿ±ÿ¶ÿ¶ÿ»ÿÉÿÇÿÅÿ³ÿ²ÿ°ÿ·ÿ¸ÿÊÿËÿºÿ¹ÿÇÿÂÿ¾ÿÅÿ³ÿ°ÿ»ÿ¨ÿ´ÿ¿ÿÅÿÊÿ§ÿ¸ÿ¾ÿ®ÿ²ÿÉÿËÿ·ÿµÿ¾ÿ´ÿ¨ÿ»ÿ¸ÿ¾ÿ«ÿµÿ¹ÿ»ÿ¿ÿÅÿ²ÿºÿ¿ÿ´ÿÂÿÅÿÁÿ¾ÿ°ÿ¾ÿ·ÿ¬ÿ¹ÿÄÿ´ÿ­ÿ±ÿ²ÿÊÿÑÿ±ÿ ÿ·ÿ¾ÿ¸ÿ¶ÿÄÿ¹ÿ¹ÿ·ÿÄÿ¼ÿ¸ÿÇÿ¿ÿ·ÿ°ÿ½ÿÈÿÄÿ¿ÿÁÿÁÿ»ÿÁÿ»ÿ¬ÿ±ÿ¼ÿ¾ÿ¸ÿÁÿ³ÿ­ÿÈÿ·ÿ´ÿ²ÿ¸ÿÈÿ»ÿ´ÿ±ÿ¿ÿ¾ÿ¾ÿ»ÿÃÿ¼ÿÂÿ¹ÿ²ÿ»ÿÁÿ¿ÿ¿ÿÁÿ»ÿ¸ÿµÿ®ÿ¯ÿ½ÿ«ÿ²ÿ°ÿ²ÿ¸ÿ¿ÿ¨ÿ¶ÿ¬ÿ ÿ·ÿ´ÿ½ÿÄÿÁÿÀÿÑÿÄÿ¾ÿµÿ°ÿ½ÿÃÿ½ÿ»ÿ·ÿ¸ÿ»ÿ·ÿ¼ÿµÿ¼ÿËÿ·ÿ¸ÿ±ÿ»ÿ±ÿÃÿÆÿ½ÿ¼ÿ­ÿµÿ¼ÿÇÿ¹ÿ»ÿÆÿ¼ÿ¸ÿ½ÿÂÿÄÿ¿ÿ¶ÿ²ÿ±ÿ´ÿ¸ÿ¶ÿÎÿÅÿ»ÿ¾ÿÁÿÏÿÁÿ»ÿÃÿµÿ¼ÿ¶ÿ³ÿ¶ÿÀÿÁÿÀÿ»ÿ½ÿ·ÿ²ÿÀÿÈÿÀÿºÿ¼ÿ®ÿ¯ÿ¹ÿ¸ÿÃÿ¼ÿÈÿÎÿ°ÿ¶ÿÅÿÂÿÀÿ¼ÿÈÿÊÿ¬ÿ³ÿÁÿ¿ÿ¸ÿ¬ÿªÿ³ÿ»ÿÃÿ¶ÿ´ÿ¾ÿ¿ÿ»ÿ¾ÿÆÿÀÿ³ÿÂÿÉÿÂÿ«ÿ³ÿ¾ÿºÿ¯ÿ¶ÿ½ÿ¸ÿµÿÁÿÁÿ³ÿµÿ·ÿ¼ÿ·ÿ§ÿ¶ÿ»ÿ¸ÿÅÿ¾ÿÄÿÁÿ°ÿªÿ¯ÿÄÿÎÿ¾ÿ·ÿ¾ÿ¹ÿ½ÿÏÿÈÿ·ÿ¶ÿ±ÿ¾ÿÀÿ°ÿÊÿÇÿ²ÿÿ¾ÿÁÿ¬ÿ½ÿ·ÿ±ÿ¹ÿºÿ»ÿ¼ÿ»ÿ´ÿ´ÿ·ÿ´ÿ¶ÿ¸ÿ¸ÿ¼ÿ³ÿÅÿ¾ÿ«ÿ©ÿÑÿ¹ÿÅÿ§ÿ­ÿ¹ÿÆÿÀÿ¶ÿÆÿÄÿ¶ÿ³ÿ°ÿ´ÿ¸ÿ¶ÿ½ÿ»ÿÅÿ¿ÿÂÿ¹ÿÄÿ¯ÿ¹ÿ»ÿ±ÿºÿÀÿÅÿ¼ÿµÿ±ÿ±ÿ¸ÿÀÿ¹ÿ®ÿ¸ÿ¤ÿ¦ÿ¹ÿÄÿ±ÿÀÿ­ÿ´ÿ¬ÿ¶ÿ¹ÿ¾ÿ´ÿ­ÿµÿ¶ÿµÿÅÿÍÿ¹ÿ¬ÿ¾ÿ¸ÿªÿ·ÿºÿ¸ÿ¸ÿ¿ÿ¯ÿ¸ÿÀÿÂÿÆÿÆÿ³ÿ¶ÿÂÿ¸ÿ²ÿ­ÿ°ÿÁÿµÿÂÿ¼ÿÄÿ½ÿ½ÿ´ÿÅÿÄÿµÿµÿ¼ÿÇÿÊÿ¿ÿ½ÿÆÿÀÿ¸ÿ¯ÿ´ÿÈÿÈÿ¹ÿÀÿÆÿ¹ÿ¿ÿ½ÿ±ÿ»ÿ·ÿ³ÿ»ÿÂÿÃÿ»ÿºÿÉÿÅÿÄÿ¿ÿÁÿÂÿ´ÿÀÿ¹ÿ¾ÿÂÿ¼ÿ¸ÿÆÿÆÿ¸ÿ¶ÿ»ÿ½ÿ¼ÿ²ÿ²ÿºÿºÿµÿºÿÅÿ·ÿ¶ÿÀÿ½ÿ¿ÿÀÿÀÿ¾ÿ¸ÿºÿÁÿÀÿ¹ÿÐÿ¾ÿ¸ÿµÿ¬ÿ³ÿÄÿ¾ÿÃÿËÿÇÿÂÿÄÿÈÿÇÿÀÿÃÿÒÿÔÿ¼ÿÝÿÉÿ¹ÿÑÿÊÿ¸ÿ¿ÿÈÿ½ÿ´ÿ·ÿ¿ÿÍÿÄÿÄÿÒÿ¬ÿ±ÿºÿ´ÿ½ÿÄÿÏÿÁÿ¿ÿ¾ÿ¶ÿ´ÿ¹ÿÇÿ¼ÿ·ÿ´ÿ»ÿ»ÿ¿ÿ¼ÿÇÿÅÿºÿ¿ÿ°ÿ²ÿÄÿÃÿ¿ÿ¿ÿºÿÁÿ²ÿÀÿÈÿ°ÿ½ÿ¸ÿ¶ÿ¼ÿÁÿÃÿºÿ¯ÿ¸ÿÃÿÀÿ´ÿ·ÿ¸ÿÆÿÃÿÀÿÌÿÉÿ¾ÿÂÿÁÿ¶ÿ¹ÿ¾ÿ´ÿ¼ÿÉÿ¿ÿ¾ÿ±ÿÆÿ¿ÿÄÿÇÿ¿ÿµÿ·ÿ·ÿ°ÿ»ÿ¼ÿ¾ÿ½ÿËÿÆÿÄÿ´ÿ¶ÿ³ÿºÿÁÿ¹ÿºÿÆÿÂÿÂÿÀÿÂÿ²ÿÀÿ¿ÿ·ÿ¶ÿÇÿÅÿÉÿÉÿÀÿÆÿÆÿ¸ÿ»ÿ¶ÿÞÿÆÿÆÿËÿÍÿÉÿ¿ÿ½ÿ¾ÿÂÿÌÿÂÿ³ÿºÿºÿ¿ÿÇÿ³ÿÀÿÃÿÈÿÂÿ´ÿ«ÿ¦ÿ¬ÿ²ÿ¸ÿÀÿÊÿËÿ½ÿ¿ÿ¹ÿµÿ·ÿµÿ¸ÿÇÿ¸ÿÁÿ¸ÿµÿ·ÿ³ÿ½ÿºÿÃÿÇÿÇÿÅÿ¸ÿ°ÿÎÿ¹ÿÃÿ²ÿ¼ÿÈÿ¿ÿÉÿÌÿÆÿÄÿÆÿÄÿ·ÿ¶ÿ³ÿ¿ÿ¿ÿ½ÿ¹ÿÈÿÈÿÂÿÊÿÐÿÅÿÊÿÃÿ®ÿÆÿ´ÿ¶ÿ¯ÿ½ÿÇÿ¼ÿ³ÿ¼ÿÅÿ½ÿ·ÿ¶ÿÀÿ´ÿÀÿÈÿÂÿ³ÿªÿ¯ÿ»ÿ¿ÿ·ÿÈÿ»ÿ¯ÿ¬ÿÁÿ½ÿ·ÿÀÿÇÿÃÿ½ÿÈÿËÿ¾ÿ¼ÿÆÿÄÿºÿ¿ÿ»ÿÁÿÎÿÊÿÃÿ¸ÿ¼ÿÄÿ¼ÿÄÿÂÿ·ÿ¸ÿ¾ÿ¾ÿºÿºÿÃÿ¶ÿºÿÃÿÈÿ³ÿ²ÿ¸ÿÃÿ¿ÿ²ÿÅÿ½ÿ±ÿÆÿ³ÿ«ÿ¶ÿ¸ÿÇÿÄÿ±ÿ¹ÿ¿ÿ¿ÿ¹ÿ³ÿÊÿÄÿÀÿ¼ÿ·ÿ½ÿÃÿ¶ÿÂÿ¾ÿÔÿÅÿ§ÿ¦ÿ¸ÿÇÿÇÿ¹ÿ±ÿµÿÀÿºÿ¼ÿÅÿÁÿ½ÿ±ÿ¯ÿ¾ÿÂÿÃÿ¹ÿ´ÿ¾ÿ»ÿ¸ÿµÿ¿ÿÀÿ½ÿÆÿ»ÿ¼ÿ®ÿÀÿÆÿÂÿ±ÿ´ÿÄÿÀÿ®ÿÁÿÃÿÆÿÑÿÈÿ¼ÿ°ÿ¿ÿÑÿÊÿÂÿÎÿÎÿ¸ÿ¾ÿ¿ÿ»ÿ»ÿÁÿÁÿ¶ÿ·ÿºÿÁÿÂÿÈÿ¿ÿÁÿ¼ÿ³ÿ½ÿÈÿ»ÿºÿ³ÿÂÿÀÿ¼ÿ¸ÿ¹ÿ½ÿ¼ÿ»ÿ¯ÿÆÿ´ÿ»ÿ¹ÿ¸ÿ¼ÿºÿµÿºÿÊÿ¾ÿÀÿÂÿ¿ÿºÿÀÿÃÿ¸ÿ»ÿ°ÿ¸ÿ·ÿºÿ»ÿÀÿÁÿ¼ÿºÿÂÿÕÿ½ÿÂÿÀÿµÿÀÿÊÿÂÿ¾ÿÎÿÆÿÉÿÃÿËÿÄÿ½ÿ»ÿ¹ÿÀÿÅÿÓÿÂÿÁÿÁÿÊÿÇÿ½ÿ½ÿ§ÿÄÿÆÿ¶ÿµÿ¼ÿ¿ÿ¿ÿ¾ÿÂÿÄÿ¼ÿ¹ÿ¼ÿ¹ÿ¬ÿ±ÿÁÿ­ÿ¸ÿ·ÿ´ÿ«ÿ½ÿ¿ÿºÿ¼ÿÀÿ¾ÿÇÿËÿÇÿÅÿÇÿÎÿÍÿ´ÿ¿ÿ»ÿ¾ÿ¹ÿ¼ÿºÿºÿÄÿ½ÿÅÿ¿ÿºÿÆÿÉÿÄÿÀÿ½ÿÀÿ·ÿÁÿÂÿ²ÿµÿÅÿ½ÿ²ÿÃÿ·ÿ±ÿÀÿ°ÿ´ÿ¿ÿÅÿÈÿËÿÎÿÊÿºÿÇÿÇÿÀÿ·ÿ¸ÿÈÿÙÿÑÿ½ÿ¶ÿÀÿ»ÿµÿµÿ¹ÿ¿ÿ¾ÿÆÿ¾ÿ¹ÿÀÿÁÿÆÿÈÿ¾ÿ®ÿ¬ÿ»ÿ¶ÿ£ÿµÿ¸ÿ²ÿ´ÿ»ÿ¹ÿ¯ÿ¼ÿ¿ÿ¾ÿºÿ¼ÿ®ÿ´ÿ½ÿ»ÿÈÿÓÿÁÿ´ÿÀÿÃÿ¹ÿ½ÿÂÿÁÿËÿÓÿÇÿÁÿÁÿÀÿÀÿÄÿÈÿÂÿ²ÿ¬ÿÃÿÁÿÓÿ¿ÿÃÿ¿ÿ³ÿ²ÿ»ÿºÿ»ÿ¹ÿÁÿ»ÿÁÿÂÿºÿµÿ¶ÿ¶ÿ¸ÿ²ÿ¾ÿ¹ÿ¸ÿ¼ÿÊÿ½ÿÁÿÉÿµÿ±ÿÊÿÁÿÀÿÉÿ¿ÿ¹ÿ¸ÿ¾ÿÂÿ½ÿ»ÿ´ÿ»ÿÃÿ¿ÿÂÿµÿÁÿ¼ÿ¼ÿÇÿ°ÿµÿ»ÿ«ÿÐÿ¿ÿ¼ÿ±ÿ²ÿ¸ÿµÿ°ÿ²ÿºÿÈÿÎÿ¸ÿ¾ÿÀÿÂÿÅÿÀÿÂÿÕÿÈÿºÿÔÿ¿ÿËÿËÿÁÿ¿ÿ¾ÿÂÿÌÿÉÿÀÿ»ÿÂÿ»ÿ·ÿ·ÿÄÿºÿ±ÿ¾ÿ¿ÿ§ÿ§ÿ¶ÿ«ÿÂÿÇÿÃÿ»ÿ·ÿ¸ÿ½ÿÂÿÆÿÇÿ·ÿÅÿ¸ÿ¿ÿÃÿÀÿ»ÿ¼ÿÁÿÎÿÚÿÉÿ¸ÿ¿ÿ»ÿ±ÿ½ÿ½ÿ»ÿÊÿÔÿÏÿÅÿ¼ÿÇÿ¶ÿÌÿØÿÌÿ¼ÿ»ÿÁÿ·ÿ­ÿ°ÿ¹ÿÃÿ¼ÿÍÿ¿ÿÆÿÐÿÅÿ¿ÿ¼ÿËÿËÿÃÿÍÿ¼ÿÂÿ­ÿÁÿ¾ÿÅÿ¿ÿ¿ÿ½ÿÅÿËÿÅÿÂÿ¾ÿ°ÿµÿ¿ÿ·ÿ´ÿ³ÿ±ÿÀÿÂÿÅÿÂÿ¸ÿÁÿ¼ÿÅÿÃÿÍÿÈÿ»ÿ»ÿºÿ¿ÿ»ÿ¶ÿÀÿÅÿ¹ÿÉÿÀÿ¯ÿÁÿ¹ÿÄÿÄÿ»ÿ°ÿ°ÿ¶ÿ·ÿ·ÿ»ÿ¹ÿ¶ÿÉÿ·ÿ»ÿÀÿÇÿ¶ÿ·ÿÁÿÃÿÁÿÂÿÌÿÃÿÆÿÉÿ¯ÿ¯ÿ²ÿÃÿÅÿÈÿÐÿÒÿÄÿ¸ÿ»ÿ¸ÿÅÿ¼ÿ¶ÿÒÿ¶ÿµÿÀÿ¾ÿºÿºÿÃÿÇÿ¼ÿºÿÄÿ¸ÿ¶ÿÇÿ¥ÿªÿÉÿÅÿÈÿÀÿ¼ÿ½ÿºÿ»ÿÁÿÇÿÇÿÅÿ´ÿ¶ÿ³ÿÂÿ¸ÿ²ÿ¸ÿÃÿºÿ¯ÿ³ÿ±ÿ®ÿ¾ÿÓÿÆÿ¾ÿ¤ÿÎÿÄÿÄÿÉÿÃÿÁÿ»ÿ·ÿºÿ½ÿÃÿÇÿÃÿ¯ÿ¶ÿÌÿ¿ÿ½ÿÀÿ°ÿ·ÿ¼ÿÃÿÏÿÐÿÇÿÅÿÅÿµÿ»ÿ¡ÿÃÿ¹ÿ»ÿÃÿÁÿ½ÿ¸ÿ¼ÿÄÿÉÿ½ÿ³ÿÄÿÁÿÀÿµÿµÿÇÿÅÿ¹ÿÈÿ¼ÿºÿ¼ÿ½ÿµÿ¸ÿÈÿÄÿ»ÿÑÿ¼ÿ¯ÿ¬ÿ­ÿ´ÿ³ÿ­ÿ·ÿ¹ÿ¹ÿ»ÿ¾ÿÅÿËÿÄÿ¹ÿ¶ÿ­ÿÃÿ¸ÿÀÿ²ÿÆÿ«ÿ¿ÿÒÿÅÿÀÿ±ÿ´ÿÂÿÀÿ»ÿ¿ÿÆÿÅÿÉÿ¼ÿÏÿßÿÔÿÍÿÄÿ¾ÿÀÿ¿ÿºÿ¶ÿ¶ÿ¸ÿ¸ÿ¼ÿÈÿÄÿÉÿÀÿ²ÿÁÿ´ÿ¤ÿ½ÿ·ÿ²ÿÉÿÂÿÂÿµÿ¶ÿÅÿÀÿ·ÿ»ÿÆÿÃÿºÿ´ÿ²ÿÁÿ·ÿ¹ÿ®ÿ¸ÿ¹ÿÁÿ¼ÿ¿ÿ¶ÿ²ÿ¹ÿ¿ÿÆÿ¿ÿÀÿÂÿ¼ÿÎÿ³ÿ¾ÿµÿ°ÿ¿ÿÍÿ¸ÿ¡ÿ¨ÿ»ÿÆÿÂÿ¹ÿ¼ÿÃÿÄÿÇÿÌÿ¹ÿÊÿ»ÿ¼ÿ·ÿ¿ÿ·ÿ¾ÿÈÿÇÿ¿ÿ³ÿ±ÿ¸ÿ»ÿ·ÿ¶ÿºÿ°ÿ³ÿ»ÿ»ÿ»ÿµÿ¼ÿ¬ÿÅÿÕÿÅÿ½ÿµÿ¶ÿ¹ÿ»ÿ»ÿÄÿÈÿ½ÿ»ÿÁÿ»ÿ²ÿ³ÿÁÿÅÿÇÿÁÿÅÿÅÿ¼ÿµÿÅÿ¼ÿÀÿ½ÿ²ÿ³ÿ¶ÿ¾ÿ½ÿ³ÿ¾ÿÄÿºÿ¸ÿ¦ÿ½ÿ±ÿ¡ÿ°ÿ­ÿµÿ¨ÿ¼ÿ¾ÿ´ÿ¹ÿ°ÿ·ÿ»ÿµÿ»ÿÃÿÀÿµÿ«ÿ³ÿÃÿºÿ©ÿ­ÿ­ÿ°ÿ¥ÿÉÿ¼ÿªÿÆÿ¼ÿ¼ÿ²ÿ²ÿ´ÿºÿ·ÿ¾ÿÅÿ»ÿ·ÿºÿÃÿÀÿ³ÿÍÿ¼ÿÁÿ¶ÿÊÿ½ÿ·ÿÌÿÇÿÄÿ¼ÿºÿÁÿÉÿÃÿËÿ¾ÿµÿ¹ÿºÿÃÿÈÿÂÿ¹ÿ´ÿ¸ÿ¾ÿ½ÿ¼ÿÅÿªÿÈÿ¾ÿ¿ÿÄÿ¼ÿÇÿÊÿ«ÿºÿ½ÿÁÿËÿËÿ¸ÿ·ÿÁÿ·ÿÁÿËÿ½ÿËÿÂÿ»ÿ¶ÿÃÿÆÿ¹ÿ¹ÿ¾ÿ¼ÿ¼ÿÂÿ¹ÿ¶ÿÁÿ¼ÿ¾ÿ¼ÿµÿ¹ÿ¼ÿ¹ÿµÿ»ÿ»ÿ­ÿ²ÿ±ÿ¼ÿÊÿÈÿ³ÿ³ÿÒÿ¼ÿ°ÿºÿ·ÿ­ÿÂÿ½ÿÌÿ¹ÿ´ÿÆÿÁÿÂÿ¼ÿ¸ÿ¾ÿ»ÿºÿÅÿÇÿºÿ²ÿ²ÿ²ÿ©ÿ²ÿ¼ÿÂÿ ÿ±ÿ°ÿÀÿÂÿÄÿ¹ÿ»ÿµÿµÿÈÿÃÿ½ÿ»ÿ­ÿ«ÿ¹ÿ¸ÿºÿ½ÿ²ÿºÿ¶ÿ¨ÿÀÿÏÿ¸ÿ²ÿÎÿÅÿ¹ÿ¼ÿÐÿ¸ÿÇÿ½ÿÃÿÃÿ³ÿ¹ÿ¾ÿ½ÿÉÿÁÿºÿ³ÿ¸ÿÁÿ¿ÿ»ÿ¿ÿÇÿÇÿ¹ÿ·ÿÁÿ³ÿ°ÿ¼ÿ¿ÿ¸ÿ¾ÿ¾ÿÁÿ³ÿ¼ÿªÿÄÿ«ÿ¿ÿ¼ÿÀÿÉÿÅÿÇÿ´ÿ¨ÿ¸ÿÃÿ¶ÿ²ÿ²ÿ»ÿÇÿÕÿÕÿ­ÿÿ§ÿµÿ·ÿ¹ÿ¿ÿ·ÿ½ÿ·ÿÃÿ¶ÿÀÿ·ÿÆÿ´ÿÁÿ¼ÿ»ÿºÿËÿ¹ÿ¸ÿ¼ÿµÿµÿÀÿÁÿ¼ÿ¾ÿ¼ÿ¶ÿ·ÿ¹ÿ¸ÿ·ÿ¼ÿ¼ÿ´ÿºÿ¼ÿ»ÿµÿ·ÿÈÿ²ÿµÿ¶ÿÁÿÀÿËÿ½ÿºÿ¸ÿµÿªÿ¼ÿÀÿ¿ÿ°ÿ¤ÿµÿÁÿ±ÿ¢ÿ²ÿÆÿ¼ÿ´ÿ»ÿÈÿÈÿµÿ´ÿ·ÿ°ÿ³ÿ¬ÿ»ÿ½ÿ¨ÿ¸ÿÈÿÂÿ¶ÿ¡ÿÃÿ¾ÿºÿ«ÿ¿ÿ¹ÿ²ÿ»ÿ«ÿÃÿÂÿ³ÿ²ÿµÿ¸ÿ»ÿ¸ÿ»ÿ»ÿ·ÿ±ÿ¼ÿÉÿÄÿ¼ÿÀÿ¼ÿ´ÿºÿ³ÿ²ÿ³ÿ¾ÿ´ÿ³ÿ¦ÿ³ÿ¸ÿ¯ÿÃÿµÿ¾ÿ·ÿÓÿ¸ÿ¶ÿ¼ÿÍÿÇÿ®ÿÑÿÂÿÄÿÉÿ«ÿ¶ÿ¯ÿ´ÿ½ÿ³ÿ°ÿ³ÿÃÿÄÿ¿ÿ¼ÿºÿÇÿ»ÿ®ÿ¾ÿ¼ÿºÿÏÿÄÿÂÿÁÿ¹ÿºÿ­ÿ®ÿ¸ÿµÿ±ÿ¢ÿÉÿÂÿ¿ÿÁÿ¿ÿÁÿ¼ÿÃÿÉÿÆÿÄÿ½ÿ°ÿ¸ÿ´ÿ³ÿ·ÿ¾ÿ¸ÿµÿµÿÇÿÆÿ»ÿÅÿ¾ÿ²ÿµÿ±ÿ³ÿ®ÿ¿ÿÂÿ¹ÿÁÿ¼ÿ½ÿÁÿºÿ·ÿ¶ÿµÿ®ÿ¯ÿ¼ÿ´ÿ¹ÿÃÿ¶ÿÊÿÇÿÁÿÀÿºÿ³ÿºÿÂÿ®ÿµÿÊÿ¯ÿÁÿÍÿµÿ¹ÿ»ÿ¾ÿÉÿÈÿËÿÉÿÅÿÉÿÊÿÅÿ¹ÿÀÿ¿ÿ³ÿ¼ÿÀÿ¿ÿºÿ¹ÿ¯ÿÎÿÏÿ¾ÿÝÿ½ÿ¾ÿÑÿ­ÿ£ÿ«ÿ½ÿ½ÿ¾ÿ¸ÿÉÿ¬ÿ¸ÿ¾ÿ´ÿÄÿÉÿÃÿÊÿÃÿ·ÿ±ÿ¹ÿ»ÿ¹ÿµÿÁÿÐÿÊÿ½ÿ»ÿ·ÿ±ÿ²ÿºÿ¾ÿ¶ÿ·ÿ²ÿµÿ¸ÿÃÿ¼ÿÁÿÉÿ¹ÿ´ÿ®ÿ¶ÿ¹ÿ»ÿ´ÿ¡ÿµÿÌÿÅÿ¸ÿµÿÅÿÃÿÎÿ´ÿ±ÿ»ÿ½ÿ¿ÿ°ÿ°ÿ¾ÿ¹ÿºÿÅÿ»ÿºÿ¸ÿ¶ÿÀÿÁÿ¿ÿÂÿ¾ÿ¹ÿ¿ÿ¾ÿ²ÿ·ÿ¿ÿºÿ½ÿÄÿÂÿ­ÿµÿ·ÿ½ÿ¸ÿ¿ÿ¿ÿÃÿÉÿÁÿ»ÿ¹ÿ¶ÿ·ÿ´ÿÀÿ®ÿÀÿ¯ÿÉÿ¸ÿÎÿ¸ÿÄÿ¾ÿ´ÿ»ÿ»ÿ±ÿÃÿÇÿ¼ÿ±ÿ¹ÿµÿ«ÿ¼ÿÁÿÁÿ½ÿ´ÿ¯ÿ°ÿÅÿÆÿ¿ÿ¾ÿºÿÆÿÅÿ´ÿ·ÿÁÿ«ÿ·ÿÆÿ·ÿ½ÿÀÿ·ÿºÿ»ÿ³ÿ´ÿ¾ÿÌÿ¼ÿÇÿÂÿ²ÿ¦ÿ·ÿ°ÿÁÿ¶ÿµÿ­ÿÂÿºÿ¼ÿÊÿ¯ÿÊÿ·ÿÃÿ·ÿ¬ÿ¹ÿµÿ¾ÿ¾ÿ¾ÿ¿ÿºÿÈÿËÿÉÿÆÿÂÿÁÿ½ÿ¼ÿÆÿ¿ÿ³ÿ·ÿ¼ÿËÿÉÿÉÿËÿ¬ÿ¸ÿËÿÀÿ®ÿ³ÿºÿ±ÿÂÿ½ÿÁÿ³ÿ¨ÿ¾ÿ·ÿ¬ÿ©ÿ¶ÿ½ÿ¸ÿÏÿ¾ÿ ÿ¿ÿ»ÿ²ÿ½ÿÀÿÁÿÍÿ¹ÿ¯ÿ²ÿ»ÿËÿÅÿÏÿÉÿ·ÿ¸ÿ¼ÿ¿ÿºÿ¹ÿÀÿÈÿÇÿ·ÿ´ÿ¶ÿ¶ÿÀÿ¾ÿ«ÿ©ÿ¦ÿ®ÿ»ÿºÿ¿ÿÃÿ³ÿÇÿÂÿ²ÿ£ÿ¾ÿ­ÿºÿ¬ÿ¾ÿºÿ¿ÿ¶ÿÂÿ¾ÿ¹ÿÄÿ¼ÿÀÿÅÿÎÿºÿ¼ÿÃÿÃÿ¶ÿºÿ¿ÿºÿ¼ÿÃÿ¾ÿ¹ÿºÿ»ÿ¹ÿ±ÿ³ÿ¼ÿ·ÿÄÿÊÿµÿÀÿÍÿÊÿÅÿ°ÿ­ÿ·ÿ ÿ·ÿÀÿ½ÿ¸ÿ²ÿÇÿºÿÊÿÃÿ­ÿºÿÏÿÇÿ»ÿ¸ÿÉÿ¼ÿÆÿ¹ÿ±ÿÁÿÄÿÂÿÂÿ¶ÿÆÿËÿ¿ÿÅÿ¹ÿ®ÿ°ÿ»ÿ²ÿ³ÿ¿ÿ³ÿ¶ÿÇÿµÿ­ÿ´ÿ¶ÿÂÿÄÿ¼ÿ´ÿµÿ¿ÿÇÿÇÿÅÿ¼ÿ´ÿ¼ÿÉÿÌÿÆÿµÿ¾ÿÃÿÄÿËÿ»ÿ¸ÿ±ÿ»ÿ¿ÿ¶ÿ¹ÿ³ÿÉÿ¶ÿÀÿºÿ¼ÿÄÿÅÿ½ÿÄÿ¶ÿ¶ÿ¼ÿ½ÿ¿ÿÁÿ¸ÿ°ÿ³ÿ¼ÿÀÿ½ÿ»ÿ¸ÿ¼ÿÀÿ»ÿ»ÿµÿ¹ÿºÿ·ÿ¶ÿ¹ÿ¾ÿ¾ÿÁÿ·ÿ½ÿ·ÿÈÿ¼ÿ®ÿÀÿ¹ÿ´ÿ³ÿ¾ÿÀÿ¼ÿ½ÿ­ÿ¿ÿÀÿ¸ÿ½ÿ¿ÿ¹ÿ¼ÿ»ÿ¸ÿ·ÿ¯ÿÁÿÓÿÀÿ°ÿ¹ÿ½ÿÆÿÓÿÌÿ¿ÿµÿ·ÿÄÿÉÿÍÿÌÿÀÿ¹ÿºÿ¼ÿµÿ®ÿÂÿ°ÿ¹ÿ¨ÿµÿÆÿÍÿ¶ÿµÿÄÿÃÿÆÿÇÿÄÿ³ÿ¾ÿÆÿÍÿ´ÿ¹ÿ°ÿ­ÿ´ÿ¼ÿ³ÿºÿ¸ÿÃÿºÿ±ÿ±ÿ¯ÿ¼ÿÁÿºÿ»ÿºÿ¿ÿ¿ÿ±ÿµÿÂÿÃÿÀÿ½ÿÈÿÀÿ¸ÿµÿ¬ÿÀÿÀÿÀÿµÿ¾ÿ®ÿ·ÿ¼ÿÈÿµÿ½ÿºÿ¹ÿªÿÁÿÇÿ¬ÿ¾ÿÅÿ¶ÿ¾ÿ¹ÿ¹ÿ¼ÿ¿ÿ³ÿ¯ÿ»ÿ¾ÿÀÿ·ÿ­ÿ¹ÿºÿ½ÿÃÿÁÿËÿÀÿ¹ÿµÿÀÿÐÿËÿÈÿ°ÿ¶ÿµÿÎÿ£ÿ§ÿ´ÿ¯ÿ·ÿ¸ÿÅÿµÿ¸ÿ¾ÿºÿ³ÿºÿ¶ÿ¯ÿ¿ÿÁÿÂÿ¿ÿ·ÿµÿ¿ÿ»ÿµÿ¹ÿ²ÿ´ÿ´ÿ´ÿ»ÿ¹ÿ¸ÿ¾ÿÀÿ´ÿ°ÿÂÿÃÿÄÿÂÿµÿÃÿ°ÿ°ÿÁÿÅÿ±ÿ¹ÿÁÿÁÿ·ÿ¶ÿ·ÿ¬ÿ·ÿÃÿÃÿ¾ÿ¿ÿ¾ÿÃÿÃÿ¶ÿ¬ÿ¹ÿËÿ¼ÿµÿ´ÿ¹ÿ²ÿÄÿ¼ÿ²ÿ©ÿ®ÿÅÿÃÿÁÿÿ»ÿÁÿ¿ÿ°ÿ¶ÿ³ÿÃÿ´ÿ»ÿ·ÿ»ÿ¿ÿËÿ»ÿµÿ³ÿ®ÿ¿ÿÇÿÆÿÀÿ¹ÿÂÿºÿ¹ÿ¶ÿÆÿÃÿ¨ÿµÿ½ÿÃÿÊÿ½ÿ¸ÿÆÿ¿ÿ´ÿ·ÿÀÿ¬ÿ°ÿ°ÿÂÿÃÿ²ÿµÿµÿÂÿ¼ÿ¿ÿ¾ÿ½ÿ¾ÿ·ÿºÿºÿ±ÿ¨ÿÿ·ÿ·ÿµÿ°ÿ°ÿµÿ¶ÿÀÿµÿ²ÿÂÿ»ÿÍÿ¾ÿ²ÿ»ÿ½ÿ¼ÿ½ÿºÿ½ÿµÿÀÿ·ÿµÿ¾ÿ¼ÿ¼ÿ¾ÿ²ÿ¶ÿ¾ÿ¬ÿ­ÿ¨ÿ»ÿµÿµÿ¶ÿ½ÿÁÿÃÿÎÿ¿ÿºÿ¯ÿ¶ÿ­ÿ»ÿ¹ÿÃÿµÿÄÿÁÿ±ÿ¯ÿºÿ¸ÿ¾ÿÊÿÅÿ¾ÿºÿ·ÿ²ÿ±ÿ³ÿ¼ÿÂÿ¼ÿ¸ÿ¾ÿ»ÿ²ÿÌÿÀÿÌÿµÿ¸ÿ¯ÿ½ÿÎÿÅÿÆÿÈÿÉÿ¸ÿ©ÿ²ÿ¾ÿ®ÿÿ±ÿµÿ²ÿÀÿ»ÿÀÿÌÿ¼ÿ§ÿ§ÿ¨ÿÍÿ½ÿ´ÿ²ÿªÿµÿ¯ÿ®ÿ´ÿµÿÂÿ½ÿ¸ÿ³ÿ´ÿÁÿÇÿÃÿÇÿÆÿ©ÿ¯ÿÁÿÂÿ¶ÿ¸ÿ»ÿÔÿ¸ÿ°ÿ¹ÿÄÿ½ÿ½ÿ½ÿËÿ¹ÿÂÿËÿÇÿÏÿÄÿ¯ÿµÿÌÿ×ÿËÿÇÿÆÿ°ÿ¹ÿºÿÛÿ¸ÿ»ÿ¶ÿÊÿ¸ÿµÿÂÿºÿºÿ³ÿ¿ÿÀÿ¸ÿ¸ÿ¿ÿºÿ´ÿºÿºÿÁÿµÿ±ÿ¿ÿ´ÿ¶ÿÅÿ­ÿ»ÿ­ÿ¬ÿ¶ÿÅÿÅÿÌÿ»ÿ³ÿ®ÿ²ÿ·ÿÄÿËÿÂÿ¹ÿµÿ·ÿ´ÿ®ÿ¿ÿ¶ÿ³ÿ«ÿÆÿÂÿ¯ÿ¶ÿªÿ°ÿ¿ÿ¼ÿ²ÿ°ÿ¶ÿ³ÿ¹ÿÃÿÃÿÄÿ½ÿ¶ÿ·ÿ²ÿÎÿ¸ÿÄÿ®ÿ«ÿºÿ¿ÿÿµÿ»ÿ¾ÿÀÿ©ÿµÿ¹ÿ±ÿ³ÿµÿ¹ÿÀÿÁÿÀÿÅÿ¿ÿºÿÏÿ·ÿ¹ÿ°ÿÃÿ´ÿ¯ÿ»ÿ¸ÿ¾ÿµÿ±ÿªÿªÿ²ÿ­ÿ¬ÿ·ÿ²ÿ«ÿ§ÿ·ÿ¸ÿÁÿ­ÿÿ¼ÿÆÿ¶ÿ²ÿ¶ÿ·ÿµÿ¼ÿ¼ÿºÿÄÿÇÿºÿ³ÿÂÿ¼ÿ¦ÿ·ÿ½ÿªÿ·ÿ«ÿ¢ÿ´ÿ¾ÿ»ÿ¾ÿÈÿÄÿÀÿ¶ÿ·ÿÀÿµÿ´ÿ¼ÿÁÿ³ÿËÿ¾ÿÂÿÁÿ»ÿÁÿ»ÿ¶ÿ¹ÿÁÿÇÿÉÿ¾ÿ¸ÿ¿ÿÂÿ¹ÿ°ÿÀÿÈÿºÿ¶ÿÉÿ¿ÿÃÿÀÿÇÿ½ÿ´ÿ°ÿ´ÿÂÿ¾ÿ¬ÿµÿÀÿ¶ÿ¾ÿÂÿÇÿÅÿÊÿ·ÿ»ÿ¾ÿ¼ÿ¿ÿ¶ÿ±ÿÀÿÊÿ¿ÿ´ÿ¸ÿºÿ·ÿ¹ÿ¾ÿ±ÿ²ÿÎÿÓÿ¼ÿ·ÿºÿÄÿ·ÿ¾ÿÊÿºÿªÿ­ÿµÿ·ÿ´ÿºÿÇÿ´ÿ²ÿ¶ÿ¯ÿ²ÿÇÿÆÿ½ÿ¿ÿ¿ÿºÿ¶ÿºÿÁÿ»ÿºÿÀÿÀÿÅÿ·ÿÃÿ²ÿ¬ÿÿ¤ÿ½ÿÁÿ·ÿºÿ¹ÿ¸ÿÄÿ¾ÿÅÿÇÿ·ÿºÿ«ÿ»ÿ¿ÿÅÿËÿÈÿÔÿÄÿ¿ÿÉÿ»ÿ¸ÿÀÿÂÿÀÿ£ÿÃÿÃÿ¿ÿÃÿÃÿÍÿÃÿ¶ÿ¹ÿÈÿÆÿ¹ÿ¾ÿÁÿ»ÿ¸ÿÌÿ½ÿ»ÿÈÿ¾ÿ¶ÿÆÿÄÿ¿ÿÇÿËÿÁÿ¹ÿÂÿ¾ÿ¼ÿËÿÇÿ»ÿÀÿÍÿ½ÿÁÿÁÿ½ÿ»ÿ»ÿ½ÿ¼ÿºÿ¼ÿÄÿ»ÿÀÿÂÿ¿ÿÂÿÃÿÀÿ¶ÿ·ÿ¼ÿ½ÿÄÿ¿ÿÀÿÄÿÍÿ¥ÿ¤ÿÀÿÈÿ¶ÿÀÿÇÿÄÿÃÿ¾ÿ½ÿÂÿ½ÿÅÿµÿ»ÿ¿ÿ´ÿ»ÿÇÿÅÿÆÿÆÿÃÿÂÿÁÿÃÿÂÿ½ÿÇÿ¶ÿÃÿÅÿ¼ÿ¶ÿ¸ÿ¿ÿÀÿ¼ÿÁÿÇÿ·ÿ¿ÿÉÿ¼ÿÅÿ¼ÿ¼ÿÁÿÅÿÈÿ¿ÿÂÿÎÿ¾ÿÑÿ½ÿÇÿÇÿ¾ÿÈÿÌÿÀÿ²ÿÀÿÂÿÀÿÊÿ¼ÿÂÿÅÿ°ÿ¹ÿ¿ÿµÿÁÿÀÿÂÿ¸ÿ®ÿ·ÿÄÿÍÿ¶ÿ²ÿÖÿ»ÿ»ÿÀÿÌÿÈÿ½ÿ¿ÿÂÿ¾ÿÁÿ»ÿ¿ÿ»ÿµÿ¸ÿ½ÿºÿÅÿÃÿÀÿÉÿÊÿ¼ÿ¼ÿÀÿÃÿ°ÿ¿ÿ¶ÿ¶ÿ»ÿ¿ÿÁÿÀÿ¿ÿ½ÿÀÿ¿ÿÁÿ¶ÿÀÿºÿ·ÿªÿ¯ÿ·ÿ¹ÿÂÿ¾ÿ²ÿ¿ÿÃÿ°ÿ¸ÿªÿ¹ÿ¹ÿ´ÿ¸ÿÁÿÉÿÀÿÅÿ¿ÿÆÿÄÿ»ÿ¹ÿ¼ÿ¿ÿ¿ÿ¹ÿ´ÿÁÿ½ÿÒÿÀÿÃÿÐÿÃÿºÿ½ÿ¿ÿ½ÿ½ÿÄÿÐÿ¸ÿ½ÿ¾ÿ±ÿ¶ÿµÿ¸ÿ¸ÿ¸ÿÂÿ¼ÿ¼ÿ±ÿÈÿÄÿºÿ·ÿ¾ÿ¾ÿÀÿÅÿ½ÿ·ÿ¼ÿ²ÿÅÿÄÿÊÿ¹ÿ®ÿ¶ÿ¹ÿºÿÄÿ»ÿ´ÿ®ÿ±ÿ³ÿ´ÿ¿ÿºÿ±ÿºÿ¾ÿºÿºÿ³ÿÊÿµÿ¹ÿºÿ»ÿ¼ÿ»ÿ¼ÿÁÿÛÿÄÿ¿ÿ¹ÿ¿ÿÌÿËÿÅÿÂÿ½ÿËÿµÿ·ÿ»ÿ¸ÿ¬ÿ¹ÿÇÿ¼ÿ²ÿÅÿÊÿÈÿÊÿ¿ÿ±ÿ½ÿÆÿÉÿÈÿ¿ÿÇÿÊÿ«ÿ¶ÿÁÿÄÿ¹ÿ¼ÿ¿ÿ°ÿ°ÿÃÿÂÿ¹ÿºÿÀÿºÿ¬ÿ¸ÿÒÿÎÿ¶ÿµÿÁÿÀÿÇÿÂÿ¿ÿÀÿÇÿÌÿ¸ÿ°ÿÀÿ±ÿ°ÿÁÿºÿ³ÿ±ÿ²ÿÎÿÄÿ¤ÿÇÿ¿ÿ¸ÿ¸ÿ¹ÿ¹ÿ¸ÿ¾ÿ½ÿÀÿ´ÿ»ÿÃÿ¿ÿ»ÿ½ÿ¼ÿ¿ÿÃÿ¿ÿÌÿÅÿÍÿÁÿ¸ÿ¿ÿÉÿÙÿÃÿ¿ÿÃÿÅÿÂÿÂÿÃÿÃÿÃÿÀÿÀÿÒÿÏÿÁÿÁÿÇÿÃÿ·ÿ´ÿªÿ¾ÿ³ÿ´ÿ¹ÿÃÿ¾ÿ¹ÿÊÿÌÿÇÿ»ÿÅÿ¿ÿ´ÿ»ÿÀÿ¸ÿÈÿ·ÿ¶ÿ²ÿ±ÿºÿ¿ÿÂÿÃÿ¾ÿÂÿÆÿÉÿÄÿ¼ÿ½ÿÎÿ´ÿÂÿ¿ÿ¿ÿÃÿÊÿÆÿ¹ÿ¹ÿ¸ÿ½ÿÉÿÁÿÄÿÃÿÀÿ¾ÿ¹ÿ¾ÿµÿÏÿ½ÿ²ÿÉÿÉÿ·ÿ¶ÿÀÿÁÿ¯ÿÂÿµÿ´ÿºÿÀÿÅÿÉÿÇÿ¦ÿ¾ÿ¹ÿ²ÿ¹ÿ·ÿ´ÿ¿ÿÈÿ¿ÿ²ÿÁÿ¹ÿ¹ÿºÿºÿ¿ÿÆÿÄÿÁÿ¾ÿ·ÿÂÿ¹ÿ³ÿ¹ÿ¿ÿÀÿÂÿ¾ÿ°ÿ¾ÿÃÿÆÿ½ÿ¼ÿÈÿÆÿ¹ÿÆÿ½ÿ¼ÿ¯ÿ¶ÿ¶ÿ¶ÿºÿ¶ÿ¸ÿ°ÿ³ÿºÿ¾ÿÎÿÒÿÇÿÀÿ»ÿºÿÍÿÍÿ¶ÿÄÿ³ÿ±ÿÆÿÌÿÄÿ¾ÿ·ÿÂÿ¹ÿÙÿÃÿ¹ÿµÿ¸ÿ½ÿÀÿÁÿ¸ÿ¹ÿÈÿ¼ÿ·ÿ»ÿµÿ³ÿ¾ÿÅÿ¹ÿÅÿÃÿ¯ÿÅÿÉÿÒÿÇÿÄÿÊÿÆÿËÿ¼ÿ·ÿÂÿÅÿ¼ÿÄÿÃÿ¾ÿÁÿÂÿ¹ÿ¸ÿÊÿÄÿÆÿ¬ÿ°ÿÀÿÉÿÐÿËÿ¯ÿ³ÿÊÿ°ÿ¿ÿÄÿ¹ÿ°ÿ½ÿÃÿ¼ÿºÿ­ÿ³ÿÐÿÈÿÆÿ¬ÿ¸ÿÀÿ½ÿ¾ÿ·ÿ±ÿÂÿºÿ¸ÿ»ÿ¿ÿÀÿÅÿËÿÄÿºÿÀÿÈÿ»ÿÁÿÅÿÀÿ´ÿ´ÿ¶ÿ·ÿ¹ÿ»ÿ¸ÿ±ÿ¶ÿ¯ÿ¥ÿ¼ÿÑÿºÿ¿ÿÃÿ»ÿ½ÿÁÿ¸ÿÏÿ¿ÿÃÿÂÿÅÿÂÿ½ÿ´ÿ¹ÿ¾ÿ·ÿÇÿ¿ÿ¼ÿÇÿÆÿÊÿÂÿÐÿÁÿ¿ÿÇÿ¿ÿÁÿËÿÂÿ¹ÿ¿ÿÅÿÅÿ·ÿ²ÿÂÿÃÿºÿ¼ÿ¸ÿÁÿÉÿ¿ÿ¸ÿ»ÿ¸ÿ¬ÿµÿ½ÿÁÿÀÿ»ÿÁÿ·ÿ½ÿºÿÁÿ¸ÿÅÿ·ÿ¹ÿ¼ÿÄÿËÿÁÿºÿ½ÿµÿ¼ÿÃÿµÿ¹ÿÇÿÂÿ»ÿÂÿ¿ÿ¸ÿºÿ¾ÿÆÿ·ÿ¹ÿ»ÿ¿ÿ½ÿÄÿÀÿ¼ÿ»ÿ³ÿ³ÿÄÿÆÿØÿÒÿ¬ÿ¶ÿÄÿ¹ÿºÿ¹ÿ´ÿ¯ÿ²ÿ»ÿ¾ÿÃÿÁÿ°ÿÂÿ½ÿ³ÿÃÿËÿÄÿÃÿÃÿ¼ÿ¼ÿÄÿ¸ÿ³ÿ¼ÿÆÿ°ÿ¹ÿ½ÿµÿ¾ÿ¼ÿ³ÿ¹ÿÃÿ¼ÿ¹ÿÆÿºÿ¾ÿÇÿÄÿ±ÿ¸ÿÅÿÃÿ¿ÿ¿ÿÄÿÊÿÃÿµÿÇÿÃÿ½ÿÿ¼ÿÁÿ»ÿÆÿÄÿºÿ½ÿ¿ÿ»ÿ¿ÿÀÿ½ÿºÿÄÿ¿ÿºÿ´ÿºÿÃÿ´ÿ·ÿËÿÈÿµÿ´ÿ¶ÿªÿ½ÿÁÿ»ÿ·ÿÀÿ±ÿºÿ°ÿ¥ÿ¯ÿ¾ÿ¼ÿºÿÄÿÅÿÃÿÇÿ¾ÿµÿ½ÿÎÿÄÿ·ÿ¿ÿ¶ÿ°ÿ¾ÿÈÿÇÿÌÿÎÿ¿ÿ¾ÿ¸ÿ¼ÿÄÿ«ÿÌÿ°ÿ¹ÿ´ÿ¿ÿ½ÿ¸ÿ»ÿÉÿÊÿ³ÿ¿ÿÆÿÂÿ·ÿ¶ÿºÿÂÿ½ÿÄÿ¸ÿºÿÇÿÂÿ±ÿ·ÿÌÿÈÿÂÿ¼ÿ¯ÿ¾ÿÃÿ¯ÿ­ÿ¯ÿ·ÿ¹ÿ¼ÿ¸ÿ¸ÿ½ÿÁÿÉÿÈÿºÿ·ÿ¹ÿÐÿ°ÿÀÿ´ÿµÿ¹ÿÇÿÍÿÈÿÉÿÃÿÁÿÈÿÈÿ¹ÿ¶ÿ½ÿ¬ÿµÿ¾ÿÀÿÐÿÌÿ¹ÿÈÿÇÿ²ÿ´ÿ·ÿ¶ÿ¼ÿºÿ¬ÿ´ÿÎÿÅÿÂÿÁÿ·ÿ´ÿ¼ÿ½ÿ¹ÿ±ÿºÿ·ÿ°ÿ¸ÿÃÿ¿ÿ¸ÿ±ÿ®ÿ¼ÿµÿ¯ÿ´ÿÁÿ¼ÿÁÿ½ÿÁÿºÿµÿ³ÿ¼ÿÀÿ¼ÿ°ÿµÿÁÿ»ÿ½ÿ½ÿ¹ÿ¼ÿ½ÿ¼ÿ¾ÿ¶ÿ¦ÿ²ÿ³ÿªÿ¸ÿ³ÿ¸ÿÁÿ·ÿ´ÿ¶ÿ±ÿ·ÿ½ÿ¾ÿÁÿ»ÿ¿ÿ¶ÿ¹ÿµÿ¼ÿ¶ÿÌÿÈÿÅÿÅÿ½ÿ¹ÿ¿ÿµÿ¯ÿÁÿÃÿ»ÿµÿ¯ÿ¹ÿÅÿÀÿÊÿ¸ÿ¸ÿ¼ÿÅÿÎÿÀÿ±ÿ·ÿ¼ÿ°ÿ¹ÿÃÿ¶ÿºÿÎÿÁÿ¹ÿ¬ÿ·ÿ¾ÿËÿÉÿ´ÿÃÿ¹ÿ¸ÿÈÿ»ÿ¶ÿ¼ÿºÿ½ÿÀÿÃÿÉÿºÿªÿ¾ÿÂÿ¿ÿ½ÿ¸ÿºÿµÿÀÿ¬ÿªÿÈÿ·ÿ½ÿ¼ÿ³ÿ¥ÿ¯ÿµÿ¬ÿ³ÿÁÿÀÿ¹ÿ³ÿ´ÿ¹ÿ¯ÿ»ÿ¹ÿÀÿªÿ°ÿÀÿ¸ÿµÿÈÿ¿ÿÄÿ¶ÿµÿ­ÿºÿÊÿÅÿ»ÿ´ÿ·ÿÉÿÒÿÅÿ·ÿÀÿÄÿÃÿÁÿÂÿ¼ÿµÿ¯ÿÁÿ½ÿ·ÿ¿ÿÈÿÃÿ¿ÿÂÿ·ÿµÿ¼ÿ·ÿ¸ÿµÿ°ÿ½ÿÀÿ¿ÿÇÿºÿ»ÿ¼ÿ²ÿÀÿ¸ÿÐÿ¸ÿÍÿÃÿÂÿ²ÿ®ÿ°ÿÂÿÇÿºÿ´ÿ¿ÿÅÿ¼ÿÃÿ¿ÿ¸ÿÂÿ¾ÿÈÿÎÿ¾ÿ¾ÿÄÿ¾ÿ¬ÿ·ÿ·ÿÂÿ±ÿµÿ³ÿ³ÿºÿ¹ÿ·ÿ»ÿ¼ÿ½ÿÅÿÇÿ½ÿ®ÿ¿ÿ¾ÿËÿÑÿºÿ³ÿ¶ÿÚÿÏÿ»ÿ´ÿÑÿÁÿ¿ÿÄÿ¸ÿÂÿ³ÿ¼ÿÌÿÂÿÃÿÆÿÅÿ½ÿ´ÿÀÿÄÿ·ÿ¹ÿ¸ÿ²ÿµÿ¿ÿ½ÿ¾ÿ§ÿ³ÿ®ÿ¸ÿ¿ÿÉÿÇÿ´ÿ¸ÿ»ÿÅÿÄÿ¹ÿÁÿ¹ÿ¶ÿ½ÿ·ÿºÿÈÿÀÿ¶ÿÄÿÂÿ¹ÿ¾ÿ»ÿÈÿÀÿ½ÿÅÿÅÿ¸ÿ¾ÿÐÿÆÿ³ÿ»ÿºÿÂÿÆÿ½ÿÈÿÇÿ¿ÿºÿ¹ÿ¹ÿºÿ¶ÿ¹ÿÆÿÅÿ¼ÿÂÿÄÿµÿ½ÿ½ÿÂÿÇÿ¾ÿÈÿÖÿÊÿÃÿ³ÿ¿ÿ²ÿÇÿ¾ÿ¹ÿÆÿºÿ¬ÿ¯ÿ¥ÿÿ¶ÿ¾ÿ·ÿËÿÝÿÒÿÃÿÀÿ¼ÿ¶ÿºÿ´ÿ¹ÿ¬ÿ³ÿ«ÿ³ÿ¸ÿÀÿ²ÿÈÿµÿ·ÿ®ÿ»ÿ¯ÿ¼ÿÃÿÆÿ´ÿ¶ÿ¹ÿ²ÿ·ÿ·ÿÃÿÆÿÃÿ½ÿµÿ¼ÿ¹ÿ¸ÿ¿ÿ·ÿ»ÿ´ÿ¼ÿÂÿÅÿÀÿ½ÿ¾ÿ³ÿ¼ÿ½ÿ½ÿ²ÿ°ÿÃÿ¸ÿ»ÿ­ÿ³ÿÇÿ°ÿºÿ«ÿ·ÿ´ÿºÿ¼ÿÁÿÁÿ¹ÿ»ÿ³ÿ®ÿ°ÿµÿÂÿ²ÿ©ÿ³ÿÂÿ¸ÿ±ÿ¹ÿ«ÿ¾ÿÌÿÂÿÇÿÂÿÁÿ²ÿ·ÿ¼ÿÃÿµÿ·ÿ¯ÿ¶ÿ»ÿ¶ÿ¯ÿ®ÿ²ÿ¯ÿ±ÿ¶ÿ¾ÿ¸ÿ·ÿ³ÿ¬ÿ°ÿ¶ÿ´ÿ¼ÿÊÿÁÿ»ÿÁÿÄÿ·ÿºÿ¸ÿ·ÿªÿ»ÿ·ÿÈÿºÿ¸ÿºÿ¶ÿ¾ÿºÿ³ÿ²ÿÆÿÀÿÆÿÄÿÉÿ¿ÿ»ÿ¸ÿ¿ÿ¸ÿ±ÿ²ÿºÿÂÿ·ÿ·ÿ¼ÿÄÿÆÿ¾ÿÌÿÌÿºÿ¹ÿ¹ÿ½ÿ¾ÿÀÿµÿ³ÿ³ÿ¸ÿ«ÿµÿ¶ÿ¯ÿÂÿµÿ»ÿ¼ÿÉÿ»ÿ½ÿ¸ÿ¸ÿÃÿ¶ÿ³ÿ¼ÿÂÿ¶ÿºÿ·ÿ·ÿ½ÿ¹ÿ°ÿ±ÿ´ÿÀÿ¼ÿ¯ÿ¸ÿ½ÿ½ÿÀÿ¹ÿ·ÿºÿ¿ÿ¾ÿ·ÿ¹ÿ¾ÿµÿÉÿ¿ÿ¹ÿ¾ÿÄÿ¬ÿ¸ÿ¶ÿ«ÿ·ÿ¶ÿ¿ÿÈÿÃÿÄÿÃÿ»ÿ¼ÿ¥ÿ­ÿ¿ÿ¶ÿ¹ÿ¶ÿÆÿÑÿÀÿ¹ÿ´ÿ½ÿÂÿ½ÿ¿ÿÃÿÃÿºÿµÿµÿ¯ÿ¹ÿ¿ÿ´ÿºÿÆÿ¯ÿ½ÿÀÿÊÿ¿ÿÐÿ¼ÿ³ÿ®ÿµÿ²ÿ¨ÿ¥ÿÿ±ÿ£ÿºÿ¬ÿ¾ÿÀÿ»ÿÃÿÂÿÉÿ¶ÿ¼ÿÄÿ½ÿµÿ½ÿÄÿÂÿ¶ÿ¾ÿÅÿÈÿÑÿÇÿ»ÿºÿºÿµÿ¶ÿÄÿ¾ÿ°ÿ¶ÿÆÿÆÿÎÿÆÿ»ÿÀÿ±ÿ¨ÿ©ÿ¾ÿÂÿ»ÿ©ÿ¼ÿµÿÓÿÎÿ¯ÿ½ÿÎÿËÿÆÿ·ÿÅÿ´ÿÂÿÃÿ¹ÿ¹ÿ·ÿ²ÿ·ÿÂÿÈÿÄÿÄÿ¾ÿÃÿÀÿÃÿÈÿÂÿ½ÿÁÿÆÿ¼ÿ·ÿÀÿÀÿÄÿÉÿ¿ÿ»ÿÄÿÈÿÄÿ»ÿÄÿÃÿºÿÀÿ»ÿÄÿÉÿÉÿÂÿªÿËÿ¸ÿ³ÿ³ÿ¼ÿµÿ¼ÿ½ÿ¾ÿ¸ÿ¥ÿÂÿ¼ÿ¸ÿ¿ÿ¼ÿÁÿÇÿ´ÿ²ÿ¾ÿÂÿÄÿ½ÿ½ÿÃÿ¼ÿ¹ÿ¾ÿÂÿ¿ÿÆÿÆÿ¼ÿÁÿ»ÿºÿ¾ÿ¡ÿÿ³ÿ¶ÿ¿ÿÄÿÂÿ­ÿ¥ÿ·ÿÄÿºÿÉÿÉÿ´ÿ²ÿÈÿ¯ÿ¤ÿËÿÈÿÄÿ®ÿ´ÿÇÿÚÿÈÿ¼ÿ¿ÿÁÿ»ÿÊÿÈÿÁÿ¼ÿÄÿ­ÿ¶ÿ¼ÿ»ÿ½ÿÈÿÇÿÆÿÀÿÇÿÐÿÒÿÈÿÀÿÅÿ»ÿµÿ¸ÿ¹ÿÄÿÂÿ¼ÿÂÿ¸ÿµÿ½ÿÀÿ¾ÿ°ÿÃÿÇÿÉÿÀÿÆÿ¾ÿ¸ÿÂÿ´ÿ»ÿÙÿÚÿ¾ÿ»ÿÂÿÔÿÐÿ®ÿ¼ÿÉÿÇÿ´ÿµÿÀÿµÿÏÿÂÿ¿ÿ¹ÿ½ÿÀÿËÿËÿÂÿÍÿÃÿµÿ·ÿ³ÿºÿÃÿÃÿ½ÿ¶ÿºÿ¿ÿÈÿÀÿ¸ÿ¸ÿÆÿËÿ¾ÿµÿÄÿ­ÿµÿ½ÿ¨ÿÁÿµÿºÿ¯ÿ¸ÿ¸ÿÔÿÃÿ¿ÿÇÿ«ÿ¨ÿµÿÉÿÁÿ¿ÿ¿ÿ»ÿÇÿÐÿÏÿ¼ÿÂÿ»ÿ¼ÿ´ÿ¨ÿ·ÿÄÿºÿÃÿÉÿÉÿÎÿ¿ÿ¼ÿÀÿ¿ÿÉÿÅÿ»ÿ³ÿµÿ³ÿ½ÿ½ÿ·ÿÇÿÇÿ³ÿÀÿ¾ÿ¸ÿ¹ÿ¬ÿ¸ÿ«ÿÂÿ¾ÿ»ÿ¼ÿÈÿ¸ÿ¬ÿ¼ÿ¶ÿÆÿÄÿÇÿ»ÿÂÿÄÿÁÿ»ÿÅÿÂÿÁÿÂÿ¾ÿ»ÿ¾ÿ¾ÿ»ÿºÿºÿ³ÿµÿ·ÿ¶ÿÀÿ¿ÿ´ÿµÿ¶ÿ»ÿÈÿÂÿ¼ÿ¶ÿ°ÿÃÿÈÿÓÿÈÿ²ÿÄÿ½ÿÀÿ²ÿ«ÿ®ÿ¹ÿ¾ÿ½ÿ¿ÿ°ÿ¸ÿÈÿ·ÿÌÿÁÿ±ÿÁÿÈÿÆÿÄÿ²ÿ·ÿ»ÿ¼ÿ¾ÿÀÿ¸ÿ³ÿ·ÿÄÿÄÿ½ÿ¸ÿ¶ÿÁÿÂÿ»ÿÂÿÅÿÀÿ¼ÿ¾ÿ¹ÿ»ÿËÿ½ÿµÿ®ÿ¹ÿ¹ÿÅÿ¸ÿµÿ¾ÿ·ÿÂÿ¹ÿÆÿÌÿÉÿ­ÿÉÿÁÿÏÿÉÿ½ÿ³ÿÄÿ¶ÿ¹ÿ­ÿ®ÿÎÿÆÿÇÿ¼ÿ®ÿµÿÂÿÃÿ½ÿµÿµÿ·ÿÀÿÃÿËÿ×ÿ·ÿ¸ÿ½ÿªÿ¦ÿ¯ÿÂÿ¶ÿ¶ÿ³ÿ¦ÿÀÿ¼ÿÃÿÄÿÂÿ»ÿ¸ÿÎÿ¾ÿÇÿµÿÀÿÆÿÎÿ·ÿ³ÿ±ÿ±ÿÁÿ¾ÿ»ÿ¾ÿ¶ÿºÿ¾ÿ°ÿ­ÿ¹ÿ¾ÿºÿ·ÿ»ÿ¼ÿ¾ÿÀÿ¶ÿ´ÿÁÿ¸ÿ¶ÿ¼ÿÁÿºÿ½ÿ¶ÿ±ÿ¼ÿµÿ¾ÿ²ÿ¾ÿÈÿÃÿÀÿ¿ÿ¾ÿ»ÿ­ÿÃÿ»ÿ¶ÿ½ÿ·ÿÂÿ²ÿ°ÿµÿÅÿÉÿÈÿÅÿÀÿÇÿÈÿÆÿÅÿ¼ÿÃÿÏÿÌÿÄÿ·ÿ°ÿ±ÿ·ÿ¾ÿ»ÿ¼ÿÀÿÀÿ²ÿ²ÿÉÿ´ÿÀÿ¶ÿÉÿºÿ¾ÿºÿ»ÿÏÿÇÿÁÿ®ÿµÿ·ÿÄÿÁÿµÿ¾ÿ½ÿ¸ÿ·ÿ¶ÿ·ÿÃÿÂÿ¿ÿ¿ÿ±ÿ´ÿ¿ÿºÿ¹ÿ»ÿ¹ÿÀÿÀÿ·ÿºÿÇÿÅÿÂÿ½ÿ½ÿ¼ÿ§ÿ´ÿ½ÿ¸ÿ¾ÿÀÿÇÿÊÿ°ÿ¾ÿ»ÿ·ÿ¶ÿ²ÿ³ÿµÿµÿ¸ÿÃÿÃÿ¹ÿ´ÿ·ÿ´ÿ°ÿ½ÿ»ÿ¹ÿµÿÀÿÍÿ·ÿ¶ÿÆÿÌÿÃÿ¾ÿ¦ÿ»ÿ®ÿÇÿ¿ÿ°ÿ¶ÿºÿ³ÿºÿ»ÿ¿ÿÀÿÑÿÀÿ®ÿ°ÿ²ÿ¶ÿ½ÿÃÿ¿ÿ¾ÿÃÿ¸ÿ¸ÿºÿ¸ÿ»ÿ¶ÿºÿ·ÿ¹ÿÂÿ»ÿ¾ÿÂÿ¶ÿ­ÿ¼ÿ´ÿ³ÿ»ÿÁÿ¼ÿ±ÿ¹ÿ¬ÿ¯ÿ¼ÿ¸ÿ´ÿ¾ÿÃÿ³ÿ³ÿ¿ÿÄÿÇÿ¿ÿºÿ¹ÿ¸ÿ·ÿ´ÿµÿÅÿÁÿÀÿÀÿ¸ÿ¿ÿºÿ»ÿ¯ÿ²ÿ¼ÿºÿ¹ÿ¿ÿÃÿºÿ¶ÿ»ÿ½ÿÂÿÂÿ±ÿ³ÿ»ÿ¸ÿÄÿÇÿ¼ÿ´ÿ©ÿ¶ÿ¹ÿ´ÿ¶ÿ¾ÿµÿÊÿÒÿ¼ÿªÿÌÿÔÿ´ÿÉÿÂÿ¶ÿ°ÿµÿ¸ÿÁÿµÿºÿ½ÿ²ÿµÿÁÿ»ÿ¹ÿÀÿ­ÿ²ÿ·ÿ¯ÿ´ÿºÿÁÿÂÿµÿ²ÿÐÿ¹ÿÅÿ¸ÿÀÿ¬ÿºÿÉÿÅÿÁÿÃÿÆÿ¸ÿµÿ¸ÿ¹ÿ¶ÿ·ÿÀÿºÿ²ÿµÿ¼ÿ½ÿ¹ÿÇÿ³ÿ¶ÿ·ÿ³ÿÂÿ´ÿ¨ÿ²ÿºÿÅÿ¶ÿÂÿµÿ¯ÿ±ÿ¯ÿµÿºÿ¹ÿ»ÿÀÿÂÿ½ÿ®ÿ²ÿÃÿÆÿ·ÿ®ÿ¹ÿÃÿÁÿ³ÿºÿ²ÿÄÿÉÿ·ÿÍÿÁÿÂÿ¿ÿÀÿÂÿ·ÿ¯ÿ±ÿ´ÿ¶ÿÃÿÍÿÁÿÂÿµÿ¾ÿÁÿºÿ­ÿ³ÿ¼ÿ½ÿ¤ÿ´ÿµÿ¿ÿ¾ÿÁÿÂÿ¾ÿºÿ½ÿ½ÿ¸ÿ¶ÿ¹ÿºÿ´ÿ¿ÿ°ÿ®ÿ¿ÿ·ÿµÿ²ÿÁÿ¾ÿ¾ÿÆÿÁÿÁÿªÿ³ÿºÿÄÿÄÿÊÿ±ÿÿ´ÿ¶ÿ´ÿ½ÿÇÿ¯ÿ²ÿ¶ÿ¸ÿÊÿÄÿ¿ÿ»ÿ»ÿ¿ÿ½ÿºÿ°ÿ²ÿµÿ´ÿ®ÿ¹ÿÁÿ¶ÿ´ÿºÿ¾ÿ±ÿÂÿ¹ÿÃÿ¼ÿ»ÿ¸ÿ»ÿ²ÿ¶ÿÁÿÀÿ°ÿ¬ÿ½ÿ¼ÿ¶ÿ¼ÿÁÿÄÿÇÿÈÿËÿ½ÿ¸ÿ³ÿÅÿ¯ÿ´ÿ¹ÿÂÿ­ÿ´ÿÉÿ¿ÿÀÿ»ÿºÿ´ÿ¶ÿ¸ÿ¯ÿ²ÿºÿ°ÿºÿ¼ÿ¼ÿ°ÿÿÑÿ¨ÿÀÿÆÿ³ÿ¬ÿÉÿÆÿÄÿÀÿ¿ÿÃÿÃÿÀÿ»ÿ½ÿÂÿ¼ÿ¨ÿÃÿ¿ÿ³ÿÁÿ¬ÿ£ÿ¹ÿÌÿ¹ÿ½ÿÃÿ³ÿ´ÿ¿ÿ½ÿ½ÿÄÿÃÿÎÿ»ÿÈÿ½ÿËÿºÿ¾ÿ»ÿ½ÿ·ÿÃÿÂÿ¿ÿ¿ÿÂÿÀÿ¸ÿ¿ÿÉÿ¾ÿ¹ÿÄÿ¼ÿ»ÿ´ÿÆÿÁÿ¼ÿ¾ÿ¿ÿ¼ÿ¼ÿÁÿ¼ÿÂÿÄÿ¿ÿ²ÿ¦ÿ±ÿ¹ÿÉÿÅÿ¿ÿÏÿ¾ÿ±ÿ²ÿ¾ÿ°ÿ¯ÿ°ÿ¹ÿÂÿ¿ÿ¹ÿ»ÿ¼ÿ¸ÿ¶ÿÁÿ±ÿ­ÿ»ÿÊÿµÿ«ÿ¤ÿ³ÿÁÿÎÿ·ÿ·ÿ½ÿ´ÿµÿ¹ÿ»ÿ¸ÿÀÿÆÿºÿ·ÿ¼ÿ¼ÿ¾ÿ½ÿÁÿ»ÿÅÿ½ÿ·ÿÁÿ½ÿ»ÿ¶ÿ¯ÿ¼ÿÃÿºÿÃÿ»ÿÃÿËÿ·ÿÅÿ¸ÿ»ÿ¿ÿºÿ´ÿ±ÿ¶ÿ³ÿËÿÆÿ¾ÿ®ÿÂÿÃÿ¾ÿÀÿËÿÌÿ¼ÿ¾ÿÁÿ½ÿÅÿÀÿ¹ÿ¸ÿÄÿ¼ÿ¼ÿ¸ÿÈÿÇÿÀÿÁÿÀÿ¿ÿ¹ÿ¼ÿÂÿ½ÿ¿ÿºÿÅÿºÿ»ÿºÿËÿÀÿÀÿÊÿÂÿ¹ÿÇÿÏÿ¾ÿ¶ÿ½ÿÀÿ½ÿÿÒÿ©ÿ¯ÿ¸ÿÃÿ¹ÿ¯ÿ³ÿ¹ÿ½ÿ¼ÿºÿ¸ÿ¹ÿÀÿ¿ÿ¿ÿ¿ÿÌÿÂÿÄÿ¹ÿµÿºÿ½ÿ½ÿ¾ÿ¿ÿ¯ÿ¹ÿÂÿ¯ÿ°ÿÍÿÏÿÁÿÁÿ¿ÿÃÿÅÿ¿ÿ½ÿ½ÿ¸ÿÁÿ»ÿ«ÿ¶ÿµÿÃÿ½ÿ·ÿµÿ¾ÿ¿ÿ³ÿ´ÿ¼ÿ·ÿÒÿÏÿÆÿÎÿÍÿÀÿ«ÿ°ÿºÿ»ÿ´ÿ®ÿ²ÿ·ÿÃÿÅÿ¿ÿÅÿ¼ÿ¸ÿÂÿ½ÿÂÿÂÿÂÿÊÿÊÿÁÿÌÿÃÿÂÿÆÿ¶ÿÁÿÂÿ·ÿ²ÿ½ÿÈÿÆÿ¿ÿ·ÿÂÿ²ÿ¿ÿ¼ÿºÿÃÿÃÿ¹ÿ¹ÿ¾ÿ»ÿ·ÿ¼ÿÓÿ¼ÿËÿÇÿ¼ÿ¯ÿÀÿÁÿ¾ÿÅÿÄÿÂÿËÿÊÿÊÿÄÿÀÿÄÿÇÿºÿÁÿÀÿÂÿÉÿÈÿÃÿÄÿÖÿÂÿ¯ÿ³ÿÅÿ½ÿ²ÿ¶ÿ¾ÿ½ÿ¸ÿ¹ÿ¼ÿÄÿ»ÿ±ÿ¿ÿÀÿ³ÿ½ÿÄÿ¼ÿºÿÂÿÄÿ¾ÿÃÿÃÿÊÿ·ÿ¯ÿ¿ÿÄÿ´ÿ³ÿÂÿ¿ÿÀÿÉÿÇÿÉÿÀÿ¿ÿÄÿ¼ÿ¹ÿºÿ½ÿÇÿÄÿ¾ÿ¾ÿÆÿÎÿ¸ÿÁÿÂÿ·ÿ´ÿ´ÿ³ÿÄÿÂÿ±ÿÆÿ½ÿÀÿÁÿÇÿÆÿ¹ÿ·ÿÁÿ»ÿ¹ÿ¦ÿÆÿºÿ´ÿ¼ÿ¾ÿÁÿÇÿÈÿ½ÿ²ÿ½ÿÀÿ¿ÿÄÿÐÿ»ÿ·ÿºÿ¼ÿÂÿ¾ÿ´ÿÅÿ¿ÿÁÿ¿ÿÌÿÄÿ»ÿ¼ÿÁÿÆÿ·ÿ±ÿµÿËÿµÿ»ÿÄÿÄÿ¿ÿ¹ÿ¸ÿ¿ÿÇÿ´ÿÌÿ¶ÿ»ÿ¾ÿÈÿÌÿ¹ÿ©ÿ±ÿÍÿÂÿ¶ÿ½ÿ¸ÿÀÿÇÿÃÿ½ÿÀÿÉÿÉÿÂÿÆÿ½ÿÈÿÄÿ½ÿÃÿÆÿ¶ÿ¼ÿ§ÿ¶ÿÉÿÐÿÀÿ½ÿÁÿ¹ÿµÿÂÿ¾ÿÇÿ´ÿ¼ÿÇÿÂÿ¹ÿ¼ÿÃÿ¿ÿÀÿ¯ÿÅÿÌÿÉÿÊÿÉÿÌÿÈÿ±ÿ·ÿµÿ¬ÿ°ÿ»ÿ¹ÿ¹ÿ¹ÿ¿ÿËÿÁÿ²ÿ¿ÿÉÿ¶ÿ¯ÿÂÿÌÿÅÿÆÿÄÿ·ÿ´ÿ¾ÿÌÿ¾ÿµÿ¸ÿÀÿÈÿÂÿÂÿÂÿÀÿÆÿ»ÿµÿ¹ÿ¿ÿÆÿÃÿÂÿºÿ½ÿ¼ÿÄÿÇÿÇÿÏÿÄÿ¸ÿÌÿÌÿÄÿ¼ÿÆÿÈÿ¶ÿ¨ÿÿªÿºÿµÿÄÿ¿ÿ²ÿ¶ÿÇÿÑÿ¶ÿ°ÿ¼ÿÃÿ·ÿ¼ÿÁÿ½ÿÍÿ¥ÿ«ÿÀÿ½ÿ®ÿ·ÿÃÿ»ÿ±ÿÀÿ¾ÿÅÿÇÿºÿ±ÿ¸ÿ³ÿ¾ÿÂÿÄÿÃÿÄÿ¿ÿ²ÿ¶ÿ¹ÿ¸ÿÂÿ¶ÿ¾ÿÁÿ»ÿ·ÿ¬ÿ½ÿÊÿÈÿ¹ÿ±ÿ¹ÿ½ÿµÿ¶ÿ»ÿ½ÿ¶ÿÀÿ½ÿ»ÿºÿ·ÿ½ÿÊÿÑÿ¦ÿÁÿ¾ÿ¶ÿ¾ÿÁÿÁÿÎÿÉÿÁÿÈÿÀÿÃÿÃÿÁÿÂÿÈÿÎÿÄÿºÿ®ÿ­ÿ¼ÿ¹ÿ¶ÿ½ÿÅÿËÿµÿµÿÁÿ¾ÿÃÿËÿÃÿ½ÿÂÿ½ÿ¿ÿÌÿÄÿÊÿÂÿ·ÿ»ÿ¾ÿºÿ»ÿ±ÿ¿ÿ¾ÿÇÿ¿ÿ¿ÿ¸ÿ¼ÿÄÿ½ÿºÿÈÿ½ÿÅÿ¾ÿºÿµÿÂÿÍÿÄÿÈÿÈÿÀÿÊÿÅÿÃÿ¶ÿ¿ÿÃÿÀÿÇÿÃÿ½ÿÀÿÂÿÍÿ¾ÿ¶ÿµÿµÿºÿ¼ÿ¼ÿÉÿ¹ÿÍÿÂÿ´ÿºÿ¼ÿ·ÿ¶ÿºÿËÿ¸ÿÀÿÅÿ¾ÿ¼ÿÊÿÉÿÃÿÅÿÂÿ¿ÿÌÿÃÿÅÿÂÿ½ÿ¸ÿÂÿÄÿÂÿÈÿ½ÿ¾ÿºÿ³ÿ¾ÿºÿ¸ÿ°ÿ¸ÿÅÿÂÿÉÿ¿ÿºÿÅÿÇÿÑÿ½ÿµÿ¾ÿÃÿÈÿÊÿ²ÿ´ÿÏÿ»ÿ¸ÿÅÿÅÿÊÿÆÿ¶ÿ¯ÿºÿ·ÿ¸ÿÃÿ¾ÿÀÿ¾ÿ¸ÿ´ÿ¬ÿ­ÿ½ÿ½ÿ¶ÿ²ÿÿÀÿµÿÀÿ»ÿ±ÿ¸ÿÂÿÂÿ½ÿ°ÿÎÿºÿÉÿÃÿÄÿÃÿÀÿ»ÿ·ÿµÿµÿ¶ÿÐÿ¿ÿÀÿ®ÿÅÿÃÿÑÿÑÿÄÿÁÿºÿ·ÿÉÿ¾ÿÃÿ·ÿªÿ¹ÿ¹ÿ¹ÿ¼ÿÅÿÅÿ±ÿ³ÿ¾ÿ¼ÿÃÿÈÿµÿÄÿ¸ÿ¯ÿµÿ¿ÿÇÿÇÿÃÿ½ÿ¹ÿ¿ÿ¸ÿ°ÿÂÿ¹ÿ°ÿµÿ¾ÿÀÿÄÿÌÿ¼ÿ¿ÿÃÿ¹ÿ±ÿ³ÿ¹ÿÀÿÁÿ½ÿ½ÿÁÿÂÿ½ÿÁÿ³ÿµÿ°ÿ´ÿ¸ÿ½ÿÈÿÄÿ¼ÿºÿµÿ½ÿ·ÿÅÿ´ÿ¾ÿ»ÿÂÿºÿÆÿÄÿ¿ÿÃÿÅÿÈÿÆÿ¿ÿºÿ·ÿ¾ÿÉÿºÿ¾ÿÅÿÆÿÈÿÆÿ¿ÿ¼ÿÄÿØÿÆÿ¿ÿ¼ÿ­ÿ¶ÿ«ÿÀÿ»ÿ³ÿ·ÿ³ÿ²ÿ¶ÿ³ÿÉÿ¶ÿ¿ÿÆÿµÿ¼ÿÁÿÀÿ»ÿ´ÿ¼ÿÄÿºÿ¶ÿÈÿËÿÏÿÎÿ²ÿ½ÿ´ÿ½ÿÁÿ¾ÿ·ÿ¼ÿ»ÿ·ÿÃÿÅÿÃÿ®ÿÄÿ¿ÿÅÿ¶ÿ²ÿÌÿÉÿÂÿÎÿÏÿÂÿ½ÿ¸ÿ¶ÿÅÿ¨ÿÍÿÂÿ°ÿ·ÿ°ÿ¸ÿÂÿ·ÿ¸ÿÂÿÂÿ¿ÿºÿºÿÀÿÅÿºÿÂÿÁÿÈÿ¼ÿ³ÿÁÿÅÿÁÿ½ÿ½ÿÅÿÄÿ¶ÿÂÿËÿ·ÿ²ÿ±ÿ»ÿÄÿ·ÿ±ÿ¼ÿ¼ÿ¶ÿ½ÿÇÿÊÿ¾ÿµÿÉÿËÿ¼ÿ¶ÿºÿ¹ÿ¶ÿ¶ÿ½ÿ¿ÿ¾ÿÄÿ¾ÿ¬ÿ¬ÿ·ÿ¾ÿ¼ÿ¼ÿ¼ÿÁÿ§ÿºÿÂÿÄÿ¯ÿ´ÿÀÿ¾ÿÀÿÅÿÀÿ¿ÿÂÿÀÿÆÿÅÿ½ÿËÿ½ÿ¶ÿºÿÍÿÀÿ¨ÿ·ÿ¸ÿ·ÿ¹ÿ±ÿ·ÿ·ÿ·ÿ¯ÿ¹ÿÃÿÒÿ´ÿÌÿ²ÿÀÿÀÿ²ÿ³ÿ¶ÿºÿ½ÿµÿ°ÿ¸ÿÀÿµÿ¸ÿÅÿÇÿÐÿÑÿÈÿÀÿÈÿ·ÿÂÿ®ÿ®ÿ¼ÿ¸ÿµÿ¹ÿ¼ÿ¾ÿÂÿ¸ÿ¶ÿÂÿÍÿÄÿºÿÁÿÆÿÄÿ¿ÿÀÿÀÿ»ÿ¶ÿ¾ÿÉÿ¿ÿ°ÿ¿ÿ¼ÿ½ÿµÿÃÿ¸ÿ­ÿ¶ÿÄÿ±ÿ¿ÿÆÿÅÿ½ÿÂÿºÿµÿ½ÿ¶ÿµÿ»ÿ¿ÿËÿÀÿµÿ¾ÿ¿ÿÀÿ»ÿÂÿËÿ½ÿÂÿÇÿÅÿÄÿ¼ÿ¶ÿ¾ÿ¿ÿ³ÿµÿ½ÿ·ÿ¸ÿ¸ÿ¾ÿ±ÿ·ÿªÿÍÿ¹ÿµÿ®ÿ±ÿµÿ±ÿ±ÿ·ÿ¾ÿ·ÿµÿËÿ½ÿ·ÿÁÿ®ÿ­ÿ¹ÿÇÿ¹ÿ¹ÿºÿÃÿÁÿÆÿµÿµÿºÿ¼ÿºÿ¿ÿÆÿ½ÿ·ÿÁÿÄÿ½ÿÆÿÄÿ·ÿ±ÿ¼ÿ©ÿ¸ÿÁÿ¾ÿÁÿÂÿºÿ«ÿ­ÿ¶ÿ·ÿ»ÿ¿ÿ»ÿ»ÿ¾ÿ½ÿ¶ÿ¬ÿÄÿÄÿÅÿÂÿÀÿ°ÿÁÿ¹ÿÇÿÀÿÅÿÄÿÅÿÂÿ½ÿ³ÿµÿÄÿ½ÿ®ÿ¼ÿÍÿ½ÿÂÿ¼ÿÁÿ¾ÿÊÿÄÿ±ÿµÿ·ÿÅÿÃÿ¾ÿ»ÿÆÿÃÿºÿ¶ÿ·ÿ¹ÿ¶ÿ·ÿ·ÿ°ÿ¹ÿÂÿºÿÃÿÇÿ¸ÿ»ÿÃÿÀÿÆÿ¼ÿ±ÿ¹ÿÅÿÄÿÆÿÒÿÆÿÁÿÄÿ¾ÿ¼ÿÀÿ½ÿÀÿÁÿµÿºÿ¿ÿ½ÿ±ÿÔÿÌÿÁÿ»ÿÃÿ¶ÿºÿµÿ¸ÿ¿ÿ«ÿ¾ÿ¯ÿ¬ÿ¿ÿÀÿÊÿÈÿ¼ÿÁÿÈÿÏÿ½ÿ´ÿ²ÿ©ÿºÿÆÿÁÿ´ÿ¿ÿÀÿ±ÿ°ÿÊÿÏÿ¼ÿ¸ÿ·ÿÂÿºÿ°ÿ·ÿ»ÿºÿ·ÿ¸ÿºÿ´ÿ±ÿ¹ÿÁÿÀÿ»ÿ»ÿºÿ½ÿ¼ÿ¼ÿ¹ÿÆÿµÿ¤ÿ°ÿ·ÿµÿ»ÿÅÿÆÿÀÿÇÿÃÿ²ÿ·ÿ¼ÿµÿ¾ÿÃÿ¸ÿ¾ÿÁÿ¸ÿÀÿÅÿºÿÅÿÈÿ²ÿ´ÿÊÿ·ÿºÿ¶ÿ¹ÿÉÿÅÿ³ÿ°ÿ²ÿ¶ÿ¹ÿ¾ÿ½ÿ¿ÿ¶ÿ°ÿµÿ»ÿ½ÿµÿ²ÿÀÿÈÿÇÿÂÿºÿ½ÿÄÿÂÿ¿ÿÉÿÇÿËÿÊÿºÿ¿ÿÀÿµÿ¾ÿÈÿ¿ÿ°ÿ¾ÿ½ÿ¸ÿÇÿ®ÿ»ÿÃÿ½ÿ¿ÿ¸ÿ¹ÿÂÿÆÿÄÿ´ÿ®ÿÁÿÁÿ¾ÿÀÿ³ÿ¶ÿÂÿºÿ½ÿÃÿÎÿÀÿ´ÿ¾ÿ¼ÿÁÿÇÿÅÿ»ÿ³ÿ¾ÿ¹ÿ®ÿ¼ÿ»ÿÆÿÉÿÃÿ¿ÿ½ÿ½ÿµÿ¸ÿÅÿ¾ÿ·ÿ¶ÿ·ÿÃÿÍÿºÿ²ÿ¸ÿ¾ÿ½ÿÆÿÇÿ±ÿ³ÿÅÿ¼ÿ»ÿËÿÅÿÉÿÅÿÉÿ¶ÿºÿ·ÿÂÿºÿ¹ÿ´ÿ¸ÿÅÿ¼ÿ¶ÿ½ÿºÿ½ÿ¿ÿ¶ÿ¸ÿºÿ¹ÿ½ÿ¹ÿºÿ­ÿÃÿËÿÀÿ»ÿ½ÿ¹ÿ·ÿ¾ÿ¸ÿµÿ§ÿ¨ÿ¹ÿ¶ÿ®ÿ²ÿ¹ÿµÿ¸ÿµÿ¯ÿ´ÿ¯ÿ³ÿ²ÿ¨ÿ®ÿ¼ÿ½ÿ¸ÿÀÿÆÿÁÿ¾ÿÆÿ¿ÿÃÿÂÿÉÿ·ÿÃÿ®ÿ²ÿ¸ÿ¤ÿ·ÿÉÿ½ÿÍÿ¯ÿÕÿ®ÿ«ÿÅÿÅÿÃÿ²ÿ·ÿ¶ÿ²ÿ©ÿ°ÿ´ÿºÿ¸ÿ²ÿ¹ÿ¾ÿ·ÿ¸ÿ¹ÿ³ÿºÿ¶ÿ³ÿ¶ÿ¿ÿ¶ÿ¸ÿ»ÿ¿ÿ»ÿ¸ÿ¼ÿÅÿ¾ÿ±ÿÃÿ¼ÿ¶ÿÄÿÏÿ³ÿ¶ÿ´ÿ¼ÿ»ÿ®ÿ³ÿ²ÿÆÿ¼ÿ¼ÿÃÿ¸ÿ¶ÿ±ÿ³ÿ´ÿ·ÿ¸ÿ³ÿ¯ÿ¬ÿ¶ÿÇÿÄÿ¼ÿ½ÿ½ÿºÿ·ÿªÿµÿÁÿ¼ÿÉÿÈÿºÿÀÿÁÿ°ÿºÿ´ÿ¬ÿÆÿµÿ½ÿ½ÿªÿÆÿ¿ÿÚÿ·ÿ¸ÿÄÿÇÿÌÿÉÿ¼ÿÌÿÊÿ±ÿ¸ÿÀÿ»ÿ¼ÿÁÿÃÿ¾ÿ¶ÿÉÿÒÿµÿ«ÿ¶ÿÁÿ¶ÿ±ÿ±ÿ¾ÿÆÿÉÿ×ÿ×ÿÅÿÀÿµÿ¼ÿÊÿ³ÿ¡ÿ­ÿµÿÁÿ®ÿ¯ÿ½ÿÀÿ²ÿªÿ¹ÿ³ÿ´ÿ¹ÿ¸ÿÀÿ¹ÿ»ÿºÿ½ÿÂÿ½ÿ³ÿ´ÿ·ÿÁÿÃÿ¶ÿ³ÿÂÿÇÿ¾ÿ¿ÿ¸ÿªÿ±ÿÅÿ¾ÿÂÿÆÿ¶ÿ°ÿ¸ÿ®ÿ¯ÿ¼ÿÀÿ»ÿ¶ÿÕÿ°ÿÄÿÄÿ¶ÿÂÿÆÿÃÿºÿµÿÇÿ¹ÿ¯ÿ¹ÿÁÿÈÿ¹ÿ¹ÿÄÿÄÿÏÿÂÿ»ÿºÿÁÿ¸ÿºÿ»ÿ³ÿ¶ÿ¸ÿ³ÿ±ÿ´ÿ»ÿÄÿÂÿ½ÿºÿµÿÃÿÃÿÂÿµÿ½ÿ¿ÿ±ÿ¢ÿ«ÿÂÿËÿ¹ÿÂÿ£ÿÁÿ°ÿ»ÿÂÿ¾ÿÅÿ¿ÿ¹ÿºÿ¹ÿ¼ÿºÿºÿ­ÿÁÿÀÿ·ÿÆÿ»ÿÂÿÀÿ»ÿ»ÿ¾ÿÃÿÈÿ¼ÿ¬ÿ¹ÿºÿ´ÿµÿ¸ÿÇÿÂÿ¹ÿ¼ÿ¶ÿ¬ÿ±ÿ¿ÿËÿÌÿ»ÿ°ÿ·ÿ¶ÿ½ÿÄÿ¶ÿ°ÿ±ÿÂÿºÿ¸ÿºÿ¤ÿÎÿ¥ÿ¤ÿÁÿÃÿ±ÿ³ÿ¶ÿ·ÿÁÿ¯ÿ«ÿ»ÿ¹ÿ½ÿ¹ÿÑÿÐÿÃÿºÿ·ÿ°ÿ²ÿ¼ÿÊÿ¸ÿ®ÿÂÿ½ÿ³ÿ¹ÿÀÿÊÿÅÿºÿ²ÿ­ÿÈÿ»ÿ¨ÿ£ÿ´ÿÌÿÊÿ½ÿÁÿ¸ÿªÿ¹ÿÀÿÅÿ·ÿµÿËÿÆÿ·ÿ¼ÿ¼ÿÜÿÈÿ²ÿÅÿÄÿÉÿÇÿÁÿ³ÿµÿ·ÿ·ÿ½ÿÓÿÍÿºÿÃÿ¼ÿ¶ÿ¾ÿ³ÿ®ÿ¸ÿ»ÿµÿ½ÿ½ÿ¸ÿÅÿÇÿÄÿºÿ¿ÿÏÿÃÿ·ÿ±ÿºÿÁÿºÿ·ÿ¶ÿ²ÿ®ÿ«ÿ«ÿ¿ÿ¿ÿÃÿ¹ÿ¬ÿ¾ÿ»ÿ»ÿ¿ÿ»ÿ¦ÿ²ÿÒÿ´ÿÊÿ¿ÿ¿ÿ¿ÿÎÿ²ÿÂÿÄÿÇÿÇÿ¸ÿ»ÿÂÿ¹ÿ¸ÿ®ÿ¶ÿÅÿ¿ÿ¼ÿÇÿ¾ÿ±ÿ®ÿ´ÿ¸ÿªÿ±ÿ±ÿ¼ÿ¸ÿ½ÿ³ÿ±ÿ¹ÿ·ÿ¶ÿÅÿÊÿ¸ÿ°ÿÈÿÕÿ±ÿµÿ§ÿ¼ÿºÿËÿÃÿÍÿ³ÿ½ÿÀÿ¾ÿÂÿ¼ÿÐÿÇÿÃÿ¸ÿÁÿÈÿÁÿÎÿÂÿ»ÿÆÿÀÿ¿ÿ½ÿ´ÿ²ÿ¹ÿ½ÿÅÿËÿÃÿ¿ÿ¼ÿºÿ¿ÿÈÿÇÿºÿ¼ÿ·ÿÀÿÁÿÑÿÇÿ­ÿÆÿµÿ¶ÿ§ÿ±ÿ¹ÿºÿÁÿ¿ÿ¸ÿ¸ÿ¸ÿÀÿµÿ¿ÿÁÿªÿÀÿÀÿ¾ÿ½ÿ©ÿ¶ÿ½ÿ±ÿ¿ÿÂÿ¹ÿ¾ÿÀÿÃÿÆÿÁÿ¶ÿ·ÿ¿ÿ»ÿ·ÿÂÿÉÿÂÿÁÿÇÿÇÿ¶ÿÊÿÆÿ¼ÿ¿ÿ¼ÿ½ÿ¿ÿ²ÿ«ÿÉÿ¼ÿÀÿ³ÿÇÿÃÿ¶ÿ¹ÿ´ÿ¸ÿ·ÿ»ÿÁÿ½ÿ¾ÿ²ÿ¾ÿµÿÆÿÁÿ¾ÿÀÿºÿ½ÿÆÿ²ÿ¹ÿÊÿ¿ÿ«ÿ¤ÿ·ÿÊÿÍÿÂÿ»ÿ»ÿ±ÿÆÿ¿ÿªÿ¶ÿ²ÿÃÿ¶ÿªÿ²ÿ»ÿ¿ÿÃÿ²ÿºÿ»ÿËÿÃÿÆÿÉÿÆÿÃÿÃÿÀÿ·ÿ½ÿÉÿ¾ÿ¸ÿ¼ÿ»ÿ½ÿ¹ÿºÿ²ÿ¸ÿËÿ¼ÿ°ÿ´ÿºÿÂÿÄÿÃÿÀÿ·ÿ·ÿ³ÿµÿºÿ¹ÿ´ÿ»ÿ¼ÿ¾ÿ³ÿ¶ÿ»ÿ¾ÿ¹ÿÅÿÊÿÁÿ¹ÿ¿ÿ¸ÿ­ÿÀÿ¸ÿ¹ÿ¿ÿ»ÿ¹ÿ¯ÿ§ÿµÿÄÿ¸ÿºÿ¾ÿµÿ´ÿ½ÿÀÿ½ÿÃÿÉÿÇÿÆÿ¾ÿ·ÿÀÿ¿ÿ½ÿÏÿ·ÿ¥ÿ·ÿ³ÿ¢ÿ³ÿÈÿµÿÉÿ­ÿºÿ³ÿ»ÿ±ÿºÿÊÿÁÿÃÿ­ÿÂÿ»ÿ½ÿ¿ÿÁÿ·ÿ±ÿ¡ÿªÿ¶ÿ¾ÿÆÿÁÿ¼ÿ·ÿ¯ÿ·ÿ½ÿºÿ¾ÿÂÿ¸ÿºÿ½ÿ¸ÿ½ÿÄÿÁÿÀÿÉÿÁÿ¸ÿ§ÿ°ÿ´ÿ½ÿÆÿÆÿÁÿÈÿ»ÿÌÿÑÿÃÿ½ÿÇÿ¾ÿÂÿÂÿ¶ÿºÿ¼ÿ²ÿ´ÿ³ÿ¬ÿ»ÿ½ÿºÿÃÿµÿ²ÿÎÿºÿ¼ÿÐÿ¿ÿÂÿÂÿÅÿ¨ÿ§ÿ½ÿ®ÿ»ÿ¬ÿÊÿ½ÿ·ÿ´ÿµÿ»ÿÍÿ¼ÿ´ÿ¼ÿ¾ÿ·ÿ´ÿÁÿÄÿ¹ÿ¸ÿ´ÿ¬ÿ³ÿ²ÿ³ÿºÿ¼ÿ³ÿ´ÿ¹ÿ³ÿ½ÿºÿÃÿ¾ÿ·ÿªÿ¦ÿÄÿ¸ÿ¥ÿ¦ÿ¼ÿºÿÀÿºÿ¶ÿ·ÿ¼ÿ¹ÿ¹ÿ¹ÿµÿ¶ÿ³ÿ²ÿ¹ÿÈÿÁÿ¸ÿ«ÿ·ÿÂÿ¶ÿ¬ÿºÿ·ÿ¿ÿ·ÿ¤ÿ³ÿ¶ÿÅÿ¶ÿÁÿ¿ÿÃÿ¿ÿÂÿÈÿÁÿÅÿ¿ÿ¶ÿ¼ÿ»ÿ»ÿ½ÿ½ÿÇÿ¾ÿ³ÿ¸ÿ½ÿÇÿ¬ÿÂÿÆÿÅÿÃÿµÿ´ÿËÿ´ÿ²ÿ¹ÿµÿ¹ÿ½ÿÏÿÉÿ¸ÿ¬ÿ¬ÿ¶ÿ¹ÿ·ÿ»ÿ»ÿÀÿÅÿÅÿËÿºÿ¹ÿ¹ÿ´ÿÉÿ¾ÿ²ÿ¹ÿÄÿ¿ÿÄÿºÿÄÿ¼ÿ¸ÿÃÿÀÿºÿ¸ÿÄÿÂÿ¾ÿ»ÿ·ÿ²ÿ³ÿ½ÿ¼ÿ¶ÿµÿ¹ÿÈÿËÿ²ÿ¾ÿ¬ÿ©ÿ³ÿ»ÿ»ÿ¥ÿ¼ÿ¼ÿÄÿËÿµÿ±ÿµÿ¹ÿ¿ÿ»ÿµÿ½ÿÃÿ¿ÿ½ÿ¹ÿ´ÿ²ÿÁÿÄÿÆÿ³ÿÄÿºÿÅÿ¯ÿÉÿµÿ¹ÿ·ÿ¬ÿ¶ÿ¸ÿºÿ°ÿ±ÿºÿ½ÿÃÿ¿ÿ´ÿ¾ÿÀÿ²ÿ½ÿÀÿµÿ¬ÿµÿ»ÿ·ÿ³ÿ±ÿ³ÿ¹ÿ¦ÿ¯ÿ»ÿºÿ»ÿºÿºÿ»ÿ¿ÿ½ÿ¶ÿ³ÿ·ÿ¹ÿ¶ÿ¶ÿ¦ÿ®ÿ¼ÿ©ÿ¶ÿµÿÈÿ¾ÿ¿ÿÁÿµÿ·ÿ±ÿ½ÿÉÿÂÿ¯ÿ´ÿ¸ÿ¾ÿÇÿ¼ÿºÿ¼ÿ©ÿ¯ÿªÿ³ÿ¶ÿÆÿÍÿ³ÿ¿ÿÅÿºÿµÿµÿ´ÿ»ÿ¶ÿ¸ÿ¯ÿ¶ÿ·ÿ²ÿºÿ¿ÿÆÿºÿÅÿ½ÿ¼ÿ²ÿ¯ÿ§ÿ´ÿÊÿÀÿÏÿ®ÿ©ÿ¿ÿºÿÿ¨ÿ¾ÿ¶ÿ¼ÿÊÿÃÿÈÿÁÿ²ÿ»ÿ¬ÿ¬ÿ¹ÿ¸ÿÁÿ­ÿ»ÿÏÿÅÿÆÿÆÿÆÿÂÿ½ÿ¿ÿ·ÿ¯ÿ¾ÿÈÿ³ÿ¬ÿ¹ÿ¸ÿ­ÿ±ÿ§ÿÿ¼ÿ¼ÿ«ÿ·ÿÂÿÊÿ¿ÿÀÿÄÿÅÿ¼ÿ²ÿ¸ÿ½ÿ¸ÿ·ÿÆÿ¸ÿ·ÿÅÿ¾ÿ¯ÿÉÿÁÿÀÿ»ÿ»ÿ³ÿ´ÿÀÿºÿ±ÿ¼ÿ¾ÿµÿÁÿºÿ³ÿ¯ÿ²ÿÐÿÊÿ¼ÿ´ÿ¶ÿ»ÿ¿ÿ¼ÿ¿ÿÁÿ¾ÿÀÿÄÿÇÿÇÿÀÿ¼ÿ¾ÿÈÿÈÿÈÿÇÿÅÿÐÿÌÿÄÿÊÿ»ÿ¼ÿ¿ÿ¯ÿ¯ÿ¿ÿ·ÿµÿÃÿÃÿÆÿÂÿÁÿ¬ÿ°ÿ¶ÿ³ÿÁÿ¶ÿ¶ÿ»ÿÀÿ¿ÿ½ÿ½ÿ¸ÿºÿ¾ÿ¾ÿ¶ÿ¹ÿÄÿºÿ´ÿ¾ÿ¾ÿÀÿ´ÿÃÿÅÿ¿ÿ¿ÿÂÿÂÿµÿ¿ÿÁÿÄÿÁÿÃÿ»ÿºÿ¬ÿ­ÿÂÿ»ÿÊÿÅÿ¾ÿ½ÿ·ÿ´ÿµÿ¸ÿ´ÿÅÿÀÿ³ÿ·ÿ°ÿ¸ÿÀÿ°ÿ²ÿ·ÿÃÿÀÿ¹ÿ¸ÿ®ÿ³ÿÀÿ¶ÿºÿÌÿÂÿÄÿÁÿ¿ÿÅÿ¾ÿ¿ÿÄÿ¹ÿ±ÿ¼ÿÄÿÂÿÇÿ½ÿ¹ÿÌÿ±ÿÅÿºÿ´ÿÒÿÉÿËÿÉÿÁÿÃÿ½ÿ¸ÿ¿ÿÇÿ­ÿ½ÿ´ÿÄÿ¼ÿÁÿ¿ÿ¿ÿºÿ¿ÿºÿ²ÿÀÿÄÿÁÿ¹ÿ¬ÿÒÿÁÿ¿ÿ¤ÿµÿ¹ÿ¸ÿ·ÿÂÿÃÿÁÿÀÿ¸ÿÃÿ»ÿÂÿ½ÿÀÿÈÿ¸ÿÂÿ·ÿ·ÿ¬ÿ¬ÿÁÿÉÿ¿ÿ¹ÿÇÿÐÿÂÿÂÿ¼ÿ«ÿÁÿµÿ¸ÿÅÿÍÿÇÿÀÿÁÿµÿºÿÄÿ´ÿ¾ÿ¶ÿ»ÿµÿ¼ÿ¼ÿÆÿÃÿ¼ÿÆÿÇÿÅÿÉÿ¸ÿ­ÿÉÿ·ÿ®ÿ»ÿÃÿ·ÿ¸ÿ½ÿ¶ÿ´ÿÀÿÂÿ¾ÿ¼ÿÁÿÃÿÁÿÅÿÄÿÁÿºÿ¼ÿÄÿÆÿÄÿ¿ÿµÿ¢ÿ¾ÿ»ÿÉÿ¹ÿ¾ÿ´ÿ½ÿÇÿÀÿ¾ÿ¿ÿÈÿ¹ÿ·ÿ»ÿÀÿÃÿÁÿ¿ÿ¼ÿ½ÿÂÿ¿ÿ¸ÿºÿÆÿµÿ»ÿ·ÿ»ÿ²ÿºÿÉÿÆÿÂÿÊÿÓÿÒÿÍÿÉÿÄÿÌÿÉÿ³ÿ¹ÿ¼ÿ³ÿ³ÿ¿ÿ¾ÿ¹ÿÊÿ»ÿ¶ÿ³ÿ¯ÿÈÿ¾ÿ²ÿÁÿÂÿ·ÿ´ÿ­ÿ¶ÿ¿ÿ±ÿ¼ÿÅÿ»ÿÑÿÊÿ¹ÿ¼ÿÆÿÆÿ»ÿ¤ÿÑÿÈÿÍÿÌÿ¿ÿÂÿºÿºÿ»ÿ·ÿ»ÿ´ÿÄÿÍÿÄÿÂÿÍÿ¼ÿ½ÿ¹ÿºÿÂÿ²ÿ»ÿÄÿÀÿ³ÿÀÿ½ÿÈÿºÿ¼ÿÀÿ´ÿ¶ÿÆÿ»ÿÈÿÊÿÂÿ¾ÿÁÿ¾ÿ»ÿÁÿÉÿÊÿÂÿ¸ÿ°ÿÏÿÂÿÐÿÌÿºÿ¼ÿÈÿÆÿ¼ÿ¾ÿÂÿºÿÆÿÌÿ¾ÿ¿ÿÃÿÂÿÂÿÆÿÅÿÈÿÉÿÆÿ­ÿ½ÿºÿ¾ÿÅÿÄÿÂÿ½ÿºÿÀÿºÿ¸ÿ¿ÿ¾ÿ¿ÿÁÿÁÿÄÿÊÿ¿ÿÊÿÐÿ¾ÿ¾ÿºÿ¯ÿ¸ÿÀÿ®ÿ®ÿ³ÿ·ÿ¦ÿÃÿÈÿ¼ÿ½ÿÆÿÅÿ¾ÿÆÿÂÿÄÿÆÿÅÿµÿ®ÿ¾ÿÐÿÐÿÄÿ»ÿ©ÿ¶ÿ³ÿ½ÿÀÿ½ÿ»ÿ¹ÿ»ÿÁÿÄÿÑÿ²ÿ³ÿ½ÿÀÿÂÿÂÿ¾ÿÀÿÌÿÂÿÇÿ¹ÿ¸ÿÅÿÀÿ¹ÿ´ÿ°ÿÂÿ¼ÿ¬ÿ¸ÿ¿ÿÂÿ¿ÿÁÿÇÿÇÿ¾ÿÂÿ¸ÿ¬ÿ·ÿ­ÿ®ÿ¸ÿÀÿÆÿÐÿ¸ÿ´ÿ»ÿÈÿ·ÿ²ÿµÿ¼ÿÈÿËÿËÿÂÿÂÿÈÿËÿÅÿ¿ÿÂÿÅÿÀÿ´ÿÍÿÃÿ²ÿ½ÿÀÿÂÿÌÿÉÿÁÿ²ÿÃÿ½ÿÀÿÂÿºÿ³ÿ°ÿ©ÿ¤ÿ½ÿÂÿ¼ÿ²ÿ¯ÿ¶ÿÃÿÈÿ«ÿ²ÿºÿËÿÉÿÂÿÀÿÆÿÇÿÇÿÀÿÍÿ¹ÿ½ÿÈÿÊÿÀÿµÿ´ÿ³ÿ³ÿ»ÿÂÿ¸ÿÁÿºÿÆÿÈÿ¾ÿ½ÿ¿ÿºÿ¸ÿ¼ÿ¹ÿ®ÿ¸ÿ¹ÿÄÿÍÿÇÿ¿ÿ½ÿÆÿºÿ±ÿ»ÿÁÿ¿ÿÁÿÄÿÂÿÄÿÀÿ¸ÿ¹ÿ¿ÿ¿ÿ¿ÿ¿ÿºÿ¿ÿÊÿ®ÿ¹ÿ¸ÿÇÿËÿÈÿÆÿÂÿ¿ÿÐÿ½ÿÄÿÅÿÈÿÀÿÀÿÍÿÌÿÈÿÃÿ´ÿÀÿ¿ÿÌÿÈÿ¾ÿÇÿÃÿÉÿ½ÿÐÿ¼ÿËÿÑÿÇÿ¸ÿ­ÿªÿÀÿÄÿ½ÿÉÿÈÿÈÿÎÿÌÿºÿ°ÿ´ÿ¿ÿ¼ÿÃÿÄÿÀÿ·ÿ¸ÿ¾ÿµÿÀÿÄÿÀÿÐÿ¿ÿ¸ÿ¿ÿÊÿÐÿÈÿ·ÿ¸ÿÃÿÀÿÀÿÂÿÃÿÈÿ¿ÿ¸ÿÎÿ¿ÿ·ÿÂÿÉÿÏÿÆÿ·ÿ»ÿÁÿ·ÿ½ÿ·ÿÇÿÆÿØÿÀÿ¼ÿ¼ÿÃÿÄÿºÿ¼ÿÂÿºÿ¿ÿµÿ²ÿÀÿÑÿÎÿÇÿÉÿÄÿÃÿ¸ÿÐÿÃÿ´ÿ·ÿ¶ÿ²ÿ½ÿÇÿÀÿÆÿËÿ·ÿÇÿÀÿÀÿÄÿºÿ²ÿ»ÿÁÿÀÿÐÿÀÿ¹ÿÃÿÆÿÄÿ¿ÿÄÿÍÿÂÿµÿÆÿ¿ÿÌÿÅÿ¼ÿÌÿÇÿÀÿ¼ÿ´ÿ¶ÿÇÿµÿÂÿÇÿ¾ÿÀÿÊÿÐÿÃÿ¯ÿ±ÿËÿËÿ¼ÿ°ÿ·ÿ®ÿ¶ÿ»ÿ¸ÿ°ÿ°ÿÀÿÇÿ¹ÿ¹ÿ¿ÿ²ÿÆÿÄÿÀÿ¾ÿÆÿÄÿÁÿÂÿ³ÿºÿ«ÿÌÿÀÿ½ÿÇÿÉÿÅÿÄÿÅÿÀÿ¶ÿ¶ÿÂÿ·ÿÏÿ¹ÿ±ÿ¹ÿ·ÿÅÿÈÿºÿ»ÿÁÿ»ÿ¾ÿ·ÿµÿÙÿ¼ÿºÿÄÿ¿ÿºÿ¿ÿÇÿÈÿ½ÿÌÿÉÿ¼ÿ¶ÿ¼ÿÄÿºÿ·ÿÀÿÈÿÆÿºÿ¼ÿÁÿ°ÿ¸ÿ´ÿ³ÿ¾ÿ¯ÿ·ÿ»ÿºÿÁÿ¿ÿÀÿÎÿ¾ÿÌÿºÿ¹ÿ»ÿ¶ÿ»ÿÅÿ½ÿ­ÿ±ÿ¾ÿÅÿ¾ÿ»ÿ·ÿÂÿÅÿ¹ÿÀÿÄÿÅÿÆÿËÿÎÿÈÿÅÿ¼ÿ®ÿÄÿÄÿÃÿÃÿ¿ÿºÿ¾ÿÀÿËÿÒÿÄÿ½ÿ¯ÿÃÿÆÿÂÿÉÿÈÿ³ÿ¹ÿ¹ÿÂÿÆÿºÿ´ÿ¶ÿ»ÿÉÿ»ÿ¼ÿ°ÿºÿÂÿ¾ÿ½ÿÀÿµÿ°ÿ´ÿ¯ÿµÿÂÿÀÿÃÿºÿÃÿÅÿÀÿ»ÿÁÿ½ÿ»ÿºÿµÿµÿ¾ÿÃÿÉÿºÿÐÿ³ÿ¶ÿ¼ÿ¼ÿ¿ÿºÿ½ÿÄÿ¾ÿ¶ÿµÿ·ÿÌÿÃÿ¼ÿºÿ°ÿ±ÿ¦ÿ«ÿ¸ÿÀÿ¿ÿ¼ÿÇÿÇÿ³ÿ¶ÿ¸ÿÂÿÆÿ¶ÿÆÿ¾ÿ¿ÿ½ÿºÿÇÿÆÿ¿ÿÆÿÉÿ½ÿ±ÿÿ­ÿÄÿÁÿÈÿµÿ»ÿÍÿÄÿ¾ÿ¾ÿ¼ÿÀÿÊÿÄÿ¶ÿÂÿ¹ÿºÿ½ÿ®ÿ¿ÿ·ÿµÿ¸ÿÊÿ³ÿ®ÿµÿ»ÿ´ÿ¯ÿÈÿÌÿÔÿÅÿÇÿ²ÿÇÿ¶ÿ¼ÿÆÿÄÿ´ÿ½ÿÅÿÁÿÆÿÍÿ¾ÿ²ÿÂÿÃÿÉÿ¿ÿÍÿ·ÿ°ÿËÿÎÿ¿ÿ¸ÿµÿ·ÿ¹ÿ¼ÿ¾ÿ´ÿ´ÿ½ÿµÿ£ÿ¶ÿÃÿÐÿÂÿÀÿÁÿ¾ÿ°ÿ´ÿ¹ÿ»ÿÄÿÅÿ»ÿ¿ÿÄÿÀÿ»ÿ¥ÿÓÿÐÿÄÿÇÿÀÿ¼ÿÊÿÆÿ¾ÿ¯ÿ±ÿ¸ÿ¹ÿÂÿ¼ÿªÿ±ÿÁÿÄÿÄÿ´ÿÌÿ¼ÿ²ÿºÿÈÿÎÿÇÿÅÿÀÿÂÿÃÿ¾ÿÄÿÃÿÀÿÅÿ¼ÿ½ÿ¸ÿÇÿÇÿÊÿ¹ÿÁÿ¨ÿ­ÿµÿ½ÿÂÿ¾ÿ³ÿ³ÿ¼ÿ·ÿ¹ÿÄÿ¾ÿÇÿ·ÿ·ÿÃÿºÿÎÿ¸ÿÃÿ·ÿ°ÿ¹ÿÅÿ¿ÿ´ÿµÿ·ÿ¶ÿ²ÿ«ÿÃÿÁÿºÿÌÿ»ÿ»ÿºÿ±ÿÂÿ¤ÿ«ÿºÿ´ÿ©ÿ©ÿ±ÿºÿ½ÿ¹ÿ²ÿ²ÿÂÿÀÿ·ÿÊÿµÿ®ÿ©ÿÆÿÉÿ¼ÿ¿ÿ»ÿ¼ÿ½ÿµÿµÿ¹ÿ¿ÿÁÿ¸ÿ®ÿ°ÿ·ÿ­ÿ¿ÿªÿ£ÿÀÿ·ÿ¸ÿÁÿ¤ÿ¶ÿ¹ÿ°ÿ¾ÿ´ÿ·ÿ¸ÿ¶ÿ¶ÿ»ÿÁÿÁÿ¶ÿ¯ÿ¹ÿµÿ¬ÿ³ÿÀÿ¬ÿ®ÿÆÿ­ÿ¯ÿÁÿ«ÿ®ÿ½ÿ¸ÿ®ÿ³ÿÅÿÆÿ·ÿ¸ÿÇÿÅÿ½ÿÆÿ½ÿÈÿÊÿ»ÿ«ÿ¾ÿËÿÌÿ¿ÿÊÿ¾ÿÁÿ¾ÿÆÿºÿÀÿ¿ÿºÿºÿ»ÿ·ÿµÿ¿ÿÂÿ»ÿÀÿ°ÿ°ÿ¼ÿ´ÿ»ÿ¹ÿÆÿ©ÿºÿ±ÿ¿ÿ¼ÿ¹ÿÀÿÃÿÁÿ½ÿ»ÿÈÿÅÿ´ÿµÿ¼ÿÂÿÂÿµÿºÿºÿÉÿ»ÿÒÿ¿ÿ»ÿ¹ÿÀÿ³ÿÁÿ¹ÿ¾ÿ¸ÿµÿµÿ®ÿµÿÇÿÄÿÍÿÍÿ¼ÿÃÿÇÿ¼ÿºÿ³ÿ´ÿ¶ÿ¶ÿÃÿÃÿÆÿÆÿ»ÿÀÿ½ÿµÿ½ÿ®ÿ²ÿ¿ÿÈÿ¼ÿ³ÿ·ÿ¹ÿ¼ÿ¼ÿ·ÿ´ÿºÿÀÿ¼ÿÊÿÊÿÁÿ»ÿ¹ÿ¼ÿ³ÿ´ÿËÿÂÿ³ÿµÿÂÿÂÿ¶ÿ½ÿÀÿ¹ÿ¹ÿ·ÿ¿ÿ½ÿÀÿ¹ÿ¼ÿÌÿÏÿÍÿÅÿ½ÿÅÿÆÿ±ÿÂÿ»ÿÄÿ¼ÿºÿÊÿ±ÿÌÿ¯ÿ¾ÿÁÿ¹ÿ¸ÿ¾ÿ¼ÿ®ÿ¾ÿ½ÿ¹ÿºÿ´ÿµÿ¸ÿ¾ÿÁÿ·ÿ¶ÿ½ÿÁÿÄÿ·ÿ¯ÿ½ÿÊÿÇÿÈÿÇÿÃÿÂÿÆÿ±ÿÕÿÓÿ¬ÿ¯ÿÁÿÃÿ¿ÿÂÿ¸ÿ¶ÿ¼ÿÈÿ¼ÿ²ÿ¸ÿ»ÿ»ÿ¾ÿÆÿÁÿ»ÿ½ÿ²ÿÆÿ·ÿ¶ÿºÿ¼ÿÀÿÂÿ¸ÿ¹ÿÁÿ¾ÿÎÿÈÿ×ÿÆÿÂÿÁÿÁÿ»ÿ½ÿÉÿ½ÿ²ÿ»ÿÃÿÈÿ½ÿ»ÿÃÿÂÿ¼ÿºÿ¿ÿ¿ÿÈÿÅÿ½ÿÃÿÇÿ¾ÿÀÿÄÿ½ÿÉÿ´ÿ×ÿÉÿÀÿ´ÿºÿ»ÿ¾ÿ¯ÿ¸ÿ¹ÿÏÿÆÿ´ÿºÿ¼ÿºÿÈÿÁÿ¶ÿ¹ÿ±ÿ¹ÿÆÿ½ÿºÿ¹ÿ¹ÿ½ÿÀÿ½ÿ¹ÿÁÿÂÿÊÿ«ÿ¼ÿÄÿ¹ÿ¶ÿ»ÿ½ÿ±ÿ¼ÿ´ÿ³ÿ§ÿ¸ÿ²ÿ¿ÿ¹ÿ¾ÿ¾ÿ»ÿÅÿ¸ÿ°ÿ´ÿ­ÿ±ÿ·ÿ°ÿ¶ÿÆÿÈÿ¼ÿ°ÿ¹ÿÆÿÂÿ¹ÿ·ÿ¹ÿ·ÿÓÿ¾ÿÓÿ¿ÿÀÿÌÿ¬ÿ¯ÿ¯ÿÍÿÀÿÆÿºÿ·ÿ¼ÿ¿ÿ±ÿ»ÿ»ÿÅÿ©ÿ­ÿªÿ¥ÿºÿ¾ÿÀÿ¼ÿ¹ÿÂÿ¹ÿ±ÿºÿ½ÿ½ÿ·ÿ½ÿ´ÿ¾ÿºÿ»ÿ½ÿ¾ÿÁÿºÿÉÿÃÿ·ÿ¶ÿ½ÿ¹ÿ½ÿÀÿÌÿ½ÿ»ÿ¹ÿ±ÿ¹ÿºÿÄÿ³ÿ½ÿ¸ÿµÿÅÿ´ÿ®ÿ¹ÿºÿ¶ÿÁÿÆÿÁÿµÿ¦ÿ¬ÿ¸ÿ·ÿ¶ÿ´ÿ²ÿ·ÿ¼ÿ²ÿ½ÿ´ÿ·ÿºÿºÿ°ÿµÿ±ÿÀÿ¸ÿºÿ¯ÿÁÿ»ÿ³ÿ¯ÿ³ÿ¾ÿ«ÿ¸ÿ¡ÿ«ÿµÿÆÿºÿ¼ÿ²ÿÆÿ¿ÿ¼ÿ¾ÿÄÿ¹ÿ¶ÿ²ÿµÿ½ÿ²ÿ²ÿ¿ÿÀÿ±ÿ®ÿ¿ÿ¹ÿ²ÿ¹ÿ¾ÿ¹ÿµÿ·ÿ°ÿ¬ÿÃÿ¾ÿ­ÿÇÿÀÿÁÿÀÿÊÿÇÿ¯ÿ°ÿ±ÿÁÿ¯ÿºÿºÿ»ÿ¾ÿÆÿ¸ÿ¶ÿ²ÿ½ÿ¼ÿ¼ÿÄÿ¼ÿ¥ÿ¯ÿºÿÀÿÃÿ³ÿ¶ÿÅÿÃÿÀÿ¾ÿ¸ÿ°ÿªÿ³ÿ®ÿ­ÿ¼ÿ»ÿ±ÿ¼ÿºÿ³ÿ½ÿºÿ¼ÿ¾ÿÈÿ´ÿ¹ÿ±ÿ¼ÿÇÿºÿ³ÿ·ÿ·ÿÄÿÁÿ°ÿ±ÿ²ÿÄÿ®ÿµÿÊÿÊÿÆÿ¸ÿªÿªÿ¸ÿ±ÿ´ÿ³ÿ²ÿ·ÿ·ÿ®ÿ¨ÿ³ÿ¿ÿÂÿ¹ÿ±ÿºÿÄÿÅÿÃÿ¿ÿ½ÿ½ÿ¾ÿµÿÿ£ÿ¶ÿÄÿ°ÿ²ÿ·ÿ½ÿ´ÿ­ÿÊÿ»ÿ½ÿ¬ÿÁÿ¸ÿ¿ÿÄÿ·ÿÈÿ½ÿÄÿÌÿÅÿºÿ½ÿºÿ®ÿ±ÿ¾ÿ¾ÿ»ÿ»ÿ²ÿ¸ÿ»ÿ·ÿÀÿ¸ÿ¹ÿÌÿÀÿ¼ÿÄÿ½ÿ¼ÿ³ÿ¶ÿ«ÿ²ÿÆÿÌÿÅÿÅÿ²ÿ¾ÿ½ÿÃÿ­ÿ¹ÿªÿÉÿ³ÿ¯ÿ¨ÿÍÿ»ÿ°ÿºÿÅÿ¸ÿ¦ÿ±ÿÁÿ¹ÿÃÿÉÿÁÿ«ÿµÿ¼ÿ·ÿ¾ÿ»ÿ·ÿ¹ÿÆÿÃÿ¸ÿºÿºÿ¿ÿ»ÿ³ÿ»ÿ¿ÿÁÿÀÿ¸ÿ·ÿ»ÿ»ÿ¾ÿºÿ¶ÿ¶ÿÌÿÉÿ¼ÿÍÿÈÿ¾ÿÂÿÃÿÂÿµÿÅÿÃÿ²ÿÉÿÆÿ¸ÿËÿºÿÁÿÍÿÎÿÒÿ¶ÿ¼ÿÁÿ¹ÿ´ÿ¾ÿÅÿÃÿ¸ÿ¬ÿµÿ½ÿÈÿ³ÿ¸ÿÉÿÄÿÃÿÌÿÆÿ¹ÿ´ÿ¼ÿÄÿ¼ÿ¾ÿÄÿÃÿ»ÿ½ÿ¼ÿ²ÿ¶ÿ·ÿÃÿÀÿ«ÿ¸ÿ´ÿÈÿ§ÿ©ÿÒÿ¦ÿ¾ÿ¯ÿ¯ÿ·ÿ³ÿ·ÿÅÿ­ÿ¬ÿÇÿ½ÿÉÿÄÿ¼ÿÅÿÇÿÄÿ«ÿ¬ÿ¸ÿÆÿÈÿÄÿÀÿºÿ¼ÿ½ÿÀÿÁÿÁÿÂÿÆÿÃÿ½ÿÁÿ¿ÿµÿ½ÿÑÿÁÿÁÿ¿ÿ³ÿ½ÿ³ÿ»ÿ´ÿÂÿÆÿÆÿ·ÿÀÿºÿ¶ÿÂÿÅÿÃÿ§ÿÇÿ·ÿ»ÿÇÿÇÿÄÿÅÿ¶ÿºÿ¾ÿºÿÏÿ¸ÿÄÿÁÿ¸ÿ¿ÿ¾ÿºÿÀÿ¾ÿ½ÿ¼ÿÄÿÂÿ»ÿ½ÿÅÿÃÿ·ÿ¾ÿÉÿ¿ÿ¸ÿºÿ¹ÿ»ÿ¿ÿ¼ÿ¸ÿ²ÿÊÿËÿ²ÿÌÿ¹ÿ¶ÿ±ÿÀÿÄÿ³ÿ¶ÿÅÿ½ÿÅÿ¬ÿ­ÿ²ÿ±ÿ»ÿ·ÿ¿ÿ·ÿ½ÿ½ÿµÿ½ÿÁÿ²ÿ¾ÿ½ÿÁÿ¾ÿ¹ÿÀÿÇÿÉÿÃÿ·ÿ·ÿºÿ¸ÿ¾ÿ¹ÿ¹ÿÃÿÀÿ»ÿ¶ÿÆÿÉÿÂÿÉÿÃÿÂÿÌÿÀÿ¿ÿÁÿ»ÿÈÿ¯ÿµÿÕÿµÿ¶ÿ´ÿ¹ÿÃÿ¶ÿ¹ÿ¼ÿÀÿÉÿ¶ÿ²ÿ¸ÿ¿ÿÀÿ½ÿ»ÿ¼ÿ½ÿ·ÿ¿ÿÄÿ¹ÿÃÿÃÿºÿÂÿÁÿºÿ½ÿÃÿÄÿÐÿÇÿ®ÿ®ÿ·ÿ²ÿ¨ÿ½ÿÃÿ´ÿ·ÿ´ÿÂÿ¹ÿÍÿÈÿ±ÿ¾ÿÑÿÁÿ¿ÿ¿ÿ¼ÿ¼ÿ¿ÿÌÿ¼ÿ·ÿ³ÿ¼ÿ²ÿºÿ½ÿ¸ÿ½ÿÃÿ¶ÿ­ÿ¸ÿ¿ÿÂÿÇÿÄÿµÿ°ÿµÿ»ÿÂÿ¾ÿºÿ·ÿ½ÿÁÿÃÿ¯ÿÆÿÁÿÍÿ¬ÿ¹ÿ¾ÿ·ÿ¿ÿ·ÿµÿ¯ÿ¯ÿ³ÿ½ÿºÿ¹ÿ´ÿ´ÿªÿ¶ÿ¿ÿ¸ÿµÿ¹ÿºÿ¾ÿ¿ÿ·ÿ³ÿ·ÿ³ÿ³ÿ»ÿ½ÿ¾ÿ¼ÿ°ÿ®ÿ¼ÿ¯ÿ±ÿªÿ¿ÿÀÿ¼ÿ°ÿ´ÿ¿ÿ¾ÿ¯ÿ¯ÿ»ÿºÿºÿ¸ÿÒÿÍÿÁÿ»ÿÂÿ¶ÿ³ÿ¹ÿ³ÿ»ÿ¾ÿ´ÿ³ÿÂÿÈÿ¶ÿµÿ¿ÿ¶ÿ½ÿÂÿºÿºÿÄÿºÿ¾ÿÁÿ¶ÿÂÿÄÿÅÿ½ÿÉÿÃÿÈÿ³ÿ§ÿÂÿËÿÁÿÀÿÀÿÀÿ»ÿÇÿÉÿ¹ÿÀÿ¼ÿ¹ÿµÿ²ÿ¹ÿ´ÿ¹ÿÁÿÀÿ·ÿ®ÿºÿÀÿ¸ÿÀÿÌÿµÿÀÿ«ÿ¹ÿÃÿ¾ÿºÿ°ÿºÿ³ÿ¥ÿºÿ·ÿÁÿ­ÿ½ÿ¾ÿ·ÿ¼ÿ¹ÿ¿ÿ¸ÿ¹ÿ¶ÿ¿ÿ¹ÿ«ÿ´ÿ¾ÿÀÿ¼ÿ¾ÿ¼ÿ¨ÿ¦ÿ°ÿ·ÿ²ÿ·ÿ¼ÿÂÿÂÿ·ÿÃÿ¼ÿÄÿÉÿÂÿ¿ÿµÿ¿ÿ½ÿ´ÿ³ÿ´ÿ»ÿÅÿÀÿÆÿÀÿ½ÿ¼ÿ»ÿ½ÿÀÿÀÿÂÿ¾ÿ¶ÿºÿ·ÿ¶ÿ¬ÿ£ÿÆÿÂÿ»ÿÂÿ«ÿ¿ÿ¶ÿ±ÿ¸ÿºÿÇÿ¸ÿ¿ÿ¹ÿ¸ÿ½ÿÂÿÏÿÄÿÄÿ¼ÿÁÿÁÿ»ÿ½ÿ·ÿÁÿÏÿÁÿ½ÿ¯ÿ²ÿÈÿ´ÿ»ÿºÿÃÿÃÿÍÿ±ÿÍÿ¼ÿ«ÿÁÿ°ÿµÿÃÿÀÿºÿºÿÇÿ»ÿ´ÿµÿ»ÿºÿºÿÃÿ¾ÿÀÿÊÿÄÿ½ÿÁÿ½ÿ¹ÿ·ÿ¶ÿ»ÿ³ÿÄÿÅÿÁÿÑÿÄÿ¼ÿÃÿ½ÿ­ÿ®ÿÂÿÃÿ¸ÿµÿ¼ÿ¸ÿ°ÿ»ÿÈÿÇÿ¹ÿªÿ³ÿÍÿ¿ÿÃÿÁÿ¶ÿÄÿ¸ÿÐÿ¿ÿÂÿÆÿºÿ±ÿ¸ÿ²ÿ°ÿºÿºÿ³ÿºÿÇÿÅÿ¿ÿÂÿ¿ÿ¹ÿ³ÿÀÿÆÿÉÿ»ÿÆÿ¿ÿÈÿ³ÿÁÿ°ÿ³ÿ¶ÿ°ÿ³ÿ¸ÿÃÿÂÿÁÿ½ÿ¹ÿÁÿÃÿºÿÂÿÈÿ»ÿ½ÿ¿ÿÊÿ¶ÿÆÿÂÿ¾ÿ·ÿ¿ÿ¸ÿÃÿ»ÿºÿºÿ¾ÿÀÿ¿ÿ¿ÿ¼ÿµÿ¬ÿ²ÿ¸ÿ·ÿ½ÿºÿ­ÿ®ÿ¼ÿÁÿ®ÿ°ÿºÿÂÿ¹ÿ¿ÿºÿÂÿ¼ÿ²ÿ¾ÿ¹ÿ°ÿÿ¡ÿ±ÿ°ÿ¯ÿ®ÿ½ÿÄÿÁÿ¿ÿ¯ÿµÿ¹ÿ¾ÿÉÿ¼ÿ¼ÿ¯ÿ²ÿ°ÿªÿ¶ÿ½ÿ½ÿ¾ÿ»ÿºÿ¹ÿºÿ¾ÿÂÿÄÿÃÿÇÿÆÿ½ÿÂÿ®ÿ­ÿÉÿÒÿ¯ÿ¶ÿÃÿ´ÿ¾ÿÀÿ¹ÿ­ÿ²ÿ¾ÿÂÿºÿµÿ¼ÿ»ÿ¹ÿ·ÿµÿ¾ÿÆÿ¶ÿÂÿ«ÿ´ÿÄÿÃÿ½ÿ¿ÿ¿ÿ¾ÿ¸ÿ½ÿ¸ÿ´ÿÂÿÆÿÀÿ°ÿµÿÃÿ¹ÿºÿ¼ÿ±ÿ´ÿÖÿ¼ÿ·ÿ²ÿ½ÿÈÿÁÿ»ÿ¸ÿ³ÿ­ÿ²ÿ¹ÿµÿ¾ÿ¼ÿ¶ÿ­ÿºÿÇÿºÿÀÿ»ÿÆÿ¿ÿ¯ÿµÿ·ÿÁÿÀÿ¸ÿ¾ÿ½ÿµÿ»ÿºÿÂÿÂÿ½ÿ°ÿÂÿÐÿ¹ÿ·ÿ©ÿ­ÿ±ÿ¿ÿÁÿÀÿ¾ÿ¹ÿ½ÿÃÿ¾ÿÁÿ³ÿÊÿÂÿÂÿÌÿ¼ÿ¼ÿºÿ¸ÿÀÿ¸ÿ»ÿ¶ÿ¨ÿ°ÿ¹ÿ¸ÿÃÿ»ÿ½ÿÄÿ¿ÿÞÿ¿ÿÊÿ²ÿÁÿÑÿÂÿÀÿÃÿÅÿ½ÿ¹ÿ¼ÿºÿ¸ÿ´ÿ·ÿ¬ÿ¹ÿÁÿËÿ¾ÿ»ÿÁÿÂÿ¹ÿ´ÿ¾ÿ¸ÿ®ÿ®ÿ³ÿµÿ­ÿÂÿ¸ÿºÿºÿ¿ÿ°ÿ´ÿ°ÿ¯ÿ·ÿ¿ÿÃÿ¹ÿ·ÿ¾ÿ¼ÿ¾ÿ»ÿ°ÿÅÿÄÿ¹ÿÌÿ«ÿÌÿ­ÿ¦ÿÄÿÖÿÑÿÇÿ¼ÿºÿÈÿÑÿÀÿ³ÿ¾ÿÎÿÇÿ·ÿºÿ½ÿ½ÿ»ÿ¼ÿÂÿ¾ÿ³ÿµÿÂÿÂÿÉÿ»ÿ®ÿÈÿ¼ÿÃÿÂÿ°ÿµÿ²ÿ´ÿ±ÿ¹ÿÀÿ¶ÿ´ÿ»ÿËÿÅÿÁÿÃÿ¸ÿ¿ÿÇÿ¹ÿÂÿºÿ¶ÿ´ÿ¶ÿÇÿÊÿµÿ®ÿ®ÿÁÿ®ÿ­ÿ®ÿÂÿÍÿ¼ÿºÿÁÿÂÿ¾ÿ´ÿ­ÿ¸ÿÀÿÁÿÅÿ¹ÿ¾ÿ´ÿ¹ÿµÿ½ÿºÿ´ÿ¿ÿÈÿ¼ÿ¸ÿÀÿ³ÿ¼ÿ¼ÿ¸ÿÁÿÐÿÁÿÉÿÉÿÇÿÍÿÏÿÄÿºÿÁÿÇÿ¿ÿÀÿ·ÿ­ÿ¶ÿ»ÿÂÿÈÿÃÿ½ÿÁÿÈÿÁÿÂÿÆÿ¹ÿ¼ÿÉÿ½ÿÊÿÈÿÌÿ¾ÿ´ÿ»ÿÂÿÉÿÅÿÄÿ±ÿ³ÿÀÿ¾ÿÇÿÉÿÄÿ¾ÿÇÿÎÿÃÿÁÿÆÿ¹ÿ¡ÿ»ÿ»ÿ ÿ¸ÿÍÿ¹ÿºÿ¼ÿ´ÿ»ÿÎÿÎÿ»ÿµÿ½ÿ¸ÿÅÿÄÿÃÿºÿ¹ÿ½ÿ½ÿ½ÿÃÿÄÿ´ÿ¸ÿÅÿ¼ÿ´ÿ¼ÿÇÿÕÿËÿÅÿÐÿÌÿÃÿÂÿ¹ÿÑÿÊÿµÿ¼ÿ»ÿ³ÿ¸ÿÁÿ¼ÿµÿÃÿºÿ¸ÿÏÿ«ÿ»ÿ¼ÿ´ÿÃÿÉÿ½ÿ·ÿ¸ÿ»ÿÍÿ´ÿ¿ÿ»ÿÀÿÌÿÆÿ½ÿ¸ÿ¸ÿ¿ÿ¿ÿ°ÿ¼ÿ¹ÿÀÿÃÿ½ÿ¾ÿÁÿ¿ÿÁÿÅÿÂÿ»ÿ¿ÿËÿÈÿ·ÿÆÿ½ÿÂÿ»ÿ¹ÿ¿ÿ¼ÿ³ÿÁÿ¾ÿ¯ÿ«ÿ¯ÿ¶ÿÆÿÌÿ¿ÿ®ÿµÿËÿ¼ÿ±ÿÆÿ®ÿºÿ²ÿ«ÿ³ÿ¿ÿÃÿÂÿÂÿ¸ÿ±ÿ®ÿºÿ»ÿÃÿ¿ÿ¯ÿµÿÉÿÈÿÌÿ²ÿÁÿ½ÿÀÿ·ÿÁÿÇÿÂÿÁÿÅÿÇÿ½ÿÁÿÉÿ³ÿ¿ÿÈÿÇÿ½ÿ¯ÿªÿ»ÿÉÿÍÿ¶ÿ½ÿ³ÿºÿºÿÃÿÌÿÍÿÍÿÀÿÐÿÑÿÆÿÀÿÂÿµÿ¯ÿºÿËÿÇÿ§ÿ¥ÿ¯ÿ¨ÿÅÿ¹ÿ±ÿ½ÿÆÿÄÿÅÿÇÿÌÿ¿ÿÊÿ²ÿºÿÈÿÄÿ»ÿ¸ÿ²ÿÅÿ§ÿ«ÿÆÿÃÿ±ÿªÿ¯ÿ¶ÿ»ÿÊÿÍÿ²ÿ¶ÿ¼ÿ·ÿ±ÿ®ÿµÿÂÿÅÿÂÿ¼ÿÅÿÍÿÌÿÅÿ½ÿ´ÿ¹ÿÉÿÅÿ³ÿÃÿÊÿÄÿ¿ÿ¿ÿÁÿ¿ÿ¼ÿÁÿÀÿ²ÿ«ÿ²ÿ¾ÿÏÿÊÿ¼ÿÈÿÀÿÂÿÂÿ¹ÿ°ÿ·ÿ¹ÿ»ÿÄÿÊÿÅÿÃÿ¾ÿºÿ¶ÿ»ÿÄÿÅÿ»ÿ¾ÿÉÿ½ÿÏÿÁÿÁÿÆÿÂÿ¼ÿÄÿÃÿ¶ÿÀÿÅÿÁÿ¾ÿ·ÿºÿÄÿ´ÿ¯ÿ»ÿ»ÿ§ÿ±ÿ½ÿÃÿ½ÿ²ÿ¾ÿ¼ÿ¿ÿÑÿËÿ·ÿ¶ÿ¼ÿºÿÀÿÄÿÒÿ²ÿ§ÿ°ÿÃÿËÿÄÿ¾ÿ´ÿ²ÿ¼ÿÁÿÆÿÒÿ¸ÿÉÿÀÿ¹ÿ¹ÿ¼ÿ½ÿÀÿ¿ÿ¾ÿ³ÿ³ÿ¼ÿÁÿÁÿÃÿÇÿÕÿ¬ÿ»ÿ¯ÿ»ÿÅÿÂÿ¼ÿ¿ÿÃÿ¼ÿÂÿ»ÿºÿ¾ÿÀÿÃÿËÿÌÿºÿÊÿ¹ÿÑÿÂÿ¹ÿ¼ÿ¿ÿÆÿÉÿÒÿÔÿ¹ÿÃÿÁÿ»ÿ¼ÿ¿ÿÄÿ½ÿ¾ÿÂÿ³ÿÆÿ®ÿ¬ÿ½ÿÀÿÀÿÆÿËÿ¶ÿÄÿÀÿÀÿÇÿÅÿ¹ÿ«ÿ²ÿÅÿ½ÿ±ÿÄÿÇÿÃÿ¹ÿ°ÿ´ÿ°ÿÈÿÉÿ¿ÿÀÿ¾ÿ²ÿµÿÀÿ¾ÿ²ÿ¹ÿ»ÿÉÿÃÿÀÿ¯ÿ³ÿÆÿÁÿ±ÿ¶ÿ´ÿÂÿ´ÿ²ÿ¹ÿ¿ÿÁÿ¾ÿ½ÿÉÿ³ÿ³ÿ¿ÿÉÿÈÿ¹ÿ¿ÿËÿÆÿ¸ÿ°ÿÃÿËÿ¶ÿ¶ÿÆÿÎÿÁÿ¸ÿ½ÿ·ÿ®ÿ½ÿÂÿ¿ÿ³ÿ¯ÿ½ÿÎÿÌÿÅÿÇÿ´ÿ­ÿ©ÿÃÿÍÿÎÿÄÿµÿºÿËÿÌÿÃÿÁÿÔÿÂÿÑÿÀÿÀÿÄÿ¼ÿ·ÿ½ÿÃÿÊÿ¼ÿ®ÿºÿ¿ÿÂÿÃÿÇÿÊÿÄÿ´ÿ°ÿÈÿÉÿÒÿÇÿ½ÿÅÿÃÿ¹ÿ¸ÿ¿ÿÃÿÆÿÇÿÁÿ½ÿ¬ÿ³ÿ´ÿ¸ÿ·ÿºÿÆÿÌÿËÿ·ÿÇÿ¸ÿ´ÿ·ÿÀÿÆÿÅÿ¾ÿºÿÂÿÁÿÁÿ´ÿ½ÿÎÿ½ÿÌÿÉÿ·ÿ¶ÿÃÿËÿÅÿ¸ÿºÿ¿ÿ¿ÿ»ÿ¿ÿÁÿÁÿÃÿÄÿÀÿ¸ÿ»ÿÃÿ¾ÿÊÿÀÿºÿ·ÿ·ÿºÿ¼ÿÀÿÂÿÁÿÃÿ²ÿÇÿªÿÂÿ»ÿªÿ¸ÿÁÿÀÿÂÿ½ÿ¹ÿ»ÿÊÿÐÿ¸ÿ·ÿÀÿËÿÇÿºÿ¸ÿºÿ³ÿ°ÿ§ÿ·ÿ¥ÿ¼ÿ¿ÿ¿ÿÀÿ¸ÿ²ÿ³ÿ¾ÿÈÿ¸ÿ½ÿÙÿÄÿÚÿ¸ÿÊÿÍÿÄÿÉÿÉÿÃÿ»ÿ¶ÿ»ÿ½ÿÇÿÌÿ¸ÿÂÿ¿ÿÁÿ¶ÿ½ÿÆÿÄÿÀÿ½ÿºÿÁÿÂÿ·ÿÊÿÅÿ²ÿ®ÿ·ÿÂÿÃÿ´ÿ·ÿÄÿ¥ÿ·ÿ·ÿ¼ÿÃÿÕÿÈÿ¼ÿºÿ¼ÿ»ÿÀÿÄÿÀÿÃÿ¼ÿ·ÿÊÿÅÿ»ÿ»ÿÇÿÇÿÅÿ¿ÿÁÿÂÿ¿ÿÇÿÒÿÉÿÒÿÒÿµÿ½ÿÆÿÀÿÂÿÀÿÆÿÃÿ¾ÿ½ÿ¹ÿ»ÿ¿ÿ½ÿ¿ÿ¿ÿËÿ´ÿ½ÿ½ÿÂÿ½ÿ®ÿ²ÿ¹ÿ­ÿ«ÿÀÿÈÿ¹ÿµÿµÿ±ÿÁÿ±ÿ¬ÿ°ÿ®ÿ·ÿµÿ´ÿÆÿÊÿ²ÿ¼ÿ¿ÿ½ÿ·ÿ·ÿ·ÿ­ÿ»ÿÀÿÃÿ¿ÿ·ÿ¼ÿÊÿÄÿ³ÿ»ÿºÿ¹ÿ®ÿÆÿ¾ÿÃÿµÿÁÿÄÿÇÿÁÿ¼ÿÆÿÎÿ¾ÿ°ÿÇÿºÿ³ÿ³ÿ­ÿ·ÿÈÿÃÿ´ÿ½ÿÈÿ¹ÿ±ÿ´ÿ·ÿÀÿÀÿ¹ÿÄÿÎÿºÿÅÿ¾ÿ°ÿ»ÿÅÿÃÿÄÿÇÿÃÿ¾ÿ¿ÿÃÿ¿ÿ²ÿ»ÿÂÿÇÿÉÿÎÿÁÿ¶ÿÏÿÂÿÌÿËÿÂÿ¾ÿÀÿ¶ÿ´ÿÀÿ¸ÿÅÿºÿÁÿ¾ÿÈÿËÿÍÿ´ÿÂÿ½ÿ¶ÿ´ÿ³ÿ¸ÿÂÿÃÿ¾ÿÃÿÆÿÈÿ·ÿ·ÿ¼ÿ¦ÿÅÿÇÿºÿ¯ÿÊÿ¾ÿÌÿÎÿ¼ÿ¾ÿ¾ÿ·ÿÁÿÂÿ³ÿ³ÿ¼ÿ²ÿµÿÈÿ¾ÿ´ÿ¸ÿ¾ÿ¼ÿºÿ»ÿÀÿÊÿËÿ¸ÿ´ÿÃÿ¼ÿÅÿÀÿ³ÿ°ÿ¿ÿµÿ¸ÿÃÿÁÿ¾ÿ³ÿ°ÿ«ÿ´ÿ¾ÿ½ÿ¾ÿÇÿËÿÁÿ¿ÿµÿ¾ÿªÿ¶ÿ¿ÿ·ÿÂÿ²ÿ²ÿºÿ¾ÿ¼ÿ¸ÿ³ÿ²ÿ¼ÿ¿ÿ¹ÿ·ÿÀÿÄÿÄÿµÿÀÿ·ÿ®ÿ·ÿªÿ³ÿ¶ÿ·ÿÀÿ¾ÿ¸ÿºÿ¼ÿÄÿÇÿ¹ÿ°ÿ¾ÿÅÿÁÿ¶ÿ¶ÿµÿÄÿ¼ÿÄÿËÿÈÿÄÿÂÿºÿ³ÿµÿ¾ÿÇÿÁÿÀÿ¼ÿ¶ÿËÿ¾ÿ¯ÿ­ÿ´ÿÀÿÀÿÔÿ±ÿ·ÿ©ÿ·ÿ·ÿºÿÂÿ¹ÿ®ÿ³ÿ¿ÿ¿ÿ¸ÿºÿ½ÿºÿ¶ÿ²ÿµÿ§ÿ³ÿ·ÿ³ÿµÿµÿ±ÿ´ÿ°ÿ¼ÿÂÿ²ÿÆÿÇÿÂÿÉÿ¾ÿµÿ·ÿ´ÿ·ÿ³ÿ¿ÿ¿ÿºÿÂÿ¶ÿ­ÿ½ÿÂÿÌÿÁÿÁÿ´ÿ¹ÿÃÿÅÿÀÿ¾ÿ¸ÿ»ÿºÿ¿ÿ¿ÿ¹ÿÆÿÈÿÂÿ¹ÿÁÿºÿ¶ÿ´ÿ½ÿÏÿ¸ÿºÿÅÿµÿ±ÿ¼ÿ»ÿ¾ÿ¹ÿÁÿ¹ÿ²ÿ¿ÿÊÿÇÿÁÿÄÿÅÿ¸ÿ½ÿ½ÿ¹ÿÆÿÃÿÃÿ­ÿ¸ÿ®ÿÀÿÆÿ¹ÿ¸ÿÈÿÈÿÈÿ¹ÿ·ÿÆÿÇÿÇÿÄÿ¼ÿ¾ÿ¶ÿ°ÿÇÿÉÿºÿ´ÿ¯ÿÂÿÖÿ¿ÿ¹ÿ¹ÿËÿÄÿ·ÿÀÿ¿ÿ·ÿ¼ÿÁÿÂÿ½ÿÁÿ¿ÿ¾ÿ¹ÿºÿ»ÿµÿ½ÿÅÿ¾ÿÂÿÇÿÈÿÀÿ°ÿ¿ÿ¹ÿµÿÄÿ°ÿ±ÿ¹ÿ¼ÿÃÿ°ÿ¼ÿÂÿÆÿ½ÿ³ÿÁÿÉÿÂÿÃÿÃÿ¼ÿ®ÿ«ÿ¸ÿ´ÿ³ÿÃÿÆÿÂÿµÿÊÿ¾ÿÍÿËÿÆÿºÿÀÿÅÿÂÿÂÿ´ÿÄÿÄÿ¸ÿÍÿÃÿµÿ³ÿ¸ÿ¿ÿºÿ¸ÿÁÿ¿ÿ¾ÿÃÿ¹ÿ¹ÿÀÿ¿ÿ´ÿ¾ÿ¹ÿÁÿÇÿ¶ÿËÿÁÿÉÿÀÿ»ÿÁÿºÿÑÿÇÿ·ÿ¹ÿËÿÊÿÉÿÆÿ¸ÿ·ÿÀÿ¬ÿÿ³ÿÁÿ¹ÿ´ÿ¿ÿ½ÿ½ÿÂÿ»ÿ¾ÿÇÿ·ÿ®ÿÉÿ¸ÿÆÿ¶ÿ¿ÿÊÿÎÿÊÿ¶ÿ¼ÿÀÿ³ÿ¼ÿÉÿÂÿºÿ¸ÿºÿ·ÿ°ÿ¶ÿÄÿÊÿÌÿÆÿÁÿÆÿÊÿÔÿÆÿ½ÿÂÿ¼ÿ»ÿ½ÿ¼ÿÇÿÍÿ«ÿ³ÿÆÿ¼ÿ©ÿÆÿÍÿ´ÿ¶ÿ´ÿÁÿ¼ÿ²ÿÀÿÀÿ»ÿ¼ÿÄÿËÿÊÿ¶ÿ®ÿ¹ÿ¶ÿ²ÿ¹ÿ½ÿ´ÿ½ÿ½ÿ·ÿÁÿ´ÿÉÿ°ÿµÿµÿ¿ÿ½ÿ·ÿÀÿ·ÿ¸ÿÅÿµÿ¾ÿÁÿªÿ¸ÿ¾ÿÁÿ¼ÿÁÿ¹ÿ³ÿ±ÿ½ÿ½ÿ·ÿ·ÿºÿ¿ÿ½ÿ¿ÿÂÿ¾ÿÁÿÇÿÊÿÆÿÁÿ¿ÿËÿÀÿµÿÂÿ¼ÿÆÿ¸ÿ¿ÿ¾ÿ¾ÿÇÿÍÿ¾ÿ¸ÿ´ÿ±ÿ´ÿ³ÿÈÿ¾ÿÁÿÅÿµÿ¹ÿ¶ÿ±ÿ¹ÿÁÿÂÿ¹ÿ¿ÿ¾ÿ±ÿµÿ´ÿºÿºÿ»ÿ±ÿ·ÿ»ÿºÿ½ÿÄÿ¼ÿ³ÿÃÿ¹ÿ¹ÿ¶ÿÅÿÁÿ¸ÿ»ÿºÿºÿÃÿÅÿ²ÿ½ÿÂÿ¾ÿ»ÿ´ÿ¹ÿ»ÿÄÿÂÿºÿ¿ÿÀÿ¶ÿÀÿÎÿÂÿ°ÿµÿ½ÿ»ÿ¾ÿµÿ¼ÿÁÿËÿ½ÿ½ÿ¹ÿÏÿÀÿ§ÿ½ÿ¶ÿÃÿ²ÿ´ÿ»ÿ³ÿ²ÿ°ÿ»ÿ¥ÿªÿ¶ÿÈÿ¶ÿºÿ±ÿ¾ÿÈÿ½ÿ·ÿ·ÿ¹ÿµÿµÿÇÿÎÿ¾ÿ¶ÿµÿ¿ÿÂÿÁÿ¿ÿ«ÿ«ÿ¶ÿ±ÿ¬ÿ¶ÿ·ÿ³ÿÁÿºÿ¼ÿ·ÿ¯ÿ¦ÿºÿÒÿÇÿ·ÿÅÿÀÿÂÿºÿ½ÿ½ÿ¸ÿ¯ÿ¾ÿÃÿÄÿºÿ»ÿ¹ÿÀÿÌÿ¹ÿ·ÿ½ÿ·ÿÅÿÆÿÂÿ½ÿ³ÿ¿ÿÁÿ¿ÿÂÿºÿÀÿËÿ¿ÿ»ÿ¾ÿÀÿ»ÿ®ÿ­ÿ¬ÿ«ÿÃÿÂÿ´ÿ¶ÿ³ÿµÿ½ÿ¸ÿÅÿÀÿ¶ÿÁÿ¶ÿ¼ÿ·ÿ¾ÿÃÿ­ÿ´ÿ´ÿ¼ÿ¸ÿÀÿÈÿ­ÿ´ÿ®ÿ°ÿ½ÿÊÿÐÿÀÿ¹ÿ¸ÿ¿ÿÀÿÀÿ²ÿ±ÿ¹ÿ·ÿ²ÿ§ÿ«ÿ½ÿºÿ°ÿ¯ÿµÿÂÿ¿ÿºÿ½ÿ½ÿÃÿ»ÿÅÿÂÿ¼ÿ´ÿÇÿÈÿÀÿ³ÿµÿ½ÿÎÿ«ÿÐÿ±ÿÉÿÀÿ´ÿÄÿÎÿÇÿÓÿ±ÿ¥ÿ³ÿºÿµÿÁÿÇÿÇÿÑÿÅÿÅÿºÿ¶ÿ²ÿ²ÿ½ÿ·ÿ±ÿ³ÿ­ÿªÿ«ÿ´ÿ´ÿ¦ÿ¬ÿ¹ÿ½ÿ¾ÿ¬ÿ¾ÿ¸ÿÍÿÅÿ»ÿ¼ÿµÿÕÿÍÿ²ÿÄÿ¿ÿ´ÿÈÿ«ÿ¹ÿÂÿºÿÂÿÇÿÌÿ¯ÿ¸ÿ¿ÿ­ÿ»ÿÃÿ§ÿ½ÿÁÿÄÿÃÿ´ÿ»ÿ­ÿ´ÿ³ÿ®ÿ°ÿºÿ¼ÿ¶ÿ°ÿ»ÿÄÿ´ÿ°ÿÁÿÂÿ¸ÿÂÿÉÿÁÿ·ÿÂÿ¹ÿ¹ÿ·ÿ¸ÿ±ÿµÿ²ÿ·ÿ¾ÿ²ÿµÿÌÿºÿØÿºÿÃÿ­ÿÀÿ´ÿ¾ÿ¸ÿÌÿÁÿ´ÿ®ÿÄÿ¸ÿ³ÿ¿ÿ¹ÿ·ÿ°ÿ¤ÿ´ÿ¸ÿ¸ÿ¿ÿÔÿÂÿ¬ÿ¹ÿÄÿ·ÿ­ÿ´ÿ¶ÿ´ÿ¶ÿºÿ¿ÿ¶ÿµÿ¶ÿ©ÿ¸ÿ¾ÿ¹ÿ¬ÿªÿÿ¿ÿµÿÁÿ±ÿÇÿÅÿÃÿ¹ÿËÿ«ÿ·ÿÐÿ¼ÿÊÿªÿÆÿÄÿÆÿºÿ»ÿ×ÿ¼ÿÉÿÆÿ¹ÿ±ÿÀÿ´ÿ¾ÿ½ÿ¼ÿºÿ¼ÿ¿ÿÌÿÈÿ¹ÿµÿ³ÿµÿÇÿÊÿµÿºÿÁÿ¿ÿ´ÿ´ÿ¿ÿ¿ÿ»ÿ¯ÿ´ÿ¾ÿ­ÿµÿ¾ÿÎÿÎÿ³ÿ¦ÿ¼ÿ»ÿÉÿÄÿ°ÿÈÿÔÿ¹ÿ³ÿµÿ»ÿµÿ¹ÿ¾ÿÂÿ¼ÿ¾ÿ¸ÿ®ÿ¨ÿ¶ÿ½ÿÁÿÇÿ¶ÿºÿ½ÿÈÿÊÿ¾ÿÇÿÉÿ¸ÿ¼ÿÍÿÎÿ¿ÿ¸ÿ¶ÿ½ÿÂÿ¿ÿ³ÿ¼ÿ»ÿÆÿ¾ÿµÿÃÿ½ÿ¾ÿ±ÿ¼ÿÃÿ´ÿ¸ÿµÿÐÿ¹ÿªÿ¦ÿ¹ÿ¸ÿµÿ»ÿ¹ÿ±ÿÈÿ¾ÿÅÿÁÿÄÿ½ÿ¸ÿ¾ÿÄÿÀÿ¿ÿÄÿÉÿÇÿÁÿµÿ³ÿ´ÿ¸ÿ¸ÿ¯ÿ¼ÿÄÿÁÿºÿ¸ÿ¼ÿÊÿÐÿÐÿÅÿÊÿÎÿÄÿÃÿÂÿ½ÿÅÿÇÿ¾ÿÏÿ§ÿ¦ÿ¾ÿÊÿÄÿµÿÀÿ·ÿÈÿÍÿ´ÿ«ÿ³ÿ¹ÿµÿ¶ÿÂÿ·ÿ´ÿÃÿÈÿ½ÿ¶ÿÁÿÄÿÂÿÌÿÎÿ¾ÿºÿ¯ÿ£ÿÃÿ¸ÿ¼ÿÇÿÁÿ½ÿ¼ÿ½ÿ¯ÿÌÿ¼ÿ¯ÿÉÿ»ÿ¶ÿ°ÿÂÿ»ÿÅÿÂÿ¼ÿ¨ÿ«ÿ°ÿ¾ÿÌÿ¸ÿÐÿÃÿ¸ÿ¹ÿ¿ÿÆÿÆÿÀÿ¿ÿ¤ÿ¨ÿ½ÿºÿ¼ÿÈÿ¿ÿ±ÿ¯ÿ°ÿ¸ÿ¾ÿ»ÿ²ÿ¹ÿÀÿÅÿÀÿ©ÿÈÿÁÿ½ÿ¬ÿ½ÿµÿ¹ÿ¿ÿ¯ÿ·ÿ¹ÿªÿ¿ÿÍÿ·ÿÁÿ¸ÿ¸ÿÁÿÄÿÂÿºÿ·ÿºÿ¹ÿºÿ»ÿ³ÿºÿÁÿ·ÿ³ÿ¿ÿÇÿ½ÿ·ÿ·ÿºÿ°ÿ»ÿ¹ÿ¶ÿ½ÿÄÿÁÿ¥ÿ¯ÿÍÿÇÿÐÿ³ÿÃÿÿ¦ÿÁÿÆÿÊÿÁÿ³ÿ·ÿ¹ÿºÿ¹ÿ²ÿ¹ÿ»ÿ½ÿÂÿÆÿÆÿºÿ»ÿÂÿÁÿÉÿÆÿ³ÿ²ÿÅÿÅÿÀÿ¿ÿ·ÿÂÿ¾ÿÅÿ¶ÿ´ÿÂÿÌÿÂÿ¯ÿÁÿÁÿÇÿÄÿÅÿ·ÿ¸ÿ¶ÿ»ÿ¯ÿ°ÿÁÿ¼ÿ·ÿ´ÿ¹ÿºÿ¼ÿ¹ÿ·ÿ¦ÿÿ´ÿµÿ´ÿµÿ¹ÿ¸ÿ¶ÿ´ÿ§ÿ´ÿ¿ÿ«ÿ¼ÿ¨ÿ·ÿÃÿ»ÿ´ÿ¸ÿÁÿÅÿ¹ÿ¾ÿ½ÿ£ÿ¶ÿÁÿ¼ÿ±ÿ¹ÿ³ÿ¬ÿ±ÿ»ÿÂÿÁÿÄÿÁÿ²ÿ¨ÿ§ÿ±ÿ­ÿ¶ÿ¿ÿÈÿËÿ¶ÿ¹ÿºÿµÿËÿÉÿ¶ÿºÿ¹ÿÄÿ´ÿ¯ÿ¯ÿ½ÿÁÿÀÿ¼ÿ¾ÿ¾ÿÃÿÄÿ¹ÿ¿ÿÃÿ´ÿ®ÿ·ÿÁÿÂÿÄÿ¸ÿ»ÿ¾ÿËÿËÿ½ÿÎÿÁÿ®ÿºÿ»ÿ®ÿµÿ¬ÿ¬ÿÂÿÃÿÃÿ¸ÿ¹ÿÂÿÅÿ¾ÿÃÿ¼ÿ»ÿÅÿÂÿÈÿÑÿÆÿ¹ÿ±ÿ±ÿÃÿºÿ­ÿ¯ÿ¾ÿ¯ÿ·ÿÀÿ»ÿ¶ÿ¶ÿºÿ°ÿ£ÿµÿ½ÿ¾ÿµÿÂÿµÿ±ÿ°ÿ¶ÿÁÿºÿ¯ÿ¯ÿ³ÿ·ÿ¹ÿÄÿÈÿÈÿ½ÿ¶ÿÆÿËÿ¾ÿËÿ©ÿÃÿÇÿ²ÿ·ÿ¾ÿÀÿ­ÿ©ÿ¿ÿ¼ÿ°ÿ²ÿ¶ÿ¹ÿ»ÿ¾ÿ¾ÿ»ÿ»ÿµÿ³ÿ¼ÿ¿ÿ¼ÿÅÿ¹ÿ±ÿºÿ­ÿ­ÿ»ÿ¼ÿ¾ÿ¸ÿÀÿ±ÿ¹ÿ¼ÿ¹ÿ­ÿ¯ÿ¼ÿ»ÿ³ÿ­ÿ¨ÿ°ÿ¸ÿ¹ÿÀÿ¿ÿÃÿÄÿ¾ÿÉÿ½ÿ¯ÿµÿ¼ÿÁÿ²ÿºÿ¸ÿÇÿÆÿÂÿ¿ÿÄÿÌÿÇÿ¾ÿÄÿÉÿÅÿÂÿ»ÿ»ÿ½ÿÈÿÉÿÁÿ±ÿÇÿ»ÿ¬ÿÍÿ»ÿ·ÿ½ÿÂÿ»ÿ¶ÿÀÿÃÿ±ÿ¯ÿºÿµÿ³ÿºÿ²ÿºÿÅÿÁÿ·ÿ¶ÿ½ÿ¾ÿ°ÿÆÿ¿ÿ·ÿ¿ÿ·ÿ¹ÿ½ÿ±ÿªÿ­ÿ¨ÿµÿ»ÿ´ÿ­ÿ ÿ¨ÿµÿÃÿ½ÿªÿµÿ¿ÿ®ÿÿ­ÿ±ÿ¦ÿ¥ÿ¯ÿ¶ÿºÿ¼ÿ¿ÿºÿ½ÿÀÿ¼ÿ¾ÿ½ÿ¹ÿ»ÿ·ÿ¸ÿÄÿ³ÿºÿ¾ÿÁÿ´ÿ¶ÿÂÿ¶ÿªÿÀÿÄÿºÿ©ÿ±ÿ·ÿ«ÿ²ÿºÿ¶ÿÃÿÀÿ¯ÿ¿ÿ¾ÿºÿÈÿµÿ­ÿ·ÿ¿ÿ·ÿ»ÿ¸ÿ»ÿ¶ÿ¹ÿ»ÿÀÿÁÿ¸ÿ½ÿÃÿµÿ¶ÿµÿ¦ÿ²ÿºÿ¬ÿ³ÿÿ¸ÿËÿºÿ©ÿºÿ¸ÿ·ÿºÿ°ÿ¹ÿÇÿºÿÁÿ¸ÿÁÿ¶ÿ»ÿÊÿºÿ½ÿ½ÿ¿ÿ»ÿ­ÿÅÿÀÿ¾ÿ¹ÿ®ÿ³ÿ¸ÿ·ÿ·ÿ²ÿ´ÿÅÿ«ÿºÿ°ÿ»ÿÐÿºÿ´ÿÁÿ¾ÿÁÿÁÿ¾ÿ¾ÿ¶ÿ«ÿ®ÿÀÿ¿ÿ²ÿºÿÁÿµÿÍÿ¶ÿ´ÿ¼ÿ½ÿ¿ÿÄÿÂÿ¾ÿ´ÿ¬ÿ´ÿÂÿ¾ÿ¶ÿ¸ÿ²ÿ¿ÿ¿ÿ¿ÿµÿÀÿÂÿ¸ÿ¿ÿÁÿ¾ÿÃÿ»ÿºÿÂÿºÿ±ÿ²ÿ´ÿ³ÿÅÿÉÿµÿ¿ÿ¸ÿºÿÈÿÁÿ¾ÿ²ÿ²ÿÁÿÇÿ¹ÿ¬ÿ½ÿÌÿ»ÿºÿÂÿ±ÿ­ÿ¿ÿ«ÿ¯ÿ»ÿ»ÿ·ÿ­ÿ»ÿÈÿÁÿ»ÿ¶ÿ·ÿÆÿÇÿ·ÿÍÿ¼ÿ¶ÿÅÿ»ÿ©ÿ¼ÿÌÿÀÿ½ÿ¾ÿ¼ÿÌÿÃÿ®ÿÀÿÉÿÆÿ«ÿ¦ÿ»ÿºÿ´ÿ¯ÿ¸ÿÂÿ¿ÿ¼ÿÂÿÆÿ¿ÿ¼ÿ±ÿ»ÿ¹ÿ¶ÿÂÿ½ÿ»ÿªÿµÿ¼ÿ¿ÿ¼ÿ°ÿ²ÿ¿ÿ¿ÿ´ÿÊÿ»ÿ«ÿÀÿÍÿ¼ÿÂÿ¿ÿ¹ÿµÿ·ÿÂÿÃÿ¹ÿ·ÿ¼ÿ¸ÿ±ÿ²ÿ¦ÿÅÿÅÿºÿ¯ÿÃÿÌÿÃÿÁÿ»ÿ°ÿ½ÿ·ÿºÿºÿÇÿ¼ÿºÿ·ÿ½ÿÀÿ½ÿÃÿÉÿÀÿ´ÿ¬ÿ©ÿÀÿËÿ·ÿÂÿÇÿ¾ÿÉÿÂÿÄÿÄÿ½ÿ»ÿÁÿËÿºÿ°ÿ¸ÿÄÿ°ÿÂÿÂÿÈÿÃÿºÿºÿÁÿÃÿ¿ÿÄÿÔÿÐÿ¸ÿÃÿ¯ÿ¼ÿ­ÿºÿºÿÁÿÂÿÀÿÍÿÆÿÆÿºÿ´ÿµÿµÿÃÿÄÿÀÿÁÿËÿÇÿ¹ÿ³ÿºÿÅÿ­ÿÊÿ®ÿºÿÈÿÅÿÍÿÊÿÊÿÄÿÂÿÏÿÉÿÃÿ¸ÿ´ÿ´ÿÄÿ¾ÿµÿ¾ÿÃÿ¾ÿ·ÿ»ÿÂÿ·ÿ®ÿÊÿ¹ÿ¾ÿ²ÿÁÿÊÿÈÿÂÿÃÿÅÿ½ÿ¶ÿ¾ÿ·ÿÓÿÇÿ¼ÿÀÿ¸ÿ·ÿ¾ÿÅÿÀÿµÿ¸ÿÀÿ»ÿ¿ÿµÿ´ÿ¿ÿÈÿÍÿ¾ÿºÿ¾ÿ»ÿÊÿÊÿ¸ÿÈÿ´ÿÄÿÇÿ¿ÿ»ÿ·ÿ¹ÿ»ÿ¶ÿ¹ÿ»ÿ«ÿµÿµÿÀÿºÿµÿÃÿÎÿÈÿÁÿÅÿÃÿÀÿ´ÿ¯ÿ¾ÿÄÿÃÿ¿ÿ¾ÿÂÿÁÿ¾ÿ¼ÿÃÿµÿÀÿºÿºÿ¼ÿ¾ÿ¹ÿ¼ÿ¸ÿ¦ÿºÿºÿ·ÿ·ÿÀÿÃÿºÿ»ÿÀÿ½ÿ·ÿ¸ÿÁÿÀÿ½ÿ»ÿÅÿÎÿÁÿ´ÿÃÿÒÿÌÿÌÿÇÿÆÿÂÿ¿ÿ¹ÿÉÿÈÿÁÿ¼ÿ½ÿÄÿÁÿ¾ÿÃÿ¹ÿÆÿµÿ´ÿ½ÿºÿ·ÿÂÿÅÿ²ÿ½ÿÆÿ¦ÿ«ÿ´ÿÂÿÊÿÍÿËÿÂÿÆÿÍÿÒÿÀÿ¼ÿ¹ÿ²ÿ­ÿ®ÿ»ÿÍÿÁÿ·ÿÃÿ¿ÿ»ÿ¹ÿ¸ÿÁÿÆÿ¾ÿÇÿÏÿ»ÿÍÿ±ÿÃÿÉÿ¹ÿ¶ÿÀÿºÿ¬ÿÃÿ»ÿÐÿÌÿÇÿ¾ÿºÿ³ÿ±ÿÇÿÈÿ¹ÿ»ÿÈÿ´ÿ´ÿ·ÿ¶ÿ·ÿ»ÿÌÿ¼ÿÐÿÀÿ´ÿÖÿÌÿµÿ»ÿÄÿÁÿ¼ÿÅÿ¾ÿ¼ÿºÿ»ÿ¶ÿ¶ÿÆÿÊÿÃÿÇÿ¼ÿÂÿËÿÅÿÁÿÈÿÉÿÆÿÎÿÉÿ¾ÿ¼ÿÀÿÀÿÂÿÈÿËÿÆÿ½ÿÇÿ¶ÿ¿ÿÌÿËÿÉÿÍÿÆÿÄÿÇÿÉÿÁÿ¾ÿÊÿÆÿ¾ÿÂÿÁÿ½ÿ½ÿ¹ÿ¼ÿÃÿÈÿÀÿµÿ¿ÿ¿ÿ£ÿÃÿ¹ÿ¿ÿ¹ÿ¼ÿÂÿÁÿÁÿ»ÿÃÿÎÿ½ÿ²ÿ¶ÿ½ÿ½ÿ¹ÿ¾ÿÇÿ¼ÿ»ÿ¹ÿ¾ÿ¿ÿ¼ÿÈÿÅÿÉÿÙÿÃÿ¯ÿÐÿÀÿÀÿºÿ»ÿ½ÿ¹ÿ¿ÿ»ÿ´ÿ¾ÿÈÿ¾ÿ·ÿ¼ÿÄÿÊÿÍÿ²ÿ½ÿÈÿÄÿ¿ÿºÿµÿ¶ÿ¾ÿÃÿ¯ÿ¶ÿ¼ÿÃÿÄÿÅÿÌÿÏÿÁÿÎÿ³ÿ¼ÿ¸ÿÃÿ»ÿªÿ¯ÿÆÿÉÿËÿÆÿÀÿ¼ÿ¼ÿµÿµÿÂÿ¾ÿ·ÿµÿºÿ¸ÿ½ÿÄÿÀÿ¹ÿ¼ÿÈÿÂÿÍÿ°ÿÀÿ¿ÿ·ÿ¹ÿÂÿÀÿ»ÿÇÿÆÿºÿ»ÿ¹ÿÁÿÁÿÁÿÇÿÅÿÅÿÈÿÃÿ»ÿÁÿ¹ÿ³ÿ»ÿÇÿÅÿ½ÿ·ÿ¼ÿ¿ÿÍÿÃÿ¿ÿ¾ÿ²ÿ®ÿÀÿÅÿºÿÂÿÇÿÉÿÀÿÇÿÅÿ¾ÿÉÿÀÿµÿµÿÄÿ¶ÿÆÿ¿ÿ»ÿÆÿÇÿÁÿ»ÿ¿ÿ¹ÿºÿÉÿÁÿÍÿÅÿ»ÿÈÿ¾ÿµÿ·ÿÁÿÀÿÅÿ¸ÿ¸ÿ¿ÿÃÿÇÿËÿ¿ÿºÿ·ÿ·ÿÁÿÇÿ¿ÿºÿÄÿÐÿÌÿÆÿ²ÿÄÿÇÿÊÿÇÿºÿ·ÿ±ÿ­ÿ¹ÿÂÿ¶ÿ¨ÿÎÿÅÿÉÿ¾ÿºÿÅÿÉÿÀÿ»ÿ¸ÿ¾ÿ²ÿÄÿÂÿ±ÿ¿ÿÃÿ½ÿ¾ÿ¿ÿ¾ÿ¿ÿÓÿÇÿ·ÿ³ÿÉÿÄÿÁÿÄÿÂÿÅÿÇÿÂÿ¨ÿÈÿ¯ÿ¸ÿÂÿÃÿÆÿÅÿÄÿÂÿ½ÿÎÿÃÿÉÿÃÿ¼ÿµÿ´ÿ¾ÿ½ÿ¶ÿ½ÿÄÿÍÿÃÿ¹ÿÈÿºÿ±ÿ¹ÿÀÿÁÿÆÿÄÿºÿÁÿÄÿÅÿÇÿÊÿÅÿËÿÊÿÅÿ¿ÿ¸ÿ¶ÿ»ÿ¸ÿ¶ÿ³ÿÇÿ¹ÿÄÿÁÿ±ÿµÿ¼ÿÃÿËÿ¹ÿ°ÿÅÿÀÿÄÿ­ÿ±ÿ¾ÿÉÿÂÿ¹ÿ²ÿ²ÿ¹ÿ°ÿÂÿÄÿ¹ÿ¼ÿ½ÿÂÿ³ÿ¶ÿ·ÿ±ÿºÿÄÿ·ÿÁÿÊÿÀÿÄÿ¯ÿ¿ÿÁÿ¹ÿÁÿÀÿÀÿÍÿÂÿÅÿÊÿ½ÿ¼ÿµÿ¹ÿ¿ÿºÿ¸ÿ¼ÿÇÿÇÿ¼ÿ¸ÿ´ÿ¿ÿÅÿ·ÿÄÿÃÿ»ÿ¿ÿÉÿÇÿ»ÿ±ÿ³ÿ½ÿ¾ÿ¾ÿ®ÿ¸ÿ¹ÿÌÿÁÿÂÿ·ÿ³ÿµÿ»ÿÁÿÇÿÊÿÀÿ°ÿÁÿÉÿ¿ÿÂÿÈÿËÿ¸ÿ¸ÿ¿ÿ»ÿ·ÿ¶ÿ¼ÿÈÿ´ÿÍÿÆÿÈÿÌÿ¯ÿ¼ÿÅÿËÿÃÿÀÿÂÿ»ÿÁÿÄÿÂÿÇÿ¾ÿ¹ÿ½ÿÍÿµÿ±ÿ¿ÿÏÿÉÿ¹ÿÀÿÉÿÁÿÍÿµÿ¼ÿ¹ÿ°ÿÇÿ¶ÿ»ÿ½ÿºÿ½ÿ±ÿ«ÿÂÿËÿ¹ÿ·ÿ¿ÿ©ÿ¶ÿ³ÿ´ÿ­ÿ¼ÿÂÿ·ÿ¸ÿÃÿÁÿÀÿÆÿÅÿÌÿµÿ²ÿ§ÿ»ÿÁÿÇÿ´ÿ¸ÿÁÿÄÿÀÿ¼ÿÂÿÈÿÂÿÃÿÉÿºÿ¿ÿ´ÿ¹ÿ¼ÿ·ÿÄÿºÿÃÿ½ÿ»ÿÈÿÉÿ¼ÿ»ÿÄÿ»ÿ¹ÿ½ÿ¾ÿ½ÿ¼ÿ®ÿ·ÿÅÿÅÿÄÿÃÿÅÿÈÿ»ÿ±ÿ½ÿ¯ÿ®ÿ´ÿÆÿÒÿ¸ÿªÿ»ÿÂÿÀÿÀÿÇÿ¾ÿ¼ÿ»ÿ·ÿ´ÿ®ÿÂÿÌÿ¹ÿÈÿ¼ÿÂÿÅÿÅÿ»ÿ¶ÿ»ÿ¾ÿ¶ÿ±ÿµÿºÿ¶ÿ¶ÿÆÿ³ÿ¹ÿ¹ÿÏÿ¨ÿÅÿÕÿ¶ÿÄÿ»ÿ³ÿÁÿÃÿÃÿÁÿ»ÿ¼ÿ¼ÿ¼ÿÇÿ¹ÿ¯ÿ°ÿ¼ÿ¸ÿÅÿ½ÿÁÿÃÿ¹ÿ³ÿ¶ÿ¾ÿÄÿ»ÿ·ÿÀÿÁÿ×ÿÇÿºÿ¸ÿºÿ«ÿ¾ÿÿ¿ÿ¹ÿ¸ÿ³ÿ´ÿºÿÂÿ»ÿ¸ÿÁÿÅÿÇÿÌÿÇÿ³ÿ²ÿ¾ÿ©ÿ¯ÿÂÿÉÿ¶ÿÁÿ¸ÿ¹ÿ·ÿµÿ«ÿ½ÿ½ÿ§ÿ¶ÿ¾ÿÃÿÁÿ¼ÿ¿ÿ»ÿÅÿ½ÿ¾ÿºÿ¾ÿ­ÿ±ÿ»ÿ¹ÿ·ÿ¶ÿÀÿÁÿÃÿÉÿ»ÿºÿÆÿÃÿ¶ÿ´ÿ´ÿ¬ÿÂÿÃÿ¼ÿ¾ÿÐÿÅÿ»ÿ¶ÿ¿ÿ»ÿºÿ½ÿ»ÿÃÿÈÿ¾ÿ¾ÿ¹ÿÁÿºÿ½ÿÂÿÂÿÌÿ·ÿºÿ¼ÿ½ÿºÿºÿ¾ÿÃÿ¸ÿ³ÿ¿ÿËÿÀÿ¹ÿÁÿ¶ÿ¼ÿ·ÿÈÿ½ÿ´ÿ·ÿÂÿ«ÿ½ÿ¾ÿ¿ÿ²ÿ¸ÿ¸ÿ¹ÿ¼ÿ½ÿ¶ÿ·ÿ³ÿ´ÿÃÿ¾ÿ±ÿÀÿÂÿ¯ÿÃÿÁÿ±ÿºÿÆÿ»ÿÂÿµÿ¬ÿ¯ÿµÿÄÿÁÿ»ÿ¹ÿ¾ÿ½ÿ³ÿ¶ÿ½ÿ¸ÿ¼ÿÃÿÓÿ¾ÿ±ÿÏÿ­ÿ¸ÿÇÿÏÿªÿÀÿÐÿ¾ÿ¼ÿÁÿ»ÿ»ÿ¼ÿÀÿ½ÿ¶ÿºÿ¿ÿÂÿÃÿÁÿÅÿ½ÿÄÿÅÿ»ÿ³ÿ¾ÿÅÿ¥ÿËÿ¬ÿÁÿÎÿÂÿ¿ÿÎÿ½ÿÆÿÇÿ½ÿ¹ÿºÿÄÿÑÿÐÿ¼ÿ³ÿÆÿÂÿ¿ÿÀÿ¿ÿ¨ÿ¼ÿÃÿÂÿºÿºÿÅÿ¾ÿÌÿÅÿÉÿ¼ÿÂÿÅÿºÿ¿ÿÇÿ¿ÿ¸ÿ¸ÿ¶ÿ¸ÿ»ÿ¼ÿºÿ·ÿ´ÿÂÿÊÿÂÿ³ÿÃÿÅÿ³ÿ´ÿ°ÿÉÿ¼ÿ¼ÿÎÿÆÿµÿ»ÿ±ÿ¶ÿÀÿÍÿÌÿÁÿÃÿÃÿ»ÿ»ÿ¼ÿ½ÿ»ÿ½ÿÃÿÇÿÊÿ¿ÿ¿ÿ£ÿ±ÿÍÿÂÿºÿ¾ÿÀÿÃÿÄÿÀÿÂÿÀÿ¿ÿÅÿÂÿ´ÿ°ÿºÿ»ÿ³ÿ±ÿºÿÂÿ¿ÿÄÿ¾ÿÃÿÌÿ¼ÿªÿÄÿ¯ÿÁÿ¼ÿ¾ÿ´ÿ´ÿ»ÿÆÿµÿ¬ÿÉÿÒÿÕÿÍÿÇÿÊÿ¶ÿ¿ÿÂÿ¼ÿ¸ÿÀÿ·ÿÿÿºÿ¶ÿ½ÿÆÿºÿ¶ÿÊÿ¼ÿ»ÿÀÿºÿ»ÿÃÿ·ÿÇÿ½ÿµÿ¶ÿ¾ÿÅÿ¼ÿÄÿÃÿ±ÿ¨ÿ¼ÿÇÿÃÿºÿ¶ÿ±ÿ­ÿºÿÌÿÄÿÁÿÇÿ¼ÿÅÿ¼ÿÃÿÂÿ¿ÿÃÿÄÿµÿ±ÿ»ÿ¼ÿÇÿ³ÿÂÿÇÿ¿ÿ½ÿÌÿ·ÿÆÿÁÿÂÿ¾ÿ¯ÿ«ÿ¸ÿ¹ÿ¬ÿ¸ÿÌÿÑÿÇÿ¸ÿ³ÿ¶ÿºÿ¼ÿÁÿÆÿºÿ¾ÿÁÿºÿÀÿ¯ÿ¿ÿÀÿºÿ¹ÿÂÿ±ÿ½ÿÉÿ½ÿ¶ÿÎÿ¼ÿ¸ÿ¾ÿ«ÿ±ÿ¹ÿ¾ÿµÿ¸ÿ·ÿ¹ÿ°ÿ©ÿ©ÿ¶ÿ¾ÿÇÿÉÿ¸ÿºÿºÿ»ÿ½ÿ·ÿ®ÿ¬ÿ¼ÿ½ÿ·ÿ¶ÿµÿÆÿ¿ÿ¿ÿ°ÿ»ÿªÿ­ÿÌÿ¼ÿ¾ÿ¸ÿ£ÿ´ÿ·ÿ±ÿ·ÿ¿ÿÀÿÄÿ¼ÿ»ÿÀÿ¹ÿºÿ¸ÿ´ÿ±ÿ¸ÿ¼ÿ°ÿ«ÿ¨ÿ´ÿ´ÿ³ÿ¼ÿÀÿ¼ÿ¸ÿ½ÿÃÿ¸ÿµÿ¶ÿ»ÿÁÿ²ÿÏÿºÿ·ÿºÿ®ÿ´ÿÄÿËÿÂÿ»ÿ¾ÿÀÿ½ÿ¸ÿºÿÇÿÀÿ¾ÿÀÿ½ÿÀÿÅÿ»ÿ¬ÿ«ÿ¹ÿÆÿÃÿÇÿÃÿµÿÀÿ·ÿ¶ÿ°ÿ°ÿ­ÿ²ÿ¿ÿÀÿ»ÿ½ÿ³ÿ¬ÿ»ÿÃÿ·ÿ¤ÿÉÿÇÿ»ÿÁÿ¨ÿµÿ½ÿ¹ÿ¹ÿ»ÿºÿÂÿ¯ÿÀÿÓÿ½ÿ°ÿÁÿÈÿ¹ÿ»ÿÇÿÇÿÄÿ¼ÿ¹ÿ¹ÿ¶ÿ¶ÿ°ÿ´ÿ»ÿµÿ¯ÿÁÿµÿ¿ÿ¼ÿ·ÿºÿ½ÿÎÿ¸ÿÂÿÍÿ·ÿ±ÿ³ÿ±ÿ½ÿ»ÿ¨ÿÕÿ¾ÿÄÿ³ÿ´ÿÁÿÅÿÃÿ½ÿÂÿÆÿ¸ÿ¿ÿÃÿ½ÿÁÿÆÿÅÿ¾ÿ·ÿ¹ÿÂÿÆÿÆÿ¿ÿ¶ÿ»ÿ½ÿ¶ÿ³ÿ´ÿ·ÿ¼ÿÆÿ¼ÿ§ÿ°ÿ³ÿ¼ÿÅÿ¹ÿ¸ÿÄÿ°ÿÆÿ²ÿ¶ÿ¹ÿ³ÿÅÿ²ÿ°ÿ°ÿ¯ÿ­ÿ¶ÿÂÿ»ÿµÿ¾ÿÌÿÇÿ¼ÿ¾ÿ»ÿ½ÿÄÿ¾ÿÆÿÃÿÄÿ¾ÿ»ÿ¾ÿµÿ¾ÿÂÿ²ÿ«ÿ¹ÿ°ÿ³ÿÄÿÉÿ½ÿ¿ÿÉÿ¸ÿ©ÿºÿÈÿÊÿ¦ÿÈÿ°ÿ²ÿ±ÿÇÿËÿÇÿÒÿ´ÿ·ÿÆÿÃÿ±ÿÀÿÑÿ²ÿ¿ÿÉÿÄÿºÿ®ÿ¹ÿ¯ÿÃÿ½ÿÍÿËÿµÿµÿ´ÿ³ÿÁÿÀÿ³ÿ¸ÿÀÿµÿ³ÿºÿ¸ÿ¿ÿÅÿÄÿ¶ÿ©ÿ´ÿ¹ÿ½ÿÁÿÃÿËÿÇÿ®ÿ³ÿ·ÿ´ÿ»ÿÌÿ±ÿ·ÿºÿµÿºÿµÿ¾ÿ¹ÿªÿ¯ÿ¯ÿ¹ÿ¹ÿ²ÿ¯ÿ¤ÿ¯ÿ»ÿ­ÿ­ÿ­ÿ´ÿ½ÿ­ÿ°ÿ¼ÿ¹ÿ²ÿ³ÿ¼ÿºÿ·ÿ½ÿ¸ÿµÿÄÿÃÿ¶ÿ½ÿ¸ÿÁÿ¾ÿÄÿºÿ±ÿ¿ÿ¼ÿÅÿÀÿ°ÿ¾ÿµÿ°ÿ¼ÿºÿ¾ÿ²ÿÈÿ¾ÿÃÿ²ÿÎÿÁÿªÿÀÿÈÿÅÿ»ÿ»ÿÈÿÀÿ¸ÿ´ÿµÿ¾ÿÂÿ¸ÿ¶ÿ»ÿ¿ÿ»ÿ·ÿ«ÿ¨ÿ¶ÿ·ÿ²ÿµÿºÿ½ÿÅÿÄÿ¹ÿ¸ÿºÿ½ÿ»ÿÄÿÉÿÂÿÁÿ¹ÿ³ÿÁÿÃÿ³ÿ¸ÿÆÿ¿ÿ®ÿ¯ÿ´ÿ¾ÿÃÿ¾ÿÂÿµÿ¯ÿ¸ÿÉÿºÿ°ÿªÿ¯ÿ´ÿ³ÿªÿÅÿÐÿÃÿ°ÿ¿ÿÅÿ²ÿ¹ÿÂÿ¾ÿÂÿ¿ÿ¼ÿ½ÿ¼ÿÂÿ´ÿ¯ÿ¾ÿ¹ÿ½ÿÄÿÂÿÄÿ¸ÿ©ÿ«ÿµÿ«ÿÀÿ¹ÿ¿ÿÀÿÃÿ°ÿ·ÿÌÿ¹ÿÍÿ³ÿ±ÿÓÿ¿ÿ¬ÿ¿ÿ»ÿÔÿÉÿ¿ÿ¾ÿ²ÿÒÿÜÿÀÿºÿ¶ÿÀÿ¾ÿ³ÿ°ÿ¿ÿÎÿÅÿ¯ÿ´ÿ¶ÿ±ÿ²ÿµÿµÿ³ÿ¸ÿ»ÿ·ÿ¹ÿ¸ÿ·ÿ¿ÿÁÿºÿ³ÿ­ÿ·ÿ¶ÿ»ÿ«ÿ¹ÿ¶ÿ¿ÿ¶ÿ½ÿÀÿ³ÿ¹ÿ°ÿÆÿËÿ®ÿ²ÿ»ÿ°ÿ¸ÿÄÿ»ÿ³ÿÁÿ·ÿÃÿ¾ÿ½ÿ¸ÿ·ÿÃÿ·ÿÀÿÆÿÂÿÇÿ¿ÿ¸ÿ¿ÿ¼ÿ°ÿ¶ÿºÿµÿ¹ÿ·ÿÀÿÀÿºÿ¶ÿÃÿÌÿÓÿÌÿÁÿÁÿ»ÿ½ÿ¿ÿÀÿ·ÿÆÿ·ÿÆÿ¤ÿ¹ÿ¾ÿÔÿ¾ÿ»ÿ¿ÿ»ÿºÿÌÿÂÿ°ÿ·ÿ¯ÿ²ÿ¶ÿÐÿÀÿªÿ¯ÿÁÿÅÿÁÿºÿ¿ÿËÿÆÿºÿ¾ÿÈÿ¾ÿ±ÿ½ÿÁÿ¼ÿÃÿÄÿ·ÿ¿ÿ»ÿ­ÿ·ÿÃÿ¾ÿ¤ÿ½ÿ­ÿÂÿ·ÿ³ÿ«ÿ³ÿÂÿÃÿ¶ÿ½ÿÇÿ¸ÿ¯ÿÃÿÃÿ·ÿ¶ÿ«ÿÁÿ¸ÿ½ÿÁÿ¾ÿ­ÿµÿÂÿÁÿÄÿ¾ÿ»ÿ¼ÿ´ÿ¬ÿ¯ÿ·ÿ®ÿ®ÿ¸ÿÂÿ¾ÿ¬ÿÀÿºÿ²ÿ¶ÿ¿ÿºÿ¹ÿ¹ÿ¶ÿ·ÿ¶ÿ¸ÿ¿ÿÅÿ·ÿºÿ¶ÿ»ÿÉÿÍÿÃÿ½ÿºÿ·ÿ´ÿ±ÿµÿ·ÿÀÿÇÿ¿ÿºÿ·ÿºÿÁÿ»ÿÄÿÄÿ¾ÿºÿ´ÿµÿ¶ÿ²ÿ¹ÿ¦ÿ»ÿÆÿµÿ®ÿ¡ÿ´ÿÀÿÁÿ¼ÿÂÿ¹ÿºÿ¾ÿÌÿ³ÿ®ÿ½ÿµÿÃÿ­ÿ¾ÿÌÿÅÿ¿ÿ¿ÿ¸ÿµÿ½ÿÀÿ¼ÿ²ÿ®ÿ¼ÿÃÿ¼ÿÂÿÂÿ»ÿ¿ÿ¿ÿ¸ÿ¶ÿÁÿÃÿÃÿ½ÿ¸ÿ³ÿÈÿ½ÿ¿ÿ¯ÿ¹ÿµÿ½ÿ·ÿ°ÿËÿÀÿ½ÿ½ÿ¹ÿ¼ÿ»ÿ¾ÿ¾ÿ°ÿ²ÿ¿ÿ»ÿ·ÿ¸ÿ¸ÿÃÿÍÿ´ÿ¼ÿ²ÿ±ÿ¯ÿµÿ¼ÿ°ÿ°ÿ¿ÿÃÿÇÿ±ÿ·ÿ´ÿÀÿÃÿºÿ¾ÿ¿ÿ¸ÿµÿ¹ÿ·ÿ©ÿ¬ÿ¾ÿÉÿÇÿ¿ÿºÿ·ÿ²ÿ¯ÿ³ÿ²ÿ¾ÿÅÿ¿ÿ¿ÿ°ÿ¸ÿ¼ÿ´ÿÃÿÅÿ´ÿ·ÿ¿ÿÈÿµÿ°ÿÆÿÉÿÃÿÂÿ·ÿ¶ÿ¼ÿÈÿÆÿ³ÿ®ÿ»ÿºÿ³ÿ¹ÿºÿ¾ÿÀÿ½ÿÊÿÁÿÃÿ³ÿ¶ÿÉÿºÿªÿ³ÿ»ÿ¸ÿ¼ÿ»ÿ©ÿËÿÃÿ¹ÿºÿ¼ÿ¹ÿ½ÿ»ÿÃÿÁÿ¾ÿÃÿÅÿÄÿÈÿÆÿ¶ÿºÿ¸ÿ¸ÿ¼ÿ«ÿ´ÿ±ÿ³ÿ¯ÿ³ÿ¸ÿ»ÿÅÿ¸ÿµÿ¶ÿ¹ÿ²ÿ¹ÿ¼ÿ¹ÿ¯ÿ¿ÿ·ÿ½ÿÄÿ»ÿ·ÿµÿ¿ÿÈÿÊÿÎÿ¶ÿÂÿ»ÿ¯ÿ¾ÿ¿ÿ­ÿÀÿÁÿ®ÿ±ÿ°ÿ¨ÿ³ÿÂÿ¿ÿ¹ÿ¿ÿ½ÿ³ÿºÿ¶ÿ«ÿ¶ÿÅÿ¼ÿµÿ½ÿ´ÿ¸ÿ½ÿÂÿ¸ÿ³ÿÄÿÉÿÁÿÄÿ¿ÿµÿºÿ»ÿ»ÿÇÿ²ÿ ÿ¼ÿ»ÿ¿ÿ³ÿ³ÿ¹ÿ«ÿ¯ÿ¹ÿ²ÿ³ÿ·ÿ¼ÿ¸ÿÊÿ¿ÿÆÿÀÿ¸ÿ´ÿÁÿÊÿÀÿºÿ¾ÿ±ÿºÿ½ÿ½ÿÌÿËÿ¿ÿ¾ÿÂÿ¼ÿ¼ÿÄÿ»ÿ¸ÿÁÿÁÿ½ÿ½ÿ¼ÿ¸ÿ§ÿÆÿ³ÿãÿÇÿ¹ÿ¶ÿÁÿ®ÿºÿºÿ½ÿ¾ÿ±ÿ´ÿµÿ³ÿ¹ÿ³ÿºÿ¼ÿÀÿ¾ÿÀÿÆÿÂÿºÿÇÿ¸ÿ¹ÿÆÿ¸ÿ½ÿÈÿ¸ÿµÿ¿ÿ­ÿ«ÿ¿ÿ¹ÿ­ÿ³ÿ±ÿ¹ÿÈÿ·ÿ¸ÿ¸ÿªÿ´ÿ·ÿºÿ­ÿºÿ¯ÿ¨ÿ¶ÿ´ÿ¯ÿÇÿ¼ÿ¹ÿÅÿ½ÿ¼ÿÃÿ¼ÿ¿ÿ¹ÿÀÿ¾ÿ»ÿ¼ÿ¼ÿ¶ÿÄÿ½ÿÀÿ°ÿ¹ÿÅÿ»ÿ´ÿ¹ÿºÿ©ÿ§ÿ¿ÿÂÿ¬ÿ­ÿÂÿÀÿ¿ÿ»ÿµÿÉÿ¾ÿ´ÿ²ÿ¶ÿ¼ÿ¿ÿ¹ÿ¹ÿ¸ÿ¸ÿ½ÿÅÿÂÿºÿÂÿÆÿ·ÿ´ÿ¸ÿ¦ÿÃÿÐÿ»ÿÌÿ¯ÿ¼ÿ½ÿµÿ¾ÿ¸ÿ¶ÿ¾ÿÁÿÃÿÂÿÀÿÈÿÊÿÃÿ¾ÿ´ÿ¸ÿÅÿ»ÿÎÿÂÿµÿ®ÿ¶ÿÄÿÄÿ¼ÿ³ÿµÿºÿ·ÿ´ÿ·ÿºÿµÿµÿºÿ­ÿ³ÿ¿ÿªÿ®ÿ³ÿ´ÿ¹ÿ¶ÿ²ÿÅÿ¾ÿ¶ÿ¹ÿ·ÿ¿ÿ½ÿÀÿ¹ÿÁÿ¸ÿÃÿ³ÿ³ÿÆÿÎÿ¿ÿÆÿÄÿÃÿ¸ÿ·ÿ´ÿ±ÿ½ÿ·ÿ±ÿ»ÿ×ÿ¹ÿÇÿÂÿ±ÿ¨ÿ°ÿ²ÿ¿ÿ®ÿ¸ÿ¸ÿ¹ÿÁÿ½ÿ¸ÿ¹ÿ»ÿ»ÿ¿ÿºÿ¨ÿ¶ÿ·ÿÇÿÃÿ¹ÿÁÿ»ÿ»ÿ·ÿºÿ¸ÿ¯ÿ´ÿ±ÿÀÿÄÿÈÿ¹ÿ¥ÿ¸ÿ¯ÿ¶ÿ¿ÿ¹ÿ³ÿ¬ÿ¿ÿÇÿ¹ÿ·ÿ¶ÿ¶ÿÄÿ¿ÿ¼ÿÉÿÐÿ¸ÿ»ÿÂÿ¿ÿ»ÿÉÿ¾ÿ®ÿ°ÿ½ÿÄÿ¸ÿ»ÿ¼ÿ¾ÿÂÿ¼ÿ®ÿÂÿ»ÿ´ÿ­ÿºÿÃÿ¼ÿ»ÿÄÿÀÿºÿ¼ÿ¹ÿ½ÿ¿ÿ³ÿÅÿ»ÿ³ÿ±ÿ½ÿÂÿÇÿÃÿÅÿÏÿÇÿ·ÿÿÄÿ¼ÿ·ÿ½ÿ³ÿ¿ÿ»ÿ½ÿ¹ÿ¶ÿÂÿÍÿÈÿ¿ÿ¸ÿÃÿÃÿ·ÿ¡ÿµÿÃÿ»ÿºÿ·ÿºÿ¾ÿ½ÿ¯ÿ°ÿÁÿ²ÿ«ÿµÿ¿ÿËÿÆÿÅÿ½ÿ»ÿ·ÿ¼ÿÄÿ»ÿ¯ÿ·ÿ¾ÿµÿ±ÿÂÿ·ÿ¿ÿÀÿÅÿ´ÿ¹ÿ¿ÿ¹ÿ¹ÿ½ÿ¿ÿ¿ÿ­ÿ¦ÿÆÿÏÿ¸ÿ¾ÿÊÿÁÿ¿ÿÀÿ¾ÿÁÿÀÿ¹ÿ¿ÿ¹ÿ¾ÿÊÿÆÿ½ÿ¿ÿ¸ÿÍÿÃÿ¹ÿ³ÿ°ÿºÿ»ÿ¹ÿÅÿÆÿÀÿºÿ¼ÿÀÿ´ÿ¿ÿÄÿ¶ÿ²ÿ¹ÿ´ÿºÿ¶ÿÀÿÂÿÂÿ´ÿ´ÿ´ÿ¸ÿÂÿ»ÿ¿ÿÎÿÅÿ¼ÿ¶ÿ°ÿÀÿ½ÿ´ÿ±ÿ¿ÿÄÿÀÿ¿ÿÃÿÁÿ³ÿ®ÿÉÿ®ÿÅÿÁÿ¬ÿ³ÿ½ÿ¿ÿ¹ÿ¸ÿ¾ÿ½ÿ»ÿ»ÿÂÿ¿ÿºÿ½ÿ¾ÿ·ÿ¾ÿÈÿÅÿ¾ÿ½ÿºÿÂÿ¸ÿºÿ´ÿµÿºÿÆÿÄÿÅÿÈÿÆÿÇÿ¾ÿÁÿÂÿ½ÿÌÿÄÿµÿ´ÿ·ÿ»ÿ·ÿ´ÿ¿ÿÃÿÈÿÂÿÃÿÀÿÆÿ¼ÿ¸ÿ¼ÿ¿ÿÅÿÌÿÁÿºÿ¸ÿ¾ÿ½ÿÉÿÁÿ¾ÿÂÿÂÿÁÿÅÿÍÿÇÿÇÿÁÿÁÿÉÿ»ÿ´ÿ¼ÿ¿ÿ½ÿ½ÿ·ÿ¸ÿÃÿÂÿ¾ÿÏÿÒÿÉÿÄÿ¾ÿ¸ÿÀÿÉÿ½ÿºÿ½ÿ¸ÿ·ÿ»ÿ»ÿ·ÿ¸ÿÀÿÁÿÆÿÄÿ½ÿÇÿ·ÿÅÿÊÿ½ÿ·ÿ»ÿ¾ÿÆÿÃÿ¿ÿ»ÿÇÿ¸ÿ´ÿ¶ÿ»ÿÄÿÃÿ»ÿÌÿ¬ÿÀÿ¹ÿ¹ÿ´ÿ´ÿÀÿÊÿÊÿÅÿÁÿÂÿÆÿÆÿÂÿ¹ÿµÿ¶ÿ¸ÿ¿ÿËÿÆÿÃÿËÿ¶ÿÆÿÁÿµÿ»ÿ¼ÿ¯ÿ´ÿ¼ÿ¼ÿËÿ½ÿÁÿÄÿÂÿºÿºÿ»ÿ¤ÿ¶ÿÌÿ¿ÿ¯ÿ¹ÿÄÿ¿ÿ¹ÿ¿ÿÀÿºÿÂÿ¹ÿÇÿµÿÄÿÅÿ·ÿ¶ÿÃÿÆÿ½ÿÍÿ½ÿÇÿÆÿÂÿ¹ÿ±ÿ´ÿ·ÿÍÿÅÿ½ÿ¹ÿ»ÿ¾ÿ¸ÿ¸ÿÆÿÕÿÊÿÄÿ¸ÿ½ÿÈÿÁÿ¼ÿÁÿÉÿÍÿÅÿÀÿÌÿÃÿÀÿÁÿÃÿÅÿÊÿÊÿÅÿÂÿ¹ÿÃÿÁÿ¿ÿÈÿÆÿºÿÆÿÐÿ´ÿÀÿÆÿÁÿÉÿÍÿÃÿ»ÿ·ÿ¿ÿ¬ÿ»ÿÆÿÁÿ¹ÿ¾ÿÃÿ¼ÿ´ÿÃÿ¹ÿµÿ»ÿÃÿÄÿÀÿ¿ÿÃÿËÿ¿ÿ¹ÿºÿ¹ÿ¹ÿ·ÿ³ÿ·ÿÀÿÅÿÍÿÅÿ´ÿ´ÿ¼ÿÈÿËÿÊÿÒÿÇÿ½ÿÂÿÃÿÆÿÄÿÀÿ½ÿºÿ½ÿÁÿ³ÿ³ÿ³ÿ¶ÿ»ÿ½ÿÁÿÇÿ¬ÿ®ÿÃÿ¾ÿÀÿÃÿ»ÿ®ÿ®ÿ¿ÿÂÿ»ÿ·ÿ¶ÿÃÿÈÿ¿ÿ¹ÿ¼ÿ¾ÿ¶ÿ¿ÿºÿ½ÿÆÿÇÿ¹ÿµÿÇÿ»ÿÀÿ·ÿÁÿ»ÿ¸ÿ¾ÿÂÿÅÿÑÿÐÿ¢ÿ·ÿÀÿ¾ÿÀÿÃÿ¹ÿ®ÿ»ÿÂÿÆÿ³ÿ¿ÿÅÿ¿ÿ¸ÿ½ÿÇÿ·ÿÃÿËÿÐÿÆÿÀÿÈÿÉÿÀÿ»ÿµÿ½ÿÁÿ½ÿ¶ÿ»ÿ¿ÿÁÿÆÿÊÿÈÿ¾ÿ¶ÿÁÿÈÿÄÿ¼ÿ¹ÿÁÿÍÿÊÿÏÿÃÿ¾ÿ»ÿ¹ÿÂÿÈÿÎÿËÿÁÿËÿºÿÄÿ¹ÿÃÿÀÿÃÿÃÿ½ÿ¹ÿ·ÿ·ÿ¹ÿÑÿÀÿÃÿÄÿÐÿÍÿÄÿÄÿÊÿÅÿÃÿ¾ÿ¾ÿÀÿËÿÁÿÁÿËÿÇÿÀÿ¶ÿÁÿ¯ÿÀÿ³ÿÀÿÃÿ»ÿ¼ÿÃÿÄÿÀÿ¼ÿ­ÿÁÿÒÿÆÿÎÿÀÿ¾ÿÂÿ·ÿ¿ÿ¹ÿ¹ÿÊÿÀÿ­ÿÁÿ¸ÿºÿÄÿÁÿÂÿÇÿ·ÿ¯ÿ°ÿ·ÿÂÿ²ÿ½ÿÆÿÀÿÆÿÊÿºÿ¿ÿÓÿÅÿÀÿ¶ÿ»ÿÂÿÆÿÆÿÁÿÀÿ»ÿÆÿ«ÿÀÿµÿ·ÿ¿ÿ¹ÿ¶ÿ¸ÿ¼ÿÊÿÆÿÂÿºÿÃÿÜÿÁÿ·ÿ¾ÿÎÿÌÿ¹ÿ¾ÿËÿ½ÿ¾ÿ·ÿÈÿ¼ÿ²ÿ¹ÿÇÿÅÿÁÿÄÿºÿ¸ÿÄÿÈÿÌÿËÿ·ÿ¼ÿÇÿÍÿÇÿÆÿÑÿÅÿ°ÿ¼ÿ³ÿÃÿÄÿÄÿ´ÿ¸ÿ¹ÿºÿÇÿÌÿºÿ³ÿ±ÿÈÿÄÿ¹ÿ½ÿÂÿ¿ÿµÿµÿ¼ÿÀÿÅÿÃÿÆÿµÿ¶ÿ³ÿ¿ÿ¿ÿºÿ¼ÿÄÿ¿ÿ¸ÿ¿ÿ¾ÿÁÿ»ÿÁÿ·ÿ¿ÿÆÿ·ÿ¸ÿµÿ´ÿ¿ÿ¿ÿ»ÿºÿÂÿÀÿ§ÿ»ÿºÿ½ÿ¹ÿ³ÿ½ÿÅÿÂÿÁÿÂÿºÿÁÿÄÿ²ÿ¶ÿÇÿÂÿ¼ÿ¾ÿ»ÿ¹ÿ¸ÿ³ÿ¶ÿ¹ÿ±ÿ¾ÿ½ÿ²ÿ¾ÿÀÿ¼ÿ¾ÿ·ÿ±ÿ¼ÿÅÿÂÿÈÿ¾ÿ¿ÿ¸ÿ¾ÿ¸ÿºÿ¶ÿ¸ÿºÿÂÿ¿ÿ¿ÿÈÿÄÿ¿ÿ¹ÿ¬ÿ¼ÿ½ÿ¶ÿËÿ®ÿÀÿÅÿÅÿÀÿÀÿÆÿ¹ÿÁÿ½ÿÇÿÖÿÃÿ¸ÿÏÿ¾ÿÁÿ¼ÿ¾ÿ¿ÿÃÿ¿ÿ¸ÿÆÿÀÿÄÿ´ÿÂÿ¾ÿ¼ÿÊÿ½ÿÉÿÂÿÁÿ¿ÿ·ÿ¶ÿÀÿÆÿ¸ÿÀÿ»ÿµÿ ÿÈÿ²ÿ¯ÿ²ÿ¸ÿ¿ÿÄÿ¼ÿºÿÌÿÓÿÊÿÆÿ°ÿÊÿ¿ÿÁÿÆÿ¾ÿ¹ÿºÿÀÿÀÿºÿ¼ÿÁÿÄÿËÿÅÿÂÿ·ÿÂÿ¸ÿÖÿÎÿÎÿµÿ±ÿ¶ÿÀÿ½ÿºÿÁÿÃÿÀÿ¹ÿ³ÿ»ÿÄÿÁÿÅÿÇÿ³ÿµÿÀÿÁÿºÿ½ÿÉÿÑÿÉÿºÿ¼ÿ±ÿ¶ÿ½ÿ¼ÿÆÿÕÿÅÿ¹ÿÎÿËÿÆÿÁÿÁÿÇÿÂÿºÿ½ÿ²ÿÀÿÇÿÆÿ¿ÿ½ÿ¹ÿ³ÿ¾ÿ¾ÿ¶ÿ¾ÿºÿµÿ¿ÿÀÿ»ÿÀÿÁÿÄÿ¿ÿ¯ÿ­ÿ»ÿÂÿ«ÿ«ÿºÿ½ÿ¹ÿÀÿ¼ÿ¿ÿ½ÿ¼ÿÆÿÄÿ½ÿ¹ÿÅÿÁÿ¶ÿ°ÿÑÿ¼ÿ¸ÿµÿÇÿÆÿ¼ÿ¾ÿµÿ¹ÿËÿÎÿÅÿºÿ®ÿ³ÿ³ÿ±ÿ¦ÿ»ÿ¶ÿËÿ½ÿµÿÂÿ½ÿ¹ÿ¿ÿ¼ÿÀÿ¼ÿ´ÿ·ÿ¹ÿ»ÿ¾ÿÅÿ¸ÿ¬ÿ¬ÿ®ÿ¶ÿÅÿ½ÿÉÿÀÿÇÿÉÿ¿ÿ½ÿ±ÿ³ÿ¼ÿ©ÿ«ÿÅÿÃÿÀÿ´ÿ´ÿÂÿ¦ÿÇÿÁÿÅÿ¹ÿ»ÿºÿ½ÿºÿ²ÿ­ÿ³ÿ·ÿ¸ÿ½ÿ¶ÿ¶ÿ½ÿµÿ¸ÿÅÿÁÿ»ÿËÿÎÿ²ÿ¹ÿÁÿ·ÿ¾ÿÈÿ²ÿºÿÂÿ´ÿ²ÿ³ÿ¶ÿÃÿ¾ÿ¼ÿ»ÿ¸ÿ´ÿ³ÿÀÿ¹ÿÁÿ·ÿÁÿ¼ÿ´ÿ½ÿºÿºÿ¼ÿ¼ÿ¼ÿÅÿ¿ÿ»ÿÊÿ¶ÿÃÿ»ÿÍÿ°ÿÇÿ¶ÿÂÿ©ÿ®ÿ¨ÿÂÿÀÿ±ÿ¾ÿÃÿ¹ÿ¶ÿ¼ÿ¸ÿ·ÿ¹ÿ¼ÿÃÿºÿÈÿÃÿ³ÿÉÿËÿ²ÿ½ÿÉÿ¼ÿ»ÿ¶ÿµÿµÿ®ÿ³ÿÆÿÀÿ¶ÿ¿ÿ¼ÿ½ÿÂÿµÿ¸ÿÁÿ»ÿÅÿÉÿ½ÿ¶ÿÉÿ»ÿÀÿÈÿÇÿ´ÿºÿ¾ÿµÿ±ÿ¹ÿ¿ÿ¼ÿ¸ÿ¹ÿ½ÿ¼ÿ¸ÿ¸ÿ»ÿ¼ÿÀÿÈÿÀÿÁÿ¸ÿ²ÿ·ÿÔÿ¸ÿÌÿ³ÿÃÿÃÿÌÿÇÿÄÿ±ÿ¹ÿÇÿÅÿÅÿÀÿ¼ÿ¿ÿ¼ÿÀÿÆÿ»ÿÈÿÓÿÊÿ¿ÿºÿ¸ÿ»ÿ­ÿ²ÿÃÿ°ÿºÿÃÿ¿ÿËÿÈÿÁÿËÿÆÿ¼ÿ¿ÿ¿ÿ·ÿ»ÿ¾ÿ¹ÿÁÿÅÿ½ÿ¼ÿÄÿËÿÉÿÌÿ½ÿ¼ÿÆÿÁÿ¹ÿ¦ÿ»ÿÇÿ¢ÿ¬ÿÁÿÄÿ½ÿ¸ÿ¿ÿÃÿ»ÿ¿ÿ¿ÿ¾ÿ¾ÿ½ÿÀÿ¼ÿ»ÿ²ÿ¿ÿºÿÅÿÐÿÕÿÌÿ´ÿ¹ÿÌÿ»ÿ´ÿÁÿ´ÿÆÿ·ÿÁÿÃÿÁÿ¾ÿºÿ¼ÿ¾ÿ¼ÿÅÿ¾ÿ±ÿ±ÿ³ÿºÿ½ÿÅÿÌÿÁÿ¿ÿ¶ÿ»ÿÙÿµÿ¹ÿ¨ÿ¼ÿÂÿ»ÿÆÿËÿ³ÿÉÿÌÿ·ÿ¸ÿ¼ÿÂÿÂÿ·ÿËÿÅÿ©ÿ°ÿ¹ÿ°ÿ©ÿ¬ÿ´ÿ±ÿÃÿËÿÊÿÂÿÅÿºÿ·ÿºÿ½ÿÁÿ½ÿ½ÿ¿ÿ¾ÿ¾ÿ·ÿÀÿÃÿ¾ÿÁÿ½ÿ»ÿ¥ÿ¬ÿÃÿËÿÂÿºÿ°ÿ³ÿÈÿÑÿÈÿÄÿÈÿÀÿÃÿ¼ÿ­ÿÄÿ±ÿ¸ÿ¸ÿ§ÿÁÿ¹ÿØÿÃÿÿÈÿËÿ·ÿ²ÿ®ÿ´ÿÊÿ²ÿ¶ÿ²ÿºÿ½ÿ¿ÿÁÿ°ÿ´ÿÃÿÅÿ¿ÿ¸ÿÂÿÉÿ¿ÿ»ÿ»ÿÄÿ»ÿ»ÿÂÿ´ÿÀÿ¼ÿ»ÿÍÿÊÿÉÿ»ÿ¨ÿÊÿÅÿ´ÿºÿ¾ÿÁÿ©ÿÅÿ¼ÿ¯ÿ¸ÿ¼ÿ«ÿ«ÿ¶ÿ¼ÿÃÿÄÿ³ÿ£ÿªÿÃÿ¾ÿ³ÿÅÿºÿÄÿ±ÿµÿºÿ¸ÿ¶ÿ«ÿÇÿ¸ÿ¿ÿÊÿ¿ÿÆÿ¶ÿ¦ÿ±ÿ¯ÿÃÿÁÿ·ÿ´ÿÄÿÅÿ¸ÿ²ÿ·ÿÂÿÅÿµÿ¸ÿÄÿÄÿ¿ÿ¿ÿ·ÿ±ÿµÿ³ÿ³ÿ·ÿ¬ÿªÿ¹ÿ¶ÿµÿ¿ÿ¾ÿ¶ÿ¸ÿ»ÿ½ÿ¼ÿ·ÿ°ÿ¿ÿ°ÿ±ÿÇÿ«ÿËÿ½ÿ±ÿ½ÿ·ÿÀÿ¾ÿ»ÿ¹ÿ½ÿÀÿÂÿ¸ÿºÿºÿºÿ¸ÿ´ÿ»ÿÂÿ»ÿ¶ÿ½ÿÁÿÂÿ¼ÿ»ÿÀÿ½ÿÃÿ¹ÿÁÿ»ÿÁÿÂÿÛÿ»ÿªÿ¹ÿ«ÿÆÿºÿ³ÿ°ÿ¬ÿÇÿ¶ÿÂÿ«ÿÆÿ¸ÿ¨ÿ»ÿ³ÿ³ÿÄÿÀÿ»ÿ¸ÿÅÿÃÿ¿ÿ¹ÿµÿ¶ÿ´ÿ´ÿ»ÿºÿºÿÃÿÃÿ¸ÿ·ÿÄÿ¸ÿ²ÿ¿ÿºÿµÿÁÿ¾ÿ¾ÿºÿ¼ÿ½ÿÅÿ²ÿ¶ÿÄÿËÿ­ÿ´ÿ¼ÿ¶ÿ²ÿ¾ÿ¯ÿÉÿ³ÿ¶ÿÂÿ¶ÿÈÿÊÿºÿ¶ÿÀÿ½ÿ¼ÿ´ÿºÿÁÿÁÿÃÿÀÿÀÿÀÿºÿÁÿÈÿÀÿ¶ÿµÿ½ÿ¹ÿ¶ÿ¸ÿ¹ÿ¾ÿÌÿ¿ÿ¹ÿ£ÿ°ÿ¿ÿÁÿÊÿµÿ¼ÿÃÿºÿ¹ÿ²ÿ¤ÿ»ÿÆÿËÿÆÿ¸ÿ¼ÿ²ÿ²ÿÂÿºÿ½ÿÅÿÉÿÄÿºÿ³ÿ¿ÿ¿ÿ¶ÿ½ÿÁÿµÿ«ÿ¼ÿÅÿºÿ¿ÿÄÿÆÿÆÿ¼ÿÃÿËÿÆÿ¾ÿÅÿ¼ÿ¹ÿ¬ÿ¶ÿµÿÆÿµÿ¾ÿ¹ÿÇÿÆÿ¹ÿ­ÿÇÿÇÿÎÿ´ÿ´ÿÉÿ¸ÿ»ÿµÿ¥ÿ¿ÿ·ÿÃÿÀÿÆÿ»ÿ¬ÿ¢ÿ´ÿºÿÃÿ¿ÿ³ÿ¼ÿÂÿÌÿÉÿ»ÿ¾ÿÎÿÑÿËÿÃÿÂÿÅÿ¿ÿ¾ÿÄÿÂÿ°ÿ¹ÿ½ÿÄÿÂÿºÿ¸ÿºÿÈÿ½ÿ·ÿ¿ÿ¸ÿ­ÿ´ÿµÿ¹ÿÄÿ·ÿÄÿ®ÿ³ÿÄÿ¾ÿÃÿÊÿµÿ·ÿ¼ÿÏÿ½ÿºÿ½ÿ´ÿ¥ÿ¼ÿªÿÃÿÈÿ¾ÿ½ÿ¿ÿ·ÿ·ÿ¾ÿÀÿÌÿÇÿ¾ÿÀÿ´ÿ¹ÿÅÿÄÿÀÿ¼ÿ¸ÿ»ÿÁÿÊÿÃÿÊÿÁÿ»ÿÆÿÄÿÍÿ²ÿºÿµÿ³ÿÃÿ¹ÿÏÿËÿ´ÿ¹ÿÉÿÃÿ£ÿ½ÿ¶ÿÄÿ³ÿ¼ÿ¿ÿÁÿÃÿÂÿ¼ÿ¾ÿÃÿ·ÿÃÿ¼ÿ¹ÿÄÿÈÿ½ÿ®ÿÀÿÌÿ½ÿÀÿÀÿ¸ÿ¾ÿÀÿ¼ÿ´ÿ·ÿºÿ¸ÿÄÿÏÿÍÿ¹ÿÄÿÅÿºÿ¼ÿ­ÿ½ÿ¿ÿ¯ÿ³ÿÅÿÂÿ®ÿ­ÿµÿ¸ÿ³ÿ»ÿ£ÿÁÿ°ÿ½ÿÍÿ¿ÿÅÿÇÿµÿÐÿÍÿºÿ·ÿ²ÿ¶ÿÄÿÅÿºÿ½ÿ¿ÿÅÿÃÿÃÿÂÿÁÿÊÿÊÿ¸ÿ¶ÿÊÿÇÿ¿ÿµÿÁÿÅÿºÿÃÿºÿ±ÿ¸ÿÅÿ¿ÿ½ÿ²ÿÂÿ«ÿ·ÿ¼ÿÂÿ¿ÿËÿ·ÿ¯ÿÊÿ¸ÿÊÿÏÿ¤ÿ´ÿ·ÿºÿ¾ÿËÿ¿ÿÄÿÊÿÈÿ´ÿ¹ÿÄÿÉÿ¸ÿºÿ·ÿ·ÿ½ÿºÿ¶ÿ·ÿ³ÿ­ÿ°ÿ²ÿ°ÿ³ÿ³ÿÅÿÃÿ»ÿ¹ÿ¾ÿ¾ÿÁÿ¼ÿ¤ÿ®ÿ¬ÿ¶ÿÀÿÎÿ°ÿ¯ÿÄÿÃÿ»ÿÄÿ»ÿÃÿÒÿ¹ÿ½ÿÍÿ¿ÿÀÿ»ÿ¾ÿÇÿÇÿ¶ÿ³ÿ¾ÿ·ÿ±ÿ­ÿºÿ»ÿ½ÿÁÿ¿ÿÆÿÉÿ»ÿ¼ÿÇÿ»ÿ¬ÿ¯ÿ¾ÿ½ÿ½ÿÀÿ¿ÿÀÿÒÿÈÿ½ÿÅÿ¸ÿ³ÿ¼ÿÀÿ¹ÿ»ÿ·ÿÎÿªÿÏÿ¼ÿÄÿÂÿÆÿ¼ÿÁÿ¸ÿ¸ÿÆÿ¼ÿÆÿ½ÿ¶ÿ¯ÿÃÿÅÿÀÿÁÿÂÿÂÿÂÿ¾ÿ¼ÿ·ÿ»ÿÃÿ¼ÿ¾ÿ»ÿ®ÿ³ÿ¹ÿ¼ÿÀÿÉÿ¹ÿÆÿ·ÿ¬ÿÇÿ±ÿ°ÿ¼ÿÁÿ¯ÿ¸ÿ·ÿÉÿ¯ÿÅÿµÿÍÿÏÿ¬ÿ§ÿÈÿ¬ÿ¬ÿµÿºÿ¸ÿ½ÿÁÿÈÿÆÿ®ÿ±ÿ¸ÿ¼ÿÁÿÄÿ½ÿÃÿÍÿ¾ÿ¸ÿ¿ÿÁÿ½ÿ¾ÿ¸ÿ°ÿ¸ÿµÿ´ÿ¸ÿ¼ÿÁÿ»ÿÆÿÅÿ¸ÿ³ÿÈÿ·ÿ«ÿÁÿ¶ÿ°ÿ´ÿ­ÿ¸ÿÊÿÌÿ½ÿ·ÿµÿ¸ÿ²ÿ±ÿ¹ÿ¸ÿ»ÿÂÿÁÿ»ÿ½ÿµÿ¸ÿÇÿ¾ÿ½ÿ´ÿºÿ¸ÿÀÿ¿ÿ³ÿ±ÿ²ÿ³ÿ·ÿÁÿ¨ÿÁÿ°ÿ¶ÿ¸ÿ±ÿÅÿÇÿ¼ÿ®ÿ¬ÿ¹ÿ»ÿ¬ÿ­ÿ»ÿ¬ÿ´ÿ¶ÿ¾ÿ¿ÿ·ÿ¾ÿÅÿ¾ÿ¼ÿ¾ÿ¹ÿ¿ÿÀÿ±ÿ¸ÿÃÿºÿ¼ÿÅÿÑÿÀÿ¿ÿÄÿÀÿÃÿ¼ÿ»ÿÅÿºÿ¼ÿ¼ÿ³ÿ¬ÿµÿ¾ÿ¼ÿ¹ÿ³ÿ¼ÿ¹ÿ¾ÿ´ÿºÿÂÿ·ÿ¼ÿ»ÿ¸ÿ¾ÿÂÿÂÿ¶ÿºÿ»ÿºÿÀÿÄÿ»ÿ¾ÿµÿ³ÿ¶ÿ³ÿÀÿ¶ÿ´ÿÃÿÃÿ»ÿÅÿÇÿ¶ÿÃÿ½ÿÆÿ¾ÿÀÿÀÿÉÿÂÿ²ÿ²ÿµÿ½ÿÃÿ¶ÿ¬ÿ±ÿ¶ÿ»ÿ¼ÿ¸ÿ½ÿÎÿ¾ÿµÿ³ÿÍÿÈÿºÿ½ÿ½ÿ·ÿÂÿÃÿÊÿ·ÿ·ÿ¾ÿÃÿºÿ·ÿ¶ÿ»ÿÆÿÁÿ·ÿµÿ¶ÿÅÿÌÿÂÿ¸ÿ¼ÿÈÿ¼ÿ¼ÿ¿ÿ·ÿ­ÿ¸ÿ²ÿÄÿÈÿÍÿ³ÿ»ÿÂÿ©ÿµÿ·ÿÇÿÁÿ¼ÿÄÿÂÿ¹ÿÈÿÃÿ½ÿÀÿËÿÂÿ¿ÿÅÿ¿ÿ¿ÿ¼ÿ¸ÿºÿ¹ÿ¼ÿµÿ¾ÿ¹ÿ¶ÿ¶ÿ­ÿ½ÿ¿ÿÁÿÍÿ·ÿÀÿ¾ÿ¯ÿ·ÿ·ÿºÿÀÿ·ÿ«ÿªÿ«ÿ½ÿÉÿ½ÿ¼ÿ½ÿºÿÈÿ¾ÿ¨ÿÁÿÇÿ´ÿ¶ÿ°ÿ»ÿÚÿÉÿ·ÿÅÿºÿ°ÿ¹ÿ¼ÿÍÿ»ÿÂÿ»ÿÂÿÃÿ®ÿ³ÿÃÿ¾ÿ¹ÿ¸ÿ½ÿÆÿ½ÿ½ÿ³ÿµÿÆÿ¾ÿÆÿÇÿ·ÿ¹ÿÇÿ¥ÿ½ÿ¸ÿ»ÿÁÿ±ÿ«ÿ¶ÿÄÿ½ÿ§ÿ¬ÿ½ÿÄÿÄÿ·ÿµÿ´ÿ¶ÿºÿµÿÁÿ²ÿ¯ÿ¸ÿ¸ÿÖÿ¾ÿÂÿÄÿ®ÿ´ÿ½ÿ¼ÿÂÿÇÿÃÿºÿ¸ÿ»ÿ¹ÿ½ÿÅÿºÿ©ÿ³ÿ¸ÿ°ÿºÿ²ÿÿ²ÿÂÿ·ÿÅÿ¹ÿ¦ÿ¦ÿ¨ÿ¸ÿÄÿ³ÿ¿ÿ½ÿ¸ÿ½ÿÀÿÀÿºÿ¶ÿµÿÄÿÂÿ½ÿ¿ÿÆÿÉÿËÿÃÿ½ÿÊÿÂÿ»ÿ»ÿ·ÿ¼ÿÂÿµÿµÿ¿ÿ¾ÿºÿºÿ»ÿ¶ÿ§ÿ©ÿ¹ÿ¿ÿÁÿ¸ÿ»ÿ¸ÿ²ÿÎÿ¹ÿ´ÿ´ÿ°ÿªÿ±ÿµÿ¹ÿÄÿ¼ÿÀÿÊÿ¿ÿÂÿ¼ÿÃÿºÿ¶ÿÁÿ¾ÿ®ÿ´ÿÃÿÀÿ«ÿ·ÿ»ÿ³ÿ²ÿ®ÿ´ÿµÿ»ÿÃÿÊÿÈÿ²ÿÂÿÈÿÂÿÁÿ¶ÿÂÿ¹ÿÁÿ®ÿ²ÿµÿ¹ÿ´ÿºÿ¶ÿºÿ¾ÿ¼ÿºÿ»ÿ¼ÿ¶ÿªÿ´ÿ´ÿ¨ÿ´ÿ·ÿ±ÿÆÿ·ÿ²ÿ¹ÿªÿ¹ÿ¯ÿ·ÿ¿ÿÆÿÅÿ¸ÿ½ÿËÿºÿ´ÿÅÿ©ÿ«ÿ»ÿÂÿ¿ÿÃÿµÿ´ÿ¹ÿ½ÿ¿ÿ¿ÿ¹ÿ¼ÿ¿ÿ´ÿ²ÿ¾ÿ¾ÿÅÿ»ÿ¹ÿ¸ÿ»ÿÆÿ½ÿ´ÿÀÿÆÿ¸ÿ»ÿ¼ÿ½ÿºÿ¹ÿÅÿÅÿ¸ÿ»ÿºÿ½ÿ¾ÿÅÿÀÿ¹ÿ¨ÿ¶ÿ¸ÿ¼ÿÃÿÃÿÆÿ·ÿ±ÿ´ÿºÿ»ÿ´ÿ²ÿ¶ÿÆÿ±ÿ¢ÿ¬ÿ»ÿ­ÿÀÿÇÿ¶ÿ¸ÿÀÿ¶ÿ©ÿ³ÿÃÿÁÿ¾ÿ¾ÿ³ÿ°ÿ³ÿ¯ÿ·ÿÂÿ¸ÿ¬ÿµÿ¹ÿ¹ÿ»ÿ»ÿÄÿ½ÿ·ÿÉÿÇÿ»ÿ¸ÿ¬ÿ°ÿ¸ÿÇÿ¹ÿ»ÿÌÿ¼ÿºÿ·ÿ¼ÿºÿ·ÿ¼ÿ¸ÿ±ÿ³ÿ­ÿµÿ¾ÿÔÿºÿ¸ÿÌÿÇÿ¿ÿ½ÿ´ÿ¶ÿ¹ÿ³ÿ²ÿºÿºÿ¿ÿ¯ÿ®ÿ²ÿ²ÿ¾ÿÃÿ¶ÿ¯ÿ¹ÿ¾ÿ·ÿ½ÿ¿ÿ·ÿ¸ÿ´ÿ¶ÿÅÿÀÿ¶ÿÆÿ®ÿ½ÿÂÿÅÿÆÿÅÿ½ÿ¸ÿ³ÿªÿ«ÿ¹ÿÉÿ¶ÿ®ÿÌÿ¹ÿ¿ÿ´ÿ«ÿ³ÿ½ÿÇÿÅÿ¿ÿ»ÿ»ÿÇÿ®ÿ°ÿ®ÿ¤ÿÀÿÆÿÀÿÅÿÐÿÕÿÅÿ¹ÿ²ÿ·ÿÎÿ²ÿ´ÿÏÿÁÿÖÿÃÿ¾ÿ¾ÿºÿ¶ÿ»ÿ¸ÿ´ÿ»ÿ¾ÿ½ÿ±ÿ¹ÿ²ÿ¼ÿ³ÿ³ÿ·ÿ¸ÿÆÿ¾ÿµÿ¾ÿÇÿÇÿ¿ÿ­ÿ¿ÿÅÿ»ÿ¬ÿ¾ÿ¸ÿÁÿÈÿÀÿ½ÿºÿµÿ½ÿÁÿ¾ÿ»ÿ»ÿ¿ÿÂÿÇÿÄÿÂÿ¼ÿªÿ¤ÿ®ÿ´ÿ¯ÿ²ÿ¼ÿÆÿ¸ÿ´ÿ¼ÿ´ÿ½ÿÁÿ¶ÿµÿ´ÿ±ÿÁÿ¯ÿ²ÿÄÿÀÿ´ÿ¶ÿÇÿÁÿÇÿ¾ÿ¯ÿºÿÂÿ´ÿµÿÄÿÈÿ¹ÿÂÿÀÿÂÿ¹ÿ¸ÿÀÿÅÿÃÿ¼ÿ´ÿ·ÿ¥ÿÄÿÆÿ¶ÿ®ÿªÿ¯ÿ¼ÿºÿ´ÿÁÿËÿÃÿ½ÿÆÿ¿ÿÀÿÆÿ¹ÿ»ÿÀÿÀÿ¿ÿ½ÿ¸ÿ½ÿ¶ÿÉÿ½ÿ·ÿ·ÿ¹ÿÄÿÉÿÉÿËÿÄÿºÿÅÿÀÿÄÿÃÿºÿ¶ÿ¹ÿ¼ÿ¿ÿÁÿ¾ÿ»ÿÀÿÐÿÑÿÅÿÂÿ²ÿÃÿÅÿÂÿ»ÿ³ÿ¸ÿ¾ÿ¸ÿ¾ÿ¼ÿ·ÿÅÿ½ÿ¾ÿÀÿÂÿÁÿÂÿÅÿ·ÿÀÿ¼ÿ¶ÿµÿºÿÊÿÏÿÄÿ»ÿ¼ÿ¼ÿ¶ÿÂÿ»ÿ»ÿ¿ÿÁÿ»ÿÃÿÃÿ½ÿÂÿÄÿ´ÿ¼ÿ½ÿ¾ÿ´ÿÂÿÂÿÀÿ¶ÿ©ÿ°ÿ½ÿÒÿÊÿ¼ÿÆÿ¸ÿ¾ÿ·ÿºÿºÿµÿÀÿÃÿÃÿÁÿÂÿ¾ÿ²ÿ½ÿÇÿÀÿ³ÿ±ÿºÿªÿÿÄÿ³ÿÇÿÌÿ¹ÿ°ÿ»ÿÀÿ¸ÿÀÿ²ÿÏÿÅÿÃÿºÿ³ÿ»ÿÌÿÍÿºÿ»ÿÏÿÇÿÊÿÅÿ»ÿÄÿÅÿ¹ÿ°ÿ¤ÿ¾ÿÍÿÓÿ·ÿ¼ÿËÿÅÿ½ÿ¾ÿ¶ÿ±ÿ½ÿÈÿÐÿÁÿÁÿÁÿÌÿÏÿ¿ÿÀÿÃÿ½ÿ·ÿµÿÀÿÄÿÃÿÁÿºÿ·ÿ¶ÿ²ÿ¸ÿÆÿ¿ÿÇÿÉÿÉÿÉÿ¼ÿ¶ÿÉÿÌÿ¾ÿ¾ÿÀÿ¿ÿ¾ÿÅÿÌÿÐÿÈÿÇÿ¿ÿÌÿ±ÿ°ÿ¼ÿ¸ÿµÿ·ÿÇÿÃÿÇÿÄÿÇÿºÿ¶ÿÁÿÊÿÍÿÅÿºÿ¾ÿ»ÿ¼ÿÅÿÅÿ½ÿ¾ÿ³ÿ¨ÿ¶ÿÊÿ¼ÿÇÿËÿºÿ²ÿÂÿÈÿ°ÿÁÿÊÿ¶ÿ»ÿÈÿÀÿ¼ÿÇÿ½ÿ²ÿµÿ¼ÿÁÿ¹ÿ³ÿ¹ÿ»ÿ·ÿµÿ»ÿ¼ÿ¸ÿ·ÿ´ÿ¬ÿ«ÿ·ÿÌÿÄÿÌÿ·ÿ®ÿ·ÿÂÿÄÿÅÿÉÿ¼ÿËÿ¿ÿ½ÿÇÿÈÿÀÿ¹ÿ¹ÿ¾ÿ´ÿÎÿºÿ³ÿ¼ÿ»ÿ»ÿÅÿÁÿªÿ¶ÿÆÿÇÿÁÿ¾ÿ»ÿ·ÿµÿ²ÿ¼ÿÂÿ¹ÿ½ÿÅÿÏÿÎÿÀÿÃÿÉÿÁÿÊÿÒÿÉÿÅÿÆÿÁÿ»ÿÅÿ¶ÿÆÿÂÿÈÿÈÿÃÿËÿÙÿÎÿ»ÿ¼ÿÍÿ¶ÿÂÿÁÿÅÿÍÿÈÿ¾ÿ¸ÿºÿ¸ÿÆÿÄÿÈÿÃÿ³ÿ¯ÿ½ÿºÿ®ÿ·ÿ´ÿ®ÿºÿÂÿÂÿÁÿ¿ÿÂÿ¿ÿÁÿÄÿÂÿ¼ÿÂÿÊÿÅÿÁÿÆÿºÿ·ÿÈÿÅÿÐÿ»ÿ±ÿ¾ÿ¿ÿ´ÿ»ÿÉÿ¸ÿµÿÃÿÅÿÆÿÇÿÃÿ¾ÿ¿ÿ·ÿ»ÿÀÿ¼ÿ¹ÿ¾ÿÄÿÁÿ·ÿ¹ÿ½ÿ·ÿ¼ÿ·ÿ¼ÿÄÿÇÿÅÿ½ÿ¹ÿ¼ÿ»ÿ¾ÿÃÿÅÿÈÿÂÿÆÿ½ÿµÿ»ÿ´ÿ·ÿ·ÿ³ÿ»ÿ°ÿÁÿÊÿ¿ÿ¹ÿ¾ÿ¹ÿ¾ÿÄÿ·ÿÈÿØÿÉÿÇÿÁÿÀÿÍÿÍÿÆÿÃÿÇÿ¼ÿ¯ÿ±ÿ¼ÿ³ÿ¹ÿÄÿºÿ¸ÿÄÿ»ÿ¸ÿ´ÿ¿ÿÂÿÆÿÃÿÄÿ¿ÿ¶ÿ¿ÿµÿ¸ÿ³ÿÁÿ½ÿÀÿ¾ÿºÿºÿ½ÿ¾ÿ¾ÿ½ÿ¿ÿÅÿ¸ÿ¼ÿ½ÿ·ÿ¯ÿ²ÿÁÿÄÿ¶ÿºÿ±ÿÇÿÆÿÇÿ¼ÿ°ÿ·ÿÁÿÄÿ¹ÿ¬ÿËÿ¾ÿ³ÿ»ÿÅÿ¼ÿÁÿ¿ÿÆÿÊÿÄÿÆÿÁÿ½ÿ»ÿ¼ÿ³ÿÅÿÈÿ¸ÿ·ÿÄÿÄÿ³ÿ°ÿ¾ÿ¸ÿÄÿ´ÿÅÿÀÿ¼ÿ®ÿ¶ÿ½ÿ¿ÿÉÿÀÿ¿ÿ¹ÿ¿ÿ¾ÿ·ÿÂÿ±ÿ¼ÿÇÿÆÿÂÿÃÿÆÿ¸ÿ¿ÿÆÿ¸ÿºÿÁÿ¶ÿ·ÿÃÿÄÿÅÿÊÿÃÿ¾ÿÇÿÄÿ¼ÿÍÿÁÿ«ÿªÿ°ÿ±ÿ¹ÿÅÿÂÿ´ÿ¶ÿÅÿ¼ÿÀÿµÿÉÿÆÿ¿ÿµÿ°ÿ¼ÿÃÿ»ÿÅÿÅÿ¹ÿÇÿ°ÿºÿ·ÿÃÿ¿ÿ·ÿÇÿÊÿ»ÿ¿ÿÊÿÅÿ¼ÿ¯ÿµÿ·ÿ·ÿ¼ÿ¼ÿ¹ÿ»ÿ¾ÿ¹ÿ¸ÿ¾ÿ¸ÿ½ÿ¸ÿ´ÿ²ÿÃÿÑÿ°ÿ´ÿ±ÿ°ÿ¼ÿÆÿÅÿ¸ÿ«ÿ¾ÿÎÿÄÿ·ÿ¹ÿºÿÃÿ³ÿÀÿ¿ÿ¹ÿ¹ÿ½ÿÇÿÆÿÀÿ½ÿÇÿÍÿÚÿÌÿÁÿÃÿ°ÿ´ÿÁÿÁÿ¿ÿÀÿºÿ¿ÿÅÿÎÿ²ÿÍÿ¾ÿ¼ÿÈÿÂÿËÿ¿ÿÀÿÄÿ¿ÿÁÿÂÿÂÿ·ÿÄÿÄÿ²ÿÆÿÃÿ½ÿ¾ÿ¹ÿ¾ÿ½ÿ»ÿ´ÿ¶ÿÄÿ´ÿ½ÿ½ÿÀÿÁÿÆÿÅÿ¹ÿºÿÃÿÂÿ½ÿºÿ³ÿ¸ÿÂÿ¼ÿËÿÈÿ¸ÿÀÿ¼ÿ¿ÿÂÿ×ÿÆÿ¹ÿ»ÿ¼ÿ¯ÿ³ÿµÿ¬ÿ»ÿÀÿ»ÿ¾ÿ¼ÿÈÿ¹ÿÉÿ½ÿ¾ÿ¾ÿÀÿÀÿ·ÿ»ÿ¾ÿ½ÿÄÿ½ÿ¼ÿ§ÿÀÿ°ÿÃÿ¿ÿ¶ÿ¾ÿ¶ÿÁÿÉÿÊÿ½ÿµÿºÿ¾ÿ¾ÿ¸ÿ·ÿ¹ÿÆÿÇÿÅÿ¾ÿ»ÿ­ÿ¸ÿ²ÿ·ÿ½ÿÀÿ¼ÿÀÿÀÿ·ÿÂÿ¿ÿ·ÿ¸ÿ¼ÿÆÿÎÿÎÿµÿ¼ÿÉÿ¹ÿ¼ÿÅÿÃÿÄÿÅÿ¿ÿÆÿÎÿ¿ÿ¸ÿÇÿ¼ÿ¹ÿ¼ÿ·ÿÁÿ¯ÿÀÿÂÿÄÿ»ÿ¶ÿ¾ÿ¾ÿ·ÿ±ÿªÿ®ÿ½ÿ³ÿ©ÿÃÿ°ÿªÿ½ÿ¿ÿ±ÿ¶ÿÂÿÄÿ³ÿ»ÿ¹ÿ°ÿ­ÿ¯ÿ¼ÿÁÿ»ÿ¼ÿºÿ»ÿ ÿ¡ÿµÿÀÿ¿ÿ·ÿ¼ÿ·ÿµÿµÿ®ÿ´ÿ»ÿÀÿ¿ÿµÿ¸ÿÂÿÎÿ²ÿ¼ÿ¹ÿÆÿ²ÿÂÿ»ÿ¾ÿ°ÿ»ÿÅÿ¶ÿºÿ±ÿªÿ²ÿ¶ÿ¶ÿ´ÿ®ÿ³ÿ½ÿ¸ÿÃÿ³ÿ¹ÿÄÿÊÿµÿÅÿ»ÿ½ÿ¶ÿÁÿ¶ÿ¬ÿ°ÿºÿ·ÿ³ÿ»ÿ¿ÿÀÿ¶ÿµÿ±ÿ¹ÿ´ÿ²ÿºÿºÿ¾ÿ°ÿÀÿºÿ¯ÿÁÿÂÿ¶ÿµÿ¹ÿ¿ÿ¾ÿ¯ÿ®ÿºÿ½ÿ¯ÿ²ÿ¹ÿ¹ÿ²ÿÎÿ¸ÿ·ÿ°ÿµÿ¯ÿ»ÿ°ÿ·ÿ»ÿ¿ÿ¼ÿ¹ÿ¸ÿ¿ÿÃÿ¹ÿÀÿÅÿÄÿÈÿ¹ÿ½ÿÉÿÀÿÀÿÁÿÇÿ·ÿ½ÿÁÿ¼ÿ¸ÿ¼ÿÆÿ¹ÿºÿÁÿ¹ÿ¶ÿÄÿËÿÇÿÎÿÂÿÂÿËÿºÿ±ÿÁÿÉÿÉÿÄÿÖÿÊÿ·ÿ¶ÿ¼ÿ¶ÿ¿ÿÅÿÃÿ¿ÿºÿÂÿÁÿ¶ÿ¸ÿ·ÿ»ÿºÿÄÿ½ÿ¶ÿ½ÿ¿ÿ·ÿÇÿÉÿ³ÿ¹ÿ¼ÿµÿ¿ÿ³ÿÀÿÆÿ¼ÿ»ÿ¾ÿÃÿ»ÿ¯ÿ±ÿ½ÿÃÿ»ÿ»ÿ³ÿ¯ÿµÿÄÿ»ÿ´ÿ¯ÿªÿ·ÿ¹ÿ¾ÿµÿ¼ÿ»ÿÇÿËÿÃÿÈÿÍÿ¼ÿ»ÿ¿ÿ¶ÿ²ÿºÿ¿ÿÀÿÆÿ¼ÿÄÿÃÿÌÿÁÿÀÿ¸ÿÃÿÑÿÉÿÅÿ²ÿÆÿÕÿÆÿºÿºÿÁÿ»ÿÄÿÁÿËÿÂÿ¼ÿ¿ÿµÿ±ÿ¹ÿÄÿÂÿµÿ´ÿµÿ¿ÿÃÿÅÿÉÿÉÿ¶ÿÉÿÀÿ·ÿ·ÿÄÿ¿ÿÃÿµÿ·ÿÁÿÇÿÁÿÃÿÀÿÀÿ¾ÿÄÿÄÿ»ÿ¾ÿÁÿ»ÿ¶ÿÎÿÏÿÆÿÆÿ¸ÿºÿÂÿ»ÿµÿÚÿÃÿ´ÿ»ÿÉÿ´ÿ¶ÿ°ÿÅÿÅÿ¿ÿ¾ÿÁÿÅÿ¼ÿ¼ÿ¾ÿ°ÿªÿ´ÿ¼ÿ·ÿ®ÿ¶ÿ½ÿ¿ÿÅÿÆÿ×ÿÏÿ¸ÿºÿ¸ÿ¿ÿ¾ÿÀÿÈÿÂÿ¶ÿ»ÿËÿÁÿÇÿºÿÁÿ»ÿ·ÿ¾ÿÀÿÄÿÇÿ¼ÿ²ÿ¯ÿ§ÿ§ÿ±ÿµÿ»ÿ¼ÿ¼ÿ·ÿ±ÿ¦ÿ¹ÿ´ÿ¹ÿ½ÿÿÀÿÅÿ»ÿÆÿ«ÿÓÿ´ÿÇÿ¾ÿ¸ÿ·ÿ¼ÿ¹ÿ½ÿ»ÿ¿ÿ½ÿ½ÿÂÿ¼ÿÀÿÆÿÇÿ¼ÿ°ÿ½ÿÀÿ¹ÿ¿ÿºÿ¼ÿ»ÿ¸ÿ¼ÿ¬ÿ¼ÿ»ÿ¾ÿÇÿÉÿÄÿ°ÿ²ÿÄÿ¿ÿ¶ÿ«ÿ­ÿÂÿ³ÿ²ÿºÿ°ÿ¹ÿ·ÿ²ÿ¬ÿ¹ÿÀÿ¾ÿ¾ÿºÿ½ÿÇÿÅÿÆÿÍÿ¿ÿ¼ÿ½ÿÃÿ·ÿ½ÿ®ÿ¶ÿ²ÿ´ÿÁÿ¿ÿÁÿÂÿ¶ÿ£ÿÀÿÃÿ³ÿÇÿÌÿ±ÿ¼ÿÍÿ¹ÿ³ÿÁÿºÿºÿÇÿºÿ¶ÿÅÿÉÿ¾ÿ¾ÿ¾ÿÀÿÇÿ»ÿ´ÿ¸ÿ­ÿ±ÿÂÿ·ÿ²ÿ¾ÿ½ÿ·ÿ»ÿ¿ÿÄÿÂÿ²ÿ¶ÿ¾ÿ¨ÿ³ÿ½ÿ²ÿÕÿÄÿ¶ÿ¾ÿ«ÿÆÿ·ÿÂÿ¼ÿ´ÿ¿ÿ¹ÿ´ÿ«ÿ¤ÿ´ÿ¿ÿ¸ÿ·ÿ²ÿ¸ÿ½ÿÅÿÂÿ³ÿÇÿÈÿÉÿºÿ³ÿ©ÿÒÿÅÿÂÿ¦ÿ±ÿµÿ»ÿÀÿÍÿÐÿ»ÿ½ÿ¬ÿ¹ÿ¯ÿÀÿ¹ÿ©ÿÄÿÍÿ¸ÿ¸ÿ¾ÿÂÿ»ÿ½ÿ¾ÿ³ÿºÿ¸ÿÁÿÉÿÀÿ¾ÿ¼ÿ¿ÿÀÿ½ÿÂÿÂÿ¿ÿ¼ÿ¼ÿÆÿÈÿÈÿÀÿ¸ÿ¸ÿ¼ÿ¿ÿ´ÿ·ÿ¾ÿ·ÿµÿ«ÿ³ÿ¹ÿ¶ÿªÿÃÿÅÿÎÿ²ÿÂÿ¿ÿ¹ÿ¼ÿ°ÿÄÿ·ÿ´ÿ¼ÿ¶ÿ·ÿÀÿ°ÿ´ÿ±ÿ½ÿÄÿ¿ÿ½ÿ¾ÿÆÿÈÿ½ÿ¼ÿ¾ÿÀÿÆÿÂÿ¼ÿµÿ·ÿµÿ­ÿ´ÿ½ÿÃÿÌÿ±ÿÊÿ»ÿªÿÂÿ±ÿ³ÿ­ÿ¾ÿÏÿ½ÿ¸ÿ´ÿÅÿ¿ÿØÿÄÿ¹ÿ³ÿ³ÿ·ÿ§ÿÇÿËÿÃÿÀÿµÿ»ÿ»ÿ»ÿ¹ÿ¾ÿÂÿ±ÿ±ÿ»ÿ·ÿÂÿÄÿ·ÿÀÿ»ÿ±ÿ¾ÿ¶ÿ°ÿÄÿ¸ÿÅÿ¿ÿÔÿÉÿµÿ±ÿ²ÿ³ÿÄÿÆÿ¨ÿ¿ÿ½ÿ¹ÿÃÿµÿ¬ÿÈÿ¯ÿ½ÿÅÿ¿ÿ¶ÿµÿ¹ÿ­ÿ¾ÿÎÿÈÿ´ÿµÿ¼ÿÍÿÁÿ¿ÿ¯ÿÀÿÌÿÀÿÈÿ¼ÿ¶ÿ·ÿ¶ÿ¾ÿÆÿÇÿÂÿ¾ÿ»ÿÅÿÈÿ¿ÿÂÿ¼ÿÅÿÂÿ±ÿ±ÿÎÿ¹ÿ¯ÿ¸ÿÎÿÃÿ¾ÿÃÿ¨ÿÊÿÄÿ·ÿ¸ÿ´ÿ¶ÿÀÿÂÿºÿËÿÆÿ´ÿºÿÇÿ»ÿÈÿ¹ÿ¹ÿ¸ÿÂÿ´ÿÄÿÅÿÄÿÂÿ¿ÿ¾ÿ½ÿÂÿÇÿÂÿÂÿºÿ¬ÿ²ÿ¼ÿÂÿÁÿºÿ¿ÿÊÿÎÿÍÿËÿÂÿÇÿ¹ÿÂÿ¾ÿÉÿÂÿ»ÿ½ÿÀÿ¶ÿ¬ÿ¹ÿÇÿµÿµÿ¸ÿ³ÿ·ÿ¡ÿ·ÿÄÿÂÿ¸ÿ½ÿ·ÿ¾ÿÅÿ¼ÿ¶ÿºÿ¿ÿ³ÿ»ÿ½ÿ¾ÿÈÿ¹ÿºÿ¼ÿÅÿÊÿÂÿ½ÿ¶ÿ¸ÿÃÿÈÿÁÿºÿ¸ÿ´ÿ»ÿÀÿÄÿÅÿ»ÿ½ÿ²ÿ·ÿ¼ÿ¼ÿÀÿÅÿ±ÿÇÿ¾ÿµÿ±ÿ¼ÿ­ÿ±ÿ¼ÿÈÿ¾ÿ²ÿ¿ÿÅÿÂÿ½ÿ»ÿÃÿ²ÿ¸ÿÄÿ»ÿ±ÿÄÿ¾ÿÀÿ¹ÿ­ÿ¹ÿ¼ÿ¸ÿÃÿÄÿ·ÿ¹ÿ¸ÿ·ÿÂÿÃÿÌÿÏÿºÿ¸ÿºÿ¼ÿÇÿÄÿÃÿºÿ»ÿ¾ÿÁÿ½ÿÐÿ°ÿ¿ÿ¸ÿ¿ÿÀÿÉÿÁÿÔÿ¬ÿÃÿÂÿ²ÿÐÿÔÿ»ÿºÿÈÿÄÿ´ÿ°ÿ¿ÿ½ÿ¸ÿÈÿÆÿÃÿÆÿÌÿ¾ÿºÿ¿ÿ¿ÿ¶ÿ¯ÿµÿ¸ÿ¹ÿ¿ÿ¿ÿ¶ÿ±ÿÀÿÅÿÄÿÆÿºÿ·ÿ¶ÿ´ÿÃÿÀÿ¹ÿ«ÿ¯ÿÄÿ¬ÿ¹ÿÃÿ°ÿ·ÿÂÿ¯ÿ»ÿ¿ÿØÿ½ÿ¾ÿÀÿÇÿÇÿÀÿ»ÿ½ÿÉÿÇÿ»ÿ¿ÿ³ÿ¾ÿµÿÄÿ¿ÿ¸ÿÆÿÂÿ¸ÿÂÿÃÿÃÿÆÿ¹ÿ²ÿ¹ÿ¾ÿ»ÿÁÿÊÿÁÿÂÿÍÿ¾ÿÇÿÉÿÀÿªÿ¼ÿ¶ÿ¶ÿ¸ÿÁÿÉÿ¹ÿÍÿÃÿ·ÿºÿÈÿÄÿ¿ÿºÿÂÿÂÿÅÿÍÿÂÿ»ÿ¾ÿÀÿÂÿ¿ÿÃÿÅÿÃÿ¼ÿ¿ÿ¿ÿ·ÿÂÿÊÿÉÿÐÿÊÿ¾ÿ¼ÿ¿ÿÃÿÈÿºÿ¸ÿÉÿºÿ½ÿ³ÿ¸ÿ´ÿ±ÿÃÿÃÿºÿ°ÿ¶ÿ«ÿÊÿ¿ÿ¹ÿ¹ÿ©ÿ§ÿ¯ÿ¿ÿ¦ÿµÿ¾ÿ³ÿÀÿ·ÿ¿ÿÃÿ½ÿºÿ¯ÿµÿÁÿÆÿÇÿ¿ÿÀÿ¾ÿ¸ÿÊÿÊÿ¾ÿÀÿ²ÿ¯ÿ»ÿ³ÿ²ÿºÿÂÿºÿ¾ÿÅÿÉÿÊÿ³ÿÈÿÁÿ´ÿ½ÿ¶ÿ¼ÿ¸ÿ²ÿÂÿÏÿÊÿ²ÿ³ÿ·ÿÀÿ¯ÿ²ÿ½ÿ¯ÿ²ÿ¾ÿºÿ¸ÿÂÿ¿ÿ¼ÿ½ÿµÿ¼ÿºÿ¼ÿ½ÿÅÿÂÿ³ÿÁÿ¯ÿÃÿ´ÿ»ÿ¬ÿÆÿ³ÿ®ÿÄÿ¬ÿ²ÿ¼ÿÁÿÀÿÄÿ½ÿ¬ÿÂÿªÿ¿ÿÂÿÊÿÂÿÅÿÆÿÂÿºÿ¶ÿºÿºÿ¿ÿÃÿ¾ÿ·ÿµÿÃÿÈÿ¶ÿ´ÿ¿ÿ¾ÿÈÿÁÿ·ÿ·ÿ±ÿ·ÿ¾ÿÇÿ»ÿ³ÿÇÿ°ÿ°ÿ±ÿ¿ÿºÿ¶ÿ¹ÿ³ÿÀÿ¿ÿ«ÿ¾ÿÂÿ¹ÿÄÿ½ÿµÿ»ÿÂÿÃÿºÿ¹ÿ´ÿ¯ÿ¶ÿÃÿÃÿ¼ÿªÿÃÿÂÿ¹ÿ¼ÿ¶ÿ­ÿ¹ÿ¿ÿ ÿ½ÿÃÿ¨ÿ±ÿ¶ÿ±ÿ¯ÿ»ÿÂÿÂÿ±ÿ²ÿµÿ®ÿ½ÿËÿÀÿ³ÿ´ÿ¹ÿ´ÿ¯ÿ¯ÿ¼ÿ½ÿ¾ÿ¸ÿ±ÿÎÿÇÿ·ÿÄÿµÿ³ÿÐÿÃÿ¾ÿ­ÿ´ÿ·ÿÁÿÁÿ²ÿÀÿÆÿÇÿµÿ²ÿÄÿÅÿ»ÿÃÿÁÿ±ÿ¶ÿÄÿÆÿ¾ÿ¿ÿºÿ®ÿ±ÿ¿ÿ²ÿ¤ÿ´ÿ´ÿÆÿ«ÿ«ÿ¯ÿ»ÿ¼ÿ¾ÿÎÿÊÿÄÿÌÿ¿ÿ»ÿ¹ÿ°ÿ¿ÿ¿ÿ¾ÿÁÿµÿ»ÿ½ÿ®ÿ¸ÿÂÿ¶ÿ´ÿÁÿÃÿ¸ÿÁÿ²ÿ½ÿÈÿ¹ÿÉÿÂÿ¾ÿÁÿ­ÿ·ÿ»ÿÄÿÁÿ¿ÿ¼ÿÀÿ¿ÿºÿ³ÿ´ÿ·ÿ³ÿ¹ÿºÿ¸ÿ·ÿ¬ÿ§ÿ´ÿ·ÿ°ÿÁÿ³ÿ»ÿ²ÿÂÿ¾ÿ»ÿ°ÿ´ÿ¹ÿ½ÿÈÿ½ÿ¼ÿÁÿ¼ÿºÿ¾ÿ¾ÿ´ÿ¯ÿ»ÿ½ÿ·ÿÁÿ¹ÿ½ÿÊÿÁÿÇÿ°ÿÆÿ¶ÿÍÿ¾ÿÅÿÁÿ½ÿÌÿ²ÿ¶ÿÊÿÆÿÃÿ½ÿÁÿ»ÿ¯ÿ·ÿ¾ÿ¹ÿ³ÿÅÿ¾ÿºÿ¹ÿ³ÿªÿ¸ÿ¼ÿÌÿ·ÿ¶ÿÄÿ¸ÿµÿºÿ¾ÿ¹ÿÁÿÆÿ»ÿ·ÿÁÿÁÿ¿ÿÅÿ»ÿ°ÿ¹ÿ±ÿ¯ÿ¿ÿ¶ÿ²ÿºÿÆÿÅÿÀÿÂÿ±ÿ¯ÿÂÿ¸ÿ¼ÿ¸ÿÁÿÌÿÄÿµÿ´ÿ½ÿÇÿÇÿ¶ÿ¹ÿ¼ÿ¶ÿ¬ÿÁÿÆÿÆÿÄÿ»ÿÈÿ¾ÿÃÿ³ÿ¹ÿ¼ÿ´ÿºÿ¸ÿ®ÿºÿÂÿ·ÿ±ÿ­ÿªÿ«ÿ®ÿ³ÿ±ÿÈÿ¼ÿÃÿÏÿ»ÿÅÿµÿ®ÿ®ÿ§ÿ£ÿ´ÿ»ÿ½ÿ·ÿ¹ÿ¼ÿµÿµÿ¯ÿ´ÿ´ÿ·ÿ¹ÿ¸ÿ¶ÿµÿÂÿÉÿ·ÿÀÿ¼ÿ¿ÿ½ÿ´ÿ±ÿ¬ÿ½ÿÇÿÅÿÂÿ¶ÿºÿ·ÿºÿÅÿ¼ÿ¾ÿ²ÿÇÿ¦ÿ¨ÿ¸ÿ»ÿ¸ÿÆÿ¶ÿ¼ÿ»ÿ²ÿµÿºÿ¼ÿ¸ÿ±ÿ»ÿÅÿ®ÿ¶ÿ«ÿ¯ÿËÿµÿ¢ÿºÿÀÿÀÿ¸ÿ·ÿÁÿÃÿ¿ÿ½ÿÇÿÌÿ¶ÿ´ÿÊÿÆÿ¾ÿÌÿ»ÿ­ÿ²ÿ¼ÿ¾ÿ·ÿÂÿ¶ÿ¾ÿÀÿ¶ÿ¸ÿ²ÿ°ÿ¾ÿ¿ÿ½ÿµÿ³ÿ¸ÿ¼ÿÀÿµÿÀÿ­ÿ¿ÿ¶ÿ¶ÿ½ÿºÿÆÿÏÿ¾ÿ¬ÿ²ÿ¶ÿ¬ÿ¸ÿÁÿÄÿÇÿÃÿ±ÿ´ÿ¬ÿÁÿÂÿ¾ÿÅÿºÿµÿÁÿÁÿ´ÿ²ÿ¹ÿºÿ°ÿ¹ÿ¶ÿ®ÿ©ÿÓÿ¾ÿÖÿÁÿ½ÿÈÿÉÿ·ÿ´ÿ»ÿ¾ÿÃÿÂÿ·ÿ´ÿ½ÿ½ÿ¿ÿ¼ÿ¹ÿ°ÿÀÿÄÿ½ÿ¾ÿÁÿÄÿ»ÿ¹ÿÃÿÄÿÁÿ¶ÿÿÀÿËÿËÿ¼ÿ¾ÿ¾ÿÃÿ·ÿ¶ÿ®ÿ­ÿ¶ÿ¼ÿ»ÿ¶ÿ³ÿ®ÿ¶ÿÀÿÆÿÄÿÀÿÄÿÎÿÇÿÁÿ·ÿ¿ÿ²ÿ¢ÿªÿ°ÿ¾ÿËÿÂÿÎÿÆÿ¬ÿÀÿ¼ÿ¿ÿ¶ÿ°ÿ¶ÿÆÿÅÿ¼ÿ»ÿµÿ§ÿ¯ÿ»ÿ¿ÿ¾ÿÇÿ¿ÿÄÿ»ÿºÿ»ÿºÿ¿ÿ¾ÿºÿ¾ÿ¸ÿ®ÿ½ÿÏÿµÿÃÿÒÿÃÿ©ÿ®ÿ¶ÿ¾ÿ¶ÿ°ÿ½ÿÂÿ¹ÿ¾ÿºÿºÿ½ÿ³ÿÍÿÐÿ½ÿÐÿÅÿºÿ·ÿÈÿËÿ¿ÿ¿ÿ¶ÿÇÿÇÿ¹ÿÇÿ´ÿÀÿ½ÿÁÿ±ÿ·ÿÂÿÄÿÂÿÁÿÀÿºÿºÿ¾ÿ¾ÿ»ÿ¾ÿ¼ÿ¿ÿ½ÿ¶ÿ«ÿ­ÿ²ÿ²ÿ¼ÿ·ÿºÿ½ÿÅÿ¼ÿÂÿ»ÿÀÿÀÿ»ÿ¹ÿ»ÿºÿ·ÿ·ÿ±ÿ¾ÿµÿÂÿÀÿ¼ÿ»ÿ¼ÿ·ÿ¿ÿÍÿÖÿÉÿ¯ÿ¹ÿ½ÿÊÿ¦ÿ­ÿ³ÿ¹ÿ¼ÿÁÿÀÿ¶ÿ²ÿ½ÿ¿ÿ¶ÿ¼ÿÅÿ¼ÿ´ÿ¼ÿËÿÅÿÏÿ»ÿ³ÿºÿ¯ÿµÿÒÿÇÿÂÿÀÿÆÿÉÿÈÿµÿ°ÿ·ÿÁÿÇÿÀÿ¶ÿÅÿÂÿÊÿ·ÿ·ÿÌÿ¿ÿÇÿÑÿÄÿ¹ÿ¼ÿÁÿÄÿ¸ÿØÿ­ÿÈÿ¹ÿ¹ÿ¿ÿÀÿ¾ÿ»ÿ¼ÿÂÿÃÿÆÿÄÿ´ÿÁÿ¼ÿÆÿÉÿ¿ÿ¾ÿÃÿÇÿËÿÂÿÀÿ®ÿÀÿÅÿ»ÿÄÿÀÿÄÿÈÿÃÿ½ÿ¶ÿÆÿÃÿ¹ÿÅÿ¸ÿÅÿÇÿÄÿ¹ÿÃÿÙÿËÿ½ÿÑÿÂÿÒÿÉÿÃÿ¿ÿ¼ÿ¿ÿ¾ÿ¹ÿ¹ÿµÿ·ÿ¸ÿ­ÿÂÿ¼ÿÄÿ¿ÿ¿ÿÅÿÄÿÂÿÃÿÂÿ¿ÿÐÿÄÿ´ÿ¸ÿÈÿÊÿ¿ÿ»ÿ¿ÿ¶ÿÅÿ¹ÿ³ÿ·ÿ»ÿ¸ÿ¸ÿÁÿÉÿ½ÿ²ÿÀÿ¿ÿ¿ÿÊÿÇÿ¶ÿ½ÿ¿ÿ·ÿ·ÿ½ÿÂÿÈÿÂÿÐÿ³ÿ­ÿ¼ÿÂÿ¾ÿ¿ÿ¾ÿ³ÿ¸ÿ²ÿÊÿ³ÿËÿÇÿ°ÿ¬ÿ¶ÿ´ÿ±ÿÅÿºÿÇÿÀÿ¼ÿºÿµÿ¼ÿÁÿµÿ°ÿ¶ÿÄÿ°ÿÄÿ¾ÿ¾ÿÆÿÈÿÅÿ¼ÿ²ÿ¿ÿÏÿÔÿ®ÿ·ÿÂÿÆÿÃÿ½ÿ¼ÿ³ÿºÿ¿ÿ¸ÿ½ÿ³ÿ½ÿÅÿÃÿÂÿÂÿÈÿÂÿªÿ²ÿ³ÿÃÿÎÿÉÿ½ÿ´ÿ¸ÿ»ÿ¿ÿ·ÿ¼ÿ¿ÿÅÿÍÿÄÿ°ÿ«ÿ½ÿÐÿ¿ÿ¬ÿ¾ÿ¾ÿÀÿÀÿ¾ÿÌÿÍÿÊÿÀÿÁÿ¿ÿÇÿ¿ÿ·ÿÄÿÐÿ¸ÿ·ÿÏÿÄÿ¾ÿÃÿÅÿÅÿÅÿÇÿÌÿ¼ÿºÿ¼ÿÃÿÁÿºÿ·ÿ·ÿ¹ÿ¿ÿÈÿ¿ÿÁÿÐÿÖÿÌÿ¿ÿ¿ÿÈÿ¯ÿÇÿÏÿ»ÿÂÿÉÿÂÿ¾ÿ¾ÿÀÿ³ÿ¼ÿ¿ÿ¿ÿÄÿÅÿÀÿÁÿ¸ÿ»ÿ¿ÿ¸ÿºÿ¼ÿ»ÿ·ÿ°ÿ¹ÿÁÿ¾ÿËÿ·ÿ¶ÿÃÿÅÿÉÿÅÿÈÿÀÿÇÿ»ÿÁÿ¹ÿµÿ»ÿ¾ÿ¹ÿÁÿÍÿÁÿÂÿ±ÿ±ÿ¹ÿ»ÿ»ÿ´ÿÀÿÊÿÀÿËÿÇÿ¼ÿ¸ÿ¿ÿÇÿ²ÿÍÿµÿ½ÿÇÿÃÿºÿ²ÿ§ÿºÿÅÿ¾ÿ¼ÿÄÿÐÿÊÿ»ÿ³ÿ¹ÿÄÿÀÿºÿÏÿÕÿËÿºÿ¸ÿÉÿÊÿ°ÿ»ÿÊÿÀÿÄÿ¼ÿÃÿÑÿÅÿ¾ÿ¿ÿºÿÇÿÓÿÉÿ¿ÿ¼ÿ¸ÿ¶ÿÆÿÀÿÎÿËÿÏÿÅÿÉÿÆÿÁÿÇÿÀÿ»ÿÊÿÀÿÅÿÍÿÆÿ¿ÿÅÿÅÿ³ÿ»ÿÂÿÊÿÈÿÄÿËÿºÿ°ÿ»ÿºÿ²ÿ±ÿÂÿµÿ¸ÿÅÿÄÿ¾ÿ¼ÿºÿ¹ÿ²ÿ·ÿ¶ÿ¸ÿÅÿÆÿÎÿÓÿÇÿ¹ÿµÿ¼ÿºÿÅÿ«ÿ³ÿ¼ÿ»ÿºÿ»ÿµÿ¶ÿ¬ÿ¼ÿÀÿÈÿÆÿ³ÿ±ÿ´ÿ³ÿ»ÿ»ÿÁÿÚÿÈÿÏÿ³ÿÂÿÈÿÁÿ¾ÿ»ÿ·ÿ»ÿÈÿÇÿ¾ÿÀÿÁÿ¿ÿ¾ÿ»ÿÀÿÏÿÇÿÆÿ¼ÿ¾ÿ¼ÿ¼ÿ¸ÿ·ÿ»ÿÄÿÆÿ»ÿ½ÿ»ÿÁÿºÿÇÿ¾ÿÆÿÐÿÊÿ½ÿ°ÿ¹ÿÁÿËÿ§ÿÇÿ½ÿ»ÿ¿ÿÄÿ½ÿ²ÿ·ÿ½ÿºÿ½ÿÌÿ°ÿ·ÿÈÿÂÿ·ÿ»ÿÆÿÈÿÆÿ»ÿÿÇÿ·ÿºÿ¾ÿ¹ÿ¾ÿÁÿ¹ÿ¹ÿ¾ÿ½ÿÅÿÅÿºÿÇÿÃÿÉÿÉÿÄÿÆÿÂÿ»ÿ°ÿÇÿ½ÿÂÿÆÿ¸ÿ¼ÿÁÿ¾ÿ¾ÿ¹ÿ«ÿ¬ÿ±ÿ¶ÿÀÿÁÿ¹ÿ»ÿ¹ÿ¶ÿ·ÿ¿ÿÉÿÆÿ¼ÿ¿ÿÉÿÍÿºÿ±ÿ¯ÿ¿ÿ»ÿµÿ¹ÿÂÿÇÿÁÿ»ÿÇÿµÿ½ÿ³ÿ»ÿ²ÿºÿ¿ÿ»ÿ¼ÿÅÿÆÿ²ÿ·ÿ»ÿ¿ÿ·ÿ»ÿ¾ÿ·ÿµÿ¸ÿÁÿÆÿÁÿ¾ÿºÿÃÿÈÿ¿ÿÇÿÊÿÌÿÁÿ¸ÿµÿ¹ÿ¼ÿÀÿÌÿÎÿÀÿ·ÿ¨ÿÄÿ»ÿ½ÿÌÿÍÿÅÿ»ÿ»ÿ¿ÿ·ÿ¹ÿ¯ÿ·ÿ¹ÿ­ÿ»ÿ¿ÿ·ÿºÿ·ÿ¹ÿ¾ÿ¶ÿ¶ÿÃÿ´ÿ·ÿÅÿ½ÿ¸ÿ·ÿÆÿ¸ÿ´ÿÅÿÎÿÉÿ¹ÿ®ÿÁÿÅÿÄÿÉÿºÿÃÿ·ÿµÿµÿ´ÿ³ÿ¶ÿ´ÿºÿÍÿÆÿÆÿ¼ÿºÿÏÿÀÿ¿ÿ¹ÿÐÿÑÿÄÿºÿ½ÿ»ÿ­ÿ¯ÿ·ÿ·ÿÃÿ²ÿÆÿÆÿ½ÿÄÿÀÿÇÿÁÿÆÿÑÿËÿÂÿÀÿ½ÿ©ÿ¸ÿ«ÿÅÿÊÿ·ÿÂÿÌÿÍÿÑÿÃÿ¿ÿÁÿ²ÿ´ÿ¸ÿ¾ÿ¹ÿ¹ÿ¾ÿÃÿÆÿ°ÿºÿ¾ÿ¿ÿºÿ´ÿ³ÿ¼ÿÅÿµÿ´ÿ»ÿ·ÿ°ÿÆÿÀÿ¹ÿ¿ÿÍÿÆÿºÿºÿ¾ÿ¹ÿ´ÿ·ÿÁÿÃÿ¾ÿÃÿ³ÿÁÿ½ÿÂÿ®ÿÁÿÅÿÃÿÃÿ¹ÿ·ÿÁÿÆÿÌÿÆÿÁÿ½ÿ°ÿ·ÿÆÿ¶ÿÈÿ¶ÿ³ÿºÿ¾ÿ¸ÿ·ÿ¸ÿ·ÿ»ÿ¾ÿ¸ÿµÿµÿÁÿ¿ÿÐÿËÿÇÿÄÿ¸ÿ±ÿ»ÿ¼ÿ·ÿ¶ÿ¶ÿ¶ÿ¹ÿ¾ÿ³ÿ³ÿ·ÿÐÿ¼ÿÁÿ¼ÿÊÿÀÿÆÿ»ÿ³ÿÁÿÈÿÂÿ¹ÿµÿ¹ÿÄÿÀÿ²ÿÂÿ®ÿ¹ÿÃÿ®ÿ´ÿ²ÿ»ÿ´ÿ¸ÿÀÿ½ÿÊÿÈÿ¸ÿ½ÿ¿ÿÃÿ·ÿÂÿÁÿºÿ¶ÿ°ÿ¸ÿ©ÿ©ÿ·ÿÅÿ¼ÿ¹ÿ¼ÿ¼ÿ¹ÿ±ÿ±ÿÃÿÉÿ¿ÿ¿ÿ¯ÿ©ÿ´ÿ¸ÿ¹ÿ®ÿÄÿÏÿÀÿ»ÿ®ÿ¶ÿ³ÿºÿÈÿÇÿ¼ÿ®ÿ¯ÿ¹ÿ´ÿ²ÿÅÿ³ÿ·ÿ¶ÿÃÿ°ÿ¹ÿ°ÿ·ÿÁÿ¶ÿ¸ÿ³ÿ®ÿµÿ¾ÿ¿ÿ®ÿ°ÿÇÿÅÿ¶ÿÂÿÍÿ®ÿ±ÿÁÿ´ÿÍÿÌÿ¼ÿÂÿÂÿ¼ÿ¹ÿ·ÿ·ÿ»ÿÇÿÇÿ³ÿ¶ÿ¹ÿ¼ÿ¶ÿ½ÿ·ÿ½ÿ»ÿ»ÿ»ÿ¶ÿÁÿ¹ÿ·ÿ³ÿ·ÿ¿ÿÀÿÅÿÈÿÅÿ¹ÿ±ÿÈÿÍÿÃÿ»ÿ¥ÿ±ÿÂÿ´ÿ¾ÿÅÿ©ÿ·ÿ¾ÿÄÿ·ÿ¼ÿÄÿ¾ÿµÿ°ÿ¹ÿÃÿÁÿ»ÿ·ÿ·ÿºÿÃÿ¸ÿ¼ÿºÿÅÿÎÿ»ÿÔÿ¹ÿÂÿÄÿÅÿÈÿÅÿ¿ÿ¸ÿÄÿÁÿ»ÿ¶ÿ«ÿ·ÿ¶ÿÀÿ°ÿ¹ÿ´ÿ¿ÿ¿ÿ¬ÿÈÿÂÿ·ÿ×ÿÓÿ»ÿÀÿÇÿÅÿÃÿÄÿÂÿÃÿ¹ÿ¼ÿÀÿµÿ»ÿºÿ·ÿµÿ»ÿÂÿºÿÂÿ¼ÿÉÿ´ÿÑÿ¾ÿÀÿÊÿ¼ÿÈÿ·ÿ»ÿ¼ÿ¹ÿµÿ³ÿºÿÃÿÀÿ´ÿ±ÿ¹ÿ·ÿ±ÿ¢ÿ­ÿ¹ÿÀÿ·ÿ®ÿ¼ÿÀÿ¶ÿºÿ¼ÿµÿ¹ÿ»ÿÂÿ¿ÿÇÿÈÿÄÿ¹ÿ½ÿÁÿ·ÿ²ÿ·ÿÁÿÃÿ¹ÿ·ÿÂÿ¿ÿ¼ÿÇÿ»ÿ¸ÿ­ÿÅÿ¾ÿÑÿ¾ÿ­ÿÆÿ¾ÿÁÿºÿµÿÂÿÁÿ¼ÿÇÿÂÿÀÿÄÿ·ÿ¸ÿÆÿ¼ÿ¬ÿ¸ÿÂÿÄÿ¼ÿÆÿ¿ÿÁÿÈÿ¶ÿ¿ÿ·ÿ°ÿÅÿ½ÿÊÿ¶ÿ½ÿ¸ÿ¹ÿÀÿÄÿÉÿÀÿºÿ¸ÿ¹ÿ¾ÿ¸ÿ²ÿ°ÿ¶ÿÇÿ¾ÿ¼ÿ¹ÿ¾ÿ¼ÿÂÿÀÿÁÿ¬ÿ¿ÿÿ¼ÿÉÿÁÿÃÿ¿ÿ¼ÿ¸ÿ·ÿ¿ÿ¼ÿÀÿÀÿ½ÿÁÿÀÿ¾ÿ»ÿ¶ÿ»ÿ½ÿ²ÿ³ÿÃÿÁÿ¼ÿ»ÿÕÿÐÿ¸ÿ½ÿ¯ÿ¼ÿÏÿ·ÿÊÿÇÿ¼ÿ°ÿÎÿ¾ÿ¼ÿ¸ÿ¼ÿÂÿÄÿÄÿÉÿÀÿ¶ÿ½ÿ¾ÿ³ÿ´ÿ¿ÿµÿ¬ÿ½ÿ¸ÿ¹ÿ¿ÿ®ÿ¸ÿÁÿÈÿÁÿ¼ÿºÿ¹ÿÆÿ°ÿ½ÿ°ÿ½ÿ¸ÿ¼ÿÄÿ½ÿ­ÿ¼ÿ¾ÿ»ÿ¸ÿÊÿÄÿµÿ¼ÿÂÿËÿÏÿÈÿ¿ÿ·ÿµÿ´ÿ¹ÿ»ÿ»ÿ»ÿ¿ÿ¸ÿ¶ÿ°ÿºÿ²ÿ¿ÿÀÿ¾ÿ¬ÿ·ÿ¸ÿµÿ½ÿ»ÿ¼ÿ·ÿ®ÿ¾ÿ¹ÿ¶ÿ¼ÿ³ÿ³ÿ»ÿÅÿËÿÉÿÆÿÅÿÁÿ½ÿ´ÿ²ÿºÿ¶ÿ¹ÿ¾ÿ³ÿ»ÿÎÿ¼ÿ³ÿ»ÿËÿÇÿ¶ÿ¾ÿÔÿºÿ¼ÿ¨ÿ´ÿÀÿ¬ÿ½ÿÁÿ¸ÿÅÿÃÿ¼ÿ·ÿ»ÿ¶ÿ·ÿ¸ÿ®ÿÃÿÊÿÇÿÄÿÁÿÇÿÒÿÐÿÀÿºÿ¸ÿ°ÿ²ÿÄÿ·ÿ¬ÿ¾ÿÇÿ¹ÿÅÿÉÿÆÿÇÿºÿºÿÂÿ¸ÿ³ÿ¿ÿ¶ÿÇÿ³ÿµÿ¹ÿ·ÿÐÿÂÿÌÿ»ÿ¯ÿ¸ÿ¯ÿ´ÿÀÿ¾ÿ½ÿÁÿºÿµÿ®ÿ³ÿºÿ¿ÿ¾ÿ®ÿ·ÿºÿÄÿÅÿµÿ¿ÿÂÿÒÿ°ÿ´ÿ¤ÿ´ÿ¸ÿÀÿáÿ¿ÿËÿ«ÿ²ÿ¾ÿÂÿÆÿµÿ¦ÿ­ÿ³ÿ¼ÿ®ÿÃÿÅÿ·ÿ±ÿ½ÿ´ÿ­ÿªÿµÿÃÿ¸ÿµÿ¸ÿ¼ÿÁÿÂÿÁÿ´ÿ­ÿ¶ÿºÿ¸ÿÇÿÍÿ¾ÿ­ÿ°ÿ´ÿ°ÿ¨ÿ·ÿ½ÿ´ÿ­ÿ³ÿ¸ÿ¸ÿ¶ÿ»ÿÂÿÃÿÔÿÇÿ½ÿÆÿÁÿÀÿ³ÿ¸ÿ°ÿ¨ÿ¶ÿ³ÿÉÿÈÿ²ÿ°ÿ±ÿÅÿÀÿ¸ÿ¹ÿ·ÿ½ÿ¿ÿ»ÿ¹ÿ¹ÿÁÿÇÿÈÿÌÿÄÿ´ÿµÿ½ÿ³ÿ±ÿ¶ÿ·ÿÂÿÀÿ¿ÿÊÿ¸ÿÇÿÇÿ²ÿ¨ÿÌÿÃÿÀÿÊÿÀÿ¿ÿÁÿ¹ÿÔÿ´ÿÏÿ¯ÿ¥ÿºÿ¶ÿ®ÿ¼ÿ½ÿ®ÿ·ÿÌÿÂÿ²ÿ´ÿ·ÿÀÿ¿ÿ³ÿ±ÿÂÿÍÿÀÿ·ÿ·ÿ³ÿ´ÿÁÿ»ÿ®ÿ´ÿÃÿ¹ÿ®ÿ¹ÿµÿ¾ÿ±ÿºÿ³ÿ¸ÿ¸ÿ´ÿ´ÿ½ÿÏÿÀÿ°ÿµÿÂÿÄÿ¼ÿÀÿÃÿ¿ÿ³ÿ¯ÿ±ÿÊÿÆÿ¸ÿ¼ÿÀÿ³ÿ±ÿ§ÿ®ÿÁÿ¼ÿ¹ÿ¸ÿ¸ÿ¹ÿ½ÿ»ÿÀÿÀÿ´ÿ½ÿÁÿÄÿºÿ¼ÿÄÿÀÿÉÿ¹ÿµÿ½ÿÄÿ½ÿ½ÿÄÿÏÿ¸ÿØÿÄÿ»ÿÃÿ»ÿÈÿ¨ÿ¿ÿ·ÿ·ÿµÿÇÿÁÿÀÿ½ÿ´ÿÉÿÇÿ¾ÿ½ÿÀÿ¼ÿµÿÂÿÅÿ¿ÿÀÿÃÿ»ÿºÿ¶ÿºÿÄÿ¾ÿÃÿÄÿ¸ÿÂÿÉÿÃÿÀÿ¸ÿµÿÈÿÌÿÈÿÈÿ½ÿ»ÿ¾ÿÃÿºÿÆÿ¼ÿÉÿºÿÂÿ¾ÿ«ÿÁÿ»ÿ¶ÿ¼ÿ¼ÿ½ÿ½ÿºÿ¾ÿÂÿ»ÿÄÿ¾ÿ»ÿÀÿÂÿÃÿ»ÿ¶ÿÂÿ¶ÿ±ÿ¾ÿÊÿÆÿ³ÿ¾ÿÀÿ¸ÿ¾ÿ»ÿºÿ½ÿ¼ÿ½ÿ¾ÿÂÿÀÿ´ÿ·ÿ²ÿ¾ÿÂÿÄÿÆÿ¾ÿ®ÿ½ÿ´ÿ»ÿÁÿÉÿ¼ÿÈÿ¹ÿÀÿÄÿ¾ÿÇÿ­ÿÁÿÕÿÃÿµÿ¸ÿÅÿÄÿÉÿÆÿµÿºÿ¼ÿ»ÿºÿÇÿ½ÿ¿ÿÉÿÁÿ´ÿ½ÿºÿ´ÿºÿ¿ÿ¹ÿ¹ÿ¾ÿ·ÿ¼ÿÅÿ»ÿ·ÿ¹ÿ¼ÿ»ÿÅÿÀÿºÿ±ÿ°ÿ½ÿ»ÿÅÿÀÿ¸ÿ´ÿÂÿ¶ÿµÿÕÿ½ÿ¼ÿ¿ÿÀÿ¼ÿ¹ÿ½ÿÄÿµÿ°ÿ½ÿ·ÿµÿ¶ÿÈÿÂÿ¼ÿÀÿÃÿ¾ÿÁÿÃÿÁÿ½ÿ»ÿÂÿºÿ¸ÿ¿ÿ½ÿÃÿÇÿÃÿºÿ¬ÿ±ÿÁÿ¸ÿ°ÿÄÿ¾ÿ¼ÿ¼ÿºÿÆÿ®ÿ°ÿÅÿ¿ÿ³ÿ¯ÿ¾ÿ»ÿÈÿÈÿªÿÄÿ½ÿ²ÿÀÿÅÿÉÿ¹ÿÀÿÀÿ¿ÿÂÿÄÿÅÿµÿ´ÿ¸ÿ¸ÿ½ÿ¿ÿÁÿÎÿÇÿ»ÿ½ÿ¸ÿ´ÿ¾ÿÄÿ¾ÿ»ÿ¼ÿ·ÿ´ÿ¸ÿÅÿÆÿ¹ÿ¾ÿÃÿ¼ÿÃÿ¼ÿÆÿµÿ¿ÿ²ÿ®ÿ´ÿÁÿ¸ÿ¾ÿÂÿÄÿ¶ÿ¸ÿÆÿÀÿ¿ÿÁÿÉÿÁÿÀÿÁÿ»ÿºÿÁÿÇÿºÿ°ÿ±ÿ¿ÿÇÿºÿ½ÿ»ÿ»ÿÁÿÃÿÆÿ¾ÿ¾ÿÀÿ¿ÿÅÿ¾ÿ¾ÿ¾ÿºÿÇÿÆÿ»ÿ¼ÿ¹ÿÈÿ°ÿ¼ÿ»ÿÀÿ¯ÿ¦ÿ¿ÿÄÿ²ÿ°ÿºÿ¦ÿ¶ÿÀÿ·ÿ¯ÿ¾ÿ±ÿºÿ·ÿÁÿÇÿ¨ÿ³ÿ²ÿ©ÿ¶ÿ¿ÿ½ÿ·ÿ½ÿ¿ÿ·ÿÀÿÌÿ¿ÿ°ÿ·ÿ¯ÿµÿ»ÿ¸ÿ¾ÿºÿ½ÿ²ÿ»ÿÂÿ¾ÿÂÿ¾ÿÄÿÅÿÁÿ½ÿ²ÿÊÿÆÿºÿ¿ÿ¿ÿ¿ÿ¹ÿ¹ÿÇÿÁÿ·ÿ·ÿ¸ÿ­ÿµÿÀÿ¼ÿ¸ÿ¼ÿ¹ÿ½ÿ½ÿ¸ÿÃÿ·ÿ±ÿ»ÿÂÿ½ÿ¶ÿ»ÿ³ÿ¾ÿµÿ²ÿÁÿºÿÈÿÃÿÊÿµÿ¾ÿÊÿÁÿÀÿµÿ´ÿ¸ÿÂÿ¢ÿ±ÿ³ÿ±ÿÂÿ¾ÿ¿ÿ³ÿµÿÁÿÅÿÇÿÁÿ½ÿµÿ·ÿÈÿÀÿ¾ÿ¾ÿºÿ·ÿ¼ÿ¼ÿÂÿ¹ÿ·ÿ²ÿ¸ÿÍÿ·ÿ­ÿ±ÿ´ÿ¹ÿ»ÿ³ÿ¶ÿ¼ÿ»ÿÃÿ½ÿÉÿ¹ÿµÿÂÿ»ÿ¹ÿÁÿ·ÿ²ÿ¿ÿÆÿÃÿÀÿ¹ÿ­ÿ²ÿ´ÿÀÿ¹ÿÄÿ·ÿ½ÿÆÿÂÿÉÿ¿ÿ®ÿ´ÿÆÿ·ÿ»ÿÂÿ³ÿ¼ÿÁÿ³ÿ¸ÿ»ÿÄÿ®ÿ¶ÿ¼ÿ´ÿ½ÿ¿ÿ½ÿÃÿÄÿÃÿ½ÿ´ÿ»ÿ¼ÿ¼ÿ³ÿÂÿ½ÿ®ÿ¾ÿ»ÿ¶ÿÆÿ·ÿ²ÿÂÿÅÿ¶ÿ°ÿ²ÿ¼ÿÍÿ¾ÿ¶ÿÇÿÅÿÄÿºÿºÿÆÿÀÿ¸ÿÁÿÁÿ¶ÿ¹ÿ¸ÿ½ÿÑÿÂÿ¾ÿÀÿ½ÿÊÿ¼ÿ¸ÿ¾ÿÃÿÒÿÔÿÊÿ¸ÿØÿÍÿ½ÿÅÿËÿÂÿÎÿ´ÿ±ÿ¶ÿ¶ÿ½ÿ¾ÿÃÿºÿ­ÿ»ÿ¹ÿ©ÿ±ÿ¼ÿµÿ°ÿºÿ¾ÿÀÿÁÿ¶ÿ²ÿ½ÿ½ÿÇÿËÿ¸ÿ»ÿ³ÿ¹ÿÂÿÁÿ·ÿ¿ÿ»ÿ¸ÿ¹ÿ¾ÿ¸ÿ¸ÿ¾ÿ·ÿ¹ÿ½ÿ¸ÿÇÿÍÿµÿ·ÿÅÿ§ÿ¾ÿ®ÿ£ÿ¯ÿÁÿ¹ÿÆÿÇÿ´ÿÂÿÌÿÒÿÆÿ¸ÿ´ÿ·ÿ¾ÿÅÿÃÿ¸ÿ°ÿ²ÿ¹ÿ¾ÿ¾ÿµÿºÿÄÿ½ÿÆÿ¶ÿÇÿ¸ÿÆÿÇÿÇÿÆÿ½ÿ½ÿÀÿÂÿÂÿÂÿ¸ÿ»ÿµÿ®ÿ¾ÿËÿÀÿ¸ÿÇÿ¿ÿ®ÿ´ÿ½ÿÃÿ½ÿÃÿ«ÿÉÿ´ÿ±ÿ¿ÿ¾ÿ¸ÿ³ÿ¾ÿÅÿÁÿ·ÿ´ÿ¾ÿÇÿÅÿÂÿ¾ÿ»ÿ¼ÿ¯ÿ³ÿ¹ÿ·ÿ«ÿÇÿ¶ÿÀÿºÿ¸ÿµÿÏÿÁÿ¶ÿ¿ÿ½ÿÀÿÍÿÎÿÂÿ³ÿ©ÿ­ÿ½ÿ¿ÿ¼ÿÂÿºÿ½ÿ°ÿ¸ÿ¹ÿ°ÿªÿÀÿÈÿ½ÿÈÿ´ÿÄÿÄÿ¬ÿ³ÿ¹ÿºÿ¾ÿµÿ­ÿ®ÿ°ÿ´ÿ¿ÿ¸ÿ¬ÿ¦ÿ¼ÿ´ÿ½ÿÓÿ­ÿÁÿ®ÿ¼ÿÂÿ½ÿÀÿ³ÿ¬ÿ¸ÿ´ÿ¯ÿºÿ½ÿ¶ÿ¯ÿ¨ÿ´ÿÂÿ³ÿ¶ÿ¿ÿÃÿ½ÿ¹ÿÌÿ·ÿ³ÿ°ÿ·ÿ³ÿ³ÿ¹ÿÀÿ½ÿ¾ÿºÿ·ÿÁÿ­ÿ¯ÿÃÿÃÿÅÿÀÿÈÿ¯ÿ°ÿµÿÅÿ·ÿ¸ÿ»ÿ¹ÿ´ÿ¹ÿÂÿÄÿÂÿÀÿ¹ÿ»ÿÆÿ¹ÿÃÿµÿ¼ÿ¿ÿÀÿµÿ¶ÿ½ÿ·ÿ·ÿ¹ÿÇÿÅÿ¦ÿ£ÿ½ÿÇÿÇÿÆÿÄÿ¿ÿ¾ÿÇÿÄÿ°ÿ¼ÿ¼ÿ±ÿµÿ¼ÿ´ÿ´ÿ°ÿ¦ÿ®ÿ¸ÿ¹ÿµÿ¸ÿÁÿ·ÿ·ÿÀÿµÿ¶ÿºÿØÿ´ÿÁÿ¼ÿ¯ÿºÿ¯ÿ¬ÿ»ÿµÿ´ÿÃÿÈÿÊÿÂÿ¹ÿ¾ÿ¸ÿ¼ÿÂÿÈÿÅÿÇÿÈÿºÿ¼ÿ»ÿ¹ÿ¾ÿ¼ÿ¼ÿÄÿÂÿ¸ÿ°ÿÂÿÃÿ¼ÿµÿ¾ÿ¿ÿºÿºÿ¬ÿ¸ÿ³ÿ¼ÿ¸ÿµÿÁÿÀÿ¶ÿ·ÿ½ÿ¿ÿÈÿ¿ÿ¨ÿÉÿ¼ÿÀÿÅÿ¾ÿºÿÃÿ¼ÿÀÿÂÿµÿ¸ÿÁÿÀÿ»ÿÅÿÑÿÃÿ»ÿ´ÿ³ÿÇÿÃÿ»ÿ¶ÿ¼ÿ¾ÿ»ÿ¼ÿ½ÿ¾ÿ½ÿÂÿÈÿÁÿÇÿ³ÿ´ÿÄÿÇÿ¾ÿ·ÿÆÿÄÿ¹ÿ¾ÿÇÿÀÿ´ÿ¯ÿ³ÿÿ·ÿµÿÒÿÀÿºÿ¸ÿÇÿÅÿ¼ÿ½ÿÃÿ¹ÿ§ÿ´ÿºÿÅÿÈÿ¶ÿ¸ÿ»ÿ®ÿ½ÿ¼ÿ¶ÿÁÿÅÿ»ÿ¹ÿ½ÿ¼ÿÊÿÛÿ¸ÿÄÿÐÿ»ÿ­ÿ·ÿºÿ®ÿ²ÿ»ÿÇÿÉÿ»ÿ·ÿÄÿ¼ÿºÿ¶ÿÄÿÈÿ°ÿÈÿÂÿ½ÿ½ÿ½ÿ»ÿºÿ»ÿÀÿÂÿÕÿºÿ¹ÿ½ÿ¼ÿÀÿÀÿ¸ÿ½ÿÀÿ¾ÿ¼ÿ¼ÿ»ÿ¼ÿ»ÿ»ÿ¸ÿÆÿ¹ÿ®ÿ¹ÿ¶ÿ¾ÿ¹ÿ»ÿÂÿºÿ³ÿ²ÿ¯ÿ°ÿ¾ÿÀÿÉÿ§ÿ·ÿºÿ¹ÿ¸ÿ¿ÿ¿ÿ´ÿ±ÿ°ÿ»ÿµÿ¬ÿ±ÿÍÿÂÿ·ÿ¼ÿ¸ÿ³ÿ»ÿ¼ÿµÿ¾ÿ±ÿ¶ÿ²ÿºÿ¶ÿ­ÿ¸ÿÂÿ¾ÿ¸ÿÂÿÉÿÅÿÃÿÇÿÁÿ»ÿ¾ÿÁÿÁÿ»ÿ¾ÿ½ÿÂÿÂÿ½ÿÈÿÝÿÏÿÐÿÐÿ¸ÿ¸ÿ¶ÿ¸ÿ¸ÿÀÿÄÿÁÿ»ÿ¸ÿËÿÂÿ¿ÿÉÿÅÿ¶ÿ´ÿ½ÿ¿ÿÇÿÆÿ»ÿÅÿÑÿµÿÀÿ¾ÿÊÿ¯ÿ»ÿÏÿÍÿÅÿÀÿÁÿÀÿ¼ÿ·ÿ¸ÿ´ÿÈÿÇÿ¹ÿ¹ÿ´ÿ¼ÿÇÿÄÿ¼ÿ¶ÿ¾ÿ»ÿ¹ÿÀÿÁÿ½ÿ¶ÿ¿ÿÄÿÆÿÁÿ¹ÿ¾ÿÃÿ¿ÿÉÿÆÿºÿÂÿÄÿÁÿ¿ÿÃÿÌÿÎÿËÿ¹ÿÏÿÊÿËÿ¶ÿ´ÿ»ÿ½ÿÃÿÊÿ¾ÿ¿ÿ¿ÿ©ÿÉÿÀÿ´ÿ¹ÿ¾ÿ¼ÿÁÿ¾ÿªÿ´ÿ´ÿ·ÿ¼ÿ»ÿ»ÿÂÿËÿËÿÇÿ¾ÿ·ÿÃÿ»ÿ¼ÿ¶ÿ°ÿµÿ³ÿ¸ÿÃÿÂÿºÿÅÿÃÿÊÿÒÿ¾ÿ¸ÿÄÿ·ÿ²ÿÀÿÆÿÃÿÆÿÃÿÙÿµÿ½ÿÁÿÀÿ¼ÿ¼ÿ¾ÿÂÿÅÿÈÿ¶ÿ¶ÿ¸ÿºÿÅÿ¿ÿ·ÿ½ÿÂÿ½ÿÀÿ»ÿÀÿ´ÿ»ÿÀÿ¾ÿ´ÿ²ÿºÿ¹ÿ¼ÿ®ÿÅÿ½ÿÆÿ¿ÿÀÿÃÿÄÿÈÿ¸ÿ¹ÿÂÿ­ÿ³ÿ·ÿÃÿÆÿÁÿ¸ÿ²ÿÆÿ½ÿ¸ÿ´ÿ»ÿ¾ÿÆÿÅÿÁÿÍÿÎÿÁÿ»ÿ°ÿ´ÿÂÿÅÿÊÿÇÿ¼ÿÄÿ¿ÿÀÿµÿ²ÿ´ÿ»ÿÀÿºÿ³ÿ¼ÿÁÿ³ÿ°ÿ­ÿÂÿÄÿ·ÿ³ÿ¼ÿÄÿÂÿÄÿ¸ÿÆÿÍÿÍÿÆÿ¿ÿ½ÿ¿ÿÄÿÒÿ©ÿ ÿ±ÿÀÿÈÿÁÿ¹ÿÄÿÃÿÄÿÁÿÀÿÇÿÇÿÃÿÃÿÄÿ¶ÿºÿµÿ½ÿºÿÁÿÁÿÅÿÄÿ¼ÿ¿ÿÃÿÊÿ¿ÿ¿ÿÅÿÁÿ»ÿ¼ÿ¼ÿÂÿ½ÿ­ÿ»ÿ½ÿ½ÿÉÿÔÿÈÿ¾ÿºÿ¿ÿºÿ³ÿ°ÿÂÿÍÿ½ÿ¸ÿ¶ÿÃÿÆÿÂÿÀÿºÿÇÿÉÿËÿÈÿÂÿÆÿ¼ÿÊÿ½ÿ¯ÿ¼ÿÆÿºÿÆÿ¹ÿ»ÿ¾ÿÍÿÉÿºÿ¶ÿ¹ÿ¼ÿÂÿÐÿ¶ÿÁÿÃÿ¿ÿÇÿÆÿÀÿÄÿ¾ÿÙÿÏÿ¼ÿ½ÿÃÿ¼ÿ·ÿÁÿÈÿÆÿ»ÿºÿÃÿÊÿ¼ÿ®ÿ¿ÿ¿ÿÀÿ¬ÿ¼ÿÅÿÆÿÀÿ½ÿÈÿ¿ÿÎÿÈÿÊÿÂÿ¿ÿºÿºÿÃÿ¼ÿ¹ÿÄÿÇÿØÿÄÿ·ÿ¾ÿÊÿÇÿ»ÿÇÿÃÿÇÿÊÿÓÿÆÿÁÿÃÿÄÿÈÿ¿ÿÀÿÃÿ¸ÿ¼ÿÆÿÇÿ¼ÿ¼ÿËÿÃÿÊÿ¼ÿÅÿÇÿÇÿÁÿ¾ÿÀÿºÿ§ÿ³ÿ·ÿÒÿ¾ÿÃÿÅÿ¾ÿ·ÿ·ÿ»ÿÂÿ¹ÿ¶ÿÁÿ¿ÿÁÿÃÿÇÿÉÿÀÿ¹ÿ¼ÿ¸ÿ»ÿÂÿµÿÃÿÇÿÂÿ¿ÿ½ÿ¿ÿ¾ÿ®ÿ¼ÿÎÿÉÿÇÿÇÿÉÿ¹ÿ¥ÿ±ÿ¶ÿÅÿºÿÉÿÉÿµÿ°ÿ´ÿºÿÂÿ½ÿ¸ÿ´ÿºÿÈÿ¹ÿ´ÿ¹ÿ³ÿ·ÿÅÿÀÿ¶ÿ±ÿ¹ÿ¾ÿÄÿÑÿÎÿ»ÿµÿºÿ»ÿ¼ÿ¸ÿ½ÿ®ÿ¿ÿÅÿÇÿ½ÿ¸ÿÁÿÄÿ»ÿÁÿºÿËÿÏÿÈÿ¿ÿÀÿÅÿºÿ´ÿ¼ÿ½ÿÀÿ¼ÿ¹ÿ½ÿ¿ÿ®ÿ±ÿËÿÊÿÀÿÊÿÓÿÅÿ¶ÿ´ÿÆÿÀÿÁÿºÿºÿ°ÿ»ÿÊÿ»ÿ³ÿÀÿ¼ÿ¿ÿÅÿÄÿÂÿÆÿÃÿÇÿÈÿ¿ÿ½ÿ¸ÿÂÿËÿÒÿºÿÄÿÀÿ¾ÿÃÿÅÿÅÿÃÿ¼ÿµÿ°ÿÃÿ»ÿËÿ³ÿ¸ÿ½ÿºÿ½ÿ¿ÿÀÿÀÿ¬ÿ®ÿÊÿÃÿÀÿÂÿ¿ÿÈÿÅÿ½ÿ»ÿÀÿÉÿ½ÿ¿ÿÉÿµÿ¼ÿºÿ¸ÿ½ÿÅÿ¼ÿ²ÿ¼ÿÈÿÆÿ°ÿÀÿªÿ½ÿ±ÿÂÿ¾ÿ½ÿÂÿÈÿÀÿºÿÇÿÄÿÇÿ½ÿÃÿ¿ÿÀÿ»ÿÀÿ¸ÿÀÿÁÿ¸ÿ¹ÿ½ÿÆÿÀÿÂÿËÿÄÿ²ÿÂÿ¹ÿ¼ÿÁÿ¾ÿ»ÿ¹ÿ·ÿ¶ÿ¹ÿµÿ½ÿ®ÿªÿÃÿ¿ÿºÿ¾ÿ½ÿºÿ¼ÿÂÿÆÿÁÿ¸ÿÄÿ¼ÿ®ÿ¼ÿ¿ÿ·ÿ¸ÿ°ÿ¸ÿÇÿÅÿ¶ÿ¬ÿÉÿÀÿ¾ÿËÿÂÿÃÿ¯ÿ­ÿ±ÿ¬ÿ©ÿ¹ÿ¿ÿ¾ÿÏÿ´ÿ³ÿ´ÿÁÿ¸ÿ·ÿÁÿÈÿ³ÿ½ÿ¶ÿ±ÿ³ÿ¶ÿÁÿ´ÿ³ÿ·ÿ¹ÿ¼ÿ½ÿ¾ÿ¿ÿÀÿÁÿÅÿÄÿÃÿÅÿÁÿ¹ÿ¸ÿÁÿÈÿÇÿÎÿ¹ÿ»ÿ¸ÿÃÿÈÿ¼ÿÃÿÅÿÃÿÇÿÁÿ¿ÿ´ÿ½ÿ¿ÿ³ÿÀÿ¾ÿÇÿ»ÿ¿ÿ¯ÿ±ÿ»ÿ¼ÿ½ÿÀÿÄÿÅÿÅÿ¼ÿ¾ÿ·ÿÊÿÍÿÁÿÄÿ¼ÿÀÿÁÿÄÿÌÿÅÿ²ÿ·ÿ¿ÿ½ÿÀÿÃÿ¯ÿÃÿÁÿ½ÿ»ÿ¹ÿ¾ÿ·ÿ¶ÿ¼ÿÀÿÇÿÉÿ¾ÿ¯ÿ®ÿÀÿÉÿÂÿ¹ÿ±ÿÁÿ·ÿ¬ÿÁÿÃÿ¼ÿ´ÿ°ÿ¶ÿ¿ÿÅÿÅÿÄÿ»ÿ·ÿºÿÉÿØÿÏÿÖÿÎÿÀÿÊÿ¿ÿºÿÈÿÃÿ¸ÿ¿ÿ¼ÿ¶ÿ¿ÿ±ÿÅÿ¾ÿÅÿ³ÿ¼ÿÇÿ¼ÿµÿ²ÿ¾ÿÈÿÃÿ¼ÿ»ÿ»ÿ·ÿºÿ³ÿ½ÿ¸ÿ¼ÿÆÿ¼ÿÄÿÀÿ»ÿ¸ÿ²ÿºÿÈÿÑÿÎÿÉÿÂÿ®ÿ¶ÿ¾ÿ·ÿ¼ÿ²ÿÉÿ¼ÿÁÿ±ÿºÿ¿ÿÃÿ»ÿ¸ÿ¾ÿ»ÿ»ÿ»ÿµÿ¸ÿµÿºÿÅÿ¸ÿ²ÿÌÿ»ÿµÿ²ÿµÿ½ÿ¶ÿ¹ÿ±ÿ¹ÿÈÿ¹ÿ°ÿºÿÁÿÇÿ¸ÿÀÿËÿµÿÌÿµÿÇÿ¿ÿÆÿ¼ÿ»ÿ¶ÿ¹ÿ½ÿÄÿÁÿ·ÿ²ÿ®ÿ³ÿ»ÿ©ÿ¨ÿ¿ÿÂÿÆÿÆÿµÿÆÿ¥ÿµÿÿ¥ÿ²ÿ¹ÿÁÿÃÿ¾ÿ²ÿ¸ÿ½ÿ²ÿ½ÿÈÿªÿ¶ÿ½ÿÁÿ¸ÿ¾ÿ·ÿ¹ÿ½ÿ¶ÿ¾ÿÆÿ¼ÿ°ÿµÿ°ÿªÿ·ÿ¾ÿ¼ÿ½ÿ¹ÿÂÿÌÿ·ÿ±ÿ­ÿÅÿ¼ÿÌÿ´ÿÁÿ¼ÿÏÿÃÿ¯ÿ¹ÿ·ÿºÿ·ÿ·ÿ¯ÿ³ÿµÿ²ÿ¹ÿºÿ¼ÿ¹ÿ´ÿºÿ»ÿ¼ÿ½ÿ¶ÿ¼ÿÌÿ²ÿÇÿÃÿËÿÀÿÁÿÂÿµÿºÿ¸ÿ¸ÿÄÿÄÿ»ÿ»ÿ¶ÿ²ÿÂÿ»ÿ²ÿ­ÿÈÿ¿ÿºÿ¯ÿ»ÿ¤ÿ¾ÿÇÿ¿ÿ¾ÿ¿ÿÌÿÆÿ½ÿ½ÿÀÿºÿ¹ÿ¼ÿ´ÿ»ÿÂÿ¹ÿ¯ÿ¼ÿ¸ÿ¹ÿ¾ÿºÿ¸ÿÏÿÄÿÃÿ´ÿ¶ÿÀÿ½ÿ¸ÿÇÿ¿ÿÃÿ¸ÿ¸ÿÂÿÃÿÁÿ»ÿ¸ÿ·ÿ°ÿºÿ±ÿ¶ÿ³ÿ³ÿ®ÿÀÿÅÿÄÿÎÿ¾ÿ¾ÿºÿ¾ÿÂÿÄÿ¶ÿ¿ÿÀÿ½ÿµÿ¼ÿÇÿÆÿÉÿÈÿÂÿÂÿµÿ·ÿÁÿÂÿÁÿËÿ¿ÿÁÿ°ÿ·ÿ¯ÿÉÿÎÿºÿ»ÿÍÿ»ÿ±ÿ¼ÿÅÿÒÿÅÿÅÿÎÿÃÿ·ÿ·ÿÁÿËÿÀÿ«ÿµÿÃÿÂÿ»ÿÀÿ¿ÿ½ÿÃÿÄÿ±ÿ·ÿ´ÿÆÿ°ÿ¼ÿ¯ÿ¾ÿ¸ÿ¹ÿ·ÿÃÿÂÿ»ÿ¼ÿµÿµÿ¼ÿ¹ÿ¾ÿ½ÿ²ÿÃÿ¸ÿ¸ÿ¼ÿ¾ÿ»ÿ¾ÿÒÿÌÿ¯ÿ¸ÿ¯ÿÅÿÎÿÍÿÍÿ·ÿÁÿ·ÿ¼ÿÀÿ²ÿ°ÿ®ÿ²ÿºÿºÿ¿ÿÆÿºÿ¶ÿÃÿ¿ÿ½ÿ¼ÿºÿºÿºÿ¿ÿ¿ÿ¿ÿ¶ÿªÿ±ÿËÿºÿÀÿÂÿÃÿ±ÿÄÿ¶ÿ²ÿ¶ÿºÿÂÿÆÿºÿ¹ÿ½ÿ³ÿ®ÿ»ÿÄÿÇÿÂÿ»ÿµÿµÿÅÿÅÿÅÿ´ÿ³ÿ¿ÿ¼ÿ¶ÿ¼ÿÁÿ±ÿ±ÿ©ÿ·ÿÆÿ»ÿ³ÿ²ÿ½ÿ³ÿ®ÿ¹ÿ¶ÿ¶ÿ±ÿÈÿÈÿ¶ÿ¸ÿÂÿÄÿÂÿ¿ÿ¿ÿ¿ÿµÿ¶ÿ½ÿ±ÿ»ÿÁÿ½ÿ¹ÿµÿµÿÉÿ´ÿ¾ÿ¶ÿÀÿ²ÿÁÿ½ÿµÿ¸ÿ¹ÿÂÿ¶ÿ²ÿ±ÿÁÿÅÿ¿ÿ±ÿÀÿºÿ²ÿ³ÿ¬ÿ²ÿ½ÿ»ÿÀÿÂÿ·ÿ½ÿÄÿ½ÿ¼ÿÃÿµÿÄÿ¿ÿÄÿ°ÿÀÿÄÿ¶ÿ¶ÿ¿ÿµÿÜÿ¬ÿ¬ÿ¹ÿ¿ÿ¾ÿ²ÿ¹ÿÂÿ½ÿÅÿ³ÿªÿ¾ÿÅÿ´ÿ¥ÿ½ÿÉÿÃÿÈÿÊÿÇÿËÿÅÿ¸ÿ´ÿµÿµÿ¯ÿºÿ»ÿ·ÿ¹ÿÀÿ°ÿÈÿÒÿ½ÿÃÿÁÿ°ÿ±ÿ»ÿ°ÿ¶ÿµÿÃÿºÿ³ÿ«ÿ¿ÿ¿ÿÂÿÐÿ¿ÿªÿºÿ¸ÿ³ÿ¾ÿÏÿÅÿ»ÿ½ÿËÿÃÿ¼ÿÀÿ³ÿ³ÿ·ÿ¸ÿµÿÃÿ¿ÿ¾ÿ©ÿ¥ÿ¹ÿ¹ÿÒÿÊÿ¿ÿµÿ¿ÿÁÿ¯ÿ¸ÿ±ÿÌÿÅÿªÿºÿÄÿ¾ÿ¹ÿ¼ÿ¼ÿ·ÿÄÿÀÿ°ÿ±ÿ¹ÿ®ÿ¶ÿµÿ¹ÿÀÿ¿ÿ¾ÿ»ÿ¿ÿ¾ÿ´ÿ¶ÿ»ÿ·ÿ°ÿ¶ÿ¼ÿÄÿ¿ÿ±ÿ©ÿ°ÿ¶ÿ¯ÿµÿÂÿ¿ÿ¶ÿµÿ²ÿ¼ÿÃÿÎÿÑÿ¿ÿ¼ÿÀÿ¾ÿ¼ÿ½ÿÁÿ«ÿ»ÿÁÿ¸ÿ¹ÿ¿ÿ¶ÿ¼ÿ³ÿ¼ÿ»ÿ½ÿÍÿÂÿ¾ÿ±ÿ§ÿ°ÿºÿÂÿ¾ÿ¼ÿ¼ÿ±ÿ»ÿÁÿ¾ÿ¹ÿ«ÿ­ÿ¹ÿ½ÿ²ÿ¬ÿ½ÿ´ÿ¶ÿ¿ÿ²ÿÈÿÒÿ°ÿ¾ÿ´ÿ¨ÿÁÿÃÿ¾ÿÂÿµÿÄÿ¹ÿÎÿÃÿÉÿÂÿ ÿ¬ÿÁÿ¾ÿ°ÿ¸ÿ¼ÿÅÿºÿÁÿ³ÿ³ÿ¹ÿºÿÀÿºÿ±ÿ·ÿÉÿ¼ÿ·ÿÆÿ²ÿÂÿÎÿ¿ÿ¹ÿ´ÿÀÿ¸ÿ·ÿ·ÿ¼ÿ½ÿÀÿ·ÿ½ÿ²ÿÿÌÿ®ÿ¹ÿ¹ÿ¾ÿÁÿÆÿ½ÿÌÿ´ÿ¾ÿÒÿÆÿ·ÿ«ÿÀÿÌÿ¶ÿ±ÿ¶ÿ½ÿ½ÿ¼ÿ¸ÿ¼ÿ¹ÿ¼ÿ¾ÿ´ÿ·ÿ¾ÿ¿ÿºÿ²ÿµÿ¹ÿÂÿÈÿ¸ÿ¶ÿ·ÿ»ÿÀÿ¹ÿ¸ÿ¾ÿ¶ÿ¿ÿÉÿÉÿÀÿ´ÿËÿ±ÿ¹ÿÄÿ´ÿ·ÿ»ÿÃÿºÿ¸ÿ´ÿÂÿ¾ÿÉÿÂÿ½ÿºÿÇÿÆÿºÿ´ÿ­ÿ«ÿÀÿ¼ÿÃÿ³ÿ¶ÿ·ÿ»ÿ»ÿ¶ÿºÿÀÿÃÿ¿ÿ½ÿÃÿÉÿ½ÿ¹ÿ¼ÿµÿ½ÿ½ÿ¾ÿÉÿ¼ÿ»ÿ¾ÿÁÿÌÿÇÿ½ÿÅÿÅÿÁÿ½ÿµÿÂÿ¾ÿ½ÿ¿ÿ¬ÿ¸ÿ¼ÿ»ÿºÿÊÿºÿÌÿ»ÿÅÿ¾ÿÂÿÇÿ¿ÿºÿÁÿ¾ÿ½ÿ·ÿ¾ÿÃÿ¾ÿ½ÿµÿ´ÿ¹ÿ»ÿÀÿÃÿÀÿ¼ÿ»ÿÂÿÂÿ´ÿ¸ÿ¾ÿ¸ÿ¹ÿÉÿÀÿÁÿ»ÿÇÿÀÿÃÿÖÿÑÿ¶ÿÃÿºÿÂÿÅÿ®ÿ¾ÿ½ÿ¹ÿÃÿ®ÿ¶ÿ¿ÿÒÿ´ÿºÿÏÿÄÿÒÿ¼ÿÁÿ¼ÿÄÿÀÿÅÿÈÿ·ÿÁÿÆÿµÿ¯ÿ¸ÿºÿ»ÿ¹ÿºÿºÿºÿ¾ÿ¶ÿ·ÿ¾ÿ½ÿÄÿËÿ»ÿ¿ÿ¾ÿÃÿºÿ·ÿÁÿÁÿÉÿÇÿ¼ÿ½ÿÏÿ¯ÿ¾ÿ»ÿ»ÿ°ÿ¸ÿ·ÿ²ÿ¿ÿ½ÿ®ÿÂÿ³ÿÁÿ¹ÿºÿÁÿÇÿ½ÿ»ÿ¹ÿ³ÿ¿ÿ»ÿÆÿÆÿÄÿÆÿ¸ÿ¸ÿÁÿºÿ½ÿÏÿÇÿ·ÿÂÿÌÿÓÿÆÿÃÿ¼ÿ¿ÿ½ÿ´ÿ­ÿ±ÿ¬ÿ®ÿ«ÿ¿ÿ¾ÿºÿÏÿ­ÿ¸ÿ¿ÿÏÿÆÿÃÿÍÿ¹ÿÃÿ¸ÿÉÿ´ÿ»ÿ¾ÿºÿÉÿÏÿ½ÿ¿ÿ¼ÿ±ÿµÿÇÿÏÿÂÿ¾ÿÅÿ¿ÿµÿÆÿ×ÿËÿÆÿÃÿºÿÂÿÄÿÃÿÂÿ½ÿÀÿ¾ÿ¼ÿ¿ÿÃÿÃÿ¸ÿÁÿ·ÿ½ÿµÿ¸ÿºÿ»ÿÁÿ¾ÿ²ÿÁÿÄÿ»ÿ¿ÿÊÿ¼ÿºÿ»ÿ»ÿ¸ÿÁÿµÿÆÿÃÿ¾ÿ³ÿÀÿÇÿµÿºÿ¼ÿ¾ÿºÿ»ÿÃÿ·ÿ¹ÿÃÿÂÿÈÿÂÿ¶ÿ´ÿºÿ½ÿ¾ÿ·ÿ¿ÿ±ÿÃÿ¹ÿÂÿÈÿÂÿ¶ÿÁÿÿ°ÿ¯ÿ¦ÿ¼ÿ ÿ²ÿ¯ÿÁÿ°ÿÉÿ¾ÿ»ÿ»ÿÃÿÇÿ»ÿ¯ÿ©ÿ°ÿµÿºÿ½ÿ·ÿ¹ÿ»ÿÉÿÈÿ°ÿ¹ÿ¼ÿ¹ÿ³ÿ¾ÿ¼ÿ´ÿ¼ÿªÿªÿÀÿ¿ÿ´ÿ±ÿ¹ÿ²ÿÕÿªÿÉÿµÿ±ÿ½ÿËÿ¶ÿ²ÿ¶ÿ¾ÿ¾ÿ¾ÿÁÿµÿ¾ÿ»ÿÁÿ¾ÿ¼ÿ¹ÿ»ÿ¾ÿ·ÿ¯ÿ¹ÿÀÿ¼ÿ¾ÿ´ÿ³ÿ½ÿ¾ÿ´ÿ¹ÿ¸ÿ¶ÿ¿ÿ¸ÿ´ÿÌÿÄÿÎÿ»ÿÈÿÀÿÉÿÒÿÀÿ¿ÿÇÿÆÿÍÿÈÿÃÿµÿÉÿÒÿÈÿ¹ÿ»ÿÇÿ¼ÿ§ÿµÿ½ÿµÿ½ÿ¼ÿµÿ´ÿºÿÊÿ»ÿ©ÿ²ÿÅÿÆÿÉÿ½ÿ±ÿ®ÿ´ÿÁÿ¶ÿµÿ¼ÿ±ÿÁÿÇÿ³ÿ¨ÿ¸ÿ»ÿÂÿ¼ÿÂÿµÿµÿ¹ÿ²ÿ¹ÿµÿ³ÿ¸ÿ»ÿ½ÿºÿ¾ÿ¼ÿ®ÿ±ÿ¼ÿ¹ÿ®ÿºÿ¶ÿ¶ÿ¼ÿ±ÿ¾ÿÀÿ»ÿ¶ÿÁÿ©ÿ®ÿµÿ¶ÿÄÿµÿ¸ÿ²ÿ¾ÿÃÿ¼ÿ»ÿ»ÿÂÿ¹ÿ´ÿ·ÿ²ÿ»ÿ¼ÿ°ÿ¯ÿ­ÿ³ÿ´ÿ²ÿ±ÿ·ÿ¸ÿÁÿÂÿµÿ»ÿ¹ÿ´ÿ³ÿËÿ¿ÿ¹ÿÀÿ¸ÿÌÿ¸ÿ¾ÿ¾ÿÁÿÃÿ¿ÿ¹ÿÂÿÆÿÂÿÃÿÁÿ¿ÿ¼ÿ´ÿ»ÿÅÿÀÿºÿ¿ÿÂÿÅÿÁÿ¿ÿÅÿÀÿÂÿ¿ÿËÿÂÿËÿÈÿ¨ÿ¾ÿÐÿÇÿÌÿ¸ÿ«ÿÂÿÁÿÁÿÁÿ²ÿ§ÿ´ÿÇÿ¿ÿ³ÿ¹ÿ¹ÿ½ÿ¹ÿ·ÿÀÿ½ÿ¶ÿ¹ÿ´ÿ°ÿÈÿÀÿÊÿ¾ÿ¸ÿ½ÿ¿ÿºÿªÿ¾ÿ¼ÿ»ÿÃÿ¿ÿ¸ÿ»ÿÄÿ¾ÿ»ÿÆÿÉÿÈÿÈÿÁÿÁÿÈÿÂÿ»ÿ½ÿ²ÿÓÿÒÿ·ÿ½ÿÈÿÃÿºÿËÿÇÿÈÿÌÿÁÿ·ÿ¹ÿÄÿÂÿ¾ÿ¿ÿ¸ÿ³ÿ¹ÿ½ÿ¸ÿ·ÿ»ÿ¼ÿºÿ¾ÿÍÿ¿ÿÇÿ¼ÿ¿ÿ½ÿ·ÿ¿ÿ¯ÿÃÿÅÿÀÿ½ÿºÿ½ÿºÿ®ÿ²ÿÆÿÀÿ±ÿÂÿÄÿºÿ¶ÿÏÿºÿ¿ÿ¹ÿ¶ÿÉÿ¶ÿ­ÿ¾ÿ°ÿÉÿºÿ»ÿÄÿ¾ÿ¶ÿ´ÿ³ÿ¾ÿÅÿ¾ÿ·ÿ·ÿ¸ÿ±ÿ·ÿ¼ÿÁÿ¿ÿ»ÿ¥ÿ¬ÿÀÿ·ÿ§ÿÆÿÌÿÃÿËÿºÿ¬ÿ³ÿÆÿ¾ÿ¸ÿ¸ÿ·ÿ²ÿ³ÿ½ÿ¶ÿ»ÿÀÿ³ÿ´ÿµÿ¯ÿ¬ÿÄÿ¿ÿÆÿ½ÿ½ÿÉÿÄÿªÿ³ÿ¾ÿ½ÿ¸ÿ°ÿ®ÿ³ÿ´ÿ¸ÿÀÿÁÿ®ÿ¡ÿÀÿºÿ¸ÿ¾ÿÈÿÀÿ­ÿÃÿÀÿ¾ÿ¹ÿÅÿºÿµÿ®ÿµÿÀÿ¼ÿ¼ÿ·ÿªÿ·ÿÄÿ·ÿ¼ÿÃÿºÿ·ÿ¯ÿÊÿ¿ÿ½ÿ¿ÿ»ÿ°ÿµÿ·ÿ¶ÿ¸ÿ·ÿ²ÿ´ÿ½ÿÂÿ¶ÿµÿ¬ÿ¯ÿ¾ÿ³ÿ¬ÿÌÿ²ÿÆÿ®ÿ¤ÿ®ÿ¸ÿ¼ÿ¹ÿÉÿÉÿºÿ¶ÿ´ÿ¹ÿÁÿÀÿÃÿ¼ÿÁÿÀÿ´ÿ¿ÿªÿÀÿÆÿ¯ÿ«ÿ²ÿµÿ¿ÿ¸ÿ²ÿ·ÿµÿµÿµÿÂÿ¿ÿ²ÿ´ÿÊÿ¿ÿ³ÿµÿ­ÿµÿ·ÿ¬ÿ¢ÿ ÿ®ÿ½ÿ¼ÿ¶ÿºÿÅÿÅÿÂÿ¾ÿ¶ÿ¬ÿ³ÿ¿ÿ¶ÿ±ÿÂÿ¾ÿÆÿÃÿ¸ÿ½ÿÇÿÏÿÈÿÁÿÈÿÊÿÍÿµÿ·ÿ´ÿ·ÿ¹ÿÊÿÅÿÊÿÁÿ¼ÿ¸ÿ³ÿ½ÿÁÿÄÿÌÿÈÿ¾ÿºÿ¿ÿÃÿ½ÿÆÿ¾ÿµÿÀÿ¶ÿ­ÿ±ÿÉÿÕÿÄÿ¶ÿ½ÿÄÿ·ÿ°ÿÆÿÁÿ·ÿ¾ÿ®ÿÁÿ²ÿ¶ÿÇÿÀÿ´ÿ¹ÿ»ÿÅÿÅÿ»ÿ¼ÿ¿ÿ¹ÿ¸ÿÁÿÇÿ¼ÿ·ÿºÿ¾ÿÓÿ²ÿ©ÿªÿÁÿÁÿµÿ·ÿ¸ÿ¶ÿ¾ÿÃÿÃÿ¾ÿ¶ÿ°ÿ¶ÿ»ÿÁÿ´ÿ¸ÿºÿÇÿÄÿ¿ÿÈÿÃÿ¸ÿ»ÿ¹ÿÅÿºÿâÿ¶ÿ©ÿÃÿ½ÿÄÿÃÿ¼ÿ·ÿÀÿÀÿ²ÿºÿÄÿÄÿÀÿ³ÿµÿ·ÿ³ÿÉÿÀÿ»ÿ¾ÿ¾ÿÁÿÂÿ½ÿÃÿÐÿÌÿ°ÿÉÿ¸ÿÆÿÆÿÆÿ¶ÿªÿ±ÿ¼ÿ¸ÿ½ÿÆÿ¿ÿ¾ÿ·ÿ¸ÿ¸ÿÆÿÃÿÀÿºÿ½ÿ¿ÿÃÿÆÿÃÿ¸ÿ²ÿ·ÿ¼ÿ½ÿ¶ÿÉÿ´ÿ¯ÿÁÿ¸ÿ¸ÿ»ÿ¿ÿµÿ¬ÿ°ÿ¶ÿ»ÿ¹ÿ²ÿ·ÿÉÿ½ÿºÿ¿ÿ½ÿÈÿËÿÅÿÆÿÇÿ¾ÿ¾ÿÂÿËÿ¹ÿÅÿµÿ¾ÿµÿºÿ½ÿ·ÿ»ÿ¿ÿ¿ÿ»ÿ·ÿ¼ÿ¿ÿºÿ®ÿÕÿ¾ÿ½ÿ»ÿ½ÿÃÿÂÿÃÿÉÿ¿ÿ½ÿÍÿ®ÿÊÿµÿ»ÿµÿÄÿ½ÿÂÿÄÿÆÿÉÿÀÿÅÿµÿµÿºÿÂÿ·ÿÉÿ¸ÿ»ÿ¿ÿ¹ÿ±ÿ³ÿÁÿÆÿ´ÿ¾ÿ¹ÿ³ÿ±ÿÂÿÆÿÑÿÄÿ¸ÿ¹ÿºÿÀÿ¾ÿÏÿÒÿÎÿ¸ÿ¸ÿ²ÿÁÿÃÿ¿ÿ¹ÿ·ÿÁÿ®ÿ©ÿ´ÿÉÿ¿ÿÇÿÃÿÁÿÆÿÊÿ¿ÿ³ÿ¶ÿ·ÿ·ÿºÿÏÿÇÿ°ÿÂÿ¸ÿ´ÿ¼ÿÀÿÂÿÃÿ¶ÿÀÿÇÿËÿÆÿ®ÿÅÿÈÿÉÿÆÿÄÿÅÿ½ÿÃÿ¾ÿËÿ¼ÿ½ÿÁÿ½ÿÁÿÁÿºÿ¹ÿÅÿÉÿ´ÿÖÿ¸ÿÈÿ³ÿªÿ½ÿËÿÖÿÒÿ½ÿÆÿÆÿ½ÿÅÿÅÿ¸ÿ¼ÿ¿ÿ½ÿ¾ÿ»ÿ°ÿ²ÿ¼ÿÎÿÖÿ»ÿ½ÿÌÿÍÿÔÿÏÿ¼ÿºÿÄÿ»ÿÉÿ´ÿ¸ÿÆÿÁÿºÿ»ÿ¹ÿ¹ÿÂÿ½ÿÁÿÅÿ¹ÿºÿ»ÿ²ÿºÿÈÿÉÿÁÿÃÿÌÿÉÿÁÿÇÿÉÿÂÿÂÿ¿ÿ¹ÿ»ÿÁÿ·ÿÉÿ»ÿÇÿÇÿÄÿÌÿÊÿÀÿºÿ±ÿ°ÿ¿ÿÄÿÃÿÅÿÄÿ¸ÿ¶ÿÀÿÂÿÀÿÌÿµÿÃÿ·ÿÈÿ¿ÿ¶ÿ¹ÿÁÿÂÿ¼ÿ´ÿ¶ÿ¶ÿ«ÿ¼ÿÃÿÅÿÀÿ½ÿÂÿºÿµÿ³ÿ¼ÿÉÿ¾ÿÂÿÁÿ³ÿ©ÿ±ÿ¸ÿ¼ÿ¾ÿ¾ÿ¾ÿ¿ÿÇÿÅÿÂÿÈÿÀÿ¾ÿµÿ²ÿ¹ÿ¶ÿ¶ÿ´ÿ¶ÿ¼ÿ¯ÿ·ÿ·ÿ·ÿÀÿ»ÿ³ÿ´ÿÀÿÂÿµÿÇÿ¶ÿÊÿÃÿ½ÿÊÿÊÿ´ÿ¯ÿÉÿ¹ÿ´ÿ¸ÿµÿ¶ÿÎÿÃÿ´ÿÉÿÄÿÉÿÏÿÄÿÄÿÈÿÄÿÆÿÇÿ½ÿ¸ÿ½ÿ¿ÿ°ÿÂÿÊÿ»ÿ°ÿ·ÿ¹ÿÄÿÐÿ¨ÿÂÿÇÿ¹ÿ³ÿ¼ÿÇÿÅÿµÿ¶ÿ¹ÿ¿ÿ½ÿÃÿËÿÇÿ»ÿ­ÿ¿ÿÓÿÉÿ¸ÿÄÿÊÿ¼ÿ¶ÿÀÿÎÿÄÿÄÿÊÿÅÿ¹ÿÀÿÄÿÅÿÃÿÊÿËÿÆÿÂÿÁÿÃÿÅÿÉÿµÿªÿÁÿ¼ÿ¼ÿÃÿ¿ÿµÿ¸ÿÑÿ½ÿÄÿ·ÿÂÿÅÿÀÿÌÿÎÿÄÿËÿ·ÿ´ÿ·ÿÅÿÈÿ¿ÿ½ÿÂÿÈÿÆÿÐÿÀÿ¿ÿ½ÿ¾ÿÅÿ¾ÿÈÿ¶ÿºÿ¸ÿÅÿÄÿ¹ÿ¹ÿÃÿÅÿ»ÿÀÿ½ÿ·ÿ¾ÿÀÿºÿ¶ÿ¹ÿ¼ÿÂÿÉÿÊÿ¿ÿ¸ÿ·ÿ·ÿ¸ÿÀÿÅÿÎÿÃÿÕÿÉÿÍÿÃÿ¶ÿ²ÿµÿÇÿÀÿÉÿ¼ÿ¾ÿ¼ÿ¿ÿ¿ÿµÿ®ÿ¹ÿ¼ÿËÿÀÿ¼ÿ¿ÿÀÿÈÿÊÿºÿªÿ³ÿ¶ÿ¿ÿÉÿÂÿËÿÇÿÂÿ¼ÿ´ÿ¼ÿÇÿÃÿ±ÿºÿ¸ÿ­ÿ¶ÿÃÿÃÿÀÿÇÿ¾ÿ´ÿ´ÿ¿ÿÀÿÇÿËÿÆÿÄÿÃÿ¹ÿÀÿºÿ¸ÿºÿ¾ÿÄÿÉÿ¿ÿ¹ÿÎÿÛÿÀÿÁÿÃÿÃÿÁÿ¯ÿ±ÿµÿ¸ÿÁÿ¿ÿ³ÿ¾ÿÅÿ·ÿÀÿ½ÿ¾ÿ¹ÿ¶ÿÃÿÆÿ·ÿ»ÿÐÿ¹ÿÄÿÅÿÀÿ¾ÿ½ÿ½ÿºÿ°ÿ±ÿ»ÿ¥ÿÃÿÄÿÆÿÁÿ½ÿÂÿÄÿ¿ÿÉÿÂÿÀÿÈÿËÿ¯ÿ½ÿÈÿ½ÿ²ÿ¶ÿ¾ÿÄÿ½ÿºÿ¾ÿ·ÿºÿ¹ÿÀÿ¿ÿÀÿÉÿÃÿ·ÿ´ÿ»ÿ²ÿ·ÿÆÿ»ÿÇÿÉÿ¿ÿÄÿÇÿ½ÿ½ÿ¹ÿ¹ÿ¾ÿÑÿÃÿ¾ÿ»ÿ¸ÿ½ÿÆÿÏÿÄÿµÿËÿ¶ÿºÿ¿ÿ­ÿµÿÊÿÉÿ¸ÿ²ÿºÿ¾ÿ·ÿÉÿÀÿÁÿ¹ÿ¼ÿ½ÿ»ÿÂÿÁÿ±ÿ¾ÿÄÿÁÿ ÿÀÿÃÿÆÿ³ÿ»ÿÀÿ»ÿ½ÿ¿ÿ¼ÿÀÿÁÿ¾ÿ¹ÿ¸ÿ¼ÿ¹ÿ»ÿÁÿ¹ÿ¸ÿ¿ÿ¶ÿ¸ÿ³ÿ»ÿÂÿ¿ÿ²ÿ¶ÿ¬ÿ¯ÿÄÿÎÿÃÿµÿ¸ÿ¹ÿÅÿÂÿÃÿ¼ÿ²ÿ³ÿ¸ÿ·ÿ½ÿÇÿÉÿÄÿ¸ÿ¼ÿÄÿ¡ÿÅÿÃÿ¿ÿÂÿÄÿÇÿ½ÿÁÿÆÿ½ÿÆÿÅÿÇÿÅÿÌÿ²ÿ¾ÿÁÿ½ÿ½ÿÁÿ¿ÿ¼ÿ¿ÿ½ÿÀÿÐÿÅÿÊÿÇÿÎÿÂÿ·ÿ¶ÿµÿ¿ÿÃÿ¿ÿ¾ÿ¼ÿ¹ÿ´ÿ±ÿÁÿÎÿÅÿ»ÿ±ÿ±ÿ­ÿ²ÿ¶ÿºÿÃÿ½ÿ¾ÿ¿ÿÌÿ°ÿ¯ÿÄÿÌÿÈÿ½ÿ½ÿÁÿ¸ÿ¸ÿÁÿ¾ÿÅÿºÿµÿ¼ÿÅÿ¼ÿ¯ÿ²ÿ¼ÿºÿÆÿÄÿºÿÀÿ¾ÿ°ÿ¼ÿ¾ÿ©ÿ°ÿ»ÿ¼ÿ»ÿ¾ÿÁÿÃÿ¼ÿ¶ÿ·ÿµÿ¹ÿÂÿºÿÀÿ·ÿ¿ÿºÿ½ÿ¸ÿ¾ÿ¾ÿ½ÿÃÿºÿÂÿÆÿÀÿ¿ÿ¿ÿÇÿÑÿÁÿÌÿ´ÿÅÿÇÿÈÿ¹ÿ¹ÿ´ÿ½ÿÆÿ¿ÿ½ÿ½ÿµÿ¼ÿ¿ÿ²ÿÃÿÅÿ¶ÿÇÿ·ÿµÿÅÿ¾ÿÆÿÀÿ·ÿÃÿÊÿ¿ÿµÿ¿ÿÆÿ·ÿÁÿÜÿÑÿ¼ÿÁÿ¹ÿ¿ÿ½ÿÆÿÇÿÄÿ»ÿ³ÿ»ÿ½ÿÂÿÌÿÎÿÂÿ¿ÿ²ÿºÿ·ÿ¹ÿÂÿÑÿÆÿ¼ÿ¸ÿ¿ÿÂÿ¼ÿÀÿ½ÿÅÿÈÿ¹ÿ¹ÿÀÿËÿÇÿ·ÿ»ÿÄÿ¿ÿºÿ´ÿ¹ÿÁÿÅÿÌÿÍÿÇÿ¾ÿ»ÿÁÿºÿÎÿ½ÿËÿ½ÿ¾ÿÓÿÄÿÈÿÇÿÎÿÄÿµÿ½ÿÃÿÃÿÇÿºÿ»ÿ±ÿµÿµÿÁÿÆÿÅÿ·ÿÁÿÄÿÀÿ¿ÿ¸ÿ¾ÿ¸ÿ¬ÿ±ÿ°ÿ³ÿÃÿÃÿÀÿÊÿÄÿÁÿ¼ÿºÿ«ÿÊÿÍÿ¿ÿ³ÿ»ÿÀÿ¿ÿ»ÿ¹ÿ¬ÿ§ÿÈÿºÿÁÿÀÿ²ÿ¼ÿ¹ÿ¸ÿÂÿÆÿÃÿ¼ÿ½ÿºÿÁÿËÿÇÿ¶ÿ¯ÿ®ÿ«ÿ¸ÿ¼ÿµÿ­ÿ¼ÿºÿ©ÿÂÿ´ÿ¶ÿ´ÿ´ÿÀÿ²ÿÂÿ¿ÿºÿ¾ÿ°ÿ®ÿÁÿÁÿ³ÿªÿ¦ÿ±ÿ¾ÿ¿ÿµÿ¸ÿÀÿ­ÿ·ÿ¶ÿºÿÆÿ¹ÿ­ÿ®ÿ°ÿµÿ¼ÿ¹ÿ´ÿ´ÿ±ÿ¯ÿÀÿÂÿ»ÿ­ÿ¸ÿ¸ÿ½ÿÁÿ½ÿ¸ÿ´ÿºÿµÿ²ÿ¸ÿ»ÿ¹ÿ¸ÿ·ÿ¼ÿ¾ÿ·ÿ·ÿ¹ÿ¹ÿ½ÿÇÿÃÿ»ÿÄÿ¶ÿ¼ÿÄÿ´ÿ±ÿ¶ÿ·ÿºÿ¾ÿ­ÿ¯ÿ°ÿµÿ¹ÿ½ÿ¾ÿÃÿÉÿ¸ÿ³ÿºÿÍÿ¿ÿºÿ®ÿËÿÅÿ¿ÿµÿ¸ÿÁÿÁÿ¿ÿ¿ÿÆÿÂÿ¾ÿ¹ÿµÿ·ÿ·ÿ¶ÿ¿ÿÄÿºÿ»ÿÄÿ¿ÿµÿÃÿ¶ÿ²ÿÃÿ¹ÿ±ÿÌÿÃÿ¾ÿ°ÿ´ÿ´ÿ¶ÿ¿ÿÁÿ¶ÿÀÿ¹ÿ´ÿ·ÿ»ÿÉÿÇÿÆÿËÿ¼ÿ·ÿ¸ÿ¹ÿ´ÿ¿ÿ¯ÿÂÿÂÿ³ÿÈÿÂÿÃÿ¹ÿÁÿÁÿÂÿ¾ÿºÿ±ÿ´ÿºÿ¼ÿÁÿÄÿÁÿºÿ·ÿµÿµÿÂÿ¶ÿ­ÿ¨ÿ»ÿ»ÿ³ÿ»ÿÂÿ´ÿ¾ÿ½ÿ¬ÿºÿ¼ÿ«ÿ½ÿÄÿÂÿÆÿÁÿÅÿÇÿ¼ÿ¸ÿ¾ÿÀÿ½ÿÊÿ½ÿ¶ÿÂÿÀÿ¿ÿµÿ¶ÿºÿ´ÿÆÿ¸ÿ·ÿ¼ÿÅÿ¦ÿ±ÿ²ÿ½ÿµÿÁÿÇÿÎÿËÿÃÿ¸ÿ²ÿ¼ÿÀÿºÿ¹ÿ¶ÿ¨ÿ¤ÿÃÿÄÿÂÿ¯ÿ­ÿÍÿÇÿºÿ¹ÿ­ÿÂÿÊÿÀÿÂÿ»ÿÄÿÐÿÁÿ·ÿµÿ³ÿ·ÿ·ÿ¼ÿ¹ÿ¼ÿÆÿÄÿ¹ÿºÿÆÿ¿ÿÅÿÅÿ´ÿµÿ¿ÿµÿ¾ÿÁÿ±ÿµÿµÿ·ÿ¾ÿ½ÿ½ÿµÿ°ÿ¾ÿÅÿÉÿ­ÿ°ÿ¶ÿ²ÿ³ÿÀÿ¾ÿÄÿ¼ÿ±ÿ»ÿÄÿ¾ÿ³ÿ¹ÿ´ÿ¼ÿ·ÿÁÿÄÿ±ÿÆÿÅÿ´ÿ»ÿ·ÿ²ÿºÿ³ÿ´ÿÃÿÁÿ½ÿ¸ÿ´ÿ¹ÿ¶ÿ¿ÿ½ÿ¾ÿµÿ»ÿÀÿºÿ·ÿ¾ÿ¼ÿ·ÿºÿºÿ¹ÿ²ÿ¯ÿ¸ÿ¶ÿ¿ÿ¿ÿ¸ÿÂÿ¿ÿ¹ÿÅÿ±ÿÀÿ¾ÿ¾ÿ¸ÿ¸ÿ¿ÿÇÿ¯ÿ³ÿÎÿ¹ÿ¿ÿÂÿÂÿµÿ¿ÿ¼ÿ¼ÿÁÿÊÿºÿ·ÿÂÿ»ÿµÿ¹ÿ¼ÿ¼ÿºÿ¹ÿ½ÿ°ÿ¾ÿ·ÿÂÿ¸ÿÅÿÁÿÅÿÇÿºÿ»ÿ·ÿ±ÿÉÿ¬ÿµÿ»ÿ¾ÿÅÿ¯ÿ¯ÿ¸ÿ»ÿ»ÿ³ÿ°ÿÅÿÌÿÇÿ²ÿ¯ÿÁÿÅÿ¿ÿÂÿÃÿ»ÿ¹ÿ¼ÿ³ÿ¯ÿ¼ÿ¶ÿ¯ÿºÿÀÿÁÿÉÿ¼ÿ¹ÿÐÿ¿ÿ±ÿÄÿ²ÿ¤ÿ½ÿªÿ³ÿ¼ÿ¬ÿ½ÿ¼ÿ·ÿÃÿ½ÿÃÿ½ÿ¾ÿ´ÿÂÿ¼ÿ±ÿªÿ®ÿ¯ÿ¸ÿÃÿ·ÿ®ÿ·ÿÄÿ»ÿ§ÿ¬ÿ»ÿ½ÿ»ÿÊÿÊÿ¸ÿÐÿÂÿÅÿÁÿÁÿ¶ÿÉÿÄÿµÿ¶ÿ§ÿ¹ÿ¾ÿ¹ÿ³ÿÉÿÁÿÁÿ½ÿ½ÿ·ÿÀÿºÿÂÿºÿºÿÆÿ³ÿ»ÿ½ÿºÿ¿ÿÁÿÀÿÀÿÁÿ¿ÿµÿ°ÿÀÿÈÿ»ÿ»ÿÆÿ¿ÿ½ÿ³ÿ®ÿ·ÿ¼ÿ¸ÿ½ÿÄÿÌÿ¾ÿ´ÿ´ÿ¶ÿÅÿÈÿÏÿÈÿ»ÿ¶ÿ«ÿ¿ÿ°ÿ³ÿµÿ¿ÿÄÿÀÿÅÿÅÿ¹ÿ®ÿªÿ³ÿºÿ½ÿÀÿ¹ÿºÿ½ÿ·ÿ½ÿºÿ´ÿºÿ³ÿ¹ÿÆÿ»ÿºÿ½ÿ¶ÿ¾ÿµÿ´ÿ¦ÿ§ÿ°ÿ»ÿ¼ÿ¾ÿ´ÿ´ÿÁÿ¶ÿ¯ÿ°ÿÇÿ¯ÿ³ÿÆÿ­ÿ½ÿÂÿÀÿ¸ÿ»ÿ¾ÿ¹ÿ½ÿÆÿÁÿÊÿ¶ÿ®ÿ¼ÿÌÿÖÿÈÿÄÿÃÿ¹ÿ²ÿ´ÿ¼ÿ¾ÿ½ÿ¾ÿÂÿ¬ÿ ÿÄÿ¹ÿ°ÿ¼ÿÅÿ¸ÿ¸ÿºÿ»ÿºÿ½ÿÆÿ¾ÿÉÿÈÿµÿ¬ÿÂÿ»ÿ½ÿÅÿ±ÿ·ÿ¬ÿÈÿÍÿÊÿ´ÿ¿ÿÈÿÀÿ¸ÿÈÿÅÿÊÿ¼ÿµÿºÿ¾ÿ¸ÿÅÿÉÿ¹ÿºÿÀÿ»ÿ¶ÿ¶ÿ¼ÿ¼ÿ¸ÿ¶ÿ©ÿ£ÿ¸ÿÃÿ½ÿ¿ÿÃÿ¾ÿÀÿ¹ÿ¹ÿ¸ÿºÿÁÿÌÿÅÿÂÿÀÿÆÿ´ÿ»ÿ¿ÿµÿ°ÿÇÿ·ÿÒÿÅÿ­ÿ¹ÿÓÿÅÿÀÿÆÿ¸ÿ¸ÿ½ÿ½ÿºÿ¸ÿ½ÿ¿ÿÀÿÇÿ¸ÿµÿ´ÿ·ÿ¹ÿ·ÿ¾ÿÆÿ½ÿ²ÿ´ÿ¿ÿÂÿ¹ÿÀÿÁÿ¹ÿ¿ÿ½ÿ·ÿÄÿ¾ÿ»ÿ¼ÿÂÿÈÿÃÿÐÿÊÿÉÿÈÿ¼ÿËÿÎÿ¾ÿ¶ÿÁÿ­ÿ·ÿ¯ÿ½ÿ´ÿÃÿÈÿÈÿÃÿÇÿ·ÿºÿÃÿºÿÀÿ¿ÿÁÿÀÿ¸ÿ½ÿ»ÿ¾ÿ·ÿ´ÿ¼ÿºÿ¿ÿÃÿ¿ÿ¼ÿ¼ÿÂÿ»ÿ¸ÿ³ÿ·ÿÂÿ³ÿ¾ÿÏÿÀÿÂÿ±ÿ´ÿÀÿÆÿÒÿÎÿÃÿ¾ÿÎÿ¹ÿÂÿ§ÿºÿÌÿ»ÿÊÿºÿ®ÿ·ÿÁÿ²ÿ¹ÿÈÿÇÿÚÿÄÿÅÿ´ÿ»ÿÀÿÍÿÈÿ»ÿ·ÿ¶ÿµÿ°ÿµÿ´ÿ½ÿ»ÿ³ÿ½ÿ¿ÿ»ÿ¶ÿ³ÿ¿ÿÆÿÀÿÁÿ»ÿ¿ÿ¶ÿºÿ°ÿ»ÿÐÿ»ÿÂÿ»ÿ¼ÿÃÿÓÿ»ÿ»ÿ¯ÿ¯ÿ´ÿºÿ®ÿ¸ÿ¹ÿ°ÿ´ÿÇÿÆÿ±ÿºÿ«ÿÄÿÂÿ¹ÿ¸ÿÁÿÊÿÉÿºÿºÿÅÿ¾ÿ´ÿ²ÿ¹ÿ¸ÿ»ÿ¸ÿ´ÿÁÿ¿ÿ·ÿ»ÿÃÿ¾ÿ¹ÿ¸ÿÂÿ»ÿ±ÿ¶ÿ¶ÿ°ÿ®ÿÉÿÈÿËÿ±ÿÀÿÆÿ¾ÿ°ÿÖÿ·ÿ»ÿ»ÿÃÿÎÿÑÿ³ÿ¹ÿµÿ·ÿÆÿÂÿ¾ÿÇÿÀÿÁÿÅÿ¶ÿÁÿÌÿÆÿ½ÿÈÿÂÿ±ÿÀÿÃÿ¾ÿÄÿÀÿÀÿÃÿÉÿÊÿ½ÿÁÿÃÿºÿËÿÁÿÐÿÂÿ­ÿ¶ÿ¯ÿÇÿµÿ´ÿÀÿÇÿÆÿÂÿ¹ÿ´ÿ¼ÿ¾ÿ»ÿ¾ÿ¼ÿºÿÂÿ»ÿ·ÿÆÿ¶ÿ½ÿÉÿÈÿ¸ÿ¾ÿ¾ÿ³ÿ¹ÿ¼ÿÁÿ¿ÿºÿ¿ÿ¿ÿ½ÿ¾ÿÁÿÄÿÅÿÆÿ¾ÿ­ÿ®ÿ¾ÿÁÿÁÿ±ÿ²ÿ·ÿ¿ÿ·ÿ½ÿºÿÂÿ±ÿ«ÿ©ÿ¸ÿÄÿ°ÿµÿ½ÿ½ÿ¶ÿÀÿ¿ÿ¾ÿ¹ÿÃÿ¶ÿ¯ÿ½ÿ´ÿ»ÿ½ÿ¹ÿÅÿÂÿ­ÿ©ÿ²ÿ·ÿ»ÿ¸ÿ¶ÿÃÿÄÿ«ÿ²ÿ¶ÿ´ÿ³ÿ®ÿ³ÿ»ÿ¾ÿ¿ÿ¥ÿ³ÿÃÿ¾ÿºÿÂÿºÿµÿ¼ÿ¶ÿ±ÿ«ÿ»ÿÈÿ¿ÿ²ÿ¶ÿ¸ÿ¼ÿÈÿÀÿ´ÿ¨ÿ¶ÿÃÿÁÿ·ÿµÿ»ÿ¾ÿÂÿ»ÿ´ÿºÿ¹ÿ·ÿ»ÿ»ÿ½ÿÄÿµÿ»ÿÉÿ¾ÿ»ÿ½ÿ½ÿÍÿ­ÿ·ÿ¼ÿÄÿ¾ÿÄÿÎÿ·ÿ·ÿ½ÿ¾ÿ½ÿ¼ÿ´ÿÇÿÌÿ½ÿÁÿ¼ÿ¾ÿÄÿÂÿ¾ÿ¸ÿ·ÿ±ÿÁÿÅÿÁÿÇÿºÿÌÿËÿ¿ÿÀÿºÿµÿ»ÿ¶ÿ¼ÿ¸ÿ¹ÿ´ÿÍÿ«ÿ¬ÿ½ÿ¼ÿÃÿºÿÁÿ¾ÿ«ÿ°ÿ¶ÿÀÿ¶ÿ¼ÿÀÿ´ÿ²ÿµÿ¸ÿÀÿ¼ÿ¸ÿÇÿ½ÿ­ÿ¸ÿ¸ÿ¹ÿ¹ÿÁÿ©ÿ´ÿÊÿÄÿ´ÿµÿ«ÿ¸ÿ´ÿ·ÿ¾ÿ¼ÿÂÿ°ÿµÿÊÿÄÿºÿÉÿÊÿ¿ÿ»ÿÌÿÃÿ½ÿ¿ÿªÿ³ÿÁÿ»ÿ´ÿ³ÿ½ÿÃÿ¿ÿºÿ°ÿÃÿ´ÿÐÿÈÿÑÿÂÿ´ÿÎÿºÿ½ÿ¿ÿÇÿ¸ÿ¾ÿ»ÿºÿ»ÿÃÿÈÿÇÿÃÿÁÿÀÿ¹ÿµÿ¸ÿ¼ÿ¿ÿÀÿ¿ÿÄÿÃÿ»ÿ½ÿÂÿÊÿ¼ÿ»ÿÁÿ¼ÿÇÿ·ÿ²ÿ½ÿÀÿÏÿÍÿ¿ÿ»ÿÆÿ±ÿ¹ÿ»ÿ²ÿ«ÿ¶ÿ¼ÿ·ÿÅÿÁÿ¯ÿ´ÿ´ÿ¶ÿÄÿ´ÿ±ÿºÿÆÿ´ÿ¿ÿ²ÿ¾ÿ¹ÿ»ÿÅÿÄÿ±ÿ¨ÿ¸ÿ±ÿ·ÿ»ÿ¾ÿ¾ÿ¾ÿ·ÿ·ÿºÿ¸ÿ¿ÿÁÿ·ÿ³ÿ¿ÿ¿ÿÈÿÊÿ·ÿ·ÿ¸ÿ·ÿ«ÿ¯ÿºÿ¾ÿ¿ÿ¸ÿºÿÃÿÃÿÅÿ¹ÿ¸ÿ»ÿ¶ÿ­ÿ®ÿ¶ÿ±ÿ©ÿ³ÿ¿ÿºÿ¶ÿÁÿÀÿµÿÉÿ¿ÿÐÿ¾ÿ·ÿ¹ÿ«ÿ¹ÿÁÿÅÿ·ÿ»ÿ¼ÿ·ÿ¿ÿ»ÿ¸ÿÇÿÄÿ¬ÿ¬ÿ»ÿÁÿÂÿ¾ÿ¿ÿÍÿÀÿ²ÿ¼ÿ¶ÿÃÿ¹ÿ²ÿ¶ÿÃÿÆÿ¿ÿ¸ÿ¶ÿ¾ÿ¿ÿ«ÿ¶ÿÀÿ¶ÿ´ÿ¸ÿ»ÿ¶ÿ¶ÿ¾ÿÁÿÂÿ¶ÿ®ÿ­ÿ¿ÿ®ÿ¬ÿ·ÿÇÿ±ÿ­ÿ¯ÿ´ÿ¾ÿÈÿÁÿÂÿÇÿÍÿÈÿºÿ³ÿ±ÿ¹ÿ³ÿ¯ÿÃÿÁÿ»ÿ¹ÿÁÿªÿ¸ÿ¯ÿÇÿÀÿ·ÿ´ÿ¼ÿÀÿ¯ÿ®ÿ·ÿ¹ÿ¶ÿ°ÿ¯ÿ³ÿ³ÿ°ÿ³ÿ¾ÿ§ÿ¦ÿ»ÿ¶ÿ±ÿÀÿÊÿ´ÿ²ÿ¶ÿÆÿÀÿ¸ÿºÿ¼ÿ¯ÿ¯ÿ¿ÿÃÿ»ÿ´ÿÀÿ³ÿÆÿÃÿ®ÿ²ÿÂÿ¸ÿÂÿÌÿÆÿ¶ÿ®ÿ·ÿµÿ¬ÿ°ÿ³ÿ®ÿªÿ²ÿ¼ÿ¶ÿ²ÿ²ÿ¿ÿ¸ÿ»ÿ»ÿ³ÿºÿ¸ÿÃÿ¸ÿ®ÿ·ÿ´ÿ¯ÿ½ÿÆÿ¹ÿ²ÿ¸ÿ¾ÿÅÿ¶ÿ¿ÿ¿ÿÂÿÄÿ»ÿÆÿµÿÃÿ¾ÿÂÿµÿ­ÿ·ÿ¶ÿ¿ÿÎÿÌÿÈÿÉÿ¹ÿ­ÿÀÿÌÿ¾ÿµÿ¿ÿ´ÿ½ÿÃÿ´ÿ³ÿ³ÿ¸ÿ®ÿ·ÿ¶ÿ¶ÿÁÿÃÿÄÿÇÿÂÿ¶ÿ°ÿªÿ¾ÿ¾ÿºÿ´ÿ½ÿºÿ¿ÿÌÿ½ÿ­ÿ¹ÿÄÿÅÿÀÿ·ÿ¼ÿÃÿ»ÿ»ÿ¼ÿ·ÿ¥ÿÃÿÀÿÆÿÇÿÃÿ´ÿ°ÿÂÿÊÿÀÿ¾ÿÃÿÃÿÂÿ½ÿ¼ÿÁÿÁÿ³ÿ¹ÿ¹ÿÀÿ½ÿ¸ÿ«ÿ¹ÿÁÿ½ÿ¼ÿ¾ÿ·ÿ¯ÿ²ÿ£ÿÿºÿ½ÿÃÿ«ÿ·ÿÓÿÄÿ²ÿ¬ÿ¼ÿ·ÿ¼ÿ¾ÿ¼ÿÂÿµÿ»ÿ´ÿÆÿÑÿËÿ»ÿ¿ÿ³ÿÈÿÀÿÌÿÈÿ½ÿÅÿÈÿÇÿËÿÄÿÀÿ·ÿ´ÿ¶ÿÁÿÊÿÀÿ·ÿ°ÿ¼ÿºÿÈÿÉÿÅÿÀÿ½ÿÆÿ¾ÿÉÿ¶ÿ²ÿÂÿ¾ÿ¾ÿªÿÇÿºÿ³ÿÆÿÅÿÂÿÂÿ´ÿ¯ÿ¸ÿ¾ÿ¿ÿÂÿÍÿ´ÿ¾ÿÎÿÁÿÂÿÁÿÄÿ½ÿ·ÿ»ÿ·ÿ³ÿ¼ÿ¸ÿÁÿÊÿÇÿÝÿ¿ÿ°ÿ´ÿ­ÿ´ÿ¸ÿ¶ÿ½ÿÆÿÂÿ¼ÿ»ÿÂÿÍÿÇÿ¼ÿµÿÆÿ·ÿ¶ÿÀÿÃÿ¶ÿ´ÿÃÿÃÿÅÿÃÿÆÿ»ÿ°ÿ¯ÿ±ÿ²ÿ½ÿÀÿ·ÿ´ÿ·ÿ¹ÿ¼ÿ¸ÿ³ÿ¹ÿÈÿ½ÿÂÿ»ÿ²ÿ´ÿ²ÿ³ÿ¿ÿÆÿ¹ÿ²ÿÃÿÃÿÁÿ°ÿ»ÿ¿ÿÀÿ¿ÿºÿ½ÿºÿ¾ÿÂÿºÿºÿÁÿÆÿ½ÿ¾ÿÍÿ¸ÿ¾ÿÁÿÅÿÅÿÅÿÂÿÃÿÄÿºÿÀÿ²ÿÇÿÍÿÁÿ¹ÿ³ÿÁÿÆÿ¼ÿÁÿÂÿµÿÀÿµÿÁÿÇÿ¶ÿµÿÉÿ¹ÿÀÿÁÿÇÿÈÿ¼ÿ·ÿ®ÿÿ²ÿÇÿÆÿ¯ÿÀÿÅÿÂÿºÿ½ÿ¿ÿºÿ¾ÿÀÿÐÿ¿ÿ¾ÿÃÿÃÿ¾ÿ½ÿ¸ÿºÿ´ÿ³ÿÇÿËÿªÿ·ÿ¸ÿÍÿ¾ÿ±ÿ¸ÿÇÿÅÿ´ÿ®ÿ¾ÿÈÿºÿ¹ÿÉÿ½ÿ»ÿ½ÿ¶ÿºÿÄÿÇÿÁÿ¼ÿÃÿÊÿËÿÏÿ¶ÿÄÿÊÿÉÿÁÿÃÿÉÿÆÿÁÿ¸ÿ¸ÿºÿ³ÿ¹ÿÀÿÁÿÃÿ½ÿºÿ¿ÿÂÿÆÿ½ÿ¸ÿ¤ÿÀÿ¾ÿ´ÿ¼ÿ½ÿ¾ÿÁÿ½ÿÁÿÃÿÍÿÃÿÈÿÄÿ»ÿÁÿÁÿ½ÿ»ÿ¹ÿºÿ¿ÿÂÿÌÿÀÿ¿ÿÂÿÇÿÒÿÔÿÏÿÑÿÏÿ¶ÿ¹ÿ³ÿÃÿËÿÅÿÁÿÂÿ¿ÿ¹ÿ¸ÿµÿ¿ÿÃÿÈÿºÿÆÿÈÿ¹ÿÆÿÔÿÊÿÊÿÉÿÂÿ·ÿ¿ÿÆÿÃÿÅÿÂÿ¿ÿ½ÿ¶ÿ½ÿÃÿ¸ÿÁÿ»ÿÍÿÆÿ¾ÿÊÿÐÿÆÿÃÿ¸ÿÉÿÎÿÅÿ¹ÿ²ÿ¼ÿ¿ÿ¹ÿÂÿÌÿÈÿ¾ÿ¾ÿÇÿÇÿÁÿ¼ÿ¿ÿÂÿÄÿÐÿÃÿ¿ÿ»ÿ´ÿÂÿÀÿ¼ÿÄÿ¿ÿ´ÿ¾ÿ´ÿÂÿÂÿÂÿÇÿÂÿ¼ÿÅÿÌÿºÿÉÿ´ÿºÿ¶ÿÄÿÏÿÈÿÀÿÇÿÅÿ³ÿ®ÿ½ÿÌÿ¸ÿ±ÿ·ÿÅÿÇÿ¸ÿ»ÿÂÿÉÿ·ÿÁÿ³ÿ°ÿÁÿÃÿ³ÿÅÿ¿ÿ·ÿ¸ÿ³ÿÈÿÅÿ¹ÿ¾ÿÂÿÂÿ´ÿ·ÿºÿÀÿÍÿÍÿÏÿËÿ²ÿÊÿËÿºÿÀÿºÿ½ÿºÿ¶ÿÃÿÈÿ¿ÿ­ÿ¿ÿÀÿÇÿÃÿ¼ÿ¹ÿ¹ÿÀÿÂÿÃÿÅÿÆÿ½ÿ·ÿÂÿÑÿÂÿ¶ÿÃÿºÿÃÿÀÿÅÿÈÿÃÿÀÿÃÿ¿ÿÇÿ½ÿ»ÿºÿ½ÿÂÿÇÿÎÿÌÿÀÿÄÿÁÿÃÿµÿ¾ÿ¼ÿÀÿÏÿÎÿÄÿÄÿÇÿÆÿÅÿÖÿÑÿµÿ´ÿÄÿ¹ÿ½ÿÅÿ½ÿÁÿ¾ÿÓÿÃÿÀÿÂÿÌÿÌÿ¿ÿ¹ÿ³ÿÊÿËÿ¸ÿÂÿÆÿÈÿÆÿ¿ÿÅÿÄÿËÿ¾ÿÆÿÅÿÅÿÂÿ»ÿ¿ÿÂÿÉÿØÿÍÿ½ÿÆÿÆÿÀÿ»ÿ²ÿ»ÿ¾ÿÈÿÃÿµÿ·ÿ¿ÿ¾ÿ¾ÿÃÿ¾ÿÃÿÂÿÂÿÐÿÁÿ­ÿ¶ÿÇÿ¶ÿ³ÿÅÿÀÿ¿ÿÀÿÈÿÅÿ¿ÿ¸ÿ­ÿ½ÿÇÿÊÿ»ÿÏÿÊÿÀÿ¿ÿ¼ÿ´ÿ¬ÿ²ÿÙÿÂÿ¹ÿÄÿÃÿÀÿÀÿ¹ÿ³ÿ¿ÿ½ÿ¿ÿ²ÿ¸ÿÈÿÄÿÂÿÉÿ½ÿ¸ÿÆÿÅÿ¼ÿÄÿÉÿ´ÿ¼ÿÇÿ¿ÿÆÿÏÿ²ÿ³ÿ¿ÿÁÿÂÿÁÿÂÿÁÿÀÿÈÿ´ÿ«ÿÑÿ¿ÿ¶ÿ¾ÿ¼ÿ¶ÿ°ÿ«ÿ·ÿÊÿ¾ÿÏÿËÿÉÿÃÿ±ÿ¿ÿËÿÀÿÅÿ½ÿ°ÿÍÿÅÿ¹ÿ¸ÿÃÿÓÿÓÿÁÿ¸ÿ¿ÿ¼ÿÈÿËÿ·ÿ¸ÿ½ÿ»ÿ»ÿ»ÿ½ÿÂÿ½ÿµÿ¸ÿ·ÿ¾ÿÍÿÌÿÑÿËÿ³ÿ°ÿÃÿÂÿ¶ÿÂÿÁÿÒÿ»ÿ½ÿÈÿÈÿÁÿ·ÿ³ÿ»ÿÃÿ¹ÿÉÿ·ÿ½ÿÊÿÇÿ»ÿ¹ÿÄÿ¿ÿÁÿÌÿ»ÿ§ÿ´ÿ¶ÿÉÿ¿ÿ»ÿ¿ÿ½ÿÉÿÈÿÄÿ´ÿÀÿÊÿÏÿÊÿÀÿºÿ¾ÿÈÿÊÿÁÿÊÿÃÿÎÿ¹ÿµÿ³ÿ´ÿ½ÿÊÿËÿ»ÿ¯ÿÂÿ¿ÿ½ÿÁÿÀÿºÿ¾ÿÁÿ½ÿºÿ¹ÿ¼ÿÌÿØÿÑÿÃÿ¾ÿµÿÆÿÈÿÇÿ½ÿ½ÿÅÿÃÿ»ÿ¶ÿÁÿÂÿ·ÿ¿ÿ±ÿ±ÿ­ÿªÿºÿ¿ÿ¾ÿÍÿºÿ±ÿ¬ÿ·ÿ·ÿÄÿ£ÿ»ÿ½ÿ¸ÿ¿ÿÆÿÇÿ½ÿ­ÿ±ÿËÿ¿ÿÇÿºÿ²ÿºÿÃÿÆÿºÿ¶ÿ¼ÿ·ÿ¾ÿÊÿÍÿ³ÿ¾ÿÌÿÂÿ¶ÿÄÿ¿ÿ¼ÿÃÿÅÿÄÿÉÿÃÿ½ÿ·ÿÀÿÅÿÒÿÀÿ½ÿ¶ÿ²ÿ¼ÿÂÿ¾ÿ»ÿ¼ÿÊÿ°ÿ·ÿ»ÿÆÿÌÿºÿ¶ÿ±ÿ½ÿÄÿ¸ÿ¶ÿ·ÿ¸ÿ³ÿ®ÿ¹ÿÇÿÊÿ¾ÿ´ÿ¶ÿµÿ¼ÿËÿÉÿÀÿÂÿ¼ÿÀÿÊÿ¾ÿ°ÿ«ÿ´ÿÁÿ¿ÿ»ÿÄÿÊÿÈÿÄÿºÿºÿ¾ÿ°ÿÈÿÊÿ¹ÿ´ÿÀÿÄÿÀÿÁÿÃÿ¼ÿ¹ÿÇÿÓÿËÿ¾ÿºÿ°ÿÂÿÉÿÀÿ¿ÿ´ÿµÿµÿ·ÿ±ÿ±ÿ¿ÿÀÿ±ÿ·ÿ·ÿÃÿ¿ÿ¶ÿ¶ÿÉÿ¿ÿ³ÿ³ÿ¾ÿ¿ÿ³ÿ¹ÿÃÿ°ÿ¹ÿ·ÿÂÿºÿÁÿÃÿÌÿÕÿ¾ÿ¹ÿºÿºÿ¼ÿºÿµÿ¶ÿ¼ÿÇÿÀÿ¯ÿÁÿÃÿ½ÿ»ÿ´ÿ½ÿÆÿºÿ·ÿ¿ÿÄÿÄÿ½ÿ´ÿ·ÿ¸ÿ¸ÿ¶ÿÌÿÌÿÄÿ·ÿ¿ÿÁÿÁÿÆÿÄÿ¼ÿÁÿÅÿÃÿÅÿ»ÿ´ÿÄÿ½ÿÄÿÍÿÄÿÂÿÂÿ¯ÿ¶ÿµÿ«ÿ¹ÿÇÿËÿÍÿ¾ÿ¬ÿ·ÿÈÿÀÿ¶ÿÇÿ¿ÿÆÿÂÿµÿ±ÿ¼ÿ¿ÿ¸ÿ¸ÿ¿ÿÂÿÃÿÅÿÁÿÀÿÇÿ¿ÿÁÿÃÿÔÿµÿ¾ÿ¿ÿ¿ÿ®ÿ»ÿ¹ÿ¶ÿ¸ÿ³ÿ¼ÿËÿÃÿ½ÿÂÿ½ÿÂÿ¸ÿ½ÿºÿ¹ÿÅÿÅÿ¿ÿÆÿ¿ÿÀÿÆÿÄÿÅÿ¾ÿ¯ÿ­ÿ±ÿÀÿÎÿÌÿ¾ÿÉÿÊÿ·ÿÄÿ²ÿ¿ÿ¥ÿºÿ¹ÿ±ÿÁÿ»ÿ¯ÿ¹ÿ½ÿ±ÿ¶ÿÎÿµÿ¿ÿ¶ÿ¸ÿ¸ÿ·ÿµÿ´ÿ¾ÿ¶ÿ¼ÿ¿ÿ»ÿÀÿÆÿÄÿ¾ÿ¿ÿ½ÿ´ÿ¼ÿ·ÿ½ÿ½ÿÇÿÂÿºÿ¥ÿ¤ÿ¼ÿ»ÿÀÿÁÿ¸ÿ¾ÿËÿÉÿÄÿ´ÿ°ÿ½ÿ»ÿ²ÿ¥ÿ­ÿ²ÿ¯ÿ·ÿ´ÿ¦ÿ¾ÿ±ÿ±ÿ½ÿ´ÿ¹ÿ¹ÿÂÿÄÿ¾ÿ»ÿ¶ÿ¶ÿÃÿÕÿÐÿ¼ÿÀÿÂÿÁÿÅÿÿ»ÿ¾ÿ½ÿ»ÿ½ÿ©ÿ¡ÿ´ÿºÿ½ÿ¶ÿ¹ÿ¾ÿ¾ÿ»ÿ¶ÿ²ÿ´ÿ·ÿ²ÿºÿÏÿÄÿ´ÿÈÿÃÿ¾ÿÁÿÁÿ¸ÿ¤ÿ½ÿÁÿ¼ÿ¸ÿ©ÿ²ÿÁÿÃÿ½ÿ¼ÿÀÿ¹ÿ±ÿ±ÿ²ÿÃÿÂÿ¾ÿºÿ½ÿÇÿºÿ»ÿºÿÉÿÊÿÂÿ¼ÿÃÿÆÿ¶ÿ­ÿ²ÿ¸ÿ´ÿµÿÀÿÂÿÀÿÄÿÁÿ½ÿµÿÊÿ¬ÿµÿ»ÿÃÿÓÿ«ÿ²ÿ°ÿÉÿ°ÿ¶ÿÍÿÁÿ½ÿ¼ÿ¾ÿ¼ÿ¸ÿºÿÃÿÈÿÅÿÌÿÃÿºÿ·ÿ«ÿ¹ÿ¼ÿÌÿÀÿ»ÿ½ÿ®ÿ¶ÿÂÿ¾ÿ½ÿ¸ÿ´ÿ½ÿÎÿÉÿ¼ÿ«ÿ¯ÿ¸ÿºÿ¼ÿ³ÿ»ÿÊÿÈÿµÿ¸ÿºÿ©ÿÃÿÃÿÂÿ·ÿ¨ÿ»ÿºÿÂÿ³ÿ®ÿÍÿ²ÿ¹ÿËÿÆÿ¿ÿÀÿ½ÿ½ÿ¹ÿ¸ÿ¼ÿ½ÿ¿ÿµÿÃÿÑÿÈÿÄÿÁÿ¼ÿ²ÿ­ÿÀÿ«ÿÃÿ¿ÿ¼ÿºÿÆÿµÿ³ÿ²ÿ·ÿ¯ÿ²ÿÁÿÁÿÉÿÁÿÂÿÃÿ¶ÿµÿ¼ÿÁÿ¯ÿÃÿÈÿ¹ÿµÿÄÿÅÿµÿ¶ÿÌÿ­ÿµÿ´ÿÃÿ¿ÿ¶ÿ¹ÿËÿÍÿÂÿ½ÿ¸ÿ¶ÿ»ÿÁÿ·ÿÁÿÃÿ½ÿÄÿÁÿ¸ÿ¹ÿÀÿÀÿÁÿÑÿ¿ÿ®ÿÅÿÁÿÄÿ¹ÿÀÿÃÿÀÿÆÿ¾ÿÂÿÎÿÇÿÁÿÈÿ¸ÿ½ÿÍÿ£ÿ§ÿ´ÿ¿ÿÎÿÆÿ¿ÿÇÿÂÿ³ÿ´ÿ¾ÿºÿ¼ÿ´ÿ¾ÿºÿ³ÿºÿ¼ÿ³ÿ®ÿ¹ÿ¼ÿÃÿ¶ÿºÿ¯ÿ¼ÿ½ÿ·ÿ¹ÿµÿ²ÿ½ÿ»ÿ½ÿ½ÿ½ÿ½ÿ¸ÿ¿ÿÀÿ»ÿ½ÿ»ÿ¸ÿ¶ÿ·ÿºÿ±ÿ±ÿ¼ÿ´ÿ²ÿ¹ÿ®ÿºÿÅÿ¯ÿ¯ÿ¬ÿÁÿÈÿ±ÿ­ÿ¬ÿ°ÿ²ÿ±ÿ¼ÿ¶ÿ°ÿ²ÿ¶ÿ·ÿ´ÿ³ÿ½ÿ´ÿ³ÿ²ÿ¦ÿ¯ÿ³ÿµÿÉÿÈÿÀÿÈÿÉÿÈÿ¿ÿ´ÿÅÿÅÿÂÿºÿ´ÿ½ÿ¹ÿÇÿ»ÿ½ÿÄÿ¹ÿ½ÿ®ÿ¾ÿµÿµÿµÿ»ÿ´ÿ¾ÿ¹ÿÁÿ¾ÿ³ÿ½ÿÂÿÎÿ»ÿ®ÿÁÿÆÿ¶ÿ´ÿ½ÿ¶ÿµÿÉÿÃÿºÿÅÿ¿ÿ²ÿ»ÿÂÿÅÿÔÿÀÿ¶ÿÊÿÂÿ³ÿ¯ÿ³ÿ·ÿÅÿ¹ÿ·ÿÃÿ½ÿ¬ÿ¨ÿ¯ÿºÿ»ÿ²ÿ²ÿ¼ÿ·ÿÃÿËÿ¹ÿ»ÿ¹ÿ·ÿÉÿÆÿ±ÿ°ÿºÿµÿ¨ÿ®ÿ¹ÿ´ÿ°ÿ¾ÿ¾ÿÅÿ¾ÿ¾ÿÃÿÅÿÇÿÇÿÁÿÁÿÈÿ±ÿÃÿ·ÿÆÿÂÿ±ÿ®ÿ¸ÿ²ÿÁÿ¸ÿºÿ·ÿÃÿ¯ÿÀÿÃÿ¶ÿÆÿ¼ÿ¹ÿ¼ÿ»ÿºÿºÿ½ÿºÿ»ÿÁÿ½ÿ³ÿ¹ÿÈÿÄÿÁÿÂÿ³ÿ»ÿ¿ÿµÿµÿµÿ¿ÿ´ÿ¼ÿÙÿ¾ÿ¾ÿ¿ÿÄÿÃÿ®ÿÃÿ»ÿÇÿ²ÿ»ÿÀÿ¼ÿ²ÿÂÿÁÿ¾ÿÅÿ»ÿÒÿÊÿÀÿÆÿ¸ÿÆÿÍÿÁÿ¾ÿ´ÿ¸ÿ¿ÿÄÿÅÿÆÿÒÿÄÿ´ÿ¬ÿ«ÿºÿ¬ÿºÿ·ÿ»ÿ»ÿ©ÿ¿ÿÉÿ¾ÿ¾ÿÏÿÉÿ¡ÿ³ÿ³ÿ·ÿ»ÿ¸ÿ«ÿÁÿÀÿÅÿ¹ÿÈÿ·ÿ½ÿ¯ÿ­ÿ§ÿ¶ÿÅÿÆÿÔÿÅÿ¸ÿ¼ÿ½ÿ¾ÿÁÿµÿ±ÿ½ÿÇÿ¹ÿ¸ÿ¿ÿ½ÿ¿ÿ¼ÿ¹ÿµÿÃÿËÿ½ÿ»ÿºÿ·ÿµÿ²ÿÀÿ½ÿ½ÿÇÿ¿ÿ¶ÿ±ÿ«ÿÿÐÿ¶ÿ»ÿÈÿ»ÿ¹ÿ·ÿºÿÂÿÂÿ¼ÿÀÿÇÿÂÿ¹ÿÀÿ½ÿ»ÿ¿ÿ½ÿ»ÿ¹ÿ¹ÿÁÿÀÿ¾ÿÁÿÇÿÆÿ¿ÿ¹ÿ¿ÿÀÿ¸ÿ¹ÿµÿ°ÿ¼ÿÀÿ²ÿ»ÿÄÿ¼ÿ¿ÿ³ÿºÿ¹ÿ¼ÿ´ÿÁÿ¿ÿ¶ÿ½ÿÄÿ½ÿ¿ÿÄÿ¼ÿÂÿÃÿ°ÿÌÿÅÿ¨ÿÃÿÐÿ¹ÿ¿ÿÆÿ»ÿºÿ½ÿºÿ½ÿÅÿÊÿÁÿÅÿ¾ÿºÿ¼ÿ²ÿ¶ÿ´ÿ·ÿÃÿÅÿ½ÿ´ÿ´ÿ»ÿ¼ÿ»ÿÄÿ¾ÿ¸ÿÅÿÂÿ¿ÿÆÿÀÿ¸ÿÉÿ¾ÿÀÿÂÿÖÿÐÿ¿ÿÀÿ»ÿÒÿÆÿ·ÿ­ÿÁÿ´ÿÀÿ°ÿ¸ÿÇÿÂÿËÿÀÿÄÿ½ÿµÿ¾ÿÇÿºÿ¾ÿ¾ÿÄÿ·ÿ½ÿÄÿ¾ÿ¼ÿ½ÿÃÿÃÿÂÿÁÿ½ÿÇÿ¿ÿ³ÿÁÿ¿ÿ¸ÿ³ÿ´ÿ¶ÿ¾ÿÅÿ½ÿ½ÿ¾ÿ±ÿ²ÿºÿ¿ÿÁÿ¿ÿ·ÿ¼ÿÒÿ¾ÿ¼ÿ´ÿÁÿÈÿ·ÿËÿ½ÿ·ÿÀÿÇÿÁÿÃÿËÿÅÿËÿ¹ÿÂÿ¸ÿ½ÿÀÿÆÿÐÿÈÿµÿ²ÿ±ÿ±ÿ·ÿ²ÿ»ÿ°ÿ©ÿ¾ÿ¿ÿÀÿ·ÿ¯ÿÃÿËÿÃÿÂÿÀÿ¿ÿ²ÿ«ÿ¿ÿÅÿÀÿ»ÿ¿ÿ½ÿ¸ÿ´ÿÁÿ¹ÿÇÿ¬ÿÇÿÈÿ¸ÿ¹ÿÀÿ½ÿÇÿ¹ÿÃÿ³ÿµÿ±ÿ´ÿÂÿÇÿ½ÿ¼ÿ¹ÿ¾ÿÃÿÁÿ¿ÿºÿ¹ÿ»ÿ·ÿÂÿÅÿÍÿÊÿ¶ÿ¶ÿ²ÿ·ÿÄÿÃÿ¼ÿ½ÿºÿÇÿÁÿÌÿÑÿ½ÿ¸ÿµÿÃÿÀÿÃÿºÿ¾ÿÛÿ¾ÿ¨ÿ½ÿÊÿ¬ÿÆÿÎÿÈÿµÿ¯ÿ¶ÿÁÿÃÿ¶ÿÃÿ¯ÿ¹ÿÁÿÃÿ«ÿ·ÿ¸ÿ´ÿ¯ÿªÿºÿÆÿÈÿºÿ®ÿ·ÿºÿ¹ÿ½ÿÂÿÇÿÀÿ¼ÿÀÿÀÿÉÿÐÿÄÿÇÿ½ÿ½ÿ¿ÿÀÿÅÿµÿÄÿ¸ÿÅÿ¿ÿµÿÆÿ¯ÿºÿÂÿ»ÿ¶ÿÂÿÄÿÅÿ¸ÿ¾ÿÄÿÁÿ´ÿ¸ÿ¿ÿ¹ÿ¸ÿ´ÿ·ÿÂÿ¾ÿÄÿÄÿ¼ÿ¾ÿ½ÿ¹ÿºÿÀÿÁÿÁÿÄÿÁÿ´ÿµÿ»ÿÂÿÀÿ·ÿ¯ÿÀÿµÿµÿ³ÿ¶ÿºÿ·ÿ³ÿªÿ³ÿÉÿºÿ·ÿ¿ÿ¼ÿ«ÿ¬ÿ¾ÿ»ÿºÿ¸ÿ³ÿ¹ÿ»ÿ½ÿ¾ÿ·ÿ¶ÿ½ÿºÿ¶ÿ°ÿ¶ÿÈÿÅÿ¼ÿ¸ÿ¶ÿ´ÿÄÿÂÿ¹ÿÀÿÂÿÀÿÈÿÑÿÈÿ¼ÿ¬ÿ®ÿ¸ÿ»ÿÇÿ¿ÿÂÿ£ÿÂÿ½ÿºÿ´ÿ¹ÿÃÿÀÿ«ÿµÿ¼ÿµÿ¼ÿ¸ÿ°ÿ­ÿ¹ÿÁÿÊÿÄÿ·ÿ¸ÿÀÿÈÿÁÿ±ÿ³ÿ¸ÿ¶ÿÂÿÄÿ¿ÿ²ÿ¹ÿ·ÿÂÿ³ÿµÿ®ÿ±ÿÁÿ©ÿºÿ¶ÿÈÿ¶ÿ¸ÿÅÿ´ÿ·ÿ¿ÿ¾ÿÏÿ¾ÿµÿ½ÿÅÿ½ÿ­ÿ¹ÿÏÿÍÿÑÿÉÿ°ÿµÿºÿ°ÿ¸ÿÉÿÍÿÈÿÊÿÃÿ¶ÿ¸ÿÐÿ»ÿºÿÂÿÀÿÉÿ¼ÿ¼ÿÀÿ»ÿºÿÉÿÈÿ½ÿÂÿ½ÿ¼ÿµÿ´ÿÄÿÆÿ¿ÿÀÿ¿ÿ¶ÿ³ÿ¶ÿ»ÿÆÿÅÿ¾ÿÄÿ¼ÿ¸ÿÁÿºÿ½ÿÀÿÊÿ°ÿ³ÿºÿÌÿ¯ÿ¸ÿ¹ÿÃÿ¼ÿÌÿ·ÿºÿ«ÿ´ÿ¿ÿ½ÿ­ÿ»ÿ¾ÿËÿÅÿÁÿ»ÿ¼ÿÌÿÈÿ½ÿ¿ÿ¹ÿ°ÿ´ÿÀÿËÿÀÿµÿ»ÿµÿÂÿÂÿÅÿ¹ÿ¹ÿÀÿ¼ÿÔÿ¿ÿ¸ÿ´ÿÇÿ·ÿ»ÿ²ÿ´ÿ¾ÿ¾ÿ»ÿ¾ÿÀÿÃÿºÿµÿÁÿÀÿ¼ÿ¸ÿµÿÁÿÃÿÅÿ¶ÿ´ÿ¼ÿºÿ·ÿÏÿ¿ÿ¾ÿºÿ½ÿÀÿ³ÿ·ÿ³ÿÌÿÁÿ¾ÿºÿ²ÿ¹ÿ¸ÿºÿ»ÿ¹ÿ»ÿÆÿÌÿ½ÿµÿ»ÿ¿ÿ´ÿ¸ÿ«ÿ¬ÿÁÿÂÿ´ÿ¨ÿ¸ÿ±ÿ¬ÿÁÿÍÿ»ÿ­ÿ³ÿ©ÿ¥ÿµÿ¶ÿÃÿÁÿÀÿ½ÿºÿÂÿÂÿ»ÿ¼ÿºÿµÿ±ÿ¾ÿ¯ÿ¿ÿ¶ÿÃÿ¶ÿ©ÿ²ÿ¯ÿ³ÿºÿ¾ÿ±ÿ¹ÿÌÿ¶ÿ¹ÿ¾ÿ½ÿ³ÿºÿ´ÿ³ÿ¿ÿ»ÿ³ÿµÿ¿ÿ·ÿ²ÿºÿºÿ±ÿ½ÿÁÿÃÿÁÿÂÿÄÿ²ÿ¶ÿÉÿÇÿ¿ÿ³ÿ®ÿ³ÿ»ÿÂÿÅÿÅÿÀÿ¸ÿ·ÿ¸ÿ¯ÿ®ÿ¼ÿ¹ÿÊÿÆÿÅÿÎÿÄÿÁÿÑÿ®ÿ²ÿ¸ÿÇÿ¾ÿºÿ»ÿºÿ¿ÿ»ÿ¸ÿ¸ÿ»ÿ¾ÿ¿ÿ¾ÿ¸ÿ¶ÿÁÿ¹ÿµÿ¸ÿ½ÿ´ÿ·ÿ°ÿ·ÿ¶ÿ®ÿ²ÿÿ·ÿ¼ÿ¹ÿÌÿÉÿ¸ÿ·ÿ¾ÿÁÿ¾ÿ·ÿ´ÿ±ÿµÿ»ÿ½ÿ²ÿ»ÿÁÿµÿ¡ÿ©ÿ¥ÿÀÿ»ÿºÿ½ÿÀÿÃÿ²ÿ°ÿ¹ÿ¼ÿ·ÿ­ÿ­ÿ»ÿ½ÿµÿ±ÿ·ÿµÿ»ÿ½ÿ³ÿ¶ÿÆÿ®ÿ¾ÿµÿÈÿÌÿ½ÿ·ÿÂÿÅÿ³ÿ®ÿ»ÿÄÿ¿ÿ¹ÿ¿ÿ³ÿËÿ¾ÿ±ÿ´ÿÄÿ«ÿ°ÿÊÿ¼ÿ´ÿ°ÿ´ÿ¹ÿ²ÿµÿ¼ÿ¸ÿ®ÿ°ÿ·ÿ²ÿ°ÿºÿ¹ÿ®ÿ·ÿ·ÿ«ÿ¯ÿ¾ÿ±ÿÀÿ¸ÿ¹ÿ¯ÿ¬ÿ¹ÿ¾ÿ·ÿ·ÿ¶ÿ¹ÿ½ÿ¯ÿ¾ÿÀÿ¼ÿÆÿÊÿ¿ÿ»ÿ¾ÿ¹ÿÄÿ·ÿ¯ÿÇÿ¶ÿ²ÿÊÿÍÿ½ÿºÿÂÿÁÿÃÿÃÿÃÿÃÿÂÿ¼ÿËÿµÿÅÿÆÿÆÿ¼ÿÀÿ¼ÿ¶ÿºÿ¾ÿ¾ÿ¾ÿ¿ÿ¿ÿ¾ÿªÿ²ÿÀÿÁÿÃÿÄÿ²ÿ½ÿÄÿÍÿËÿÂÿÃÿÈÿÌÿÇÿ¼ÿ·ÿºÿ½ÿ½ÿÏÿ½ÿ¹ÿÉÿÅÿÏÿ¾ÿÃÿ°ÿ°ÿ¾ÿÈÿÀÿºÿ¾ÿ½ÿ»ÿ¾ÿ¼ÿ»ÿ¯ÿ¯ÿµÿºÿ¼ÿ¼ÿÃÿÐÿÁÿºÿ²ÿ§ÿµÿ¹ÿ¯ÿ¹ÿ¼ÿÃÿ¶ÿ»ÿÇÿ·ÿºÿÉÿ¾ÿ·ÿ²ÿ¼ÿ±ÿ¹ÿ¾ÿ¾ÿÃÿ¾ÿÀÿ»ÿ¿ÿ¶ÿ¹ÿ¾ÿµÿ¶ÿ¿ÿ³ÿÉÿ³ÿ«ÿ¼ÿÇÿÁÿ»ÿ¾ÿ·ÿ¬ÿ¹ÿÈÿ¾ÿÒÿºÿ±ÿ¸ÿ´ÿ¼ÿÃÿ»ÿºÿ¸ÿ¶ÿ¿ÿÃÿÁÿºÿ¾ÿÇÿªÿ¢ÿªÿ¼ÿ³ÿ¯ÿ¾ÿÁÿËÿËÿ»ÿ°ÿ°ÿÄÿÊÿÀÿÌÿ­ÿÈÿÁÿÂÿÁÿÅÿÇÿÂÿ»ÿ¹ÿ»ÿ¶ÿ·ÿ½ÿ»ÿËÿÇÿÁÿªÿÈÿ¶ÿµÿÁÿÄÿ¹ÿ¹ÿ¾ÿ»ÿ¿ÿ¶ÿ¸ÿÄÿÃÿ°ÿ½ÿÊÿ±ÿ·ÿÃÿÄÿ¼ÿ»ÿÀÿ¿ÿ¼ÿ´ÿ¥ÿÉÿ¿ÿ´ÿÅÿÃÿÈÿÊÿ¹ÿµÿ¶ÿ¹ÿ½ÿ¸ÿµÿ¹ÿÃÿ·ÿ½ÿ²ÿ¶ÿ°ÿ¸ÿ¶ÿºÿ¿ÿ±ÿ«ÿ½ÿ¹ÿÅÿºÿ·ÿÆÿ¬ÿ»ÿ¿ÿÀÿÁÿÀÿ¹ÿ¹ÿÂÿÁÿÁÿºÿÏÿËÿ³ÿ­ÿ½ÿÀÿÇÿÆÿ¾ÿÉÿÖÿÉÿ½ÿ¿ÿ°ÿ¬ÿÅÿ¼ÿÉÿÃÿÀÿÂÿÏÿÃÿ´ÿÃÿÅÿÍÿÍÿ¿ÿ¿ÿ¾ÿ³ÿµÿ¹ÿ½ÿÀÿÁÿ½ÿ°ÿ»ÿÓÿ¸ÿ¿ÿÑÿ·ÿÈÿ¾ÿ°ÿÅÿÄÿ¶ÿ¿ÿ·ÿ¾ÿ·ÿ·ÿÆÿ½ÿÁÿ«ÿ±ÿ¹ÿ¶ÿµÿºÿ¿ÿ¼ÿÁÿØÿ¼ÿ¿ÿ¿ÿ²ÿ¿ÿ¶ÿªÿ­ÿ·ÿÃÿÄÿ¿ÿÅÿ»ÿÄÿºÿ¾ÿ½ÿÁÿÅÿÆÿÅÿ»ÿ¹ÿÇÿÝÿÄÿÃÿ±ÿÅÿÄÿÂÿÀÿÀÿÅÿ¼ÿ¼ÿ¬ÿ¿ÿ´ÿºÿ¾ÿÀÿÁÿÅÿÄÿ½ÿ¶ÿ·ÿÌÿ¹ÿ×ÿàÿÊÿÑÿ»ÿµÿ¼ÿºÿ¼ÿ¾ÿ¼ÿÇÿÌÿÀÿ¾ÿ¾ÿ½ÿ¾ÿ»ÿµÿ¸ÿÇÿÌÿ·ÿ«ÿÏÿÄÿºÿ¼ÿ¿ÿÂÿÂÿ¼ÿÀÿ¼ÿ«ÿÃÿ¿ÿ¼ÿÃÿÁÿ¶ÿ²ÿ¹ÿ¿ÿ±ÿ¾ÿÈÿ¤ÿ½ÿÄÿÎÿÙÿÓÿÍÿÊÿ¹ÿ¼ÿ·ÿÁÿÄÿÅÿ½ÿ¾ÿÊÿÈÿ½ÿÁÿºÿºÿÇÿ¹ÿ¾ÿ¿ÿÉÿÂÿµÿ»ÿ¾ÿÈÿÍÿ×ÿ®ÿ´ÿµÿ¼ÿ»ÿºÿÃÿÇÿÂÿ¶ÿ¹ÿ¾ÿÆÿÆÿÉÿÁÿºÿÃÿÃÿ¼ÿ¨ÿ·ÿ¨ÿÉÿÄÿ¾ÿ¶ÿ°ÿ¾ÿÅÿµÿÇÿ¼ÿ·ÿÄÿÃÿ»ÿ½ÿÇÿÃÿ°ÿÂÿ¼ÿ¨ÿ±ÿ¾ÿ½ÿ¼ÿ¿ÿ¸ÿ­ÿ³ÿÁÿËÿ¹ÿ²ÿ³ÿ¹ÿ¾ÿÃÿÉÿ¿ÿ³ÿ¹ÿ»ÿ¸ÿµÿÀÿÅÿ·ÿ¼ÿÀÿ­ÿ¼ÿ¾ÿ½ÿ·ÿ»ÿÃÿÊÿÉÿÂÿËÿ»ÿ¾ÿÊÿÄÿÅÿÌÿÅÿÁÿÁÿ·ÿ¹ÿ¹ÿÁÿ´ÿ²ÿÁÿÂÿµÿ¯ÿ¹ÿ½ÿÇÿÉÿÇÿÅÿÊÿÏÿµÿÆÿÀÿ¶ÿºÿ¶ÿ¾ÿÉÿ¿ÿÄÿÈÿ¼ÿÀÿºÿÅÿÒÿÒÿÇÿ»ÿÂÿ¼ÿÂÿ½ÿÀÿ¼ÿÄÿÏÿÄÿºÿ»ÿÈÿ¸ÿ½ÿ¼ÿ¿ÿÄÿÃÿ¿ÿÆÿ±ÿ»ÿÊÿÁÿ¼ÿ¦ÿÅÿÃÿÇÿÈÿ¼ÿ¿ÿÉÿ¿ÿ¿ÿÄÿÄÿ¿ÿÄÿÃÿÆÿÅÿºÿºÿºÿ­ÿÑÿÈÿÆÿÁÿÁÿÈÿÄÿ¼ÿÉÿ¾ÿ¸ÿÂÿËÿÌÿÆÿÀÿ½ÿºÿ­ÿÆÿÅÿÆÿÍÿËÿÅÿÇÿ¾ÿµÿ¿ÿÂÿÊÿ¿ÿ¸ÿ¼ÿÁÿÂÿÊÿÀÿÌÿºÿÆÿÏÿÇÿÃÿÅÿÃÿÃÿÉÿÃÿÂÿ¬ÿ½ÿÅÿÀÿÂÿÈÿÂÿ»ÿÇÿËÿ¶ÿÄÿÇÿ¿ÿ¿ÿ¿ÿ¶ÿ¾ÿ½ÿ¼ÿ¿ÿ¹ÿÄÿËÿ¾ÿ±ÿ´ÿ¼ÿ³ÿÁÿÃÿ´ÿ³ÿ»ÿÆÿÆÿ¹ÿµÿ¾ÿ»ÿ­ÿ¯ÿ¹ÿ²ÿ³ÿ´ÿ½ÿÆÿ½ÿÆÿ¿ÿ¹ÿ¼ÿÃÿ½ÿÂÿÅÿÅÿÆÿÂÿ´ÿÂÿÐÿÉÿÄÿÃÿÌÿÌÿÁÿ¾ÿÁÿ½ÿ¶ÿ¼ÿÁÿÉÿÆÿÀÿÉÿÑÿÅÿÅÿ»ÿÁÿ°ÿÃÿ»ÿ¿ÿ¾ÿÀÿÌÿÌÿ»ÿ¼ÿ±ÿÊÿÌÿ¾ÿÄÿ¼ÿ»ÿ¾ÿ½ÿ¿ÿÂÿÀÿ¸ÿÄÿÑÿÀÿºÿ·ÿ·ÿÀÿ¾ÿ°ÿ¸ÿÅÿ¼ÿÂÿÉÿ»ÿ¹ÿµÿ¸ÿÁÿÇÿÃÿ¸ÿºÿÊÿÅÿÇÿÅÿªÿ¬ÿ¸ÿÆÿËÿ´ÿÉÿÂÿ¾ÿ¾ÿ¿ÿÆÿÀÿÃÿÄÿ¿ÿ½ÿ·ÿ»ÿÈÿÊÿÅÿÆÿÄÿÁÿ³ÿ³ÿÆÿÐÿÉÿÁÿ²ÿÁÿÎÿ¼ÿ½ÿ¼ÿ¯ÿ¹ÿ»ÿ»ÿÂÿ½ÿ·ÿËÿ½ÿÂÿÊÿ½ÿÆÿÈÿ¾ÿÃÿËÿÈÿÍÿÊÿÁÿÚÿÿ¼ÿ½ÿ»ÿÁÿÀÿÀÿºÿ»ÿÁÿ°ÿ°ÿÁÿÃÿ¾ÿÅÿ±ÿ·ÿ¹ÿ½ÿÄÿÃÿÀÿÃÿ¾ÿ¨ÿ³ÿ°ÿ½ÿºÿ¿ÿÃÿÃÿÁÿ¸ÿ´ÿ¿ÿÃÿ°ÿµÿÆÿ®ÿÂÿ¾ÿÀÿÄÿÈÿÄÿ¹ÿ°ÿ°ÿ¬ÿºÿ´ÿ¸ÿÁÿÉÿÈÿÉÿÀÿ·ÿ»ÿ»ÿºÿ¾ÿÂÿÈÿÇÿ¸ÿ¬ÿ¹ÿÃÿ¾ÿÂÿÅÿ»ÿ¸ÿÀÿÄÿÂÿÅÿ¿ÿ®ÿÂÿÌÿ·ÿÁÿ»ÿÄÿ¼ÿºÿÂÿºÿ¯ÿ·ÿ»ÿ¾ÿ·ÿ³ÿµÿÆÿÏÿÅÿ¸ÿ½ÿÁÿ¿ÿÃÿºÿ¬ÿËÿÂÿ¾ÿµÿ´ÿ¿ÿ¿ÿ¿ÿÀÿ´ÿ¸ÿ¼ÿ¿ÿÁÿºÿ¸ÿ¹ÿ»ÿµÿÌÿÁÿÅÿÔÿÏÿÌÿÅÿÃÿÈÿÇÿ¿ÿÂÿÂÿÁÿÅÿ»ÿºÿÏÿºÿ¾ÿÈÿ»ÿ°ÿ®ÿ¹ÿÇÿÊÿÈÿ¾ÿµÿ¶ÿ¹ÿÂÿÎÿ¸ÿ¹ÿÇÿÒÿ¿ÿÀÿÃÿ®ÿ«ÿÈÿÎÿ¼ÿ¿ÿ¾ÿ®ÿÒÿ½ÿºÿºÿµÿ¾ÿÁÿÉÿÀÿ¶ÿ¾ÿÀÿ¶ÿºÿ¾ÿ³ÿ»ÿ½ÿÁÿ¶ÿ®ÿºÿ»ÿÇÿÆÿ¹ÿ¿ÿ¾ÿ¬ÿ­ÿ»ÿÁÿµÿºÿºÿ¼ÿÁÿÊÿÀÿÁÿËÿ¿ÿ¾ÿ¿ÿ´ÿµÿÂÿÃÿ½ÿ·ÿÁÿ¾ÿ¸ÿÑÿÄÿÉÿÀÿºÿ»ÿÈÿÐÿ»ÿºÿÀÿ¹ÿµÿ²ÿ·ÿ¹ÿÇÿÐÿ´ÿÅÿÇÿÃÿÆÿ»ÿªÿ¾ÿÂÿµÿ·ÿ¿ÿ¾ÿ»ÿ¶ÿ¯ÿ²ÿ»ÿ¾ÿÄÿ²ÿ¹ÿ¹ÿÃÿÙÿÉÿÀÿÄÿÆÿ½ÿµÿ¼ÿÈÿÇÿ¿ÿÄÿÌÿÃÿµÿ´ÿÁÿÄÿ¼ÿ¹ÿÀÿÆÿÈÿÄÿ¾ÿÊÿÄÿ¿ÿÃÿ¹ÿ±ÿ¯ÿ¿ÿÅÿºÿÄÿØÿÃÿ´ÿ¢ÿÊÿ®ÿÄÿÃÿ±ÿ¥ÿ«ÿ­ÿ¯ÿ¼ÿ¾ÿºÿÁÿ¾ÿºÿ¿ÿ¶ÿÁÿ»ÿ°ÿ¶ÿ°ÿ½ÿ´ÿµÿ·ÿ¾ÿ½ÿ¿ÿÀÿ¾ÿÅÿÄÿµÿ½ÿÀÿ¶ÿµÿØÿ¾ÿ°ÿ¿ÿ¿ÿ¼ÿ³ÿ½ÿ»ÿÆÿÀÿÅÿÇÿÁÿ·ÿµÿ¹ÿ²ÿ¯ÿ¨ÿ±ÿ¸ÿ¬ÿ®ÿ·ÿ¦ÿ«ÿ»ÿ¶ÿÄÿ·ÿ¸ÿ¿ÿºÿ¸ÿ²ÿ¹ÿ¾ÿ°ÿ©ÿ¸ÿÄÿ¬ÿ²ÿÃÿÃÿÇÿ¼ÿ¦ÿÇÿ¹ÿÂÿ¸ÿ´ÿ­ÿªÿ¿ÿÍÿÂÿºÿ»ÿ¾ÿ½ÿµÿ¯ÿ®ÿ¶ÿµÿ½ÿÍÿÁÿ¶ÿÂÿÀÿ»ÿÇÿËÿ»ÿ½ÿ¹ÿÂÿ¿ÿ»ÿ¸ÿ·ÿ¸ÿ­ÿ©ÿµÿºÿ³ÿ­ÿºÿÄÿÂÿ¶ÿ¾ÿ³ÿÇÿÇÿ³ÿ¼ÿ¹ÿÁÿÃÿÃÿºÿ»ÿ¿ÿ»ÿ´ÿ´ÿºÿ¼ÿ¿ÿ»ÿ¬ÿ¶ÿÂÿÁÿ³ÿÁÿÊÿ­ÿ¼ÿÒÿÇÿ°ÿ¾ÿ¸ÿ½ÿºÿ¶ÿ¹ÿ»ÿ´ÿ³ÿ·ÿ¼ÿ¿ÿÉÿÍÿÃÿ¾ÿ¸ÿ¼ÿ½ÿ´ÿ¼ÿ©ÿ»ÿ¹ÿ»ÿ¹ÿ¹ÿ¾ÿ´ÿºÿÀÿÁÿÇÿ½ÿ¸ÿÄÿËÿÊÿ¹ÿ«ÿ°ÿ¶ÿ´ÿºÿÅÿÊÿËÿÍÿºÿ®ÿ½ÿÇÿÍÿ¿ÿ¿ÿ¾ÿ¡ÿÆÿÕÿÃÿÅÿ³ÿÅÿÊÿÃÿ¼ÿºÿÂÿÊÿÅÿÀÿºÿ¸ÿ½ÿ»ÿ»ÿ¸ÿÀÿÐÿÐÿÅÿ¼ÿ¿ÿ¾ÿ²ÿÂÿ¯ÿÈÿ·ÿÂÿÄÿÆÿÀÿÃÿÇÿÊÿÀÿÀÿÏÿÁÿ¼ÿÀÿ¹ÿ¹ÿÇÿØÿÍÿ¹ÿ·ÿµÿ¾ÿ·ÿ¶ÿ¸ÿ¶ÿÀÿ¹ÿ¿ÿ´ÿ¿ÿµÿ·ÿÀÿºÿ®ÿÆÿÏÿ·ÿ¶ÿºÿ¼ÿÉÿÈÿ¹ÿ¸ÿ½ÿ»ÿ¼ÿ¿ÿ¼ÿ·ÿ¼ÿÅÿÀÿÈÿ½ÿºÿ¼ÿÃÿ°ÿ·ÿÆÿÁÿÊÿÍÿÆÿ¿ÿÀÿ¾ÿ±ÿºÿÐÿÐÿÉÿÁÿ¼ÿÅÿ½ÿ´ÿºÿ´ÿ¼ÿÇÿ¼ÿ½ÿÁÿ¾ÿ¿ÿ¶ÿ±ÿÄÿÁÿÁÿÆÿ·ÿ³ÿ­ÿËÿÈÿªÿ¼ÿºÿÂÿºÿ¶ÿ³ÿÅÿ¹ÿ¾ÿ½ÿ·ÿ¸ÿ°ÿ¿ÿ¿ÿ½ÿºÿ¼ÿÂÿ¼ÿ²ÿ²ÿ¹ÿºÿ»ÿ¿ÿÆÿ¾ÿºÿÄÿ¹ÿ¸ÿ¸ÿ¸ÿ¦ÿÇÿ¸ÿ¼ÿÏÿ¶ÿ´ÿ·ÿ©ÿ¿ÿ¶ÿÃÿ½ÿµÿ¼ÿ¶ÿ»ÿ¹ÿÁÿ¼ÿ½ÿ·ÿµÿ¹ÿ³ÿ¸ÿÆÿ½ÿ¹ÿÅÿºÿÂÿ¿ÿ³ÿ¦ÿ¼ÿÁÿ¿ÿ±ÿ´ÿ¨ÿÁÿ·ÿ½ÿ¿ÿ¿ÿ¹ÿ¶ÿÊÿ´ÿ±ÿ©ÿµÿ¿ÿÀÿ¾ÿÇÿ½ÿ¯ÿ¸ÿºÿÁÿºÿ¯ÿ¼ÿ¼ÿ¶ÿ¶ÿ±ÿ®ÿ±ÿ½ÿ¿ÿ¼ÿÀÿ¾ÿ³ÿ¼ÿµÿµÿ¶ÿ¿ÿ»ÿ·ÿ¸ÿÄÿ²ÿÇÿ³ÿ¼ÿÃÿ´ÿ¨ÿÃÿÃÿ²ÿ¼ÿÌÿ¿ÿÁÿÀÿ´ÿ¯ÿµÿ¶ÿ´ÿ¸ÿ·ÿ»ÿÆÿºÿ´ÿÀÿ¿ÿ¶ÿµÿ±ÿªÿ³ÿÀÿÅÿ¹ÿ¾ÿËÿµÿºÿ·ÿ·ÿµÿ¹ÿÇÿ¢ÿ½ÿÉÿºÿ¼ÿÐÿ¯ÿ·ÿ½ÿÀÿÂÿ¶ÿ»ÿÃÿÀÿ«ÿ¼ÿÄÿ¾ÿÆÿ¹ÿ®ÿ¸ÿ½ÿ½ÿÄÿÅÿºÿ»ÿ¼ÿºÿºÿ¸ÿÄÿ½ÿ¾ÿ½ÿ²ÿ¯ÿ¾ÿ½ÿ¸ÿ°ÿÈÿ¿ÿÆÿÎÿ¸ÿ¼ÿÅÿ¼ÿ´ÿ¶ÿµÿ°ÿÍÿÁÿ¬ÿ¼ÿÐÿÁÿ¿ÿ°ÿ³ÿ¹ÿ­ÿºÿ¶ÿÄÿ¹ÿ¹ÿÀÿÁÿ¾ÿ¿ÿÃÿ»ÿ²ÿ²ÿ¶ÿÃÿÅÿ³ÿ²ÿ¯ÿ¬ÿ¯ÿ¾ÿ»ÿ¾ÿÂÿ®ÿ©ÿËÿÉÿ²ÿºÿ·ÿÉÿ¹ÿ»ÿÄÿ©ÿ·ÿ°ÿÀÿ®ÿ»ÿÖÿ±ÿ¸ÿ½ÿ¹ÿ¾ÿ¬ÿ·ÿ»ÿ¿ÿÊÿ»ÿ·ÿºÿ¹ÿ¸ÿ»ÿÅÿÄÿ¾ÿ¸ÿ¿ÿ¿ÿºÿ»ÿ¼ÿÉÿÌÿÄÿ¹ÿ¸ÿÍÿÈÿ³ÿ½ÿµÿ³ÿ»ÿÅÿ¸ÿ´ÿÇÿ·ÿ±ÿ¾ÿ´ÿ¥ÿ¾ÿ¼ÿ°ÿÑÿ½ÿ´ÿ¼ÿ»ÿÆÿ¹ÿ¾ÿ¹ÿÆÿÂÿ¯ÿ¼ÿ¿ÿ¯ÿ¼ÿ¸ÿ±ÿµÿ¹ÿ¹ÿ¬ÿµÿÁÿ½ÿÁÿÅÿ½ÿ¶ÿ·ÿ¶ÿ·ÿºÿ¼ÿÆÿÁÿ½ÿÆÿÀÿ·ÿ»ÿ¹ÿ¾ÿ¶ÿ¿ÿ¸ÿ¿ÿÉÿ¥ÿ¶ÿ¼ÿÅÿÅÿ¿ÿ½ÿÇÿÁÿ±ÿµÿ³ÿ¼ÿÁÿ¾ÿ¶ÿ¿ÿ¿ÿ¹ÿÂÿÊÿ·ÿ»ÿÉÿÂÿÂÿÀÿ²ÿ´ÿ¼ÿ·ÿ¾ÿ»ÿ¹ÿÅÿÅÿÂÿºÿ¹ÿÂÿÁÿÁÿ¾ÿ·ÿ¶ÿÄÿÂÿÁÿÉÿÂÿÄÿÐÿºÿÈÿÉÿÅÿÁÿÃÿ¿ÿºÿÆÿ°ÿ¸ÿ½ÿÆÿ³ÿÅÿ»ÿ¬ÿÍÿÍÿÃÿºÿÂÿ¶ÿ¸ÿÉÿËÿÁÿ½ÿÃÿÀÿ´ÿ¿ÿÁÿ½ÿ¹ÿÂÿÀÿ¾ÿÅÿ½ÿ¿ÿÌÿÅÿ¼ÿÀÿÆÿÈÿÁÿ²ÿ·ÿÇÿÌÿ¶ÿºÿÄÿÂÿ¹ÿ¹ÿÀÿÂÿµÿ¶ÿµÿÅÿÆÿµÿ½ÿ»ÿÇÿ³ÿµÿ½ÿ»ÿÂÿÏÿ¿ÿ¾ÿÅÿÂÿËÿÀÿÈÿ·ÿ¾ÿÃÿÈÿÈÿÂÿ½ÿ¹ÿ·ÿ·ÿÀÿ½ÿÀÿ¼ÿ½ÿÁÿÀÿÆÿºÿ¸ÿÁÿÃÿÅÿ¼ÿ·ÿ¾ÿ¿ÿºÿÊÿÏÿ¿ÿ¿ÿÆÿÁÿ¹ÿÉÿÄÿºÿÍÿ±ÿÎÿÇÿªÿ¼ÿÅÿ¸ÿÇÿÂÿµÿ²ÿµÿ¯ÿ¶ÿÌÿ¹ÿ¿ÿ´ÿ¸ÿ»ÿÂÿÄÿ½ÿ»ÿ½ÿÆÿÆÿÀÿ»ÿµÿ´ÿ¸ÿ¸ÿ³ÿ·ÿÆÿÃÿ³ÿ¯ÿ»ÿÃÿ±ÿ¶ÿ½ÿ³ÿÑÿÍÿ¡ÿ¸ÿÉÿÁÿºÿÍÿÅÿµÿ°ÿµÿ²ÿ¸ÿÇÿ«ÿÊÿ¹ÿ°ÿÊÿµÿÂÿÓÿÓÿ²ÿ¶ÿÆÿ·ÿ¬ÿ³ÿÆÿ»ÿ¹ÿÁÿ¼ÿ»ÿ·ÿ·ÿÈÿÌÿ½ÿ±ÿ¸ÿ»ÿ³ÿ½ÿÇÿ¿ÿËÿÓÿÇÿ·ÿ¸ÿ³ÿ¯ÿÁÿÆÿµÿÄÿÌÿÁÿÇÿ§ÿ¸ÿÍÿÁÿÎÿ¼ÿÆÿÆÿ·ÿ¼ÿÁÿÆÿÈÿÅÿ¸ÿªÿÁÿÅÿ½ÿ¹ÿ¿ÿÈÿ¾ÿÈÿÊÿÀÿ½ÿ¸ÿ¾ÿÀÿ¹ÿºÿÁÿ¿ÿÂÿ¹ÿ¶ÿ¸ÿÇÿ¶ÿ·ÿºÿÁÿ¼ÿÄÿ®ÿºÿ²ÿµÿ²ÿ¦ÿ´ÿÅÿ­ÿ¯ÿ»ÿ»ÿÃÿºÿ¼ÿ¯ÿÀÿ¸ÿ¼ÿ¿ÿÀÿ¾ÿ¸ÿ´ÿ³ÿ¼ÿ±ÿ­ÿ±ÿ®ÿ·ÿ¼ÿºÿ±ÿµÿÁÿµÿµÿ´ÿÁÿ¾ÿ¦ÿ´ÿÄÿ¶ÿ±ÿ»ÿÁÿØÿ»ÿÊÿÁÿ¾ÿ°ÿÆÿÃÿÍÿ¶ÿ¯ÿ½ÿ½ÿ³ÿ²ÿ¶ÿ²ÿ´ÿµÿ¯ÿ³ÿÁÿÂÿÀÿÃÿ¾ÿ¹ÿ¸ÿÀÿÇÿ»ÿ½ÿ»ÿ©ÿ¼ÿÈÿ¹ÿ«ÿÂÿ¾ÿÅÿ¸ÿ½ÿ­ÿ¸ÿ½ÿ´ÿÁÿ±ÿ¾ÿ¹ÿ¿ÿÎÿ³ÿÆÿ·ÿ±ÿÀÿ¼ÿÀÿÀÿÈÿÏÿ¸ÿ®ÿ¶ÿÁÿÆÿÊÿ½ÿ­ÿ¼ÿ½ÿ»ÿÁÿ¹ÿ°ÿ³ÿ»ÿ´ÿÿªÿ¹ÿ®ÿ¼ÿÇÿ¼ÿ¬ÿÕÿÄÿÉÿ¶ÿËÿ³ÿ±ÿºÿ·ÿ·ÿ°ÿ¬ÿ¹ÿÃÿÂÿºÿ¶ÿºÿ´ÿ®ÿµÿ½ÿ¼ÿ·ÿºÿ¸ÿÂÿÌÿ¹ÿ¹ÿÅÿÁÿ¹ÿ¸ÿ±ÿ¾ÿ¶ÿ«ÿ«ÿ²ÿ·ÿÈÿÃÿ²ÿ·ÿ¸ÿºÿÁÿÅÿÇÿ¾ÿÂÿ¹ÿ¶ÿ¹ÿ»ÿÆÿ¹ÿ°ÿ¼ÿµÿ¾ÿÃÿ·ÿºÿ°ÿ®ÿ¥ÿÅÿÉÿ«ÿµÿ«ÿ¾ÿ®ÿ¼ÿÒÿÇÿ©ÿ´ÿ»ÿ¹ÿ½ÿ·ÿ­ÿ¸ÿ¼ÿ¶ÿ¾ÿÃÿ¿ÿµÿ¸ÿÂÿ¿ÿ¸ÿ´ÿ´ÿ¹ÿ»ÿÀÿ¹ÿ²ÿ»ÿ®ÿ´ÿ¼ÿ¯ÿÅÿÀÿ¶ÿ¿ÿ±ÿÁÿÆÿ²ÿ¢ÿÏÿÅÿµÿ»ÿ¿ÿ¿ÿ½ÿ½ÿºÿ¶ÿºÿ»ÿ½ÿÄÿµÿ«ÿ´ÿÆÿ¹ÿËÿ¶ÿ½ÿ°ÿ¼ÿ»ÿºÿÂÿÍÿ²ÿ±ÿºÿ¬ÿ²ÿ½ÿ·ÿ½ÿºÿÁÿÃÿ¾ÿÃÿ¾ÿ³ÿµÿ¶ÿºÿÀÿÉÿ¯ÿ·ÿ²ÿºÿ¹ÿ²ÿºÿºÿ©ÿºÿ¸ÿ­ÿ¼ÿ¼ÿ»ÿ»ÿµÿ´ÿ³ÿ·ÿ·ÿÆÿÌÿ¾ÿ´ÿ³ÿ¾ÿÈÿÂÿªÿµÿ¾ÿÅÿÄÿ´ÿ¿ÿ»ÿÉÿºÿ½ÿÂÿÂÿ½ÿ¯ÿ¨ÿ´ÿÃÿÇÿÃÿÊÿÆÿµÿ±ÿ¼ÿÁÿ¼ÿÁÿ¸ÿ½ÿÁÿÉÿÔÿÖÿ©ÿÃÿ¹ÿ°ÿÌÿµÿÆÿÌÿºÿ¸ÿ»ÿ·ÿ±ÿ»ÿÄÿÄÿÂÿÁÿ¿ÿ¼ÿÅÿ»ÿ¶ÿ½ÿÍÿ¼ÿ¾ÿ´ÿÀÿ¿ÿ¶ÿ¼ÿ®ÿ¿ÿÐÿÁÿÅÿÃÿµÿ¦ÿ´ÿÃÿ»ÿ¼ÿ¾ÿºÿÀÿ½ÿ´ÿºÿµÿ°ÿ¼ÿÿ¨ÿ²ÿ¸ÿ½ÿÁÿ²ÿÁÿÃÿºÿ´ÿºÿ·ÿ°ÿ®ÿ·ÿÁÿ¼ÿ¼ÿ¾ÿ¹ÿµÿ¾ÿÂÿ¾ÿ±ÿÃÿ¯ÿÁÿ¯ÿºÿ±ÿºÿ¬ÿ®ÿ³ÿ¼ÿÃÿÀÿÇÿÊÿ¸ÿ®ÿ²ÿ¹ÿ¾ÿ¸ÿÂÿ¶ÿ¤ÿ«ÿÀÿ¹ÿ¿ÿ´ÿºÿ¹ÿ·ÿ¾ÿÂÿÆÿÁÿºÿ»ÿ»ÿ¼ÿ·ÿ½ÿ·ÿ°ÿ±ÿ¿ÿ«ÿºÿ­ÿÊÿÅÿ·ÿ¿ÿ»ÿ°ÿ§ÿµÿ¿ÿ·ÿ´ÿ»ÿÁÿÃÿÁÿ¼ÿÇÿÃÿ¼ÿ·ÿ·ÿ¼ÿÁÿ´ÿ®ÿÇÿÀÿ²ÿ¿ÿÅÿ¿ÿÅÿÅÿ¸ÿ½ÿÉÿ±ÿ¶ÿÃÿÀÿÊÿÿÂÿÐÿÆÿ¿ÿÁÿÂÿÇÿ¿ÿ´ÿ²ÿºÿ¿ÿÂÿÈÿ­ÿÀÿ»ÿºÿËÿ½ÿ³ÿÊÿÈÿÉÿÅÿ¹ÿ²ÿ¯ÿÈÿËÿ²ÿ·ÿÃÿÀÿ´ÿ®ÿ¹ÿÀÿÒÿÆÿ¾ÿÆÿÀÿ³ÿ²ÿ·ÿÄÿÄÿ¾ÿ¹ÿ³ÿ¸ÿ¼ÿ½ÿÂÿ¹ÿÁÿ¬ÿ¾ÿÃÿ´ÿ¾ÿÕÿÈÿÂÿ¿ÿ½ÿ¹ÿ³ÿ±ÿ»ÿÇÿµÿ¾ÿ»ÿ²ÿ´ÿ²ÿ´ÿ´ÿ»ÿ¾ÿ»ÿºÿ¼ÿÁÿÃÿ¾ÿ»ÿÁÿÅÿ°ÿ¯ÿÂÿ­ÿ­ÿ¶ÿ¸ÿ¿ÿ¼ÿ¹ÿºÿ´ÿ­ÿ­ÿ¼ÿÄÿ³ÿ±ÿ¶ÿÍÿ¯ÿÂÿªÿºÿÂÿ¯ÿºÿ¼ÿ¹ÿ¶ÿºÿ·ÿ¸ÿÄÿÀÿÂÿ¼ÿ¼ÿ§ÿ³ÿ¿ÿÅÿÃÿ¨ÿ²ÿ¸ÿ´ÿµÿ¸ÿ¼ÿÀÿÁÿ¼ÿ­ÿµÿ¹ÿÌÿ¸ÿ»ÿ¾ÿ¿ÿÀÿÊÿÇÿÃÿÃÿµÿ©ÿ´ÿ»ÿÉÿ¹ÿ±ÿµÿ«ÿªÿ½ÿÁÿÃÿ¾ÿÄÿÎÿÂÿ´ÿ¸ÿ®ÿÄÿ¾ÿ¶ÿ¿ÿÈÿ¶ÿ¸ÿ¹ÿºÿ´ÿ·ÿÆÿÈÿÃÿÊÿ¶ÿÈÿÍÿ´ÿÌÿ¾ÿÄÿ³ÿ¹ÿÀÿÁÿÀÿ¼ÿ¸ÿ±ÿ·ÿµÿ¸ÿ²ÿ´ÿ¸ÿ´ÿ·ÿµÿ¹ÿ¼ÿ¹ÿÀÿÅÿ±ÿ²ÿ°ÿ­ÿÊÿ¹ÿÄÿ»ÿ´ÿÂÿÈÿÁÿ¿ÿÄÿÂÿÃÿÇÿÌÿÈÿ·ÿµÿÁÿÉÿ¾ÿ·ÿ¶ÿ½ÿ½ÿ´ÿ¾ÿÁÿªÿºÿÇÿ¹ÿ·ÿÔÿ¼ÿÀÿÃÿ¶ÿ¶ÿÁÿÅÿÂÿÄÿÄÿÂÿ¼ÿ¶ÿ»ÿÀÿ¯ÿ±ÿ½ÿ¼ÿ»ÿµÿ¹ÿ¼ÿÊÿ¹ÿ°ÿÀÿÀÿ¿ÿÈÿ¹ÿ²ÿÀÿ¾ÿÅÿÃÿ¼ÿÀÿ»ÿ»ÿ®ÿ¶ÿ¿ÿ¿ÿ»ÿ¼ÿ¿ÿ¸ÿ·ÿÀÿÍÿÀÿ¿ÿÅÿÈÿ¾ÿ±ÿ³ÿ¼ÿÄÿÐÿÇÿÈÿÁÿÃÿ¼ÿÇÿÃÿÃÿÁÿ¾ÿÀÿÁÿ¿ÿÅÿºÿÃÿ¼ÿÄÿÇÿºÿÆÿÉÿ¿ÿ½ÿÀÿºÿ¼ÿÇÿÀÿ³ÿ¹ÿÁÿ¿ÿÉÿÁÿ²ÿ¹ÿ³ÿ¿ÿ¸ÿ³ÿÑÿÃÿÅÿ²ÿÃÿÕÿÈÿ¾ÿÂÿ³ÿÏÿÍÿµÿ¼ÿ»ÿµÿ¹ÿ¾ÿ¸ÿµÿ¿ÿµÿ®ÿ½ÿºÿ¾ÿÆÿÀÿ»ÿ¹ÿ±ÿ®ÿ¹ÿºÿ°ÿÃÿ½ÿ¸ÿ¿ÿ¾ÿ¶ÿ´ÿ¾ÿÁÿ¯ÿ²ÿ»ÿ¦ÿ¹ÿÁÿ¾ÿÃÿÀÿ¹ÿ¼ÿÃÿÍÿ¶ÿ¼ÿÁÿÄÿ¹ÿÀÿÌÿÊÿÄÿÄÿ±ÿ½ÿ¼ÿ®ÿ½ÿ»ÿ¹ÿºÿ¿ÿÅÿÉÿÂÿÁÿÈÿ¼ÿ¿ÿ»ÿ½ÿÃÿÄÿÃÿ¿ÿ±ÿ¹ÿ³ÿ¼ÿ½ÿ¾ÿÉÿÈÿÀÿÄÿÐÿ¾ÿ»ÿ¿ÿÄÿµÿºÿ´ÿ³ÿ»ÿÁÿ¿ÿ²ÿÆÿ¿ÿµÿ¾ÿµÿ¹ÿÇÿÇÿÁÿÆÿµÿ·ÿ¶ÿÊÿÇÿÂÿ»ÿ±ÿ¯ÿ»ÿÂÿºÿ·ÿ¼ÿ½ÿºÿµÿ·ÿÂÿÀÿ³ÿ²ÿ½ÿ¶ÿÐÿÃÿÀÿÆÿ¿ÿ¿ÿËÿ¼ÿ¿ÿÄÿ·ÿ¶ÿ¹ÿ½ÿÂÿÊÿÈÿËÿÈÿËÿÌÿ»ÿÀÿÉÿ¼ÿºÿÒÿÅÿÂÿ¿ÿ¾ÿ½ÿºÿ·ÿ·ÿµÿ¹ÿºÿ¼ÿºÿÃÿÁÿ²ÿ¬ÿ¶ÿºÿ¸ÿÂÿºÿÀÿ±ÿ«ÿ´ÿ½ÿÄÿÃÿºÿ¸ÿµÿ½ÿÇÿÇÿÀÿ½ÿ»ÿ±ÿÄÿÀÿ·ÿ¼ÿÈÿÆÿ¸ÿ·ÿ¿ÿ¾ÿÅÿ½ÿ²ÿ¶ÿÆÿ±ÿ¶ÿÈÿÌÿÃÿ»ÿºÿÀÿÁÿÆÿ·ÿµÿ»ÿ¶ÿµÿÃÿÈÿ¸ÿ¾ÿ»ÿ¯ÿ¶ÿºÿÃÿÇÿ±ÿ­ÿ´ÿÉÿÄÿ½ÿÂÿÇÿÇÿÈÿÊÿÅÿÏÿ´ÿºÿÉÿÏÿÌÿËÿÄÿ¼ÿ¿ÿ»ÿ±ÿÄÿÁÿ¾ÿÈÿÊÿ¿ÿÃÿ½ÿÁÿ¾ÿÉÿÆÿÀÿÂÿÄÿ»ÿ¿ÿÇÿÊÿËÿÈÿÂÿÁÿÆÿÂÿ³ÿ¶ÿ¸ÿÂÿ¶ÿ±ÿ½ÿ¿ÿºÿ½ÿÇÿÌÿÉÿ¿ÿ³ÿ¿ÿÊÿÊÿÀÿÅÿÒÿ¾ÿ»ÿ¸ÿ´ÿºÿÂÿÊÿÍÿÄÿ¸ÿ¹ÿ¿ÿ²ÿ»ÿÉÿÀÿ»ÿ³ÿ±ÿ±ÿ´ÿÇÿ¹ÿÊÿÁÿ²ÿ®ÿ»ÿÃÿ½ÿ¸ÿ¾ÿ¹ÿÅÿÇÿ½ÿ¸ÿÆÿ¾ÿ»ÿ¿ÿ¸ÿºÿ¾ÿ°ÿ³ÿ·ÿ¾ÿ½ÿ¼ÿ³ÿ·ÿÉÿÅÿ²ÿ¹ÿºÿ°ÿÃÿÁÿÂÿËÿÎÿÊÿÃÿ»ÿÁÿÊÿÄÿÃÿ½ÿÂÿÈÿÉÿÈÿÆÿÂÿºÿ»ÿ°ÿËÿÃÿÈÿ»ÿ¹ÿÃÿÇÿËÿ½ÿ´ÿÌÿªÿ®ÿÂÿÀÿ½ÿ¿ÿ»ÿµÿ¹ÿÐÿÏÿºÿ½ÿ¿ÿ¼ÿ¸ÿ²ÿ³ÿ¼ÿÄÿËÿ¿ÿ´ÿÄÿÅÿ»ÿÃÿÁÿ¹ÿ¾ÿËÿÊÿÅÿÊÿÆÿÄÿÀÿÏÿÎÿÅÿ¶ÿ¹ÿÇÿÄÿ¶ÿµÿÁÿÍÿÎÿ½ÿ¸ÿ±ÿ·ÿÄÿÀÿºÿÄÿ¼ÿºÿ½ÿÎÿ·ÿ³ÿ¾ÿ·ÿ¸ÿ½ÿ¼ÿ¹ÿ²ÿµÿ½ÿ¼ÿÂÿÑÿ¾ÿÁÿÀÿÂÿÅÿÄÿ»ÿªÿ¬ÿ¹ÿ®ÿ²ÿ¸ÿ»ÿ¿ÿ²ÿ·ÿÃÿÀÿ¾ÿÆÿ¶ÿ´ÿÁÿ¿ÿÂÿÀÿ¹ÿµÿ°ÿ»ÿÏÿËÿºÿÀÿÃÿ¿ÿ°ÿ¿ÿÇÿ»ÿ¹ÿÃÿÄÿÂÿ»ÿ°ÿ¶ÿÁÿ´ÿ¼ÿ³ÿ¯ÿÂÿÈÿÌÿÍÿÎÿÊÿÅÿ¾ÿ´ÿµÿ¾ÿ»ÿ¾ÿ¼ÿÁÿÆÿÁÿºÿÄÿÃÿ±ÿ©ÿ¶ÿÀÿÊÿÐÿÃÿ¶ÿÆÿ¶ÿ¥ÿ®ÿ¿ÿÇÿÃÿÀÿÆÿÅÿµÿ¼ÿÀÿµÿ½ÿÅÿÁÿ½ÿ¿ÿ¹ÿµÿ¿ÿÃÿºÿ»ÿÆÿÇÿ±ÿ³ÿºÿÎÿ¾ÿºÿÀÿÃÿÂÿÀÿ¾ÿÀÿÆÿ·ÿµÿ»ÿ°ÿ°ÿÑÿÇÿÃÿ­ÿ©ÿÁÿÃÿ»ÿÁÿ¸ÿ¹ÿ¶ÿÃÿÊÿ¿ÿÄÿÎÿÌÿÆÿÂÿ·ÿ¹ÿ·ÿ¸ÿÇÿ·ÿ¸ÿ»ÿ¼ÿ¼ÿÑÿÍÿ¿ÿÇÿÈÿÃÿ·ÿ°ÿ»ÿÊÿÈÿ¿ÿ¿ÿ»ÿ½ÿÈÿÃÿ»ÿÏÿ¼ÿµÿÀÿÃÿºÿ¹ÿ¸ÿµÿºÿ¾ÿ¼ÿÆÿ·ÿÁÿÇÿÄÿ»ÿÂÿ±ÿ½ÿ¾ÿÇÿÇÿ·ÿ¹ÿÄÿºÿ³ÿ±ÿ®ÿËÿÈÿ¯ÿ¢ÿµÿÂÿÊÿÀÿ»ÿ²ÿ¯ÿ¹ÿ¹ÿºÿÉÿÂÿ»ÿÀÿ¸ÿ·ÿ¹ÿ±ÿÂÿÇÿÃÿÃÿ¸ÿµÿ·ÿ³ÿµÿºÿ¯ÿ­ÿÉÿÄÿ¶ÿÄÿ·ÿ´ÿ¸ÿ²ÿ¾ÿ¶ÿ°ÿ¶ÿÄÿÔÿÍÿ¼ÿ¼ÿ¹ÿ¿ÿÇÿ½ÿ»ÿ¹ÿÁÿÍÿÃÿ¹ÿ°ÿÁÿÅÿ»ÿ·ÿ´ÿ¬ÿ±ÿ½ÿ±ÿÅÿ½ÿºÿ¿ÿÄÿÆÿÊÿÒÿÇÿÁÿÂÿºÿ¶ÿ±ÿ½ÿÇÿ¾ÿºÿ¼ÿÃÿËÿÊÿÀÿ¼ÿ°ÿÈÿÂÿÁÿ¼ÿ¿ÿ½ÿÈÿ½ÿºÿ¼ÿµÿ¹ÿ¿ÿÀÿÁÿ´ÿÈÿ©ÿ·ÿ°ÿ¿ÿ»ÿ©ÿ±ÿ©ÿ½ÿÁÿ²ÿ³ÿ½ÿºÿºÿ·ÿ¬ÿ¶ÿÀÿ´ÿ¸ÿ½ÿ¹ÿÁÿ¹ÿ¯ÿ§ÿ²ÿÆÿ»ÿ®ÿ²ÿ½ÿÁÿ¼ÿ´ÿ¸ÿ¹ÿ²ÿÅÿÂÿ½ÿ·ÿ¸ÿÅÿ»ÿ¯ÿËÿ¹ÿºÿÂÿÀÿÁÿÍÿ½ÿ¿ÿÄÿ½ÿ¼ÿ¹ÿ±ÿ¬ÿ©ÿ¨ÿ­ÿµÿºÿ¬ÿÀÿ¸ÿµÿ¼ÿÀÿÆÿÂÿ¹ÿ­ÿ®ÿ®ÿ²ÿ­ÿ®ÿ¹ÿ¶ÿµÿ­ÿ©ÿ¿ÿ·ÿËÿÀÿ¸ÿ³ÿÅÿ³ÿ½ÿÄÿ³ÿÇÿ¸ÿ¾ÿÌÿÇÿ½ÿ»ÿ¾ÿÁÿÃÿÀÿ»ÿ¸ÿÀÿ¿ÿ½ÿ¸ÿ¶ÿ»ÿ¸ÿ¹ÿ»ÿÊÿ¾ÿ»ÿ¾ÿ¼ÿ¾ÿ¼ÿ¿ÿ´ÿ«ÿ»ÿÆÿ¸ÿ¶ÿÀÿºÿÀÿÆÿ´ÿÄÿÆÿºÿÆÿÃÿ²ÿ¼ÿ½ÿÀÿ»ÿ¹ÿÁÿ¼ÿÁÿÀÿ»ÿ´ÿ²ÿ¹ÿ·ÿ°ÿ´ÿºÿ½ÿÄÿ¹ÿ½ÿÊÿ°ÿ¸ÿËÿÃÿ°ÿ·ÿ´ÿ½ÿÌÿ°ÿ¼ÿÀÿ¸ÿ¹ÿÃÿÈÿÆÿÄÿ½ÿ¼ÿÅÿ¾ÿ¼ÿÆÿ»ÿ¾ÿºÿ»ÿ»ÿ­ÿ¸ÿºÿ½ÿ±ÿ·ÿÁÿÃÿ¿ÿÊÿÄÿÁÿ¿ÿ¿ÿ¶ÿ¶ÿÃÿÂÿ½ÿ¼ÿ±ÿ©ÿ°ÿ¹ÿ³ÿ³ÿ´ÿ¸ÿ¸ÿ®ÿµÿ¿ÿÆÿ°ÿÐÿÀÿËÿ¸ÿ³ÿÅÿÉÿ¶ÿµÿºÿ¸ÿºÿ½ÿ¸ÿ¸ÿÃÿÁÿ¸ÿ²ÿºÿÂÿ¿ÿ»ÿ·ÿÉÿÌÿ½ÿ¼ÿÂÿÃÿ¶ÿºÿÏÿÐÿÂÿÅÿÇÿ¼ÿ»ÿÁÿ¼ÿªÿ¦ÿ·ÿÁÿ¿ÿÄÿÌÿÁÿ®ÿ³ÿ¾ÿÉÿÁÿ±ÿËÿ°ÿËÿ¾ÿ¾ÿËÿ¶ÿ¶ÿÆÿÁÿÂÿªÿÀÿÎÿ¹ÿ¸ÿ¼ÿ¾ÿÇÿÀÿÁÿ¹ÿµÿ¹ÿºÿÃÿÃÿ¿ÿÁÿÁÿ´ÿ¿ÿ´ÿ¾ÿ½ÿ³ÿ²ÿÀÿºÿºÿ¸ÿ²ÿ¾ÿ¼ÿÅÿ³ÿÆÿ²ÿ·ÿ³ÿÀÿ²ÿ²ÿºÿ·ÿ¯ÿ²ÿ¼ÿ¸ÿ°ÿ·ÿÂÿ¿ÿ½ÿÂÿ¶ÿ©ÿ¶ÿÂÿÅÿÁÿ³ÿ´ÿ¸ÿÉÿÄÿ³ÿÁÿ¿ÿÅÿ»ÿ¹ÿ¹ÿËÿÂÿ¾ÿÁÿ»ÿÁÿ¸ÿ¿ÿÃÿ´ÿ®ÿ¹ÿÀÿ½ÿ¹ÿ¼ÿ½ÿºÿºÿÁÿÇÿÀÿ²ÿ±ÿÀÿ¾ÿ»ÿ¸ÿ§ÿ³ÿ¸ÿÀÿ¨ÿ£ÿÄÿµÿ³ÿÄÿºÿ¸ÿ ÿÀÿ³ÿµÿ¯ÿ§ÿ°ÿ¿ÿºÿ»ÿ»ÿ»ÿ¸ÿ³ÿ½ÿÄÿ¿ÿ·ÿ¹ÿ¾ÿÁÿÎÿ¯ÿ¸ÿÈÿÄÿºÿ¹ÿµÿ¼ÿ·ÿ¸ÿ³ÿ¹ÿ±ÿ¸ÿËÿ¸ÿ¾ÿ³ÿ²ÿ»ÿ­ÿÀÿ¸ÿ·ÿ¼ÿ¿ÿ¹ÿ¸ÿ½ÿ¸ÿ¸ÿ·ÿ¸ÿ»ÿ´ÿ´ÿ¸ÿµÿ¸ÿ²ÿ¼ÿ»ÿ­ÿÄÿºÿ°ÿ¸ÿ°ÿ¯ÿ¶ÿµÿ»ÿÂÿÆÿ·ÿÎÿÇÿ¸ÿ¡ÿ¿ÿ¯ÿ«ÿ©ÿ£ÿ¸ÿ¯ÿ¼ÿ·ÿºÿ»ÿ±ÿ½ÿÀÿµÿÀÿÅÿÀÿ¼ÿµÿµÿ·ÿ»ÿ¹ÿ²ÿ¾ÿÃÿ¿ÿ°ÿ¹ÿ¯ÿºÿ¸ÿ¼ÿÂÿ¸ÿ¸ÿÄÿªÿ¾ÿ¿ÿÀÿ³ÿ»ÿ¿ÿÅÿ·ÿÈÿÆÿ£ÿ·ÿÆÿÀÿ¸ÿºÿÃÿ·ÿÄÿ·ÿ¯ÿ¼ÿ¼ÿÂÿËÿÆÿ¿ÿ¿ÿºÿ¼ÿÀÿµÿ¸ÿ²ÿ¶ÿ¼ÿ»ÿ·ÿÁÿÆÿÂÿµÿ·ÿºÿÀÿ´ÿ°ÿ­ÿÀÿ±ÿ ÿ½ÿ§ÿËÿÁÿÂÿ¸ÿ¬ÿ»ÿ·ÿ¼ÿÄÿµÿ¶ÿ´ÿÀÿ¸ÿ¹ÿ´ÿ·ÿÉÿÀÿ¾ÿ¾ÿÂÿÃÿÁÿÉÿÄÿ½ÿºÿµÿºÿ¼ÿ´ÿ¯ÿ°ÿ¶ÿºÿÿ¤ÿ·ÿÊÿÂÿ»ÿ½ÿ¹ÿÅÿµÿÂÿ½ÿ¼ÿ·ÿ¢ÿ¿ÿ¿ÿ²ÿ¹ÿ»ÿ¸ÿ¸ÿ¿ÿ»ÿ¨ÿ¹ÿÁÿ¶ÿµÿ¹ÿ¼ÿ´ÿ®ÿ¬ÿ½ÿºÿÁÿÇÿÀÿ¾ÿÄÿÂÿ±ÿ³ÿÂÿÅÿÆÿ»ÿ³ÿ³ÿ´ÿ³ÿ¹ÿÂÿ½ÿ²ÿ¼ÿµÿ¹ÿ¿ÿ¾ÿ¸ÿÀÿ»ÿÀÿ½ÿ¸ÿ·ÿ¸ÿ¹ÿ¶ÿ¸ÿºÿ¼ÿ´ÿ¿ÿ»ÿÁÿºÿ¶ÿ¿ÿÈÿ·ÿ¼ÿ³ÿ¶ÿ·ÿµÿ¶ÿ§ÿ±ÿÁÿµÿ¶ÿ¿ÿ¹ÿ²ÿ¶ÿÂÿÃÿ´ÿ´ÿ¾ÿ»ÿÃÿÌÿ¿ÿ³ÿ¹ÿ»ÿ½ÿ¸ÿÀÿ·ÿ¿ÿÅÿ¨ÿ¼ÿ¹ÿÊÿÃÿ±ÿ¸ÿ½ÿºÿºÿ¶ÿ·ÿÄÿÃÿÄÿ·ÿ¼ÿ¹ÿ¿ÿ¿ÿÂÿºÿÂÿÌÿ¿ÿÀÿ»ÿ³ÿ¶ÿ¼ÿºÿºÿ¾ÿ»ÿÁÿÂÿ¿ÿ¼ÿ¹ÿÃÿÇÿÆÿ¾ÿ¹ÿ¼ÿÂÿ¿ÿ¹ÿÁÿÀÿÎÿÌÿÂÿÌÿÑÿÂÿÅÿÌÿÉÿ½ÿ½ÿ¼ÿÀÿÑÿÑÿ¹ÿÉÿÀÿµÿ´ÿÃÿÀÿ¿ÿÄÿ¹ÿ¼ÿÂÿÅÿÄÿÄÿ¹ÿ³ÿºÿÄÿÅÿ¹ÿ»ÿÂÿ´ÿ·ÿ»ÿ³ÿ¾ÿ¿ÿÃÿÈÿ¼ÿÂÿÆÿÁÿ¹ÿ¿ÿÉÿÓÿÃÿ»ÿÇÿÁÿµÿ¹ÿËÿÈÿ½ÿÃÿ¬ÿÃÿÅÿ­ÿ¼ÿ³ÿÂÿ·ÿ¯ÿÂÿ¯ÿÀÿÃÿ²ÿ·ÿÄÿÃÿÌÿÆÿÈÿµÿ»ÿÂÿËÿÀÿºÿ¾ÿÁÿÅÿÂÿÆÿÀÿ¼ÿÃÿÆÿ¼ÿÂÿÈÿ¶ÿµÿºÿºÿ¹ÿÀÿ¸ÿ¿ÿÇÿÅÿÀÿÆÿÃÿ¸ÿÂÿÂÿ¾ÿËÿÊÿ¾ÿÆÿ«ÿËÿÃÿ²ÿ¿ÿ´ÿ±ÿ½ÿ»ÿÁÿÁÿ¼ÿ¾ÿ½ÿÉÿÀÿÀÿ´ÿ¼ÿ·ÿ»ÿ·ÿ·ÿ»ÿÀÿÁÿÆÿÁÿ¾ÿÁÿ¹ÿ·ÿ¸ÿ·ÿºÿ³ÿ°ÿ³ÿ¸ÿ½ÿ¾ÿ¸ÿ»ÿÌÿ¸ÿÄÿºÿ´ÿ·ÿºÿ·ÿÂÿÆÿ´ÿÄÿ³ÿ¶ÿ¬ÿÁÿÃÿÊÿÈÿ¼ÿÃÿÇÿ¿ÿÈÿ·ÿ¯ÿÂÿ¼ÿ²ÿºÿÎÿÄÿÈÿÌÿÈÿ·ÿ­ÿ¸ÿ½ÿ»ÿ»ÿ¾ÿÊÿÊÿ»ÿ½ÿÅÿÊÿÌÿÂÿ¿ÿ¹ÿ¹ÿ·ÿÀÿ¿ÿÍÿÁÿÀÿ³ÿ¨ÿÄÿÈÿ¿ÿÌÿ±ÿºÿ¸ÿ«ÿ¼ÿ¾ÿÁÿ·ÿÀÿÄÿ¾ÿ¸ÿÈÿÇÿ±ÿÁÿÆÿÀÿÀÿÅÿÅÿ¿ÿÊÿÍÿÀÿ¹ÿºÿÂÿ½ÿ±ÿ¼ÿ¿ÿ¿ÿÉÿºÿ²ÿ¼ÿÃÿ¼ÿ¾ÿÅÿ·ÿÂÿÈÿ¶ÿ¸ÿ¸ÿ¶ÿ¨ÿ¸ÿµÿÅÿªÿ´ÿ­ÿ»ÿÅÿ¼ÿ®ÿ®ÿÅÿÈÿ¾ÿÈÿÌÿÈÿ¼ÿºÿ¾ÿÃÿÂÿÃÿ¾ÿ¸ÿÂÿ¿ÿ¸ÿ½ÿ´ÿ¶ÿÅÿ¸ÿÁÿ²ÿ´ÿµÿ½ÿ»ÿÆÿ±ÿ¨ÿ±ÿÂÿ´ÿÃÿÒÿ³ÿ´ÿ²ÿÀÿ´ÿ°ÿÍÿÄÿÂÿÁÿ¿ÿ½ÿ·ÿ­ÿ´ÿ¸ÿ¸ÿ·ÿ´ÿ¨ÿ¸ÿÄÿ¹ÿ¶ÿ¿ÿÂÿºÿÂÿ½ÿ«ÿ®ÿ½ÿ¾ÿ¶ÿÁÿÀÿÈÿ¼ÿ¿ÿ¼ÿ¹ÿ¹ÿÅÿ´ÿ­ÿ¿ÿ±ÿ¿ÿ½ÿ¼ÿ·ÿ¯ÿ®ÿ¶ÿ¼ÿ¿ÿ¹ÿ¸ÿÁÿ¹ÿ´ÿ±ÿ´ÿµÿ¶ÿ¼ÿ¾ÿ½ÿ°ÿ°ÿ´ÿ³ÿ´ÿ¥ÿ¡ÿ±ÿÀÿ¾ÿÀÿÅÿ½ÿËÿÍÿ°ÿÇÿ¨ÿ½ÿ·ÿÔÿ°ÿ¼ÿ¿ÿÉÿ»ÿ°ÿ³ÿµÿ³ÿ³ÿ¯ÿµÿ¼ÿ¶ÿ­ÿ©ÿ¨ÿ¯ÿ¶ÿ½ÿÂÿ½ÿÄÿµÿ»ÿ¹ÿ¸ÿÀÿ²ÿºÿ¼ÿ¼ÿ¬ÿ­ÿºÿºÿÂÿÁÿÀÿÅÿÅÿ¼ÿ½ÿÀÿºÿÂÿ¸ÿ¹ÿ¼ÿµÿ¯ÿºÿÅÿÃÿµÿ®ÿ¹ÿ·ÿ®ÿ­ÿ³ÿ¿ÿ¾ÿ·ÿ¬ÿÁÿÆÿÊÿ¾ÿ»ÿ±ÿ¶ÿ¸ÿÿ»ÿ½ÿÅÿµÿÂÿ®ÿ¹ÿÄÿ»ÿÀÿÂÿ¹ÿ¹ÿ¾ÿ¼ÿ¸ÿ¹ÿºÿ¼ÿ»ÿ¿ÿ¸ÿ­ÿ·ÿ½ÿ¿ÿ¶ÿ¹ÿ½ÿÇÿ½ÿ³ÿÁÿ¾ÿËÿ¾ÿ¸ÿ¶ÿ¯ÿ°ÿ¨ÿ¯ÿ¶ÿ¾ÿÇÿÏÿÐÿÃÿ³ÿ±ÿÂÿÉÿ¶ÿ¿ÿÀÿÀÿÐÿÊÿ¼ÿÂÿÀÿ¹ÿËÿÆÿÅÿÅÿ±ÿ»ÿ½ÿ´ÿÄÿÃÿµÿ¹ÿ·ÿ½ÿÁÿ¾ÿ¾ÿ·ÿ±ÿ°ÿ´ÿ½ÿ¼ÿÂÿ³ÿ­ÿÆÿ´ÿ¶ÿ¾ÿÇÿ¸ÿ±ÿ°ÿ­ÿ»ÿ¨ÿ½ÿ­ÿ³ÿ®ÿ»ÿ³ÿ¾ÿÁÿ½ÿ·ÿ·ÿ½ÿ½ÿ¾ÿ½ÿ»ÿ·ÿÀÿËÿÄÿÎÿ¿ÿ¿ÿ½ÿÂÿ¸ÿÂÿ·ÿ¿ÿ¹ÿÀÿ¼ÿ¼ÿËÿÂÿ»ÿ»ÿ·ÿ½ÿÀÿ¾ÿÅÿÈÿÃÿ²ÿÀÿÃÿ¹ÿ¿ÿÆÿ¸ÿÏÿÓÿ´ÿ°ÿ¾ÿÂÿÂÿÇÿ­ÿ±ÿÉÿÃÿÂÿ¹ÿºÿÆÿÃÿ¿ÿ¿ÿÀÿÀÿ»ÿ»ÿÌÿ¾ÿÄÿ¾ÿÁÿºÿ±ÿ¾ÿ´ÿµÿ¹ÿÁÿ¹ÿ¾ÿÂÿ´ÿªÿ´ÿÂÿ´ÿ«ÿºÿ°ÿ§ÿªÿ´ÿ³ÿ®ÿ¼ÿ­ÿ»ÿ±ÿ¢ÿ·ÿ¶ÿ²ÿ¹ÿ»ÿ´ÿºÿÀÿ¹ÿ²ÿ·ÿ¾ÿ·ÿ±ÿ»ÿÆÿÂÿ¾ÿ¼ÿ¶ÿÅÿÀÿÀÿ¾ÿ½ÿ¢ÿ¾ÿËÿÅÿ»ÿ®ÿ¬ÿ½ÿÁÿÉÿÁÿ¯ÿ¸ÿ»ÿºÿ¤ÿ½ÿÒÿÌÿ¹ÿ¬ÿ·ÿ¿ÿ¾ÿÁÿ»ÿ½ÿ·ÿµÿ²ÿ¾ÿÉÿ»ÿ¸ÿÄÿÆÿÂÿ²ÿÅÿ°ÿ«ÿ¹ÿ»ÿ¯ÿÂÿÁÿ³ÿ¶ÿ·ÿÃÿÁÿÄÿÂÿÀÿ¾ÿµÿ³ÿ¹ÿÂÿËÿÅÿÅÿ¿ÿ¶ÿÉÿ²ÿµÿÀÿÁÿ®ÿ²ÿÀÿÃÿ½ÿ±ÿ¯ÿ¶ÿÂÿÈÿ¾ÿÃÿÃÿ´ÿ¼ÿÂÿ§ÿ¿ÿ·ÿ³ÿÈÿÄÿÇÿ¾ÿ·ÿ·ÿ¹ÿ¶ÿ¹ÿ¾ÿ¿ÿÆÿÆÿ¸ÿ¾ÿ³ÿºÿÆÿ¹ÿ¾ÿÆÿÇÿºÿ½ÿ¸ÿ®ÿ¬ÿÁÿÁÿ´ÿ¸ÿ¾ÿ¾ÿµÿ½ÿÅÿ¼ÿÉÿ­ÿÉÿÆÿ¿ÿ¼ÿ®ÿ´ÿÀÿºÿ¼ÿ¸ÿ®ÿµÿ»ÿ¹ÿÃÿÇÿÊÿ«ÿÂÿÇÿ¾ÿ·ÿÃÿÁÿÀÿ½ÿÈÿÃÿºÿ¸ÿ±ÿ»ÿÅÿ¶ÿ®ÿ²ÿ¬ÿ§ÿ¶ÿ±ÿ­ÿ¸ÿ»ÿ¿ÿ¿ÿÂÿÅÿÂÿ»ÿ½ÿÂÿ½ÿºÿÏÿµÿ¿ÿµÿ¹ÿÄÿ¸ÿ¼ÿÆÿÂÿ¼ÿ¹ÿ»ÿ¾ÿ¼ÿµÿ°ÿÎÿ«ÿ»ÿµÿ¾ÿ¾ÿ¾ÿ·ÿ¶ÿÁÿºÿ½ÿ½ÿ·ÿ¿ÿÁÿ»ÿ±ÿÁÿ³ÿ´ÿÈÿ¸ÿ¾ÿÂÿ¸ÿ®ÿ­ÿ±ÿ¾ÿÎÿÔÿÏÿ¹ÿ£ÿÀÿÑÿÅÿÈÿ·ÿ¿ÿºÿ½ÿÅÿÄÿ¿ÿÁÿ¾ÿ°ÿ´ÿÆÿºÿ³ÿÌÿÂÿÃÿÎÿÃÿÓÿÓÿÊÿÈÿÅÿ´ÿ¬ÿÃÿÈÿÐÿÀÿ¿ÿÀÿËÿ¿ÿ»ÿµÿ°ÿ´ÿ¹ÿ¹ÿ¿ÿÆÿÈÿÈÿÀÿºÿ¬ÿ²ÿ¶ÿ±ÿ²ÿ±ÿ»ÿÂÿ¹ÿ²ÿµÿ¶ÿ³ÿ¯ÿ¹ÿ½ÿÆÿ½ÿ¾ÿµÿ´ÿÂÿÅÿÀÿÁÿµÿ¦ÿ¹ÿ³ÿºÿËÿÐÿÅÿÆÿµÿ¼ÿÄÿ¿ÿ¶ÿµÿ¿ÿÄÿ¿ÿ¿ÿ¿ÿ¼ÿÇÿÅÿÍÿÃÿ¾ÿ¾ÿÀÿÀÿ¸ÿ³ÿÅÿ¶ÿÂÿÃÿÂÿ²ÿÅÿÀÿ¸ÿ¶ÿ»ÿ»ÿµÿ¸ÿÀÿ¿ÿ¯ÿ¾ÿ·ÿÃÿ½ÿÂÿ·ÿ±ÿ¶ÿÀÿÄÿ½ÿ²ÿºÿ±ÿºÿÁÿÍÿ¹ÿ»ÿÂÿ±ÿ¸ÿÉÿÄÿÇÿÅÿºÿ¾ÿ½ÿÁÿ¶ÿ³ÿ¼ÿÂÿ½ÿµÿ±ÿ­ÿ­ÿ¹ÿ«ÿ¸ÿ¸ÿÄÿ§ÿ¸ÿÆÿÆÿÁÿ¼ÿ½ÿ·ÿ¸ÿ½ÿÃÿËÿÍÿÉÿÌÿÈÿÁÿÂÿ¿ÿµÿ¸ÿ¶ÿ·ÿËÿ¸ÿ¯ÿ¼ÿÀÿ½ÿ»ÿÆÿÌÿ¹ÿÍÿ¿ÿÐÿ³ÿ¹ÿÁÿ»ÿÃÿ¼ÿ²ÿµÿµÿ³ÿ¿ÿ·ÿªÿ¹ÿÂÿµÿÅÿÀÿ¯ÿ¶ÿ¼ÿµÿËÿÂÿ¹ÿ¸ÿÆÿµÿ±ÿÀÿÁÿ¼ÿÄÿ»ÿÁÿÆÿÅÿ²ÿ¸ÿÂÿÆÿºÿ¶ÿ¿ÿ¿ÿ¾ÿºÿ¹ÿ¹ÿ¾ÿµÿÇÿÄÿ¹ÿÁÿÅÿµÿ¹ÿÆÿÂÿÉÿ½ÿ¸ÿ¹ÿ©ÿªÿ¿ÿ¿ÿ¼ÿ«ÿ´ÿ±ÿ¶ÿ¼ÿÁÿÄÿÃÿÈÿÊÿºÿÇÿÂÿ²ÿÙÿÊÿÊÿ½ÿ²ÿ´ÿ·ÿÆÿÓÿÖÿÐÿºÿ¾ÿ¾ÿ»ÿ»ÿ»ÿ·ÿ·ÿ»ÿ¹ÿ¿ÿ­ÿ¾ÿÊÿÆÿÀÿÅÿÄÿ§ÿ¸ÿ»ÿÛÿÂÿÈÿÆÿ¾ÿ¾ÿÄÿÂÿ¶ÿ¸ÿ³ÿ½ÿÄÿ»ÿÄÿÉÿÄÿÂÿ¾ÿÂÿ¾ÿÄÿÁÿÐÿÊÿ¹ÿ¹ÿ»ÿ¯ÿÃÿ¿ÿ¹ÿ¾ÿÁÿÅÿ½ÿ´ÿ¹ÿÃÿ¼ÿ»ÿ¼ÿºÿÌÿÂÿÈÿÏÿÇÿÆÿÑÿ¾ÿ±ÿ±ÿÀÿ¿ÿÃÿ¼ÿ¸ÿÇÿÅÿÇÿÊÿÃÿ¾ÿ½ÿËÿÒÿÍÿÑÿØÿ´ÿ»ÿºÿËÿÃÿ±ÿµÿÃÿÄÿ¾ÿ»ÿ³ÿ¹ÿ¹ÿ·ÿ¹ÿ»ÿ¸ÿ¶ÿ®ÿÆÿÊÿªÿ²ÿ¾ÿ½ÿ¸ÿ³ÿ¶ÿ»ÿµÿ¿ÿ¼ÿºÿ¼ÿ¼ÿ·ÿ²ÿÁÿÄÿÅÿ½ÿ´ÿºÿÃÿ½ÿµÿÈÿ®ÿÍÿ·ÿ¬ÿ¶ÿÄÿÃÿ«ÿ³ÿ¶ÿ»ÿÆÿÃÿ¸ÿÅÿÂÿ®ÿµÿ·ÿ²ÿµÿ¿ÿ½ÿ¿ÿ½ÿÃÿ¶ÿ¶ÿÊÿÎÿºÿºÿÂÿ°ÿ¸ÿ·ÿ·ÿ¼ÿÂÿÅÿÂÿÂÿÏÿÂÿ´ÿÁÿÄÿÇÿ¼ÿ°ÿËÿÛÿ»ÿ»ÿ·ÿÀÿ¿ÿÃÿÉÿÇÿÅÿÒÿÁÿÏÿÂÿÂÿÈÿÊÿÆÿÂÿ¾ÿÂÿºÿ°ÿÅÿÎÿÃÿ¸ÿ»ÿÅÿ¿ÿ«ÿ¯ÿÁÿ²ÿ¸ÿ¹ÿ¼ÿ¿ÿ¿ÿ¿ÿ·ÿÇÿÀÿ¼ÿÁÿÀÿÉÿÍÿÄÿÄÿËÿ×ÿ¾ÿÁÿ¸ÿºÿ¿ÿÆÿÉÿÇÿÊÿÀÿËÿ½ÿÁÿÂÿÃÿÀÿ½ÿ½ÿ¹ÿ·ÿÆÿÎÿÅÿÀÿÅÿÆÿ½ÿ·ÿ¸ÿºÿÃÿÊÿÉÿ½ÿÀÿÉÿÈÿÁÿ¸ÿ²ÿ¾ÿÉÿ»ÿÈÿÀÿÁÿ¹ÿµÿ¨ÿ£ÿ»ÿÆÿ³ÿ³ÿ¹ÿ·ÿËÿÀÿÀÿËÿËÿÃÿÂÿÂÿ¯ÿÆÿÇÿ¸ÿ´ÿµÿ¸ÿ´ÿ¯ÿ¶ÿ½ÿÀÿ·ÿ©ÿ·ÿÀÿÁÿ»ÿ¿ÿÉÿÁÿ½ÿËÿÍÿÁÿ¹ÿµÿ¨ÿ²ÿ¿ÿ¿ÿ¾ÿÁÿ½ÿÁÿ°ÿ«ÿ»ÿÄÿ½ÿºÿ»ÿ½ÿÂÿÅÿÄÿ±ÿ ÿ·ÿ½ÿ±ÿ¼ÿºÿ½ÿÆÿÉÿÃÿ±ÿÄÿ¾ÿÁÿÄÿÉÿÈÿÇÿ¸ÿ¸ÿÉÿÈÿ¾ÿ¸ÿ¸ÿÃÿ¶ÿ³ÿ¯ÿÁÿÅÿ·ÿ³ÿµÿ°ÿ­ÿ¿ÿÈÿ×ÿ»ÿ·ÿ¼ÿÂÿ¾ÿÂÿÅÿ·ÿ²ÿ¯ÿµÿ¼ÿºÿµÿ±ÿ·ÿÂÿÁÿ²ÿ°ÿ¾ÿºÿ¸ÿµÿºÿÅÿ¾ÿÎÿÄÿ·ÿ»ÿÂÿÇÿÎÿÇÿÃÿÉÿ¿ÿÀÿºÿ¼ÿÅÿ·ÿ³ÿ´ÿ¿ÿÒÿÆÿÉÿÐÿÉÿ°ÿÕÿÈÿÅÿÀÿÂÿ¿ÿÁÿÁÿ´ÿ¹ÿ»ÿ¶ÿÀÿ´ÿÂÿÄÿÊÿÈÿÇÿÇÿÃÿ¿ÿÆÿÌÿ±ÿ»ÿ¸ÿµÿÃÿ»ÿ¿ÿ´ÿºÿÈÿÃÿ²ÿ°ÿºÿÄÿÆÿÅÿÄÿÁÿ·ÿ±ÿ²ÿËÿËÿÆÿÂÿ½ÿÎÿÊÿÁÿ­ÿ¯ÿ¼ÿÁÿÉÿÍÿÅÿ¿ÿºÿ±ÿ¶ÿÊÿÈÿ¸ÿÂÿÆÿ¸ÿ¶ÿ¶ÿ¼ÿ¸ÿ»ÿÀÿÃÿÆÿÅÿÂÿ¿ÿ½ÿµÿºÿ·ÿ©ÿ±ÿÃÿÄÿ¸ÿºÿ¼ÿÃÿ¿ÿ½ÿÄÿµÿ¹ÿ´ÿÙÿÇÿÇÿÁÿÄÿ¿ÿÄÿ¿ÿÅÿÅÿÆÿÌÿÀÿ¶ÿµÿ»ÿ¿ÿÈÿÂÿÀÿ²ÿ¹ÿÅÿÆÿ½ÿºÿ¸ÿ±ÿ³ÿ»ÿÃÿÃÿËÿÅÿ¹ÿ±ÿÀÿºÿ¹ÿ»ÿÇÿÏÿÏÿÆÿ¼ÿºÿ¹ÿÊÿºÿ´ÿ¾ÿÆÿÄÿ½ÿÀÿ¹ÿÁÿÃÿ¿ÿÁÿ¼ÿ³ÿµÿ¹ÿºÿ¹ÿ¼ÿÂÿ¿ÿÀÿÃÿªÿ¯ÿÉÿ¿ÿ¼ÿºÿ±ÿ½ÿËÿÅÿÐÿÊÿÍÿ½ÿºÿÁÿ¿ÿ¨ÿºÿÁÿ½ÿÂÿ½ÿ±ÿ¼ÿÀÿ°ÿ¸ÿÀÿ·ÿ«ÿ·ÿÁÿØÿ·ÿ·ÿÄÿÊÿÈÿ«ÿ²ÿ¿ÿÅÿÀÿ±ÿ´ÿ¿ÿ»ÿµÿºÿ²ÿºÿ³ÿÀÿÏÿ¸ÿ¶ÿ¸ÿ¿ÿÂÿÃÿÂÿ»ÿ¶ÿ¼ÿ»ÿªÿÇÿÉÿÆÿ¼ÿÎÿ½ÿ¸ÿ¹ÿ¥ÿ¾ÿ³ÿ±ÿ¶ÿ¸ÿÀÿ¿ÿ³ÿ·ÿÅÿÂÿ¾ÿÈÿÂÿÁÿ¶ÿÉÿËÿÍÿÀÿ¶ÿ¶ÿ¼ÿÂÿ¸ÿ¶ÿ»ÿ¶ÿÇÿÑÿ¸ÿÅÿÆÿ©ÿ¾ÿ·ÿÉÿÏÿÇÿ¾ÿ¸ÿ°ÿ»ÿ´ÿ·ÿ½ÿ½ÿÀÿ¹ÿ¬ÿ´ÿÀÿ»ÿºÿ¸ÿ½ÿ½ÿÆÿ´ÿÀÿ²ÿ¹ÿ¼ÿºÿµÿ½ÿÀÿºÿºÿ°ÿ«ÿ´ÿ§ÿÁÿ¾ÿÈÿÀÿ¶ÿ¸ÿÅÿËÿ¹ÿ¿ÿµÿ¸ÿ¸ÿ¶ÿ´ÿ»ÿÀÿ½ÿÂÿ½ÿ¬ÿ¯ÿ®ÿ¹ÿ°ÿ¹ÿ®ÿ«ÿÄÿ£ÿÇÿÐÿ¼ÿÅÿÃÿ¶ÿ·ÿÂÿÅÿ¿ÿ±ÿ¬ÿ¸ÿ¹ÿ°ÿ³ÿ»ÿ¹ÿÂÿÆÿÁÿ°ÿ»ÿÅÿÊÿ½ÿ¾ÿ³ÿÃÿÁÿÂÿÀÿ¼ÿ¼ÿ½ÿ»ÿ¸ÿ½ÿÀÿ¶ÿ²ÿºÿ±ÿ¬ÿÀÿÊÿ©ÿ»ÿ¬ÿ¹ÿ±ÿ²ÿ¼ÿ¼ÿÅÿ¾ÿ¾ÿ»ÿºÿ¸ÿ¼ÿÃÿ¸ÿµÿ¼ÿ¿ÿ®ÿ¬ÿ®ÿÌÿÈÿÅÿ¿ÿ½ÿ²ÿ¸ÿÄÿÃÿ¼ÿ´ÿÇÿ¿ÿÂÿÇÿ½ÿ¸ÿ»ÿÅÿÄÿµÿ½ÿÇÿËÿÜÿÄÿ³ÿ´ÿ»ÿ·ÿ¼ÿ§ÿÈÿÌÿÀÿ±ÿÀÿÉÿÁÿÃÿÉÿÉÿÇÿÅÿÅÿÄÿÁÿÈÿÉÿµÿºÿ»ÿÀÿÄÿ¿ÿ¯ÿÆÿ»ÿÐÿ½ÿ¹ÿ¯ÿ´ÿ¼ÿ¹ÿ³ÿºÿµÿ¾ÿ´ÿ¸ÿÉÿ¼ÿ®ÿ¶ÿÅÿÃÿ°ÿ»ÿÉÿºÿ¹ÿ½ÿ©ÿÃÿ³ÿ¨ÿ³ÿ¿ÿÂÿ¯ÿÄÿ»ÿÈÿµÿ»ÿ¸ÿºÿ»ÿ»ÿ¸ÿºÿ½ÿ¸ÿ´ÿ¶ÿÀÿÆÿ¾ÿ²ÿ³ÿ¾ÿ¯ÿ³ÿ¬ÿ½ÿÄÿÁÿ²ÿ´ÿÅÿ½ÿºÿÈÿÂÿºÿ²ÿ­ÿ·ÿÅÿÈÿÅÿÀÿÂÿ½ÿ¯ÿ³ÿ»ÿÀÿÅÿ¶ÿÍÿÌÿÂÿ¹ÿ¼ÿÊÿ°ÿÁÿºÿºÿÁÿ¾ÿµÿÇÿÁÿËÿ¶ÿÃÿÇÿ¹ÿ¿ÿÇÿÂÿ»ÿµÿ¼ÿ¿ÿ»ÿ³ÿµÿÇÿÇÿÁÿ¼ÿ½ÿ´ÿ¯ÿ³ÿ¸ÿÓÿ§ÿ·ÿÅÿÆÿÍÿ¿ÿÂÿ¼ÿ¾ÿ¼ÿ®ÿÄÿÄÿºÿÄÿÌÿ¼ÿ±ÿ·ÿ¸ÿ¹ÿÀÿºÿ¯ÿ­ÿ·ÿ¿ÿ«ÿ®ÿ¾ÿ»ÿ¯ÿ«ÿ¿ÿÈÿ¾ÿ«ÿ·ÿÈÿÇÿ¿ÿ¿ÿÅÿµÿÅÿ¹ÿ¹ÿÄÿÆÿÈÿ½ÿÆÿ¿ÿÇÿÄÿ¿ÿ¼ÿ²ÿ¶ÿÃÿÀÿµÿ¶ÿ½ÿ²ÿ©ÿÅÿÅÿ¼ÿ·ÿ¸ÿ¸ÿ²ÿ»ÿ½ÿ¸ÿ½ÿ²ÿÿÖÿ¿ÿ°ÿ°ÿÇÿÃÿÉÿ»ÿ½ÿ¸ÿ¹ÿ»ÿËÿÃÿ²ÿ²ÿ¾ÿÃÿ¿ÿÀÿ¾ÿ¸ÿ°ÿ­ÿºÿ¿ÿ­ÿ´ÿ½ÿ¾ÿÄÿ¹ÿ´ÿ¼ÿÉÿµÿÊÿÍÿÂÿµÿÁÿ¼ÿ¾ÿµÿ·ÿÁÿ²ÿÇÿ»ÿ¿ÿ´ÿ§ÿ³ÿ·ÿ»ÿ½ÿ¼ÿ»ÿ¸ÿ¸ÿÄÿÉÿÅÿÇÿÃÿ±ÿ«ÿµÿ´ÿ´ÿ²ÿ¯ÿ¹ÿ¹ÿ³ÿ±ÿªÿ´ÿ¼ÿÅÿµÿÂÿ³ÿ¯ÿ»ÿ¯ÿ»ÿÃÿÉÿÈÿ½ÿ½ÿÀÿ©ÿ¼ÿ¸ÿ·ÿ¹ÿ°ÿ«ÿ«ÿ«ÿºÿÌÿÊÿÉÿÆÿ¿ÿÁÿ¿ÿ²ÿ¼ÿÅÿ´ÿ·ÿµÿÀÿ·ÿ¸ÿ¹ÿ¹ÿ½ÿ¶ÿ³ÿ¶ÿ¿ÿ»ÿ¾ÿµÿ»ÿ³ÿ¼ÿ½ÿ°ÿÇÿÄÿ¯ÿ´ÿ½ÿ¨ÿ³ÿ¾ÿ¾ÿÂÿ¹ÿ»ÿ©ÿ¿ÿÁÿºÿÁÿ¹ÿ¸ÿ¸ÿ¼ÿ¹ÿºÿÁÿ½ÿ¼ÿ´ÿ±ÿ¦ÿ©ÿ·ÿ½ÿÀÿ¹ÿ¹ÿ®ÿ¶ÿ¶ÿ½ÿ±ÿ±ÿµÿ»ÿ¹ÿ²ÿ§ÿ²ÿ·ÿÂÿÄÿ»ÿ´ÿ¬ÿ³ÿ±ÿ±ÿ¹ÿÏÿÄÿµÿ¶ÿÍÿÌÿ¼ÿ¼ÿÁÿ¼ÿ·ÿ·ÿ¾ÿÉÿËÿÅÿ·ÿ±ÿ¸ÿ²ÿ¸ÿËÿÊÿ¹ÿ¹ÿ´ÿºÿ­ÿÀÿÏÿÀÿÃÿÍÿ­ÿ¿ÿÇÿ®ÿÃÿ»ÿ¸ÿªÿµÿÂÿ·ÿ²ÿ¾ÿ¼ÿ°ÿÍÿ¹ÿªÿ¦ÿ©ÿ¹ÿÀÿÀÿ¿ÿÁÿ³ÿ´ÿ³ÿ¶ÿ¯ÿ¼ÿÄÿ¾ÿ»ÿ¸ÿ¶ÿ´ÿ¾ÿÁÿ®ÿ´ÿÀÿºÿ¬ÿ­ÿ»ÿÀÿ·ÿ½ÿ°ÿ²ÿ¼ÿ»ÿµÿ¹ÿ»ÿ»ÿºÿÌÿ¸ÿ¼ÿ½ÿ®ÿ¹ÿÅÿ¶ÿÄÿ¹ÿ´ÿ¶ÿ¿ÿºÿ¶ÿ»ÿ¸ÿÄÿºÿÂÿ¶ÿ¹ÿ¼ÿ½ÿ»ÿªÿµÿ½ÿ³ÿ»ÿ¿ÿ»ÿ¼ÿµÿ¾ÿÊÿºÿ®ÿ´ÿ¹ÿ¶ÿ»ÿ¶ÿ³ÿ´ÿ·ÿ¸ÿ½ÿ¼ÿ­ÿ·ÿ´ÿ°ÿ¾ÿ¼ÿ¾ÿ¹ÿ·ÿ¶ÿ¾ÿ·ÿÃÿ¿ÿÍÿ¼ÿÉÿÉÿ¶ÿÁÿ±ÿÇÿ¾ÿ¸ÿ¹ÿÃÿ¾ÿÁÿÄÿÀÿ¼ÿ·ÿÀÿ¾ÿ¶ÿ»ÿ»ÿ¹ÿ»ÿ½ÿ¾ÿµÿµÿÀÿÀÿÂÿÁÿÃÿÂÿ½ÿ¸ÿ¶ÿµÿÈÿÉÿÅÿÇÿÊÿÍÿÔÿÀÿ»ÿ¾ÿµÿÑÿ¾ÿÊÿÊÿ¿ÿÄÿ¿ÿÅÿªÿ½ÿ¼ÿÊÿ¼ÿ¼ÿ¼ÿ´ÿÆÿÄÿÈÿ¥ÿ³ÿÃÿÊÿÌÿÄÿÇÿËÿ¼ÿ¸ÿµÿ¬ÿ²ÿµÿ»ÿ¼ÿµÿ¼ÿµÿ¶ÿÄÿÀÿÄÿÈÿÄÿµÿºÿ¹ÿ¸ÿ½ÿÉÿÇÿÅÿÁÿ´ÿÉÿÇÿ±ÿ¼ÿ¶ÿºÿ½ÿºÿÂÿ¶ÿÇÿÂÿµÿºÿÐÿÀÿ¹ÿ·ÿ¸ÿ±ÿ¿ÿÇÿÃÿÂÿ»ÿ¸ÿ¼ÿÃÿÄÿÃÿ¸ÿ³ÿ¾ÿ½ÿ´ÿÂÿÅÿµÿ´ÿ²ÿµÿ¹ÿÄÿºÿ¼ÿÀÿ½ÿ½ÿ»ÿ¼ÿ¶ÿ²ÿ®ÿ·ÿ»ÿ¼ÿ»ÿ»ÿ«ÿ¾ÿÃÿÂÿ¸ÿ·ÿ¼ÿ»ÿ´ÿÈÿÉÿµÿ²ÿ½ÿÃÿÈÿÂÿÅÿ¿ÿ¶ÿÁÿÅÿ»ÿ¸ÿÇÿÃÿºÿ»ÿ¼ÿÁÿÁÿºÿ»ÿÄÿÃÿ°ÿ­ÿ¸ÿÄÿÃÿ¿ÿºÿ½ÿÌÿÃÿÁÿ¼ÿºÿ®ÿ½ÿ»ÿ·ÿÏÿÅÿÃÿ°ÿºÿ±ÿ¶ÿ¼ÿÈÿ¸ÿµÿÔÿÆÿºÿ´ÿ°ÿÅÿÅÿÀÿ½ÿ¹ÿ¾ÿÂÿÈÿÐÿ»ÿ®ÿ¸ÿÁÿ¶ÿ¶ÿ»ÿ°ÿ³ÿºÿµÿ¯ÿ¨ÿµÿ¾ÿ·ÿ¶ÿÄÿ¼ÿºÿ¶ÿ¸ÿ¿ÿÇÿ¸ÿÀÿ²ÿÇÿÊÿ¹ÿÏÿ¸ÿ¸ÿ­ÿªÿ­ÿºÿ¼ÿÊÿÁÿ¼ÿÈÿ·ÿ¿ÿÅÿÄÿ¶ÿ¸ÿ»ÿ¹ÿ½ÿÅÿËÿÇÿÂÿ·ÿ»ÿ¿ÿ»ÿµÿ´ÿÁÿ¹ÿ¸ÿÅÿÂÿ»ÿÀÿÁÿÉÿ¿ÿÄÿ°ÿ¾ÿÄÿ»ÿ°ÿ¶ÿ¼ÿªÿ¸ÿ±ÿÆÿµÿ»ÿ®ÿ¿ÿµÿ½ÿ´ÿ¹ÿÀÿ¸ÿ±ÿ¸ÿ¾ÿÀÿÃÿ¾ÿÁÿÀÿ»ÿ¼ÿµÿ»ÿÁÿ²ÿ¬ÿ´ÿ·ÿ»ÿÈÿ¾ÿºÿ·ÿ²ÿ¸ÿ±ÿ·ÿÁÿµÿ¾ÿªÿ¿ÿ¹ÿ¦ÿËÿ³ÿ¿ÿÙÿ²ÿ¬ÿºÿÉÿ»ÿ¹ÿ³ÿ¸ÿ¿ÿ¿ÿ·ÿ²ÿÉÿÁÿ´ÿ®ÿ¥ÿ´ÿ¹ÿ²ÿ´ÿ¸ÿ¹ÿ³ÿµÿ»ÿ»ÿ³ÿµÿÄÿºÿ¿ÿ´ÿÆÿ¼ÿ¾ÿÃÿ³ÿ¨ÿÅÿ©ÿ«ÿ¾ÿ¡ÿ³ÿ·ÿÁÿ¤ÿµÿ½ÿ­ÿ½ÿ¸ÿ¾ÿ»ÿ·ÿ¶ÿÄÿÂÿ³ÿ³ÿ²ÿ¯ÿ½ÿ»ÿ²ÿÃÿÃÿÑÿËÿ·ÿ°ÿºÿ»ÿ¸ÿ¹ÿ½ÿ²ÿÀÿÇÿ¿ÿÇÿ¯ÿ°ÿ«ÿ²ÿ¥ÿ¾ÿ¾ÿ¹ÿ¶ÿµÿ²ÿ»ÿ°ÿ·ÿÁÿÀÿ½ÿµÿ¶ÿ¹ÿ¬ÿ°ÿ¾ÿÃÿÇÿ¶ÿ·ÿ³ÿÂÿ¼ÿ¸ÿÈÿ·ÿ¶ÿºÿÂÿ¹ÿ¾ÿËÿ¹ÿÅÿ¾ÿÃÿ¾ÿÇÿ¹ÿ´ÿ½ÿÁÿ¸ÿ²ÿµÿ²ÿ¼ÿ¸ÿ¿ÿÅÿ»ÿ·ÿ·ÿ½ÿ¼ÿ²ÿ·ÿ¼ÿ±ÿ³ÿ²ÿ¾ÿÇÿ¯ÿ«ÿ·ÿ»ÿ½ÿ´ÿ¼ÿ¶ÿÁÿ´ÿ²ÿ®ÿÂÿºÿ¼ÿÂÿ»ÿ¸ÿµÿ¹ÿ»ÿ¼ÿ¹ÿ¹ÿÃÿÁÿ¹ÿ¿ÿÃÿ»ÿ²ÿ¾ÿ¾ÿÍÿ¹ÿÂÿ°ÿ½ÿ»ÿ³ÿ«ÿ­ÿºÿÌÿ´ÿ»ÿÉÿÌÿÁÿ½ÿ¾ÿ¿ÿ¾ÿÃÿÄÿ½ÿ¹ÿ¼ÿÈÿÁÿ¯ÿ·ÿ¹ÿ¸ÿÂÿÀÿºÿ±ÿºÿ©ÿÈÿÆÿÕÿÁÿ±ÿ¸ÿ³ÿºÿÅÿÂÿ¼ÿÄÿ¼ÿ¿ÿÅÿÃÿ´ÿ±ÿºÿ·ÿ¶ÿÀÿÂÿÁÿ±ÿ±ÿ½ÿµÿÉÿÁÿ¹ÿ·ÿÀÿÃÿ¿ÿ©ÿ¶ÿµÿÄÿÄÿ·ÿ«ÿªÿ¸ÿ½ÿ¸ÿ·ÿ·ÿ¼ÿÁÿÆÿÈÿ¿ÿÂÿ¼ÿ¸ÿ·ÿÒÿÇÿÂÿÒÿ¾ÿ¸ÿÄÿ¶ÿ¼ÿÃÿÌÿÅÿ»ÿÎÿÄÿ³ÿ´ÿÁÿÆÿÂÿÅÿÁÿ²ÿ±ÿ°ÿ´ÿÁÿ¨ÿ¿ÿÁÿ±ÿÀÿ¹ÿ¿ÿ»ÿÂÿ¼ÿ¾ÿËÿ¶ÿ¾ÿ¶ÿ½ÿÄÿ¼ÿ¿ÿÀÿµÿ´ÿ·ÿ´ÿºÿ·ÿ°ÿ¹ÿµÿ¾ÿËÿ³ÿ»ÿ²ÿÍÿ´ÿºÿÅÿÃÿÂÿ·ÿ¬ÿ¯ÿ«ÿ«ÿ¸ÿ»ÿ½ÿºÿ·ÿÐÿÍÿÓÿÅÿ­ÿ·ÿ´ÿºÿ¸ÿ¹ÿµÿ´ÿ¼ÿ¶ÿ³ÿ±ÿÁÿÀÿÂÿ¾ÿ¼ÿ½ÿ³ÿ¬ÿ¸ÿÈÿÀÿ¾ÿ¼ÿ¹ÿÄÿ¿ÿÂÿÃÿ¶ÿ®ÿÃÿÌÿ¾ÿºÿÀÿ»ÿ³ÿÁÿÃÿµÿÁÿÃÿ²ÿ·ÿ²ÿ¿ÿÈÿµÿ°ÿºÿ½ÿÀÿÍÿ¾ÿ½ÿ»ÿºÿ¶ÿªÿ¶ÿ¼ÿ«ÿ°ÿÅÿÆÿÃÿÅÿ³ÿ±ÿ»ÿÇÿµÿ¶ÿÀÿ©ÿ¥ÿµÿ´ÿ´ÿ¶ÿÂÿ¿ÿËÿÅÿµÿ·ÿ¹ÿ»ÿ¹ÿ³ÿ¶ÿ¶ÿ°ÿÈÿ¯ÿ¿ÿÇÿÃÿ·ÿ²ÿºÿ¸ÿÂÿºÿ´ÿ²ÿ¿ÿÉÿ·ÿ¬ÿ¹ÿ¼ÿ»ÿ»ÿÃÿ­ÿ³ÿ³ÿ»ÿ¾ÿµÿ¹ÿ¾ÿ°ÿ¹ÿÅÿ¼ÿ®ÿ·ÿÅÿÂÿÅÿ¶ÿ°ÿ»ÿ¾ÿ´ÿ¹ÿ¹ÿÃÿ¼ÿ±ÿÃÿ»ÿ»ÿ¼ÿ¿ÿÄÿ¿ÿÃÿÉÿ·ÿÀÿ·ÿ·ÿÍÿ¼ÿÄÿ¾ÿÇÿÀÿÿµÿ¹ÿ½ÿÂÿºÿ¯ÿ¸ÿÃÿºÿÆÿÄÿÄÿµÿÃÿÂÿ¼ÿÂÿ½ÿ¶ÿ¾ÿ»ÿÁÿ¿ÿ¸ÿªÿ¯ÿÂÿ¼ÿÃÿ©ÿÇÿ³ÿ¸ÿµÿ¿ÿ½ÿÂÿ½ÿ¹ÿ¿ÿÂÿÉÿÄÿ¹ÿ¼ÿÁÿÄÿÆÿÓÿ½ÿ¹ÿ«ÿºÿ¶ÿ¬ÿ¿ÿÉÿÓÿºÿ±ÿ½ÿÄÿÉÿ¾ÿ°ÿ¹ÿ¯ÿ¦ÿÀÿ³ÿ³ÿ»ÿµÿ²ÿ¼ÿ¸ÿ¼ÿ¿ÿ¹ÿ·ÿ´ÿ³ÿ¾ÿ¿ÿ¾ÿ´ÿÎÿÌÿÆÿ¼ÿ¿ÿ¹ÿ¶ÿ½ÿÑÿËÿ´ÿ¸ÿ¶ÿ°ÿÐÿÉÿÃÿÕÿ½ÿ¶ÿºÿÀÿºÿÀÿºÿ²ÿ´ÿ³ÿ¹ÿ½ÿ®ÿµÿ¸ÿÀÿÓÿ¹ÿ´ÿ°ÿ¸ÿÃÿ¾ÿ·ÿ¹ÿ½ÿÇÿÏÿÅÿ½ÿÄÿÆÿÈÿÆÿ¾ÿ¸ÿ¶ÿ»ÿ»ÿ¶ÿÀÿÒÿÉÿÅÿÆÿ®ÿ¯ÿ¿ÿËÿÀÿÄÿ»ÿºÿ¶ÿ¸ÿ»ÿÁÿÄÿ³ÿ¸ÿºÿÐÿÒÿÌÿÅÿºÿ¸ÿ½ÿÃÿÁÿ¹ÿµÿ³ÿ´ÿ¹ÿÇÿÅÿÙÿ»ÿ¸ÿºÿµÿ¶ÿÀÿ¹ÿ¸ÿÅÿ¾ÿ¸ÿ½ÿ¾ÿ»ÿ¼ÿ»ÿ¾ÿËÿÃÿ¿ÿÄÿÄÿ½ÿÀÿÅÿµÿ»ÿÃÿÆÿ«ÿÎÿÅÿ¹ÿÁÿÅÿÇÿÅÿ¾ÿ¾ÿµÿ¶ÿ½ÿ°ÿÇÿ²ÿ¿ÿÆÿ¹ÿ¸ÿÂÿÁÿ¼ÿ½ÿ¿ÿÆÿ¾ÿ¼ÿ·ÿÈÿ¯ÿ¨ÿÅÿÎÿÅÿÇÿÉÿÆÿÂÿÇÿ¶ÿÍÿ³ÿ±ÿºÿ¾ÿÂÿ¾ÿ»ÿ¿ÿ´ÿ¸ÿ¹ÿºÿºÿÂÿ»ÿ»ÿ´ÿ­ÿ»ÿÆÿÀÿ½ÿ¬ÿ³ÿÁÿÚÿÍÿ¿ÿËÿÍÿÍÿÆÿºÿ¾ÿÀÿ¸ÿ¾ÿÕÿ§ÿ¸ÿÄÿºÿÈÿÑÿÌÿÇÿ½ÿÁÿÀÿÍÿ´ÿ³ÿ»ÿ½ÿ¶ÿ¶ÿ¹ÿ½ÿ½ÿ¶ÿÀÿ»ÿ¿ÿ³ÿ°ÿ´ÿ´ÿ²ÿ¹ÿÅÿËÿÅÿÀÿ¶ÿÂÿÎÿÎÿ¶ÿ±ÿÀÿÂÿÅÿÍÿÃÿÇÿ½ÿÅÿ¸ÿ¼ÿÐÿ¹ÿ´ÿ¾ÿ¼ÿ­ÿÿ³ÿ°ÿªÿÈÿºÿÂÿºÿ·ÿÄÿÇÿ»ÿÁÿÇÿ¾ÿ½ÿ¸ÿÄÿËÿ¾ÿÄÿÌÿÅÿÈÿ¦ÿ»ÿ¶ÿÃÿ¼ÿ¿ÿÀÿÅÿÎÿÎÿÈÿÎÿÇÿÄÿÆÿÊÿËÿ½ÿ¶ÿ½ÿÈÿÍÿÈÿ´ÿ ÿÓÿÇÿ»ÿ¹ÿ¸ÿ¶ÿ¼ÿÁÿ¹ÿÉÿ¸ÿ±ÿ¿ÿ¼ÿ¾ÿÃÿÁÿ´ÿ«ÿ´ÿµÿÏÿÑÿµÿ¹ÿ¹ÿºÿ¿ÿÁÿ½ÿ­ÿ¦ÿ¾ÿÄÿÄÿÄÿÈÿÇÿÁÿÆÿÈÿ¿ÿ½ÿÊÿÍÿÆÿÃÿºÿ±ÿºÿÈÿÐÿÈÿ³ÿ»ÿÄÿ¿ÿ»ÿÀÿÁÿÃÿÂÿÃÿ¼ÿºÿ¿ÿÈÿÂÿÃÿÍÿ¿ÿ¼ÿ«ÿ·ÿÀÿÅÿÉÿ¿ÿ¹ÿ¿ÿ½ÿÀÿÅÿ¸ÿÇÿ¾ÿÃÿÅÿ¼ÿºÿÁÿÉÿÃÿ®ÿÄÿ¾ÿ¾ÿÆÿÎÿÍÿ¿ÿ±ÿ­ÿ¼ÿµÿµÿºÿ¿ÿÄÿ¾ÿ¥ÿ½ÿºÿ¹ÿ¸ÿµÿ¼ÿ¾ÿ¹ÿÆÿ¾ÿ¶ÿÇÿºÿµÿ¾ÿÄÿ¸ÿ®ÿÉÿÆÿÄÿÇÿºÿ´ÿ»ÿ½ÿ¹ÿËÿËÿÕÿºÿ¹ÿ¼ÿÉÿÄÿ·ÿªÿ®ÿ»ÿÀÿ¶ÿ²ÿÉÿÅÿ¼ÿÁÿ¼ÿ¶ÿ¿ÿÆÿ°ÿµÿÀÿÆÿ¾ÿ·ÿ¹ÿ¼ÿ½ÿÀÿºÿ°ÿ¹ÿ³ÿªÿ°ÿ·ÿºÿÀÿ¹ÿÈÿ¹ÿ±ÿ¾ÿÈÿËÿÈÿ½ÿ½ÿÖÿÃÿ¿ÿ¹ÿ½ÿ½ÿ¹ÿ¹ÿ¿ÿÈÿÌÿÂÿÉÿÃÿ¿ÿÄÿÈÿ¾ÿ­ÿ¨ÿ®ÿÍÿ±ÿ¸ÿ½ÿ»ÿ´ÿ³ÿºÿ¼ÿ½ÿ»ÿÂÿÃÿÀÿ»ÿ¾ÿÅÿ¿ÿÁÿÀÿÈÿÀÿÍÿËÿ¾ÿºÿ¾ÿ¾ÿ¸ÿ¹ÿÂÿ±ÿ¶ÿ¸ÿºÿºÿ½ÿÄÿÇÿÎÿ»ÿÌÿËÿÄÿÈÿÉÿÊÿ¼ÿ©ÿ±ÿ«ÿÄÿºÿÉÿÃÿÄÿÆÿ½ÿ¶ÿ¼ÿ¶ÿÂÿÃÿÏÿÅÿ¶ÿ´ÿ»ÿÀÿÇÿÉÿ¿ÿ«ÿÌÿÂÿÅÿÆÿÅÿÁÿ·ÿ²ÿ»ÿÂÿ¿ÿ¿ÿ·ÿºÿÂÿ½ÿ¿ÿÆÿÇÿÄÿ¸ÿ¹ÿ£ÿÇÿ²ÿÎÿÏÿÍÿÂÿ²ÿ¯ÿ¶ÿÄÿ¼ÿ»ÿºÿ®ÿ»ÿ¼ÿ¿ÿÉÿÐÿÊÿºÿÊÿÚÿÏÿÈÿÆÿ»ÿÀÿÉÿÇÿÈÿÌÿÀÿ¸ÿ²ÿ¼ÿ½ÿÅÿ¸ÿ½ÿÇÿÂÿ¼ÿÀÿÁÿÇÿ¨ÿ®ÿµÿ½ÿÄÿÄÿÄÿÌÿÍÿÂÿËÿÊÿ¶ÿ¨ÿÉÿÃÿ¸ÿÇÿÊÿÅÿËÿÂÿÅÿ±ÿ±ÿ·ÿ¯ÿ´ÿ»ÿµÿ®ÿ¸ÿ¾ÿ»ÿÅÿ«ÿµÿÓÿÎÿÈÿ¾ÿºÿÁÿÄÿÄÿÁÿ¸ÿÂÿ®ÿÁÿËÿÅÿ²ÿ´ÿµÿ­ÿ±ÿ±ÿ²ÿÄÿ®ÿÀÿ°ÿ°ÿÁÿÄÿÄÿÀÿ¾ÿÁÿ¼ÿ¼ÿÇÿ¼ÿÁÿÍÿÁÿÒÿÅÿ¸ÿÑÿÎÿÁÿºÿ¹ÿÅÿÅÿ»ÿ·ÿÈÿ¿ÿ¿ÿÁÿ½ÿ¼ÿºÿ½ÿÀÿ½ÿ¶ÿ¸ÿ¶ÿ¹ÿ¿ÿ¼ÿ±ÿÁÿÄÿÁÿÂÿÄÿÁÿÇÿÏÿ¿ÿÂÿ»ÿÀÿ¿ÿ·ÿÂÿÏÿ¾ÿºÿÅÿÂÿºÿ¾ÿÂÿÉÿ¿ÿ±ÿÄÿÖÿÒÿÄÿÂÿÊÿ½ÿ¬ÿ²ÿ¾ÿÆÿÈÿ»ÿÇÿ±ÿÆÿ¿ÿ»ÿÖÿÍÿ·ÿµÿ·ÿ¸ÿÀÿÁÿ»ÿ´ÿÈÿ½ÿ¾ÿ½ÿ²ÿÀÿÆÿ¾ÿ±ÿ¶ÿÈÿÊÿ¼ÿ®ÿ¾ÿÇÿºÿ¶ÿÂÿ¾ÿ¿ÿ·ÿ¿ÿÆÿ¼ÿ·ÿ¾ÿ½ÿ°ÿºÿÄÿÔÿµÿÈÿ¶ÿ¸ÿ·ÿ¿ÿÍÿÈÿÊÿÇÿ½ÿÎÿÆÿÌÿÓÿÇÿµÿµÿ¶ÿ¶ÿºÿ¼ÿ»ÿ½ÿ¾ÿ´ÿ¨ÿ´ÿÁÿ¿ÿÐÿÉÿÈÿ±ÿ¸ÿ¿ÿ¿ÿ´ÿ¹ÿ¿ÿºÿ¹ÿ¸ÿºÿÈÿºÿµÿ¹ÿ±ÿ½ÿÆÿ¿ÿ¸ÿÁÿ´ÿµÿÇÿÈÿÂÿÃÿ¾ÿµÿ¯ÿÃÿ»ÿºÿ¾ÿ¿ÿ²ÿ°ÿÅÿÂÿÂÿºÿÄÿÈÿÀÿÁÿÄÿÎÿÐÿÄÿÊÿ±ÿ´ÿÆÿºÿ½ÿ¾ÿ¼ÿ¼ÿºÿ¾ÿ¹ÿºÿÁÿ´ÿ¿ÿËÿÄÿÆÿÃÿËÿËÿÀÿ¼ÿÇÿÐÿÍÿ¾ÿ»ÿÆÿÈÿ¿ÿ·ÿ¸ÿ»ÿÄÿ·ÿ¼ÿ¼ÿ·ÿµÿÁÿÄÿ²ÿ¹ÿÀÿÀÿ¿ÿÇÿÄÿ½ÿÄÿÁÿÀÿ¦ÿÃÿ¿ÿÃÿÇÿÇÿÀÿ»ÿ²ÿ²ÿ¼ÿ¾ÿÂÿ¹ÿ±ÿ¹ÿ¼ÿ³ÿ·ÿÄÿÁÿ¼ÿÌÿ½ÿ¾ÿÆÿ×ÿÔÿÁÿºÿµÿ¸ÿÀÿËÿÃÿ­ÿ²ÿ½ÿ²ÿÂÿÅÿÉÿÀÿÀÿ»ÿ´ÿ¤ÿ¶ÿ©ÿ«ÿ³ÿ¿ÿ¼ÿ¾ÿÃÿºÿµÿ»ÿ¸ÿ²ÿºÿÀÿÂÿÄÿ·ÿ¸ÿ½ÿÑÿ»ÿÊÿÅÿ¹ÿ¶ÿ¼ÿºÿ´ÿ¹ÿÄÿÄÿ»ÿµÿ«ÿªÿ¸ÿ·ÿÆÿ¹ÿ³ÿÀÿÇÿÃÿ°ÿºÿ±ÿ°ÿ³ÿ¯ÿ®ÿ´ÿ´ÿ·ÿ¿ÿºÿ³ÿ¼ÿ´ÿ»ÿ³ÿ·ÿ°ÿ®ÿÆÿ¹ÿ»ÿÂÿ»ÿ»ÿ³ÿºÿ³ÿ³ÿÄÿÃÿÀÿÍÿÈÿ¶ÿ±ÿ·ÿËÿ¸ÿ¶ÿ¹ÿÀÿ²ÿÁÿºÿÅÿ¿ÿµÿ¿ÿ²ÿ»ÿÊÿÅÿÀÿÁÿ¼ÿ»ÿ»ÿ³ÿ¸ÿªÿ¶ÿ½ÿ¸ÿÂÿÒÿ´ÿ»ÿ¿ÿ¢ÿ¾ÿ¹ÿÅÿ¬ÿ¯ÿ±ÿ´ÿ±ÿ´ÿÀÿÄÿ¾ÿ¾ÿÂÿ½ÿÁÿÅÿ²ÿ©ÿÌÿÈÿ¹ÿ¿ÿÃÿºÿ¸ÿ¼ÿÆÿÈÿÇÿ»ÿ¾ÿÆÿÀÿÅÿ¼ÿ²ÿÄÿÎÿÉÿÃÿºÿ´ÿ¸ÿÇÿÁÿ¦ÿÙÿÐÿ¬ÿÅÿ¿ÿµÿÀÿÏÿÀÿÃÿÅÿºÿ¹ÿ½ÿ»ÿÀÿÊÿÂÿ»ÿÃÿÁÿ½ÿ²ÿ¿ÿ³ÿ¾ÿÑÿ¼ÿ®ÿÆÿÄÿÑÿµÿ¾ÿ·ÿ¸ÿ²ÿÁÿ¿ÿÄÿÁÿµÿ¯ÿ³ÿÂÿÁÿ¸ÿ¼ÿ¹ÿ´ÿ²ÿÌÿ¾ÿµÿ½ÿÇÿ´ÿ»ÿ¿ÿ¼ÿ°ÿÁÿºÿ°ÿ·ÿ¾ÿÆÿºÿ¹ÿ³ÿ°ÿ°ÿ¼ÿÁÿÅÿÅÿ¸ÿ·ÿ¹ÿºÿÀÿÀÿ¼ÿÌÿ¼ÿ­ÿÄÿ²ÿ·ÿÊÿºÿÈÿ¸ÿÔÿ¿ÿÃÿ´ÿ¿ÿÆÿÂÿ¿ÿÏÿÊÿÃÿ°ÿµÿÎÿÃÿÆÿÐÿºÿ¾ÿ¼ÿµÿ¹ÿ¾ÿ¼ÿ¹ÿ¹ÿ·ÿÅÿ´ÿ¼ÿÈÿ¾ÿºÿÂÿÅÿÅÿÃÿºÿ¼ÿÁÿÀÿÇÿÍÿÁÿºÿ¼ÿµÿ¹ÿÁÿ¶ÿ¹ÿÁÿ¾ÿÄÿ¼ÿºÿÇÿÀÿÂÿÀÿÏÿ¯ÿ´ÿ³ÿºÿ·ÿ³ÿºÿ¸ÿ±ÿÃÿªÿ«ÿ¾ÿ½ÿÁÿÅÿ¾ÿ½ÿÈÿÌÿ¾ÿ»ÿÄÿÄÿ·ÿ¯ÿ»ÿ­ÿ´ÿÁÿ¾ÿ´ÿ·ÿÄÿÂÿ´ÿ»ÿ¼ÿÅÿÃÿ¿ÿ½ÿ¾ÿ¶ÿÀÿ¹ÿ¹ÿÀÿÆÿÂÿ»ÿÅÿ¾ÿ¾ÿ·ÿ¾ÿ·ÿ²ÿ»ÿºÿµÿ»ÿÀÿ¹ÿ¼ÿ°ÿ·ÿ»ÿ¹ÿ·ÿ·ÿ´ÿ»ÿ¹ÿ­ÿ½ÿ¥ÿºÿ±ÿ±ÿ´ÿ¬ÿ«ÿÄÿÍÿ¸ÿ´ÿ²ÿ»ÿ»ÿÀÿ¿ÿµÿ³ÿ¸ÿ·ÿºÿ¾ÿÂÿÇÿ½ÿ¸ÿÁÿÂÿÂÿºÿºÿÁÿ»ÿ¯ÿµÿÄÿ¼ÿÅÿ±ÿÅÿÍÿ¾ÿ¸ÿÃÿÄÿÉÿ»ÿ¶ÿÀÿ¶ÿ·ÿ¸ÿ´ÿ±ÿ­ÿ²ÿ¾ÿ¸ÿ­ÿ¨ÿÄÿÀÿ³ÿ¾ÿÄÿÀÿºÿ¶ÿ¹ÿ·ÿ³ÿºÿ»ÿ½ÿ³ÿÂÿ¾ÿÌÿ¶ÿ¯ÿ¯ÿ±ÿÃÿÃÿÄÿÍÿ¯ÿ¨ÿ«ÿ¬ÿ´ÿ²ÿ¸ÿ¸ÿÆÿÊÿÀÿÀÿ»ÿ½ÿ¹ÿºÿ¶ÿ­ÿ´ÿ¯ÿ´ÿ»ÿ´ÿ¼ÿÂÿÁÿÀÿµÿ¹ÿ½ÿ½ÿ½ÿ´ÿ¶ÿ´ÿ¹ÿ¹ÿÁÿÄÿ²ÿ­ÿ«ÿ¬ÿÀÿ´ÿ°ÿÁÿ»ÿ¹ÿ¼ÿ¼ÿÁÿÁÿ¸ÿªÿ¯ÿ¹ÿ·ÿ»ÿ¾ÿ½ÿºÿ·ÿ¶ÿ¿ÿÄÿµÿ·ÿ´ÿ´ÿ²ÿ¶ÿ·ÿµÿ¼ÿ½ÿÀÿ½ÿÄÿ»ÿ¨ÿ©ÿ°ÿÇÿ»ÿ½ÿ¹ÿÊÿ­ÿ¦ÿ¯ÿÇÿ­ÿ»ÿ¶ÿÔÿ¿ÿ°ÿ¶ÿÂÿÊÿ³ÿ¹ÿ«ÿ»ÿÅÿÇÿÄÿ½ÿ¬ÿ¤ÿ´ÿÃÿ³ÿ´ÿ±ÿ®ÿ¶ÿ»ÿ·ÿ¶ÿ¾ÿÄÿ¹ÿ¾ÿËÿÆÿÂÿ¸ÿ¹ÿ¬ÿ±ÿ¿ÿ¹ÿÀÿ¹ÿºÿ¸ÿËÿÆÿ¶ÿ°ÿÀÿÆÿ²ÿ¿ÿµÿºÿ¶ÿ¾ÿºÿ¹ÿ±ÿÉÿÊÿªÿÀÿÅÿ·ÿ»ÿ­ÿ¸ÿÁÿÅÿºÿÂÿ¾ÿÀÿ¹ÿ¶ÿ¿ÿ¿ÿ¹ÿµÿ¸ÿ±ÿ±ÿ¼ÿ¹ÿµÿ¯ÿ±ÿ¼ÿ·ÿ±ÿ´ÿ³ÿ¹ÿ«ÿ´ÿ½ÿ±ÿ²ÿ»ÿºÿ´ÿÃÿ´ÿÄÿÊÿ»ÿ¿ÿ½ÿ¨ÿ¼ÿ¶ÿ¼ÿÍÿºÿºÿÂÿÀÿ»ÿÂÿ¸ÿºÿ½ÿ¶ÿÃÿ¼ÿ´ÿ¼ÿ¿ÿ¾ÿ²ÿ°ÿ´ÿ¹ÿÅÿÅÿÃÿÄÿ¶ÿ°ÿ»ÿºÿ±ÿ¹ÿ»ÿ²ÿ¸ÿµÿ¸ÿ²ÿ¸ÿºÿ¿ÿºÿ·ÿÀÿ½ÿ¸ÿ·ÿÀÿ­ÿ±ÿ»ÿ¼ÿÀÿÂÿÄÿÄÿÍÿÅÿ½ÿºÿ¿ÿÑÿ±ÿ½ÿÂÿ¼ÿ¿ÿ¾ÿ³ÿ»ÿÆÿÊÿ¾ÿ¶ÿ»ÿÅÿÅÿÀÿ¾ÿ¾ÿÀÿÂÿ¼ÿ¹ÿ¿ÿ¾ÿ¹ÿÀÿÆÿ½ÿºÿ¼ÿ²ÿ´ÿ¸ÿÃÿÀÿµÿ¶ÿ´ÿÆÿ»ÿ¹ÿ°ÿÅÿ·ÿÄÿ»ÿÁÿ´ÿÂÿµÿ»ÿÍÿ´ÿÆÿ»ÿÂÿ¸ÿ½ÿµÿ°ÿÁÿ¼ÿÇÿ¶ÿ¾ÿÄÿÆÿÃÿÄÿÃÿÈÿÃÿ¾ÿ»ÿ±ÿµÿ¼ÿ¹ÿºÿºÿ±ÿµÿÁÿÁÿ¼ÿµÿ½ÿÄÿ·ÿ»ÿ¿ÿ»ÿ¼ÿ·ÿÃÿ¹ÿÌÿÇÿÄÿÉÿÅÿ»ÿ¿ÿºÿÄÿ½ÿÁÿÌÿÃÿÆÿÄÿ¼ÿÆÿµÿµÿµÿ°ÿ¬ÿ½ÿÍÿ½ÿÁÿµÿ¯ÿ³ÿºÿÂÿ¾ÿ¸ÿ´ÿ¼ÿ»ÿ²ÿ»ÿ½ÿºÿ¾ÿ¸ÿ»ÿ½ÿ¼ÿºÿ´ÿ»ÿ¸ÿºÿ½ÿ¶ÿµÿ±ÿ«ÿ´ÿ¾ÿ¹ÿ»ÿ½ÿ¸ÿ´ÿÅÿ¿ÿµÿ½ÿ·ÿ±ÿ¼ÿÄÿÌÿ²ÿ·ÿµÿ½ÿÁÿÁÿÀÿÅÿÂÿÆÿËÿÆÿÃÿÈÿ¿ÿºÿ¸ÿ¸ÿÂÿºÿµÿÀÿÆÿºÿ¯ÿºÿÆÿÃÿ·ÿ¿ÿ»ÿ¸ÿ·ÿ¹ÿ´ÿ½ÿ¬ÿ»ÿ¼ÿ»ÿÆÿÈÿÊÿ»ÿÀÿ¬ÿ³ÿ°ÿ»ÿ¸ÿÂÿÃÿÐÿºÿ¯ÿ·ÿ®ÿÍÿ°ÿ±ÿºÿÇÿÅÿÅÿÃÿÆÿÈÿ¿ÿ·ÿ¹ÿ¼ÿºÿ¿ÿÀÿ¼ÿ½ÿ¬ÿ¨ÿ¶ÿ­ÿ¹ÿ¼ÿ©ÿÃÿÈÿ¸ÿ¨ÿ¾ÿÒÿ¼ÿ²ÿ½ÿµÿ¼ÿ±ÿ£ÿ»ÿ»ÿ¿ÿ·ÿ¸ÿ¸ÿ¾ÿÃÿÍÿÂÿÀÿÊÿÊÿºÿ´ÿ¿ÿ¸ÿ»ÿ»ÿ¾ÿ¿ÿ¾ÿ¼ÿ½ÿ½ÿ´ÿ·ÿÂÿÃÿ¹ÿ´ÿ¹ÿ»ÿ¾ÿ½ÿÂÿÃÿÅÿÆÿÅÿ°ÿÂÿ·ÿ¹ÿ¹ÿ·ÿ§ÿ²ÿ´ÿ³ÿ­ÿ¿ÿ¹ÿ½ÿ³ÿ«ÿµÿ¿ÿ»ÿ»ÿÆÿ¾ÿ³ÿ¹ÿ½ÿ¼ÿ±ÿºÿ²ÿ±ÿ¬ÿµÿ¹ÿ»ÿ¿ÿ±ÿ¤ÿ®ÿ¼ÿ»ÿ¶ÿ¸ÿ¼ÿ½ÿÃÿ½ÿ·ÿµÿ³ÿ²ÿ¶ÿÂÿÁÿÅÿ»ÿµÿ²ÿÂÿ´ÿµÿ¾ÿ»ÿÉÿÇÿÇÿ­ÿÄÿ²ÿ±ÿ¹ÿ¿ÿ½ÿµÿ²ÿ«ÿ¨ÿ±ÿ»ÿ¼ÿ¹ÿ¶ÿ´ÿÃÿÉÿºÿÀÿ¾ÿ¸ÿÀÿÁÿÀÿÀÿ´ÿ¼ÿÇÿ½ÿ»ÿ°ÿ¥ÿ¹ÿ¡ÿ®ÿ©ÿ¦ÿÀÿ¿ÿÁÿ«ÿ»ÿÂÿ¯ÿÃÿÀÿÀÿºÿ¯ÿ°ÿ²ÿ²ÿ½ÿ·ÿ¥ÿ¬ÿ¶ÿ°ÿ¹ÿÃÿÁÿÇÿ¾ÿÂÿ½ÿËÿÍÿºÿ´ÿ¬ÿÇÿ¼ÿ¦ÿÔÿ¸ÿ·ÿÍÿ¥ÿµÿ¥ÿµÿÓÿªÿÀÿ°ÿ·ÿÌÿÈÿ²ÿ¹ÿÀÿ¹ÿ»ÿµÿ¯ÿ¶ÿ»ÿ»ÿ»ÿ»ÿÀÿÄÿ¼ÿÁÿÌÿ¸ÿºÿÁÿ³ÿ½ÿ¾ÿ¾ÿÉÿÇÿ¹ÿÆÿÃÿÁÿ¾ÿ¾ÿµÿ°ÿ½ÿÃÿ¶ÿ´ÿ´ÿ³ÿ¶ÿ·ÿ¹ÿ¾ÿ¶ÿ¹ÿ¿ÿ«ÿ£ÿ©ÿ¶ÿÃÿÁÿ¾ÿÂÿ¬ÿ¼ÿÃÿÙÿ³ÿ³ÿ¬ÿ»ÿÇÿ¬ÿ©ÿ°ÿ¼ÿ¸ÿÆÿÀÿ¼ÿ¶ÿ¼ÿÅÿ±ÿ±ÿµÿ´ÿ¸ÿÁÿÈÿÄÿÀÿ¿ÿ¿ÿÂÿÅÿÃÿ¿ÿÃÿ¼ÿÀÿ³ÿ¸ÿÆÿ¿ÿ¬ÿ´ÿ¸ÿÃÿ¶ÿ½ÿ´ÿ¶ÿ¹ÿ»ÿÂÿ¹ÿ­ÿµÿÄÿÀÿ»ÿ¸ÿ´ÿ¹ÿÆÿÎÿ¸ÿ²ÿ£ÿºÿ½ÿ¶ÿÂÿ´ÿºÿÍÿÂÿÂÿÆÿ±ÿµÿËÿÏÿÀÿÂÿÄÿ¸ÿ¼ÿÂÿÄÿ¸ÿ¶ÿÁÿ¶ÿ¶ÿÌÿËÿÄÿºÿ´ÿÇÿºÿÆÿºÿ¹ÿ½ÿºÿ»ÿÒÿ¾ÿµÿ¨ÿ¶ÿÌÿ¸ÿÇÿ¼ÿÅÿÂÿ´ÿ´ÿ³ÿ¶ÿÉÿÍÿÆÿÈÿ¹ÿµÿ¶ÿÅÿÂÿµÿ¼ÿµÿÃÿÃÿÊÿÆÿ¾ÿÊÿ¾ÿ¿ÿ¼ÿÊÿÇÿ¼ÿºÿ¿ÿºÿ¸ÿÆÿÀÿµÿÁÿºÿµÿÌÿÃÿ³ÿ¸ÿ´ÿÂÿÁÿ»ÿ»ÿ»ÿÂÿÀÿÆÿÌÿÅÿºÿ´ÿ¼ÿ¸ÿ´ÿ·ÿ´ÿ´ÿ¾ÿ»ÿ³ÿ»ÿ³ÿ³ÿ³ÿ´ÿÆÿ±ÿ¿ÿ¿ÿÄÿ·ÿÁÿ¼ÿ¼ÿÂÿ»ÿ®ÿ³ÿ¾ÿ¸ÿ·ÿ¸ÿ¾ÿ½ÿ­ÿ¶ÿÀÿ¾ÿÀÿÁÿºÿ·ÿ´ÿ¿ÿ¬ÿ¹ÿ¹ÿ®ÿµÿ·ÿ¬ÿ¬ÿ¹ÿÄÿ¾ÿµÿ¾ÿ¾ÿ®ÿ·ÿÆÿÀÿÀÿ¸ÿ¸ÿÈÿ¼ÿ³ÿÈÿ»ÿÀÿÁÿ»ÿÁÿÆÿ¼ÿÆÿÇÿ´ÿ²ÿÀÿÅÿÉÿÍÿÈÿÊÿ¹ÿ¿ÿ¿ÿÀÿ¿ÿ´ÿ²ÿÁÿÅÿµÿÀÿ¾ÿ¼ÿ³ÿ¶ÿ¶ÿ¯ÿ²ÿºÿºÿ¿ÿ¾ÿ¬ÿ±ÿÀÿÃÿ¼ÿÀÿ¿ÿ³ÿ¿ÿ²ÿÍÿÅÿ¼ÿ´ÿ­ÿ½ÿ¹ÿ¹ÿÂÿ»ÿ²ÿ¯ÿ¯ÿ°ÿ¹ÿ¹ÿ¼ÿ´ÿÂÿÇÿÀÿ¿ÿ²ÿ¶ÿ®ÿ½ÿÁÿ·ÿ®ÿ²ÿ»ÿ¸ÿ±ÿ¹ÿÆÿ¹ÿ¶ÿÍÿÈÿ½ÿ¾ÿÍÿ°ÿ¼ÿ¼ÿ¾ÿºÿ¯ÿºÿ»ÿ¾ÿÀÿ¶ÿ¸ÿÀÿºÿ´ÿ¹ÿ½ÿ²ÿ±ÿ³ÿÂÿ¼ÿ°ÿµÿ¸ÿÉÿÄÿ³ÿ·ÿ»ÿ·ÿµÿ±ÿºÿ´ÿ»ÿÒÿÎÿÒÿ©ÿ®ÿ½ÿºÿÈÿÂÿÄÿ·ÿ¯ÿ¹ÿÉÿÈÿ¿ÿÇÿ¿ÿ¿ÿ¹ÿ¼ÿÇÿËÿ¼ÿ¿ÿ»ÿ»ÿÈÿÃÿÁÿÀÿ¼ÿÆÿÒÿÎÿÇÿÌÿ¸ÿ«ÿÁÿ©ÿ°ÿÁÿÂÿ°ÿ§ÿ¼ÿÅÿÌÿ»ÿ²ÿÂÿÁÿ¾ÿÃÿÊÿ¿ÿ¼ÿ³ÿ±ÿ¾ÿ¯ÿ¸ÿ¾ÿÃÿ¾ÿ»ÿ½ÿ¾ÿÀÿÁÿ¸ÿ»ÿ»ÿ·ÿ¦ÿ°ÿ²ÿ­ÿ¼ÿ¹ÿµÿ¸ÿ¼ÿ¾ÿÀÿ¸ÿ«ÿ°ÿÁÿ¶ÿ´ÿ²ÿÄÿÈÿÂÿ»ÿ«ÿ¨ÿ®ÿ³ÿÁÿÂÿÈÿÓÿ¸ÿ°ÿÃÿµÿ°ÿÆÿ³ÿ®ÿ¼ÿÆÿ¹ÿÅÿ¿ÿ´ÿ¸ÿ¾ÿÂÿÃÿºÿ·ÿÉÿ¼ÿ¹ÿµÿÏÿ·ÿÇÿ¿ÿ¸ÿ»ÿ¹ÿ¹ÿ»ÿ¾ÿÃÿ¿ÿ¾ÿµÿ¾ÿÆÿ¾ÿ³ÿ·ÿ³ÿ½ÿÂÿÃÿÉÿÇÿÁÿ½ÿµÿÃÿÀÿ¶ÿÁÿÎÿÃÿ°ÿºÿÃÿ»ÿ»ÿ¿ÿ¿ÿÇÿÁÿ¼ÿÅÿÍÿ¼ÿ³ÿ¾ÿ´ÿµÿ»ÿÆÿÈÿ¼ÿ¹ÿÂÿËÿÈÿ¼ÿÀÿÐÿÂÿÉÿÁÿÇÿÍÿ¿ÿºÿÁÿ½ÿÉÿ¸ÿ¿ÿ²ÿ´ÿÀÿ¿ÿ¿ÿ»ÿ¹ÿ¼ÿºÿ¹ÿ»ÿ¯ÿ¾ÿ¸ÿÇÿÁÿ±ÿÄÿ¬ÿ¹ÿÀÿµÿ·ÿÃÿÇÿÅÿÆÿ³ÿ´ÿ¼ÿ®ÿ¾ÿ¿ÿ·ÿ°ÿµÿ¿ÿÄÿÄÿµÿ¸ÿ¹ÿ¾ÿÀÿÄÿÉÿÂÿËÿÆÿÂÿ¹ÿªÿ½ÿÇÿÅÿ¾ÿÇÿ¼ÿ¼ÿÆÿÁÿÃÿÁÿÁÿÈÿÁÿ¹ÿÇÿ°ÿÄÿ½ÿ¸ÿ½ÿ¯ÿ·ÿÇÿÂÿ½ÿÆÿÂÿ»ÿ½ÿ¿ÿÆÿ·ÿÀÿÌÿÑÿÂÿ¶ÿÂÿÉÿµÿÌÿÆÿºÿÁÿÃÿ¸ÿºÿºÿ¹ÿ¼ÿ½ÿÀÿÈÿ»ÿ¸ÿµÿ¹ÿ¾ÿ¸ÿ¹ÿÁÿÇÿ¿ÿ¸ÿËÿºÿÃÿ³ÿÅÿ¾ÿ¼ÿ»ÿ°ÿ¬ÿµÿ¸ÿ¼ÿ¾ÿ±ÿÕÿ½ÿ©ÿºÿ¿ÿ¿ÿÄÿÃÿÂÿÈÿÁÿ·ÿÂÿÎÿÇÿµÿ¹ÿ³ÿ²ÿÁÿ¿ÿºÿ¸ÿºÿ¤ÿÃÿºÿ²ÿ»ÿÂÿÂÿÂÿÂÿËÿ¸ÿ¨ÿ¹ÿËÿÒÿÄÿÃÿÄÿ½ÿ¼ÿºÿ½ÿ«ÿ³ÿÅÿÚÿÐÿÅÿÇÿÈÿÇÿÌÿÅÿËÿµÿÀÿÃÿ¾ÿ¹ÿ³ÿ²ÿ½ÿÄÿÁÿÂÿ¡ÿºÿÂÿÅÿ½ÿºÿ½ÿ¼ÿ½ÿÎÿ®ÿÀÿÅÿÁÿÂÿÄÿÁÿ¼ÿ¹ÿ¸ÿ´ÿÂÿµÿÊÿÁÿÅÿ¶ÿºÿËÿºÿ¸ÿ»ÿÁÿ»ÿÅÿ½ÿ¿ÿÀÿºÿµÿºÿÅÿ°ÿÁÿ¼ÿ­ÿ¸ÿ¹ÿ¹ÿÃÿ¹ÿ´ÿ³ÿ·ÿÁÿÃÿÀÿÇÿÇÿÁÿÂÿ¿ÿÀÿ¶ÿ±ÿÅÿÃÿ¼ÿ¾ÿÃÿÄÿ¾ÿÎÿ¿ÿËÿÅÿÃÿ¿ÿ¼ÿ¼ÿ½ÿ»ÿ¾ÿ®ÿÉÿ¿ÿÁÿ¼ÿ¸ÿ»ÿ»ÿÄÿ¿ÿ¾ÿÉÿÄÿÇÿÉÿÅÿÀÿ¾ÿ±ÿºÿ¼ÿ¼ÿ½ÿÁÿ¿ÿ»ÿºÿ´ÿ·ÿ¥ÿÃÿÄÿ¶ÿ±ÿ³ÿºÿÅÿ¹ÿºÿ¼ÿ´ÿ³ÿ¾ÿËÿÃÿ±ÿÍÿºÿ±ÿÆÿÀÿ¿ÿÉÿÏÿÌÿÍÿãÿ¼ÿÎÿÆÿ¿ÿ¹ÿÏÿÊÿ¼ÿ¼ÿÀÿ¹ÿµÿ½ÿºÿÂÿÅÿÄÿºÿµÿ¾ÿÆÿÏÿÖÿÁÿ³ÿ¾ÿÂÿÇÿÏÿÅÿÄÿ·ÿ²ÿ°ÿ³ÿ²ÿ³ÿµÿ¶ÿÂÿºÿÇÿÎÿ»ÿÀÿ½ÿ´ÿ»ÿËÿ·ÿÌÿÄÿ½ÿÃÿÁÿÁÿ½ÿ³ÿ¶ÿÁÿÀÿ¼ÿ·ÿ¸ÿÁÿ½ÿ°ÿµÿÁÿªÿ¿ÿ¹ÿ´ÿ¸ÿ·ÿ¼ÿÆÿÆÿºÿ´ÿÑÿ½ÿÆÿÊÿÂÿÀÿÄÿÀÿ¸ÿÈÿÑÿÔÿ¿ÿ»ÿ¾ÿ¹ÿÃÿÏÿÀÿ¹ÿ´ÿÈÿ²ÿµÿ´ÿ½ÿÄÿÂÿÀÿ¿ÿÁÿÈÿ½ÿÓÿÆÿÁÿ²ÿ´ÿ¼ÿ²ÿÑÿ½ÿºÿ¾ÿ»ÿºÿ¾ÿÀÿ¾ÿ¿ÿ¿ÿ¯ÿ°ÿÄÿÁÿ¿ÿÎÿÅÿÂÿÂÿµÿÀÿ³ÿ§ÿ·ÿ¶ÿ¸ÿÌÿÏÿÈÿÅÿÆÿÇÿºÿ¼ÿÍÿÇÿÀÿ»ÿ·ÿ¸ÿÅÿÌÿ¹ÿ»ÿ·ÿ¹ÿ¼ÿ¿ÿ¿ÿ¾ÿ½ÿ¸ÿ¸ÿÁÿ¶ÿÆÿ»ÿÃÿÄÿÃÿÄÿ¸ÿ¼ÿÉÿÃÿÂÿ»ÿÒÿÏÿ±ÿ³ÿÄÿ¼ÿ±ÿ¸ÿÁÿÁÿÆÿÄÿ¹ÿÃÿÇÿ¹ÿ»ÿÀÿÇÿÈÿÂÿÄÿÄÿÃÿ¿ÿ¿ÿÓÿ»ÿ¾ÿ½ÿ»ÿÁÿÅÿ¿ÿ¹ÿÈÿ½ÿ½ÿ­ÿÅÿÇÿ¸ÿÀÿÇÿÀÿÀÿÀÿ¼ÿÏÿ¹ÿºÿÂÿÑÿÀÿ¼ÿÄÿÀÿ¹ÿ½ÿÀÿºÿ½ÿÇÿ½ÿ¿ÿ¸ÿ¶ÿ¼ÿÂÿ¾ÿ¶ÿ½ÿÂÿµÿÅÿÒÿÈÿÏÿÅÿ½ÿÂÿÇÿÃÿ»ÿ»ÿÌÿ½ÿºÿ»ÿ¾ÿÂÿ¾ÿ¿ÿÃÿÄÿºÿ®ÿµÿºÿ¹ÿÌÿÄÿÊÿÍÿ·ÿÅÿÈÿ¹ÿ²ÿ²ÿ¹ÿ¸ÿµÿÌÿ¼ÿÂÿ­ÿ²ÿ·ÿ¶ÿ±ÿ»ÿÄÿ¸ÿºÿ²ÿ»ÿºÿ¶ÿÐÿ°ÿ»ÿÅÿÂÿ³ÿ­ÿ¸ÿÄÿÌÿÁÿÎÿ¶ÿËÿºÿÂÿÂÿÆÿÅÿ¼ÿ½ÿ¿ÿ»ÿÁÿ¾ÿÈÿÅÿ®ÿÁÿ´ÿ½ÿ¶ÿ¹ÿÃÿÑÿÔÿÇÿ¼ÿ·ÿ¼ÿµÿÆÿ·ÿ¿ÿ¶ÿ¾ÿÓÿÅÿ¶ÿ·ÿ»ÿ¾ÿ¼ÿ¶ÿÄÿ¶ÿ»ÿ±ÿÃÿ¼ÿ½ÿÔÿÎÿ¼ÿ»ÿÁÿÇÿÅÿ¾ÿÄÿÇÿ¹ÿ¸ÿ¸ÿÊÿÇÿ¿ÿ¿ÿÁÿ¾ÿ¶ÿ¸ÿÃÿ¼ÿ¸ÿ½ÿÀÿÔÿ¸ÿÏÿÕÿ¾ÿ¬ÿÀÿÓÿÅÿ¯ÿ±ÿ¿ÿÂÿ¶ÿ²ÿ¼ÿÈÿ²ÿµÿ·ÿ®ÿ¼ÿ»ÿ¸ÿ¿ÿÀÿ·ÿ¶ÿ¶ÿ¸ÿÁÿÑÿÄÿºÿ´ÿÁÿÉÿÅÿ¾ÿ»ÿÁÿÅÿÃÿÁÿÀÿ¾ÿ²ÿ»ÿÆÿÆÿÂÿÄÿ²ÿ¼ÿ¼ÿ­ÿ­ÿ¿ÿÈÿÅÿÂÿÄÿÍÿÅÿ´ÿ«ÿµÿ¸ÿ¿ÿ¿ÿ¼ÿÄÿÄÿÊÿÈÿÆÿÂÿ»ÿ½ÿ½ÿÁÿ¾ÿµÿÈÿ¶ÿ§ÿ¾ÿ²ÿÑÿÇÿÂÿ½ÿ»ÿ¿ÿ¼ÿºÿºÿ³ÿÇÿÍÿÅÿØÿ¿ÿÇÿÄÿ¹ÿÉÿÉÿÁÿÀÿÁÿ¸ÿ¿ÿÁÿ³ÿ·ÿ¸ÿÁÿÀÿÂÿµÿÁÿ¯ÿ¾ÿ¾ÿ¾ÿµÿµÿÆÿÁÿ¸ÿ¶ÿ³ÿ»ÿÈÿÄÿÂÿÃÿÆÿ¾ÿ°ÿ¿ÿ¶ÿ»ÿÃÿ¾ÿ¿ÿ»ÿÄÿÅÿ·ÿµÿÁÿÂÿ¸ÿ·ÿÄÿ¹ÿ¸ÿÊÿÁÿÆÿ¼ÿÓÿÏÿ¼ÿ¶ÿ¸ÿ´ÿ¿ÿÅÿºÿ²ÿ´ÿ¸ÿ®ÿ¨ÿÄÿÅÿ·ÿ²ÿÁÿ±ÿ¹ÿ¹ÿ´ÿ¶ÿÁÿ¼ÿÁÿ¼ÿ¿ÿ¾ÿµÿ·ÿ³ÿ±ÿÀÿÁÿÆÿÀÿ¼ÿ¹ÿÁÿ¼ÿÇÿÂÿ¾ÿÁÿÂÿ·ÿºÿ¼ÿ½ÿÀÿ¿ÿ½ÿ¸ÿ½ÿ·ÿÀÿ½ÿÄÿÂÿ°ÿ²ÿÃÿ®ÿ²ÿ´ÿ¾ÿ¹ÿ¹ÿÀÿ»ÿ³ÿ±ÿ°ÿ¶ÿ¸ÿ¹ÿ¶ÿªÿ´ÿ«ÿÿÀÿÃÿÈÿ¾ÿ»ÿÅÿ¬ÿ·ÿ¹ÿÃÿ¼ÿµÿµÿºÿÄÿÈÿÃÿ¾ÿÃÿ¶ÿ¶ÿ¨ÿ¸ÿÁÿ¸ÿ¨ÿ¿ÿµÿ®ÿ¿ÿ»ÿÅÿ²ÿ¹ÿÉÿÊÿÈÿÅÿÁÿ¾ÿ½ÿÃÿÅÿÏÿÄÿ½ÿÅÿªÿ¸ÿ»ÿ»ÿ¿ÿºÿµÿÅÿÒÿ½ÿºÿ¸ÿÁÿÇÿÉÿÄÿ»ÿºÿÁÿÄÿ¹ÿÃÿÀÿ¼ÿÃÿÖÿ·ÿ¯ÿºÿÃÿ¼ÿÆÿÅÿ¾ÿÄÿÎÿºÿ¸ÿ»ÿ¹ÿÀÿÈÿÈÿÌÿÎÿÂÿ·ÿ­ÿÉÿÌÿÆÿÐÿ¾ÿÍÿÏÿ¯ÿÉÿÁÿÂÿÌÿÌÿ¾ÿÁÿÊÿºÿ´ÿ°ÿ°ÿ¹ÿÇÿÁÿ´ÿ½ÿ¹ÿ¾ÿÈÿÎÿ½ÿ¼ÿÏÿÂÿÅÿÁÿÄÿËÿ®ÿµÿ¼ÿµÿµÿ½ÿÍÿÏÿËÿ¼ÿ±ÿ²ÿ¯ÿ´ÿ»ÿ¹ÿ½ÿÀÿ½ÿÁÿ½ÿ·ÿ»ÿÁÿÏÿÅÿ·ÿ¸ÿ·ÿ¸ÿ®ÿ¾ÿ»ÿºÿ¹ÿ¿ÿ¶ÿ¼ÿ¾ÿ«ÿ©ÿ¶ÿ¾ÿ½ÿºÿ¿ÿÀÿ¿ÿ¾ÿÀÿ¹ÿËÿºÿ¸ÿÁÿ¼ÿÑÿ²ÿ¶ÿ¹ÿºÿÓÿ«ÿªÿ¸ÿÁÿ½ÿÎÿ¼ÿ¸ÿºÿ¾ÿÄÿÁÿ¸ÿ¹ÿ¿ÿ¼ÿ·ÿ¸ÿ»ÿ¸ÿ¸ÿÉÿÁÿµÿ±ÿ«ÿ²ÿ´ÿ¶ÿÊÿ»ÿ´ÿÃÿÈÿÃÿºÿ¸ÿ¶ÿÂÿÈÿÉÿÆÿ¹ÿ»ÿ¿ÿµÿµÿÁÿÀÿÀÿÄÿ»ÿÄÿÅÿ»ÿÇÿÐÿÆÿËÿÎÿ­ÿºÿ«ÿ£ÿºÿ»ÿÉÿ¹ÿÏÿÉÿ³ÿ©ÿ´ÿ½ÿÁÿ¿ÿÅÿ¿ÿÃÿÁÿ¶ÿÄÿÉÿ¹ÿµÿ·ÿ½ÿÃÿ½ÿÆÿÄÿ¸ÿ¼ÿÊÿÁÿ°ÿ¼ÿÂÿºÿ¿ÿ·ÿ¸ÿ²ÿÂÿ¿ÿÂÿºÿ²ÿ¸ÿ¸ÿ¼ÿ¿ÿ·ÿºÿ¼ÿ¼ÿ½ÿ¾ÿ»ÿ³ÿ³ÿÂÿÊÿÅÿ»ÿ²ÿÀÿÇÿÊÿ¶ÿÉÿ°ÿ·ÿ·ÿ¸ÿÆÿ½ÿ·ÿ¥ÿ¯ÿ¬ÿ´ÿÄÿ³ÿ¼ÿ·ÿÊÿ·ÿ½ÿÆÿ¶ÿ´ÿÂÿºÿ¼ÿ¹ÿ²ÿ·ÿµÿ·ÿ¸ÿ¸ÿ¿ÿÂÿÉÿÄÿÀÿ¿ÿ¶ÿ¶ÿ²ÿÊÿ¿ÿ»ÿºÿµÿºÿ±ÿºÿ¼ÿ¾ÿÁÿ·ÿ¶ÿÀÿÂÿ¶ÿ¹ÿ¸ÿ®ÿÿ»ÿ¸ÿµÿ³ÿ°ÿÃÿÊÿ½ÿºÿÆÿÇÿ¶ÿ´ÿ¿ÿÃÿ¸ÿ¨ÿ®ÿ¯ÿ·ÿ¸ÿ½ÿÂÿ¸ÿ¬ÿ±ÿ¨ÿ®ÿ¹ÿÆÿ¹ÿºÿ«ÿ²ÿ¯ÿ¶ÿ¹ÿ½ÿÃÿ·ÿºÿÄÿ³ÿÃÿÉÿ¾ÿ·ÿ»ÿ³ÿ¸ÿ°ÿ¥ÿ¶ÿ´ÿ¸ÿ¾ÿ¹ÿ¾ÿ·ÿµÿ¶ÿ¾ÿÂÿ¹ÿ±ÿ®ÿºÿ½ÿÀÿÆÿ¹ÿ¯ÿ¯ÿ­ÿÆÿ¶ÿ¸ÿ¾ÿ¾ÿÂÿµÿ¿ÿÁÿÁÿºÿ·ÿ´ÿ²ÿµÿÁÿÃÿµÿ¹ÿÆÿ¸ÿµÿ»ÿ¹ÿ´ÿ¹ÿÁÿÁÿºÿ»ÿÀÿ¿ÿÁÿÇÿÂÿ³ÿ³ÿ¶ÿ¹ÿ½ÿ»ÿ²ÿ³ÿÅÿ¾ÿÀÿÈÿ°ÿÄÿ°ÿ»ÿÃÿÿ»ÿ·ÿ¨ÿÅÿÃÿÊÿ¶ÿÕÿºÿ·ÿ®ÿ²ÿ¿ÿÄÿ¿ÿ´ÿ®ÿ¬ÿ°ÿÉÿËÿ¿ÿ¿ÿ¼ÿ¹ÿºÿÄÿÇÿ½ÿÁÿÂÿ¼ÿ­ÿ¦ÿµÿÄÿ¼ÿ¶ÿËÿ»ÿÉÿ¾ÿÊÿÀÿÃÿÀÿ¹ÿ»ÿ»ÿ«ÿ°ÿ³ÿ»ÿÒÿ»ÿ©ÿ±ÿÀÿÐÿÅÿÁÿÂÿ¼ÿ´ÿ¼ÿÁÿ¼ÿ¼ÿ¸ÿÃÿÇÿÅÿ¸ÿ¸ÿÂÿÅÿ¿ÿ½ÿ¿ÿ¸ÿ·ÿÀÿ¼ÿ¾ÿÂÿµÿ¸ÿºÿ·ÿºÿ¯ÿ´ÿ±ÿ³ÿ¹ÿ®ÿ¬ÿ½ÿ»ÿ²ÿÁÿ®ÿÊÿ¼ÿ·ÿÆÿºÿ©ÿ»ÿ£ÿ¼ÿÇÿ¼ÿ¶ÿÅÿ³ÿÁÿÃÿ¿ÿÂÿ»ÿ»ÿÂÿÀÿºÿ¸ÿ±ÿ½ÿ»ÿ±ÿ¸ÿÂÿÈÿÆÿÂÿÃÿÄÿ¾ÿ·ÿ¸ÿ»ÿ¼ÿ·ÿ­ÿ½ÿ¾ÿ³ÿ¹ÿµÿÅÿÌÿºÿ¹ÿÌÿÅÿ½ÿ²ÿÁÿ´ÿ¨ÿ¬ÿ¿ÿ¾ÿ¹ÿÂÿÉÿÆÿ¸ÿ¿ÿ¸ÿÏÿÏÿ¿ÿ¸ÿÁÿµÿ½ÿ¹ÿ¾ÿ²ÿ®ÿ¸ÿÃÿ¾ÿµÿ¾ÿÁÿ¸ÿ¶ÿ¶ÿ±ÿºÿÌÿÉÿÁÿÀÿ¹ÿ¼ÿ¾ÿºÿ¸ÿ³ÿ¶ÿÉÿÈÿ»ÿÂÿÃÿ¾ÿ¹ÿ½ÿºÿÇÿ¼ÿÖÿºÿ¼ÿ»ÿÈÿ²ÿºÿ¥ÿµÿÍÿ¹ÿ²ÿÀÿ±ÿ®ÿ¼ÿ»ÿºÿ·ÿ©ÿÇÿ¿ÿÅÿ¿ÿÂÿ¼ÿÇÿÁÿ³ÿÁÿÃÿ¹ÿ¹ÿºÿÃÿÈÿÂÿµÿ°ÿ¾ÿºÿ®ÿ±ÿ¿ÿÂÿ¾ÿ¶ÿÁÿÆÿÅÿ»ÿ³ÿ³ÿµÿÅÿÄÿ¶ÿÇÿÂÿÂÿÂÿºÿºÿ°ÿ¸ÿËÿÇÿÃÿÈÿ½ÿ·ÿ¹ÿ¿ÿ»ÿ¾ÿ»ÿ¶ÿÅÿ¼ÿÁÿ°ÿ³ÿ¼ÿ»ÿÃÿ¿ÿ½ÿ·ÿ³ÿ¸ÿ³ÿ¶ÿ¼ÿ¿ÿÁÿÀÿÂÿ³ÿ·ÿÁÿ²ÿ·ÿµÿ¶ÿºÿ¼ÿ±ÿ»ÿ½ÿ¼ÿÂÿ»ÿ½ÿÆÿ¿ÿ°ÿÀÿ»ÿÂÿ·ÿ´ÿ­ÿÊÿ½ÿÎÿ·ÿÇÿ¿ÿ¾ÿ¹ÿ¿ÿ¸ÿÇÿÁÿ¸ÿÂÿ½ÿ¸ÿµÿ¼ÿÈÿ½ÿµÿ¿ÿ¸ÿ¹ÿÊÿÈÿ¼ÿ¹ÿÂÿÈÿÀÿ±ÿ¶ÿÃÿµÿ­ÿ¯ÿºÿ¿ÿ¯ÿÅÿ»ÿÊÿÍÿÀÿ¾ÿÂÿÉÿ³ÿÄÿ²ÿ­ÿ³ÿÀÿ¼ÿ½ÿ·ÿ¹ÿÀÿ¾ÿ¾ÿ´ÿ¾ÿËÿ¸ÿÄÿÄÿ¹ÿÁÿÇÿÊÿ»ÿ²ÿ³ÿ¼ÿ»ÿ³ÿ¹ÿ¼ÿ¹ÿ¼ÿ¸ÿ¬ÿ°ÿ¾ÿ¸ÿ¹ÿ½ÿ¿ÿÀÿÇÿÈÿºÿ·ÿ¸ÿ»ÿ¤ÿ°ÿ¿ÿ¿ÿ¿ÿ¾ÿÚÿÂÿ¿ÿ¹ÿÂÿÅÿÃÿÂÿÎÿÆÿ´ÿ·ÿ¸ÿ·ÿºÿÁÿÄÿ¾ÿµÿ¶ÿ³ÿ²ÿ·ÿºÿÅÿÆÿ®ÿ®ÿ·ÿ¶ÿ»ÿ½ÿÅÿÀÿÂÿ¾ÿÄÿ­ÿÅÿÄÿ¶ÿ¬ÿ·ÿ©ÿ¼ÿ«ÿºÿ°ÿÍÿ¸ÿÁÿ¸ÿ´ÿµÿÃÿ¯ÿ²ÿÁÿ¸ÿµÿºÿËÿÇÿ°ÿ³ÿ´ÿ°ÿ¶ÿÁÿ¼ÿ¾ÿÁÿ·ÿ°ÿ®ÿ°ÿ´ÿµÿ¶ÿÃÿÊÿÃÿ½ÿ·ÿ»ÿÃÿ½ÿËÿ¾ÿ±ÿªÿ°ÿ§ÿ½ÿµÿ¯ÿÅÿ¿ÿ×ÿ¸ÿ­ÿÇÿÀÿ¶ÿ¶ÿ´ÿ¼ÿÊÿÁÿ³ÿ¿ÿÆÿ»ÿ¶ÿ­ÿ¦ÿ«ÿ´ÿ¼ÿÀÿÂÿ¶ÿ¹ÿÌÿÃÿÏÿÌÿ·ÿ·ÿ¯ÿ³ÿÊÿ¶ÿ²ÿ¥ÿºÿ»ÿ©ÿ·ÿ¥ÿµÿÒÿ¿ÿ¹ÿ¯ÿ´ÿÅÿ·ÿÉÿÆÿÀÿ±ÿ¥ÿ³ÿÁÿºÿÀÿ´ÿ¯ÿ¶ÿ«ÿ¬ÿ¼ÿ¾ÿ¹ÿÀÿÁÿÀÿ½ÿ¼ÿ¹ÿ´ÿ¾ÿ¾ÿ¸ÿÐÿµÿÂÿÅÿÂÿ²ÿÎÿØÿ¡ÿÅÿßÿ»ÿ£ÿ»ÿ¿ÿ±ÿ®ÿ¥ÿ¯ÿÈÿÅÿÇÿÂÿ³ÿ³ÿ¶ÿ­ÿ­ÿ¼ÿÄÿÃÿÁÿ¾ÿ½ÿ¹ÿ«ÿ½ÿ¸ÿÌÿ¶ÿ¹ÿÃÿ»ÿ¶ÿÇÿÂÿÅÿ¼ÿ´ÿ¯ÿ­ÿ¿ÿÅÿ»ÿÃÿËÿ¹ÿ¿ÿÉÿ¾ÿ»ÿ¼ÿÂÿÄÿ¹ÿ°ÿ¦ÿ°ÿ½ÿ¶ÿÂÿ»ÿÂÿÅÿ´ÿ¶ÿ³ÿ¶ÿ°ÿÃÿÇÿ¤ÿ¹ÿÂÿ·ÿÈÿÅÿ¼ÿ¼ÿÅÿÀÿ¶ÿ²ÿ¿ÿ»ÿ»ÿÄÿÆÿÃÿÊÿÏÿÃÿ¿ÿ¿ÿÂÿÁÿÄÿºÿ¸ÿ»ÿ½ÿÂÿÆÿÃÿÃÿÁÿ¹ÿ½ÿ³ÿ°ÿ½ÿ·ÿ½ÿÉÿÃÿ¸ÿ²ÿ­ÿ´ÿµÿÀÿ½ÿ·ÿÆÿÃÿÁÿ¶ÿ°ÿÀÿÍÿÃÿ¸ÿÈÿ±ÿ¯ÿÅÿÂÿ¿ÿÀÿ»ÿÆÿ¾ÿËÿÁÿÁÿ¸ÿ¬ÿ´ÿ²ÿ·ÿÈÿËÿ¿ÿ¯ÿ»ÿÐÿÄÿÀÿËÿÇÿÇÿ´ÿ¿ÿÂÿ¼ÿÀÿ¨ÿÂÿºÿ½ÿ®ÿ·ÿ¯ÿÁÿÁÿ²ÿÍÿÎÿÂÿ¼ÿ¸ÿ¹ÿÅÿÔÿÏÿ¼ÿµÿ»ÿÃÿ¼ÿÀÿÈÿ½ÿ®ÿ®ÿÃÿÊÿÏÿÕÿÉÿÆÿ¹ÿ¹ÿ½ÿÃÿÉÿÂÿ¹ÿ·ÿ±ÿ²ÿ»ÿ¹ÿ½ÿÅÿ¼ÿÀÿÓÿÄÿ¸ÿºÿÇÿ½ÿ¾ÿ«ÿÉÿ×ÿÅÿ¿ÿÃÿ­ÿ°ÿ¹ÿÈÿËÿÅÿ·ÿ¯ÿ·ÿÁÿÅÿÃÿÂÿÇÿÄÿÀÿ¾ÿ²ÿÀÿÂÿ·ÿ¾ÿ³ÿÀÿÃÿ´ÿ»ÿÀÿÀÿ´ÿÁÿÈÿÃÿÁÿ¾ÿ½ÿ¾ÿÂÿÇÿ½ÿ®ÿ¸ÿ»ÿÃÿ³ÿ´ÿÂÿ³ÿ³ÿ­ÿÊÿ·ÿÄÿµÿ§ÿ®ÿ¼ÿ½ÿ²ÿ¾ÿÄÿµÿ¶ÿ¹ÿ»ÿÁÿ¹ÿ²ÿÈÿ¿ÿ­ÿÆÿ½ÿ¶ÿ¹ÿÆÿÁÿ¿ÿ²ÿÅÿÄÿµÿ±ÿ²ÿ¾ÿ¾ÿµÿ»ÿ²ÿ±ÿ²ÿ§ÿÃÿ²ÿ«ÿ¼ÿ¿ÿ¿ÿ´ÿ¶ÿÄÿÅÿ¼ÿ·ÿ¹ÿ·ÿ¶ÿ·ÿ¼ÿ»ÿ±ÿµÿ¶ÿ½ÿ¾ÿ¼ÿÅÿ¹ÿ±ÿÃÿ±ÿÊÿ¿ÿÁÿÆÿÒÿ¼ÿ®ÿ±ÿ¯ÿ´ÿ¶ÿ®ÿ½ÿÂÿ¶ÿµÿ´ÿ°ÿ³ÿ·ÿ»ÿ¶ÿ½ÿ¿ÿµÿ»ÿÅÿÀÿ¹ÿµÿ³ÿ¾ÿÅÿ½ÿÅÿÂÿ»ÿÏÿ»ÿ¯ÿ²ÿÁÿÀÿÂÿ¶ÿ¼ÿ¿ÿ§ÿ©ÿºÿ¹ÿ¸ÿ¹ÿ´ÿ°ÿ¬ÿ³ÿÂÿÃÿ¾ÿ·ÿ³ÿÍÿ¶ÿ¶ÿ¹ÿ¾ÿÍÿÉÿ¸ÿ²ÿ½ÿÇÿ¼ÿ¸ÿÍÿÍÿ»ÿ½ÿÊÿÁÿÅÿ±ÿ½ÿÆÿÀÿÆÿ¾ÿ¾ÿ¸ÿ½ÿÇÿÃÿ¹ÿ·ÿ¼ÿ½ÿ±ÿµÿÆÿÑÿ¹ÿ¾ÿ±ÿÁÿËÿ½ÿ½ÿ½ÿ½ÿÃÿÁÿ¾ÿÂÿ»ÿÆÿ·ÿ»ÿ»ÿ·ÿÂÿ¿ÿºÿºÿÇÿ¶ÿÁÿ½ÿ¸ÿÁÿÀÿºÿ¸ÿ·ÿÀÿÃÿÁÿ²ÿÈÿ½ÿ¶ÿ­ÿ¯ÿ¶ÿ¾ÿÀÿÅÿÁÿ±ÿ¶ÿÁÿ¶ÿ§ÿ»ÿ·ÿ¯ÿ´ÿ«ÿ»ÿ·ÿ½ÿ¿ÿÁÿÅÿ¾ÿ±ÿ²ÿ¼ÿ½ÿ¶ÿµÿÃÿ´ÿ¯ÿ¼ÿ¿ÿ°ÿ½ÿÀÿÁÿÅÿÆÿÂÿ¼ÿ¹ÿ½ÿ¹ÿÐÿÅÿ»ÿÇÿËÿÈÿÁÿÅÿÀÿ½ÿÃÿ¿ÿºÿÄÿ½ÿ°ÿ¾ÿ­ÿ¿ÿ²ÿ¼ÿ±ÿÃÿ¿ÿ¸ÿ»ÿ¿ÿºÿ·ÿ¼ÿ¸ÿÁÿÉÿ»ÿÅÿ¾ÿËÿ·ÿµÿµÿ»ÿ¼ÿ¸ÿ¿ÿÇÿÂÿ½ÿµÿÃÿ¿ÿÆÿÁÿµÿÁÿ¿ÿÃÿÅÿÃÿÇÿÆÿ¼ÿ»ÿÂÿÉÿÀÿÈÿµÿ°ÿÀÿ½ÿ¬ÿ³ÿÁÿÀÿ¾ÿ¿ÿ½ÿÕÿÒÿÉÿÆÿÍÿ¹ÿªÿ·ÿ¯ÿ¿ÿËÿµÿ­ÿ¾ÿ»ÿ¬ÿ¹ÿ¼ÿÁÿÓÿ»ÿÀÿºÿ°ÿÀÿÅÿ¸ÿ´ÿªÿ¹ÿ»ÿ·ÿÇÿ°ÿ¸ÿ½ÿ½ÿËÿÉÿ°ÿ©ÿµÿ±ÿµÿ·ÿ®ÿ±ÿ®ÿ·ÿ»ÿ½ÿ­ÿ²ÿ¾ÿÀÿÀÿ´ÿ¶ÿÀÿËÿÝÿÉÿÃÿ®ÿ³ÿ¸ÿ·ÿ¹ÿ¸ÿ»ÿÊÿÎÿÇÿ¸ÿÉÿ¾ÿËÿÂÿ¸ÿºÿ¾ÿ»ÿµÿ·ÿÉÿÇÿØÿÀÿ°ÿÃÿ¸ÿ¸ÿºÿ¿ÿÄÿ»ÿµÿ¼ÿÃÿÇÿÁÿÄÿ¹ÿÇÿËÿ¿ÿ·ÿÃÿËÿµÿÊÿÊÿ³ÿÇÿÄÿÃÿ¾ÿ·ÿ´ÿ¬ÿ¯ÿÇÿºÿ°ÿËÿ»ÿ¸ÿÄÿÆÿÀÿÂÿÄÿ¹ÿ³ÿÃÿ¾ÿ¶ÿ¿ÿ´ÿµÿ¾ÿ·ÿ©ÿ°ÿÁÿÄÿÁÿÅÿ¸ÿÁÿ¼ÿ³ÿ½ÿ¹ÿÀÿÂÿ¿ÿÃÿ¿ÿ¿ÿ´ÿÄÿÊÿ¸ÿ¿ÿ´ÿ©ÿ²ÿÁÿÌÿÐÿÊÿ°ÿºÿ¾ÿÄÿÅÿÀÿ½ÿÄÿÆÿÂÿÍÿµÿ°ÿÂÿÍÿÉÿ¶ÿ¼ÿÀÿÂÿËÿ¹ÿ³ÿÁÿ·ÿ­ÿ·ÿ¹ÿ¸ÿ¶ÿ¼ÿÈÿÉÿÆÿÁÿÄÿ¼ÿ¹ÿÃÿÁÿ»ÿ¾ÿÂÿ½ÿ½ÿÀÿ¾ÿ¥ÿ¼ÿ½ÿÅÿ¾ÿÀÿÌÿÁÿ»ÿ±ÿ»ÿÑÿÕÿÂÿÁÿÀÿ¹ÿºÿ¼ÿÀÿ¼ÿÂÿÂÿ·ÿ·ÿÂÿÂÿ¸ÿºÿ»ÿ¼ÿÇÿ¾ÿÐÿÀÿºÿ»ÿ´ÿ®ÿ´ÿÀÿ¸ÿ¼ÿÂÿ·ÿÀÿ¿ÿ¾ÿÀÿ»ÿ½ÿÇÿÊÿÁÿÊÿËÿÁÿÁÿÁÿºÿÂÿ½ÿ­ÿ­ÿÂÿÂÿºÿ¸ÿ¾ÿÂÿÅÿÂÿ·ÿ»ÿ¾ÿÁÿÅÿÁÿÀÿÅÿ½ÿ½ÿ³ÿÇÿ¿ÿ¶ÿ·ÿ¼ÿÄÿÎÿÃÿµÿ±ÿ«ÿ±ÿ¸ÿ¼ÿ¹ÿ»ÿÀÿ·ÿÈÿ½ÿËÿ¿ÿÁÿ¸ÿ²ÿ¾ÿÄÿ­ÿ¹ÿ¾ÿ°ÿ¼ÿÁÿ»ÿ·ÿ¿ÿÔÿÐÿµÿ¹ÿ¸ÿ³ÿ¿ÿÀÿ¼ÿÏÿ½ÿ±ÿÅÿÃÿÁÿÀÿÈÿÊÿºÿ¼ÿ³ÿÉÿ¼ÿÉÿÀÿ×ÿÉÿÃÿÂÿ¼ÿ¿ÿÁÿÉÿµÿ¸ÿÁÿÁÿºÿ±ÿ¶ÿÇÿºÿ¹ÿÇÿ½ÿÀÿÃÿ¿ÿ¿ÿ¹ÿ¼ÿºÿ¼ÿ»ÿ¼ÿ½ÿ½ÿ»ÿ¼ÿÀÿÀÿ¿ÿ¿ÿ½ÿ¾ÿ³ÿ¸ÿÉÿºÿ·ÿ»ÿÂÿÁÿÄÿ¼ÿ»ÿ¾ÿ¸ÿ¶ÿ¿ÿÇÿ¶ÿÂÿµÿ«ÿµÿ¹ÿ¬ÿÁÿ·ÿÂÿÄÿµÿ·ÿ·ÿºÿÄÿÇÿÀÿ¹ÿÐÿÁÿÀÿÆÿ½ÿ¼ÿÄÿÅÿ¼ÿÇÿÄÿãÿÍÿÈÿÅÿ¾ÿÀÿÅÿ¸ÿÀÿÂÿÇÿ¿ÿºÿ±ÿ¸ÿÂÿÂÿÂÿ¾ÿÁÿÖÿÂÿ×ÿÇÿ½ÿ¾ÿÃÿÌÿÅÿÀÿÀÿ³ÿÆÿÂÿ¿ÿÇÿÅÿ½ÿ¾ÿ¼ÿ´ÿ¯ÿÇÿ¾ÿ½ÿÒÿÓÿÂÿºÿÂÿËÿÁÿÄÿÅÿ½ÿ·ÿ¿ÿÆÿÅÿÂÿÄÿÊÿ¾ÿ»ÿÂÿÍÿÉÿÂÿ¾ÿ½ÿ½ÿÃÿÍÿÇÿÉÿ³ÿ¿ÿÇÿÎÿÐÿÉÿ½ÿÀÿÐÿ¸ÿ¿ÿÆÿ½ÿ¼ÿÒÿÏÿ¼ÿ¹ÿ»ÿµÿÊÿÆÿ¼ÿÀÿÀÿ¾ÿÄÿÁÿ¹ÿ¹ÿ¾ÿÀÿÌÿ½ÿÁÿÈÿ¿ÿµÿºÿÇÿÆÿ»ÿ»ÿÆÿÆÿÂÿ»ÿ»ÿ¹ÿÍÿÍÿÅÿÄÿÅÿÆÿÇÿ²ÿ¹ÿ±ÿ¿ÿÁÿÂÿÆÿ½ÿºÿ¶ÿ¸ÿÎÿ¾ÿÂÿÂÿÂÿ¹ÿÃÿ»ÿ·ÿÃÿÂÿ·ÿ¸ÿºÿÅÿÀÿÊÿÂÿ¼ÿ¸ÿ¹ÿ¸ÿ¼ÿÀÿ¹ÿ´ÿÂÿ½ÿÇÿ¿ÿ«ÿ´ÿÃÿ¶ÿ¬ÿ³ÿ¸ÿ·ÿºÿÂÿ¾ÿ³ÿ¼ÿ¸ÿºÿÁÿ¿ÿÆÿÇÿÃÿ¾ÿµÿ»ÿ¸ÿ¥ÿÌÿ¸ÿÆÿÅÿÆÿËÿÏÿ¾ÿ´ÿ»ÿ´ÿ»ÿ²ÿÔÿÂÿ¼ÿ³ÿ¬ÿ¼ÿºÿ²ÿ¹ÿÇÿÅÿ¾ÿÃÿ¾ÿ¸ÿ¿ÿÂÿÆÿ¾ÿ¹ÿ³ÿ¸ÿÂÿÇÿÇÿºÿ½ÿµÿËÿÃÿÀÿÁÿÂÿ¸ÿÃÿÄÿ·ÿ²ÿ·ÿÌÿÀÿÁÿÎÿ¼ÿÐÿµÿ°ÿ¿ÿ½ÿ¼ÿ¶ÿ·ÿÁÿ¶ÿ°ÿ²ÿÃÿ³ÿ·ÿ¶ÿ½ÿ»ÿÉÿÇÿ¿ÿÂÿ¿ÿ½ÿÅÿºÿ·ÿÃÿ»ÿÆÿ¾ÿÇÿÂÿÇÿÉÿ¿ÿ»ÿÇÿÐÿÅÿÀÿÈÿÊÿ»ÿ³ÿ´ÿ»ÿÀÿ¹ÿÀÿÇÿÀÿ´ÿ·ÿÅÿÉÿ¸ÿÆÿÕÿºÿµÿµÿÂÿ­ÿ«ÿÀÿÆÿ½ÿµÿµÿºÿÁÿËÿ²ÿ·ÿ»ÿºÿ·ÿ½ÿ­ÿ¶ÿ·ÿ¸ÿÂÿÄÿÀÿ¼ÿ´ÿÀÿÊÿÃÿÈÿ³ÿ´ÿÀÿÌÿ¹ÿ³ÿ²ÿ¼ÿÁÿÄÿÒÿÆÿ¬ÿ·ÿÁÿÐÿ×ÿÍÿÄÿ¹ÿ½ÿ»ÿ´ÿ½ÿ¿ÿ¸ÿºÿÃÿÊÿÈÿ±ÿ»ÿ¦ÿ¿ÿÇÿÃÿ½ÿµÿ¿ÿºÿ¿ÿ¾ÿÀÿ¿ÿ´ÿ¹ÿ¼ÿ»ÿ´ÿÀÿÆÿµÿ­ÿ¼ÿÁÿÒÿ¿ÿÁÿÇÿÂÿÈÿÆÿ¼ÿ½ÿ±ÿ·ÿ»ÿ¼ÿÊÿ´ÿ¿ÿ²ÿÍÿ½ÿÀÿËÿ»ÿ´ÿ³ÿ´ÿ±ÿ®ÿÁÿµÿÂÿÀÿÆÿ´ÿ¿ÿ­ÿÂÿ¾ÿ¹ÿ¸ÿ»ÿÊÿÆÿÃÿÊÿÀÿ·ÿ»ÿ²ÿ±ÿ¸ÿ¼ÿ¼ÿÁÿÂÿ¸ÿÈÿÈÿÁÿÆÿÄÿÉÿÊÿÁÿ¼ÿÀÿÇÿÀÿ±ÿ¿ÿ¶ÿ¶ÿÄÿºÿÅÿ¸ÿ±ÿÉÿÃÿ¼ÿ±ÿ±ÿ©ÿ®ÿ½ÿ¹ÿ¶ÿ´ÿºÿ¾ÿ­ÿ¾ÿÄÿ¿ÿÃÿ¾ÿ¶ÿ³ÿÁÿ¸ÿ·ÿ¯ÿ»ÿ¾ÿºÿ»ÿ´ÿ·ÿµÿ³ÿÂÿÅÿ»ÿ·ÿÃÿÂÿÁÿ¯ÿ²ÿ¾ÿ·ÿ¾ÿ¸ÿºÿ´ÿ²ÿ¯ÿ°ÿ·ÿ¬ÿ°ÿ·ÿÄÿÄÿºÿÅÿ·ÿ·ÿ¸ÿ¹ÿ¯ÿ¯ÿÄÿÉÿºÿºÿÅÿËÿ¿ÿ·ÿ¶ÿ³ÿ¼ÿµÿ¯ÿ¼ÿÅÿ©ÿ¨ÿÃÿ®ÿÌÿ´ÿ¶ÿÀÿºÿ¼ÿ¼ÿÀÿ¸ÿ´ÿ³ÿ¾ÿÄÿ¶ÿ´ÿ±ÿ¼ÿ»ÿ²ÿ«ÿÅÿ³ÿ¾ÿªÿ»ÿ¾ÿ¯ÿ¸ÿ½ÿÅÿ¾ÿ»ÿ¾ÿ¾ÿ½ÿ¹ÿ¾ÿÄÿµÿ»ÿÆÿÈÿ½ÿ½ÿ®ÿÇÿÆÿ©ÿËÿºÿ¨ÿ®ÿºÿÌÿÁÿ±ÿªÿºÿÎÿÌÿÇÿÈÿÀÿ¿ÿÃÿÃÿÈÿÀÿ¶ÿÈÿºÿ®ÿ±ÿ¹ÿÂÿÅÿËÿÀÿ·ÿºÿÂÿÀÿÉÿÈÿÁÿÂÿ¶ÿ³ÿÀÿ¾ÿÈÿÊÿ´ÿ¹ÿ¼ÿ·ÿ³ÿ­ÿØÿÉÿªÿËÿËÿ¹ÿÉÿÄÿºÿ¶ÿÁÿÀÿÄÿ¾ÿºÿ¶ÿ¶ÿºÿ¹ÿÁÿ¸ÿÅÿÒÿÉÿ¼ÿÀÿ¿ÿÄÿÈÿÃÿÇÿ¾ÿ½ÿºÿ¿ÿºÿ¾ÿ¯ÿ­ÿµÿ¼ÿ¯ÿ²ÿÌÿÑÿÁÿ³ÿ³ÿ»ÿ¸ÿ½ÿ¸ÿ»ÿÌÿ¾ÿºÿ¶ÿ¿ÿ°ÿ¸ÿ´ÿÀÿ¿ÿ»ÿÀÿºÿ·ÿÈÿÁÿÆÿÊÿ³ÿÿ¥ÿ·ÿ¿ÿÁÿÈÿÂÿ·ÿÃÿÉÿÃÿÉÿ¸ÿºÿÑÿ·ÿ°ÿÓÿ²ÿ©ÿÎÿÈÿºÿ½ÿ³ÿ³ÿ¼ÿÅÿËÿÁÿ½ÿ»ÿ¸ÿÃÿÃÿ¿ÿ¿ÿ´ÿ¹ÿ½ÿÄÿÀÿ¾ÿÀÿÅÿ¼ÿ¸ÿ±ÿ«ÿ½ÿ³ÿÂÿ¸ÿºÿÆÿÏÿ½ÿ¾ÿ¼ÿ·ÿ»ÿ¿ÿÁÿ¾ÿºÿ¹ÿ»ÿµÿ¬ÿ¹ÿ½ÿ¶ÿÅÿ¹ÿ½ÿ»ÿ´ÿÉÿÆÿ²ÿ¿ÿ¿ÿÂÿ¾ÿ¯ÿÄÿ¸ÿ´ÿÂÿÈÿÉÿºÿÀÿÒÿ¹ÿ·ÿ½ÿ¾ÿ¼ÿÂÿËÿ¿ÿ¶ÿ»ÿºÿ¹ÿ¹ÿ½ÿÈÿÄÿ¿ÿÃÿ½ÿ¾ÿºÿÃÿÉÿ¾ÿ°ÿÉÿ¶ÿ»ÿ³ÿ´ÿ±ÿ¶ÿÂÿÇÿÃÿ¼ÿ»ÿÉÿÊÿ¶ÿ£ÿ²ÿ¼ÿ¹ÿ¶ÿºÿÀÿÃÿºÿ·ÿ¿ÿ¿ÿÁÿ¹ÿ¿ÿ¾ÿ¾ÿÂÿ´ÿµÿÁÿ¸ÿÂÿÃÿ¸ÿºÿªÿ»ÿµÿ±ÿ¿ÿÃÿ°ÿµÿÉÿÄÿ¼ÿ³ÿ¨ÿ°ÿÂÿ¾ÿ¹ÿ¹ÿºÿ¹ÿµÿ±ÿ´ÿ´ÿ²ÿÂÿÆÿ¼ÿ½ÿ»ÿ½ÿ¿ÿ¹ÿÀÿ´ÿ¯ÿ¹ÿ¼ÿ±ÿ¾ÿ¯ÿÈÿÂÿ»ÿ¹ÿºÿ´ÿ½ÿÂÿ½ÿÌÿ¼ÿÃÿ¸ÿµÿÀÿ¼ÿ¼ÿÃÿÇÿ´ÿ¨ÿ°ÿÀÿÉÿÂÿÃÿÆÿÇÿ»ÿµÿ´ÿªÿ»ÿ¹ÿµÿ½ÿÇÿÂÿÃÿ¼ÿºÿ¶ÿ·ÿ¤ÿ¸ÿ¹ÿ¹ÿÃÿÄÿ°ÿÀÿ®ÿ¯ÿÄÿÃÿÉÿÉÿ¸ÿ´ÿ°ÿºÿÃÿ¼ÿ©ÿ´ÿºÿ¶ÿ¸ÿ¹ÿ¿ÿ¸ÿ¼ÿºÿ·ÿÈÿ¾ÿ´ÿ¯ÿ¶ÿ½ÿÆÿ¼ÿ½ÿ¹ÿÃÿÀÿÅÿÃÿ¿ÿ¥ÿ®ÿ¸ÿÀÿ»ÿÀÿÀÿ¼ÿ¸ÿµÿµÿ®ÿÃÿ»ÿ­ÿ¸ÿÄÿÁÿÀÿ¼ÿºÿ³ÿ³ÿ½ÿÂÿ¿ÿ¸ÿ¹ÿ²ÿ§ÿ²ÿ°ÿ­ÿ½ÿ¿ÿ·ÿ²ÿ¶ÿ¯ÿ«ÿÁÿ³ÿ¶ÿ×ÿÅÿ»ÿ·ÿ¹ÿâÿÃÿ·ÿ¯ÿ½ÿÊÿ¹ÿÅÿ¶ÿ¸ÿ´ÿ°ÿ©ÿ®ÿ»ÿ³ÿÂÿ¾ÿÀÿ³ÿÆÿÔÿºÿ»ÿÅÿ»ÿ¯ÿªÿ´ÿ¸ÿ¬ÿ²ÿÁÿÆÿÄÿºÿÁÿ¿ÿ´ÿ²ÿ¾ÿ¼ÿÅÿ¹ÿºÿÇÿ¼ÿ¶ÿµÿÀÿÈÿµÿ²ÿ¼ÿ¾ÿËÿÃÿ­ÿµÿ²ÿÈÿÃÿÁÿÀÿÂÿ²ÿÂÿ¸ÿ»ÿ¹ÿµÿ»ÿ¼ÿ·ÿµÿ±ÿ½ÿÆÿ¿ÿÂÿÈÿÁÿºÿ½ÿÀÿÉÿÎÿ»ÿºÿÃÿºÿ¹ÿ·ÿµÿ³ÿ¹ÿ®ÿªÿ»ÿ¸ÿ¹ÿ¸ÿ¶ÿ»ÿÁÿ¯ÿ²ÿÁÿ¸ÿ¼ÿÇÿ®ÿ·ÿÃÿÆÿ­ÿ§ÿ©ÿ¾ÿ´ÿÆÿ¿ÿ·ÿºÿÀÿºÿ¾ÿ¸ÿ±ÿ¾ÿ¿ÿ¼ÿ»ÿºÿÃÿÅÿ½ÿ¹ÿºÿÃÿÈÿÇÿÃÿºÿ½ÿ´ÿ»ÿ¹ÿ±ÿµÿ¶ÿÌÿÉÿ¸ÿ¸ÿ»ÿ¼ÿ¶ÿµÿÇÿ¿ÿµÿ°ÿºÿ¿ÿµÿ¹ÿ·ÿÅÿ¬ÿ³ÿÆÿ½ÿµÿÁÿËÿÃÿµÿ¼ÿ³ÿÁÿ½ÿ¯ÿ¨ÿ¿ÿÁÿ¿ÿ½ÿ¾ÿÀÿ©ÿ¬ÿ·ÿ·ÿÉÿÉÿÆÿÆÿ¶ÿºÿºÿ»ÿ¿ÿ»ÿ½ÿ»ÿ»ÿ¿ÿ¿ÿÄÿÒÿÃÿºÿÂÿ¸ÿÉÿÒÿ«ÿ´ÿ»ÿÇÿÅÿÅÿÂÿ¿ÿ·ÿ¸ÿ½ÿ¸ÿÀÿÂÿ¿ÿ»ÿ§ÿ¸ÿÁÿËÿ¼ÿ½ÿÁÿÊÿÀÿ»ÿ½ÿ´ÿ¶ÿµÿ¶ÿÀÿÀÿ²ÿ±ÿÂÿËÿÐÿËÿ¹ÿ°ÿ¾ÿÆÿ¸ÿºÿ¾ÿ³ÿÊÿËÿ¼ÿ¬ÿµÿÃÿÂÿ¸ÿ»ÿÆÿÀÿ¿ÿ·ÿÏÿ·ÿ¥ÿ¼ÿÆÿÇÿÄÿÄÿ¼ÿÁÿ¸ÿÀÿÊÿÌÿÃÿÂÿÅÿ¹ÿ¼ÿ¸ÿÂÿ¿ÿºÿ¾ÿÅÿÆÿÁÿ¼ÿ¹ÿ¼ÿÃÿÂÿÄÿÁÿ¹ÿ¸ÿ²ÿ»ÿÅÿ²ÿ¨ÿ®ÿÁÿºÿ»ÿ°ÿºÿ²ÿ¹ÿ´ÿ¯ÿ»ÿÆÿºÿ³ÿ¼ÿ¿ÿÈÿ»ÿÃÿ¶ÿÊÿºÿ¾ÿ¶ÿ¿ÿ½ÿ¼ÿ³ÿ¿ÿ¹ÿ¹ÿ´ÿ¸ÿÆÿ·ÿ®ÿ²ÿÃÿÆÿ¸ÿ²ÿ¸ÿ¶ÿ½ÿËÿÂÿºÿ¿ÿÁÿÂÿÂÿºÿÂÿÂÿ°ÿ·ÿ»ÿÀÿÃÿÅÿÃÿºÿËÿÕÿÈÿ¿ÿÅÿÐÿÈÿ¹ÿ»ÿ²ÿ»ÿºÿ·ÿ°ÿªÿ·ÿÉÿËÿÍÿÃÿ±ÿºÿÁÿÃÿ¼ÿÃÿ½ÿÃÿ´ÿºÿÅÿ¶ÿ®ÿ±ÿ´ÿ¹ÿ¶ÿ½ÿÄÿ»ÿÀÿ¹ÿ¯ÿ´ÿÅÿÜÿÏÿ¼ÿÂÿ³ÿ¼ÿÌÿ´ÿ¹ÿ¨ÿ³ÿ·ÿ¸ÿ¾ÿ¬ÿÏÿ¨ÿ¶ÿÆÿÀÿ­ÿ¹ÿºÿ½ÿÅÿ¸ÿÅÿÏÿÏÿÀÿÀÿ¾ÿºÿÀÿÀÿÂÿµÿ´ÿ·ÿ¹ÿºÿ¯ÿ¬ÿ´ÿ¯ÿ­ÿ»ÿ»ÿºÿ´ÿ¾ÿÎÿ°ÿ¼ÿÉÿºÿ³ÿÀÿ·ÿÆÿ³ÿ¾ÿ¶ÿÉÿ¼ÿÁÿ¼ÿÃÿ¶ÿ²ÿ±ÿ®ÿ²ÿ±ÿ¶ÿ·ÿÆÿËÿ¶ÿ´ÿ·ÿ¾ÿÂÿ½ÿ´ÿÂÿÅÿ¾ÿÆÿ¾ÿ²ÿ»ÿÁÿ¹ÿÀÿÅÿ¸ÿ¹ÿÄÿ¶ÿÅÿÆÿ¿ÿ·ÿ¿ÿÀÿ¯ÿ®ÿ¿ÿ¹ÿÿÊÿÉÿÀÿ­ÿµÿÏÿÂÿÇÿÄÿÂÿÆÿ¼ÿ½ÿ·ÿ¸ÿ¸ÿÀÿ½ÿµÿÀÿÄÿ¹ÿ¯ÿ²ÿ»ÿºÿ¾ÿÂÿÀÿ³ÿ°ÿ²ÿÂÿÁÿºÿÀÿ³ÿÁÿ°ÿÊÿ¿ÿÀÿ¿ÿÃÿ³ÿÌÿÀÿ·ÿ®ÿ¬ÿÌÿ¶ÿ¿ÿÀÿ»ÿ¬ÿ£ÿµÿÍÿÃÿ»ÿ¼ÿºÿ±ÿ°ÿ´ÿ¼ÿÁÿµÿºÿÆÿÃÿÆÿ¸ÿ±ÿ¿ÿÁÿ¹ÿµÿÃÿ¿ÿÍÿ±ÿÀÿÃÿ¸ÿ§ÿºÿ¶ÿ½ÿËÿÃÿÀÿ°ÿ·ÿµÿ³ÿ¶ÿ¿ÿ¹ÿÀÿÅÿ¼ÿ³ÿ¸ÿ»ÿ¾ÿÃÿ¸ÿ»ÿ¾ÿ¸ÿ³ÿ¾ÿ·ÿÀÿ¯ÿÄÿ¾ÿ°ÿ¸ÿ±ÿ°ÿ¿ÿ½ÿ¸ÿ³ÿ¸ÿ³ÿ¶ÿ½ÿ¸ÿ¸ÿÅÿÆÿ¾ÿÁÿ½ÿ¯ÿ²ÿ¿ÿÄÿÄÿËÿÃÿ©ÿ«ÿ³ÿ¬ÿ¸ÿ´ÿºÿ¯ÿ£ÿºÿ¼ÿÆÿªÿÎÿ¿ÿ¤ÿ½ÿ¿ÿ§ÿ¤ÿÁÿÍÿ·ÿÆÿºÿµÿ¹ÿºÿ­ÿ®ÿ¯ÿ´ÿÁÿÈÿÄÿ»ÿ¼ÿ½ÿºÿ¼ÿÇÿ¼ÿ²ÿ¸ÿ¶ÿÆÿ»ÿÀÿÏÿ·ÿÃÿ³ÿÄÿ´ÿÄÿ¶ÿÁÿÄÿ½ÿ¶ÿµÿ²ÿ¹ÿ¼ÿ¸ÿ¯ÿµÿÎÿÎÿ¾ÿÃÿÇÿÏÿËÿ¹ÿËÿÉÿªÿ½ÿ´ÿÕÿ¿ÿ²ÿºÿ¹ÿ½ÿÄÿÃÿÄÿ¸ÿºÿÃÿ±ÿ¯ÿÈÿÌÿ·ÿ²ÿÁÿÈÿºÿºÿÏÿÑÿºÿ¿ÿ¼ÿ»ÿ®ÿ©ÿ¯ÿ¿ÿ¿ÿ±ÿÈÿÈÿ¼ÿ¼ÿÌÿÎÿÃÿ¿ÿÉÿÂÿÁÿ¾ÿ¾ÿ¼ÿ´ÿ¸ÿ·ÿ²ÿ¿ÿºÿ¸ÿÁÿÀÿ°ÿ°ÿÂÿÆÿËÿÊÿËÿ¾ÿÁÿ´ÿ¶ÿÃÿÉÿ¾ÿ´ÿ¶ÿºÿ·ÿ»ÿ¾ÿ¹ÿ½ÿÁÿÆÿÊÿ¼ÿ½ÿ»ÿ½ÿ»ÿ¼ÿÀÿ»ÿÇÿ°ÿ½ÿ¦ÿ¬ÿ¾ÿÆÿ³ÿ¾ÿ¿ÿ¸ÿ²ÿ®ÿ©ÿ²ÿÅÿÌÿÅÿ¼ÿÄÿ¿ÿ¹ÿÆÿÇÿºÿµÿ²ÿÃÿ½ÿ¹ÿ»ÿ¾ÿ·ÿ°ÿÃÿÄÿ½ÿ¼ÿ´ÿ³ÿ½ÿÅÿÈÿ¿ÿ¸ÿ®ÿ¯ÿ¯ÿ»ÿ­ÿ¹ÿÂÿ·ÿÂÿ¼ÿ±ÿ´ÿÃÿºÿ²ÿ®ÿ¼ÿ·ÿ¶ÿ¾ÿ¾ÿ¹ÿ±ÿ­ÿ¸ÿ¼ÿ¸ÿ¹ÿºÿ»ÿ»ÿ·ÿ¸ÿ®ÿ¾ÿÄÿµÿ®ÿÄÿ·ÿ°ÿ½ÿÂÿ³ÿ¯ÿ·ÿ²ÿ¯ÿ·ÿÃÿ¯ÿ±ÿ¸ÿ½ÿ«ÿ½ÿ¿ÿ¸ÿ¬ÿÁÿÉÿÀÿ¯ÿ¹ÿ´ÿµÿÀÿÃÿ¶ÿ¬ÿ·ÿ½ÿ¹ÿ¹ÿ¸ÿÆÿÀÿ´ÿ¸ÿºÿÁÿ¯ÿ­ÿºÿÄÿÂÿ±ÿ·ÿ²ÿ¼ÿÇÿ»ÿÆÿÅÿ¼ÿ¨ÿÁÿ©ÿ¾ÿ¹ÿÆÿ¼ÿÄÿÏÿ¶ÿ¾ÿÇÿ¿ÿ¹ÿ¿ÿ¹ÿ¶ÿÀÿÀÿ¾ÿºÿ¾ÿÎÿ¸ÿ½ÿÄÿ¶ÿÂÿÉÿÎÿÅÿÆÿÆÿÉÿÈÿÀÿÃÿÅÿºÿ¯ÿ®ÿºÿÇÿÇÿºÿ½ÿ¸ÿÕÿ¹ÿ¸ÿËÿÆÿ½ÿÃÿÈÿÄÿÃÿÈÿÉÿÇÿÈÿµÿ°ÿ·ÿ¶ÿÆÿÃÿÅÿµÿÄÿ·ÿ³ÿÅÿÇÿ»ÿ»ÿÆÿÄÿ·ÿ±ÿµÿµÿ¬ÿºÿ·ÿ¾ÿ¿ÿ¿ÿ®ÿ¹ÿÉÿÀÿºÿºÿ½ÿÏÿÎÿ¹ÿ»ÿ·ÿ¸ÿ¼ÿ°ÿ´ÿ»ÿ»ÿ¿ÿ®ÿ·ÿºÿ¯ÿµÿºÿ­ÿ¶ÿ¿ÿ³ÿ¸ÿ²ÿ¾ÿÂÿÆÿ½ÿÆÿÅÿÆÿ¸ÿ·ÿÃÿÃÿ¼ÿÈÿÊÿ¾ÿÀÿ¾ÿ»ÿ½ÿ»ÿºÿ°ÿÎÿºÿÉÿÍÿÁÿÅÿÄÿÁÿÃÿ»ÿ²ÿ¼ÿÄÿÃÿ¾ÿÂÿ¹ÿ¶ÿ¼ÿÄÿ¹ÿ½ÿ½ÿºÿÆÿÎÿÅÿÄÿÊÿÄÿÅÿÁÿÏÿ·ÿºÿ¾ÿÃÿ¾ÿ¿ÿ¹ÿ³ÿºÿµÿ²ÿÂÿ¹ÿ¬ÿ©ÿ®ÿÂÿºÿÀÿ¹ÿ¸ÿºÿºÿ½ÿ»ÿ·ÿºÿÇÿÎÿµÿ°ÿ·ÿ¼ÿ¶ÿÂÿËÿÎÿÀÿºÿ¶ÿ´ÿ½ÿÆÿÃÿ¾ÿ»ÿ¸ÿÆÿÂÿ½ÿ²ÿÃÿÁÿ»ÿ»ÿ²ÿ¿ÿÆÿ¹ÿÊÿÆÿÆÿ¼ÿ¬ÿ¿ÿ¿ÿÂÿ½ÿ´ÿ²ÿµÿ¸ÿ¾ÿÂÿ¾ÿÉÿÆÿ¹ÿÏÿ»ÿ¯ÿ³ÿ¸ÿÃÿÀÿ¹ÿ·ÿ¿ÿÁÿ²ÿ½ÿ¿ÿËÿÈÿÉÿÅÿ»ÿ·ÿ²ÿÅÿÌÿÂÿ´ÿ¯ÿÃÿÂÿÃÿ·ÿ·ÿ¿ÿ»ÿ»ÿ·ÿ¶ÿ¶ÿºÿ¼ÿºÿÂÿÊÿµÿÍÿ°ÿ²ÿÎÿËÿ²ÿ¹ÿÀÿ¼ÿ¿ÿ»ÿ¸ÿ·ÿÈÿÉÿ·ÿ®ÿ´ÿ¾ÿÎÿÀÿ°ÿ¾ÿÆÿºÿÌÿÇÿÅÿËÿ¸ÿ¸ÿ²ÿ±ÿ¶ÿ»ÿ¶ÿ¯ÿ¹ÿ¾ÿ½ÿÃÿ­ÿ³ÿÇÿÀÿ¼ÿ·ÿ¶ÿ²ÿ¬ÿ´ÿºÿÂÿ¹ÿÏÿ¾ÿµÿÂÿÄÿ¹ÿ·ÿÃÿÆÿ¼ÿÆÿ¿ÿ°ÿÂÿºÿÈÿºÿ´ÿ¶ÿºÿ¹ÿ­ÿ®ÿ»ÿÌÿ´ÿ¹ÿÄÿ·ÿ»ÿÄÿÁÿ¶ÿ±ÿ¶ÿÁÿ¶ÿ¾ÿ´ÿµÿºÿ¾ÿ¸ÿ¯ÿ·ÿÀÿ¹ÿÅÿ¾ÿ³ÿ©ÿÊÿÂÿ³ÿ»ÿÊÿÌÿÃÿ»ÿ¹ÿ³ÿ²ÿÎÿÂÿºÿ°ÿ³ÿ«ÿ¯ÿÆÿÊÿÍÿÀÿ³ÿ³ÿ¤ÿÄÿºÿ·ÿÂÿ¿ÿ¶ÿÀÿ³ÿÄÿÀÿÄÿ»ÿ¯ÿ´ÿ´ÿÁÿÌÿ½ÿ½ÿÁÿÌÿÐÿ¯ÿÁÿÀÿ¹ÿ¾ÿÃÿÁÿÀÿ»ÿÅÿ»ÿ¶ÿÁÿ¾ÿÈÿÏÿÅÿºÿºÿ¾ÿ³ÿÂÿµÿÃÿÁÿ»ÿ¿ÿÁÿ¾ÿºÿ¿ÿºÿÌÿÎÿ´ÿ¹ÿ¼ÿ¹ÿ»ÿ¿ÿÄÿÀÿÁÿ¿ÿÅÿ¾ÿ¼ÿ¶ÿ®ÿ¹ÿÐÿ¹ÿ«ÿµÿÄÿÅÿËÿÃÿ·ÿ°ÿ±ÿ¹ÿ¹ÿÅÿÅÿ¼ÿ½ÿºÿÂÿÃÿ¯ÿ­ÿÊÿÀÿÂÿÄÿÅÿ¼ÿ¹ÿ³ÿ´ÿÇÿ¹ÿ±ÿµÿ¿ÿ½ÿ½ÿ¹ÿ½ÿÈÿÇÿÆÿÂÿÃÿÀÿ¹ÿ¶ÿ¯ÿ¯ÿ¸ÿ½ÿÁÿºÿÇÿÇÿ·ÿ¾ÿ¼ÿ¼ÿÁÿ¹ÿÂÿÅÿ°ÿÃÿ¿ÿÇÿÍÿÂÿ¸ÿ»ÿ¹ÿ¶ÿÏÿµÿ¶ÿ¹ÿ¿ÿÉÿÇÿ­ÿ´ÿ³ÿµÿÃÿÀÿÏÿ×ÿÁÿ¸ÿÈÿµÿ£ÿ¼ÿ±ÿ±ÿ¼ÿÄÿËÿÇÿÅÿÃÿµÿ¹ÿºÿ¿ÿÅÿ¾ÿ°ÿ¿ÿÎÿ»ÿ·ÿÀÿÆÿÅÿÉÿÆÿµÿ½ÿÁÿ»ÿÀÿ¹ÿÁÿÀÿµÿµÿ®ÿ¹ÿ¬ÿ×ÿÌÿ¸ÿµÿÅÿÌÿÂÿ½ÿ¼ÿÇÿÁÿÅÿÃÿ¿ÿ¾ÿ¼ÿ»ÿÇÿÃÿ¾ÿÂÿÀÿÎÿËÿ¶ÿ³ÿ¸ÿ¿ÿ²ÿ·ÿ¹ÿÀÿ¼ÿ·ÿ¿ÿÃÿ»ÿÂÿÃÿ½ÿÇÿ¼ÿ³ÿ½ÿÊÿËÿÄÿÈÿ·ÿ¿ÿ¬ÿµÿ¼ÿ½ÿÁÿ¾ÿÃÿÁÿÄÿÂÿºÿÊÿÇÿ¹ÿ¼ÿÂÿÊÿÌÿÝÿÄÿÍÿ¾ÿ¶ÿ¶ÿ·ÿºÿ¾ÿËÿÁÿ¼ÿ¾ÿ»ÿ³ÿ¶ÿºÿ°ÿ±ÿºÿ²ÿ¾ÿ¼ÿÄÿÇÿÊÿÇÿÀÿ¿ÿ´ÿ²ÿ¿ÿÆÿÆÿÇÿÆÿÉÿÉÿÁÿ»ÿ·ÿ³ÿ­ÿ¿ÿËÿÂÿËÿÂÿºÿÉÿÃÿÇÿÒÿÓÿÌÿ¾ÿÂÿÆÿÅÿÁÿ¸ÿ´ÿÁÿÆÿÅÿ¿ÿ´ÿ½ÿÀÿ»ÿ¼ÿÇÿËÿÃÿÎÿËÿÎÿÓÿÎÿÊÿÒÿÌÿ¿ÿÃÿÅÿÁÿ¾ÿÇÿ¸ÿ¹ÿ¾ÿ¼ÿ´ÿµÿ´ÿ©ÿÀÿÅÿ§ÿ¿ÿÍÿ»ÿºÿ¿ÿ¾ÿÂÿÅÿÀÿÉÿ·ÿÄÿÄÿÀÿ½ÿ¼ÿ¿ÿ»ÿ³ÿµÿ¯ÿ¾ÿ³ÿ·ÿ¨ÿ°ÿ¼ÿ½ÿ»ÿ»ÿÀÿÃÿÁÿ¼ÿ·ÿÀÿ¹ÿÃÿÅÿÄÿ´ÿ¶ÿÈÿËÿËÿ¹ÿ¿ÿ´ÿ³ÿªÿ¿ÿºÿ¿ÿÉÿÉÿ½ÿ³ÿ³ÿ´ÿ»ÿ¾ÿÇÿ¼ÿ½ÿÃÿ¿ÿ½ÿ¿ÿ¿ÿÃÿÅÿ¿ÿÇÿ¼ÿ¾ÿ¹ÿÅÿÑÿÅÿ¹ÿ¼ÿ½ÿ·ÿ´ÿ¸ÿ»ÿÁÿµÿÀÿÅÿ¿ÿÂÿÂÿ¼ÿÅÿÅÿ»ÿ¼ÿ¸ÿÀÿÉÿÂÿ¿ÿ¿ÿÂÿÃÿÅÿÉÿÇÿ¹ÿ¾ÿºÿËÿÅÿ»ÿ³ÿ®ÿ´ÿ»ÿ¸ÿ»ÿÆÿËÿÌÿÆÿÆÿ¿ÿÆÿ½ÿ¾ÿµÿ©ÿ°ÿ´ÿ±ÿºÿÄÿÀÿÆÿ¾ÿÈÿ»ÿ½ÿ¼ÿÄÿ¾ÿÁÿÅÿ»ÿ´ÿ´ÿÄÿËÿ¹ÿÇÿÐÿ»ÿÄÿÏÿÁÿºÿ¹ÿ»ÿ½ÿ½ÿ¸ÿ«ÿµÿ´ÿ¾ÿ´ÿ±ÿ¹ÿ½ÿÅÿÏÿÆÿ¾ÿÃÿ¿ÿÈÿÇÿ½ÿ¶ÿ¹ÿÆÿ«ÿ²ÿ¿ÿÆÿ½ÿ»ÿ¼ÿºÿ¿ÿ¼ÿÅÿ»ÿÈÿ»ÿ²ÿ½ÿ¿ÿ¶ÿ¶ÿ»ÿÂÿÃÿ¶ÿ¯ÿÊÿÎÿ¶ÿÉÿÍÿÇÿÃÿÍÿ²ÿªÿ­ÿ¹ÿ¾ÿ½ÿ¼ÿºÿÀÿÐÿËÿÅÿ¹ÿ·ÿÀÿ¿ÿÀÿ»ÿºÿ°ÿ®ÿ½ÿÅÿÅÿÇÿÀÿ»ÿÊÿØÿ±ÿ¤ÿÁÿÁÿÈÿÇÿ·ÿºÿÉÿÂÿ²ÿÁÿÈÿ¨ÿÁÿ¼ÿÊÿÑÿÊÿÀÿÃÿ»ÿ¾ÿÂÿÇÿÅÿÃÿÍÿÊÿ¿ÿÊÿ­ÿ¸ÿ³ÿÂÿØÿÐÿ´ÿÁÿÀÿ»ÿ»ÿ¼ÿÄÿÅÿºÿ½ÿ¼ÿÃÿ¹ÿÆÿ»ÿ´ÿÀÿ¾ÿÈÿÂÿ·ÿ¸ÿÂÿ½ÿÃÿÂÿ¦ÿ³ÿµÿ°ÿÂÿ»ÿ¼ÿÅÿÀÿ½ÿ½ÿ¬ÿ¶ÿÀÿ½ÿ³ÿµÿºÿ·ÿ»ÿÅÿ¸ÿÁÿÂÿÃÿÃÿÂÿÀÿÄÿÄÿ¯ÿµÿÂÿÄÿÀÿÄÿÍÿÆÿµÿ·ÿ¸ÿ½ÿ¸ÿÂÿÂÿ¶ÿÂÿ±ÿÆÿÂÿ½ÿ¼ÿ½ÿÀÿ¾ÿ¿ÿÄÿÂÿÅÿÃÿ°ÿ²ÿ¼ÿÁÿÉÿµÿ¾ÿ½ÿÂÿÃÿÑÿ¼ÿÅÿÃÿ³ÿ¼ÿÄÿ¹ÿ±ÿ´ÿ·ÿ¹ÿ·ÿ³ÿÉÿµÿÒÿÅÿ²ÿµÿ½ÿ»ÿ´ÿµÿ¼ÿ½ÿ·ÿ²ÿ´ÿ½ÿ¼ÿ°ÿ»ÿÁÿ²ÿ®ÿ¸ÿ²ÿÆÿ®ÿ®ÿµÿ´ÿ¸ÿ±ÿ²ÿµÿ±ÿ°ÿµÿ·ÿªÿ¨ÿ¹ÿ¼ÿ´ÿºÿ¿ÿ¹ÿ¿ÿµÿ¼ÿÂÿ¸ÿÆÿÃÿ¸ÿµÿµÿÄÿÈÿ¼ÿ¾ÿ¸ÿ¶ÿ³ÿ¾ÿ²ÿ¹ÿµÿ»ÿÃÿÿÅÿÊÿÇÿ°ÿÀÿ»ÿ¹ÿÂÿ½ÿ³ÿªÿµÿÃÿ³ÿ³ÿ«ÿ®ÿÈÿ¹ÿºÿ¿ÿ«ÿ¹ÿ¾ÿÅÿÄÿ·ÿ¯ÿ²ÿÀÿÁÿ»ÿ¿ÿ»ÿ¹ÿ»ÿ¹ÿ¹ÿ­ÿ½ÿÊÿËÿÎÿÌÿÓÿ±ÿÒÿ°ÿ¯ÿ¼ÿªÿ·ÿÇÿÅÿÆÿÃÿºÿºÿÈÿÎÿÆÿÁÿÀÿ¿ÿÂÿÊÿÈÿÅÿ¬ÿ·ÿ®ÿ»ÿ±ÿ®ÿ¿ÿÄÿÁÿ³ÿÀÿ¾ÿÃÿÆÿÅÿ¼ÿ¸ÿ¹ÿ³ÿ´ÿ¾ÿÀÿ¿ÿÃÿ¸ÿ¸ÿ±ÿÆÿ¶ÿ¸ÿÎÿ­ÿ¸ÿ¶ÿ¸ÿ·ÿÅÿºÿÁÿ¾ÿ¸ÿµÿÃÿÉÿÈÿÁÿ¶ÿ·ÿ¼ÿÉÿ»ÿ¿ÿÄÿ¾ÿ¾ÿÃÿÃÿÍÿÁÿÕÿ©ÿ·ÿÐÿÌÿµÿ»ÿ®ÿªÿ°ÿ¿ÿ½ÿÎÿÈÿ¾ÿÉÿÂÿ¾ÿ¿ÿºÿ¼ÿ¼ÿºÿ²ÿ¼ÿÂÿÂÿ¼ÿ½ÿ­ÿ±ÿ¾ÿÀÿÍÿ³ÿºÿ·ÿ¾ÿÏÿÉÿÁÿÂÿ¾ÿ¯ÿ©ÿ³ÿÁÿÇÿÀÿ¶ÿ³ÿ´ÿµÿ²ÿÁÿ²ÿÃÿ®ÿ¿ÿËÿ°ÿÍÿÀÿ¸ÿ¸ÿºÿµÿÄÿ¾ÿÀÿÌÿËÿÈÿ¿ÿÀÿÀÿÃÿÆÿ·ÿ³ÿ¸ÿ¼ÿÃÿ·ÿ·ÿÄÿ¾ÿ¾ÿºÿ»ÿ»ÿ½ÿÃÿ¶ÿÄÿÄÿ½ÿÓÿÖÿÅÿ¾ÿ»ÿ¹ÿ¯ÿºÿ½ÿ¹ÿ»ÿ¹ÿºÿÆÿÃÿ¼ÿÆÿÃÿ»ÿ¸ÿ®ÿ¿ÿÒÿÚÿÆÿÀÿ®ÿÆÿÂÿ­ÿËÿÎÿ²ÿÎÿ¼ÿµÿ¹ÿÃÿÇÿÈÿºÿ¹ÿ½ÿ¹ÿ±ÿÀÿÉÿ»ÿºÿÆÿÁÿÀÿÄÿ¿ÿÇÿ½ÿ»ÿ»ÿ±ÿ»ÿ¼ÿ¹ÿÇÿ»ÿ¸ÿÈÿ¼ÿ»ÿÅÿºÿ¶ÿ©ÿÁÿÀÿÌÿ¿ÿºÿ¿ÿ¸ÿ±ÿ·ÿÅÿÃÿÄÿ¾ÿ¯ÿ®ÿ±ÿ¶ÿ·ÿ±ÿ´ÿ¶ÿ·ÿÈÿÚÿÇÿÈÿ¼ÿ´ÿºÿªÿµÿ¦ÿÄÿÅÿÇÿ½ÿÈÿºÿÈÿ¸ÿ³ÿ©ÿ¾ÿÐÿÁÿµÿµÿ¿ÿÂÿ½ÿ¶ÿ¼ÿÆÿÂÿ¾ÿ¹ÿ´ÿ²ÿ±ÿÄÿÃÿ¹ÿÀÿ¿ÿ¹ÿ´ÿ¿ÿÁÿ±ÿªÿµÿÆÿºÿËÿ´ÿÀÿ¾ÿÁÿÄÿ¹ÿ¼ÿÀÿ¸ÿ¸ÿ¸ÿÊÿÃÿ¹ÿÃÿ¿ÿ´ÿ²ÿµÿµÿ¹ÿµÿ«ÿ»ÿ¿ÿ®ÿ¶ÿÁÿ¿ÿ®ÿ¸ÿ¶ÿ¼ÿ¹ÿ±ÿ´ÿ¶ÿ³ÿÄÿ³ÿ¹ÿÇÿ¹ÿ¤ÿ«ÿ·ÿ¯ÿÈÿ¿ÿÈÿ¶ÿ·ÿ³ÿ¸ÿÅÿÊÿÏÿÓÿ¸ÿ½ÿ¹ÿ¾ÿÁÿ²ÿ³ÿÁÿ¿ÿ²ÿ°ÿ¸ÿºÿµÿ´ÿ´ÿ·ÿÃÿÃÿ³ÿ±ÿ®ÿ²ÿËÿ³ÿ¿ÿÆÿÓÿºÿ»ÿ¾ÿ±ÿÿ²ÿ ÿ¿ÿ½ÿ¹ÿ»ÿÄÿ«ÿ¶ÿµÿ²ÿ¹ÿ¹ÿÂÿ¾ÿ¿ÿÈÿÅÿ´ÿ·ÿ²ÿ¹ÿÄÿ®ÿ£ÿªÿ°ÿ¸ÿ¼ÿÀÿ³ÿ¶ÿ¹ÿ²ÿ²ÿ¹ÿ¹ÿ­ÿÅÿÍÿÄÿÄÿ²ÿªÿºÿ´ÿºÿ²ÿ¿ÿÉÿÅÿ¸ÿµÿÁÿÍÿÀÿÊÿºÿÁÿÕÿ¾ÿºÿ¼ÿ´ÿÁÿÊÿºÿ½ÿËÿ¿ÿÁÿÊÿ·ÿ­ÿµÿ±ÿ®ÿ°ÿ´ÿ»ÿ½ÿ¿ÿÂÿÊÿ¼ÿÀÿºÿ³ÿ²ÿºÿ¾ÿ¼ÿ»ÿ½ÿÅÿÍÿ»ÿ´ÿ¾ÿ±ÿ¹ÿ¶ÿÇÿÃÿ²ÿ®ÿµÿ¿ÿµÿ¶ÿÄÿÀÿ²ÿÄÿ­ÿµÿ¼ÿ¸ÿ´ÿ¯ÿ³ÿ±ÿ­ÿºÿÇÿÃÿÀÿÆÿÃÿ½ÿ¾ÿ¼ÿ¿ÿÃÿ»ÿ¼ÿÂÿºÿ½ÿµÿ´ÿ¯ÿ¼ÿ³ÿ±ÿÀÿ»ÿ´ÿÁÿ·ÿÀÿºÿ¯ÿÅÿ¯ÿÂÿ¹ÿÖÿ¹ÿ¾ÿÄÿÄÿ¾ÿ®ÿ·ÿ¾ÿ»ÿÄÿÄÿ¶ÿ±ÿ³ÿ³ÿ¿ÿÀÿ¶ÿºÿÃÿÁÿ¶ÿ¸ÿ¿ÿ¹ÿ²ÿ±ÿ³ÿÁÿÉÿÀÿ½ÿºÿ¹ÿ¼ÿÀÿ¾ÿ½ÿ·ÿ¼ÿÂÿºÿ³ÿ½ÿÅÿÁÿ½ÿÈÿ¾ÿ·ÿ»ÿ¿ÿ²ÿ­ÿÓÿÃÿ°ÿ¶ÿ¼ÿÀÿÀÿ³ÿ©ÿ·ÿÀÿÏÿ½ÿÈÿÂÿÆÿ¸ÿÀÿÅÿ¸ÿ®ÿÅÿÅÿÁÿºÿºÿºÿ¸ÿ»ÿÄÿÈÿ¹ÿ¸ÿÃÿÉÿ¾ÿºÿ»ÿ¼ÿÃÿ»ÿ¶ÿÁÿµÿ©ÿ¾ÿ¹ÿ°ÿ¸ÿÀÿ·ÿ°ÿºÿ»ÿÉÿ·ÿ¼ÿ½ÿºÿ®ÿÂÿ»ÿÄÿÆÿºÿÀÿºÿÀÿ¼ÿ½ÿÀÿ²ÿ·ÿºÿÄÿ½ÿÊÿ¹ÿ²ÿ¸ÿ¸ÿ¹ÿ·ÿÃÿÂÿ²ÿ´ÿ¿ÿÇÿÂÿ¹ÿ¹ÿÁÿ¿ÿ´ÿµÿ´ÿ·ÿ¶ÿÂÿ»ÿ¸ÿµÿ±ÿ»ÿÒÿÑÿÃÿÌÿÃÿÁÿ´ÿ¶ÿÍÿ¸ÿÅÿÆÿÃÿ³ÿÀÿ¼ÿµÿ´ÿÎÿÇÿ¹ÿÀÿ¶ÿ´ÿ²ÿ½ÿ½ÿ½ÿÀÿÁÿÅÿËÿÊÿÌÿÏÿ½ÿÄÿÇÿ·ÿ»ÿ¹ÿºÿ¸ÿ·ÿÃÿÊÿ·ÿ®ÿ²ÿÅÿÅÿ¶ÿ¯ÿ¼ÿªÿ´ÿ¬ÿ¯ÿÂÿÅÿ¾ÿÃÿÆÿÃÿ¸ÿÂÿÃÿºÿÄÿÃÿ°ÿ¶ÿºÿ¬ÿ¹ÿµÿÃÿÀÿ»ÿ¹ÿÁÿÇÿ»ÿµÿ½ÿ½ÿ±ÿ®ÿ»ÿ»ÿ²ÿ¼ÿÅÿ½ÿ·ÿ»ÿ¾ÿ¿ÿÅÿÁÿÃÿ¶ÿ¯ÿ¶ÿ¶ÿ²ÿ»ÿÁÿ¼ÿ³ÿºÿÐÿÀÿÈÿµÿÊÿÇÿ¹ÿ½ÿÁÿ¸ÿÊÿ½ÿ¯ÿ´ÿ¹ÿÒÿÁÿ¸ÿ¶ÿºÿ´ÿ¾ÿÄÿ¿ÿÀÿ¿ÿÃÿ¹ÿ²ÿ¼ÿ»ÿÆÿÆÿµÿ³ÿ¹ÿÅÿÆÿ¼ÿ½ÿºÿ¯ÿ·ÿ¼ÿ»ÿ²ÿ²ÿ¸ÿÀÿÃÿÇÿ½ÿ«ÿÊÿÆÿÒÿ¶ÿ®ÿÅÿÄÿÉÿÃÿÎÿ¹ÿ¢ÿ­ÿ¨ÿªÿ»ÿÂÿ·ÿ·ÿÆÿ½ÿºÿÃÿÇÿÉÿ¼ÿÃÿ½ÿÈÿÀÿ¶ÿ¾ÿ¯ÿ¦ÿ·ÿ¿ÿ»ÿ¾ÿ³ÿ±ÿ·ÿ½ÿÓÿ²ÿ¹ÿÎÿÀÿÄÿÂÿ»ÿÌÿ¸ÿÆÿÂÿÅÿªÿ½ÿ®ÿ·ÿ®ÿ®ÿ·ÿ¶ÿ©ÿµÿ¸ÿ½ÿ¾ÿ¾ÿ·ÿ¸ÿ²ÿ¸ÿ¼ÿ¼ÿ½ÿÆÿÂÿÀÿÇÿÃÿ¾ÿÂÿÊÿËÿÇÿºÿ¶ÿ¾ÿÂÿ»ÿÂÿËÿÑÿÃÿÀÿ¾ÿ³ÿ¿ÿÅÿÄÿÁÿËÿÂÿ¾ÿ¯ÿ¼ÿ¿ÿ¿ÿÀÿÈÿ¶ÿºÿ¾ÿÂÿÀÿÁÿ±ÿ¥ÿ´ÿ¸ÿ¾ÿºÿ¹ÿ½ÿ´ÿ¹ÿÄÿËÿÎÿÂÿ²ÿ´ÿ¾ÿ¹ÿµÿ¼ÿÀÿ»ÿÁÿÅÿÅÿÆÿ²ÿµÿÍÿ´ÿÄÿÃÿ¿ÿ¸ÿ²ÿ¿ÿ¶ÿ¶ÿ¹ÿ³ÿ²ÿ¯ÿµÿ¸ÿµÿ²ÿ»ÿ´ÿ©ÿ±ÿ¶ÿ¾ÿÄÿ¸ÿºÿÁÿÃÿÃÿ¿ÿ»ÿ¶ÿ¼ÿ­ÿ¨ÿ»ÿ´ÿ¾ÿ½ÿ®ÿÿÀÿ°ÿÁÿ»ÿ«ÿ»ÿÈÿ»ÿ¹ÿÆÿ¿ÿ¸ÿ¿ÿ»ÿµÿ³ÿ³ÿ·ÿ¶ÿ¶ÿ¹ÿ¹ÿ°ÿ³ÿÁÿ»ÿµÿ³ÿ²ÿºÿÂÿ¹ÿºÿÇÿ®ÿ½ÿªÿ·ÿ¹ÿÅÿ¯ÿ´ÿºÿ¼ÿÂÿ¹ÿ¹ÿ¾ÿ¼ÿºÿÀÿ¿ÿ¹ÿ³ÿ¶ÿÂÿÃÿÃÿÊÿÁÿ³ÿ¯ÿ®ÿµÿ»ÿºÿ¼ÿ¶ÿºÿ¶ÿ¾ÿÊÿ©ÿÀÿ´ÿ²ÿ¿ÿ¿ÿÈÿÇÿÀÿÅÿºÿºÿ¶ÿÀÿ»ÿÃÿ¹ÿµÿ³ÿ·ÿ½ÿÂÿ¿ÿºÿÁÿÄÿÄÿÂÿÂÿºÿ·ÿ³ÿµÿ½ÿ¿ÿ¼ÿÉÿ³ÿÌÿ±ÿÄÿ­ÿÃÿ®ÿ³ÿ´ÿ°ÿ»ÿ¼ÿÈÿÅÿ¹ÿ·ÿµÿµÿ»ÿÃÿÄÿ»ÿÁÿÌÿÄÿÆÿÒÿÊÿ³ÿ±ÿ¦ÿÆÿ¾ÿÊÿ¼ÿ°ÿ´ÿ®ÿ¯ÿ®ÿ¾ÿ¶ÿ½ÿÁÿ¹ÿ¾ÿ¸ÿ²ÿ´ÿ¾ÿÅÿ¼ÿ»ÿÉÿËÿ¾ÿÃÿ»ÿµÿ¢ÿ¯ÿÏÿ½ÿ½ÿ°ÿËÿÁÿÂÿÊÿÈÿÈÿÀÿºÿ¿ÿ·ÿ¶ÿ¾ÿÄÿÉÿÆÿÀÿ¹ÿ¸ÿÌÿÆÿ½ÿ³ÿËÿÆÿ­ÿ½ÿ¾ÿ¼ÿ±ÿÅÿ³ÿ¯ÿ¶ÿºÿ¿ÿÄÿÀÿ±ÿ³ÿ¾ÿºÿ¾ÿ¼ÿ¶ÿ»ÿºÿ¾ÿÅÿÁÿÈÿÈÿµÿ¹ÿÐÿ¾ÿÀÿ½ÿÁÿËÿ¹ÿ³ÿÀÿ¸ÿ³ÿ¶ÿµÿ³ÿ³ÿ¸ÿ»ÿ¸ÿÂÿÏÿÅÿµÿ·ÿ½ÿ¹ÿÃÿÃÿÊÿ·ÿ¹ÿÃÿ¸ÿ¶ÿ·ÿ¶ÿ¶ÿºÿ¼ÿºÿ³ÿ³ÿ´ÿ³ÿ°ÿ¸ÿÀÿ¾ÿ´ÿ¥ÿºÿ¹ÿÂÿ¿ÿ¸ÿ¥ÿÅÿ¦ÿÁÿ¿ÿ¡ÿÿ¯ÿµÿªÿÁÿÀÿ¶ÿÃÿÀÿ¸ÿ»ÿ¸ÿ»ÿ»ÿ»ÿµÿ³ÿÇÿ®ÿµÿ»ÿ¦ÿºÿÉÿ´ÿµÿÂÿ¹ÿµÿµÿÀÿÀÿÀÿ½ÿµÿ³ÿ©ÿ³ÿ­ÿÅÿ¶ÿÄÿÉÿ®ÿ¾ÿÈÿ¼ÿÄÿ¾ÿ¯ÿ»ÿÆÿ´ÿ¸ÿ½ÿ¹ÿ·ÿ·ÿ»ÿÁÿÂÿ¸ÿ¶ÿÃÿÅÿ·ÿ¶ÿ·ÿ²ÿ´ÿµÿµÿ´ÿºÿ¹ÿÁÿ¶ÿÁÿÊÿ±ÿ¤ÿ®ÿÀÿ¶ÿ±ÿµÿÀÿ¿ÿ¬ÿ¶ÿÅÿÄÿ©ÿ¾ÿ¾ÿ·ÿªÿ¹ÿ¿ÿ¶ÿ¹ÿÁÿ½ÿ¶ÿ»ÿÂÿ´ÿÀÿ¿ÿ¶ÿÏÿÎÿ¼ÿÁÿ¹ÿµÿ¿ÿ¼ÿ¼ÿÃÿÔÿÔÿ¹ÿ¬ÿ¶ÿ¿ÿ¹ÿ¾ÿ¼ÿ¼ÿ¼ÿ½ÿ·ÿ¾ÿ½ÿ±ÿ¼ÿÈÿËÿÇÿ¾ÿ·ÿºÿºÿµÿ¼ÿ´ÿÁÿÎÿ¶ÿ¯ÿ¹ÿÂÿ¶ÿ¶ÿ®ÿÁÿÃÿÁÿ¼ÿºÿ¹ÿµÿ¹ÿ´ÿ¶ÿÆÿ·ÿºÿ½ÿ¾ÿ¹ÿ´ÿÃÿ»ÿ·ÿ¾ÿ¼ÿÆÿÌÿ¿ÿÁÿÎÿ¾ÿÂÿÆÿÑÿÿÂÿÃÿßÿ¸ÿ°ÿ¬ÿÀÿºÿ¤ÿ±ÿ¹ÿ³ÿ¾ÿ½ÿºÿ¼ÿÊÿÃÿËÿºÿÇÿ½ÿÂÿÊÿÅÿÀÿÈÿÅÿÀÿ¿ÿ»ÿÉÿºÿÀÿ±ÿÂÿ¯ÿ¾ÿ¿ÿÁÿÀÿ¼ÿ·ÿ¾ÿÈÿÀÿ¸ÿ¾ÿ¼ÿÂÿÂÿ·ÿÆÿ°ÿÅÿµÿÃÿÂÿ¹ÿÃÿÂÿ»ÿ¾ÿ»ÿ·ÿÃÿ¹ÿ¾ÿ·ÿ»ÿ¸ÿ¼ÿÒÿºÿ¶ÿ·ÿ´ÿºÿ¹ÿ¾ÿÅÿ¹ÿ¶ÿ­ÿ·ÿÃÿ¸ÿÄÿÇÿ¾ÿ»ÿ¹ÿ·ÿ¶ÿ¾ÿÅÿÇÿÂÿ³ÿ´ÿ¸ÿÁÿ±ÿ´ÿ·ÿ¾ÿ®ÿ¾ÿÇÿ¸ÿ´ÿÁÿÅÿ½ÿÁÿ½ÿÆÿ¿ÿ´ÿÄÿ»ÿÀÿ¿ÿ²ÿ°ÿÆÿÊÿ¾ÿ½ÿµÿÄÿ¼ÿÔÿÄÿµÿÂÿ·ÿ½ÿºÿ¿ÿÂÿÂÿÅÿÆÿÇÿ¼ÿ¨ÿ½ÿ¶ÿ®ÿ»ÿÄÿÏÿÁÿ¹ÿ·ÿ¬ÿ¤ÿ²ÿÅÿ³ÿÊÿÉÿÉÿºÿ»ÿ®ÿ¸ÿ¼ÿÁÿÃÿ¹ÿ¶ÿÁÿÆÿÈÿÌÿÃÿ¾ÿ½ÿ¹ÿ½ÿ´ÿ¶ÿ½ÿÁÿÆÿÀÿ»ÿ£ÿÄÿ¾ÿ´ÿÄÿ¶ÿ§ÿ¼ÿ¾ÿ»ÿÅÿÅÿ¿ÿ·ÿ¿ÿÇÿºÿ¼ÿ¾ÿÄÿÌÿ¿ÿ»ÿÃÿÂÿ½ÿ´ÿ®ÿ¼ÿÆÿ¿ÿ¶ÿ²ÿ¹ÿ¸ÿ¾ÿ¼ÿ´ÿºÿ¼ÿµÿ±ÿ¶ÿ·ÿ´ÿ¾ÿ¿ÿ¹ÿºÿ½ÿÂÿÈÿÂÿÉÿ½ÿ¨ÿÀÿ·ÿÃÿ¼ÿ°ÿ¸ÿ¿ÿ¼ÿÅÿËÿ¹ÿ¼ÿÈÿ±ÿÇÿÅÿ»ÿ·ÿ»ÿ¾ÿ»ÿ½ÿÂÿ±ÿ»ÿ´ÿ¾ÿÀÿÇÿÐÿÆÿ½ÿ»ÿ¶ÿ¸ÿ¼ÿµÿ³ÿÂÿ¼ÿÃÿÄÿ¹ÿ­ÿ­ÿ¶ÿ±ÿÄÿÉÿ¿ÿÑÿÏÿÁÿÁÿÄÿÅÿÉÿÈÿ¹ÿ´ÿ¯ÿÑÿÃÿ¹ÿµÿµÿ¸ÿÅÿËÿ½ÿ´ÿ¼ÿºÿ·ÿÀÿ·ÿ³ÿ¾ÿËÿ¼ÿ±ÿÄÿÁÿÁÿºÿ¼ÿ°ÿºÿ½ÿ»ÿÀÿÂÿ½ÿºÿÂÿÕÿ¼ÿÈÿÆÿ³ÿ¹ÿ½ÿµÿµÿÁÿ¼ÿ»ÿ¶ÿ»ÿ»ÿºÿÆÿÎÿÇÿ»ÿ½ÿ¿ÿÃÿ¿ÿ¿ÿÁÿÆÿÃÿ¿ÿÁÿÃÿÂÿÄÿÍÿºÿ»ÿªÿ·ÿÂÿÀÿºÿ·ÿ¹ÿ·ÿÄÿµÿÅÿ¼ÿÀÿ»ÿ¹ÿÀÿ¾ÿ¾ÿ©ÿ±ÿ¦ÿÂÿÇÿÃÿ¶ÿ®ÿ²ÿ¶ÿ»ÿÇÿÃÿºÿ¶ÿ¾ÿ½ÿºÿÂÿÅÿÅÿÍÿ´ÿ°ÿ¾ÿÀÿ¹ÿ²ÿ¶ÿ½ÿ´ÿºÿ¿ÿÁÿ¼ÿ¹ÿ¹ÿ¿ÿÂÿÇÿÒÿ¾ÿÑÿÁÿÅÿÇÿ¯ÿ¤ÿ´ÿÃÿ¹ÿ«ÿ¹ÿÏÿÄÿÀÿ¿ÿºÿ·ÿÂÿÉÿÒÿ¹ÿÀÿ¿ÿ»ÿ·ÿ·ÿÄÿÑÿÀÿ·ÿ¾ÿ½ÿ¾ÿÀÿÅÿÇÿ»ÿ¯ÿ±ÿ¨ÿ½ÿÁÿ½ÿÂÿÂÿ¾ÿ¿ÿ±ÿ ÿ¿ÿÂÿ½ÿÊÿÌÿÄÿÂÿÄÿÇÿ¿ÿµÿ¯ÿ³ÿ»ÿÀÿÂÿ¿ÿÁÿ·ÿ»ÿ¬ÿ¿ÿÊÿÈÿÅÿÃÿ¹ÿ´ÿ¹ÿ²ÿÀÿ¼ÿºÿÆÿÅÿ³ÿÑÿ¯ÿ¯ÿÅÿ°ÿ¹ÿ¿ÿ¼ÿÄÿÊÿÎÿÅÿÉÿÁÿÁÿ¾ÿÂÿÄÿ´ÿ·ÿÒÿÅÿ³ÿÆÿ¹ÿ½ÿÉÿÁÿ½ÿ²ÿ¶ÿ°ÿ¸ÿµÿ·ÿºÿºÿÁÿÐÿ»ÿ½ÿ¸ÿ±ÿµÿ½ÿ¸ÿ±ÿ¹ÿ¶ÿÃÿÂÿºÿÊÿ¿ÿ½ÿ¿ÿ¾ÿÄÿÄÿÄÿÃÿ»ÿ³ÿÃÿÇÿ½ÿ¸ÿ¼ÿÁÿ½ÿÏÿÄÿÈÿÉÿÅÿ¸ÿ±ÿ¸ÿÂÿÇÿÇÿ·ÿ»ÿ¶ÿºÿÀÿ½ÿÆÿÑÿ°ÿ¹ÿÎÿÈÿ²ÿºÿÄÿÆÿÃÿÁÿÁÿ³ÿ·ÿÉÿÄÿ¿ÿÇÿÆÿ½ÿ½ÿÄÿÁÿ²ÿÃÿ©ÿ·ÿ¾ÿÆÿ¿ÿ®ÿ«ÿºÿÁÿÇÿÏÿÔÿÅÿÅÿÊÿÊÿÅÿ¾ÿ¸ÿµÿ¿ÿ³ÿÃÿÉÿ¿ÿÂÿ¼ÿ¼ÿÂÿ·ÿ­ÿ´ÿÆÿÂÿÁÿ¿ÿÂÿÉÿÊÿÇÿÂÿÁÿµÿÄÿ¾ÿ»ÿµÿÀÿÃÿÁÿ¾ÿ¾ÿÃÿÃÿÌÿ½ÿÀÿÂÿ½ÿ²ÿ¸ÿ¹ÿ¶ÿ¾ÿÆÿÁÿÂÿÀÿÁÿ¹ÿ¼ÿ»ÿ¿ÿÊÿÎÿËÿÂÿµÿÃÿÌÿÂÿ¹ÿÂÿÎÿÁÿ¸ÿ½ÿÁÿÅÿÀÿÊÿ»ÿÒÿ¶ÿÀÿÆÿÐÿÇÿ¹ÿ¿ÿ¿ÿ¿ÿÀÿÇÿÑÿÄÿÀÿ»ÿ¾ÿ¿ÿÃÿÈÿÁÿ°ÿ²ÿ¯ÿ¾ÿµÿÉÿ³ÿ»ÿÀÿ¾ÿÁÿÅÿÄÿÅÿÔÿ¸ÿÃÿ¼ÿ¾ÿ±ÿ±ÿ²ÿºÿ½ÿ½ÿÄÿ½ÿºÿ½ÿÁÿÀÿ½ÿÊÿÅÿºÿ¸ÿ´ÿ·ÿÂÿÉÿ½ÿÁÿ¼ÿÍÿ¿ÿÉÿÆÿÇÿÁÿÆÿÒÿÌÿÅÿ¿ÿºÿ½ÿÀÿÄÿºÿ´ÿ·ÿ¯ÿ³ÿ¼ÿºÿÅÿÅÿ»ÿÀÿ¨ÿ¶ÿ¾ÿ¿ÿÂÿÁÿ·ÿ¼ÿÊÿÌÿËÿÇÿÁÿÅÿ»ÿ·ÿ¾ÿ½ÿÁÿÁÿ¾ÿ¼ÿ¹ÿ¼ÿÀÿ¸ÿ¶ÿÇÿÃÿ­ÿ²ÿ³ÿÞÿÑÿÁÿºÿ¼ÿ¿ÿ·ÿ­ÿ²ÿ«ÿ³ÿ®ÿÁÿ²ÿ²ÿ³ÿÃÿÈÿÅÿÁÿ¼ÿ¸ÿ¯ÿ¿ÿÊÿ³ÿÆÿÊÿÎÿÊÿ¹ÿÂÿ¼ÿºÿ¾ÿÁÿÆÿÄÿÅÿÃÿ¾ÿÒÿ·ÿ¼ÿÇÿÈÿ»ÿ»ÿ¹ÿºÿ½ÿ´ÿ°ÿ³ÿÇÿ¸ÿÕÿ¹ÿ¾ÿ¹ÿÁÿ²ÿ¿ÿÆÿ¿ÿ·ÿ¼ÿÃÿ·ÿ½ÿÄÿµÿÌÿºÿ²ÿ¼ÿÁÿ½ÿ¾ÿ¾ÿ²ÿ®ÿ»ÿÉÿÆÿ¶ÿ½ÿÄÿ·ÿ·ÿ·ÿ¶ÿ¾ÿÊÿ¹ÿµÿ½ÿÃÿÃÿºÿ²ÿ½ÿÂÿ¶ÿ¾ÿ¹ÿ»ÿÀÿÁÿ»ÿ¹ÿ½ÿ´ÿ½ÿÏÿËÿ»ÿ·ÿµÿ±ÿ»ÿ¯ÿÉÿ¬ÿÁÿ³ÿ¼ÿÄÿ¾ÿÃÿÂÿÁÿÁÿÅÿÇÿ¾ÿ¾ÿºÿÃÿ´ÿ»ÿ¶ÿÀÿÇÿ´ÿ³ÿ´ÿÀÿºÿ²ÿµÿ¼ÿÃÿÆÿËÿ¿ÿÁÿÌÿ´ÿÅÿ½ÿÄÿ»ÿ¼ÿ¹ÿÁÿ¼ÿ¾ÿÀÿ¿ÿÁÿÀÿÄÿ¼ÿ»ÿÄÿ¼ÿ¼ÿ»ÿÇÿÓÿÒÿÍÿÅÿÀÿ±ÿ°ÿ¹ÿ¾ÿºÿ·ÿÇÿ»ÿÄÿ®ÿ±ÿ¼ÿºÿÂÿÃÿÇÿ±ÿ·ÿ¯ÿ´ÿ»ÿ¼ÿµÿµÿÆÿÊÿ¼ÿ»ÿ·ÿ·ÿ½ÿ»ÿÀÿÀÿËÿ¼ÿËÿ¸ÿºÿ¾ÿºÿÂÿ»ÿ¶ÿ¸ÿªÿ¶ÿºÿ²ÿºÿÇÿªÿ·ÿÄÿÆÿ¿ÿ°ÿ¶ÿ¿ÿ¸ÿ·ÿ·ÿ»ÿ¹ÿ°ÿ¯ÿºÿÅÿ¼ÿ©ÿ´ÿ¶ÿ±ÿ·ÿ¾ÿ¿ÿ»ÿ×ÿÃÿ»ÿ¸ÿ·ÿ´ÿ©ÿ¬ÿ¾ÿÉÿÌÿÉÿÀÿ´ÿÅÿ³ÿ·ÿÇÿÂÿ¹ÿºÿ¶ÿ¿ÿÆÿÀÿ»ÿºÿ¾ÿµÿ¥ÿ®ÿÁÿÁÿÁÿÄÿ¶ÿ²ÿÄÿ§ÿÿ¾ÿ·ÿÂÿÂÿÀÿ·ÿ¾ÿ½ÿ¸ÿÁÿÇÿÄÿ½ÿ²ÿ¬ÿ²ÿºÿ½ÿ·ÿ³ÿ®ÿÅÿ³ÿ¹ÿ¸ÿ·ÿµÿÂÿÆÿÀÿ¶ÿ°ÿ°ÿ­ÿ±ÿ»ÿÉÿÐÿÑÿËÿ´ÿ©ÿ·ÿÆÿµÿ®ÿ·ÿ°ÿÈÿ³ÿ¾ÿ¶ÿ²ÿÂÿ¾ÿÊÿ·ÿ¯ÿµÿ¿ÿ»ÿ³ÿ¸ÿÃÿÁÿ¼ÿÃÿÂÿÁÿÄÿÉÿÁÿ®ÿ¿ÿºÿÄÿ·ÿ³ÿ¯ÿ¹ÿ±ÿ ÿ·ÿ²ÿ¬ÿ¸ÿ³ÿ¸ÿÇÿÀÿ³ÿ¹ÿ´ÿ¦ÿ¾ÿ¿ÿÂÿ¹ÿÁÿÀÿµÿ¾ÿÂÿºÿÁÿ²ÿ¼ÿºÿÅÿ»ÿÃÿÆÿ¿ÿµÿ¼ÿÁÿÃÿÆÿÁÿ¾ÿºÿ¿ÿÊÿÃÿÄÿÂÿÀÿ³ÿÄÿÄÿÆÿ½ÿÊÿÄÿ¹ÿ½ÿ¶ÿ°ÿ¬ÿÂÿÆÿºÿ¶ÿ¿ÿÄÿ¸ÿ¶ÿÄÿÄÿ¸ÿÅÿÈÿ³ÿ¸ÿ«ÿÀÿÉÿ¿ÿ»ÿºÿ¸ÿ®ÿÈÿ»ÿÍÿ¶ÿ¸ÿ²ÿ¹ÿÃÿÀÿ¹ÿ¿ÿËÿÀÿ­ÿ­ÿ¹ÿÁÿ¿ÿ½ÿ·ÿ¶ÿ·ÿ¼ÿÆÿ²ÿ¸ÿ»ÿ»ÿÏÿ´ÿÉÿÑÿÁÿµÿÈÿÌÿ¹ÿ¹ÿÀÿËÿÅÿ·ÿµÿ½ÿÇÿÇÿÂÿ¼ÿ»ÿÄÿ¿ÿÈÿ¾ÿ·ÿÃÿÌÿ¹ÿ»ÿºÿÃÿÈÿÀÿ·ÿ¼ÿÅÿ¹ÿÌÿÐÿÇÿ¾ÿÂÿÆÿ·ÿÀÿÅÿÄÿ¿ÿ»ÿ¿ÿÁÿÂÿÁÿ³ÿ·ÿÌÿ³ÿÂÿ¶ÿ¾ÿ¿ÿÙÿ»ÿ¶ÿ¹ÿÃÿ¯ÿËÿ¹ÿÄÿÇÿ¯ÿ§ÿ´ÿÄÿÅÿÆÿºÿ¹ÿ¼ÿ½ÿ³ÿ¸ÿÁÿ¶ÿ¹ÿÌÿÊÿÀÿÆÿÄÿ½ÿ¹ÿºÿ·ÿ±ÿ¿ÿ»ÿ¾ÿ¹ÿ¨ÿ¾ÿÌÿ·ÿÉÿÆÿ»ÿ»ÿÊÿÄÿ¾ÿÄÿ¿ÿ¼ÿ·ÿÆÿ³ÿ³ÿ¸ÿ½ÿÃÿºÿµÿ»ÿ¯ÿ®ÿËÿËÿ¹ÿÂÿ¶ÿ²ÿÈÿ¿ÿ½ÿÈÿÂÿ»ÿ»ÿÀÿ¾ÿ¾ÿÄÿ»ÿ°ÿÎÿ¾ÿ¾ÿ¦ÿÃÿ³ÿ°ÿÁÿÌÿÁÿ¹ÿÅÿÅÿÀÿÀÿ¾ÿ¿ÿ»ÿ·ÿ¹ÿ³ÿ²ÿ¹ÿÅÿÆÿ½ÿÆÿÉÿ§ÿ¬ÿ±ÿÄÿ³ÿ½ÿºÿËÿÁÿ¶ÿ¯ÿ¶ÿ½ÿ¼ÿºÿ¹ÿ¹ÿÂÿ³ÿ±ÿ­ÿ«ÿµÿµÿºÿ®ÿ´ÿ¸ÿ³ÿ³ÿ­ÿ·ÿ½ÿ³ÿ°ÿ®ÿ³ÿ¸ÿ¿ÿºÿ·ÿÁÿÉÿºÿ¸ÿÀÿÁÿÃÿ¹ÿ¯ÿ¯ÿÅÿÁÿÃÿÁÿµÿ´ÿÅÿÄÿµÿ²ÿ¹ÿ¼ÿºÿµÿÅÿÃÿÀÿÂÿ½ÿ´ÿºÿÁÿ±ÿ¶ÿÆÿ¿ÿ¸ÿ»ÿ¿ÿ¼ÿ¶ÿ®ÿ³ÿ¾ÿ½ÿÂÿ´ÿ·ÿ·ÿ±ÿÆÿ¶ÿÊÿÄÿÀÿ¹ÿ²ÿ²ÿ¡ÿ²ÿÉÿ§ÿ±ÿÄÿºÿ­ÿÑÿÀÿ¿ÿÀÿ¼ÿ´ÿ°ÿ½ÿËÿ»ÿ­ÿ¬ÿ¸ÿ®ÿ ÿ»ÿÍÿ¿ÿµÿ²ÿ·ÿ¾ÿÉÿËÿºÿ¸ÿÅÿ·ÿ¹ÿ¼ÿ³ÿ²ÿ±ÿ¹ÿ¾ÿºÿÊÿÑÿ»ÿÁÿ±ÿºÿ´ÿÎÿ°ÿÀÿÍÿ¾ÿÇÿ¸ÿÀÿ¾ÿ«ÿ©ÿÂÿÈÿ¸ÿ²ÿºÿ¹ÿ®ÿ³ÿ½ÿÀÿ¼ÿ½ÿÀÿ»ÿ¾ÿÂÿ»ÿ¸ÿ·ÿ¼ÿÂÿ¶ÿºÿÆÿ¼ÿºÿ·ÿ¿ÿÀÿÂÿ½ÿ¿ÿµÿÀÿÆÿÉÿ¼ÿ¼ÿÁÿºÿºÿºÿÂÿµÿ½ÿ¸ÿËÿÃÿÄÿ¶ÿËÿ³ÿ°ÿ»ÿ±ÿ·ÿ¾ÿÀÿ´ÿµÿ¾ÿ­ÿ²ÿ¼ÿÉÿÉÿºÿ¼ÿ¾ÿ½ÿ¿ÿºÿ¸ÿ¹ÿ»ÿ¾ÿ¿ÿ»ÿÆÿ³ÿºÿ´ÿÀÿ¼ÿ¿ÿºÿÍÿ²ÿµÿ·ÿ®ÿÂÿ­ÿÇÿ»ÿ¾ÿ·ÿ½ÿÄÿÀÿ¼ÿÄÿÍÿ·ÿ¹ÿÂÿ»ÿÀÿÂÿÄÿ½ÿ°ÿ¶ÿÂÿÁÿ¸ÿ¯ÿ¼ÿÅÿ¸ÿ½ÿÄÿ¾ÿ»ÿ»ÿ·ÿÁÿ×ÿÈÿ¯ÿ¨ÿ·ÿÂÿÈÿÂÿµÿ¶ÿºÿÂÿ·ÿºÿ¾ÿÊÿ½ÿ¯ÿÂÿ¾ÿ¶ÿ¼ÿ¾ÿÍÿÇÿÅÿÎÿÑÿ·ÿ²ÿ©ÿ¿ÿ»ÿ­ÿÅÿ»ÿÉÿØÿÌÿ¾ÿ»ÿ¹ÿÁÿÉÿ·ÿ¼ÿ¾ÿÁÿÄÿ»ÿ²ÿ¸ÿ½ÿÁÿÁÿºÿ¿ÿÅÿÀÿ½ÿ½ÿÂÿÆÿ¼ÿ¹ÿ¹ÿ¯ÿ¼ÿºÿÆÿÏÿ¾ÿÆÿ¸ÿ¸ÿÀÿËÿËÿÌÿÂÿ¸ÿÆÿËÿ¶ÿ¼ÿ°ÿ´ÿ¹ÿÂÿªÿÎÿ²ÿ¦ÿ´ÿ¸ÿÅÿÉÿÂÿµÿ¸ÿ«ÿ­ÿºÿÄÿÌÿÆÿºÿ»ÿÂÿ»ÿ®ÿ¨ÿ«ÿ²ÿµÿ´ÿµÿ»ÿ¸ÿºÿÀÿ¯ÿ¸ÿ¾ÿÉÿÃÿ¾ÿ³ÿ¶ÿ¹ÿÈÿÀÿÁÿÝÿÃÿÑÿºÿ±ÿÄÿ¼ÿÎÿÀÿ²ÿ¼ÿ³ÿºÿ¹ÿ»ÿÄÿÅÿ´ÿ»ÿÅÿµÿ¯ÿÇÿÒÿÉÿ·ÿ¸ÿÉÿÏÿÀÿµÿ¹ÿ´ÿ¹ÿ½ÿ»ÿ·ÿ²ÿ¾ÿ¾ÿ½ÿ¼ÿÄÿÉÿ¿ÿºÿ¿ÿÊÿÉÿ¼ÿÁÿ¸ÿ¿ÿ¾ÿ¶ÿÊÿÌÿÂÿ½ÿÊÿÄÿªÿÅÿÂÿÀÿÂÿÂÿ¹ÿ¼ÿ¹ÿ¼ÿÆÿ¿ÿÀÿÍÿÍÿÀÿ­ÿ¸ÿ¹ÿ´ÿ¸ÿ²ÿ¶ÿ¼ÿÆÿÂÿ¸ÿ»ÿÃÿ¾ÿ´ÿ½ÿÂÿ¹ÿ¾ÿÅÿ½ÿ°ÿ´ÿ®ÿ°ÿ³ÿ¿ÿºÿ¶ÿµÿ¾ÿ¸ÿÃÿÇÿ«ÿÂÿÍÿ»ÿ¿ÿËÿ²ÿÂÿ³ÿ¸ÿÅÿÅÿÒÿÄÿÿ¨ÿÇÿ¸ÿºÿÀÿÀÿ·ÿ¾ÿÅÿºÿ±ÿ´ÿ¿ÿÉÿÂÿ¾ÿ¸ÿ±ÿ¿ÿÈÿ¾ÿ²ÿ±ÿ·ÿ¾ÿÅÿ»ÿ½ÿ¾ÿÃÿÀÿ¹ÿÄÿ¸ÿÀÿ»ÿ½ÿ¾ÿ¸ÿ¿ÿ¶ÿÍÿ¹ÿÑÿ·ÿÄÿËÿ¯ÿµÿ½ÿ¹ÿ±ÿ¿ÿÌÿÃÿÂÿºÿÅÿÆÿÀÿÁÿ·ÿ°ÿ¸ÿÆÿºÿ·ÿÄÿ¹ÿ¶ÿÈÿÌÿÃÿÀÿ¹ÿÀÿÊÿÅÿµÿËÿÁÿÄÿÄÿ¼ÿ¹ÿ½ÿÅÿÐÿÆÿÂÿ­ÿ·ÿ³ÿªÿ¶ÿ¼ÿ±ÿ¸ÿ­ÿ´ÿ¼ÿÂÿÄÿ¼ÿ¸ÿ¹ÿ¹ÿ·ÿ¹ÿ¿ÿÃÿÀÿ½ÿ¾ÿÀÿ½ÿºÿ¿ÿÉÿËÿ¿ÿ´ÿ±ÿ»ÿ¯ÿµÿ½ÿÄÿÃÿÂÿ½ÿ³ÿ¸ÿÄÿ¶ÿ·ÿÈÿ¶ÿ¼ÿªÿ¬ÿ½ÿ§ÿ¶ÿ»ÿªÿ°ÿÁÿÃÿÅÿ¿ÿ¼ÿºÿ¹ÿ»ÿ»ÿ½ÿÁÿ¸ÿ·ÿÉÿÀÿ¨ÿ¬ÿºÿÀÿÁÿÂÿ¿ÿ²ÿ¬ÿÁÿ¨ÿ®ÿÄÿÉÿÅÿ¯ÿºÿ ÿ¾ÿ¸ÿµÿÅÿ´ÿ°ÿÃÿ®ÿÁÿ¼ÿ½ÿ»ÿºÿ¹ÿ¼ÿ¶ÿ°ÿ°ÿºÿºÿ°ÿ­ÿ¯ÿ¶ÿ¾ÿ¹ÿ³ÿ·ÿºÿ¼ÿÄÿ¹ÿ»ÿºÿ³ÿµÿÂÿ¼ÿ¸ÿ¿ÿ³ÿ§ÿÉÿÉÿ·ÿ»ÿÀÿÇÿ¿ÿ¸ÿªÿµÿÀÿÇÿ«ÿ¬ÿÇÿÁÿ¾ÿ³ÿ²ÿ½ÿ¿ÿ¶ÿ»ÿÈÿ½ÿ¶ÿ´ÿ±ÿ±ÿÂÿÈÿÉÿÇÿÃÿ·ÿ¹ÿµÿ¹ÿÅÿÃÿ¾ÿÃÿ¬ÿºÿ¿ÿÀÿÀÿÁÿ¸ÿ·ÿ·ÿ¿ÿ¾ÿ·ÿ»ÿ¿ÿÂÿÃÿÁÿÀÿ·ÿ°ÿ°ÿ·ÿ¿ÿªÿ»ÿµÿÀÿ¶ÿ¶ÿ¾ÿÈÿ¬ÿ½ÿºÿÆÿÃÿ¬ÿÇÿºÿ»ÿ¸ÿ·ÿÀÿ¯ÿªÿ¸ÿÃÿ¹ÿ»ÿ»ÿÆÿÅÿ¿ÿÌÿÈÿÄÿÂÿ¾ÿ¼ÿ¸ÿ»ÿ³ÿ¹ÿ½ÿÇÿµÿÄÿÀÿ¿ÿ·ÿ¼ÿ§ÿ¼ÿ¹ÿ¯ÿ¯ÿµÿ¹ÿ¹ÿÀÿ¹ÿ¾ÿ¾ÿ½ÿ±ÿ®ÿÂÿÃÿÂÿÄÿÁÿ¾ÿËÿËÿ¼ÿÂÿ¯ÿ¯ÿ·ÿ©ÿÃÿÃÿ°ÿ¾ÿÀÿ¶ÿºÿµÿ°ÿ²ÿ¼ÿÄÿ¾ÿ¾ÿ·ÿ°ÿ»ÿÄÿÀÿÁÿÇÿÃÿÂÿ»ÿ¾ÿ¼ÿ»ÿÂÿÇÿ½ÿºÿÃÿËÿºÿ´ÿÊÿÀÿ¾ÿÁÿ¶ÿÁÿ½ÿ¶ÿ¹ÿ¿ÿ¼ÿ½ÿ¿ÿ¾ÿ¾ÿ¼ÿÆÿÂÿ±ÿÇÿÒÿÃÿÅÿ¶ÿ±ÿ¹ÿ±ÿ¼ÿ²ÿ­ÿ¼ÿ¶ÿ¿ÿ¼ÿ´ÿ´ÿºÿºÿ¹ÿ¶ÿºÿ½ÿ¹ÿ»ÿ¼ÿ»ÿÀÿËÿ¶ÿ¾ÿËÿ·ÿÈÿ¾ÿ¸ÿ±ÿÀÿÀÿªÿ³ÿ´ÿ³ÿ¶ÿ¼ÿÅÿÂÿ¹ÿÉÿÈÿ¹ÿ½ÿµÿ±ÿ¯ÿÇÿÊÿÌÿÂÿ¾ÿÎÿÊÿ¿ÿ¶ÿ¶ÿ»ÿÀÿÆÿ·ÿ±ÿ²ÿ³ÿ¾ÿÁÿ»ÿ´ÿ¶ÿºÿ´ÿ±ÿ­ÿ¿ÿ·ÿµÿ°ÿÂÿ¯ÿ¸ÿÆÿ¹ÿ¹ÿÁÿ¹ÿ¨ÿ´ÿÊÿÈÿ·ÿ·ÿÀÿºÿ¹ÿÄÿÂÿ½ÿ¶ÿÅÿ¹ÿ¾ÿ«ÿ·ÿ¼ÿ¶ÿ»ÿ»ÿ°ÿ®ÿµÿ¸ÿ½ÿ¹ÿºÿ¹ÿ·ÿºÿ¼ÿÀÿÆÿ¹ÿ·ÿ¶ÿ·ÿ¹ÿÅÿÙÿ·ÿ´ÿºÿÎÿÃÿ²ÿ¸ÿ¶ÿµÿ½ÿ¹ÿµÿÀÿÇÿÃÿÈÿÊÿ¼ÿÀÿ¿ÿ¿ÿÂÿÀÿ¸ÿºÿ¶ÿÁÿ¶ÿ°ÿ¾ÿÈÿÈÿµÿ¯ÿ¶ÿ¾ÿ¿ÿ»ÿ¶ÿÿ¹ÿ¶ÿÅÿÃÿ°ÿ§ÿ·ÿ±ÿ´ÿºÿÀÿÂÿ³ÿ¸ÿÄÿÃÿ»ÿ¼ÿ¿ÿºÿ¼ÿÃÿ´ÿ¿ÿ¯ÿ½ÿÍÿ¾ÿ¹ÿ·ÿ´ÿ°ÿ¶ÿ¿ÿ¼ÿ¾ÿÆÿÃÿ¿ÿ½ÿ»ÿ¸ÿ±ÿ»ÿ½ÿºÿ¦ÿ½ÿµÿ²ÿ¯ÿµÿ¿ÿ½ÿ»ÿÆÿ½ÿ­ÿ±ÿºÿ»ÿ¶ÿ«ÿÆÿÒÿºÿÁÿ»ÿ¿ÿ£ÿ¤ÿ¯ÿ¿ÿ±ÿ¢ÿ©ÿ·ÿ½ÿÁÿÃÿ½ÿÁÿÇÿÃÿÇÿ¶ÿ½ÿÃÿ¸ÿ½ÿ·ÿ»ÿÂÿÂÿ»ÿÂÿ¾ÿ¹ÿÈÿºÿ¶ÿ¿ÿÃÿ¹ÿ¼ÿ¿ÿ·ÿ½ÿÅÿªÿ½ÿºÿ³ÿ³ÿ»ÿ¿ÿ·ÿ¹ÿ·ÿ¸ÿÌÿ¼ÿÄÿ¬ÿ½ÿ¸ÿºÿÀÿÆÿÃÿÁÿ¶ÿ´ÿÀÿÅÿÁÿÆÿÉÿ¶ÿ´ÿ³ÿ»ÿÂÿºÿ½ÿ»ÿµÿµÿºÿÁÿÆÿÆÿ¼ÿ°ÿ¾ÿ¶ÿÆÿ±ÿÄÿ²ÿÆÿ¿ÿ½ÿÈÿÂÿÃÿÀÿ®ÿªÿ¸ÿ»ÿÍÿ»ÿ¿ÿÇÿËÿ´ÿ¶ÿ¹ÿ¯ÿµÿ¶ÿ»ÿÆÿÁÿºÿ¾ÿ·ÿ´ÿÂÿ¸ÿËÿ¼ÿÆÿºÿ­ÿµÿÀÿÌÿËÿ·ÿ¤ÿÿ¨ÿ¸ÿ¼ÿÆÿ¿ÿ¸ÿ±ÿ±ÿ¶ÿ¿ÿ¹ÿ³ÿ½ÿÅÿ¿ÿ»ÿ¾ÿÆÿ¼ÿ­ÿÆÿ¸ÿ¾ÿÈÿ¶ÿÀÿÍÿÁÿ¶ÿ¿ÿÌÿÌÿÌÿÀÿÅÿºÿ¯ÿ±ÿ¼ÿ¹ÿ¹ÿÃÿÄÿ¾ÿÄÿÉÿ½ÿ°ÿ·ÿ®ÿ±ÿ¹ÿÎÿ¸ÿ¸ÿ³ÿ¶ÿºÿÀÿÓÿÉÿ³ÿÂÿ»ÿ¬ÿÉÿ¾ÿ«ÿ¾ÿ¾ÿÁÿÄÿ¾ÿ·ÿ·ÿÂÿÀÿÎÿµÿ¿ÿÄÿ¸ÿ·ÿ»ÿÆÿÇÿ¾ÿ½ÿ½ÿ·ÿÍÿ±ÿÍÿÃÿÆÿ»ÿ²ÿ½ÿµÿ¶ÿÂÿÃÿÁÿ¹ÿ¸ÿ¾ÿ¶ÿ¶ÿÏÿÀÿ¼ÿ»ÿÄÿÊÿÉÿÍÿÈÿ¸ÿ¼ÿ¡ÿºÿ¼ÿ·ÿÆÿÎÿÆÿ¸ÿ¯ÿ²ÿ»ÿ¸ÿ´ÿ¾ÿ³ÿ³ÿÌÿÆÿÈÿÃÿ´ÿ¹ÿÇÿÂÿÆÿ°ÿ³ÿ·ÿ½ÿ¹ÿ»ÿÁÿÉÿ½ÿµÿÃÿËÿÇÿ¾ÿÌÿ¯ÿÅÿ¿ÿºÿµÿ¯ÿ¾ÿÐÿÃÿ®ÿÆÿÐÿ¿ÿ¿ÿÅÿÇÿÍÿÉÿÇÿÂÿ¶ÿ¶ÿ¿ÿ¶ÿ°ÿÍÿÂÿÉÿÄÿºÿ¸ÿ¾ÿ¿ÿ·ÿ¶ÿ¸ÿÆÿÄÿÇÿÃÿÅÿÁÿÆÿÊÿÃÿ»ÿÁÿ½ÿÇÿÃÿÅÿ¿ÿ¾ÿÅÿÊÿÉÿ¾ÿ®ÿ¹ÿ¿ÿÈÿÇÿºÿ«ÿ´ÿ°ÿ³ÿ¿ÿÂÿÆÿµÿÆÿ¼ÿ§ÿÀÿÀÿÀÿÄÿÀÿ¸ÿ¼ÿÆÿÉÿ±ÿÉÿ¼ÿ¹ÿ­ÿÁÿÒÿ¼ÿ®ÿ¸ÿ¾ÿ¶ÿ¾ÿÇÿºÿ¾ÿÊÿÊÿÇÿÆÿÈÿÅÿ»ÿÂÿÇÿÁÿ±ÿµÿÁÿ¿ÿ¹ÿ¿ÿÅÿÀÿ³ÿ²ÿÉÿÉÿÂÿ¼ÿ¹ÿ¹ÿ¿ÿºÿ¹ÿ¿ÿ²ÿ¿ÿ»ÿ±ÿ¶ÿ¾ÿµÿ¼ÿÂÿÿ½ÿ»ÿ³ÿ±ÿ·ÿ¹ÿ¹ÿÀÿºÿ»ÿ»ÿºÿÆÿÃÿ¹ÿ¶ÿºÿ½ÿ°ÿ³ÿÁÿ½ÿ¾ÿ¾ÿ»ÿµÿµÿ¾ÿÁÿÀÿÃÿ¾ÿ´ÿ»ÿÂÿ¾ÿ¼ÿÊÿÊÿÉÿÆÿÄÿ±ÿ¬ÿ¯ÿ¶ÿ¼ÿµÿ²ÿ­ÿÈÿÃÿ¿ÿÆÿÂÿ¾ÿÄÿÓÿÑÿÈÿÏÿÈÿ¾ÿÆÿÄÿ¹ÿºÿºÿËÿÉÿÖÿÊÿ¶ÿºÿ½ÿ¶ÿ¸ÿÀÿ¦ÿÃÿºÿ¸ÿ¶ÿ¼ÿÃÿÃÿÄÿ£ÿ¨ÿ¸ÿÉÿÅÿÀÿ¾ÿ½ÿÃÿ¹ÿ¼ÿÂÿ°ÿ¶ÿÂÿÂÿ¼ÿ¿ÿÂÿ½ÿ¸ÿ·ÿ¶ÿÃÿÌÿÆÿÀÿÁÿµÿ»ÿÊÿËÿ¹ÿ¶ÿ»ÿºÿµÿ³ÿÄÿ½ÿ¬ÿ¶ÿÃÿ¿ÿ¶ÿ¾ÿÃÿ¼ÿÇÿÁÿÁÿÃÿ¾ÿÁÿÇÿºÿÅÿ´ÿÅÿÀÿ½ÿÁÿÃÿ»ÿ³ÿÆÿ¾ÿ´ÿµÿ»ÿ¾ÿ·ÿºÿ¾ÿ¸ÿÉÿÃÿ·ÿ¼ÿ¶ÿ½ÿ·ÿ½ÿÇÿ·ÿËÿÃÿ¿ÿËÿËÿÅÿÀÿ¾ÿ»ÿ»ÿÈÿÂÿ»ÿ¹ÿÃÿÅÿÃÿ¾ÿ°ÿ©ÿ½ÿÅÿ²ÿ°ÿ½ÿÍÿÌÿ½ÿ°ÿ´ÿÃÿÄÿµÿ»ÿ¿ÿ¸ÿ´ÿÃÿÊÿ¿ÿÅÿ±ÿ¿ÿÕÿÄÿ»ÿ¸ÿ½ÿÂÿÁÿ¾ÿÀÿ¶ÿÅÿÎÿ´ÿ´ÿÉÿÉÿµÿ³ÿÄÿ¾ÿ³ÿÂÿÇÿ¾ÿÅÿ³ÿ¶ÿÇÿ¿ÿ¶ÿ¾ÿ»ÿÈÿÊÿºÿ»ÿÀÿÁÿ¾ÿ½ÿ¿ÿÄÿÊÿ³ÿ«ÿ¼ÿ»ÿ¼ÿµÿ±ÿ¶ÿµÿ¿ÿ¸ÿÀÿÂÿ»ÿºÿ¾ÿÅÿÉÿÉÿÊÿ¿ÿÂÿºÿ½ÿªÿºÿÀÿ¼ÿÅÿÏÿÈÿÁÿ»ÿÌÿËÿ½ÿ¿ÿÆÿÃÿÀÿ¿ÿÀÿÄÿ¿ÿ¿ÿÁÿÂÿºÿ½ÿ½ÿ½ÿºÿ¹ÿ¶ÿ±ÿÁÿÈÿ¿ÿµÿ¼ÿÂÿÃÿÎÿÆÿºÿÂÿÊÿÄÿÀÿÍÿ¹ÿÌÿ»ÿ¾ÿÁÿËÿËÿÆÿÌÿÁÿÆÿÃÿÃÿµÿ»ÿÖÿÆÿ²ÿ¼ÿÉÿÉÿÇÿ»ÿ¿ÿÀÿÀÿ½ÿÉÿ·ÿ¾ÿ»ÿ¶ÿÀÿÂÿ¾ÿÊÿµÿÆÿÇÿÌÿºÿ¾ÿ¼ÿºÿ·ÿµÿ¹ÿ¾ÿÁÿÈÿ·ÿÃÿ½ÿÄÿÈÿÁÿ±ÿ·ÿ¶ÿ¢ÿ²ÿºÿÈÿ³ÿÅÿ¾ÿ¾ÿ¹ÿ´ÿ²ÿ¸ÿÁÿÅÿÀÿ¾ÿ·ÿ¿ÿ½ÿºÿÂÿÂÿÂÿÂÿÀÿ·ÿ´ÿ¼ÿ¹ÿ¼ÿËÿ´ÿ³ÿ°ÿ¹ÿÆÿ®ÿªÿ¸ÿµÿ¸ÿËÿÊÿÈÿÆÿËÿ¾ÿ¿ÿÄÿÇÿÁÿµÿ³ÿ¼ÿ¾ÿµÿ¶ÿ´ÿÆÿÆÿÃÿ±ÿ¯ÿ¸ÿ½ÿ¾ÿÂÿÀÿ¾ÿÃÿÁÿ¼ÿ¿ÿ­ÿ¾ÿ½ÿÀÿ¶ÿ¹ÿºÿ¾ÿÂÿÀÿ»ÿ¼ÿ½ÿ¼ÿÀÿ½ÿ¨ÿÂÿ¹ÿÑÿ¾ÿ»ÿÈÿÄÿ½ÿ¾ÿ»ÿ¼ÿ¿ÿÌÿ½ÿ»ÿÇÿ¼ÿ¾ÿ½ÿ»ÿºÿºÿ»ÿºÿ¿ÿÈÿÈÿÆÿÆÿÆÿÇÿÕÿÈÿ±ÿÀÿ±ÿÀÿÇÿÅÿ¿ÿºÿÂÿ¹ÿÂÿÃÿºÿÁÿ½ÿ´ÿ´ÿÀÿºÿ¼ÿ¸ÿ§ÿ¬ÿ·ÿ²ÿÀÿ»ÿ¾ÿ·ÿ»ÿ´ÿ°ÿÂÿ¾ÿ·ÿ¹ÿÂÿ¿ÿ¿ÿ½ÿ®ÿ±ÿÁÿÁÿ¾ÿ¶ÿÀÿºÿ¶ÿÃÿ¾ÿ¹ÿ»ÿ´ÿ½ÿÊÿÅÿ»ÿºÿÁÿÆÿµÿÃÿÎÿºÿÑÿÅÿÉÿ·ÿ¹ÿËÿÈÿ¾ÿÁÿÅÿÁÿºÿ¹ÿ¾ÿ¾ÿµÿ¶ÿ»ÿÁÿ¾ÿ²ÿ»ÿÇÿºÿ¼ÿÁÿ·ÿ¸ÿÀÿ¹ÿÄÿºÿÅÿ¾ÿËÿÍÿ½ÿÃÿºÿ»ÿÉÿÃÿ¶ÿÂÿÍÿÄÿ»ÿ¹ÿ¼ÿ°ÿ¼ÿºÿ·ÿ´ÿ°ÿÊÿÒÿ½ÿ¿ÿÀÿÊÿÍÿÂÿ´ÿ²ÿ¿ÿÎÿÞÿÐÿ¾ÿÐÿÂÿÇÿ¯ÿÀÿ¾ÿÑÿÃÿºÿ´ÿ¿ÿÇÿ¼ÿ¹ÿ¾ÿÅÿËÿ·ÿ¹ÿ½ÿ¹ÿÄÿ»ÿÊÿ½ÿÍÿÅÿ¾ÿ³ÿ·ÿ´ÿºÿ»ÿ¿ÿÊÿÃÿ´ÿ­ÿ²ÿºÿ´ÿ°ÿ­ÿ¶ÿÂÿÄÿµÿ·ÿ¸ÿÀÿµÿ·ÿµÿ´ÿ¼ÿµÿ´ÿ¾ÿ·ÿ´ÿ¡ÿ¯ÿ·ÿ»ÿ·ÿ·ÿ¾ÿ®ÿµÿµÿÃÿ´ÿ«ÿºÿ·ÿ­ÿ²ÿ½ÿÅÿÂÿ³ÿ«ÿµÿ²ÿ¹ÿ»ÿ¿ÿ»ÿ¶ÿÂÿ¾ÿ½ÿºÿ¿ÿ¿ÿ»ÿ¶ÿ®ÿªÿ±ÿ¹ÿÃÿÌÿÏÿ¶ÿ¹ÿÁÿ·ÿ¸ÿÍÿ¶ÿ¾ÿÅÿ´ÿÃÿ¶ÿÁÿÀÿ¼ÿÀÿ¾ÿ®ÿ­ÿ¹ÿ±ÿºÿ°ÿ²ÿ¸ÿ½ÿ±ÿºÿÂÿ½ÿ¼ÿ¼ÿ·ÿ½ÿ½ÿ±ÿ¾ÿÀÿ¹ÿ¼ÿÅÿÈÿÃÿÃÿÇÿÃÿ°ÿÄÿºÿÇÿ¼ÿ©ÿÃÿ°ÿ½ÿºÿÉÿ·ÿÂÿÅÿ±ÿ²ÿ°ÿ¼ÿ¸ÿ¯ÿ°ÿ·ÿ¿ÿ¿ÿÂÿ»ÿ¹ÿ½ÿÐÿ½ÿºÿÏÿ½ÿÂÿ¾ÿÈÿÄÿÒÿÁÿ¶ÿÆÿ¸ÿ·ÿ¼ÿ²ÿµÿ¿ÿ¼ÿ¾ÿ¿ÿ­ÿ¬ÿ±ÿºÿ¿ÿ¬ÿ³ÿ¸ÿÆÿ´ÿ¼ÿ·ÿ½ÿÁÿÊÿËÿÄÿÃÿÇÿÄÿÂÿ¼ÿÃÿÂÿ¹ÿ¹ÿ½ÿÃÿ¸ÿ®ÿ²ÿÈÿÂÿ¶ÿÁÿÅÿ¬ÿµÿÂÿÅÿÊÿÇÿºÿ±ÿ²ÿ¶ÿÃÿÃÿ¾ÿ·ÿ½ÿ¾ÿÃÿÀÿ¼ÿÌÿËÿ»ÿ·ÿÅÿ¸ÿ¿ÿºÿÂÿ½ÿ½ÿ¾ÿµÿ·ÿµÿÀÿ¸ÿÌÿÆÿÆÿ¹ÿ²ÿ¶ÿµÿ¼ÿÃÿÈÿÅÿ¿ÿ¼ÿ·ÿÀÿºÿ¸ÿÉÿÃÿ´ÿ®ÿ¾ÿÑÿÂÿºÿÿ´ÿËÿËÿÉÿ»ÿ·ÿ·ÿ¶ÿ¯ÿÃÿÆÿÁÿÁÿ¸ÿ°ÿ¸ÿÀÿºÿ¼ÿÂÿ»ÿ¸ÿ½ÿÅÿ»ÿ¼ÿ»ÿÌÿÃÿÅÿ¼ÿÇÿÃÿÂÿÁÿ¯ÿ¹ÿ»ÿ¾ÿÆÿ½ÿ¿ÿ¿ÿÂÿÆÿÈÿ¿ÿ¸ÿ¼ÿÄÿÃÿÀÿ¼ÿµÿ½ÿÈÿÈÿ¹ÿ®ÿµÿ»ÿ®ÿÉÿÅÿÁÿÃÿ¦ÿ¾ÿ»ÿ·ÿ¶ÿ·ÿ§ÿ¦ÿÀÿÍÿ¿ÿ½ÿµÿ³ÿ½ÿÁÿ¼ÿ·ÿ½ÿ¼ÿ¸ÿ¾ÿ»ÿ¸ÿ¾ÿ»ÿ¶ÿ²ÿÁÿ¼ÿÀÿÐÿºÿÀÿ­ÿ¯ÿ¹ÿÇÿ«ÿ²ÿËÿ°ÿ¸ÿ¸ÿºÿÁÿÃÿ¶ÿ¼ÿÀÿÌÿÈÿ¼ÿ¾ÿÇÿËÿÎÿÇÿ½ÿ¾ÿÃÿÌÿÄÿ½ÿ¿ÿ¹ÿÂÿ·ÿ»ÿÄÿÅÿÃÿ¼ÿÇÿºÿ¹ÿ¸ÿ»ÿÈÿ°ÿÌÿµÿ¶ÿ®ÿÁÿÂÿ½ÿ¹ÿÁÿÃÿºÿÁÿÊÿÏÿÑÿÇÿ¸ÿµÿ¶ÿ¹ÿ¹ÿ¶ÿÂÿÈÿ¾ÿ¶ÿ¿ÿÑÿ¹ÿ¾ÿ²ÿÒÿÀÿ½ÿ¹ÿÑÿ±ÿ²ÿ¹ÿ®ÿÃÿ¾ÿ¹ÿÁÿÄÿ¹ÿ¬ÿ¾ÿÉÿ¸ÿÇÿ¹ÿµÿ¶ÿ³ÿªÿ´ÿÀÿºÿ¼ÿ¼ÿ­ÿ¶ÿÇÿµÿµÿÅÿÀÿ·ÿ³ÿ½ÿºÿÃÿÏÿÌÿ¸ÿÈÿÃÿ¶ÿ²ÿ¸ÿÁÿÂÿ¾ÿµÿ¯ÿÂÿ¸ÿ¸ÿ¼ÿµÿ¶ÿ´ÿÄÿ¿ÿµÿÂÿ½ÿ·ÿ¿ÿ¾ÿ¶ÿ³ÿ¹ÿ½ÿ¼ÿÃÿÆÿ¾ÿ¼ÿ»ÿ¹ÿ»ÿ¿ÿÃÿ»ÿ¾ÿÃÿ¿ÿ¶ÿ·ÿ¿ÿ»ÿÀÿÀÿÂÿ­ÿ´ÿ´ÿÊÿ·ÿÀÿÖÿËÿ½ÿ³ÿÃÿ»ÿ¶ÿµÿºÿµÿ¾ÿ¯ÿ¯ÿ¿ÿËÿÊÿµÿ¦ÿ¬ÿµÿÂÿÇÿ¿ÿÁÿÀÿ»ÿÀÿÄÿºÿµÿÅÿÎÿ¸ÿ±ÿÁÿ²ÿ¿ÿÅÿÀÿÉÿ¶ÿ¦ÿÍÿ¼ÿªÿ¬ÿ¸ÿ»ÿÂÿÀÿ³ÿ´ÿ¶ÿ¸ÿ»ÿ¯ÿ´ÿËÿÉÿ¼ÿ®ÿ·ÿ¶ÿ°ÿ¶ÿ·ÿ´ÿÃÿÄÿ»ÿ¾ÿÁÿÃÿÂÿÂÿºÿ¼ÿÅÿ¶ÿ»ÿÀÿÁÿÂÿ·ÿÇÿÅÿ·ÿµÿÀÿ¹ÿÄÿ¼ÿµÿ´ÿÅÿ¿ÿ¹ÿÅÿ½ÿ»ÿµÿÆÿÂÿÄÿ½ÿÇÿ¹ÿÍÿ¸ÿ°ÿ±ÿ¼ÿ½ÿ¾ÿ»ÿ³ÿ¼ÿ¾ÿ³ÿ¹ÿÁÿÅÿÁÿ¶ÿ¸ÿ½ÿ¼ÿ¹ÿµÿºÿÂÿÆÿÀÿ½ÿÀÿÂÿ¼ÿ¸ÿµÿÀÿ¿ÿÄÿ¶ÿÊÿÄÿµÿµÿ¸ÿÉÿµÿÌÿ·ÿ­ÿ²ÿÁÿ¾ÿ¾ÿ·ÿ®ÿ¹ÿ¶ÿÀÿ¼ÿ¾ÿ¸ÿ»ÿÂÿÇÿ¸ÿ¶ÿÅÿÀÿÀÿÁÿÊÿÆÿÄÿÆÿÂÿ¹ÿ¶ÿÂÿ¼ÿµÿÊÿÌÿÆÿ¾ÿ·ÿµÿÀÿÇÿ¿ÿÂÿÅÿÀÿÆÿÅÿ¿ÿºÿÁÿ»ÿÓÿÀÿÃÿ¿ÿ¶ÿÁÿÄÿ¸ÿ¯ÿÁÿÄÿÄÿÍÿÁÿÌÿÈÿ¯ÿ¸ÿÂÿ¿ÿÅÿ¹ÿ¼ÿ½ÿ¹ÿÁÿºÿ³ÿÅÿÄÿ¾ÿÆÿÂÿ»ÿ¬ÿ«ÿ¸ÿ³ÿ¸ÿ¾ÿ³ÿ¹ÿÇÿºÿ»ÿµÿ¹ÿÀÿ¾ÿ±ÿ¹ÿºÿ®ÿÍÿÔÿÆÿ¿ÿ½ÿÎÿÆÿ´ÿ·ÿÃÿ¿ÿÎÿËÿÏÿ²ÿÄÿØÿÆÿ¼ÿËÿÂÿÅÿÇÿ½ÿ»ÿµÿ»ÿ¿ÿÁÿÅÿ¿ÿ³ÿ«ÿºÿÉÿÆÿ·ÿ¶ÿ½ÿ¹ÿ´ÿ²ÿºÿ»ÿ·ÿÀÿÃÿÈÿ·ÿ·ÿ¼ÿÍÿ¹ÿÆÿÈÿÈÿµÿÆÿ±ÿºÿÄÿ¶ÿªÿÁÿßÿ¹ÿºÿ³ÿÄÿµÿÂÿ»ÿÄÿ¿ÿ¼ÿ½ÿ»ÿ¾ÿºÿ¶ÿ«ÿ°ÿ¹ÿÁÿ¯ÿ¿ÿ¾ÿ±ÿ½ÿÂÿÏÿÂÿ¶ÿÁÿ¹ÿ½ÿÌÿÍÿÍÿÃÿ¿ÿÌÿÓÿÉÿ½ÿÁÿ¶ÿ®ÿÀÿÍÿºÿ¸ÿ¾ÿ®ÿ¶ÿÁÿÀÿÎÿºÿ»ÿ¢ÿÄÿ»ÿ¿ÿÂÿÁÿ¾ÿ¸ÿ´ÿ­ÿÅÿ©ÿÄÿ¿ÿÃÿ¾ÿÀÿÅÿ³ÿ¢ÿ¹ÿÄÿ¿ÿºÿ¸ÿÐÿÍÿÄÿÆÿÀÿºÿ¿ÿ»ÿ±ÿ¿ÿÁÿ·ÿÀÿÈÿÄÿ´ÿ¸ÿ·ÿ¶ÿÁÿÊÿ¿ÿ¹ÿ½ÿÄÿ°ÿÅÿÁÿ­ÿÁÿÀÿ»ÿÁÿÅÿ²ÿÁÿ­ÿ´ÿ²ÿ¿ÿÍÿÆÿºÿµÿËÿ½ÿÁÿÂÿ»ÿ³ÿ¼ÿ»ÿÀÿÈÿÊÿÃÿÂÿ¿ÿÀÿÆÿÀÿ½ÿ¾ÿ¼ÿµÿ¶ÿÂÿÀÿÊÿÆÿÄÿ¿ÿÁÿÊÿÊÿ¹ÿ¾ÿ¹ÿ¿ÿ¹ÿÂÿ®ÿ¼ÿ¹ÿ®ÿËÿ¸ÿºÿÍÿ¼ÿ°ÿÌÿ²ÿÍÿÊÿ»ÿ¼ÿ¾ÿºÿ½ÿ¿ÿÏÿ½ÿ²ÿ¸ÿ½ÿ¶ÿ±ÿ·ÿ¹ÿ¼ÿ¸ÿ·ÿºÿ¶ÿÁÿÌÿÉÿÀÿ»ÿ²ÿ©ÿ·ÿ¹ÿËÿÃÿ¾ÿ°ÿ©ÿ¹ÿ¿ÿÄÿÂÿ»ÿµÿµÿªÿ·ÿÃÿÂÿ¯ÿ¶ÿ±ÿÂÿÁÿÆÿÈÿ¿ÿ¸ÿÀÿÇÿ¹ÿ¶ÿ»ÿ·ÿ¹ÿ»ÿ¿ÿ¼ÿ¹ÿÃÿÇÿ¼ÿ±ÿµÿ¯ÿ¹ÿ²ÿÁÿÁÿµÿ³ÿÁÿ¶ÿ¹ÿ¸ÿÁÿ¹ÿ³ÿÉÿ²ÿÉÿ·ÿ´ÿÆÿ¸ÿºÿ»ÿ«ÿ¹ÿÊÿÀÿ³ÿ³ÿÀÿÃÿÀÿÁÿµÿÈÿÎÿÈÿÉÿÇÿÈÿÈÿ¾ÿ½ÿÉÿÃÿ»ÿ¿ÿÆÿºÿ´ÿ¯ÿºÿÂÿÀÿ½ÿÃÿÀÿ»ÿ»ÿ¾ÿ±ÿ³ÿ¿ÿ«ÿÂÿ¾ÿÀÿºÿÍÿÇÿ¾ÿ¶ÿ»ÿÆÿ¾ÿ¸ÿÂÿÁÿ¸ÿ³ÿ¸ÿ¿ÿ¾ÿ·ÿ°ÿ³ÿºÿÁÿÁÿ²ÿ¼ÿ¸ÿÄÿÅÿºÿ¹ÿ½ÿÁÿ¸ÿÇÿ¸ÿÏÿÅÿ«ÿ´ÿ¸ÿ½ÿÈÿ¿ÿ¸ÿÀÿºÿ¼ÿ²ÿºÿ¿ÿ¶ÿ©ÿ³ÿ»ÿ¹ÿÁÿºÿ¾ÿËÿ¼ÿ¶ÿ¬ÿºÿ·ÿÅÿ·ÿ¹ÿ®ÿµÿÁÿ¿ÿ»ÿÈÿªÿ»ÿÐÿ¥ÿ·ÿ»ÿÉÿµÿ¸ÿ»ÿ·ÿ¹ÿÀÿÃÿ¸ÿ¶ÿ¶ÿÂÿÅÿÂÿÃÿ¾ÿ¼ÿ®ÿ±ÿ¸ÿ°ÿÆÿÂÿ¸ÿ­ÿªÿ¸ÿÌÿ«ÿ½ÿÔÿ°ÿ²ÿ±ÿÂÿÂÿ¶ÿÂÿÉÿÂÿ³ÿºÿºÿºÿÃÿ¾ÿ³ÿ¿ÿÀÿ¼ÿÆÿÁÿ²ÿ¯ÿ±ÿ¼ÿ»ÿµÿ¿ÿ¼ÿ¿ÿ¾ÿµÿÄÿÇÿºÿ¼ÿÇÿ´ÿ¹ÿÅÿ³ÿ²ÿ¼ÿ¸ÿÀÿºÿÀÿÆÿÀÿ½ÿµÿ¶ÿ°ÿ¨ÿ½ÿÃÿ¼ÿÉÿÐÿÔÿËÿ¾ÿ¶ÿ¸ÿ¨ÿ¨ÿ¸ÿ¸ÿ³ÿÂÿÎÿÄÿ¼ÿ¹ÿÀÿ·ÿ³ÿ½ÿÐÿÇÿ¹ÿºÿ¼ÿ¸ÿ¼ÿÃÿ¾ÿ·ÿ¼ÿÀÿ¾ÿ¾ÿÍÿÃÿ·ÿ³ÿ¿ÿÅÿÀÿ¹ÿ¹ÿºÿ»ÿ¹ÿ»ÿ¶ÿ¹ÿ»ÿ²ÿ°ÿºÿ¸ÿ¸ÿ¿ÿÅÿÂÿ¶ÿ¼ÿÈÿÀÿ¼ÿ¾ÿ¹ÿÁÿ¸ÿ»ÿÃÿ¦ÿÀÿ¼ÿÆÿ´ÿ¹ÿ³ÿ»ÿ¾ÿ¿ÿ½ÿ¼ÿ¹ÿ»ÿ¼ÿ¼ÿÁÿÀÿ¸ÿ¸ÿ¿ÿÄÿ¼ÿ¸ÿ¿ÿ»ÿ¼ÿ¼ÿ«ÿ½ÿ³ÿÌÿÀÿÈÿ¸ÿÄÿ¿ÿ»ÿ³ÿ¶ÿ·ÿ¶ÿ²ÿ¯ÿ»ÿ¼ÿ±ÿÄÿÔÿÊÿºÿ·ÿ·ÿÁÿÁÿ¾ÿ¸ÿ¶ÿÇÿÄÿÆÿ¼ÿ¸ÿ²ÿ·ÿÆÿÀÿ½ÿ»ÿ¹ÿ»ÿ¹ÿ¿ÿµÿ»ÿ¿ÿÃÿ¥ÿ·ÿ¯ÿ»ÿÀÿ»ÿ«ÿ¬ÿ¸ÿ´ÿ¼ÿ¹ÿºÿ¹ÿ¿ÿ¶ÿ§ÿ±ÿ¾ÿ¾ÿ¾ÿ»ÿÉÿÃÿ¬ÿ®ÿ²ÿÇÿÉÿ¶ÿ¬ÿµÿªÿªÿ´ÿÁÿÅÿÂÿºÿ«ÿ¯ÿºÿ»ÿ¼ÿ»ÿ½ÿ·ÿÅÿÇÿ¼ÿÁÿ¿ÿ¿ÿ·ÿ¾ÿÌÿÁÿ»ÿ¹ÿ«ÿ­ÿ¹ÿÀÿ½ÿ¸ÿ½ÿÇÿÇÿÂÿÈÿÁÿ°ÿÃÿ½ÿ¿ÿÅÿ²ÿÀÿºÿ¹ÿ¸ÿÀÿÂÿ·ÿ¸ÿ¶ÿ»ÿÂÿ¼ÿÅÿÇÿ½ÿµÿ°ÿ´ÿ»ÿ©ÿÀÿ´ÿ°ÿ¸ÿ¯ÿµÿ¿ÿÈÿÃÿÁÿ¼ÿºÿÃÿÆÿ¾ÿºÿ·ÿ·ÿ·ÿÁÿ·ÿÄÿ¹ÿÀÿ®ÿ¿ÿ¶ÿ½ÿÍÿÌÿÑÿÎÿ¾ÿ¶ÿ¹ÿÄÿÂÿ¸ÿ¾ÿÓÿ±ÿ´ÿÁÿÁÿµÿ·ÿ½ÿ²ÿ´ÿ»ÿµÿ­ÿµÿ»ÿ´ÿ³ÿ¸ÿÐÿÎÿÇÿÉÿ¾ÿÅÿ´ÿ´ÿÁÿ¾ÿ­ÿ³ÿ½ÿ»ÿÀÿ¾ÿ·ÿÁÿ¸ÿµÿºÿÉÿ±ÿÁÿÄÿµÿÂÿÀÿ¾ÿÁÿ¾ÿµÿ½ÿ»ÿµÿ¶ÿ°ÿµÿ·ÿ¼ÿ½ÿÅÿÂÿÄÿÆÿ»ÿ¼ÿ¿ÿÄÿÁÿÁÿÀÿ±ÿ¬ÿ¹ÿ¼ÿÂÿÉÿ²ÿ²ÿºÿÀÿ»ÿ²ÿºÿÃÿ¸ÿ¹ÿ¼ÿ»ÿÁÿÆÿÂÿÄÿÂÿÀÿºÿ·ÿÆÿÀÿÉÿµÿ¶ÿÅÿÕÿÌÿºÿ¸ÿÈÿÈÿ­ÿºÿ¼ÿ¿ÿ¾ÿ«ÿ¶ÿ»ÿ»ÿºÿÉÿÅÿ»ÿºÿ·ÿºÿÈÿÁÿÀÿ¶ÿ³ÿÇÿÇÿÇÿºÿÉÿ½ÿ½ÿ¾ÿÂÿÅÿ¾ÿ·ÿµÿµÿ³ÿ¾ÿÄÿËÿ¾ÿÅÿÂÿ²ÿ¹ÿÉÿÍÿÅÿ»ÿ·ÿ²ÿ¨ÿ¹ÿÁÿ´ÿ¿ÿ¼ÿ´ÿÌÿÀÿ¿ÿÆÿÅÿ¿ÿÀÿ¿ÿ³ÿ¹ÿÊÿ¾ÿ¾ÿ«ÿ¾ÿÃÿÍÿ¾ÿÀÿÃÿÅÿÇÿ¾ÿ¹ÿÅÿÇÿÃÿ­ÿÒÿÁÿ®ÿÈÿ¸ÿ½ÿÂÿºÿµÿ»ÿ¿ÿ»ÿ»ÿ¿ÿ±ÿ»ÿÀÿÏÿÀÿ³ÿ³ÿÆÿÆÿ¹ÿ½ÿÅÿ½ÿ¾ÿÈÿ°ÿ¶ÿ¾ÿ·ÿ¼ÿ¾ÿÄÿÂÿ¿ÿ½ÿºÿÄÿ·ÿ¾ÿ¢ÿ¾ÿÀÿ¿ÿÀÿÀÿ»ÿ¹ÿ»ÿ¾ÿ»ÿ·ÿÀÿ­ÿ·ÿÀÿ®ÿËÿ¹ÿ¾ÿÃÿ¼ÿµÿ·ÿ»ÿ¶ÿµÿ¶ÿ¯ÿ«ÿ·ÿÇÿ¹ÿ»ÿÂÿÀÿÁÿÆÿÁÿ°ÿ³ÿÆÿÃÿÃÿ¯ÿºÿÀÿ½ÿ·ÿ±ÿ²ÿµÿ±ÿ·ÿ¿ÿ³ÿ¸ÿÁÿÁÿÈÿ¿ÿºÿÊÿÐÿ½ÿ·ÿºÿºÿ»ÿ°ÿ½ÿ¿ÿÆÿ¾ÿµÿ³ÿ´ÿ½ÿÇÿ·ÿËÿ·ÿ·ÿ¹ÿ¹ÿ·ÿ»ÿÀÿÇÿÈÿ¹ÿ¹ÿÆÿÍÿÃÿÃÿÃÿÁÿ¾ÿÆÿÂÿ¹ÿÅÿÃÿÂÿÅÿÅÿ¸ÿÊÿÁÿ¶ÿ¸ÿÂÿÂÿºÿºÿ½ÿÁÿÊÿÁÿ°ÿºÿÐÿÆÿ¼ÿÃÿÄÿÂÿ¹ÿÊÿÉÿ¼ÿ»ÿÁÿÃÿ½ÿ·ÿ´ÿ´ÿºÿÄÿ¼ÿÀÿÇÿÂÿ³ÿ­ÿ»ÿÂÿ¼ÿ¸ÿ²ÿÏÿ¹ÿ©ÿ²ÿ°ÿ»ÿÃÿ½ÿ¹ÿ¿ÿÉÿÆÿÃÿ½ÿÅÿÁÿ±ÿÅÿÂÿ­ÿºÿÎÿÅÿ°ÿÎÿÉÿ·ÿÀÿÆÿÇÿÆÿÆÿÂÿÀÿ¾ÿÅÿÆÿÄÿ»ÿºÿ³ÿ¯ÿ±ÿ¨ÿ¹ÿÆÿºÿÇÿÁÿÈÿÃÿÆÿÊÿÂÿÄÿ»ÿ¿ÿµÿ·ÿ¿ÿÈÿ´ÿµÿÉÿ»ÿ¶ÿ¾ÿ·ÿÂÿÀÿ¼ÿ½ÿ»ÿ¹ÿ¾ÿÄÿ»ÿ³ÿÀÿÈÿÉÿÈÿÄÿ¼ÿ¼ÿÄÿ»ÿÎÿÇÿ½ÿ¸ÿ·ÿ¼ÿÁÿÅÿÇÿÊÿ¿ÿÅÿÁÿ½ÿÆÿÂÿ¶ÿ»ÿÉÿ½ÿ¿ÿÄÿµÿ¹ÿ¸ÿ´ÿ¼ÿÇÿÁÿ¸ÿÊÿÃÿºÿÏÿÅÿÄÿÂÿÁÿËÿÀÿÍÿÍÿÌÿ³ÿ¶ÿÀÿÂÿ¶ÿ®ÿÐÿ»ÿÄÿ¬ÿµÿ¾ÿÂÿÁÿ¾ÿÅÿ»ÿÁÿ·ÿ¾ÿºÿÀÿÊÿÊÿÀÿ»ÿ¼ÿ¿ÿ¶ÿ³ÿ¾ÿºÿÀÿÔÿ»ÿ¸ÿÍÿ»ÿ¼ÿÇÿ¿ÿ·ÿÀÿÃÿ¹ÿ»ÿÂÿ¸ÿÁÿÎÿÇÿ¼ÿÀÿ¼ÿÊÿÍÿÈÿ¹ÿ»ÿÀÿ·ÿ¾ÿ©ÿÂÿ±ÿ­ÿºÿ¼ÿ´ÿ¶ÿÁÿÁÿ«ÿÀÿÂÿÃÿ¿ÿ½ÿÀÿÁÿ¼ÿÆÿ»ÿ¼ÿ¾ÿÃÿÇÿÅÿ¾ÿ¾ÿÃÿ·ÿ³ÿ¾ÿºÿÂÿ½ÿ½ÿÅÿ²ÿÌÿ¶ÿ°ÿÈÿÆÿÅÿÄÿ¾ÿ½ÿºÿ·ÿ¾ÿÌÿÓÿÀÿ·ÿ¿ÿÆÿ¿ÿ±ÿ½ÿ¹ÿªÿ¹ÿ·ÿ¼ÿÅÿ¾ÿ²ÿºÿ¿ÿÄÿ¶ÿ¸ÿ»ÿ½ÿÅÿÄÿ»ÿµÿ¸ÿÇÿ²ÿÄÿÁÿ·ÿµÿµÿ°ÿ³ÿ¾ÿ»ÿ¿ÿ¿ÿÇÿÎÿÁÿ·ÿ¿ÿÄÿ¶ÿ¸ÿ¿ÿÉÿÈÿµÿµÿ½ÿÀÿ¸ÿ³ÿÄÿÔÿ¨ÿÁÿÍÿÀÿÃÿÇÿ¼ÿ¶ÿ¼ÿ½ÿºÿµÿÂÿÆÿÁÿ³ÿµÿ½ÿÀÿ¾ÿ¹ÿ®ÿ½ÿ°ÿ¼ÿ¹ÿºÿ·ÿºÿ¼ÿºÿÂÿÃÿ¶ÿ·ÿÉÿÆÿºÿ½ÿ¿ÿÅÿÎÿÂÿÆÿÃÿ¿ÿ¯ÿ³ÿÆÿÅÿÌÿÓÿËÿ¾ÿ°ÿµÿ¿ÿÃÿ·ÿ¹ÿ½ÿ½ÿÂÿÄÿÂÿÀÿ¸ÿ·ÿ±ÿ´ÿ°ÿÈÿËÿ¹ÿ³ÿÀÿÅÿ»ÿ­ÿ¾ÿ¿ÿ®ÿ»ÿ½ÿ»ÿÀÿÄÿ¿ÿ¾ÿÅÿÄÿ¶ÿÇÿ¶ÿ¿ÿÁÿ°ÿ¯ÿ´ÿ¸ÿ½ÿ¿ÿÈÿÂÿÔÿ¾ÿ¹ÿÄÿ½ÿ½ÿ¼ÿ¿ÿÇÿÃÿÀÿ¾ÿÅÿÏÿÉÿÀÿÅÿÃÿÅÿ¿ÿ¼ÿºÿ©ÿ°ÿµÿ¼ÿÛÿÏÿÔÿÅÿÂÿÅÿÇÿÀÿµÿºÿÀÿ»ÿÅÿ³ÿËÿÈÿÄÿÅÿÇÿ»ÿ³ÿ·ÿµÿ½ÿ´ÿ¹ÿÉÿÁÿ¿ÿºÿ·ÿ´ÿ±ÿ·ÿ¾ÿ¾ÿÂÿÆÿ½ÿ¼ÿ½ÿ½ÿ¿ÿÄÿËÿÇÿÂÿ¶ÿ³ÿÂÿ±ÿ§ÿ¸ÿÆÿ¿ÿ±ÿ¸ÿÉÿÆÿºÿ¸ÿ´ÿ±ÿÀÿÁÿÀÿ¾ÿÈÿÁÿÌÿÆÿÆÿ¼ÿ±ÿºÿÆÿÅÿÅÿºÿµÿ¾ÿ°ÿ»ÿ½ÿ·ÿ­ÿ±ÿ¯ÿ¾ÿÈÿ½ÿ¸ÿ¿ÿ¼ÿ·ÿ°ÿÃÿ·ÿ¿ÿ»ÿ¼ÿ·ÿ¼ÿ¾ÿ¼ÿ¼ÿ¾ÿÆÿ»ÿÈÿ·ÿ³ÿ»ÿ¸ÿÐÿÉÿÀÿÁÿÀÿ¿ÿÁÿ½ÿ»ÿÃÿÂÿ®ÿ·ÿ°ÿËÿ¿ÿ´ÿ¶ÿ¸ÿ·ÿºÿ¶ÿ­ÿ¶ÿ¸ÿ¾ÿ¶ÿ°ÿ¼ÿ·ÿÂÿÃÿÏÿÎÿÃÿÆÿÆÿÁÿÀÿ¹ÿ²ÿÆÿËÿÌÿ»ÿÀÿÀÿ¹ÿÌÿÂÿÁÿ¿ÿ¸ÿ²ÿ±ÿ¼ÿ»ÿ«ÿÏÿµÿÔÿÌÿ³ÿ¸ÿÉÿ¼ÿ¹ÿÅÿÂÿ¹ÿ¹ÿ»ÿÃÿÄÿÇÿ¼ÿÁÿÀÿ½ÿ¼ÿÄÿºÿºÿºÿ·ÿ¿ÿ¿ÿ½ÿÉÿÀÿµÿÆÿÀÿµÿ¾ÿ¸ÿ·ÿÄÿ¾ÿ¿ÿÁÿ¼ÿ½ÿ¾ÿÄÿÉÿ½ÿ³ÿ½ÿÃÿ¹ÿÇÿ¸ÿ¿ÿ¾ÿ¸ÿÂÿºÿ¹ÿ´ÿÅÿÕÿÂÿ¸ÿÉÿÊÿÃÿÃÿÈÿ®ÿ¶ÿ½ÿ¶ÿ¼ÿÁÿ¶ÿ¿ÿ¼ÿ»ÿÊÿËÿ¿ÿ¿ÿ¼ÿ¼ÿ³ÿÀÿ®ÿ°ÿ½ÿÁÿÌÿ¹ÿÀÿÍÿÉÿ¾ÿ·ÿ¹ÿ¾ÿ¸ÿ½ÿÓÿËÿÀÿÅÿ»ÿÉÿ­ÿ¼ÿ¿ÿ¸ÿµÿÁÿÆÿÁÿ¿ÿÅÿ½ÿ»ÿÅÿÁÿÊÿÃÿÎÿÆÿ±ÿÇÿ¼ÿºÿÏÿ¿ÿ¸ÿÅÿ»ÿÄÿÉÿËÿÃÿ¿ÿÊÿ¼ÿºÿËÿÀÿ¶ÿ´ÿºÿ½ÿ®ÿÃÿÇÿ¸ÿÄÿÁÿ¾ÿ¿ÿ»ÿºÿ»ÿ»ÿµÿ¸ÿÈÿÇÿ·ÿÁÿÉÿ·ÿ»ÿ´ÿ·ÿÁÿ¼ÿºÿ¿ÿºÿ·ÿ¶ÿÂÿÃÿ¶ÿ¶ÿ¿ÿÄÿ¶ÿ¯ÿªÿ£ÿ·ÿ·ÿ»ÿ¹ÿ¯ÿ²ÿÅÿ¼ÿ¶ÿ½ÿ½ÿ¸ÿ¼ÿ¼ÿ¼ÿ¿ÿ½ÿ¸ÿªÿºÿÊÿ«ÿ¾ÿ´ÿ³ÿ¬ÿ¹ÿ´ÿµÿ¶ÿ¸ÿÁÿµÿ¶ÿ¼ÿ¼ÿ½ÿ·ÿ®ÿ´ÿ¾ÿ³ÿ°ÿ·ÿ·ÿ·ÿ»ÿ¿ÿÁÿÃÿÄÿ³ÿ½ÿ¹ÿ¿ÿ½ÿ¿ÿ¼ÿ¼ÿ°ÿ²ÿ¹ÿºÿÃÿ½ÿ¶ÿ»ÿ¾ÿÇÿ¼ÿÄÿÄÿµÿÉÿ¶ÿ»ÿÈÿÆÿ»ÿÁÿÊÿ¼ÿ¾ÿ»ÿ¼ÿ·ÿ±ÿ²ÿ´ÿ¼ÿ¿ÿ½ÿ¸ÿ·ÿºÿÇÿ¿ÿ¸ÿºÿµÿ·ÿºÿÁÿ·ÿµÿ½ÿ½ÿ¾ÿÄÿ¶ÿ®ÿ»ÿ»ÿ¼ÿÆÿ½ÿ³ÿ°ÿ»ÿºÿ»ÿÀÿÀÿ»ÿ³ÿ¸ÿ·ÿÈÿÄÿ¼ÿÁÿÄÿÈÿÁÿÉÿÇÿÁÿ¿ÿ½ÿÅÿËÿÂÿµÿºÿËÿºÿ½ÿ°ÿÃÿ¾ÿºÿÆÿ±ÿÍÿÄÿ¼ÿßÿËÿ·ÿ¶ÿÂÿÍÿ¹ÿ¹ÿÅÿÌÿÊÿ¼ÿ¼ÿ»ÿ¼ÿÇÿÄÿÁÿ¸ÿ·ÿ¾ÿµÿ»ÿÀÿÁÿ¿ÿ»ÿºÿ¾ÿ»ÿ¼ÿ»ÿµÿÁÿÐÿÍÿÆÿ¶ÿ¶ÿ»ÿ¹ÿ»ÿÅÿÆÿ»ÿ¹ÿÀÿÂÿ¹ÿ¼ÿ¾ÿÉÿÚÿµÿÀÿÉÿµÿÆÿ¿ÿºÿÊÿ¼ÿ´ÿ¶ÿ·ÿ´ÿ°ÿ²ÿ¹ÿ½ÿ¹ÿ·ÿ´ÿ¯ÿ¹ÿ½ÿ³ÿ¶ÿ¹ÿ´ÿ°ÿ¹ÿÆÿ´ÿÂÿ»ÿÁÿÊÿÍÿÀÿÌÿµÿËÿÎÿµÿÂÿÃÿ¹ÿÉÿÃÿÃÿÇÿ½ÿÁÿÀÿ³ÿ¾ÿÃÿ½ÿºÿ·ÿ»ÿ¹ÿÉÿÇÿÃÿ¶ÿ²ÿ¹ÿÎÿ±ÿ²ÿÄÿÉÿÊÿ®ÿËÿ¶ÿ·ÿ®ÿ¾ÿ¯ÿ°ÿÄÿÄÿ·ÿÁÿÂÿ¼ÿ¿ÿ¾ÿ½ÿµÿºÿÅÿ½ÿ¸ÿ·ÿºÿºÿ³ÿ¸ÿ»ÿÅÿ¿ÿÍÿ¿ÿ·ÿ²ÿ¨ÿ°ÿ°ÿ³ÿ¿ÿµÿÏÿ¶ÿ·ÿºÿ»ÿ°ÿºÿÂÿÈÿÉÿÇÿ»ÿµÿ¹ÿ¼ÿ¾ÿ¹ÿ¸ÿ½ÿÅÿÍÿÅÿÈÿÂÿÀÿ¸ÿºÿËÿÇÿ¼ÿÀÿÀÿºÿ²ÿ·ÿÃÿÄÿÁÿÄÿ¼ÿÄÿ±ÿ½ÿ´ÿºÿÉÿÇÿ¸ÿºÿÊÿÂÿºÿ¿ÿÍÿÎÿÅÿ¼ÿ½ÿÀÿ»ÿÁÿ¿ÿÈÿÂÿ²ÿ¸ÿÁÿÌÿÂÿÆÿºÿÆÿ´ÿ²ÿÃÿ½ÿ¸ÿ®ÿ³ÿÉÿ¹ÿµÿ½ÿ¼ÿÈÿ¸ÿ¹ÿ©ÿÀÿÓÿ¿ÿ¶ÿ¼ÿ³ÿ°ÿ´ÿµÿ¾ÿ¿ÿ¶ÿ¼ÿÂÿ¾ÿÁÿ»ÿªÿ³ÿ¼ÿ³ÿ¼ÿÉÿÆÿÉÿÅÿºÿÂÿÐÿ»ÿ»ÿµÿ°ÿ¬ÿ¼ÿÃÿÂÿ¯ÿÂÿ¼ÿ¹ÿ·ÿ¸ÿ´ÿ¿ÿÇÿÆÿ¼ÿ·ÿÁÿËÿÉÿ¹ÿ¶ÿ·ÿ´ÿºÿ·ÿ¹ÿÀÿ¹ÿÀÿÄÿµÿ¥ÿ´ÿÃÿµÿ®ÿ»ÿÆÿ²ÿ»ÿ¹ÿ¶ÿµÿ²ÿ¿ÿ»ÿ×ÿÈÿÙÿ¿ÿ­ÿÉÿÅÿ¹ÿ¬ÿÅÿÃÿÂÿ­ÿ»ÿµÿ¼ÿ»ÿ»ÿ·ÿ½ÿ¿ÿ·ÿÀÿÀÿ·ÿ²ÿ¬ÿ¯ÿµÿ¹ÿ»ÿ¹ÿ¸ÿ½ÿ¸ÿ¶ÿ¸ÿ²ÿºÿ½ÿ³ÿºÿÓÿ·ÿÅÿ¬ÿ¬ÿ©ÿ¶ÿÀÿ¸ÿ³ÿ°ÿÁÿÌÿÀÿ¯ÿ°ÿ½ÿ·ÿ°ÿ½ÿÍÿÁÿ»ÿ¾ÿÁÿ¿ÿ¼ÿ¶ÿ¸ÿ½ÿÄÿÇÿÂÿ¼ÿ¼ÿ»ÿ»ÿÂÿ¼ÿ¼ÿÂÿ¾ÿÂÿ¼ÿÀÿ½ÿ¶ÿÅÿ»ÿ°ÿ»ÿ½ÿ¾ÿÃÿÂÿ·ÿªÿ¶ÿÎÿ³ÿÄÿ¹ÿ»ÿ½ÿÂÿ¹ÿ¯ÿ¹ÿ·ÿ²ÿÊÿÊÿ¸ÿÀÿ¿ÿ»ÿ¾ÿ´ÿ¹ÿ¹ÿ½ÿ¿ÿ½ÿ¼ÿ¿ÿÂÿÁÿ¾ÿÂÿÉÿ½ÿ¶ÿ»ÿ·ÿ¼ÿ¸ÿ¶ÿ¼ÿÂÿÇÿ¶ÿ¸ÿ¿ÿ¶ÿÆÿµÿ¿ÿ²ÿ°ÿ¼ÿ·ÿ­ÿÁÿºÿÀÿ»ÿÅÿØÿ¾ÿºÿÀÿµÿ±ÿ½ÿ¿ÿ¹ÿºÿÁÿºÿ­ÿªÿ³ÿ¼ÿºÿ­ÿ®ÿºÿÅÿÊÿÁÿ¸ÿºÿ®ÿ¦ÿ´ÿ´ÿ·ÿ½ÿ³ÿ¸ÿÆÿØÿÅÿ½ÿÁÿ¸ÿ¶ÿÃÿ¹ÿÁÿ½ÿÆÿÂÿ¿ÿ¼ÿÃÿÀÿ¢ÿ¾ÿ¨ÿ°ÿÊÿÀÿ¬ÿ¾ÿÎÿ¨ÿ¿ÿ¼ÿ¾ÿÂÿÍÿÈÿÇÿ¸ÿÂÿÄÿÃÿÉÿÐÿ»ÿ¹ÿµÿ£ÿµÿÒÿÇÿ»ÿÃÿÃÿ±ÿ¥ÿ®ÿºÿÄÿÄÿÄÿÎÿÀÿºÿ¾ÿ²ÿÄÿÇÿÁÿ°ÿ´ÿ·ÿºÿÆÿ½ÿÉÿ¾ÿ¹ÿÇÿÍÿ·ÿ¿ÿ°ÿÊÿÇÿÒÿ¶ÿ¾ÿ¼ÿ¿ÿÆÿ½ÿ¯ÿÄÿÂÿªÿÀÿ·ÿºÿ¿ÿºÿ¿ÿ¹ÿ±ÿ¶ÿÂÿÃÿ¹ÿ¾ÿ½ÿ¿ÿÃÿ¿ÿÃÿ¾ÿ¹ÿÃÿÇÿ¸ÿ²ÿ¼ÿÆÿ¨ÿÁÿÃÿ¹ÿ¾ÿ½ÿÃÿÂÿ½ÿÈÿ¸ÿ¾ÿ»ÿ¿ÿÀÿÎÿ¬ÿ·ÿÖÿÁÿÆÿ´ÿ°ÿ¹ÿÅÿ¯ÿµÿ·ÿÃÿÆÿ¹ÿ±ÿ¹ÿÄÿ¼ÿÇÿÂÿ°ÿ·ÿ±ÿÄÿÄÿÈÿËÿ³ÿ´ÿÄÿÉÿÊÿÀÿ¼ÿÅÿÃÿÆÿÄÿÂÿ¼ÿ¯ÿ¥ÿµÿ»ÿ±ÿ½ÿ¸ÿ¸ÿ¾ÿ·ÿÄÿ´ÿ¹ÿ½ÿ¼ÿÐÿÆÿ¿ÿÃÿ²ÿ¼ÿ¾ÿ»ÿÅÿ¾ÿÀÿ³ÿËÿËÿ¸ÿ¿ÿ¿ÿÅÿÈÿÉÿËÿÅÿ·ÿÂÿÁÿÁÿÂÿ¿ÿ»ÿºÿ¾ÿ¾ÿ»ÿ¶ÿÁÿÎÿÆÿÈÿÁÿ¼ÿ¸ÿ°ÿ½ÿÈÿ¿ÿ½ÿ¼ÿÁÿ²ÿ»ÿ¼ÿ¶ÿÉÿ¨ÿ¿ÿÄÿ¹ÿ¸ÿÇÿÀÿ²ÿ§ÿµÿÀÿ¼ÿÇÿ¿ÿÒÿÆÿÁÿ¾ÿ½ÿ¿ÿÁÿÂÿÀÿÊÿÒÿÅÿ¾ÿ¿ÿ½ÿÆÿÍÿÅÿÅÿÇÿ¼ÿÁÿÊÿ½ÿÈÿÀÿ»ÿ¿ÿÀÿÄÿ½ÿ·ÿÆÿÅÿ¸ÿ»ÿ¿ÿ¬ÿ¸ÿµÿ®ÿ¿ÿ³ÿÍÿ½ÿÏÿÁÿÂÿ½ÿÂÿ¶ÿ¨ÿÇÿÀÿÅÿÇÿ¼ÿÆÿÅÿÂÿ²ÿ«ÿ²ÿÆÿ½ÿÀÿËÿÃÿ½ÿ¹ÿ¸ÿ­ÿ¬ÿºÿ»ÿÄÿÅÿºÿ­ÿ³ÿ¶ÿ¿ÿµÿ»ÿ¬ÿ²ÿºÿÆÿ½ÿºÿÅÿ¼ÿ²ÿ¶ÿ®ÿÀÿ­ÿ­ÿÁÿ»ÿ½ÿ³ÿ»ÿÃÿÁÿ¼ÿÃÿ®ÿ®ÿ¶ÿ´ÿ¶ÿºÿ»ÿ½ÿ¾ÿÂÿÀÿµÿ»ÿÂÿ»ÿ¾ÿÁÿÉÿ¿ÿ¾ÿ¶ÿ»ÿ¹ÿÄÿ²ÿ¾ÿÊÿ½ÿÃÿ¹ÿÑÿºÿÉÿÃÿ¸ÿ¸ÿÅÿ¨ÿ¸ÿ³ÿ´ÿÅÿ²ÿ¸ÿ¿ÿ»ÿ³ÿ·ÿÁÿµÿ¬ÿ¼ÿÉÿÄÿ½ÿ´ÿ°ÿµÿ¸ÿ®ÿ­ÿ½ÿ·ÿ·ÿ¹ÿ¿ÿ½ÿ¶ÿ¿ÿ²ÿµÿ»ÿ¾ÿÈÿ¼ÿ§ÿËÿÈÿ¶ÿÁÿ­ÿ·ÿÆÿ¼ÿÂÿ¹ÿ»ÿÇÿÂÿ»ÿ¾ÿ¼ÿ¹ÿ»ÿÉÿÏÿ¾ÿ¶ÿ·ÿ³ÿ½ÿ¿ÿµÿ³ÿ¼ÿ¼ÿÃÿ»ÿ¶ÿÂÿºÿ¹ÿ´ÿÊÿµÿÌÿÀÿ·ÿÂÿ¼ÿ¹ÿ¿ÿÂÿ·ÿ³ÿÁÿ¶ÿ¼ÿÀÿÁÿ¸ÿ­ÿ®ÿ¶ÿ³ÿ»ÿÃÿ¹ÿ´ÿ¸ÿ»ÿ­ÿ¶ÿ¸ÿÁÿÄÿ¼ÿ¦ÿ«ÿ¶ÿ²ÿ·ÿÂÿµÿ»ÿ¹ÿ°ÿºÿ»ÿ¸ÿ¼ÿ¹ÿÄÿ¼ÿÇÿÁÿÃÿ½ÿ·ÿ¹ÿÉÿÈÿÆÿÈÿÄÿ¼ÿ±ÿµÿ»ÿºÿÃÿÂÿ¸ÿµÿ½ÿºÿÀÿ½ÿÀÿºÿºÿµÿ¿ÿ®ÿ¸ÿ®ÿ½ÿ¸ÿ½ÿ¸ÿ¯ÿ±ÿ½ÿÊÿÃÿÀÿÆÿ½ÿºÿ¶ÿ±ÿ¸ÿ¯ÿ¥ÿ¸ÿÀÿ¸ÿÄÿÄÿªÿ¯ÿ³ÿ¼ÿÂÿÁÿ¼ÿÉÿ´ÿÆÿ½ÿ®ÿ³ÿºÿ¾ÿÆÿÁÿÊÿÃÿ¿ÿºÿ¾ÿ½ÿ­ÿ«ÿ¹ÿ¾ÿºÿÁÿÃÿËÿ¹ÿ·ÿ»ÿ±ÿÃÿ²ÿ·ÿ´ÿÁÿÃÿÇÿÀÿµÿÃÿ¸ÿ¹ÿ´ÿ¸ÿÃÿ»ÿ³ÿ¼ÿ¶ÿ®ÿ¿ÿÁÿ¶ÿ¿ÿÂÿÅÿ¼ÿ·ÿ»ÿ¼ÿ¿ÿ´ÿÂÿ°ÿ³ÿ¹ÿ½ÿ¼ÿ½ÿ¸ÿ»ÿ¸ÿÁÿÀÿÀÿ¹ÿ¹ÿ²ÿ¶ÿÂÿÊÿÇÿ½ÿÇÿÌÿ¾ÿÁÿÊÿ´ÿÇÿÈÿ¹ÿÎÿºÿÿ¾ÿ´ÿ­ÿÄÿÃÿÌÿ¿ÿÁÿ»ÿ½ÿ½ÿ¼ÿ»ÿ¹ÿ¿ÿÅÿ¿ÿÀÿÅÿ¼ÿ¼ÿ³ÿ¶ÿ»ÿÁÿÁÿ­ÿÇÿ¹ÿÉÿÂÿÁÿÄÿÁÿµÿ³ÿ»ÿ¿ÿ¸ÿ½ÿ¾ÿÃÿÈÿ¹ÿ¾ÿÌÿÆÿ´ÿ¸ÿ»ÿÁÿ»ÿ²ÿ¸ÿ³ÿºÿ¹ÿÉÿÇÿÁÿÂÿ¯ÿ¸ÿÉÿ»ÿ¹ÿÃÿ»ÿµÿ¾ÿ¼ÿ¶ÿ¿ÿÇÿÂÿ¬ÿ¹ÿºÿµÿ¬ÿ«ÿÉÿ¬ÿ¯ÿÿ¹ÿÂÿÅÿ¿ÿ²ÿ¥ÿ¨ÿ·ÿ¸ÿ´ÿÁÿÊÿËÿÄÿ°ÿ¶ÿ«ÿÀÿÄÿ±ÿ±ÿ½ÿºÿªÿ¯ÿÀÿÈÿÅÿÂÿ¹ÿ¸ÿ¹ÿ¹ÿ¼ÿ»ÿ¼ÿ¶ÿÊÿ±ÿ°ÿ¯ÿ»ÿ­ÿ¾ÿÃÿ¹ÿ±ÿµÿ½ÿ²ÿ¸ÿ»ÿÄÿÉÿ¿ÿµÿ½ÿÊÿÂÿÇÿÄÿ²ÿºÿÃÿÁÿÃÿ°ÿºÿ¹ÿ¶ÿ´ÿ¼ÿ»ÿ´ÿ¶ÿµÿºÿÀÿ½ÿÂÿÉÿÀÿ¾ÿÈÿÅÿÔÿ¼ÿÊÿ³ÿÅÿ¹ÿÀÿ¼ÿºÿÃÿ½ÿ¼ÿ½ÿ¾ÿÇÿÈÿ»ÿ¶ÿ¾ÿ±ÿ»ÿÃÿ´ÿµÿ­ÿÉÿ¯ÿ¼ÿ³ÿ²ÿÉÿÐÿÈÿ¿ÿºÿ½ÿÅÿ¾ÿ·ÿÄÿÄÿ¼ÿ·ÿÃÿ¾ÿÆÿÉÿ¼ÿ­ÿ«ÿ¶ÿ²ÿ®ÿµÿ¼ÿ»ÿ´ÿ´ÿ¹ÿ½ÿ·ÿÌÿ¾ÿ¼ÿ®ÿ¶ÿÄÿÇÿ±ÿ»ÿ·ÿÂÿ»ÿ²ÿ³ÿ¾ÿÇÿ¶ÿ¾ÿÇÿÎÿÀÿ¸ÿºÿ½ÿÅÿ¿ÿÂÿÉÿ·ÿµÿ´ÿ¶ÿ»ÿ¶ÿ¼ÿÉÿÀÿÉÿÆÿ°ÿ·ÿºÿÕÿ°ÿ»ÿÊÿ·ÿµÿÀÿÅÿ·ÿ²ÿ¾ÿ¿ÿÇÿÂÿ¿ÿ¾ÿÈÿÃÿÁÿ¸ÿ½ÿÀÿ³ÿ·ÿÉÿÊÿÀÿ¹ÿ¶ÿ½ÿÀÿ»ÿÁÿ¾ÿÀÿ®ÿÅÿÏÿÆÿÀÿÑÿÀÿ¶ÿ´ÿºÿÅÿ¿ÿ¼ÿ»ÿ¿ÿ»ÿ©ÿ³ÿ¼ÿ½ÿ¾ÿÀÿÀÿ¸ÿ½ÿ¹ÿ´ÿÂÿÊÿÎÿ»ÿÁÿÆÿ±ÿ¦ÿÊÿ¸ÿ·ÿ¿ÿÂÿÁÿµÿ³ÿµÿ­ÿ±ÿ¹ÿÁÿÃÿÁÿ¿ÿ¶ÿËÿÌÿÁÿ¿ÿ¾ÿÃÿÀÿ¹ÿÀÿ¿ÿ´ÿ¶ÿ¹ÿ±ÿÑÿºÿÄÿ»ÿ´ÿÈÿÆÿ½ÿÃÿÃÿ»ÿÁÿÉÿËÿËÿ­ÿ¾ÿÂÿÇÿÇÿÅÿ¿ÿÁÿ½ÿ¿ÿÈÿºÿ³ÿµÿ´ÿÄÿ¿ÿªÿµÿ²ÿ¸ÿÉÿÄÿ¸ÿ»ÿ½ÿ¸ÿ¿ÿÆÿ·ÿ¿ÿ¿ÿÍÿÆÿ°ÿ®ÿÅÿÄÿµÿ·ÿ¼ÿ½ÿÉÿÀÿÖÿ¨ÿÄÿÃÿËÿ½ÿ³ÿ³ÿ½ÿ¼ÿºÿÇÿºÿ±ÿ²ÿ½ÿ»ÿÄÿÁÿÁÿÀÿ¼ÿ¸ÿ³ÿºÿÉÿÃÿËÿ¹ÿÖÿ½ÿ¿ÿ¿ÿ·ÿ¶ÿºÿ»ÿ½ÿÁÿ¼ÿºÿ¸ÿ±ÿ²ÿªÿÅÿÃÿ·ÿºÿÄÿÊÿÆÿ½ÿ¼ÿ½ÿ½ÿÇÿÇÿ«ÿ·ÿ¸ÿÄÿÀÿ¾ÿÆÿÀÿ¶ÿ¿ÿÁÿ·ÿÀÿ¶ÿ¿ÿ¼ÿ¶ÿ»ÿÄÿºÿ¬ÿµÿÀÿ«ÿ¹ÿÚÿ¼ÿÄÿ»ÿ¸ÿÅÿÀÿ°ÿ±ÿ¸ÿ²ÿÉÿºÿ­ÿ¶ÿ½ÿ¼ÿÂÿÂÿÀÿ¿ÿ½ÿÂÿËÿ¿ÿÍÿÇÿºÿÔÿÇÿ¾ÿ½ÿÃÿÌÿÇÿÌÿÌÿºÿ¦ÿÃÿÆÿÄÿÈÿÆÿÄÿÉÿÀÿ²ÿºÿÁÿÂÿÃÿ¾ÿ¼ÿ¹ÿ·ÿ·ÿºÿ½ÿµÿÉÿ¸ÿµÿ°ÿ¯ÿ·ÿ¿ÿ¿ÿÀÿÄÿÂÿÂÿ·ÿ¶ÿÃÿÃÿËÿÄÿ¿ÿÃÿÅÿÁÿ¼ÿ½ÿÇÿ½ÿ«ÿ´ÿºÿ¸ÿµÿ·ÿÀÿ½ÿ·ÿÆÿÂÿÊÿÁÿ³ÿµÿ±ÿ·ÿÈÿ¾ÿ¦ÿÔÿÃÿ¿ÿÂÿÂÿÄÿ¼ÿºÿ½ÿ·ÿ¼ÿ¿ÿÂÿ¼ÿÁÿ³ÿÁÿÁÿ¹ÿ»ÿºÿ·ÿÅÿ°ÿÀÿÀÿÉÿ¿ÿÃÿÈÿÁÿÀÿÎÿÈÿ¶ÿ¶ÿ½ÿÉÿ¼ÿ¾ÿÂÿ¼ÿÌÿÉÿÆÿÎÿÅÿÑÿÎÿÈÿ¾ÿ¿ÿÍÿÉÿ´ÿ»ÿÉÿÃÿÂÿ¶ÿ¶ÿÇÿÉÿÀÿÇÿÄÿÂÿ¿ÿ¾ÿ½ÿÇÿÇÿ²ÿªÿ¹ÿÇÿÊÿËÿÇÿ»ÿ¹ÿ½ÿ¶ÿ±ÿÂÿÀÿ»ÿ´ÿ¸ÿ´ÿ¿ÿÅÿ»ÿÄÿÇÿ¯ÿ¿ÿÐÿ½ÿ¸ÿÀÿÅÿ»ÿ¶ÿÍÿÉÿÄÿ¼ÿ¹ÿ½ÿÃÿÊÿÔÿÓÿÁÿ¬ÿ¿ÿÅÿ»ÿÀÿÀÿ¸ÿ½ÿÐÿ¸ÿ·ÿÁÿºÿ¿ÿÁÿ¾ÿÂÿ½ÿÃÿ¥ÿÃÿ¹ÿ¸ÿ½ÿÇÿÌÿ¾ÿ¿ÿÖÿ¾ÿ´ÿ¼ÿ¸ÿ³ÿºÿÀÿ°ÿÁÿÆÿ»ÿÀÿËÿ¿ÿ®ÿ½ÿ¸ÿÒÿ¿ÿ²ÿ³ÿÁÿÃÿ°ÿÀÿ½ÿ½ÿ»ÿÁÿÁÿÁÿ¿ÿ¼ÿÀÿÂÿºÿÆÿÆÿÊÿ»ÿ®ÿºÿÀÿªÿÀÿÑÿ°ÿ¸ÿÉÿËÿÀÿ¹ÿÁÿ¹ÿªÿºÿÄÿ¸ÿ·ÿ¸ÿ³ÿºÿ¾ÿ·ÿÆÿ¹ÿÀÿ¿ÿ¾ÿÆÿÇÿ¼ÿ¸ÿ±ÿ½ÿÏÿÍÿ¿ÿ³ÿ¼ÿËÿÆÿ¸ÿ¼ÿÁÿ¿ÿ¼ÿ½ÿ½ÿÁÿÂÿ¹ÿ·ÿ¶ÿºÿµÿ¹ÿ»ÿ·ÿ¼ÿÅÿÃÿ¾ÿ¶ÿÕÿÂÿÀÿÃÿÁÿ¿ÿ³ÿ¢ÿ°ÿÎÿÌÿÀÿÉÿÂÿÆÿ¾ÿ¸ÿÆÿÎÿ¸ÿµÿÌÿ½ÿÂÿºÿÃÿ·ÿ±ÿÉÿÒÿÄÿ¸ÿºÿ»ÿ½ÿ¸ÿ´ÿ¹ÿµÿªÿ±ÿ¹ÿµÿ½ÿÅÿÂÿÊÿÃÿ¿ÿÀÿ´ÿ­ÿ»ÿËÿÎÿÖÿÍÿÂÿ¼ÿÃÿÈÿÄÿÄÿÌÿ¾ÿÁÿ°ÿÇÿÍÿ¹ÿµÿ¾ÿÃÿÊÿÊÿÈÿ®ÿ®ÿµÿÃÿ¼ÿºÿ¹ÿÄÿÈÿ®ÿ´ÿÄÿÆÿÍÿ¶ÿ°ÿ´ÿµÿ¹ÿ¾ÿµÿ­ÿµÿ·ÿ¼ÿ®ÿÉÿËÿ·ÿ¼ÿÁÿ¾ÿÈÿÁÿ»ÿÄÿ²ÿÆÿÁÿ¶ÿ»ÿ·ÿ»ÿÀÿµÿ¸ÿÂÿºÿÂÿ¸ÿÂÿ¾ÿ³ÿ´ÿ¾ÿ¾ÿ¸ÿ»ÿ¾ÿÆÿÄÿÒÿÐÿÀÿ¸ÿ½ÿ¾ÿ¿ÿ¿ÿ¸ÿ¶ÿ¸ÿ¾ÿÓÿßÿÆÿ¸ÿ¿ÿÁÿ¸ÿ¼ÿÙÿåÿÈÿ°ÿ»ÿ¸ÿ¾ÿÉÿÆÿÊÿÌÿÌÿÆÿ¼ÿÀÿÄÿ¼ÿÁÿ½ÿÇÿÄÿ»ÿ¿ÿÇÿ¾ÿ¸ÿÈÿÌÿ¾ÿÝÿÂÿÄÿËÿÌÿ¸ÿÀÿÂÿ¶ÿ´ÿ¾ÿÃÿÇÿÉÿÉÿ³ÿ½ÿÃÿ¿ÿ¯ÿÊÿÕÿÊÿ¾ÿ°ÿ³ÿÀÿÓÿ¿ÿÇÿ·ÿ³ÿ¶ÿÁÿÄÿ¼ÿÃÿÁÿ¬ÿ¹ÿ¶ÿ¹ÿ»ÿÁÿ¿ÿ¿ÿÆÿ¾ÿÀÿ»ÿ´ÿ¿ÿÁÿ¶ÿÉÿ¾ÿ¼ÿÁÿ¬ÿÄÿ¾ÿ±ÿ¸ÿ¹ÿ¿ÿÉÿ¾ÿ­ÿ±ÿºÿ½ÿ¼ÿÁÿ°ÿ¸ÿºÿºÿ·ÿ½ÿÀÿºÿ»ÿÂÿÉÿÊÿ±ÿ»ÿÄÿ¿ÿ»ÿ´ÿ¸ÿÁÿÈÿÅÿÆÿÆÿ¹ÿÅÿÏÿÀÿ¨ÿÅÿ±ÿÍÿÊÿÀÿÂÿ¿ÿ·ÿ·ÿÁÿÄÿ²ÿ®ÿ¾ÿÌÿ¶ÿ§ÿ´ÿ´ÿÇÿÎÿÂÿ¶ÿ¼ÿÃÿÂÿÅÿ¹ÿ´ÿÆÿÃÿÊÿÁÿÅÿ½ÿÁÿÏÿÂÿÄÿÃÿ¼ÿÃÿ¹ÿ­ÿ·ÿÅÿËÿÄÿÍÿÕÿ³ÿ·ÿÆÿÁÿ´ÿµÿ¼ÿ¾ÿÂÿËÿÍÿÃÿÌÿ¿ÿÉÿ¸ÿ³ÿÍÿÄÿ»ÿ¯ÿ´ÿ¶ÿºÿÆÿÈÿÀÿ·ÿ¶ÿÃÿ»ÿ°ÿ©ÿ¾ÿÃÿ½ÿ¿ÿÆÿ¹ÿ¯ÿ³ÿ¼ÿ¾ÿ¼ÿ»ÿ·ÿÈÿÂÿ¬ÿÁÿÀÿÈÿ¾ÿËÿÇÿÁÿ¿ÿÇÿËÿÄÿ¾ÿ¼ÿÃÿÉÿ¿ÿ¿ÿÑÿÆÿ³ÿÅÿ´ÿ¹ÿ»ÿµÿ»ÿ¼ÿÂÿÊÿÀÿ·ÿÂÿÉÿÆÿÉÿÄÿ¶ÿÊÿºÿÇÿ¹ÿºÿ²ÿµÿÈÿºÿ¹ÿÄÿÆÿÈÿ¿ÿÌÿÈÿÉÿÊÿ½ÿÃÿ¶ÿ¿ÿÁÿ½ÿ´ÿ¿ÿÁÿÃÿ³ÿ¸ÿÂÿ¶ÿ¸ÿ¶ÿ¼ÿÄÿÓÿµÿ´ÿÈÿÃÿÍÿËÿÁÿ¿ÿÂÿÂÿÇÿÅÿ¾ÿ¸ÿ·ÿÃÿÉÿÀÿÈÿÃÿµÿÁÿÀÿ¾ÿ§ÿËÿ¾ÿÂÿÆÿÅÿÃÿÄÿ»ÿ¶ÿµÿ©ÿ¬ÿºÿÁÿÁÿ¿ÿ¼ÿ¬ÿ·ÿ·ÿ¾ÿ»ÿÅÿµÿ¸ÿÈÿÂÿÁÿÄÿ¾ÿÂÿÀÿ¶ÿ½ÿÄÿ½ÿ¼ÿ¿ÿ¨ÿÂÿ·ÿÉÿ¹ÿ§ÿ²ÿÂÿ³ÿ³ÿÃÿ»ÿ¯ÿ¼ÿÇÿÀÿ¹ÿ½ÿÆÿÄÿ¬ÿÁÿÄÿ¹ÿÁÿºÿ¬ÿ­ÿ¸ÿ¼ÿ®ÿ°ÿ¾ÿ»ÿ´ÿ½ÿÅÿÈÿ»ÿ²ÿºÿ·ÿ³ÿ¬ÿ½ÿËÿ¹ÿºÿËÿ¾ÿ¹ÿ¾ÿºÿ®ÿ½ÿÇÿµÿÀÿÇÿ»ÿ³ÿµÿ¹ÿ³ÿ­ÿÀÿÍÿ¸ÿ¿ÿ´ÿ¶ÿ½ÿÁÿ½ÿºÿÄÿÁÿÄÿÆÿ·ÿ½ÿÆÿµÿ¹ÿ¾ÿ»ÿ¶ÿ³ÿ²ÿ¯ÿ±ÿ½ÿÄÿ¿ÿÇÿÃÿÅÿ½ÿÀÿ­ÿ²ÿÃÿ¹ÿÐÿÇÿ«ÿ¸ÿÕÿÏÿ´ÿÄÿÍÿÀÿ¶ÿ´ÿ¿ÿ¿ÿ¹ÿÄÿ¾ÿºÿ²ÿ´ÿÆÿÇÿ³ÿ´ÿ½ÿÁÿÏÿÂÿ¼ÿ¸ÿ¶ÿµÿÅÿÂÿÅÿÄÿÅÿÃÿ¿ÿÁÿ¸ÿ¹ÿ¾ÿ­ÿ·ÿ¼ÿÅÿ¿ÿÄÿÌÿ·ÿ«ÿÕÿÄÿ¾ÿ¹ÿºÿÆÿÇÿÒÿÂÿ¾ÿÁÿÁÿÆÿ½ÿµÿ»ÿ¸ÿºÿ¿ÿ½ÿºÿÁÿÄÿ½ÿºÿÌÿÂÿËÿ·ÿ³ÿÍÿÁÿÀÿÀÿ½ÿ¯ÿ»ÿ¼ÿÉÿ¸ÿªÿ­ÿµÿÉÿÇÿ¸ÿ¸ÿ¶ÿ¶ÿ®ÿ¿ÿËÿÏÿµÿ½ÿ¼ÿÁÿ¶ÿÁÿÄÿ³ÿºÿÄÿÄÿ²ÿ®ÿ¾ÿÄÿ½ÿ¼ÿ¶ÿ°ÿ¿ÿ¿ÿ»ÿ¸ÿºÿ¾ÿºÿµÿ¬ÿ¬ÿ·ÿ»ÿ¿ÿ½ÿÂÿºÿ¼ÿÅÿÑÿÆÿËÿÈÿÄÿÑÿ¶ÿÄÿµÿÀÿÕÿÊÿ»ÿ¹ÿ´ÿ¯ÿ´ÿ¹ÿ»ÿ¿ÿÃÿÁÿÉÿÕÿÉÿÉÿÑÿÄÿ¼ÿÁÿÃÿÀÿ¿ÿ¸ÿÀÿ¹ÿ±ÿ°ÿÚÿÀÿ¸ÿ³ÿ³ÿ°ÿ³ÿ³ÿ»ÿµÿÁÿÉÿÄÿÆÿÄÿ¿ÿ¹ÿ¹ÿÂÿ¿ÿºÿÂÿÈÿ¼ÿ¾ÿÆÿÅÿ¿ÿ±ÿ³ÿ¹ÿÂÿÁÿÅÿµÿ­ÿÀÿÁÿÈÿ¸ÿªÿ¼ÿºÿ½ÿ¿ÿÅÿ¿ÿÆÿÐÿËÿËÿ¾ÿ´ÿ°ÿ¶ÿ»ÿºÿÀÿÂÿÈÿÊÿ¿ÿ¼ÿÆÿÆÿ²ÿ¿ÿÉÿ·ÿ¸ÿÁÿ½ÿ»ÿ°ÿÁÿ¿ÿÀÿ·ÿºÿÀÿ·ÿÂÿ¯ÿµÿÈÿÈÿÀÿÀÿÊÿ¾ÿ´ÿ¯ÿ¶ÿ¹ÿ²ÿºÿ¾ÿ¹ÿºÿ»ÿÌÿÔÿÐÿ¹ÿÃÿÄÿÃÿÄÿÁÿ¹ÿ¯ÿ¬ÿÇÿ´ÿ´ÿ¿ÿÀÿµÿÅÿºÿÂÿ¿ÿÂÿÀÿ¹ÿºÿÀÿÈÿÁÿ¨ÿ®ÿÀÿ¼ÿÂÿÆÿ¿ÿ½ÿ½ÿ½ÿ¼ÿºÿ¸ÿ±ÿ°ÿ»ÿ¾ÿ¾ÿÀÿ¹ÿÄÿÄÿÊÿÃÿÄÿÅÿÈÿ¿ÿ±ÿ´ÿ½ÿ«ÿ¶ÿÂÿÀÿºÿ¸ÿ°ÿ¬ÿ´ÿÅÿºÿ¾ÿÄÿÊÿÁÿ´ÿ»ÿÊÿÂÿ¼ÿÂÿ½ÿµÿ¸ÿ¹ÿ¶ÿ·ÿºÿ¾ÿÃÿ¾ÿ¢ÿ´ÿ¿ÿ¸ÿ´ÿ¸ÿÌÿÁÿÎÿÂÿÄÿ®ÿÂÿ±ÿ­ÿ·ÿÉÿÏÿ±ÿÃÿÀÿÈÿ¸ÿ½ÿÑÿÊÿÄÿÀÿÅÿ®ÿ«ÿ²ÿÿ®ÿËÿÌÿ¹ÿªÿ«ÿºÿ½ÿ¯ÿ°ÿªÿ¥ÿ²ÿ·ÿ»ÿ¹ÿ¿ÿ¿ÿÇÿ¶ÿÂÿ¼ÿÇÿºÿ¼ÿ½ÿÇÿÆÿ»ÿ´ÿ³ÿ»ÿµÿÉÿ­ÿ·ÿ·ÿ¶ÿ¯ÿ³ÿµÿ¾ÿ½ÿ¹ÿÃÿºÿ·ÿÅÿÇÿ¶ÿµÿÂÿ»ÿ»ÿ¿ÿ½ÿÂÿÁÿ¾ÿ»ÿ¶ÿ¼ÿ·ÿ³ÿµÿ·ÿ¾ÿ½ÿ½ÿ³ÿ»ÿ¿ÿ³ÿºÿÂÿ¼ÿ¸ÿ¹ÿÅÿÆÿ²ÿµÿÕÿ½ÿ»ÿÁÿ·ÿÃÿÃÿ²ÿ°ÿÈÿÃÿµÿÉÿÆÿÅÿÎÿºÿ¸ÿÂÿÁÿÅÿ»ÿ¾ÿ¼ÿ»ÿ·ÿºÿ¾ÿÀÿ¼ÿ¸ÿÁÿ½ÿ¼ÿ¸ÿ¯ÿÀÿ¿ÿ¿ÿ¹ÿ¼ÿÄÿ¼ÿÂÿ³ÿÁÿÃÿ¼ÿÃÿ¼ÿ±ÿÃÿ¾ÿËÿºÿÇÿ²ÿ®ÿ¬ÿÏÿÀÿ´ÿÃÿ·ÿ¼ÿ¾ÿ½ÿ­ÿ´ÿÃÿÉÿ¾ÿ»ÿ¼ÿ¸ÿ¿ÿÆÿÊÿÁÿºÿ¾ÿ»ÿ­ÿ±ÿ¶ÿ°ÿ°ÿÇÿÒÿ¼ÿÃÿÀÿ¹ÿµÿ³ÿ´ÿÁÿ¼ÿÍÿ¹ÿ²ÿ±ÿºÿÄÿ¹ÿÃÿÃÿÆÿ¼ÿÃÿÇÿ¿ÿÆÿ¼ÿÎÿ°ÿÔÿÓÿÇÿ¹ÿ±ÿ½ÿ¶ÿ´ÿ¢ÿ¯ÿÅÿÓÿ½ÿ¹ÿÎÿ½ÿ·ÿ»ÿÄÿ»ÿÃÿÅÿÄÿºÿ°ÿºÿºÿ´ÿ¶ÿÅÿÆÿºÿÄÿ¿ÿ·ÿÀÿ¾ÿÂÿÊÿÖÿ¾ÿ½ÿÄÿ¯ÿ±ÿÆÿ­ÿ´ÿÊÿÈÿÛÿ¿ÿ¬ÿ»ÿ¶ÿªÿ»ÿ¯ÿ¹ÿ±ÿÇÿÇÿ´ÿ¹ÿÃÿ¾ÿ¼ÿ¼ÿ¿ÿÁÿÀÿÇÿÀÿÀÿÉÿÏÿÁÿºÿÀÿ¸ÿ´ÿÁÿÈÿ¼ÿ®ÿ²ÿ¼ÿÊÿÐÿÃÿ»ÿºÿ¶ÿµÿÁÿ½ÿÇÿ¶ÿ¬ÿ¿ÿÌÿ½ÿ²ÿÁÿ´ÿµÿ¤ÿÍÿÀÿÖÿÂÿ·ÿÒÿÚÿÁÿ¥ÿÃÿ«ÿµÿ·ÿ·ÿ·ÿ±ÿ¼ÿÈÿ¿ÿÄÿÊÿÀÿÈÿÇÿÆÿÂÿ¼ÿÇÿ¸ÿ»ÿ¾ÿ·ÿÁÿÀÿ¶ÿÁÿÌÿÃÿ¿ÿ¼ÿ½ÿ²ÿµÿ¸ÿ«ÿ¯ÿÀÿ½ÿ¼ÿÀÿÉÿ¸ÿ»ÿ¯ÿ½ÿµÿÀÿ¹ÿ½ÿÂÿ°ÿÃÿµÿºÿÀÿ»ÿ¾ÿ¼ÿÀÿÅÿÅÿÉÿÅÿÏÿÀÿÆÿÀÿ·ÿÃÿÅÿ¿ÿ»ÿ¼ÿ¾ÿ¿ÿ¹ÿ°ÿ´ÿ¼ÿÀÿÁÿ½ÿ»ÿ¿ÿÅÿÅÿËÿÌÿ»ÿ­ÿµÿ²ÿÄÿ¿ÿ»ÿ½ÿÈÿ¶ÿ¼ÿÀÿ½ÿÎÿ¼ÿÃÿÌÿÀÿ¿ÿÁÿÒÿ¹ÿµÿ¸ÿµÿÀÿ»ÿÀÿÌÿÀÿµÿµÿ»ÿÊÿÐÿÉÿÀÿÉÿÍÿÃÿ¼ÿ¸ÿ³ÿ¾ÿÅÿ»ÿ¾ÿÇÿ½ÿ¼ÿÁÿ¹ÿÁÿ»ÿ¹ÿ½ÿÅÿÆÿÀÿ¾ÿ³ÿÕÿºÿ³ÿ·ÿ¶ÿ¸ÿÁÿ»ÿÁÿÅÿÍÿ¸ÿ¾ÿ·ÿ»ÿ¿ÿ¿ÿ¿ÿ¸ÿ¾ÿ·ÿ»ÿ¸ÿ²ÿ·ÿÀÿÃÿ¸ÿ®ÿ´ÿÉÿÉÿÃÿÂÿ´ÿ®ÿ¼ÿÃÿ¸ÿ°ÿºÿÃÿÄÿÒÿËÿÏÿÀÿÊÿ¹ÿµÿ½ÿÂÿ¼ÿ°ÿÂÿ¹ÿ¶ÿºÿ¿ÿ­ÿ«ÿÀÿ´ÿ³ÿÀÿÆÿËÿÅÿ¶ÿÂÿºÿÇÿÂÿ³ÿ¬ÿ«ÿ°ÿµÿºÿ½ÿ»ÿ½ÿ¸ÿ¶ÿ¸ÿºÿÆÿÆÿÂÿ½ÿÄÿÆÿ²ÿÈÿÂÿ¼ÿÁÿÄÿ¼ÿÈÿÆÿÂÿ»ÿÂÿ¹ÿÍÿÕÿ¹ÿ¶ÿ¼ÿ»ÿ¬ÿ´ÿµÿ¸ÿÄÿÅÿÈÿÂÿ¼ÿ¾ÿ¾ÿ¾ÿ¸ÿ¸ÿ¹ÿ¼ÿ¾ÿ³ÿ´ÿ¼ÿ¼ÿÅÿ¾ÿ»ÿÃÿ¯ÿ³ÿ®ÿÄÿÅÿ·ÿªÿËÿÆÿ½ÿÐÿ»ÿÀÿ¹ÿ½ÿµÿ¶ÿÄÿÄÿ®ÿ·ÿ²ÿ¼ÿÇÿ½ÿ¹ÿ·ÿ¿ÿ»ÿÊÿ½ÿ¹ÿÁÿ¿ÿ·ÿ·ÿ½ÿ¶ÿ»ÿ¸ÿ®ÿ½ÿ½ÿÀÿ¼ÿºÿÁÿÅÿ¾ÿÀÿ¿ÿ¼ÿÀÿµÿ±ÿºÿ¾ÿ¸ÿ¾ÿÅÿÆÿ¹ÿ°ÿ¹ÿÁÿ¹ÿµÿ«ÿ¨ÿºÿÄÿÄÿÂÿÀÿºÿÃÿÄÿ³ÿ½ÿÂÿÃÿÍÿºÿ®ÿ´ÿ¼ÿÍÿ·ÿ­ÿ³ÿ»ÿ»ÿ¹ÿ¿ÿÅÿ³ÿ»ÿ£ÿÀÿ½ÿÄÿµÿÄÿ¿ÿ¾ÿ½ÿ½ÿÅÿÇÿÃÿÄÿÈÿÁÿ¹ÿ»ÿ¼ÿ¿ÿ·ÿ·ÿÃÿ¾ÿÅÿ¹ÿµÿ½ÿÆÿµÿµÿ¼ÿ´ÿ·ÿ¿ÿ½ÿ¥ÿËÿ»ÿÀÿ¿ÿÂÿ°ÿ³ÿ¹ÿ¼ÿÈÿÕÿÉÿÇÿÀÿ´ÿÄÿ¿ÿ¸ÿÁÿ¾ÿÈÿºÿ¾ÿºÿ°ÿ¢ÿ²ÿ¶ÿ¯ÿ±ÿ¼ÿ®ÿÎÿ´ÿ¬ÿ®ÿºÿ¾ÿÂÿÈÿÂÿ¹ÿÁÿÁÿÇÿÄÿºÿÁÿÀÿ·ÿÀÿÇÿÁÿÅÿ¹ÿ½ÿÁÿ¾ÿÂÿÄÿÊÿÄÿÆÿ²ÿÂÿ¼ÿ¾ÿ¿ÿÂÿÃÿÒÿÃÿÅÿ½ÿµÿ²ÿ¶ÿÄÿÄÿ¶ÿÂÿÎÿÁÿÊÿÁÿ·ÿµÿ²ÿÃÿÅÿÆÿ­ÿ±ÿµÿÀÿÇÿ»ÿ´ÿ´ÿÁÿ»ÿ»ÿÀÿ´ÿ·ÿ¸ÿ½ÿÆÿËÿÊÿÀÿ²ÿ¶ÿÌÿÂÿÀÿËÿ¼ÿ»ÿµÿÆÿ³ÿ»ÿÿ¯ÿ³ÿÊÿ½ÿ³ÿ½ÿ´ÿ»ÿÄÿ¾ÿ¼ÿ¿ÿ¹ÿ¼ÿÃÿ¼ÿ¼ÿÄÿ¹ÿ·ÿ¿ÿ»ÿ»ÿ»ÿ½ÿ²ÿÂÿËÿÊÿÇÿÈÿ¿ÿÂÿ»ÿ´ÿÀÿ³ÿ§ÿ¼ÿÅÿÀÿÂÿÁÿÂÿÃÿ¶ÿ°ÿ½ÿ¹ÿÏÿ½ÿ·ÿ²ÿ¾ÿ¼ÿ¬ÿÄÿ¿ÿ´ÿ»ÿ­ÿºÿÀÿÀÿÁÿÁÿ±ÿ³ÿÁÿ·ÿºÿ½ÿ»ÿÁÿ»ÿÀÿ¯ÿÆÿ½ÿÿ¿ÿµÿÃÿ¾ÿ¿ÿÅÿ¿ÿ¾ÿ¼ÿºÿ²ÿ¬ÿµÿ¸ÿ¶ÿ½ÿ¸ÿ¶ÿ¶ÿÎÿ·ÿ´ÿ¿ÿ¦ÿ±ÿ³ÿÁÿ²ÿµÿ¼ÿÀÿ¼ÿ¸ÿ»ÿ¹ÿºÿÄÿÁÿ¹ÿºÿµÿÇÿÃÿ·ÿ¿ÿ«ÿ¯ÿ¿ÿ¿ÿ»ÿ¾ÿ²ÿ¸ÿ¹ÿºÿÀÿ¿ÿ½ÿ½ÿ¼ÿ¿ÿ½ÿ¼ÿÊÿÃÿÃÿ¹ÿËÿÂÿ¸ÿªÿ¸ÿ¾ÿµÿºÿ¼ÿ·ÿ³ÿ°ÿ­ÿµÿÆÿÃÿ¹ÿ¿ÿÁÿÅÿÄÿÂÿºÿ¿ÿ¿ÿ¤ÿÁÿÎÿÎÿ¼ÿÃÿ½ÿ¾ÿ½ÿ»ÿÃÿÂÿºÿ¹ÿ¾ÿ¿ÿ¨ÿ²ÿ½ÿ°ÿºÿªÿÏÿ¸ÿÃÿ¾ÿ³ÿ¾ÿËÿ·ÿªÿ¨ÿªÿ·ÿ¿ÿ½ÿ¶ÿ¦ÿ¥ÿ«ÿ­ÿ¹ÿÁÿºÿ¹ÿµÿ±ÿ¬ÿ°ÿ½ÿÀÿ¹ÿ·ÿ¹ÿ¾ÿ½ÿ°ÿºÿÎÿ»ÿ¸ÿ°ÿÄÿÈÿÀÿÂÿËÿ¸ÿ½ÿµÿ¨ÿ¶ÿÉÿÂÿ¾ÿÆÿÏÿÑÿÆÿÆÿÂÿÀÿÁÿ»ÿÊÿÉÿ»ÿ¼ÿµÿºÿÂÿ»ÿÀÿÊÿ¶ÿÃÿºÿ¼ÿ·ÿÆÿÑÿÅÿÀÿ¶ÿ­ÿ³ÿ¾ÿºÿ³ÿ¼ÿÂÿºÿ¶ÿ´ÿÕÿÈÿµÿÂÿ»ÿ½ÿÀÿ¿ÿ»ÿ¶ÿÀÿÃÿºÿ²ÿ·ÿÀÿÀÿ¼ÿÌÿ¼ÿ¼ÿ¸ÿ­ÿ¬ÿ¶ÿ©ÿ¯ÿÀÿ·ÿ·ÿ¾ÿ²ÿ­ÿ½ÿÈÿÈÿ¹ÿ¿ÿ¯ÿÉÿ¾ÿÃÿ¾ÿºÿ¸ÿ¿ÿ»ÿ¶ÿ»ÿ¼ÿ¾ÿÊÿ¿ÿ¹ÿÌÿ±ÿ¯ÿ¿ÿÉÿ¹ÿ¹ÿ·ÿ¯ÿµÿÅÿÃÿ°ÿµÿÅÿ¸ÿ¼ÿ´ÿ¹ÿÇÿØÿÄÿ¾ÿÅÿÁÿ»ÿ»ÿ¹ÿ¸ÿ´ÿ¼ÿ±ÿÊÿÈÿÍÿÁÿÂÿ·ÿ·ÿÁÿ¿ÿ¿ÿÇÿÊÿÆÿ½ÿÇÿÂÿÉÿ·ÿ¸ÿ¾ÿÃÿÀÿ¶ÿ¾ÿ½ÿ»ÿÀÿ¹ÿ¸ÿÀÿ¿ÿµÿ»ÿÁÿ¼ÿÁÿ¿ÿÁÿ´ÿ±ÿ·ÿºÿ¾ÿÄÿÄÿ´ÿ»ÿºÿ¼ÿ¶ÿ°ÿ´ÿ½ÿÅÿºÿ´ÿ½ÿ½ÿÆÿ¸ÿÉÿÁÿÊÿ¶ÿ½ÿ¹ÿ»ÿ³ÿ²ÿµÿ´ÿºÿ¹ÿ¬ÿÇÿÁÿÇÿ½ÿÂÿÃÿ¸ÿ±ÿ³ÿ´ÿ¹ÿ¾ÿ½ÿÅÿ´ÿ´ÿÉÿÀÿÆÿ»ÿ·ÿµÿ´ÿ»ÿÀÿ¾ÿºÿ³ÿ¹ÿ½ÿÃÿÆÿÄÿ¼ÿÇÿÇÿÂÿÅÿÄÿ¿ÿÊÿ¸ÿºÿÊÿÅÿºÿ½ÿÁÿ¿ÿÃÿÀÿ½ÿÉÿÉÿ¼ÿÁÿÃÿ´ÿ¿ÿ¾ÿ¸ÿÈÿÈÿ¸ÿ­ÿ¯ÿÉÿÆÿ´ÿ¹ÿ°ÿÃÿ¯ÿ§ÿ¬ÿ»ÿ½ÿºÿ½ÿ«ÿÂÿ·ÿ½ÿ¹ÿÄÿÆÿÃÿÇÿÂÿ»ÿ¿ÿÂÿ¾ÿÀÿÏÿÇÿ¹ÿËÿÇÿÅÿÁÿÍÿÖÿÂÿ¿ÿ»ÿ¾ÿ¨ÿ»ÿÄÿÉÿÌÿÄÿÅÿÉÿÁÿ³ÿ°ÿÇÿÃÿµÿÂÿ»ÿ¼ÿÁÿ»ÿ¾ÿÁÿ«ÿ¿ÿ¾ÿÏÿµÿ«ÿ³ÿÂÿÉÿÅÿÂÿÅÿ½ÿ¸ÿÀÿ¾ÿÅÿ¿ÿµÿ½ÿÁÿ½ÿ·ÿ¬ÿ¸ÿ¹ÿÃÿ»ÿÄÿ¼ÿºÿµÿµÿºÿºÿ·ÿÆÿÉÿÆÿ¹ÿµÿ¶ÿµÿ¹ÿ·ÿ¬ÿ¯ÿ¿ÿ¿ÿ¿ÿ¶ÿÌÿÃÿ¹ÿºÿ»ÿ¹ÿ¾ÿËÿ·ÿ¹ÿ¾ÿ²ÿ»ÿ¾ÿÄÿÅÿºÿ¼ÿÌÿ¾ÿ´ÿÃÿ¾ÿ¼ÿºÿ¼ÿ¿ÿÇÿÕÿÇÿ¾ÿºÿ¾ÿÀÿÁÿÂÿ»ÿ¸ÿÄÿÉÿ¿ÿ©ÿÃÿ¶ÿÂÿ½ÿ´ÿºÿÁÿ¹ÿ¶ÿ±ÿ¹ÿÂÿÁÿ«ÿ·ÿÏÿÇÿ²ÿ¹ÿÀÿÉÿ»ÿ½ÿ³ÿµÿ¹ÿ²ÿ°ÿÅÿ¾ÿÀÿÏÿºÿºÿ¿ÿ¹ÿ±ÿ±ÿ»ÿ¿ÿ½ÿ¿ÿ±ÿºÿ»ÿ¿ÿ¿ÿ­ÿÀÿ±ÿÈÿ¹ÿ¿ÿ²ÿ¿ÿÅÿ¸ÿ»ÿÌÿÅÿÀÿÄÿ¹ÿ»ÿÉÿÉÿ½ÿÄÿ¸ÿ²ÿºÿ¸ÿÄÿ¾ÿ¹ÿºÿ»ÿÉÿ±ÿ¾ÿ¾ÿ»ÿÀÿ½ÿ¹ÿ·ÿ¸ÿ¾ÿ¾ÿÇÿÊÿ¾ÿÀÿÇÿÄÿÄÿÎÿÄÿ¸ÿªÿ´ÿµÿ±ÿ¶ÿ¼ÿ¼ÿÁÿÁÿ¹ÿ´ÿ¹ÿ½ÿ²ÿÇÿÉÿ¾ÿ°ÿ´ÿ¹ÿ¸ÿºÿ¼ÿÒÿ¹ÿÁÿÃÿ»ÿºÿÄÿÉÿ»ÿ¾ÿ¾ÿ¼ÿÍÿÅÿÁÿ¿ÿ¾ÿÀÿ¹ÿ¼ÿµÿ´ÿ¦ÿ½ÿÊÿÃÿ¸ÿµÿ¿ÿ³ÿ²ÿÅÿÍÿ·ÿ¬ÿ¼ÿÊÿ¿ÿÅÿ¯ÿ´ÿ¼ÿ¸ÿ¯ÿºÿÇÿÃÿ»ÿ¾ÿ·ÿ±ÿÂÿÄÿÃÿ¼ÿ·ÿ»ÿºÿÄÿ¿ÿÊÿÁÿ·ÿ¶ÿ¹ÿÅÿÊÿ´ÿ³ÿ¾ÿ¸ÿ¸ÿÁÿÁÿ¾ÿ¼ÿ½ÿÀÿÁÿ¼ÿÌÿÈÿÇÿ±ÿ²ÿ¿ÿÈÿÎÿÌÿÕÿÉÿÃÿÁÿ½ÿ½ÿÀÿÀÿÈÿÏÿ¼ÿÀÿ½ÿµÿÅÿ¿ÿÀÿÃÿÀÿÀÿÃÿÁÿ³ÿºÿµÿÅÿÃÿÄÿÃÿ¿ÿ»ÿ²ÿ´ÿºÿ¿ÿÉÿ¿ÿÀÿÃÿ¼ÿ½ÿÇÿ´ÿ®ÿÃÿÀÿÄÿÑÿ¾ÿ®ÿºÿÃÿ½ÿÄÿ¾ÿµÿÌÿ½ÿÂÿËÿÅÿ¼ÿ¿ÿÃÿÁÿ×ÿ»ÿÐÿËÿ±ÿÂÿºÿ´ÿ¿ÿ¾ÿ¹ÿÄÿ½ÿÍÿÄÿÒÿÁÿºÿÂÿÇÿ¿ÿ·ÿ»ÿ½ÿÍÿºÿÎÿ¹ÿ¼ÿ²ÿ®ÿµÿÂÿÂÿºÿ¿ÿ¼ÿ¹ÿ±ÿÈÿÁÿÃÿÆÿÂÿÂÿÂÿ³ÿ¼ÿ¶ÿÁÿÌÿ·ÿ½ÿ¼ÿÆÿ½ÿªÿ©ÿ°ÿÃÿÆÿ»ÿÏÿËÿÊÿÈÿ¼ÿ¼ÿ¹ÿ¶ÿ¿ÿºÿ¸ÿ°ÿ»ÿÆÿÀÿ¼ÿ¿ÿ»ÿ·ÿ¾ÿ½ÿ³ÿÅÿÇÿ¿ÿ»ÿ»ÿÄÿÁÿ¾ÿÅÿÃÿÂÿÈÿÀÿ¾ÿ¾ÿÆÿÇÿÀÿ·ÿ¬ÿÁÿÌÿÅÿ¿ÿ¿ÿ¿ÿÁÿÂÿÆÿ¶ÿÐÿËÿËÿºÿ¼ÿºÿ²ÿ´ÿ»ÿ¿ÿºÿÁÿÊÿ¶ÿ¼ÿÄÿ¿ÿ¸ÿÀÿÀÿ¾ÿÀÿ¾ÿÃÿ¹ÿÂÿÂÿ»ÿ¼ÿÈÿÃÿÃÿÂÿ¾ÿÆÿÄÿ­ÿ½ÿ±ÿµÿÇÿÇÿÉÿ´ÿÇÿÇÿÃÿËÿÉÿ½ÿµÿªÿ¸ÿÌÿ¾ÿ¼ÿ¸ÿ¶ÿÂÿ¼ÿ¸ÿºÿ»ÿ¿ÿÃÿ¹ÿ­ÿÀÿËÿÀÿÊÿÎÿÄÿ¾ÿ¾ÿ¸ÿÂÿÖÿÓÿÄÿÉÿÊÿ·ÿÄÿÂÿ¸ÿ»ÿÉÿºÿ¹ÿÆÿÈÿÂÿ½ÿºÿºÿÌÿÏÿÁÿ´ÿÊÿºÿ¸ÿÀÿ»ÿ¹ÿ»ÿ·ÿ¶ÿÁÿÌÿÌÿÂÿ³ÿ°ÿ´ÿ¶ÿ¬ÿªÿ´ÿ¾ÿ¼ÿ¼ÿÀÿÂÿÅÿÅÿ½ÿÄÿÂÿ¯ÿÁÿÂÿÇÿ»ÿ¶ÿÃÿÓÿÊÿÁÿ½ÿ³ÿ¾ÿÉÿÎÿµÿ±ÿ·ÿ°ÿÂÿ¹ÿºÿÇÿÈÿ»ÿ¶ÿ¾ÿÁÿÄÿÌÿÂÿ¿ÿÎÿ¿ÿµÿ»ÿ½ÿÓÿÑÿ¹ÿ¶ÿ¸ÿ«ÿ¬ÿºÿ¼ÿÃÿÁÿÁÿÂÿ»ÿ¾ÿ¸ÿÆÿÏÿ¿ÿ¼ÿ»ÿ¸ÿ¹ÿ¸ÿ¶ÿ¸ÿ²ÿ¸ÿ¾ÿÈÿÈÿ¯ÿÂÿºÿ¾ÿÀÿ¼ÿÁÿÆÿÅÿ½ÿ³ÿ¶ÿ¼ÿ¶ÿÄÿÆÿ´ÿ¿ÿÏÿ²ÿ¼ÿÀÿºÿ³ÿ¶ÿ°ÿÁÿÂÿ¾ÿÀÿ¹ÿ¶ÿ¶ÿ¾ÿÅÿºÿµÿ»ÿÈÿÃÿÀÿ­ÿ¶ÿµÿÂÿËÿÍÿËÿÁÿ¹ÿ¸ÿ¶ÿ¹ÿºÿÍÿ½ÿ²ÿÏÿÂÿ¸ÿ¿ÿÀÿÂÿÄÿ´ÿ¸ÿ·ÿ»ÿÂÿ¯ÿ¶ÿÁÿ´ÿºÿÊÿÂÿÊÿ´ÿ¾ÿ¿ÿ³ÿ¹ÿ¹ÿ±ÿ½ÿ¼ÿ¿ÿÄÿ¾ÿ¼ÿ¾ÿ½ÿ¶ÿ¼ÿ¸ÿ¯ÿÏÿÅÿ½ÿ­ÿÇÿºÿ¾ÿ¼ÿÇÿÂÿ¸ÿ»ÿÆÿÄÿ¯ÿ ÿ¬ÿ·ÿ·ÿÅÿ¶ÿ°ÿÂÿ°ÿÁÿÈÿ·ÿ°ÿ¨ÿµÿ±ÿ»ÿ¾ÿ¶ÿ¼ÿÃÿ¿ÿ½ÿ½ÿÀÿÃÿÁÿ¬ÿÇÿ¹ÿÂÿ³ÿÁÿÇÿÂÿ¼ÿÇÿÈÿÉÿ¹ÿ½ÿÆÿ³ÿ«ÿ¯ÿ¼ÿ¶ÿ¼ÿ¸ÿ¹ÿ¤ÿ¼ÿ¸ÿ²ÿ¿ÿÃÿ»ÿ²ÿ³ÿ»ÿ¼ÿ»ÿ¿ÿ¿ÿÀÿ½ÿ·ÿ½ÿ¼ÿ¸ÿ±ÿ°ÿËÿÇÿ¿ÿÈÿÊÿºÿÂÿ½ÿµÿºÿ¼ÿ¼ÿÁÿºÿºÿ³ÿ­ÿ½ÿÉÿÁÿ¹ÿÀÿÅÿÒÿÈÿºÿÅÿÌÿ±ÿÇÿÁÿÁÿµÿ½ÿ¼ÿ¾ÿ»ÿ­ÿ¬ÿ°ÿ¹ÿºÿ¶ÿ¯ÿ¦ÿ²ÿ¶ÿ»ÿ²ÿ¶ÿËÿ¾ÿÏÿ©ÿÊÿÈÿµÿºÿ´ÿÏÿ¾ÿ¿ÿÄÿ¿ÿ²ÿ¸ÿÂÿ»ÿ±ÿ·ÿ¼ÿ²ÿ¼ÿ¼ÿ¶ÿºÿ¶ÿ¿ÿÃÿÁÿ³ÿ¹ÿÀÿ»ÿ¿ÿÁÿ»ÿ³ÿ°ÿ­ÿ¼ÿÆÿÌÿÂÿ¿ÿÅÿÁÿ¼ÿÃÿÏÿÁÿ¶ÿ°ÿ³ÿ¾ÿ¹ÿÅÿ¯ÿ³ÿºÿ¶ÿ»ÿÄÿ¶ÿºÿÂÿÉÿ»ÿ½ÿÊÿÅÿÂÿÂÿÁÿÀÿÂÿÀÿºÿ¾ÿºÿ»ÿÃÿÅÿÄÿÀÿÓÿ¿ÿ¹ÿºÿ¼ÿÕÿ¸ÿ»ÿ¿ÿ½ÿ¬ÿ¶ÿ½ÿ½ÿ¬ÿµÿ½ÿ¶ÿ½ÿÄÿÄÿºÿ¨ÿªÿºÿÏÿÅÿÁÿÂÿÃÿ´ÿºÿÍÿ³ÿ°ÿ¾ÿ»ÿ²ÿÁÿ¾ÿÃÿÂÿ»ÿ¸ÿÃÿ¾ÿ¹ÿÄÿÀÿ¾ÿ¿ÿ»ÿÀÿÃÿ»ÿ®ÿ°ÿ¼ÿ¾ÿ¹ÿ·ÿ®ÿ³ÿÀÿÇÿÉÿÂÿ²ÿØÿÂÿÅÿ½ÿ¹ÿ¬ÿÂÿÁÿÔÿËÿ±ÿ»ÿ·ÿ»ÿ¾ÿ·ÿ¹ÿ½ÿ¾ÿÅÿÃÿ¦ÿ§ÿ²ÿÍÿºÿÁÿ»ÿÊÿ¸ÿÀÿºÿÀÿ¯ÿÀÿ½ÿµÿµÿÅÿ¸ÿ¼ÿ´ÿ«ÿ¹ÿ¸ÿ¸ÿ½ÿÁÿÅÿÄÿ¿ÿ¾ÿ¿ÿ½ÿ¹ÿ¶ÿ¼ÿÁÿ¹ÿ¼ÿÈÿ¹ÿ«ÿÄÿ·ÿÏÿÃÿÇÿÏÿ¿ÿËÿ¹ÿ°ÿ¶ÿ®ÿµÿÇÿÔÿÅÿ´ÿ»ÿ¼ÿ·ÿÁÿ½ÿ¼ÿ½ÿ¸ÿ¹ÿÀÿ¹ÿ³ÿ¾ÿÊÿÐÿµÿ¹ÿµÿ¼ÿ»ÿ¼ÿ»ÿ¹ÿ¼ÿ¼ÿÎÿºÿ½ÿ­ÿ¸ÿ¹ÿ»ÿÃÿ¬ÿ½ÿ¶ÿÄÿ±ÿ³ÿ¼ÿÃÿÂÿ½ÿ¿ÿ¸ÿ¼ÿ¼ÿ´ÿ²ÿ¶ÿ¾ÿ¹ÿºÿÆÿ»ÿ¶ÿÀÿ¿ÿÂÿÇÿ²ÿÀÿ¹ÿºÿ´ÿ³ÿ»ÿ¸ÿºÿ¾ÿ¿ÿËÿÃÿ¿ÿÔÿÓÿ¹ÿ´ÿºÿ¸ÿ·ÿ»ÿ¿ÿÆÿ¶ÿ±ÿ»ÿ»ÿ¹ÿ¼ÿ»ÿ»ÿ¼ÿ½ÿÁÿÀÿ¾ÿ¼ÿ½ÿ¾ÿÀÿÇÿ¿ÿ²ÿ¸ÿ½ÿÁÿ¾ÿ½ÿ¶ÿÁÿÊÿ­ÿ¶ÿÀÿ²ÿ¹ÿ³ÿºÿ½ÿ·ÿ³ÿ©ÿ¸ÿÉÿÁÿ»ÿ¼ÿÃÿÄÿ¿ÿ¸ÿ¼ÿ¹ÿÁÿÌÿ¹ÿµÿÁÿÁÿ¹ÿ¬ÿ¶ÿ±ÿºÿ¾ÿ¹ÿ¶ÿÆÿÌÿ²ÿ½ÿÁÿ¿ÿÃÿÃÿÿ¦ÿ®ÿ»ÿ»ÿ¹ÿ½ÿ¹ÿªÿ¹ÿ»ÿ¸ÿ¾ÿ¿ÿÈÿ¿ÿÊÿ¾ÿÂÿ©ÿµÿÌÿÁÿÃÿËÿÁÿ±ÿ²ÿ²ÿ´ÿºÿ´ÿ©ÿ¦ÿ¶ÿ³ÿ¶ÿÅÿÄÿ·ÿ¼ÿÊÿÉÿ½ÿ®ÿºÿ¹ÿ±ÿ¼ÿºÿÈÿ·ÿÃÿÁÿÇÿ¶ÿÂÿ¹ÿÂÿÀÿ³ÿ¶ÿ¹ÿ³ÿ½ÿ¿ÿ´ÿ»ÿ½ÿ·ÿÁÿ¾ÿ´ÿ«ÿ»ÿ¿ÿ¼ÿ½ÿ¼ÿ¾ÿ¾ÿÃÿÅÿ¼ÿ¸ÿ´ÿ³ÿ´ÿ¸ÿ½ÿÅÿºÿ®ÿ»ÿ¹ÿ¸ÿ¾ÿ¼ÿ¿ÿ¶ÿ°ÿ¿ÿÌÿºÿÅÿºÿÀÿ¼ÿÁÿ¾ÿËÿÂÿ±ÿ¯ÿÏÿÈÿºÿ¼ÿ¸ÿÀÿÈÿ¿ÿ¸ÿÄÿÏÿÄÿ»ÿ³ÿºÿÂÿ¾ÿ½ÿÃÿÇÿ»ÿ´ÿ¾ÿ»ÿÆÿÐÿ¶ÿ¸ÿ»ÿºÿ¶ÿ³ÿ¨ÿÈÿÂÿ¦ÿµÿ·ÿªÿµÿ¸ÿÆÿÃÿÆÿ»ÿ²ÿÅÿ«ÿ½ÿ´ÿÂÿ¹ÿµÿµÿÄÿÐÿ½ÿÇÿ¼ÿºÿ¾ÿ¹ÿµÿ¶ÿÂÿ·ÿÄÿÏÿÏÿÁÿÇÿÅÿÆÿ¼ÿµÿÅÿÍÿÂÿ·ÿ»ÿ¹ÿºÿÃÿÏÿÌÿ¸ÿºÿ¹ÿ»ÿ»ÿ¸ÿ¼ÿÂÿÁÿ¼ÿºÿ¸ÿ¹ÿÅÿÖÿ¯ÿÔÿ©ÿ¸ÿ´ÿÀÿ·ÿÀÿ©ÿ·ÿ±ÿ¹ÿÇÿ®ÿ´ÿÌÿºÿ½ÿÄÿÀÿ´ÿÉÿÇÿÄÿÃÿºÿ½ÿÉÿÊÿËÿÇÿ¹ÿ°ÿ´ÿ¼ÿÃÿÃÿ½ÿ»ÿ·ÿ»ÿ·ÿ½ÿ·ÿ¸ÿÀÿ¿ÿ·ÿ¾ÿ½ÿºÿ±ÿ¼ÿ´ÿ¬ÿ°ÿ¸ÿ­ÿÈÿµÿªÿÈÿ¬ÿÄÿÀÿ¯ÿÅÿÈÿÓÿÁÿ³ÿµÿºÿ°ÿ½ÿÒÿËÿÁÿ¹ÿÀÿ½ÿ¹ÿÁÿÅÿ±ÿ«ÿ¾ÿ·ÿÀÿÐÿ¼ÿ²ÿºÿÀÿÇÿÇÿÆÿÅÿ¸ÿ®ÿ²ÿ´ÿ¹ÿ´ÿ´ÿÀÿ»ÿµÿÈÿ¢ÿÎÿ»ÿ½ÿµÿ¶ÿ¼ÿÅÿÎÿÕÿÁÿ½ÿ¸ÿÇÿ³ÿÆÿÆÿ¼ÿËÿÁÿÊÿ³ÿÄÿÅÿÃÿÑÿÁÿÀÿÐÿÔÿºÿ³ÿÃÿ¿ÿ¾ÿÁÿ·ÿ¹ÿÉÿÄÿ»ÿÂÿÇÿÅÿÂÿ¾ÿ»ÿ¹ÿµÿ·ÿ»ÿÈÿ¹ÿÇÿÁÿ§ÿÍÿ·ÿ¹ÿ»ÿ·ÿ²ÿÇÿÆÿ½ÿ´ÿØÿ¼ÿÌÿ¶ÿ¶ÿÍÿÕÿ¼ÿ¾ÿÇÿÆÿÅÿÀÿÆÿ¼ÿ¶ÿºÿ¬ÿ¸ÿ¾ÿÂÿÀÿÁÿÅÿ²ÿ§ÿªÿ¸ÿÄÿÀÿ¸ÿºÿÂÿ¿ÿ¶ÿ¸ÿÁÿ´ÿ¼ÿÆÿ°ÿ¸ÿÄÿÀÿ¿ÿ¾ÿÄÿ¼ÿÂÿ¹ÿÆÿÎÿÄÿÐÿÄÿÂÿÄÿËÿ¾ÿ¹ÿ·ÿ°ÿÅÿ»ÿÁÿ¶ÿ´ÿ¸ÿ»ÿ¹ÿÄÿÎÿÄÿ½ÿ¿ÿÁÿ·ÿ¹ÿºÿµÿ·ÿ´ÿ°ÿµÿ·ÿµÿ½ÿ¿ÿºÿÂÿÄÿ¾ÿ´ÿÁÿÇÿÀÿ¼ÿ»ÿÅÿÂÿÀÿ¬ÿ¯ÿ»ÿÇÿÇÿÀÿ»ÿºÿ½ÿ²ÿÈÿÊÿÀÿºÿÎÿÉÿ´ÿ¼ÿÁÿ°ÿ´ÿ¾ÿÂÿ¶ÿ²ÿ²ÿ·ÿ·ÿ¼ÿÇÿÄÿ¾ÿ¸ÿ¶ÿÀÿÃÿÂÿËÿ½ÿ³ÿ»ÿ°ÿ¶ÿÇÿÃÿ¹ÿÁÿÈÿºÿ¶ÿÊÿÃÿÆÿÅÿ´ÿ¾ÿ·ÿÀÿ¼ÿ¶ÿµÿ¾ÿÄÿÊÿÅÿÉÿÅÿºÿ¼ÿ½ÿ³ÿ¹ÿ¸ÿ¹ÿ·ÿ½ÿÊÿÈÿ¿ÿµÿ¹ÿÃÿÅÿÂÿ¼ÿÁÿ¸ÿ»ÿÉÿ³ÿÁÿÅÿÄÿÄÿÅÿ¿ÿÍÿ¾ÿÂÿºÿÀÿµÿÔÿÎÿ¶ÿÆÿÂÿ°ÿÄÿ°ÿÃÿÎÿÀÿÊÿ¿ÿÁÿ¼ÿ¼ÿ¾ÿÀÿ¿ÿ»ÿ¹ÿ¶ÿ¿ÿ½ÿ¹ÿÄÿ·ÿ­ÿµÿÄÿÐÿÄÿÂÿ»ÿÀÿÄÿÈÿÐÿÙÿÎÿÅÿºÿáÿÇÿÍÿ­ÿ¦ÿ³ÿÎÿÉÿ¹ÿÃÿ¸ÿ¿ÿ¶ÿ°ÿ±ÿ¸ÿÄÿÄÿÏÿºÿ±ÿ°ÿ³ÿ»ÿ½ÿÃÿÀÿ¾ÿÁÿ»ÿÃÿ¼ÿ¼ÿ½ÿÇÿ¿ÿ±ÿÄÿÂÿÅÿªÿºÿ²ÿ­ÿ¹ÿ¥ÿ¶ÿ½ÿºÿÃÿ»ÿ¸ÿ»ÿ¿ÿ±ÿ­ÿ¡ÿ©ÿµÿ¸ÿ·ÿ¿ÿÈÿ¾ÿ·ÿ¼ÿ¾ÿÀÿ¼ÿ»ÿÎÿÈÿÂÿ½ÿ¯ÿÂÿÊÿ¶ÿ¯ÿ¨ÿ¼ÿ¯ÿ¾ÿ­ÿ»ÿ¿ÿ¯ÿÆÿ½ÿ´ÿºÿÂÿÈÿÎÿÂÿµÿ¿ÿµÿ¸ÿÄÿÂÿ¿ÿ¾ÿ¸ÿ¸ÿÁÿ¾ÿ´ÿÂÿ¼ÿÆÿ¶ÿ´ÿÁÿÈÿÃÿÃÿ¸ÿ¸ÿ¾ÿ¼ÿÁÿ­ÿ½ÿ¸ÿÁÿÂÿÃÿ¯ÿ·ÿ¹ÿÃÿ»ÿ±ÿ±ÿ¸ÿ¹ÿÀÿ»ÿ®ÿ¼ÿ¾ÿ»ÿ¿ÿ±ÿ¿ÿ¿ÿÇÿ¿ÿµÿ¶ÿ»ÿ»ÿ¸ÿÁÿÐÿ´ÿ²ÿ±ÿ¸ÿ»ÿÂÿÇÿÁÿ»ÿÃÿÇÿÃÿÀÿ¿ÿÊÿËÿ¼ÿ¹ÿ½ÿÇÿÅÿ¼ÿ³ÿÁÿ¼ÿÃÿ¶ÿºÿÃÿ·ÿ¹ÿ¼ÿ»ÿµÿ±ÿ«ÿ¾ÿÄÿÀÿ¼ÿ®ÿ¹ÿ¼ÿÈÿÈÿÁÿÂÿÂÿ¼ÿ´ÿ¼ÿÂÿÃÿ½ÿµÿÅÿÄÿÇÿ·ÿµÿµÿÇÿÁÿ·ÿºÿ·ÿÁÿ¼ÿ»ÿ»ÿ­ÿºÿ¾ÿºÿºÿ¹ÿ¶ÿ¬ÿªÿ»ÿÁÿ¼ÿ±ÿ¸ÿÇÿ¯ÿªÿ¹ÿ½ÿ¯ÿ§ÿÂÿ¿ÿÃÿµÿ½ÿ»ÿ¸ÿÁÿÃÿ°ÿ·ÿ°ÿ¯ÿ»ÿºÿ°ÿ´ÿÂÿ»ÿ¸ÿÄÿÃÿ»ÿ¾ÿ¹ÿ¹ÿµÿÎÿÇÿ¾ÿ¾ÿ¾ÿÈÿ¼ÿ´ÿ½ÿ¹ÿÁÿÃÿ¸ÿ·ÿ¾ÿ»ÿ¿ÿÃÿ²ÿ¼ÿÄÿ²ÿ¾ÿ²ÿ ÿÁÿ¶ÿËÿºÿ­ÿ´ÿ®ÿµÿ¯ÿ·ÿ²ÿ¿ÿÃÿ¼ÿµÿ»ÿÂÿ»ÿ¸ÿ»ÿ¯ÿ¯ÿ·ÿ¸ÿ¶ÿ¾ÿ¯ÿ®ÿÀÿ­ÿ¯ÿ¸ÿ¹ÿ¹ÿ±ÿ·ÿÇÿ¼ÿºÿÂÿ½ÿ¹ÿ¾ÿ¸ÿ¨ÿ³ÿ¹ÿ·ÿ»ÿ»ÿ¾ÿªÿªÿ®ÿ¹ÿºÿÁÿ·ÿ·ÿ¹ÿ±ÿ±ÿ³ÿ¾ÿËÿ¿ÿ³ÿ·ÿ¯ÿµÿ»ÿ·ÿ¬ÿ¿ÿ¹ÿ¼ÿÌÿ¯ÿºÿ«ÿ«ÿÉÿ·ÿ»ÿ´ÿ³ÿ½ÿÅÿÇÿ¿ÿ·ÿÂÿ¿ÿ¼ÿ¶ÿ´ÿÅÿ³ÿ©ÿ¹ÿÄÿ·ÿ¼ÿµÿ¶ÿ°ÿ¸ÿ³ÿ¹ÿ¾ÿ±ÿ¬ÿ·ÿÃÿ¿ÿÁÿ½ÿÂÿÅÿ¼ÿÅÿ¿ÿÍÿÄÿ½ÿÁÿ¶ÿ·ÿÁÿÊÿÊÿÀÿ½ÿ»ÿ¸ÿ»ÿ©ÿ±ÿºÿ¨ÿ¿ÿ³ÿÐÿ½ÿÅÿ´ÿ­ÿ¼ÿÀÿµÿ¯ÿ¸ÿ³ÿªÿºÿÅÿÅÿºÿ¹ÿ´ÿ¼ÿÆÿ¹ÿÄÿÎÿÁÿµÿ¯ÿªÿ·ÿ¶ÿµÿ²ÿ³ÿ¼ÿ¸ÿµÿÂÿËÿÂÿ»ÿ³ÿÃÿ»ÿ±ÿÂÿÊÿ¾ÿÈÿ¿ÿ³ÿ½ÿÂÿ»ÿ¼ÿ½ÿ¶ÿµÿ½ÿÃÿ¾ÿ³ÿ¸ÿÇÿÁÿ³ÿ¹ÿ¾ÿ½ÿ»ÿÃÿ½ÿ¶ÿ½ÿµÿ¹ÿ¾ÿÇÿ·ÿºÿ°ÿ»ÿ¼ÿ´ÿ¨ÿ±ÿ¸ÿÀÿÂÿÅÿÎÿÉÿºÿ¾ÿÅÿÉÿÀÿ¹ÿ§ÿ¿ÿÃÿ¼ÿ¼ÿ²ÿ¶ÿÁÿÃÿ¾ÿ¿ÿ½ÿ²ÿ¹ÿÎÿÀÿ­ÿÒÿ¯ÿ¼ÿÉÿ´ÿ¹ÿÇÿºÿ±ÿÁÿÄÿ¼ÿ¾ÿ¶ÿ²ÿ¸ÿ¸ÿ²ÿ¿ÿÀÿÀÿÆÿ¼ÿ¶ÿ¸ÿºÿ¼ÿ½ÿ¶ÿµÿÉÿÂÿ»ÿÙÿªÿ¸ÿ¹ÿ¡ÿ³ÿÃÿÂÿ³ÿ´ÿÌÿÓÿ¸ÿ°ÿÃÿÆÿ¹ÿÃÿÉÿ»ÿÊÿ¾ÿÅÿÎÿÃÿ½ÿ¸ÿ¯ÿ´ÿÃÿÃÿÈÿÎÿÄÿËÿÃÿ½ÿÁÿÆÿÄÿÄÿÊÿÈÿËÿËÿ³ÿ»ÿºÿÁÿ¸ÿ´ÿÀÿ¸ÿ¾ÿ»ÿ¾ÿÁÿ½ÿ»ÿ»ÿ¶ÿ¸ÿÄÿ¹ÿ·ÿ®ÿ°ÿ¼ÿ³ÿ½ÿ½ÿ·ÿ´ÿ¼ÿÂÿ´ÿ³ÿÀÿ¿ÿ»ÿÀÿ²ÿÂÿ»ÿÄÿÄÿ¸ÿ¼ÿ¾ÿ½ÿÊÿ°ÿ½ÿ¼ÿ³ÿÀÿÆÿ»ÿÈÿ½ÿ¸ÿ½ÿ¸ÿ®ÿ®ÿ¼ÿ¾ÿÉÿÑÿµÿÈÿÂÿ¶ÿ±ÿ·ÿ½ÿÃÿÆÿ¿ÿºÿÊÿ»ÿ©ÿ½ÿÃÿ³ÿ½ÿ»ÿ¼ÿ»ÿ¹ÿºÿºÿ¼ÿÃÿÂÿÏÿÊÿÇÿÅÿËÿ½ÿ¸ÿÂÿÆÿÁÿ¶ÿ¯ÿ´ÿ±ÿµÿºÿ¸ÿ²ÿ²ÿ´ÿ¿ÿÇÿÂÿ¿ÿ½ÿËÿ¶ÿ³ÿÃÿ¾ÿÀÿÎÿÊÿÂÿ¼ÿ¿ÿÉÿÂÿÁÿ¹ÿ³ÿ¾ÿ½ÿ»ÿ¶ÿ¸ÿÁÿÇÿÀÿ¸ÿÄÿÆÿÎÿÃÿÁÿÊÿÅÿÎÿÅÿºÿºÿºÿÇÿ¿ÿÀÿÁÿÁÿÏÿÅÿÇÿÄÿËÿÏÿÄÿÃÿÃÿ¼ÿ¶ÿ¼ÿ¶ÿ¹ÿ¾ÿÅÿÉÿÊÿÈÿÃÿ¼ÿÄÿÈÿ±ÿÆÿÃÿ¹ÿ»ÿ¹ÿºÿ½ÿ¶ÿ¿ÿÂÿÆÿ®ÿÊÿ»ÿ³ÿ»ÿ·ÿ²ÿ»ÿ¿ÿ¾ÿÂÿÃÿ³ÿ¸ÿ¹ÿÂÿÀÿ»ÿ½ÿ¶ÿÿÀÿÆÿ¨ÿ´ÿÂÿ¿ÿ¼ÿ¶ÿ¹ÿÄÿ¾ÿ¾ÿÊÿ¶ÿ¼ÿ¶ÿÄÿËÿÂÿ»ÿ¼ÿ»ÿÇÿ¸ÿ»ÿÁÿ¼ÿ¶ÿ¶ÿ¸ÿºÿ¾ÿÈÿÉÿ°ÿ»ÿ´ÿ¼ÿ½ÿ¿ÿ¿ÿ¾ÿ½ÿºÿÀÿ¸ÿºÿµÿÆÿÂÿÃÿ¾ÿºÿÂÿÃÿ³ÿÇÿÍÿ¾ÿ¿ÿÁÿÂÿ¼ÿ·ÿ¾ÿÃÿÎÿ¶ÿÉÿ½ÿ¾ÿ¿ÿ®ÿ±ÿ¼ÿ¯ÿ¿ÿ¼ÿ³ÿÌÿÇÿ¹ÿ¿ÿÇÿ¾ÿ±ÿ·ÿ¾ÿµÿ±ÿ¾ÿ»ÿ´ÿ¾ÿÄÿ»ÿÄÿÆÿªÿÆÿ¾ÿºÿ·ÿ½ÿÁÿ¶ÿ¨ÿ¹ÿ»ÿ¹ÿ»ÿÄÿºÿºÿÅÿÊÿÂÿ½ÿ¯ÿÈÿ½ÿ·ÿ¸ÿºÿ¹ÿ»ÿÅÿ¾ÿÁÿÄÿ²ÿ´ÿÅÿÈÿÀÿ¿ÿ¼ÿ·ÿ»ÿ¸ÿ·ÿÄÿÈÿ»ÿ²ÿ¼ÿ¶ÿÆÿºÿÃÿ¾ÿÀÿ¾ÿ¶ÿ¹ÿÂÿ¾ÿ¹ÿ´ÿÄÿÉÿ¼ÿ¹ÿÊÿÎÿ¼ÿÉÿ·ÿ¿ÿµÿ²ÿ¸ÿÁÿÇÿÃÿ¿ÿ¾ÿ¹ÿ±ÿ´ÿÍÿÇÿ¹ÿºÿµÿ¹ÿ¸ÿ·ÿ¾ÿ¯ÿ¾ÿ²ÿ»ÿ¿ÿ±ÿ®ÿ¼ÿ¿ÿ±ÿÇÿÈÿÇÿ¿ÿ»ÿÀÿÀÿÁÿÊÿ½ÿµÿ±ÿÈÿ¹ÿÂÿÉÿ½ÿ´ÿµÿÅÿ²ÿÁÿÀÿÍÿ¼ÿ±ÿ½ÿ¹ÿ®ÿÏÿÌÿÂÿ¿ÿÃÿ¶ÿ³ÿ¼ÿ·ÿ´ÿ¿ÿ¿ÿºÿ¼ÿÂÿ¾ÿ¹ÿ¼ÿ¾ÿ¸ÿÌÿ¼ÿÌÿ½ÿÃÿ¼ÿºÿÃÿÄÿ¸ÿ¶ÿÎÿÌÿÈÿÈÿÃÿÃÿÄÿ¾ÿÁÿÂÿ¸ÿ¹ÿ¸ÿ½ÿ¿ÿÇÿËÿËÿÑÿÊÿÁÿ¹ÿÂÿÃÿ½ÿ¿ÿÍÿÎÿ»ÿ»ÿ¼ÿÅÿ¦ÿ¼ÿÔÿÎÿÁÿÂÿÈÿÃÿ°ÿÄÿÎÿºÿÅÿ¹ÿ¼ÿÇÿËÿÂÿºÿ¼ÿ°ÿ»ÿ»ÿ¼ÿÊÿÈÿÂÿ½ÿ»ÿ¾ÿ±ÿ·ÿ»ÿÑÿÌÿ¼ÿºÿ¹ÿ¼ÿºÿµÿÊÿµÿ¹ÿÆÿËÿÃÿÆÿÊÿÍÿËÿ»ÿ´ÿÇÿ°ÿ¶ÿ»ÿËÿÇÿ¼ÿ¾ÿÄÿ»ÿ²ÿÂÿ¯ÿ½ÿ¿ÿÇÿÁÿÈÿÍÿÊÿÄÿÂÿ½ÿ¼ÿÊÿËÿ½ÿ»ÿ¾ÿÌÿÁÿÀÿÌÿÈÿÆÿ¿ÿÀÿ¸ÿ¾ÿ¾ÿ¿ÿÈÿÈÿÊÿÔÿÌÿºÿÃÿ»ÿÈÿÒÿ¸ÿÀÿ¸ÿ¸ÿ½ÿ¸ÿ¶ÿ¸ÿ¹ÿ·ÿÂÿ½ÿ¼ÿÅÿÅÿ¾ÿ´ÿ³ÿ·ÿ¿ÿÈÿ¹ÿ§ÿ¬ÿ­ÿ­ÿ·ÿÇÿÄÿ¹ÿ·ÿ¸ÿ¹ÿÀÿµÿÃÿ¹ÿ¹ÿ·ÿÄÿÆÿÄÿ¾ÿºÿÃÿÃÿ´ÿ¿ÿÂÿÈÿ°ÿ¸ÿÉÿÂÿ¼ÿÁÿÀÿ¼ÿÄÿÐÿÀÿÀÿ¼ÿ¿ÿ½ÿ¸ÿ³ÿ·ÿ»ÿºÿ¹ÿ·ÿµÿ²ÿÃÿÏÿ¸ÿµÿÏÿÒÿ¿ÿÊÿÌÿ¹ÿ·ÿ²ÿ¸ÿ·ÿÏÿÀÿÍÿ¯ÿ²ÿÄÿÇÿÀÿÀÿÈÿËÿ¿ÿÄÿ¼ÿ¸ÿºÿ»ÿ´ÿ°ÿÀÿÈÿÁÿ»ÿ¼ÿ¼ÿµÿ¯ÿ´ÿ¿ÿÕÿ¸ÿºÿÊÿÈÿÅÿ¹ÿÀÿÅÿ¾ÿÆÿÄÿ¼ÿ¿ÿ³ÿºÿÁÿÓÿ¿ÿ¶ÿ±ÿ²ÿ»ÿ¾ÿºÿ¼ÿ¶ÿ¿ÿÉÿºÿ½ÿ´ÿ¾ÿÄÿ¾ÿºÿ¿ÿ½ÿ³ÿ¯ÿ³ÿ¿ÿ¿ÿÊÿ´ÿ´ÿ°ÿ´ÿ¼ÿÔÿÅÿ¸ÿ¸ÿ´ÿ¸ÿÃÿ½ÿÁÿÂÿ·ÿ»ÿ¼ÿ»ÿ»ÿ¸ÿÂÿÂÿ»ÿÂÿÈÿÀÿÁÿÇÿ¼ÿÁÿ¹ÿ¥ÿ»ÿÀÿ¿ÿ±ÿ°ÿ¿ÿÈÿÉÿÃÿ¿ÿ¾ÿÄÿÉÿ«ÿºÿºÿ°ÿªÿ·ÿÅÿ½ÿÃÿÂÿ¼ÿ»ÿ»ÿºÿ¾ÿÅÿ½ÿÃÿÉÿºÿÂÿµÿÀÿ¾ÿÁÿ»ÿµÿ³ÿ¿ÿÆÿÄÿ¾ÿ¡ÿ°ÿÁÿÅÿ¸ÿÀÿÁÿÅÿÁÿÃÿ¸ÿ·ÿÂÿÂÿºÿ¹ÿ»ÿ¾ÿ»ÿµÿÒÿÍÿºÿ´ÿÀÿ®ÿ¿ÿÁÿÉÿÑÿÌÿ»ÿ±ÿ»ÿÉÿÇÿÃÿÁÿ¼ÿµÿÂÿ®ÿ¶ÿ³ÿÀÿ´ÿ¸ÿ·ÿÁÿÆÿ¿ÿ»ÿµÿ»ÿ¾ÿÌÿÌÿ¼ÿ¼ÿ»ÿÔÿ¿ÿ¾ÿ¼ÿ»ÿÂÿÄÿ³ÿ»ÿÃÿºÿÀÿ»ÿ¿ÿ»ÿ¬ÿÈÿËÿ°ÿÏÿ±ÿ¿ÿÅÿºÿ¼ÿ¾ÿ¶ÿµÿ½ÿÃÿÀÿ½ÿ¸ÿ¸ÿÈÿÌÿÈÿ´ÿ¿ÿ»ÿ´ÿÃÿÂÿ¿ÿÅÿ¹ÿµÿÀÿÁÿÀÿÁÿ½ÿ¸ÿµÿ¿ÿÈÿ°ÿ½ÿÀÿÃÿÅÿ¶ÿ½ÿÆÿµÿ¶ÿÇÿÀÿ°ÿ«ÿ·ÿÀÿµÿÀÿÅÿÇÿºÿÉÿºÿ¶ÿ¼ÿ½ÿÂÿ¯ÿ»ÿ¼ÿ²ÿ·ÿ·ÿ»ÿ¼ÿ»ÿÀÿÀÿÄÿÁÿµÿ¾ÿ¼ÿ±ÿ°ÿ¼ÿÁÿ·ÿ±ÿ¿ÿÄÿ¼ÿÉÿÆÿ½ÿÇÿÀÿ¼ÿÂÿÀÿÅÿÀÿ¹ÿ¯ÿ¤ÿ°ÿÀÿ³ÿµÿ´ÿ¶ÿ©ÿ­ÿ­ÿ¬ÿ¹ÿ·ÿ³ÿ¸ÿ»ÿ´ÿ´ÿ¶ÿ±ÿºÿÁÿ¼ÿ³ÿ²ÿÀÿµÿµÿ¼ÿ¹ÿÈÿÎÿ´ÿÅÿ´ÿ¿ÿÂÿÉÿÈÿÉÿÀÿ¬ÿ¨ÿ¯ÿµÿ»ÿÁÿ¸ÿÂÿÍÿÍÿºÿÈÿ¿ÿÄÿ¾ÿÄÿºÿ·ÿÄÿÂÿ¹ÿ¹ÿ²ÿ­ÿ¸ÿ¿ÿ¼ÿ·ÿ¯ÿÀÿÀÿ¾ÿÂÿªÿÄÿÐÿÇÿÈÿÊÿËÿ¯ÿµÿ´ÿ½ÿÂÿÃÿÁÿ´ÿ°ÿµÿÁÿÄÿ¶ÿµÿºÿ¬ÿ½ÿÁÿ³ÿ¿ÿ¿ÿÇÿ³ÿ¿ÿ¿ÿÀÿÃÿ¿ÿ±ÿ»ÿ·ÿ¶ÿ·ÿ¹ÿ¿ÿÁÿÀÿ¾ÿ¼ÿ¿ÿ¾ÿÂÿÏÿÂÿ»ÿÂÿÀÿ¾ÿ¹ÿÃÿÈÿÔÿ»ÿ»ÿºÿÁÿ¾ÿÅÿ»ÿµÿÀÿ»ÿ·ÿ½ÿÁÿÃÿÄÿÅÿÃÿ¼ÿÁÿÆÿ¹ÿ­ÿ´ÿÅÿ¹ÿÅÿ¿ÿÃÿ¼ÿ±ÿ¼ÿºÿÑÿÎÿ´ÿ¸ÿ·ÿÂÿÇÿÇÿÍÿÀÿ·ÿÀÿÁÿ»ÿ»ÿ´ÿ±ÿÂÿËÿÀÿ½ÿ¬ÿÀÿÈÿÌÿ¼ÿ±ÿºÿµÿÅÿÃÿÕÿÂÿ»ÿÆÿÈÿÅÿÁÿ½ÿ»ÿ¾ÿ¿ÿÃÿ½ÿ¼ÿÀÿ¾ÿ½ÿ½ÿ½ÿ¶ÿ½ÿ½ÿºÿÇÿ»ÿ¯ÿ¿ÿÌÿÓÿ¼ÿ½ÿÈÿÄÿÏÿÐÿÂÿ¿ÿ¶ÿ¹ÿ³ÿÀÿ¼ÿ´ÿ½ÿÉÿÆÿ»ÿ·ÿ¹ÿÆÿÊÿÅÿÊÿ·ÿµÿ¢ÿµÿ¬ÿ»ÿµÿÀÿ¾ÿ¾ÿ¿ÿ¸ÿÈÿÄÿ²ÿºÿÁÿÂÿ¶ÿÊÿ½ÿ¹ÿ¼ÿÇÿ»ÿ·ÿÃÿÂÿ¸ÿ¹ÿ¾ÿÃÿÃÿ¸ÿ¶ÿ³ÿ»ÿÄÿÅÿ»ÿ·ÿÑÿÑÿÅÿÃÿÐÿÃÿ¼ÿ»ÿÉÿÄÿµÿ·ÿËÿ»ÿÁÿ¾ÿÇÿ·ÿ½ÿÀÿ·ÿµÿ®ÿ·ÿ¹ÿ©ÿ¨ÿµÿ·ÿ³ÿ´ÿ¾ÿÇÿ¹ÿ½ÿ·ÿ³ÿÃÿÀÿ¼ÿ¯ÿ¼ÿ½ÿÖÿ¿ÿ±ÿµÿ½ÿ¹ÿ»ÿÍÿ·ÿ½ÿºÿÀÿ·ÿ»ÿ³ÿµÿ·ÿ»ÿÁÿ¾ÿÅÿÆÿ¸ÿ³ÿµÿ»ÿ´ÿ®ÿÎÿÀÿ´ÿÁÿ¶ÿ¾ÿÆÿ¹ÿ¼ÿÄÿ³ÿÿ­ÿÃÿÅÿ£ÿ³ÿ·ÿÑÿºÿ»ÿÆÿ¿ÿÜÿÂÿÆÿÃÿÁÿ¿ÿÃÿÃÿ¼ÿ·ÿ¶ÿºÿ½ÿÂÿ¿ÿ¼ÿÁÿÅÿÆÿºÿºÿÃÿÅÿÅÿÄÿÉÿ½ÿ¸ÿ¾ÿÃÿ¾ÿÀÿ²ÿºÿµÿÄÿ·ÿ½ÿ·ÿ¼ÿÇÿ²ÿºÿ¸ÿÀÿ½ÿ·ÿ½ÿÆÿÃÿ¾ÿ¹ÿºÿÂÿÅÿ¾ÿ¿ÿ¿ÿÆÿËÿ¼ÿ¹ÿ¾ÿÀÿÁÿ»ÿ¿ÿµÿµÿ½ÿ´ÿ±ÿ»ÿ¹ÿÁÿ±ÿÇÿ½ÿ½ÿ®ÿºÿ¶ÿ¿ÿÀÿ·ÿÊÿ¦ÿÇÿ½ÿÂÿ¿ÿµÿÃÿ·ÿºÿ»ÿ¹ÿ½ÿ¸ÿ¼ÿÄÿÃÿ»ÿµÿÅÿÅÿ»ÿ®ÿ¯ÿÀÿ¾ÿ¿ÿÅÿ¿ÿ¼ÿ¼ÿ°ÿ´ÿ¹ÿ¹ÿÂÿÉÿÂÿ¸ÿ¿ÿºÿÃÿÃÿ´ÿÃÿÆÿ³ÿÂÿÇÿ»ÿ®ÿ¼ÿ½ÿÌÿÁÿ³ÿ¿ÿÆÿÂÿÀÿ·ÿ·ÿ·ÿ¾ÿ¶ÿºÿµÿ¸ÿ´ÿ±ÿ½ÿÀÿ¹ÿ»ÿºÿ¸ÿÀÿÂÿ½ÿ¾ÿ¾ÿ¾ÿ¿ÿÃÿºÿÄÿ¹ÿ²ÿ³ÿÀÿÃÿ¼ÿ¶ÿ¼ÿÁÿµÿÀÿÅÿ»ÿÎÿ¿ÿ¯ÿ¼ÿ±ÿÐÿÇÿ¶ÿ¸ÿµÿÒÿºÿ¸ÿ±ÿ¸ÿÀÿÃÿ·ÿ¹ÿÁÿ½ÿ¼ÿÇÿÄÿÃÿÉÿ¾ÿ®ÿ³ÿÂÿÁÿ¾ÿÀÿ¼ÿ¿ÿ½ÿ­ÿ±ÿÀÿ·ÿ»ÿ¶ÿ°ÿµÿÃÿºÿºÿ·ÿµÿ½ÿ´ÿ¼ÿ¦ÿÁÿÀÿÈÿ³ÿ¬ÿ¯ÿ¾ÿÇÿÃÿÑÿÌÿºÿºÿÒÿÀÿÎÿºÿ¼ÿÂÿÆÿÄÿÆÿ¿ÿÅÿËÿÆÿÃÿÁÿ¿ÿ¿ÿÇÿÄÿ¿ÿ»ÿ¼ÿÈÿ½ÿ´ÿ¾ÿºÿªÿ®ÿ·ÿ»ÿµÿ»ÿ¼ÿ¿ÿ¾ÿ²ÿÃÿ°ÿ±ÿ¶ÿËÿ»ÿ´ÿµÿ±ÿ¼ÿÈÿºÿ®ÿ³ÿµÿ¾ÿ¾ÿÏÿ²ÿ¯ÿ ÿ¸ÿ¼ÿÀÿ½ÿ¿ÿ¿ÿ½ÿÎÿÐÿµÿ¯ÿ·ÿ¿ÿÄÿÂÿÊÿÊÿÅÿÀÿ¶ÿ¼ÿ»ÿ¹ÿÄÿºÿ¼ÿÄÿ¿ÿÁÿ°ÿÉÿ»ÿ±ÿ±ÿ´ÿ±ÿ±ÿÀÿÏÿ½ÿ¸ÿµÿºÿ²ÿ¤ÿ­ÿ´ÿËÿÅÿÇÿÉÿ·ÿ½ÿÀÿÔÿ½ÿ»ÿ¿ÿÌÿÇÿÉÿ¼ÿ·ÿ¶ÿ±ÿ·ÿ¸ÿ¿ÿÆÿÃÿµÿ°ÿ®ÿ¬ÿ¼ÿÂÿ³ÿ¶ÿºÿ½ÿÊÿ¿ÿ½ÿ¿ÿ¾ÿÊÿ¼ÿ¶ÿ·ÿÉÿ±ÿ¶ÿ±ÿ¼ÿ½ÿÅÿ¹ÿÅÿÅÿ¾ÿÀÿ´ÿ¶ÿÌÿÐÿÃÿ¸ÿ°ÿ¹ÿ³ÿÂÿÀÿ¶ÿ¶ÿ¯ÿºÿ²ÿ¹ÿÌÿÁÿµÿ»ÿÄÿ¼ÿ½ÿ¼ÿ¶ÿ½ÿºÿ¾ÿÇÿÀÿ±ÿ¸ÿ³ÿ«ÿ½ÿ¾ÿÅÿËÿÀÿÃÿÇÿÐÿÏÿÈÿÎÿÏÿ½ÿËÿºÿ¶ÿ´ÿÌÿ½ÿÉÿ¹ÿÆÿºÿ¬ÿÀÿ¿ÿÂÿ¸ÿÃÿ±ÿÏÿËÿ¿ÿÃÿ¶ÿÐÿ»ÿÊÿÀÿ¿ÿÂÿÀÿ³ÿ¹ÿÆÿÍÿÅÿ¹ÿÂÿÀÿ¹ÿ°ÿ²ÿ¾ÿ¹ÿºÿ¼ÿ¼ÿËÿËÿ½ÿ»ÿ¸ÿ·ÿ¸ÿ¶ÿ¯ÿÊÿÄÿ°ÿ·ÿ³ÿ¼ÿ¸ÿ¾ÿÅÿ¸ÿ¸ÿÉÿ³ÿÉÿÅÿÄÿÇÿºÿ¶ÿ¯ÿ¾ÿ²ÿ¹ÿ²ÿµÿÉÿÅÿÀÿ¯ÿ¼ÿÉÿ¼ÿ¯ÿ¯ÿ±ÿÁÿ½ÿ·ÿ¸ÿ¸ÿ»ÿ»ÿ´ÿ´ÿ¿ÿ¼ÿ¹ÿ¿ÿ¿ÿ¼ÿ®ÿ©ÿÃÿÂÿ¾ÿ»ÿµÿÁÿÎÿ¸ÿ©ÿ¹ÿ»ÿÃÿ¸ÿÂÿ¶ÿ¿ÿ²ÿÄÿÄÿÌÿËÿÇÿÍÿ¿ÿ½ÿ«ÿ½ÿ¾ÿ¼ÿ»ÿ¸ÿ·ÿÂÿÄÿ¾ÿ¾ÿ¸ÿ¾ÿÂÿ¾ÿÇÿÅÿ¹ÿºÿÃÿÄÿ½ÿÃÿÅÿÁÿºÿ¿ÿ»ÿµÿÈÿËÿ¸ÿ¿ÿ»ÿ¸ÿ¿ÿ¾ÿ¯ÿ·ÿÆÿÂÿÅÿÀÿÒÿºÿ´ÿÁÿÅÿÆÿÆÿÆÿÁÿ½ÿ¸ÿºÿ°ÿ½ÿÃÿÆÿÉÿÂÿ»ÿÇÿÌÿ¾ÿ¾ÿÂÿÁÿ¹ÿµÿÅÿºÿºÿµÿ¼ÿ¹ÿÉÿÀÿ¾ÿ¼ÿ½ÿ·ÿ¯ÿ¼ÿÍÿÅÿ·ÿÈÿ¿ÿµÿÉÿ¾ÿÀÿÅÿ¼ÿÁÿ°ÿ»ÿ¸ÿ¼ÿµÿ¼ÿºÿ²ÿ¯ÿ±ÿµÿ°ÿ°ÿ»ÿ¼ÿ¶ÿºÿ¼ÿÀÿ»ÿÀÿÄÿ·ÿ¾ÿ×ÿ¼ÿ¨ÿ«ÿ±ÿ¸ÿÃÿ·ÿ°ÿÇÿÃÿ¼ÿ¿ÿµÿ¶ÿ»ÿ¾ÿºÿµÿ±ÿ°ÿ­ÿ°ÿÀÿÄÿ·ÿ·ÿºÿ²ÿ¾ÿÆÿÁÿÄÿÂÿÊÿÆÿÀÿÁÿ¹ÿ¿ÿÅÿºÿ¨ÿ·ÿµÿºÿ«ÿ®ÿÁÿ¿ÿ½ÿ«ÿºÿ»ÿÁÿ½ÿ¹ÿÇÿ¹ÿ¼ÿ´ÿÿ°ÿ«ÿ²ÿ¿ÿ½ÿÁÿ¼ÿ·ÿ»ÿ¼ÿ¸ÿ­ÿ³ÿÃÿÁÿ¶ÿÂÿÈÿÀÿ¹ÿ³ÿÂÿÀÿËÿÈÿ©ÿ¶ÿ´ÿ­ÿ¼ÿ©ÿ´ÿºÿ½ÿ¿ÿÅÿµÿ¾ÿ½ÿ­ÿ²ÿ±ÿ¶ÿÂÿ¼ÿÀÿÃÿ²ÿ©ÿ¶ÿÅÿ½ÿÈÿ½ÿÂÿ¸ÿ²ÿ¾ÿÄÿÌÿÓÿÇÿÀÿÃÿÉÿ¼ÿ·ÿ¼ÿÎÿÈÿµÿ¿ÿ°ÿµÿ¨ÿ¶ÿÆÿ¹ÿµÿ¹ÿ¿ÿÈÿÅÿ¾ÿÀÿÌÿÖÿÃÿ¸ÿ¿ÿ¸ÿÐÿËÿËÿÁÿ¼ÿÇÿÀÿµÿÃÿ°ÿ²ÿÅÿ·ÿ¿ÿÂÿ·ÿÇÿÃÿ¿ÿ¾ÿ·ÿ´ÿ»ÿÁÿËÿÄÿ±ÿ·ÿ½ÿ»ÿ½ÿ®ÿÁÿ½ÿ¾ÿºÿÉÿÅÿ¿ÿ»ÿ¸ÿ¸ÿ°ÿ£ÿºÿ¿ÿ·ÿ¼ÿ¼ÿÂÿÄÿÈÿ½ÿÆÿÎÿºÿ®ÿµÿ¿ÿÆÿÇÿÇÿÃÿºÿ¹ÿ¿ÿ´ÿ¹ÿÅÿÀÿÄÿÃÿ¾ÿÂÿÆÿºÿÄÿ¾ÿºÿ®ÿ¼ÿ¯ÿ´ÿ½ÿºÿ³ÿ²ÿºÿ½ÿ½ÿ¸ÿ´ÿÀÿ½ÿ¾ÿºÿÂÿ±ÿ¬ÿÀÿ´ÿÂÿÃÿ®ÿÅÿÔÿÒÿ¼ÿ»ÿ·ÿ©ÿ±ÿ¬ÿ°ÿ¾ÿ»ÿ·ÿ¹ÿ½ÿ¹ÿ¹ÿ¾ÿ¿ÿÉÿ¾ÿÆÿÀÿ¿ÿ»ÿ¿ÿ¶ÿ¿ÿÃÿ¶ÿÀÿÊÿÕÿÉÿÂÿÂÿ»ÿ»ÿÇÿÆÿ¾ÿ½ÿ®ÿ®ÿ½ÿ¾ÿ ÿ¶ÿ¯ÿ¬ÿ°ÿ¬ÿ¯ÿÉÿªÿ½ÿ½ÿ®ÿ·ÿÁÿ¿ÿÄÿÀÿ¹ÿ½ÿµÿ°ÿ½ÿ³ÿªÿ¯ÿ°ÿÎÿ±ÿ»ÿ²ÿ®ÿ·ÿ¿ÿ³ÿ½ÿÀÿÈÿ¹ÿ¼ÿ¼ÿ»ÿ¼ÿ¹ÿ¼ÿÀÿ¹ÿ»ÿ½ÿ·ÿÅÿ·ÿ«ÿ´ÿºÿÆÿ¹ÿºÿ³ÿ³ÿ°ÿºÿÀÿ½ÿ³ÿµÿºÿ¿ÿ¼ÿ·ÿºÿ»ÿ¹ÿÁÿµÿ´ÿ¾ÿºÿ¯ÿ¼ÿÎÿ·ÿ¸ÿ­ÿ«ÿ³ÿ­ÿ¼ÿ»ÿ¾ÿ¸ÿºÿ½ÿºÿÊÿÁÿ¼ÿ¸ÿ¦ÿÆÿ¿ÿ±ÿ¾ÿ¾ÿ´ÿºÿ±ÿ¼ÿ»ÿÄÿ·ÿ°ÿ³ÿ´ÿ¸ÿÄÿËÿÂÿ³ÿ¶ÿ°ÿ°ÿµÿÀÿÍÿ½ÿ»ÿÅÿ½ÿ¾ÿ¹ÿÃÿ·ÿ±ÿ¸ÿÅÿÄÿ¸ÿ½ÿºÿ¶ÿ·ÿ­ÿºÿ½ÿÆÿ½ÿÊÿ¯ÿ®ÿÀÿ½ÿ¶ÿ»ÿÅÿ¾ÿ·ÿ¹ÿ»ÿ¼ÿºÿÀÿ¹ÿÁÿ¹ÿËÿ´ÿ³ÿ©ÿ¯ÿ¶ÿ´ÿ®ÿ¸ÿÁÿ¸ÿ¯ÿ«ÿ«ÿ¹ÿÂÿ¹ÿÀÿºÿÀÿ»ÿÅÿ·ÿºÿÆÿÂÿÃÿ¼ÿºÿ»ÿÁÿÌÿËÿ¿ÿ·ÿ¹ÿÁÿÉÿ»ÿ´ÿ±ÿ¿ÿÊÿÅÿµÿºÿ½ÿ»ÿ¿ÿ¿ÿºÿ¹ÿ»ÿ½ÿÁÿ¿ÿ¼ÿ¼ÿµÿÉÿ¿ÿºÿ¶ÿ²ÿ¾ÿ¹ÿÁÿ¿ÿ´ÿÅÿÕÿÈÿÃÿÃÿ´ÿ¬ÿ­ÿ·ÿ¾ÿÃÿ¶ÿ·ÿÁÿÊÿÆÿºÿ¼ÿ½ÿ±ÿ¾ÿÄÿ³ÿ´ÿÂÿµÿ¿ÿÈÿÆÿ¼ÿÈÿÆÿÆÿÁÿ½ÿºÿ´ÿ¶ÿ©ÿ¸ÿÑÿ¶ÿºÿÁÿÅÿÂÿ¼ÿ¸ÿ·ÿ¸ÿºÿÄÿÆÿ»ÿÇÿÉÿÁÿÉÿ¹ÿÄÿÁÿ¹ÿ½ÿ½ÿ»ÿ¸ÿ·ÿ»ÿ¸ÿªÿ«ÿ¿ÿÃÿ»ÿÂÿ¹ÿ»ÿÁÿ°ÿ½ÿÆÿÄÿ¹ÿµÿ·ÿºÿ½ÿÃÿÌÿ±ÿ¯ÿÅÿÆÿ¶ÿ¯ÿ­ÿ¯ÿ¯ÿºÿ¿ÿµÿ´ÿ¾ÿ¼ÿ»ÿµÿµÿ¶ÿÆÿ³ÿÇÿÆÿÅÿ¼ÿµÿ³ÿ²ÿ·ÿ²ÿ¶ÿÂÿ·ÿ»ÿ°ÿÀÿÊÿ¸ÿ²ÿÁÿÈÿÁÿºÿ¶ÿºÿÍÿÉÿ¶ÿÓÿÁÿÒÿ¶ÿÊÿÇÿÁÿ¾ÿ»ÿ¾ÿ¼ÿ¼ÿÀÿÉÿ¼ÿÃÿÇÿÃÿ²ÿ¹ÿÒÿÉÿ°ÿªÿ²ÿ½ÿÀÿÉÿÀÿ¶ÿÊÿÂÿÁÿ¹ÿ·ÿºÿ»ÿÀÿ¿ÿ·ÿËÿ»ÿ¡ÿÁÿ­ÿ®ÿ¸ÿÀÿÁÿ½ÿºÿ¾ÿÃÿÁÿÀÿÆÿÆÿ¼ÿÏÿ¿ÿÄÿÀÿºÿ¿ÿÈÿÈÿÆÿ»ÿ­ÿ«ÿ³ÿºÿ¯ÿ¶ÿÂÿÄÿ¿ÿ¿ÿÄÿÂÿ»ÿ¼ÿ¸ÿÈÿËÿ¸ÿÆÿÅÿÂÿÆÿÌÿÉÿ¿ÿ½ÿÂÿ¹ÿÈÿÀÿ´ÿ¹ÿ¶ÿºÿÃÿÂÿ´ÿ­ÿÁÿÓÿÂÿ¹ÿ³ÿÂÿÅÿÅÿÀÿ¼ÿ±ÿ­ÿ¿ÿºÿºÿ±ÿºÿºÿªÿ¥ÿ´ÿ¶ÿ°ÿ´ÿ·ÿµÿ®ÿ©ÿÃÿÁÿ¿ÿÀÿÇÿÍÿÊÿÃÿÃÿ¾ÿÀÿÇÿ­ÿ¶ÿ²ÿ´ÿ¶ÿ»ÿ¶ÿ«ÿ°ÿ´ÿ¸ÿ¿ÿÍÿÅÿºÿ±ÿºÿ¶ÿ¯ÿµÿ¾ÿÆÿÄÿºÿºÿ¿ÿ¸ÿ»ÿ¾ÿ¹ÿÀÿËÿ¿ÿÁÿÊÿ¾ÿ³ÿ¼ÿ¬ÿ´ÿ»ÿ¿ÿÂÿºÿ·ÿÁÿ½ÿÃÿ¹ÿ¿ÿÈÿ¼ÿ¸ÿºÿ·ÿ½ÿ§ÿÐÿ£ÿ¾ÿËÿÀÿ½ÿ·ÿ½ÿÆÿ»ÿºÿÁÿ´ÿÇÿºÿ½ÿ¼ÿºÿ½ÿ¿ÿ½ÿÄÿÅÿÅÿÇÿ¾ÿ¸ÿ·ÿ¿ÿÂÿ·ÿ·ÿÎÿÏÿºÿ¼ÿ¼ÿÄÿÁÿ¼ÿ¿ÿÆÿÒÿ¹ÿÍÿÀÿ¿ÿ¿ÿ¼ÿ½ÿ¼ÿºÿÅÿÊÿºÿÐÿÃÿ¾ÿ¾ÿÀÿ¾ÿ¸ÿ·ÿ¶ÿ·ÿ²ÿ²ÿ®ÿ¸ÿ½ÿ½ÿ½ÿµÿ¸ÿ¼ÿ¾ÿ¼ÿ¸ÿ»ÿÄÿÉÿ¼ÿ§ÿ¶ÿÆÿ¶ÿÂÿÅÿ¾ÿ½ÿÃÿÃÿ¿ÿÃÿ³ÿ¿ÿ®ÿ²ÿ¾ÿÄÿ¾ÿ¹ÿ¾ÿ¸ÿ¾ÿ¼ÿ¼ÿ¶ÿ¿ÿÄÿÀÿÀÿÈÿÈÿÂÿµÿÄÿÃÿ½ÿµÿ´ÿ¿ÿÈÿÀÿ¹ÿÃÿ¼ÿÄÿÃÿ¾ÿ½ÿ³ÿ¶ÿ¸ÿ¾ÿ¾ÿ»ÿ¿ÿÁÿ¿ÿÁÿ¾ÿÕÿÉÿºÿ±ÿ²ÿ¿ÿÆÿÁÿÅÿÇÿÅÿÅÿÈÿÁÿÀÿÆÿ·ÿÁÿÂÿ»ÿ¸ÿ¶ÿ­ÿ¯ÿ¸ÿ´ÿ¶ÿºÿ·ÿ¸ÿ»ÿ¸ÿ·ÿÕÿÍÿ¹ÿ¿ÿ¾ÿÊÿÏÿ¿ÿÀÿ¸ÿ³ÿ¹ÿ¼ÿ¿ÿÁÿÃÿ¿ÿ¸ÿ½ÿÅÿµÿÁÿÂÿ´ÿ·ÿÂÿÇÿÊÿ¹ÿºÿ¾ÿ½ÿ¼ÿ½ÿ¸ÿµÿºÿ»ÿ¸ÿ´ÿ¹ÿÃÿÁÿÄÿ½ÿ¹ÿÄÿÁÿ¥ÿ·ÿÅÿÇÿ¾ÿ²ÿ·ÿÂÿÅÿÁÿºÿ±ÿÌÿÄÿÆÿÁÿ¾ÿ¿ÿÉÿÐÿÆÿÏÿ¯ÿÂÿÁÿ¼ÿ·ÿ¿ÿÃÿºÿÃÿÄÿÎÿµÿ¾ÿÂÿ½ÿÆÿ×ÿÕÿ¹ÿ­ÿÃÿµÿÂÿÊÿ¾ÿÄÿÃÿ¾ÿÄÿ¿ÿÃÿ°ÿÅÿ·ÿ¼ÿ¯ÿ±ÿ¼ÿÄÿÂÿ¶ÿÇÿ¹ÿ«ÿ¸ÿ´ÿÊÿÎÿ½ÿ¹ÿ¿ÿÃÿÌÿ©ÿÆÿÒÿ´ÿµÿ½ÿºÿ¸ÿ¹ÿ´ÿÄÿ»ÿÄÿ¼ÿÅÿ¿ÿÀÿÄÿÆÿÈÿ¿ÿ®ÿÀÿÎÿÀÿÍÿÃÿ¼ÿ·ÿ¹ÿ»ÿµÿ½ÿÃÿºÿµÿÈÿ¿ÿ¸ÿÂÿÂÿ³ÿ°ÿ·ÿÃÿÈÿ¾ÿÍÿµÿªÿ¼ÿÌÿÊÿÇÿÉÿÇÿÒÿ¸ÿºÿ«ÿ»ÿ¼ÿÇÿ¿ÿ½ÿÈÿÏÿÊÿºÿÆÿ¹ÿÌÿ·ÿÂÿ¼ÿ¾ÿ¹ÿ¸ÿ½ÿµÿ¼ÿÉÿ¿ÿ¶ÿ¼ÿ¶ÿÆÿÄÿÀÿ¶ÿ³ÿÄÿ½ÿ¶ÿÄÿ¼ÿÄÿ¬ÿ¶ÿ»ÿÂÿ»ÿ¹ÿÄÿ¿ÿ»ÿ½ÿ»ÿÃÿ±ÿÁÿ½ÿ¿ÿÄÿÂÿÁÿ¿ÿ¼ÿÈÿºÿÅÿ¼ÿµÿ±ÿºÿ·ÿÁÿÇÿÆÿÊÿÄÿ½ÿÎÿ¿ÿ¼ÿÉÿ¾ÿ¼ÿ³ÿ·ÿ¸ÿºÿ½ÿ¼ÿ¿ÿ¸ÿ¿ÿËÿ½ÿÄÿÊÿÉÿÎÿÅÿ¿ÿ¾ÿ¾ÿÄÿ·ÿ¸ÿ¯ÿÐÿ»ÿ¾ÿ´ÿ¶ÿÃÿÁÿ¸ÿ¼ÿÈÿÍÿÊÿÉÿÄÿÈÿµÿ³ÿ²ÿºÿºÿÂÿÁÿ´ÿ±ÿµÿ¸ÿ¼ÿ¶ÿµÿºÿÃÿÅÿÃÿÅÿÁÿºÿ¼ÿÂÿ¾ÿÆÿÁÿÈÿºÿ±ÿÁÿ­ÿ³ÿ¬ÿ¶ÿ·ÿ»ÿÃÿºÿªÿ¯ÿÈÿ»ÿ¼ÿ´ÿÂÿ¼ÿ»ÿ¾ÿÄÿÄÿ¾ÿ¶ÿ±ÿ¶ÿ»ÿ¶ÿ¨ÿÁÿ¾ÿ¯ÿ¥ÿ¦ÿ ÿ¾ÿÅÿÃÿÉÿºÿ¨ÿµÿ¿ÿÂÿÃÿÆÿÅÿÏÿÀÿ¸ÿÊÿÉÿÅÿ¿ÿ¾ÿÂÿ¼ÿ¸ÿÀÿºÿµÿÀÿµÿ»ÿÄÿÁÿÊÿÉÿÄÿ»ÿ¿ÿÇÿ»ÿ®ÿ´ÿÁÿ§ÿ¸ÿ¿ÿµÿ³ÿ¸ÿ½ÿ¸ÿÂÿÄÿ»ÿ»ÿºÿ¶ÿÁÿ¾ÿ¸ÿºÿÎÿÅÿÀÿºÿ¾ÿÈÿÅÿ¹ÿ¼ÿÄÿÀÿ´ÿ«ÿ°ÿºÿ±ÿ»ÿÉÿ¿ÿ±ÿ¶ÿ½ÿ¸ÿ¼ÿ»ÿºÿ¿ÿ»ÿ·ÿ¾ÿºÿ¶ÿ»ÿ½ÿÌÿ»ÿ´ÿ·ÿºÿÇÿ³ÿ´ÿ±ÿ¹ÿ»ÿ¹ÿ·ÿ¸ÿÃÿ»ÿÄÿÉÿÂÿ»ÿ½ÿ¶ÿ¼ÿ®ÿ¿ÿ²ÿ»ÿÆÿÂÿÁÿÇÿ¿ÿ±ÿ¸ÿÄÿÓÿ¾ÿÔÿÇÿ»ÿÉÿÁÿÈÿÄÿ±ÿºÿÇÿÆÿÀÿÈÿÆÿ¹ÿÄÿÄÿ½ÿ¸ÿ¼ÿÖÿ²ÿÂÿ®ÿÁÿÈÿ¿ÿºÿÁÿÀÿ¿ÿÈÿÌÿ¿ÿ³ÿ¾ÿÈÿÆÿ·ÿ»ÿ·ÿÜÿ»ÿ½ÿ¬ÿºÿ¿ÿÃÿ¾ÿ·ÿ¾ÿÈÿÈÿÄÿÃÿ½ÿ¬ÿ½ÿÍÿÀÿÊÿºÿ²ÿ¼ÿºÿ½ÿÑÿ¹ÿ¹ÿ·ÿ´ÿ¿ÿ¿ÿ±ÿ²ÿ¾ÿ¸ÿÃÿ¶ÿ¿ÿÅÿÌÿ»ÿ®ÿºÿºÿ»ÿÃÿ»ÿ´ÿºÿÀÿ¿ÿ¾ÿ¿ÿ¹ÿ±ÿ»ÿ½ÿ³ÿÃÿ¶ÿ¯ÿÀÿ°ÿÏÿ³ÿ´ÿ¼ÿ´ÿ¼ÿÁÿ»ÿºÿ·ÿ«ÿ³ÿÇÿÀÿ¹ÿÁÿ·ÿ¯ÿºÿ¼ÿÆÿÃÿ³ÿ°ÿ»ÿ¶ÿªÿ°ÿ´ÿ¾ÿºÿ²ÿ­ÿ°ÿ³ÿ¶ÿ´ÿ¬ÿ±ÿ²ÿ³ÿ«ÿ½ÿÁÿ¯ÿ¾ÿ°ÿ¯ÿ¾ÿ¶ÿÂÿ¯ÿªÿÁÿ¾ÿÃÿÃÿ»ÿ¼ÿ»ÿ²ÿ­ÿµÿ¹ÿºÿ»ÿ±ÿºÿ³ÿµÿµÿÁÿºÿÇÿÂÿÄÿ¿ÿ¿ÿ¿ÿ¶ÿ¾ÿ¼ÿ´ÿ½ÿ¿ÿ½ÿÊÿÇÿ¹ÿ²ÿ¾ÿÉÿÇÿÀÿ¼ÿÆÿÿ½ÿ¼ÿºÿ·ÿºÿÀÿ´ÿ¸ÿ¼ÿ·ÿÃÿ½ÿ»ÿÅÿÂÿÅÿÁÿµÿ¿ÿÀÿ¸ÿÁÿÀÿÅÿ±ÿºÿÌÿÇÿºÿ»ÿºÿ¼ÿ¼ÿÁÿÌÿËÿºÿ¹ÿ¶ÿ¶ÿÅÿÃÿ¼ÿ¾ÿ»ÿÅÿÄÿ¸ÿÖÿÂÿ¿ÿÀÿÍÿ¦ÿ·ÿ¸ÿ»ÿ¿ÿ¾ÿ¼ÿ¿ÿÀÿÀÿ·ÿ¸ÿÀÿÂÿ¼ÿ¸ÿ¼ÿ¾ÿ¹ÿ¹ÿÃÿ½ÿ±ÿµÿÇÿ¶ÿÎÿÄÿ»ÿµÿÃÿ¼ÿÂÿ·ÿÀÿ¶ÿÀÿ¸ÿ±ÿ·ÿ´ÿ¹ÿ¿ÿÅÿÆÿÁÿÁÿ¿ÿ¶ÿµÿ¾ÿ½ÿ½ÿÀÿ·ÿÃÿ¹ÿÅÿÚÿ³ÿÄÿ´ÿÎÿÂÿÓÿÎÿÃÿÇÿÈÿÇÿÂÿ¾ÿ¿ÿÅÿÀÿÀÿ¿ÿºÿÀÿÁÿ¸ÿµÿ¸ÿ·ÿ¶ÿ±ÿ¸ÿºÿËÿÇÿ¾ÿÂÿ¼ÿËÿ»ÿÎÿ´ÿ»ÿ½ÿÂÿÀÿ¹ÿºÿÀÿ¾ÿÇÿÆÿ±ÿ¿ÿ¿ÿ¯ÿ¸ÿ½ÿ¿ÿÆÿ¿ÿÃÿÅÿÂÿ¼ÿ¿ÿ»ÿ¸ÿ¶ÿªÿ¼ÿ»ÿ¼ÿ¸ÿÖÿ¿ÿ°ÿÂÿÃÿ¼ÿµÿÂÿÃÿÀÿ½ÿÊÿÀÿ¾ÿÃÿÄÿ¿ÿÂÿÏÿÈÿ·ÿ·ÿÀÿºÿÃÿÆÿ¸ÿ¾ÿ¼ÿÆÿÁÿ»ÿ¼ÿ¼ÿÃÿÏÿ¿ÿ´ÿÌÿØÿÉÿÄÿ¶ÿÂÿ®ÿÆÿÃÿ¼ÿºÿ¹ÿÁÿ¸ÿ­ÿ®ÿ±ÿ¶ÿ¸ÿ·ÿ´ÿ±ÿ·ÿºÿ¾ÿÀÿ»ÿ¶ÿºÿ¼ÿÂÿ»ÿ¾ÿ¶ÿÃÿ¿ÿ¸ÿ¾ÿµÿµÿ¿ÿÂÿºÿ¿ÿÂÿ¼ÿ»ÿ»ÿ´ÿºÿÄÿÁÿ½ÿ¼ÿ¿ÿ¿ÿ¾ÿ¼ÿ¹ÿ½ÿÀÿÁÿºÿ®ÿÄÿÍÿ¼ÿ»ÿ¸ÿ²ÿÑÿÂÿªÿÁÿ¬ÿ¾ÿ¬ÿºÿ³ÿÈÿ·ÿ´ÿ±ÿÊÿÄÿÇÿ»ÿÆÿÃÿ¹ÿ¿ÿÃÿ¹ÿ´ÿ´ÿ«ÿ°ÿ¹ÿÄÿÇÿ¼ÿ¾ÿÄÿ½ÿ¶ÿ½ÿÁÿ¸ÿÂÿÃÿÅÿÂÿ¸ÿÁÿÇÿ¨ÿÁÿ³ÿÄÿ±ÿ»ÿÊÿ¾ÿµÿÄÿÆÿÀÿ´ÿµÿ¼ÿ¹ÿÂÿÄÿ½ÿÇÿ¿ÿ¿ÿÁÿÀÿÀÿ·ÿÀÿÆÿÀÿÄÿÂÿºÿ¹ÿµÿ´ÿ¹ÿÂÿ½ÿ¹ÿÀÿÁÿºÿÆÿÈÿºÿµÿ»ÿÌÿ¼ÿÅÿ¶ÿ¤ÿ¿ÿÏÿ¿ÿÕÿÃÿ¤ÿÂÿÀÿ¿ÿ²ÿÎÿÑÿºÿ¼ÿËÿÆÿ¶ÿºÿ·ÿÃÿ»ÿ»ÿ¿ÿ¿ÿ³ÿ¯ÿ¾ÿÇÿ·ÿ¥ÿ·ÿÄÿÂÿÅÿ¼ÿ±ÿ±ÿÄÿÌÿÉÿ¹ÿ¹ÿÃÿ·ÿÀÿÃÿ¶ÿ·ÿ´ÿµÿ¸ÿ¹ÿ¸ÿ¹ÿÃÿ¼ÿ»ÿ¿ÿ·ÿ¿ÿÄÿÊÿÅÿ»ÿµÿ°ÿ¸ÿ²ÿ´ÿ¸ÿÁÿÁÿ¹ÿ»ÿ¾ÿ·ÿ³ÿ¶ÿ¹ÿ¸ÿ¸ÿ»ÿÂÿÁÿ»ÿÂÿ¶ÿ¨ÿºÿ¼ÿÇÿ¼ÿÉÿ½ÿºÿµÿ³ÿ¹ÿÊÿ¹ÿ½ÿ¾ÿ¹ÿÍÿªÿ¸ÿ³ÿ¾ÿÍÿ¬ÿµÿ²ÿ´ÿ­ÿ»ÿÊÿµÿ·ÿ¹ÿ»ÿ´ÿ³ÿ¿ÿ¸ÿ½ÿÊÿÀÿ½ÿÅÿ¸ÿµÿÆÿÊÿÆÿ»ÿ´ÿÂÿÈÿ¾ÿ¾ÿ¾ÿÆÿÉÿÁÿ¼ÿ¶ÿ¸ÿ®ÿ»ÿºÿ¸ÿ½ÿ¬ÿ¯ÿ³ÿåÿÈÿÞÿ¿ÿ»ÿ¤ÿÅÿËÿÇÿËÿÈÿÀÿ¸ÿ¼ÿ²ÿÆÿ¹ÿ ÿ½ÿ¸ÿÍÿ¾ÿÄÿÅÿ»ÿÁÿÇÿÈÿ¾ÿÂÿÇÿÇÿÁÿ¹ÿ¿ÿ¼ÿ·ÿ¾ÿÇÿÁÿ¶ÿÃÿÈÿÆÿËÿ¿ÿºÿÀÿ¼ÿÈÿÂÿ·ÿ¯ÿÆÿ¾ÿ»ÿ¸ÿ­ÿ¯ÿ¿ÿÕÿ¯ÿµÿÆÿÀÿÀÿ¹ÿ¦ÿµÿÅÿÅÿÈÿ¶ÿÉÿ¾ÿ¸ÿÀÿÂÿÁÿÂÿ²ÿµÿÁÿ¾ÿºÿÄÿÇÿÀÿÄÿÆÿÅÿÄÿÁÿËÿËÿÇÿÇÿ¾ÿÊÿÈÿ¸ÿÀÿÔÿËÿ½ÿÉÿ¼ÿ«ÿ¶ÿ¶ÿ¼ÿ½ÿÈÿºÿ«ÿ´ÿ´ÿ±ÿ¼ÿ°ÿ½ÿ³ÿÅÿ¼ÿ®ÿÉÿÀÿ·ÿ·ÿÆÿËÿÉÿµÿ°ÿÄÿÀÿÁÿ½ÿ¾ÿ»ÿ±ÿ¬ÿ°ÿ´ÿºÿÈÿÍÿ¿ÿµÿ°ÿ·ÿÂÿÀÿÄÿ¹ÿ»ÿ¿ÿÁÿ¾ÿ½ÿ¼ÿ¿ÿ½ÿ¹ÿ´ÿ½ÿÇÿ»ÿ²ÿ¿ÿ¶ÿ¹ÿ¹ÿªÿËÿÈÿ¶ÿÍÿÊÿÅÿ»ÿ¿ÿ¶ÿ³ÿ³ÿ²ÿ¿ÿÎÿÃÿ¹ÿºÿ·ÿÆÿÎÿÑÿÊÿ½ÿ¹ÿ¹ÿ³ÿ»ÿÀÿ¾ÿÅÿ¼ÿ±ÿ·ÿ»ÿºÿ·ÿÁÿÉÿÀÿÈÿÀÿ«ÿ»ÿËÿÇÿ¶ÿ¸ÿÃÿÂÿ¿ÿÁÿ²ÿÊÿÞÿ¾ÿ´ÿ¿ÿÏÿËÿ°ÿÊÿÇÿ¼ÿÂÿÃÿ®ÿÊÿ»ÿÃÿÆÿ´ÿ¸ÿÃÿÃÿ¿ÿ¿ÿÀÿ®ÿ®ÿ¼ÿ±ÿ®ÿ¸ÿÄÿ¼ÿ·ÿ·ÿµÿ¿ÿÆÿÁÿ¿ÿÎÿ¿ÿ·ÿ¿ÿÀÿ¹ÿ¾ÿºÿÄÿÁÿ²ÿ¼ÿ¹ÿÀÿÁÿ³ÿºÿ®ÿ­ÿºÿ»ÿÑÿÁÿËÿÃÿ³ÿÂÿÂÿÂÿÁÿ±ÿ¿ÿ¹ÿÉÿÄÿÃÿ«ÿ¹ÿÉÿÂÿ¹ÿ³ÿ¼ÿÉÿ¿ÿµÿºÿÇÿÅÿ¼ÿºÿ¶ÿºÿ¸ÿ¯ÿ»ÿ¼ÿ¿ÿ¯ÿ¡ÿ¼ÿ¿ÿ¿ÿ½ÿ¼ÿÀÿÄÿ¹ÿ³ÿ¸ÿ¯ÿºÿ¶ÿ½ÿ©ÿºÿ¸ÿÁÿ¿ÿ¶ÿ¹ÿºÿÁÿ¾ÿ³ÿ¨ÿ¿ÿÀÿ¸ÿ¼ÿÀÿ¸ÿ«ÿ¯ÿÀÿÁÿ¹ÿ½ÿÀÿÄÿÅÿÀÿÅÿ¹ÿ¬ÿ¹ÿ¬ÿ¨ÿ·ÿÅÿÀÿ¼ÿºÿ±ÿÌÿ·ÿÂÿ¼ÿ­ÿ¶ÿÑÿÂÿ¬ÿ»ÿÃÿ°ÿØÿÄÿ»ÿµÿ´ÿ®ÿ»ÿÃÿÀÿ³ÿ¸ÿ²ÿ²ÿ¼ÿÀÿºÿ´ÿ·ÿ¿ÿÄÿÁÿÆÿÁÿ¬ÿ¶ÿÆÿÀÿ¿ÿ¿ÿÀÿ·ÿ·ÿ¯ÿ´ÿ±ÿ½ÿÄÿ±ÿ¶ÿ»ÿ¶ÿ§ÿ¸ÿÅÿ¼ÿ³ÿ¹ÿ»ÿ²ÿ¿ÿÆÿ»ÿ½ÿ´ÿ»ÿ³ÿ¿ÿ»ÿ¼ÿ¼ÿÂÿ¾ÿ¶ÿ¶ÿÂÿÈÿÀÿ±ÿµÿÄÿ¿ÿ»ÿÀÿ¹ÿ¸ÿÁÿÂÿÁÿºÿÆÿ½ÿ«ÿÂÿ½ÿ½ÿ´ÿ³ÿ¨ÿ´ÿ´ÿÍÿËÿÄÿßÿËÿÀÿÆÿÒÿ¾ÿµÿÂÿµÿ±ÿÅÿ¹ÿ³ÿ¹ÿ´ÿ½ÿÇÿºÿ¼ÿÉÿÁÿ»ÿÀÿ¾ÿ´ÿ½ÿ·ÿÁÿ¶ÿ¯ÿ¸ÿ¯ÿ»ÿ¸ÿ¿ÿÉÿ¹ÿ»ÿ½ÿµÿ¶ÿ¼ÿ¸ÿËÿÄÿÃÿ½ÿ¨ÿ²ÿºÿËÿÅÿ»ÿºÿ·ÿ¸ÿ³ÿµÿºÿ·ÿ´ÿ¯ÿ¶ÿ±ÿ·ÿ¿ÿÀÿ·ÿºÿÊÿÇÿÉÿ¼ÿÂÿ¯ÿ»ÿÂÿ®ÿ­ÿÁÿºÿ¶ÿÁÿÄÿ´ÿÇÿÂÿ¾ÿ¹ÿ¯ÿ¶ÿ·ÿ°ÿ¹ÿÈÿÁÿ¦ÿ¨ÿ¿ÿÁÿÑÿÂÿÁÿ¸ÿ´ÿÁÿÃÿÇÿÓÿÇÿ¼ÿ¿ÿÌÿ¿ÿ¹ÿ·ÿËÿ½ÿ¿ÿÀÿ¿ÿ¹ÿ¬ÿ©ÿ¶ÿÀÿÂÿÇÿÇÿ¹ÿ½ÿÍÿËÿÅÿÀÿ¾ÿÂÿÏÿÂÿÀÿÄÿ»ÿ·ÿ¸ÿ¸ÿÑÿ ÿ¬ÿ·ÿ½ÿÊÿ¿ÿ¾ÿºÿ¬ÿ½ÿ¿ÿ¶ÿ·ÿµÿ±ÿ·ÿÀÿÍÿÅÿµÿ¸ÿ·ÿ¿ÿºÿ±ÿ¼ÿ¸ÿÇÿ»ÿÇÿ¼ÿ¾ÿÁÿÃÿÀÿ¹ÿÃÿÃÿ¸ÿÎÿÇÿ°ÿÁÿ¾ÿ¶ÿ­ÿ¨ÿ´ÿ¿ÿ¿ÿºÿ¸ÿÀÿÅÿÄÿ¼ÿ²ÿ¼ÿÉÿµÿÏÿÍÿÌÿÅÿÔÿÁÿ½ÿÇÿ»ÿÂÿ¾ÿ¸ÿ¹ÿ¾ÿ«ÿºÿÃÿµÿ´ÿ½ÿÀÿÃÿÁÿ·ÿ¼ÿÈÿºÿ²ÿ¸ÿ¸ÿ¼ÿ¸ÿ«ÿ¶ÿÆÿ²ÿ¼ÿ¯ÿÂÿ·ÿ¼ÿ´ÿ·ÿÆÿÍÿºÿµÿÂÿÂÿ»ÿ½ÿºÿ²ÿ»ÿ»ÿ¿ÿµÿ»ÿÍÿÊÿ·ÿºÿÇÿºÿ®ÿÂÿ¾ÿÀÿÅÿÖÿÕÿËÿ¿ÿ½ÿÂÿÈÿÅÿ¼ÿ·ÿ°ÿ¹ÿ¾ÿÂÿµÿÃÿµÿÆÿ»ÿ°ÿ°ÿ¶ÿªÿ¶ÿ»ÿµÿ´ÿºÿ¼ÿÀÿ°ÿ±ÿ·ÿ¯ÿ´ÿ½ÿ¹ÿ·ÿ´ÿµÿÃÿºÿÅÿ±ÿ¦ÿ·ÿ¯ÿ±ÿ¼ÿÀÿÁÿÃÿ´ÿ¸ÿÂÿÍÿÂÿ¸ÿ²ÿªÿ¸ÿÂÿÀÿ¯ÿ°ÿ·ÿµÿ¤ÿ¿ÿ¿ÿ±ÿ©ÿ«ÿ®ÿÇÿÁÿÀÿ¼ÿ·ÿ¸ÿ¸ÿ¼ÿ»ÿ¸ÿÂÿÉÿÂÿ¼ÿÂÿÇÿ¶ÿ¹ÿºÿ¿ÿ´ÿ²ÿ¿ÿ¿ÿÄÿ¼ÿ¶ÿ»ÿ½ÿ²ÿ³ÿ»ÿÂÿÈÿ¸ÿ«ÿ¸ÿ´ÿÃÿÁÿ±ÿÄÿ¹ÿ·ÿ·ÿ²ÿºÿÉÿÅÿ¾ÿ¸ÿ¶ÿ»ÿÁÿÂÿÃÿ¾ÿ¶ÿ¾ÿ´ÿÁÿ±ÿ¼ÿÁÿÂÿ¼ÿÅÿºÿºÿ¸ÿµÿ´ÿ¸ÿ¼ÿÅÿ¾ÿ­ÿ´ÿ»ÿµÿ©ÿ»ÿÆÿ¾ÿ¶ÿ¿ÿÂÿ°ÿ¼ÿÌÿ¿ÿ³ÿ¼ÿËÿÇÿ·ÿ´ÿ·ÿ»ÿÆÿ·ÿÂÿ¶ÿºÿ¸ÿ·ÿ»ÿÌÿ¾ÿºÿÁÿ´ÿ¬ÿ¶ÿ»ÿ¸ÿ·ÿ¹ÿ¿ÿ¾ÿ³ÿ½ÿ¼ÿÉÿÈÿºÿ½ÿºÿÃÿ½ÿÄÿ³ÿ¸ÿÃÿºÿ¹ÿÁÿ¹ÿ­ÿ´ÿÀÿÄÿÊÿÀÿÕÿ³ÿ¼ÿ·ÿ¿ÿ¼ÿÉÿÎÿÀÿÂÿÆÿ¼ÿ¼ÿÂÿÂÿ¿ÿ½ÿ½ÿÃÿ»ÿ°ÿµÿÈÿÈÿ¿ÿ½ÿ½ÿÁÿÃÿºÿ²ÿ®ÿ«ÿ³ÿ©ÿÆÿÆÿ®ÿ°ÿÁÿ»ÿ½ÿ¿ÿ¿ÿ»ÿ´ÿ»ÿ½ÿ·ÿÁÿ¼ÿ®ÿ»ÿ¿ÿÌÿÀÿ¼ÿÄÿ¼ÿÂÿÏÿÀÿ±ÿ°ÿ¬ÿ£ÿÿªÿÁÿÂÿ¯ÿÄÿÀÿÂÿÅÿ³ÿºÿÅÿÂÿºÿÅÿÆÿ·ÿ¼ÿÁÿ±ÿÄÿËÿ¼ÿ½ÿÄÿÀÿÉÿÂÿºÿµÿ·ÿ²ÿ±ÿÃÿËÿÉÿ¹ÿÀÿ±ÿÄÿÅÿ­ÿ´ÿ¹ÿºÿ·ÿ·ÿ¸ÿ¹ÿ»ÿºÿÆÿ½ÿ¶ÿ½ÿ¸ÿ¼ÿÊÿÍÿÀÿ¬ÿ«ÿ·ÿÁÿÁÿ¹ÿ´ÿÀÿ¯ÿ«ÿµÿÁÿµÿËÿÂÿÆÿ½ÿ½ÿ¸ÿ·ÿÁÿºÿÄÿÎÿºÿ¼ÿËÿ»ÿºÿ¿ÿ½ÿ·ÿºÿÁÿÈÿÌÿÇÿÉÿÏÿ·ÿ®ÿÃÿÃÿ¸ÿ¼ÿÀÿÅÿ¼ÿ³ÿ·ÿ¿ÿÇÿÁÿ·ÿÐÿÃÿ¾ÿÅÿÇÿµÿ¼ÿ¼ÿ³ÿ³ÿ¶ÿ¶ÿ¼ÿ±ÿ´ÿ¼ÿÅÿÊÿ½ÿ½ÿ¼ÿ¹ÿ¶ÿ½ÿÁÿ¶ÿ»ÿ·ÿ¸ÿ®ÿÈÿÇÿÀÿ¿ÿ¸ÿ³ÿÃÿÅÿµÿµÿµÿÃÿÆÿ¼ÿ»ÿ²ÿ¼ÿÆÿ¿ÿ¿ÿ¿ÿ¾ÿÀÿ¸ÿ²ÿ¸ÿ¶ÿ¸ÿ­ÿºÿÊÿÅÿ½ÿÁÿÂÿÈÿÓÿµÿÁÿ¾ÿÃÿÊÿ¾ÿÂÿÀÿÅÿËÿÀÿ¶ÿÃÿÂÿ³ÿ¼ÿ±ÿ´ÿÌÿÌÿÈÿÃÿ½ÿ´ÿ¸ÿÌÿ¶ÿ§ÿ¾ÿ¯ÿÁÿ¸ÿ±ÿ¿ÿÀÿ²ÿ®ÿ¹ÿÅÿÊÿ¾ÿµÿ¬ÿ²ÿ®ÿ½ÿ¾ÿ¶ÿ¹ÿ¼ÿ®ÿ°ÿÂÿÄÿ¹ÿÌÿÃÿ¾ÿÅÿÀÿ´ÿµÿ¹ÿÁÿÈÿ¾ÿ¬ÿ±ÿ´ÿ·ÿÁÿÂÿÂÿÂÿºÿÁÿ¹ÿÇÿÇÿ»ÿ´ÿ½ÿ»ÿ·ÿµÿ¶ÿÅÿÅÿÁÿÃÿÁÿÃÿÀÿ»ÿ¶ÿ½ÿÈÿÈÿÌÿÄÿ©ÿÐÿ¸ÿ´ÿÀÿÃÿÀÿ¾ÿ¾ÿÂÿÅÿÊÿÂÿ¼ÿ¿ÿºÿ¶ÿºÿ¿ÿÀÿ¸ÿ¶ÿÇÿ±ÿÕÿµÿÍÿÅÿÌÿÑÿÆÿÊÿÆÿÄÿÃÿÁÿ·ÿ¼ÿÃÿ¼ÿ¶ÿ»ÿ½ÿÂÿÄÿÁÿÃÿÅÿÃÿ·ÿ±ÿ¹ÿ»ÿ·ÿÈÿÀÿ·ÿ²ÿ¸ÿÅÿÆÿÆÿÅÿÀÿÊÿ´ÿÄÿ¿ÿ¸ÿÃÿÏÿÂÿ­ÿ²ÿÄÿºÿµÿ¶ÿ½ÿ¼ÿ¾ÿÅÿÄÿ¼ÿ¹ÿ¸ÿÆÿ¶ÿ¹ÿ­ÿ¿ÿ»ÿ¶ÿ¾ÿ½ÿ¶ÿÂÿ»ÿ¿ÿÄÿÇÿÈÿÈÿÁÿ¶ÿ¾ÿÌÿÉÿÆÿÅÿ¾ÿÄÿÈÿÀÿ½ÿ¿ÿºÿ»ÿ£ÿÁÿÃÿ»ÿ¼ÿÂÿ¿ÿ¹ÿ¾ÿ´ÿÈÿÁÿÂÿÃÿ¿ÿÁÿÍÿÀÿ¸ÿÄÿÊÿÏÿ»ÿ¹ÿÂÿ¶ÿ´ÿÑÿÈÿ¾ÿÈÿÈÿÀÿ¿ÿ¿ÿ¼ÿ¼ÿÂÿ½ÿÃÿÁÿÂÿÃÿ¹ÿ¬ÿ³ÿÀÿÍÿÈÿ¶ÿÀÿÉÿÄÿ»ÿ¿ÿ¾ÿ·ÿ½ÿÄÿ¬ÿÒÿ¨ÿ¸ÿÄÿÅÿÄÿÀÿ¶ÿ©ÿ±ÿÀÿ¹ÿ¹ÿºÿ¾ÿÂÿ»ÿ«ÿÃÿÜÿ×ÿÅÿËÿËÿÁÿ¾ÿ»ÿ°ÿ¯ÿÃÿÊÿ½ÿ¹ÿÂÿÇÿÁÿ»ÿËÿÄÿ½ÿÃÿËÿÁÿ±ÿ±ÿ¶ÿ«ÿºÿ´ÿ½ÿ¹ÿÁÿÀÿ¹ÿ»ÿ¿ÿºÿ¼ÿ±ÿÀÿ®ÿ±ÿ¿ÿÀÿ·ÿ¸ÿ·ÿ£ÿ¨ÿÀÿ±ÿ´ÿÀÿ½ÿ·ÿÀÿÌÿÇÿ½ÿ¿ÿ°ÿ´ÿ¸ÿÁÿ¿ÿ¼ÿßÿÈÿÂÿ¿ÿ¯ÿÐÿÀÿ¹ÿÂÿ¿ÿµÿ¾ÿÉÿÆÿ¾ÿ½ÿÀÿ¼ÿÄÿÐÿÌÿÇÿÉÿÇÿÅÿÅÿ¼ÿËÿÊÿÄÿÍÿÎÿ¼ÿÁÿºÿÉÿÀÿºÿ´ÿµÿµÿ¸ÿÆÿÁÿÄÿÏÿªÿ¶ÿÃÿÆÿÌÿÎÿÏÿÐÿ«ÿ´ÿ´ÿÆÿÊÿÇÿ¹ÿ¸ÿ¹ÿµÿ¸ÿ·ÿÀÿÃÿÃÿ¾ÿÁÿ½ÿ¸ÿ·ÿºÿ»ÿ³ÿµÿÆÿÁÿÎÿ¼ÿºÿ·ÿ¸ÿ¼ÿ¸ÿ³ÿÄÿ¾ÿÆÿÇÿÓÿÁÿ»ÿ¿ÿ¾ÿ·ÿ¿ÿÏÿ£ÿ³ÿ¬ÿ°ÿ¸ÿ±ÿµÿÆÿÉÿÄÿÇÿÅÿÈÿ·ÿ·ÿ¢ÿµÿ¼ÿÊÿÄÿ¿ÿÌÿÇÿ»ÿ·ÿÅÿÂÿÃÿ¶ÿÄÿÎÿÆÿ²ÿ²ÿÅÿ¾ÿÄÿÄÿ¾ÿ¿ÿÄÿÀÿÂÿÃÿÀÿ½ÿÁÿÈÿ¶ÿ±ÿ¼ÿ¬ÿÉÿ³ÿ¶ÿÀÿÇÿÇÿÉÿÌÿÀÿ¸ÿ·ÿÄÿÑÿ¸ÿ¿ÿËÿ¿ÿ·ÿºÿÀÿÃÿ»ÿËÿÑÿ¾ÿ²ÿ¶ÿ¾ÿ´ÿ¹ÿÁÿÊÿÍÿÇÿÄÿÁÿÃÿ¿ÿ»ÿ»ÿÄÿ¹ÿºÿÄÿ¿ÿ¶ÿ´ÿ¹ÿÌÿÃÿ»ÿ¸ÿ¾ÿ¼ÿÆÿ»ÿµÿ¾ÿÁÿ´ÿ§ÿµÿ¿ÿ«ÿ¼ÿÄÿ½ÿµÿ´ÿ¶ÿ¿ÿ½ÿ¶ÿ¾ÿÃÿ¹ÿÁÿÉÿ½ÿ½ÿ¿ÿÃÿÃÿ¸ÿºÿ¿ÿÁÿ¿ÿ¹ÿ¸ÿ½ÿ¸ÿµÿÁÿ¿ÿÃÿ¼ÿºÿ¹ÿ¶ÿµÿ·ÿ´ÿ¹ÿÇÿÅÿÀÿºÿ®ÿ«ÿ³ÿ´ÿ±ÿ¯ÿ¤ÿ¤ÿÈÿäÿÐÿÍÿÉÿºÿ±ÿ¸ÿÁÿ¼ÿºÿºÿÅÿÈÿÃÿ¼ÿ»ÿÃÿ¹ÿ±ÿ°ÿ´ÿÍÿ»ÿ¢ÿÿ£ÿÃÿ»ÿ¾ÿÊÿÊÿÊÿ¸ÿ¾ÿ¸ÿ¯ÿ²ÿÍÿÔÿ¸ÿºÿÏÿÃÿÃÿËÿÃÿ¾ÿ½ÿ·ÿ´ÿ¾ÿ¿ÿµÿ¼ÿÉÿÅÿÃÿÈÿÁÿ·ÿÁÿÇÿ¿ÿ½ÿ¼ÿ¸ÿ»ÿ½ÿ¼ÿÁÿ¼ÿÃÿÂÿ¶ÿ¹ÿ½ÿÃÿÃÿÁÿÃÿ¿ÿÂÿ¾ÿ½ÿ»ÿ¾ÿÈÿÅÿÇÿÁÿÅÿ»ÿ¶ÿ¹ÿ¸ÿºÿ¾ÿ¹ÿÃÿ·ÿ°ÿ±ÿËÿ½ÿ½ÿºÿ¾ÿµÿ¶ÿ½ÿ¹ÿ±ÿ´ÿ»ÿ¼ÿ¸ÿ·ÿ¼ÿ¹ÿÆÿ»ÿ¹ÿ·ÿ´ÿ±ÿºÿ©ÿ³ÿ¿ÿÇÿÏÿÅÿ¸ÿ½ÿ¾ÿÎÿÏÿ»ÿÎÿ¼ÿ¶ÿÇÿºÿÀÿ´ÿ¸ÿÅÿÁÿ´ÿ¶ÿÀÿµÿ¼ÿ½ÿÅÿ»ÿ¿ÿÃÿ¦ÿ¼ÿ¿ÿÅÿ»ÿÀÿ½ÿ¶ÿ¿ÿÄÿÁÿÆÿ½ÿ¿ÿ¼ÿ»ÿ¸ÿ²ÿÍÿ¬ÿ¿ÿ¼ÿ¸ÿ¾ÿÅÿ¹ÿ»ÿ¹ÿ¶ÿÃÿÆÿ´ÿ¹ÿÏÿ¬ÿ¯ÿ­ÿÂÿ¾ÿÉÿ¶ÿ¸ÿ¼ÿ¼ÿ¼ÿ»ÿ¾ÿ¾ÿÁÿÆÿÆÿÅÿÇÿÄÿ«ÿ¸ÿÂÿÌÿ¶ÿÊÿµÿµÿ¹ÿÆÿÊÿ¹ÿ¸ÿ½ÿÃÿÉÿÊÿËÿÃÿ¹ÿ·ÿÃÿ¿ÿµÿ½ÿËÿ¸ÿ·ÿ¸ÿºÿ¿ÿÃÿ¾ÿ¶ÿ·ÿ¹ÿÀÿÇÿÁÿ´ÿªÿ²ÿÁÿ·ÿÄÿ¾ÿ¸ÿºÿ²ÿÏÿ¿ÿ¾ÿ¾ÿºÿµÿ²ÿ¼ÿÃÿ¿ÿÀÿ¹ÿ·ÿÉÿ¿ÿ·ÿÁÿµÿºÿÀÿ¨ÿ¼ÿ¹ÿ­ÿ¿ÿÅÿ½ÿ¶ÿ¸ÿ½ÿ·ÿ·ÿ­ÿ­ÿºÿ¸ÿ³ÿ¶ÿ¹ÿ½ÿÃÿ²ÿªÿ¸ÿ¯ÿÈÿ¶ÿ°ÿ¬ÿµÿºÿ¸ÿ´ÿ¯ÿ¸ÿ»ÿ¼ÿ»ÿ¹ÿ¼ÿ½ÿ»ÿ´ÿ¾ÿ½ÿ¸ÿ³ÿ¨ÿ¶ÿ°ÿ±ÿºÿ·ÿÁÿ¸ÿÇÿÂÿ¿ÿ¹ÿ°ÿ·ÿ¶ÿ¯ÿ¾ÿÁÿ±ÿ¯ÿ²ÿµÿ´ÿ¼ÿ¼ÿ°ÿÑÿÃÿ¸ÿ¹ÿ¸ÿ»ÿÊÿÌÿÄÿ»ÿ´ÿºÿÅÿÆÿÆÿÏÿÎÿ¹ÿ²ÿÃÿ½ÿ·ÿ¸ÿ¹ÿÁÿºÿÂÿ¿ÿÅÿ±ÿÃÿºÿ¯ÿ¾ÿÆÿ¾ÿËÿÇÿ¿ÿ½ÿ¿ÿ¬ÿÿªÿºÿÆÿÃÿ¹ÿ¹ÿÇÿ¾ÿ¦ÿ½ÿ©ÿ½ÿ¯ÿÂÿÆÿµÿ¿ÿ¾ÿ·ÿÂÿ¸ÿ»ÿÆÿÆÿÀÿÄÿÃÿÁÿ»ÿºÿÀÿ»ÿ¶ÿ½ÿÁÿÀÿÁÿÅÿ¾ÿ½ÿÉÿÁÿ²ÿ´ÿ³ÿÈÿÍÿµÿ¯ÿ¿ÿ¸ÿµÿºÿÆÿÆÿ¹ÿ¸ÿ±ÿ¸ÿ¾ÿ¯ÿ²ÿ½ÿ¿ÿÆÿÁÿÊÿÍÿÂÿÇÿ·ÿ½ÿÊÿÆÿÃÿ»ÿËÿ±ÿËÿ¸ÿÅÿÆÿÉÿÂÿ¾ÿ¾ÿ¼ÿÇÿÃÿ¼ÿÀÿ½ÿ½ÿÀÿ·ÿ»ÿ¼ÿ®ÿ®ÿ²ÿ¸ÿÁÿ¾ÿÊÿÄÿ£ÿ¿ÿ¸ÿÏÿÒÿÄÿÆÿÔÿÐÿÉÿÁÿ¹ÿ³ÿÁÿ¿ÿ»ÿ¸ÿÃÿÌÿ¿ÿÃÿÈÿ½ÿ¿ÿºÿ·ÿ¾ÿÅÿ¾ÿÉÿ¼ÿÀÿ·ÿ¬ÿÀÿ¿ÿ½ÿ»ÿÄÿºÿ®ÿºÿ¾ÿ»ÿÁÿ¸ÿ»ÿ½ÿ¼ÿ·ÿ¹ÿÁÿ»ÿ¸ÿÂÿ¿ÿÀÿÌÿÃÿ¶ÿ¼ÿÂÿËÿ¼ÿµÿÐÿ°ÿÅÿ×ÿ¼ÿÄÿÊÿ¿ÿÏÿ®ÿÀÿÇÿÂÿÃÿÆÿ¿ÿÅÿ»ÿÂÿÈÿÌÿÍÿÄÿ¹ÿ»ÿ¾ÿ¸ÿ¼ÿ¿ÿ¿ÿÄÿ¾ÿÂÿÃÿÄÿÁÿ¶ÿ·ÿÃÿ¸ÿ¹ÿÄÿ¹ÿªÿ¹ÿºÿÁÿ¿ÿ½ÿ¬ÿ¶ÿÃÿ¾ÿ¤ÿÀÿ¸ÿÅÿÃÿµÿ²ÿÁÿÅÿ³ÿ¸ÿ¾ÿ³ÿ½ÿÈÿ¿ÿ±ÿ¬ÿ¹ÿ¼ÿ¹ÿ¼ÿ¯ÿ½ÿÆÿ¸ÿ¸ÿ°ÿÅÿ·ÿ²ÿ®ÿÄÿ°ÿ¶ÿÉÿ»ÿÿ»ÿ½ÿÂÿÂÿ¸ÿ¹ÿÁÿ¶ÿ¾ÿ¼ÿÌÿ»ÿ¸ÿÅÿÃÿ·ÿ¯ÿ¶ÿÃÿ½ÿ·ÿ¹ÿ´ÿ³ÿ¯ÿ¹ÿÉÿ½ÿÁÿ¿ÿÁÿÄÿ²ÿÃÿÈÿ¢ÿÀÿ¸ÿ¸ÿ´ÿ½ÿÌÿÃÿÅÿÆÿ²ÿ¸ÿ®ÿµÿ½ÿ¸ÿ¾ÿÇÿ¶ÿÈÿÄÿÃÿ½ÿÆÿÆÿÁÿÅÿ½ÿ¯ÿ°ÿ¸ÿ»ÿ»ÿ¹ÿÂÿ¾ÿÇÿÍÿµÿ·ÿ·ÿºÿÍÿÇÿ¹ÿÄÿÊÿÅÿ¶ÿ±ÿ¿ÿÊÿÙÿ½ÿ»ÿ¯ÿÒÿ»ÿÏÿËÿµÿµÿµÿÊÿ½ÿ½ÿÒÿÁÿ¯ÿ²ÿ·ÿ»ÿ¶ÿµÿÀÿÃÿ²ÿ³ÿÇÿÂÿ°ÿ²ÿ¿ÿÆÿÂÿ¸ÿÂÿ¹ÿ¹ÿÌÿËÿÄÿÃÿÇÿ¶ÿ¾ÿ»ÿ»ÿÁÿºÿ¬ÿ¹ÿËÿ¼ÿ·ÿÂÿÁÿ¼ÿ¨ÿºÿÂÿ¿ÿ¼ÿÉÿÃÿ¿ÿ·ÿ¶ÿ²ÿ«ÿ°ÿºÿÁÿ»ÿÀÿÃÿÁÿÀÿ½ÿÁÿ½ÿ·ÿ¾ÿ¾ÿ¸ÿ¼ÿ½ÿÁÿ²ÿ°ÿ¾ÿ¹ÿ¿ÿ¸ÿ¸ÿ½ÿ¼ÿ¹ÿªÿÀÿÄÿÁÿÄÿ²ÿµÿ»ÿ¾ÿÄÿ·ÿÉÿµÿ¹ÿ°ÿ¶ÿ»ÿ»ÿ¾ÿÍÿÁÿºÿ¾ÿ³ÿ²ÿ¾ÿ·ÿªÿ¿ÿÈÿÉÿ·ÿ¹ÿÉÿÅÿ¼ÿ¯ÿµÿ½ÿ±ÿ»ÿ¿ÿ¶ÿ¾ÿÅÿÍÿÆÿ¤ÿ³ÿÏÿ¶ÿ´ÿ¹ÿ²ÿ¾ÿ½ÿÊÿ¯ÿ²ÿ¯ÿ´ÿ¶ÿ»ÿ´ÿ¤ÿ­ÿ»ÿ¿ÿÍÿ¸ÿ´ÿÏÿ½ÿ¶ÿ¾ÿÆÿ¾ÿ¼ÿÂÿ¹ÿ½ÿÏÿÇÿ¼ÿÀÿÊÿÄÿ®ÿ·ÿÇÿÌÿÃÿ¯ÿ·ÿÃÿºÿ»ÿÂÿÂÿËÿ¸ÿÅÿÂÿÍÿÁÿ»ÿÈÿ­ÿ®ÿÄÿ»ÿ¿ÿÇÿÅÿÌÿ¾ÿ¸ÿÄÿ¿ÿ²ÿºÿ·ÿ¾ÿ¯ÿÀÿ³ÿºÿÀÿ»ÿÆÿ·ÿÀÿ¿ÿ½ÿ©ÿ¶ÿ¬ÿ¸ÿ¸ÿ»ÿ½ÿÐÿÀÿ¿ÿÅÿÉÿÄÿ½ÿÍÿÏÿÅÿÄÿºÿ¶ÿÃÿÂÿÄÿÉÿÊÿÄÿ½ÿÕÿØÿ¹ÿ¼ÿ·ÿ«ÿ¼ÿ®ÿ°ÿ°ÿ´ÿÆÿÂÿ«ÿºÿÃÿ·ÿÃÿÎÿµÿÄÿÄÿ¼ÿ¼ÿËÿºÿ¿ÿ´ÿ¸ÿÆÿºÿ¹ÿÈÿ¿ÿÄÿÂÿÂÿºÿ»ÿ¯ÿ±ÿµÿµÿ¾ÿÁÿÀÿºÿ·ÿÂÿ¾ÿ³ÿ¼ÿ¿ÿ½ÿ½ÿ¿ÿ¸ÿ»ÿ½ÿÌÿÄÿ¾ÿ¹ÿ´ÿÊÿºÿÁÿ±ÿÀÿËÿºÿ«ÿ¼ÿ¾ÿ­ÿÆÿÉÿ¹ÿÀÿºÿ¼ÿ·ÿ¾ÿ³ÿ¿ÿµÿ¼ÿÄÿ·ÿ³ÿ¾ÿÇÿ¿ÿ¾ÿ¶ÿ³ÿ¶ÿ®ÿ¸ÿ½ÿ¼ÿ´ÿºÿÇÿÂÿÁÿ¿ÿ»ÿ¼ÿ¹ÿÀÿ¾ÿÆÿÇÿ²ÿµÿÂÿ¾ÿºÿ³ÿÇÿ»ÿÈÿ¹ÿµÿµÿÆÿÁÿµÿÏÿÄÿÉÿËÿµÿÅÿÃÿµÿºÿ²ÿÃÿ¤ÿ²ÿºÿ¯ÿ®ÿµÿ¬ÿ»ÿÎÿÃÿ¾ÿ³ÿÁÿÅÿ¸ÿÉÿÌÿµÿ·ÿ¹ÿ³ÿÁÿËÿÁÿ»ÿ¿ÿ½ÿ»ÿ½ÿÁÿ²ÿ¨ÿ¶ÿÁÿÄÿÂÿ·ÿ±ÿÂÿÆÿ¿ÿÆÿ±ÿÉÿ½ÿÑÿÄÿÁÿ¹ÿ°ÿÃÿ¿ÿÂÿÉÿ³ÿÁÿÃÿ¶ÿÆÿÆÿÇÿºÿ½ÿºÿÂÿÆÿÁÿÃÿÍÿ¾ÿ¹ÿÌÿÄÿ´ÿ»ÿºÿ¾ÿ¾ÿ±ÿÀÿÀÿÁÿ²ÿ¨ÿµÿ»ÿÀÿÆÿÈÿÇÿºÿ¿ÿ·ÿÁÿ³ÿ³ÿ·ÿ½ÿ²ÿ»ÿÁÿÉÿµÿ»ÿ¹ÿÊÿÀÿ½ÿ¼ÿ¼ÿ´ÿºÿ·ÿºÿ»ÿ²ÿ¶ÿ¿ÿÃÿÀÿ¼ÿÃÿÄÿÅÿÆÿÆÿÀÿºÿÆÿ¼ÿ·ÿÁÿ»ÿ¾ÿºÿÀÿÈÿµÿÄÿ¨ÿÆÿÅÿÁÿÁÿ¹ÿ¹ÿÐÿÆÿÃÿÍÿµÿ°ÿ³ÿÌÿÁÿÉÿ´ÿÉÿÀÿ¶ÿ¥ÿ¼ÿºÿÄÿÄÿ»ÿ¼ÿ¯ÿÆÿÔÿ¾ÿ¾ÿÈÿÁÿÃÿÊÿÊÿÁÿ¸ÿÂÿÈÿ¹ÿ³ÿ¾ÿºÿ¬ÿ´ÿºÿµÿ¿ÿ¹ÿµÿºÿ»ÿ±ÿ¯ÿ¸ÿ¸ÿ²ÿÁÿÁÿ·ÿ´ÿ¶ÿ¿ÿ¸ÿÂÿ½ÿ·ÿ¿ÿÁÿ¿ÿ¼ÿ»ÿÁÿÈÿÆÿ¶ÿ¶ÿ¼ÿ¾ÿÇÿµÿ²ÿÅÿËÿÊÿÆÿ¸ÿÄÿÅÿ¶ÿ»ÿ°ÿ¾ÿÓÿºÿ½ÿÅÿ°ÿªÿÆÿ®ÿ»ÿ¿ÿ¿ÿÉÿ»ÿ·ÿºÿÆÿÁÿ·ÿÇÿÈÿµÿ½ÿÅÿÀÿÄÿÇÿÊÿÌÿÂÿ¼ÿ¾ÿ³ÿªÿ¶ÿ®ÿ½ÿºÿÃÿÄÿ´ÿÂÿÄÿ³ÿÁÿ°ÿ¾ÿ½ÿ®ÿ¬ÿÂÿ·ÿÁÿÂÿÆÿ¼ÿ³ÿµÿ¾ÿÅÿ¸ÿµÿµÿ¹ÿÀÿºÿ¾ÿÀÿ´ÿ³ÿ¸ÿ½ÿµÿ²ÿ¿ÿ¿ÿÁÿÉÿÁÿÃÿ½ÿªÿ·ÿ¯ÿ³ÿ¬ÿÊÿÇÿÃÿÃÿ²ÿÄÿÆÿ·ÿ¼ÿÎÿÐÿ³ÿ´ÿ·ÿµÿ·ÿ¼ÿÄÿÃÿ¹ÿ¹ÿ·ÿ±ÿÅÿ¿ÿ¾ÿÀÿ¼ÿÌÿÈÿÅÿ¾ÿ¼ÿÁÿ¿ÿÇÿ¶ÿªÿ¶ÿ¶ÿÀÿÁÿÈÿ·ÿ¼ÿ·ÿºÿ³ÿºÿ½ÿÆÿÀÿµÿºÿ¾ÿÅÿÇÿÀÿÄÿÎÿ¾ÿ¶ÿ®ÿ¬ÿ¾ÿ·ÿ£ÿµÿ¹ÿ¿ÿ·ÿ­ÿÅÿÍÿ¹ÿ¼ÿ¿ÿ­ÿ¹ÿ²ÿ´ÿ¾ÿ¹ÿ¼ÿ»ÿÃÿÈÿ»ÿ»ÿ»ÿ¼ÿÈÿ½ÿ»ÿ¼ÿ³ÿÉÿµÿ¾ÿ²ÿÈÿÈÿ·ÿÃÿ»ÿÅÿ¶ÿÀÿÂÿ¹ÿ¼ÿÇÿÀÿ¼ÿÄÿ·ÿ®ÿ¶ÿ¿ÿ¿ÿ²ÿ©ÿ®ÿ³ÿ»ÿÅÿ·ÿ¸ÿ±ÿËÿ¼ÿ¼ÿÀÿÆÿÁÿ¾ÿÉÿ¾ÿÁÿ»ÿµÿÇÿ¾ÿ³ÿ¸ÿºÿ´ÿºÿºÿ¼ÿÅÿ¾ÿ¹ÿ¿ÿÊÿÅÿ³ÿÀÿÔÿ»ÿÍÿÉÿ¾ÿÀÿÊÿ½ÿªÿ¶ÿÃÿ¸ÿ¼ÿ¹ÿ­ÿ¹ÿÇÿ»ÿ¿ÿÅÿºÿ¾ÿÄÿÀÿÅÿ½ÿ°ÿ¦ÿ¶ÿÅÿºÿºÿÃÿ»ÿ½ÿ°ÿÆÿÂÿ¹ÿ»ÿÃÿÊÿ·ÿ¶ÿ»ÿÄÿÃÿºÿ»ÿ¶ÿ¯ÿ¨ÿ°ÿ¹ÿÂÿÄÿ²ÿ«ÿÂÿ¿ÿ¿ÿ·ÿ°ÿÿºÿ¸ÿµÿ­ÿ­ÿ¶ÿ¶ÿºÿ¼ÿºÿ¾ÿ¿ÿ¸ÿ³ÿ±ÿºÿ³ÿ¹ÿÀÿ¶ÿ°ÿºÿ©ÿ·ÿ²ÿ°ÿ¬ÿ²ÿ¹ÿªÿ¯ÿ®ÿ³ÿµÿ¯ÿ¯ÿ²ÿµÿ®ÿµÿªÿ´ÿ¹ÿ³ÿ®ÿ¼ÿÄÿ¯ÿÁÿ²ÿÅÿ¾ÿ»ÿÀÿ·ÿÀÿ¾ÿ¹ÿ¼ÿºÿÀÿÈÿ¿ÿºÿ¹ÿ»ÿ®ÿ¾ÿ¶ÿ¿ÿ¾ÿ»ÿÆÿ¼ÿºÿ³ÿÁÿÂÿºÿ¹ÿ³ÿ±ÿÃÿÅÿºÿÃÿ¾ÿÃÿ²ÿ±ÿ»ÿ¶ÿ¾ÿÀÿµÿ±ÿ¹ÿÀÿºÿºÿ¼ÿ»ÿ¸ÿ¸ÿ¸ÿ»ÿ¼ÿ¯ÿ¼ÿ¾ÿÃÿ·ÿ±ÿ©ÿ¹ÿÄÿ¨ÿ·ÿ¸ÿÀÿÅÿ¿ÿ¶ÿ¸ÿ½ÿ¹ÿ¾ÿÄÿ¸ÿ»ÿ·ÿÄÿÈÿ½ÿµÿ¸ÿ·ÿ¯ÿ¿ÿÊÿ¿ÿ¹ÿÁÿÈÿÆÿ¾ÿºÿ·ÿ·ÿ»ÿµÿ¸ÿÅÿ½ÿ²ÿÉÿÎÿ½ÿÂÿ©ÿªÿ¸ÿ³ÿ·ÿ½ÿºÿ¸ÿ½ÿ»ÿ³ÿ¿ÿ¾ÿºÿ¼ÿÏÿ´ÿÀÿ²ÿÂÿ¶ÿÅÿ¸ÿ·ÿ¿ÿ»ÿ¹ÿµÿ²ÿ¸ÿµÿ½ÿÈÿØÿ±ÿ¿ÿ¿ÿÍÿ´ÿÇÿ»ÿ²ÿ¾ÿÄÿÁÿÂÿÁÿ¾ÿÁÿ¹ÿ¿ÿ¾ÿ¶ÿÈÿ¶ÿµÿ¨ÿÆÿÌÿ»ÿ²ÿ±ÿ¹ÿ½ÿ¿ÿ¾ÿ»ÿÃÿ»ÿ²ÿ¿ÿÃÿ½ÿµÿ·ÿ³ÿ³ÿ²ÿ´ÿÉÿËÿÀÿ·ÿ´ÿ¾ÿ¾ÿ¶ÿ¿ÿÁÿÑÿ¿ÿµÿºÿ»ÿºÿÁÿÁÿ¾ÿµÿ­ÿ­ÿ­ÿ«ÿ¿ÿ»ÿ©ÿÆÿÂÿÀÿÍÿ¼ÿ¼ÿÍÿÇÿ¼ÿºÿ¼ÿ½ÿ¾ÿ¼ÿ«ÿÀÿÆÿ¿ÿÈÿµÿ½ÿ½ÿ²ÿ»ÿ°ÿ³ÿµÿµÿ¿ÿ»ÿÂÿ½ÿ½ÿÂÿÉÿÃÿ¿ÿ¸ÿ²ÿ·ÿ½ÿºÿ´ÿ¶ÿ¸ÿºÿÄÿ¾ÿºÿ±ÿ¶ÿ¶ÿÇÿÇÿ»ÿÁÿÃÿÀÿ¿ÿ¼ÿ¾ÿÉÿÁÿ´ÿ¼ÿÏÿ½ÿ¼ÿÇÿ¹ÿ¿ÿÇÿÈÿÂÿÀÿ¾ÿ¼ÿÆÿÏÿÂÿ¹ÿ¿ÿÈÿÂÿÃÿÊÿ·ÿÆÿÊÿÂÿËÿÈÿ¾ÿ³ÿ¼ÿ¸ÿ±ÿ´ÿÃÿ­ÿ®ÿºÿ¸ÿ³ÿ¸ÿ¿ÿÂÿÆÿ·ÿÉÿÃÿ­ÿÉÿÁÿ­ÿ¸ÿ½ÿ·ÿ¸ÿÅÿÐÿÎÿ¼ÿÂÿ¿ÿ°ÿËÿ²ÿÃÿÃÿÃÿ¿ÿ¾ÿ¿ÿ¹ÿ½ÿËÿ¾ÿ¾ÿÍÿÆÿÊÿÌÿ»ÿ¯ÿ³ÿ¹ÿ¹ÿ»ÿÃÿÅÿÍÿ¿ÿ¬ÿ¤ÿ¯ÿ¸ÿÁÿ½ÿ²ÿ°ÿ·ÿ·ÿºÿ¿ÿ²ÿ¯ÿ»ÿ²ÿÅÿÁÿ¹ÿÀÿÊÿÐÿÇÿ­ÿ·ÿ»ÿÃÿÂÿ±ÿºÿÁÿÀÿÂÿ½ÿ¶ÿÀÿÆÿ´ÿµÿ°ÿÅÿ½ÿ¼ÿÁÿÃÿ¿ÿ¹ÿ¹ÿ¸ÿµÿÈÿºÿÇÿ·ÿ¨ÿ´ÿÇÿÇÿ¼ÿ¹ÿÇÿÑÿÅÿÐÿ¼ÿÂÿÃÿÁÿÃÿÊÿÄÿ¼ÿÄÿËÿÂÿ³ÿ°ÿ¼ÿÂÿ×ÿ¼ÿÁÿ¾ÿ²ÿ²ÿµÿ¼ÿÏÿÆÿ±ÿºÿ·ÿ¿ÿÄÿºÿºÿÂÿ»ÿ¹ÿÉÿÇÿÃÿÅÿÃÿ¿ÿºÿ¸ÿ´ÿ³ÿºÿ¿ÿÐÿ¿ÿ¿ÿÇÿÆÿÁÿÆÿÌÿÁÿ¶ÿÆÿÉÿ¿ÿ²ÿÄÿÄÿÍÿÊÿÈÿÈÿÉÿÑÿÒÿ¹ÿºÿ¶ÿ¿ÿºÿ·ÿ¶ÿ»ÿÁÿÁÿÀÿËÿ·ÿÏÿÀÿÀÿÄÿÇÿÎÿÌÿ¾ÿ»ÿ¸ÿÄÿµÿÇÿ½ÿÄÿ¿ÿÀÿÈÿÄÿÃÿ¾ÿ¿ÿºÿÊÿÁÿ½ÿÊÿÍÿÃÿÂÿÄÿÍÿ±ÿºÿ´ÿ¾ÿÂÿÅÿÃÿ¾ÿ¸ÿ¸ÿ¸ÿÁÿÃÿÇÿ¿ÿ´ÿ°ÿºÿÆÿÃÿÁÿ³ÿ¼ÿ¾ÿ¼ÿÁÿÃÿÁÿÀÿ¼ÿÁÿÇÿ½ÿÁÿÉÿ»ÿ·ÿ·ÿ¸ÿÊÿÉÿ¿ÿÃÿ¹ÿÆÿÁÿÄÿÀÿ¹ÿÄÿÊÿÏÿ¸ÿÇÿ¾ÿÈÿÃÿÀÿÈÿ½ÿ¾ÿ»ÿ·ÿÅÿÄÿÃÿËÿÊÿÅÿÑÿÈÿÅÿ¹ÿÇÿÃÿÆÿÃÿ¼ÿ½ÿ¿ÿÅÿËÿÃÿÃÿ·ÿÃÿÈÿ½ÿ¾ÿ³ÿÉÿÒÿÌÿÆÿ½ÿ·ÿÁÿÎÿÇÿÆÿºÿ¼ÿºÿ¶ÿ¸ÿ¾ÿÀÿ»ÿ½ÿ­ÿÁÿÕÿÏÿÀÿ¼ÿ»ÿÃÿ½ÿ¸ÿ·ÿÅÿËÿÌÿ¼ÿÆÿÌÿÂÿ¼ÿÀÿ¼ÿ»ÿµÿÆÿ¼ÿÀÿ¿ÿ¾ÿ¶ÿ«ÿÇÿ´ÿÆÿ¸ÿÌÿÑÿËÿ¿ÿµÿ·ÿ´ÿ«ÿ¿ÿÇÿ¾ÿ¼ÿÀÿÆÿÄÿ¹ÿÎÿÈÿµÿ¸ÿ»ÿÄÿ¼ÿ¶ÿËÿÁÿ ÿºÿºÿÈÿÄÿ¾ÿºÿºÿ¾ÿ±ÿ¶ÿ¶ÿàÿÅÿ¼ÿÃÿÀÿºÿ¿ÿ¼ÿªÿªÿ±ÿ­ÿ²ÿ»ÿºÿ²ÿ·ÿÅÿÈÿÍÿ¸ÿ³ÿ¹ÿÃÿÊÿËÿÂÿ±ÿµÿ»ÿ¸ÿ¥ÿ¸ÿÀÿÂÿÅÿÀÿÃÿËÿÁÿºÿ¾ÿ¾ÿÄÿ¾ÿ·ÿ¼ÿÄÿ¼ÿÍÿÇÿºÿ·ÿ¿ÿÏÿÐÿÄÿÀÿÂÿ»ÿºÿÉÿÐÿÃÿÂÿ¿ÿ½ÿºÿ¸ÿÂÿ¾ÿ¹ÿÁÿ¼ÿ½ÿÀÿºÿ½ÿÉÿÊÿÌÿÍÿÁÿµÿÎÿÐÿÅÿ¹ÿ·ÿÀÿÀÿ·ÿ¹ÿÀÿÅÿ¾ÿÊÿÆÿ¹ÿ³ÿ¸ÿ¼ÿ¹ÿ¿ÿÅÿÄÿËÿÏÿºÿ¯ÿ¹ÿÇÿÌÿÆÿ¾ÿÃÿ¿ÿÅÿËÿÌÿÁÿ½ÿ¼ÿºÿ·ÿ¸ÿºÿ¸ÿÆÿ¾ÿËÿÉÿ±ÿ»ÿÑÿÐÿÃÿÆÿÃÿÃÿÁÿÀÿ²ÿ»ÿÁÿÃÿÊÿÇÿ¸ÿ½ÿÃÿ¬ÿ³ÿ¬ÿ³ÿ¶ÿËÿÎÿÂÿºÿ»ÿÅÿÅÿÇÿ½ÿ»ÿÄÿÂÿÊÿ¿ÿºÿ¼ÿÁÿÉÿÍÿ¿ÿÓÿÃÿ±ÿ¯ÿÃÿµÿºÿ¹ÿ¸ÿÂÿÂÿ¸ÿ®ÿ¸ÿ¾ÿÐÿÃÿÃÿÅÿºÿ±ÿºÿÅÿ¿ÿºÿÈÿÍÿºÿ¼ÿ¸ÿËÿÂÿ°ÿ·ÿÃÿÆÿÅÿ¹ÿµÿ³ÿ¿ÿÀÿ·ÿÀÿ·ÿºÿÅÿÄÿ¿ÿ¾ÿ¼ÿÀÿ»ÿºÿÎÿ¾ÿ£ÿ¯ÿÆÿ¼ÿ°ÿ²ÿ¶ÿºÿ¸ÿ»ÿ·ÿÀÿ¿ÿ»ÿµÿ°ÿµÿ¸ÿ»ÿ¼ÿ¿ÿ¾ÿ·ÿÁÿ«ÿÂÿ³ÿªÿÃÿÅÿ¶ÿºÿÁÿ»ÿµÿ³ÿ³ÿ·ÿ°ÿ»ÿºÿÃÿÄÿ·ÿ¸ÿ·ÿ´ÿ²ÿ¶ÿ¿ÿ¼ÿÅÿÁÿÃÿ»ÿ¹ÿ½ÿÁÿ½ÿÀÿ¾ÿ»ÿÅÿÑÿÌÿ¿ÿÂÿ¾ÿ³ÿ¼ÿÂÿÃÿ¿ÿ¹ÿºÿ¹ÿ¾ÿÂÿÂÿÂÿ¿ÿ»ÿ»ÿ³ÿ³ÿºÿÀÿÎÿ§ÿÿ£ÿÄÿÍÿÂÿ»ÿÃÿ½ÿ½ÿµÿ·ÿÎÿ½ÿ»ÿ·ÿÂÿËÿ¿ÿÃÿÍÿÆÿÃÿÄÿÀÿÀÿÄÿµÿ®ÿÄÿ­ÿÀÿÄÿÃÿÃÿ¾ÿºÿ¾ÿ½ÿ³ÿ²ÿ¾ÿ½ÿÄÿ¸ÿ¼ÿ¹ÿ¿ÿ¿ÿºÿ¿ÿ¿ÿ¾ÿÃÿÃÿ»ÿ¶ÿÊÿÓÿÇÿ»ÿÑÿµÿ©ÿÀÿ®ÿ¨ÿ»ÿ¿ÿ»ÿ½ÿ¾ÿ½ÿÂÿÓÿÀÿ¿ÿµÿÈÿÌÿÉÿÁÿÂÿºÿ¹ÿºÿµÿ­ÿ¬ÿ³ÿ»ÿ½ÿ´ÿÄÿ¼ÿÂÿ¸ÿÓÿ²ÿ´ÿ»ÿÃÿ¾ÿ·ÿ»ÿ¿ÿºÿ¶ÿ¾ÿÂÿÂÿÅÿÂÿ¯ÿËÿ¾ÿ°ÿÅÿÆÿÅÿÂÿµÿ¸ÿÀÿ¶ÿ­ÿ²ÿ¼ÿ¯ÿ¿ÿ»ÿ¼ÿÇÿ¼ÿ¼ÿ³ÿ·ÿ¼ÿÃÿ¹ÿ¶ÿÀÿ¾ÿµÿ¸ÿÀÿÂÿ¿ÿ¿ÿ¹ÿªÿ»ÿÂÿ¯ÿ½ÿºÿ¿ÿ¿ÿ»ÿ´ÿ¹ÿ³ÿ°ÿÁÿÄÿºÿ¾ÿºÿ³ÿ´ÿÁÿÃÿ©ÿ²ÿ³ÿ§ÿÀÿÅÿÀÿ»ÿ½ÿ·ÿµÿ»ÿ¼ÿ¾ÿÂÿÂÿ¯ÿÆÿÂÿÁÿ©ÿ¿ÿ¹ÿÇÿÅÿ¿ÿ¹ÿÄÿ³ÿ±ÿÁÿÇÿÁÿ¹ÿ¾ÿ¶ÿ½ÿ¿ÿËÿ¼ÿ¸ÿ¶ÿ´ÿÄÿÃÿÀÿ¿ÿ¾ÿÂÿ»ÿ´ÿ±ÿ¼ÿÉÿÀÿ·ÿ¹ÿ¶ÿÉÿ¸ÿÇÿ¼ÿÓÿ·ÿ³ÿ»ÿ²ÿÈÿÎÿÉÿ¼ÿÄÿËÿËÿÌÿÅÿ·ÿºÿÈÿ·ÿ³ÿÂÿÄÿºÿ¿ÿ¦ÿ¹ÿÄÿªÿ¹ÿÃÿÅÿ¾ÿ´ÿ²ÿ±ÿ¸ÿ·ÿ·ÿÀÿ¼ÿ»ÿ¾ÿ¾ÿ¸ÿÁÿµÿ°ÿÔÿÂÿ·ÿÅÿ½ÿ´ÿ¿ÿ½ÿÀÿ¸ÿµÿ·ÿ»ÿ¸ÿ²ÿ³ÿ¹ÿºÿ´ÿ¶ÿ½ÿ¿ÿ¹ÿ½ÿ¨ÿÆÿ¯ÿ¸ÿ¯ÿ®ÿ´ÿ»ÿÊÿ¾ÿÅÿ½ÿºÿ¾ÿÁÿÁÿ¾ÿºÿµÿ¼ÿµÿ³ÿÅÿ½ÿ¸ÿÁÿ¬ÿ¥ÿÁÿ¿ÿ¸ÿ©ÿ·ÿÆÿ¾ÿ¼ÿ¾ÿ¿ÿÀÿ½ÿÀÿËÿÉÿ¼ÿ¶ÿ·ÿ´ÿµÿ²ÿ¿ÿÁÿºÿÅÿ¸ÿÏÿ¼ÿ²ÿ·ÿ¾ÿ¾ÿºÿ±ÿÅÿÄÿ«ÿªÿ´ÿ´ÿºÿÅÿ¿ÿ»ÿÇÿÃÿºÿ»ÿ¿ÿ°ÿ½ÿ°ÿÅÿ¸ÿ¼ÿ½ÿÁÿ¶ÿÀÿ¼ÿ¼ÿÃÿÁÿÆÿ»ÿ¼ÿÄÿ»ÿ¶ÿ¾ÿÅÿÈÿºÿ¯ÿ½ÿÃÿ¾ÿÁÿÆÿ³ÿ¹ÿ¼ÿªÿ³ÿÀÿ¾ÿÏÿÅÿ½ÿ³ÿ¯ÿºÿ®ÿºÿÐÿÍÿ²ÿ±ÿ¾ÿÀÿÄÿºÿ®ÿºÿ½ÿ»ÿ¾ÿÇÿÍÿÊÿ¶ÿ¼ÿ¶ÿÂÿÌÿ»ÿ¸ÿ¿ÿÀÿÅÿ·ÿÃÿÇÿÈÿºÿÂÿÂÿ´ÿ¹ÿÁÿ¿ÿÁÿÃÿ¿ÿ¹ÿ¹ÿ¹ÿ¸ÿ¸ÿ¶ÿ¸ÿ¿ÿÊÿ³ÿÅÿÆÿÍÿÂÿÃÿ°ÿºÿ´ÿ·ÿ£ÿ³ÿ«ÿÅÿÎÿÂÿÁÿ¾ÿ»ÿÅÿÇÿÆÿÆÿÊÿÏÿÂÿ¼ÿ¾ÿÄÿÀÿ¾ÿ·ÿ¼ÿ±ÿÀÿ¯ÿ´ÿ¿ÿÇÿÅÿ¿ÿ±ÿµÿ¹ÿµÿºÿ·ÿÀÿ¼ÿºÿÂÿ¼ÿµÿ³ÿ±ÿ·ÿ¹ÿ¹ÿÃÿÊÿÉÿÆÿÆÿÄÿÇÿÍÿÉÿ¯ÿ¼ÿ»ÿ§ÿÄÿÊÿÆÿ±ÿ¿ÿ¶ÿ¶ÿÌÿ¾ÿ¼ÿÊÿ½ÿ¾ÿÌÿ¼ÿÅÿÃÿÄÿÆÿ»ÿ·ÿÃÿ¼ÿ³ÿ»ÿ¾ÿÂÿÌÿÊÿÃÿÄÿÇÿÁÿ¹ÿ·ÿÄÿÀÿ½ÿÀÿ´ÿ¡ÿÁÿÍÿÈÿ·ÿ·ÿ³ÿºÿÃÿÆÿ²ÿÇÿ¸ÿ¸ÿÉÿÂÿÅÿÉÿËÿ·ÿ¶ÿ½ÿ¦ÿ§ÿ·ÿ¹ÿµÿ°ÿ·ÿ­ÿ¼ÿ¾ÿ±ÿÂÿÆÿ·ÿ·ÿ¸ÿÄÿÈÿ»ÿÇÿºÿÇÿÈÿÕÿÆÿ¹ÿ»ÿ¼ÿÅÿÅÿ»ÿ¼ÿ¹ÿ¯ÿ´ÿÆÿÀÿ±ÿ·ÿÃÿÀÿ¸ÿ¶ÿ¶ÿ·ÿ²ÿ°ÿµÿ»ÿÁÿ·ÿ½ÿÐÿÄÿÂÿÁÿÇÿÅÿ½ÿÆÿ¼ÿ®ÿÀÿ½ÿ³ÿ¸ÿ¸ÿÂÿËÿÐÿÂÿ²ÿ®ÿ¬ÿ±ÿ¿ÿ´ÿ¾ÿ½ÿÂÿ»ÿÄÿÊÿ»ÿÇÿÀÿ»ÿÍÿÏÿÆÿÀÿÃÿËÿÉÿ¾ÿÁÿÈÿ¹ÿ½ÿºÿ»ÿÉÿÈÿ³ÿÂÿ¾ÿºÿÊÿ¿ÿ¸ÿÄÿ´ÿ¯ÿ×ÿ¿ÿÉÿÍÿºÿ¸ÿÁÿ³ÿ§ÿ¬ÿ¾ÿ³ÿ¿ÿÀÿ¶ÿ¹ÿ©ÿ¨ÿ´ÿ´ÿ²ÿ¸ÿ¼ÿÂÿ¿ÿ½ÿ¼ÿ·ÿºÿ¸ÿºÿÂÿÁÿ¶ÿÅÿÇÿºÿÅÿÅÿ¼ÿÅÿÌÿ´ÿ·ÿÀÿÃÿ¼ÿÐÿ±ÿ½ÿÊÿ¶ÿºÿ½ÿ»ÿ¾ÿ¶ÿ¹ÿÂÿ¾ÿ·ÿÂÿÂÿÀÿÀÿÃÿ´ÿ«ÿ²ÿ³ÿ²ÿ¶ÿÂÿÆÿÁÿÈÿÌÿÈÿÄÿÄÿÊÿÀÿ½ÿÈÿÁÿ¹ÿÁÿÄÿÀÿÅÿ·ÿ¶ÿ´ÿÄÿ»ÿ¼ÿÀÿÁÿÄÿÃÿÉÿºÿ¾ÿºÿ¹ÿÕÿÈÿºÿÁÿÆÿÓÿ¼ÿ½ÿ¹ÿ©ÿ¾ÿÀÿÃÿÃÿÀÿ¿ÿÄÿ½ÿÁÿÉÿÍÿÁÿÀÿ¿ÿÅÿÇÿÃÿÇÿ¾ÿ¼ÿÄÿ¹ÿ¬ÿ»ÿµÿµÿÎÿÁÿ¿ÿÍÿÎÿÆÿ¸ÿºÿ¸ÿÅÿÐÿÌÿÕÿÅÿÇÿ³ÿºÿ·ÿºÿ»ÿ¹ÿ»ÿµÿÆÿ¼ÿÈÿÁÿ¶ÿ´ÿ¿ÿÎÿÉÿ¼ÿ²ÿÄÿÆÿÌÿ¿ÿ½ÿ¾ÿÅÿÈÿºÿ®ÿÀÿÓÿÂÿ´ÿ¾ÿÂÿ¾ÿ»ÿ¿ÿÆÿÂÿÂÿÑÿ¿ÿÀÿÃÿÈÿÆÿ·ÿ½ÿÍÿÊÿ»ÿ¿ÿÈÿËÿ±ÿ¾ÿÂÿÅÿ»ÿ¹ÿºÿ¾ÿ¸ÿºÿµÿÇÿÉÿ¹ÿ»ÿ±ÿ¸ÿÇÿµÿ²ÿ½ÿ¿ÿºÿ´ÿ·ÿºÿ¼ÿºÿÅÿÅÿ½ÿ»ÿ¸ÿÈÿÓÿÉÿÉÿ¾ÿ´ÿÄÿÇÿÈÿÆÿÆÿ¿ÿÁÿÇÿÆÿ½ÿÇÿ¿ÿ¯ÿÆÿ»ÿ´ÿ«ÿ¾ÿÊÿ¼ÿ¸ÿ»ÿ³ÿºÿ¿ÿ¸ÿÃÿÁÿ½ÿÀÿ¿ÿÂÿµÿ½ÿ¶ÿµÿ¾ÿÁÿ¾ÿÁÿÂÿ¿ÿ¹ÿÅÿÅÿÈÿ½ÿ¹ÿ¾ÿºÿºÿ¼ÿÂÿ»ÿ³ÿÅÿÇÿÁÿÅÿ¿ÿ·ÿ»ÿ»ÿ³ÿ¼ÿÄÿÇÿÒÿÉÿËÿÂÿÆÿÆÿËÿ¶ÿÉÿÇÿÀÿµÿÑÿÆÿ·ÿµÿÃÿ¼ÿÊÿÄÿÂÿÈÿ«ÿ·ÿ¿ÿ¸ÿ½ÿÆÿÅÿ±ÿ½ÿÉÿ¿ÿ¹ÿÀÿ¼ÿ·ÿ®ÿÀÿÂÿµÿ·ÿÁÿÆÿÀÿ½ÿ½ÿ½ÿ¾ÿ½ÿ¹ÿ·ÿ½ÿËÿÂÿµÿ¹ÿÂÿ¿ÿ³ÿ¹ÿÂÿÂÿ§ÿÂÿ´ÿÇÿÂÿ¯ÿ¬ÿµÿÇÿ½ÿ­ÿ»ÿÉÿ«ÿ¯ÿ¹ÿ¹ÿ²ÿ¹ÿµÿ»ÿÁÿ½ÿÍÿ½ÿÑÿÛÿÆÿ½ÿ½ÿ²ÿ²ÿ¾ÿÃÿÃÿ¿ÿµÿ±ÿºÿÈÿÈÿÂÿ¾ÿ­ÿ´ÿÃÿ¸ÿÂÿÈÿÂÿµÿÇÿÀÿ¯ÿªÿ·ÿ¸ÿÉÿÇÿ°ÿ´ÿÂÿ½ÿ»ÿÃÿÂÿ³ÿ¾ÿ½ÿÎÿÐÿ®ÿµÿ¸ÿµÿÀÿ¸ÿ¶ÿÂÿ¼ÿÀÿÃÿÁÿ¾ÿÃÿÊÿ¿ÿ½ÿÎÿÃÿµÿÃÿÆÿÁÿ½ÿ»ÿÀÿ¾ÿ¶ÿµÿ´ÿ¾ÿÄÿÁÿ¾ÿÇÿÉÿ¿ÿËÿ³ÿÃÿ¼ÿ·ÿ¾ÿ¼ÿ»ÿ½ÿÉÿÁÿ®ÿ»ÿÀÿÅÿ¸ÿÅÿÀÿÇÿ«ÿµÿÃÿ¹ÿ±ÿ½ÿÄÿÂÿÉÿÁÿµÿÀÿ»ÿ¶ÿ¼ÿ»ÿ¼ÿ½ÿÃÿÈÿÄÿÅÿ¼ÿ¹ÿ¸ÿ¸ÿÄÿ·ÿÇÿÅÿËÿ¾ÿ²ÿ³ÿ»ÿ¿ÿÏÿ½ÿÎÿ²ÿ¾ÿÈÿ¸ÿ¿ÿÂÿ½ÿÒÿÊÿÔÿËÿ¸ÿ¿ÿËÿÉÿÊÿÈÿ»ÿ¶ÿ¼ÿÀÿ´ÿ¯ÿ¸ÿ²ÿ²ÿÂÿËÿÃÿ½ÿÇÿÈÿ¸ÿ°ÿ²ÿ²ÿ¹ÿ»ÿÈÿºÿ»ÿ±ÿ¿ÿ¼ÿ´ÿ¯ÿÂÿµÿ¶ÿ¹ÿ¾ÿÂÿ³ÿ«ÿ¹ÿ¿ÿ¶ÿÅÿÆÿ¾ÿÁÿÂÿÃÿºÿ³ÿ¹ÿ·ÿ¼ÿ¹ÿ¹ÿ»ÿÃÿÐÿ»ÿ¹ÿ½ÿÃÿ¿ÿ¿ÿÀÿ¹ÿ¹ÿÂÿ»ÿ¼ÿÅÿÅÿ®ÿ¶ÿÀÿ½ÿÉÿ°ÿÃÿ¼ÿ²ÿ­ÿ½ÿÅÿºÿ´ÿ¿ÿ£ÿ¾ÿ¼ÿ»ÿºÿËÿÏÿºÿ¾ÿÄÿÄÿÄÿ¼ÿÀÿÀÿ·ÿ®ÿ»ÿ¼ÿ¾ÿ½ÿÄÿ¾ÿ»ÿÃÿÃÿ¯ÿ¾ÿ¬ÿÀÿÁÿ·ÿ¸ÿÂÿ»ÿ¼ÿ²ÿ´ÿ­ÿ©ÿ¸ÿ¹ÿ´ÿ·ÿ¼ÿ²ÿ²ÿ¸ÿ»ÿÂÿ½ÿ³ÿ¯ÿ¶ÿ½ÿ¸ÿ½ÿÉÿ»ÿÿÿ·ÿ½ÿÃÿÆÿÁÿ½ÿ·ÿºÿËÿµÿÅÿ¼ÿ´ÿ©ÿ´ÿ°ÿ¿ÿ¿ÿÆÿ¹ÿ»ÿ½ÿ½ÿÂÿËÿÊÿ»ÿ´ÿ¸ÿ®ÿ¥ÿµÿ¼ÿ½ÿÅÿ¾ÿÆÿÆÿÆÿ³ÿ¾ÿÀÿ»ÿÈÿµÿ±ÿ³ÿ²ÿÊÿ¼ÿËÿµÿ¸ÿ¸ÿÄÿÂÿÁÿÂÿ¾ÿ¶ÿ¼ÿÇÿÆÿÃÿÂÿ»ÿ½ÿÈÿ¼ÿ±ÿ±ÿÁÿÁÿ¹ÿÄÿÒÿÊÿÃÿÕÿ·ÿÆÿÆÿÂÿÅÿÀÿÆÿÁÿ³ÿÀÿÂÿ¾ÿÎÿÄÿ¹ÿ¶ÿ²ÿ»ÿ½ÿºÿÂÿÀÿÅÿÄÿÄÿÊÿµÿµÿ½ÿ¿ÿÂÿÅÿ´ÿÇÿÁÿÇÿÇÿ³ÿ°ÿÁÿ¼ÿ±ÿ±ÿ¾ÿ·ÿ±ÿ«ÿ¸ÿÊÿÃÿ·ÿ°ÿ¯ÿ¯ÿ«ÿÆÿÁÿÀÿÁÿ½ÿ¾ÿÀÿ¯ÿÉÿÄÿÏÿÁÿ¹ÿ¶ÿ²ÿÈÿ¾ÿ¶ÿ°ÿ¸ÿÄÿÆÿ¿ÿÁÿÁÿ¶ÿµÿ½ÿÃÿÄÿ·ÿ½ÿÃÿ¾ÿ¸ÿÄÿ¼ÿ¿ÿÈÿ¼ÿµÿÀÿÀÿÊÿ´ÿ´ÿ¼ÿ·ÿ¶ÿ»ÿºÿ¹ÿ¾ÿÁÿ½ÿ¾ÿËÿËÿ»ÿªÿÅÿºÿ½ÿ·ÿÂÿ³ÿÄÿÁÿÀÿ¶ÿ»ÿ¾ÿµÿ¼ÿµÿ½ÿ¼ÿÂÿ¹ÿ«ÿ¼ÿÅÿ»ÿ¼ÿ¼ÿÁÿÄÿ¼ÿ¶ÿ¶ÿÃÿÆÿ¸ÿ¨ÿ²ÿÁÿ¹ÿÃÿ¯ÿ·ÿ¯ÿ³ÿ¶ÿ»ÿÀÿÃÿÄÿÂÿ¹ÿªÿªÿ¿ÿ¼ÿ«ÿ¶ÿ¿ÿµÿ»ÿ¹ÿÁÿ­ÿ¶ÿ¥ÿ¶ÿ¼ÿ±ÿ·ÿ²ÿ´ÿºÿ´ÿ³ÿ¶ÿµÿ¾ÿµÿ¹ÿ³ÿ¨ÿ¿ÿ½ÿ¤ÿµÿªÿÅÿÂÿÄÿÂÿÄÿ¿ÿ¸ÿ¿ÿ¸ÿµÿÂÿÈÿ¿ÿºÿ½ÿµÿ©ÿ­ÿ©ÿ¿ÿÁÿ¾ÿÃÿ¸ÿ¹ÿ­ÿµÿÂÿÉÿ¼ÿ¸ÿ»ÿªÿ¬ÿ¬ÿ¥ÿ¾ÿÄÿ½ÿÅÿ´ÿ¾ÿ³ÿ¾ÿÂÿÆÿÅÿ¸ÿÉÿ¶ÿ³ÿ©ÿ´ÿÃÿ¼ÿ¹ÿºÿ½ÿ¾ÿµÿ¼ÿµÿ²ÿÀÿ®ÿ©ÿ¨ÿºÿ¶ÿÀÿ¿ÿ¼ÿ´ÿ½ÿÃÿºÿºÿÅÿÐÿËÿ·ÿ·ÿÆÿ¾ÿ¹ÿ»ÿ¹ÿ²ÿÀÿµÿ¼ÿ»ÿÂÿÅÿ¹ÿ¸ÿºÿ»ÿ¸ÿ·ÿ½ÿÃÿÁÿ¸ÿºÿ¿ÿ¼ÿ½ÿ¾ÿªÿÇÿ¹ÿÀÿÆÿÇÿÂÿ¼ÿ¶ÿ²ÿ·ÿ»ÿ¸ÿ·ÿ¶ÿ±ÿ±ÿÃÿÇÿÊÿ«ÿ¸ÿ¹ÿÂÿ¾ÿ¹ÿºÿ·ÿ±ÿ°ÿ·ÿ¶ÿ¨ÿ¾ÿÇÿÈÿ¼ÿ°ÿ³ÿÆÿ¶ÿ´ÿÃÿ»ÿ»ÿ²ÿ«ÿ½ÿ¼ÿ¹ÿ¾ÿªÿ¼ÿ¾ÿ´ÿÀÿ½ÿÁÿ¨ÿÃÿÂÿÀÿÂÿÆÿÇÿÄÿÇÿÈÿÂÿÀÿ¼ÿÄÿ¹ÿÒÿ¬ÿÃÿ¼ÿ²ÿÂÿ¼ÿ³ÿÃÿËÿÂÿ·ÿµÿ¼ÿ¿ÿ½ÿÃÿÂÿÆÿ¸ÿ³ÿ°ÿ³ÿ¸ÿÂÿÈÿÉÿÇÿÁÿ»ÿÀÿÄÿºÿÇÿ¸ÿ¿ÿÁÿÃÿ±ÿ»ÿÄÿÁÿ¾ÿ»ÿ·ÿÂÿÉÿÃÿ¾ÿ¸ÿÆÿÄÿÌÿÊÿ¸ÿÈÿ¸ÿ­ÿºÿ¹ÿÀÿÄÿÌÿÃÿ»ÿÚÿÅÿ¨ÿ»ÿÀÿÔÿ½ÿ¸ÿ¾ÿºÿ¿ÿ½ÿ¼ÿ¹ÿºÿÅÿÃÿ´ÿ¸ÿÀÿ¼ÿÀÿºÿÄÿÈÿÈÿ¾ÿÆÿ·ÿ«ÿ¸ÿ³ÿ²ÿµÿÈÿÁÿ³ÿ¾ÿ¿ÿ¿ÿÄÿÄÿ»ÿÀÿ¿ÿºÿ½ÿÀÿÏÿÃÿ±ÿ¼ÿÉÿ¿ÿÄÿÁÿ¶ÿ²ÿ¸ÿ¼ÿ¶ÿ¸ÿ¿ÿÁÿÃÿÀÿÀÿ²ÿÂÿ±ÿ²ÿµÿ¼ÿÀÿÀÿ¾ÿÀÿÆÿ»ÿÆÿÇÿ¯ÿ¿ÿ¼ÿ®ÿ²ÿÁÿµÿ³ÿ½ÿµÿ¸ÿ¼ÿ¿ÿÂÿ¶ÿ½ÿ¯ÿÀÿºÿÀÿÄÿ»ÿ·ÿÁÿÃÿÂÿ¸ÿÂÿÆÿÒÿÈÿºÿ¶ÿ±ÿ·ÿ¹ÿºÿÀÿ½ÿÀÿ¸ÿÁÿ¾ÿ¼ÿ´ÿ±ÿ¸ÿ»ÿ°ÿ­ÿ·ÿ¸ÿ¹ÿÃÿ°ÿ·ÿ¶ÿªÿ¶ÿÇÿÁÿ¶ÿ´ÿ¹ÿ´ÿ§ÿ¸ÿÌÿÄÿÌÿ¸ÿ²ÿ¼ÿ¿ÿÁÿÆÿÁÿºÿÂÿ¸ÿ¾ÿ±ÿÂÿ¯ÿµÿ³ÿµÿÄÿÇÿ·ÿ»ÿÕÿ¼ÿ¬ÿ³ÿÎÿÆÿ¸ÿÅÿÐÿÃÿÀÿÊÿÁÿ¶ÿÈÿ½ÿÊÿ¿ÿÅÿ¾ÿÃÿ¶ÿ²ÿ¹ÿµÿ·ÿ´ÿ¼ÿËÿÃÿ¼ÿ¿ÿ¼ÿ¸ÿºÿ¸ÿ°ÿ¼ÿÐÿ¼ÿ¹ÿÂÿÀÿ²ÿ¶ÿÃÿÇÿÀÿ½ÿÁÿÂÿ·ÿÒÿ³ÿ¹ÿ¹ÿÆÿÈÿºÿ±ÿ¶ÿºÿÉÿÁÿÄÿÂÿÑÿÌÿÀÿÁÿÄÿÄÿÈÿÊÿ¹ÿ¶ÿÌÿ»ÿ¯ÿ¾ÿµÿ±ÿ¿ÿÈÿÃÿ¬ÿ·ÿ¶ÿ½ÿÅÿÂÿºÿ·ÿÀÿÈÿÅÿ¾ÿ½ÿ¼ÿÁÿÂÿÁÿÍÿÉÿ»ÿ½ÿÁÿÆÿÆÿÇÿÏÿºÿÃÿÄÿÅÿÍÿÏÿ¿ÿ»ÿ¼ÿ·ÿÉÿËÿÁÿÂÿÀÿºÿ¶ÿµÿ¾ÿÉÿ²ÿ¶ÿ´ÿ»ÿ¶ÿ»ÿ½ÿ¯ÿÀÿ¾ÿÅÿÏÿÇÿÊÿ¿ÿ®ÿ±ÿ¿ÿ¸ÿ®ÿ¸ÿÉÿËÿµÿ¹ÿ¿ÿÁÿÀÿ¸ÿºÿÌÿ¸ÿÍÿÌÿ¸ÿ¾ÿÄÿÁÿÊÿÊÿ¸ÿ¼ÿ¾ÿÈÿÃÿ¹ÿ»ÿ¿ÿ¾ÿËÿ½ÿ©ÿÌÿ½ÿÆÿÄÿÁÿÃÿÅÿÂÿ¹ÿÇÿÂÿÅÿÂÿÊÿÆÿ»ÿÅÿÆÿÀÿ»ÿ¿ÿÀÿÁÿÀÿ½ÿ¹ÿ¿ÿÍÿ¿ÿ¸ÿÂÿ°ÿÃÿÉÿ¾ÿ¿ÿ¶ÿµÿÍÿÇÿÊÿÃÿºÿ¾ÿÈÿÆÿÄÿ»ÿ·ÿ»ÿÀÿÄÿÄÿÂÿºÿ§ÿ²ÿ¸ÿÂÿÃÿÅÿ¹ÿ¸ÿÇÿ¾ÿ¼ÿÇÿËÿÏÿÀÿÆÿÒÿÅÿ¼ÿ¿ÿ¿ÿ¿ÿÆÿ¼ÿÌÿÂÿÄÿÈÿÂÿ²ÿ£ÿ¼ÿ¿ÿÐÿ½ÿ½ÿËÿÊÿ¿ÿºÿ¶ÿ¶ÿ¶ÿ¯ÿ¸ÿ´ÿ¾ÿ¿ÿµÿÈÿÆÿÌÿÊÿ«ÿ±ÿ¾ÿÁÿ¾ÿ»ÿÂÿ¿ÿ³ÿ²ÿºÿÈÿÂÿ½ÿ¾ÿ¹ÿ¸ÿµÿ¹ÿ³ÿÃÿ»ÿ¼ÿ¿ÿºÿºÿÁÿ¹ÿ¾ÿ¸ÿÅÿºÿ¸ÿ¼ÿ¶ÿµÿ¿ÿ¯ÿÁÿÁÿ¶ÿ³ÿ¹ÿÇÿÔÿÌÿ³ÿÃÿÝÿÈÿ¿ÿÄÿÇÿÁÿÀÿÃÿÀÿÂÿÁÿ»ÿ¹ÿÀÿÂÿÅÿ½ÿ³ÿ´ÿ
[truncated: 11,742,392 more chars]
