# Supplementary material for: Deciphering neuronal deficit and protein profile changes in human brain organoids from patients with creatine transporter deficiency
Source: eLife. 2023 Oct 13;12:RP88459. doi: 10.7554/eLife.88459 (PMC10575631; doi:10.7554/eLife.88459)
Supplement: Figure 6—source data 4. [file elife-88459-fig6-data4.zip › Figure 6 - Source data 4/GSK3b (I and J)/Lea 2022-09-16 11h13m08s (GSK3b Colori blot 1b).scn]

MIME-Version: 1.0 (Generated by Image Lab 5.2.1)
Content-Type: multipart/mixed; boundary="20220916-111308-08538808"
Content-Description: Image Lab Image File
X-EntityRank: middle
X-LastSaveDate: 2022.09.16.11.13.08.893

--20220916-111308-08538808
Content-Type: text/xml; charset="utf8"
Content-Length: 1852
Content-Description: ItemHeaderTag
X-EntityRank: first
X-LastSaveDate: 2022.09.16.11.13.08.893

<!DOCTYPE XML>
<root version="2">
 <FileAuthoringInfo>
  <applicationName>Image Lab Touch</applicationName>
  <applicationSchema>3</applicationSchema>
  <majorVer>2</majorVer>
  <minorVer>3</minorVer>
  <subMinorVer>0</subMinorVer>
  <buildNumber>7</buildNumber>
  <changeList>198661</changeList>
  <buildType></buildType>
  <version>2.3.0.07</version>
 </FileAuthoringInfo>
 <name>Lea 2022-09-16 11h13m08s</name>
 <scan_id>54503656273051271</scan_id>
 <description></description>
 <user>Lea</user>
 <document_control_sign>0</document_control_sign>
 <document_controlled>0</document_controlled>
 <frame_sync_type>sync_frames_and_lanes</frame_sync_type>
 <normalization_channel>-1</normalization_channel>
 <normalization_use_bands>0</normalization_use_bands>
 <DisplaySettings>
  <showAnnotations>true</showAnnotations>
  <showLaneFrame>true</showLaneFrame>
  <showLanes>true</showLanes>
  <showBands>true</showBands>
  <showLaneLabels>true</showLaneLabels>
  <showBandsAttributes>true</showBandsAttributes>
  <bandsAttributes>1</bandsAttributes>
  <selectedLaneAttr>true</selectedLaneAttr>
  <showMWLegend>true</showMWLegend>
  <showVolumes>true</showVolumes>
  <showVolumesLabel>true</showVolumesLabel>
  <showBandEdges>false</showBandEdges>
 </DisplaySettings>
 <channel_count>1</channel_count>
 <rgb_composite>true</rgb_composite>
 <RGBDisplaySettings>
  <Red>
   <Channel>-1</Channel>
   <Enable>false</Enable>
  </Red>
  <Green>
   <Channel>-1</Channel>
   <Enable>false</Enable>
  </Green>
  <Blue>
   <Channel>-1</Channel>
   <Enable>false</Enable>
  </Blue>
 </RGBDisplaySettings>
 <scan_0>
  <transform gamma="1" low_frac="0.873503" high_frac="0.998932" highlight_saturate="true" invert="false"/>
  <colormap>Gray</colormap>
  <zoom>-1.0000000000000000</zoom>
  <image_anchor y="0.0000000000000000" x="0.0000000000000000"/>
 </scan_0>
</root>
--20220916-111308-08538808
Content-Type: multipart/mixed; boundary="20220916-111308-08538A30"
Content-Description: ScanImageTag0
X-EntityRank: first
X-LastSaveDate: 2022.09.16.11.13.08.893

--20220916-111308-08538A30
Content-Type: application/octet-stream
Content-Length: 12179328
Content-Description: ImageData
X-EntityRank: first
X-LastSaveDate: 2022.09.16.11.13.08.893

ÿtÿÿÿ}ÿÿÿ£ÿÿÿÿÿÿ|ÿ{ÿ|ÿÿÿÿÿÿÿÿÿÿÿÿÿÿÿ¥ÿ¡ÿÿÿÿÿÿÿÿÿÿÿÿÿÿÿÿÿ~ÿÿÿxÿxÿzÿÿoÿÿÿÿÿtÿyÿÿÿÿÿÿlÿÿÿÿÿvÿÿÿÿÿÿÿÿÿÿÿÿyÿÿÿÿÿÿzÿuÿÿÿ¡ÿÿÿÿÿÿÿyÿfÿgÿtÿkÿTÿLÿSÿcÿÿÿÿÿÿÿyÿÿÿÿÿÿÿÿÿÿÿzÿoÿÿÿÿÿ£ÿÿ¤ÿÿ¦ÿÿ©ÿÿÿÿÿÿÿÿrÿÿÿÿÿÿÿuÿiÿzÿÿÿÿrÿiÿÿÿÿÿÿ~ÿÿÿÿrÿÿÿÿÿ¡ÿ¢ÿÿ®ÿ«ÿ£ÿÿÿÿ¡ÿªÿ©ÿ¤ÿÿÿoÿÿÿ}ÿvÿ|ÿÿÿÿÿzÿÿÿÿÿ«ÿÿÿ~ÿzÿÿ|ÿÿÿzÿÿÿÿÿÿÿÿÿpÿbÿeÿÿÿ}ÿÿÿpÿpÿyÿrÿ~ÿÿÿ|ÿÿ}ÿÿÿÿÿÿÿÿÿÿÿÿÿÿªÿªÿ¨ÿ¥ÿÿÿÿÿ§ÿ¡ÿÿ©ÿÿ©ÿ¨ÿ§ÿ®ÿ¯ÿ£ÿ ÿÿ±ÿÿÿÿÿÿÿÿÿÿÿÿÿ ÿ¡ÿÿÿÿÿÿÿ¡ÿÿÿÿ£ÿÿÿÿÿÿ¡ÿ ÿ¦ÿ¢ÿÿÿ¢ÿ¢ÿÿ¢ÿÿÿ¢ÿ ÿÿÿ­ÿ±ÿ®ÿ·ÿ¬ÿÿÿÿÿ¥ÿÿÿ¡ÿ ÿÿÿÿ¥ÿ«ÿ©ÿÿ´ÿ¡ÿÿÿ¥ÿÿÿÿÿÿÿÿÿÿÿÿÿ©ÿÿÿÿÿÿÿÿ¡ÿÿÿÿÿÿÿ¡ÿÿÿÿ¥ÿÿÿÿÿÿ¦ÿÿ}ÿÿÿ¢ÿ¨ÿ ÿÿ¢ÿ¤ÿÿ¤ÿ©ÿ«ÿÿÿÿÿÿÿ¨ÿ ÿÿÿ£ÿÿÿªÿªÿ°ÿÿ§ÿÿ£ÿÿÿÿÿÿÿÿÿÿ ÿ£ÿ¨ÿ¦ÿÿÿÿÿ¡ÿÿÿÿÿÿÿÿÿÿÿ¢ÿÿÿ¡ÿÿÿÿ¡ÿÿÿÿnÿtÿÿÿÿÿÿÿÿÿÿ¥ÿÿÿÿÿÿÿÿÿÿÿÿÿ¦ÿ«ÿÿÿÿÿÿÿ¤ÿ ÿÿÿ£ÿ³ÿ·ÿ¡ÿ§ÿÿ°ÿ«ÿÿÿÿ¬ÿ§ÿ©ÿÿÿÿÿÿÿÿ§ÿÿÿ¤ÿ°ÿªÿÿÿÿÿªÿ¥ÿÿ¡ÿ±ÿ­ÿÿÿÿ²ÿ£ÿ«ÿ¨ÿ ÿ¢ÿÿ©ÿ¤ÿÿ ÿÿÿ¥ÿ«ÿªÿ¬ÿÿ£ÿÿÿÿ¤ÿ ÿÿÿÿÿÿÿÿÿÿÿÿÿÿwÿÿÿÿÿrÿ{ÿÿÿÿÿÿ|ÿ{ÿÿÿ}ÿ~ÿtÿÿÿpÿwÿlÿÿÿÿpÿxÿÿÿÿÿÿÿuÿxÿuÿiÿqÿvÿlÿ|ÿwÿxÿ{ÿÿÿÿÿÿÿÿÿÿÿÿÿÿÿÿyÿtÿÿÿÿ}ÿyÿÿÿÿxÿÿzÿvÿÿÿÿoÿiÿwÿÿvÿÿÿxÿzÿÿÿÿ}ÿiÿÿÿÿqÿxÿyÿxÿÿÿxÿkÿqÿÿÿÿ|ÿÿÿ}ÿÿÿÿÿ{ÿzÿÿÿÿÿÿÿ¥ÿÿÿÿÿÿ¡ÿ²ÿÿÿÿÿªÿÿ¤ÿ³ÿ­ÿ£ÿÿ ÿ¡ÿ£ÿÿ¢ÿªÿ ÿÿ«ÿ±ÿ£ÿ¢ÿÿÿÿ ÿ«ÿ¢ÿÿÿ¥ÿÿÿÿÿ¡ÿÿÿ¡ÿ¡ÿÿÿÿÿÿÿÿ¤ÿÿÿÿÿ ÿÿÿÿÿ¥ÿÿÿ£ÿ¢ÿ ÿ®ÿ§ÿÿ¡ÿÿÿÿÿÿ£ÿ¤ÿ¡ÿÿ¡ÿÿÿÿÿ ÿÿ¤ÿÿÿ«ÿ¢ÿÿ¢ÿÿÿ£ÿ ÿÿÿÿÿÿÿÿÿÿ­ÿÿÿÿ ÿ§ÿ¨ÿÿÿÿÿ¤ÿÿ¨ÿ¡ÿ£ÿ¤ÿÿÿÿÿÿÿÿ§ÿÿÿÿÿÿÿÿ¥ÿÿÿÿ ÿÿÿÿ¡ÿÿÿÿ­ÿ²ÿ¨ÿÿÿÿÿÿÿÿÿÿÿ~ÿÿÿÿÿyÿÿªÿÿ´ÿÿÿÿ¥ÿ­ÿÿ«ÿ¯ÿ¡ÿÿÿÿÿÿÿÿ¨ÿÿÿ¡ÿÿÿÿÿ£ÿÿÿÿ«ÿ¤ÿ¤ÿÿÿ§ÿ¦ÿÿ©ÿ¡ÿÿÿÿÿÿÿÿÿÿÿÿÿÿ£ÿÿÿÿÿÿÿÿÿÿ¡ÿÿÿÿÿÿyÿÿÿÿÿÿÿÿÿÿÿÿÿÿÿÿÿÿÿÿÿÿÿ{ÿÿÿÿ¢ÿÿÿÿÿ¦ÿÿÿÿÿÿÿ}ÿzÿÿÿÿÿÿÿÿÿÿÿÿÿÿÿÿÿÿÿÿÿÿÿÿ£ÿÿÿÿÿwÿÿÿÿÿÿÿÿÿÿÿÿÿÿÿÿÿÿÿÿ¬ÿ§ÿÿ ÿÿÿÿÿÿ¤ÿÿ§ÿÿÿ¢ÿÿÿÿÿÿ¥ÿÿ¡ÿÿÿÿÿÿÿÿÿÿÿÿÿÿÿÿÿÿÿÿsÿÿÿÿÿÿÿÿ}ÿyÿÿÿÿyÿnÿÿÿ|ÿtÿÿÿÿjÿrÿÿÿ~ÿÿÿÿÿÿxÿ|ÿzÿÿÿÿÿ}ÿ{ÿÿÿÿÿÿ|ÿÿÿÿÿ~ÿrÿÿÿrÿÿÿÿÿÿÿ¦ÿÿÿÿÿÿÿÿÿÿÿÿÿÿÿÿÿÿÿÿÿÿÿÿÿÿÿ¨ÿÿÿÿÿÿ£ÿ£ÿÿÿ¢ÿ¨ÿÿÿÿÿÿÿÿÿÿ¢ÿÿÿÿÿ¤ÿÿÿÿÿÿÿÿÿÿ§ÿ¤ÿÿÿÿÿÿÿÿÿÿÿ¾ÿ¥ÿÿÿÿÿÿÿÿ¡ÿ¨ÿÿÿ¦ÿÿVÿyÿÿ³ÿÿÿ¤ÿÿ®ÿ§ÿÿÿÿ¢ÿ¨ÿ¨ÿªÿÿÿÿ¤ÿ¤ÿÿÿÿÿÿÿ¦ÿ¨ÿÿÿÿÿÿÿÿÿÿÿÿÿ¥ÿÿÿÿÿ£ÿÿÿÿrÿÿÿÿÿÿrÿzÿÿÿÿÿ¥ÿÿÿÿÿÿÿÿÿÿÿÿÿÿÿÿÿÿÿÿ¤ÿ ÿÿÿÿÿÿ{ÿÿÿÿÿÿÿÿÿÿÿÿÿÿÿÿÿÿÿÿÿÿÿÿÿÿ¤ÿÿÿÿÿÿÿÿÿÿÿÿÿÿÿÿzÿÿÿÿÿÿÿÿÿ[ÿ,ÿ^ÿÿÿÿÿÿÿÿ ÿÿÿÿ¦ÿªÿÿÿÿÿ«ÿ¥ÿÿÿÿÿÿÿÿÿ£ÿÿÿÿÿÿÿÿÿÿÿÿÿ¡ÿÿÿxÿÿÿ¦ÿÿÿ ÿÿÿÿÿÿ ÿÿ£ÿ¦ÿÿ¡ÿ¤ÿÿÿÿÿÿ£ÿÿÿ ÿÿÿ¤ÿ ÿÿÿ¡ÿÿÿÿ|ÿÿÿÿÿÿ ÿÿÿÿ£ÿ¦ÿ£ÿÿÿ§ÿ¥ÿÿÿÿÿ¥ÿÿÿÿÿÿÿÿ¯ÿ£ÿÿÿÿªÿÿ¡ÿÿÿÿÿ ÿ ÿÿ§ÿ¡ÿÿ¥ÿÿÿÿÿÿ¥ÿÿÿÿ ÿÿÿ¤ÿ ÿÿ¨ÿÿxÿÿÿÿÿÿÿÿÿÿÿÿÿÿÿÿÿÿÿÿÿÿÿÿÿÿÿÿ«ÿ§ÿÿÿÿÿÿÿ¨ÿ­ÿÿÿÿÿÿÿÿÿÿÿÿÿ ÿÿÿ¥ÿÿÿÿ{ÿªÿÿÿtÿÿÿÿÿÿÿ|ÿÿÿÿÿÿÿÿÿÿÿÿ~ÿÿÿÿÿÿÿÿÿÿÿÿ}ÿÿÿÿÿÿÿÿ¡ÿÿ|ÿÿÿ¥ÿ|ÿ¡ÿÿÿÿÿÿmÿÿÿÿÿÿÿÿÿÿÿÿÿÿÿÿÿÿÿÿÿÿÿÿ}ÿ¤ÿ¬ÿ­ÿÿ§ÿ ÿvÿ§ÿÿ³ÿÿÿÿÿ©ÿyÿ©ÿ¢ÿÿÿ ÿÿÿÿÿÿÿÿ¦ÿ¦ÿÿÿÿ¥ÿÿ ÿ®ÿÿÿ¢ÿ¦ÿÿÿ¦ÿ§ÿ¬ÿÿÿÿÿÿÿ¨ÿÿ¥ÿ©ÿ¡ÿ¡ÿÿ¤ÿ¥ÿ ÿ¬ÿÿ§ÿÿ¤ÿ ÿÿÿ¨ÿ¥ÿ©ÿ©ÿÿ¤ÿ«ÿÿÿÿÿÿÿÿÿÿÿÿÿÿÿÿ¨ÿÿ§ÿÿªÿÿ¤ÿ ÿÿÿ´ÿÿÿÿyÿÿ¥ÿ¦ÿªÿ¥ÿ©ÿ¬ÿ­ÿ¨ÿÿ¯ÿ¨ÿÿÿÿ£ÿÿ¬ÿ¨ÿ¯ÿÿÿ£ÿÿ£ÿÿ®ÿ¢ÿÿ¦ÿÿÿÿÿ±ÿÿ¢ÿ£ÿÿÿÿÿ¥ÿ¬ÿ¦ÿ¤ÿ¯ÿ²ÿ±ÿÿzÿÿÿ®ÿ ÿÿÿÿ}ÿÿÿÿÿÿÿÿÿÿ§ÿÿ¡ÿ¨ÿ¯ÿ§ÿÿ¥ÿ°ÿ©ÿÿÿ«ÿ§ÿÿÿÿÿÿÿÿÿÿÿÿ¤ÿÿÿ ÿÿÿÿ ÿÿÿ¥ÿ¡ÿ¬ÿÿÿÿ¡ÿÿÿ®ÿ±ÿÿÿ¥ÿ ÿÿÿ¦ÿ°ÿ ÿÿÿÿ ÿ©ÿµÿ§ÿÿÿÿÿÿÿÿÿ£ÿ¨ÿ¬ÿªÿÿÿ¢ÿÿ¢ÿÿÿ¦ÿÿÿÿÿ¨ÿÿ¢ÿÿ­ÿÿÿÿÿÿÿÿÿ ÿÿÿ³ÿ­ÿÿÿÿÿ¡ÿ¨ÿÿ¤ÿÿÿÿÿ«ÿyÿÿ§ÿ¡ÿ ÿÿ¡ÿÿÿÿÿÿÿÿ¥ÿÿÿÿÿÿnÿÿÿÿÿ¥ÿÿÿµÿ¬ÿÿ¬ÿÿÿÿÿÿÿÿ ÿ ÿÿÿÿÿÿ¡ÿ¡ÿªÿ²ÿÿÿ¦ÿ¡ÿ ÿÿ¨ÿ¡ÿ¯ÿ§ÿÿÿÿÿÿÿÿÿ¤ÿ¥ÿªÿ«ÿÿÿ©ÿ©ÿ£ÿÿÿ ÿÿ£ÿªÿ£ÿÿÿÿ¤ÿ¦ÿÿÿÿÿnÿhÿÿÿÿzÿÿÿtÿÿÿÿ~ÿÿmÿrÿÿÿtÿsÿsÿmÿ|ÿxÿkÿkÿqÿvÿvÿvÿiÿ_ÿVÿtÿÿÿÿyÿgÿuÿÿÿhÿrÿxÿtÿmÿrÿrÿuÿzÿtÿÿÿÿÿ£ÿÿÿÿÿÿÿÿÿÿÿÿÿxÿsÿÿÿzÿxÿÿzÿÿ}ÿuÿ{ÿÿÿÿvÿÿÿ~ÿ~ÿÿÿÿtÿrÿÿÿÿzÿÿzÿuÿÿÿÿÿÿhÿÿÿÿÿÿÿÿÿÿÿÿÿÿÿÿÿÿÿ¡ÿÿÿ ÿ ÿÿÿ¢ÿÿÿ¯ÿ®ÿÿÿÿ¡ÿ¨ÿ¢ÿ£ÿÿÿÿÿÿÿ£ÿ®ÿ©ÿ¥ÿ¨ÿÿÿÿÿÿ¡ÿÿÿ ÿÿ«ÿÿÿÿÿ ÿÿ£ÿ«ÿ¯ÿ¤ÿÿÿ¥ÿÿ ÿ¥ÿÿ¥ÿ¦ÿÿ«ÿ§ÿ¢ÿ§ÿ£ÿÿ¥ÿ¤ÿÿ©ÿÿÿÿÿ«ÿÿÿªÿ£ÿ¦ÿ²ÿ¦ÿ«ÿ«ÿÿ ÿ¦ÿªÿ¸ÿ«ÿÿÿ¦ÿÿ§ÿ¬ÿ¥ÿÿÿ¨ÿÿÿÿ¢ÿÿÿÿÿ ÿÿÿ¯ÿ«ÿÿÿ¦ÿ¤ÿ ÿ§ÿ§ÿ ÿÿÿ¬ÿ§ÿÿÿÿÿ¦ÿ¦ÿÿ§ÿ¬ÿ¬ÿªÿ¥ÿ ÿ¡ÿªÿ¦ÿ¡ÿÿÿ¢ÿ²ÿÿÿÿ¦ÿ¨ÿ¥ÿ¢ÿ ÿÿÿ·ÿ°ÿÿÿÿ¡ÿ«ÿ¯ÿÿÿÿ¤ÿ¦ÿÿÿÿÿÿ¦ÿÿÿ¤ÿ´ÿ¥ÿÿ¥ÿ©ÿ«ÿ¦ÿ ÿ¢ÿ¥ÿ¥ÿªÿÿÿ ÿÿ ÿÿÿÿ¥ÿ¯ÿ¬ÿÿÿÿÿ£ÿ®ÿ¤ÿ¥ÿÿÿ¥ÿÿÿÿ¢ÿÿÿÿ©ÿÿÿÿ¥ÿ¥ÿÿÿÿÿ¨ÿ¤ÿ¤ÿ¦ÿ®ÿ«ÿ¯ÿÿ¯ÿÿ¡ÿ¥ÿ¨ÿ§ÿ¢ÿ¡ÿ¤ÿ£ÿÿÿÿ©ÿÿ¨ÿÿÿÿ}ÿÿÿÿÿÿÿÿ£ÿ¡ÿÿÿ¨ÿ¢ÿ ÿ¤ÿÿ¦ÿ¬ÿÿÿ®ÿ¨ÿ©ÿ¯ÿ¡ÿ¢ÿ§ÿÿ}ÿsÿ§ÿ§ÿÿªÿ¥ÿ°ÿ³ÿÿÿ¢ÿ«ÿ¦ÿÿÿÿ¥ÿ¤ÿ¢ÿ§ÿ¢ÿ¥ÿ¡ÿÿÿÿÿ£ÿ«ÿÿ±ÿÿÿÿ¤ÿÿÿ¥ÿ­ÿ¥ÿÿÿ³ÿÿÿ¦ÿ¥ÿÿÿ ÿÿÿ«ÿ¼ÿ¤ÿ¦ÿÿÿ§ÿ§ÿ¡ÿ­ÿ®ÿ£ÿ¤ÿªÿ£ÿ¯ÿ ÿÿ§ÿ¨ÿÿ ÿ¡ÿ ÿ¡ÿÿÿÿ±ÿ ÿ£ÿÿÿÿ ÿ«ÿ­ÿ©ÿ¨ÿ¥ÿ£ÿÿ¬ÿ³ÿ¨ÿÿ®ÿ¯ÿÿ©ÿ°ÿ²ÿ¤ÿ°ÿÿÿ¨ÿ­ÿ¡ÿ¡ÿªÿ£ÿ¨ÿ¤ÿÿÿ ÿ¨ÿ­ÿ¨ÿÿÿ­ÿ¬ÿÿÿÁÿ¯ÿÿÿ¡ÿ®ÿ­ÿÿ£ÿ°ÿ¤ÿ¥ÿ§ÿ£ÿ¥ÿ¥ÿ¤ÿ«ÿ±ÿÿ§ÿ£ÿÿÿÿÿÿÿÿ©ÿ¦ÿ¥ÿ³ÿ¯ÿ§ÿ£ÿ¡ÿ¨ÿªÿ¡ÿÿÿ¤ÿÿ ÿÿ¤ÿ¬ÿ¢ÿÿ ÿ²ÿ¨ÿ´ÿÿ¢ÿ¨ÿÿ£ÿ©ÿ¢ÿ¥ÿÿ¯ÿÿÿÿÿ§ÿ§ÿÿÿ¬ÿÿÿ¦ÿ¨ÿÿÿ ÿ¥ÿÿ¬ÿÿ®ÿÿÿÿÿ­ÿ¬ÿ¥ÿ¸ÿÿÿÿ£ÿ¦ÿ®ÿ¬ÿ¨ÿ«ÿ¥ÿ¯ÿ¬ÿ³ÿ«ÿ¢ÿ£ÿ©ÿ£ÿÿÿÿÿ°ÿÿÿÿ¢ÿ«ÿ§ÿ§ÿ¦ÿÿ£ÿ§ÿ«ÿ°ÿ¬ÿÿÿ±ÿ£ÿ¸ÿ¢ÿ©ÿ¨ÿÿÿ¥ÿ­ÿ¡ÿ©ÿ§ÿ¢ÿ ÿ§ÿ¬ÿ¦ÿ¥ÿ­ÿ³ÿ ÿÿ ÿ©ÿ¤ÿ ÿ¬ÿ§ÿ¡ÿÿ«ÿ¤ÿÿ¢ÿ ÿ¡ÿ­ÿµÿ¡ÿ¯ÿªÿÿÿÿ¤ÿ¢ÿÿnÿÿÿÿÿÿÿÿÿÿÿÿÿÿ}ÿ~ÿÿtÿÿÿ}ÿwÿ~ÿÿÿÿyÿxÿÿÿÿÿÿÿÿÿÿÿÿÿÿÿÿ ÿ¤ÿÿÿÿÿÿÿÿÿxÿÿsÿ}ÿÿÿÿvÿyÿÿ ÿÿÿÿÿÿÿÿÿuÿpÿÿÿÿÿÿÿÿsÿÿÿÿÿÿ¢ÿÿÿfÿbÿÿÿÿ¦ÿ©ÿÿÿÿÿ|ÿkÿ^ÿpÿwÿaÿMÿNÿpÿÿÿÿÿÿÿtÿtÿÿÿÿÿÿÿÿÿwÿuÿrÿ|ÿÿ¡ÿÿÿ¥ÿ ÿÿÿÿÿÿÿÿÿÿÿÿuÿÿÿÿÿÿÿÿÿÿÿÿsÿhÿlÿÿÿÿÿÿÿÿÿÿuÿtÿÿÿÿ¨ÿ­ÿ¨ÿÿÿ¢ÿÿÿÿ£ÿ¨ÿ§ÿÿÿkÿvÿÿÿjÿlÿÿÿÿÿÿzÿÿÿ£ÿÿÿÿÿÿwÿvÿvÿÿÿÿÿÿÿÿpÿkÿwÿwÿ~ÿÿwÿqÿzÿsÿÿwÿoÿyÿ{ÿuÿ{ÿtÿoÿwÿÿÿÿzÿzÿÿÿÿÿÿÿªÿÿÿÿ¦ÿ«ÿ©ÿ¡ÿÿ©ÿ£ÿÿÿ£ÿ¨ÿ¢ÿÿ¬ÿ®ÿ¢ÿÿÿ§ÿ¬ÿ§ÿ§ÿÿÿÿÿÿÿÿ ÿÿÿ«ÿÿÿ ÿÿÿ¡ÿÿÿÿÿÿÿÿÿÿÿÿÿÿÿ©ÿªÿÿÿ§ÿ¤ÿÿÿÿÿÿ¦ÿ§ÿÿ¡ÿ¯ÿ²ÿ¬ÿªÿ«ÿÿÿ¥ÿ£ÿ®ÿÿ¨ÿ§ÿ ÿÿÿÿ¨ÿªÿ¦ÿÿ¬ÿÿÿ ÿÿÿÿÿÿÿÿÿÿÿÿ¡ÿÿÿÿÿÿÿÿÿÿÿÿ ÿÿÿ ÿÿÿÿÿÿÿ¥ÿÿÿÿÿÿÿÿÿÿ¡ÿ ÿÿÿ¦ÿ¨ÿÿÿ¢ÿ£ÿÿÿ ÿÿÿÿÿÿ ÿÿÿÿ ÿ°ÿÿ¬ÿ«ÿÿÿ¥ÿ ÿÿÿÿÿÿÿÿÿÿÿÿÿÿÿÿÿÿÿÿÿÿ ÿ¡ÿÿÿÿÿÿÿÿÿÿ¤ÿÿÿÿÿÿnÿ[ÿpÿÿÿÿÿÿÿÿ ÿ¢ÿ ÿÿÿÿÿÿÿÿÿÿÿÿÿ ÿÿ£ÿÿÿÿ¡ÿ ÿÿÿ£ÿ£ÿ¥ÿÿ¡ÿ¡ÿÿÿÿÿÿÿÿÿ¢ÿÿÿ ÿÿ£ÿ©ÿ¤ÿ­ÿ£ÿÿÿÿÿÿÿÿ¥ÿ¨ÿ¦ÿ§ÿ§ÿÿ ÿÿÿÿÿÿ²ÿ¬ÿªÿ¢ÿ¡ÿÿ¦ÿÿÿÿÿ¨ÿ¢ÿÿ«ÿÿ¨ÿÿÿÿÿÿÿÿÿ ÿ¤ÿ¬ÿ¬ÿÿÿÿ¨ÿ ÿÿÿÿtÿÿÿvÿ|ÿsÿÿÿÿwÿzÿuÿuÿxÿqÿ~ÿzÿÿÿ{ÿrÿbÿÿÿÿoÿjÿÿÿÿÿÿÿvÿyÿfÿvÿÿÿtÿÿ{ÿÿÿÿÿÿÿ}ÿ|ÿÿÿÿÿÿÿÿÿÿmÿÿÿ|ÿÿÿ~ÿÿÿÿÿÿÿ}ÿÿÿÿÿÿÿÿÿÿ~ÿmÿxÿvÿ{ÿÿ~ÿmÿ~ÿÿÿyÿ{ÿzÿÿÿÿ{ÿnÿkÿÿÿÿ{ÿyÿfÿoÿ~ÿÿÿÿÿÿÿÿ~ÿÿÿÿ¬ÿ¤ÿÿÿÿÿ¢ÿ®ÿÿ¡ÿÿ¡ÿ²ÿÿ ÿ°ÿÿÿ«ÿ¡ÿÿÿ¢ÿÿ ÿÿÿÿ¨ÿ±ÿÿÿÿÿ±ÿÿªÿÿÿÿÿ¡ÿ¥ÿ ÿ¥ÿÿÿ£ÿ£ÿÿÿÿÿÿÿÿ¤ÿÿÿÿ¨ÿÿÿÿÿÿÿÿÿÿ¢ÿÿ¥ÿ®ÿ ÿÿÿÿyÿÿ¤ÿ¡ÿ¥ÿÿÿÿÿÿsÿÿÿÿÿÿÿÿ¥ÿ¤ÿ§ÿ¢ÿÿÿ ÿÿÿ ÿ ÿ ÿÿÿÿ­ÿ ÿ¡ÿÿÿ|ÿÿ¦ÿÿ£ÿ¸ÿÿ¥ÿÿÿÿ¡ÿ£ÿ¦ÿ­ÿ§ÿ ÿ¦ÿ¤ÿ ÿ ÿÿ£ÿÿÿÿÿÿ·ÿ¤ÿ¨ÿÿÿ¢ÿ©ÿÿ ÿÿÿÿ¥ÿÿÿÿÿÿÿÿÿzÿÿ¬ÿÿÿÿ¤ÿ±ÿÿxÿ~ÿ¢ÿ£ÿ£ÿ¦ÿÿ¤ÿ­ÿ©ÿÿÿ¦ÿÿÿÿÿÿÿ¤ÿ§ÿÿÿÿÿ¥ÿÿÿÿ£ÿÿÿÿ¡ÿÿ ÿÿ§ÿ¬ÿ©ÿÿ©ÿÿÿÿÿÿ¡ÿÿÿÿÿ£ÿÿÿ¥ÿÿÿÿÿÿÿ}ÿÿÿÿÿÿÿ£ÿÿÿÿÿÿÿÿÿÿÿÿÿÿÿÿÿÿÿÿÿÿÿÿÿÿyÿÿÿÿ¡ÿÿÿ}ÿ{ÿ¤ÿÿÿÿÿÿÿÿÿÿÿÿÿÿÿÿÿsÿÿ©ÿ ÿÿÿÿÿÿÿÿÿÿÿÿÿÿÿ¹ÿvÿÿÿÿwÿÿ ÿÿÿÿÿÿÿÿÿÿÿÿ£ÿÿÿÿ¢ÿÿÿÿ{ÿÿÿÿÿÿ©ÿÿÿÿÿÿÿÿÿÿÿÿÿÿÿÿÿ¤ÿÿÿÿÿÿÿ¤ÿ£ÿÿÿ¡ÿÿÿ{ÿÿÿÿÿ®ÿÿÿÿvÿÿÿ{ÿ|ÿ~ÿtÿÿÿÿrÿwÿÿÿ{ÿÿ{ÿxÿÿÿÿÿÿÿÿsÿoÿ~ÿÿÿ~ÿÿÿ|ÿ{ÿÿÿ~ÿyÿ}ÿwÿÿÿtÿxÿzÿrÿvÿÿÿÿÿÿÿÿÿÿÿÿÿÿÿÿÿÿÿÿÿÿÿÿÿ¡ÿ£ÿ¡ÿÿ ÿÿÿÿ­ÿ¦ÿÿÿÿÿ¤ÿ¨ÿÿÿÿ¦ÿÿÿÿ¢ÿÿÿÿÿÿ ÿÿÿÿÿ¢ÿÿÿÿÿÿÿ°ÿÿÿÿ§ÿÿÿÿÿ¡ÿÿzÿÿÿÿÿÿÿÿÿÿÿÿ¡ÿÿÿÿÿÿÿ,ÿ@ÿÿÿ¡ÿÿÿ§ÿ¥ÿÿ§ÿ¤ÿªÿÿÿÿÿÿÿÿÿ ÿ§ÿÿÿ¢ÿÿÿÿÿ¦ÿªÿÿÿªÿ¨ÿÿÿÿÿÿÿÿÿÿÿÿªÿÿwÿ~ÿÿÿÿÿÿÿÿÿÿÿÿÿ¡ÿÿÿÿÿÿÿÿÿÿÿÿÿÿÿÿÿÿ~ÿÿ¡ÿÿÿÿÿÿÿÿÿÿÿÿÿÿÿÿÿÿÿÿÿÿÿÿÿÿÿÿÿÿvÿÿÿÿÿÿÿ£ÿÿÿÿÿÿÿÿÿÿÿÿÿÿÿÿÿÿÿyÿpÿrÿÿÿÿ£ÿÿ¦ÿÿ}ÿÿ¤ÿÿ£ÿÿÿ¦ÿÿÿÿÿ¢ÿÿÿ¨ÿÿÿ¦ÿÿÿÿÿÿÿÿÿÿÿ¡ÿÿÿÿÿÿ ÿÿÿÿÿÿÿÿÿÿÿÿ¨ÿÿÿÿÿ¤ÿÿÿÿÿÿÿÿ°ÿÿ¡ÿÿÿÿÿ¤ÿÿÿÿÿÿÿÿ~ÿ}ÿÿÿ¡ÿªÿÿÿ¥ÿÿÿÿ¡ÿ ÿÿÿÿÿÿÿÿÿ©ÿÿÿÿÿÿ ÿÿÿÿÿ}ÿÿ¦ÿ¦ÿÿ«ÿ°ÿ¥ÿÿÿÿÿ¦ÿÿ¥ÿÿÿÿÿÿÿÿ¯ÿÿÿÿ¥ÿÿÿ¡ÿÿÿÿÿÿÿÿ­ÿ~ÿÿÿ¨ÿÿ¨ÿÿÿÿÿ ÿÿÿ ÿÿÿÿ¡ÿuÿrÿÿÿÿÿ©ÿÿÿÿÿÿÿÿÿÿÿÿÿÿÿÿÿÿ£ÿ¡ÿÿÿÿÿ°ÿÿÿ¡ÿÿÿÿÿÿÿÿ~ÿÿÿÿÿÿÿÿÿÿÿÿÿ¢ÿ¡ÿÿÿÿÿÿÿÿÿÿÿÿÿÿÿÿÿÿÿÿÿÿÿÿÿÿÿÿzÿÿÿÿÿ|ÿÿrÿÿÿÿÿÿÿÿÿÿÿÿÿÿ¥ÿÿÿxÿvÿÿÿÿÿÿÿÿÿÿÿ£ÿÿÿ¨ÿÿ ÿÿÿÿ¢ÿÿªÿÿ¸ÿÿÿÿÿÿÿÿÿÿ¥ÿ­ÿ¦ÿÿÿÿÿ¡ÿªÿ¨ÿ¢ÿÿ¥ÿ«ÿ¡ÿÿ¡ÿ°ÿ£ÿÿ«ÿ¡ÿÿÿÿ¢ÿÿÿÿÿ¢ÿÿÿ­ÿ ÿ¨ÿÿ¡ÿÿÿÿÿÿ¢ÿ¬ÿ­ÿ°ÿ¦ÿ¤ÿÿÿÿÿ¢ÿ¦ÿÿÿÿ£ÿ ÿÿÿÿ£ÿÿÿÿ£ÿÿÿ¯ÿ¨ÿ§ÿªÿ«ÿÿ©ÿ£ÿ¢ÿ¨ÿÿÿ¥ÿªÿ¥ÿ ÿ¦ÿ§ÿÿÿÿÿÿÿ¦ÿ¥ÿÿ©ÿ§ÿÿ¡ÿ¢ÿÿÿÿÿÿ§ÿ£ÿ¨ÿÿ¨ÿÿÿ¢ÿÿÿÿÿÿÿÿÿ¤ÿÿÿÿÿ©ÿÿÿÿ¨ÿÿÿÿªÿ²ÿ®ÿ«ÿ¶ÿÿÿÿÿÿ¡ÿÿÿÿÿÿÿÿ ÿ£ÿ©ÿ¦ÿ¤ÿ¦ÿ¢ÿÿÿÿÿÿÿÿÿÿÿÿÿ£ÿ£ÿ ÿ¥ÿÿ¡ÿÿÿÿ ÿªÿ¤ÿ¯ÿ¥ÿÿÿÿÿÿ«ÿ¥ÿ¢ÿ£ÿ¢ÿÿÿÿ¶ÿ¥ÿ¦ÿÿÿ­ÿªÿÿÿÿªÿÿÿÿÿ¢ÿÿÿÿÿÿÿÿÿÿÿ¢ÿÿÿ¦ÿ¢ÿÿÿ ÿ¢ÿ¡ÿ§ÿ­ÿ·ÿªÿÿ¨ÿÿÿÿÿÿ©ÿ ÿÿ ÿÿÿ ÿÿÿ ÿ¥ÿÿÿÿÿÿÿ§ÿ¦ÿÿÿÿ¬ÿÿ¨ÿÿÿ¢ÿÿ ÿ ÿ£ÿÿÿÿÿÿÿTÿCÿqÿÿ¢ÿÿÿÿ¨ÿÿÿÿ£ÿ«ÿÿ¡ÿ±ÿ¨ÿÿÿÿvÿÿÿÿ§ÿ©ÿ¤ÿ¥ÿ©ÿÿÿÿÿÿÿ¦ÿ§ÿ¥ÿÿ¤ÿÿÿ¥ÿÿÿÿÿ¬ÿÿÿÿÿÿÿ£ÿÿÿÿÿÿ£ÿÿÿÿÿÿÿÿÿÿÿÿÿxÿ{ÿÿÿ~ÿÿyÿvÿÿÿÿÿÿtÿÿzÿyÿxÿÿwÿtÿlÿhÿ|ÿÿÿÿzÿpÿpÿhÿÿÿrÿgÿhÿ~ÿqÿuÿÿÿqÿ^ÿ`ÿeÿiÿrÿpÿmÿrÿwÿzÿÿÿÿÿÿÿÿÿÿÿÿÿtÿÿÿÿÿpÿiÿwÿ~ÿÿ{ÿ|ÿyÿnÿoÿxÿÿÿkÿÿÿÿÿÿ}ÿÿÿtÿuÿÿÿ}ÿqÿ{ÿuÿÿÿÿÿÿxÿ}ÿ§ÿÿÿÿÿÿÿÿÿÿÿÿÿÿÿ£ÿÿÿ ÿÿÿ£ÿÿÿÿ­ÿ ÿ ÿ¦ÿÿÿ£ÿÿ¤ÿ§ÿÿ£ÿ©ÿÿÿÿÿÿ¤ÿ«ÿ­ÿ«ÿ¢ÿÿÿÿÿÿ¡ÿÿÿÿÿ°ÿ¦ÿ£ÿÿ¨ÿ¯ÿ¡ÿÿ¡ÿ¥ÿ¤ÿÿÿ¨ÿ¡ÿ§ÿÿªÿ ÿÿÿ¦ÿ¢ÿÿÿ¢ÿÿÿÿÿ ÿÿÿÿÿ¯ÿÿÿÿÿ´ÿ¬ÿ¥ÿÿÿÿ¨ÿ¦ÿ§ÿ±ÿÿÿÿ¤ÿ¡ÿÿ¢ÿ ÿÿÿ¤ÿÿÿÿÿ¡ÿ ÿÿ£ÿÿ¬ÿÿ¯ÿ£ÿÿ|ÿÿÿÿªÿ¢ÿÿÿ¡ÿÿªÿÿÿÿÿÿÿÿÿÿ£ÿÿÿÿÿ«ÿ§ÿÿÿÿ«ÿÿÿÿÿ¬ÿ³ÿÿÿªÿ¦ÿÿ¢ÿÿÿÿÿ§ÿ¡ÿ¨ÿÿ¢ÿ¥ÿ²ÿ¬ÿÿÿÿÿÿ£ÿÿ¢ÿÿ ÿ±ÿ£ÿÿ§ÿ§ÿÿ¦ÿ¡ÿÿÿÿÿ¡ÿ¤ÿÿÿÿÿ¢ÿ¢ÿ¥ÿ¤ÿÿÿÿÿ¢ÿÿÿÿ£ÿ³ÿ£ÿÿÿÿ¡ÿÿ ÿÿ§ÿÿÿÿÿ¤ÿ¢ÿÿÿ£ÿÿÿÿ¤ÿ¥ÿ¨ÿ¬ÿ²ÿ¬ÿ¤ÿ¦ÿÿÿ¡ÿ¤ÿ¤ÿ¨ÿ¤ÿ£ÿÿÿÿ¡ÿÿÿvÿ5ÿ'ÿ`ÿÿÿÿÿÿÿ§ÿ²ÿ¯ÿÿÿÿÿÿÿ®ÿ¢ÿÿ£ÿ¹ÿ°ÿ¢ÿ¯ÿ¨ÿ±ÿ§ÿ}ÿbÿÿªÿÿ¢ÿ¡ÿ·ÿÿÿÿÿÿÿ ÿ¨ÿ¨ÿÿ¡ÿ¨ÿÿ¦ÿ¯ÿ³ÿÿÿÿÿÿÿÿÿ«ÿ¯ÿ¥ÿ§ÿÿÿÿ§ÿªÿ¡ÿÿ ÿ©ÿÿ¥ÿªÿ«ÿÿÿ¤ÿ¨ÿªÿ²ÿ°ÿ¡ÿªÿÿÿ®ÿ£ÿ¡ÿ¬ÿ±ÿ©ÿ¡ÿÿÿÿ¬ÿ¢ÿ ÿÿÿ¡ÿÿÿ¡ÿ¤ÿ¬ÿÿÿÿ¬ÿ¥ÿ ÿÿÿÿ«ÿ¥ÿ ÿ¥ÿ¡ÿÿ£ÿÿ ÿ ÿ£ÿ¥ÿ¨ÿ¨ÿÿ¢ÿ§ÿ ÿÿ¤ÿ«ÿªÿ¤ÿ¢ÿ©ÿ´ÿ¬ÿ§ÿÿÿ¨ÿ¯ÿ®ÿ£ÿÿ¢ÿ¬ÿ¥ÿ ÿÿ¦ÿÿÿ£ÿ¬ÿ§ÿ¢ÿ¢ÿ¯ÿ£ÿÿªÿ¯ÿÿÿ©ÿ­ÿ§ÿ¤ÿ¬ÿ£ÿ´ÿ¶ÿÿÿ¬ÿ©ÿÿ¡ÿ¨ÿÿ¨ÿ®ÿªÿ¤ÿ­ÿ¸ÿ¶ÿ¤ÿÿ¡ÿ¯ÿ³ÿ¡ÿ¦ÿ®ÿ¥ÿÿÿÿ ÿ«ÿ§ÿ²ÿÿ¦ÿÿÿ¤ÿ©ÿ¡ÿ¦ÿ¬ÿªÿÿ©ÿÿÿÿÿ¢ÿÿ¡ÿ¦ÿÿ ÿÿÿÿ¦ÿ§ÿ©ÿªÿÿ£ÿÿ¡ÿ¦ÿ¨ÿ ÿÿ£ÿ¢ÿ ÿ£ÿ¡ÿ£ÿÿ ÿ¤ÿ¥ÿ ÿÿ®ÿ²ÿ¥ÿ­ÿ£ÿ¦ÿ¬ÿ¡ÿÿÿ¸ÿ®ÿÿ£ÿÿÿÿ¥ÿ¦ÿ¡ÿ¡ÿÿÿ©ÿ©ÿ®ÿ²ÿªÿÿÿ§ÿ¯ÿ¯ÿ©ÿ¨ÿ¦ÿ­ÿ¶ÿ®ÿ³ÿ¡ÿ«ÿ­ÿ ÿ£ÿ¦ÿªÿ°ÿ¡ÿ©ÿ©ÿ§ÿ¡ÿ¤ÿ£ÿ£ÿ¦ÿÿ¢ÿÿ«ÿ¡ÿ¡ÿ«ÿ±ÿ­ÿ­ÿ¢ÿ¨ÿªÿªÿ«ÿÿ¢ÿ°ÿ¦ÿ¬ÿÿÿÿÿÿÿuÿÿÿÿÿÿÿÿÿzÿ|ÿfÿsÿÿnÿmÿwÿÿÿÿÿÿÿ¢ÿÿÿÿÿÿÿÿÿÿÿÿÿÿÿÿÿÿÿÿÿÿÿÿÿÿÿ}ÿÿÿÿzÿÿÿÿÿÿÿ|ÿÿÿÿÿÿpÿÿÿÿÿÿÿvÿaÿzÿÿÿÿÿÿÿ|ÿUÿ[ÿÿÿ¡ÿ²ÿ¤ÿÿÿÿÿyÿyÿxÿsÿzÿmÿ_ÿdÿÿÿÿÿÿÿÿÿÿÿÿÿÿÿÿÿÿrÿuÿ{ÿ|ÿÿÿÿ£ÿÿÿÿ£ÿÿÿÿÿÿÿÿÿÿ}ÿÿÿÿÿÿÿÿkÿeÿÿÿtÿkÿnÿÿÿÿÿÿÿÿÿÿÿÿÿÿÿÿÿ©ÿÿÿÿÿÿÿÿÿÿÿÿfÿ|ÿÿÿvÿmÿÿÿÿÿÿÿÿÿÿ¡ÿÿÿÿÿÿ}ÿuÿÿuÿÿwÿÿÿÿjÿeÿÿxÿ}ÿÿ{ÿfÿzÿÿÿ{ÿoÿvÿwÿÿyÿdÿiÿÿuÿ{ÿ}ÿzÿzÿ|ÿÿÿvÿÿÿÿÿÿÿÿ¥ÿ§ÿÿÿ°ÿ²ÿÿÿ¡ÿ«ÿÿÿÿÿ¡ÿ¡ÿÿÿÿ¯ÿ«ÿÿÿÿÿ¡ÿ¡ÿÿÿ¥ÿÿ«ÿ«ÿ¡ÿÿÿ¡ÿ¡ÿÿÿÿÿÿ­ÿÿ°ÿÿÿÿÿÿ ÿÿÿÿ¦ÿ¯ÿªÿÿ©ÿÿ¥ÿ¯ÿ´ÿ©ÿ¬ÿ¸ÿ·ÿ©ÿÿÿÿ¦ÿ¢ÿÿÿ ÿ ÿ£ÿ¡ÿ¨ÿ¨ÿÿ¢ÿ§ÿ§ÿ¨ÿÿ¤ÿÿ¥ÿ£ÿÿ ÿ¤ÿ¢ÿÿÿÿÿ£ÿÿ¡ÿ±ÿ®ÿ ÿ ÿÿÿÿÿÿÿÿ¤ÿ¬ÿ¡ÿ¥ÿ§ÿ¯ÿ¢ÿÿÿÿÿÿÿ ÿ¢ÿÿÿ ÿÿÿÿ¤ÿÿÿÿÿ£ÿÿÿÿÿÿÿ©ÿÿÿ¥ÿÿÿ¤ÿ£ÿÿÿ¨ÿÿ¦ÿ®ÿ§ÿ ÿÿÿÿÿÿÿÿÿÿÿÿÿÿÿÿÿÿÿÿÿÿ¡ÿÿÿ¢ÿ¡ÿ§ÿÿ©ÿÿÿÿÿÿÿ¡ÿÿÿÿÿÿÿbÿIÿÿÿÿÿÿªÿ®ÿÿÿÿÿÿ¡ÿÿÿÿÿÿ©ÿ©ÿÿ ÿÿÿ¬ÿ§ÿÿÿ¨ÿ¦ÿ ÿÿÿ¡ÿ£ÿ§ÿÿ®ÿÿÿÿÿÿÿÿ¢ÿ¡ÿÿÿÿ¥ÿ¥ÿ¥ÿ ÿ¨ÿ§ÿÿÿÿÿÿ¢ÿ¡ÿ ÿ£ÿ¨ÿ°ÿ±ÿ¡ÿÿÿÿÿ£ÿÿ­ÿ¦ÿ¯ÿÿ¡ÿ ÿÿÿªÿªÿÿ¡ÿªÿÿÿÿ¤ÿÿÿÿÿÿÿ¤ÿ¢ÿ¡ÿ¡ÿÿÿÿÿÿÿÿÿÿÿÿÿÿ~ÿÿÿÿÿ{ÿwÿuÿuÿ|ÿ{ÿlÿÿÿÿ{ÿÿÿwÿ}ÿvÿÿÿxÿrÿoÿpÿÿÿtÿvÿ{ÿzÿ~ÿ|ÿÿÿ{ÿÿÿ|ÿÿÿÿÿÿÿÿÿÿÿÿÿÿÿÿwÿÿÿÿÿÿzÿÿÿÿÿÿÿwÿxÿÿÿÿÿrÿuÿÿuÿxÿ}ÿyÿwÿsÿtÿwÿyÿtÿvÿÿzÿxÿÿÿ~ÿÿÿÿÿÿÿÿÿxÿÿtÿÿÿÿÿÿÿÿÿ ÿÿÿÿÿ¢ÿÿÿÿÿÿ®ÿÿÿÿÿ§ÿ¡ÿÿÿÿ¨ÿªÿÿÿÿ¢ÿ¦ÿÿÿÿÿÿÿ®ÿÿÿÿÿÿÿÿÿÿÿÿÿÿÿÿÿ¤ÿ¤ÿÿ¡ÿ£ÿÿÿÿ¡ÿÿÿ§ÿÿÿÿÿÿÿ§ÿÿÿ¢ÿÿÿÿÿ§ÿ«ÿÿÿÿÿÿÿ¬ÿ ÿ®ÿ©ÿ§ÿÿÿÿÿÿÿÿÿÿÿÿ£ÿ¢ÿ§ÿÿÿÿÿÿÿÿÿÿÿ®ÿ ÿÿ¬ÿ©ÿÿ ÿÿÿ®ÿÿÿÿÿ¤ÿ®ÿ£ÿÿÿÿ­ÿ¶ÿ°ÿ¤ÿ ÿ¥ÿ©ÿ£ÿ°ÿÿÿÿÿÿ¨ÿ°ÿÿÿ£ÿ¨ÿÿÿÿ£ÿ¢ÿÿ¦ÿ¡ÿÿÿÿ ÿÿÿÿÿÿ ÿÿÿÿÿÿ©ÿÿoÿÿ­ÿ¤ÿÿÿ­ÿ¢ÿÿÿÿ¡ÿ¨ÿ«ÿÿÿ¢ÿÿ¥ÿ­ÿ£ÿÿÿÿ¢ÿÿ ÿÿÿ©ÿ£ÿ§ÿÿÿÿÿÿ¨ÿ©ÿÿÿÿ£ÿ¡ÿÿ¢ÿÿÿÿÿÿÿ¡ÿÿÿÿÿÿ¥ÿÿqÿ£ÿÿÿÿÿÿÿÿÿÿÿÿÿÿÿÿÿÿÿÿÿÿÿÿÿÿÿÿÿÿÿÿÿÿÿÿÿÿÿÿuÿÿ ÿ¤ÿÿÿ|ÿÿyÿÿÿÿÿÿÿÿ ÿÿÿÿÿÿÿÿÿÿÿÿÿÿÿÿÿÿ¥ÿªÿÿªÿÿÿÿ|ÿÿÿÿÿÿÿÿÿÿÿÿÿÿÿ§ÿÿÿÿÿÿ ÿÿÿÿÿÿÿÿ¡ÿÿÿÿÿÿÿÿÿÿÿÿÿÿÿÿÿÿÿÿÿÿÿÿzÿÿÿÿÿ ÿÿÿÿÿÿÿÿwÿÿÿÿmÿÿvÿÿzÿoÿ ÿÿÿtÿ}ÿÿÿÿÿ{ÿÿÿÿÿÿÿÿÿrÿ~ÿ|ÿÿÿwÿzÿÿÿ{ÿ~ÿÿÿÿÿÿÿÿyÿÿÿtÿaÿxÿwÿÿÿÿÿÿÿÿÿÿÿÿ|ÿÿÿ ÿÿÿÿÿÿÿÿÿÿ¥ÿ¡ÿÿÿÿÿÿÿÿÿÿÿÿ£ÿÿÿÿÿ ÿÿÿÿÿÿÿÿÿÿÿmÿÿÿÿÿÿÿ¨ÿÿÿÿÿ{ÿÿÿÿÿÿÿ£ÿ¬ÿÿÿÿÿÿÿ~ÿÿÿÿÿÿÿÿÿÿÿ¥ÿ¯ÿ<ÿ¡þzÿÿÿ~ÿÿ¥ÿÿÿÿÿÿÿÿÿÿ¤ÿ£ÿÿÿ£ÿ®ÿÿÿÿÿÿÿÿ ÿ¢ÿÿÿÿÿÿÿÿÿÿ¡ÿÿÿÿÿÿÿÿÿÿÿÿÿÿÿÿÿÿÿÿ£ÿÿÿÿÿÿÿÿÿÿÿÿÿÿÿÿÿÿÿÿÿÿÿÿÿÿÿÿÿÿÿÿÿÿ{ÿÿÿÿÿ¡ÿ¡ÿÿoÿÿÿÿÿÿÿÿÿÿ}ÿÿÿÿÿÿÿ¡ÿ©ÿÿÿÿÿÿÿ¦ÿÿÿÿÿÿÿÿÿÿÿiÿ\ÿpÿÿÿÿÿÿ§ÿÿÿÿÿÿÿÿÿ¨ÿÿÿÿÿÿÿÿ¡ÿÿÿÿÿÿÿÿÿÿÿÿÿÿ«ÿ¤ÿÿÿÿÿÿÿÿÿÿÿÿÿÿÿÿÿ£ÿÿÿÿyÿÿ~ÿÿÿÿÿ¤ÿ§ÿ®ÿÿÿÿÿÿÿÿÿÿÿÿÿ ÿÿÿÿÿÿÿ§ÿÿÿ¡ÿÿÿÿÿÿÿÿÿÿÿ£ÿÿÿ¨ÿÿ¨ÿÿÿ¥ÿ¯ÿ©ÿÿ¦ÿÿÿÿªÿ¥ÿÿ¥ÿ°ÿ¨ÿ¥ÿÿÿÿ¤ÿÿÿÿÿÿÿÿÿÿ¡ÿÿÿÿ¨ÿ¤ÿÿÿÿÿÿ|ÿÿÿÿÿÿÿÿÿÿÿÿÿÿÿ£ÿÿÿÿÿÿ©ÿ¢ÿÿÿÿÿÿÿÿÿÿÿ£ÿÿÿÿÿÿyÿÿÿÿ¨ÿ¥ÿÿÿ¤ÿ£ÿ¡ÿ ÿÿÿ¦ÿÿÿÿ ÿÿÿÿÿ³ÿ ÿ}ÿwÿ¢ÿÿÿÿÿ­ÿÿÿÿÿÿÿÿÿÿÿÿÿÿÿÿÿÿÿÿÿÿ}ÿÿÿÿÿÿÿÿÿÿÿÿÿÿÿ£ÿÿyÿwÿÿÿÿÿÿÿÿÿÿÿÿÿÿÿÿÿÿÿÿÿÿ¡ÿÿÿÿÿÿÿÿÿÿ ÿ³ÿ ÿÿ¥ÿÿÿ©ÿÿÿÿ·ÿ¦ÿ­ÿÿ¢ÿ·ÿ¨ÿ~ÿÿ¢ÿ£ÿÿÿÿÿÿÿÿ ÿ ÿ¤ÿÿÿÿÿ¢ÿÿ¦ÿ¨ÿÿÿÿ¤ÿ§ÿÿÿÿÿÿÿ£ÿ¡ÿÿ¢ÿ¡ÿ¢ÿÿ ÿ¡ÿ¥ÿ¡ÿ¡ÿ ÿÿÿÿÿ¢ÿ¥ÿ¥ÿÿÿ¨ÿªÿ ÿÿ¡ÿ¦ÿÿ¨ÿ©ÿ¢ÿÿ¬ÿÿ®ÿÿÿ¦ÿÿÿÿÿÿ¬ÿ ÿÿÿÿ¢ÿÿ¢ÿ¬ÿ¯ÿÿÿ£ÿ¡ÿÿÿÿÿÿÿÿ§ÿÿÿ©ÿÿÿ§ÿ¦ÿªÿ¢ÿÿ¤ÿÿ©ÿ¦ÿªÿ¡ÿªÿÿÿÿÿÿÿÿÿÿÿ¤ÿ¥ÿÿÿÿÿ¥ÿ£ÿ§ÿ¥ÿ£ÿÿ¢ÿ§ÿ§ÿ²ÿÿÿÿÿÿÿÿ¥ÿªÿ¡ÿÿÿÿÿÿÿ«ÿÿÿÿÿ¤ÿ¤ÿÿÿÿÿÿÿÿÿÿÿÿÿ ÿ¥ÿ³ÿÿ§ÿ¢ÿÿÿ¡ÿÿ´ÿ¦ÿÿÿ ÿ ÿÿÿÿ«ÿ­ÿ¯ÿªÿÿÿ¨ÿÿÿ£ÿÿÿÿÿÿÿÿ{ÿÿÿÿÿ¦ÿªÿÿÿÿÿÿÿÿÿÿÿ©ÿ¥ÿÿÿ¤ÿÿÿ¦ÿÿ¤ÿÿªÿ§ÿ¯ÿÿÿÿÿÿ¡ÿÿ¦ÿ«ÿ¦ÿ¥ÿÿÿªÿ«ÿªÿ¦ÿÿ¢ÿÿ¤ÿÿ³ÿ¤ÿ¨ÿ°ÿÿ{ÿÿ ÿÿÿÿÿ¡ÿ¤ÿÿÿ¬ÿ¢ÿÿ¤ÿ¡ÿÿÿbÿqÿÿ ÿÿÿÿÿ£ÿ¦ÿÿ¨ÿÿ¤ÿÿ¬ÿ¬ÿ±ÿÿÿ]ÿRÿÿÿÿÿ ÿ®ÿ£ÿÿ©ÿÿ ÿ¥ÿÿÿ ÿÿÿÿÿÿÿ£ÿÿ¡ÿÿÿ§ÿÿÿÿÿÿÿ¡ÿÿ}ÿÿÿÿÿÿÿuÿÿÿÿÿÿÿÿÿÿÿvÿÿÿtÿÿuÿnÿÿÿfÿÿ|ÿÿÿÿ}ÿxÿvÿlÿuÿqÿpÿvÿyÿzÿuÿfÿiÿÿ{ÿyÿkÿkÿkÿlÿ{ÿ{ÿnÿnÿqÿ~ÿZÿLÿbÿeÿtÿyÿtÿ}ÿÿwÿÿÿÿÿÿzÿÿÿÿÿÿÿqÿsÿ}ÿÿÿ~ÿÿÿmÿtÿxÿzÿkÿÿ~ÿzÿÿÿzÿÿÿÿÿ~ÿ~ÿsÿxÿÿÿÿ|ÿuÿ{ÿ{ÿ}ÿÿÿÿÿuÿÿÿÿ|ÿ|ÿÿÿÿÿÿÿÿÿÿÿÿÿ§ÿÿÿ¡ÿÿÿ ÿÿÿ¡ÿ²ÿ±ÿ°ÿ¨ÿÿÿ¢ÿÿÿÿÿÿ«ÿ£ÿÿÿÿ¯ÿµÿ°ÿ©ÿ©ÿ¦ÿ¢ÿÿÿ£ÿÿ¥ÿÿÿÿxÿ®ÿ¯ÿ§ÿ¦ÿ®ÿ°ÿ¥ÿÿÿÿ¥ÿÿÿ¤ÿÿÿ£ÿÿ£ÿÿÿÿ§ÿÿ¢ÿ¦ÿ£ÿÿÿ ÿÿÿ¤ÿÿÿ¥ÿ¥ÿÿÿ¦ÿªÿ£ÿ£ÿÿÿÿÿÿÿÿÿ©ÿ¤ÿ¬ÿ»ÿÿÿ¨ÿÿÿÿ ÿÿÿ ÿ£ÿÿÿ¡ÿÿ«ÿÿ§ÿ¢ÿÿÿÿÿ¢ÿÿÿÿÿÿÿÿÿ¥ÿÿ¨ÿ©ÿ©ÿÿÿÿÿÿÿÿÿ¢ÿÿÿÿ ÿ©ÿ ÿªÿÿÿ¢ÿÿÿÿÿ¨ÿÿÿ¢ÿ®ÿÿÿ ÿÿÿ©ÿ¤ÿ¦ÿ­ÿªÿ ÿÿÿÿ¡ÿ¦ÿ~ÿÿ¤ÿ²ÿ¥ÿ¥ÿÿÿÿÿ¤ÿ¨ÿÿÿÿÿÿÿÿÿÿÿ§ÿ¢ÿ£ÿ¦ÿ ÿÿÿ{ÿÿÿ¢ÿÿÿÿÿÿ°ÿ´ÿ¨ÿ¥ÿ§ÿ¡ÿÿÿÿÿÿ¦ÿµÿ¦ÿ¤ÿ©ÿÿÿÿ©ÿ£ÿ¤ÿ£ÿÿ±ÿÿ©ÿ¦ÿÿÿ¥ÿÿÿ¡ÿ¢ÿÿÿ¢ÿÿÿÿDÿêþöþUÿÿÿÿ¡ÿ­ÿ¢ÿ§ÿ¤ÿ ÿÿÿ ÿ¤ÿ¦ÿ¬ÿ«ÿ¢ÿ¦ÿ©ÿ«ÿ­ÿÿ¡ÿ£ÿ¯ÿ£ÿtÿrÿÿÿÿ£ÿÿÿ°ÿ¨ÿÿÿ¡ÿ¤ÿ¥ÿ«ÿ¬ÿ¦ÿÿªÿÿÿ¯ÿ´ÿ£ÿ©ÿ¨ÿÿ ÿ£ÿÿÿÿ¨ÿ¹ÿ©ÿ ÿ¢ÿÿ¥ÿ§ÿ ÿÿ¡ÿ¥ÿÿ©ÿ£ÿ­ÿ¨ÿÿÿ ÿ©ÿ§ÿ­ÿ¹ÿ¨ÿÿÿªÿÿ«ÿ¥ÿ¥ÿ¨ÿ§ÿ§ÿ£ÿÿ©ÿ ÿÿÿ§ÿ ÿÿ£ÿ¦ÿ£ÿ¤ÿ¢ÿÿÿ§ÿ¤ÿ¡ÿÿÿ¬ÿ·ÿ±ÿ§ÿ£ÿ©ÿ¢ÿ¦ÿÿÿÿÿ¡ÿ¡ÿÿÿÿ ÿÿ¦ÿ§ÿÿÿ ÿÿ¡ÿ¶ÿ¨ÿ¢ÿ³ÿ¦ÿ´ÿ¾ÿ®ÿ¢ÿÿ¤ÿ³ÿ®ÿªÿÿ­ÿÿÿ«ÿÿÿ¦ÿªÿÿÿ¦ÿ©ÿ´ÿÿÿ©ÿªÿ¨ÿ§ÿ£ÿ¨ÿ¨ÿ¨ÿÿºÿ®ÿÿÿÿ©ÿ«ÿ²ÿ¢ÿÿ¥ÿ²ÿ³ÿªÿÿÿ°ÿ­ÿ°ÿ¬ÿÿ©ÿ ÿÿÿ¤ÿªÿ¢ÿ£ÿ¦ÿ£ÿ¬ÿÿÿÿ©ÿ¦ÿ ÿ¤ÿ ÿ§ÿ©ÿÿ¢ÿÿÿ¨ÿ©ÿ§ÿ¤ÿÿ¡ÿ©ÿ®ÿ¯ÿ¦ÿ©ÿ­ÿ¡ÿÿ¨ÿ¥ÿ¬ÿ¥ÿ¤ÿ§ÿ ÿÿ§ÿ°ÿ§ÿªÿ¦ÿÿÿ§ÿ¥ÿÿÿ«ÿ±ÿÿ»ÿÿ¢ÿ©ÿ¥ÿÿÿ£ÿ¢ÿÿÿÿÿÿÿÿÿÿ°ÿÿ¾ÿ²ÿ­ÿ±ÿ±ÿ¤ÿÿ¦ÿ¡ÿªÿ«ÿ°ÿªÿ­ÿ²ÿ´ÿ¿ÿ ÿ¬ÿ²ÿ£ÿ¡ÿ ÿ¦ÿ«ÿÿ¯ÿ«ÿÿÿÿ¡ÿ®ÿ¹ÿ·ÿ¯ÿ®ÿ¢ÿÿÿ°ÿ±ÿ§ÿ¤ÿ¦ÿ©ÿ¬ÿÿÿÿÿ ÿ¨ÿÿÿÿÿÿÿÿÿÿtÿÿÿÿÿÿÿÿÿÿÿÿÿÿÿÿÿÿÿÿÿ¡ÿÿÿÿÿÿÿÿÿÿÿÿÿÿÿÿÿ£ÿÿÿyÿÿÿÿÿÿÿÿÿÿÿÿÿÿ¢ÿÿ£ÿÿÿÿÿÿÿÿÿÿÿÿzÿrÿwÿwÿwÿyÿxÿÿÿÿÿÿxÿaÿ`ÿÿÿÿ¨ÿÿÿÿÿÿÿÿ}ÿÿyÿeÿiÿxÿÿÿÿÿÿÿÿÿÿÿÿÿÿÿÿÿÿuÿ_ÿ|ÿÿ¨ÿ¤ÿÿÿ¥ÿÿÿ¬ÿÿÿÿÿÿ¡ÿ ÿÿÿtÿÿÿÿÿÿhÿgÿÿoÿÿrÿÿÿtÿ}ÿÿÿÿÿÿwÿÿÿzÿÿÿÿÿ¦ÿ«ÿÿÿ¥ÿ§ÿÿÿ ÿÿÿ§ÿÿÿtÿwÿxÿ}ÿÿtÿmÿÿÿÿÿÿÿÿÿÿÿÿÿ}ÿÿÿxÿÿ~ÿyÿtÿÿÿÿvÿoÿrÿyÿuÿ}ÿÿxÿ}ÿÿÿÿoÿlÿrÿÿ}ÿpÿtÿÿ|ÿyÿoÿrÿÿÿ{ÿÿÿÿÿÿÿÿÿÿÿ©ÿ©ÿÿ¥ÿ¯ÿ£ÿÿÿÿ£ÿ°ÿªÿÿÿÿÿÿÿÿÿÿÿ¨ÿ£ÿÿ£ÿÿÿ¥ÿÿÿ°ÿ¥ÿ ÿ¢ÿ©ÿ¢ÿ¤ÿ©ÿ ÿÿ ÿÿ©ÿ¥ÿ·ÿ ÿÿÿ¡ÿ¥ÿÿÿ ÿ«ÿ°ÿ©ÿÿ«ÿ®ÿ±ÿ¦ÿ°ÿ©ÿ¤ÿ£ÿÿ¥ÿ¦ÿÿ«ÿÿÿ ÿ©ÿªÿ£ÿ§ÿ¥ÿªÿ±ÿ¥ÿ¨ÿ§ÿ¥ÿ²ÿ ÿÿ§ÿ¥ÿ¦ÿ©ÿ¥ÿ¡ÿ ÿ¡ÿ¬ÿ¨ÿ¯ÿ¤ÿ£ÿÿ­ÿªÿ£ÿ¢ÿÿ¡ÿ¨ÿ ÿÿÿÿ£ÿ¢ÿÿÿ«ÿ¤ÿ¤ÿ¨ÿ§ÿÿÿ¡ÿ¨ÿÿÿÿÿ£ÿÿÿ ÿ©ÿ¥ÿ¢ÿ¥ÿÿÿÿÿÿ¡ÿÿÿ ÿ ÿÿÿÿÿÿÿÿÿÿÿÿÿÿ£ÿÿÿÿÿÿÿÿÿÿÿÿÿÿÿÿÿÿÿÿÿÿ£ÿ¨ÿÿÿ¥ÿÿÿÿÿÿÿÿÿÿÿÿÿÿÿÿÿzÿUÿ~ÿÿ«ÿÿÿÿ ÿ£ÿÿÿÿÿÿÿÿÿÿÿ¥ÿ©ÿÿ¦ÿÿÿÿ¤ÿ ÿ¤ÿ¨ÿÿÿÿ ÿ¦ÿºÿÿ£ÿ£ÿÿ­ÿÿ§ÿ¨ÿÿÿÿÿÿ ÿ¡ÿ°ÿ©ÿªÿÿ§ÿ£ÿÿÿ¡ÿ¢ÿ¨ÿ«ÿÿÿ§ÿ¨ÿ®ÿ´ÿ¦ÿÿÿÿÿÿÿÿ¡ÿÿÿÿÿÿÿ©ÿ²ÿÿ£ÿ¬ÿ¡ÿÿ¡ÿÿÿÿÿ¥ÿÿÿÿÿÿ¡ÿÿÿÿÿÿÿÿ¡ÿÿÿÿÿÿ{ÿvÿÿÿÿ{ÿ|ÿÿÿÿÿzÿÿÿÿ|ÿÿÿÿÿÿÿÿÿvÿÿ|ÿuÿÿÿÿÿÿÿÿÿÿÿÿÿÿÿÿÿÿÿÿÿÿÿÿÿÿÿÿÿÿÿÿÿÿÿÿqÿÿ{ÿzÿÿÿÿÿÿÿ{ÿÿ|ÿnÿzÿtÿsÿyÿyÿÿÿkÿyÿÿwÿ{ÿÿzÿqÿuÿrÿvÿtÿnÿÿÿÿwÿÿÿÿÿÿuÿyÿÿÿÿÿÿÿÿÿÿÿÿÿÿÿÿÿÿ§ÿ¡ÿÿ¦ÿÿÿ¤ÿÿÿÿ¢ÿ§ÿÿ¢ÿÿÿÿÿ¤ÿ¢ÿÿÿ¥ÿÿÿÿÿ®ÿ¤ÿÿ©ÿÿÿÿÿÿÿÿ§ÿªÿ¤ÿ¡ÿÿÿÿ ÿÿÿ«ÿ¡ÿÿÿÿÿÿÿÿÿ¢ÿÿÿ¢ÿÿÿÿÿÿÿÿ£ÿÿÿÿ¡ÿÿÿÿ®ÿÿÿÿ¢ÿÿ¥ÿ¨ÿÿÿÿÿ§ÿ¬ÿ¦ÿ¥ÿÿÿÿÿÿÿÿÿÿÿÿ©ÿÿ°ÿ¡ÿÿÿÿÿÿ±ÿ­ÿÿ¤ÿ³ÿ©ÿ¨ÿÿÿÿ£ÿ©ÿ§ÿÿÿ¢ÿ ÿ¡ÿÿÿÿ¨ÿÿÿÿÿÿÿ§ÿ¯ÿÿÿÿ©ÿ£ÿÿÿÿÿÿÿÿÿ ÿÿÿ|ÿÿÿÿÿ ÿ®ÿÿÿ ÿÿ¢ÿ£ÿ®ÿÿÿ£ÿÿÿ¥ÿ£ÿÿÿÿÿ¥ÿ£ÿÿÿ¤ÿÿÿÿÿ¤ÿªÿÿ¤ÿ¥ÿ£ÿÿ¥ÿÿÿÿÿÿÿÿÿ¤ÿ­ÿ­ÿ¦ÿ©ÿÿÿÿÿÿÿÿÿÿÿÿÿ¡ÿÿÿÿ§ÿÿ¬ÿÿ¤ÿ~ÿÿÿÿÿÿÿÿÿÿÿÿÿÿÿÿÿÿÿÿÿÿ{ÿÿÿÿÿÿÿÿÿÿÿÿÿÿ¢ÿÿ¥ÿÿÿÿÿÿÿÿwÿÿÿÿÿ{ÿÿÿ§ÿÿÿÿÿÿÿÿÿÿÿÿÿÿÿÿÿÿÿÿÿÿ¤ÿÿÿÿÿÿÿÿ|ÿÿÿÿÿÿ©ÿÿÿ£ÿÿÿÿÿÿ¡ÿÿÿÿÿÿÿÿ¡ÿÿÿÿÿ­ÿÿÿÿÿ¢ÿÿÿÿÿ}ÿÿÿ¤ÿÿÿÿÿÿÿ£ÿ¢ÿÿÿÿÿÿÿÿxÿÿÿÿÿÿÿÿÿÿÿªÿwÿÿÿÿÿÿÿÿÿ~ÿÿÿÿÿÿÿÿÿzÿÿÿ~ÿÿÿÿÿÿ|ÿÿxÿÿÿÿ}ÿÿÿÿpÿUÿzÿuÿyÿÿÿÿÿÿÿ¡ÿÿÿzÿÿÿÿÿÿÿÿÿÿ¥ÿÿÿÿ¦ÿ­ÿ ÿ¡ÿ¢ÿÿÿÿÿÿÿÿÿÿÿÿÿÿÿÿÿ£ÿÿÿ¢ÿÿ|ÿ£ÿÿÿÿÿÿÿÿ ÿÿ¡ÿÿ}ÿÿÿÿÿ ÿÿÿÿÿÿÿÿ~ÿÿÿÿÿÿÿÿÿxÿÿÿÿÿÿ¤ÿÿoÿ
ÿ£ÿ¢ÿÿÿ¢ÿ©ÿÿÿÿ£ÿ¢ÿÿÿÿÿÿÿÿÿÿÿÿÿÿÿÿÿÿÿÿÿÿÿÿÿÿÿÿÿÿ ÿÿÿÿÿÿÿÿÿÿÿÿ¦ÿÿÿÿÿzÿÿ©ÿÿÿÿ|ÿÿ¨ÿÿÿÿÿÿÿÿÿÿÿÿÿÿÿÿÿÿÿÿÿÿÿÿÿÿÿÿÿÿ¤ÿ ÿ¦ÿÿÿÿÿÿÿÿÿÿÿÿÿ¢ÿÿÿÿÿÿÿÿÿ¡ÿ¡ÿÿÿÿÿ¡ÿ¡ÿÿÿ ÿÿÿÿÿÿÿÿUÿHÿwÿÿÿ ÿÿÿ¦ÿÿÿÿÿÿ¡ÿÿ§ÿ®ÿÿÿÿÿÿÿÿ¢ÿÿÿÿÿÿÿÿÿÿ ÿ¢ÿÿÿÿÿÿÿ ÿÿÿÿÿÿÿÿÿÿÿ¥ÿÿÿ¥ÿ¢ÿÿÿÿÿyÿÿÿÿÿÿ¤ÿ¦ÿÿÿ©ÿÿÿÿÿÿÿÿ¨ÿÿÿ¥ÿ§ÿÿÿÿÿÿÿÿÿÿ¢ÿ¥ÿÿÿÿÿÿÿ ÿÿÿÿÿ¡ÿ¤ÿÿÿÿ¬ÿ¦ÿÿ¶ÿÿ¢ÿ¥ÿ¡ÿ¥ÿ£ÿÿÿÿÿÿ«ÿÿÿ ÿÿÿÿÿ¢ÿ§ÿÿÿÿÿÿÿÿ ÿ¡ÿ£ÿÿÿÿÿ¡ÿÿÿÿ£ÿÿÿÿÿÿÿÿ¢ÿ¢ÿÿÿ«ÿÿÿÿÿÿ{ÿ£ÿÿÿÿÿÿ¬ÿ¡ÿÿÿÿÿ¡ÿ¦ÿ¡ÿÿÿÿÿÿÿÿ|ÿÿÿÿ§ÿÿ ÿ|ÿÿÿÿÿÿpÿÿÿÿÿÿÿµÿzÿrÿwÿÿÿÿÿÿyÿÿÿÿÿÿÿÿÿÿÿÿÿÿÿÿÿxÿÿÿÿÿÿÿÿÿÿ~ÿÿÿÿ£ÿÿÿÿÿ|ÿÿ£ÿÿÿÿÿÿÿÿÿÿÿÿÿÿ}ÿÿÿÿÿ ÿÿÿÿÿÿªÿ£ÿÿÿ ÿ¦ÿ´ÿ¬ÿÿÿÿÿÿ¡ÿÿÿ¦ÿ ÿÿ¦ÿ¡ÿ¡ÿ¬ÿÿ£ÿÿÿ§ÿªÿ£ÿ¨ÿ±ÿ±ÿÿÿ¨ÿ«ÿÿÿÿ«ÿ¤ÿÿ ÿÿÿÿÿÿ°ÿÿÿªÿÿ¢ÿÿ§ÿÿÿ®ÿÿÿ ÿÿ¤ÿ­ÿ£ÿÿÿÿÿÿÿÿ¢ÿ¥ÿÿÿÿ©ÿÿÿ£ÿÿÿ¢ÿ±ÿ§ÿÿÿÿ¢ÿ¤ÿ«ÿÿÿ©ÿÿÿÿÿ¡ÿºÿ£ÿ¡ÿ ÿ¬ÿÿ¬ÿ·ÿÿÿÿÿÿÿÿyÿÿÿÿ©ÿ§ÿÿÿÿÿ¢ÿ³ÿ ÿÿ¥ÿ§ÿÿ£ÿÿ ÿÿ¡ÿÿÿÿÿ¥ÿÿÿÿÿ ÿ£ÿÿÿÿÿÿÿÿ£ÿ¡ÿÿÿÿÿ¨ÿÿÿÿ ÿÿÿ¥ÿ©ÿ®ÿ²ÿ¢ÿÿÿÿÿÿ§ÿªÿ¢ÿ£ÿ©ÿÿÿÿÿ¦ÿ³ÿÿÿÿÿÿÿÿ¢ÿÿÿÿ©ÿÿ£ÿÿÿÿ¤ÿÿ´ÿ®ÿ¡ÿÿ¥ÿ¨ÿÿÿÿ§ÿ§ÿ§ÿ«ÿ¥ÿ£ÿ«ÿÿÿÿÿÿÿÿ¦ÿÿ¦ÿÿÿ¨ÿ ÿÿÿ¢ÿ¢ÿÿÿ ÿ©ÿ¢ÿÿÿÿÿ¦ÿ¨ÿÿÿÿÿÿ¦ÿÿÿ~ÿÿÿ¤ÿ¥ÿÿÿÿÿÿ¡ÿ¤ÿ¨ÿªÿ¨ÿÿÿ®ÿªÿ¤ÿ¥ÿ¦ÿ¢ÿÿ ÿÿ ÿÿ¦ÿ¦ÿÿ ÿ®ÿÿÿÿÿÿ¤ÿ§ÿÿÿ®ÿ«ÿÿÿ£ÿÿzÿÿÿÿ¡ÿÿÿÿÿÿ§ÿÿ±ÿÿ°ÿÿÿ®ÿ·ÿ©ÿÿ ÿ=ÿÿÿÿÿÿ¨ÿ¨ÿÿÿªÿÿ ÿÿÿ¢ÿÿÿªÿÿÿÿÿÿªÿÿÿÿÿÿ£ÿ¤ÿ ÿ£ÿÿÿ ÿÿÿÿ£ÿÿÿÿ¢ÿÿÿÿÿÿ{ÿ}ÿÿ}ÿ~ÿÿÿyÿÿÿuÿ~ÿ|ÿjÿ~ÿÿ¢ÿÿÿ~ÿsÿpÿ~ÿÿvÿÿzÿuÿuÿcÿfÿsÿlÿÿyÿ|ÿlÿ]ÿMÿtÿ{ÿYÿdÿ}ÿgÿjÿpÿmÿyÿÿÿyÿ|ÿÿ}ÿÿtÿÿÿÿÿÿÿÿ}ÿÿÿÿÿ|ÿÿ}ÿvÿ~ÿÿÿvÿiÿ|ÿÿÿÿÿ¤ÿÿÿsÿÿ{ÿzÿxÿqÿoÿÿÿÿÿÿÿÿwÿ|ÿ~ÿÿÿÿÿÿÿÿÿpÿÿÿ£ÿÿÿÿÿÿÿ£ÿÿ ÿ¢ÿÿÿÿ¡ÿÿÿ¨ÿ¨ÿÿ¤ÿÿÿ¤ÿ ÿ ÿ¤ÿÿ ÿÿÿ¢ÿÿÿ¢ÿÿ£ÿ¤ÿÿÿ¢ÿÿÿÿÿÿÿÿ ÿÿÿÿÿ³ÿ¨ÿÿ¡ÿÿÿÿÿÿÿÿ¦ÿÿÿÿªÿ²ÿÿÿ©ÿ ÿÿÿÿ¢ÿ¡ÿ¬ÿÿÿ¡ÿÿÿ¦ÿÿÿ¢ÿ£ÿÿÿÿÿ¦ÿ¦ÿÿ¡ÿÿÿÿÿÿÿ ÿÿ©ÿÿÿ¨ÿ£ÿÿÿÿÿÿÿÿÿÿ¥ÿ£ÿ¡ÿ¡ÿÿÿ¢ÿ¢ÿÿÿÿ ÿªÿ¤ÿ¦ÿ¨ÿÿÿ¡ÿÿÿÿÿ¡ÿ­ÿÿÿÿÿ¦ÿÿÿÿÿÿÿ ÿ¨ÿªÿ«ÿ¢ÿ®ÿ©ÿ¥ÿªÿÿÿÿ¨ÿ¨ÿÿ¢ÿ²ÿ¡ÿÿÿÿÿ§ÿ£ÿÿÿ«ÿ¨ÿ¤ÿÿÿ¤ÿÿÿÿ¡ÿÿ¡ÿ£ÿ¦ÿ±ÿ¯ÿ¢ÿÿÿ¦ÿ¨ÿ§ÿÿÿÿÿÿÿÿ¡ÿÿÿzÿJÿ!ÿÿÿWÿ}ÿyÿÿÿÿÿÿ¨ÿ¼ÿ¬ÿÿÿÿÿÿ§ÿ¢ÿ ÿ¦ÿ³ÿ¬ÿ¨ÿ©ÿ ÿÿ§ÿ ÿÿÿÿ®ÿ¬ÿ¢ÿÿÿÿÿÿÿÿÿ¥ÿ ÿ¡ÿ¥ÿÿ£ÿÿÿþÝþlÿ ÿ¤ÿ¡ÿÿ¦ÿ¢ÿÿªÿÿÿ¡ÿÿÿ¢ÿ¨ÿ¨ÿ¨ÿ·ÿ¡ÿÿÿÿÿ ÿ¥ÿ¦ÿÿÿÿ§ÿ£ÿªÿ ÿ¡ÿÿÿ¡ÿÿ¨ÿ³ÿ¾ÿ°ÿÿ ÿÿ°ÿÿÿÿ©ÿªÿ¤ÿ§ÿªÿ¢ÿ¡ÿ«ÿÿ¡ÿ¤ÿ¦ÿ±ÿÿ£ÿ¡ÿÿÿÿ§ÿ¢ÿ¨ÿÿÿ¡ÿ«ÿ±ÿÿÿ¥ÿ§ÿ¢ÿÿÿÿ£ÿ¦ÿ¤ÿ©ÿ¨ÿÿ®ÿ²ÿ©ÿ©ÿ©ÿÿ¥ÿÿ§ÿ¥ÿ±ÿ¡ÿ¡ÿ¤ÿÿÿÿ¡ÿªÿ¢ÿÿ«ÿ´ÿ±ÿ¥ÿÿÿ¤ÿ£ÿ¥ÿ³ÿÿ§ÿ¡ÿ¤ÿ¥ÿ£ÿ¥ÿ¢ÿ£ÿªÿ¤ÿ¢ÿÿ ÿµÿ¨ÿ¦ÿ¤ÿÿ¡ÿ§ÿ§ÿ°ÿ³ÿ®ÿ¯ÿ¹ÿ°ÿ£ÿ ÿ±ÿ·ÿ£ÿ¡ÿÿ¦ÿ ÿÿÿ¤ÿµÿ§ÿÿ¢ÿ·ÿ¦ÿÿ¨ÿÿ£ÿ¨ÿ£ÿ¦ÿ¤ÿÿÿ¡ÿÿ©ÿ­ÿÿÿÿÿÿÿÿ£ÿÿ¦ÿ¥ÿÿÿ§ÿ¬ÿ«ÿ§ÿÿÿÿ¦ÿÿÿªÿ¨ÿÿ¢ÿ±ÿ ÿÿÿ£ÿÿÿ°ÿ­ÿ ÿÿÿ©ÿ®ÿÿÿÿÿÿÿÿÿÿÿÿ¸ÿ¶ÿ¯ÿ¨ÿ ÿÿÿ±ÿ£ÿ¬ÿ£ÿ§ÿ©ÿ¯ÿ²ÿ¥ÿÿÿÿÿ¤ÿ¡ÿªÿ¥ÿÿ ÿ¨ÿ°ÿ¤ÿ¹ÿ¥ÿ¨ÿ¨ÿ¤ÿ£ÿÿÿÿÿÿÿÿÿÿÿ ÿÿ³ÿ¡ÿ½ÿ­ÿ§ÿ®ÿ­ÿ¦ÿ¥ÿÿÿ ÿÿ¨ÿ¨ÿÿÿ¡ÿÿÿ¡ÿ«ÿÿÿÿÿÿÿ³ÿ¥ÿÿ¤ÿ¡ÿÿÿÿ®ÿ¨ÿÿ¨ÿÿÿÿÿ¡ÿ«ÿ²ÿ¯ÿ¡ÿÿªÿ©ÿ¤ÿ ÿÿ¨ÿÿÿÿÿÿÿÿ§ÿÿ~ÿÿÿÿ}ÿrÿÿmÿvÿwÿÿÿÿÿÿÿÿÿÿÿÿÿÿÿÿÿ¢ÿÿÿ~ÿÿÿÿÿÿ¤ÿÿ ÿ¡ÿÿpÿvÿÿÿÿÿÿÿÿÿÿÿ}ÿÿÿ¯ÿÿÿÿÿÿÿÿÿzÿÿÿÿÿ|ÿÿyÿqÿ_ÿwÿzÿÿÿÿÿhÿ]ÿqÿÿÿÿÿÿÿÿÿÿbÿfÿjÿhÿÿbÿ]ÿjÿÿÿÿÿ~ÿÿÿÿÿÿÿÿÿÿÿÿÿvÿ}ÿÿÿÿÿÿÿ ÿÿÿ¤ÿÿÿÿÿÿ¡ÿÿÿÿ{ÿÿÿÿÿÿzÿÿÿÿÿxÿÿ|ÿvÿzÿÿÿÿÿÿ{ÿrÿtÿxÿ}ÿÿÿÿÿ¦ÿÿÿ¦ÿ¡ÿÿ¡ÿ¥ÿ¤ÿ¯ÿ¹ÿÿÿpÿqÿÿÿÿyÿpÿzÿÿÿÿÿÿÿÿÿÿÿÿyÿÿÿÿyÿÿiÿÿ|ÿÿyÿiÿnÿyÿÿÿÿsÿÿÿÿÿÿ{ÿrÿsÿmÿuÿÿnÿÿÿÿzÿvÿÿÿÿÿÿÿÿÿÿÿÿÿÿ¦ÿ´ÿ¡ÿ¡ÿ¤ÿÿ¢ÿÿÿÿ¡ÿ ÿ ÿ¥ÿ¡ÿ°ÿ¨ÿ£ÿªÿ§ÿªÿÿ¢ÿÿÿÿÿÿÿÿÿÿÿ¬ÿ¦ÿ¡ÿ¨ÿ¤ÿ¥ÿ°ÿ£ÿÿÿ§ÿ£ÿ¦ÿÿÿ¤ÿ¨ÿ¤ÿÿÿÿ ÿ£ÿ¢ÿÿ¥ÿ¢ÿÿ¥ÿ±ÿ¥ÿÿ­ÿ°ÿ ÿÿ¡ÿÿÿ«ÿÿ§ÿ ÿÿ¢ÿ¦ÿ¥ÿ¥ÿ¢ÿ£ÿ¥ÿÿÿ¬ÿ¦ÿ£ÿÿ¤ÿ©ÿ¥ÿ¦ÿ­ÿ­ÿ¡ÿ¦ÿµÿ¦ÿ§ÿ¤ÿ¦ÿÿÿ¬ÿ©ÿ«ÿ·ÿªÿÿ¦ÿ«ÿ¢ÿÿÿÿ ÿÿ¡ÿ«ÿ¯ÿ¤ÿÿÿ®ÿÿÿ§ÿÿÿÿÿ¢ÿ¦ÿ§ÿ¢ÿ£ÿ¢ÿÿ¡ÿÿ ÿ­ÿÿÿÿÿÿÿÿÿÿÿÿ¡ÿ¤ÿÿ¡ÿÿÿÿÿÿÿÿÿÿÿÿÿÿÿÿÿÿÿÿÿÿÿÿÿÿÿÿÿ ÿÿÿÿ¬ÿÿÿÿÿÿÿÿ¨ÿ¨ÿ¤ÿ ÿÿÿdÿ,ÿÿÿ¡ÿÿÿÿÿÿÿÿÿÿÿÿÿ£ÿÿÿÿÿÿÿ¡ÿÿÿ«ÿ¥ÿÿÿÿÿ ÿÿÿ£ÿ£ÿ£ÿÿÿ£ÿ¡ÿÿÿÿÿÿ¥ÿÿÿ«ÿ§ÿ§ÿÿ«ÿÿÿÿÿÿÿÿÿ¥ÿ¡ÿÿÿ­ÿ¶ÿ£ÿ¤ÿÿ¢ÿÿ¡ÿ£ÿÿÿÿÿÿÿÿ¥ÿ¬ÿ ÿ¡ÿ¨ÿÿÿ«ÿÿÿ¬ÿ£ÿ¦ÿªÿÿÿÿÿÿÿÿ ÿÿÿÿÿÿÿÿÿÿ¨ÿÿ~ÿÿÿÿÿÿÿÿÿÿÿÿÿuÿÿ}ÿÿ|ÿÿÿÿzÿ|ÿ~ÿÿÿÿÿÿ|ÿÿÿ{ÿÿÿÿyÿÿÿÿÿÿÿÿÿÿÿÿÿÿÿÿÿÿÿÿÿÿyÿÿÿÿÿzÿÿÿÿÿÿuÿqÿxÿzÿ~ÿzÿzÿ~ÿtÿÿ{ÿyÿÿ{ÿsÿÿÿwÿ|ÿÿÿqÿlÿ{ÿ~ÿ|ÿtÿ~ÿÿÿÿÿjÿÿÿ|ÿ|ÿÿÿÿÿÿÿÿÿÿÿÿÿ¢ÿÿ ÿÿÿÿ ÿ¨ÿÿÿÿÿÿÿÿÿ ÿ¤ÿÿÿ«ÿ¢ÿ ÿ§ÿ¤ÿÿÿÿ£ÿÿÿ¥ÿÿÿ´ÿ¦ÿ¦ÿÿÿÿ¢ÿÿÿÿ¢ÿ¢ÿ¢ÿÿÿÿÿÿÿÿ§ÿ ÿÿÿÿÿÿÿÿ ÿ¬ÿÿÿ ÿ ÿÿÿÿ£ÿ¡ÿÿÿÿÿÿÿÿÿÿÿÿÿ¦ÿÿ¥ÿÿ©ÿÿ ÿÿ¡ÿ²ÿ©ÿ¢ÿÿÿÿÿÿÿÿÿÿÿÿÿÿÿÿÿÿÿÿ¡ÿ¨ÿÿÿÿÿÿÿÿÿÿ¨ÿÿÿÿÿÿÿ§ÿ¡ÿÿÿÿÿ£ÿ±ÿÿÿÿÿ¦ÿ©ÿ¦ÿÿÿÿÿÿÿ¦ÿ¥ÿÿÿÿÿÿ¡ÿÿÿÿÿÿ¤ÿÿÿÿ¦ÿÿÿÿÿÿÿÿ°ÿ¡ÿ§ÿ®ÿ§ÿÿÿÿÿ ÿÿÿÿÿÿÿÿ¦ÿ¬ÿ©ÿÿÿ§ÿ¡ÿÿÿÿÿÿÿÿÿÿÿÿÿÿÿÿÿÿÿÿÿÿÿÿÿÿÿÿ¤ÿ¤ÿÿÿÿÿ¥ÿ¤ÿ­ÿ£ÿÿÿÿÿÿÿÿÿÿÿÿÿÿÿÿÿ|ÿÿÿÿyÿ|ÿÿÿÿÿÿÿÿÿÿÿ¨ÿÿÿÿÿÿÿÿÿÿÿ~ÿyÿÿÿÿwÿzÿyÿwÿÿÿ©ÿÿÿÿÿÿÿÿÿ ÿÿÿÿÿÿwÿÿ¡ÿÿ~ÿÿÿÿÿÿÿÿÿÿÿÿ¢ÿ ÿÿÿ¦ÿÿÿ«ÿÿÿÿÿÿÿÿÿÿÿÿÿ ÿÿ§ÿÿÿÿ ÿÿÿÿÿÿ¨ÿ²ÿ¢ÿÿÿÿ¡ÿ¨ÿÿ£ÿ¤ÿÿÿ§ÿÿÿÿÿÿÿÿÿÿÿÿ}ÿÿ«ÿÿwÿ¥ÿÿqÿÿÿÿ¢ÿwÿÿÿÿÿ¢ÿÿÿÿÿÿÿÿÿÿÿÿÿÿÿÿÿÿÿÿxÿÿyÿxÿ}ÿÿÿÿÿÿpÿHÿÿÿrÿÿÿ{ÿÿÿÿÿÿÿÿÿÿÿÿÿÿÿÿÿÿÿÿÿ¬ÿ¦ÿ£ÿÿÿÿÿÿÿÿÿÿÿÿÿÿÿÿÿÿÿÿÿÿÿuÿÿÿÿÿÿÿ~ÿ|ÿÿ{ÿ{ÿÿ¨ÿÿÿÿÿÿ¤ÿÿÿÿÿÿÿÿÿÿÿ~ÿÿÿÿ¦ÿÿ|ÿÿÿÿÿÿÿ}ÿÿoÿ©ÿÿ§ÿÿÿÿÿ~ÿÿ§ÿ®ÿÿÿÿÿÿÿÿÿÿÿÿÿÿ¢ÿÿÿÿÿÿÿÿÿÿÿÿÿÿÿÿÿÿÿÿÿÿ¥ÿÿÿÿÿÿ°ÿÿÿÿÿÿÿÿÿÿÿÿ£ÿªÿÿÿÿÿÿÿ¢ÿÿÿ|ÿÿÿÿÿÿÿÿÿ ÿÿÿÿÿÿ ÿÿÿÿÿ ÿ¦ÿ¥ÿÿÿÿÿyÿÿÿ ÿÿÿÿÿÿÿ¢ÿ¢ÿÿÿÿÿ¢ÿ¡ÿ«ÿ©ÿÿÿÿ¡ÿÿÿÿ¢ÿÿÿÿÿÿÿ}ÿMÿKÿÿÿÿÿÿÿÿÿÿÿÿÿÿÿÿªÿ¢ÿÿÿÿÿÿ¨ÿ¤ÿÿÿÿ¤ÿÿÿÿÿÿÿ¥ÿÿÿÿÿÿÿÿÿÿÿÿÿÿÿÿÿÿÿÿÿ¥ÿ£ÿÿÿÿ¡ÿÿÿÿÿÿÿÿ¨ÿ¨ÿÿ¦ÿÿÿÿÿÿÿÿ¯ÿÿÿÿÿÿÿÿÿÿÿÿÿÿÿÿÿÿ¥ÿ£ÿÿÿÿÿ¥ÿÿÿ£ÿÿ£ÿÿÿ¦ÿÿÿ«ÿ¡ÿ¥ÿÿÿ¥ÿÿÿÿ~ÿÿÿ£ÿ¢ÿÿÿÿÿÿÿÿÿ£ÿÿÿÿÿÿÿ¤ÿ§ÿÿÿ¤ÿÿ¡ÿªÿÿÿÿÿÿÿÿÿÿ¢ÿÿÿ ÿÿÿ¥ÿÿÿÿÿÿÿÿÿÿÿÿÿÿÿÿ¨ÿ¦ÿÿÿÿÿÿÿÿÿÿÿÿ®ÿ¥ÿÿÿ ÿÿ¤ÿÿ¤ÿ¨ÿÿÿÿ´ÿgÿ£ÿ·ÿ¯ÿsÿÿ´ÿÿ¡ÿÿÿÿÿÿ¢ÿÿÿÿÿÿvÿoÿzÿÿÿÿÿÿÿÿÿÿÿÿÿÿÿÿ¤ÿÿÿÿÿÿÿÿÿÿÿÿÿÿ®ÿÿÿÿÿÿÿÿÿÿÿÿÿÿÿÿÿÿÿÿÿÿÿÿÿÿ¦ÿÿÿÿÿÿ¡ÿÿ¡ÿÿÿ£ÿÿÿ ÿÿ¬ÿÿÿ£ÿÿ¡ÿ¨ÿ£ÿ¦ÿ¤ÿ¬ÿÿÿ­ÿÿ¥ÿ­ÿÿÿ¯ÿ¥ÿÿÿÿÿÿ ÿÿÿ©ÿÿÿ£ÿ¢ÿÿÿ³ÿ¢ÿÿÿ©ÿ¡ÿ¬ÿÿÿÿ ÿÿÿÿ¡ÿÿÿ¤ÿ¥ÿ¢ÿ¡ÿÿÿÿÿÿÿ¦ÿ¥ÿ¥ÿ£ÿÿÿÿªÿ¨ÿ£ÿ¤ÿÿ¢ÿÿ¥ÿ¬ÿÿ³ÿ§ÿ¨ÿ«ÿÿÿ£ÿ¦ÿ¦ÿ«ÿªÿ£ÿ¤ÿ¤ÿÿÿ ÿÿÿÿÿÿ¦ÿ¤ÿ¢ÿÿ ÿ¥ÿ¥ÿÿÿÿÿÿÿÿ¥ÿ£ÿ¯ÿÿ¦ÿÿ§ÿÿÿÿÿ¨ÿ¦ÿ£ÿÿ¤ÿ¡ÿ¡ÿ¡ÿÿÿÿ¡ÿÿÿ«ÿ ÿÿ¨ÿ¦ÿÿÿÿ¢ÿ©ÿ¥ÿÿÿÿÿ¡ÿ½ÿ§ÿ«ÿÿÿÿ¥ÿ£ÿ¢ÿªÿªÿÿÿÿÿÿÿ¦ÿÿÿ¦ÿÿÿ¢ÿÿÿÿ«ÿÿ¤ÿÿÿÿÿÿÿÿ¥ÿ«ÿÿÿÿ¢ÿÿÿÿ ÿ¥ÿ¥ÿ¡ÿÿÿÿÿ«ÿ±ÿ¨ÿÿ ÿÿÿ¦ÿÿÿ«ÿÿÿÿ§ÿ¥ÿÿ¤ÿ¤ÿ¨ÿÿÿÿÿ©ÿÿÿÿÿÿÿÿ£ÿ¦ÿ¥ÿÿÿÿ¬ÿÿµÿÿ¢ÿÿÿ¡ÿÿÿÿÿ ÿÿÿÿÿÿ®ÿ®ÿÿÿÿÿ¤ÿ³ÿÿÿÿÿ­ÿÿÿÿÿÿÿ£ÿÿ¥ÿ¥ÿÿÿÿÿÿÿÿÿÿÿÿ¢ÿ¤ÿÿÿ¦ÿÿ¨ÿyÿÿÿ£ÿ¡ÿÿ ÿ\ÿQÿlÿÿÿÿÿÿÿÿxÿÿÿÿÿÿ¢ÿ¢ÿÿÿÿÿ ÿÿÿÿ¢ÿÿÿÿÿÿÿ£ÿ¤ÿ£ÿÿÿÿ­ÿÿÿ©ÿÿÿÿÿÿÿÿÿÿÿ}ÿÿÿÿ{ÿxÿÿÿÿÿtÿÿÿ|ÿÿÿxÿÿÿ{ÿ}ÿÿvÿqÿÿÿÿÿqÿnÿuÿtÿ|ÿpÿfÿYÿ'ÿãþ	ÿDÿHÿAÿ_ÿ{ÿ|ÿÿÿÿÿÿÿuÿvÿxÿwÿxÿÿÿÿÿÿÿÿÿ}ÿÿÿÿÿÿÿÿÿÿÿÿÿrÿÿÿÿ~ÿwÿxÿÿ}ÿvÿÿÿÿrÿ{ÿÿvÿsÿyÿÿÿÿzÿÿÿzÿ}ÿÿÿÿ~ÿ|ÿÿÿÿÿÿÿwÿÿ ÿÿÿÿÿÿÿÿ¢ÿÿ¶ÿ®ÿÿ ÿ«ÿÿÿÿÿÿÿ¢ÿ£ÿÿÿÿ¡ÿÿÿÿ£ÿÿ¥ÿÿÿÿuÿtÿÿ©ÿÿÿÿÿÿÿÿÿ ÿ«ÿÿÿÿÿÿÿÿÿÿÿ¡ÿ¡ÿÿÿ¡ÿÿÿÿÿ¦ÿÿÿÿÿÿ®ÿ§ÿ¢ÿÿÿ¢ÿ ÿÿÿ£ÿÿ¥ÿÿÿÿ£ÿ§ÿ¤ÿÿÿ ÿ¥ÿÿÿ£ÿÿÿ¦ÿÿÿ£ÿÿÿÿÿÿ ÿ¢ÿÿÿÿ¦ÿ«ÿ¥ÿ¡ÿ ÿÿ£ÿ¨ÿÿÿÿ¢ÿ¤ÿÿÿªÿ¦ÿÿÿÿ­ÿ¤ÿÿÿ©ÿ«ÿÿÿÿÿÿÿÿÿÿÿ¥ÿ«ÿªÿ¡ÿÿ¦ÿÿÿ©ÿ¤ÿÿÿÿÿÿ¤ÿ£ÿÿÿÿÿÿ©ÿÿÿÿ°ÿ¦ÿ¤ÿÿÿ¤ÿÿ¤ÿ¤ÿÿÿ¤ÿ³ÿ®ÿªÿªÿ¤ÿ¤ÿ¤ÿ©ÿ¹ÿ§ÿÿ¡ÿ¨ÿÿ¡ÿÿÿÿÿnÿüþþ<þ)þÌþ!ÿ6ÿÿÿÿÿÿ¤ÿ¤ÿ ÿÿÿÿ¥ÿÿÿÿÿÿÿ£ÿ¥ÿ¤ÿ¨ÿ¦ÿ¥ÿ¡ÿÿÿÿ©ÿ¥ÿ¨ÿ£ÿ¢ÿ¢ÿ­ÿªÿÿÿÿ¥ÿ ÿÿÿ¢ÿÿÿÿäþgþÿþÿÿ£ÿ£ÿÿÿÿÿ·ÿ¢ÿÿÿÿ«ÿ¬ÿ¤ÿ¤ÿ±ÿ°ÿÿ¦ÿ¡ÿ°ÿÿ¦ÿÿ ÿ£ÿÿÿ¤ÿ¡ÿ¨ÿ£ÿ¡ÿÿÿ­ÿ¨ÿÿ°ÿ±ÿÿÿÿÿ¦ÿ¨ÿÿÿÿ¬ÿÿÿ¥ÿ¡ÿ©ÿ³ÿ ÿÿ©ÿªÿ¹ÿ¥ÿ¬ÿÿÿÿÿ£ÿÿÿ¬ÿ§ÿÿ ÿ«ÿ£ÿ¥ÿ¡ÿ¡ÿ¥ÿ¢ÿ£ÿ«ÿªÿ¨ÿ³ÿÿÿÿ¥ÿÿ­ÿºÿ¯ÿ²ÿ¨ÿ¤ÿ£ÿ¤ÿ´ÿÿ¨ÿ¥ÿ£ÿ ÿÿ¬ÿ¸ÿ¸ÿÿÿ©ÿ ÿÿÿ¡ÿªÿ©ÿ£ÿÿÿÿ¡ÿ«ÿªÿ¦ÿ£ÿ£ÿ¤ÿ£ÿ¨ÿªÿ¡ÿÿÿÿÿÿÿ¡ÿ¨ÿ±ÿ©ÿ±ÿ½ÿ«ÿÿ©ÿ¡ÿÿ§ÿ§ÿÿ ÿÿÿ£ÿÿ¦ÿ¡ÿ¢ÿÿÿÿÿ³ÿ¡ÿ¢ÿ¤ÿ¥ÿ¤ÿÿ¡ÿ¤ÿÿ ÿ¥ÿ§ÿ¯ÿÿ¡ÿ¦ÿ¨ÿÿÿÿ¢ÿ©ÿÿÿÿÿ¯ÿ¶ÿªÿ¦ÿ¨ÿ¢ÿ¥ÿ§ÿ¢ÿÿ¬ÿ¶ÿ´ÿ«ÿ¢ÿÿÿÿÿ¨ÿ¥ÿªÿ®ÿ«ÿÿÿÿÿ ÿ¢ÿ¢ÿ£ÿ¦ÿ­ÿ¥ÿÿÿ­ÿÿ½ÿ³ÿªÿ®ÿ§ÿ ÿÿ¡ÿ¬ÿÿ¡ÿ¨ÿ®ÿ­ÿ³ÿ«ÿÿÿÿÿÿÿ¦ÿ°ÿ¬ÿ¥ÿÿÿ­ÿ¦ÿÿ¥ÿªÿ¤ÿ¥ÿ¤ÿÿÿwÿuÿÿKÿaÿÿÿÿ¡ÿ ÿ¥ÿ¡ÿÿ¤ÿ¤ÿ§ÿ©ÿ¨ÿ£ÿÿÿ´ÿ¯ÿ¬ÿ¤ÿÿÿ¢ÿ¡ÿÿ¦ÿÿÿÿÿÿÿÿ£ÿÿ ÿÿ¥ÿÿÿÿÿªÿ³ÿ±ÿÿ£ÿ¤ÿ¥ÿ¬ÿ¯ÿ­ÿ°ÿÿÿ¬ÿ¢ÿ¡ÿ¢ÿ¢ÿ£ÿÿÿÿÿÿÿÿ§ÿÿÿÿÿÿÿ}ÿÿÿÿÿÿÿÿÿÿÿÿÿÿÿÿÿÿÿÿÿ{ÿÿÿÿÿÿÿÿÿ ÿÿÿ¡ÿÿwÿtÿÿÿÿÿÿÿÿÿÿÿÿÿÿ§ÿÿÿÿÿÿÿÿÿwÿÿÿÿÿÿÿÿtÿcÿpÿÿÿÿÿ}ÿgÿXÿmÿzÿÿÿÿÿÿÿÿÿqÿRÿFÿsÿwÿpÿ[ÿ\ÿyÿÿÿxÿqÿÿÿÿÿÿÿÿÿ¡ÿ°ÿÿÿÿÿÿÿÿÿÿªÿ¤ÿÿ£ÿÿÿÿÿÿÿÿÿÿÿÿÿÿÿÿÿÿÿÿÿÿÿÿvÿuÿ}ÿ~ÿ~ÿÿÿÿÿ}ÿÿvÿ~ÿÿÿÿÿ¤ÿÿÿªÿ ÿÿÿ¢ÿ ÿ°ÿ³ÿÿÿtÿbÿtÿÿÿ{ÿÿÿÿÿÿ}ÿÿÿÿÿÿÿÿÿÿÿÿzÿÿtÿÿÿÿyÿpÿkÿuÿÿÿÿÿÿÿÿ~ÿÿÿ{ÿsÿjÿ[ÿiÿxÿÿÿÿÿÿÿÿÿÿ{ÿÿÿÿÿÿÿÿÿÿ¦ÿ¤ÿ¢ÿ©ÿ©ÿ¤ÿ¤ÿ®ÿ¨ÿ¨ÿ«ÿ¦ÿ¢ÿ¨ÿ­ÿ ÿ¯ÿ¤ÿ£ÿ¡ÿÿ ÿ¦ÿ£ÿÿÿÿ¦ÿ¬ÿ ÿÿ¤ÿªÿ ÿÿÿÿÿÿ£ÿÿÿÿÿ¥ÿ©ÿÿÿ¦ÿ¨ÿ¤ÿ¡ÿÿÿÿ«ÿÿÿÿÿÿ¨ÿµÿ©ÿ ÿ­ÿÿÿ¥ÿÿÿ¢ÿÿ¥ÿ¤ÿ¢ÿ¤ÿÿÿÿÿÿ±ÿÿÿ¤ÿ¨ÿ¥ÿÿ¥ÿ­ÿ©ÿ ÿÿÿÿÿ±ÿÿªÿ ÿ¥ÿ¢ÿ¨ÿ­ÿªÿ«ÿ°ÿ©ÿÿ±ÿÿÿ¬ÿÿ£ÿ£ÿÿ ÿÿÿÿ£ÿÿÿ¤ÿÿÿÿÿÿ«ÿÿÿ¢ÿÿÿÿÿ¡ÿ¥ÿÿÿ´ÿÿÿÿ¡ÿÿÿÿÿÿÿªÿÿÿ¨ÿ ÿÿÿÿ¤ÿÿÿÿÿÿÿ£ÿ¨ÿ¡ÿ¨ÿÿÿ©ÿÿÿÿÿÿÿ¥ÿÿÿÿÿÿÿÿÿÿÿÿÿÿÿÿÿ¦ÿ«ÿ§ÿÿÿÿ9ÿ	ÿzÿÿÿÿÿÿÿ¤ÿÿÿÿÿÿ£ÿ¤ÿÿÿÿÿÿ¡ÿ£ÿÿ¢ÿ¨ÿ¢ÿ ÿ§ÿ ÿ£ÿÿÿ¸ÿÿ¢ÿÿ£ÿ¤ÿ¢ÿ©ÿÿÿÿÿÿ¢ÿÿÿ¡ÿ£ÿÿ ÿ¦ÿÿ§ÿ©ÿ ÿÿÿÿÿ¢ÿ§ÿÿ«ÿ·ÿ ÿÿÿ¤ÿÿÿÿ­ÿ±ÿÿvÿpÿwÿ}ÿÿÿªÿ¢ÿÿ©ÿÿÿ ÿÿÿµÿÿÿÿ¤ÿ¥ÿÿÿÿÿÿ¦ÿ¡ÿÿ¦ÿÿÿÿÿÿÿÿÿÿÿÿÿ}ÿÿÿwÿÿÿÿÿvÿ{ÿÿÿzÿÿ|ÿqÿrÿvÿÿÿzÿÿÿ~ÿÿÿÿÿsÿyÿzÿtÿvÿ|ÿzÿÿÿÿÿÿÿÿÿÿÿÿÿÿÿzÿ~ÿÿÿ|ÿ{ÿÿÿÿÿvÿÿÿÿvÿtÿuÿvÿ~ÿ|ÿxÿÿÿÿrÿÿÿÿ{ÿ\ÿzÿÿÿjÿoÿ|ÿ|ÿyÿqÿoÿ|ÿzÿ~ÿ}ÿÿÿÿÿxÿÿ~ÿÿvÿÿÿÿÿ¡ÿÿÿÿÿÿÿÿ¤ÿ¤ÿÿÿÿÿÿ·ÿ©ÿÿÿ¥ÿÿÿÿÿÿÿ¥ÿ¯ÿªÿ¨ÿ§ÿÿÿÿ£ÿÿÿ£ÿÿÿ©ÿÿÿ ÿÿÿÿÿ¤ÿ­ÿ£ÿÿÿ ÿ©ÿ¢ÿÿÿÿÿÿ©ÿÿÿÿÿÿ©ÿ©ÿ±ÿÿ¦ÿÿÿÿ£ÿÿÿªÿ¥ÿÿÿÿÿÿÿÿÿÿÿÿ~ÿÿÿ¡ÿÿÿÿ¥ÿ¦ÿÿÿÿ¥ÿÿÿÿÿÿÿ¢ÿÿÿ©ÿÿ§ÿÿ¡ÿ¯ÿÿÿ´ÿ²ÿÿÿÿÿÿÿÿÿÿÿÿÿÿ£ÿ¢ÿ¢ÿ¡ÿÿÿÿ£ÿÿÿ¡ÿ¢ÿÿÿªÿÿÿÿÿ®ÿ¢ÿÿÿÿÿÿÿÿÿ®ÿ¡ÿÿÿÿÿÿÿÿÿÿÿÿÿÿ|ÿÿÿÿÿÿ¢ÿÿÿ®ÿÿÿÿÿÿÿ ÿÿÿÿÿÿÿ£ÿ£ÿ§ÿ²ÿ¢ÿÿÿ|ÿ§ÿ ÿ£ÿÿÿÿÿÿÿ¡ÿÿÿÿÿÿÿÿÿÿÿÿÿÿ¨ÿÿÿÿÿÿÿÿÿÿÿÿÿ¡ÿ¦ÿ¢ÿÿÿÿÿÿÿÿÿÿÿÿÿÿÿÿÿÿÿÿÿvÿzÿÿÿÿÿÿtÿvÿÿÿÿ¦ÿÿÿÿÿÿÿÿ¦ÿ§ÿ¡ÿÿÿÿÿÿÿÿÿÿÿÿÿÿÿÿÿÿÿÿÿ ÿÿÿÿÿ}ÿÿ¥ÿÿ¡ÿÿÿÿÿÿÿÿÿÿ¥ÿ¡ÿÿÿÿÿÿÿÿÿÿÿÿÿÿÿÿ¤ÿÿÿÿÿ¢ÿÿÿÿÿÿÿÿÿÿÿÿ|ÿÿÿÿÿÿÿÿ¢ÿÿÿ¢ÿ¥ÿÿÿÿÿÿÿÿÿÿÿÿÿÿÿÿÿÿÿÿÿ¢ÿÿÿÿÿÿÿÿ¤ÿÿÿÿÿÿÿÿÿÿÿÿÿÿÿÿÿÿÿÿÿÿÿÿÿÿÿÿÿÿÿÿuÿAÿÿÿ}ÿÿÿÿ{ÿ¤ÿ ÿ~ÿÿÿÿÿÿÿÿÿÿ}ÿÿÿÿÿÿÿÿ£ÿÿ¡ÿÿÿÿ§ÿ©ÿÿÿÿÿÿÿÿÿÿÿ¥ÿ»ÿÿdÿhÿÿÿÿÿÿ§ÿÿ¯ÿÿ ÿÿxÿÿÿÿÿÿ|ÿÿ¤ÿÿÿÿÿÿÿÿÿÿÿÿÿÿÿÿÿÿÿÿÿÿÿÿÿÿÿÿ¤ÿÿ¥ÿÿÿÿÿÿÿ¤ÿ¨ÿÿÿÿÿÿÿÿÿÿÿÿÿÿ®ÿÿÿÿÿÿ£ÿÿÿÿÿÿ¢ÿ¥ÿ£ÿÿÿÿÿÿoÿÿÿ¥ÿÿ¢ÿÿÿÿÿÿÿÿ¨ÿÿÿÿ¦ÿ¥ÿÿ¦ÿ¡ÿÿÿ ÿÿÿÿ¤ÿÿÿÿÿÿÿÿÿÿÿÿÿ£ÿÿÿÿ¤ÿ¤ÿÿÿÿÿÿÿ¢ÿÿÿÿÿÿÿÿÿÿÿÿÿÿÿªÿ£ÿÿÿÿÿÿÿÿÿ£ÿ¢ÿ ÿÿÿÿÿÿÿÿÿ¡ÿ¥ÿÿmÿKÿ`ÿÿÿÿÿ¡ÿ ÿÿÿ¥ÿ¢ÿÿÿÿÿÿÿ¡ÿÿÿ ÿÿ²ÿ³ÿ§ÿÿÿÿÿÿÿÿÿ£ÿ¥ÿ ÿÿÿÿÿÿÿÿÿÿÿÿÿÿÿÿÿÿÿÿ¤ÿÿÿÿÿÿ£ÿ©ÿvÿÿÿÿÿÿ¡ÿ£ÿÿ£ÿÿÿÿÿÿÿÿ£ÿÿÿÿÿÿÿÿÿÿÿÿÿÿÿÿÿÿÿÿ£ÿÿÿÿÿÿ«ÿ°ÿÿ®ÿÿÿ°ÿÿÿÿÿÿÿ¡ÿ ÿÿÿÿÿÿÿÿ¤ÿ¢ÿÿÿ¤ÿªÿÿÿÿÿÿÿÿÿ£ÿÿÿ¥ÿÿÿÿÿ¡ÿªÿÿÿÿ¤ÿ±ÿÿÿ¡ÿÿ£ÿÿtÿÿÿyÿÿ ÿÿ¢ÿÿÿ¥ÿ©ÿ¢ÿ ÿÿÿÿÿÿÿÿÿ¤ÿÿÿÿÿÿ§ÿ ÿÿÿÿÿÿÿÿÿ¤ÿ ÿÿ ÿÿÿÿÿÿÿiÿ«ÿÿÿ¹ÿÿvÿÿÿÿÿ¨ÿÿÿÿÿ¤ÿÿqÿ{ÿÿÿÿÿÿÿ§ÿÿÿÿÿÿÿÿ|ÿÿ ÿÿÿÿÿÿÿÿyÿÿvÿÿÿÿ ÿ¨ÿÿÿÿ©ÿÿÿÿÿÿÿÿÿÿÿÿÿÿÿÿÿÿÿÿ¡ÿÿÿÿÿÿ¦ÿÿÿÿÿÿÿ£ÿÿ¥ÿÿÿ¢ÿÿÿ¥ÿÿ£ÿ¤ÿÿ­ÿÿÿÿÿÿÿÿÿ£ÿ¤ÿ­ÿ©ÿ¡ÿ¡ÿÿÿÿÿÿÿ«ÿÿÿÿÿÿÿÿÿÿ ÿÿ«ÿÿ~ÿÿÿ¢ÿÿÿÿÿÿÿ£ÿªÿ ÿÿÿÿÿÿÿ§ÿ¥ÿ£ÿ ÿÿÿ¢ÿ¡ÿ­ÿ¢ÿ¥ÿ«ÿÿ¡ÿÿ¯ÿµÿÿ ÿ¤ÿ­ÿ©ÿÿÿ ÿÿ¨ÿÿ¦ÿªÿ¥ÿªÿ­ÿ¥ÿÿÿ¡ÿ¡ÿ¥ÿ±ÿÿÿ«ÿÿÿÿÿzÿÿÿÿ¤ÿÿ°ÿÿ¨ÿµÿ¥ÿ®ÿÿ©ÿ¡ÿ¥ÿÿÿ ÿÿÿÿ¡ÿ ÿ¢ÿ¦ÿÿÿÿ¦ÿÿÿªÿ£ÿÿÿ¡ÿÿÿÿ¢ÿªÿÿ¢ÿ§ÿ­ÿ¡ÿ¨ÿÿÿ¤ÿÿ¡ÿ¢ÿ°ÿ®ÿ­ÿ¡ÿÿÿÿÿÿÿ¤ÿÿÿÿÿ¯ÿÿ ÿ¢ÿÿ¡ÿ¯ÿÿ®ÿÿÿÿ¡ÿ§ÿÿÿÿ§ÿÿÿÿÿ£ÿÿÿ ÿ¦ÿ¥ÿÿÿÿÿ¥ÿ­ÿ¶ÿÿÿ±ÿ¤ÿ¢ÿ­ÿ¢ÿÿÿªÿÿÿÿÿÿ¡ÿ ÿÿÿÿ¨ÿÿ¥ÿ®ÿÿÿÿÿÿÿ¢ÿ¢ÿÿ ÿÿÿ¨ÿÿ¨ÿÿÿÿÿÿÿÿÿ¨ÿ§ÿ¥ÿ¡ÿÿÿÿ§ÿªÿ¨ÿ«ÿÿÿ§ÿÿÿ¦ÿÿ­ÿÿ®ÿ®ÿ ÿÿ£ÿÿ¥ÿÿÿÿÿÿoÿÿ¢ÿÿÿÿÿÿ ÿÿ¡ÿÿÿ¡ÿ¤ÿ£ÿÿÿ¤ÿ¢ÿÿÿÿ[ÿwÿ~ÿÿÿÿÿÿÿÿÿÿÿÿ¨ÿ£ÿ°ÿÿÿÿÿÿ®ÿÿ ÿÿÿÿÿÿÿÿÿ¦ÿ§ÿ¤ÿ¤ÿ£ÿ¤ÿ¬ÿÿ¢ÿÿÿÿÿÿÿ¨ÿÿ¨ÿ¢ÿÿÿÿÿÿÿÿÿÿ}ÿÿ}ÿÿ{ÿiÿÿsÿ~ÿÿÿ~ÿÿkÿpÿÿÿyÿwÿÿzÿsÿuÿvÿrÿZÿÿûþ±þvþÁþÿ6ÿ]ÿ~ÿÿÿÿÿÿÿ|ÿ|ÿÿÿÿÿ|ÿÿzÿzÿÿÿÿÿÿ}ÿÿxÿ|ÿzÿÿÿÿÿÿ|ÿ~ÿ|ÿ~ÿÿÿÿÿÿ~ÿÿÿoÿÿoÿÿsÿ~ÿÿwÿsÿzÿqÿvÿÿÿÿÿxÿÿÿÿÿÿvÿÿÿÿÿÿÿÿÿÿÿÿÿ¢ÿ¤ÿÿÿ­ÿÿ¦ÿÿÿÿ ÿÿÿÿÿÿÿ£ÿÿÿ¤ÿÿÿÿÿÿ®ÿÿ¡ÿ¬ÿÿÿÿÿÿÿÿÿÿÿÿ ÿÿÿÿ¤ÿ¡ÿÿÿ¢ÿÿÿÿÿ£ÿ¨ÿ®ÿ§ÿ ÿ¦ÿ¥ÿÿÿÿÿ ÿÿ¤ÿ£ÿÿÿÿÿÿÿ ÿ¡ÿÿ©ÿ¢ÿ¦ÿÿ£ÿ¡ÿ¦ÿÿ¢ÿ ÿ ÿÿÿ¥ÿ¢ÿÿ¤ÿ¥ÿÿÿÿÿÿÿ¢ÿ£ÿÿÿ ÿ°ÿ©ÿ°ÿ¢ÿÿ¡ÿ§ÿ©ÿ ÿÿÿ¡ÿ¥ÿ¤ÿÿÿ¥ÿÿÿ¢ÿ¤ÿÿÿ ÿ§ÿ ÿÿÿÿ¥ÿ«ÿ¡ÿÿ§ÿ¦ÿÿÿÿÿÿÿ¥ÿ§ÿ§ÿ©ÿÿÿÿÿ¡ÿ¬ÿÿÿÿÿÿ¡ÿ ÿÿÿÿÿÿ­ÿÿÿ ÿ­ÿ¦ÿ¡ÿÿÿ­ÿÿ¦ÿÿÿÿÿ±ÿ¨ÿ¯ÿ¬ÿ¨ÿ¨ÿ±ÿ­ÿÿ¨ÿÿ¦ÿ ÿ¯ÿÿÿÿÿÿ(ÿhþÓý~ýÙý·þäþEÿÿ¥ÿÿÿÿ«ÿ­ÿ¤ÿÿ£ÿ­ÿ¨ÿÿÿÿ¡ÿ¡ÿ¢ÿ¥ÿÿ ÿ¥ÿ¢ÿÿÿÿÿÿ¤ÿÿ¬ÿÿÿ¤ÿ£ÿÿÿ¤ÿ©ÿÿÿÿÿ¥ÿÿÿÿÛþÏþKÿÿÿÿÿ£ÿ£ÿ¡ÿ¡ÿ©ÿ¦ÿ¨ÿÿ§ÿÿÿÿ£ÿ ÿ¡ÿ©ÿ¡ÿ¬ÿ¨ÿÿ¨ÿ£ÿÿÿÿ¨ÿ¨ÿÿ ÿÿÿÿÿ ÿÿÿÿ®ÿ¥ÿÿÿÿÿÿÿÿÿ®ÿÿÿ¢ÿ©ÿ§ÿÿÿÿÿÿ¥ÿÿ¡ÿÿÿÿÿ£ÿÿÿÿÿÿÿ¨ÿªÿ§ÿ ÿÿÿÿ¡ÿ³ÿµÿ¤ÿÿ¡ÿ¢ÿÿÿÿÿªÿ¦ÿÿ¤ÿ¥ÿÿÿ¤ÿÿ£ÿÿ¢ÿ¡ÿÿ ÿ²ÿÿÿÿ«ÿªÿ¬ÿ¢ÿÿ¤ÿ¡ÿÿÿ¤ÿÿÿ¯ÿ¡ÿ¡ÿÿÿÿÿ¥ÿ ÿ ÿÿÿ¥ÿ¬ÿ³ÿÿÿªÿªÿ´ÿ¦ÿ¿ÿªÿÿÿ£ÿÿÿÿ ÿÿÿÿ¨ÿ¢ÿÿ£ÿ¬ÿ¨ÿ¬ÿ¤ÿÿ°ÿ¦ÿÿ¢ÿ¥ÿÿÿÿ¨ÿ­ÿªÿªÿ©ÿÿÿÿ³ÿ¥ÿ£ÿ©ÿ§ÿ®ÿªÿÿ£ÿ®ÿÿªÿ£ÿ£ÿªÿ«ÿ«ÿ©ÿ°ÿ¢ÿ§ÿ¤ÿ©ÿ«ÿ¥ÿ©ÿ¯ÿÿ£ÿ¾ÿ¦ÿÿ£ÿ®ÿ£ÿÿÿÿÿÿ«ÿ ÿ¡ÿ§ÿ«ÿ¦ÿÿ¡ÿ©ÿ§ÿÿ¦ÿ®ÿ¨ÿ¯ÿ­ÿ«ÿ­ÿ¦ÿ¨ÿÿ±ÿ¨ÿ¬ÿªÿ¢ÿ§ÿ®ÿ¢ÿÿ¹ÿÿÊÿ¹ÿ½ÿ¶ÿ¥ÿ¥ÿ¯ÿ«ÿÿÿ¥ÿÿ¡ÿ¤ÿ£ÿÿÿvÿTÿfÿsÿ{ÿ~ÿÿÿÿÿÿÿ¥ÿ£ÿ ÿ¤ÿ¦ÿ¤ÿÿ¤ÿµÿ£ÿ¢ÿ¢ÿ­ÿ¯ÿ¦ÿ¦ÿ²ÿ£ÿÿÿÿ£ÿ©ÿÿÿ¤ÿ£ÿ®ÿÿ½ÿ«ÿ©ÿ¥ÿ ÿ¨ÿ ÿÿÿ¬ÿ§ÿ¨ÿ¦ÿ£ÿ¦ÿ©ÿ£ÿÿ¦ÿ¤ÿ¦ÿ£ÿÿÿÿÿÿÿÿÿÿÿÿÿÿÿÿÿÿÿÿÿÿÿÿÿÿÿÿÿÿÿÿÿÿÿ{ÿÿlÿÿÿÿxÿÿÿÿÿ¦ÿÿ ÿ¡ÿÿÿÿ~ÿÿÿÿÿÿÿÿ|ÿÿÿÿÿÿÿÿÿÿÿÿÿÿÿÿÿÿÿÿÿÿsÿrÿiÿlÿÿ~ÿ}ÿÿÿnÿUÿ_ÿmÿ}ÿÿÿÿÿÿÿÿuÿfÿrÿlÿzÿyÿlÿmÿÿÿÿ{ÿ}ÿ~ÿ~ÿÿÿÿ~ÿÿÿÿÿÿÿÿÿÿÿÿÿ ÿ¢ÿ§ÿ§ÿªÿÿÿÿÿÿÿÿÿÿÿÿÿÿÿÿÿÿÿÿÿÿÿÿÿÿÿÿÿwÿÿÿÿ|ÿÿÿÿÿÿ¤ÿÿÿÿÿ¨ÿ©ÿÿÿÿ ÿ­ÿ­ÿÿÿqÿ|ÿvÿhÿÿÿzÿÿÿÿÿÿÿÿÿÿÿÿÿÿÿÿÿÿtÿÿÿÿyÿzÿÿÿÿ}ÿÿÿÿÿÿÿÿÿÿ{ÿ|ÿvÿbÿ_ÿuÿÿ}ÿ{ÿzÿÿÿÿÿÿÿÿÿÿÿÿÿÿÿÿÿÿ­ÿÿ¡ÿ£ÿ¨ÿ­ÿ¡ÿ«ÿ´ÿ«ÿ­ÿ¡ÿÿÿ§ÿ ÿ±ÿ¬ÿÿÿ®ÿ¯ÿ ÿ¤ÿ¦ÿ£ÿ®ÿ±ÿ¢ÿ¦ÿÿÿÿ¡ÿ§ÿ«ÿ§ÿ¥ÿ§ÿÿÿ ÿÿ§ÿ¬ÿÿÿªÿ§ÿ¤ÿ¡ÿÿ ÿ­ÿ­ÿ©ÿ¯ÿ¢ÿÿÿ ÿªÿ®ÿÿÿ ÿ§ÿªÿ£ÿÿ¦ÿ¥ÿ¨ÿ©ÿ§ÿÿÿÿÿªÿ°ÿÿÿÿ¤ÿ­ÿ¥ÿ¬ÿ­ÿÿÿ¡ÿ¥ÿ«ÿ°ÿÿ¥ÿ¢ÿÿ¡ÿ ÿ¦ÿ£ÿÿªÿ¦ÿÿ¬ÿ¡ÿ ÿÿ£ÿ¤ÿ´ÿ«ÿÿ£ÿÿÿ©ÿ²ÿÿÿÿÿÿ ÿÿÿ­ÿÿÿ¢ÿÿÿ¡ÿÿ¤ÿÿÿ¢ÿÿ®ÿ²ÿ§ÿ¡ÿ¡ÿÿ£ÿ®ÿ£ÿÿÿÿÿ©ÿÿ£ÿ¨ÿÿÿÿ ÿÿÿÿÿÿÿ¤ÿ´ÿÿ³ÿºÿªÿ ÿ¤ÿ¦ÿÿÿ¨ÿÿÿ¤ÿ¤ÿÿ§ÿÿÿ¡ÿÿÿÿ ÿÿ ÿ¥ÿÿÿ¡ÿÿÿÿÿ4þÈþwÿÿ ÿÿÿ¡ÿÿÿÿÿÿÿ ÿ¦ÿ¥ÿÿÿÿ¡ÿÿÿ¥ÿ©ÿ£ÿÿ¥ÿ§ÿÿ´ÿ²ÿÿ­ÿ«ÿ¡ÿ©ÿ§ÿ²ÿ¨ÿ®ÿ®ÿ©ÿÿÿÿÿÿÿÿªÿ¥ÿÿÿ©ÿ¹ÿ¨ÿ¥ÿªÿªÿÿÿÿ ÿÿ¥ÿÿÿÿÿ§ÿÿÿ¢ÿ¡ÿ¥ÿÿÿÿÿÿÿÿ¨ÿ¨ÿ¡ÿ£ÿ£ÿÿ§ÿ³ÿÿÿÿÿÿÿÿÿÿÿÿÿÿÿÿÿÿ|ÿÿÿÿÿÿÿyÿÿÿÿÿ}ÿÿÿÿvÿÿÿÿÿ ÿÿÿtÿrÿhÿnÿÿÿ~ÿÿ~ÿqÿrÿxÿ|ÿ|ÿÿvÿzÿÿnÿÿÿÿÿzÿÿÿÿÿÿÿÿÿ~ÿÿÿÿÿÿÿuÿÿÿuÿÿÿÿÿÿÿÿ}ÿ}ÿyÿ|ÿ~ÿxÿ|ÿÿÿÿxÿÿÿÿÿpÿ}ÿ{ÿÿzÿqÿiÿrÿÿÿyÿ~ÿ}ÿyÿÿÿÿ}ÿaÿgÿxÿÿÿrÿÿÿÿÿÿÿÿÿÿÿÿÿÿ¢ÿÿÿÿÿÿ£ÿ¸ÿÿÿ¨ÿ§ÿ£ÿÿ¡ÿ¨ÿÿÿÿÿ¥ÿ¨ÿÿÿÿ ÿÿÿÿÿÿ£ÿÿÿÿÿ¦ÿÿÿ§ÿ­ÿ¦ÿ¦ÿ ÿ¤ÿ­ÿ ÿ¢ÿÿÿÿÿ¡ÿÿ¢ÿÿ ÿ¢ÿÿÿÿÿÿ¤ÿÿ©ÿÿÿÿ¨ÿÿÿÿ ÿÿÿÿÿÿÿÿÿÿÿÿÿÿÿ¡ÿÿ¡ÿÿÿÿÿÿÿÿÿÿÿ¡ÿ©ÿÿÿ¨ÿÿÿ¡ÿÿÿ¡ÿ¥ÿÿÿÿÿÿÿÿÿÿÿ¢ÿ£ÿÿÿÿÿÿÿÿÿÿÿÿ¥ÿÿ¥ÿÿÿÿ¢ÿÿÿÿ¬ÿ¯ÿÿÿÿÿÿÿÿÿ£ÿ¥ÿÿÿÿÿÿ¡ÿ«ÿÿÿ¥ÿ£ÿ®ÿÿÿ¦ÿ¢ÿ¦ÿÿÿÿÿÿ­ÿ¢ÿÿÿÿÿÿÿÿÿÿÿÿÿ¥ÿ¤ÿ¤ÿ¢ÿ¢ÿ¡ÿÿÿÿ¥ÿ¢ÿÿÿÿ¥ÿ¤ÿÿÿÿ¡ÿÿÿ¡ÿÿÿÿÿÿÿÿÿÿÿÿÿÿÿÿÿÿÿÿÿÿÿ¤ÿÿÿÿÿÿÿÿÿÿÿÿÿÿÿÿÿÿÿÿÿÿÿÿÿÿÿÿÿÿÿÿÿÿÿÿÿÿ¨ÿÿÿÿÿÿwÿÿÿÿÿÿÿÿÿÿÿÿÿÿÿÿ{ÿÿÿÿÿÿÿÿÿÿmÿÿÿÿ¢ÿÿÿ¢ÿÿÿÿÿÿÿÿÿÿÿÿÿÿÿÿÿÿÿÿÿÿÿ©ÿ¡ÿ¡ÿÿÿÿÿÿÿÿÿÿÿªÿÿÿÿÿ¤ÿ¦ÿ¡ÿ«ÿÿ­ÿÿÿÿ ÿªÿ¢ÿÿÿÿÿ©ÿÿÿÿÿÿ£ÿÿÿÿÿÿÿÿ~ÿÿÿªÿÿÿÿÿ ÿ£ÿÿÿ|ÿÿÿÿÿÿÿÿÿÿÿÿÿÿÿÿÿÿÿÿÿÿÿÿÿÿÿÿ ÿÿ{ÿuÿ[ÿÿÿÿ¢ÿÿÿÿÿÿmÿÿÿÿÿÿÿÿÿ ÿÿ|ÿÿÿÿÿ£ÿ«ÿ¤ÿÿÿÿÿÿªÿ¤ÿÿÿÿÿÿÿÿÿÿÿÿ§ÿÿ¡ÿzÿÿÿÿÿÿÿÿ¢ÿÿÿÿÿÿÿÿÿÿÿÿÿÿÿÿÿÿÿÿÿÿÿÿ ÿÿÿÿvÿÿÿÿÿÿÿÿÿÿ~ÿ£ÿÿªÿ¡ÿÿÿ~ÿÿÿÿÿ¤ÿÿÿÿÿÿÿÿÿÿÿ£ÿÿÿ¤ÿÿÿÿÿÿÿÿ ÿÿÿÿÿÿ£ÿÿÿÿÿÿÿÿÿ¦ÿÿ¥ÿkÿtÿÿÿÿÿÿ¦ÿÿÿÿ¤ÿ¨ÿ¡ÿ£ÿ¢ÿ¡ÿÿÿÿÿÿÿÿÿÿÿÿÿÿÿÿÿÿÿÿÿÿÿÿÿÿÿÿÿÿÿÿÿ¦ÿÿÿ«ÿÿÿ¤ÿÿÿÿÿÿÿÿÿ¤ÿÿÿÿÿÿÿÿ¢ÿ¥ÿÿÿÿ¥ÿÿÿÿÿÿÿ¢ÿÿyÿeÿÿÿÿ ÿ±ÿÿÿ£ÿÿ®ÿªÿÿÿÿÿ¥ÿÿ¦ÿÿÿ¡ÿÿ¡ÿÿÿÿxÿÿÿÿÿÿÿÿ¡ÿ¢ÿ¡ÿÿÿÿ¡ÿÿÿÿÿÿÿÿÿÿÿÿÿÿÿÿÿÿÿÿÿÿÿÿÿÿÿ ÿÿ¨ÿÿÿÿ¢ÿÿÿÿÿÿÿÿÿÿÿÿÿÿÿÿÿÿÿÿÿÿÿÿÿÿÿÿÿÿÿÿÿÿ¨ÿÿ¯ÿÿÿ§ÿÿÿÿÿÿÿ¦ÿÿÿÿ ÿªÿ ÿÿÿ¢ÿ±ÿ¯ÿ¦ÿ¦ÿÿ¡ÿÿÿÿÿÿÿÿªÿÿÿ£ÿÿÿÿÿÿ¢ÿÿÿÿÿ«ÿÿÿÿÿÿÿvÿÿ£ÿÿÿÿÿÿÿÿÿÿ«ÿ£ÿÿÿÿ¨ÿ§ÿÿÿÿÿÿÿÿÿÿÿ ÿÿÿ¨ÿÿÿÿÿÿ¦ÿÿÿÿÿ¡ÿÿÿ¥ÿ{ÿÿ§ÿÿÿ¡ÿxÿÿ¥ÿzÿ¦ÿÿÿÿÿ}ÿÿÿ±ÿÿsÿÿÿÿÿÿ¡ÿÿÿÿÿÿÿÿÿÿÿ¤ÿÿ¡ÿÿÿÿÿÿÿÿyÿÿÿÿ«ÿÿÿÿÿ¬ÿ¨ÿÿÿÿ¢ÿÿÿÿÿÿÿÿÿÿÿÿÿÿÿÿ«ÿ¡ÿÿÿ ÿ«ÿ ÿÿÿÿ©ÿÿÿÿ£ÿÿÿªÿ©ÿÿ§ÿ®ÿ¥ÿ¡ÿÿÿÿÿÿÿÿÿÿ¡ÿÿÿÿ¢ÿÿÿÿÿÿ«ÿ¦ÿ®ÿÿÿÿxÿ¡ÿ¨ÿ©ÿÿÿ¦ÿ¤ÿÿ ÿÿtÿÿÿ ÿªÿ ÿÿÿ ÿ±ÿ©ÿ§ÿÿÿÿÿÿÿÿ ÿ¤ÿ ÿÿÿÿ¢ÿ§ÿ­ÿ£ÿ¤ÿ«ÿ§ÿ³ÿÿ ÿ½ÿÿÿÿ©ÿÿÿ¦ÿ¥ÿÿ¥ÿ§ÿÿÿÿ¥ÿÿÿÿ¤ÿÿÿÿÿÿÿÿ£ÿÿÿ¥ÿÿÿÿÿ¢ÿ¤ÿ¨ÿÿÿÿ¢ÿ§ÿÿ ÿ±ÿ®ÿÿÿ¥ÿÿÿÿÿ¤ÿ¡ÿÿÿÿ¡ÿ¤ÿÿÿÿÿÿÿÿ¡ÿÿÿÿ¬ÿªÿÿ¦ÿ«ÿ¦ÿ¥ÿÿ°ÿÿ¥ÿ¯ÿ°ÿ¤ÿ ÿ£ÿÿÿÿÿÿÿÿÿÿ¥ÿÿÿ¡ÿ¡ÿ ÿ«ÿÿÿÿ·ÿ­ÿ¦ÿ ÿÿÿ¶ÿ¡ÿÿ¢ÿ­ÿÿ¢ÿ ÿ£ÿ©ÿÿÿÿ¦ÿ£ÿÿÿÿÿÿÿÿÿÿ´ÿÿÿ¡ÿµÿÿzÿ¢ÿÿÿÿÿ¥ÿÿÿ¯ÿ¦ÿÿÿÿ©ÿ¬ÿÿÿÿÿ¦ÿ£ÿÿ ÿ£ÿ¡ÿÿÿÿ®ÿÿÿÿÿÿÿ¢ÿÿÿ¨ÿ§ÿ ÿ¤ÿ®ÿ©ÿÿÿÿ©ÿ¦ÿÿÿÿÿÿ¢ÿÿ¸ÿÿ ÿÿÿÿÿÿÿÿÿÿÿZÿWÿÿÿÿÿÿÿÿÿÿ£ÿÿ¥ÿÿ¢ÿÿÿÿ¡ÿÿ ÿ£ÿÿÿÿÿÿÿ¡ÿÿÿÿÿÿÿÿÿÿ®ÿ¦ÿÿÿÿ ÿÿ¦ÿÿÿÿÿ¡ÿ¤ÿ¢ÿ¨ÿ¦ÿ ÿ£ÿ¢ÿÿÿ¡ÿ¢ÿ«ÿÿÿÿ¡ÿÿÿÿÿ¡ÿÿÿÿÿÿÿÿÿÿ~ÿ|ÿÿÿÿÿqÿiÿpÿÿÿyÿwÿfÿnÿqÿkÿ}ÿÿÿvÿpÿvÿzÿuÿuÿwÿlÿ2ÿØþ©þQþ[þ¶þÿQÿÿmÿjÿlÿpÿqÿÿÿnÿsÿzÿÿÿyÿÿÿÿÿÿÿÿÿuÿÿ{ÿ|ÿ{ÿ{ÿÿÿÿyÿwÿsÿrÿwÿ{ÿÿ~ÿkÿtÿ}ÿÿÿÿÿÿrÿjÿtÿÿÿÿÿÿÿÿÿÿÿrÿÿÿÿÿÿÿrÿÿÿÿ}ÿÿÿÿÿÿÿÿÿ ÿ©ÿ¡ÿÿÿÿ£ÿÿÿÿ¢ÿÿ ÿÿÿÿÿ¢ÿÿÿ¯ÿ£ÿÿÿÿÿ§ÿÿÿÿÿÿÿªÿ ÿÿÿÿÿÿÿ±ÿÿÿ¨ÿ¨ÿÿÿÿ¤ÿÿ¢ÿÿÿÿ¢ÿ²ÿ±ÿ¥ÿ¢ÿ¡ÿ¢ÿ£ÿÿÿ¢ÿ®ÿÿÿÿ¯ÿ¬ÿÿ­ÿ²ÿ¤ÿÿÿ ÿ«ÿÿÿ ÿªÿªÿ«ÿ£ÿÿÿÿ¡ÿ£ÿÿÿÿ§ÿ¥ÿÿÿÿ¬ÿÿÿ¤ÿÿÿÿÿ ÿ¯ÿ¦ÿÿÿ ÿ¢ÿ ÿÿÿÿÿ¨ÿ®ÿÿ¥ÿ¨ÿ¨ÿÿÿÿÿ£ÿÿ¢ÿµÿ¦ÿÿ£ÿªÿÿÿ¨ÿÿÿÿ§ÿ¢ÿÿÿ¦ÿ¢ÿ¨ÿ¬ÿÿ©ÿÿ¢ÿ©ÿ¯ÿÿÿÿ¥ÿ£ÿÿÿ§ÿ¨ÿÿÿ¢ÿ¯ÿÿÿÿ§ÿ®ÿ§ÿÿ¢ÿ¨ÿÿ¢ÿÿÿÿÿ¢ÿÿ¤ÿÿ¡ÿ§ÿÿÿÿÿÿ«ÿÿÿÿÿ¯ÿÿÿÿþþþþÿ'ÿÿ ÿ£ÿÿÿ£ÿ¦ÿÿ¤ÿÿÿ ÿÿÿÿ¥ÿªÿ¨ÿ©ÿÿÿ¢ÿÿÿÿÿÿÿÿÿÿ«ÿÿÿÿÿ ÿÿÿÿÿ¦ÿ«ÿªÿ¥ÿÿ¦ÿÿÖþ%ÿ}ÿ ÿ¡ÿÿÿ¨ÿ¦ÿ©ÿ§ÿ¬ÿÿ­ÿÿÿ¦ÿ«ÿ¨ÿ¡ÿÿ¥ÿ´ÿ­ÿ®ÿ¢ÿÿÿ®ÿÿÿÿ¬ÿ«ÿÿÿÿÿÿ£ÿÿÿÿ¡ÿ¢ÿÿÿ ÿÿÿÿÿ ÿÿµÿÿ ÿ§ÿ«ÿ ÿÿÿÿÿÿ¥ÿ§ÿ¶ÿÿÿªÿ±ÿ©ÿÿÿ¥ÿªÿ¤ÿÿÿ¦ÿ¬ÿ©ÿÿÿÿÿ¨ÿ­ÿ ÿ±ÿÿ¥ÿÿ¯ÿ­ÿ¡ÿÿÿÿ£ÿ¡ÿÿÿÿ¢ÿÿÿÿ ÿ¡ÿ¡ÿÿÿ£ÿ¢ÿÿ©ÿÿÿÿÿ¬ÿ®ÿ¡ÿÿÿÿ§ÿÿ ÿÿÿÿÿ¨ÿªÿÿÿ®ÿÿ¥ÿ¢ÿÿÿÿÿ¡ÿÿ«ÿÿÿÿ§ÿ§ÿÿ¡ÿ¥ÿÿÿ¦ÿ¤ÿÿ¢ÿ¥ÿÿ¦ÿ¨ÿªÿ²ÿ§ÿ¥ÿÿÿªÿÿÿÿ¨ÿ±ÿ©ÿ£ÿÿÿ©ÿ¨ÿ³ÿÿÿ¢ÿ¨ÿ°ÿ§ÿÿ§ÿªÿ¡ÿ¥ÿÿ£ÿ°ÿ¯ÿ£ÿÿ¬ÿÿ¬ÿÿÿÿ¤ÿ®ÿ²ÿµÿ·ÿ£ÿºÿÿ³ÿ»ÿ¬ÿ§ÿÿÿÿÿ°ÿÿ¢ÿ®ÿ¥ÿ¢ÿªÿ¯ÿ­ÿ¨ÿÿÿ°ÿÿ´ÿÀÿ³ÿ¨ÿ®ÿ®ÿ¡ÿ´ÿÿ«ÿ¢ÿÿ¡ÿ®ÿ¯ÿÿ¨ÿ·ÿµÿ°ÿ ÿ¡ÿ¬ÿ¦ÿÿ­ÿ¨ÿ£ÿÿÿÿÿÿ¡ÿ¡ÿÿdÿÿqÿpÿxÿÿÿÿÿ­ÿÿÿÿ¦ÿÿ§ÿ¯ÿ¥ÿ£ÿ¬ÿ¬ÿ±ÿ ÿ§ÿ¬ÿ¦ÿÿÿ¡ÿÿ¯ÿÿ¢ÿ¦ÿÿ ÿ´ÿ¥ÿ¤ÿÿ¼ÿ£ÿÿ¡ÿÿÿÿÿÿ°ÿ©ÿÿ¦ÿ¯ÿ«ÿ¥ÿ£ÿÿ£ÿ¬ÿªÿ¦ÿ§ÿ¤ÿÿÿÿÿÿÿÿÿÿxÿ{ÿÿÿÿ}ÿÿ|ÿÿÿÿÿ~ÿÿÿÿÿÿÿÿÿÿÿÿ{ÿsÿÿÿÿÿÿÿÿÿ¢ÿÿÿ ÿÿÿÿÿÿÿ£ÿÿÿÿÿÿÿÿÿÿ ÿÿÿÿÿÿ~ÿ~ÿyÿxÿtÿ|ÿmÿÿÿ~ÿÿÿÿlÿwÿÿÿ~ÿÿÿsÿUÿaÿ{ÿÿÿÿÿÿÿsÿlÿqÿZÿjÿjÿÿÿyÿwÿÿÿÿÿÿ|ÿÿÿÿÿÿÿÿÿ¦ÿ ÿÿÿÿÿ£ÿÿÿ¢ÿÿÿÿÿÿÿÿÿÿÿ£ÿÿÿÿÿÿÿÿÿÿÿÿÿÿÿÿÿÿÿÿÿÿ[ÿkÿoÿÿÿÿÿÿÿÿÿÿÿÿÿ¤ÿ¦ÿ ÿ ÿÿÿÿ¤ÿªÿÿwÿpÿfÿhÿiÿxÿÿÿÿÿÿÿÿÿÿ ÿ ÿÿÿÿÿvÿÿvÿÿÿÿÿÿÿÿ{ÿyÿ|ÿÿÿÿÿÿÿÿÿÿÿÿ~ÿdÿMÿzÿmÿbÿxÿÿÿÿÿÿÿÿ ÿÿÿÿÿÿÿÿ¥ÿÿÿ¨ÿ¥ÿÿ£ÿÿÿ§ÿ«ÿ¬ÿ¬ÿ¤ÿÿ­ÿÿÿÿ¬ÿ´ÿ¡ÿÿ«ÿ´ÿ¥ÿ«ÿ³ÿÿ ÿÿ¢ÿ¦ÿ¡ÿÿ¡ÿÿÿ¤ÿ°ÿÿ±ÿÿ©ÿ§ÿÿÿ§ÿÿÿ¡ÿÿÿÿ®ÿ«ÿ²ÿµÿÿÿ§ÿÿÿ©ÿ¨ÿ¡ÿ¢ÿÿ¦ÿÿ¥ÿ§ÿ«ÿªÿ¡ÿ¤ÿ¦ÿ¥ÿ¥ÿ¦ÿ¥ÿÿÿ£ÿÿÿÿÿÿÿ¡ÿ¦ÿ®ÿ®ÿ¤ÿ¦ÿ ÿ©ÿÿ¥ÿÿ¡ÿÿÿÿÿ£ÿ¨ÿ¦ÿ¨ÿ´ÿÂÿ£ÿ­ÿ¯ÿ²ÿÿÿ¥ÿ£ÿÿ¢ÿ§ÿ¦ÿ¡ÿÿÿ¡ÿÿ¨ÿÿÿ¡ÿÿÿÿ¡ÿÿÿÿ¯ÿÿÿ¢ÿ©ÿ«ÿ§ÿÿ­ÿªÿÿÿ ÿ¦ÿ¡ÿ¤ÿÿÿÿÿÿ¡ÿÿÿÿÿ¥ÿ¬ÿ ÿ¡ÿ¡ÿ¯ÿÿÿÿ©ÿ¤ÿÿ£ÿÿÿÿÿ¨ÿÿÿ§ÿ ÿÿ±ÿÿÿ¡ÿ¢ÿ³ÿ¤ÿ¦ÿ¨ÿ ÿÿ¡ÿ­ÿ¤ÿÿ¯ÿÿÿ2ÿþùþÿÿÿÿ§ÿ§ÿ¡ÿÿÿÿÿ¥ÿ¬ÿ£ÿÿ£ÿÿ ÿ£ÿ ÿÿÿÿ¦ÿ¡ÿ©ÿµÿ±ÿ¦ÿÿ¤ÿ¢ÿ°ÿ¯ÿ ÿÿ¢ÿ£ÿ§ÿ ÿÿÿÿÿ¡ÿÿÿ®ÿ¤ÿ¢ÿÿ¦ÿ¦ÿÿ­ÿ¨ÿ£ÿÿÿªÿ±ÿ©ÿÿ¡ÿ«ÿÿ¡ÿ¤ÿÿ¢ÿ¬ÿÿÿÿ ÿ¢ÿÿÿÿÿ ÿªÿ¦ÿ§ÿ¦ÿ§ÿ²ÿ²ÿ©ÿÿÿ¢ÿÿÿÿ¢ÿÿÿÿÿÿÿÿÿÿyÿÿÿÿÿÿyÿuÿ~ÿÿÿÿÿÿÿÿsÿÿsÿ~ÿÿÿÿÿoÿiÿxÿÿÿÿwÿwÿ{ÿnÿyÿÿyÿtÿÿÿ}ÿÿ{ÿÿÿÿ~ÿ|ÿÿÿÿ~ÿvÿ|ÿÿÿÿÿÿÿÿÿ{ÿÿÿÿÿyÿÿÿÿÿÿÿ~ÿÿxÿuÿxÿxÿÿÿÿÿ{ÿ}ÿ}ÿaÿwÿÿ}ÿÿÿuÿvÿÿyÿvÿÿÿÿÿÿmÿyÿeÿxÿsÿgÿÿÿÿÿÿÿÿÿÿÿÿÿÿÿÿÿÿ£ÿÿÿ¯ÿ¨ÿ©ÿ£ÿÿÿ¬ÿÿÿÿÿÿÿÿÿÿÿ¤ÿ¥ÿ¥ÿ¥ÿÿ ÿ§ÿ£ÿÿÿÿÿÿªÿ¢ÿ¡ÿ«ÿÿÿ¢ÿ¥ÿÿ ÿ¨ÿ£ÿ¢ÿÿÿÿÿ³ÿ£ÿ¡ÿ¦ÿÿÿ­ÿÿÿÿÿÿ¦ÿÿÿ¦ÿÿÿÿÿÿÿÿÿ¤ÿÿÿÿÿÿ§ÿ¥ÿÿ«ÿ¡ÿÿÿÿÿÿÿÿ ÿ ÿÿÿÿÿÿÿÿ ÿÿÿÿ¤ÿÿÿ}ÿ¨ÿÿÿ¡ÿ¶ÿ¢ÿ¦ÿ¤ÿ­ÿ¨ÿ¦ÿ ÿÿ ÿÿÿÿÿÿÿÿÿÿÿ£ÿÿÿÿÿÿ¡ÿÿÿÿÿÿÿÿ¥ÿÿÿ¢ÿ¡ÿ¢ÿÿÿ£ÿ¤ÿÿÿÿÿÿÿÿÿÿÿÿ¥ÿÿ¡ÿ¥ÿÿÿ¥ÿÿÿÿÿÿ¢ÿ¥ÿ¤ÿ¨ÿ¨ÿ£ÿÿÿÿÿÿ§ÿ°ÿ«ÿÿÿ§ÿÿÿÿ©ÿ¥ÿÿ­ÿÿÿÿÿÿÿÿÿ¯ÿ§ÿÿÿÿÿÿÿÿÿÿÿ£ÿÿÿÿÿÿÿÿÿÿÿÿÿÿÿ§ÿÿÿÿÿÿÿ}ÿÿÿÿÿÿÿÿÿÿÿzÿÿÿÿÿÿÿÿÿÿÿÿÿÿ ÿ}ÿÿÿÿÿÿ~ÿkÿÿÿÿÿÿÿÿÿÿÿÿÿÿÿÿÿÿÿÿ{ÿÿÿÿÿÿÿ|ÿÿÿpÿÿÿÿ¦ÿÿzÿ ÿÿÿÿÿÿ¡ÿÿÿÿ§ÿÿÿÿÿÿÿÿÿÿÿ¤ÿ¨ÿ ÿÿÿ¥ÿÿÿÿÿÿÿÿ}ÿ}ÿ¦ÿ«ÿÿÿÿÿÿÿ£ÿ¡ÿÿ£ÿªÿ§ÿ¢ÿÿÿÿÿÿÿÿÿÿÿÿÿÿÿ}ÿÿÿÿ~ÿÿÿÿ|ÿ§ÿÿÿÿÿÿÿÿÿzÿÿÿvÿÿÿÿÿÿÿÿÿÿÿÿÿÿÿÿÿÿÿÿÿÿÿÿÿÿÿÿzÿuÿuÿyÿÿÿÿÿÿÿyÿÿÿÿ ÿ§ÿ±ÿ¢ÿÿÿÿÿÿÿ¥ÿÿÿ£ÿÿ©ÿ´ÿ¤ÿÿÿ¤ÿÿÿ¤ÿ¢ÿÿrÿ|ÿÿÿÿÿÿ¡ÿÿÿÿuÿÿ¦ÿÿÿ{ÿ|ÿÿÿÿÿÿÿÿÿÿÿÿÿÿÿÿÿÿÿÿÿÿÿÿÿÿÿÿÿÿ{ÿÿÿÿÿÿ~ÿÿÿÿÿÿÿÿ¥ÿÿÿ~ÿÿÿÿÿ¨ÿ£ÿÿÿÿÿÿÿÿÿÿÿÿÿÿÿÿÿÿÿÿÿÿÿÿÿÿxÿÿÿÿÿÿÿÿÿÿÿvÿ¦ÿqÿÿÿÿÿÿÿÿÿÿ ÿÿÿÿÿ¢ÿÿÿÿÿ ÿÿÿ ÿÿÿÿÿÿÿÿÿÿÿÿÿ¥ÿ¥ÿÿÿÿÿÿtÿÿÿÿÿÿÿÿ~ÿÿÿÿÿÿÿÿÿÿÿÿÿÿÿÿÿÿÿÿÿ£ÿÿÿÿÿÿÿÿÿÿÿÿÿÿÿbÿÿÿÿÿ£ÿÿÿÿÿÿÿÿ¦ÿ¤ÿoÿ§ÿÿ¢ÿÿ¤ÿ¦ÿÿÿÿÿ¢ÿÿÿÿÿÿÿÿÿÿ ÿ¡ÿÿÿÿÿªÿÿ}ÿÿÿÿÿÿÿÿÿÿÿ¥ÿÿÿªÿÿ¡ÿ¬ÿ¡ÿÿÿ¡ÿÿÿÿÿ§ÿ¦ÿ¬ÿ¢ÿ¡ÿÿ ÿÿ¢ÿÿÿÿÿÿÿÿÿÿ¢ÿ ÿÿÿÿÿÿÿÿÿÿ¢ÿÿÿÿÿ¡ÿÿÿÿÿÿ¡ÿ¡ÿÿÿÿÿ±ÿÿÿÿÿÿ¢ÿÿÿÿÿÿÿÿ ÿªÿ ÿÿÿÿÿÿÿÿÿÿÿÿÿÿÿÿÿÿÿÿ¡ÿÿÿÿÿÿÿÿÿÿÿÿÿÿÿ£ÿÿÿÿ¨ÿ¤ÿÿÿ¥ÿ°ÿÿÿÿÿ¤ÿÿÿÿÿÿÿÿÿÿÿÿ¤ÿÿÿÿÿÿ¬ÿ£ÿÿÿÿÿÿ¡ÿÿ ÿÿÿÿÿ®ÿ¥ÿÿÿÿ¥ÿ­ÿÿÿzÿÿÿÿ|ÿÿÿÿÿÿÿÿÿÿÿrÿÿÿÿÿÿ¤ÿÿÿÿ¥ÿÿÿtÿÿÿÿÿÿÿ¦ÿÿ ÿªÿÿ«ÿÿ{ÿ¢ÿÿ¥ÿ¡ÿÿÿÿ¢ÿÿÿÿÿÿÿÿÿÿÿÿÿÿÿÿ²ÿ¡ÿÿ§ÿÿÿÿ£ÿÿÿ¦ÿÿ£ÿÿÿÿ¡ÿÿÿÿ¢ÿ¬ÿÿÿÿÿÿÿÿÿÿÿÿ¢ÿ«ÿ­ÿ§ÿ¥ÿÿÿ¡ÿÿÿÿ ÿ¢ÿÿÿÿÿ°ÿ¨ÿ­ÿÿÿ·ÿÿ ÿ¥ÿÿ¨ÿÿÿÿÿ¦ÿ¦ÿÿ£ÿ±ÿ ÿ¢ÿÿÿÿ¡ÿÿÿÿÿ¥ÿ¥ÿ¤ÿÿÿÿ¡ÿ£ÿ¥ÿ ÿÿ¨ÿ¡ÿÿÿÿ¢ÿÿ ÿ§ÿ¦ÿÿÿÿÿ­ÿÿÿÿ¤ÿÿÿyÿÿÿ¤ÿÿÿ¢ÿ£ÿÿÿÿÿ£ÿ¥ÿ£ÿ¥ÿÿ¬ÿ¸ÿÿÿÿ¤ÿÿÿÿÿÿ©ÿ¦ÿÿÿ¥ÿÿ ÿ¥ÿ£ÿ¥ÿÿÿÿ ÿÿÿÿÿÿÿÿÿÿ¥ÿ¢ÿÿÿ§ÿ¯ÿ¤ÿÿ©ÿÿÿÿ©ÿÿÿ¨ÿÿ£ÿ¦ÿ¥ÿ«ÿ¢ÿÿÿÿÿÿÿ£ÿÿuÿÿ¨ÿÿÿÿÿÿÿ¶ÿ¦ÿ¬ÿÿÿÿ¨ÿ£ÿÿ«ÿ¬ÿ­ÿ¢ÿ¢ÿ§ÿ©ÿ§ÿÿÿ¡ÿ¦ÿ§ÿ¨ÿÿÿÿ¢ÿÿ£ÿÿ¤ÿÿÿÿ¨ÿÿ¡ÿÿÿ¢ÿÿÿ¡ÿÿÿÿ}ÿÿÿÿ¤ÿ¡ÿÿÿÿÿ¤ÿ¨ÿ£ÿÿ§ÿÿ¡ÿ¦ÿÿ¥ÿ¥ÿ¤ÿÿÿ¢ÿ£ÿ¥ÿÿÿÿ¤ÿÿÿ§ÿ¤ÿÿÿÿ¡ÿ¤ÿ«ÿÿÿÿÿµÿÿÿÿªÿ§ÿÿÿÿÿ®ÿ¾ÿ¨ÿÿÿ`ÿXÿzÿÿÿÿÿÿ£ÿ ÿÿ¥ÿ¡ÿ¦ÿªÿÿÿÿÿ£ÿ¥ÿÿÿ¡ÿ ÿÿÿÿÿÿ ÿÿÿÿ¢ÿÿÿiÿÿÿªÿ¥ÿÿ­ÿÿÿÿÿ²ÿÿÿ ÿ¤ÿÿÿ¢ÿÿÿÿÿÿ ÿÿ¥ÿÿÿÿªÿÿ¶ÿÿ¦ÿÿÿÿÿÿÿÿÿuÿuÿ{ÿÿÿÿ}ÿÿÿÿxÿÿÿvÿoÿjÿuÿ|ÿlÿ|ÿwÿvÿÿuÿxÿyÿxÿ|ÿwÿTÿÿîþ÷þáþÿ9ÿRÿmÿÿ{ÿoÿzÿqÿrÿ~ÿmÿnÿÿÿÿÿuÿuÿ~ÿÿ}ÿÿÿÿÿvÿÿÿÿ|ÿÿsÿÿÿÿ{ÿqÿ}ÿÿÿ~ÿxÿtÿÿpÿ}ÿÿ ÿÿÿÿÿÿuÿvÿÿÿÿ{ÿyÿ|ÿ}ÿÿÿÿÿÿÿÿÿÿÿ~ÿvÿ}ÿÿÿÿÿÿÿÿÿÿÿ¨ÿ¦ÿÿÿ§ÿ§ÿ¤ÿÿ¤ÿ¢ÿÿÿÿÿÿÿÿÿ®ÿÿ¡ÿ£ÿÿÿ«ÿÿÿ¢ÿ©ÿ¡ÿ¨ÿ¡ÿ£ÿ£ÿÿÿ¤ÿ¨ÿªÿÿÿÿÿ®ÿ¦ÿÿÿÿµÿÿÿÿÿ¢ÿ§ÿ£ÿÿ ÿÿÿ§ÿ«ÿÿÿ§ÿÿ«ÿ¦ÿ©ÿ£ÿÿÿÿÿ£ÿÿÿÿÿÿÿ¦ÿ¨ÿ¥ÿ¡ÿÿÿ ÿ ÿ¦ÿ¢ÿÿ¡ÿ£ÿÿÿÿ£ÿ¡ÿÿÿÿÿÿ¢ÿÿ¤ÿ©ÿ¤ÿÿÿÿÿ§ÿÿ¡ÿÿ ÿ¢ÿ¶ÿ¢ÿÿ ÿ¬ÿÿÿ¡ÿÿ¢ÿ£ÿ¡ÿ ÿ¥ÿÿ®ÿ«ÿ£ÿ£ÿ»ÿÿÿÿ¨ÿÿÿ¡ÿ¢ÿÿ ÿ¢ÿ¥ÿ³ÿÿ¥ÿ£ÿ£ÿ©ÿÿÿ¬ÿ¢ÿÿ¤ÿÿÿÿ¬ÿÿÿÿÿÿÿ¤ÿ¬ÿ¥ÿÿÿÿÿÿÿÿÿÿÿ ÿÿÿÿ£ÿ°ÿ«ÿÿÿÿÿÿÿ»ÿ±ÿÿÿÿÿaÿWÿiÿ}ÿÿ ÿÿÿªÿÿÿÿ®ÿ¬ÿ£ÿ¦ÿ£ÿÿÿÿ°ÿ¨ÿ­ÿÿ ÿ¢ÿÿ¨ÿªÿÿÿÿ£ÿÿÿÿÿªÿ¥ÿ©ÿÿÿÿ¥ÿ£ÿ¥ÿ¬ÿÿÿÿÿ¡ÿÿèþoÿÿÿÿÿÿÿ¦ÿ¨ÿ¦ÿ¦ÿÿ ÿ¥ÿÿ¥ÿ¢ÿÿÿÿ¬ÿ©ÿÿÿ¡ÿ¬ÿ¡ÿÿÿÿÿ ÿ§ÿ¢ÿÿÿÿ¦ÿ¥ÿÿÿ¬ÿ´ÿ¤ÿÿÿÿÿ§ÿ¡ÿÿ²ÿÿ¶ÿÿÿ ÿÿÿ¢ÿ¤ÿ¢ÿÿÿ£ÿ¨ÿ¤ÿÿÿ ÿ¢ÿÿÿÿ¢ÿ¬ÿ²ÿ°ÿÿ ÿ°ÿ¡ÿÿ§ÿ¨ÿÿÿ¦ÿÿ¤ÿÿ¡ÿÿ§ÿ©ÿ²ÿ®ÿ¤ÿ¦ÿ¨ÿ¢ÿÿ¥ÿ°ÿ´ÿÿÿÿ£ÿ¦ÿÿÿÿ ÿÿÿ¢ÿ§ÿ²ÿ­ÿ¤ÿ­ÿµÿ§ÿ¨ÿªÿ¨ÿ­ÿÿ£ÿ ÿ¢ÿÿÿ¦ÿ«ÿ§ÿ©ÿ¶ÿÿ¤ÿÿÿÿ¢ÿ­ÿ«ÿÿÿÿÿ©ÿªÿ§ÿÿ¡ÿ«ÿ£ÿÿ§ÿÿ³ÿ¡ÿÿÿ§ÿ§ÿ¢ÿÿÿÿÿÿ¥ÿÿÿÿ¤ÿ©ÿ©ÿ¦ÿÿ¡ÿ­ÿ¥ÿ­ÿÿ£ÿ¦ÿ¤ÿ¢ÿÿ§ÿÿÿ¦ÿ¦ÿÿ¦ÿ¶ÿªÿÿÿ¢ÿÿ®ÿ«ÿÿÿ©ÿ«ÿ¦ÿ£ÿ ÿ¯ÿ­ÿ¦ÿÿ¡ÿÿ©ÿ«ÿÿÿÿªÿÿ¬ÿ±ÿÿÿ£ÿ¥ÿ©ÿ¥ÿÿ²ÿ¦ÿÿ¦ÿÿÿÿ¨ÿ ÿÿ­ÿÿ§ÿÿÿ£ÿ¬ÿ«ÿ£ÿ¬ÿ¶ÿ­ÿ¦ÿ ÿÿÿ ÿ¥ÿÿ¡ÿÿÿÿ¥ÿÿÿÿÿÿÿÿÿÿÿÿÿÿ¡ÿ®ÿªÿÿÿµÿ¨ÿ©ÿ°ÿ©ÿ ÿ¨ÿÅÿ³ÿ¦ÿ­ÿ¦ÿÿÿÿ¡ÿÿÿ¬ÿÿÿ£ÿ¯ÿ­ÿÿÿ ÿªÿÿÿÿÿ¤ÿÿ£ÿÿ£ÿÿ¥ÿ¯ÿ®ÿ«ÿ©ÿ£ÿÿÿ¨ÿªÿ«ÿ°ÿ®ÿzÿÿÿÿÿÿÿÿÿÿ|ÿÿ}ÿÿÿzÿÿÿÿÿÿqÿ~ÿÿÿÿÿÿÿÿÿÿÿÿÿÿÿÿÿÿÿÿÿÿÿÿ ÿÿÿÿwÿqÿÿ­ÿÿ ÿÿÿÿÿÿÿÿ¢ÿÿÿÿrÿtÿÿÿwÿnÿrÿyÿxÿÿÿwÿÿÿÿvÿsÿÿÿ{ÿÿÿtÿcÿaÿpÿÿÿÿÿÿÿÿtÿpÿoÿqÿ~ÿÿÿxÿtÿ}ÿÿÿÿÿÿuÿÿÿÿÿ}ÿÿÿÿÿÿÿÿÿ¡ÿÿ¡ÿÿÿÿÿÿÿÿÿ ÿ©ÿ ÿÿ¢ÿÿÿÿÿÿÿÿÿÿÿÿÿÿÿÿÿÿÿÿÿÿtÿÿÿÿÿÿÿÿÿ ÿ©ÿ¡ÿÿÿ£ÿÿÿÿÿÿ¤ÿ¸ÿ«ÿ§ÿÿÿ}ÿyÿ}ÿÿÿÿÿÿÿÿÿ¢ÿÿ¢ÿ¡ÿÿÿÿÿÿÿÿÿÿ{ÿyÿzÿ{ÿ{ÿÿ}ÿÿÿÿÿÿ{ÿxÿ|ÿÿÿ{ÿÿÿÿoÿfÿ}ÿÿÿÿÿÿÿÿÿÿ¢ÿÿÿÿÿÿÿÿÿÿÿÿ­ÿ¶ÿÿªÿ¡ÿ¦ÿ±ÿ¦ÿ¡ÿÿÿ©ÿÿÿ¥ÿ¤ÿ§ÿ¢ÿÿ¨ÿ±ÿ©ÿÿ¬ÿÿ·ÿªÿ­ÿ¦ÿªÿÿÿ¬ÿ¥ÿ ÿªÿ¨ÿ¯ÿÿ¬ÿ¥ÿ¦ÿ¡ÿÿÿÿÿÿÿÿÿ¨ÿÿ¤ÿ¤ÿ ÿ¢ÿ¨ÿ¬ÿ©ÿ¦ÿ§ÿ£ÿÿ±ÿ¡ÿÿÿ¬ÿ¦ÿ¤ÿ¦ÿ¢ÿ¥ÿ­ÿ ÿÿ ÿ ÿÿ¡ÿ ÿÿÿ ÿÿÿ§ÿ¢ÿ£ÿ¢ÿÿ¢ÿÿ¨ÿ ÿÿ¦ÿ£ÿ¢ÿÿÿ ÿ°ÿ£ÿÿÿÿÿÿ¢ÿÿÿÿ£ÿ¤ÿÿ¢ÿ ÿÿ¤ÿÿÿ£ÿÿ¨ÿÿÿÿ ÿÿÿÿ§ÿ¦ÿÿ¢ÿÿ¢ÿ­ÿÿÿ¥ÿ¯ÿ©ÿ«ÿ¦ÿÿ¡ÿ¦ÿÿ«ÿÿÿÿÿÿÿÿÿÿÿÿ ÿ ÿÿµÿÿ£ÿ¢ÿ¨ÿÿÿ¤ÿÿÿÿ¡ÿ¤ÿ¦ÿÿÿÿÿ¢ÿ¥ÿÿÿÿ¢ÿ¶ÿ©ÿ ÿ£ÿ¦ÿ±ÿ¥ÿÿÿÿÿÿÿÿîþ­þUÿÿÿ ÿªÿ®ÿ§ÿÿ¨ÿ¯ÿÿ¨ÿ¢ÿ¯ÿÿÿÿÿ¥ÿ ÿÿÿÿ¡ÿ²ÿ°ÿªÿ¤ÿ¬ÿÿ ÿ§ÿ¢ÿ¤ÿ¤ÿÿÿÿÿ ÿÿ¡ÿÿÿ§ÿÿÿÿ¸ÿ´ÿ­ÿ©ÿÿ£ÿ¤ÿ£ÿÿÿ ÿ­ÿ©ÿ®ÿ©ÿ¥ÿÿÿ§ÿ£ÿÿ¦ÿ§ÿÿÿÿ£ÿ¤ÿÿÿ¥ÿÿÿ£ÿ¦ÿ°ÿÿ¸ÿÿÿ¥ÿÿªÿ¨ÿ¦ÿÿÿÿÿÿÿÿ¥ÿÿÿÿÿÿÿxÿÿÿÿÿ}ÿÿÿÿ}ÿ|ÿÿÿÿÿÿÿoÿ¤ÿÿÿÿÿzÿ~ÿÿÿÿÿ|ÿÿÿÿÿÿÿÿÿÿÿÿÿÿÿ|ÿqÿÿÿÿyÿÿÿ|ÿÿÿÿÿÿÿÿÿÿÿ|ÿvÿtÿÿÿÿ|ÿ}ÿ}ÿsÿ}ÿÿqÿzÿ~ÿÿyÿjÿpÿuÿ~ÿÿgÿpÿtÿÿÿhÿlÿuÿyÿxÿtÿÿÿÿ|ÿÿuÿÿtÿÿsÿtÿÿÿ~ÿÿÿÿÿÿÿÿÿÿÿÿÿÿÿ§ÿÿÿÿÿÿ¢ÿÿÿÿÿÿÿÿÿ§ÿªÿ¢ÿÿÿÿ¤ÿÿ¬ÿ¤ÿ¡ÿÿÿÿÿÿÿÿ¤ÿ¢ÿÿ¡ÿÿÿÿÿÿÿ¡ÿÿÿÿÿºÿ¡ÿÿÿ¦ÿ¢ÿÿÿÿ±ÿÿÿÿÿ¥ÿÿ©ÿ¨ÿÿÿÿÿÿÿÿÿÿÿÿ ÿÿÿÿ¤ÿ¥ÿ£ÿÿ¦ÿ£ÿÿÿÿÿÿ¢ÿÿÿÿÿÿÿÿ¥ÿ¬ÿÿÿ ÿ´ÿ£ÿÿÿ®ÿ¨ÿÿ«ÿ§ÿ£ÿ§ÿ¥ÿ¥ÿÿÿÿÿÿÿÿÿÿÿÿÿ¥ÿÿÿÿÿÿÿÿ§ÿÿÿÿ¡ÿÿÿ¢ÿÿÿÿÿÿÿ¡ÿ¡ÿ£ÿÿÿÿ ÿ¦ÿÿÿÿÿÿÿ¢ÿÿÿÿÿ¡ÿÿ«ÿ£ÿÿÿ¢ÿÿÿÿÿÿÿ§ÿ¬ÿ¥ÿ£ÿÿÿÿÿÿ¤ÿÿÿÿ¢ÿÿÿÿ¢ÿÿ¤ÿÿÿ§ÿ¤ÿÿ¡ÿÿ¦ÿÿÿÿ¡ÿ¤ÿ¦ÿ¤ÿ¢ÿÿÿÿÿÿÿÿÿÿÿÿÿÿÿvÿ¥ÿÿÿÿ¢ÿÿÿÿÿÿÿÿÿÿÿÿÿ£ÿÿÿÿÿÿÿÿÿÿÿÿÿÿÿsÿÿÿÿÿÿÿ¥ÿÿÿÿÿÿÿÿÿÿÿÿÿÿÿ ÿÿÿÿÿÿÿÿÿÿÿÿÿÿÿÿÿÿÿÿÿÿÿÿÿÿÿÿÿ£ÿÿÿÿÿÿÿÿ¡ÿÿÿ ÿÿÿÿÿ¦ÿÿÿÿ¤ÿÿÿÿÿÿÿ¦ÿ£ÿpÿÿÿÿÿÿ¢ÿ¢ÿÿÿÿ¦ÿÿÿÿÿÿÿÿÿÿÿÿÿÿÿÿÿÿÿ|ÿÿÿÿÿÿÿÿrÿÿÿÿsÿÿÿÿÿÿÿ}ÿÿÿÿÿ~ÿzÿÿÿÿÿÿÿÿÿÿÿÿÿÿÿÿÿ¤ÿÿÿÿ¨ÿÿÿÿÿÿÿ|ÿÿ~ÿuÿÿzÿÿ¢ÿÿÿÿÿ¨ÿÿÿÿÿÿÿÿÿÿÿÿÿÿÿÿÿÿÿÿÿ¯ÿ¢ÿÿ ÿÿÿÿtÿÿ¨ÿÿÿÿ¢ÿ©ÿÿ ÿÿ ÿÿ¢ÿ¢ÿÿ¨ÿÿÿÿÿÿÿzÿÿÿÿÿÿÿÿÿÿÿÿÿ¢ÿÿÿÿÿ¢ÿÿÿÿÿÿÿÿÿÿÿÿÿÿÿÿÿÿÿÿÿÿ~ÿÿÿÿÿÿ¨ÿÿ¡ÿÿ£ÿÿÿÿÿÿÿÿÿ¡ÿÿxÿÿÿÿÿÿÿÿÿÿÿÿÿÿÿ¥ÿÿÿÿÿÿÿÿÿ¥ÿxÿÿÿÿÿÿÿ ÿÿÿÿÿÿ|ÿÿÿÿrÿ}ÿÿ¡ÿÿÿÿÿÿÿÿÿÿÿÿ¥ÿ¢ÿÿÿÿÿÿ¢ÿÿÿyÿÿÿ§ÿ£ÿÿªÿªÿÿªÿÿÿyÿÿÿ¢ÿÿ¤ÿ¤ÿÿÿzÿÿÿ|ÿÿÿ ÿÿÿÿ¡ÿÿ¤ÿÿÿÿÿÿÿ£ÿ¦ÿÿÿÿÿÿÿÿ¢ÿ§ÿÿÿÿÿÿ¤ÿ£ÿ¢ÿÿ~ÿÿ¨ÿ¤ÿÿÿÿ{ÿÿÿÿÿÿ¥ÿÿÿ¨ÿÿÿÿÿÿÿÿÿÿÿÿ¢ÿÿÿÿÿÿÿÿÿ¨ÿÿÿÿÿÿÿÿÿ¢ÿ¤ÿÿÿ¨ÿÿ©ÿÿÿÿ£ÿ¡ÿ¦ÿ£ÿÿÿÿÿÿÿÿÿÿÿÿÿÿÿÿvÿwÿÿ¥ÿ§ÿÿÿÿ ÿ£ÿÿÿÿÿ¨ÿÿÿÿÿÿÿ¨ÿÿ¡ÿÿÿ£ÿ©ÿÿÿÿ ÿ¦ÿ¦ÿÿÿtÿÿÿÿÿ£ÿÿ¡ÿÿÿÿÿÿÿÿÿÿÿÿÿÿÿÿÿÿÿ¡ÿÿÿÿÿÿÿÿ£ÿ¤ÿÿÿÿÿÿ¡ÿÿÿÿªÿ£ÿÿÿ¤ÿÿÿÿÿÿÿÿÿÿÿÿ ÿÿ¤ÿÿÿÿÿÿÿÿ ÿ¤ÿ¬ÿ§ÿÿÿÿÿÿÿÿÿÿÿÿÿÿ¤ÿÿÿÿ¨ÿÿÿÿÿÿÿÿÿÿÿÿ¥ÿÿÿÿÿxÿwÿÿªÿ¡ÿÿÿ©ÿ¥ÿÿÿÿ©ÿ±ÿÿÿ{ÿnÿÿÿÿÿÿÿÿÿÿ¤ÿÿÿÿÿ¦ÿ¡ÿÿÿÿÿÿÿ|ÿÿÿÿÿÿÿ¢ÿ¦ÿ¢ÿÿÿÿ¥ÿÿÿÿÿÿÿÿÿÿ¤ÿÿ¤ÿÿÿÿ§ÿÿÿ ÿÿÿÿÿÿÿÿÿÿÿÿ¡ÿ¦ÿÿÿ§ÿÿÿÿÿÿÿ¤ÿÿÿ¨ÿ®ÿ©ÿ¥ÿÿÿÿÿÿ¿ÿ¤ÿÿªÿÿÿ°ÿÿ©ÿÿÿ§ÿ¥ÿÿÿ¨ÿÿÿ¡ÿÿÿ¤ÿ¦ÿ§ÿÿ¢ÿ©ÿ¬ÿ®ÿ ÿÿÿ ÿÿ¤ÿÿÿ£ÿÿÿÿ}ÿÿ¡ÿÿÿ¢ÿÿÿÿÿ¥ÿ£ÿ¡ÿÿÿÿÿÿÿÿ¦ÿ²ÿÿÿ ÿÿÿ£ÿÿÿÿÿÿÿÿÿÿµÿÿÿÿ«ÿÿ»ÿ£ÿÿÿÿÿ§ÿÿÿ£ÿ¢ÿ¥ÿÿÿÿ¡ÿÿÿÿÿÿÿÿÿ¦ÿ©ÿÿÿÿ¤ÿªÿ¡ÿÿÿÿÿÿ¡ÿÿÿ¬ÿ ÿÿ¢ÿ©ÿ¤ÿÿÿ¢ÿÿÿÿÿÿÿÿÿÿÿ¥ÿÿÿÿÿ£ÿ ÿ£ÿ¦ÿ´ÿ¥ÿ¦ÿ ÿÿ·ÿ­ÿ°ÿ¡ÿ§ÿÿÿ ÿ¢ÿÿÿÿ¨ÿÿÿÿÿÿ¡ÿ¤ÿ ÿÿÿÿÿÿ ÿ¬ÿÿ£ÿ¬ÿÿÿ¹ÿÿÿÿ£ÿÿÿ ÿÿ¥ÿ§ÿÿÿ¨ÿ°ÿ­ÿ¨ÿ©ÿ°ÿ¨ÿ¤ÿ®ÿÿ¡ÿÿµÿÿ©ÿ¢ÿ£ÿ¢ÿ¢ÿÿÿÿÿÿÿÿÿ¤ÿ£ÿÿ¡ÿ ÿÿÿÿ ÿÿÿÿÿªÿÿÿ¡ÿ¢ÿÿÿÿÿªÿ¡ÿÿÿÿÿÿÿ¤ÿÿÿÿÿÿ£ÿ¢ÿ°ÿ©ÿÿ¢ÿÿÿ¦ÿÿÿ ÿÿÿÿÿ¢ÿÿÿÿÿÿÿÿ ÿÿ¡ÿÿÿ©ÿ ÿªÿÿ£ÿ§ÿ¢ÿ¤ÿ§ÿ·ÿÿÿÿ¡ÿÿÿÿ ÿÿÿ¤ÿ£ÿ ÿÿ¢ÿÿ¡ÿ£ÿµÿÿÿÿÿÿÿÿÿÿÿÿÿrÿuÿÿ}ÿuÿzÿÿvÿÿÿ}ÿÿÿlÿqÿÿwÿÿtÿjÿwÿqÿqÿuÿÿÿpÿTÿ7ÿAÿSÿbÿnÿxÿÿ~ÿ|ÿÿyÿpÿjÿlÿnÿÿ{ÿiÿvÿ{ÿyÿÿÿ|ÿÿÿÿÿÿÿÿÿÿÿÿÿwÿÿÿÿÿzÿÿÿÿÿÿÿÿxÿÿuÿÿ|ÿÿÿÿ{ÿÿÿÿÿÿyÿÿÿÿÿÿÿÿÿÿÿ~ÿÿÿtÿxÿÿÿÿÿÿÿÿÿÿÿ§ÿ¥ÿÿÿÿÿ£ÿ«ÿÿÿÿÿÿ¢ÿÿÿÿÿ¢ÿÿÿÿ¥ÿ¢ÿ¨ÿ¥ÿªÿ¥ÿ ÿÿÿ¡ÿ¥ÿ§ÿ¡ÿÿ ÿ§ÿ¥ÿÿÿÿÿÿÿÿ ÿ®ÿ¡ÿµÿÿÿÿ¥ÿ¯ÿ¡ÿÿÿ¦ÿ¢ÿ¥ÿ«ÿ´ÿ¡ÿÿÿÿÿÿÿÿÿÿÿÿ§ÿÿÿ¥ÿÿÿÿ£ÿ¦ÿÿÿ¡ÿÿÿ©ÿªÿ¡ÿÿ¥ÿÿÿÿÿÿÿÿ¡ÿÿÿ­ÿÿÿÿ¡ÿÿÿÿÿÿÿÿÿÿÿÿ¬ÿ¢ÿÿ ÿ©ÿÿ ÿ¢ÿ¤ÿ£ÿÿÿÿ£ÿ¢ÿ¯ÿ¨ÿªÿÿ£ÿÿ¢ÿ©ÿ¡ÿÿÿ¥ÿÿÿÿ¦ÿ£ÿ¡ÿÿ¤ÿÿÿÿÿ¤ÿ¬ÿ§ÿ ÿÿÿÿ¦ÿÿ¬ÿ£ÿÿ¡ÿ«ÿÿ ÿ£ÿ¡ÿÿÿÿÿÿ²ÿÿ¢ÿÿÿ¤ÿÿ¤ÿ¤ÿ¥ÿ¬ÿªÿ¤ÿ¢ÿ¢ÿ¡ÿÿÿÿ±ÿ¡ÿÿÿÿ§ÿÿÿÿÿÿÿÿ²ÿÿÿÿ£ÿªÿ¬ÿ§ÿÿÿÿÿÿÿÿÿ¬ÿ ÿÿªÿ¤ÿÿÿÿÿÿÿÿ ÿ­ÿ¨ÿ¬ÿÿ£ÿ¢ÿ ÿÿ¤ÿ«ÿªÿ ÿÿ£ÿ¡ÿÿÿ§ÿ ÿÿÿÿÿÿ¬ÿ¨ÿ£ÿÿ¡ÿÿ©ÿÿ­ÿ¡ÿÿ ÿ¥ÿ¥ÿÿÿÿÿÿ¬ÿ©ÿÿÿÿ¡ÿªÿ¢ÿÿÿÿ¤ÿÿÿÿ¤ÿ´ÿ¡ÿÿÿ¥ÿ¦ÿÿÿ¤ÿ¥ÿÿ±ÿ ÿÿÿÿÿ©ÿ¬ÿ¥ÿ¥ÿ§ÿ¢ÿ¥ÿªÿÿ ÿÿ±ÿ±ÿ¡ÿ¢ÿÿÿ¢ÿ ÿ¦ÿ¦ÿµÿÿÿ©ÿ©ÿÿÿ©ÿ¡ÿ£ÿ ÿÿÿ¤ÿ£ÿ§ÿ¤ÿÿÿÿÿÿÿ¹ÿ©ÿ¡ÿÿ¢ÿÿÿÿÿ¤ÿÿ§ÿ¤ÿ­ÿ¯ÿ£ÿµÿ³ÿ¬ÿ¨ÿÿÿ¦ÿ°ÿÿ«ÿ¦ÿÿ ÿÿÿÿÿªÿ¬ÿ«ÿÿÿÿÿ¤ÿ®ÿ«ÿÿÿ ÿ¦ÿ£ÿ²ÿ¤ÿÿÿÿ¥ÿ¤ÿÿ£ÿ ÿ³ÿÿÿ¬ÿ¨ÿ¥ÿÿÿÿÿ¤ÿÿÿ¨ÿ¢ÿ¬ÿ©ÿ¤ÿ­ÿ¶ÿ±ÿ ÿ«ÿ ÿ¡ÿ£ÿ§ÿ®ÿ²ÿ«ÿ¡ÿ ÿ°ÿ°ÿ¤ÿÿÿ¦ÿ«ÿ£ÿ£ÿ¥ÿ¤ÿÿ©ÿ±ÿ¡ÿ¢ÿ«ÿÿÿÿÿ¤ÿ±ÿ±ÿªÿÿ¥ÿ²ÿ¦ÿÿÿ¥ÿ¡ÿ ÿ¬ÿªÿÿ¥ÿ¥ÿ ÿ£ÿ¡ÿÿµÿÿÿÿÿÿÿÿ¥ÿÿªÿ¢ÿÿÿ¦ÿ±ÿ®ÿ§ÿ©ÿ¤ÿ¦ÿ£ÿ ÿÿÿ¢ÿ¦ÿ«ÿ­ÿ²ÿ²ÿ«ÿ£ÿ´ÿ°ÿ£ÿÿ¢ÿ¡ÿÿÿÿ¡ÿ«ÿ¥ÿ§ÿ­ÿ¬ÿ²ÿÅÿ£ÿÿ§ÿ§ÿ ÿÿ£ÿ£ÿ£ÿºÿ¤ÿ¡ÿ¢ÿ¤ÿÿÿªÿ®ÿÿÿ±ÿ°ÿ¤ÿ¡ÿ¢ÿ¡ÿ£ÿ®ÿ²ÿ§ÿÿ¡ÿÿ¤ÿ¢ÿÿ¢ÿÿ©ÿ ÿ ÿÿ¢ÿ¨ÿ¤ÿ¦ÿÿÿÿ¨ÿ¯ÿ²ÿ©ÿvÿÿÿÿÿÿÿÿÿÿÿÿ~ÿuÿyÿkÿ{ÿÿ{ÿwÿvÿ{ÿÿÿÿÿÿÿÿÿÿÿÿÿÿÿÿÿÿÿÿÿÿÿÿ§ÿ¬ÿ¥ÿÿÿÿÿÿÿ ÿÿÿÿÿÿÿÿ¢ÿ¡ÿÿÿÿsÿiÿÿÿÿÿyÿmÿ|ÿÿÿxÿzÿxÿtÿ]ÿkÿ~ÿ|ÿyÿ}ÿ}ÿsÿ\ÿRÿfÿhÿ}ÿÿÿrÿÿÿwÿrÿ]ÿpÿ~ÿÿ{ÿsÿtÿxÿÿÿÿÿÿ|ÿÿÿÿÿÿÿÿÿÿÿÿÿÿÿÿ¨ÿÿÿÿÿ§ÿ¤ÿÿÿÿ§ÿ²ÿÿ¢ÿÿÿÿÿÿÿÿ ÿÿÿÿÿÿÿÿÿÿÿÿÿÿ~ÿÿ~ÿÿÿÿÿÿÿÿ£ÿÿÿÿÿÿÿÿÿ¥ÿ¢ÿÿÿ}ÿÿÿÿÿÿÿÿÿÿÿÿÿÿÿ¡ÿ ÿÿÿÿÿ­ÿÿÿÿÿÿÿÿÿ{ÿxÿÿÿÿÿÿÿÿÿÿÿÿÿÿÿÿÿÿrÿÿÿzÿ}ÿÿÿÿÿÿÿÿÿÿÿÿÿ ÿÿÿÿ¨ÿ£ÿ£ÿ¡ÿ¦ÿ±ÿ±ÿ¥ÿ¤ÿ©ÿ¦ÿ¬ÿÿ£ÿ¡ÿ§ÿ°ÿ¨ÿ£ÿ¡ÿ¦ÿ¥ÿÿ¬ÿ¤ÿ¨ÿÿÿ²ÿ«ÿ¢ÿÿ¤ÿ¥ÿ¡ÿÿÿÿ¢ÿ­ÿ¤ÿ¦ÿ§ÿ¥ÿ£ÿÿÿÿÿÿªÿ¥ÿ ÿ¶ÿ¨ÿ­ÿ®ÿ¨ÿÿ¢ÿ¤ÿÿ©ÿ§ÿ¤ÿÿ¦ÿ ÿ¤ÿÿÿÿ«ÿ©ÿÿÿÿÿÿ¨ÿ²ÿ¶ÿ¬ÿµÿ£ÿÿ¨ÿªÿ¥ÿ©ÿ¤ÿ¡ÿÿ¨ÿ§ÿÿ¬ÿ¢ÿ¤ÿ¨ÿ¥ÿÿÿÿÿ¢ÿ©ÿ¥ÿÿªÿÿ¤ÿ©ÿ¨ÿ£ÿÿÿ¤ÿ¥ÿ£ÿ§ÿÿ¥ÿÿÿ¦ÿÿÿÿÿ©ÿ­ÿ¤ÿÿÿ¢ÿÿÿ ÿ©ÿÿ«ÿ ÿ¥ÿ§ÿ©ÿ ÿÿ¦ÿ ÿÿ¢ÿÿ ÿÿÿÿÿÿ¡ÿÿÿ¦ÿ¥ÿÿÿ©ÿÿÿ¯ÿ ÿ£ÿ¤ÿÿÿ¨ÿÿÿÿ¢ÿ¤ÿ¦ÿ£ÿÿÿ¢ÿªÿÿ¦ÿ¢ÿ ÿÿÿÿÿÿÿÿÿ¤ÿ ÿÿÿÿ£ÿ ÿxÿ@ÿmÿÿÿ¤ÿ£ÿ§ÿ¡ÿÿÿ«ÿÿ£ÿ£ÿ¦ÿÿÿÿ¤ÿÿÿÿ¢ÿÿ©ÿ ÿÿ¨ÿ¨ÿ£ÿÿÿ¯ÿ¤ÿÿ ÿÿ ÿÿ¢ÿªÿ«ÿ¡ÿÿÿÿ£ÿÿ¢ÿ¬ÿ¥ÿ®ÿ±ÿÿÿ¢ÿÿÿÿ ÿªÿ§ÿÿÿÿÿÿ°ÿÿÿ ÿ¢ÿÿÿÿÿÿÿÿÿÿÿÿÿÿÿ¢ÿÿÿÿ§ÿ¥ÿ§ÿ¥ÿÿÿÿÿÿÿÿÿÿÿÿÿÿÿ{ÿÿÿÿÿÿÿÿÿÿxÿrÿÿÿÿÿÿÿÿÿÿÿxÿÿÿÿÿÿÿÿÿÿÿÿÿÿÿÿÿÿÿÿÿÿÿÿÿÿÿÿÿÿ|ÿÿÿÿÿÿÿÿzÿÿÿÿÿyÿÿÿÿÿÿwÿuÿ{ÿÿzÿÿ{ÿ|ÿ~ÿfÿxÿ|ÿsÿgÿ^ÿqÿ|ÿoÿoÿuÿyÿÿÿ|ÿrÿwÿÿÿyÿsÿvÿÿvÿÿ|ÿÿÿÿ|ÿ}ÿ~ÿ}ÿÿÿÿÿÿÿÿÿÿÿÿÿ¬ÿÿÿÿ~ÿÿ¢ÿÿÿÿÿÿÿ¬ÿ·ÿªÿ¢ÿ¡ÿÿÿÿÿÿ¤ÿÿÿÿÿ¢ÿÿÿÿÿÿÿ¡ÿ¦ÿÿÿÿÿ ÿÿÿ£ÿÿÿ¡ÿÿÿ§ÿ¤ÿÿÿ¬ÿÿ£ÿ¡ÿªÿÿÿÿÿÿÿÿÿÿÿÿÿÿ¨ÿÿÿ¡ÿÿÿ ÿÿÿ ÿ¡ÿÿÿÿÿ£ÿÿÿÿÿÿÿ£ÿ£ÿÿÿÿ¤ÿªÿÿÿÿ©ÿ¤ÿÿÿÿ¤ÿÿ¥ÿÿ¥ÿÿ¢ÿÿÿÿ¡ÿÿÿÿÿÿÿÿÿÿ¤ÿ¢ÿ¥ÿÿÿÿªÿÿÿ ÿÿÿ¤ÿÿÿÿÿÿÿ¤ÿ ÿÿ£ÿ£ÿÿÿÿÿÿÿ£ÿ±ÿÿÿÿÿ¢ÿ©ÿÿÿÿ¥ÿÿ¯ÿÿÿ¢ÿ£ÿÿ ÿ¢ÿÿÿÿ ÿ¤ÿÿ¢ÿÿÿ ÿÿÿÿ¤ÿÿ£ÿ¤ÿÿÿÿ³ÿ ÿÿ¬ÿ¥ÿÿÿ¢ÿÿÿÿÿÿÿÿÿÿÿÿÿ ÿÿÿÿÿÿÿÿÿÿÿÿÿ}ÿÿÿÿ¤ÿÿÿÿÿ¢ÿ§ÿÿÿÿÿÿÿÿÿÿÿÿÿÿÿÿÿÿÿÿÿÿÿÿrÿÿÿÿÿÿÿÿÿ¤ÿ¡ÿÿÿÿvÿzÿÿÿÿÿÿÿÿÿÿÿÿÿÿÿÿÿÿÿzÿÿÿÿÿÿÿÿÿÿÿÿ|ÿÿÿÿÿ¡ÿÿÿÿÿÿÿÿÿÿÿÿÿÿ¡ÿ ÿÿÿÿÿÿÿ¥ÿÿÿ¬ÿÿÿwÿÿ¡ÿ­ÿ®ÿÿxÿÿÿÿÿÿ­ÿÿÿÿÿÿÿÿÿÿÿ}ÿÿÿÿÿÿÿÿÿÿÿÿÿÿÿÿ¤ÿÿÿvÿÿ~ÿwÿÿÿÿÿÿÿÿÿ{ÿ|ÿÿÿÿÿÿÿÿÿÿÿÿÿÿÿ ÿÿÿÿÿÿÿÿÿÿÿtÿÿÿÿÿzÿÿÿ¥ÿÿÿ¨ÿÿÿ¢ÿ£ÿÿÿ}ÿ}ÿÿÿÿÿÿÿÿÿÿÿ¢ÿÿÿÿÿÿÿÿ£ÿ°ÿ ÿÿwÿÿ¢ÿÿÿÿ©ÿ¢ÿ©ÿÿ©ÿ¨ÿÿÿªÿÿ¨ÿÿÿÿ ÿÿÿÿÿÿÿÿÿÿÿÿ¦ÿ§ÿÿÿ¥ÿ¦ÿ¦ÿÿÿÿÿÿÿ¢ÿÿ¦ÿÿÿÿÿÿ£ÿ¢ÿÿÿÿÿÿÿ~ÿÿÿÿÿÿÿÿÿÿ¡ÿÿÿÿÿÿÿÿ ÿ¡ÿÿÿÿÿÿÿÿÿÿÿÿÿÿÿÿ¡ÿÿÿÿÿÿÿÿÿ¥ÿÿÿÿÿÿÿÿÿÿÿ¥ÿÿÿÿ ÿ~ÿÿÿÿÿÿ§ÿ£ÿ¢ÿ¢ÿÿÿÿÿÿÿÿÿ°ÿÿÿÿÿÿÿÿÿ¨ÿÿÿ©ÿÿÿ´ÿxÿ°ÿ¡ÿ¦ÿªÿ£ÿÿ ÿ ÿÿ¤ÿÿ¦ÿÿÿÿÿÿ ÿ§ÿÿÿÿÿÿÿÿÿÿÿÿÿ£ÿ ÿÿÿ¢ÿÿÿÿÿ£ÿ¥ÿ«ÿÿÿÿÿ¦ÿÿÿÿ¦ÿÿÿÿqÿ¥ÿÿ¥ÿÿÿÿÿwÿÿÿÿÿÿÿÿÿÿ~ÿÿÿÿÿÿ¡ÿÿÿÿÿÿÿÿÿÿÿÿ¨ÿ¤ÿÿ¡ÿ¨ÿÿÿÿÿÿÿ¢ÿÿÿÿÿ ÿÿÿÿÿÿÿÿ§ÿ¡ÿ¦ÿÿqÿÿÿÿÿÿÿÿ}ÿÿÿÿÿÿÿÿ ÿÿÿÿÿÿÿÿÿÿÿÿ©ÿ¬ÿ¤ÿ¤ÿÿÿÿ¦ÿÿÿÿ§ÿ¢ÿÿ©ÿÿ§ÿÿ«ÿÿÿÿ¢ÿÿ¢ÿÿÿÿÿÿÿÿÿÿÿÿÿÿÿÿÿÿÿÿÿÿÿ¡ÿÿÿÿÿÿªÿÿÿÿÿÿÿ¡ÿÿÿÿÿÿÿÿÿÿÿÿÿÿ ÿÿÿÿÿ ÿÿÿ«ÿÿÿÿÿÿÿÿÿÿÿÿÿÿÿÿÿÿÿÿÿÿÿ¡ÿÿ¦ÿ²ÿÿÿÿÿÿ¡ÿÿÿ§ÿ¡ÿÿÿÿÿ¢ÿ¤ÿÿÿÿÿÿÿÿ¥ÿÿÿÿÿÿªÿÿÿ¤ÿÿsÿÿ{ÿÿÿªÿ ÿÿÿÿyÿÿ©ÿÿÿ}ÿÿÿÿÿÿ ÿÿÿÿÿÿÿÿÿÿÿ£ÿ­ÿ¤ÿÿÿÿÿÿ ÿÿÿÿÿÿÿÿ§ÿ¨ÿÿÿ¦ÿÿÿÿÿÿ§ÿ¢ÿ¢ÿ¨ÿÿ ÿÿÿÿÿÿÿ£ÿÿ ÿ¤ÿÿÿ ÿ§ÿ¦ÿ£ÿ¥ÿÿÿ©ÿ§ÿ£ÿÿÿÿ¦ÿ®ÿ£ÿÿÿÿ ÿ¥ÿÿÿÿ¦ÿ®ÿÿÿ¾ÿÿ¨ÿ¡ÿ©ÿ®ÿ¥ÿ¤ÿ«ÿ¨ÿ£ÿ¥ÿÿÿ¥ÿ­ÿ²ÿÿÿ£ÿÿÿ¡ÿ¡ÿ§ÿ¡ÿÿÿÿÿÿ°ÿÿÿÿÿÿÿÿ¢ÿ§ÿÿÿÿÿÿÿ©ÿ¢ÿ£ÿªÿ¡ÿÿÿ¢ÿÿÿ¦ÿ¤ÿÿÿÿÿ¨ÿÿÿÿÿÿÿ£ÿÿ£ÿÿ¥ÿÿÿÿ¢ÿÿÿ£ÿÿÿÿÿÿÿªÿ²ÿ ÿÿ¥ÿÿÿÿ­ÿ¬ÿÿÿÿÿ©ÿÿ²ÿÿÿ¡ÿÿÿ ÿÿ«ÿ¡ÿÿÿ¤ÿ¤ÿ£ÿÿÿ ÿÿÿÿÿÿÿÿÿ}ÿÿ£ÿÿ¢ÿ ÿ£ÿ¦ÿ¡ÿÿÿ©ÿ¯ÿ ÿ¡ÿ¼ÿªÿÿÿÿÿÿÿÿÿÿÿÿÿÿ¨ÿÿÿÿÿ¥ÿÿÿÿ©ÿ£ÿ¦ÿ¡ÿ¸ÿÿÿÿÿÿÿ¢ÿ¦ÿªÿ©ÿ­ÿ¨ÿ¢ÿ­ÿ ÿÿÿÿÿÿ­ÿ§ÿ¶ÿÿ ÿ¦ÿ¥ÿ¢ÿÿ¯ÿªÿÿÿ£ÿ¤ÿ©ÿ¦ÿÿÿÿÿÿÿÿÿ¢ÿ ÿ§ÿ©ÿ¨ÿÿ¦ÿ¬ÿ¡ÿ±ÿ£ÿ°ÿÿÿÿÿÿÿÿZÿ|ÿÿÿÿ~ÿÿÿÿÿÿ­ÿÿÿÿ«ÿ¤ÿÿÿ«ÿªÿªÿÿÿÿÿÿÿÿÿÿÿÿÿÿÿ¨ÿ£ÿÿÿÿÿ«ÿÿ£ÿ¢ÿÿ¥ÿ°ÿÿ£ÿÿÿ¥ÿÿÿ¡ÿÿ ÿÿÿÿÿÿÿÿ©ÿ ÿÿÿ¢ÿÿ¢ÿ¢ÿÿÿÿÿÿÿÿÿÿÿÿÿ~ÿÿÿÿyÿÿwÿaÿÿ}ÿÿwÿÿÿlÿzÿ{ÿÿrÿnÿÿoÿgÿvÿÿyÿlÿoÿsÿxÿoÿqÿyÿÿÿÿvÿvÿÿÿkÿ^ÿwÿÿxÿpÿÿÿwÿ{ÿÿÿÿÿÿÿtÿÿÿÿwÿÿÿÿzÿ~ÿÿÿÿÿÿÿÿÿÿÿÿ}ÿtÿvÿÿÿÿfÿÿpÿÿpÿ~ÿÿÿÿÿÿÿÿÿÿÿÿÿÿÿÿwÿpÿ~ÿzÿÿÿÿÿÿÿ¡ÿÿ©ÿ°ÿÿÿÿ¢ÿÿ¦ÿ£ÿÿÿÿÿÿ¡ÿÿÿ¤ÿ¡ÿÿÿÿÿ¢ÿÿ¥ÿÿ£ÿ¥ÿÿÿÿÿÿ¡ÿÿÿÿ¥ÿÿÿÿÿÿÿÿÿÿªÿ¹ÿ­ÿÿÿ ÿÿ ÿÿÿÿ ÿ£ÿ­ÿ¦ÿ¡ÿÿÿ­ÿÿÿÿÿÿ£ÿÿÿ£ÿ¥ÿÿÿ ÿÿÿ¥ÿÿÿÿÿ¤ÿÿÿ«ÿ¡ÿÿÿÿÿÿ ÿ¤ÿÿÿÿÿ¦ÿÿ§ÿÿ¦ÿÿÿÿ¡ÿ£ÿ¡ÿ¡ÿÿÿ ÿÿÿÿ£ÿÿ£ÿ§ÿ£ÿÿÿ£ÿ¨ÿÿÿ¨ÿÿ¢ÿÿÿ¤ÿÿÿÿ¤ÿ¡ÿ¤ÿÿÿªÿ©ÿ£ÿÿÿ³ÿÿÿ¦ÿ¤ÿ¤ÿ©ÿÿÿ£ÿ¨ÿ¦ÿÿÿ¤ÿÿÿ­ÿ«ÿ¦ÿÿÿÿ¤ÿÿÿ ÿÿ¥ÿ£ÿÿ¤ÿ·ÿÿ¢ÿÿÿÿ¢ÿ§ÿ©ÿ§ÿ£ÿÿÿ¦ÿÿ¦ÿÿ¨ÿÿÿÿÿ¤ÿÿ£ÿ ÿÿÿÿÿÿÿ¤ÿ¡ÿÿÿÿ¢ÿÿÿÿÿÿÿÿÿÿÿ¾ÿÿÿªÿÿÿÿÿÿÿÿ«ÿ®ÿ¨ÿÿ£ÿ§ÿÿ©ÿÿÿªÿªÿ¦ÿ¨ÿÿÿÿÿÿ±ÿªÿÿÿ¥ÿÿÿ«ÿ­ÿÿÿÿÿ§ÿ¦ÿ´ÿ£ÿÿÿ ÿÿÿÿ ÿÿ¯ÿ²ÿÿÿÿÿ©ÿ¬ÿ¨ÿ¤ÿÿÿÿÿ¡ÿ ÿÿ¬ÿÿÿÿÿÿÿÿ³ÿ±ÿÿ«ÿ«ÿÿ¡ÿ¢ÿ¦ÿ¡ÿÿÿÿ¥ÿ¥ÿ§ÿ¡ÿ ÿ¬ÿÿ£ÿ¤ÿÿÿÿÿÿ¬ÿÿÿÿÿÿ¥ÿ¤ÿÿ¢ÿ¨ÿ©ÿ¤ÿÿÿ¨ÿ¬ÿ¤ÿ¦ÿÿÿÿÿ¨ÿ²ÿ©ÿÿªÿ´ÿ¢ÿ ÿ§ÿ©ÿ¥ÿ¦ÿ¦ÿ¢ÿ±ÿ«ÿ®ÿ¤ÿ¡ÿ¬ÿ ÿÿ£ÿ ÿÿ¦ÿ¡ÿÿ¥ÿ©ÿªÿÿÿÿÿ¢ÿ¢ÿ£ÿ¢ÿÿÿ§ÿÿÿ¤ÿ¥ÿÿÿ¢ÿ®ÿ¯ÿ·ÿ³ÿ£ÿÿÿ£ÿÿ¡ÿ«ÿ¡ÿ¡ÿÿ¡ÿ®ÿ¯ÿ¬ÿ ÿ ÿ¯ÿ³ÿÿÿ·ÿÿ¦ÿ¨ÿ¤ÿ¡ÿ§ÿµÿ¶ÿ¨ÿ«ÿ©ÿÿ¦ÿ¢ÿ¤ÿ¨ÿ¦ÿ¥ÿªÿ®ÿ¢ÿÿ£ÿÿ§ÿ«ÿ­ÿ«ÿ®ÿ¯ÿÿÿ¤ÿ¤ÿ¥ÿ¦ÿÿÿ¥ÿÿÿ¤ÿ¡ÿªÿÿÿÿ¢ÿ¨ÿ£ÿ¦ÿ°ÿ²ÿ ÿ©ÿÿ®ÿ°ÿ§ÿ¦ÿ¦ÿÿ¤ÿ¢ÿ«ÿ«ÿÿÿÿÿ ÿ°ÿ¥ÿÿ¦ÿÿ£ÿ°ÿ§ÿ¢ÿ§ÿÿ¡ÿÿÿ¤ÿÿÿÿÿÿÿ®ÿ§ÿ­ÿ®ÿ¥ÿÿ¡ÿ£ÿ£ÿ¤ÿÿÿ¡ÿ«ÿ¨ÿ§ÿ§ÿ¦ÿ¥ÿÿÿÿ£ÿÿ¡ÿ¡ÿ¦ÿ¨ÿ¡ÿ¥ÿ¡ÿÿ¡ÿ¦ÿ§ÿ¤ÿÿÿÿ¤ÿÿÿ£ÿ¹ÿ´ÿÿÿ¨ÿ¿ÿ£ÿÿ¡ÿ§ÿ¨ÿ¬ÿªÿÿÿ¹ÿÿ¡ÿÿ°ÿ³ÿ±ÿÁÿªÿ«ÿ¡ÿÿ·ÿ¯ÿ ÿ{ÿÿÿÿÿ³ÿÿÿ{ÿÿÿÿÿtÿnÿrÿ}ÿÿzÿlÿnÿÿuÿÿÿÿÿÿÿuÿyÿ}ÿÿÿÿÿÿÿÿÿÿÿÿÿÿÿ£ÿ¥ÿÿÿÿÿÿÿÿÿÿÿÿÿÿÿÿ¢ÿÿÿsÿsÿrÿÿÿÿÿvÿ{ÿÿÿÿÿoÿyÿdÿ]ÿlÿ}ÿÿÿÿwÿmÿdÿzÿ]ÿqÿÿÿnÿfÿsÿkÿhÿnÿcÿbÿpÿÿÿrÿtÿyÿÿÿ|ÿsÿ|ÿÿÿÿyÿÿÿÿÿÿÿÿÿÿÿÿÿÿÿÿÿÿÿÿÿÿÿ­ÿªÿ§ÿ£ÿÿÿÿÿÿÿÿÿÿÿÿÿÿÿÿÿÿÿÿÿÿnÿ{ÿÿÿÿÿÿÿÿÿÿÿÿÿÿÿÿÿÿÿÿÿÿÿÿÿ}ÿzÿÿÿÿÿÿÿÿÿÿÿÿ ÿ¡ÿÿÿÿÿÿÿÿÿÿÿÿ|ÿÿÿÿtÿÿÿÿÿÿÿÿÿÿÿlÿxÿÿÿÿÿÿÿÿÿÿÿÿÿÿÿÿÿÿÿÿÿÿÿÿ·ÿºÿ³ÿÿÿ¢ÿ®ÿ¬ÿ§ÿ«ÿ©ÿ«ÿ³ÿ£ÿ¡ÿ¨ÿ¨ÿ²ÿ©ÿ«ÿ¦ÿÿÿÿÿ¡ÿÿ¢ÿ¬ÿ¬ÿ¤ÿ ÿÿ¢ÿ¥ÿ¡ÿ¦ÿÿÿ¥ÿ©ÿ¡ÿ¦ÿªÿÿÿÿÿÿ©ÿÿÿÿ§ÿ¯ÿÿÿÿ£ÿ ÿÿÿ¥ÿ°ÿªÿ¢ÿÿ ÿÿ£ÿÿÿÿ¦ÿ£ÿÿÿ ÿÿÿ¦ÿÿ°ÿÿÿ¢ÿÿ¢ÿ±ÿ®ÿ¦ÿ§ÿ©ÿ¨ÿ®ÿÿÿ¢ÿ ÿ¥ÿ¢ÿÿ¡ÿªÿ ÿ ÿ¶ÿÿ ÿªÿÿ¦ÿªÿ¤ÿ¢ÿÿ¥ÿ¡ÿÿ ÿÿ¡ÿÿ°ÿÿÿ­ÿ§ÿÿ¡ÿÿÿ¤ÿ¥ÿ¨ÿ¦ÿ®ÿªÿ§ÿÿÿ£ÿ¥ÿ£ÿ¨ÿªÿ¢ÿÿÿÿÿ¢ÿ¦ÿ¤ÿÿªÿ ÿ¢ÿ¢ÿÿÿÿ£ÿ¢ÿÿ¦ÿÿÿ¢ÿ¥ÿ©ÿÿÿÿÿÿ¢ÿ¡ÿÿÿ§ÿ¢ÿ ÿ¦ÿÿÿ¢ÿ£ÿ ÿÿÿ¡ÿ¤ÿªÿ®ÿÿÿ©ÿ­ÿÿÿÿÿ¬ÿ ÿÿ«ÿ£ÿÿÿÿ¯ÿ¬ÿ¡ÿ¦ÿ¢ÿÿÿÿ®ÿ£ÿªÿ»ÿ­ÿÿÿÿÿÿÿÿÿ¨ÿ£ÿÿ¥ÿºÿ¤ÿÿÿ£ÿ ÿ¡ÿ ÿÿ¢ÿ©ÿ¥ÿ¤ÿ¬ÿ¬ÿ¢ÿÿÿÿÿÿÿ©ÿÿÿÿ§ÿ¢ÿÿÿÿÿªÿ§ÿ£ÿ«ÿÿÿÿ¥ÿÿÿÿ¦ÿ£ÿÿÿ¢ÿ¤ÿÿÿÿ¥ÿÿ®ÿ®ÿ§ÿ³ÿÿÿ¦ÿ«ÿÿÿÿÿÿÿÿÿÿÿÿÿÿÿÿÿÿÿÿÿÿÿÿÿÿÿÿÿÿÿÿÿzÿÿ{ÿÿÿqÿÿÿuÿÿÿÿÿÿÿÿ~ÿÿ~ÿoÿyÿÿÿÿÿ~ÿ~ÿÿÿÿÿÿÿÿÿÿÿÿÿÿÿÿÿÿÿÿÿÿÿÿÿ|ÿ~ÿÿ~ÿÿÿ{ÿÿ|ÿyÿ}ÿÿwÿÿyÿyÿÿÿrÿqÿjÿsÿwÿoÿwÿÿÿÿÿvÿÿÿtÿÿÿÿ|ÿÿÿÿÿÿÿÿÿvÿxÿÿÿÿÿÿÿÿÿ ÿÿÿÿÿÿÿÿÿÿÿ§ÿÿÿÿÿ£ÿ¥ÿÿÿÿÿÿÿ«ÿ¡ÿÿÿÿÿ¤ÿÿÿ®ÿÿÿ ÿ¢ÿÿÿÿªÿÿÿÿ¨ÿÿÿÿÿÿÿÿÿÿÿÿÿÿ§ÿªÿ²ÿ«ÿ©ÿÿÿ¡ÿ¤ÿÿÿÿÿÿÿÿÿ ÿ­ÿÿÿÿ¤ÿÿ ÿÿÿÿ¦ÿÿÿ£ÿ©ÿÿÿÿÿÿÿÿ¡ÿ ÿÿÿÿÿ¤ÿÿÿªÿ±ÿ¶ÿÿÿÿÿÿÿÿ¯ÿ«ÿ¤ÿÿÿÿÿ¦ÿÿÿÿÿÿÿÿÿÿÿ¢ÿÿ¡ÿÿ¾ÿÿÿ ÿÿ ÿ¢ÿÿÿÿªÿ±ÿ¦ÿ¤ÿ¢ÿ¡ÿ¡ÿ ÿÿÿÿÿ ÿÿÿÿÿÿÿÿÿªÿÿÿÿÿÿ¨ÿÿ¡ÿ¤ÿ£ÿ£ÿ¢ÿÿ£ÿ ÿÿ ÿ¡ÿÿÿÿÿÿÿÿÿÿÿ¡ÿªÿÿÿªÿÿÿÿÿ¥ÿ¢ÿÿÿÿÿÿÿÿÿÿÿÿÿÿÿ¢ÿÿÿÿªÿ°ÿÿÿÿÿÿÿÿÿÿÿÿÿÿÿÿÿ¥ÿ¦ÿÿÿÿÿÿÿÿÿÿÿÿÿÿÿÿÿÿÿxÿÿÿÿÿÿ¢ÿÿÿÿÿÿÿÿÿÿÿÿÿÿÿÿÿÿÿÿÿÿÿÿÿÿÿÿÿÿÿÿÿÿÿÿÿÿÿÿÿÿÿÿÿÿÿÿÿÿ¦ÿÿÿÿÿÿÿÿ¤ÿÿÿÿÿÿÿÿÿÿÿÿÿÿÿÿÿÿÿÿ¨ÿÿÿÿ®ÿ³ÿ¥ÿÿÿÿÿÿÿÿÿÿÿÿÿÿÿÿÿÿÿÿÿÿÿÿÿÿÿÿÿÿÿÿÿÿ~ÿÿÿÿÿÿÿÿÿÿÿÿÿÿÿ}ÿÿÿÿÿÿÿÿ~ÿ~ÿÿÿÿÿÿÿÿÿÿÿÿÿÿÿÿÿÿÿÿtÿmÿpÿÿ¡ÿ|ÿÿ£ÿÿoÿ©ÿ¤ÿÿÿÿÿÿÿ ÿ§ÿÿÿÿ£ÿ¨ÿ¨ÿÿÿÿÿ©ÿ¤ÿÿÿÿÿ¨ÿ¨ÿÿÿÿ¤ÿÿ¤ÿÿªÿÿ¦ÿÿÿ±ÿ©ÿÿ§ÿÿÿÿÿ£ÿ£ÿÿÿÿÿÿÿÿÿÿÿÿÿ¢ÿ¦ÿÿÿÿ¥ÿ¢ÿÿÿ§ÿÿÿÿÿÿÿÿ£ÿ¡ÿÿÿÿÿÿ§ÿÿÿÿÿ¨ÿÿÿ¡ÿ¡ÿÿÿÿÿÿÿÿÿÿÿÿÿÿÿÿÿÿÿÿÿÿÿÿÿÿÿÿÿÿÿÿÿÿÿ{ÿÿÿyÿ£ÿÿÿÿ¤ÿÿÿÿÿÿÿÿÿÿÿÿÿÿzÿÿÿÿÿÿ ÿ¡ÿÿÿÿÿÿÿÿÿÿyÿyÿ¤ÿ£ÿÿÿÿÿ¦ÿÿ}ÿ®ÿÿÿ¯ÿtÿÿÿÿÿ£ÿÿÿ~ÿÿÿÿÿÿ­ÿÿÿ©ÿÿÿÿ§ÿÿ¡ÿ¢ÿ¤ÿ¢ÿÿÿÿ£ÿ§ÿ¥ÿ¦ÿÿÿÿ ÿ£ÿ ÿÿÿÿÿÿ§ÿ¨ÿÿ¤ÿ ÿyÿ¢ÿÿ¢ÿÿtÿÿÿÿÿyÿÿÿÿÿ²ÿÿÿÿÿyÿÿÿÿÿÿÿÿÿ¢ÿ¥ÿ£ÿÿÿÿÿÿÿÿÿÿÿÿÿÿÿÿÿÿ¡ÿ­ÿÿÿÿÿÿtÿÿ®ÿ¹ÿÿ«ÿÿÿÿÿÿ{ÿÿÿÿÿÿ¡ÿÿÿÿÿÿÿÿÿÿÿ{ÿÿÿÿÿÿÿÿÿÿÿ¦ÿ­ÿsÿÿ¦ÿÿÿ£ÿµÿÿÿ¦ÿ¡ÿÿÿÿÿÿ¨ÿ¤ÿÿÿÿÿÿÿÿ¦ÿÿÿ¥ÿ£ÿ ÿÿÿÿÿÿÿÿÿÿÿÿÿÿÿÿÿÿÿÿÿÿÿÿ¦ÿÿÿÿÿÿÿÿ¡ÿ ÿÿ§ÿÿÿÿÿÿ¦ÿÿÿÿÿÿÿÿ¡ÿÿÿÿÿÿÿÿÿÿÿÿÿ ÿÿÿÿÿÿÿÿÿÿÿ¡ÿÿ~ÿÿ¥ÿ©ÿÿÿÿÿÿ¡ÿ¤ÿ¤ÿÿÿÿÿÿ£ÿ¦ÿÿÿÿÿÿÿÿÿÿÿÿÿÿÿ«ÿ£ÿÿÿ¦ÿÿÿ¥ÿ®ÿ±ÿ«ÿªÿ¥ÿÿ ÿ°ÿlÿÿÿªÿÿÿÿzÿÿÿÿÿÿ¡ÿÿÿÿÿÿÿÿÿÿ§ÿ¢ÿÿ¤ÿÿÿ¥ÿ¨ÿÿÿÿ¥ÿÿÿÿÿ«ÿÿÿÿ¡ÿÿ¡ÿÿÿÿ¤ÿµÿ®ÿÿÿÿÿÿ£ÿÿÿÿÿÿÿ£ÿÿÿ«ÿªÿ¦ÿÿÿÿÿÿÿ ÿÿÿ£ÿ²ÿÿ£ÿÿÿ£ÿ£ÿÿÿ¦ÿÿÿÿÿ¨ÿ¡ÿÿÿÿÿ¢ÿ ÿ£ÿ©ÿ¡ÿÿÿÿÿ¤ÿ¦ÿÿÿÿÿ ÿÿÿ¦ÿÿÿÿÿ ÿÿ©ÿ¥ÿ£ÿ ÿ¨ÿÿ¢ÿÿÿÿÿÿÿÿÿÿÿÿÿ¡ÿ§ÿÿÿÿÿ¡ÿ§ÿ§ÿ ÿÿ¨ÿ¬ÿ«ÿÿÿÿÿ£ÿÿÿ§ÿ®ÿ£ÿ§ÿ ÿÿÿ ÿ¢ÿÿ¢ÿÿ¡ÿªÿÿÿÿ©ÿ§ÿÿÿÿÿÿÿ£ÿ§ÿ¡ÿÿÿÿ®ÿÿ®ÿÿÿ£ÿÿÿÿÿ£ÿ£ÿ¥ÿ¡ÿ¦ÿÿÿÿÿÿÿÿÿÿÿ¢ÿÿÿÿÿÿÿÿ«ÿÿÿÿÿÿÿÿÿÿ«ÿ­ÿÿ¬ÿ©ÿ­ÿÿÿÿÿÿÿÿÿ©ÿ¥ÿ ÿÿÿÿªÿÿÿ¤ÿ¨ÿ£ÿ§ÿ¤ÿ©ÿÿÿÿÿ£ÿÿÿ¬ÿ¤ÿÿ ÿ¡ÿÿÿÿÿ¢ÿÿ¦ÿ¥ÿ§ÿÿ ÿ¡ÿÿ ÿ¨ÿÿÿÿ¥ÿÿÿ¤ÿ­ÿÿÿÿÿÿ¢ÿÿÿÿÿ¥ÿ¤ÿ¡ÿÿÿ¥ÿ§ÿ ÿÿÿÿÿ§ÿÿÿÿzÿÿÿÿÿÿÿÿÿÿ¤ÿÿÿÿÿÿÿ¥ÿ­ÿÿÿÿ¬ÿ«ÿ­ÿÿÿÿÿ¢ÿÿÿÿÿÿÿÿÿÿ£ÿ ÿÿÿÿÿÿÿ ÿ¤ÿ¦ÿÿ¨ÿÿ¦ÿÿÿÿÿ²ÿÿÿÿ§ÿ¡ÿÿÿÿÿ ÿÿÿÿ¤ÿ£ÿÿÿÿÿÿÿÿÿÿÿÿÿÿÿ{ÿ{ÿ}ÿÿÿÿÿ}ÿ{ÿ|ÿsÿÿÿÿvÿlÿ~ÿxÿÿxÿpÿÿ}ÿ|ÿuÿtÿoÿpÿrÿrÿxÿvÿyÿÿ~ÿzÿ~ÿÿ{ÿÿÿxÿzÿxÿ|ÿÿÿÿÿÿvÿsÿsÿqÿrÿÿÿÿÿÿzÿÿvÿuÿÿuÿyÿÿÿ{ÿ~ÿ|ÿÿÿÿÿÿÿÿwÿqÿÿhÿuÿÿ~ÿÿÿmÿwÿ|ÿÿpÿÿÿwÿ|ÿxÿzÿÿÿÿÿÿÿÿwÿÿ}ÿÿÿÿÿÿÿÿÿÿÿ ÿ¢ÿÿ ÿÿÿÿÿ·ÿ¤ÿÿÿÿÿÿÿÿÿÿÿÿÿÿÿÿÿÿÿÿ¦ÿÿÿ°ÿ£ÿÿÿÿ¢ÿÿÿÿÿÿÿÿ¥ÿÿ©ÿÿÿ¡ÿ§ÿªÿÿÿÿÿÿÿ¥ÿ£ÿÿÿ¤ÿªÿÿ§ÿªÿÿ¥ÿ¡ÿÿÿÿÿ ÿÿÿÿÿÿÿ ÿÿÿ¤ÿÿ£ÿÿÿÿÿÿ¤ÿÿÿ¦ÿ¤ÿÿÿ ÿ¢ÿÿÿÿÿÿÿ¥ÿ¬ÿ£ÿ¡ÿ¥ÿÿÿ§ÿÿ©ÿÿ¥ÿ ÿÿÿ¦ÿÿ¢ÿ¬ÿ®ÿ¢ÿÿ«ÿ¡ÿÿÿÿÿ¤ÿÿÿÿªÿ©ÿÿ¥ÿÿÿÿÿÿ´ÿÿ¯ÿ¤ÿÿ®ÿ­ÿ§ÿ£ÿÿ¨ÿ©ÿÿ£ÿ«ÿÿ¥ÿ©ÿ¦ÿ­ÿ¦ÿÿ¡ÿ¯ÿªÿÿÿÿµÿ­ÿ¢ÿ²ÿ¹ÿ¥ÿÿ¦ÿ«ÿÿ£ÿ©ÿ ÿ¤ÿ¢ÿÿ¤ÿ¯ÿªÿÿÿ¨ÿ¨ÿ¢ÿ°ÿ¯ÿ¥ÿÿÿ¡ÿÿÿÿÿÿÿÿ¨ÿÿÿ£ÿ ÿ£ÿÿ¦ÿ¦ÿ¢ÿ ÿÿÿÿÿ©ÿ£ÿ¦ÿÿÿÿ¡ÿÿÿ¡ÿ¦ÿ¬ÿ©ÿ¦ÿÿ¥ÿÿÿÿ¡ÿÿÿ¢ÿ¬ÿ¯ÿ¡ÿÿ¢ÿÿÿ«ÿµÿÿ¦ÿÿÿ ÿ©ÿ«ÿÿÿÿ ÿªÿ¤ÿ¯ÿ ÿÿÿÿ¡ÿÿÿÿÿÿÿ£ÿÿÿÿ¨ÿ¢ÿ¢ÿªÿ£ÿÿÿÿªÿ©ÿÿ¨ÿÿ¦ÿ¦ÿÿÿÿÿÿ¥ÿÿ ÿ§ÿÿÿªÿªÿÿÿÿÿÿ­ÿ©ÿÿ¥ÿ¤ÿ¢ÿÿ¬ÿ¡ÿÿ£ÿ©ÿÿ¡ÿ²ÿÿ¢ÿªÿ¥ÿ¡ÿÿÿÿ ÿÿÿÿ¬ÿ¾ÿ³ÿ¨ÿÿÿªÿ«ÿ§ÿ¦ÿÿÿÿ£ÿ£ÿªÿÿ¤ÿ¢ÿ¡ÿ£ÿ£ÿ©ÿ£ÿ¥ÿ¥ÿÿÿ¢ÿ¤ÿ¥ÿ¨ÿ¦ÿ£ÿªÿ¡ÿªÿÿÿ£ÿÿªÿ¢ÿ¡ÿ¨ÿ¢ÿ¦ÿ£ÿ­ÿ ÿ¢ÿÿÿ ÿÿÿÿ ÿ­ÿ±ÿ¥ÿÿÿ¬ÿÿÿÿ­ÿ¬ÿÿ«ÿ¬ÿ¤ÿÿ«ÿ«ÿ¢ÿ¤ÿ¯ÿ­ÿÿÿ¡ÿ§ÿÿ¨ÿ¤ÿÿ³ÿ°ÿÿ¤ÿ°ÿ¦ÿÿÿÿÿÿÿ£ÿ§ÿªÿ¬ÿ¦ÿªÿÿÿªÿ¨ÿ©ÿ¨ÿÿÿ­ÿÿÿ­ÿ¤ÿÿ§ÿ¥ÿÿÿ¥ÿ©ÿ³ÿ­ÿÿ¥ÿ»ÿ²ÿÿÿÿ¢ÿÿÿÿ¥ÿ°ÿ«ÿ¤ÿ¡ÿÿ§ÿªÿ«ÿ¥ÿ¡ÿ©ÿ¡ÿÿÿ ÿÿ¡ÿ´ÿÿÿ¢ÿÿ ÿ¤ÿÿ¢ÿ¯ÿ¤ÿ¢ÿ¡ÿ¥ÿÿ¡ÿ¥ÿÿÿ§ÿÿÿÿÿ ÿÿÿÿÿÿÿ¯ÿ±ÿ­ÿ§ÿ¡ÿÿÿ¢ÿ¤ÿÿ°ÿ£ÿ¢ÿ¯ÿ±ÿ©ÿ®ÿ¥ÿÿ©ÿ¥ÿ¢ÿÿÿÿÿÿÿ¦ÿÿ­ÿ·ÿ¢ÿÿ¥ÿ¢ÿÿÿ©ÿÿ¤ÿ¬ÿ§ÿ ÿ ÿ´ÿ¯ÿ´ÿ¤ÿ ÿÿ¡ÿ¦ÿ¢ÿÿÿ§ÿ±ÿ®ÿ¦ÿwÿÿÿÿÿ¥ÿÿÿÿÿÿÿÿÿoÿÿÿÿÿÿ|ÿÿqÿÿÿ{ÿvÿ~ÿÿÿÿÿÿÿÿÿÿÿÿÿÿÿÿÿÿÿ¡ÿ¥ÿÿÿvÿ|ÿÿÿÿÿÿÿ~ÿÿÿÿÿÿÿÿpÿhÿ|ÿÿÿÿÿÿÿÿÿÿÿyÿnÿlÿqÿtÿwÿ}ÿÿÿjÿjÿgÿyÿyÿÿÿÿ}ÿqÿvÿqÿQÿiÿpÿgÿmÿÿÿrÿoÿÿÿÿÿoÿÿÿÿÿÿÿÿÿÿÿÿÿÿÿÿÿÿÿ§ÿ ÿÿÿÿÿÿÿÿÿÿ ÿ¥ÿÿÿÿÿÿÿÿÿÿÿÿrÿrÿ~ÿÿÿvÿuÿÿÿÿtÿrÿuÿ~ÿÿÿÿÿÿÿ¡ÿ²ÿ¢ÿÿÿ£ÿ¤ÿ£ÿ©ÿ£ÿÿ­ÿÿÿÿÿÿÿÿÿÿÿ¨ÿÿÿÿÿÿÿÿÿÿÿÿÿÿÿÿÿÿÿ~ÿyÿÿÿ{ÿ}ÿÿÿÿÿÿÿuÿxÿÿÿ¤ÿÿrÿÿÿÿÿÿÿÿÿÿ¢ÿ ÿ¤ÿÿÿÿÿ¨ÿ©ÿÿÿÿ¤ÿÿ²ÿªÿ¡ÿ¸ÿ«ÿ«ÿ¨ÿÿ¦ÿ¥ÿ¦ÿ¬ÿ£ÿÿªÿ¢ÿ®ÿ¯ÿ±ÿ­ÿ¥ÿ§ÿÿÿÿÿ¦ÿ«ÿ°ÿ©ÿ®ÿ¢ÿÿ§ÿ®ÿ©ÿ£ÿÿ±ÿ ÿÿ¥ÿ¬ÿÿÿÿÿ£ÿÿÿÿ­ÿ¤ÿÿÿÿÿÿ¥ÿ¡ÿ ÿ¬ÿÿÿÿÿªÿ£ÿÿÿÿ¥ÿ©ÿ£ÿÿÿÿÿ¡ÿÿ¬ÿ¤ÿÿÿ§ÿÿÿ¥ÿ§ÿ¢ÿ©ÿ«ÿ¶ÿ¤ÿÿÿÿÿÿ¥ÿ ÿ ÿ²ÿ¸ÿ§ÿ°ÿÿ¥ÿÿ°ÿ§ÿ ÿ£ÿ£ÿ¡ÿ§ÿ¢ÿÿÿ¡ÿÿÿ­ÿÿÿÿÿÿÿÿ¡ÿÿÿÿÿÿ¤ÿ¦ÿ|ÿÿ¥ÿÿÿ¤ÿ£ÿÿ ÿ¡ÿÿÿ¤ÿ§ÿ¡ÿÿ«ÿÿ¢ÿ¡ÿ§ÿ¢ÿ¢ÿ¬ÿ§ÿÿ ÿÿÿÿÿÿÿÿ¢ÿÿ¢ÿÿ£ÿÿÿ§ÿ¤ÿÿÿ¢ÿ¥ÿÿÿÿÿ¬ÿ ÿÿÿÿÿÿÿ£ÿ ÿÿ¥ÿ ÿ£ÿÿÿÿÿÿÿÿ¢ÿ¨ÿ¥ÿ¨ÿªÿ§ÿªÿÿ¡ÿ¡ÿÿÿÿ¤ÿÿÿÿÿ¡ÿ¡ÿ£ÿ£ÿ¦ÿÿ±ÿ¯ÿ±ÿÿ¤ÿÿÿÿ¦ÿ¤ÿ¥ÿªÿ¤ÿÿÿ£ÿ³ÿ¨ÿªÿÿÿÿÿ¨ÿÿÿÿ ÿ£ÿ¤ÿ¦ÿ¦ÿ¨ÿ©ÿÿÿ®ÿ¦ÿÿÿÿ¤ÿ¢ÿÿ¡ÿÿÿÿÿ ÿÿÿÿÿÿ£ÿ§ÿ£ÿÿ­ÿÿªÿ£ÿ©ÿ ÿ¥ÿÿÿÿÿÿÿÿÿÿÿÿÿÿÿÿÿÿÿÿÿ«ÿÿÿÿzÿÿÿÿÿÿÿlÿÿÿ|ÿ|ÿÿ~ÿÿÿÿÿÿzÿzÿsÿÿÿuÿ}ÿÿÿÿÿÿ~ÿÿÿÿÿÿÿÿÿÿÿÿÿÿÿÿÿÿÿÿÿÿÿyÿÿ|ÿwÿqÿqÿzÿÿ}ÿÿÿÿtÿÿÿÿ}ÿÿÿ|ÿÿlÿoÿ~ÿvÿjÿfÿzÿÿÿ}ÿ}ÿyÿmÿoÿ|ÿwÿ}ÿ|ÿÿÿ~ÿÿ{ÿÿ~ÿÿ~ÿzÿÿÿÿÿÿÿÿÿ ÿÿÿÿ£ÿ¥ÿÿÿÿÿÿ¢ÿ¢ÿÿÿÿÿÿÿÿÿÿÿÿ§ÿ°ÿ§ÿÿÿ¡ÿÿ ÿÿÿÿÿ¡ÿÿÿÿÿ¥ÿÿÿ«ÿ ÿÿÿ¤ÿ¢ÿÿÿÿÿÿÿ ÿÿ¥ÿÿ¬ÿ±ÿ¨ÿ ÿÿÿ£ÿ¤ÿ£ÿÿÿÿÿ£ÿÿ¢ÿ§ÿ¦ÿ§ÿÿÿ¯ÿ ÿÿÿ­ÿÿÿÿÿÿÿÿÿÿÿÿ¥ÿ¤ÿÿÿ¤ÿ¡ÿÿÿÿÿÿÿ¤ÿ¥ÿÿÿ¤ÿÿÿÿÿ¦ÿ¦ÿÿÿÿÿÿ£ÿ§ÿ¦ÿÿÿÿÿÿÿÿ ÿÿÿÿÿÿÿÿÿÿÿÿÿÿÿÿÿ«ÿ©ÿ¯ÿ¡ÿÿ¥ÿÿÿÿÿÿÿÿÿÿÿ¬ÿÿ¥ÿ©ÿ ÿÿ¤ÿÿÿ¥ÿÿ¥ÿ¦ÿÿ ÿÿÿ£ÿÿÿÿªÿ«ÿ¡ÿ¡ÿ©ÿÿ¦ÿ®ÿÿÿÿÿÿÿÿÿ´ÿÿ±ÿÿÿÿÿÿsÿ9ÿ`ÿÿÿÿÿÿÿÿÿÿÿ¦ÿÿ¡ÿ¦ÿ¯ÿ¡ÿÿÿÿÿÿÿÿÿÿÿÿÿÿÿÿ§ÿ¡ÿÿÿÿÿÿÿÿÿÿ¤ÿÿÿÿÿÿ|ÿÿÿÿÿÿÿÿ§ÿ|ÿÿÿÿÿÿÿÿÿÿÿÿÿÿÿÿÿÿÿÿÿÿÿÿÿÿÿÿÿÿÿÿÿÿÿÿyÿÿÿÿ¥ÿÿÿ£ÿÿÿÿÿÿÿÿÿÿÿ¡ÿÿÿ­ÿ¨ÿÿÿ¡ÿ©ÿÿÿÿ£ÿÿ¤ÿÿÿÿ¯ÿÿÿÿÿÿ®ÿÿ«ÿÿÿÿÿÿÿÿÿÿÿÿÿÿÿÿÿÿÿÿÿ¢ÿ¢ÿÿÿÿÿÿÿÿÿÿÿÿÿÿzÿÿÿÿÿÿÿÿÿÿÿÿÿ{ÿÿÿÿ~ÿyÿÿÿÿÿÿÿÿÿÿÿÿÿÿÿÿÿÿÿÿÿÿÿ³ÿÿyÿÿÿ}ÿXÿÿÿÿ«ÿÿÿ¤ÿxÿÿÿ¡ÿ ÿÿÿvÿÿÿ ÿÿÿÿÿÿÿÿÿ¡ÿÿÿÿÿÿÿÿÿªÿ¡ÿÿÿÿÿÿÿ¬ÿÿ£ÿ£ÿÿ°ÿÿÿ§ÿ}ÿÿ~ÿzÿ¡ÿÿÿ ÿÿÿ¦ÿÿÿÿÿÿ¡ÿÿÿÿÿÿÿÿÿÿÿÿÿ¡ÿÿÿÿÿÿ¥ÿÿªÿÿÿÿÿ¤ÿÿÿÿÿ«ÿ£ÿÿÿÿÿ¤ÿ¤ÿÿÿ¡ÿÿÿÿÿ£ÿÿÿ ÿÿÿÿ ÿÿÿÿÿÿÿ¤ÿÿÿÿÿÿ¡ÿ¡ÿÿyÿÿÿÿ}ÿ¤ÿÿÿÿÿ ÿÿÿÿÿÿÿ ÿÿÿÿ}ÿÿÿÿÿÿÿÿÿÿÿÿ ÿÿÿ¤ÿÿÿÿÿÿ±ÿÿÿwÿÿ§ÿ¦ÿ¤ÿ¨ÿÿÿ©ÿÿ§ÿÿÿÿÿÿÿÿÿ¯ÿÿÿÿÿÿÿÿÿÿÿ¥ÿÿÿÿÿ}ÿÿÿÿÿÿÿÿÿÿÿ¥ÿ¢ÿÿÿÿÿÿÿÿÿÿ¥ÿÿÿÿÿÿÿwÿÿÿ´ÿÿÿÿ¥ÿÿ¤ÿÿÿ ÿªÿÿÿÿÿÿÿÿÿÿÿÿÿÿÿÿÿÿÿÿÿxÿÿÿqÿÿÿ ÿÿ|ÿÿÿÿÿÿÿÿuÿÿÿÿ£ÿÿÿÿÿÿÿÿÿÿÿÿÿÿÿÿÿÿÿÿ¢ÿÿÿÿÿÿÿÿ¡ÿ¡ÿ¤ÿ¡ÿÿ¢ÿÿ£ÿÿÿÿÿÿ¤ÿÿ§ÿ¢ÿÿÿ¡ÿÿÿÿrÿÿÿÿÿ ÿÿÿÿÿÿÿÿÿÿÿÿÿÿÿÿÿÿÿÿ¢ÿ¡ÿÿÿÿÿÿÿÿ¨ÿÿÿÿÿÿ¥ÿ¢ÿÿÿÿÿÿÿ}ÿÿÿ¥ÿ§ÿ±ÿÿ§ÿÿ ÿÿÿÿÿÿÿzÿÿ¤ÿ¦ÿÿÿÿÿÿÿ¤ÿ ÿ¡ÿÿÿÿ ÿÿÿÿÿÿÿÿÿÿ¡ÿ¦ÿÿÿÿ¢ÿ£ÿÿ¢ÿÿÿÿ¡ÿÿÿÿÿÿÿÿ§ÿÿÿÿÿÿ¡ÿÿÿÿÿÿÿÿÿÿÿÿÿ¤ÿÿÿÿÿÿÿÿÿÿÿÿÿ¦ÿ£ÿÿ£ÿÿqÿÿÿÿ¡ÿ ÿÿÿ¦ÿ ÿ¤ÿÿÿÿÿÿ ÿÿÿÿÿ¦ÿ¥ÿÿ ÿ ÿÿÿÿ£ÿ¢ÿÿÿÿ¯ÿÿÿÿÿ¢ÿ ÿÿ§ÿÿÿ ÿ­ÿÿÿÿÿÿ£ÿÿÿÿÿÿÿÿÿÿÿÿÿÿÿÿÿÿ¤ÿÿÿÿÿ ÿÿÿÿÿ§ÿÿ¥ÿÿÿ|ÿ§ÿ¹ÿÿÿÿÿ¦ÿ£ÿÿÿÿ£ÿ¢ÿ ÿ¬ÿ£ÿÿ¤ÿ¤ÿÿ¢ÿÿÿÿªÿ£ÿÿ­ÿ¥ÿÿÿ¢ÿÿ¤ÿ®ÿ¢ÿÿÿÿ­ÿÿÿÿÿÿ¤ÿÿÿÿÿÿÿ¤ÿ§ÿ ÿÿÿÿÿÿÿ¥ÿ§ÿ¦ÿÿ¢ÿ¦ÿ¡ÿÿÿªÿ¡ÿ¨ÿÿ ÿ¨ÿ£ÿÿÿ¬ÿÿÿÿÿÿ¡ÿÿÿÿÿ©ÿ¡ÿÿ£ÿÿÿÿÿÿ ÿÿ£ÿ ÿÿ¤ÿ¬ÿ¢ÿ¢ÿÿÿ«ÿÿÿ¦ÿÿÿÿ¤ÿ©ÿÿÿÿ£ÿÿÿÿÿÿÿ¡ÿ£ÿ¢ÿ¦ÿ©ÿ§ÿ¡ÿ¥ÿ¥ÿ´ÿÿ£ÿ¡ÿÿÿÿÿÿ£ÿÿÿ¥ÿ§ÿÿ­ÿÿÿÿ¡ÿÿÿÿ¬ÿ§ÿÿÿ ÿÿÿÿÿÿÿ ÿ¦ÿ«ÿÿÿ¨ÿÿÿ¢ÿÿÿÿÿÿÿ¨ÿ­ÿ£ÿÿÿ§ÿ ÿÿ§ÿ¨ÿÿÿÿÿ«ÿÿÿÿÿÿÿÿ¥ÿÿ¦ÿÿÿÿ¡ÿ¥ÿ£ÿÿÿ£ÿ¦ÿ¢ÿ£ÿ¡ÿÿÿ­ÿ¤ÿÿ£ÿÿÿ ÿ§ÿÿÿÿÿrÿÿÿÿÿÿÿÿÿ¡ÿÿÿÿ¡ÿ©ÿ­ÿ¢ÿ®ÿ²ÿ§ÿ¡ÿ¯ÿÿ¤ÿÿ¦ÿ¨ÿÿ«ÿÿÿÿÿÿÿ¢ÿ¢ÿÿÿÿÿÿÿÿÿÿ¢ÿ¤ÿÿ ÿ£ÿÿÿÿ§ÿ°ÿÿÿ­ÿªÿÿ£ÿ¢ÿÿÿ¥ÿ ÿÿÿÿÿ©ÿ£ÿ¥ÿÿÿÿÿÿÿÿÿ ÿÿÿ{ÿÿÿ{ÿ|ÿÿÿÿÿÿÿvÿÿ~ÿÿxÿtÿÿ{ÿwÿxÿÿÿÿtÿaÿaÿnÿ{ÿwÿgÿcÿpÿÿ~ÿxÿqÿhÿÿÿtÿrÿÿ|ÿÿ}ÿzÿ}ÿÿÿÿÿ~ÿlÿÿÿÿ¤ÿÿ£ÿÿÿÿÿÿzÿÿ}ÿ{ÿÿÿ}ÿwÿÿÿÿ}ÿxÿzÿlÿÿÿuÿ{ÿlÿtÿÿÿ|ÿ{ÿ}ÿvÿ~ÿÿÿÿqÿÿÿuÿmÿÿÿ~ÿÿÿÿÿÿÿÿÿÿÿÿÿÿÿÿÿÿÿ§ÿ¦ÿ¤ÿÿÿÿÿÿ¡ÿµÿ£ÿ¡ÿÿÿÿÿÿÿÿÿÿÿÿÿÿÿÿ£ÿ¥ÿ¦ÿÿ§ÿ¢ÿ©ÿÿÿÿÿ¢ÿ¢ÿ£ÿÿÿÿ°ÿ¸ÿuÿ»ÿxÿÿÿ¡ÿÿÿÿÿÿÿ¡ÿ«ÿ¡ÿÿÿÿªÿ ÿ«ÿÿ¢ÿ¡ÿ§ÿ¡ÿ¡ÿªÿ©ÿÿÿ¦ÿ¸ÿ°ÿ§ÿÿÿÿ¦ÿ±ÿ¥ÿ¢ÿ¥ÿÿÿ ÿ¡ÿÿÿÿ¡ÿÿÿ ÿÿÿ©ÿÿÿ ÿÿÿÿ©ÿ®ÿ­ÿ±ÿ©ÿ§ÿ§ÿ¦ÿ¢ÿ¨ÿ¢ÿ¡ÿ¡ÿ³ÿ«ÿ«ÿ¬ÿ¯ÿªÿ¥ÿ£ÿÿÿÿ£ÿÿ¡ÿÿÿÿÿÿ­ÿ¤ÿÿÿÿÿ§ÿ¢ÿÿÿ¥ÿ ÿ¤ÿ¨ÿ¬ÿ¥ÿ ÿ§ÿ¦ÿ¡ÿ¦ÿ©ÿÿÿ¡ÿÿÿÿÿÿÿÿ¨ÿ¦ÿ¥ÿ£ÿÿ¥ÿ³ÿ¨ÿªÿ ÿÿ¬ÿ³ÿªÿ®ÿÿ ÿ©ÿ°ÿ¯ÿ«ÿ¤ÿÿ£ÿ£ÿ«ÿ¬ÿÿÿÿÿÿ¢ÿÿÿÿÿÿ¡ÿÿ¨ÿÿÿ¡ÿÿ¬ÿ¦ÿ¥ÿ¢ÿÿÿÿÿ ÿ¥ÿ¥ÿÿ·ÿÿ|ÿÿ£ÿÿÿ¡ÿ£ÿ§ÿ¦ÿ®ÿ£ÿ©ÿÿÿÿÿÿÿÿÿÿÿ£ÿ£ÿÿÿÿ ÿ¥ÿ³ÿÿÿÿ¢ÿÿÿÿ¥ÿªÿªÿÿ¡ÿÿÿÿÿÿÿÿ¡ÿÿÿ¤ÿ©ÿÿÿÿÿÿÿ¬ÿ¡ÿÿÿÿ¬ÿ ÿ©ÿÿ¢ÿ¥ÿ¬ÿÿÿÿÿÿÿÿÿ ÿ¢ÿ´ÿÿ¤ÿ¤ÿ¢ÿ¨ÿ¨ÿ£ÿ¬ÿ£ÿ§ÿ¡ÿÿÿ£ÿ¤ÿÿÿÿÿÿ¢ÿÿÿÿ²ÿ£ÿ¤ÿÿÿ ÿ¢ÿ¥ÿÿÿ¤ÿ´ÿ»ÿÿÿÿ¦ÿ«ÿ­ÿ¨ÿÿÿ¢ÿ·ÿÿ©ÿ¢ÿ¤ÿ¥ÿ§ÿ¥ÿ¨ÿ©ÿÿ¤ÿ¤ÿÿÿÿ¨ÿ«ÿ£ÿ¢ÿ¨ÿÿÿ©ÿÿÿÿªÿÿÿÿÿªÿ¬ÿ§ÿ­ÿ¢ÿÿÿÿÿÿ¤ÿ£ÿ¡ÿ©ÿ¬ÿ¢ÿÿ¯ÿ«ÿ©ÿ¦ÿ¡ÿÿÿÿ£ÿ©ÿÿÿ¨ÿ«ÿ«ÿ¯ÿ­ÿ¢ÿÿ¨ÿ¢ÿ¨ÿ¬ÿ¬ÿ ÿªÿ¨ÿÿÿ¥ÿªÿ¡ÿÿÿ¢ÿ§ÿ£ÿ©ÿ®ÿ¬ÿ¬ÿ®ÿ­ÿ¨ÿºÿ¦ÿÿ¥ÿ¯ÿ«ÿ£ÿ¡ÿ®ÿ«ÿÿ¬ÿ£ÿ­ÿ­ÿ ÿÿÿ£ÿ§ÿ¯ÿ©ÿ¦ÿ³ÿ§ÿ¦ÿ®ÿ¨ÿ¢ÿÿÿÿ¢ÿ¢ÿ«ÿ¥ÿÿÿÿ«ÿ²ÿ¥ÿ¨ÿ¢ÿ©ÿ¡ÿ¢ÿ¥ÿÿÿ­ÿ£ÿ¡ÿÿ¨ÿ­ÿ¥ÿ¥ÿ¦ÿ§ÿµÿ©ÿÿÿÿ¥ÿ©ÿ£ÿÿ¢ÿ¼ÿÿÿÿ«ÿ®ÿ¡ÿÿÿÿ²ÿÿ«ÿ¨ÿ¥ÿ¯ÿ°ÿ¤ÿ¤ÿ©ÿ§ÿ¥ÿÿÿ¢ÿ¼ÿµÿÿ¤ÿÿÿ£ÿ¡ÿÿÿÿÿÿªÿªÿ®ÿÿÿ¡ÿ£ÿ ÿÿÿ´ÿ¿ÿ¬ÿÿÿÿÿ¡ÿÿ ÿ¤ÿªÿÿ§ÿ©ÿ¡ÿ¥ÿ°ÿ¡ÿ¯ÿ¡ÿÿ´ÿ¯ÿÿÿÿÿÿÿÿÿÿÿÿÿÿÿzÿÿ}ÿ{ÿÿÿÿzÿÿjÿÿÿÿÿÿÿÿÿÿÿÿÿÿÿÿÿÿÿÿÿÿ§ÿ¨ÿ¤ÿ¨ÿÿÿÿÿÿÿÿÿÿ}ÿÿÿÿ®ÿ¥ÿÿÿuÿqÿÿÿÿÿ{ÿyÿÿÿÿÿÿwÿjÿ}ÿnÿqÿyÿzÿwÿzÿÿgÿkÿuÿzÿÿÿÿÿÿyÿwÿ\ÿpÿrÿwÿyÿwÿwÿtÿrÿÿÿÿÿÿÿÿÿÿÿÿÿÿÿÿÿÿÿÿ£ÿªÿÿÿÿÿÿÿÿÿÿ¤ÿÿÿÿÿÿÿÿÿÿÿÿÿÿÿÿÿÿ~ÿÿÿ~ÿ{ÿÿÿÿÿzÿÿrÿwÿÿÿÿ¡ÿ¥ÿÿ¤ÿ¥ÿÿÿ¡ÿ ÿÿÿ¡ÿ ÿÿ¡ÿ¤ÿÿÿÿÿÿÿÿÿÿ³ÿÿÿÿÿ¡ÿÿÿÿÿÿÿÿÿÿÿÿÿÿvÿxÿÿÿ{ÿÿÿÿÿÿÿÿÿÿÿÿ¤ÿÿÿÿ¡ÿÿÿÿÿÿÿÿÿ¤ÿÿÿÿÿ¤ÿÿÿÿÿÿÿ¡ÿ±ÿ©ÿ¨ÿ©ÿ¤ÿ¥ÿ¢ÿÿÿÿÿ¬ÿÿ¡ÿ©ÿ¯ÿ³ÿ¯ÿ°ÿ´ÿ©ÿÿ¥ÿ°ÿ¦ÿ©ÿªÿ¦ÿ¶ÿ³ÿ«ÿ«ÿªÿ¬ÿ®ÿ ÿªÿÿ°ÿÿÿ¨ÿ±ÿ§ÿ¬ÿ¬ÿ¢ÿ­ÿ¢ÿ®ÿ«ÿ¨ÿÿ ÿ¤ÿ­ÿ©ÿ ÿÿÿ¡ÿ«ÿÿÿÿÿ§ÿ¢ÿÿÿ«ÿ®ÿ§ÿ«ÿ¦ÿÿ¨ÿ¡ÿÿÿ§ÿ¡ÿÿÿÿÿÿÿ¤ÿ£ÿ«ÿ°ÿ®ÿ¦ÿÿ¡ÿ¦ÿ£ÿÿÿÿÿÿÿ£ÿÿÿ±ÿ©ÿÿÿÿ§ÿ£ÿÿÿÿÿÿªÿÿÿÿ£ÿÿÿ¡ÿ¡ÿ¤ÿÿ ÿ¦ÿÿÿ©ÿÿÿÿÿÿÿ«ÿ ÿ¢ÿ¢ÿÿÿÿÿÿÿÿ¥ÿ¡ÿÿÿÿÿ¦ÿÿÿÿÿÿÿÿÿÿ¤ÿ¡ÿÿ¦ÿ¢ÿÿÿ¢ÿ£ÿ¡ÿÿÿÿÿÿ§ÿ¢ÿªÿªÿ ÿÿÿÿ¦ÿ¨ÿ ÿÿÿ ÿÿÿÿÿÿ¢ÿ¤ÿÿÿÿÿÿÿ¢ÿ£ÿÿÿÿÿ§ÿ¢ÿ©ÿÿÿÿ¢ÿÿÿÿ¤ÿÿÿÿ¢ÿ­ÿ£ÿÿ§ÿ£ÿÿÿ¢ÿÿÿÿ ÿ¢ÿ¢ÿ¡ÿÿÿÿ£ÿ©ÿÿ±ÿ£ÿÿ³ÿ¬ÿ«ÿ§ÿ¯ÿ¢ÿ ÿ ÿÿÿ¡ÿ¡ÿÿ¡ÿ¢ÿ£ÿ¥ÿ¥ÿ ÿ¢ÿ£ÿ ÿÿÿÿÿÿÿÿÿÿ¤ÿÿÿÿ£ÿÿ£ÿ¦ÿ¢ÿ¢ÿ¢ÿ¦ÿ¢ÿ¡ÿÿÿÿÿÿÿÿÿÿÿÿÿyÿÿÿÿÿÿÿÿÿÿyÿvÿÿÿvÿzÿÿÿÿuÿÿÿÿÿÿ{ÿxÿoÿyÿÿÿ~ÿwÿhÿuÿ{ÿÿÿÿyÿÿ¥ÿÿÿqÿvÿ~ÿÿxÿyÿÿÿÿÿÿÿÿÿÿÿ|ÿÿ{ÿÿÿÿÿ~ÿxÿvÿmÿvÿÿÿÿÿÿÿpÿÿÿÿrÿÿÿÿ|ÿnÿÿÿtÿnÿsÿ~ÿÿ{ÿÿÿuÿnÿÿÿrÿÿÿÿÿ|ÿ|ÿ{ÿÿÿÿÿÿÿ}ÿÿÿÿÿÿÿÿÿ¦ÿ¥ÿÿ£ÿÿÿÿ¤ÿÿÿÿÿÿÿÿÿÿÿ ÿÿÿÿÿªÿ ÿÿÿÿÿÿÿÿÿÿÿÿ¢ÿ©ÿÿÿÿÿÿÿÿ£ÿ©ÿÿÿÿÿÿÿÿ£ÿ©ÿÿ ÿ¤ÿ ÿÿÿÿÿ¥ÿ¥ÿ¢ÿÿ ÿÿÿÿÿ¦ÿ¬ÿÿ¡ÿÿ£ÿ£ÿÿÿÿ©ÿ«ÿÿÿÿ¡ÿÿ¨ÿÿÿ¤ÿ§ÿ£ÿ ÿÿÿÿÿÿÿ ÿÿÿ¢ÿ®ÿ ÿ¦ÿÿ°ÿ¡ÿÿ£ÿ¡ÿ£ÿÿÿÿÿÿÿÿ£ÿ¦ÿ¢ÿÿÿÿÿÿÿÿÿÿÿÿ®ÿ£ÿ§ÿ£ÿÿÿÿÿÿÿÿÿ¥ÿ ÿÿÿÿÿÿÿÿÿÿÿÿÿÿÿ¤ÿÿ©ÿ¥ÿÿÿ«ÿÿÿ¬ÿ¤ÿÿÿÿÿÿÿ¨ÿ ÿÿÿ©ÿ§ÿÿ¨ÿ²ÿÿÿÿÿµÿÿÿÿÿ¦ÿÿ®ÿÿ¡ÿ¥ÿÿÿÿÿpÿ÷þÿyÿÿ ÿ¤ÿÿÿÿÿÿÿ§ÿ¢ÿ¡ÿ ÿ§ÿÿÿ©ÿ ÿÿÿÿÿÿÿÿÿÿÿÿÿÿÿÿÿÿÿÿÿÿÿÿÿÿÿÿÿÿÿÿÿ«ÿ ÿ¤ÿÿÿ ÿÿ£ÿ¡ÿÿÿÿÿÿÿÿ ÿÿÿÿÿÿÿÿÿÿÿÿÿÿÿÿÿÿÿÿÿÿÿÿÿÿyÿÿÿÿÿÿÿ«ÿÿÿÿÿ{ÿÿÿÿÿÿÿÿÿÿÿÿÿxÿ|ÿÿÿÿÿÿÿÿÿÿÿµÿÿ«ÿÿ¥ÿÿÿ ÿÿÿÿÿÿÿÿÿÿÿ¡ÿ ÿ¢ÿÿÿÿÿÿÿÿÿÿÿÿÿÿ¡ÿÿÿ¡ÿÿÿÿÿÿ~ÿxÿ ÿÿzÿÿÿÿÿÿÿÿÿÿÿÿÿÿtÿÿÿÿÿÿÿÿÿÿÿÿ¢ÿÿzÿÿÿÿÿÿÿÿÿ­ÿÿÿÿÿhÿWÿ{ÿÿÿÿÿÿÿÿÿÿÿÿÿÿÿÿÿÿÿÿÿ~ÿÿ¤ÿ±ÿªÿÿÿÿ ÿÿ§ÿ¬ÿÿÿ¥ÿ£ÿ ÿ¡ÿÿÿÿÿÿÿ¥ÿ¡ÿÿ¡ÿÿÿ ÿÿÿÿÿ¡ÿÿÿ¨ÿÿÿ¦ÿ§ÿÿÿÿÿÿ¢ÿÿÿÿÿÿÿÿÿÿÿÿÿÿÿÿÿÿ¨ÿÿ´ÿÿÿÿÿÿ¤ÿÿ£ÿÿªÿÿÿÿÿÿÿÿÿ¡ÿÿÿÿÿÿÿªÿ¥ÿÿÿÿÿ¡ÿ¡ÿÿÿÿÿÿ·ÿÿÿÿÿ~ÿÿyÿÿ£ÿÿÿ©ÿ­ÿ´ÿÿÿ§ÿÿÿÿÿÿ¢ÿÿ«ÿuÿbÿÿÿÿ¢ÿÿ|ÿzÿÿÿ ÿÿÿÿxÿ~ÿÿÿ¬ÿ ÿÿÿÿÿÿÿÿÿÿ¥ÿÿxÿÿÿÿ¦ÿÿÿ~ÿ¤ÿÿÿ¦ÿÿÿÿ ÿ ÿÿÿÿÿÿÿÿÿÿÿÿ|ÿÿÿ ÿÿ§ÿÿÿ¥ÿÿªÿ®ÿÿÿ¤ÿÿÿ§ÿÿwÿÿ¢ÿÿÿÿ©ÿ®ÿÿÿ§ÿÿÿÿÿÿÿ¢ÿÿxÿ¢ÿÿÿÿÿÿÿÿÿÿÿÿÿÿÿÿÿ{ÿvÿÿÿÿÿÿÿÿÿ~ÿÿÿÿÿÿÿÿÿÿ|ÿÿÿÿÿÿÿÿ§ÿÿ¦ÿÿÿÿÿÿ©ÿÿÿ ÿÿÿ§ÿÿ¬ÿªÿ£ÿ ÿ­ÿ¥ÿÿÿ¦ÿÿ{ÿxÿÿÿ}ÿÿÿÿÿÿ¨ÿÿÿÿÿ ÿÿÿÿ«ÿÿÿ­ÿÿ¡ÿÿ¡ÿÿÿÿ¤ÿÿ¡ÿ¦ÿ®ÿ ÿÿÿÿÿ¢ÿ¦ÿÿÿ¨ÿÿÿÿÿÿÿ¤ÿ¡ÿÿÿÿÿÿÿÿÿ¡ÿÿÿÿÿÿÿ¤ÿÿÿ©ÿÿ¢ÿ¢ÿÿÿÿ ÿ©ÿ­ÿ¢ÿÿÿÿÿÿÿ|ÿÿÿÿÿÿÿ£ÿÿÿÿÿÿÿ¤ÿÿÿ¢ÿÿÿÿÿÿÿÿÿÿÿ¢ÿÿÿÿÿÿ§ÿÿÿ¨ÿ§ÿÿ~ÿÿÿÿÿÿÿÿÿ ÿÿ~ÿÿÿÿÿÿÿÿÿÿÿÿÿÿÿÿÿ¡ÿÿÿ¡ÿÿÿ ÿ¬ÿ ÿÿÿÿÿÿÿÿ«ÿÿÿÿÿ£ÿÿÿÿ£ÿÿÿÿÿÿÿÿÿ ÿÿ{ÿÿ ÿÿÿÿÿÿÿ©ÿ¨ÿ ÿÿÿ¬ÿÿ ÿÿÿÿ¦ÿÿÿÿ¯ÿÿÿÿªÿ ÿ¡ÿ«ÿÿÿ¦ÿÿ ÿÿÿÿÿ ÿ¤ÿÿÿÿÿÿÿÿÿ ÿ«ÿ¡ÿÿ¤ÿÿ ÿÿÿÿÿÿ©ÿÿÿ¤ÿÿ ÿªÿÿÿÿÿÿÿ®ÿ¥ÿÿ§ÿ¦ÿ ÿ¨ÿ£ÿÿÿÿÿ©ÿÿÿ ÿ§ÿÿÿ¸ÿ£ÿÿ¢ÿÿÿÿ¶ÿÿÿÿ¢ÿ©ÿÿÿ£ÿÿÿÿÿÿÿÿÿ©ÿ°ÿ«ÿ¨ÿ¥ÿ¨ÿÿÿ ÿÿÿÿ¦ÿÿÿÿÿÿÿÿÿÿ ÿ¢ÿ ÿ­ÿÿ©ÿ¸ÿÿÿ ÿ®ÿ£ÿÿ°ÿ´ÿÿÿ£ÿÿÿÿÿÿÿÿÿÿÿÿ£ÿÿÿÿÿ«ÿªÿÿ ÿÿ ÿªÿÿÿÿÿªÿÿÿÿÿÿ£ÿÿÿÿÿÿÿÿ¨ÿ¢ÿ¤ÿ­ÿÿÿªÿ©ÿÿÿÿÿ­ÿÿÿ¢ÿÿªÿ¨ÿ§ÿÿÿÿ¯ÿÿÿ¤ÿÿÿÿ«ÿªÿÿÿÿÿÿÿÿÿ¡ÿÿ¤ÿÿ¯ÿ«ÿ«ÿÿ¥ÿÿÿÿÿÿÿ«ÿ¦ÿ ÿ§ÿÿÿÿ§ÿ±ÿ£ÿÿÿ¸ÿ¹ÿ ÿÿ¥ÿªÿÿÿÿÿÿÿÿ ÿÿÿ¤ÿ¨ÿ§ÿÿÿ§ÿ¨ÿÿÿ­ÿ©ÿ¬ÿ´ÿªÿÿ®ÿÿÿÿÿ}ÿ[ÿnÿÿÿ¡ÿÿÿÿÿ£ÿ¤ÿÿ¢ÿÿÿ¡ÿ©ÿÿÿÿ¢ÿ£ÿ¨ÿ¦ÿ­ÿÿ¤ÿÿ§ÿ£ÿ ÿÿ§ÿÿ¢ÿ¥ÿÿÿªÿ¥ÿÿÿÿÿÿÿÿ¢ÿÿ¡ÿÿÿÿÿÿÿÿ¥ÿ²ÿ£ÿÿÿ©ÿ¦ÿ¦ÿÿ¢ÿ«ÿ¢ÿÿÿÿÿ©ÿ§ÿÿ¢ÿÿÿÿÿÿÿÿÿÿ}ÿÿÿÿÿÿ|ÿÿÿÿÿÿ}ÿuÿ{ÿ|ÿÿÿÿnÿÿ{ÿÿÿuÿ{ÿfÿMÿNÿcÿÿÿxÿxÿÿÿlÿkÿnÿsÿ~ÿkÿsÿyÿÿyÿÿuÿxÿÿÿÿxÿÿÿÿÿÿ{ÿ~ÿÿÿÿÿ ÿsÿuÿuÿÿxÿ{ÿÿÿÿwÿÿÿÿvÿoÿjÿjÿÿÿ|ÿzÿ~ÿvÿÿwÿÿsÿ{ÿwÿvÿÿ~ÿpÿwÿÿÿÿÿÿÿÿÿÿÿÿÿ{ÿÿÿÿÿÿÿÿÿÿÿÿÿÿÿÿÿÿÿ¢ÿÿÿÿ©ÿ®ÿÿÿÿÿ¤ÿÿÿ£ÿÿÿ£ÿÿ¤ÿ ÿÿ¨ÿÿ¡ÿÿÿÿÿÿÿ¡ÿÿÿ¡ÿÿÿÿ£ÿ¶ÿÿÿ¥ÿ¡ÿÿ¥ÿÿ£ÿÿÿÿÿÿÿÿÿÿÿÿ¨ÿ¤ÿÿÿÿ¦ÿ«ÿ¤ÿ¡ÿ£ÿÿÿÿÿÿÿÿ°ÿÿÿÿÿ±ÿªÿ¢ÿÿÿÿÿ¢ÿÿÿÿÿÿÿÿÿ¢ÿ¦ÿ¢ÿ§ÿÿÿÿÿÿÿ£ÿ£ÿ©ÿ¬ÿÿÿÿÿÿÿ¡ÿÿÿ ÿ¦ÿ¥ÿÿÿÿÿÿ¨ÿ©ÿÿÿ¡ÿÿÿÿ£ÿÿÿÿÿÿÿÿÿÿ¡ÿ£ÿ©ÿ²ÿ¢ÿÿ¦ÿ ÿÿÿ¤ÿ¢ÿÿÿÿ£ÿÿÿÿÿ¢ÿÿÿ£ÿ§ÿ£ÿÿÿ¡ÿ©ÿÿ§ÿÿ®ÿ®ÿ¹ÿ¢ÿ ÿÿ§ÿ¯ÿ§ÿ ÿ ÿ¥ÿ§ÿ¢ÿ¥ÿ£ÿÿÿÿÿ¥ÿÿÿÿ¡ÿ ÿ ÿ¦ÿÿÿ¤ÿ±ÿÿÿÿÿÿÿÿÿÿ¨ÿ®ÿ ÿÿÿªÿ ÿÿ«ÿÿÿ¡ÿ¢ÿ§ÿ«ÿ­ÿ´ÿ³ÿÿÿÿÿÿ¤ÿÿÿÿÿÿÿÿ¥ÿÿ ÿ¢ÿ§ÿÿÿ£ÿªÿ­ÿ¦ÿÿ ÿÿ£ÿ£ÿ¤ÿÿ¢ÿªÿ¥ÿ¢ÿÿÿ¡ÿ¨ÿÿÿ¤ÿ§ÿ¥ÿÿÿÿ¢ÿ©ÿ¨ÿ¨ÿªÿ¥ÿ¥ÿ©ÿÿ¤ÿÿ®ÿ¡ÿÿÿÿÿÿÿ¡ÿÿ¦ÿ©ÿ­ÿ¦ÿ ÿ¢ÿ§ÿ¤ÿÿÿÿÿÿÿ±ÿ¤ÿÿ©ÿ¬ÿ¦ÿÿÿ¢ÿÿÿ£ÿÿ¤ÿ¨ÿÿÿ®ÿ§ÿÿ§ÿ¯ÿ¤ÿ ÿÿÿ·ÿÿÿÿ§ÿ°ÿ­ÿ§ÿ£ÿÿ¨ÿ¨ÿ¬ÿÿªÿÿ¬ÿ¥ÿ¤ÿ¤ÿÿ£ÿ¯ÿ§ÿ¤ÿÿÿ¦ÿ©ÿÿÿ¥ÿ¥ÿÿÿÿ¦ÿ¢ÿªÿÿªÿ¡ÿ§ÿ¯ÿÿ¤ÿ¥ÿ¨ÿÿÿÿÿ ÿ«ÿ¯ÿ¤ÿ¢ÿÿÿÿ¢ÿ¯ÿ¥ÿ¢ÿªÿ¦ÿ ÿ£ÿÿÿÿÿ«ÿªÿ­ÿ³ÿ°ÿ¤ÿÿ©ÿÿ¢ÿ§ÿ¨ÿ¨ÿ°ÿ®ÿ¤ÿÿÿÿÿ¯ÿ¢ÿ·ÿ¯ÿ¨ÿ°ÿ°ÿ«ÿ®ÿ¯ÿ¬ÿ¥ÿ«ÿ¤ÿÿÿ­ÿ¶ÿ´ÿªÿ©ÿªÿÿÿÿÿ¡ÿ¤ÿ¤ÿ¢ÿÿÿ ÿ¡ÿ§ÿµÿ©ÿ¡ÿÿÿÿ¨ÿ¬ÿÿ±ÿ¸ÿ¤ÿ£ÿ¤ÿÿÿ¦ÿ²ÿÿªÿ«ÿ­ÿ ÿ¦ÿ¥ÿÿ«ÿªÿ¡ÿ½ÿ¤ÿÿÿÿ¬ÿ°ÿªÿ«ÿ£ÿÿÿÿ¬ÿ¯ÿ¨ÿ¢ÿÿ¡ÿ¨ÿ£ÿÿÿÿÿÿÿ¥ÿºÿ¥ÿ ÿÿÿ¢ÿ¨ÿ¥ÿÿ¦ÿÿ¡ÿ ÿ¦ÿÿ³ÿ²ÿÿ¥ÿ ÿÿÿÿ¥ÿ ÿÿ¢ÿ¦ÿ®ÿ¦ÿ²ÿ£ÿ ÿ ÿÿÿ ÿ³ÿ®ÿÿ¡ÿ ÿ¤ÿÿÿÿ¡ÿÿ¡ÿ£ÿÿ¬ÿ®ÿ§ÿ¡ÿÿ ÿµÿ¤ÿÿ­ÿªÿÿÿÿÿÿÿÿÿÿÿÿ¡ÿÿÿÿÿqÿtÿÿÿoÿhÿ}ÿÿÿÿ}ÿwÿÿÿÿÿÿÿÿÿÿÿÿÿÿÿyÿÿÿÿÿ¢ÿ¦ÿÿ¥ÿÿÿÿÿÿÿÿÿÿÿÿ§ÿ«ÿÿÿjÿvÿyÿÿÿÿ~ÿ|ÿÿÿÿÿÿcÿ~ÿ|ÿmÿpÿxÿÿÿ}ÿÿyÿyÿÿÿÿÿÿÿsÿyÿjÿpÿvÿwÿ}ÿÿÿyÿ~ÿÿÿÿÿ|ÿÿÿÿÿÿÿÿÿÿÿÿÿÿÿÿ¢ÿ¬ÿÿÿÿÿ¤ÿ¡ÿÿÿÿ£ÿ¨ÿ ÿÿÿÿÿÿÿÿÿÿÿÿÿwÿsÿ{ÿÿÿÿÿÿÿÿ}ÿÿÿÿÿÿÿÿÿ°ÿ¶ÿ¦ÿ¡ÿ¨ÿÿÿÿÿÿ ÿ§ÿ¡ÿÿÿ¥ÿ¡ÿÿÿÿÿ¡ÿÿÿÿÿÿÿÿÿÿÿÿÿÿÿÿÿ ÿÿÿÿxÿuÿpÿnÿÿÿÿÿtÿÿÿÿÿÿÿÿ¬ÿÿÿÿÿÿÿÿÿÿÿÿÿÿ¤ÿ¥ÿÿÿÿÿÿÿÿÿÿÿ¡ÿ£ÿ¬ÿ¢ÿÿ£ÿÿ£ÿ¡ÿÿÿ¥ÿ£ÿ«ÿ¦ÿ¨ÿ¥ÿ­ÿ¥ÿ ÿ§ÿ¥ÿÿÿÿÿÿ¤ÿ­ÿ¥ÿ¤ÿ«ÿ®ÿ®ÿ­ÿ§ÿ£ÿ¢ÿªÿÿªÿÿ¦ÿ¨ÿ§ÿ©ÿ¢ÿÿ¦ÿ¡ÿÿªÿµÿÿ ÿÿ¦ÿ°ÿ°ÿ¦ÿÿ¡ÿ§ÿ©ÿ£ÿ±ÿ¨ÿ¢ÿ¦ÿ¥ÿÿ©ÿ§ÿ§ÿªÿÿÿÿÿ£ÿÿ®ÿ¨ÿ°ÿ°ÿ´ÿ°ÿ¥ÿÿÿ£ÿ£ÿ«ÿ®ÿ¥ÿ«ÿªÿ¥ÿ¥ÿ©ÿ ÿÿÿÿÿ¬ÿ ÿÿÿÿ£ÿ¦ÿÿÿÿÿÿÿÿÿÿ¥ÿ©ÿªÿ¯ÿÿÿÿÿÿªÿ©ÿ¤ÿÿÿ©ÿÿÿÿÿªÿÿÿ¡ÿ¦ÿ ÿÿÿÿ ÿÿÿÿÿ¢ÿ¥ÿÿÿÿÿÿÿÿÿ¥ÿ¦ÿ§ÿ´ÿÿÿÿÿ¥ÿ¨ÿÿÿÿÿÿÿÿÿÿÿÿ¤ÿ¡ÿ¥ÿ¥ÿÿ¦ÿÿÿ¢ÿ ÿÿÿ¤ÿÿÿ¡ÿ ÿªÿÿÿ¤ÿÿ¦ÿ®ÿ«ÿ ÿ£ÿ¯ÿ©ÿÿ ÿÿ¡ÿ©ÿÿÿ©ÿÿÿÿ¡ÿ¥ÿ¦ÿ¢ÿÿÿÿÿ£ÿÿÿÿÿÿÿÿÿÿÿÿ¥ÿ£ÿÿÿ£ÿ£ÿÿ¢ÿ ÿ§ÿÿÿ£ÿÿ¯ÿ­ÿ¥ÿ«ÿªÿÿÿ¤ÿÿÿÿ£ÿ«ÿÿªÿ¯ÿ²ÿ£ÿÿÿÿÿªÿ§ÿÿÿÿÿ¯ÿ ÿÿÿÿ£ÿ¥ÿÿÿÿÿ£ÿÿ¦ÿ«ÿ£ÿ¥ÿ¢ÿÿÿÿÿÿÿÿÿÿÿÿÿÿÿÿ~ÿÿÿÿÿqÿÿtÿÿÿÿÿÿÿÿ~ÿÿÿÿwÿvÿ|ÿÿ}ÿ~ÿÿ{ÿxÿ~ÿÿÿÿÿÿvÿÿÿÿÿÿ|ÿÿ|ÿ|ÿÿÿÿÿÿÿ©ÿÿÿÿÿÿ}ÿÿÿÿÿÿ|ÿ|ÿ|ÿ{ÿxÿtÿÿÿÿÿyÿkÿtÿsÿlÿÿlÿuÿtÿÿ}ÿxÿtÿnÿrÿvÿwÿ|ÿ|ÿwÿyÿuÿÿÿxÿ~ÿÿ}ÿ~ÿÿÿÿÿÿÿÿÿÿÿÿÿÿÿÿÿÿ ÿÿ ÿ~ÿÿ§ÿÿ¨ÿÿÿ¥ÿ¨ÿ ÿÿ¡ÿ©ÿÿÿÿ¥ÿ¤ÿÿÿÿÿÿÿÿÿÿÿ¤ÿÿ£ÿ¥ÿÿÿÿ¡ÿ¤ÿ©ÿ¤ÿÿÿÿ¡ÿ¤ÿÿÿ¢ÿ§ÿÿ¢ÿÿÿ ÿÿÿÿ¨ÿÿ ÿÿÿÿ£ÿ§ÿ¡ÿ¡ÿÿÿÿÿÿ§ÿ¨ÿÿÿ¢ÿÿ¢ÿ¢ÿÿÿ¤ÿÿ¤ÿ ÿÿ£ÿÿÿÿÿÿÿÿÿÿÿÿÿÿÿÿÿÿÿ¬ÿÿÿÿ¬ÿ¦ÿ¦ÿ°ÿ¦ÿ£ÿ¢ÿÿÿÿ¢ÿÿÿÿ¨ÿÿÿÿÿÿÿÿ«ÿ¥ÿÿÿÿ§ÿÿ­ÿ¨ÿ¦ÿÿÿÿÿÿ¡ÿÿÿÿ£ÿÿ\ÿ6ÿoÿ¤ÿÿÿÿÿÿÿÿ¥ÿÿÿªÿÿÿÿ ÿÿÿ«ÿ³ÿÿÿÿ ÿ ÿÿ£ÿ¡ÿÿÿÿÿÿÿÿ¤ÿÿÿÿÿÿ¢ÿ ÿ³ÿ¤ÿ¬ÿ¥ÿÿÿ¡ÿ¢ÿÿÿÿÿ6ÿ²þÿÿ§ÿ¨ÿÿÿÿÿÿÿ§ÿÿÿÿ¤ÿÿÿ³ÿ£ÿÿÿÿÿÿÿvÿ¡ÿÿÿÿÿÿÿÿÿÿÿÿÿÿÿÿÿÿ¡ÿÿÿÿÿÿÿÿÿxÿÿÿÿÿ¦ÿÿÿÿÿÿÿÿÿÿÿÿÿÿÿÿ£ÿÿÿÿÿÿÿÿÿÿÿÿÿÿÿÿÿÿÿuÿ¦ÿÿÿÿ¤ÿÿÿ©ÿÿÿÿ~ÿÿÿÿ¡ÿ£ÿÿÿÿÿ¢ÿÿÿÿ£ÿÿÿÿÿÿÿÿÿÿ£ÿÿ¡ÿÿÿÿÿªÿÿÿ¤ÿ£ÿÿÿÿÿÿ ÿÿÿÿÿ¡ÿ ÿÿÿÿÿÿÿÿÿÿÿÿÿÿÿÿ}ÿÿÿÿzÿÿÿÿzÿÿ¦ÿÿÿÿÿÿ¥ÿÿÿ|ÿÿÿÿuÿÿÿÿÿÿÿ¥ÿ§ÿÿÿ~ÿÿvÿhÿÿÿÿ«ÿÿÿÿÿÿÿ~ÿÿÿfÿ)ÿkÿÿÿ­ÿÿÿÿÿÿÿÿÿÿÿÿÿÿÿÿÿwÿjÿqÿÿ¯ÿ¡ÿÿÿÿÿÿ¡ÿÿÿÿÿÿ¨ÿ ÿÿ§ÿÿÿÿÿ¥ÿÿ¡ÿ£ÿÿÿÿ ÿÿÿÿÿÿÿ¡ÿÿÿÿ¡ÿÿÿÿÿÿ¦ÿ¤ÿ¢ÿÿÿÿÿÿÿÿÿ¡ÿ£ÿÿÿuÿÿÿÿ¥ÿÿÿÿÿÿÿÿÿÿÿ¤ÿ£ÿ§ÿÿ¯ÿ¡ÿÿ¡ÿ¥ÿ·ÿÿÿÿÿÿ¡ÿÿÿÿÿÿÿ ÿÿÿÿÿÿÿ¡ÿÿÿÿÿtÿÿ¨ÿÿÿÿÿÿÿÿÿÿ¦ÿÿ¡ÿÿÿÿ£ÿÿ¡ÿÿÿÿÿÿÿÿÿÿÿÿÿÿÿÿÿÿÿÿÿ|ÿÿÿÿ«ÿÿÿ~ÿÿÿ}ÿÿ¡ÿÿÿ¥ÿ¡ÿÿÿÿÿÿ©ÿÿÿÿÿÿ£ÿÿÿ¢ÿÿÿÿÿ ÿ¡ÿÿÿÿÿÿÿÿÿ¤ÿÿÿ~ÿÿÿÿ¢ÿ¤ÿÿªÿÿÿÿÿÿÿÿÿ¨ÿÿÿÿÿÿÿÿÿÿ©ÿ¤ÿ¢ÿÿÿ£ÿ¯ÿ¬ÿÿ¡ÿ ÿÿÿÿÿÿÿxÿÿÿÿÿÿ}ÿÿÿÿÿÿÿÿÿÿ|ÿÿ¨ÿÿÿÿÿÿzÿ¦ÿ«ÿÿÿ§ÿÿÿ|ÿÿÿÿÿÿ¤ÿµÿÿÿ¡ÿ¬ÿ¨ÿÿÿ¤ÿ¯ÿÿÿÿÿÿÿ«ÿ¥ÿÿzÿlÿÿ§ÿÿÿÿÿÿÿÿ§ÿ¯ÿÿÿÿÿÿÿÿÿÿÿÿÿÿÿÿÿ®ÿÿÿ¤ÿ£ÿªÿÿÿÿÿzÿÿ ÿÿÿÿÿÿ£ÿÿÿÿ§ÿªÿÿÿ ÿ¡ÿÿÿÿ£ÿ©ÿÿÿÿ¢ÿÿÿÿÿ¥ÿÿÿ ÿ¡ÿÿÿÿÿÿ®ÿ¤ÿÿÿÿ£ÿÿÿoÿÿ ÿÿÿÿÿ¤ÿÿÿÿÿÿÿ ÿÿÿÿÿ¢ÿÿÿÿÿÿÿ¥ÿ ÿ¤ÿÿÿÿÿÿ­ÿÿ«ÿ£ÿ§ÿÿÿÿÿÿÿÿ¥ÿÿÿ ÿÿÿ¢ÿÿÿÿÿÿÿÿ¡ÿÿÿÿÿÿÿÿ ÿÿÿÿ¡ÿ ÿ§ÿ¢ÿÿÿÿ¨ÿÿÿÿÿÿ³ÿÿ¡ÿÿ£ÿ¢ÿ¬ÿÿ{ÿÿ¯ÿ ÿÿ²ÿ®ÿ®ÿ¢ÿÿÿÿÿÿÿ¤ÿÿÿ¢ÿ¤ÿ®ÿ²ÿ£ÿ¦ÿ©ÿ¦ÿ¦ÿÿÿ ÿÿÿÿÿÿ¬ÿÿÿ¤ÿ«ÿÿÿ®ÿÿÿÿ¥ÿ¨ÿÿÿÿ¡ÿ°ÿµÿ¡ÿÿÿÿ¦ÿ§ÿÿÿ¥ÿ¤ÿ£ÿÿªÿÿ¤ÿÿ¢ÿÿÿ|ÿ©ÿÿ¨ÿªÿ¥ÿ¥ÿ¤ÿÿÿÿÿÿ¤ÿ£ÿÿÿ¢ÿÿÿÿÿÿÿÿ«ÿ¨ÿ£ÿÿÿ£ÿÿ£ÿÿÿÿ¨ÿÿÿÿ¥ÿ§ÿÿÿÿ§ÿ ÿÿªÿ§ÿ¨ÿÿ«ÿÿÿÿ¦ÿªÿ¦ÿÿ¥ÿ ÿÿÿ¡ÿ¡ÿÿÿÿÿÿÿÿÿÿÿ®ÿ¢ÿÿÿ¥ÿÿÿÿÿÿÿ§ÿ¡ÿ¤ÿÿÿÿÿÿÿ£ÿ«ÿÿÿÿÿÿÿÿ§ÿÿÿÿÿÿ£ÿ¨ÿ«ÿ°ÿ¡ÿzÿÿ©ÿ¦ÿÿ­ÿÿÿ¥ÿ©ÿ¤ÿÿÿÿ¢ÿ¢ÿÿÿÿÿÿÿ¢ÿÿÿ¢ÿÿ ÿ°ÿ¯ÿÿ£ÿÿ£ÿ¾ÿÿÿÿ¦ÿ«ÿ«ÿµÿÿÿ¦ÿ©ÿÿÿ¤ÿ¤ÿÿÿÿ«ÿÿÿÿÿ¤ÿ¢ÿÿÿÿÿÿ­ÿÄÿÿªÿÿ¢ÿ¡ÿÿ¥ÿÿ¤ÿÿ£ÿ¡ÿÿ£ÿ ÿ£ÿ¦ÿ¥ÿ«ÿ¥ÿÿÿ§ÿ«ÿÿÿÿÿ¬ÿ«ÿ­ÿÿÿ·ÿ¡ÿÿ²ÿ¦ÿ ÿÿ§ÿÿÿ¢ÿÿÿÿ¡ÿ ÿÿ¥ÿÿÿ¢ÿÿÿÿÿrÿVÿÿÿÿ§ÿÿÿÿÿ¢ÿ£ÿ¡ÿ¡ÿÿÿÿÿÿ ÿ¦ÿÿ¦ÿÿÿ§ÿÿÿ£ÿ³ÿÿ«ÿÿ¢ÿÿÿ¢ÿÿÿ¤ÿÿÿ¦ÿÿÿ£ÿ¦ÿ¢ÿÿÿ£ÿÿÿÿ ÿÿÿÿ ÿ£ÿ©ÿ ÿÿ¡ÿÿ£ÿ°ÿªÿÿÿÿ¡ÿÿ¤ÿ¯ÿÿÿ¦ÿ¥ÿÿÿÿ}ÿÿ¥ÿ}ÿzÿ}ÿÿÿÿÿÿyÿÿÿÿÿÿxÿzÿyÿ~ÿÿÿÿÿuÿmÿcÿ~ÿdÿpÿcÿcÿyÿxÿuÿÿÿÿzÿzÿ}ÿwÿrÿsÿsÿjÿsÿÿ{ÿwÿÿtÿzÿÿÿÿÿÿÿ~ÿÿÿ{ÿ|ÿÿÿÿÿsÿ}ÿÿÿsÿÿÿ|ÿ{ÿÿuÿÿÿÿÿwÿrÿwÿzÿyÿuÿyÿyÿÿÿÿÿÿ}ÿxÿrÿÿ}ÿ|ÿsÿÿÿÿÿÿÿoÿtÿÿÿsÿ|ÿyÿÿÿÿÿÿÿÿÿÿÿÿÿÿÿÿÿÿ¥ÿ²ÿÿ¥ÿ¢ÿ¥ÿ¨ÿÿ¤ÿÿÿ©ÿ ÿÿÿÿ¤ÿ§ÿ¡ÿ¡ÿ¡ÿÿ¦ÿÿ¬ÿ ÿ©ÿ ÿÿÿ¢ÿ¥ÿÿÿ¡ÿÿ«ÿ«ÿ£ÿ°ÿ³ÿ©ÿ·ÿ«ÿÿÿ¦ÿ¢ÿ¬ÿÿÿÿ ÿÿÿÿÿ¡ÿÿÿ©ÿÿªÿÿÿ ÿ¢ÿÿÿÿÿÿÿÿÿÿ°ÿ ÿÿ¦ÿÿ£ÿÿÿÿÿÿÿÿÿÿÿÿÿÿÿÿÿ¨ÿÿ¤ÿÿÿÿÿÿÿÿ¨ÿ¦ÿÿÿ¡ÿÿÿÿ²ÿÿÿÿ£ÿ§ÿÿÿÿÿÿÿÿÿÿ¢ÿ¡ÿÿÿÿÿÿÿÿÿ­ÿÿÿÿ¤ÿ©ÿ ÿ±ÿ¤ÿÿÿ£ÿÿÿÿ¤ÿÿÿÿÿ¢ÿÿÿÿÿÿÿ°ÿÿÿÿÿ ÿ¥ÿÿÿ¥ÿÿ©ÿ¡ÿ¬ÿÿÿÿÿÿ¢ÿÿÿÿÿ¡ÿªÿÿÿ£ÿ ÿÿ¢ÿÿÿÿ¡ÿ¢ÿÿÿ¡ÿÿªÿ¦ÿÿÿÿÿÿÿÿÿÿ¥ÿ§ÿÿÿÿ§ÿÿ¡ÿÿ©ÿ°ÿÿÿÿÿÿÿ±ÿÿÿ§ÿÿÿ¦ÿ§ÿÿÿ¥ÿ§ÿ¡ÿÿ¦ÿÿ´ÿ©ÿ§ÿÿ£ÿ¤ÿÿÿÿÿÿÿÿÿ¢ÿÿ¥ÿ¢ÿªÿ¤ÿÿ ÿ§ÿªÿ¥ÿÿªÿÿµÿÿ°ÿÿÿ¹ÿ´ÿ¢ÿÿÿÿ«ÿÿÿÿ±ÿ¤ÿÿÿ¦ÿ¡ÿÿÿÿÿÿÿÿÿ¢ÿÿÿ£ÿ¨ÿ¡ÿÿ£ÿÿÿµÿ³ÿ¡ÿ´ÿ¹ÿ¬ÿ£ÿ¥ÿ§ÿ¢ÿÿ®ÿÿ§ÿªÿ²ÿ¦ÿ±ÿ¶ÿ«ÿ¦ÿ©ÿ£ÿÿÿ£ÿÿÿÿ¡ÿ¬ÿ³ÿ§ÿ¢ÿ«ÿ©ÿ£ÿÿÿÿ¦ÿ«ÿÿ¨ÿ±ÿ¦ÿÿÿÿ ÿ£ÿ¡ÿÿ¡ÿ¥ÿÿÿ¦ÿ¨ÿÿÿ ÿÿºÿ ÿÿ ÿÿ¡ÿÿÿ¦ÿ¨ÿ«ÿÿ«ÿ¡ÿ¥ÿÿÿÿÿ ÿÿÿÿÿ«ÿÿ¤ÿ©ÿ§ÿ¥ÿ¡ÿÿÿÿÿÿÿÿ¦ÿ¬ÿ©ÿ£ÿÿ¢ÿ¢ÿ¨ÿ¥ÿ ÿ«ÿ¦ÿÿÿÿ¹ÿ¯ÿ¢ÿªÿÿÿ§ÿ¤ÿÿ¡ÿ©ÿªÿ¡ÿ¢ÿÿÿÿ©ÿ¯ÿ£ÿÿªÿ´ÿÿ­ÿÿ¶ÿ ÿ£ÿ¤ÿ£ÿ¡ÿÿÿÿÿ¨ÿ«ÿ ÿÿÿÿÿÿ¦ÿ ÿºÿ¬ÿ±ÿ«ÿ¦ÿ ÿÿ£ÿ¦ÿÿ£ÿ¨ÿ¬ÿÿ¤ÿ§ÿÿÿ¡ÿ¬ÿ©ÿ§ÿ¤ÿ¥ÿ¦ÿ¢ÿÿ¥ÿ¨ÿÿÿ ÿ¤ÿ©ÿ¥ÿ®ÿ°ÿÿÿ«ÿ¦ÿ¡ÿÿÿÿ¨ÿ³ÿ´ÿ´ÿ²ÿ«ÿÿ¥ÿÿÿ¡ÿ£ÿ¥ÿ¦ÿÿÿÿ¡ÿ¦ÿ¢ÿ®ÿ±ÿÿÿÿÿÿ¢ÿ¦ÿ¤ÿ§ÿ¬ÿÿ§ÿ£ÿÿÿÿÿÿÿÿ¢ÿÿ®ÿªÿ£ÿÿ¥ÿ­ÿ¨ÿ¢ÿ¡ÿ¥ÿ¤ÿ£ÿÿ¡ÿ«ÿ¯ÿÿÿ¬ÿ¬ÿ²ÿÿÿÿÿÿÿÿÿÿ¢ÿ£ÿÿÿÿÿÿyÿyÿÿyÿ}ÿgÿ|ÿkÿlÿoÿqÿ|ÿÿÿÿÿÿÿÿÿÿÿÿÿÿÿÿÿÿÿÿ£ÿ¯ÿÿ ÿÿÿÿÿÿÿÿÿÿÿÿÿÿÿÿvÿnÿÿ~ÿÿÿÿ~ÿ|ÿÿÿÿ}ÿpÿÿÿtÿwÿÿ~ÿÿÿmÿÿoÿÿÿzÿÿÿÿnÿzÿgÿuÿlÿqÿ|ÿÿÿÿÿÿÿÿ~ÿÿÿÿÿÿÿÿÿÿÿÿÿÿÿÿÿÿ¦ÿÿÿÿÿ¡ÿ¡ÿ ÿÿÿ¡ÿ§ÿÿÿÿÿÿÿÿÿÿÿÿÿÿÿÿÿÿÿÿÿÿÿÿÿÿÿÿÿÿÿÿÿ¡ÿ²ÿÿ¥ÿ§ÿ¢ÿÿÿÿ ÿ¡ÿ ÿÿ£ÿ§ÿ§ÿ¦ÿÿÿÿÿÿÿÿÿÿ¥ÿ¡ÿÿÿ ÿÿÿ¡ÿÿÿÿÿ¢ÿÿ¡ÿÿ{ÿrÿsÿmÿoÿÿÿÿÿ¢ÿ¬ÿ¤ÿÿÿÿ£ÿ ÿÿÿÿÿÿÿÿÿÿÿÿÿÿ¤ÿ¯ÿÿÿÿÿ¨ÿ¡ÿÿ ÿÿ¨ÿÿ¥ÿ¯ÿ«ÿ£ÿ£ÿÿÿ¤ÿ¡ÿ¦ÿ®ÿ©ÿ¥ÿ°ÿ¦ÿ°ÿ¡ÿÿ§ÿ¨ÿ¢ÿ¢ÿÿÿ ÿ ÿ£ÿ¤ÿÿÿÿ¥ÿ¦ÿ¤ÿ¡ÿ¡ÿ«ÿ£ÿÿÿ ÿ­ÿªÿ¨ÿ¥ÿ«ÿ±ÿ¨ÿ¬ÿÿ£ÿÿÿ¬ÿÿÿ®ÿ³ÿ©ÿ£ÿ¥ÿ§ÿªÿÿ£ÿ¨ÿ¤ÿ¯ÿ®ÿ¤ÿ¨ÿ¦ÿ¨ÿ­ÿÿÿ¤ÿÿ£ÿÿ±ÿ¡ÿ©ÿ«ÿ°ÿ¯ÿªÿÿÿ¤ÿ ÿ°ÿ£ÿÿÿ£ÿÿÿ£ÿ©ÿ¥ÿÿÿ¡ÿ¬ÿ¦ÿÿÿÿÿµÿ¤ÿÿÿÿ ÿ¥ÿ¡ÿ¡ÿÿ¥ÿÿ®ÿ¤ÿÿ¤ÿÿÿ¨ÿ§ÿ¢ÿ ÿ ÿ¢ÿ¡ÿ£ÿ§ÿÿÿ¨ÿÿÿÿ£ÿ¤ÿÿÿÿ¤ÿÿÿ¤ÿªÿ®ÿ¢ÿÿÿÿÿÿÿ¢ÿ§ÿ¬ÿÿÿÿÿÿ¢ÿ¢ÿÿÿÿ ÿÿÿÿÿÿÿÿÿ§ÿÿªÿÿÿÿÿÿÿÿÿÿÿÿÿÿ£ÿ¡ÿ¦ÿÿÿÿÿ­ÿªÿ¤ÿ¦ÿ§ÿ£ÿÿ ÿ§ÿªÿÿ¢ÿÿÿÿ¤ÿ ÿÿÿÿÿÿ¡ÿ ÿÿÿ¤ÿ¥ÿÿÿÿ ÿÿÿÿÿ¢ÿ¬ÿ«ÿ«ÿ¥ÿ ÿ¦ÿÿ©ÿÿÿÿÿÿ¨ÿÿÿÿÿÿ¢ÿ¢ÿ¢ÿ¢ÿÿ¡ÿ¤ÿÿªÿ£ÿ ÿ¢ÿµÿ ÿÿÿ¨ÿ£ÿÿÿÿÿÿ­ÿ©ÿÿÿÿÿ©ÿ°ÿÿÿÿ¦ÿ ÿÿÿ¨ÿªÿ¦ÿ ÿÿÿÿÿÿÿÿÿÿÿÿÿÿÿÿÿÿÿÿÿwÿÿÿ{ÿÿÿÿÿÿÿ~ÿÿÿÿÿyÿ|ÿÿ|ÿyÿÿÿÿÿuÿ}ÿÿÿÿhÿ~ÿvÿÿÿÿÿÿÿ}ÿÿÿÿÿÿÿÿÿÿÿÿ}ÿuÿÿÿÿÿÿÿÿuÿyÿ~ÿvÿtÿÿÿwÿ|ÿfÿÿwÿzÿhÿsÿÿzÿÿwÿvÿvÿmÿxÿsÿfÿuÿzÿwÿnÿyÿvÿÿ|ÿxÿÿÿzÿ|ÿÿÿÿÿ}ÿyÿÿÿÿÿÿÿÿÿÿÿÿÿÿÿÿ£ÿ¤ÿ¨ÿÿ£ÿ¢ÿ ÿÿÿ¤ÿ£ÿÿÿÿ¥ÿÿÿÿÿÿÿÿÿ¥ÿÿÿ¬ÿ¢ÿÿÿ¡ÿ¥ÿ§ÿ ÿ¢ÿ£ÿÿÿ¨ÿ ÿÿÿÿ¡ÿ£ÿÿ«ÿ¢ÿ¤ÿÿÿÿÿÿ¦ÿÿÿÿÿÿÿÿ ÿ«ÿ¤ÿÿÿ¢ÿ¨ÿÿÿ¨ÿ§ÿ§ÿÿÿÿ©ÿÿÿÿ¡ÿÿÿÿÿÿÿÿ¡ÿ¥ÿ¦ÿÿÿÿ ÿÿÿÿÿ¤ÿÿÿÿÿÿÿÿ£ÿ³ÿ­ÿ§ÿÿÿÿ¡ÿÿÿÿÿ¢ÿÿ¡ÿ¨ÿÿ¢ÿ§ÿÿÿÿÿÿÿÿ£ÿ¢ÿÿ¥ÿ§ÿ¬ÿÿÿÿ¨ÿ¡ÿ¦ÿÿÿÿÿBÿÉþÞþÿÿÿÿÿÿÿÿ«ÿÿ¡ÿ¨ÿÿ¤ÿÿÿ¡ÿ ÿÿÿÿ¥ÿ¤ÿÿ¥ÿ¯ÿ¸ÿ³ÿ¢ÿÿ¥ÿ¬ÿ§ÿÿÿ¨ÿÿÿÿ ÿ¡ÿÿ¦ÿ·ÿÿÿÿÿÿªÿ­ÿÿÿ£ÿÿ}ÿðþÉþHÿÿÿ¤ÿÿÿÿ¤ÿÿ ÿÿÿÿÿ{ÿÿ«ÿÿ£ÿÿÿ ÿÿÿÿÿÿ¢ÿ¦ÿÿÿÿÿÿÿÿÿyÿ}ÿÿÿÿÿÿ£ÿÿÿsÿÿÿÿÿÿÿÿÿÿÿÿÿÿ ÿÿÿÿÿÿÿÿÿÿÿÿÿÿÿÿÿÿÿÿÿxÿÿÿÿÿÿÿÿzÿÿxÿÿÿÿÿÿÿÿÿÿÿÿÿwÿÿÿÿÿÿÿÿ}ÿuÿxÿ~ÿÿÿÿÿÿÿÿÿÿ¡ÿÿÿÿÿÿÿÿÿ­ÿÿ§ÿÿ¦ÿ ÿÿÿÿ ÿ¤ÿ¡ÿÿÿÿÿÿÿÿÿ¢ÿÿÿÿÿÿ ÿÿÿÿÿÿÿÿÿ}ÿyÿÿÿÿ{ÿÿÿÿÿÿxÿÿ¤ÿ|ÿÿÿÿÿvÿÿÿtÿÿÿÿÿÿÿzÿÿÿÿtÿnÿoÿÿÿÿyÿvÿÿÿzÿÿÿÿÿSÿ;ÿÿÿÿÿÿÿ¤ÿÿÿ¡ÿÿÿÿÿÿÿ¢ÿÿÿÿyÿÿÿ ÿ«ÿ¡ÿÿ¤ÿ¢ÿ¡ÿ¢ÿÿÿÿ®ÿ¥ÿÿ¡ÿ¡ÿÿÿÿÿÿÿÿÿÿ§ÿ¬ÿÿÿ ÿ¥ÿÿÿÿÿÿÿÿÿÿÿÿÿÿÿÿÿ¡ÿ«ÿÿÿ¤ÿÿÿÿÿÿÿÿÿÿÿÿÿÿ¡ÿÿÿÿÿÿ¥ÿ}ÿÿÿÿÿÿÿÿÿÿÿÿÿÿÿÿÿÿÿ©ÿ¨ÿÿÿÿÿÿ§ÿªÿ¤ÿÿÿÿÿÿÿÿ¥ÿÿÿ¨ÿÿÿ§ÿ¦ÿ¤ÿÿÿÿÿÿÿÿÿÿÿÿÿ©ÿÿ¨ÿ ÿÿÿÿÿÿÿÿÿ¥ÿ¦ÿ ÿ ÿÿÿÿÿÿÿÿÿÿÿÿÿÿÿ¨ÿÿqÿÿÿÿÿÿÿÿÿÿÿÿÿyÿÿÿÿÿ£ÿ­ÿÿÿÿÿÿÿ ÿÿÿÿÿÿÿÿÿÿÿÿÿ}ÿÿÿÿÿÿÿ¦ÿÿÿÿÿÿ¡ÿ ÿ¡ÿÿÿÿÿÿÿÿÿ}ÿ~ÿÿ¥ÿÿÿÿ¦ÿÿÿÿÿÿ¥ÿÿÿÿÿÿÿÿÿÿÿÿÿÿ¢ÿÿÿzÿÿÿÿ ÿÿ{ÿÿÿÿÿÿÿzÿÿÿÿÿ±ÿÿÿÿÿÿÿÿÿÿ¤ÿÿ¦ÿÿÿÿÿÿ§ÿ®ÿÿÿÿÿÿÿÿÿÿÿÿÿÿÿ}ÿÿ¢ÿÿÿÿ§ÿ­ÿ¡ÿÿÿ¢ÿ ÿÿÿÿÿÿ¦ÿ­ÿÿÿÿÿªÿÿÿÿÿ ÿÿÿÿÿÿÿÿÿ®ÿ§ÿÿ¤ÿÿÿÿ§ÿ¡ÿÿÿÿÿÿÿÿÿ¤ÿÿÿÿ¡ÿÿÿÿÿÿÿÿÿ¢ÿÿÿÿÿÿuÿÿÿ­ÿ~ÿÿÿÿÿÿÿÿ§ÿ¡ÿÿÿÿÿÿÿÿÿ ÿÿÿÿÿÿÿÿÿÿÿÿÿÿÿ¡ÿÿÿ¥ÿÿÿ¥ÿÿÿÿÿÿ¥ÿ¥ÿÿ ÿÿ¤ÿ¤ÿÿÿ¤ÿÿÿ¢ÿÿÿÿÿÿÿÿÿÿÿ§ÿÿÿÿÿÿÿÿ ÿÿÿÿÿÿÿÿÿÿÿ¡ÿ¢ÿÿÿwÿ´ÿÿ¬ÿÿÿ¦ÿ§ÿ¥ÿ¨ÿÿ¢ÿ¢ÿÿÿ®ÿ¨ÿ¦ÿÿÿ¤ÿ¡ÿÿÿÿÿÿÿ¦ÿ«ÿ£ÿÿ¡ÿÿÿÿÿÿÿÿÿ«ÿ²ÿÿ£ÿ¥ÿ¥ÿÿ¤ÿ­ÿ®ÿ¢ÿÿÿÿÿÿÿÿ¤ÿ®ÿ¦ÿ¤ÿÿÿÿ£ÿÿÿÿÿÿÿ¬ÿ«ÿ©ÿ¢ÿ¬ÿÿÿÿÿÿ¡ÿ³ÿÿ£ÿÿÿ£ÿ¡ÿÿ¡ÿ¡ÿ¢ÿ¡ÿÿÿÿÿÿÿÿÿÿ«ÿ¬ÿÿÿ¢ÿÿÿÿ¡ÿ§ÿÿÿ£ÿÿÿÿ®ÿÿÿ£ÿ ÿ«ÿÿ¢ÿÿ¶ÿ¬ÿ·ÿ£ÿÿÿÿ ÿÿÿÿÿÿÿÿÿÿÿ¢ÿ ÿÿÿÿÿÿ®ÿ±ÿÿÿÿÿÿÿ¤ÿÿ«ÿ¸ÿÿÿ¨ÿ¡ÿÿÿÿ±ÿÿÿÿ¤ÿÿÿÿÿ¨ÿÿÿÿÿÿ¥ÿÿÿ©ÿ§ÿ©ÿ¢ÿÿ¤ÿ¨ÿ¨ÿÿÿÿÿÿÿ©ÿÿÿÿÿÿÿÿÿÿÿÿÿÿÿÿÿÿÿÿÿ¢ÿÿÿ¢ÿÿÿÿ ÿ ÿ£ÿÿÿ¥ÿ²ÿªÿÿÿÿÿÿÿÿ¨ÿ¡ÿÿÿ§ÿ ÿÿÿÿÿÿÿ ÿ´ÿÿ ÿ¯ÿ¢ÿ¦ÿ¢ÿÿÿÿÿÿ¢ÿÿ¡ÿ¡ÿ¡ÿ¤ÿÿÿ®ÿ¯ÿ¤ÿÿ£ÿÿÿÿÿ¢ÿ©ÿÿÿÿÿÿ¦ÿÿÿ£ÿÿÿªÿ¦ÿÿÿ ÿ£ÿ¡ÿÿÿÿÿÿÿ¦ÿÿÿÿÿÿªÿÿÿÿÿ§ÿÿ¤ÿ ÿÿÿªÿÿÿ£ÿÿÿ¡ÿ¡ÿÿ¢ÿÿÿ©ÿÿ¨ÿ±ÿ«ÿ¡ÿÿÿÿÿÿªÿ©ÿÿÿÿÿ¤ÿÿÿ¦ÿÿÿÿÿ¡ÿÿÿÿÿ§ÿÿ¦ÿÿªÿ ÿªÿÿÿÿÿÿÿÿ©ÿÿÿÿ¢ÿ¦ÿÿÿÿ ÿ¥ÿÿÿÿÿ«ÿÿqÿÿlÿÿÿÿÿxÿÿÿÿÿyÿyÿÿ{ÿ}ÿÿxÿxÿ{ÿÿnÿcÿmÿmÿ\ÿpÿvÿnÿXÿfÿnÿlÿrÿ}ÿÿÿ{ÿvÿxÿÿwÿgÿÿxÿÿ|ÿqÿsÿ}ÿ}ÿ{ÿwÿ~ÿÿÿ|ÿÿÿÿÿÿÿÿÿÿÿlÿgÿwÿwÿÿÿsÿoÿÿÿÿÿ~ÿzÿvÿ{ÿxÿrÿxÿtÿÿÿÿÿÿÿÿÿÿÿÿrÿÿÿÿÿ{ÿ}ÿÿÿÿÿÿmÿrÿÿ¤ÿÿÿÿÿÿÿÿÿÿÿÿÿÿÿÿÿÿÿÿ¤ÿ£ÿ¤ÿ¥ÿ ÿÿÿÿÿÿÿÿ ÿÿÿÿÿ¢ÿ©ÿ¢ÿ¬ÿ©ÿ¨ÿÿ¡ÿÿÿÿÿ¤ÿÿÿªÿ§ÿ¦ÿ¤ÿªÿ¨ÿ¡ÿÿyÿÿ¦ÿÿÿÿÿÿÿ¡ÿÿÿ¥ÿ«ÿ¡ÿÿÿªÿ·ÿÿÿÿÿÿÿÿÿÿÿÿÿ£ÿ©ÿ¤ÿÿ«ÿ®ÿÿÿ¥ÿÿÿÿÿÿÿ£ÿÿÿÿÿ£ÿÿÿ£ÿ¡ÿ¡ÿÿ¡ÿÿÿÿ£ÿÿÿ¨ÿÿÿÿÿ¸ÿ£ÿÿÿ ÿÿÿÿÿ¦ÿÿÿÿÿÿÿÿ¤ÿÿÿÿ¥ÿÿÿ¡ÿÿÿ¡ÿ¢ÿÿÿÿ¦ÿ ÿ§ÿ¢ÿÿºÿÿÿ¬ÿ¥ÿ ÿÿÿÿÿÿÿÿÿÿÿ ÿÿÿÿÿÿ¨ÿ¢ÿÿÿÿÿ¤ÿ¦ÿ¢ÿ¬ÿ¨ÿ¢ÿÿ¢ÿ§ÿÿÿÿÿÿÿÿÿ§ÿ¢ÿÿÿÿ¢ÿÿÿ£ÿÿÿ¦ÿ¡ÿÿÿÿ¢ÿÿ¦ÿ¦ÿÿÿÿÿ£ÿÿÿÿÿ§ÿ£ÿ ÿ©ÿÿ«ÿÿÿ®ÿ¹ÿ©ÿ§ÿ ÿ¡ÿÿ§ÿÿÿÿ ÿÿÿ ÿ¢ÿ£ÿ ÿ ÿ£ÿÿ¥ÿ¡ÿÿ ÿÿÿ¦ÿÿÿ¨ÿ ÿÿÿÿÿÿ¡ÿ¦ÿÿÿ¨ÿ¥ÿ¡ÿ¢ÿÿÿÿÿÿÿ«ÿ¥ÿ¥ÿ°ÿ²ÿ ÿÿ§ÿ¥ÿÿ¦ÿ¡ÿ£ÿ£ÿÿ¢ÿ«ÿ£ÿ¦ÿ¤ÿÿÿÿ§ÿÿÿÿ¢ÿ ÿÿÿÿÿ¤ÿ¤ÿÿ¦ÿ¤ÿÿ¯ÿ«ÿ ÿ¢ÿÿÿ ÿªÿ®ÿÿ¬ÿ«ÿ­ÿ¥ÿ¥ÿ£ÿÿÿ¦ÿ¬ÿ©ÿ£ÿÿÿ­ÿ¦ÿ ÿ£ÿ§ÿ£ÿ¨ÿ°ÿ¨ÿÿÿÿ©ÿ¥ÿ¥ÿ¥ÿÿ£ÿ©ÿªÿ¬ÿÿÿ­ÿÿÿÿ¢ÿ¦ÿ¢ÿ¨ÿ©ÿ¡ÿ¢ÿÿÿ§ÿ¨ÿÿ ÿ§ÿ¨ÿÿÿÿ£ÿ¦ÿÿ«ÿÿÿ¢ÿÿÿÿÿÿÿÿ¦ÿ±ÿ¨ÿ±ÿ¨ÿ¬ÿ´ÿµÿ¶ÿ§ÿÿÿ ÿÿÿ¢ÿ¤ÿ¥ÿÿÿ©ÿ£ÿ ÿ¯ÿÿÿÿÿ¥ÿ¬ÿ¦ÿÿ±ÿ¢ÿÿ²ÿ´ÿ ÿÿ¥ÿ¥ÿ ÿÿ¡ÿÿÿÿÿ¦ÿ­ÿ«ÿ¨ÿ­ÿ ÿÿ¯ÿ¶ÿ¢ÿ¦ÿ£ÿ£ÿÿÿÿÿÿ¬ÿ¤ÿ¢ÿÿÿ ÿÿÿ¤ÿÿ·ÿÿ±ÿ©ÿ ÿ¡ÿ¤ÿ£ÿÿÿ£ÿÿ¡ÿ¥ÿ¦ÿ ÿ ÿ¢ÿÿÿÿ£ÿÿÿÿÿ¦ÿ¯ÿ¢ÿÿ¡ÿ¦ÿ´ÿÿÿªÿªÿÿÿÿ¤ÿ ÿ©ÿ£ÿÿÿ¤ÿ¢ÿ£ÿÿ¶ÿ ÿµÿ£ÿÿÿ¡ÿ¡ÿ¦ÿ§ÿ ÿÿÿ ÿÿ§ÿ­ÿÿÿÿÿ¥ÿ¬ÿ¤ÿ£ÿ¬ÿ¬ÿÿ¨ÿÿÿÿÿ¢ÿ ÿ¡ÿ©ÿ¶ÿ¦ÿÿÿ¥ÿ¨ÿ¤ÿ§ÿ©ÿÿ¤ÿ ÿÿ«ÿ¥ÿ¢ÿ§ÿ¢ÿÿ¥ÿ«ÿÿ§ÿ~ÿÿÿÿÿÿÿÿÿÿ¡ÿÿÿÿÿÿÿÿÿÿÿzÿ{ÿÿvÿlÿlÿsÿ}ÿ|ÿÿ}ÿÿÿÿÿÿÿÿÿwÿÿÿpÿrÿxÿyÿÿ ÿÿÿÿÿÿÿÿÿÿÿÿÿÿÿÿÿÿjÿpÿÿÿÿÿ|ÿyÿxÿ|ÿÿÿÿyÿÿ|ÿoÿmÿxÿÿÿÿÿÿÿÿÿÿÿÿÿ|ÿyÿpÿzÿlÿlÿtÿÿÿÿwÿÿÿÿÿÿÿÿÿÿÿÿÿ¡ÿÿÿÿÿÿ§ÿÿÿ¦ÿÿÿÿÿÿÿÿ£ÿÿÿÿÿÿÿÿÿÿÿÿÿÿÿÿÿÿÿÿÿÿÿÿÿÿÿÿÿÿÿÿ ÿ¨ÿÿ¦ÿÿ©ÿ¨ÿ­ÿ¬ÿ¢ÿ ÿ¡ÿ¥ÿ°ÿÿÿ¨ÿ§ÿ¬ÿ¤ÿ¢ÿÿÿÿÿÿÿ ÿÿÿ¡ÿÿ ÿ ÿÿ¢ÿÿ£ÿÿÿÿÿÿÿ¡ÿ¢ÿÿ}ÿyÿÿÿÿÿÿÿ§ÿ¡ÿÿÿÿÿ©ÿ ÿÿÿÿÿÿÿÿÿÿÿÿ¦ÿÿÿÿÿÿÿÿÿÿÿÿ«ÿ¹ÿ¤ÿ©ÿªÿ¦ÿ¢ÿ£ÿ¤ÿÿÿ¬ÿ¤ÿÿÿ«ÿ ÿ¢ÿ¡ÿÿÿªÿ¬ÿÿÿÿ¢ÿ´ÿÿ ÿÿ¤ÿÿÿÿÿ£ÿ¦ÿ¡ÿ¨ÿ«ÿÿÿÿ¢ÿÿÿÿªÿ«ÿÿÿÿ«ÿ¢ÿÿ¦ÿ¤ÿ¤ÿ­ÿ©ÿ¥ÿ¤ÿÿ¥ÿ¤ÿÿÿÿÿ£ÿÿ ÿÿÿ£ÿ¬ÿÿÿ¡ÿ¯ÿÿÿ¨ÿ¢ÿÿ ÿ¢ÿÿÿÿÿ®ÿªÿ³ÿ­ÿÿÿÿ²ÿ¸ÿ¸ÿ¬ÿ£ÿ¤ÿ¨ÿ²ÿÿÿÿÿ£ÿ¥ÿ§ÿ¨ÿÿ¢ÿ¢ÿ¡ÿ¦ÿ¥ÿ¢ÿÿ¥ÿÿÿ¡ÿÿ´ÿ¢ÿ£ÿÿÿ ÿÿ¡ÿ¥ÿ­ÿ¤ÿ ÿÿÿ¨ÿÿÿÿ ÿ¯ÿ¯ÿÿÿÿ¨ÿÿ²ÿ§ÿ¦ÿ®ÿ¨ÿÿ¡ÿ£ÿÿ¢ÿ¨ÿÿÿ¡ÿ¤ÿÿ¦ÿÿ©ÿ¨ÿÿÿ¢ÿ¨ÿ¥ÿ ÿ ÿ£ÿ­ÿ¬ÿ¢ÿÿÿÿÿÿÿÿÿÿ¦ÿ¤ÿÿ ÿÿÿ¨ÿÿ¡ÿ¡ÿÿÿÿÿ¡ÿ®ÿ¥ÿÿªÿ±ÿ£ÿ¡ÿÿÿÿÿÿÿ³ÿ®ÿ ÿ¡ÿ£ÿÿÿÿ¤ÿªÿÿÿÿ¨ÿ¬ÿÿÿÿ§ÿÿÿÿÿÿ§ÿ£ÿÿÿÿÿÿÿ²ÿÿ¡ÿÿÿ£ÿÿÿÿÿÿ¥ÿ§ÿÿÿ§ÿ¨ÿ©ÿ ÿ©ÿ­ÿÿÿ§ÿÿÿÿ©ÿ ÿÿÿÿÿÿÿÿÿ¤ÿÿ¢ÿ¥ÿ¨ÿÿÿ§ÿ©ÿ ÿÿ ÿ£ÿ£ÿÿÿÿÿÿÿÿÿÿÿÿÿÿÿÿtÿ{ÿÿ|ÿ~ÿ|ÿtÿÿzÿ{ÿÿÿzÿ~ÿÿÿÿÿÿÿÿÿ|ÿtÿÿÿÿ}ÿnÿ}ÿÿzÿÿÿÿÿ|ÿ~ÿ~ÿÿÿÿÿÿÿÿÿÿÿÿÿÿÿÿÿÿÿÿvÿÿÿÿsÿoÿÿÿtÿwÿwÿqÿsÿÿxÿÿÿzÿxÿ~ÿuÿqÿ~ÿÿÿ~ÿuÿ{ÿÿsÿwÿÿsÿsÿ~ÿ}ÿbÿtÿÿÿ{ÿÿzÿÿÿsÿ{ÿÿ~ÿrÿ{ÿÿÿÿÿÿÿÿÿÿÿÿÿÿÿÿÿ¡ÿÿªÿÿÿ ÿ¥ÿÿÿÿÿÿÿÿ ÿÿÿÿÿÿ¡ÿ¥ÿÿÿÿÿ¡ÿÿÿÿ¡ÿÿ ÿ¡ÿ£ÿÿÿÿÿÿÿÿÿ¢ÿÿÿ¡ÿÿÿÿÿ¡ÿÿÿÿÿÿÿÿ ÿÿÿÿ£ÿ§ÿÿ¤ÿ¤ÿ¥ÿ£ÿ ÿ ÿ®ÿÿ¦ÿ£ÿ§ÿ ÿÿªÿ¡ÿÿwÿÿÿÿÿ ÿ¡ÿÿÿÿÿ¡ÿ£ÿÿÿ¨ÿÿÿ®ÿÿÿÿ£ÿÿ¤ÿÿÿ§ÿ ÿ­ÿªÿ¢ÿÿÿÿÿÿÿÿÿÿÿÿ¥ÿÿÿÿÿÿÿÿ¢ÿÿÿÿ ÿ®ÿ¤ÿÿ¡ÿ¬ÿ¤ÿÿ ÿ ÿÿÿÿUÿþþ!ÿÿÿÿÿÿÿ ÿÿÿ£ÿÿÿ|ÿÿÿÿ«ÿÿÿÿÿÿÿÿ¢ÿ¡ÿÿªÿ¡ÿÿ¤ÿÿÿÿªÿÿÿÿ§ÿ¨ÿÿÿ«ÿÿÿÿÿ ÿ£ÿ ÿÿÿÿÿÿ[ÿÿ6ÿzÿÿªÿ¤ÿÿ ÿ ÿÿÿ¦ÿ©ÿ¦ÿÿÿÿÿÿÿÿÿ§ÿ¡ÿÿÿÿÿÿÿÿÿÿÿÿÿÿÿÿÿÿÿÿÿÿÿÿÿÿrÿÿÿÿÿÿÿÿÿ¢ÿÿÿÿÿÿÿÿÿÿÿÿÿÿÿÿÿÿÿÿÿÿÿÿÿÿÿÿÿÿÿxÿ~ÿÿÿÿÿÿÿyÿzÿÿÿÿÿÿ ÿÿÿÿ ÿÿÿÿÿÿÿÿÿ ÿÿÿÿÿÿÿÿÿÿÿÿ¦ÿ«ÿÿÿqÿÿÿµÿÿÿÿÿ©ÿÿÿÿ¢ÿ£ÿ¤ÿÿÿÿÿÿÿÿÿÿÿÿÿÿÿÿÿÿÿÿÿÿÿÿ|ÿÿÿÿÿsÿÿÿÿÿwÿvÿuÿÿÿÿÿ¢ÿÿÿÿÿ}ÿtÿÿÿÿÿvÿ|ÿÿÿÿÿaÿ{ÿÿÿÿÿÿzÿÿÿÿÿÿsÿ9ÿ-ÿÿÿÿÿÿÿ©ÿ¦ÿ©ÿÿ¡ÿ¬ÿÿÿ¢ÿ¢ÿÿÿÿÿÿÿÿÿÿÿ¡ÿ©ÿ¡ÿ¥ÿ¥ÿÿÿÿ¨ÿ¯ÿÿÿ¤ÿÿÿ©ÿÿÿÿÿÿÿÿ©ÿ ÿ¡ÿÿ ÿÿÿÿÿÿÿ ÿ¤ÿÿÿÿ§ÿÿÿÿÿÿÿÿ¡ÿ©ÿ¥ÿÿÿÿ¡ÿ¢ÿÿ ÿÿÿÿÿÿ¥ÿÿ¬ÿÿÿ¦ÿÿ¥ÿÿÿÿyÿÿÿ®ÿ­ÿ¨ÿÿÿ ÿÿÿ¦ÿ°ÿÿÿÿÿÿÿÿÿÿÿÿÿÿÿÿÿÿÿ«ÿ£ÿÿÿÿÿÿÿÿ¡ÿ­ÿÿÿÿ¢ÿÿ£ÿ¥ÿÿÿÿxÿÿÿÿ£ÿÿÿÿÿÿÿÿÿÿÿÿ«ÿ£ÿ§ÿ®ÿ ÿÿÿ¦ÿÿÿÿÿÿ¢ÿ¡ÿÿÿ|ÿÿÿ£ÿ¬ÿÿzÿtÿÿ¡ÿÿÿ{ÿxÿ¥ÿwÿÿÿ£ÿÿÿÿ ÿÿ¢ÿÿÿ¡ÿÿÿÿÿÿÿÿ¢ÿ¡ÿÿÿÿÿÿ¢ÿ¬ÿ²ÿ®ÿÿÿÿ¢ÿÿÿÿ¬ÿÿ{ÿ¡ÿÿ¢ÿÿÿÿ¤ÿÿÿÿ­ÿÿÿÿÿÿÿÿÿÿ¥ÿÿÿÿÿ§ÿÿÿÿÿÿ ÿªÿÿÿÿÿÿÿÿÿÿÿÿÿÿ¢ÿÿ ÿÿÿÿÿÿÿÿÿÿÿÿÿÿÿÿ{ÿ¤ÿ ÿÿÿÿÿÿÿÿÿÿÿ¡ÿ¤ÿ§ÿ ÿÿÿÿÿ¨ÿ±ÿ«ÿÿÿ¥ÿÿÿ¦ÿµÿªÿ¦ÿ¥ÿÿÿÿÿ©ÿÿÿÿ­ÿ±ÿÿÿÿ¢ÿ¢ÿÿ£ÿÿÿÿÿ¤ÿ¤ÿ¦ÿÿÿÿ¢ÿÿÿ¡ÿ½ÿÿ¡ÿ£ÿÿÿ¦ÿÿÿ¦ÿÿÿÿ~ÿÿªÿ¦ÿ¡ÿÿÿÿ©ÿ¡ÿÿÿÿÿ£ÿ¢ÿ¥ÿÿªÿÿÿÿpÿªÿÿÿÿÿ°ÿ ÿÿÿÿÿÿ¢ÿÿÿÿÿÿÿ¦ÿªÿÿÿ§ÿ¡ÿÿÿÿÿÿÿÿÿÿÿÿÿÿÿÿÿÿxÿÿÿÿÿ¥ÿÿÿÿÿ¨ÿÿÿÿÿÿ£ÿ£ÿÿÿÿÿÿÿÿÿÿ£ÿ¡ÿÿÿÿÿÿÿyÿÿ¤ÿÿÿÿÿÿ£ÿÿÿÿ ÿ ÿÿÿÿ­ÿÿÿ¢ÿyÿzÿÿÿÿªÿÿÿÿ£ÿ ÿ¬ÿÿÿÿÿÿÿÿÿÿÿÿÿÿÿÿÿÿ¤ÿÿÿÿÿÿ®ÿÿ¡ÿÿ¤ÿÿÿÿ«ÿÿªÿ¬ÿÿÿÿÿÿÿÿÿÿ¡ÿ¦ÿ£ÿÿÿÿÿÿÿ¢ÿÿÿ©ÿÿÿ©ÿ¯ÿÿÿ¢ÿ¡ÿÿ«ÿ°ÿÿ¥ÿÿÿÿÿÿ¦ÿ¦ÿ¨ÿ¨ÿÿÿÿÿÿÿÿÿÿÿ ÿ£ÿ¥ÿ¥ÿ«ÿ«ÿ­ÿ¨ÿ¥ÿÿÿÿÿÿÿÿÿÿ±ÿÿ¥ÿ¯ÿ­ÿÿÿ£ÿ¤ÿÿ¡ÿÿÿÿÿ ÿ¬ÿÿÿÿÿÿÿÿÿ¦ÿ¤ÿÿÿÿÿ¦ÿ­ÿÿÿÿÿÿÿªÿÿÿ°ÿÿÿ¦ÿ©ÿ¢ÿ§ÿ¤ÿªÿ¢ÿ¡ÿ¢ÿ¡ÿÿÿ¦ÿÿÿÿÿÿÿ¡ÿ¬ÿµÿ¯ÿ£ÿ¡ÿ¢ÿ ÿ§ÿÿ¨ÿ£ÿÿÿ¢ÿÿÿÿ¡ÿÿÿÿÿÿÿÿÿÿÿÿÿÿÿ¦ÿ¥ÿÿÿ£ÿÿÿÿ¦ÿ£ÿÿÿÿ¢ÿÿÿÿÿ§ÿ§ÿÿÿÿÿÿÿ¨ÿ«ÿÿÿ¤ÿ¡ÿªÿ¡ÿÿ¢ÿ ÿÿÿÿÿÿ²ÿÿÿÿ¬ÿÿÿ©ÿÿÿÿ¦ÿÿ¢ÿ©ÿÿÿÿÿÿ§ÿ©ÿ¨ÿÿÿ§ÿÿÿ¡ÿÿºÿ ÿÿrÿÿÿÿÿÿÿ£ÿÿÿÿ¢ÿ¢ÿ¨ÿÿÿ ÿÿ¨ÿÿÿ¢ÿÿÿÿÿ ÿ¨ÿÿÿÿ¦ÿ´ÿ¯ÿÿ¨ÿ ÿÿ¢ÿÿÿÿÿÿÿÿÿ§ÿ£ÿ®ÿ ÿÿÿÿÿ¶ÿªÿÿÿ¢ÿÿ¡ÿ«ÿ¢ÿÿÿÿ¬ÿÿÿÿÿÿÿ¢ÿ¢ÿÿÿÿÿ´ÿ§ÿ¥ÿ ÿÿÿ¢ÿÿÿÿÿÿÿÿÿÿÿÿÿÿÿÿÿÿ ÿÿÿÿÿÿÿÿÿqÿxÿxÿÿÿÿvÿvÿtÿuÿzÿzÿzÿ|ÿ~ÿuÿmÿqÿÿtÿnÿÿsÿfÿSÿhÿaÿsÿwÿlÿlÿvÿyÿÿÿ|ÿÿÿwÿÿÿtÿÿyÿÿhÿrÿlÿÿwÿpÿrÿÿÿÿÿÿÿÿÿÿÿÿÿqÿ¡ÿÿsÿ ÿzÿÿyÿÿÿÿÿÿvÿ{ÿÿ~ÿÿÿÿÿ~ÿtÿmÿzÿ~ÿÿyÿ|ÿÿÿ|ÿzÿÿ|ÿxÿ}ÿÿ|ÿwÿxÿÿÿÿÿÿÿÿrÿ{ÿÿÿÿÿÿÿÿ ÿÿÿÿÿÿÿÿÿ¡ÿÿÿ¥ÿ¦ÿ­ÿ­ÿÿÿÿÿÿ ÿ¡ÿ¤ÿÿ|ÿsÿÿ¤ÿÿ©ÿ ÿ¢ÿ¡ÿÿ¦ÿÿÿÿ¢ÿÿÿÿÿÿ§ÿÿ¤ÿ¨ÿÿÿÿÿÿÿÿÿÿÿ£ÿ¥ÿÿÿ¦ÿ¡ÿ¥ÿÿ¨ÿ¬ÿªÿÿ ÿÿÿ¢ÿÿÿÿÿ§ÿ¦ÿ¤ÿ£ÿ­ÿ¡ÿÿ¡ÿ¢ÿÿ¨ÿ®ÿÿªÿÿÿ­ÿ°ÿ«ÿÿÿÿÿÿÿÿÿ¯ÿÿ¢ÿÿ¡ÿÿÿ­ÿ©ÿÿÿ«ÿÿ¢ÿ¸ÿ®ÿÿÿ ÿÿÿÿ¨ÿÿÿ ÿ¡ÿ¢ÿÿÿÿ£ÿ ÿÿÿÿ¦ÿÿÿÿ¨ÿ¦ÿ«ÿ¦ÿÿÿ¯ÿ­ÿ¨ÿ­ÿÿÿÅÿªÿ¥ÿ©ÿ¢ÿªÿ¨ÿÿÿ ÿ¤ÿÿÿÿÿÿ¥ÿÿÿÿÿÿ¡ÿÿÿÿÿ¥ÿ­ÿ¢ÿÿ¢ÿ¥ÿ£ÿÿÿ¡ÿ¢ÿ¤ÿ¡ÿÿ¡ÿ¨ÿ«ÿÿ°ÿ«ÿ£ÿÿ¡ÿÿÿÿÿÿ­ÿÿÿÿÿÿÿÿÿÿÿÿÿ§ÿªÿÿÿÿÿ¥ÿ¨ÿ¥ÿ«ÿÿ¢ÿµÿ«ÿ®ÿµÿ®ÿ£ÿÿ¡ÿÿ«ÿÿÿ£ÿ§ÿÿÿ¤ÿ¥ÿ¨ÿ§ÿ§ÿ¯ÿÿ«ÿªÿ¥ÿ­ÿÿ ÿ§ÿ¤ÿÿÿ¨ÿ¹ÿ¬ÿÿÿÿ²ÿÿÿ ÿ¦ÿÿÿÿ¡ÿ£ÿ¤ÿ ÿÿÿ¡ÿ¢ÿ£ÿ©ÿ®ÿ®ÿ©ÿ©ÿ°ÿªÿ¥ÿ¨ÿ¯ÿÿ©ÿ§ÿ¦ÿ£ÿ­ÿ¨ÿÿÿÿ¦ÿ§ÿÿÿ¤ÿÿ¬ÿ¨ÿÿÿÿÿÿÿÿ¬ÿÿÿ¡ÿ¤ÿÿÿÿ±ÿ¬ÿÿ¬ÿ«ÿ«ÿ¤ÿ²ÿ¯ÿ£ÿÿÿÿÿÿ§ÿ¨ÿÿªÿÿÿÿÿ©ÿ©ÿ ÿÿ£ÿªÿ ÿ¨ÿ¡ÿ¥ÿÿÿÿÿ ÿ§ÿ§ÿ¦ÿÿ¤ÿÿ£ÿ£ÿ§ÿ¨ÿ§ÿ­ÿ­ÿ ÿÿÿÿÿÿÿ¡ÿÿÿÿÿ³ÿ ÿ¯ÿÿ¨ÿ²ÿ¬ÿ¢ÿ£ÿÿÿ©ÿ«ÿ·ÿ±ÿ£ÿ¡ÿ­ÿ¥ÿÿÿÿ±ÿ¢ÿÿ¯ÿ­ÿÿªÿ§ÿÿÿ ÿ£ÿ ÿÿ¡ÿÿ¥ÿ¡ÿ®ÿ¥ÿÿ¤ÿÿÿÿ§ÿ«ÿ¨ÿÿ«ÿ³ÿªÿ ÿ¡ÿÿÿ¡ÿ¥ÿ ÿ¦ÿ®ÿ¥ÿÿªÿ¬ÿÿ²ÿ¨ÿÿÿªÿ±ÿÿÿÿÿÿÿÿÿ¥ÿ§ÿ£ÿ¢ÿ¡ÿÿÿÿ¢ÿÿÿÿ¡ÿ¦ÿ¢ÿÿ¥ÿ¬ÿÿ ÿ¦ÿ£ÿÿ£ÿ©ÿ¨ÿ ÿÿÿÿÿÿÿÿ¥ÿ¦ÿÿ¯ÿ¡ÿ¬ÿ¢ÿ¡ÿ¢ÿÿÿÿÿ£ÿ¤ÿ°ÿÿÿÿ¯ÿ¯ÿ¤ÿ¸ÿ¯ÿÿÿ¡ÿÿÿ ÿÿ ÿ¯ÿÿÿÿÿÿ¦ÿ¨ÿ ÿ²ÿ¦ÿÿ©ÿÿ§ÿ¬ÿ«ÿ¥ÿÿ¦ÿÿÿ¤ÿ¥ÿ¥ÿ¢ÿÿÿÿªÿÿÿ±ÿ¢ÿÿ¥ÿ¡ÿÿ©ÿÿ ÿ¬ÿ©ÿ£ÿÿÿÿÿÿÿÿÿÿÿÿÿÿÿÿÿÿÿÿÿÿÿÿÿÿÿ~ÿqÿwÿÿÿ}ÿmÿkÿkÿlÿyÿÿzÿyÿÿÿÿÿÿÿÿÿÿÿÿmÿjÿnÿÿÿÿÿÿÿÿÿÿÿÿÿÿÿ|ÿÿÿÿÿÿ~ÿwÿÿÿÿ}ÿ}ÿÿÿÿÿÿnÿyÿoÿvÿÿÿÿÿÿ|ÿÿÿÿÿÿÿÿÿÿxÿ~ÿvÿrÿtÿyÿÿÿÿÿÿÿÿÿÿÿÿÿÿÿÿÿÿÿÿÿÿÿ£ÿ±ÿÿÿ©ÿÿÿÿ¡ÿÿÿÿÿÿÿÿÿÿÿÿÿÿÿÿÿÿyÿxÿÿÿÿÿÿÿÿ ÿÿÿÿÿÿÿÿÿÿÿÿÿ¨ÿÿ§ÿÿÿÿ¡ÿ¥ÿ¦ÿÿÿ©ÿ¦ÿ¨ÿ ÿÿÿÿ£ÿÿÿÿ§ÿ£ÿ©ÿÿÿÿÿÿÿ§ÿªÿ¢ÿ¤ÿÿÿ£ÿÿÿÿÿrÿxÿÿÿÿÿÿÿÿÿÿÿÿÿÿÿÿÿÿÿÿÿÿÿÿÿÿÿÿÿÿÿÿÿÿÿÿ§ÿ«ÿÿ¿ÿ£ÿ ÿ¢ÿ¢ÿ ÿ£ÿ©ÿ¦ÿ¡ÿ§ÿ¤ÿ¨ÿ¦ÿ«ÿµÿ®ÿµÿ¬ÿÿÿÿÿÿÿ¦ÿ¥ÿÿ¡ÿ¦ÿ­ÿ¤ÿÿÿ ÿ ÿÿÿ¨ÿÿªÿÿÿ¢ÿ ÿÿ§ÿ°ÿÿÿÿ ÿ ÿ©ÿªÿ¡ÿ¥ÿªÿ­ÿ£ÿ¢ÿ©ÿ£ÿ³ÿ©ÿ ÿ²ÿÿ¤ÿÿ¤ÿ¦ÿÿÿÿ©ÿ£ÿÿÿµÿÿ¢ÿ¬ÿ¤ÿ¡ÿ¨ÿ¥ÿÿ ÿ¤ÿ¥ÿ¦ÿªÿ¦ÿ£ÿ©ÿ«ÿ¥ÿÿ¥ÿ­ÿ¡ÿÿ¢ÿÿ¥ÿÿÿÿ¡ÿ¡ÿ¡ÿÿ¤ÿ¤ÿ¦ÿ§ÿÿÿªÿµÿ£ÿ¡ÿºÿÿÿÿÿÿÿÿÿÿÿ¦ÿ¨ÿ«ÿ¡ÿ ÿ¥ÿ¨ÿ¥ÿÿÿÿÿ®ÿ´ÿ ÿÿ¢ÿ«ÿÿÿ¢ÿÿÿÿÿÿÿÿ¢ÿ©ÿ¤ÿÿÿÿ¨ÿ¹ÿÿÿ©ÿÿ¢ÿ§ÿ§ÿªÿ«ÿ§ÿ¢ÿÿÿÿÿÿÿÿÿÿÿ¨ÿ¯ÿ³ÿ²ÿ¬ÿªÿÿÿÿ¥ÿ¡ÿ¡ÿ©ÿ®ÿÿÿ£ÿ¤ÿ¢ÿ¥ÿ³ÿ³ÿ¡ÿ¤ÿÿ¥ÿÿÿ¨ÿ¤ÿ²ÿ¦ÿÿÿ¤ÿÿÿ¤ÿ¢ÿ¢ÿÿÿÿ ÿ£ÿªÿ¢ÿÿªÿÿÿÿÿÿÿÿ¡ÿ©ÿ­ÿ²ÿÿÿÿÿ ÿÿÿÿ¢ÿ¨ÿÿÿ¢ÿ¦ÿ ÿÿÿ¬ÿ¥ÿÿ¤ÿÿÿ£ÿÿªÿÿÿÿ¦ÿ¢ÿÿ¥ÿªÿ§ÿ¥ÿÿÿÿ£ÿÿÿÿÿÿÿÿ¢ÿ¡ÿÿ ÿ¤ÿÿÿÿÿÿ§ÿÿÿÿÿÿÿ|ÿÿÿÿÿzÿ{ÿÿÿÿuÿÿÿÿÿÿ~ÿvÿÿÿÿÿÿÿ}ÿÿÿÿÿÿÿ}ÿjÿuÿÿÿÿpÿoÿ}ÿ|ÿ{ÿyÿÿÿ}ÿÿÿÿÿÿÿÿ ÿÿÿÿÿÿÿÿÿÿÿÿxÿxÿyÿ|ÿ~ÿÿÿÿÿÿ¢ÿÿlÿÿÿÿyÿyÿÿÿÿÿyÿzÿsÿ{ÿsÿnÿÿ|ÿsÿÿ~ÿpÿyÿÿÿqÿzÿ{ÿxÿÿÿ~ÿÿÿÿÿxÿÿÿÿÿÿÿÿÿÿÿÿÿÿ£ÿÿÿ£ÿ¡ÿÿÿÿ¨ÿÿÿÿÿÿÿÿÿ ÿÿÿÿÿ¤ÿÿ¬ÿÿÿÿÿÿ¦ÿ©ÿÿÿÿÿÿÿÿ¢ÿ¢ÿ¢ÿÿÿÿÿÿ ÿÿÿÿÿÿ£ÿÿÿÿÿÿÿÿ¨ÿ ÿÿÿÿÿÿÿÿÿ¡ÿÿÿ¢ÿÿÿ£ÿ¶ÿ¡ÿÿ¦ÿ¯ÿªÿÿÿÿÿ£ÿ ÿÿÿÿÿÿ£ÿÿÿÿÿÿÿ¤ÿ£ÿÿ ÿÿÿ¤ÿÿÿÿÿ£ÿ¨ÿÿÿÿÿÿÿ¡ÿÿ¡ÿ¬ÿ£ÿ ÿ°ÿ°ÿ¥ÿ¡ÿ«ÿÿÿÿ¦ÿÿÿÿ«ÿÿÿÿ¦ÿ®ÿÿÿÿ©ÿÿÿÿ}ÿêþ9þâþÿÿÿÿÿ ÿÿÿÿÿÿÿÿÿÿÿÿ¦ÿ ÿ¡ÿ¥ÿ¤ÿÿ¥ÿ¨ÿÿÿ ÿ£ÿÿÿÿÿÿ£ÿÿ§ÿÿ¢ÿ­ÿÿ¤ÿ§ÿÿ§ÿÿÿÿ©ÿ¢ÿÿÿÿÿÿÿxÿ_ÿeÿÿ£ÿ¦ÿ¡ÿÿÿ¢ÿÿÿ ÿ¢ÿ§ÿ¡ÿÿÿ¡ÿ©ÿÿÿ¨ÿ¤ÿÿÿÿÿÿÿ«ÿ£ÿÿÿÿÿÿÿÿÿÿÿÿÿÿÿÿÿÿÿ¢ÿÿsÿÿÿÿÿÿÿÿÿÿÿÿÿÿÿÿÿÿÿÿÿÿÿÿÿÿÿÿÿÿÿÿÿÿÿÿÿÿÿÿÿ¨ÿÿÿÿzÿÿÿÿ£ÿÿrÿÿÿÿÿÿ~ÿÿÿÿÿÿÿÿÿÿ¡ÿ£ÿÿÿ¦ÿÿÿ§ÿÿÿÿ©ÿÿÿÿ¡ÿÿ¯ÿ ÿÿÿÿ©ÿÿÿÿÿÿÿÿÿ ÿÿÿÿÿÿÿÿÿÿÿÿÿÿÿÿÿÿÿÿÿÿÿÿ¤ÿ|ÿÿÿÿÿ|ÿÿuÿÿÿÿ¨ÿÿÿÿÿÿ|ÿÿÿwÿÿÿwÿÿÿwÿ~ÿÿÿÿ~ÿÿÿÿÿÿÿÿÿÿ|ÿhÿkÿ6ÿþþtÿÿÿÿÿÿ¢ÿ¥ÿ ÿÿÿ¤ÿÿÿÿÿÿÿ¤ÿ£ÿ¡ÿÿÿÿÿÿ¡ÿ£ÿÿ ÿÿÿÿÿÿ©ÿÿÿÿÿ ÿ§ÿÿÿÿÿÿÿÿÿÿÿÿÿÿÿÿÿ¦ÿÿÿÿ¡ÿ¢ÿÿÿÿÿÿÿ ÿÿÿÿÿ£ÿ¤ÿ£ÿÿÿÿÿ¤ÿ ÿ²ÿ¥ÿÿ¤ÿ ÿÿÿÿ¤ÿÿÿÿÿÿÿÿ©ÿ±ÿÿ¡ÿ¦ÿ°ÿªÿ¤ÿ¨ÿ ÿ£ÿ´ÿ¤ÿÿÿÿÿÿªÿ¨ÿÿÿÿÿÿÿÿÿÿÿÿÿÿÿÿÿÿÿÿÿÿÿ¡ÿÿ ÿÿ¬ÿ§ÿÿÿÿÿÿ}ÿÿÿÿÿÿÿÿÿÿÿÿÿ¥ÿÿÿ¤ÿ¡ÿÿÿÿ¦ÿ¦ÿÿÿÿÿ§ÿÿÿÿÿ£ÿÿÿÿÿÿÿÿ´ÿ¡ÿÿÿÿ®ÿ~ÿÿÿÿ¡ÿÿÿÿÿ¡ÿÿÿÿÿÿÿ¬ÿ¤ÿÿÿ£ÿ¤ÿ¢ÿ£ÿÿÿÿÿ©ÿ®ÿ²ÿÿÿÿÿÿÿÿªÿÿÿÿÿÿ¦ÿÿÿ¢ÿÿÿÿÿÿÿ¢ÿÿÿÿÿÿ ÿÿÿÿÿÿÿÿÿÿÿÿÿÿÿÿ ÿ©ÿÿÿÿÿÿÿÿÿÿÿÿ ÿÿÿÿÿÿÿÿÿÿÿÿÿÿÿÿÿÿÿÿ¡ÿÿÿÿÿÿÿÿÿÿÿ£ÿÿÿ ÿ¥ÿ¢ÿ¥ÿÿÿÿ£ÿ©ÿÿÿÿÿÿ¡ÿÿÿÿ¢ÿÿÿÿÿÿÿÿÿÿ¡ÿÿ¦ÿÿ³ÿÿ«ÿÿÿÿ ÿÿÿÿÿsÿÿÿÿÿÿ«ÿ¤ÿÿÿÿÿÿÿÿ}ÿÿÿ£ÿ¬ÿÿuÿÿÿÿÿÿ¡ÿÿÿºÿÿÿ§ÿÿ©ÿ ÿÿÿÿ§ÿÿÿÿ{ÿÿÿ~ÿÿÿ¢ÿÿÿÿÿÿÿÿÿ¥ÿªÿ¤ÿ¦ÿ±ÿ¦ÿÿÿÿÿÿ£ÿ¦ÿÿÿ¡ÿÿÿÿÿÿÿÿÿÿ¢ÿÿ ÿ£ÿÿÿÿÿ¬ÿÿ¢ÿÿÿÿ­ÿÿÿÿÿÿÿÿÿÿÿ¤ÿÿÿÿÿÿÿÿÿÿ§ÿÿÿÿÿÿ¡ÿÿÿÿÿÿÿ|ÿÿÿÿÿ©ÿÿÿÿÿÿÿÿÿ®ÿªÿÿÿÿÿÿ ÿ«ÿ¦ÿ¥ÿÿÿ£ÿ¡ÿ ÿ¢ÿÿÿÿ¡ÿÿ¡ÿÿÿÿÿÿ ÿÿÿ¡ÿ©ÿ ÿÿÿxÿ¦ÿ¦ÿÿÿÿÿ ÿ§ÿ¦ÿ¬ÿÿ ÿ©ÿÿÿÿÿÿÿÿ¦ÿÿÿÿÿÿÿªÿ¥ÿ¢ÿ©ÿ§ÿÿ©ÿ·ÿÿÿÿ ÿÿÿÿÿªÿÿÿÿÿÿÿÿÿÿÿ¢ÿ¤ÿ¤ÿ§ÿ§ÿÿÿ¼ÿ¼ÿ¬ÿ¬ÿ¨ÿ¤ÿÿ«ÿÿ«ÿ¨ÿÿÿ­ÿ©ÿÿÿ¯ÿ©ÿÿÿÿÿ¥ÿÿÿ¡ÿ£ÿÿ£ÿÿÿÿÿÿÿ ÿÿÿÿÿÿÿÿÿ ÿÿÿÿÿÿÿ¡ÿÿÿ¡ÿ~ÿÿ©ÿ¦ÿÿ¥ÿÿ¨ÿÿ¢ÿ«ÿÿÿ¢ÿÿÿ¤ÿ«ÿ¢ÿÿÿÿÿ«ÿ«ÿÿÿ ÿÿÿÿÿ°ÿÿ ÿÿÿÿ¦ÿÿ£ÿÿ¡ÿÿÿÿÿÿÿÿÿÿÿ¢ÿ¦ÿ£ÿÿÿ¢ÿ¦ÿ£ÿÿÿÿÿÿ®ÿ ÿ©ÿÿÿ¥ÿ¬ÿ²ÿÿÿÿ¡ÿ¤ÿÿÿÿ¡ÿ¡ÿÿ§ÿÿÿÿÿÿÿÿ§ÿ¯ÿÿÆÿ¤ÿÿÿÿÿ¡ÿ«ÿÿÿÿ¥ÿÿÿÿ ÿ¢ÿÿÿÿ£ÿ¦ÿ¤ÿÿªÿ­ÿ§ÿÿÿ¦ÿ³ÿ¯ÿ¥ÿÿÿ¬ÿÿÿÿÿÿ¢ÿ¢ÿ«ÿ¢ÿ¡ÿÿÿÿÿÿÿ¢ÿ¡ÿÿ ÿÿÿ¬ÿÿ¤ÿ¤ÿ¡ÿ ÿ¡ÿ¢ÿ¦ÿÿ°ÿ¨ÿ¡ÿÿÿÿÿÿ¢ÿÿÿÿ°ÿ´ÿ§ÿÿ¡ÿÿÿªÿÿÿÿÿ¢ÿÿ®ÿ®ÿ¦ÿ«ÿ ÿ£ÿ¯ÿ ÿÿ¥ÿÿÿÿÿÿ ÿÿÿÿ¨ÿÿ¡ÿÿÿÿÿÿÿÿÿÿÿÿ«ÿ¬ÿÿÿÿ¦ÿ£ÿ¢ÿÿÿ ÿÿÿÿÿÿÿÿxÿÿ~ÿÿÿÿÿvÿtÿÿzÿuÿuÿnÿyÿ~ÿmÿjÿoÿxÿÿÿtÿDÿJÿhÿqÿuÿmÿnÿyÿyÿwÿyÿrÿiÿqÿ|ÿ}ÿÿÿÿvÿ|ÿ~ÿtÿ]ÿÿyÿÿÿ~ÿÿÿÿÿyÿ~ÿÿÿÿÿÿÿÿ{ÿÿkÿÿaÿÿÿdÿÿÿÿxÿrÿkÿnÿqÿpÿÿÿÿÿÿiÿiÿwÿwÿÿoÿtÿtÿÿzÿuÿsÿwÿ}ÿÿÿÿyÿyÿÿÿÿÿÿÿÿÿÿÿ£ÿ ÿÿÿÿÿ¡ÿÿÿÿ¢ÿÿÿÿÿÿÿÿ¤ÿÿ¨ÿÿ§ÿÿÿÿÿ£ÿÿÿÿÿÿ¡ÿÿ¤ÿ¥ÿ¯ÿÿÿÿ¨ÿ¬ÿÿÿ¦ÿÿÿ¨ÿÿÿ¡ÿÿ§ÿ­ÿÿ ÿÿÿÿÿÿÿÿ¥ÿ¥ÿÿÿ¦ÿ«ÿ¦ÿ¡ÿ°ÿ¡ÿÿ¦ÿÿ©ÿÿÿÿÿÿÿÿÿ¥ÿÿÿ­ÿÿ¨ÿÿ¥ÿ¨ÿ¨ÿÿÿÿÿÿ¥ÿ¦ÿÿ©ÿ­ÿÿ¡ÿ©ÿ¢ÿ¡ÿ¡ÿ¡ÿÿ¤ÿÿªÿÿÿ²ÿ¬ÿÿÿÿÿ²ÿ»ÿ±ÿÿ¦ÿªÿÿ¢ÿ¤ÿ ÿÿÿÿÿÿ¡ÿ£ÿÿ¥ÿ£ÿÿÿ¤ÿÿÿÿÿÿ¦ÿ¡ÿÿÿÿÿ²ÿ£ÿÿÂÿÿÿ¥ÿÿÿÿ§ÿ£ÿÿÿ ÿ§ÿ£ÿÿ¡ÿÿÿ¡ÿÿ¡ÿÿÿÿÿÿÿ®ÿ¡ÿÿÿ£ÿÿÿÿ¢ÿÿÿ¥ÿ­ÿ©ÿ¤ÿ¤ÿªÿ´ÿ±ÿÿªÿ¢ÿ£ÿÿ¦ÿ¡ÿÿÿÿÿÿ¡ÿ­ÿ±ÿ¹ÿÿÿÿ¦ÿ­ÿÿ¤ÿ¦ÿ®ÿ­ÿÿÿ¢ÿ¥ÿ®ÿ±ÿÿ¥ÿÿÿ¯ÿ©ÿ ÿÿÿÿÿÿ¡ÿ»ÿÿ¯ÿÿªÿÿÿ¨ÿ©ÿ§ÿ£ÿ¬ÿ³ÿ¯ÿ©ÿÿ³ÿÿ¢ÿ¢ÿÿÿÿÿÿÿ«ÿ¥ÿ¿ÿ ÿÿÿ¢ÿ©ÿ¦ÿÿÿÿ¤ÿ¥ÿ¥ÿ¤ÿ ÿÿ¥ÿ£ÿÿÿÿÿ§ÿ«ÿ¥ÿ©ÿÿ£ÿÿ¤ÿ­ÿ«ÿ§ÿ§ÿ£ÿ¨ÿ§ÿÿÿ°ÿ¥ÿÿÿ ÿÿ¨ÿ ÿ ÿ©ÿ¦ÿ¤ÿ²ÿ¤ÿ¨ÿÿÿÿ£ÿ£ÿÿÿ¤ÿ¬ÿ¢ÿÿ¢ÿ«ÿ°ÿÿ«ÿ¯ÿ ÿÿÿÿ¥ÿÿÿÿÿÿ§ÿÿÿÿÿÿÿÿ¥ÿ®ÿÿ«ÿ¥ÿ«ÿÿÿÿÿ£ÿ ÿÿÿÿªÿ¬ÿ£ÿ¡ÿ¨ÿ§ÿ¦ÿ¬ÿ¯ÿ¤ÿÿÿ¥ÿÿ¦ÿ¥ÿ§ÿ®ÿªÿÿ¤ÿ¤ÿÿÿ©ÿÿ¡ÿÿ¨ÿ­ÿ§ÿ¦ÿ§ÿªÿ«ÿ«ÿÿÿ¥ÿÿ ÿ£ÿ¦ÿ²ÿ¤ÿÿ³ÿÿÿ¨ÿÿ¦ÿ®ÿ¥ÿÿÿÿÿ®ÿ ÿÿ°ÿ ÿÿªÿÿÿ¯ÿÿ¸ÿ­ÿªÿ²ÿ±ÿ«ÿ¨ÿ¦ÿ ÿ¯ÿ©ÿ´ÿ¦ÿ§ÿ§ÿÿÿÿ£ÿ¡ÿ¥ÿ ÿ«ÿÿÿ¦ÿ¡ÿÿÿÿ®ÿÿÿ ÿ±ÿªÿªÿ¬ÿ§ÿ¥ÿ¨ÿ¦ÿÿ ÿÿÿÿ¡ÿÿÿ®ÿ¬ÿ¡ÿªÿÿ¡ÿ¢ÿ¤ÿªÿ©ÿ¡ÿÿÿ ÿÿÿ¯ÿ¹ÿºÿ¸ÿ­ÿ²ÿÿÿ®ÿªÿ¦ÿÿÿ¡ÿÿÿ¬ÿµÿÿÿ¥ÿ§ÿ¡ÿÿÿÿÿ¨ÿ£ÿÿ¥ÿªÿ¡ÿÿªÿ©ÿÿªÿ£ÿÿ ÿ¥ÿ£ÿ¤ÿ±ÿÿ¢ÿ ÿ±ÿ®ÿÿÿ¡ÿ ÿ¢ÿÿ®ÿ¦ÿ¦ÿÿÿÿÿ±ÿÿÿÿ¦ÿÿÿ¤ÿÿ¦ÿ¦ÿÿÿ§ÿ¤ÿ ÿÿÿÿÿÿ£ÿÿÿÿÿÿÿÿÿÿÿÿÿÿÿÿÿÿÿÿÿ~ÿÿzÿyÿtÿkÿmÿvÿzÿuÿyÿsÿvÿ~ÿÿÿÿÿÿÿÿÿÿÿÿ|ÿuÿ|ÿÿÿÿÿÿÿÿÿÿÿÿÿÿÿÿÿÿÿÿÿxÿÿÿÿÿÿÿÿÿÿÿkÿiÿrÿ~ÿ~ÿ~ÿÿnÿmÿnÿÿÿÿÿÿÿÿÿÿ}ÿÿÿÿ|ÿwÿ{ÿÿÿÿÿÿwÿÿÿÿÿÿÿÿÿÿ ÿÿÿÿÿÿÿ ÿÿÿÿ£ÿ¤ÿÿÿÿÿÿÿÿÿÿ}ÿÿÿ}ÿvÿÿÿÿÿÿÿÿÿÿÿÿÿÿÿÿÿÿÿÿÿÿÿÿÿÿÿÿÿ¸ÿ±ÿ§ÿ¨ÿ¥ÿÿÿ ÿ¤ÿÿ¢ÿ¤ÿ¤ÿ£ÿ¬ÿ£ÿÿ§ÿ®ÿ ÿÿ·ÿÿ¤ÿÿ ÿ¬ÿ¨ÿÿ¡ÿ¡ÿªÿ¡ÿ£ÿÿÿ¡ÿÿÿÿÿwÿdÿzÿÿÿ¦ÿÿ¦ÿÿÿÿÿÿÿÿÿÿÿÿÿÿÿÿÿÿÿÿÿ¦ÿÿÿÿÿÿÿÿÿ§ÿ¥ÿÿ³ÿ¢ÿÿ¡ÿ«ÿ§ÿ¥ÿ¦ÿ¥ÿ«ÿ¡ÿ§ÿ©ÿÿÿ©ÿ¦ÿÿÿÿÿÿ£ÿ³ÿ¡ÿ¬ÿ£ÿ¤ÿ¦ÿ©ÿªÿ£ÿÿÿÿÿÿÿÿÿ¯ÿ¯ÿ«ÿ¡ÿ§ÿ­ÿ«ÿ«ÿ£ÿÿ±ÿÿÿ§ÿ¤ÿ«ÿ£ÿ ÿ¦ÿ¬ÿ©ÿ¥ÿ§ÿ¡ÿ¥ÿ¢ÿªÿ«ÿÿ¨ÿÿÿ ÿ¨ÿ¨ÿ¦ÿ£ÿ¡ÿÿ£ÿÿ ÿ¥ÿ¢ÿ¦ÿ­ÿ¦ÿÿ¢ÿ¢ÿ ÿ ÿªÿ¢ÿ¦ÿÿÿ¡ÿÿÿ¨ÿ©ÿ¥ÿÿÿÿÿÿÿÿ¦ÿÿÿÿ ÿ ÿ¥ÿ¢ÿ¦ÿÀÿ¬ÿ§ÿ§ÿ¯ÿÿÿÿÿ¢ÿÿÿÿ¢ÿ¢ÿªÿ¥ÿ¨ÿÿ¹ÿ²ÿ§ÿÿÿÿÿ¢ÿÿÿ¢ÿ­ÿ´ÿ«ÿÿÿÿÿÿ§ÿ¬ÿ¡ÿÿÿÿ©ÿ¥ÿÿ ÿ¡ÿÿ¢ÿÿÿªÿÿÿ¤ÿ¡ÿÿÿÿ±ÿ¤ÿÿ°ÿÿ¥ÿ¡ÿÿ¤ÿÿÿ¤ÿ©ÿ©ÿ¯ÿ°ÿ¬ÿªÿÿÿ©ÿÿÿ±ÿªÿÿÿ§ÿ§ÿÿÿÿ¡ÿÿ¢ÿªÿªÿ¥ÿÿ§ÿ§ÿÿ¨ÿ¢ÿÿ¡ÿÿÿ¢ÿ¢ÿÿ¢ÿÿÿÿÿ©ÿ¯ÿÿÿ§ÿ¨ÿÿÿ¢ÿ¨ÿÿÿ§ÿ¸ÿ»ÿÿÿ¬ÿ¬ÿÿ¢ÿ¤ÿ±ÿ«ÿ©ÿ¤ÿ ÿ¡ÿÿÿÿ£ÿÿÿ¡ÿ¯ÿÿ£ÿ§ÿ©ÿÿÿ¢ÿ ÿ¢ÿ£ÿÿÿÿÿÿÿÿÿÿÿÿÿÿÿÿÿÿ¢ÿÿÿÿ¥ÿ ÿÿ¢ÿÿÿÿÿÿÿÿÿÿÿÿÿÿÿ}ÿÿÿÿÿÿÿÿÿÿ{ÿxÿÿÿÿÿÿÿÿxÿÿÿÿ~ÿÿqÿtÿÿÿxÿÿpÿuÿÿuÿÿÿÿÿÿÿÿÿÿÿÿÿÿÿÿÿÿÿÿÿ¢ÿÿ{ÿÿzÿÿÿ~ÿÿ}ÿÿÿÿÿÿÿzÿÿyÿÿÿqÿxÿ|ÿ~ÿÿtÿxÿÿÿtÿoÿxÿtÿuÿÿÿÿÿ}ÿÿrÿÿwÿÿÿzÿ}ÿÿÿÿÿÿÿÿÿÿÿÿÿÿÿÿÿÿÿÿÿÿÿÿÿÿÿÿÿÿÿÿÿÿÿÿÿÿÿÿÿ¦ÿÿÿÿÿÿÿ ÿ­ÿ¤ÿÿÿÿÿÿÿÿÿÿÿÿ¤ÿ¤ÿÿ£ÿ¤ÿ ÿÿÿ¡ÿ¡ÿ«ÿÿÿ£ÿÿÿÿÿ©ÿ¥ÿÿÿÿ¤ÿ§ÿÿÿÿÿ¬ÿ°ÿÿ£ÿÿ¦ÿÿÿÿÿ£ÿ¦ÿ£ÿ ÿÿ ÿ¨ÿÿÿ¡ÿÿÿ¡ÿÿÿÿÿÿÿ£ÿ¨ÿ¬ÿÿ­ÿÿ«ÿÿ ÿÿÿÿÿÿÿÿ¢ÿ¢ÿÿÿÿÿÿÿÿÿµÿ¤ÿÿÿ¡ÿÿ¡ÿÿÿÿÿ¥ÿÿÿªÿÿ¡ÿ¬ÿÿÿÿ¢ÿÿÿ£ÿÿsÿ&ÿ9ÿÿ¥ÿÿÿ¢ÿÿÿ¡ÿ¤ÿÿÿÿÿÿÿÿÿÿÿÿÿÿ¢ÿ©ÿ¥ÿÿÿÿ¢ÿ¡ÿÿÿÿÿ¢ÿ¡ÿ¤ÿÿÿ¦ÿÿ©ÿ ÿÿÿÿÿÿÿ¡ÿÿÿÿ£ÿ«ÿÿÿÿfÿdÿÿÿÿÿÿÿÿÿÿ ÿÿÿÿÿ¦ÿÿÿÿÿÿ©ÿ¦ÿ£ÿ£ÿ®ÿ¢ÿÿ¡ÿÿÿÿÿÿÿÿÿÿÿÿÿÿÿÿÿÿÿÿÿzÿÿÿÿÿÿÿÿÿÿÿÿÿÿÿÿ¢ÿÿÿÿÿÿÿÿÿÿÿÿÿÿÿÿÿÿÿÿÿvÿÿÿÿÿ¬ÿ§ÿÿÿÿ¡ÿÿ°ÿ¨ÿÿÿÿÿÿÿÿÿÿÿ¥ÿÿÿÿÿÿÿÿÿ¡ÿ§ÿ ÿÿ£ÿ§ÿ¶ÿÿÿÿ£ÿÿ©ÿ«ÿÿÿÿÿÿÿÿÿÿÿÿÿÿ¡ÿ¥ÿÿÿÿÿÿÿÿÿÿÿÿÿÿÿÿÿ¥ÿÿÿÿÿÿ ÿ«ÿÿÿÿ«ÿªÿ¡ÿÿqÿ}ÿ®ÿÿÿÿÿ¬ÿ£ÿÿÿÿÿÿÿÿÿÿÿuÿxÿÿÿÿÿÿÿÿ}ÿÿÿÿ¤ÿÿ}ÿmÿkÿÿÿhÿÿÿÿÿÿ ÿÿÿÿÿÿÿÿÿÿÿ¦ÿÿÿÿ£ÿÿÿ¦ÿ¨ÿ¨ÿ¢ÿÿÿÿÿÿÿÿÿ£ÿ ÿÿÿ¡ÿ¢ÿÿÿÿÿÿÿÿÿ¥ÿÿÿ{ÿÿÿÿÿÿÿÿ ÿ¥ÿÿÿÿÿ¡ÿ´ÿ¢ÿÿÿÿÿÿÿÿÿÿ£ÿ©ÿÿÿÿÿÿ©ÿÿ°ÿÿÿÿÿÿÿÿ¤ÿÿxÿÿÿ¢ÿÿ¡ÿ²ÿ£ÿÿÿÿÿÿÿÿÿ¤ÿ¢ÿÿÿÿÿÿÿÿÿÿÿÿÿÿÿÿÿÿÿ¡ÿÿÿ|ÿ¬ÿÿÿÿÿÿÿÿÿÿÿªÿ ÿÿÿ~ÿÿÿÿ~ÿÿÿÿÿÿÿÿÿÿÿÿÿÿÿÿÿªÿ¨ÿÿÿÿÿ£ÿÿÿÿÿ£ÿÿÿÿ§ÿÿÿÿ¯ÿ£ÿÿ¤ÿÿªÿzÿÿÿÿÿ«ÿÿÿ¡ÿÿÿÿÿÿÿÿÿ ÿÿÿÿÿÿÿÿÿÿÿÿÿ¨ÿÿÿÿ ÿÿÿÿÿ©ÿ¥ÿÿÿÿ¤ÿÿ¦ÿ¦ÿrÿÿ­ÿÿÿÿÿÿÿÿÿÿÿÿÿÿ£ÿÿÿÿÿÿÿÿÿÿÿÿ ÿÿÿÿÿÿÿÿÿÿÿÿÿÿÿÿÿÿÿÿÿÿÿÿÿÿÿÿ¨ÿÿ¡ÿÿ¡ÿÿÿÿÿÿÿÿÿÿÿÿ¤ÿÿÿÿÿÿÿÿÿÿ¤ÿ¡ÿÿÿÿÿ ÿ©ÿÿÿ§ÿÿ¥ÿÿÿ¥ÿÿÿ¡ÿÿÿÿÿÿ¯ÿÿÿÿÿ|ÿÿÿÿÿÿÿÿÿÿÿÿÿÿ¢ÿÿÿÿÿÿ¡ÿÿÿÿÿ ÿÿÿÿÿÿÿÿÿÿÿÿÿ¬ÿÿ¯ÿÿÿ¯ÿ«ÿÿÿ¼ÿÿÿ£ÿªÿÿÿÿÿÿ¤ÿ«ÿ¬ÿÿÿ}ÿÿÿÿÿÿÿ ÿÿÿÿÿÿÿÿÿ ÿÿ¥ÿÿÿ¡ÿÿÿÿÿÿ¦ÿÿ£ÿ¦ÿ¨ÿ¦ÿªÿ ÿÿÿÿ¦ÿÿÿ ÿÿÿÿÿÿÿÿÿ¡ÿ£ÿÿÿÿÿÿÿÿÿÿÿÿÿÿÿÿÿÿÿÿªÿÿÿÿ¤ÿ¡ÿÿªÿÿÿ ÿÿÿÿÿÿÿÿÿ¡ÿ¦ÿ£ÿÿÿÿÿÿÿÿÿÿÿ¢ÿÿÿÿ¢ÿ¦ÿÿÿ¡ÿ¤ÿÿÿ«ÿªÿ­ÿ­ÿ¿ÿ£ÿÿÿÿ ÿÿÿ{ÿÿ£ÿÿÿÿÿÿÿ¡ÿ§ÿÿ±ÿµÿÿ ÿÿÿÿÿÿ ÿ ÿÿÿ«ÿ¥ÿÿ£ÿ¥ÿÿªÿÿ¥ÿÿ­ÿÿ¢ÿ¤ÿÿÿÿÿÿ©ÿÿÿÿ¡ÿ¢ÿ¡ÿÿÿ¥ÿÿÿÿ¥ÿªÿÿ£ÿ©ÿ¤ÿ ÿÿ®ÿ§ÿÿÿÿÿÿ ÿ¤ÿÿ ÿÿ«ÿ ÿÿ¬ÿ¬ÿ¦ÿÿÿÿÿÿÿ¡ÿÿÿÿÿÿ©ÿÿÿ®ÿ¨ÿÿÿÿ ÿÿÿÿÿÿÿÿÿ¦ÿ¤ÿ¡ÿÿÿÿÿ¨ÿ²ÿ³ÿÿÿÿ¤ÿ£ÿ¤ÿ©ÿ«ÿÿÿÿÿÿÿÿÿ¡ÿÿÿÿÿÿÿÿ¨ÿ®ÿÿÿ´ÿ¤ÿ ÿ£ÿªÿ¦ÿ§ÿ¥ÿ¡ÿ¥ÿ£ÿÿÿ§ÿ£ÿÿÿÿÿÿ§ÿ¨ÿÿÿÿ¢ÿ£ÿ£ÿ¤ÿÿÿÿÿÿ¬ÿªÿÿÿÿÿ¦ÿÿÿÿÿ¢ÿ¥ÿ«ÿÿÿÿÿ¢ÿ«ÿ¦ÿÿÿÿÿÿ£ÿ¡ÿÿªÿ­ÿ»ÿÿ¥ÿÿ£ÿ£ÿÿÿÿÿÿÿÿÿ¨ÿ²ÿÿÿ§ÿ©ÿ¡ÿ§ÿ°ÿ¯ÿ¬ÿÿÿÿÿÿÿªÿ«ÿ¢ÿÿ¡ÿÿÿÿ¤ÿ¤ÿ«ÿªÿÿÿÿxÿtÿ}ÿÿÿÿ}ÿÿ ÿÿÿ¥ÿÿÿ ÿÿ¨ÿÿÿÿÿ¬ÿÿÿ¥ÿÿÿÿÿ¡ÿ ÿ¦ÿ«ÿ¥ÿÿÿÿÿÿ¢ÿ©ÿÿ«ÿÿÁÿÿ¤ÿÿ¢ÿ©ÿ¢ÿªÿ§ÿºÿÿÿÿÿÿÿÿÿÿÿÿÿÿÿ«ÿÿÿÿÿÿ ÿÿ®ÿ ÿÿ¤ÿ§ÿÿÿÿÿÿÿÿÿÿÿÿÿÿÿÿÿuÿaÿÿoÿoÿÿÿÿwÿ~ÿÿ{ÿoÿqÿsÿtÿvÿwÿvÿvÿuÿÿ}ÿ/ÿAÿYÿqÿvÿpÿzÿZÿnÿ{ÿÿhÿ]ÿkÿoÿnÿtÿqÿfÿeÿÿqÿtÿxÿwÿxÿÿmÿ}ÿÿÿzÿÿÿ}ÿ~ÿÿÿÿÿzÿpÿtÿyÿ~ÿgÿÿÿÿÿyÿ|ÿÿyÿeÿ}ÿ|ÿmÿbÿvÿ|ÿsÿyÿtÿ}ÿmÿ|ÿÿÿuÿÿÿvÿÿoÿyÿyÿpÿ}ÿÿÿÿÿÿÿÿ}ÿÿÿÿÿÿ|ÿ¦ÿÿÿÿ¢ÿÿÿÿÿÿÿ¤ÿ§ÿÿÿÿÿ«ÿÿÿ¢ÿ§ÿÿªÿÿÿÿÿÿÿÿ¡ÿÿÿ ÿÿÿ©ÿÿÿÿ¨ÿÿ­ÿ¡ÿÿÿ¢ÿ¨ÿ£ÿ¡ÿ¢ÿÿÿ£ÿ¨ÿÿÿÿÿÿ¤ÿ£ÿÿÿÿ®ÿ¤ÿÿªÿ«ÿÿ¤ÿ©ÿÿÿ¥ÿÿ¥ÿ²ÿÿÿÿÿÿÿÿÿÿÿÿÿÿÿÿ¢ÿÿ£ÿ¦ÿªÿÿÿ¬ÿÿÿ ÿ¥ÿÿÿ¦ÿÿÿ©ÿÿÿÿÿ¥ÿÿ¢ÿ¢ÿ ÿ¤ÿÿÿÿ¨ÿÿÿÿÿ®ÿÿÿÿ§ÿ¥ÿÿÿÿÿ ÿ¤ÿ¡ÿÿ¥ÿÿÿ£ÿÿÿÿÿÿÿÿÿÿÿÿ¢ÿÿ¦ÿ§ÿÿÿÿÿÿÿÿÿÿ©ÿ§ÿ¡ÿ ÿ¦ÿ¦ÿ¢ÿÿÿ¥ÿ®ÿ¡ÿªÿ§ÿ¢ÿÿÿÿÿÿ¥ÿ¤ÿÿ«ÿ§ÿ§ÿ¡ÿ§ÿ¦ÿ¨ÿ ÿÿÿÿÿÿÿ{ÿÿÿ©ÿÿÿ ÿ¤ÿÿÿ¥ÿ¦ÿÿÿÿ§ÿÿÿ¢ÿ§ÿ«ÿ©ÿ©ÿ©ÿ©ÿ¢ÿÿ¡ÿ¨ÿ«ÿ¡ÿÿÿ£ÿÿ¢ÿÿÿ£ÿ¨ÿªÿ¥ÿ¨ÿÿÂÿÿÿÿÿÿ©ÿÿÿÿÿ¥ÿ«ÿ¦ÿÿÿ­ÿÿ¨ÿ¦ÿÿ¢ÿÿ¤ÿ¦ÿÿÿÿÿªÿÿ·ÿ§ÿÿ ÿ¡ÿÿ¡ÿ¢ÿÿ¤ÿ¥ÿÿ¦ÿ¢ÿ¬ÿ ÿÿÿÿÿ¤ÿªÿ¡ÿ¨ÿÿ§ÿ¬ÿ·ÿ»ÿ¯ÿ§ÿÿ¥ÿ ÿÿÿ¦ÿÿÿÿªÿÿ¡ÿ¬ÿ§ÿÿÿ§ÿ¦ÿÿÿÿ²ÿ¡ÿ¡ÿÿÿ§ÿ©ÿÿÿ ÿÿÿ©ÿÿ±ÿ£ÿÿÿ£ÿ«ÿ§ÿ ÿÿ¥ÿÿ§ÿÿÿ¤ÿÿÿÿÿÿ¤ÿ¸ÿ¤ÿ«ÿÿ¥ÿÿÿÿÿªÿ¥ÿÿÿªÿ§ÿÿÿ¤ÿÿ§ÿ­ÿ¨ÿ¤ÿ¡ÿªÿ¦ÿ¯ÿ®ÿÿÿ¢ÿ¥ÿ§ÿ¶ÿ½ÿÿÿÿÿÿ²ÿÿÿÿ§ÿ«ÿÿÿ¦ÿ¦ÿÿÿ ÿÿ¢ÿ¤ÿÿÿ ÿ ÿ§ÿÿÿ­ÿ¥ÿ£ÿ¦ÿ¥ÿ¡ÿÿÿªÿ¶ÿ ÿ¤ÿÿÿ£ÿ¬ÿ¦ÿÿ¥ÿÿ¢ÿÿÿÿ¢ÿ¢ÿ£ÿ«ÿ¥ÿªÿ°ÿ±ÿ¦ÿÿ¢ÿ¢ÿ¢ÿ¡ÿÿÿÿ¢ÿÿÿ¦ÿ¢ÿ­ÿ­ÿ¡ÿ¦ÿ«ÿªÿÿ­ÿªÿ ÿ¤ÿ¥ÿªÿ°ÿ¦ÿÿÿ®ÿ©ÿ¨ÿ£ÿÿÿ¡ÿ¥ÿÿ­ÿÿ¤ÿ§ÿ¤ÿ¨ÿ§ÿ¢ÿ£ÿÿÿÿ ÿÿªÿ¨ÿÿÿÿ¦ÿÿ¥ÿ±ÿ¡ÿ®ÿ ÿÿ¤ÿ¡ÿÿ©ÿ¬ÿÿ±ÿ«ÿ®ÿ²ÿ§ÿÿªÿÿÿÿÿÿ¥ÿ¢ÿÿ¨ÿ±ÿ¢ÿ£ÿ©ÿÿÿÿÿÿ¥ÿ«ÿ£ÿ£ÿÿ¦ÿ¢ÿ¡ÿ«ÿ®ÿ¨ÿ£ÿ¬ÿ¥ÿ£ÿÿÿÿÿ ÿ¡ÿ°ÿÿ®ÿ·ÿ°ÿ¢ÿÿ¤ÿÿÿ®ÿ¦ÿ¥ÿ¢ÿÿÿ¢ÿÿÿ£ÿÿÿÿÿÿÿÿÿÿÿÿÿÿÿÿÿÿÿÿÿÿÿÿ{ÿyÿvÿzÿÿÿÿÿÿ{ÿuÿqÿvÿÿÿ~ÿ}ÿÿÿÿÿÿÿÿÿÿÿÿÿÿÿÿyÿÿÿÿ~ÿÿÿÿÿÿÿÿÿÿÿÿÿÿÿÿÿÿ|ÿÿ{ÿoÿlÿrÿyÿÿÿÿsÿyÿqÿÿÿÿÿÿÿÿÿÿÿÿÿÿÿÿÿÿÿÿÿ~ÿÿÿÿ ÿÿÿÿÿÿÿÿÿzÿsÿ}ÿ©ÿ³ÿÿÿÿÿ ÿÿÿÿÿÿÿÿÿÿÿsÿ}ÿÿÿÿÿ¢ÿ§ÿÿÿÿÿÿÿÿÿÿÿÿÿÿ¡ÿÿÿÿÿÿÿ ÿ«ÿÿÿ¯ÿ³ÿ«ÿ©ÿªÿ¡ÿÿ¡ÿ®ÿÿ©ÿ¢ÿ ÿÿ­ÿ®ÿÿÿÿÿÿÿÿ ÿ ÿÿÿÿÿ¦ÿÿÿÿÿÿÿÿÿÿ£ÿÿzÿÿÿÿÿÿ¦ÿÿÿÿÿÿ}ÿÿÿÿÿÿÿ ÿÿÿÿÿÿrÿÿÿ¢ÿÿÿÿÿÿÿÿ¦ÿ£ÿÿÿ«ÿ¥ÿ¡ÿ¥ÿ©ÿ£ÿ¦ÿ¶ÿ±ÿÿ£ÿ£ÿÿ¬ÿµÿ¡ÿ ÿ¨ÿ¥ÿ¡ÿ¡ÿÿ¡ÿ³ÿ¡ÿ¥ÿªÿ¬ÿ°ÿ§ÿ§ÿ¡ÿÿÿÿ§ÿ°ÿÿÿÿµÿ§ÿ¡ÿÿÿ«ÿ¬ÿ§ÿ©ÿ¬ÿÁÿ¤ÿ¡ÿ ÿÿ¯ÿ©ÿ ÿ¢ÿªÿ«ÿÿÿÿÿÿÿ¦ÿ©ÿÿÿÿÿ¨ÿ¤ÿÿÿÿ¥ÿ¬ÿÿ£ÿÿÿ£ÿ ÿ£ÿ¤ÿÿÿ§ÿ¯ÿ¢ÿÿÿ ÿ¤ÿ­ÿ¡ÿÿÿÿ¡ÿÿÿ¡ÿÿÿ ÿÿ¥ÿ¡ÿÿÿÿÿ¢ÿ¬ÿ¦ÿ¥ÿÿ«ÿ«ÿµÿ¢ÿÿÿ¥ÿ²ÿ§ÿÿ£ÿ¢ÿ ÿ¢ÿÿ¤ÿÿ·ÿ¬ÿÿÿÿ¡ÿªÿªÿÿÿÿ¤ÿ¥ÿÿÿ²ÿ¬ÿ¥ÿÿ¡ÿ§ÿÿÿÿ¡ÿ¥ÿÿÿ©ÿ¬ÿÿÿÿÿ£ÿ«ÿ¢ÿ§ÿ¢ÿÿ¡ÿ¤ÿÿÿ¨ÿÿÿ³ÿÿÿÿ¥ÿ¡ÿ¤ÿ¢ÿÿ ÿ£ÿ ÿ¨ÿªÿÿ¯ÿÿÿÿÿÿ¡ÿ¥ÿ¦ÿ®ÿ®ÿ¡ÿÿÿ ÿ²ÿ¯ÿÿÿ£ÿ¢ÿ ÿ£ÿ£ÿ ÿÿÿÿ¡ÿ¥ÿ¤ÿ¤ÿ¤ÿ®ÿÿÿÿÿÿ¡ÿÿÿÿ¢ÿ­ÿªÿ£ÿ§ÿ§ÿÿÿ¤ÿÿ³ÿ¨ÿÿµÿ£ÿ®ÿ®ÿÿ¥ÿ¥ÿÿÿ¨ÿ¡ÿÿ¬ÿ¥ÿÿ¥ÿ¨ÿ§ÿ¦ÿ¡ÿÿ¯ÿ¤ÿÿ¢ÿ¬ÿ«ÿ¥ÿ¡ÿ ÿÿÿ¢ÿÿÿÿÿÿ¦ÿÿÿ¡ÿ¦ÿ¨ÿÿÿ ÿ©ÿ¢ÿÿ¬ÿÿÿÿ­ÿÿÿ¨ÿÿÿÿÿÿÿÿÿÿÿÿÿÿ|ÿ}ÿÿwÿÿÿÿÿÿÿÿÿÿyÿ~ÿÿÿÿ|ÿbÿyÿÿÿpÿxÿvÿnÿzÿÿÿÿÿÿÿÿÿÿÿÿ}ÿÿÿÿÿÿÿÿÿÿÿÿÿyÿ|ÿÿ|ÿwÿoÿqÿÿÿwÿxÿÿ~ÿrÿÿkÿ~ÿÿkÿmÿwÿvÿyÿÿÿÿÿ~ÿzÿxÿyÿÿ~ÿÿÿ~ÿ{ÿvÿÿÿÿÿÿÿÿÿÿÿÿwÿqÿÿÿÿÿ}ÿÿ¥ÿÿÿÿÿÿÿÿÿÿÿÿÿÿÿÿÿÿÿÿÿÿÿÿ©ÿÿÿÿÿÿÿ¦ÿªÿÿ¤ÿ­ÿÿÿÿÿÿÿÿÿÿÿÿÿÿ¥ÿ ÿ¢ÿ ÿÿ¡ÿÿÿÿ¢ÿ§ÿÿÿÿÿÿÿ¡ÿ¯ÿ¢ÿÿÿÿÿÿÿÿÿÿ£ÿ¡ÿ©ÿÿÿÿÿÿÿÿÿÿÿ©ÿ£ÿÿÿ¤ÿ§ÿªÿ¡ÿÿ ÿÿÿÿ¦ÿÿÿ¥ÿ¨ÿ«ÿÿÿ¨ÿ£ÿÿÿÿÿÿÿÿ¬ÿÿ¢ÿªÿ¤ÿÿÿÿ¡ÿÿÿÿÿ§ÿÿÿÿÿ¦ÿ¨ÿÿÿÿ¶ÿÿÿÿÿ¢ÿ¡ÿÿÿ¢ÿÿÿÿ£ÿ¤ÿÿÿÿÿ¡ÿÿÿÿÿÿÿ¡ÿÿÿÿÿÿÿÿÿÿÿÿÿÿÿ¢ÿÿÿÿÿ¦ÿ®ÿÿÿ£ÿÿªÿ±ÿ¦ÿ¥ÿÿ¨ÿÿÿÿ¥ÿÿÿÿÿÿÿÿÿÿÿ¢ÿÿÿÿÿLÿXÿÿÿÿÿÿÿÿÿÿÿ¥ÿÿÿÿÿÿÿÿÿÿÿ£ÿ£ÿ¡ÿÿ¡ÿ¢ÿÿÿÿÿÿÿÿÿÿÿÿÿÿÿÿÿÿÿÿÿÿÿÿÿ¤ÿ ÿÿÿÿÿÿÿÿÿÿÿÿÿÿÿÿÿÿÿÿÿ§ÿÿÿÿ~ÿÿÿÿÿyÿÿ¡ÿÿ|ÿÿÿÿvÿÿvÿÿÿ¤ÿÿÿÿÿÿÿÿÿÿÿÿÿÿÿÿÿÿÿÿÿÿÿÿ¥ÿÿÿ¡ÿ²ÿÿ¢ÿ£ÿÿÿ¥ÿ ÿÿ ÿÿ¤ÿÿÿÿÿÿÿÿ¦ÿ£ÿÿ§ÿÿÿ¤ÿÿÿÿÿ©ÿÿ¦ÿ«ÿÿÿÿxÿÿxÿ¡ÿ£ÿjÿ}ÿÿªÿ«ÿ£ÿ{ÿÿÿÿ«ÿ¨ÿÿÿÿÿÿÿÿÿÿÿÿÿÿÿÿ}ÿÿÿÿÿÿÿÿÿÿÿÿÿÿÿ¡ÿÿÿrÿ{ÿyÿ_ÿøþ-ÿrÿzÿÿÿÿ¢ÿ ÿÿÿÿÿÿÿÿÿÿ¡ÿ§ÿÿÿÿÿÿÿÿ¢ÿ©ÿÿÿÿÿÿÿÿÿÿÿ¦ÿÿÿÿ¤ÿÿÿ~ÿ¦ÿÿÿ¡ÿÿÿÿÿÿÿÿÿÿ}ÿÿªÿ¤ÿ¤ÿÿÿÿ¦ÿ§ÿ¢ÿÿ¦ÿÿÿ£ÿ£ÿ¦ÿÿÿÿÿ¨ÿÿÿÿqÿÿÿ§ÿÿ§ÿ¤ÿÿÿÿ¡ÿÿ¥ÿÿÿ®ÿÿ¥ÿ«ÿÿ ÿªÿÿÿ²ÿÿÿÿÿÿ¢ÿÿÿÿÿ¡ÿÿÿÿ¡ÿ¢ÿÿÿÿÿÿ¨ÿ¦ÿÿÿÿÿÿzÿªÿÿÿ{ÿÿ|ÿÿ ÿÿÿÿÿ§ÿÿÿÿÿÿÿÿÿÿÿÿÿÿÿÿÿÿÿÿÿÿÿÿ¦ÿ ÿ¥ÿ£ÿÿÿ¡ÿÿÿÿÿÿÿÿ¢ÿ§ÿÿzÿÿÿÿÿÿÿ ÿÿªÿÿÿÿ«ÿÿÿ£ÿ¢ÿÿÿÿÿÿÿÿÿÿÿÿÿ£ÿÿÿÿÿÿÿÿÿÿÿ¥ÿÿÿÿÿÿ§ÿ¦ÿÿÿÿÿÿÿÿÿ£ÿÿÿ¦ÿÿÿ¢ÿ£ÿÿÿÿÿÿ¡ÿ¢ÿÿÿÿÿÿÿÿÿÿÿÿÿÿÿÿÿÿÿÿÿÿÿÿÿÿÿÿÿÿÿÿÿÿÿÿÿÿÿ§ÿÿ§ÿÿ¤ÿÿÿÿÿÿÿÿÿÿÿÿÿÿÿÿÿÿÿÿÿÿÿÿÿÿÿÿ¡ÿÿÿ¤ÿÿ ÿÿÿÿÿ¤ÿ¯ÿÿÿÿÿÿÿ¨ÿÿÿÿ¡ÿÿÿÿÿÿÿÿÿÿÿÿ«ÿÿÿÿÿÿÿÿÿÿÿ¥ÿ¤ÿ§ÿÿÿÿÿÿÿ£ÿÿpÿxÿÿ£ÿÿÿÿÿÿÿÿÿªÿÿ©ÿªÿÿÿ¦ÿ ÿÿÿÿÿÿÿ£ÿÿÿÿÿÿÿÿ¦ÿÿÿÿÿÿÿÿÿÿÿÿÿÿÿÿÿÿ¦ÿÿÿÿÿÿ¨ÿÿÿÿÿÿ§ÿÿÿ¤ÿÿÿÿÿÿÿÿÿ ÿ¢ÿÿÿ¡ÿªÿÿÿ ÿ ÿÿÿÿÿÿÿÿÿÿÿÿÿÿÿ ÿÿ«ÿ¢ÿÿÿ«ÿ£ÿªÿÿÿÿ§ÿÿÿÿÿÿÿÿÿÿÿ¤ÿÿÿ¡ÿ£ÿ¥ÿÿÿÿ¡ÿÿÿÿ¢ÿ ÿÿÿÿÿÿÿÿÿ§ÿÿÿ§ÿ§ÿ¡ÿuÿ}ÿÿÿÿÿÿÿÿÿÿÿÿÿÿÿÿ ÿ«ÿ§ÿ¦ÿ ÿÿÿÿÿÿÿ¡ÿÿ¤ÿ³ÿ®ÿÿ¡ÿÿÿ ÿÿ¨ÿÿÿ¥ÿ§ÿ«ÿÿ®ÿÿÿÿÿÿÿÿÿÿÿ¡ÿÿ¤ÿÿÿÿ¦ÿ¨ÿ¨ÿ«ÿ±ÿ®ÿ¨ÿÿÿ¬ÿ¦ÿ¦ÿ¢ÿ£ÿ¤ÿÿÿÿÀÿÿ£ÿ£ÿÿÿ°ÿÿÿÿÿ¬ÿÿÿ¤ÿÿÿÿÿÿÿ§ÿ¢ÿÿÿ©ÿÿÿ ÿÿÿ¢ÿÿÿÿÿÿÿ¥ÿ¨ÿÿÿÿ ÿ¦ÿ«ÿ¨ÿÿÿ¦ÿ¤ÿ¢ÿ£ÿÿÿ ÿ ÿÿÿÿÿ¬ÿ¨ÿ£ÿÿÿÿÿÿÿÿ£ÿ¢ÿÿ¹ÿÿÿÿ¦ÿÿÿÿÿÿÿ¨ÿ®ÿ¡ÿ¢ÿ¢ÿ«ÿÿÿÿ ÿ¨ÿÿÿ¢ÿ©ÿ¯ÿÿÿ£ÿÿÿ´ÿ¨ÿÿ¥ÿ£ÿ¡ÿÿ®ÿÿÿÿÿ¬ÿÿÿÿÿÿÿÿÿ¡ÿ¥ÿÿÿÿ¤ÿ­ÿÿÿÿÿÿÿ£ÿµÿÿÿÿÿÿÿÿ¢ÿÿÿ¥ÿ¤ÿÿ¡ÿÿÿÿ ÿÿ§ÿ¯ÿ§ÿÿÿÿÿÿÿÿ¬ÿ²ÿ¯ÿ­ÿ¾ÿÿ¤ÿÿ¢ÿ¢ÿÿÿÿ¦ÿmÿSÿqÿÿÿÿÿÿÿÿ§ÿ¦ÿÿÿÿÿÿ¦ÿ¢ÿ©ÿÿÿ¦ÿÿÿÿ ÿÿÿ¡ÿ¤ÿ¡ÿ¨ÿ¡ÿÿÿ ÿ§ÿ£ÿ­ÿ¯ÿ©ÿÿ¡ÿÿÿÿ¸ÿÿÿ¦ÿ¤ÿ¦ÿ©ÿ³ÿÿÿÿ£ÿÿÿÿÿÿÿÿÿ£ÿ¨ÿ®ÿÿ¥ÿÿÿÿ£ÿÿªÿÿ ÿ¨ÿªÿ«ÿ°ÿ©ÿÿÿ¦ÿ§ÿ¥ÿ§ÿÿÿÿÿÿ{ÿ©ÿ~ÿÿ~ÿwÿvÿqÿzÿ|ÿÿ|ÿuÿ}ÿtÿtÿÿyÿrÿwÿwÿÿwÿ|ÿ5ÿÿTÿhÿwÿwÿrÿÿmÿÿ~ÿÿÿ|ÿlÿ^ÿrÿÿuÿnÿnÿiÿxÿsÿvÿ~ÿ|ÿÿsÿpÿÿwÿ}ÿÿÿÿÿÿÿÿÿÿÿÿwÿuÿhÿÿvÿwÿ¡ÿrÿyÿÿpÿfÿÿÿwÿÿÿwÿoÿoÿmÿtÿÿwÿÿÿxÿÿjÿÿiÿtÿ|ÿÿsÿvÿlÿÿÿÿÿÿÿsÿÿÿÿÿÿÿtÿÿÿÿÿÿÿÿÿÿÿÿ§ÿ¡ÿ¤ÿÿÿ±ÿÿÿÿÿÿ¨ÿÿÿ§ÿ¡ÿÿÿÿÿÿ¤ÿ­ÿÿÿÿ§ÿ£ÿÿÿ¢ÿÿÿÿÿÿÿÿÿÿÿÿ¦ÿ¥ÿ¡ÿÿ§ÿÿÿ£ÿÿÿÿ§ÿ´ÿ«ÿ¤ÿ§ÿ«ÿªÿ¥ÿÿ«ÿ ÿ©ÿÿÿ¶ÿÿÿÿÿÿÿÿÿ§ÿ£ÿÿ ÿ ÿÿÿÿÿÿ¡ÿ ÿÿÿ£ÿ ÿ¢ÿÿÿ°ÿ±ÿÿÿÿÿÿÿÿÿ¥ÿÿÿÿÿ¥ÿÿÿÿÿÿÿ©ÿ©ÿ²ÿ¡ÿÿÿÿÿÿÿ¢ÿ¤ÿ¦ÿ£ÿÿÿÿÿÿÿÿÿÿÿÿÿÿÿÿÿÿ¢ÿÿÿ¦ÿ£ÿ©ÿÿªÿ¢ÿÿÿÿÿÿÿ¤ÿ§ÿ®ÿÿÿÿÿ¡ÿ®ÿ ÿ¡ÿÿÿÿÿÿ§ÿ­ÿ­ÿÿ§ÿ£ÿÿ´ÿ©ÿ¡ÿÿÿ ÿ¡ÿ¡ÿÿÿwÿYÿ7ÿtÿwÿ¡ÿÿÿÿÿÿÿ¢ÿÿÿÿ¤ÿ©ÿÿÿ¥ÿÿÿÿÿÿÿ ÿÿÿÿÿÿ¨ÿÿ ÿÿÿÿÿ¢ÿ¬ÿ£ÿÿ¨ÿ¨ÿ¦ÿ¢ÿÿÿÿ¢ÿÿÿÿÿÿ£ÿ ÿÿÿÿÿ±ÿªÿÿÿÿÿ ÿ©ÿ£ÿ£ÿ§ÿ¡ÿÿÿ¦ÿªÿÿÿ¤ÿ¤ÿ¡ÿÿÿ©ÿ©ÿÿ§ÿ¡ÿ²ÿÿ¡ÿ©ÿ¥ÿÿ£ÿ¡ÿÿ¤ÿÿÿÿ¦ÿ©ÿ¬ÿ«ÿÿÿÿÿÿÿÿÿ ÿ´ÿ¥ÿÿªÿÿÿÿÿÿ¨ÿ¬ÿ§ÿ¯ÿ¤ÿÿÿ¢ÿ©ÿÿÿÿÿÿÿÿ¡ÿ©ÿ ÿ ÿÿÿ¥ÿ«ÿÿÿ¢ÿ­ÿªÿÿÿ¤ÿ¤ÿÿÿÿÿ¤ÿ¶ÿ¨ÿ¤ÿÿ¢ÿÿ¦ÿ¤ÿ©ÿ­ÿ¬ÿ¦ÿÿ«ÿ©ÿÿÿ¨ÿ¤ÿ­ÿ¦ÿÿÿ¡ÿ­ÿ¦ÿ§ÿªÿÿÿÿÿÿ¤ÿ²ÿ·ÿ±ÿ§ÿÿ¢ÿÿÿÿÿ ÿ¥ÿÿ ÿ¨ÿÿÿÿ ÿÿÿÿÿ¢ÿ©ÿ©ÿÿÿ¥ÿÿ£ÿ¬ÿ²ÿ¬ÿ£ÿ§ÿ²ÿ«ÿªÿ­ÿ¬ÿÿÿ¤ÿªÿÿÿ§ÿ©ÿ¦ÿ´ÿ«ÿ©ÿÿÿ¥ÿÿ¡ÿ¡ÿ¡ÿ£ÿ£ÿÿÿ¡ÿ¥ÿ¤ÿ¤ÿ¤ÿÿÿÿªÿ±ÿ¬ÿ©ÿ§ÿ§ÿ¨ÿ§ÿ¨ÿ¬ÿÿÿÿÿÿ¡ÿªÿ¤ÿÿ ÿ­ÿ©ÿ­ÿ¡ÿÿÿÿÿ¤ÿÿÿ­ÿ®ÿ ÿ¡ÿÿ¡ÿ¤ÿÿÿÿ§ÿ¡ÿÿ¢ÿÿÿÿ®ÿ£ÿºÿ¯ÿ¤ÿÿ¡ÿÿÿ£ÿ ÿ£ÿ£ÿ­ÿ¯ÿ±ÿ®ÿªÿ¥ÿ ÿ¬ÿÄÿÿ­ÿÿÿÿÿÿ¨ÿ§ÿªÿÿ¨ÿ¦ÿ¡ÿÿÿÿ­ÿ¼ÿÿÿ¶ÿ»ÿ¹ÿ©ÿÿ¦ÿ°ÿ¬ÿ¬ÿ¢ÿÿÿÿÿÿÿ ÿ´ÿªÿ­ÿ²ÿ³ÿ¤ÿÿµÿ°ÿ¢ÿºÿ¥ÿ¢ÿ ÿ¢ÿ¥ÿ£ÿÿÿ´ÿÿÿ}ÿÿÿÿÿÿÿÿÿÿÿÿÿÿÿÿÿÿÿÿÿ~ÿÿÿÿÿkÿrÿÿÿÿtÿoÿyÿÿÿÿzÿÿÿÿÿÿÿÿÿÿÿÿÿÿÿÿÿ}ÿÿÿtÿtÿ{ÿÿÿÿÿÿÿÿÿÿÿÿÿÿÿÿÿ}ÿ~ÿ|ÿyÿvÿÿÿÿÿÿÿxÿÿÿÿÿÿÿÿÿÿÿÿÿÿÿÿÿÿÿÿÿÿÿÿ£ÿ¤ÿÿÿÿÿÿÿÿÿÿyÿÿÿ¤ÿ¡ÿÿÿÿÿÿÿÿÿÿÿÿÿÿ~ÿmÿkÿnÿzÿÿ¢ÿÿ¢ÿ¢ÿÿÿÿÿÿÿÿÿ¨ÿ¢ÿÿÿÿÿÿÿÿÿÿ¥ÿÿ£ÿ¨ÿ¦ÿ§ÿ¥ÿ§ÿ¯ÿ©ÿÿÿ¥ÿ§ÿ®ÿ£ÿ¢ÿÿÿÿ¥ÿÿÿÿÿÿÿÿÿ¨ÿ©ÿÿÿÿÿÿÿÿÿÿÿÿÿÿjÿÿrÿ}ÿÿÿÿÿÿÿÿÿyÿuÿÿÿÿÿÿÿÿÿÿÿÿqÿwÿÿÿÿÿÿÿÿÿÿ¥ÿ±ÿÿÿÿ«ÿ¬ÿ¯ÿªÿ¢ÿÿ£ÿ¥ÿÿÿ ÿ§ÿÿ¬ÿ£ÿÿÿÿÿÿ£ÿ¦ÿ ÿ¤ÿ¬ÿ®ÿ§ÿÿ­ÿ­ÿ®ÿ¬ÿ¤ÿ©ÿ®ÿ¯ÿ«ÿ§ÿ¢ÿÿ¤ÿÿ¤ÿ§ÿ¥ÿ¨ÿ¤ÿÿ ÿ©ÿ®ÿ®ÿ©ÿ£ÿ§ÿªÿ®ÿ­ÿ¥ÿ©ÿ²ÿ£ÿ¥ÿÿ£ÿ©ÿ£ÿÿÿÿÿÿ¢ÿ³ÿ§ÿÿÿÿ¥ÿ³ÿ®ÿ¤ÿÿÿÿÿ¯ÿ±ÿÿÿÿÿ§ÿÿÿ£ÿÿ§ÿ¦ÿÿ¢ÿ¥ÿ¢ÿ ÿÿ§ÿÿªÿ¡ÿÿÿÿÿÿÿ ÿ¢ÿÿÿ±ÿÿÿÿ¤ÿ¨ÿ¦ÿ£ÿªÿ¨ÿÿÿ¡ÿÿÿÿ¡ÿÿ ÿÿÿ¢ÿÿÿ ÿ®ÿ¢ÿÿÿ¯ÿ¤ÿ§ÿÿÿ²ÿªÿÿÿÿ¢ÿÿÿ ÿ£ÿÿÿÿ¨ÿ¦ÿ¥ÿ¥ÿ ÿÿÿ­ÿ®ÿ¨ÿ©ÿ«ÿ¡ÿÿÿÿ¢ÿªÿ¡ÿ°ÿ¢ÿ¡ÿ ÿ«ÿ©ÿ£ÿ ÿÿÿÿÿ¢ÿ¼ÿ§ÿ«ÿ«ÿ§ÿÿÿÿ§ÿ¯ÿ¬ÿ£ÿ¦ÿ¦ÿÿÿ¥ÿÿ§ÿ¦ÿÿ¢ÿ¨ÿÿÿÿ ÿÿÿ¤ÿ¤ÿ¢ÿ¨ÿÿÿ¬ÿ¤ÿÿ¬ÿ¥ÿ¦ÿ¢ÿÿÿ¬ÿ°ÿ¦ÿ£ÿ¨ÿ§ÿÿÿÿÿ¡ÿ¡ÿÿ£ÿ¨ÿÿ£ÿ¨ÿÿÿÿÿ¡ÿ©ÿ¤ÿ¡ÿ©ÿÿ¦ÿÿÿÿÿ¥ÿ±ÿÿÿÿ¨ÿ±ÿ«ÿ¤ÿÿÿ£ÿ¢ÿ§ÿ¤ÿ¢ÿÿ ÿ¤ÿ«ÿÿÿ¥ÿ¦ÿ¨ÿ¡ÿÿ§ÿ¢ÿÿÿÿÿÿkÿÿÿÿ¥ÿÿÿÿÿÿÿÿÿÿÿÿÿÿxÿÿÿÿÿÿÿÿÿ{ÿÿ~ÿÿÿÿÿoÿpÿÿÿÿÿzÿiÿpÿÿÿmÿ}ÿÿÿÿÿÿÿÿÿÿÿÿÿyÿÿÿÿÿuÿÿÿÿÿÿÿzÿxÿ{ÿyÿpÿnÿÿÿ|ÿxÿÿvÿzÿÿlÿpÿÿjÿsÿxÿpÿrÿÿÿyÿyÿ|ÿÿÿ~ÿÿ~ÿ}ÿÿyÿÿÿsÿuÿhÿxÿÿÿÿÿÿÿÿÿÿÿxÿÿÿÿÿÿÿÿÿÿÿ¯ÿÿÿÿÿÿÿÿÿÿÿÿÿÿ¡ÿÿÿÿÿÿÿ¢ÿÿÿÿÿÿÿÿÿÿ¤ÿÿÿÿÿÿÿÿÿÿÿÿÿÿÿÿÿÿÿ£ÿÿÿÿÿÿÿ¨ÿ¡ÿÿÿ¡ÿÿÿÿ¥ÿ ÿÿ ÿÿÿÿÿ¥ÿÿÿ¦ÿ¥ÿÿÿÿÿÿÿÿÿ¢ÿÿÿÿÿ£ÿ§ÿÿÿ ÿ§ÿÿÿÿÿÿÿÿÿÿÿÿÿÿÿÿÿÿÿÿÿÿÿÿÿ¢ÿÿÿÿÿÿÿ¡ÿÿÿ ÿÿ¡ÿ£ÿÿÿÿÿÿÿÿ ÿ¦ÿ ÿÿÿÿÿÿÿ¡ÿÿÿÿÿÿÿÿÿÿÿÿ£ÿÿ¦ÿ­ÿ¡ÿÿ«ÿÿÿÿÿÿÿÿÿÿÿ¦ÿÿÿ¢ÿ¬ÿ³ÿ®ÿ«ÿ¬ÿÿ¥ÿ°ÿ£ÿ¦ÿÿ«ÿÿÿÿ£ÿ ÿªÿÿÿÿÿ ÿÿÿÿÿ«ÿ¡ÿÿÿjÿGÿ~ÿ¨ÿ¥ÿÿÿÿ§ÿÿÿÿÿÿ«ÿÿÿÿÿÿÿ{ÿÿÿ¦ÿÿÿÿÿÿÿÿÿÿÿÿÿÿÿÿÿÿÿ{ÿÿÿÿÿÿÿÿÿÿÿÿ¦ÿÿÿÿÿÿÿ ÿÿÿ}ÿÿÿÿÿÿÿÿÿÿ¥ÿÿÿÿÿÿ¢ÿÿuÿÿÿÿÿ¡ÿÿÿÿÿÿÿÿÿ§ÿÿÿÿ¤ÿ§ÿÿÿÿÿÿÿÿÿÿÿÿÿ£ÿÿÿÿÿ¡ÿ¤ÿÿÿÿÿÿÿ¥ÿ¦ÿÿÿ£ÿÿÿÿ©ÿ¡ÿÿ¡ÿÿÿÿÿ¡ÿÿÿÿ¤ÿ¤ÿÿÿÿÿÿÿ{ÿÿÿÿÿÿÿ¨ÿÿÿÿyÿÿÿÿ£ÿ§ÿ¬ÿÿyÿÿÿÿÿÿÿÿ ÿÿÿÿ~ÿÿÿ¢ÿ£ÿ ÿÿÿÿÿÿÿÿÿÿÿÿÿÿÿÿÿ¡ÿÿ¨ÿsÿÿoÿLÿÝþ.ÿmÿ~ÿÿÿÿÿÿ}ÿÿÿÿÿÿÿÿÿ¡ÿ ÿ¡ÿ©ÿÿÿÿÿÿÿ ÿÿÿÿÿÿÿÿÿÿÿÿÿ°ÿ¢ÿÿ£ÿÿÿ°ÿÿÿ©ÿÿÿÿÿ¡ÿ£ÿ£ÿÿÿÿ©ÿ²ÿ ÿ¥ÿ¤ÿÿÿ¡ÿ¡ÿÿÿ¡ÿ¡ÿ¤ÿ¡ÿÿÿ¦ÿÿÿ§ÿÿÿÿÿÿÿÿ§ÿ¡ÿ§ÿ¤ÿ¶ÿ£ÿ¤ÿÿÿ¬ÿÿÿÿÿÿ§ÿÿÿÿÿÿÿÿ¢ÿÿ¢ÿ¦ÿÿÿÿÿ ÿÿÿÿÿÿÿÿÿÿÿÿ¡ÿÿÿ¯ÿÿÿÿÿÿÿÿÿÿÿÿÿÿÿÿÿÿÿÿÿÿÿÿÿ¤ÿÿÿÿÿÿÿÿÿÿÿÿÿÿ¡ÿÿÿÿÿÿÿÿÿÿÿÿÿÿÿÿÿ¢ÿÿzÿ{ÿÿÿÿÿÿÿ£ÿÿÿÿÿÿÿÿ¦ÿ§ÿ ÿÿ ÿ ÿÿÿÿÿÿ ÿÿ¤ÿ¦ÿ¤ÿ¢ÿÿÿÿÿÿÿÿÿÿÿÿÿÿÿÿÿ¥ÿÿÿÿÿÿ~ÿ¦ÿ¥ÿÿÿ¤ÿ­ÿÿÿ¢ÿÿÿÿÿÿÿÿÿÿÿÿÿÿÿ ÿÿÿÿÿÿÿÿÿÿÿÿÿÿÿÿÿÿÿÿÿÿ ÿ ÿÿ¢ÿÿÿ®ÿÿÿ ÿÿ¢ÿÿÿÿÿÿÿÿ£ÿÿÿÿÿÿÿÿÿÿÿÿÿÿÿÿÿÿÿÿÿÿÿÿÿÿ¤ÿ ÿÿÿÿÿ ÿÿÿÿÿÿÿ¢ÿ ÿÿÿ¤ÿÿ§ÿÿÿÿÿÿÿÿÿ¦ÿ©ÿÿÿÿÿ§ÿÿÿÿÿÿÿÿ¦ÿ©ÿÿÿÿÿÿªÿ¤ÿÿÿÿÿÿÿÿÿÿÿ§ÿÿ¥ÿÿÿ§ÿÿÿÿÿÿ¢ÿ³ÿÿ ÿµÿ§ÿÿÿÿÿÿÿÿÿÿÿ¥ÿ®ÿ²ÿÿÿ¥ÿÿÿ£ÿÿ¢ÿ¢ÿ§ÿºÿ«ÿÿ£ÿÿ¡ÿÿvÿÿ¬ÿ ÿ§ÿÿÿÿ¥ÿÿÿÿÿÿÿÿÿ®ÿÿ§ÿÿÿÿÿÿ¨ÿÿÿ¡ÿÿÿÿÿÿÿÿÿÿÿÿÿÿÿÿÿÿ¥ÿ£ÿÿÿ¦ÿ¤ÿ«ÿÿÿÿ±ÿ ÿÿÿ¡ÿÿÿÿ¦ÿ ÿÿÿÿÿ¡ÿ¡ÿ¤ÿ©ÿ¦ÿÿÿÿÿÿÿªÿ¬ÿ¨ÿ§ÿ ÿ¡ÿÿªÿ¡ÿ¥ÿÿ ÿÿ³ÿ¸ÿ¡ÿÿ¶ÿÿ®ÿÿ±ÿÿÿÿÿ¨ÿÿ¢ÿÿÿÿ©ÿÿÿÿÿÿ®ÿ¨ÿ¤ÿÿÿ£ÿÿÿÿ ÿ¢ÿÿÿÿÿÿ£ÿÿÿ¡ÿÿÿÿ§ÿÿÿÿÿÿÿÿÿÿÿÿ¢ÿ¤ÿ§ÿ¡ÿ ÿÿÿ¡ÿÿÿÿÿÿÿÿÿÿ¥ÿ¡ÿ¢ÿÿªÿªÿÿ¦ÿ£ÿÿÿ¦ÿ ÿÿÿÿ¡ÿ¢ÿ¡ÿ¡ÿÿÿ«ÿÿÿÿÿÿÿÿÿ¬ÿÿÿ¢ÿÿÿ¡ÿÿÿÿÿ¤ÿÿÿ¨ÿÿÿÿÿÿÿÿÿÿªÿ¦ÿ¡ÿÿÿÿÿ ÿÿÿÿÿÿ ÿ¤ÿ¥ÿ®ÿ¤ÿÿ±ÿ©ÿÿÿ¦ÿ£ÿ«ÿ¡ÿÿ§ÿªÿÿÿÿ¦ÿ¸ÿ¡ÿ¬ÿÿÿÿÿÿÿÿÿ£ÿªÿÿÿ ÿ¤ÿ¦ÿÿÿÿÿÿ«ÿ¦ÿÿ ÿÿÿ²ÿ«ÿ©ÿÿ¡ÿÿ§ÿÿÿ¡ÿ§ÿ®ÿ¡ÿÿÿÿÿ¦ÿ³ÿ´ÿ­ÿÿ¢ÿÿÿÿ«ÿªÿÿÀÿÿ©ÿtÿÿÿÿÿÿÿÿ¡ÿ¢ÿÿÿÿÿÿÿÿ¢ÿ¥ÿÿÿÿÿÿÿÿÿ¢ÿÿ¥ÿ¢ÿÿÿÿ«ÿÿ ÿÿÿÿÿ^ÿ]ÿÿÿÿÿÿ£ÿ¥ÿÿ¤ÿ¢ÿ¤ÿ§ÿ§ÿÿÿÿªÿÿ£ÿÿ¥ÿÿÿÿÿ¡ÿ¥ÿÿÿÿÿ¡ÿÿÿ¨ÿ¥ÿÿ¨ÿ ÿÿÿªÿ ÿÿÿ¨ÿÿÿÿÿÿÿÿÿÿÿÿÿÿÿ£ÿÿÿ ÿÿÿÿ§ÿÿ¤ÿÿÿ¢ÿÿÿÿÿÿÿÿ¦ÿ®ÿÿÿ¥ÿ¡ÿÿÿÿÿÿÿÿ{ÿÿ¤ÿtÿÿÿÿsÿtÿÿuÿ{ÿqÿkÿyÿ~ÿ}ÿÿ~ÿ|ÿ}ÿuÿ}ÿyÿuÿÿOÿfÿmÿ}ÿwÿoÿ|ÿ}ÿÿvÿ}ÿÿgÿfÿyÿvÿpÿ}ÿzÿhÿyÿÿyÿÿkÿÿÿyÿyÿsÿuÿvÿÿÿÿÿÿÿÿ{ÿÿÿÿtÿtÿxÿwÿvÿuÿÿpÿÿÿyÿÿÿÿÿÿÿsÿÿÿÿÿÿgÿgÿÿÿ{ÿmÿÿ}ÿÿÿÿÿ}ÿdÿzÿÿ|ÿyÿÿÿÿÿÿÿÿÿÿÿ£ÿÿÿÿÿtÿÿÿÿ ÿ¢ÿÿÿ£ÿ®ÿÿÿÿÿÿÿÿ¤ÿÿ ÿ¤ÿ£ÿÿÿÿÿÿÿÿÿÿ§ÿ²ÿ±ÿÿªÿpÿÿ¦ÿ¢ÿ­ÿÿÿÿÿÿÿÿ¥ÿ£ÿÿÿ­ÿ¨ÿ¤ÿ¤ÿ¡ÿÿ¡ÿ¥ÿ©ÿªÿ­ÿ©ÿ¥ÿ¬ÿªÿ¡ÿÿÿÿ¬ÿ ÿÿÿÿÿÿÿÿÿÿ¡ÿ¬ÿ£ÿ¤ÿ¥ÿÿ£ÿÿÿÿÿÿ ÿ¦ÿ°ÿ¨ÿÿÿÿÿÿ¥ÿÿÿÿÿ¦ÿ¥ÿ¦ÿ¡ÿ¦ÿÿÿÿ§ÿÿÿÿÿÿÿÿªÿ¤ÿÿ¤ÿ¡ÿÿÿÿ©ÿÿÿÿÿÿÿÿÿÿÿªÿ¤ÿÿÿ£ÿÿÿÿ¡ÿÿÿ¦ÿÿÿÿÿ§ÿÿÿÿÿÿ ÿ¢ÿ¥ÿÿ ÿ­ÿ¥ÿªÿÿÿÿÿ ÿ ÿ¡ÿÿÿ ÿÿÿÿÿÿ ÿ£ÿÿ¦ÿ³ÿ¨ÿ¤ÿ©ÿÿÿ¡ÿ£ÿ¢ÿÿBÿèþüþXÿ_ÿÿ¦ÿÿÿÿÿÿ£ÿ¢ÿÿÿ¦ÿÿÿ ÿ ÿ¬ÿ¡ÿ¥ÿÿÿ¡ÿ ÿ¡ÿÿÿ¥ÿ¦ÿ¬ÿÿ£ÿÿÿÿÿ¨ÿ¥ÿ ÿ£ÿÿÿ¬ÿ©ÿ¶ÿÿ¨ÿ§ÿµÿ³ÿÿÿ¦ÿ©ÿ¥ÿ£ÿÿÿÿ¯ÿ«ÿ¡ÿÿÿÿ¢ÿ¡ÿ¤ÿ¨ÿÿÿÿÿÿ¦ÿÿÿÿÿÿÿÿ§ÿ¥ÿ¡ÿ¥ÿÿ©ÿÿÿ ÿ©ÿ¨ÿ£ÿÿÿÿÿ¡ÿ´ÿ¯ÿÿ·ÿÿ¢ÿÿÿÿÿÿÿÿ«ÿªÿ¥ÿ¢ÿ¤ÿ¡ÿÿÿÿÿ¡ÿ³ÿÿÿ®ÿ ÿÿÿÿÿ£ÿÿÿÿÿÿ¥ÿÿÿ°ÿ´ÿÿÿ£ÿ¡ÿÿ£ÿ®ÿ§ÿ¦ÿªÿÿÿÿÿÿÿ£ÿ§ÿ¡ÿÿÿ£ÿÿÿÿ¡ÿ¥ÿ¢ÿÿÿ¤ÿ²ÿ¯ÿÿ£ÿ©ÿ£ÿ£ÿÿÿÿÿÿ£ÿÿÿÿ¢ÿªÿ¤ÿÿ¦ÿ³ÿ°ÿÿ¦ÿÿ©ÿÿÿÿ²ÿ­ÿ ÿ¦ÿÿÿÿ ÿÿÿ¦ÿÿÿ£ÿ¤ÿÿ¨ÿÿÿªÿ¢ÿÿ¥ÿ¦ÿÿÿ©ÿ­ÿÿ®ÿÿÿ¢ÿ©ÿªÿ¥ÿ£ÿ©ÿÿ©ÿ ÿÿÿÿ©ÿ¹ÿ¾ÿ²ÿÿ¦ÿÿÿ¡ÿÿ¡ÿ©ÿªÿªÿ©ÿÿÿ¢ÿ­ÿ£ÿ­ÿÿÿ­ÿÿÿÿ¢ÿÿ ÿÿÿÿÿÿ¢ÿÿÿ¢ÿ§ÿ¢ÿÿ ÿÿÿÿ£ÿÿ§ÿ­ÿÿÿÿÿ¤ÿ¨ÿ¦ÿ§ÿÿ¤ÿ¨ÿ¥ÿªÿ©ÿ¦ÿªÿ¦ÿÿ¡ÿÿÿ¤ÿ¦ÿÿÿÿ¤ÿ£ÿªÿ¯ÿ¦ÿ¯ÿ§ÿ¥ÿ­ÿ«ÿ£ÿ±ÿ¨ÿ¡ÿÿ®ÿÿÿ¡ÿ©ÿ¢ÿ£ÿ¨ÿªÿ¨ÿ¦ÿ¥ÿÿÿ§ÿ¦ÿ¤ÿ°ÿ¤ÿ¤ÿ¬ÿ ÿÿÿÿÿ¢ÿÿÿÿÿÿÿÿ¥ÿÿ¨ÿ»ÿ°ÿ¯ÿ¨ÿÿ¢ÿ¤ÿÿ¯ÿ¦ÿÿ¢ÿ¦ÿ¦ÿ¤ÿ£ÿ¢ÿ°ÿÿvÿÿ{ÿwÿuÿrÿÿÿÿÿÿÿÿÿÿÿÿÿÿÿÿ}ÿuÿoÿnÿmÿÿqÿÿÿÿÿxÿÿÿÿÿÿÿÿÿ~ÿ{ÿÿÿÿÿÿ}ÿÿ¡ÿ¤ÿÿ{ÿvÿxÿÿ~ÿvÿ-ÿÿJÿ{ÿÿÿÿÿ{ÿÿÿÿÿÿÿÿÿÿxÿÿÿÿÿÿÿÿÿÿ~ÿÿÿÿÿ ÿÿÿÿÿ|ÿÿÿÿÿÿÿÿÿÿÿÿÿÿÿ§ÿ£ÿÿÿÿÿÿÿ¡ÿÿÿÿÿÿÿÿÿÿÿÿÿ¡ÿ¦ÿÿ}ÿÿÿyÿÿ{ÿiÿeÿqÿÿÿ£ÿ¡ÿÿ¤ÿÿÿÿÿÿÿÿ§ÿÿÿÿÿÿÿÿÿÿÿÿÿÿÿ¢ÿ¤ÿ£ÿ£ÿªÿ±ÿ§ÿÿÿ£ÿ§ÿ¨ÿÿ¢ÿ¥ÿÿÿ¥ÿ«ÿ®ÿÿ¡ÿÿÿÿÿ¨ÿ¬ÿ£ÿ¢ÿÿ¤ÿÿÿ¥ÿ¨ÿ¥ÿÿÿÿÿÿÿvÿÿÿÿÿÿÿÿÿ{ÿjÿrÿÿÿÿÿÿÿÿÿÿÿÿÿÿÿ¤ÿÿ¡ÿÿÿÿÿÿÿ£ÿÿÿÿ¬ÿ³ÿ°ÿ©ÿ¡ÿÿ¤ÿ­ÿÿÿÿ ÿÿÿªÿ¢ÿÿ ÿ£ÿÿ¦ÿ¤ÿÿ©ÿ®ÿ·ÿ¤ÿÿÿ¨ÿ«ÿ¥ÿ¡ÿ¯ÿÀÿ´ÿ£ÿÿ¬ÿÿ­ÿ­ÿ©ÿ«ÿ­ÿ§ÿÿÿ¨ÿ¥ÿÿ¥ÿ¯ÿ±ÿ«ÿ¬ÿªÿ®ÿ¦ÿÿ¦ÿÿÿ£ÿ±ÿÿÿÿÿ£ÿÿÿ ÿªÿ¥ÿÿÿ©ÿ£ÿÿ¤ÿÿÿ ÿ£ÿÿ¢ÿ´ÿ£ÿ¥ÿ«ÿÿÿ§ÿÿÿÿÿÿÿ¥ÿ§ÿ¤ÿ§ÿÿ©ÿ ÿªÿ¡ÿ¥ÿÿ¡ÿ ÿÿÿªÿ©ÿÿÿ¤ÿ¡ÿ¡ÿÿ¬ÿ¢ÿ¤ÿ«ÿ«ÿ¡ÿÿ¢ÿÿÿÿÿ¨ÿÿ®ÿ£ÿ£ÿÿ¥ÿ®ÿ¥ÿÿÿ¤ÿÿ ÿ¬ÿ¤ÿÿÿ«ÿªÿÿÿÿÿ¤ÿÿ©ÿ­ÿÿ¥ÿ ÿ¥ÿ¬ÿÿ ÿÿÿÿÿ¢ÿ±ÿ²ÿ ÿÿ¤ÿÿÿÿ¦ÿ ÿ­ÿ©ÿ¦ÿ©ÿ°ÿ¬ÿ¤ÿ ÿ¢ÿ§ÿ«ÿ«ÿ¡ÿµÿ¥ÿÿ©ÿ¥ÿ¡ÿ§ÿÿÿ¡ÿÿÿÿ¨ÿ ÿÿ®ÿ§ÿÿ­ÿ¡ÿÿ ÿ ÿ¡ÿ¢ÿ¢ÿ¢ÿ¡ÿ¤ÿ¦ÿ¨ÿªÿÿÿÿ©ÿÿ©ÿ¨ÿ§ÿªÿ­ÿ£ÿÿÿ¦ÿ¡ÿ§ÿ¨ÿÿ¢ÿÿÿ¢ÿ¨ÿÿ¨ÿ¦ÿ¡ÿ£ÿ¥ÿ¢ÿÿÿÿÿ ÿ¤ÿ ÿ¬ÿ¡ÿ¦ÿÿÿÿÿÿ ÿÿÿÿÿ¡ÿÿÿÿÿ¤ÿ­ÿ©ÿ£ÿ¢ÿÿ¨ÿÿÿÿÿÿÿÿ¡ÿÿÿÿÿ©ÿ¡ÿÿÿ~ÿÿÿÿ ÿÿÿÿÿ}ÿÿÿÿÿÿÿÿÿÿÿÿÿÿÿÿÿÿqÿyÿÿrÿsÿ~ÿÿÿÿ}ÿ{ÿÿuÿzÿnÿÿÿ~ÿuÿzÿÿÿÿÿÿÿÿÿÿÿÿÿÿÿÿÿ|ÿÿÿÿÿyÿ}ÿÿÿ{ÿÿ{ÿxÿ}ÿÿ{ÿxÿÿuÿÿiÿÿ|ÿxÿÿqÿtÿÿÿ}ÿÿÿrÿiÿmÿ~ÿÿwÿrÿÿlÿvÿqÿ}ÿÿÿÿeÿyÿÿ~ÿÿÿÿÿuÿ~ÿzÿqÿwÿvÿÿÿÿÿÿÿÿÿÿ¯ÿÿÿÿÿÿÿÿ ÿÿÿÿÿ¡ÿ§ÿÿÿÿÿ­ÿÿÿÿÿÿÿ­ÿ¬ÿ¢ÿÿÿ§ÿÿÿ§ÿÿÿÿ¡ÿ¦ÿÿÿÿÿÿÿÿÿÿÿ¦ÿÿÿÿ¢ÿ©ÿ¦ÿÿÿÿ£ÿ®ÿÿÿÿÿÿÿÿÿÿÿÿ¦ÿÿÿÿÿÿÿÿÿÿÿÿÿÿÿÿÿÿÿ¤ÿ ÿÿ ÿÿÿÿ¢ÿ£ÿÿÿÿÿÿÿÿ­ÿ¨ÿ£ÿ¡ÿÿÿÿÿÿÿÿ§ÿ ÿÿÿÿÿÿyÿªÿ¨ÿÿ¤ÿÿ ÿÿÿÿÿÿÿÿÿÿÿ¡ÿ¥ÿÿÿÿÿÿÿÿ£ÿÿÿÿÿÿÿÿ¤ÿÿÿÿÿÿÿÿÿ¬ÿ£ÿÿÿÿÿ¡ÿÿÿÿÿ³ÿ±ÿ¨ÿ£ÿ­ÿ©ÿ ÿÿÿÿ¤ÿÿ¥ÿÿ¡ÿ§ÿÿÿÿÿ¤ÿ­ÿÿÿÿÿ£ÿÿÿÿÿ©ÿ¢ÿ¢ÿÿÿrÿNÿÿÿ©ÿÿªÿ¬ÿÿ´ÿÿÿÿÿ©ÿÿÿÿÿ ÿÿÿ£ÿ§ÿÿÿÿÿÿÿÿÿÿÿÿÿÿÿÿÿÿÿÿÿÿÿÿÿÿ¦ÿÿÿÿÿ¦ÿÿÿÿÿÿÿÿÿÿÿÿÿÿÿÿÿÿÿÿÿÿ ÿÿÿÿÿÿ~ÿÿÿÿÿuÿÿ«ÿÿÿÿ ÿÿÿÿÿÿÿÿÿÿÿÿ£ÿ§ÿ£ÿ¤ÿ ÿÿÿÿ§ÿ¨ÿÿÿÿÿ¤ÿ­ÿÿÿ¥ÿÿÿÿ¦ÿ§ÿÿÿ«ÿ¡ÿÿÿ§ÿ¦ÿÿÿÿÿÿÿÿÿÿ§ÿ¢ÿÿÿÿÿ£ÿÿÿÿ¤ÿ£ÿ ÿÿÿÿ¥ÿÿ­ÿ ÿ¬ÿÿ¦ÿkÿÿÿÿ{ÿÿÿÿÿÿÿÿÿÿÿÿÿÿ¤ÿÿÿªÿ¥ÿ¬ÿ ÿÿÿÿÿ¤ÿÿÿÿÿÿÿÿÿÿÿÿÿÿ ÿsÿLÿëþ=ÿyÿÿÿÿÿÿÿÿÿÿÿÿÿÿÿÿÿÿ¦ÿ³ÿ«ÿÿÿÿÿ£ÿ£ÿ¡ÿ£ÿ¥ÿÿ¤ÿÿ¡ÿ¢ÿÿÿÿ£ÿ§ÿÿuÿ±ÿ¢ÿ¤ÿ¬ÿÿÿ ÿ©ÿÿÿ ÿ±ÿÿÿÿÿ ÿ¡ÿ¥ÿÿÿÿÿÿÿ©ÿ¥ÿ¢ÿ©ÿÿÿÿÿÿ¤ÿÿÿÿÿÿ~ÿÿ¡ÿÿÿÿ}ÿÿÿÿÿ ÿ¨ÿ¨ÿÿÿÿÿÿ¤ÿ¨ÿÿÿÿÿÿÿÿ§ÿ ÿÿÿÿÿÿÿÿÿÿ£ÿÿÿÿÿÿÿÿÿÿÿÿ¦ÿ¡ÿÿÿÿÿÿÿyÿÿ¡ÿÿÿ¥ÿÿÿÿÿÿ¦ÿÿÿÿÿÿÿÿÿÿÿÿÿÿÿÿÿÿÿÿÿÿÿÿÿÿ ÿ¡ÿ ÿÿ¡ÿÿÿÿÿÿÿÿÿÿÿÿÿÿÿÿÿÿÿÿÿÿÿÿ¡ÿ¦ÿÿ ÿ¢ÿÿ ÿÿÿÿÿÿÿÿÿÿÿÿÿÿÿÿÿÿÿ£ÿÿÿÿÿÿÿÿÿÿÿÿÿÿÿÿÿÿ©ÿÿÿÿÿÿÿÿÿÿÿÿÿÿÿÿÿÿÿ|ÿÿ¥ÿ¢ÿÿÿÿÿÿÿÿÿÿÿÿÿÿÿÿÿÿÿÿÿÿ¤ÿÿÿÿÿ§ÿÿÿÿÿÿ¨ÿÿÿÿÿÿÿ£ÿÿÿÿÿÿÿÿÿÿÿÿÿÿÿÿÿÿÿÿÿÿÿÿÿÿ£ÿÿÿÿÿÿ¥ÿÿÿÿÿÿÿÿÿ~ÿÿÿ¬ÿÿÿÿÿÿÿ¢ÿ§ÿÿ ÿÿÿÿ ÿ¤ÿÿÿÿÿ¡ÿÿÿÿ¢ÿÿÿÿÿÿÿÿ ÿÿÿÿÿÿÿÿÿ ÿÿyÿÿÿÿÿÿÿÿÿÿÿÿ§ÿÿªÿ¢ÿÿÿÿ ÿ¯ÿ¬ÿ¢ÿÿÿ¤ÿ ÿªÿ¨ÿÿÿÿÿÿÿÿÿÿÿ®ÿ«ÿ¦ÿ©ÿÿ£ÿ«ÿÿÿ¡ÿÿÿÿÿÿÿÿÿÿÿÿÿÿÿÿ©ÿªÿ©ÿÿÿÿÿÿÿÿÿÿÿÿÿ¡ÿÿÿÿÿÿÿÿÿÿ¡ÿÿÿ£ÿÿÿÿÿÿ¥ÿ¥ÿ¥ÿ£ÿÿ´ÿÿÿÿÿÿÿÿ¤ÿÿÿÿÿÿÿ£ÿ§ÿ£ÿ¤ÿÿÿ¢ÿÿÿ¢ÿ¤ÿ­ÿ­ÿÿ¤ÿ«ÿ°ÿÿÿÿÿ«ÿÿÿ ÿ²ÿÿ ÿÿÿ¬ÿÿÿÿÿÿ±ÿ´ÿ§ÿ£ÿÿÿ£ÿÿÿÿÿÿÿÿÿ¥ÿÿÿÿÿÿ¡ÿ¦ÿÿ¡ÿÿÿÿÿÿÿÿ ÿÿÿ ÿªÿÿ¤ÿ¥ÿÿÿÿÿ¢ÿÿÿ¤ÿ§ÿ¬ÿ¦ÿÿÿÿÿÿÿÿ¡ÿ¥ÿ«ÿ­ÿ ÿ¤ÿÿÿÿÿ¡ÿÿÿÿ¥ÿÿÿÿÿ¿ÿ£ÿÿ¢ÿÿ³ÿÿÿÿÿ¨ÿÿÿÿ¤ÿ«ÿªÿ¢ÿÿÿ«ÿªÿÿÿÿ¢ÿÿ¢ÿÿÿ ÿ¡ÿ ÿÿÿÿ£ÿÿÿ£ÿÿÿ£ÿ ÿ¬ÿ§ÿÿÿ ÿÿÿÿÿ ÿ¥ÿÿÿ¢ÿ¡ÿ¥ÿ§ÿ¡ÿ¤ÿÿÿÿÿ®ÿ¡ÿÿ£ÿÿÿ­ÿ ÿ¯ÿÿÿÿÿÿ¢ÿÿÿÿÿÿÿ¤ÿ¯ÿ§ÿÿ ÿÿÿÿÿ ÿ ÿÿÿ¥ÿ¤ÿÿÿÿÿÿÿ¦ÿ¡ÿÿÿÿ¡ÿ¦ÿÿ¡ÿ«ÿÿÿÿÿ ÿ¤ÿ¢ÿ¥ÿ¨ÿ¡ÿ¡ÿ©ÿ¢ÿÿÿÿÿÿÿÿÿ¡ÿÿ£ÿÿÿÿÿÿ¡ÿÿÿÿÿÿ ÿ¬ÿÿÿÿÿÿ¡ÿÿ®ÿ¤ÿÿÿ¨ÿÿ¨ÿ¡ÿ®ÿÿÿ¢ÿÿÿÿÿÿÿÿ£ÿ ÿÿÿ£ÿ©ÿµÿ·ÿ´ÿÿÿ¢ÿ¢ÿÿ¯ÿ®ÿÿ©ÿ§ÿ¢ÿ|ÿÿÿ¢ÿÿÿÿÿÿ£ÿÿÿ¦ÿ§ÿÿ¨ÿ¨ÿÿÿ¸ÿÿ¤ÿ§ÿÿÿÿÿÿ­ÿ¦ÿÿÿ£ÿÿ£ÿ«ÿ©ÿ«ÿ¨ÿ¤ÿÿÿÿÿÿ±ÿ©ÿ¥ÿÿÿÿÿÿÿÿÿÿÿ§ÿ¢ÿÿÿ ÿÿÿÿÿÿÿ}ÿÿÿÿÿÿÿxÿ{ÿxÿ~ÿ{ÿzÿÿyÿ|ÿyÿÿÿ}ÿtÿÿÿÿvÿzÿrÿNÿÿhÿpÿÿÿaÿyÿ|ÿÿfÿrÿyÿqÿuÿxÿrÿiÿwÿÿwÿvÿyÿ{ÿÿÿ{ÿÿÿzÿoÿwÿqÿÿÿÿÿÿÿÿtÿ}ÿÿzÿ|ÿÿzÿdÿÿÿrÿ}ÿÿzÿÿÿÿÿÿÿÿÿÿwÿmÿ|ÿzÿvÿsÿ{ÿÿkÿÿÿÿÿÿÿÿÿzÿ~ÿzÿ~ÿÿÿÿÿ|ÿ|ÿÿÿuÿÿÿÿÿÿÿÿÿÿÿ¤ÿ¨ÿ¤ÿÿÿÿÿÿÿÿÿÿ¨ÿÿÿÿ¤ÿ ÿÿÿÿÿÿÿÿÿÿ±ÿ¢ÿÿ¶ÿÿÿ¥ÿ ÿÿ³ÿ£ÿÿÿ¡ÿ§ÿÿÿ}ÿÿÿÿÿ¦ÿ¨ÿ«ÿ³ÿ¬ÿÿÿÿÿÿÿÿÿÿÿ ÿÿ³ÿÿÿ¦ÿÿÿÿ©ÿÿÿÿÿÿÿ¥ÿªÿ¨ÿÿÿÿ§ÿªÿÿÿÿ¦ÿÿÿ¢ÿ£ÿ¥ÿÿÿ¦ÿ®ÿ¢ÿÿ¬ÿÿÿ©ÿÿÿÿÿÿÿ ÿ¡ÿ¢ÿÿÿÿÿÿÿÿÿÿ£ÿÿÿ ÿ£ÿ¤ÿªÿÿÿ¦ÿÿÿÿÿÿ°ÿ©ÿÿÿ­ÿ¤ÿ ÿ©ÿ¤ÿÿÿ¤ÿ£ÿ ÿ¨ÿÿÿ¦ÿ¡ÿ¡ÿ¡ÿÿÿ£ÿ¥ÿÿÿÿÿ­ÿ¦ÿÿ¦ÿ­ÿÿ¤ÿ©ÿÿ§ÿ¢ÿÿÿÿÿÿÿÿÿÿÿ ÿÿÿÿÿÿÿ¢ÿÿ/ÿÆþÓþ0ÿ^ÿÿÿÿÿÿ£ÿ¢ÿÿÿÿÿ£ÿ ÿÿÿÿ¤ÿ©ÿ¥ÿ©ÿ£ÿ³ÿ¹ÿ©ÿÿ¡ÿ¢ÿÿÿÿ«ÿ ÿ£ÿ¦ÿ ÿ¤ÿ¦ÿ£ÿÿÿÿ ÿ¬ÿ´ÿ®ÿÿÿÿÿÿ¦ÿÿÿ¡ÿÿÿ©ÿ«ÿÿ¨ÿ¬ÿÿÿ¦ÿÿÿ£ÿ¤ÿÿ¥ÿÿÿ¦ÿ«ÿ¸ÿ¨ÿ±ÿ©ÿ¯ÿ©ÿÿÿÿ¦ÿ¡ÿÿ¢ÿÿÿ¨ÿÿÿÿÿ¢ÿ¬ÿ¬ÿ¬ÿªÿ¬ÿÂÿ¨ÿ°ÿÿÿÿ©ÿÿÿÿÿ¨ÿÿ¢ÿªÿÿ¢ÿÿ ÿ¤ÿ«ÿ­ÿÿ£ÿÿÿÿªÿ©ÿÿÿ£ÿ ÿÿÿÿÿÿ ÿ¥ÿ°ÿ¬ÿÿ¤ÿ¦ÿÿ¡ÿ¨ÿÿ£ÿ ÿ§ÿÿ®ÿ§ÿ£ÿ¦ÿ¤ÿ ÿÿÿÿÿÿÿÿÿÿÿÿÿ¬ÿ¢ÿ¥ÿÿ¢ÿ¦ÿÿ ÿ­ÿ¨ÿÿÿÿÿÿÿ¥ÿÿ«ÿ®ÿ¤ÿ ÿ«ÿµÿªÿ£ÿÿ ÿÿÿÿ¤ÿ¬ÿ­ÿ§ÿÿÿ§ÿ£ÿÿÿ¢ÿ§ÿ¡ÿÿ ÿ¦ÿªÿÿÿÿ³ÿ£ÿ¡ÿ´ÿ¸ÿ¨ÿÿÿ¤ÿÿ´ÿÿÿ«ÿ¨ÿ£ÿ¡ÿ¡ÿÿÿ®ÿÿÿÿÿÿÿÿ³ÿ¹ÿ¬ÿ«ÿ¡ÿ©ÿ¡ÿ§ÿ¯ÿ«ÿ§ÿ­ÿ­ÿÿ±ÿ³ÿ§ÿ§ÿ ÿ¡ÿ«ÿ±ÿ©ÿ£ÿ¥ÿ±ÿÿÿÿÿ¥ÿ¢ÿÿÿ£ÿÿÿÿ£ÿÿÿ£ÿ¤ÿÿÿÿÿ¢ÿÿ§ÿ¨ÿ¯ÿ¬ÿ ÿ¥ÿ£ÿÿ¤ÿ¦ÿ¢ÿÿÿÿ ÿ¨ÿ¨ÿÿÿÿÿ­ÿÿÿ¨ÿ ÿªÿÿ ÿ¦ÿ£ÿ§ÿ­ÿ¦ÿÿÿÿÿ­ÿ³ÿ§ÿÿÿ ÿÿ§ÿ¶ÿ¦ÿÿÿ¤ÿ¥ÿ£ÿ¦ÿ¨ÿ¨ÿ¡ÿÿÿÿ¦ÿ¦ÿ¥ÿ¹ÿ¹ÿ¢ÿ¨ÿ¦ÿ¦ÿÿÿ¤ÿ£ÿ¢ÿÿ§ÿ¸ÿ§ÿ£ÿ«ÿ°ÿ¬ÿ§ÿÿ»ÿ¨ÿ¬ÿ¥ÿ¨ÿ¯ÿ®ÿ¦ÿ£ÿ¡ÿ|ÿÿÿÿnÿnÿwÿcÿÿÿÿÿÿÿÿÿÿÿÿÿÿÿÿÿlÿ\ÿkÿÿÿÿÿÿ~ÿÿÿ|ÿÿÿÿÿÿlÿgÿjÿqÿÿÿªÿ ÿÿÿÿÿÿÿÿlÿÿnÿoÿÿþþÿvÿÿÿÿÿÿÿÿÿÿÿÿÿÿ}ÿÿÿÿÿÿÿ£ÿÿÿÿÿÿÿÿÿÿÿÿ}ÿÿÿÿ ÿÿÿ©ÿÿÿÿÿÿÿÿÿÿÿÿÿÿÿÿÿÿÿÿÿÿÿ ÿÿÿÿÿÿÿÿ¡ÿÿÿÿÿ|ÿvÿ|ÿwÿlÿoÿÿÿÿÿÿ ÿÿÿ¢ÿ¢ÿÿÿÿÿÿÿÿÿÿÿÿÿÿÿÿÿ¥ÿÿ¢ÿ¢ÿ¨ÿ©ÿ¨ÿ¯ÿÿ«ÿ«ÿ§ÿ«ÿªÿÿ ÿ£ÿ¡ÿ¢ÿÿ¢ÿ§ÿÿ¡ÿ¤ÿÿÿÿ¡ÿ ÿ¢ÿ´ÿÿ­ÿÿÿ§ÿ ÿÿÿ¡ÿÿÿÿÿÿÿÿÿÿÿÿÿÿÿrÿ|ÿÿÿÿÿÿÿÿ¡ÿ¥ÿÿÿÿÿ«ÿ¤ÿÿ¤ÿÿÿÿÿÿÿÿÿÿ¥ÿ°ÿ¨ÿÿ ÿ¥ÿ£ÿÿÿ ÿ§ÿÿÿÿ¦ÿ¬ÿ¨ÿ£ÿ¤ÿ¢ÿÿ¨ÿÿÿ°ÿÿÿ ÿÿ¡ÿÿÿÿÿ¬ÿ§ÿ¯ÿ£ÿÿ´ÿÿ°ÿ¨ÿ ÿ¤ÿ«ÿ¯ÿ©ÿ¨ÿ­ÿ¦ÿÿ ÿªÿªÿ¨ÿ ÿÿ¦ÿªÿ©ÿ¥ÿ«ÿ³ÿ£ÿ¦ÿÿÿÿÿÿÿ¢ÿ£ÿ¡ÿ¡ÿÿÿ´ÿÿÿÿ§ÿ¢ÿÿÿ¡ÿ¦ÿÿÿ¢ÿÿÿ²ÿ©ÿÿÿÿÿÿÿ£ÿ¥ÿ ÿªÿ¦ÿÿ±ÿ¢ÿ«ÿ¦ÿ©ÿ§ÿÿÿ£ÿ§ÿÿ¦ÿ¥ÿÿÿÿ¢ÿÿ¥ÿ¦ÿ©ÿ®ÿ§ÿÿ¤ÿ¢ÿÿÿÿÿÿ©ÿ§ÿ«ÿÿÿ©ÿ©ÿÿÿÿÿ©ÿ©ÿ©ÿ£ÿªÿ¢ÿ§ÿ¤ÿ£ÿÿÿªÿ¤ÿ¨ÿ¶ÿÿ®ÿ£ÿ©ÿÿ£ÿ¤ÿÿ¤ÿ¢ÿ¡ÿÿ£ÿ ÿÿ¥ÿÿÿÿ­ÿ®ÿ¥ÿ§ÿ§ÿ ÿªÿ®ÿ«ÿ¨ÿ£ÿ¢ÿ©ÿ²ÿ°ÿÿÿ¢ÿÿ¨ÿ«ÿ¨ÿ¢ÿ¡ÿÿ ÿÿÿ ÿ¢ÿÿÿ­ÿ ÿÿÿ¨ÿ ÿÿ£ÿ¨ÿ¬ÿªÿ¨ÿ¤ÿÿ ÿ«ÿ«ÿ¤ÿ¤ÿ²ÿÿ°ÿ¬ÿ¥ÿ¦ÿ¢ÿ£ÿ©ÿ¬ÿ¥ÿÿ£ÿ¬ÿ©ÿÿ¨ÿÿÿ©ÿ«ÿÿ¤ÿ¨ÿ§ÿ ÿ£ÿ¨ÿÿÿ¡ÿÿ ÿ­ÿ¬ÿÿÿÿ·ÿÿÿÿ¥ÿÿÿ«ÿ¬ÿ§ÿ¥ÿ¢ÿÿÿÿ¤ÿ§ÿÿÿÿÿ¤ÿÿ ÿ¤ÿ¢ÿÿÿÿÿ ÿÿÿÿÿÿÿÿÿÿÿ¡ÿÿÿÿÿÿÿÿÿÿÿÿ£ÿÿÿÿÿÿÿÿÿÿÿÿvÿÿÿÿÿÿÿÿÿmÿÿyÿwÿÿtÿÿ{ÿzÿÿÿÿÿÿÿ{ÿzÿ~ÿÿÿÿÿÿÿÿÿÿÿrÿÿÿÿÿÿ{ÿ~ÿÿÿ|ÿwÿÿ{ÿÿrÿÿ}ÿ}ÿnÿ}ÿxÿzÿ{ÿpÿtÿÿÿÿÿÿsÿmÿqÿvÿxÿuÿ~ÿyÿ{ÿwÿÿpÿ{ÿpÿÿpÿuÿÿÿuÿxÿwÿvÿÿÿÿÿÿÿÿÿÿÿÿÿÿÿÿÿÿÿ¢ÿÿÿÿÿ¢ÿ£ÿÿÿÿÿÿ§ÿÿÿÿ¨ÿÿÿ¨ÿÿ ÿÿÿ ÿÿ¤ÿÿ¥ÿ¦ÿÿ¡ÿÿÿÿÿ¬ÿ ÿÿÿÿÿÿ¤ÿÿÿ¤ÿ¡ÿ¢ÿÿÿªÿÿÿÿÿÿÿÿÿÿÿÿÿ¦ÿÿÿÿµÿÿ¤ÿÿÿ¢ÿÿÿÿÿÿ£ÿ§ÿÿ¥ÿÿÿÿÿÿÿ¥ÿ§ÿ¥ÿÿÿ©ÿÿ¢ÿÿÿÿ´ÿÿ ÿÿÿ®ÿ¡ÿÿÿÿÿÿÿÿÿÿÿ¦ÿÿÿ¡ÿ¤ÿÿÿÿÿ¢ÿ¦ÿÿ¦ÿ¤ÿÿÿÿÿÿÿÿÿÿÿ ÿÿ¢ÿ¢ÿ¢ÿ¦ÿÿÿ¯ÿ ÿÿÿÿÿÿÿ ÿ~ÿÿ±ÿ¤ÿÿÿÿÿ£ÿ°ÿµÿÿÿÿÿ¢ÿÿÿÿ¦ÿ¬ÿ©ÿ£ÿ§ÿÿÿÿÿÿ¤ÿÿÿÿ£ÿ®ÿÿÿÿÿ¡ÿ©ÿÿÿÿÿÿÿÿÿÿÿÿÿÿÿÿÿÿÿÿÿÿÿuÿ ÿ ÿÿÿÿ£ÿ¥ÿÿÿÿÿÿÿÿÿÿÿÿÿÿ ÿÿÿÿÿÿ¢ÿÿÿÿÿÿÿÿÿÿÿÿÿÿ£ÿÿÿÿÿÿÿÿÿÿÿÿÿÿÿÿÿÿ¦ÿÿÿÿÿÿÿÿÿ¥ÿÿ~ÿÿÿ¤ÿmÿÿ«ÿÿÿÿÿÿÿÿÿÿÿÿÿÿÿÿÿÿÿÿÿ¤ÿ¡ÿÿÿÿÿÿÿ­ÿ ÿÿÿÿÿÿ­ÿÿ¢ÿ¦ÿÿÿÿ¢ÿÿ©ÿÿ©ÿ¦ÿÿÿÿÿÿÿ¡ÿ¥ÿÿÿÿÿ¡ÿ¡ÿÿÿÿÿ¢ÿÿÿÿÿÿ£ÿÿÿÿ¡ÿ«ÿ~ÿÿÿÿÿrÿÿ¢ÿÿÿÿÿÿ}ÿÿÿÿ¨ÿ§ÿÿ£ÿ£ÿÿÿÿÿÿÿÿÿ¢ÿÿÿÿÿÿÿÿÿÿÿÿÿÿÿÿÿÿÿÿÿQÿÿiÿ¡ÿÿÿÿÿÿÿÿÿÿÿ ÿÿÿÿÿÿ¢ÿÿÿÿÿÿÿ ÿ¥ÿ¦ÿ¥ÿÿÿÿÿÿÿÿÿÿÿÿ£ÿwÿÿ¦ÿÿªÿ¯ÿÿ¯ÿÿÿÿÿÿÿ¡ÿ¦ÿÿÿ¦ÿÿÿ¢ÿ¤ÿ«ÿÿÿ°ÿ©ÿÿÿÿÿÿÿÿÿÿÿÿ¡ÿÿÿ ÿÿÿÿÿÿÿÿÿÿ ÿÿÿÿ§ÿÿÿÿÿ¨ÿÿ¦ÿ ÿÿ¯ÿ§ÿÿÿÿÿÿÿÿÿÿÿÿÿÿÿ¡ÿÿÿÿÿÿÿÿÿÿÿÿÿÿ¡ÿÿÿÿÿÿÿ¥ÿÿÿ¥ÿ¢ÿÿ¢ÿÿÿÿÿÿÿÿÿÿÿÿÿÿÿÿÿÿÿÿÿÿÿÿÿÿÿÿÿ¡ÿ¥ÿ£ÿÿÿÿÿÿÿÿÿÿÿ ÿÿÿÿÿÿÿÿÿÿ¨ÿÿÿÿÿÿÿÿ¤ÿÿÿÿÿÿ¡ÿ¡ÿÿÿÿÿÿÿÿÿÿÿÿÿÿÿÿÿÿÿÿÿÿÿÿ¥ÿÿÿÿÿ ÿ¢ÿÿÿÿÿÿÿÿÿÿÿÿÿÿÿÿÿÿÿÿÿÿ}ÿÿÿÿÿÿÿ ÿÿÿÿÿÿÿÿÿÿÿÿÿÿÿ¡ÿÿÿÿÿÿÿ ÿÿÿÿÿÿÿ¥ÿÿ¡ÿ£ÿÿ¡ÿÿ£ÿ¤ÿÿÿÿÿÿÿÿÿÿÿÿÿÿÿÿÿÿÿÿÿÿÿÿÿÿÿÿÿÿÿ£ÿÿÿÿÿÿÿ|ÿ£ÿÿÿyÿ§ÿÿÿÿÿ¢ÿÿÿÿÿÿÿÿ ÿ¡ÿ£ÿÿ ÿ£ÿ¥ÿªÿ¢ÿÿÿ ÿÿÿ ÿ ÿÿÿÿÿÿÿÿÿÿÿ¥ÿÿÿÿÿÿ£ÿÿÿÿ¢ÿ°ÿÿÿ«ÿÿÿÿÿÿÿÿÿ¥ÿ¥ÿ³ÿ¬ÿ¡ÿÿÿ¢ÿ£ÿÿÿ¥ÿÿÿÿzÿ~ÿÿÿÿÿ¥ÿÿÿÿ§ÿ¥ÿÿÿmÿÿÿÿÿÿÿ¢ÿfÿÿÿ ÿÿ£ÿÿ©ÿÿÿ ÿÿÿ¢ÿÿÿÿ°ÿ¦ÿÿÿ¢ÿ§ÿ¡ÿÿÿÿÿ¦ÿÿÿÿÿÿÿÿÿÿÿÿÿÿ¥ÿÿ§ÿÿÿÿ¤ÿÿÿÿÿÿ¡ÿ¡ÿÿÿÿÿÿÿ£ÿ«ÿ¦ÿ¢ÿ£ÿÿÿÿÿ¨ÿ¢ÿÿ¥ÿÿ¦ÿ¡ÿ ÿÿÿ±ÿ£ÿÿÿxÿÿ¢ÿ ÿoÿ£ÿ®ÿÿÿ©ÿÿÿÿ¦ÿ²ÿªÿ¤ÿ©ÿÿÿÿÿÿ§ÿ¥ÿÿÿÿÿÿÿÿÿÿÿ¬ÿÿ¤ÿÿ§ÿÿÿÿ£ÿ¡ÿªÿ«ÿ¡ÿÿ§ÿÿÿÿÿÿÿÿÿ§ÿ©ÿªÿªÿÿ¢ÿ¦ÿ ÿÿÿÿÿÿ£ÿ¢ÿ¥ÿ©ÿÿÿ¨ÿ®ÿ¬ÿ¤ÿÿÿÿÿ ÿÿÿÿ«ÿ¤ÿ³ÿ«ÿÿÿÿªÿÿÿ¦ÿ©ÿ¡ÿ¥ÿÿÿ ÿ¥ÿ¤ÿÿÿÿÿÿÿÿ¤ÿÿÿÿÿÿÿÿÿÿ¢ÿÿÿÿÿ©ÿ¯ÿ¢ÿÿ¨ÿªÿÿÿÿÿÿ¤ÿÿÿ¡ÿÿÿ¬ÿ¡ÿÿÿÿÿÿÿ ÿÿ¦ÿÿ¤ÿ¢ÿÿÿÿÿÿÿÿÿÿrÿÿ«ÿ ÿ ÿ£ÿ¡ÿ¦ÿ§ÿÿÿ£ÿ¥ÿÿÿÿªÿ¦ÿÿÿÿÿÿÿÿÿÿÿÿÿÿÿÿÿÿÿÿÿ£ÿÿÿªÿ¦ÿÿ¡ÿÿÿ¦ÿÿÿÿ¤ÿ°ÿÿµÿ®ÿ¥ÿÿ¬ÿ¨ÿÿÿÿÿÿÿÿÿÿ¬ÿÿÿÿÿÿ­ÿÿÿÿÿÿÿ¡ÿ¨ÿÿÿÿ¦ÿ°ÿ¤ÿÿ ÿ¥ÿ¥ÿ¢ÿÿ£ÿ¡ÿÿ¢ÿÿÿ¡ÿ£ÿÿÿÿÿÿ£ÿªÿÿ¥ÿÿÿÿ¡ÿ¯ÿÿÿ«ÿ¯ÿÿ¤ÿÿÿÿªÿ¥ÿÿÿ¡ÿ¡ÿ£ÿ¦ÿ©ÿÿÿÿÿÿ¦ÿÿ¥ÿ¤ÿ ÿÿÿ¥ÿÿ¢ÿ§ÿÿÿÿÿÿ{ÿÿÿÿ ÿÿÿÿÿ ÿ°ÿ¢ÿ¥ÿÿ®ÿÿ¥ÿ ÿ«ÿÿÿÿ£ÿ¨ÿ¢ÿÿ¤ÿ¬ÿ¤ÿ¢ÿ¢ÿÿÿÿÿ{ÿÿ¡ÿÿÿÿ{ÿwÿ~ÿÿpÿqÿÿÿÿÿÿÿ|ÿyÿÿÿÿÿÿuÿsÿÿkÿiÿxÿyÿiÿqÿzÿpÿ`ÿfÿuÿvÿ_ÿeÿtÿsÿlÿoÿÿ{ÿÿrÿÿ¢ÿqÿÿeÿÿmÿnÿ|ÿlÿ~ÿÿÿÿÿÿtÿvÿ~ÿxÿÿÿvÿeÿÿÿlÿrÿÿuÿÿÿsÿÿÿ~ÿÿ{ÿÿÿÿÿÿ ÿÿÿÿoÿÿ~ÿÿÿnÿÿÿÿÿÿwÿÿÿÿÿÿyÿÿÿÿÿÿÿÿÿÿÿÿ|ÿ~ÿÿÿÿÿÿ{ÿÿ}ÿÿªÿ¥ÿ¤ÿÿÿÿÿ ÿÿÿÿ¢ÿÿÿÿ£ÿ£ÿÿ ÿ¦ÿ¤ÿ ÿ¬ÿÿ£ÿ£ÿÿ¢ÿÿÿÿÿ£ÿ¢ÿ¥ÿÿÿÿÿÿÿ¢ÿ¢ÿ¨ÿ°ÿÿyÿÿÿ ÿÿÿÿÿÿÿÿÿÿÿÿÿ±ÿÿ¡ÿÿ§ÿÿ£ÿÿÿÿ ÿ­ÿªÿ¢ÿ¢ÿÿ¥ÿ·ÿ¨ÿÿÿ ÿÿÿ¡ÿ¡ÿ¤ÿÿÿÿ¦ÿ£ÿÿ¡ÿÿÿÿÿÿÿÿÿÿÿ£ÿ¡ÿÿÿÿ£ÿ¡ÿÿÿÿ ÿ£ÿÿÿÿÿÿ ÿ¥ÿ¡ÿ¢ÿ¯ÿ®ÿÿÿ¦ÿ ÿÿÿÿªÿ¨ÿ¥ÿ¤ÿ¡ÿÿÿ¡ÿ¡ÿÿ¥ÿÿÿ ÿ¦ÿÿ¯ÿÿÿÿÿÿÿÿÿÿÿÿ­ÿ®ÿÿÿ ÿ¥ÿªÿÿ£ÿ¢ÿÿ¢ÿ¡ÿÿÿ¢ÿ ÿÿÿÿÿÿÿÿÿÿÿzÿ5ÿèþ>ÿvÿ¤ÿ©ÿ¨ÿ¦ÿÿÿÿÿ¢ÿÿÿ ÿ ÿÿÿÿ¦ÿ¨ÿÿÿÿÿ¯ÿ¦ÿÿÿ¢ÿÿÿÿÿÿ¬ÿ¦ÿÿÿ«ÿ¥ÿÿÿÿ¢ÿÿÿÿ¹ÿ¯ÿÿÿÿ ÿÿÿÿ ÿÿ®ÿ®ÿ¤ÿ«ÿ¢ÿÿ¤ÿ¤ÿÿÿ¢ÿ ÿÿ¨ÿÿÿ¯ÿÿ¿ÿ«ÿªÿ£ÿÿÿÿÿÿÿÿÿ¦ÿÿÿ¨ÿÿÿÿÿÿÿ¤ÿÿ¡ÿ¥ÿ¯ÿ§ÿ¡ÿ¥ÿÿ§ÿ§ÿÿÿ¦ÿÿ¥ÿÿ¥ÿÿÿÿÿÿÿ¬ÿ¤ÿÿ­ÿ¥ÿ¶ÿÿ£ÿÿ°ÿ«ÿ ÿ£ÿªÿ¡ÿÿ£ÿÿ«ÿµÿ¤ÿ ÿÿ¥ÿ¢ÿ¡ÿ¥ÿÿÿÿ¢ÿÿ±ÿÿÿ ÿ¯ÿÿÿ¤ÿÿÿ­ÿÿªÿ®ÿ¯ÿÿÿÿ£ÿ¥ÿ¡ÿ«ÿ¤ÿÿ¶ÿÿÿªÿ®ÿ§ÿªÿ¨ÿÿ¤ÿÿ­ÿÿ¥ÿÿÿ£ÿªÿ ÿÿ©ÿÿÿ¡ÿªÿÿÿÿ©ÿ¢ÿÿÿÿ¢ÿÿÿÿÿÿ ÿ ÿ¨ÿ®ÿ§ÿ¢ÿÿÿÿ¢ÿ¨ÿ¥ÿ ÿªÿ¸ÿ±ÿ­ÿ©ÿ¤ÿ£ÿ£ÿ§ÿÿÿÿÿÿ¨ÿÿÿ©ÿÿÿÿÿ¦ÿ¼ÿ©ÿÿ¼ÿÿÿÿÿ ÿ§ÿ²ÿ²ÿ£ÿ£ÿ¥ÿ¤ÿ¥ÿ¡ÿªÿ¯ÿªÿ¤ÿÿÿÿÿÿªÿ¥ÿµÿµÿ¥ÿ¤ÿ«ÿ¥ÿÿÿÿÿÿ¤ÿ«ÿ©ÿªÿ±ÿ¦ÿ£ÿ´ÿ­ÿ¯ÿ³ÿ®ÿ£ÿÿÿÿ¤ÿ£ÿ¨ÿ¦ÿ£ÿÿ¡ÿ©ÿ¦ÿÿÿÿÿ¢ÿ¥ÿ¡ÿÿÿÿÿÿ¤ÿ¥ÿ£ÿ¢ÿ¡ÿÿÿ¦ÿ¥ÿ¡ÿÿÿ¢ÿ§ÿÿÿ¬ÿ¦ÿ¡ÿ ÿÿÿ¥ÿ¦ÿ«ÿªÿÿÿÿÿÿÿ¨ÿ«ÿÿ§ÿ°ÿÿ¢ÿÿÿ¤ÿ§ÿ¢ÿ ÿ§ÿ¢ÿ¸ÿªÿÿÿÿ£ÿ§ÿ¤ÿÿÿÿªÿ®ÿ­ÿ§ÿÿÿ¡ÿ{ÿÿÿÿ{ÿzÿjÿiÿÿ¡ÿÿÿÿÿÿÿÿÿÿÿÿÿÿÿrÿsÿlÿ~ÿvÿgÿ~ÿyÿoÿyÿÿzÿÿÿÿÿÿdÿ[ÿiÿmÿsÿÿÿ¤ÿÿhÿlÿÿÿÿÿ|ÿÿtÿ{ÿ6ÿ7þJýÊý=ÿÿÿÿÿÿÿÿÿÿÿÿÿÿÿÿÿÿÿÿÿªÿÿÿÿÿÿÿÿÿÿyÿÿxÿÿÿÿÿÿÿ ÿÿÿÿÿÿÿ¡ÿ£ÿÿÿÿÿÿÿÿÿÿÿÿÿ¡ÿªÿ¤ÿÿÿÿÿ ÿ£ÿÿ¥ÿ°ÿÿÿÿÿÿÿ|ÿsÿÿÿÿÿÿÿÿÿÿ¦ÿ¢ÿÿÿÿ¡ÿ¥ÿ­ÿÿÿÿÿÿ¤ÿÿ¡ÿÿÿÿÿ§ÿ£ÿ¥ÿªÿÿ®ÿÿ£ÿªÿ§ÿ¬ÿ¡ÿ§ÿ³ÿ®ÿÿÿ­ÿ§ÿÿÿÿÿ ÿÿÿÿ£ÿ¬ÿ¶ÿªÿ¤ÿ¦ÿ§ÿÿÿÿ ÿ¤ÿÿÿÿÿÿÿÿ£ÿÿÿÿÿÿÿÿÿÿÿÿÿÿÿÿÿÿÿÿÿÿ¥ÿ¡ÿÿÿ ÿÿÿÿÿ¢ÿ ÿÿ¤ÿ ÿ¶ÿ°ÿ§ÿ¦ÿ«ÿ¬ÿ¥ÿ¦ÿ²ÿªÿÿÿ¦ÿ±ÿµÿªÿ©ÿ©ÿ ÿ¡ÿ¦ÿÿ§ÿÿÿ ÿ©ÿ¡ÿ§ÿÿÿÿÿÿ¢ÿ²ÿ­ÿÿ£ÿ£ÿ¦ÿ ÿÿÿªÿ°ÿ©ÿÿÿÿÿÿÿ ÿÿÿÿÿÿÿÿ¤ÿ¡ÿ²ÿÿÿÿÿ¡ÿÿÿ¬ÿ¬ÿ§ÿ¤ÿ¡ÿ ÿ¬ÿÿ¡ÿÿÿ¤ÿ ÿÿÿ£ÿ¢ÿ£ÿ£ÿ ÿÿ­ÿÿÿÿ¥ÿÿÿ ÿ¦ÿ¦ÿ¢ÿÿªÿÿ­ÿÿ¨ÿÿ¡ÿÿÿ¦ÿ¦ÿ¢ÿ³ÿÿ ÿÿÿÿÿÿ ÿªÿ¬ÿ¬ÿ£ÿÿÿ£ÿÿÿÿÿÿ¢ÿ ÿÿÿ©ÿ®ÿ§ÿ¦ÿ£ÿªÿ°ÿµÿ¤ÿ¥ÿ£ÿ¥ÿ¡ÿÿÿÿÿÿ§ÿ«ÿ£ÿªÿ¥ÿ¶ÿÿ«ÿ§ÿ¢ÿÿ ÿ¦ÿ¢ÿÿÿÿÿÿ£ÿ ÿ¡ÿÿ©ÿ·ÿ±ÿ¹ÿ¥ÿ ÿ¨ÿ¬ÿ§ÿ©ÿ«ÿ¦ÿ¦ÿÿ¤ÿ¤ÿÿ±ÿÿ®ÿ±ÿ¦ÿµÿÿÿ©ÿ¦ÿÿÿÿÿ§ÿÿÿÿ¡ÿ¦ÿ¬ÿ§ÿ©ÿÿÿ°ÿ´ÿ¬ÿ¨ÿ¢ÿÿ£ÿ¬ÿ£ÿ«ÿÿÿ©ÿ£ÿ ÿÿÿªÿ«ÿÿÿ ÿ¤ÿ¦ÿ¢ÿ·ÿÿÿ¡ÿÿÿ¬ÿÿÿ ÿÿ ÿ¨ÿ§ÿ¡ÿ§ÿµÿÿÿªÿÿÿ¢ÿ¥ÿÿÿÿÿÿªÿ§ÿ¢ÿ©ÿ¦ÿ ÿ§ÿÿ¢ÿÿÿ ÿ¢ÿ¡ÿÿ¥ÿ©ÿÿÿÿÿ¡ÿ§ÿÿÿ±ÿ¡ÿÿÿÿÿÿÿÿ£ÿ¥ÿ¡ÿÿÿÿÿÿyÿÿÿÿÿ~ÿÿÿÿÿÿÿÿÿÿÿÿÿÿÿÿÿÿÿ|ÿsÿÿÿqÿÿÿÿqÿÿÿÿÿÿÿÿ{ÿzÿÿÿÿ}ÿ|ÿ~ÿÿÿÿÿÿÿÿÿÿÿÿÿÿÿÿÿÿÿvÿ{ÿrÿ~ÿÿwÿ~ÿ}ÿÿuÿwÿsÿtÿÿÿÿ~ÿ|ÿqÿdÿsÿ|ÿÿ[ÿzÿpÿÿÿhÿÿÿÿwÿÿÿÿÿxÿÿÿ|ÿÿÿÿÿÿÿÿÿÿÿÿÿÿÿÿÿÿÿÿÿÿÿÿÿ¢ÿ¡ÿ¡ÿÿÿÿÿÿ ÿ«ÿ¦ÿÿÿÿÿÿÿÿÿÿÿÿÿÿÿÿÿÿÿ¡ÿ¤ÿÿÿÿÿÿÿÿÿÿ¥ÿÿ¯ÿÿÿ§ÿÿÿÿÿÿÿÿÿÿ¥ÿ±ÿ±ÿ«ÿ¦ÿÿÿµÿ£ÿÿÿÿ©ÿÿÿÿÿÿÿ£ÿÿÿ£ÿÿÿÿ¡ÿ¥ÿ¤ÿ¡ÿÿÿÿÿÿ¢ÿ|ÿÿ±ÿ®ÿÿÿªÿµÿ¢ÿÿ©ÿ ÿÿÿÿ ÿÿÿÿÿ¥ÿÿÿ¡ÿ¥ÿÿÿÿÿ£ÿ¤ÿÿ ÿ¬ÿÿÿÿÿÿÿÿ©ÿ²ÿÿÿ£ÿÿÿÿÿÿÿÿÿÿÿÿÿÿeÿÿ®ÿÿ²ÿÿ¢ÿÿÿÿÿ¥ÿ¯ÿ©ÿÿÿÿ¢ÿÿÿÿÿÿ£ÿªÿÿÿ®ÿ¡ÿÿÿ¡ÿÿÿÿÿ²ÿÿ¨ÿÿÿ¡ÿ¡ÿÿÿ¥ÿ¦ÿ¤ÿÿÿÿÿÿ©ÿ¤ÿÿÿÿ§ÿÿÿ¢ÿÿÿÿÿ©ÿÿÿ°ÿÿÿÿÿÿÿÿÿÿÿÿ ÿÿÿÿÿÿÿÿÿÿÿÿÿ}ÿÿÿÿÿÿÿxÿÿÿÿÿ¡ÿÿÿuÿÿÿÿÿÿÿÿÿ}ÿÿÿ¢ÿ¤ÿÿÿÿÿÿÿÿÿÿÿÿÿÿÿÿÿÿÿÿ¤ÿÿÿÿÿ ÿxÿÿÿÿÿÿÿÿÿÿÿÿÿÿÿÿÿÿÿÿÿÿ¥ÿÿÿÿÿÿÿÿ£ÿÿ¤ÿÿÿÿÿÿÿÿ¤ÿÿÿ¦ÿ§ÿÿÿÿÿÿÿÿ¢ÿÿÿÿÿÿÿÿÿÿÿÿÿÿÿÿÿÿ}ÿÿÿÿ¢ÿÿÿÿÿ©ÿÿÿÿÿÿÿÿÿÿªÿ¨ÿ®ÿÿÿÿÿÿÿvÿuÿÿÿÿÿÿÿÿÿÿÿÿÿÿÿÿÿÿÿÿÿÿÿÿCÿÿÿ¥ÿÿÿ¥ÿÿÿÿ¢ÿ¡ÿÿÿÿÿÿÿÿÿ¢ÿÿÿÿÿÿÿÿÿ¥ÿ£ÿÿÿÿÿÿÿÿÿÿÿÿ¡ÿ¨ÿÿÿÿ¦ÿ~ÿ£ÿÿÿÿÿÿÿ«ÿ ÿÿÿÿÿ~ÿÿªÿÿ¢ÿÿÿÿÿÿÿÿÿÿÿÿ ÿÿÿÿÿ~ÿ ÿ¡ÿÿÿÿÿÿ ÿvÿÿÿ ÿÿÿÿÿÿÿÿ ÿ¨ÿÿÿ¢ÿÿÿÿÿÿÿÿÿÿÿÿÿ¢ÿÿÿ ÿÿÿÿÿ¥ÿÿÿÿÿÿÿÿÿzÿÿÿÿÿÿ¥ÿÿÿ¡ÿÿÿÿÿ§ÿÿÿÿÿÿÿÿÿ¡ÿÿÿÿ ÿÿÿ ÿÿÿÿÿÿÿÿÿÿ¡ÿ¤ÿ£ÿÿ£ÿ©ÿªÿÿÿÿÿÿÿÿÿ¢ÿÿÿÿÿ©ÿÿÿÿÿ ÿÿ¥ÿ¤ÿ¨ÿÿÿÿÿ¥ÿ©ÿ¢ÿ ÿÿÿÿÿÿÿÿ¦ÿ£ÿÿÿ ÿÿÿ©ÿÿÿÿÿÿÿÿÿÿ ÿÿÿÿÿÿÿÿÿ«ÿÿÿÿÿ ÿÿÿÿÿÿÿÿ£ÿÿ¡ÿ¢ÿÿÿÿ¨ÿÿÿÿÿÿÿÿÿ¥ÿ­ÿÿÿ¡ÿÿÿÿÿÿÿÿÿÿÿÿ¡ÿ ÿ¡ÿÿÿÿÿÿÿ¡ÿÿÿÿÿÿÿ­ÿÿÿ¢ÿÿÿ¥ÿÿÿÿ£ÿÿÿÿÿÿÿÿ ÿÿÿÿÿ¤ÿÿÿÿÿÿÿÿ~ÿÿÿÿÿÿÿÿÿÿÿÿÿÿÿ§ÿ¡ÿÿ¢ÿÿÿÿÿºÿÿÿÿÿÿÿÿÿÿÿÿÿÿ¥ÿ¨ÿÿÿÿÿÿÿÿ¢ÿÿÿÿÿÿÿÿÿÿ¨ÿªÿÿÿÿÿÿ¨ÿÿ¤ÿÿ¢ÿ«ÿÿÿÿÿÿ¡ÿÿÿÿ¢ÿÿÿ£ÿÿÿ§ÿÿ¥ÿÿÿ¡ÿÿÿ£ÿ¡ÿ¡ÿÿ}ÿÿÿ¦ÿ©ÿ¦ÿ¤ÿ§ÿ¡ÿÿ¢ÿÿÿÿ§ÿÿÿÿÿÿÿoÿlÿ¦ÿÿÿ¥ÿ£ÿÿÿÿÿÿÿÿÿÿÿ¡ÿ£ÿÿÿÿÿÿÿ¦ÿÿÿÿÿÿ¡ÿÿÿÿÿÿÿÿÿÿÿ ÿÿÿÿÿÿÿÿ¢ÿÿÿÿ©ÿ ÿÿÿ ÿÿÿÿÿÿ¡ÿÿ¤ÿÿÿÿ¡ÿ£ÿÿÿ¥ÿÿ¡ÿ ÿÿ£ÿÿ¨ÿ§ÿÿÿÿÿÿÿÿÿ¢ÿÿÿÿÿÿÿ ÿÿÿÿ­ÿ©ÿ¦ÿÿÿ¥ÿ«ÿ­ÿÿÿÿÿ¡ÿ©ÿªÿÿÿÿÿÿÿÿÿÿÿ£ÿ¢ÿ«ÿÿ©ÿÿÿÿ¤ÿÿÿÿÿÿÿÿ¨ÿ©ÿ°ÿ¦ÿÿÿ¥ÿ©ÿ¤ÿÿÿÿÿ¤ÿ¥ÿÿÿÿÿ¦ÿÿ¬ÿ¯ÿÿÿÿÿ ÿ§ÿÿ¢ÿ¨ÿ ÿÿÿÿ¦ÿÿ¢ÿÿÿÿÿ¬ÿ±ÿ¤ÿÿ«ÿ³ÿÿÿÿ¨ÿÿÿÿÿÿÿÿÿÿÿÿÿÿÿÿÿÿ ÿÿ¡ÿ³ÿ¢ÿÿÿ ÿÿÿÿ¢ÿ¤ÿ¢ÿ ÿÿÿÿÿ©ÿ¥ÿ¥ÿ¤ÿÿÿ ÿ§ÿÿÿÿ¤ÿ¤ÿ£ÿ¢ÿÿÿÿÿÿ¦ÿÿÿ£ÿ£ÿ¦ÿÿ¤ÿ£ÿÿÿ¥ÿÿÿ¤ÿ©ÿ¢ÿÿÿ«ÿÿÿ ÿÿÿÿ¢ÿÿÿ­ÿÿÿÿÿ¢ÿ¡ÿ£ÿÿ¦ÿ«ÿÿÿÿÿÿ¢ÿ³ÿÿÿ­ÿ«ÿÿÿ¦ÿ ÿ ÿÿÿÿÿÿÿ­ÿ ÿÿÿÿÿÿ«ÿ¤ÿÿ¤ÿÿÿÿÿ¡ÿÿÿÿ ÿÿÿÿ¡ÿ¤ÿÿÿÿ¦ÿ¶ÿ¦ÿÿÿÿÿÿÿÿ¢ÿ¢ÿÿÿÿÿÿÿÿ¥ÿ¢ÿÿÿ ÿ­ÿ¯ÿ¢ÿ®ÿ¸ÿ§ÿÿÿÿ¤ÿ«ÿ¡ÿ§ÿÿ£ÿ ÿÿ ÿÿÿ¬ÿ¨ÿÿ¥ÿ©ÿÿÿÿ§ÿÿ«ÿ§ÿ ÿÿ£ÿ¥ÿÿ¬ÿÿ¥ÿÿÿÿÿÿ¤ÿ¡ÿÿÿÿÿÿÿÿÿ£ÿÿÿ£ÿ¤ÿ¡ÿÿ§ÿ¨ÿ£ÿÿÿÿÿÿªÿÿ©ÿ²ÿ¬ÿ¤ÿÿÿÿÿÿÿÿÿÿÿzÿÿ§ÿÿvÿ|ÿoÿxÿ{ÿÿÿ{ÿwÿ}ÿÿ{ÿÿÿÿÿuÿwÿÿnÿmÿlÿfÿlÿrÿÿeÿmÿoÿoÿmÿaÿfÿsÿzÿuÿyÿÿyÿÿ{ÿ~ÿyÿnÿÿ{ÿÿÿrÿ{ÿ~ÿÿÿÿyÿqÿ~ÿqÿbÿmÿzÿÿÿÿpÿ|ÿÿqÿnÿÿÿÿwÿÿÿÿÿÿÿÿÿyÿ{ÿÿÿÿÿvÿvÿzÿjÿÿ{ÿ{ÿ{ÿÿrÿ{ÿÿÿÿÿÿ{ÿÿÿÿÿÿÿÿÿ¦ÿÿÿÿÿÿÿÿ¢ÿ¢ÿ¡ÿÿÿÿÿÿ£ÿÿ¥ÿÿÿÿÿÿÿÿÿÿÿ£ÿ¬ÿ¥ÿÿÿÿÿÿÿ¤ÿ¯ÿÿÿ´ÿÿ¤ÿ ÿ¢ÿÿÿÿÿÿÿÿÿÿÿ¦ÿ¤ÿ¡ÿÿÿ~ÿÿ£ÿ¦ÿ©ÿ¤ÿÿÿÿÿÿÿ©ÿ£ÿÿÿ ÿÿÿÿÿÿÿÿÿÿ ÿ­ÿ¬ÿ ÿÿ¢ÿ¥ÿ»ÿ¤ÿÿÿÿ¡ÿ¨ÿ¥ÿªÿ£ÿ ÿÿÿÿÿÿÿÿÿÿÿ·ÿÿÿÿÿ©ÿ¨ÿÿÿ¡ÿ¥ÿ ÿÿÿ¡ÿÿ§ÿ¡ÿÿÿÿÿÿÿ¤ÿÿÿÿÿ§ÿÿÿÿ©ÿÿÿ«ÿ©ÿÿÿ¡ÿ ÿÿÿÿ¡ÿ¡ÿÿÿ¥ÿÿ«ÿ¢ÿÿÿ ÿÿÿÿÿÿÿÿÿÿÿÿÿ¥ÿ¦ÿÿÿ§ÿ­ÿ¬ÿ«ÿ¥ÿ¡ÿ¥ÿÿ¢ÿÿ¥ÿ¥ÿ ÿÿÿÿ²ÿÿÿÿÿjÿ^ÿÿ°ÿÃÿÿ£ÿÿÿÿÿ§ÿ§ÿÿ ÿªÿ©ÿ©ÿ§ÿªÿÿÿÿÿÿ¡ÿ¦ÿ«ÿ¤ÿ¢ÿ¡ÿÿÿÿÿ¢ÿÿÿÿ¨ÿªÿ§ÿÿÿÿÿÿÿ²ÿ¡ÿÿÿÿÿÿ£ÿ£ÿ ÿ ÿ¬ÿÿÿ¼ÿÿÿ§ÿÿÿ¦ÿ«ÿ¢ÿÿ¨ÿÿÿ¤ÿ¡ÿ¥ÿÿ¨ÿÿ¦ÿ©ÿÿÿ¦ÿ¢ÿÿÿ§ÿ£ÿÿÿÿ¦ÿÿzÿxÿÿÿÿÿ¤ÿ°ÿÿ§ÿÿÿÿÿÿ¢ÿ¨ÿ¨ÿ ÿÿÿÿ§ÿÿÿÿÿ ÿÿ¡ÿ ÿ¦ÿ¤ÿÿÿÿ ÿ¢ÿÿ£ÿ§ÿ ÿ§ÿ£ÿ ÿÿ¸ÿÿªÿ£ÿ¡ÿ£ÿ¥ÿ¡ÿ£ÿ¨ÿÿ¨ÿ¡ÿªÿÿÿÿÿÿÿÿ¡ÿ´ÿ®ÿÿ¶ÿ¥ÿ±ÿ¬ÿ¡ÿ¥ÿ«ÿ§ÿ¦ÿ¯ÿÿÿ£ÿ¥ÿÿ¤ÿ¡ÿÿÿÿÿÿ¥ÿ«ÿ ÿÿ¤ÿÿ¡ÿÿÿ¢ÿ­ÿÿ¥ÿ¦ÿ®ÿÿÿ§ÿ®ÿ´ÿ¶ÿ¬ÿ«ÿ¤ÿ¦ÿÿÿÿÿÿ¦ÿ¦ÿ¡ÿ¦ÿ¤ÿÿ¡ÿ¤ÿÿÿÿ¢ÿ§ÿÿ¢ÿ¥ÿÿÿÿÿ³ÿ ÿÿÿÿÿ¢ÿÿ£ÿ¤ÿ¢ÿÿÿ¡ÿ£ÿÿÿ ÿÿÿ¦ÿ§ÿ¦ÿ¡ÿ£ÿ¨ÿ¨ÿ¡ÿÿÿ¡ÿ ÿ§ÿ¨ÿ®ÿ¨ÿÿÿÿÿ«ÿ²ÿ£ÿ¥ÿ±ÿ¯ÿ­ÿ®ÿ¬ÿ°ÿÿÿÿÿ¢ÿ¦ÿ¥ÿ¢ÿ¤ÿªÿÿ£ÿ²ÿÿ¡ÿ²ÿ²ÿ¨ÿ£ÿ£ÿ ÿ´ÿ¦ÿ¬ÿ¦ÿÿÿ ÿ¢ÿÿ¡ÿ¦ÿÿªÿÿÿÿ ÿÿÿ¬ÿ¡ÿ©ÿ¤ÿÿÿÿÿÿ¯ÿ©ÿ¡ÿ«ÿ³ÿ£ÿ£ÿ«ÿ´ÿ¹ÿ§ÿ§ÿ«ÿ¡ÿ¡ÿ¡ÿ£ÿ¨ÿªÿ ÿÿÿÿ¢ÿÿ¥ÿÿÿ ÿ¨ÿÿ¦ÿÿÿÿ¢ÿ©ÿªÿ­ÿÿµÿ¤ÿÿÿ§ÿªÿ¤ÿ¡ÿÿÿÿ¢ÿÿÿ¡ÿÿÿÿÿÿÿÿpÿlÿÿÿÿÿÿÿÿÿÿÿÿÿÿ|ÿvÿuÿ|ÿÿÿÿ`ÿrÿyÿwÿ}ÿÿwÿ{ÿÿÿÿÿÿÿÿsÿeÿmÿ{ÿhÿÿÿÿ¤ÿÿ]ÿTÿtÿÿÿ~ÿxÿÿÿzÿþüÞûRþIÿvÿÿ|ÿyÿÿÿÿÿÿÿÿÿÿÿÿÿÿÿÿ¡ÿÿ~ÿÿÿÿÿÿÿÿÿyÿÿÿÿÿÿÿ¤ÿÿÿÿÿÿÿÿÿÿÿÿ{ÿÿÿÿÿÿÿÿÿÿ¢ÿ¯ÿÿ¢ÿÿÿÿÿÿ£ÿÿ£ÿªÿÿÿÿÿÿÿ{ÿÿÿÿÿ ÿÿÿÿ¡ÿ¤ÿ¥ÿÿ ÿÿ±ÿÿ¡ÿ¥ÿÿÿÿÿÿÿ©ÿ¢ÿÿ¡ÿÿ¡ÿ¡ÿÿÿÿÿÿ´ÿ¨ÿÿÿÿÿ§ÿ¦ÿÿ ÿµÿÿ§ÿÿ¡ÿÿ£ÿ£ÿÿÿ£ÿ¶ÿ¬ÿ¨ÿÿ ÿ©ÿ¦ÿÿÿ¦ÿ©ÿÿÿÿÿÿ¡ÿ¡ÿ¢ÿ¡ÿ¢ÿ¡ÿÿ¥ÿ ÿÿÿÿÿÿÿ«ÿ¨ÿÿÿÿÿÿ¯ÿ¥ÿ°ÿ¬ÿÿÿ¡ÿÿÿ¦ÿ«ÿ£ÿÿÿÿÿ¥ÿ©ÿ®ÿ¯ÿ«ÿ¬ÿ©ÿÿÿÿÿÿ¥ÿ©ÿ¨ÿ¡ÿ£ÿ«ÿ§ÿÿ¡ÿ¢ÿ¤ÿ¡ÿ¢ÿ©ÿ±ÿ¨ÿªÿ¨ÿÿÿ¡ÿÿ¢ÿ¡ÿ¤ÿÿÿÿÿÿ ÿÿ¦ÿ¬ÿÿÿ¡ÿ®ÿ¢ÿÿÿ´ÿ®ÿ§ÿ§ÿ©ÿ±ÿ¨ÿ§ÿÿªÿÿÿÿÿÿ¡ÿ¢ÿ£ÿ¨ÿ¥ÿ£ÿ ÿ³ÿÿ¦ÿÿÿÿ¥ÿ¢ÿÿÿ¢ÿ©ÿ¦ÿ¥ÿÿ ÿÿ¨ÿ©ÿÿÿ£ÿÿÿÿ¡ÿÿ£ÿÿÿÿÿÿÿÿÿÿÿ¥ÿ£ÿÿ ÿÿÿÿÿ¤ÿ®ÿÿÿ§ÿ¨ÿ ÿÿÿÿÿÿÿ¢ÿÿ£ÿ¶ÿ¥ÿ§ÿ¯ÿÿÿ§ÿ ÿÿ¡ÿÿ¢ÿ£ÿ«ÿÿÿ§ÿªÿ¥ÿÿÿÿ£ÿ³ÿªÿ£ÿºÿ±ÿÿÿÿÿÿÿ©ÿ«ÿ¦ÿÿÿÿÿÿ¢ÿ±ÿÿ ÿ·ÿ«ÿµÿ¡ÿÿ£ÿ©ÿ§ÿ§ÿ¯ÿ¬ÿ¤ÿ¥ÿ°ÿ ÿÿ£ÿÿÿÿÿ¤ÿÿÿ¡ÿ²ÿ°ÿ ÿÿÿ­ÿÿÿÿªÿ¦ÿ¨ÿ©ÿ­ÿÿÿ¥ÿ©ÿªÿ§ÿÿÿÿ¼ÿÿ£ÿ¦ÿÿÿªÿ¢ÿÿ¡ÿªÿ±ÿªÿÿ¡ÿÿ¡ÿ¤ÿ°ÿ¥ÿ¢ÿÿÿÿ§ÿÿÿ ÿÿ¢ÿ£ÿÿÿ£ÿ ÿÿÿ ÿÿÿ¤ÿ¢ÿÿÿÿ¢ÿ«ÿ¤ÿÿÿÿÿ¢ÿ­ÿ¥ÿÿ¥ÿ¨ÿÿÿÿÿÿ©ÿ¥ÿ§ÿ£ÿÿÿÿ¢ÿ ÿÿÿÿÿÿÿÿÿÿÿÿÿÿÿÿÿÿÿÿÿÿwÿÿÿ{ÿÿ~ÿÿxÿtÿÿÿÿÿ}ÿyÿÿ{ÿrÿÿÿÿÿÿÿ|ÿÿÿÿvÿÿÿÿÿÿ|ÿ{ÿÿÿ{ÿyÿ~ÿÿÿ~ÿÿÿoÿÿÿÿÿÿÿÿÿÿÿÿÿÿ}ÿ|ÿÿ{ÿ|ÿyÿÿ{ÿÿÿÿqÿ{ÿÿxÿuÿ~ÿÿÿÿÿwÿyÿvÿrÿbÿrÿÿ|ÿÿzÿgÿÿ}ÿoÿÿÿÿxÿ}ÿÿÿwÿÿÿ{ÿÿ}ÿxÿÿÿÿ©ÿÿÿÿÿÿÿÿ£ÿÿ£ÿ¢ÿ¤ÿ¦ÿ ÿ¦ÿ¨ÿÿÿÿ ÿ¤ÿÿÿ ÿÿÿÿÿÿÿ¡ÿÿÿÿÿÿ¥ÿÿÿÿÿÿ¤ÿ¦ÿÿ¢ÿÿÿÿÿÿ§ÿ«ÿÿÿÿÿÿÿÿÿÿÿÿ¡ÿ¡ÿÿ¡ÿ£ÿÿÿ§ÿ§ÿ¤ÿÿÿÿÿ£ÿÿÿ¤ÿ¢ÿÿ¤ÿ ÿÿÿÿÿÿÿÿÿÿ ÿªÿ¥ÿ¤ÿÿÿÿÿ´ÿ­ÿÿÿÿ ÿ£ÿªÿÿÿÿ£ÿ¦ÿªÿ£ÿÿÿÿ ÿÿÿ¡ÿ¦ÿ¦ÿÿ ÿ¤ÿ¡ÿÿ¢ÿ¥ÿÿÿÿÿÿÿÿÿÿÿÿÿ¡ÿ´ÿ¢ÿÿ£ÿÿÿÿÿÿÿÿuÿÿÿÿÿÿ¨ÿ¢ÿÿ¨ÿÿÿÿÿÿÿÿÿ©ÿ¸ÿ¨ÿÿÿÿÿÿÿÿÿÿ®ÿ ÿÿ¤ÿÿÿÿÿÿÿÿÿ­ÿÿ«ÿÿÿÿÿÿ¢ÿÿÿÿÿÿ£ÿÿÿÿÿ ÿÿÿ ÿÿ£ÿ¤ÿÿÿ±ÿÿÿ®ÿÿÿÿÿÿÿÿÿÿÿÿÿÿÿÿÿÿÿÿÿÿÿÿÿÿÿ~ÿÿÿÿÿÿÿyÿÿÿ¦ÿ¦ÿÿÿÿÿÿÿÿÿÿÿÿÿÿÿÿuÿ{ÿÿyÿÿÿÿÿÿÿÿ|ÿÿ ÿÿ{ÿÿÿÿÿÿÿ°ÿÿÿÿÿÿÿÿÿÿÿÿÿÿÿÿ¤ÿÿÿÿÿÿÿÿÿÿÿÿÿÿÿ¡ÿÿÿÿÿÿÿÿÿÿÿÿÿÿÿÿ£ÿ¤ÿÿ ÿÿÿÿ ÿÿÿ¡ÿ ÿÿÿÿÿÿÿÿ ÿÿÿÿÿÿÿÿÿuÿÿ¡ÿÿÿÿÿÿ£ÿÿÿ}ÿÿÿÿÿÿÿÿÿÿªÿÿÿÿÿÿÿÿÿÿÿÿÿÿÿÿÿÿÿÿÿÿÿÿÿÿÿÿÿÿÿ~ÿ/ÿÿ~ÿÿÿÿ¦ÿ¡ÿÿÿÿÿÿÿÿÿÿÿ¡ÿÿÿÿÿÿÿ¡ÿÿÿ¤ÿ¯ÿ¨ÿ£ÿÿÿªÿÿÿÿÿ~ÿwÿÿ°ÿÿÿ§ÿµÿÿºÿÿ«ÿÿ¨ÿ­ÿÿ¨ÿ¬ÿÿ}ÿ}ÿÿ¡ÿÿÿÿÿÿÿÿÿÿÿÿÿÿÿÿÿÿÿ ÿÿÿÿ¤ÿÿÿ¡ÿ ÿ¡ÿÿÿÿÿÿÿ}ÿÿÿÿÿÿÿÿ£ÿÿÿÿÿÿÿÿÿÿÿÿÿÿÿÿ¦ÿÿÿÿÿÿÿÿ¬ÿÿÿÿÿÿeÿmÿpÿÿÿ|ÿÿÿ¡ÿÿÿÿÿÿÿÿÿÿÿÿÿ¢ÿ¡ÿ¤ÿÿ ÿÿÿÿÿÿÿÿÿÿÿÿ}ÿÿÿÿÿ ÿ¬ÿ ÿ¡ÿÿÿ©ÿ©ÿ¡ÿÿÿÿÿÿÿ®ÿÿÿÿÿÿÿÿÿ®ÿÿÿÿÿ ÿ¢ÿ£ÿÿÿ¤ÿ¨ÿ¨ÿ©ÿ¦ÿÿÿÿÿÿÿÿÿ¢ÿ ÿÿÿÿÿ¥ÿÿÿÿÿÿÿÿÿÿ¢ÿÿÿÿÿ ÿ£ÿ¬ÿ~ÿÿÿÿÿÿ¤ÿÿÿÿÿÿqÿsÿÿÿÿ¡ÿÿÿÿÿ|ÿ|ÿÿÿÿ¥ÿÿÿ ÿ¥ÿÿ£ÿ£ÿÿ¢ÿÿÿ¤ÿ¢ÿÿÿÿÿÿÿÿÿÿÿÿÿÿÿ¢ÿÿÿ|ÿÿrÿÿ£ÿÿ¤ÿÿÿÿÿÿÿÿ¢ÿ ÿÿÿÿÿÿÿ¢ÿÿÿÿÿ£ÿÿÿÿÿÿÿÿÿ{ÿÿÿÿÿ¦ÿ®ÿÿÿÿ£ÿÿÿÿÿ ÿÿ®ÿÿÿÿÿ±ÿÿÿ¥ÿÿÿÿÿÿÿÿÿÿ¡ÿ£ÿÿÿÿÿÿÿÿÿÿÿÿÿÿÿÿÿÿÿ¥ÿÿ¨ÿÿÿÿÿ¡ÿÿÿÿÿ§ÿÿÿ©ÿÿÿÿÿ ÿ¡ÿÿ¡ÿÿÿÿ¡ÿªÿ ÿÿ ÿ¡ÿÿÿÿ§ÿ­ÿ¥ÿÿÿÿÿ¥ÿ­ÿÿÿ«ÿ¶ÿÿ§ÿ¦ÿ¤ÿ§ÿ¢ÿ±ÿ³ÿÿ¡ÿÿÿªÿÿÿoÿÿÿÿÿÿÿªÿÿÿÿÿ ÿÿÿ¡ÿ¨ÿ¦ÿÿÿÿÿÿÿÿÿÿÿÿ¤ÿ§ÿÿÿ¢ÿÿÿÿÿ¤ÿÿÿÿÿÿÿÿªÿ¡ÿÿÿÿ¢ÿ ÿÿÿ¥ÿ¢ÿÿÿÿÿÿÿÿ ÿÿÿÿ¬ÿ ÿÿ£ÿÿÿ ÿÿÿÿ¡ÿ©ÿÿ©ÿ¨ÿÿÿÿÿÿÿ¦ÿÿÿÿÿÿÿ©ÿ~ÿ¤ÿ¹ÿªÿ¦ÿÿÿÿÿÿÿ£ÿ¥ÿ§ÿ¥ÿ§ÿ¬ÿ¢ÿÿÿÿÿÿ|ÿÿÿÿ¤ÿ¬ÿÿÿ§ÿ§ÿ¨ÿ¥ÿ¦ÿ¢ÿ¯ÿ©ÿÿÿÿÿ ÿªÿ¥ÿ¦ÿÿÿÿÿÿÿÿ¤ÿ¦ÿ¢ÿÿ¥ÿ¡ÿÿÿÿÿ¥ÿ§ÿÿÿ£ÿÿÿ«ÿÿ©ÿ­ÿ¦ÿÿÿÿÿÿÿÿÿÿÿ¥ÿ¡ÿÿÿ´ÿ¶ÿ­ÿ±ÿÿÿ­ÿ©ÿ¥ÿÿÿÿÿÿ¢ÿ«ÿÿ¨ÿÿ ÿÿ¡ÿÿÿÿÿ¤ÿÿÿÿÿ£ÿ¦ÿ«ÿ§ÿÿÿ¢ÿÿÿÿÿÿÿÿ¦ÿªÿÿ¡ÿÿÿÿÿÿÿ¥ÿÿ¡ÿÿÿÿ©ÿ¢ÿÿ¥ÿÿÿ¡ÿÿ¢ÿÿÿ¤ÿ£ÿ ÿÿ¡ÿ¨ÿªÿ¡ÿÿ£ÿ¥ÿ­ÿ¥ÿÿÿ¥ÿ§ÿÿÿ§ÿÿzÿÿ ÿ¡ÿ£ÿ ÿ¢ÿªÿ§ÿÿÿÿÿÿÿÿÿÿ©ÿ¢ÿÿ¤ÿ´ÿ¬ÿÿÿÿ¥ÿ¢ÿÿÿ ÿ£ÿÿ¢ÿÿÿ­ÿ¤ÿ£ÿ¡ÿ­ÿ¦ÿ£ÿ£ÿÿÿÿ¢ÿÿÿÿ¢ÿ£ÿÿÿÿ ÿÿ¢ÿ§ÿ§ÿµÿÿÿÿÿÿÿÿ¤ÿÿ¡ÿ¡ÿÿÿÿÿÿÿÿ¤ÿ ÿÿÿÿÿ­ÿ·ÿÿÿÿ¢ÿÿÿ±ÿ¢ÿ¡ÿÿÿÿÿÿ§ÿÿÿ£ÿ¦ÿ¢ÿ¢ÿ£ÿ­ÿªÿ¯ÿ¡ÿÿÿÿ¤ÿ ÿ¡ÿ¤ÿ¥ÿÿÿªÿ¤ÿÿ£ÿ¥ÿ«ÿÿÿÿÿÿÿ¯ÿÿÿ¢ÿÿÿ¢ÿÿ ÿÿ¡ÿ£ÿ§ÿÿÿÿ¤ÿ¢ÿ«ÿ ÿÿÿÿÿÿÿªÿÿÿÿÿÿÿ|ÿÿuÿfÿÿÿ~ÿmÿÿÿÿ~ÿÿÿsÿÿÿ|ÿzÿxÿÿuÿeÿ}ÿsÿoÿcÿvÿÿmÿuÿrÿmÿkÿqÿuÿÿxÿwÿ|ÿtÿÿÿÿxÿcÿuÿÿtÿ|ÿÿÿÿÿÿÿÿÿzÿÿÿrÿzÿÿÿ{ÿÿÿ{ÿÿvÿmÿuÿÿÿÿÿ ÿÿÿÿyÿvÿ}ÿ{ÿtÿ{ÿ|ÿtÿqÿxÿÿÿyÿÿÿÿzÿqÿtÿ~ÿ~ÿ}ÿÿÿ{ÿzÿÿÿÿÿÿÿÿÿÿÿÿÿÿzÿÿ¦ÿ«ÿ¦ÿÿÿ¥ÿ¨ÿÿÿÿÿÿÿÿÿÿÿÿ¢ÿ¢ÿÿ¢ÿ¨ÿ¤ÿÿÿÿÿÿÿÿÿ ÿÿÿÿ£ÿ°ÿÿÿÿÿÿÿ ÿÿÿÿÿÿÿÿ¦ÿÿÿÿÿ§ÿ¤ÿÿ¤ÿ©ÿ¨ÿ£ÿÿÿÿÿÿÿ ÿ©ÿ§ÿÿ¨ÿ£ÿÿ¤ÿ°ÿ¦ÿÿÿ¥ÿ¬ÿÿÿÿ£ÿªÿÿÿ°ÿÿÿÿÿ¥ÿÿÿÿÿÿÿÿÿÿÿÿÿÿªÿ±ÿÿ§ÿ²ÿ©ÿÿÿÿÿÿÿ¡ÿÿÿ¥ÿÿÿÿÿÿ¥ÿ¥ÿ¤ÿÿÿÿ£ÿ¦ÿÿÿÿÿÿÿÿÿÿÿÿÿÿÿ¡ÿ¡ÿÿÿ ÿ£ÿÿ¶ÿÿÿÿ¡ÿÿÿÿÿÿÿÿÿµÿÿÿ°ÿÿ­ÿ£ÿÿ¡ÿ¥ÿ¦ÿ§ÿ¡ÿÿ ÿÿ¢ÿÿÿ©ÿÿÿÿÿÿÿ¡ÿ¤ÿÿÿÿªÿÿ«ÿÿÿÿÿ¨ÿÿÿ ÿÿ¢ÿ®ÿ¨ÿ§ÿ¢ÿ¥ÿÿÿÿ¦ÿÿÿ©ÿ£ÿ ÿ¢ÿÿÿÿÿÿÿ¤ÿ¨ÿ¡ÿÿ¥ÿ¥ÿÿÿÿÿÿÿÿ¡ÿÿÿÿÿÿÿÿÿÿ¨ÿ¦ÿÿ©ÿÿ¥ÿ°ÿÿÿ«ÿ­ÿ¢ÿÿ¥ÿ¦ÿ§ÿ¢ÿ£ÿÿ¦ÿ¸ÿÿÿ£ÿ ÿÿÿÿÿÿ¤ÿÿÿ¦ÿ ÿ¡ÿÿpÿuÿÿÿÿÿ¥ÿ­ÿ«ÿÿ¡ÿÿÿ¡ÿÿÿÿÿÿÿ§ÿ¯ÿ£ÿÿ¢ÿÿÿÿ¤ÿ§ÿ§ÿ¨ÿ¤ÿ©ÿÿ©ÿ¦ÿÿÿ¯ÿ¡ÿÿÿÿ§ÿÿ­ÿÿ§ÿ¯ÿ¦ÿ¥ÿÿ£ÿ­ÿ¥ÿ ÿ¦ÿ¥ÿ¡ÿÿÿ ÿÿÿÿÿ£ÿÿÿÿ¯ÿ ÿ¦ÿ­ÿ£ÿ¥ÿ«ÿ¨ÿ§ÿ¨ÿÿ¡ÿÿ¬ÿÿ±ÿ®ÿ©ÿ¥ÿÿÿÿÿÿÿÿ¨ÿ¦ÿÿÿ©ÿ«ÿ¢ÿÿÿ¨ÿ±ÿ ÿÿ£ÿÿ£ÿÿÿÿ¨ÿ¨ÿÿ¯ÿÿÿ£ÿ°ÿªÿÿÿªÿÿ«ÿ¬ÿ§ÿ®ÿ§ÿ¢ÿÿÿ¢ÿ¡ÿ¦ÿ£ÿ£ÿ§ÿ¨ÿÿ ÿ¢ÿÿÿ¡ÿÿÿÿ¦ÿ£ÿÿ§ÿ§ÿÿÿÿÿ®ÿ³ÿ¹ÿ´ÿ£ÿÿÿÿÿÿÿÿÿ©ÿ§ÿ¦ÿ¡ÿ¨ÿªÿÿ¥ÿ¨ÿ³ÿ²ÿÃÿ¶ÿ©ÿ©ÿ«ÿ­ÿ±ÿ«ÿ¢ÿÿÿ¥ÿ ÿ¡ÿ¢ÿ¡ÿ®ÿ±ÿ¬ÿ£ÿÿÿÿÿÿ¢ÿ¥ÿ¢ÿ¯ÿªÿ¢ÿÿÿÿÿÿÿ¥ÿÿ¦ÿ¡ÿ²ÿ¤ÿÿÿÿÿªÿ®ÿ¦ÿ ÿ¡ÿ¥ÿ£ÿ£ÿ¨ÿ«ÿªÿ¥ÿ¦ÿ¬ÿ¬ÿ ÿ ÿ¤ÿ¢ÿ©ÿ¢ÿÿ¹ÿªÿ«ÿ¢ÿÿ£ÿÿÿÿÿÿ¥ÿ¢ÿÿÿ£ÿÿ¢ÿ§ÿÿÿÿÿ¡ÿ©ÿ¥ÿÿ©ÿ¢ÿ§ÿ¬ÿªÿ¥ÿ¨ÿ¯ÿªÿ¡ÿ©ÿªÿ¤ÿ±ÿªÿÿÿÿ;ÿtÿÿÿsÿpÿcÿÿÿÿÿÿÿÿÿÿÿÿÿÿrÿvÿÿÿÿÿ~ÿÿÿtÿjÿwÿÿuÿÿÿÿÿÿÿÿÿtÿoÿwÿkÿsÿÿÿ¡ÿÿÿjÿPÿÿÿnÿoÿÿÿÿ@ÿ¤ýÕú\üÿ`ÿ}ÿ}ÿÿÿÿÿÿÿÿÿ{ÿÿÿÿÿÿÿÿÿÿÿÿÿÿÿÿÿÿÿÿÿÿÿÿ¢ÿ¥ÿ¨ÿÿÿÿÿÿÿ£ÿ£ÿÿ¨ÿÿÿÿ¢ÿÿÿÿÿÿÿ¦ÿ¡ÿÿÿ ÿ ÿ¢ÿ¡ÿ ÿÿÿÿÿÿÿÿÿÿÿÿÿÿÿÿ¤ÿ­ÿÿÿÿÿÿÿÿÿ¦ÿ¤ÿÿ¡ÿÿ¡ÿ¦ÿ§ÿ£ÿÿ¡ÿ¥ÿ¡ÿÿ¥ÿÿÿÿÿÿÿ¨ÿ­ÿÿÿÿÿ¤ÿ¨ÿ«ÿ¦ÿÿÿ¥ÿ¥ÿ®ÿÿªÿ¦ÿ¤ÿ£ÿÿÿÿÿ¢ÿ©ÿ¤ÿÿ¡ÿÿÿÿÿ¤ÿ§ÿÿÿÿÿÿÿÿÿÿÿÿ®ÿÿÿÿ ÿ¤ÿ¦ÿÿÿÿÿÿÿÿÿ®ÿ ÿ²ÿªÿÿÿÿ ÿÿ§ÿ©ÿÿÿ©ÿ®ÿ ÿÿÿÿ«ÿ­ÿ¬ÿºÿ¨ÿÿ¥ÿÿ£ÿªÿ¤ÿÿÿ ÿ¥ÿ©ÿÿÿªÿÿÿ¬ÿÿªÿ¹ÿ¯ÿ¥ÿ¡ÿÿÿ¢ÿ¦ÿ®ÿÿÿÿÿÿ£ÿ¤ÿ¦ÿ£ÿ¬ÿ¢ÿÿÿ¨ÿÿ©ÿ¡ÿÿ©ÿ¯ÿ©ÿ£ÿÿÿ§ÿÿ¶ÿ ÿ«ÿÿÿÿÿ ÿ¡ÿÿÿÿÿ¿ÿÿ¨ÿÿÿ ÿÿÿÿ¤ÿÿÿ¨ÿ©ÿ¢ÿÿªÿ«ÿ³ÿ¦ÿ¡ÿÿÿ¢ÿ§ÿÿÿÿ¡ÿ¨ÿÿÿÿ²ÿÿÿ©ÿ¡ÿÿÿÿÿÿÿÿÿ¢ÿ¬ÿÿ¢ÿ¨ÿÿÿÿ¢ÿÿ¡ÿÿÿÿ¥ÿ®ÿ©ÿÿÿ­ÿ¥ÿÿ¡ÿ ÿ¤ÿ¯ÿ§ÿÿ¥ÿÿÿÿ£ÿªÿ¨ÿ¢ÿÿÿÿÿ¡ÿ«ÿÿ¢ÿÿ³ÿÿ ÿ©ÿ¦ÿ©ÿ¨ÿ¡ÿÿ¢ÿ¨ÿÿÿÿ¥ÿÿÿ©ÿ¤ÿ¦ÿÿÿÿ¢ÿ¢ÿ¡ÿÿ¦ÿÿÿÿ«ÿ£ÿ­ÿÿÿÿ©ÿ¢ÿ¡ÿÿÿ«ÿ¹ÿ©ÿ¦ÿ ÿªÿÿÿÿ¦ÿ£ÿÿÿ¡ÿ£ÿªÿ«ÿ¦ÿ¡ÿÿÿ¯ÿÿ¡ÿ£ÿÿÿ ÿÿ­ÿ­ÿÿÿ¢ÿªÿ¨ÿÿÿÿÿÿÿ²ÿ¢ÿÿÿ¤ÿ¤ÿ¤ÿ ÿ¦ÿ ÿÿ¤ÿÿÿ¬ÿ¬ÿÿÿÿÿÿ¨ÿ¦ÿ§ÿ¡ÿÿ¨ÿ®ÿ¤ÿÿÿÿÿªÿ¤ÿ ÿÿ¬ÿ¡ÿÿ¶ÿ¨ÿÿÿÿ¢ÿ¡ÿÿ¤ÿ ÿÿÿÿÿ£ÿÿ¡ÿ ÿ ÿ¦ÿ ÿÿÿÿÿÿÿÿÿÿÿ|ÿÿ}ÿÿÿÿÿÿÿÿÿÿÿÿÿÿÿÿÿÿwÿÿÿÿ{ÿÿÿÿÿ|ÿÿÿ}ÿÿÿ}ÿ|ÿ~ÿyÿÿÿ}ÿ~ÿÿÿxÿÿÿÿÿÿ ÿÿÿÿÿÿÿÿÿÿÿzÿzÿ{ÿÿwÿÿÿÿ}ÿÿ}ÿyÿrÿxÿ}ÿÿÿ|ÿtÿzÿÿÿwÿlÿÿ~ÿÿsÿÿpÿuÿÿÿuÿtÿtÿÿvÿoÿvÿxÿÿ|ÿwÿÿÿÿÿÿÿÿÿ¢ÿ ÿÿÿÿÿÿÿÿ¦ÿ§ÿ¨ÿÿÿÿÿ ÿ¤ÿÿÿÿÿ©ÿÿÿÿÿÿÿÿÿÿÿÿÿÿÿÿ ÿ¥ÿÿÿÿÿÿÿÿÿ¤ÿ§ÿÿÿ·ÿ¦ÿÿ£ÿÿÿ©ÿÿÿ¥ÿÿÿÿÿ¢ÿ¥ÿÿÿ¢ÿÿÿÿÿ¨ÿ ÿÿÿÿÿ ÿÿÿ ÿÿ¥ÿ¬ÿ¨ÿÿÿ£ÿ¢ÿÿÿÿÿÿ©ÿÿ©ÿ¬ÿ¨ÿÿ¡ÿ¤ÿ¦ÿÿÿ¢ÿÿÿ£ÿÿÿ¦ÿÿÿ¡ÿ¨ÿÿÿÿÿÿÿÿªÿÿÿÿÿ¤ÿÿ£ÿ¡ÿÿÿÿÿÿÿÿ¨ÿÿÿÿÿÿÿ¢ÿ®ÿ£ÿÿÿÿ¢ÿÿÿÿÿÿ§ÿÿÿÿÿÿ¬ÿ±ÿ²ÿÿÿÿÿÿÿÿÿ¡ÿ§ÿÿÿÿÿÿÿ¡ÿÿÿÿÿÿÿÿÿÿÿ£ÿ¨ÿ¡ÿÿ¶ÿÿÿÿ§ÿ¥ÿ¢ÿÿ¡ÿ£ÿÿÿ¡ÿÿÿÿÿÿ¤ÿ¤ÿÿÿ¢ÿÿÿ©ÿÿÿ¶ÿªÿÿÿÿÿÿÿÿ¢ÿ¢ÿÿÿÿÿÿÿÿÿÿÿÿÿÿÿÿÿÿ¡ÿÿÿÿÿÿÿÿÿ{ÿÿ~ÿ®ÿÿÿÿaÿmÿÿÿÿÿÿÿÿÿÿÿÿÿÿÿÿÿÿtÿvÿ~ÿÿ ÿÿÿÿÿÿÿÿÿÿ ÿÿÿÿÿzÿÿ¡ÿÿÿÿÿÿÿÿÿÿÿ¦ÿÿÿÿÿÿÿÿÿ¡ÿÿÿÿÿÿ£ÿÿÿÿÿÿÿÿÿ¯ÿÿÿ}ÿuÿwÿÿÿÿÿÿÿ¤ÿÿÿ}ÿÿÿÿÿÿÿÿÿÿÿÿÿÿÿÿÿ~ÿÿªÿÿÿÿÿÿÿÿÿÿÿ¤ÿÿÿÿÿ¦ÿÿÿÿÿÿÿÿ¦ÿÿÿÿÿÿ¢ÿÿÿ§ÿÿÿÿÿÿÿÿÿÿÿ«ÿÿÿÿÿÿ¤ÿÿÿpÿ'ÿÿÿÿÿÿÿÿÿÿÿzÿÿÿÿÿ ÿ¡ÿ¡ÿÿÿÿ ÿÿ¡ÿ¨ÿ¤ÿ¥ÿÿ~ÿÿÿÿÿÿÿÿÿ«ÿ©ÿÿÿÿÿÿÿ¨ÿÿ¢ÿÿÿÿ¤ÿÿÿÿÿÿ¡ÿÿ¢ÿÿÿÿÿÿÿÿÿÿÿÿÿÿÿÿÿÿÿÿÿ¡ÿ¡ÿ£ÿ¢ÿ©ÿÿ¥ÿÿÿÿÿÿÿÿ~ÿvÿÿÿ­ÿÿÿÿÿ£ÿÿÿÿÿÿÿÿÿÿÿÿÿÿÿ¤ÿ¨ÿ¢ÿÿÿÿÿÿ¤ÿ¨ÿÿÿÿÿÿhÿ@ÿdÿÿÿÿÿÿÿÿ¥ÿÿÿÿÿÿÿÿÿÿÿ£ÿÿÿªÿ´ÿ ÿÿÿÿÿÿÿÿÿÿÿÿÿÿÿÿÿÿÿÿÿÿÿÿÿÿÿÿÿÿÿ§ÿÿÿ¢ÿÿ¤ÿÿÿÿ®ÿÿÿÿ¨ÿÿÿ©ÿÿÿ¨ÿ¡ÿÿÿÿ£ÿÿÿ ÿ¢ÿÿÿÿÿÿÿÿÿÿ¡ÿÿÿÿÿÿÿ ÿ¤ÿªÿ«ÿÿÿÿ ÿÿÿÿÿÿÿvÿÿ|ÿ¤ÿÿÿÿÿÿÿÿÿÿ|ÿÿÿÿÿÿÿÿÿÿÿÿÿÿÿ¡ÿ£ÿÿÿÿÿÿÿÿÿÿÿÿÿÿÿÿÿÿÿÿÿÿÿ¡ÿÿÿ®ÿ§ÿÿÿÿÿÿÿÿ¡ÿÿÿ~ÿÿÿÿÿÿÿÿÿÿ ÿÿÿ¢ÿ ÿ ÿÿÿÿÿÿÿÿÿÿÿÿÿuÿÿ£ÿÿ}ÿÿÿÿÿÿÿ£ÿÿªÿÿÿÿÿ ÿÿÿ£ÿÿÿ¢ÿµÿ£ÿÿÿÿÿÿ¡ÿ¢ÿÿÿÿÿ ÿÿÿÿÿÿÿÿÿÿÿÿÿÿÿ§ÿÿÿÿ­ÿÿÿÿÿÿÿÿÿ¯ÿÿÿÿÿ¡ÿ§ÿÿ¤ÿ£ÿÿÿ¦ÿ¤ÿÿÿÿÿÿÿÿÿÿÿ¤ÿÿÿ¥ÿ«ÿÿÿÿÿ¢ÿÿ§ÿÿÿÿ¤ÿÿÿÿÿÿ­ÿÿÿÿÿ©ÿ ÿÿÿÿzÿ}ÿÿÿÿ¢ÿ¨ÿÿÿÿ®ÿ«ÿÿÿÿÿÿÿÿÿÿÿÿÿªÿÿÿÿ ÿÿÿÿÿ ÿÿÿÿÿ°ÿÿÿÿ¡ÿ¤ÿÿ¤ÿÿ¦ÿÿ ÿÿÿÿÿ¤ÿÿÿ£ÿÿÿÿ¨ÿ©ÿÿÿ¦ÿÿÿÿ¦ÿÿÿÿ¦ÿÿ¤ÿ§ÿÿ¦ÿÿ¥ÿÿÿÿ¡ÿÿÿÿ¢ÿÿ¤ÿÿÿ£ÿÿÿÿÿÿ©ÿ¢ÿ¨ÿ¨ÿ¥ÿÿÿÿÿÿ¡ÿ«ÿÿÿ¦ÿ¥ÿÿÿ©ÿÿÿ£ÿÿ¨ÿ½ÿ§ÿ«ÿÿ¢ÿ²ÿÿÿÿÿÿÿ©ÿÿ¤ÿÿÿÿÿÿÿ«ÿ¬ÿ¥ÿÿÿ ÿ¬ÿ ÿÿ ÿÿ¡ÿÿÿÿ£ÿÿÿ¥ÿÿÿ¡ÿ¤ÿÿÿ¦ÿÿÿÿ ÿÿÿÿÿÿÿÿÿ£ÿÿ¢ÿ¥ÿÿÿ±ÿÿÿÿÿÿ¦ÿ£ÿ¤ÿÿ¢ÿ¢ÿÿÿÿÿÿÿ¢ÿªÿÿÿÿ¡ÿÿ¦ÿ¨ÿ¥ÿÿÿÿÿÿ¢ÿÿÿÿÿ¡ÿ£ÿÿÿÿÿÿÿ|ÿÿ©ÿÿ®ÿÿÿÿÿÿ°ÿÿ©ÿÿ¤ÿÿÿÿÿÿÿÿÿÿÿÿÿÿ¥ÿ°ÿ·ÿ¡ÿÿ¦ÿ§ÿªÿÿÿÿÿÿÿ£ÿÿÿ ÿ¯ÿ¦ÿÿÿÿÿ£ÿÿ ÿÿ¥ÿ¥ÿÿÿÿÿÿÿÿÿ ÿÿ£ÿ¡ÿÿ¦ÿ§ÿÿÿ¦ÿÿ¢ÿ©ÿ­ÿªÿ£ÿÿ ÿ¢ÿ¦ÿÿÿÿÿÿÿÿÿÿÿÿÿÿÿÿ§ÿªÿÿÿÿ£ÿ¢ÿÿ ÿ¢ÿ¤ÿ¦ÿÿÿÿÿÿÿ¢ÿ£ÿ©ÿ®ÿ°ÿÿ§ÿ¥ÿÿÿÿÿÿÿÿÿÿ¦ÿ¢ÿÿÿ¯ÿ®ÿÿÿÿÿÿÿ ÿ ÿÿ¦ÿ¥ÿÿÿÿ ÿÿÿªÿ ÿ ÿ ÿÿÿÿ¦ÿ¡ÿ¡ÿÿÿÿ ÿ¥ÿÿÿ¥ÿ§ÿ¢ÿÿ¡ÿ¨ÿÿÿÿ¢ÿÿ¯ÿ¢ÿ­ÿÿÿ¢ÿÿÿ¡ÿÿÿÿÿÿÿÿ¥ÿÿÿÿ«ÿÿ~ÿ{ÿÿ~ÿtÿzÿÿ}ÿ|ÿpÿvÿ~ÿÿÿÿyÿuÿÿÿyÿwÿ|ÿsÿxÿqÿ|ÿvÿvÿmÿwÿvÿvÿpÿsÿqÿqÿqÿ~ÿÿ~ÿyÿvÿ~ÿtÿvÿsÿxÿeÿpÿÿÿ{ÿÿÿvÿÿwÿÿÿÿÿÿxÿÿÿyÿrÿÿÿuÿwÿvÿvÿqÿ{ÿÿÿ{ÿÿ}ÿuÿ~ÿpÿiÿsÿvÿyÿyÿrÿpÿjÿvÿÿ~ÿÿlÿfÿÿÿÿ}ÿÿÿvÿ{ÿÿ~ÿÿÿÿÿÿÿÿÿÿÿÿÿÿÿÿÿÿ£ÿÿ¡ÿ£ÿ§ÿ§ÿÿÿÿ¡ÿÿÿÿªÿ­ÿÿÿ¡ÿ¦ÿ¡ÿ¦ÿ¤ÿÿÿÿÿÿ¡ÿÿÿÿÿÿÿ ÿ¡ÿÿÿÿÿÿÿÿÿÿÿÿÿÿÿÿ©ÿÿÿ§ÿÿ«ÿÿÿ¦ÿ«ÿ¤ÿ ÿÿÿÿÿÿÿ©ÿÿ ÿÿÿ¬ÿ£ÿÿ¦ÿ¬ÿ¢ÿ¯ÿ¯ÿÿÿÿÿÿÿÿÿµÿ¡ÿÿÿÿÿ¤ÿÿ£ÿÿÿ¤ÿ§ÿÿ ÿÿ£ÿÿÿªÿÿÿ¤ÿÿÿÿÿÿÿÿÿ­ÿ©ÿ ÿÿÿÿÿ ÿÿ¥ÿÿ£ÿ¢ÿ ÿÿÿÿÿÿÿÿÿÿ©ÿ§ÿÿÿÿÿÿÿÿ¡ÿÿÿ£ÿ¡ÿÿ³ÿÿÿÿÿÿ¡ÿÿÿÿ¡ÿÿ ÿÿÿÿ¹ÿ³ÿ®ÿ£ÿ§ÿÿÿ¡ÿ¤ÿ ÿÿÿ ÿ§ÿÿÿÿÿÿ¢ÿÿÿÿÿÿÿÿ ÿÿ¡ÿ­ÿ´ÿ¡ÿÿÿ¡ÿÿÿÿÿ ÿ«ÿ¢ÿÿ¤ÿ¬ÿ¦ÿ£ÿ ÿ¥ÿÿÿÿÿ£ÿ¡ÿÿ ÿÿÿÿÿ¢ÿ®ÿÿÿÿÿÿ¢ÿÿÿÿÿÿÿ¥ÿÿ¤ÿ ÿ£ÿÿÿÿÿÿÿÿÿ£ÿÿªÿÿ¥ÿ¡ÿÿÿÿ£ÿ©ÿ¦ÿÿÿÿ¢ÿÿ¦ÿ§ÿ¦ÿ ÿ¨ÿ¹ÿ©ÿÿÿÿ¨ÿÿ¯ÿÿÿÿ~ÿ|ÿ|ÿÿÿÿ¦ÿÿ ÿÿ²ÿ¤ÿÿ¢ÿ¤ÿÿÿ§ÿ¢ÿ¬ÿ¦ÿ«ÿ¸ÿ©ÿ¨ÿÿÿ¦ÿ¨ÿ¥ÿªÿ«ÿÿ¥ÿ¬ÿÿÿÿÿ¢ÿ£ÿ¨ÿ¤ÿÿÿ¶ÿ©ÿ¨ÿÿ­ÿ¥ÿÿÿ­ÿ¯ÿ¡ÿ¡ÿÿÿÿÿ§ÿ®ÿ±ÿ¤ÿÿ¥ÿ ÿÿ¢ÿ¤ÿ½ÿ©ÿ¥ÿ¥ÿ£ÿ£ÿ ÿ¡ÿÿÿÿ ÿÿ¬ÿÿ¦ÿÿÿÿÿÿ¦ÿ ÿ ÿÿ¡ÿ¨ÿÿÿÿ©ÿ­ÿÿÿ¥ÿ°ÿ±ÿ¥ÿÿÿ¡ÿ¢ÿ¢ÿÿÿ¤ÿÿªÿ¢ÿÿ«ÿ¡ÿ«ÿ¨ÿÿÿ§ÿÿ£ÿ¢ÿÿ§ÿ§ÿ¨ÿ¦ÿÿÿ¨ÿ¡ÿÿÿ­ÿÿ¢ÿ ÿ¡ÿÿÿÿ ÿÿÿ¨ÿ¢ÿ¥ÿ¬ÿ§ÿ ÿÿÿ£ÿ°ÿÿÿ©ÿ³ÿ¤ÿÿÿ¡ÿªÿÿÿÿ¢ÿ©ÿ£ÿ¦ÿ±ÿ¬ÿÿ ÿ ÿ³ÿ­ÿ¤ÿ¥ÿ¹ÿ²ÿ¡ÿ ÿ«ÿµÿÿÿ¥ÿ¢ÿÿ¢ÿ ÿÿ¢ÿ¤ÿÿÿÿÿÿÿÿ¤ÿ­ÿ®ÿÿªÿ¨ÿÿÿÿÿÿÿ ÿÿÿÿ®ÿÿÿ¢ÿ¢ÿ¬ÿ´ÿÿ¡ÿ©ÿ®ÿ«ÿ²ÿ¸ÿ°ÿ¢ÿ£ÿ¡ÿ£ÿ©ÿ£ÿÿ¢ÿ¤ÿ£ÿ¤ÿ¡ÿÿ­ÿÿ¨ÿ£ÿÿÿÿ ÿÿÿ ÿ¤ÿÿ£ÿ¤ÿÿÿ¨ÿ±ÿÿ¨ÿ ÿ¡ÿÿÿÿÿ§ÿ¯ÿ§ÿ¯ÿ­ÿ¦ÿ¤ÿ¦ÿ¤ÿ´ÿ®ÿ´ÿ¢ÿ¤ÿµÿµÿ¡ÿÿ|þÿhÿzÿyÿÿuÿÿÿÿÿÿÿÿÿÿÿÿ{ÿyÿwÿoÿxÿÿÿÿuÿwÿzÿ~ÿtÿmÿxÿxÿzÿÿÿÿÿÿÿÿÿÿÿqÿuÿÿÿÿÿÿÿnÿÿÿmÿwÿÿÿÿÿ%ÿ°ýúþ=ÿpÿÿÿ©ÿÿÿÿÿÿÿÿÿÿÿ|ÿÿÿÿÿÿÿÿÿÿÿÿÿÿÿÿÿÿÿÿ¢ÿÿÿÿÿ£ÿÿ¡ÿ©ÿ¡ÿ¢ÿÿ ÿÿÿÿÿ¦ÿ¥ÿÿÿÿ¢ÿ³ÿÿÿÿ­ÿ¬ÿ¥ÿ£ÿ«ÿ¹ÿÿ¡ÿ¼ÿÿ¥ÿ´ÿ¨ÿÿÿÿÿÿ¤ÿ¥ÿÿ¤ÿ¤ÿÿ§ÿªÿÿÿÿÿ£ÿ¯ÿ­ÿ¡ÿ ÿ¡ÿ§ÿ«ÿ ÿÿ¨ÿÿÿÿÿÿÿÿÿÿÿ§ÿÿ¢ÿ´ÿ£ÿ¤ÿ¦ÿ«ÿ´ÿ±ÿ ÿ«ÿÿªÿ¨ÿÿ¦ÿ¨ÿ¤ÿ¢ÿÿÿÿÿÿÿÿ¬ÿ³ÿ¯ÿ®ÿ§ÿÿ ÿ¨ÿ¢ÿÿÿÿÿÿÿÿÿÿÿ¦ÿÿ¢ÿÿÿÿÿÿÿÿÿÿÿÿÿ¥ÿ©ÿ®ÿÿ£ÿ¡ÿÿ¡ÿÿÿ¶ÿ¨ÿÿ¥ÿ§ÿªÿ±ÿ¨ÿÿÿ¡ÿªÿ«ÿ¢ÿÿªÿÿ¢ÿ¨ÿ§ÿÿ ÿ¡ÿÿ­ÿ¥ÿÿ¥ÿÿÿÿÿÿÿªÿ³ÿ¢ÿÿ¦ÿ¦ÿÿ®ÿÿ¦ÿ§ÿÿ ÿ¤ÿ¤ÿ«ÿ´ÿ¢ÿÿÿ¡ÿÿ¤ÿ§ÿ§ÿªÿ¥ÿÿÿÿÿÿ¦ÿÿ²ÿ«ÿ´ÿ©ÿÿÿÿÿÿÿÿ¢ÿÿ£ÿÿ¤ÿÿ ÿÿÿÿÿÿ£ÿÿ©ÿ¦ÿ¥ÿ¦ÿ¤ÿ¢ÿ®ÿ­ÿ¦ÿÿÿ ÿ«ÿ­ÿ¡ÿÿÿÿÿ¥ÿ¤ÿÿÿÿÿÿÿÿÿÿÿÿÿÿ ÿ£ÿÿÿªÿ§ÿ ÿ¤ÿ¡ÿÿÿÿÿ¦ÿ§ÿ§ÿ¸ÿ¨ÿ£ÿ¨ÿ¡ÿÿÿ¥ÿ£ÿ¨ÿÿ¢ÿ¥ÿÿ ÿ¨ÿ¢ÿÿÿ¥ÿ¬ÿªÿ¦ÿÿ¥ÿªÿÿ¨ÿºÿ¦ÿÿ¤ÿ£ÿ£ÿ¦ÿ¤ÿÿÿÿÿ¡ÿ¥ÿÿÿ¢ÿÿÿ£ÿªÿ¤ÿÿ£ÿ¢ÿÿÿÿÿÿ¨ÿÿ³ÿÿÿ§ÿ«ÿÿÿÿÿ¥ÿ¢ÿ£ÿ©ÿ¢ÿ¨ÿ¡ÿ ÿÿÿ¡ÿ ÿÿÿÿÿ£ÿ¥ÿ¨ÿ¡ÿÿ©ÿÿ®ÿ¢ÿ¢ÿÿÿ¡ÿÿ¦ÿ´ÿ±ÿÿÿ ÿ¡ÿ¦ÿÿÿÿ ÿÿ¦ÿ«ÿÿªÿÿ ÿ©ÿ ÿÿ¦ÿ¨ÿÿ¤ÿ­ÿ¦ÿÿ¦ÿ¬ÿ¨ÿ¢ÿÿÿÿÿ£ÿ¢ÿ¢ÿ¦ÿ¢ÿ¢ÿ¡ÿÿ ÿ¥ÿ¤ÿ¢ÿÿÿÿÿ¡ÿ¬ÿÿÿÿÿ¢ÿ¥ÿÿÿÿÿ£ÿ¡ÿÿ ÿÿÿÿÿÿ¤ÿÿÿÿÿÿÿÿÿÿÿÿ~ÿuÿÿ~ÿÿÿÿÿÿ~ÿtÿyÿ{ÿÿÿÿyÿ~ÿÿÿwÿÿÿwÿÿÿÿÿÿÿÿÿÿÿÿÿÿÿÿÿ~ÿÿÿÿÿÿ®ÿpÿÿ{ÿÿÿÿÿÿÿÿÿÿÿÿuÿzÿ|ÿxÿzÿxÿÿÿÿhÿqÿuÿÿwÿyÿÿyÿtÿxÿyÿ}ÿÿÿÿÿÿvÿ|ÿÿfÿÿÿÿÿÿÿ{ÿxÿyÿÿ|ÿ{ÿÿÿÿÿ~ÿÿÿÿÿÿ¢ÿÿÿ ÿÿÿ¢ÿÿÿÿ¥ÿÿÿÿÿÿ§ÿÿÿ£ÿÿÿÿÿÿ¤ÿÿÿÿÿ¢ÿÿÿÿÿÿÿÿÿÿÿÿÿÿÿÿÿÿ¢ÿÿÿÿÿÿ¨ÿÿ´ÿ¨ÿ ÿÿÿÿÿÿÿÿ ÿ¤ÿ§ÿ¡ÿÿÿ¡ÿÿÿ¥ÿ ÿÿ¥ÿÿÿÿ¡ÿ ÿÿ¨ÿÿ¡ÿÿÿÿÿ¦ÿÿÿÿÿÿÿÿÿÿÿ§ÿ³ÿ²ÿÿÿÿ¥ÿ¨ÿÿ¤ÿÿÿÿÿÿ}ÿÿÿÿÿÿÿÿÿ§ÿ¢ÿÿÿÿÿÿÿÿÿÿÿ«ÿ¯ÿÿ£ÿÿÿÿyÿÿÿÿÿÿÿÿÿÿÿÿÿ£ÿ¥ÿÿÿ¤ÿÿÿÿ£ÿ²ÿÿÿÿÿÿÿÿÿ¢ÿÿÿÿÿÿ¥ÿÿÿÿ£ÿÿÿÿÿÿÿÿÿÿÿÿ ÿ¯ÿÿ¤ÿÿÿÿ¡ÿÿÿ~ÿÿÿÿÿ¡ÿÿÿÿÿÿÿÿÿÿÿÿÿÿÿÿÿ¢ÿÿÿÿÿÿÿÿÿÿÿÿÿÿÿÿÿÿÿÿÿÿ|ÿÿÿuÿÿÿÿÿ~ÿÿÿÿÿÿÿÿlÿÿ~ÿrÿsÿnÿxÿ~ÿÿuÿÿÿÿÿÿÿÿÿÿxÿÿÿtÿ{ÿ}ÿvÿvÿÿÿÿÿÿ|ÿ¡ÿÿÿÿÿÿÿÿÿ|ÿ|ÿÿÿÿÿÿ{ÿÿÿ{ÿÿÿÿÿÿÿÿÿÿÿÿÿÿÿÿÿÿwÿÿzÿxÿÿ¢ÿÿ}ÿÿ}ÿÿÿÿÿÿÿÿÿÿÿÿÿÿÿÿÿÿÿÿÿÿÿÿÿÿÿxÿÿÿ ÿÿÿÿ{ÿÿÿÿÿ ÿÿÿÿÿÿÿ©ÿÿÿÿÿÿ ÿÿÿÿÿÿÿ¦ÿ¡ÿÿ ÿÿÿ¢ÿÿÿ«ÿ«ÿÿÿÿÿÿÿÿÿÿÿÿÿÿÿÿÿÿÿjÿ'ÿÿÿÿÿÿÿÿÿÿÿÿ ÿÿ¢ÿÿÿÿ ÿ ÿ¡ÿ¨ÿÿÿÿÿÿ©ÿ£ÿÿÿÿÿÿÿ}ÿÿÿÿÿ¡ÿ¬ÿÿÿÿÿÿ¨ÿÿÿÿÿÿÿÿÿ¡ÿÿÿÿÿÿÿ¤ÿÿÿÿÿÿ}ÿÿÿ ÿÿÿÿÿ§ÿ«ÿÿÿÿ§ÿ§ÿÿ¡ÿÿÿÿÿÿÿ¨ÿÿ¡ÿÿÿÿÿ¯ÿÿÿÿÿ¥ÿÿÿÿÿÿ¡ÿÿÿÿÿÿÿÿ§ÿ ÿÿ ÿÿÿÿÿÿ¢ÿ¡ÿÿÿÿÿÿlÿ7ÿMÿÿÿÿÿÿwÿÿÿ ÿÿÿÿÿÿÿÿÿÿ¦ÿÿÿ¦ÿ¯ÿ ÿÿÿ£ÿÿÿÿÿÿÿÿÿÿÿÿÿyÿÿ ÿÿÿÿÿÿÿ¢ÿÿÿÿÿ ÿÿÿÿÿ ÿ¬ÿ¢ÿÿÿªÿÿÿÿ§ÿÿ¯ÿ­ÿÿÿ­ÿ ÿÿÿÿÿªÿ£ÿÿÿÿÿÿÿÿÿÿÿÿÿÿÿÿÿ¤ÿÿÿÿÿ¢ÿ¦ÿÿÿÿÿÿsÿÿ£ÿyÿÿÿÿ²ÿÿÿÿ|ÿÿÿ¨ÿÿÿÿÿÿ¡ÿÿÿ~ÿÿÿÿÿÿÿÿÿÿÿÿÿÿÿÿÿÿÿÿÿÿÿÿ¥ÿ¢ÿÿ~ÿÿ§ÿ¡ÿÿÿÿÿÿ§ÿÿÿ¡ÿÿ¨ÿÿ«ÿÿ«ÿÿÿÿÿÿÿÿÿÿ§ÿÿÿÿÿÿÿÿÿÿÿÿÿÿ¢ÿÿÿÿÿ©ÿÿ~ÿÿÿÿÿÿzÿÿªÿÿÿ¯ÿ­ÿÿÿÿÿÿÿÿÿÿÿ¡ÿ§ÿµÿ¤ÿÿÿÿÿÿÿÿÿÿÿÿÿÿÿÿÿÿ¨ÿÿÿÿÿÿÿÿ¤ÿÿÿÿÿ´ÿÿÿÿÿÿÿÿÿ¯ÿÿÿÿÿ¡ÿ ÿÿ±ÿ³ÿÿÿÿÿÿÿÿÿÿ¤ÿ¡ÿÿÿÿ ÿÿÿÿÿÿÿÿÿ¤ÿ¥ÿ©ÿÿ±ÿ£ÿÿÿÿÿ¤ÿ£ÿ«ÿÿÿÿÿ¢ÿuÿ¤ÿ¯ÿ£ÿ£ÿÿÿ ÿÿÿ ÿÿÿÿÿÿÿÿÿÿÿ¥ÿÿÿÿÿÿ ÿ¡ÿÿ ÿÿÿÿÿÿÿÿÿ£ÿ¨ÿÿÿÿ|ÿÿÿ¦ÿÿÿÿÿÿ ÿÿÿÿÿÿÿÿ ÿ¢ÿÿÿ«ÿ©ÿÿÿÿÿÿÿÿÿ ÿ©ÿ¶ÿÿÿ¦ÿÿ¦ÿÿ«ÿ£ÿ¢ÿÿ¥ÿÿ¥ÿÿÿÿ¥ÿÿÿÿÿ ÿÿ ÿ¢ÿ¦ÿ ÿÿ¢ÿ±ÿÿÿÿ ÿ¤ÿÿÿ¥ÿÿ¢ÿ¦ÿÿÿÿÿÿ¥ÿÿ£ÿ¢ÿÿ­ÿ¢ÿÿ±ÿÿÿÿÿÿ¢ÿ©ÿ¤ÿÿ¡ÿ¡ÿ¥ÿ¢ÿÿ¬ÿ­ÿ¤ÿÿÿÿÿ¨ÿ¢ÿÿÿÿ¢ÿÿÿÿ¤ÿÿ¦ÿ ÿÿÿÿÿÿªÿ©ÿÿÿ ÿ ÿÿ§ÿÿÿÿÿÿÿÿÿ£ÿªÿªÿÿÿ ÿ¤ÿ§ÿÿyÿÿÿÿ§ÿÿÿÿÿ ÿÿÿÿÿ¸ÿÿÿ¤ÿ§ÿÿÿ ÿ¢ÿÿÿ¢ÿÿ¤ÿªÿÿÿÿÿ¢ÿ ÿÿÿÿÿÿÿÿ¥ÿ§ÿÿ²ÿÿÿÿÿ¢ÿ¤ÿÿÿÿÿÿÿÿÿ°ÿ£ÿÿ¤ÿÿÿ§ÿ¦ÿÿÿ¥ÿÿ«ÿ¬ÿÿÿ³ÿÿÿÿÿÿ ÿµÿÿÿ«ÿ²ÿ¢ÿ ÿÿÿÿÿÿ ÿ©ÿ²ÿªÿÿ ÿÿÿÿÿ¥ÿÿ¡ÿÿ©ÿÿÿ§ÿÿ¥ÿÿÿÿ¢ÿÿÿ°ÿ¼ÿ¤ÿ¡ÿÿÿ¢ÿÿ£ÿ°ÿ³ÿ£ÿÿ¦ÿ¢ÿ ÿÿÿÿ}ÿÿªÿÿ ÿ¡ÿÿ¦ÿÿÿÿÿ«ÿ¦ÿÿÿÿÿÿ¦ÿÿÿ«ÿÿÿÿÿÿ¬ÿÿÿ¢ÿªÿÿÿ ÿÿ¯ÿ©ÿÿ£ÿ£ÿ£ÿ¦ÿ©ÿ¤ÿ ÿÿÿ¡ÿ¥ÿ¦ÿ¢ÿÿÿÿÿ£ÿ~ÿÿ«ÿ£ÿ¥ÿÿÿÿ¢ÿÿ¤ÿÿ¤ÿ¯ÿ¨ÿ¦ÿÿÿÿÿÿÿÿÿ¥ÿÿÿ¢ÿÿ¤ÿ¢ÿÿ­ÿÿÿ¢ÿÿ ÿÿÿÿÿÿÿÿÿÿÿÿÿÿÿÿ~ÿÿuÿlÿÿyÿÿÿÿzÿxÿÿÿuÿwÿyÿÿzÿVÿiÿuÿÿÿoÿ~ÿvÿ{ÿqÿoÿtÿÿÿvÿtÿyÿqÿwÿ{ÿvÿmÿlÿwÿ|ÿ}ÿ~ÿtÿrÿyÿuÿÿÿxÿÿÿÿoÿvÿÿÿ|ÿÿÿÿxÿ{ÿÿÿÿpÿxÿyÿÿ{ÿ{ÿ{ÿÿÿ|ÿmÿqÿÿ~ÿyÿmÿiÿuÿxÿ{ÿÿmÿqÿqÿÿÿÿÿÿÿoÿÿÿÿÿÿÿÿÿÿÿ{ÿÿÿÿÿÿÿÿ¤ÿÿÿÿÿÿÿÿªÿ¨ÿÿÿÿÿ¢ÿ­ÿ¯ÿÿ¥ÿÊÿ¢ÿÿÿÿÿ£ÿ£ÿÿ¤ÿ ÿÿÿÿÿ ÿ¦ÿªÿÿÿ¡ÿ©ÿÿÿÿÿÿÿÿ¢ÿ©ÿÿÿÿÿÿÿzÿ£ÿÿ ÿ¹ÿ ÿÿ ÿ©ÿ£ÿ¢ÿ£ÿ¢ÿÿ¡ÿ¥ÿÿÿ¨ÿ¨ÿÿÿ¢ÿÿ ÿ ÿÿÿÿÿÿÿ¡ÿ ÿÿÿÿÿ ÿÿ¥ÿ£ÿ£ÿ«ÿÿÿ¦ÿÿ£ÿÿÿÿ¡ÿÿÿÿ«ÿ«ÿÿ§ÿÿ£ÿ­ÿÿÿÿÿ£ÿ£ÿÿÿ¬ÿ¶ÿ¨ÿÿÿ ÿ¥ÿ£ÿÿÿÿÿÿÿÿÿÿÿÿÿ¦ÿªÿ®ÿ¤ÿ£ÿ ÿÿÿ¤ÿÿÿÿ£ÿÿÿÿ£ÿÿ¬ÿÿÿ¤ÿÿÿÿÿÿ¤ÿ¦ÿÿÿÿÿÿ£ÿªÿÿÿ¨ÿÿ ÿÿ£ÿ¦ÿ£ÿ¢ÿ ÿ§ÿ¦ÿÿÿ¡ÿ©ÿ±ÿÿÿÿ¡ÿÿÿ¥ÿ°ÿ®ÿÿÿÿ§ÿÿÿÿÿÿÿÿÿÿÿÿ£ÿ«ÿ¬ÿ¥ÿÿ­ÿÿÿÿÿ­ÿ³ÿ¤ÿÿ¢ÿÿ­ÿ¨ÿÿÿ ÿÿÿÿÿÿÿ£ÿÿ¡ÿ¥ÿÿ¢ÿÿ¦ÿÿ¯ÿ¤ÿÿÿ¥ÿÿÿ§ÿ¥ÿÿÿ¥ÿÿ¨ÿÿÿÿÿ©ÿ¤ÿÿÿ¤ÿ¡ÿÿÿÿÿ¢ÿÿÿ«ÿ«ÿÿÿÿ¥ÿÿÿÿÿ©ÿÿÿÿÿÿÿÿÿÿÿÿÿÿÿÿÿÿÿÿ¤ÿ®ÿÿ¡ÿÿÿÿÿ¢ÿ§ÿ¤ÿ£ÿ§ÿÿÿ¯ÿÿ¦ÿ§ÿÿ ÿ¯ÿ·ÿ·ÿ­ÿ£ÿ¼ÿ¢ÿ«ÿÿ©ÿ¦ÿ§ÿ¦ÿ°ÿ­ÿ¥ÿ¢ÿÿ¥ÿ ÿÿ´ÿÿ£ÿ©ÿÿÿÿÿ¡ÿ«ÿ·ÿÿÿÿ°ÿ¡ÿÿ ÿÿÿÿÿ£ÿ©ÿÿ«ÿÿÿÿÿÿ¢ÿ¤ÿ¬ÿÿ¹ÿ¯ÿ¡ÿÿÿ¡ÿ²ÿ­ÿ¨ÿ¬ÿ¦ÿ¬ÿ¡ÿÿÿÿÿÿÿÿÿÿÿÿ¬ÿÿ§ÿÿÿÿÿÿ«ÿÿÿÿ¢ÿÿ¡ÿÿÿ£ÿªÿ¨ÿ§ÿ¶ÿÿ´ÿÿ£ÿ ÿ¡ÿ¢ÿ¤ÿ©ÿÿ ÿ«ÿ ÿ§ÿ¡ÿÿ¢ÿÿÿ¬ÿ«ÿ¤ÿÿÿ¦ÿªÿ«ÿ£ÿÿ¢ÿ©ÿ§ÿÿ¥ÿ¬ÿ¨ÿ­ÿ®ÿ©ÿ¦ÿÿÿ£ÿÿ¡ÿ©ÿ¥ÿÿÿ£ÿ¤ÿ¥ÿ¢ÿÿ¦ÿÿ¦ÿ¨ÿÿÿÿ¥ÿ ÿ§ÿ©ÿ¢ÿÿÿ£ÿ­ÿ¯ÿ´ÿ§ÿÿ ÿÿÿÿÿ ÿ ÿÿÿ¢ÿ ÿ¤ÿÿÿ¨ÿ¨ÿÿÿÿ²ÿ©ÿ¢ÿÿÿ¬ÿªÿÿ ÿÿ¥ÿ§ÿÿ©ÿ¨ÿÿÿ£ÿÿ¡ÿÿÿ¥ÿ¡ÿÿÿ¡ÿ¢ÿÿÿ£ÿ ÿ£ÿ¨ÿ¥ÿÿÿ¬ÿ¥ÿÿÀÿ·ÿ°ÿ³ÿ´ÿ¬ÿ£ÿ©ÿ­ÿÿ¨ÿ°ÿ­ÿ¤ÿÿ¤ÿ§ÿ§ÿ£ÿ¡ÿ¡ÿ¤ÿªÿ¥ÿÿþþçþRÿsÿÿÿÿÿÿÿÿÿÿÿÿÿ¡ÿ ÿÿÿzÿÿÿÿÿkÿfÿnÿ~ÿÿpÿjÿ}ÿxÿÿÿÿÿÿÿÿÿÿÿxÿyÿÿÿÿÿÿÿÿsÿÿ}ÿÿÿ¥ÿ­ÿÿÿPÿ©ý^þ@ÿÿÿÿÿ¦ÿÿÿÿÿÿÿÿÿÿÿ}ÿÿÿÿÿÿÿÿÿÿÿÿÿÿÿÿÿÿÿ£ÿÿÿÿÿ¤ÿÿÿ¥ÿ¥ÿÿ­ÿ¤ÿ³ÿÿÿÿ¤ÿ¨ÿ¤ÿÿÿÿ¥ÿÿ¡ÿ ÿÿÿÿÿªÿ¨ÿÿ¢ÿ¤ÿÿ¬ÿ¯ÿ£ÿ ÿ¢ÿÿÿÿ¨ÿ ÿ ÿÿ£ÿ§ÿ¨ÿ¦ÿÿ¨ÿÿ©ÿ¡ÿªÿ¤ÿÿ£ÿ©ÿ¤ÿ¦ÿ©ÿ ÿÿÿÿ£ÿ ÿÿÿÿÿÿÿ¶ÿ¤ÿÿ ÿÿÿ¡ÿ¨ÿ¯ÿ¶ÿµÿ¸ÿ§ÿ¥ÿ£ÿÿÿÿÿÿÿÿÿ¦ÿÿÿ ÿ¬ÿ¬ÿ¢ÿÿ§ÿ§ÿÿÿ¨ÿÿÿÿ ÿÿÿÿ£ÿÿÿ­ÿªÿÿ¥ÿ±ÿ¢ÿÿ£ÿªÿ¨ÿ¨ÿ¢ÿÿ ÿ§ÿ£ÿ²ÿ¥ÿÿ§ÿ¤ÿÿÿÿ¡ÿ·ÿ³ÿ«ÿ¡ÿ«ÿ¬ÿ ÿÿÿÿ ÿ®ÿ£ÿ¤ÿÿ¡ÿÿ¡ÿÿ ÿ¤ÿ¢ÿÿÿ®ÿ±ÿÿÿÿÿÿÿ¨ÿ®ÿ«ÿªÿÿÿÿÿÿ­ÿ¢ÿ­ÿ¨ÿ§ÿ¢ÿ¢ÿ¥ÿ ÿ§ÿ¥ÿ¥ÿÿ´ÿÿÿÿÿÿÿÿÿÿÿÿ ÿÿ«ÿ³ÿ³ÿ°ÿ¨ÿÿÿ¡ÿ£ÿ¦ÿÿ¦ÿÿ¦ÿ ÿÿÿÿÿ¡ÿÿÿ¤ÿ¨ÿ¨ÿ¥ÿÿÿ¤ÿÿÿ£ÿ ÿÿÿÿÿÿ¦ÿ£ÿÿ·ÿ¡ÿÿÿÿÿÿÿ§ÿ¤ÿÿÿÿÿÿÿ¢ÿ£ÿ¥ÿ§ÿÿÿ¢ÿªÿ ÿÿ£ÿ­ÿ¬ÿÿ£ÿ§ÿ½ÿ²ÿ¤ÿ¨ÿ¥ÿ¢ÿ£ÿÿÿ®ÿ¥ÿÿÿ¡ÿ¨ÿ¡ÿ¬ÿ©ÿ¤ÿÿ¨ÿ³ÿ¬ÿ¥ÿ§ÿÿ¡ÿÿ§ÿ«ÿ¬ÿÿ«ÿÿªÿ¤ÿÿ£ÿ¤ÿÿÿÿ¢ÿ¦ÿÿÿ¤ÿ ÿÿÿÿÿ¨ÿ¤ÿÿÿÿÿ¦ÿ¤ÿ¯ÿ°ÿ¬ÿÿÿÿ ÿÿÿÿ¦ÿ¬ÿ«ÿ§ÿ£ÿÿ¨ÿÿÿ ÿ¦ÿ¤ÿÿÿÿÿÿ£ÿ£ÿÿ ÿÿ¡ÿ¢ÿÿÿÿµÿÿÿ¤ÿ®ÿ¦ÿ¥ÿÿ ÿ¤ÿÿ¢ÿ©ÿ ÿ§ÿ¥ÿ¢ÿ£ÿ©ÿ«ÿÿ ÿ¬ÿÿÿ¡ÿ´ÿ²ÿÿÿÿÿÿÿÿ¨ÿÿÿÿÿÿÿ¡ÿ ÿÿÿ¡ÿ©ÿ¤ÿ¢ÿÿÿÿÿ ÿÿÿ¡ÿÿÿÿÿÿÿÿÿÿ¢ÿ¦ÿ¬ÿ¦ÿÿÿÿÿÿÿÿÿÿÿÿÿÿÿÿÿÿÿÿoÿ{ÿÿÿÿÿÿuÿÿÿ~ÿÿÿÿÿÿÿÿÿÿvÿoÿuÿwÿÿÿÿÿÿ|ÿÿÿ|ÿ~ÿÿÿÿÿ~ÿÿÿÿkÿ|ÿÿÿÿÿÿÿÿÿ}ÿ~ÿÿÿÿÿÿÿÿrÿrÿ{ÿ{ÿÿmÿÿÿÿoÿqÿÿÿÿÿÿÿxÿrÿnÿoÿyÿÿ~ÿÿÿÿsÿÿÿpÿÿvÿÿÿÿÿ{ÿ{ÿÿÿ|ÿÿÿÿ}ÿ{ÿxÿÿÿÿoÿÿ|ÿÿÿÿÿÿÿÿÿÿÿÿÿÿ¦ÿ£ÿÿÿÿÿÿÿ ÿÿÿÿÿÿÿÿÿÿ£ÿ°ÿ§ÿÿÿÿÿÿÿÿ¢ÿ¤ÿ§ÿÿÿÿ¤ÿªÿ¥ÿÿÿÿÿÿÿÿÿÿ ÿ¤ÿ¤ÿÿÿÿÿÿÿÿÿ ÿ§ÿ§ÿÿÿÿ¯ÿÿÿÿ§ÿ¬ÿÿ«ÿÿÿÿÿÿÿÿÿÿ ÿÿÿÿÿ¢ÿÿÿÿ§ÿ¨ÿ®ÿÿÿÿÿªÿ ÿ¡ÿÿÿÿÿÿÿÿÿÿÿ¥ÿ¤ÿÿÿ¡ÿÿÿÿÿÿÿÿÿÿÿ©ÿ­ÿÿÿ¢ÿÿÿÿ£ÿÿ}ÿÿ¡ÿÿÿÿ¦ÿÿÿÿ¢ÿ¡ÿ¡ÿÿ ÿÿÿÿÿ ÿ ÿÿÿÿÿÿÿ¡ÿÿÿÿÿÿÿÿÿÿÿ£ÿÿÿÿÿÿÿÿªÿÿÿÿÿÿÿÿÿÿÿÿ}ÿÿÿÿÿÿzÿÿÿÿÿÿÿÿÿÿÿÿÿÿÿsÿÿ¡ÿÿ~ÿÿÿÿÿÿÿÿ{ÿÿÿÿÿÿÿÿÿÿÿÿ{ÿÿÿÿvÿÿÿÿÿÿyÿÿÿÿÿÿÿuÿÿuÿÿyÿÿÿÿÿÿÿzÿÿÿ~ÿÿÿÿÿÿÿÿÿnÿ~ÿvÿÿ{ÿ~ÿÿÿÿÿÿÿ~ÿ~ÿpÿÿmÿÿsÿqÿÿÿÿÿzÿÿyÿzÿvÿvÿÿÿÿÿÿÿÿÿÿÿÿÿÿÿÿÿÿÿ}ÿnÿwÿÿÿÿÿÿoÿÿÿÿÿ~ÿÿ ÿ¥ÿÿÿÿÿÿÿÿÿÿÿÿÿÿÿÿÿÿÿÿÿÿÿÿÿÿÿÿÿÿÿ¢ÿÿÿ}ÿÿÿ~ÿÿÿÿsÿÿÿÿÿÿÿ ÿ ÿÿÿÿÿÿÿÿÿÿÿ ÿ¡ÿÿÿ}ÿÿÿÿ¡ÿÿÿÿÿ¡ÿÿ ÿÿÿÿÿpÿ(ÿ@ÿÿÿ¨ÿÿÿÿÿÿÿÿÿÿ§ÿÿÿÿÿÿÿÿÿÿÿÿÿÿÿ¨ÿÿÿÿ©ÿÿÿ¡ÿÿÿ­ÿ{ÿ¦ÿÿ¤ÿÿ«ÿÿ¤ÿÿ£ÿÿÿÿ£ÿ ÿÿÿÿxÿÿÿÿÿÿÿÿÿÿÿÿÿÿ£ÿ¥ÿ¦ÿ ÿÿ¦ÿ¤ÿÿÿ¦ÿ§ÿ¡ÿÿÿÿÿÿÿÿ|ÿÿ©ÿ¡ÿÿ«ÿÿÿ¥ÿÿÿÿÿÿÿÿÿÿÿÿÿÿÿÿÿÿÿÿÿÿÿÿÿÿÿ£ÿ£ÿÿÿÿÿÿÿuÿIÿ3ÿrÿ¥ÿ¡ÿÿ¢ÿÿÿÿÿÿÿ¤ÿÿÿÿÿÿÿÿÿÿÿÿÿÿÿÿÿÿ ÿÿÿ¢ÿÿÿÿÿÿsÿzÿÿÿÿÿÿÿÿÿ§ÿ¸ÿÿ¢ÿÿÿ|ÿÿ¥ÿÿÿÿÿÿÿÿ¦ÿ ÿ¤ÿ­ÿÿ§ÿ¯ÿÿÿÿÿÿÿÿÿÿ ÿÿÿÿ§ÿ ÿÿÿÿÿÿÿÿzÿÿÿwÿ¡ÿ©ÿÿÿÿ¨ÿ ÿÿÿÿÿ§ÿÿ¡ÿÿÿ§ÿÿ ÿ¢ÿÿÿÿÿÿÿÿ¨ÿ¢ÿ¡ÿÿÿÿÿÿ ÿÿÿÿ¡ÿÿÿÿÿÿÿÿ|ÿÿÿÿ¡ÿÿÿÿÿÿ ÿÿÿ¤ÿ£ÿÿ~ÿÿ¯ÿÿ¶ÿ¢ÿÿÿÿÿÿ¥ÿÿ ÿÿ¤ÿ ÿ©ÿÿ¡ÿ£ÿÿ¡ÿÿÿÿÿÿÿÿÿÿÿÿÿ~ÿÿÿÿ~ÿÿ©ÿÿÿ¥ÿÿ©ÿÿÿ¢ÿÿÿ¯ÿ¢ÿÿÿ¢ÿÿÿ¢ÿÿÿÿÿÿÿÿÿÿÿÿÿÿ§ÿ§ÿ¤ÿÿÿÿÿÿÿÿÿ¤ÿÿÿÿÿÿÿÿ¦ÿ¦ÿÿÿÿÿ¡ÿÿÿÿÿÿÿÿÿÿÿÿÿÿ¡ÿÿ©ÿÿÿÿÿÿÿÿÿ­ÿ£ÿÿÿÿ§ÿÿÿ£ÿÿÿÿ¢ÿ¡ÿ£ÿ£ÿÿÿÿÿÿÿÿÿ®ÿ¢ÿÿÿÿÿ ÿ¡ÿ¬ÿÿ ÿÿ­ÿÿÿÿÿ£ÿÿ£ÿ©ÿÿ¨ÿÿÿ}ÿÿ¡ÿ©ÿÿÿÿÿÿ|ÿÿÿÿÿÿÿÿÿÿÿÿ¢ÿÿÿÿÿÿÿ´ÿµÿÿ¦ÿÿÿÿÿÿÿ¢ÿÿ¢ÿÿÿÿ¡ÿÿ¢ÿÿÿÿÿÿÿÿÿ¤ÿÿÿÿªÿ¨ÿÿÿÿÿÿÿÿÿÿ«ÿ¥ÿÿÿÿ¢ÿÿ¡ÿÿ¡ÿ­ÿÿ¢ÿÿÿÿÿÿÿÿÿÿÿÿÿÿÿÿÿÿÿÿÿÿ¡ÿÿÿ ÿ¢ÿÿÿÿÿÿ ÿÿÿÿ}ÿÿÿÿ¸ÿÿ©ÿ¬ÿ ÿÿÿ¡ÿÿÿ¢ÿÿÿ¤ÿ ÿ¥ÿÿÿ¨ÿÿÿÿÿÿ ÿÿ¡ÿÿÿÿÿÿÿÿ¢ÿÿ©ÿ ÿ¥ÿ£ÿÿÿÿ­ÿ¯ÿÿ©ÿ¢ÿ¦ÿÿ¦ÿ¥ÿ ÿÿÿ­ÿ£ÿÿÿ«ÿ°ÿ¢ÿÿ¡ÿÿÿÿÿÿÿÿÿÿ¤ÿ{ÿÿÿÿÿ ÿÿ¯ÿ©ÿÿÿªÿÿÿÿ¤ÿÿÿ¦ÿ¦ÿÿ¤ÿ£ÿÿÿÿÿ ÿÿÿÿÿÿÿ¡ÿ¨ÿ§ÿÿ¡ÿ­ÿÿ¢ÿ¨ÿÿÿÿÿÿÿÿÿ¦ÿÿ ÿ§ÿ¤ÿªÿ¨ÿÿÿÿÿ¡ÿÿÿÿ¡ÿÿÿÿ ÿÿ¬ÿ¢ÿ ÿ«ÿ¡ÿ«ÿÿÿ©ÿÿ¡ÿ¦ÿÿÿÿÿÿÿ¨ÿ«ÿªÿ¤ÿ¡ÿÿÿÿÿÿÿÿ§ÿÿÿÿ¤ÿÿ ÿÿÿÿ ÿÿ}ÿÿÿÿ¨ÿ¦ÿÿÿ§ÿ§ÿ ÿÿÿ£ÿªÿªÿ©ÿ§ÿÿÿÿ¡ÿ¦ÿ¬ÿ¢ÿ ÿÿ ÿ£ÿªÿÿ¡ÿ®ÿÿ§ÿÿÿÿÿ¦ÿ¤ÿ¡ÿ¥ÿÿ~ÿÿÿÿ¤ÿÿÿ´ÿ²ÿ®ÿÿÿÿ¦ÿ§ÿÿ¢ÿÿÿÿÿÿÿÿÿÿÿ¦ÿ¦ÿÿÿÿ¢ÿÿÿÿ£ÿÿÿÿÿÿ¤ÿÿ£ÿÿªÿªÿ£ÿÿÿÿ ÿ ÿ©ÿªÿ®ÿÿÿÿ¢ÿÿÿÿÿÿÿÿÿ£ÿ¢ÿ¦ÿ¨ÿ¡ÿÿÿÿÿÿÿÿÿÿÿÿ~ÿÿÿyÿÿzÿÿ}ÿsÿ}ÿÿyÿ~ÿÿsÿtÿÿ}ÿrÿmÿxÿ{ÿjÿxÿÿÿ~ÿ|ÿiÿtÿgÿ|ÿÿÿjÿuÿÿxÿ|ÿÿ{ÿoÿmÿ{ÿÿpÿoÿxÿsÿyÿyÿÿyÿ}ÿrÿÿÿÿÿÿÿÿpÿpÿÿÿ|ÿÿÿxÿzÿÿÿÿyÿÿtÿÿÿsÿzÿ|ÿÿyÿ}ÿ{ÿyÿÿ~ÿÿÿÿwÿvÿÿrÿÿÿ|ÿÿÿÿyÿÿÿÿÿÿ}ÿ}ÿÿÿ~ÿÿÿÿÿÿÿ¥ÿÿÿÿÿÿ§ÿ¢ÿÿÿ ÿ ÿÿÿÿÿ±ÿ¨ÿÿÿÿÿÿÿÿÿÿÿ¤ÿ¦ÿ¦ÿ¥ÿÿÿÿ¨ÿ­ÿÿÿÿ¦ÿÿÿÿÿÿÿÿÿ ÿÿÿÿÿÿÿÿÿÿ©ÿ¬ÿÿÿ¢ÿ§ÿÿ£ÿÿÿÿ¢ÿªÿ§ÿÿ¤ÿÿÿ¥ÿÿÿÿÿÿÿ¢ÿ©ÿÿÿÿÿÿÿÿÿÿÿÿÿ­ÿ«ÿ¡ÿÿÿÿÿÿÿÿÿ¡ÿ¥ÿÿÿªÿ¦ÿ£ÿÿÿÿÿÿÿÿÿÿ¢ÿÿÿ¤ÿ¦ÿÿÿÿ¤ÿ¥ÿÿÿÿÿÿÿÿÿÿÿÿÿÿ§ÿ¥ÿªÿ«ÿ§ÿ¤ÿÿ¡ÿ£ÿÿ¢ÿÿÿÿÿÿÿÿÿÿ ÿÿÿÿÿÿÿ©ÿ¢ÿ£ÿÿÿÿ¢ÿÿ¦ÿ ÿÿ ÿÿÿ¢ÿ¥ÿ®ÿ©ÿÿÿÿ¢ÿÿÿÿªÿÿÿÿ§ÿÿÿ¬ÿ£ÿ¦ÿ¸ÿªÿÿ£ÿ¦ÿÿzÿÿÿÿÿÿÿÿÿÿÿ¤ÿ§ÿ ÿÿ¦ÿ«ÿÿÿÿÿÿÿÿÿÿÿÿªÿ¨ÿÿÿÿÿÿ¡ÿ¥ÿÿ£ÿ£ÿÿÿÿ¦ÿÿÿÿÿ¤ÿ¨ÿ§ÿÿÿ³ÿ£ÿÿ¢ÿÿ ÿÿÿÿÿ¯ÿ¢ÿÿ£ÿ¡ÿÿÿÿÿÿ ÿÿÿÿÿÿÿ¥ÿ¨ÿÿÿÿ§ÿÿ¡ÿÿÿÿÿyÿÿÿÿÿÿÿÿÿÿÿ¨ÿ«ÿÿ¬ÿªÿÿ²ÿ¨ÿÿ¤ÿÿÿ¡ÿ¨ÿ¥ÿ§ÿ¨ÿÿ¡ÿ¢ÿ£ÿ­ÿÿÿÿ¤ÿ¤ÿÿÿ´ÿ°ÿÿÿ¥ÿ ÿ¯ÿ¬ÿ§ÿÿÿÿÿ°ÿÿ£ÿ¥ÿÿÿ®ÿªÿÿÿÿÿÿªÿÿÿÿªÿ¢ÿ ÿÿÿÿÿÿ¡ÿ¦ÿÿªÿÿÿÿÿ©ÿ¢ÿÿÿÿÿ¢ÿ·ÿÿÿ¤ÿ¬ÿ¯ÿ©ÿÿÿ§ÿ¡ÿÿÿ¥ÿÿÿÿÿÿÿÿÿÿÿÿÿÿÿÿÿ°ÿ¡ÿÿÿÿ¥ÿÿÿÿ«ÿªÿ£ÿ¨ÿ¨ÿÿ§ÿ£ÿ©ÿ°ÿÿ¡ÿ®ÿÿÿÿ§ÿÿÿÿ¤ÿ¤ÿÿ¤ÿ¦ÿÿ¦ÿ¡ÿÿªÿ§ÿ²ÿ®ÿ©ÿ±ÿ®ÿ¬ÿ£ÿ®ÿ­ÿ¥ÿ¡ÿÿÿÿ¤ÿ¥ÿ ÿ¥ÿ´ÿ ÿ¥ÿªÿ«ÿ©ÿ¬ÿµÿ¯ÿÿ¯ÿÿ¨ÿ²ÿ¨ÿÿÿ£ÿ£ÿ¢ÿ³ÿ¥ÿÿÿÿ£ÿ­ÿ±ÿÿ«ÿ¥ÿ´ÿÿÿ¡ÿ©ÿ§ÿÿÿ¢ÿ°ÿÿÿªÿ³ÿ¦ÿÿÿÿÿ²ÿ¯ÿÿ¤ÿ­ÿ©ÿ¦ÿ¨ÿÿ¡ÿÿÿªÿ§ÿÿÿ¦ÿÿ³ÿÿ¬ÿÿÿÿ¥ÿ¤ÿÿÿÿÿ£ÿ¦ÿ«ÿ±ÿ¥ÿÿ£ÿ®ÿÿ­ÿÿÿÿÿÿ ÿªÿ¥ÿ¡ÿÿ¢ÿ¨ÿ¡ÿ¡ÿ«ÿ£ÿ¢ÿ¯ÿ¬ÿ¤ÿÿ¥ÿ§ÿÿOÿ:ÿIÿfÿhÿÿÿÿÿÿÿÿÿÿ¡ÿ«ÿÿÿÿÿÿÿÿÿÿÿoÿhÿkÿuÿÿ~ÿrÿxÿuÿÿÿÿÿÿÿÿÿÿ{ÿ|ÿqÿÿÿÿÿÿ~ÿÿzÿÿÿÿÿÿÿÿÿ|ÿ;ÿ=ÿnÿÿÿÿÿ¢ÿÿÿÿÿÿÿÿ~ÿuÿWÿtÿÿÿÿÿÿÿÿÿÿÿ¡ÿÿÿÿÿÿÿ¡ÿÿÿ£ÿÿÿÿÿ ÿ¥ÿ¤ÿÿ£ÿÿ¥ÿÿÿ¢ÿ ÿ¢ÿ¤ÿ ÿÿÿÿ©ÿµÿ¦ÿÿÿÿÿÿÿÿ®ÿ§ÿ¥ÿ ÿÿ£ÿ¦ÿ¤ÿÿÿÿ ÿÿ ÿ£ÿ§ÿ©ÿ¡ÿÿ¡ÿÿ¤ÿÿ£ÿ¡ÿ ÿÿ£ÿ¥ÿ¡ÿ£ÿªÿÿÿÿ¤ÿÿ£ÿ¢ÿÿÿÿÿÿÿÿÿ¡ÿ¤ÿ¡ÿ«ÿ´ÿ­ÿ°ÿ¹ÿ®ÿ§ÿ§ÿ¢ÿÿÿ¡ÿÿÿÿ¢ÿ ÿ«ÿÿÿÿ¢ÿ«ÿ¤ÿÿ£ÿªÿÿÿÿÿ¢ÿÿ¥ÿ ÿÿÿÿ ÿ¢ÿÿÿÿÿªÿ§ÿÿ ÿ¤ÿ ÿ¦ÿ¬ÿ¥ÿ¯ÿ®ÿ¦ÿ§ÿÿÿ§ÿªÿÿ¢ÿ¬ÿ¦ÿÿ®ÿÿÿÿ ÿ¢ÿÿ¡ÿ§ÿ§ÿ¤ÿ¢ÿ¯ÿ¤ÿ¥ÿ¡ÿ«ÿÿÿ¤ÿ¦ÿÿÿ¢ÿÿºÿÿ¨ÿ£ÿÿ­ÿµÿ³ÿ©ÿÿ¡ÿÿÿÿªÿªÿ£ÿ¤ÿÿªÿ®ÿ¢ÿÿÿÿÿÿ£ÿ ÿ¥ÿ¦ÿ£ÿÿ¢ÿ ÿÿÿÿ£ÿÿÿ«ÿ®ÿ²ÿªÿªÿ¦ÿÿÿªÿ¹ÿ®ÿÿ±ÿÿ©ÿ§ÿ¥ÿªÿ§ÿÿÿ ÿ¨ÿ©ÿ¥ÿ®ÿ§ÿ¥ÿÿ¥ÿÿÿÿÿÿ¨ÿÿ£ÿ¥ÿ ÿÿÿ®ÿ§ÿÿÿÿÿÿÿÿ ÿ¡ÿ¯ÿ ÿÿÿÿ«ÿ°ÿªÿ¤ÿ¡ÿÿÿÿÿÿ¥ÿÿ¦ÿÿÿ£ÿ§ÿ­ÿ¡ÿ ÿ¤ÿ¦ÿ§ÿ¥ÿ¤ÿ¡ÿ¡ÿÿÿÿ§ÿ£ÿ®ÿÿÿÿ¥ÿ¤ÿÿÿ¡ÿ³ÿ´ÿ¤ÿ¹ÿÿ ÿÿÿÿÿ ÿÿ ÿ¤ÿÿ ÿÿ£ÿ¡ÿÿÿÿÿÿÿÿÿÿÿÿÿÿÿ®ÿÿÿ¥ÿ®ÿÿÿÿÿ¥ÿ¢ÿÿÿªÿ«ÿ¤ÿ£ÿ ÿ¨ÿÿÿÿ¦ÿÿÿ¤ÿÿÿÿ§ÿÿÿ¤ÿÿÿ¯ÿÿÿÿ­ÿ§ÿÿ£ÿ¬ÿÿÿ¡ÿ¡ÿ¡ÿÿÿ¢ÿ¢ÿ¯ÿ ÿÿ¥ÿ¤ÿÿÿÿÿ ÿ­ÿ£ÿÿ£ÿ ÿ¤ÿ°ÿ ÿÿ¤ÿÿ©ÿ¦ÿÿÿ£ÿ¡ÿÿÿÿÿÿ¢ÿ¨ÿÿÿÿÿÿ¡ÿ£ÿÿ¨ÿ¢ÿÿ£ÿ¦ÿÿÿ£ÿÿ ÿ¦ÿ¢ÿ¦ÿ¬ÿ¨ÿ§ÿ¢ÿ¡ÿÿ«ÿÿÿÿÿÿÿÿÿÿÿÿÿÿÿzÿÿÿÿÿ|ÿvÿ~ÿ}ÿxÿ{ÿÿÿÿÿ~ÿyÿÿÿÿ{ÿiÿwÿyÿÿÿÿÿÿÿ{ÿÿÿÿÿÿÿ|ÿxÿÿÿÿÿÿÿxÿÿÿ¡ÿÿÿÿÿÿÿÿÿ~ÿÿwÿ|ÿuÿtÿwÿwÿ}ÿoÿtÿ{ÿ~ÿ|ÿÿÿÿÿ{ÿ~ÿ~ÿsÿ{ÿÿ}ÿ{ÿmÿrÿÿÿÿvÿÿÿsÿÿyÿ|ÿÿyÿxÿ{ÿyÿÿÿ|ÿ}ÿÿÿÿÿ{ÿÿÿÿyÿÿÿÿÿÿ£ÿÿÿÿ£ÿÿÿÿÿ§ÿÿÿÿÿÿÿÿÿ¬ÿÿ¢ÿÿÿ ÿ ÿÿ¢ÿÿÿ­ÿ«ÿ¦ÿÿÿÿÿÿÿÿ ÿ¨ÿ¢ÿÿÿ£ÿÿºÿÿÿÿ¢ÿÿÿÿÿÿÿÿÿ¥ÿ¥ÿÿ¦ÿÿÿÿÿÿÿ§ÿÿÿÿ¯ÿÿÿÿÿÿÿ§ÿ¢ÿÿÿ¥ÿ¨ÿ£ÿÿÿÿÿÿ ÿ¢ÿ¡ÿ£ÿÿ¨ÿÿÿÿ¡ÿÿ¡ÿÿ ÿ£ÿÿÿÿÿÿÿÿÿÿ¤ÿÿÿ¦ÿÿÿÿÿÿÿ~ÿ£ÿÿÿÿ ÿÿÿ¦ÿ¥ÿÿÿÿ¦ÿ£ÿ¯ÿ¥ÿÿÿÿÿÿÿÿÿ©ÿ¢ÿÿÿÿ¤ÿ¸ÿÿÿ ÿÿÿÿÿÿÿÿÿÿÿÿÿÿÿÿÿÿÿÿÿÿÿÿÿÿÿÿÿÿÿ¥ÿÿ~ÿÿÿÿÿÿÿÿÿÿÿÿyÿÿÿ¡ÿÿÿÿÿÿÿÿÿÿÿyÿ~ÿxÿÿ|ÿÿÿÿÿÿÿÿÿÿÿÿÿÿÿÿÿxÿÿÿÿÿÿÿÿÿÿÿzÿÿÿÿÿÿÿÿÿÿÿÿÿÿmÿ~ÿÿÿÿÿÿÿÿÿÿÿÿoÿÿÿÿÿ~ÿÿÿÿÿÿÿ{ÿ}ÿÿÿÿÿÿxÿtÿ{ÿÿtÿ{ÿlÿÿ|ÿxÿÿ}ÿÿÿ{ÿÿ}ÿsÿxÿ}ÿÿÿxÿÿÿÿÿÿÿÿÿÿÿÿÿ{ÿÿÿÿÿÿ}ÿÿÿ{ÿ{ÿiÿÿÿÿ¡ÿ|ÿÿÿÿÿ}ÿÿvÿ~ÿÿÿÿÿÿÿÿÿÿÿÿÿvÿÿÿÿÿÿÿxÿÿÿÿÿ{ÿÿÿÿÿÿ¡ÿxÿ}ÿÿÿ~ÿÿÿÿÿÿÿ¢ÿÿÿÿÿÿÿÿÿÿÿÿ¡ÿÿÿÿÿÿÿÿÿ{ÿ{ÿÿÿÿÿÿÿÿÿÿ|ÿ%ÿSÿÿÿ¢ÿÿ¡ÿÿÿÿÿÿÿÿÿÿÿÿªÿÿÿÿÿÿÿÿ£ÿ¡ÿÿÿÿÿÿÿÿÿÿ¤ÿÿ¦ÿÿÿÿÿÿÿÿ¨ÿÿÿÿÿÿ©ÿÿ«ÿÿÿÿÿÿÿÿÿÿÿÿÿÿÿÿÿÿÿÿÿÿÿÿÿÿ¨ÿÿÿÿÿÿÿÿÿÿzÿÿÿ¡ÿÿÿÿÿ¡ÿÿÿÿÿÿÿÿÿÿÿÿÿÿÿÿÿÿÿÿÿÿÿÿ¡ÿ£ÿÿÿÿÿÿÿÿ©ÿÿÿÿOÿ\ÿÿÿ}ÿÿÿÿ¢ÿÿ~ÿÿ§ÿÿÿÿÿÿÿÿÿÿÿÿÿÿÿÿÿÿ ÿÿÿ¢ÿÿÿÿÿÿÿÿÿÿÿÿ ÿÿÿÿÿ ÿ¢ÿÿÿ©ÿ¦ÿÿ¨ÿÿ¡ÿÿÿÿÿ¶ÿÿÿªÿÿÿÿ¤ÿÿ¡ÿÿ{ÿÿÿÿÿÿÿÿÿÿÿÿ¡ÿÿ}ÿÿÿÿÿÿÿÿÿÿÿÿ¦ÿ©ÿ§ÿÿÿÿ£ÿÿÿ¤ÿ©ÿhÿ§ÿ¯ÿÿªÿÿÿ¤ÿ ÿÿÿ¤ÿÿÿÿÿmÿÿÿpÿvÿ¡ÿÿÿÿÿÿÿÿÿÿÿÿÿÿÿÿÿÿÿÿÿÿ¡ÿÿÿ¦ÿ¤ÿÿ}ÿ ÿÿÿÿÿÿ«ÿ£ÿÿÿÿ ÿÿÿÿÿÿ«ÿ¢ÿÿxÿÿÿ£ÿ¡ÿÿÿÿÿÿÿÿÿÿÿÿ­ÿÿÿÿÿÿÿÿ£ÿ³ÿÿÿÿÿÿÿÿÿÿÿÿÿÿÿÿÿÿÿÿ¢ÿÿ¥ÿ¢ÿÿÿÿÿÿ®ÿ§ÿÿÿÿ«ÿÿÿÿÿÿÿÿÿÿÿÿ¢ÿ§ÿÿÿÿÿÿÿÿÿ¡ÿ¢ÿÿÿÿ¯ÿÿÿÿ¢ÿ£ÿÿÿÿ¥ÿÿÿÿÿÿÿ£ÿ ÿ¤ÿ§ÿÿ ÿÿÿÿÿÿÿÿ§ÿÿÿÿÿÿÿÿÿ£ÿ¤ÿ©ÿÿÿÿÿÿÿÿ¯ÿÿÿÿ£ÿÿ ÿÿÿÿÿÿ£ÿÿ¥ÿ ÿÿÿÿÿÿ£ÿ¦ÿÿÿÿÿÿÿ¥ÿÿÿÿÿÿyÿÿÿÿÿ©ÿÿ§ÿÿÿ®ÿÿÿ¥ÿÿÿÿ©ÿÿÿ¬ÿÿ ÿÿÿÿ¤ÿ¥ÿÿÿ¢ÿÿÿÿÿÿ ÿ¡ÿÿÿÿÿÿÿÿÿÿÿÿÿÿÿÿÿÿÿÿ§ÿÿÿÿÿ¬ÿÿ¢ÿÿÿÿÿÿÿÿÿÿÿÿÿÿÿÿ¦ÿ¡ÿÿ¦ÿ¦ÿ¢ÿ¬ÿÿÿ¡ÿÿÿÿÿ£ÿ¢ÿ­ÿ¤ÿÿ´ÿ£ÿÿÿÿÿÿÿÿÿÿ©ÿÿÿÿÿÿÿ¨ÿ£ÿÿÿÿÿÿÿÿÿÿÿÿÿ ÿ ÿÿÿÿ¡ÿÿÿ ÿ¥ÿÿÿÿ¨ÿÿÿªÿ£ÿÿÿÿ ÿ ÿ£ÿ¬ÿÿÿ¤ÿ¦ÿ ÿÿÿ¢ÿ¡ÿÿÿÿ¡ÿ¨ÿÿÿ¦ÿ¥ÿÿÿ­ÿ³ÿ£ÿ¤ÿ¨ÿÿ²ÿ¥ÿ¦ÿ©ÿÿÿªÿ°ÿÿ¢ÿ§ÿ¤ÿÿÿ¡ÿÿÿÿÿÿÿÿÿÿÿÿÿÿÿÿ¦ÿªÿ©ÿÿ¦ÿÿÿ¡ÿªÿÿÿ¡ÿ}ÿÿ­ÿÿÿÿÿÿ­ÿ£ÿÿÿÿÿ¦ÿÿªÿ«ÿÿ¨ÿ¢ÿÿ¡ÿÿ¡ÿÿ®ÿÿ¡ÿÿÿÿ¡ÿÿÿÿ¤ÿÿÿ¡ÿ¯ÿ¦ÿÿÿ¥ÿ£ÿÿÿ¢ÿÿÿÿÿÿÿÿÿÿÿÿÿ¦ÿÿ®ÿÿÿ­ÿÿÿÿÿ¢ÿ¦ÿ­ÿ©ÿ¡ÿ¡ÿÿÿÿÿÿÿ¡ÿ²ÿ§ÿÿ ÿ¨ÿÿÿÿ»ÿÿÿÿ­ÿ²ÿÿÿ«ÿ ÿ¯ÿ£ÿÿÿÿÿÿÿÿÿÿ ÿ¦ÿÿÿ¥ÿ¬ÿÿ¯ÿ¡ÿ¢ÿ©ÿ§ÿÿ¨ÿ¨ÿÀÿ¦ÿ£ÿÿÿÿÿÿÿÿÿÿ¦ÿ¨ÿ¦ÿ¡ÿÿÿ¥ÿÿÿ¡ÿÿÿ¦ÿ ÿ¨ÿ¤ÿ¡ÿ ÿ©ÿÿ¢ÿÿÿÿ§ÿ¦ÿ ÿªÿ«ÿÿ ÿÿÿÿÿ¯ÿ«ÿ§ÿªÿ°ÿÿÿÿ ÿ²ÿ¯ÿÿÿÿÿÿÿÿÿÿÿÿoÿ}ÿÿÿÿÿÿwÿqÿÿÿÿÿÿuÿhÿyÿÿÿÿxÿjÿrÿ~ÿÿ{ÿ|ÿzÿoÿjÿkÿwÿxÿ\ÿaÿwÿwÿqÿvÿÿ|ÿrÿyÿ~ÿuÿdÿlÿ}ÿiÿyÿÿÿÿ|ÿlÿÿÿÿÿÿÿ~ÿhÿÿÿÿÿÿ}ÿuÿzÿÿÿÿrÿzÿ~ÿÿÿÿÿÿÿyÿ}ÿÿÿÿÿÿÿÿÿzÿÿcÿ{ÿjÿÿÿuÿÿÿpÿ|ÿÿxÿlÿ{ÿÿ|ÿÿÿÿÿÿÿÿÿ¡ÿÿÿÿÿÿÿÿÿÿÿÿ¢ÿ¤ÿ£ÿ¦ÿÿÿÿ«ÿ·ÿÿ¦ÿÿÿÿÿ¡ÿ§ÿ¬ÿ­ÿ¥ÿ£ÿÿÿ£ÿ£ÿÿÿÿÿÿÿ¢ÿÿÿ£ÿÿÿ¡ÿÿÿÿÿ¨ÿÿÿÿÿÿÿÿ¬ÿ§ÿÿÿ¥ÿÿÿ¤ÿÿ¢ÿ§ÿ¢ÿÿÿ¡ÿÿÿÿªÿÿ¡ÿÿ©ÿ£ÿÿÿÿ¦ÿ³ÿ ÿÿÿÿÿ£ÿÿÿ®ÿ¢ÿÿÿÿ ÿªÿ£ÿÿÿÿ¨ÿÿ¢ÿÿ©ÿÿÿÿÿÿÿÿÿÿÿÿÿÿÿ±ÿÿÿÿ©ÿ¦ÿÿÿÿ¥ÿÿÿ¦ÿÿÿÿÿÿÿÿÿÿÿ ÿÿ«ÿ¶ÿÿÿ¥ÿÿÿÿÿ ÿ¨ÿÿ¤ÿÿÿÿÿ¦ÿÿÿÿÿÿÿÿÿÿÿ¬ÿÿÿ·ÿÁÿ¥ÿÿÿÿ£ÿ£ÿ£ÿ¢ÿÿ¡ÿÿÿÿ«ÿÿÿÿ ÿÿÿ£ÿÿÿÿ¨ÿÿÿÿÿÿÿÿÿÿÿÿÿÿÿÿ ÿ¤ÿÿÿ£ÿ¨ÿÿÿÿ¢ÿ¡ÿÿ¤ÿ¨ÿÿÿ§ÿ«ÿÿÿÿ¤ÿÿÿÿÿÿÿÿ§ÿ¨ÿ¡ÿÿÿÿÿ¤ÿ©ÿ«ÿ¦ÿÿÿÿ¨ÿÿÿÿÿ¢ÿÿÿÿÿÿÿ¡ÿÿ¡ÿÿÿÿÿÿÿÿÿÿ¥ÿ£ÿÿ±ÿ¬ÿ¦ÿÿÿÿÿÿ¡ÿÿÿÿÿÿÿÿÿÿ£ÿÿÿÿÿÿÿÿÿÿ¤ÿ«ÿÿÿÿÿÿ ÿ©ÿ¬ÿ¢ÿÿÿÿ±ÿ¨ÿÿÿ«ÿ«ÿÿÿ£ÿÿÿÿÿÿ·ÿ¦ÿªÿÿÿÿ£ÿ§ÿ¢ÿÿ¬ÿ¤ÿÿ¢ÿ¬ÿ·ÿ°ÿÿÿÿÿ¬ÿ£ÿªÿ ÿÿ´ÿ°ÿÿÿÿÿÿ¦ÿ ÿÿªÿÿÿÿ£ÿ¨ÿ¤ÿ§ÿ¤ÿÿÿªÿ¤ÿ¦ÿ¤ÿÿ­ÿ©ÿÿÿÿ¡ÿ¢ÿªÿÿ©ÿ ÿ¡ÿÿÿÿ¤ÿÿÿ¯ÿ£ÿ¦ÿ³ÿ¢ÿÿÿ¥ÿ«ÿ¨ÿªÿÿÿ´ÿ ÿÿÿ¥ÿ¤ÿ ÿÿ¦ÿ¡ÿ§ÿÿ ÿ©ÿÿÿÿÿ¡ÿ¢ÿ¦ÿÿÿ¡ÿ­ÿ¥ÿ ÿ¤ÿ§ÿ§ÿ¡ÿÿ¦ÿ¨ÿÿ ÿÿÿªÿ°ÿ°ÿ ÿ¦ÿ£ÿÿÿÿÿÿ¥ÿÿ­ÿ®ÿ°ÿ³ÿ¢ÿÿÿ¢ÿ¨ÿ­ÿ¬ÿ¾ÿ¢ÿ¤ÿ¥ÿ¯ÿ«ÿÿÿÿ¥ÿ§ÿ¦ÿ¬ÿÿÿÿÿ£ÿ¨ÿ°ÿµÿÿÿ£ÿ¨ÿ¡ÿ£ÿ¡ÿÿÿÿªÿÿÿ¥ÿªÿ ÿÿÿÿ¡ÿ³ÿ¨ÿ¤ÿÿ¦ÿ¬ÿ«ÿ©ÿÿÿÿ¤ÿ¦ÿ¢ÿÿÿÿ¥ÿ°ÿ£ÿÿÿÿ«ÿ¤ÿÿÿÿÿÿÿÿ±ÿ´ÿ¢ÿÿ¯ÿµÿÿ¤ÿ¨ÿ¤ÿÿÿÿÿÿÿÿÿ¢ÿÿÿ¤ÿ®ÿ«ÿ¥ÿ²ÿ¯ÿ¨ÿÿ©ÿ¨ÿÿÿÿyÿwÿiÿÿÿÿÿ£ÿÿÿÿ¨ÿ¡ÿ®ÿÿÿÿÿÿÿÿÿÿÿuÿuÿuÿzÿÿÿÿÿÿÿÿÿÿÿÿÿÿÿÿxÿvÿÿÿÿÿÿ}ÿÿÿÿÿÿÿÿÿÿxÿÿÿÿÿÿÿÿÿÿÿÿÿÿÿÿÿÿxÿiÿsÿtÿ£ÿ ÿÿÿÿÿÿÿÿÿÿÿÿÿÿÿÿÿÿ¢ÿÿÿÿ¤ÿ£ÿ¤ÿ¦ÿÿÿ¬ÿ©ÿ¦ÿ©ÿ§ÿ¡ÿ¡ÿ¥ÿÿÿ¡ÿÿ¥ÿ¶ÿ¦ÿÿ¦ÿ¦ÿÿÿÿ£ÿ¯ÿªÿ©ÿÿÿ¤ÿ¦ÿÿ¡ÿÿ¨ÿÿ¦ÿÿ ÿÿÿ¨ÿ¥ÿÿ¥ÿ§ÿÿÿÿÿÿ¢ÿ¡ÿÿ¡ÿÿÿÿ­ÿ¤ÿÿÿÿ¨ÿ©ÿ¤ÿ¡ÿ±ÿÿÿÿ¤ÿ¤ÿ¢ÿ¤ÿ§ÿ¨ÿ¨ÿ©ÿ ÿ¢ÿ­ÿÿ¤ÿ¢ÿÿÿÿÿ¥ÿ³ÿÿÿÿªÿ©ÿ¤ÿ¡ÿÿ¤ÿªÿÿÿÿÿÿÿÿÿÿÿ£ÿ£ÿ¤ÿªÿ©ÿ£ÿªÿ§ÿÿÿÿÿÿÿ¦ÿ­ÿ²ÿ¦ÿ¨ÿÿÿÿÿ ÿ¤ÿ¬ÿÿ®ÿ¦ÿÿÿ¡ÿ¦ÿ§ÿ¡ÿ¢ÿ¬ÿ¬ÿ£ÿ¡ÿ£ÿªÿ©ÿ¯ÿ¥ÿ§ÿÿÿÿÿÿ¡ÿ§ÿ¦ÿÿ§ÿÿÿÿ¦ÿ¨ÿ¤ÿ ÿ ÿ®ÿ£ÿÿ¢ÿ«ÿ§ÿÿ¡ÿ¡ÿ§ÿ®ÿ¨ÿ¡ÿÿÿ¯ÿ®ÿÿ¨ÿÿÿÿ ÿ¨ÿ ÿÿ¥ÿ§ÿ¦ÿ¡ÿÿ·ÿ¯ÿ¦ÿÿÿÿÿ¡ÿ ÿ¡ÿ¯ÿ¡ÿ¶ÿ ÿ ÿ£ÿ¤ÿ«ÿÿÿ¢ÿ§ÿªÿ©ÿ®ÿ£ÿ£ÿ·ÿÿ¥ÿÿ ÿ¢ÿÿÿ¯ÿ¹ÿ¬ÿ£ÿ¯ÿÿÿ©ÿ¢ÿ¨ÿÿ¤ÿ¢ÿÿÿÿ ÿ¤ÿ´ÿ­ÿÿ¬ÿ£ÿ¯ÿ¦ÿ§ÿ£ÿ©ÿÿÿÿÿ£ÿÿ­ÿ¨ÿ³ÿÿ¥ÿÿ©ÿ ÿÿÿ¦ÿ¥ÿÿ ÿÿ¤ÿ¡ÿÿ§ÿÿÿ¨ÿÿ ÿ¤ÿÿÿ¨ÿ§ÿÿÿ¢ÿ­ÿ£ÿÿÿÿÿÿÿÿÿÿ¡ÿÿÿÿÿÿ§ÿ©ÿÿÿ¥ÿ¥ÿÿÿÿÿÿÿÿÿÿ¦ÿÿÿ¥ÿ§ÿÿÿ¤ÿ£ÿÿÿÿÿ¡ÿÿÿ¤ÿ§ÿÿÿÿ¦ÿÿÿÿÿ¨ÿ¥ÿÿ¢ÿ¦ÿÿÿÿÿ©ÿ³ÿÿ¦ÿ«ÿ¨ÿÿ¤ÿ¡ÿ¥ÿ¬ÿ§ÿÿÿ¨ÿ£ÿÿ³ÿÿÿ¬ÿÿ¢ÿÿÿÿÿÿÿ¡ÿ¦ÿÿÿ£ÿ«ÿÿ¹ÿÿ§ÿ¦ÿ¦ÿ¤ÿÿ ÿ¤ÿÿ¡ÿ£ÿÿ ÿ§ÿÿ¥ÿÿÿÿ«ÿ¨ÿÿÿ§ÿÿÿÿÿÿ¢ÿ¡ÿÿÿÿÿÿÿ©ÿÿ¦ÿ¡ÿ±ÿÿÿÿÿÿÿÿÿÿÿÿÿÿÿÿÿÿÿÿÿÿÿÿÿÿÿÿ|ÿuÿ}ÿxÿ|ÿzÿÿwÿtÿÿÿÿÿuÿ{ÿÿÿÿÿÿ}ÿÿÿÿÿzÿÿ}ÿÿ{ÿhÿÿÿÿÿÿÿÿÿÿÿÿÿÿtÿtÿ{ÿuÿtÿÿ{ÿuÿrÿ~ÿÿ|ÿ~ÿ{ÿ|ÿÿmÿeÿzÿÿwÿiÿqÿ~ÿÿ}ÿrÿ~ÿÿnÿ{ÿoÿÿÿvÿwÿ}ÿhÿtÿ|ÿqÿzÿÿyÿ|ÿÿÿÿÿÿÿwÿwÿÿÿÿÿÿÿªÿÿÿÿÿÿÿ£ÿ§ÿ¤ÿ¢ÿÿÿÿÿÿ ÿÿÿÿÿÿ§ÿ¢ÿÿ¥ÿ¦ÿÿ¥ÿÿÿÿ¢ÿÿÿÿÿÿÿÿ£ÿ ÿ ÿ£ÿÿÿ¢ÿÿÿ¢ÿÿÿÿÿ ÿ¦ÿÿÿ ÿ¢ÿÿÿÿ ÿ°ÿÿÿÿÿÿÿ¤ÿÿ¨ÿÿ¦ÿÿÿÿÿÿ£ÿ¡ÿÿÿÿ­ÿµÿªÿ¡ÿÿÿÿ¤ÿ¤ÿÿ¤ÿ¥ÿÿÿ­ÿ¨ÿÿÿ¤ÿÿÿÿ¢ÿ¡ÿ¦ÿªÿ¥ÿÿÿÿÿÿÿÿ£ÿ¥ÿÿ¢ÿÿÿÿÿÿ¡ÿÿÿÿÿÿÿ©ÿÿÿ ÿ ÿªÿ£ÿÿÿ¡ÿ¥ÿ¨ÿ¥ÿÿÿ¢ÿÿ¬ÿ ÿ¦ÿÿÿÿ¢ÿÿÿÿÿÿÿÿÿÿÿÿÿ¡ÿÿÿÿÿÿÿÿÿÿÿ ÿÿÿÿÿÿÿÿÿÿ~ÿÿÿÿÿÿÿuÿÿÿ ÿÿÿ¡ÿÿ¥ÿ£ÿÿÿÿÿÿÿÿÿÿÿÿÿ~ÿxÿÿÿÿÿÿÿÿÿÿÿÿ|ÿÿÿÿÿÿÿÿÿÿÿÿÿÿÿÿÿÿÿÿÿ¦ÿ¤ÿÿrÿÿÿÿ£ÿÿÿÿÿ£ÿÿÿÿ¤ÿÿÿÿÿÿÿÿ|ÿÿÿÿÿyÿÿÿÿÿÿÿÿÿÿÿÿÿÿ|ÿsÿÿÿÿ}ÿ|ÿÿÿÿÿÿÿ}ÿÿÿÿxÿzÿÿÿÿÿÿÿÿÿÿÿÿvÿÿÿÿÿÿÿvÿuÿ¶ÿ}ÿÿÿÿÿÿÿÿÿtÿÿÿÿÿÿzÿ}ÿÿwÿ|ÿÿÿÿÿÿÿÿÿÿ}ÿÿÿ}ÿÿÿÿÿÿÿÿÿÿÿ{ÿÿÿÿÿ©ÿÿÿwÿÿÿÿÿÿÿÿÿÿÿÿÿÿÿÿÿÿÿ}ÿ~ÿÿÿ¡ÿÿÿoÿÿÿÿ¦ÿxÿ{ÿtÿtÿÿ¡ÿ£ÿzÿÿªÿsÿÿdÿùþbÿÿÿ«ÿÿÿÿÿÿÿ ÿÿ£ÿÿÿÿÿ ÿÿÿ¡ÿÿÿ¢ÿ¯ÿ¦ÿÿÿÿÿÿÿÿÿÿÿ¥ÿÿÿÿÿÿÿ§ÿ¤ÿ¢ÿÿÿÿ ÿÿ¦ÿÿÿÿ¢ÿÿÿÿÿÿÿÿÿÿÿÿÿÿÿÿÿÿÿÿÿÿÿÿÿÿÿÿÿÿ°ÿÿÿÿÿÿÿÿÿÿÿÿÿÿÿÿÿÿ¬ÿ¬ÿÿÿÿÿÿ¤ÿÿÿÿÿÿÿÿÿÿÿÿÿ ÿÿÿÿÿÿ¤ÿÿ²ÿ£ÿÿÿeÿDÿÿÿÿÿÿ¨ÿ¢ÿÿÿÿÿÿÿrÿ¡ÿÿ¥ÿÿÿÿÿÿÿÿÿÿÿÿÿÿÿÿ ÿÿÿÿÿÿÿ¢ÿ¦ÿ©ÿ£ÿÿÿÿÿÿ¢ÿ©ÿÿ~ÿÿ£ÿÿÿÿÿÿÿÿÿÿÿÿÿÿÿ¶ÿÿ£ÿÿÿÿsÿÿ¨ÿÿÿÿÿ¥ÿÿÿÿ ÿÿÿÿÿÿ ÿÿ}ÿÿ£ÿ¡ÿÿ~ÿvÿÿvÿ¤ÿ¦ÿÿ£ÿÿÿªÿ ÿ©ÿ¯ÿ²ÿÿÿÿÿ ÿÿ¬ÿ«ÿÿ¡ÿ§ÿ ÿªÿÿÿÿÿ©ÿªÿ®ÿÿÿÿ ÿ¯ÿ®ÿÿÿ¤ÿ¤ÿÿ ÿÿ ÿÿÿÿÿÿÿÿ¤ÿÿÿ¯ÿÿÿ£ÿÿÿyÿÿÿ«ÿ£ÿyÿ¨ÿ ÿÿ·ÿ§ÿÿ~ÿÿÿÿÿÿ ÿÿÿ ÿªÿ¢ÿÿÿ¡ÿ¡ÿÿÿ¤ÿ¤ÿ¬ÿ¬ÿÿÿÿÿÿÿÿÿ¢ÿÿ¡ÿ¢ÿÿ¥ÿÿ§ÿÿÿÿÿkÿÿÿÿÿÿÿ¤ÿÿÿ¬ÿÿÿÿÿÿÿÿÿ¥ÿÿÿ§ÿÿÿÿÿÿÿÿÿÿÿÿÿÿÿ¡ÿ£ÿÿÿÿÿÿ¬ÿ¥ÿ¢ÿ¦ÿÿ¨ÿÿÿÿ¤ÿÿÿÿÿÿ§ÿÿÿ¡ÿÿ¡ÿÿ¡ÿ¦ÿ¤ÿÿÿÿÿÿÿÿÿÿÿÿÿÿÿÿ¢ÿÿ¤ÿ©ÿ¬ÿÿÿÿÿÿÿÿÿÿÿ§ÿ°ÿÿ¤ÿÿÿ ÿÿÿ¢ÿÿÿ¦ÿÿ¡ÿÿÿÿÿ¡ÿ­ÿÿÿ¢ÿ¦ÿ¬ÿÿÿÿÿ£ÿ¨ÿ¡ÿ¡ÿ¦ÿ¯ÿ¦ÿ©ÿ³ÿ­ÿÿÿÿÿÿÿ¸ÿÿ©ÿÿÿÿÿÿÿ¦ÿªÿ®ÿÿ£ÿ®ÿ¦ÿ¢ÿ§ÿÿÿÿ¤ÿÿÿÿ ÿÿÿÿ¡ÿÿÿÿ¢ÿÿÿÿÿÿÿÿÿÿÿ©ÿ¬ÿÿÿÿ£ÿÿÿÿÿÿÿ¦ÿÿÿÿzÿÿÿÿÿ¢ÿÿÿ ÿÿÿÿÿÿÿÿ§ÿ¨ÿ©ÿÿÿÿ¤ÿ°ÿÿÿÿÿ²ÿ ÿÿÿªÿÿ£ÿÿÿ¨ÿ»ÿ¦ÿ¢ÿÿÿÿÿÿÿÿ§ÿ¢ÿÿÿ¡ÿÿÿ ÿÿÿ¤ÿ¦ÿ¤ÿÿÿÿÿÿ§ÿ¨ÿÿÿ©ÿ§ÿ¢ÿÿ ÿÿÿÿÿÿÿªÿÿÿÿ¡ÿ±ÿµÿ¨ÿÿ¢ÿ ÿÿÿÿÿÿ¨ÿÿÿ¨ÿÿÿÿÿÿªÿ¤ÿ«ÿ­ÿÿÿÿÿÿ¨ÿ£ÿ«ÿ ÿÿ¥ÿ¡ÿÿÿÿ¢ÿÿÿ¤ÿÿÿÿ¤ÿÿÿ ÿÿÿ£ÿ£ÿÿÿÿ¬ÿÿÿÿÿ¡ÿÿ©ÿÿÿ¯ÿ²ÿ±ÿ¤ÿÿ¢ÿªÿ£ÿªÿÿÿ ÿÿÿÿÿÿ¦ÿÿÿÿ¤ÿÿ¬ÿÿÿÿÿÿÿÿÿÿÿÿÿÿ¨ÿ¡ÿÿ£ÿ ÿÿÿÿ ÿ¤ÿÿÿÿ¦ÿ©ÿ£ÿÿ£ÿÿÿ¢ÿ±ÿ¢ÿÿ¦ÿ¥ÿÿ±ÿ¬ÿÿÿÿ¯ÿ¥ÿÿ ÿÿÿ¤ÿÿÿÿÿ¤ÿ¨ÿ¤ÿÿ¥ÿ¡ÿÿÿ£ÿÿÿÿÿÿ¨ÿÿÿÿ¦ÿ­ÿ¯ÿ¦ÿ¦ÿÿÿÿÿ¦ÿÿÿÿÿÿ¤ÿ¥ÿ¢ÿ ÿ¤ÿÿÿªÿ¤ÿ´ÿÿÿÿÿ¤ÿÿÿÿ¤ÿ§ÿÿÿÿÿÿÿÿÿÿÿ©ÿ ÿÿÿÿÿ§ÿ¯ÿ¡ÿ°ÿ¡ÿ§ÿ«ÿ­ÿ¥ÿ§ÿ£ÿÿ¤ÿ¦ÿÿÿÿÿÿÿÿÿÿÿ¤ÿ«ÿÿÿÿ½ÿ¨ÿ¨ÿ¢ÿ¥ÿ®ÿ§ÿ¥ÿÿÿÿÿÿÿÿÿÿÿÿÿÿÿÿ¤ÿÿ~ÿ~ÿÿÿÿÿhÿgÿsÿwÿÿÿ{ÿwÿyÿvÿvÿÿÿzÿrÿdÿ}ÿrÿgÿÿqÿÿrÿpÿdÿmÿqÿjÿuÿvÿgÿhÿgÿdÿlÿpÿzÿqÿÿtÿÿÿÿÿ~ÿÿÿzÿ~ÿÿÿÿÿwÿuÿpÿÿÿÿÿqÿÿ~ÿÿÿÿÿÿÿ~ÿzÿ{ÿÿyÿoÿoÿ}ÿÿÿ{ÿsÿtÿmÿuÿÿ¢ÿÿÿ~ÿÿuÿÿyÿ}ÿÿÿÿÿÿÿÿÿÿÿÿÿÿÿÿÿÿÿÿÿÿÿÿ£ÿ£ÿ¤ÿ¥ÿÿ£ÿ¤ÿ¢ÿ©ÿÿÿµÿ¨ÿÿÿÿÿ¢ÿ£ÿ¨ÿ ÿÿÿÿ ÿÿÿÿÿÿÿÿÿÿ¥ÿ¡ÿ ÿ¥ÿ¥ÿ¢ÿÿÿÿÿÿÿÿÿÿÿÿ ÿÿÿÿÿÿ¥ÿ¥ÿÿÿÿÿÿÿ ÿÿ¥ÿ¥ÿ ÿ¦ÿ¤ÿÿ§ÿ²ÿÿÿ¢ÿÿÿ£ÿ¢ÿ¡ÿ§ÿ¨ÿ°ÿÿ¢ÿÿÿÿÿ¨ÿªÿÿÿÿÿ£ÿ¤ÿªÿÿÿÿÿ£ÿÿÿ£ÿÿÿÿ ÿ¯ÿ§ÿ¥ÿ§ÿªÿÿ©ÿ«ÿ­ÿ¤ÿÿÿÿÿ ÿ§ÿ¥ÿ ÿ¡ÿ¥ÿ¨ÿ¨ÿ¦ÿ¨ÿÿÿÿÿÿ¨ÿ¬ÿ¨ÿÿÿÿ¡ÿÿÿ¦ÿªÿ¯ÿ¨ÿÿ§ÿÿÿ§ÿ¡ÿÿÿÿÿÿÿÿÿÿ¨ÿ¡ÿÿÿ­ÿÿÿ¢ÿ¡ÿ¢ÿ¢ÿ¤ÿ¥ÿÿÿ¡ÿ­ÿ¤ÿ«ÿÿÿÿ£ÿ¨ÿ¡ÿÿÿÿÿÿÿ°ÿÿÿÿÿÿ¨ÿ³ÿ²ÿ¤ÿÿ¥ÿ¡ÿÿ ÿÿÿÿÿÿÿÿÿ§ÿ¦ÿÿ¡ÿÿ¡ÿ¨ÿ¦ÿÿÃÿÿ£ÿÿÿÿÿÿ¢ÿÿÿ«ÿ©ÿÿÿÿÿÿÿÿ¨ÿ¥ÿÿÿ¥ÿ¢ÿ·ÿÿ}ÿÿÿ©ÿ§ÿ¢ÿÿÿ£ÿ ÿÿ¤ÿÿÿÿÿÿÿ®ÿ¤ÿÿÿ¦ÿ¡ÿÿÿÿÿÿ¯ÿªÿ¥ÿ©ÿ¦ÿÿÿÿÿÿÿÿÿ¬ÿ£ÿ ÿÿ ÿ¢ÿ ÿ£ÿ¤ÿÿÿÿ±ÿ²ÿ£ÿ¤ÿÿÿÿ¬ÿ¡ÿÿÿÿ¼ÿ¡ÿÿÿÿ¦ÿ¨ÿ§ÿ£ÿÿÿ²ÿÿÿÿÿÿÿÿÿ°ÿ«ÿÿÿ¦ÿ°ÿÿ¨ÿÿ³ÿ¨ÿÿÿÿÿÿ¡ÿÿÿÿÿ¥ÿ«ÿ£ÿÿÿÿ£ÿÿ©ÿ©ÿÿÿÿÿ¤ÿÿÿ ÿÿ¦ÿÿÿªÿ©ÿ¡ÿÿ£ÿ¦ÿ¡ÿÿÿ¦ÿ¨ÿÿÿ¤ÿ¤ÿÿÿ¡ÿ¢ÿÿÿ¿ÿºÿ ÿÿÿÿ¢ÿ­ÿÿÿÿ¨ÿÿ¯ÿ§ÿ¨ÿ¡ÿÿÿ¦ÿ¢ÿ ÿ¦ÿ¤ÿÿÿÿÿÿÿÿ¡ÿ·ÿµÿ ÿ ÿÿ¨ÿ¯ÿ§ÿ§ÿ®ÿ¢ÿÿ¬ÿÿÿÿÿ«ÿ®ÿ¦ÿ¡ÿÿ§ÿ´ÿÿ©ÿ ÿÿ£ÿ¦ÿÿÿ¨ÿ®ÿ¤ÿ¥ÿÿ¥ÿ«ÿ¦ÿÿ ÿ¦ÿÿÿ©ÿ¡ÿ¥ÿÿÿÿ¨ÿ©ÿ­ÿ¥ÿ­ÿÿ©ÿ¨ÿ«ÿ­ÿ«ÿ°ÿ®ÿ¢ÿ¦ÿÿÿÿÿÿÿÿ£ÿÿÿÿÿ¢ÿ ÿ¤ÿ§ÿ¤ÿ±ÿÿ­ÿ±ÿ ÿ­ÿ§ÿ ÿ¦ÿ¦ÿ ÿÿ©ÿ§ÿÿÿÿÿÿ©ÿ¥ÿÿÿÿ ÿ­ÿ¥ÿÿ£ÿÿÿÿÿ­ÿ¤ÿÿ£ÿ®ÿ¯ÿ£ÿ¡ÿ©ÿÿ¥ÿ ÿÿÿÿÿ®ÿÿ¥ÿÿÿ¥ÿ©ÿ¨ÿ¨ÿ§ÿ§ÿ«ÿ¡ÿ ÿªÿ¯ÿÿÿÿxÿhÿ}ÿÿÿÿÿÿÿÿ ÿ§ÿÿÿÿÿÿÿÿÿÿÿÿwÿuÿzÿÿÿÿÿzÿÿÿÿÿÿÿ¤ÿ¨ÿÿÿÿzÿÿÿÿÿÿÿÿÿÿÿÿÿ ÿ¦ÿ¤ÿ£ÿÿÿÿÿÿÿÿ ÿÿÿÿÿÿÿÿÿÿÿÿÿÿÿÿÿÿÿÿÿÿÿÿÿÿÿÿÿÿÿÿ ÿÿÿÿ¬ÿ¨ÿªÿ¦ÿÿ¡ÿÿÿµÿªÿ§ÿ©ÿ¡ÿÿÿÿÿÿÿ°ÿ¦ÿ¤ÿ¬ÿªÿ¢ÿÿÿÿÿ«ÿ¹ÿ¦ÿÿÿÿÿÿÿÿÿÿ§ÿ³ÿ¡ÿ§ÿ ÿÿ§ÿÿÿ©ÿÿÿÿ£ÿÿÿÿ¢ÿÿÿÿÿ®ÿºÿÿÿ¥ÿ¨ÿ¤ÿÿÿÿ¨ÿÿ£ÿ£ÿ§ÿ¥ÿªÿ«ÿÿ¢ÿ¥ÿ£ÿ¢ÿ¦ÿ­ÿ§ÿÿ£ÿ¢ÿÿ£ÿÿ¦ÿ ÿÿ¦ÿ¨ÿ°ÿ±ÿ£ÿÿ¤ÿªÿ¨ÿÿ ÿ¦ÿ¡ÿ¡ÿÿÿÿÿÿÿ®ÿÿ®ÿ®ÿ²ÿ¦ÿ®ÿ¡ÿÿ ÿ¢ÿ¦ÿÿÿ§ÿ¬ÿ¨ÿ¬ÿ¤ÿ¡ÿ¥ÿ¢ÿ ÿ®ÿ©ÿ£ÿ¨ÿ¤ÿ«ÿ¤ÿÿ¡ÿ¥ÿ¡ÿÿÿ¥ÿÿ¥ÿ¡ÿÿ¡ÿ¡ÿ ÿÿÿªÿ±ÿ¥ÿ¤ÿ¤ÿÿ«ÿÿÿÿÿÿ¡ÿ©ÿ¤ÿÿ¥ÿ±ÿ°ÿ£ÿÿ¬ÿ¬ÿÿ¢ÿ­ÿ¥ÿ¥ÿ³ÿ¦ÿ¢ÿÿ ÿÿ§ÿ¨ÿ©ÿ¡ÿÿÿ¤ÿ¡ÿÿ¦ÿ±ÿ°ÿÿ ÿ¶ÿªÿÿ®ÿªÿÿÿÿÿªÿÿÿ©ÿ¦ÿÿ­ÿ¡ÿ ÿ¤ÿ£ÿÿÿ¤ÿÿ±ÿÿÿ±ÿ¢ÿ ÿÿªÿ¨ÿÿ ÿ¦ÿ§ÿÿÿÿÿÿ¥ÿ¡ÿ¢ÿ ÿ¤ÿ ÿÿ¢ÿÿÿ£ÿ¦ÿ­ÿÿ©ÿ¯ÿ¶ÿÿÿÿÿÿÿÿÿ¨ÿ¥ÿÿÿ£ÿÿÿÿ¥ÿÿ¨ÿ®ÿ§ÿ§ÿÿÿÿ®ÿ¨ÿ¯ÿ¼ÿ ÿÿÿÿÿÿÿ£ÿ»ÿ¦ÿ«ÿ¤ÿÿÿ¥ÿ¤ÿÿÿÿÿ ÿ¡ÿÿÿÿÿ¥ÿÿÿÿ§ÿ ÿÿÿÿÿÿÿÿªÿ¦ÿÿÿÿÿ¤ÿÿ£ÿÿÿÿÿÿÿÿÿÿÿÿÿÿ¤ÿ©ÿÿÿÿÿÿÿ­ÿ«ÿÿÿÿÿÿÿ¦ÿ ÿÿ«ÿÿÿÿÿ ÿ¡ÿ ÿ§ÿ¯ÿ±ÿ«ÿ¤ÿÿ¡ÿ§ÿÿ®ÿ¢ÿÿ£ÿ¦ÿ°ÿ¤ÿÿÿÿÿ¦ÿ ÿÿÿÿ¢ÿ¤ÿÿ«ÿÿ¥ÿÿ¤ÿ ÿÿÿ³ÿ©ÿÿÿÿ§ÿ¢ÿÿ£ÿ¥ÿÿÿ­ÿ¯ÿªÿ¦ÿÿÿÿÿ¢ÿ©ÿ¥ÿÿÿÿÿÿÿÿÿÿ«ÿ ÿÿÿÿÿÿtÿtÿÿÿÿÿÿÿÿÿ~ÿqÿÿqÿzÿÿÿÿÿÿÿÿÿ}ÿ|ÿ~ÿ~ÿÿÿÿpÿÿ{ÿÿÿwÿ`ÿÿÿÿÿÿÿÿÿÿ{ÿÿrÿÿ{ÿlÿÿsÿÿÿÿÿÿÿÿÿÿÿÿÿÿÿzÿ~ÿxÿpÿÿÿÿsÿ{ÿ|ÿÿÿÿ~ÿxÿÿÿÿÿuÿiÿeÿgÿnÿoÿsÿqÿÿmÿsÿ}ÿvÿpÿlÿtÿ}ÿmÿuÿ}ÿzÿwÿÿÿ|ÿÿÿÿÿÿÿ~ÿ~ÿÿÿÿÿ¬ÿÿÿÿÿÿÿÿÿÿÿÿÿÿÿÿÿÿÿÿÿÿÿÿ¦ÿ¤ÿÿ«ÿÿÿ¥ÿÿÿÿÿÿÿÿÿÿÿÿ£ÿÿÿÿ{ÿÿÿ¬ÿÿÿÿÿÿÿ ÿ¥ÿÿÿÿÿÿÿÿ ÿ©ÿ£ÿÿ¥ÿ§ÿ§ÿÿÿ«ÿ¤ÿÿ¦ÿÿÿªÿªÿ ÿÿ ÿ¡ÿ ÿÿÿ©ÿ¡ÿÿ ÿ¡ÿÿ¢ÿ¢ÿ¥ÿÿÿÿÿ¥ÿ¢ÿ¡ÿÿÿÿÿÿÿ¡ÿ£ÿ¦ÿÿÿÿÿÿÿÿÿÿÿÿ¨ÿÿÿÿ©ÿÿ§ÿÿÿ´ÿÿÿÿÿÿÿÿÿÿÿ¥ÿ±ÿ¨ÿÿÿÿ¤ÿÿÿ¢ÿÿ¡ÿ¡ÿÿÿ¢ÿÿÿÿÿÿÿÿÿÿÿÿÿÿÿÿÿÿÿÿÿÿÿ ÿ¦ÿ¤ÿÿÿÿ¬ÿ«ÿ£ÿÿÿÿÿÿÿ§ÿ²ÿÿÿ¥ÿÿÿ{ÿÿÿÿÿÿÿÿÿ ÿÿÿ¡ÿÿÿÿÿÿÿÿÿÿÿ¢ÿÿÿÿÿÿÿÿÿÿÿÿ¯ÿÿÿÿÿÿÿÿÿÿÿÿ£ÿÿÿÿ ÿÿÿ¥ÿÿÿÿvÿÿ®ÿÿÿÿÿÿÿ~ÿÿÿÿ|ÿÿÿÿÿÿÿÿÿÿÿ~ÿÿÿÿÿÿÿÿÿÿÿ£ÿÿÿÿÿ¡ÿÿÿyÿÿÿÿÿÿÿyÿ|ÿÿÿÿ~ÿÿÿÿÿÿÿÿÿÿÿÿ~ÿÿÿÿ~ÿxÿÿsÿÿÿÿÿ¥ÿÿ¡ÿÿ ÿÿÿÿÿÿÿÿÿÿÿÿÿÿÿÿ©ÿ¡ÿÿÿÿÿÿÿÿÿÿÿÿÿÿÿÿÿÿÿÿÿuÿÿÿÿÿÿÿÿ{ÿÿÿÿ|ÿÿÿÿÿÿÿÿÿÿÿÿÿÿÿ~ÿÿÿÿÿÿÿxÿÿÿÿÿÿ¥ÿÿÿÿÿÿÿ²ÿÿÿÿSÿîþÿÿ ÿÿrÿÿvÿÿÿÿ¢ÿÿÿÿÿÿÿ¨ÿ ÿÿ¥ÿ¡ÿ¡ÿ©ÿ­ÿ¡ÿÿÿÿÿÿÿÿÿ¡ÿ¤ÿÿÿÿÿÿÿÿ¦ÿ®ÿ¨ÿÿÿÿÿÿ¡ÿÿÿÿÿ ÿÿÿÿÿÿÿÿ¤ÿ¤ÿÿÿÿÿÿÿÿÿÿ¡ÿÿÿÿÿÿÿ¡ÿÿ¬ÿ¨ÿÿÿ¢ÿÿ ÿÿÿ~ÿÿÿ©ÿÿÿÿÿ¡ÿÿ¨ÿ¢ÿÿ|ÿÿÿÿÿ¡ÿÿÿÿ¡ÿÿÿÿÿÿÿÿÿÿÿ¤ÿÿÿÿÿÿÿÿ¡ÿ~ÿHÿÿ¡ÿÿÿÿÿ²ÿÿÿ¬ÿÿÿ­ÿ ÿÿÿ¨ÿ¤ÿ ÿÿ ÿÿÿÿÿÿÿ§ÿÿÿ©ÿÿÿ©ÿÿÿÿÿÿÿ¡ÿ§ÿÿÿÿÿÿÿÿÿ¬ÿÿÿ ÿ ÿÿÿÿªÿ­ÿÿÿÿÿÿÿÿ~ÿÿÿ¤ÿÿÿ ÿ¨ÿ¥ÿÿÿÿÿÿÿÿÿÿÿÿÿÿÿ§ÿ©ÿÿ§ÿµÿ¡ÿÿÿÿÿÿ¦ÿÿÿÿÿ¨ÿÿÿwÿ¥ÿÿ¶ÿÿÿ¬ÿ®ÿÿÿ ÿ­ÿÿ¡ÿÿÿÿ¤ÿ ÿÿ®ÿªÿ«ÿ¡ÿÿÿÿÿÿÿ¡ÿ¨ÿÿÿÿ§ÿÿÿÿÿ©ÿÿwÿÿÿÿÿÿÿÿÿÿÿÿÿÿÿ³ÿÿÿ©ÿ®ÿÿÿÿÿÿÿ£ÿ£ÿ¬ÿ¬ÿÿÿÿÿÿÿÿÿÿÿÿÿÿÿÿÿÿÿ£ÿÿ ÿ¡ÿ¡ÿ§ÿÿÿÿÿÿÿÿÿÿÿ¦ÿ¤ÿÿ¨ÿÿoÿÿÿ¥ÿÿÿÿÿÿÿÿÿÿÿÿÿ¤ÿ£ÿÿÿÿÿÿÿÿÿ¢ÿ¤ÿÿÿÿÿÿÿÿÿÿÿÿÿÿªÿ¢ÿ¨ÿ©ÿÿ¡ÿÿ©ÿÿ¬ÿÿÿÿÿÿ¦ÿ ÿ¡ÿÿÿ ÿÿ¢ÿ¤ÿÿÿÿ¢ÿÿÿÿÿÿÿÿÿÿÿÿÿ¥ÿ ÿ¡ÿ¬ÿ©ÿÿÿÿÿÿÿÿÿÿÿ£ÿÿ­ÿÿÿÿªÿÿÿ¨ÿÿ¢ÿ¢ÿÿ£ÿÿÿÿÿÿÿÿÿ¥ÿ§ÿÿÿÿ£ÿÿ¥ÿ¬ÿÿÿÿ¥ÿ§ÿÿÿÿÿÿÿÿÿÿ°ÿÿÿ¨ÿÿ|ÿÿ±ÿÿÿ ÿ©ÿ§ÿ¯ÿÿ ÿÿÿÿÿÿÿ¡ÿ¢ÿÿÿ­ÿÿÿÿÿÿÿÿÿ¦ÿ¦ÿÿÿÿÿÿÿÿÿ£ÿ§ÿÿÿÿ©ÿÿÿ¨ÿ ÿÿ¥ÿÿÿ ÿÿÿÿ¢ÿÿÿÿÿÿÿÿÿ§ÿÿÿÿ¨ÿ¢ÿÿwÿÿÿÿ¥ÿ¦ÿÿªÿ¡ÿªÿÿ¸ÿÿ«ÿªÿ®ÿÿ¢ÿÿÿÿ¹ÿ£ÿ¡ÿ ÿ¡ÿ¢ÿÿÿÿ¡ÿÿÿ¢ÿÿÿÿ¡ÿ©ÿ®ÿ¬ÿ¤ÿÿÿÿÿ¢ÿ¤ÿÿÿÿ¨ÿ£ÿ ÿÿÿÿ¤ÿÿ¢ÿÿÿÿÿ©ÿÿÿ¦ÿ£ÿÿ¢ÿ«ÿÿÿÿÿÿÿÿ©ÿÿÿÿ¥ÿÿÿ£ÿ©ÿÿÿ£ÿÿÿÿÿ}ÿÿÿ´ÿ­ÿÿÿÿÿ ÿÿÿÿÿÿÿÿÿ¢ÿ¢ÿÿÿÿ¦ÿÿÿÿÿ¤ÿ¥ÿÿ¥ÿÿÿ¢ÿ§ÿ¯ÿÿÿ¦ÿÿÿ©ÿ¨ÿÿÿ¢ÿ¨ÿÿ£ÿ­ÿÿÿÿÿÿ¬ÿ±ÿ¦ÿ£ÿ£ÿ¦ÿµÿ«ÿ«ÿÿ¢ÿÿ¢ÿÿÿÿÿ©ÿ¤ÿ¥ÿ§ÿ¨ÿÿÿÿÿÿÿªÿÿÿÿ¤ÿ£ÿ¢ÿÿ£ÿ§ÿ£ÿ¨ÿÿ­ÿÿÿ¦ÿ¥ÿÿÿ¦ÿÿÿÿ¥ÿªÿ©ÿªÿÿÿÿwÿoÿÿÿÿÿÿ£ÿ¦ÿÿ¡ÿÿ¢ÿÿÿÿ¦ÿÿÿÿÿ¦ÿ£ÿ©ÿ¡ÿÿÿ£ÿ£ÿÿÿ¤ÿÿÿÿÿ«ÿ­ÿÿÿÿÿÿ¥ÿ¤ÿÿ£ÿÿÿÿÿÿÿ©ÿ¨ÿÿ¢ÿ£ÿÿÿÿÿ£ÿ¨ÿ¥ÿÿ£ÿÿÿÿÿÿ¤ÿÿÿÿªÿÿ©ÿ°ÿ¢ÿ¢ÿ¢ÿ¡ÿ ÿ¥ÿ§ÿÿÿÿ¤ÿÿÿ¥ÿÿÿ¦ÿÿÿÿÿ¦ÿÿ©ÿ´ÿ¬ÿ¨ÿ¥ÿ¡ÿ ÿÿÿÿÿÿÿ~ÿÿÿÿÿyÿyÿÿÿ¥ÿÿÿzÿÿÿÿÿjÿ~ÿyÿvÿ|ÿpÿmÿsÿwÿÿtÿ|ÿÿ~ÿwÿ^ÿqÿÿÿÿÿÿoÿtÿpÿuÿ}ÿmÿtÿsÿkÿtÿhÿbÿlÿmÿÿfÿ|ÿÿÿÿÿÿtÿzÿqÿÿÿÿÿyÿÿÿuÿyÿÿÿqÿfÿyÿÿÿiÿÿyÿ~ÿÿÿ{ÿÿvÿÿ}ÿoÿzÿÿÿ~ÿÿÿÿÿuÿÿyÿÿÿÿÿÿÿÿÿÿÿÿÿÿÿÿÿÿÿÿÿÿÿÿÿÿÿÿÿÿ§ÿ£ÿÿÿÿÿªÿ¤ÿÿ¢ÿÿ ÿ¡ÿÿÿ ÿÿ²ÿ¡ÿÿÿ¨ÿ¢ÿ¨ÿ¦ÿÿ¢ÿÿÿ¯ÿÿÿÿÿÿwÿÿ ÿ¡ÿÿÿÿÿÿÿÿÿÿÿ¨ÿ ÿÿÿÿÿÿÿÿÿ¡ÿ ÿ ÿÿÿÿÿÿ§ÿÿ¢ÿÿ­ÿÿ¥ÿ ÿÿÿÿÿÿÿÿÿÿ©ÿ¢ÿÿÿÿÿÿ£ÿ§ÿ¢ÿ«ÿÿÿÿÿÿ¤ÿ¦ÿ¨ÿÿÿ©ÿÿÿ£ÿ«ÿÿÿ£ÿÿÿ«ÿ®ÿ¢ÿÿÿÿªÿÿ¦ÿÿÿ¨ÿ¥ÿÿ¡ÿ¡ÿÿÿÿÿ¨ÿ²ÿ¥ÿ¯ÿÿÿÿÿÿ§ÿ£ÿ¨ÿÿÿ©ÿ¥ÿ¦ÿ³ÿ°ÿÿ¥ÿÿÿ£ÿÿÿÿ¢ÿ£ÿÿÿÿ¤ÿ£ÿÿÿÿ¡ÿÿ¢ÿÿ£ÿ«ÿ«ÿ¨ÿ¬ÿªÿ ÿ¡ÿ¡ÿÿ¡ÿ ÿ£ÿÿ¡ÿÿ¤ÿÿ¨ÿ¦ÿÿÿÿÿÿÿ©ÿ¡ÿÿÿ¨ÿÿÿ ÿ¦ÿÿÿÿÿ©ÿÿÿÿ¥ÿÿÿÿÿÿÿ¤ÿÿ ÿ¥ÿ ÿ­ÿ¥ÿÿ¢ÿ£ÿ¥ÿÿÿ«ÿ¢ÿÿÿ«ÿªÿÿ¦ÿÿÿÿÿ£ÿÿÿÿ¬ÿ¯ÿÿÿÿ¬ÿ«ÿÿÿÿÿÿÿ§ÿÿÿÿÿÿÿÿÿ¡ÿÿ¤ÿÿ¦ÿ¢ÿÿ¦ÿ¯ÿ©ÿ©ÿÿÿÿ¢ÿ¤ÿªÿÿÿÿ¢ÿÿÿÿqÿsÿÿÿÿÿÿÿÿÿÿÿÿÿÿÿÿÿ ÿ¡ÿÿÿ¡ÿÿÿÿÿÿªÿ ÿÿÿÿ§ÿ£ÿÿ£ÿ¡ÿÿ¤ÿ ÿ¤ÿ¤ÿ¬ÿÿÿÿ ÿ¢ÿÿ ÿÿÿ¤ÿ ÿ ÿÿ£ÿ¡ÿ¢ÿÿÿÿ£ÿªÿ ÿ­ÿ®ÿ¨ÿ¡ÿ¢ÿªÿ®ÿ£ÿÿÿ¡ÿÿ¢ÿÿÿÿÿÿÿÿÿÿÿÿÿÿÿ¢ÿ¥ÿ ÿ§ÿ¡ÿÿÿ·ÿ·ÿÿ ÿ£ÿ¤ÿ¢ÿ¥ÿ¢ÿÿ£ÿ¡ÿ³ÿ¡ÿÿÿÿÿÿÿÿÿÿÿÿ¢ÿ¦ÿ­ÿ¦ÿ¢ÿ£ÿ£ÿ ÿÿ¨ÿÿÿ¬ÿ¬ÿÿÿ©ÿ§ÿ«ÿªÿÿ±ÿÿÿ©ÿ¶ÿ­ÿ«ÿ¦ÿÿ¦ÿ£ÿÿÿ¢ÿÿ ÿ¨ÿ¦ÿÿ¥ÿ¹ÿÁÿ¸ÿ¢ÿ©ÿ¥ÿ£ÿ¡ÿÿÿ¦ÿ°ÿ«ÿÿµÿ ÿÿ¡ÿÿ¤ÿ³ÿ­ÿ¬ÿÿ ÿ¦ÿ²ÿ¥ÿ¨ÿ±ÿ©ÿ©ÿ¬ÿ¢ÿ¨ÿ³ÿ¥ÿ¢ÿ¡ÿ¡ÿ£ÿ£ÿ¥ÿÿÿ¢ÿ£ÿÿÿÿ©ÿ¬ÿ¥ÿÿÿÿÿÿ©ÿ§ÿÿ§ÿ¦ÿ¦ÿ¾ÿ®ÿÿÿ©ÿ§ÿÿÿ®ÿ±ÿÿÿÿªÿ¦ÿÿ¥ÿ¥ÿÿÿÿÿÿ¢ÿ©ÿ§ÿÿ£ÿ®ÿ¤ÿ¥ÿ¢ÿ¤ÿ ÿ¡ÿªÿ£ÿ¡ÿ¢ÿ ÿ¥ÿ¦ÿ§ÿ¥ÿ¨ÿ²ÿÿÿ¤ÿ¢ÿªÿ°ÿ©ÿÿ¨ÿªÿ¤ÿ¤ÿÿÿ¨ÿ«ÿÿÿÿuÿpÿ~ÿÿÿÿÿÿÿÿÿÿÿÿÿÿÿÿÿÿÿÿÿÿuÿsÿxÿÿÿzÿÿ|ÿÿ ÿ§ÿ¢ÿÿ¢ÿ¨ÿÿÿÿÿÿÿÿÿÿÿÿÿÿÿÿÿ¦ÿ ÿÿÿÿÿÿÿÿÿÿÿÿÿÿÿÿÿÿÿÿÿÿ|ÿÿÿÿÿÿ¢ÿ£ÿÿÿÿÿÿÿÿÿÿÿÿÿÿÿ ÿÿ¨ÿ«ÿ§ÿ¢ÿÿÿÿÿ©ÿ ÿÿÿÿÿÿÿÿÿÿÿ¡ÿ¥ÿÿ ÿ¥ÿÿÿ¥ÿÿ¦ÿ¶ÿ¨ÿÿÿÿÿÿÿÿÿ©ÿÿÿÿ¢ÿ ÿÿ¡ÿ¥ÿ¤ÿ£ÿÿÿÿ­ÿ¨ÿÿÿÿ©ÿÿ¡ÿÿÿ£ÿÿÿ£ÿ³ÿ·ÿ¦ÿ°ÿÿÿ¬ÿ¥ÿÿ¥ÿ¬ÿ±ÿ´ÿªÿ¥ÿ§ÿ¢ÿ²ÿÿ¨ÿ­ÿ¢ÿ¥ÿ®ÿ¦ÿÿ¡ÿÿ¡ÿÿ¦ÿ§ÿ®ÿ°ÿ£ÿÿ ÿ¨ÿ¡ÿ¡ÿÿ£ÿÿ­ÿ±ÿ¨ÿÿÿÿÿÿÿ¥ÿÿ¥ÿÿ£ÿ£ÿ£ÿ«ÿ¬ÿ¤ÿÿÿ¡ÿ¨ÿ±ÿµÿ©ÿ±ÿ­ÿÿ ÿ¤ÿ¢ÿÿÿ¦ÿ«ÿ¦ÿÿÿÿ¤ÿ ÿÿ¡ÿ ÿ¢ÿÿÿÿÿ¨ÿ¤ÿÿÿÿÿ¢ÿÿÿ¤ÿÿÿÿªÿ£ÿÿ©ÿ®ÿ¥ÿ¤ÿ­ÿ®ÿÿÿ¤ÿÿ®ÿ®ÿ¢ÿ¡ÿ¡ÿÿÿÿÿÿ§ÿ ÿ¥ÿ¨ÿ¡ÿÿ ÿ¦ÿ¦ÿÿ¤ÿ±ÿ·ÿÿÿªÿ¯ÿ¦ÿ°ÿ®ÿÿÿÿÿÿªÿ²ÿÿ«ÿÿ¢ÿÿÿ¤ÿ¥ÿÿÿ ÿÿ¥ÿÿÿ ÿ¤ÿ¯ÿ¢ÿÿ¦ÿ­ÿ¨ÿ¢ÿÿÿµÿ¥ÿ¥ÿ ÿÿ¥ÿ­ÿ£ÿ«ÿ¨ÿÿ¡ÿÿÿ£ÿ¡ÿÿÿ¢ÿ¡ÿ¤ÿ¡ÿÿÿ¥ÿ®ÿ¦ÿ¥ÿÿÿ¢ÿ©ÿÿÿÿÿÿÿÿÿ§ÿÿ¥ÿ£ÿÿÿ±ÿ¤ÿ¤ÿ¬ÿÿ¨ÿ¦ÿªÿ£ÿÿÿÿ ÿªÿ¦ÿÿ¦ÿ£ÿ¤ÿÿ£ÿÿÿÿÿ¢ÿ ÿ¢ÿÿÿ£ÿÿÿÿ§ÿÿ ÿÿÿÿÿÿ¥ÿÿÿÿÿÿÿÿªÿ ÿÿÿ­ÿ¡ÿÿÿÿÿÿÿÿÿ«ÿ·ÿÿÿÿÿÿÿÿ¬ÿ¦ÿÿ¤ÿ£ÿÿÿÿ¥ÿ¡ÿÿ±ÿÿ¡ÿ ÿ¡ÿÿ¡ÿ¢ÿ¥ÿ©ÿ¤ÿ¤ÿ ÿÿÿÿÿ«ÿÿÿªÿÿÿ¢ÿÿ¤ÿ«ÿ¢ÿÿ¢ÿ©ÿÿÿ£ÿÿ­ÿ®ÿÿ¨ÿÿÿÿÿ¤ÿ±ÿ®ÿÿÿÿ³ÿ©ÿÿÿÿ³ÿÄÿÿÿÿªÿÿÿÿÿ¦ÿ±ÿ¨ÿÿ¤ÿÿ¢ÿ­ÿÿ®ÿÿÿ©ÿÿÿÿÿÿÿÿÿÿÿÿÿÿÿÿÿÿÿxÿÿÿÿÿÿÿÿÿ|ÿwÿwÿÿ~ÿÿÿÿÿwÿÿÿÿÿxÿnÿwÿgÿwÿÿÿÿÿÿvÿÿÿÿÿzÿÿÿzÿÿÿÿÿÿÿÿÿÿÿÿÿÿÿÿwÿ~ÿmÿyÿvÿÿhÿwÿpÿÿÿÿzÿtÿtÿgÿjÿxÿzÿsÿqÿ{ÿxÿoÿfÿtÿ}ÿÿyÿrÿbÿsÿwÿwÿyÿ{ÿ|ÿyÿ}ÿ~ÿÿÿ{ÿvÿÿÿÿÿÿÿxÿÿÿÿÿÿÿÿÿ¡ÿÿÿÿÿÿÿÿÿÿ ÿÿÿÿÿÿÿÿªÿÿ¨ÿ¢ÿ ÿ°ÿÿÿ¥ÿ¡ÿÿÿÿÿÿ¢ÿÿÿ¬ÿ³ÿÿÿÿÿÿÿÿÿÿÿÿÿÿÿÿ¤ÿÿÿÿÿÿÿ ÿ¦ÿ ÿ¢ÿÿ¡ÿÿÿ ÿÿªÿÿ¤ÿÿÿÿµÿ¦ÿ¬ÿÿÿÿÿÿÿÿÿÿ¢ÿ¤ÿÿÿÿ¡ÿÿÿÿÿ ÿÿÿÿ¢ÿ ÿÿÿÿÿ¡ÿ¤ÿÿÿÿÿÿÿÿÿÿÿÿÿÿÿ§ÿ¥ÿ¢ÿ¬ÿÿ ÿÿÿ~ÿÿÿÿ£ÿ¨ÿ¨ÿÿÿ£ÿ¡ÿÿÿ¡ÿÿÿÿÿÿÿÿÿÿÿÿÿÿÿ¤ÿÿÿÿÿÿ ÿÿ£ÿ ÿÿÿÿÿÿÿÿÿÿ¢ÿ¤ÿÿÿ¨ÿ¡ÿ­ÿÿÿÿÿÿ§ÿÿÿ¯ÿ¢ÿÿÿ¡ÿÿÿÿÿÿÿÿÿÿÿÿÿÿÿÿÿ¢ÿÿÿÿÿÿÿÿÿ ÿÿÿÿÿÿ¢ÿ ÿÿÿÿÿÿÿÿÿÿÿÿÿ~ÿÿÿÿÿÿÿÿ¥ÿ§ÿÿÿÿÿ¡ÿÿ³ÿxÿÿÿÿÿ{ÿÿÿÿ¢ÿÿ}ÿÿÿÿÿ ÿ¡ÿÿÿÿÿÿÿÿÿÿÿÿÿÿÿÿªÿÿÿÿÿÿÿÿÿÿÿÿÿÿÿ|ÿ~ÿÿÿÿÿÿÿÿÿ¡ÿÿÿÿÿÿÿÿÿÿ¦ÿÿÿÿÿÿÿqÿÿÿÿ¦ÿÿ©ÿÿÿÿÿÿÿyÿÿ ÿÿ¦ÿ¢ÿÿÿ ÿ§ÿÿÿÿÿ ÿ¤ÿÿÿÿÿÿÿÿÿ¢ÿÿÿÿÿ¨ÿÿÿÿÿÿ¥ÿÿÿÿÿtÿÿÿÿÿ¡ÿÿÿÿÿÿÿÿÿÿÿÿÿÿÿÿÿÿÿÿ~ÿÿÿÿÿyÿÿÿÿÿÿ¡ÿ|ÿÿÿ¡ÿÿUÿ
ÿxÿqÿÿ~ÿÿÿ}ÿÿÿÿÿÿÿÿÿ¢ÿÿÿÿÿÿÿÿÿ¨ÿÿÿÿÿ|ÿ ÿÿ¢ÿÿ§ÿÿÿÿÿÿÿÿÿÿÿÿÿ¡ÿÿuÿÿÿÿÿÿÿÿÿÿÿÿÿÿÿÿÿÿÿÿÿÿÿ¢ÿÿÿÿ¥ÿÿÿÿÿ¦ÿ¦ÿ¤ÿ¢ÿÿÿ¨ÿ¤ÿÿÿÿÿÿÿÿÿ¡ÿÿÿÿ¦ÿÿÿÿÿÿÿÿÿÿÿÿÿÿÿÿÿÿÿÿÿÿÿÿÿ ÿÿÿÿÿÿÿÿvÿ{ÿiÿÿ¡ÿÿ~ÿÿÿ¦ÿÿ°ÿÿ§ÿÿÿ³ÿÿÿÿÿÿÿÿ£ÿÿÿÿÿÿÿÿÿÿ¥ÿ¥ÿÿÿÿÿÿÿÿ£ÿÿÿÿÿÿÿÿÿÿ¥ÿÿÿÿtÿ~ÿÿÿ ÿÿÿÿÿÿÿÿÿÿ¡ÿ ÿÿsÿ ÿ¬ÿÿÿ·ÿÿÿÿ¥ÿÿ|ÿqÿÿ«ÿÿÿÿÿÿÿÿÿÿÿÿÿ ÿ¦ÿ¤ÿÿÿÿÿÿ¦ÿÿÿÿ¥ÿÿÿÿÿ¨ÿÿÿÿÿ¡ÿ¥ÿÿÿÿÿ£ÿ©ÿ¤ÿÿÿÿÿ¥ÿÿ~ÿÿÿÿÿÿ£ÿ¨ÿ¦ÿÿÿÿ¤ÿÿÿÿÿÿÿÿÿ¡ÿÿÿÿÿÿ ÿÿÿ|ÿ¡ÿÿ§ÿ¡ÿ{ÿÿÿÿÿÿ¢ÿ ÿÿÿ­ÿÿÿÿÿÿ{ÿÿÿÿÿÿ¤ÿÿÿ ÿ¤ÿ ÿ£ÿ´ÿÿÿ´ÿÿÿÿÿÿ¨ÿ¨ÿÿÿÿ´ÿ¢ÿÿÿyÿÿ£ÿ¦ÿÿ§ÿÿÿÿÿÿÿÿÿÿ§ÿÿÿÿÿÿÿÿÿÿÿÿ¤ÿ£ÿ¤ÿÿÿÿÿÿ¡ÿÿÿÿÿÿÿÿÿ¦ÿ«ÿÿÿÿÿÿ¦ÿÿÿ ÿ¡ÿÿ¤ÿ¡ÿÿªÿ ÿ¤ÿ ÿ ÿÿÿÿÿÿÿÿÿÿ ÿ¨ÿÿÿ¥ÿªÿÿÿÿÿÿ£ÿ¤ÿ£ÿÿÿÿÿÿ©ÿÿÿÿÿÿ¡ÿÿªÿÿÿÿ¥ÿÿÿÿÿªÿÿÿÿÿÿÿÿÿÿÿyÿÿÿÿÿÿÿÿÿÿÿÿÿÿ¥ÿÿÿÿÿÿÿÿÿÿÿÿÿ£ÿÿÿ£ÿÿÿµÿÿÿÿÿ²ÿÿ£ÿ¤ÿÿÿÿÿ§ÿ¥ÿ¥ÿÿÿÿ¤ÿÿÿÿ¤ÿÿÿ¢ÿ¦ÿÿÿÿÿÿÿ¡ÿÿÿÿÿ¦ÿ¢ÿ©ÿ¤ÿÿÿ¬ÿÿÿÿÿÿÿÿÿ¤ÿ£ÿÿÿ ÿ¡ÿÿÿÿÿÿÿ¥ÿ®ÿ ÿÿÿÿ£ÿ¦ÿÿÿÿ«ÿ¥ÿ¡ÿÿ«ÿÿÿ¼ÿÿÿÿ°ÿ¨ÿ©ÿ¯ÿ¢ÿÿÿÿÿÿÿÿÿÿÿÿÿ§ÿÿÿÿ£ÿ¤ÿ£ÿÿÿÿÿÿÿÿÿÿÿ¥ÿÿÿÿÿÿÿÿÿÿÿÿ£ÿÿÿÿÿÿ¥ÿ¯ÿ¢ÿÿÿÿÿÿÿÿ ÿÿÿÿÿÿÿÿÿÿÿ¥ÿÿ¨ÿ¢ÿ¯ÿÿÿÿ¦ÿ§ÿ¤ÿ¥ÿÿ ÿÿ ÿ ÿÿ ÿ ÿ¢ÿ¤ÿÿÿÿÿÿÿÿÿÿÿ¢ÿÿÿ ÿÿÿ£ÿ«ÿ±ÿ¤ÿ£ÿÿÿ{ÿ¢ÿÿÿÿÿ¤ÿÿÿ¤ÿ ÿÿÿ¦ÿÿÿÿÿÿ¨ÿªÿÿ§ÿ£ÿ¢ÿÿÿÿªÿ ÿÿÿÿÿªÿ¼ÿ±ÿ«ÿÿ£ÿ°ÿ©ÿ ÿÿÿ¦ÿ¥ÿÿÿ ÿÿÿ¤ÿ£ÿ¨ÿÿÿÿÿÿ£ÿ£ÿÿ¢ÿÿªÿ¤ÿÿÿ¢ÿ¨ÿÿÿgÿWÿÿÿÿÿ£ÿÿÿ­ÿÿ£ÿ¢ÿÿÿÿÿÿ¤ÿ¥ÿÿÿÿ¨ÿÿÿÿÿ¦ÿ¡ÿÿÿÿÿÿÿÿÿÿÿÿÿ¤ÿÿÿÿÿÿ¦ÿÿ¢ÿ£ÿ¢ÿ¢ÿÿÿÿ ÿ¬ÿÿÿÿÿÿÿ¢ÿÿÿÿÿÿ°ÿªÿ¢ÿÿÿÿ©ÿÿ¡ÿ ÿÿÿÿÿÿÿÿ¡ÿÿÿÿÿ©ÿ¥ÿ¢ÿ ÿ¸ÿ¦ÿÿÿÿ¦ÿÿ¦ÿÿÿ¢ÿ¬ÿ©ÿÿÿÿÿÿÿÿ ÿÿÿÿÿ}ÿxÿÿÿÿvÿÿxÿÿyÿÿ|ÿhÿwÿvÿ~ÿ~ÿjÿlÿÿÿÿzÿqÿjÿiÿmÿÿuÿYÿÿoÿÿuÿfÿrÿtÿÿuÿzÿÿzÿuÿyÿtÿsÿlÿvÿÿcÿzÿÿÿÿÿÿÿÿÿxÿÿÿÿÿÿ}ÿÿÿÿÿ}ÿÿuÿÿÿiÿÿÿÿ{ÿÿ~ÿÿyÿyÿzÿzÿÿÿÿÿ~ÿ}ÿÿÿzÿÿ~ÿjÿgÿÿÿÿÿÿÿ}ÿ}ÿ{ÿÿÿÿÿÿÿÿÿÿ¦ÿÿÿÿ ÿ©ÿÿ£ÿ ÿ¨ÿ¢ÿÿÿÿÿÿÿÿ¡ÿÿÿ ÿ¨ÿÿÿÿÿÿÿ¤ÿÿÿÿÿ¢ÿ¢ÿÿÿ¤ÿÿÿÿÿÿÿÿÿÿÿÿÿÿÿÿÿÿÿÿ¨ÿÿÿÿÿ¢ÿÿÿ¢ÿ¨ÿÿÿ ÿ¢ÿ ÿ ÿ¢ÿÿÿÿÿÿªÿÿÿÿÿÿÿÿ¨ÿ¦ÿ§ÿ¥ÿÿ¢ÿÿ¡ÿ©ÿÿÿÿÿÿ¤ÿ¢ÿÿÿÿ£ÿ£ÿ£ÿ«ÿ¤ÿÿÿÿ¡ÿÿÿÿÿÿÿÿÿ¡ÿÿÿ¢ÿÿÿ¢ÿ­ÿ©ÿÿÿ¤ÿÿ§ÿÿÿÿÿÿÿ ÿ¯ÿÿ¤ÿÿÿ¡ÿÿÿÿÿ£ÿÿÿÿÿÿÿÿÿ¢ÿÿ¦ÿ´ÿºÿ¦ÿÿÿ¤ÿÿÿ ÿ¤ÿ§ÿÿÿÿÿ¤ÿÿyÿÿ¬ÿÿÿ¥ÿÿÿÿÿÿÿÿÿÿ­ÿÿ¡ÿÿ£ÿÿÿÿÿÿÿÿ¬ÿ¨ÿ«ÿÿÿ¤ÿÿ«ÿ¢ÿÿÿÿÿ¢ÿ©ÿÿ¢ÿ«ÿ¢ÿÿ¯ÿ¡ÿÿ£ÿ¥ÿ¢ÿ¤ÿÿÿ¤ÿÿÿÿÿªÿ ÿÿÿÿÿÿ¢ÿ«ÿ¥ÿÿ¦ÿ¦ÿÿ©ÿ¢ÿ¡ÿÿÿ¦ÿ£ÿÿÿÿÿÿÿÿÿÿÿÿ¤ÿ ÿ¡ÿÿÿÿÿ¨ÿ°ÿ¢ÿÿ¦ÿÿÿ¡ÿ¢ÿ ÿ¡ÿ¢ÿ¤ÿ¢ÿ ÿÿÿ¢ÿ°ÿÄÿ£ÿÿÿÿÿ|ÿeÿcÿ|ÿ|ÿÿÿÿ£ÿ£ÿÿ¢ÿ¬ÿ¦ÿÿÿÿÿÿÿÿÿ¤ÿÿ¢ÿÿÿÿ£ÿ¦ÿ¨ÿÿÿÿÿÿÿÿÿ¡ÿÿÿ§ÿªÿ¥ÿ ÿÿÿ®ÿ®ÿ¦ÿ¨ÿ¨ÿ¥ÿÿÿ ÿ®ÿ¢ÿ¥ÿÿÿÿ¢ÿ¬ÿ§ÿÿÿ¬ÿ¢ÿ¢ÿ ÿ±ÿ¡ÿÿÿÿ¬ÿÿ ÿÿÿÿÿÿÿÿÿÿÿÿ°ÿÿ¥ÿ¤ÿ£ÿ¬ÿ«ÿ¨ÿ ÿÿ´ÿ±ÿÿ±ÿ¡ÿ¬ÿ£ÿ¥ÿ§ÿ¥ÿ¥ÿ¢ÿ¤ÿ¬ÿÿÿ ÿÿ¤ÿ©ÿ£ÿ¢ÿ¥ÿ ÿÿ§ÿ¨ÿÿ§ÿ°ÿ«ÿ¨ÿ¥ÿ ÿ¤ÿÿ®ÿ³ÿ°ÿÿÿ¡ÿ¥ÿ ÿÿ¢ÿ®ÿ©ÿÿ¥ÿ¨ÿ£ÿÿ¡ÿ£ÿÿÿÿÿ¬ÿÿ§ÿ§ÿÿ¤ÿ¯ÿ ÿ¦ÿÿ£ÿ©ÿ®ÿ§ÿ©ÿ§ÿ¥ÿ­ÿªÿ¬ÿ©ÿ¹ÿ¡ÿÿÿÿÿ¯ÿ¼ÿ®ÿªÿ¼ÿ²ÿÿ¢ÿ´ÿµÿ«ÿ¥ÿ¡ÿ¡ÿ©ÿ¤ÿ ÿÿÿÿÿ£ÿÿ¡ÿÿ±ÿªÿ¬ÿ¨ÿ¢ÿ¥ÿ©ÿ¡ÿÿ¢ÿÿÿ¥ÿ©ÿ©ÿ¬ÿªÿ¬ÿ¦ÿ«ÿ£ÿ©ÿ¤ÿÿÿÿÿ¤ÿÿÿÿ¤ÿ­ÿ¤ÿ ÿ¦ÿÿ¡ÿÿÿ¤ÿÿ¬ÿ®ÿÿªÿ¾ÿ§ÿ¢ÿÿ¦ÿ¦ÿ¡ÿ¢ÿ¦ÿ¤ÿ£ÿ¥ÿÿÿ ÿ£ÿ£ÿÿÿÿ©ÿÿ®ÿ­ÿ´ÿ­ÿÿ¢ÿ®ÿ­ÿÿ¡ÿ¤ÿ¦ÿ¨ÿÿÿÿxÿÿÿÿÿÿÿÿÿÿÿÿÿÿÿ ÿ¡ÿÿÿÿÿÿÿÿÿÿ|ÿÿvÿÿÿÿÿÿÿÿÿÿÿÿÿÿÿÿÿÿÿÿÿÿÿÿÿÿÿ¦ÿ¬ÿ¡ÿÿÿÿÿÿÿÿÿÿÿÿÿÿÿ}ÿÿÿ}ÿ}ÿÿÿÿÿ¢ÿ¢ÿÿÿ¢ÿÿÿÿÿÿÿÿÿÿÿÿÿÿÿºÿ¥ÿ¢ÿ¤ÿÿÿÿÿÿ ÿ©ÿ§ÿ¥ÿÿÿÿÿ¦ÿ¡ÿ®ÿ£ÿÿÿ®ÿ§ÿ ÿ©ÿ£ÿ ÿ«ÿÿÿ¨ÿªÿÿÿ¡ÿÿÿÿ ÿÿ¢ÿÿÿ¡ÿ«ÿ¦ÿÿ¤ÿÿÿÿÿ ÿÿ¬ÿ«ÿ£ÿ§ÿ¥ÿ«ÿ¥ÿÿ¡ÿÿÿ®ÿ¶ÿ«ÿÿ¡ÿ¡ÿ­ÿ¨ÿÿ«ÿ¢ÿÿ¥ÿ«ÿ¨ÿ£ÿÿÿÿ·ÿ«ÿÿÿ¯ÿ¦ÿÿ£ÿ¥ÿÿ©ÿ¬ÿ¡ÿÿÿ¡ÿ¥ÿ ÿÿÿÿÿ¤ÿ¨ÿ¤ÿÿÿÿÿÿÿÿÿÿÿÿÿÿÿÿÿ¢ÿ£ÿ§ÿ«ÿ§ÿÿÿ¥ÿÿÿ¤ÿ¡ÿÿÿ¡ÿÿÿÿÿ¯ÿ ÿ ÿÿ¡ÿÿÿ£ÿ¨ÿ¡ÿ ÿ¬ÿ¢ÿÿÿÿ£ÿ©ÿ§ÿ¡ÿ¡ÿ ÿÿÿ¬ÿ«ÿÿÿÿÿªÿ¥ÿÿ¦ÿ«ÿ¤ÿÿ§ÿ©ÿÿÿ©ÿ©ÿÿªÿ¯ÿªÿ­ÿ­ÿ¯ÿÿ«ÿ¥ÿÿÿÿÿÿÿ¥ÿ¦ÿ¥ÿ§ÿ¤ÿ±ÿ«ÿ¦ÿÿ ÿµÿ²ÿ¦ÿªÿªÿÿÿÿÿÿ¡ÿ¤ÿ¤ÿ¢ÿÿÿÿ£ÿ£ÿÿ¡ÿÿ¡ÿ¡ÿÿÿªÿÿÿ¤ÿÿ§ÿ¨ÿÿÿÿÿÿ°ÿÿÿÿ­ÿ«ÿÿÿ¢ÿ¡ÿÿÿÿ ÿÿÿÿ­ÿÿ¡ÿ¢ÿÿÿ¡ÿ ÿ ÿ¥ÿÿÿ©ÿ²ÿ¤ÿÿ£ÿ£ÿÿÿÿÿÿÿÿÿÿÿ®ÿ¥ÿ­ÿÿÿ¡ÿÿ£ÿÿÿÿ¥ÿ¢ÿ«ÿ¤ÿ¶ÿÿÿ§ÿÿ¡ÿÿÿÿÿÿÿÿÿÿ¡ÿÿÿÿ ÿÿ ÿ¡ÿ®ÿÿÿ¤ÿ©ÿ¤ÿÿÿ¯ÿ©ÿÿÿ¨ÿÿÿÿ©ÿ ÿÿÿ£ÿÿÿÿÿ£ÿ£ÿ²ÿ»ÿÿÿ¤ÿÿÿÿÿÿÿÿ£ÿÿ ÿÿÿÿÿªÿ¤ÿ ÿ¥ÿ§ÿÿÿ¢ÿ£ÿ¥ÿ¡ÿÿÿÿÿÿ½ÿ«ÿÿÿ¦ÿ£ÿÿÿÿ§ÿ¨ÿ£ÿÿÿ¢ÿÿ¥ÿ¦ÿ¨ÿ´ÿ­ÿ¢ÿ§ÿÿÿÿÿ¡ÿ¦ÿ¦ÿÿ¦ÿ«ÿÿ¤ÿÿÿÿÿ¬ÿÿ¥ÿ­ÿªÿÿÿ¢ÿÿ¥ÿ·ÿªÿ ÿ©ÿ§ÿ¦ÿ­ÿÿ·ÿÿÿ¡ÿÿÿÿ¤ÿÿ}ÿyÿ}ÿÿÿÿÿuÿÿÿyÿÿÿ~ÿÿÿÿÿÿÿÿÿÿ|ÿyÿÿÿÿÿÿzÿÿÿÿÿÿÿÿÿ}ÿvÿÿÿÿÿzÿrÿÿÿÿÿwÿÿÿ~ÿÿÿÿÿÿÿÿÿÿÿÿÿÿÿÿvÿtÿqÿwÿbÿvÿlÿjÿsÿÿÿqÿnÿhÿgÿwÿxÿÿÿsÿÿÿkÿnÿ^ÿxÿqÿsÿoÿpÿfÿÿÿsÿnÿ~ÿzÿzÿÿÿÿÿÿÿÿÿÿÿÿÿÿÿtÿÿÿÿÿÿÿÿÿÿÿÿÿÿÿÿ ÿ¦ÿÿ ÿÿÿ¢ÿÿÿÿ¦ÿ¡ÿ ÿÿÿÿÿÿÿÿ£ÿÿ£ÿ£ÿÿÿÿ¤ÿÿÿÿÿ¡ÿÿ¬ÿÿÿÿÿÿÿ¡ÿÿÿÿÿÿÿÿÿÿÿ£ÿ£ÿÿÿÿÿÿÿÿÿªÿ¯ÿÿ¡ÿ§ÿÿÿÿÿÿÿÿÿÿ ÿÿÿ¥ÿ©ÿ£ÿÿ¡ÿÿ¬ÿ¤ÿ¢ÿ¥ÿ¤ÿÿÿÿ´ÿ ÿ¡ÿÿÿÿÿ ÿ¥ÿÿ ÿ¦ÿÿÿÿÿÿÿÿÿÿ£ÿÿÿªÿ£ÿÿªÿ¥ÿÿÿÿÿÿ§ÿ¡ÿÿÿÿÿÿÿÿÿÿÿÿÿÿÿÿÿÿÿÿÿÿ§ÿÿÿÿÿÿ£ÿ¢ÿ¥ÿ¨ÿ¢ÿÿ¦ÿÿÿÿ ÿ§ÿÿÿ¨ÿ³ÿ¬ÿ¦ÿÿÿÿÿÿ{ÿ¦ÿÿÿÿ¬ÿ©ÿÿÿÿ£ÿÿÿ¢ÿÿÿ¢ÿÿÿÿ¡ÿÿÿÿÿÿÿÿÿÿÿÿ¦ÿ©ÿ ÿÿÿÿ£ÿÿÿÿ£ÿÿÿÿ®ÿÿÿÿÿÿÿÿÿÿuÿÿÿÿ©ÿ¨ÿÿÿÿÿÿÿ£ÿ£ÿÿÿÿÿÿÿÿÿÿÿªÿ¢ÿ¡ÿÿ|ÿÿÿÿÿÿÿÿÿÿÿÿÿÿÿÿÿÿÿÿÿÿ¤ÿÿÿÿÿÿÿÿÿÿÿÿ¦ÿÿÿÿÿÿÿÿÿÿÿ¦ÿÿÿ¥ÿ²ÿ£ÿ¢ÿªÿ£ÿ¬ÿÿÿÿÿÿÿ¤ÿÿÿ¯ÿÿyÿÿ£ÿªÿ¨ÿÿÿ£ÿÿ¡ÿÿÿÿ¨ÿ¨ÿ¤ÿÿÿÿ¡ÿ£ÿ ÿÿÿÿ¤ÿÿÿÿÿÿ¡ÿÿÿÿÿÿÿÿÿ¡ÿÿÿÿÿÿ¥ÿ¢ÿÿÿÿÿÿÿÿÿ¥ÿÿÿÿ£ÿ¢ÿÿÿÿÿÿÿÿyÿÿÿÿÿÿÿÿÿÿ¢ÿ­ÿÿvÿÿÿÿÿ´ÿÿÿ¨ÿÿÿ^ÿÿxÿÿÿÿÿÿÿyÿÿÿÿÿÿÿÿÿÿÿÿÿÿÿÿÿÿÿÿÿÿÿ¦ÿÿÿÿÿÿÿÿÿÿÿ ÿÿÿÿÿÿÿÿnÿÿÿÿÿÿ~ÿÿÿÿÿÿÿÿÿÿÿÿÿÿÿÿÿ¡ÿÿÿÿÿÿÿÿÿÿÿÿ£ÿÿÿ¦ÿÿÿÿÿÿÿÿÿÿÿ ÿÿÿÿ­ÿÿÿÿÿÿÿ|ÿÿÿÿÿÿÿÿÿÿÿÿÿÿÿÿÿÿÿÿ«ÿ ÿ®ÿÿÿ§ÿÿyÿÿÿ¦ÿÿÿÿÿ¢ÿÿÿÿ}ÿÿÿÿÿ}ÿÿÿÿÿÿÿ¡ÿ¥ÿ©ÿÿÿÿ¦ÿ¢ÿ¡ÿ©ÿ¢ÿÿ¢ÿ¨ÿÿÿÿÿÿÿÿÿÿÿÿÿÿÿÿÿ¦ÿÿÿ}ÿÿ¢ÿÿÿ¤ÿÿÿÿÿ¢ÿÿÿ¡ÿÿÿ¥ÿÿÿÿÿxÿyÿÿ ÿÿÿÿÿ©ÿÿÿ£ÿÿÿÿÿÿÿ«ÿ¨ÿÿÿÿÿÿÿÿÿÿÿ|ÿÿÿ¨ÿÿªÿÿÿ{ÿÿÿÿÿÿ°ÿÿÿÿÿÿÿÿÿÿ|ÿÿÿÿÿÿÿÿÿÿÿÿÿÿ£ÿÿÿÿÿÿÿÿÿÿÿ¦ÿÿÿÿÿÿÿÿÿxÿÿÿÿ©ÿÿ¡ÿÿÿÿÿÿ¡ÿÿÿÿÿÿÿÿÿ¥ÿÿÿÿ«ÿ©ÿÿÿÿ¤ÿÿÿÿÿÿÿÿÿÿÿ¢ÿÿÿÿÿÿÿ¨ÿÿ¬ÿÿÿÿÿÿ¦ÿÿÿÿÿÿÿtÿÿ§ÿ³ÿ§ÿÿÿwÿÿÿÿ§ÿÿÿÿÿÿÿÿÿÿÿÿÿÿÿÿÿ ÿ¡ÿÿÿÿÿ¥ÿ¡ÿÿÿzÿÿ¯ÿÿÿ ÿÿÿÿ¬ÿÿÿ¥ÿ¢ÿÿÿÿÿÿÿÿÿÿÿÿ¥ÿ¦ÿÿÿ¢ÿ£ÿÿÿÿÿÿ§ÿ©ÿÿÿÿÿÿÿ§ÿÿÿÿÿÿÿÿÿ¤ÿÿ¡ÿ¬ÿ¥ÿÿÿÿ©ÿÿÿÿÿÿÿÿÿ¡ÿÿÿÿÿÿÿÿÿÿÿ¢ÿ¥ÿÿÿÿÿÿÿÿ ÿªÿ ÿÿÿ¤ÿÿÿ¬ÿÿÿ¢ÿÿ±ÿ{ÿÿÿ£ÿÿÿÿÿÿ§ÿ¥ÿÿÿÿ¬ÿÿÿÿÿÿÿÿÿÿÿÿÿ¢ÿ¡ÿÿÿ¢ÿ®ÿ¸ÿ¡ÿÿ¥ÿ£ÿÿÿ¦ÿ£ÿÿÿÿÿ¹ÿÿÿÿÿÿÿÿ¡ÿÿ¨ÿÿ£ÿÿÿÿÿÿÿÿ£ÿ¤ÿ®ÿ«ÿÿÿ¦ÿ¥ÿ£ÿÿÿÿÿÿÿÿ§ÿÿ¡ÿÿ²ÿÿ¢ÿÿÿÿ¬ÿµÿÿÿÿÿÿÿ¤ÿ²ÿ§ÿ©ÿ¦ÿ¨ÿ£ÿÿ£ÿÿÿÿÿÿ¤ÿÿÿÿÿÿÿÿÿ¤ÿÿ ÿÿÿÿÿÿ¤ÿÿÿÿ¢ÿ¡ÿÿÿÿÿ¨ÿ¦ÿÿ¤ÿ¤ÿÿÿÿ£ÿ¢ÿÿÿÿÿÿ¢ÿ£ÿ ÿÿÿÿÿ¨ÿÿÿ¨ÿ¤ÿÿÿÿÿÿÿ¦ÿÿ§ÿ ÿÿÿÿÿÿ±ÿ¥ÿÿÿÿÿÿªÿ¢ÿ¦ÿ­ÿÿ ÿÿÿ®ÿ¡ÿ¨ÿÿ¤ÿ¨ÿÿÿÿÿ¤ÿÿÿÿÿ©ÿ£ÿÿÿÿÿÿÿ£ÿ¬ÿ£ÿÿ¤ÿ¢ÿ²ÿÿ§ÿ§ÿ©ÿ¡ÿÿÿÿ§ÿÿÿÿ¬ÿªÿ¨ÿ­ÿÿ£ÿ£ÿ«ÿ£ÿÿ¥ÿ¥ÿ­ÿ«ÿÿÿÿÿ£ÿ§ÿ¢ÿÿ¨ÿÿÿ¤ÿÿ£ÿÿ¥ÿ®ÿÿÿ£ÿÿ¡ÿÿ¤ÿ¥ÿxÿ4ÿNÿÿÿÿ¥ÿÿÿÿ«ÿ¢ÿªÿ¥ÿÿÿÿ¦ÿÿÿ ÿÿÿ¡ÿ¡ÿÿÿÿ°ÿ¡ÿÿÿÿÿÿÿÿÿÿÿÿÿ¦ÿ¤ÿ ÿÿÿ¬ÿÿªÿÿ­ÿ ÿÿÿ¢ÿÿÿÿÿ¡ÿÿÿ¢ÿ®ÿÿÿ¨ÿ ÿÿ¨ÿ½ÿ¢ÿ«ÿ®ÿ§ÿÿÿ®ÿÿ¡ÿ¢ÿÿÿÿÿÿÿÿ©ÿ¨ÿ¢ÿÿÿ¥ÿÿÿÿ¨ÿ¦ÿÿÿÿÿÿÿÿÿÿ´ÿÿÿÿÿ¢ÿÿÿ¡ÿÿÿÿÿÿÿ}ÿÿÿÿÿ}ÿwÿ}ÿsÿÿwÿ}ÿ~ÿ}ÿÿ~ÿwÿsÿ~ÿÿxÿuÿiÿpÿlÿhÿnÿiÿnÿtÿÿmÿhÿxÿuÿsÿxÿoÿÿÿxÿrÿmÿmÿqÿtÿyÿ|ÿoÿ~ÿyÿvÿÿsÿÿÿÿÿ|ÿÿÿÿÿvÿrÿÿÿÿjÿvÿÿyÿ|ÿrÿÿÿÿoÿeÿxÿuÿ~ÿtÿdÿpÿvÿvÿÿÿ|ÿÿ}ÿ~ÿÿÿÿÿÿ}ÿÿtÿwÿÿÿÿÿÿÿÿÿ|ÿÿÿÿÿÿÿ¢ÿÿÿÿ¢ÿ¤ÿÿÿÿ¦ÿ¦ÿÿÿÿÿÿÿ¡ÿ¡ÿ°ÿÿÿÿÿÿÿ¡ÿ ÿÿÿÿÿÿÿÿÿÿÿÿÿÿÿÿ¨ÿ¥ÿÿÿÿÿÿÿÿÿÿÿÿ¥ÿ£ÿÿÿ­ÿÿÿÿ~ÿÿÿÿÿÿÿÿÿÿÿÿÿ¡ÿÿ«ÿÿÿÿÿÿ ÿÿÿÿÿÿ£ÿ®ÿ§ÿÿÿÿ¤ÿÿÿÿ¢ÿÿÿÿÿÿ¤ÿÿÿÿ¦ÿ ÿÿÿÿÿÿÿÿÿÿÿÿÿÿÿ¤ÿ¯ÿ¥ÿÿÿÿ£ÿ¦ÿÿÿÿÿ¢ÿÿÿÿÿ¡ÿ¨ÿ¦ÿ¥ÿÿÿÿ¯ÿ¦ÿÿÿÿÿ«ÿ¥ÿ«ÿ®ÿ¡ÿÿÿÿÿ¨ÿ¥ÿ¥ÿÿÿªÿ¦ÿÿ£ÿ¢ÿ¤ÿ¢ÿÿÿÿÿ§ÿÿÿ¥ÿ£ÿ ÿÿÿ§ÿ¨ÿÿÿ¡ÿ¡ÿ ÿÿ¯ÿ¦ÿÿ­ÿÿ¡ÿÿÿÿÿÿÿÿªÿ­ÿÿÿÿºÿÿ ÿ¢ÿÿÿÿÿ¦ÿ¦ÿÿ°ÿ¬ÿÿÿ©ÿ¦ÿÿ¡ÿ©ÿ ÿ£ÿ§ÿÿÿÿÿ¨ÿ¢ÿÿÿÿÿ³ÿ©ÿÿÿÿÿÿ¢ÿ£ÿÿ¤ÿÿÿ§ÿ¥ÿÿ¢ÿ¦ÿÿÿÿÿÿ§ÿÿÿÿ­ÿ¨ÿ£ÿÿÿ¡ÿ¦ÿ£ÿ±ÿ©ÿ¢ÿÿÿÿÿÿÿÿÿÿÿ¡ÿÿ ÿÿÿ¡ÿ¡ÿÿ ÿ±ÿ¸ÿ­ÿÿxÿfÿXÿ|ÿyÿÿ§ÿ«ÿªÿÿÿ­ÿ­ÿÿÿ¢ÿ§ÿ»ÿ©ÿ©ÿÿ¡ÿ¢ÿ²ÿ¹ÿ§ÿÿ£ÿ«ÿ¥ÿÿÿÿÿÿÿÿÿÿÿÿ¬ÿ¼ÿ¤ÿ ÿ®ÿ¥ÿ ÿ¡ÿÿÿ©ÿ ÿÿÿ¨ÿ¶ÿ¯ÿ¢ÿÿ£ÿ¨ÿ ÿÿÿÿÿÿÿÿÿÿ©ÿ®ÿ¦ÿ¤ÿÿ¥ÿÿÿÿ¦ÿÿÿÿÿÿÿÿÿ¦ÿ±ÿ«ÿÿÿÿÿ§ÿ©ÿ ÿ§ÿ°ÿÿÿÿ³ÿ«ÿ¬ÿ²ÿ¬ÿ¦ÿ¤ÿÿ¨ÿ¡ÿÿ¥ÿÿ¯ÿªÿ¦ÿªÿÿÿÿÿ©ÿÿÿ ÿ¬ÿ´ÿ¬ÿ¡ÿ£ÿÿ°ÿ£ÿ¢ÿ«ÿÿÿÿÿ¤ÿ£ÿ¦ÿºÿ£ÿÿ¦ÿÿ ÿ©ÿ¢ÿÿÿÿÿ¬ÿ¤ÿ¢ÿ¥ÿ£ÿ¤ÿ©ÿªÿ¥ÿÿ«ÿ ÿ±ÿ¥ÿ«ÿ«ÿ¤ÿÿÿ£ÿªÿ¡ÿ¡ÿÿÿÿ£ÿ¥ÿÿÿ¥ÿªÿ¨ÿÿ«ÿ¥ÿ ÿÿÿÿ¥ÿÿ¢ÿ§ÿ¡ÿÿÿÿ¢ÿ¡ÿ¥ÿÿ¦ÿµÿªÿÿÿ¢ÿ§ÿ¢ÿ¬ÿÿ©ÿ¡ÿ¨ÿ©ÿ­ÿ¬ÿ¡ÿÿ§ÿ¨ÿ¨ÿ¤ÿ¯ÿ¬ÿÿÿÿÿÿÿªÿ¦ÿÿÿ£ÿ¦ÿ¤ÿ«ÿ¢ÿªÿ¥ÿÿ¢ÿ­ÿ¦ÿÿªÿ©ÿÿÿÿ§ÿ¬ÿ¤ÿ£ÿ¥ÿÿÿÿÿÿÿ¢ÿÿÿÿ¥ÿ²ÿ³ÿÿ¢ÿ¨ÿ¡ÿÿ ÿ²ÿ¨ÿ¬ÿ¢ÿ¢ÿ¡ÿÿÿÿÿÿÿÿÿÿÿÿÿÿÿÿÿÿÿÿ¤ÿ£ÿÿ¦ÿÿÿÿÿÿÿÿÿtÿÿÿÿÿ¡ÿ ÿÿÿ¡ÿÿÿÿÿÿÿÿÿÿÿÿÿÿÿÿÿÿ¥ÿ¥ÿ¢ÿÿÿÿÿÿÿÿÿÿ ÿÿÿÿÿÿÿÿÿÿÿÿÿÿ§ÿ¤ÿÿÿÿÿÿ¥ÿÿÿ§ÿ¤ÿÿÿÿÿÿÿÿ¥ÿ¨ÿ¢ÿ¡ÿ ÿÿÿÿ ÿÿ±ÿ¨ÿ«ÿÿÿÿ¦ÿ¯ÿ±ÿ¯ÿÿ ÿ®ÿ³ÿªÿªÿ±ÿ¥ÿÿ¯ÿ¥ÿÿ¢ÿ¦ÿ¢ÿÿÿ£ÿ¤ÿ«ÿ³ÿ®ÿÿÿ¡ÿ©ÿ­ÿ¦ÿÿ ÿÿ«ÿÿÿ£ÿ­ÿ­ÿ¢ÿÿ©ÿ³ÿÿ£ÿÿÿÿ¡ÿ¦ÿ§ÿ¤ÿÿÿÿÿªÿÿ¦ÿªÿ¦ÿ¦ÿ¡ÿÿ¦ÿÿ ÿ¤ÿªÿ´ÿ¶ÿ«ÿ ÿ£ÿÿÿ­ÿ¨ÿ¢ÿ²ÿ§ÿÿÿÿÿÿÿÿÿÿ·ÿªÿ©ÿÿÿ¶ÿ¹ÿ£ÿÿÿÿÿ ÿÿÿ¨ÿÿÿ¡ÿ£ÿÿÿ¤ÿ°ÿÿ¡ÿ£ÿ«ÿ£ÿÿÿÿÿÿÿÿ¨ÿÿ¼ÿ¥ÿ ÿ¤ÿ¨ÿ¤ÿ¢ÿ¦ÿ¥ÿÿÿ«ÿÿ©ÿ­ÿ ÿÿ£ÿ§ÿ£ÿÿÿ£ÿ©ÿ£ÿ©ÿÿÿÿÿÿ¨ÿ¬ÿ©ÿ¡ÿÿÿÿ§ÿ¦ÿ®ÿ¾ÿ´ÿ¡ÿ£ÿ¥ÿÿ¡ÿÿÿ¥ÿ¬ÿ¢ÿ¢ÿ£ÿÿÿÿÿ¦ÿÿÿ¯ÿÿ¯ÿ§ÿÿÿÿ§ÿ¬ÿ¦ÿÿÿÿªÿ¡ÿÿÿÿªÿªÿ­ÿ ÿ¡ÿ£ÿ©ÿ©ÿ ÿ¦ÿ ÿ¦ÿÿÿ§ÿ­ÿ¯ÿ±ÿ¤ÿÿÿÿÿÿÿ¡ÿÿÿ¢ÿÿ£ÿ¥ÿ¤ÿÿÿÿ¨ÿÿÿÿÿ£ÿµÿÿ§ÿÿÿÿÿÿÿÿÿÿ¢ÿ ÿ¢ÿÿ©ÿÿ¡ÿ§ÿ¤ÿÿÿÿ¢ÿÿÿÿ¢ÿÿÿÿÿ¥ÿ¢ÿ¤ÿ¤ÿ©ÿ¢ÿ£ÿ«ÿÿÿ¢ÿµÿ±ÿÿÿ¡ÿÿ¥ÿÿÿÿÿ¡ÿ¡ÿ ÿ¦ÿÿÿÿÿ¢ÿ°ÿ¦ÿ£ÿ²ÿ³ÿ¢ÿÿ¡ÿ°ÿ¤ÿ¡ÿÿ¨ÿ¡ÿ©ÿÿ ÿÿ¢ÿÿÿÿÿÿÿÿÿÿÿÿÿ§ÿÿ·ÿ©ÿ¤ÿÿÿÿÿÿÿÿ£ÿ¢ÿ¥ÿ©ÿÿ¤ÿÿ£ÿ¤ÿÿ£ÿ¡ÿÿ¡ÿÿ¥ÿ²ÿ§ÿÿÿ²ÿ¢ÿÿ¤ÿ«ÿ¥ÿÿÿ¨ÿ¢ÿÿ£ÿÿÿÿ£ÿ¤ÿ¥ÿ¢ÿ­ÿ®ÿªÿÿ ÿ¦ÿÿÿÿÿÿ£ÿÿÿÿÿ¢ÿÿ¢ÿÿÿÿÿ¦ÿÿ±ÿ¯ÿ¥ÿ¨ÿÿÿÿ£ÿ¦ÿÿ¢ÿÿ¥ÿ¦ÿ¡ÿÿ¬ÿÿÿ¡ÿÿÿÿÿÿÿÿÿÿÿÿÿÿÿÿÿÿÿÿÿÿ~ÿÿÿÿÿÿÿÿ}ÿÿÿÿÿÿwÿÿ|ÿ|ÿxÿoÿÿÿÿÿÿÿÿÿÿÿvÿnÿÿ~ÿÿyÿnÿuÿ~ÿÿÿÿÿ{ÿÿÿÿÿÿ|ÿ|ÿ|ÿÿÿÿÿÿÿoÿÿrÿÿÿhÿoÿxÿkÿqÿxÿ{ÿÿÿÿyÿzÿwÿgÿtÿgÿrÿsÿiÿkÿvÿoÿÿuÿvÿxÿzÿzÿvÿ}ÿÿ}ÿzÿwÿ{ÿ}ÿqÿÿÿÿsÿmÿyÿwÿÿÿÿÿÿÿÿÿÿÿÿÿÿÿÿÿÿÿÿÿÿÿÿÿÿ ÿÿÿÿÿÿÿÿÿÿ ÿÿ¤ÿ§ÿÿÿÿÿÿÿ¡ÿÿÿ¢ÿ¦ÿ ÿÿÿÿÿÿÿÿÿÿÿÿ¤ÿÿÿÿÿÿ£ÿ¡ÿ§ÿÿÿÿÿ ÿ¢ÿÿ£ÿ±ÿÿ§ÿÿÿ¯ÿ¯ÿ¡ÿ«ÿÿÿÿ©ÿ­ÿ§ÿ¥ÿ¤ÿ¨ÿ£ÿ¨ÿÿÿ©ÿ§ÿÿ¢ÿÿ¡ÿ£ÿ¨ÿÿ¯ÿÿÿÿÿÿÿÿÿ¦ÿÿÿÿ¤ÿ¡ÿ¦ÿ¯ÿ ÿ¤ÿÿÿÿ¤ÿ¤ÿÿ¢ÿ¼ÿÿÿÿÿ£ÿ¡ÿÿÿ¡ÿ¡ÿÿÿÿÿÿÿ¦ÿ£ÿÿÿÿ­ÿÿÿ¤ÿÿÿÿ¡ÿÿÿÿÿÿ©ÿÿ£ÿ¡ÿÿÿÿÿÿ¤ÿ­ÿ¥ÿÿ£ÿ§ÿ¨ÿÿÿ¡ÿÿÿÿÿÿÿÿ£ÿ£ÿÿªÿÿÿÿÿÿÿÿÿÿ ÿÿÿÿÿÿÿÿÿÿÿÿÿÿ ÿ£ÿÿ­ÿ¯ÿ¤ÿÿ¬ÿ¥ÿ¡ÿ¤ÿÿÿÿÿÿÿÿÿÿÿÿÿ~ÿÿÿÿÿÿ}ÿÿÿÿÿÿ©ÿ£ÿÿªÿ©ÿÿÿÿÿªÿÿÿÿÿ£ÿ«ÿÿÿÿÿÿÿÿÿÿ¢ÿÿÿÿÿÿ¤ÿÿÿÿÿÿÿÿÿ£ÿÿÿÿÿ¯ÿÿÿÿÿÿÿÿÿ¢ÿÿÿ¢ÿÿÿÿ ÿÿÿ©ÿ©ÿÿyÿÿÿµÿ±ÿÿÿÿ~ÿÿÿÿÿ¢ÿÿÿÿ¥ÿÿÿzÿ±ÿ£ÿÿÿ¥ÿ¤ÿÿÿÿÿÿ ÿ ÿÿÿÿÿ¢ÿÿÿÿÿÿÿÿÿÿ£ÿ¤ÿÿÿÿÿ¥ÿÿ¥ÿÿ¤ÿÿÿÿ¡ÿÿ¡ÿ ÿÿ ÿ¡ÿÿÿÿ¡ÿ­ÿ£ÿÿÿÿÿ«ÿÿÿÿÿÿÿÿÿÿÿ¢ÿÿÿÿ§ÿÿÿÿ£ÿpÿ{ÿÿ¡ÿ¤ÿÿÿÿÿÿÿÿeÿ5ÿmÿ¤ÿÿÿÿÿÿÿÿÿ¡ÿÿÿÿÿÿÿÿÿÿÿÿÿÿÿÿÿÿÿÿÿÿÿÿÿÿÿÿÿÿÿÿÿ ÿÿ~ÿÿÿÿÿÿ|ÿÿ~ÿÿÿÿÿÿÿÿÿÿ¤ÿ¢ÿÿÿÿÿÿÿÿ ÿÿÿ§ÿÿÿÿÿÿÿÿ¡ÿ¦ÿÿ¤ÿ¶ÿ£ÿÿÿÿÿÿÿÿÿÿÿÿrÿÿÿ§ÿªÿ|ÿÿ­ÿÿÿÿÿÿÿÿÿÿyÿÿÿÿÿÿÿÿÿÿÿÿÿÿ¥ÿªÿ¡ÿÿÿÿiÿ­ÿÿÿÿ|ÿÿÿÿ¤ÿ¯ÿÿÿÿÿÿÿÿÿÿÿÿ©ÿÿÿÿÿÿÿÿ¦ÿÿÿÿÿÿÿÿÿ¤ÿ¤ÿÿÿ ÿÿÿÿÿÿÿÿÿÿÿÿÿÿÿÿ¨ÿÿªÿ£ÿÿÿÿÿÿÿÿÿÿÿÿÿÿÿÿÿÿÿÿÿ¡ÿ¤ÿÿÿ ÿÿÿÿÿ£ÿ¡ÿ£ÿ¤ÿÿÿÿÿÿÿÿÿÿ£ÿÿÿ¡ÿÿÿÿÿÿÿ}ÿvÿÿÿ¨ÿÿÿÿ©ÿ¥ÿÿÿÿÿÿÿÿ ÿ¨ÿÿÿÿÿÿÿ¨ÿ¦ÿÿÿÿÿ ÿ¥ÿÿÿ¡ÿÿ£ÿÿÿÿÿ¡ÿÿÿÿÿÿÿÿÿÿ|ÿÿÿ ÿÿÿÿÿÿÿÿÿÿ©ÿÿÿ{ÿÿÿÿ ÿÿÿÿÿÿÿÿ¦ÿÿ}ÿÿÿÿÿÿÿ¨ÿÿÿ£ÿÿÿ¢ÿÿ~ÿÿÿyÿÿÿÿÿÿÿ¡ÿ¦ÿÿÿÿÿÿ®ÿ£ÿÿÿÿÿÿÿwÿÿÿ§ÿ¬ÿ­ÿÿÿÿÿÿÿÿÿ¤ÿÿÿÿÿ¢ÿ¢ÿÿÿÿÿ¤ÿ¦ÿÿÿÿÿÿ£ÿÿÿÿÿÿ©ÿÿÿ¤ÿÿ¢ÿÿÿÿÿÿÿÿªÿ¡ÿÿÿ¡ÿÿÿ¤ÿÿÿÿÿÿÿ©ÿ¦ÿÿÿ¢ÿ¤ÿÿÿÿÿÿÿ ÿÿÿÿÿ±ÿÿÿÿÿÿÿÿÿÿÿÿÿ ÿÿÿÿÿÿ¡ÿ¤ÿÿÿÿÿÿÿÿÿÿÿÿÿÿ©ÿÿÿ¥ÿÿÿÿÿÿ£ÿ©ÿÿÿ¯ÿÿÿÿÿÿÿ¨ÿ±ÿÿ¤ÿÿ£ÿ¤ÿ©ÿÿÿÿÿÿÿÿÿÿÿÿ¤ÿ¥ÿ¡ÿÿÿÿÿ®ÿ ÿÿ¨ÿ¹ÿÿ£ÿ¥ÿÿÿ¤ÿÿÿÿÿÿÿ®ÿ¯ÿÿ¥ÿÿ¡ÿÿÿªÿÿÿÿ¥ÿÿÿÿÿÿÿ£ÿ£ÿ¦ÿ«ÿ­ÿÿÿ¥ÿ¤ÿ¥ÿÿÿ­ÿ£ÿÿÿÿ¡ÿÿÿÿ«ÿ£ÿ­ÿÿÿÿ¬ÿÿ¡ÿ ÿÿÿÿÿ¨ÿ¨ÿ¡ÿ«ÿ®ÿ¢ÿÿÿÿxÿÿÿ­ÿ ÿÿÿÿÿÿ¤ÿ®ÿÿ¨ÿÿÿ¦ÿ£ÿÿÿÿÿÿÿÿÿÿªÿÿÿÿÿ¥ÿÿÿ©ÿ§ÿ¡ÿÿÿÿÿÿÿÿÿÿÿÿ©ÿÿ¡ÿªÿ§ÿÿ¡ÿ¡ÿ§ÿ¡ÿÿ§ÿ«ÿ¥ÿ£ÿ«ÿÿÿ¢ÿ¶ÿ­ÿÿ ÿ¨ÿÿÿ¡ÿ£ÿ¢ÿÿ¥ÿ¤ÿ£ÿ´ÿ°ÿ¤ÿÿÿÿÿÿ¦ÿ®ÿÿÿÿÿ©ÿ¨ÿ°ÿ¦ÿÿÿÿÿ©ÿ ÿÿÿÿÿÿÿÿ ÿÿÿÿ¡ÿ°ÿ ÿ¡ÿ±ÿÿÿÿ¨ÿÿÿÿÿ¬ÿ¨ÿÿ¨ÿÿÿÿÿ­ÿÿÿ¤ÿÿÿ®ÿ£ÿÿÿÿÿ§ÿ¥ÿÿ¥ÿ¢ÿÿ¥ÿÿÿÿ«ÿ¬ÿÿÿÿ ÿ¦ÿÿÿÿBÿ4ÿuÿÿÿÿÿÿÿÿÿÿ¤ÿ¢ÿÿÿ¸ÿ¦ÿÿ«ÿªÿÿ¤ÿÿÿÿÿ©ÿ§ÿÿÿ¢ÿ ÿÿÿÿÿÿ¢ÿ ÿ ÿ¯ÿ¨ÿÿÿÿ¢ÿ©ÿ¥ÿ¡ÿÿ­ÿÿÿ ÿ¨ÿÿ©ÿÿÿÿÿÿ¬ÿ§ÿÿÿÿÿÿ«ÿ£ÿÿ¦ÿ¯ÿ¨ÿ£ÿÿÿÿ¥ÿ·ÿ¥ÿÿÿÿÿ¤ÿ¢ÿ§ÿ£ÿ ÿ£ÿÿÿÿÿ¢ÿ¥ÿÿÿ«ÿÿ}ÿ¥ÿÿÿ ÿÿÿÿuÿÿµÿ±ÿÿÿÿÿÿÿÿ~ÿ{ÿÿÿtÿÿÿÿwÿÿzÿxÿvÿÿ~ÿ}ÿ|ÿxÿÿwÿnÿÿ|ÿrÿtÿzÿrÿXÿyÿ{ÿsÿzÿÿsÿlÿuÿÿxÿtÿuÿtÿmÿpÿpÿoÿxÿyÿoÿvÿÿ~ÿÿzÿiÿÿlÿÿ{ÿÿÿ{ÿÿÿÿ|ÿwÿxÿpÿwÿ}ÿoÿxÿÿÿxÿÿpÿzÿaÿzÿyÿ{ÿÿÿÿrÿÿÿpÿÿÿvÿÿÿ}ÿÿÿÿÿwÿtÿÿÿÿÿÿÿÿÿÿÿÿÿÿÿÿÿ¡ÿÿÿÿ¨ÿÿ¢ÿ¨ÿÿÿÿÿÿÿÿÿÿ ÿ¬ÿ«ÿÿ¬ÿ¦ÿÿÿÿ©ÿ«ÿ«ÿÿÿÿÿÿÿÿÿÿÿÿ¨ÿ¡ÿÿÿ¤ÿ¡ÿ­ÿÿÿÿÿÿÿÿÿÿÿÿ©ÿÿÿÿÿ¢ÿÿÿÿÿ¥ÿÿÿÿÿÿ ÿ ÿÿÿÿ¢ÿÿªÿÿÿÿÿ¦ÿÿÿÿÿÿ¢ÿ£ÿ¤ÿÿÿÿÿÿ¤ÿÿÿÿÿÿÿÿÿÿÿÿÿÿÿÿÿÿÿ¡ÿÿÿÿ ÿ¤ÿ¥ÿÿÿÿÿÿÿ¡ÿ¯ÿÿ¢ÿÿÿ£ÿ©ÿÿÿÿÿ¢ÿ¡ÿÿ ÿ¢ÿ¦ÿ¦ÿ¬ÿÿ¥ÿ±ÿÿÿ¡ÿÿ¨ÿ¢ÿÿÿ¥ÿÿÿÿÿÿÿÿÿÿÿ«ÿ®ÿ¥ÿÿÿÿÿÿÿ¡ÿ£ÿÿÿÿÿ®ÿ¦ÿÿ¦ÿ ÿÿ¤ÿÿÿÿ ÿ£ÿ¤ÿ¨ÿÿÿÿÿ£ÿÿÿ¢ÿÿÿ ÿ«ÿÿÿ©ÿ¯ÿÿÿÿ£ÿ¤ÿÿÿ¬ÿªÿÿ°ÿªÿÿÿÿÿÿÿªÿÿ£ÿ«ÿ¡ÿÿÿÿ¥ÿÿÿÿÿ¥ÿÿÿ©ÿ¨ÿÿÿÿÿÿÿÿÿ¢ÿÿ¥ÿ¡ÿ¥ÿ§ÿÿÿÿÿÿ¦ÿÿÿÿÿÿ¦ÿ ÿ£ÿ«ÿ¨ÿ¤ÿ¡ÿÿ«ÿÿ¡ÿÿ¡ÿÿÿÿÿÿÿ«ÿ¢ÿÿÿÿ¬ÿ¡ÿ©ÿÿ¡ÿÿÿÿÿÿfÿkÿlÿuÿ¡ÿÿÿÿÿ ÿ¥ÿÿÿÿ«ÿ¡ÿÿ¤ÿÿÿÿ¨ÿ¤ÿ ÿ©ÿ«ÿ¬ÿÿ¨ÿ ÿ¥ÿÿÿÿÿ¢ÿÿÿÿ¤ÿ¨ÿ ÿÿ«ÿ¬ÿÿÿ¦ÿ¬ÿ¤ÿÿ¢ÿÿ¢ÿ­ÿ¥ÿÿ£ÿ¬ÿ§ÿÿÿÿÿ­ÿ­ÿÿÿÿÿ¥ÿÿÿÿÿÿ£ÿÿ§ÿ£ÿ ÿÿÿÿÿÿÿ ÿ§ÿªÿ¡ÿÿ ÿÿ¢ÿ£ÿ©ÿ­ÿÿÿ«ÿÿÿÿÿªÿ©ÿ£ÿ¥ÿ¡ÿÿÿ¡ÿ¨ÿ¥ÿ£ÿ§ÿ£ÿÿÿÿ¡ÿÿÿ¦ÿÿÿ¦ÿ¨ÿ¨ÿ¨ÿ©ÿ©ÿÿ¢ÿÿ ÿ§ÿ§ÿÿÿ¦ÿ¬ÿ ÿÿ®ÿÿ¯ÿÿ¦ÿ¦ÿÿÿ¢ÿ ÿÿÿ£ÿ¬ÿÿ¡ÿ£ÿ¦ÿ¥ÿ¤ÿªÿÿ ÿÿÿÿÿ£ÿ¥ÿÿÿ£ÿ¥ÿÿÿÿÿÿ¥ÿ¦ÿÿÿ¢ÿ­ÿÿÿÿ¥ÿ¯ÿ©ÿÿ ÿÿÿ¬ÿ£ÿªÿ¡ÿÿ¢ÿªÿ¦ÿÿÿ«ÿ¤ÿÿÿÿ¥ÿ¦ÿªÿ¶ÿÿ±ÿÿÿ¬ÿ«ÿÿÿÿÿ¨ÿ¤ÿ©ÿ¦ÿ ÿÿ£ÿ¤ÿÿ¦ÿ¾ÿ®ÿÿÿ¨ÿ©ÿ§ÿ®ÿ¯ÿ¯ÿ ÿ¡ÿÿÿ¦ÿ£ÿÿªÿ°ÿ¢ÿÿÿ¥ÿ«ÿ±ÿ­ÿÿÿÿ¨ÿ­ÿÿ£ÿ¥ÿ¦ÿ·ÿÁÿ®ÿ¤ÿÿÿÿ¡ÿ£ÿ¦ÿ¬ÿ°ÿ»ÿ­ÿ ÿÿ¡ÿ£ÿÿÿtÿÿÿÿÿÿÿÿÿ¬ÿÿÿÿÿÿÿÿ¤ÿÿ£ÿÿÿÿÿÿÿÿÿÿÿÿÿÿÿÿ ÿ¡ÿÿÿ£ÿÿÿÿÿÿÿÿÿÿÿÿÿÿÿÿ¡ÿ ÿ§ÿ ÿÿÿÿ ÿÿÿÿÿÿÿÿÿÿÿvÿyÿÿÿÿÿ ÿ ÿ£ÿ¡ÿÿÿÿÿÿÿÿÿ£ÿ¡ÿÿÿÿÿÿÿÿÿ ÿ£ÿ ÿÿ ÿÿ£ÿ«ÿÿÿÿÿÿÿÿªÿÿÿ¥ÿ¥ÿ¥ÿ§ÿ¤ÿ§ÿ±ÿ°ÿÿÿ©ÿ°ÿ¦ÿ£ÿ¥ÿ§ÿ¦ÿ¡ÿ ÿ¡ÿÿ¡ÿÿÿ¥ÿ¡ÿ¦ÿ«ÿ¢ÿÿÿÿµÿÿÿ£ÿ²ÿ´ÿ¦ÿÿÿÿÿ§ÿÿÿÿ£ÿ£ÿ ÿÿÿÿ¤ÿ£ÿ§ÿÿ¥ÿ®ÿªÿ¤ÿÿÿ¡ÿ­ÿµÿ«ÿ¡ÿÿ ÿÿÿÿ ÿÿ£ÿ¥ÿÿ­ÿ¬ÿ¡ÿÿ¢ÿ ÿÿÿÿÿ´ÿÿÿ³ÿÿÿÿÿÿ¡ÿ£ÿÿ¤ÿÿ¤ÿ¤ÿ±ÿ¤ÿÿ ÿÿÿ¡ÿªÿ ÿÿÿ¤ÿÿ¡ÿ ÿÿÿ¬ÿ¬ÿ¬ÿ¥ÿ§ÿªÿ­ÿ¥ÿ£ÿ­ÿ«ÿ¥ÿ©ÿ­ÿ¥ÿÿÿÿÿ´ÿ§ÿÿÿÿ ÿ®ÿ¾ÿ¥ÿ ÿ¡ÿ§ÿ§ÿ ÿ©ÿ¡ÿ£ÿ¢ÿ©ÿ´ÿ©ÿÿÿÿ¤ÿÿÿÿ³ÿ¦ÿ­ÿ¯ÿ ÿ£ÿªÿ£ÿ¡ÿ§ÿ£ÿ ÿÿ¢ÿ¢ÿ¥ÿ¦ÿ¬ÿ­ÿÿ¤ÿ¥ÿÿ«ÿÿ£ÿÿÿÿÿÿ¢ÿ¥ÿ¯ÿ§ÿ¶ÿ¦ÿ¦ÿ¡ÿµÿ¨ÿ©ÿ ÿ£ÿ©ÿ¬ÿ±ÿ«ÿ¥ÿÿÿÿÿ¥ÿ©ÿ­ÿ§ÿÿÿ§ÿµÿ©ÿÿÿÿÿ§ÿ¦ÿÿ¤ÿÿÿÿÿ¤ÿ­ÿ¤ÿÿÿ¡ÿ¸ÿ­ÿ§ÿ°ÿ¡ÿ¥ÿÿÿ ÿÿÿÿªÿ´ÿ¥ÿÿÿ¢ÿÿÿ¡ÿ­ÿÿÿÿÿ¢ÿÿÿÿÿ£ÿÿÿÿ¢ÿÿ£ÿ¥ÿÿÿ¥ÿ«ÿÿÿ¥ÿÿÿÿÿÿ¡ÿÿ£ÿÿÿÿÿ¨ÿ¦ÿÿ¡ÿ©ÿÿÿ¥ÿÿÿ¤ÿÿÿÿ¢ÿ«ÿ±ÿ¨ÿÿÿÿ¢ÿÿÿÿ¢ÿÿ ÿÿÿÿÿÿÿxÿÿÿÿ£ÿ­ÿÿÿÿÿÿÿÿÿ¤ÿ ÿÿ£ÿÿ°ÿÿ£ÿÿ­ÿ¨ÿ£ÿ¤ÿ¥ÿ§ÿ ÿÿ¬ÿ³ÿÿ¦ÿ·ÿÿ¡ÿ±ÿÿ£ÿ­ÿÿÿÿ¤ÿÿÿÿÿÿÿ¢ÿ¥ÿ£ÿ³ÿ¥ÿÿÿ¨ÿÿÿÿÿÿÿ¨ÿ ÿÿÿÿÿÿÿÿÿ«ÿ§ÿÿ ÿ¡ÿ«ÿ¢ÿ¦ÿ£ÿÿÿÿÿÿ¤ÿÿÿÿÿÿ«ÿÿÿÿÿÿÿÿ£ÿÿÿÿÿÿÿÿÿÿÿ~ÿÿlÿÿÿÿÿ{ÿÿÿyÿ~ÿÿÿzÿxÿ~ÿÿzÿ~ÿÿ}ÿuÿpÿÿÿwÿÿÿrÿwÿÿzÿsÿyÿwÿsÿÿyÿÿÿsÿkÿÿ~ÿÿÿuÿyÿÿÿÿ~ÿwÿÿ~ÿxÿzÿÿÿÿÿgÿÿÿÿÿtÿnÿ|ÿyÿÿxÿnÿyÿxÿuÿxÿyÿ~ÿxÿrÿnÿxÿmÿÿ{ÿvÿiÿlÿlÿÿuÿÿÿxÿwÿwÿkÿuÿÿ~ÿ~ÿÿÿÿ~ÿyÿmÿÿoÿpÿÿÿÿÿÿÿÿ¡ÿÿÿÿÿÿÿÿÿÿÿÿ¤ÿÿÿ§ÿÿ¡ÿ¦ÿ ÿÿÿ ÿÿÿÿÿÿÿÿÿ¢ÿ«ÿÿÿÿÿÿÿ ÿÿÿ¤ÿ ÿÿÿÿÿ£ÿ¢ÿ ÿÿÿÿÿÿÿÿÿÿ¡ÿ ÿÿ ÿ ÿÿÿ±ÿ´ÿÿÿÿ£ÿÿÿ­ÿÿ¨ÿ¬ÿÿÿ¥ÿÿÿÿÿÿ©ÿ¬ÿ¡ÿÿÿÿ¥ÿÿÿ¤ÿÿ¡ÿÿÿÿ¡ÿÿÿÿÿÿÿÿÿÿÿÿ§ÿ®ÿ§ÿ¥ÿÿ£ÿ°ÿÿÿÿÿ½ÿ«ÿ³ÿ§ÿ®ÿ¦ÿÿÿÿÿÿ¨ÿ¥ÿÿ¥ÿÿÿ}ÿ|ÿÿ¥ÿÿÿÿ¡ÿÿÿÿÿÿÿÿÿÿÿ¢ÿÿ£ÿÿÿ¥ÿÿÿÿÿÿÿÿÿ¢ÿ¬ÿÿÿÿÿÿ¤ÿÿ£ÿ¡ÿÿ¥ÿÿÿ¤ÿ¤ÿÿ¨ÿÿÿ¡ÿÿÿÿÿÿÿÿÿÿÿÿÿÿÿÿ£ÿ¢ÿ¨ÿÿÿÿÿÿÿÿ£ÿ£ÿÿ¤ÿ«ÿÿÿÿ ÿÿ¢ÿªÿ¦ÿ§ÿÿÿÿÿÿÿÿÿÿÿÿÿÿÿÿÿ ÿÿÿÿÿªÿÿÿÿÿÿÿÿÿÿÿ¨ÿÿÿÿÿÿÿÿÿÿÿ¤ÿÿÿÿÿÿÿÿÿ¦ÿ¢ÿÿÿÿ£ÿ£ÿÿÿ ÿ¢ÿ®ÿ¡ÿÿ|ÿÿÿÿÿÿÿÿÿ©ÿ¢ÿÿÿÿÿÿÿ«ÿ¦ÿÿ{ÿÿ¡ÿ ÿ¢ÿ¤ÿÿ¦ÿÿ¡ÿªÿ¡ÿÿÿ®ÿÿÿÿÿÿÿÿÿÿÿÿÿÿÿ®ÿÿÿÿÿÿÿÿÿÿÿÿÿÿÿÿÿ ÿÿ¥ÿÿ¤ÿ¦ÿÿ£ÿÿÿxÿ±ÿÿ¨ÿÿ®ÿÿÿÿÿ¢ÿÿÿÿÿÿÿÿÿÿÿÿÿÿÿÿÿÿÿªÿÿÿÿÿÿÿ¢ÿ¡ÿÿÿ¡ÿÿÿÿÿ ÿ¦ÿÿÿÿzÿÿÿfÿUÿÿÿÿÿ¦ÿ¡ÿÿÿÿ±ÿÿÿ¥ÿÿÿÿÿÿÿÿ¥ÿÿÿ¡ÿÿÿÿÿÿÿÿÿÿÿÿ¤ÿÿÿÿ£ÿÿÿÿÿ¥ÿÿ{ÿÿÿÿÿÿÿÿÿÿÿÿÿÿÿÿÿÿÿÿÿÿÿÿÿÿÿÿÿÿ«ÿÿÿÿÿÿÿÿÿ¤ÿÿ¡ÿ³ÿ¢ÿ§ÿÿÿ~ÿÿ©ÿ¥ÿÿÿÿÿyÿ}ÿÿÿÿÿÿÿÿ¡ÿÿÿÿÿ¨ÿÿuÿÿÿÿÿÿÿ¥ÿªÿÿÿ§ÿÿÿÿÿÿÿÿ¦ÿÿyÿÿ~ÿ¢ÿÿÿÿÿÿÿÿÿÿÿ ÿÿÿ¤ÿÿÿÿÿÿÿÿÿÿÿÿ¦ÿÿÿÿ¢ÿ£ÿÿzÿ|ÿÿ£ÿÿÿÿÿ ÿÿÿÿÿÿÿÿÿÿÿÿÿÿ~ÿ®ÿ¤ÿÿÿÿÿ£ÿÿÿÿÿÿÿÿÿÿÿ¡ÿÿÿÿÿÿ¥ÿªÿ«ÿÿÿÿÿ§ÿÿÿ¡ÿÿÿ£ÿÿuÿÿÿÿÿÿÿÿÿÿ¦ÿÿ£ÿÿÿÿÿÿÿ}ÿÿÿ¬ÿ¤ÿÿÿÿ­ÿ©ÿÿÿÿÿ¢ÿªÿ¨ÿ¤ÿÿÿÿÿÿÿ¢ÿ¢ÿ ÿÿÿ¤ÿ£ÿÿÿÿ¨ÿ¢ÿÿÿÿÿÿÿÿÿÿÿÿÿÿÿÿ¥ÿÿÿÿ¨ÿÿÿÿÿÿÿÿÿ·ÿ¢ÿÿÿÿ ÿ£ÿ ÿ¦ÿ¥ÿÿÿ ÿÿÿÿÿÿÿÿÿÿÿÿ¢ÿÿÿ¦ÿÿÿÿÿ¢ÿÿÿÿ©ÿ ÿÿÿÿÿnÿ ÿÿÿÿ¥ÿÿÿ©ÿÿÿÿÿÿÿÿÿ¤ÿ¤ÿÿÿÿÿ©ÿ©ÿÿ£ÿ ÿÿÿÿÿÿ¨ÿÿÿÿ£ÿÿ¦ÿÿÿÿÿÿÿÿ¢ÿ ÿÿÿ£ÿ°ÿªÿÿÿ¨ÿ¥ÿ¨ÿ¦ÿÿÿ ÿÿ¤ÿÿ¤ÿÿÿÿÿÿÿÿÿÿÿÿÿ«ÿ¨ÿ ÿÿ¥ÿ£ÿÿÿÿÿÿÿÿÿÿÿÿÿ­ÿÿÿÿÿ ÿ­ÿ£ÿÿ¥ÿ¢ÿÿ§ÿÿÿ¦ÿÿÿÿÿÿÿÿÿÿÿÿÿÿÿ¡ÿÿÿ§ÿ¥ÿÿÿ¢ÿÿÿ¢ÿÿÿÿÿÿ¯ÿ¤ÿ¡ÿ¢ÿ«ÿ¬ÿÿÿÿ¸ÿ¢ÿÿÿÿ ÿÿÿÿ ÿÿÿ²ÿÿÿ¦ÿÿÿÿ¡ÿÿÿÿÿÿÿÿÿÿ¬ÿ¬ÿªÿÿÿ¨ÿ©ÿÿÿÿÿ¹ÿÿ¥ÿ¤ÿ ÿ¤ÿÿÿÿÿÿÿÿ©ÿ§ÿÿÿÿÿÿÿ¢ÿªÿ¨ÿ¥ÿ¨ÿ¢ÿÿÿ ÿ¢ÿ¤ÿ¬ÿªÿ ÿÿ¬ÿÿÿ ÿÿÿÿ¦ÿ¬ÿÿÿ«ÿºÿÿÿÿÿÿÿÿÿÿ ÿÿÿÿ¤ÿ¨ÿ¥ÿÿÿÿÿ¤ÿ¢ÿ¢ÿ¡ÿ£ÿzÿ¡ÿÿÿÿÿ¢ÿªÿ¦ÿ¦ÿÿ¥ÿÿÿÿ¥ÿÿÿÿÿÿÿ¨ÿ¦ÿ ÿ§ÿ§ÿÿ¤ÿÿÿÿÿ¥ÿªÿÿÿ£ÿ¢ÿ¢ÿ«ÿÿ£ÿ£ÿÿÿ ÿ©ÿ¤ÿÿÿ©ÿ©ÿ§ÿÿÿÿÿ ÿÿ¯ÿ¤ÿÿÿÿÿ¥ÿ«ÿ¥ÿÿÿÿÿÿ¢ÿÿÿÿÿÿ¦ÿ¦ÿ©ÿÿÿÿ¤ÿ¤ÿ«ÿ²ÿ£ÿÿÿÿ©ÿ°ÿÿÿÿÿ¡ÿÿÿÿÿÿÿÿÿ¤ÿÿªÿ§ÿ£ÿÿ¡ÿÿ­ÿÿÿÿ±ÿ£ÿ¥ÿ­ÿ©ÿÿ¨ÿ¬ÿ¦ÿ ÿ«ÿªÿ§ÿ¥ÿ¢ÿÿÿÿÿÿÿ¤ÿÿÿ§ÿÿÿÿÿÿ¡ÿÿÿ¦ÿÿ©ÿÿÿÿfÿ>ÿ^ÿÿÿÿÿÿÿÿ¨ÿ¬ÿ¡ÿÿÿ ÿ¥ÿ ÿÿ²ÿ«ÿÿÿ¥ÿÿ£ÿªÿ¡ÿÿÿÿÿ£ÿÿÿ¡ÿÿÿÿ«ÿªÿ¦ÿÿÿÿÿÿ©ÿ¡ÿ¢ÿÿÿÿÿ¢ÿ¦ÿ¦ÿÿÿÿ¡ÿ ÿÿÿÿ¡ÿ¥ÿÿÿÿÿ¡ÿÿÿÿ¯ÿÿÿ¢ÿÿ¢ÿÿÿ«ÿÿ¦ÿÿÿ¬ÿ¥ÿ¢ÿÿ¡ÿ§ÿÿÿÿ¢ÿ¡ÿ¨ÿÿÿ¦ÿÿÿ§ÿÿ ÿÿÿÿ¥ÿÿÿÿÿÿµÿ¢ÿÿÿÿ|ÿÿÿÿyÿÿÿ{ÿÿvÿÿ{ÿÿvÿÿ{ÿrÿwÿyÿÿ|ÿnÿwÿuÿqÿxÿxÿ}ÿvÿnÿwÿpÿtÿjÿsÿrÿfÿqÿ}ÿiÿaÿdÿkÿnÿoÿzÿÿÿjÿqÿzÿÿÿÿ~ÿÿ{ÿÿpÿÿÿÿÿÿÿuÿuÿÿÿwÿzÿ{ÿÿÿÿ}ÿxÿyÿÿwÿ{ÿiÿ{ÿmÿÿÿ~ÿÿÿsÿÿÿsÿuÿÿÿÿÿ~ÿÿiÿ}ÿoÿqÿÿÿzÿÿÿÿÿÿÿÿÿÿÿÿÿÿÿÿÿÿ¤ÿ¤ÿÿÿÿÿÿÿ¤ÿ¥ÿ¢ÿ¨ÿ«ÿ§ÿ¦ÿ­ÿ¦ÿ©ÿ¬ÿÿÿ´ÿ¡ÿÿÿÿÿÿÿ£ÿÿÿÿÿ£ÿ ÿÿÿ£ÿ¥ÿ¬ÿ¡ÿÿÿÿÿ ÿÿ ÿÿÿÿ¨ÿÿÿÿÿÿÿ¬ÿ¥ÿÿÿ§ÿ¢ÿÿÿÿ¤ÿ«ÿ©ÿÿÿÿ¢ÿÿÿÿÿÿÿÿÿ¥ÿ«ÿÿÿ ÿÿÿÿÿÿÿÿ¤ÿ¸ÿµÿÿ©ÿÿÿÿÿÿÿÿÿÿÿÿ¥ÿ¤ÿÿÿÿÿ¤ÿÿÿÿÿÿ¡ÿÿÿ³ÿ¨ÿÿÿÿÿ­ÿ£ÿ¢ÿÿÿ§ÿ¦ÿÿÿÿÿÿÿ£ÿÿÿ¦ÿÿÿÿÿÿÿ¢ÿÿ¢ÿ°ÿ©ÿ¯ÿÿÿ¤ÿÿ~ÿÿ ÿÿÿ¨ÿÿÿÿÿ£ÿ£ÿ¥ÿ ÿ¥ÿÿ£ÿÿ£ÿ¨ÿÿÿÿÿÿ¤ÿ©ÿ£ÿÿ§ÿ¦ÿ­ÿÿÿÿ¢ÿ¢ÿÿÿÿÿÿÿÿÿ¢ÿ±ÿÿÿÿ¨ÿÿÿÿÿÿ¤ÿÿÿ¡ÿµÿ¡ÿ¡ÿÿÿÿ©ÿ¢ÿ¢ÿ¤ÿ¢ÿ ÿÿÿ£ÿ©ÿÿ²ÿÿ³ÿ ÿ¡ÿÿÿÿÿÿ¤ÿÿÿÿÿÿÿÿ¢ÿÿÿÿÿÿÿÿÿÿÿ¥ÿÿÿ¤ÿÿÿ¢ÿ¤ÿ¬ÿ¥ÿÿ¦ÿÿÿ£ÿÿÿÿÿÿÿ¦ÿ­ÿ¡ÿÿÿÿÿÿ«ÿ£ÿÿÿ§ÿ¸ÿ©ÿÿyÿRÿpÿpÿÿÿÿÿÿÿÿÿÿÿ¯ÿ ÿÿ ÿ£ÿÿÿ¨ÿ¡ÿ©ÿ³ÿ¦ÿ´ÿ¯ÿ¬ÿ¥ÿÿÿÿÿÿ¥ÿ¥ÿÿÿ¡ÿ¨ÿÿ²ÿªÿ¦ÿ ÿ¬ÿ¦ÿÿ¤ÿ±ÿ¯ÿ¯ÿªÿÿÿ¥ÿ´ÿ«ÿ¤ÿ§ÿ§ÿÿÿ­ÿ¯ÿ¤ÿ§ÿÿ¨ÿ¥ÿÿÿ ÿ§ÿ¦ÿÿÿÿÿ¢ÿÿÿÿÿÿ¥ÿªÿ¯ÿ£ÿ¢ÿÿÿ ÿ£ÿ¨ÿ®ÿ¬ÿ¥ÿÿÿ«ÿÿÿÿ£ÿÿ ÿ£ÿÿÿ ÿ¢ÿ±ÿ¯ÿ¢ÿÿ£ÿªÿ£ÿÿÿ ÿÿÿ¦ÿ£ÿÿÿ¡ÿªÿ°ÿ¯ÿ ÿÿÿ¡ÿÿ¯ÿ ÿÿ¨ÿ¤ÿÿÿÿÿÿÿÿÿÿÿÿÿÿÿÿ­ÿ®ÿ¢ÿÿÿ¥ÿ¤ÿÿÿ¯ÿ¯ÿ¤ÿ¥ÿ¿ÿ®ÿ¢ÿ¢ÿÿÿªÿÿÿÿªÿ¥ÿ¢ÿ¦ÿ¤ÿÿÿ±ÿ¤ÿÿÿÿ ÿ°ÿºÿ³ÿ¦ÿ¨ÿÿÿ©ÿ¦ÿ£ÿ¤ÿ©ÿ¨ÿÿ¢ÿ§ÿ¤ÿ¨ÿ£ÿ¦ÿ¬ÿ®ÿªÿ¡ÿ¥ÿÿ«ÿÿ­ÿªÿÿÿÿ¡ÿ©ÿ®ÿ¡ÿÿÿ¡ÿ¥ÿ ÿÿÿ£ÿÿ¤ÿ¤ÿ¨ÿ¬ÿ­ÿ­ÿ­ÿ¨ÿÿ¨ÿÿÿ¤ÿ¤ÿ¤ÿ«ÿ²ÿ­ÿ¬ÿªÿ¥ÿÿÿ¡ÿ«ÿ©ÿ«ÿ¹ÿ³ÿ«ÿ¬ÿ¦ÿ¨ÿ´ÿ¼ÿ¨ÿ§ÿÿ£ÿ¡ÿÿ¥ÿ«ÿ¦ÿÿºÿ¤ÿ©ÿ§ÿ­ÿ¢ÿ ÿÿÿÿÿÿÿÿÿÿÿ¨ÿÿÿÿÿÿÿÿÿ¡ÿªÿ ÿÿÿÿÿÿÿÿÿÿÿÿÿÿÿÿ¦ÿÿ¥ÿ­ÿ¥ÿ¥ÿ¤ÿÿÿÿÿÿÿÿ¡ÿÿÿÿÿÿ¥ÿ©ÿ¥ÿÿÿ£ÿ£ÿÿÿÿÿ¢ÿÿÿÿÿÿÿÿÿÿÿ¢ÿ¡ÿÿÿÿÿÿÿÿ¡ÿÿ£ÿ¢ÿÿÿÿÿÿÿÿÿ¥ÿÿÿÿÿÿ¡ÿÿ³ÿ¢ÿÿÿ­ÿ¦ÿÿÿÿÿÿªÿÿ ÿ¥ÿ¨ÿ ÿ ÿ¬ÿ©ÿÿ¨ÿªÿ¥ÿ¶ÿ¦ÿÿ¦ÿ®ÿÿÿ©ÿÿ®ÿÿÿÿ¬ÿªÿÿÿÿ¦ÿ ÿ©ÿÿÿ®ÿ¯ÿ¢ÿÿ¡ÿ¯ÿ¥ÿµÿ²ÿ§ÿ§ÿ ÿ§ÿ£ÿÿ¥ÿ¦ÿ¥ÿÿ¤ÿ ÿÿ¢ÿ¡ÿ¥ÿ¬ÿ©ÿÿÿ­ÿÿ£ÿÿÿÿ¤ÿÿÿ ÿ ÿ¢ÿ«ÿÿÿ¦ÿ©ÿ¥ÿªÿ¨ÿÿÿÿÿÿªÿÿ«ÿ¬ÿ ÿ ÿ©ÿ¨ÿ¡ÿ©ÿ¢ÿ§ÿ ÿ¡ÿ£ÿ«ÿ¨ÿ¨ÿ£ÿÿ¡ÿ¨ÿ­ÿ¢ÿÿ¢ÿÿ¥ÿÿÿÿÿ¢ÿ ÿ¯ÿ©ÿªÿ¦ÿ­ÿ¢ÿ¡ÿ§ÿ¦ÿ¦ÿ­ÿ«ÿÿ ÿ¤ÿÿ§ÿÿÿÿ ÿ¨ÿ«ÿ¦ÿ§ÿªÿ¢ÿ£ÿ¨ÿ§ÿÿ­ÿ¢ÿ¡ÿ¨ÿ£ÿ ÿ£ÿÿÿ§ÿÿ­ÿÿÿÿ£ÿ§ÿ¨ÿ¬ÿ®ÿ©ÿ±ÿªÿÿ®ÿ©ÿ ÿ¨ÿ£ÿ§ÿ¯ÿ±ÿ®ÿ¦ÿ©ÿÿ£ÿÿ¬ÿ²ÿªÿ¡ÿÿÿÿÿ§ÿ¤ÿÿ³ÿ«ÿ©ÿÿ¯ÿ©ÿ¡ÿÿÿ¤ÿ¨ÿ«ÿ±ÿ ÿÿÿÿÿÿ²ÿ«ÿ£ÿÿÿÿ¡ÿÿÿ©ÿÿÿ¨ÿ¢ÿÿ¯ÿ«ÿÿÿÿÿ­ÿÿÿÿ¤ÿ§ÿÿÿ§ÿÿ«ÿ¯ÿÿÿ­ÿ¨ÿ¤ÿ¨ÿ¥ÿ ÿÿ¢ÿÿ¤ÿÿÿ©ÿÿÿÿÿ¡ÿÿÿ­ÿÿ©ÿÿ ÿÿÿÿ¤ÿ¥ÿÿÿÿ¢ÿÿÿÿÿÿÿÿ¡ÿÿÿ¡ÿÿÿ¦ÿÿÿ¢ÿ§ÿªÿÿ¢ÿ¶ÿ¢ÿ¤ÿ¦ÿªÿ¥ÿÿÿ¡ÿ¨ÿ©ÿ¨ÿÿÿ®ÿÿÿÿÿ¡ÿ©ÿ©ÿ ÿÿÿÿÿÿÿ¬ÿÿÿªÿ¢ÿÿÿ©ÿ¡ÿÿÿÿÿÿ£ÿÿÿÿ¦ÿ¥ÿÿÿ°ÿ ÿÿ¡ÿÿ§ÿ¨ÿ¡ÿÿÿÿÿ¡ÿ¦ÿ¢ÿÿÿ ÿ¢ÿÿ£ÿ¥ÿªÿ©ÿ¤ÿÿÿ¢ÿ¦ÿÿÿ¥ÿ³ÿÿÿÿ ÿ¢ÿ¢ÿÿ¬ÿ¨ÿ§ÿªÿ£ÿÿÿÿÿÿÿÿÿÿ®ÿªÿ ÿ¤ÿÿÿ£ÿ¨ÿ¤ÿÿÿÿ¢ÿ¬ÿÿÿ¡ÿÿÿ ÿ£ÿÿÿÿ ÿÿÿÿÿÿÿÿÿÿÿÿÿÿÿÿtÿÿÿÿÿÿ}ÿ|ÿyÿqÿxÿÿ{ÿvÿxÿoÿnÿ{ÿÿrÿÿxÿpÿlÿ|ÿÿzÿyÿ}ÿ}ÿ}ÿxÿÿÿÿÿÿÿÿvÿÿÿwÿÿÿzÿyÿÿÿÿÿÿ~ÿ}ÿoÿnÿsÿÿÿÿÿpÿÿxÿlÿqÿÿtÿ|ÿÿuÿdÿmÿwÿzÿ|ÿvÿÿÿnÿkÿkÿfÿÿsÿ|ÿ`ÿjÿvÿÿÿ{ÿÿlÿmÿlÿjÿwÿ{ÿyÿ}ÿÿqÿÿÿrÿÿÿyÿÿwÿÿÿÿ}ÿÿÿÿÿÿÿÿÿÿÿÿÿ§ÿ¦ÿÿÿÿ¦ÿ ÿ ÿ¡ÿÿÿÿ£ÿ¢ÿÿÿÿÿÿÿÿÿÿÿ¢ÿ¥ÿ¥ÿÿÿÿÿÿ£ÿ¢ÿÿÿÿ ÿÿÿ¨ÿªÿ ÿÿÿÿÿÿ¡ÿ¨ÿÿÿÿÿÿÿ¢ÿÿÿ¢ÿ¥ÿÿÿÿªÿÿÿ¦ÿ¥ÿªÿ¤ÿÿÿÿÿÿÿ´ÿ¨ÿÿÿÿÿ¨ÿÿÿÿÿÿÿÿÿ£ÿÿÿÿÿÿÿÿÿÿÿÿ¥ÿ«ÿ¢ÿÿÿ©ÿ¡ÿÿÿ ÿ¦ÿÿ²ÿ¡ÿ§ÿ±ÿ®ÿÿÿÿÿ ÿ©ÿ ÿÿÿÿÿÿÿÿ¤ÿ©ÿ ÿÿ ÿÿÿÿÿÿÿ¯ÿÿ£ÿÿ£ÿÿÿÿÿÿÿ¢ÿÿÿÿÿÿÿÿÿÿÿÿ¢ÿ¨ÿ¤ÿ¤ÿÿÿÿÿÿÿÿÿÿ ÿÿÿÿÿ ÿÿÿÿÿÿ¥ÿ¥ÿ¬ÿ¥ÿÿÿÿÿÿÿ¦ÿÿÿÿÿÿÿÿ¢ÿ¥ÿÿ¡ÿÿ¢ÿ¯ÿ¢ÿ¢ÿÿÿÿÿ­ÿ©ÿÿÿÿÿÿÿÿ¡ÿÿÿÿÿÿÿÿÿÿÿÿÿÿÿªÿÿÿ¡ÿÿ¡ÿÿ£ÿ¤ÿ£ÿÿÿÿ£ÿÿÿÿÿÿÿÿÿÿ¢ÿÿÿÿÿÿ£ÿ¡ÿÿÿÿÿÿÿÿÿ¨ÿªÿÿÿÿÿÿÿÿÿÿÿÿÿÿ§ÿ©ÿÿÿÿÿ¥ÿ¡ÿÿÿ¨ÿÿÿªÿ°ÿ¤ÿ§ÿÿ¥ÿÿ±ÿ¬ÿ¡ÿ¬ÿÿ ÿ~ÿ¥ÿ ÿÿÿ£ÿÿÿÿÿÿÿ¨ÿÿÿÿÿÿÿÿÿÿ¨ÿ©ÿÿÿ£ÿÿÿÿÿÿÿ¢ÿÿÿÿÿÿÿÿ¤ÿÿÿÿ¥ÿÿÿÿÿzÿ{ÿÿÿÿ¦ÿÿÿÿÿÿÿÿÿÿÿ«ÿÿÿ¡ÿÿÿÿÿ¡ÿÿÿÿÿ¤ÿ¤ÿÿÿÿÿ ÿÿ·ÿÿÿÿÿpÿ>ÿ7ÿÿ©ÿÿÿ ÿ¥ÿÿÿ²ÿÿÿÿÿÿÿÿÿÿÿÿÿÿ¦ÿ¢ÿÿÿÿÿ¡ÿÿÿzÿÿÿÿ¯ÿÿÿÿÿÿ¦ÿÿÿÿÿ¡ÿÿÿ¤ÿÿÿÿÿÿÿÿÿÿÿÿÿÿÿÿÿÿ¦ÿÿÿÿÿÿÿÿÿ¡ÿÿÿÿÿ£ÿ¥ÿÿ­ÿÿ£ÿ¤ÿÿ©ÿ²ÿÿÿÿ¦ÿ²ÿÿsÿÿÿÿÿaÿuÿ|ÿÿÿÿÿÿÿÿÿÿÿÿÿÿÿÿ}ÿÿ~ÿ}ÿÿÿÿ¡ÿ¦ÿ¬ÿÿÿ¤ÿÿÿ¡ÿÿgÿÿ©ÿÿÿ¡ÿÿ©ÿÿÿ§ÿÿÿÿÿÿÿÿÿÿÿÿÿÿÿÿÿÿÿÿÿÿ ÿÿÿ ÿÿÿÿ¥ÿÿÿÿÿ¡ÿÿÿÿÿÿÿÿÿÿÿÿ­ÿÿ~ÿ¬ÿ¤ÿÿÿÿÿÿÿÿÿÿÿ ÿÿÿÿÿ¨ÿÿÿÿÿÿ¢ÿªÿÿÿÿÿÿÿÿÿÿÿÿÿÿÿÿÿÿÿÿÿÿÿÿÿÿ¤ÿ ÿÿÿÿÿÿÿÿÿÿÿÿÿÿÿ§ÿÿ¡ÿÿÿ¡ÿÿÿÿ ÿÿÿÿÿÿ ÿÿÿÿÿÿÿÿÿÿÿ¦ÿÿÿÿÿÿÿÿ¤ÿÿ ÿÿ©ÿÿÿÿÿÿÿÿ¦ÿ¯ÿ¡ÿ¯ÿÿÿÿÿÿÿÿÿ¥ÿÿÿÿÿ ÿ£ÿÿÿÿÿÿÿ¢ÿÿÿÿÿÿÿÿÿÿÿÿÿÿÿÿÿÿÿÿÿÿÿÿÿÿ¦ÿÿ¤ÿÿÿÿ¢ÿ«ÿ®ÿÿÿÿÿÿÿÿÿÿÿ¤ÿÿÿÿÿÿÿÿ¥ÿÿÿªÿÿÿ¢ÿÿÿÿ£ÿ¡ÿ~ÿ¨ÿ¥ÿÿÿÿÿ©ÿÿÿ¸ÿÿ§ÿÿ ÿ«ÿ­ÿÿ©ÿÿ§ÿÿÿÿÿÿÿÿÿÿÿÿ©ÿ±ÿÿÿÿÿ¨ÿªÿ¤ÿ¡ÿÿÿÿÿÿÿ ÿ¢ÿÿÿÿÿÿÿÿ¢ÿ¥ÿÿ£ÿÿÿÿ§ÿ¨ÿ¨ÿÿ£ÿ¥ÿ§ÿÿÿÿÿÿÿ ÿÿ£ÿ¤ÿÿÿÿÿÿÿÿÿÿÿÿÿÿÿÿÿÿÿ¢ÿÿpÿÿ£ÿÿÿ¤ÿÿ£ÿ ÿÿ§ÿ£ÿªÿ£ÿÿÿÿÿÿÿ¥ÿ ÿÿ¡ÿÿÿÿÿ£ÿ¡ÿÿ§ÿ¡ÿÿÿÿÿÿÿÿ¤ÿ¡ÿ­ÿ³ÿ¢ÿ¢ÿ¦ÿ£ÿÿÿ¤ÿÿÿ¯ÿ¥ÿÿÿ£ÿÿÿÿÿÿÿÿ£ÿ¥ÿÿÿÿÿÿÿ¢ÿ«ÿ£ÿÿÿÿ ÿ¡ÿ­ÿ§ÿ§ÿ®ÿÿÿ ÿ°ÿ§ÿÿÿÿÿ¥ÿÿ¨ÿÿÿÿ£ÿÿÿ¨ÿ¤ÿÿ ÿ«ÿ¢ÿÿÿÿÿÿÿ¨ÿ§ÿ¤ÿ©ÿÿÿÿ¡ÿ§ÿÿÿ£ÿÿÿÿ«ÿ£ÿÿÿÿÿ¦ÿ£ÿÿÿÿÿÿÿÿÿÿÿ£ÿ§ÿ¤ÿÿÿÿÿÿÿÿÿ­ÿ¤ÿÿÿÿÿ®ÿ¦ÿÿ¡ÿ¡ÿÿ£ÿ¢ÿ£ÿ±ÿÿÿ¡ÿºÿÿÿÿÿÿÿÿÿ¤ÿÿÿÿ©ÿ§ÿ¨ÿ°ÿ¥ÿ¡ÿ ÿ¨ÿÿÿªÿÿÿ£ÿÿ©ÿÿÿÿ£ÿÿÿ¢ÿ­ÿ¦ÿ¨ÿ¡ÿÿ¢ÿ¥ÿ©ÿ¨ÿ¨ÿÿÿ ÿÿÿÿÿÿÿÿªÿ«ÿÿÿÿ¦ÿ ÿÿÿÿ®ÿÿÿµÿ¥ÿÿ¥ÿÿÿ¡ÿ ÿªÿÿÿÿ§ÿ¤ÿÿÿÿÿ­ÿÿÿ¨ÿÿÿ±ÿÿ¡ÿ¢ÿÿ¤ÿÿÿÿ£ÿÿ£ÿÿÿ}ÿYÿoÿÿ¬ÿÿÿÿÿÿÿÿÿ¢ÿ¡ÿÿÿÿÿÿ®ÿÿÿÿ°ÿ³ÿ¬ÿÿÿÿÿ­ÿ­ÿÿÿÿÿÿÿ¥ÿ§ÿ ÿÿÿÿÿÿÿ¤ÿÿÿÿÿÿÿ¡ÿ§ÿÿÿÿÿÿ¥ÿÿ ÿ ÿ¤ÿ©ÿÿÿªÿ¥ÿÿÿÿ§ÿÿÿ¯ÿÿÿ§ÿ§ÿÿÿÿ¨ÿÿÿ¦ÿ­ÿ¤ÿÿÿÿÿÿÿ¥ÿÿ£ÿÿÿ¤ÿÿ¬ÿ©ÿÿÿÿÿÿ ÿÿÿÿxÿÿ¦ÿÿyÿÿyÿqÿsÿÿuÿ|ÿÿqÿwÿyÿxÿÿ~ÿxÿyÿÿÿqÿvÿxÿ{ÿwÿyÿÿxÿqÿxÿtÿkÿpÿvÿxÿkÿhÿwÿsÿsÿuÿsÿdÿSÿmÿÿlÿwÿqÿiÿrÿyÿvÿtÿ{ÿÿÿÿÿÿÿÿqÿÿ~ÿÿÿÿÿ~ÿÿÿÿ|ÿÿÿÿÿsÿÿ{ÿÿÿtÿ{ÿsÿkÿÿÿÿÿÿÿÿ}ÿwÿvÿvÿwÿÿÿÿ{ÿÿ|ÿÿzÿsÿwÿÿÿÿÿ¡ÿÿÿÿÿÿÿÿÿÿÿÿÿÿÿÿÿÿ§ÿÿÿÿÿ¦ÿ¤ÿÿÿ£ÿ©ÿªÿ£ÿÿÿ¤ÿÿÿ¨ÿÿÿ¡ÿÿÿÿ§ÿ¨ÿÿÿÿ¢ÿÿÿÿÿÿºÿÿÿ¢ÿÿÿÿÿÿÿÿÿ¨ÿ¨ÿ£ÿÿÿ©ÿÿ°ÿªÿ·ÿÿÿÿÿÿÿ©ÿªÿ­ÿ¨ÿÿÿÿ£ÿ©ÿ¢ÿÿ¡ÿÿÿÿÿªÿ¬ÿÿÿÿÿÿÿÿÿÿÿ¡ÿªÿ¢ÿÿÿÿ¢ÿÿÿÿÿÿÿÿÿ¨ÿ­ÿ§ÿÿ ÿ¥ÿÿ¡ÿÿÿÿ¢ÿ ÿÿÿÿÿ¨ÿ¬ÿ¤ÿÿÿÿÿÿÿ¢ÿ«ÿ ÿÿ­ÿ«ÿÿÿÿÿÿÿ ÿÿÿÿÿÿ¬ÿ¢ÿÿ ÿ§ÿ«ÿ¤ÿ¦ÿ¨ÿ¨ÿÆÿÿÿ¦ÿÿÿ¢ÿÿÿ ÿ¢ÿ¨ÿ¦ÿ¦ÿ§ÿ¸ÿ¥ÿ¡ÿ¬ÿÿÿÿ ÿ¢ÿÿÿªÿ§ÿÿÿÿÿ ÿ²ÿÿÿÿ§ÿÿÿÿ ÿ¦ÿ£ÿÿÿ¡ÿªÿÿ­ÿÿÿÿÿÿÿÿ¨ÿ£ÿÿ£ÿÿÿ©ÿÿÿÿÿÿÿ¤ÿªÿÿÿ¡ÿ§ÿ§ÿ¡ÿ©ÿÿÿ¤ÿÿÿ¦ÿ¤ÿÿÿÿ¤ÿÿÿÿ ÿÿÿÿ ÿÿÿ¢ÿÿÿÿÿÿ¢ÿÿ¢ÿ¨ÿ¨ÿ§ÿ¥ÿÿÿÿÿÿÿ¤ÿÿÿ¨ÿ¦ÿÿ¢ÿ¢ÿ¡ÿ£ÿ¢ÿ¡ÿ¨ÿÿÿÿÿ®ÿ­ÿÿÿÿ§ÿ¤ÿ ÿÿ~ÿrÿgÿ¥ÿÿÿ¥ÿÿÿÿÿÿÿ©ÿ³ÿ£ÿÿ£ÿÿÿÿÿÿÿÿÿÿÿÿ¬ÿÿÿÿ¨ÿ©ÿ¥ÿ¤ÿ¥ÿ¤ÿ­ÿÿ¢ÿÿÿ¢ÿ®ÿ¡ÿÿÿ¨ÿ²ÿ´ÿÿ¦ÿ»ÿ¬ÿ©ÿÿÿ£ÿ¦ÿ¦ÿ¡ÿ¥ÿªÿ¶ÿ©ÿÿ§ÿÿ¢ÿ§ÿ²ÿ³ÿ¡ÿ±ÿ¥ÿ³ÿªÿ¥ÿ®ÿ§ÿ¥ÿÿÿ©ÿ©ÿ§ÿ¦ÿ¡ÿ¤ÿ©ÿ£ÿ¢ÿ¬ÿ¡ÿÿ¡ÿÿÿ·ÿÿÿ«ÿ­ÿ­ÿ©ÿ¦ÿ¤ÿ¦ÿ©ÿ ÿ«ÿ¾ÿÿ£ÿ¢ÿÿÿÿÿ¡ÿ£ÿÿ¦ÿÿÿÿ¢ÿ ÿ¦ÿªÿ ÿÿ£ÿÿÿ®ÿ£ÿÿ¤ÿ¦ÿ ÿÿ¤ÿ¡ÿ«ÿ¦ÿ²ÿÿÿ ÿ¦ÿ¦ÿ¨ÿÿÿ¡ÿ±ÿÿÿÿ¤ÿ§ÿ«ÿ¬ÿ¡ÿ¯ÿÿÿ¤ÿ²ÿ©ÿÿÿÿÿÿÿÿ¸ÿ¯ÿ ÿ¥ÿ§ÿÿÿÿ¤ÿ¬ÿ¨ÿ¢ÿÿ£ÿ ÿÿÿ®ÿÿ¡ÿÿ©ÿ©ÿÿ ÿ®ÿµÿ¥ÿ²ÿÿÿÿ¡ÿ¢ÿ§ÿ©ÿÿÿ®ÿ ÿ¡ÿ°ÿ¤ÿÿÿ¢ÿ­ÿ¨ÿ³ÿ¢ÿÿÿ¥ÿÿÿÿ£ÿ¢ÿÿ©ÿ¥ÿ¨ÿ±ÿ³ÿ¯ÿ¤ÿÿ®ÿ²ÿÿ¡ÿÿÿ¥ÿ®ÿ¬ÿÿ¬ÿÀÿ¬ÿ¦ÿ¤ÿ«ÿ±ÿ­ÿªÿ¡ÿ§ÿ½ÿ©ÿ¢ÿ¢ÿ§ÿ¨ÿÿ ÿÿ­ÿªÿÿ£ÿ´ÿ®ÿ¡ÿ¦ÿ¢ÿ¨ÿ¤ÿ¬ÿÿÿÿÿÿ{ÿÿÿÿÿÿÿÿÿÿÿÿÿÿÿÿÿÿÿÿÿÿ¥ÿÿÿÿÿ£ÿÿÿÿÿÿ ÿ¥ÿÿ¡ÿÿÿÿ¡ÿ¤ÿÿÿÿÿÿ®ÿ©ÿÿÿÿÿ ÿ¦ÿ¤ÿÿÿÿ¡ÿ¡ÿÿÿÿÿ­ÿ¡ÿ¡ÿÿÿÿÿÿÿÿ¤ÿ«ÿ£ÿÿÿÿÿ ÿÿÿÿÿÿÿÿÿ ÿÿÿÿÿ¨ÿ¤ÿÿÿÿ ÿÿªÿÿ³ÿÿ¡ÿÿ®ÿ©ÿÿÿ§ÿ°ÿªÿ¢ÿÿÿ¡ÿ§ÿ¤ÿÿÿ¥ÿ£ÿ§ÿ¼ÿ°ÿ£ÿÿÿ¡ÿ¡ÿÿÿ¤ÿÿ¡ÿ¤ÿÿÿ£ÿ¦ÿÿ ÿÿªÿÿ£ÿ¡ÿÿ°ÿ»ÿ°ÿ­ÿ´ÿÿ£ÿ¦ÿ©ÿ ÿ§ÿ£ÿ¢ÿÿÿ¦ÿ¥ÿ¥ÿÿÿÿÿ¤ÿ¢ÿ¦ÿ°ÿ¯ÿ·ÿ©ÿÿÿ¢ÿ¢ÿ«ÿ«ÿ¦ÿ£ÿÿÿÿÿ­ÿÿÿÿ§ÿ­ÿ¯ÿªÿÿÿ¢ÿÿÿÿÿ¢ÿ¥ÿÿ¨ÿ½ÿ¾ÿªÿ¡ÿÿ¡ÿ¡ÿÿ ÿ¨ÿ¡ÿ£ÿ­ÿ§ÿ¡ÿ°ÿÿÿ±ÿ¢ÿÿÿÿÿ ÿ£ÿÿÿ¦ÿÿªÿ ÿªÿ¢ÿ¡ÿÿÿ¦ÿ®ÿ§ÿ§ÿ­ÿÿ¢ÿÿÿÿÿ¢ÿªÿ«ÿ£ÿÿ¤ÿ´ÿ°ÿ¤ÿ«ÿÿÿ¡ÿÿ ÿ ÿÿ¥ÿÿÿ¯ÿ«ÿµÿÿ¦ÿ¨ÿ¢ÿ¡ÿÿ ÿ ÿÿ¨ÿ¸ÿÿ©ÿ¥ÿ¦ÿ°ÿ¨ÿ¢ÿ¦ÿ¡ÿÿ£ÿ ÿÿÿ¥ÿ§ÿ§ÿÿÿ¥ÿ¤ÿÿ¤ÿ¤ÿÿ¨ÿ¤ÿÿ­ÿÿ ÿ¯ÿ¢ÿÿÿ¡ÿ£ÿ¬ÿÿ¦ÿÿÿÿÿÿ¦ÿ¨ÿ¤ÿ¤ÿÿÿ¦ÿÿÿ²ÿÿ¡ÿªÿªÿ¤ÿ¸ÿ¹ÿ«ÿÿÿ¨ÿ±ÿ²ÿ§ÿªÿ¥ÿ§ÿÿ ÿÿÿÿ£ÿÿÿ ÿÿ®ÿÿÿÿÿ¤ÿ£ÿ¤ÿÿÿ¡ÿÿÿ¥ÿ§ÿÿÿ ÿ§ÿÿÿ¥ÿÿÿÿ¢ÿ¬ÿ¦ÿÿÿÿÿ¥ÿ£ÿÿÿÿÿ¡ÿÿÿ¥ÿ±ÿ©ÿ¦ÿ«ÿÿÿÿÿ«ÿ¦ÿÿÿÿ£ÿ¥ÿ¥ÿ ÿÿÿ©ÿ£ÿÿ¦ÿÿÿ²ÿÿÿÿÿÿ£ÿ¥ÿÿÿÿÿÿ{ÿÿÿ©ÿÿ£ÿÿÿÿ¥ÿªÿ­ÿ¥ÿÿÿÿ¡ÿÿÿÿ¢ÿ¦ÿÿ¤ÿÿÿ¡ÿ¦ÿ§ÿ¦ÿÿÿ®ÿ©ÿ«ÿ¢ÿ£ÿ¤ÿ©ÿÿ¤ÿ¢ÿÿÿ ÿ¡ÿ¨ÿ¬ÿ¨ÿ ÿÿ§ÿ­ÿÿ§ÿ°ÿ¬ÿ ÿÿÿ£ÿ ÿ¦ÿ¦ÿ«ÿ¥ÿ£ÿÿÿ§ÿ©ÿÿÿªÿÿÿÿÿ ÿ ÿ ÿ¤ÿÿ£ÿ®ÿ«ÿ¢ÿÿÿ£ÿ£ÿªÿÿ¦ÿ«ÿÿÿÿÿ¢ÿ¬ÿ©ÿÿÿÿÿÿ}ÿÿÿ¡ÿÿÿÿÿÿÿÿÿÿÿ{ÿÿÿÿÿÿ}ÿrÿtÿ{ÿyÿÿwÿÿÿÿÿ|ÿÿÿÿ}ÿ}ÿÿÿÿÿyÿuÿÿÿÿ{ÿÿÿ~ÿÿÿÿ|ÿuÿÿÿ~ÿÿÿÿÿÿÿÿuÿvÿÿÿwÿvÿnÿvÿpÿlÿ_ÿ}ÿÿqÿ~ÿÿÿuÿ{ÿÿÿ~ÿ{ÿ|ÿ}ÿfÿfÿcÿjÿlÿgÿuÿeÿzÿÿÿ|ÿoÿ~ÿÿxÿnÿ{ÿÿÿmÿuÿnÿpÿÿpÿÿÿ¢ÿÿxÿzÿÿÿÿÿÿÿÿÿÿÿÿÿÿÿ ÿ¤ÿÿÿÿÿ¤ÿ«ÿ ÿÿÿÿÿ}ÿÿÿÿÿÿÿÿÿ©ÿ¯ÿÿÿÿÿ¢ÿÿ¤ÿ ÿÿÿÿÿ¨ÿ§ÿÿÿÿÿÿ¡ÿÿÿÿÿÿ©ÿ£ÿ¤ÿ£ÿÿÿÿ¢ÿ ÿ¡ÿÿ¶ÿÿÿ¨ÿ£ÿÿÿÿÿÿÿÿ¡ÿÿÿÿÿÿÿ§ÿ«ÿÿÿ¦ÿÿÿÿÿÿÿÿÿ¡ÿÿÿÿ¦ÿ¤ÿ¡ÿÿÿÿÿÿÿÿÿ¡ÿ¢ÿÿÿ¡ÿÿ¯ÿÿ¢ÿÿÿ§ÿÿÿÿ¤ÿ ÿ©ÿ§ÿ¡ÿÿÿÿÿÿÿÿÿ¥ÿÿ ÿ®ÿÿÿÿÿÿÿÿÿÿ´ÿÿÿªÿ²ÿÿÿÿ¢ÿ­ÿ¨ÿ¨ÿÿÿÿÿÿ£ÿ ÿÿÿÿÿÿ¥ÿÿÿ©ÿ¥ÿ¦ÿ¤ÿÿÿÿÿÿÿÿÿÿÿÿÿÿÿ¡ÿÿÿ¢ÿ¨ÿ¤ÿÿÿÿÿÿÿÿÿ¤ÿÿÿÿÿÿÿÿÿ¥ÿÿÿÿÿ¡ÿ£ÿÿÿÿÿÿÿÿÿÿÿÿÿÿ£ÿÿÿÿ ÿÿÿÿÿÿÿÿÿÿÿÿÿªÿÿ¤ÿÿ¢ÿ¤ÿÿÿÿÿÿÿÿÿÿÿÿÿÿÿÿÿÿÿÿÿÿÿ¢ÿ£ÿÿÿÿÿÿÿÿ ÿÿÿ¡ÿ ÿ¨ÿÿyÿÿÿzÿÿÿÿÿÿÿÿªÿ§ÿÿÿÿ«ÿ¢ÿÿÿÿÿÿÿÿ£ÿÿ¬ÿ¹ÿÿÿÿÿÿÿÿ¡ÿ¥ÿÿÿÿ ÿÿÿÿÿÿÿÿÿÿ ÿÿÿ¤ÿ¥ÿ¤ÿÿÿÿÿÿÿ ÿÿÿÿÿÿÿÿ§ÿÿ¦ÿ ÿÿ¢ÿÿÿÿÿÿ£ÿÿÿÿÿÿÿÿÿÿÿÿ ÿÿÿÿÿÿ¡ÿÿÿÿÿÿÿÿÿÿÿÿÿÿ£ÿÿÿzÿÿÿ¥ÿÿÿÿÿ{ÿ(ÿCÿÿ¸ÿÿÿÿÿ¡ÿÿ¤ÿÿÿÿ£ÿÿÿÿÿÿÿÿÿ ÿ£ÿ¥ÿÿÿÿÿÿ®ÿ©ÿÿÿÿÿÿ¢ÿÿ¦ÿÿ§ÿÿÿÿÿÿ©ÿÿÿÿÿ ÿÿÿÿÿÿÿÿÿÿÿÿÿÿÿÿÿÿÿÿÿÿÿÿ}ÿÿÿÿÿ¢ÿÿÿÿ©ÿÿÿ£ÿÿÿÿÿ¡ÿÿ¨ÿ¶ÿÿÿÿ¤ÿÿÿÿÿÿÿÿÿÿ¢ÿÿÿÿ¨ÿÿÿÿÿÿÿÿ£ÿÿÿ¤ÿ£ÿÿÿÿÿÿÿ ÿÿÿÿÿrÿvÿÿÿ ÿÿÿ¨ÿ¤ÿÿ¦ÿ~ÿÿÿÿÿÿÿÿ£ÿÿÿÿ¤ÿ¤ÿ ÿ ÿÿÿÿÿÿ¢ÿÿÿ¤ÿ£ÿÿÿÿ¡ÿÿÿÿ£ÿÿÿÿÿ¢ÿÿÿ~ÿÿ¥ÿÿ§ÿÿÿ«ÿ¡ÿÿ¦ÿ£ÿÿyÿÿÿÿÿÿÿÿÿÿÿ¡ÿÿÿÿ¥ÿÿÿÿÿÿÿÿÿÿÿÿÿÿÿÿÿÿÿÿÿÿÿÿÿÿÿÿÿ£ÿ§ÿÿÿÿÿÿÿÿÿÿÿÿÿÿÿÿÿ¦ÿÿÿÿÿÿÿÿ§ÿ¡ÿÿÿÿ¥ÿÿÿÿÿÿÿÿÿÿÿ¬ÿÿÿÿÿÿÿÿ¦ÿÿÿÿ±ÿ¨ÿÿÿ~ÿÿÿ¤ÿÿ­ÿ ÿÿÿÿÿ¡ÿÿÿÿÿÿÿÿÿÿÿÿÿÿÿÿÿÿÿÿÿÿÿ£ÿ¤ÿÿÿÿÿÿÿÿÿÿÿÿÿ ÿ§ÿ ÿ§ÿ¤ÿÿ¦ÿ£ÿÿ£ÿ§ÿÿÿÿÿ¥ÿÿÿÿxÿ{ÿÿÿÿÿÿÿÿÿÿÿÿÿÿÿÿÿÿÿÿÿ¤ÿ¦ÿ¥ÿÿÿ ÿ§ÿÿÿÿÿÿ ÿÿÿÿÿ®ÿÿÿ¯ÿÿÿ©ÿ¡ÿ¢ÿ¢ÿÿÿÿÿÿ£ÿÿÿ¬ÿ¦ÿ°ÿ¯ÿ¦ÿ«ÿ¥ÿÿÿÿÿÿÿ¥ÿ¥ÿÿÿÿÿ¨ÿ­ÿÿÿÿÿÿÿÿÿÿ ÿÿÿÿ¨ÿÿ¢ÿÿÿ§ÿ¢ÿÿÿÿÿÿÿÿÿÿ¤ÿÿÿÿÿÿÿÿÿÿÿÿÿÿ¢ÿÿÿ¤ÿÿÿÿÿÿ¡ÿÿÿÿÿÿÿÿ«ÿ±ÿ ÿÿÿÿÿÿÿ¨ÿÿ¤ÿ¤ÿ¤ÿ¨ÿÿ£ÿ§ÿªÿ¨ÿ¦ÿ£ÿÿÿÿ ÿÿÿÿ¢ÿÿÿÿÿÿÿÿÿ¨ÿÿÿ¤ÿ¡ÿ ÿ¨ÿÿªÿÿ¯ÿÿÿÿÿÿÿÿÿÿ«ÿÿÿÿÿ¥ÿ¨ÿ¥ÿÿÿÿ¢ÿÿ¥ÿ£ÿÿ¤ÿÿÿÿ ÿ§ÿÿÿÿ¤ÿ£ÿÿÿ¡ÿÿÿÿ¡ÿ¥ÿ®ÿÿÿ§ÿ²ÿ±ÿÿ ÿÿÿÿ¨ÿ®ÿ¢ÿ¡ÿ§ÿ¡ÿ£ÿ«ÿ¤ÿ«ÿºÿ®ÿ«ÿÿzÿÿ®ÿ£ÿÿªÿÿÿ³ÿ¢ÿ§ÿ¥ÿÿ¡ÿÿÿÿÿÿÿÿÿ¡ÿÿÿÿ§ÿÿÿÿÿ¡ÿÿ¢ÿ¢ÿÿÿ¤ÿÿÿ ÿÿÿÿ¥ÿÿÿÿ¨ÿÿ¦ÿÿ¨ÿ§ÿ¥ÿÿÿÿÿÿÿÿ¢ÿ«ÿ©ÿ®ÿ·ÿ³ÿ³ÿ¨ÿÿÿÿ¬ÿ¢ÿ¯ÿÿ£ÿÿ©ÿÿÿ¥ÿ¡ÿÿ¦ÿ¦ÿ¡ÿ©ÿÿÿ¦ÿÿÿ¥ÿªÿÿÿ¡ÿÿÿÿÿÿÿÿ¤ÿÿ¥ÿÿÿ°ÿ£ÿÿÿÿ°ÿ ÿÿ¨ÿ¡ÿÿÿÿÿÿwÿÿÿ§ÿ¨ÿÿ ÿ¨ÿ¡ÿ¨ÿ¢ÿÿÿÿ©ÿ ÿ¦ÿÿ¬ÿÿ¥ÿÿ§ÿÿÿÿ¢ÿÿÿ£ÿÿlÿaÿÿ¬ÿ¬ÿ¢ÿÿÿÿ§ÿÿÿÿ¤ÿÿÿÿ£ÿ¦ÿÿÿÿÿ§ÿÿÿ¡ÿ­ÿ¢ÿÿÿ³ÿ³ÿÿÿÿÿÿ§ÿ«ÿ¥ÿ£ÿ¡ÿ ÿÿÿÿÿÿÿ¦ÿ ÿÿ¡ÿ¡ÿÿ®ÿÿÿÿÿÿÿÿ¨ÿÿÿÿÿªÿ«ÿÿÿÿÿÿ©ÿÿÿÿ¢ÿ²ÿ¤ÿÿÿÿ¡ÿÿÿÿªÿ ÿÿÿÿÿ¡ÿÿÿÿÿÿÿ¤ÿÿ¢ÿ¢ÿ¸ÿÿµÿÿÿÿÿÿÿÿÿÿÿÿÿÿÿÿÿ|ÿÿÿqÿhÿÿÿÿÿlÿxÿyÿtÿzÿzÿtÿqÿgÿnÿ}ÿuÿnÿzÿ~ÿyÿwÿeÿqÿkÿÿsÿÿdÿlÿlÿXÿvÿÿwÿÿÿÿvÿ}ÿÿlÿtÿÿÿ{ÿÿÿÿÿÿ{ÿsÿÿÿÿÿÿÿÿÿÿÿxÿ}ÿÿ{ÿÿuÿpÿqÿuÿzÿ{ÿÿaÿnÿlÿÿÿÿÿÿoÿgÿyÿ|ÿtÿ~ÿÿÿ|ÿyÿÿÿÿuÿcÿ|ÿÿÿÿÿÿÿÿÿÿÿÿÿÿÿ¤ÿÿÿÿÿÿÿÿÿ«ÿÿÿ¨ÿ§ÿÿÿ¢ÿ¤ÿ¡ÿÿÿÿÿÿ ÿÿÿÿ¥ÿÿÿÿÿÿÿÿÿ¥ÿ©ÿÿ¥ÿ­ÿÿ¥ÿÿÿ°ÿÿ¡ÿÿÿÿÿ ÿ©ÿ¥ÿ ÿÿÿÿÿ¡ÿ¡ÿÿÿÿÿÿÿÿÿÿÿ¡ÿÿÿÿ¡ÿÿ§ÿÿÿ¤ÿ¥ÿ®ÿÿÿ¨ÿÿÿÿÿÿÿÿÿÿÿ ÿÿÿÿ¬ÿÿÿ³ÿ«ÿ¬ÿ¥ÿ¡ÿ¢ÿÿÿÿÿ¦ÿ¢ÿÿ§ÿ¦ÿÿÿÿÿÿÿÿ ÿÿÿÿ ÿ¡ÿÿÿÿÿ¡ÿÿÿÿÿÿÿÿ¢ÿ¥ÿ¢ÿ ÿÿÿÿ£ÿÿÿÿÿÿ¦ÿªÿ©ÿÿÿ­ÿ£ÿÿÿ¬ÿÿÿ¶ÿ°ÿÿ£ÿ§ÿÿÿÿÿ¨ÿ§ÿÿÿ¬ÿ¡ÿÿ¯ÿ¡ÿÿ¦ÿ¨ÿÿÿÿÿ­ÿ¯ÿ£ÿ ÿÿÿ£ÿ£ÿ£ÿ°ÿ¢ÿ¥ÿ ÿ¡ÿ©ÿ®ÿ¦ÿÿÿÿ¢ÿÿ´ÿÿÿÿ¢ÿ¢ÿÿÿÿÿ¤ÿ¦ÿÿ°ÿÿÿ¤ÿÿÿÿÿ ÿ¬ÿ¥ÿ ÿ§ÿªÿ¡ÿ£ÿÿ©ÿÿ¦ÿ«ÿ³ÿ¬ÿ¥ÿ ÿ ÿ¨ÿÿÿÿ¦ÿÿÿªÿÿÿÿÿ¦ÿÿÿÿÿ¦ÿ§ÿÿ©ÿ­ÿ¯ÿ¢ÿÿÿ£ÿ´ÿ°ÿ£ÿ¦ÿÿÿÿ ÿÿÿ¡ÿÿÿÿÿ¡ÿ¯ÿ¡ÿÿ¥ÿÿ¢ÿ¦ÿ ÿÿ¦ÿ°ÿ­ÿ®ÿ¥ÿÿ}ÿwÿÿ£ÿ¥ÿ©ÿ¢ÿ ÿ£ÿ«ÿ©ÿÿ£ÿ±ÿ¬ÿÿÿÿÿÿ§ÿ¨ÿÿÿ±ÿ²ÿ¢ÿÿ¦ÿ±ÿ¡ÿÿ£ÿ¬ÿÿÿ¡ÿ¨ÿ©ÿÿÿÿÿÿ¡ÿÿÿÿÿ¡ÿÿÿÿ¦ÿ£ÿ±ÿ°ÿ¦ÿ¥ÿ§ÿ«ÿ¬ÿ¢ÿ¥ÿ´ÿ­ÿÿÿ¤ÿ£ÿ©ÿ±ÿ¨ÿ¤ÿ®ÿÿªÿÿÿÿ¦ÿªÿ¢ÿ¢ÿ­ÿ§ÿÿ¬ÿÿ¨ÿ©ÿÿ¥ÿ£ÿÿÿ¤ÿ ÿÿÿ¡ÿÿ£ÿ ÿ¢ÿ£ÿ§ÿ¯ÿ¯ÿ¢ÿÿ ÿ¸ÿÿ§ÿÿÿÿ¤ÿ¡ÿÿ ÿÿÿ¨ÿÿÿÿÿ¦ÿ©ÿ¤ÿ¦ÿÿÿÿ£ÿ¡ÿ¡ÿ¥ÿ§ÿ¡ÿÿ¡ÿ¢ÿ¯ÿÿ§ÿ ÿ£ÿ®ÿ¸ÿµÿ¨ÿ¢ÿÿÿÿÿ¢ÿ£ÿ¢ÿ¦ÿ©ÿ¡ÿÿ¤ÿÿÿÿ¥ÿ¥ÿÿÿ¨ÿÿÿÿÿ ÿªÿ£ÿ¦ÿ£ÿÿ¢ÿÿ¦ÿ·ÿ£ÿ¢ÿ¦ÿ ÿ¥ÿ¬ÿÿÿÿ­ÿ ÿ®ÿÿÿ¢ÿ¨ÿ¯ÿ¨ÿ¸ÿÿÿªÿªÿ©ÿ¤ÿ¡ÿ§ÿ¢ÿÿ£ÿ¸ÿ¨ÿ­ÿÿÿ£ÿ¡ÿ£ÿ©ÿ¨ÿ¥ÿÿ¥ÿÿÿÿ¤ÿ§ÿÿÿ®ÿ¤ÿ¢ÿ©ÿ§ÿ ÿ£ÿ§ÿ±ÿ£ÿÿÿÿ£ÿ¢ÿÿÿ¡ÿ¬ÿ¨ÿ´ÿ­ÿ«ÿªÿ¡ÿ¥ÿ¾ÿÿ®ÿÿÿ£ÿ¨ÿ§ÿÿÿªÿ«ÿ²ÿ¬ÿ¦ÿ£ÿ¦ÿ«ÿ¡ÿÿ²ÿ¥ÿ­ÿÿÿÿÿÿÿÿÿÿÿÿÿÿÿÿ¤ÿÿÿÿÿÿÿÿÿÿÿ ÿ¢ÿÿÿÿÿÿÿÿÿÿÿ¡ÿ°ÿ¢ÿÿÿÿ¥ÿ¬ÿ¨ÿÿÿÿÿÿ¦ÿ ÿÿ ÿÿ ÿ¤ÿÿÿÿÿÿ¢ÿ¡ÿÿÿÿ¬ÿ£ÿ§ÿ¥ÿ ÿÿÿÿÿÿÿ®ÿ®ÿÿÿÿÿÿ¢ÿ«ÿÿÿÿÿÿÿÿÿÿÿÿÿ¥ÿ¢ÿ¡ÿÿ¡ÿ§ÿÿÿÿ¢ÿ£ÿ£ÿÿ§ÿ¨ÿ¡ÿ¤ÿÿ¦ÿ¥ÿ¥ÿ¥ÿ¡ÿ ÿ ÿÿÿÿ ÿ¦ÿÿÿ¸ÿ­ÿ±ÿ«ÿ ÿ¡ÿÿÿÿÿ¡ÿ©ÿ­ÿ ÿÿÿ¡ÿ¨ÿÿ¦ÿÿÿ¯ÿ«ÿ¦ÿ¨ÿªÿ¬ÿ³ÿ¢ÿ¦ÿ¦ÿ©ÿ¡ÿÿ ÿ¡ÿÿÿ¤ÿÿÿÿÿÿÿÿÿÿÿ§ÿ¥ÿÿÿÿªÿ£ÿ­ÿ°ÿ¨ÿ¢ÿÿ¡ÿ³ÿÿ ÿÿÿÿÿ±ÿ³ÿªÿ§ÿÿ°ÿÿÿÿ¢ÿÿÿÿ¦ÿºÿ¸ÿ¤ÿÿÿ ÿ¤ÿ¥ÿªÿ³ÿ¦ÿÿ£ÿ¥ÿÿ«ÿ¦ÿÿÿªÿ¢ÿÿÿÿÿ£ÿ©ÿ£ÿÿÿ¡ÿ­ÿ£ÿÿ ÿ£ÿÿ¡ÿ¦ÿÿÿÿÿ¢ÿÿ¢ÿ¥ÿ¥ÿªÿ¸ÿ·ÿ£ÿ¤ÿ£ÿ°ÿ±ÿ¦ÿ®ÿ¢ÿÿ¡ÿ¦ÿÿÿ£ÿ¡ÿÿÿ«ÿÿÿÿÿÿÿÿÿÿÿ£ÿÿ¨ÿ§ÿÿÿ¢ÿ«ÿ±ÿ¦ÿÿÿÿÿÿ­ÿ ÿÿÿ¨ÿÿÿÿ ÿÿÿ¤ÿ¤ÿ©ÿ°ÿÿ¨ÿÿÿ­ÿ£ÿÿ¢ÿ£ÿ¢ÿ¬ÿ¥ÿÿ£ÿ£ÿ­ÿÿÿÿ¦ÿ©ÿ©ÿªÿ¢ÿÿÿÿ¨ÿÿªÿ­ÿ®ÿ£ÿ¤ÿ®ÿ«ÿ ÿÿÿ ÿ¥ÿ£ÿ¢ÿÿ§ÿÿÿÿÿÿÿ§ÿ«ÿªÿ£ÿªÿ£ÿ¡ÿ£ÿÿÿ¡ÿ£ÿÿÿ¢ÿÿÿ¦ÿ©ÿ©ÿµÿ«ÿ«ÿ§ÿÿÿÿÿ¡ÿ¢ÿ£ÿÿÿÿÿ¢ÿ¥ÿ¢ÿ¥ÿÿÿÿÿ¢ÿ§ÿ ÿÿÿÿÿÿÿÿÿ«ÿÿ£ÿÿÿÿ ÿ©ÿ¢ÿÿ©ÿ©ÿ§ÿÿ¨ÿ¢ÿÿ¥ÿªÿÿÿÿÿÿ ÿÿÿÿÿÿÿ¬ÿ®ÿÿÿÿÿÿÿ¦ÿ ÿ ÿ ÿÿÿÿÿÿÿ ÿ¤ÿÿÿÿÿÿÿÿ ÿ¡ÿ¦ÿ ÿÿ¥ÿ«ÿ°ÿÿ§ÿ´ÿÿ ÿÿ¡ÿÿÿÿ£ÿªÿªÿ¦ÿÿ¡ÿ¨ÿÿ§ÿªÿÿÿÿÿÿÿÿÿÿÿÿÿ¡ÿÿ©ÿ¤ÿÿÿ ÿÿÿªÿÿÿ¤ÿ«ÿ¥ÿ¤ÿ«ÿ¬ÿ¢ÿÿ¦ÿ ÿÿ¥ÿÿ©ÿ­ÿÿÿÿ¡ÿ¦ÿÿÿÿÿÿÿÿÿÿÿÿÿÿÿzÿzÿÿÿ{ÿÿÿwÿÿÿÿÿÿÿ}ÿvÿÿÿ{ÿÿ}ÿÿÿÿ|ÿÿÿÿ}ÿÿÿÿÿÿuÿkÿÿÿÿÿxÿÿ|ÿÿsÿ}ÿÿ~ÿyÿÿÿÿÿÿÿÿÿÿÿÿÿÿÿÿeÿÿwÿuÿlÿ|ÿyÿhÿwÿÿÿyÿ}ÿÿvÿtÿwÿtÿpÿnÿiÿoÿ|ÿcÿhÿrÿlÿÿxÿtÿoÿhÿ~ÿÿvÿuÿyÿvÿyÿÿÿuÿwÿÿuÿ|ÿÿÿÿ~ÿxÿÿÿÿÿÿÿÿÿÿÿÿÿÿ ÿÿÿÿÿÿ ÿ¦ÿÿÿÿÿÿÿÿÿÿÿÿ§ÿ¤ÿÿÿÿÿÿÿÿÿ¢ÿ¤ÿ¡ÿÿ§ÿÿÿÿ ÿ¢ÿÿÿÿÿÿÿÿÿÿÿ¤ÿ¤ÿ¥ÿ¨ÿÿ¥ÿ¥ÿÿ ÿ¢ÿÿÿªÿ®ÿ£ÿÿÿ¤ÿÿÿÿÿÿÿÿ£ÿÿÿÿÿÿÿÿÿÿ¯ÿ¤ÿÿÿÿ­ÿ ÿÿÿÿÿ ÿ¥ÿ¢ÿÿÿ¤ÿÿÿÿÿ£ÿÿÿ¦ÿ¥ÿÿ£ÿ¡ÿÿ°ÿÿÿ ÿÿÿÿªÿÿÿ¡ÿ¨ÿ¦ÿ ÿ£ÿÿÿÿÿÿÿÿÿÿÿ¤ÿÿxÿÿÿÿÿÿ©ÿ}ÿ­ÿÿÿ°ÿ±ÿÿÿ ÿ¤ÿ©ÿÿÿÿÿÿÿÿÿÿÿÿÿÿÿÿÿÿÿÿ ÿ­ÿ¨ÿÿÿ©ÿÿÿÿÿÿÿÿÿÿÿÿÿÿÿÿÿÿÿ¦ÿ¤ÿ ÿ­ÿ¢ÿÿÿ¥ÿ¢ÿÿ¢ÿÿÿªÿ®ÿÿÿµÿÿ£ÿ±ÿÿÿÿÿÿÿ«ÿ«ÿ¤ÿÿÿÿÿÿÿÿÿÿÿÿÿÿÿÿÿÿÿ}ÿÿÿÿ§ÿÿ¦ÿÿ¢ÿÿÿÿÿÿÿÿÿÿÿÿÿÿÿÿÿÿÿÿÿÿÿÿÿÿÿvÿÿÿÿÿÿÿ¥ÿÿÿÿÿÿÿÿÿÿÿÿÿÿÿÿÿÿÿÿÿÿÿÿÿÿÿÿÿÿÿ¬ÿÿ£ÿ§ÿÿÿÿÿ®ÿÿÿ¢ÿÿÿÿÿÿÿÿÿÿÿÿÿÿÿÿÿ§ÿ¨ÿÿÿÿÿÿÿÿÿÿÿ¥ÿ®ÿÿÿÿÿ|ÿ¦ÿ¢ÿgÿÿÿÿÿÿÿÿÿÿÿÿ~ÿÿÿÿÿÿÿÿÿÿÿÿÿ¨ÿ¦ÿÿÿÿÿÿÿÿÿÿyÿÿ£ÿÿÿÿÿÿÿÿÿÿÿÿÿzÿBÿEÿ|ÿ¡ÿÿÿÿÿ¥ÿÿÿÿÿÿÿÿÿÿÿÿÿÿÿÿ¡ÿÿÿ ÿ£ÿ¢ÿÿ§ÿ¢ÿÿÿÿÿÿÿÿ ÿÿªÿÿ±ÿÿÿÿÿÿ¦ÿÿÿÿÿ ÿÿ ÿÿÿÿÿÿÿ ÿÿ£ÿÿÿÿÿÿÿÿÿÿÿÿÿÿÿ¡ÿ}ÿÿÿÿÿÿÿ©ÿ|ÿÿÿÿÿÿÿ}ÿzÿÿ¥ÿ¡ÿ¢ÿ ÿ|ÿÿÿ¯ÿÿÿÿ ÿÿÿxÿÿ¢ÿÿÿÿÿÿÿÿÿÿÿ ÿ¥ÿÿ£ÿ¢ÿÿÿÿÿÿ¡ÿlÿrÿHÿÿ¥ÿÿÿÿÿÿÿ ÿÿ£ÿ¤ÿ§ÿ§ÿÿÿÿÿÿÿÿÿÿÿÿÿÿÿÿÿ¨ÿÿÿÿÿÿ¨ÿ¡ÿ ÿÿÿÿÿÿÿÿÿÿÿÿÿÿªÿÿÿÿ¢ÿ ÿÿÿ©ÿÿÿÿÿÿÿÿÿÿÿ¢ÿ¥ÿÿÿÿÿÿÿÿÿÿÿÿÿÿÿÿÿÿÿÿÿÿÿÿÿÿÿ ÿÿÿÿÿÿÿÿÿ¦ÿÿÿÿÿÿ¢ÿÿ®ÿÿ¡ÿÿÿÿ¡ÿÿÿÿ¡ÿ©ÿÿÿÿÿÿ¤ÿÿÿÿÿÿÿÿÿÿÿÿÿÿÿÿ¨ÿÿÿÿÿÿÿÿÿÿÿÿÿÿÿÿ~ÿÿÿ¦ÿÿÿÿÿÿÿ}ÿÿÿÿ{ÿÿÿÿÿÿÿÿÿÿÿÿÿÿÿÿÿÿÿÿÿÿÿÿÿÿÿÿÿÿÿÿÿÿÿ ÿÿÿÿÿzÿ£ÿÿ¬ÿÿÿÿÿÿÿÿÿÿÿÿÿÿÿÿÿÿÿÿÿÿÿÿÿÿÿÿÿÿÿÿÿÿÿ§ÿÿÿÿÿÿ¯ÿ¢ÿÿÿ¥ÿwÿÿyÿÿÿÿÿ¦ÿªÿ¨ÿÿ¡ÿÿÿÿÿÿÿ ÿÿÿ ÿÿÿ¥ÿ«ÿ¤ÿÿÿÿªÿ­ÿÿÿÿÿÿÿÿÿÿÿÿÿ¡ÿÿÿÿxÿÿÿÿÿ¹ÿ¬ÿ¡ÿÿÿÿÿÿÿÿÿÿÿÿÿÿÿÿ ÿÿ ÿÿÿÿÿÿÿÿÿÿÿÿÿÿªÿ¯ÿ¡ÿÿÿ£ÿ¤ÿ¡ÿÿ ÿ©ÿ©ÿÿÿ£ÿÿ¦ÿÿÿÿÿÿÿÿÿ ÿÿÿ¡ÿÿÿÿ§ÿ®ÿÿÿÿÿÿÿ ÿ¦ÿÿÿ¨ÿÿÿzÿÿÿ¡ÿÿÿÿªÿ®ÿ¬ÿÿ¤ÿÿÿ­ÿÿÿÿÿÿÿÿÿ¤ÿ¡ÿ ÿ¥ÿÿÿÿ¥ÿ£ÿ¨ÿ¨ÿ¤ÿÿÿÿÿÿÿÿÿÿÿÿÿ¥ÿ¥ÿ­ÿ ÿ¢ÿÿÿ}ÿ£ÿÿÿÿÿÿÿ¢ÿÿÿÿ¥ÿ¯ÿ¥ÿÿÿÿªÿÿÿÿ ÿÿÿÿÿÿ£ÿ£ÿ¡ÿÿÿªÿ¬ÿ¯ÿÿÿÿÿ´ÿÿ»ÿ¼ÿ®ÿ¬ÿÿÿ£ÿÿ¦ÿÿÿÿ¢ÿ¦ÿÿÿ¤ÿÿÿ¥ÿÿÿÿ¦ÿ¥ÿÿÿÿÿ¡ÿÿ¤ÿÿÿÿÿ¡ÿ¥ÿ½ÿÿÿ©ÿ¯ÿ¯ÿ¤ÿÿ¢ÿ ÿÿÿÿÿÿÿÿÿÿ¥ÿÿÿªÿ²ÿÿÿÿÿÿ¯ÿ¯ÿ§ÿÿ¬ÿ­ÿÿÿÿ°ÿ¥ÿÿÿÿ«ÿÿÿÿ£ÿ£ÿ£ÿ ÿ¤ÿÿÿÿÿÿÿÿÿÿÿÿ«ÿÿÿÿÿÿÿÿÿÿÿÿÿÿÿÿÿ¤ÿ ÿÿÿÿÿ£ÿ¥ÿÿÿÿÿ¬ÿ®ÿÿÿ£ÿ£ÿ¡ÿ¬ÿ©ÿÿÿÿ¤ÿÿÿ§ÿÿdÿxÿÿÿÿÿÿÿ¢ÿ«ÿ©ÿ¡ÿÿÿÿÿÿÿ¡ÿÿ²ÿÿÿ®ÿÿÿÿÿ¢ÿ¨ÿÿÿÿÿÿÿÿÿ¨ÿ´ÿªÿ¤ÿªÿ©ÿ¤ÿÿÿÿÿ¥ÿ±ÿ¦ÿÿ§ÿ¢ÿÿ®ÿÿÿÿÿÿÿÿÿÿ£ÿ¥ÿÿÿ§ÿ¦ÿ¤ÿ¡ÿ¦ÿ¤ÿ³ÿ£ÿÿÿÿ§ÿ£ÿÿÿÿÿÿÿ«ÿÿÿÿÿÿÿÿÿÿÿÿÿÿ ÿ£ÿÿÿ¤ÿÿÿÿ¥ÿÿÿÿÿÿÿÿÿÿÿ}ÿÿÿ{ÿ|ÿ~ÿzÿpÿ_ÿÿÿ{ÿ|ÿdÿÿrÿuÿ|ÿ|ÿ}ÿrÿ`ÿaÿnÿnÿpÿ}ÿ{ÿtÿsÿhÿpÿyÿÿpÿwÿnÿÿmÿrÿZÿzÿ|ÿwÿpÿhÿjÿqÿqÿ_ÿYÿkÿyÿÿÿzÿlÿxÿpÿÿxÿÿxÿ}ÿ|ÿqÿÿÿÿÿÿrÿxÿÿ~ÿÿÿtÿoÿÿÿÿ_ÿ¡ÿÿzÿÿÿÿÿÿxÿtÿzÿÿ{ÿ{ÿÿwÿlÿkÿwÿÿÿtÿkÿqÿÿÿÿ~ÿÿÿÿÿÿÿÿÿÿÿÿÿÿÿÿ·ÿÿÿ§ÿÿÿÿÿ¤ÿÿ ÿÿÿÿ£ÿÿÿ¡ÿÿ¥ÿÿ¤ÿÿ¥ÿÿÿÿ ÿÿÿÿÿ¤ÿªÿÿÿÿ¥ÿÿ¤ÿÿºÿÿ°ÿ§ÿ ÿ§ÿ¦ÿ¡ÿÿÿÿÿÿÿÿ ÿÿ¦ÿÿÿÿÿ¥ÿÿÿ¤ÿ§ÿÿÿÿÿÿ¨ÿªÿÿÿÿ¦ÿ ÿ®ÿ©ÿÿÿÿÿÿÿÿÿÿÿÿ¢ÿÿÿÿ¤ÿÿ¢ÿ£ÿÿÿÿ¡ÿÿÿÿÿ¡ÿ£ÿÿ¢ÿ£ÿ§ÿ¦ÿÿÿÿÿÿ§ÿ¨ÿ£ÿ¦ÿ¤ÿÿÿÿÿÿÿ­ÿÿÿÿÿ§ÿÿÿ¦ÿ¡ÿÿÿÿÿÿÿÿ¢ÿÿÿÿÿ­ÿÿÿÿ¦ÿÿÿÿÿÿÿÿÿÿÿÿÿÿÿ¦ÿÿÿÿÿÿ§ÿÿ©ÿ­ÿÿ¤ÿ¢ÿ¥ÿ£ÿÿ£ÿ¦ÿ¡ÿ¥ÿ§ÿÿÿÿÿ¢ÿÿÿÿÿ¢ÿ£ÿ£ÿÿÿÿÿ¢ÿÿ£ÿÿ¯ÿÿ¨ÿ°ÿ§ÿÿÿÿÿÿÿ¡ÿÿÿ¢ÿªÿÿ¢ÿ ÿÿÿ¥ÿ¤ÿÿªÿ¬ÿ§ÿÿÿÿÿ®ÿ³ÿ¤ÿÿÿ ÿ¯ÿ£ÿÿÿ°ÿÿÿºÿ¥ÿÿÿ©ÿ¯ÿÿÿÿÿ¥ÿªÿ¥ÿ§ÿÿ­ÿÿ¦ÿ®ÿ¨ÿÿÿ ÿÿÿÿÿÿ¡ÿÿÿÿÿÿÿ ÿ¯ÿ¦ÿÿ¥ÿ¦ÿ¤ÿÿ£ÿÿ¤ÿ°ÿ¥ÿÿÿÿÿÿÿ­ÿÿÿ¥ÿ£ÿÿ¤ÿ«ÿ¦ÿ£ÿÿ£ÿ¡ÿÿ¤ÿ«ÿªÿ©ÿ©ÿÿÿ¡ÿ£ÿ¬ÿ¡ÿÿªÿ«ÿÿ©ÿ¢ÿ¡ÿ¢ÿÿ¡ÿ£ÿ¢ÿÿ©ÿÿÿÿÿ¥ÿ§ÿ¨ÿ­ÿ­ÿ¦ÿ¡ÿÿÿµÿ°ÿ¬ÿ«ÿªÿ§ÿ¤ÿ£ÿ¤ÿ©ÿ¦ÿÿÿ¤ÿÿÿ¡ÿÿÿ¦ÿ£ÿ¤ÿ¡ÿÿÿ¢ÿÿÿ²ÿµÿÿÿ¯ÿÿÿÿÿ£ÿÿ§ÿ§ÿ¡ÿ£ÿÿÿ¤ÿ·ÿÿÿ¨ÿ¡ÿ¥ÿªÿ¡ÿÿ¤ÿÿÿÿÿÿÿÿÿÿÿÿ§ÿÿ¡ÿ°ÿ±ÿ¯ÿªÿ¯ÿ¦ÿÿÿ§ÿ ÿÿÿÿ¦ÿ¢ÿ£ÿ¦ÿ¡ÿÿÿÿ¬ÿ­ÿ¢ÿ¥ÿ£ÿ ÿÿÿÿ ÿ¨ÿÿ ÿ±ÿ¨ÿ¢ÿ£ÿ¡ÿÿ£ÿ£ÿ ÿÿÿ²ÿ¬ÿÿÿÿÿ¤ÿÿ¦ÿÿ¦ÿ©ÿ ÿÿÿ¢ÿ¤ÿ¡ÿ°ÿÿ¡ÿ£ÿÿÿÿÿÿÿÿÿ®ÿÿ¥ÿ¦ÿÿÿ¥ÿ±ÿ¦ÿ ÿÿ¤ÿ¯ÿ¯ÿ«ÿ«ÿ¦ÿÿÿÿ¯ÿ§ÿ¢ÿ¥ÿ ÿÿ¤ÿ¨ÿªÿÿ¨ÿ§ÿÿÿÿ§ÿ¢ÿÿÿ¹ÿ¶ÿ°ÿÿÿÿ¨ÿÿ ÿ¢ÿÿ¥ÿÿÿÿÿÿÿÿ¦ÿ¦ÿ¦ÿ¨ÿ¦ÿ¨ÿ®ÿ ÿ ÿ£ÿÿÿÿ¤ÿ¨ÿ¦ÿ¤ÿ­ÿ§ÿ«ÿÿªÿ¨ÿ¡ÿ¢ÿ¤ÿ«ÿ·ÿÿ¥ÿÿÿÿÿÿÿÿÿÿÿÿÿÿÿÿÿÿÿÿÿÿÿÿÿÿÿÿÿÿÿÿÿÿÿÿÿÿ¢ÿÿ«ÿÿÿÿÿÿ¡ÿªÿÿÿÿÿÿÿ¡ÿ¦ÿ¥ÿÿ£ÿ¢ÿÿÿÿÿÿÿ¤ÿÿÿÿÿ¡ÿ¤ÿÿÿÿÿÿÿÿÿªÿ§ÿÿÿÿÿÿ¨ÿÿÿÿÿÿÿÿÿÿÿ¤ÿÿÿÿÿÿÿ¢ÿ¨ÿÿÿÿÿÿÿÿ¢ÿ£ÿ¦ÿ®ÿÿ¤ÿÿ¤ÿ¥ÿÿÿÿÿÿ¥ÿ¨ÿÿÿ¥ÿÿ¡ÿÿ¡ÿ©ÿªÿ¦ÿÿÿÿÿ£ÿ®ÿ¨ÿ ÿÿÿ¥ÿ£ÿÿÿÿ´ÿ©ÿÿÿÿÿÿ«ÿÿ£ÿÿÿÿÿÿÿÿ­ÿÿÿªÿ¨ÿÿÿÿÿÿÿ¡ÿ­ÿÿÿÿ­ÿ£ÿÿ¦ÿ®ÿ¬ÿÿ§ÿ¿ÿ¥ÿ ÿÿªÿ¬ÿ¡ÿÿÿÿ°ÿ®ÿÿ¦ÿµÿÿ¤ÿÿ£ÿ¢ÿ¤ÿ¬ÿ¦ÿÿÿ£ÿ­ÿ®ÿ®ÿ«ÿ´ÿªÿÿ ÿ¬ÿ±ÿ¸ÿ ÿÿ©ÿ§ÿÿÿ¡ÿ§ÿÿÿ°ÿ²ÿÿÿ¥ÿ¯ÿ®ÿÿÿ©ÿ¯ÿ ÿ¦ÿ¡ÿ·ÿÿ¡ÿÿÿÿÿ¢ÿ¥ÿ©ÿ¯ÿ¤ÿ¤ÿ³ÿ¡ÿ¡ÿ£ÿ¨ÿÿÿÿ¢ÿ¢ÿÿ°ÿÿÿªÿ§ÿ ÿ¢ÿ¨ÿ¥ÿÿÿªÿ¯ÿÿÿ¬ÿÿÿ©ÿ ÿ¥ÿ®ÿ¦ÿ¨ÿ¦ÿÿÿ¡ÿ ÿ¸ÿÿÿÿÿ¤ÿ£ÿ¬ÿ¦ÿÿÿÿÿ©ÿ§ÿ«ÿ°ÿ ÿÿÿ¥ÿ§ÿ¢ÿÿÿ§ÿ¦ÿ¯ÿÿÿ¬ÿÿÿ¨ÿ¢ÿÿÿÿ¡ÿÿÿÿÿÿ£ÿ§ÿ ÿ£ÿÿÿ ÿ¢ÿÿÿÿÿÿÿ£ÿÿÿÿ§ÿªÿ ÿ¡ÿ¤ÿ¢ÿ ÿ¦ÿ¦ÿÿ®ÿ¢ÿÿ ÿ¢ÿÿÿÿ¤ÿ§ÿ¥ÿ©ÿ©ÿÿ ÿ£ÿÿ ÿ ÿ­ÿÿÿÿÿ ÿ¡ÿ¤ÿ©ÿ ÿÿ ÿ¨ÿÿ©ÿ¥ÿÿÿÿÿ ÿÿÿÿÿ©ÿÿÿÿ¥ÿÿ¦ÿ¢ÿÿÿÿÿÿÿÿ¨ÿ¬ÿ®ÿ¨ÿ£ÿÿ§ÿÿ¤ÿÿÿÿÿÿÿÿÿ­ÿªÿÿ¡ÿ¦ÿ¬ÿ¥ÿÿÿÿÿ¨ÿ©ÿÿÿÿÿ¤ÿÿÿÿÿÿÿÿÿÿÿÿÿÿÿ£ÿ£ÿÿÿÿ­ÿÿªÿ¶ÿ´ÿÿ©ÿ¢ÿ§ÿÿÿÿ ÿ¤ÿªÿ®ÿ¤ÿ¤ÿ¡ÿ¥ÿÿ©ÿÿÿ¢ÿÿÿÿÿÿÿÿÿ ÿ¦ÿÿ§ÿ¯ÿ¤ÿÿÿÿ©ÿ³ÿ¨ÿ§ÿ«ÿ­ÿ¡ÿÿÿÿÿ¦ÿ¶ÿ°ÿÿ¿ÿÿÿ©ÿÿÿ¡ÿÿÿÿÿÿÿÿÿ ÿÿÿÿÿÿÿÿmÿzÿÿzÿyÿÿÿ}ÿÿÿÿÿÿÿ~ÿvÿÿÿÿÿÿÿpÿwÿÿÿÿxÿvÿÿÿÿÿÿÿvÿÿÿÿ~ÿ}ÿÿÿÿnÿÿÿ}ÿ}ÿÿÿÿÿÿÿÿÿ£ÿÿvÿÿÿÿÿzÿ|ÿzÿhÿtÿÿÿxÿxÿÿxÿsÿwÿpÿmÿrÿrÿqÿoÿ~ÿyÿ}ÿÿrÿqÿqÿÿÿuÿÿpÿnÿxÿÿÿÿsÿ{ÿÿÿqÿuÿ|ÿÿÿÿ{ÿÿÿÿÿÿÿÿÿÿÿÿÿÿÿÿÿÿÿÿÿÿ°ÿÿÿ¡ÿÿÿ©ÿÿvÿÿÿÿÿÿÿÿ¨ÿ¤ÿÿÿÿÿÿÿÿ ÿ¡ÿ§ÿÿ¦ÿÿÿÿÿÿÿÿÿ¢ÿÿÿ¤ÿ ÿÿÿ§ÿ£ÿÿ¤ÿÿÿ¦ÿ£ÿ¢ÿÿ¢ÿÿÿÿ ÿÿÿ¥ÿ ÿÿÿÿÿÿÿÿÿÿÿ ÿÿÿÿÿÿ¦ÿÿ­ÿÿÿ­ÿªÿÿÿÿÿÿÿÿÿÿÿÿÿÿÿÿ ÿ§ÿ¬ÿ£ÿÿªÿ¨ÿÿÿxÿÿ­ÿÿÿÿ³ÿÿ¥ÿ¨ÿÿÿÿÿ£ÿÿÿÿÿÿÿÿÿÿÿÿÿÿÿ|ÿÿÿ²ÿÿ¨ÿ«ÿ¡ÿ«ÿ¤ÿ¡ÿ¨ÿÿÿÿÿÿ¥ÿÿ¥ÿÿÿÿÿÿÿÿÿÿ¬ÿÿÿÿÿÿÿ§ÿÿÿÿÿÿÿÿ£ÿÿÿÿÿÿÿÿÿÿÿÿÿÿÿ©ÿ¡ÿ¨ÿ¢ÿÿÿÿÿÿ¥ÿÿÿ¢ÿªÿÿ«ÿÿÿÿ©ÿ¬ÿÿÿ ÿ­ÿ©ÿÿÿÿÿ¡ÿÿÿÿÿÿÿÿ§ÿ¡ÿ«ÿÿÿÿÿÿÿÿÿÿÿÿ¡ÿÿÿ¡ÿÿÿÿÿÿÿÿÿÿÿÿÿÿÿ¡ÿ ÿÿÿ}ÿÿ¦ÿÿÿÿÿÿÿÿÿÿÿ¦ÿ£ÿ§ÿ£ÿ¥ÿÿÿ£ÿÿÿÿÿÿÿÿÿÿÿÿÿÿÿÿÿÿÿÿÿ ÿ ÿ¥ÿÿÿÿ¨ÿ£ÿ¢ÿ¥ÿªÿÿÿÿÿÿ£ÿÿ¨ÿÿÿÿÿÿÿ¥ÿÿÿ¡ÿÿÿÿ©ÿ¥ÿÿÿÿÿÿ¡ÿÿÿ§ÿ ÿ ÿ¨ÿ·ÿÿÿyÿÿÿÿ¥ÿÿÿ¢ÿªÿÿÿÿÿÿÿÿÿÿÿÿÿÿÿÿÿÿ ÿÿÿÿ¦ÿÿÿÿÿÿÿÿÿÿ¡ÿÿÿÿÿÿÿÿÿÿÿÿÿÿÿÿÿLÿWÿÿÿÿÿÿÿÿÿÿÿÿÿÿÿ¢ÿÿÿÿÿÿÿÿÿÿÿ¢ÿ¥ÿÿÿÿÿÿÿÿÿÿÿÿ¡ÿ¡ÿ¢ÿÿ¡ÿvÿ¡ÿÿÿ¡ÿ¤ÿ£ÿÿÿ­ÿ¨ÿÿÿ{ÿ~ÿÿÿ£ÿÿÿÿÿÿÿÿÿ¨ÿ£ÿ ÿ®ÿÿÿ¢ÿÿ¤ÿ¬ÿÿ¤ÿÿÿ£ÿ}ÿÿ|ÿÿÿÿÿÿÿÿÿÿuÿ¡ÿÿÿÿÿÿÿÿÿÿÿÿÿ ÿÿzÿÿªÿ ÿÿÿÿÿÿÿÿÿÿ¤ÿÿÿÿ¤ÿÿÿÿ¨ÿÿÿÿqÿ;ÿÿÿÿÿ©ÿ}ÿÿÿÿÿ¤ÿÿÿ¨ÿÿ£ÿÿÿÿÿÿÿ¢ÿÿÿÿÿÿÿÿ ÿÿÿÿÿÿ«ÿ¦ÿÿÿÿÿÿÿÿÿÿÿÿÿÿÿÿÿÿÿÿÿÿ£ÿ©ÿÿÿÿÿÿ§ÿÿÿÿÿÿ§ÿÿÿÿÿÿÿÿÿÿÿÿÿÿ¢ÿ§ÿÿÿÿÿÿ|ÿÿ ÿÿÿÿ¤ÿÿÿÿÿÿÿ¤ÿÿÿÿÿÿÿ­ÿ¦ÿÿÿÿÿÿ£ÿÿÿÿÿÿÿÿÿÿÿÿÿÿÿÿ¡ÿ ÿÿÿÿÿÿÿÿÿÿÿÿÿÿÿÿÿÿÿ ÿÿÿÿÿÿÿÿ£ÿÿÿÿÿÿÿÿÿÿxÿÿÿÿÿÿÿÿÿÿÿÿÿÿÿÿÿÿÿÿÿÿÿÿ¤ÿÿÿÿÿÿÿÿÿÿÿÿÿ£ÿÿÿ­ÿÿÿÿÿÿÿÿÿÿÿÿÿÿ¥ÿÿÿÿÿÿÿÿÿÿÿÿÿ«ÿ£ÿÿÿÿÿÿÿÿÿ¢ÿÿÿÿ£ÿ¡ÿÿÿÿÿÿÿ¤ÿ«ÿÿ¢ÿ±ÿÿÿÿÿ}ÿÿ¤ÿ±ÿ¥ÿ ÿÿÿÿ¯ÿ ÿÿÿ­ÿÿÿÿÿÿÿÿÿÿÿÿ£ÿÿ¡ÿÿÿÿÿÿÿÿÿ¡ÿÿÿÿÿ ÿ¡ÿÿÿ«ÿÿyÿÿÿ¥ÿ§ÿÿÿÿÿÿÿÿÿ£ÿÿÿ¦ÿ©ÿ¤ÿ¥ÿÿÿÿÿÿÿ¨ÿÿÿÿÿÿÿÿÿÿ ÿ§ÿ ÿ©ÿÿ ÿ¦ÿªÿÿ®ÿ­ÿ´ÿÿÿÿÿÿÿÿÿ¢ÿ©ÿÿÿÿ¡ÿÿÿÿ¢ÿÿÿÿÿ£ÿÿÿ£ÿÿÿ§ÿ¢ÿÿÿÿÿÿÿ§ÿ¨ÿÿ£ÿ¥ÿ­ÿÿÿ¥ÿÿªÿÿÿ¬ÿªÿ§ÿ¡ÿ«ÿÿÿÿÿÿªÿ ÿ¨ÿ¤ÿ¥ÿ¬ÿ¢ÿ¨ÿ¥ÿ¢ÿ£ÿÿÿÿÿ§ÿ§ÿ£ÿÿ¡ÿ¢ÿÿÿÿÿÿ¨ÿÿÿÿÿ¥ÿ¢ÿ¦ÿ¢ÿzÿÿÿ¨ÿÿÿÿÿÿ¢ÿ¡ÿ¡ÿ«ÿÿÿÿÿÿÿ ÿ¡ÿÿÿ§ÿ¥ÿÿÿÿÿ¤ÿ¤ÿ¤ÿ«ÿ±ÿ¢ÿÿÿ ÿ¡ÿÿÁÿ°ÿÿ¤ÿ¤ÿ¨ÿ«ÿ§ÿÿ¥ÿ©ÿ¥ÿÿÿÿÿÿÿÿÿÿÿÿÿÿ£ÿ¦ÿÿ¦ÿÿÿÿÿ¶ÿÿ£ÿ©ÿÿ¤ÿ¬ÿ¤ÿ­ÿ¢ÿÿÿÿÿÿ ÿÿ~ÿÿÿÿ£ÿ¤ÿÿÿÿÿ£ÿÿÿÿ°ÿ±ÿ¥ÿ«ÿÿ¨ÿÿÿÿ¶ÿ§ÿÿ ÿ²ÿ¬ÿÿÿÿÿÿÿÿ ÿÿÿ§ÿÿÿÿÿÿÿÿÿ ÿÿ¡ÿÿÿÿÿÿÿÿ ÿÿ¢ÿÿÿÿÿ ÿÿÿ©ÿªÿÿÿ¡ÿ£ÿÿ ÿ¦ÿÿÿÿÿ£ÿÿ ÿ¢ÿ¢ÿÿ¢ÿ£ÿ¨ÿ°ÿÿ ÿÿcÿÿÿÿÿÿÿÿÿÿÿ¤ÿÿÿÿÿ ÿÿ¢ÿÿÿÿ®ÿÿÿÿÿ®ÿÿÿÿ¤ÿÿ¢ÿ´ÿ±ÿÿÿªÿ¥ÿÿÿÿÿ¤ÿÿÿÿÿ¦ÿ¶ÿ¥ÿÿ¤ÿÿÿ ÿÿÿÿÿÿÿÿÿ¥ÿ¬ÿ¬ÿ§ÿÿ£ÿµÿ«ÿ©ÿÿ¢ÿ§ÿÿÿ¢ÿÿ®ÿ§ÿÿ¤ÿ»ÿÿÿÿ±ÿÿÿÿÿÿÿÿÿÿÿÿ¨ÿªÿÿÿÿÿÿÿÿÿ®ÿÿÿÿÿÿÿÿÿÿqÿ~ÿÿÿyÿkÿvÿÿÿÿyÿxÿgÿ{ÿÿÿnÿxÿ{ÿzÿÿpÿfÿiÿpÿpÿyÿÿqÿgÿhÿkÿwÿÿqÿkÿpÿxÿtÿkÿqÿ^ÿ]ÿgÿqÿuÿuÿmÿcÿhÿsÿpÿjÿvÿ}ÿtÿoÿpÿyÿhÿoÿÿ|ÿtÿÿtÿwÿÿÿÿÿÿyÿyÿxÿtÿvÿoÿqÿrÿ|ÿpÿÿÿÿsÿzÿÿjÿhÿÿÿÿÿÿÿrÿqÿÿÿrÿrÿÿyÿÿÿÿjÿÿÿÿÿÿÿÿÿÿÿÿÿÿÿÿÿÿÿÿ£ÿuÿzÿÿÿ¢ÿÿÿ£ÿªÿ¢ÿÿÿÿ¢ÿ¡ÿÿ¡ÿÿÿÿÿÿÿÿÿÿ¤ÿÿÿ§ÿÿÿÿÿÿ¡ÿÿÿÿ­ÿ ÿÿÿ¥ÿÿ¡ÿ¤ÿÿÿÿÿ ÿ¦ÿ¢ÿÿ¨ÿÿÿ¡ÿ¢ÿ¨ÿÿÿÿÿÿ°ÿ­ÿÿÿÿÿÿ ÿ¥ÿÿÿxÿÿÿÿ¡ÿ£ÿ¦ÿ¤ÿ¡ÿÿÿÿ¡ÿ£ÿ£ÿ¥ÿÿ²ÿ¢ÿÿÿÿ¨ÿÿ¤ÿÿÿ¡ÿÿ¡ÿ¨ÿªÿ¢ÿ¥ÿ±ÿÿÿ£ÿ§ÿ ÿÿÿ¤ÿÿ£ÿÿÿÿÿ£ÿ§ÿ£ÿÿÿ¥ÿ¡ÿ¡ÿÿÿÿÿÿÿÿÿÿÿÿÿÿ¤ÿÿÿÿÿÿ¨ÿÿÿÿ¤ÿÿÿÿ¢ÿ®ÿ£ÿÿ®ÿÿ©ÿ±ÿÿÿÿÿÿÿÿ¨ÿÿ§ÿÿ©ÿ¢ÿÿÿÿ©ÿ¥ÿ¦ÿ¬ÿ¥ÿÿÿ ÿ¡ÿÿÿÿÿÿÿÿ«ÿ¬ÿªÿ¤ÿÿÿÿÿ¥ÿÿ¡ÿÿ¶ÿÿ§ÿ¨ÿÿÿÿÿÿÿ§ÿÿÿ¨ÿÿ¦ÿÿÿÿ§ÿÿÿÿÿ¢ÿ¬ÿ¡ÿÿÿÿÿ§ÿ¢ÿÿÿÿÿÿÿÿÿ¡ÿÿªÿ ÿ©ÿ¨ÿªÿ­ÿÿÿÿÿÿ¡ÿ¥ÿ«ÿ¬ÿ£ÿÿÿªÿ²ÿ¦ÿÿÿÿ ÿÿ¡ÿÿÿªÿ§ÿÿ§ÿÿÿÿ¨ÿªÿ¤ÿÿÿ³ÿ¦ÿÿÿÿ ÿªÿ«ÿ§ÿÿÿ ÿ£ÿ¨ÿÿÿ¬ÿ ÿÿÿÿ£ÿ³ÿ§ÿÿÿ§ÿÿ£ÿ¢ÿ¥ÿ¨ÿ©ÿ®ÿ­ÿ¦ÿ­ÿ±ÿÿ£ÿ«ÿ«ÿÿÿ ÿ¦ÿÿÿÿÿÿÿªÿ­ÿÿÿÿ§ÿ¤ÿ ÿ¥ÿ¤ÿ ÿ¤ÿÿÿÿÿ­ÿ§ÿÿÿÿ ÿ¯ÿ­ÿÿ®ÿ¥ÿªÿ¡ÿÿÿÿÿ¤ÿ¨ÿÿÿÿÿ¦ÿÿÿÿÿÿÿ¬ÿ«ÿÿÿÿ£ÿ¥ÿ«ÿ¬ÿ§ÿ ÿÿÿÿºÿÿÿ·ÿ­ÿÿÿ¡ÿÿÿÿÿÿÿÿÿ¢ÿÿÿÿÿ¨ÿÿ¥ÿÿ¡ÿ©ÿ©ÿÿ¢ÿ®ÿªÿ ÿ¤ÿÿÿ¢ÿ ÿÿÿ£ÿ¢ÿÿÿÿ£ÿ¦ÿÿÿÿÿÿÿ¦ÿ¶ÿ°ÿ¦ÿ¢ÿ®ÿ£ÿÿÿÿÿ¤ÿ¥ÿÿ¤ÿÿ·ÿªÿÿ¡ÿ¡ÿÿ ÿ£ÿ£ÿÿÿÿ¢ÿ ÿÿÿ ÿÿ¥ÿÿÿÿÿÿÿÿÿÿÿ­ÿ¯ÿ¬ÿ©ÿªÿÿÿ ÿ¤ÿ¡ÿÿÿ¢ÿ¦ÿ¢ÿ§ÿ¬ÿ¦ÿ§ÿ¦ÿ¬ÿ¬ÿ¨ÿ·ÿ´ÿ«ÿ¥ÿ ÿ¬ÿµÿÿ¬ÿ¢ÿ¡ÿÿ ÿ¨ÿ©ÿÿÿ ÿÿÿÿÿÿ¨ÿÿÿÿÿÿÿ¤ÿ§ÿ¢ÿ ÿ¨ÿÿÿÿÿÿÿ¨ÿ¯ÿ®ÿ®ÿ£ÿ¢ÿÿÿÿ ÿ¨ÿ¨ÿ¢ÿ¥ÿÿÿ«ÿ¢ÿ ÿ§ÿ ÿ¡ÿ¢ÿ¢ÿ©ÿÿÿÿÿÿÿÿÿ ÿÿÿªÿÿÿ ÿÿÿÿÿÿÿÿÿÿÿÿÿÿÿÿÿÿÿÿÿÿ©ÿ¦ÿ¡ÿ©ÿ§ÿ­ÿ¢ÿÿÿªÿ±ÿ ÿÿ§ÿÿÿ¡ÿªÿ±ÿ«ÿ¨ÿ¥ÿÿÿ¡ÿÿÿÿÿ¢ÿ£ÿÿÿÿÿ¡ÿÿÿÿÿÿÿÿ¡ÿ§ÿÿ ÿªÿ¥ÿ ÿÿÿ«ÿÿÿÿÿÿÿÿÿÿ¢ÿÿÿÿÿÿ¡ÿ¨ÿ¯ÿ©ÿ ÿªÿ ÿÿ«ÿ¦ÿ¥ÿªÿ¦ÿ¥ÿ¡ÿ±ÿ¡ÿ¥ÿ£ÿÿÿ¡ÿÿÿÿ ÿ®ÿ¥ÿÿªÿ ÿ ÿ¥ÿ¢ÿ¦ÿ¡ÿÿ¥ÿ ÿÿÿ¥ÿ§ÿ¨ÿ¨ÿÿ§ÿÿ¤ÿªÿÿÿ©ÿªÿªÿ®ÿÿÿ®ÿ¢ÿ¡ÿÿÿÿ£ÿ¦ÿ ÿ ÿµÿ¤ÿÿÿÿ ÿ ÿ¨ÿ§ÿ¢ÿ¥ÿÿ¨ÿÿÿ¤ÿ¤ÿ©ÿ ÿÿ¤ÿªÿ¨ÿ§ÿ©ÿªÿ°ÿÿ®ÿ­ÿÿÿ¤ÿ¥ÿ¢ÿÿ¥ÿªÿ¹ÿÿ¥ÿ¬ÿ¨ÿ¢ÿÿ¡ÿÿ¦ÿÿÿ´ÿ¦ÿ¯ÿ¦ÿ¢ÿ©ÿ£ÿÿ¨ÿ¶ÿ³ÿ£ÿ¤ÿ­ÿ¦ÿÿÿ¢ÿ®ÿªÿÿ¬ÿ¯ÿ¨ÿ¨ÿ°ÿ¡ÿ®ÿ¨ÿ¥ÿ¨ÿ¥ÿ¡ÿÿ¤ÿÿÿÿÿÿ¦ÿÿ¢ÿ¢ÿÿÿ¢ÿ¦ÿµÿ¤ÿÿÿ ÿÿ­ÿ¬ÿÿÿÿÿ¦ÿÿ¤ÿ³ÿ ÿ¤ÿ¦ÿ¡ÿ£ÿÿ¢ÿ®ÿÿÿ§ÿÿ§ÿ®ÿ¤ÿ¬ÿ£ÿÿÿÿÿÿÿ§ÿ«ÿÿÿ¦ÿ¬ÿÿ¡ÿ¨ÿ¦ÿÿÿ¨ÿÿ¥ÿ¥ÿÿ¡ÿÿÿÿ¡ÿ«ÿªÿ¥ÿªÿ®ÿ ÿ§ÿÿ¤ÿ«ÿ¤ÿ¥ÿ°ÿ«ÿÿÿÿÿÿ¡ÿÿ¢ÿ¢ÿ¡ÿÿÿ¥ÿ¤ÿ¡ÿÿÿÿÿÿ³ÿ¢ÿÿÿÿ§ÿ¦ÿ§ÿ¥ÿÿ¢ÿ°ÿ¢ÿÿ¢ÿ¢ÿÿ©ÿÿÿÿ£ÿÿÿ«ÿ¬ÿ§ÿ§ÿ£ÿÿ±ÿ¹ÿ ÿ¨ÿÿÿ¡ÿÿÿÿÿÿ¡ÿ ÿ¨ÿ¬ÿÿÿ³ÿÿ¯ÿ¬ÿÿÿ£ÿÿÿÿÿÿ¤ÿ£ÿ¬ÿ¦ÿÿªÿÿÿ ÿÿÿÿÿÿÿÿ ÿ«ÿ¤ÿ ÿÿÿ¦ÿÿÿ¦ÿÿ¦ÿÿÿÿÿÿÿÿÿÿ£ÿ¥ÿÿÿÿÿÿ¤ÿ§ÿÿÿÿÿ¢ÿ¤ÿ¢ÿÿ¤ÿÿÿ¨ÿÿÿ¤ÿ¢ÿ¤ÿ§ÿ£ÿ£ÿ¥ÿÿÿ¬ÿ¶ÿÿÿ°ÿ®ÿ§ÿ±ÿÿ¬ÿÿÿÿ¡ÿÿÿ ÿ£ÿªÿÿÿÿ£ÿÿÿ¡ÿÿÿÿ¥ÿÿÿ¤ÿ¢ÿÿ ÿ£ÿ¬ÿ¯ÿ©ÿÿ£ÿ ÿÿ°ÿ±ÿ­ÿ­ÿ¡ÿÿ¡ÿÿÿÿ¦ÿºÿ¨ÿÿÿÿ«ÿ¾ÿÿÿÿÿ¦ÿ¡ÿÿÿÿÿÿ ÿÿÿÿÿÿÿÿ{ÿÿÿÿÿÿ~ÿxÿÿÿÿÿÿÿÿÿÿÿÿÿ|ÿÿoÿÿÿÿÿ|ÿ}ÿÿÿÿuÿzÿÿwÿ}ÿÿvÿvÿÿvÿÿzÿvÿÿÿxÿyÿÿÿÿÿÿÿÿÿzÿ|ÿÿ|ÿÿyÿÿ|ÿÿrÿtÿÿÿÿuÿvÿÿvÿjÿqÿpÿrÿtÿqÿpÿpÿrÿÿÿÿsÿÿlÿvÿtÿtÿnÿ}ÿxÿxÿyÿ|ÿÿxÿsÿuÿÿÿyÿxÿ{ÿÿÿuÿ|ÿÿÿÿÿÿÿÿÿÿÿÿÿÿÿÿÿÿÿÿÿÿÿÿÿÿÿ§ÿÿÿÿÿÿ ÿÿÿÿÿÿÿ ÿ£ÿÿÿ£ÿÿ§ÿ ÿ£ÿ©ÿÿ¡ÿÿÿ¥ÿÿÿÿÿÿÿÿÿÿÿÿÿ°ÿÿ¦ÿÿÿ¢ÿÿ¤ÿÿ§ÿ ÿ¤ÿÿ¨ÿ¤ÿÿ£ÿÿÿÿÿÿ¢ÿÿÿÿÿ£ÿ§ÿ¦ÿ¬ÿÿÿÿÿÿÿÿÿÿÿÿÿÿÿÿÿÿ¤ÿ¤ÿÿÿÿÿÿÿÿÿÿÿ¡ÿ¡ÿ®ÿÿ¡ÿÿÿ®ÿÿÿ ÿÿÿ¡ÿ«ÿÿÿÿÿÿÿÿÿÿÿÿÿÿÿÿÿÿ¤ÿÿÿÿµÿÿÿÿÿÿ ÿÿ¢ÿ§ÿºÿªÿ¤ÿ¡ÿÿÿÿÿÿÿÿÿÿÿÿÿÿ¥ÿÿÿÿÿÿÿÿÿÿÿÿÿ¡ÿ¤ÿÿÿÿÿÿÿ¦ÿÿÿÿ£ÿÿ¡ÿÿÿÿÿ¡ÿ¡ÿ ÿÿÿÿ«ÿÿÿÿÿÿÿ ÿ©ÿ¦ÿÿ£ÿ¤ÿÿ§ÿ ÿÿÿÿÿÿ¢ÿÿÿÿÿÿÿÿÿÿ ÿ¦ÿ£ÿÿÿÿÿÿÿÿÿÿÿÿÿ ÿ¡ÿ§ÿ¡ÿ¤ÿ£ÿÿÿÿ ÿ¥ÿÿÿÿÿ¢ÿÿÿÿÿÿÿÿÿÿÿÿÿÿÿÿÿÿ¸ÿ¡ÿ¦ÿÿÿÿÿÿÿ¤ÿÿÿÿÿÿÿÿÿÿ ÿ¡ÿÿ¤ÿÿÿÿÿÿ§ÿ¦ÿÿÿÿÿ¯ÿ¥ÿ©ÿ«ÿ¤ÿÿ¦ÿÿÿÿ®ÿÿªÿÿÿÿÿÿÿÿÿÿÿ ÿ ÿÿÿÿÿÿ¬ÿ¬ÿ£ÿÿÿÿÿ¯ÿÿÿÿÿÿyÿÿÿÿÿÿ¥ÿ£ÿ§ÿyÿÿ¥ÿvÿÿ ÿ§ÿÿÿÿÿÿÿÿÿÿÿÿÿÿÿ ÿ¡ÿÿÿÿ¥ÿÿÿÿÿ§ÿ©ÿÿ|ÿÿÿÿÿÿÿÿÿÿÿÿÿÿCÿbÿÿÿÿ¤ÿÿÿ ÿ£ÿÿÿÿÿÿÿÿÿÿÿÿÿÿÿÿÿÿÿÿÿÿÿÿÿÿ~ÿÿ³ÿÿÿÿÿ§ÿÿÿÿÿ¡ÿ¦ÿÿÿÿÿÿÿ ÿ¢ÿ£ÿÿ§ÿ£ÿÿÿÿÿÿÿÿÿÿÿÿÿ¢ÿ©ÿÿÿÿ¤ÿ¢ÿÿÿ©ÿÿÿ­ÿ¡ÿÿ¡ÿÿÿ¨ÿÿÿªÿÿÿÿÿ¤ÿÿÿ¤ÿÿÿÿÿÿ¡ÿ£ÿÿÿÿÿÿÿ¢ÿ¢ÿÿÿÿ ÿÿÿÿÿÿÿÿÿÿ¨ÿÿÿÿÿÿ|ÿÿÿFÿÿÿÿ¥ÿÿÿ¢ÿÿÿÿ¨ÿÿÿÿÿÿÿÿÿÿ¤ÿ¢ÿÿÿÿÿÿÿÿÿÿÿÿÿÿÿÿÿÿÿ¥ÿ£ÿÿ£ÿÿÿÿÿÿÿÿÿÿÿÿÿÿÿ ÿÿÿ¢ÿÿÿÿÿ¦ÿÿÿÿÿÿ ÿÿÿÿÿÿÿÿÿÿÿÿÿ¥ÿ¦ÿ ÿÿÿÿÿÿÿÿ¤ÿÿÿÿÿÿÿÿzÿÿÿÿ ÿÿÿ§ÿÿÿ§ÿÿÿÿÿÿ¡ÿ¥ÿÿÿÿÿÿÿÿ¡ÿÿzÿÿÿÿÿ¡ÿÿÿÿÿÿÿÿÿÿÿÿÿÿÿÿÿÿÿÿÿ¦ÿÿÿÿ~ÿÿÿ¥ÿÿÿÿÿÿÿÿÿÿÿsÿÿÿÿÿÿÿÿÿÿ¤ÿÿÿÿ£ÿÿÿÿÿÿÿÿÿÿ¢ÿ¥ÿÿÿÿÿÿÿÿÿÿÿÿÿÿÿ¯ÿÿÿ§ÿÿ¡ÿÿÿÿ£ÿÿÿÿÿ£ÿ¬ÿÿÿÿ¥ÿ£ÿÿÿ}ÿÿÿÿ¢ÿªÿÿÿÿÿÿÿ£ÿ ÿÿÿÿÿÿÿÿÿÿÿ¡ÿÿ¥ÿÿÿ¯ÿ¡ÿÿ~ÿÿÿÿÿÿÿÿÿÿ¢ÿ©ÿÿÿªÿÿÿÿÿ¢ÿÿÿÿÿ ÿÿÿÿÿ¡ÿÿÿÿÿÿ§ÿ¦ÿÿÿÿ¨ÿÿqÿÿÿ¨ÿÿÿ¦ÿ©ÿÿ ÿ¨ÿ¬ÿ°ÿÿÿ¡ÿÿÿÿÿÿÿÿÿ£ÿ«ÿ¦ÿ¢ÿÿÿÿÿÿ¤ÿ¥ÿÿÿÿÿÿÿÿ£ÿÿÿÿ¦ÿ¥ÿÿÿÿÿ¢ÿ¥ÿÿ­ÿÿ²ÿÿ¡ÿÿÿ¨ÿ¡ÿ¦ÿ¶ÿ¦ÿ ÿÿÿÿÿÿÿÿÿ ÿ£ÿÿÿÿÿÿÿ¤ÿ©ÿÿ¥ÿ¦ÿ¬ÿÿ|ÿÿ¬ÿ«ÿ¤ÿ©ÿÿÿÿÿ­ÿ¢ÿÿ¯ÿÿÿ£ÿ¥ÿÿ¤ÿ¬ÿÿÿÿ¥ÿÿ ÿ²ÿ§ÿÿÿ¤ÿ¦ÿ¥ÿÿÿÿ£ÿ¨ÿ­ÿ¤ÿ¡ÿ¥ÿªÿ ÿ£ÿÿÿÿ}ÿ¦ÿÿ¥ÿ¡ÿ®ÿ¯ÿ«ÿ¥ÿÿÿÿÿÿÿÿ£ÿ¡ÿÿÿ¦ÿÿÿ¢ÿ¡ÿÿÿ ÿÿ¡ÿÿÿÿÿÿ­ÿ·ÿÿÿÿ¥ÿ¢ÿ­ÿÿÿ£ÿ£ÿ³ÿ}ÿÿÿÿÿ¥ÿ¤ÿÿÿÿ§ÿ¢ÿ¡ÿ§ÿÿÿÿÿÿÿÿÿÿÿ¢ÿ ÿÿÿ®ÿ¨ÿÿ ÿÿªÿÿÿÿÿ¨ÿÿÿ¢ÿÿÿÿÿÿÿÿÿ¤ÿÿÿÿÿ£ÿ®ÿ¤ÿÿÿÿÿÿÿÿ¡ÿ¸ÿ½ÿ²ÿÿÿÿ¦ÿÿÿ¢ÿÿÿ´ÿ¥ÿ¨ÿ ÿÿ¦ÿÿÿÿÿ¡ÿÿÿ§ÿÿÿÿÿÿÿÿ¡ÿÿÿÿÿ«ÿÿÿÿÿÿÿ¡ÿ¡ÿÿÿÿÿ¨ÿ§ÿ¡ÿÿ¢ÿÿ¤ÿ¨ÿÿÿÿÿÿÿÿ¤ÿ¡ÿÿÿÿÿ ÿ¤ÿÿ­ÿªÿ ÿÿlÿ{ÿ§ÿ²ÿ¥ÿÿÿÿÿÿÿÿÿÿÿzÿÿÿÿ ÿ£ÿÿÿ­ÿ£ÿÿÿÿÿÿÿ¡ÿÿÿÿ¨ÿ£ÿ ÿÿÿ¡ÿ¦ÿÿÿÿ¡ÿ¤ÿÿÿÿ£ÿ ÿ ÿÿ¨ÿÿÿÿÿÿÿÿÿÿÿÿÿÿÿ£ÿÿÿ£ÿÿÿÿÿÿÿÿ­ÿ¥ÿ§ÿÿ·ÿ¨ÿ¡ÿ©ÿ§ÿÿ¦ÿ£ÿÿÿÿÿÿÿÿ¢ÿÿÿÿ¬ÿÿÿÿ¤ÿ§ÿ£ÿÿÿ¢ÿÿÿ~ÿÿÿÿÿÿÿÿÿÿÿÿ|ÿÿÿÿÿÿÿ`ÿ]ÿÿÿÿqÿwÿxÿmÿzÿnÿtÿtÿuÿÿ{ÿsÿvÿnÿkÿtÿzÿqÿqÿzÿsÿhÿfÿ{ÿmÿaÿ^ÿgÿcÿrÿyÿnÿÿÿmÿkÿmÿxÿÿÿÿvÿyÿtÿÿÿÿpÿnÿÿÿyÿzÿÿÿ~ÿyÿqÿrÿvÿnÿyÿoÿsÿoÿÿrÿÿÿ~ÿgÿrÿ{ÿÿzÿuÿÿÿÿsÿvÿÿxÿnÿyÿtÿjÿÿÿÿtÿÿÿÿÿÿÿÿÿÿ|ÿÿÿÿÿÿÿÿÿÿÿÿÿ­ÿÿªÿÿÿÿ¬ÿÿÿÿÿ¨ÿ§ÿÿÿÿÿÿ¥ÿÿÿÿ ÿÿÿÿÿÿÿÿÿÿÿ§ÿ«ÿÿ¦ÿÿ®ÿÿªÿ¥ÿÿÿÿ¡ÿ ÿ¥ÿ¢ÿÿ ÿ¥ÿ£ÿÿÿ~ÿÿÿ¡ÿ¤ÿÿÿÿÿÿÿÿÿÿÿ¥ÿ¬ÿ«ÿÿÿxÿÿ ÿ¢ÿ¥ÿ¡ÿÿ¡ÿ¢ÿÿÿÿ§ÿ¬ÿ§ÿªÿ«ÿ±ÿÿÿ¼ÿÿ ÿÿÿÿ ÿÿÿ¥ÿ¤ÿÿ£ÿÿ ÿ¨ÿÿ¢ÿ¯ÿÿÿÿÿÿÿÿÿÿ©ÿ­ÿ«ÿ¦ÿÿÿ¢ÿÿ ÿ¦ÿ·ÿ ÿÿ¤ÿ¡ÿ¤ÿ¥ÿÿÿÿÿÿ ÿÿÿÿÿÿ¥ÿÿÿ¡ÿ£ÿÿÿÿÿÿÿÿ¬ÿÿÿÿ«ÿ«ÿÿÿ¢ÿÿÿ§ÿÿÿÿ¤ÿ¥ÿÿÿÿ¢ÿÿ ÿ§ÿ ÿÿÿÿ¢ÿÿÿÿÿ§ÿ£ÿÿÿ±ÿ®ÿ¨ÿÿÿÿÿÿÿÿ¡ÿ¬ÿÿ ÿÿÿÿÿÿÿÿÿÿÿÿÿªÿ ÿÿ´ÿÿÿÿ¡ÿÿÿ£ÿÿÿÿÿ®ÿ¡ÿÿÿÿ¡ÿÿÿÿÿÿÿ¡ÿÿÿÿ«ÿÿÿÿÿÿ¬ÿªÿ ÿÿÿ«ÿ«ÿÿÿ¦ÿ´ÿ¤ÿÿ¡ÿÿÿÿ¯ÿ§ÿÿÿÿÿ¥ÿ¥ÿÿÿ¤ÿÿÿÿÿÿÿ¥ÿÿÿªÿ³ÿ¯ÿªÿ¢ÿÿ¥ÿªÿ«ÿ°ÿ²ÿÿ£ÿÿ ÿ¡ÿ¨ÿ²ÿ©ÿ ÿÿÿÿÿ¡ÿÿ¥ÿÿ¤ÿ¦ÿ¡ÿ©ÿ¥ÿ«ÿ¤ÿ®ÿÿ¥ÿ±ÿ ÿ©ÿ¤ÿÿ¡ÿ¢ÿ©ÿÿ¥ÿ§ÿÿÿÿÿÿÿ ÿÿ¢ÿÿÿ¡ÿ©ÿÿ¢ÿÿ§ÿ¶ÿ¥ÿÿ¡ÿ¦ÿ¦ÿ­ÿÿ©ÿ°ÿÿÿÿÿÿ­ÿ«ÿ­ÿÿ¦ÿÿ¤ÿ¤ÿªÿ¬ÿªÿ«ÿªÿ§ÿÿÿÿ¨ÿ§ÿ¢ÿ¤ÿ¢ÿ¢ÿ§ÿÿÿÿÿ¨ÿ³ÿÿÿ¢ÿ©ÿ¨ÿÿÿ ÿÿ«ÿÿÿ¦ÿÿÿÿÿ¨ÿ¦ÿ¤ÿ¨ÿ°ÿÿ©ÿ¤ÿÿ¡ÿ£ÿÿ¦ÿ²ÿÿ±ÿÿÿÿÿ ÿÿÿÿÿ£ÿ®ÿÿ¦ÿ±ÿ«ÿªÿ¶ÿ¬ÿ¢ÿµÿÿ§ÿÿÿÿÿÿÿ©ÿÿ©ÿÿ°ÿ£ÿ¡ÿ£ÿ¡ÿ¢ÿ¦ÿ±ÿ®ÿ«ÿÿÿ²ÿ§ÿÿÿ ÿ¢ÿ£ÿÿÿ¡ÿÿÿÿÿ¡ÿÿÿ¨ÿ¤ÿ³ÿ«ÿ¡ÿÿÿ¢ÿÿÿÿ¡ÿªÿ¢ÿÿ ÿ¦ÿ¡ÿ£ÿ¢ÿ¦ÿÀÿÿ¦ÿµÿ±ÿ¯ÿ²ÿ¢ÿÿ¤ÿ¦ÿÿ£ÿ£ÿÿ£ÿ¨ÿ¢ÿ§ÿÿ¡ÿ§ÿ¥ÿÿ¥ÿ²ÿ®ÿÿÿÿ¢ÿ­ÿ­ÿªÿ§ÿ§ÿªÿÿÿ¦ÿ ÿ¡ÿ­ÿ´ÿ«ÿÿ ÿÿÿ¤ÿÿÿÿÿÿ¢ÿ§ÿÿ¤ÿ£ÿÿ£ÿªÿªÿ§ÿÿÿÿÿÿÿÿÿÿÿÿ£ÿÿÿ­ÿ¡ÿÿ¢ÿÿÿÿÿÿÿÿÿÿÿÿÿÿÿ¢ÿÿÿÿÿÿÿ¤ÿ¦ÿªÿÿÿÿÿÿÿ ÿ¥ÿÿÿ¦ÿÿÿ ÿ­ÿ¯ÿ¥ÿ¬ÿÿÿÿ­ÿ¡ÿÿÿÿ£ÿ£ÿÿÿÿÿÿÿÿÿÿÿÿÿ¥ÿ«ÿ¤ÿÿÿÿÿÿÿÿÿÿÿÿÿÿÿÿÿÿÿÿÿÿ¥ÿ¬ÿ§ÿÿÿ®ÿÿÿÿÿ¡ÿ¥ÿ§ÿ ÿÿ¥ÿ¬ÿ ÿ«ÿ¦ÿÿ ÿ¦ÿ¥ÿ´ÿ³ÿÿ£ÿ©ÿ§ÿªÿ¦ÿ¡ÿ ÿÿ§ÿÿ¦ÿ²ÿ¦ÿÿÿ ÿ¡ÿÿÿÿ¤ÿ©ÿÿ¦ÿ¨ÿ¨ÿ°ÿ®ÿ¢ÿ£ÿ¡ÿÿªÿ¡ÿÿ§ÿÿÿ¤ÿªÿ¡ÿ ÿÿ¯ÿÿ£ÿ¦ÿÿÿ¥ÿ­ÿ£ÿÿ£ÿ¡ÿÿ¡ÿ¥ÿªÿ¦ÿ§ÿ£ÿÿÿ¦ÿ©ÿÿ£ÿ¹ÿ·ÿ«ÿ§ÿ«ÿ­ÿ¥ÿ£ÿ´ÿ²ÿÿ­ÿ¤ÿ¢ÿ£ÿ¡ÿ¤ÿ¦ÿ¡ÿÿÿ«ÿ¡ÿÿ§ÿÿ¯ÿ°ÿ£ÿ¤ÿ«ÿ¥ÿ«ÿ ÿ©ÿ£ÿ¦ÿ¢ÿÿ¡ÿÿÿ¥ÿ¬ÿ§ÿÿÿªÿ°ÿ¢ÿ¦ÿ­ÿ©ÿ¥ÿ ÿÿªÿ£ÿµÿÿÿªÿ¨ÿ­ÿ´ÿ¦ÿ ÿ¢ÿÿÿ§ÿ©ÿ«ÿ©ÿÿ ÿÿÿÿÿ£ÿÿÿ¡ÿÿ¦ÿ ÿ·ÿ©ÿÿÿ¡ÿ£ÿ£ÿ£ÿ¥ÿÿÿÿÿ¥ÿ®ÿ ÿ¨ÿ¥ÿ©ÿ¨ÿÿÿ ÿ¤ÿÿ¡ÿ ÿ­ÿ¸ÿ±ÿ£ÿÿÿ¡ÿ¡ÿ¤ÿ­ÿÿ¢ÿÿ¬ÿÿÿÿÿÿÿÿÿÿºÿ¥ÿ¡ÿ³ÿÿ¡ÿÿÿ¨ÿÿÿÿ ÿ ÿ¡ÿªÿ¢ÿ¥ÿ¦ÿ¦ÿ¤ÿÿ ÿÿ«ÿ±ÿ¥ÿ²ÿ®ÿÿÿ©ÿ¢ÿÿÿ¢ÿªÿ¡ÿ¡ÿÿÿ§ÿ¤ÿ¡ÿ¦ÿ©ÿÿ ÿÿÿÿÿÿÿÿÿ ÿ¦ÿ¡ÿÿÿ¤ÿ¥ÿÿÿÿÿÿÿÿÿÿÿÿÿ°ÿ£ÿ¢ÿ¦ÿÿ°ÿ¦ÿÿÿ§ÿ¥ÿÿÿÿÿ£ÿ«ÿ¤ÿÿ¢ÿ¨ÿÿÿ¨ÿÿ ÿ ÿ¡ÿ ÿÿÿ£ÿ ÿÿÿ¤ÿ«ÿÿ¦ÿÿ¢ÿÿÿ¡ÿ£ÿ­ÿ©ÿÿÿÿÿÿ±ÿ¤ÿÿÿ¡ÿÿÿÿ¢ÿÿ¡ÿ¢ÿÿÿÿ¥ÿ¤ÿ¨ÿÿÿ¢ÿ¬ÿÿ¬ÿ¤ÿ¡ÿ£ÿ¤ÿ«ÿªÿ ÿÿ¦ÿ§ÿÿÿ±ÿ°ÿ­ÿ¦ÿÿÿÿÿÿ ÿ£ÿÿÿÿ¢ÿ¤ÿÿ¢ÿ§ÿÿÿ®ÿ£ÿÿÿ£ÿÿÿ«ÿ©ÿ¢ÿ£ÿ¦ÿ¬ÿ¡ÿ¢ÿÿÿ£ÿÿ¨ÿ­ÿ¦ÿ­ÿ¢ÿ£ÿ¦ÿÿÿÿÿÿÿÿ®ÿ¢ÿÿ ÿÿÿ¤ÿ¨ÿÿÿÿÿ¢ÿ ÿÿÿÿÿÿÿzÿÿÿÿÿmÿÿÿÿÿÿÿÿÿÿÿuÿ}ÿgÿÿÿÿxÿ{ÿpÿÿÿÿÿÿzÿÿÿÿ}ÿtÿwÿyÿtÿvÿÿvÿ|ÿxÿ}ÿwÿ{ÿÿÿÿÿÿÿ{ÿÿÿÿÿÿÿÿxÿÿvÿÿÿÿÿÿ|ÿtÿÿÿ{ÿtÿwÿÿwÿkÿnÿpÿuÿqÿnÿkÿoÿmÿ^ÿÿÿ{ÿmÿrÿVÿgÿ[ÿYÿfÿÿxÿyÿ|ÿhÿjÿuÿxÿ|ÿÿÿÿpÿÿÿzÿxÿÿÿÿÿÿÿÿÿÿÿÿÿÿÿÿÿÿÿÿÿÿÿÿÿÿÿÿÿÿÿÿÿÿÿ ÿ¢ÿÿÿÿ¢ÿ ÿÿÿÿÿÿ¢ÿÿ¥ÿÿ¡ÿÿÿÿÿ ÿÿÿ ÿÿÿÿ§ÿ¢ÿ¢ÿ¡ÿÿÿ¦ÿ ÿÿÿÿÿÿÿÿÿÿÿ¡ÿÿÿÿÿÿÿ¡ÿ­ÿ¢ÿÿÿÿÿÿÿ¤ÿ¤ÿÿÿÿÿÿ¡ÿÿÿÿÿÿÿÿ©ÿ¦ÿ¦ÿ£ÿÿ¨ÿ«ÿÿÿ©ÿ¦ÿÿÿ­ÿÿÿÿ®ÿÿ¦ÿÿÿÿÿ£ÿÿÿÿÿÿÿÿÿÿÿÿÿÿÿÿÿÿ ÿÿÿÿÿÿÿ¤ÿÿ¡ÿÿÿÿÿ³ÿ¡ÿÿÿÿÿ¤ÿ¥ÿ¡ÿ¨ÿÿÿÿÿÿÿÿÿÿÿÿÿÿ£ÿÿÿÿÿ­ÿÿ¥ÿÿÿÿÿÿÿÿÿÿÿÿÿÿÿÿÿ¡ÿ¢ÿÿÿÿÿÿÿÿ ÿÿÿÿÿ¬ÿÿ¢ÿ§ÿ£ÿ©ÿÿÿÿÿÿÿÿÿÿÿÿÿÿ¡ÿ¡ÿÿÿÿÿ ÿÿÿÿÿÿÿÿÿÿÿ¢ÿÿÿÿÿÿ¤ÿÿÿÿÿÿÿÿ¡ÿÿÿÿÿ¨ÿ¦ÿ¢ÿÿ£ÿ©ÿÿÿÿÿÿÿ®ÿ¤ÿÿÿÿÿÿÿÿÿ²ÿ­ÿ£ÿ¦ÿÿÿÿÿÿÿ ÿÿÿÿ}ÿÿÿÿÿÿÿÿÿ¨ÿ¥ÿÿÿÿÿÿÿÿ¤ÿ¦ÿÿ¢ÿ£ÿ¡ÿ´ÿÿÿ¤ÿÿÿÿ¥ÿÿ¤ÿÿÿÿÿÿÿÿÿÿÿÿÿÿÿÿÿÿÿÿÿÿÿÿÿÿÿÿÿ°ÿÿ¤ÿµÿÿÿÿÿ©ÿ¤ÿÿÿÿ£ÿÿÿÿÿÿÿ¤ÿÿÿÿÿÿÿÿÿÿÿÿÿÿÿÿÿ ÿÿÿÿÿÿ¢ÿÿÿÿÿÿÿÿÿÿzÿÿÿÿÿÿ8ÿXÿÿÿÿ¯ÿ ÿÿÿÿ¡ÿ®ÿ§ÿÿÿÿÿÿ¬ÿ£ÿÿÿ¥ÿ ÿÿÿÿÿÿÿÿÿ¢ÿ¤ÿÿÿÿÿ¥ÿ¡ÿÿÿÿ¥ÿ´ÿ¤ÿ´ÿªÿ¢ÿiÿxÿÿÿÿÿÿ¬ÿ¦ÿÿ¥ÿ­ÿ¡ÿÿÿ¡ÿÿÿ{ÿÿ©ÿ ÿÿÿÿ¡ÿ¦ÿªÿÿÿÿÿ¤ÿÿ¨ÿ­ÿÿ¤ÿ¤ÿÿ¢ÿÿ¡ÿÿÿÿÿÿÿÿ¨ÿÿ£ÿ§ÿ£ÿÿÿÿÿ¢ÿÿ¢ÿÿÿÿÿ ÿÿÿÿÿÿÿ¢ÿ ÿÿÿÿÿÿÿ ÿÿÿÿ¡ÿÿÿ{ÿÿÿZÿÿÿÿ¨ÿÿÿ ÿÿÿ¤ÿÿÿÿÿ¦ÿÿÿÿÿÿÿ£ÿÿÿ ÿÿÿÿÿÿÿzÿÿÿÿÿÿÿÿ ÿÿÿ ÿÿÿyÿwÿÿ¤ÿÿÿÿÿÿÿÿÿ ÿ²ÿ{ÿÿ¢ÿÿÿÿÿ¡ÿÿÿÿÿÿÿÿÿÿÿÿÿÿÿÿ¥ÿ¤ÿ ÿ ÿÿÿÿÿÿÿÿÿÿ¤ÿÿÿÿÿÿ¦ÿÿÿÿ¤ÿÿÿ¢ÿÿ¡ÿÿÿÿÿÿÿ¡ÿ¡ÿ§ÿ¡ÿÿÿÿÿÿ¤ÿÿÿÿÿÿÿÿÿÿÿÿÿÿÿÿÿ¡ÿ¤ÿÿÿÿÿÿÿÿÿÿÿÿÿÿ{ÿÿÿÿÿ¢ÿÿÿÿÿÿÿÿÿÿÿÿÿÿÿÿÿÿÿ ÿÿ¢ÿÿÿÿÿÿÿ¡ÿÿÿÿÿÿÿÿÿÿÿÿÿÿÿÿ ÿÿÿÿÿÿÿÿÿÿÿ¨ÿÿÿ¦ÿ¡ÿÿÿÿÿÿÿÿ¨ÿÿÿ ÿÿÿÿÿÿÿÿÿÿÿ¦ÿ¨ÿÿÿ¤ÿÿÿ¦ÿÿ ÿÿÿÿÿÿÿÿÿ¦ÿÿ¡ÿªÿÿ¡ÿÿ ÿÿÿÿÿÿÿ£ÿ¡ÿÿÿ±ÿÿÿ¡ÿÿÿ ÿ ÿÿ ÿÿ¤ÿÿÿ¨ÿ§ÿÿÿ ÿÿÿÿ¦ÿ¬ÿÿÿÿÿÿ­ÿ¦ÿÿÿÿ´ÿÿ¦ÿ²ÿ¯ÿÿ|ÿÿ©ÿ¤ÿÿÿ¤ÿÿÿÿÿÿÿÿÿÿ¤ÿÿÿÿÿÿ¡ÿ ÿ ÿÿÿ¡ÿÿÿÿÿ¨ÿÿÿÿÿ¥ÿÿÿÿÿÿ¨ÿ¢ÿÿ§ÿÿ±ÿ«ÿ§ÿÿ¢ÿ¤ÿÿÿ©ÿ¦ÿÿÿÿÿÿÿÿÿ¤ÿ¨ÿÿ¤ÿ¥ÿÿÿÿÿÿÿ ÿ¥ÿÿÿÿ¢ÿÿ®ÿ¨ÿÿÿÿÿ©ÿªÿ«ÿ|ÿÿÿÿÿÿÿÿÿÿÿ¤ÿÿÿ®ÿÿÿÿÿÿÿÿ¢ÿÿÿÿÿÿÿÿ¦ÿ¦ÿ¢ÿÿ¡ÿÿ¦ÿÿÿÿÿ¡ÿÿ¨ÿÿ©ÿÿÿÿÿÿÿÿÿÿ¡ÿ¨ÿ¡ÿÿÿÿÿÿÿÿÿÿÿÿ¢ÿÿÿÿÿ¦ÿ£ÿ£ÿ ÿ¢ÿÿÿÿ¤ÿ¤ÿ­ÿÿ¨ÿÿÿ­ÿ¤ÿªÿ¡ÿÿÿ¦ÿÿÿÿ ÿÿÿ¥ÿ£ÿ¢ÿÿÿÿÿÿÿÿÿ ÿ¢ÿ¡ÿÿÿÿÿÿ~ÿ¡ÿÿÿÿ ÿÿÿÿÿÿ«ÿ§ÿÿÿ¢ÿÿÿÿÿ ÿ¤ÿ ÿÿÿÿ¡ÿÿÿÿ~ÿÿ ÿ¤ÿÿ|ÿ±ÿÿÿÿÿÿÿ¤ÿÿ¯ÿÿÿ¢ÿÿÿÿ¦ÿÿÿÿ ÿ¡ÿÿÿ¡ÿ¦ÿÿ¦ÿÿÿÿÿÿÿ¦ÿÿÿÿÿÿ¦ÿÿ¨ÿÿ¡ÿ£ÿ«ÿ©ÿ®ÿ£ÿ«ÿ¬ÿ§ÿ¢ÿÿÿÿÿÿÿÿªÿ±ÿ¨ÿÿ¡ÿ§ÿ¡ÿÿÿÿ ÿ£ÿ¨ÿÿÿ°ÿ²ÿ¡ÿÿ§ÿ±ÿÿÿ ÿÿÿÿ|ÿxÿ|ÿÿÿÿ¡ÿÿÿÿ«ÿ¦ÿÿÿ£ÿ¬ÿ®ÿÿÿÿÿÿ¥ÿ¯ÿ¨ÿÿÿÿÿ¥ÿÿÿ¯ÿ¨ÿ£ÿÿÿÿÿÿ¯ÿÿªÿÿÿÿÿÿÿÿÿÿÿÿÿ¢ÿÿÿ£ÿÿÿÿÿÿÿÿ­ÿÿ¡ÿ¥ÿÿ~ÿÿÿÿÿÿÿÿÿÿÿÿÿ¢ÿ¢ÿÿÿ ÿ¬ÿÿÿ¡ÿÿ¤ÿÿÿ¡ÿ¤ÿ ÿÿÿÿ¥ÿÿÿÿÿÿÿÿÿwÿÿÿÿoÿÿÿÿÿrÿXÿÿuÿÿvÿ{ÿaÿÿ~ÿÿyÿyÿ{ÿrÿuÿ{ÿzÿzÿhÿvÿvÿoÿÿ}ÿeÿcÿxÿ|ÿÿoÿsÿfÿiÿzÿÿuÿuÿ{ÿoÿiÿtÿ~ÿyÿÿÿÿÿtÿÿÿzÿÿÿÿ}ÿ{ÿÿÿwÿuÿxÿÿ{ÿrÿÿvÿiÿjÿuÿrÿqÿÿÿvÿÿ{ÿ{ÿÿzÿÿÿpÿoÿ}ÿÿÿÿmÿ{ÿ|ÿÿÿÿ{ÿÿ|ÿÿÿÿÿÿÿÿÿÿÿÿÿÿÿÿÿ ÿÿ²ÿÿÿÿÿ¦ÿ©ÿÿ¢ÿÿÿÿÿÿÿ¡ÿÿÿÿÿ¤ÿÿÿ¡ÿÿÿÿ ÿÿÿ¡ÿ ÿÿÿÿÿ§ÿ©ÿÿ©ÿÿ¾ÿ¤ÿªÿ´ÿÿÿÿÿ¬ÿªÿÿÿ¬ÿ­ÿÿÿÿÿÿ¡ÿ¢ÿÿÿÿ¡ÿÿ¡ÿÿÿÿ ÿÿÿÿÿÿ¬ÿÿ§ÿÿÿÿÿÿÿÿÿÿÿ¦ÿÿ¨ÿªÿ¤ÿÿÿ¸ÿÿÿÿÿÿÿÿÿÿÿÿÿÿÿÿÿÿ¤ÿÿ ÿÿÿÿÿ¥ÿÿÿ¦ÿ ÿÿ¡ÿÿÿ¤ÿ®ÿªÿ¨ÿ§ÿÿÿÿ©ÿ§ÿÿÿÿÿÿÿÿÿÿ´ÿÿÿ ÿÿÿÿÿÿÿÿÿ ÿÿÿ¦ÿ­ÿ¡ÿÿ²ÿ§ÿÿÿÿÿ§ÿÿÿÿ£ÿ¡ÿªÿ«ÿÿ©ÿÿÿÿ¢ÿ¢ÿÿÿÿÿ¢ÿÿÿÿ¡ÿÿÿÿ¢ÿ¦ÿÿÿÿ¡ÿ¡ÿÿÿÿ¥ÿÿÿ¦ÿÿÿÿÿÿ ÿ ÿÿÿ§ÿÿ¨ÿ«ÿÿ¼ÿºÿÿÿÿÿÿÿ¦ÿÿÿÿÿ°ÿÿÿÿÿ¤ÿÿÿÿÿÿÿ©ÿ¡ÿÿ¡ÿÿÿÿÿÿÿÿÿ ÿÿÿ£ÿ¢ÿÿ£ÿ¦ÿ¬ÿ£ÿÿÿÿÿÿÿªÿÿ¯ÿ¬ÿÿÿÿÿ ÿÿÿÿÿÿÿÿ§ÿÿÿ©ÿ­ÿ©ÿ¤ÿÿÿ¡ÿ£ÿ©ÿ±ÿÿÿ£ÿÿ©ÿ¤ÿÿÿÿÿÿÿÿÿªÿÿÿÿÿÿÿ¢ÿÿÿÿ¢ÿ¨ÿ¥ÿ§ÿ¬ÿ·ÿ¦ÿÿÿ¤ÿ·ÿ¤ÿ§ÿ¨ÿ¢ÿªÿÿÿÿÿÿÿÿÿÿ ÿ¤ÿÿÿÿÿ¥ÿ¡ÿÿÿÿ¤ÿÿ ÿÿ«ÿ¤ÿ¡ÿÿÿ¢ÿ¬ÿ®ÿ­ÿ£ÿÿÿ£ÿÿ¤ÿÿÿ«ÿ­ÿ­ÿ¥ÿÿÿ£ÿÿÿ ÿ¥ÿ§ÿ£ÿ¢ÿ¢ÿÿÿ¦ÿ®ÿªÿ¢ÿ¤ÿ«ÿ¨ÿÿÿ´ÿ«ÿ®ÿ£ÿ¤ÿÿÿÿÿÿ ÿ¬ÿ¨ÿ¥ÿ§ÿ ÿÿ¡ÿ©ÿ¬ÿªÿªÿ§ÿÿÿ¿ÿÿ¢ÿ ÿ©ÿ¦ÿÿ ÿªÿ¢ÿ»ÿ°ÿÿÿ¦ÿ¦ÿ¨ÿ®ÿ©ÿÿ¥ÿºÿÿ¡ÿÿ¬ÿ«ÿÿÿ§ÿÿ£ÿÿ¥ÿÿ ÿ±ÿ²ÿ¨ÿ¢ÿÿµÿ¯ÿÿ¦ÿ²ÿÿÿ¡ÿ ÿ¥ÿÿ£ÿ®ÿ¢ÿÿÿÿÿÿÿÿ­ÿ£ÿ¢ÿÿÿÿ©ÿ¬ÿ¯ÿ¦ÿ¢ÿ²ÿ­ÿ«ÿ¢ÿ¡ÿ¡ÿÿ¢ÿ°ÿ«ÿ¤ÿ¥ÿÿ¢ÿ°ÿ°ÿ£ÿ¡ÿÿÿ¥ÿÿÿÿÿ£ÿ¥ÿªÿ¯ÿÿºÿ£ÿ®ÿ¯ÿ¯ÿ©ÿÿ¡ÿ©ÿÿ¤ÿÿÿ¢ÿ«ÿ¨ÿÿ¦ÿ¤ÿ¥ÿ¢ÿ¢ÿ ÿÿÿÿ£ÿÿÿ¢ÿ²ÿ¶ÿ§ÿÿÿ©ÿ«ÿÿ¯ÿÿÿÿÿ£ÿ¥ÿÿÿ¨ÿÿÿÿÿÿÿÿÿÿÿÿÿÿÿÿÿ°ÿ¥ÿÿÿÿÿ¢ÿ ÿÿÿÿ¤ÿÿ§ÿ©ÿ ÿÿÿÿÿ¥ÿÿÿÿÿÿÿÿÿÿ¤ÿ¨ÿÿÿÿÿÿ§ÿ´ÿÿÿ±ÿÿ£ÿÿÿÿ ÿ¡ÿÿÿ¥ÿÿÿÿ£ÿ ÿÿÿÿÿ¬ÿ¤ÿ¤ÿ¡ÿÿ£ÿ¦ÿÿÿ¤ÿÿÿÿÿÿÿÿÿÿÿÿÿÿÿÿÿÿ£ÿ ÿÿ¢ÿÿÿ¥ÿÿÿÿÿ ÿ¥ÿÿ¦ÿÿÿ¤ÿ ÿÿÿÿÿÿ¦ÿÿÿ ÿªÿªÿ§ÿ¥ÿ¥ÿ£ÿÿÿ¬ÿ·ÿ«ÿÿÿ ÿÿÿ¢ÿÿ§ÿ½ÿÿÿÿÿÿÿÿ¡ÿ¬ÿ¦ÿ­ÿÿÿ¤ÿ¢ÿÿ ÿÿÿ¦ÿ¡ÿÿÿ­ÿªÿ¦ÿ±ÿ¹ÿ¯ÿÿÿÿ¡ÿÿÿ ÿ¥ÿ¡ÿ¤ÿ¨ÿ¡ÿÿÿ®ÿ¨ÿ½ÿ¢ÿ¡ÿ£ÿÿÿ£ÿ«ÿ©ÿ¥ÿ¶ÿÿªÿ¡ÿ ÿ¨ÿ¦ÿ£ÿ©ÿ©ÿÿÿ¦ÿ§ÿÿÿÿÿ¢ÿÿÿ¤ÿ©ÿ©ÿ©ÿÿ¬ÿ±ÿÿÿ£ÿ¦ÿ£ÿ ÿ ÿ¬ÿÿ¤ÿÿ¦ÿ«ÿ£ÿÿÿ£ÿ¤ÿ¦ÿ¤ÿÿ¡ÿ¡ÿÿ¨ÿªÿ¸ÿ³ÿ¤ÿ¦ÿ¨ÿÿ¨ÿ±ÿ£ÿ²ÿ§ÿÿ¥ÿ¨ÿ¢ÿ¡ÿ£ÿ©ÿ±ÿ©ÿÿÿ°ÿ¡ÿ¦ÿ£ÿªÿ©ÿ£ÿÿÿ¨ÿ§ÿÿ§ÿÿÿÿÿÿÿÿ¨ÿ«ÿÿ¥ÿÿÿ°ÿÿÿ¯ÿ®ÿ¥ÿÿÿÿÿÿ¢ÿ¤ÿ¥ÿ¥ÿÿ«ÿ¢ÿÿ§ÿ§ÿ®ÿ«ÿÿÿÿÿ¨ÿ¬ÿÿÿ¥ÿªÿÿÿÿÿÿÿ¢ÿ¥ÿ¢ÿ¥ÿÿ¥ÿ«ÿÿªÿÿÿ©ÿ¡ÿÿÿÿÿÿÿ«ÿÿ¤ÿ¡ÿ§ÿÿ¢ÿ¤ÿÿÿ¤ÿ¦ÿÿ©ÿÿ¨ÿ¤ÿ¨ÿµÿÿÿÿÿÿ¢ÿ§ÿÿ§ÿÿÿÿÿÿÿÿÿÿ¤ÿÿÿÿÿ§ÿÿ¯ÿÿÿÿ£ÿ±ÿ¨ÿÿÿ ÿ¦ÿÿÿ®ÿ¶ÿÿ ÿ¢ÿÿ¬ÿ¬ÿ¡ÿ¢ÿÿÿÿÿ ÿÿÿ£ÿ¢ÿ¥ÿ¡ÿÿÿ¡ÿÿÿ ÿÿ©ÿ¨ÿ¡ÿ¤ÿÿÿÿÿ©ÿÿ£ÿÿÿ¤ÿ¥ÿ¢ÿÿ§ÿ¨ÿÿÿ¡ÿ¡ÿÿÿ«ÿÿ¡ÿÿÿÿÿÿ©ÿ­ÿ¥ÿÿ¦ÿ²ÿ§ÿ¢ÿÿÿÿ¤ÿÿ·ÿ°ÿ°ÿ¨ÿÿÿÿÿÿÿÿ£ÿ¥ÿ°ÿ¥ÿ¢ÿÿºÿ¤ÿÿÿ³ÿ®ÿ¡ÿÿÿÿÿÿÿÿÿ¥ÿ¤ÿ¡ÿÿ©ÿÿÿÿ¥ÿ¥ÿÿ®ÿ¨ÿ¥ÿ¨ÿÿÿ¤ÿ«ÿÿ¬ÿÿ£ÿÿ¥ÿÿ£ÿ®ÿ ÿÿÿÿÿÿÿÿÿÿÿÿÿÿÿÿÿÿÿÿÿÿÿÿÿÿÿÿÿÿÿÿÿrÿ|ÿÿ{ÿ~ÿ|ÿÿÿ~ÿÿÿÿyÿ}ÿÿ}ÿyÿÿÿÿpÿyÿ~ÿÿnÿsÿÿÿÿyÿ{ÿÿÿÿÿÿÿÿÿuÿÿÿÿÿzÿÿÿ}ÿÿzÿ}ÿmÿ~ÿÿqÿzÿzÿwÿyÿzÿzÿvÿzÿ}ÿ|ÿ~ÿwÿfÿÿlÿeÿaÿjÿuÿÿqÿrÿvÿqÿÿÿ~ÿxÿwÿÿÿÿsÿÿ}ÿÿ{ÿuÿÿÿzÿÿÿÿvÿÿÿÿÿÿÿÿÿÿ¡ÿÿÿ ÿÿÿÿÿÿ©ÿÿÿÿ¡ÿÿÿÿÿÿÿÿÿÿÿÿ ÿ¥ÿÿÿÿÿÿÿ¥ÿÿÿÿÿªÿÿÿÿ ÿ¦ÿ¢ÿÿÿ§ÿ¦ÿÿÿÿÿÿÿÿÿÿÿÿ¤ÿÿÿÿÿÿ ÿÿÿÿÿ¦ÿ¢ÿÿÿÿÿÿÿÿÿÿÿ¢ÿ¦ÿ¤ÿÿÿÿÿ£ÿ}ÿÿÿÿÿÿ¦ÿªÿÿÿÿÿÿÿÿÿÿ ÿ ÿ¡ÿ¤ÿÿÿÿÿ¡ÿÿÿÿÿÿÿÿÿÿÿÿÿ¢ÿÿÿÿ¡ÿ¬ÿÿÿÿÿÿÿÿÿÿÿÿÿÿ¥ÿÿ¦ÿ¡ÿÿÿÿ±ÿÿÿÿÿ¨ÿªÿÿ«ÿ­ÿ¨ÿÿÿÿÿÿÿ¢ÿÿÿÿÿÿ ÿÿ¡ÿ¤ÿÿÿÿÿÿÿÿ ÿÿ£ÿÿÿÿÿ¡ÿÿÿÿÿÿ ÿ¨ÿ¨ÿ¨ÿ§ÿÿÿÿÿÿ©ÿÿÿÿÿ®ÿÿÿÿÿÿÿÿÿÿÿÿÿ¥ÿÿÿÿÿÿÿÿÿÿ¢ÿÿÿÿÿÿÿÿÿÿ¥ÿÿ¤ÿÿÿÿÿÿÿÿÿÿÿÿÿÿ ÿÿÿ¡ÿÿÿÿÿÿÿÿÿÿÿÿÿ¥ÿÿªÿÿÿÿÿÿ¢ÿÿ¡ÿÿ¡ÿ¦ÿ£ÿÿÿ¤ÿÿÿ¡ÿÿÿÿyÿÿÿ£ÿÿÿÿÿÿÿÿÿÿÿÿÿÿÿ ÿÿÿ¡ÿÿÿ¯ÿÿÿÿÿ ÿÿÿÿÿÿ¢ÿ¢ÿÿÿÿÿÿÿ}ÿÿÿÿ¢ÿ©ÿªÿ¥ÿªÿ ÿÿ ÿ¨ÿÿÿÿÿ¦ÿ£ÿ¡ÿÿªÿ£ÿÿÿxÿÿÿÿtÿÿÿ¡ÿÿ­ÿÿÿÿÿÿÿÿÿÿÿÿÿÿÿÿ£ÿ¥ÿÿÿÿÿÿÿÿÿÿÿÿÿ¦ÿÿÿ«ÿªÿÿÿÿuÿÿÿ¡ÿÿÿ.ÿCÿÿÿ¦ÿ©ÿÿÿÿÿÿ¢ÿ ÿÿÿÿÿ¥ÿ±ÿ¨ÿ£ÿÿÿÿ ÿÿÿÿÿÿ ÿ¥ÿ«ÿÿ¡ÿÿÿÿÿÿÿÿÿ£ÿ¢ÿÿÿÿÿÿÿzÿÿÿÿÿÿÿÿ¡ÿ¡ÿÿÿÿÿÿÿÿÿÿÿ¡ÿ¢ÿÿÿ¦ÿÿÿÿÿÿÿÿÿÿÿ«ÿÿ¥ÿÿ¥ÿ¥ÿxÿÿÿÿÿÿÿ ÿÿÿÿÿÿÿÿÿÿÿ¡ÿ¢ÿ§ÿÿÿÿÿÿÿÿÿÿÿ£ÿÿÿÿÿÿÿ¥ÿÿÿÿ¤ÿ¡ÿÿÿÿÿ~ÿÿ¡ÿÿÿÿÿ¤ÿ«ÿÿÿÿÿÿÿ§ÿÿÿÿÿÿÿ£ÿ¥ÿÿÿ¨ÿÿÿÿÿÿÿÿ¤ÿÿÿÿÿ¢ÿ¡ÿÿÿÿÿ£ÿÿÿÿ¥ÿÿÿÿÿ©ÿÿÿÿÿ·ÿÿ§ÿÿÿÿÿÿÿÿÿ£ÿÿÿÿÿÿÿÿÿÿÿÿÿÿÿÿ¥ÿÿÿÿÿÿÿÿÿÿ¡ÿÿÿÿÿÿÿÿÿÿ©ÿÿÿ­ÿÿÿÿÿÿ¥ÿÿÿÿ£ÿ§ÿ ÿÿÿÿÿÿÿÿÿ¨ÿ¤ÿ¤ÿÿÿÿÿÿÿÿ¤ÿÿÿ¢ÿÿÿÿÿÿÿÿÿÿ ÿÿÿÿÿÿÿÿÿÿÿÿÿ ÿÿ¨ÿÿÿÿÿÿÿ¡ÿÿÿÿÿÿÿÿÿÿÿÿÿÿ¡ÿ ÿÿÿÿÿ¤ÿ©ÿÿÿÿÿÿÿÿÿÿÿÿÿÿÿÿÿÿ©ÿÿÿÿÿÿÿ{ÿÿÿÿÿÿÿÿÿÿÿ¥ÿÿÿÿÿÿÿÿÿÿÿÿ¢ÿÿÿÿÿÿÿÿÿ¨ÿ§ÿÿÿÿÿÿ¡ÿÿÿÿÿÿ©ÿ§ÿÿÿ£ÿÿ§ÿÿÿÿÿÿÿ ÿ¬ÿ¥ÿÿÿÿÿÿ±ÿ¢ÿÿ¤ÿ¦ÿ£ÿÿ§ÿ¨ÿÿÿ ÿ¤ÿÿÿ¥ÿ­ÿÿÿÿÿÿÿ£ÿ£ÿÿÿ¤ÿÿ ÿÿ©ÿÿÿÿ­ÿÿªÿ¦ÿÿÿÿ¢ÿÿ¤ÿÿÿÿÿÿÿ ÿ¨ÿ ÿÿÿ¡ÿÿÿÿÿÿÿÿÿÿ£ÿÿÿÿÿÿÿÿÿÿÿ¨ÿÿÿ£ÿÿÿªÿ¨ÿÿ¡ÿÿÿÿÿ©ÿÿ ÿ¢ÿÿÿÿÿÿ ÿ§ÿ¢ÿÿÿ¦ÿÿÿ¢ÿÿÿÿ©ÿ£ÿÿÿ¤ÿ ÿÿÿÿÿ¡ÿÿÿ¡ÿ¤ÿÿ¥ÿÿÿ©ÿ§ÿ¨ÿ±ÿ ÿÿÿÿÿÿ¯ÿ§ÿÿÿ£ÿÿÿÿÿÿ ÿ¡ÿÿÿÿÿÿÿÿÿÿÿÿÿ¢ÿÿÿ ÿ}ÿ­ÿÿ§ÿÿÿÿ£ÿÿ ÿÿ¤ÿÿÿÿÿÿ§ÿÿÿÿÿÿÿÿ¢ÿÿÿÿÿÿÿ¤ÿ¢ÿÿÿÿÿÿÿÿ ÿ¨ÿÿÿ¡ÿÿÿ£ÿ ÿÿÿµÿ¥ÿÿÿÿÿÿÿ¥ÿ¦ÿ§ÿ¨ÿ¢ÿÿÿÿÿÿ¡ÿÿÿÿÿÿÿ¢ÿÿÿ¢ÿÿÿ ÿ¡ÿÿÿ£ÿ¥ÿÿ±ÿ ÿÿÿÿÿÿÿÿ¡ÿÿ£ÿ¦ÿ¨ÿÿÿÿÿ¢ÿ¡ÿÿ¡ÿÿ£ÿ~ÿ~ÿÿÿÿÿÿ¥ÿ±ÿ¥ÿ­ÿÿÿ ÿÿÿÿÿÿ¡ÿ ÿ¡ÿÿÿÿÿÿÿÿÿÿÿÿÿÿ¨ÿÿÿÿÿÿ¡ÿÿ ÿ£ÿÿ£ÿ°ÿ¢ÿ¥ÿ§ÿ¥ÿ¢ÿ£ÿ¡ÿ¡ÿ¢ÿ¢ÿÿÿÿ ÿÿÿÿÿÿÿ¤ÿ±ÿ ÿÿÿÿÿÿÿ«ÿªÿÿÿ«ÿ¦ÿÿÿÿÿÿÿÿÿÿÿÿÿ ÿÿÿÿ¬ÿÿrÿÿÿÿ®ÿ£ÿ¢ÿ¤ÿ ÿ­ÿ¥ÿ¡ÿÿÿÿÿÿ§ÿ¨ÿÿ¢ÿÿÿ£ÿ¡ÿÿÿÿ­ÿÿÿ¨ÿÿ¤ÿÿxÿÿÿÿÿÿÿÿÿÿÿÿ¢ÿ§ÿ¤ÿÿÿÿÿ±ÿÿ¤ÿÿÿÿÿ¯ÿÿÿ¤ÿÿÿÿÿ ÿÿÿÿ¡ÿÿÿ ÿ¢ÿÿÿÿÿ¨ÿÿÿªÿ¬ÿÿÿÿÿÿÿ¢ÿÿÿÿÿÿxÿ{ÿÿxÿmÿtÿÿÿÿÿÿuÿ\ÿyÿtÿÿÿ{ÿkÿ~ÿuÿqÿqÿsÿqÿpÿnÿvÿ}ÿbÿpÿmÿgÿoÿ~ÿuÿlÿÿÿÿkÿrÿ~ÿuÿiÿrÿbÿsÿ}ÿtÿpÿpÿÿÿÿzÿ~ÿlÿÿmÿÿkÿÿÿvÿlÿÿzÿmÿjÿvÿÿÿnÿnÿÿ~ÿkÿpÿyÿzÿ~ÿgÿÿÿhÿtÿpÿ|ÿ|ÿÿsÿnÿsÿuÿyÿ}ÿÿÿÿÿÿsÿlÿoÿÿtÿÿÿÿÿÿÿÿÿÿÿÿÿÿÿÿÿ¡ÿ¡ÿ¬ÿÿ¤ÿÿ¢ÿÿÿªÿªÿÿÿªÿ¨ÿÿ£ÿ¦ÿÿÿÿ¥ÿÿ¥ÿÿÿÿÿÿ«ÿ¬ÿÿÿÿÿÿÿÿÿÿ¥ÿ¬ÿÿ¦ÿµÿÿÿÿÿÿÿ£ÿ©ÿ¤ÿ£ÿ©ÿ«ÿ¨ÿ¥ÿ¨ÿÿ¡ÿ«ÿ¤ÿÿÿÿ©ÿ ÿÿÿÿ¡ÿÿÿÿ¡ÿÿÿÿÿ¯ÿ«ÿÿ«ÿ­ÿÿÿÿÿÿÿÿÿ ÿ£ÿªÿÿÿÿ¢ÿÿÿ©ÿÿÿ«ÿ£ÿ ÿ¢ÿÿÿ¤ÿ¤ÿ£ÿ¥ÿ­ÿ§ÿÿÿÿÿÿÿÿ¢ÿÿÿÿÿ ÿÿ¦ÿ¢ÿÿÿ©ÿ¨ÿÿÿÿ¤ÿ«ÿ¥ÿÿÿ­ÿ­ÿÿÿ½ÿÿ±ÿ©ÿÿÿÿÿÿÿÿ¢ÿ¤ÿÿªÿÿÿÿ¸ÿ¥ÿ§ÿ¨ÿ¦ÿÿÿÿÿÿ£ÿÿ°ÿ©ÿ£ÿÿ ÿÿ¬ÿÿ¥ÿÿÿ¢ÿ ÿÿÿÿÿÿÿÿÿ©ÿÿÿÿÿ¢ÿÿÿÿ¢ÿ®ÿ¥ÿÿ§ÿ¥ÿÿ³ÿ¥ÿªÿÿÿÿÿÿÿ¢ÿ­ÿÿ¤ÿÿÿ¬ÿªÿÿÿÿ©ÿ³ÿ¡ÿ¤ÿ¤ÿÿÿ¦ÿ ÿÿÿ ÿ©ÿÿÿÿÿ¥ÿÿÿÿÿ¨ÿ ÿÿÿ£ÿ¡ÿÿÿÿÿ£ÿÿÿªÿ«ÿ«ÿ§ÿ¦ÿÿÿÿÿÿÿÿÿÿªÿÿ¡ÿ¢ÿ ÿÿÿ¡ÿÿÿÿÿ¨ÿ¥ÿÿ¡ÿÿ ÿÿÿ©ÿ¤ÿ¥ÿ©ÿÿÿÿ­ÿÿÿÿÿ¤ÿ ÿÿÿ£ÿ©ÿ§ÿ¥ÿ¢ÿÿÿÿÿÿÿÿ¡ÿ£ÿÿÿÿÿÿÿÿ©ÿ ÿ¡ÿÿÿÿ ÿ±ÿ¬ÿ®ÿ¢ÿ´ÿÿÿÿ¤ÿ¨ÿ¥ÿ ÿÿÿ¥ÿ©ÿ©ÿ¦ÿÿÿÿ§ÿ§ÿÿÿÿÿ¢ÿÿ£ÿÿÿÿÿ¥ÿ ÿ¡ÿÿÿÿ­ÿÿÿÿÿÿ¢ÿ£ÿÿ§ÿ©ÿ§ÿ©ÿÿÿ«ÿ¯ÿ£ÿÿÿÿÿ¢ÿÿ­ÿ£ÿ¤ÿ³ÿªÿÿÿ ÿÿÿÿ§ÿ¨ÿ¦ÿÿÿÿÿÿ¨ÿ«ÿÿÿ­ÿ¢ÿ¤ÿ¡ÿ§ÿ¨ÿÿ¦ÿÿ¤ÿ¹ÿ¦ÿÿ¦ÿ«ÿªÿ©ÿ¬ÿ°ÿªÿ²ÿ«ÿÿ§ÿÿ¥ÿ©ÿ ÿ¤ÿµÿ¦ÿÿÿ£ÿ©ÿ·ÿµÿ§ÿ¢ÿ¤ÿ¤ÿÿ¦ÿ¥ÿÿ©ÿªÿªÿ©ÿÿÿ¨ÿ®ÿ¡ÿÿÿÿ§ÿ©ÿ ÿ¥ÿÿµÿ°ÿÿÿ£ÿ©ÿÿÿ£ÿ§ÿ¡ÿ ÿÿ¤ÿ ÿÿ§ÿ¥ÿÿ¥ÿ©ÿºÿ«ÿ­ÿ¨ÿ¡ÿÿÿ¡ÿ©ÿ¯ÿÿ­ÿ¥ÿªÿ¯ÿ«ÿ¢ÿÿ¤ÿ§ÿ±ÿÿªÿÿ¤ÿ¥ÿ¥ÿ«ÿ©ÿ¦ÿ±ÿÿºÿªÿ£ÿ£ÿÿÿ¡ÿ§ÿºÿÿÿÿÿÿÿ¯ÿ­ÿÿ¡ÿ¦ÿÿÿÿ¤ÿ°ÿ°ÿÿ©ÿ²ÿ«ÿ¤ÿ¢ÿ©ÿ­ÿÿ¨ÿ±ÿÿ ÿÿÿ¤ÿ£ÿ¨ÿÿÿÿÿÿÿÿÿÿÿ¤ÿ ÿÿÿÿ¡ÿÿÿ¥ÿ«ÿÿÿÿÿÿÿÿÿ¥ÿªÿÿ©ÿ´ÿ¬ÿ¡ÿÿÿ ÿ¢ÿÿ¤ÿ£ÿÿÿ£ÿÿÿÿ ÿªÿ§ÿ¤ÿ ÿÿÿÿ¥ÿÿÿÿ¥ÿ¤ÿÿÿÿÿÿ¢ÿÿ¨ÿÿÿÿ¤ÿ§ÿÿÿÿÿ ÿ±ÿÿÿÿÿÿÿÿ¨ÿÿ¡ÿÿÿÿÿÿÿÿÿÿÿÿÿÿ¡ÿ¡ÿ¡ÿ¤ÿÿÿ¨ÿÿ¦ÿ¡ÿÿÿÿ ÿ©ÿÿ ÿ¢ÿÿÿÿ«ÿªÿÿÿ¥ÿÿÿÿÿ¢ÿ¤ÿ¢ÿ¢ÿªÿªÿÿÿ¤ÿ§ÿ¥ÿ ÿ¦ÿ°ÿ«ÿ ÿ¨ÿ±ÿÿ¡ÿÿÿ¦ÿ ÿÿ¦ÿ©ÿ¦ÿ°ÿ©ÿ°ÿÿÿÿÿ¤ÿ£ÿ¦ÿ£ÿ¤ÿÿÿÿÿ¦ÿªÿ®ÿ±ÿ©ÿÿ¦ÿ¡ÿ¡ÿÿ¥ÿ£ÿÿ¡ÿ¤ÿ ÿÿ ÿÿÿ¬ÿ©ÿ¡ÿªÿ§ÿ¤ÿ¤ÿ¢ÿÿÿ ÿ²ÿ ÿ¥ÿ¢ÿÿ§ÿ®ÿ¥ÿÿ¤ÿ¨ÿ¥ÿ£ÿ¦ÿ¶ÿÿ¢ÿÿ ÿ£ÿÿ¡ÿ§ÿ¥ÿ¬ÿ§ÿ­ÿªÿ ÿ¢ÿ§ÿ¨ÿ¤ÿÿ¡ÿ©ÿÿ½ÿÿÿªÿ¥ÿÿÿÿÿÿ£ÿÿ¬ÿ¦ÿ±ÿ¥ÿ¡ÿ©ÿ¤ÿÿ§ÿ­ÿ§ÿ³ÿ¦ÿ©ÿ ÿ«ÿ¦ÿ£ÿ£ÿ£ÿ¥ÿ¢ÿÿ¡ÿ ÿ§ÿ£ÿÿ¦ÿ£ÿÿ¥ÿ«ÿ¥ÿÿÿ ÿ¥ÿÿªÿÿ¢ÿÿÿ¢ÿ«ÿ¡ÿÿ ÿ¡ÿ¤ÿÿÿ¢ÿ£ÿ¯ÿ²ÿ«ÿ¡ÿ ÿÿÿÿÿÿ ÿµÿªÿ¡ÿ­ÿ°ÿÿ¨ÿ°ÿ³ÿ¶ÿ­ÿÿÿÿÿ²ÿ©ÿ®ÿ¦ÿ£ÿ¦ÿÿÿÿÿÿÿÿÿ§ÿÿªÿ¥ÿÿ ÿÿÿÿ¨ÿ¬ÿÿÿÿÿÿªÿÿÿÿÿÿ«ÿ«ÿ ÿ£ÿ¤ÿ¢ÿÿÿÿ¡ÿ¤ÿ«ÿÿÿÿÿÿÿÿÿÿ«ÿ¡ÿÿÿÿ ÿ¡ÿÿÿÿ ÿÿÿ¢ÿÿ©ÿÿ¶ÿ°ÿÿ©ÿ§ÿ¡ÿ¢ÿ¯ÿ¤ÿ¡ÿ ÿÿ¡ÿ¨ÿ¦ÿ´ÿÿÿ¤ÿ£ÿ¬ÿ¦ÿÿÿÿÿÿ ÿÿÿÿÿÿ«ÿ¨ÿ¦ÿÿ ÿÿÿÿÿÿÿÿÿ¡ÿ¡ÿÿ¤ÿÿ¢ÿÿÿÿÿ¢ÿ£ÿ¬ÿ­ÿ¡ÿÿ¡ÿÿÿ¡ÿ£ÿÿ±ÿ¡ÿ¦ÿÿÿ£ÿ¦ÿ¢ÿÿÿ¤ÿ£ÿÿÿÿÿÿÿÿ°ÿ«ÿ¬ÿªÿ£ÿÿÿÿ§ÿ¨ÿ ÿÿÿÿÿ©ÿÿÿ¥ÿÿÿÿÿÿÿÿ¦ÿªÿÿÿÿÿÿÿ ÿ ÿ§ÿÿÿÿÿ£ÿ§ÿ§ÿ£ÿÿ¡ÿÿÿ°ÿ¦ÿÿÿÿÿÿ¬ÿÿÿ¬ÿÿ ÿ¡ÿÿÿÿÿÿÿÿÿÿÿÿÿÿÿÿÿÿÿÿÿÿÿÿÿÿÿÿÿyÿ~ÿ}ÿÿtÿoÿkÿ~ÿqÿxÿÿÿ}ÿÿxÿwÿÿvÿpÿ|ÿ{ÿÿzÿ{ÿwÿÿÿÿ{ÿÿÿ}ÿÿÿÿÿÿÿÿÿÿÿÿÿÿÿ{ÿ{ÿoÿxÿ|ÿÿÿoÿÿ}ÿrÿxÿwÿqÿvÿ~ÿÿ}ÿxÿzÿlÿÿsÿwÿjÿwÿwÿ{ÿwÿwÿpÿyÿkÿpÿvÿ{ÿÿxÿwÿÿÿÿÿÿÿ~ÿÿÿÿÿ}ÿoÿÿÿÿyÿÿÿÿÿÿÿÿÿÿÿÿÿÿÿ~ÿÿ¢ÿÿ}ÿÿÿÿÿÿÿÿÿÿÿÿÿÿÿÿÿÿÿÿÿÿÿÿ¤ÿÿÿÿÿÿÿÿ¦ÿªÿÿ¡ÿÿÿÿÿÿÿÿ£ÿÿÿÿÿÿÿÿ­ÿÿ¥ÿÿÿÿÿÿÿÿÿÿÿÿÿÿÿÿÿÿÿ¦ÿ¡ÿÿÿÿÿÿÿÿÿÿÿÿ¦ÿ°ÿ¯ÿÿÿ¤ÿÿÿÿÿÿÿÿÿzÿÿ£ÿ§ÿÿÿÿÿ ÿÿÿÿÿÿÿÿÿÿÿÿÿÿÿÿ¨ÿ¤ÿÿÿÿÿÿÿ¡ÿ£ÿÿÿÿÿ~ÿ«ÿÿÿÿ~ÿÿÿÿ¯ÿ±ÿ¯ÿ¨ÿÿÿ¤ÿ£ÿÿÿÿÿÿÿÿ ÿÿ¢ÿÿÿÿÿ¡ÿÿÿ¡ÿ ÿÿÿÿÿÿÿÿÿ ÿÿÿÿ©ÿ¨ÿ¡ÿÿÿÿÿ ÿÿ¥ÿÿ¡ÿÿÿ¡ÿÿ¡ÿÿÿÿÿÿÿÿÿÿ¥ÿÿ¥ÿÿÿ¤ÿÿÿÿÿÿÿÿÿÿÿÿÿ¢ÿÿÿÿÿ ÿÿÿÿÿÿÿÿÿÿÿÿÿ¦ÿÿÿÿÿÿÿÿÿÿÿÿ«ÿ ÿÿÿÿÿÿÿ«ÿÿÿÿÿÿÿÿ~ÿÿ~ÿ«ÿÿÿ£ÿ»ÿÿÿÿ­ÿ­ÿÿ¤ÿ¨ÿ¢ÿÿÿ¢ÿÿÿÿÿ ÿÿÿÿÿÿÿÿÿÿÿÿÿÿ§ÿ«ÿÿÿÿ©ÿÿÿÿÿÿÿ¡ÿ¤ÿÿÿÿÿÿÿÿÿ¥ÿÿ¡ÿÿÿÿÿÿ§ÿ ÿÿÿÿ«ÿ¨ÿÿÿÿÿÿ£ÿÿ«ÿ¨ÿÿÿÿÿÿÿÿÿÿÿÿÿÿÿÿÿ ÿÿÿÿÿÿÿÿÿÿÿÿÿÿÿ£ÿ¥ÿÿÿÿÿÿÿÿ~ÿÿÿqÿÿ«ÿÿÿ¡ÿÿÿÿÿÿÿ¢ÿÿÿÿ<ÿ1ÿtÿÿ¤ÿÿÿÿÿÿÿÿÿÿÿ¡ÿÿ£ÿ¥ÿÿÿÿzÿÿ§ÿÿÿÿÿÿÿ¦ÿ¢ÿÿ|ÿÿÿ¢ÿÿÿÿÿ§ÿ«ÿÿ ÿÿÿªÿÿ ÿ©ÿÿÿÿÿÿÿÿÿÿÿÿÿ ÿÿÿ ÿÿÿ ÿÿÿ£ÿÿÿÿÿ¡ÿÿÿÿÿ©ÿÿÿÿÿÿÿÿ¯ÿÿÿÿÿÿÿÿÿÿÿÿÿÿÿÿÿÿÿ ÿÿÿÿÿÿÿÿÿÿÿÿÿÿ ÿÿÿÿÿÿÿ¡ÿ¥ÿÿÿÿ ÿÿÿÿÿzÿ®ÿÿÿÿÿÿÿÿÿÿÿÿÿ ÿ ÿÿÿÿÿÿÿÿÿÿÿÿÿÿÿÿÿÿ ÿÿÿÿÿ ÿÿÿÿ¢ÿÿ¦ÿÿÿ¢ÿÿ£ÿÿÿÿ«ÿ£ÿÿÿ¦ÿ¦ÿÿÿÿÿÿÿÿÿ¥ÿÿÿÿÿ¥ÿÿÿÿÿ£ÿ¡ÿÿÿÿÿÿÿ¡ÿÿÿÿÿÿÿ ÿÿÿÿÿÿÿÿ¢ÿÿÿÿ¥ÿÿÿÿ¬ÿÿÿ¡ÿÿÿÿÿvÿÿÿÿÿÿÿ¡ÿÿÿÿÿ ÿÿÿÿÿÿ ÿÿÿ¥ÿÿÿ§ÿ ÿÿÿÿ¦ÿÿÿÿ~ÿÿÿ¤ÿÿÿÿÿÿÿÿÿÿÿÿ|ÿ¢ÿÿÿÿÿÿÿÿÿ¨ÿ¢ÿÿÿÿÿÿÿÿÿÿÿÿÿ ÿÿÿÿÿÿ¥ÿ¤ÿÿÿÿÿÿ¡ÿÿÿÿÿÿÿÿÿÿÿÿÿÿÿ¢ÿÿÿÿÿÿÿÿÿÿÿÿÿÿÿ¢ÿÿÿÿÿ¢ÿ¨ÿ ÿÿÿ ÿÿÿÿÿÿÿÿÿÿÿ©ÿÿÿÿÿÿÿ¦ÿÿÿÿªÿÿÿÿÿÿÿ¨ÿÿÿÿÿ¡ÿÿÿÿ«ÿÿ ÿÿÿÿÿÿÿÿÿÿÿÿÿÿÿÿ¡ÿÿÿ¤ÿ§ÿ§ÿ¢ÿÿÿÿÿÿÿÿ¥ÿ§ÿÿÿ£ÿ¢ÿ¡ÿ¯ÿÿ¦ÿÿÿ£ÿqÿÿÿÿÿÿÿÿ¢ÿÿÿÿÿÿ¤ÿ©ÿ¨ÿ¤ÿÿÿÿÿ~ÿÿÿÿÿÿÿÿÿÿÿÿÿÿÿÿ}ÿ¢ÿÿÿÿªÿ£ÿÿÿ£ÿÿÿ¥ÿÿ¡ÿ©ÿÿ¥ÿ¤ÿ ÿ¡ÿÿÿÿÿ¨ÿªÿ ÿÿÿÿÿ£ÿ¡ÿ¥ÿ­ÿ¬ÿÿÿÿÿÿÿÿ ÿ±ÿ¯ÿ£ÿ£ÿÿÿÿ¶ÿÿÿÿÿ¦ÿÿµÿ«ÿÿ¨ÿ©ÿÿÿÿ«ÿ¤ÿÿ¡ÿ£ÿ¡ÿÿ¤ÿ£ÿÿÿÿ¬ÿ¬ÿ©ÿ¡ÿÿÿÿ¤ÿ¥ÿÿÿÿ¡ÿÿ ÿ¯ÿÿ¨ÿÿÿÿ¤ÿÿÿÿ¦ÿÿ ÿÿÿÿÿÿÿÿÿÿÿ¤ÿ§ÿ£ÿ¢ÿ ÿ¡ÿÿ¤ÿªÿÿ§ÿÿÿÿÿ¯ÿÿÿ§ÿ¡ÿÿÿÿ©ÿ­ÿ´ÿ¥ÿÿ¢ÿ§ÿªÿ¢ÿÿ¢ÿ ÿÿªÿ©ÿ¡ÿ©ÿ¦ÿÿÿÿÿÿ®ÿ­ÿ¥ÿÿÿ¦ÿ¤ÿ±ÿ¤ÿÿÿÿÿÿÿÿ¦ÿÿ«ÿÿÿÿÿÿÿÿÿÿÿÿ¦ÿ¦ÿ¡ÿÿÿÿ¤ÿÿÿÿÿ¤ÿÿ£ÿÿÿÿÿÿÿ¨ÿµÿÿ¢ÿ£ÿÿÿ¢ÿ¥ÿÿ ÿÿÿ¡ÿ¤ÿ ÿ¡ÿ¨ÿ¢ÿÿÿÿÿÿÿÿÿÿªÿ ÿÿÿÿÿÿ£ÿÿÿÿÿ¦ÿ¥ÿÿÿ£ÿÿÿÿÿÿÿÿÿÿÿ§ÿÿÿ¦ÿÿÿ¨ÿ£ÿ¤ÿ²ÿ¢ÿÿÿ¦ÿÿÿÿÿÿ¤ÿÿÿÿ­ÿ®ÿÿÿÿÿÿÿÿÿÿÿÿÿÿ¦ÿÿvÿÿÿÿÿªÿÿªÿ§ÿÿÿÿÿÿ¥ÿ¡ÿÿÿÿ£ÿÿÿ¥ÿ¡ÿ¨ÿ¦ÿÿÿÿ|ÿÿ£ÿÿÿÿÿÿÿÿÿÿÿÿÿÿÿÿÿ°ÿ±ÿ¡ÿÿÿÿ¤ÿÿ§ÿ¤ÿÿÿÿÿÿÿÿÿÿÿÿ¤ÿÿÿÿÿÿÿÿÿÿÿ¥ÿÿ­ÿÿÿÿ§ÿÿ¥ÿÿÿÿÿÿ ÿÿÿÿÿ}ÿwÿÿ~ÿzÿÿ~ÿzÿnÿsÿÿxÿÿtÿwÿpÿ}ÿuÿmÿÿwÿjÿsÿmÿeÿnÿrÿrÿnÿiÿrÿjÿsÿ\ÿuÿwÿÿÿoÿsÿfÿkÿ|ÿ~ÿoÿzÿpÿxÿÿrÿiÿbÿZÿlÿÿÿÿÿ~ÿ|ÿÿiÿ¡ÿÿÿvÿÿÿpÿjÿuÿ}ÿuÿpÿ}ÿÿÿxÿuÿzÿsÿÿÿÿnÿyÿÿ}ÿsÿ}ÿÿrÿvÿzÿ{ÿyÿÿÿÿtÿbÿ~ÿ|ÿÿÿÿÿÿÿÿÿÿÿÿ~ÿÿÿÿÿÿÿÿÿÿªÿÿÿÿÿ ÿ§ÿ¯ÿªÿÿÿ¬ÿ¬ÿ¬ÿ¨ÿ¢ÿÿÿÿ¡ÿÿ¢ÿÿÿÿÿÿÿ¤ÿ¥ÿÿÿÿÿÿÿÿÿÿÿÿÿÿÿ ÿÿÿÿ|ÿÿ£ÿ¦ÿ¡ÿ¢ÿ¦ÿÿÿÿÿÿÿ¡ÿ¦ÿÿÿÿªÿ ÿÿÿ£ÿ¡ÿ ÿÿÿ¡ÿ¡ÿÿÿÿ¢ÿ¶ÿ¯ÿÿ¡ÿÿÿ©ÿ§ÿ¥ÿ¢ÿÿÿÿ¦ÿ²ÿªÿÿÿ§ÿÿ§ÿÿÿ¢ÿ¯ÿ¢ÿ ÿÿÿ ÿ§ÿ¥ÿÿÿÿÿºÿ¢ÿÿÿ¡ÿ¢ÿÿÿÿÿÿ§ÿÿÿÿ¤ÿÿÿÿ ÿ£ÿÿÿÿ¤ÿ¢ÿÿÿÿÿ¥ÿÿ¢ÿ«ÿ¶ÿÿÿÿ ÿÿÿÿÿ ÿÿÿ¡ÿÿ¤ÿÿÿ£ÿÿÿ¥ÿÿÿÿÿÿ¤ÿ©ÿ¢ÿÿÿÿ¢ÿ­ÿ­ÿÿÿÿÿÿ¤ÿÿÿÿÿÿÿÿÿ¡ÿÿÿÿÿÿÿÿÿÿ¦ÿ©ÿÿÿÿ¦ÿ¤ÿ£ÿ¦ÿ¡ÿÿÿÿÿÿÿÿÿÿÿÿÿ©ÿÿ ÿÿÿ¤ÿ¶ÿ³ÿ§ÿ©ÿÿ¤ÿ¨ÿÿÿÿÿÿÿÿ£ÿ¢ÿÿÿÿÿ¯ÿÿ¨ÿÿ§ÿÿÿÿÿÿ¡ÿÿÿ¡ÿÿ­ÿ¦ÿÿÿÿÿÿÿªÿ¤ÿÿ«ÿ­ÿ­ÿ¢ÿ¯ÿ¤ÿ¢ÿÿÿÿÿÿÿÿ¦ÿÿ¬ÿÿÿÿÿªÿ£ÿ§ÿ¢ÿÿÿÿ©ÿ¥ÿÿÿ¬ÿ¡ÿ ÿÿÿÿ¢ÿ£ÿÿÿÿÿ¢ÿÿÿ¡ÿ¦ÿ¦ÿÿÿÿÿÿ£ÿÿÿ§ÿªÿÿÿ§ÿªÿ¦ÿ±ÿ»ÿ´ÿÿÿÿÿÿ¥ÿ©ÿ¤ÿÿÿÿ¤ÿ¯ÿÿÿÿÿÿÿÿÿÿ§ÿÿ¤ÿ¨ÿ¤ÿ¡ÿ¢ÿÿ ÿÿÿÿÿÿ¡ÿÿÿÿÿÿÿ£ÿ¥ÿ ÿÿÿÿ°ÿ¢ÿÿ¤ÿ¡ÿÿÿÿÿ¬ÿ¡ÿ§ÿ³ÿÿ¢ÿ¢ÿÿ«ÿ°ÿÿÿ¶ÿ±ÿÿªÿÿÿ ÿ ÿ ÿ¢ÿ¡ÿ­ÿÿÿ¢ÿÿ¦ÿ ÿÿÿÿ¡ÿ£ÿ«ÿ«ÿÿÿÿÿ ÿ ÿ¤ÿ¨ÿ¨ÿÿ±ÿÿ²ÿ¯ÿ¥ÿ¡ÿÿÿ©ÿ¦ÿÿÿ­ÿ­ÿ«ÿÿ¤ÿ¯ÿ²ÿ³ÿÿ«ÿ ÿÿ¥ÿÿÿÿ¡ÿ§ÿ¤ÿÿ¦ÿÿÿÿÿ¡ÿ¯ÿ­ÿ¡ÿ«ÿÿÿÿ¥ÿ±ÿ¤ÿÿÿ¥ÿ¢ÿÿ¢ÿ®ÿÿÿ¬ÿ­ÿÿÿ¥ÿ³ÿÿ¨ÿ¤ÿÿ¥ÿ¥ÿÿ¡ÿ§ÿ¡ÿªÿ§ÿ¢ÿÿ§ÿ¬ÿ¦ÿ£ÿÿ¼ÿÿÿ¦ÿÿÿ ÿ¦ÿ¨ÿ£ÿÿÿ°ÿÿ¡ÿ¤ÿÿ¡ÿ£ÿÿ¯ÿÿÿ¨ÿ ÿÿÿ¥ÿ­ÿ¤ÿ¡ÿ§ÿ¨ÿ¨ÿªÿ«ÿ¯ÿ´ÿÿ§ÿ¦ÿ¡ÿÿÿ¥ÿ©ÿÿÿ®ÿÿ£ÿ¦ÿ¨ÿ¦ÿ¥ÿ¨ÿ¨ÿ¦ÿÿÿ ÿ¢ÿÿÿÿÿ¨ÿÿ¢ÿÿÿÿ ÿ ÿ¢ÿ®ÿ¡ÿ¤ÿÿÿÿÿÿÿ¤ÿ°ÿ ÿ¥ÿ¡ÿ¦ÿ°ÿªÿÿÿÿÿÿ©ÿ£ÿÿÿÿÿÿÿÿ±ÿ«ÿ¢ÿÿÿÿÿÿ§ÿÿÿÿÿÿÿÿÿÿÿ©ÿÿÿÿÿ¢ÿ¡ÿ«ÿÿÿ¥ÿÿÿÿÿÿÿÿÿÿ¡ÿ ÿÿÿÿÿÿÿÿ|ÿÿÿ ÿªÿ¢ÿÿ¢ÿ ÿ¢ÿÿ±ÿ£ÿ ÿÿÿÿ¢ÿ¥ÿ§ÿ ÿÿ ÿ§ÿ¢ÿÿÿÿÿÿÿÿÿ¤ÿ§ÿÿÿ¤ÿ«ÿªÿ¬ÿ¦ÿ¬ÿ¡ÿÿÿÿ¢ÿ¡ÿÿÿÿÿ£ÿÿ¶ÿÿÿ¥ÿÿÿ£ÿ¥ÿ§ÿ¥ÿ¥ÿ¥ÿ£ÿÿÿÿÿÿÿÿÿÿÿ¨ÿÿÿÿÿ ÿÿÿ¤ÿ¥ÿ§ÿÿ£ÿ£ÿ¥ÿ¢ÿ£ÿ¦ÿÿ©ÿ£ÿÿÿ¸ÿÿÿ§ÿ ÿ¢ÿ¯ÿ¬ÿÿÿ¤ÿÿÿ¡ÿ£ÿ¤ÿ¤ÿÿÿÿ®ÿ¶ÿ¥ÿÿÿÿÿ§ÿ¨ÿ¥ÿ¡ÿÿ£ÿ¨ÿ¦ÿ°ÿ®ÿ¦ÿ¨ÿªÿ©ÿ¦ÿ¢ÿÿ ÿ¸ÿÿ´ÿÿªÿµÿ¨ÿ©ÿ ÿÿÿ¥ÿ¡ÿ§ÿ¦ÿ£ÿ­ÿªÿ§ÿ¡ÿÿ¢ÿ¤ÿÿªÿ«ÿÿ¦ÿ¯ÿ¦ÿ¦ÿÿÿÿ¢ÿ«ÿ¥ÿÿÿ¥ÿÿÿ¤ÿ«ÿ ÿÿ ÿ¤ÿÿÿÿÿÿÿ¤ÿÿ§ÿÿ¥ÿ¢ÿÿÿÿÿ¤ÿ¥ÿ±ÿ¦ÿ ÿ¬ÿ¨ÿ«ÿ¨ÿªÿ¨ÿ¢ÿ ÿÿ¡ÿÿÿ¨ÿ£ÿÿÿÿ¡ÿ¡ÿ£ÿ«ÿ¦ÿ§ÿÿÿÿ¥ÿ¬ÿ©ÿ ÿÿ­ÿªÿÿÿÿÿÿÿÿ°ÿÿÿ¢ÿÿ¯ÿ¨ÿÿÿ¡ÿÿÿÿÿ§ÿ­ÿ©ÿ£ÿ¤ÿÿÿ¡ÿ¬ÿ®ÿ¦ÿ¥ÿÿ¡ÿÿÿÿ©ÿ­ÿÿÿÿÿ¤ÿÿÿÿÿÿÿªÿªÿ¥ÿÿÿÿÿÿÿÿÿÿ¨ÿÿÿ¥ÿÿ¡ÿ°ÿ¯ÿ£ÿÿ¤ÿ¦ÿ¢ÿÿÿÿÿÿ ÿ°ÿÿÿ¦ÿÿ£ÿ ÿÿÿ£ÿ¦ÿ ÿ¢ÿ¨ÿ£ÿ§ÿ ÿÿ¯ÿ«ÿÿ¡ÿÿ ÿÿÿÿÿÿÿÿÿ§ÿÿÿÿ¦ÿÿ ÿ ÿÿÿ¡ÿ¤ÿÿÿÿÿÿÿ¤ÿÿÿÿ©ÿÿÿÿ«ÿ¢ÿÿÿÿ¤ÿ§ÿ¦ÿ ÿÿÿ¢ÿÿÿÿ ÿÿÿÿ¡ÿ¢ÿ¥ÿ¢ÿÿ¢ÿÿÿÿÿÿ­ÿÿÿ¦ÿ¨ÿ¤ÿ¦ÿªÿ¥ÿ¢ÿªÿ©ÿÿ¥ÿ¡ÿÿÿ¡ÿÿ¡ÿ§ÿÿÿ¥ÿ§ÿªÿ°ÿ±ÿ¡ÿÿ¤ÿ¯ÿ¦ÿ¦ÿÿ¡ÿÿ¢ÿ¦ÿ¢ÿ ÿÿÿÿ ÿÿÿÿÿ¤ÿÿÿÿÿÿÿÿÿÿÿÿÿÿÿÿÿÿÿÿÿyÿÿÿÿ{ÿÿÿÿÿ{ÿvÿÿ{ÿiÿsÿÿÿÿ}ÿ|ÿÿÿuÿpÿyÿwÿuÿ{ÿÿqÿmÿÿ|ÿxÿ~ÿÿzÿÿÿÿÿÿÿÿÿyÿÿÿsÿ{ÿÿÿtÿyÿÿzÿÿÿ{ÿÿrÿrÿuÿtÿ}ÿ{ÿsÿ|ÿsÿqÿÿuÿ\ÿoÿÿÿÿxÿjÿqÿsÿpÿ|ÿ|ÿhÿkÿpÿwÿsÿgÿrÿzÿÿuÿ}ÿÿ~ÿÿÿÿÿwÿrÿ~ÿÿÿ~ÿÿÿÿÿÿÿ|ÿÿÿÿÿÿ¤ÿÿ¤ÿ§ÿÿ¦ÿÿÿ¢ÿÿÿÿ©ÿ£ÿ¡ÿ¦ÿÿÿÿÿÿÿÿÿÿÿÿÿÿÿÿÿÿÿ«ÿ¦ÿÿÿÿÿ¥ÿÿÿÿ©ÿÿÿÿ¦ÿ¨ÿÿÿÿ¬ÿªÿ¢ÿÿÿÿÿÿ£ÿÿÿÿÿÿÿÿÿÿÿÿÿÿÿ}ÿÿ¢ÿÿ¢ÿ¥ÿÿ¡ÿÿ¬ÿÿ®ÿÿÿÿÿÿÿÿ¬ÿ§ÿÿÿÿÿÿÿ¤ÿÿ|ÿ~ÿÿÿ¢ÿÿÿÿÿÿÿ¡ÿÿ ÿÿÿÿÿÿÿÿÿÿÿ¢ÿÿÿÿÿÿÿ¥ÿµÿ ÿ¥ÿ¨ÿ¡ÿÿyÿÿwÿÿÿÿÿÿÿ£ÿ±ÿ¥ÿ ÿ§ÿ¡ÿÿÿÿÿÿÿÿÿ ÿÿÿÿ¦ÿÿÿ|ÿ©ÿÿÿ ÿÿÿÿÿÿÿÿÿÿÿ¡ÿÿÿÿÿÿÿÿ¤ÿ©ÿ§ÿ ÿÿÿÿÿÿÿÿ²ÿÿÿÿÿÿÿ¬ÿ|ÿÿÿ£ÿÿ¢ÿ¢ÿÿÿ¤ÿ®ÿÿÿÿÿÿÿÿÿÿÿÿÿÿÿÿÿÿÿÿÿÿÿÿÿÿÿ¡ÿ¡ÿÿÿ¥ÿÿÿÿÿÿ ÿ©ÿÿÿ ÿªÿ¢ÿÿªÿÿÿÿÿÿÿÿÿ©ÿ¤ÿÿÿÿ®ÿÿÿÿ®ÿ¡ÿÿ¡ÿÿÿuÿÿÿÿÿÿ¢ÿÿuÿÿÿÿÿÿÿÿÿÿÿ¨ÿÿ¡ÿÿÿÿ¤ÿ­ÿÿÿÿ¡ÿÿ~ÿwÿ¥ÿÿÿÿ ÿ­ÿ´ÿ¡ÿÿÿÿÿ¡ÿ£ÿ¡ÿÿÿÿÿÿÿ¥ÿ¢ÿ¯ÿÿ}ÿÿ§ÿ¤ÿÿÿÿ ÿÿÿÿÿÿÿÿÿÿ£ÿÿÿ¥ÿÿÿÿÿÿÿÿ®ÿÿÿ¡ÿÿÿÿÿ§ÿÿÿÿÿÿÿ¤ÿÿÿ|ÿÿÿ¢ÿ ÿÿÿÿÿÿ¦ÿÿÿÿÿÿÿÿÿÿÿÿÿÿÿ>ÿ.ÿ|ÿÿÿxÿxÿÿ¡ÿ¢ÿ¡ÿÿÿÿÿÿÿÿÿÿÿ{ÿÿÿ¨ÿ¡ÿÿ¨ÿÿÿÿÿÿÿ¦ÿÿÿÿÿxÿÿ¦ÿ ÿÿÿ¥ÿÿÿÿ©ÿ­ÿ¬ÿÿÿÿ¡ÿ¤ÿÿÿÿÿÿÿ§ÿÿÿÿÿÿÿÿÿÿÿÿÿÿÿÿÿÿ¡ÿ¥ÿÿÿuÿÿÿÿÿÿÿÿÿ¡ÿÿÿÿÿÿ¡ÿÿÿÿÿÿÿÿÿÿÿÿÿÿÿ£ÿÿÿÿÿÿ¤ÿÿÿÿÿÿÿÿÿÿÿÿÿÿÿÿÿÿÿtÿÿ£ÿ¨ÿÿ¡ÿÿÿÿÿÿÿÿÿÿÿÿÿÿÿÿÿÿÿ¦ÿ¤ÿÿÿÿÿÿÿÿÿÿÿÿÿÿÿÿÿÿÿÿ¦ÿÿÿÿÿ¡ÿ®ÿ©ÿÿ¤ÿ¯ÿÿ|ÿ°ÿÿÿÿ¡ÿ ÿÿÿÿÿÿÿÿÿ£ÿ®ÿÿÿÿÿÿ©ÿÿÿÿÿÿÿÿÿÿÿÿÿÿÿÿÿÿÿÿÿÿÿÿÿÿÿÿÿÿÿÿÿ¨ÿ¢ÿÿÿÿÿÿyÿÿÿÿÿªÿ·ÿÿÿÿÿÿÿÿÿÿ ÿÿÿ¤ÿ£ÿÿÿÿÿÿÿÿÿÿÿÿÿÿÿÿÿªÿÿÿÿ¤ÿÿÿÿ¢ÿÿ ÿ£ÿÿÿÿ¡ÿÿÿ ÿÿÿÿÿÿ}ÿÿÿÿÿÿÿÿÿÿÿÿÿÿÿÿÿÿÿÿÿÿ¡ÿ£ÿÿÿÿÿwÿÿÿÿÿÿÿÿÿÿÿÿÿÿÿÿÿÿÿÿÿÿ¥ÿÿÿÿÿªÿÿ ÿ ÿÿÿÿÿÿÿÿÿÿÿ¤ÿ ÿÿÿ£ÿÿÿÿÿÿÿÿÿÿÿÿÿ¡ÿÿÿ¨ÿÿÿÿÿÿ¡ÿÿÿ¦ÿÿÿÿ¯ÿÿ ÿÿÿÿÿÿÿÿÿÿÿ¤ÿÿÿÿ¢ÿÿÿÿ ÿ«ÿ¯ÿ¡ÿÿÿ²ÿ©ÿÿ¥ÿÿÿ£ÿ¯ÿÿÿÿ©ÿ£ÿ¢ÿÿÿÿÿjÿ¥ÿÿ©ÿ¥ÿ¦ÿÿÿÿÿÿÿ¢ÿ¬ÿÿÿ¬ÿ±ÿÿvÿÿÿÿÿÿÿÿÿÿÿÿ¤ÿÿ¤ÿÿÿÿ­ÿ¢ÿ ÿÿ°ÿ¦ÿÿÿ§ÿÿÿÿ£ÿÿÿªÿ ÿ¥ÿ¥ÿ¢ÿÿ¢ÿ¥ÿ¤ÿ­ÿ©ÿ¬ÿªÿ ÿÿÿÿÿªÿ¬ÿ¢ÿÿÿÿÿÿÿÿÿªÿ¢ÿ¡ÿ§ÿ ÿÿ§ÿ±ÿÿÿ®ÿÿ¦ÿ®ÿ´ÿ¸ÿÿÿ¢ÿ¥ÿÿÿ§ÿÿ ÿÿÿ¬ÿ¡ÿÿÿÿ£ÿÿ§ÿ¯ÿ«ÿªÿÿÿ£ÿªÿ´ÿ£ÿ¢ÿÿÿ ÿ¤ÿÿÿ¡ÿ®ÿÿsÿ£ÿÿÿ¤ÿÿÿ¡ÿÿ¢ÿÿÿÿÿÿÿÿ£ÿ¥ÿ¢ÿ£ÿÿÿ ÿÿÿÿÿ£ÿÿ¦ÿ¦ÿÿ¡ÿÿÿÿÿÿÿÿÿÿÿÿÿÿªÿ¦ÿÿ¨ÿ¬ÿÿ ÿ¬ÿÿÿÿÿÿÿÿ ÿÿÿ¢ÿÿÿ¨ÿÿ¡ÿÿ¦ÿÿÿÿÿ{ÿÿ§ÿ¦ÿÿ®ÿ¡ÿÿÿÿÿ¡ÿ¤ÿÿÿÿÿ¥ÿ¢ÿÿÿÿÿÿÿÿÿÿÿÿ¡ÿ¤ÿÿªÿÿ¨ÿÿ¡ÿÿÿÿ¢ÿÿÿÿÿ©ÿµÿ¢ÿÿÿÿÿ§ÿªÿÿÿÿ|ÿ{ÿÿÿÿÿÿ¨ÿ¢ÿÿÿ¡ÿÿtÿÿÿÿÿ¥ÿ¢ÿÿÿÿªÿÿÿ¢ÿ©ÿ¢ÿÿÿÿÿÿ£ÿÿÿ ÿÿ§ÿ¬ÿ ÿ¢ÿÿ¥ÿoÿÿÿÂÿÿ ÿÿÿÿÿÿÿÿ§ÿÿÿÿÿÿÿÿÿÿÿÿÿÿ£ÿÿÿ£ÿÿÿ ÿ§ÿÿÿ¡ÿÿÿÿÿ¡ÿ¨ÿÿÿÿÿÿ¡ÿ«ÿ¤ÿ£ÿÿÿ®ÿªÿ¦ÿ¦ÿÿÿ©ÿÿÿÿÿ¡ÿ£ÿÿÿÿÿÿÿÿÿ¡ÿ©ÿ¨ÿÿÿÿÿÿÿÿ ÿÿÿÿÿ¬ÿÿÿ~ÿÿÿÿÿÿÿÿ¡ÿ¤ÿ©ÿ¦ÿÿÿ¢ÿ¨ÿÿÿ¦ÿÿÿªÿÿ¦ÿÿ¤ÿÿÿÿÿÿÿÿÿÿ}ÿ|ÿÿÿÿÿÿÿwÿÿ{ÿ|ÿpÿÿÿnÿtÿgÿuÿuÿoÿhÿXÿ_ÿiÿuÿÿqÿrÿ}ÿuÿÿfÿwÿiÿwÿmÿcÿgÿwÿvÿuÿzÿÿwÿÿÿzÿuÿyÿ~ÿpÿjÿÿÿÿyÿiÿrÿÿtÿÿÿÿxÿÿÿuÿnÿjÿwÿxÿÿÿÿzÿxÿmÿwÿdÿÿÿÿÿÿoÿÿyÿÿÿÿ}ÿÿÿpÿ{ÿÿÿÿtÿÿÿÿÿÿÿÿÿrÿÿÿÿuÿpÿÿÿÿÿÿÿÿÿÿ­ÿÿÿÿ¡ÿÿ¥ÿ¦ÿÿ¨ÿÿÿ©ÿÿÿÿÿ­ÿ ÿÿÿ³ÿÿÿ¦ÿÿÿ¨ÿÿÿÿ¢ÿÿÿ¨ÿ©ÿÿÿÿÿÿÿÿ¥ÿÿ¥ÿÿ¥ÿÿÿÿÿªÿÿÿ¡ÿÿÿÿÿÿÿÿÿ¨ÿÿ­ÿÿÿÿ¡ÿÿ ÿÿÿÿÿ£ÿ±ÿÿ¬ÿ¢ÿ¯ÿÿÿÿÿÿ ÿÿ¢ÿÿÿ¤ÿ©ÿ¤ÿªÿÿÿÿ¨ÿ©ÿÿÿ¡ÿ­ÿ¥ÿÿ ÿÿÿÿ¥ÿ¦ÿÿÿÿªÿÿzÿÿÿÿ£ÿÿÿÿ¢ÿÿÿÿÿÿ§ÿ£ÿÿÿÿÿ ÿÿ¥ÿÿÿÿÿ¥ÿ®ÿ¤ÿ»ÿÿÿÿ´ÿÿÿÿÿ£ÿ¢ÿ¢ÿÿÿÿ¦ÿ®ÿÿÿ¡ÿÿ¡ÿ¢ÿÿ ÿÿÿÿÿÿ¦ÿÿÿªÿÿÿÿÿ ÿÿÿÿÿÿÿÿÿ¤ÿ¤ÿÿÿÿ ÿ¥ÿ¤ÿ©ÿ¦ÿÿÿÿ¥ÿ©ÿÿ¦ÿ¢ÿ¡ÿ¬ÿÿ«ÿ£ÿ£ÿÿÿÿÿÿÿÿÿÿÿ¥ÿÿ ÿÿ¢ÿÿÿÿ¡ÿ¢ÿÿÿÿÿ¹ÿÿÿÿÿÿÿÿ¢ÿÿÿÿÿ¤ÿ­ÿ¤ÿÿ ÿ¢ÿ¦ÿÿÿÿÿÿÿÿÿÿÿ ÿÿ ÿ¦ÿ§ÿÿÿ«ÿ¡ÿÿ¸ÿ¦ÿÿ ÿ¥ÿ£ÿÿÿÿÿ¤ÿ¬ÿ¥ÿÿ¢ÿ¥ÿ¢ÿ ÿÿ§ÿ¥ÿ¡ÿÿÿÿÿÿÿÿ¦ÿÿÿÿÿÿÿÿ«ÿºÿ®ÿÿ®ÿÿÿ©ÿÿÿÿ¦ÿ¦ÿÿÿÿÿÿ©ÿªÿ¤ÿÿÿÿ«ÿ³ÿÿÿÿÿ¤ÿÿÿÿ¥ÿÿÿÿÿÿÿÿÿ¨ÿÿÿ£ÿÿÿÿ¢ÿ­ÿ±ÿ¡ÿÿ¦ÿ«ÿªÿ´ÿ¡ÿÿÿÿÿÿ£ÿ¡ÿ¢ÿ ÿÿ¢ÿ¬ÿÿÿ¦ÿ¦ÿ¢ÿ£ÿÿ£ÿ ÿ¥ÿ¢ÿ£ÿÿÿ¢ÿÿÿ°ÿ ÿ¦ÿ¬ÿ£ÿ­ÿ¨ÿÿÿ¡ÿÿÿ¦ÿÿ®ÿÿ¤ÿÿÿ ÿ¨ÿÿÿ§ÿÿÿÿ¢ÿ«ÿ¦ÿÿÿªÿªÿ¯ÿµÿÿ¯ÿÿÿÿÿÿÿ¡ÿªÿÿªÿÿ¬ÿ¬ÿ¤ÿ ÿÿ¨ÿ­ÿÿ¢ÿÿ®ÿÿÿÿÿÿÿ¢ÿ«ÿ£ÿÿÿÿÿÿ¦ÿ®ÿ­ÿ£ÿÿÿÿÿÿÿÿÿ§ÿ£ÿÿ§ÿ£ÿ¡ÿ§ÿ­ÿ¤ÿÿÿÿÿÿÿ©ÿ¤ÿ©ÿ¯ÿ´ÿµÿ©ÿÿ£ÿªÿ¦ÿ¡ÿ£ÿ²ÿ©ÿÿ¢ÿ¦ÿ¥ÿ¥ÿ­ÿ£ÿ²ÿ«ÿ§ÿ­ÿ§ÿ¨ÿ¦ÿ®ÿÿÿ§ÿ«ÿ©ÿªÿ¨ÿÿÿÿ¤ÿÿ£ÿ¤ÿÿÿÿÿÿ¸ÿ·ÿ±ÿ ÿÿ¡ÿ°ÿ´ÿÿ¦ÿ§ÿ«ÿ³ÿ±ÿ¨ÿ§ÿ¨ÿ ÿ¤ÿ¦ÿÿ¥ÿ§ÿ«ÿ¬ÿ¡ÿÿ­ÿ¡ÿ§ÿ¬ÿ§ÿ¨ÿ©ÿ©ÿ¯ÿ®ÿoÿÿÿ¡ÿ¦ÿÿÿÿÿ­ÿ¯ÿ±ÿ¡ÿÿÿÿ¢ÿ¤ÿ£ÿªÿÿÿÿÿÿÿ¡ÿ§ÿ©ÿÿÿ£ÿ¤ÿÿÿÿ«ÿÿÿ£ÿ¢ÿÿÿÿÿÿ¡ÿÿ¬ÿ£ÿÿÿ¢ÿ¦ÿÿªÿ¤ÿÿÿ¢ÿ¡ÿÿÿÿÿ¢ÿÿÿÿ ÿÿÿÿÿÿªÿÿ¨ÿÿÿÿÿÿÿÿÿÿÿÿÿÿÿÿÿÿÿÿÿÿÿ£ÿ¬ÿ«ÿ§ÿ¢ÿÿÿ¬ÿ¤ÿ¡ÿÿÿ£ÿ¦ÿªÿ©ÿÿ¤ÿÿÿ¡ÿÿÿ¦ÿ¤ÿ ÿ¥ÿ¦ÿ®ÿ£ÿ¡ÿÿÿ¡ÿªÿ­ÿ¬ÿÿ½ÿÿÿÿÿÿÿ£ÿ®ÿÿÿÿÿ¤ÿÿÿ£ÿÿÿÿÿ¡ÿÿ ÿÿ¥ÿ¥ÿÿÿ¥ÿ¦ÿ¥ÿ·ÿÿÿÿ­ÿ¢ÿ¡ÿÿÿ¡ÿ¦ÿÿÿÿ¦ÿÿÿÿÿÿÿ©ÿ¥ÿ¸ÿªÿÿ¡ÿÿÿ¤ÿ¤ÿ£ÿ¤ÿ¨ÿ¸ÿ ÿÿÿÿÿ¥ÿ©ÿ¤ÿ¥ÿ¨ÿÿÿ¯ÿÿ±ÿÿ©ÿ¡ÿ¢ÿ§ÿ¢ÿÿ¡ÿÿ©ÿ©ÿ¥ÿ¸ÿ©ÿ©ÿ¯ÿ¨ÿ£ÿ¤ÿ¢ÿ«ÿÿÿ¦ÿ§ÿÿ©ÿ¯ÿ¨ÿ¦ÿ©ÿ«ÿ±ÿ²ÿ¢ÿ¨ÿÿ¡ÿ¤ÿ¢ÿªÿ©ÿ¢ÿ¨ÿ­ÿÿÿ ÿÿ¶ÿ¡ÿ¡ÿ£ÿÿÿ£ÿªÿ®ÿ³ÿÿÿ²ÿÿÿÿ¨ÿ¡ÿÿ ÿ¢ÿ¡ÿÿÿÿ«ÿ¢ÿÿ¦ÿÿÿ¥ÿ®ÿ£ÿÿ¦ÿªÿÿÿ®ÿÿ¡ÿ¤ÿ¢ÿ«ÿ¬ÿ¬ÿ¬ÿ¤ÿÿÿºÿ¯ÿÿ¯ÿÿÿÿÿ¢ÿ±ÿ­ÿ¨ÿ®ÿ¦ÿ¥ÿÿ¢ÿÿ£ÿÿÿÿ­ÿ¬ÿÿÿÿÿ£ÿ ÿÿ¢ÿÿÿ¦ÿ£ÿ´ÿ¥ÿÿÿªÿ¦ÿÿÿÿÿ»ÿ¦ÿ ÿ¦ÿ¤ÿ¡ÿ¢ÿ£ÿ¨ÿ©ÿÿÿ²ÿÿÿÿ¢ÿ£ÿ·ÿ°ÿ«ÿ«ÿ§ÿ¡ÿÿÿÿÿ¨ÿ¡ÿ¡ÿ¡ÿÿÿÿ¢ÿÿÿÿÿÿ«ÿ¬ÿÿ¢ÿ­ÿÿ¡ÿÿÿ£ÿ¤ÿ©ÿ¡ÿÿÿ£ÿÿÿÿÿÿÿÿ§ÿ¡ÿÿÿÿ¡ÿ¢ÿÿÿ£ÿÿÿÿÿªÿÿ´ÿÿÿ­ÿ£ÿÿÿÿÿ¢ÿ£ÿÿÿÿÿ¤ÿ ÿÿ©ÿ¯ÿ¤ÿÿÿ¤ÿ¤ÿ¤ÿ·ÿ¬ÿÿÿÿ¦ÿÿ¦ÿ­ÿ¬ÿÿ ÿ ÿÿ ÿ«ÿ±ÿ¯ÿ¤ÿ¨ÿ¬ÿÿ¡ÿÿÿ¤ÿÿÿÿÿÿ£ÿªÿ£ÿÿ¤ÿ®ÿ¥ÿÿÿÿ©ÿÿÿÿÿÿÿ¡ÿ«ÿ¢ÿ¤ÿ¦ÿÿÿ©ÿÿÿ¦ÿºÿ©ÿÿ¤ÿÿÿ­ÿ¨ÿ£ÿÿÿÿÿÿ©ÿ¥ÿ¦ÿÿ¯ÿ¡ÿÿÿ£ÿÿÿ¢ÿÿ§ÿ¢ÿÿÿÿ ÿ¢ÿÿÿÿÿÿÿÿÿÿÿÿÿÿÿÿÿÿÿÿÿÿÿÿÿ|ÿÿÿÿwÿÿÿvÿmÿ{ÿÿÿÿ|ÿ{ÿÿÿÿÿÿkÿvÿÿÿ~ÿ|ÿÿÿÿÿÿ|ÿÿÿÿÿÿÿÿÿzÿÿÿÿ{ÿÿÿÿtÿÿyÿÿvÿ}ÿzÿpÿtÿuÿpÿÿÿjÿoÿqÿÿÿsÿmÿ`ÿwÿÿÿrÿÿtÿmÿ^ÿbÿvÿwÿsÿtÿxÿuÿeÿlÿÿÿuÿpÿÿ{ÿÿÿ|ÿ{ÿrÿzÿuÿÿÿÿÿÿÿÿÿÿÿÿÿÿÿÿÿ ÿ¤ÿ«ÿ¤ÿ¢ÿ¨ÿÿÿÿÿ ÿ¦ÿ¥ÿ ÿÿÿÿÿÿÿÿÿÿÿÿ¢ÿ«ÿÿÿ¢ÿ¥ÿÿÿÿÿÿÿÿÿÿÿÿÿÿÿÿÿÿÿÿÿÿÿ§ÿÿ£ÿÿ¤ÿ ÿ¡ÿÿÿ¢ÿÿÿÿÿÿÿÿÿÿÿÿÿÿÿ¦ÿÿ¢ÿÿÿÿÿÿÿÿÿÿÿÿÿÿÿÿ¡ÿÿÿÿÿ ÿÿÿÿÿÿÿÿ ÿÿÿÿÿ¡ÿÿ£ÿÿ¤ÿÿ¡ÿ§ÿÿÿÿÿÿÿÿÿÿÿÿÿÿ¢ÿ¤ÿ©ÿ¡ÿ¤ÿÿ©ÿÿÿÿÿÿÿÿ¢ÿÿÿÿ£ÿÿÿ¢ÿ ÿÿÿÿÿ£ÿÿÿ§ÿ¨ÿÿÿÿ¢ÿ¡ÿÿÿÿÿÿÿÿÿÿÿ£ÿÿ ÿÿÿÿÿÿÿÿzÿÿÿÿÿÿÿÿÿÿÿÿÿ¯ÿ«ÿÿ ÿÿ¬ÿÿÿ¤ÿÿÿÿ¢ÿÿÿÿÿÿÿÿ¤ÿÿÿÿÿÿÿÿÿÿÿÿÿ¡ÿÿÿÿÿÿ¢ÿ°ÿ¥ÿ¦ÿÿÿÿ®ÿÿÿÿÿÿÿÿÿÿÿÿÿÿÿÿÿÿÿ®ÿ­ÿÿuÿÿ«ÿÿÿÿÿÿÿ£ÿÿÿÿÿÿÿÿÿªÿ¡ÿÿ{ÿÿÿÿ¢ÿÿÿÿÿÿÿÿ¢ÿÿÿÿÿÿÿ¥ÿ¯ÿ¨ÿÿÿÿÿÿ¥ÿÿÿÿ ÿ§ÿÿÿÿÿÿÿ©ÿ§ÿÿÿÿ ÿÿÿÿ¦ÿ¥ÿÿÿ|ÿÿÿÿÿ£ÿÿÿ¢ÿÿÿ¡ÿÿÿÿ¡ÿ¡ÿÿÿÿÿÿÿ­ÿ¡ÿÿÿ¢ÿÿÿÿ§ÿÿÿÿ¨ÿÿÿ¤ÿÿÿÿÿÿÿÿÿÿÿÿÿÿÿÿÿÿÿÿÿÿÿ¥ÿÿÿÿÿ¢ÿ¢ÿÿ ÿÿÿÿÿªÿÿÿ~ÿ$ÿCÿÿÿÿÿÿÿÿÿÿÿÿÿÿÿÿÿ|ÿÿÿÿÿÿ¡ÿ¦ÿ¥ÿ¦ÿÿÿÿ¢ÿ«ÿÿÿÿ¢ÿÿÿÿÿ£ÿÿÿÿÿÿÿ¤ÿÿ¢ÿÿÿÿÿÿÿÿÿÿÿÿÿ§ÿÿÿÿÿÿÿÿÿÿÿÿÿÿ|ÿÿÿÿ£ÿÿÿÿÿÿÿÿÿÿÿÿÿÿÿ£ÿuÿÿÿÿÿÿÿ ÿÿÿÿÿÿÿÿÿÿÿÿÿÿÿÿÿÿ§ÿÿÿÿÿÿÿÿÿÿÿÿÿÿÿÿÿÿyÿÿÿ¨ÿ¡ÿÿÿÿÿÿÿÿ|ÿÿÿÿ¡ÿÿ©ÿÿÿÿÿÿÿÿ£ÿÿÿÿÿÿÿÿÿÿÿÿÿÿyÿÿÿÿÿÿÿÿ¦ÿÿÿÿÿÿ¡ÿÿÿÿÿÿ£ÿÿÿÿÿÿÿÿ ÿÿ}ÿÿ¢ÿÿ¡ÿÿÿÿÿÿÿ ÿÿÿÿÿÿÿ£ÿÿÿÿÿÿÿÿ«ÿ ÿÿÿÿÿÿÿÿÿÿÿ|ÿÿ ÿ§ÿ¨ÿ ÿuÿ¡ÿÿÿÿsÿÿÿ¥ÿ´ÿ¤ÿÿÿÿÿÿ¤ÿÿÿÿÿÿ©ÿ¦ÿÿÿÿÿÿÿÿÿÿÿÿÿÿÿÿÿ©ÿÿÿÿÿÿÿÿÿÿÿ«ÿÿÿÿwÿ¤ÿ¡ÿÿÿÿÿÿÿÿÿÿÿÿÿÿÿÿÿÿÿ¥ÿ ÿÿÿÿÿÿÿÿÿÿÿ§ÿÿÿÿÿÿÿÿÿ£ÿÿ¡ÿÿ{ÿÿ|ÿ¤ÿ¦ÿÿÿÿÿÿÿÿÿÿÿÿÿÿÿÿÿ¡ÿÿÿÿÿÿÿÿÿÿÿÿÿ§ÿÿÿÿÿÿÿÿÿÿÿÿÿÿÿÿÿ£ÿÿÿ¡ÿÿÿ¨ÿ|ÿÿÿÿÿ­ÿ£ÿÿÿ¤ÿ¡ÿ ÿÿÿÿÿ ÿÿÿÿ ÿ¢ÿ£ÿÿÿÿÿ ÿÿÿ¡ÿ­ÿ®ÿ ÿ£ÿÿÿ¢ÿÿ¤ÿªÿÿ¥ÿ ÿÿÿÿÿÿÿÿÿÿyÿÿÿÿ©ÿÿ¬ÿÿÿÿ©ÿÿÿÿÿÿÿÿÿÿÿÿÿÿÿÿ¤ÿ ÿÿÿ|ÿÿ£ÿ¤ÿ¨ÿÿÿÿ´ÿ±ÿ°ÿÿ¦ÿ ÿÿÿªÿÿ¥ÿÿÿÿ ÿÿÿÿ©ÿÿÿÿÿÿ¤ÿ¥ÿ£ÿ§ÿÿÿÿÿÿ¡ÿÿÿÿÿ ÿÿÿÿÿÿÿ§ÿ§ÿÿÿÿ¡ÿÿ¯ÿ¥ÿÿÿÿÿ£ÿ§ÿÿÿ¬ÿªÿ¦ÿÿÿÿÿÿ¥ÿ£ÿ¡ÿ¨ÿÿÿÿÿÿÿÿÿÿ«ÿÿÿ¬ÿÿÿÿÿÿÿÿÿÿÿÿyÿÿÿÿªÿÿ ÿÿÿ¤ÿÿÿÿÿÿ¤ÿÿªÿ¨ÿÿÿÿÿÿÿÿÿÿÿÿÿ ÿÿÿ ÿÿÿÿÿ¢ÿÿÿÿÿ¦ÿ¤ÿÿ£ÿ¨ÿÿÿ¦ÿ¢ÿ¨ÿ¤ÿ¨ÿ¤ÿ¥ÿÿÿÿÿÿÿ©ÿ²ÿ¢ÿÿÿÿÿÿÿÿÿ¤ÿ¢ÿÿÿ«ÿ¨ÿÿÿ¤ÿ ÿÿÿÿ¢ÿÿÿÿÿÿÿÿÿÿÿÿÿÿÿÿ|ÿÿÿÿ ÿÿ¯ÿÿÿ²ÿ¢ÿÿÿÿÿÿÿÿ¡ÿ ÿÿÿÿÿÿÿÿÿ¡ÿ§ÿ©ÿÿ|ÿÿÿÿ¢ÿÿ¥ÿÿÿÿ¡ÿ©ÿÿÿÿÿÿ©ÿ¥ÿÿÿ£ÿ¯ÿ¡ÿÿ§ÿ¨ÿÿÿÿÿ ÿ ÿÿÿÿ¤ÿ¦ÿ¤ÿÿªÿ®ÿ®ÿÿÿÿÿÿÿ¶ÿÿ¨ÿÿÿÿ£ÿÿÿÿÿ¨ÿÿÿÿÿ§ÿÿÿÿÿÿÿÿÿ£ÿÿÿ¢ÿ¡ÿÿÿÿÿÿÿÿ ÿÿÿÿÿÿ¡ÿ¨ÿÿÿÿÿÿªÿ¥ÿÿ¥ÿÿ±ÿ¢ÿÿÿ¦ÿÿÿ­ÿÿÿÿ¢ÿ ÿ¢ÿÿÿ¤ÿ¤ÿÿÿÿÿÿÿÿÿ¦ÿ®ÿÿ°ÿÿÿÿÿÿÿÿÿªÿ§ÿÿÿÿÿ ÿªÿ®ÿ¨ÿÿÿÿ±ÿ²ÿÿÿ°ÿwÿÿÿ¥ÿ£ÿÿÿÿÿÿÿÿÿÿÿÿÿÿÿÿ}ÿtÿÿÿÿÿ~ÿÿyÿnÿÿzÿfÿÿzÿtÿpÿjÿwÿmÿaÿqÿoÿÿÿjÿÿrÿgÿlÿkÿaÿÿwÿsÿyÿÿxÿxÿwÿlÿwÿÿÿÿ|ÿÿÿÿÿÿmÿ~ÿÿÿuÿtÿ}ÿÿÿÿtÿpÿÿ~ÿyÿ~ÿxÿxÿuÿrÿ{ÿoÿÿÿÿÿzÿiÿÿqÿpÿÿxÿÿÿÿÿÿÿÿtÿeÿ~ÿrÿÿÿÿÿ}ÿÿÿÿÿÿtÿxÿÿÿÿÿÿÿÿÿÿ£ÿÿÿÿÿÿÿ³ÿ¦ÿ§ÿªÿ ÿÿÿÿ¨ÿ¶ÿ¸ÿ«ÿÿÿÿ¥ÿ¡ÿÿ©ÿÿÿÿÿÿ©ÿ¢ÿ¢ÿªÿ¬ÿ¥ÿÿÿÿ£ÿÿ¨ÿÿ¨ÿ±ÿ¡ÿ¯ÿÿ§ÿ¢ÿ©ÿ¥ÿÿ¡ÿÿÿ¨ÿ£ÿ¡ÿ©ÿÿÿ£ÿ¤ÿ°ÿªÿÿÿÿÿÿÿÿÿÿÿÿ¨ÿ£ÿÿÿÿÿÿ£ÿªÿÿÿÿÿÿÿ¥ÿ¦ÿÿ¤ÿÿÿÿ¨ÿ¥ÿÿÿ¥ÿ¬ÿÿÿÿÿÿÿÿÿ®ÿ¯ÿÿÿÿÿ¢ÿ°ÿ£ÿÿÿÿÿ ÿ ÿÿÿÿÿ­ÿ¢ÿÿÿÿÿÿ£ÿ¡ÿÿÿÿÿÿÿÿÿ¦ÿ¶ÿÿ­ÿÿ¢ÿÿÿÿÿ«ÿ©ÿÿÿÿ¥ÿ¥ÿ§ÿÿ¥ÿ ÿÿÿ¡ÿÿ¢ÿ ÿ ÿ¦ÿ¡ÿÿ£ÿ ÿÿÿ¢ÿ£ÿ¦ÿÿÿÿÿÿÿÿÿ§ÿ´ÿ£ÿÿÿÿ¥ÿÿ¨ÿÿ£ÿÿÿÿÿÿ£ÿ¤ÿ¦ÿÿ«ÿ§ÿÿÿÿÿÿÿÿÿÿ§ÿ¥ÿ ÿ¦ÿÿÿÿÿÿ£ÿ­ÿ«ÿ¨ÿÿÿÿÿ¬ÿ¯ÿÿÿÿÿÿÿÿÿÿÿÿ ÿ§ÿ·ÿÿÿ£ÿªÿ ÿ¢ÿÿÿÿ¢ÿ¢ÿÿÿÿÿÿ¯ÿ¨ÿ§ÿ¢ÿ¢ÿÿÿÿ±ÿÿÿÿ¤ÿÿÿ¤ÿÿÿ ÿ¤ÿÿÿ¬ÿÿ¡ÿ¤ÿÿ¢ÿªÿÿÿÿÿÿÿÿÿÿÿÿÿÿÿÿÿÿÿ£ÿ¦ÿÿÿ°ÿ´ÿÿÿÿ¨ÿ¤ÿÿÿ ÿ¢ÿÿ¦ÿ«ÿ¨ÿ§ÿÿÿÿ§ÿ¢ÿÿ¦ÿ¢ÿ©ÿÿ£ÿÿ¦ÿÿÿ ÿ¢ÿÿÿÿÿ£ÿ¦ÿ¢ÿÿÿÿ¤ÿ¥ÿ¡ÿÿÿ¤ÿÿ¨ÿ¼ÿÿªÿ¨ÿÿÿÿÿ ÿ ÿÿ²ÿÿ¢ÿ­ÿÿ¬ÿ¦ÿÿ¥ÿ¤ÿ¥ÿ¯ÿ±ÿÿ­ÿªÿ§ÿ¡ÿ ÿÿ¢ÿ©ÿÿÿ¥ÿ¡ÿ£ÿ¬ÿ¤ÿÿÿ£ÿ®ÿÿÿªÿÿÿ¥ÿÿªÿ¯ÿ©ÿ¡ÿÿÿÿÿªÿ ÿ¡ÿÿ¢ÿ§ÿ©ÿ·ÿ§ÿ±ÿ¬ÿÿ£ÿÿÿÿÿ ÿ©ÿ£ÿÿ¥ÿ¥ÿ ÿ¨ÿÿ¨ÿ±ÿÿÿ¬ÿ¤ÿ¬ÿ¢ÿÿÿÿÿ¡ÿ¡ÿ¯ÿ¨ÿ©ÿ«ÿ¦ÿ ÿ¤ÿ®ÿ®ÿ¤ÿÿ¡ÿÿÿ¦ÿÿ¢ÿ£ÿÿ¢ÿ¥ÿÿÿ³ÿÿ²ÿÿ ÿ¦ÿ ÿÿÿ ÿÿ¨ÿ¢ÿ«ÿ¥ÿ²ÿ¯ÿÿªÿÿÅÿ ÿ¥ÿÿ ÿÿÿ¡ÿ¥ÿ¤ÿ¨ÿ©ÿ­ÿ´ÿ­ÿ¯ÿ¬ÿÿÿÿºÿ¼ÿ¸ÿ±ÿ©ÿµÿ¯ÿÿ­ÿ£ÿÿ¢ÿ¨ÿ¨ÿ ÿÿ¤ÿ ÿÿªÿ¯ÿÿ¢ÿÿ¢ÿ¤ÿÿ¡ÿÿ¬ÿ¯ÿ¬ÿ¶ÿªÿ§ÿ«ÿÿ¡ÿ¡ÿ¤ÿ²ÿ§ÿ­ÿ«ÿ£ÿ§ÿ«ÿ¶ÿÿ£ÿ¢ÿªÿ­ÿ«ÿ¨ÿ©ÿ«ÿrÿ^ÿoÿÿ£ÿ«ÿ£ÿ¢ÿÿÿÿÿÿ¡ÿÿÿ©ÿÿÿ¤ÿ¡ÿÿ ÿÿÿÿ¡ÿÿÿ¤ÿÿ©ÿ«ÿÿÿÿ¡ÿÿÿÿÿÿÿÿÿÿÿÿ­ÿ¡ÿÿÿ®ÿ·ÿªÿÿÿ©ÿ¨ÿ ÿÿ ÿ ÿÿÿ¯ÿÿÿÿ£ÿÿÿÿÿÿ§ÿÿÿÿÿÿÿÿÿ­ÿÿÿÿÿÿÿÿÿÿ¢ÿ´ÿÿÿÿÿÿÿÿ¨ÿ¤ÿÿ¥ÿ¡ÿ¡ÿÿÿ¥ÿ¥ÿÿ ÿ¥ÿÿ¥ÿÿÿÿÿÿ¤ÿ¡ÿ¢ÿ¡ÿ¤ÿ¢ÿ¢ÿÿ¤ÿ¡ÿÿ ÿ ÿ¦ÿÿ¹ÿÿÿÿÿÿÿ ÿ¥ÿÿ ÿÿ¢ÿ¤ÿÿÿÿÿÿÿ¡ÿÿÿÿ¢ÿ«ÿ»ÿ²ÿÿÿÿÿ¡ÿÿ§ÿÿªÿ¡ÿ£ÿ¥ÿÿÿ§ÿ²ÿ£ÿ¡ÿ ÿ¡ÿ«ÿ¥ÿÿÿÿÿªÿ§ÿÿÿ¡ÿ«ÿ¢ÿ£ÿ£ÿ¥ÿªÿ¢ÿ±ÿ¨ÿÿ¡ÿÿÿ©ÿ£ÿÿÿÿÿÿÿÿÿÿÿÿ ÿ­ÿ°ÿ¡ÿÿ¢ÿ®ÿÿ£ÿ¿ÿ«ÿ¡ÿ¬ÿ©ÿ ÿ ÿ¥ÿªÿÿ«ÿÿÿ§ÿ£ÿÿ¥ÿ¢ÿÿ¦ÿ°ÿ¬ÿªÿ©ÿ¢ÿ©ÿ¤ÿÿ¡ÿ§ÿ ÿ¡ÿ¬ÿ¢ÿ¤ÿ«ÿÿÿ´ÿÿÿÿ¢ÿ¥ÿªÿ®ÿ¨ÿÿÿ´ÿÿ¤ÿÿ¡ÿ¤ÿ¥ÿ¢ÿ ÿ§ÿÿ®ÿÿ®ÿ²ÿ°ÿÿÿ£ÿ¬ÿ²ÿ¯ÿ¤ÿ¡ÿ¬ÿÿÿ¤ÿÿ ÿ£ÿ©ÿ¬ÿ¦ÿ¡ÿ¡ÿÿÿÿ®ÿ´ÿÿ¢ÿ¦ÿÿ ÿ¯ÿ­ÿ¨ÿ¤ÿ¡ÿ§ÿÿ¢ÿ©ÿªÿÿÿ¢ÿ¨ÿ£ÿ¨ÿ§ÿÿÿ ÿÿÿ´ÿ®ÿÿ©ÿªÿ«ÿ£ÿ¦ÿ§ÿ¢ÿ¦ÿ¨ÿ¤ÿªÿÿ­ÿ¡ÿ©ÿ¤ÿ¤ÿ¬ÿ¨ÿ ÿÿ¢ÿ¢ÿ ÿÿÿ ÿ³ÿÿ°ÿ¬ÿÿ§ÿ¬ÿ¢ÿ ÿ£ÿÿÿ¡ÿÿÿªÿÿÿ ÿ¥ÿÿ¤ÿ°ÿ£ÿÿÿÿÿÿÿ¡ÿÿÿÿ¤ÿ©ÿ¦ÿ¢ÿ ÿ¨ÿ¥ÿ¢ÿ¨ÿ¢ÿ°ÿ§ÿ¦ÿÿÿÿ ÿ§ÿÿÿÿ¢ÿ§ÿ¦ÿ ÿÿÿÿÿÿ¢ÿÿÿ¦ÿÿ¤ÿÿÿÿÿÿÿ¢ÿÿÿÿ¡ÿÿ±ÿÿ¡ÿ ÿ¤ÿÿÿÿÿ¡ÿ¥ÿ±ÿ­ÿÿ¯ÿÿÿÿ¬ÿ§ÿ¡ÿÿÿÿ¥ÿ£ÿ¢ÿ¨ÿ©ÿ¡ÿ¢ÿ²ÿÿÿÿÿ ÿÿÿÿÿÿÿ£ÿ ÿÿÿÿÿÿÿÿ¤ÿÿÿÿÿ£ÿÿÿÿ ÿ¨ÿ¥ÿÿ¢ÿ¨ÿÿÿÿ¬ÿªÿ ÿÿÿÿ£ÿ¬ÿÿÿÿ ÿ ÿ¢ÿ°ÿ¡ÿÿÿÿ£ÿ¢ÿÿÿ¡ÿÿ ÿÿÿ£ÿÿÿÿÿÿÿÿÿÿÿÿÿÿÿÿÿÿÿÿÿÿÿÿÿÿÿÿÿÿÿÿÿÿ}ÿÿÿÿÿ}ÿÿÿÿ|ÿ{ÿÿÿÿÿÿwÿÿÿÿÿÿÿÿÿÿ{ÿÿÿÿÿÿÿÿÿÿÿÿÿÿÿÿÿÿqÿÿwÿÿzÿuÿkÿzÿÿ|ÿoÿtÿ{ÿrÿÿuÿtÿ}ÿÿiÿ|ÿeÿtÿ~ÿqÿkÿÿÿjÿgÿjÿrÿuÿrÿyÿÿuÿqÿÿÿyÿtÿvÿÿ~ÿvÿyÿÿ}ÿzÿÿÿÿÿÿÿÿÿÿÿÿÿÿ~ÿÿÿÿÿÿ«ÿÿÿ©ÿÿÿÿÿÿÿ£ÿÿÿÿÿÿ¢ÿ¡ÿÿÿÿÿ§ÿÿÿ¢ÿÿÿ¦ÿÿÿÿÿÿÿÿÿÿÿÿÿÿÿÿÿÿÿÿÿ¤ÿÿ¤ÿÿ§ÿÿÿ§ÿ¤ÿÿÿ ÿÿÿÿÿÿÿÿÿÿ§ÿÿÿÿ¢ÿ¡ÿÿÿÿÿÿÿÿÿÿÿÿÿÿÿÿÿÿ±ÿ®ÿ ÿÿÿÿ¢ÿÿÿ¢ÿÿ}ÿÿÿÿÿÿ¤ÿ¡ÿÿÿ¦ÿÿÿ¦ÿ¨ÿ¢ÿÿÿÿÿÿÿÿÿÿÿÿÿÿ´ÿ´ÿ£ÿÿÿÿÿÿÿÿÿÿ¦ÿ¥ÿÿ{ÿÿ¤ÿ¢ÿÿÿ¡ÿ£ÿÿÿ«ÿ§ÿÿ¢ÿ¬ÿ¦ÿÿÿÿÿÿÿ±ÿÿ ÿÿÿÿÿÿÿÿÿÿÿÿÿÿÿ©ÿÿÿÿ«ÿ ÿÿÿÿÿÿÿÿ©ÿÿÿ¡ÿÿÿÿ ÿ¡ÿÿÿÿÿÿÿÿÿÿÿÿ¦ÿ ÿÿÿÿÿÿÿ¢ÿÿÿÿ¡ÿ ÿ¡ÿÿ¥ÿÿÿÿ©ÿÿ²ÿªÿ¦ÿÿÿÿÿÿÿ£ÿÿÿÿ¤ÿ¡ÿÿÿ«ÿÿÿÿÿÿÿÿÿÿÿÿ¥ÿ«ÿÿ~ÿÿÿ«ÿÿÿwÿÿÿ ÿÿÿÿ ÿÿ ÿÿÿÿÿÿÿÿÿÿÿÿÿÿÿÿÿÿÿÿÿÿÿÿÿÿÿÿÿÿ¡ÿ£ÿÿÿ¦ÿÿÿÿ¤ÿÿÿ£ÿÿÿÿÿÿÿÿÿÿÿÿÿÿÿÿÿÿÿÿÿ«ÿ¥ÿ ÿÿÿÿÿ£ÿ¢ÿÿÿÿÿÿÿÿÿÿ¢ÿ¦ÿÿÿÿÿÿÿÿ ÿÿÿÿÿÿÿÿÿÿÿÿÿÿÿÿÿÿÿ ÿÿÿÿÿÿÿ¢ÿÿÿÿ¡ÿÿÿÿÿÿÿÿÿÿÿÿÿPÿVÿÿ ÿÿÿÿÿÿÿÿÿÿÿÿÿÿÿÿÿÿÿÿÿÿ«ÿ¢ÿÿÿÿÿªÿ¦ÿÿÿÿ~ÿÿ¢ÿÿÿÿÿÿÿÿÿÿÿÿÿÿÿÿÿÿÿÿ¥ÿÿÿÿÿ£ÿÿÿÿÿÿÿÿÿÿÿ¡ÿ£ÿÿÿÿÿÿÿÿÿÿÿÿÿÿÿ­ÿÿÿ}ÿÿÿ¦ÿÿÿÿÿÿ©ÿÿÿÿÿÿÿÿÿÿÿÿÿÿÿÿÿÿÿÿÿÿ¢ÿÿÿÿÿÿ ÿÿ­ÿÿÿÿÿÿÿ ÿÿ¦ÿ§ÿÿ§ÿÿÿÿ¤ÿ¢ÿÿÿÿÿÿÿ§ÿÿÿÿÿÿÿÿ}ÿÿÿÿÿ£ÿÿÿÿÿÿÿÿÿÿÿÿÿÿ¬ÿ ÿÿÿÿ ÿÿÿzÿÿ¨ÿÿÿÿÿÿÿÿÿÿÿÿÿ ÿ­ÿ¨ÿÿÿÿÿÿÿÿÿÿÿÿÿ§ÿÿÿÿÿÿÿÿÿÿÿ¨ÿÿÿÿÿ ÿ¥ÿ¦ÿ~ÿÿÿÿÿÿÿÿÿÿÿÿÿ¦ÿÿÿÿÿ¬ÿ ÿ¢ÿÿ¥ÿÿÿÿÿÿÿÿÿÿÿÿÿÿÿÿÿÿ£ÿ¢ÿ¡ÿÿÿÿÿÿÿÿÿÿÿ¤ÿ ÿÿÿÿÿÿÿÿÿÿÿÿÿÿ§ÿÿÿÿÿÿÿÿÿ~ÿÿÿÿÿÿ¡ÿÿÿÿÿÿÿÿÿÿÿÿÿÿÿÿÿÿ£ÿ¨ÿ¨ÿÿ¢ÿÿ§ÿ£ÿÿÿ¬ÿÿÿÿzÿÿ£ÿ ÿ«ÿÿ­ÿªÿ£ÿÿÿÿÿÿ¤ÿÿÿ¢ÿ¦ÿÿÿÿÿÿÿÿÿÿÿÿÿÿÿÿÿÿÿÿÿÿÿÿÿÿÿÿÿÿ¥ÿÿÿÿÿÿ£ÿÿÿÿ|ÿÿÿÿÿÿÿ¡ÿÿÿÿ£ÿÿÿÿÿÿ£ÿ©ÿ¥ÿ¢ÿÿÿÿÿÿ ÿ ÿÿÿÿÿÿ ÿ£ÿÿÿÿÿ§ÿ¡ÿÿÿÿ©ÿÿÿÿÿÿ¢ÿÿÿÿÿÿ°ÿÿÿ¦ÿÿ¥ÿÿÿÿ|ÿÿÿÿÿÿ¡ÿÿ}ÿÿÿÿÿ¢ÿ¦ÿ®ÿÿÿ{ÿÿÿÿÿÿÿÿ¡ÿ§ÿÿÿ«ÿÿµÿÿÿÿ¬ÿÿÿÿ¬ÿÿÿÿ§ÿÿÿÿÿÿÿ¡ÿÿÿÿÿ£ÿÿÿ ÿÿÿÿÿÿÿÿÿ|ÿÿÿÿªÿ ÿÿÿ¤ÿÿ¢ÿ­ÿ¢ÿÿ ÿÿÿÿÿ£ÿ¢ÿ¦ÿ£ÿ¦ÿ ÿ£ÿ§ÿ ÿ¨ÿÿÿÿ¦ÿ¨ÿ¢ÿ§ÿÿÿÿÿÿ§ÿÿ{ÿÿ~ÿÿ¨ÿ£ÿÿÿ ÿÿ±ÿÿÿÿÿ«ÿÿÿÿÿÿ¯ÿÿÿÿÿÿÿÿÿ£ÿ¥ÿÿÿÿÿ¤ÿÿÿÿÿÿÿÿÿÿ­ÿÿÿÿ£ÿÿ²ÿÿ«ÿÿ¡ÿ¨ÿÿÿÿ£ÿ¤ÿ¥ÿÿÿ£ÿ«ÿ¨ÿ¥ÿ¥ÿ ÿ«ÿ ÿÿÿÿ©ÿ§ÿ£ÿ£ÿ¤ÿÿ®ÿ¯ÿÿÿ¦ÿ ÿÿÿÿ£ÿ§ÿ ÿÿÿÿ¢ÿÿÿÿÿÿ¨ÿ®ÿ¥ÿÿÿ¥ÿÿÿ¡ÿÿÿ{ÿbÿeÿÿ¢ÿ£ÿÿÿÿÿ§ÿ¬ÿÿ°ÿ±ÿÿÿÿÿÿ¢ÿÿÿÿÿÿ©ÿ§ÿÿÿÿÿÿ ÿÿÿ¦ÿ¬ÿ¨ÿÿÿÿÿ¡ÿÿ ÿÿÿ¥ÿÿÿ§ÿ°ÿÿÿ¤ÿ¨ÿÿÿ¯ÿ¨ÿÿÿÿÿÿ¡ÿÿÿÿÿÿÿÿ¯ÿ°ÿ£ÿ¬ÿ¥ÿÿ¦ÿ¡ÿÁÿ¤ÿÿÿÿÿ¥ÿÿÿÿÿÿ¢ÿÿÿÿÿÿÿÿÿÿÿÿÿÿÿÿ¬ÿÿÿ¢ÿÿÿÿÿÿ¡ÿ©ÿ§ÿ£ÿÿÿ¤ÿ¬ÿÿÿÿÿÿÿ«ÿ¦ÿÿ¬ÿ±ÿÿÿÿ®ÿ¥ÿÿÿÿ¢ÿÿÿÿ¤ÿ ÿÿÿÿ¢ÿÿ£ÿ ÿÿÿÿ¨ÿ¦ÿ¥ÿ«ÿ¨ÿ±ÿÿ ÿÿÿÿÿ¢ÿÿÿ¢ÿÿ¡ÿ¯ÿÿÿ¢ÿÿÿÿÿÿÿÿÿ®ÿ¦ÿxÿÿÿ¡ÿÿ ÿÿÿÿÿ~ÿuÿÿÿÿÿÿÿÿÿvÿzÿhÿtÿzÿ{ÿuÿÿpÿnÿrÿsÿiÿnÿhÿ\ÿWÿeÿmÿsÿwÿxÿÿÿÿkÿÿÿÿcÿhÿhÿÿgÿrÿpÿvÿvÿqÿrÿyÿÿ}ÿyÿÿÿÿÿÿÿÿ~ÿÿÿkÿhÿÿoÿÿwÿÿÿ|ÿpÿxÿÿsÿxÿÿÿÿÿ|ÿÿxÿ}ÿ}ÿsÿÿÿrÿnÿtÿmÿoÿwÿÿyÿoÿ{ÿÿÿÿÿzÿÿÿhÿuÿÿÿÿÿÿÿÿÿÿ¡ÿ£ÿÿÿÿÿÿÿÿÿªÿ¡ÿÿÿÿ¦ÿ«ÿÿÿÿÿÿÿÿ¨ÿ¥ÿ¡ÿ¢ÿ£ÿªÿÿ¯ÿ¨ÿÿÿ¤ÿÿÿÿÿÿ¥ÿªÿ§ÿ¥ÿÿÿÿ£ÿ ÿ¡ÿ¥ÿªÿ³ÿ ÿÿÿ ÿÿÿ°ÿ®ÿ¡ÿÿÿÿÿÿÿÿÿ¢ÿÿ®ÿªÿÿÿÿÿÿÿÿÿÿÿÿ ÿÿÿÿ ÿxÿ«ÿ¥ÿ°ÿ¨ÿÿÿÿÿÿÿ¢ÿÿÿÿÿÿÿ§ÿÿªÿ¥ÿ¢ÿÿÿÿ¦ÿ¬ÿ ÿÿÿÿ¤ÿÿ£ÿÿÿ¢ÿªÿ¡ÿªÿÿ§ÿ£ÿ©ÿ§ÿÿÿ¤ÿ¥ÿ¬ÿ ÿÿÿ£ÿÿÿÿÿÿ£ÿ¨ÿ¤ÿ¢ÿÿÿ¡ÿ¸ÿ¤ÿÿÿ¢ÿªÿ£ÿÿÿÿ¥ÿ¡ÿÿÿÿÿ£ÿÿÿ«ÿ£ÿÿÿÿÿ ÿÿÿ£ÿ«ÿ¨ÿ®ÿ©ÿÿÿÿ¢ÿÿÿÿÿÿÿÿÿÿÿ¬ÿÿÿÿÿ£ÿÿ ÿÿ ÿ¦ÿÿÿÿÿÿ²ÿ¤ÿÿ®ÿ£ÿ¢ÿ±ÿ§ÿÿ¤ÿÿÿÿ£ÿ©ÿÿ­ÿ¤ÿÿ¢ÿÿÿÿ§ÿ¤ÿÿÿÿÿÿÿ|ÿÿÿÿ­ÿ¯ÿÿÿÿ¥ÿÿÿÿÿÿ«ÿÿÿ©ÿ ÿÿ ÿÿÿÿ§ÿ¤ÿ©ÿ¯ÿ¢ÿ·ÿÿÿ ÿ³ÿ¨ÿ¡ÿ¡ÿÿÿ£ÿ ÿ¤ÿÿ±ÿÿ§ÿ«ÿÿÿÿÿÿ¡ÿªÿ¤ÿµÿªÿÿÿÿ¯ÿ¥ÿ¡ÿÿ¨ÿ©ÿ¢ÿ«ÿÿÿÿÿÿÿÿ ÿ ÿÿÿÿ¥ÿÿ´ÿÿÿÿÿ¦ÿÿÿÿ ÿ ÿ¦ÿ´ÿ¶ÿ«ÿ®ÿ¥ÿÿÿÿ ÿ§ÿ¬ÿ¥ÿ ÿzÿ ÿ¥ÿ¥ÿ§ÿÿ¥ÿ«ÿ¢ÿÿÿÿ¦ÿµÿ§ÿÿÿÿÿ¡ÿÿÿÿ«ÿªÿ¢ÿÿÿµÿ¦ÿÿÿÿ ÿÿÿÿ®ÿ¢ÿ£ÿ¬ÿ§ÿ±ÿ¨ÿ¡ÿÿÿÿÿ¡ÿÿÿ²ÿ¦ÿÿÿ¤ÿ¥ÿÿÿ¡ÿ£ÿÿÿ¢ÿ¦ÿ¡ÿ¥ÿ¯ÿªÿ¢ÿ«ÿÿÿÿÿÿ¥ÿ¦ÿ¢ÿÿÿ¢ÿÿ£ÿ¨ÿÿÿÿÿ¢ÿ§ÿ¨ÿ ÿÿªÿÿ£ÿÿÿÿÿÿªÿ¨ÿ ÿ¢ÿ¤ÿ¡ÿ¡ÿ¢ÿ´ÿ¬ÿÿÿ¡ÿªÿ ÿ«ÿ¸ÿ«ÿ¥ÿ¤ÿ¦ÿªÿ©ÿ¬ÿ ÿ¡ÿ¨ÿ ÿÿ£ÿ¨ÿ¦ÿ¤ÿ¨ÿÿÿ©ÿ¥ÿ£ÿ ÿÿ§ÿ¸ÿ¶ÿ¦ÿ²ÿÿÿ¢ÿ§ÿ¢ÿÿ¡ÿ¨ÿÿÿ§ÿ¦ÿ©ÿÿ«ÿªÿÿ ÿ¡ÿÿÿÿÿÿÿÿ¡ÿÿ¡ÿ«ÿÿ©ÿ¡ÿ¤ÿ£ÿÿÿÿÿ±ÿ«ÿ¦ÿ§ÿ¢ÿ ÿÿÿ®ÿªÿ±ÿÿ©ÿ­ÿ¢ÿ§ÿ®ÿ§ÿ£ÿ­ÿ ÿ«ÿ¥ÿ¢ÿ¥ÿÿÿ¨ÿ©ÿÿÿ¯ÿ´ÿ¤ÿ©ÿ©ÿÿ ÿ¥ÿ£ÿ¬ÿ ÿ®ÿ©ÿ©ÿ´ÿ­ÿÿÿ¬ÿ¬ÿÿÿ£ÿ¢ÿ¦ÿ¬ÿÿ]ÿ:ÿ`ÿÿ§ÿÿÿÿÿÿÿÿ ÿ¢ÿÿ¡ÿÿÿÿ¡ÿ¢ÿÿÿÿÿÿÿÿÿ¯ÿ§ÿÿ²ÿ£ÿÿ ÿÿÿÿÿÿÿÿ­ÿÿÿÿ©ÿ®ÿ©ÿÿÿ¥ÿÿ£ÿ¥ÿ¦ÿ¬ÿ£ÿ ÿ¢ÿÿ¢ÿÿÿÿ¡ÿ¥ÿ¢ÿÿÿÿÿÿÿ£ÿ©ÿÿÿÿÿÿÿ¨ÿÿÿÿÿÿÿÿÿ¢ÿ ÿÿÿÿÿÿÿÿÿÿ¨ÿÿ£ÿÿ¥ÿÿÿ¦ÿ¨ÿÿÿÿÿ¢ÿ£ÿ ÿ¨ÿ¥ÿ ÿ¢ÿÿÿ¡ÿÿ¯ÿÿÿ£ÿ ÿÿ¢ÿÿ¥ÿ¡ÿÿÿ ÿ£ÿ£ÿ£ÿ¡ÿ ÿ¢ÿÿ©ÿ¤ÿ ÿ£ÿÿÿÿ ÿÿÿÿÿÿ£ÿ­ÿ®ÿ¡ÿ¡ÿ­ÿ§ÿÿÿÿ¬ÿ«ÿ£ÿ§ÿ¥ÿ¨ÿ§ÿÿÿÿµÿ®ÿ©ÿ«ÿÿÿ¤ÿ¢ÿÿÿÿÿ¼ÿ³ÿ ÿ©ÿ¤ÿÿÿÿÿ¢ÿ¢ÿ¡ÿ«ÿÿ£ÿÿÿ£ÿ£ÿ¥ÿ¦ÿÿÿ ÿ¦ÿ¬ÿÿÿ°ÿ¤ÿÿÿ¢ÿ¦ÿÿ¥ÿ¢ÿ£ÿ¢ÿ´ÿ²ÿÿÿ¤ÿÿÿÿÿÿºÿ¡ÿ¢ÿ¦ÿ¦ÿªÿªÿ©ÿªÿ¨ÿ¢ÿ ÿ­ÿ¤ÿ¢ÿ¬ÿ£ÿ¡ÿ¤ÿ¢ÿÿÿ¢ÿÿ¡ÿÿÿ°ÿ¹ÿ¢ÿÿÿ ÿÿ£ÿ¤ÿ¤ÿ©ÿ§ÿ«ÿ©ÿ ÿÿ ÿ¬ÿ«ÿ¥ÿ¢ÿÿÿÿÿÿ ÿ¦ÿÿÿÿ¦ÿ§ÿÿ¡ÿÿÿ ÿ¡ÿ¥ÿ¢ÿ¨ÿ ÿ©ÿ¢ÿÿÿÿ¦ÿÿ¤ÿ ÿÿÿÿÿÿ¬ÿªÿ¡ÿ¥ÿªÿ¡ÿÿ¢ÿ§ÿ­ÿ­ÿ ÿÿ£ÿ­ÿªÿ§ÿ¦ÿÿÿ¯ÿ¹ÿ³ÿÿÿ¬ÿÿ¦ÿ¢ÿÿÿ ÿ¥ÿ¯ÿ¨ÿ¦ÿ«ÿ¨ÿ¯ÿ¨ÿÿÿ§ÿµÿ¦ÿÿÿÿ¬ÿ¯ÿªÿÿÿÿÿ§ÿÿÿ¢ÿ¬ÿ¯ÿ¥ÿÿ¢ÿÿ¦ÿ ÿ«ÿ£ÿ¡ÿ¥ÿ¤ÿ«ÿ¢ÿ«ÿ²ÿ¬ÿ§ÿ¡ÿÿÿÿ­ÿÿÿ¢ÿ¥ÿÿ¤ÿÿÿÿ ÿ¥ÿ¦ÿÿÿ¯ÿ«ÿ©ÿÿ¢ÿÿ¥ÿÿ¢ÿ ÿÿ¦ÿ¬ÿÿ¢ÿ£ÿÿ ÿ§ÿªÿ§ÿÿ§ÿÿÿÿÿÿÿ¢ÿ§ÿ¥ÿ¦ÿÿÿ¤ÿÿÿ«ÿÿ¢ÿÿ¦ÿ¡ÿ ÿÿÿ­ÿÁÿºÿÿÿ¤ÿ¢ÿ«ÿÿ¤ÿÿ¡ÿ£ÿ¡ÿ¢ÿ¥ÿ¦ÿ¥ÿÿÿ¦ÿÿ ÿÿ£ÿÿÿÿ¥ÿ§ÿ£ÿÿÿ¡ÿ ÿ­ÿ¡ÿÿÿ£ÿÿ¢ÿ¡ÿÿÿÿÿ¨ÿ£ÿ¤ÿÿÿÿ§ÿ¦ÿ¥ÿ¨ÿ¨ÿ£ÿ¢ÿÿÿÿªÿ¦ÿ¢ÿ¡ÿÿÿ¡ÿÿÿÿÿ¦ÿ«ÿÿ¦ÿ®ÿÿ¨ÿ¦ÿÿÿ¡ÿÿ¡ÿ¢ÿÿÿÿÿÿÿÿ§ÿÿÿÿÿÿ}ÿÿ¥ÿÿÿzÿÿÿÿÿÿÿÿÿ{ÿÿzÿyÿÿÿzÿ|ÿÿ}ÿÿÿÿvÿtÿÿÿÿxÿÿÿÿÿÿ~ÿuÿ~ÿÿÿÿÿÿ~ÿÿÿÿÿÿÿÿÿÿÿÿÿÿ~ÿÿÿÿ|ÿ|ÿÿÿ}ÿ}ÿ|ÿ{ÿtÿoÿwÿvÿvÿuÿlÿnÿ\ÿiÿoÿpÿqÿrÿtÿgÿxÿmÿÿvÿ}ÿ|ÿuÿjÿkÿkÿoÿrÿrÿ{ÿ|ÿvÿzÿ}ÿ{ÿyÿtÿÿÿuÿpÿÿÿuÿÿÿxÿÿÿsÿÿÿÿÿÿÿÿÿÿÿÿ§ÿÿ­ÿÿÿ§ÿ±ÿ¡ÿÿÿÿÿÿÿÿÿÿÿÿÿÿÿ ÿÿÿÿÿ«ÿÿÿÿxÿÿ ÿÿÿÿÿ¨ÿÿÿÿÿÿÿÿ ÿªÿ§ÿÿÿÿÿÿÿ±ÿ¢ÿÿÿ¦ÿÿÿÿÿÿÿÿ«ÿ¤ÿÿÿÿÿÿ ÿÿ¢ÿÿÿÿ¢ÿ£ÿÿ¢ÿÿÿ¤ÿÿÿÿÿÿ¢ÿÿÿÿ¤ÿÿÿÿ¢ÿ¥ÿ¡ÿÿÿÿÿÿÿÿÿÿÿÿ ÿÿ¨ÿÿÿ£ÿÿÿÿÿ ÿ ÿÿ}ÿÿÿÿÿÿÿÿ­ÿÿ«ÿÿ¡ÿ¥ÿÿ¡ÿÿ£ÿÿÿ¦ÿÿÿÿÿ¢ÿÿÿÿ ÿ£ÿÿÿ¤ÿ¦ÿÿÿ¡ÿ¨ÿÿÿÿÿÿ¤ÿ¢ÿÿªÿÿÿÿÿ ÿÿÿÿÿÿÿÿÿ£ÿÿ£ÿÿÿ¯ÿ©ÿÿÿÿÿÿÿÿÿÿÿÿÿÿÿÿ ÿÿÿÿÿÿÿÿÿ§ÿ«ÿÿ¡ÿ§ÿ¦ÿÿÿÿÿÿ ÿÿÿ¡ÿÿÿÿÿÿÿ ÿ§ÿÿÿ¥ÿ¡ÿÿ«ÿÿÿÿÿÿÿÿ«ÿÿ¡ÿÿÿÿÿÿÿÿÿÿÿÿÿÿÿÿÿ¢ÿ¢ÿÿ¤ÿ¡ÿ ÿÿÿÿÿÿ®ÿÿÿÿÿÿÿÿÿ¢ÿÿÿÿÿÿÿÿÿÿÿÿÿÿÿÿÿÿÿÿÿÿ¤ÿÿÿÿ ÿÿÿÿÿ¢ÿÿÿÿÿÿ¨ÿÿÿÿÿÿ¢ÿÿÿÿÿÿÿÿÿ ÿÿÿ¥ÿÿÿÿÿ ÿ¡ÿÿ¨ÿÿÿÿÿÿÿÿÿÿ¥ÿÿÿÿÿÿ~ÿÿÿÿÿÿÿ ÿÿÿÿÿÿÿÿÿÿÿÿ}ÿÿÿÿÿÿÿÿÿÿÿÿÿÿÿÿÿ¡ÿ§ÿ ÿÿ«ÿÿÿ~ÿÿÿÿÿÿÿeÿOÿtÿÿÿÿÿÿÿÿÿ¡ÿÿÿÿÿÿÿÿÿÿÿÿ ÿ¦ÿÿÿÿÿÿÿÿÿÿ~ÿÿÿÿÿÿÿÿÿÿÿ­ÿÿÿÿÿÿ¡ÿÿÿÿÿÿÿÿÿÿÿÿÿÿÿÿÿÿÿÿÿÿÿ ÿÿÿÿÿÿÿÿÿÿÿÿÿÿÿÿ«ÿ­ÿÿÿÿÿÿÿÿÿÿÿÿÿÿÿ¥ÿ§ÿÿÿÿÿÿÿÿÿÿÿÿÿ§ÿ§ÿÿÿÿÿÿÿÿÿÿÿÿÿÿÿÿÿÿÿÿ¦ÿÿÿÿÿÿÿ®ÿÿ£ÿÿÿÿÿÿÿÿÿÿÿÿÿÿÿÿÿÿÿ ÿÿÿÿÿÿÿÿÿÿÿÿÿÿÿ§ÿ¨ÿ§ÿÿÿÿÿÿ¡ÿÿÿ¢ÿ£ÿ§ÿÿÿÿÿÿÿÿÿÿ~ÿÿÿ|ÿÿÿ¡ÿ¥ÿÿÿÿÿÿÿÿÿ ÿ¥ÿÿxÿ}ÿÿÿÿÿÿÿÿÿÿÿÿÿÿyÿÿ§ÿµÿÿ©ÿÿÿÿÿÿ¢ÿ¢ÿÿªÿÿ®ÿÿÿ~ÿÿÿÿÿÿÿÿÿÿÿÿÿ ÿÿÿÿÿÿ£ÿ ÿÿÿÿÿÿÿÿ§ÿÿÿÿÿÿÿÿÿ}ÿ¦ÿÿÿÿ¤ÿÿÿÿÿÿªÿÿÿ{ÿ{ÿ¤ÿÿÿÿÿÿÿÿÿÿÿÿzÿÿÿÿÿ¦ÿ±ÿÿÿÿÿÿÿÿ ÿÿ¢ÿ ÿÿÿÿÿÿ¢ÿÿÿ§ÿÿ{ÿÿÿÿÿÿÿÿ¶ÿ«ÿÿÿÿ¨ÿÿÿ¦ÿÿÿÿÿÿÿÿÿÿ}ÿÿ ÿÿÿÿÿÿÿÿÿÿÿÿÿÿÿÿÿÿÿÿÿÿ¨ÿ ÿ{ÿÿÿÿ¦ÿÿÿÿÿÿÿÿ¢ÿÿÿ¥ÿÿÿÿ§ÿ¡ÿ¤ÿÿÿÿÿ£ÿÿÿÿÿÿÿÿÿÿ¢ÿÿÿÿÿÿÿÿÿÿÿ¤ÿÿÿÿÿªÿÿÿ«ÿÿÿÿÿÿ}ÿÿÿ§ÿ¡ÿÿ¥ÿªÿªÿÿyÿÿÿÿÿÿÿÿÿÿÿ¤ÿ ÿÿ¥ÿ¤ÿÿÿÿÿÿÿÿ¡ÿ©ÿ£ÿÿÿ£ÿ­ÿÿÿ£ÿÿÿÿÿÿÿ¬ÿÿÿ¢ÿÿÿÿÿÿ¯ÿ¦ÿÿÿÿÿ¢ÿÿÿÿ­ÿ©ÿ ÿ¨ÿ¡ÿÿÿÿÿÿÿ¨ÿÿÿÿÿ©ÿ£ÿÿÿÿÿÿ§ÿÿªÿ«ÿ¨ÿÿÿ¡ÿÿÿ§ÿ¤ÿ©ÿ«ÿªÿÿÿÿ¢ÿ¥ÿ¤ÿ ÿÿ ÿ¢ÿÿÿÿÿÿÿ¡ÿÿÿÿÿÿÿ¢ÿyÿÿÿÿÿ©ÿÿÿÿ¨ÿÿ¦ÿÿ¥ÿ£ÿÿÿÿÿÿÿÿÿÿÿÿÿÿ¦ÿ­ÿÿÿÿÿÿÿ¥ÿ¢ÿÿ«ÿ¤ÿÿÿÿÿ¬ÿÿ§ÿÿ¡ÿ¢ÿÿÿÿ ÿÿ§ÿªÿ¡ÿ¢ÿ ÿÿ¡ÿ¡ÿÿ®ÿ¨ÿ¥ÿªÿ¥ÿ©ÿÿ¤ÿªÿÿ£ÿ©ÿÿ¤ÿ¨ÿ¡ÿÿ¥ÿÿÿ¦ÿÿ¡ÿÿÿÿÿÿÿ ÿ£ÿÿ¡ÿ¯ÿ§ÿÿÿ¨ÿÿÿ¥ÿÿÿlÿ0ÿAÿpÿÿÿÿÿÿ¦ÿÿ­ÿÿ£ÿ ÿ ÿ«ÿ§ÿÿÿÿÿÿÿ ÿ¡ÿÿÿÿÿÿÿÿ¢ÿ¥ÿ ÿÿ ÿ¨ÿ§ÿ¥ÿÿÿ¥ÿÿÿÿÿ¦ÿ¢ÿÿÿ§ÿÿÿÿÿÿÿ¤ÿÿÿÿÿÿ¢ÿÿÿ¬ÿ©ÿÿÿÿÿÿ ÿÿ¡ÿ®ÿÿ´ÿÿ¨ÿ£ÿÿÿÿªÿ¦ÿÿÿÿÿ¥ÿÿÿÿÿ£ÿ¡ÿÿÿ«ÿ¤ÿÿÿÿÿÿÿ«ÿÿÿÿÿÿÿÿÿÿ¥ÿ¨ÿÿÿÿÿ¤ÿ©ÿ ÿÿÿÿÿ£ÿÿÿ¬ÿÿ¢ÿÿÿÿ¬ÿ±ÿÿ«ÿ¦ÿÿ­ÿ¤ÿÿÿÿÿÿ ÿ¥ÿ¥ÿ¢ÿÿÿÿ«ÿªÿÿ¢ÿÿ¢ÿÿÿÿÿÿ¡ÿ¢ÿÿ ÿÿÿ¨ÿ¥ÿÿÿÿÿÿÿÿÿ£ÿÿ¥ÿ¦ÿÿÿ¢ÿÿ£ÿÿÿÿÿÿÿÿxÿÿ|ÿ{ÿÿÿÿÿÿ}ÿzÿÿ{ÿnÿqÿpÿÿxÿxÿvÿfÿfÿ}ÿÿqÿjÿkÿqÿuÿsÿrÿÿÿhÿsÿgÿ}ÿzÿZÿVÿÿ}ÿwÿzÿpÿaÿkÿuÿsÿÿÿrÿqÿxÿÿÿÿuÿqÿ~ÿÿ}ÿuÿiÿÿÿpÿsÿÿÿÿÿ}ÿ}ÿ~ÿ~ÿÿÿÿÿ}ÿkÿmÿzÿÿyÿoÿÿÿ}ÿxÿ{ÿqÿiÿzÿ}ÿwÿ}ÿÿÿÿÿÿÿÿÿuÿÿpÿÿxÿxÿÿÿÿÿÿÿÿÿÿÿÿÿÿÿÿ¦ÿÿÿÿÿ¡ÿ¢ÿ¨ÿÿÿÿÿÿÿ¥ÿ¦ÿÿÿÿÿÿ°ÿ ÿ£ÿÿÿ¤ÿÿÿÿÿ ÿÿÿ¦ÿÿÿÿ ÿ¬ÿÿÿÿÿ¡ÿÿÿÿ£ÿÿÿ§ÿ¨ÿ¦ÿ¤ÿÿÿÿÿÿªÿÿÿ¨ÿ§ÿÿÿ ÿ§ÿÿÿÿÿÿÿÿÿÿ ÿ ÿÿÿ²ÿ¡ÿÿÿÿ§ÿ°ÿ¤ÿ¡ÿÿ¢ÿ§ÿ£ÿÿÿÿ¡ÿ¥ÿÿ©ÿ¡ÿÿÿÿÿÿ¥ÿ¢ÿÿÿÿ¤ÿÿÿÿÿÿ¥ÿ ÿÿÿÿÿ¡ÿ¢ÿÿÿ¡ÿ§ÿÿ¤ÿÿ£ÿ¤ÿÿÿÿÿ¦ÿ¨ÿ£ÿ§ÿÿÿÿ§ÿÿÿÿ«ÿÿÿÿÿÿÿ­ÿ©ÿÿÿ©ÿ°ÿ£ÿÿÿ¢ÿ©ÿ¢ÿÿÿÿÿÿ£ÿ¤ÿ¦ÿ©ÿ ÿ¤ÿÿÿ¥ÿÿÿ¡ÿ­ÿ­ÿÿÿÿÿÿÿÿÿÿÿÿ£ÿ£ÿªÿªÿ¦ÿÿÿ¦ÿ¡ÿÿÿ¯ÿ®ÿÿ ÿ£ÿÿ¡ÿ¥ÿ¢ÿÿÿÿ£ÿ¥ÿ¥ÿ¤ÿ¢ÿÿÿÿÿÿÿÿ£ÿÿ ÿ©ÿÿÿÿÿÿÿÿ¯ÿ¯ÿ ÿ¬ÿ¤ÿÿÿÿÿÿÿÿÿÿÿ¡ÿÿÿ£ÿÿ¨ÿ·ÿ§ÿÿÿÿÿÿÿ°ÿÿÿÿÿ¡ÿÿÿ­ÿ¡ÿÿÿÿ¡ÿ°ÿÿÿÿÿÿÿÿ§ÿ¨ÿ§ÿ§ÿÿÿ¡ÿªÿÿ ÿ¯ÿ°ÿ©ÿ¨ÿÿªÿ¡ÿÿÿÿÿÿÿÿÿ¥ÿÿ¦ÿ¨ÿ¬ÿ¿ÿ¤ÿÿ¤ÿ¢ÿÿÿÿÿ¨ÿ·ÿ¾ÿ«ÿ§ÿ©ÿÿÿÿ¥ÿ¦ÿ¥ÿ¦ÿÿÿ­ÿÿÿ«ÿ§ÿ¯ÿ§ÿÿÿ ÿÿ¤ÿ¤ÿÿÿ¡ÿÿÿÿ¥ÿ ÿÿÿÿÿ©ÿ¦ÿ§ÿ§ÿÿÿ¥ÿ©ÿ ÿÿÿ¨ÿ ÿ¤ÿ§ÿ©ÿ­ÿ­ÿ¢ÿÿ©ÿ§ÿÿ ÿÿ£ÿ¨ÿÿ£ÿ¦ÿ©ÿ«ÿ§ÿ¡ÿÿÿÿÿÿ¤ÿÿ§ÿªÿ¤ÿ£ÿÿÿÿÿÿ§ÿ±ÿ®ÿ¤ÿ£ÿ²ÿ·ÿÿ­ÿÿÿÿ ÿ¡ÿ¥ÿ§ÿ¤ÿÿ£ÿªÿÿ°ÿÿ§ÿ£ÿÿÿ¨ÿ®ÿÿÿ ÿÿÿ¬ÿ³ÿ£ÿÿÿÿ¢ÿªÿ¬ÿ¥ÿ­ÿ±ÿ«ÿ¤ÿ¤ÿ©ÿ¤ÿ§ÿ¨ÿ¡ÿÿÿÿ«ÿ¯ÿ§ÿªÿÿ ÿÿÿ£ÿ§ÿ¦ÿ¡ÿ¦ÿ­ÿ£ÿºÿÿ§ÿ­ÿÿÿÿ¥ÿ¢ÿÿ¡ÿÿ¥ÿ¥ÿÿ¤ÿ¦ÿÿÿ¤ÿÿ¡ÿÿ±ÿ¥ÿÿÿÿÿ¨ÿ¤ÿÿ¡ÿ£ÿÿÿÿÿÿ¥ÿ¨ÿÿ¦ÿªÿºÿ±ÿ¥ÿ ÿÿÿ¥ÿ§ÿÿ©ÿªÿ¨ÿ¤ÿÿÿÿÿ´ÿ¦ÿÿÿ¥ÿ©ÿ¦ÿ©ÿ£ÿ¤ÿ ÿÿ¤ÿ¢ÿ¥ÿ¨ÿ¢ÿ­ÿ£ÿ©ÿ ÿ§ÿ¡ÿ¨ÿ±ÿ«ÿ¥ÿÿÿ²ÿ¡ÿÿÿ¡ÿ«ÿ¬ÿ©ÿÿ>ÿ'ÿwÿÿÿÿÿÿÿÿÿªÿ«ÿ ÿÿÿÿÿÿÿÿÿÿ ÿ²ÿ¥ÿÿ¶ÿ³ÿÿÿ©ÿ¨ÿ¥ÿÿÿÿÿÿÿÿÿÿÿÿÿÿÿÿÿÿÿ©ÿÿÿ¤ÿ§ÿ§ÿ§ÿ£ÿÿ¡ÿÿÿ¢ÿ°ÿ¸ÿ¨ÿÿÿÿÿÿÿÿÿÿ¡ÿ ÿÿÿÿÿÿÿÿÿÿÿÿÿÿªÿÿ¡ÿ©ÿÿÿÿÿÿÿ¨ÿÿÿÿ®ÿ¥ÿÿ¥ÿ²ÿªÿ ÿÿÿ«ÿ©ÿ©ÿ¥ÿ¡ÿ ÿ ÿÿ£ÿ¥ÿÿ­ÿ¦ÿ ÿÿÿ¥ÿªÿ ÿ±ÿ³ÿ ÿ¨ÿ¨ÿ¢ÿ­ÿ¬ÿÿÿÿ ÿ¨ÿ§ÿ§ÿ§ÿ ÿ ÿ¦ÿ¥ÿÿÿ¡ÿÿÿ¡ÿ¡ÿÿÿÿÿ£ÿ´ÿ¸ÿÿ®ÿ§ÿ¨ÿ¦ÿ¢ÿ¨ÿ§ÿÿ¥ÿ£ÿªÿ¦ÿ£ÿ§ÿªÿÿÿÿÿÿÿ¡ÿÿ§ÿ¥ÿ®ÿ¤ÿÿÿÿÿ¡ÿ¡ÿÿ¨ÿÿÿÿ¡ÿ«ÿ¬ÿ¢ÿ£ÿ¯ÿ¡ÿÿ§ÿ´ÿÿ£ÿÿ¡ÿ«ÿ¤ÿÿ¡ÿ©ÿ«ÿÿ¯ÿ§ÿ¢ÿ¢ÿ©ÿ«ÿ¡ÿÿÿÿÿ´ÿ£ÿÿÿ¦ÿªÿ®ÿ­ÿ­ÿµÿ­ÿÿÿ¦ÿ¦ÿ ÿ¤ÿ¢ÿÿ¥ÿ¯ÿ©ÿ ÿ§ÿ¨ÿÿ¥ÿÿÿ®ÿ¥ÿÿÿ¢ÿ ÿÿ¡ÿ ÿµÿ¯ÿ£ÿ¬ÿ¦ÿ¦ÿ¡ÿ£ÿ©ÿ®ÿ²ÿ£ÿÿ¯ÿ®ÿµÿÿÿÿÿÿÿÿ£ÿ®ÿÿÿ¥ÿ§ÿ¤ÿÿ¬ÿ¦ÿ¥ÿÿÿ¡ÿ¤ÿ°ÿ ÿ¯ÿ®ÿÿÿÿÿ¡ÿ§ÿ¡ÿÿ§ÿ©ÿÿÿ¦ÿ£ÿ¥ÿ£ÿÿÿÿÿ ÿ¢ÿÿÿÿ¯ÿ¯ÿÿÿÿÿÿÿÿ¢ÿ¤ÿ£ÿ ÿÿÿ¡ÿ£ÿ¤ÿ§ÿÿ¥ÿÿÿ¡ÿ¡ÿÿÿ ÿ«ÿ­ÿ©ÿÿ®ÿÿ¬ÿ¨ÿ©ÿ£ÿ¢ÿ£ÿ¤ÿ£ÿ ÿ£ÿ¡ÿÿÿ²ÿÿÿ ÿÿÿÿÿ©ÿ¦ÿ¤ÿÿÿ©ÿ¢ÿÿªÿªÿ¤ÿ¤ÿ«ÿ¢ÿ¡ÿ¡ÿ¥ÿ¥ÿÿÿÿ¥ÿ ÿ¡ÿÿÿªÿÿ ÿ£ÿÿÿÿÿÿÿ£ÿ¡ÿÿÿ¦ÿÿÿÿÿÿÿÿÿÿ ÿ¥ÿ©ÿ¨ÿ®ÿ¦ÿÿ¤ÿ£ÿ³ÿ£ÿÿ¥ÿ«ÿ¥ÿ£ÿªÿ³ÿ¯ÿÿ¡ÿ©ÿÿÿ¯ÿ ÿ«ÿ§ÿ¦ÿ«ÿ£ÿÿÿ«ÿ³ÿ¯ÿ®ÿ¦ÿ ÿ£ÿÿÿÿ¥ÿ¨ÿÿÿÿ ÿÿÿ¨ÿ¯ÿªÿ¬ÿ¤ÿÿÿÿÿÿÿ£ÿ£ÿ«ÿ¬ÿ¬ÿÿ«ÿ©ÿÿÿ¤ÿªÿ¯ÿ©ÿÿÿ©ÿ£ÿÿ£ÿ¨ÿ±ÿÿ«ÿ³ÿÿÿÿ¡ÿ¬ÿ¯ÿ±ÿ¢ÿÿÿ¡ÿ¢ÿ¦ÿÿÿÿÿÿ¢ÿ§ÿÿÿÿÿÿÿÿÿÿÿÿxÿÿgÿÿ|ÿÿÿÿÿÿÿÿÿÿÿÿsÿ~ÿyÿÿÿ|ÿsÿÿ}ÿ{ÿÿÿÿtÿsÿÿÿÿÿÿÿÿÿpÿÿ~ÿ¡ÿÿÿÿÿxÿÿÿÿÿÿÿÿÿÿÿÿÿÿÿÿÿÿÿÿ~ÿÿ|ÿÿzÿsÿsÿ~ÿ~ÿxÿsÿrÿ~ÿÿÿqÿzÿyÿtÿfÿzÿ}ÿzÿhÿlÿÿ~ÿsÿ~ÿ{ÿmÿrÿvÿxÿ|ÿsÿrÿsÿtÿ~ÿÿÿ|ÿ|ÿÿuÿkÿÿqÿnÿÿÿ{ÿ{ÿ~ÿÿÿÿÿÿÿ¡ÿÿÿÿÿÿÿÿÿÿÿÿÿ§ÿÿÿÿÿÿÿÿÿÿÿÿÿÿÿÿ¢ÿ¥ÿÿÿ¶ÿÿÿÿ¦ÿÿÿ¬ÿ³ÿ¢ÿÿÿ£ÿÿÿÿÿÿÿÿÿÿÿÿÿÿÿÿÿ¥ÿ¢ÿÿÿÿÿÿÿÿÿ¡ÿªÿ¬ÿ¨ÿÿÿÿÿ¢ÿ³ÿÿÿÿ¥ÿÿÿ®ÿÿÿ¦ÿ§ÿÿÿÿ ÿÿ ÿ¯ÿ¥ÿÿÿÿÿÿÿÿÿ ÿÿÿÿÿÿÿÿÿÿÿÿÿÿ«ÿ³ÿ§ÿÿÿÿÿÿÿÿÿÿÿÿÿÿÿÿ¦ÿ¶ÿÿÿÿÿ¡ÿ¢ÿÿÿÿÿÿÿÿÿÿÿ¡ÿÿÿÿÿÿÿÿÿÿÿÿÿ§ÿ¡ÿ¡ÿÿÿÿÿÿÿÿÿÿ¨ÿÿÿÿwÿÿÿÿ¢ÿ¤ÿÿÿÿÿ¬ÿ¥ÿÿÿÿ¡ÿÿÿ©ÿ£ÿ ÿ¡ÿÿÿÿÿÿÿÿÿÿÿ¢ÿ¨ÿÿ ÿÿÿÿ©ÿÿÿÿ¤ÿ§ÿÿÿ ÿÿÿÿÿ£ÿÿÿÿÿÿÿªÿ·ÿÿÿÿÿÿÿ¥ÿÿÿÿÿÿ¤ÿÿÿ¥ÿÿÿÿÿÿ ÿÿÿÿÿÿ ÿ©ÿÿÿÿÿÿÿÿ¥ÿÿÿÿÿÿÿ©ÿÿÿÿÿÿÿÿÿÿÿÿÿ]ÿLÿhÿÿÿÿÿÿÿÿ¦ÿÿÿ ÿÿÿÿÿ¨ÿÿÿ©ÿ·ÿ ÿxÿÿªÿÿ­ÿ¤ÿÿÿzÿ¥ÿ¤ÿÿÿÿÿÿÿÿÿ£ÿ®ÿÿÿÿÿÿÿÿÿÿÿÿÿÿÿ ÿÿÿÿÿÿÿ¦ÿÿÿ«ÿÿ¡ÿÿÿÿÿÿÿ¢ÿÿÿÿÿÿÿÿÿÿÿ¢ÿÿÿÿÿÿÿ¡ÿÿ¡ÿÿÿÿÿÿÿÿÿÿ¢ÿÿÿÿÿ ÿÿÿ¡ÿ£ÿÿÿÿÿÿÿÿAÿ&ÿ{ÿÿÿ¢ÿÿ«ÿ£ÿÿÿzÿÿÿÿÿÿ£ÿªÿ®ÿ¤ÿ¡ÿÿÿÿÿÿ¥ÿÿÿ ÿÿÿÿÿÿ£ÿ©ÿÿ³ÿÿÿ ÿÿ¢ÿ©ÿÿÿÿÿ©ÿÿÿÿÿÿ¢ÿÿÿÿÿÿÿÿÿÿÿ ÿ§ÿ¥ÿÿÿÿÿÿÿÿÿÿÿÿÿÿÿÿÿÿÿÿÿÿªÿ£ÿªÿÿÿÿÿÿÿÿ£ÿÿÿÿÿÿ¥ÿÿÿÿÿÿÿÿÿÿÿÿÿÿ£ÿÿÿÿ¡ÿÿÿÿÿÿÿÿÿÿÿ²ÿÿÿ§ÿ¨ÿ¬ÿÿÿÿÿ¤ÿÿÿÿÿ«ÿÿÿ©ÿÿÿÿÿÿÿÿÿÿÿÿÿÿÿÿÿÿÿÿÿÿÿ¬ÿÿÿÿÿÿÿ¥ÿ£ÿÿÿÿ¥ÿ~ÿ{ÿÿÿÿÿ£ÿ¢ÿÿ¢ÿÿÿÿ£ÿÿÿ}ÿÿÿÿ¨ÿ¥ÿÿ¨ÿÿÿÿ£ÿÿÿÿÿÿÿÿÿÿÿÿ¡ÿ ÿ¡ÿ«ÿ¤ÿÿÿ©ÿÿÿµÿÿ~ÿÿÿÿªÿÿÿÿÿÿÿÿÿÿÿ£ÿ§ÿ£ÿ¢ÿÿÿÿÿÿÿyÿÿÿÿÿ|ÿÿÿÿÿ¬ÿ¢ÿÿÿÿÿÿÿÿÿÿªÿ¢ÿÿ¡ÿÿÿÿÿÿÿ~ÿÿÿÿ¤ÿÿÿzÿ¢ÿÿwÿ¦ÿ}ÿÿÿÿÿ¡ÿÿÿ³ÿÿÿÿÿÿÿÿÿÿÿÿÿÿªÿ ÿÿÿÿÿÿÿÿÿ ÿÿzÿÿÿÿÿÿÿÿ¡ÿÿÿÿÿÿÿÿÿÿ¦ÿ­ÿÿÿ|ÿÿÿÿÿÿ¦ÿÿÿÿÿÿÿÿÿÿÿÿ ÿÿÿÿÿÿÿÿ¢ÿ¤ÿ¡ÿÿÿÿÿ¡ÿ¢ÿÿÿÿÿÿzÿÿÿÿÿÿÿÿÿÿÿÿÿ©ÿ ÿ£ÿÿÿÿ§ÿ¢ÿ¤ÿÿÿÿÿÿÿÿ£ÿÿÿÿ¢ÿÿÿÿÿÿÿÿ¢ÿÿÿÿÿÿ¦ÿÿÿÿÿÿÿ£ÿ¦ÿÿÿÿ¡ÿÿÿ«ÿÿÿÿÿÿÿÿÿÿÿÿ¥ÿ}ÿÿÿÿÿÿ£ÿ¤ÿÿÿÿÿÿ¨ÿ§ÿ¡ÿ¦ÿ¢ÿÿÿÿ¡ÿÿÿÿÿÿ ÿ¥ÿÿÿÿ£ÿ¶ÿ«ÿ¯ÿÿÿ§ÿÿÿ ÿÿÿÿÿÿÿÿÿ¡ÿÿÿ¨ÿÿÿÿ ÿÿÿÿÿÿÿÿÿÿÿÿÿÿ£ÿÿÿÿÿÿÿÿÿÿ¬ÿÿ ÿ´ÿÿÿ ÿÿ¦ÿÿÿ¦ÿÿ¤ÿÿÿÿÿÿÿÿÿÿ¡ÿÿ¡ÿ¡ÿÿÿÿ¡ÿÿÿ¡ÿÿÿ¢ÿÿ ÿ ÿzÿÿ­ÿÿ®ÿ«ÿ¦ÿ£ÿ£ÿ¥ÿÿÿÿÿÿÿÿÿ£ÿ ÿÿÿ ÿ³ÿ¨ÿÿÿÿÿÿÿÿÿ ÿÿÿÿ¡ÿ§ÿÿ¡ÿ£ÿÿÿÿ¯ÿ ÿÿÿÿÿ«ÿ¢ÿ¡ÿ©ÿ£ÿÿÿÿÿ¥ÿ¢ÿÿ§ÿ¨ÿÿÿªÿ¦ÿ¦ÿÿÿÿÿÿÿ«ÿ¬ÿÿ¡ÿ¯ÿÿ¤ÿÿÿ¤ÿÿ§ÿ£ÿ§ÿÿ ÿÿ£ÿ¡ÿÿÿ¥ÿÿÿ¦ÿÿÿjÿ'ÿ"ÿXÿÿÿÿ¡ÿÿ©ÿ¥ÿªÿ§ÿ¨ÿ¢ÿ£ÿ¦ÿ¤ÿ ÿÿÿÿÿÿÿ¢ÿ£ÿ¡ÿ¡ÿÿÿÿÿÿ·ÿ¯ÿÿÿÿÿ ÿÿÿÿÿ§ÿÿ°ÿÿ§ÿÿÿÿÿÿÿÿÿÿÿÿÿÿÿÿ ÿÿÿ®ÿ¡ÿÿÿÿÿÿ¤ÿÿÿ§ÿÿ§ÿÿÿÿ¤ÿÿ£ÿÿÿ¬ÿ¢ÿÿ ÿ¢ÿ ÿÿÿ©ÿ¢ÿÿÿ¯ÿ¬ÿÿªÿÿÿÿÿ¡ÿÿÿ¤ÿÿÿ ÿ¨ÿÿÿÿ¦ÿ¨ÿÿÿÿÿ¨ÿÿÿÿÿÿ¦ÿÿ¡ÿ¢ÿ®ÿÿªÿÿ}ÿÿ£ÿÿÿÿÿÿÿ¬ÿ°ÿ£ÿÿÿÿ¥ÿ©ÿÿÿ ÿ¤ÿ¤ÿªÿ¤ÿÿ©ÿÿÿÿ¢ÿ®ÿÿ¢ÿÿÿÿÿÿ¨ÿ ÿ¤ÿ¬ÿ¬ÿ¥ÿÿÿÿ©ÿ¦ÿÿÿ«ÿÿ¢ÿ¢ÿÿ®ÿ«ÿªÿÿÿÿ ÿÿÿÿ}ÿvÿvÿ}ÿÿÿÿÿ}ÿwÿÿ~ÿuÿvÿrÿÿyÿxÿbÿvÿ}ÿvÿuÿ|ÿ|ÿzÿrÿgÿqÿzÿmÿpÿtÿTÿUÿqÿbÿgÿlÿsÿlÿÿ~ÿ|ÿsÿiÿqÿvÿmÿsÿsÿvÿÿÿÿÿ}ÿÿ~ÿ~ÿpÿÿÿÿÿÿÿ~ÿmÿÿÿÿmÿjÿjÿlÿnÿcÿdÿ{ÿnÿZÿÿÿÿjÿkÿÿvÿÿyÿÿ|ÿ~ÿnÿxÿ{ÿ}ÿÿÿÿ|ÿÿÿÿ|ÿtÿÿÿtÿÿ©ÿÿÿÿÿÿÿÿÿÿÿÿÿÿÿ¤ÿÿÿÿ ÿÿÿÿÿÿÿÿÿÿÿ£ÿ¬ÿÿÿÿÿ£ÿÿpÿÿ¦ÿÿÿÿÿ¦ÿÿÿÿ¦ÿ¢ÿÿÿ¡ÿ­ÿÿÿÿ£ÿ¥ÿ¢ÿ¨ÿÿÿÿÿÿÿ¢ÿÿÿÿÿÿ¤ÿ¨ÿÿ¤ÿ«ÿÿÿÿ¡ÿ¦ÿÿÿÿÿÿÿÿÿÿ¤ÿÿÿÿÿÿÿÿÿ²ÿ°ÿ­ÿ¨ÿ¥ÿÿ£ÿ°ÿ£ÿÿÿÿ¡ÿÿÿ£ÿÿ¤ÿ ÿÿÿÿÿÿÿÿ¨ÿÿÿÿÿÿ£ÿÿÿÿÿÿÿÿÿÿ¤ÿ¡ÿ¤ÿªÿ¡ÿ¦ÿ°ÿÿÿÿ ÿ¢ÿ¤ÿ£ÿ¥ÿÿÿ¡ÿ«ÿ©ÿ¡ÿÿÀÿÿÿÿ¡ÿÿÿÿÿÿÿ¥ÿ¢ÿÿÿÿÿ¦ÿÿ¤ÿ¦ÿ¥ÿ¡ÿÿ¢ÿ¤ÿ¡ÿ£ÿÿ¤ÿ®ÿÿÿÿ¬ÿ¤ÿªÿÿ£ÿ®ÿ¤ÿÿ¡ÿ¥ÿÿÿÿÿ¡ÿÿÿ°ÿªÿ§ÿ£ÿ£ÿ¤ÿÿÿ£ÿÿÿÿ¢ÿÿÿÿÿÿÿÿÿÿ¤ÿ£ÿ¡ÿÿÿ¥ÿÿÿÿÿ£ÿ¥ÿÿ¢ÿ¤ÿ¦ÿ²ÿ¨ÿÿ ÿÿÿÿ©ÿÿÿÿÿÿÿÿÿÿÿÿÿÿÿÿÿ¦ÿÿÿ¤ÿ¡ÿÿÿÿÿÿ²ÿ¶ÿÿÿÿÿ¢ÿÿÿ£ÿÿÿÿÿÿ­ÿÿ¡ÿ¦ÿ ÿÿ|ÿÿÿÿÿ¦ÿÿÿÿÿÿ¡ÿ¯ÿ­ÿ£ÿ£ÿ¤ÿ°ÿ¨ÿÿÿÿÿÿÿÿÿÿÿÿÿÿºÿÿÿÿÿÿ£ÿÿÿÿÿ­ÿ¦ÿ ÿ¦ÿ¤ÿ¤ÿ©ÿ¯ÿ¨ÿ¢ÿÿÿ¦ÿÿ¸ÿªÿ¨ÿÿ«ÿ³ÿ ÿ¢ÿ¯ÿ©ÿÿÿÿÿÿÿÿ¡ÿ§ÿ¨ÿ¬ÿ¦ÿÿÿ¨ÿ®ÿÿ¥ÿ¤ÿ ÿ¤ÿ¯ÿªÿÿÿ­ÿ§ÿÿ©ÿÿ¦ÿªÿ¤ÿ¦ÿªÿ¥ÿ¡ÿ¦ÿÿ­ÿ±ÿ«ÿ¾ÿ´ÿ¨ÿ¨ÿ«ÿ¤ÿÿÿÿÿÿ¥ÿ¥ÿ­ÿ¤ÿÿÿÿ ÿÿ±ÿÿÿ¢ÿÿÿÿ¯ÿµÿ ÿ¯ÿÿ¤ÿ­ÿÿ«ÿ©ÿ ÿ ÿ¢ÿ¥ÿ ÿÿ ÿ¥ÿ«ÿÿÿÿÿÿÿ ÿ§ÿÿÿ®ÿ«ÿ ÿÿÿÿÿ¦ÿ¹ÿ¡ÿÿÿ«ÿ®ÿ§ÿ¡ÿÿÿÿÿÿÿÿ¥ÿÿÿ£ÿÿ¦ÿÿÿÿÿÿÿ¦ÿ¦ÿ£ÿ®ÿÿ½ÿ§ÿ¤ÿÿÿ£ÿÿÿ¦ÿÿÿÿ¦ÿ¥ÿ¤ÿÿÿ¥ÿÿ¬ÿ¥ÿ¨ÿ¡ÿÿ¡ÿ©ÿ ÿÿ¢ÿ¢ÿ©ÿ­ÿÿÿÿÿÿ¨ÿ¤ÿ£ÿ¡ÿªÿ¬ÿ¤ÿÿ¤ÿ¯ÿ´ÿ¬ÿÿÿ ÿ¬ÿ¤ÿÿÿÿÿ¢ÿ·ÿÿÿ ÿÿ¡ÿ¦ÿ©ÿ ÿÿ¡ÿ©ÿ®ÿ¬ÿ¸ÿµÿ¦ÿ°ÿ«ÿ«ÿÿ¢ÿ¬ÿ­ÿ¥ÿ¡ÿÿÿ¢ÿÿÿ¢ÿ ÿÿÿÿ£ÿÿÿÿÿÿÿÿÿ¤ÿÿÿ ÿªÿ¯ÿ¤ÿÿÿÿÿÿÿ¡ÿÿÿ£ÿÿÿ¢ÿ©ÿ«ÿ¢ÿÿ¢ÿ­ÿ£ÿÿÿÿ ÿ£ÿ£ÿÿÿÿÿÿ¨ÿ¢ÿ ÿ¤ÿ¦ÿ¬ÿÿ§ÿÿ¨ÿ©ÿ¥ÿ£ÿ§ÿ¨ÿÿ¯ÿÿÿ¬ÿ¢ÿÿÿ¤ÿ¦ÿÿÿªÿÿÿÿÿ¡ÿ ÿÿÿÿÿÿÿ¡ÿÿÿÿÿÿÿ ÿÿÿ¡ÿ¡ÿÿÿÿ¡ÿÿ ÿ ÿÿÿ¥ÿ¢ÿ ÿ¡ÿÿ¡ÿªÿ§ÿ°ÿ¤ÿ£ÿ ÿÿ£ÿ«ÿ­ÿÿ ÿ£ÿ¦ÿ§ÿ®ÿ«ÿ¥ÿ¦ÿ®ÿ«ÿÿÿÿµÿ©ÿÿÿÿ¡ÿ¥ÿ£ÿÿÿÿ§ÿ©ÿ¦ÿ¡ÿ¤ÿ§ÿÿÿ¥ÿÿÿÿ¤ÿ¬ÿ®ÿ¥ÿ¤ÿ«ÿ¡ÿ ÿ¬ÿÿ¯ÿ¦ÿ¢ÿ­ÿ£ÿÿ¡ÿÿ«ÿ«ÿ­ÿÿ ÿÿ£ÿ¢ÿÿ ÿÿÿÿ£ÿ©ÿ¡ÿ¬ÿ³ÿ©ÿ ÿÿÿ¥ÿ©ÿ¡ÿÿ¬ÿ§ÿ©ÿ©ÿ¶ÿ¹ÿ¦ÿÿ«ÿ«ÿ§ÿ§ÿÿ§ÿÿÿÿ¡ÿ«ÿ£ÿÿÿ­ÿªÿÿ¢ÿ¡ÿ¥ÿÿÿÿÿ ÿ ÿÿÿÿÿÿÿ¡ÿ ÿ¤ÿ¬ÿ­ÿ­ÿ­ÿ¤ÿÿ¨ÿ¬ÿ£ÿ¡ÿÿÿ¥ÿ§ÿÿÿÿ¨ÿ­ÿ§ÿ´ÿ ÿ¤ÿ¥ÿ ÿ¤ÿ¥ÿÿÿ¤ÿÿ«ÿ¤ÿÿ§ÿ¥ÿ¯ÿ°ÿ¡ÿ ÿªÿÿ¤ÿ¥ÿÿ§ÿ ÿ¡ÿÿÿÿÿÿÿ¨ÿ²ÿ¡ÿ ÿ©ÿ¤ÿÿÿÿ«ÿ«ÿ¥ÿ¦ÿ¥ÿ¥ÿªÿ´ÿ¸ÿÿÿÿ¡ÿ¥ÿ¨ÿ¤ÿ¦ÿ¨ÿ¢ÿÿÿ ÿ§ÿÿÿÿÿ¤ÿÿ£ÿÿÿ©ÿ¥ÿ¨ÿ©ÿÿÿÃÿ¢ÿÿÿÿ¤ÿ©ÿ«ÿ©ÿ¡ÿÿÿÿ ÿ¦ÿ¡ÿÿ¦ÿ ÿÿÿÿÿÿÿÿÿ¨ÿ¨ÿÿÿ±ÿªÿ­ÿÿÿÿÿÿÿÿÿÿ¡ÿªÿÿÿ ÿÿÿÿÿ¡ÿÿÿ§ÿÿÿÿ¡ÿÃÿ§ÿÿÿ«ÿ¨ÿÿ¤ÿªÿ¥ÿÿÿÿ®ÿÿÿÿÿÿÿÿ¨ÿ£ÿÿ ÿ¨ÿ£ÿ¥ÿ¨ÿÿÿÿÿÿ¤ÿÿÿÿÿÿÿÿ ÿ¤ÿ¤ÿÿ¤ÿ¥ÿÿÿ²ÿÿÿÿÿ¬ÿ«ÿÿÿÿÿÿ¤ÿ¤ÿ¬ÿÿ¤ÿ¥ÿ­ÿ®ÿ ÿ²ÿÿÿÿ¥ÿ±ÿ©ÿ¥ÿ¦ÿ§ÿÿ¦ÿ¢ÿÿÿ©ÿ¦ÿ¢ÿªÿÿ¬ÿ©ÿ§ÿ¬ÿ¬ÿ­ÿÿÿ ÿ ÿÿ ÿÿ¥ÿ¬ÿªÿ¬ÿ¢ÿÿ¦ÿ¨ÿ¡ÿ¢ÿ«ÿ³ÿ¬ÿ­ÿÿÿ§ÿ£ÿ¡ÿ§ÿÿ§ÿÿÿÿÿÿ¦ÿ«ÿ©ÿ¥ÿ§ÿ©ÿÿÿÿ¥ÿ§ÿÿ¥ÿ¢ÿ¥ÿÿÿÿÿ¡ÿ¦ÿ£ÿ¯ÿ±ÿ¡ÿÿÿÿÿuÿ¥ÿÿÿ ÿÿÿÿÿÿÿÿÿÿ|ÿ}ÿ{ÿ~ÿÿÿÿÿuÿÿuÿÿÿ}ÿÿÿ}ÿvÿyÿÿÿÿÿÿxÿ{ÿ~ÿqÿÿ}ÿwÿÿwÿgÿÿÿ{ÿwÿ~ÿuÿqÿÿÿÿÿÿÿÿÿ}ÿÿÿÿsÿnÿlÿÿÿsÿmÿwÿ|ÿ}ÿÿÿÿÿÿÿyÿÿ{ÿ]ÿhÿsÿ~ÿmÿeÿjÿtÿuÿxÿ}ÿtÿwÿ|ÿzÿ|ÿ}ÿvÿmÿtÿÿxÿzÿÿxÿ}ÿeÿÿoÿrÿÿÿuÿxÿÿÿÿÿÿÿÿÿÿÿ­ÿ¨ÿÿÿÿÿÿÿÿÿÿÿÿÿÿÿÿÿÿÿÿÿÿ ÿÿÿ£ÿ¤ÿÿÿÿÿÿÿÿ«ÿ¥ÿ¢ÿ¬ÿÿÿÿÿ¤ÿ¥ÿ£ÿ¥ÿ¡ÿÿÿÿÿÿ ÿ¢ÿ©ÿ¡ÿ©ÿ£ÿ¥ÿÿÿÿÿÿ¢ÿÿ­ÿ¨ÿ£ÿÿ¥ÿ®ÿ¨ÿ¢ÿÿÿÿÿÿÿ£ÿÿÿ³ÿÿÿÿÿ²ÿÿÿÿ¨ÿ£ÿÿÿÿÿÿÿÿÿÿÿÿÿ¥ÿÿÿÿÿÿ§ÿ¤ÿÿÿÿÿÿÿ ÿ¡ÿ¡ÿÿ£ÿ¥ÿÿÿÿÿÿÿ´ÿ¬ÿÿÿ§ÿ«ÿ«ÿ¤ÿ¢ÿÿÿÿÿÿÿÿÿ©ÿÿÿ£ÿ ÿÿÿÿÿÿÿÿÿÿÿÿÿÿÿÿÿÿ¬ÿÿ¡ÿ¤ÿÿ¾ÿÿÿÿÿÿÿ¦ÿ©ÿ¤ÿÿÿÿ¤ÿ¤ÿÿÿÿÿÿÿÿÿÿÿÿÿ¢ÿ¢ÿ©ÿ¯ÿÿÿÿÿ«ÿÿ¤ÿÿÿÿ¨ÿ£ÿÿ ÿÿÿÿÿÿÿÿÿÿ¡ÿÿ ÿ¢ÿÿÿÿÿÿÿÿ ÿÿÿ©ÿÿÿ«ÿ©ÿÿÿÿÿÿ¨ÿÿÿÿ£ÿÿÿÿÿÿ ÿ§ÿ§ÿÿÿÿÿÿÿÿ©ÿ£ÿÿÿÿÿÿÿÿÿÿÿÿÿÿÿÿÿÿÿÿÿÿÿÿÿÿÿ?ÿüþ3ÿÿÿÿÿÿÿÿÿÿÿ¤ÿ ÿ©ÿÿ¡ÿÿÿÿÿ¥ÿÿ¢ÿ£ÿÿuÿÿÿÿÿÿ©ÿ ÿÿ¦ÿÿÿÿ£ÿÿÿ ÿÿÿÿÿÿÿÿÿÿÿÿÿÿÿÿÿÿÿÿÿ ÿ£ÿÿÿÿÿÿÿÿÿÿÿÿÿ ÿÿÿÿÿÿÿÿÿÿÿÿÿÿÿÿÿÿÿÿ¡ÿÿÿÿÿÿ£ÿÿÿÿÿtÿ¥ÿÿ¡ÿÿÿÿÿ£ÿÿÿ¥ÿÿ}ÿÿÿZÿÿ`ÿjÿÿÿÿÿÿÿ~ÿÿ¤ÿÿÿÿÿ¤ÿ«ÿÿÿÿÿÿÿÿÿÿ~ÿÿÿÿÿÿÿÿÿÿÿ¤ÿÿ¡ÿÿÿÿªÿÿÿÿÿÿÿÿÿÿ¡ÿ¡ÿÿÿÿÿÿÿÿÿÿÿÿ§ÿÿÿÿÿ ÿÿÿÿÿÿÿÿÿÿÿÿÿÿÿÿÿ£ÿÿÿ¨ÿ¦ÿÿÿ¡ÿ¦ÿÿÿ ÿÿÿÿÿvÿÿÿÿÿÿÿ¡ÿÿÿÿÿÿÿÿÿÿÿÿ ÿÿÿÿÿÿÿÿÿÿ¦ÿÿÿ®ÿ£ÿÿÿ®ÿ©ÿÿÿ½ÿ¢ÿÿÿÿ§ÿ ÿÿ£ÿÿÿ~ÿÿÿ ÿÿÿ¢ÿÿÿÿÿÿ©ÿ©ÿ¡ÿÿÿÿÿÿÿ¤ÿÿÿÿÿÿ¡ÿÿÿÿÿÿÿÿÿÿÿÿÿÿÿ£ÿÿ«ÿÿÿÿÿÿÿ¤ÿ¥ÿÿÿ¤ÿÿÿ|ÿÿÿ ÿÿÿÿÿÿÿÿ¡ÿ ÿÿÿÿÿÿÿ¥ÿ£ÿÿÿÿÿ~ÿÿÿ¤ÿ¡ÿÿÿÿ«ÿÿiÿÿ©ÿ¡ÿÿÿoÿyÿÿÿÿÿwÿÿÿÿÿÿÿÿÿÿÿ¥ÿÿÿÿÿÿÿÿÿÿÿ~ÿÿÿÿÿÿÿÿÿnÿÿÿÿ¯ÿ¢ÿÿÿÿÿ¢ÿÿÿÿÿªÿÿ¡ÿÿ|ÿÿÿÿÿÿ¢ÿ¥ÿ²ÿÿ}ÿ¬ÿÿÿÿÿÿÿÿ¡ÿÿ£ÿÿÿÿÿÿÿÿ¡ÿÿÿÿÿÿªÿÿÿÿÿÿ¨ÿ£ÿyÿÿÿÿÿ©ÿÿÿÿÿÿÿÿÿÿ ÿªÿ¢ÿÿÿÿÿ¬ÿÿÿÿÿÿÿÿ«ÿ¤ÿ¢ÿÿÿ ÿÿ£ÿ¨ÿ ÿ ÿÿÿ©ÿ¥ÿÿÿÿÿÿÿÿ ÿÿÿÿ£ÿ¤ÿÿÿÿÿÿÿÿÿzÿÿÿ®ÿ£ÿÿÿÿÿ¢ÿ¢ÿ ÿ£ÿ¦ÿÿÿÿÿ¡ÿÿÿÿÿÿÿÿÿÿÿÿÿÿÿÿÿÿÿÿÿÿÿ¥ÿÿÿÿÿ¦ÿÿpÿ£ÿÿÿÿÿÿÿÿÿÿÿÿÿÿÿÿÿÿÿÿÿÿÿÿÿzÿÿ°ÿ ÿÿ¢ÿÿÿÿ ÿÿÿÿÿÿÿyÿ ÿÿ§ÿÿÿÿÿ}ÿ¥ÿ¨ÿÿÿÿÿÿÿÿÿÿÿÿ ÿÿÿÿÿ£ÿ¤ÿ ÿÿÿÿÿÿÿÿÿ¢ÿÿ¦ÿÿÿÿÿÿÿÿÿÿÿÿ ÿÿ¡ÿÿÿÿ£ÿÿÿÿÿ¨ÿÿÿ¡ÿÿÿÿÿÿÿ¦ÿ®ÿ²ÿ§ÿ¤ÿÿÿÿÿÿ¡ÿÿ¨ÿ°ÿ£ÿ­ÿÿ©ÿÿÿ£ÿÿ£ÿÿ¢ÿ¢ÿÿÿÿÿÿÿÿÿÿ¢ÿ ÿ£ÿÿÿÿÿÿÿÿÿÿÿÿÿÿÿÿÿ¯ÿ¦ÿÿÿ¤ÿÿÿÿ«ÿ¢ÿ¬ÿÿÿÿÿ¢ÿÿÿÿÿ ÿÿÿÿ£ÿ ÿÿÿ¥ÿ¥ÿÿ¢ÿ¥ÿÿÿÿÿÿÿ ÿ¢ÿÿ¬ÿÿÿ²ÿ£ÿ©ÿÿÿ¡ÿ¥ÿ¥ÿÿ ÿ§ÿ­ÿÿÿ ÿ ÿ¥ÿªÿ­ÿÿÿ~ÿKÿÿAÿÿÿÿÿÿ¦ÿµÿ§ÿ§ÿÿÿ ÿÿ«ÿÿ¡ÿÿÿÿÿÿÿ¢ÿ¤ÿ¡ÿÿÿ¡ÿ£ÿ¬ÿ§ÿÿÿ²ÿ¢ÿ¡ÿÿÿ£ÿÿÿÂÿ ÿ­ÿyÿ­ÿÿ ÿ£ÿÿ¦ÿÿÿÿÿÿÿÿÿ¢ÿÿÿ¥ÿ©ÿ£ÿ ÿÿÿÿÿ ÿ¥ÿ¡ÿ¦ÿ£ÿÿ±ÿÿ¡ÿÿÿ¦ÿ«ÿÿÿÿÿÿÿÿÿÿÿÿÿÿÿÿ¢ÿ¦ÿ ÿÿ¡ÿ ÿÿÿÿÿ¤ÿÿÿ¯ÿ¦ÿ¡ÿÿÿÿÿ¨ÿÿÿÿ¥ÿ ÿÿÿÿÿÿÿ®ÿ¥ÿ©ÿÿ£ÿÿÿ¢ÿÿ§ÿÿÿ|ÿÿÿ¥ÿÿÿÿÿÿ¢ÿÿÿÿ¡ÿ¦ÿ¤ÿ ÿ£ÿÿ®ÿ¥ÿÿÿ¸ÿ¢ÿÿ°ÿ ÿ¦ÿ¡ÿÿÿªÿ£ÿ¤ÿÿÿ¤ÿÿÿÿÿ¨ÿ¢ÿÿªÿ°ÿÿÿ¥ÿÿ©ÿÿ ÿÿÿÿÿÿÿÿ~ÿvÿtÿÿ}ÿ|ÿÿyÿsÿcÿxÿvÿ~ÿÿ}ÿÿzÿxÿÿÿÿÿsÿtÿÿÿhÿdÿuÿÿÿnÿfÿrÿxÿ\ÿeÿoÿÿcÿqÿyÿcÿÿuÿvÿÿtÿvÿrÿpÿ|ÿÿÿÿÿÿ|ÿÿyÿÿÿ~ÿÿÿxÿrÿÿtÿ{ÿZÿMÿOÿbÿxÿvÿ[ÿaÿÿsÿnÿ}ÿzÿÿzÿÿÿtÿÿuÿÿÿ{ÿÿÿxÿxÿÿÿxÿÿÿ~ÿ}ÿlÿÿ~ÿÿÿÿÿÿxÿwÿuÿÿÿÿÿÿÿÿ ÿÿÿ¥ÿ¥ÿÿÿÿÿÿÿÿÿÿÿÿÿ¡ÿ¦ÿÿÿÿÿ§ÿ¡ÿÿªÿ«ÿ£ÿÿÿÿÿÿÿÿÿÿÿÿÿ¥ÿ²ÿ¦ÿÿÿÿÿÿ·ÿ¡ÿÿÿÿÿÿÿÿÿÿ®ÿ´ÿÿ£ÿ£ÿ¤ÿ«ÿÿÿÿ ÿ¥ÿªÿ¬ÿ¤ÿ ÿ¢ÿ¦ÿ«ÿ£ÿÿ¦ÿ¢ÿÿ¤ÿÿªÿÿ¦ÿ¡ÿÿÿÿÿÿÿÿÿÿ¡ÿÿÿÿÿÿÿÿ£ÿÿÿÿÿÿÿÿÿÿ¥ÿ¡ÿÿÿÿ¢ÿÿ¡ÿ¥ÿÿÿ¢ÿ£ÿ¡ÿÿÿÿÿÿ ÿÿ§ÿ§ÿ§ÿ¥ÿ¢ÿÿÿ¡ÿ¡ÿÿÿªÿ±ÿ¨ÿÿÿ£ÿ«ÿÿÿÿÿÿÿÿÿ¥ÿ¦ÿÿÿÿÿ¬ÿ¥ÿÿÿ®ÿ­ÿ£ÿÿÿÿÿ§ÿ£ÿ¥ÿ±ÿÿÿÿÿÿÿÿÿªÿÿÿÿÿÿ¥ÿ¥ÿÿÿÿÿ¬ÿÿ­ÿ©ÿ¢ÿÿÿÿ§ÿÿÿ¤ÿ¡ÿ¥ÿÿ¥ÿÿ¤ÿÿÿÿÿ¨ÿ§ÿÿÿ¦ÿ ÿÿÿÿÿÿÿÿ¤ÿ£ÿ¡ÿ¥ÿ ÿ ÿ¼ÿÿÿ¢ÿÿÿÿ^ÿPÿÿÿÿ¤ÿ ÿÿÿ¤ÿÿ£ÿ¨ÿÿÿÿÿÿÿÿÿ¤ÿÿÿÿÿÿÿÿÿÿÿÿÿÿÿÿÿÿÿÿÿ£ÿÿÿÿÿÿÿÿ¥ÿ¯ÿÿ£ÿ ÿÿÿ¬ÿ¡ÿÿÿªÿ§ÿÿÿÿÿÿÿÿÿÿÿÿÿ¬ÿ§ÿÿÿÿÿ¢ÿÿ¬ÿ©ÿÿÿÿ§ÿ¡ÿ¥ÿ§ÿ£ÿ«ÿ§ÿ¯ÿ«ÿ¥ÿ¤ÿ¥ÿ¦ÿÿ²ÿ¸ÿ¥ÿ¥ÿÿ¡ÿÿÿÿÿ¡ÿ¥ÿÿÿÿÿÿ§ÿªÿªÿ«ÿ¨ÿÿÿÿ©ÿ¬ÿ¨ÿ­ÿ¦ÿ¨ÿ©ÿ£ÿÿÿµÿ©ÿÿ­ÿÿÿÿÿÿÿ¥ÿÿÿÿ»ÿ°ÿÿÿ®ÿÿÿ«ÿ«ÿ¢ÿÿ¨ÿÿÿÿ¬ÿ®ÿ¥ÿ¤ÿ¤ÿÿÿÿ©ÿÿÿ¤ÿ¥ÿÿÿªÿ¬ÿ±ÿ ÿÿ©ÿ¡ÿÿ±ÿ¦ÿÿ ÿ¬ÿ¡ÿÿ§ÿ¦ÿ¨ÿ¤ÿ¡ÿ¨ÿ©ÿ©ÿªÿ¥ÿ¤ÿ©ÿ¢ÿÿ®ÿ£ÿ¦ÿ£ÿ ÿ¤ÿÿÿ®ÿÿ¥ÿ£ÿ°ÿ®ÿ¦ÿ¤ÿ¢ÿÿ²ÿÿ¢ÿÿ®ÿ¢ÿÿÿÿÿ¨ÿÿÿÿÿÿ¡ÿ¤ÿÿÿ§ÿÿÿ¥ÿ­ÿ¡ÿ¤ÿÿÿ¦ÿ®ÿ©ÿÿÿ¯ÿ­ÿ¤ÿÿ ÿÿ¡ÿ±ÿ­ÿ¡ÿÿÿÿ§ÿ¨ÿ¤ÿªÿ£ÿ ÿÿÿÿÿÿ ÿ£ÿ©ÿ¯ÿ±ÿ§ÿÿÿÿÿÿ¬ÿÃÿ£ÿ§ÿ¥ÿ«ÿ­ÿªÿÿÿ¬ÿ±ÿ°ÿ£ÿ¢ÿ©ÿ§ÿ ÿ¡ÿ­ÿ¸ÿ§ÿÿ¡ÿ ÿ¬ÿ«ÿ¡ÿ¢ÿ°ÿµÿªÿ¦ÿ¤ÿ±ÿ°ÿ©ÿ¡ÿÿÿÿÿÿ³ÿµÿ§ÿ¤ÿ©ÿ¡ÿÿÿÿÿÿ¢ÿÿÿ£ÿ ÿÿ ÿÿ§ÿ¥ÿÿ ÿ¢ÿ£ÿÿÿÿÿÿÿÿÿÿÿ¡ÿ¥ÿ¡ÿ ÿ¥ÿÿ£ÿÿ ÿ¡ÿÿÿÿÿÿÿÿÿÿÿ ÿ§ÿ¤ÿ®ÿªÿ¤ÿ«ÿ©ÿ¤ÿ¡ÿ¡ÿ¦ÿÿÿÿ¡ÿÿÿÿÿ¢ÿ«ÿÿÿ«ÿÿ¢ÿ¥ÿ¦ÿ¢ÿÿ ÿ£ÿÿÿÿÿÿ¡ÿ¡ÿÿÿÿÿÿÿÿ¡ÿ¡ÿÿÿÿ¡ÿÿÿ¤ÿ¨ÿ ÿÿÿÿ ÿ¡ÿÿÿÿÿÿÿÿÿ¡ÿ¨ÿ¦ÿÿ¦ÿÿ©ÿ«ÿ«ÿ¦ÿ¡ÿÿÿ¯ÿ£ÿ¯ÿ ÿÿÿ£ÿÿÿ¡ÿÿÿ¡ÿ­ÿÿ¢ÿ¡ÿ¡ÿ£ÿ§ÿ£ÿÿÿ¡ÿ¡ÿ¢ÿ ÿ¢ÿÿÿÿ ÿ¦ÿ¡ÿ°ÿÿ¤ÿ§ÿ£ÿÿ°ÿ¬ÿÿÿ¤ÿ¸ÿ±ÿÿÿ«ÿ¨ÿ¥ÿ¡ÿÿÿÿ¢ÿªÿ±ÿ¹ÿ¥ÿ²ÿ«ÿ¡ÿ¥ÿ£ÿÿ¯ÿ¥ÿÿ®ÿ²ÿ¯ÿ ÿ§ÿ¨ÿÿÿ¥ÿ¯ÿ¤ÿ¡ÿ¨ÿ¤ÿ£ÿÿÿ¡ÿ¨ÿ¥ÿÿÿÿ¥ÿÿÿÿ ÿ¥ÿÿ¥ÿªÿÿÿÿÿ¡ÿ³ÿÿÿ¨ÿ¥ÿÿÿ¨ÿ©ÿ¨ÿ¨ÿ¬ÿÿ°ÿ ÿÿÿÿ ÿªÿ¦ÿÿ¨ÿ«ÿÿÿ©ÿ¬ÿ ÿÿ ÿÿ¤ÿ¦ÿÿ§ÿ¥ÿÿÿÿÿÿ ÿ¡ÿ ÿÿÿ ÿ¡ÿÿ¬ÿÿ©ÿÿ¯ÿªÿÿÿÿ¤ÿÿÿ¥ÿªÿ¨ÿ¨ÿÿÿ¤ÿÿ¢ÿ ÿ¢ÿ¤ÿ¡ÿ·ÿ±ÿÿ·ÿÿÿÿÿ¤ÿ°ÿ­ÿ©ÿªÿ¥ÿÿ¡ÿ¥ÿ³ÿÿÿÿ¡ÿ¦ÿ¨ÿ£ÿ¢ÿÿÿ¬ÿÿ¢ÿÿ¤ÿ°ÿ­ÿ©ÿ¥ÿ§ÿ¤ÿ«ÿ¯ÿ¨ÿ¢ÿÿÿÿÿ¸ÿÿÿÿ ÿ¢ÿÿ ÿ¦ÿÿÿÿ§ÿÿ ÿÿÿÿÿÿÿÿÿÿÿÿÿÿ¡ÿ¢ÿ§ÿÿÿÿ¢ÿÿ¢ÿÿ ÿ©ÿÿÿÿÿÿÿªÿÿÿÿ§ÿ£ÿÿÿ¥ÿ¡ÿ ÿÿÿ¢ÿÿÿ¦ÿÿÿ¢ÿ¶ÿ¤ÿÿÿ©ÿ­ÿ¨ÿ ÿÿÿÿµÿÿ¦ÿªÿÿÿÿÿÿÿÿÿ¢ÿ­ÿÿÿÿÿÿ­ÿÿ§ÿÿÿ¦ÿ¡ÿÿÿ§ÿªÿÿÿ£ÿ§ÿ©ÿÿ¤ÿ£ÿ­ÿÿ¬ÿÿÿ ÿÿÿÿÿÿ¢ÿÿ¤ÿ¬ÿ¤ÿÿ¨ÿ®ÿÿ³ÿªÿ«ÿ¬ÿ ÿ ÿ©ÿ¬ÿ¤ÿÿÿ¤ÿ£ÿ«ÿ¦ÿÿ¢ÿ¨ÿÿÿ¢ÿ£ÿÿÿÿ¨ÿ±ÿ¨ÿÿÿ¦ÿ©ÿ¤ÿ®ÿ¯ÿ¢ÿÿÿÿ©ÿ¢ÿ¢ÿ²ÿªÿÿÿ¤ÿ¡ÿÿ ÿ©ÿÿ¨ÿÿÿ¢ÿ¨ÿÿÿÿÿÿ¨ÿ£ÿÿ¬ÿ¸ÿÿÿ ÿÿÿ£ÿÿ¦ÿÿÿÿÿÿ~ÿÿÿÿÿ}ÿ}ÿ|ÿÿÿoÿzÿÿÿ~ÿxÿÿÿÿÿÿÿÿ}ÿvÿnÿxÿÿÿÿÿzÿÿ~ÿÿÿÿsÿnÿÿÿÿÿÿÿtÿuÿÿÿÿÿÿÿÿÿÿÿÿÿqÿjÿtÿxÿrÿkÿpÿqÿ}ÿÿwÿoÿwÿjÿqÿÿuÿÿ^ÿcÿxÿÿpÿnÿcÿnÿwÿqÿyÿÿ{ÿwÿoÿqÿÿ}ÿnÿwÿ~ÿÿÿ~ÿÿÿwÿÿÿÿÿÿÿÿÿÿÿÿÿÿÿÿÿÿ¢ÿ ÿÿÿÿÿÿÿÿ¡ÿÿÿÿÿÿ£ÿÿÿÿÿÿÿÿ¤ÿÿÿÿÿÿÿÿ£ÿÿÿÿÿÿÿ ÿ¨ÿÿÿ ÿ§ÿÿÿÿÿÿÿÿ¡ÿ¡ÿ¬ÿÿÿÿ¤ÿÿÿÿÿ£ÿÿ ÿ¥ÿÿ¦ÿ¦ÿÿÿÿÿÿÿÿ£ÿ³ÿ¢ÿÿÿ©ÿÿÿ ÿÿªÿ¥ÿÿÿÿÿÿ§ÿ¨ÿ¢ÿ¢ÿÿÿÿÿÿÿÿÿÿÿ¦ÿÿÿÿÿÿ­ÿÿÿÿÿÿÿÿÿªÿÿÿÿÿÿÿÿÿÿÿÿÿÿÿ ÿÿ¨ÿÿ¥ÿ§ÿÿ¶ÿ²ÿÿ¤ÿÿÿ«ÿÿ¡ÿÿÿÿÿÿÿÿÿÿÿÿÿÿÿÿÿÿÿÿÿÿÿ©ÿÿ®ÿÿÿÿÿÿ¥ÿÿ±ÿ£ÿÿÿÿÿÿÿÿÿ©ÿ¢ÿÿÿÿÿÿÿÿÿÿ¥ÿ¥ÿÿÿÿÿ§ÿÿ¡ÿ¦ÿÿÿÿ¢ÿÿÿÿÿÿÿÿÿÿÿÿ¤ÿÿÿ¥ÿÿ¢ÿÿÿÿÿÿÿÿ¦ÿÿÿ ÿªÿÿ¢ÿÿÿÿÿÿÿÿ¥ÿ§ÿ¢ÿÿÿÿÿÿ¤ÿ§ÿÿÿÿÿÿÿÿ¥ÿÿÿ¢ÿÿÿÿ¢ÿÿÿÿÿ©ÿÿÿÿÿÿÿÿÿÿÿÿÿ¦ÿ ÿÿbÿßþÿÿÿÿÿÿÿÿÿ£ÿªÿ¢ÿÿÿ¥ÿ¶ÿÿÿ¡ÿÿÿÿÿÿ¦ÿÿÿÿÿÿÿ}ÿÿÿ«ÿ¡ÿÿÿÿÿÿÿÿÿÿÿÿÿÿÿÿÿÿÿÿÿ§ÿÿÿ¥ÿÿÿÿªÿÿÿÿÿÿÿÿÿÿÿÿÿ ÿÿÿÿÿ¢ÿ¥ÿÿÿ¤ÿ ÿÿÿÿÿ¥ÿÿ}ÿÿÿÿÿÿÿÿÿ ÿxÿÿÿ£ÿÿÿÿÿÿÿ}ÿÿÿÿ}ÿÿuÿÿ{ÿ~ÿ]ÿòþUÿÿÿÿÿÿ©ÿ¦ÿÿÿ¢ÿÿÿÿÿÿÿÿÿÿÿÿÿÿÿÿÿÿÿªÿ ÿÿ¢ÿÿÿÿÿ¦ÿÿÿÿÿÿ¢ÿÿÿÿÿÿÿÿÿ¢ÿ¡ÿÿÿÿÿ¥ÿ¢ÿÿÿÿÿÿÿÿÿÿÿÿÿÿ©ÿÿÿÿÿÿÿÿ¡ÿÿ£ÿÿÿÿÿÿÿÿÿ¨ÿ¡ÿÿÿ ÿÿÿÿÿÿÿÿÿÿÿÿÿÿÿÿÿÿzÿÿÿ¢ÿÿÿ ÿ¨ÿÿÿÿÿÿÿÿ}ÿÿ¨ÿÿÿÿÿÿÿÿÿÿÿ®ÿÿ¦ÿÿ¡ÿÿÿÿÿÿÿÿÿÿÿÿÿ ÿ¦ÿÿ|ÿÿÿÿÿÿÿÿÿÿ¡ÿÿÿÿÿÿ¬ÿÿÿÿ¡ÿÿ¨ÿ ÿÿÿÿÿÿ¶ÿÿ}ÿvÿÿÿ©ÿÿÿÿÿÿ§ÿ±ÿÿÿÿÿÿÿÿÿÿÿÿÿÿÿÿÿÿÿÿÿÿÿÿÿÿÿÿÿÿ¤ÿÿÿÿÿÿÿÿÿÿÿ¤ÿÿ¢ÿÿÿ{ÿÿ¥ÿ¤ÿÿÿÿÿ{ÿÿÿÿÿ~ÿÿÿÿÿÿ¨ÿÿÿÿÿÿÿÿ¡ÿ£ÿ¡ÿÿÿÿÿ¤ÿÿÿÿÿÿÿ¨ÿÿÿÿ¦ÿÿÿÿÿ­ÿ¬ÿÿÿ¢ÿÿ£ÿÿÿÿÿÿ¥ÿÿÿÿÿ{ÿÿÿÿÿ¡ÿÿÿÿ ÿ ÿÿ ÿ¥ÿÿxÿÿ¡ÿÿÿÿÿÿ¡ÿÿÿ°ÿ¥ÿÿÿÿÿÿÿÿ¿ÿÿÿÿ¡ÿÿÿ¢ÿÿÿÿÿÿÿ¤ÿÿ¤ÿÿ¬ÿÿÿÿÿÿÿÿÿÿÿ{ÿÿÿÿÿÿÿÿÿÿªÿ«ÿÿÿÿÿÿÿÿÿÿÿ¬ÿ ÿÿÿ¢ÿÿÿ§ÿÿÿªÿÿ§ÿÿÿÿÿÿ¤ÿ°ÿÿÿ¤ÿÿÿªÿÿ ÿ¤ÿ¤ÿÿÿÿÿÿÿÿ¥ÿÿÿÿÿÿ¤ÿÿÿÿÿÿÿÿÿÿÿÿÿÿ¥ÿÿÿ¡ÿ¦ÿÿÿÿÿÿÿÿÿÿÿÿÿ¡ÿÿÿÿÿÿÿÿÿÿÿÿÿÿÿÿÿÿ±ÿ¥ÿÿÿÿÿ¤ÿ ÿ£ÿ ÿÿÿÿ£ÿ ÿ©ÿÿÿ¦ÿÿÿÿ£ÿ©ÿ¨ÿÿÿÿÿ©ÿÿÿÿÿÿ¡ÿ¤ÿ¨ÿ®ÿÿÿ§ÿ¢ÿÿÿÿÿÿÿÿÿ£ÿ ÿ¤ÿ ÿÿ¥ÿ©ÿÿÿÿ ÿÿÿ¡ÿÿ¨ÿÿªÿÿÿÿ¦ÿÿÿÿÿÿÿÿ¢ÿ¢ÿ ÿÿÿÿÿÿ¥ÿ¢ÿÿÿÿÿÿ£ÿÿÿ§ÿ¡ÿ£ÿÿÿ£ÿ£ÿ¡ÿÿÿ®ÿÿÿ¤ÿÿ§ÿÿÿÿÿÿÿÿÿÿÿ¢ÿÿÿ£ÿÿÿÿÿÿÿ¥ÿÿ¢ÿÿÿÿ{ÿ¢ÿÿÿÿ¡ÿ ÿÿÿÿÿÿÿÿ ÿÿ¡ÿÿÿÿ ÿ¤ÿÿÿÿÿÿÿÿÿÿÿÿ¢ÿ¦ÿ¡ÿÿÿ¢ÿ©ÿ®ÿ¨ÿÿÿÿ§ÿ®ÿÿÿÿÿÿ£ÿ­ÿÿÿ¤ÿ¨ÿÿÿ¢ÿÿÿ¦ÿ§ÿ ÿÿÿyÿ1ÿ)ÿ]ÿÿÿÿÿÿ¦ÿÿÿÿÿ¦ÿÿ¨ÿ®ÿ¡ÿÿÿÿÿ®ÿÿÿÿ£ÿ¦ÿÿÿÿÿÿÿÿÿ·ÿ»ÿ¡ÿÿÿÿ²ÿ£ÿÿÿ¡ÿ·ÿÿÿÿ¢ÿÿ¡ÿ ÿÿÿÿÿ¬ÿ ÿ ÿ¢ÿÿÿ©ÿÿ¢ÿ§ÿÿ¡ÿ¢ÿ¢ÿÿÿ¦ÿÿ¢ÿ¤ÿ ÿÿÿÿÿÿÿzÿÿ¡ÿÿÿ¨ÿÿÿÿÿÿÿÿÿÿÿÿ¢ÿ£ÿ§ÿÿÿÿÿ¢ÿÿ¢ÿÿÿÿÿÿÿÿ£ÿÿÿÿÿÿÿÿÿ¥ÿ¡ÿÿ±ÿ±ÿ§ÿÿÿÿÿ¦ÿÿ ÿÿÿ£ÿ¬ÿÿÿÿ¡ÿÿÿ«ÿ¦ÿÿÿÿ¢ÿ§ÿ¡ÿÿ¥ÿÿÿªÿÿÿ¸ÿÿ¥ÿ«ÿ¤ÿ£ÿ ÿÿÿ¥ÿ¢ÿÿÿÿÿÿÿ¡ÿÿÿÿÿÿ¥ÿÿ¡ÿÿÿÿ¦ÿÿÿ ÿ¤ÿÿÿÿÿÿ|ÿÿÿvÿ}ÿÿÿ|ÿuÿ}ÿÿzÿÿdÿxÿÿtÿÿrÿÿÿmÿxÿzÿvÿxÿrÿgÿcÿgÿoÿ}ÿÿjÿlÿXÿxÿzÿgÿiÿ~ÿoÿfÿÿÿÿÿÿvÿoÿrÿÿÿzÿÿÿ|ÿ{ÿyÿÿxÿÿÿtÿÿxÿÿÿÿaÿ*ÿGÿrÿÿwÿ[ÿfÿoÿ[ÿeÿyÿtÿ~ÿÿÿ~ÿÿÿÿÿÿ~ÿÿÿÿ~ÿÿÿÿÿÿÿÿÿÿÿÿÿÿÿÿvÿÿÿÿÿÿ ÿ ÿÿÿ¡ÿÿ£ÿ ÿªÿÿÿ¡ÿ¡ÿ¨ÿ ÿ£ÿÿÿ¦ÿªÿ§ÿ¡ÿÿÿÿÿÿÿªÿÿ¢ÿÿÿºÿ¡ÿÿÿÿÿÿ¡ÿ¦ÿÿÿÿÿªÿ©ÿ¢ÿÿÿÿÿºÿ¦ÿ¦ÿÿ¥ÿÿÿ|ÿÿÿÿÿ¦ÿÿ«ÿªÿ¨ÿ°ÿÿ¸ÿÿ ÿ¥ÿÿÿÿÿÿ ÿ¥ÿ¥ÿÿ¡ÿ©ÿ¤ÿ¯ÿ ÿ§ÿÿÿ¨ÿÿÿÿÿÿÿÿÿÿÿÿ¢ÿÿÿÿÿÿÿÿÿÿÿÿÿÿÿÿÿÿÿ£ÿÿ ÿÿ¨ÿµÿÿ¦ÿ£ÿ§ÿªÿÿÿÿÿ²ÿÿÿÿ´ÿ¥ÿ¢ÿÿÿÿÿ¡ÿ¥ÿ¡ÿ ÿ ÿÿÿÿÿ±ÿ ÿ¨ÿÿÿÿÿÿ ÿ«ÿ¬ÿ£ÿÿÿ£ÿ«ÿÿÿÿ¡ÿªÿÿÿ¤ÿ£ÿ¦ÿ¨ÿÿÿÿÿÿ£ÿÿ¨ÿÿÿÿÿÿ¨ÿ¢ÿÿÿ¢ÿ©ÿÿÿ ÿ¢ÿ­ÿ¢ÿ°ÿ¡ÿ¥ÿÿÿÿÿÿÿ¨ÿ°ÿÿÿÿÿ¥ÿ¬ÿ´ÿÿÿÿÿÿÿÿÿ®ÿ§ÿÿÿÿ§ÿÿÿ¡ÿÿÿ¤ÿ«ÿ¥ÿÿ®ÿÿÿÿEÿÿhÿÿÿ­ÿ¦ÿÿÿÿ¬ÿÿ¬ÿªÿÿÿÿÿÿÿÿÿÿ¤ÿÿ«ÿÿ¦ÿÿÿÿÿÿ¢ÿÿÿ£ÿ¨ÿÿÿÿ¦ÿÿÿÿ¢ÿ ÿÿÿÿ¦ÿÿÿÿÿÿÿÿÿÿÿ¥ÿ¬ÿ£ÿÿÿ¡ÿÿÿ£ÿÿÿ ÿ¦ÿ£ÿÿÿ«ÿ ÿÿÿ¡ÿ¦ÿ§ÿÿÿ¤ÿÿÿ¥ÿ ÿ»ÿ¨ÿÿ©ÿ¤ÿªÿ¡ÿÿ¥ÿ®ÿ¥ÿ¡ÿ¡ÿ¨ÿ£ÿ ÿÿÿ¡ÿ¨ÿ¦ÿ¦ÿ©ÿµÿ©ÿÿÿ¨ÿÿ¨ÿªÿ£ÿ¢ÿ¤ÿÿÿ ÿ©ÿ ÿ¡ÿªÿ¢ÿÿ£ÿ§ÿ¯ÿ°ÿÿ¥ÿÿÿ®ÿÿÿÿÿÿ¦ÿ¡ÿ£ÿ­ÿ¤ÿ¦ÿ ÿÿÿÿ¤ÿ«ÿ­ÿ¬ÿ¦ÿ¢ÿÿÿÿ¦ÿ£ÿ¥ÿ©ÿ¦ÿÿÿÿ¤ÿÿÿÿ¢ÿ£ÿ¦ÿ¤ÿ ÿ¥ÿ²ÿ«ÿ£ÿÿÿ¦ÿÿÿ¦ÿ­ÿ ÿÿ¥ÿ¦ÿ©ÿ©ÿ¢ÿ­ÿªÿ¦ÿ§ÿ¦ÿ¯ÿÿÿ¢ÿ¬ÿ¢ÿ©ÿ¨ÿ§ÿ¨ÿ¡ÿÿÿÿÿ§ÿ¨ÿÿ ÿ¤ÿÿÿ ÿ©ÿÿÀÿ¨ÿ¡ÿ¦ÿ¤ÿ ÿ¨ÿ¹ÿ©ÿ±ÿÿ ÿÿ£ÿ£ÿ ÿ§ÿ¬ÿ§ÿÿ°ÿ¬ÿ¢ÿÿÿÿÿ¬ÿÿ£ÿÿ¨ÿ§ÿ¤ÿ¥ÿ¡ÿÿ¢ÿ®ÿ»ÿ¦ÿÿÿ¢ÿ¢ÿ¥ÿ¦ÿÿÿÿÿ©ÿ£ÿ¤ÿ¦ÿÿÿªÿ©ÿ¹ÿÿÿÿ¡ÿ«ÿ®ÿ«ÿ¨ÿÿ¦ÿÿ®ÿ¸ÿ¨ÿÿÿ¡ÿ¡ÿ©ÿªÿÿ¡ÿ¢ÿ«ÿ¬ÿ¦ÿ­ÿ¢ÿÿÿ¡ÿ«ÿ¥ÿÿ¢ÿ­ÿ®ÿ¨ÿªÿ¥ÿ£ÿ©ÿ«ÿ¢ÿÿÿÿ¡ÿÿ¬ÿ¨ÿ¡ÿ¨ÿ«ÿÿ¦ÿ²ÿ¨ÿÿÿ ÿ¢ÿÿÿÿÿÿÿ¢ÿ¢ÿ¡ÿ¤ÿ¯ÿªÿÿÿÿÿ¨ÿ¥ÿÿ ÿ¢ÿÿÿ ÿÿÿÿÿ¤ÿ¤ÿÿÿÿ¬ÿ¬ÿÿÿ©ÿÿÿÿÿÿ§ÿ¢ÿ®ÿ¦ÿªÿ¦ÿ ÿÿ¤ÿ¨ÿÿÿÿÿÿ£ÿ¥ÿ ÿ¢ÿ¢ÿÿÿ¢ÿ¡ÿÿÿ¡ÿ¥ÿ¡ÿÿÿÿÿÿÿÿÿ¡ÿÿÿ ÿ§ÿ¢ÿÿÿÿÿÿÿÿÿÿÿªÿ¡ÿ³ÿªÿ¡ÿ ÿÿÿÿÿ¬ÿÿÿÿ¤ÿ ÿÿÿ¦ÿÿÿªÿÿ¢ÿ¥ÿ¢ÿªÿ©ÿÿÿÿÿªÿÿ¨ÿ¥ÿ¥ÿ¢ÿÿÿÿ¡ÿÿ²ÿ ÿ¡ÿÿ¡ÿ¬ÿ±ÿªÿÿÿ«ÿ®ÿÿ ÿªÿªÿ£ÿ¢ÿ£ÿ¡ÿ³ÿµÿªÿ£ÿ¡ÿ¦ÿÿ§ÿ­ÿ¦ÿ«ÿ®ÿÿÿµÿÿÿ§ÿ¬ÿ¨ÿ§ÿ¤ÿÿ¬ÿ¬ÿ¦ÿ«ÿ©ÿªÿ¢ÿÿÿ©ÿ¤ÿ§ÿÿÿ´ÿ°ÿ«ÿµÿ¬ÿ¯ÿªÿ ÿ©ÿÿ¯ÿ­ÿ ÿ¨ÿÿÿ¡ÿ¥ÿªÿ§ÿÿ¦ÿÿÿ ÿÿÿ¡ÿ ÿÿÿ¡ÿÿÿ¬ÿÿ¦ÿ¢ÿÿÿÿ ÿÿÿ¦ÿ¤ÿ¥ÿÿÿÿÿ§ÿ«ÿÿÿ¡ÿ¦ÿ¬ÿ©ÿÿÿÿÿ¦ÿ©ÿÿ£ÿ¡ÿÿÿ¤ÿ¨ÿ¯ÿ¢ÿÿÿÿÿ³ÿ°ÿ¡ÿÿ¤ÿ«ÿ¦ÿÿÿ¨ÿ¤ÿ­ÿÿªÿ«ÿ ÿÿÿ¦ÿÿÿ¢ÿ°ÿ®ÿ¥ÿÿ¥ÿÿÿ ÿÿ¡ÿ©ÿ¥ÿ³ÿ¡ÿÿÿÿÿ¤ÿ¡ÿ¢ÿ¦ÿ«ÿ¤ÿÿ¦ÿ¢ÿ¢ÿªÿ°ÿ¢ÿÿÿÿÿÿÿÿÿÿ¯ÿ©ÿÿ§ÿÿ¢ÿ¨ÿªÿ¦ÿ¢ÿ ÿ¥ÿªÿ§ÿ¥ÿÿÿÿÿ§ÿÿÿÿ¦ÿ®ÿªÿ§ÿ§ÿÿÿ ÿÿÿ¨ÿÿÿÿÿÿ ÿ ÿÿÿ¨ÿ¨ÿ¡ÿÿ¢ÿÿ¬ÿÿÿÿ¥ÿ ÿ²ÿµÿ¨ÿ²ÿ«ÿÿÿÿÿÿ¢ÿ ÿÿ¬ÿ¨ÿÿÿÿÿÿÿÿÿÿÿ©ÿÿÿÿÿ¥ÿÿ¤ÿ«ÿ©ÿªÿ¬ÿ¢ÿÿ¥ÿ¢ÿÿÿ¥ÿÿÿÿÿ ÿ¢ÿÿÿÿÿ«ÿ¥ÿ£ÿ­ÿ­ÿÿÿÿÿ§ÿ¦ÿÿ ÿªÿ¬ÿ¨ÿ ÿÿÿ©ÿÿ§ÿÿÿÿ¡ÿÿ£ÿÿÿ ÿÿÿ¥ÿ¡ÿÿÿ§ÿ£ÿ ÿ¤ÿ§ÿªÿ±ÿÿ¥ÿ§ÿÿÿ¤ÿ«ÿÿ¥ÿÿÿÿ«ÿ¯ÿ¥ÿÿÿ£ÿ®ÿÿÿ£ÿ§ÿ§ÿ¡ÿÿÿÿÿÿÿÿÿªÿ²ÿÿ¦ÿÿÿ©ÿ¬ÿ¥ÿ£ÿ¤ÿ¤ÿ¨ÿ§ÿ¤ÿ«ÿÿÿ£ÿÿ©ÿÿÿ¥ÿ¦ÿ ÿÿÿ¨ÿ§ÿ ÿÿÿÿ¨ÿÿÿÿÿÿÿÿÿ~ÿÿÿÿÿÿÿÿÿÿÿÿÿÿÿiÿÿ~ÿÿwÿ|ÿ|ÿÿÿzÿjÿwÿÿ~ÿ|ÿÿÿÿÿÿÿÿÿ|ÿÿÿÿsÿlÿtÿwÿÿÿÿÿ~ÿzÿÿÿÿÿÿÿÿÿÿÿÿÿÿÿÿ}ÿpÿmÿÿÿÿ{ÿwÿtÿtÿtÿuÿÿlÿÿrÿiÿ}ÿuÿpÿ{ÿoÿpÿnÿqÿqÿ}ÿyÿoÿpÿnÿÿyÿuÿgÿ~ÿÿ}ÿÿqÿ}ÿtÿsÿiÿtÿÿÿÿÿ|ÿÿÿÿÿÿÿÿÿÿÿÿÿ¥ÿÿÿÿÿÿÿÿÿÿÿÿ¡ÿÿÿÿÿÿÿÿªÿÿÿ¦ÿÿÿ¢ÿÿÿÿÿ~ÿÿÿÿÿÿÿÿÿÿÿÿÿÿ¢ÿÿÿªÿ¤ÿÿÿÿÿ§ÿÿÿÿÿÿÿÿ¢ÿÿÿÿÿÿ£ÿ¥ÿ¥ÿ ÿ¢ÿ¦ÿÿÿÿ¡ÿÿÿ¥ÿÿÿÿÿÿÿÿÿ¡ÿÿ ÿ¦ÿÿÿÿ¤ÿ¥ÿÿÿÿÿÿÿ¥ÿÿÿÿÿÿÿÿÿÿÿÿÿ§ÿÿÿÿÿÿÿÿÿÿÿÿÿÿÿÿÿÿ¤ÿ°ÿÿÿÿÿ¦ÿ©ÿ}ÿÿÿÿ¢ÿ¡ÿ¬ÿÿÿÿÿÿÿÿÿÿÿÿÿÿÿÿÿ¯ÿ¢ÿ¥ÿ¤ÿÿ¡ÿÿÿÿÿÿÿÿÿÿÿ¡ÿ¯ÿÿÿÿÿÿÿÿÿÿÿÿ¥ÿ«ÿÿ¤ÿ¤ÿÿÿÿÿ£ÿÿÿÿÿÿ¥ÿÿÿÿÿÿ¡ÿÿÿÿÿÿÿÿÿÿÿÿÿÿÿÿÿÿÿ¢ÿ¨ÿÿ§ÿ¡ÿ¨ÿÿÿÿªÿÿÿªÿÿ¡ÿÿÿ¢ÿÿÿ§ÿ ÿÿÿÿÿÿ§ÿ¤ÿÿÿÿÿÿÿÿÿ£ÿÿÿ¡ÿÿÿÿ©ÿÿÿÿÿ¥ÿ«ÿÿ}ÿÿÿÿÿÿÿÿ®ÿ§ÿÿÿÿÿ*ÿ$ÿÿÿÿÿ¤ÿÿÿÿÿÿÿÿ¡ÿÿ}ÿÿÿvÿÿ¤ÿÿÿÿÿ¢ÿ¡ÿ±ÿÿ±ÿÿÿ}ÿÿ¤ÿÿÿÿÿÿÿÿÿÿÿÿÿÿÿ¤ÿ ÿÿÿÿÿÿÿÿÿÿÿÿÿ¥ÿÿ¥ÿÿ ÿ¥ÿÿÿÿÿÿÿÿÿÿÿÿÿÿÿÿÿÿÿÿÿÿÿ¡ÿÿÿ ÿÿÿÿÿÿÿÿÿÿÿÿÿªÿ£ÿzÿ£ÿÿÿÿÿ ÿÿÿÿÿÿ¡ÿÿyÿ
ÿTÿÿÿÿwÿvÿÿÿÿÿÿÿÿÿÿ ÿÿÿÿÿÿÿ}ÿÿÿÿÿÿÿÿÿÿ¥ÿÿÿÿÿ¬ÿ¬ÿÿÿÿÿÿÿÿÿÿ ÿÿÿÿÿÿÿÿÿÿÿ¤ÿÿÿÿÿÿÿÿÿ¢ÿÿÿÿÿ¤ÿÿÿÿÿÿÿÿ ÿÿÿÿÿÿÿÿÿÿ ÿÿ¦ÿ{ÿÿÿÿÿÿÿÿÿ¢ÿÿÿÿÿ¡ÿÿÿÿ¥ÿÿÿÿ©ÿ®ÿ¤ÿÿÿÿÿÿqÿÿÿÿÿÿÿ¦ÿ¢ÿÿÿÿÿ¥ÿÿÿªÿ ÿ¦ÿÿÿÿÿÿÿÿÿÿÿÿÿÿ©ÿ«ÿ¥ÿÿÿ«ÿÿzÿÿÿÿ ÿÿÿ¡ÿÿÿ¥ÿ¬ÿ¥ÿÿÿÿ£ÿªÿÿÿÿÿÿÿÿ ÿÿ¬ÿÿÿÿ ÿÿÿÿÿ¤ÿ£ÿÿwÿÿÿÿÿÿ£ÿÿÿÿÿÿÿÿÿÿÿÿÿÿÿÿÿ ÿÿÿÿÿÿÿ©ÿÿÿÿÿÿÿÿÿÿÿÿÿ¤ÿÿÿÿ§ÿÿÿ¥ÿÿ|ÿÿÿÿÿ¢ÿÿÿ¢ÿÿ£ÿÿÿÿÿÿ¡ÿ¡ÿÿÿÿÿÿÿÿÿÿÿÿÿ¥ÿÿ¢ÿÿÿÿÿÿyÿÿÿÿÿÿÿ«ÿÿÿÿÿÿÿ¢ÿÿxÿÿÿÿÿ ÿÿÿÿÿÿÿÿÿÿÿÿÿ ÿÿ ÿ¥ÿÿÿÿ«ÿ¥ÿÿÿÿ¥ÿÿÿ§ÿÿªÿ©ÿÿ ÿÿ ÿ¡ÿÿ§ÿÿÿÿÿÿ}ÿÿÿÿÿ¦ÿÿÿÿÿÿ~ÿÿÿÿÿÿ¦ÿÿÿÿÿÿÿÿÿÿÿÿÿÿÿÿÿÿÿ£ÿ¢ÿÿÿ¶ÿ¥ÿÿÿÿÿ¬ÿÿ ÿ ÿ©ÿ¦ÿÿÿÿÿÿÿ®ÿÿÿÿÿ­ÿ«ÿ£ÿÿÿ¢ÿÿÿÿÿÿÿÿ¡ÿÿÿÿÿÿÿÿÿÿÿÿÿÿÿÿÿ ÿÿÿÿÿÿÿÿÿÿÿÿÿ¦ÿÿÿÿ¥ÿÿÿÿÿÿÿÿ£ÿÿÿÿÿÿ¢ÿÿÿÿÿÿÿÿÿÿÿÿ¡ÿÿÿÿÿÿÿ¨ÿ¡ÿ¬ÿÿÿ~ÿ¤ÿÿÿªÿ¢ÿÿÿÿÿ¦ÿ ÿªÿÿÿÿ§ÿÿÿÿ­ÿ¢ÿwÿÿÿ¦ÿ©ÿ°ÿ¢ÿÿÿÿÿ¥ÿÿÿÿÿÿÿ¡ÿ¥ÿÿÿÿ ÿ¡ÿ³ÿÿÿÿÿÿÿ¢ÿÿ¥ÿÿÿÿÿÿ§ÿÿÿÿÿÿÿÿÿÿÿÿÿÿÿÿÿÿÿÿ¢ÿ¡ÿÿÿ¢ÿÿÿÿÿÿ±ÿÿÿÿÿ¦ÿ§ÿÿ ÿ£ÿÿÿ¢ÿ~ÿÿÿÿÿÿÿÿÿÿÿ¡ÿ©ÿÿÿÿÿÿÿÿÿ¢ÿÿÿÿvÿÿÿÿÿ¡ÿÿ«ÿÿÿÿÿÿÿ«ÿÿ¨ÿÿ¦ÿÿÿÿÿÿÿ¥ÿ£ÿ¤ÿÿÿ¢ÿ ÿÿÿÿÿÿÿÿÿÿÿ«ÿÿÿÿÿÿ­ÿÿÿÿªÿ¯ÿ¦ÿ®ÿÿÿ¢ÿ¤ÿÿ|ÿÿ§ÿÿÿ¡ÿ¢ÿÿ[ÿÿDÿÿ©ÿ£ÿÿÿÿÿÿ~ÿÿ¥ÿ°ÿÿªÿÿÿ«ÿÿÿ¥ÿ¤ÿÿÿÿÿÿÿ¢ÿÿÿÿÿÿÿÿÿÿÿÿÿ¥ÿÿÿÿ¶ÿÿÿÿÿÿ®ÿÿ¥ÿ£ÿ¡ÿ¨ÿ¦ÿ¤ÿ ÿ¤ÿÿÿ¢ÿ ÿ£ÿ¨ÿ§ÿ¢ÿ¢ÿ©ÿÿÿÿÿ¥ÿÿ£ÿÿÿÿÿ¡ÿÿÿÿ¡ÿ«ÿ¦ÿÿÿÿÿÿÿÿÿÿ¨ÿ­ÿ ÿ¥ÿ·ÿ¸ÿÿÿÿ¤ÿ§ÿ¨ÿÿÿÿÿ¡ÿÿÿÿÿÿÿÿÿÿÿÿ£ÿÿ£ÿ¥ÿ«ÿ¥ÿ¬ÿ ÿÿÿÿÿ®ÿÿÿ¹ÿ§ÿÿÿÿÿÿÿÿÿ¢ÿ£ÿÿÿÿÿÿÿ ÿÿÿ¢ÿÿÿÿÿ©ÿÿÿÿÿ¥ÿÿÿ¨ÿÿÿÿ£ÿÿÿÿÿÿÿsÿzÿÿÿ©ÿ ÿÿÿÿÿ¥ÿÿÿÿÿ{ÿ}ÿwÿÿÿÿÿÿxÿÿÿÿÿÿkÿlÿgÿÿÿtÿ{ÿgÿsÿÿuÿcÿkÿ{ÿzÿqÿvÿ|ÿ{ÿvÿqÿxÿvÿyÿ}ÿtÿdÿ|ÿaÿnÿÿmÿgÿzÿzÿzÿ{ÿsÿoÿqÿÿ|ÿvÿÿÿÿyÿ~ÿÿvÿyÿÿlÿxÿ|ÿtÿÿsÿlÿUÿhÿpÿÿwÿUÿfÿ~ÿrÿpÿÿ~ÿ{ÿÿyÿÿÿÿÿÿÿÿÿÿÿÿÿÿÿÿÿÿÿÿÿÿÿÿÿyÿÿÿÿÿÿÿÿÿÿÿÿÿÿ£ÿÿÿÿÿ£ÿ©ÿ£ÿ§ÿ«ÿ¢ÿÿ¦ÿ¥ÿ¤ÿÿÿÿÿÿÿ©ÿ­ÿÿÿ«ÿ¢ÿ¬ÿ ÿÿ¢ÿÿÿÿÿÿ¤ÿ¢ÿÿÿÿ ÿ¤ÿ§ÿÿÿ©ÿÿ¤ÿ¦ÿ ÿ¦ÿ¤ÿÿ}ÿÿÿÿÿ¡ÿ¦ÿ£ÿ¦ÿÿÿÿ{ÿÿÿ¨ÿÿÿÿÿÿÿÿ ÿÿÿ ÿ£ÿÿÿÿÿÿ¢ÿÿÿ ÿ£ÿÿÿÿÿÿÿÿÿ»ÿÿÿÿÿ ÿÿÿ¬ÿ¡ÿ¨ÿ¦ÿÿÿÿÿÿ¡ÿÿÿ©ÿ¤ÿ®ÿ´ÿ¡ÿ¤ÿÿÿ§ÿÿÿÿ§ÿÿÿÿÿÿ¡ÿ£ÿªÿ¯ÿ¡ÿ¡ÿ£ÿ£ÿÿÿÿÿÿÿÿªÿÿ¨ÿÿ¨ÿÿ ÿ©ÿÿÿÿÿÿ¢ÿÿÿÿÿÿÿÿÿ¡ÿ²ÿ²ÿ¬ÿ£ÿÿÿ£ÿÿÿÿÿ¨ÿ§ÿ¦ÿÿÿÿÿ¢ÿÿÿÿ²ÿ¤ÿÿÿÿ©ÿ®ÿ ÿÿ¢ÿÿÿÿÿÿÿ ÿÿÿÿÿÿÿ¦ÿ£ÿ§ÿ¡ÿªÿ¤ÿÿÿÿÿÿ­ÿ§ÿ¡ÿ°ÿ¬ÿÿÿÿÿÿªÿªÿÿ ÿ¤ÿÿÿKÿÿeÿÿ¥ÿ©ÿ¦ÿ¡ÿÿ ÿÿÿÿÿ¦ÿÿÿÿÿÿÿ ÿÿÿÿÿ¨ÿ£ÿ®ÿ¥ÿÿÿÿ£ÿ«ÿÿ¡ÿ±ÿÿ¢ÿÿÿ§ÿÿ§ÿ¢ÿ¦ÿ©ÿ¥ÿÿÿÿÿ ÿ©ÿ»ÿ½ÿÿÿÿÿ ÿ£ÿÿÿÿÿÿ¡ÿ¦ÿÿÿÿÿ¨ÿ«ÿ£ÿ§ÿ©ÿ£ÿ¥ÿÿÿÿÿ§ÿ¯ÿ¤ÿÿÿÿÿ°ÿ¤ÿÿ¤ÿ­ÿ ÿÿÿªÿ¬ÿÿÿÿÿÿÿÿ§ÿÿÿÿÿÿ¡ÿÿ¢ÿÿ«ÿÿÿ¢ÿ¡ÿ¡ÿ¢ÿ¤ÿ¢ÿÿ©ÿÿ¡ÿªÿ¸ÿ¢ÿÿ ÿÿ ÿÿÿ¨ÿ¥ÿ°ÿ£ÿ¦ÿ¨ÿ¢ÿ ÿÿÿÿ§ÿÿ£ÿ©ÿ£ÿÿ¥ÿ¢ÿÿÿÿ«ÿ§ÿÿÿ§ÿ«ÿªÿ¢ÿÿÿÿÿÿÿÿÿ£ÿªÿÿÿ¦ÿ«ÿ®ÿºÿÁÿ¢ÿÿªÿÿÿ¢ÿ¢ÿ¥ÿ¥ÿÿÿÿ¥ÿ¢ÿ©ÿ¦ÿ£ÿ¡ÿ¥ÿ¨ÿÿÿÿÿ¡ÿÿ¦ÿ¢ÿÿ¡ÿ ÿÿÿ¡ÿÿÿÿÿ¥ÿ¯ÿ¦ÿÿ¤ÿ¦ÿ²ÿ¡ÿÿÿÿ¨ÿ±ÿ´ÿºÿ®ÿ½ÿÿÿÿÿ¤ÿ¨ÿ¬ÿªÿ©ÿ¢ÿ§ÿÿÿÿÿÿÿÿÿ«ÿÿÿÿ¤ÿ£ÿ¤ÿ¦ÿ£ÿ ÿ¦ÿ¢ÿÿ¢ÿªÿ¥ÿ£ÿÿÿ ÿÿÿ ÿ¡ÿ£ÿÿÿ¤ÿ£ÿ£ÿ°ÿÿÿÿ¦ÿ§ÿ£ÿ§ÿªÿ¦ÿÿÿ®ÿ£ÿÿ¤ÿ¢ÿÿÿ¤ÿ¡ÿÿÿ£ÿªÿ¡ÿÿ¦ÿ¤ÿÿÿÿ§ÿÿÿ£ÿ¤ÿÿÿÿ¨ÿ¡ÿ¤ÿ«ÿÿÿ¤ÿÿ ÿÿ¡ÿÿÿ«ÿªÿ¤ÿ¢ÿ ÿÿÿÿÿÿ¤ÿ¡ÿÿÿÿÿ¡ÿ¡ÿÿÿ®ÿ«ÿÿÿ¢ÿ¡ÿ¢ÿÿÿ¥ÿ§ÿ ÿÿÿÿÿÿÿÿ¡ÿ¦ÿÿÿªÿÿÿÿÿÿ ÿÿÿÿÿ¤ÿ¬ÿ¦ÿ­ÿ¬ÿ¦ÿÿÿ ÿ£ÿÿÿÿÿÿÿÿÿÿÿÿÿÿÿÿÿÿÿÿÿÿÿÿ¬ÿ¦ÿÿ¦ÿ¨ÿÿÿÿÿÿÿÿÿÿÿÿÿÿÿ«ÿÿ¡ÿ¡ÿ£ÿªÿ©ÿ ÿ£ÿ¤ÿ¥ÿ«ÿ®ÿ¦ÿ¢ÿÿÿ¢ÿ­ÿÿ¢ÿ¤ÿÿÿ®ÿ¯ÿ¦ÿ£ÿÿÿÿ­ÿ¨ÿÿ°ÿ§ÿÿÿ¢ÿÿÿ£ÿÿ ÿ£ÿ¬ÿ§ÿÿ¡ÿ¦ÿÿÿÿ§ÿÿµÿ©ÿ ÿÿÿÿÿÿ¦ÿ«ÿ´ÿ¨ÿ ÿ­ÿ¥ÿÿ£ÿ§ÿ­ÿ©ÿ¯ÿ«ÿ¹ÿÿÿÿ ÿ¤ÿ£ÿ ÿ§ÿ°ÿ¤ÿ¤ÿÿ§ÿ«ÿ¤ÿÿÿÿÿÿ¡ÿªÿ«ÿªÿ¥ÿ¤ÿ ÿ£ÿ©ÿ¢ÿÿÿªÿ¦ÿ ÿ£ÿ¡ÿÿ¤ÿ«ÿ«ÿ§ÿ¡ÿ§ÿ¥ÿÿÿÿÿÿÿÿÿÿ ÿÿ¤ÿ£ÿÿÿÿÿÿ ÿ¨ÿ§ÿ ÿ£ÿÿ ÿ¦ÿ«ÿÿ¢ÿÿÿÿ¤ÿ¬ÿ­ÿ¨ÿ§ÿ²ÿ ÿÿÿ¤ÿ¡ÿ¤ÿ¢ÿÿ¡ÿ¦ÿ«ÿ¢ÿÿÿÿÿÿ²ÿ®ÿ­ÿ¬ÿÿÿÿÿÿ¡ÿ·ÿ¢ÿ©ÿ¢ÿ¦ÿ ÿ¢ÿ§ÿ§ÿ«ÿ¦ÿªÿ«ÿÿ¦ÿÿ§ÿ­ÿªÿÿÿ¨ÿ¢ÿ¢ÿ©ÿÿÿÿÿ²ÿÿÿÿ ÿ©ÿ¥ÿÿ¥ÿÿ¤ÿ²ÿÿ­ÿÿÿÿÿÿ¦ÿ©ÿ ÿ¤ÿÿÿÿÿÿÿ©ÿ£ÿ«ÿ¤ÿ ÿ¢ÿÿ¢ÿ£ÿÿÿÿ£ÿÿÿ¦ÿÿÿ£ÿÿ ÿ«ÿ°ÿ©ÿ¥ÿ ÿ ÿªÿÿ¤ÿÿ ÿÿ§ÿ¦ÿ ÿ¤ÿ¥ÿ¥ÿ¦ÿÿÿ¤ÿ¨ÿ¨ÿ¡ÿÿ¦ÿªÿÿÿ«ÿ¯ÿ£ÿÿÿ¡ÿ¥ÿ£ÿ¬ÿ¥ÿ ÿ´ÿ¢ÿÿ ÿÿÿÿÿ¡ÿÿÿ§ÿÿÿªÿ§ÿÿÿÿ¤ÿ¦ÿ ÿ¢ÿ£ÿªÿÿªÿÿÿÿÿÿÿ ÿÿÿÿÿ ÿÿÿ¤ÿÿÿ¯ÿ¨ÿ¶ÿ ÿ®ÿªÿ·ÿ¦ÿÿ¡ÿ¤ÿ©ÿ«ÿ¬ÿÿÿÿÿÿ¡ÿÿ¦ÿ¥ÿ¦ÿ£ÿÿÿÿÿÿÿÿÿ¡ÿ¦ÿ£ÿªÿÿ ÿÿÿÿÿÿ¢ÿ ÿÿ¤ÿÿÿÿ¦ÿ ÿ¦ÿ§ÿ£ÿÿ ÿ¨ÿ¬ÿ¥ÿÿÿÿ©ÿ£ÿÿÿÿÿÿÿlÿÿÿªÿ¡ÿÿÿ¨ÿ±ÿ³ÿ¨ÿÿÿ¤ÿ¬ÿ¤ÿÿ±ÿÿ¤ÿÿÿªÿÿÿ¬ÿªÿ¨ÿ¡ÿÿÿ¦ÿ¡ÿÿÿ«ÿ ÿ¡ÿÿÿÿÿÿÿÿÿÿÿÿÿÿÿ~ÿÿÿÿÿÿÿÿ{ÿÿ{ÿÿÿÿÿvÿpÿrÿ|ÿÿzÿwÿÿÿÿÿÿÿÿ~ÿÿÿÿÿ{ÿÿÿvÿzÿÿÿÿÿÿ}ÿÿÿwÿÿÿÿÿÿÿÿÿÿÿÿ|ÿzÿxÿcÿbÿxÿ|ÿ|ÿÿmÿkÿÿzÿgÿcÿ{ÿ^ÿhÿ|ÿnÿxÿwÿzÿhÿ_ÿmÿpÿrÿpÿfÿlÿkÿjÿnÿ|ÿtÿÿÿqÿvÿÿmÿuÿÿmÿ~ÿÿ}ÿ{ÿ}ÿyÿ}ÿÿÿÿÿÿÿÿÿ£ÿÿ¡ÿÿÿÿÿÿ¤ÿÿÿÿÿÿÿÿÿÿÿÿÿ¤ÿÿÿ¡ÿÿÿÿ¡ÿÿÿÿÿÿÿÿÿÿÿ¡ÿÿÿÿÿÿÿÿÿ¤ÿ¤ÿ¨ÿ§ÿ¤ÿÿÿªÿÿ²ÿ¢ÿÿÿ¤ÿ§ÿ¢ÿÿÿÿÿÿÿÿ ÿ¢ÿ£ÿ¥ÿÿÿ¥ÿ ÿÿÿÿ¡ÿ¤ÿÿ¢ÿÿÿÿÿ¥ÿ§ÿÿÿÿ£ÿÿÿ¡ÿ¯ÿ¯ÿ£ÿ¥ÿÿÿÿÿ£ÿÿÿÿ¦ÿÿ¬ÿÿwÿ¡ÿÿÿÿÿÿÿªÿÿÿÿÿ¥ÿÿÿÿÿÿ¢ÿ©ÿÿÿ¬ÿ§ÿÿÿÿÿÿÿÿÿÿÿÿÿ¤ÿÿÿÿÿÿÿÿÿÿÿÿÿÿ§ÿÿ¥ÿÿÿÿÿÿ{ÿ¤ÿ¼ÿ¦ÿªÿºÿÿÿÿªÿ¤ÿÿÿÿÿÿ{ÿÿÿÿÿÿÿÿÿÿÿÿ¬ÿÿÿ¡ÿÿÿ ÿÿÿÿÿ§ÿÿÿÿÿÿÿ¤ÿÿÿÿÿÿÿÿÿÿÿÿÿÿÿÿ|ÿyÿÿÿÿÿÿÿÿÿ¤ÿÿÿÿÿÿÿ¢ÿÿÿ¤ÿ¡ÿÿÿÿÿÿÿÿÿÿÿÿÿÿÿÿÿÿÿÿ ÿÿÿÿÿ¡ÿÿ¡ÿÿÿÿÿÿÿÿ¢ÿ£ÿÿ§ÿÿÿ¡ÿ ÿÿÿÿÿÿÿÿÿÿÿÿ¥ÿÿÿyÿ}ÿÿ¡ÿÿÿÿ¥ÿÿÿÿ±ÿÿ¢ÿÿÿÿÿÿÿ¦ÿÿÿÿÿ©ÿÿÿ¥ÿÿÿÿÿÿ£ÿÿÿÿÿÿÿÿÿÿÿÿ ÿÿÿÿÿÿÿÿÿ ÿ¤ÿÿÿ«ÿÿÿÿÿÿÿÿÿºÿ«ÿÿ£ÿÿ ÿ¡ÿÿÿ ÿªÿÿ¦ÿ¤ÿÿÿÿ§ÿ­ÿ¥ÿ´ÿ¤ÿÿÿÿÿÿ¢ÿÿÿÿÿ¨ÿÿ}ÿ®ÿÿÿÿ¡ÿÿÿÿ¥ÿÿÿhÿÿKÿÿÿÿÿÿÿÿÿÿÿÿÿÿ¥ÿ¡ÿÿÿÿÿÿÿÿÿÿÿÿ¬ÿÿÿÿÿ ÿÿÿÿ«ÿÿ§ÿÿÿÿÿÿÿ¡ÿ¨ÿ¯ÿ³ÿ£ÿÿÿÿÿÿÿÿÿÿÿÿÿÿÿÿ¡ÿÿÿ¢ÿÿÿÿÿÿ ÿÿÿÿ ÿÿÿÿÿÿ¨ÿ|ÿÿÿ·ÿÿ¥ÿÿÿÿÿÿÿÿÿÿÿÿÿÿ¦ÿ¥ÿÿÿÿÿ¡ÿÿÿÿÿÿzÿÿÿÿÿ¦ÿ£ÿ«ÿ ÿÿÿÿÿÿÿÿÿ¢ÿÿ¡ÿÿzÿ«ÿ£ÿÿªÿÿÿÿÿÿÿÿ¦ÿÿ¡ÿÿÿÿÿÿÿÿÿ§ÿ¢ÿÿ¨ÿ¨ÿÿÿ£ÿ­ÿ¯ÿ¤ÿÿÿÿÿÿÿÿ´ÿ«ÿÿÿÿÿ¤ÿÿ ÿ§ÿ ÿÿ¥ÿ¢ÿ¢ÿÿÿÿ¥ÿÿÿÿÿÿÿÿÿ¡ÿÿÿÿÿÿÿÿÿÿÿÿÿÿÿÿÿÿÿ¤ÿÿÿÿÿÿÿÿÿÿÿÿ¨ÿ©ÿ ÿ{ÿÿÿÿÿÿ£ÿÿÿ¥ÿÿÿÿ ÿÿÿÿÿ¯ÿÿÿ¡ÿÿÿÿÿÿÿÿ¢ÿÿÿÿÿÿÿÿÿÿÿÿÿÿÿÿÿÿ¡ÿÿÿÿÿÿÿÿÿÿÿÿÿ ÿÿ«ÿÿÿÿÿ¦ÿµÿÿÿ£ÿ¬ÿÿÿ§ÿÿ¥ÿÿÿ¤ÿ¡ÿÿÿÿÿ¦ÿ¢ÿÿÿÿÿÿÿÿ£ÿÿÿÿÿÿÿÿ¨ÿÿÿÿ«ÿ£ÿÿ}ÿÿÿ¦ÿÿÿÿÿ¬ÿÿÿ£ÿÿÿÿÿÿÿÿÿÿÿÿÿ¡ÿÿ ÿ¢ÿ¢ÿÿÿÿÿÿÿÿÿÿÿÿÿÿÿÿÿ§ÿÿÿ§ÿÿÿ«ÿ©ÿ¬ÿ®ÿÿÿ£ÿ¦ÿ²ÿÿÿÿÿ¡ÿÿ£ÿÿ¥ÿÿÿÿÿ§ÿÿÿÿÿÿÿÿÿÿÿ¤ÿÿÿÿÿÿÿÿÿÿÿÿÿÿÿÿÿ¤ÿ¡ÿÿÿÿÿÿÿÿÿÿÿÿ¢ÿÿÿ|ÿÿÿÿÿÿÿ¡ÿ¦ÿÿÿÿÿÿÿ ÿÿÿÿÿÿÿÿÿÿÿ ÿÿÿÿÿÿÿÿÿÿ¤ÿÿÿ£ÿÿÿÿÿÿ¬ÿÿ£ÿÿ£ÿ£ÿ£ÿ£ÿÿÿÿÿÿ¨ÿªÿ¡ÿÿÿÿÿÿ²ÿ¤ÿÿÿÿÿ¨ÿ¢ÿÿÿ¥ÿ¢ÿ¨ÿ¤ÿÿÿÿÿÿÿ­ÿ¤ÿÿÿÿÿÿÿ¡ÿÿÿÿÿÿÿÿÿÿÿÿÿÿÿÿÿÿÿÿÿÿÿÿÿÿÿÿ¡ÿÿÿ¢ÿ§ÿÿÿÿ¤ÿ®ÿÿ¡ÿ§ÿÿµÿ§ÿÿ­ÿ¤ÿÿ®ÿÿªÿÿÿÿÿÿÿÿÿ¨ÿ¯ÿ°ÿ¥ÿÿÿÿÿÿÿÿÿ§ÿÿÿ|ÿsÿÿÿÿ³ÿ¤ÿÿ®ÿ¥ÿÿÿÿ«ÿÿ¥ÿÿ¤ÿ¦ÿÿÿÿÿÿÿÿ¤ÿÿÿÿÿ¤ÿ¥ÿ¥ÿ«ÿ©ÿÿÿÿÿÿÿÿ¢ÿÿ¡ÿ­ÿÿÿ ÿ¥ÿ£ÿ£ÿ ÿ¬ÿ®ÿÿÿ£ÿÿÿÿÿÿ©ÿÿÿÿ¢ÿ¡ÿnÿÿHÿzÿ ÿ¦ÿÿÿÿ¦ÿÿÿÿ¤ÿ ÿÿÿÿÿ§ÿÿÿÿÿÿÿÿÿÿÿ§ÿÿÿ«ÿ¢ÿÿ£ÿ ÿÿÿÿÿÿ«ÿ©ÿ ÿ³ÿ­ÿÿ·ÿÿÿÿÿÿ¥ÿÿÿÿÿÿÿÿ¢ÿÿÿ¥ÿ¨ÿÿÿ ÿÿÿÿ ÿ¢ÿÿ ÿÿ£ÿÿÿÿÿ¡ÿÿÿÿªÿ£ÿ¨ÿ§ÿ ÿÿÿÿ¡ÿÿ¤ÿÿÿÿÿ¥ÿ ÿ ÿÿÿÿ¦ÿÿ¬ÿ¦ÿÿÿ¤ÿ¡ÿÿ ÿ¤ÿÿÿÿ¤ÿÿÿÿÿÿÿ¢ÿ¥ÿÿÿ§ÿÿÿ¬ÿªÿÿÿÿ¡ÿ¸ÿÿÿÿÿÿÿÿÿÿÿÿÿÿ§ÿ°ÿ®ÿ¦ÿÿÿ ÿÿÿÿÿ©ÿÿÿ¥ÿ¡ÿÿÿÿ¢ÿ£ÿ¡ÿÿÿ¤ÿ§ÿ¡ÿÿÿÿwÿbÿÿÿ ÿÿ ÿ ÿÿpÿÿÿ£ÿÿrÿÿÿhÿkÿÿÿÿÿÿÿÿvÿnÿÿÿiÿgÿyÿzÿÿoÿ{ÿkÿkÿÿzÿlÿvÿyÿnÿrÿzÿuÿkÿoÿ|ÿyÿuÿ`ÿkÿuÿ}ÿsÿsÿgÿvÿaÿsÿlÿÿvÿ^ÿ`ÿ_ÿlÿ|ÿÿÿÿÿÿÿÿÿ|ÿoÿÿzÿxÿ|ÿÿÿ~ÿÿtÿ{ÿlÿÿ}ÿvÿwÿtÿÿÿÿÿsÿxÿÿhÿÿvÿÿÿÿzÿrÿ{ÿvÿ}ÿÿ|ÿÿÿ{ÿÿÿÿÿÿÿÿÿzÿÿÿÿtÿÿÿÿÿÿ¦ÿ§ÿ¢ÿÿÿÿÿÿÿÿÿÿÿ§ÿ©ÿÿ¤ÿÿ¦ÿÿÿÿÿÿ§ÿ§ÿ¤ÿ£ÿÿÿ£ÿ ÿÿÿ{ÿÿ©ÿ£ÿ£ÿ£ÿªÿ¥ÿÿÿÿÿ©ÿ£ÿÿÿªÿÿ£ÿ¬ÿÿÿ¡ÿÿ¡ÿÿÿ©ÿ­ÿ¢ÿÿ£ÿÿÿÿÿÿÿÿÿÿÿÿÿÿÿ¦ÿ§ÿÿÿÿÿÿÿÿÿ¦ÿ¤ÿÿ«ÿÿ§ÿ£ÿ¡ÿÿÿÿ¢ÿ¥ÿ¨ÿÿÿÿÿ¯ÿ§ÿÿÿ ÿÿ ÿ ÿÿÿÿÿ£ÿÿÿÿ¢ÿ©ÿÿÿ±ÿÿÿÿÿÿÿÿÿ ÿ¢ÿÿ}ÿÿ¨ÿÿÿÿÿ¢ÿÿÿÿÿ¤ÿÿÿÿÿ¬ÿ¢ÿÿÿÿÿÿ°ÿ¯ÿ©ÿÿÿ§ÿÿÿÿÿÿÿÿÿÿ¦ÿ±ÿ®ÿ¦ÿÿÿ¢ÿ§ÿÿÿÿÿÿ©ÿÿ²ÿÿÿÿ¤ÿ¦ÿ£ÿ¡ÿ§ÿÿÿÿÿÿ©ÿÿÿÿÿÿÿÿÿªÿÿÿÿÿÿÿÿÿÿÿÿ£ÿ£ÿ¬ÿ¨ÿÿÿÿÿ¯ÿ²ÿ¡ÿÿ°ÿÿ£ÿ¢ÿÿÿÿ£ÿÿÿÿÿSÿiÿÿ£ÿ¦ÿÿÿ©ÿ ÿÿÿÿÿÿ£ÿÿÿ ÿªÿ¤ÿ¢ÿ¢ÿ¡ÿ¥ÿ£ÿ£ÿ­ÿ­ÿ¦ÿ­ÿ¢ÿÿ¤ÿ£ÿ¨ÿ¢ÿÿ¨ÿ©ÿÿÿÿÿÿµÿÿ§ÿ¬ÿ¥ÿ ÿÿÿÿÿÿºÿÿÿÿ©ÿ±ÿ®ÿÿÿÿÿ{ÿÿ¨ÿÿÿÿÿÿÿ¨ÿ¦ÿ¦ÿ ÿÿ£ÿ¨ÿÿÿÿÿÿÿÿ£ÿ¦ÿÿÿÿÿÿ¦ÿÿÿ ÿ®ÿªÿ¢ÿÿÿ¡ÿ¨ÿÿÿÿÿ¤ÿ¬ÿ¥ÿÿÿÿ¤ÿÿ¢ÿ¤ÿÿ¤ÿ¤ÿ ÿ£ÿ¥ÿÿÿÿÿ°ÿÿ©ÿ ÿÿÿ¦ÿ¦ÿ©ÿ¢ÿÿÿ¤ÿ¦ÿ°ÿ¦ÿÿÿÿÿÿÿ¬ÿ¡ÿÿÿÿ¥ÿ¤ÿ¤ÿ¥ÿ¤ÿ¦ÿ¥ÿ©ÿÿ¢ÿ¡ÿ¬ÿ®ÿ¡ÿÿÿÿÿÿÿÿ§ÿªÿÿ¤ÿªÿ§ÿ©ÿ§ÿÿÿÿÿÿÿ¦ÿÿ¥ÿ­ÿ¤ÿÿÿ¢ÿ£ÿ¨ÿ ÿÿÿ£ÿ¯ÿªÿÿÿ°ÿ¡ÿÿÿÿÿÿÿ¢ÿÿ¨ÿ«ÿÿÿÿ¨ÿ¬ÿªÿ²ÿ©ÿÿÿ¡ÿÿÿ ÿ¬ÿ­ÿªÿ®ÿ­ÿ±ÿÿÿÿÿ¢ÿ¦ÿ¬ÿ«ÿ¤ÿ¥ÿ°ÿÿÿ¦ÿ¨ÿ´ÿ¹ÿ«ÿ¦ÿ¦ÿÿ¥ÿ¤ÿÿ¡ÿ£ÿ¢ÿ¢ÿÿÿ¦ÿ¤ÿ¯ÿ¨ÿ¢ÿ§ÿ§ÿÿÿ°ÿ£ÿ£ÿÿ¢ÿÿ¦ÿ¦ÿÿ¤ÿ³ÿ ÿÿÿÿ¢ÿ¢ÿ§ÿ«ÿ¡ÿ­ÿ¡ÿÿÿ·ÿ«ÿÿÿÿ£ÿ§ÿÿÿ¦ÿ¡ÿÿÿ¨ÿ©ÿÿÿÿÿÿ¡ÿÿÿ ÿÿÿ¬ÿ´ÿ¨ÿ¯ÿ¢ÿÿ£ÿ£ÿ ÿÿ¥ÿÿªÿ§ÿ§ÿ§ÿ£ÿÿÿ ÿ®ÿ¤ÿÿ¢ÿ£ÿÿÿÿ ÿ¦ÿ­ÿ´ÿ§ÿÿÿÿÿ£ÿ ÿÿÿ£ÿªÿ©ÿ£ÿ ÿÿÿÿÿÿÿÿÿÿÿ©ÿ®ÿÿÿÿ¡ÿÿÿÿÿÿÿ¨ÿ­ÿ®ÿ°ÿ²ÿ§ÿÿÿÿÿÿÿÿÿ¡ÿ¤ÿ£ÿ¦ÿÿÿÿÿÿÿÿÿÿÿÿÿÿÿ­ÿÿÿÿ¤ÿÿÿÿÿÿÿÿÿ£ÿÿ ÿ¤ÿ¢ÿÿ®ÿÿÿ¡ÿ£ÿ¦ÿ£ÿ ÿ¥ÿÿÿ¢ÿ°ÿ¥ÿÿÿÿ¤ÿ«ÿÿ¦ÿ©ÿÿÿÿÿ ÿ¢ÿÿÿ«ÿÿ¨ÿ¡ÿ¤ÿ¡ÿÿÿÿÿÿ£ÿ¢ÿÿ³ÿ²ÿ®ÿ¥ÿÿ¢ÿ©ÿ¡ÿÿÿÿ ÿ©ÿ§ÿÿÿ¤ÿÿÿ£ÿªÿ¬ÿ«ÿ¦ÿ­ÿ®ÿ£ÿÿÿ§ÿÿ¯ÿ¤ÿ¥ÿ¥ÿ¢ÿ¥ÿ ÿÿ¡ÿ®ÿ¦ÿ±ÿÿÿÿ©ÿ±ÿ¦ÿÿÿ«ÿ«ÿ§ÿ¦ÿ§ÿ§ÿÿÿ¢ÿ¤ÿ£ÿÿÿÿ£ÿ¢ÿ£ÿÿ ÿ¨ÿ§ÿ¡ÿªÿ¯ÿ¡ÿ¬ÿÿÿ°ÿ¹ÿ¨ÿ£ÿÿ©ÿÿÿÿÿÿÿÿÿ¨ÿ£ÿÿ¤ÿ¨ÿ¬ÿ¬ÿÿÿ§ÿ³ÿ¢ÿÿ¢ÿ«ÿÿ¤ÿªÿ«ÿªÿ ÿ©ÿ¦ÿ¸ÿÿÿÿ¡ÿ ÿÿ¡ÿ¢ÿ¤ÿ¨ÿ®ÿÿÿÿÿÿ¤ÿ«ÿ«ÿ¦ÿ£ÿ¡ÿ ÿµÿµÿªÿÿ©ÿ¡ÿ¥ÿÿ£ÿ£ÿ¦ÿ®ÿ§ÿ­ÿ¶ÿ¯ÿ«ÿÿ¢ÿÿÿ®ÿ¹ÿ£ÿÿÿÿ¤ÿªÿ¢ÿÿÿ ÿ«ÿÿÿÿÿ©ÿ¬ÿ¤ÿ«ÿ«ÿ¡ÿ¥ÿ«ÿ²ÿ£ÿÿÿÿÿÿ¯ÿ½ÿµÿ²ÿÿÿ­ÿÿÿ¤ÿ©ÿ°ÿ©ÿ ÿÿÿÿÿ§ÿ¢ÿ­ÿ¥ÿ ÿ£ÿ¥ÿ§ÿ®ÿ°ÿªÿ£ÿ£ÿ¦ÿ¡ÿ°ÿÿ ÿÿ¦ÿÿÿÿÿ¨ÿ­ÿ¢ÿ§ÿ¥ÿÿÿÿÿ´ÿ¯ÿÿ ÿÿÿ©ÿ¨ÿ ÿ ÿÿÿ§ÿ£ÿÿ£ÿ§ÿ©ÿ¦ÿ¤ÿªÿÿ ÿªÿÿÿÿÿ¶ÿÿÿ¤ÿÿ¸ÿÿÿÿ¥ÿ¦ÿ ÿÿ¡ÿ«ÿ¢ÿ§ÿ¦ÿ ÿ³ÿ¢ÿÿÿ¥ÿ¨ÿªÿÿÿ ÿÿÿ¡ÿÿ©ÿÿ§ÿÿ­ÿÿ§ÿ®ÿÿ¤ÿ±ÿ®ÿ©ÿ£ÿ«ÿ³ÿ ÿÿ¤ÿÿ§ÿÿÿÿÿ¯ÿ°ÿ¥ÿ¢ÿÿÿÿÿ¨ÿ¡ÿ¦ÿ¦ÿ ÿ£ÿ£ÿÿÿÿÿÿÿÿÿ¨ÿ©ÿ ÿ ÿÿ ÿ¥ÿ¢ÿ©ÿ¨ÿ¤ÿ¤ÿ§ÿÿÿ¢ÿ¤ÿÿÿ¡ÿÿÿÿ¡ÿ¡ÿ¼ÿÿÿfÿÿÿ£ÿ¦ÿ ÿ¤ÿ°ÿ´ÿ£ÿÿ£ÿ¦ÿ¤ÿ¡ÿÿ­ÿ«ÿ¬ÿ¥ÿ¤ÿ¢ÿ¥ÿ©ÿ¨ÿ®ÿ§ÿ¦ÿÿÿÿÿÿ¦ÿ²ÿÿ¢ÿÿÿÿÿÿÿÿÿÿÿÿÿÿÿÿÿÿÿÿÿÿÿÿ|ÿÿÿÿtÿqÿvÿqÿyÿÿÿÿÿÿÿ|ÿÿÿÿ~ÿ{ÿ|ÿÿÿwÿqÿÿÿ~ÿÿÿÿÿÿÿÿÿÿ~ÿÿÿÿÿÿÿÿÿnÿyÿhÿfÿfÿuÿ{ÿmÿsÿÿÿzÿfÿaÿwÿwÿsÿ`ÿ{ÿgÿrÿsÿnÿ{ÿlÿuÿcÿ_ÿiÿvÿyÿrÿkÿfÿjÿ[ÿuÿbÿmÿÿbÿÿlÿÿÿÿkÿrÿÿÿÿÿÿÿÿÿÿÿÿÿÿÿ¤ÿ§ÿ¨ÿÿÿÿÿÿÿ¢ÿ¢ÿÿÿÿÿÿÿÿÿÿÿÿÿÿÿÿÿÿ¤ÿÿÿ£ÿÿ£ÿ§ÿÿÿÿÿ£ÿ¦ÿÿÿÿÿÿÿÿÿÿ¦ÿ¢ÿÿ¡ÿÿÿÿÿ¢ÿ£ÿÿÿÿÿÿÿÿÿÿÿÿÿÿ¢ÿ³ÿ¦ÿÿÿÿ¢ÿ£ÿÿÿ¡ÿÿÿ£ÿÿÿÿ¥ÿµÿ ÿÿÿÿÿÿÿÿÿ¡ÿ¡ÿÿÿÿÿÿÿÿÿÿ®ÿ§ÿ¥ÿªÿGÿÿÿÿÿÿÿÿ¡ÿÿÿÿÿ ÿÿÿÿÿ¡ÿÿÿÿÿÿ¥ÿ ÿÿÿ¢ÿÿÿ£ÿ¥ÿÿÿÿÿÿÿÿÿ ÿÿÿÿÿÿÿÿ~ÿÿÿÿÿÿÿÿÿÿ¦ÿÿÿÿÿÿÿÿÿÿÿÿÿÿÿÿÿ|ÿÿÿÿÿÿ ÿÿÿÿÿÿ ÿÿÿÿÿ§ÿ¥ÿ¢ÿÿÿÿªÿÿÿÿÿ£ÿÿÿ ÿÿÿÿÿÿÿÿÿÿÿÿÿ~ÿrÿÿÿÿÿxÿÿ ÿÿÿÿÿÿÿÿÿ{ÿªÿÿÿ ÿÿÿÿÿÿÿ¢ÿÿÿÿÿÿÿÿÿÿÿÿÿÿÿÿÿÿÿÿ¡ÿÿÿÿÿÿÿÿÿÿÿÿÿÿÿÿÿÿÿÿÿÿÿÿÿÿÿÿ¨ÿ­ÿªÿÿÿÿÿÿÿÿÿÿÿÿÿÿÿÿÿ¦ÿÿwÿÿÿÿ¥ÿÿÿ¡ÿÿÿ ÿ¤ÿÿÿÿÿÿÿÿÿÿÿÿÿÿÿÿÿÿÿÿÿÿÿÿÿÿ¢ÿ£ÿÿÿÿ¦ÿÿÿ ÿÿÿÿÿÿÿÿÿÿ§ÿÿxÿÿÿÿÿÿÿÿÿ§ÿ¢ÿÿÿÿªÿ¬ÿÿÿÿÿÿÿ~ÿ«ÿÿ±ÿÿ¢ÿÿ«ÿ£ÿÿÿ§ÿ¨ÿÿÿÿÿxÿÿJÿÿÿÿÿÿÿÿÿÿÿÿÿÿ£ÿÿÿÿÿÿÿÿÿÿÿÿÿÿÿÿÿ¥ÿÿÿÿÿ¥ÿÿ¥ÿ ÿÿÿÿÿ|ÿÿ©ÿ¥ÿ ÿÿÿÿ¢ÿ¤ÿÿÿÿÿÿÿÿÿ¦ÿÿ§ÿ¡ÿÿÿÿÿÿÿÿÿÿ~ÿÿÿ¤ÿ ÿÿ¡ÿ¢ÿ}ÿ¥ÿÿÿ¢ÿÿÿ¬ÿ¢ÿÿÿÿÿÿ¨ÿ©ÿ ÿ¤ÿ£ÿÿÿ¨ÿ«ÿÿÿÿÿÿÿÿÿÿÿÿÿÿzÿ~ÿÿÿÿ±ÿ¥ÿ§ÿÿ ÿÿÿ«ÿÿÿÿÿÿÿÿÿ©ÿÿÿÿ£ÿÿÿÿÿÿÿÿÿÿÿ¡ÿ¯ÿÿÿÿÿ¡ÿÿÿÿÿÿÿÿ°ÿªÿ¤ÿ¤ÿ¢ÿÿÿÿÿ¢ÿ©ÿÿÿ¢ÿÿÿÿÿ¤ÿÿÿÿ©ÿ£ÿÿÿÿ¤ÿÿÿÿÿÿÿÿÿÿÿÿÿÿÿÿÿÿÿÿÿÿÿÿÿÿÿÿÿÿÿÿÿÿÿÿ£ÿ£ÿ¢ÿÿÿÿÿÿÿÿÿÿÿÿÿÿ¥ÿÿÿÿÿÿÿÿÿ¥ÿÿ¡ÿÿÿÿÿÿÿ¡ÿÿÿÿÿÿ¢ÿ¡ÿÿÿÿÿÿÿÿ©ÿÿÿÿÿÿÿÿ¡ÿÿÿÿÿÿÿÿÿ¥ÿÿ}ÿÿÿÿÿÿÿÿÿÿ¬ÿ¨ÿÿÿÿÿ ÿ¢ÿÿÿÿÿÿ§ÿÿÿ~ÿÿÿÿÿÿÿÿÿÿÿÿ¢ÿ¦ÿ¥ÿÿÿ¡ÿÿÿ¥ÿÿÿ|ÿÿ¨ÿÿÿ¬ÿÿÿ£ÿÿÿÿ¦ÿÿÿ¥ÿ¨ÿÿÿÿÿÿÿÿ£ÿ®ÿÿÿÿ¨ÿ§ÿÿÿÿ¢ÿ°ÿ¦ÿÿÿ£ÿÿÿÿÿ£ÿ¤ÿ¢ÿ¢ÿÿÿÿÿÿÿ¨ÿÿÿ¬ÿ ÿÿÿÿÿÿ¥ÿÿ¦ÿÿÿÿÿÿÿ´ÿÿÿÿÿÿÿÿÿÿÿ¥ÿÿÿ ÿ¢ÿÿÿÿÿ¡ÿÿÿÿÿÿÿÿÿ¦ÿÿÿÿÿÿÿÿÿÿÿÿÿÿÿlÿjÿÿÿÿÿÿÿÿÿÿÿÿÿÿ§ÿÿÿÿÿÿÿÿÿÿÿÿÿÿÿÿÿÿÿÿÿÿ¤ÿ³ÿ®ÿ¦ÿÿÿÿÿÿÿ¦ÿÿÿ¦ÿ ÿ}ÿÿÿ¡ÿ¥ÿÿÿÿÿÿÿÿ­ÿ°ÿÿÿÿ¢ÿ£ÿÿÿ¥ÿÿÿÿÿÿ¡ÿ¢ÿÿ¤ÿÿÿÿ¦ÿ¤ÿÿÿÿÿÿÿÿ£ÿ®ÿÿÿÿÿÿÿÿÿÿÿÿ ÿÿ ÿ¤ÿÿÿÿÿÿÿÿ ÿÿÿÿÿÿ ÿÿÿÿÿ¦ÿ ÿÿÿÿÿÿ ÿÿÿÿÿ£ÿÿÿÿ¥ÿÿÿ¤ÿ©ÿ¬ÿ ÿÿ¢ÿ¡ÿÿÿÿÿÿÿÿÿÿÿÿÿÿvÿÿÿÿÿ®ÿÿÿ©ÿÿ¢ÿ£ÿ­ÿÿÿÿ¡ÿÿÿÿ¢ÿ¦ÿÿÿÿÿÿÿÿÿÿÿÿ®ÿ¯ÿ¢ÿÿÿÿ§ÿÿÿ ÿ¦ÿ©ÿ¢ÿÿ°ÿÿÿÿÿÿÿÿÿÿÿ¬ÿ²ÿ­ÿ¡ÿ«ÿ¥ÿÿÿ¡ÿ¡ÿ¢ÿqÿ1ÿKÿ`ÿÿÿÿÿÿªÿÿÿÿÿÿÿÿÿÿÿÿÿÿÿÿÿÿ¦ÿ¡ÿÿÿ¡ÿ ÿÿÿ¨ÿ´ÿ«ÿÿÿÿÿÿ§ÿ ÿÿ¬ÿÿÿÿÿÿÿ¦ÿÿÿ¢ÿ²ÿÿÿÿÿÿ¢ÿ«ÿ¢ÿ¡ÿÿÿÿÿÿÿÿ£ÿ¦ÿÿ ÿÿÿÿÿÿÿÿÿÿÿÿÿ¥ÿªÿ£ÿÿÿÿÿÿÿ ÿÿÿÿ¢ÿÿÿ¢ÿ¤ÿÿ£ÿ²ÿ±ÿ¯ÿxÿÿ ÿ£ÿÿÿÿ¥ÿÿÿÿ¦ÿÿÿÿÿ¤ÿ¥ÿÿÿÿ£ÿ¥ÿÿ«ÿÿÿ§ÿÿ¤ÿÿÿ£ÿ¥ÿÿÿÿÿ ÿÿ¢ÿ¥ÿÿ¡ÿÿÿÿÿÿÿÿÿÿÿÿÿÿÿ¤ÿÿÿÿÿ ÿÿ¦ÿ­ÿ£ÿÿ¤ÿ¤ÿÿÿªÿÿÿ²ÿ¯ÿÿÿªÿÿÿÿÿ§ÿ¡ÿÿÿÿÿÿ{ÿrÿ}ÿ{ÿsÿwÿÿÿsÿxÿÿxÿzÿfÿuÿiÿiÿsÿtÿuÿlÿÿrÿxÿrÿlÿiÿqÿrÿmÿlÿwÿxÿrÿÿÿpÿ~ÿmÿvÿÿkÿwÿ]ÿmÿiÿÿÿÿzÿ|ÿ}ÿÿÿwÿtÿ{ÿÿÿÿÿpÿoÿÿÿÿ~ÿÿÿ|ÿÿÿzÿqÿÿÿ{ÿuÿxÿqÿ[ÿhÿÿuÿÿÿvÿxÿvÿ]ÿyÿ}ÿjÿyÿ|ÿpÿ{ÿÿ~ÿ}ÿÿ{ÿ}ÿÿxÿÿÿÿÿÿ~ÿdÿÿÿ|ÿÿÿÿ¢ÿÿÿÿÿÿÿÿÿÿÿÿÿÿÿ©ÿÿ ÿ¦ÿ£ÿ¨ÿÿÿÿÿÿÿ¢ÿ¦ÿ ÿ©ÿÿ¯ÿ¬ÿ¨ÿ©ÿ¢ÿ ÿ¯ÿ­ÿÿÿ°ÿ©ÿÿÿÿÿÿÿÿÿªÿÿ¡ÿ£ÿÿÿÿÿÿÿÿÿÿÿÿÿÿ¢ÿ¨ÿ ÿ§ÿÿÿÿÿ¬ÿ¡ÿÿÿ ÿ¡ÿÿ¥ÿ¥ÿÿÿÿÿ¤ÿÿÿ¦ÿÿÿÿ¶ÿ©ÿ¦ÿ¢ÿ¡ÿ£ÿ¡ÿ¨ÿÿÿÿÿ´ÿÿ¢ÿ¢ÿÿÿ¥ÿ«ÿÿÿÿÿÿÿÿÿÿÿÿÿÿ§ÿÿ ÿÿÿ¢ÿÿÿÿÿÿÿÿÿÿÿÿÿÿ¡ÿÿÿÿÿÿÿÿÿÿ¥ÿ©ÿ¥ÿÿ ÿÿÿ ÿ§ÿ¢ÿÿÿ ÿÿÿÿ¤ÿÿ¬ÿÿ©ÿ¢ÿ¨ÿ ÿ§ÿ ÿÿÿÿ¢ÿÿÿÿÿÿÿ¨ÿ£ÿ£ÿÿÿÿÿÿÿ¨ÿ£ÿÿÿ£ÿªÿ¡ÿÿÿÿÿÿÿÿ¥ÿ°ÿ¦ÿ¥ÿÿ¡ÿÿ¦ÿ£ÿÿÿÿÿÿ ÿÿÿÿ ÿÿ³ÿ­ÿÀÿÿ ÿ²ÿÿÿ¦ÿÿÿÿ¢ÿÿÿÿÿ¡ÿÿÿÿ¯ÿÿÿÿÿÿÿÿÿ¡ÿÿÿ¡ÿÿ«ÿ¤ÿ£ÿÿÿ¦ÿ©ÿÿÿ¦ÿÿÿÿÿÿ¦ÿ¤ÿÿÿÿ ÿ¥ÿÿ¨ÿÿ£ÿÿÿ§ÿ¬ÿ§ÿ¢ÿÿÿÿÿÿ©ÿÿ¡ÿ¡ÿÿÿ¨ÿ ÿÿÿÿÿÿ¥ÿÿÿÿÿÿÿ§ÿ¢ÿÿÿÿ£ÿÿ¡ÿÿÿÿÿ¥ÿÿÿÿÿÿ ÿÿÿÿ ÿÿÿ¥ÿ¬ÿ©ÿ¡ÿÿÿÿÿÿ©ÿÿ¦ÿ¤ÿÿÿÿ¦ÿÿ¨ÿÿ©ÿÿÿÿÿ¤ÿÿÿÿÿÿ¨ÿÿ¨ÿÿÿÿ ÿ¡ÿÿ£ÿÿÿªÿ¤ÿ¬ÿÿÿÿ§ÿ ÿÿÿ¢ÿÿÿÿÿ ÿ¦ÿÿÿ£ÿÿÿ¸ÿ¬ÿÿ­ÿÿ¨ÿÿÿÿÿÿÿ¢ÿ¤ÿÿ¡ÿÿ§ÿ£ÿÿÿÿÿ±ÿ«ÿ¦ÿªÿ¢ÿ ÿÿ¡ÿ§ÿ¥ÿ¡ÿ¬ÿ¨ÿ¥ÿÿÿ ÿ¢ÿ£ÿ¦ÿ¦ÿ ÿ¯ÿÿ¬ÿÿÿÿÿ£ÿµÿ³ÿ§ÿ¬ÿ°ÿ©ÿÿÿ£ÿÿ¦ÿ¯ÿÿÿ£ÿ¦ÿÿÿÿÿ¢ÿ«ÿ¬ÿ®ÿ©ÿ³ÿ¡ÿÿÿÿÿ§ÿ¦ÿ¡ÿÿ¢ÿ¬ÿ­ÿ¡ÿÿ£ÿ¦ÿ±ÿµÿÿ²ÿ±ÿ¥ÿÿÿÿÿÿ¡ÿÿ­ÿ­ÿªÿ¨ÿ¢ÿ®ÿªÿÿ¡ÿÿÿÿÿÿ¡ÿÿÿÿ¤ÿµÿ§ÿÿÿ¤ÿ¬ÿ«ÿ¥ÿÿÿÿªÿ°ÿÿªÿ¢ÿÿÿÿ¤ÿ¥ÿÿ¥ÿ¢ÿÿÿÿ£ÿ£ÿÿ ÿ·ÿ¨ÿÿÿÿ¢ÿ£ÿ£ÿÿ¢ÿ´ÿ¨ÿ°ÿ³ÿªÿ£ÿ§ÿ¬ÿÿ·ÿ§ÿÿÿ¢ÿ¯ÿ±ÿ¦ÿ«ÿ¦ÿ©ÿ¬ÿÿÿÿÿÿÿÿÿÄÿ¨ÿÿÿÿÿÿ¥ÿÿÿÿ¤ÿ§ÿ§ÿ¬ÿ®ÿÿÿ¢ÿÿÿ«ÿ­ÿ¡ÿÿÿ¢ÿ­ÿ£ÿÿÿÿÿÿÿÿªÿ¢ÿÿÿ£ÿ©ÿ¬ÿ¦ÿ¤ÿ¯ÿÿÿÿÿÿÿÿ¡ÿ£ÿ¢ÿÿÿ ÿÿ¦ÿÿÿÿÿÿÿÿÿÿÿÿÿÿÿ ÿÿ£ÿÿÿÿÿÿ ÿÿÿÿ¬ÿ¸ÿ§ÿÿÿÿÿÿ£ÿ±ÿÿ¤ÿ¨ÿ¥ÿÿÿÿÿÿ£ÿ ÿÿ²ÿÿÿÿ¦ÿ¢ÿÿÿÿÿ©ÿ¡ÿÿ¥ÿ®ÿªÿ¡ÿÿÿÿ¥ÿ±ÿ©ÿ¤ÿ¡ÿÿÿÿÿÿÿÿÿÿ§ÿ¨ÿ£ÿ¨ÿ¢ÿ£ÿ°ÿÿ¨ÿ³ÿ§ÿ§ÿ ÿ¯ÿ±ÿªÿ«ÿ§ÿÿ°ÿ±ÿÿÿÿ¥ÿÿÿ¡ÿ ÿÿ¨ÿ¥ÿ£ÿ£ÿÿÿªÿ£ÿÿÿ ÿ®ÿ±ÿªÿÿ£ÿ£ÿÿÿÿ¨ÿ­ÿ§ÿÿ§ÿ¥ÿÿ£ÿ¢ÿ¥ÿ¬ÿ©ÿ¡ÿÿÿÿ¦ÿÿÿÿ¢ÿ£ÿ­ÿ¬ÿ¤ÿÿÿÿÿÿÿ¡ÿÿ¥ÿ©ÿÿªÿ©ÿÿÿÿÿÿ¥ÿÿ¡ÿ¦ÿÿÿÿ§ÿªÿ¥ÿ®ÿ«ÿÿ¨ÿ£ÿÿ­ÿ¬ÿ ÿÿ£ÿ¤ÿÿÿ¢ÿÿÿÿÿ¤ÿ¬ÿÿÿÿÿ¡ÿÿ«ÿ¤ÿ¬ÿÿÿ¦ÿ¡ÿÿ ÿÿ¢ÿ£ÿÿÿ ÿ¬ÿÿ ÿÿÿÿÿ¥ÿ¦ÿÿÿÿ¦ÿ§ÿÿ ÿÿ£ÿÿÿ¡ÿÿÿ ÿ­ÿ©ÿ£ÿ©ÿÿÿ®ÿ²ÿÿÿÿÿÿÿ ÿ¬ÿ³ÿ¥ÿ¤ÿÿ«ÿ ÿ ÿÿ¤ÿ§ÿ¢ÿÿÿÿ¨ÿÿÿ¬ÿ³ÿÿÿ¥ÿÿÿ­ÿ±ÿ ÿÿ¤ÿÿÿ­ÿÿÿ¨ÿ´ÿÿ§ÿ£ÿÿÿ¬ÿ«ÿ£ÿ¢ÿÿ¤ÿÿÿÿ¥ÿÿ¨ÿ²ÿ§ÿ¢ÿ§ÿ¨ÿ¥ÿÿÿ¦ÿ£ÿ£ÿÿ¨ÿ¤ÿªÿ¢ÿÿÿ ÿ£ÿÿÿÿÿ¢ÿ¶ÿÿÿ«ÿ¨ÿÿªÿ´ÿ­ÿ£ÿ¡ÿ ÿÿÿ¡ÿÿ¨ÿ¡ÿ±ÿ¤ÿ¨ÿ¡ÿ¥ÿ©ÿ¬ÿÿÿÿÿÿÿ£ÿ§ÿÿ¯ÿÿ¦ÿ£ÿ ÿ³ÿ®ÿÿÿ«ÿ«ÿ¢ÿ ÿ¬ÿ©ÿ±ÿ¦ÿÿ¥ÿÿ ÿ¡ÿÿ¥ÿ§ÿ ÿ£ÿ¤ÿ ÿÿÿ¡ÿÿ¡ÿ«ÿ§ÿÿ¢ÿ«ÿ¢ÿ¥ÿÿÿ¥ÿ¨ÿ¡ÿ¢ÿ¥ÿ¦ÿ§ÿÿ£ÿ£ÿ©ÿ³ÿ©ÿÿÿ£ÿÿÿ¢ÿ«ÿ¨ÿ¤ÿÿÿÿÿ¥ÿÿ»ÿ­ÿÿ\ÿÿÿÿ¦ÿÿ§ÿ§ÿ¤ÿ ÿÿ ÿÿ ÿ¤ÿ ÿ£ÿ·ÿ¦ÿÿ®ÿÿÿ¨ÿÿÿÿÿÿÿÿ¡ÿ§ÿÿÿÿÿÿÿÿÿÿÿÿÿÿÿÿ}ÿxÿÿÿÿÿÿÿÿÿÿÿ}ÿÿxÿÿ{ÿwÿ{ÿÿÿyÿ}ÿÿÿxÿÿÿÿÿÿÿÿ{ÿrÿsÿvÿqÿÿÿÿÿÿÿÿ}ÿÿÿÿÿÿÿ~ÿÿÿuÿÿnÿwÿÿÿxÿÿÿqÿlÿeÿjÿ~ÿÿsÿ\ÿnÿtÿvÿ{ÿlÿÿoÿÿpÿkÿyÿmÿgÿlÿpÿoÿsÿxÿvÿsÿuÿÿiÿdÿtÿwÿpÿ~ÿdÿÿ~ÿÿÿpÿ{ÿuÿÿÿÿÿÿÿÿÿÿÿÿÿÿ£ÿÿÿÿÿ«ÿ ÿÿÿÿÿÿÿÿÿÿÿ ÿÿÿÿÿÿÿÿÿÿÿÿ¨ÿÿÿ¬ÿÿ©ÿÿÿÿÿÿÿÿÿÿÿÿ¥ÿ¢ÿÿÿÿÿÿÿÿ£ÿ¤ÿÿ¢ÿ¢ÿÿÿªÿ¢ÿÿÿÿÿ¬ÿ©ÿÿÿÿÿÿ¥ÿÿÿÿÿ¨ÿ¢ÿÿªÿ¦ÿ­ÿÿÿÿ ÿ©ÿ¤ÿ£ÿ ÿÿÿÿÿÿ¢ÿÿÿÿÿÿÿÿÿÿÿ¡ÿ¥ÿÿ§ÿ®ÿÿOÿVÿ¡ÿÿÿ¥ÿÿÿÿÿÿÿÿÿÿÿÿÿ ÿÿÿ¤ÿ£ÿÿÿ£ÿÿÿ£ÿ¡ÿÿÿ¡ÿÿÿÿÿÿÿÿ ÿ ÿÿÿÿÿÿÿÿÿÿÿ²ÿ§ÿÿÿµÿ©ÿÿÿÿÿÿ¥ÿ¤ÿÿÿÿ¨ÿ¤ÿÿÿ£ÿÿÿÿÿÿÿÿÿÿ ÿÿÿÿÿÿ¦ÿÿÿ¡ÿÿ ÿÿ£ÿÿÿÿÿÿÿÿÿÿ¢ÿÿ¦ÿ¤ÿÿÿ£ÿ¡ÿÿÿÿÿÿÿÿÿÿÿÿÿ±ÿÿÿ¨ÿÿÿÿÿÿÿÿ£ÿÿÿÿÿÿÿ£ÿÿÿÿÿÿªÿÿÿÿÿÿÿÿÿÿ¨ÿ¢ÿ¢ÿÿÿÿÿ¡ÿÿ¥ÿÿÿ¢ÿ¢ÿÿ ÿÿÿÿÿÿÿÿÿÿÿÿÿÿÿÿÿÿÿÿÿÿÿ¡ÿ§ÿ ÿ§ÿÿÿÿÿÿÿÿÿÿ­ÿÿ¤ÿÿÿ¢ÿÿÿÿÿÿ¦ÿ¦ÿÿÿÿÿ£ÿ¤ÿÿÿÿÿÿÿÿÿÿÿÿÿÿ¡ÿÿÿÿÿÿÿÿÿ¡ÿ£ÿ¢ÿ¬ÿ¨ÿ¢ÿÿÿÿÿÿÿÿÿ¡ÿÿÿÿÿÿÿÿÿÿÿ¡ÿ¥ÿÿ£ÿ©ÿ¢ÿÿÿÿÿÿÿÿÿÿÿÿÿªÿÿÿÿÿ¬ÿ¬ÿ®ÿÿÿÿ£ÿÿÿÿ}ÿÿÿ¤ÿÿ'ÿ8ÿÿÿÿÿÿÿÿÿÿÿÿÿ¦ÿÿÿÿ©ÿ£ÿ¡ÿÿÿÿÿÿÿÿÿÿÿ¥ÿÿÿÿ¦ÿÿ¡ÿÿ ÿÿÿÿÿÿÿÿÿÿÿÿÿÿÿ¡ÿÿÿ¥ÿÿÿ¢ÿÿÿÿÿÿÿÿÿÿÿÿÿÿ¡ÿÿÿ¡ÿÿ ÿÿÿ¤ÿ§ÿÿ­ÿÿÿÿÿ~ÿÿÿÿÿÿÿÿÿÿÿÿÿÿÿÿÿÿÿÿÿÿÿÿ ÿÿÿÿÿÿÿÿÿ¥ÿÿÿÿÿÿÿÿzÿÿÿrÿ{ÿÿÿªÿÿÿªÿ{ÿÿÿÿÿÿÿÿÿ¥ÿÿ£ÿ¥ÿ¦ÿÿÿÿÿÿÿÿÿÿÿÿÿÿÿÿÿÿ¬ÿ¨ÿÿÿÿÿÿÿÿÿÿÿÿÿÿÿÿÿÿÿÿÿÿÿÿÿÿÿÿ ÿÿÿÿÿÿÿÿÿÿÿ£ÿÿÿÿÿÿÿÿÿÿ ÿÿÿÿÿÿÿÿÿÿÿÿÿÿÿÿÿÿÿÿÿ£ÿÿÿÿÿÿÿÿÿÿÿÿÿÿÿÿÿÿÿÿÿÿÿÿÿÿÿÿÿÿÿÿÿÿÿÿÿÿ¡ÿÿ{ÿÿÿÿÿ¡ÿÿÿ ÿÿÿÿ}ÿÿÿÿÿÿ¡ÿÿÿÿÿÿÿÿÿÿÿÿÿÿÿÿÿÿÿÿÿ©ÿªÿÿÿ}ÿÿÿÿÿÿÿÿÿÿÿÿ£ÿÿÿÿÿÿÿÿÿÿÿÿÿÿÿ~ÿÿÿxÿÿÿÿÿÿ¥ÿÿ¦ÿ}ÿÿ±ÿÿÿÿÿÿ«ÿµÿÿ¢ÿ¦ÿÿÿÿÿÿÿÿÿÿÿ«ÿÿÿÿÿÿÿÿÿÿ£ÿÿÿÿÿÿ¤ÿÿÿÿÿÿÿÿÿÿÿ¡ÿÿ¦ÿÿÿ~ÿÿÿ«ÿÿÿÿÿÿ ÿÿ ÿÿÿÿÿÿÿÿÿÿÿ£ÿÿÿÿÿÿÿÿÿÿÿ£ÿ¤ÿÿÿÿÿ~ÿ}ÿÿÿ¡ÿÿÿeÿJÿkÿÿÿÿ~ÿÿÿÿÿÿÿÿ ÿÿÿÿÿ|ÿÿ§ÿÿÿÿÿÿÿÿÿÿÿÿÿ¤ÿÿÿÿ§ÿ¡ÿÿ¥ÿÿÿÿÿÿÿÿÿ¥ÿ¦ÿÿÿÿÿÿÿ¡ÿÿÿÿÿÿÿÿÿÿ¤ÿ ÿÿÿ£ÿ¥ÿ ÿ¢ÿ£ÿÿÿÿÿÿ«ÿ¡ÿÿÿÿ¢ÿÿ ÿÿÿÿÿÿÿÿÿÿÿÿ£ÿÿÿÿÿÿÿÿÿ¢ÿ¬ÿÿÿ ÿÿÿÿ¢ÿ¥ÿÿÿÿÿÿ£ÿÿÿÿÿÿÿ£ÿ§ÿÿÿÿÿÿÿÿÿ©ÿÿÿÿ¥ÿÿ¢ÿ¢ÿ¡ÿÿÿ£ÿÿÿÿÿ ÿÿÿÿ£ÿ£ÿ¨ÿ¥ÿÿÿ ÿÿ£ÿ·ÿ§ÿÿ§ÿªÿÿ¡ÿÿÿ­ÿ¡ÿ®ÿÿÿ¢ÿ ÿÿ¥ÿÿ¢ÿ¡ÿÿÿÿÿÿÿÿÿÿÿÿÿÿ¤ÿ¤ÿÿ¢ÿÿÿÿ¤ÿÿÿ¡ÿÿÿÿÿ£ÿ¯ÿ¡ÿ¡ÿÿ¥ÿÿÿÿÿ£ÿÿ©ÿÿÿ¡ÿÿÿ£ÿ{ÿBÿEÿVÿzÿ¬ÿ¨ÿ¤ÿÿÿ|ÿ ÿtÿÿÿ¢ÿ¬ÿÿÿÿÿÿÿÿ ÿÿÿÿ¢ÿ§ÿÿÿÿÿÿ ÿÿÿÿÿÿÿ¢ÿÿ£ÿÿÿÿ¬ÿÿµÿÿ§ÿ¤ÿÿÿ°ÿÿ¢ÿÿÿÿÿ­ÿ¢ÿÿÿÿÿÿÿÿÿÿÿÿ¤ÿÿÿ®ÿÿÿÿÿ¤ÿÿÿÿÿ¨ÿ£ÿÿÿÿÿ ÿÿÿÿ£ÿ¤ÿÿÿªÿÿ¥ÿÿÿÿÿºÿÿ¡ÿ¤ÿÿ¥ÿÿÿ¸ÿ¬ÿÿªÿÿ©ÿÿÿ¡ÿ¢ÿ¥ÿ¡ÿÿÿÿÿ©ÿ¡ÿ¨ÿ¤ÿ©ÿ£ÿÿÿÿ¡ÿ¡ÿ¦ÿ¢ÿ¯ÿÿÿÿÿªÿ¤ÿ©ÿÿÿÿÿ£ÿÿÿÿÿÿ¡ÿ©ÿÿ±ÿÿÿÿ¥ÿ¨ÿÿÿÿ¨ÿ¬ÿ¢ÿÿÿÿÿÿÿÿÿ¡ÿÿÿÿÿÿÿÿ«ÿÿÿÿÿÿÿyÿyÿÿÿÿuÿhÿqÿÿÿ{ÿtÿ|ÿ~ÿbÿsÿuÿxÿÿgÿÿeÿsÿiÿ}ÿjÿdÿnÿmÿlÿiÿkÿqÿpÿrÿvÿsÿnÿbÿÿ{ÿiÿaÿsÿkÿrÿoÿÿ{ÿÿÿÿvÿ~ÿ~ÿtÿuÿ{ÿÿÿÿÿuÿ~ÿvÿÿÿÿwÿÿoÿ~ÿÿfÿ`ÿÿÿyÿmÿnÿ|ÿÿÿrÿkÿÿÿqÿÿÿÿÿÿÿÿuÿyÿÿÿ~ÿ{ÿÿÿÿÿÿÿÿÿÿÿÿÿÿÿÿÿÿÿ¨ÿÿÿÿÿÿÿ«ÿ¨ÿÿÿÿªÿ ÿÿ£ÿ ÿÿÿÿ¡ÿÿÿÿÿÿÿÿÿ¡ÿ¯ÿÿÿÿÿ¡ÿÿ§ÿ£ÿºÿ­ÿ±ÿ­ÿ ÿÿÿÿÿ§ÿ¡ÿÿÿÿÿÿÿÿ©ÿ¤ÿÿÿÿÿÿ£ÿ¡ÿÿÿÿÿ¥ÿÿÿÿÿÿÿ¡ÿ§ÿ¯ÿ£ÿÿÿÿ ÿÿÿÿ£ÿ¢ÿ¤ÿÿÿÿ¡ÿÿÿµÿ°ÿ§ÿ©ÿ³ÿ±ÿ¤ÿÿÿÿ§ÿÿÿÿ¦ÿÿÿÿ£ÿÿÿÿÿÿ¯ÿªÿÿÿÿÿÿÿÿÿÿÿÿÿ­ÿÿÿÿÿÿÿªÿÿÿ¢ÿÿÿÿÿ¨ÿ°ÿ¥ÿÿÿÿÿÿÿÿ ÿÿ¡ÿ«ÿÿÿ¡ÿ¡ÿÿÿÿ¥ÿÿÿ®ÿ¤ÿÿÿÿÿ©ÿÿÿ¬ÿÿ¤ÿ£ÿ¢ÿ¦ÿÿÿ ÿÿÿÿ£ÿÿÿÿÿÿÿÿÿÿÿÿ£ÿ­ÿÿ¶ÿ®ÿÿÿ ÿÿÿÿ¢ÿ ÿ ÿªÿÿ¨ÿ¡ÿÿÿÿÿÿÿÿÿÿÿÿ¨ÿ¯ÿ ÿÿÿ¬ÿ§ÿ¦ÿÿÿÿÿ¡ÿÿÿÿÿÿÿ¨ÿÿ¬ÿ²ÿ®ÿÿÿÿ©ÿ¥ÿ ÿ§ÿÿÿÿ¨ÿÿÿÿÿÿÿÿ ÿªÿÿÿÿ ÿÿÿÿÿÿÿÿÿÿÿÿÿ¤ÿÿ­ÿÿÿÿ¦ÿ¨ÿ¤ÿ¦ÿÿÿÿÿÿ¨ÿÿÿÿÿÿÿÿÿÿÿÿÿ¥ÿ¨ÿÿÿÿ¤ÿ£ÿÿÿÿÿªÿ¢ÿ ÿ¬ÿÿÿÿÿ ÿ¥ÿ¨ÿÿÿÿ¢ÿÿ®ÿÀÿ¤ÿÿ ÿ¥ÿ¡ÿÿÿ¡ÿÿ¢ÿÿ¦ÿÿ¥ÿ¨ÿ¤ÿ¢ÿ¬ÿ¶ÿ©ÿÿÿ¢ÿÿÿÿÿ¤ÿÿÿÿ¢ÿÿ ÿªÿ¦ÿÿ¬ÿ¡ÿÿÿ§ÿ­ÿ ÿÿ¨ÿ¯ÿ¸ÿÿÿÿ£ÿ¨ÿ¡ÿÿÿ£ÿÿ ÿÿ¤ÿ±ÿ¨ÿ¢ÿ¢ÿ¡ÿ¤ÿ¡ÿÿªÿ«ÿÿ¢ÿ§ÿÿÿÿÿÿ¦ÿ¬ÿÿ©ÿ ÿÿ©ÿ£ÿÿÿÿÿÿ¤ÿ®ÿ¢ÿ®ÿ¢ÿ¥ÿ´ÿµÿ®ÿ©ÿ¨ÿÿÿ¡ÿ¥ÿ­ÿ¥ÿÿÿÿ¦ÿ¡ÿ²ÿ¯ÿ¢ÿÿÿ¥ÿ¨ÿ­ÿ¯ÿ«ÿ­ÿ«ÿÿ£ÿ£ÿÿÿ ÿÿ«ÿ¡ÿÿ¡ÿÿÿ¦ÿ£ÿÿ¥ÿ§ÿÿ¤ÿ¡ÿ¦ÿÿÿ¥ÿ£ÿ¢ÿ£ÿÿÿ¥ÿ³ÿÿ£ÿ¤ÿ«ÿ²ÿ«ÿ¥ÿ ÿ ÿªÿ¢ÿÿÿÿÿ¢ÿ¨ÿ§ÿ©ÿÿ¥ÿÿ®ÿ®ÿ¥ÿÿÿÿÿ©ÿ¤ÿÿÿÿ ÿ¥ÿÿ¥ÿÿ£ÿ¬ÿ¯ÿ¯ÿ£ÿÿ¥ÿÿ°ÿ¦ÿÿÿÿÿÿÿÿ­ÿÿ¤ÿ¥ÿÿÿÿÿ§ÿ¤ÿÿ¶ÿ¦ÿ¨ÿ¨ÿ«ÿÿÿµÿÿÿ£ÿ§ÿ¨ÿ¬ÿ«ÿ£ÿ¤ÿªÿÿ¯ÿ¢ÿªÿ©ÿ¤ÿ³ÿ°ÿ£ÿ¤ÿÿ«ÿªÿ¢ÿÿÿÿÿÿÿÿ£ÿÿ£ÿ¥ÿÿÿÿ¢ÿÿÿÿÿÿÿ§ÿ³ÿÿ ÿ®ÿ¬ÿ£ÿ¦ÿ©ÿ¥ÿ ÿÿ ÿ°ÿÿÿÿÿÿÿÿÿ­ÿ§ÿÿÿ ÿÿÿÿÿÿÀÿ¡ÿÿÿÿÿÿÿ¡ÿÿÿÿÿ£ÿ¡ÿÿÿÿÿÿÿÿÿÿÿÿÿÿÿÿÿ¡ÿÿÿÿÿÿÿÿÿÿÿ¢ÿÿ¯ÿ¥ÿÿÿÿ¢ÿ¦ÿÿ²ÿ¦ÿ©ÿÿÿÿÿÿ¦ÿ¯ÿÿÿÿ­ÿºÿ®ÿÿÿÿÿ£ÿ¬ÿ¤ÿÿ¡ÿ®ÿ¬ÿ ÿÿÿÿ®ÿµÿ¯ÿ§ÿÿ¥ÿ­ÿ¤ÿÿÿÿ¤ÿÿ ÿÿ ÿÿ¢ÿ§ÿ¨ÿ®ÿÿ°ÿ°ÿÿ©ÿ¨ÿ£ÿ©ÿ¥ÿÿ¥ÿÿ©ÿ¶ÿ£ÿ¬ÿ³ÿ«ÿÿÿ£ÿ ÿÿÿªÿÿ¬ÿ¤ÿªÿ£ÿÿÿÿÿµÿ¤ÿ®ÿÿÿ ÿÿÿÿÿ ÿ¢ÿ¡ÿÿÿÿ¥ÿ±ÿªÿ§ÿ§ÿ§ÿ£ÿÿÿ¦ÿ ÿ£ÿ­ÿ«ÿ¥ÿ§ÿ¥ÿÿÿ¡ÿÿÿÿ¡ÿÿ ÿ¢ÿ©ÿ ÿ¤ÿ§ÿÿÿÿ£ÿ ÿ²ÿ¬ÿ«ÿÿÿ©ÿ°ÿ³ÿ®ÿ¡ÿ¨ÿÿÿÿ ÿÿªÿ®ÿ¡ÿÿ£ÿ¢ÿ§ÿÿ¢ÿ¢ÿÿ¥ÿ ÿÿ¨ÿ¦ÿÿÿ§ÿÿÿÿÿÿ¢ÿÿ¬ÿ§ÿ¥ÿ ÿÿ¢ÿ§ÿÿÿÿ ÿ£ÿ©ÿ·ÿÿÿÿÿÿ¡ÿ©ÿ¤ÿ§ÿ©ÿÿ©ÿÿ£ÿÿ ÿ¥ÿ ÿÿ ÿ§ÿ£ÿÿÿÿÿ²ÿ®ÿ¢ÿ¤ÿÿÿ©ÿ¦ÿ¤ÿÿ¤ÿ¥ÿ¤ÿÿÿÿÿÿÿÿÿÿÿÿ¬ÿÿÿ­ÿÿ¢ÿÿÿÿÿÿ¢ÿÿÿ©ÿ¡ÿÿÿÿÿ´ÿ¢ÿ£ÿ°ÿ¬ÿÿÿÿ§ÿÿÿÿÿµÿÿÿªÿÿÿ¤ÿ¢ÿÿÿÿ£ÿ§ÿÿ§ÿ¤ÿ¤ÿ¥ÿ¨ÿ§ÿ¬ÿÿÿ¢ÿÿÿÿ ÿÿ©ÿ©ÿÿÿÿ¢ÿÿÿ¯ÿ¯ÿ¢ÿÿÿÿÿÿÿÿ¥ÿ§ÿ¡ÿ¦ÿ«ÿ¡ÿ©ÿ¨ÿ§ÿÿÿÿÿ£ÿªÿ©ÿ¡ÿÿÂÿ¬ÿ¤ÿ¦ÿ©ÿªÿ´ÿ©ÿÿÿ¡ÿ ÿÿÿ«ÿ¬ÿÿ ÿ¥ÿÿ¥ÿÿ¡ÿÿÿ¥ÿ©ÿ¥ÿÿÿÿÿ¬ÿÿ´ÿÿÿÿÿÿ ÿÿÿ¡ÿ§ÿÿÿÿ¢ÿÿÿÿªÿ¦ÿªÿÿÿÿ°ÿ­ÿ¤ÿ¦ÿ©ÿ¡ÿ¤ÿ¶ÿ¨ÿÿ©ÿ¨ÿ¬ÿªÿ£ÿ ÿÿÿÿÿÿÿÿ¡ÿÿÿÿÿ ÿ£ÿÿÿÿÿÿÿ©ÿÿÿÿÿÿÿÿÿÿ¤ÿÿÿÿÿÿÿÿÿÿÿÿÿÿÿÿÿÿ|ÿ}ÿÿÿÿÿvÿÿ}ÿwÿÿÿÿvÿÿÿ{ÿ|ÿzÿÿÿpÿpÿÿ|ÿuÿÿÿÿÿÿÿÿÿzÿrÿÿÿÿzÿÿÿÿÿÿÿÿÿÿvÿÿÿ¢ÿÿÿÿuÿÿÿÿÿÿÿ{ÿyÿqÿdÿfÿlÿmÿyÿeÿÿrÿoÿwÿuÿpÿmÿ{ÿoÿmÿ{ÿvÿpÿpÿhÿuÿvÿuÿÿyÿzÿÿ{ÿÿÿÿÿÿÿÿqÿÿÿ~ÿqÿvÿÿÿÿÿÿÿÿÿÿÿÿ¨ÿÿ£ÿÿÿÿÿ¯ÿÿÿÿÿÿÿÿ¡ÿ§ÿ©ÿ¦ÿÿÿÿÿÿÿÿÿÿÿ©ÿÿÿÿÿÿÿÿÿ¢ÿÿÿÿÿÿÿÿÿÿÿÿÿÿÿ©ÿÿÿ¢ÿÿÿÿ¡ÿÿ ÿÿ¥ÿÿÿÿÿÿÿÿÿÿÿÿÿÿÿÿÿÿÿÿÿÿÿ¶ÿÿÿÿªÿ¬ÿÿ£ÿÿÿÿÿÿÿÿÿÿÿÿÿÿÿÿÿªÿ¨ÿÿÿªÿ£ÿÿÿÿÿÿÿÿÿÿ¨ÿÿÿ¥ÿ ÿÿÿÿÿÿÿÿÿÿÿÿÿÿÿÿÿ£ÿÿÿÿÿÿÿÿÿÿÿÿÿÿÿÿ¤ÿÿÿÿÿ¢ÿÿÿ¢ÿ¥ÿÿ»ÿ ÿ¢ÿ¥ÿÿµÿ¤ÿÿÿÿÿÿ¦ÿ¥ÿÿ©ÿ§ÿÿÿÿÿÿÿÿÿÿÿÿÿ£ÿ¤ÿÿÿÿÿÿÿÿÿÿÿ¤ÿÿÿÿÿÿÿ§ÿÿÿÿÿ¥ÿ¢ÿ¡ÿ¦ÿÿÿÿÿÿ¯ÿ¥ÿÿÿÿ¤ÿÿ¡ÿÿÿ¡ÿÿÿyÿÿ¥ÿÿÿÿ¡ÿÿÿ ÿ ÿ¦ÿ£ÿÿÿ ÿÿÿ©ÿ¤ÿÿÿÿÿÿÿÿÿ¤ÿÿÿÿÿÿÿÿÿÿÿÿªÿÿÿÿÿÿÿÿ~ÿÿÿÿ£ÿÿÿ¡ÿÿÿÿÿÿ ÿÿÿÿÿÿÿÿ¦ÿÿÿÿÿ ÿÿÿÿÿÿÿÿÿ¢ÿªÿÿÿÿÿÿÿÿ§ÿÿÿÿ¢ÿ¡ÿÿ¦ÿ ÿÿÿÿÿÿÿÿÿÿÿ¡ÿÿÿÿÿÿ}ÿÿÿÿ¦ÿÿÿ¢ÿ¨ÿÿÿÿ}ÿÿÿÿÿÿÿ¥ÿÿÿÿÿÿÿÿÿ¡ÿÿ¬ÿ±ÿ§ÿÿÿ©ÿ ÿÿÿÿÿÿ¡ÿ¤ÿÿÿÿÿÿÿÿ¨ÿ¦ÿ¦ÿÿÿÿÿÿÿÿÿÿ¢ÿ¢ÿÿAÿ2ÿ{ÿÿÿÿÿÿÿÿÿÿÿÿÿÿÿÿ©ÿ©ÿ¥ÿÿÿÿÿÿÿ ÿÿÿ¤ÿÿÿÿ¤ÿÿ ÿ¡ÿ¯ÿÿÿÿÿÿ¥ÿ¢ÿÿÿÿÿÿÿÿ}ÿÿÿÿ ÿÿÿÿ¥ÿÿÿÿÿ£ÿÿÿÿÿ ÿÿ|ÿÿ¥ÿÿÿ£ÿÿÿÿÿÿÿÿªÿÿÿÿÿÿÿÿÿÿ ÿ ÿÿÿÿÿÿÿÿÿÿÿÿÿÿÿ ÿ¤ÿÿÿÿÿÿÿÿÿ¥ÿÿÿ­ÿÿÿÿÿÿ~ÿtÿÿyÿÿÿÿ¡ÿ ÿÿÿÿÿÿÿÿÿÿÿÿ¡ÿ©ÿ«ÿ¥ÿ¢ÿÿÿÿÿÿÿÿÿÿÿÿÿÿÿÿÿ¡ÿÿÿÿÿÿÿÿÿÿÿÿÿÿÿÿ£ÿÿÿ¢ÿÿ~ÿÿÿ¤ÿÿÿÿÿ ÿ¢ÿ¡ÿÿÿÿ¥ÿ¡ÿÿÿÿÿÿÿÿ|ÿÿÿÿÿÿÿ£ÿ¢ÿÿÿ¨ÿ ÿÿÿÿ¡ÿÿ£ÿÿÿÿÿÿÿÿÿÿÿÿÿÿÿÿ¡ÿ¥ÿÿÿÿÿÿÿÿÿÿÿÿÿÿÿÿÿÿÿÿÿÿÿÿÿÿÿÿÿÿÿÿÿ~ÿÿ¨ÿ¤ÿ¢ÿ¡ÿÿ¥ÿ ÿÿÿÿÿÿÿÿÿ¨ÿÿÿÿÿÿÿÿÿÿÿ¢ÿÿÿÿÿÿÿÿÿÿÿÿÿÿÿ}ÿÿÿÿÿÿÿÿÿÿÿ¡ÿÿÿÿÿÿÿªÿÿÿÿÿÿÿÿÿÿ~ÿÿÿÿÿpÿ¦ÿÿÿÿ ÿÿÿÿÿÿÿÿ£ÿªÿÿ¥ÿÿÿÿÿÿÿ¤ÿÿÿÿ§ÿ¯ÿÿÿ£ÿÿÿÿÿÿÿÿÿÿÿÿÿÿ¥ÿ£ÿÿÿ{ÿÿ¡ÿÿÿÿÿÿÿÿÿªÿÿÿÿÿÿÿÿ§ÿÿÿÿÿÿ¡ÿÿÿÿÿÿÿÿÿÿÿÿÿÿ¢ÿ ÿÿÿÿ£ÿ¬ÿ¤ÿÿÿÿjÿÿpÿÿÿÿÿÿgÿhÿlÿÿÿÿÿÿ ÿ¡ÿÿÿÿÿÿÿÿÿÿÿÿ«ÿ¢ÿ£ÿÿÿÿÿÿÿÿÿÿÿÿÿwÿÿÿÿÿÿÿÿÿÿÿÿÿÿÿÿÿÿÿÿ ÿ£ÿÿ ÿ¨ÿÿÿ©ÿÿÿÿÿÿÿÿÿÿÿÿÿÿ£ÿ£ÿÿÿ¡ÿÿÿÿÿÿÿÿÿÿÿÿÿ¬ÿÿÿÿÿ¬ÿ§ÿÿ¨ÿÿÿÿÿÿÿÿ£ÿ¤ÿÿÿÿÿÿ ÿ¥ÿ ÿÿÿÿÿÿÿÿÿ£ÿÿÿ£ÿ¤ÿ¥ÿÿÿÿÿÿªÿ©ÿÿÿÿ¬ÿÿÿÿ¤ÿ¤ÿ£ÿ«ÿ®ÿÿÿÿÿÿÿÿ¤ÿºÿ¶ÿÿÿÿ©ÿ¡ÿ ÿ ÿÿ­ÿÿÿ¥ÿ§ÿ¿ÿ¨ÿÿÿ°ÿ£ÿªÿÿÿÿ¡ÿÿÿÿÿÿÿÿÿÿÿÿ¡ÿ¥ÿ£ÿÿÿÿÿ¡ÿ¤ÿÿÿÿÿÿ«ÿÿ¢ÿÿÿÿ±ÿ«ÿÿ¨ÿ¬ÿÿÿ¡ÿÿÿÿÿÿÿÿÿÿÿ§ÿ¨ÿªÿÿaÿÿëþuÿ¡ÿ§ÿÿÿ¡ÿÿ¬ÿÿÿÿ¡ÿ©ÿÿ¥ÿ¥ÿ¦ÿÿ¦ÿ¤ÿÿÿÿÿÿ¥ÿ¢ÿ¥ÿ¥ÿÿ¡ÿ£ÿÿÿ¦ÿÿÿÿ¦ÿ£ÿÿÿ§ÿÿ²ÿÿºÿÿÿ£ÿÿ¯ÿÿÿÿÿÿÿÿ¤ÿÿÿÿÿÿÿÿÿÿÿÿÿ¥ÿÿÿ³ÿÿÿ¬ÿÿ£ÿÿÿÿ¢ÿÿ ÿÿÿÿ¢ÿÿÿ¡ÿÿÿÿÿÿÿÿÿ¦ÿÿ¥ÿÿÿÿ¶ÿ®ÿÿ°ÿÿÿ¦ÿ¦ÿ®ÿ­ÿ¨ÿ£ÿÿÿÿ¨ÿ£ÿÿ£ÿ¡ÿÿÿ¥ÿªÿ­ÿ²ÿ¯ÿ£ÿÿÿ ÿÿÿ¦ÿÿ©ÿÿÿÿ ÿ¡ÿ¢ÿ¢ÿÿÿÿ¤ÿ¥ÿ§ÿ¨ÿ¡ÿÿÿÿÿ¤ÿºÿÿÿÿ ÿÿ¥ÿÿÿÿÿÿÿÿ¡ÿ¢ÿÿÿÿÿÿÿÿÿ¡ÿÿÿÿ ÿ§ÿÿÿÿ¥ÿÿ~ÿÿÿqÿoÿ|ÿzÿ{ÿÿxÿuÿ{ÿÿsÿnÿÿxÿÿnÿfÿ}ÿcÿmÿ|ÿ{ÿbÿdÿnÿfÿtÿoÿcÿjÿvÿvÿdÿaÿiÿZÿÿoÿqÿmÿhÿoÿvÿ^ÿbÿsÿwÿÿÿÿvÿÿÿÿÿÿÿÿÿÿÿ{ÿÿÿÿvÿvÿjÿrÿ{ÿiÿ_ÿÿÿÿwÿ{ÿÿÿÿtÿtÿÿqÿgÿÿÿtÿxÿ~ÿÿÿÿÿÿÿÿ~ÿÿÿÿÿÿÿÿÿÿÿzÿÿÿÿÿÿÿÿÿÿÿÿ¤ÿÿÿÿ ÿÿÿ£ÿ¡ÿÿÿÿ¦ÿÿzÿÿÿÿÿÿÿ£ÿ ÿÿÿÿÿÿÿÿÿ¢ÿÿÿ£ÿªÿ ÿªÿ¯ÿ±ÿÿÿÿÿ¬ÿ³ÿÿ{ÿÿÿ¢ÿ¥ÿÿ¨ÿ©ÿÿÿÿÿÿ®ÿ¨ÿÿ¥ÿ¡ÿÿÿÿÿ§ÿ¢ÿÿ¥ÿÿÿÿ¢ÿ¢ÿÿÿÿÿÿÿÿÿÿ¤ÿÿÿÿ£ÿÿ¦ÿ¬ÿ«ÿ£ÿªÿ²ÿ­ÿ ÿÿ£ÿ ÿÿÿ£ÿµÿÿÿ¥ÿ¤ÿ¦ÿ¬ÿÿÿÿÿ¡ÿ£ÿ¤ÿªÿÿ§ÿÿÿÿÿ ÿÿÿ§ÿÿÿÿÿ¥ÿÿÿ©ÿ²ÿ¦ÿÿ­ÿÿÿÿÿÿÿÿ£ÿÿÿÿÿÿÿÿ­ÿ ÿ ÿÿ¦ÿÿÿÿÿÿÿÿ ÿ ÿÿÿÿ¢ÿ­ÿ°ÿ§ÿÿÿ¡ÿ¨ÿ§ÿ¢ÿÿÿÿÿÿ£ÿÿÿÿÿÿÿ¥ÿ­ÿ¬ÿ¢ÿÿÿÿÿÿ¨ÿÿÿÿÿÿ¢ÿ¢ÿÿÿ ÿ¥ÿ¥ÿ ÿÿÿÿÿÿÿÿ¡ÿ£ÿÿÿ ÿ©ÿÿÿzÿ°ÿ¤ÿÿÿ­ÿÿÿÿÿ£ÿ¥ÿÿÿÿÿ¡ÿ°ÿªÿ©ÿ¡ÿÿÿÿ¡ÿ£ÿÿÿÿÿÿÿÿÿÿÿÿÿÿ¤ÿ ÿ£ÿÿ­ÿÿÿ©ÿ¥ÿÿÿ ÿ¤ÿ©ÿ£ÿÿÿÿÿ§ÿÿ¡ÿÿÿ¥ÿ¦ÿ¢ÿ¡ÿ ÿ¨ÿ¤ÿ¡ÿ±ÿÿ¦ÿ¤ÿÿ¥ÿ¦ÿ£ÿÿÿÿÿÿ¯ÿ®ÿ©ÿ¡ÿ¦ÿ¤ÿÿÿÿÿÿ¦ÿ£ÿÿ¦ÿ¤ÿ¡ÿÿÿÿ£ÿ­ÿ¨ÿ¥ÿÿ ÿªÿÿ®ÿÿªÿ£ÿÿÿÿÿ¨ÿ®ÿÿ¤ÿ¬ÿ¯ÿªÿ²ÿ²ÿ¨ÿ¢ÿ«ÿ²ÿ¡ÿ¬ÿÿÿ¡ÿ¢ÿÿÿÿÿ ÿ£ÿ¦ÿ£ÿ±ÿ¥ÿÿ§ÿ±ÿ ÿÿ¥ÿ¦ÿ§ÿÿÿÿÿ¡ÿ ÿÿ¬ÿ´ÿ¨ÿ ÿ£ÿ­ÿ¦ÿ«ÿ ÿ¨ÿ­ÿ­ÿªÿ¡ÿÿÿ ÿ«ÿÿ ÿ©ÿ¨ÿ²ÿ¥ÿ¡ÿ§ÿ£ÿÿ£ÿ§ÿ®ÿ¨ÿÿÿ¦ÿ¨ÿ¡ÿ ÿ¦ÿÿÿ¤ÿµÿ«ÿ´ÿ±ÿªÿÿ¢ÿ§ÿÿ¡ÿÿ£ÿ¦ÿ¢ÿ¨ÿÿÿÿÿ ÿ¥ÿ¢ÿÿÿ¥ÿ ÿÿÿ¨ÿ¤ÿ©ÿ²ÿ«ÿÿ ÿ©ÿÿÿÿ¢ÿ¥ÿÿÿªÿÿ©ÿ©ÿ§ÿ§ÿ¥ÿ£ÿ¤ÿ©ÿÿ¥ÿÿ£ÿ¬ÿ¦ÿ¦ÿ©ÿÿÿ¡ÿ¨ÿÿ£ÿ¢ÿ¨ÿ§ÿ¤ÿ¨ÿÿ©ÿÿ­ÿÿÿÿ¤ÿ©ÿ¬ÿ¤ÿ¦ÿÿ¦ÿÿ©ÿ¦ÿÿÿÿÿÿ§ÿªÿÿÿÿ¨ÿ©ÿ£ÿªÿ£ÿ¥ÿ¢ÿ¦ÿ§ÿÿÿ ÿ¤ÿ«ÿÿÿÿÿ©ÿ±ÿ¥ÿ ÿ­ÿÿÿ«ÿ ÿ ÿÿÿ¦ÿ¦ÿ§ÿ¡ÿ¡ÿÿ®ÿ©ÿÿ¦ÿ·ÿ«ÿÿ£ÿ©ÿ¢ÿ¨ÿ¡ÿÿÿÿÿÿÿµÿªÿÿ§ÿ£ÿÿÿÿ¸ÿ¤ÿ¤ÿ¢ÿ¢ÿ­ÿ¡ÿÿ¦ÿÿ¤ÿÿÿÿÿÿÿ©ÿÿ¡ÿÿÿÿÿ¢ÿ«ÿ£ÿ£ÿÿ ÿ¡ÿÿÿ ÿÿÿ¢ÿÿÿÿÿÿÿÿÿ¥ÿÿ¡ÿ¦ÿ¢ÿÿÿÿÿÿÿªÿ­ÿÿÿÿÿÿÿ¥ÿ ÿÿÿÿ ÿÿÿÿÿÿÿÿÿÿÿÿÿÿÿÿÿÿÿÿ ÿ¥ÿ ÿÿ ÿ¬ÿÿÿÿÿÿÿ¦ÿ¤ÿÿÿÿ¡ÿ ÿ­ÿÿÿ¥ÿÿÿÿÿªÿ²ÿÿÿÿ¬ÿ¯ÿ¥ÿ¡ÿ¡ÿÿÿ£ÿ£ÿÿ¡ÿÿ¦ÿ§ÿ ÿ¤ÿ¡ÿÿ¡ÿ«ÿ·ÿ´ÿ¸ÿ·ÿ¯ÿ©ÿ§ÿ©ÿÿÿ§ÿÿÿÿÿÿ¥ÿ¨ÿ¥ÿÿ«ÿ±ÿ¡ÿ¤ÿ¤ÿÿ¤ÿ­ÿ¨ÿ¡ÿÿ«ÿ³ÿÿÿ£ÿ¢ÿ§ÿ­ÿ®ÿ«ÿ¤ÿ¡ÿ§ÿ°ÿ ÿÿ¢ÿ¥ÿ ÿ¡ÿ©ÿ¥ÿÿÿ¨ÿ­ÿÿÿÿÿÿ¢ÿ¦ÿÿ¦ÿÿÿ¥ÿ§ÿ¯ÿ¤ÿÿÿ¦ÿ¬ÿ ÿÿÿÁÿÿ ÿ¦ÿ ÿ¥ÿ§ÿ©ÿ¨ÿÿÿÿÿ­ÿ¢ÿ©ÿ¨ÿ©ÿ£ÿÿ£ÿªÿ ÿ£ÿªÿ£ÿ§ÿÿÿÿ¡ÿ¦ÿ§ÿ°ÿ¬ÿ¡ÿÿÿ£ÿ©ÿÿÿÿÿÿÿÿÿ ÿÿÿÿÿÿ¡ÿÿÿ§ÿÿÿ¨ÿ¢ÿ ÿÿÿÿ¯ÿªÿ²ÿ©ÿ¦ÿ¤ÿ ÿ¦ÿ¦ÿ¤ÿÿ±ÿ«ÿ¤ÿÿÿÿÿ¡ÿÿÿÿ¨ÿÿÿ¦ÿÿ©ÿ¥ÿÿÿÿÿÿÿ£ÿ ÿªÿÿ¨ÿÿ¦ÿ±ÿ¨ÿ¡ÿ¤ÿÿÿ¥ÿ¢ÿ¨ÿ¤ÿÿ¢ÿ£ÿ¡ÿ¢ÿÿÿÿÿÿÿÿÿÿÿÿ±ÿÿÿÿÿÿÿÿÿÿÿÿ¢ÿÿÿÿ¦ÿ£ÿ¨ÿÿÿ¡ÿ ÿ£ÿ¢ÿÿÿÿÿÿÿÿ¢ÿÿ¢ÿÿ¢ÿÿÿÿ¥ÿ ÿÿ¢ÿ ÿ¦ÿÿ¤ÿ«ÿ«ÿ¬ÿ©ÿ¡ÿ¦ÿ¬ÿ©ÿ§ÿªÿ¨ÿÿÿÿ³ÿªÿÿÿÿÿ ÿÿÿÿÿÿ¢ÿ°ÿªÿ¡ÿ£ÿÿÿ§ÿ¡ÿ£ÿ§ÿ©ÿ¨ÿ¡ÿ¤ÿ¢ÿÿ¨ÿ£ÿ£ÿÿÿÿÿÿÿ ÿ£ÿ¯ÿ¨ÿÿÿÿÿÿ ÿ«ÿÿ¤ÿ¬ÿ¬ÿÿÿÿÿ¢ÿ§ÿ ÿÿÿ ÿ ÿ§ÿÿÿÿ©ÿÿÿ¨ÿ¢ÿÿÿÿÿÿÿÿÿÿÿÿ ÿÿ¦ÿ¡ÿ¢ÿ§ÿ¤ÿ¦ÿªÿ£ÿÿ§ÿ¥ÿÿ¢ÿ·ÿ¨ÿÿ°ÿ¥ÿ¯ÿªÿÿ±ÿÿÿÿªÿ¤ÿÿÿÿÿÿÿ ÿ­ÿ¦ÿÿÿ£ÿ ÿ¥ÿ«ÿÿ¬ÿÿÿÿÿÿÿÿÿ¬ÿ³ÿªÿ£ÿÿÿÿÿÿÿÿÿÿÿÿÿÿ}ÿyÿÿÿ}ÿÿÿÿÿÿÿÿÿÿvÿvÿwÿÿÿyÿvÿÿÿxÿtÿtÿ|ÿÿwÿÿÿÿÿÿÿ}ÿ{ÿÿÿÿÿÿÿÿÿÿÿÿÿ¡ÿÿÿyÿÿÿÿ¡ÿxÿ{ÿ{ÿtÿxÿÿ{ÿqÿpÿsÿtÿqÿpÿuÿyÿwÿ|ÿvÿjÿÿwÿeÿzÿnÿcÿmÿ|ÿÿÿyÿiÿoÿ}ÿ{ÿzÿyÿpÿbÿVÿuÿÿkÿÿ|ÿÿmÿyÿ}ÿpÿtÿwÿÿÿzÿÿÿÿÿÿÿÿÿÿ£ÿÿ¡ÿÿÿ¤ÿ¤ÿ¡ÿÿ¨ÿÿÿÿÿ¨ÿ£ÿÿÿÿÿÿÿÿÿÿÿÿÿ¡ÿ¯ÿ¬ÿÿÿ¤ÿÿ¤ÿÿÿ ÿÿÿÿÿÿÿÿÿÿÿÿÿÿÿ¨ÿÿÿÿÿ¬ÿÿ¯ÿÿÿ©ÿÿÿÿÿÿÿ¦ÿ¡ÿÿÿ¡ÿÿ¤ÿ¢ÿÿÿÿÿÿ~ÿÿÿÿ©ÿÿÿÿÿÿÿÿÿÿÿÿ£ÿÿÿÿÿÿÿÿÿ ÿ¥ÿ©ÿ¢ÿÿÿÿÿÿÿÿÿÿÿÿÿÿ£ÿªÿÿ¥ÿ ÿÿÿÿÿÿÿÿÿÿÿÿ ÿÿÿÿÿÿÿÿÿÿ¡ÿÿ¡ÿÿÿÿÿÿÿ ÿ¢ÿÿªÿ«ÿÿÿ¥ÿ«ÿ¢ÿÿ²ÿ£ÿ°ÿÿÿÿÿwÿÿ£ÿÿÿÿÿ¤ÿ ÿÿÿ¡ÿ©ÿÿÿÿ¢ÿÿÿÿÿÿÿÿªÿ ÿÿÿÿÿÿÿÿÿ¤ÿÿÿÿÿÿÿÿÿ ÿÿÿÿÿÿÿÿÿÿ¨ÿÿÿÿÿÿÿÿÿÿÿÿÿÿÿÿÿÿÿÿ¢ÿ¨ÿÿÿ¡ÿ§ÿÿÿÿÿÿÿÿÿÿÿ¡ÿ¥ÿ¥ÿÿÿÿÿÿÿ±ÿ§ÿÿÿ¡ÿÿÿÿ£ÿ£ÿ¥ÿÿÿÿÿ¤ÿÿÿÿÿÿÿÿÿÿÿÿÿÿÿ}ÿ}ÿÿÿÿÿ¡ÿ¢ÿ©ÿÿÿÿÿÿÿÿÿÿÿÿÿÿÿ§ÿÿÿ«ÿ¤ÿÿÿÿÿÿÿ¢ÿ®ÿ®ÿ¨ÿÿÿÿ¤ÿªÿ ÿÿÿÿÿÿÿÿÿ ÿÿ§ÿ¦ÿÿÿ¬ÿÿÿÿÿÿÿÿÿ¤ÿÿ¦ÿÿÿÿÿÿÿÿÿÿÿÿÿÿÿÿÿÿÿÿÿÿÿÿÿÿ«ÿ©ÿÿÿÿ£ÿ­ÿÿÿÿÿÿÿÿÿÿÿ¥ÿÿÿÿÿÿÿÿÿÿÿÿÿÿjÿ1ÿeÿÿÿÿÿÿÿÿÿÿÿÿÿÿÿÿ¡ÿÿÿÿÿÿÿÿÿÿÿÿÿÿÿ|ÿÿ ÿÿÿ£ÿ¡ÿÿ§ÿ¢ÿÿÿ ÿÿÿÿÿÿÿÿÿÿÿÿÿÿÿÿ£ÿ©ÿÿÿÿÿÿÿÿÿÿÿÿÿ}ÿÿÿÿÿÿ£ÿÿÿ¦ÿÿ£ÿÿÿ·ÿ}ÿ{ÿÿÿ¡ÿÿÿ¡ÿÿ¤ÿÿÿÿÿÿÿ¦ÿ¤ÿÿÿÿÿÿÿÿÿÿÿÿÿÿÿÿÿÿÿÿÿÿÿÿÿÿÿÿ¤ÿÿÿÿÿÿÿÿÿ ÿÿÿÿÿÿÿÿ ÿÿÿ¡ÿÿÿÿÿÿÿÿÿÿÿ ÿÿÿÿ¡ÿÿÿÿÿÿÿÿÿÿÿÿ{ÿÿÿÿÿÿÿÿÿÿ¦ÿÿÿÿÿ¨ÿÿÿÿÿ§ÿÿ ÿÿÿ©ÿÿÿÿÿÿÿÿÿÿÿÿÿÿÿÿÿÿÿÿ¤ÿÿÿÿ¨ÿ³ÿ¤ÿ©ÿÿÿÿÿÿ¡ÿÿ¢ÿÿÿÿÿ ÿÿÿÿÿÿÿÿÿÿ ÿÿÿÿÿÿÿÿÿÿÿÿÿÿÿÿÿÿÿÿÿÿÿÿÿÿÿÿ ÿ¢ÿÿÿÿ ÿ¢ÿÿÿÿÿÿÿÿÿÿÿÿÿÿÿÿÿÿÿÿÿÿÿÿÿÿÿÿÿÿÿÿÿÿÿÿÿÿÿÿÿÿÿÿÿÿÿ ÿÿÿÿÿÿÿÿÿÿÿ ÿ£ÿÿyÿ¯ÿÿÿÿÿÿ²ÿÿÿÿÿ~ÿÿÿÿªÿ©ÿ ÿÿ ÿ§ÿ¨ÿÿÿ}ÿÿÿÿÿÿ¤ÿÿÿÿ¡ÿ¡ÿÿÿÿÿÿÿÿÿÿÿÿÿÿÿÿ¢ÿ«ÿÿ¨ÿÿÿÿ¡ÿÿ©ÿÿÿÿÿuÿÿÿÿÿÿ ÿÿÿ¢ÿ¨ÿÿÿ§ÿÿÿ¬ÿÿÿÿÿÿ ÿÿÿÿÿÿÿÿ¦ÿÿÿÿÿÿÿ¢ÿÿÿwÿOÿÿÿÿÿÿÿ²ÿÿÿÿÿÿÿÿÿÿ©ÿªÿ¡ÿÿÿÿÿÿÿÿÿÿÿ ÿ§ÿÿ ÿ¢ÿÿÿÿÿ¦ÿÿÿÿÿÿÿÿÿÿÿÿÿ£ÿÿÿÿÿÿÿ}ÿÿÿ¥ÿ¡ÿÿÿÿÿ¢ÿÿÿÿÿ¤ÿ¥ÿÿÿ¦ÿ¡ÿÿÿ}ÿÿÿÿ¥ÿ°ÿ¬ÿÿÿ ÿ¥ÿÿÿÿÿÿÿÿÿÿ¤ÿÿÿ ÿÿÿªÿ¦ÿÿ©ÿÿ£ÿÿÿÿÿÿÿÿÿÿÿÿ£ÿ ÿÿÿÿÿÿÿÿÿÿÿÿ ÿÿªÿÿ ÿÿÿ¤ÿ ÿ¤ÿ¬ÿ£ÿÿÿ ÿ¥ÿÿÿ£ÿÿÿÿ ÿ¦ÿÿÿÿÿÿ ÿÿÿÿÿÿÿÿÿÿ¥ÿÿÿªÿÿÿ¨ÿ¥ÿÿ¢ÿÿÿÿ ÿ¨ÿ ÿÿÿ¬ÿ ÿÿÿÿÿ©ÿ¢ÿ¤ÿÿÿÿÿÿ ÿÿÿÿÿÿÿÿ ÿÿÿ¡ÿ§ÿÿ§ÿÿÿÿÿÿÿ§ÿÿÿÿÿÿ¥ÿ«ÿÿÿÿÿÿÿÿ¡ÿÿÿÿOÿ«þPþ2ÿÿÿÿÿÿ£ÿ«ÿÿÿÿÿÿÿ®ÿ§ÿ¡ÿ¡ÿ¥ÿÿÿÿ¢ÿÿÿÿ¥ÿ¦ÿ¦ÿ§ÿÿÿÿÿ ÿÿÿÿÿÿÿÿ¤ÿÿuÿÿÿÿÿ­ÿÿ­ÿÿÿ­ÿ¨ÿ ÿÿÿ´ÿ«ÿÿÿ©ÿ¢ÿÿÿÿÿÿÿÿÿÿÿ­ÿÿ¤ÿ®ÿÿÿ¥ÿ¡ÿ¦ÿ¡ÿ¤ÿÿÿÿÿ¡ÿÿÿ£ÿ¢ÿÿÿ¢ÿÿÿÿÿÿÿ~ÿÿ¥ÿÃÿ§ÿÿÿÿ¡ÿ¥ÿÿ²ÿ«ÿ¨ÿ¦ÿÿÿÿÿÿÿÿ¤ÿÿÿ¥ÿÿÿ¥ÿÿ¯ÿ£ÿ ÿÿÿÿÿ ÿÿÿÿÿÿÿÿ¢ÿÿÿÿÿÿÿ¡ÿÿÿÿÿuÿÿ­ÿªÿ¢ÿÿ£ÿ ÿÿÿÿ£ÿÿÿÿÿ§ÿ¤ÿÿÿÿÿÿÿÿÿÿ¬ÿ¦ÿÿ£ÿÿÿÿÿÿÿÿÿÿÿzÿyÿtÿvÿÿ|ÿxÿÿÿqÿhÿsÿÿ~ÿxÿkÿeÿ_ÿsÿzÿÿuÿnÿrÿkÿpÿ{ÿjÿbÿmÿvÿuÿjÿiÿrÿmÿhÿÿÿ]ÿhÿ}ÿÿoÿkÿoÿoÿÿÿÿuÿzÿzÿÿÿrÿwÿsÿqÿoÿyÿ{ÿÿÿÿÿÿwÿrÿÿÿ}ÿÿÿÿ~ÿÿyÿqÿwÿuÿÿÿtÿÿ}ÿÿ}ÿXÿ}ÿÿÿÿÿÿÿÿuÿxÿwÿtÿ~ÿÿÿÿÿÿÿeÿÿÿÿÿÿ|ÿÿÿÿÿÿÿÿÿÿ¬ÿÿ¡ÿÿÿÿ¢ÿÿÿÿÿÿÿÿÿÿÿÿÿÿÿÿÿÿÿÿ¤ÿ¥ÿÿÿ¥ÿ ÿ¡ÿ¤ÿÿÿÿÿÿÿÿ¢ÿÿÿÿÿ²ÿ¦ÿÿ¥ÿ£ÿÿÿÿÿÿ¤ÿ¤ÿ«ÿµÿ§ÿÿ¡ÿÿ³ÿÿ¦ÿÿÿÿÿ¢ÿÿ¢ÿ«ÿ¦ÿ ÿÿÿÿ¡ÿÿÿÿÿ§ÿ£ÿÿ ÿÿ ÿ¤ÿÿÿÿ¦ÿÿÿ©ÿÿ£ÿÿÿ ÿ³ÿÿ ÿÿ¢ÿ¢ÿÿÿÿÿÿ§ÿ«ÿ¤ÿÿ§ÿÿÿÿÿ§ÿÿÿÿ¦ÿ¡ÿÿÿ¡ÿÿ ÿ¦ÿ¢ÿÿ¯ÿÿ¤ÿµÿ§ÿ¥ÿ¨ÿ°ÿ®ÿÿÿÿÿÿªÿ¡ÿÿ«ÿ«ÿ¢ÿ¢ÿ¡ÿ¦ÿ ÿ¡ÿÿ¡ÿÿÿ¡ÿ©ÿÿ­ÿ©ÿ§ÿ§ÿÿÿÿÿ¢ÿ©ÿ¤ÿ¢ÿÿÿÿÿ¨ÿ§ÿ¥ÿÿÿÿÿÿ¤ÿ©ÿÿÿÿÿÿÿ¶ÿ²ÿÿ¢ÿÿÿÿ¤ÿÿÿÿÿÿÿÿÿ°ÿÿ ÿÿÿÿ¢ÿ¤ÿÿÿ ÿÿ¥ÿÿÿÿ¢ÿÿÿ¡ÿÿÿÿÿ¡ÿ¤ÿÿÿÿÿ ÿ¨ÿ©ÿ¯ÿ°ÿ¨ÿ¦ÿ ÿÿÿÿÿÿÿÿ¬ÿÿ¤ÿ§ÿÿÿÿÿ¤ÿªÿ¡ÿÿªÿÿÿ¢ÿ­ÿªÿ¢ÿÿÿ§ÿ±ÿ¦ÿÿÿ£ÿ§ÿªÿ¦ÿ ÿÿ©ÿ£ÿÿÿ£ÿ¬ÿ§ÿ«ÿ¯ÿÿ ÿÿÿ¦ÿ¤ÿÿÿÿÿ¡ÿÿ²ÿ¤ÿ´ÿ¤ÿ¨ÿÿ«ÿ°ÿ£ÿÿÿ ÿ£ÿÿÿ¢ÿ¬ÿÿÿ©ÿ°ÿ¦ÿÿÿÿ¥ÿÿÿÿÿ±ÿ¥ÿÿ¢ÿ­ÿ¤ÿ¢ÿ©ÿÿ¡ÿ¥ÿ²ÿ¯ÿ¦ÿ¡ÿÿÿ£ÿ©ÿ¡ÿ©ÿ­ÿ±ÿ¬ÿÿÿÿ ÿ£ÿÿÿ¬ÿ«ÿªÿ¨ÿ©ÿ¦ÿ§ÿ ÿ¢ÿ ÿ¡ÿ§ÿ¤ÿ¡ÿ°ÿÿÿÿÿÿÿ¤ÿ¶ÿµÿÿ®ÿ­ÿ¸ÿ¡ÿ ÿ£ÿ¨ÿ£ÿÿÿÿ¢ÿÿ©ÿÿÿ¢ÿ ÿÿÿ¤ÿ¯ÿ´ÿÿ¨ÿÿÿÿ¤ÿ©ÿ£ÿ¤ÿ¤ÿÿÿ°ÿÿ¡ÿ ÿÿÿÿÿÿ¡ÿÿ£ÿÿ©ÿ¤ÿÿÿÿÿÿ£ÿ¨ÿ ÿÿ¨ÿÿÿÿ£ÿ¨ÿ ÿÿÿ«ÿ®ÿÿÿÿÿ ÿÿÿÿ¦ÿªÿ£ÿ¢ÿÿ§ÿ£ÿ¦ÿ³ÿ°ÿªÿ¢ÿÿÿÿÿÿ¥ÿ¤ÿÿÿ ÿ¦ÿÿ£ÿ¢ÿÿÿÿ°ÿ§ÿ§ÿ¢ÿ§ÿ ÿÿ©ÿÿÿ§ÿ­ÿ¢ÿ¢ÿ¢ÿ ÿ¥ÿ¡ÿÿÿÿ ÿ¥ÿ¤ÿÿÿÿÿÿ¥ÿ­ÿ¡ÿ¤ÿ®ÿÿ£ÿÿ ÿÿÿ ÿ¤ÿ£ÿÿ¢ÿ¨ÿ¤ÿÿÿªÿ°ÿÿÿ¯ÿÿ¦ÿ¢ÿÿÿ¢ÿ¬ÿÿÿÿ¨ÿ£ÿÿÿ¤ÿ¤ÿÿµÿ¡ÿ¢ÿÿÿÿ¦ÿ¦ÿ¦ÿ¤ÿ¦ÿ«ÿÿÿÿÿÿÿ¤ÿÿÿÿÿ ÿÿÿ°ÿÿÿ¢ÿÿÿÿÿÿÿ¯ÿ¢ÿ¢ÿ ÿÿÿÿ¢ÿ®ÿÿ£ÿÿÿÿÿÿ¡ÿ¢ÿÿÿÿÿÿÿÿÿÿÿ¡ÿÿÿÿÿÿ¥ÿªÿÿÿÿ¥ÿ¬ÿÿÿÿÿÿÿ¨ÿÿÿ£ÿ¡ÿÿÿ ÿ¢ÿÿÿ¥ÿ¢ÿÿÿ ÿÿÿÿÿÿÿÿÿÿÿ§ÿ¬ÿÿÿÿ·ÿµÿÿ«ÿªÿ ÿ¦ÿªÿÿ ÿÿÿ£ÿÿÿÿ ÿ¢ÿÿ¦ÿ°ÿ®ÿÿªÿÿÿ£ÿ£ÿÿ¢ÿ¨ÿÿÿÿÿÿ ÿÿ ÿ¦ÿ¨ÿ°ÿ ÿÿ¤ÿÿ«ÿ¤ÿµÿ¯ÿ¦ÿªÿÿ¬ÿªÿ¡ÿ¥ÿ£ÿ©ÿ¦ÿ¡ÿ¡ÿ¦ÿ§ÿ¤ÿ¤ÿÿ»ÿ¯ÿ¦ÿ±ÿ¿ÿ°ÿ§ÿ°ÿÿ¡ÿ¢ÿ²ÿÿÿ¡ÿ¦ÿ§ÿ«ÿ²ÿ±ÿ¥ÿªÿÿ°ÿÿÿÿÿ¤ÿ­ÿ¦ÿ¡ÿ³ÿ§ÿÿ¢ÿÿÿÿ¡ÿ§ÿ«ÿªÿ£ÿ¦ÿ¨ÿÿ«ÿÿÿÿ¢ÿÿÿ¤ÿÿ¥ÿÿÿÿ¢ÿ¢ÿ¥ÿ¤ÿ¥ÿ¦ÿ¢ÿÿÿ¨ÿ¡ÿ±ÿªÿ°ÿÿÿ§ÿ®ÿªÿ­ÿ¨ÿ»ÿ ÿ¦ÿ§ÿÿÿÿÿÿÿ£ÿ­ÿ¬ÿ¡ÿ£ÿ ÿ¯ÿ¬ÿÿÿÿÿ¢ÿ±ÿ±ÿ­ÿÿ§ÿ®ÿªÿÿ¨ÿ±ÿ³ÿ­ÿ¦ÿ¤ÿ¡ÿ¤ÿ¨ÿÿÿÿ¨ÿ§ÿ®ÿ£ÿÿ¢ÿ¦ÿ°ÿ«ÿ¨ÿÿÿÿÿÿ ÿÿÿ¤ÿ¢ÿ ÿ¥ÿÿÿ§ÿÿ¤ÿ¡ÿ¡ÿÿÿÿÿ ÿªÿ¬ÿ¢ÿ¦ÿ¶ÿ³ÿ¡ÿ£ÿÿÿ©ÿªÿ ÿÿÿÿ¥ÿ¥ÿ ÿÿ£ÿ¢ÿ®ÿ ÿÿÿÿÿÿ­ÿ­ÿÿ§ÿÿÿÿ­ÿ¤ÿ¦ÿÿÿÿÿÿÿÿÿÿÿÿÿ¨ÿÿÿÿÿÿÿÿ ÿÿÿÿÿÿ³ÿ¥ÿ¥ÿ¡ÿ¤ÿÿÿÿÿ¢ÿ ÿÿÿªÿ¥ÿÿ§ÿ¢ÿ§ÿ«ÿ¨ÿ¥ÿ©ÿªÿ¬ÿ´ÿµÿ«ÿ°ÿ³ÿÿ¨ÿ¨ÿ¦ÿÿÿÿ¥ÿ¡ÿÿ¥ÿªÿÿÿ®ÿ¬ÿ¤ÿ£ÿÿÿ¢ÿ§ÿ¡ÿÿÿÿÿ¡ÿ¦ÿÿÿÿ²ÿ¬ÿÿÿÿ¦ÿ¬ÿ§ÿ§ÿ¤ÿ¦ÿ£ÿÿpÿzÿÿ¤ÿ¬ÿÿªÿ¦ÿÿÿÿÿÿÿ¤ÿÿÿÿÿ°ÿ§ÿÿÆÿ¹ÿ®ÿÿ²ÿ¤ÿ©ÿÿÿÿÿ¡ÿÿÿ ÿÿÿ ÿ±ÿÿ©ÿ´ÿ¯ÿ ÿÿ¡ÿÿ§ÿ¥ÿÿ¡ÿ¨ÿ¦ÿ¤ÿ¦ÿ£ÿ©ÿÿ®ÿ ÿ©ÿ¥ÿÿÿÿ¤ÿ¢ÿÿ¢ÿÿÿ¡ÿÿÿ¦ÿÿ§ÿÿÿ¯ÿ«ÿ¯ÿ¡ÿ¤ÿÿÿÿÿÿÿÿÿ¬ÿ­ÿ ÿÿÿÿÿÿÿÿÿÿÿÿÿÿÿÿ|ÿlÿ~ÿÿ|ÿrÿ|ÿÿÿyÿÿqÿÿÿÿÿÿÿÿhÿyÿÿvÿ~ÿ{ÿuÿÿÿÿÿqÿÿÿÿÿÿÿÿÿÿÿÿÿÿÿ~ÿyÿ{ÿÿÿÿÿÿÿÿÿÿÿÿoÿÿÿÿ}ÿlÿlÿuÿoÿoÿyÿÿxÿrÿ~ÿkÿÿwÿqÿsÿjÿgÿmÿÿÿwÿoÿ^ÿ\ÿxÿÿÿÿÿ}ÿvÿrÿÿ}ÿaÿ}ÿÿÿwÿoÿxÿyÿÿÿyÿvÿ~ÿÿ~ÿÿÿÿ¡ÿÿÿÿÿÿ¡ÿÿÿ¤ÿÿÿÿ¡ÿÿ ÿ®ÿÿÿÿÿÿÿÿÿÿÿ©ÿ¯ÿ ÿ¢ÿÿ©ÿ§ÿÿ£ÿ¢ÿÿ©ÿÿÿ¥ÿ ÿ ÿÿÿÿÿÿ ÿÿÿÿÿ ÿÿÿÿÿÿÿÿÿÿ¨ÿ±ÿ§ÿÿÿÿÿ¥ÿ¡ÿÿÿÿ¢ÿÿÿÿÿÿÿÿÿÿÿÿÿÿÿÿÿÿÿÿÿ¦ÿ¢ÿÿÿÿÿÿÿÿÿÿ£ÿ¦ÿ©ÿÿÿ£ÿ¡ÿÿtÿ¡ÿÿÿÿÿÿ¡ÿÿÿÿ£ÿ¬ÿªÿ©ÿ¨ÿ¢ÿÿÿÿÿÿÿÿ£ÿÿÿÿ£ÿ¤ÿ¥ÿÿÿÿÿÿ¢ÿÿÿÿÿ¤ÿ§ÿÿÿÿÿÿÿÿÿÿ¢ÿÿÿÿÿÿµÿ«ÿ¡ÿÿÿÿÿÿ|ÿÿÿÿÿ¨ÿ¥ÿÿÿÿÿÿÿÿ ÿ¤ÿÿÿÿÿ¤ÿÿ¡ÿ¦ÿÿÿÿÿ¡ÿÿÿÿÿÿÿÿ¡ÿ«ÿÿ¡ÿÿÿÿÿÿÿ¢ÿÿÿÿÿÿÿÿÿÿÿÿÿÿÿ£ÿÿÿÿ¬ÿÿ¨ÿ«ÿÿÿÿ§ÿÿ«ÿ­ÿÿ ÿÿÿÿÿÿÿÿÿÿ¤ÿÿÿÿÿÿÿÿÿÿ°ÿ¬ÿ¢ÿÿ ÿ¡ÿÿÿÿÿÿÿÿÿ¥ÿ£ÿÿÿÿÿÿ¤ÿÿÿÿÿÿÿÿÿÿÿÿ¡ÿÿÿÿ©ÿ©ÿÿÿÿÿÿÿÿÿÿÿÿ¡ÿÿÿÿÿÿÿÿ ÿÿÿÿÿÿ¥ÿ£ÿÿ¡ÿÿÿÿÿÿÿÿÿ¨ÿ¤ÿÿÿ¡ÿÿÿÿÿ¢ÿÿÿÿÿÿÿÿÿÿ®ÿÿÿÿÿÿwÿÿ¢ÿÿÿÿÿÿÿ¦ÿÿÿÿÿÿÿÿÿÿÿÿÿÿÿÿÿÿ¥ÿÿÿ£ÿÿÿÿxÿÿÿ¡ÿÿÿÿÿ|ÿÿÿÿ©ÿÿÿ¡ÿÿÿÿÿÿrÿ<ÿbÿ~ÿ{ÿÿÿÿÿÿ~ÿÿÿÿÿÿÿÿÿÿÿ~ÿÿÿÿÿ¦ÿÿÿÿÿÿÿÿÿ¬ÿÿÿÿÿÿÿÿÿÿÿÿÿÿÿÿÿÿÿ£ÿÿÿÿ£ÿ¥ÿ ÿÿÿÿ~ÿÿÿÿ ÿÿÿÿÿÿ ÿzÿÿÿÿ¥ÿ|ÿ¨ÿÿÿ§ÿ¢ÿÿÿ§ÿ¥ÿ ÿÿÿÿÿÿÿÿÿ ÿÿÿÿÿÿÿÿÿÿÿ¤ÿ ÿÿÿÿÿ¤ÿÿÿÿÿÿ~ÿÿ¢ÿÿÿÿÿÿÿÿÿÿ ÿ£ÿÿÿÿÿÿÿÿÿÿÿÿÿÿÿÿÿÿÿ¦ÿ§ÿÿÿÿÿÿÿÿ ÿÿÿÿÿÿ~ÿÿÿÿÿÿ§ÿÿÿÿÿ£ÿÿÿÿÿÿ£ÿÿÿÿ¥ÿÿ£ÿÿ¥ÿÿÿÿªÿ ÿÿÿÿÿ¡ÿÿÿÿÿÿÿÿÿÿ¡ÿÿÿÿÿÿÿ£ÿÿÿÿÿ ÿÿÿÿÿ¡ÿ¦ÿÿ©ÿÿÿÿÿÿÿÿ¦ÿÿÿÿÿÿÿÿÿÿÿÿÿÿÿÿÿÿÿÿÿÿÿÿÿÿÿÿÿÿÿÿÿÿÿ¥ÿ¢ÿ¡ÿÿÿÿÿÿÿÿÿÿÿ¤ÿÿÿ¡ÿÿ¤ÿÿÿÿÿÿÿÿÿÿÿÿÿÿÿÿÿÿÿÿÿ©ÿÿÿÿÿÿÿÿÿÿÿÿÿÿÿÿÿÿÿÿÿÿÿÿÿÿÿÿ¨ÿÿÿÿÿÿÿÿÿÿÿÿÿÿÿÿÿ¥ÿ¢ÿÿÿÿÿÿ¤ÿ¢ÿÿÿ¢ÿÿÿÿÿÿÿÿÿÿÿÿÿÿ«ÿÿÿÿÿÿÿÿÿÿ ÿÿÿÿÿÿ¢ÿ¥ÿ©ÿÿÿ¢ÿÿÿ²ÿ|ÿÿxÿÿÿÿ¥ÿÿzÿ£ÿ£ÿÿxÿÿÿÿÿÿÿÿÿÿÿÿÿÿÿÿ£ÿÿÿÿÿÿÿÿ¨ÿ¦ÿÿÿÿÿÿÿ¡ÿÿÿkÿnÿÿÿÿÿÿ±ÿ£ÿÿÿ¤ÿÿÿÿ¡ÿÿÿ¥ÿ§ÿÿ¡ÿ ÿÿÿÿ§ÿÿÿÿÿÿÿ¡ÿÿÿÿÿÿÿÿÿÿÿÿÿÿ¦ÿÿÿÿÿÿÿÿÿÿÿÿ¦ÿÿÿÿ±ÿÿÿ¢ÿÿÿ£ÿ§ÿ£ÿÿÿÿÿÿÿ£ÿ¤ÿÿÿÿÿÿÿÿ£ÿ«ÿ¿ÿ¥ÿÿÿÿÿÿ¥ÿ±ÿ¨ÿÿ~ÿ¨ÿ¬ÿ¦ÿÿ¢ÿÿ¯ÿ¦ÿ­ÿÿÿ¤ÿ³ÿÿÿÿÿÿÿ£ÿ¨ÿ¡ÿÿÿÿÿÿÿÿÿÿÿÿ©ÿÿÿÿ¢ÿ¢ÿ¥ÿÿÿÿÿ¬ÿÿÿÿ¡ÿÿ©ÿÿÿÿÿÿÿÿ¢ÿ ÿ©ÿÿÿÿÿÿÿÿÿÿÿÿÿÿ£ÿ¢ÿ±ÿÿÿÿÿÿÿÿÿ®ÿÿÿÿ¡ÿÿÿ ÿÿ¨ÿÿ£ÿ ÿÿÿÿªÿÿÿÿÿÿÿÿÿÿÿÿÿÿÿÿÿÿ¨ÿ ÿÿÿÿÿ©ÿÿÿ|ÿ¥ÿÿ§ÿ¬ÿ¥ÿ«ÿÿÿÿÿ®ÿÿÿÿÿÿÿÿÿgÿ­þþÇþÿÿÿÿÿÿ´ÿÿ¯ÿÿ|ÿÿÿ¬ÿÿ¡ÿ¤ÿÿÿÿÿÿ£ÿ¥ÿ¥ÿ¤ÿÿ¦ÿ ÿÿÿÿÿÿÿÿ¨ÿÿÿÿ¤ÿÿ¡ÿÿÿÿ¢ÿÿÿÿÿÿÿÿÿ£ÿ¡ÿ¥ÿ­ÿÿÿ¡ÿ§ÿ¥ÿ§ÿ­ÿ²ÿ¤ÿÿÿÿÿÿÿÿ¢ÿ©ÿÿÿ©ÿ«ÿ®ÿÿÿ¡ÿ¤ÿÿÿ¨ÿ¤ÿ§ÿ£ÿÿÿÿÿÿÿ¦ÿ¢ÿÿÿÿÿÿÿ®ÿ©ÿÿÿ¥ÿ§ÿÿ²ÿ¨ÿÿÿÿÿÿÿÿ ÿÿÿÿÿÿÿÿÿ¡ÿÿ­ÿÿÿÿÿÿÿ ÿ¢ÿ ÿÿ°ÿÿÿÿÿÿ¢ÿ«ÿ®ÿ©ÿ£ÿÿ¡ÿ¥ÿÿÿÿ¡ÿÿªÿ§ÿ ÿ¨ÿ¥ÿ³ÿ£ÿÿ£ÿÿÿÿ£ÿ¤ÿÿÿÿÿÿÿÿÿÿÿÿ¢ÿÿÿÿÿ ÿÿwÿÿÿxÿÿÿÿwÿeÿdÿÿÿzÿÿÿÿqÿ_ÿlÿdÿsÿÿzÿiÿÿtÿrÿnÿxÿsÿoÿ|ÿsÿgÿjÿqÿtÿtÿmÿeÿjÿfÿjÿyÿgÿeÿpÿmÿÿmÿeÿdÿ|ÿÿÿÿÿÿÿ{ÿÿÿzÿuÿnÿyÿxÿÿÿjÿÿpÿÿ~ÿoÿÿÿÿÿÿ~ÿ}ÿÿxÿrÿ~ÿxÿuÿlÿ{ÿÿzÿÿuÿÿ{ÿ{ÿcÿ{ÿÿÿwÿÿÿyÿrÿzÿÿÿ~ÿÿÿÿÿxÿ}ÿ}ÿ§ÿÿÿÿÿÿÿÿÿÿÿ{ÿÿ©ÿÿÿÿ¡ÿÿ¥ÿÿ¡ÿ¤ÿÿÿÿÿÿÿÿÿÿÿ¡ÿ¡ÿÿÿÿÿÿ¬ÿ­ÿÿ ÿÿÿÿÿÿÿÿÿÿÿÿ§ÿ£ÿÿªÿ£ÿºÿ«ÿÿ¦ÿ¤ÿ¡ÿÿÿÿÿ¡ÿ§ÿ¦ÿ©ÿ®ÿ¨ÿÿ©ÿÿÿÿÿ¢ÿ²ÿªÿÿÿÿÿÿÿ¢ÿÿ¨ÿ¦ÿ¨ÿÿÿ ÿÿ¡ÿ¦ÿ£ÿÿÿÿÿÿÿÿ¤ÿ¬ÿÿÿÿÿÿ·ÿÿÿÿÿÿ«ÿ¥ÿÿÿÿÿ¤ÿÿ©ÿÿÿÿÿÿÿÿÿÿÿÿÿÿÿÿ©ÿÿÿ§ÿ¢ÿÿÿÿ«ÿ¾ÿ ÿ ÿ¤ÿ¦ÿ£ÿÿÿÿ­ÿ¬ÿ¬ÿ¥ÿ®ÿ¦ÿÿÿ£ÿ£ÿ¯ÿÿÿÿÿ«ÿÿÿÿÿ«ÿ£ÿÿÿÿÿ ÿÿÿÿÿÿÿ£ÿªÿ ÿ®ÿÿ¡ÿÿÿÿÿ¥ÿÿÿÿÿÿÿ¤ÿ¢ÿ¶ÿÿ¶ÿ¤ÿÿÿÿÿÿÿÿÿÿÿ­ÿÿ¦ÿÿÿÿÿÿÿ«ÿ­ÿÿÿªÿÿÿÿÿÿ ÿÿÿ¬ÿ¦ÿÿÿÿÿ£ÿ¦ÿÿ«ÿ­ÿ¨ÿ¨ÿ©ÿªÿªÿªÿ¦ÿ£ÿ¢ÿÿ¢ÿÿÿÿÿ¥ÿÿÿÿÿªÿ³ÿ¦ÿÿÿÿÿÿ¦ÿÿ£ÿ¥ÿªÿ®ÿ¨ÿÿÿÿ¹ÿ£ÿÿÿÿ¢ÿÿÿÿÿÿ£ÿÿ¨ÿ¦ÿ£ÿ¡ÿÿÿ¥ÿÿÿÿÿÿÿÿÿ¸ÿÿÿ ÿÿÿÿÿÿÿÿ«ÿ£ÿÿÿ§ÿ¡ÿ¢ÿ¤ÿ¤ÿ¢ÿÿÿÿÿÿÿÿÿ³ÿ©ÿÿ¤ÿ§ÿ¢ÿ¥ÿ¡ÿÿÿÿÿ±ÿ§ÿ¡ÿ ÿ¢ÿ«ÿ«ÿÿ§ÿ²ÿ²ÿÿÿ¡ÿ ÿ±ÿ£ÿÿÿÿ±ÿ©ÿ¡ÿ»ÿ£ÿÿ§ÿ¤ÿÿÿÿÿÿÿªÿ¥ÿ¬ÿÿÿ¬ÿ¨ÿÿ¡ÿ£ÿ ÿªÿ³ÿÿÿÿ£ÿ¢ÿ¤ÿ£ÿ ÿ¤ÿÿ®ÿ´ÿªÿ¤ÿÿ£ÿ ÿÿÿÿÿ¤ÿ©ÿÿÿ®ÿ¡ÿÿ ÿ¤ÿ­ÿ§ÿ«ÿ¤ÿ°ÿÿ¢ÿ£ÿÿÿÿ¤ÿ¹ÿ¤ÿÿ²ÿ¦ÿ¤ÿ¢ÿ£ÿ¢ÿÿÿÿÿ¡ÿ³ÿ¨ÿ£ÿ£ÿ£ÿ¢ÿ£ÿÿÿ£ÿ¥ÿÿÿ«ÿ¯ÿÿÿÿÿ¡ÿ£ÿ¥ÿÿÿ©ÿ®ÿ«ÿ¨ÿ®ÿ²ÿÿÄÿÿ¥ÿ¦ÿÿÿÿÿÿÿ­ÿÿ¡ÿÿÿÿÿ§ÿ©ÿÿÿ°ÿ«ÿÿ¢ÿ¤ÿ§ÿªÿ¤ÿÿ¡ÿÿ¤ÿ ÿ¡ÿÿÿÿÿÿÿÿÿÿ³ÿ§ÿ¡ÿ¬ÿªÿ£ÿ¶ÿÿ£ÿÿ¥ÿÿÿ ÿÿ ÿÿ¢ÿÿ¨ÿ¢ÿÿ¡ÿ¤ÿ¦ÿÿÿÿÿ¢ÿÿÿÿ¦ÿ¤ÿÿ¬ÿ¨ÿ¨ÿ ÿ¢ÿ®ÿ±ÿ§ÿ´ÿµÿ¦ÿÿÿ¢ÿ©ÿ«ÿ¹ÿ¯ÿ«ÿÿÿÿ ÿÿÿÿÿÿÿÿ¡ÿ«ÿ¡ÿÿÿÿÿÿÿÿÿÿÿÿ¤ÿ¥ÿÿÿÿÿÿªÿÿÿÿÿÿÿÿ¡ÿ¤ÿ¡ÿÿ¡ÿÿÿÿÿÿÿÿÿÿÿÿÿÿ¨ÿ¥ÿ§ÿ¥ÿÿÿ¡ÿ¢ÿÿÿÿÿÿ¡ÿ¢ÿÿ¡ÿ¯ÿ¨ÿÿÿÿÿÿÿÿÿÿÿÿÿÿÿÿÿÿÿÿÿÿÿÿ§ÿÿÿ¡ÿ¬ÿÿ¦ÿ¯ÿ¦ÿ ÿ¤ÿ¥ÿ¥ÿÿÿÿÿ ÿÿÿ ÿÿ¡ÿµÿ¶ÿÿ¼ÿ¡ÿÿÿÿÿÿ¡ÿÿÿÿÿÿÿÿÿÿÿ§ÿ¥ÿÿÿ¡ÿ±ÿ¥ÿ¦ÿ§ÿ ÿ¤ÿ¥ÿ¥ÿ£ÿ»ÿ§ÿÿ­ÿ¬ÿ¥ÿ¨ÿªÿ«ÿ§ÿ§ÿ¤ÿ«ÿ¨ÿ¯ÿ£ÿ¥ÿ®ÿ¦ÿÿÿÿÿ¥ÿÿ¥ÿ¤ÿ£ÿ£ÿ¤ÿ®ÿ¥ÿÿ¤ÿÿ°ÿ¢ÿ ÿ¢ÿÿÿ¦ÿ¦ÿÿ¢ÿ´ÿ¬ÿÿÿÿÿ¤ÿ²ÿ°ÿÿ¦ÿ¦ÿ£ÿ¥ÿ®ÿÿ¢ÿÿÿÿÿ©ÿÿÿÿÿÿ§ÿ³ÿ´ÿ¯ÿ¥ÿ¢ÿ¥ÿ¡ÿªÿ«ÿ¯ÿ®ÿ¡ÿ¦ÿ ÿÿ¦ÿ®ÿ¤ÿÿ¢ÿ ÿ´ÿÿ£ÿ­ÿ¡ÿÿÿÿ§ÿ­ÿ®ÿ²ÿ­ÿÿÿÿ«ÿ¡ÿÿÿÿ¥ÿ±ÿ¤ÿÿÿ§ÿÿ«ÿ®ÿµÿªÿ¢ÿ¡ÿ ÿÿÿÿ°ÿªÿ¢ÿ¥ÿÿÿ¢ÿÿ¦ÿªÿ¡ÿªÿ¯ÿÿ±ÿ£ÿ²ÿ¦ÿÿÿ¥ÿ£ÿÿÿ ÿ«ÿÿ ÿªÿ§ÿ­ÿÿ¤ÿ¤ÿÿÿÿ¡ÿ§ÿÿÿ|ÿ¤ÿÿ¨ÿ§ÿ³ÿÿ£ÿ°ÿ§ÿÿÿÿ«ÿ ÿ§ÿ¦ÿÿÿ§ÿ¡ÿÿÿÿÿÿÿ¤ÿÿÿÿÿÿÿÿÿÿÿÿÿÿ£ÿ¢ÿÿÿ¦ÿ§ÿÿ¯ÿ©ÿÿÿ¡ÿÿÿÿÿÿ§ÿ§ÿ¬ÿÿÿ£ÿ¢ÿ¨ÿ¥ÿ¢ÿ¢ÿÿÿ¢ÿ£ÿÿÿ ÿ¯ÿ¢ÿÿÿ¡ÿ¦ÿ¤ÿÿ£ÿ§ÿ¨ÿµÿªÿ¡ÿ·ÿµÿÿ­ÿ¥ÿ¡ÿ£ÿÿÿ¢ÿ ÿÿ¥ÿ¬ÿÿ¡ÿÿ ÿ ÿ¦ÿ§ÿÿÿ¡ÿ¢ÿÿ ÿÿÿÿÿ¦ÿ¥ÿ¡ÿÿ«ÿ¤ÿ¨ÿÿ¤ÿ¤ÿ©ÿ®ÿ£ÿÿ¤ÿÿRÿ=ÿÿÿ§ÿ§ÿ¨ÿ§ÿÿ¦ÿÿÿÿ ÿ¡ÿ¨ÿ«ÿÿÿµÿ¹ÿ§ÿ¥ÿ©ÿ¦ÿÿ©ÿ³ÿ«ÿ¦ÿÿÿÿ£ÿ£ÿÿ¥ÿ¢ÿÿÿ½ÿ¢ÿ¢ÿªÿÿÿÿ©ÿ£ÿÿÿÿÿÿ ÿ±ÿ«ÿ«ÿÿÿÿÿ¨ÿ¡ÿÿÿÿÿÿ£ÿ£ÿÿ ÿ§ÿ§ÿÿÿÿ¬ÿ¬ÿÿ¡ÿÿ«ÿ³ÿÿÿ£ÿ¦ÿ ÿ£ÿ¥ÿÿÿ¢ÿ ÿÿÿÿÿÿÿÿÿÿÿÿÿÿÿÿÿÿÿÿÿÿÿ~ÿÿÿÿ}ÿÿvÿzÿÿÿÿwÿ|ÿzÿzÿÿwÿÿÿjÿ}ÿÿzÿÿlÿÿwÿÿÿÿÿ}ÿÿÿÿÿÿÿzÿuÿÿÿÿªÿÿÿÿ£ÿÿÿÿÿÿ|ÿÿxÿÿÿuÿkÿpÿqÿsÿsÿÿpÿxÿwÿrÿlÿqÿÿjÿaÿpÿqÿoÿlÿkÿpÿtÿnÿrÿwÿcÿoÿÿÿtÿÿÿfÿ[ÿoÿÿÿ|ÿmÿ{ÿwÿÿ~ÿuÿxÿÿÿvÿ|ÿÿÿ ÿÿÿÿÿÿÿÿÿÿÿÿÿ¦ÿÿÿ¦ÿ¢ÿÿÿÿÿÿÿÿ¡ÿÿ¦ÿ«ÿÿÿ ÿ¤ÿ¥ÿÿÿÿ ÿ¨ÿ©ÿ ÿ¥ÿÿÿÿÿÿÿÿÿÿ©ÿÿÿ«ÿÿwÿÿÿ¦ÿÿÿÿÿ ÿ°ÿ¥ÿÿÿÿ ÿ¤ÿ¦ÿ ÿÿÿÿ¤ÿ¥ÿÿÿÿ¤ÿÿÿÿ£ÿÿÿÿÿÿÿÿÿ¤ÿÿ­ÿ¯ÿÿÿÿÿÿÿÿÿ¥ÿÿÿ±ÿÿÿ¤ÿªÿÿÿÿÿÿ ÿ ÿÿ¤ÿÿ¦ÿ¦ÿ£ÿ¦ÿ£ÿ«ÿ«ÿÿÿÿÿÿÿÿ¤ÿ ÿ¢ÿÿÿÿ ÿ²ÿ´ÿÿÿÿÿÿÿÿ¢ÿÿÿÿ­ÿ«ÿ¤ÿÿÿÿ²ÿ±ÿÿÿÿ¤ÿÿÿÿÿÿÿ©ÿÿÿÿÿÿ«ÿÿÿÿÿÿÿ ÿÿÿ£ÿ¢ÿÿÿ¥ÿÿÿÿÿÿÿÿÿÿ¡ÿ¤ÿÿ£ÿÿ¦ÿ~ÿÿÿ{ÿÿÿ§ÿ¢ÿÿÿÿÿÿ ÿÿÿ{ÿÿÿÿÿÿÿÿÿÿÿÿ«ÿ¯ÿ§ÿÿÿ ÿÿÿÿ®ÿ¡ÿ©ÿÿÿÿªÿ¨ÿÿÿÿÿÿÿ£ÿ¢ÿÿÿ ÿÿÿÿÿÿÿÿÿ¥ÿ¢ÿ¦ÿªÿ¤ÿÿ¡ÿ¨ÿÿÿÿÿÿ­ÿ ÿÿ ÿÿ¦ÿÿ¡ÿÿÿÿÿ­ÿ¥ÿÿÿÿÿÿÿÿÿÿÿÿÿ§ÿÿÿÿÿÿÿÿÿÿ¤ÿÿ©ÿÿÿ¡ÿÿÿ~ÿ©ÿÿ ÿÿÿÿÿÿÿÿÿÿÿÿÿÿÿÿÿÿÿÿÿÿÿÿÿÿ¡ÿÿÿÿÿ¡ÿÿÿ¤ÿ¤ÿÿÿÿÿÿÿÿpÿÿ¢ÿ¤ÿ©ÿ°ÿ¡ÿÿvÿÿÿÿ¤ÿÿ ÿÿÿÿÿÿ ÿ¦ÿÿÿ¬ÿªÿ¨ÿ¡ÿ ÿÿ£ÿ¡ÿÿÿÿÿÿÿÿÿÿÿÿÿ}ÿ~ÿ¤ÿÿÿÿÿÿÿÿÿ|ÿUÿkÿ|ÿ~ÿÿÿÿÿÿ}ÿÿÿÿÿÿÿ¤ÿÿÿÿÿÿ¥ÿÿÿÿÿÿÿÿÿÿÿÿÿÿÿÿÿ ÿÿÿ¢ÿÿÿÿÿÿÿÿÿÿÿ£ÿÿÿÿÿÿÿÿ£ÿÿÿÿÿÿ~ÿÿ¢ÿÿÿ²ÿ®ÿÿÿ¥ÿÿ¢ÿÿÿ£ÿÿ²ÿÿ¦ÿÿÿ«ÿÿÿÿÿ}ÿÿÿÿÿÿÿÿÿÿÿÿÿÿÿÿÿ ÿÿÿÿÿÿÿÿÿÿÿÿÿÿÿÿÿÿÿÿÿÿÿ©ÿÿ£ÿÿÿÿÿ ÿÿÿÿÿÿÿÿÿÿÿÿÿ©ÿÿÿÿÿÿÿÿÿ¡ÿ©ÿÿÿÿÿÿÿÿÿÿÿÿ¥ÿÿÿÿ¢ÿÿÿÿÿÿÿÿÿÿ§ÿÿÿÿÿÿÿÿÿ¡ÿÿÿÿ ÿ¦ÿÿÿÿÿÿÿÿÿ¢ÿ¦ÿÿÿÿÿÿ¢ÿÿÿÿÿ¡ÿÿÿÿ¥ÿÿÿÿÿÿÿÿÿ¢ÿÿÿ©ÿÿÿ¡ÿÿ}ÿÿÿÿÿ¤ÿÿÿÿÿÿÿÿÿÿÿÿ ÿÿÿÿÿÿÿÿÿÿÿÿÿÿ¢ÿ ÿÿÿÿÿÿÿÿÿÿÿ¢ÿªÿÿÿÿÿÿÿÿÿÿ¦ÿÿÿÿÿÿÿÿÿÿÿÿÿÿÿÿ¦ÿÿÿÿÿÿÿÿÿÿÿÿÿÿÿÿÿÿÿÿÿÿÿÿÿÿÿÿÿÿÿÿÿÿÿÿ£ÿÿzÿÿÿÿÿÿÿ­ÿÿÿ¢ÿ«ÿ ÿ£ÿÿÿÿÿÿÿÿÿÿÿÿÿÿÿÿÿÿÿÿ¥ÿ¤ÿÿÿ ÿ¡ÿÿ¨ÿµÿ¦ÿÿÿÿÿÿÿÿ§ÿÿÿ¢ÿºÿ¨ÿ¥ÿÿÿÿ¤ÿÿÿ§ÿÿÿ©ÿÿ¥ÿÿÿ£ÿÿÿÿÿÿÿÿ©ÿÿÿ¢ÿÿ¤ÿ¥ÿ¤ÿÿÿ¨ÿªÿ¤ÿÿÿÿ¨ÿ£ÿ¡ÿ¤ÿ¡ÿÿÿÿÿvÿÿzÿÿÿÿ£ÿ±ÿ¥ÿÿÿ¥ÿÿ¨ÿÿ§ÿ£ÿÿÿÿÿ¦ÿ¡ÿÿÿÿÿÿÿÿÿÿÿÿÿÿÿÿÿÿÿÿÿÿÿÿÿ¡ÿÿÿÿ§ÿÿÿÿÿÿÿÿÿ¥ÿÿÿÿÿÿÿÿÿªÿÿÿÿÿÿyÿÿÿÿÿÿÿ¦ÿ°ÿÿÿÿÿÿÿÿÿÿªÿªÿ¦ÿÿÿ£ÿ§ÿ»ÿªÿ±ÿ©ÿÿÿªÿ{ÿÿ¥ÿ¤ÿ§ÿÿÿ¹ÿ¢ÿªÿ£ÿÿ¢ÿ¦ÿ¦ÿ©ÿ¥ÿÿÿÿ£ÿ£ÿÿ£ÿÿÿÿ£ÿÿÿÿÿ¥ÿ©ÿÿÿÿÿ¤ÿÿÿÿÿÿ°ÿÿÿÿ ÿ£ÿ¤ÿÿ£ÿªÿ¦ÿ©ÿ¡ÿÿ¢ÿÿÿÿ£ÿÿÿÿÿ ÿ¢ÿ©ÿÿyÿÿ¥ÿÿ¬ÿÿÿÿ ÿ­ÿÿzÿÿÿÿÿÿÿ¨ÿÿÿÿÿÿÿÿÿÿÿÿÿÿÿÿ}ÿkÿÿÿÿÿÿÿ¬ÿ°ÿ¢ÿÿÿ¢ÿÿÿÿÿÿ¤ÿ®ÿ£ÿÿ¥ÿ¡ÿ§ÿÿ ÿÿ¡ÿ°ÿ·ÿ«ÿÿÿÿ¢ÿÿóþöýþDÿÿÿÿÿÿÿÿ¬ÿÿÿÿÿÿÿ£ÿÿÿ£ÿ¨ÿÿÿÿ¤ÿ¥ÿÿÿ¥ÿÿÿ¨ÿ¡ÿÿÿÿÿ§ÿÿ¡ÿÿ¡ÿÿ¤ÿÿÿ«ÿ¡ÿ¤ÿÿ¢ÿ³ÿÿÿ£ÿ£ÿ§ÿ¤ÿ¦ÿÿÿÿ£ÿ¢ÿ¤ÿ¨ÿÿ¦ÿ®ÿ¦ÿÿÿÿÿ£ÿ©ÿ¨ÿ¢ÿÿÿ¨ÿ®ÿ¦ÿÿ«ÿ¤ÿ¬ÿÿÿªÿ¢ÿ¨ÿ§ÿÿÿ£ÿ¨ÿÿÿ§ÿÿÿÿÿÿÿÿÿÿÿ¨ÿÿªÿÿÿ¬ÿÿ§ÿ ÿ ÿÿ¢ÿÿÿÿÿÿÿÿÿÿÿ ÿ§ÿÿÿÿ¢ÿ ÿÿÿÿÿªÿ£ÿÿÿÿÿÿ¤ÿÿÿ¨ÿ¦ÿÿÿÿ§ÿÿÿÿÿÿÿªÿ¤ÿ­ÿ¯ÿÿ¤ÿ©ÿÿÿÿ§ÿ­ÿ¢ÿÿÿÿÿÿ¢ÿÿÿÿÿÿÿÿÿÿÿ¥ÿ~ÿvÿÿÿÿÿÿÿbÿFÿ]ÿwÿÿÿÿ~ÿsÿÿÿÿyÿÿ|ÿrÿÿlÿtÿ[ÿaÿiÿeÿyÿsÿqÿ|ÿuÿlÿpÿpÿfÿcÿdÿdÿzÿjÿhÿ|ÿvÿ|ÿyÿhÿoÿ|ÿÿiÿ|ÿÿÿqÿoÿÿÿ|ÿwÿÿÿÿÿÿÿpÿwÿrÿÿuÿwÿÿ{ÿÿÿÿÿ{ÿuÿvÿÿÿÿÿqÿrÿwÿÿÿtÿ}ÿÿÿvÿÿ~ÿiÿyÿzÿÿÿÿÿ~ÿ|ÿÿÿÿÿÿÿxÿuÿÿÿÿÿÿÿÿÿ¢ÿÿÿÿÿ ÿ¥ÿ©ÿªÿ®ÿ«ÿÿÿ²ÿÿÿ§ÿÿÿ¦ÿÿÿÿÿÿ¡ÿÿÿÿÿÿÿ²ÿÿÿ©ÿ¤ÿ¢ÿ ÿÿÿÿÿÿÿÿÿÿ¨ÿÿÿÿ©ÿ»ÿÿÿ¤ÿ­ÿÿÿÿÿ¢ÿÿÿÿ ÿ©ÿ¢ÿ¤ÿÿÿÿÿ§ÿÿ²ÿÿÿÿÿÿÿÿÿÿÿÿÿÿÿÿ¦ÿ¤ÿ¦ÿÿÿÿÿÿÿÿÿÿÿ£ÿ£ÿÿÿ¢ÿÿªÿÿ£ÿÿÿÿÿÿÿÿ¦ÿÿÿÿ£ÿ§ÿÿÿÿÿÿÿÿ£ÿÿÿÿÿÿÿ ÿ ÿ¦ÿÿÿÿ­ÿ§ÿÿÿÿÿÿ¤ÿÿÿÿ¢ÿÿÿ³ÿ ÿÿÿÿ ÿ³ÿ¢ÿÿÿÿÿÿÿÿÿÿÿÿÿÿ¢ÿ¢ÿÿ¦ÿ¥ÿ£ÿ¦ÿÿÿ¡ÿÿ¢ÿ¢ÿÿÿ¤ÿÿÿ¡ÿÿÿ¢ÿ¤ÿ¦ÿÿÿÿÀÿÿÿÿÿÿÿÿÿÿÿ£ÿÿÿ¦ÿÿÿÿÿÿÿ¥ÿ¡ÿÿÿÿÿ­ÿÿÿ©ÿ®ÿ«ÿ®ÿÿÿÿ¨ÿ©ÿÿÿÿÿ§ÿÿªÿ§ÿ ÿÿ ÿÿ¤ÿ¨ÿÿÿÿÿ±ÿ ÿÿÿ´ÿªÿ¢ÿ©ÿÿÿÿªÿªÿÿÿÿ¥ÿÿÿÿÿÿ¦ÿÿÿ ÿÿÿªÿÿ¢ÿÿ°ÿÿÿÿÿÿÿÿÿÿ£ÿ¡ÿ­ÿÿÿÿÿÿÿÿÿÿÿÿ¢ÿÿÿÿÿ¤ÿÿÿÿÿÿ¢ÿ¤ÿÿÿÿ¤ÿªÿ¥ÿÿÿÿ ÿÿÿÿÿÿÿÿ¥ÿ ÿÿ¤ÿ¦ÿ¡ÿ¡ÿªÿ¡ÿ¥ÿÿ²ÿ­ÿ¤ÿ£ÿ¡ÿ¦ÿ§ÿ¢ÿ¨ÿ¬ÿ¨ÿÿ±ÿÿ¦ÿÿ¦ÿ­ÿÿÿ¡ÿ¡ÿÿ¬ÿÿÿ¦ÿ ÿÿÿÿÿ¢ÿÿÿÿ¡ÿÿÿÿÿ¡ÿ¨ÿªÿ¢ÿÿ ÿ¢ÿÿ¢ÿ¢ÿ£ÿ©ÿªÿ©ÿ©ÿªÿ©ÿ¢ÿ°ÿÿÿÿÿ¤ÿ ÿ¡ÿ²ÿ¥ÿ£ÿÿ§ÿ¨ÿÿ£ÿ£ÿ¨ÿ±ÿ¬ÿ¥ÿ¥ÿ¯ÿÿÿÿÿÿÿ¦ÿ¨ÿÿÿ¤ÿµÿ¶ÿ¦ÿ¥ÿ©ÿÿÿÿÿ¢ÿ®ÿ¨ÿ¯ÿ²ÿ¨ÿ«ÿ«ÿ§ÿ­ÿÿÿÿÿ«ÿ°ÿ¦ÿÿÿÿÿÿ¬ÿ¤ÿ¡ÿÿ¡ÿÿ¡ÿ¦ÿ ÿ¯ÿ±ÿÿ­ÿ ÿ{ÿDÿ_ÿÿ ÿ¡ÿ§ÿÿ£ÿÿÿ ÿÿ¢ÿ­ÿÿÿ ÿÿ£ÿ¤ÿÿ¥ÿ®ÿ¬ÿªÿ¦ÿÿ¢ÿ ÿ¢ÿ¤ÿÿÿÿÿÿÿÿÿ®ÿ©ÿ£ÿ¡ÿÿ¤ÿ¨ÿªÿÿ¡ÿ ÿÿ¥ÿ¦ÿÿÿÿÿÿ¡ÿÿÿÿ©ÿ°ÿ£ÿªÿ«ÿ¤ÿ¢ÿÿÿÿ¢ÿÿ ÿ¢ÿ¢ÿ¡ÿ¡ÿ¥ÿ¨ÿ¨ÿ¥ÿÿÿ®ÿ«ÿ ÿÿ¡ÿ§ÿ¬ÿ¦ÿ¦ÿÿÿÿÿÿÿÿÿÿÿÿ§ÿ©ÿÿ©ÿÿÿÿÿÿÿÿ¡ÿÿÿÿÿÿÿÿÿÿÿÿÿÿÿÿÿÿÿ¨ÿ¢ÿÿ¡ÿÿÿÿÿÿÿÿÿ¢ÿÿÿÿÿÿ¦ÿ ÿÿÿ©ÿ£ÿÿÿÿÿ£ÿ©ÿ ÿ«ÿÿÿÿÿÿÿÿÿ¦ÿÿÿÿ¤ÿÿÿÿÿÿÿÿÿ¥ÿÿÿÿÿÿ ÿÿ¢ÿÿ ÿÿ¥ÿ¬ÿ¥ÿ ÿ£ÿ¤ÿ¬ÿÿÿÿÿ£ÿÿÿÿÿÿÿ¨ÿÿ¥ÿ¥ÿ£ÿÿÿÿÿ¢ÿÿÿ ÿÿÿÿÿÿÿÿÿÿÿÿÿ¨ÿ¦ÿ ÿ§ÿ¯ÿªÿªÿ¥ÿÿºÿ²ÿÿ¤ÿ¦ÿ ÿ¥ÿ¥ÿÿÿÿ¨ÿÿÿ¦ÿ£ÿÿÿÿ®ÿÿ¨ÿÿ¡ÿÿ ÿÿÿ¦ÿªÿ¬ÿªÿÿ§ÿÿ¹ÿ®ÿ®ÿ±ÿ©ÿÿÿÿ¥ÿÿ¦ÿ¡ÿÿ ÿ¥ÿ ÿ¡ÿ­ÿ®ÿÿ¡ÿ¢ÿ§ÿ£ÿ¤ÿÿ ÿ©ÿ±ÿ©ÿÿÿÿÿ¤ÿÿÿ¤ÿ©ÿ©ÿ«ÿ¤ÿÿ©ÿ§ÿ¶ÿ§ÿ«ÿ¬ÿ¦ÿÿ©ÿ°ÿ¢ÿÿ£ÿ¡ÿÿÿÿÿÿ¨ÿ¥ÿÿÿÿ©ÿ¯ÿ©ÿ°ÿ§ÿ ÿÿÿÿÿÿÿ ÿ¢ÿÿ¥ÿÿÿÿÿÿ­ÿªÿ ÿÿÿ£ÿÿÿÿ²ÿ²ÿ¢ÿ©ÿÿÿÿÿÿÿÿ¬ÿ¸ÿÿÿ¯ÿ°ÿ§ÿÿÿÿ¦ÿ£ÿÿ ÿ©ÿ ÿ¤ÿÿ²ÿ«ÿÿÿ©ÿ£ÿ¦ÿ¯ÿ§ÿ¤ÿ©ÿ®ÿÿÿ£ÿ¢ÿ«ÿ§ÿ¤ÿ¢ÿ¥ÿ£ÿÿÿ ÿªÿÿ ÿ¥ÿÿÿÿ¥ÿ ÿÿ¡ÿ¦ÿ¢ÿ¡ÿ¨ÿ¬ÿÿÿÿ¦ÿ«ÿ£ÿÿÿÿÿÿÿ¤ÿ«ÿÿÿ£ÿÿ®ÿ­ÿ¨ÿÿ¦ÿ¥ÿÿ©ÿ°ÿ©ÿ¡ÿÿ°ÿÿ¨ÿÿ ÿÿ°ÿ§ÿ£ÿ¤ÿÿÿÿ®ÿ­ÿÿÿ²ÿ£ÿÿ ÿ«ÿ¬ÿ¢ÿ§ÿ¯ÿ¥ÿÿÿ ÿ ÿ¥ÿ£ÿ¢ÿÿ¥ÿÿÿÿ¢ÿÿÿ¢ÿ¤ÿ£ÿÿ­ÿÿÿ¥ÿ¤ÿ§ÿÿÿÿ¬ÿ¨ÿÿÿÿ ÿÿ«ÿ­ÿzÿÿ¨ÿ¤ÿ²ÿ©ÿ£ÿÿ£ÿ¦ÿ¢ÿÿ£ÿ£ÿmÿ2ÿoÿÿ¨ÿ­ÿªÿ¯ÿ¢ÿ¦ÿ¢ÿ°ÿ°ÿ«ÿ§ÿ¥ÿ¥ÿ¦ÿ±ÿªÿ£ÿ§ÿÿÿ¢ÿÿ©ÿ­ÿ ÿ¤ÿÿÿÿÿÿ©ÿ ÿÿ¢ÿÿ¨ÿ¬ÿÿÿÿ¥ÿ®ÿÿÿ¢ÿ ÿÿÿÿÿ¬ÿ¤ÿÿÿÿ¦ÿÿ«ÿ¨ÿ¤ÿ£ÿÿÿ ÿ¥ÿ ÿÿ¢ÿ£ÿÿ¥ÿ©ÿ¥ÿ¬ÿ²ÿÿÿÿÿÿÿÿÿÿ¡ÿ©ÿÿÿÿÿ¡ÿ¤ÿÿÿÿÿÿÿÿÿÿÿÿÿÿÿÿÿÿÿÿÿÿÿpÿÿvÿmÿÿÿÿÿÿÿÿÿÿÿÿÿÿÿmÿvÿ|ÿsÿÿuÿ{ÿyÿ~ÿÿÿ|ÿÿÿÿÿzÿÿÿÿÿÿÿ~ÿÿÿÿÿÿÿÿÿÿÿÿÿ~ÿ{ÿ|ÿuÿyÿ}ÿyÿxÿ}ÿyÿvÿwÿoÿ}ÿvÿtÿÿmÿjÿtÿiÿjÿkÿgÿaÿ]ÿlÿvÿcÿgÿÿqÿqÿwÿÿ|ÿnÿwÿlÿÿ~ÿkÿlÿzÿyÿwÿzÿ}ÿÿÿÿÿÿÿÿ¢ÿÿÿÿÿÿÿÿÿÿÿ©ÿÿÿÿÿ©ÿ¤ÿÿÿÿÿÿÿ¡ÿ¤ÿÿÿÿÿ¡ÿÿ ÿÿÿÿÿÿ ÿ©ÿÿÿÿÿÿÿÿÿÿÿÿÿÿÿÿÿ£ÿ®ÿÿÿÿÿÿÿÿÿ¤ÿÿÿ¤ÿÿÿÿ¤ÿÿÿÿ¢ÿ£ÿÿÿÿÿÿÿÿ¥ÿÿÿÿÿÿÿ£ÿÿÿÿÿ¦ÿÿÿÿÿÿÿÿÿÿ©ÿ£ÿ¥ÿ§ÿÿ ÿÿ©ÿ¥ÿ¥ÿÿÿ¥ÿ¦ÿªÿ¦ÿÿÿ¡ÿÿÿ¨ÿ®ÿ«ÿÿÿÿÿÿÿÿÿÿÿÿ¡ÿÿÿ®ÿ¾ÿÿ£ÿÿÿÿÿÿÿÿ¢ÿÿÿÿÿÿ¤ÿ©ÿ¤ÿ¦ÿ¦ÿÿÿ®ÿÿÿÿÿ¢ÿÿÿÿÿÿ¡ÿÿ¦ÿÿÿÿÿÿÿ©ÿ¢ÿÿªÿ§ÿÿÿ¨ÿÿÿÿÿÿÿÿÿÿÿ¢ÿ£ÿÿÿÿ|ÿÿÿÿ¢ÿ¯ÿÿÿÿÿÿÿÿÿ£ÿ¦ÿÿÿÿÿÿÿÿÿ§ÿ§ÿ¥ÿÿ¥ÿ¥ÿ«ÿÿ¡ÿÿÿÿÿÿÿ£ÿÿÿÿÿ ÿÿÿÿÿÿÿÿÿÿÿ¦ÿÿÿÿÿÿÿÿ¡ÿ«ÿ¯ÿÿ¦ÿÿÿÿÿÿÿ­ÿÿÿÿÿÿÿÿ©ÿÿ¤ÿÿÿÿ¢ÿÿÿÿÿÿÿ¬ÿÿÿÿÿÿÿÿ¤ÿÿÿÿÿÿÿÿÿÿ®ÿÿÿÿÿÿ¤ÿ¡ÿÿ·ÿÿÿÿÿÿÿÿÿ¦ÿÿÿ¡ÿÿÿÿ¡ÿÿÿ¦ÿÿÿÿÿÿÿÿÿÿÿÿÿÿÿÿÿÿÿÿÿÿ¡ÿ£ÿÿ¢ÿÿÿÿÿÿÿÿÿ£ÿÿÿÿÿÿÿÿÿÿÿÿ¦ÿÿÿÿÿÿÿÿÿÿÿÿÿÿÿÿÿ¤ÿÿ¡ÿ~ÿÿÿÿÿÿÿÿÿÿÿ ÿÿÿÿÿbÿoÿÿÿÿÿÿ£ÿÿÿÿ¤ÿ ÿÿÿÿÿÿÿÿÿÿÿÿÿÿÿÿÿ¡ÿÿÿÿÿÿÿÿÿÿÿÿÿÿÿÿÿ¦ÿ¦ÿ¨ÿ ÿÿÿÿÿÿÿ ÿÿÿÿÿÿÿ}ÿÿ ÿÿÿÿÿ¨ÿÿÿÿÿÿ¸ÿÿÿÿÿÿyÿÿÿ ÿÿ§ÿÿÿ ÿÿÿÿÿÿÿÿÿÿ{ÿÿÿÿÿÿÿ¢ÿÿÿÿÿÿÿÿÿÿÿÿÿÿÿ¬ÿ¡ÿÿÿÿÿÿÿÿÿÿÿÿÿÿÿÿÿ ÿÿ¤ÿ¤ÿÿÿÿÿÿÿÿÿÿ¥ÿÿÿÿÿÿÿÿÿÿÿ ÿÿÿ~ÿÿÿÿÿ¡ÿÿÿÿÿÿÿÿÿ¡ÿ ÿÿÿÿÿÿÿÿÿ¡ÿÿÿÿÿ ÿÿÿÿ®ÿ¤ÿÿÿÿÿÿÿÿ¡ÿÿÿ¢ÿÿÿ¦ÿ«ÿÿÿ¡ÿÿÿÿ¤ÿ¢ÿÿÿÿÿÿÿ¡ÿÿÿÿÿÿÿÿ¬ÿ£ÿÿÿ§ÿÿÿÿ|ÿÿÿÿÿÿÿÿ}ÿÿ¥ÿÿÿÿÿÿÿ§ÿ¨ÿÿÿÿÿÿÿÿÿÿÿÿÿÿÿ}ÿÿ²ÿÿÿÿÿÿ¡ÿ§ÿÿÿÿÿÿÿÿÿ¢ÿ¥ÿÿÿÿÿÿÿÿÿÿÿ¥ÿÿÿÿÿÿÿÿÿÿÿÿÿÿÿÿÿÿÿÿÿ¢ÿ¤ÿÿÿÿÿ¤ÿ¡ÿ ÿÿÿÿÿÿÿ¬ÿ¦ÿÿÿÿ¥ÿ¥ÿÿÿÿÿÿÿ¡ÿ¥ÿÿÿÿ­ÿÿÿÿÿÿÿÿÿÿÿÿÿÿÿÿÿÿÿÿÿÿÿÿÿ­ÿ¬ÿÿÿÿÿ¡ÿÿÿÿÿÿÿ¥ÿÿÿÿÿ¬ÿÿ¤ÿ©ÿ¥ÿÿÿ¨ÿ}ÿªÿvÿ£ÿÿÿÿÿÿ ÿ©ÿ§ÿÿÿÿÿÿÿÿ ÿ¡ÿÿÿ¯ÿ¦ÿÿÿÿ¡ÿ¤ÿ¨ÿÿ¡ÿ±ÿÿÿÿÿÿÿ¡ÿÿÿ£ÿÿÿÿÿÿ¡ÿ£ÿ¬ÿÿ ÿÿ¦ÿ£ÿ¦ÿÿtÿÿÿ¦ÿ§ÿ ÿÿÿÿÿÿÿÿÿÿÿ ÿÿÿÿ¢ÿÿÿÿÿÿÿÿÿÿÿÿ¤ÿ ÿ¦ÿ¦ÿÿÿÿÿÿÿÿÿ ÿÿÿÿÿ¢ÿÿÿÿÿÿ£ÿÿÿÿÿ§ÿ£ÿ¡ÿ ÿ¢ÿÿÿÿÿÿÿªÿ¡ÿ¢ÿÿÿ¨ÿ¦ÿÿÿªÿªÿ¶ÿÿÿÿ£ÿÿ¯ÿ ÿÿÿÿ£ÿÿÿ§ÿ¨ÿÿÿÿÿÿ£ÿ©ÿÿÿÿÿ£ÿ§ÿ¨ÿ¥ÿÿÿÿ ÿÿÿÿÿÿ­ÿ¥ÿÿ®ÿÿÿ¤ÿÿÿ¦ÿÿÿ¥ÿÿÿÿÿÿ¡ÿÿÿÿÿÿÿ¥ÿ£ÿÿÿÿÿÿÿ¦ÿÿÿ¦ÿÿÿÿÿÿÿªÿ©ÿ°ÿÿ£ÿÿxÿuÿÿÿÿ¢ÿÿÿªÿÿ¤ÿÿÿÿÿÿÿÿÿÿ ÿÿÿÿÿÿÿÿÿÿÿ ÿ©ÿ´ÿ¦ÿÿ°ÿÿÿÿÿÿÿÿÿÿÿÿ¨ÿ¤ÿÿÿ£ÿ¡ÿÿÿ£ÿÿ~ÿÿ¢ÿÿ.ÿ5þ÷ý1ÿÿ¡ÿÿ¶ÿÿÿÿÿ¡ÿÿ¤ÿÿzÿ¢ÿ¥ÿÿÿÿ¥ÿÿÿ¢ÿ¢ÿ£ÿÿÿ¦ÿ¢ÿÿÿÿÿÿÿÿÿÿ¦ÿÿ¢ÿÿÿ¢ÿÿ¬ÿÿµÿ£ÿÿªÿÿ¬ÿ®ÿ¡ÿ©ÿ«ÿ¨ÿÿÿÿÿÿÿÿÿ¦ÿ¥ÿ¨ÿÿÿÿ ÿÿÿÿÿÿÿ¥ÿªÿ¢ÿ®ÿ²ÿ±ÿ¦ÿ¨ÿ«ÿ¥ÿÿÿ£ÿ£ÿÿ¡ÿÿÿÿÿÿÿÿÿÿ«ÿÿ ÿÿÿ¤ÿ¯ÿ¤ÿÿÿ°ÿÿ¤ÿÿÿ ÿÿ¨ÿ­ÿ©ÿ¡ÿ¦ÿ¨ÿÿÿÿÿÿÿÿÿÿÿÿ¡ÿÿÿÿ©ÿ¦ÿÿÿÿ©ÿ£ÿ§ÿÿÿ£ÿ©ÿÿÿÿ«ÿÿÿ ÿÿÿÿÿ¡ÿÿ«ÿÿÿÿ¦ÿªÿ¥ÿ¡ÿ¦ÿ©ÿ¢ÿ¨ÿ¢ÿÿ¡ÿ«ÿ¡ÿÿÿªÿÿ¢ÿ¤ÿÿÿÿ¦ÿÿÿÿÿÿÿÿzÿYÿVÿjÿ{ÿÿÿÿÿÿÿfÿtÿÿdÿrÿuÿtÿaÿxÿ}ÿvÿÿyÿ}ÿoÿwÿÿ{ÿjÿiÿnÿiÿaÿ`ÿjÿyÿhÿkÿpÿ{ÿÿtÿjÿjÿsÿgÿvÿtÿtÿxÿxÿ{ÿ}ÿÿÿsÿzÿÿ|ÿÿÿÿzÿÿÿzÿ{ÿÿÿsÿ{ÿxÿÿÿqÿkÿvÿÿÿÿÿÿtÿuÿÿÿyÿÿ_ÿ{ÿzÿrÿsÿpÿfÿÿÿÿÿÿÿÿÿÿÿÿ}ÿÿuÿxÿÿuÿÿÿÿÿÿÿÿÿÿÿ£ÿ¢ÿ¤ÿ¥ÿ¢ÿÿÿÿ¨ÿÿ¦ÿÿÿ¥ÿÿÿÿÿÿÿÿ¡ÿÿ¡ÿÿ¦ÿÿ£ÿ¬ÿÿÿ©ÿ¤ÿÿÿÿÿÿÿ ÿ¢ÿ¦ÿÿÿÿ¢ÿÿ¨ÿ®ÿ¥ÿªÿÿ«ÿ©ÿÿ§ÿ£ÿÿÿÿÿÿÿ©ÿ ÿÿÿÿÿÿÿ§ÿªÿÿÿÿÿ¡ÿ¨ÿ¤ÿÿ©ÿ¬ÿÿÿÿÿ£ÿÿÿ¡ÿÿÿÿÿÿÿÿÿÿÿÿÿ¡ÿÿÿÿ°ÿ ÿÿÿÿÿÿ³ÿªÿÿÿ£ÿÿÿÿ¦ÿ®ÿÿ¦ÿÿÿÿ¨ÿ¥ÿÿ ÿÿÿÿ¯ÿ¢ÿÿ§ÿÿ¨ÿÿ£ÿÿÿÿÿÿÿ ÿÿÿªÿ£ÿ ÿÿÿ ÿ¤ÿÿÿ¥ÿ°ÿ­ÿ¡ÿÿÿÿÿÿ¬ÿ¢ÿÿ¦ÿ³ÿ©ÿªÿ«ÿÿ¢ÿÿÿÿÿÿÿÿÿ¢ÿÿÿÿÿÿ¢ÿÿÿÿ£ÿªÿ ÿÿ£ÿ¢ÿ§ÿÿÿÿ¢ÿÿÿÿÿÿÿÿÿÿ¡ÿÿ£ÿÿÿÿ¡ÿ­ÿ¥ÿÿÿÿ ÿÿÿ¡ÿ±ÿ«ÿ«ÿÿ®ÿÿÿ®ÿ¦ÿÿ«ÿ£ÿ~ÿÿ ÿ ÿ¦ÿÿÿ¡ÿÿ¤ÿ«ÿ¨ÿ¡ÿÿÿ¥ÿ°ÿÿÿ¡ÿ©ÿ´ÿ£ÿÿÿ¢ÿ ÿ¢ÿ£ÿ£ÿ¡ÿ©ÿ§ÿÿÿÿÿÿÿÿÿÿÿ¤ÿ ÿ ÿ¢ÿÿ£ÿ¤ÿÿÿÿÿÿÿ¥ÿ«ÿÿ¬ÿÿÿÿÿÿÿÿÿÿÿÿÿ¡ÿ¢ÿ£ÿÿÿ±ÿ§ÿÿÿÿÿ¡ÿÿÿÿÿ§ÿ¥ÿÿÿ ÿ¤ÿÿÿÿÿÿÿÿ ÿ ÿ¤ÿÿÿÿÿ¬ÿ¦ÿ¥ÿ¥ÿ­ÿ¨ÿ ÿÿÿ¤ÿ¡ÿÿ©ÿ¡ÿ¤ÿ ÿ¦ÿÿÿ¥ÿ§ÿ§ÿ£ÿ§ÿ°ÿ©ÿÿÿ¢ÿÿ¢ÿÿÿ ÿÿ¥ÿ¦ÿÿ¢ÿ¨ÿ¥ÿÿÿÿ ÿ­ÿ§ÿÿÿÿÿ©ÿ¢ÿ¬ÿ¤ÿ«ÿ®ÿªÿ©ÿªÿ¢ÿÿÿªÿ¦ÿ¥ÿ¡ÿ¢ÿÿÿ¢ÿªÿ°ÿ¦ÿ ÿ¬ÿªÿ­ÿ«ÿ¨ÿ¢ÿ£ÿ«ÿ¢ÿ¥ÿ¢ÿ¢ÿÿÿÿ«ÿ­ÿ¨ÿ¨ÿ ÿÿ«ÿ°ÿ¤ÿÿÿÿÿÿÿ¨ÿÿ¥ÿ¡ÿ®ÿ®ÿ¡ÿÿÿÿÿÿÿ¦ÿÿ§ÿ¡ÿªÿ¤ÿÿ¡ÿ ÿ¡ÿªÿ¥ÿ±ÿÿÿÿ¡ÿ ÿÿÿÿ¦ÿ¨ÿÿÿJÿÿÿ¨ÿ©ÿÿÿ­ÿÿÿ«ÿ¥ÿÿ¡ÿÿÿÿÿ¡ÿÿÿÿÿÿ£ÿÿÿ±ÿ±ÿªÿ¥ÿÿÿÿÿÿÿÿÿ²ÿ¦ÿÿ ÿ¦ÿ¦ÿ·ÿÿÿªÿ©ÿ´ÿ³ÿ¦ÿ¡ÿ ÿÿ¡ÿÿÿÿÿ§ÿ¦ÿÿ¤ÿÿÿÿÿ¥ÿ¤ÿ ÿÿÿÿÿÿÿÿÿ¡ÿ£ÿÿÿ¤ÿ¦ÿÿ¢ÿÿÿ¥ÿ¤ÿÿÿÿ¥ÿ¦ÿÿ¨ÿ©ÿÿÿÿÿÿÿÿÿ¤ÿÿÿÿÿÿÿÿÿ£ÿÿÿÿÿÿÿÿÿÿÿÿÿÿÿÿÿÿ§ÿ£ÿÿÿÿÿÿÿ¢ÿ¨ÿ ÿÿÿÿÿÿÿÿÿÿzÿPÿ{ÿÿÿÿÿÿ£ÿªÿ£ÿ ÿ ÿÿÿ¡ÿÿÿÿÿÿÿÿÿÿÿÿÿÿÿÿÿÿÿÿÿÿÿÿÿÿ¤ÿ¤ÿ¤ÿÿ¡ÿ¤ÿ¢ÿ ÿ ÿ ÿ¬ÿ£ÿÿ¢ÿ¤ÿÿÿÿÿ¦ÿ­ÿ¥ÿÿÿÿ­ÿ¦ÿÿÿÿÿÿÿ¡ÿ¨ÿ¢ÿÿÿ©ÿ¨ÿÿ¤ÿ³ÿÿ­ÿ¶ÿ¯ÿ¡ÿªÿµÿ®ÿ£ÿ¤ÿ±ÿ©ÿ ÿ¥ÿ¯ÿ¦ÿ£ÿ¢ÿÿÿ ÿ§ÿÿÿÀÿ¡ÿÿ~ÿ{ÿÿÿ ÿ®ÿ£ÿ¥ÿÿ¥ÿÿÿÿ¤ÿ­ÿ«ÿ©ÿ¨ÿ§ÿ§ÿ®ÿ ÿ£ÿÿÿ¥ÿ¤ÿÿÿÿÿ£ÿÿÿÿ¡ÿ¤ÿÿÿ¥ÿ£ÿ¥ÿÿÿªÿ¯ÿ¯ÿ¡ÿ¥ÿ¬ÿ ÿÿÿÿÿ®ÿ«ÿ¯ÿ¥ÿÿÿ¡ÿ§ÿÿÿ¢ÿ£ÿÿ¢ÿÿÿ ÿ¢ÿ£ÿ¤ÿ¦ÿ´ÿ¯ÿ¥ÿ¦ÿÿÿ©ÿ¨ÿ°ÿ¦ÿÿ¡ÿ¡ÿÿÿ«ÿ©ÿ¨ÿÿÿ£ÿ¬ÿªÿÿÿ¤ÿ©ÿÿ£ÿ¨ÿ¦ÿ¯ÿ¨ÿ¤ÿ¢ÿÿÿ¡ÿªÿÿÿÿ¥ÿ­ÿ¦ÿ¨ÿÿ ÿ¡ÿÿ¤ÿ¤ÿÿ´ÿ¸ÿ¡ÿÿ³ÿ©ÿ¨ÿÿÿÿ¦ÿªÿ ÿ¤ÿ¥ÿÿÿÿ¥ÿ¤ÿ¥ÿÿÿÿÿÿÿÿ ÿ¥ÿ¡ÿÿ¦ÿÿÿÿ¡ÿ«ÿ¥ÿÿ¡ÿ ÿÿÿ¡ÿÿÿÿÿ¢ÿ©ÿ£ÿÿ£ÿ©ÿ¤ÿ¸ÿÿ¤ÿÿÿÿÿ©ÿ¡ÿÿÿÿ ÿÿÿÿ¨ÿ¢ÿÿÿÿªÿÿÿÿÿÿ ÿªÿ°ÿ³ÿ®ÿÿ¨ÿÿ§ÿ£ÿ¨ÿ±ÿ²ÿ¤ÿÿÿÿ ÿÿ¢ÿ«ÿ©ÿ®ÿÿ©ÿ¦ÿÿÿÿ¦ÿ®ÿ®ÿ£ÿ¦ÿ¦ÿÿÿ³ÿ¨ÿ£ÿÿ ÿÿÿÿÿ¡ÿÿ¡ÿ¡ÿÿ£ÿ«ÿ¤ÿ ÿÿÿ§ÿ ÿÿÿÿ£ÿ¡ÿÿÿÿÿÿÿÿ¢ÿÿ¥ÿ´ÿÿÿÿ¡ÿÿ ÿ¢ÿ£ÿªÿÿyÿÿÿÿ¤ÿ¦ÿ¢ÿ¤ÿÿÿÿÿÿÿ ÿÿÿ¡ÿªÿÿÿ ÿÿÿÿÿÿÿÿÿÿÿÿÿ¤ÿÿ¦ÿ´ÿ®ÿÿ­ÿÿÿÿÿ¤ÿÿÿÿ¦ÿ©ÿÿÿ¡ÿ¥ÿÿÿÿÿÿ§ÿ®ÿ£ÿ©ÿ§ÿÿÿÿÿÿÿªÿ¨ÿ¦ÿ¦ÿ£ÿ­ÿÿ£ÿÿÿÿÿÿÿÿÿ ÿ¦ÿÿÿÿÿÿÿ¤ÿÿÿÿÿ¡ÿÿÿÿÿÿÿyÿÿÿÿÿÿÿÿÿlÿrÿÿÿÿÿÿÿwÿÿÿÿÿÿzÿÿÿ}ÿyÿÿ}ÿyÿ}ÿÿÿÿ|ÿÿÿÿ~ÿ{ÿ{ÿÿÿÿÿÿÿÿÿÿÿÿzÿÿÿÿÿÿ}ÿÿ~ÿxÿ|ÿÿ~ÿsÿsÿxÿ~ÿÿ|ÿpÿ}ÿvÿxÿqÿ{ÿ|ÿnÿlÿÿ{ÿ{ÿ]ÿcÿoÿoÿgÿnÿÿÿsÿdÿMÿeÿoÿrÿyÿtÿeÿzÿ~ÿtÿÿ{ÿsÿqÿ|ÿ|ÿsÿyÿÿÿyÿÿÿÿÿÿÿÿwÿÿ¨ÿÿÿÿÿÿÿÿÿÿÿÿ¨ÿ«ÿÿÿÿÿÿÿÿ¢ÿÿÿÿ ÿÿÿ¤ÿÿÿÿÿÿÿ§ÿ ÿÿÿÿÿÿÿÿÿÿÿÿÿ}ÿÿÿÿÿÿÿÿÿÿ~ÿÿÿÿÿÿÿÿÿÿÿÿÿÿÿÿÿÿÿÿÿÿÿÿÿÿÿÿÿÿÿÿÿÿÿÿÿÿÿÿ¡ÿÿÿÿÿÿÿÿ¡ÿÿÿÿÿÿ£ÿ§ÿÿ£ÿ«ÿ¦ÿ¢ÿ¡ÿÿÿÿÿ¤ÿ¦ÿ¢ÿÿÿÿÿÿÿÿ ÿÿ¡ÿÿÿÿÿÿ¶ÿ¥ÿ°ÿ¡ÿÿÿÿÿÿÿÿÿÿÿ ÿ ÿÿÿ§ÿ¦ÿ£ÿÿ¥ÿ¯ÿÿÿÿÿ¨ÿÿÿÿ¤ÿÿÿ¥ÿ ÿ¥ÿ¤ÿÿÿÿ¦ÿ¤ÿÿ¦ÿ¥ÿÿÿÿÿÿÿÿÿÿÿÿ£ÿÿÿÿÿÿÿÿÿÿ¡ÿ¦ÿÿÿÿÿÿ¢ÿÿÿÿÿÿÿ¥ÿÿÿÿÿÿÿ¥ÿ¦ÿÿÿÿÿÿ¥ÿ£ÿÿÿ ÿ¤ÿÿÿÿÿ ÿ£ÿÿÿ¨ÿÿÿÿÿÿÿÿÿÿ¤ÿÿ¦ÿ§ÿ ÿÿÿÿÿÿÿ¡ÿÿÿÿÿ¹ÿÿÿÿÿÿÿ°ÿÿ¤ÿ¨ÿÿÿÿÿÿ£ÿ£ÿ¥ÿÿÿÿÿÿÿÿÿÿÿ ÿÿxÿÿ§ÿ¢ÿ§ÿÿ£ÿÿ§ÿÿÿÿ¡ÿÿÿÿÿÿÿÿÿ§ÿÿÿÿ ÿÿÿÿÿÿ¢ÿÿÿÿÿÿÿ¨ÿ§ÿÿÿÿÿÿÿÿ¨ÿÿÿ{ÿÿÿÿÿ¡ÿÿÿÿµÿ~ÿÿ¢ÿÿvÿÿÿÿÿ³ÿ«ÿÿÿ¦ÿ©ÿ£ÿ¡ÿÿ¥ÿ¡ÿÿÿÿÿÿ¢ÿ£ÿÿÿÿÿÿÿÿÿÿÿÿÿÿÿÿÿ¡ÿÿÿÿÿÿÿÿÿÿÿÿ¦ÿÿÿÿÿÿÿbÿoÿÿÿÿÿ¤ÿ ÿÿÿÿÿ ÿ ÿÿÿÿÿÿÿ ÿÿÿÿ¥ÿ ÿÿ¨ÿÿÿÿzÿÿ¬ÿÿ£ÿÿÿÿÿ¢ÿÿÿÿÿÿ§ÿ¦ÿÿÿÿÿ£ÿÿÿÿÿÿÿÿÿ ÿÿÿªÿ ÿÿÿÿÿÿÿ¦ÿÿ{ÿ ÿÿÿÿÿ}ÿÿÿ}ÿÿÿ¢ÿ¨ÿ¡ÿÿÿ ÿÿÿÿÿÿÿÿÿÿÿÿÿÿÿÿÿÿÿÿÿÿÿÿÿÿÿÿÿÿÿÿ ÿÿÿ ÿÿÿÿÿÿÿÿÿÿÿ ÿ¡ÿÿÿ¨ÿÿÿÿÿÿ¥ÿÿÿÿÿ¥ÿÿÿ¡ÿÿÿ ÿÿÿÿÿÿ ÿÿÿÿÿ ÿÿÿ¡ÿÿÿÿÿÿÿÿ¨ÿ¤ÿ¢ÿÿÿÿÿÿÿÿÿÿ ÿ©ÿÿÿÿÿ¥ÿ§ÿÿ¦ÿÿÿÿÿÿÿ ÿÿ ÿÿÿÿÿÿ§ÿÿÿÿÿÿ¡ÿ§ÿ¡ÿÿÿÿÿÿ{ÿÿÿÿÿÿÿ¡ÿÿÿÿÿ¢ÿ£ÿÿªÿ~ÿpÿÿÿÿÿÿÿÿÿÿÿÿÿÿÿÿÿ¦ÿ¦ÿÿÿÿÿÿÿÿÿÿÿÿÿÿÿÿÿ¢ÿÿÿÿÿÿÿÿÿ¤ÿÿ¨ÿÿ¤ÿÿ¢ÿ©ÿÿÿÿÿÿÿÿÿÿÿ¡ÿ¶ÿÿÿÿÿ¡ÿÿÿÿÿÿÿÿÿÿÿÿÿÿÿÿ¬ÿÿÿÿÿÿÿÿ©ÿÿÿÿ¬ÿÿÿÿÿÿÿÿ¦ÿ¢ÿ£ÿÿxÿÿ ÿÿÿÿÿfÿ~ÿÿÿÿÿÿÿÿÿÿÿÿÿÿ¥ÿÿÿÿÿÿÿÿÿÿÿ ÿªÿ£ÿÿÿÿÿ¨ÿÿÿÿÿÿ£ÿÿÿÿÿÿÿÿÿÿÿ¢ÿÿ¤ÿÿ¡ÿÿÿ§ÿ¥ÿÿÿÿÿÿ¥ÿÿÿÿ¨ÿÿÿ«ÿÿÿÿªÿ ÿÿÿÿÿÿ«ÿ¤ÿÿÿÿÿÿÿÿÿ¢ÿÿwÿÿÿ ÿÿÿÿÿ¨ÿÿÿÿ¥ÿÿÿÿÿÿÿ£ÿ©ÿÿ ÿÿÿÿÿÿÿÿÿÿ¢ÿÿ ÿÿÿÿÿ¢ÿÿÿÿÿÿÿÿÿÿªÿ£ÿ«ÿÿÿÿÿÿÿ¡ÿÿÿÿ ÿÿ£ÿÿÿ¡ÿ¢ÿ¡ÿÿÿ ÿ¡ÿªÿ¥ÿÿÿ¬ÿ¯ÿÿÿÿÿ¤ÿÿÿÿÿÿÿÿÿÿÿÿ¡ÿÿÿ³ÿ¦ÿ«ÿÿÿÿÿ«ÿ³ÿÿ¦ÿ§ÿÿÿ¦ÿÿ¡ÿÿÿÿÿ¡ÿ¥ÿÿÿÿÿÿÿÿÿ£ÿ«ÿ®ÿ¦ÿ¡ÿÿÿ ÿ§ÿÿ¦ÿÿÿ¬ÿÿÿ¦ÿ ÿÿ£ÿÿÿÿÿÿÿÿÿ£ÿÿ¡ÿÿÿÿ¦ÿÿÿ¢ÿÿÿÿÿÿÿÿÿ¢ÿÿÿÿÿÿÿÿÿµÿÿÿ¯ÿ¶ÿÿÿÿ­ÿÿÿ¤ÿ³ÿÿÿ¥ÿÿÿÿÿ¢ÿÿ¡ÿ£ÿÿ~ÿpÿjÿÿÿ ÿ²ÿ¤ÿ¢ÿ¦ÿ­ÿ ÿ©ÿ­ÿÿÿÿÿÿÿÿÿÿÿÿÿÿ¢ÿÿÿ§ÿÿÿÿ¦ÿÿÿÿ¢ÿÿÿtÿßþþ
[truncated: 11,407,534 more chars]
