# Supplementary material for: Deciphering neuronal deficit and protein profile changes in human brain organoids from patients with creatine transporter deficiency
Source: eLife. 2023 Oct 13;12:RP88459. doi: 10.7554/eLife.88459 (PMC10575631; doi:10.7554/eLife.88459)
Supplement: Figure 6—source data 4. [file elife-88459-fig6-data4.zip › Figure 6 - Source data 4/GSK3b (I and J)/Lea 2022-09-16 11h31m17s (P-GSK3b Colori blot 2b).scn]

MIME-Version: 1.0 (Generated by Image Lab 5.2.1)
Content-Type: multipart/mixed; boundary="20220916-113117-085388C0"
Content-Description: Image Lab Image File
X-EntityRank: middle
X-LastSaveDate: 2022.09.16.11.31.17.393

--20220916-113117-085388C0
Content-Type: text/xml; charset="utf8"
Content-Length: 1852
Content-Description: ItemHeaderTag
X-EntityRank: first
X-LastSaveDate: 2022.09.16.11.31.17.393

<!DOCTYPE XML>
<root version="2">
 <FileAuthoringInfo>
  <applicationName>Image Lab Touch</applicationName>
  <applicationSchema>3</applicationSchema>
  <majorVer>2</majorVer>
  <minorVer>3</minorVer>
  <subMinorVer>0</subMinorVer>
  <buildNumber>7</buildNumber>
  <changeList>198661</changeList>
  <buildType></buildType>
  <version>2.3.0.07</version>
 </FileAuthoringInfo>
 <name>Lea 2022-09-16 11h31m17s</name>
 <scan_id>54503691935955749</scan_id>
 <description></description>
 <user>Lea</user>
 <document_control_sign>0</document_control_sign>
 <document_controlled>0</document_controlled>
 <frame_sync_type>sync_frames_and_lanes</frame_sync_type>
 <normalization_channel>-1</normalization_channel>
 <normalization_use_bands>0</normalization_use_bands>
 <DisplaySettings>
  <showAnnotations>true</showAnnotations>
  <showLaneFrame>true</showLaneFrame>
  <showLanes>true</showLanes>
  <showBands>true</showBands>
  <showLaneLabels>true</showLaneLabels>
  <showBandsAttributes>true</showBandsAttributes>
  <bandsAttributes>1</bandsAttributes>
  <selectedLaneAttr>true</selectedLaneAttr>
  <showMWLegend>true</showMWLegend>
  <showVolumes>true</showVolumes>
  <showVolumesLabel>true</showVolumesLabel>
  <showBandEdges>false</showBandEdges>
 </DisplaySettings>
 <channel_count>1</channel_count>
 <rgb_composite>true</rgb_composite>
 <RGBDisplaySettings>
  <Red>
   <Channel>-1</Channel>
   <Enable>false</Enable>
  </Red>
  <Green>
   <Channel>-1</Channel>
   <Enable>false</Enable>
  </Green>
  <Blue>
   <Channel>-1</Channel>
   <Enable>false</Enable>
  </Blue>
 </RGBDisplaySettings>
 <scan_0>
  <transform gamma="1" low_frac="0.936141" high_frac="0.999191" highlight_saturate="true" invert="false"/>
  <colormap>Gray</colormap>
  <zoom>-1.0000000000000000</zoom>
  <image_anchor y="0.0000000000000000" x="0.0000000000000000"/>
 </scan_0>
</root>
--20220916-113117-085388C0
Content-Type: multipart/mixed; boundary="20220916-113117-08538808"
Content-Description: ScanImageTag0
X-EntityRank: first
X-LastSaveDate: 2022.09.16.11.31.17.394

--20220916-113117-08538808
Content-Type: application/octet-stream
Content-Length: 12179328
Content-Description: ImageData
X-EntityRank: first
X-LastSaveDate: 2022.09.16.11.31.17.394

·ÿ¬ÿ§ÿ¤ÿ±ÿ¶ÿ¬ÿ°ÿ«ÿ¨ÿ¯ÿ±ÿ¼ÿ½ÿ±ÿ§ÿ¦ÿ³ÿ¸ÿ²ÿ°ÿ°ÿ¦ÿ¦ÿ­ÿ¢ÿ¡ÿµÿ­ÿ©ÿ¬ÿ¯ÿ±ÿ±ÿ«ÿ¤ÿ³ÿµÿ©ÿ¥ÿ³ÿ¾ÿ±ÿÿ¡ÿÿÿ¦ÿ§ÿ«ÿ¯ÿ´ÿ²ÿ¦ÿ¦ÿ²ÿ¬ÿ¦ÿ§ÿ³ÿ±ÿ­ÿ°ÿ°ÿ³ÿ¬ÿÿ°ÿ©ÿ¢ÿ¯ÿ²ÿ¥ÿ«ÿ´ÿ°ÿ²ÿ¢ÿ°ÿ®ÿ®ÿ³ÿ´ÿµÿ³ÿªÿ°ÿ°ÿ¯ÿ´ÿºÿ¸ÿ³ÿ»ÿ¿ÿ¾ÿ¯ÿ¹ÿ¯ÿ¯ÿ­ÿ¬ÿ®ÿ¬ÿ©ÿºÿ¼ÿªÿ°ÿ©ÿ¬ÿµÿ°ÿ¦ÿÿ±ÿ©ÿ²ÿ¯ÿ©ÿ©ÿ±ÿ¯ÿ¥ÿ­ÿªÿ»ÿºÿ´ÿ¬ÿ¢ÿ¬ÿ¸ÿ¼ÿÁÿ­ÿÿ³ÿ²ÿ°ÿ®ÿ¬ÿ¬ÿ­ÿ°ÿ´ÿ¾ÿ«ÿ¢ÿµÿ¬ÿ±ÿ§ÿ¦ÿ«ÿ¥ÿ±ÿÿ¶ÿ¯ÿ«ÿ¥ÿ ÿÿ¥ÿ³ÿ¯ÿ¢ÿ§ÿ¨ÿ£ÿ¢ÿ²ÿ¹ÿ¨ÿÿÿ©ÿ¬ÿÿÅÿÿ´ÿ¤ÿ§ÿ¯ÿ²ÿ±ÿ¨ÿ¦ÿ¸ÿ½ÿ¹ÿ±ÿ«ÿ©ÿ³ÿ§ÿ¤ÿ¹ÿÄÿ²ÿ§ÿ³ÿ¯ÿµÿ¶ÿ¹ÿ®ÿ§ÿ­ÿ³ÿ¯ÿ«ÿ¹ÿ±ÿ ÿ±ÿ¸ÿ¹ÿ·ÿ¹ÿ¼ÿ¸ÿ®ÿ°ÿµÿÆÿÀÿÁÿ¸ÿºÿ°ÿ¬ÿ­ÿªÿ©ÿ«ÿ±ÿ¿ÿ»ÿ¯ÿ®ÿ¨ÿ¦ÿ©ÿ®ÿ¶ÿ¿ÿ¼ÿ¸ÿÌÿ¿ÿªÿ¨ÿ°ÿ¹ÿ²ÿ«ÿ«ÿ°ÿ¸ÿ«ÿÀÿ¹ÿ±ÿµÿ¯ÿ²ÿ·ÿ´ÿ®ÿ©ÿ©ÿ¶ÿ¼ÿÅÿÑÿ¬ÿ½ÿÀÿ¬ÿ¦ÿ®ÿ°ÿ³ÿ»ÿ»ÿ¿ÿ¹ÿ²ÿ¡ÿªÿÀÿ¹ÿ¼ÿ¼ÿºÿ·ÿ«ÿ·ÿ¿ÿ¿ÿÂÿªÿ´ÿ¬ÿºÿ¹ÿ´ÿ³ÿ°ÿ«ÿ¡ÿ­ÿµÿ¶ÿµÿµÿ¶ÿ¼ÿµÿ®ÿ°ÿ±ÿfÿÿxÿ©ÿ¶ÿÂÿ¸ÿ´ÿ»ÿ³ÿ¼ÿ³ÿ§ÿ®ÿ¸ÿ¾ÿ¯ÿ¾ÿ¶ÿ¢ÿ±ÿ®ÿµÿ¼ÿµÿ¯ÿ¯ÿ®ÿ¶ÿ¿ÿ¶ÿ¸ÿ©ÿ»ÿºÿÿ³ÿºÿ²ÿ­ÿ¶ÿ½ÿ¸ÿ¶ÿ¶ÿ°ÿ¿ÿ¡ÿ«ÿÂÿ³ÿ±ÿµÿ¬ÿ­ÿµÿ¹ÿ¸ÿ¯ÿ©ÿ±ÿ»ÿ·ÿ¦ÿ¨ÿ¯ÿ¦ÿ¸ÿºÿ²ÿºÿ½ÿºÿÂÿ³ÿªÿ»ÿ¶ÿ¹ÿ²ÿ¶ÿ¦ÿ»ÿ´ÿ¯ÿ³ÿ´ÿ´ÿ¬ÿ²ÿÄÿÅÿ»ÿ½ÿÅÿ»ÿÄÿ¿ÿÀÿºÿ¹ÿ¶ÿ·ÿ¶ÿ¬ÿ¸ÿ½ÿÉÿ¶ÿ©ÿÿÿ¢ÿ¬ÿ²ÿ¬ÿ©ÿ¸ÿ¾ÿ¯ÿ¤ÿ¢ÿ²ÿ¨ÿ»ÿ½ÿ¬ÿ¹ÿ©ÿ¬ÿµÿ®ÿ¦ÿ¬ÿ®ÿ®ÿºÿÁÿ°ÿ¬ÿ±ÿ¶ÿ¡ÿ¤ÿ®ÿ³ÿ²ÿ¼ÿ°ÿ®ÿµÿ±ÿ«ÿ¯ÿÄÿ¶ÿ¾ÿÄÿ¼ÿ½ÿÀÿ·ÿªÿ³ÿ³ÿµÿ²ÿ°ÿ³ÿ®ÿ§ÿªÿ­ÿ¿ÿ¼ÿ¼ÿÁÿ³ÿ°ÿÿ±ÿ¸ÿÁÿ¶ÿ±ÿ¬ÿ¦ÿ°ÿ»ÿÁÿ¶ÿ«ÿ­ÿ½ÿªÿ´ÿ¿ÿ´ÿ¥ÿ«ÿ§ÿ±ÿ´ÿ­ÿ°ÿ´ÿ²ÿ«ÿ£ÿ­ÿ°ÿ©ÿ«ÿÉÿËÿ·ÿ¶ÿ´ÿ¹ÿ¿ÿ¯ÿ²ÿ¾ÿ·ÿ°ÿ«ÿ§ÿÀÿ²ÿ³ÿ©ÿ¡ÿÿªÿ©ÿ­ÿªÿ¶ÿ¿ÿªÿÿ¢ÿ²ÿ·ÿ­ÿ¨ÿ°ÿ¨ÿ¬ÿ®ÿ«ÿÿÿ¤ÿªÿ´ÿ²ÿ®ÿ¡ÿÿÿ ÿ¢ÿÿÿÿÿÿ£ÿ¡ÿÿ«ÿ¦ÿ§ÿ¤ÿ£ÿ£ÿ§ÿ¦ÿ¡ÿÿ ÿ ÿÿ¢ÿÿÿ¢ÿ©ÿÿ­ÿ®ÿ ÿÿÿ£ÿ¯ÿ¥ÿÿÿ¢ÿ©ÿ­ÿ¬ÿ¦ÿ§ÿ¬ÿ¨ÿ£ÿÿ°ÿÿ¦ÿÿÿ¢ÿ¨ÿ°ÿ®ÿÿ ÿÿÿ­ÿ±ÿªÿ­ÿ©ÿÿÿ«ÿ­ÿ±ÿÿÿ©ÿ¬ÿÿÿÿÿ¨ÿ ÿÿÿÿÿªÿ®ÿ¡ÿ¢ÿÿÿ«ÿ¬ÿ·ÿÿªÿÿÿ½ÿºÿºÿÿÿ®ÿ³ÿ²ÿ±ÿ¯ÿ°ÿ«ÿ¢ÿ§ÿ²ÿ¦ÿ¤ÿªÿ¥ÿ¤ÿ­ÿ­ÿ±ÿ¸ÿ½ÿ¹ÿ»ÿ´ÿ»ÿ´ÿÁÿ¸ÿ±ÿ¥ÿ¥ÿ¼ÿÆÿÀÿºÿ¼ÿ¾ÿ²ÿ³ÿ¬ÿÿ¨ÿ»ÿÑÿ¤ÿËÿ·ÿ¬ÿ²ÿ¸ÿµÿ¯ÿ®ÿ¦ÿ±ÿ¹ÿ±ÿµÿ·ÿ¸ÿÁÿµÿ³ÿÂÿÀÿ¯ÿ¦ÿ³ÿ¬ÿÇÿ¾ÿ²ÿµÿ­ÿ´ÿµÿ®ÿ¦ÿ³ÿ©ÿ§ÿÀÿÆÿºÿ¼ÿ¶ÿ¦ÿ¨ÿ³ÿ²ÿ¯ÿ¶ÿÀÿ®ÿÿ±ÿ¸ÿÈÿ¹ÿÿ ÿ­ÿ¯ÿ¬ÿ¬ÿ±ÿºÿ¬ÿ¨ÿ©ÿ¬ÿ·ÿ±ÿ¶ÿ»ÿ«ÿ ÿ¥ÿ¤ÿ·ÿ ÿ«ÿ¦ÿ®ÿ½ÿ¥ÿªÿ®ÿ¶ÿªÿ±ÿ±ÿ¯ÿÿYÿLÿÿ±ÿ¨ÿ¸ÿºÿ°ÿ¸ÿ¯ÿ«ÿ¯ÿ»ÿºÿ·ÿ¼ÿ¸ÿ®ÿ¨ÿ¬ÿ¥ÿµÿ¬ÿ²ÿ­ÿ¥ÿ¨ÿ¶ÿ¯ÿ¼ÿ³ÿ£ÿ¦ÿ´ÿºÿ·ÿ´ÿ±ÿ­ÿ£ÿ®ÿ«ÿ«ÿ¬ÿÂÿ±ÿ¯ÿ¨ÿ·ÿ»ÿ¢ÿªÿ³ÿ¢ÿ³ÿ´ÿ¶ÿ®ÿ±ÿ¸ÿ°ÿ«ÿ®ÿ¬ÿ´ÿ¸ÿ¸ÿ»ÿ±ÿ®ÿ¯ÿµÿ¸ÿ©ÿÿ¸ÿÅÿ¨ÿÅÿÇÿ³ÿÄÿ°ÿ ÿµÿºÿ¬ÿ±ÿ¾ÿ­ÿ·ÿ¶ÿ­ÿ·ÿ¯ÿ¨ÿ ÿ£ÿ´ÿ®ÿ®ÿ¼ÿ³ÿ®ÿ²ÿ»ÿ¦ÿ¢ÿ·ÿ¾ÿÿ³ÿ¾ÿ·ÿ»ÿ¯ÿ³ÿ¬ÿ ÿÿ¶ÿ¹ÿ¸ÿ¬ÿ¬ÿ§ÿ«ÿ©ÿ®ÿ´ÿ»ÿ²ÿ©ÿ¬ÿ§ÿ©ÿ´ÿ¸ÿ¹ÿ¬ÿ¯ÿ©ÿ§ÿ®ÿ±ÿ¶ÿªÿ«ÿ¨ÿÿ§ÿ«ÿ³ÿ±ÿÀÿ«ÿ«ÿ²ÿ¥ÿ°ÿ©ÿ®ÿ¬ÿ©ÿ³ÿ±ÿªÿ¨ÿ©ÿ«ÿ§ÿ¤ÿ­ÿ·ÿ³ÿ¯ÿÿ¢ÿ¸ÿªÿÿ©ÿÂÿ¿ÿ£ÿ£ÿ ÿ·ÿÂÿ³ÿ­ÿ¯ÿ±ÿ«ÿ¥ÿ«ÿÿÿÿ­ÿªÿ«ÿ¨ÿ±ÿ»ÿ±ÿ±ÿ¹ÿ´ÿ³ÿªÿ ÿ¬ÿ¯ÿ»ÿµÿ²ÿ´ÿ¹ÿ²ÿºÿ®ÿ³ÿ¯ÿ¬ÿ¼ÿ­ÿÀÿºÿ®ÿÃÿ¬ÿ¹ÿ±ÿ¾ÿµÿ»ÿ¸ÿ®ÿªÿ·ÿ«ÿ¤ÿ®ÿµÿ¼ÿµÿ°ÿ¸ÿµÿ¬ÿ¢ÿÿ¨ÿªÿ¦ÿ­ÿºÿ ÿ«ÿ¯ÿ²ÿ¼ÿ°ÿ¤ÿ¤ÿÿ°ÿ·ÿ¾ÿÃÿ¿ÿÿ²ÿÃÿÂÿ¨ÿÿÅÿ³ÿ¹ÿ¶ÿ±ÿ°ÿ¯ÿ»ÿ¸ÿ§ÿ«ÿµÿ°ÿ¶ÿ¶ÿ©ÿ°ÿ²ÿ¢ÿÿ¨ÿ®ÿ¦ÿ§ÿ²ÿªÿ¤ÿ³ÿÿÿªÿÿµÿ±ÿ¶ÿ»ÿ©ÿ¡ÿ±ÿ±ÿºÿ¶ÿ°ÿ¶ÿ¬ÿ·ÿ»ÿºÿ­ÿ£ÿ ÿ¤ÿÿÿ²ÿºÿ¯ÿ¬ÿ±ÿ®ÿ­ÿ¹ÿºÿ¦ÿªÿ¹ÿ¬ÿ²ÿ»ÿ®ÿ°ÿ´ÿ±ÿ²ÿ²ÿ·ÿ¼ÿÁÿ±ÿ°ÿµÿ²ÿ¹ÿÂÿ¿ÿ©ÿ¤ÿ³ÿ³ÿ¾ÿ¾ÿÂÿºÿ²ÿ·ÿ²ÿ¬ÿ±ÿ¾ÿ½ÿ²ÿ±ÿ¶ÿ²ÿ°ÿ¬ÿ¢ÿªÿ¿ÿ¶ÿ¤ÿ´ÿ¨ÿ¬ÿ³ÿ¨ÿÿÿ·ÿÁÿ¥ÿ±ÿ¿ÿÀÿ ÿ«ÿ ÿ³ÿ¯ÿ«ÿ«ÿ¡ÿ«ÿ¬ÿ¾ÿ®ÿ£ÿªÿ¨ÿ£ÿÿ»ÿ¿ÿ¯ÿ¦ÿ¯ÿ´ÿ±ÿ¨ÿ·ÿ½ÿ·ÿÁÿÀÿµÿ´ÿ¬ÿÿ¦ÿ¸ÿ®ÿ©ÿ¯ÿ¶ÿ©ÿ®ÿ±ÿ¡ÿ¤ÿ®ÿ¦ÿÿ¥ÿ«ÿ¢ÿÿ®ÿ«ÿºÿ«ÿ¤ÿ±ÿ¬ÿ½ÿ¾ÿ²ÿ­ÿ°ÿªÿ¬ÿ¶ÿµÿ¿ÿ¥ÿªÿ¶ÿ±ÿ³ÿ«ÿ´ÿ´ÿ³ÿ½ÿºÿ·ÿ®ÿªÿ°ÿ®ÿ¯ÿ§ÿÿ¢ÿ¢ÿÿÿ²ÿ©ÿ¯ÿ°ÿªÿ¸ÿ¸ÿ½ÿ²ÿ·ÿ©ÿ­ÿ°ÿ­ÿ­ÿ­ÿ²ÿ®ÿ§ÿ©ÿ²ÿ¬ÿ ÿÿ¬ÿ¶ÿ°ÿ´ÿ¯ÿ·ÿ·ÿ²ÿºÿÁÿ¹ÿºÿºÿ²ÿ·ÿ¶ÿ«ÿ®ÿ±ÿ¯ÿ±ÿ³ÿ²ÿ¬ÿ­ÿÿzÿjÿ­ÿ¯ÿ¬ÿ«ÿ¨ÿ«ÿ¶ÿ»ÿÁÿ½ÿ¹ÿ ÿ¯ÿ­ÿ³ÿ³ÿ¢ÿ«ÿ¥ÿ¥ÿ±ÿ®ÿ·ÿ¬ÿ§ÿ­ÿ±ÿ±ÿ¯ÿ³ÿ²ÿ·ÿÁÿ¸ÿ°ÿ´ÿ·ÿ²ÿ²ÿµÿ§ÿÿ ÿ¨ÿ«ÿ³ÿ¿ÿ´ÿ´ÿ«ÿ§ÿ¸ÿÿ±ÿ¢ÿ¶ÿ·ÿ±ÿ¯ÿ®ÿ´ÿ°ÿ°ÿ¯ÿµÿ¥ÿ¶ÿ¸ÿ»ÿ¾ÿºÿ¶ÿ±ÿ»ÿ¸ÿ±ÿ©ÿ¬ÿ®ÿ°ÿ´ÿ³ÿ°ÿ°ÿ­ÿ²ÿÁÿ·ÿªÿ¬ÿ©ÿ®ÿ¸ÿÄÿ¸ÿ¥ÿ²ÿºÿ°ÿ§ÿ­ÿªÿ½ÿ¸ÿµÿ¤ÿ±ÿ¸ÿ±ÿ·ÿ¯ÿÀÿ¶ÿ²ÿ¾ÿ»ÿ»ÿÿ¡ÿªÿ¬ÿ­ÿ²ÿ«ÿµÿ©ÿµÿ²ÿ³ÿ²ÿ¶ÿ´ÿ­ÿ±ÿ²ÿ¯ÿ«ÿ²ÿ¹ÿ¶ÿ¼ÿºÿ§ÿÿºÿ¾ÿ²ÿªÿ°ÿÿ²ÿ®ÿ´ÿµÿ¦ÿ¬ÿ«ÿ®ÿ¤ÿ¾ÿ»ÿ³ÿºÿ¡ÿ±ÿ³ÿ³ÿ¶ÿ´ÿ°ÿ¯ÿ£ÿ¢ÿ·ÿ¹ÿºÿ¤ÿ¢ÿ¼ÿ®ÿ·ÿÂÿ³ÿ³ÿ»ÿ»ÿ´ÿ­ÿªÿ­ÿµÿ·ÿ¾ÿ´ÿ³ÿ¹ÿ¸ÿ´ÿ¨ÿ¸ÿ®ÿ¾ÿ¹ÿ¶ÿ ÿ¨ÿ¹ÿ¥ÿ«ÿ±ÿ½ÿ®ÿ®ÿ·ÿ¢ÿ«ÿ·ÿ·ÿ³ÿ©ÿ®ÿ«ÿ°ÿµÿ²ÿªÿ´ÿ·ÿ¼ÿºÿ«ÿ¨ÿ®ÿµÿªÿÿªÿ±ÿ¶ÿµÿ«ÿªÿ³ÿ²ÿ³ÿÃÿ¹ÿ¨ÿ«ÿ·ÿ¯ÿ¬ÿªÿ¿ÿ¬ÿ²ÿªÿÿªÿ§ÿ²ÿ£ÿ©ÿ¯ÿÿ¨ÿ¨ÿ`ÿHÿÿªÿ·ÿ±ÿ§ÿ©ÿ±ÿ½ÿµÿ¬ÿ²ÿ»ÿ¾ÿ®ÿÂÿ½ÿ´ÿ¹ÿ©ÿ³ÿ¢ÿ¥ÿÿµÿ©ÿ¹ÿÒÿ·ÿ«ÿ°ÿ¢ÿÀÿ¼ÿËÿ¤ÿ¥ÿ³ÿÄÿ¶ÿ´ÿ¹ÿ·ÿ¸ÿ¶ÿµÿ®ÿ³ÿ¿ÿ·ÿ¹ÿ¿ÿ²ÿ°ÿµÿ´ÿ¶ÿµÿ½ÿ»ÿ¹ÿ½ÿÀÿ¬ÿ­ÿ·ÿ¬ÿ­ÿÀÿ³ÿ£ÿ»ÿµÿ­ÿ¼ÿ®ÿªÿ«ÿ¶ÿÃÿ¯ÿ²ÿµÿ²ÿ©ÿ¡ÿ©ÿÿ¬ÿµÿ¬ÿ´ÿÁÿÇÿ¼ÿ¯ÿ¤ÿ©ÿ®ÿ°ÿµÿ»ÿ¼ÿ»ÿÅÿ¯ÿÆÿ¬ÿ¶ÿ ÿ¯ÿ«ÿ¤ÿÿÁÿËÿÇÿ§ÿ´ÿ¿ÿºÿ¸ÿ´ÿµÿ¯ÿ¼ÿÀÿµÿ´ÿ¯ÿµÿ¼ÿ¶ÿµÿ·ÿ¼ÿ¦ÿ­ÿ´ÿ»ÿ²ÿ´ÿ¹ÿ¾ÿÊÿÂÿµÿ­ÿµÿÿ¯ÿ½ÿ´ÿ´ÿ¨ÿ¡ÿ¬ÿ²ÿ¨ÿ¶ÿ¼ÿÁÿ³ÿ¦ÿ±ÿ¾ÿ¼ÿ«ÿ¨ÿ±ÿ­ÿ·ÿ­ÿ¹ÿ·ÿÈÿÄÿÂÿ²ÿ³ÿªÿÿ¿ÿ³ÿ¬ÿ³ÿ¥ÿ¤ÿ¡ÿÿ©ÿ°ÿ£ÿ¬ÿºÿ»ÿ´ÿ³ÿ¼ÿ·ÿªÿ«ÿ­ÿ«ÿ²ÿ¾ÿºÿ±ÿµÿ´ÿ®ÿ¶ÿ«ÿ«ÿ¦ÿÿ¬ÿ¶ÿ§ÿ¶ÿ²ÿ»ÿ²ÿ¥ÿ§ÿ°ÿÄÿ²ÿ¨ÿÿGÿiÿµÿ¹ÿ¸ÿ½ÿ½ÿÁÿÇÿÃÿÅÿ»ÿ¦ÿ²ÿ²ÿ¿ÿ£ÿÁÿ«ÿµÿ±ÿ´ÿ¬ÿºÿªÿ¯ÿºÿ»ÿ¹ÿºÿµÿ²ÿ²ÿ«ÿ®ÿ¸ÿ·ÿ³ÿ¯ÿ¹ÿÃÿ¹ÿ·ÿ®ÿ¢ÿ¬ÿªÿ´ÿ«ÿµÿ´ÿºÿ²ÿÁÿµÿªÿ¿ÿ´ÿ½ÿ¶ÿ§ÿ³ÿ°ÿ´ÿÂÿ¿ÿ¸ÿ³ÿ³ÿ´ÿ¹ÿÃÿÀÿµÿ¹ÿ¨ÿ©ÿ¸ÿ´ÿ¹ÿ¾ÿ¹ÿ®ÿ¥ÿ®ÿªÿ³ÿ³ÿ¹ÿ¼ÿ¯ÿ¤ÿ§ÿ¸ÿ¼ÿ´ÿ²ÿ²ÿ¾ÿ®ÿ¨ÿ¯ÿÿÿÁÿªÿÂÿ®ÿ°ÿ±ÿ§ÿ¬ÿ°ÿ§ÿ ÿ¥ÿ´ÿ¹ÿ´ÿ ÿ ÿ®ÿ´ÿ½ÿÁÿÀÿ¼ÿ±ÿ±ÿ¥ÿ­ÿ°ÿ­ÿ¶ÿ³ÿÿ·ÿ¸ÿ¨ÿ±ÿ°ÿ³ÿ®ÿ°ÿ´ÿÁÿ·ÿ«ÿµÿ®ÿ±ÿ¾ÿ´ÿ³ÿ¸ÿ¯ÿ°ÿÊÿ«ÿ¯ÿ¯ÿÈÿ¢ÿ©ÿ±ÿºÿÁÿ®ÿ­ÿ ÿÿÿÿ ÿ©ÿ²ÿ®ÿ®ÿ ÿ¨ÿ°ÿ²ÿ©ÿ¸ÿÿ¡ÿÿÿ¨ÿ£ÿ¦ÿ¡ÿ ÿ¦ÿªÿ¢ÿ¢ÿÿÿÿÿÿÿ¥ÿÿ£ÿÿ¢ÿÿÿÿ ÿÿ¡ÿ¢ÿ¦ÿÿÿªÿ­ÿªÿ¤ÿÿ¦ÿÿÿ£ÿ«ÿ£ÿÀÿ¿ÿ¨ÿÿÿ¥ÿ ÿ®ÿ¨ÿ¥ÿÿ§ÿ»ÿ·ÿµÿ®ÿ¥ÿ¨ÿÿÿÿ©ÿªÿµÿÿ¨ÿ£ÿ©ÿÿÿÿ¡ÿÿÿ¤ÿ¥ÿÿ¡ÿ¤ÿªÿ£ÿ¥ÿÿÿÿÿ ÿ¨ÿªÿ½ÿ¥ÿÿÿ£ÿ«ÿ³ÿ®ÿªÿ¹ÿ®ÿ¤ÿÿµÿ¦ÿ¬ÿ¡ÿªÿ²ÿ¥ÿ°ÿ¨ÿ³ÿ³ÿ§ÿ¬ÿ°ÿ´ÿÁÿ»ÿ¨ÿ´ÿºÿºÿÇÿ±ÿ¿ÿ·ÿ³ÿ¹ÿ§ÿªÿ³ÿ»ÿ´ÿ§ÿ§ÿ°ÿ²ÿ±ÿ°ÿ­ÿ±ÿ§ÿªÿÅÿ²ÿ©ÿµÿ°ÿµÿ·ÿ½ÿ°ÿ²ÿÀÿÂÿ»ÿ­ÿÿ¥ÿ¼ÿ¯ÿ®ÿ¤ÿ²ÿ¶ÿ¼ÿ±ÿ·ÿ±ÿ¶ÿ·ÿ¸ÿ¹ÿ±ÿ°ÿ¶ÿ¯ÿ³ÿ³ÿ¤ÿ¯ÿ·ÿ®ÿºÿ¿ÿÇÿ¶ÿ¬ÿ³ÿ·ÿ¬ÿÿ§ÿµÿ¦ÿ³ÿ½ÿ³ÿ²ÿÿ­ÿ¼ÿ¯ÿªÿ¥ÿ«ÿ§ÿªÿ«ÿ°ÿ¼ÿµÿ²ÿ´ÿºÿ­ÿ¸ÿ«ÿ²ÿµÿµÿ¶ÿ­ÿ¶ÿ±ÿ¹ÿÃÿºÿµÿµÿÄÿ°ÿ©ÿÁÿ±ÿ¡ÿ±ÿ¥ÿªÿ©ÿ³ÿµÿ°ÿ®ÿ®ÿ²ÿ¹ÿ¶ÿºÿ²ÿ·ÿ­ÿ¤ÿ°ÿ§ÿºÿ±ÿ±ÿ°ÿ¨ÿ¥ÿ«ÿ¸ÿ¬ÿ·ÿ¦ÿ®ÿ®ÿ¯ÿµÿµÿ®ÿ¯ÿ°ÿ§ÿ¦ÿ¯ÿ«ÿ­ÿ§ÿªÿ¾ÿÀÿÿ°ÿ¦ÿ¬ÿ·ÿ±ÿ¶ÿµÿ©ÿ«ÿ¸ÿ»ÿ´ÿ´ÿ·ÿ¯ÿ¯ÿ¨ÿ±ÿ¸ÿµÿ®ÿ®ÿ¹ÿ·ÿ¡ÿ£ÿ·ÿÔÿ®ÿ¯ÿºÿ¸ÿ£ÿ¢ÿ¸ÿÂÿÁÿ¾ÿ¹ÿ¶ÿ¶ÿ¶ÿ¯ÿ®ÿ¯ÿ»ÿ¶ÿ¸ÿ¦ÿ®ÿ¸ÿ°ÿ·ÿÉÿ¹ÿ®ÿÈÿ©ÿÇÿÊÿÃÿ¸ÿÂÿ¼ÿ±ÿ®ÿ­ÿ©ÿ©ÿµÿ°ÿ´ÿ³ÿ»ÿ°ÿ­ÿ¯ÿ§ÿ­ÿ¶ÿ»ÿºÿ´ÿÂÿ¸ÿ­ÿ¾ÿ¯ÿ«ÿ£ÿ²ÿ³ÿ¾ÿÀÿºÿ»ÿ¹ÿ¹ÿ­ÿ°ÿ¿ÿ±ÿ¢ÿ°ÿªÿÿ¯ÿÅÿÆÿ¶ÿ§ÿ§ÿ¤ÿ¬ÿ¶ÿªÿÄÿ°ÿ±ÿµÿ­ÿ¯ÿ¶ÿ²ÿ¼ÿ±ÿ½ÿ´ÿ·ÿ´ÿ³ÿ³ÿªÿ¬ÿ®ÿ¬ÿ±ÿ£ÿªÿÿÿ¸ÿ·ÿ§ÿ­ÿ»ÿ²ÿ§ÿ¯ÿ®ÿµÿ²ÿ¦ÿ´ÿºÿ°ÿ¹ÿªÿ¥ÿ·ÿ¼ÿ¯ÿ°ÿ£ÿºÿ¤ÿ§ÿ©ÿ¼ÿµÿ­ÿ®ÿ±ÿ±ÿ´ÿ¶ÿ±ÿÿ¶ÿ»ÿ¨ÿ¡ÿ­ÿÀÿ»ÿ¨ÿ°ÿ»ÿ¼ÿÊÿµÿ¶ÿµÿ«ÿªÿ«ÿ®ÿ³ÿ·ÿ¼ÿ±ÿ±ÿªÿ¼ÿ¹ÿ°ÿ«ÿ­ÿ´ÿÀÿÄÿ²ÿÊÿ¼ÿÁÿ¢ÿ«ÿ¨ÿ°ÿ·ÿ´ÿ·ÿ»ÿ¾ÿ®ÿ¨ÿµÿ­ÿµÿ´ÿºÿ¸ÿ£ÿ¦ÿ±ÿ«ÿ«ÿÃÿÆÿÀÿ¸ÿªÿªÿ¹ÿ·ÿªÿ¢ÿ¿ÿ³ÿ¬ÿµÿµÿ½ÿ¾ÿ²ÿ¯ÿ¥ÿªÿÂÿÃÿºÿ¥ÿ§ÿµÿ¹ÿ·ÿ·ÿ¶ÿ³ÿ«ÿºÿ¦ÿ¦ÿ²ÿ¾ÿºÿ¯ÿ¯ÿ¬ÿ¥ÿ®ÿ¬ÿ¨ÿªÿ°ÿ¶ÿ·ÿ¶ÿ¼ÿÁÿºÿ²ÿ¬ÿ­ÿ­ÿ®ÿ²ÿ²ÿ±ÿµÿ¶ÿµÿ´ÿ«ÿ­ÿºÿ°ÿ£ÿ¯ÿ°ÿ½ÿ¨ÿ®ÿ±ÿ¡ÿ«ÿ°ÿ¬ÿ²ÿ³ÿ²ÿ¬ÿ¯ÿ´ÿ·ÿ´ÿ®ÿ­ÿ¹ÿÄÿ¨ÿ²ÿ±ÿÆÿ±ÿ§ÿ©ÿ°ÿµÿ¯ÿ¨ÿ¦ÿ¹ÿ±ÿ®ÿªÿ¬ÿ²ÿ°ÿ©ÿ´ÿºÿ£ÿ±ÿ·ÿ³ÿ±ÿµÿ²ÿ­ÿÀÿÂÿ±ÿ²ÿ§ÿªÿ·ÿ¼ÿ¹ÿ°ÿÆÿ§ÿ¢ÿÿÿÿÿÿÿ¨ÿ¢ÿÿÿÿÿÿÿÿÿÿÿÿÿÿÿÿÿÿ¤ÿÿÿÿÿ|ÿ~ÿÿÿÿ]ÿ`ÿNÿYÿ]ÿeÿoÿOÿeÿ¶ÿ¶ÿ§ÿ¤ÿ´ÿ¹ÿªÿ°ÿ±ÿ´ÿ´ÿ¿ÿ¾ÿ´ÿªÿ£ÿÿ¢ÿ­ÿ¹ÿ¤ÿ§ÿ®ÿ¨ÿ£ÿ ÿ£ÿ­ÿ±ÿ®ÿ°ÿªÿ¨ÿ®ÿ®ÿ©ÿ¹ÿ­ÿ­ÿ·ÿ¶ÿ´ÿ°ÿ¥ÿ ÿ¦ÿÿ±ÿ¡ÿ©ÿ±ÿµÿºÿ³ÿ­ÿ¬ÿ¯ÿ´ÿ©ÿ´ÿ·ÿ²ÿºÿ¸ÿ¹ÿ·ÿ¯ÿ·ÿ»ÿ¸ÿ·ÿ¸ÿ²ÿ¦ÿ¤ÿ¶ÿÅÿ¦ÿ®ÿ±ÿ«ÿ§ÿÿ¦ÿ«ÿ·ÿ¤ÿ±ÿ·ÿ«ÿ¦ÿ©ÿ«ÿ¼ÿ¼ÿ·ÿ©ÿ½ÿ·ÿ²ÿ³ÿ±ÿ´ÿ¬ÿ¸ÿ¿ÿ¦ÿ»ÿ¿ÿÁÿ°ÿ¡ÿ©ÿªÿ¨ÿ¹ÿ§ÿ³ÿ°ÿ¬ÿ¨ÿ¯ÿ¶ÿªÿ°ÿ«ÿµÿ³ÿ°ÿ²ÿ­ÿ»ÿÈÿ¶ÿ·ÿ¿ÿ²ÿªÿ¦ÿ±ÿ¯ÿ¯ÿ«ÿ¤ÿ©ÿ¸ÿ½ÿ°ÿ¦ÿ²ÿªÿ±ÿ¨ÿ£ÿ¶ÿ¾ÿ®ÿ£ÿ©ÿ±ÿªÿ²ÿ¨ÿ ÿªÿ²ÿ©ÿ£ÿ©ÿ¦ÿ£ÿ¢ÿ¥ÿ­ÿ®ÿ§ÿ¢ÿ¡ÿ¤ÿ«ÿµÿ¤ÿ°ÿ¦ÿ¦ÿ¦ÿ«ÿ­ÿ£ÿ¢ÿµÿ´ÿ²ÿ·ÿ³ÿ¯ÿ¬ÿ¦ÿ®ÿ¼ÿªÿ£ÿÿ§ÿÌÿ°ÿªÿ³ÿ§ÿ¡ÿ«ÿ°ÿ«ÿ¤ÿ¶ÿ¿ÿ­ÿ®ÿ±ÿ·ÿ·ÿ¹ÿ·ÿ§ÿªÿ±ÿºÿ­ÿ¦ÿ²ÿ­ÿ­ÿ¸ÿµÿ«ÿ¯ÿ´ÿ ÿ°ÿ»ÿºÿ³ÿ·ÿ©ÿ§ÿ°ÿ¸ÿ¼ÿ´ÿºÿÈÿ°ÿ©ÿ°ÿ¯ÿ­ÿµÿ·ÿ´ÿ²ÿªÿ®ÿ²ÿ»ÿ¶ÿ­ÿ»ÿ­ÿ±ÿ®ÿ°ÿÁÿ½ÿ«ÿ¸ÿÿ§ÿ°ÿ©ÿ¯ÿ¨ÿ±ÿ®ÿ¦ÿ®ÿ»ÿÁÿÅÿÄÿµÿµÿ¤ÿ¡ÿÁÿ´ÿ§ÿ­ÿ·ÿ½ÿ«ÿ®ÿ¾ÿ·ÿ·ÿ¶ÿ±ÿ¬ÿ£ÿ°ÿ¹ÿµÿ¸ÿ¹ÿ©ÿ°ÿ·ÿ²ÿºÿ¸ÿ°ÿ±ÿ©ÿ¨ÿ²ÿ²ÿ¨ÿÿÿ­ÿ ÿ³ÿ§ÿ­ÿ¸ÿÆÿ·ÿ¬ÿ«ÿ«ÿ°ÿ·ÿ³ÿÄÿ¾ÿ®ÿ¶ÿ¶ÿµÿ´ÿ´ÿ¯ÿ®ÿ¹ÿÁÿ¿ÿÀÿ¯ÿ²ÿ¬ÿ¹ÿ ÿ°ÿ¶ÿ¸ÿµÿ´ÿ¼ÿ»ÿ«ÿ¬ÿªÿÅÿ¦ÿ²ÿÇÿ¹ÿ¶ÿ¿ÿ©ÿ©ÿ»ÿ»ÿ½ÿÁÿ²ÿ®ÿÂÿ´ÿ«ÿÿ®ÿ¤ÿ©ÿ²ÿºÿ¾ÿÀÿ¿ÿ»ÿ¶ÿ°ÿ³ÿÀÿÀÿ¹ÿ´ÿ²ÿ§ÿ©ÿ´ÿ±ÿ¨ÿ¬ÿ»ÿËÿÁÿ¹ÿ·ÿ²ÿÅÿ°ÿ±ÿ·ÿ¿ÿÃÿÀÿ½ÿ¸ÿ²ÿ²ÿ¼ÿ»ÿ±ÿ²ÿ´ÿ³ÿ£ÿ­ÿ·ÿ³ÿ¼ÿÀÿ²ÿ­ÿ±ÿ´ÿ«ÿªÿÀÿ¶ÿºÿ±ÿ±ÿ±ÿ·ÿ½ÿ¬ÿ¡ÿ¬ÿ±ÿªÿ´ÿÀÿ°ÿ»ÿªÿ³ÿ­ÿ¾ÿ¶ÿ¸ÿ»ÿ¹ÿ³ÿµÿ²ÿ©ÿ²ÿ½ÿ»ÿ»ÿ·ÿÂÿÁÿ¯ÿ²ÿ±ÿ´ÿ±ÿµÿ±ÿ¬ÿªÿ§ÿ«ÿ¶ÿ²ÿ¨ÿ¢ÿ±ÿ°ÿ§ÿ­ÿÿ¥ÿ­ÿ¼ÿ¼ÿ­ÿ±ÿ´ÿ®ÿ°ÿ¨ÿ¬ÿ¸ÿ¸ÿ¬ÿ·ÿ±ÿ«ÿ¸ÿ¶ÿ³ÿ»ÿ²ÿ±ÿ·ÿ³ÿ²ÿ²ÿ­ÿ¸ÿ¼ÿ¼ÿ¹ÿ³ÿ¨ÿÅÿÇÿ´ÿ¸ÿ°ÿ¸ÿÁÿ»ÿ°ÿ±ÿ¸ÿ´ÿ¬ÿ´ÿ°ÿ°ÿ¬ÿµÿ¬ÿ©ÿ©ÿ¬ÿ¬ÿªÿ³ÿ­ÿ¥ÿ¥ÿªÿ¶ÿºÿ­ÿ£ÿÿ¦ÿ±ÿ¤ÿ«ÿ´ÿÿ°ÿ ÿ©ÿ¯ÿ©ÿ©ÿ­ÿªÿ ÿÿ¤ÿ¥ÿÿÿÿÿ ÿ£ÿ¥ÿ¤ÿ¢ÿªÿ¢ÿÿÿ¢ÿ£ÿ§ÿ©ÿ¡ÿ£ÿ§ÿÿ ÿ¨ÿ ÿÿÿÿ¢ÿÿ¦ÿ¡ÿ³ÿ¤ÿÿÿ¤ÿ¡ÿ ÿ«ÿ¦ÿ¡ÿ§ÿ¦ÿ°ÿÿ ÿÿ¬ÿ£ÿÿÿ«ÿ ÿ«ÿÿªÿ¬ÿ¨ÿÿÿ£ÿÿ¤ÿ¥ÿ ÿ§ÿÿÿÿÿ«ÿ¦ÿÿ§ÿÿÿ¤ÿ¥ÿ¦ÿ¦ÿ ÿ¡ÿ¥ÿ§ÿ¥ÿÿÿÿÿ¨ÿµÿ±ÿÿ¸ÿÿ¦ÿÿ¡ÿ«ÿÿÿ¦ÿ¶ÿ»ÿ¹ÿ¶ÿ¬ÿ¨ÿ³ÿµÿªÿ¡ÿ·ÿ¯ÿ®ÿ£ÿ­ÿ¹ÿ¬ÿ¶ÿ²ÿºÿ¹ÿ·ÿ·ÿ¸ÿ®ÿ±ÿµÿ«ÿ¥ÿ±ÿ¾ÿ¼ÿÇÿ¹ÿ§ÿ¶ÿ³ÿ±ÿÿÿ¼ÿÿ¥ÿ·ÿ¸ÿ¼ÿÄÿÁÿ´ÿ¬ÿ ÿ¥ÿ¶ÿ²ÿ§ÿ¥ÿ«ÿ»ÿÄÿÀÿÌÿÁÿµÿ®ÿ±ÿªÿÇÿ»ÿ³ÿ¶ÿ¤ÿ´ÿ®ÿ³ÿ´ÿ³ÿ²ÿ©ÿªÿ³ÿ±ÿµÿµÿ©ÿ¸ÿ½ÿ·ÿ©ÿ­ÿµÿ¯ÿ£ÿ¡ÿ¼ÿ®ÿ³ÿ­ÿ©ÿ¦ÿ°ÿ·ÿ¯ÿ²ÿ¹ÿ°ÿ¨ÿ¨ÿ¬ÿ¶ÿ¸ÿ·ÿ¼ÿµÿ©ÿ¨ÿ¢ÿ¯ÿ­ÿÿ¶ÿ¡ÿ¾ÿ»ÿ­ÿ¾ÿ¼ÿ»ÿÄÿ¹ÿ³ÿ¦ÿÿÿ9ÿÿµÿÆÿ¼ÿ·ÿ¾ÿ¹ÿ§ÿ¸ÿªÿ­ÿ»ÿÅÿ±ÿ³ÿ½ÿ¨ÿ¬ÿ­ÿ±ÿ®ÿ³ÿ¯ÿ±ÿ»ÿµÿ·ÿ¶ÿ¨ÿ¥ÿ®ÿ¦ÿ¤ÿ°ÿ©ÿ­ÿ²ÿ®ÿªÿ®ÿ¨ÿ»ÿÆÿ·ÿÃÿ²ÿºÿ°ÿ¨ÿ¸ÿªÿ¨ÿ¶ÿªÿ§ÿ²ÿ°ÿ°ÿ¬ÿ¬ÿ¬ÿ¹ÿ¸ÿ´ÿ¿ÿ±ÿ°ÿ´ÿ­ÿ«ÿ­ÿ«ÿªÿ¶ÿ®ÿÄÿÂÿµÿµÿ°ÿ°ÿµÿ³ÿ¤ÿ³ÿÄÿ´ÿºÿ±ÿ¹ÿºÿ©ÿ¨ÿ«ÿ¦ÿ©ÿ³ÿ·ÿ»ÿ²ÿ£ÿ±ÿ·ÿ ÿ¯ÿºÿ«ÿ§ÿ¨ÿ³ÿ¯ÿ·ÿ¤ÿ«ÿ¼ÿ¢ÿºÿªÿ®ÿ¦ÿ¡ÿ©ÿ¡ÿ©ÿ¨ÿ©ÿ²ÿ­ÿ¬ÿ´ÿ¯ÿ¥ÿ§ÿªÿ°ÿ¶ÿ¯ÿ¯ÿÿ§ÿ­ÿ¬ÿ²ÿ¨ÿ¡ÿ³ÿÿ¦ÿ§ÿ¬ÿ²ÿºÿ§ÿ©ÿ¶ÿ£ÿ®ÿ©ÿ·ÿÀÿ°ÿ²ÿ¾ÿ¼ÿ°ÿ ÿ£ÿ¯ÿ§ÿ­ÿ¼ÿ¸ÿ±ÿ ÿ­ÿ®ÿ ÿ®ÿ«ÿ«ÿ¨ÿ¦ÿ ÿªÿ¬ÿÂÿ ÿÀÿºÿ«ÿ«ÿ²ÿ¸ÿÿ£ÿ§ÿ®ÿ·ÿ¾ÿ¸ÿ¬ÿ§ÿ³ÿ·ÿ²ÿ²ÿ´ÿ­ÿÿªÿ®ÿ¯ÿ¯ÿµÿ»ÿµÿ¸ÿºÿ©ÿµÿ²ÿªÿ½ÿµÿÃÿ·ÿ®ÿ½ÿ¯ÿ¹ÿÿ°ÿ«ÿ¹ÿ®ÿ©ÿ¨ÿªÿ©ÿªÿ±ÿºÿºÿ½ÿ·ÿ§ÿ©ÿ«ÿ¨ÿ²ÿ§ÿ©ÿ¦ÿ«ÿ¸ÿ²ÿÿ¬ÿ³ÿ´ÿ¤ÿªÿ ÿ¯ÿ¾ÿ·ÿ¨ÿ¨ÿ¶ÿªÿÿ¸ÿ­ÿ¡ÿ¤ÿ³ÿ»ÿ·ÿÿ­ÿ¨ÿ¯ÿ¬ÿ±ÿºÿ¹ÿ²ÿ¨ÿ«ÿ©ÿÿÿÿ¤ÿÿÿ§ÿ¦ÿÿ£ÿ°ÿºÿ®ÿÿ¦ÿ½ÿÿ¶ÿ«ÿ¯ÿ¶ÿ±ÿÿ®ÿ·ÿ°ÿ¬ÿ°ÿ¶ÿ«ÿµÿ·ÿ»ÿ®ÿ¦ÿ¡ÿ¤ÿ ÿÿ¥ÿµÿ¹ÿ²ÿ²ÿ®ÿ©ÿ´ÿ¸ÿ«ÿ¥ÿ³ÿ´ÿ¸ÿ¶ÿ­ÿ®ÿµÿ®ÿ¼ÿ¦ÿ­ÿÀÿºÿ¦ÿ±ÿÄÿºÿ³ÿªÿ¨ÿ°ÿ³ÿÆÿÁÿ·ÿ²ÿ¦ÿ®ÿ²ÿ·ÿ»ÿ¯ÿ³ÿ¶ÿ¶ÿ¬ÿ®ÿºÿ¿ÿ·ÿÿ©ÿ½ÿ¢ÿ¤ÿ¨ÿ¯ÿÂÿ²ÿ©ÿ²ÿ¶ÿªÿ¬ÿ»ÿ¥ÿ±ÿ¥ÿ¥ÿ§ÿ¶ÿ±ÿ¥ÿ¨ÿ¹ÿ³ÿ±ÿ¬ÿ®ÿÆÿ­ÿ¬ÿ¶ÿ®ÿ¤ÿ§ÿ¬ÿ·ÿÿ¥ÿ°ÿ¯ÿ­ÿ²ÿ»ÿºÿ³ÿ«ÿ²ÿµÿ¬ÿ«ÿ¦ÿ²ÿÁÿ²ÿªÿ¬ÿ¼ÿ´ÿ¦ÿµÿ´ÿ©ÿ¬ÿ£ÿ­ÿ¬ÿ£ÿ£ÿ§ÿ«ÿ®ÿ¯ÿ°ÿ²ÿ®ÿ¨ÿ¸ÿµÿ¬ÿ«ÿ¨ÿ¨ÿ§ÿ¥ÿ¥ÿ°ÿ«ÿ²ÿ¶ÿ±ÿ³ÿ·ÿ·ÿ³ÿ­ÿ¶ÿÁÿ¿ÿ»ÿ´ÿ®ÿ®ÿ·ÿ±ÿ¡ÿÿ¡ÿÿÿÿ§ÿ«ÿ©ÿ°ÿ·ÿ¹ÿ­ÿ´ÿÂÿ¸ÿ¤ÿ³ÿºÿ¤ÿªÿ¨ÿ§ÿªÿ¶ÿ¿ÿ¤ÿÿ ÿ¹ÿºÿ°ÿ±ÿ¶ÿ¶ÿ±ÿ¹ÿºÿ¹ÿ¸ÿ³ÿ³ÿ®ÿ¯ÿ·ÿ®ÿ¥ÿ­ÿ³ÿ·ÿ»ÿ·ÿµÿ¦ÿÿ}ÿrÿ§ÿ¨ÿ«ÿ«ÿ¯ÿºÿ®ÿ¼ÿËÿ¿ÿ·ÿ³ÿ³ÿ­ÿ»ÿ²ÿ¥ÿ´ÿªÿ®ÿ¬ÿ®ÿ­ÿªÿ¦ÿ¯ÿ³ÿ®ÿªÿµÿ´ÿ®ÿ¼ÿºÿ¶ÿ´ÿ°ÿ¯ÿ¯ÿ¶ÿ°ÿ«ÿªÿ®ÿ¬ÿ­ÿºÿ³ÿ­ÿ¥ÿªÿ¢ÿ£ÿ¥ÿ©ÿÿ¾ÿ¹ÿ«ÿÄÿ¸ÿ©ÿ¶ÿ±ÿ§ÿ±ÿ¶ÿ´ÿÄÿ¸ÿ³ÿ¬ÿ²ÿ²ÿ­ÿ¯ÿ¬ÿ®ÿ´ÿ¬ÿ©ÿ¯ÿ³ÿ°ÿ¬ÿ¤ÿ«ÿµÿ°ÿ§ÿ¥ÿ­ÿµÿ¾ÿ±ÿ©ÿºÿ´ÿ¦ÿ¤ÿ­ÿ¼ÿ¶ÿ´ÿ¸ÿ¤ÿ¦ÿ¹ÿ¤ÿ¢ÿ³ÿ®ÿ±ÿ¸ÿ§ÿ©ÿ°ÿ²ÿ¶ÿ«ÿ¦ÿªÿ¹ÿÿÿ¡ÿ²ÿ³ÿ©ÿµÿ±ÿ¬ÿ³ÿ»ÿ¶ÿ·ÿ®ÿ¡ÿ§ÿ·ÿÅÿ½ÿ³ÿ¬ÿ¹ÿ¿ÿ¸ÿ¹ÿ³ÿ°ÿ´ÿ¸ÿ´ÿ·ÿ²ÿ ÿ»ÿ¥ÿ²ÿ»ÿ·ÿ°ÿÅÿ³ÿºÿ£ÿÿ­ÿ½ÿ²ÿ¬ÿ´ÿ®ÿ±ÿ³ÿ»ÿ´ÿ´ÿ¯ÿ¨ÿ²ÿÆÿ½ÿ¯ÿ¹ÿ¸ÿ´ÿ±ÿ£ÿ­ÿ´ÿªÿªÿ²ÿµÿ¯ÿ²ÿ¼ÿ¸ÿ¶ÿ§ÿ¥ÿ¨ÿ¾ÿ¥ÿ¿ÿ½ÿ«ÿµÿµÿ¬ÿ¾ÿÁÿÄÿ®ÿ¨ÿ¨ÿºÿ¹ÿ²ÿºÿ¡ÿ¦ÿ§ÿ«ÿ­ÿ¬ÿ­ÿ±ÿ²ÿµÿ¬ÿ¬ÿºÿ¬ÿÿ®ÿ·ÿ¶ÿ¶ÿ°ÿ£ÿ£ÿÿ¯ÿÈÿ°ÿ¢ÿ­ÿ¶ÿ¶ÿ­ÿÿ¹ÿ°ÿÿ©ÿÿ°ÿ±ÿªÿÿªÿ­ÿ©ÿ®ÿ¨ÿÿÿ¥ÿ±ÿªÿ§ÿ¨ÿªÿ°ÿ´ÿ©ÿ¢ÿ³ÿ¸ÿ­ÿ²ÿµÿ²ÿ²ÿ»ÿ¾ÿ®ÿ«ÿÁÿÂÿÁÿ ÿÃÿÆÿ§ÿÿÂÿÃÿ¸ÿ¾ÿ¸ÿ­ÿ¡ÿ§ÿÿ±ÿ¿ÿ¹ÿ±ÿ»ÿÄÿ¹ÿ²ÿµÿ¶ÿ²ÿ¶ÿ¶ÿ¨ÿ§ÿµÿ¹ÿ¸ÿ»ÿºÿ¾ÿ±ÿ®ÿ®ÿµÿ»ÿ¼ÿ«ÿ¾ÿ·ÿ¨ÿ¢ÿµÿ±ÿ¥ÿºÿ·ÿ©ÿ¶ÿ¶ÿ¶ÿ¯ÿ°ÿ·ÿ³ÿ­ÿ¯ÿ®ÿ¨ÿ²ÿºÿµÿªÿ´ÿÁÿ¶ÿ®ÿ­ÿ®ÿ§ÿºÿ«ÿµÿ½ÿ·ÿ·ÿµÿ³ÿ²ÿ°ÿ¸ÿºÿ³ÿ²ÿ®ÿÄÿÑÿ¸ÿ°ÿ¥ÿ¬ÿ ÿ¤ÿªÿ¯ÿªÿ§ÿ¹ÿ¿ÿ»ÿ½ÿ»ÿ±ÿ±ÿ¹ÿ¶ÿ²ÿ·ÿ¹ÿ¿ÿ¶ÿ®ÿºÿ´ÿ©ÿ¿ÿ»ÿ±ÿ°ÿ¶ÿÿ³ÿºÿ¯ÿ«ÿ¦ÿ§ÿ¬ÿ¸ÿªÿ±ÿºÿÃÿ®ÿ¡ÿ©ÿ´ÿ°ÿ§ÿ°ÿ°ÿ¥ÿ©ÿµÿ¾ÿºÿÀÿ­ÿÿ¦ÿ±ÿ¿ÿ³ÿÊÿ³ÿ·ÿ·ÿ¨ÿµÿ°ÿ³ÿ³ÿµÿ²ÿ¯ÿ®ÿ§ÿ§ÿ±ÿ²ÿ¬ÿ´ÿ¸ÿ¶ÿ¸ÿºÿ¾ÿ³ÿ¤ÿ§ÿªÿ»ÿ½ÿ§ÿ¸ÿ¥ÿ ÿ«ÿ»ÿ¦ÿÁÿ¨ÿ´ÿ¶ÿ¬ÿ¤ÿÿ²ÿ¶ÿ¾ÿªÿ{ÿÿ²ÿ°ÿ¤ÿ¨ÿ³ÿÀÿÀÿ±ÿ°ÿ¯ÿ¶ÿ¸ÿ½ÿ·ÿ³ÿ²ÿ­ÿÆÿ¥ÿ§ÿÿºÿ»ÿÃÿ°ÿªÿ®ÿ°ÿ¯ÿ­ÿªÿ«ÿªÿ¯ÿ·ÿ³ÿ¶ÿ¿ÿ¼ÿ¶ÿ¾ÿ¯ÿ¡ÿªÿ¯ÿ³ÿ·ÿÿ¬ÿÃÿ¸ÿÓÿÀÿ°ÿ°ÿ²ÿ¶ÿ¯ÿ¨ÿµÿÁÿ·ÿ³ÿ¯ÿ¬ÿ²ÿ±ÿ¿ÿÄÿºÿ°ÿ´ÿ¾ÿ³ÿ¼ÿÅÿ«ÿ¼ÿºÿ®ÿ¯ÿ®ÿ³ÿ«ÿ³ÿµÿ«ÿ¨ÿªÿÿ¤ÿ¹ÿºÿ´ÿ³ÿ±ÿ¸ÿ¨ÿÿÿÿÿ°ÿ±ÿµÿµÿ¿ÿºÿ²ÿ²ÿÇÿ½ÿ¹ÿºÿÅÿ·ÿ¦ÿ¶ÿ¶ÿ«ÿ­ÿ¶ÿÉÿÉÿ»ÿ¨ÿ©ÿ³ÿÅÿ¯ÿ¶ÿªÿ§ÿ±ÿÀÿ¯ÿ£ÿ¬ÿ«ÿ±ÿ±ÿÀÿÂÿÃÿ³ÿ¥ÿ¯ÿ¯ÿ¬ÿ¹ÿ¸ÿ±ÿ®ÿ¬ÿ­ÿ¶ÿµÿ«ÿ¶ÿÊÿ¤ÿ­ÿ°ÿ©ÿ©ÿªÿ£ÿÿÿ¯ÿ¬ÿÿÿ«ÿªÿªÿÿªÿ¬ÿ£ÿ¤ÿÿ¥ÿÿ¡ÿÿ ÿ¡ÿ§ÿÿÿÿ¨ÿ¦ÿÿ­ÿ±ÿ ÿÿ¢ÿ­ÿ¨ÿ ÿ£ÿÿ·ÿÿ£ÿ¥ÿÿ£ÿ£ÿ§ÿ¯ÿÿ¡ÿ®ÿªÿ°ÿ¶ÿªÿÿ¡ÿ¤ÿ¢ÿ ÿ¡ÿ°ÿ±ÿÿ´ÿ¬ÿ²ÿªÿ®ÿ®ÿ¢ÿ¨ÿ°ÿ¨ÿ«ÿ°ÿªÿ¨ÿÿÿÿ®ÿ¦ÿªÿ ÿµÿ­ÿ«ÿÿÿÿ£ÿ§ÿ¢ÿÿ¦ÿ¢ÿÿÿÿ¤ÿ§ÿÿÿÿ§ÿ§ÿ£ÿªÿ·ÿ¤ÿ¤ÿ¬ÿ¬ÿ³ÿ³ÿ±ÿ­ÿ®ÿ¬ÿ¥ÿ­ÿ¨ÿ¹ÿ¶ÿ¦ÿÿºÿ«ÿ¦ÿ«ÿ¶ÿ±ÿ®ÿ®ÿ¸ÿ°ÿ¬ÿµÿ°ÿ¨ÿ©ÿ®ÿ¸ÿÃÿ­ÿ¼ÿÂÿ­ÿ¯ÿÿ®ÿ­ÿªÿÿ¦ÿ¼ÿ¼ÿºÿÇÿ¼ÿ¢ÿ°ÿ©ÿ­ÿÊÿ»ÿ«ÿÂÿªÿ¸ÿ²ÿ·ÿ²ÿ¸ÿÀÿ´ÿ«ÿªÿ¨ÿ¼ÿÊÿ²ÿ®ÿ­ÿÉÿ´ÿ®ÿ¹ÿÆÿÀÿÄÿ¶ÿµÿ·ÿ¯ÿ­ÿ°ÿ°ÿ®ÿ°ÿ§ÿ¥ÿ³ÿ±ÿ´ÿ¾ÿ³ÿ´ÿ©ÿ§ÿ²ÿ±ÿ­ÿ²ÿ­ÿ¦ÿ²ÿÈÿÇÿ¸ÿ¨ÿªÿ±ÿ·ÿ²ÿ«ÿ²ÿ±ÿµÿ®ÿ¨ÿ­ÿ²ÿ¹ÿ·ÿ¨ÿ¦ÿ½ÿ§ÿ¡ÿ·ÿ¿ÿ²ÿ©ÿ§ÿ­ÿ³ÿµÿ¯ÿ­ÿ¸ÿ°ÿ¹ÿ«ÿ©ÿµÿ¬ÿ¾ÿÿ¢ÿ¬ÿ´ÿ°ÿ«ÿ¯ÿªÿ¤ÿ²ÿµÿ¹ÿªÿ¯ÿ²ÿÿ¹ÿ±ÿ»ÿ¹ÿÁÿ·ÿ­ÿ®ÿ­ÿ¬ÿ­ÿ¯ÿ«ÿ®ÿ¢ÿ®ÿ½ÿ»ÿ´ÿ¨ÿ®ÿ­ÿ°ÿ´ÿ°ÿ³ÿ´ÿªÿ´ÿµÿ°ÿ¶ÿ¶ÿ­ÿ¹ÿÆÿ¼ÿ²ÿ­ÿ¥ÿ§ÿ±ÿ¯ÿ¸ÿ²ÿ¶ÿ¬ÿ«ÿ°ÿ·ÿ½ÿ´ÿ¯ÿ¸ÿ¹ÿ®ÿ§ÿ²ÿºÿµÿ¯ÿ¥ÿ¿ÿÀÿÄÿÃÿ²ÿ¬ÿªÿ®ÿ¶ÿ¯ÿ³ÿ®ÿ®ÿ¶ÿÃÿÀÿ®ÿ¨ÿ¸ÿµÿ²ÿ»ÿ¶ÿ§ÿ«ÿ³ÿ£ÿ¼ÿ¿ÿ±ÿ¬ÿ¯ÿ±ÿ³ÿ·ÿ³ÿ¥ÿ§ÿ³ÿ¨ÿ­ÿ¯ÿ»ÿ¹ÿªÿªÿ«ÿ°ÿ±ÿ²ÿµÿ¶ÿ·ÿ½ÿªÿ¡ÿ£ÿÇÿÇÿ±ÿ«ÿµÿ¯ÿ«ÿµÿ½ÿ·ÿ¬ÿµÿ¿ÿ¹ÿ¨ÿ¬ÿ©ÿ­ÿ¶ÿÀÿÀÿ½ÿÃÿ¾ÿÂÿ¶ÿ³ÿ°ÿÂÿ­ÿ²ÿ»ÿ¹ÿ´ÿ¬ÿ«ÿºÿ´ÿ³ÿ«ÿµÿ´ÿºÿ­ÿ²ÿ¶ÿ¶ÿ¸ÿ¯ÿ°ÿ¸ÿ±ÿ¯ÿ¥ÿ±ÿ¶ÿ¨ÿ¶ÿ°ÿ§ÿ«ÿ¨ÿµÿ°ÿÿ´ÿºÿ·ÿ³ÿ­ÿ«ÿ·ÿ»ÿ±ÿ¶ÿ¶ÿºÿ¯ÿÅÿºÿ¨ÿºÿºÿ®ÿ©ÿ¬ÿ±ÿ®ÿ¬ÿÿ®ÿµÿ°ÿ¯ÿºÿ·ÿªÿ¤ÿ¤ÿ©ÿ¨ÿ¸ÿ»ÿ³ÿºÿ³ÿ«ÿ³ÿ´ÿ¯ÿ´ÿ»ÿ¿ÿ´ÿ¬ÿÁÿ¶ÿ½ÿ¸ÿ¯ÿ±ÿ´ÿµÿ¹ÿÿÆÿªÿ´ÿ¹ÿ¡ÿªÿµÿ±ÿ¯ÿ±ÿ·ÿ¹ÿ°ÿ³ÿ·ÿ¾ÿºÿ´ÿ«ÿ«ÿ¸ÿ¹ÿ¶ÿ½ÿ¼ÿ´ÿµÿµÿ­ÿ²ÿ¶ÿ¯ÿ¯ÿ¥ÿ·ÿºÿ¨ÿ´ÿ·ÿµÿ®ÿ®ÿ¬ÿ¡ÿ¬ÿµÿ¤ÿÇÿ¼ÿ¼ÿ¹ÿ¶ÿ³ÿ¯ÿ¯ÿ°ÿ®ÿ³ÿ¨ÿ¤ÿ©ÿµÿ²ÿ¬ÿ¶ÿ«ÿ­ÿ²ÿ»ÿ´ÿ°ÿ´ÿ±ÿ¬ÿµÿÂÿÀÿÏÿ·ÿµÿªÿ«ÿ®ÿ®ÿ«ÿ¬ÿºÿ»ÿ¯ÿ«ÿµÿ¼ÿ¶ÿ¥ÿ¥ÿ³ÿ­ÿÿ©ÿ¯ÿ¸ÿ¨ÿ±ÿ­ÿ¦ÿªÿ®ÿºÿÆÿµÿ±ÿ¸ÿ«ÿ°ÿ¿ÿ¼ÿ²ÿ¹ÿ°ÿ·ÿµÿÿ¤ÿ²ÿ¸ÿ¶ÿ°ÿ©ÿªÿµÿ°ÿ¦ÿ¬ÿ²ÿ°ÿ®ÿ²ÿ¸ÿÕÿ§ÿ±ÿµÿ«ÿ²ÿ¼ÿ¶ÿµÿÂÿÁÿÀÿ­ÿ«ÿ®ÿ°ÿ´ÿ·ÿ¼ÿ»ÿ¯ÿÿÿÿ¢ÿ£ÿ¯ÿ·ÿ¬ÿ ÿÿÿÿÿÿÿÿÿÿÿÿÿÿÿÿ ÿÿÿÿÿ~ÿÿÿÿÿÿÿ[ÿ]ÿQÿnÿ~ÿvÿaÿUÿrÿ¢ÿÿÿÿ¦ÿ®ÿ¦ÿ¢ÿ¦ÿ¶ÿ³ÿ°ÿ¯ÿ¨ÿ§ÿ®ÿÿ¨ÿ·ÿ®ÿ«ÿ¤ÿ ÿ ÿ£ÿ­ÿ¯ÿ«ÿ©ÿ§ÿ±ÿ°ÿ¨ÿªÿ«ÿ®ÿ¼ÿ¡ÿ¯ÿ¶ÿ§ÿ«ÿºÿ¤ÿ³ÿ¤ÿ¥ÿ¢ÿ­ÿ«ÿ®ÿ³ÿµÿºÿ¼ÿÿ¸ÿºÿ±ÿ³ÿ®ÿ ÿ£ÿ£ÿ ÿ¡ÿµÿ§ÿ¬ÿ¹ÿ¸ÿ±ÿ³ÿ©ÿ§ÿµÿ¾ÿµÿªÿ«ÿ²ÿ²ÿÿ¤ÿ¿ÿ»ÿºÿ¨ÿ¦ÿ¨ÿ¨ÿªÿ¤ÿ«ÿºÿ²ÿ©ÿ¸ÿ¼ÿ³ÿ¶ÿ»ÿ­ÿµÿ¢ÿ®ÿ£ÿ±ÿ°ÿ§ÿ§ÿ±ÿ¹ÿ³ÿ±ÿ½ÿµÿ¹ÿ´ÿ¸ÿ¬ÿ§ÿ¶ÿ¬ÿ­ÿ¬ÿªÿ¦ÿªÿ¶ÿ·ÿ°ÿ®ÿ­ÿ±ÿ·ÿºÿ¢ÿ©ÿ©ÿ®ÿ´ÿ²ÿ¨ÿ¦ÿ©ÿªÿ½ÿ´ÿ·ÿªÿ²ÿ³ÿ¶ÿ¾ÿÿ¥ÿ§ÿµÿ¢ÿÿ±ÿ´ÿ¥ÿ¨ÿ²ÿ ÿ©ÿ¯ÿ°ÿ·ÿ®ÿ·ÿ´ÿ¬ÿ¢ÿÿµÿ¤ÿ«ÿ©ÿ´ÿºÿ°ÿ©ÿ¢ÿ­ÿ½ÿ¬ÿ¦ÿ¬ÿ®ÿ®ÿµÿµÿ·ÿ°ÿ¯ÿ³ÿ­ÿ­ÿ©ÿºÿÅÿµÿ¥ÿ³ÿ­ÿªÿ«ÿ¯ÿ´ÿ¦ÿ«ÿ¬ÿÉÿ³ÿ§ÿ¤ÿ¯ÿ¬ÿ¦ÿ´ÿºÿ¹ÿÁÿ°ÿ¢ÿ¹ÿ¿ÿ»ÿ¯ÿ¬ÿ¬ÿ¨ÿ­ÿ´ÿ°ÿ°ÿÂÿ´ÿ²ÿµÿµÿ¬ÿ©ÿ§ÿ¡ÿ¶ÿÁÿ´ÿ¬ÿÏÿ¿ÿ©ÿ®ÿ»ÿ»ÿ°ÿ«ÿ¯ÿ­ÿµÿ¹ÿ²ÿ²ÿ·ÿ¥ÿ§ÿ²ÿ¶ÿ·ÿ¯ÿÿ¯ÿªÿ ÿ·ÿ¢ÿ¯ÿ§ÿ®ÿ¹ÿ´ÿ³ÿ·ÿ³ÿÁÿÄÿºÿ­ÿ«ÿ­ÿ¸ÿ²ÿ©ÿ¶ÿ¿ÿ«ÿ°ÿÎÿ¯ÿ¨ÿ¿ÿÇÿµÿ¿ÿ¿ÿ³ÿ¶ÿ¼ÿ·ÿ´ÿ²ÿ¹ÿÀÿ¢ÿ¯ÿ³ÿµÿ©ÿ¨ÿ±ÿ½ÿ¾ÿµÿÁÿªÿ¨ÿ­ÿ¹ÿÀÿ³ÿ¹ÿÄÿ¹ÿ´ÿ·ÿ±ÿ´ÿ°ÿ´ÿ·ÿÀÿ´ÿ±ÿªÿªÿªÿµÿ½ÿ´ÿ´ÿ½ÿµÿÄÿÿÁÿ°ÿ¼ÿ½ÿ®ÿ¯ÿ®ÿ°ÿ³ÿ´ÿ·ÿ®ÿ©ÿ¡ÿµÿµÿ¶ÿ·ÿ¼ÿ¶ÿ´ÿ·ÿ·ÿ¸ÿ·ÿ«ÿ¥ÿ´ÿ¹ÿ²ÿ³ÿ¿ÿµÿ»ÿ´ÿ¯ÿ±ÿ³ÿ¸ÿ¿ÿ¼ÿ¬ÿ²ÿ±ÿ¯ÿÂÿÂÿ¨ÿµÿ»ÿ¦ÿ°ÿ¸ÿ¬ÿ±ÿ½ÿ¶ÿÀÿ»ÿ³ÿ¨ÿ¬ÿ²ÿ·ÿ²ÿ°ÿÀÿÃÿ½ÿ¼ÿ·ÿ­ÿ²ÿ¶ÿ¼ÿÿ£ÿÁÿ¾ÿ±ÿ¸ÿªÿ¹ÿ±ÿ©ÿ½ÿ¾ÿ²ÿ¯ÿªÿ¤ÿªÿ¹ÿµÿÃÿ®ÿªÿªÿ¸ÿ±ÿ¬ÿ·ÿµÿªÿ®ÿ¼ÿ¹ÿ¶ÿ©ÿ¨ÿ¢ÿµÿ·ÿ±ÿ´ÿÀÿÀÿ¹ÿ³ÿ­ÿ®ÿ´ÿ°ÿÁÿ½ÿµÿÂÿ®ÿ­ÿ¯ÿ±ÿªÿ´ÿ²ÿ¨ÿ©ÿ­ÿ¯ÿ±ÿ²ÿ¿ÿ³ÿ«ÿ¶ÿ¥ÿ ÿ¬ÿ¦ÿ±ÿ³ÿ±ÿ¯ÿ²ÿ¶ÿ­ÿ©ÿ«ÿ§ÿ·ÿ¹ÿ¸ÿµÿ³ÿ®ÿ¹ÿºÿ»ÿÆÿÁÿ¸ÿ´ÿ²ÿ±ÿ±ÿ±ÿ§ÿ­ÿ¨ÿ°ÿ·ÿÁÿÍÿ­ÿ³ÿµÿµÿ¹ÿ´ÿ¯ÿ²ÿ°ÿ®ÿ­ÿ¦ÿ±ÿ¤ÿ²ÿ­ÿ¶ÿ²ÿ²ÿ«ÿ¦ÿ¬ÿ¼ÿ·ÿ¨ÿ¡ÿ®ÿºÿ°ÿ©ÿµÿªÿÿ±ÿ¨ÿªÿ¨ÿ§ÿºÿµÿ§ÿ¢ÿ¶ÿ©ÿ§ÿ°ÿ±ÿ¢ÿÿ¦ÿ¦ÿ¦ÿ¦ÿÿÿÿ­ÿÿ¦ÿ¥ÿ­ÿÿÿÿÿÿ§ÿÿÿ¥ÿ¯ÿ ÿÿÿ¤ÿ±ÿÿÿ§ÿ¸ÿ­ÿ©ÿ­ÿ¥ÿ¥ÿ¥ÿªÿ£ÿÿ©ÿ¤ÿÿÿ¡ÿ®ÿ£ÿ¬ÿ¨ÿ¦ÿ¥ÿÿÿÿÿÿ¥ÿ£ÿ£ÿ¸ÿ±ÿ©ÿ·ÿ©ÿ¨ÿ«ÿ£ÿ¥ÿÿÿÿÿ¢ÿ§ÿ¤ÿ©ÿ«ÿÿÿ«ÿ¨ÿ¤ÿ¡ÿÿÿ¦ÿ¯ÿ¥ÿ¦ÿ¨ÿÿµÿ­ÿ¯ÿ«ÿ£ÿªÿ«ÿ¬ÿ³ÿ°ÿ¨ÿÿ¢ÿ·ÿ¾ÿ¸ÿ±ÿ§ÿ¦ÿ²ÿ¬ÿÿ­ÿ²ÿ¼ÿ£ÿ¡ÿ¯ÿ±ÿ«ÿ´ÿ­ÿ°ÿ¶ÿ©ÿ¸ÿ¯ÿ¦ÿÀÿÈÿ«ÿ¥ÿ¸ÿµÿ¯ÿ¼ÿ¹ÿ§ÿ·ÿ£ÿ½ÿ¦ÿµÿ¨ÿ¥ÿÿ°ÿºÿ¸ÿ­ÿ®ÿ³ÿ¯ÿ¥ÿ¤ÿ®ÿ±ÿ¨ÿ¤ÿªÿµÿÀÿ¹ÿÊÿ²ÿ¸ÿ¯ÿ°ÿ«ÿ®ÿ°ÿ¯ÿ¯ÿÂÿ¹ÿ¥ÿ±ÿ´ÿ³ÿ¬ÿ±ÿ·ÿ±ÿ±ÿ¯ÿ³ÿ¹ÿ¹ÿ¶ÿºÿ´ÿ§ÿ·ÿÿ¯ÿ´ÿªÿµÿ²ÿ«ÿ²ÿ­ÿ±ÿ´ÿ´ÿ¬ÿªÿªÿ«ÿ¬ÿªÿ«ÿ®ÿ¯ÿ¯ÿ¹ÿ²ÿ¨ÿÿ¼ÿÆÿ¦ÿµÿ©ÿ¡ÿ¡ÿ¥ÿ°ÿ¹ÿ»ÿÁÿ¸ÿ±ÿªÿªÿ ÿÿ©ÿ·ÿ¾ÿµÿ»ÿÀÿ¼ÿªÿ¸ÿ³ÿ©ÿ¿ÿÉÿ®ÿ¹ÿÂÿ¥ÿ»ÿ±ÿÂÿ·ÿ¹ÿ¶ÿ©ÿ»ÿÁÿ·ÿ±ÿ¹ÿºÿ°ÿÿ¡ÿ¶ÿ­ÿ¶ÿ»ÿ¬ÿ«ÿ§ÿªÿ­ÿµÿÍÿÆÿ¤ÿ²ÿºÿÄÿ£ÿ·ÿ·ÿ§ÿ²ÿµÿ­ÿ§ÿ³ÿÀÿ¹ÿ³ÿµÿµÿ¹ÿÀÿ³ÿ´ÿÀÿ­ÿ¤ÿ®ÿ¶ÿÿªÿ¿ÿ¼ÿÂÿ¥ÿ¦ÿ­ÿ±ÿ·ÿªÿ§ÿ¶ÿ½ÿ¼ÿ¶ÿ·ÿÃÿ¾ÿ­ÿªÿ¦ÿ¨ÿ¶ÿºÿ¸ÿ·ÿ³ÿ¨ÿ°ÿÀÿ«ÿªÿ¥ÿ®ÿ¬ÿºÿ½ÿ¨ÿ·ÿ«ÿ«ÿ®ÿ­ÿ·ÿªÿ²ÿ°ÿ¥ÿµÿ¦ÿ«ÿ«ÿªÿ®ÿ¨ÿÿ§ÿ«ÿÿÿ£ÿ¬ÿ®ÿ¯ÿªÿÿ§ÿ°ÿ®ÿ®ÿ¨ÿ¢ÿµÿ³ÿ¬ÿ²ÿ§ÿ´ÿ´ÿ«ÿµÿ·ÿ¤ÿ®ÿ¦ÿ¬ÿ¯ÿ¨ÿ®ÿ¶ÿ¿ÿ¿ÿ¸ÿµÿ®ÿ°ÿ¹ÿºÿµÿ·ÿ¯ÿ´ÿÁÿ»ÿ±ÿªÿ©ÿ±ÿ§ÿ­ÿ¹ÿ¥ÿÂÿ­ÿ³ÿ¬ÿ²ÿ¯ÿ³ÿ©ÿÿ¥ÿ«ÿ¦ÿ³ÿºÿ·ÿ§ÿ£ÿµÿ¼ÿ®ÿ±ÿÀÿ·ÿ©ÿ­ÿ¯ÿ§ÿ¦ÿ»ÿ·ÿ¸ÿ½ÿ´ÿ¨ÿ£ÿ°ÿ¦ÿ¯ÿ´ÿ´ÿ¸ÿµÿ«ÿ¯ÿ½ÿ£ÿªÿ±ÿ°ÿ¶ÿ«ÿ©ÿ¬ÿ³ÿ·ÿ¸ÿµÿ¯ÿ¹ÿ¹ÿ¥ÿ¨ÿ­ÿ±ÿ¿ÿ±ÿ¦ÿÿ©ÿ«ÿ¯ÿµÿ ÿ¥ÿ±ÿ¸ÿ¨ÿ°ÿÿ¥ÿ·ÿ¡ÿ­ÿ¶ÿÅÿ³ÿ³ÿ¡ÿ©ÿ°ÿµÿ¸ÿªÿ¦ÿ®ÿ«ÿ®ÿ­ÿ¯ÿÀÿ¸ÿÿÿ­ÿ«ÿ¦ÿ¢ÿÿ³ÿ­ÿ©ÿ°ÿ²ÿ¨ÿªÿ´ÿ«ÿÿ²ÿ¢ÿµÿ²ÿ·ÿ¹ÿ¯ÿ³ÿ®ÿÿÿ®ÿªÿªÿ±ÿ´ÿ­ÿ­ÿªÿ­ÿ©ÿ­ÿ¦ÿªÿ¬ÿ¢ÿ ÿ©ÿ±ÿ²ÿ·ÿ³ÿ¨ÿ®ÿ¹ÿ½ÿ¿ÿ¬ÿ³ÿ·ÿ¶ÿ§ÿ·ÿ·ÿ­ÿ®ÿ­ÿªÿ­ÿ°ÿ½ÿ¬ÿµÿ®ÿ±ÿµÿ¼ÿºÿ´ÿ­ÿ¹ÿ¬ÿ¨ÿ³ÿ´ÿ®ÿÃÿ²ÿ¨ÿ²ÿÿ¦ÿ­ÿ²ÿÇÿ¹ÿ©ÿ¬ÿ±ÿ±ÿ®ÿ«ÿ¸ÿºÿ®ÿ²ÿ¹ÿ´ÿ¬ÿ«ÿ¬ÿ³ÿ­ÿ®ÿ»ÿ·ÿ­ÿ¢ÿ¢ÿ­ÿ¡ÿ½ÿ§ÿÁÿ¹ÿ¨ÿÃÿ¢ÿ»ÿ­ÿ²ÿªÿ¯ÿ·ÿ¸ÿ¬ÿ¯ÿ¯ÿ«ÿ®ÿºÿ¹ÿ²ÿ°ÿ¶ÿ¿ÿ¹ÿ®ÿ¬ÿ¬ÿ£ÿ¢ÿ°ÿ¸ÿ²ÿ¹ÿ¬ÿ«ÿ¨ÿ¤ÿ¥ÿ­ÿ¥ÿÿ¢ÿ­ÿÿÿ¨ÿ¥ÿ°ÿ·ÿµÿ¬ÿ³ÿ¦ÿ±ÿ­ÿ©ÿ¬ÿ¨ÿ¤ÿ¨ÿ§ÿ°ÿ°ÿ·ÿ¶ÿ³ÿ½ÿ¸ÿ°ÿ¯ÿ®ÿµÿ´ÿ°ÿ±ÿ­ÿ«ÿ²ÿ¹ÿ³ÿ°ÿ©ÿ°ÿÿÿÿªÿ§ÿ¦ÿªÿ¯ÿ­ÿÿ³ÿ»ÿ»ÿºÿ ÿ¯ÿ¤ÿ±ÿ£ÿ«ÿ­ÿ»ÿ¼ÿ®ÿ¦ÿ®ÿµÿ©ÿ±ÿ³ÿºÿ°ÿ§ÿ¸ÿ¾ÿ®ÿ²ÿµÿ«ÿ¥ÿ±ÿºÿ­ÿ£ÿ¥ÿ­ÿ¶ÿ¼ÿµÿ­ÿ¤ÿÿÿÿÿ®ÿ­ÿ¯ÿªÿºÿ­ÿ¶ÿ»ÿÄÿ¼ÿ¼ÿ²ÿ±ÿ£ÿÿ¦ÿ¸ÿ°ÿ¸ÿ¸ÿ±ÿ«ÿ¶ÿ°ÿ¶ÿ¼ÿ¸ÿ­ÿ°ÿ®ÿ¬ÿ¶ÿ²ÿ¯ÿ­ÿ®ÿ±ÿ°ÿ¯ÿªÿ´ÿ®ÿ¨ÿ¬ÿ¬ÿ¨ÿ§ÿ°ÿ§ÿ¶ÿÿ±ÿ¤ÿ¦ÿÿ»ÿºÿ°ÿ¿ÿ½ÿ­ÿ¹ÿµÿ¨ÿ´ÿ¹ÿ´ÿÄÿ®ÿ¬ÿ­ÿ¸ÿ±ÿ³ÿ´ÿ¬ÿ°ÿ¸ÿ¯ÿ®ÿ³ÿ¶ÿ¯ÿ°ÿ­ÿ¥ÿ´ÿ·ÿ«ÿ¯ÿ¯ÿ°ÿ·ÿ©ÿªÿµÿ®ÿ´ÿ¶ÿ·ÿ½ÿ¹ÿ«ÿ®ÿµÿÿ¯ÿ­ÿ¢ÿ¼ÿ°ÿ¶ÿÂÿ®ÿ­ÿ°ÿ·ÿ·ÿ°ÿ°ÿ¬ÿ¼ÿ±ÿ±ÿ±ÿ½ÿ½ÿ«ÿ·ÿ«ÿ¬ÿ¦ÿ¦ÿªÿ®ÿµÿ´ÿ¸ÿ½ÿÀÿ±ÿ§ÿ®ÿ«ÿ³ÿ±ÿ®ÿ£ÿ¢ÿ©ÿ²ÿµÿ±ÿ±ÿ±ÿ«ÿ­ÿ­ÿ¸ÿ·ÿ¬ÿ¨ÿ¹ÿ¾ÿµÿµÿ³ÿ®ÿ½ÿªÿ³ÿ±ÿªÿ­ÿ­ÿ®ÿªÿ¥ÿÿ£ÿ«ÿ¦ÿ­ÿµÿ¹ÿ°ÿ³ÿ½ÿ±ÿ½ÿÃÿ±ÿ´ÿ´ÿµÿ½ÿ°ÿ¶ÿ±ÿªÿ°ÿ²ÿÆÿ¥ÿ»ÿ«ÿ©ÿ¯ÿ¯ÿ¹ÿ¨ÿÀÿÅÿºÿ§ÿ£ÿ¸ÿ¶ÿºÿ½ÿÿÿ®ÿ¶ÿ·ÿªÿ­ÿ°ÿ¯ÿ³ÿ«ÿ­ÿ¸ÿ²ÿ©ÿ¥ÿ©ÿ±ÿµÿ¹ÿ©ÿ¡ÿÿ°ÿ·ÿ¨ÿ«ÿ½ÿ«ÿ°ÿ¦ÿÿ©ÿ©ÿÿ®ÿ®ÿ¸ÿ®ÿªÿ¡ÿ§ÿªÿ²ÿ«ÿªÿ«ÿ©ÿªÿ£ÿ£ÿ¢ÿ ÿ¨ÿ±ÿµÿ­ÿÿ¬ÿ´ÿ¥ÿ¸ÿ¼ÿ´ÿ·ÿ«ÿ»ÿ¶ÿ·ÿ´ÿºÿ¾ÿµÿÁÿ«ÿ±ÿ¦ÿ´ÿ±ÿÁÿ¿ÿ£ÿªÿ¤ÿÿÿ¼ÿ¸ÿ­ÿ¬ÿ±ÿ¨ÿ¶ÿ³ÿ±ÿ²ÿ²ÿ­ÿ©ÿ«ÿ¬ÿ¬ÿ®ÿ°ÿ¬ÿ¯ÿ´ÿ­ÿ±ÿ²ÿ¸ÿ¸ÿ¸ÿµÿºÿ·ÿ¥ÿ­ÿ³ÿ³ÿ¥ÿ¬ÿ´ÿµÿ»ÿ°ÿ®ÿµÿ²ÿ±ÿ ÿ¦ÿµÿ»ÿ³ÿ°ÿ»ÿ»ÿ´ÿºÿµÿ²ÿ½ÿ¹ÿ´ÿªÿ¹ÿªÿ·ÿ¾ÿ©ÿ¹ÿ·ÿ¶ÿ§ÿµÿ®ÿ¾ÿÄÿÄÿ°ÿ¡ÿ¦ÿ±ÿ£ÿÿ¨ÿ¥ÿ¬ÿªÿ¥ÿµÿ°ÿ³ÿ¸ÿ®ÿ£ÿ¦ÿ¯ÿµÿ¼ÿµÿ±ÿµÿ´ÿ¼ÿ«ÿ­ÿÁÿ´ÿ£ÿ»ÿ°ÿ¬ÿ¼ÿ®ÿ²ÿ¸ÿÅÿ·ÿ¬ÿ¨ÿ±ÿ¶ÿ½ÿ®ÿ¦ÿ±ÿºÿ±ÿ¨ÿ´ÿ¶ÿ¦ÿ²ÿ½ÿ³ÿ¯ÿ­ÿºÿ¹ÿ±ÿ·ÿªÿÿ´ÿ¶ÿ´ÿ«ÿÆÿ¬ÿ¡ÿ³ÿ¶ÿ·ÿ·ÿºÿ®ÿ®ÿ»ÿ±ÿ¶ÿ±ÿ®ÿªÿ¢ÿ®ÿ²ÿªÿ¬ÿ®ÿ®ÿ²ÿ´ÿ¬ÿ¦ÿ ÿ¸ÿ³ÿ®ÿ¶ÿ¥ÿµÿ¬ÿ¸ÿ°ÿ½ÿ§ÿµÿ°ÿ¦ÿ´ÿ­ÿªÿ´ÿ¾ÿ¯ÿ¡ÿ¤ÿ­ÿ³ÿ´ÿ®ÿ­ÿ±ÿ®ÿ«ÿ´ÿ´ÿÁÿ¯ÿ ÿ«ÿ¹ÿ­ÿ¾ÿ»ÿ§ÿ¯ÿ¡ÿ¨ÿ¥ÿ»ÿ¹ÿ²ÿ©ÿ¯ÿ«ÿ©ÿ¡ÿ­ÿ³ÿ´ÿ±ÿ¯ÿµÿ²ÿ­ÿ«ÿºÿ¥ÿ¤ÿ°ÿ¬ÿ©ÿºÿÿ­ÿ¶ÿÆÿÁÿ·ÿ¼ÿ»ÿ¯ÿ¯ÿ­ÿ¹ÿ²ÿ±ÿ¹ÿ²ÿ°ÿÁÿÄÿ¿ÿÁÿ³ÿªÿ«ÿ¡ÿ­ÿÂÿ¶ÿ¯ÿ®ÿ²ÿ·ÿ¶ÿ°ÿ·ÿ¹ÿµÿ­ÿ±ÿ«ÿ ÿ£ÿ­ÿ²ÿ¶ÿ²ÿ°ÿµÿ·ÿ¶ÿ£ÿÿIÿIÿÿ¬ÿ®ÿ²ÿ´ÿ¯ÿ¯ÿµÿ¹ÿ¶ÿ²ÿ¸ÿÅÿ¹ÿ°ÿ¡ÿªÿ±ÿ¯ÿ¸ÿ·ÿ´ÿ¾ÿ½ÿ·ÿÄÿµÿÃÿ´ÿ¯ÿ±ÿ§ÿ¼ÿ²ÿµÿÿ©ÿ¨ÿ²ÿ»ÿ¼ÿ¸ÿ¼ÿ¶ÿ¨ÿªÿ±ÿ¯ÿ°ÿ´ÿ¬ÿ¥ÿ¬ÿ©ÿ½ÿ¨ÿ¿ÿ©ÿ¼ÿ¢ÿ·ÿÁÿªÿÿ£ÿ±ÿ¯ÿ³ÿ´ÿ®ÿ¦ÿ¡ÿÿÿ¦ÿ¥ÿ®ÿ¯ÿ®ÿ£ÿÿ¬ÿÿ±ÿÿ¡ÿ¦ÿ¢ÿÿ£ÿ£ÿ¦ÿ¤ÿ¢ÿ¨ÿ©ÿ¡ÿ¦ÿ®ÿ ÿÿ¢ÿÿ¥ÿ¾ÿ§ÿ¦ÿÿÿÿ¢ÿ¨ÿ­ÿÿ¢ÿ®ÿªÿ©ÿ¯ÿ¯ÿ¤ÿ¥ÿ«ÿ¥ÿÿÿ¤ÿ«ÿ¥ÿ¬ÿ°ÿ´ÿ¨ÿ¤ÿ¥ÿÿ¢ÿ«ÿ¨ÿ¦ÿÿÿ¥ÿÿÿÿ¤ÿ­ÿÿÿ§ÿ§ÿ­ÿ¢ÿÿ¡ÿªÿ¥ÿ¦ÿ§ÿ¯ÿ¬ÿ ÿ¡ÿÿ ÿ¤ÿÿÿ ÿ±ÿ¬ÿ²ÿ ÿÁÿ¾ÿ¶ÿ±ÿ¶ÿ¶ÿ¸ÿ°ÿ©ÿ«ÿ®ÿ±ÿ¬ÿªÿ´ÿ«ÿ©ÿÿ«ÿ¥ÿ­ÿ±ÿ¾ÿ¬ÿ´ÿÂÿ®ÿ§ÿ«ÿ°ÿ¸ÿµÿ´ÿµÿ¶ÿºÿ¬ÿ¶ÿÉÿ³ÿÄÿ±ÿ¬ÿ±ÿ¶ÿ­ÿ¸ÿÁÿÃÿ»ÿ¸ÿ¸ÿ­ÿ´ÿ´ÿ·ÿµÿºÿªÿÄÿÿ¼ÿ¢ÿ­ÿ²ÿºÿ¿ÿ´ÿ­ÿ²ÿ°ÿ®ÿ·ÿ­ÿ®ÿªÿÿ»ÿÿÿ¥ÿªÿµÿºÿ¹ÿ²ÿ¬ÿ¬ÿ®ÿ©ÿ¦ÿ³ÿ´ÿ©ÿ´ÿ¿ÿ¬ÿ¾ÿ±ÿ³ÿ®ÿ°ÿ¸ÿ´ÿ²ÿ­ÿ©ÿ½ÿËÿÂÿ¯ÿ¯ÿ«ÿ§ÿµÿ®ÿ±ÿ³ÿ½ÿ³ÿ²ÿ±ÿªÿ¨ÿ¯ÿ¹ÿ¹ÿ­ÿ°ÿÀÿµÿ¨ÿ·ÿ½ÿ¥ÿ³ÿºÿ´ÿ¦ÿ¥ÿ­ÿ¬ÿªÿ®ÿ¨ÿÿ­ÿ¹ÿ·ÿ·ÿµÿ«ÿµÿµÿ¬ÿ°ÿ¶ÿ®ÿ¨ÿ«ÿ±ÿ½ÿ¥ÿºÿÆÿ£ÿ¶ÿ¹ÿ»ÿ±ÿ«ÿ³ÿµÿ·ÿºÿ²ÿ°ÿ±ÿ°ÿ¶ÿ­ÿ²ÿ¸ÿ·ÿºÿ°ÿ¯ÿ°ÿ´ÿ¸ÿ·ÿ´ÿ³ÿ´ÿÀÿ®ÿ¿ÿ¨ÿ©ÿ®ÿ°ÿ«ÿ¬ÿ­ÿ­ÿ³ÿ¼ÿ¸ÿ¬ÿ²ÿ¯ÿ¿ÿ¤ÿ¶ÿ±ÿ»ÿ¿ÿ¶ÿ±ÿ°ÿµÿ¸ÿ¯ÿ¯ÿ´ÿÀÿ©ÿªÿ´ÿ·ÿ²ÿµÿ·ÿºÿ®ÿ¬ÿ·ÿ³ÿ®ÿ¬ÿµÿ¼ÿºÿ³ÿ°ÿ¹ÿ¹ÿ¶ÿ·ÿ·ÿ·ÿ¶ÿµÿ¹ÿ¯ÿ«ÿ´ÿ½ÿ»ÿ¸ÿ©ÿ²ÿÀÿ¸ÿ°ÿ²ÿ´ÿ·ÿ³ÿ±ÿ³ÿ±ÿ¯ÿ¯ÿµÿÁÿ¹ÿ¯ÿ²ÿ¶ÿ´ÿ«ÿ³ÿºÿµÿ±ÿ¶ÿ«ÿ­ÿ«ÿµÿ¼ÿ¼ÿ¹ÿ±ÿ¯ÿ¸ÿ¸ÿ¼ÿ®ÿ´ÿ°ÿ²ÿ¬ÿ¯ÿ¯ÿ¬ÿ¬ÿ¬ÿ¾ÿ²ÿ¨ÿ½ÿ±ÿ¼ÿ¶ÿµÿ¹ÿ¯ÿ§ÿ°ÿ·ÿ´ÿ¬ÿÿ­ÿ²ÿ²ÿ«ÿ¯ÿ­ÿ®ÿµÿ¼ÿ½ÿ¶ÿ³ÿÌÿ»ÿ»ÿ´ÿ¿ÿÆÿÁÿ¹ÿ­ÿ§ÿ°ÿ¬ÿ§ÿ¶ÿ²ÿ¹ÿ´ÿ´ÿ¯ÿ¸ÿ¿ÿ»ÿ¾ÿÁÿªÿ¬ÿ·ÿÂÿ¿ÿ´ÿ¶ÿ´ÿ¬ÿªÿ¨ÿ©ÿ³ÿ©ÿ¨ÿ°ÿ±ÿ³ÿ³ÿ­ÿ±ÿµÿ¶ÿ¾ÿ¶ÿ´ÿ»ÿÿÿ«ÿ¿ÿ´ÿ©ÿ²ÿ¶ÿ·ÿÏÿ·ÿ±ÿµÿ°ÿ¹ÿ³ÿ±ÿ²ÿ®ÿ¯ÿ¸ÿ¾ÿ²ÿ®ÿ³ÿªÿ§ÿªÿ¯ÿ´ÿ¸ÿ»ÿ¹ÿ±ÿÂÿ¹ÿ½ÿ¶ÿ®ÿ²ÿ¶ÿ¶ÿ»ÿ¾ÿ¹ÿÿ³ÿ°ÿ©ÿÿ¥ÿ¯ÿºÿÄÿºÿ¶ÿ´ÿÀÿ´ÿ³ÿ¶ÿ®ÿ¥ÿ¬ÿ´ÿ©ÿ¼ÿ©ÿ¦ÿ£ÿ°ÿ±ÿ­ÿ¬ÿ¶ÿÀÿ¸ÿ±ÿ°ÿºÿ³ÿ°ÿ¦ÿ¯ÿ°ÿ¯ÿ´ÿ°ÿ§ÿªÿ¬ÿÀÿ¥ÿ£ÿ²ÿ»ÿ·ÿ°ÿ´ÿ½ÿ¿ÿÂÿ¦ÿ±ÿ°ÿ®ÿªÿ¥ÿ¯ÿ·ÿ¦ÿ¿ÿ²ÿ´ÿ³ÿµÿ³ÿ®ÿ¯ÿ¤ÿ¢ÿ´ÿ¤ÿ­ÿ°ÿ±ÿµÿµÿ±ÿµÿÅÿ­ÿ±ÿ¹ÿ®ÿ´ÿ¾ÿ·ÿ°ÿºÿ·ÿ¶ÿ¹ÿÿ®ÿ¶ÿ´ÿ´ÿ´ÿ´ÿ·ÿ­ÿ¯ÿÿ¢ÿ®ÿ®ÿ§ÿ§ÿ­ÿ²ÿ³ÿ¹ÿ²ÿ¶ÿ·ÿ¯ÿ²ÿÃÿ»ÿ»ÿÀÿ©ÿªÿ­ÿ¬ÿªÿ«ÿ®ÿ³ÿ¨ÿ£ÿ¦ÿ½ÿ²ÿ­ÿ°ÿ¨ÿ³ÿ«ÿ ÿÿÿÿÿÿÿÿÿÿÿÿÿÿ ÿ®ÿ¬ÿÿÿÿoÿyÿÿÿÿÿyÿ[ÿ^ÿYÿeÿfÿ`ÿeÿqÿiÿÿ¨ÿ«ÿ¨ÿªÿ°ÿ¦ÿ¢ÿ¥ÿ­ÿ§ÿÿÿ¦ÿ°ÿÁÿÿªÿ¾ÿ´ÿ¯ÿ¬ÿ¬ÿªÿÿ®ÿ¦ÿ¢ÿÿÿ¬ÿ±ÿ¦ÿÿ¡ÿÿ¯ÿ¤ÿÿ§ÿ©ÿ¤ÿ£ÿ¥ÿ£ÿ¦ÿ¸ÿ·ÿ·ÿ¶ÿ²ÿ²ÿ³ÿ±ÿÂÿ¦ÿÅÿ¹ÿ±ÿ²ÿµÿ´ÿ¥ÿ¯ÿ¸ÿ¢ÿ¨ÿ­ÿ±ÿ¶ÿ²ÿ­ÿ¸ÿ±ÿ³ÿ¸ÿ´ÿ½ÿ­ÿ©ÿºÿ³ÿªÿ·ÿ»ÿ®ÿ°ÿªÿ¨ÿµÿ¾ÿ¶ÿ©ÿ¥ÿºÿ¬ÿ¬ÿ²ÿ¹ÿ²ÿ¤ÿ¨ÿ²ÿ¬ÿ´ÿ°ÿ»ÿ¶ÿ½ÿ¾ÿ¿ÿÄÿ»ÿ·ÿºÿ¶ÿ¿ÿ»ÿ±ÿ¹ÿ¶ÿ¢ÿ©ÿ©ÿµÿ°ÿµÿ¶ÿºÿÆÿÆÿ²ÿ§ÿ´ÿ³ÿ¹ÿ½ÿ«ÿ©ÿªÿµÿ¼ÿ·ÿ°ÿÿÿ¯ÿ°ÿ®ÿ¡ÿ§ÿ¹ÿ°ÿÿÿÿ³ÿ³ÿ®ÿªÿ«ÿ¸ÿ²ÿ¡ÿ ÿ±ÿªÿ¬ÿ´ÿ¦ÿ¿ÿ³ÿ¼ÿ·ÿ¢ÿ¦ÿ³ÿ¥ÿ¡ÿ®ÿ¨ÿ®ÿ®ÿ¨ÿ©ÿ­ÿ³ÿ¾ÿ¸ÿ¥ÿ£ÿ·ÿ¶ÿ·ÿ°ÿ¶ÿ­ÿ¢ÿ´ÿÄÿ¹ÿ¤ÿ«ÿ¯ÿ³ÿ«ÿ´ÿ²ÿµÿºÿ³ÿ»ÿ¥ÿ¥ÿ¨ÿ¼ÿ³ÿ­ÿ¨ÿ¨ÿ®ÿ¶ÿºÿ²ÿ¡ÿ»ÿ©ÿÿ§ÿ´ÿ²ÿ²ÿ¬ÿ¦ÿ­ÿ°ÿ®ÿ¶ÿ©ÿËÿ¸ÿ¶ÿ¥ÿ­ÿ·ÿµÿ½ÿÁÿ¸ÿ®ÿ³ÿ©ÿÅÿ»ÿªÿ®ÿ·ÿºÿµÿ¬ÿ±ÿ¶ÿ¶ÿ¹ÿ¿ÿ®ÿ»ÿ²ÿªÿ°ÿ°ÿ³ÿµÿ§ÿ½ÿ²ÿÿ®ÿ¶ÿ½ÿ«ÿ¥ÿ°ÿ¶ÿ²ÿ¨ÿ§ÿµÿ»ÿÅÿªÿ¡ÿ­ÿ·ÿ¹ÿ¸ÿ¶ÿµÿµÿ·ÿ«ÿ¶ÿ¾ÿÂÿÄÿÂÿ¿ÿ¿ÿ¸ÿ±ÿ¸ÿ»ÿ°ÿµÿ´ÿÓÿªÿ®ÿ²ÿ¶ÿ±ÿ²ÿ³ÿ´ÿºÿ§ÿ¬ÿ¼ÿ®ÿ¯ÿ·ÿÂÿ·ÿ±ÿ¶ÿ¾ÿÀÿ·ÿ°ÿ¼ÿ·ÿ±ÿ§ÿ·ÿ¥ÿ§ÿ¦ÿ£ÿ¢ÿ§ÿ­ÿ§ÿÿ®ÿ³ÿµÿ«ÿ¹ÿ°ÿ°ÿªÿ®ÿµÿ¬ÿ®ÿ¸ÿ±ÿ¯ÿµÿ´ÿ«ÿ¥ÿºÿªÿ¶ÿ§ÿ°ÿ½ÿÃÿ¹ÿ©ÿ®ÿ¹ÿÆÿ²ÿ§ÿ©ÿ½ÿºÿ¬ÿ¶ÿ¿ÿ²ÿ°ÿ¯ÿ«ÿºÿºÿ­ÿ¬ÿ§ÿ´ÿ¿ÿ¯ÿ­ÿ·ÿ«ÿ¨ÿ­ÿ­ÿ­ÿ´ÿºÿ¯ÿ½ÿÃÿ¹ÿ²ÿµÿ³ÿ¯ÿ¯ÿ®ÿ¼ÿºÿ´ÿ¼ÿ¶ÿ­ÿ«ÿ°ÿºÿ³ÿÿ¨ÿ®ÿ¦ÿ¡ÿ©ÿ´ÿÄÿÂÿ·ÿ¸ÿ¯ÿ³ÿªÿ´ÿ·ÿ½ÿ¿ÿ½ÿµÿ§ÿ£ÿ¶ÿ»ÿ´ÿ¼ÿ¹ÿ§ÿ«ÿ¼ÿ°ÿ¸ÿ³ÿ®ÿÿÁÿ¶ÿ²ÿ¸ÿµÿµÿ·ÿ¶ÿ³ÿ¯ÿ³ÿ´ÿÁÿÅÿ»ÿÆÿ¯ÿ²ÿ³ÿµÿ¯ÿ¸ÿ¶ÿ«ÿ´ÿ¿ÿ»ÿ·ÿ°ÿÃÿ¸ÿÆÿ­ÿ«ÿ»ÿ»ÿ»ÿ¶ÿ¯ÿ¯ÿ±ÿ·ÿ¼ÿ´ÿ²ÿ³ÿ¬ÿ¸ÿ®ÿ½ÿ¶ÿ§ÿ®ÿ½ÿ®ÿ·ÿÇÿ·ÿ¢ÿ§ÿ­ÿ¬ÿÁÿÃÿ²ÿ ÿ¤ÿ³ÿ¬ÿ¾ÿÄÿ¼ÿ¸ÿ´ÿ°ÿ¸ÿ³ÿ¨ÿ³ÿºÿ²ÿ´ÿ£ÿÿ±ÿ¹ÿ²ÿ¯ÿ¤ÿ¸ÿµÿ ÿÿ±ÿ·ÿªÿ¬ÿµÿ¾ÿ¶ÿ¦ÿ´ÿ¯ÿ¼ÿ¨ÿ¦ÿÿ¯ÿÿ®ÿ¯ÿµÿ¦ÿ¯ÿ¯ÿ©ÿ¬ÿ±ÿ¬ÿÿ£ÿ¥ÿ£ÿ§ÿÿ¬ÿ­ÿ²ÿ¢ÿ¤ÿ¢ÿ¬ÿ¬ÿªÿ¯ÿ®ÿ­ÿ­ÿ¤ÿ¢ÿ©ÿ¤ÿªÿªÿÿÿ¤ÿÿ¦ÿªÿ¬ÿ¤ÿ²ÿµÿ²ÿ°ÿ®ÿ¶ÿ¬ÿÿ¢ÿ¢ÿ¡ÿ«ÿ«ÿ¥ÿ©ÿ¦ÿºÿ±ÿ²ÿºÿ¤ÿ¥ÿÿÿÿ ÿÿÿÿÿÿ£ÿ«ÿ±ÿ±ÿ¡ÿÿÿ¥ÿÿ¤ÿ¥ÿ¡ÿ¡ÿ¦ÿÿÿ ÿ ÿ­ÿ«ÿÿ¢ÿ¨ÿ§ÿ ÿ¤ÿÿÿ³ÿ¿ÿ»ÿÿ¢ÿ§ÿ¥ÿÿ®ÿ¯ÿ«ÿ¬ÿ¯ÿ´ÿ­ÿ§ÿ§ÿ£ÿ¤ÿ¥ÿ£ÿÿµÿ­ÿ¸ÿÿ±ÿ¸ÿ·ÿ¥ÿ´ÿ»ÿ£ÿªÿªÿ²ÿ²ÿ¯ÿ³ÿµÿ¬ÿ¨ÿ®ÿ«ÿ©ÿªÿ½ÿ´ÿ®ÿ´ÿ·ÿÿ¹ÿ³ÿ«ÿ§ÿ®ÿ°ÿ¥ÿ¢ÿ­ÿ±ÿ´ÿ³ÿ±ÿ´ÿ´ÿ´ÿ´ÿ±ÿ·ÿ¼ÿ¸ÿ¸ÿ®ÿ±ÿ¦ÿ®ÿ§ÿÿÿ¬ÿ¹ÿÿ·ÿ±ÿÿ¡ÿ­ÿ¯ÿ­ÿ´ÿ¸ÿ´ÿ·ÿ®ÿ¼ÿªÿ§ÿ¬ÿ°ÿ´ÿ°ÿ«ÿ©ÿ¹ÿµÿÁÿ»ÿ­ÿ³ÿ®ÿ´ÿ­ÿ¶ÿ´ÿ¯ÿ¬ÿ¥ÿªÿ³ÿ²ÿ¥ÿ¯ÿ¸ÿ°ÿ±ÿ£ÿ±ÿ¼ÿÉÿ£ÿ¼ÿ³ÿ«ÿ¹ÿÿ§ÿ¬ÿ±ÿ¾ÿ»ÿ»ÿ°ÿ®ÿ±ÿªÿªÿ®ÿ¤ÿ¦ÿ¸ÿ¼ÿ´ÿ¸ÿ½ÿ²ÿ®ÿ¿ÿ»ÿ±ÿ­ÿ¯ÿ²ÿ±ÿ¾ÿÉÿ¶ÿ¨ÿºÿ¦ÿ¯ÿ»ÿºÿ³ÿºÿ»ÿ³ÿ³ÿ³ÿ¹ÿ­ÿ­ÿ¦ÿÿªÿ£ÿ¢ÿºÿ¶ÿ°ÿ¬ÿ²ÿ¯ÿ¦ÿÃÿÂÿ©ÿ°ÿ³ÿ©ÿ­ÿ®ÿ¬ÿ¹ÿ¹ÿ³ÿ±ÿ¨ÿ¨ÿ´ÿ·ÿµÿ¶ÿ¼ÿ±ÿ¬ÿ°ÿ³ÿ¦ÿ®ÿ½ÿ¶ÿ»ÿ¤ÿ¦ÿ®ÿªÿºÿ°ÿ®ÿÂÿÂÿÅÿºÿ®ÿ¯ÿ®ÿ¦ÿ ÿ¥ÿ¾ÿËÿ¶ÿªÿ¨ÿ¢ÿ°ÿµÿ¹ÿ³ÿ²ÿ±ÿ¿ÿ­ÿÁÿ±ÿ¤ÿÿ³ÿ¯ÿ¦ÿ°ÿ¶ÿ­ÿ°ÿ®ÿ®ÿµÿªÿ«ÿ°ÿ±ÿ³ÿ±ÿÿ ÿ²ÿ¢ÿÿ®ÿ¯ÿ«ÿ¤ÿ¥ÿÿ®ÿ¸ÿ­ÿ¢ÿ£ÿ¦ÿ«ÿ­ÿ«ÿ¾ÿ¬ÿ¶ÿªÿÿÿ³ÿ¶ÿÿÿ©ÿ´ÿ°ÿ¨ÿ£ÿ¡ÿ­ÿ²ÿ®ÿºÿ´ÿ©ÿ§ÿÿµÿ«ÿ¡ÿÿÿ£ÿªÿ¦ÿÿ¥ÿ»ÿÿ©ÿ¤ÿ£ÿ°ÿÇÿ°ÿºÿµÿ¬ÿÿ«ÿ«ÿ¢ÿ«ÿ¹ÿ·ÿ°ÿ­ÿ³ÿ¸ÿ¬ÿ°ÿÆÿ½ÿµÿ¼ÿ»ÿ¸ÿ¤ÿ±ÿ¯ÿºÿ¹ÿ®ÿ±ÿ§ÿªÿ©ÿÿ¸ÿ¸ÿ¤ÿ±ÿ«ÿ³ÿ³ÿ¼ÿ«ÿ«ÿ§ÿ¤ÿ¬ÿµÿ¶ÿ¶ÿ¹ÿ´ÿ¢ÿ¤ÿ­ÿµÿµÿ¬ÿ¯ÿ²ÿ¼ÿºÿ ÿªÿ»ÿ½ÿ»ÿ¹ÿ¤ÿ«ÿ®ÿ¦ÿ®ÿ¨ÿÿ£ÿ¦ÿ¬ÿ²ÿ´ÿ´ÿ³ÿ®ÿ®ÿ ÿ·ÿµÿ¯ÿ¦ÿ±ÿ´ÿ®ÿ§ÿ±ÿµÿ¶ÿ°ÿ¥ÿ¢ÿ¨ÿ©ÿ¦ÿ®ÿ¬ÿ±ÿ¸ÿ°ÿ¬ÿ»ÿ±ÿ®ÿ¶ÿÿÿ¼ÿ£ÿÿºÿ­ÿÃÿ²ÿ¹ÿ°ÿ©ÿ©ÿªÿ¯ÿªÿ³ÿ·ÿ³ÿ²ÿ¸ÿ¥ÿ¥ÿ³ÿ³ÿºÿ½ÿ§ÿ ÿ¬ÿ³ÿ¾ÿ½ÿ¯ÿ­ÿ¬ÿ·ÿÁÿ«ÿ¨ÿ°ÿ¯ÿ°ÿ³ÿ³ÿ¼ÿ¯ÿÿ²ÿ¥ÿ´ÿÅÿ´ÿ­ÿ§ÿÿ¡ÿÁÿ«ÿ«ÿ®ÿ¯ÿÿ§ÿºÿ¶ÿªÿ²ÿµÿ©ÿ¦ÿ±ÿ¨ÿ¨ÿ±ÿÿ¨ÿÁÿ´ÿªÿ¡ÿÿ®ÿºÿªÿ®ÿ­ÿ¨ÿ¨ÿ­ÿ®ÿ¬ÿ³ÿ¸ÿ¬ÿ®ÿ°ÿ·ÿ©ÿ©ÿµÿ¸ÿ¦ÿ²ÿ¡ÿªÿ®ÿ§ÿ«ÿ§ÿ­ÿ­ÿ²ÿ¹ÿ¾ÿ·ÿÿ°ÿ¡ÿ¡ÿ«ÿ®ÿ­ÿ°ÿ¶ÿ²ÿºÿÂÿµÿ£ÿÿ«ÿ¡ÿ¥ÿ§ÿ´ÿ·ÿ¾ÿ³ÿ²ÿµÿ«ÿ¥ÿ¦ÿÿyÿcÿ}ÿ¨ÿÿ®ÿ¤ÿ²ÿ®ÿ¬ÿ¯ÿ°ÿ¯ÿ­ÿ­ÿ´ÿµÿ¯ÿ©ÿ·ÿ¶ÿ´ÿµÿ¶ÿ³ÿ¬ÿ±ÿ§ÿ¦ÿ¨ÿ¬ÿ¶ÿ¬ÿÿÿªÿ¯ÿ¸ÿ¸ÿ³ÿ´ÿ²ÿ°ÿÿÿÿ¨ÿ­ÿ¯ÿªÿ¯ÿÿ¨ÿ°ÿ³ÿ ÿÄÿÿÿ§ÿÁÿ¦ÿ²ÿ±ÿ®ÿ²ÿ±ÿ±ÿÁÿªÿÿ²ÿµÿ¶ÿ«ÿ¬ÿºÿÄÿ³ÿªÿ²ÿ­ÿÿÿ¯ÿ®ÿ©ÿ©ÿ³ÿ»ÿ½ÿÂÿ²ÿÿÿÿÿÿ°ÿ§ÿ²ÿ¥ÿ±ÿ¬ÿªÿ©ÿ»ÿ´ÿ³ÿ®ÿ°ÿÿÿ¯ÿ­ÿ¯ÿ®ÿºÿ®ÿ²ÿ»ÿ®ÿ³ÿ»ÿ½ÿµÿ¨ÿ£ÿ®ÿ²ÿ®ÿ¤ÿ¥ÿµÿ¶ÿµÿ­ÿ§ÿ´ÿ¤ÿ£ÿ­ÿ®ÿ ÿ ÿ¹ÿ¥ÿ·ÿ°ÿ§ÿ¬ÿÿ­ÿ¶ÿ»ÿ²ÿ°ÿµÿ®ÿ¯ÿÁÿ¯ÿ±ÿ·ÿµÿ·ÿ«ÿ©ÿ²ÿ¸ÿ°ÿÃÿÃÿ¶ÿ­ÿ¸ÿ²ÿ¹ÿ´ÿ°ÿªÿ²ÿ»ÿ´ÿ·ÿ³ÿ¬ÿ·ÿ·ÿ³ÿ·ÿ­ÿ²ÿ±ÿ°ÿ·ÿ®ÿ¦ÿ°ÿ´ÿªÿ°ÿ®ÿ³ÿ«ÿ°ÿ¬ÿ¸ÿµÿ»ÿÉÿ´ÿ±ÿªÿ«ÿ¬ÿ¶ÿ½ÿ­ÿ´ÿ¦ÿ°ÿ¶ÿ¸ÿ»ÿ­ÿ­ÿ²ÿ¾ÿ±ÿªÿ®ÿ·ÿ³ÿ´ÿ¼ÿ·ÿµÿªÿªÿ¬ÿ°ÿÿ¨ÿ¹ÿ¶ÿ¸ÿ¤ÿ«ÿ´ÿ³ÿªÿ¯ÿ¦ÿºÿ«ÿ±ÿ·ÿ»ÿ¶ÿ»ÿ¹ÿºÿÁÿ²ÿ´ÿ°ÿ¶ÿ²ÿ·ÿ±ÿªÿÊÿÁÿ³ÿ«ÿ©ÿ¶ÿ³ÿ­ÿ³ÿ»ÿ½ÿ¼ÿ»ÿ·ÿ­ÿ©ÿ·ÿ·ÿ³ÿ°ÿ¶ÿªÿªÿ´ÿ¹ÿ¾ÿ¸ÿ­ÿ»ÿ£ÿ«ÿ¿ÿÿ¯ÿ¯ÿ²ÿ¦ÿ­ÿ§ÿºÿ¹ÿ³ÿÁÿ¦ÿ§ÿ«ÿ¬ÿ®ÿªÿ´ÿ¸ÿ©ÿ°ÿ¼ÿªÿ¢ÿ³ÿ¾ÿ»ÿ³ÿ³ÿªÿÿªÿ²ÿºÿ»ÿ®ÿ¨ÿ¯ÿ©ÿ­ÿ¶ÿÂÿ³ÿ¶ÿ©ÿÿ¢ÿ¢ÿ¢ÿ±ÿ®ÿºÿÿµÿ¶ÿ­ÿ®ÿ·ÿ§ÿ±ÿ°ÿ§ÿ§ÿÿÿ¨ÿ£ÿ¤ÿªÿ­ÿ©ÿ§ÿ³ÿ¶ÿ°ÿ²ÿ³ÿ¶ÿ²ÿ·ÿ¾ÿ¾ÿÂÿÂÿ¬ÿÁÿºÿ¶ÿ²ÿÿ§ÿ°ÿ½ÿ¯ÿ·ÿ¨ÿ¤ÿ£ÿ¡ÿ«ÿ­ÿÆÿ®ÿºÿµÿ§ÿ¦ÿ§ÿ¥ÿ¯ÿ´ÿ¸ÿ´ÿ¹ÿ¬ÿÿ¬ÿ¸ÿ±ÿ²ÿ±ÿ®ÿ½ÿ¤ÿ«ÿ­ÿ®ÿ³ÿ©ÿ£ÿ ÿ­ÿ±ÿ¸ÿ§ÿ©ÿ¤ÿ²ÿ­ÿ¦ÿ°ÿ»ÿ¹ÿ¨ÿÿ­ÿµÿ¼ÿ®ÿ«ÿºÿ½ÿ»ÿ·ÿ¢ÿ§ÿ½ÿ¸ÿ·ÿ«ÿ²ÿ±ÿ©ÿ¶ÿ²ÿÃÿ¾ÿ²ÿ£ÿ½ÿºÿ©ÿ·ÿ°ÿ²ÿ ÿ¬ÿ¸ÿµÿ´ÿªÿÀÿ»ÿ¹ÿµÿ«ÿ¯ÿºÿ¬ÿªÿ³ÿ³ÿ°ÿ·ÿÄÿ¸ÿ­ÿ²ÿ®ÿÂÿ¦ÿ²ÿ±ÿ¤ÿ³ÿ³ÿ¸ÿºÿªÿ¨ÿ£ÿ²ÿ¿ÿ»ÿ®ÿ«ÿ±ÿ´ÿ¯ÿ«ÿ£ÿ­ÿ¸ÿ·ÿ«ÿµÿ´ÿ«ÿ³ÿ°ÿ¬ÿµÿ²ÿ°ÿ­ÿªÿ³ÿ°ÿ´ÿ¹ÿµÿ©ÿºÿ³ÿ«ÿ³ÿ¬ÿ¦ÿ¥ÿ«ÿ¼ÿ¨ÿ°ÿ°ÿ²ÿ¹ÿ¶ÿ®ÿ«ÿ±ÿ¸ÿºÿ²ÿ¨ÿ®ÿ³ÿµÿ¼ÿ±ÿ°ÿ¨ÿ­ÿ¿ÿÁÿ­ÿ®ÿ²ÿ±ÿ³ÿ¸ÿºÿ£ÿµÿ¦ÿ¤ÿÇÿ²ÿ­ÿ­ÿ³ÿ¦ÿ®ÿ³ÿ¯ÿ¸ÿ¿ÿ¶ÿµÿÂÿÀÿ·ÿµÿ±ÿÁÿ²ÿ¹ÿ´ÿ²ÿ»ÿÉÿ³ÿÿ¯ÿ³ÿÁÿ®ÿÁÿ¸ÿ©ÿ³ÿªÿ¡ÿªÿ¯ÿ°ÿ±ÿ¶ÿ¹ÿ²ÿ¯ÿ³ÿ¯ÿ¬ÿ´ÿÿ¤ÿ°ÿ©ÿ¨ÿ±ÿ ÿ¯ÿ«ÿÁÿ¬ÿ¬ÿºÿ³ÿ©ÿ«ÿ³ÿºÿ­ÿ·ÿ¹ÿ¶ÿ¶ÿ´ÿ¸ÿ¿ÿÂÿ®ÿ©ÿ¶ÿµÿ­ÿÿ¯ÿ²ÿÂÿ±ÿµÿÀÿ²ÿÅÿ¼ÿ´ÿµÿ³ÿ©ÿÿ ÿ°ÿ°ÿ°ÿ®ÿªÿ±ÿ»ÿ³ÿ¤ÿmÿÿbÿ©ÿ±ÿ°ÿ±ÿ¸ÿ·ÿ®ÿ¹ÿ©ÿ¸ÿ´ÿ´ÿ­ÿ­ÿ­ÿ³ÿµÿÁÿ¸ÿ ÿ ÿ¦ÿ¬ÿ¸ÿ´ÿ´ÿ¶ÿ±ÿ­ÿÿ¨ÿ¯ÿºÿ¢ÿ¯ÿ ÿ§ÿªÿ²ÿµÿ¯ÿ¬ÿ±ÿ¯ÿ­ÿ°ÿ²ÿ¶ÿ¸ÿ³ÿ§ÿ¯ÿ´ÿ³ÿºÿ¸ÿ·ÿºÿ´ÿ½ÿÈÿ¾ÿ±ÿÿÿ¬ÿ©ÿªÿ®ÿ°ÿ¡ÿ¤ÿ³ÿ¦ÿ¢ÿ¤ÿªÿ©ÿ±ÿÿÿ±ÿ ÿ§ÿ¥ÿ­ÿ§ÿ ÿ¦ÿ¥ÿ¦ÿ ÿÿÿ¤ÿ¢ÿ¢ÿ ÿ¦ÿ¢ÿ¥ÿ¬ÿÿÿÿªÿÿÿ£ÿ¥ÿ§ÿ¢ÿªÿ¤ÿ£ÿ¥ÿ¤ÿÿÿ ÿ¦ÿ¬ÿ­ÿªÿªÿÿ ÿ¦ÿ°ÿ¡ÿ¹ÿ¸ÿ­ÿ¡ÿ ÿÿÿ ÿÿ§ÿ£ÿ£ÿ¡ÿÿÿÿ®ÿÿ¨ÿÄÿ¹ÿ¦ÿ ÿ©ÿ ÿ§ÿÿÿªÿ¬ÿ¶ÿ¯ÿ£ÿ¥ÿ ÿÿ¨ÿ£ÿªÿÿÿ¯ÿ¼ÿÿ±ÿ¦ÿ¤ÿ¹ÿ¼ÿ¬ÿ±ÿÿÿ©ÿ­ÿ¸ÿÀÿ»ÿÃÿ²ÿ§ÿ¼ÿ¯ÿÃÿ¯ÿ°ÿ«ÿ®ÿ¸ÿÁÿÿ¤ÿµÿ±ÿ°ÿ±ÿ²ÿ½ÿºÿ·ÿ²ÿ¸ÿ±ÿÿÂÿ¾ÿÍÿ­ÿµÿ¾ÿ·ÿ°ÿ²ÿ·ÿ¨ÿÿ¸ÿ¼ÿ´ÿ´ÿªÿºÿ¬ÿ­ÿ¤ÿ±ÿ ÿ°ÿ­ÿ¹ÿ¶ÿ©ÿ«ÿ·ÿ·ÿ®ÿµÿ¿ÿµÿ§ÿ·ÿ³ÿ®ÿÁÿ§ÿÀÿ³ÿ¶ÿ°ÿ±ÿ¨ÿ©ÿ±ÿ¬ÿ«ÿ±ÿ²ÿ¦ÿ¬ÿ¹ÿ©ÿ»ÿ²ÿ¶ÿµÿ²ÿ»ÿ¹ÿ¶ÿ´ÿ³ÿ¸ÿºÿ²ÿ²ÿ°ÿ²ÿ¦ÿÿ¸ÿÿ§ÿ²ÿ¥ÿªÿÂÿÃÿ°ÿ¨ÿ¯ÿ¶ÿ¯ÿ³ÿÄÿ¸ÿ¶ÿµÿ¶ÿ«ÿ«ÿ±ÿ¸ÿ°ÿ¦ÿ²ÿ¹ÿ¬ÿ¨ÿ¬ÿ¯ÿ°ÿ¯ÿ·ÿ¨ÿÁÿµÿµÿ¨ÿ±ÿÀÿ¹ÿ´ÿ¹ÿ·ÿ¹ÿ¾ÿ¹ÿÇÿ³ÿ¹ÿ·ÿÀÿÁÿºÿºÿÆÿËÿÂÿ¾ÿ»ÿ®ÿ±ÿ¿ÿ·ÿ¾ÿ»ÿ®ÿ¼ÿ¶ÿ½ÿ»ÿ¸ÿµÿµÿ¹ÿ²ÿ©ÿ¸ÿ§ÿ¨ÿ½ÿ²ÿ«ÿ¹ÿ´ÿÿ±ÿÀÿ°ÿ©ÿµÿ¼ÿ¶ÿ°ÿªÿ¶ÿÿÈÿ»ÿÁÿ²ÿªÿ¨ÿ§ÿ«ÿ­ÿ¯ÿµÿ®ÿ½ÿ¶ÿ¸ÿ¹ÿ·ÿ¢ÿ¼ÿ±ÿ§ÿ¬ÿ­ÿ·ÿÂÿ¬ÿÿ£ÿ³ÿ®ÿ°ÿ¹ÿµÿ¸ÿ¶ÿ¯ÿ¸ÿÂÿºÿ²ÿ¶ÿ±ÿªÿ­ÿ»ÿ«ÿ«ÿ·ÿ­ÿªÿ´ÿ½ÿ¸ÿ±ÿ´ÿ±ÿ½ÿ³ÿ¡ÿ¯ÿµÿºÿ¿ÿµÿ«ÿ«ÿ°ÿ¬ÿ¤ÿ¯ÿ¬ÿÀÿ¶ÿ­ÿ»ÿ¶ÿ£ÿ«ÿºÿ¿ÿ¼ÿ¸ÿ´ÿ¨ÿ©ÿ¶ÿ¸ÿ¸ÿ¦ÿ¤ÿ¢ÿ¬ÿ¯ÿ±ÿºÿ¸ÿ´ÿ­ÿ±ÿªÿ¤ÿ·ÿ¸ÿ¬ÿ®ÿ¸ÿ´ÿ±ÿºÿ·ÿ¯ÿÿ°ÿ¦ÿ¨ÿ¦ÿÿ­ÿµÿ¶ÿºÿ±ÿ®ÿ¿ÿ­ÿ¦ÿ¬ÿ¢ÿ¢ÿ®ÿºÿ¸ÿ³ÿ±ÿ®ÿµÿ¼ÿ¨ÿ¬ÿµÿºÿ»ÿ¯ÿ¶ÿ¼ÿ´ÿ·ÿ¾ÿ¨ÿ¡ÿ¾ÿÉÿ§ÿ¸ÿÄÿºÿ¸ÿ²ÿªÿ°ÿ±ÿ¤ÿ°ÿ·ÿ¨ÿ­ÿ©ÿ¨ÿ­ÿ¬ÿ±ÿ¾ÿ¹ÿÅÿ§ÿ³ÿ¥ÿ¬ÿÃÿµÿ¬ÿ²ÿ´ÿ´ÿµÿ¯ÿ¸ÿ±ÿ±ÿ´ÿ¶ÿ²ÿ°ÿ¯ÿ®ÿ³ÿ³ÿ¯ÿÿ´ÿ³ÿªÿ¬ÿ¨ÿ¤ÿ²ÿÄÿ½ÿ©ÿÇÿ¾ÿ¿ÿ·ÿ«ÿ³ÿ»ÿ¶ÿ´ÿ¹ÿ®ÿ¡ÿ¦ÿ«ÿ¨ÿ®ÿµÿ°ÿ¬ÿ±ÿ¹ÿ¸ÿ­ÿ¹ÿÁÿ­ÿ«ÿ³ÿ¬ÿ­ÿ³ÿºÿÊÿ¸ÿ¨ÿ¾ÿÀÿ¹ÿÇÿ»ÿ¸ÿ¿ÿ°ÿ¯ÿµÿµÿ·ÿ»ÿ³ÿ¸ÿ±ÿ©ÿ²ÿ»ÿ°ÿ¶ÿ²ÿ¸ÿ§ÿ«ÿ²ÿ»ÿ¾ÿ²ÿ¯ÿÀÿ©ÿ®ÿªÿÁÿ¾ÿºÿ¯ÿ§ÿ³ÿ±ÿªÿ¿ÿ¯ÿËÿÇÿ¾ÿ¯ÿ¡ÿ©ÿÀÿ­ÿºÿ£ÿ¨ÿ¬ÿ³ÿ¶ÿ²ÿ¬ÿ¦ÿ§ÿ ÿ¼ÿ­ÿ²ÿ´ÿ¼ÿ¾ÿ¶ÿ³ÿ¥ÿ¨ÿ«ÿ¤ÿ²ÿ´ÿ³ÿ°ÿ²ÿ·ÿ°ÿÿÿÿÿÿÿÿÿ¬ÿÄÿ¯ÿÿ¸ÿ®ÿ®ÿ«ÿ®ÿºÿ¾ÿ²ÿ±ÿ¶ÿ§ÿªÿ¬ÿ«ÿ«ÿ±ÿ´ÿ©ÿÿ±ÿÅÿ´ÿ¥ÿ¦ÿ¬ÿ¯ÿ¢ÿÿÿÿÿÿÿÿÿÿÿpÿÿÿÿªÿ«ÿÿªÿÿsÿuÿlÿuÿzÿ}ÿÿoÿXÿoÿ\ÿfÿwÿrÿnÿxÿ~ÿ³ÿ®ÿ³ÿ¶ÿµÿºÿ£ÿ£ÿ¬ÿ¬ÿ¦ÿ¢ÿ¥ÿ©ÿ¤ÿ«ÿ¤ÿ®ÿ¯ÿ­ÿ©ÿ¨ÿ¥ÿ¤ÿ¬ÿ¬ÿ¤ÿ§ÿ¨ÿ¢ÿ¬ÿ´ÿ§ÿÿ¡ÿªÿ³ÿ¬ÿ¢ÿ®ÿ²ÿ¦ÿ¤ÿªÿ«ÿ¬ÿ¾ÿÀÿ¸ÿµÿ³ÿ²ÿ¿ÿªÿ°ÿ©ÿ²ÿ³ÿ¸ÿÃÿÃÿ®ÿÿ¬ÿ´ÿ¨ÿ³ÿ¸ÿ¾ÿºÿ®ÿ¬ÿ´ÿ·ÿ±ÿ¶ÿ¼ÿ³ÿ¬ÿ­ÿ¨ÿÿ­ÿ¾ÿ¸ÿ³ÿ¶ÿ¬ÿ¦ÿ­ÿ¸ÿ¾ÿ»ÿ¶ÿ¹ÿ§ÿ­ÿ­ÿ°ÿ³ÿ­ÿªÿ·ÿ³ÿ¾ÿ¸ÿ½ÿ·ÿ³ÿµÿ³ÿ³ÿ¼ÿ©ÿªÿ¦ÿ´ÿ³ÿ¯ÿ´ÿ´ÿ¨ÿ©ÿ²ÿ¾ÿ·ÿ§ÿ¤ÿ¬ÿ¶ÿ¯ÿ¡ÿ¤ÿ­ÿ°ÿ¯ÿ±ÿ®ÿ­ÿ«ÿ³ÿºÿ¸ÿ°ÿ ÿ²ÿ°ÿ·ÿºÿ³ÿ¨ÿ§ÿ­ÿ­ÿªÿ¯ÿ¿ÿºÿ°ÿ·ÿ¶ÿ¶ÿªÿÿ¥ÿ¬ÿ°ÿ·ÿ®ÿ´ÿ»ÿ²ÿ¤ÿ¢ÿ ÿÿ¬ÿ®ÿ¢ÿ¬ÿ¡ÿªÿ®ÿ§ÿ©ÿ³ÿ³ÿ¨ÿ¯ÿªÿ¬ÿ­ÿ¹ÿ¨ÿ«ÿ¯ÿ«ÿ¨ÿ«ÿ¾ÿÃÿ­ÿ³ÿ°ÿ­ÿ¬ÿ®ÿ²ÿ¸ÿ»ÿ²ÿ¶ÿ´ÿªÿ®ÿ»ÿ»ÿ²ÿ³ÿ«ÿ¢ÿ­ÿ¹ÿ¼ÿ°ÿ¸ÿ¦ÿÿ§ÿµÿ²ÿ°ÿ®ÿªÿ´ÿ±ÿ°ÿ¦ÿ¥ÿ¹ÿ·ÿ¸ÿ³ÿ©ÿ£ÿ¦ÿ¯ÿªÿºÿµÿÂÿÂÿ­ÿ¬ÿ­ÿµÿºÿµÿ³ÿ´ÿ°ÿ¸ÿ³ÿ·ÿ¬ÿ¶ÿ½ÿÄÿ¸ÿ´ÿ¾ÿ´ÿ¾ÿ®ÿµÿ¼ÿ±ÿ½ÿ·ÿ¹ÿ±ÿ®ÿ³ÿµÿ²ÿ¨ÿ®ÿ³ÿ«ÿ¾ÿ©ÿÿ«ÿ±ÿ®ÿ¯ÿ¬ÿ¤ÿ¯ÿ­ÿ±ÿ´ÿ¿ÿ¾ÿÂÿ»ÿ·ÿ·ÿ¸ÿ²ÿ«ÿ´ÿ²ÿºÿ¢ÿÄÿ¼ÿ§ÿ¼ÿ¶ÿ¯ÿ¹ÿÁÿ¹ÿ±ÿµÿÀÿ«ÿ¦ÿ®ÿ¬ÿ±ÿ³ÿ®ÿ³ÿ»ÿ·ÿ¯ÿ°ÿ¹ÿÈÿºÿ¯ÿÀÿ«ÿ´ÿ·ÿ¶ÿ´ÿ³ÿ¶ÿ¹ÿ³ÿ±ÿ¸ÿ°ÿ¯ÿ´ÿ¤ÿ­ÿªÿ³ÿºÿµÿ·ÿ¿ÿ¶ÿ²ÿ²ÿ¹ÿªÿ°ÿ´ÿ´ÿ¡ÿÿ§ÿ¸ÿÁÿµÿ°ÿ¾ÿ¹ÿ·ÿ­ÿ²ÿºÿ½ÿ¿ÿ²ÿ±ÿºÿ²ÿ¬ÿ³ÿ­ÿ«ÿ¿ÿ¼ÿµÿµÿ¬ÿ³ÿ»ÿªÿ®ÿ¬ÿ²ÿºÿªÿÿ§ÿ­ÿ³ÿ¾ÿÁÿ¸ÿ°ÿ»ÿ¬ÿ©ÿ²ÿ°ÿµÿµÿ´ÿ¼ÿ¶ÿ±ÿ³ÿ­ÿ®ÿÂÿ­ÿ¨ÿ®ÿ¦ÿºÿµÿ´ÿ»ÿ»ÿµÿ²ÿ»ÿ¼ÿ­ÿ±ÿ²ÿºÿÃÿµÿ¸ÿ±ÿ­ÿ´ÿ¼ÿ´ÿ³ÿºÿ­ÿ½ÿ¬ÿÿ¿ÿ±ÿÄÿ½ÿ»ÿËÿ¶ÿ­ÿ´ÿ¥ÿ¢ÿ¼ÿÁÿ°ÿ°ÿÃÿ¶ÿ´ÿ¾ÿÁÿ³ÿ±ÿ³ÿÁÿºÿ´ÿ»ÿ¾ÿ½ÿµÿ¯ÿµÿ¬ÿÿ³ÿ¿ÿÅÿ«ÿ²ÿ¿ÿ¹ÿºÿ«ÿ§ÿ²ÿ¿ÿÂÿ´ÿ·ÿ±ÿ±ÿ¯ÿ§ÿ·ÿ³ÿ­ÿ±ÿ·ÿ§ÿ·ÿÃÿ»ÿ¨ÿÿ¦ÿªÿ»ÿ¿ÿ§ÿµÿ­ÿ¡ÿ§ÿ®ÿ¥ÿ´ÿ¯ÿ±ÿ°ÿ°ÿ¶ÿ¯ÿ­ÿµÿ¯ÿ¹ÿ°ÿ§ÿ·ÿ´ÿ¯ÿµÿªÿ²ÿ»ÿ»ÿ¬ÿ¥ÿ¬ÿ¦ÿ ÿ¥ÿ¯ÿ³ÿªÿ»ÿ°ÿ¤ÿÿÿÿ±ÿ³ÿ±ÿ°ÿ¯ÿ¤ÿ§ÿ¬ÿªÿ¨ÿªÿ±ÿ®ÿ¥ÿ¤ÿÿÿÿÿ¦ÿ°ÿ¦ÿÿ¸ÿ¸ÿ©ÿ£ÿ¡ÿ¨ÿ¸ÿÁÿ»ÿ­ÿ¢ÿ£ÿ¦ÿ¨ÿÿ£ÿÿ²ÿ¯ÿ¨ÿÿÿ©ÿµÿºÿ±ÿ¬ÿ·ÿ¶ÿ¦ÿ©ÿ¯ÿ­ÿ­ÿ°ÿµÿ¥ÿ³ÿ²ÿÿ¢ÿ¾ÿÿÿ°ÿ ÿ¢ÿ¡ÿÿ¡ÿÿÿÿÿ§ÿªÿ«ÿ§ÿÿÿ¥ÿÿ¡ÿÿÿÿ ÿ¦ÿÿÿÿ£ÿ¦ÿÿ¨ÿ°ÿ«ÿ¢ÿÿÿ¢ÿÿÿÿ¨ÿ³ÿ©ÿ¤ÿ¤ÿÿÿ¬ÿ«ÿ¨ÿ­ÿ®ÿ¨ÿ¤ÿ«ÿ³ÿªÿ¬ÿ°ÿ°ÿ²ÿ»ÿ¨ÿ¸ÿ©ÿºÿÿ¨ÿ¸ÿ«ÿ®ÿ¤ÿ¦ÿ³ÿºÿµÿ¯ÿ¯ÿ¯ÿ°ÿ¯ÿªÿ±ÿ°ÿªÿ¯ÿ¶ÿ«ÿ§ÿ©ÿ½ÿ¬ÿªÿ¤ÿ·ÿ¨ÿ¡ÿ°ÿ¯ÿ±ÿ²ÿ©ÿ®ÿ´ÿ¯ÿ¶ÿ±ÿ©ÿµÿµÿ²ÿ«ÿ³ÿ§ÿÿ¾ÿ³ÿÿ­ÿ£ÿÿ°ÿ­ÿ©ÿ¨ÿ¹ÿÃÿ»ÿ½ÿ¼ÿ«ÿ¦ÿ±ÿ«ÿ¡ÿÿªÿ¬ÿ³ÿ«ÿ´ÿ­ÿ®ÿ­ÿ¹ÿ¹ÿ°ÿ¯ÿªÿ±ÿ·ÿ¹ÿ¼ÿ»ÿ·ÿ®ÿ©ÿ³ÿ¸ÿ·ÿ»ÿ¯ÿ¬ÿªÿ¯ÿÄÿ¹ÿ¨ÿÆÿ©ÿ£ÿÿ¯ÿ¯ÿ®ÿ·ÿ²ÿ¯ÿ¸ÿ¹ÿ¸ÿ¯ÿ³ÿ°ÿ­ÿ·ÿªÿ§ÿ®ÿªÿÿ³ÿ­ÿ©ÿªÿ£ÿ­ÿ­ÿ¥ÿ«ÿ¶ÿ«ÿ½ÿµÿ¯ÿ©ÿ±ÿ²ÿ®ÿ·ÿÁÿÃÿ¾ÿ¯ÿ´ÿÄÿ½ÿ´ÿ²ÿ¹ÿÿ0ÿrÿsÿÿ©ÿ·ÿ³ÿ¶ÿÊÿ»ÿ®ÿ¾ÿ¦ÿ»ÿ»ÿ³ÿ±ÿ¬ÿ«ÿ¹ÿ¾ÿ°ÿ©ÿªÿ©ÿ©ÿ§ÿ©ÿ³ÿ²ÿ©ÿ¯ÿ³ÿ°ÿ¨ÿ¬ÿ¦ÿ«ÿ­ÿ§ÿ¸ÿºÿ¢ÿ²ÿµÿµÿ®ÿ¹ÿµÿ¿ÿ¸ÿ®ÿ¬ÿ­ÿ°ÿµÿµÿ¯ÿºÿÂÿ¦ÿÿ«ÿ©ÿºÿ½ÿ®ÿµÿ­ÿ¹ÿ¾ÿ­ÿ¼ÿ¼ÿ³ÿ«ÿ¹ÿµÿªÿ©ÿ©ÿ³ÿ§ÿªÿ«ÿ¨ÿÿ©ÿ«ÿ±ÿ¶ÿ§ÿ©ÿ¹ÿ®ÿ£ÿ©ÿ§ÿ§ÿÿ¬ÿ¨ÿ®ÿ»ÿ¨ÿ¬ÿ«ÿ¤ÿ§ÿ¯ÿ®ÿ¯ÿ«ÿ®ÿµÿ¯ÿ©ÿ¦ÿ©ÿ¤ÿ³ÿ°ÿ«ÿ»ÿµÿ©ÿµÿµÿ¸ÿºÿ²ÿµÿ³ÿ¶ÿ ÿ­ÿ¸ÿ¤ÿ¯ÿ ÿªÿÃÿ´ÿÿ£ÿ¡ÿ ÿ°ÿ§ÿ ÿ³ÿ©ÿ§ÿ»ÿ¨ÿ¢ÿ¯ÿ³ÿ«ÿ¦ÿ®ÿ»ÿºÿ¹ÿ³ÿ®ÿ¬ÿ¨ÿ´ÿ»ÿ²ÿ±ÿ¾ÿÁÿÁÿ²ÿ¤ÿ®ÿ±ÿ«ÿ³ÿ¶ÿ¶ÿ®ÿµÿ ÿÁÿ·ÿ·ÿ¹ÿ¶ÿ·ÿ«ÿµÿ»ÿªÿ«ÿ©ÿ²ÿ¶ÿ±ÿ­ÿ¶ÿ¯ÿÿ©ÿ³ÿµÿ­ÿ£ÿ±ÿ³ÿ¬ÿ¥ÿ²ÿ®ÿµÿ°ÿ¸ÿ­ÿ¥ÿÿÿ°ÿ­ÿÿÁÿ£ÿ©ÿ·ÿ±ÿ°ÿÿ©ÿ«ÿªÿ¦ÿ­ÿ«ÿ´ÿ³ÿ­ÿ ÿ¡ÿÿ¡ÿ¢ÿ¨ÿ³ÿ¯ÿ®ÿ®ÿ¨ÿ©ÿ±ÿ©ÿ§ÿ±ÿ­ÿ©ÿ·ÿ°ÿ®ÿµÿ¡ÿ²ÿºÿ«ÿÿºÿÿ½ÿ²ÿ±ÿ¼ÿªÿ·ÿ½ÿ¹ÿ«ÿ¶ÿ¶ÿµÿ¸ÿµÿÿ±ÿ¸ÿ²ÿ¸ÿ²ÿ¯ÿ­ÿ½ÿÂÿ¸ÿ¶ÿ­ÿ´ÿ¶ÿ¶ÿ¹ÿ·ÿ°ÿµÿ²ÿ±ÿ¿ÿ¡ÿ£ÿ­ÿ¥ÿÿ®ÿ¯ÿºÿÁÿÿ§ÿ²ÿ¤ÿËÿ³ÿÀÿ¯ÿ¥ÿ²ÿ¨ÿµÿªÿ®ÿ«ÿªÿ°ÿ¹ÿÀÿºÿ¯ÿ±ÿ°ÿ¼ÿÂÿ°ÿ²ÿ³ÿªÿ°ÿ²ÿ®ÿ²ÿ¯ÿ´ÿ«ÿªÿ®ÿ£ÿµÿ²ÿÅÿ¶ÿ¦ÿ®ÿ§ÿ ÿ²ÿ»ÿ¶ÿ¯ÿ ÿºÿ­ÿ¶ÿ¤ÿ¢ÿ«ÿ®ÿªÿºÿ¹ÿ¸ÿ§ÿ©ÿªÿ©ÿ´ÿµÿ±ÿ°ÿ´ÿ¸ÿ¸ÿ¸ÿ­ÿ¢ÿ­ÿ±ÿ¦ÿ§ÿ¯ÿ³ÿ°ÿ°ÿµÿ­ÿ½ÿ´ÿ°ÿÿKÿ@ÿÿ*ÿÿ¡ÿ§ÿ«ÿ©ÿ ÿ¬ÿ¹ÿ©ÿ¸ÿ¥ÿ¦ÿ´ÿ®ÿªÿ©ÿ½ÿºÿ¬ÿ´ÿ¸ÿ¯ÿ¤ÿ¥ÿ¥ÿ¥ÿ§ÿ¨ÿ°ÿ¶ÿªÿ¤ÿ­ÿ°ÿ¸ÿ½ÿ¸ÿ°ÿ¸ÿ®ÿ±ÿ£ÿ©ÿ±ÿ»ÿ¶ÿ¯ÿ²ÿÿ®ÿ¹ÿ¶ÿÿÿ¨ÿ«ÿ­ÿÅÿ¬ÿµÿ±ÿ£ÿ«ÿ«ÿ·ÿËÿ©ÿ¨ÿ¼ÿ·ÿ°ÿ®ÿ³ÿÁÿ¿ÿ´ÿ­ÿ¯ÿ¶ÿ¤ÿÿ©ÿ¯ÿ¤ÿ°ÿÁÿ¶ÿ·ÿ¹ÿ²ÿÿMÿ{ÿÿsÿ¤ÿ¯ÿ³ÿ¬ÿ¯ÿ ÿ©ÿ¤ÿ¤ÿ ÿ·ÿ³ÿ¸ÿ±ÿ©ÿ´ÿ¦ÿ©ÿ¬ÿ©ÿ²ÿµÿ²ÿ¬ÿ­ÿ¶ÿ°ÿ²ÿ­ÿ¬ÿ¯ÿ¯ÿ´ÿ¥ÿÿ±ÿ°ÿ¯ÿ¹ÿµÿ´ÿ²ÿ¨ÿ­ÿ¶ÿ´ÿ°ÿ¹ÿ«ÿ§ÿµÿ¢ÿ±ÿ ÿ´ÿ¤ÿºÿºÿ¾ÿ°ÿ£ÿ¶ÿÀÿ²ÿ¼ÿ³ÿ²ÿ±ÿ°ÿ«ÿ¯ÿ®ÿ±ÿÀÿÁÿºÿ§ÿ±ÿ®ÿ¸ÿ±ÿ«ÿ¦ÿ¢ÿ¯ÿ¹ÿ¸ÿ³ÿ«ÿ°ÿ½ÿ½ÿ¶ÿ²ÿ¶ÿ©ÿ®ÿ±ÿ¦ÿÿ°ÿ¸ÿ½ÿ¯ÿ­ÿºÿªÿ¥ÿ½ÿ³ÿ±ÿ±ÿ¾ÿ¬ÿµÿªÿ¨ÿ­ÿ³ÿ¹ÿ²ÿ»ÿ¹ÿ®ÿµÿ²ÿ³ÿ­ÿ¯ÿ¹ÿ³ÿ²ÿ´ÿ¶ÿ´ÿ§ÿªÿµÿ±ÿ¯ÿ³ÿµÿ³ÿ´ÿ©ÿ³ÿ¾ÿ»ÿºÿ±ÿ¥ÿ»ÿ¬ÿ­ÿÿ¦ÿ¦ÿ®ÿ¯ÿ«ÿªÿ¯ÿµÿ´ÿ§ÿªÿ´ÿ¹ÿ¦ÿ´ÿ®ÿºÿ³ÿºÿ¼ÿ±ÿ­ÿ¯ÿ¬ÿ¬ÿ°ÿ®ÿ¥ÿ±ÿ»ÿ¬ÿ©ÿ±ÿµÿ¶ÿ±ÿ°ÿµÿ°ÿ«ÿªÿ¯ÿ©ÿ½ÿÀÿ¯ÿÿ°ÿÿÌÿ¨ÿ¾ÿ³ÿ³ÿ§ÿºÿÅÿÿ«ÿ¨ÿ¬ÿµÿ­ÿÿ©ÿ°ÿ»ÿ´ÿ³ÿ³ÿ°ÿ²ÿ³ÿÿÿ°ÿ°ÿ§ÿ¯ÿÂÿÆÿ³ÿ±ÿ®ÿ¯ÿ­ÿªÿ¬ÿ²ÿ°ÿ©ÿ±ÿ¯ÿ¸ÿ´ÿ¤ÿ¦ÿ¥ÿµÿÿ¬ÿ§ÿ³ÿÿ¸ÿµÿ²ÿ«ÿ°ÿ«ÿ¸ÿªÿ¢ÿ¤ÿ¢ÿ£ÿ¨ÿ¦ÿ§ÿ±ÿ´ÿ´ÿ¶ÿµÿµÿ±ÿ´ÿ³ÿ¤ÿ¢ÿ½ÿ·ÿ­ÿ»ÿ»ÿ»ÿ®ÿ®ÿ¦ÿ¼ÿ­ÿ§ÿ¬ÿ¨ÿ´ÿ·ÿ¾ÿ©ÿ¯ÿ½ÿ²ÿ¬ÿ«ÿ°ÿ£ÿ¬ÿ°ÿ±ÿ©ÿ¯ÿ°ÿ­ÿ­ÿ¼ÿ½ÿ¬ÿ«ÿ®ÿ´ÿÂÿºÿ¤ÿ¨ÿ§ÿ²ÿ¸ÿ¼ÿ²ÿ²ÿ³ÿ±ÿ³ÿ©ÿ¸ÿÁÿ·ÿ¨ÿÿ³ÿ¥ÿ©ÿ¶ÿ·ÿ¼ÿ§ÿ­ÿ´ÿ¶ÿ¹ÿ²ÿ³ÿ¶ÿ¶ÿ¶ÿ°ÿ¥ÿ«ÿµÿ±ÿ±ÿ¯ÿ­ÿ¸ÿ©ÿ²ÿÀÿ¿ÿ¾ÿ´ÿ·ÿ®ÿ®ÿ²ÿ¹ÿ¨ÿ­ÿ¦ÿ¿ÿ«ÿºÿ­ÿ¢ÿ¼ÿ²ÿ²ÿ§ÿÿ¤ÿ­ÿ¯ÿ³ÿ®ÿµÿ¿ÿ°ÿ©ÿ­ÿªÿ¤ÿ£ÿ²ÿ¾ÿ½ÿÅÿµÿ²ÿ¬ÿÃÿÆÿ¨ÿ«ÿªÿ·ÿ«ÿ²ÿ±ÿ«ÿ¬ÿ§ÿ£ÿ¤ÿ§ÿ®ÿ²ÿ­ÿ­ÿµÿ¶ÿ´ÿ°ÿ«ÿ«ÿ°ÿ³ÿ°ÿ¶ÿ¦ÿ¯ÿ·ÿ°ÿ¯ÿ·ÿµÿ´ÿÿ¯ÿ½ÿµÿ°ÿ­ÿ´ÿÄÿÀÿ§ÿ²ÿ©ÿÿ¸ÿ´ÿ°ÿ¿ÿÀÿ´ÿ·ÿÂÿÁÿ¯ÿ¨ÿ±ÿ±ÿ¶ÿÂÿµÿ¸ÿ·ÿ¨ÿ»ÿ¨ÿÃÿºÿ³ÿ¶ÿ¤ÿºÿ§ÿ­ÿ¾ÿ¬ÿ«ÿ±ÿ°ÿ ÿ­ÿ¿ÿ¶ÿ¬ÿµÿºÿ¶ÿ¹ÿ¶ÿ­ÿ¨ÿ£ÿ¬ÿ©ÿÁÿÆÿ»ÿÿ¨ÿÊÿ´ÿ¯ÿ¯ÿ¬ÿ¨ÿ¤ÿ ÿµÿ½ÿÃÿ¼ÿ¨ÿ²ÿ¹ÿ²ÿ¸ÿ¿ÿ»ÿ¹ÿ´ÿ­ÿ°ÿ¯ÿ¨ÿ¬ÿ´ÿ¶ÿ±ÿ±ÿ¦ÿ­ÿ­ÿµÿ¯ÿ¯ÿ¼ÿ©ÿ£ÿÿ³ÿ»ÿ²ÿ²ÿ´ÿ´ÿ·ÿ·ÿ³ÿ¸ÿ½ÿ¼ÿ·ÿ¯ÿ«ÿ®ÿÂÿ»ÿ¿ÿÄÿÉÿ§ÿ«ÿ¤ÿ´ÿ¦ÿ¢ÿºÿÅÿ¼ÿ¯ÿ°ÿ«ÿ¯ÿ²ÿ¯ÿ§ÿ¯ÿ²ÿ¥ÿ¡ÿLÿ
ÿ ÿ±ÿªÿ¦ÿ­ÿÂÿ¼ÿ¯ÿ¸ÿ²ÿ½ÿ°ÿ´ÿ¨ÿÿ©ÿ²ÿ´ÿÁÿ¶ÿÿÿ¯ÿ¯ÿÿ²ÿËÿ»ÿÂÿÁÿªÿ»ÿÄÿ¯ÿ¼ÿÿ¥ÿ±ÿ°ÿ²ÿ©ÿ°ÿ«ÿ¬ÿ¬ÿ°ÿ´ÿ²ÿ²ÿ¶ÿ³ÿ­ÿ·ÿºÿºÿ±ÿ½ÿ®ÿ¸ÿªÿ£ÿ¿ÿ¶ÿ»ÿ°ÿ¨ÿ§ÿ¬ÿ§ÿ¥ÿ©ÿ¯ÿ¶ÿ³ÿ¦ÿÿÿÿ¢ÿÿÿ ÿ±ÿÿ¨ÿ©ÿÿÿÿÿ¢ÿ£ÿ¤ÿÿÿ¤ÿ¡ÿÿÿÿÿ¥ÿÿÿ ÿÿ§ÿ¥ÿ¦ÿ ÿÿ¦ÿ¯ÿ£ÿ£ÿÿÿÿÿÿÿ¤ÿ´ÿ©ÿ­ÿ¡ÿ£ÿÿ¦ÿ§ÿ«ÿ´ÿ°ÿ­ÿ©ÿÿ¦ÿ¬ÿ¦ÿ¡ÿÿ¡ÿÿÿÿÿ©ÿ£ÿ ÿ¨ÿ«ÿªÿÿ¼ÿÿ¹ÿ¦ÿÿÿ£ÿ©ÿ§ÿ©ÿ¦ÿ¢ÿÿÿ³ÿ´ÿ³ÿÿÿ´ÿ´ÿ¤ÿ­ÿ¤ÿ¥ÿ½ÿªÿ ÿ¯ÿ©ÿ¨ÿ­ÿ²ÿ³ÿ¦ÿ°ÿÀÿ­ÿ·ÿ·ÿ±ÿ½ÿ´ÿ¯ÿ®ÿ¬ÿ±ÿ¸ÿ­ÿ¬ÿ´ÿªÿ¤ÿ­ÿ°ÿ±ÿµÿ¨ÿ©ÿ®ÿ³ÿ¬ÿ°ÿ²ÿÃÿºÿµÿ´ÿ©ÿ«ÿ¡ÿ¤ÿ¨ÿ«ÿµÿ±ÿ±ÿ±ÿ¡ÿ¹ÿªÿÿ·ÿÿ°ÿ¶ÿ©ÿ¶ÿ³ÿ¤ÿ§ÿ¯ÿ´ÿ»ÿ³ÿ±ÿ³ÿ­ÿ®ÿ±ÿÏÿ¶ÿ¥ÿÁÿÄÿ´ÿ©ÿªÿ©ÿ«ÿ´ÿ±ÿ«ÿ±ÿ°ÿ¨ÿ¤ÿ¯ÿ¶ÿ³ÿ±ÿºÿ½ÿ¶ÿ¾ÿ²ÿ¬ÿ°ÿµÿ»ÿ¾ÿ¼ÿ®ÿ£ÿºÿ¹ÿ²ÿ·ÿ´ÿ¶ÿ±ÿ£ÿ¯ÿÆÿÃÿµÿ®ÿ®ÿ®ÿ¬ÿ²ÿÀÿ­ÿ¹ÿ¾ÿ´ÿ­ÿ£ÿ±ÿ±ÿªÿ¢ÿ¬ÿ·ÿµÿ²ÿ®ÿ·ÿ¸ÿ©ÿ¶ÿ§ÿµÿ±ÿ³ÿ±ÿ¹ÿ´ÿ­ÿ¶ÿ¼ÿ»ÿ¾ÿ»ÿÃÿºÿ²ÿ©ÿ±ÿ¸ÿ¿ÿ¼ÿ³ÿ³ÿ´ÿ®ÿ¨ÿ¯ÿ½ÿ·ÿ¬ÿ±ÿºÿ¸ÿ´ÿµÿ¹ÿ²ÿ¼ÿÂÿ½ÿ¶ÿ·ÿ±ÿ«ÿ·ÿ¨ÿ¾ÿ½ÿÿµÿ»ÿ¨ÿ£ÿ®ÿ¯ÿ´ÿ´ÿ³ÿ·ÿ´ÿ¬ÿ¬ÿ°ÿ¿ÿºÿ¾ÿ»ÿ¨ÿ¡ÿ¦ÿ¬ÿ®ÿ­ÿ³ÿ½ÿµÿ§ÿµÿ²ÿ©ÿ°ÿ¯ÿÅÿ¾ÿµÿ°ÿ§ÿ°ÿÅÿÁÿ²ÿ®ÿªÿ¥ÿ¼ÿ³ÿ°ÿÂÿ²ÿ°ÿ½ÿ»ÿ³ÿ´ÿ³ÿ±ÿ©ÿ­ÿ¾ÿ«ÿ¢ÿ¾ÿ½ÿ³ÿ¶ÿ»ÿµÿµÿºÿ²ÿ·ÿ²ÿ£ÿªÿµÿ»ÿ¹ÿ³ÿ§ÿ«ÿ¸ÿ·ÿ«ÿ¨ÿ¦ÿ´ÿ±ÿ®ÿÃÿÀÿµÿµÿÀÿÀÿºÿ²ÿ¤ÿ£ÿ¬ÿ±ÿ¿ÿ¥ÿ£ÿ­ÿ¯ÿ¯ÿ°ÿ¸ÿ½ÿ¸ÿ®ÿªÿ¿ÿ¤ÿ©ÿ³ÿªÿ²ÿÉÿ·ÿ¢ÿ°ÿ´ÿÿªÿ­ÿ®ÿ¡ÿ©ÿ£ÿÿ²ÿÂÿ¿ÿ³ÿ¦ÿ¢ÿ·ÿºÿªÿ±ÿºÿÃÿ°ÿ¶ÿÀÿ»ÿ½ÿÀÿ¶ÿ¿ÿ¤ÿ®ÿ®ÿ³ÿ³ÿ©ÿ²ÿ¹ÿ¶ÿ¶ÿ¶ÿ·ÿ°ÿ­ÿÀÿ¸ÿ¬ÿ®ÿªÿªÿÁÿ¿ÿ§ÿ°ÿ«ÿ®ÿ²ÿ¦ÿ­ÿ·ÿ¯ÿ¬ÿ®ÿµÿ¸ÿ±ÿ¹ÿ±ÿ§ÿ¹ÿ«ÿ·ÿ¸ÿµÿÄÿÅÿ¯ÿ­ÿ²ÿ¥ÿ³ÿ®ÿ±ÿ±ÿ°ÿ¸ÿ´ÿ©ÿ©ÿ¦ÿÿÿ¶ÿ¼ÿ·ÿ®ÿ«ÿ±ÿ²ÿ²ÿ»ÿ³ÿ´ÿ³ÿÀÿÉÿ´ÿ¬ÿ¯ÿ¶ÿ¸ÿ¯ÿ¦ÿÿ®ÿ¨ÿ­ÿÁÿ°ÿ±ÿ¼ÿ±ÿ¢ÿ©ÿ¯ÿ±ÿ¬ÿ¬ÿ±ÿ»ÿ·ÿ¬ÿ¯ÿ¿ÿ¾ÿµÿ¼ÿ¸ÿ¨ÿ±ÿºÿ¼ÿ¾ÿ°ÿ§ÿ´ÿÿ²ÿµÿ³ÿ¶ÿ»ÿ³ÿ®ÿ·ÿ¼ÿ­ÿÁÿ°ÿºÿªÿ«ÿÁÿ¾ÿ¹ÿ¿ÿµÿ¯ÿÍÿÿºÿ¹ÿ¬ÿºÿµÿ°ÿ»ÿµÿªÿ­ÿ³ÿ¿ÿ¿ÿÄÿ±ÿ¦ÿ¬ÿ¦ÿ±ÿ»ÿ·ÿ¶ÿ´ÿµÿ©ÿ§ÿ¬ÿ¨ÿÿ¦ÿÅÿ®ÿ±ÿ³ÿ¸ÿ¹ÿ²ÿ§ÿ¯ÿ«ÿ²ÿÿ·ÿ±ÿ¡ÿ§ÿªÿÿÿÿÿ~ÿÿtÿtÿÿÿ¤ÿ´ÿªÿ¹ÿµÿ»ÿ¥ÿ¯ÿÄÿÂÿ´ÿ£ÿ§ÿ¾ÿ«ÿ¤ÿ±ÿ°ÿ¨ÿ«ÿ§ÿ¤ÿ­ÿ¨ÿ¤ÿ§ÿµÿ·ÿ§ÿÿ£ÿÿÿÿÿÿÿÿÿÿ~ÿvÿÿÿÿÿÿÿ«ÿÿÿÿlÿjÿmÿrÿvÿjÿgÿrÿVÿwÿ|ÿ{ÿwÿxÿÿ²ÿµÿ´ÿ°ÿ©ÿ®ÿ¡ÿ¬ÿ©ÿ±ÿ¯ÿ°ÿ°ÿ¬ÿ­ÿ®ÿ¯ÿ¬ÿÿ©ÿ©ÿ¢ÿ§ÿ²ÿÂÿ¬ÿ¨ÿ­ÿ´ÿ«ÿ¨ÿµÿ¶ÿªÿ°ÿ¨ÿ¤ÿ±ÿ±ÿ¨ÿ©ÿ¯ÿªÿ­ÿ¥ÿ¸ÿºÿ·ÿ²ÿ°ÿ®ÿ®ÿÄÿ©ÿ¨ÿ¤ÿ´ÿ²ÿ©ÿ¨ÿªÿ¨ÿ¥ÿ¨ÿ´ÿ³ÿ»ÿ¿ÿ»ÿ²ÿ¬ÿ°ÿ¤ÿ´ÿ¨ÿ¬ÿ®ÿ¦ÿ²ÿÀÿ±ÿ®ÿÃÿ¯ÿ¶ÿ¶ÿ²ÿ¸ÿ´ÿªÿ©ÿ³ÿ½ÿÁÿ´ÿ©ÿ®ÿ­ÿ·ÿ»ÿªÿºÿ¹ÿ¡ÿ¯ÿ®ÿ®ÿªÿ¤ÿ©ÿ®ÿ¤ÿ¯ÿ«ÿ®ÿ¢ÿ­ÿ®ÿ­ÿ®ÿ­ÿ¬ÿªÿ¤ÿ²ÿ£ÿÿ±ÿ´ÿ­ÿ«ÿ¨ÿ£ÿ¥ÿºÿ°ÿ²ÿ³ÿ¯ÿ¦ÿ¢ÿ­ÿ¸ÿ¯ÿ¨ÿ¯ÿÿ»ÿ¸ÿ±ÿ®ÿ¥ÿÿ ÿ§ÿ¹ÿÃÿ¾ÿ³ÿ¸ÿ­ÿ¤ÿ¢ÿ§ÿ­ÿÿ®ÿ ÿ²ÿ«ÿ¡ÿºÿÀÿµÿ°ÿ¬ÿ©ÿ°ÿ«ÿ©ÿ¡ÿ¬ÿ®ÿ¨ÿ©ÿ¶ÿ¶ÿ¤ÿ°ÿ´ÿÿÿµÿÉÿ¹ÿ³ÿµÿ³ÿ¹ÿ¶ÿ½ÿ²ÿªÿ¸ÿªÿ­ÿ«ÿ«ÿ³ÿ·ÿ³ÿ¦ÿ¸ÿÉÿ¹ÿ¶ÿ¨ÿ¦ÿ§ÿ©ÿ¬ÿ®ÿ¬ÿ­ÿ³ÿ¼ÿ²ÿ´ÿµÿ²ÿ­ÿ¯ÿ±ÿ±ÿµÿ«ÿ¤ÿªÿ­ÿ±ÿ¦ÿ©ÿ¼ÿ°ÿÿ­ÿ°ÿ©ÿ¸ÿÀÿÁÿµÿ¯ÿ¶ÿ¶ÿµÿ¸ÿ¶ÿ¯ÿ°ÿµÿ·ÿ°ÿ´ÿ¤ÿ°ÿ¸ÿ¶ÿ±ÿ©ÿªÿ´ÿ¥ÿ¦ÿ³ÿ¹ÿºÿ¾ÿ¹ÿ¹ÿµÿ±ÿµÿ·ÿ¶ÿ·ÿ¸ÿ¬ÿ³ÿ¼ÿ³ÿªÿ´ÿ·ÿ¼ÿ¹ÿ°ÿÁÿ¨ÿ·ÿ°ÿ»ÿ¾ÿ­ÿµÿ·ÿ¸ÿ¹ÿ»ÿ¸ÿ¬ÿ¬ÿ©ÿ¹ÿ¬ÿ±ÿµÿ±ÿ»ÿ­ÿªÿ¸ÿÁÿºÿ«ÿ¶ÿ³ÿ­ÿ´ÿ¹ÿ¥ÿ¯ÿ²ÿ§ÿ«ÿ´ÿ±ÿ²ÿ·ÿµÿÇÿ¿ÿÀÿªÿ¼ÿÀÿ¬ÿ¶ÿ¿ÿ²ÿ±ÿ»ÿ¼ÿ¾ÿ·ÿ¯ÿ¼ÿ´ÿ¨ÿ¨ÿ³ÿ·ÿ¶ÿ¶ÿºÿ»ÿ´ÿ¶ÿ­ÿ­ÿ¤ÿ¬ÿ¹ÿ¸ÿ´ÿ³ÿ¬ÿ°ÿ«ÿ§ÿºÿ¿ÿ½ÿÈÿÆÿ²ÿ´ÿ²ÿ½ÿºÿ±ÿ«ÿ°ÿ³ÿ´ÿ¶ÿ®ÿ²ÿ´ÿ®ÿ±ÿ¯ÿ¶ÿ«ÿ­ÿ¬ÿ²ÿ¾ÿÄÿµÿ¨ÿ°ÿ ÿ¼ÿ°ÿºÿ¼ÿ¯ÿ¼ÿ­ÿ¨ÿ°ÿ±ÿ²ÿµÿµÿµÿ«ÿ­ÿ»ÿ¥ÿ¸ÿÁÿ¯ÿ®ÿÀÿ³ÿ¨ÿ¦ÿ«ÿ°ÿ²ÿ²ÿ¨ÿ±ÿ°ÿ´ÿ²ÿ¬ÿ¶ÿ¸ÿ¼ÿ¹ÿ¼ÿ¸ÿ¯ÿ±ÿ²ÿ­ÿ»ÿ¼ÿ±ÿ«ÿ¬ÿ¿ÿÑÿ¤ÿ¤ÿ¡ÿ°ÿ¶ÿ±ÿµÿ²ÿ©ÿ®ÿ³ÿ²ÿ ÿ´ÿ§ÿ¥ÿ³ÿ¸ÿ½ÿ¬ÿ©ÿ³ÿµÿ©ÿªÿºÿ¹ÿ°ÿ¸ÿ°ÿ³ÿ±ÿ¤ÿÅÿ®ÿ¥ÿ²ÿ¿ÿÀÿ¶ÿ­ÿªÿ¯ÿºÿ¾ÿ³ÿ²ÿ­ÿ«ÿ ÿ¬ÿ±ÿµÿ»ÿÀÿ·ÿªÿ³ÿ»ÿ½ÿ´ÿ°ÿÁÿºÿ±ÿ´ÿ¢ÿ ÿ¯ÿ¼ÿ´ÿ¯ÿªÿ´ÿ®ÿ¸ÿ´ÿ°ÿ¿ÿ¿ÿ¬ÿ¬ÿ«ÿ°ÿ±ÿ¸ÿ§ÿ¯ÿ©ÿ®ÿ°ÿµÿ³ÿ·ÿ¶ÿµÿ§ÿ¥ÿµÿºÿ»ÿ»ÿ«ÿÃÿ¶ÿ¯ÿÿ£ÿ§ÿ­ÿµÿ°ÿµÿ«ÿ¤ÿ®ÿ²ÿ­ÿ¢ÿÿ§ÿ¬ÿ¨ÿ§ÿ£ÿÿ ÿÿ£ÿ´ÿÿÿÿÿÿÿÿÿ¤ÿ±ÿ¯ÿªÿ®ÿ®ÿ«ÿ§ÿÿ§ÿ¤ÿµÿ©ÿ¢ÿ§ÿÿÿ¨ÿ°ÿ²ÿ¬ÿ¦ÿ©ÿ§ÿÿÿ§ÿµÿ®ÿµÿ®ÿ¯ÿ ÿ­ÿ¡ÿ¨ÿ¡ÿÿ¨ÿ¡ÿ¡ÿÿÿ¥ÿ£ÿ¢ÿ¦ÿÿ ÿÿ«ÿ±ÿÿÿ¡ÿÿ¡ÿÿ¯ÿªÿ¥ÿÿÿÿÿÿÿÿ¯ÿ¦ÿ¥ÿ©ÿ¢ÿ¡ÿ®ÿ©ÿÿµÿÿÿ«ÿ¡ÿ¡ÿÿÿ¬ÿ§ÿ¤ÿ¤ÿ®ÿ²ÿ¢ÿ­ÿ¼ÿµÿ­ÿµÿ±ÿ¯ÿ¬ÿ­ÿ¬ÿ­ÿ·ÿ§ÿ®ÿ«ÿ¡ÿ©ÿ©ÿ¯ÿ½ÿÃÿ±ÿ¥ÿ±ÿªÿ¨ÿ·ÿ­ÿ¬ÿ¸ÿ³ÿ®ÿ ÿ¯ÿ¢ÿ¨ÿ¶ÿ®ÿ§ÿ¦ÿºÿ°ÿ²ÿ·ÿ°ÿªÿ«ÿ¥ÿ¤ÿ­ÿ¨ÿ±ÿ¹ÿ£ÿ¦ÿµÿ¨ÿ¨ÿ¾ÿ·ÿÿ®ÿ§ÿ¡ÿ²ÿÿ¨ÿ²ÿ®ÿ¯ÿ¶ÿ²ÿ­ÿ¸ÿÁÿ¸ÿ°ÿ¨ÿÿÿ¤ÿµÿ´ÿ®ÿ¶ÿ­ÿµÿ©ÿ®ÿ¨ÿ²ÿ³ÿ°ÿ¬ÿ¨ÿªÿ·ÿ¶ÿ­ÿ©ÿ­ÿ¯ÿ«ÿ³ÿ¥ÿ¬ÿ¸ÿ®ÿ¤ÿ£ÿ°ÿ®ÿ§ÿ«ÿ³ÿºÿÃÿ¦ÿ¶ÿ·ÿÃÿ²ÿ´ÿ¬ÿªÿ¶ÿ¼ÿµÿ´ÿ°ÿ¦ÿ©ÿ¬ÿ¹ÿ´ÿ¬ÿÿ°ÿ¬ÿªÿ°ÿÿ¦ÿ¬ÿªÿºÿ´ÿ°ÿ¸ÿ©ÿ²ÿ³ÿ­ÿµÿ³ÿ®ÿ¹ÿ¶ÿ°ÿ¨ÿÿªÿ©ÿ ÿ®ÿ¼ÿÿÿþÚþYÿÿrÿÿ¯ÿ¾ÿ¹ÿ¸ÿ¾ÿ·ÿ­ÿ·ÿºÿ²ÿ±ÿ¢ÿ®ÿ´ÿ¨ÿ¡ÿ£ÿªÿ¬ÿ¥ÿ¨ÿ´ÿ®ÿ©ÿ¶ÿ³ÿ©ÿ°ÿ¸ÿ¥ÿ­ÿ§ÿ®ÿ²ÿ±ÿ¦ÿ¬ÿ­ÿ£ÿ«ÿ¬ÿªÿªÿ§ÿ¬ÿ²ÿ©ÿ§ÿµÿ°ÿ¬ÿ±ÿªÿ¯ÿ¬ÿ¤ÿ·ÿ¢ÿ­ÿ«ÿºÿ¤ÿ¤ÿ§ÿ¡ÿÿ¹ÿ¼ÿ«ÿ±ÿ¬ÿ¯ÿ¤ÿ«ÿ­ÿ®ÿ¦ÿ¨ÿ£ÿÿÿ¦ÿ¯ÿ®ÿ¨ÿ®ÿ·ÿ´ÿ¥ÿ ÿÿ¥ÿ­ÿ°ÿ³ÿÿ·ÿ©ÿÁÿ©ÿ¶ÿÿ¥ÿ¥ÿºÿ¶ÿ°ÿ²ÿ¹ÿ­ÿ°ÿ½ÿ¨ÿ­ÿ¨ÿ°ÿ¶ÿªÿ¥ÿ¯ÿ°ÿ¬ÿªÿ©ÿ²ÿ«ÿ¯ÿ¦ÿ¤ÿ­ÿ§ÿ¨ÿÿ¬ÿ¸ÿ²ÿ¯ÿ¦ÿÿ¦ÿ£ÿ¦ÿ§ÿµÿÿ¦ÿÀÿ¢ÿ¤ÿ­ÿ®ÿªÿ­ÿ®ÿ¥ÿ¦ÿ²ÿ°ÿ¯ÿ°ÿªÿ¯ÿ±ÿ«ÿ¦ÿ­ÿ´ÿµÿ»ÿ°ÿ§ÿ¬ÿ§ÿÀÿ¥ÿ®ÿ¯ÿ±ÿ´ÿÿ¥ÿ´ÿ¶ÿ¼ÿ«ÿ½ÿ°ÿ¨ÿ«ÿ¸ÿªÿ°ÿ¯ÿ£ÿÿÿ¡ÿ©ÿ­ÿ±ÿ´ÿ¾ÿ²ÿ±ÿÅÿ¼ÿ­ÿµÿ¯ÿ±ÿ²ÿ²ÿ¸ÿ±ÿÿ¤ÿÿºÿÿ°ÿ ÿÿ¬ÿªÿ¬ÿÿÿ©ÿ°ÿ¬ÿªÿ­ÿ·ÿºÿ±ÿ£ÿ¨ÿ¦ÿÿÿ¢ÿ®ÿ°ÿ±ÿ´ÿ¬ÿ®ÿ´ÿ­ÿ¤ÿ­ÿ´ÿ¯ÿ¬ÿ©ÿ£ÿ°ÿ³ÿµÿ¹ÿªÿ¶ÿºÿÿ¸ÿ¶ÿ£ÿ¶ÿ­ÿ­ÿ»ÿ¬ÿ·ÿ¸ÿ±ÿ¥ÿ¬ÿ¯ÿµÿ¶ÿ¸ÿ³ÿ»ÿ¹ÿ©ÿ¢ÿ¬ÿ³ÿ§ÿªÿ©ÿÿ«ÿ¹ÿ®ÿ¼ÿ»ÿ­ÿ¹ÿ§ÿ¡ÿ·ÿ¸ÿ¨ÿ©ÿ¾ÿ×ÿ£ÿ£ÿÿ®ÿ½ÿ´ÿ«ÿ ÿ ÿ¡ÿ°ÿ¸ÿ¬ÿ­ÿ¥ÿ­ÿµÿµÿ¥ÿ¥ÿ¬ÿ°ÿ±ÿ³ÿ´ÿ®ÿ­ÿ±ÿ±ÿ®ÿ¨ÿ«ÿ°ÿµÿµÿ®ÿ­ÿ´ÿ£ÿ«ÿ¢ÿ¢ÿÁÿ¸ÿ³ÿµÿ®ÿ«ÿ¥ÿ¬ÿ´ÿ°ÿ³ÿ£ÿ°ÿ¾ÿ¥ÿÃÿ¬ÿ©ÿªÿ²ÿ§ÿ²ÿ³ÿªÿ°ÿ´ÿ±ÿ§ÿ¡ÿ©ÿ³ÿ®ÿ¨ÿ­ÿ·ÿ¸ÿ¨ÿ¤ÿ²ÿºÿ·ÿ«ÿ±ÿ±ÿªÿ©ÿªÿ¥ÿ±ÿ©ÿ²ÿ¡ÿ"ÿëþÐþÑþÿ¬ÿ¡ÿ­ÿ¨ÿ¢ÿ¶ÿ§ÿ³ÿ®ÿÿ¡ÿ®ÿ©ÿÿ¦ÿ¸ÿµÿ©ÿ³ÿÀÿ¬ÿÿ¦ÿ¬ÿ¬ÿ¯ÿ«ÿ°ÿºÿ¶ÿ¯ÿ®ÿ­ÿ¬ÿºÿ´ÿ¨ÿ¼ÿ¼ÿ¯ÿ¤ÿ³ÿ´ÿºÿ®ÿªÿ­ÿ¦ÿ®ÿÇÿ¼ÿ¯ÿÿ²ÿ§ÿ§ÿ²ÿ±ÿ±ÿ°ÿ§ÿ¦ÿ­ÿ®ÿ­ÿ£ÿ°ÿ¾ÿ´ÿ®ÿ¯ÿ³ÿ¿ÿ·ÿ±ÿ³ÿ­ÿ«ÿ©ÿ©ÿ¯ÿ°ÿ®ÿµÿ¶ÿ¤ÿ¢ÿÿ¨ÿÿ5ÿgÿ¢ÿÿÿ¸ÿ¹ÿ®ÿ¶ÿªÿ´ÿ¨ÿ­ÿªÿ¼ÿÀÿÊÿ·ÿ¤ÿ§ÿ«ÿ³ÿ®ÿ©ÿ¨ÿ¯ÿ¯ÿ¨ÿ­ÿ³ÿ¦ÿ®ÿ±ÿºÿµÿ¦ÿ±ÿ®ÿ©ÿ¸ÿµÿ³ÿºÿ´ÿ±ÿ³ÿ¨ÿ¬ÿ¿ÿ·ÿ°ÿ±ÿ»ÿÿªÿ§ÿªÿ¸ÿºÿÿ´ÿ¸ÿÃÿ°ÿ¡ÿ¾ÿºÿ¶ÿ°ÿ¸ÿ¤ÿ±ÿ´ÿ°ÿ¯ÿ³ÿ·ÿ°ÿµÿ°ÿ©ÿ±ÿ®ÿ¶ÿ®ÿ¦ÿ¤ÿÿ£ÿ²ÿ°ÿ±ÿ©ÿ¬ÿ¸ÿ¸ÿ²ÿ²ÿ³ÿªÿ¬ÿ²ÿ¸ÿ«ÿ§ÿ½ÿËÿªÿµÿ®ÿ¬ÿ¥ÿµÿ¯ÿ«ÿ²ÿ±ÿ¯ÿ¼ÿ©ÿ¶ÿµÿ®ÿªÿ¬ÿ¸ÿÆÿ«ÿ½ÿ¹ÿµÿ´ÿºÿºÿ°ÿ©ÿ¥ÿ¨ÿ¨ÿªÿ¥ÿ¨ÿ´ÿ´ÿ¶ÿ³ÿ³ÿ¬ÿ¬ÿ»ÿ¿ÿ¸ÿ­ÿ·ÿ±ÿÁÿ¸ÿ³ÿ¦ÿ¤ÿÿ£ÿ¶ÿ¢ÿ¦ÿ¶ÿ³ÿ¸ÿ¡ÿ­ÿ±ÿ²ÿµÿ©ÿªÿÄÿ±ÿ¶ÿ¾ÿºÿ·ÿ³ÿ¢ÿ®ÿ¸ÿ²ÿ©ÿ®ÿ³ÿ®ÿ®ÿ¯ÿ³ÿ³ÿ®ÿ®ÿ©ÿ«ÿ ÿ¥ÿ­ÿÿ¤ÿ¥ÿ¿ÿ±ÿ±ÿ¨ÿ¶ÿ£ÿ¥ÿÂÿ«ÿ£ÿ¾ÿ´ÿ¡ÿ¸ÿ­ÿ¿ÿ¹ÿªÿ«ÿ¹ÿ·ÿ¯ÿ¼ÿ±ÿ­ÿ»ÿ³ÿ¡ÿ¨ÿ¨ÿ©ÿ´ÿ®ÿ¢ÿ¯ÿ·ÿ«ÿ¬ÿ©ÿ¬ÿ°ÿ¹ÿ¿ÿ«ÿÿ©ÿ©ÿ¨ÿ³ÿÿÿ¬ÿ­ÿ¾ÿÿ³ÿ®ÿ¬ÿ ÿ«ÿ¬ÿ¬ÿ«ÿ§ÿ«ÿ¼ÿ¥ÿ©ÿ©ÿ¬ÿ¤ÿ¦ÿ©ÿ©ÿ²ÿ´ÿ´ÿ·ÿ·ÿ±ÿªÿ±ÿ¬ÿÿ¦ÿ¾ÿ¼ÿ¡ÿ«ÿ¸ÿ¶ÿ³ÿºÿ³ÿ·ÿ·ÿ°ÿ±ÿ²ÿ´ÿ¥ÿ¬ÿÇÿ³ÿÉÿ¦ÿ¶ÿ¹ÿªÿµÿ¸ÿ¹ÿ©ÿ¬ÿ°ÿ¦ÿÿ°ÿÈÿÁÿ¹ÿ­ÿ¤ÿ¥ÿ½ÿÃÿµÿ¹ÿ¯ÿ¶ÿ±ÿ©ÿ²ÿ´ÿ­ÿÿ¸ÿ«ÿ¤ÿ»ÿ£ÿ½ÿ²ÿÁÿ­ÿ³ÿ¾ÿÀÿÃÿ³ÿ®ÿ¬ÿ±ÿ¼ÿ¼ÿ¼ÿ´ÿ­ÿ³ÿ·ÿµÿ´ÿ²ÿ«ÿ¬ÿ¯ÿ±ÿÀÿ²ÿ¹ÿ·ÿ±ÿ¯ÿ¶ÿ¶ÿ ÿ¥ÿ²ÿ½ÿ¯ÿ¼ÿ³ÿ¨ÿ±ÿ½ÿµÿºÿ²ÿ¶ÿ´ÿ¥ÿ¯ÿ¼ÿÉÿ¼ÿ­ÿ§ÿ¨ÿªÿ¶ÿ¶ÿ¯ÿ¹ÿ¨ÿ¨ÿ¿ÿºÿ±ÿ¸ÿ¯ÿ¹ÿ±ÿ»ÿ³ÿÁÿ¼ÿ½ÿ¯ÿÿ¼ÿµÿ©ÿ¨ÿ¥ÿ®ÿ©ÿ¨ÿ©ÿ¡ÿ£ÿ´ÿ»ÿ¶ÿ·ÿ±ÿ®ÿ°ÿ±ÿ¶ÿ·ÿ²ÿ¥ÿ¨ÿ´ÿ¥ÿ«ÿ±ÿ¯ÿµÿ®ÿ²ÿ®ÿ·ÿ³ÿµÿ´ÿ·ÿ«ÿ´ÿ²ÿ³ÿ¶ÿ»ÿ¸ÿ·ÿ¼ÿ±ÿ®ÿ¨ÿ¡ÿ£ÿ¬ÿ¶ÿ¶ÿ·ÿ³ÿ¬ÿ·ÿ¢ÿÿ£ÿ±ÿÿ¾ÿ±ÿ´ÿ­ÿ¯ÿÁÿ®ÿ¬ÿ³ÿ±ÿ¬ÿ¹ÿ®ÿ¨ÿ©ÿ¹ÿ¶ÿ¦ÿµÿÁÿ¼ÿ´ÿ©ÿ¦ÿ¥ÿ°ÿ­ÿªÿµÿ¿ÿ¯ÿ ÿÿ·ÿªÿ¼ÿ©ÿ»ÿ³ÿ¨ÿ°ÿÀÿ¡ÿ¬ÿ»ÿ¯ÿÿ¨ÿ¹ÿ¸ÿ¯ÿ¯ÿ¹ÿ¯ÿ§ÿ·ÿ³ÿ²ÿµÿ¾ÿ½ÿ²ÿ¯ÿ­ÿªÿ±ÿ¶ÿ¾ÿ²ÿ·ÿ¢ÿ«ÿÿ°ÿ«ÿ°ÿ«ÿ²ÿ»ÿ¶ÿ´ÿ´ÿ±ÿ¯ÿ±ÿ°ÿ³ÿºÿ¥ÿ¬ÿ¼ÿ»ÿ¤ÿ·ÿ¯ÿ«ÿ«ÿ¤ÿ­ÿÿºÿÃÿ½ÿ³ÿ¯ÿ«ÿ¯ÿ¾ÿ¹ÿ®ÿ®ÿ¤ÿ¡ÿÿ/ÿdÿ·ÿ´ÿ¢ÿ¨ÿ´ÿ»ÿ¿ÿ±ÿ«ÿÃÿ»ÿ²ÿºÿ¸ÿ¦ÿ ÿ¨ÿ§ÿ«ÿ°ÿ­ÿ±ÿÀÿÄÿ»ÿ²ÿÿÿ«ÿ·ÿ¬ÿ´ÿ¹ÿ»ÿÁÿ¦ÿ°ÿÀÿ¼ÿ¸ÿ®ÿ²ÿªÿ¬ÿ®ÿ¯ÿ³ÿ¶ÿµÿ²ÿ±ÿªÿ«ÿ²ÿ«ÿÿ¶ÿ¡ÿÁÿ²ÿ°ÿ¶ÿ³ÿ°ÿ¤ÿ¨ÿ­ÿ±ÿ²ÿ®ÿ©ÿ¥ÿ­ÿ¬ÿ¢ÿ²ÿºÿ§ÿ°ÿ°ÿ±ÿªÿ£ÿÿªÿ¡ÿÿÿÿÿ¢ÿ¤ÿ©ÿÿÿÿÿÿÿÿ¤ÿ¥ÿÿÿÿÿÿÿ§ÿ¦ÿ¥ÿªÿ»ÿ©ÿ¯ÿ¬ÿÿ~ÿÿÿÿ ÿÿ¡ÿ³ÿ¢ÿÿ¦ÿªÿ¤ÿ¯ÿ¥ÿ®ÿ¶ÿ¥ÿÿ¤ÿ«ÿ«ÿ©ÿ¥ÿ¥ÿ¥ÿÿÿÿ¨ÿ¡ÿ¦ÿ¨ÿ©ÿ ÿ©ÿÊÿ¢ÿ¸ÿÿÿÿÿ ÿ§ÿ¬ÿ§ÿ£ÿ¢ÿ¤ÿ¯ÿ³ÿ©ÿÿ ÿ®ÿ¦ÿ©ÿÿ¦ÿµÿ¸ÿµÿ®ÿ¼ÿ­ÿÿÿ£ÿ£ÿ¢ÿ§ÿ ÿ¥ÿ¸ÿ²ÿÿªÿ«ÿ¤ÿ©ÿ¥ÿ­ÿ«ÿ¿ÿ´ÿ®ÿ­ÿ¬ÿ·ÿµÿ¯ÿ½ÿ³ÿµÿ¸ÿ¶ÿ¬ÿ¶ÿ»ÿ²ÿ©ÿ«ÿ·ÿÃÿÃÿºÿ¬ÿ³ÿ¼ÿ¯ÿ¦ÿ¨ÿ³ÿ®ÿ·ÿ¶ÿ¥ÿ´ÿ¤ÿ¯ÿ·ÿ«ÿ´ÿµÿ­ÿ´ÿ¼ÿ»ÿ¼ÿ¿ÿºÿµÿ±ÿ¬ÿ¤ÿ³ÿÃÿ²ÿµÿºÿ¬ÿ¤ÿ³ÿªÿ¹ÿÄÿºÿ¯ÿ©ÿ´ÿ²ÿ§ÿ´ÿ¾ÿ²ÿµÿ¶ÿ¹ÿ³ÿ¿ÿ°ÿ³ÿ¸ÿºÿºÿ¯ÿ­ÿ±ÿµÿ³ÿ¨ÿÿÆÿÃÿ±ÿÌÿºÿ¿ÿ·ÿ´ÿ¿ÿÇÿ½ÿ³ÿºÿ¹ÿ´ÿ ÿ°ÿÃÿ´ÿ°ÿ©ÿ°ÿ±ÿ²ÿ®ÿªÿ´ÿÅÿÃÿ´ÿµÿÁÿºÿ¹ÿ§ÿ¯ÿµÿ´ÿ¨ÿªÿ¦ÿ²ÿ¹ÿ¯ÿ°ÿ¶ÿµÿ¼ÿ¬ÿ¹ÿ§ÿºÿ¨ÿ·ÿ²ÿ»ÿÀÿÃÿ¶ÿ¬ÿ©ÿ´ÿÉÿ´ÿ­ÿ±ÿ¦ÿµÿ¢ÿ¾ÿ»ÿ©ÿ³ÿ½ÿºÿ±ÿ«ÿ²ÿ¹ÿ´ÿ»ÿµÿ°ÿ®ÿ®ÿ«ÿ¥ÿºÿµÿ´ÿ³ÿ¯ÿ¹ÿÀÿ²ÿ¯ÿ¯ÿ»ÿªÿºÿ¶ÿ¥ÿ¥ÿ²ÿ¹ÿ·ÿ¯ÿ³ÿÀÿºÿ¯ÿºÿªÿ«ÿ²ÿÿ³ÿ½ÿ²ÿ°ÿ¶ÿ¾ÿ·ÿ­ÿ³ÿ¬ÿ¬ÿ£ÿ«ÿ¼ÿ´ÿ»ÿ¯ÿ·ÿºÿµÿ²ÿ²ÿºÿ»ÿ®ÿ¥ÿ·ÿ¼ÿ¥ÿ£ÿ«ÿ³ÿ«ÿ¯ÿ³ÿ©ÿÿ¤ÿÁÿ¨ÿ¦ÿ±ÿ¯ÿ¯ÿ·ÿ°ÿ§ÿ¨ÿµÿ·ÿªÿ¬ÿ²ÿ°ÿ´ÿ¯ÿ´ÿºÿªÿ¬ÿ·ÿ·ÿ³ÿ±ÿ®ÿ¯ÿ´ÿªÿ®ÿ§ÿ¸ÿÃÿ¾ÿ³ÿ¶ÿ»ÿ»ÿ¶ÿ­ÿ±ÿ²ÿ¬ÿ¨ÿ¬ÿ¥ÿµÿ·ÿ®ÿ±ÿ¯ÿÿÿÿ±ÿ¤ÿºÿ²ÿ¬ÿ®ÿ°ÿ·ÿ¸ÿ²ÿ¨ÿ§ÿ³ÿ­ÿ­ÿ§ÿºÿÅÿ¹ÿ·ÿ©ÿ§ÿ±ÿµÿ¹ÿ·ÿ¥ÿ§ÿ¨ÿ«ÿ¨ÿ§ÿ±ÿ·ÿµÿ·ÿ¾ÿºÿ¹ÿ©ÿ¿ÿ¯ÿ¹ÿªÿ©ÿ´ÿ¯ÿ³ÿÃÿ¹ÿ­ÿ±ÿ«ÿ®ÿ­ÿ¾ÿ·ÿ´ÿµÿ¸ÿ²ÿ©ÿ¶ÿ£ÿ¬ÿ»ÿªÿÁÿ¼ÿ°ÿ°ÿºÿºÿ±ÿ²ÿÿ¸ÿªÿ¦ÿÿ­ÿºÿ¸ÿ°ÿ­ÿ¨ÿ£ÿ´ÿ¤ÿÅÿµÿ¯ÿºÿ½ÿ³ÿ±ÿ¶ÿ²ÿ¹ÿÄÿ°ÿÇÿ­ÿªÿ¨ÿ¶ÿ½ÿ³ÿ´ÿ¶ÿ¯ÿ¿ÿ³ÿ¸ÿ­ÿµÿµÿ¦ÿ£ÿ®ÿ«ÿªÿ®ÿ¡ÿ·ÿ²ÿ´ÿ³ÿ¶ÿ»ÿµÿ³ÿ¸ÿ»ÿ¬ÿ¦ÿ¹ÿ³ÿÀÿ¹ÿÿÿ³ÿÀÿ¬ÿµÿ¿ÿ±ÿ»ÿ¼ÿ½ÿ¶ÿ©ÿÈÿ´ÿ¿ÿ¬ÿ³ÿ»ÿ·ÿ«ÿ°ÿ¾ÿ®ÿÁÿ¯ÿ·ÿ½ÿ¶ÿÂÿ¹ÿ°ÿ¸ÿ·ÿ¥ÿ¯ÿ»ÿÀÿ®ÿ·ÿ¸ÿ¹ÿ²ÿ¦ÿ¯ÿ­ÿ¬ÿ¨ÿ´ÿ¯ÿ´ÿµÿ¸ÿ¹ÿ¯ÿ¸ÿ½ÿ¹ÿªÿ·ÿ³ÿ­ÿ­ÿ°ÿ³ÿ¦ÿÿÀÿ°ÿ¨ÿ±ÿ¥ÿÿ¤ÿÿÿÿÿÿUÿdÿÿÿ©ÿ©ÿ²ÿªÿ»ÿ±ÿ¨ÿ±ÿ¿ÿ¾ÿ±ÿ¯ÿ§ÿ³ÿ°ÿ¢ÿ³ÿ«ÿ£ÿ¦ÿ¨ÿ²ÿ¼ÿÿ§ÿ²ÿ±ÿ»ÿ¶ÿ ÿ­ÿ°ÿÿÿÿÿÿÿÿÿÿÿÿÿÿÿÿÿÿÿÿÿvÿkÿmÿyÿuÿoÿÿkÿ]ÿÿ{ÿÿzÿlÿlÿªÿ¬ÿªÿ¥ÿ¡ÿ¡ÿ©ÿ²ÿ¥ÿ¬ÿ¤ÿÿ¡ÿÿÿ ÿÿ­ÿ¨ÿ©ÿ¨ÿ¢ÿ¤ÿ¬ÿ¼ÿ¬ÿ¦ÿ¨ÿ®ÿ­ÿ¦ÿ£ÿªÿÿ ÿ£ÿ¬ÿÿÿ¬ÿ­ÿ¡ÿ¨ÿ¨ÿ¨ÿ·ÿ¶ÿ®ÿ¬ÿ±ÿ³ÿ¯ÿ¿ÿÊÿ°ÿ·ÿ©ÿ¦ÿ¶ÿµÿ ÿ§ÿªÿ¬ÿ¤ÿ°ÿ¹ÿ»ÿ±ÿ£ÿ¨ÿ³ÿ«ÿ¯ÿÿ¤ÿ¶ÿµÿ²ÿÅÿÍÿªÿºÿ§ÿ¨ÿ¯ÿ¬ÿ¶ÿ»ÿ³ÿµÿ­ÿ¯ÿ²ÿ¬ÿªÿ¨ÿ­ÿ±ÿ±ÿ­ÿ©ÿ±ÿ½ÿ¼ÿ½ÿ¹ÿ´ÿ²ÿ°ÿ°ÿ«ÿ ÿ°ÿ¿ÿ·ÿ¹ÿ·ÿ«ÿ¢ÿ¨ÿ±ÿ«ÿ§ÿµÿ©ÿ¥ÿ©ÿ»ÿ´ÿ¤ÿ®ÿ­ÿ¤ÿ¯ÿµÿ¸ÿ·ÿ­ÿªÿ¯ÿ­ÿ¬ÿ´ÿ¨ÿ«ÿ±ÿ¹ÿ¿ÿ¶ÿµÿ°ÿ¢ÿ¦ÿ¥ÿ°ÿ¸ÿÀÿµÿ³ÿªÿ¢ÿ©ÿ¯ÿ§ÿ£ÿ°ÿ¹ÿ¤ÿ½ÿ®ÿ¶ÿ»ÿ²ÿ¬ÿÿÿ¯ÿ´ÿ²ÿ«ÿ±ÿ°ÿ­ÿ¯ÿ¹ÿÀÿ¥ÿºÿÿ´ÿ¶ÿ±ÿ·ÿ»ÿºÿ³ÿ±ÿÅÿ´ÿÏÿ²ÿ§ÿ¬ÿ©ÿ®ÿ®ÿªÿ³ÿ½ÿ»ÿ¢ÿ¸ÿ³ÿ·ÿ®ÿ¦ÿ±ÿ²ÿ«ÿ°ÿ·ÿ²ÿ·ÿ®ÿ¹ÿºÿ¿ÿ½ÿ°ÿ©ÿ°ÿµÿµÿ¶ÿ®ÿ¯ÿ§ÿ´ÿ¡ÿ½ÿ¾ÿ·ÿ·ÿ²ÿ·ÿ»ÿµÿ©ÿ²ÿµÿ³ÿ±ÿ»ÿ·ÿ±ÿµÿºÿ¹ÿ¬ÿ²ÿ¼ÿªÿªÿ°ÿ¶ÿ®ÿ­ÿ³ÿ±ÿ©ÿ¥ÿµÿ´ÿ«ÿ¯ÿÅÿ¸ÿ¹ÿ¶ÿµÿ³ÿ°ÿ¹ÿ¹ÿ¶ÿ¼ÿ²ÿ·ÿÃÿ¼ÿ¯ÿ·ÿ·ÿ²ÿ®ÿ§ÿºÿ²ÿ²ÿ·ÿ¹ÿÀÿ°ÿ·ÿµÿ²ÿ¹ÿ¼ÿ·ÿµÿµÿ«ÿ¾ÿ»ÿ±ÿ°ÿ¯ÿ¯ÿ­ÿ²ÿ³ÿ¯ÿ·ÿ­ÿ£ÿªÿ²ÿ¼ÿ¹ÿ·ÿ¹ÿºÿ´ÿ¯ÿ¯ÿ¶ÿÃÿºÿ¯ÿ¤ÿ®ÿ¶ÿªÿµÿ¾ÿÆÿ»ÿ½ÿÁÿ¹ÿÁÿ½ÿ±ÿ¿ÿ²ÿ²ÿ«ÿ©ÿ©ÿ¨ÿ¯ÿ³ÿ°ÿ²ÿ´ÿ¯ÿ¼ÿ²ÿ«ÿÿÁÿÃÿ·ÿ«ÿ±ÿÄÿÁÿ°ÿ¬ÿ´ÿ¾ÿ²ÿÃÿÎÿ³ÿ°ÿ´ÿµÿµÿ¯ÿ¨ÿ­ÿ´ÿ²ÿ¶ÿ½ÿ¦ÿ¨ÿ¨ÿºÿÌÿÅÿ±ÿ®ÿ±ÿ¹ÿ·ÿ´ÿ´ÿ¦ÿ ÿ¢ÿ¶ÿ³ÿ®ÿ²ÿ«ÿ¶ÿ²ÿ©ÿ£ÿ¯ÿ³ÿ«ÿ¯ÿ±ÿ­ÿ±ÿ£ÿ¨ÿÿ§ÿ¾ÿ¶ÿ·ÿ´ÿ¯ÿ°ÿ³ÿ°ÿ¨ÿªÿ®ÿ¬ÿ±ÿ¸ÿªÿ­ÿ¶ÿ¯ÿÀÿ·ÿ¿ÿÈÿÁÿµÿ¬ÿ¨ÿÿ£ÿ­ÿ¨ÿ¯ÿ³ÿ¹ÿ²ÿ¦ÿ°ÿ»ÿ¼ÿ³ÿ­ÿ±ÿ³ÿ¨ÿ¢ÿ°ÿ£ÿ¦ÿ¢ÿÿ§ÿ³ÿ¿ÿ£ÿÿ«ÿ´ÿ´ÿ´ÿ²ÿ¯ÿ³ÿ³ÿ³ÿ¹ÿÒÿ²ÿ°ÿ±ÿ­ÿ°ÿ´ÿ°ÿ²ÿ±ÿ©ÿ£ÿªÿ¸ÿ¶ÿªÿ¥ÿ©ÿ¤ÿ±ÿ­ÿ²ÿ­ÿ·ÿ¹ÿ´ÿ¸ÿ¾ÿ°ÿ«ÿ¸ÿ¯ÿªÿ³ÿ¦ÿ«ÿ´ÿ£ÿ¾ÿ»ÿªÿ³ÿ°ÿªÿ°ÿ²ÿ¯ÿ·ÿ¼ÿ²ÿ°ÿµÿ®ÿ¥ÿ¯ÿ£ÿ«ÿÀÿ¥ÿÿ®ÿªÿªÿ³ÿ®ÿÿ ÿ±ÿ¯ÿ«ÿ³ÿ°ÿÁÿ¥ÿ·ÿ¸ÿ±ÿ¦ÿÿÿ¡ÿ·ÿ°ÿ§ÿ³ÿºÿ³ÿ¥ÿÿ«ÿ¦ÿÿ­ÿÿ¡ÿÿ«ÿ®ÿ¨ÿ ÿ±ÿ­ÿÿ£ÿ¹ÿ­ÿ ÿ¥ÿ¥ÿ¡ÿ¦ÿ¬ÿ§ÿ¢ÿ¡ÿÿ¡ÿ©ÿ¨ÿ ÿÿ§ÿ¦ÿ£ÿ¤ÿ§ÿ­ÿªÿ¡ÿ¦ÿ¨ÿ¡ÿ«ÿ¡ÿ´ÿ¸ÿ¦ÿÿ£ÿ£ÿ´ÿ¦ÿ¦ÿ«ÿ§ÿ©ÿ£ÿ©ÿ§ÿÿ¦ÿ¬ÿ£ÿÿÿÿÿ¬ÿ·ÿÿÿ¨ÿÿ©ÿ§ÿ²ÿ©ÿ©ÿ¢ÿÿÿÿ¡ÿ¡ÿ¡ÿ°ÿ²ÿÿ¤ÿ°ÿÿ¡ÿ¡ÿÿªÿÿÿ®ÿ©ÿ§ÿ¯ÿ°ÿ¬ÿ¨ÿ§ÿ¬ÿµÿ·ÿ«ÿ¬ÿ´ÿ¶ÿ¢ÿªÿ·ÿ²ÿÿ«ÿ­ÿ²ÿ½ÿ¯ÿÁÿ¯ÿ¦ÿ¬ÿ»ÿ¼ÿ»ÿ´ÿ°ÿ½ÿÃÿºÿ¯ÿ¶ÿ³ÿ¶ÿ±ÿ¬ÿ²ÿ¯ÿ«ÿ¯ÿ¡ÿ²ÿ·ÿ­ÿ¬ÿµÿ´ÿ¼ÿ¹ÿµÿµÿ¹ÿ¾ÿ²ÿ­ÿ¬ÿºÿ¾ÿ¸ÿ°ÿ¨ÿ­ÿ¦ÿ ÿ±ÿ¬ÿÿÃÿºÿ®ÿºÿ¼ÿ¿ÿ¾ÿ«ÿ«ÿ·ÿºÿ³ÿ«ÿ­ÿ±ÿ¶ÿ¢ÿÿ§ÿ·ÿ¸ÿ²ÿ»ÿ³ÿ·ÿ ÿ´ÿ´ÿ¯ÿ³ÿ­ÿ±ÿ­ÿ¬ÿ§ÿ¥ÿ¬ÿ¶ÿ·ÿ®ÿ±ÿ»ÿ·ÿ¤ÿ¦ÿºÿ·ÿ¸ÿ¼ÿ¡ÿÁÿ¯ÿ¬ÿ³ÿ¿ÿ³ÿ¹ÿ«ÿ¯ÿªÿ¬ÿ´ÿ²ÿ»ÿ¸ÿ°ÿ¬ÿªÿ®ÿ§ÿ¨ÿ¯ÿ¬ÿ°ÿ±ÿ³ÿµÿ­ÿµÿ¯ÿ¦ÿ®ÿ®ÿ¹ÿ¹ÿÿ´ÿ·ÿ´ÿ¶ÿ²ÿ±ÿ©ÿ¬ÿºÿ»ÿ¼ÿ¿ÿ­ÿ§ÿÁÿ¹ÿ¯ÿ±ÿ¨ÿAÿ%þJþþ-ÿ1ÿÿ­ÿ¯ÿ®ÿ«ÿ°ÿºÿºÿ«ÿ¶ÿ·ÿµÿ¦ÿ§ÿ«ÿ¬ÿ©ÿ¡ÿªÿ°ÿ«ÿ®ÿ³ÿ¯ÿ·ÿ¸ÿºÿÿ¼ÿÆÿÁÿ¶ÿ¯ÿ­ÿÿ£ÿ³ÿ§ÿ¤ÿ§ÿ«ÿ®ÿ¡ÿ²ÿ»ÿ»ÿ¹ÿ·ÿ«ÿ«ÿ³ÿ¯ÿ®ÿ©ÿ§ÿ¤ÿ¡ÿ­ÿ±ÿ­ÿ¦ÿ¢ÿ¯ÿ±ÿ¸ÿ¥ÿ ÿ¢ÿ­ÿ§ÿ¬ÿ©ÿ®ÿ¥ÿ­ÿ§ÿ¬ÿ¡ÿ£ÿ¡ÿÿÿ§ÿ®ÿªÿ¦ÿ©ÿ³ÿ·ÿ«ÿ®ÿªÿ©ÿ§ÿ±ÿ±ÿÿ®ÿ¥ÿ®ÿ¤ÿ§ÿ ÿ°ÿ¾ÿ®ÿ§ÿ°ÿ«ÿ´ÿ ÿ©ÿ¬ÿ«ÿ®ÿ¯ÿ­ÿªÿ«ÿªÿ¤ÿ©ÿ°ÿ®ÿªÿ¢ÿ¡ÿ¬ÿªÿ¹ÿ¸ÿ©ÿ®ÿ£ÿ«ÿ¯ÿºÿ¶ÿÿ¨ÿ©ÿ³ÿ­ÿ§ÿµÿ¬ÿ®ÿ¸ÿ¦ÿ®ÿ¯ÿ®ÿ²ÿ®ÿ£ÿÿÿ¨ÿªÿ²ÿ¼ÿ³ÿ­ÿ³ÿ´ÿ«ÿ¥ÿ©ÿ¶ÿ·ÿ°ÿ¦ÿ¡ÿ°ÿ½ÿ¬ÿ²ÿºÿªÿÿÿ ÿ¬ÿÄÿ¶ÿªÿ»ÿ­ÿ¨ÿ»ÿ§ÿÿÿ§ÿ ÿ«ÿ¤ÿ°ÿÁÿ¸ÿ¶ÿµÿ²ÿªÿ§ÿ¾ÿ¼ÿÁÿ¹ÿ­ÿ°ÿ²ÿ¯ÿ¹ÿ¯ÿ±ÿ§ÿÿ¶ÿ®ÿªÿ¥ÿ¨ÿ½ÿµÿ®ÿ¥ÿ«ÿ³ÿ©ÿ¦ÿ¥ÿ¯ÿ´ÿ¯ÿ¯ÿ¯ÿ©ÿ­ÿ¨ÿ£ÿ£ÿ«ÿ´ÿ±ÿ®ÿ±ÿ·ÿ¶ÿ¶ÿ¦ÿ°ÿ°ÿ±ÿ­ÿ¬ÿ ÿ©ÿ®ÿ«ÿªÿ®ÿ®ÿ¬ÿ·ÿ°ÿ¬ÿÿ¥ÿ¸ÿ­ÿ¬ÿ¢ÿ´ÿ¸ÿ°ÿ­ÿ¿ÿ¬ÿ»ÿ·ÿ¦ÿ¯ÿÅÿµÿ¤ÿ±ÿ´ÿ¸ÿ²ÿ¨ÿ·ÿ®ÿ¥ÿ²ÿ³ÿ®ÿ¶ÿ²ÿ«ÿ¡ÿ´ÿ§ÿ«ÿÒÿ¼ÿ¨ÿ«ÿ¯ÿ¹ÿ¸ÿÿ¶ÿºÿÿ±ÿ´ÿ±ÿªÿ¯ÿ©ÿ²ÿ¶ÿ½ÿºÿ¨ÿ°ÿ­ÿ­ÿ¶ÿ³ÿ¹ÿÀÿ¹ÿ ÿ¢ÿµÿ®ÿ²ÿµÿ²ÿ­ÿ³ÿ¸ÿ«ÿ´ÿ¤ÿ±ÿµÿ­ÿ¶ÿ±ÿ¯ÿ³ÿµÿ«ÿ¨ÿ³ÿ·ÿ©ÿ±ÿªÿ±ÿºÿ¯ÿÂÿ±ÿ¯ÿªÿÀÿ¹ÿ¯ÿ±ÿ©ÿ¯ÿ¶ÿ¯ÿ©ÿ¥ÿªÿ°ÿ®ÿ­ÿ¬ÿ°ÿµÿ®ÿ¤ÿ©ÿ¶ÿ·ÿ³ÿ®ÿ£ÿ¤ÿ®ÿ¦ÿÿ¦ÿ§ÿªÿ®ÿWÿÿÿÿ§ÿµÿªÿ«ÿ¨ÿ¬ÿµÿÿºÿ¬ÿÿ¨ÿ«ÿ¬ÿ¢ÿªÿ±ÿµÿ°ÿ®ÿ¾ÿ´ÿÿ¥ÿ­ÿ¯ÿ°ÿ®ÿ·ÿ´ÿ©ÿ«ÿ±ÿ¶ÿ¥ÿ¬ÿ¯ÿ§ÿ´ÿ³ÿ¨ÿ°ÿ¶ÿ¢ÿ¬ÿ¨ÿ¦ÿºÿ¹ÿ¹ÿµÿ¯ÿ©ÿ»ÿ³ÿÿÿ¦ÿªÿ¦ÿµÿ¯ÿ³ÿ±ÿªÿ·ÿ±ÿ´ÿ®ÿ«ÿ³ÿ±ÿ¼ÿ»ÿ«ÿ²ÿµÿ¯ÿ®ÿ­ÿ­ÿ¨ÿ«ÿ³ÿ¯ÿ­ÿ¨ÿÿ¦ÿ¯ÿÿ;ÿjÿ¾ÿ¹ÿ®ÿ®ÿ¯ÿ´ÿ¿ÿ¯ÿ±ÿ¥ÿºÿ©ÿ¨ÿ·ÿ¯ÿ§ÿ°ÿµÿÿ£ÿ¥ÿ¡ÿ¨ÿ¬ÿ¯ÿ§ÿÿ¥ÿ¨ÿ©ÿ¨ÿ°ÿ¸ÿ³ÿ¦ÿ ÿ¬ÿºÿ¶ÿ­ÿ§ÿ¨ÿ­ÿ­ÿ¶ÿ´ÿ´ÿ¥ÿ¡ÿ¡ÿ®ÿ­ÿ§ÿ ÿ¤ÿ³ÿºÿ«ÿ¾ÿ´ÿ±ÿ´ÿ°ÿ°ÿ½ÿªÿ­ÿµÿ¥ÿ»ÿ±ÿ´ÿºÿ³ÿ¨ÿªÿ¹ÿ²ÿ­ÿ°ÿ²ÿ´ÿ©ÿÿ¤ÿ¢ÿ§ÿ©ÿ§ÿªÿ©ÿ¬ÿ­ÿ¬ÿ³ÿ¯ÿ¯ÿ½ÿ¶ÿ®ÿ¶ÿ²ÿÿ¬ÿ²ÿ²ÿ«ÿ²ÿ£ÿ²ÿ¤ÿ¥ÿ´ÿ·ÿ²ÿ»ÿ³ÿªÿ¼ÿ´ÿ«ÿ¦ÿ¨ÿ¯ÿ¾ÿºÿÁÿ¼ÿÁÿ¹ÿ·ÿ¸ÿµÿ­ÿ¦ÿ¦ÿ©ÿ¥ÿÿ©ÿ¯ÿ±ÿ´ÿ«ÿªÿ®ÿ·ÿ½ÿ²ÿ´ÿ°ÿµÿ²ÿ¶ÿ³ÿ¿ÿ´ÿ¦ÿ©ÿ¬ÿ®ÿ§ÿ±ÿ¶ÿ¶ÿ¬ÿ³ÿ¬ÿ¯ÿ¯ÿ¯ÿ«ÿ¤ÿ»ÿ±ÿ¬ÿ½ÿ®ÿ´ÿ¾ÿµÿ³ÿ±ÿ¦ÿ©ÿ°ÿ¬ÿ¯ÿ´ÿ®ÿªÿ¦ÿ©ÿ¹ÿ³ÿ¬ÿ¶ÿ±ÿ®ÿ ÿ©ÿ±ÿ«ÿ§ÿÿ§ÿ»ÿ¡ÿ·ÿ£ÿ¯ÿÈÿµÿ³ÿ²ÿºÿÈÿÁÿ¨ÿ³ÿ·ÿÿÿ²ÿ¸ÿ·ÿ´ÿ¢ÿ³ÿ¼ÿ³ÿ¬ÿ²ÿºÿ°ÿ©ÿ³ÿ¯ÿ£ÿ¥ÿ ÿ§ÿ¸ÿ°ÿ¥ÿ±ÿ¦ÿ¬ÿ¤ÿ©ÿªÿÿªÿ¢ÿ¨ÿ­ÿ¤ÿµÿ³ÿ¨ÿÿ¬ÿ­ÿ©ÿ¶ÿ°ÿ¦ÿ»ÿ±ÿ²ÿ²ÿ­ÿ§ÿ¬ÿ¬ÿ«ÿ±ÿ°ÿ®ÿµÿ´ÿ­ÿ«ÿ­ÿ®ÿ¨ÿ°ÿºÿ¸ÿ¨ÿ¢ÿºÿ½ÿ²ÿ¯ÿ±ÿ±ÿµÿ¤ÿ±ÿºÿ¨ÿ¨ÿ§ÿÂÿ¹ÿºÿ¨ÿ³ÿ·ÿ¾ÿ®ÿµÿ¯ÿ¹ÿ³ÿ·ÿ·ÿ®ÿ³ÿµÿ­ÿ¬ÿ«ÿ¤ÿ©ÿ³ÿ½ÿÌÿ´ÿºÿ²ÿ¶ÿ®ÿ»ÿÿ«ÿ©ÿ¾ÿªÿ§ÿ»ÿ³ÿÁÿ¶ÿÀÿ¬ÿ«ÿ±ÿ¹ÿËÿÀÿ¶ÿ¸ÿ¶ÿ¶ÿ¹ÿºÿ¹ÿ®ÿ­ÿµÿ²ÿ±ÿ·ÿ´ÿ°ÿ°ÿ¹ÿ»ÿ²ÿ½ÿ·ÿ±ÿ¢ÿ°ÿ¸ÿ¤ÿ³ÿ¯ÿ®ÿ¬ÿ¹ÿ¨ÿ¡ÿ¦ÿ«ÿ³ÿ´ÿ´ÿ°ÿ°ÿ³ÿ¬ÿÃÿÁÿ¬ÿµÿ·ÿ·ÿµÿ³ÿ´ÿ¯ÿ¹ÿÀÿ²ÿ´ÿ¹ÿÿ£ÿ²ÿºÿ¬ÿªÿ©ÿ¹ÿ ÿ¶ÿ²ÿÿ°ÿ´ÿ»ÿÂÿ³ÿ°ÿÁÿ¶ÿ­ÿ¦ÿ¬ÿ³ÿ»ÿ²ÿ³ÿ·ÿ´ÿ³ÿ±ÿµÿµÿ¯ÿ¬ÿ°ÿ²ÿ«ÿ°ÿµÿ«ÿ¶ÿÀÿµÿ­ÿ´ÿ­ÿ¿ÿ¼ÿ®ÿ¯ÿ·ÿ¦ÿ³ÿ¸ÿ¸ÿ·ÿ®ÿ£ÿ­ÿ¶ÿ¸ÿ´ÿ±ÿ­ÿ«ÿ¼ÿÃÿ°ÿ¹ÿ¾ÿ­ÿ­ÿ³ÿÂÿÿªÿ¹ÿ³ÿºÿ°ÿ²ÿªÿªÿ·ÿ®ÿ¼ÿ´ÿªÿ«ÿ¤ÿ¯ÿ¯ÿ¬ÿ³ÿ´ÿ³ÿ«ÿ«ÿ¯ÿ¬ÿÀÿµÿ¦ÿ°ÿ¸ÿ»ÿ©ÿ ÿ©ÿÿ¾ÿ¡ÿ»ÿºÿ²ÿ³ÿÉÿÑÿµÿÿºÿÀÿÁÿ¶ÿ²ÿÀÿÃÿ¼ÿ¶ÿ°ÿ·ÿºÿ©ÿ±ÿ¿ÿºÿ³ÿ©ÿ¯ÿ§ÿ¬ÿ»ÿ¿ÿ±ÿ²ÿ­ÿ³ÿ³ÿ¸ÿ¬ÿ®ÿ¶ÿ¹ÿ¸ÿ¾ÿ½ÿµÿ©ÿ ÿ¬ÿ¹ÿ·ÿ³ÿ¬ÿµÿ·ÿ¨ÿ­ÿ²ÿÅÿÁÿ¨ÿ¶ÿ¨ÿ¿ÿ«ÿÆÿ¼ÿµÿ®ÿ°ÿ¨ÿ¶ÿ·ÿ±ÿ±ÿ¬ÿÿPÿ6ÿ³ÿ»ÿ¿ÿ®ÿ³ÿ³ÿ­ÿ·ÿ·ÿ¸ÿ¾ÿ³ÿ­ÿ²ÿ¼ÿÂÿÿ¤ÿ¨ÿªÿ¦ÿªÿ«ÿ°ÿµÿ´ÿ¸ÿ­ÿ¹ÿ«ÿ£ÿ±ÿ¸ÿ§ÿÿ·ÿÂÿ¾ÿ®ÿ¸ÿ¥ÿ¬ÿ­ÿ°ÿ­ÿ¥ÿ¦ÿ¯ÿ·ÿ·ÿ±ÿ°ÿ§ÿÿ°ÿ®ÿ©ÿµÿ¥ÿÃÿµÿ·ÿ°ÿ°ÿ¬ÿ«ÿ¦ÿ¥ÿ£ÿÿ¥ÿ©ÿ£ÿ¢ÿ¡ÿÿ¢ÿ¯ÿ¬ÿ­ÿ ÿ¦ÿÿ ÿÿ ÿÿ£ÿ¨ÿ«ÿ£ÿÿ­ÿªÿÿÿÿÿ¥ÿÿÿ¤ÿÿÿÿÿ¥ÿÿÿÿ ÿ­ÿ»ÿÿÿ¡ÿÿÿÿ¥ÿ¥ÿ¬ÿ©ÿ¡ÿ§ÿ©ÿ©ÿ¤ÿ¥ÿ¥ÿ ÿ²ÿÿµÿµÿÿªÿ ÿ¥ÿ©ÿ©ÿ¤ÿ¤ÿ¥ÿÿÿ§ÿªÿÿÿÿ ÿÿÿ°ÿ¯ÿ«ÿ§ÿ¯ÿ­ÿ±ÿ­ÿ¦ÿªÿ¤ÿÿ£ÿ¥ÿ¦ÿ¦ÿÿÿÿ¤ÿ¥ÿ¤ÿÿ¯ÿ¹ÿÿ£ÿ ÿ£ÿ£ÿ®ÿ°ÿ°ÿªÿ¤ÿ¨ÿ¦ÿ·ÿÃÿÿ¤ÿÂÿÂÿ§ÿ¥ÿ§ÿ¨ÿ ÿ®ÿ²ÿ¸ÿ¹ÿ¼ÿ»ÿ­ÿ±ÿÄÿ¸ÿ®ÿ½ÿ»ÿ¬ÿ¯ÿºÿ§ÿ°ÿ´ÿ°ÿºÿ¸ÿ´ÿ¶ÿ·ÿµÿ·ÿ»ÿ»ÿ¬ÿ¯ÿ­ÿ½ÿ£ÿÉÿ¯ÿ§ÿ¸ÿ«ÿ¸ÿ·ÿµÿ¼ÿÄÿÁÿÁÿÁÿºÿ¿ÿ³ÿ´ÿ­ÿÿµÿ¼ÿ®ÿ¹ÿ¥ÿªÿ²ÿ°ÿ³ÿ¿ÿÈÿÁÿ¶ÿ´ÿ¯ÿ«ÿ®ÿªÿ·ÿ·ÿ°ÿ°ÿ¶ÿ¾ÿ°ÿ´ÿ¸ÿ¼ÿ¿ÿ»ÿ·ÿ±ÿ¬ÿ³ÿ§ÿ§ÿ¿ÿ§ÿ§ÿÀÿ³ÿ­ÿ ÿªÿ½ÿÆÿ¸ÿ«ÿ±ÿ´ÿ²ÿ ÿ¬ÿµÿ®ÿ´ÿ±ÿ±ÿ´ÿ¶ÿ®ÿªÿ¯ÿ¶ÿ»ÿ¸ÿ±ÿ´ÿ«ÿ¤ÿºÿ·ÿ¨ÿÿ¬ÿ²ÿ§ÿ¯ÿ·ÿ¸ÿ³ÿ¬ÿ±ÿ¶ÿªÿ¯ÿ³ÿÁÿ²ÿ»ÿ¸ÿ¾ÿ¹ÿ°ÿ­ÿ²ÿ«ÿ©ÿ¹ÿ´ÿ¨ÿ¹ÿÀÿ¤ÿªÿ¼ÿ·ÿ¡ÿ¨ÿ°ÿ¶ÿ°ÿ¬ÿ·ÿ½ÿ·ÿ±ÿ±ÿ±ÿ§ÿ¢ÿ²ÿ¯ÿ°ÿ«ÿ¼ÿ»ÿ·ÿ¯ÿªÿÀÿ¼ÿ»ÿ­ÿºÿ¶ÿ¨ÿ£ÿÿ©ÿ¶ÿ±ÿ¤ÿ©ÿ¶ÿ´ÿ³ÿ¶ÿ³ÿ©ÿ³ÿ°ÿ¸ÿ»ÿ´ÿ¤ÿ¦ÿ·ÿÅÿ½ÿªÿ¸ÿ²ÿÿ¬ÿ¬ÿ¨ÿªÿ¬ÿ±ÿ±ÿ¸ÿ¶ÿ¶ÿ¾ÿºÿ³ÿ­ÿ®ÿ±ÿ±ÿ£ÿ¤ÿ²ÿªÿ«ÿ·ÿ°ÿ¦ÿ²ÿ±ÿ¯ÿ®ÿ®ÿªÿªÿªÿ¨ÿªÿ¨ÿ´ÿ´ÿ¬ÿ²ÿ°ÿ¹ÿ¹ÿ¯ÿ¤ÿ«ÿ¹ÿÁÿÃÿÀÿ³ÿ«ÿ±ÿµÿ·ÿ³ÿ­ÿ´ÿ¬ÿ´ÿºÿ½ÿ¼ÿ´ÿ²ÿ³ÿ¬ÿ§ÿ­ÿ«ÿ ÿ¾ÿ·ÿ¨ÿ ÿ«ÿ±ÿÿEÿ$ÿÿµÿ½ÿÍÿÅÿ®ÿ¶ÿ¨ÿ¦ÿ­ÿ®ÿ¬ÿ¯ÿ´ÿ®ÿ´ÿ±ÿ¯ÿ¿ÿ¹ÿ­ÿ¬ÿªÿ­ÿ«ÿ¤ÿ¬ÿ®ÿ®ÿ£ÿºÿ°ÿ«ÿªÿ°ÿ¯ÿ²ÿºÿºÿ»ÿ½ÿ¶ÿ©ÿ¤ÿ¥ÿ¯ÿ¯ÿ­ÿ­ÿ°ÿ¼ÿÀÿ¯ÿ´ÿ¨ÿ¯ÿ«ÿ´ÿµÿ·ÿ¼ÿ³ÿ¨ÿ¬ÿ¦ÿ¿ÿ¥ÿ§ÿ¸ÿ¸ÿ´ÿ¯ÿ¬ÿ³ÿ»ÿ¯ÿ¨ÿÇÿ¥ÿ®ÿ¯ÿ¨ÿ©ÿ´ÿºÿ´ÿ¯ÿ´ÿ¬ÿ­ÿ½ÿ©ÿ°ÿ¬ÿ¨ÿ«ÿ¥ÿ¥ÿ±ÿÿ¦ÿ¤ÿ¯ÿ¦ÿµÿ¬ÿ±ÿµÿ°ÿ·ÿÄÿ»ÿ¾ÿ¬ÿ¹ÿ­ÿ»ÿ½ÿ¯ÿ«ÿ´ÿ±ÿ¡ÿªÿÿ¤ÿ¢ÿ°ÿ·ÿ¸ÿºÿºÿ³ÿ¼ÿ¶ÿ¬ÿ£ÿ°ÿ®ÿ·ÿ·ÿ¶ÿ¹ÿ¯ÿ®ÿ¸ÿÅÿ¶ÿ§ÿ¦ÿ°ÿ¾ÿºÿ¶ÿÂÿ¹ÿµÿ°ÿµÿ»ÿ±ÿ«ÿ¹ÿ¼ÿ²ÿ»ÿ¶ÿ·ÿ·ÿ´ÿ¼ÿ¹ÿ»ÿ½ÿµÿ­ÿ¹ÿ·ÿÀÿ©ÿ´ÿµÿµÿ°ÿ©ÿªÿ¬ÿ¡ÿªÿ¼ÿ¹ÿ¿ÿÁÿ¾ÿºÿ»ÿºÿ°ÿ¼ÿ­ÿ­ÿ«ÿ¦ÿ©ÿ²ÿ¶ÿ¸ÿ°ÿÀÿ³ÿÆÿ¹ÿ¸ÿ·ÿ¦ÿÿÿÿºÿÿkÿ|ÿÿ¤ÿ±ÿªÿ©ÿ¡ÿ§ÿ²ÿ´ÿ«ÿ«ÿ¬ÿ®ÿ¹ÿ´ÿÄÿ³ÿ®ÿ°ÿªÿ¥ÿ©ÿ°ÿ°ÿ¼ÿ¤ÿ¾ÿ¨ÿ§ÿ¤ÿ ÿ«ÿµÿ«ÿÿÿÿÿÿÿÿÿÿÿÿÿÿÿ£ÿ¤ÿÿÿÿfÿxÿ`ÿpÿÿzÿ~ÿÿkÿmÿÿtÿvÿgÿ\ÿjÿ£ÿ¥ÿ¦ÿ¨ÿ§ÿ¤ÿ°ÿÿ£ÿ¥ÿ ÿ¥ÿ²ÿ¯ÿ¯ÿÿÿ³ÿ²ÿ©ÿ®ÿ´ÿ«ÿ§ÿ©ÿ§ÿ¨ÿ¦ÿ«ÿ®ÿ®ÿ³ÿ²ÿÿ·ÿ§ÿ°ÿ´ÿ­ÿ°ÿ·ÿ¬ÿ¯ÿ£ÿ¯ÿµÿ®ÿ§ÿ§ÿ¯ÿ¶ÿ¹ÿ¸ÿÅÿ·ÿ°ÿµÿ¶ÿ¶ÿ³ÿ¨ÿ­ÿ°ÿ³ÿ°ÿªÿ©ÿ¬ÿ®ÿªÿ¦ÿ°ÿ«ÿ±ÿ¯ÿ¯ÿ´ÿ²ÿ´ÿ½ÿ³ÿ»ÿ¬ÿ©ÿ°ÿ«ÿ¨ÿªÿ®ÿ²ÿ½ÿ¸ÿ¯ÿ§ÿ¤ÿªÿºÿÂÿµÿ£ÿ®ÿ·ÿ¯ÿ¹ÿ¹ÿºÿ¾ÿ¿ÿ»ÿµÿ­ÿ³ÿÿ©ÿ®ÿ½ÿ¹ÿ¹ÿ¹ÿ®ÿ«ÿ¬ÿ®ÿ ÿ½ÿ»ÿ±ÿ³ÿºÿ´ÿ¦ÿ«ÿ²ÿ¬ÿ¤ÿ­ÿ«ÿ¬ÿ¯ÿºÿ¾ÿ­ÿÿ¯ÿ³ÿ²ÿªÿ£ÿ©ÿ¨ÿ§ÿ¨ÿ£ÿ«ÿ¬ÿ³ÿ´ÿ¿ÿºÿ¯ÿ®ÿ¶ÿ¹ÿ¶ÿ¬ÿ°ÿ»ÿ­ÿ½ÿ«ÿ®ÿµÿ¯ÿ¯ÿµÿÿ§ÿ¶ÿ³ÿ²ÿ­ÿ±ÿ·ÿ¾ÿ¿ÿ°ÿ§ÿ·ÿ³ÿÿ³ÿ«ÿ´ÿ°ÿ©ÿ°ÿ»ÿ¼ÿÀÿ·ÿ¿ÿ¹ÿ¯ÿ©ÿ°ÿ°ÿ®ÿ°ÿ¸ÿÁÿ´ÿ´ÿ½ÿ´ÿÀÿ¯ÿ¢ÿ£ÿ¬ÿªÿ¤ÿ´ÿ¹ÿ¾ÿ°ÿ¬ÿ¸ÿ»ÿ³ÿ²ÿ¶ÿ¶ÿ¯ÿ©ÿ½ÿÁÿ°ÿ¤ÿ®ÿ½ÿ¹ÿ¸ÿ·ÿ²ÿ¯ÿ¯ÿ³ÿ±ÿµÿ²ÿµÿ³ÿ°ÿµÿ·ÿµÿ¶ÿ¶ÿ²ÿ¶ÿ£ÿ¡ÿ®ÿ­ÿ¦ÿºÿ¹ÿ·ÿ·ÿ­ÿ³ÿ®ÿ¸ÿ¶ÿ­ÿ«ÿ¹ÿ»ÿµÿ­ÿ³ÿºÿ´ÿ¾ÿ·ÿ³ÿ´ÿºÿ»ÿ·ÿÅÿ·ÿ¬ÿ±ÿµÿ²ÿ¬ÿ¦ÿ®ÿÁÿ°ÿºÿ¹ÿ¬ÿ±ÿ³ÿ«ÿ¯ÿµÿ®ÿµÿªÿ²ÿ¹ÿºÿ²ÿ¸ÿ³ÿ­ÿ¯ÿ´ÿ³ÿ®ÿµÿ¯ÿ§ÿ¶ÿÿ­ÿ²ÿ½ÿ¹ÿ»ÿÄÿ¿ÿ°ÿ±ÿÁÿºÿ³ÿ¸ÿÿ°ÿªÿªÿ³ÿºÿ»ÿ¸ÿ¶ÿ²ÿ°ÿ³ÿ©ÿÀÿ¯ÿ¨ÿ©ÿ©ÿ±ÿ¥ÿ¥ÿ³ÿ°ÿªÿ¶ÿ®ÿ¯ÿ®ÿ­ÿ½ÿ¿ÿ¹ÿ¬ÿºÿºÿ¸ÿ³ÿ©ÿ¯ÿ¸ÿ¸ÿ ÿ²ÿÂÿ¸ÿªÿºÿºÿµÿ²ÿ®ÿ­ÿ©ÿªÿµÿµÿ¼ÿÿ«ÿ½ÿ¿ÿ¥ÿ²ÿµÿ³ÿ¥ÿÿ¬ÿµÿ§ÿÿ¨ÿªÿ¨ÿ°ÿ«ÿ«ÿ«ÿ¯ÿ¯ÿ«ÿ°ÿ¹ÿ·ÿ°ÿ¯ÿ±ÿ´ÿ¡ÿ¾ÿ¥ÿÀÿ»ÿ¼ÿ«ÿ©ÿµÿ½ÿ¾ÿµÿ¨ÿ¤ÿ¦ÿ¢ÿ¼ÿ°ÿ©ÿ¦ÿ²ÿ³ÿ¾ÿ²ÿ®ÿ¸ÿ¹ÿ¸ÿ¾ÿ¯ÿÿÿÿ¨ÿÀÿ®ÿ¡ÿ¼ÿÄÿ°ÿªÿ°ÿ³ÿ¯ÿ¯ÿ±ÿ¬ÿ®ÿ­ÿ²ÿ¹ÿ©ÿÿ¬ÿ«ÿ¼ÿ§ÿÿ´ÿ¾ÿ¸ÿ¸ÿÄÿÉÿ¥ÿÿ°ÿÎÿ½ÿ«ÿ¥ÿÿ¤ÿ§ÿ¬ÿ¬ÿ°ÿ°ÿªÿ¦ÿ£ÿ«ÿ³ÿ©ÿÿ´ÿ¶ÿ³ÿ»ÿ³ÿ­ÿ·ÿÈÿ¸ÿ»ÿÃÿ¼ÿ¶ÿªÿ¦ÿ­ÿ¸ÿ·ÿ«ÿ¬ÿ¥ÿµÿ²ÿ¿ÿÅÿ­ÿ«ÿ®ÿ¶ÿ³ÿ«ÿ³ÿ¹ÿ³ÿ¯ÿ­ÿ¹ÿ½ÿ»ÿ¤ÿ©ÿ¬ÿ½ÿ¹ÿ©ÿ²ÿºÿ¢ÿÿ­ÿ·ÿ­ÿ§ÿ·ÿ°ÿ­ÿ¤ÿ´ÿ±ÿªÿÿÿÿÿ¸ÿºÿ­ÿ«ÿ«ÿ¨ÿ¥ÿ¥ÿ®ÿ§ÿÿªÿ©ÿ®ÿÿÿ¡ÿÿ¦ÿ¡ÿÿÿ£ÿ´ÿ±ÿ¨ÿ¤ÿ¢ÿ¥ÿÿÿÿ¤ÿ£ÿÿ ÿ©ÿ¤ÿ§ÿÿÿ¥ÿ¡ÿ¡ÿ©ÿ³ÿªÿ¦ÿ±ÿ§ÿ¥ÿ±ÿ«ÿ«ÿ¨ÿ§ÿ¢ÿÿÿ¨ÿ±ÿÿ£ÿÿÿ¤ÿ³ÿ°ÿÿÿ¡ÿÿÿÿ ÿÿÿ¶ÿÿÿ¯ÿ­ÿÿÿ¦ÿ§ÿªÿ¦ÿ¥ÿ¤ÿÿ£ÿ´ÿªÿÿ«ÿ§ÿ©ÿ¦ÿ¦ÿ«ÿÿÿÿ ÿ¦ÿªÿÿ¡ÿ¸ÿ¸ÿ«ÿªÿ¯ÿ²ÿ¸ÿ²ÿ¨ÿ«ÿ¯ÿ²ÿ¬ÿ±ÿ³ÿ»ÿ´ÿ¹ÿ«ÿ¯ÿ»ÿÃÿ·ÿµÿ¬ÿ®ÿ«ÿ¥ÿ´ÿÀÿ¾ÿ½ÿ´ÿ°ÿ®ÿ¬ÿ°ÿ»ÿ·ÿ´ÿ¶ÿ»ÿ±ÿÂÿ®ÿ±ÿ¶ÿ´ÿ§ÿªÿ°ÿ±ÿ«ÿ²ÿÁÿÅÿÁÿ¸ÿ­ÿ¶ÿ»ÿ¾ÿ²ÿ¼ÿ©ÿ¤ÿÿ§ÿ§ÿ«ÿ¡ÿ­ÿ°ÿ¤ÿ£ÿ¶ÿ»ÿªÿ«ÿ°ÿ°ÿ¶ÿºÿ±ÿ£ÿ«ÿ¶ÿ±ÿ³ÿ§ÿµÿ³ÿ¯ÿ®ÿ¸ÿ¯ÿ«ÿ²ÿ¶ÿªÿ«ÿ¥ÿ´ÿ·ÿ±ÿ­ÿ²ÿ¸ÿµÿ°ÿ°ÿ±ÿ³ÿºÿºÿµÿ­ÿ´ÿ·ÿÿ ÿÍÿ¦ÿ«ÿ¸ÿÁÿ¸ÿµÿ£ÿ¶ÿ¯ÿ­ÿ´ÿµÿ·ÿ¼ÿ¶ÿ¦ÿ¦ÿµÿ¯ÿ¨ÿ¤ÿÿ°ÿ¯ÿ«ÿ«ÿªÿ³ÿ³ÿ¬ÿªÿ¹ÿªÿ¥ÿªÿ²ÿ¦ÿÅÿÂÿÂÿ­ÿªÿ©ÿ«ÿµÿ³ÿ­ÿ¥ÿ¬ÿ·ÿµÿ³ÿ¯ÿ¶ÿÿ?ÿ3ÿ&ÿÿyÿÿ¨ÿºÿ»ÿ°ÿ¶ÿ³ÿ¸ÿ¨ÿ·ÿ¶ÿ¶ÿ­ÿ§ÿ©ÿ±ÿ²ÿ¨ÿ®ÿ¶ÿ³ÿ´ÿ¯ÿ´ÿ´ÿ¤ÿ»ÿÿ§ÿ°ÿÁÿ¼ÿ¯ÿ´ÿ¢ÿ±ÿ®ÿÿ¤ÿ±ÿ¶ÿ´ÿÿ¬ÿÿÿ¼ÿ¶ÿ´ÿ©ÿÿ£ÿ©ÿ­ÿ»ÿ°ÿ§ÿ¶ÿ´ÿ²ÿ¤ÿ¤ÿ³ÿ´ÿ¶ÿ¬ÿ«ÿÿ¨ÿ°ÿªÿ«ÿ«ÿ®ÿ®ÿ©ÿ§ÿ¤ÿ¥ÿ£ÿ§ÿ¬ÿ­ÿ­ÿ´ÿ¯ÿÿ§ÿ²ÿ¨ÿ©ÿ«ÿ§ÿµÿ­ÿ¥ÿ¡ÿ¤ÿ¬ÿ»ÿ»ÿ§ÿ£ÿ¿ÿ§ÿ­ÿÿÿÿªÿ¸ÿ²ÿ¬ÿ­ÿªÿ°ÿ¶ÿµÿµÿ·ÿ®ÿ¤ÿ«ÿ¦ÿÿ¬ÿªÿ¤ÿ¢ÿ¯ÿ³ÿ±ÿ£ÿ°ÿ®ÿ­ÿ§ÿ­ÿÿ¤ÿ ÿ¬ÿ´ÿ°ÿ­ÿ´ÿ³ÿªÿ«ÿ­ÿ¬ÿ°ÿ°ÿ©ÿ¢ÿ­ÿ°ÿ®ÿ¯ÿ±ÿ³ÿ³ÿºÿºÿ²ÿ®ÿ©ÿ°ÿ¶ÿªÿ ÿ²ÿ¤ÿºÿ´ÿºÿÿ¤ÿ¶ÿ¨ÿ²ÿ²ÿ¹ÿÅÿ¹ÿ°ÿ¿ÿÃÿ·ÿ¹ÿ²ÿ­ÿ©ÿ¥ÿ®ÿºÿ«ÿÿÿÿ¦ÿ©ÿ­ÿ¯ÿ¬ÿ¦ÿ¤ÿ­ÿ¬ÿ«ÿÃÿµÿ±ÿ³ÿ©ÿ¯ÿ¬ÿ¤ÿ¡ÿ¶ÿ³ÿ»ÿ«ÿ»ÿµÿ¨ÿ­ÿ°ÿ©ÿ¦ÿ°ÿ®ÿ´ÿ·ÿ¬ÿ­ÿ·ÿ¬ÿ§ÿ§ÿ¥ÿ¦ÿ¤ÿ¨ÿ¬ÿ«ÿ°ÿ¸ÿ±ÿ¨ÿ¥ÿ®ÿ¨ÿ«ÿ²ÿ³ÿ¯ÿÿ°ÿÿÿ¦ÿ£ÿÿÁÿ¨ÿÿ¢ÿ¦ÿªÿªÿ¨ÿ¨ÿ°ÿµÿ­ÿºÿÿ¦ÿ¼ÿ¶ÿÿ¢ÿ²ÿ¬ÿ©ÿ¬ÿ­ÿ±ÿºÿ»ÿ¯ÿ¯ÿ¯ÿ³ÿµÿ¬ÿ¶ÿ­ÿÿªÿªÿ§ÿ¸ÿµÿ§ÿµÿ®ÿ¥ÿ±ÿ ÿÿ¦ÿ¹ÿ¤ÿ½ÿ¶ÿ³ÿ©ÿ«ÿ²ÿ»ÿ¹ÿ¾ÿ³ÿ¡ÿ²ÿ´ÿ«ÿ±ÿÿ¤ÿ¿ÿ¾ÿ­ÿªÿ°ÿªÿ±ÿ¸ÿ±ÿ¢ÿ±ÿ½ÿ±ÿ®ÿ¥ÿ¼ÿ½ÿ¬ÿ¡ÿ¤ÿ·ÿµÿ°ÿ®ÿ´ÿ³ÿ»ÿ²ÿ¯ÿ«ÿ­ÿ°ÿ«ÿ±ÿ³ÿ°ÿ¯ÿÄÿÁÿ´ÿ®ÿ¬ÿ°ÿ¯ÿ«ÿ«ÿµÿ¶ÿ´ÿ³ÿ°ÿºÿ¸ÿ«ÿ¬ÿ«ÿ©ÿ©ÿªÿ±ÿ§ÿ£ÿÿ©ÿ§ÿÿ¨ÿ­ÿ¦ÿ²ÿ­ÿ£ÿ¦ÿ¯ÿ«ÿ¶ÿ´ÿ°ÿÿ¦ÿ¥ÿ·ÿ¼ÿ¯ÿ¨ÿµÿ¥ÿ´ÿ®ÿ¨ÿ¯ÿºÿµÿ£ÿ«ÿºÿ¼ÿ´ÿ´ÿ²ÿ®ÿ²ÿ³ÿ±ÿ»ÿ¾ÿ¬ÿ¨ÿ¥ÿ¬ÿ³ÿ¦ÿ³ÿ¶ÿªÿ¸ÿ»ÿµÿ§ÿ«ÿÿ´ÿ´ÿ¬ÿ±ÿ®ÿ¬ÿ¹ÿ´ÿ«ÿ£ÿ¸ÿªÿ°ÿ¯ÿ°ÿ¾ÿ·ÿ·ÿ¹ÿ¹ÿºÿ­ÿ®ÿ§ÿµÿ¾ÿ³ÿ±ÿÁÿ¼ÿ¤ÿÿ§ÿµÿ©ÿ¤ÿ¹ÿ¯ÿ©ÿ¦ÿÿ³ÿ¦ÿÿÿÿ¹ÿ²ÿÂÿªÿ«ÿ´ÿ³ÿ¬ÿ¶ÿÿ¨ÿ±ÿ¢ÿ·ÿÿ¯ÿ­ÿ²ÿ¤ÿ¬ÿ£ÿ¢ÿ¥ÿ®ÿ¡ÿ¡ÿ ÿ¢ÿ§ÿ¦ÿÿ­ÿ·ÿ»ÿ³ÿ­ÿ¸ÿ¶ÿ­ÿ°ÿ´ÿ¯ÿ¯ÿ¯ÿ¬ÿ¬ÿ¥ÿ¥ÿºÿ°ÿªÿ¬ÿ¡ÿªÿÀÿ·ÿ ÿ¶ÿ«ÿ®ÿ¬ÿ¥ÿ¶ÿ ÿºÿ¨ÿ¸ÿ«ÿ±ÿ¸ÿ²ÿ¡ÿ±ÿ¶ÿ®ÿ­ÿ§ÿ«ÿ´ÿªÿ²ÿ¸ÿ°ÿ©ÿ®ÿ¬ÿ¨ÿ¬ÿ²ÿ·ÿ¯ÿ£ÿ¦ÿ°ÿ¸ÿ±ÿ­ÿ¼ÿ½ÿ°ÿ¤ÿ¤ÿ¥ÿ¤ÿÿ»ÿ¥ÿ¯ÿÿ¾ÿ®ÿÿ»ÿ«ÿ±ÿÀÿªÿ²ÿ°ÿ¯ÿ¨ÿ¬ÿ±ÿ°ÿÀÿÌÿ¹ÿ»ÿ½ÿ¯ÿ°ÿ°ÿ²ÿ¶ÿ±ÿ­ÿ°ÿ©ÿ«ÿ³ÿ¥ÿÿ²ÿ¶ÿ©ÿ²ÿÀÿ³ÿÿ®ÿ°ÿ±ÿ©ÿ¨ÿ¯ÿÂÿ¼ÿÀÿ¹ÿ³ÿ¸ÿ«ÿ³ÿ³ÿÀÿ ÿ´ÿ¯ÿ±ÿ§ÿ¥ÿ¥ÿ°ÿ³ÿ¬ÿ±ÿ½ÿ«ÿµÿ¹ÿ´ÿ¯ÿ¹ÿ®ÿ¯ÿ²ÿªÿ¯ÿ«ÿ¨ÿ°ÿ²ÿµÿ²ÿ±ÿ¶ÿ±ÿ­ÿªÿ§ÿµÿ®ÿ²ÿµÿ«ÿ§ÿ°ÿ¼ÿ´ÿ·ÿ¶ÿ³ÿ©ÿÇÿ±ÿÀÿ°ÿ°ÿ®ÿÿ«ÿ¥ÿ´ÿµÿ¶ÿ¬ÿ´ÿ³ÿ¹ÿºÿ¹ÿ¿ÿºÿ¯ÿ¥ÿ¬ÿÄÿÁÿ«ÿ©ÿ®ÿ®ÿ¨ÿ¡ÿ§ÿ¶ÿ¥ÿ®ÿ¶ÿ¡ÿªÿ±ÿªÿ¹ÿ¹ÿ¨ÿÃÿªÿµÿ¬ÿ¥ÿ¿ÿµÿ¬ÿ¨ÿ²ÿ®ÿ¸ÿÀÿ±ÿ±ÿ²ÿ¸ÿ·ÿ­ÿ®ÿ¶ÿ´ÿ°ÿ¶ÿ±ÿ¬ÿ­ÿ®ÿ¸ÿ³ÿ±ÿ·ÿ³ÿ¯ÿ¦ÿ¯ÿ¸ÿ¯ÿ¥ÿ³ÿ¸ÿ¯ÿ¥ÿ­ÿ³ÿ¸ÿÿ¤ÿ½ÿ¹ÿ½ÿ­ÿ£ÿ§ÿ°ÿÿ«ÿ¢ÿ®ÿÿ¤ÿ°ÿ¨ÿ¦ÿ°ÿ³ÿ°ÿ«ÿ«ÿ°ÿ©ÿ¨ÿºÿ¼ÿ²ÿ¶ÿ±ÿ¯ÿµÿ£ÿ´ÿ·ÿ ÿÿ·ÿ¼ÿÃÿ©ÿ©ÿ³ÿµÿ£ÿ¢ÿµÿ´ÿ½ÿ¶ÿÀÿÁÿµÿ¹ÿ¸ÿ·ÿ¯ÿ§ÿªÿ¯ÿ¶ÿ¾ÿ¿ÿ¶ÿ¹ÿ¿ÿ¶ÿ­ÿ²ÿ²ÿ­ÿ ÿ²ÿ¶ÿ¬ÿ½ÿ«ÿ©ÿ¥ÿ®ÿ¤ÿ¥ÿ©ÿ¦ÿ­ÿ±ÿ¶ÿ´ÿ£ÿ±ÿ³ÿ¶ÿ³ÿªÿ¸ÿÃÿºÿ¯ÿ±ÿ«ÿªÿ¿ÿºÿ°ÿÁÿ¼ÿ¿ÿ³ÿ°ÿ¢ÿ¸ÿªÿ¦ÿ»ÿ¹ÿ³ÿÂÿ³ÿÁÿ¬ÿ¯ÿÆÿÈÿ²ÿÆÿµÿ°ÿµÿ±ÿ³ÿ¸ÿ²ÿ¸ÿ¿ÿ¼ÿ²ÿ«ÿ¬ÿ³ÿ·ÿ«ÿ±ÿ³ÿ²ÿ²ÿ¹ÿÀÿºÿ±ÿ¶ÿ¯ÿµÿµÿ±ÿ´ÿ±ÿ®ÿ§ÿªÿ¹ÿªÿ·ÿÂÿ®ÿ¯ÿ¬ÿ¤ÿÿ®ÿÀÿÁÿ»ÿºÿ½ÿ²ÿ®ÿ¨ÿ¨ÿºÿ¼ÿÈÿ°ÿ®ÿ¿ÿ§ÿ¶ÿ£ÿ¼ÿ£ÿ²ÿ«ÿ¾ÿÃÿªÿ¬ÿ¥ÿ¢ÿ®ÿ¨ÿ°ÿ±ÿªÿ«ÿ¨ÿ°ÿ·ÿµÿ¿ÿ´ÿÿ³ÿºÿ½ÿ³ÿ¨ÿ°ÿ¶ÿ­ÿ¥ÿ¸ÿ²ÿ§ÿºÿ³ÿ¯ÿ´ÿÿ«ÿ¸ÿ«ÿ¼ÿ³ÿªÿ¯ÿ²ÿµÿ¶ÿºÿ¶ÿ¬ÿ¹ÿµÿ³ÿ¸ÿ¼ÿ±ÿ©ÿ¦ÿ½ÿ²ÿ·ÿµÿ¼ÿ¯ÿ½ÿ¾ÿ»ÿªÿ³ÿ¶ÿ±ÿ¿ÿÁÿ¸ÿ¯ÿªÿ¸ÿÁÿ¶ÿ©ÿ¥ÿ³ÿ²ÿ¾ÿ¹ÿ½ÿÅÿ²ÿÀÿ´ÿ¶ÿ¦ÿ­ÿ³ÿ¼ÿ¼ÿ³ÿ°ÿ¯ÿ°ÿ·ÿ¸ÿ»ÿ°ÿ|ÿJÿmÿ´ÿ²ÿ³ÿ¿ÿ±ÿ§ÿ©ÿ®ÿ»ÿ³ÿ·ÿ¨ÿ­ÿ¢ÿ´ÿ¶ÿ«ÿ¯ÿ©ÿ¨ÿ³ÿ±ÿ§ÿ³ÿ´ÿ¶ÿÄÿ¬ÿ¥ÿ´ÿºÿ¾ÿ®ÿ»ÿ¤ÿ¯ÿ»ÿÍÿ¤ÿ°ÿÂÿÀÿ«ÿ½ÿÅÿ²ÿÿ¨ÿ±ÿ­ÿ«ÿ°ÿ¬ÿÿ¶ÿµÿ²ÿ¼ÿ¹ÿºÿªÿ°ÿ±ÿ¨ÿÁÿ»ÿ§ÿ¬ÿ¥ÿÿÿ§ÿªÿÿÿÿ¨ÿ¼ÿ»ÿ§ÿÿÿÿ ÿÿÿ®ÿÿ®ÿªÿ£ÿÿ®ÿ­ÿÿÿ£ÿ©ÿ¥ÿÿ ÿÿÿÿÿ¦ÿ¤ÿÿÿ­ÿ®ÿ©ÿ¨ÿ¢ÿÿÿÿÿÿ¥ÿ£ÿÿÿÿ¬ÿ³ÿ«ÿ¢ÿÿ«ÿ¯ÿ¹ÿÿ¬ÿ¢ÿ¨ÿ©ÿÿ£ÿ¤ÿ©ÿ¤ÿ ÿÿÿ¤ÿ¶ÿ²ÿ¥ÿ¢ÿÿ¢ÿ«ÿ¦ÿ³ÿ½ÿÿ©ÿÀÿÿ¨ÿ¬ÿÿÿ ÿ¤ÿ§ÿ­ÿ®ÿ«ÿ¬ÿ«ÿ£ÿ¥ÿ²ÿ­ÿ®ÿ­ÿ¸ÿ¤ÿ¢ÿÿ¦ÿ­ÿ°ÿ³ÿ¹ÿ¹ÿµÿ³ÿ´ÿ»ÿµÿ ÿ¦ÿ¸ÿ½ÿ¡ÿ´ÿ«ÿ·ÿ¢ÿ©ÿ´ÿ¸ÿ¹ÿÁÿ¶ÿ ÿ­ÿ¾ÿ®ÿªÿºÿ¼ÿµÿ°ÿµÿ·ÿ¾ÿ¶ÿ±ÿ¹ÿÀÿ½ÿ²ÿ¾ÿ¼ÿ®ÿºÿ½ÿ«ÿ¼ÿ³ÿ¤ÿ«ÿÂÿ¶ÿÿ·ÿ¬ÿ¸ÿ¿ÿ¶ÿ³ÿ¹ÿ¶ÿ°ÿ±ÿ´ÿ¹ÿ­ÿ¼ÿ³ÿ©ÿ¥ÿ¹ÿ©ÿ°ÿ»ÿ«ÿ±ÿ¨ÿ ÿµÿÁÿ°ÿÿÿ«ÿ±ÿ¦ÿ¯ÿµÿ¹ÿ®ÿ±ÿÁÿ·ÿ¹ÿºÿ¼ÿÁÿÃÿ¼ÿ´ÿ²ÿ°ÿ³ÿ°ÿµÿÂÿ·ÿ«ÿ°ÿ¯ÿÃÿ¦ÿ¬ÿ³ÿµÿ·ÿ±ÿ®ÿ²ÿ·ÿ¯ÿ±ÿ¨ÿ¦ÿµÿ¸ÿ¹ÿ·ÿ¿ÿ°ÿ®ÿ²ÿ³ÿ±ÿ­ÿ±ÿºÿµÿ´ÿ§ÿ­ÿËÿÃÿ¹ÿ³ÿ³ÿ´ÿ­ÿ¨ÿ¨ÿ«ÿ°ÿ·ÿ­ÿ©ÿ°ÿµÿ¶ÿ»ÿÀÿÂÿ¶ÿ±ÿ«ÿ®ÿ´ÿ±ÿ±ÿ±ÿ§ÿ±ÿ§ÿ®ÿ£ÿ«ÿÄÿµÿ´ÿ§ÿ®ÿ´ÿ¶ÿ»ÿ½ÿ¿ÿ¶ÿµÿ­ÿ§ÿ®ÿ½ÿ¹ÿ²ÿµÿ¿ÿ¹ÿ¶ÿµÿ¯ÿ¨ÿªÿ»ÿ°ÿ²ÿ­ÿ¼ÿ´ÿ§ÿ»ÿ­ÿ±ÿ«ÿ«ÿ²ÿ¬ÿ®ÿ·ÿ³ÿ¦ÿ³ÿÁÿµÿ¦ÿºÿ¬ÿªÿ¯ÿ½ÿºÿ¦ÿ°ÿ¹ÿ²ÿ¯ÿ²ÿ¯ÿ¶ÿ¯ÿ²ÿ°ÿ²ÿºÿ¿ÿ¹ÿ±ÿ¶ÿ±ÿ¬ÿ±ÿ¾ÿ¨ÿ£ÿ·ÿ³ÿ±ÿ°ÿ²ÿ¬ÿÿÿ²ÿ®ÿ·ÿÿÆÿ¸ÿ®ÿ©ÿ¹ÿÁÿµÿ´ÿ¹ÿ¯ÿºÿ¼ÿ²ÿ¹ÿ½ÿ½ÿ·ÿ³ÿ¬ÿ©ÿ²ÿºÿ»ÿ¼ÿ¾ÿ¶ÿÅÿµÿ¬ÿºÿ½ÿ¬ÿ£ÿ¬ÿ°ÿ§ÿ¦ÿ¥ÿ¨ÿ¦ÿ·ÿ»ÿµÿ´ÿ´ÿÿÿÖþBÿ¢ÿ¥ÿ¹ÿÄÿ»ÿ©ÿ£ÿ¡ÿ­ÿ°ÿ±ÿ´ÿ·ÿµÿ±ÿ¸ÿ®ÿ¸ÿ¹ÿ²ÿ¢ÿ®ÿ»ÿ²ÿªÿ±ÿµÿ»ÿ£ÿ¯ÿ¯ÿ§ÿ§ÿ ÿ®ÿ®ÿ­ÿ¶ÿ¼ÿ»ÿºÿ°ÿ§ÿºÿ¨ÿ°ÿ¥ÿ¼ÿÃÿ½ÿ¾ÿ­ÿ¨ÿ¥ÿÿÆÿ±ÿ²ÿ²ÿ¼ÿÂÿ·ÿªÿ°ÿ³ÿÁÿ¸ÿ¯ÿ¥ÿ³ÿ©ÿ´ÿ¸ÿ»ÿÁÿ¸ÿ¼ÿ¿ÿ­ÿ¼ÿ¼ÿ­ÿ¡ÿ¬ÿ»ÿ·ÿ±ÿºÿ²ÿ¬ÿ®ÿ­ÿ»ÿµÿ¬ÿ­ÿ«ÿ´ÿÂÿ´ÿ¡ÿ¬ÿ²ÿ©ÿ®ÿ±ÿ±ÿ®ÿ«ÿ¯ÿ¹ÿ¼ÿ±ÿ´ÿ±ÿ«ÿ·ÿ°ÿ¨ÿ®ÿ¹ÿ´ÿ ÿ¶ÿ³ÿµÿÅÿ®ÿ¢ÿ§ÿµÿ¹ÿ¹ÿÄÿ®ÿ¸ÿ¡ÿ¥ÿ«ÿ°ÿ¶ÿ¶ÿ¸ÿÀÿ¯ÿ²ÿ¨ÿµÿÀÿªÿ²ÿ¹ÿ½ÿÀÿ¶ÿºÿ¬ÿ¶ÿ°ÿÀÿºÿ²ÿ°ÿ´ÿ¼ÿ¼ÿ´ÿ³ÿÿ³ÿ«ÿ·ÿÁÿÁÿºÿµÿµÿ¯ÿ«ÿ®ÿ·ÿ­ÿ±ÿ°ÿªÿ¬ÿ§ÿÿ®ÿ¨ÿÅÿ³ÿ¬ÿ©ÿ­ÿ·ÿ¯ÿ«ÿ¾ÿ³ÿ¤ÿ°ÿ¦ÿ­ÿ·ÿ³ÿ¶ÿ³ÿ©ÿ¾ÿÂÿ¶ÿ¨ÿ¦ÿ¨ÿ¥ÿªÿ³ÿ¶ÿ¤ÿÿ ÿÿ¤ÿ­ÿ®ÿ§ÿ©ÿ¬ÿ±ÿ¶ÿ¸ÿ²ÿ°ÿµÿ¯ÿ«ÿÌÿ»ÿ§ÿ»ÿ²ÿ§ÿ­ÿ®ÿ©ÿµÿªÿ¾ÿ¨ÿ£ÿ¥ÿ©ÿ¦ÿ¥ÿ¯ÿÿ|ÿ|ÿÿÿÿÿÿÿ}ÿÿÿÿÿ¦ÿ¤ÿ¢ÿÿÿ}ÿ]ÿpÿ}ÿzÿÿÿtÿjÿvÿxÿcÿmÿfÿ^ÿbÿ¤ÿ¦ÿ­ÿ²ÿ³ÿ¤ÿ§ÿ¦ÿ­ÿ°ÿ­ÿ¯ÿµÿ³ÿÉÿ¸ÿ®ÿªÿ¥ÿ¢ÿ¬ÿ¶ÿ©ÿªÿ«ÿ£ÿ©ÿ¦ÿ¥ÿ¢ÿÿ®ÿªÿÿÿ¨ÿ¬ÿ¥ÿ¦ÿ¯ÿµÿ¼ÿ±ÿ¡ÿ§ÿ²ÿªÿ¡ÿ§ÿ²ÿ¶ÿ¬ÿÿ¸ÿ¸ÿ¶ÿ¹ÿ»ÿºÿ¹ÿµÿ¨ÿ¨ÿªÿ³ÿ«ÿÿ¡ÿ³ÿºÿ­ÿ²ÿªÿ½ÿ¯ÿªÿ®ÿ±ÿ±ÿ°ÿ±ÿ¸ÿ«ÿ­ÿ¯ÿ¯ÿªÿªÿ¬ÿ®ÿ®ÿ±ÿ²ÿ¥ÿ²ÿ¬ÿ²ÿ·ÿ«ÿ§ÿ¬ÿµÿ¯ÿ±ÿ¶ÿ±ÿ´ÿºÿ¸ÿ®ÿ¦ÿ±ÿ£ÿªÿ°ÿ¤ÿ¨ÿ®ÿ®ÿ²ÿ®ÿ«ÿ©ÿºÿ²ÿ³ÿ³ÿ­ÿ®ÿ°ÿ«ÿ«ÿ­ÿ¶ÿ³ÿªÿ¦ÿ²ÿµÿ°ÿ´ÿ¶ÿ¯ÿÿÍÿ·ÿ§ÿ¤ÿ®ÿ´ÿ¯ÿ¨ÿ©ÿ®ÿ§ÿ¾ÿÁÿ»ÿ¸ÿ®ÿ¥ÿ°ÿ¶ÿÿ³ÿ³ÿ¾ÿ¥ÿ¶ÿ³ÿ°ÿ¶ÿ²ÿªÿ±ÿ¨ÿµÿ·ÿ¬ÿªÿ¬ÿ©ÿ¬ÿ³ÿµÿ®ÿ¨ÿ¶ÿ»ÿ¨ÿ«ÿÀÿ­ÿ£ÿ¢ÿ¯ÿÂÿ·ÿ²ÿ´ÿ¯ÿ»ÿ´ÿ·ÿ·ÿ¯ÿ­ÿ²ÿ±ÿ¼ÿÉÿ³ÿ¯ÿ²ÿ´ÿµÿ´ÿ®ÿ«ÿ®ÿ®ÿ±ÿ¼ÿ±ÿ³ÿ¯ÿ¬ÿ¯ÿ¥ÿ«ÿ¿ÿÀÿ¯ÿ¬ÿ¾ÿ¼ÿ´ÿ¥ÿÆÿ»ÿ²ÿ«ÿ®ÿ´ÿ³ÿ¿ÿ¯ÿ®ÿ³ÿ¸ÿ¿ÿ´ÿ®ÿ³ÿ¿ÿ½ÿ¬ÿ®ÿ¹ÿ¹ÿ¸ÿ¯ÿ¹ÿ½ÿÊÿ¿ÿ»ÿ¿ÿµÿ¥ÿ­ÿ¦ÿ¨ÿ¥ÿ°ÿ¶ÿµÿ»ÿ³ÿ¬ÿ²ÿ³ÿ«ÿ¸ÿ½ÿ¾ÿºÿºÿ¸ÿ¬ÿ¬ÿ·ÿºÿ¶ÿºÿ¿ÿ³ÿ¹ÿ¦ÿÅÿ¦ÿ³ÿ±ÿ¬ÿ©ÿ±ÿ±ÿ¬ÿ¸ÿ¼ÿ·ÿ¼ÿ­ÿ¬ÿ²ÿ¼ÿ¯ÿ¶ÿ½ÿ¾ÿ·ÿ°ÿ¸ÿ³ÿ¯ÿ³ÿ¼ÿÿ ÿ±ÿ¼ÿ±ÿ±ÿ¸ÿµÿ°ÿ°ÿ°ÿ°ÿ²ÿ¾ÿ»ÿÄÿ´ÿ±ÿ¬ÿ¨ÿ®ÿ¹ÿÁÿÃÿ»ÿ¬ÿ­ÿ½ÿºÿ²ÿ®ÿ«ÿ²ÿ²ÿ®ÿ±ÿ±ÿ©ÿµÿ»ÿ³ÿ¬ÿÂÿ®ÿ»ÿ¦ÿ«ÿ®ÿ¯ÿ°ÿ±ÿ²ÿ´ÿ¸ÿ³ÿ¬ÿÀÿ»ÿ¹ÿ¬ÿºÿ¾ÿ»ÿºÿ«ÿ¡ÿ²ÿ¸ÿ®ÿ¯ÿ¨ÿ·ÿ³ÿ·ÿµÿ¤ÿ«ÿ¶ÿ¶ÿ«ÿªÿ°ÿ®ÿ³ÿ¦ÿ«ÿªÿÿ»ÿºÿµÿ§ÿ²ÿ¸ÿ²ÿ¬ÿ²ÿ¶ÿ¢ÿÿºÿ¶ÿªÿ©ÿ·ÿ¶ÿ¨ÿ·ÿ¾ÿ®ÿ¬ÿªÿ­ÿ¶ÿ¬ÿ±ÿ§ÿ¢ÿ»ÿ¤ÿ¶ÿ¤ÿ«ÿ·ÿÆÿ¼ÿ±ÿ¬ÿ´ÿ½ÿ¬ÿ¤ÿÿÿÿ±ÿ¿ÿ¨ÿ®ÿ­ÿ·ÿ®ÿ¬ÿ®ÿ°ÿ´ÿ·ÿ·ÿ¬ÿ¸ÿ²ÿ¯ÿÂÿ¬ÿ­ÿÄÿ²ÿÄÿ¹ÿ·ÿ´ÿ©ÿ¤ÿªÿºÿ¸ÿ°ÿ©ÿ°ÿÀÿ´ÿµÿ¹ÿ°ÿ§ÿ±ÿ¶ÿ®ÿ®ÿ³ÿ±ÿ¯ÿªÿ¤ÿ­ÿ±ÿ¥ÿ«ÿ¼ÿ¸ÿ¼ÿ¬ÿ­ÿºÿ­ÿ±ÿ¹ÿ¶ÿ«ÿ¦ÿ®ÿ©ÿ±ÿ±ÿ´ÿ»ÿ­ÿ®ÿ¨ÿ¶ÿ¿ÿ¸ÿ¶ÿ®ÿ¯ÿ¾ÿ»ÿ­ÿµÿºÿ­ÿ¥ÿ¯ÿ¼ÿ¶ÿ¸ÿ¸ÿ½ÿ¿ÿ§ÿÿ¥ÿ°ÿ¬ÿ¯ÿ¯ÿ¯ÿ¸ÿ°ÿªÿ­ÿ¶ÿ²ÿ£ÿµÿÿ­ÿÿ ÿ¥ÿ£ÿ³ÿ¼ÿµÿªÿ¤ÿ¤ÿ ÿÿ¡ÿ¨ÿÿ¢ÿÿ¯ÿÿ¹ÿÿÿ°ÿÿÿÿÿ¤ÿ¯ÿ­ÿ«ÿ°ÿ¨ÿÿ¢ÿ¥ÿ¯ÿ®ÿÿ©ÿ¥ÿ¦ÿ²ÿÿÿ¤ÿÿ£ÿ ÿ¯ÿ¼ÿ£ÿ£ÿ¨ÿ¯ÿ¥ÿ«ÿ­ÿ»ÿ§ÿ°ÿÿ ÿ©ÿ¶ÿ§ÿ¡ÿÿÿ ÿ§ÿ«ÿ ÿ¡ÿ¡ÿÿÿÿ®ÿ¯ÿÿªÿ¦ÿÿÿÿÿ ÿ¦ÿ¯ÿ¥ÿ¨ÿ°ÿ±ÿ¦ÿ¤ÿ°ÿ§ÿ¯ÿµÿ©ÿ£ÿÿÿ²ÿ°ÿªÿÿÿ¡ÿ­ÿÿ¤ÿ¨ÿ¬ÿ¨ÿªÿ¶ÿ³ÿ±ÿ¬ÿÿ¤ÿ­ÿ¯ÿ¯ÿ¾ÿ¼ÿ°ÿÂÿ²ÿ¶ÿºÿ²ÿ¦ÿ£ÿ¤ÿ¦ÿ²ÿ­ÿ¨ÿ¬ÿ­ÿ¯ÿ­ÿªÿ³ÿ¹ÿ¼ÿ¶ÿ¬ÿ½ÿ¶ÿ»ÿ»ÿ´ÿµÿ¹ÿ°ÿ¯ÿµÿ§ÿÿ¢ÿ­ÿ­ÿ­ÿ´ÿµÿ±ÿ®ÿµÿºÿ³ÿ¶ÿ³ÿ¼ÿÁÿ¯ÿ§ÿ«ÿÆÿÎÿ¹ÿ¾ÿÿ¶ÿµÿ½ÿ°ÿÿ¤ÿ°ÿ«ÿ±ÿ¶ÿºÿ·ÿ³ÿºÿ´ÿÅÿ¨ÿ±ÿ¹ÿ®ÿ¤ÿ´ÿ§ÿµÿ´ÿ¶ÿ¾ÿ¥ÿ­ÿ²ÿ°ÿ³ÿ«ÿ·ÿÅÿ´ÿ¨ÿ¨ÿ«ÿ¶ÿ®ÿ¶ÿ±ÿ«ÿ¿ÿ°ÿ¥ÿ­ÿ»ÿ·ÿ·ÿÀÿ´ÿ¨ÿ¥ÿ²ÿ¸ÿ¶ÿ ÿ£ÿ´ÿ¹ÿ½ÿ»ÿ¯ÿ«ÿ®ÿ³ÿ¬ÿ°ÿÿ³ÿÿ¦ÿ´ÿ¥ÿÀÿ¦ÿ¢ÿ¬ÿ¼ÿ®ÿ´ÿÎÿ´ÿªÿ»ÿÂÿÄÿ¸ÿÿÿ§ÿ¦ÿ©ÿµÿ­ÿ¡ÿ¼ÿ«ÿ¥ÿ¹ÿ½ÿ¶ÿ©ÿ ÿÿ§ÿ§ÿÿÿ«ÿ³ÿ®ÿ´ÿ¸ÿ®ÿ­ÿµÿ²ÿ¸ÿ¸ÿ­ÿ®ÿ±ÿ²ÿ¶ÿ³ÿ±ÿ½ÿ½ÿ²ÿ»ÿ»ÿ¾ÿ©ÿ§ÿ¦ÿ±ÿ¬ÿ­ÿ¯ÿ¼ÿ§ÿÿµÿ±ÿ¬ÿºÿ«ÿ¬ÿ¼ÿµÿ¬ÿ­ÿ¾ÿÁÿ·ÿªÿ¥ÿ®ÿ¯ÿ¹ÿ³ÿ­ÿ¤ÿ³ÿ»ÿ¯ÿ¯ÿ¼ÿ­ÿ¼ÿ­ÿ³ÿ°ÿªÿ¸ÿ®ÿ¨ÿ°ÿªÿ²ÿ¬ÿ¨ÿ¬ÿ¯ÿ°ÿ®ÿªÿ¬ÿ²ÿ³ÿ·ÿ¶ÿÿÿ°ÿ¦ÿ§ÿ­ÿ³ÿÁÿÃÿ¡ÿ¨ÿ¨ÿªÿÿ»ÿ¤ÿÿ¢ÿµÿÿµÿ³ÿ¶ÿÇÿ°ÿ¬ÿ¥ÿªÿ·ÿ³ÿ¦ÿ¤ÿ©ÿ®ÿ¬ÿÿÿ¦ÿ¨ÿ±ÿ¤ÿ¥ÿ¡ÿ¬ÿµÿ´ÿ©ÿ°ÿ¬ÿ¨ÿ§ÿ²ÿ­ÿ­ÿ­ÿ¢ÿ¯ÿ­ÿ©ÿ´ÿ¯ÿ¤ÿ¬ÿ­ÿ§ÿ±ÿ¨ÿ©ÿ¬ÿ­ÿ¦ÿ´ÿÂÿ·ÿ¶ÿ°ÿ®ÿ»ÿ¹ÿ»ÿºÿÃÿÅÿ­ÿ°ÿ­ÿ©ÿ·ÿÅÿ¨ÿÿ¯ÿÿ­ÿ«ÿ¤ÿ£ÿµÿ§ÿ¤ÿ¨ÿ¿ÿ¸ÿ¹ÿ³ÿ¯ÿ¹ÿ»ÿ£ÿ¥ÿ¤ÿ©ÿ¯ÿ¬ÿ¶ÿ²ÿ¬ÿ®ÿ²ÿ¬ÿ®ÿ³ÿ²ÿ£ÿ¯ÿ¦ÿ°ÿ¹ÿ°ÿ¥ÿÿªÿªÿ¹ÿ¥ÿÁÿ·ÿÃÿµÿ©ÿ³ÿ¦ÿ¡ÿ­ÿ¶ÿ¶ÿ¹ÿ¶ÿ±ÿ­ÿ¶ÿµÿªÿ¦ÿ«ÿ«ÿÿÿ¬ÿ²ÿ°ÿ­ÿ¬ÿ¦ÿ ÿµÿ°ÿ¨ÿÿ¦ÿÿ£ÿ§ÿÿ«ÿ¬ÿªÿ¨ÿÿªÿ²ÿ±ÿ¶ÿ¨ÿ£ÿºÿÄÿ±ÿ®ÿ¦ÿ¬ÿ·ÿ«ÿ²ÿ´ÿ±ÿ®ÿ©ÿ¥ÿ±ÿ½ÿ»ÿ¼ÿªÿÿ¹ÿ·ÿ°ÿ¶ÿ°ÿ¹ÿµÿ¦ÿ¨ÿ¤ÿ©ÿÀÿ´ÿ±ÿÿ¹ÿ«ÿ£ÿ¢ÿ¥ÿ«ÿ¦ÿ±ÿ»ÿ­ÿ¯ÿ®ÿ·ÿµÿ¸ÿªÿ¬ÿ¬ÿ©ÿ®ÿ±ÿµÿ±ÿ¯ÿÿ¡ÿµÿ¹ÿ·ÿ·ÿ¼ÿ¿ÿ¸ÿ¹ÿ°ÿ£ÿ°ÿ¹ÿ½ÿ¬ÿ¨ÿ¿ÿÄÿªÿ§ÿ®ÿ¶ÿ²ÿ¯ÿ´ÿ¿ÿ±ÿ½ÿ¿ÿªÿ®ÿ±ÿ­ÿ§ÿ­ÿ¯ÿ¬ÿ¸ÿ»ÿ¼ÿµÿ¬ÿ­ÿ°ÿ¯ÿ²ÿ­ÿ­ÿ°ÿµÿ·ÿ¯ÿ¼ÿÇÿ±ÿ¨ÿ²ÿ¯ÿ¦ÿ±ÿ¬ÿÿ¬ÿ¦ÿ§ÿ«ÿ ÿ²ÿ¥ÿ¡ÿ¬ÿ¶ÿ¯ÿ¼ÿ±ÿ¬ÿ³ÿ½ÿµÿ¨ÿÿ¦ÿ»ÿ¹ÿ¨ÿ®ÿ®ÿ­ÿÇÿ±ÿÿ¢ÿ±ÿªÿ¥ÿ«ÿ±ÿµÿ«ÿ¬ÿ§ÿ«ÿµÿ²ÿ¸ÿºÿ¼ÿµÿ¨ÿ±ÿ¸ÿ±ÿ§ÿµÿ»ÿ®ÿ¬ÿ¼ÿµÿ£ÿ¦ÿ©ÿªÿµÿ¯ÿ·ÿ®ÿ¤ÿ³ÿ¶ÿ³ÿ´ÿµÿ®ÿ¸ÿ¬ÿ¤ÿ¨ÿ²ÿ¬ÿ¬ÿ¸ÿªÿ£ÿ±ÿ¼ÿ·ÿ»ÿ¸ÿ®ÿ±ÿ°ÿ«ÿ°ÿ©ÿ¦ÿ¼ÿ¿ÿ±ÿ³ÿ¾ÿ³ÿ¥ÿ­ÿ¤ÿÿ®ÿÿ¸ÿªÿ¿ÿ¦ÿ¦ÿÉÿÿÿ¨ÿ¨ÿ«ÿ·ÿ¯ÿ«ÿÿ§ÿ³ÿ³ÿ­ÿªÿ¬ÿ¤ÿÿ­ÿ¶ÿ¦ÿ¸ÿ²ÿ£ÿÿÿ¤ÿ¥ÿ®ÿ·ÿ½ÿºÿ®ÿ»ÿÃÿ¼ÿºÿ²ÿÂÿÄÿ¶ÿ±ÿ·ÿÂÿ´ÿ§ÿºÿ¤ÿ¯ÿ¹ÿ·ÿ¨ÿ«ÿ·ÿ·ÿ´ÿ¼ÿÃÿ±ÿ·ÿ²ÿ§ÿÈÿ¦ÿ¦ÿºÿ­ÿ·ÿºÿ³ÿ°ÿ¢ÿµÿ±ÿ´ÿ¹ÿ´ÿ´ÿ·ÿ¹ÿºÿ°ÿ¦ÿ®ÿ³ÿ©ÿ¤ÿ§ÿ¬ÿµÿ¶ÿ­ÿ¶ÿ¿ÿ°ÿÿ¡ÿ½ÿ¬ÿ¦ÿ¾ÿ¬ÿ«ÿ±ÿ»ÿ¨ÿ¦ÿ©ÿ°ÿ§ÿÃÿ¶ÿ¯ÿ°ÿ²ÿ¬ÿ¯ÿ¯ÿ¶ÿ³ÿ±ÿ®ÿ¶ÿ«ÿ¨ÿ±ÿ°ÿºÿ¼ÿ³ÿ±ÿ³ÿ·ÿµÿ³ÿ¦ÿÿ¯ÿ·ÿ«ÿ¬ÿ±ÿ¬ÿ ÿ¬ÿ®ÿªÿ­ÿ¦ÿ´ÿ¶ÿºÿËÿÂÿ¹ÿ¹ÿ­ÿ«ÿ¯ÿ¾ÿ¢ÿ°ÿµÿ¯ÿ§ÿ©ÿ¡ÿ²ÿ«ÿ»ÿ¾ÿ±ÿ¬ÿ©ÿ«ÿ«ÿ®ÿ¶ÿµÿ¯ÿ§ÿ£ÿªÿ®ÿ­ÿ²ÿ¶ÿ¸ÿ³ÿ±ÿ¸ÿ»ÿ³ÿ²ÿ¥ÿ¸ÿ°ÿµÿ­ÿ¨ÿ³ÿ¯ÿ¹ÿ®ÿ¾ÿ´ÿ¬ÿ¡ÿÀÿÀÿªÿ«ÿ®ÿ¯ÿÿ´ÿ¢ÿ¶ÿ¶ÿ«ÿÿ²ÿ¨ÿ®ÿµÿºÿ¶ÿ¯ÿ­ÿ­ÿ«ÿ¢ÿÿ¥ÿ²ÿ¾ÿ²ÿ¦ÿ¤ÿµÿ¬ÿ¦ÿ£ÿ£ÿ¥ÿ¢ÿ³ÿÈÿ¿ÿªÿ©ÿ´ÿ¶ÿ¼ÿ¸ÿªÿµÿ­ÿ«ÿÿ¬ÿ´ÿ´ÿÀÿ¯ÿµÿ»ÿ¿ÿ±ÿ£ÿ¨ÿ¶ÿµÿ±ÿ¹ÿ¸ÿ­ÿ©ÿ®ÿ¶ÿ´ÿ±ÿ²ÿ²ÿ±ÿ«ÿ¨ÿ«ÿ«ÿ´ÿ°ÿ³ÿ¨ÿ¯ÿ©ÿ­ÿ³ÿ¥ÿ¥ÿ¹ÿÃÿ±ÿ«ÿ¤ÿ®ÿ®ÿ¨ÿ¨ÿ ÿ²ÿ¥ÿ§ÿ±ÿ®ÿ£ÿªÿ³ÿ®ÿ®ÿ®ÿ¥ÿ§ÿ¬ÿ¯ÿ­ÿ¬ÿ®ÿ¯ÿ§ÿ²ÿºÿ·ÿ¦ÿÿ³ÿµÿÿ ÿ¶ÿÿ ÿ¥ÿ¿ÿ²ÿ±ÿ¨ÿ¼ÿ§ÿ«ÿ¼ÿ¹ÿ¹ÿ²ÿ°ÿ¬ÿ¯ÿ³ÿºÿ¾ÿ¹ÿ¶ÿºÿ¾ÿ¾ÿ¸ÿ­ÿ¯ÿ«ÿ¨ÿ¦ÿ¾ÿ±ÿªÿ¬ÿ¬ÿ¸ÿ©ÿ­ÿ¥ÿ¡ÿ°ÿ¹ÿ±ÿ³ÿ¶ÿµÿ¬ÿ°ÿ´ÿ¶ÿ·ÿ¸ÿ½ÿ»ÿ»ÿ¹ÿ±ÿ®ÿ´ÿ¸ÿ ÿÿ±ÿÆÿ¼ÿ©ÿÿ½ÿ°ÿ±ÿ©ÿµÿ¤ÿ¬ÿºÿ´ÿ¹ÿ¬ÿ¯ÿ°ÿºÿÆÿ®ÿºÿ·ÿ·ÿ¬ÿ¯ÿÿ®ÿÂÿ»ÿ´ÿ°ÿªÿ§ÿ±ÿ·ÿ¤ÿ¨ÿ°ÿ³ÿµÿ·ÿ¶ÿ®ÿ²ÿ¹ÿ¹ÿ¯ÿ»ÿºÿ¯ÿµÿºÿ©ÿ·ÿ¾ÿ³ÿµÿ¾ÿ´ÿ¯ÿ¯ÿ¯ÿ®ÿ«ÿ¨ÿÿ£ÿµÿ¶ÿµÿ¢ÿ±ÿÁÿ´ÿ·ÿºÿ¾ÿ­ÿºÿ¸ÿµÿ¿ÿÀÿ¹ÿ¶ÿ½ÿµÿ¹ÿ£ÿ©ÿ¦ÿ¥ÿ¬ÿ ÿ²ÿ½ÿ´ÿ±ÿ³ÿ´ÿ¹ÿ¸ÿµÿ³ÿ¤ÿ©ÿ¹ÿ¾ÿ­ÿ¦ÿ¬ÿ±ÿ³ÿ¥ÿ¼ÿ­ÿ´ÿ¹ÿÿ³ÿ¸ÿ«ÿ±ÿ¯ÿÀÿ»ÿ©ÿ³ÿ¼ÿÁÿ¿ÿÃÿÄÿ»ÿÄÿ±ÿ³ÿ¸ÿ¬ÿ³ÿ ÿ³ÿ¼ÿÁÿ·ÿ½ÿ©ÿªÿ´ÿ½ÿ²ÿ¼ÿ§ÿ¦ÿ¬ÿ¨ÿ³ÿ¶ÿ´ÿ¶ÿ²ÿ±ÿµÿ®ÿ¨ÿ¥ÿµÿµÿ¸ÿ²ÿÉÿ¨ÿ¬ÿ­ÿÀÿªÿÁÿ®ÿÅÿ®ÿ´ÿ·ÿ·ÿ¯ÿ¸ÿ¼ÿ°ÿ¨ÿÿ|ÿ~ÿªÿ·ÿ³ÿ®ÿ¹ÿ±ÿ¬ÿ²ÿ¬ÿ±ÿ¤ÿ³ÿ£ÿ­ÿ©ÿ®ÿ§ÿ®ÿ­ÿ¢ÿªÿÂÿ¸ÿ³ÿ¹ÿ»ÿµÿ®ÿµÿ¯ÿºÿµÿºÿÈÿ¸ÿ¸ÿ©ÿ¾ÿÿ±ÿ¬ÿ¹ÿ½ÿ±ÿ¸ÿ»ÿ´ÿÿ¨ÿ³ÿ°ÿ±ÿµÿ­ÿ¤ÿ´ÿ«ÿ¬ÿ¼ÿ»ÿ­ÿªÿ²ÿ·ÿ¤ÿ¾ÿ¶ÿ¬ÿ¸ÿ¤ÿÿÿÿÿ¡ÿ ÿ³ÿ±ÿ«ÿ¼ÿµÿ²ÿÿ±ÿÿ©ÿ¡ÿ­ÿ¤ÿ´ÿ¤ÿÿ©ÿ ÿ§ÿÿÿÿ¢ÿÿ ÿÿÿÿÿÿ«ÿÿ¢ÿÿ¡ÿ°ÿ§ÿ ÿÿÿÿÿÿ§ÿÿ¬ÿ¯ÿ§ÿ«ÿ¥ÿ¤ÿ®ÿÿÿ¤ÿ°ÿ­ÿ§ÿ ÿ£ÿµÿÿÿÿ¤ÿ­ÿ£ÿÿÿ ÿ©ÿ«ÿÿÿÿÿªÿ´ÿºÿ¸ÿ ÿÿ»ÿ²ÿ´ÿ§ÿ¯ÿµÿ¨ÿ¥ÿ¡ÿ±ÿ´ÿ«ÿ¸ÿ´ÿ¤ÿªÿ¨ÿµÿ¹ÿ¹ÿ«ÿ¢ÿ³ÿ«ÿÿ«ÿ²ÿ¶ÿ¶ÿ´ÿ»ÿ¸ÿ±ÿ­ÿªÿ½ÿ³ÿ¼ÿ·ÿ¤ÿÂÿÇÿ¦ÿ¨ÿ¨ÿ²ÿµÿ³ÿ§ÿ·ÿ¶ÿ§ÿ±ÿ¹ÿ²ÿ¶ÿ·ÿµÿ»ÿ½ÿÁÿ¶ÿ°ÿ¹ÿ´ÿ­ÿµÿ²ÿ¶ÿ½ÿ±ÿ®ÿ¾ÿ»ÿ«ÿ¬ÿ¹ÿ¦ÿµÿÁÿ²ÿÿ´ÿ°ÿ°ÿ½ÿµÿ¯ÿ°ÿ§ÿ£ÿªÿ³ÿ±ÿ«ÿ¸ÿ¸ÿºÿ©ÿ¬ÿ¯ÿ²ÿ´ÿµÿ·ÿ·ÿ±ÿ®ÿ´ÿ°ÿªÿ¯ÿ¯ÿ¹ÿªÿ¬ÿ³ÿ¼ÿ¯ÿ±ÿµÿ²ÿÈÿÂÿ¼ÿºÿºÿ´ÿ¯ÿ²ÿµÿ¸ÿ¾ÿ´ÿ°ÿ»ÿ¾ÿªÿ´ÿ¼ÿ¼ÿ¹ÿ¹ÿÄÿÅÿ»ÿ²ÿ²ÿ¸ÿ³ÿ¦ÿ¬ÿ©ÿ³ÿ½ÿºÿ¸ÿÄÿ¶ÿ®ÿ´ÿ¶ÿ­ÿ¨ÿªÿ­ÿ²ÿ´ÿ°ÿµÿ¾ÿµÿªÿ¤ÿ¸ÿ¼ÿ¶ÿ«ÿ°ÿ®ÿ±ÿÁÿ±ÿ©ÿ­ÿªÿ¬ÿ³ÿÃÿÂÿ¬ÿ¬ÿ­ÿ»ÿÁÿÂÿÁÿ·ÿ·ÿ²ÿ±ÿÅÿ±ÿ§ÿÄÿ¢ÿ»ÿ®ÿ«ÿ¢ÿ­ÿ·ÿ¹ÿ¾ÿ»ÿ´ÿ³ÿ§ÿ´ÿ·ÿ·ÿÀÿ·ÿ½ÿºÿ°ÿ·ÿÀÿ¸ÿ¯ÿ°ÿ²ÿ¦ÿÏÿ¤ÿ®ÿ®ÿ»ÿ¯ÿµÿ¹ÿÀÿ»ÿ±ÿ¸ÿ¿ÿ°ÿ«ÿ·ÿ¿ÿ¬ÿ®ÿ¸ÿ¦ÿ¨ÿ¾ÿÄÿ¯ÿ°ÿÄÿ³ÿªÿ²ÿ­ÿÊÿ¶ÿ¨ÿ³ÿ¶ÿ°ÿ´ÿ¹ÿ´ÿ°ÿ³ÿ«ÿ­ÿ¢ÿ²ÿ»ÿ¨ÿ¼ÿµÿ®ÿµÿ³ÿ¯ÿ¬ÿ§ÿÁÿ»ÿ«ÿ¯ÿÀÿºÿ¬ÿ¢ÿºÿ¼ÿ¯ÿ³ÿºÿ¶ÿ·ÿ«ÿ¶ÿ¾ÿ½ÿ´ÿ²ÿ°ÿ¹ÿ°ÿ­ÿ·ÿ·ÿ»ÿÒÿÂÿ¼ÿ©ÿ¸ÿÀÿªÿÿ¥ÿºÿ°ÿ¦ÿ­ÿ§ÿ°ÿ³ÿ¯ÿ¸ÿ´ÿ°ÿ©ÿyÿ4ÿUÿÿ©ÿ°ÿ´ÿ·ÿ¹ÿ ÿ¬ÿ°ÿ¬ÿ¶ÿ»ÿ¿ÿ½ÿ±ÿ´ÿ°ÿ§ÿµÿ­ÿªÿ¥ÿ©ÿ¶ÿ·ÿ¯ÿ®ÿ¸ÿ»ÿ¹ÿ®ÿÿÿ¤ÿ²ÿ´ÿ®ÿ®ÿ·ÿ¼ÿµÿ°ÿ§ÿ¬ÿ¼ÿ¶ÿ¯ÿªÿµÿ¯ÿ®ÿ±ÿ°ÿ´ÿ ÿ©ÿ·ÿÿ¤ÿ°ÿºÿ¼ÿ³ÿµÿ»ÿ°ÿ¸ÿºÿ±ÿ£ÿ¯ÿ¦ÿ®ÿµÿ²ÿ³ÿºÿ¬ÿ¤ÿºÿ°ÿ¾ÿ¹ÿ¬ÿ­ÿºÿ¸ÿ¯ÿ·ÿ¾ÿ§ÿ¥ÿ¬ÿ¶ÿ³ÿ³ÿ«ÿ­ÿ±ÿ±ÿ¹ÿ´ÿ¯ÿ«ÿ«ÿ±ÿ²ÿµÿ¾ÿÀÿ·ÿ°ÿ²ÿ¬ÿ±ÿ§ÿ²ÿ¾ÿ®ÿ°ÿ¸ÿ¹ÿ¸ÿ±ÿ®ÿ¹ÿÿ°ÿ®ÿ¦ÿ¦ÿ­ÿ¸ÿÀÿ¸ÿ®ÿÇÿ£ÿ¦ÿ®ÿ¯ÿµÿ¸ÿºÿºÿºÿµÿªÿ¥ÿ®ÿµÿºÿ®ÿºÿÈÿÀÿÀÿµÿ¹ÿ¯ÿ¸ÿ¼ÿºÿ³ÿ±ÿ·ÿµÿ¡ÿÿÿ®ÿ½ÿ½ÿ¾ÿ²ÿ¨ÿ®ÿ²ÿµÿ¥ÿ³ÿ²ÿ®ÿ´ÿ²ÿ«ÿ«ÿ°ÿ­ÿ·ÿªÿ¶ÿ«ÿªÿ«ÿ¯ÿ¯ÿªÿ¬ÿ¸ÿ®ÿ°ÿ»ÿ«ÿ¶ÿ¼ÿ²ÿ®ÿ©ÿ¨ÿ²ÿ¸ÿ°ÿ¨ÿ¥ÿ¯ÿºÿ±ÿ©ÿ£ÿ£ÿ¨ÿ¤ÿ¢ÿ ÿ¨ÿ²ÿ¯ÿªÿ°ÿ¦ÿ®ÿ¦ÿ©ÿºÿ¶ÿ¥ÿ±ÿ¸ÿ¶ÿÿÁÿ¨ÿªÿ±ÿ­ÿ¯ÿ®ÿ¥ÿµÿ£ÿÿ®ÿ­ÿÿÿÿ­ÿÿÿÿÿÿÿ|ÿuÿ}ÿÿÿÿ ÿ­ÿªÿÿÿÿÿuÿ}ÿtÿrÿuÿÿÿ~ÿÿQÿ[ÿnÿkÿ_ÿZÿ§ÿ§ÿ¬ÿ¬ÿºÿºÿÿ¼ÿ²ÿ¬ÿ°ÿ©ÿ¤ÿÿºÿºÿ³ÿ§ÿÿÿ¥ÿ©ÿÿªÿ²ÿ¬ÿÿ¥ÿ­ÿ«ÿ©ÿ¤ÿ¨ÿ«ÿ¥ÿ¡ÿ¢ÿ£ÿ¦ÿ®ÿ´ÿÀÿ²ÿ¡ÿÿ¨ÿ²ÿ©ÿ£ÿ¯ÿ£ÿ ÿ¦ÿ¬ÿ´ÿ§ÿ®ÿ²ÿ®ÿ¼ÿ®ÿ£ÿ£ÿ¥ÿ«ÿ¬ÿ¥ÿ©ÿ¼ÿ·ÿ£ÿ¯ÿÿÿ ÿ­ÿ©ÿ¡ÿ¯ÿ¶ÿ©ÿ®ÿ±ÿ®ÿ­ÿ±ÿ³ÿµÿ»ÿ¹ÿ»ÿ«ÿ¹ÿ¦ÿÿ²ÿ·ÿ¯ÿ¯ÿ«ÿ»ÿ¨ÿ®ÿ§ÿªÿ¬ÿ¯ÿ±ÿ­ÿ¥ÿÿ«ÿªÿ ÿ°ÿ±ÿ±ÿ¶ÿºÿµÿ­ÿÀÿ¨ÿ®ÿ¬ÿ®ÿ­ÿ©ÿ§ÿ©ÿªÿ±ÿ¬ÿ¶ÿºÿ­ÿ³ÿ·ÿ³ÿ«ÿªÿ¹ÿ²ÿ¥ÿ£ÿ±ÿ®ÿ§ÿªÿ®ÿªÿ«ÿ¸ÿ®ÿ¡ÿ¶ÿ¿ÿ´ÿ«ÿ±ÿµÿ°ÿ¶ÿ»ÿ­ÿÁÿ¶ÿ¦ÿ©ÿ²ÿ²ÿ°ÿµÿ³ÿªÿ­ÿ¬ÿ±ÿ¨ÿªÿ®ÿ¦ÿ¢ÿ¨ÿ§ÿ§ÿ´ÿ¡ÿ³ÿµÿµÿ¬ÿ±ÿ³ÿ°ÿµÿ»ÿªÿªÿ³ÿ¸ÿ³ÿ±ÿ¹ÿ°ÿ¥ÿ±ÿ»ÿªÿªÿ¨ÿ³ÿ¬ÿ²ÿ®ÿ³ÿ´ÿ­ÿ§ÿ§ÿ«ÿ¬ÿ¶ÿ³ÿ­ÿ½ÿ«ÿ¥ÿ¢ÿªÿ¹ÿ»ÿÃÿ½ÿÿÆÿ¼ÿ¶ÿ¶ÿ²ÿ¦ÿ¡ÿ¥ÿ¬ÿ´ÿ¾ÿ°ÿ·ÿµÿ¸ÿ¸ÿ°ÿ¬ÿ®ÿ·ÿºÿ³ÿ¹ÿ¿ÿ¬ÿ¾ÿ ÿÿµÿÂÿ¼ÿ¸ÿ»ÿ¹ÿ¯ÿ§ÿªÿ¥ÿÿ°ÿ»ÿÂÿºÿ³ÿ´ÿ³ÿ«ÿ§ÿ¹ÿÅÿÿ¦ÿ¨ÿ¶ÿ¦ÿ£ÿ¦ÿ¶ÿÁÿ¹ÿ¸ÿ°ÿÁÿ²ÿ¼ÿ¨ÿ²ÿ°ÿ¹ÿµÿ­ÿ¯ÿ¹ÿÂÿ¸ÿ´ÿ°ÿÆÿ¿ÿ²ÿ ÿ±ÿ·ÿ¶ÿºÿ¿ÿ¼ÿºÿ¶ÿ¤ÿ»ÿ½ÿ¬ÿ§ÿ´ÿÀÿ·ÿ®ÿ¯ÿ´ÿ¸ÿ«ÿÈÿÎÿÊÿ¼ÿ¾ÿ´ÿ«ÿ¤ÿ§ÿ°ÿ¸ÿ½ÿ¹ÿ¯ÿ¾ÿ³ÿ­ÿ®ÿ¼ÿ¸ÿ®ÿ¬ÿ¬ÿ®ÿ´ÿ³ÿªÿ®ÿ¶ÿÁÿ·ÿ¯ÿ°ÿ©ÿ²ÿ¬ÿ½ÿ¼ÿ´ÿµÿ¯ÿªÿ²ÿ·ÿ¯ÿ®ÿÁÿ¼ÿ±ÿ²ÿ¹ÿ´ÿ´ÿ¸ÿ®ÿ¨ÿµÿ©ÿ§ÿ¹ÿ©ÿÓÿ¼ÿµÿ¸ÿ­ÿ´ÿ¶ÿ¯ÿ¨ÿ¥ÿ¦ÿ¦ÿ±ÿªÿ§ÿ·ÿ¨ÿ¾ÿ¿ÿµÿªÿ²ÿ¹ÿ³ÿ¨ÿ²ÿÇÿºÿ»ÿÿ°ÿ¹ÿ«ÿ®ÿ«ÿ¨ÿ·ÿ¼ÿ¬ÿ§ÿ¨ÿ¨ÿµÿ²ÿ¬ÿ­ÿªÿ¸ÿªÿ²ÿ¦ÿªÿ²ÿÅÿÅÿ½ÿ´ÿ°ÿÂÿÃÿ¶ÿ§ÿ£ÿÿ£ÿºÿ®ÿ£ÿ°ÿ²ÿ¶ÿ³ÿ®ÿ²ÿ·ÿ¹ÿ¼ÿ©ÿ­ÿ½ÿ¬ÿ±ÿ«ÿ¡ÿ¸ÿºÿÁÿÄÿºÿ·ÿ«ÿ­ÿ¾ÿªÿ²ÿ¬ÿ©ÿ²ÿ»ÿ±ÿÈÿ¼ÿ·ÿ¯ÿ±ÿ»ÿ®ÿ«ÿ¶ÿµÿ±ÿ©ÿªÿ¬ÿ¬ÿ¸ÿ¾ÿ³ÿÿ«ÿ¬ÿ±ÿ»ÿ¬ÿ¢ÿ©ÿ²ÿ·ÿ²ÿ³ÿ³ÿ°ÿ¡ÿ ÿ²ÿ´ÿ³ÿ­ÿ³ÿ¬ÿ¦ÿ¶ÿ°ÿ­ÿ¸ÿ³ÿ§ÿ¨ÿµÿ³ÿ´ÿ²ÿ²ÿ®ÿÿ¿ÿ²ÿ°ÿ´ÿªÿ§ÿªÿ§ÿ¥ÿ¨ÿªÿ¦ÿ£ÿ­ÿ£ÿºÿ°ÿ®ÿ»ÿÿºÿ­ÿ«ÿ¸ÿ©ÿ§ÿ®ÿ°ÿ°ÿ³ÿµÿ±ÿ«ÿ¤ÿ±ÿ¨ÿ±ÿÿ§ÿ»ÿ¦ÿ¡ÿ¥ÿ§ÿ¦ÿÿÿ ÿ§ÿ¬ÿ¤ÿ ÿ¥ÿ£ÿÿ­ÿ°ÿ¬ÿ¨ÿ¦ÿ¬ÿ¤ÿÿ¨ÿ¡ÿ¦ÿ ÿ¥ÿ¨ÿ ÿÿ£ÿ¤ÿ¤ÿ¬ÿ¥ÿ¨ÿ°ÿºÿ¥ÿ§ÿ¤ÿ¶ÿºÿ°ÿ¨ÿ¥ÿ®ÿµÿ´ÿ§ÿÿ¡ÿ¦ÿ¢ÿ«ÿ¦ÿ¤ÿ¥ÿ¥ÿ©ÿÿ ÿ¤ÿÿ§ÿ¨ÿÿ¤ÿ¨ÿÿÿÿÿÿÿÿ§ÿ®ÿ£ÿÿ¬ÿ­ÿÿÿ«ÿ¨ÿ¹ÿ£ÿÿ«ÿ§ÿ¥ÿ¦ÿÿÿÿ¤ÿ²ÿ»ÿ»ÿ°ÿ¦ÿ³ÿ±ÿ¼ÿ¶ÿ«ÿ±ÿµÿ©ÿÿ©ÿ«ÿ´ÿ»ÿ²ÿµÿ¶ÿ´ÿ¹ÿ°ÿ¦ÿ±ÿµÿ¯ÿ·ÿÂÿ¶ÿ¶ÿ´ÿ§ÿ¶ÿ±ÿ»ÿ²ÿ©ÿ¦ÿ­ÿªÿ®ÿ³ÿ­ÿÿÿªÿ®ÿ²ÿ¹ÿ¸ÿ³ÿ´ÿºÿ®ÿ®ÿ¶ÿÿ½ÿ¡ÿºÿ¶ÿ¬ÿ²ÿ½ÿÉÿ±ÿ¤ÿ¶ÿµÿ²ÿ·ÿ©ÿ¥ÿ°ÿ±ÿ®ÿ©ÿ±ÿ¼ÿ¯ÿ·ÿ·ÿÀÿ¬ÿ§ÿ¾ÿ¶ÿ­ÿ§ÿ®ÿ¦ÿ·ÿ²ÿÆÿ³ÿ³ÿµÿ¬ÿ°ÿ¼ÿÁÿÄÿ³ÿÿ¨ÿ¬ÿµÿ¾ÿ³ÿ°ÿ¢ÿ±ÿ¦ÿ³ÿ ÿ¼ÿÁÿªÿªÿ²ÿªÿ¬ÿ¹ÿ¸ÿ·ÿ¢ÿªÿ»ÿ¼ÿ·ÿ²ÿ²ÿ«ÿ¥ÿ­ÿ©ÿ´ÿ´ÿ©ÿ¡ÿ°ÿÇÿ­ÿ¨ÿÿ´ÿÿ¿ÿ±ÿ®ÿ®ÿ¤ÿ ÿ·ÿ¶ÿ¡ÿ¡ÿ©ÿ¢ÿ¨ÿ°ÿ¯ÿ³ÿªÿ¨ÿ´ÿ³ÿ§ÿÿ³ÿ²ÿ±ÿ±ÿ¬ÿ¨ÿ¶ÿÿ ÿ¡ÿ²ÿ­ÿ·ÿ·ÿªÿ±ÿ²ÿ°ÿ¼ÿ»ÿµÿ¹ÿ¸ÿµÿºÿµÿ²ÿ·ÿ»ÿ¶ÿ´ÿ®ÿÀÿ½ÿ´ÿ°ÿ»ÿ¯ÿ¡ÿ«ÿ®ÿ¯ÿÃÿ­ÿªÿ®ÿ¨ÿ°ÿ±ÿ¯ÿ¹ÿ¬ÿ©ÿµÿ¸ÿ³ÿ«ÿ¦ÿ§ÿ®ÿµÿÃÿ°ÿ¦ÿÄÿ´ÿªÿ¸ÿÍÿ±ÿÅÿ¯ÿ»ÿ¹ÿ«ÿºÿ§ÿ¥ÿ³ÿ¯ÿ©ÿ©ÿªÿ­ÿ¯ÿ°ÿ¶ÿ­ÿ¨ÿ«ÿ¥ÿ¬ÿ°ÿ©ÿ¬ÿ­ÿ«ÿ¢ÿ´ÿ¾ÿ¨ÿ¨ÿ©ÿ²ÿ®ÿ£ÿ§ÿÆÿ¡ÿÿ¬ÿ³ÿÿÿ«ÿ«ÿ©ÿ¶ÿ©ÿ¦ÿ§ÿ©ÿªÿ­ÿ¬ÿ¦ÿ­ÿºÿ´ÿ«ÿ³ÿ´ÿ­ÿ¢ÿ¨ÿ«ÿ¥ÿ­ÿ¶ÿ­ÿ°ÿ¨ÿ°ÿ ÿ¹ÿ¤ÿ¸ÿºÿ¤ÿ±ÿ¦ÿ¨ÿµÿ§ÿ¤ÿ¬ÿ´ÿ¹ÿÅÿ¹ÿ­ÿ¥ÿªÿ¨ÿªÿ¼ÿ¼ÿºÿµÿ£ÿ¡ÿ§ÿ¨ÿ·ÿ¶ÿ»ÿ³ÿ´ÿ¤ÿ§ÿ£ÿ¡ÿÆÿ·ÿ«ÿ¦ÿÿ±ÿµÿÿ²ÿÄÿ³ÿÿ§ÿÈÿÂÿµÿ®ÿ®ÿ¼ÿ²ÿ§ÿ®ÿµÿ°ÿ«ÿ¯ÿ´ÿ³ÿ©ÿ²ÿ¶ÿ©ÿ®ÿ°ÿÿ©ÿ¯ÿµÿ¶ÿ·ÿ§ÿÿ­ÿ¯ÿÅÿ¡ÿ¤ÿ»ÿ·ÿ·ÿµÿ¼ÿ¬ÿ¥ÿ©ÿµÿ³ÿ´ÿµÿ·ÿ¯ÿ«ÿªÿªÿ¬ÿ®ÿ­ÿ¨ÿ¬ÿ¹ÿ»ÿ¹ÿ»ÿ³ÿ¸ÿ·ÿ¯ÿ¸ÿ³ÿ¥ÿªÿ·ÿªÿ²ÿ¥ÿÿ£ÿºÿÿÿ»ÿ³ÿ¼ÿ´ÿÿÿ¾ÿ·ÿ°ÿ©ÿªÿ±ÿ°ÿ¥ÿ©ÿ´ÿ´ÿ¹ÿ¾ÿ®ÿ¨ÿ¹ÿ±ÿÿ£ÿ¬ÿ­ÿ°ÿ¬ÿ®ÿ ÿÿ¦ÿ©ÿ ÿ¬ÿºÿ¼ÿ³ÿµÿ«ÿ±ÿ«ÿ©ÿ¥ÿ²ÿÃÿ®ÿ¾ÿ®ÿÿ¨ÿ¸ÿ¨ÿ³ÿ°ÿ²ÿ§ÿÿ§ÿªÿ¬ÿ±ÿ²ÿ©ÿ©ÿ²ÿµÿ²ÿ¯ÿ¶ÿÀÿÂÿ»ÿ±ÿ´ÿ¶ÿ¹ÿ¿ÿµÿ¬ÿ¯ÿ±ÿ½ÿ³ÿ¶ÿ¸ÿ³ÿ°ÿ¶ÿ±ÿ±ÿ¯ÿ¾ÿ¿ÿ±ÿµÿ©ÿ­ÿµÿ¶ÿ¬ÿ¦ÿ½ÿ±ÿ·ÿ³ÿ¹ÿ½ÿ·ÿ´ÿ¿ÿºÿ¬ÿ®ÿ²ÿ¹ÿ»ÿºÿÁÿ¾ÿ¬ÿ§ÿ®ÿ­ÿ±ÿ´ÿ©ÿ£ÿ©ÿ¦ÿ²ÿ½ÿµÿ«ÿ¢ÿ®ÿ°ÿÿ±ÿ¦ÿ­ÿ±ÿ¸ÿ¦ÿ¼ÿ¦ÿ¸ÿ·ÿ§ÿ°ÿµÿ°ÿ²ÿ¼ÿ¯ÿÿ«ÿ©ÿ°ÿ¬ÿ±ÿ°ÿ³ÿ¬ÿ°ÿ±ÿ«ÿ´ÿ±ÿ§ÿ«ÿ±ÿ©ÿ§ÿ¶ÿ³ÿ¬ÿ³ÿ½ÿ¶ÿ¯ÿ§ÿªÿÿ²ÿÿÿÿÿ©ÿ£ÿ¾ÿÀÿ´ÿ´ÿÿ¸ÿ©ÿ ÿ°ÿ§ÿ¡ÿ²ÿ§ÿ¤ÿÿ¢ÿÿÿ¤ÿ®ÿ³ÿ«ÿ¬ÿ«ÿªÿ°ÿ§ÿÿ¦ÿ·ÿÀÿ¿ÿ·ÿ³ÿµÿ©ÿ´ÿ´ÿ¬ÿÿ ÿ®ÿ¬ÿªÿ§ÿÿÿ¢ÿÿ§ÿ¯ÿ¯ÿ«ÿÿªÿ¨ÿ§ÿÃÿ£ÿ°ÿ¯ÿÿ²ÿ¶ÿ°ÿµÿ¬ÿ§ÿÿ´ÿ±ÿ¡ÿ¦ÿ©ÿ©ÿ°ÿ³ÿ¬ÿ®ÿ±ÿ¦ÿ¥ÿ­ÿ»ÿÀÿ­ÿ§ÿ®ÿ¹ÿ©ÿ¬ÿ ÿ©ÿªÿ ÿ¦ÿ¿ÿ¯ÿ®ÿ¹ÿ¢ÿ¢ÿºÿ¾ÿÁÿ¡ÿ£ÿ¨ÿ£ÿµÿ°ÿ¹ÿ¦ÿ²ÿ¥ÿ ÿ°ÿ©ÿ¥ÿÿ©ÿ®ÿµÿ§ÿ§ÿ´ÿ®ÿ®ÿ´ÿ­ÿ¯ÿ·ÿªÿ¦ÿ±ÿ­ÿ¬ÿ²ÿ¼ÿ¸ÿ²ÿ·ÿ³ÿ¼ÿ°ÿ¤ÿ³ÿ«ÿ±ÿ³ÿ©ÿ£ÿ®ÿ®ÿ³ÿ·ÿ®ÿÐÿ¯ÿ·ÿµÿ©ÿ¯ÿ»ÿ¢ÿÀÿ¶ÿ§ÿ©ÿ«ÿ­ÿ¯ÿ²ÿÁÿÃÿ¿ÿ¾ÿ¾ÿ³ÿªÿªÿ«ÿªÿ§ÿ§ÿ§ÿ­ÿ«ÿ§ÿ±ÿ´ÿ²ÿ²ÿ¬ÿºÿ©ÿ®ÿ¢ÿ¶ÿ¿ÿ¿ÿ½ÿ²ÿ¹ÿ¬ÿ«ÿ·ÿ¯ÿ¸ÿ®ÿªÿ¬ÿ¯ÿ§ÿ¨ÿ«ÿºÿ¿ÿ®ÿªÿ§ÿ±ÿ®ÿ­ÿ¬ÿ´ÿµÿªÿ§ÿ­ÿ©ÿ£ÿªÿ¯ÿ²ÿ¸ÿ°ÿ´ÿ»ÿ²ÿ¦ÿ®ÿ³ÿ¤ÿ¬ÿ¬ÿ¤ÿÿªÿ¯ÿ¸ÿªÿ«ÿ½ÿ·ÿÈÿ½ÿ³ÿ¯ÿºÿ®ÿ«ÿ«ÿ°ÿ²ÿµÿµÿ©ÿ²ÿ·ÿ¹ÿ±ÿµÿ¶ÿ¤ÿ¥ÿ¯ÿÿÿ°ÿ®ÿ­ÿ¤ÿ©ÿ­ÿ«ÿ´ÿ£ÿ¢ÿÿ§ÿ¾ÿ©ÿ¨ÿÿ´ÿ¹ÿ³ÿ¤ÿ¿ÿÀÿªÿ²ÿÁÿ¯ÿ©ÿ¤ÿ§ÿ®ÿ±ÿ¶ÿ¶ÿ·ÿ´ÿ¸ÿ ÿÿ¢ÿ»ÿ»ÿ²ÿ¼ÿ¿ÿ´ÿ°ÿ®ÿ¬ÿªÿ§ÿ®ÿ«ÿ¯ÿ®ÿ°ÿ¬ÿªÿ¼ÿ«ÿ§ÿ¯ÿ²ÿ¼ÿ±ÿ¥ÿ«ÿ¸ÿ¯ÿ¼ÿÿ¤ÿ­ÿÂÿ·ÿ¯ÿ¦ÿ«ÿ³ÿÿ©ÿ°ÿ²ÿ¸ÿ¶ÿ°ÿ«ÿ¦ÿ©ÿ©ÿÿ¤ÿ´ÿ²ÿ§ÿ©ÿ´ÿµÿ°ÿ¿ÿ»ÿªÿ¬ÿ¸ÿ¿ÿÀÿ®ÿÿ¶ÿ¯ÿÿ±ÿ²ÿ½ÿ½ÿ»ÿÿ¥ÿ´ÿ¿ÿ¹ÿ°ÿ«ÿ¦ÿ¶ÿ¾ÿ³ÿ±ÿ¸ÿ½ÿ¾ÿ¹ÿ²ÿ®ÿ®ÿ¶ÿ³ÿ°ÿ¬ÿ¹ÿ¶ÿ®ÿ£ÿ°ÿ¹ÿ®ÿ¶ÿ¡ÿ©ÿ¼ÿÈÿ»ÿºÿ½ÿ±ÿ°ÿµÿ´ÿµÿ¹ÿ¾ÿ¼ÿ¹ÿ·ÿ±ÿ±ÿ³ÿ´ÿ²ÿªÿ«ÿºÿ¾ÿ±ÿ©ÿ±ÿÿ´ÿ¿ÿ¨ÿ¼ÿ­ÿÀÿ¬ÿ¿ÿÓÿ°ÿ¯ÿ¶ÿ»ÿÆÿÂÿÍÿ³ÿ·ÿ¹ÿ¼ÿ«ÿ¯ÿ¼ÿ¹ÿ¶ÿ´ÿ®ÿ©ÿ±ÿ³ÿ©ÿ¯ÿ¯ÿµÿ¹ÿ³ÿ¢ÿ¯ÿÄÿ·ÿ½ÿ¦ÿ¹ÿºÿ±ÿ½ÿ´ÿªÿ¯ÿ´ÿµÿ¹ÿ¸ÿ¸ÿ«ÿ§ÿ©ÿ±ÿ²ÿ¥ÿ¬ÿ½ÿ´ÿ«ÿ³ÿ¹ÿ³ÿµÿÂÿ¼ÿÅÿ¯ÿ®ÿ¯ÿÆÿ½ÿ¤ÿ±ÿ¿ÿ´ÿ·ÿ¸ÿµÿ©ÿ§ÿÿ«ÿ±ÿÿ­ÿ»ÿ·ÿ±ÿ·ÿ»ÿ¼ÿºÿ®ÿ¯ÿ°ÿ©ÿµÿ»ÿ­ÿ­ÿ§ÿ¬ÿÀÿ©ÿ·ÿ¦ÿ«ÿ©ÿ¯ÿ³ÿªÿÿ¤ÿ«ÿ¿ÿºÿ©ÿ©ÿ³ÿ¶ÿ«ÿ­ÿ»ÿ¹ÿ´ÿ®ÿ¬ÿ±ÿ¸ÿ¼ÿ¶ÿ¬ÿ¹ÿºÿÄÿ¶ÿ£ÿÿ¶ÿ¯ÿ¨ÿ¶ÿ¨ÿ©ÿ¨ÿ£ÿ²ÿ¶ÿ¶ÿ·ÿ±ÿ°ÿ°ÿ¬ÿ®ÿµÿ¹ÿ²ÿµÿ¿ÿ¶ÿ¢ÿ¦ÿ¶ÿ°ÿªÿ¼ÿ³ÿ¼ÿ¶ÿÿ«ÿ®ÿ®ÿ·ÿ¯ÿ¹ÿ±ÿÿÿÿ»ÿÅÿ°ÿ¹ÿ­ÿ´ÿ´ÿ¶ÿ¢ÿ¥ÿµÿ§ÿ¨ÿ°ÿ¼ÿ­ÿ¦ÿªÿ¨ÿ¡ÿ®ÿ³ÿ°ÿ°ÿ¸ÿµÿ¨ÿ¬ÿ­ÿ­ÿµÿ²ÿ·ÿÊÿ¸ÿºÿµÿ´ÿ°ÿÂÿ»ÿ¿ÿ±ÿ¦ÿ§ÿ²ÿ»ÿ²ÿ¯ÿ´ÿ´ÿ²ÿ¶ÿ®ÿ¨ÿ²ÿ§ÿ­ÿµÿ´ÿ£ÿ£ÿ·ÿ½ÿ°ÿ¦ÿ®ÿ­ÿ¾ÿ©ÿ«ÿ®ÿ¢ÿ¦ÿÿÿ¦ÿªÿ­ÿªÿªÿ­ÿ¡ÿ¨ÿÿ§ÿ©ÿ½ÿ¨ÿÿ¥ÿÿ¥ÿ¤ÿÿÿÿÿÿÿÿÿÿÿÿ¨ÿ¨ÿ ÿ¢ÿ§ÿÿ¢ÿÿ¡ÿ¢ÿÿ¢ÿ¥ÿ­ÿ¡ÿÿÿ£ÿ©ÿ£ÿ¤ÿ©ÿ¥ÿ¶ÿ¶ÿ©ÿ¥ÿ¨ÿ¨ÿ¢ÿ§ÿ¯ÿ¤ÿ ÿÿ§ÿ±ÿÿÿ¤ÿ ÿ£ÿ¥ÿ¡ÿ¦ÿ¢ÿÿ©ÿ«ÿ®ÿ¿ÿ«ÿ±ÿ¨ÿ²ÿÿ¨ÿ£ÿ¨ÿ°ÿ«ÿ©ÿ©ÿ¨ÿ±ÿ²ÿÿÿÿ£ÿ¦ÿ¬ÿ¯ÿ¬ÿÿ°ÿ§ÿ¡ÿ¬ÿ¤ÿ®ÿ¯ÿ¯ÿ±ÿ«ÿ¥ÿ¤ÿªÿ±ÿ·ÿ¼ÿ©ÿ³ÿ©ÿ¢ÿÄÿ¿ÿ­ÿ»ÿ°ÿ©ÿ©ÿ±ÿ±ÿ¬ÿ­ÿ°ÿ³ÿ³ÿ­ÿ«ÿ²ÿ¶ÿÃÿ§ÿ¯ÿ¬ÿ¶ÿ«ÿ¯ÿºÿ®ÿ³ÿ¬ÿ«ÿºÿ·ÿ¬ÿ°ÿ±ÿ¬ÿ½ÿ²ÿ¬ÿ°ÿ´ÿ¯ÿ¼ÿ«ÿ°ÿ±ÿ§ÿ±ÿ´ÿ°ÿ´ÿ´ÿ­ÿ¯ÿ·ÿ¾ÿ®ÿ·ÿ®ÿ°ÿ¹ÿ´ÿ¶ÿ³ÿ´ÿ«ÿ¯ÿ¼ÿ¼ÿµÿ´ÿ±ÿ¤ÿ«ÿÀÿ¶ÿºÿ¶ÿ¦ÿ±ÿ»ÿ´ÿ°ÿ©ÿ®ÿ¯ÿ¨ÿ¯ÿ¹ÿ¸ÿ¼ÿ±ÿ¶ÿÆÿÆÿ£ÿÈÿ»ÿ½ÿ¾ÿ³ÿ½ÿÁÿ¯ÿ§ÿ±ÿ¹ÿ²ÿ¢ÿ°ÿµÿ³ÿ¾ÿ¸ÿ¸ÿÀÿ³ÿ­ÿ¾ÿ¼ÿ´ÿ°ÿ«ÿ²ÿ§ÿ¤ÿ ÿ¬ÿ»ÿºÿ©ÿ¶ÿ»ÿ¶ÿ°ÿ¾ÿÄÿ¸ÿ±ÿ³ÿ¨ÿ¡ÿ¯ÿ­ÿµÿ«ÿÀÿ¹ÿ¦ÿ©ÿ¯ÿ²ÿ´ÿ¹ÿ¹ÿ²ÿ²ÿµÿ¥ÿ°ÿ¹ÿ®ÿ»ÿÇÿ»ÿ«ÿÿªÿ·ÿ½ÿ½ÿ¿ÿÄÿ¯ÿ§ÿ¨ÿ«ÿ°ÿ°ÿÁÿ±ÿ¸ÿÀÿµÿ°ÿ³ÿ¸ÿ´ÿ©ÿ³ÿ³ÿÂÿ¤ÿºÿ¢ÿ¹ÿ´ÿ¬ÿ¹ÿ»ÿ·ÿ¶ÿ·ÿ»ÿ·ÿ­ÿ¹ÿµÿ§ÿ®ÿ®ÿ¨ÿ³ÿÂÿÂÿµÿµÿ¶ÿ¨ÿ·ÿ¨ÿªÿÃÿ¿ÿ¾ÿ²ÿ±ÿ©ÿ©ÿ²ÿ³ÿ­ÿ©ÿªÿ¯ÿÿ­ÿ½ÿ¯ÿÀÿ·ÿ®ÿ´ÿµÿ°ÿ¦ÿ§ÿ»ÿÄÿ¬ÿÿ¯ÿ°ÿÂÿªÿ²ÿµÿªÿ¬ÿ¶ÿ»ÿ´ÿ¡ÿ¶ÿ°ÿ½ÿ½ÿ³ÿ³ÿ­ÿªÿ¦ÿ­ÿ²ÿªÿ°ÿ¦ÿªÿ¾ÿ¬ÿ·ÿÿÿ°ÿ¶ÿ¯ÿ©ÿ­ÿ¶ÿ»ÿ±ÿ­ÿ³ÿ©ÿ±ÿ«ÿÿÿÿ³ÿÁÿºÿ¬ÿ¬ÿ°ÿ¾ÿ§ÿµÿ³ÿ·ÿ¸ÿ¿ÿ¸ÿ®ÿ²ÿ­ÿªÿ¯ÿ°ÿ¦ÿ³ÿ­ÿ¬ÿ¯ÿªÿ¬ÿ·ÿ¶ÿ¶ÿ¾ÿºÿ¨ÿ£ÿ­ÿ²ÿ«ÿ£ÿ­ÿµÿ¯ÿ°ÿ©ÿ¥ÿ¯ÿ³ÿ¶ÿ½ÿ®ÿ²ÿ±ÿ®ÿ¶ÿ°ÿ°ÿºÿ»ÿ³ÿ§ÿ¨ÿÀÿ¸ÿ¶ÿÀÿ»ÿ­ÿ­ÿ¯ÿ¯ÿ§ÿ¬ÿ¯ÿ³ÿ¨ÿ¢ÿ³ÿ¾ÿµÿ·ÿ§ÿºÿÿ¦ÿ®ÿ®ÿ­ÿ·ÿ¶ÿ®ÿ¶ÿ­ÿ§ÿ°ÿµÿ¶ÿµÿ§ÿ¯ÿ¶ÿµÿºÿºÿ±ÿÀÿ³ÿ¬ÿ½ÿ¹ÿµÿ³ÿ³ÿµÿµÿ±ÿ¨ÿ§ÿ¹ÿÀÿ±ÿ¬ÿªÿ´ÿ¼ÿ´ÿ´ÿ°ÿ©ÿÿÿ£ÿ­ÿ«ÿ­ÿ±ÿ¬ÿ®ÿÃÿ·ÿ¸ÿ´ÿ³ÿ°ÿ·ÿ»ÿºÿ½ÿ°ÿ¯ÿ·ÿÿ®ÿ¾ÿ»ÿ·ÿ¹ÿ¼ÿ¿ÿ¾ÿ®ÿ®ÿªÿ·ÿºÿ¹ÿ¶ÿ²ÿªÿÿÿ­ÿ¯ÿ½ÿºÿÈÿÃÿ·ÿ°ÿ«ÿ¶ÿ©ÿÁÿ¨ÿ´ÿ·ÿ¹ÿµÿ­ÿ°ÿ¼ÿÄÿ¼ÿ¼ÿºÿ´ÿ©ÿÿÿÿ ÿ³ÿÁÿÿ¶ÿ°ÿ·ÿ¸ÿ´ÿ²ÿ¬ÿ©ÿ¼ÿ·ÿ»ÿ­ÿ¬ÿ±ÿ¯ÿªÿ¦ÿ£ÿ£ÿ¯ÿ¥ÿÿ¡ÿ¬ÿµÿ·ÿ´ÿ¥ÿ£ÿ®ÿ®ÿ¸ÿ±ÿ°ÿ¶ÿ¯ÿ´ÿ¤ÿÿ©ÿªÿ«ÿ¬ÿ²ÿ´ÿ©ÿ¥ÿ³ÿªÿ¦ÿªÿ±ÿ®ÿÿ ÿ·ÿ©ÿÿÿÿÿÿÿ}ÿÿÿÿÿ¢ÿ³ÿ¨ÿÿÿÿzÿ{ÿpÿtÿ{ÿÿÿÿÿÿhÿ]ÿcÿYÿ]ÿbÿ¥ÿ£ÿ£ÿ¥ÿÿÿÿ¥ÿµÿ´ÿ©ÿ§ÿ°ÿµÿ§ÿ®ÿ¯ÿ®ÿ¨ÿ¤ÿ£ÿ¤ÿ¢ÿ¸ÿ²ÿ´ÿ¬ÿ¥ÿ¨ÿ²ÿµÿ§ÿªÿ®ÿ«ÿ£ÿ¢ÿ°ÿ¸ÿ¯ÿ³ÿ¹ÿºÿ­ÿ¯ÿ°ÿ·ÿ±ÿ ÿ©ÿ§ÿÆÿ¼ÿ§ÿ¤ÿ®ÿ·ÿ¶ÿ­ÿ¹ÿ°ÿ¬ÿ¨ÿ°ÿ²ÿ²ÿ¯ÿ®ÿ³ÿ»ÿ¾ÿ´ÿµÿ±ÿ£ÿ®ÿ¹ÿ³ÿ°ÿ­ÿ¨ÿ«ÿ·ÿ«ÿ²ÿ¶ÿµÿµÿ´ÿ²ÿµÿ«ÿÿ£ÿ©ÿ³ÿµÿ­ÿ°ÿ¯ÿ±ÿ¹ÿ§ÿ¨ÿ©ÿ©ÿ¯ÿ®ÿ¢ÿÿÿ ÿ£ÿÿ«ÿªÿ±ÿ´ÿ§ÿ§ÿ¦ÿµÿ£ÿ±ÿ²ÿ¶ÿ°ÿ­ÿªÿ ÿ¦ÿ´ÿ±ÿªÿ·ÿ§ÿ§ÿ¥ÿ©ÿ¶ÿµÿµÿ¹ÿ®ÿ¤ÿ¯ÿ·ÿ°ÿ¡ÿ£ÿªÿ¤ÿ¹ÿ«ÿ®ÿ­ÿ¨ÿ«ÿ¸ÿ¸ÿ¬ÿ«ÿ¯ÿ¤ÿ²ÿ¼ÿ´ÿ²ÿ·ÿ¶ÿ³ÿ²ÿ¶ÿ¹ÿ©ÿ«ÿ¢ÿ­ÿ­ÿ¦ÿÿ¨ÿ¹ÿ²ÿÿÿÿ¦ÿ¢ÿ¬ÿ®ÿ³ÿºÿ¹ÿ¸ÿ¼ÿ³ÿ«ÿ¬ÿ²ÿ·ÿ¬ÿ®ÿ´ÿ³ÿ¬ÿ¥ÿ¥ÿ¦ÿ¢ÿºÿ·ÿ³ÿ®ÿªÿ¨ÿ¬ÿ®ÿ¯ÿµÿ±ÿ¬ÿ¦ÿ¼ÿ¤ÿ¹ÿºÿ°ÿ«ÿ²ÿ¾ÿ³ÿÿ¼ÿÿ¥ÿÊÿ¿ÿ¨ÿ­ÿ³ÿ¨ÿ§ÿ¶ÿ¶ÿ»ÿµÿ¹ÿºÿµÿ¬ÿ§ÿ°ÿ°ÿ®ÿ¸ÿ®ÿ¶ÿ­ÿ¾ÿ¸ÿ©ÿ±ÿ»ÿÁÿ¸ÿ°ÿ¼ÿÇÿ¹ÿ»ÿºÿ¨ÿ§ÿ©ÿ³ÿ½ÿ»ÿ·ÿ»ÿ½ÿ·ÿ¥ÿ¯ÿ¯ÿ²ÿ¿ÿ±ÿ¼ÿ³ÿÀÿ·ÿªÿ´ÿ±ÿ®ÿ¤ÿ³ÿ¹ÿ³ÿ¬ÿ¸ÿ®ÿ¯ÿ®ÿ¥ÿ­ÿ¾ÿµÿ°ÿÉÿ³ÿÿÿ¦ÿÿ°ÿ¸ÿ³ÿ¹ÿÀÿºÿ±ÿµÿ¬ÿÂÿµÿ»ÿ²ÿµÿ´ÿºÿ¸ÿªÿ­ÿ½ÿ§ÿ¤ÿÊÿ®ÿºÿ»ÿ¨ÿ¦ÿ¯ÿµÿÄÿÄÿ¸ÿÀÿ­ÿÀÿµÿ«ÿ¤ÿ³ÿ³ÿ®ÿµÿ±ÿ®ÿ³ÿ°ÿ ÿ ÿ¹ÿ¬ÿ¬ÿ¯ÿµÿ¯ÿ¹ÿ·ÿ»ÿÅÿ½ÿ´ÿ¯ÿ£ÿ°ÿµÿ²ÿ©ÿ¬ÿ¯ÿ«ÿ¨ÿ¦ÿ«ÿ¬ÿ«ÿ°ÿ°ÿ©ÿ®ÿªÿªÿµÿ¸ÿ¸ÿ¬ÿ´ÿ¹ÿ»ÿ¾ÿ´ÿ«ÿ¦ÿ¢ÿ°ÿ«ÿ¬ÿ¡ÿºÿ©ÿµÿ­ÿ³ÿ¬ÿ­ÿ¨ÿ©ÿ¯ÿ§ÿ³ÿ·ÿ¬ÿ¶ÿ¬ÿ´ÿ´ÿ¯ÿ©ÿ¯ÿ¼ÿµÿ«ÿ­ÿ³ÿ¶ÿ¹ÿ¶ÿÿ£ÿ£ÿ¾ÿ³ÿ¶ÿ¨ÿ°ÿ¯ÿ½ÿÀÿ­ÿ¨ÿ°ÿ²ÿ®ÿªÿÿ±ÿÿ¤ÿ³ÿ½ÿ¯ÿ°ÿ©ÿ¬ÿµÿ´ÿ´ÿµÿ´ÿ¼ÿ¨ÿ³ÿÆÿ¯ÿ¸ÿ§ÿ±ÿ¹ÿ±ÿ°ÿ¿ÿÀÿ·ÿµÿ»ÿ»ÿ¬ÿ¿ÿ¨ÿ¸ÿ³ÿ¬ÿ³ÿÄÿ²ÿ°ÿ­ÿ«ÿ¸ÿ·ÿ­ÿ±ÿ·ÿ¼ÿ§ÿÿ¬ÿ¸ÿÅÿ¨ÿªÿµÿ±ÿ¸ÿ¸ÿ¼ÿ±ÿ¶ÿ½ÿ³ÿ¯ÿ­ÿ¬ÿ¥ÿ²ÿÿÿ¥ÿ²ÿ¬ÿ¯ÿ¨ÿ¯ÿ­ÿ­ÿ±ÿ´ÿ±ÿªÿªÿ°ÿ»ÿµÿ¼ÿ¬ÿ¯ÿÿÂÿ½ÿ¢ÿ£ÿ­ÿ³ÿ¸ÿ±ÿ¨ÿ¥ÿ¥ÿ¬ÿ¬ÿÿ²ÿ¥ÿ®ÿ¨ÿ¶ÿ³ÿªÿ³ÿµÿ¶ÿ¬ÿ¨ÿ¨ÿ±ÿ²ÿ®ÿµÿ³ÿ­ÿ«ÿ¬ÿ¬ÿÿ«ÿÿªÿÿªÿ¹ÿ¦ÿÿÿ©ÿ°ÿ©ÿ ÿ ÿ ÿÿÿ¡ÿÿ©ÿ·ÿ§ÿÿ¤ÿªÿ¨ÿ¬ÿ«ÿ´ÿ¬ÿÿÿÿ¬ÿµÿ±ÿ²ÿ·ÿ¯ÿ¤ÿ¨ÿ°ÿ»ÿ®ÿ§ÿªÿÿ§ÿ²ÿ£ÿ¡ÿ¬ÿµÿ¾ÿ²ÿÿ ÿ©ÿÿ¢ÿ ÿ¢ÿ¦ÿÿ­ÿÿ ÿ§ÿ­ÿ²ÿÿÿÿ§ÿ©ÿ«ÿ¢ÿ¡ÿ¡ÿÿÿ¢ÿ®ÿ£ÿÿÿ¡ÿÿÿ¦ÿ¨ÿºÿ¦ÿ§ÿ®ÿÿÿ¤ÿ¦ÿ£ÿÿ¡ÿ§ÿ´ÿºÿ­ÿ¡ÿ¸ÿ«ÿ³ÿËÿ®ÿ¾ÿ¡ÿ¸ÿºÿ·ÿ¼ÿ®ÿ¹ÿ·ÿ­ÿ©ÿ¢ÿ©ÿ°ÿ¬ÿ²ÿ»ÿ·ÿ³ÿÀÿ²ÿ±ÿµÿ¥ÿ©ÿ±ÿÂÿªÿ£ÿ°ÿ¬ÿªÿ°ÿ±ÿ¯ÿÿÿ¨ÿ©ÿ®ÿ«ÿ§ÿ¬ÿ±ÿ®ÿ¬ÿ´ÿÆÿ¨ÿ·ÿ±ÿ±ÿ½ÿ¶ÿ­ÿÈÿ¹ÿ°ÿ§ÿ£ÿ®ÿ¬ÿªÿ§ÿ«ÿ³ÿ®ÿ¬ÿ«ÿ´ÿ³ÿ©ÿ­ÿ¹ÿµÿ¤ÿ«ÿ¯ÿ¸ÿ±ÿ ÿ¯ÿ°ÿ»ÿ»ÿ§ÿ®ÿªÿ£ÿªÿ³ÿ­ÿªÿ·ÿ»ÿ¶ÿ¬ÿ¢ÿ±ÿÇÿ±ÿ³ÿ¡ÿ±ÿ§ÿ´ÿ¸ÿ§ÿÊÿ¥ÿ£ÿµÿ«ÿ·ÿ´ÿ°ÿ³ÿ³ÿ»ÿ¼ÿ´ÿµÿ´ÿ¯ÿ©ÿ¥ÿ ÿ¢ÿªÿ½ÿ³ÿ°ÿ°ÿ»ÿ§ÿ¹ÿ±ÿ®ÿ¦ÿ·ÿ¸ÿ±ÿÁÿ¼ÿ¼ÿ¼ÿ«ÿ²ÿÂÿµÿ¯ÿ¸ÿ¹ÿºÿ¶ÿ¯ÿ¹ÿ²ÿ·ÿÃÿ¦ÿµÿ§ÿ»ÿ®ÿ³ÿ¶ÿÅÿ¶ÿ°ÿ¬ÿ°ÿ±ÿ¹ÿ·ÿ­ÿµÿ¸ÿ°ÿ¸ÿ­ÿ©ÿ½ÿ¹ÿ±ÿ«ÿÿ¢ÿ¨ÿ®ÿ®ÿÿ¹ÿÄÿ¶ÿ¨ÿ³ÿ¾ÿ³ÿ³ÿ³ÿ©ÿ§ÿµÿ°ÿÐÿµÿ³ÿ°ÿ³ÿ¯ÿ²ÿ³ÿªÿ°ÿ³ÿ¬ÿ®ÿ¬ÿªÿ¬ÿ¼ÿ¸ÿ®ÿµÿ¾ÿµÿ±ÿºÿÀÿ»ÿÁÿ·ÿ¹ÿºÿ­ÿ±ÿ¯ÿ¢ÿ±ÿ¶ÿ©ÿ­ÿ²ÿ¬ÿ§ÿ¯ÿ¸ÿ¶ÿ·ÿ·ÿ°ÿ®ÿ¬ÿ¬ÿ³ÿ®ÿ£ÿ­ÿ´ÿ©ÿ²ÿ®ÿ«ÿ¬ÿ¶ÿ§ÿ£ÿ°ÿÂÿ¯ÿ¬ÿµÿ ÿÿ£ÿ¢ÿ¬ÿºÿ´ÿ¤ÿ§ÿ°ÿ´ÿ­ÿ¥ÿ©ÿ³ÿ´ÿ³ÿ³ÿ³ÿ²ÿ¢ÿ¡ÿ«ÿ±ÿ¤ÿ´ÿ½ÿ¤ÿ©ÿ¦ÿµÿÿ¶ÿ¨ÿ·ÿ¯ÿ¦ÿ°ÿ¯ÿ¢ÿ±ÿ©ÿ¨ÿ®ÿ´ÿ¶ÿ½ÿ³ÿ©ÿ¥ÿ¯ÿ±ÿ¤ÿ²ÿ¹ÿ©ÿ ÿÿªÿ­ÿ¢ÿ»ÿ¹ÿ¯ÿ¤ÿºÿ³ÿ·ÿ³ÿÿÃÿ¾ÿ¯ÿ¹ÿ¸ÿ³ÿÆÿ¹ÿ·ÿ¬ÿ³ÿªÿÿ ÿ¸ÿ«ÿ­ÿ¶ÿ²ÿ¯ÿ¸ÿ¼ÿºÿ»ÿ·ÿ³ÿ¸ÿ¼ÿ´ÿ³ÿºÿ°ÿ¥ÿ®ÿ§ÿ¬ÿ·ÿ°ÿ¯ÿ²ÿ­ÿ©ÿ§ÿ§ÿÁÿ§ÿÿ³ÿ¡ÿµÿ®ÿ¼ÿ¸ÿ©ÿ¡ÿ¸ÿ·ÿ¯ÿ»ÿ¿ÿµÿ¬ÿ¦ÿ¨ÿ­ÿ­ÿ¬ÿ¬ÿªÿ¯ÿ²ÿ°ÿ­ÿ©ÿ¸ÿÀÿ±ÿ¹ÿ¶ÿ½ÿ»ÿ±ÿ£ÿ ÿÿ«ÿ·ÿÍÿºÿ²ÿ¥ÿªÿ§ÿ®ÿ¥ÿ½ÿ³ÿ¸ÿ¸ÿ¶ÿ©ÿ¤ÿÿ¬ÿ¶ÿ¼ÿ³ÿ±ÿºÿ¹ÿ³ÿ´ÿ®ÿ­ÿ¸ÿ¹ÿºÿ¯ÿ·ÿ´ÿÿ£ÿ©ÿ¢ÿ¤ÿ´ÿ¿ÿ¯ÿ¯ÿªÿ·ÿªÿ®ÿ±ÿÂÿ²ÿÂÿ±ÿÅÿ¥ÿ®ÿ¼ÿ´ÿªÿ²ÿ´ÿ±ÿ¤ÿÿ©ÿ¨ÿ¯ÿ³ÿ²ÿ¬ÿ«ÿ¨ÿ°ÿ¾ÿ²ÿ®ÿµÿ¶ÿµÿªÿ±ÿ¹ÿ»ÿ½ÿ­ÿÿ«ÿÿ´ÿ³ÿµÿ²ÿ±ÿ¬ÿ½ÿ«ÿ©ÿ²ÿ½ÿ¿ÿ¹ÿ±ÿ¢ÿ©ÿ´ÿ³ÿ¬ÿ§ÿ³ÿ©ÿ¬ÿ»ÿËÿÄÿ¾ÿºÿ¶ÿ¶ÿ°ÿ°ÿ´ÿ±ÿ°ÿ¶ÿ½ÿ¶ÿ¤ÿÿÿ¨ÿ´ÿÉÿ±ÿ®ÿ ÿ¢ÿ¯ÿ¹ÿ·ÿÀÿ§ÿ²ÿ¸ÿ§ÿ£ÿ±ÿ¨ÿªÿºÿ©ÿ´ÿÿ¨ÿ©ÿ¬ÿ¤ÿ»ÿ¦ÿ®ÿ±ÿ´ÿÿ¥ÿ­ÿ¼ÿ¸ÿ¬ÿÿ±ÿ¹ÿ»ÿ´ÿ¬ÿ¯ÿ­ÿ²ÿ²ÿ­ÿ·ÿ±ÿ£ÿ«ÿ±ÿÿ³ÿ¡ÿ¤ÿÿ¦ÿ¨ÿÌÿªÿ£ÿ¢ÿ¸ÿ¡ÿ¾ÿ¶ÿ£ÿ¿ÿ¿ÿ·ÿÿ¡ÿ£ÿ±ÿÀÿ¯ÿ®ÿ¦ÿ¯ÿ­ÿÿ¯ÿÿÿ´ÿ®ÿ¢ÿ­ÿ¹ÿ´ÿ³ÿ±ÿ½ÿ¸ÿ¡ÿ°ÿ½ÿ¸ÿ¶ÿ±ÿ«ÿ·ÿÿÿ¢ÿ©ÿªÿ¾ÿ°ÿ·ÿ¸ÿºÿ¢ÿ³ÿÿ¶ÿ¯ÿ¯ÿ¾ÿ¤ÿ²ÿ¡ÿ§ÿ ÿªÿ¡ÿ¢ÿ°ÿªÿ¤ÿ²ÿ±ÿ¯ÿ¼ÿ«ÿ´ÿÁÿ¾ÿ´ÿ­ÿ²ÿ³ÿ»ÿ¹ÿ¥ÿ¦ÿ±ÿµÿ¿ÿÃÿ·ÿ¶ÿ³ÿ¸ÿ»ÿ«ÿ¸ÿ¾ÿÃÿ²ÿ¬ÿ³ÿµÿ¾ÿ¼ÿÁÿ®ÿ§ÿ·ÿ¬ÿ¬ÿÉÿ¼ÿÃÿ´ÿ¬ÿ¸ÿ½ÿ¯ÿ´ÿ¨ÿ©ÿ±ÿµÿ¡ÿ½ÿ´ÿÿ¤ÿ³ÿ­ÿ¥ÿ£ÿ«ÿ¸ÿ»ÿ­ÿÿÿ¸ÿ¸ÿªÿ£ÿ«ÿ¬ÿ©ÿÂÿÁÿÁÿ¥ÿÁÿÅÿÁÿ·ÿ·ÿ°ÿ¯ÿ·ÿ­ÿ¦ÿ©ÿ¿ÿ³ÿ¼ÿ¸ÿ£ÿ¬ÿ¦ÿ»ÿ¦ÿ«ÿ´ÿºÿ¯ÿ²ÿ²ÿ±ÿ­ÿÀÿ¾ÿµÿ²ÿ¶ÿ¬ÿ«ÿ±ÿ©ÿ¤ÿ¦ÿ©ÿ´ÿ·ÿ²ÿ°ÿ´ÿ·ÿ²ÿ©ÿ³ÿ¼ÿ¦ÿ¦ÿÿµÿ·ÿ±ÿ´ÿ¶ÿ¼ÿ­ÿ­ÿµÿ¿ÿ½ÿªÿªÿ­ÿ¬ÿ±ÿ§ÿ¬ÿ©ÿ¸ÿ°ÿ¤ÿ¯ÿ°ÿ§ÿ­ÿ´ÿ°ÿµÿ±ÿ±ÿ¸ÿ±ÿ¦ÿ¨ÿ©ÿªÿ±ÿ®ÿ­ÿ´ÿ¬ÿ¬ÿ­ÿ¨ÿ²ÿ¦ÿ®ÿ°ÿ ÿ£ÿ®ÿ´ÿ¶ÿºÿ¸ÿ®ÿ·ÿ¾ÿµÿºÿ¹ÿªÿ®ÿ°ÿ©ÿµÿ¾ÿ¼ÿ±ÿ©ÿ´ÿ·ÿµÿÁÿ¨ÿÿ£ÿ£ÿ§ÿ©ÿ¬ÿ«ÿ«ÿ¬ÿ±ÿ¶ÿµÿ·ÿ¾ÿºÿ²ÿ½ÿ¼ÿ½ÿ¯ÿ ÿ¼ÿ©ÿ¸ÿÿ ÿ§ÿÿ­ÿ¸ÿ¨ÿÿ¡ÿ·ÿ²ÿ¤ÿ§ÿ¸ÿ¸ÿ´ÿ´ÿ±ÿ«ÿ«ÿºÿ»ÿ­ÿµÿ¾ÿºÿ¹ÿ¯ÿ«ÿ¨ÿ¤ÿ¶ÿ«ÿ©ÿ­ÿ¸ÿ¶ÿ±ÿ¸ÿ¹ÿ«ÿ·ÿ°ÿ¼ÿ¶ÿ¬ÿ­ÿµÿªÿºÿ ÿ¤ÿ³ÿ¼ÿ¶ÿ¸ÿ­ÿ²ÿ²ÿ¨ÿ´ÿ±ÿ³ÿ¶ÿ±ÿ«ÿ«ÿ©ÿ®ÿµÿ³ÿ³ÿ­ÿ«ÿ¬ÿµÿ½ÿ±ÿ©ÿ­ÿ´ÿ¬ÿÿÿÂÿ ÿ¯ÿ±ÿ¾ÿ·ÿ«ÿ¶ÿ¥ÿ¼ÿÉÿ·ÿ°ÿ¶ÿ´ÿ¸ÿ¯ÿºÿ¬ÿ§ÿ¾ÿ¸ÿªÿ¯ÿ¾ÿÅÿ½ÿ¯ÿ¬ÿ®ÿ¦ÿ®ÿªÿ¯ÿ­ÿ®ÿ¶ÿ»ÿ³ÿ±ÿ²ÿ²ÿµÿ¦ÿµÿ·ÿ¾ÿ»ÿÅÿ½ÿ¯ÿ¯ÿ°ÿ²ÿµÿ¹ÿ¼ÿ¹ÿ»ÿ°ÿ¨ÿ²ÿ®ÿ¤ÿ®ÿ³ÿ¶ÿÁÿ¼ÿµÿªÿ³ÿ¯ÿ¸ÿ´ÿ´ÿ¥ÿ²ÿ®ÿ°ÿÅÿªÿ«ÿ¶ÿ°ÿÁÿ§ÿ§ÿ·ÿ¯ÿ¶ÿ¼ÿ¹ÿ²ÿ´ÿµÿ­ÿ´ÿ¼ÿ®ÿ±ÿ¼ÿ­ÿ©ÿ²ÿ±ÿ¸ÿ¼ÿ²ÿµÿÄÿÀÿ¯ÿ·ÿµÿ¸ÿ³ÿ±ÿ½ÿ¤ÿ®ÿ²ÿ®ÿ¶ÿ®ÿ¯ÿ­ÿ°ÿ±ÿ©ÿµÿºÿ¯ÿªÿ¯ÿ¯ÿ­ÿ²ÿ®ÿµÿ¾ÿ´ÿ¸ÿ¸ÿ¶ÿ¶ÿ¸ÿ¿ÿºÿ°ÿÆÿÂÿ¶ÿºÿºÿ­ÿ±ÿµÿ¯ÿ°ÿ±ÿ°ÿ§ÿ±ÿ¹ÿ®ÿ´ÿ»ÿ½ÿ½ÿ²ÿ±ÿ±ÿ±ÿ°ÿ´ÿ·ÿ¹ÿ¶ÿªÿ¼ÿ¶ÿ³ÿ¬ÿ¨ÿ±ÿ»ÿªÿ¤ÿ¸ÿ¯ÿ¶ÿ°ÿ¹ÿ·ÿ°ÿ·ÿÃÿ¼ÿ¹ÿÄÿ»ÿ³ÿ¹ÿ°ÿ²ÿ­ÿ­ÿ¾ÿ«ÿ­ÿ¬ÿÿ³ÿ¯ÿ±ÿÿ©ÿ±ÿ°ÿ«ÿªÿªÿ®ÿ¸ÿ»ÿ¾ÿ·ÿ¶ÿ¸ÿ°ÿ®ÿµÿ³ÿ­ÿ«ÿµÿ½ÿ¶ÿ²ÿ¬ÿµÿ®ÿ«ÿ·ÿ¶ÿºÿªÿ ÿ§ÿ²ÿ¶ÿ²ÿ¶ÿÿ|ÿÿÿ¥ÿ§ÿ¯ÿ·ÿ³ÿµÿ¶ÿ°ÿÿ¤ÿ¦ÿ°ÿ¯ÿ®ÿ¹ÿ¿ÿ±ÿ­ÿ­ÿ¦ÿ®ÿ©ÿ¬ÿ²ÿ¯ÿ°ÿ®ÿ¯ÿ²ÿµÿ¶ÿ­ÿ·ÿÀÿ¾ÿÀÿ­ÿÿ¹ÿ©ÿ¸ÿ´ÿ£ÿ´ÿÁÿ¹ÿ«ÿÃÿ¾ÿ·ÿ®ÿªÿ¨ÿªÿ³ÿ»ÿ¶ÿ«ÿ©ÿ´ÿ¼ÿ¨ÿ£ÿºÿ³ÿ¹ÿªÿ§ÿ§ÿ¹ÿ°ÿ³ÿ­ÿªÿ¢ÿÿÿ¨ÿ¦ÿ¥ÿ¤ÿ§ÿ±ÿ©ÿÿÿ¬ÿÿ­ÿ½ÿÿÄÿÿ²ÿÿÿÿ£ÿÿÿ¡ÿÿÿÿÿ¢ÿ¢ÿÿ¡ÿ¤ÿ§ÿ¤ÿÿÿÿÿÿ®ÿ¢ÿ§ÿªÿ«ÿ¹ÿ¯ÿ¤ÿ£ÿÿÿÿÿ­ÿªÿ¨ÿÿÿÿÿ£ÿ ÿÿ¡ÿÿ¨ÿÿÿÿ¢ÿ£ÿÿÿ¬ÿ­ÿ¥ÿ¬ÿ±ÿªÿ®ÿÿ«ÿ¦ÿ¯ÿºÿ«ÿ¯ÿ¡ÿ­ÿ¦ÿÿ«ÿÿÿÿ¡ÿÿ¤ÿ¯ÿ³ÿ¤ÿ¨ÿÿ©ÿ ÿ£ÿ´ÿ«ÿÿÿ¨ÿ¯ÿ²ÿ­ÿ«ÿ¬ÿ¥ÿ¨ÿ¼ÿ½ÿ¥ÿÿ´ÿÿ¼ÿ­ÿ¤ÿ´ÿºÿÿ¬ÿ¾ÿ²ÿ°ÿ°ÿ®ÿ²ÿ®ÿ©ÿ§ÿ¥ÿ©ÿ½ÿ§ÿ´ÿ§ÿµÿ¿ÿ¾ÿ½ÿ³ÿ¹ÿªÿ­ÿÃÿ¹ÿ©ÿ±ÿ¨ÿ¨ÿ³ÿÊÿ´ÿÃÿ¿ÿªÿ­ÿ±ÿ´ÿ±ÿ´ÿ²ÿµÿ¶ÿ³ÿµÿµÿ´ÿ²ÿ¶ÿ¸ÿ»ÿ«ÿ³ÿ·ÿ®ÿ®ÿµÿ±ÿ¯ÿ°ÿ°ÿ¬ÿ©ÿ§ÿ§ÿ«ÿ¢ÿ³ÿÆÿµÿ´ÿ´ÿ©ÿ·ÿ°ÿµÿ­ÿ¬ÿ©ÿ¦ÿ¯ÿ¹ÿ·ÿ¹ÿ±ÿªÿÁÿºÿ½ÿ¿ÿÅÿ¶ÿµÿ·ÿ»ÿ¹ÿ´ÿºÿ¸ÿªÿ®ÿ­ÿ¯ÿ°ÿ±ÿÄÿ´ÿ¿ÿ»ÿ«ÿ²ÿÉÿÅÿ¼ÿµÿ·ÿ·ÿ¨ÿ¯ÿ¬ÿ¬ÿ¨ÿ²ÿ¨ÿ¶ÿµÿ«ÿ¯ÿÅÿ¸ÿ§ÿªÿ³ÿ·ÿ¶ÿ¹ÿ«ÿ»ÿ«ÿ³ÿ´ÿ¤ÿ¯ÿ¸ÿ­ÿ­ÿ®ÿ¯ÿ­ÿ©ÿ²ÿ±ÿ¥ÿªÿµÿ§ÿ¥ÿ±ÿµÿ¶ÿºÿ±ÿ²ÿ´ÿ´ÿ·ÿ²ÿ©ÿ°ÿ®ÿ³ÿ®ÿ²ÿ¨ÿ­ÿÀÿ¹ÿ§ÿ©ÿ±ÿ®ÿ­ÿ¯ÿ¹ÿ­ÿµÿÉÿ¬ÿ¯ÿÿ¸ÿÈÿ½ÿ²ÿ¯ÿ¯ÿ³ÿ·ÿ±ÿ¼ÿ²ÿ¬ÿªÿ°ÿ±ÿ°ÿ¯ÿ³ÿ²ÿ¶ÿ¼ÿ¹ÿ·ÿ³ÿ°ÿÂÿ¸ÿ©ÿ®ÿ©ÿÿµÿ¸ÿ¨ÿ£ÿ©ÿ³ÿ±ÿ¬ÿµÿ¯ÿ¬ÿµÿ°ÿ±ÿ²ÿ¸ÿ¸ÿ²ÿµÿÀÿÂÿÃÿ³ÿÅÿÃÿµÿ¨ÿ·ÿ²ÿªÿ³ÿºÿ¶ÿ²ÿ­ÿ³ÿ£ÿ¸ÿ¹ÿ¸ÿ·ÿ­ÿ¨ÿ¥ÿ¨ÿ¥ÿ§ÿ¹ÿ¹ÿ³ÿ·ÿ¯ÿÅÿÿ°ÿ ÿ¨ÿ´ÿ®ÿ¯ÿ»ÿ¸ÿ­ÿ³ÿ²ÿ¢ÿ²ÿ«ÿ¢ÿ¤ÿ®ÿ«ÿ°ÿ¹ÿ©ÿÀÿ¼ÿ°ÿ»ÿ¢ÿªÿºÿ¹ÿ±ÿ°ÿ¯ÿ¨ÿ¯ÿ³ÿ¬ÿ¬ÿ¥ÿ°ÿ·ÿªÿµÿ¹ÿ­ÿ©ÿ±ÿ¯ÿ¨ÿÄÿ¯ÿ ÿ­ÿ§ÿ§ÿ¥ÿ¬ÿ°ÿ­ÿ°ÿ±ÿ¢ÿ®ÿ©ÿ¹ÿ¿ÿ¯ÿ°ÿ®ÿ°ÿµÿ³ÿ°ÿ´ÿ·ÿ³ÿ·ÿ´ÿ³ÿ»ÿ¼ÿ¿ÿ¿ÿ³ÿ­ÿ´ÿ²ÿ«ÿ°ÿ­ÿ¬ÿ¬ÿ²ÿ¶ÿ²ÿ³ÿ¸ÿ¢ÿ°ÿªÿµÿ°ÿ¨ÿ¯ÿÂÿ¼ÿ­ÿ±ÿ²ÿ±ÿ¾ÿ½ÿ»ÿ®ÿ²ÿ»ÿ¹ÿ³ÿ­ÿ§ÿ³ÿ¶ÿ¾ÿ¢ÿ¦ÿªÿ©ÿ¥ÿ°ÿ¹ÿ¶ÿ»ÿ®ÿ©ÿ·ÿµÿ³ÿ±ÿ¯ÿ»ÿÁÿ´ÿ¬ÿ¢ÿÿlÿÿ¹ÿ½ÿ¯ÿ­ÿ°ÿ²ÿÀÿÀÿÅÿÂÿ®ÿ¶ÿµÿºÿ¾ÿ»ÿ·ÿ¾ÿ¦ÿ¦ÿ¸ÿ½ÿ±ÿ±ÿºÿ½ÿÀÿÀÿ¨ÿÿ§ÿ«ÿ»ÿ¬ÿ·ÿ¸ÿ±ÿ²ÿ±ÿ¬ÿ´ÿÀÿ·ÿ²ÿµÿ¿ÿ°ÿÿ©ÿ¿ÿ©ÿÂÿ£ÿ°ÿ¶ÿ¹ÿºÿ´ÿ®ÿ´ÿ±ÿ¸ÿ¦ÿ´ÿ¯ÿ³ÿ´ÿ­ÿ§ÿ²ÿÄÿµÿ±ÿ³ÿ¯ÿ¯ÿ³ÿ¶ÿ´ÿ­ÿ ÿ«ÿ°ÿ£ÿ©ÿ«ÿ´ÿµÿ¬ÿ¤ÿÿ¤ÿ¶ÿ´ÿ¨ÿ¦ÿ«ÿ°ÿ¸ÿ·ÿÿ§ÿ²ÿ¿ÿ¾ÿºÿ·ÿ´ÿµÿ®ÿ£ÿ¦ÿ®ÿ¢ÿ­ÿ¼ÿ¾ÿ¶ÿ¯ÿ±ÿ²ÿ³ÿ©ÿ§ÿ´ÿ²ÿ¥ÿ¢ÿ¤ÿÿÿÿÿÿÿÿÿÿÿÿÿ ÿ­ÿ£ÿÿÿÿtÿoÿ{ÿÿÿÿÿÿÿÿÿqÿhÿSÿeÿjÿ¤ÿ¤ÿ¬ÿ³ÿ¯ÿ¨ÿ¡ÿ¤ÿ§ÿ¬ÿ®ÿ¬ÿ·ÿ­ÿÿ«ÿ¯ÿ¯ÿ¬ÿ«ÿ«ÿÿ¶ÿ´ÿ¦ÿ£ÿ£ÿ§ÿ§ÿ£ÿ§ÿ¥ÿ­ÿ­ÿ£ÿ±ÿ®ÿ®ÿ¹ÿ®ÿ®ÿ°ÿ²ÿ¶ÿ­ÿ¡ÿªÿ¸ÿ­ÿ¡ÿ§ÿªÿ¨ÿ£ÿ¥ÿ°ÿ·ÿ³ÿ®ÿ³ÿ½ÿ¯ÿ§ÿ¶ÿ¯ÿ±ÿ°ÿ©ÿ¿ÿ´ÿ»ÿÄÿªÿ¦ÿ©ÿ²ÿ¶ÿ¬ÿ¦ÿ ÿ¯ÿ¶ÿ¯ÿ¨ÿ¹ÿÀÿ³ÿªÿ®ÿ¼ÿÊÿ¤ÿ¼ÿÃÿ²ÿ°ÿµÿ¬ÿ¥ÿ³ÿ®ÿ¹ÿ©ÿªÿ¨ÿ¦ÿ¬ÿ­ÿ ÿ¨ÿ©ÿ£ÿªÿ¢ÿ¥ÿ³ÿ²ÿ£ÿÿ­ÿµÿÃÿ«ÿ²ÿ¶ÿ·ÿµÿ±ÿ¬ÿ£ÿ¦ÿ«ÿ§ÿ£ÿ®ÿ¨ÿ¬ÿ¹ÿ¸ÿ¬ÿ¬ÿ·ÿ»ÿµÿºÿªÿ³ÿ²ÿ£ÿ¤ÿ´ÿÿ¨ÿµÿ¸ÿ¶ÿµÿ¸ÿ°ÿ§ÿ«ÿ­ÿ¦ÿ´ÿ¤ÿ¶ÿ»ÿ´ÿºÿ´ÿ«ÿ¬ÿ±ÿ°ÿ±ÿ¥ÿ³ÿ¯ÿ­ÿ¨ÿÿ§ÿ±ÿ¦ÿ§ÿ³ÿÿ³ÿ§ÿ°ÿ®ÿ²ÿ²ÿ°ÿ¶ÿ¹ÿ­ÿ²ÿ¶ÿªÿ©ÿ®ÿ®ÿµÿ±ÿ¬ÿµÿ¬ÿ½ÿ»ÿ®ÿ¿ÿ®ÿ³ÿ²ÿµÿ·ÿ³ÿ¶ÿÃÿÁÿ­ÿÿ¶ÿ¥ÿªÿ³ÿ·ÿ«ÿ¢ÿ³ÿºÿ´ÿ­ÿ±ÿ³ÿ³ÿ®ÿ®ÿ¯ÿ°ÿ¨ÿ¨ÿÀÿ²ÿµÿ»ÿ¸ÿ¶ÿµÿ·ÿ¼ÿ½ÿ¾ÿ»ÿ±ÿµÿÌÿºÿ¸ÿºÿµÿ¹ÿºÿ²ÿ°ÿ³ÿ¼ÿÈÿ·ÿÈÿµÿªÿ¯ÿ¤ÿ«ÿ¬ÿ­ÿ°ÿ°ÿ¯ÿ·ÿÆÿ½ÿ¨ÿ¨ÿ«ÿ³ÿ²ÿ·ÿºÿ°ÿ¬ÿ·ÿ°ÿ©ÿÿ²ÿ­ÿ°ÿªÿµÿ©ÿÿ©ÿ¶ÿ¨ÿÿÿ¯ÿ±ÿ½ÿ½ÿ¦ÿ¯ÿ¢ÿ«ÿ¹ÿ·ÿ¹ÿÁÿ·ÿ¦ÿ¥ÿ³ÿ½ÿªÿ±ÿ¶ÿ®ÿ¨ÿ®ÿ¸ÿ´ÿ¤ÿ«ÿÂÿ§ÿ²ÿ¢ÿÃÿ¯ÿ¦ÿ±ÿ¸ÿ²ÿ¶ÿ¼ÿµÿÃÿ¶ÿ¹ÿ±ÿ®ÿ¯ÿ¶ÿ¹ÿ¶ÿºÿºÿ·ÿ¸ÿ½ÿÅÿ·ÿÉÿÃÿ¬ÿÿ°ÿ¼ÿ°ÿ¶ÿÀÿÄÿ¹ÿ¬ÿ³ÿ²ÿ²ÿ­ÿ¬ÿºÿ±ÿ¢ÿ¯ÿ´ÿ¤ÿ³ÿÃÿ°ÿ«ÿÁÿ±ÿ©ÿ¡ÿ§ÿªÿªÿ²ÿªÿ§ÿ®ÿ®ÿ±ÿ±ÿ®ÿ±ÿªÿ¹ÿ¬ÿ«ÿ©ÿ¬ÿ¨ÿ¥ÿ¸ÿºÿ«ÿªÿ·ÿ³ÿ¬ÿ¸ÿ°ÿÿ¯ÿºÿ¥ÿªÿ¢ÿªÿ§ÿ®ÿ¶ÿ®ÿ­ÿ®ÿ«ÿ¹ÿ»ÿ¯ÿ¯ÿ©ÿ­ÿÂÿ§ÿ½ÿ²ÿ´ÿµÿ³ÿ³ÿ³ÿ±ÿ´ÿºÿ°ÿªÿ¦ÿ£ÿÿtÿÿ®ÿ¶ÿ®ÿ¬ÿªÿ²ÿºÿ·ÿ¶ÿ®ÿÄÿ­ÿÉÿ¬ÿ¯ÿ¼ÿ¢ÿµÿ»ÿÃÿ³ÿ©ÿ¶ÿ·ÿ¬ÿµÿ·ÿ®ÿ½ÿ¤ÿ¿ÿºÿ±ÿ°ÿÀÿ®ÿ¨ÿªÿªÿ·ÿ¿ÿ´ÿ­ÿ·ÿµÿ³ÿ½ÿÉÿ»ÿ¡ÿ§ÿ¤ÿ¤ÿ¤ÿ¼ÿ¼ÿªÿ¯ÿ»ÿ²ÿ²ÿÃÿ»ÿ²ÿ¤ÿµÿ´ÿ«ÿ²ÿ§ÿ¥ÿ¦ÿ©ÿ½ÿ®ÿ¬ÿ°ÿªÿ¬ÿ³ÿ´ÿ¹ÿ±ÿ°ÿ²ÿ°ÿºÿ«ÿ­ÿÿ®ÿ³ÿ·ÿ°ÿ·ÿ¹ÿ²ÿ²ÿ¬ÿªÿ¶ÿªÿ´ÿ¢ÿÿ«ÿ²ÿ¤ÿ¤ÿ¡ÿ­ÿ¬ÿ¦ÿ¦ÿ­ÿ±ÿ´ÿ¹ÿµÿ¨ÿ¥ÿÿ½ÿ§ÿ¥ÿ¡ÿ¢ÿÿ¡ÿ¥ÿ­ÿ±ÿÿÿ³ÿ·ÿ£ÿÿÿ§ÿ¡ÿ¤ÿ§ÿ¤ÿ§ÿ±ÿ±ÿ¤ÿªÿµÿ¡ÿ®ÿ½ÿ¦ÿÿ£ÿ­ÿ¥ÿÿ¦ÿ«ÿÿÿ°ÿÿ¹ÿÿ¸ÿ¶ÿªÿµÿ ÿÿ«ÿ©ÿ¦ÿ¥ÿ£ÿ¯ÿ§ÿÿ¥ÿ¥ÿ ÿ¦ÿ±ÿ³ÿ ÿÿ«ÿ»ÿÿÿÿ±ÿÿÿÿ£ÿÿÿÿÿÿÿ ÿ¨ÿÿÿÿ¡ÿ¡ÿÿ°ÿ ÿ¯ÿ±ÿ§ÿ¯ÿ©ÿÿ§ÿªÿ©ÿ±ÿ°ÿ§ÿ£ÿ ÿ¨ÿ§ÿ¤ÿ·ÿ¨ÿ±ÿÀÿÎÿ©ÿ®ÿºÿµÿÍÿÆÿÂÿ½ÿºÿ¶ÿ£ÿÿ¯ÿ¸ÿµÿ«ÿ«ÿ»ÿ±ÿ½ÿ¹ÿ¯ÿ¸ÿ«ÿªÿ´ÿÂÿ¯ÿªÿ»ÿ¸ÿ½ÿ¶ÿ¯ÿ¸ÿ®ÿÿÿ ÿ¤ÿ¯ÿ¾ÿÂÿ£ÿ¥ÿ¬ÿ²ÿ±ÿ¬ÿºÿ¶ÿ²ÿ¸ÿ­ÿÁÿ¹ÿ¶ÿ¸ÿ³ÿ²ÿ¬ÿ¨ÿªÿ§ÿ«ÿµÿ³ÿ²ÿ°ÿ¶ÿ´ÿ´ÿ´ÿµÿ³ÿÿ£ÿ³ÿ³ÿ±ÿ¨ÿ£ÿ¤ÿ²ÿ³ÿ©ÿ¶ÿµÿ¡ÿ¤ÿ·ÿ¾ÿÄÿÀÿ­ÿ«ÿªÿ­ÿ¯ÿ¶ÿ³ÿ§ÿ£ÿ°ÿ­ÿ³ÿ¸ÿ¥ÿ¾ÿ·ÿ­ÿ¹ÿ³ÿºÿ®ÿ«ÿ±ÿ¸ÿµÿ®ÿ«ÿ·ÿÁÿ²ÿ°ÿªÿ¥ÿ®ÿ©ÿªÿ±ÿ­ÿÈÿ¦ÿ§ÿ°ÿ¢ÿ£ÿ±ÿ°ÿµÿ·ÿÃÿ¯ÿ¨ÿ®ÿ®ÿ²ÿ©ÿ«ÿ¨ÿ£ÿ²ÿ®ÿ±ÿÀÿ¸ÿ¶ÿ²ÿ½ÿ®ÿ´ÿ³ÿ¾ÿ²ÿÁÿ¹ÿ½ÿ»ÿ¸ÿ·ÿ¯ÿµÿ±ÿ½ÿ³ÿ¹ÿ½ÿ´ÿ²ÿ¯ÿ¨ÿµÿ¿ÿ±ÿ¡ÿÿÿÿ¶ÿ´ÿÿ±ÿ¾ÿºÿ¯ÿ«ÿ¤ÿ«ÿ½ÿ·ÿ¶ÿ¬ÿ©ÿ¶ÿ¼ÿ²ÿµÿ±ÿ°ÿ³ÿÃÿ»ÿ«ÿ³ÿ³ÿ£ÿ¢ÿ¦ÿÿÿ±ÿ¦ÿ°ÿµÿ¦ÿ°ÿ¹ÿµÿ´ÿµÿ¸ÿ¸ÿ¯ÿ´ÿ³ÿ¶ÿ³ÿ©ÿ¸ÿ±ÿ³ÿ³ÿ¬ÿµÿ±ÿ¨ÿ¯ÿ¬ÿ§ÿºÿ¿ÿ¬ÿªÿ®ÿ²ÿ¸ÿ¦ÿ¨ÿ´ÿªÿ´ÿ¢ÿ¯ÿµÿ¢ÿÀÿ¤ÿ²ÿ¹ÿ¤ÿ­ÿ­ÿ¡ÿ¨ÿ£ÿ±ÿ¸ÿ³ÿ¯ÿ®ÿ°ÿ°ÿ®ÿ°ÿ ÿÿ£ÿ®ÿµÿ¸ÿ¯ÿ©ÿ ÿÿ«ÿªÿ¨ÿ´ÿÁÿ£ÿ¥ÿ£ÿ®ÿ ÿÀÿÄÿ²ÿ®ÿ«ÿÿ§ÿ¦ÿªÿ°ÿ¨ÿ£ÿ¦ÿÿ¯ÿ°ÿ©ÿ®ÿ¬ÿ±ÿ½ÿ¿ÿ·ÿ³ÿ±ÿ¬ÿ²ÿ«ÿ·ÿµÿ®ÿ«ÿ³ÿÿ½ÿ°ÿ¶ÿ¢ÿÃÿ§ÿµÿ»ÿÇÿ¸ÿ½ÿ¶ÿ´ÿ³ÿ´ÿ¶ÿ£ÿÿ®ÿ­ÿ®ÿ¯ÿ²ÿªÿ±ÿ±ÿ°ÿ¹ÿ¹ÿ»ÿ¸ÿ·ÿ·ÿ½ÿ´ÿµÿ§ÿ¼ÿ´ÿ®ÿ¬ÿ°ÿ¯ÿ±ÿµÿªÿ¨ÿ±ÿ±ÿªÿ°ÿ¬ÿ«ÿ¶ÿÿ«ÿ°ÿ·ÿ§ÿªÿ³ÿ´ÿ²ÿªÿ©ÿªÿ®ÿ°ÿªÿ¬ÿ±ÿ³ÿ²ÿ«ÿ¬ÿ£ÿ©ÿ«ÿ®ÿ®ÿ¬ÿ´ÿ®ÿÅÿÃÿ¸ÿÆÿÿÿ«ÿ«ÿ¯ÿ¤ÿÿ´ÿ¢ÿÿ¦ÿ§ÿ¸ÿ¯ÿºÿÆÿ§ÿÿ¨ÿ·ÿÄÿ¯ÿ´ÿ½ÿ¿ÿºÿ°ÿªÿ¯ÿºÿ´ÿ­ÿ³ÿ¿ÿºÿªÿªÿ¸ÿªÿ·ÿ°ÿ¥ÿ¥ÿ¼ÿ²ÿ¬ÿ¬ÿ³ÿ²ÿ¾ÿ¸ÿÅÿ²ÿºÿ¹ÿÈÿ¹ÿ²ÿ¹ÿ§ÿ¬ÿÿ­ÿ©ÿ¤ÿªÿ¨ÿ°ÿ¶ÿ¸ÿ±ÿ¬ÿ¬ÿ¥ÿ«ÿÀÿ¼ÿ­ÿ³ÿ­ÿ¦ÿ­ÿ­ÿ®ÿ±ÿ®ÿ´ÿ ÿ¥ÿ£ÿ¼ÿ©ÿ®ÿ³ÿ®ÿ·ÿ½ÿ±ÿ´ÿ¸ÿ±ÿÅÿ©ÿ²ÿ®ÿ¯ÿ«ÿ´ÿ¨ÿ¬ÿ¯ÿ¬ÿ«ÿ¸ÿ¸ÿ¶ÿ®ÿ³ÿ¸ÿµÿ®ÿ«ÿ­ÿ©ÿ§ÿ¦ÿ±ÿ¼ÿ¹ÿ´ÿ¤ÿ±ÿ±ÿ¯ÿ¶ÿµÿ¨ÿ®ÿ¯ÿ¨ÿ­ÿ«ÿ±ÿ©ÿ³ÿ§ÿ³ÿ¼ÿ­ÿ©ÿµÿÿ§ÿ®ÿ¹ÿ±ÿ¶ÿ´ÿ²ÿ¼ÿ²ÿ³ÿ­ÿ±ÿ¬ÿµÿ°ÿ¤ÿ ÿ¢ÿ³ÿ³ÿ±ÿ²ÿ³ÿ²ÿÿÿ¬ÿ£ÿ±ÿ¾ÿ²ÿ²ÿ¥ÿ ÿ¤ÿ§ÿ¨ÿ­ÿ³ÿ²ÿ°ÿ±ÿ¨ÿ²ÿ¬ÿ®ÿ¤ÿ ÿÿÂÿ°ÿÿ©ÿ®ÿ¯ÿ¥ÿ¸ÿ±ÿµÿ­ÿÿ©ÿ®ÿ´ÿ°ÿ¸ÿ¨ÿ¯ÿ®ÿ³ÿ®ÿ¹ÿ¹ÿ©ÿ¥ÿ¦ÿ¥ÿ¨ÿ²ÿ·ÿ´ÿ¯ÿÅÿ«ÿÿÿ¢ÿ­ÿ¯ÿ§ÿ®ÿ¹ÿ²ÿ©ÿ¦ÿÿ¸ÿºÿ¦ÿÿ¥ÿ¼ÿ°ÿ®ÿ²ÿ®ÿÂÿ±ÿ«ÿÿ¶ÿ½ÿ­ÿ¸ÿ±ÿ¢ÿ«ÿ®ÿ¶ÿ§ÿ«ÿ°ÿ¶ÿ¬ÿ£ÿ®ÿ°ÿµÿ´ÿµÿ½ÿ­ÿÿÿ«ÿ­ÿ³ÿ²ÿ¡ÿ·ÿÐÿÏÿ³ÿ·ÿ·ÿÿ°ÿ³ÿ­ÿÿ³ÿ¾ÿ¾ÿ´ÿÉÿËÿ£ÿªÿ¤ÿ ÿ°ÿ©ÿ°ÿ¡ÿ­ÿ­ÿ¥ÿ«ÿ´ÿ¿ÿ»ÿ­ÿ©ÿ«ÿ¥ÿªÿ½ÿ»ÿ«ÿ¹ÿºÿ§ÿ³ÿ´ÿ©ÿ¥ÿ³ÿ±ÿ®ÿ®ÿ´ÿ®ÿ©ÿ¢ÿªÿ¶ÿ¤ÿ¡ÿ­ÿ¨ÿ·ÿ´ÿ¢ÿÿ¾ÿ²ÿ§ÿ©ÿÁÿ©ÿ¨ÿ«ÿ²ÿ±ÿ¿ÿ±ÿ®ÿ»ÿ»ÿ±ÿ°ÿ¯ÿ³ÿ°ÿ®ÿ¯ÿ¥ÿ«ÿ·ÿµÿ¸ÿ½ÿ´ÿ®ÿ³ÿ³ÿ½ÿ¼ÿ§ÿÿ±ÿ²ÿÿ¥ÿ©ÿ¦ÿ¯ÿ©ÿ°ÿ®ÿ©ÿ¬ÿ¬ÿ²ÿÄÿ³ÿ²ÿªÿ±ÿ«ÿ»ÿ¸ÿ³ÿ¯ÿ¶ÿ®ÿªÿªÿ¨ÿ®ÿ·ÿ·ÿ®ÿ¦ÿ©ÿ¬ÿ´ÿ¶ÿ­ÿªÿ«ÿ©ÿ¬ÿ¯ÿ«ÿ®ÿ«ÿ­ÿ¨ÿ«ÿ·ÿ°ÿ³ÿ½ÿ®ÿ§ÿ®ÿ¶ÿ¶ÿ»ÿµÿ§ÿªÿ¹ÿ±ÿ¹ÿ²ÿ¾ÿ¯ÿ²ÿ±ÿÀÿ²ÿ¨ÿ ÿ¬ÿ´ÿ°ÿ¬ÿ®ÿªÿ¢ÿ¢ÿ­ÿ¹ÿ·ÿ®ÿ³ÿ³ÿ®ÿ³ÿ²ÿ±ÿ¹ÿ¼ÿ¤ÿ¦ÿ¢ÿ¤ÿ°ÿ¼ÿ­ÿ§ÿÿÿ§ÿ§ÿ«ÿÿÿ ÿÇÿ¨ÿÿÿÿ»ÿ©ÿ©ÿ´ÿ²ÿªÿ¥ÿ¥ÿªÿ°ÿ«ÿ«ÿ»ÿ¼ÿ­ÿªÿªÿ¯ÿ¿ÿ¾ÿ¸ÿµÿ«ÿ¦ÿºÿ¶ÿµÿ´ÿÂÿ³ÿ´ÿ¯ÿ¬ÿ¹ÿ»ÿ®ÿ¯ÿ«ÿ¹ÿ­ÿ«ÿ¯ÿ¨ÿ¯ÿ¹ÿ¶ÿ°ÿ·ÿºÿ¹ÿ²ÿ´ÿºÿ¶ÿ¶ÿµÿ¬ÿªÿºÿÄÿ·ÿ­ÿ±ÿ¶ÿ»ÿ³ÿ¤ÿ«ÿ£ÿ£ÿ®ÿ¬ÿ­ÿ´ÿºÿ¼ÿ²ÿ£ÿ°ÿ¤ÿ¹ÿ³ÿ£ÿÂÿ¶ÿ¶ÿÀÿ½ÿ¬ÿ§ÿÊÿÍÿ¸ÿ­ÿµÿ¶ÿ¬ÿ§ÿ­ÿ±ÿ´ÿ»ÿ­ÿ¨ÿ¾ÿ«ÿ¶ÿ­ÿ¸ÿ¯ÿ¶ÿ¸ÿ¶ÿ¸ÿ·ÿªÿ©ÿ±ÿ£ÿ­ÿµÿÈÿ°ÿµÿªÿ¬ÿ¶ÿ°ÿ½ÿ³ÿ¹ÿ¸ÿ²ÿ®ÿ¶ÿ²ÿ«ÿ°ÿªÿªÿ²ÿ±ÿ°ÿ­ÿ±ÿªÿ ÿ¦ÿ²ÿªÿÁÿÃÿ«ÿ¢ÿµÿ ÿ¬ÿÀÿ«ÿ±ÿ¬ÿ¨ÿ´ÿ«ÿ§ÿµÿ·ÿ²ÿºÿ·ÿ½ÿ·ÿ¬ÿ¯ÿ®ÿ£ÿ¢ÿ¨ÿ¨ÿºÿ¿ÿ½ÿÁÿ¸ÿ°ÿ¨ÿ°ÿÂÿ´ÿ»ÿªÿ®ÿ ÿ®ÿµÿµÿ°ÿÿ§ÿ«ÿ±ÿ´ÿ®ÿµÿ®ÿ«ÿ±ÿ´ÿ¥ÿ£ÿ±ÿ®ÿ¾ÿÀÿ¨ÿ¤ÿ®ÿ²ÿ¸ÿ«ÿ¨ÿ¸ÿÀÿ©ÿ³ÿÿªÿ²ÿ°ÿ¯ÿ®ÿÅÿºÿ®ÿ¦ÿµÿ»ÿ·ÿ®ÿ´ÿ´ÿ´ÿ¼ÿ¿ÿ½ÿ²ÿ®ÿ°ÿ·ÿ¼ÿºÿ¹ÿ©ÿ¹ÿÅÿµÿ¯ÿÁÿ¹ÿÁÿ±ÿ©ÿ¸ÿ¹ÿ»ÿ¼ÿÇÿºÿ¬ÿ´ÿ½ÿ¼ÿÀÿÂÿ¶ÿ¯ÿ±ÿ²ÿ­ÿ¨ÿ°ÿÃÿÉÿÿ©ÿ¼ÿµÿ¯ÿªÿ¦ÿ¬ÿµÿ±ÿ¸ÿ«ÿ¬ÿ³ÿ°ÿµÿ·ÿ³ÿ¹ÿ¸ÿ­ÿ­ÿ°ÿ°ÿ­ÿ§ÿ·ÿºÿ®ÿ²ÿ´ÿ¶ÿ¹ÿ°ÿÿ¥ÿ±ÿ¯ÿ­ÿ ÿ¯ÿ¬ÿ¼ÿ°ÿÿÿÿªÿÿªÿ³ÿ±ÿ©ÿÿ¨ÿ¶ÿ£ÿµÿ¬ÿ­ÿ½ÿ³ÿ°ÿ¹ÿ³ÿ´ÿÿ ÿ¶ÿ­ÿºÿ·ÿµÿ¬ÿªÿ·ÿ»ÿºÿ³ÿ«ÿ½ÿºÿ·ÿºÿ©ÿ¹ÿ»ÿÿ°ÿºÿ¾ÿ¸ÿµÿ°ÿ¬ÿ«ÿ±ÿ¶ÿµÿ¯ÿ°ÿ­ÿªÿ³ÿ¸ÿ­ÿ¦ÿ¶ÿ½ÿ±ÿ¶ÿºÿ¨ÿ³ÿ½ÿ§ÿ±ÿ¿ÿ·ÿ­ÿ¦ÿ¨ÿ£ÿ¡ÿ©ÿ·ÿ®ÿ¤ÿ¥ÿ ÿ¥ÿ«ÿ¤ÿ©ÿ¨ÿÿÿÿ£ÿ«ÿ§ÿ§ÿ¤ÿ¬ÿ¦ÿ±ÿ¨ÿ«ÿ¨ÿ©ÿ ÿÿÿÿÿÿÿÿÿÿÿÿ¤ÿ ÿÿ³ÿÿÿ¡ÿ¤ÿªÿÿ ÿ°ÿ¦ÿ§ÿ®ÿ¢ÿÿÿ¹ÿ¸ÿÿÿ¥ÿ¥ÿ³ÿÀÿ´ÿÿÿÿÿÿ¥ÿ¥ÿÿÿ¤ÿ¥ÿÿÿÿ¶ÿ§ÿÿÿ°ÿ·ÿÿ¦ÿ®ÿÿÿ§ÿ©ÿ³ÿ©ÿÿ¡ÿ¤ÿ§ÿ¥ÿ¨ÿ¾ÿ§ÿ­ÿ¥ÿ²ÿÿ¤ÿÁÿ¦ÿÿÿ®ÿ²ÿªÿ¯ÿ¹ÿ³ÿ®ÿ²ÿ¶ÿ¼ÿºÿ­ÿ½ÿ¢ÿ¤ÿ«ÿ§ÿ«ÿ¯ÿ¥ÿ ÿÀÿ»ÿ§ÿ¥ÿ´ÿ¹ÿ°ÿ²ÿ¸ÿ¯ÿ±ÿ½ÿµÿ°ÿ¶ÿ·ÿÎÿ¼ÿ´ÿºÿ·ÿªÿªÿµÿ«ÿ§ÿ°ÿ¡ÿ­ÿ»ÿ­ÿ´ÿ¾ÿ¬ÿºÿÉÿ®ÿ©ÿ³ÿ¾ÿ°ÿ¸ÿ½ÿµÿµÿ¼ÿ¾ÿ¬ÿ¨ÿ²ÿµÿµÿµÿ§ÿÿ®ÿ³ÿÈÿÁÿ­ÿªÿ«ÿ«ÿ§ÿ¤ÿ¿ÿÂÿ ÿ¨ÿÉÿµÿ§ÿ«ÿ¿ÿ¹ÿ¸ÿ»ÿ°ÿªÿ¯ÿ²ÿµÿ¼ÿ·ÿ±ÿ©ÿ¹ÿ©ÿ·ÿ°ÿ®ÿ§ÿ®ÿ­ÿ¶ÿ·ÿ·ÿ½ÿ¶ÿ¨ÿÿÿ¯ÿµÿ©ÿµÿ­ÿ·ÿ³ÿ±ÿ¶ÿÇÿÎÿ¼ÿµÿÂÿ¼ÿ®ÿ¶ÿ³ÿ«ÿ¢ÿ¢ÿ·ÿ´ÿ¸ÿ¸ÿ¼ÿ»ÿµÿ¦ÿ£ÿ«ÿµÿÁÿ¸ÿ¹ÿÀÿ½ÿ¬ÿ°ÿÿ­ÿ½ÿ¹ÿ±ÿªÿ®ÿ±ÿ¨ÿ¤ÿ®ÿºÿ­ÿ´ÿ¯ÿ²ÿ§ÿ«ÿ§ÿ§ÿªÿÿÿ£ÿ«ÿ¹ÿ¹ÿ²ÿ´ÿ®ÿ¯ÿ«ÿ¦ÿ§ÿ·ÿ¸ÿ¨ÿªÿ¯ÿ°ÿ³ÿ¯ÿ®ÿ°ÿ±ÿ´ÿ¨ÿ®ÿ³ÿ¬ÿªÿ«ÿ¸ÿ¸ÿªÿªÿ±ÿ·ÿÄÿºÿ·ÿ´ÿ¸ÿ®ÿ©ÿ£ÿ£ÿ²ÿ¸ÿ³ÿ¹ÿÀÿ²ÿ®ÿ³ÿÿ°ÿ¶ÿºÿ»ÿ®ÿ¡ÿ°ÿ´ÿ´ÿ¼ÿ¯ÿ­ÿºÿ¤ÿ®ÿ²ÿªÿ¬ÿ«ÿ¬ÿ¶ÿ·ÿ±ÿ®ÿ©ÿ²ÿÀÿ¼ÿ­ÿ¥ÿÎÿ¨ÿ¡ÿ¨ÿ®ÿ­ÿ­ÿ¯ÿ®ÿ«ÿ¢ÿ®ÿ°ÿ­ÿ­ÿ²ÿ¦ÿ¨ÿ¬ÿ«ÿ¨ÿ«ÿ´ÿ°ÿ²ÿ¡ÿÿ¬ÿ¶ÿ©ÿÄÿÂÿ°ÿ±ÿ³ÿ«ÿ´ÿ¶ÿ³ÿ¤ÿ¼ÿ«ÿ«ÿ±ÿ²ÿ¥ÿÿ§ÿ³ÿ²ÿ§ÿ¹ÿ´ÿÿ¶ÿ£ÿ±ÿ´ÿ»ÿ¼ÿ¯ÿ®ÿ¶ÿ¥ÿ£ÿ¬ÿ«ÿ·ÿªÿ°ÿ³ÿµÿ¶ÿ´ÿ¯ÿ¨ÿ°ÿ ÿÿ·ÿ´ÿ¯ÿªÿµÿ®ÿ©ÿ¹ÿµÿ¯ÿ°ÿ¦ÿ¹ÿ»ÿ»ÿ¾ÿ¹ÿµÿ·ÿ´ÿ¬ÿ·ÿÆÿ¶ÿ³ÿÄÿ´ÿ«ÿ»ÿ½ÿ°ÿ°ÿ·ÿµÿµÿ±ÿºÿ«ÿªÿ¹ÿ´ÿ«ÿµÿ½ÿ®ÿ©ÿ«ÿ¨ÿÀÿ¯ÿÀÿ¼ÿ²ÿ«ÿ¨ÿ¬ÿ±ÿ³ÿ¹ÿ¿ÿºÿ­ÿºÿÀÿ½ÿ¸ÿ°ÿ¬ÿ´ÿ¦ÿ¸ÿ·ÿ¯ÿ£ÿ­ÿ½ÿÅÿ¾ÿ±ÿ­ÿ¯ÿ°ÿ²ÿ­ÿ«ÿ±ÿ¹ÿ¾ÿ¶ÿ­ÿ¬ÿ¬ÿ±ÿÿ£ÿ¸ÿ®ÿªÿ¯ÿ°ÿ¯ÿ·ÿ»ÿ°ÿ©ÿ©ÿ³ÿ¸ÿ¼ÿ¿ÿºÿ¼ÿÂÿ¬ÿ´ÿÆÿ¯ÿ°ÿ¸ÿ°ÿªÿ±ÿ³ÿ¬ÿ¯ÿ´ÿ·ÿ½ÿªÿ²ÿ¯ÿ°ÿ¹ÿ»ÿ»ÿÆÿ³ÿ°ÿ»ÿ¶ÿ¯ÿªÿ±ÿ½ÿ²ÿÿÿ¨ÿ¯ÿ´ÿªÿ³ÿ¹ÿ°ÿ¥ÿ¥ÿ¶ÿ§ÿ»ÿ¯ÿ¶ÿµÿ­ÿ±ÿ·ÿ¨ÿ¦ÿ¾ÿµÿ¬ÿªÿºÿ¼ÿ³ÿ©ÿÿÿ²ÿÿ»ÿ¬ÿ²ÿ®ÿ§ÿµÿÀÿÀÿ¤ÿ¹ÿ±ÿ´ÿ§ÿ ÿ¡ÿ¡ÿ¥ÿ¤ÿ«ÿºÿ¬ÿµÿ´ÿ»ÿ¾ÿ°ÿ¹ÿÿÂÿ±ÿ©ÿ ÿªÿºÿ¿ÿ¼ÿ¨ÿÿÿ­ÿ­ÿ±ÿ±ÿ¢ÿÿÿÿÿÿÿÿÿÿÿÿ¡ÿÿ¥ÿ­ÿ¨ÿÿÿ}ÿpÿiÿuÿoÿwÿÿÿÿÿÿÿvÿgÿMÿfÿjÿ®ÿÿªÿºÿ¢ÿ¯ÿ¸ÿ½ÿ°ÿ¢ÿ¥ÿ¦ÿ±ÿ¤ÿ¦ÿ©ÿ¬ÿ¨ÿ¦ÿ®ÿµÿ ÿ¡ÿ³ÿ¥ÿ«ÿ¯ÿ®ÿ§ÿÿ¨ÿ¦ÿ§ÿ§ÿ¥ÿ¶ÿ²ÿÿ¤ÿ¨ÿ®ÿ¯ÿ¦ÿ¼ÿ©ÿÿÿ¨ÿ®ÿªÿ°ÿ©ÿ¬ÿ­ÿ©ÿ«ÿ°ÿ­ÿ¦ÿ®ÿ·ÿ¦ÿ¤ÿ¶ÿ±ÿ²ÿ¶ÿ¥ÿ¤ÿ³ÿ±ÿ±ÿ±ÿ¨ÿ¢ÿ¥ÿ«ÿ¬ÿÿ£ÿ±ÿ¿ÿ©ÿ©ÿ½ÿÃÿ¸ÿ²ÿªÿºÿªÿ¤ÿ¬ÿ¹ÿ¸ÿ²ÿµÿµÿ¥ÿ­ÿ³ÿ±ÿ±ÿ¬ÿ¥ÿ£ÿ®ÿ·ÿ©ÿÿ¶ÿ¥ÿ¦ÿ©ÿ¨ÿ¤ÿ¨ÿ®ÿ«ÿ¬ÿ©ÿÀÿ·ÿ«ÿ³ÿ¶ÿ´ÿ´ÿ®ÿ©ÿªÿÿÇÿ©ÿÿ¤ÿ¦ÿ¥ÿ®ÿºÿ±ÿ¶ÿ¯ÿ¬ÿºÿ¯ÿ®ÿªÿ¡ÿ¦ÿ®ÿ¤ÿ¦ÿ¦ÿ¸ÿ¼ÿ¯ÿ©ÿ¯ÿ¨ÿÿ¬ÿ¾ÿ½ÿ«ÿ¨ÿ¸ÿ¯ÿ¯ÿ°ÿªÿ§ÿ¨ÿ¥ÿ¿ÿ§ÿ¬ÿ­ÿ§ÿ«ÿ­ÿ«ÿ±ÿ´ÿ©ÿ´ÿ³ÿ¤ÿ ÿ³ÿªÿ®ÿ­ÿ§ÿ±ÿ°ÿ¦ÿ©ÿ¶ÿ¦ÿ¦ÿ¤ÿ¬ÿ¯ÿ«ÿ¨ÿ°ÿÉÿ±ÿ«ÿ«ÿ«ÿ»ÿ¼ÿ¯ÿ¶ÿÁÿ»ÿ¼ÿÂÿÁÿ§ÿ§ÿ®ÿ³ÿ±ÿµÿ±ÿ¬ÿºÿÂÿ¦ÿ½ÿ®ÿ¡ÿ»ÿ½ÿµÿ¶ÿ·ÿ³ÿ©ÿ¤ÿ¿ÿ±ÿ¯ÿ·ÿ¸ÿ·ÿÁÿ¹ÿ¾ÿ½ÿ¶ÿ¹ÿ©ÿ¦ÿ±ÿ£ÿ»ÿ´ÿ«ÿ¬ÿ²ÿ«ÿ¬ÿ¹ÿ¼ÿ½ÿ¶ÿÂÿ©ÿ­ÿ³ÿ°ÿªÿ¨ÿ«ÿ«ÿ¢ÿ¢ÿ²ÿÌÿºÿ¡ÿ¬ÿ°ÿ¦ÿ¥ÿ´ÿµÿ´ÿ½ÿ¶ÿ°ÿ°ÿ¢ÿ¼ÿ¨ÿ´ÿ¬ÿ¸ÿ²ÿ§ÿµÿÂÿ·ÿ±ÿµÿÿ¯ÿ²ÿ¾ÿµÿ»ÿ¸ÿ±ÿ²ÿ¶ÿ¹ÿ¸ÿ³ÿ¦ÿ£ÿ§ÿ®ÿ¬ÿ­ÿ±ÿµÿ¶ÿ´ÿ¨ÿ§ÿ»ÿ²ÿ´ÿ®ÿ¯ÿ´ÿ¸ÿÃÿ¶ÿ¹ÿ»ÿ²ÿ³ÿ·ÿ¬ÿ°ÿ³ÿ®ÿ«ÿµÿ³ÿ±ÿ»ÿ½ÿ¼ÿ´ÿªÿ§ÿ®ÿ»ÿ®ÿºÿ¹ÿÿÿ¨ÿ±ÿ±ÿ³ÿµÿµÿ³ÿ¯ÿ²ÿµÿ±ÿ¯ÿ¢ÿ¼ÿµÿ·ÿ©ÿ°ÿ°ÿ©ÿ­ÿµÿ´ÿ­ÿ£ÿ¨ÿ©ÿ³ÿ¥ÿ©ÿ³ÿ­ÿ¦ÿ©ÿ¬ÿ²ÿ¯ÿªÿ³ÿ­ÿ¬ÿ­ÿ­ÿ·ÿ²ÿ¬ÿ¬ÿ¸ÿ­ÿ¡ÿ§ÿ®ÿ£ÿÿ±ÿ±ÿ°ÿ­ÿ»ÿ·ÿ«ÿ ÿ£ÿ¥ÿ§ÿ­ÿªÿ¯ÿ±ÿ¦ÿ³ÿ¶ÿ®ÿ³ÿ§ÿ±ÿ§ÿ°ÿ®ÿ¯ÿÿÿ´ÿ°ÿªÿ¯ÿ ÿ«ÿªÿ¹ÿ·ÿ£ÿ¥ÿ~ÿ_ÿÿªÿ§ÿ°ÿ´ÿ³ÿºÿ½ÿ½ÿ¨ÿ±ÿ¾ÿËÿÿ­ÿ³ÿ°ÿ»ÿ±ÿ´ÿµÿ³ÿ³ÿ±ÿ®ÿ¯ÿ¯ÿ¯ÿ¶ÿ¯ÿ¿ÿµÿµÿ«ÿ½ÿ²ÿ§ÿ¬ÿªÿ²ÿ¹ÿ­ÿªÿ­ÿ¨ÿ«ÿ¹ÿÆÿÇÿ´ÿ¯ÿ¸ÿ¥ÿ§ÿ´ÿ²ÿ³ÿ´ÿ¶ÿ·ÿµÿºÿ´ÿµÿ®ÿ°ÿ¿ÿ´ÿÀÿ«ÿ¢ÿ¥ÿ¶ÿ¶ÿ¥ÿ¤ÿ£ÿÿ¥ÿ¥ÿ¢ÿ¢ÿ£ÿ±ÿ©ÿ¶ÿ­ÿµÿ¸ÿ¯ÿ¾ÿºÿ°ÿ­ÿµÿ¶ÿ±ÿµÿ·ÿ°ÿ­ÿ¹ÿ·ÿ¥ÿ£ÿ¥ÿ¶ÿ£ÿ¥ÿ¢ÿ¯ÿ©ÿ¬ÿ¦ÿ³ÿ»ÿ«ÿ¨ÿ©ÿ«ÿµÿÿµÿ°ÿ¨ÿµÿªÿÿ ÿ®ÿ±ÿ®ÿ£ÿÿ¦ÿ«ÿÿÿ¢ÿ¤ÿÿ§ÿ©ÿ­ÿ¯ÿ¦ÿ´ÿ£ÿ²ÿ´ÿ§ÿÿÿÿ¥ÿ§ÿÿÿÿÿ¥ÿ©ÿ§ÿ»ÿ¼ÿºÿÿ§ÿªÿ©ÿ¯ÿ ÿÿÿ¥ÿ§ÿÿÿ¡ÿÿÿ¬ÿÿÿ¦ÿ¹ÿ¬ÿÿ ÿ§ÿ¥ÿÿÿÿÿ¢ÿ ÿ¢ÿÿÿÿ§ÿ ÿÿÿ¡ÿ¨ÿ¥ÿÿÿ­ÿ¯ÿÿ§ÿ©ÿ²ÿÿ¢ÿ¯ÿ³ÿ©ÿ­ÿ£ÿ¥ÿ¶ÿ­ÿÿ¡ÿ­ÿ©ÿ¦ÿÿ®ÿ¬ÿ³ÿ´ÿÀÿÀÿ±ÿ°ÿ¨ÿµÿµÿ²ÿ´ÿ¹ÿ¯ÿ°ÿ¬ÿªÿ²ÿ¯ÿ­ÿ¥ÿ°ÿ°ÿµÿ±ÿ­ÿ±ÿ¬ÿ²ÿ¸ÿ­ÿ³ÿ³ÿÂÿ¶ÿÁÿºÿ¥ÿÿ£ÿ§ÿ¥ÿ§ÿÿÿªÿ ÿ­ÿ¼ÿ®ÿªÿÿ¾ÿ¸ÿ´ÿ¨ÿ®ÿ«ÿÄÿ¸ÿ³ÿµÿ´ÿºÿºÿ³ÿ²ÿ¯ÿ¬ÿ³ÿ·ÿ³ÿ®ÿ¯ÿ¶ÿ·ÿ¹ÿ²ÿ«ÿ¼ÿ¡ÿ»ÿ²ÿ«ÿªÿ²ÿ®ÿ²ÿ­ÿ³ÿºÿ­ÿ©ÿ¤ÿ¬ÿ¿ÿÀÿ·ÿ®ÿ²ÿ¬ÿ¬ÿ³ÿªÿ±ÿ½ÿ¬ÿ´ÿ¬ÿ¬ÿµÿ©ÿ©ÿ½ÿ¶ÿ¶ÿ¹ÿ´ÿ¬ÿ²ÿ¯ÿ®ÿ®ÿªÿ­ÿ·ÿºÿ«ÿ­ÿµÿ«ÿ²ÿ±ÿ¦ÿ­ÿµÿ²ÿÖÿ­ÿ½ÿ¸ÿ°ÿ¶ÿ·ÿ´ÿ±ÿ¯ÿ·ÿ¥ÿ©ÿ°ÿµÿ³ÿµÿ²ÿ¥ÿ¥ÿ«ÿ·ÿ´ÿ¯ÿ¶ÿ¯ÿ¶ÿ¯ÿ¯ÿµÿ¿ÿ­ÿÁÿ¶ÿµÿµÿ³ÿ¸ÿ·ÿ¾ÿ¯ÿ±ÿ©ÿ±ÿ·ÿ½ÿÁÿ¼ÿ¹ÿ¼ÿÃÿ·ÿ®ÿ¶ÿ®ÿ¼ÿ¿ÿ³ÿ®ÿ­ÿ¼ÿÁÿ¨ÿ²ÿ²ÿ¯ÿ·ÿ«ÿ¾ÿ²ÿ³ÿ°ÿ®ÿ±ÿµÿ·ÿ¸ÿ±ÿ¸ÿÀÿ·ÿ¶ÿ¹ÿ®ÿ­ÿ±ÿ ÿ¡ÿ®ÿ¨ÿµÿ¯ÿ­ÿ¯ÿ·ÿ¯ÿ°ÿ¡ÿ°ÿ®ÿ«ÿ´ÿ²ÿµÿ£ÿ²ÿ·ÿ°ÿ°ÿ´ÿ³ÿ²ÿ¸ÿ±ÿ¬ÿ¦ÿÿ¤ÿ¨ÿ¯ÿ®ÿ°ÿ»ÿ´ÿ¦ÿ¶ÿ«ÿ¸ÿ®ÿ¥ÿ¹ÿ¬ÿÿ¯ÿ§ÿÿºÿ°ÿ´ÿ£ÿÿ¡ÿ¨ÿ»ÿµÿ¯ÿ©ÿ´ÿ¾ÿ¹ÿ¶ÿ°ÿ¡ÿÿ¤ÿ¨ÿ³ÿ½ÿ´ÿ¦ÿ¨ÿ¢ÿ²ÿªÿ®ÿ©ÿ¹ÿ©ÿ¬ÿ¤ÿ¸ÿªÿÇÿÅÿ¢ÿ­ÿÿ¢ÿªÿ²ÿ«ÿ¬ÿ¹ÿ¾ÿ¦ÿªÿ¨ÿ¨ÿ¤ÿ©ÿ©ÿ¢ÿ¬ÿ©ÿÿÿ®ÿ®ÿ¯ÿ¥ÿ¥ÿ²ÿ¯ÿ«ÿÿ«ÿ½ÿ«ÿ©ÿ¤ÿÆÿ­ÿÉÿ¡ÿ»ÿ­ÿ»ÿÁÿ±ÿµÿ©ÿ§ÿ¥ÿ¢ÿªÿªÿ©ÿ§ÿ¬ÿªÿ¯ÿ±ÿ¯ÿµÿµÿ¶ÿ²ÿ®ÿ´ÿ²ÿ®ÿ²ÿ­ÿ·ÿ­ÿ­ÿ¢ÿ³ÿ ÿ¯ÿ´ÿ¹ÿ¬ÿºÿ¹ÿ±ÿ¯ÿ¤ÿªÿ±ÿ¦ÿ«ÿ°ÿ·ÿ®ÿ®ÿªÿ®ÿ¨ÿ¥ÿ®ÿ¦ÿÿ¥ÿ¬ÿ©ÿ°ÿ·ÿ´ÿ®ÿ£ÿ¤ÿÿÿ±ÿÿÿ´ÿºÿ°ÿ¢ÿÿºÿÿÿ ÿ³ÿ¨ÿ®ÿÿ¾ÿ¶ÿ¨ÿÿ­ÿ¼ÿ¬ÿ¬ÿÿ°ÿ°ÿ¹ÿ³ÿ¸ÿÀÿµÿ®ÿ¿ÿÁÿ°ÿ­ÿ´ÿ¶ÿ®ÿ©ÿ°ÿ·ÿ«ÿ§ÿ©ÿ½ÿ¯ÿ¶ÿ´ÿ¯ÿ°ÿ¹ÿ¸ÿ ÿ«ÿ±ÿ®ÿ¶ÿ­ÿ¶ÿºÿ§ÿ­ÿ¸ÿÇÿ¹ÿ®ÿ£ÿ®ÿÿ¢ÿ¬ÿ§ÿ®ÿ¥ÿµÿ²ÿ®ÿ°ÿ°ÿ®ÿ¬ÿ«ÿ®ÿ±ÿ«ÿ¯ÿªÿ¢ÿ¬ÿ¬ÿ®ÿ®ÿ¯ÿ³ÿ±ÿ­ÿµÿ¸ÿ¯ÿ¬ÿ¹ÿ¯ÿÈÿ¯ÿµÿ¦ÿ¶ÿ¨ÿ¹ÿÿ°ÿ±ÿ°ÿ­ÿ·ÿ­ÿ³ÿÀÿ´ÿ¥ÿ«ÿ±ÿªÿ´ÿ½ÿ¶ÿ«ÿ¬ÿ¥ÿÿÿ¥ÿ¯ÿ¯ÿ¼ÿ¯ÿ¯ÿ¯ÿ©ÿ±ÿ©ÿ³ÿ¡ÿ¦ÿ§ÿ¶ÿ«ÿ¸ÿ§ÿÅÿ­ÿ½ÿ¥ÿ³ÿ©ÿºÿ·ÿ«ÿ¨ÿÿ©ÿ®ÿÿ­ÿºÿ¥ÿ²ÿ«ÿÿÿ­ÿÄÿ»ÿ°ÿ´ÿ¹ÿ´ÿ¦ÿÿ ÿÿ§ÿÀÿÄÿ·ÿ²ÿ«ÿ£ÿ§ÿÿ¥ÿ¹ÿ¶ÿ¤ÿ½ÿ¿ÿ¬ÿ­ÿ¥ÿ­ÿ´ÿ¡ÿ©ÿ®ÿ¤ÿ£ÿ±ÿ±ÿ¸ÿ¥ÿ³ÿ¨ÿ»ÿÿ¯ÿ¨ÿ¤ÿ®ÿ¯ÿ°ÿ§ÿÿªÿ·ÿ±ÿ«ÿ¹ÿ¸ÿ«ÿ¨ÿ¶ÿµÿ®ÿ³ÿ³ÿ®ÿ±ÿ¸ÿ³ÿ±ÿ·ÿ´ÿ¨ÿÿÿ ÿÿ¬ÿ·ÿ²ÿ¯ÿ¥ÿ¦ÿ¶ÿºÿ½ÿ¦ÿ¤ÿ´ÿ¸ÿ¸ÿ¢ÿÄÿ¬ÿ»ÿºÿ®ÿ¢ÿªÿ­ÿ°ÿ§ÿ³ÿ´ÿ©ÿ£ÿªÿ¶ÿ¸ÿ®ÿ¨ÿ­ÿ¯ÿ«ÿ«ÿ³ÿ²ÿ²ÿ»ÿµÿ­ÿ©ÿ©ÿ¯ÿ´ÿ®ÿ°ÿ¶ÿ³ÿµÿµÿºÿ¹ÿ¾ÿ¦ÿÃÿ´ÿ¾ÿÄÿ¯ÿ°ÿ°ÿ¨ÿ±ÿµÿ¼ÿªÿÁÿ´ÿ©ÿ¼ÿ¼ÿ¿ÿ¿ÿ°ÿ¾ÿÀÿ¬ÿ®ÿ¬ÿ®ÿ°ÿ¸ÿÂÿ·ÿ´ÿ»ÿ±ÿ°ÿ¹ÿºÿ¼ÿ´ÿ ÿÿ°ÿ§ÿ°ÿ±ÿ¬ÿ®ÿ®ÿ´ÿ®ÿÈÿ·ÿ¤ÿÇÿ©ÿµÿ¥ÿºÿ³ÿ ÿÄÿ¢ÿÿªÿÆÿ¢ÿ­ÿ³ÿµÿÍÿ´ÿ¹ÿ°ÿ·ÿºÿ»ÿ¹ÿ¾ÿµÿ©ÿ°ÿ®ÿ©ÿ¶ÿ¹ÿ®ÿ¤ÿÿ§ÿ°ÿ·ÿ¾ÿ³ÿÿÿ¹ÿ¯ÿ¡ÿ«ÿ±ÿÿ¸ÿ·ÿ­ÿ³ÿ¨ÿ½ÿ¥ÿ­ÿ±ÿ§ÿ´ÿ«ÿ·ÿ­ÿºÿÄÿºÿ¸ÿ´ÿµÿÀÿ­ÿ¯ÿ¾ÿ¼ÿ²ÿ³ÿ¥ÿ¤ÿªÿ²ÿ°ÿ¦ÿ¯ÿ´ÿ­ÿ®ÿ¯ÿ©ÿ­ÿ«ÿ±ÿ¤ÿ¯ÿªÿ±ÿ¹ÿµÿ¯ÿ¸ÿ°ÿÅÿ«ÿ°ÿ©ÿ§ÿ·ÿ·ÿ¦ÿ¶ÿ´ÿ®ÿ©ÿ±ÿ°ÿ¼ÿºÿ³ÿ¦ÿµÿ¬ÿ©ÿ°ÿ«ÿªÿ§ÿ«ÿ§ÿ«ÿ­ÿ ÿÿÿ¬ÿ£ÿ¡ÿ°ÿ§ÿ®ÿÿ ÿ¶ÿ½ÿ·ÿ±ÿ¯ÿ­ÿ§ÿ±ÿ²ÿ¶ÿ¶ÿÀÿ¾ÿÉÿ®ÿ²ÿ¶ÿ°ÿ¥ÿ³ÿ½ÿÿ®ÿ¤ÿªÿ­ÿÀÿ¢ÿÿ§ÿ°ÿ½ÿ¼ÿ°ÿ¬ÿ¨ÿ¬ÿ´ÿ¯ÿ¯ÿ³ÿ¯ÿ¨ÿ°ÿ«ÿ°ÿ§ÿ¶ÿ©ÿ¸ÿ°ÿ·ÿ¹ÿ¾ÿ§ÿ²ÿ³ÿ±ÿ®ÿ°ÿ´ÿ«ÿ®ÿ±ÿºÿ´ÿ´ÿµÿ¹ÿ´ÿ³ÿ¿ÿ¹ÿµÿ®ÿ¬ÿ²ÿ±ÿ°ÿ®ÿ®ÿ¬ÿ­ÿ³ÿ¶ÿµÿµÿ¬ÿªÿ¶ÿ°ÿ±ÿ¨ÿ¹ÿ¹ÿ¼ÿ¹ÿ¹ÿ±ÿ§ÿ¼ÿ¯ÿ¾ÿ²ÿ³ÿºÿ°ÿ«ÿ³ÿºÿ¶ÿ»ÿ²ÿ¤ÿ ÿ¹ÿ¸ÿ®ÿ±ÿ©ÿ¬ÿ¶ÿ¿ÿÁÿ¹ÿ·ÿ¨ÿ­ÿªÿ³ÿµÿµÿ¹ÿ¶ÿ±ÿ¢ÿ«ÿ¤ÿ°ÿ¸ÿ¹ÿ¬ÿµÿ§ÿ¯ÿ¿ÿ¬ÿ½ÿ¬ÿ´ÿ°ÿ´ÿ¶ÿ´ÿ²ÿ±ÿ®ÿ­ÿ¬ÿªÿ²ÿ±ÿªÿ­ÿ±ÿ¢ÿ±ÿµÿ¾ÿÄÿ¹ÿ¹ÿ£ÿºÿ³ÿ¸ÿ«ÿ±ÿÀÿ¨ÿ£ÿªÿ¨ÿ°ÿ°ÿ©ÿ¯ÿ¿ÿÁÿ¼ÿ´ÿµÿ°ÿ¢ÿ£ÿ£ÿ¡ÿ®ÿ³ÿ²ÿ·ÿ´ÿ ÿ¨ÿ§ÿ­ÿ¶ÿ©ÿ¸ÿªÿ£ÿ¨ÿ¬ÿ°ÿ¶ÿ¦ÿ¢ÿ«ÿµÿ¼ÿµÿ±ÿ¸ÿ°ÿ­ÿ²ÿµÿ³ÿ·ÿ¶ÿ°ÿ»ÿµÿ¤ÿ«ÿµÿ¶ÿ´ÿ¥ÿ«ÿ°ÿ°ÿ ÿ§ÿÿ¦ÿ¶ÿºÿ±ÿÍÿ°ÿ¤ÿ¬ÿªÿ®ÿ«ÿ±ÿ¸ÿ¯ÿ¬ÿ¬ÿ¶ÿ¿ÿ¹ÿ·ÿ²ÿ³ÿÃÿ¼ÿ¶ÿ®ÿ´ÿ±ÿ¼ÿ¸ÿ®ÿÇÿ¿ÿ·ÿ½ÿ±ÿ¯ÿ¬ÿªÿ²ÿ·ÿ·ÿ²ÿµÿºÿ´ÿ¬ÿ³ÿ±ÿ£ÿ­ÿ´ÿ©ÿªÿ¬ÿ·ÿ³ÿ©ÿ£ÿ ÿ§ÿ­ÿºÿ¶ÿ·ÿ©ÿ¤ÿ±ÿ«ÿ°ÿ¬ÿ¸ÿ¸ÿ´ÿ¬ÿ³ÿµÿ±ÿ¯ÿ­ÿ¶ÿ¸ÿ«ÿ¸ÿºÿ¨ÿ¹ÿ¶ÿ±ÿ»ÿÅÿ©ÿ¬ÿ´ÿ¶ÿ·ÿªÿ¸ÿ³ÿ¬ÿµÿ­ÿ°ÿ·ÿÁÿÉÿËÿÅÿ°ÿÿ¢ÿ²ÿÆÿ¶ÿÁÿ±ÿ¸ÿ¬ÿ¶ÿ´ÿ§ÿ§ÿ¦ÿÿ£ÿ®ÿ¶ÿ»ÿ±ÿ·ÿµÿ¬ÿµÿ¸ÿ±ÿ«ÿªÿºÿÁÿ»ÿ°ÿ¨ÿ³ÿ²ÿ§ÿ¬ÿ»ÿÃÿµÿÅÿ¼ÿÿ²ÿËÿ¿ÿ¿ÿ¾ÿ±ÿ«ÿ±ÿ°ÿ°ÿ¸ÿ±ÿ±ÿ°ÿ¦ÿ¬ÿ·ÿ¬ÿ«ÿ¹ÿ¯ÿ·ÿ·ÿ®ÿ¨ÿªÿ¥ÿÿÿ¢ÿ¦ÿ¬ÿ¯ÿ¬ÿ¥ÿ¢ÿ ÿÿ­ÿ¨ÿÿ³ÿÿÿÿÿªÿ«ÿ ÿ¥ÿ©ÿ­ÿ¦ÿÿÿÿÿÿ|ÿpÿdÿbÿjÿmÿÿÿ ÿ«ÿÿ ÿÿ¢ÿÿÿÿ§ÿÿ¡ÿ«ÿ¥ÿ¤ÿ¥ÿ¢ÿ¡ÿ¬ÿ«ÿ©ÿ²ÿÁÿ²ÿ²ÿ´ÿµÿ±ÿ´ÿ¤ÿ£ÿ®ÿÿ¡ÿªÿ´ÿ¬ÿ ÿÿÿÿÿ¶ÿ¤ÿ¡ÿ©ÿ³ÿ©ÿ ÿ®ÿ¥ÿ¦ÿ©ÿ°ÿ¶ÿ¯ÿ«ÿ¤ÿÿÿ¨ÿ©ÿÿ¶ÿ¯ÿ±ÿ°ÿ¥ÿ³ÿÿ¬ÿ¬ÿ³ÿªÿ¶ÿ¯ÿÿ¦ÿ¶ÿ¶ÿ³ÿ«ÿªÿ·ÿ´ÿ¬ÿ¼ÿÃÿ¹ÿ¨ÿºÿ°ÿ²ÿ·ÿÁÿÇÿ·ÿ¶ÿ¸ÿ±ÿ«ÿ©ÿ¯ÿ¼ÿ·ÿ­ÿ´ÿÃÿ¹ÿ·ÿ¯ÿÅÿ°ÿ¼ÿ»ÿ¶ÿ¯ÿ¥ÿ¬ÿ®ÿªÿ­ÿ©ÿ©ÿ±ÿ­ÿ¸ÿªÿ¥ÿ»ÿ±ÿÊÿÂÿ³ÿ¸ÿ¸ÿ¯ÿ°ÿ½ÿ¸ÿµÿºÿ§ÿ©ÿ§ÿÀÿ¹ÿ¬ÿ¡ÿÿªÿ®ÿÄÿ¼ÿ°ÿ­ÿ®ÿ¯ÿ§ÿ«ÿºÿ¶ÿ±ÿ¦ÿµÿÿÿªÿ¨ÿÃÿ´ÿ­ÿ¶ÿ³ÿ¹ÿ³ÿ´ÿ¿ÿ³ÿ³ÿ¸ÿºÿ ÿ­ÿ§ÿÿ¸ÿ´ÿ£ÿ¨ÿ¸ÿ®ÿ­ÿµÿ²ÿ°ÿµÿÅÿÁÿÆÿ­ÿÈÿ¬ÿºÿÄÿ³ÿ¿ÿÈÿ´ÿ²ÿÂÿ¾ÿ²ÿ±ÿ­ÿ¶ÿ³ÿ¦ÿºÿ§ÿ©ÿ½ÿ¸ÿ½ÿºÿ·ÿ«ÿ¢ÿ«ÿºÿ¶ÿ¤ÿ´ÿ·ÿ­ÿ¤ÿ³ÿ²ÿ²ÿºÿ¯ÿ©ÿ´ÿºÿ¯ÿ¥ÿ¬ÿµÿ«ÿ§ÿ³ÿ´ÿ¯ÿ¼ÿ©ÿ°ÿ³ÿ±ÿ¡ÿÿ¯ÿ³ÿ©ÿ°ÿºÿ³ÿ©ÿ³ÿ¼ÿ©ÿ±ÿ¶ÿªÿ«ÿ±ÿ²ÿ´ÿ´ÿ´ÿ¹ÿ³ÿ·ÿ­ÿ©ÿ¯ÿ¿ÿÌÿ°ÿ«ÿ±ÿ¯ÿ¦ÿ ÿ³ÿºÿ¾ÿ½ÿ¶ÿµÿ¥ÿªÿ«ÿ«ÿ¹ÿ½ÿ±ÿ¯ÿºÿ½ÿÁÿ½ÿµÿ³ÿ½ÿ»ÿÁÿ´ÿ¹ÿ¸ÿ·ÿµÿ·ÿ¸ÿ«ÿÁÿÿ·ÿ³ÿ±ÿªÿ±ÿ¨ÿ²ÿ³ÿ°ÿ°ÿªÿºÿ¼ÿ¬ÿ®ÿ§ÿ¨ÿ©ÿ¨ÿªÿ¤ÿ¯ÿ²ÿ¨ÿ©ÿ¦ÿ°ÿ´ÿ²ÿÿªÿµÿ±ÿµÿ´ÿ©ÿ¦ÿ³ÿ¸ÿ²ÿªÿÁÿ¥ÿ²ÿ¶ÿºÿ°ÿµÿ¹ÿ¼ÿ¸ÿ¯ÿ³ÿ«ÿ®ÿ®ÿÂÿ³ÿ­ÿ²ÿ±ÿ²ÿªÿªÿµÿ²ÿµÿ­ÿ»ÿÏÿ·ÿ©ÿ°ÿ¸ÿ¸ÿÂÿÃÿ´ÿ®ÿ«ÿ²ÿ°ÿ²ÿ®ÿ¨ÿ¨ÿ©ÿ«ÿ¯ÿ¸ÿ¸ÿ¤ÿ ÿÂÿºÿªÿ¨ÿ¤ÿ±ÿ¹ÿ³ÿ»ÿÈÿ¼ÿ³ÿ¯ÿ¤ÿ¾ÿ¶ÿ¸ÿ¿ÿ¸ÿ´ÿ«ÿ£ÿ°ÿ½ÿ³ÿ¨ÿ¶ÿ¯ÿ¸ÿÆÿ¾ÿ²ÿ³ÿ´ÿ¯ÿ®ÿ³ÿ¶ÿ¼ÿ¯ÿ²ÿ¾ÿµÿ«ÿ²ÿºÿµÿ¯ÿ±ÿ ÿ¼ÿ¼ÿ±ÿ±ÿ«ÿ«ÿ°ÿ°ÿªÿ¥ÿ¥ÿ¾ÿ¨ÿ­ÿ´ÿ»ÿ´ÿ±ÿ¶ÿ·ÿ´ÿ¸ÿ¶ÿÿ±ÿ´ÿ«ÿ·ÿ¿ÿ»ÿ­ÿ¨ÿ³ÿ»ÿ¶ÿ³ÿÿªÿ´ÿ±ÿ®ÿ®ÿ¯ÿºÿºÿÿµÿµÿ²ÿÀÿÆÿ¼ÿ©ÿ¤ÿ¯ÿÿÿ¾ÿ­ÿ¯ÿ¶ÿ²ÿ³ÿ¸ÿ´ÿ®ÿ¬ÿµÿ·ÿ§ÿ¸ÿ±ÿ±ÿ³ÿ´ÿ¾ÿÄÿ·ÿµÿÃÿÄÿ«ÿ¬ÿ±ÿ²ÿ³ÿ·ÿ»ÿ¬ÿ´ÿ¿ÿ¿ÿ§ÿµÿÄÿ¼ÿ·ÿ·ÿ°ÿ·ÿ£ÿÂÿ±ÿ¯ÿ¶ÿ±ÿ«ÿ¶ÿ·ÿ¦ÿ¿ÿºÿ»ÿ®ÿ®ÿ¶ÿºÿºÿ­ÿªÿÁÿ¨ÿ²ÿ¹ÿÅÿÁÿ°ÿ«ÿ¦ÿ´ÿ¬ÿÀÿ·ÿ¹ÿ´ÿ°ÿ­ÿ¨ÿ®ÿ±ÿ´ÿ¦ÿ©ÿ®ÿ¯ÿ­ÿ«ÿ¥ÿÿÿ«ÿ¨ÿ¬ÿ®ÿ´ÿ²ÿ¬ÿ°ÿ¡ÿ·ÿªÿÿªÿ·ÿ»ÿÁÿ½ÿÿÿÿ¯ÿ£ÿ¯ÿ¶ÿ§ÿÿÿÿÿÿÿÿÿÿÿÿÿÿÿ¦ÿµÿ¡ÿÿÿvÿrÿqÿhÿtÿÿÿÿÿ}ÿ~ÿnÿXÿaÿlÿkÿªÿ¢ÿ®ÿ­ÿªÿÿ°ÿ³ÿ«ÿ§ÿ©ÿ«ÿ§ÿ§ÿµÿ­ÿ­ÿ®ÿªÿ¨ÿ¤ÿ¤ÿ²ÿ§ÿÿÿ¦ÿ¨ÿ®ÿºÿ£ÿÿ¡ÿ®ÿ«ÿ«ÿ¨ÿÿÿªÿ¡ÿ¡ÿ¦ÿ¯ÿ®ÿ¯ÿ²ÿ°ÿ­ÿ£ÿ­ÿ£ÿ´ÿ·ÿ¶ÿ²ÿ³ÿµÿ¥ÿ¬ÿ®ÿ·ÿ°ÿ´ÿ®ÿ­ÿµÿ«ÿµÿ£ÿ³ÿ²ÿ·ÿ­ÿÿ ÿ®ÿ´ÿ¢ÿ§ÿ¯ÿ¯ÿ³ÿ²ÿ¨ÿ¨ÿ°ÿ©ÿ²ÿ°ÿ±ÿ¸ÿºÿ®ÿ°ÿ±ÿ«ÿ±ÿ°ÿµÿ­ÿ­ÿ±ÿ´ÿ¸ÿ®ÿÿÿ±ÿ¶ÿÿ«ÿ«ÿ«ÿ°ÿ¨ÿ¢ÿ¬ÿ©ÿ©ÿ¬ÿ´ÿ¶ÿªÿ³ÿ·ÿ´ÿ¶ÿ·ÿ£ÿÿÿ¦ÿ³ÿ¼ÿ±ÿ§ÿ£ÿ£ÿ¯ÿ¶ÿ¤ÿ§ÿ¥ÿ²ÿ´ÿ´ÿ¨ÿÿ¢ÿªÿ¯ÿ¥ÿ±ÿ ÿÿ¸ÿ¾ÿ«ÿ£ÿ«ÿªÿ½ÿÇÿ±ÿ©ÿ°ÿ¨ÿ§ÿ©ÿªÿ¬ÿ«ÿ¤ÿ¾ÿ½ÿ¸ÿ·ÿ´ÿµÿºÿºÿ·ÿ¸ÿ­ÿ«ÿ½ÿ¨ÿ£ÿ²ÿ­ÿ­ÿ¯ÿ¨ÿ«ÿ¬ÿ¤ÿ£ÿ©ÿ©ÿ²ÿªÿ§ÿ³ÿ·ÿ´ÿ¼ÿÉÿ²ÿ³ÿ®ÿºÿ¼ÿ¶ÿ®ÿ°ÿ¸ÿ¹ÿ½ÿ¿ÿ´ÿ©ÿ»ÿ¡ÿ¢ÿ­ÿªÿÿ¥ÿ±ÿ¯ÿ®ÿ¶ÿ¾ÿ³ÿ·ÿ¹ÿ»ÿ²ÿ²ÿ·ÿ­ÿ¢ÿ¶ÿ²ÿºÿ¯ÿªÿ©ÿ¾ÿ¹ÿ±ÿ¶ÿ»ÿ¹ÿ®ÿÿ­ÿÆÿ½ÿ´ÿ©ÿ°ÿ°ÿ®ÿ±ÿ¸ÿ¼ÿºÿÂÿ¾ÿ±ÿ¨ÿ¤ÿ±ÿµÿ»ÿ¯ÿÿ¨ÿ¢ÿ¦ÿÄÿ¸ÿ¸ÿ°ÿ¸ÿµÿ³ÿ·ÿµÿ·ÿ¿ÿ±ÿ®ÿ¹ÿ¶ÿÂÿµÿ¬ÿ³ÿµÿÆÿ¹ÿÿ®ÿ¶ÿ©ÿ®ÿ±ÿÿÀÿÄÿ¼ÿ²ÿ¹ÿºÿµÿ´ÿ¶ÿ¹ÿ¯ÿ¥ÿ±ÿ¬ÿ±ÿ¬ÿ´ÿ©ÿ¶ÿÀÿ½ÿ¼ÿ¸ÿÂÿÇÿ¬ÿ¢ÿ«ÿ¶ÿ¿ÿÎÿµÿ§ÿ¯ÿ¯ÿ±ÿºÿ£ÿ¡ÿºÿ½ÿÿ¹ÿ¬ÿ®ÿ¿ÿ½ÿ¿ÿÁÿ½ÿ½ÿ±ÿ­ÿÁÿ¥ÿ±ÿ¦ÿµÿ±ÿªÿ¬ÿµÿ´ÿ«ÿ¬ÿ¶ÿ±ÿªÿ¬ÿµÿºÿ´ÿ´ÿ¹ÿ»ÿ¸ÿ²ÿ±ÿ¯ÿ£ÿÿ«ÿ«ÿ¶ÿ­ÿÿ§ÿ«ÿ¸ÿ¸ÿ¬ÿ¥ÿ«ÿ¸ÿ²ÿ¢ÿ±ÿªÿ¦ÿºÿ²ÿ¶ÿºÿ¿ÿ½ÿ°ÿ°ÿ¶ÿ´ÿ­ÿ¤ÿÿ´ÿ¸ÿ¹ÿ®ÿ±ÿ°ÿ°ÿ«ÿ®ÿ£ÿ¡ÿ¨ÿ¬ÿ°ÿ¹ÿ¹ÿ¸ÿ¹ÿ»ÿ¸ÿ´ÿ¨ÿ¢ÿ©ÿÆÿÈÿÂÿ³ÿ¥ÿ«ÿ·ÿ±ÿÿ¤ÿ­ÿ®ÿµÿ³ÿ©ÿÿRÿGÿÿ§ÿªÿ±ÿ»ÿÅÿ¸ÿ¤ÿ¨ÿ§ÿÎÿÅÿÿ¥ÿ»ÿÄÿ¦ÿ´ÿ¸ÿµÿ¯ÿ§ÿ«ÿ´ÿµÿ©ÿ¬ÿ«ÿµÿ¹ÿ¥ÿ¦ÿ ÿ·ÿ±ÿ±ÿ´ÿ±ÿ¶ÿ¼ÿ³ÿ¯ÿ½ÿ«ÿÿ¹ÿ¬ÿ¿ÿªÿ¥ÿ©ÿ§ÿµÿ´ÿ¯ÿ±ÿ¬ÿ¨ÿ±ÿ·ÿ°ÿªÿ³ÿ±ÿ³ÿ­ÿ³ÿÁÿ³ÿ§ÿ¨ÿ¾ÿ«ÿ¤ÿ¦ÿ£ÿ¥ÿ±ÿ¶ÿÿ¥ÿ¯ÿ¶ÿ±ÿ¦ÿ«ÿªÿ³ÿ­ÿ¹ÿ°ÿ¯ÿ­ÿ¬ÿ­ÿ¬ÿ«ÿ´ÿ¿ÿ­ÿµÿ¹ÿ¦ÿºÿ¦ÿ¶ÿ¢ÿ²ÿ·ÿ­ÿÿÿ¡ÿ ÿÿÿÿÿªÿÿÿ­ÿ®ÿÿ£ÿ«ÿ¹ÿªÿ¤ÿ°ÿ­ÿ©ÿÿÿ¦ÿ¥ÿ§ÿÿÿÿ¤ÿ¢ÿ­ÿÿÁÿ«ÿÿ¢ÿµÿ¯ÿ³ÿ»ÿ¨ÿÿÿÿÿ­ÿ¡ÿ¦ÿ³ÿªÿ£ÿ¶ÿ·ÿ¤ÿ«ÿ¡ÿ¡ÿ²ÿ¢ÿ¦ÿÿÿ¤ÿÿÿ¡ÿ£ÿ¢ÿ­ÿ§ÿÿÿ´ÿÿÿ¦ÿªÿºÿÿÿ¤ÿ¥ÿ¦ÿÿ¢ÿ ÿªÿ¨ÿÿÿÿÿÿ¥ÿ­ÿÿ§ÿ¨ÿ±ÿÿÿ«ÿ©ÿÿÿ¥ÿµÿ©ÿªÿ¯ÿ®ÿ¯ÿ®ÿ©ÿ ÿÿ¢ÿÃÿ§ÿ©ÿµÿ¥ÿ°ÿÉÿºÿ¹ÿ ÿ³ÿ´ÿ½ÿ¬ÿ¨ÿ³ÿ¯ÿ®ÿ«ÿ©ÿ²ÿ¯ÿ°ÿ¨ÿ ÿ´ÿ´ÿªÿ²ÿ«ÿÿ®ÿµÿ³ÿ³ÿ¹ÿ¶ÿªÿ´ÿ¿ÿ¶ÿ¯ÿ±ÿ¬ÿ¥ÿ¢ÿ©ÿÀÿ½ÿ²ÿ²ÿ¹ÿÿ£ÿ¬ÿ«ÿ©ÿµÿªÿ²ÿ·ÿÀÿ¶ÿ®ÿ´ÿµÿ´ÿÀÿ¼ÿ°ÿ²ÿ³ÿ±ÿ¬ÿ­ÿ²ÿ¼ÿ¸ÿ¬ÿ¶ÿ°ÿÆÿ¨ÿÿ®ÿ«ÿ»ÿ¾ÿ¸ÿºÿÄÿ±ÿ¹ÿ·ÿ¾ÿ¼ÿ®ÿ©ÿ²ÿ¹ÿ¯ÿ¨ÿ±ÿ´ÿ­ÿ¶ÿ¨ÿ°ÿ®ÿ¼ÿ¢ÿ¶ÿ¬ÿ¶ÿ°ÿ¨ÿ·ÿ»ÿ¿ÿ·ÿ¯ÿ®ÿµÿªÿ¥ÿ³ÿ¼ÿ¶ÿ¯ÿ´ÿ®ÿ©ÿ¼ÿµÿ½ÿ¹ÿÄÿ¶ÿ¬ÿÃÿÓÿÀÿ­ÿÇÿ¿ÿÄÿ²ÿ¢ÿ¯ÿ³ÿ½ÿ«ÿ¥ÿµÿÃÿ»ÿ´ÿ±ÿ§ÿ¦ÿ«ÿ»ÿ³ÿ³ÿ¼ÿ´ÿµÿ­ÿªÿ±ÿ¿ÿ¬ÿ´ÿ®ÿ¹ÿ²ÿ®ÿ¹ÿ²ÿ·ÿªÿ©ÿ§ÿ¢ÿ°ÿ»ÿ¹ÿ«ÿ§ÿ½ÿ·ÿ ÿ¯ÿÁÿ½ÿ¦ÿ¾ÿ»ÿ¶ÿÿ¥ÿ§ÿ¹ÿ°ÿ¶ÿ¿ÿ²ÿ±ÿ³ÿÆÿ°ÿ¯ÿ¯ÿ¬ÿ¬ÿ¨ÿ·ÿ¶ÿ®ÿµÿµÿ¶ÿ»ÿ¹ÿ¾ÿºÿ±ÿ°ÿ·ÿ°ÿ²ÿ®ÿ¸ÿ°ÿ¯ÿ¯ÿ¤ÿÿ®ÿÿ³ÿ±ÿ½ÿµÿ£ÿ´ÿ¿ÿ®ÿ§ÿ®ÿ­ÿ®ÿ­ÿªÿ§ÿ«ÿµÿ­ÿ¥ÿ¸ÿ¾ÿ´ÿ¸ÿ©ÿªÿ§ÿÿ«ÿ±ÿ¨ÿµÿ»ÿ«ÿ®ÿ­ÿ¯ÿ°ÿ½ÿ³ÿ¨ÿ«ÿ§ÿ«ÿ»ÿ·ÿ¯ÿ­ÿ¹ÿ¿ÿ¹ÿ´ÿ°ÿ©ÿ«ÿ«ÿ¦ÿ­ÿ¹ÿµÿ«ÿ°ÿ´ÿ¿ÿ±ÿ³ÿ«ÿ°ÿ®ÿ¦ÿ³ÿ¾ÿ´ÿ±ÿ¯ÿ¨ÿ¦ÿ®ÿ¯ÿºÿ®ÿ ÿ£ÿ²ÿ´ÿÿÿ±ÿ¶ÿ¨ÿ£ÿ¯ÿµÿ¬ÿ²ÿ¾ÿ¶ÿµÿµÿªÿ©ÿ°ÿ¼ÿÀÿ±ÿ¸ÿ·ÿÃÿ®ÿ­ÿ©ÿ¨ÿ£ÿ¾ÿµÿ¸ÿ±ÿ³ÿ¨ÿ¡ÿ°ÿ¦ÿ«ÿ°ÿ¥ÿ¨ÿ¨ÿ¯ÿ­ÿ«ÿ®ÿ³ÿ´ÿ¹ÿÁÿ¸ÿªÿ©ÿ®ÿµÿ¦ÿ®ÿ­ÿ°ÿ«ÿ­ÿ«ÿªÿªÿÿ¯ÿ¬ÿ»ÿ¥ÿ¶ÿ¿ÿ°ÿ©ÿ®ÿ¤ÿªÿ®ÿ«ÿ¸ÿ®ÿµÿ¹ÿ¯ÿ«ÿ¦ÿ­ÿ­ÿ§ÿÿÿ¨ÿ«ÿ¯ÿ³ÿ¯ÿ±ÿ±ÿ¬ÿ¹ÿÿ¤ÿÀÿ©ÿ¨ÿ¹ÿ­ÿ¡ÿ®ÿ®ÿÿÿ£ÿ¶ÿÿ¤ÿ£ÿªÿ³ÿ·ÿ¥ÿÿÿ£ÿ¢ÿ¨ÿ°ÿ°ÿ²ÿ³ÿ¯ÿ´ÿ¯ÿ¨ÿ§ÿµÿ¸ÿ¯ÿ³ÿ®ÿ«ÿ±ÿ©ÿ¥ÿ¢ÿ©ÿ¯ÿ¸ÿ¯ÿ©ÿ©ÿ¦ÿ«ÿ«ÿ¶ÿ¤ÿ¢ÿ±ÿ´ÿµÿ¥ÿ¹ÿ¯ÿ¦ÿªÿ­ÿ±ÿ§ÿ®ÿ¤ÿªÿ®ÿ¢ÿ­ÿ±ÿ¯ÿ§ÿ®ÿ§ÿ¤ÿ³ÿ½ÿ²ÿ¦ÿ¥ÿ§ÿªÿ¦ÿ¢ÿ«ÿµÿ«ÿ¬ÿ°ÿ®ÿ²ÿ³ÿªÿ¬ÿ¥ÿªÿ¶ÿ¶ÿ©ÿ­ÿ¡ÿ¨ÿ¥ÿ³ÿ¬ÿÿ£ÿ·ÿ¶ÿ½ÿ±ÿ»ÿ«ÿ²ÿ¶ÿ²ÿ§ÿªÿ³ÿ®ÿ¥ÿ­ÿ¼ÿ½ÿ¯ÿ¤ÿ¬ÿ¢ÿÿ¬ÿªÿ¯ÿºÿªÿ©ÿ´ÿµÿÀÿºÿ°ÿ ÿ¯ÿ²ÿ¯ÿ¤ÿ«ÿ¸ÿ§ÿ¦ÿ¾ÿ·ÿµÿÿ«ÿ·ÿ«ÿ¾ÿ´ÿ¡ÿÿ¢ÿ½ÿÃÿ²ÿ¬ÿ«ÿ»ÿ¶ÿ¨ÿ¢ÿ·ÿ½ÿ¬ÿ©ÿ°ÿ®ÿ¢ÿ¥ÿ¤ÿ£ÿ¯ÿ³ÿ°ÿ©ÿ¢ÿ£ÿ©ÿ©ÿ´ÿ¶ÿ¬ÿµÿÀÿ³ÿ¡ÿ¨ÿ¸ÿµÿµÿ¿ÿ¨ÿ²ÿ¯ÿÿ¦ÿ¶ÿªÿ­ÿ¶ÿ¯ÿ´ÿ³ÿ¨ÿ²ÿ¦ÿ­ÿªÿ¶ÿ½ÿ§ÿ½ÿÍÿ°ÿ¨ÿ´ÿ¯ÿ±ÿ½ÿ»ÿ§ÿÿ¨ÿ«ÿ­ÿ¶ÿµÿ¬ÿ¯ÿ¶ÿ«ÿÿÿ¢ÿ©ÿ¤ÿ´ÿ´ÿ±ÿªÿ´ÿ·ÿ·ÿ¢ÿµÿ²ÿ ÿ®ÿÁÿ·ÿ­ÿ®ÿ¨ÿ«ÿ³ÿ¤ÿ²ÿ®ÿ®ÿªÿ©ÿ¶ÿºÿÿ§ÿ®ÿ©ÿ­ÿ¥ÿ©ÿµÿ®ÿ­ÿ«ÿ±ÿ²ÿ¥ÿ­ÿµÿ¼ÿ´ÿ§ÿ¦ÿ¬ÿ¶ÿ»ÿ®ÿ¬ÿ½ÿ°ÿ¦ÿ£ÿ´ÿÿªÿ°ÿÿ¥ÿ¢ÿÀÿ¬ÿ±ÿÃÿ¾ÿ²ÿ¢ÿ³ÿ¨ÿ¤ÿµÿºÿ±ÿ°ÿ¢ÿ¹ÿ¹ÿ¹ÿ¯ÿ³ÿ·ÿ®ÿÿ¥ÿ·ÿ³ÿ®ÿ¬ÿ±ÿ´ÿ­ÿ¨ÿ¥ÿ£ÿ¥ÿ¡ÿ®ÿ±ÿ¨ÿ¯ÿ§ÿ²ÿµÿÇÿ¨ÿ§ÿ§ÿ­ÿ¹ÿ¤ÿ³ÿ³ÿ«ÿ£ÿ¶ÿ¨ÿ²ÿ¬ÿµÿ¦ÿ¾ÿÿÿ°ÿÿÿÿ¢ÿ«ÿ©ÿ¦ÿÿ®ÿ¸ÿ°ÿ¬ÿ²ÿ¹ÿ¬ÿ¡ÿ±ÿ¶ÿ§ÿ«ÿ¶ÿ®ÿ¢ÿ¦ÿ¯ÿÁÿ·ÿ®ÿ­ÿ±ÿ·ÿ®ÿ­ÿ¢ÿ±ÿ®ÿ¹ÿ£ÿ¦ÿ¤ÿ²ÿ®ÿ¿ÿ©ÿ¨ÿ­ÿ´ÿ©ÿ¨ÿ³ÿ¼ÿÃÿ½ÿ·ÿ²ÿ¶ÿ¹ÿ¶ÿ´ÿ­ÿ¯ÿºÿ¬ÿ¤ÿ±ÿ±ÿ©ÿ®ÿ²ÿ®ÿ¶ÿ³ÿ¼ÿªÿªÿ«ÿ£ÿ¶ÿ­ÿªÿ»ÿ¶ÿºÿªÿ²ÿ¦ÿ¯ÿ¸ÿ¨ÿÿ±ÿ³ÿÿÿ²ÿ«ÿ²ÿ±ÿÃÿ·ÿ´ÿµÿ­ÿ¯ÿ®ÿ¬ÿ¬ÿ¯ÿªÿ²ÿ¶ÿ©ÿ©ÿ°ÿ®ÿ¤ÿ«ÿ±ÿ­ÿ·ÿ¥ÿ©ÿ°ÿ·ÿ¸ÿ­ÿ´ÿ¿ÿ½ÿÅÿ­ÿ¸ÿÁÿ®ÿ´ÿ¹ÿÿ®ÿ©ÿµÿ¶ÿ­ÿ»ÿ¾ÿÿ§ÿ¶ÿ·ÿ¼ÿ´ÿ¡ÿ¨ÿ«ÿ¦ÿ­ÿÿ¦ÿ½ÿ·ÿ´ÿ·ÿÃÿ¾ÿ¨ÿ£ÿªÿ¶ÿªÿ¦ÿ°ÿ¥ÿ»ÿ°ÿ ÿ²ÿ²ÿ¨ÿ ÿ¿ÿ¬ÿ²ÿ¶ÿ½ÿ°ÿ±ÿ·ÿ¼ÿ²ÿ±ÿ²ÿµÿ³ÿ³ÿ¹ÿ®ÿ®ÿ©ÿ®ÿ¹ÿ±ÿ«ÿ«ÿ´ÿºÿ®ÿ²ÿ·ÿµÿ´ÿ½ÿ¨ÿ¼ÿ¿ÿ¸ÿ¨ÿ¸ÿ¾ÿ®ÿ¶ÿÇÿ°ÿ³ÿ¯ÿ»ÿÇÿ­ÿ½ÿ±ÿ¼ÿ°ÿ¬ÿªÿ²ÿºÿ³ÿºÿ»ÿªÿ²ÿ¹ÿ­ÿ¹ÿÁÿ´ÿ¨ÿ¬ÿÉÿËÿ¼ÿ¯ÿ«ÿ²ÿ´ÿ¥ÿ´ÿ¾ÿ¿ÿªÿ¨ÿ¬ÿµÿ¾ÿ³ÿµÿ®ÿ¬ÿ¯ÿ»ÿ¨ÿ±ÿ°ÿ¥ÿªÿ²ÿµÿ°ÿ°ÿªÿ§ÿ²ÿ¯ÿ­ÿ·ÿ°ÿ®ÿµÿ±ÿ¤ÿ¡ÿ»ÿÃÿÁÿ¾ÿ¸ÿ°ÿ»ÿºÿ«ÿ°ÿ¹ÿÿ­ÿ¥ÿ¯ÿ¬ÿ¼ÿÇÿ©ÿ¬ÿ§ÿªÿ´ÿµÿµÿ¿ÿÉÿÁÿµÿ¶ÿ·ÿ·ÿ­ÿ£ÿªÿ©ÿ­ÿ´ÿ»ÿºÿ©ÿ¬ÿ·ÿ°ÿ¶ÿ¶ÿªÿ«ÿ«ÿ·ÿ®ÿµÿÁÿ½ÿµÿ©ÿ¬ÿ²ÿ²ÿ®ÿ¸ÿ»ÿ´ÿµÿ²ÿ«ÿ¨ÿ¼ÿ¹ÿºÿªÿ±ÿ´ÿÿ¥ÿÄÿÁÿ©ÿµÿ©ÿ¥ÿ ÿ¿ÿ¼ÿ«ÿ§ÿ°ÿ¥ÿ¬ÿÿÿ¯ÿ®ÿªÿ¹ÿÀÿ°ÿ¸ÿ¸ÿµÿÂÿ¸ÿµÿ±ÿ»ÿ©ÿ§ÿºÿ°ÿ¬ÿºÿ²ÿµÿ¾ÿµÿ¨ÿ«ÿ´ÿ®ÿ®ÿ®ÿ·ÿµÿ©ÿ§ÿ±ÿ¶ÿºÿ¸ÿ©ÿ¢ÿ¦ÿ©ÿ¬ÿ¾ÿ±ÿ±ÿÁÿ¦ÿÅÿ§ÿ«ÿ³ÿÆÿ©ÿ¤ÿ»ÿÈÿ·ÿ¸ÿ·ÿ¹ÿ¸ÿ´ÿ³ÿµÿ¹ÿ³ÿ±ÿºÿ²ÿ¶ÿ´ÿ°ÿ¹ÿ¹ÿ°ÿ©ÿÁÿ±ÿÿ¶ÿ·ÿ¶ÿ³ÿ¶ÿ§ÿzÿÿÿ­ÿ²ÿºÿ´ÿ®ÿ®ÿ£ÿ§ÿ±ÿ§ÿ¾ÿÈÿ³ÿ³ÿ°ÿ­ÿ¾ÿ·ÿÿ§ÿ¦ÿÿ«ÿ¨ÿ°ÿµÿ©ÿ·ÿÀÿµÿ²ÿ­ÿ©ÿ¨ÿ£ÿ­ÿ»ÿ»ÿ¼ÿ³ÿ£ÿ¸ÿ®ÿ´ÿµÿ·ÿ¹ÿÉÿ²ÿ´ÿºÿ¸ÿ´ÿÿÿÿ£ÿ±ÿ³ÿ·ÿµÿ°ÿ«ÿ¨ÿµÿ³ÿµÿ©ÿ¤ÿ¶ÿ±ÿ¥ÿ¡ÿÿ«ÿ®ÿ¤ÿÿ ÿ£ÿÿ¢ÿ¦ÿ¨ÿ©ÿ¥ÿ£ÿ¤ÿ©ÿ«ÿ¦ÿÿ ÿ¥ÿ¥ÿÿ£ÿ±ÿÿ¦ÿÿ£ÿ­ÿ£ÿÿ£ÿ ÿÿ`ÿ<ÿ!ÿ4ÿTÿiÿÿ¢ÿÿ¯ÿ¥ÿ§ÿÿ£ÿ¥ÿÿÿ£ÿÿ¤ÿÿÿ ÿ¡ÿ¢ÿÿ§ÿ®ÿ¶ÿ´ÿÿ£ÿ¡ÿºÿ¦ÿ¹ÿ­ÿÿ¥ÿ£ÿ¤ÿ¥ÿ²ÿ¹ÿ§ÿ¡ÿ¨ÿ¨ÿ©ÿ ÿ£ÿ®ÿ«ÿ¡ÿ¶ÿ¨ÿ¥ÿ­ÿ£ÿ¦ÿ°ÿ¬ÿ´ÿ¯ÿ­ÿ±ÿ§ÿÿÿ­ÿµÿ¥ÿ¯ÿºÿ©ÿÿ­ÿÿ£ÿ³ÿ§ÿ¨ÿ±ÿ¦ÿÿÿ¬ÿ²ÿ¯ÿ¢ÿ ÿ´ÿ±ÿ·ÿ³ÿÂÿÄÿ­ÿ¶ÿµÿ³ÿ±ÿ·ÿ¾ÿ²ÿ¬ÿ°ÿ³ÿ­ÿ§ÿ±ÿ¾ÿ·ÿ´ÿ½ÿ´ÿ¹ÿ²ÿªÿ¾ÿ¸ÿÇÿ¹ÿ¼ÿºÿ´ÿµÿµÿ±ÿ®ÿ°ÿ¶ÿ»ÿ³ÿ±ÿ®ÿ¶ÿ§ÿ¯ÿ¿ÿ¿ÿÈÿÂÿÌÿ¶ÿ§ÿ«ÿ¶ÿ¸ÿªÿªÿºÿ­ÿÆÿ´ÿ©ÿ§ÿ°ÿ²ÿ¸ÿ»ÿ¸ÿ¼ÿ°ÿ°ÿ°ÿªÿ­ÿ¶ÿÀÿ¹ÿ¶ÿ»ÿ§ÿ¶ÿ¯ÿ¨ÿµÿ¿ÿ¶ÿ¾ÿ¾ÿÂÿ¹ÿ¶ÿ¶ÿ¨ÿ±ÿ´ÿ´ÿ­ÿ«ÿ£ÿ²ÿÇÿ¸ÿ®ÿ¡ÿ§ÿ°ÿ²ÿ³ÿ¶ÿµÿ¯ÿ¨ÿ¯ÿµÿ§ÿ«ÿ«ÿ¬ÿ²ÿ®ÿ­ÿ­ÿ§ÿ±ÿ¶ÿµÿºÿ²ÿ«ÿºÿ¼ÿ·ÿ°ÿ©ÿ²ÿÁÿ¶ÿÁÿÂÿ½ÿ±ÿ£ÿ ÿ§ÿ®ÿ²ÿ­ÿ§ÿ§ÿµÿ´ÿ¼ÿ­ÿºÿ¹ÿ³ÿ±ÿ´ÿ®ÿ¨ÿ²ÿ°ÿ±ÿ¨ÿµÿ°ÿ¨ÿ¸ÿ±ÿ©ÿ¯ÿ³ÿµÿ«ÿÿ£ÿ³ÿ¹ÿ³ÿ«ÿ­ÿ°ÿÄÿ­ÿ´ÿ°ÿ¨ÿ¬ÿ­ÿ¬ÿµÿ½ÿ·ÿ°ÿ°ÿ¼ÿ²ÿ³ÿ²ÿ¶ÿÊÿºÿ®ÿ°ÿ³ÿ¨ÿ¥ÿºÿ¼ÿ¬ÿºÿÂÿ¦ÿ¢ÿ­ÿ¹ÿ·ÿ±ÿ·ÿ´ÿ°ÿ¶ÿ·ÿºÿ¸ÿ¦ÿªÿ¬ÿ¶ÿ³ÿ²ÿ´ÿÄÿ¹ÿ¯ÿ¸ÿ¹ÿµÿ¬ÿ ÿ¯ÿ«ÿµÿ±ÿ¶ÿ¤ÿ©ÿ¬ÿ¯ÿ¸ÿºÿ·ÿÇÿºÿ´ÿªÿ§ÿªÿ«ÿ°ÿ³ÿÁÿ½ÿ±ÿµÿ¶ÿ­ÿ¶ÿ­ÿ¬ÿ¶ÿ¿ÿ¾ÿ¼ÿ¸ÿ°ÿ¶ÿÃÿÀÿ·ÿªÿ°ÿ³ÿ¦ÿÿ£ÿ¬ÿºÿºÿ³ÿ¯ÿ¶ÿ½ÿ²ÿ¬ÿ²ÿ¸ÿ¼ÿ¯ÿ±ÿ«ÿ´ÿ¶ÿ±ÿ°ÿµÿ¿ÿ¤ÿ²ÿ°ÿ©ÿ¹ÿ§ÿ«ÿ´ÿºÿ¹ÿ¯ÿ­ÿ»ÿÄÿ®ÿ¼ÿ®ÿ´ÿ²ÿ©ÿ§ÿªÿ²ÿ´ÿ«ÿ¯ÿ°ÿ¿ÿ¾ÿ­ÿ°ÿ¨ÿ³ÿ»ÿ¼ÿ¾ÿ¾ÿ¼ÿ´ÿ«ÿºÿ³ÿ³ÿ¼ÿ¼ÿ½ÿ·ÿ°ÿ±ÿ³ÿ¹ÿ³ÿ¨ÿ¥ÿµÿ¼ÿ±ÿ«ÿ±ÿµÿ­ÿªÿ·ÿ·ÿ·ÿ­ÿ®ÿ³ÿµÿ·ÿ¹ÿ°ÿ¨ÿ°ÿµÿ¤ÿ§ÿµÿ¸ÿÄÿ´ÿ ÿ¨ÿ¿ÿÃÿ³ÿ°ÿ³ÿÿ©ÿ²ÿ·ÿ£ÿ¤ÿ³ÿ³ÿ²ÿÀÿ±ÿÿ§ÿºÿ©ÿ¨ÿ®ÿ ÿªÿÈÿ·ÿ³ÿÆÿ·ÿ¨ÿºÿ´ÿªÿ¯ÿ´ÿ²ÿ±ÿ«ÿ³ÿÃÿµÿ³ÿ´ÿ¼ÿ·ÿ­ÿ«ÿ®ÿ´ÿ©ÿ³ÿ¯ÿ¸ÿªÿ¥ÿ©ÿ«ÿ­ÿ­ÿªÿ­ÿ¬ÿ¬ÿ³ÿ´ÿ¸ÿ¿ÿºÿ¹ÿÌÿµÿ¨ÿ·ÿÅÿ²ÿ¹ÿºÿ°ÿ¨ÿ©ÿ©ÿ­ÿÁÿ½ÿ¾ÿ±ÿºÿ¾ÿ³ÿ­ÿºÿ·ÿºÿ³ÿ©ÿ­ÿ°ÿ³ÿ²ÿ¸ÿÃÿ³ÿ¦ÿÂÿÁÿ¯ÿ°ÿ¶ÿ¬ÿ©ÿ³ÿªÿ³ÿ¿ÿ­ÿ¸ÿ¸ÿ´ÿ©ÿ±ÿ½ÿ©ÿ®ÿ³ÿ±ÿ½ÿ¸ÿµÿ¶ÿ°ÿ¢ÿ¤ÿ¸ÿ©ÿÿÿ®ÿ°ÿÿÿÿÿÿ¤ÿ²ÿ§ÿ¥ÿ£ÿ¤ÿ¬ÿ²ÿ¤ÿ ÿÿÿ§ÿ°ÿ´ÿ»ÿ¹ÿ©ÿ¡ÿ´ÿ³ÿ¢ÿ¥ÿ«ÿ©ÿ£ÿÿÿÿÿÿÿÿÿÿÿÿÿÿ¶ÿ´ÿ¡ÿÿÿÿÿxÿoÿxÿÿÿ¡ÿÿÿÿxÿtÿaÿrÿtÿ®ÿ¾ÿ³ÿµÿ¼ÿ¦ÿ­ÿ®ÿ«ÿ²ÿ­ÿ®ÿ«ÿ¯ÿ¹ÿ¹ÿ¼ÿÃÿÀÿµÿ®ÿ§ÿ¸ÿ°ÿ¥ÿ±ÿ«ÿÿ§ÿ¶ÿ°ÿÿ¨ÿºÿ®ÿ¡ÿ¤ÿ¤ÿ£ÿºÿ®ÿ¯ÿµÿ£ÿ¥ÿ©ÿ¥ÿ©ÿ¯ÿ±ÿ²ÿ¨ÿ³ÿµÿ´ÿ·ÿ¹ÿÁÿ´ÿ±ÿ«ÿ¯ÿ²ÿ¨ÿ§ÿ«ÿªÿ²ÿ¨ÿ¢ÿ¯ÿ©ÿ¶ÿ³ÿ¥ÿ¦ÿµÿ°ÿ¢ÿªÿ¯ÿ¡ÿ¤ÿ°ÿ®ÿ­ÿ¸ÿ¤ÿªÿ¾ÿµÿ±ÿ¹ÿ¬ÿ®ÿ´ÿ¥ÿ°ÿ·ÿ½ÿ©ÿ¦ÿªÿ¯ÿ³ÿ¸ÿ·ÿ±ÿÂÿ¡ÿÿ³ÿ³ÿ¶ÿ»ÿ¶ÿ©ÿ§ÿ­ÿ«ÿ«ÿ³ÿ°ÿ°ÿµÿ°ÿªÿ³ÿ°ÿ­ÿ»ÿ¯ÿ®ÿ¨ÿ¶ÿ¸ÿ±ÿ³ÿ³ÿ¯ÿ¯ÿ ÿ£ÿ­ÿ­ÿ¯ÿ¸ÿ²ÿ¨ÿ´ÿ¤ÿ¤ÿ°ÿ¬ÿ¨ÿÿ§ÿ²ÿ®ÿ¥ÿ©ÿ¥ÿ®ÿºÿ´ÿ¨ÿ¨ÿ¨ÿ©ÿ©ÿ¢ÿ¤ÿ©ÿ²ÿªÿ¯ÿ²ÿ¶ÿ·ÿ»ÿºÿ²ÿ­ÿªÿ¢ÿªÿ«ÿ¾ÿ´ÿ³ÿ¶ÿ²ÿ¬ÿ­ÿ°ÿ¤ÿ¬ÿ»ÿ§ÿ®ÿ­ÿ¦ÿÿ¢ÿ«ÿ¯ÿ´ÿ³ÿ­ÿªÿ³ÿ¶ÿ·ÿ­ÿ­ÿ±ÿ®ÿ¯ÿ²ÿ¼ÿ±ÿ³ÿÃÿ²ÿ£ÿÿÿ¢ÿ§ÿ«ÿµÿÂÿÁÿ¶ÿ¯ÿ®ÿ»ÿ¶ÿ­ÿ¯ÿ¸ÿ´ÿ­ÿ®ÿ«ÿ¶ÿ²ÿ®ÿ²ÿ¶ÿ®ÿ©ÿªÿ¯ÿ½ÿÂÿ¹ÿ®ÿ»ÿ¾ÿ´ÿ°ÿ®ÿ¬ÿ±ÿºÿ·ÿ¸ÿ¿ÿÈÿµÿ¬ÿ±ÿµÿªÿÀÿÏÿ¼ÿ¦ÿ£ÿ»ÿ¶ÿ¢ÿ®ÿ±ÿ­ÿµÿ¯ÿ©ÿ©ÿ¯ÿ²ÿ®ÿ±ÿ¹ÿµÿ³ÿÆÿÈÿ¨ÿ­ÿ¶ÿ¿ÿÁÿ¶ÿ²ÿ·ÿ¿ÿ±ÿ®ÿ¦ÿºÿ½ÿµÿ¢ÿ®ÿ¼ÿºÿ·ÿ´ÿÄÿ´ÿ¡ÿ§ÿ¨ÿ¸ÿÄÿ¾ÿ¥ÿ·ÿÑÿ¾ÿ«ÿ¼ÿÅÿ¶ÿ´ÿ»ÿ±ÿ²ÿ·ÿ¸ÿ«ÿ¤ÿ«ÿªÿ¤ÿ®ÿ«ÿ©ÿ»ÿ¯ÿ§ÿµÿ½ÿ®ÿµÿ¸ÿ´ÿ¶ÿ¯ÿ¢ÿ¨ÿ¯ÿ¾ÿ³ÿ­ÿ´ÿÆÿ±ÿ­ÿ¯ÿ¯ÿ³ÿ±ÿ¬ÿ²ÿµÿÀÿ¦ÿ¨ÿ³ÿÁÿ¯ÿ­ÿ·ÿ´ÿ¯ÿ±ÿ±ÿ®ÿ­ÿ®ÿ¤ÿ²ÿ¯ÿ°ÿ¸ÿ®ÿÁÿÀÿ©ÿ ÿ¢ÿ«ÿ¬ÿ ÿ¬ÿ ÿ¶ÿ»ÿ¯ÿ±ÿ¸ÿ¨ÿºÿ¸ÿ³ÿ©ÿ«ÿ®ÿ¢ÿ¨ÿªÿ²ÿ¬ÿ¯ÿ»ÿ¥ÿ­ÿ³ÿ¹ÿ«ÿ¨ÿ¬ÿ­ÿ¬ÿ­ÿ½ÿ¹ÿ±ÿ¬ÿ¾ÿÿ¦ÿ»ÿ¦ÿ§ÿ½ÿÁÿµÿ­ÿ¯ÿ¹ÿ·ÿ ÿ¢ÿ¦ÿÿµÿªÿ¦ÿ¨ÿÿ'ÿYÿ¥ÿ³ÿ³ÿ¸ÿ¸ÿ­ÿ§ÿÃÿ­ÿ¤ÿ¯ÿ²ÿ¬ÿ§ÿµÿ¤ÿ²ÿ·ÿµÿ´ÿ°ÿ¯ÿªÿ®ÿ´ÿ°ÿ¥ÿªÿ³ÿÿ¨ÿ ÿºÿ±ÿµÿ»ÿ·ÿ½ÿ¿ÿ¯ÿ®ÿ´ÿ¸ÿ¼ÿ°ÿ²ÿ´ÿ¢ÿ¶ÿ«ÿ¹ÿ»ÿµÿ¯ÿ¹ÿµÿ¦ÿ«ÿ¬ÿ±ÿ³ÿ´ÿ±ÿ´ÿ¢ÿ³ÿ¿ÿ£ÿ¹ÿ¿ÿ¼ÿ¦ÿªÿ¸ÿ°ÿªÿ²ÿ¶ÿ°ÿ¬ÿ¢ÿ¨ÿÃÿÂÿ¸ÿ®ÿ²ÿ°ÿ·ÿ¨ÿ°ÿ¯ÿ¤ÿ©ÿªÿ¡ÿ«ÿ»ÿ³ÿ¨ÿ¬ÿÿºÿ¿ÿºÿ°ÿ®ÿ´ÿ´ÿ©ÿªÿÿÿ©ÿÿÿÿ¦ÿ¤ÿ ÿÿ ÿÿÿ¤ÿ³ÿªÿ ÿ¬ÿ°ÿ¯ÿ¦ÿÿ§ÿ¬ÿ£ÿÿÿ¡ÿ¡ÿ«ÿ¢ÿ©ÿ¢ÿ¤ÿÿ¥ÿÿ©ÿ¢ÿªÿÿÿÿ§ÿ¦ÿ¥ÿ¥ÿªÿ¥ÿ§ÿÿ«ÿ¯ÿÿ¤ÿÿÿ«ÿ¯ÿ©ÿÿÿ£ÿ¤ÿ¡ÿ©ÿ¥ÿÿ ÿÿÿÿ¥ÿ®ÿ¢ÿÿÿ¤ÿÿ¬ÿÿÿ¡ÿ£ÿ¦ÿ¦ÿ¤ÿ£ÿÿÿÿÿÿ¢ÿ§ÿ¥ÿ¨ÿÿ£ÿ¦ÿÿ ÿÿÿ®ÿ¥ÿ¯ÿ©ÿ¦ÿ§ÿ©ÿ§ÿ£ÿ²ÿµÿ´ÿ¶ÿ¶ÿ«ÿÿ®ÿÁÿ¼ÿµÿ®ÿ±ÿ¨ÿ°ÿ¯ÿ´ÿ¢ÿ¦ÿµÿµÿ³ÿ´ÿ¸ÿ½ÿµÿ®ÿ¨ÿÿ½ÿ¼ÿºÿ«ÿ¥ÿ±ÿ®ÿ¨ÿ¥ÿ»ÿ®ÿ©ÿ¤ÿ®ÿ´ÿªÿ®ÿ·ÿ¿ÿ½ÿ¥ÿÿ¬ÿ°ÿ²ÿ³ÿÍÿ°ÿ¡ÿ¸ÿ®ÿ³ÿ»ÿºÿµÿ²ÿ²ÿ¸ÿ±ÿºÿ¿ÿ±ÿ¬ÿ®ÿ®ÿ²ÿ¶ÿ¸ÿ±ÿµÿ¸ÿÅÿªÿ­ÿµÿÿ´ÿ«ÿ«ÿ®ÿ¥ÿ®ÿ©ÿ±ÿ°ÿ¶ÿ­ÿ²ÿ³ÿµÿÁÿÃÿ¼ÿ¹ÿ¶ÿ­ÿ«ÿ¸ÿ³ÿ¸ÿ­ÿ¦ÿ®ÿªÿ¹ÿÿ¶ÿªÿ´ÿ·ÿ¬ÿ¹ÿ´ÿÀÿ¸ÿ´ÿµÿ±ÿ©ÿ¦ÿ°ÿÁÿ½ÿ°ÿ¸ÿ·ÿ«ÿºÿ­ÿ¹ÿ³ÿ´ÿºÿ§ÿ¬ÿµÿÂÿ§ÿ´ÿ¸ÿ±ÿ¯ÿ±ÿÃÿ´ÿ´ÿ»ÿ¶ÿ±ÿ°ÿ°ÿµÿ´ÿ¯ÿ´ÿ©ÿ±ÿ®ÿ®ÿ²ÿ³ÿ²ÿ«ÿ®ÿ§ÿ³ÿ³ÿ¯ÿ¥ÿ¥ÿ©ÿ¯ÿ»ÿ­ÿ¨ÿ±ÿ¹ÿ®ÿ§ÿµÿ»ÿ²ÿ°ÿ»ÿ½ÿ«ÿ«ÿºÿºÿ½ÿ­ÿºÿÅÿ½ÿ¯ÿ¨ÿÁÿ´ÿ¼ÿÿ²ÿµÿ³ÿ­ÿÉÿ½ÿ´ÿ´ÿ´ÿ²ÿ®ÿ·ÿ¼ÿ¶ÿ²ÿ­ÿ±ÿ¹ÿºÿ»ÿ³ÿµÿ¯ÿ²ÿ±ÿ²ÿ¬ÿ±ÿ¥ÿ«ÿ°ÿ³ÿ¥ÿ²ÿÿºÿ¬ÿ¼ÿ³ÿ­ÿ·ÿ·ÿªÿ¨ÿ«ÿ§ÿ ÿ³ÿ¸ÿ§ÿ©ÿ¯ÿªÿ­ÿ¹ÿ¹ÿ¿ÿ¨ÿ§ÿ°ÿ§ÿ¨ÿ¨ÿ¯ÿ§ÿ­ÿ­ÿ¬ÿ´ÿ¢ÿµÿ±ÿ·ÿ¯ÿ«ÿ±ÿºÿ°ÿ©ÿ«ÿªÿ«ÿ´ÿ²ÿ¬ÿ¨ÿ«ÿ«ÿ¦ÿ¤ÿ¤ÿ´ÿ»ÿ¶ÿ°ÿªÿ±ÿ½ÿ³ÿ®ÿÿ³ÿºÿ¨ÿ±ÿ°ÿ¼ÿ¶ÿ·ÿ¬ÿ°ÿ¨ÿÿ´ÿ¼ÿÿ®ÿ¦ÿÿ®ÿ°ÿ¬ÿ¯ÿ¥ÿ©ÿªÿ§ÿ¬ÿ¤ÿ¥ÿ®ÿ¦ÿ«ÿºÿ¬ÿ±ÿ¬ÿ²ÿ«ÿ¥ÿ¥ÿÁÿ½ÿªÿ¶ÿÿ·ÿ¸ÿ°ÿ¯ÿ°ÿ´ÿ³ÿªÿ¹ÿ®ÿ ÿ±ÿ²ÿ®ÿ¬ÿ²ÿ°ÿ­ÿ¯ÿ±ÿ¨ÿ²ÿÄÿºÿ¯ÿ¢ÿ¯ÿ´ÿªÿ¯ÿ¬ÿ­ÿ¯ÿÂÿ´ÿ±ÿ¥ÿ­ÿÃÿ·ÿªÿ§ÿ¾ÿ¦ÿ³ÿ®ÿµÿ¶ÿ«ÿ­ÿ²ÿ´ÿªÿ³ÿ£ÿ±ÿ¯ÿ®ÿªÿ·ÿÆÿ¾ÿ¯ÿ ÿ¦ÿ¹ÿ³ÿ§ÿ§ÿ©ÿªÿ¨ÿ¯ÿÇÿÅÿ¦ÿ£ÿ°ÿ ÿ¯ÿ¢ÿ«ÿ¢ÿ²ÿ§ÿ½ÿ¯ÿÿÁÿ§ÿ¹ÿ³ÿ«ÿ¬ÿ±ÿ«ÿ¦ÿ±ÿ¹ÿ¸ÿ´ÿ·ÿ²ÿ­ÿ§ÿ¥ÿ¨ÿ³ÿµÿ±ÿ°ÿ§ÿ­ÿºÿµÿ¯ÿ¬ÿ¤ÿ ÿºÿ³ÿªÿ¨ÿ ÿ¥ÿ¤ÿ©ÿ©ÿ£ÿ¬ÿ¶ÿ½ÿ©ÿ½ÿ«ÿ¯ÿ®ÿ²ÿ¡ÿ¡ÿ®ÿ§ÿ£ÿ«ÿ¦ÿ©ÿ´ÿ®ÿ§ÿ¡ÿ¦ÿ­ÿ±ÿ¸ÿ´ÿ¯ÿ©ÿ¬ÿ·ÿ¯ÿ¨ÿªÿ³ÿ²ÿ¶ÿ²ÿ­ÿ ÿ²ÿ·ÿ¥ÿÿ¬ÿ§ÿ¯ÿ­ÿ­ÿ¨ÿ¸ÿ ÿ«ÿ®ÿÿ¤ÿºÿ½ÿ©ÿ¢ÿ¯ÿ©ÿ´ÿÂÿ­ÿ³ÿºÿ¿ÿ³ÿ³ÿ¹ÿ¸ÿ²ÿ¯ÿ¬ÿ¯ÿ¯ÿµÿ¹ÿ®ÿ®ÿ·ÿ´ÿ¯ÿ¬ÿ«ÿ³ÿ·ÿ¶ÿÿÿ£ÿ¤ÿªÿ¸ÿ»ÿ¦ÿ¼ÿ©ÿ³ÿ³ÿ¦ÿÅÿ·ÿ«ÿ³ÿ¬ÿÿÿÿ¨ÿ³ÿÿ¦ÿÿÿ®ÿ´ÿ­ÿ¯ÿ¬ÿ³ÿªÿÿÿÿ«ÿ¯ÿ¨ÿºÿÉÿµÿÿ¨ÿ¸ÿ²ÿ«ÿ©ÿ¬ÿ§ÿ·ÿ³ÿ¥ÿ²ÿ ÿÿ«ÿ°ÿ¯ÿÿÿ©ÿÿ°ÿ§ÿ³ÿÿ©ÿ¬ÿ¤ÿªÿ²ÿ¬ÿ¤ÿÿ¬ÿ°ÿµÿ£ÿ·ÿ°ÿÿ£ÿ¤ÿ£ÿ®ÿ³ÿ§ÿÿ£ÿ­ÿ³ÿ¶ÿ±ÿ¯ÿªÿ¥ÿ©ÿ¨ÿÿÿÿ¨ÿ¡ÿ¯ÿ³ÿ±ÿªÿ«ÿ­ÿ°ÿ¤ÿ«ÿ´ÿ¹ÿ¥ÿ¨ÿ±ÿºÿ¹ÿ´ÿ¨ÿ¹ÿ«ÿÿ¨ÿ¨ÿ¢ÿ­ÿ¶ÿÃÿªÿ·ÿ·ÿ°ÿ­ÿ°ÿ·ÿºÿ°ÿªÿ³ÿ­ÿ¦ÿ­ÿ®ÿ²ÿ»ÿµÿ£ÿÿ¯ÿ­ÿ¯ÿ³ÿ­ÿ­ÿ­ÿ±ÿ¶ÿ±ÿ­ÿÿÈÿ·ÿ¸ÿ¬ÿÃÿ«ÿ¹ÿ·ÿ»ÿ¼ÿ®ÿ¬ÿ»ÿ¢ÿÿ»ÿ½ÿ¿ÿ©ÿÆÿºÿ³ÿ°ÿ®ÿ±ÿ´ÿ¨ÿ«ÿ¬ÿ·ÿµÿ§ÿ­ÿ¬ÿ¬ÿ±ÿ®ÿ«ÿ®ÿ¦ÿÿ£ÿ³ÿ½ÿ¯ÿ§ÿ¤ÿ¤ÿ¥ÿÿ±ÿ©ÿ·ÿ¯ÿÁÿ³ÿ¶ÿ£ÿ¶ÿ¯ÿ¥ÿµÿ©ÿ¸ÿµÿÿ«ÿ²ÿµÿºÿ¸ÿ¬ÿ²ÿºÿ»ÿ§ÿ¨ÿ­ÿ«ÿ´ÿ»ÿ£ÿÿµÿ¹ÿ¯ÿ°ÿµÿ¤ÿ©ÿ¥ÿªÿ·ÿ°ÿµÿºÿ´ÿ¸ÿ­ÿ©ÿ¤ÿÅÿÃÿ¬ÿ³ÿ±ÿ£ÿ¨ÿ¸ÿ®ÿ¶ÿÿ°ÿ¤ÿ±ÿ»ÿªÿ¸ÿµÿ²ÿ¸ÿ¿ÿ²ÿ®ÿ®ÿ«ÿ³ÿ­ÿ­ÿ®ÿ§ÿ©ÿ¬ÿ§ÿ¤ÿ¯ÿ¶ÿ³ÿ»ÿ¶ÿ¯ÿ±ÿ®ÿ®ÿ¥ÿ¯ÿ´ÿ¯ÿ°ÿ¶ÿ¬ÿ¥ÿ­ÿ±ÿ³ÿ¯ÿÿÿ¯ÿ³ÿ¬ÿÿ±ÿ­ÿ°ÿ¨ÿ²ÿ­ÿ­ÿ¯ÿ³ÿ±ÿªÿÿ£ÿ®ÿ­ÿ«ÿ¦ÿ«ÿ²ÿ°ÿ®ÿ¨ÿ¨ÿ´ÿ¼ÿ½ÿªÿºÿ¸ÿ­ÿµÿ­ÿÿ¾ÿµÿ±ÿ°ÿÀÿºÿÅÿ­ÿ­ÿ©ÿ¯ÿÿ¬ÿ­ÿ®ÿ°ÿ°ÿ¥ÿ·ÿÊÿ¶ÿ¦ÿ®ÿ«ÿ©ÿ¹ÿ¯ÿ¤ÿªÿ¦ÿÿ³ÿ»ÿªÿµÿ²ÿ©ÿ°ÿÆÿ´ÿÿ®ÿªÿ°ÿµÿ¶ÿÿ´ÿ¨ÿ®ÿ¦ÿ¸ÿÿ¬ÿµÿ°ÿ£ÿµÿÂÿ¶ÿ­ÿ´ÿ»ÿ³ÿ³ÿµÿ°ÿªÿ¸ÿµÿ­ÿ¯ÿªÿ²ÿ·ÿ³ÿ¸ÿ²ÿ´ÿ°ÿ¡ÿ²ÿºÿ©ÿ°ÿ£ÿ©ÿ­ÿ®ÿ§ÿºÿ¶ÿ²ÿ½ÿ¯ÿ¨ÿ²ÿ¸ÿ·ÿ¹ÿµÿ®ÿ¡ÿªÿ°ÿ³ÿ´ÿªÿ®ÿ­ÿ©ÿ¼ÿ¾ÿ±ÿ¨ÿ¬ÿ¹ÿµÿ³ÿ³ÿ´ÿ·ÿ½ÿ´ÿ£ÿ®ÿ±ÿ¬ÿ¾ÿÊÿ´ÿ»ÿ·ÿªÿµÿÂÿµÿ±ÿ¯ÿ°ÿµÿ©ÿ«ÿ¹ÿªÿ¬ÿ®ÿ®ÿ®ÿ´ÿ±ÿ«ÿ²ÿµÿ¸ÿ¸ÿ«ÿ«ÿ®ÿ´ÿ«ÿ¡ÿªÿµÿ¶ÿ²ÿ»ÿ²ÿÀÿ¯ÿ­ÿ§ÿ®ÿ¯ÿ»ÿ´ÿ®ÿ±ÿ·ÿ·ÿ´ÿ¬ÿ±ÿ±ÿ¶ÿ«ÿ¦ÿ®ÿ¯ÿ³ÿ±ÿ¬ÿ¬ÿ­ÿ°ÿ«ÿ¹ÿ¸ÿ®ÿ¦ÿ±ÿ¼ÿ´ÿ»ÿ·ÿÅÿ²ÿ¶ÿ£ÿ¶ÿ±ÿ´ÿ±ÿµÿ´ÿ¸ÿ¯ÿ£ÿ§ÿ¯ÿ³ÿ©ÿ¬ÿ²ÿ³ÿ´ÿ«ÿ¥ÿ®ÿ»ÿ¸ÿµÿªÿ»ÿÁÿ±ÿªÿµÿ±ÿ¬ÿ­ÿÿ°ÿ´ÿ¨ÿ¸ÿ±ÿ½ÿ®ÿ§ÿ§ÿªÿ°ÿµÿ¶ÿ±ÿ³ÿ¢ÿÿ±ÿ¹ÿ­ÿ©ÿ±ÿ²ÿ¯ÿ²ÿµÿ²ÿ¹ÿ³ÿÿ¹ÿÂÿ¤ÿ¿ÿµÿ«ÿÁÿ¹ÿ±ÿ«ÿ©ÿ·ÿ¹ÿ´ÿ²ÿ½ÿÅÿÃÿÃÿ¶ÿ¦ÿ«ÿ®ÿ¾ÿ¼ÿ®ÿªÿ²ÿÿ ÿ¶ÿ§ÿ¾ÿÿ¸ÿªÿ®ÿ¯ÿ§ÿ¨ÿ°ÿ°ÿ¾ÿ»ÿ¯ÿµÿºÿ­ÿ¯ÿ¼ÿ²ÿ²ÿ¹ÿ´ÿ±ÿµÿ­ÿ¥ÿ­ÿ§ÿ¨ÿ¨ÿ©ÿ§ÿ³ÿ¯ÿÿiÿÿ¥ÿ°ÿ«ÿ³ÿ¬ÿ¦ÿ°ÿ¯ÿ¬ÿªÿ¢ÿ©ÿ¬ÿºÿÅÿ»ÿ¦ÿ£ÿ¼ÿ¼ÿ©ÿ±ÿ®ÿ¦ÿ§ÿÀÿ¹ÿ¥ÿ²ÿ¾ÿ¹ÿ´ÿ®ÿ§ÿ¤ÿ¦ÿ¯ÿµÿ¶ÿµÿ®ÿ©ÿ¹ÿ³ÿ®ÿÂÿ°ÿ²ÿ¼ÿÍÿ¼ÿ°ÿ²ÿ©ÿ¤ÿ¦ÿªÿ¨ÿ¬ÿ¯ÿ¢ÿ¦ÿ¯ÿ¬ÿÂÿ±ÿ·ÿ¯ÿ°ÿ ÿ´ÿµÿ£ÿ²ÿÿ±ÿ«ÿÿ©ÿ¥ÿ¨ÿ¤ÿ¥ÿ¢ÿ¤ÿ¢ÿÿ©ÿ¯ÿ³ÿ§ÿ§ÿÿ³ÿÿ°ÿÿÿÿÿÿ£ÿ¡ÿÿÿÿÿÿaÿFÿ%ÿÿ1ÿAÿtÿÿÿÿ°ÿ¡ÿÿÿÿ¨ÿÿÿ¤ÿ¦ÿÿÿÿ¢ÿ§ÿ®ÿ«ÿ¨ÿ±ÿ£ÿªÿ«ÿ¯ÿ ÿ£ÿÿ±ÿ¯ÿÿ«ÿÿÿ±ÿ­ÿ§ÿÿ ÿ«ÿ­ÿ«ÿÿÿ·ÿ§ÿÿªÿÿ¥ÿ¦ÿÿ¬ÿ®ÿ­ÿ¨ÿ£ÿªÿªÿ¯ÿ´ÿ³ÿ¸ÿ¹ÿ³ÿ¨ÿ¢ÿ­ÿ¥ÿÿªÿÿÂÿ°ÿ¯ÿ¦ÿ¨ÿªÿ¦ÿ¨ÿªÿ¯ÿ­ÿ¨ÿªÿ°ÿ¼ÿ¸ÿ­ÿ½ÿ¾ÿ¹ÿ¿ÿ¤ÿ²ÿ´ÿ£ÿÿ©ÿ¦ÿ±ÿ´ÿ©ÿ©ÿ®ÿµÿ·ÿ±ÿÿ¬ÿ»ÿÁÿ¾ÿ¼ÿ·ÿ¹ÿ¾ÿ¿ÿÀÿ¶ÿ¯ÿ´ÿ´ÿ¯ÿ³ÿ²ÿ¨ÿ¬ÿ¶ÿ¿ÿ¯ÿ©ÿ·ÿ¬ÿ¹ÿ¢ÿµÿªÿ§ÿ¸ÿ½ÿ³ÿ£ÿ§ÿºÿ¢ÿ«ÿ¶ÿ¯ÿªÿ²ÿ·ÿºÿ¸ÿ¹ÿºÿ¯ÿ¸ÿ²ÿªÿ®ÿ­ÿ«ÿ­ÿ´ÿ½ÿ±ÿ­ÿ¯ÿ¹ÿ¾ÿ¨ÿªÿ¬ÿ´ÿ®ÿ¯ÿ¸ÿ¨ÿÿ®ÿ©ÿ®ÿ¹ÿªÿ¦ÿÀÿ°ÿ¶ÿµÿ«ÿÿ©ÿ±ÿ²ÿ±ÿ³ÿ±ÿ§ÿ¬ÿÿÿ§ÿ£ÿºÿ±ÿÄÿ«ÿ©ÿ³ÿ¾ÿ²ÿ¯ÿ¸ÿ³ÿ®ÿ²ÿ³ÿ¾ÿ²ÿ«ÿ¯ÿºÿ²ÿºÿ£ÿ°ÿµÿ«ÿ­ÿ·ÿ²ÿÿ¤ÿ¥ÿÿ¥ÿ¦ÿ¥ÿ±ÿ°ÿÌÿÃÿ«ÿ©ÿ£ÿ§ÿ¶ÿ°ÿ³ÿ¬ÿ®ÿªÿ­ÿªÿ»ÿ«ÿ­ÿ¥ÿ¬ÿ¬ÿ¨ÿ¦ÿ¥ÿ©ÿÿ«ÿ¤ÿ£ÿ°ÿ·ÿ³ÿ°ÿ¯ÿ°ÿ©ÿ¦ÿ±ÿ»ÿºÿµÿ¸ÿ·ÿ³ÿºÿÀÿ²ÿÂÿ±ÿ¶ÿµÿ±ÿ¨ÿ£ÿ³ÿµÿ§ÿ±ÿ³ÿ¡ÿ£ÿ¶ÿ»ÿµÿªÿ¬ÿ°ÿ°ÿ­ÿ¯ÿ¼ÿ¸ÿ²ÿÿ¡ÿ»ÿ©ÿ£ÿ¤ÿ°ÿ±ÿ·ÿ´ÿ¦ÿ¨ÿ«ÿ¡ÿ¿ÿ½ÿ§ÿ¯ÿ¶ÿ«ÿªÿ®ÿ²ÿ½ÿ½ÿ³ÿ¼ÿ»ÿ·ÿ»ÿ¢ÿ¤ÿ½ÿ´ÿ·ÿ»ÿ¹ÿ®ÿ¦ÿ´ÿÅÿ¹ÿ´ÿ³ÿ¸ÿ¾ÿ»ÿ¹ÿ´ÿ³ÿ»ÿºÿµÿºÿ°ÿ§ÿ¨ÿ ÿ ÿ¶ÿ·ÿ¿ÿ·ÿ±ÿ³ÿ¼ÿÃÿ´ÿ®ÿ°ÿ¶ÿ¶ÿ³ÿ·ÿ²ÿµÿ¶ÿ¶ÿµÿ·ÿ¼ÿ­ÿ¨ÿµÿ³ÿ¤ÿ­ÿ¯ÿ¯ÿÆÿÍÿÂÿ¸ÿ®ÿ¸ÿ¸ÿÃÿ´ÿÁÿ¹ÿ¯ÿ¯ÿªÿ¯ÿ¸ÿ´ÿ©ÿÿËÿ´ÿ±ÿ»ÿ¹ÿ³ÿ«ÿªÿ¢ÿÿ«ÿ·ÿ¶ÿ´ÿ¿ÿ¿ÿÂÿ¾ÿ½ÿÀÿºÿ¯ÿ±ÿ½ÿ«ÿ¬ÿºÿ·ÿ²ÿ²ÿ·ÿ¶ÿ­ÿªÿ¸ÿÀÿªÿ¶ÿ­ÿ¦ÿ¤ÿ©ÿ¾ÿÃÿ³ÿ¬ÿ·ÿ¸ÿ´ÿ«ÿÆÿ²ÿ´ÿ¤ÿ¯ÿµÿ»ÿÈÿÇÿ´ÿÿµÿµÿ´ÿ´ÿ£ÿ¥ÿ¬ÿ¨ÿªÿ»ÿ¼ÿ±ÿµÿ ÿ®ÿ±ÿ°ÿ®ÿ´ÿ±ÿ¤ÿ¥ÿÿ£ÿ¥ÿÂÿÆÿ±ÿµÿ½ÿ±ÿ¥ÿ©ÿ¸ÿ¾ÿÂÿÁÿ¸ÿ¶ÿ¨ÿ­ÿ¼ÿ¹ÿ±ÿ¶ÿ²ÿÿ¨ÿªÿ²ÿ°ÿ¯ÿ­ÿ­ÿ²ÿµÿ©ÿ¬ÿªÿ¢ÿ¯ÿºÿ¹ÿ¼ÿ¼ÿ­ÿ³ÿ»ÿÆÿ·ÿ¼ÿÁÿ¶ÿªÿ¨ÿ¬ÿ¬ÿÀÿ¿ÿ´ÿ­ÿ¹ÿºÿ­ÿ¬ÿ¼ÿ»ÿ±ÿºÿ°ÿ¬ÿ¤ÿ¢ÿªÿ·ÿ¹ÿ°ÿ²ÿ¾ÿºÿ¢ÿ¬ÿ¬ÿ¢ÿ§ÿ³ÿ°ÿ¯ÿ©ÿ¾ÿÂÿÀÿ­ÿ ÿ¯ÿÄÿÁÿµÿ¨ÿ¬ÿºÿºÿ³ÿ®ÿ§ÿ¢ÿ«ÿ´ÿ¬ÿ¦ÿ°ÿ®ÿ¥ÿ¡ÿÿÿÿÿ£ÿÿÿÿ£ÿ¨ÿ¯ÿ³ÿ©ÿ ÿÿ¡ÿÿ§ÿµÿ»ÿ¸ÿ©ÿªÿÐÿ´ÿ¦ÿ§ÿÿ¢ÿ¥ÿÿÿÿÿÿÿÿÿÿÿÿ¤ÿÿ¡ÿ¦ÿ¡ÿÿÿÿÿ{ÿsÿuÿÿ¤ÿ¨ÿÿÿÿÿ|ÿjÿoÿuÿ®ÿ®ÿ§ÿ°ÿ¬ÿ¥ÿ§ÿªÿ©ÿ­ÿ©ÿ¦ÿ¹ÿ¼ÿ²ÿªÿÿÿ¯ÿ¬ÿÿ¦ÿµÿ«ÿ±ÿ¶ÿ¬ÿÿ®ÿ®ÿ·ÿ­ÿ°ÿ·ÿ­ÿ§ÿ©ÿ§ÿ°ÿ¶ÿÿÿÿ¡ÿ³ÿ·ÿ¤ÿ¡ÿ¼ÿÁÿ£ÿªÿ±ÿ±ÿªÿ«ÿ¹ÿ¸ÿÂÿ¹ÿªÿ³ÿ°ÿ²ÿ·ÿ³ÿ¯ÿ¸ÿ¨ÿ£ÿ©ÿ²ÿ·ÿ°ÿ¨ÿ«ÿ³ÿ°ÿ©ÿÀÿ­ÿ¯ÿµÿµÿ³ÿ±ÿ°ÿ«ÿ·ÿ·ÿÁÿ²ÿ¿ÿ¶ÿ­ÿ¶ÿ«ÿ¶ÿ³ÿ®ÿ«ÿ¯ÿ©ÿ¤ÿ©ÿ²ÿºÿ¾ÿ®ÿ©ÿ¢ÿ¥ÿ«ÿ¬ÿ²ÿ´ÿ©ÿ¨ÿµÿ­ÿ¡ÿ­ÿ´ÿ³ÿ¯ÿ³ÿµÿ¨ÿ¾ÿ¹ÿ©ÿÿ¦ÿ­ÿ®ÿ§ÿ¦ÿ®ÿ­ÿ´ÿ©ÿ¬ÿ¥ÿ±ÿ§ÿ¦ÿ´ÿµÿ¬ÿ¼ÿ«ÿ£ÿÇÿ¶ÿ¹ÿ¼ÿ´ÿ®ÿªÿ©ÿ²ÿªÿ«ÿ­ÿµÿ¡ÿ£ÿ¯ÿ³ÿµÿµÿ¢ÿÿ²ÿ ÿ³ÿ¦ÿ­ÿ¶ÿ³ÿ°ÿ¬ÿ¤ÿ§ÿ¦ÿ¶ÿ¤ÿ¿ÿºÿ³ÿ·ÿ²ÿ¦ÿ«ÿ»ÿ¥ÿ·ÿ¨ÿªÿÿ¯ÿªÿÿ§ÿ¯ÿªÿ¶ÿªÿÁÿªÿ¹ÿ®ÿ¬ÿ«ÿ­ÿ°ÿªÿ«ÿµÿ«ÿ¸ÿÂÿÂÿºÿ¯ÿ¬ÿµÿ¾ÿ¿ÿºÿ¬ÿÇÿÇÿ¶ÿ¨ÿ£ÿºÿ´ÿ®ÿ¹ÿ¼ÿ½ÿ½ÿ¬ÿÉÿ¶ÿÍÿ³ÿ²ÿ·ÿ¸ÿ¹ÿ¹ÿ·ÿ¸ÿÁÿ­ÿ¾ÿ»ÿ¾ÿ»ÿ³ÿ¦ÿ¥ÿ®ÿµÿ¹ÿ¸ÿ¿ÿ¶ÿ²ÿºÿµÿ®ÿ«ÿªÿ¯ÿ¯ÿ¤ÿ¦ÿ¹ÿ¼ÿ¾ÿ´ÿ½ÿ¸ÿ±ÿ±ÿ§ÿ¢ÿ­ÿµÿªÿ§ÿÅÿ­ÿ³ÿ²ÿµÿ¯ÿ½ÿÉÿºÿ³ÿ»ÿµÿ¸ÿ¶ÿ»ÿ®ÿ´ÿ«ÿ´ÿ©ÿ¥ÿ¬ÿ³ÿµÿºÿ½ÿ·ÿ¬ÿ¹ÿ³ÿ¿ÿ¾ÿ¯ÿ§ÿ«ÿµÿÀÿ¼ÿ±ÿ»ÿ¾ÿºÿºÿ¸ÿ°ÿ¤ÿ±ÿ°ÿ¨ÿ¬ÿ®ÿ¨ÿ¦ÿ©ÿºÿ¹ÿÿ¯ÿµÿÀÿÀÿÏÿºÿ¸ÿ¾ÿ³ÿ¯ÿ­ÿ§ÿ·ÿ°ÿ®ÿ©ÿ¯ÿ¾ÿ­ÿ³ÿ¹ÿ®ÿªÿ¶ÿ¸ÿ¯ÿ²ÿºÿ¯ÿ¾ÿ¦ÿ§ÿ¹ÿ¼ÿ´ÿ®ÿ±ÿ¹ÿ·ÿ­ÿ±ÿ·ÿ¸ÿ¨ÿ¯ÿ½ÿºÿ®ÿºÿ¸ÿªÿ©ÿ§ÿ¤ÿ®ÿ©ÿ­ÿ°ÿ¢ÿ¼ÿ°ÿÿÿÿ§ÿ«ÿ«ÿ±ÿ´ÿ³ÿ²ÿ·ÿ­ÿ«ÿ®ÿ©ÿ½ÿ¬ÿ¦ÿ²ÿ·ÿµÿºÿ¸ÿ®ÿ©ÿ¬ÿ·ÿ¸ÿ¬ÿ¥ÿ¿ÿÉÿ¬ÿ ÿ¬ÿ¿ÿ¾ÿ°ÿ²ÿ¸ÿ³ÿ²ÿ¯ÿ¡ÿºÿ±ÿ¥ÿÁÿ¢ÿ¨ÿµÿ¯ÿnÿQÿÿ²ÿ°ÿ«ÿµÿ´ÿ³ÿ¤ÿ¨ÿ¶ÿºÿ­ÿ´ÿ¯ÿ°ÿ¬ÿ³ÿ±ÿ´ÿ»ÿ·ÿ³ÿ¬ÿ¯ÿºÿµÿ®ÿ¬ÿ²ÿÿ·ÿµÿ½ÿ¼ÿºÿ¼ÿ¸ÿ°ÿ³ÿ»ÿµÿªÿ¿ÿ­ÿ¯ÿ¶ÿ¤ÿ¢ÿ«ÿ³ÿ¼ÿ³ÿ¶ÿºÿ¾ÿºÿ­ÿ°ÿ«ÿ°ÿ¸ÿ¶ÿ®ÿ«ÿ§ÿªÿ§ÿ¦ÿ°ÿµÿ·ÿ¨ÿ£ÿ¯ÿ®ÿ ÿ¡ÿ¶ÿ­ÿ¿ÿ¸ÿ­ÿ¸ÿ¼ÿ´ÿ½ÿµÿ®ÿ°ÿ³ÿµÿ²ÿ¬ÿ®ÿ¬ÿ¤ÿ­ÿ³ÿ¦ÿ¨ÿÿ¥ÿ¥ÿ¶ÿ®ÿ¼ÿÿ ÿµÿ¨ÿÿÿÿ¬ÿ¨ÿÿ¨ÿ£ÿÿÿ¨ÿ¯ÿÿ ÿ´ÿ¸ÿ¨ÿ¨ÿ©ÿ­ÿ­ÿ§ÿ¤ÿ¦ÿ¢ÿÿÿ«ÿ¡ÿ¢ÿ¥ÿÿÿÿ­ÿ¡ÿ¨ÿÿÿ¦ÿ¯ÿ«ÿ¥ÿ¯ÿ¯ÿ¢ÿ¨ÿ®ÿ¥ÿ¥ÿ¯ÿ¦ÿ©ÿ©ÿÿÿÿ¢ÿÿªÿÿÿÿÿÿ¦ÿ²ÿªÿÿÿÿÿÿ«ÿ¬ÿ²ÿÿÿ¤ÿÿ¡ÿÿÿÿ©ÿ£ÿÿ ÿ§ÿ«ÿ¦ÿ£ÿÿÿ¦ÿ¡ÿ¨ÿ£ÿÿÿ©ÿÿ®ÿ¥ÿ£ÿµÿ¨ÿ¢ÿ®ÿ§ÿªÿ»ÿ³ÿªÿ¬ÿ©ÿ­ÿ±ÿ·ÿ»ÿÁÿµÿÁÿÅÿ«ÿ²ÿ°ÿ£ÿ­ÿ¯ÿ²ÿ«ÿ«ÿ·ÿ¾ÿºÿ¹ÿ¾ÿ¿ÿ·ÿ°ÿ·ÿ¤ÿ²ÿ©ÿ°ÿÿ¬ÿ±ÿ¨ÿ¨ÿ¯ÿ®ÿ´ÿ¹ÿÀÿ¢ÿÿ®ÿ¶ÿ·ÿ´ÿ³ÿ°ÿ¯ÿ°ÿ¿ÿ¼ÿªÿ¾ÿ°ÿ´ÿ¸ÿ©ÿ¸ÿºÿ´ÿ®ÿ«ÿ©ÿ±ÿ­ÿµÿ¾ÿ°ÿ¡ÿªÿµÿ±ÿ²ÿºÿ·ÿµÿÂÿÆÿ²ÿ»ÿ·ÿ¦ÿ¡ÿ§ÿ«ÿ«ÿµÿÀÿ­ÿ¢ÿ³ÿºÿ·ÿÂÿÀÿ¯ÿ³ÿ¿ÿÁÿºÿ´ÿ²ÿ¥ÿ´ÿ¥ÿÄÿ»ÿ­ÿ¦ÿ³ÿ³ÿ«ÿ¯ÿ²ÿ¶ÿ¸ÿ­ÿ¾ÿ­ÿªÿ°ÿ³ÿ¸ÿµÿ®ÿ¯ÿ«ÿ±ÿ¹ÿ®ÿ»ÿ¹ÿ«ÿ»ÿ ÿ´ÿ¶ÿ²ÿ¬ÿ«ÿ¯ÿ¶ÿ¯ÿ­ÿ§ÿ±ÿ¯ÿ³ÿ§ÿ­ÿ«ÿªÿ³ÿ°ÿ®ÿ¨ÿ¨ÿµÿ³ÿµÿ¸ÿ©ÿ¨ÿ¨ÿ°ÿ¦ÿ®ÿ°ÿ­ÿ·ÿÿ¬ÿ¥ÿ»ÿ®ÿÿ¦ÿ®ÿ§ÿÿ«ÿ³ÿ³ÿªÿªÿ»ÿ¾ÿµÿ¾ÿ»ÿ¯ÿ¾ÿ´ÿ´ÿ¿ÿ¹ÿ¤ÿ§ÿ¼ÿ´ÿ®ÿÃÿ±ÿÅÿ¼ÿ­ÿ»ÿ¬ÿ¯ÿ®ÿ»ÿÉÿÃÿ¸ÿ¶ÿ´ÿ³ÿ®ÿºÿÈÿÂÿ·ÿ±ÿ²ÿ¹ÿ½ÿ¶ÿ¹ÿ¯ÿ§ÿªÿ·ÿµÿ¿ÿ°ÿ®ÿ²ÿ¶ÿÿ¥ÿ¯ÿÅÿ¶ÿ±ÿ¥ÿ«ÿ¹ÿ«ÿ­ÿ¤ÿ¥ÿ²ÿÁÿ¸ÿÿ¦ÿ²ÿ­ÿ»ÿ¶ÿ®ÿ®ÿ³ÿ¿ÿ·ÿ¯ÿºÿ·ÿ§ÿ½ÿ³ÿ¹ÿµÿ¦ÿÿ¥ÿµÿ±ÿ¥ÿ¤ÿ±ÿ³ÿ³ÿ¯ÿ¬ÿªÿ©ÿ¯ÿ´ÿ±ÿ¬ÿ«ÿ¨ÿ£ÿ¨ÿ¨ÿ¦ÿ·ÿºÿ»ÿ¯ÿÿ¯ÿ°ÿ³ÿ¸ÿ¦ÿ°ÿÃÿµÿ¬ÿµÿ¨ÿ°ÿ©ÿ¹ÿ¼ÿ¾ÿ£ÿÿµÿ³ÿ¯ÿ´ÿ±ÿªÿ¬ÿ³ÿ®ÿ§ÿ§ÿ¢ÿ­ÿ´ÿ¤ÿªÿ§ÿ¬ÿ£ÿ©ÿ¯ÿ«ÿ°ÿ¯ÿ¬ÿ£ÿªÿ´ÿµÿªÿ£ÿ¤ÿÁÿ¶ÿ³ÿ¨ÿ¶ÿ®ÿ¾ÿµÿÂÿ·ÿ­ÿªÿ®ÿ«ÿ®ÿ²ÿ­ÿ¬ÿ®ÿ¦ÿÿ©ÿ³ÿ°ÿµÿ§ÿªÿ«ÿ¤ÿ­ÿ¸ÿ©ÿ§ÿºÿ°ÿ¦ÿ ÿ¬ÿ¹ÿ¬ÿ«ÿ»ÿ»ÿ§ÿ¬ÿ°ÿ¦ÿ©ÿ½ÿ¬ÿ³ÿ½ÿ»ÿÁÿ±ÿ²ÿ«ÿÿ ÿ±ÿ¹ÿ³ÿ§ÿ¥ÿ§ÿªÿ¨ÿ£ÿ¡ÿ®ÿ´ÿ®ÿ¦ÿÿªÿ¯ÿ°ÿ¤ÿ¬ÿ¬ÿ¬ÿ«ÿ­ÿºÿÿ¦ÿ¸ÿ³ÿ¥ÿ«ÿ«ÿ¬ÿ°ÿ¦ÿ§ÿ¬ÿ¯ÿ¯ÿ¸ÿ¶ÿ®ÿªÿ´ÿ»ÿ²ÿ ÿ£ÿ³ÿ±ÿ³ÿ¶ÿ¯ÿ³ÿµÿ·ÿ·ÿ¶ÿ®ÿ ÿ¸ÿ²ÿ©ÿ¯ÿ«ÿ·ÿ®ÿÿ¨ÿ«ÿ¥ÿ«ÿ³ÿ¶ÿ·ÿ±ÿ®ÿ³ÿ¬ÿ°ÿ¶ÿ©ÿªÿ¥ÿªÿ¯ÿ®ÿ§ÿ§ÿ§ÿªÿ³ÿ²ÿªÿ¬ÿ®ÿ³ÿµÿ¯ÿ±ÿ³ÿ²ÿ±ÿ¯ÿ ÿ©ÿÀÿ´ÿ°ÿ¼ÿÂÿ½ÿ¤ÿ°ÿ ÿªÿ²ÿ¶ÿ¥ÿ¿ÿµÿ¿ÿ¨ÿÿ¨ÿ­ÿÿÿ¬ÿ©ÿªÿ¡ÿ±ÿ¹ÿ£ÿ«ÿªÿ±ÿ¯ÿµÿªÿ­ÿ²ÿ¤ÿ¬ÿµÿ¯ÿ¯ÿ­ÿ¦ÿ¥ÿ¥ÿÿ¥ÿ±ÿ¦ÿ¥ÿ¬ÿºÿÃÿ²ÿ¥ÿ ÿÿÿ¦ÿÿÿ¢ÿ«ÿ ÿ ÿ¬ÿÿÂÿ­ÿ¬ÿ²ÿ¥ÿ©ÿÿÿ·ÿ§ÿÿ°ÿ·ÿ¨ÿ­ÿÿ©ÿÿ ÿ¹ÿ¹ÿ®ÿ¤ÿÿ¬ÿªÿÿ¤ÿ«ÿ¹ÿ¶ÿ´ÿºÿ©ÿÿ¤ÿ¤ÿ«ÿ«ÿ§ÿªÿ ÿªÿÿ¥ÿ¤ÿ°ÿºÿªÿ©ÿ«ÿ±ÿ³ÿÿ®ÿ«ÿ¡ÿ£ÿÿ£ÿ¬ÿ®ÿ²ÿ¦ÿ®ÿ©ÿ¥ÿ¬ÿ¬ÿ®ÿ¬ÿ¡ÿ¨ÿ°ÿ¨ÿ¢ÿ©ÿ·ÿÀÿ·ÿ¬ÿ«ÿ«ÿ¥ÿÿÿ¤ÿ¶ÿ³ÿ¯ÿªÿ±ÿ´ÿ«ÿ´ÿ­ÿ­ÿÿ¹ÿºÿ«ÿ²ÿ²ÿÁÿÂÿ¤ÿµÿ¹ÿ¹ÿ¨ÿ¨ÿ ÿ²ÿ¬ÿ¯ÿ´ÿ¬ÿ®ÿ¶ÿ ÿ¥ÿµÿ·ÿµÿ®ÿ¦ÿ®ÿ¯ÿ±ÿ¶ÿ­ÿªÿ³ÿ´ÿ©ÿªÿªÿ°ÿ¦ÿ¯ÿ¦ÿ¶ÿµÿ¬ÿªÿ´ÿ ÿ¦ÿªÿµÿÿ©ÿ±ÿ¨ÿ²ÿªÿ±ÿ«ÿÿ§ÿºÿ¦ÿ«ÿ·ÿ´ÿÿÿ¬ÿ­ÿ­ÿ°ÿ²ÿºÿÀÿ¸ÿ³ÿ¬ÿ°ÿ²ÿ­ÿ²ÿ³ÿ©ÿ¨ÿ²ÿ½ÿÄÿ¬ÿªÿ´ÿ¼ÿ±ÿªÿ¦ÿ®ÿµÿ¾ÿ¸ÿ³ÿ±ÿ©ÿ­ÿÃÿºÿ¬ÿªÿ·ÿÀÿ¯ÿ¶ÿ¹ÿÿ¼ÿºÿ½ÿ²ÿÁÿÃÿºÿ±ÿ¯ÿ²ÿ¸ÿºÿ¸ÿ´ÿ¬ÿ¹ÿ¸ÿ§ÿ­ÿ³ÿ³ÿ²ÿ²ÿ¸ÿ¼ÿ½ÿ¡ÿ£ÿ¯ÿÿÿ¦ÿ¦ÿÿ¥ÿ¼ÿ¤ÿ¸ÿ¥ÿ¾ÿ¡ÿ½ÿ§ÿ®ÿÿ¸ÿ´ÿ«ÿ¢ÿÿÿºÿ±ÿ´ÿ¶ÿªÿ¶ÿ»ÿÿÿÿ ÿ³ÿºÿµÿ³ÿ°ÿ¯ÿ¯ÿ¬ÿ¬ÿ³ÿ°ÿ®ÿ°ÿ©ÿÿªÿ²ÿ¤ÿ¦ÿ­ÿ¯ÿ²ÿªÿ²ÿ¶ÿ¢ÿ ÿ²ÿ¬ÿµÿkÿdÿ°ÿªÿ³ÿ«ÿµÿµÿ¯ÿ¹ÿªÿ¨ÿ¯ÿ©ÿ«ÿ°ÿ²ÿ¡ÿ£ÿ­ÿ³ÿ®ÿ²ÿ·ÿ®ÿ¬ÿ²ÿ±ÿ¬ÿ®ÿ¯ÿ²ÿ·ÿ¶ÿ©ÿ ÿ­ÿªÿ£ÿ³ÿ¯ÿ§ÿºÿ°ÿ¨ÿµÿÿÀÿ²ÿ¬ÿ¯ÿ²ÿ¸ÿ³ÿ²ÿ¥ÿ ÿ·ÿÃÿ°ÿÿ¡ÿ©ÿ®ÿ±ÿ±ÿ²ÿ»ÿ½ÿ±ÿ²ÿ´ÿ´ÿ·ÿ®ÿ²ÿ±ÿ¶ÿÀÿ¸ÿµÿ³ÿµÿ·ÿ»ÿ¿ÿÅÿ®ÿ±ÿÿ¢ÿÿ°ÿ®ÿ°ÿªÿ¶ÿ¾ÿ§ÿ¶ÿ­ÿ°ÿ¶ÿ»ÿ¸ÿ³ÿµÿ½ÿºÿ©ÿ£ÿ¤ÿ²ÿ¼ÿ³ÿ±ÿ³ÿ´ÿ¯ÿ¦ÿ©ÿÿ­ÿ¶ÿ¦ÿ¨ÿ®ÿ³ÿ«ÿ®ÿ¼ÿ¾ÿ©ÿ³ÿ¨ÿ¶ÿ¹ÿÿ°ÿ¯ÿ¡ÿ¨ÿ°ÿ°ÿ«ÿ½ÿ¯ÿ¥ÿ¤ÿ´ÿºÿ´ÿ·ÿ¶ÿ¬ÿ©ÿ¹ÿ¹ÿ¯ÿÀÿ¹ÿ´ÿ´ÿ°ÿ»ÿ¦ÿÿ¸ÿ­ÿ¸ÿÇÿ°ÿ²ÿ¿ÿ®ÿ¶ÿ±ÿ­ÿ±ÿ¼ÿ¾ÿ¯ÿ¹ÿ¿ÿ¯ÿ¥ÿ¤ÿªÿ±ÿµÿ±ÿ¸ÿ¿ÿÁÿÁÿµÿ°ÿ­ÿ³ÿ®ÿ¬ÿ«ÿ®ÿ±ÿ«ÿ´ÿ¬ÿºÿ©ÿ²ÿ«ÿ°ÿªÿ½ÿ°ÿ©ÿÈÿ¯ÿ³ÿ²ÿ¬ÿ±ÿ±ÿ«ÿ¹ÿ¹ÿ³ÿ¹ÿ¯ÿ¥ÿ¦ÿ©ÿ´ÿ³ÿ³ÿªÿºÿ·ÿ­ÿ¼ÿ·ÿÄÿÇÿ°ÿ¹ÿ¯ÿ®ÿ³ÿÌÿªÿ¬ÿ½ÿ¿ÿ°ÿ­ÿªÿ´ÿªÿ¤ÿ°ÿ³ÿ±ÿ²ÿ±ÿ±ÿªÿ§ÿ¶ÿ¹ÿ¸ÿ¶ÿ°ÿ¹ÿ¿ÿ«ÿ¬ÿ³ÿ·ÿÿ½ÿºÿ­ÿ­ÿ³ÿ®ÿ½ÿ¯ÿ¥ÿ£ÿ»ÿ³ÿ®ÿ£ÿ®ÿ²ÿ¯ÿ­ÿªÿ±ÿ¸ÿµÿ«ÿ­ÿ¾ÿ³ÿ¤ÿ¨ÿÄÿ·ÿ²ÿ¬ÿÂÿÄÿ¨ÿ¹ÿ»ÿ±ÿÂÿ²ÿ³ÿ²ÿªÿ°ÿ§ÿ¯ÿ¶ÿ½ÿ¼ÿ¶ÿ½ÿ·ÿªÿ·ÿÀÿ½ÿ»ÿµÿ¬ÿ²ÿ±ÿ¼ÿªÿ¼ÿ»ÿÇÿÃÿ§ÿ­ÿ¯ÿ¯ÿ»ÿÄÿÂÿ¯ÿ¤ÿ¬ÿ±ÿ²ÿ¯ÿ³ÿ¾ÿ°ÿ¬ÿÂÿ®ÿ®ÿ¬ÿ¬ÿ³ÿ«ÿ¯ÿÂÿ§ÿ£ÿ¯ÿ³ÿ¦ÿ¤ÿÿ«ÿ±ÿ­ÿ¦ÿ²ÿ«ÿ¤ÿ©ÿ©ÿ«ÿ±ÿµÿ´ÿ®ÿ´ÿ«ÿ°ÿ°ÿ½ÿÈÿ ÿ°ÿ§ÿ¹ÿ­ÿ²ÿ¸ÿ¹ÿ¯ÿ¯ÿ²ÿ®ÿµÿµÿ®ÿ­ÿ´ÿ¼ÿ¸ÿ²ÿ¯ÿ±ÿ®ÿµÿ¼ÿ©ÿ¼ÿªÿ¶ÿ²ÿÐÿ»ÿ´ÿ¿ÿ´ÿ ÿ©ÿ¶ÿ¬ÿªÿ©ÿ¥ÿ±ÿ¸ÿ¸ÿºÿ¦ÿ¶ÿ¼ÿ·ÿºÿ´ÿ²ÿ²ÿÂÿ¦ÿ®ÿ§ÿÿ§ÿ¡ÿ©ÿ§ÿ¨ÿ§ÿ§ÿÿÿ¤ÿ¯ÿ´ÿ©ÿ¥ÿ¢ÿ©ÿÿ¬ÿ¢ÿ­ÿÿÿ¥ÿ°ÿ¦ÿÿÿ¤ÿ¤ÿqÿYÿzÿÿÿÿÿ¨ÿ ÿÿªÿ¢ÿÿÿ³ÿÿªÿ£ÿÿ©ÿ¤ÿÿ ÿªÿ­ÿ­ÿ¯ÿ¨ÿ«ÿ·ÿÿ¤ÿ´ÿ¦ÿ§ÿ°ÿ¥ÿ¾ÿ´ÿ¬ÿ«ÿ¡ÿÿ¨ÿÿ¤ÿ¤ÿ§ÿÿÿ ÿÿÿ®ÿ¤ÿÿÿÿÿ§ÿ¥ÿ§ÿªÿ´ÿ©ÿ°ÿ¦ÿ¨ÿ±ÿ«ÿ¥ÿ«ÿ¢ÿÿÿÿÿ¥ÿÿ¤ÿ²ÿ¸ÿÿ¬ÿ©ÿ«ÿ´ÿ±ÿ­ÿ°ÿ²ÿ¶ÿ°ÿ§ÿ°ÿ·ÿºÿ±ÿÅÿºÿ²ÿÅÿ¥ÿ¿ÿ½ÿ­ÿªÿ©ÿ¤ÿ­ÿ­ÿ¥ÿ¥ÿµÿ¼ÿ ÿÿÿªÿºÿ¥ÿ¥ÿ²ÿ¬ÿ»ÿ¿ÿ³ÿ±ÿ±ÿ©ÿªÿ¬ÿ©ÿ²ÿ³ÿ§ÿ®ÿ¯ÿ·ÿ³ÿ¹ÿ¥ÿ§ÿ¸ÿÊÿÁÿ¿ÿ¸ÿ³ÿÀÿ¼ÿµÿ¿ÿ½ÿµÿ¤ÿ¨ÿ«ÿ¹ÿ«ÿªÿ­ÿµÿ¸ÿ¯ÿ£ÿ·ÿµÿ°ÿ·ÿ¯ÿ¨ÿ¶ÿ¹ÿ¹ÿ¬ÿºÿ¯ÿªÿ£ÿ°ÿ³ÿ¶ÿ¤ÿ­ÿ·ÿºÿ¼ÿ´ÿ®ÿ³ÿ·ÿµÿ°ÿ¬ÿ°ÿ¨ÿ±ÿ¹ÿ±ÿ±ÿ´ÿ¬ÿ¡ÿ¨ÿ²ÿ±ÿµÿ®ÿµÿ»ÿÿ¨ÿÂÿ¸ÿ­ÿ©ÿ¸ÿÃÿÁÿµÿ²ÿ±ÿ¯ÿµÿµÿ°ÿ·ÿºÿ±ÿ¹ÿ¨ÿ±ÿ³ÿ¨ÿ©ÿ®ÿÀÿ°ÿ¨ÿ¹ÿªÿ®ÿ¢ÿºÿ¿ÿÿµÿ¯ÿ¢ÿ¯ÿÃÿÂÿ²ÿ¨ÿ®ÿ´ÿ¬ÿ®ÿ°ÿµÿ­ÿ¦ÿÿ²ÿ´ÿ¬ÿ±ÿ²ÿ©ÿ¨ÿ¦ÿÿÿ¦ÿÁÿ©ÿ¡ÿµÿÿ¬ÿµÿµÿ¯ÿ§ÿ¨ÿ®ÿ³ÿ´ÿºÿ»ÿ®ÿµÿ²ÿÉÿ¶ÿ³ÿ¹ÿ­ÿ¨ÿ­ÿ³ÿµÿ·ÿ¿ÿ¿ÿ¹ÿ¥ÿ«ÿ±ÿ¬ÿ¯ÿ¹ÿ²ÿªÿ°ÿ­ÿ¦ÿ´ÿÀÿ²ÿ³ÿªÿ¬ÿ¯ÿ©ÿ«ÿ¿ÿ·ÿ±ÿµÿ¼ÿÃÿÃÿ²ÿÿ ÿ¶ÿÿ¯ÿÏÿÆÿ¹ÿ¸ÿ»ÿ»ÿ´ÿ­ÿ²ÿ³ÿ¬ÿ®ÿªÿ¶ÿÀÿºÿ¸ÿ³ÿ´ÿ±ÿ«ÿ¹ÿÊÿµÿµÿ«ÿ¹ÿ§ÿ²ÿ¹ÿ¬ÿ¬ÿ®ÿ¨ÿªÿ³ÿ·ÿ»ÿ©ÿÿ¶ÿ¹ÿÂÿ·ÿ·ÿ¸ÿ¯ÿ©ÿ¯ÿ¸ÿ¸ÿ­ÿ©ÿ°ÿ¦ÿ·ÿÃÿºÿ¶ÿµÿ®ÿ¯ÿ¸ÿ¿ÿ¼ÿºÿ´ÿ ÿ«ÿ³ÿ½ÿ»ÿ¯ÿ¥ÿªÿ®ÿÿ¿ÿ¸ÿ½ÿ¬ÿ·ÿ´ÿ±ÿªÿ¯ÿ¸ÿ´ÿ¤ÿÿ¬ÿ£ÿÃÿ½ÿªÿ±ÿ³ÿ´ÿ²ÿ¶ÿ¿ÿ²ÿ¨ÿ¾ÿ°ÿ®ÿ©ÿ«ÿ¬ÿ±ÿ²ÿ°ÿ³ÿµÿ®ÿ·ÿ¾ÿ½ÿ»ÿ©ÿ¤ÿ¹ÿ¾ÿ¸ÿ´ÿ©ÿ°ÿ°ÿ§ÿ¬ÿ©ÿ­ÿ°ÿ¼ÿÂÿ½ÿ¶ÿ¹ÿ½ÿ´ÿ¹ÿ»ÿ¬ÿ§ÿ±ÿ¹ÿ´ÿ¬ÿ©ÿ£ÿ²ÿ¼ÿ®ÿ¶ÿ­ÿ­ÿ¯ÿ­ÿ¦ÿ§ÿ²ÿ·ÿ¸ÿÀÿ ÿ¯ÿªÿ±ÿ¬ÿµÿ¾ÿ´ÿ¯ÿ§ÿ¨ÿ°ÿ³ÿ¶ÿ³ÿÁÿ¿ÿ±ÿ®ÿ±ÿ¸ÿ¸ÿÇÿ´ÿ°ÿºÿ±ÿ¨ÿ¨ÿ¬ÿªÿÿµÿ£ÿ¥ÿ³ÿ³ÿ¾ÿ¶ÿ©ÿ®ÿ¸ÿÂÿ·ÿ§ÿ´ÿ¥ÿ¨ÿ°ÿµÿ¸ÿ½ÿ½ÿ·ÿ¸ÿÎÿ¾ÿ¾ÿ¿ÿ¾ÿ±ÿ¨ÿ«ÿªÿ·ÿ¸ÿ¯ÿ¢ÿ³ÿÀÿ¸ÿ±ÿµÿµÿ¸ÿ¡ÿµÿ°ÿÀÿºÿ¹ÿºÿ¯ÿ£ÿ¤ÿ®ÿ·ÿ§ÿ«ÿªÿªÿ®ÿ­ÿ­ÿ½ÿÊÿºÿ­ÿªÿ²ÿ¶ÿ±ÿ©ÿ¯ÿ¿ÿ¡ÿ£ÿ¿ÿÄÿµÿ«ÿ¦ÿ¦ÿ«ÿ¬ÿ¸ÿ«ÿ«ÿ¦ÿ°ÿ²ÿ±ÿ¶ÿ¯ÿ§ÿ³ÿ¤ÿÿÿ©ÿ®ÿ®ÿ¬ÿ¬ÿ¨ÿ®ÿ«ÿ¥ÿ§ÿ¤ÿ¦ÿ«ÿ¬ÿ°ÿ³ÿ«ÿ§ÿ ÿ£ÿ¦ÿÿÿÿÿÿÿÿÿÿÿÿÿ¤ÿÿÿÿ¹ÿ§ÿÿÿÿwÿsÿvÿÿ ÿÿÿÿÿÿÿhÿnÿÿ¶ÿªÿ£ÿ©ÿ¥ÿ¦ÿ¦ÿ¨ÿ¬ÿªÿ¦ÿªÿ¸ÿ­ÿ®ÿ®ÿ¡ÿÿÿ§ÿ¢ÿ©ÿ¦ÿ¢ÿªÿ®ÿ¤ÿÿ«ÿ²ÿ®ÿ®ÿ¥ÿ§ÿ¦ÿ¥ÿ¬ÿ°ÿ³ÿ°ÿÿÿ¤ÿ¥ÿ¯ÿ·ÿ¬ÿ©ÿ»ÿ¸ÿ¥ÿ¬ÿ°ÿ´ÿ¹ÿ¼ÿºÿ¤ÿ¬ÿÿ¥ÿ·ÿ­ÿ§ÿ¹ÿÁÿ­ÿ±ÿµÿ±ÿ©ÿ·ÿ¼ÿ¯ÿ¦ÿ«ÿ²ÿ½ÿ°ÿÿ¤ÿ§ÿ¬ÿ§ÿ£ÿ¨ÿ¡ÿ·ÿ¸ÿ±ÿ²ÿ·ÿÀÿ¸ÿªÿ®ÿ®ÿ²ÿ¢ÿ°ÿ¨ÿ²ÿ°ÿ­ÿ¯ÿ¯ÿ®ÿªÿ»ÿºÿ£ÿ¦ÿªÿ¨ÿ¦ÿ§ÿ©ÿ±ÿ±ÿ¯ÿ¯ÿ¬ÿ½ÿ»ÿ¸ÿ½ÿ¿ÿÄÿ±ÿ´ÿÿ ÿ§ÿ¥ÿ¢ÿ£ÿ¥ÿ¦ÿÿ¯ÿ­ÿ°ÿ¯ÿªÿ§ÿªÿ´ÿ¸ÿ¯ÿ¦ÿ³ÿ¹ÿ­ÿ´ÿ¯ÿ³ÿºÿ¸ÿ´ÿ´ÿ®ÿ²ÿºÿ¨ÿ²ÿ¡ÿ¦ÿ°ÿµÿ´ÿ«ÿ«ÿ§ÿ§ÿ ÿ¾ÿ¹ÿ¤ÿ­ÿ·ÿ´ÿ®ÿ¤ÿ¹ÿ±ÿ·ÿ©ÿ±ÿ²ÿ°ÿ¯ÿ¨ÿÿ§ÿÀÿ¨ÿÿ¥ÿªÿ±ÿ©ÿ¡ÿ£ÿ§ÿ¤ÿ¦ÿ¸ÿ£ÿ¶ÿ°ÿ¶ÿ¬ÿ§ÿ¨ÿ­ÿ¬ÿÿ¡ÿÀÿ§ÿ½ÿ§ÿ¤ÿ¥ÿ±ÿ©ÿ¤ÿµÿ½ÿºÿ¨ÿ»ÿ³ÿÃÿ©ÿÿ±ÿ¶ÿ´ÿ¾ÿ¿ÿ¿ÿ½ÿ«ÿ©ÿ¡ÿ¾ÿÄÿ½ÿµÿµÿ·ÿ´ÿ¹ÿ¼ÿ½ÿ­ÿºÿµÿ½ÿ¿ÿ¯ÿ¥ÿ©ÿ«ÿ«ÿµÿÁÿ²ÿ±ÿÿ·ÿ¹ÿ¾ÿ»ÿ·ÿ·ÿ²ÿ­ÿ³ÿ£ÿ³ÿ»ÿ¸ÿ¾ÿ¸ÿ±ÿ¸ÿ·ÿ²ÿ·ÿ³ÿ¬ÿ®ÿÁÿ¦ÿ¶ÿÀÿ®ÿ¼ÿ®ÿ¢ÿ®ÿ®ÿ¥ÿµÿ¾ÿ¼ÿºÿ²ÿ°ÿ²ÿ´ÿªÿ¯ÿ²ÿ®ÿ¶ÿ¿ÿÈÿ«ÿ­ÿ²ÿÿÁÿ¶ÿÌÿÁÿ©ÿ¢ÿ«ÿ´ÿ°ÿ²ÿ²ÿ°ÿ±ÿ­ÿ¯ÿ ÿ°ÿ¶ÿ­ÿ¬ÿ«ÿ¥ÿ¬ÿ²ÿ¿ÿ¼ÿ¿ÿ·ÿÇÿ¿ÿ±ÿÀÿÇÿÁÿ½ÿ·ÿ½ÿÃÿªÿ¶ÿ·ÿ²ÿ³ÿ©ÿµÿ³ÿ±ÿµÿ¶ÿµÿ´ÿºÿ±ÿ¶ÿºÿ°ÿ½ÿªÿ¿ÿ®ÿ£ÿ²ÿ©ÿ¦ÿ·ÿ·ÿ¸ÿµÿ¶ÿ±ÿÿµÿ·ÿ¶ÿªÿ¬ÿ«ÿ²ÿ¶ÿ®ÿªÿªÿ©ÿ¿ÿÀÿªÿÿ¦ÿ°ÿ ÿ¢ÿÿ ÿ¯ÿ¹ÿ³ÿ®ÿ¶ÿ¶ÿ¨ÿ®ÿ±ÿ§ÿ­ÿ­ÿ«ÿ®ÿµÿ³ÿµÿµÿ«ÿ¤ÿ£ÿ´ÿ¶ÿÿ«ÿ·ÿÿ®ÿ£ÿ´ÿÂÿÇÿ³ÿ¯ÿ¹ÿ³ÿ´ÿ©ÿ¨ÿ¿ÿ¸ÿµÿ¼ÿ²ÿ®ÿ¨ÿ¬ÿ£ÿÿÿ¬ÿ·ÿ°ÿ¬ÿ¶ÿ³ÿ²ÿ±ÿ¦ÿ§ÿ¶ÿ£ÿ¤ÿ¶ÿ»ÿ¯ÿ­ÿ·ÿ¼ÿ·ÿ®ÿ¥ÿ±ÿ³ÿ°ÿ¯ÿ¼ÿ±ÿ³ÿ­ÿ­ÿ±ÿªÿ­ÿ³ÿºÿ¼ÿ¬ÿ°ÿ«ÿÿÀÿ¾ÿ¯ÿ±ÿ±ÿ¬ÿ¦ÿ«ÿµÿ±ÿ°ÿ»ÿ¶ÿ­ÿ³ÿ´ÿ¯ÿµÿ©ÿ³ÿ£ÿ¸ÿ©ÿ´ÿªÿ¡ÿ¢ÿ¦ÿ£ÿÿ¦ÿµÿ¹ÿÁÿ´ÿ­ÿ¤ÿ¶ÿ³ÿ´ÿ¦ÿ¿ÿ­ÿ´ÿ¶ÿ´ÿ¯ÿ¹ÿ·ÿ¬ÿ¯ÿ±ÿ®ÿ¯ÿªÿ¹ÿ³ÿ±ÿ ÿ­ÿÁÿÿÿÿ¥ÿ¡ÿ§ÿ©ÿ£ÿÿ¤ÿ«ÿ¤ÿ£ÿ´ÿ³ÿÿ¤ÿµÿÿ¢ÿ¨ÿ¼ÿºÿ«ÿ­ÿ¥ÿÿÿ ÿ¦ÿ¨ÿ¡ÿ ÿ¦ÿ´ÿ­ÿ´ÿµÿ¯ÿ£ÿ±ÿÿ³ÿ±ÿ¢ÿÿ¥ÿªÿªÿ¬ÿ¨ÿ¤ÿ£ÿ¢ÿ¬ÿÿ¬ÿ¾ÿ¤ÿÿ£ÿÿQÿÿ¡ÿ©ÿ¢ÿ¨ÿ«ÿ¦ÿ¤ÿÿÿ­ÿ§ÿÿÿÿ¡ÿªÿÿÿÿªÿÿ°ÿ§ÿÿ«ÿ§ÿ£ÿ¦ÿ¤ÿÿÿ£ÿ¥ÿ©ÿ¥ÿ¥ÿ¥ÿ¦ÿ¡ÿÿÿÿÿÿÿ¡ÿ¬ÿ­ÿ¿ÿ®ÿÿ ÿ¯ÿ³ÿ³ÿ¸ÿ²ÿ£ÿªÿ¼ÿÿ¯ÿ©ÿ³ÿÀÿ¹ÿ¾ÿ±ÿ±ÿ«ÿ¢ÿ¬ÿ®ÿ¶ÿ´ÿ²ÿ²ÿ¹ÿ¾ÿ´ÿ²ÿ»ÿ·ÿ²ÿÃÿ®ÿ£ÿ©ÿ­ÿ³ÿ²ÿÆÿ±ÿÿ·ÿ§ÿÿ¥ÿ«ÿ´ÿ¨ÿ¨ÿ©ÿ³ÿ»ÿ­ÿ²ÿ©ÿ±ÿ¯ÿªÿºÿ³ÿ¹ÿ®ÿ©ÿ¥ÿ¶ÿ·ÿ°ÿ³ÿ¶ÿªÿ¥ÿ­ÿ°ÿ®ÿ­ÿ°ÿ¹ÿ¼ÿµÿ«ÿ¤ÿ©ÿ®ÿ´ÿ²ÿ¨ÿ¹ÿ§ÿ ÿ¾ÿ³ÿ¡ÿ¦ÿ±ÿ½ÿªÿ²ÿ¼ÿ¼ÿºÿ¸ÿ¯ÿ©ÿ´ÿ¼ÿ¶ÿ²ÿ±ÿ³ÿ¥ÿ²ÿ¢ÿ½ÿÀÿ»ÿ®ÿ°ÿ¹ÿ©ÿ¬ÿÃÿ¾ÿ²ÿ´ÿ¹ÿ¹ÿ¹ÿ«ÿ«ÿ¨ÿ±ÿ»ÿ°ÿ°ÿ´ÿ®ÿ®ÿ¡ÿ®ÿ±ÿÇÿÁÿ¯ÿ°ÿ´ÿÃÿ®ÿ¢ÿ¯ÿ¦ÿ¨ÿ¤ÿ²ÿµÿ¸ÿ·ÿ¼ÿ±ÿ¥ÿ©ÿµÿ¶ÿ®ÿ®ÿºÿ»ÿ¹ÿ´ÿªÿ­ÿ±ÿ¶ÿ¯ÿ³ÿ­ÿ´ÿ¯ÿ»ÿ¹ÿ£ÿÀÿ©ÿ¨ÿ¯ÿºÿ±ÿ°ÿ®ÿ·ÿ¯ÿ¢ÿ­ÿ«ÿ§ÿºÿÅÿÆÿÂÿ¹ÿ¸ÿ®ÿ¥ÿ«ÿ®ÿ±ÿ¬ÿ³ÿ±ÿ­ÿ¨ÿ¿ÿ»ÿ¹ÿ´ÿ¬ÿ¬ÿ®ÿ¼ÿÂÿ¸ÿ²ÿ®ÿ·ÿ°ÿ§ÿ²ÿ½ÿ¿ÿ»ÿ®ÿªÿ¹ÿ¿ÿ·ÿ°ÿ¬ÿ ÿªÿ´ÿ²ÿµÿ°ÿ ÿ±ÿÿÿ¤ÿ³ÿµÿ³ÿ¦ÿµÿ¬ÿÿ©ÿ§ÿªÿ±ÿ¯ÿ«ÿ«ÿ®ÿ²ÿ³ÿ¯ÿ³ÿÁÿ¸ÿ³ÿ©ÿ¬ÿªÿ¾ÿ·ÿ¸ÿ¬ÿ´ÿÁÿ·ÿ¶ÿÿÿ£ÿ¯ÿ¯ÿ¦ÿÿ­ÿ²ÿ±ÿµÿ·ÿ³ÿ³ÿ¯ÿ±ÿ´ÿ®ÿ°ÿ°ÿ¨ÿ­ÿ²ÿ²ÿ°ÿ¬ÿ«ÿ¥ÿ´ÿµÿ¥ÿ±ÿ¹ÿ¯ÿ¬ÿ¶ÿ¬ÿ«ÿ¾ÿ¿ÿ¼ÿ±ÿÿ»ÿ¹ÿ¤ÿ¢ÿÿÿ¹ÿÁÿ©ÿ©ÿ¬ÿ°ÿ«ÿµÿ´ÿ«ÿ¼ÿ¾ÿ´ÿ¨ÿ·ÿ¿ÿ³ÿ«ÿ½ÿ·ÿ¶ÿ¿ÿ¬ÿ©ÿ¯ÿ²ÿ±ÿÿªÿ¯ÿ»ÿ´ÿ°ÿªÿ½ÿ®ÿ¹ÿ²ÿµÿ°ÿ¶ÿ¯ÿ¤ÿ¦ÿ°ÿ¸ÿ±ÿ®ÿ²ÿ¨ÿ©ÿ²ÿ¬ÿ«ÿ­ÿ°ÿ¨ÿ¥ÿªÿ«ÿ»ÿ®ÿ­ÿ¡ÿ§ÿµÿ¥ÿ©ÿ²ÿ¦ÿºÿ°ÿ«ÿ ÿ³ÿ¨ÿ©ÿÿ«ÿ§ÿ¯ÿÁÿ«ÿ¢ÿ®ÿ»ÿ³ÿ¯ÿ¬ÿªÿ¬ÿ¬ÿ©ÿ¥ÿ¥ÿ°ÿ°ÿ¢ÿ®ÿ·ÿ½ÿ³ÿ®ÿÿ¤ÿÿÿÿ¬ÿ¾ÿ«ÿÿ ÿ¦ÿ ÿÿ ÿÆÿ²ÿ´ÿ¶ÿ¨ÿªÿ¢ÿ¡ÿªÿ·ÿ¬ÿ³ÿ´ÿ±ÿÿ«ÿ¶ÿ±ÿ¦ÿ«ÿ·ÿ¯ÿ©ÿ±ÿ¸ÿºÿ¬ÿ¤ÿ³ÿ·ÿ»ÿ¯ÿ«ÿ­ÿ©ÿ¶ÿ·ÿ¿ÿ¹ÿÿ¨ÿ«ÿ«ÿ¹ÿ©ÿ¶ÿ³ÿÿ­ÿÀÿ¤ÿ¸ÿ¤ÿ¡ÿ«ÿÿ¦ÿ´ÿµÿ°ÿ¶ÿ·ÿ¾ÿ¾ÿ°ÿ´ÿÁÿ¼ÿªÿ¦ÿ©ÿ¥ÿ¥ÿ©ÿ®ÿ¦ÿÿ·ÿ¿ÿºÿ¾ÿ²ÿ«ÿ¯ÿ¬ÿ°ÿÿÿ¦ÿÿÿ»ÿ¤ÿÿ¨ÿ³ÿÿÿªÿ®ÿ²ÿ°ÿÿÿ±ÿ¨ÿÿÿÿ£ÿ¹ÿµÿ¡ÿÿ­ÿ´ÿ©ÿ¤ÿ«ÿÿÿ§ÿ¨ÿ¹ÿ¦ÿÿÿ¬ÿ ÿÿ¡ÿÿ§ÿ¡ÿ£ÿ§ÿ­ÿÿ®ÿÿ¹ÿ«ÿ¢ÿ¢ÿ¡ÿºÿÆÿ¥ÿ¹ÿ§ÿ´ÿªÿ ÿ¨ÿ¬ÿ§ÿ£ÿ¦ÿ®ÿ¡ÿ¤ÿ¦ÿÿÿ¦ÿ·ÿÃÿ¹ÿ«ÿªÿ¯ÿ°ÿ©ÿ§ÿ­ÿ±ÿ¬ÿ±ÿ®ÿ°ÿ¡ÿ¥ÿÿ¡ÿ¨ÿÿÿÿÿÿ­ÿÿ°ÿ°ÿ·ÿ¦ÿ¤ÿ»ÿ£ÿ¦ÿ®ÿ©ÿ£ÿ§ÿ¦ÿ±ÿ«ÿ­ÿªÿ¥ÿ¯ÿ­ÿ°ÿ©ÿ®ÿ¶ÿ«ÿ¡ÿ¤ÿ³ÿ²ÿ²ÿ¼ÿ»ÿ¿ÿ¹ÿ«ÿ²ÿ¶ÿµÿ«ÿ¢ÿ²ÿ±ÿ¹ÿºÿ¬ÿ¥ÿ»ÿºÿ¬ÿ®ÿ²ÿ¦ÿÿ²ÿªÿ¸ÿÂÿ²ÿ»ÿ½ÿ¨ÿ¬ÿ¸ÿ¸ÿªÿªÿ½ÿ«ÿ¬ÿ¹ÿ´ÿ¬ÿ¨ÿ§ÿ¦ÿ­ÿ®ÿ­ÿªÿ¡ÿÿ£ÿ²ÿºÿ«ÿ­ÿ¶ÿ¢ÿ¤ÿ¿ÿ²ÿ¸ÿ®ÿ·ÿ±ÿ­ÿ²ÿ°ÿ°ÿ¿ÿ§ÿ·ÿ©ÿ²ÿªÿ¼ÿ ÿ·ÿºÿºÿ·ÿ¯ÿ£ÿµÿÿ¶ÿ°ÿºÿ¹ÿ§ÿ«ÿ¤ÿ ÿ«ÿ¶ÿ¯ÿ´ÿ°ÿµÿ¹ÿ§ÿ¥ÿ©ÿ¥ÿ«ÿ¯ÿ®ÿ¶ÿ»ÿºÿ±ÿ³ÿ¶ÿµÿÅÿºÿ´ÿ¬ÿ¶ÿ¶ÿ±ÿ¦ÿ«ÿ£ÿÁÿÁÿ²ÿ¥ÿ¸ÿ¨ÿ½ÿ°ÿ¦ÿ¸ÿ¯ÿ¯ÿ±ÿ·ÿªÿ°ÿ¯ÿ©ÿ®ÿªÿ£ÿ²ÿ±ÿ±ÿ´ÿ­ÿ¶ÿ¼ÿ¹ÿ°ÿ¯ÿ®ÿÿ§ÿ®ÿ­ÿÂÿ·ÿ´ÿ¸ÿÿOÿ`ÿ¢ÿ¹ÿºÿ¦ÿ£ÿ¸ÿºÿÿ£ÿ ÿ®ÿÂÿ¨ÿ¦ÿ­ÿºÿºÿ±ÿ¥ÿ´ÿ´ÿ¦ÿ«ÿ½ÿ¶ÿ¤ÿ¬ÿÿVÿdÿÿ¯ÿ¾ÿ³ÿ³ÿ½ÿ¾ÿµÿ©ÿ©ÿ´ÿ³ÿ±ÿ®ÿ©ÿ«ÿ©ÿ§ÿ©ÿÿ­ÿ¤ÿ¯ÿ¦ÿ°ÿ­ÿ²ÿ¦ÿ¯ÿ¨ÿ·ÿgÿEÿ¦ÿÿªÿ±ÿ»ÿ´ÿ¬ÿ½ÿ°ÿ²ÿ¶ÿ°ÿ¦ÿ¥ÿªÿ¬ÿ¨ÿ°ÿ¸ÿ³ÿ¿ÿ»ÿ¬ÿ°ÿ³ÿµÿ°ÿ¥ÿ¥ÿªÿ¹ÿ²ÿ·ÿ²ÿµÿ®ÿ´ÿ¬ÿªÿ°ÿ½ÿªÿÿÂÿ¢ÿµÿ­ÿ¶ÿ©ÿÀÿ©ÿÿ¶ÿªÿ«ÿ®ÿªÿ½ÿ­ÿ²ÿ¶ÿ´ÿ¦ÿ¦ÿ²ÿ­ÿ¥ÿ­ÿ³ÿ¶ÿ¿ÿ·ÿ¥ÿÿ¦ÿ»ÿ´ÿ®ÿÂÿ°ÿ»ÿ¬ÿ¨ÿ¹ÿ¸ÿ·ÿ¡ÿ§ÿ£ÿ­ÿ¬ÿ¾ÿ¶ÿ©ÿ®ÿ¶ÿªÿ´ÿ§ÿÿ©ÿ´ÿ¸ÿÂÿºÿ³ÿµÿ¯ÿ¦ÿ©ÿ°ÿµÿ·ÿ·ÿ¹ÿ¹ÿ·ÿ¶ÿ©ÿ¡ÿ®ÿ·ÿ¾ÿÁÿ»ÿ·ÿ¶ÿ ÿ°ÿ»ÿÿ´ÿ¶ÿ¸ÿ¨ÿ£ÿ¬ÿ°ÿ­ÿ³ÿªÿ¶ÿ¼ÿ¼ÿ±ÿ¬ÿ¹ÿºÿºÿ¶ÿ°ÿ¹ÿ¹ÿ­ÿµÿÃÿÃÿÆÿ·ÿ¸ÿ»ÿºÿ¸ÿ·ÿ£ÿÿ°ÿ±ÿ¡ÿÊÿ¬ÿÀÿ·ÿµÿ¬ÿ¨ÿ¯ÿ¡ÿ°ÿ£ÿ®ÿ¯ÿ¬ÿÿ ÿ®ÿ­ÿªÿ¬ÿµÿ´ÿ¸ÿÆÿÂÿµÿ²ÿ´ÿ®ÿ§ÿ¨ÿªÿ®ÿ¯ÿµÿ°ÿ°ÿ±ÿ±ÿ¹ÿ©ÿµÿÃÿºÿ½ÿ¥ÿ³ÿ·ÿ£ÿ°ÿÂÿ²ÿ°ÿ¸ÿ¶ÿ©ÿ°ÿ²ÿ°ÿ­ÿªÿ®ÿ©ÿ«ÿµÿ¾ÿ¥ÿ³ÿ±ÿ­ÿÄÿ¾ÿ¥ÿ¿ÿ¯ÿ·ÿ¢ÿ¹ÿ±ÿªÿ¹ÿ¹ÿµÿ³ÿ´ÿ¶ÿªÿÿ±ÿÀÿ½ÿ·ÿ®ÿ¬ÿ¬ÿªÿ³ÿ³ÿ¯ÿ³ÿ¹ÿ¸ÿºÿ¬ÿ´ÿ¹ÿªÿ±ÿÀÿ¯ÿ¼ÿ²ÿ´ÿ²ÿÀÿ´ÿ±ÿÆÿ´ÿ«ÿ¼ÿ±ÿ®ÿ±ÿ­ÿ±ÿ¹ÿ¸ÿ±ÿ®ÿ­ÿ«ÿµÿ¶ÿªÿ°ÿ½ÿ¶ÿ§ÿ¹ÿ¯ÿ¾ÿ»ÿÁÿÇÿ¿ÿ½ÿ³ÿ±ÿ¬ÿ©ÿ±ÿ¨ÿ­ÿ¯ÿ¹ÿ½ÿµÿ²ÿ®ÿ°ÿ³ÿ¼ÿÌÿ±ÿ¾ÿ½ÿ¾ÿ¸ÿÀÿ¥ÿµÿ¸ÿÿ©ÿ»ÿ´ÿ°ÿ¸ÿ»ÿ»ÿ­ÿ¸ÿ½ÿµÿ¨ÿªÿ®ÿ©ÿºÿÄÿ°ÿ°ÿ©ÿÿ¯ÿ¯ÿªÿ¸ÿÃÿÂÿ°ÿ®ÿ¡ÿ¨ÿ§ÿ±ÿ»ÿ½ÿ²ÿ¨ÿ¨ÿ°ÿ¬ÿ¡ÿ ÿ®ÿ´ÿ­ÿ®ÿ±ÿ­ÿ°ÿ·ÿÇÿÂÿ±ÿ»ÿ·ÿ¿ÿ¨ÿµÿ®ÿÿÿ¬ÿ·ÿ°ÿÿ¥ÿµÿµÿ¾ÿ»ÿ´ÿ·ÿ°ÿ³ÿ·ÿ¯ÿ®ÿ¸ÿºÿ³ÿÀÿ¬ÿÂÿ¹ÿ­ÿ£ÿ¶ÿ¹ÿ½ÿ¦ÿªÿ±ÿªÿ©ÿ´ÿ¯ÿ¯ÿ±ÿ¬ÿ¸ÿ¹ÿ¶ÿ³ÿµÿ·ÿ¦ÿ²ÿ¹ÿ±ÿÿÿ§ÿÿªÿ£ÿ±ÿ®ÿ¢ÿ£ÿ¦ÿÿÿ¢ÿ§ÿ ÿÿÿÿ¡ÿÿ±ÿ ÿÿÿ§ÿÿ¢ÿ¦ÿÿ ÿÿÿÿÿÿ­ÿ«ÿ¢ÿ¨ÿÿ¡ÿ¬ÿ¬ÿ­ÿÿÿµÿ¢ÿ§ÿªÿ³ÿ¦ÿ¡ÿ¨ÿªÿ¬ÿ°ÿ®ÿ­ÿªÿ©ÿ­ÿÿÿÿ¦ÿ§ÿ¦ÿ£ÿ ÿ¤ÿ±ÿÿÿÿ ÿ£ÿ¨ÿÿÿÿ¢ÿ«ÿ¢ÿÿ¯ÿ«ÿ£ÿ§ÿ¦ÿÿ­ÿ®ÿÿ­ÿµÿ©ÿµÿ©ÿ¤ÿ¨ÿ°ÿ³ÿ°ÿ®ÿ¥ÿÿ¢ÿÿÿ±ÿ«ÿ¬ÿ½ÿ¥ÿ­ÿ¬ÿ¸ÿªÿ«ÿ´ÿµÿ³ÿ¯ÿ¯ÿ¶ÿ¹ÿ·ÿ°ÿ©ÿ´ÿ­ÿ®ÿ¶ÿÿ¼ÿ±ÿ¯ÿºÿ«ÿ§ÿ©ÿ¨ÿ¨ÿ¢ÿ¢ÿ·ÿÄÿ·ÿ­ÿ«ÿ¿ÿ°ÿ®ÿµÿ¨ÿ¾ÿ¸ÿ«ÿ¡ÿ²ÿ®ÿ©ÿ®ÿ±ÿ¶ÿµÿªÿ¯ÿ®ÿ»ÿ£ÿ²ÿµÿ¨ÿ«ÿµÿµÿ½ÿ²ÿ¼ÿºÿ¥ÿ¯ÿ¿ÿ²ÿ±ÿ°ÿÿµÿÌÿ¯ÿ±ÿ°ÿ¾ÿ½ÿ±ÿ¨ÿ¶ÿªÿ©ÿ±ÿ°ÿ²ÿµÿ¶ÿ­ÿ¦ÿ¬ÿ§ÿÄÿÿ§ÿ´ÿ«ÿ²ÿ²ÿ´ÿ±ÿ¨ÿ¬ÿµÿ¸ÿ´ÿ´ÿµÿ²ÿ¶ÿ¼ÿ®ÿ¹ÿ¯ÿ»ÿ»ÿ®ÿ¥ÿ±ÿ¶ÿ¶ÿ¶ÿ¬ÿ®ÿ­ÿ­ÿµÿ¸ÿ¾ÿÅÿÀÿ¬ÿ¥ÿ°ÿ¶ÿ¶ÿ·ÿ¸ÿ»ÿ½ÿµÿªÿ³ÿºÿÇÿ§ÿ®ÿ¹ÿµÿ°ÿ­ÿ·ÿ¯ÿ¬ÿ´ÿ­ÿ¢ÿ§ÿ°ÿ½ÿ®ÿ¯ÿ ÿ¦ÿ¡ÿ¢ÿ¬ÿµÿªÿ§ÿ¯ÿ­ÿ­ÿ¹ÿ¸ÿ²ÿ ÿÿ­ÿ¬ÿ«ÿ³ÿ¯ÿ±ÿ®ÿ°ÿ°ÿ©ÿ³ÿµÿ«ÿªÿ¤ÿ¶ÿ®ÿ¥ÿªÿÿ§ÿ¯ÿ¶ÿ°ÿ©ÿµÿ·ÿ«ÿ®ÿ°ÿ»ÿ¦ÿªÿÃÿ°ÿ¯ÿ²ÿ¹ÿÁÿ¿ÿ·ÿ±ÿ©ÿ®ÿ«ÿ©ÿ¿ÿ¢ÿ¥ÿÿ¦ÿ·ÿ´ÿ«ÿ²ÿ¶ÿªÿ°ÿ®ÿ²ÿ¢ÿ¸ÿ¸ÿ¿ÿ¸ÿ°ÿºÿ¹ÿ®ÿ®ÿ³ÿ¸ÿ±ÿ»ÿ½ÿÁÿ¾ÿ°ÿ±ÿ¶ÿ¶ÿ³ÿ¯ÿ±ÿ¶ÿ±ÿ©ÿ±ÿ´ÿ¿ÿ¿ÿÀÿ®ÿ¦ÿ®ÿ«ÿ¯ÿ¼ÿ«ÿÿ¼ÿÎÿ³ÿ³ÿ§ÿ¶ÿ¯ÿ­ÿ¦ÿ¥ÿ¨ÿ§ÿ±ÿ¸ÿ¢ÿ©ÿ¼ÿ·ÿ»ÿ²ÿ¼ÿ·ÿ³ÿ²ÿµÿ¾ÿ¶ÿ©ÿ²ÿ¢ÿ·ÿ¸ÿ¯ÿ°ÿ´ÿ­ÿ¥ÿ©ÿ·ÿ¼ÿºÿºÿ²ÿ¥ÿ´ÿ«ÿ®ÿ¡ÿÿ±ÿ²ÿ¡ÿ°ÿ«ÿ¹ÿ±ÿÿ¹ÿ²ÿ´ÿ®ÿ­ÿ²ÿ¬ÿ¡ÿ£ÿ¤ÿ°ÿÃÿ¦ÿ®ÿ±ÿ®ÿ©ÿ¬ÿ«ÿ¨ÿ±ÿ©ÿ£ÿÿ³ÿ¢ÿ­ÿ«ÿ°ÿ¯ÿ¬ÿ³ÿ¹ÿ¾ÿÁÿÀÿÉÿ²ÿ ÿ£ÿ¬ÿ³ÿ¶ÿ´ÿ¶ÿ²ÿ¤ÿ¨ÿ³ÿ­ÿ¤ÿ¡ÿ·ÿÂÿµÿ­ÿ¸ÿ¾ÿ¸ÿ¦ÿ»ÿ©ÿ½ÿ´ÿÿ¥ÿ¹ÿ»ÿ¶ÿ·ÿ«ÿ§ÿ²ÿÂÿ²ÿ´ÿ²ÿ­ÿ©ÿ§ÿ«ÿ´ÿ¯ÿ©ÿ±ÿ°ÿªÿ¢ÿ­ÿ°ÿ¤ÿ£ÿ¯ÿ´ÿ¾ÿÿ¶ÿ¯ÿ³ÿ´ÿ·ÿ¹ÿ¸ÿ½ÿ®ÿ¶ÿªÿ©ÿÀÿ¾ÿ´ÿ³ÿ»ÿ¶ÿ£ÿ¾ÿ¦ÿÿ©ÿ¯ÿ¸ÿ²ÿ±ÿ·ÿ¾ÿÆÿ¹ÿ®ÿ³ÿ´ÿ±ÿ±ÿªÿ¨ÿ®ÿ¶ÿÇÿ»ÿÄÿ²ÿÂÿ¹ÿµÿ¸ÿ¬ÿÿ«ÿ¹ÿ¯ÿ´ÿ§ÿ·ÿ¼ÿµÿ¸ÿ¿ÿ¶ÿ¨ÿÿ¤ÿ¢ÿ¼ÿµÿ¨ÿ«ÿ¹ÿ·ÿ¤ÿ¯ÿ»ÿ³ÿºÿµÿ­ÿ¬ÿ­ÿ¬ÿ²ÿÃÿ¿ÿ®ÿ£ÿ¬ÿ®ÿµÿ¾ÿÁÿ¾ÿ¥ÿÿ³ÿºÿ´ÿ³ÿ¯ÿªÿ¨ÿ¬ÿ³ÿ°ÿªÿ°ÿ¥ÿ©ÿ°ÿ¶ÿ»ÿ¸ÿ¼ÿ¤ÿ­ÿ¤ÿ£ÿ¯ÿ±ÿ®ÿ°ÿ·ÿ¶ÿ§ÿ·ÿ²ÿ©ÿªÿ¯ÿªÿ¡ÿ±ÿ£ÿÿÿ¬ÿ©ÿÿÿÿÿÿÿÿÿÿÿÿÿÿÿÿÿÿ¥ÿÿÿ~ÿiÿqÿ|ÿÿÿÿÿÿÿÿÿtÿmÿnÿ¸ÿ³ÿ´ÿ¤ÿ¬ÿªÿ¦ÿ­ÿ¸ÿ´ÿ¡ÿ¨ÿÿ¨ÿ¬ÿ£ÿÿÿªÿÀÿµÿ¶ÿ§ÿ¤ÿ¥ÿ§ÿ¨ÿ£ÿÿ­ÿ­ÿ¥ÿÿ£ÿ¢ÿÿªÿµÿÄÿ¡ÿ®ÿ¤ÿ¥ÿ¨ÿ­ÿ²ÿ­ÿ¯ÿ³ÿªÿ³ÿ½ÿ´ÿ±ÿ´ÿ«ÿ¬ÿ¨ÿ¶ÿ¸ÿ«ÿ®ÿ°ÿ­ÿ°ÿ·ÿ«ÿ®ÿ¸ÿ¸ÿªÿ²ÿ¼ÿ·ÿ®ÿ®ÿ«ÿ»ÿ°ÿ©ÿÿªÿ²ÿ²ÿ±ÿ¬ÿ³ÿÅÿ­ÿ«ÿ±ÿ·ÿµÿ­ÿ¨ÿ§ÿ¡ÿ¯ÿ¢ÿ¨ÿ¤ÿ¯ÿ¬ÿÿÿ³ÿ«ÿ©ÿ®ÿ­ÿ¡ÿ«ÿµÿ²ÿªÿ¥ÿ¬ÿ·ÿªÿ¸ÿ°ÿ¿ÿÅÿ¹ÿ±ÿ±ÿ¬ÿ¬ÿ¯ÿ­ÿ§ÿ³ÿ°ÿ±ÿ¨ÿ¡ÿ¬ÿ±ÿÿ®ÿ«ÿ±ÿ°ÿ¨ÿ¤ÿ¨ÿ¯ÿ³ÿ­ÿ²ÿ¯ÿ¡ÿ¶ÿÅÿ¾ÿ¶ÿ´ÿ¯ÿ¯ÿ¸ÿ­ÿ°ÿºÿ¨ÿ³ÿ¬ÿ¬ÿ«ÿ§ÿ¬ÿ©ÿ²ÿ«ÿ§ÿ¦ÿ°ÿ¿ÿ·ÿ°ÿ³ÿ³ÿ¯ÿÿ·ÿ°ÿµÿ­ÿ¯ÿ°ÿ­ÿ¦ÿ ÿ§ÿÁÿ­ÿÃÿ³ÿ¾ÿ«ÿ³ÿ¬ÿ¨ÿ¦ÿ ÿ¦ÿ­ÿ¸ÿ©ÿ®ÿªÿ¯ÿªÿ±ÿ®ÿ¥ÿ¯ÿ¶ÿ´ÿ§ÿ§ÿ²ÿ²ÿ¯ÿ´ÿµÿµÿ±ÿ­ÿ³ÿ¯ÿ£ÿ¬ÿ¯ÿÀÿ·ÿ¬ÿ±ÿ¶ÿµÿ¸ÿ¾ÿ»ÿ±ÿÂÿÿ¨ÿÿªÿµÿ°ÿ¯ÿµÿ±ÿ·ÿ¶ÿ¯ÿ±ÿªÿ¨ÿ°ÿµÿªÿ¨ÿ±ÿ³ÿ¸ÿ¸ÿ¤ÿ«ÿ¥ÿªÿ¨ÿ°ÿ©ÿ«ÿ±ÿµÿ¹ÿ·ÿ¸ÿªÿ¦ÿ²ÿµÿµÿ®ÿ¯ÿ¯ÿ®ÿ³ÿ´ÿ©ÿ©ÿ½ÿ¬ÿ¶ÿ¾ÿ¶ÿ³ÿ¶ÿ¶ÿ´ÿ¶ÿµÿ«ÿ§ÿ¹ÿ³ÿÂÿªÿ¤ÿµÿ²ÿ±ÿ·ÿ»ÿÀÿÂÿºÿÉÿ»ÿ¶ÿÅÿ¥ÿ©ÿ¯ÿ«ÿ®ÿ±ÿ¯ÿ­ÿ¯ÿ®ÿµÿ¹ÿ·ÿ¸ÿ²ÿ¨ÿ¥ÿ­ÿ²ÿµÿ¹ÿ¹ÿ³ÿ³ÿ¢ÿ®ÿÂÿÂÿ®ÿ¯ÿ¶ÿ»ÿÁÿ½ÿ´ÿ­ÿ¬ÿºÿÉÿ³ÿºÿ»ÿ­ÿ¹ÿ«ÿ±ÿ´ÿ¦ÿ§ÿ¯ÿ­ÿ±ÿ¶ÿ¶ÿ¯ÿ¶ÿ·ÿ°ÿ²ÿ·ÿ¿ÿ²ÿ±ÿµÿ³ÿ³ÿ«ÿ®ÿ·ÿ·ÿµÿÿµÿ´ÿ¼ÿ¬ÿ®ÿ²ÿ­ÿ¯ÿ¯ÿ©ÿ³ÿ¼ÿ¶ÿ²ÿÿÿ²ÿ¦ÿ©ÿ¦ÿÿ¥ÿ´ÿ¹ÿ±ÿ¨ÿ«ÿ¯ÿ§ÿ¨ÿ¨ÿ©ÿ¨ÿ¦ÿ°ÿ²ÿ´ÿ±ÿ±ÿ·ÿ¸ÿ·ÿ­ÿªÿ¶ÿ®ÿ½ÿ´ÿ¤ÿ¯ÿ´ÿ±ÿ·ÿÆÿ¶ÿ¥ÿ²ÿµÿ¸ÿºÿ¹ÿ´ÿ£ÿ®ÿ®ÿ»ÿ±ÿÿ¡ÿ«ÿ¥ÿÿÿ«ÿ·ÿ¸ÿ©ÿ½ÿ´ÿ½ÿ´ÿ¥ÿµÿ¬ÿ®ÿ»ÿºÿ­ÿ¥ÿªÿ¯ÿ°ÿ°ÿÿ°ÿ±ÿ²ÿ¤ÿµÿ­ÿ²ÿ·ÿ°ÿ½ÿ¹ÿ©ÿ®ÿ¹ÿ³ÿ¶ÿÄÿ¦ÿ¶ÿ¬ÿ«ÿºÿºÿ³ÿ¸ÿ²ÿ°ÿ²ÿ´ÿ¯ÿµÿ¸ÿªÿ±ÿ±ÿ¨ÿÀÿÿ¯ÿ©ÿ¥ÿ¥ÿ¼ÿ¿ÿ®ÿªÿ°ÿ¿ÿÂÿ·ÿ¶ÿ¹ÿ»ÿ¶ÿ©ÿµÿ«ÿªÿ·ÿ¡ÿ®ÿ¥ÿ³ÿ¶ÿ³ÿ¼ÿ¶ÿ­ÿ¦ÿªÿ²ÿ©ÿ­ÿ¨ÿ­ÿ©ÿºÿ£ÿ½ÿ¼ÿªÿªÿ­ÿ®ÿ ÿ¨ÿ±ÿ­ÿ¢ÿ£ÿ´ÿ´ÿªÿ§ÿµÿªÿ«ÿ²ÿÿ­ÿÿ²ÿ¦ÿ©ÿ¤ÿ¤ÿÿÿ¤ÿÿÿÿÿ¨ÿ³ÿ·ÿ¹ÿ ÿ³ÿ¤ÿÿÿÿ¢ÿÿÿÿ¨ÿ§ÿ¢ÿÿ¡ÿ©ÿ¢ÿ ÿ ÿ¤ÿ¬ÿÿÿ¥ÿ¶ÿGÿdÿÿ¨ÿ¨ÿ³ÿ°ÿÿ¡ÿ¶ÿÀÿ¯ÿÿ¥ÿ ÿ§ÿªÿÿÿÿ©ÿÿ«ÿ±ÿÿÿ°ÿ£ÿÿ£ÿ¡ÿÿ¢ÿ©ÿ¢ÿ¤ÿ¡ÿ¥ÿ¬ÿ£ÿÿÿ¬ÿ®ÿÿ¡ÿ¦ÿ·ÿÿ´ÿ©ÿ³ÿ¼ÿ¤ÿÿ¨ÿ¡ÿ¢ÿ©ÿ§ÿ¨ÿ©ÿ°ÿ·ÿ®ÿ£ÿ³ÿ¥ÿÀÿ¬ÿ¸ÿ·ÿ°ÿ¼ÿ»ÿ·ÿºÿ¹ÿ¬ÿ«ÿ¼ÿ¹ÿ¬ÿ·ÿ³ÿ©ÿÿªÿ¤ÿ¢ÿ´ÿ¡ÿÃÿÿ¿ÿ­ÿªÿ¼ÿ¶ÿ£ÿ¦ÿ¦ÿ³ÿ¼ÿ°ÿ¬ÿ±ÿªÿ¬ÿ©ÿ¦ÿ ÿ§ÿ¬ÿ«ÿ³ÿ¬ÿ¥ÿ®ÿ½ÿ°ÿµÿÀÿ¿ÿªÿ©ÿ¶ÿ¶ÿ«ÿ«ÿ¬ÿ¯ÿ·ÿ¶ÿ¶ÿ®ÿ°ÿ³ÿ¹ÿ¦ÿ¶ÿ³ÿ³ÿ®ÿ¢ÿµÿ¢ÿ¬ÿ¯ÿ¾ÿ¾ÿµÿ¿ÿ·ÿºÿ³ÿ°ÿ²ÿ®ÿ±ÿ²ÿ²ÿ±ÿ°ÿ³ÿ¸ÿ«ÿÆÿ¼ÿ³ÿÀÿ®ÿ¼ÿ¢ÿ±ÿ¿ÿ¼ÿ§ÿ«ÿ¯ÿµÿ¶ÿ«ÿ¥ÿ¤ÿ¬ÿ»ÿ·ÿ¥ÿªÿ¼ÿµÿÿxÿ¤ÿ±ÿ¢ÿ¬ÿ¬ÿ·ÿÀÿ¬ÿ«ÿ·ÿ²ÿ¼ÿ¶ÿ²ÿ°ÿ²ÿ²ÿÄÿ·ÿ¤ÿ¥ÿ±ÿ·ÿ¯ÿ­ÿ¹ÿÁÿ½ÿ²ÿ¬ÿµÿ³ÿ©ÿµÿ®ÿ°ÿ¹ÿ°ÿÀÿ»ÿ¼ÿ¯ÿ©ÿ°ÿ¹ÿ²ÿ±ÿ¨ÿ®ÿ³ÿÁÿÄÿÀÿ¾ÿºÿ¼ÿµÿ¬ÿ²ÿ¡ÿÿ·ÿ´ÿ¦ÿ°ÿ¶ÿ²ÿ¯ÿÀÿ®ÿ¯ÿ³ÿ¸ÿ²ÿ²ÿ¯ÿ¬ÿ±ÿ·ÿµÿ´ÿ¦ÿÿ©ÿ±ÿ³ÿ³ÿ­ÿ®ÿ­ÿ¡ÿ¥ÿ¶ÿªÿ¡ÿ¦ÿ®ÿ£ÿ¸ÿºÿ«ÿ¦ÿ¬ÿ¢ÿ¸ÿµÿ¦ÿÍÿ¨ÿ£ÿ§ÿ§ÿ¡ÿ«ÿ®ÿ¬ÿ«ÿ´ÿ²ÿ¯ÿ®ÿ®ÿ´ÿ±ÿ¤ÿÿÿ²ÿ¬ÿ©ÿ¡ÿ¨ÿ¦ÿ±ÿ«ÿ¬ÿµÿªÿºÿ¥ÿ³ÿ¥ÿ§ÿ ÿ¯ÿ§ÿ§ÿÿ¥ÿ°ÿ¹ÿ¿ÿ°ÿ®ÿµÿ¦ÿ ÿ¦ÿ¦ÿªÿ°ÿ¯ÿ¯ÿ­ÿ§ÿªÿµÿ¹ÿÿ°ÿ³ÿÁÿ¯ÿ·ÿÅÿ«ÿ¯ÿ³ÿÿ»ÿ»ÿÿªÿ²ÿ¶ÿºÿ±ÿÌÿ½ÿ¼ÿÂÿ³ÿ©ÿ­ÿ´ÿ·ÿ«ÿ«ÿ»ÿ¹ÿ´ÿ´ÿ²ÿ´ÿºÿ¶ÿ±ÿºÿÀÿ·ÿ¸ÿºÿ»ÿ°ÿ²ÿµÿ®ÿÿ´ÿ­ÿ¾ÿ´ÿ¬ÿ­ÿ·ÿ´ÿ¶ÿ·ÿ²ÿ«ÿ­ÿ·ÿ­ÿªÿ­ÿºÿºÿ²ÿ²ÿ»ÿÀÿ¸ÿ»ÿ»ÿ·ÿ´ÿ¦ÿ¯ÿ½ÿ±ÿºÿ¸ÿ¹ÿ®ÿªÿÿ¶ÿ¤ÿ±ÿ¶ÿµÿ¹ÿÁÿ¦ÿªÿ¿ÿÿ¡ÿ¬ÿ¬ÿ±ÿ³ÿ¥ÿ¯ÿ­ÿ­ÿ²ÿ·ÿ¾ÿ»ÿ¬ÿ®ÿ¹ÿ­ÿ®ÿ¹ÿªÿ§ÿ«ÿ¶ÿ²ÿ¨ÿ«ÿ¢ÿ¨ÿ°ÿ¤ÿÿ¹ÿ½ÿ¯ÿ¸ÿ¬ÿ·ÿ©ÿ£ÿ¤ÿÀÿ®ÿºÿ¶ÿ®ÿ ÿ¤ÿ¬ÿ´ÿ´ÿªÿ­ÿ®ÿ°ÿ©ÿ«ÿ¨ÿªÿ®ÿ°ÿ´ÿ¬ÿ§ÿ±ÿ»ÿ¼ÿ²ÿ©ÿ·ÿ³ÿºÿ´ÿ®ÿ´ÿ±ÿ½ÿ·ÿ±ÿ¶ÿ¬ÿ¦ÿ®ÿµÿÆÿ¶ÿ¡ÿªÿÿ¥ÿ«ÿ¯ÿ±ÿ§ÿ¤ÿ´ÿÿ¤ÿ®ÿ°ÿ®ÿ­ÿ½ÿ±ÿ­ÿ¯ÿ¯ÿ·ÿºÿ¯ÿ¥ÿ¨ÿ¬ÿ£ÿ£ÿ¯ÿ­ÿ³ÿ©ÿ¦ÿµÿ°ÿ©ÿµÿÿ©ÿ¯ÿ²ÿ®ÿ¤ÿ²ÿ¦ÿÿ¯ÿÿ¹ÿÊÿ±ÿµÿ½ÿ§ÿ¤ÿ§ÿ§ÿµÿ©ÿ£ÿÿ§ÿ§ÿ©ÿ¥ÿ¨ÿ¨ÿ¬ÿ®ÿ®ÿ§ÿ¡ÿ©ÿ¦ÿ ÿ¦ÿ«ÿ°ÿ²ÿ¤ÿÿ²ÿ«ÿÿÿÿªÿ·ÿ¸ÿ¡ÿ±ÿÿ¦ÿÿ²ÿ®ÿ£ÿ©ÿ«ÿ³ÿºÿ§ÿ·ÿ¿ÿÈÿÁÿ¦ÿ«ÿ¸ÿ²ÿ±ÿºÿÿ«ÿ°ÿ¶ÿ®ÿ®ÿ¯ÿ¬ÿ¼ÿ·ÿ°ÿ§ÿ¢ÿ±ÿ±ÿ¬ÿªÿ¸ÿ¶ÿ´ÿ¦ÿ³ÿ¦ÿÿÿ¥ÿ¸ÿ¤ÿ¡ÿ¯ÿ¤ÿ©ÿ¥ÿ¦ÿ¶ÿªÿ·ÿ¡ÿ¯ÿªÿ¢ÿ±ÿ®ÿ°ÿ«ÿ«ÿ±ÿ®ÿ¬ÿ°ÿ¬ÿ®ÿ®ÿ¨ÿ»ÿ¸ÿµÿ°ÿ¬ÿ±ÿ¯ÿ®ÿµÿ¹ÿ·ÿ¶ÿ³ÿªÿ£ÿ­ÿ»ÿ¯ÿªÿ±ÿ¹ÿ«ÿ¸ÿ¶ÿ®ÿ¤ÿ»ÿ±ÿªÿ¶ÿ³ÿ¯ÿ¡ÿ³ÿ§ÿ·ÿÊÿ´ÿ·ÿ½ÿ¬ÿ­ÿªÿÿ¥ÿ²ÿ¼ÿ¤ÿªÿ¯ÿ­ÿªÿ¡ÿ¯ÿ°ÿ¡ÿ¤ÿ±ÿ±ÿ§ÿ£ÿ©ÿ°ÿµÿ´ÿ·ÿ¼ÿ¬ÿªÿ³ÿ¶ÿ½ÿ±ÿ®ÿ¬ÿ¬ÿ¥ÿ­ÿ°ÿ®ÿ·ÿµÿ²ÿ²ÿ¬ÿ¾ÿÿ°ÿµÿ­ÿ±ÿµÿ¿ÿ´ÿ¢ÿ«ÿ®ÿ«ÿ­ÿ¯ÿ®ÿ«ÿ§ÿ´ÿ¯ÿ«ÿ°ÿ²ÿ³ÿ®ÿ¨ÿ¨ÿ¦ÿÿÿ©ÿ«ÿ·ÿ²ÿ²ÿ·ÿ´ÿ¶ÿ¥ÿ«ÿ¯ÿ¶ÿªÿ²ÿ´ÿ©ÿ®ÿ¹ÿ¤ÿ¸ÿ¶ÿ ÿ¬ÿ»ÿ¤ÿµÿ©ÿ²ÿºÿ»ÿ£ÿ½ÿ¹ÿ±ÿ­ÿ¡ÿ±ÿ¸ÿ§ÿ²ÿ»ÿ®ÿ¦ÿ£ÿ«ÿ´ÿ®ÿ©ÿªÿ³ÿ»ÿ¹ÿ±ÿ¬ÿ²ÿµÿ³ÿ²ÿ£ÿkÿ2ÿVÿ ÿ¨ÿ¯ÿ¤ÿ¶ÿ¢ÿ®ÿ¿ÿ£ÿ¡ÿÿ¿ÿ³ÿÿÅÿ¼ÿ¬ÿ¶ÿ©ÿµÿºÿ¥ÿ¤ÿ°ÿ°ÿ¤ÿÿ%ÿþþÿÿyÿ¬ÿ¯ÿ±ÿ«ÿ¶ÿ·ÿ¯ÿ±ÿ³ÿ·ÿ±ÿ¥ÿªÿ¶ÿ©ÿ±ÿ´ÿ´ÿ´ÿ·ÿÅÿ²ÿ²ÿ£ÿ²ÿ±ÿ¶ÿ­ÿ­ÿÿZÿÿÿªÿ¦ÿ¸ÿ©ÿ­ÿ±ÿ³ÿ³ÿ¶ÿ·ÿ³ÿ¤ÿÿ¨ÿ¨ÿ®ÿ³ÿ­ÿ¸ÿ»ÿ±ÿ´ÿ¶ÿµÿ°ÿ©ÿ­ÿ¬ÿ®ÿ­ÿ³ÿ¹ÿ±ÿ§ÿ©ÿ¿ÿ·ÿ²ÿ¸ÿ«ÿ§ÿ®ÿ»ÿ´ÿ±ÿ°ÿ¶ÿ¾ÿªÿÿ­ÿ°ÿ²ÿ­ÿªÿ«ÿ³ÿ¸ÿ³ÿ°ÿ³ÿ±ÿ·ÿ±ÿ¥ÿ­ÿºÿ¾ÿÁÿÂÿ»ÿ³ÿ·ÿ¶ÿ±ÿ¸ÿ­ÿ»ÿ¬ÿ§ÿºÿÈÿ½ÿ±ÿÄÿ¬ÿºÿ¥ÿ­ÿ¬ÿ»ÿÿ¬ÿÿ¼ÿ¯ÿ»ÿ®ÿ¯ÿÿ­ÿÁÿ´ÿ±ÿ·ÿ»ÿ¯ÿ¨ÿ¬ÿ´ÿ·ÿºÿÃÿ»ÿ¸ÿ»ÿµÿ¯ÿ­ÿ²ÿ¹ÿ¾ÿ»ÿ¸ÿ¯ÿ¦ÿªÿµÿµÿµÿ½ÿ±ÿ¥ÿ°ÿ´ÿ¸ÿÃÿ ÿ±ÿÀÿ¶ÿ²ÿ´ÿ»ÿÉÿ³ÿ¯ÿ·ÿ·ÿ·ÿ°ÿ«ÿ­ÿÿÿ³ÿ­ÿ®ÿÆÿ¹ÿ«ÿµÿ·ÿ¬ÿ¶ÿ±ÿÁÿ¨ÿ²ÿÆÿ¸ÿ½ÿÁÿºÿ±ÿÿ»ÿ§ÿ­ÿ­ÿ¬ÿ«ÿ¬ÿ´ÿ´ÿ³ÿ³ÿ¨ÿ£ÿ«ÿ¸ÿ·ÿ¬ÿ¯ÿµÿ³ÿ­ÿ§ÿ³ÿ±ÿ³ÿµÿ·ÿ¸ÿ¨ÿ¼ÿ±ÿÿ´ÿ¿ÿ±ÿ²ÿÿËÿ´ÿ¯ÿ¿ÿÃÿ­ÿ¹ÿ»ÿ³ÿ¬ÿµÿ´ÿ±ÿªÿÿ§ÿ­ÿ§ÿÿ¢ÿ³ÿ¬ÿ²ÿ·ÿ¨ÿ´ÿºÿ¬ÿ¯ÿ¸ÿ½ÿ«ÿ·ÿ±ÿ¨ÿºÿ³ÿªÿªÿ·ÿ­ÿªÿ´ÿ¸ÿºÿ·ÿµÿ·ÿ²ÿ¯ÿ­ÿ¢ÿ£ÿ®ÿ»ÿ¼ÿ³ÿ¶ÿÂÿ¹ÿ¨ÿ¸ÿ²ÿ·ÿÀÿ®ÿ¨ÿ¢ÿªÿ¥ÿ­ÿ·ÿ³ÿ£ÿ¬ÿ©ÿ²ÿ­ÿ²ÿ¶ÿ³ÿ¼ÿÃÿÀÿ·ÿ±ÿ°ÿ´ÿ«ÿ»ÿ¬ÿ¯ÿ¦ÿ´ÿ¾ÿ¸ÿºÿÀÿ¸ÿ½ÿÆÿ²ÿªÿ§ÿ±ÿ·ÿÅÿÄÿ·ÿ·ÿ·ÿ¯ÿ°ÿªÿ©ÿ·ÿ´ÿ¸ÿ³ÿÂÿ®ÿºÿ¸ÿ®ÿ­ÿ¶ÿ½ÿ¬ÿ±ÿ¾ÿ´ÿ³ÿ±ÿ¹ÿµÿ³ÿÃÿÆÿÁÿ¸ÿºÿ±ÿ¡ÿ©ÿ¸ÿ°ÿ¨ÿ²ÿ©ÿ±ÿ¤ÿÿ½ÿÃÿ½ÿ²ÿ²ÿÿÿ¨ÿ¿ÿ¹ÿ¼ÿ¬ÿ°ÿ£ÿ¦ÿ­ÿ¬ÿ³ÿ½ÿ¹ÿ±ÿ²ÿ³ÿ¯ÿ°ÿ¬ÿ³ÿ­ÿ¦ÿ±ÿ´ÿÂÿ§ÿ§ÿÈÿ¥ÿ¦ÿ³ÿ«ÿ´ÿºÿÂÿÆÿ¸ÿ²ÿ¯ÿ¬ÿªÿ©ÿ²ÿ¯ÿ¢ÿ­ÿ¶ÿ®ÿ±ÿ¼ÿ°ÿÁÿ·ÿÿ ÿ¶ÿËÿÆÿ°ÿ´ÿ²ÿ¨ÿ®ÿ©ÿ«ÿ´ÿ«ÿ§ÿ³ÿ²ÿÿ¯ÿÁÿ¬ÿ±ÿÁÿ®ÿ¦ÿ«ÿ¡ÿ ÿ¥ÿ¢ÿ¯ÿ³ÿ¦ÿ¡ÿÿ¥ÿ«ÿ£ÿ¢ÿ£ÿÿÿÿÿÿ¨ÿÿ¡ÿ¢ÿ²ÿ§ÿ¬ÿÿ£ÿÿ©ÿªÿÿÿ¢ÿ¡ÿ«ÿ¬ÿÿÿ©ÿ¤ÿ£ÿ©ÿ ÿ¡ÿ§ÿ§ÿ­ÿ«ÿ©ÿªÿÿ ÿ«ÿ¬ÿ³ÿ²ÿ¯ÿ§ÿ¡ÿ¨ÿ©ÿÿÿ°ÿ·ÿ¡ÿ±ÿ¥ÿÿ ÿ¢ÿÿÿ¤ÿªÿ¶ÿ²ÿ¸ÿ¸ÿ¨ÿ¢ÿÿÿ´ÿ²ÿ¬ÿ¤ÿ¨ÿ®ÿ©ÿ¦ÿ¡ÿ¡ÿ¬ÿ§ÿÿ´ÿ§ÿÿÿ©ÿµÿ®ÿ¨ÿ¨ÿÿÿ¤ÿÿ«ÿ¨ÿªÿÿ²ÿ¨ÿ®ÿ¤ÿÿ±ÿ¯ÿ¢ÿ¨ÿ®ÿ´ÿ¼ÿ½ÿºÿ©ÿÿ¥ÿ¨ÿ´ÿÿÿµÿ©ÿ¼ÿºÿªÿ«ÿ¨ÿ¯ÿ¯ÿ¬ÿ³ÿ³ÿ¯ÿ°ÿ«ÿ¢ÿ­ÿ»ÿÂÿ¿ÿÿÌÿ¦ÿ¬ÿ«ÿ±ÿ¶ÿ¼ÿÄÿ½ÿ±ÿ®ÿ±ÿ¸ÿ³ÿ¶ÿ¤ÿ®ÿ²ÿ ÿ¶ÿµÿ¯ÿ¨ÿ²ÿ·ÿ´ÿ¬ÿ¯ÿ»ÿ¶ÿ¬ÿ°ÿ£ÿµÿ³ÿ»ÿ·ÿ¶ÿÄÿÀÿ¹ÿ½ÿ´ÿ­ÿ®ÿ«ÿ¯ÿ®ÿ©ÿ´ÿ´ÿ«ÿ­ÿÿ°ÿ£ÿ²ÿ·ÿªÿ³ÿªÿÄÿ»ÿ¶ÿ»ÿ±ÿ®ÿ°ÿ·ÿ»ÿ²ÿÅÿ´ÿ©ÿ®ÿ®ÿ©ÿ³ÿ´ÿ¨ÿ¯ÿ»ÿ¶ÿ°ÿ©ÿÿ¬ÿ°ÿ©ÿ´ÿ¼ÿÍÿ¨ÿ¬ÿ¯ÿ¯ÿÿÿ§ÿµÿ»ÿµÿ¯ÿ ÿ¦ÿ±ÿºÿºÿ¨ÿ«ÿ³ÿ°ÿ´ÿ·ÿ°ÿ²ÿ¹ÿ¶ÿ±ÿ§ÿ¦ÿ¡ÿ¶ÿ¶ÿ ÿ­ÿ¨ÿ½ÿ¸ÿ¥ÿ ÿ§ÿªÿ§ÿ²ÿ¹ÿ¨ÿªÿ©ÿ£ÿªÿ°ÿµÿ¸ÿ´ÿµÿ°ÿ¸ÿ»ÿ¸ÿ¼ÿ°ÿ¨ÿµÿ²ÿ³ÿÂÿ§ÿÿ¢ÿ¯ÿ±ÿ±ÿ°ÿ³ÿ¸ÿ¸ÿ·ÿ«ÿ±ÿ°ÿ¢ÿ²ÿ¸ÿ¬ÿµÿµÿ®ÿ¥ÿ­ÿ¹ÿ§ÿÿ¦ÿ´ÿºÿ¨ÿÿ¤ÿ©ÿ«ÿ¾ÿ¹ÿ¬ÿ«ÿ®ÿ¯ÿ°ÿ±ÿ¬ÿ ÿÂÿ¯ÿ¶ÿ»ÿ¸ÿÁÿ¸ÿ®ÿµÿ¸ÿ³ÿµÿ¼ÿ¨ÿµÿµÿ³ÿ¯ÿ§ÿ­ÿ¨ÿªÿ¶ÿ¸ÿ³ÿ©ÿ³ÿ¶ÿÁÿ²ÿ³ÿ¨ÿªÿ­ÿ®ÿ¸ÿ¹ÿ¨ÿ¡ÿ´ÿ¶ÿ´ÿÇÿ°ÿ³ÿ¯ÿ¬ÿ¦ÿªÿ©ÿ ÿ¨ÿ²ÿ©ÿ«ÿ°ÿ²ÿ«ÿ°ÿ²ÿ¼ÿÃÿ´ÿ©ÿ±ÿµÿ±ÿ²ÿÿ§ÿºÿÿ­ÿ©ÿ°ÿ³ÿ¯ÿ¬ÿªÿ¯ÿ¿ÿ³ÿ³ÿºÿ­ÿ±ÿ«ÿ¦ÿ¦ÿ«ÿ¾ÿÆÿ­ÿ§ÿ¨ÿ¯ÿ°ÿ±ÿ·ÿ®ÿ®ÿ°ÿªÿªÿ´ÿ®ÿ·ÿ·ÿÿ³ÿ®ÿ­ÿ©ÿ¯ÿ¶ÿ®ÿ¤ÿªÿ¤ÿÿ¢ÿ£ÿ²ÿ¤ÿµÿ°ÿªÿ°ÿ·ÿ½ÿ»ÿµÿÆÿ¶ÿ¸ÿ­ÿ¦ÿ³ÿ¶ÿ½ÿÈÿºÿ·ÿ¯ÿ²ÿÿ¬ÿ±ÿ¼ÿ¸ÿªÿ¦ÿ²ÿºÿ»ÿ°ÿµÿ´ÿ¹ÿÿ¡ÿ¢ÿªÿ·ÿ±ÿ¦ÿ¯ÿÿ¯ÿÿÀÿ±ÿ´ÿ°ÿ§ÿ¦ÿªÿ²ÿ¨ÿ¦ÿ®ÿ¹ÿ­ÿ¬ÿ±ÿ¯ÿ«ÿ­ÿ³ÿ¹ÿÉÿ¶ÿ¾ÿ­ÿ©ÿ¬ÿ³ÿ»ÿ¾ÿ·ÿ¯ÿ§ÿ·ÿ´ÿ¿ÿ»ÿ¯ÿ®ÿ³ÿ®ÿ«ÿÁÿÆÿ¤ÿµÿªÿ¥ÿ¬ÿªÿ©ÿ±ÿ¹ÿ²ÿ´ÿ«ÿ±ÿ¯ÿ­ÿ¯ÿ¶ÿ·ÿ·ÿÀÿ»ÿ¼ÿ¶ÿ²ÿ¤ÿªÿ¯ÿ¦ÿ¨ÿµÿ¯ÿ»ÿ²ÿµÿ¶ÿ©ÿÿÿÿ«ÿ¤ÿ¦ÿ¢ÿ­ÿ¸ÿªÿªÿ³ÿ·ÿµÿ³ÿ¶ÿ¯ÿ·ÿ´ÿ´ÿ¦ÿ§ÿ¯ÿ¯ÿ°ÿ·ÿ·ÿ´ÿ°ÿ¶ÿ±ÿ°ÿ§ÿÿ¢ÿ«ÿ¹ÿªÿ¯ÿ²ÿªÿ«ÿªÿ«ÿ±ÿ¯ÿ²ÿºÿ¸ÿ¨ÿ¦ÿ«ÿµÿ¯ÿÿ­ÿ°ÿÆÿ³ÿ¿ÿ¶ÿ´ÿµÿ¸ÿ»ÿ«ÿ®ÿ¼ÿ½ÿ´ÿ²ÿ¢ÿÿÿÿ³ÿ£ÿºÿ¹ÿ ÿÿÿÿÿÿ ÿÿÿÿÿÿÿÿ¢ÿ ÿ«ÿ£ÿÿÿÿÿsÿgÿzÿÿÿÿÿÿÿÿÿzÿpÿhÿ§ÿ°ÿ´ÿ¦ÿ­ÿ­ÿ¦ÿ¯ÿºÿ ÿÿ¬ÿ©ÿ¢ÿ¢ÿ ÿÿÿ¤ÿ¹ÿ­ÿ¾ÿ®ÿ§ÿ£ÿ¤ÿ°ÿ°ÿÿ±ÿ®ÿ·ÿ¬ÿ«ÿ¬ÿ¢ÿ±ÿ°ÿ³ÿ¤ÿÂÿ¬ÿ¡ÿ¥ÿ¨ÿ¬ÿ®ÿªÿµÿªÿ§ÿ»ÿ¸ÿªÿ«ÿªÿÀÿ®ÿ ÿµÿ¶ÿªÿ²ÿºÿ²ÿ¶ÿ¶ÿ¨ÿ¯ÿµÿªÿ²ÿ¾ÿ¸ÿ«ÿ±ÿ´ÿºÿ±ÿÀÿ´ÿ°ÿ¯ÿ°ÿ·ÿ¬ÿ²ÿ½ÿ¥ÿ§ÿ±ÿ°ÿ¬ÿ®ÿ­ÿ¢ÿ£ÿÂÿ°ÿÿ¿ÿ»ÿ­ÿ«ÿ­ÿ²ÿ¼ÿ¦ÿ©ÿ´ÿÿ¦ÿ¸ÿºÿ³ÿ±ÿ¨ÿ±ÿ ÿ½ÿ²ÿµÿ¯ÿ«ÿ«ÿªÿ¸ÿ¾ÿ¬ÿ¨ÿ¤ÿ­ÿ­ÿ¯ÿ¨ÿÿ¨ÿ¸ÿ¬ÿ°ÿ§ÿºÿ§ÿ¢ÿ­ÿ°ÿ¬ÿ«ÿ¡ÿ¸ÿ£ÿ±ÿ±ÿ¬ÿ¶ÿ·ÿ³ÿ­ÿ¥ÿ±ÿ³ÿ³ÿ¥ÿªÿºÿÀÿ±ÿ ÿ¡ÿ¨ÿ¡ÿªÿ¼ÿ¦ÿÿÿ°ÿ¸ÿ°ÿ¬ÿ³ÿ¸ÿªÿ¬ÿ¢ÿ¶ÿ´ÿ¸ÿ²ÿ¯ÿªÿÿ¥ÿµÿ§ÿ­ÿ¦ÿ¨ÿ ÿÿÿ¤ÿ¨ÿ¤ÿ¬ÿ°ÿªÿ¬ÿµÿ§ÿ®ÿ¹ÿ¿ÿ¸ÿ«ÿ±ÿ²ÿ²ÿ«ÿµÿ§ÿºÿ·ÿ´ÿ¬ÿ®ÿ°ÿ£ÿ±ÿ·ÿ«ÿ«ÿ¶ÿ¸ÿ¼ÿ¹ÿ»ÿ´ÿ©ÿ±ÿ·ÿ¯ÿºÿ°ÿ»ÿ ÿ©ÿ³ÿ³ÿ³ÿ·ÿºÿºÿ»ÿ´ÿ¡ÿ³ÿ¤ÿ§ÿ¥ÿ¦ÿ§ÿ§ÿ¯ÿºÿ¹ÿ½ÿ¤ÿ¯ÿÃÿ­ÿ·ÿ±ÿ®ÿµÿ¹ÿ¸ÿ¸ÿ¶ÿ®ÿ°ÿ ÿ±ÿ·ÿºÿ­ÿ­ÿ­ÿ©ÿ¬ÿ±ÿ¶ÿ®ÿ¿ÿ»ÿ»ÿ¸ÿ¿ÿ±ÿ¬ÿªÿ²ÿ¸ÿ´ÿ¹ÿ§ÿ³ÿ¼ÿ¸ÿ¬ÿªÿ±ÿ®ÿ²ÿÀÿÇÿÅÿÁÿ±ÿ·ÿºÿ¯ÿ©ÿ¡ÿ¸ÿ·ÿ­ÿ«ÿ®ÿ®ÿ¯ÿµÿ©ÿ¬ÿ³ÿ½ÿÂÿ±ÿ¡ÿ«ÿ²ÿ´ÿ¾ÿ¿ÿ±ÿ¯ÿ¹ÿ­ÿ·ÿ³ÿ­ÿ®ÿ¬ÿ¦ÿ­ÿµÿ´ÿ°ÿ§ÿÿªÿºÿ¯ÿ¹ÿ²ÿ¬ÿ¹ÿ®ÿ«ÿ¦ÿ¦ÿ®ÿ«ÿ ÿ¥ÿ²ÿ¼ÿ«ÿ¤ÿÃÿ¯ÿ©ÿ½ÿ³ÿ¸ÿµÿ²ÿ¸ÿ´ÿ¬ÿ«ÿ¹ÿ¹ÿ¼ÿ¦ÿ«ÿ¯ÿ¸ÿ°ÿ³ÿÀÿºÿ«ÿ­ÿ³ÿ¸ÿ¢ÿÿ¯ÿ­ÿ£ÿ ÿ¬ÿ¤ÿ©ÿ«ÿ²ÿºÿ¸ÿµÿ±ÿªÿ°ÿµÿ¨ÿ®ÿ²ÿ²ÿ²ÿ¦ÿ§ÿ«ÿ¤ÿ©ÿ·ÿ¶ÿ­ÿ¡ÿ°ÿÿ¶ÿ¢ÿ®ÿªÿ®ÿÀÿºÿ¸ÿÂÿµÿ¢ÿ©ÿ´ÿ¼ÿÃÿ»ÿ»ÿ§ÿ¨ÿ´ÿ·ÿ²ÿÿ£ÿ°ÿ·ÿ­ÿ£ÿ°ÿ¦ÿ¬ÿ®ÿÂÿÿÄÿÿªÿ½ÿ²ÿ°ÿ¿ÿ²ÿªÿ«ÿ§ÿ¨ÿ«ÿ±ÿ§ÿ¸ÿ´ÿ¿ÿ²ÿ¸ÿ¶ÿÎÿÃÿ¶ÿ¹ÿ½ÿºÿ²ÿ«ÿ³ÿ¸ÿ¶ÿ­ÿ¶ÿ·ÿÿ®ÿÂÿ±ÿ²ÿ²ÿµÿ­ÿ®ÿ°ÿ­ÿ¸ÿ»ÿ­ÿ­ÿ´ÿ¯ÿµÿ³ÿ¾ÿ¬ÿÿ§ÿ®ÿ¯ÿ¬ÿ£ÿ¡ÿ­ÿ¸ÿ¾ÿ¼ÿ±ÿ²ÿ®ÿ¯ÿªÿ±ÿ²ÿ«ÿ´ÿ«ÿ´ÿ·ÿ³ÿÂÿºÿ©ÿ«ÿ´ÿ¼ÿ¬ÿ«ÿÂÿºÿ¢ÿ£ÿÿµÿÅÿ¹ÿ¨ÿ¢ÿ¯ÿ·ÿ¨ÿ­ÿ¸ÿ¬ÿ¦ÿ°ÿ°ÿ¢ÿ ÿ·ÿ²ÿ©ÿ´ÿ¤ÿ®ÿÿ«ÿ¦ÿ¦ÿÿÿ­ÿ²ÿ¯ÿ¬ÿÿÿ¡ÿÿ§ÿªÿ½ÿÿ«ÿÿÿ£ÿ£ÿÿ©ÿ¢ÿ¥ÿ©ÿ§ÿ¡ÿÿÿ¦ÿ®ÿ§ÿ§ÿÿÿ§ÿ¬ÿ¦ÿ¤ÿÿÿÿ¥ÿ¨ÿ¦ÿªÿ£ÿ¡ÿ¤ÿ¡ÿ«ÿ©ÿÿÿ¤ÿÿÿÿ´ÿ¬ÿ ÿ¢ÿ¯ÿ¢ÿ©ÿÿÿ¦ÿ¦ÿ¡ÿÿÿ¨ÿ©ÿ¢ÿÿ£ÿ§ÿªÿÿÿ¥ÿ¼ÿ¤ÿ°ÿ´ÿºÿ­ÿ²ÿ²ÿÿ£ÿ°ÿ¡ÿÿ«ÿ¬ÿ¤ÿ©ÿ¡ÿ®ÿ¤ÿ§ÿ¤ÿ®ÿ²ÿ¡ÿ®ÿ¡ÿ´ÿ°ÿ°ÿ»ÿ¶ÿ«ÿºÿ¼ÿ§ÿ¤ÿ«ÿ°ÿ¶ÿ²ÿµÿªÿ¢ÿ¯ÿ¾ÿªÿÿªÿ²ÿ¬ÿ²ÿÂÿÐÿÇÿÂÿºÿ¹ÿ´ÿ½ÿ½ÿ«ÿ­ÿ±ÿ¬ÿ°ÿ´ÿ²ÿ«ÿ°ÿ¦ÿ¬ÿ³ÿ³ÿ¨ÿ±ÿ¹ÿ±ÿ°ÿµÿ·ÿ¯ÿ²ÿ°ÿªÿ«ÿ±ÿ³ÿ¬ÿ¬ÿ°ÿ¤ÿ§ÿ¶ÿ´ÿ´ÿ¦ÿ¥ÿ°ÿ¾ÿ³ÿÿ¢ÿÿ¯ÿ¦ÿ¾ÿ°ÿ±ÿ·ÿ²ÿ¹ÿ¸ÿ¹ÿ»ÿºÿ·ÿ®ÿ³ÿ±ÿ¯ÿ¸ÿ»ÿ°ÿÇÿ¼ÿ¢ÿÀÿ´ÿ·ÿ¤ÿÁÿ½ÿ®ÿ·ÿ°ÿ°ÿ¬ÿ·ÿ³ÿ¦ÿ®ÿÀÿÃÿ½ÿ½ÿ¼ÿÀÿ¹ÿÿ,ÿ]ÿµÿ¼ÿºÿ±ÿ«ÿ³ÿ®ÿÿµÿÃÿÄÿ»ÿ³ÿ°ÿ·ÿ¹ÿºÿ±ÿ«ÿ§ÿ¦ÿ²ÿ°ÿ©ÿ´ÿºÿ¾ÿ²ÿ¯ÿ´ÿ°ÿ¶ÿ»ÿ ÿ®ÿ®ÿÿ°ÿ­ÿ°ÿµÿ¡ÿ¶ÿÁÿ·ÿ«ÿ§ÿ¶ÿ¼ÿ¾ÿµÿ³ÿ¬ÿªÿ®ÿ£ÿ¥ÿªÿ³ÿ¨ÿªÿ¸ÿµÿ¹ÿÁÿ´ÿÿ³ÿ½ÿ±ÿ©ÿ¼ÿ¯ÿµÿ·ÿ±ÿ²ÿ¬ÿ®ÿÀÿ¡ÿ|ÿÿ°ÿ¾ÿ¸ÿÁÿ»ÿ¦ÿ«ÿ«ÿ¯ÿªÿ¬ÿ­ÿ­ÿ¬ÿÿÿ­ÿÄÿ²ÿÿ¦ÿÁÿ¿ÿ»ÿÈÿÀÿ¾ÿ¯ÿ°ÿ²ÿµÿ¯ÿ¯ÿ»ÿ³ÿªÿ»ÿ³ÿ¨ÿ©ÿ¢ÿ¥ÿ£ÿ®ÿ¥ÿ¦ÿ­ÿ¨ÿ±ÿ·ÿ¥ÿ«ÿ·ÿ¥ÿªÿ£ÿ´ÿ±ÿªÿ­ÿ¯ÿ§ÿ¤ÿ§ÿ­ÿ±ÿ²ÿ·ÿ§ÿ£ÿ¥ÿ¦ÿ¢ÿ¦ÿ¬ÿ§ÿ¢ÿ§ÿ³ÿ»ÿ²ÿ­ÿºÿ±ÿÿ¤ÿ²ÿ¯ÿ©ÿ£ÿ§ÿ§ÿ§ÿ³ÿ¶ÿ¥ÿ¡ÿ¯ÿ¯ÿ¸ÿ¬ÿ¬ÿ±ÿ·ÿµÿ§ÿ­ÿ©ÿ¨ÿ±ÿ·ÿ±ÿ±ÿ²ÿªÿ©ÿ­ÿ³ÿ¸ÿ³ÿµÿ²ÿ±ÿ´ÿ«ÿ¶ÿºÿ·ÿ¿ÿ±ÿ¯ÿ³ÿ¯ÿ·ÿ¯ÿ«ÿºÿ±ÿ·ÿ©ÿ¨ÿ¹ÿ°ÿ¸ÿºÿ¶ÿ³ÿ¸ÿºÿ¯ÿ¤ÿ¶ÿÅÿ´ÿ¦ÿ¬ÿ¾ÿÇÿ½ÿºÿ³ÿ¹ÿ°ÿ¨ÿ¼ÿºÿ¹ÿ´ÿ¬ÿÐÿ®ÿ­ÿÿÁÿÂÿ«ÿÅÿÎÿªÿ ÿ©ÿµÿ°ÿ¸ÿ±ÿ¬ÿ®ÿÿÿ§ÿ®ÿ¹ÿ±ÿ£ÿ¨ÿºÿºÿ¹ÿµÿ®ÿ¾ÿºÿ§ÿ°ÿ°ÿ¬ÿ£ÿ¦ÿ ÿ¯ÿºÿºÿ®ÿ°ÿ°ÿ¥ÿ²ÿºÿ¬ÿ¼ÿÿ­ÿ­ÿ¸ÿ§ÿ´ÿÿ´ÿ£ÿ§ÿºÿ¾ÿ¯ÿ¨ÿ¨ÿ®ÿ¨ÿ­ÿ³ÿ¨ÿ¨ÿªÿ¦ÿ¨ÿ¥ÿ©ÿ¶ÿµÿ³ÿºÿ½ÿ¶ÿ¯ÿ¶ÿºÿÁÿÀÿªÿ¾ÿ®ÿ®ÿ©ÿ»ÿ½ÿ®ÿ³ÿ¦ÿÈÿ¹ÿ­ÿ´ÿ¬ÿ±ÿ°ÿ²ÿÿ«ÿÅÿ»ÿ¿ÿ¾ÿ¨ÿ©ÿ¶ÿ¶ÿ´ÿ¹ÿªÿ£ÿ´ÿ½ÿ­ÿ¢ÿ¦ÿ­ÿ·ÿ²ÿ­ÿ°ÿ²ÿ¼ÿªÿ¤ÿºÿ­ÿ¹ÿÃÿ¿ÿ¬ÿ¯ÿ¯ÿ«ÿ¯ÿ²ÿ©ÿÿ¦ÿ³ÿ±ÿ¶ÿ£ÿ»ÿÿ­ÿ©ÿÿ¶ÿ»ÿ®ÿ¢ÿ±ÿ»ÿ¨ÿÿ£ÿ«ÿªÿ­ÿ²ÿ»ÿ½ÿ³ÿ­ÿ¨ÿ¦ÿ®ÿ®ÿ°ÿ°ÿ§ÿ°ÿ¤ÿ®ÿ¶ÿ¦ÿ¨ÿ¬ÿªÿ¨ÿ¯ÿ©ÿÿªÿ°ÿÀÿ¦ÿ³ÿ·ÿ§ÿ¦ÿ±ÿªÿ¿ÿÄÿ´ÿ¢ÿ§ÿµÿ²ÿµÿµÿ§ÿ±ÿ¾ÿ²ÿªÿ»ÿ¸ÿ«ÿ°ÿ­ÿ´ÿµÿ­ÿ¬ÿ¦ÿ§ÿ­ÿ»ÿ¹ÿ¹ÿ§ÿ®ÿ¨ÿÿ²ÿ¨ÿÁÿ¸ÿ±ÿµÿ¯ÿ«ÿ¯ÿ±ÿµÿ ÿ®ÿ¯ÿ½ÿ£ÿ©ÿ¸ÿ®ÿºÿ¯ÿ±ÿºÿ´ÿ®ÿ¬ÿµÿ¹ÿ¹ÿ®ÿ·ÿ¼ÿ²ÿ­ÿ¬ÿ¯ÿ´ÿ³ÿµÿµÿ¸ÿ½ÿ¬ÿ£ÿ¯ÿ·ÿÀÿ²ÿ¬ÿ³ÿ®ÿ«ÿ»ÿµÿµÿ¦ÿ­ÿ°ÿ±ÿ´ÿÀÿ®ÿ»ÿ³ÿ­ÿ¹ÿ¸ÿ¯ÿ¸ÿÿ²ÿ»ÿ©ÿÿ§ÿ¹ÿ¼ÿ©ÿ¦ÿªÿ¥ÿ«ÿªÿ­ÿ­ÿ¢ÿªÿ²ÿ­ÿ­ÿµÿ·ÿ¯ÿ®ÿµÿºÿ»ÿ¶ÿ¶ÿ­ÿ´ÿ»ÿ°ÿ§ÿ«ÿ°ÿ¡ÿªÿ®ÿ©ÿ¸ÿªÿ«ÿ°ÿ«ÿ»ÿ­ÿ¬ÿ³ÿ¤ÿÀÿ¼ÿºÿ·ÿªÿ¨ÿ°ÿ®ÿµÿ³ÿ°ÿ³ÿ±ÿºÿµÿ¹ÿ´ÿ¼ÿ»ÿ¬ÿ¥ÿ§ÿªÿ¢ÿ£ÿ«ÿ¯ÿµÿ²ÿ·ÿºÿ®ÿ°ÿ§ÿ²ÿ¯ÿ³ÿ±ÿ­ÿ£ÿ¡ÿ¬ÿ¶ÿªÿ²ÿ«ÿ¬ÿ¯ÿ¤ÿ ÿ»ÿ°ÿ±ÿºÿ¬ÿ¢ÿ¿ÿªÿ³ÿ­ÿ­ÿ¼ÿ±ÿ§ÿºÿ½ÿ¸ÿ¨ÿ­ÿ¨ÿ±ÿ»ÿµÿ¯ÿ¶ÿµÿ¥ÿ¢ÿÿ¥ÿ²ÿÿ¤ÿ­ÿÿÿ ÿ¶ÿ¥ÿ¥ÿ¯ÿ©ÿ«ÿÅÿÇÿ®ÿ±ÿ¦ÿ¾ÿÿ²ÿ´ÿ»ÿ°ÿ³ÿ¡ÿÅÿ³ÿÃÿÄÿ³ÿ¸ÿµÿÿÎþÀþ¸þÒþNÿ¦ÿ¹ÿ´ÿ¾ÿÄÿ·ÿ¯ÿ§ÿ¢ÿªÿªÿ¡ÿ¨ÿ·ÿ±ÿ°ÿ­ÿ¯ÿµÿ¾ÿ¾ÿºÿ·ÿ¦ÿ¢ÿ»ÿµÿ¶ÿ´ÿÿ¥ÿªÿ­ÿ®ÿ«ÿ¬ÿ©ÿ°ÿ·ÿ»ÿ¶ÿ¶ÿ¾ÿ»ÿ®ÿ¦ÿ¨ÿ¨ÿ¬ÿ­ÿ®ÿ³ÿ¶ÿ²ÿ´ÿ¶ÿ¸ÿ·ÿ«ÿ¯ÿªÿ®ÿµÿ°ÿ³ÿµÿ­ÿ®ÿºÿµÿ³ÿ²ÿ­ÿ®ÿ£ÿÂÿ£ÿµÿ°ÿ¾ÿ·ÿ³ÿ¢ÿµÿ¹ÿ´ÿ³ÿ¼ÿ·ÿ¯ÿ¸ÿ®ÿ¨ÿ©ÿ²ÿºÿ´ÿªÿ±ÿ¸ÿ­ÿ§ÿ¥ÿ§ÿ°ÿ¨ÿ®ÿ»ÿÅÿ¬ÿ¥ÿ¢ÿÿ©ÿ°ÿ³ÿ³ÿ·ÿ³ÿ´ÿºÿÿ²ÿ«ÿªÿ±ÿ«ÿ¶ÿ¨ÿÃÿµÿ¿ÿÄÿ½ÿÍÿ¹ÿ¦ÿªÿµÿ¶ÿ­ÿ©ÿºÿ¿ÿ¼ÿ¿ÿ³ÿ´ÿ¿ÿºÿ«ÿªÿ³ÿ¬ÿ¨ÿ­ÿ»ÿ²ÿ´ÿµÿ·ÿÎÿ³ÿ³ÿ£ÿ·ÿ»ÿ±ÿ¾ÿÇÿ¬ÿ´ÿºÿµÿ®ÿ®ÿ³ÿµÿ´ÿ¶ÿºÿ¼ÿ¿ÿ»ÿ°ÿ²ÿ·ÿµÿ³ÿªÿ°ÿ¸ÿ»ÿ·ÿµÿ¸ÿ­ÿ¶ÿ³ÿ³ÿªÿÿ·ÿÃÿ¨ÿ¯ÿ¨ÿÿ ÿ²ÿ±ÿ¬ÿ­ÿ¬ÿ«ÿ§ÿ«ÿ«ÿ´ÿ¾ÿºÿ³ÿ°ÿ­ÿ­ÿ³ÿ±ÿ«ÿ·ÿ¾ÿ·ÿ¸ÿ¸ÿ³ÿ²ÿ¿ÿ´ÿ©ÿÂÿ°ÿÿ»ÿ³ÿ¬ÿ°ÿ§ÿ±ÿ³ÿ·ÿ°ÿ´ÿ°ÿ´ÿ³ÿ¬ÿ¬ÿ´ÿ¤ÿ ÿ±ÿ´ÿ­ÿ®ÿ¼ÿ·ÿ­ÿ«ÿºÿ¼ÿ·ÿÿ­ÿÉÿ¹ÿ©ÿÂÿ´ÿ¿ÿ¿ÿ´ÿ·ÿ¸ÿÂÿ±ÿ°ÿ´ÿªÿµÿ°ÿ¬ÿ¶ÿ´ÿ½ÿÁÿ¸ÿ»ÿ°ÿÿ¥ÿ²ÿ»ÿ¯ÿ­ÿ¸ÿ¿ÿ¸ÿ´ÿ²ÿ³ÿ¿ÿµÿµÿ°ÿ¢ÿ»ÿ²ÿ¹ÿ©ÿ¶ÿ±ÿµÿ³ÿ¯ÿºÿ°ÿ ÿ§ÿ©ÿ³ÿ­ÿ¡ÿÁÿ´ÿ®ÿ©ÿ¦ÿ±ÿ»ÿ¹ÿ¥ÿ¯ÿ®ÿ´ÿ¯ÿ²ÿ³ÿ´ÿªÿ­ÿ³ÿÃÿ³ÿÀÿÉÿ¸ÿ­ÿ¯ÿ±ÿ²ÿ«ÿ¨ÿ°ÿ²ÿ®ÿ¯ÿ¸ÿ«ÿ­ÿÿ¥ÿ¹ÿµÿ½ÿÿ¾ÿ¶ÿªÿ½ÿ¯ÿ­ÿ´ÿ¤ÿ®ÿ´ÿÀÿ¶ÿÿÿ±ÿ©ÿÿ©ÿ¯ÿ®ÿ¹ÿÂÿ´ÿºÿ±ÿ°ÿ®ÿ·ÿ©ÿ´ÿ§ÿ¥ÿ»ÿ²ÿ¼ÿ©ÿ¬ÿ¡ÿ¦ÿ¶ÿ¸ÿ³ÿ²ÿ¹ÿ¼ÿ²ÿ¯ÿµÿ°ÿ³ÿ¶ÿ©ÿ·ÿ©ÿ®ÿ»ÿ§ÿ²ÿ¼ÿÄÿµÿ¢ÿ¬ÿ»ÿ¾ÿ¹ÿ´ÿ­ÿ«ÿ®ÿ©ÿªÿ°ÿ®ÿ¬ÿ¨ÿ©ÿ«ÿ§ÿ ÿ®ÿ¶ÿ¹ÿ³ÿ§ÿ­ÿ²ÿÇÿ½ÿ¹ÿ¹ÿ´ÿ±ÿÁÿ·ÿ´ÿµÿ¸ÿ¶ÿªÿ´ÿ©ÿÿÿ¼ÿªÿÇÿªÿÿ¯ÿ¦ÿÿ¯ÿ§ÿ®ÿ­ÿÿÿÿ¨ÿ­ÿ¡ÿÿ¤ÿÿÿÿÿÿ¥ÿÿªÿ®ÿ°ÿÿ¯ÿ©ÿÿÿ£ÿ±ÿªÿ¦ÿ±ÿ¦ÿÿ¢ÿ¦ÿ§ÿÿÿ¨ÿ¤ÿÿ§ÿ¥ÿ§ÿ¦ÿ²ÿ±ÿÿÿÿ¢ÿ®ÿ»ÿ·ÿ¬ÿ ÿÿ¤ÿ§ÿ¡ÿ¬ÿ¹ÿ®ÿ¢ÿ©ÿªÿ«ÿÿ¸ÿÂÿÿ¶ÿ½ÿ±ÿÿÿºÿ·ÿ¨ÿ¢ÿ¥ÿ­ÿ¬ÿ ÿÿ¨ÿ©ÿ¥ÿÿ¦ÿ ÿ¨ÿ ÿÿ¹ÿÿÿÿ©ÿ©ÿ©ÿ§ÿ¥ÿ¢ÿÿ©ÿ¨ÿÿÿÿ²ÿ¬ÿÿ´ÿÁÿªÿ´ÿµÿ¤ÿÿ ÿ°ÿºÿ·ÿ·ÿ³ÿ°ÿµÿ¶ÿ¼ÿÿ«ÿµÿ¨ÿ»ÿ·ÿ°ÿ©ÿ¨ÿ­ÿ®ÿ¿ÿÁÿ²ÿ³ÿ¯ÿ±ÿ¶ÿ°ÿ³ÿ±ÿÂÿ©ÿ¶ÿ¬ÿ¼ÿ²ÿºÿ»ÿºÿÁÿºÿ°ÿ±ÿ·ÿºÿ¯ÿ·ÿ®ÿ¥ÿ¯ÿ¬ÿ·ÿ²ÿ³ÿªÿ¶ÿÆÿÇÿÆÿ¹ÿ¨ÿ¤ÿ¯ÿ¾ÿ²ÿ´ÿÄÿ¾ÿ¶ÿ¤ÿ¶ÿºÿ¸ÿ²ÿ­ÿ¼ÿ¼ÿµÿ³ÿ­ÿ¨ÿ²ÿ¹ÿ±ÿ¸ÿ¬ÿ¨ÿ½ÿ½ÿÀÿ«ÿ¶ÿ¢ÿ©ÿ¯ÿ²ÿ¯ÿ§ÿ®ÿ·ÿ²ÿ¾ÿ°ÿ¹ÿ­ÿ¡ÿ±ÿ¯ÿ¤ÿ¬ÿ»ÿªÿ©ÿ·ÿ¶ÿ³ÿ®ÿ¤ÿ¯ÿªÿ¨ÿ¦ÿ¸ÿ²ÿ³ÿ¶ÿ®ÿÉÿ¸ÿµÿ»ÿÉÿÌÿ½ÿ¸ÿ¬ÿ«ÿ¥ÿ­ÿ¿ÿ­ÿ¢ÿ¯ÿ£ÿ±ÿ²ÿ¬ÿµÿ½ÿ¹ÿ³ÿ¶ÿ¶ÿ«ÿ¡ÿ§ÿ°ÿ¹ÿÇÿÄÿ½ÿ¶ÿ¡ÿÿ¤ÿ²ÿ¿ÿ·ÿ®ÿ¥ÿ³ÿµÿ§ÿÃÿ»ÿ¾ÿ¼ÿ·ÿ´ÿ±ÿµÿ·ÿ®ÿ«ÿ¬ÿ¿ÿµÿ¦ÿ·ÿ¯ÿ¹ÿ¬ÿ£ÿ£ÿªÿµÿ¹ÿµÿ½ÿÃÿ¯ÿ¬ÿ´ÿ¨ÿ±ÿµÿ¶ÿ±ÿ°ÿ¯ÿ§ÿ©ÿµÿ²ÿ¤ÿ¬ÿ³ÿ´ÿ¾ÿ¬ÿÇÿ°ÿ°ÿÀÿ³ÿ°ÿ´ÿ¶ÿ³ÿ®ÿµÿ¦ÿªÿ³ÿÿ´ÿ­ÿ¸ÿ¿ÿ»ÿ²ÿ«ÿ²ÿºÿ¸ÿÃÿÿÿ§ÿ²ÿ¬ÿ®ÿ­ÿÿÿ­ÿ·ÿ´ÿ¯ÿµÿ¬ÿ®ÿ³ÿ¬ÿªÿ¤ÿªÿªÿªÿ³ÿ¶ÿ²ÿºÿ®ÿ¢ÿÿ¦ÿ¸ÿ©ÿ­ÿ¨ÿ°ÿ²ÿ©ÿ®ÿ¿ÿ·ÿ¤ÿ²ÿ­ÿ®ÿªÿ­ÿ¼ÿµÿ¯ÿ³ÿ¬ÿ©ÿ»ÿµÿ»ÿ¨ÿ¾ÿ¨ÿ¢ÿ¯ÿ±ÿ½ÿ´ÿ¢ÿ¦ÿ²ÿ»ÿ³ÿµÿ·ÿ¤ÿ«ÿ°ÿ­ÿÿÿ§ÿ¬ÿ£ÿÿµÿ«ÿ ÿªÿ¯ÿ³ÿ©ÿ©ÿ²ÿºÿ¹ÿ°ÿ±ÿ°ÿ«ÿºÿ®ÿ¶ÿ´ÿ­ÿ²ÿ»ÿ·ÿ°ÿ±ÿÿÿÿ¾ÿ½ÿ³ÿµÿ¯ÿ¥ÿ©ÿ°ÿ®ÿ°ÿ´ÿ±ÿ»ÿ²ÿ¬ÿ¯ÿ±ÿµÿºÿ»ÿ³ÿ®ÿ¨ÿ§ÿ®ÿ©ÿ½ÿÈÿ±ÿ¡ÿ¨ÿ³ÿ½ÿÀÿºÿ¸ÿÿÿ¡ÿ¡ÿ¬ÿºÿ·ÿ©ÿ¬ÿ·ÿºÿ¶ÿ´ÿ²ÿ³ÿ°ÿµÿ®ÿÿ«ÿ¹ÿ®ÿ³ÿ·ÿ´ÿ³ÿ´ÿ®ÿ°ÿ½ÿ¾ÿ³ÿ®ÿºÿ§ÿÀÿ¾ÿ«ÿ°ÿ¼ÿ¹ÿ¸ÿÅÿ§ÿ¸ÿ¿ÿ¿ÿµÿ¥ÿ¨ÿ¯ÿ±ÿµÿ¼ÿºÿ¤ÿ³ÿ¸ÿÍÿ¼ÿºÿ¶ÿ§ÿ§ÿ¯ÿ¯ÿºÿ¥ÿ¢ÿ±ÿ´ÿ±ÿ¸ÿ¸ÿ©ÿ¸ÿÃÿºÿÁÿ´ÿ¿ÿ¸ÿµÿ´ÿ§ÿ¤ÿ°ÿ¦ÿ¼ÿ¤ÿÿ@ÿCÿÿ¥ÿ±ÿ±ÿ¦ÿ«ÿ«ÿ³ÿ«ÿªÿ©ÿ¤ÿ©ÿµÿ«ÿ¨ÿÿ­ÿ­ÿ®ÿ°ÿ²ÿ´ÿ±ÿ¯ÿ³ÿ¹ÿ«ÿ±ÿ¹ÿ¶ÿ²ÿ¶ÿºÿ»ÿ¾ÿ´ÿ¨ÿ­ÿ°ÿ¬ÿ¬ÿ³ÿ°ÿ®ÿ½ÿ¹ÿ¨ÿ£ÿ¯ÿ²ÿªÿ®ÿ¹ÿºÿ¸ÿ·ÿ´ÿ±ÿ®ÿ¬ÿ«ÿ¦ÿ¢ÿ³ÿ»ÿ±ÿªÿµÿÿzÿÿ¢ÿÿÿ©ÿ¦ÿ­ÿ¢ÿÿÿÿÿÿÿÿÿÿÿÿÿÿÿ¯ÿªÿÿÿÿyÿdÿbÿiÿkÿÿÿÿÿÿÿÿÿqÿ~ÿÿ¦ÿ¥ÿ¥ÿ«ÿ­ÿ«ÿ­ÿ°ÿÿ±ÿ°ÿ¡ÿ¤ÿ²ÿ¯ÿÿÿÿ«ÿ ÿ²ÿ³ÿ¨ÿ ÿ¤ÿ±ÿ§ÿÿ¯ÿÿÿ¬ÿ¯ÿ®ÿ²ÿ©ÿ¸ÿ°ÿ¥ÿ®ÿ¥ÿÿ§ÿ«ÿ«ÿ³ÿ­ÿ·ÿ£ÿ®ÿºÿ­ÿÿ¡ÿ¼ÿÆÿ½ÿ®ÿ²ÿµÿ³ÿ¼ÿÃÿ¶ÿµÿÀÿ¦ÿ«ÿ´ÿ¯ÿ®ÿ¸ÿ¾ÿ²ÿÿÂÿ ÿ¸ÿ¬ÿ´ÿ¸ÿ³ÿ²ÿ´ÿ§ÿ©ÿ«ÿ§ÿ¨ÿ§ÿ§ÿ­ÿ¸ÿ¿ÿºÿ©ÿÓÿ«ÿ©ÿ¸ÿµÿ­ÿ°ÿ³ÿµÿ¾ÿ«ÿ¯ÿ»ÿ«ÿ§ÿ®ÿ²ÿµÿµÿ·ÿ­ÿ¯ÿ¼ÿÁÿ­ÿ¢ÿ§ÿªÿ¦ÿ§ÿ²ÿ©ÿ°ÿ¨ÿ«ÿ«ÿªÿ¦ÿ¡ÿ¦ÿ­ÿ°ÿ¨ÿ«ÿ®ÿ¶ÿ½ÿ¿ÿÀÿµÿÿ³ÿ½ÿÿ­ÿ°ÿ¡ÿªÿ´ÿ±ÿ®ÿ¨ÿ®ÿ¨ÿ¹ÿ¤ÿ¥ÿ¦ÿ¡ÿÿ§ÿ²ÿ²ÿ¯ÿ¤ÿ±ÿªÿªÿÿªÿ­ÿ¨ÿ«ÿ«ÿ¹ÿ¸ÿ±ÿ¢ÿ±ÿ¹ÿ½ÿ²ÿ®ÿ°ÿ§ÿ±ÿªÿÿ°ÿ¨ÿ¦ÿ¨ÿ£ÿ¤ÿªÿ®ÿ°ÿ§ÿ¬ÿÿ ÿ«ÿ¯ÿ©ÿºÿ¹ÿªÿ´ÿ¸ÿ©ÿÿÃÿ¯ÿºÿºÿ·ÿ³ÿ°ÿ¯ÿ¯ÿ¬ÿ³ÿ´ÿ´ÿ°ÿ´ÿ¸ÿªÿ¤ÿ¸ÿÁÿ¯ÿ¨ÿ©ÿÿ°ÿ¶ÿ¾ÿ²ÿ·ÿ´ÿµÿºÿºÿºÿ¼ÿºÿ±ÿ©ÿ°ÿ¬ÿ±ÿ¬ÿ¦ÿ£ÿ§ÿ³ÿ¹ÿ³ÿ¡ÿ²ÿ¯ÿÀÿµÿ¶ÿ°ÿ±ÿ®ÿ±ÿ¼ÿ°ÿ¥ÿ«ÿ¯ÿ¦ÿ¬ÿ¾ÿÁÿ²ÿ±ÿ´ÿ¬ÿ©ÿ«ÿ©ÿ±ÿÇÿ®ÿ ÿ­ÿ­ÿ±ÿ¿ÿ»ÿ¯ÿ²ÿ³ÿ¸ÿ´ÿ¬ÿ»ÿ­ÿºÿ¼ÿ´ÿ³ÿ³ÿ®ÿ¯ÿ·ÿ¯ÿ°ÿµÿ¤ÿ®ÿÁÿ¤ÿªÿ°ÿ¯ÿ¯ÿ¯ÿ­ÿ°ÿ¶ÿµÿ³ÿ²ÿÃÿ¿ÿ«ÿ©ÿµÿ¼ÿ¸ÿµÿ°ÿ§ÿ°ÿ¾ÿ¸ÿÆÿ­ÿ±ÿ­ÿ²ÿªÿ«ÿ­ÿªÿ¬ÿ­ÿ§ÿ®ÿ®ÿ©ÿ¯ÿ¥ÿ·ÿÀÿ²ÿ´ÿ«ÿ©ÿ¹ÿ¶ÿ£ÿ³ÿ´ÿ·ÿ¶ÿ«ÿ¸ÿ°ÿ¦ÿ¾ÿ²ÿ«ÿ¬ÿ¦ÿ®ÿ¶ÿ¶ÿºÿ¸ÿ±ÿ²ÿ«ÿ­ÿ±ÿ´ÿ¬ÿ²ÿºÿ²ÿ«ÿµÿ´ÿ¦ÿ¹ÿÿÿ·ÿ©ÿ®ÿ²ÿ®ÿ³ÿ·ÿ²ÿ°ÿ­ÿ«ÿ±ÿ§ÿ³ÿ¸ÿ¶ÿÂÿÂÿ¹ÿÁÿ¹ÿ­ÿ´ÿ¹ÿ³ÿ´ÿ·ÿºÿÀÿ·ÿµÿ´ÿ¨ÿ¤ÿ§ÿµÿ¹ÿ¯ÿ®ÿ»ÿ»ÿ«ÿªÿ±ÿ¾ÿ·ÿ¥ÿ¸ÿÁÿ¯ÿ¨ÿ«ÿ§ÿ¢ÿ¨ÿ¶ÿ°ÿ¦ÿ·ÿ¿ÿ©ÿ³ÿ·ÿ±ÿ©ÿ°ÿ§ÿ§ÿ¸ÿ­ÿ«ÿ¹ÿ´ÿ«ÿ±ÿ³ÿ²ÿ´ÿ§ÿ£ÿ­ÿµÿ³ÿ³ÿÀÿ ÿ¸ÿ¥ÿ¡ÿ¡ÿ§ÿ°ÿµÿ¹ÿ·ÿ·ÿ¬ÿ±ÿ©ÿ·ÿ¦ÿ¸ÿ¿ÿ®ÿ°ÿ°ÿ¶ÿ²ÿ«ÿ¯ÿ©ÿ¨ÿ¼ÿ³ÿ³ÿÁÿ®ÿÉÿÅÿ¿ÿ£ÿ¢ÿµÿ¯ÿµÿ¬ÿ®ÿ­ÿªÿµÿºÿ·ÿµÿ¶ÿ±ÿµÿ´ÿ·ÿ®ÿ­ÿ½ÿºÿ¯ÿ«ÿ¸ÿºÿ·ÿ¶ÿ­ÿ«ÿ´ÿ®ÿ±ÿÂÿ°ÿÿÿªÿ¢ÿ¸ÿ­ÿ±ÿ¥ÿ ÿ¡ÿªÿ®ÿ¥ÿ£ÿ«ÿ¨ÿ¦ÿÿÿ¹ÿ´ÿ©ÿ³ÿÿ©ÿ±ÿ¨ÿµÿ¥ÿÿ¤ÿ©ÿ­ÿÿÿÿÿÿ¦ÿ¦ÿ¸ÿ©ÿÿÿ§ÿÿÿ±ÿÿÿ£ÿ¦ÿ¢ÿ¦ÿ£ÿÿ¦ÿ¤ÿ°ÿ®ÿ¬ÿ©ÿ§ÿ½ÿ¥ÿÿ¤ÿ§ÿÿ¦ÿ¯ÿ­ÿ¬ÿ©ÿ§ÿ¤ÿÿÿ¡ÿÿÿÿ¢ÿÿ¬ÿ»ÿ»ÿ¬ÿÿ£ÿªÿ¨ÿ¬ÿÿÿ¤ÿ¥ÿ§ÿÿÿ ÿ ÿ¥ÿÿÿ®ÿ¤ÿÿÿ­ÿ¥ÿ¬ÿ®ÿ£ÿÿ¤ÿ­ÿ«ÿ£ÿÿ¦ÿ´ÿ©ÿ£ÿ©ÿ¤ÿ³ÿµÿ±ÿ¬ÿ¤ÿ¥ÿ·ÿ½ÿ³ÿ¥ÿ£ÿ¯ÿ¨ÿ¬ÿ«ÿ¡ÿ£ÿ°ÿ¶ÿ«ÿ¢ÿ¨ÿ¦ÿ§ÿ¯ÿµÿ¥ÿÀÿÐÿÄÿÿÿ¦ÿµÿ½ÿ¬ÿÀÿ¯ÿ¯ÿ¾ÿ¾ÿ´ÿ·ÿ¼ÿ¾ÿ´ÿ©ÿ«ÿ­ÿ³ÿ­ÿ°ÿ±ÿªÿ¯ÿ¯ÿ¶ÿ³ÿ«ÿ¯ÿ¨ÿºÿªÿ¤ÿ°ÿ²ÿ¯ÿ¸ÿºÿ´ÿ²ÿªÿ«ÿ³ÿ¯ÿ½ÿ·ÿ·ÿ³ÿ ÿÿ£ÿ¨ÿ¤ÿ¯ÿºÿ¶ÿ­ÿµÿ¹ÿ·ÿ¬ÿ°ÿ´ÿ¸ÿ»ÿ¿ÿÁÿ¾ÿÀÿ¸ÿ£ÿ­ÿ¯ÿ«ÿ±ÿ¾ÿ¹ÿ«ÿ¯ÿ¬ÿµÿ²ÿ¦ÿ£ÿ²ÿ¹ÿ¦ÿ§ÿ­ÿ­ÿ±ÿ½ÿ±ÿ¡ÿ¯ÿ¬ÿ ÿ¨ÿ­ÿ®ÿ§ÿ²ÿ ÿkÿ}ÿ½ÿ²ÿ¿ÿ¸ÿÿ±ÿÁÿ«ÿ¼ÿ´ÿ¶ÿ¹ÿ°ÿ´ÿÂÿÆÿµÿ«ÿ¯ÿ«ÿ§ÿ®ÿ³ÿ±ÿ²ÿºÿºÿµÿ°ÿ´ÿ¶ÿ·ÿ½ÿµÿ¬ÿËÿÀÿÌÿ¼ÿ¸ÿ®ÿ±ÿ¤ÿ¥ÿ¥ÿ¶ÿ¶ÿ³ÿ²ÿ»ÿ­ÿ¯ÿ½ÿ´ÿµÿ»ÿ»ÿ¬ÿ¬ÿ²ÿ°ÿ¹ÿ¶ÿ¹ÿ»ÿ½ÿ¥ÿ°ÿºÿ¶ÿ¥ÿÁÿ¯ÿµÿ¸ÿ¸ÿ±ÿªÿ®ÿ¿ÿ©ÿvÿpÿ¢ÿ¸ÿ³ÿ¿ÿÀÿ­ÿ®ÿ¾ÿ³ÿ®ÿ¸ÿ±ÿ¦ÿ¿ÿÀÿ³ÿ¨ÿ¯ÿ¯ÿÿ£ÿ²ÿÁÿ¶ÿµÿ®ÿµÿ®ÿ§ÿÿ©ÿ¶ÿ¸ÿ½ÿ°ÿ¦ÿ±ÿ²ÿ­ÿ³ÿ®ÿ¥ÿ¤ÿ©ÿ¨ÿ±ÿ«ÿ¨ÿ¾ÿ¹ÿ©ÿ²ÿªÿÿ´ÿ±ÿ¦ÿ¯ÿ±ÿ¸ÿ¬ÿµÿ®ÿ¡ÿµÿµÿ©ÿ¤ÿÿ ÿ§ÿ§ÿÿ¨ÿªÿÿ²ÿ»ÿµÿµÿ³ÿªÿ¦ÿ¤ÿ¯ÿ®ÿ¦ÿÿÊÿÿ²ÿ«ÿ¯ÿ¬ÿ¶ÿ²ÿ·ÿºÿ±ÿ¨ÿ¯ÿ§ÿ­ÿ·ÿ¬ÿ¯ÿ·ÿ­ÿ©ÿ­ÿ§ÿ¤ÿ³ÿ¶ÿ¤ÿÿÿ¥ÿ´ÿ¾ÿ³ÿ±ÿ²ÿÃÿ®ÿ°ÿ®ÿ¹ÿ·ÿ§ÿ¿ÿ´ÿ®ÿµÿ°ÿ¬ÿ¦ÿ°ÿ·ÿ­ÿ¯ÿ¹ÿ«ÿ¯ÿµÿ·ÿ±ÿµÿÅÿ¸ÿ©ÿµÿÆÿ¼ÿªÿ©ÿ´ÿ¼ÿ»ÿÅÿ«ÿªÿ±ÿ²ÿ½ÿ±ÿ¯ÿ¤ÿµÿ¿ÿ¤ÿ¤ÿ«ÿ£ÿ³ÿ¤ÿ«ÿ°ÿ¤ÿ·ÿÇÿ§ÿ¡ÿ¤ÿ¢ÿ¶ÿ®ÿ©ÿªÿ¯ÿ¹ÿ®ÿ¦ÿÿ¦ÿ¬ÿ´ÿ»ÿµÿ³ÿ´ÿ­ÿ©ÿ¶ÿ²ÿ¨ÿ¦ÿ«ÿ¥ÿ¬ÿ·ÿÿ°ÿ²ÿ¤ÿ¦ÿ°ÿ¦ÿ²ÿÿÿ¡ÿ¬ÿ´ÿ§ÿ§ÿ¢ÿ°ÿ¦ÿ°ÿ²ÿ¼ÿµÿ¦ÿ¤ÿ¶ÿ®ÿ¯ÿµÿ³ÿ´ÿ¯ÿ§ÿ ÿÿ ÿ²ÿ¨ÿ¡ÿ«ÿ±ÿ«ÿ®ÿ´ÿ¸ÿÄÿÁÿ£ÿ²ÿ¯ÿ¯ÿ¨ÿÁÿ¹ÿ¥ÿºÿ¦ÿ¶ÿºÿ¯ÿ«ÿ¶ÿ¦ÿ¡ÿ£ÿÿÿ³ÿ¼ÿ²ÿºÿµÿ®ÿ¶ÿ´ÿ­ÿ´ÿ°ÿ±ÿ½ÿ¦ÿÿÿÿ«ÿ´ÿ¨ÿ¢ÿ¯ÿ¨ÿ¡ÿµÿ³ÿ²ÿ£ÿ®ÿ­ÿ»ÿ¥ÿ¬ÿµÿ«ÿ¯ÿºÿ¯ÿ­ÿ¸ÿºÿ­ÿ³ÿÿµÿ®ÿ²ÿÄÿ¨ÿ¦ÿ­ÿµÿ°ÿ²ÿ¼ÿ¸ÿ¨ÿ¤ÿ®ÿ²ÿ®ÿµÿ±ÿ¯ÿ´ÿ°ÿ¶ÿ·ÿ¯ÿ­ÿµÿ°ÿ§ÿ¬ÿÿ®ÿ­ÿ¡ÿ¦ÿ«ÿ¥ÿ±ÿ¶ÿ®ÿ¤ÿ²ÿ²ÿ´ÿ§ÿ§ÿ©ÿ¦ÿ®ÿ¸ÿ¸ÿ¨ÿ®ÿ¯ÿ¬ÿªÿ¸ÿ±ÿ¶ÿ¶ÿ¶ÿ±ÿ¼ÿ­ÿ ÿ©ÿ³ÿ±ÿ¨ÿ¬ÿ¶ÿ½ÿ³ÿ¤ÿ¦ÿ¨ÿ©ÿ²ÿ¯ÿ³ÿ©ÿªÿ«ÿªÿºÿ­ÿ´ÿÁÿ´ÿ®ÿ´ÿ°ÿ²ÿ¥ÿ²ÿÿ¥ÿ½ÿËÿ¥ÿ°ÿ¼ÿ¶ÿ¾ÿ©ÿ´ÿµÿ³ÿ´ÿ³ÿºÿ«ÿ·ÿ²ÿµÿ³ÿ«ÿ°ÿ°ÿ¨ÿ®ÿµÿ³ÿ³ÿ¾ÿºÿ§ÿªÿ¸ÿºÿ¼ÿ¿ÿ·ÿ²ÿ¥ÿ§ÿºÿ·ÿ¸ÿ«ÿ¯ÿ¶ÿ®ÿ°ÿºÿ©ÿ¶ÿ­ÿ±ÿ½ÿ¨ÿ¡ÿ·ÿ§ÿ«ÿÃÿ´ÿ­ÿ´ÿ¿ÿ¹ÿ´ÿ®ÿ¯ÿ­ÿµÿ¹ÿµÿ³ÿµÿ¿ÿ¸ÿ±ÿ¸ÿ¿ÿ¿ÿ¶ÿ­ÿ¯ÿ¹ÿ¸ÿ±ÿ¶ÿ²ÿ°ÿ´ÿ³ÿ¶ÿ°ÿ¦ÿ¥ÿ°ÿ³ÿ¶ÿ¶ÿ£ÿ¦ÿ­ÿ²ÿÇÿ³ÿ¥ÿ»ÿªÿÁÿ¿ÿ±ÿ°ÿ§ÿºÿ©ÿ®ÿºÿ·ÿ²ÿºÿ¹ÿµÿ¹ÿ¼ÿ²ÿÆÿÀÿ®ÿ£ÿ§ÿ®ÿ­ÿ±ÿ³ÿ²ÿ¸ÿ¼ÿ¸ÿµÿ±ÿ³ÿ¬ÿ®ÿµÿ«ÿ³ÿ°ÿ»ÿ±ÿ¬ÿ«ÿ¬ÿ°ÿ¯ÿ°ÿ­ÿ°ÿªÿ·ÿ³ÿ¯ÿ³ÿ±ÿ¬ÿ½ÿ­ÿ¹ÿ®ÿ¦ÿ¼ÿ¬ÿ¤ÿ´ÿ»ÿ±ÿ¯ÿ»ÿ¯ÿ©ÿ¶ÿµÿ´ÿµÿ°ÿªÿ®ÿ¬ÿ¥ÿ©ÿ¡ÿªÿ­ÿ¥ÿ¤ÿ«ÿ»ÿ­ÿ§ÿ³ÿ¢ÿÿ¯ÿ¬ÿ«ÿÊÿ¿ÿµÿ·ÿ¾ÿÿ¶ÿÿ ÿ¬ÿ¡ÿ°ÿºÿ¦ÿ£ÿ§ÿÿÿJÿkÿ~ÿpÿÿ¾ÿ·ÿªÿ¸ÿºÿ³ÿÁÿÄÿ±ÿ§ÿªÿ©ÿ®ÿ¶ÿ´ÿ¯ÿ¹ÿ±ÿ¥ÿ´ÿ­ÿµÿ´ÿ©ÿ«ÿ²ÿ¯ÿ¬ÿ¸ÿ¬ÿ«ÿ¾ÿ¯ÿ¾ÿ°ÿ¡ÿ²ÿ¸ÿ±ÿ©ÿ½ÿ¼ÿ¾ÿ´ÿªÿ¬ÿªÿ¬ÿªÿ©ÿµÿ³ÿ­ÿ²ÿ·ÿ³ÿµÿ´ÿ¨ÿªÿ¥ÿµÿ¹ÿ³ÿ«ÿ«ÿ»ÿ­ÿªÿ²ÿ·ÿµÿ§ÿ®ÿ ÿ³ÿ«ÿ²ÿ³ÿºÿ¼ÿµÿ±ÿ»ÿ·ÿ±ÿ¸ÿºÿ¹ÿ°ÿ°ÿ¯ÿ¯ÿ¯ÿ¶ÿ¶ÿªÿ±ÿ´ÿ¯ÿ»ÿ·ÿªÿ³ÿºÿ²ÿ¤ÿ¯ÿ¿ÿ¨ÿ¼ÿ¶ÿÿ·ÿ«ÿ¬ÿ´ÿÔÿÂÿÂÿ¯ÿÿ§ÿ«ÿÿ¢ÿÂÿ£ÿÿ¥ÿ±ÿ°ÿÀÿ®ÿ¶ÿ¼ÿ«ÿÿ±ÿ¬ÿ«ÿ³ÿ´ÿµÿ³ÿ«ÿ¬ÿ»ÿ½ÿ·ÿ¯ÿ£ÿ±ÿ©ÿ¯ÿ«ÿ½ÿ¾ÿÁÿ·ÿ´ÿÃÿªÿ¯ÿÿµÿÂÿ¶ÿ¸ÿºÿ­ÿ§ÿ¥ÿ¶ÿ¬ÿ¦ÿ°ÿ¦ÿ«ÿ¯ÿ­ÿ²ÿ¹ÿ´ÿ¤ÿ£ÿºÿ¾ÿ¦ÿ­ÿ°ÿ§ÿ´ÿ¬ÿ­ÿ¦ÿ±ÿ»ÿ¾ÿ»ÿ¨ÿ®ÿ·ÿ¸ÿ¶ÿ¯ÿ³ÿÅÿÿÿÿ¬ÿ§ÿÿ­ÿ¦ÿ£ÿ¸ÿÁÿ³ÿ¼ÿ¾ÿ®ÿ§ÿ³ÿÁÿ·ÿ¬ÿ°ÿ¶ÿ±ÿ¦ÿµÿ¯ÿ¹ÿÀÿ¯ÿºÿ¶ÿ²ÿµÿÁÿ¹ÿ°ÿºÿ¯ÿ¢ÿ·ÿ´ÿ¬ÿ¬ÿ¯ÿ³ÿ­ÿ¥ÿ¡ÿ®ÿµÿ²ÿ³ÿ²ÿ®ÿ®ÿ²ÿ»ÿºÿ¿ÿÄÿ³ÿ¤ÿÿÿ±ÿ¯ÿ©ÿ¿ÿ»ÿÇÿ¼ÿ³ÿ¹ÿ¾ÿµÿ´ÿ®ÿ¸ÿ«ÿ¾ÿ³ÿ¤ÿ®ÿ®ÿ®ÿªÿ²ÿ¼ÿ­ÿªÿ±ÿ¸ÿºÿ¥ÿ°ÿ³ÿ¸ÿ¿ÿÃÿ¥ÿ³ÿ²ÿ¸ÿ°ÿ´ÿ²ÿ»ÿÿ·ÿ©ÿ³ÿ´ÿ½ÿ­ÿ©ÿ¿ÿ²ÿ¢ÿ®ÿ®ÿªÿ»ÿÐÿÓÿºÿ«ÿ¨ÿ¡ÿ«ÿµÿ¯ÿÃÿÆÿªÿ©ÿ¼ÿ£ÿ¹ÿÆÿ¶ÿ«ÿ§ÿÅÿ­ÿªÿ°ÿ§ÿ«ÿ´ÿºÿ³ÿ¬ÿªÿ©ÿ¯ÿ®ÿ®ÿ³ÿ³ÿ¬ÿ ÿ¯ÿ´ÿ¬ÿ¶ÿ£ÿÃÿ¹ÿ³ÿÄÿ·ÿ§ÿ³ÿ©ÿ­ÿ´ÿ±ÿ®ÿ«ÿ­ÿµÿ·ÿ½ÿ¸ÿ¥ÿ·ÿºÿ§ÿ®ÿ³ÿ¼ÿ·ÿ¨ÿ¯ÿ¨ÿ¬ÿ·ÿ¬ÿ­ÿ³ÿ½ÿ®ÿ¡ÿ¤ÿ­ÿºÿ¹ÿ³ÿ®ÿ²ÿ¹ÿ­ÿ«ÿ¬ÿÿ´ÿ³ÿ®ÿ¾ÿ¯ÿ¸ÿ»ÿ»ÿ³ÿ·ÿ¿ÿ¸ÿ¹ÿÍÿºÿ­ÿ´ÿ³ÿ¡ÿ ÿ½ÿºÿªÿ­ÿµÿµÿ©ÿ­ÿ«ÿ«ÿ¡ÿ²ÿ¸ÿ¥ÿ±ÿ´ÿµÿ±ÿ±ÿ¬ÿ¹ÿªÿ¯ÿ²ÿ·ÿ±ÿ·ÿºÿ´ÿ®ÿ¬ÿ°ÿ¸ÿ·ÿ©ÿ¬ÿ¨ÿ°ÿ¼ÿ§ÿ«ÿÿ¦ÿ±ÿÿ¤ÿÿ«ÿ©ÿÿ§ÿ¦ÿ¢ÿ¢ÿ¦ÿ¥ÿÿÿÿ¦ÿ©ÿ¤ÿÿÿ¡ÿ§ÿ¤ÿ ÿÿÿ¢ÿ¡ÿÿÿ£ÿ ÿ¦ÿ¯ÿ©ÿ£ÿ©ÿ­ÿ¥ÿÿ«ÿ©ÿÿ¥ÿ£ÿ¬ÿ¢ÿ£ÿÿ£ÿ¡ÿªÿ«ÿºÿªÿ¥ÿ¦ÿ¥ÿ¢ÿ¡ÿ©ÿ¨ÿ¤ÿ£ÿ¬ÿ²ÿ¨ÿ£ÿ¶ÿ¶ÿÿ©ÿ¨ÿ§ÿ§ÿÿ§ÿÿÿ§ÿ§ÿ¨ÿ£ÿ¢ÿÿ¦ÿ ÿ²ÿ¡ÿ¬ÿÿ¦ÿ¦ÿ§ÿ·ÿÿÿ¤ÿ©ÿ¥ÿ¥ÿ©ÿ°ÿ¬ÿ ÿ¤ÿ°ÿ°ÿ²ÿ­ÿºÿ®ÿÿ®ÿ­ÿ±ÿ¡ÿ­ÿ¨ÿ¦ÿ¯ÿ¸ÿºÿ±ÿ°ÿ¹ÿ±ÿ¶ÿÀÿ½ÿ§ÿ°ÿµÿ­ÿ»ÿ±ÿ­ÿ§ÿ®ÿ©ÿ§ÿ¸ÿ¸ÿ®ÿ©ÿ¥ÿ³ÿ°ÿ¶ÿªÿ·ÿ»ÿ·ÿ·ÿ©ÿ®ÿ©ÿÃÿ´ÿ¨ÿ´ÿ´ÿµÿ¸ÿµÿ²ÿ¬ÿ³ÿ­ÿ©ÿ°ÿ¹ÿ³ÿ­ÿ¯ÿ»ÿ¼ÿ¸ÿ´ÿ¼ÿµÿªÿªÿ©ÿ®ÿ¹ÿªÿªÿ¶ÿ²ÿ«ÿ¶ÿ¯ÿ³ÿ²ÿºÿ¢ÿ®ÿ»ÿ·ÿ°ÿ°ÿ¹ÿ·ÿ±ÿ·ÿ¿ÿ¯ÿÐÿºÿ«ÿ¯ÿ·ÿ²ÿ½ÿ¯ÿ§ÿÿÿ­ÿªÿ¥ÿ£ÿ²ÿÃÿ¨ÿ²ÿ¸ÿºÿ¬ÿ«ÿµÿ¶ÿªÿ¯ÿ¹ÿ·ÿ®ÿ¤ÿ¡ÿ©ÿ¥ÿ¡ÿ´ÿ´ÿ´ÿ®ÿ«ÿ¨ÿ¤ÿ©ÿ®ÿ¯ÿ¾ÿÍÿÄÿ·ÿ¹ÿ±ÿ±ÿ¸ÿ¸ÿÁÿ¬ÿ¥ÿ¦ÿÿ©ÿ¹ÿºÿ´ÿ·ÿ»ÿ·ÿ½ÿ¶ÿªÿ³ÿ¸ÿÆÿÇÿ²ÿ¶ÿ¶ÿÿ£ÿÀÿÀÿ²ÿºÿÀÿ±ÿ¡ÿ´ÿÆÿ­ÿ²ÿÂÿºÿ¹ÿ´ÿ¬ÿ«ÿ¯ÿ­ÿªÿ²ÿ´ÿ¡ÿ´ÿ¶ÿ­ÿËÿÁÿ­ÿ¶ÿ½ÿ°ÿ³ÿÄÿ»ÿ®ÿ°ÿ½ÿ°ÿ¤ÿ»ÿ´ÿ£ÿ¬ÿµÿµÿ¶ÿ»ÿ´ÿ£ÿ£ÿ§ÿ©ÿ¦ÿ«ÿºÿÿ¦ÿ¼ÿ¼ÿ´ÿ¹ÿ»ÿ°ÿ«ÿ¬ÿªÿ´ÿ¥ÿ¥ÿ¹ÿ³ÿ·ÿ¿ÿ¼ÿºÿ¸ÿ³ÿ±ÿ¶ÿËÿ½ÿµÿ¾ÿ¸ÿ¦ÿÀÿ¶ÿ®ÿ©ÿ¯ÿµÿ´ÿ»ÿ·ÿ¦ÿ«ÿ»ÿ¬ÿ­ÿ©ÿ´ÿ±ÿ«ÿ­ÿ¶ÿµÿ¦ÿ²ÿ°ÿ¦ÿ¯ÿ¯ÿ¶ÿµÿ·ÿºÿ½ÿ¶ÿ¶ÿ½ÿ°ÿ«ÿ¸ÿ¨ÿ¸ÿ­ÿ«ÿ½ÿµÿ²ÿºÿ»ÿ³ÿ¬ÿ°ÿ¹ÿ¨ÿ·ÿÿ±ÿ©ÿ¤ÿ¿ÿ¾ÿ¯ÿ³ÿ´ÿ®ÿ®ÿ®ÿµÿ¤ÿ¨ÿªÿµÿ©ÿÿ£ÿ¯ÿ«ÿ©ÿ«ÿ¡ÿªÿ«ÿ²ÿ¸ÿ²ÿ¦ÿ§ÿ­ÿ±ÿµÿ²ÿ²ÿ»ÿ¸ÿ²ÿ¼ÿ¶ÿµÿ²ÿ²ÿ»ÿÂÿÁÿ¸ÿ½ÿªÿ«ÿ¨ÿ¤ÿ¦ÿÿ­ÿºÿ®ÿ²ÿ¸ÿ±ÿ°ÿ¬ÿ°ÿ¶ÿ²ÿ¶ÿ²ÿ°ÿµÿªÿÿÿ«ÿ¨ÿ®ÿ²ÿ°ÿµÿ²ÿ­ÿ±ÿºÿ½ÿÀÿ¢ÿÿ¡ÿ¨ÿ°ÿ±ÿ¯ÿ³ÿ¼ÿ½ÿÀÿ¶ÿ¢ÿ±ÿ§ÿ±ÿ¹ÿÁÿ¶ÿ£ÿ¥ÿ¹ÿÂÿ½ÿ´ÿ¼ÿ´ÿµÿ®ÿ°ÿ¶ÿ³ÿ¶ÿ¸ÿÁÿ¾ÿºÿ¸ÿ¬ÿªÿ¶ÿ¸ÿ²ÿ·ÿ¨ÿ¨ÿÁÿÃÿ¹ÿªÿ«ÿ´ÿ´ÿ®ÿ´ÿµÿ«ÿ¡ÿµÿµÿ³ÿ¸ÿ»ÿ²ÿ­ÿ²ÿªÿ²ÿ¯ÿ§ÿ¾ÿ¬ÿÿ­ÿ°ÿ§ÿµÿÁÿ»ÿ¹ÿ±ÿ¸ÿ»ÿ¼ÿ´ÿ«ÿ«ÿ¬ÿ¬ÿÁÿ¼ÿ<ÿþþ`ÿ¤ÿ®ÿµÿ°ÿ®ÿ¾ÿ²ÿªÿ±ÿ³ÿ±ÿ±ÿ¸ÿÂÿ¶ÿ®ÿÿÿ¥ÿ¿ÿ»ÿ±ÿ²ÿ®ÿ¬ÿ¯ÿ¨ÿ®ÿ´ÿ´ÿ¶ÿ´ÿ¬ÿ¦ÿ¬ÿªÿºÿ·ÿµÿ¼ÿ´ÿ¬ÿ­ÿ¯ÿ­ÿµÿ´ÿ¯ÿ®ÿ©ÿ¥ÿ¬ÿ¸ÿ½ÿ´ÿÿ¯ÿ²ÿÁÿ¶ÿÿÿ§ÿ­ÿ©ÿÅÿÿ¤ÿ¶ÿÿÿÿÿ«ÿ±ÿÿÿ£ÿÿÿÿÿÿÿÿÿÿÿÿÿÿÿÿªÿ¦ÿ¤ÿÿ|ÿtÿyÿyÿuÿjÿwÿÿÿÿÿÿÿÿ|ÿzÿÿªÿ¢ÿ¢ÿ©ÿªÿ¤ÿ§ÿ¥ÿ¯ÿ²ÿ­ÿ ÿÿ©ÿ¶ÿ³ÿ«ÿ ÿ¤ÿ¢ÿ£ÿ¬ÿ©ÿ ÿ¦ÿµÿ¡ÿÿºÿ·ÿ©ÿÿ£ÿ¬ÿ¥ÿÿ¸ÿ²ÿ¬ÿ«ÿ¤ÿ ÿ¥ÿ®ÿ³ÿ±ÿ»ÿ²ÿÿÿ²ÿºÿ¯ÿ®ÿ§ÿªÿ½ÿ©ÿ«ÿ®ÿ¯ÿ³ÿ¶ÿ°ÿ®ÿ¿ÿ²ÿ³ÿ²ÿ°ÿ±ÿ°ÿªÿ«ÿ¸ÿªÿ©ÿ«ÿ®ÿ¯ÿ°ÿ¬ÿªÿ®ÿ¡ÿ¢ÿ¤ÿ³ÿ®ÿ©ÿ«ÿ«ÿ­ÿ·ÿÄÿ«ÿ­ÿ·ÿ½ÿ¹ÿ¸ÿ·ÿ¶ÿ¼ÿ¯ÿ©ÿ¯ÿµÿ²ÿ­ÿ«ÿ§ÿ¥ÿ±ÿ¿ÿ¸ÿ¥ÿ±ÿ³ÿ§ÿ­ÿ°ÿ­ÿ­ÿ¨ÿ£ÿ«ÿ½ÿ¶ÿ´ÿ­ÿ©ÿ¬ÿ«ÿ¦ÿ°ÿ°ÿÿ©ÿÿ¦ÿ«ÿ¨ÿ©ÿ­ÿªÿ¦ÿ´ÿ¯ÿ¤ÿ­ÿ°ÿ¬ÿªÿ±ÿ±ÿ¦ÿ«ÿ±ÿ¡ÿ§ÿ¯ÿ·ÿ©ÿ§ÿ£ÿÿ®ÿ´ÿ¸ÿ¬ÿ¢ÿ¥ÿ¯ÿ­ÿ­ÿ¨ÿ¦ÿ²ÿªÿ«ÿ±ÿ«ÿ¹ÿÁÿ©ÿ¨ÿ±ÿ¬ÿ¬ÿ±ÿ¨ÿ¸ÿ®ÿÿ¥ÿ§ÿ©ÿ«ÿ¨ÿ©ÿ°ÿ°ÿ¥ÿ¬ÿ©ÿÿªÿ¯ÿ¯ÿ¹ÿ³ÿ©ÿÃÿ¾ÿ«ÿ©ÿ¼ÿ³ÿªÿ±ÿ±ÿ«ÿ®ÿ³ÿ´ÿÀÿ´ÿ¬ÿªÿ­ÿµÿ®ÿ¤ÿ¡ÿªÿ²ÿ­ÿ©ÿ¯ÿÿÿ´ÿ¶ÿ²ÿ¯ÿ­ÿ¶ÿ¹ÿ±ÿ¹ÿ¸ÿºÿ°ÿ±ÿªÿ´ÿ¶ÿ³ÿ¯ÿ¥ÿ¦ÿ¸ÿ¯ÿ°ÿ³ÿÈÿ¸ÿ³ÿ¸ÿ¶ÿ¬ÿªÿ¯ÿ¯ÿ·ÿºÿ¤ÿ°ÿ«ÿ²ÿ±ÿ¾ÿ¸ÿ»ÿ¾ÿ´ÿ«ÿ«ÿ³ÿ³ÿ²ÿ«ÿ¥ÿªÿ¾ÿµÿ¬ÿ²ÿ¸ÿ³ÿ°ÿ²ÿ°ÿ¯ÿ¯ÿ¬ÿµÿºÿ¹ÿ©ÿ¦ÿ«ÿ¬ÿ³ÿ¸ÿ­ÿ¨ÿ¬ÿªÿÁÿ«ÿ¯ÿ¯ÿ°ÿ­ÿ·ÿ»ÿ¬ÿ±ÿ®ÿ³ÿ´ÿ·ÿÏÿ¹ÿ¶ÿ¶ÿ²ÿ¶ÿ¹ÿ´ÿ°ÿ·ÿÃÿÀÿ©ÿµÿ¯ÿ­ÿ«ÿ©ÿ­ÿ²ÿ°ÿ«ÿ¯ÿµÿ­ÿ±ÿ­ÿ·ÿ¥ÿ¦ÿªÿ°ÿ¥ÿ©ÿ´ÿ²ÿ«ÿ«ÿ¯ÿ·ÿ¨ÿ­ÿºÿ²ÿ©ÿµÿ­ÿ¯ÿ­ÿ°ÿ®ÿ¢ÿ¥ÿ²ÿ»ÿ¼ÿ²ÿ¢ÿ°ÿ¹ÿ¿ÿ¾ÿ½ÿÂÿÀÿ·ÿ±ÿ¬ÿ£ÿ³ÿÆÿ¯ÿµÿÿµÿ¬ÿ¼ÿ½ÿ´ÿ¯ÿ®ÿ°ÿ®ÿªÿ­ÿ­ÿ¢ÿ²ÿ®ÿ±ÿ»ÿ­ÿªÿ¶ÿ©ÿ©ÿµÿ¹ÿµÿ¦ÿÿ¥ÿ¾ÿ®ÿ¶ÿÆÿ¸ÿ©ÿ¡ÿ±ÿ´ÿ®ÿ­ÿ·ÿ»ÿ¯ÿ¬ÿ°ÿ±ÿ¼ÿÿ¶ÿ´ÿ¯ÿ©ÿ­ÿ²ÿ³ÿÀÿ¹ÿ³ÿ¶ÿ«ÿ­ÿ¦ÿ¬ÿªÿ³ÿ´ÿ¯ÿ³ÿ¯ÿ³ÿ®ÿ­ÿ®ÿ¯ÿ¯ÿ®ÿ¯ÿ±ÿ»ÿ¶ÿ°ÿ®ÿºÿ´ÿ ÿ²ÿ¨ÿ·ÿ±ÿ¬ÿ¤ÿ£ÿ³ÿ¹ÿ¸ÿ¸ÿ¯ÿ·ÿ·ÿ°ÿµÿ´ÿ¸ÿ¬ÿ­ÿ­ÿ¯ÿµÿ·ÿ³ÿ³ÿµÿ­ÿ¨ÿÿ¢ÿ©ÿ«ÿ ÿ¯ÿ¯ÿ«ÿÿ§ÿ©ÿ°ÿ´ÿ¬ÿ¦ÿ©ÿ¬ÿ­ÿ°ÿ´ÿ¿ÿ±ÿ¾ÿ¯ÿ¸ÿ¨ÿ¨ÿ²ÿºÿ´ÿÿ¨ÿ«ÿ¢ÿ®ÿ¼ÿ¼ÿÂÿ°ÿ´ÿ¥ÿÿ¦ÿ¦ÿ®ÿ°ÿ®ÿÿ¥ÿ¥ÿÿÿ¥ÿ«ÿ£ÿÿ¬ÿ®ÿÿ¤ÿ ÿ¯ÿ¹ÿªÿ ÿ©ÿªÿ¿ÿ­ÿµÿ§ÿ¥ÿ£ÿÿ¥ÿ¡ÿÿ¬ÿ§ÿ¤ÿÿ­ÿ­ÿÿÿÿ®ÿ¢ÿ ÿ­ÿ¤ÿ ÿ§ÿ¦ÿÿ¤ÿªÿ£ÿ®ÿ£ÿ¥ÿ¨ÿ ÿ¶ÿ¬ÿ¸ÿ¡ÿ¡ÿ¦ÿ±ÿ­ÿ«ÿÿ¥ÿÿ¬ÿÂÿ·ÿ¯ÿ¯ÿ£ÿªÿ¡ÿÿ¢ÿÿÿ¤ÿ¢ÿ¡ÿÿÿ ÿ§ÿ¥ÿÿÿÿÿ©ÿ¡ÿ¨ÿ¯ÿÿªÿÿÿ¯ÿ¬ÿ¦ÿÿ¥ÿ­ÿÿ¡ÿµÿ«ÿ®ÿµÿ«ÿÿÿ¤ÿÿÿÿ©ÿ¤ÿ³ÿ®ÿÿ­ÿ¥ÿ©ÿ·ÿÂÿ¶ÿ¨ÿ¯ÿ¾ÿ°ÿ²ÿ°ÿ²ÿ¶ÿ³ÿµÿ¸ÿ»ÿ¿ÿ´ÿµÿ¿ÿ´ÿ¨ÿ¬ÿ²ÿ¬ÿ§ÿ»ÿ¶ÿªÿ­ÿ¨ÿµÿ°ÿ´ÿ½ÿÂÿÂÿÀÿ»ÿÀÿÃÿ¯ÿ©ÿ±ÿ®ÿ«ÿ«ÿ®ÿ¥ÿ±ÿ°ÿ­ÿ´ÿ¸ÿ¶ÿ®ÿ­ÿ¬ÿ®ÿ¼ÿ¬ÿÿÿ¯ÿµÿ«ÿ«ÿ±ÿ®ÿ²ÿ¿ÿ«ÿÿ¶ÿ ÿªÿ³ÿ¤ÿ²ÿµÿ¿ÿ·ÿ´ÿ®ÿ±ÿ´ÿ°ÿ³ÿ±ÿ³ÿ­ÿ·ÿÇÿÁÿ¶ÿ«ÿ¤ÿ¬ÿ¯ÿ«ÿ²ÿ¿ÿ¾ÿ±ÿ³ÿ²ÿ¦ÿ¤ÿ¬ÿ®ÿ«ÿµÿ¹ÿºÿ°ÿ³ÿ´ÿ¿ÿ¾ÿ²ÿ¶ÿ­ÿ¡ÿ¸ÿÄÿÀÿ¼ÿ­ÿÿÿ©ÿÂÿ¹ÿ¼ÿ³ÿ©ÿ°ÿÂÿ½ÿ´ÿ¤ÿ³ÿ´ÿ¬ÿ°ÿ³ÿ½ÿºÿ¯ÿ®ÿ°ÿ¬ÿ¤ÿªÿµÿ¬ÿ¯ÿ¬ÿ¯ÿ¥ÿµÿ­ÿÈÿ¶ÿ¯ÿ©ÿ°ÿÁÿ»ÿ´ÿÄÿÍÿ²ÿ¶ÿÁÿºÿ°ÿªÿµÿÄÿ¶ÿ­ÿ®ÿªÿ«ÿ°ÿ¹ÿ·ÿ¬ÿ¥ÿ²ÿ¹ÿ½ÿ·ÿ°ÿ²ÿÀÿ·ÿµÿµÿ°ÿ¡ÿ¹ÿ¬ÿ«ÿ«ÿ²ÿ°ÿ²ÿ¯ÿ¹ÿµÿÿOÿnÿ¬ÿ»ÿ·ÿ·ÿÆÿ¼ÿºÿ²ÿµÿ®ÿ§ÿ¯ÿÿµÿÆÿ¶ÿ§ÿ¯ÿµÿ¶ÿÇÿ®ÿÿ±ÿ°ÿ²ÿ¹ÿ±ÿ­ÿ¯ÿ±ÿ°ÿ·ÿ¹ÿ¶ÿ¶ÿ¯ÿ¤ÿ¦ÿ©ÿ§ÿªÿ©ÿ®ÿºÿ·ÿ£ÿ­ÿ¶ÿ¯ÿ¯ÿ¡ÿ ÿÂÿ¶ÿ¡ÿ­ÿ±ÿ±ÿ±ÿÁÿ°ÿ§ÿªÿ²ÿªÿ¡ÿÿ®ÿÁÿ»ÿ´ÿ©ÿ¨ÿ«ÿ¬ÿ³ÿ§ÿ©ÿ³ÿ«ÿ­ÿµÿ·ÿ¨ÿ¬ÿÿ±ÿ²ÿ¾ÿ¶ÿ³ÿ¿ÿ±ÿ©ÿ¤ÿ¬ÿ¤ÿ ÿÀÿ¸ÿ¥ÿ³ÿ¯ÿ©ÿ¬ÿÿ¬ÿ·ÿ¨ÿ¬ÿ¹ÿ²ÿ©ÿ¨ÿ£ÿ ÿ®ÿÁÿ³ÿ´ÿ¯ÿÂÿµÿ©ÿ©ÿ³ÿºÿ¤ÿÇÿ³ÿªÿ¥ÿ¶ÿ³ÿÿ´ÿ«ÿ³ÿÄÿ¶ÿ·ÿ»ÿ²ÿ³ÿ¯ÿ±ÿ¶ÿºÿ¯ÿ¯ÿ½ÿ¾ÿ¼ÿ¶ÿ±ÿºÿ¾ÿ»ÿ¬ÿ»ÿµÿ·ÿ©ÿ ÿ¨ÿ¿ÿ­ÿ¸ÿ¿ÿÈÿ³ÿ½ÿ¡ÿµÿ¥ÿ¸ÿ¢ÿ¥ÿºÿ¸ÿÿ®ÿ¶ÿ³ÿ¦ÿ¢ÿ¨ÿ°ÿµÿ¾ÿ±ÿ¥ÿªÿµÿ¸ÿµÿ°ÿ±ÿ¼ÿ¸ÿ«ÿ©ÿ¬ÿ§ÿ¥ÿ±ÿ´ÿ©ÿ«ÿ£ÿ°ÿ«ÿ­ÿ³ÿ«ÿªÿ±ÿÿÿ¬ÿ­ÿ¶ÿªÿ¥ÿ¹ÿ¯ÿ©ÿ´ÿ¦ÿ¸ÿ¼ÿ©ÿ¨ÿ¶ÿµÿµÿµÿºÿÁÿ¸ÿ©ÿÿÿ¢ÿ³ÿ¤ÿÿÿ®ÿ«ÿ°ÿ¾ÿ¯ÿÅÿÆÿ¯ÿ ÿ¤ÿ¢ÿ§ÿ·ÿÿºÿ©ÿ³ÿ²ÿ¸ÿ­ÿ¨ÿ´ÿ¾ÿ®ÿ¨ÿ´ÿ²ÿ£ÿ­ÿ¸ÿ«ÿ®ÿ»ÿ¼ÿ¹ÿ®ÿ®ÿ±ÿ¯ÿ½ÿ»ÿµÿ·ÿ§ÿ­ÿ¼ÿ¹ÿ²ÿ­ÿ¤ÿ®ÿ¶ÿ¿ÿ¢ÿ¨ÿ¾ÿ½ÿ¬ÿÿ ÿ·ÿµÿµÿªÿ¥ÿ¯ÿ¾ÿ²ÿ´ÿ¹ÿ²ÿ´ÿ°ÿ½ÿ°ÿ¶ÿ¯ÿ«ÿ·ÿ¹ÿ¨ÿ©ÿ­ÿ¢ÿªÿ¬ÿ­ÿªÿ§ÿ¦ÿ«ÿ»ÿ¸ÿ²ÿ¼ÿ¹ÿµÿ½ÿ¨ÿÿ§ÿ°ÿ­ÿ¬ÿ­ÿªÿ¢ÿÿ¶ÿ¬ÿ®ÿ¨ÿ®ÿ©ÿ¦ÿ§ÿÿ®ÿ¨ÿ¯ÿºÿ´ÿÿ®ÿ­ÿ³ÿ«ÿÂÿ¸ÿ·ÿ³ÿ³ÿ®ÿ´ÿ®ÿÿ¥ÿ³ÿ±ÿ¥ÿ¬ÿµÿ±ÿ«ÿ©ÿ°ÿ¬ÿ¤ÿ©ÿ¤ÿ§ÿ¹ÿ±ÿµÿ¨ÿ¯ÿ©ÿ°ÿ½ÿ°ÿ¬ÿ½ÿ­ÿ©ÿ¨ÿ­ÿ©ÿ£ÿ¹ÿÈÿªÿ¹ÿ°ÿ°ÿ·ÿ¥ÿ¬ÿ¬ÿ®ÿ³ÿ´ÿ²ÿÿ§ÿ¬ÿ¸ÿ¶ÿ±ÿ«ÿ°ÿ©ÿ¨ÿ°ÿ¬ÿ¯ÿ¶ÿ±ÿ©ÿ«ÿ²ÿ¯ÿ¯ÿ³ÿ¬ÿ¬ÿ¦ÿ«ÿ¸ÿ¸ÿ¶ÿ³ÿ¼ÿ°ÿ§ÿ­ÿ¯ÿ©ÿªÿ­ÿªÿºÿ¨ÿ£ÿ¬ÿ·ÿ²ÿ»ÿµÿ§ÿ°ÿ¸ÿ­ÿ«ÿ±ÿªÿ²ÿ¶ÿºÿºÿ½ÿ¹ÿ¿ÿÀÿºÿ»ÿ¼ÿÀÿ¼ÿ°ÿ°ÿ»ÿ»ÿ²ÿ¶ÿ²ÿ¤ÿ©ÿ®ÿ¶ÿ­ÿ¦ÿ£ÿ«ÿ°ÿ¯ÿ²ÿ¤ÿ±ÿ¦ÿ®ÿ¹ÿ¶ÿ¯ÿ¶ÿ­ÿ¡ÿÄÿµÿ¦ÿ§ÿºÿ¡ÿ¦ÿ®ÿ±ÿ²ÿ¶ÿ´ÿ²ÿ±ÿ´ÿ¸ÿÇÿ¾ÿ²ÿ­ÿ±ÿ°ÿ¬ÿ±ÿ´ÿµÿ¸ÿ¸ÿ®ÿ¯ÿ¶ÿ³ÿ¨ÿ¡ÿ±ÿµÿ³ÿ²ÿÇÿ¸ÿ«ÿ­ÿªÿ´ÿ·ÿªÿ¤ÿ±ÿ¯ÿ¬ÿÆÿ¼ÿ©ÿÊÿ®ÿÁÿ®ÿ³ÿ±ÿ±ÿ±ÿ¢ÿ¢ÿ¯ÿ·ÿ­ÿ©ÿªÿ²ÿªÿ·ÿ¸ÿ§ÿªÿ¯ÿ¨ÿ«ÿ¿ÿÅÿ¸ÿ¬ÿ§ÿ«ÿ®ÿ¬ÿ¯ÿ±ÿ²ÿ«ÿ¸ÿ¡ÿÿ¤ÿ·ÿ²ÿ¥ÿ­ÿ¹ÿªÿ¤ÿ°ÿ§ÿ¥ÿ¦ÿÿ±ÿ¶ÿ´ÿºÿ¹ÿ¾ÿ·ÿ¨ÿ²ÿ¢ÿ£ÿ¬ÿ£ÿ­ÿ·ÿ¥ÿÿ¦ÿ­ÿ»ÿËÿÄÿ³ÿ²ÿ±ÿ±ÿ·ÿ¥ÿ§ÿ­ÿµÿªÿ°ÿ¬ÿ¼ÿ³ÿ¯ÿ§ÿÄÿ±ÿ»ÿ¯ÿ²ÿ®ÿ»ÿÄÿ¾ÿºÿ²ÿ²ÿ·ÿ®ÿ¤ÿ«ÿ®ÿÀÿ¶ÿ§ÿµÿ¸ÿ´ÿ¦ÿ¤ÿ¬ÿ³ÿ¸ÿ¸ÿºÿ»ÿ´ÿ¬ÿ°ÿ®ÿ¨ÿ¹ÿ²ÿ°ÿ«ÿ¤ÿ¾ÿ¬ÿ¬ÿ²ÿ´ÿ´ÿªÿ¨ÿ°ÿ©ÿ¯ÿ·ÿ±ÿ·ÿ¾ÿ®ÿ­ÿ·ÿ®ÿ«ÿ¬ÿ®ÿÀÿ¹ÿ¸ÿ·ÿ«ÿµÿ·ÿ¹ÿ³ÿ±ÿµÿ¶ÿ¿ÿÄÿ¸ÿ­ÿ³ÿ¸ÿ¯ÿÁÿÁÿ²ÿ¨ÿ²ÿ¡ÿ®ÿ´ÿ»ÿ´ÿ¼ÿÈÿ´ÿ¨ÿ¹ÿ ÿ¹ÿ¨ÿÿ­ÿÀÿ¨ÿ´ÿ±ÿ³ÿ¹ÿ¸ÿ²ÿ¸ÿÐÿ¸ÿ§ÿ´ÿ´ÿ®ÿ¬ÿ«ÿ¼ÿ½ÿ²ÿ¿ÿºÿ­ÿ£ÿ¡ÿ¼ÿ¨ÿ¹ÿ±ÿ¶ÿ¸ÿ½ÿ·ÿ­ÿ¥ÿ¨ÿ®ÿÿ°ÿÅÿµÿ¬ÿ·ÿ¬ÿ®ÿ¥ÿºÿ®ÿ§ÿ¯ÿ­ÿ¨ÿ§ÿ§ÿ ÿ¦ÿºÿ±ÿ¡ÿ®ÿ³ÿ®ÿ·ÿ¹ÿ³ÿ¯ÿ®ÿ¦ÿºÿ¹ÿ ÿ­ÿÅÿ«ÿµÿ£ÿ³ÿ°ÿ¡ÿ®ÿÅÿºÿºÿ£ÿ¹ÿ²ÿÿ¡ÿ¢ÿ¦ÿ´ÿ«ÿ²ÿÀÿ¾ÿ±ÿ§ÿ­ÿ¸ÿ·ÿ¨ÿ©ÿ¶ÿ¯ÿ¥ÿªÿ°ÿºÿ°ÿ·ÿ¼ÿªÿ¬ÿ¶ÿ³ÿ·ÿ¬ÿµÿ¿ÿ´ÿµÿ¾ÿ·ÿ¬ÿ¶ÿÅÿÁÿ´ÿ©ÿ¨ÿ´ÿ·ÿºÿ¸ÿ¬ÿ®ÿ±ÿ­ÿ«ÿ¶ÿÂÿ¸ÿ­ÿ¥ÿ±ÿ¶ÿ·ÿ¿ÿ¯ÿÿ¼ÿÆÿ¡ÿ®ÿ¹ÿ»ÿ¸ÿ¶ÿ¹ÿ³ÿ·ÿ³ÿ®ÿ¢ÿ¡ÿ´ÿ¯ÿ±ÿ±ÿªÿ¯ÿ±ÿºÿ´ÿ±ÿ´ÿ³ÿºÿÁÿÄÿ¡ÿ«ÿ¤ÿ¯ÿ±ÿ©ÿºÿ«ÿ¢ÿ¯ÿ¯ÿ°ÿ°ÿºÿ²ÿ¯ÿ¼ÿ½ÿ¸ÿ¹ÿ¸ÿ¿ÿÀÿ¾ÿ½ÿ§ÿ¦ÿ¦ÿ¨ÿ¦ÿ²ÿ¹ÿ°ÿ¶ÿÉÿ¶ÿ«ÿ¯ÿ§ÿÓÿ©ÿ¤ÿ®ÿ´ÿ¡ÿ¬ÿ¬ÿªÿ¯ÿ¯ÿ³ÿ°ÿ©ÿªÿ¬ÿ¯ÿ®ÿ¬ÿ±ÿ°ÿ¸ÿ¹ÿ³ÿ®ÿµÿ²ÿ¦ÿ¬ÿ®ÿ¬ÿ³ÿ±ÿ´ÿÅÿªÿ®ÿ³ÿ¹ÿ¶ÿ²ÿ¦ÿÿÿ¨ÿ¨ÿªÿµÿ¬ÿ²ÿ´ÿÿÿ­ÿÂÿÄÿ²ÿ¨ÿ°ÿ±ÿ¯ÿÂÿºÿ´ÿ«ÿ¬ÿ´ÿµÿµÿºÿ´ÿ°ÿ´ÿ®ÿ£ÿ ÿ«ÿ±ÿ·ÿ·ÿÁÿ®ÿªÿ±ÿÂÿ¹ÿ§ÿ»ÿ¾ÿ²ÿµÿ´ÿµÿºÿÿ¥ÿ²ÿ²ÿ¸ÿ®ÿ­ÿ¶ÿ·ÿ¾ÿ¸ÿ¼ÿ¶ÿ¤ÿµÿ«ÿÿ¯ÿ»ÿ¯ÿ·ÿ©ÿ ÿ­ÿ¡ÿªÿ·ÿ³ÿ³ÿ¶ÿ·ÿ´ÿ³ÿ´ÿ»ÿ¼ÿªÿ¦ÿ£ÿ«ÿ²ÿ¿ÿ©ÿ»ÿÿÿªÿ¤ÿ³ÿ©ÿ¥ÿÿ ÿ¦ÿÿÿ¥ÿªÿ©ÿ¨ÿ¤ÿ¥ÿ¦ÿ£ÿÿÿÿÿ©ÿªÿÿÿ¡ÿÿ¡ÿÿÿ ÿ¦ÿ¨ÿ¤ÿÿÿÿÿÿÿ¶ÿºÿ¥ÿÿ¢ÿÿªÿ£ÿÿ§ÿÿÿ¢ÿ°ÿ­ÿ¬ÿ«ÿ¨ÿ£ÿ£ÿ¥ÿÿÿ¢ÿ±ÿ®ÿ¢ÿªÿ¦ÿ¯ÿ²ÿ³ÿ¨ÿ¶ÿ§ÿªÿ¤ÿÿ¥ÿÿÿÿ¬ÿ§ÿ¬ÿ°ÿÿ ÿ¦ÿ­ÿÿ¤ÿÿ­ÿ¬ÿÿ¡ÿ§ÿ¨ÿ©ÿÿªÿ±ÿ ÿÿ¨ÿ°ÿ¥ÿ¤ÿÿ·ÿªÿÅÿ§ÿ·ÿÿ¨ÿ¬ÿ¥ÿ¦ÿ¶ÿ«ÿ©ÿ®ÿ¨ÿ³ÿ·ÿ¬ÿ­ÿ½ÿ®ÿ­ÿ²ÿ³ÿ¹ÿ¶ÿ®ÿ¥ÿ­ÿ±ÿ²ÿ¼ÿºÿ°ÿ«ÿ«ÿ¬ÿ³ÿ¹ÿ©ÿ´ÿÊÿ¯ÿÿªÿ²ÿ©ÿ¹ÿÆÿ°ÿ¯ÿ±ÿªÿ²ÿ»ÿ¶ÿ¯ÿ¦ÿ®ÿ¹ÿ®ÿ¹ÿ·ÿµÿ¤ÿ¿ÿ¿ÿ»ÿµÿ­ÿ¯ÿ²ÿ¹ÿ±ÿ¦ÿ¶ÿ«ÿ¬ÿ°ÿ²ÿ¬ÿ³ÿ½ÿ¦ÿ®ÿ³ÿ£ÿ¯ÿ¼ÿ´ÿ«ÿ·ÿÅÿ¼ÿ²ÿ¸ÿ¼ÿ¯ÿÀÿ´ÿ ÿºÿ½ÿ¿ÿÅÿ»ÿ§ÿ©ÿ³ÿ·ÿ¼ÿ³ÿ®ÿ»ÿ¯ÿ«ÿ«ÿ«ÿ½ÿ®ÿ´ÿ¦ÿ²ÿªÿ¬ÿ¹ÿ¶ÿ­ÿ¦ÿ¥ÿ¹ÿ´ÿ§ÿ®ÿ´ÿ³ÿ¾ÿ®ÿ§ÿ«ÿºÿ¯ÿªÿ²ÿ³ÿ¹ÿºÿ¨ÿ°ÿ½ÿ¦ÿºÿ·ÿ³ÿ¯ÿ¤ÿÿ¦ÿ´ÿ¹ÿ·ÿ³ÿ°ÿ§ÿ ÿ·ÿ±ÿ¶ÿÀÿ¾ÿ·ÿ°ÿ°ÿ²ÿ»ÿ³ÿ«ÿ©ÿ¤ÿ©ÿ®ÿ¥ÿ¦ÿµÿ¿ÿ¡ÿ§ÿºÿ¯ÿ¶ÿ¼ÿ¶ÿ¯ÿ­ÿ®ÿ¯ÿ°ÿ¯ÿ²ÿ¹ÿ·ÿµÿ°ÿµÿ®ÿ®ÿºÿ´ÿ¬ÿºÿÂÿ¼ÿÂÿÈÿÄÿ¢ÿ¼ÿ£ÿÿ³ÿ¿ÿ·ÿ²ÿ¼ÿ·ÿ¨ÿ¶ÿ²ÿ¼ÿµÿ¤ÿ¶ÿ±ÿ¹ÿ»ÿ«ÿ¢ÿÿ¨ÿªÿ¦ÿ®ÿ¯ÿ¬ÿ­ÿÆÿ·ÿ·ÿ±ÿ·ÿµÿ¶ÿ¹ÿºÿ³ÿ®ÿ»ÿ»ÿ£ÿ ÿ¯ÿÿÿ°ÿ¶ÿ³ÿ°ÿ¬ÿ©ÿ©ÿ®ÿ¶ÿµÿµÿ­ÿ§ÿ©ÿ¶ÿµÿªÿ°ÿ¯ÿ§ÿ¼ÿÃÿ±ÿªÿ¤ÿÿ°ÿÃÿÀÿ»ÿ½ÿ¸ÿ¹ÿ¶ÿªÿ¸ÿªÿ¤ÿ¶ÿ°ÿ°ÿ´ÿ¶ÿ¹ÿ¸ÿµÿ³ÿ´ÿ´ÿ«ÿ¿ÿ»ÿ¼ÿ±ÿ¼ÿ®ÿ¹ÿ¶ÿ¶ÿ¹ÿ²ÿ«ÿ¬ÿ­ÿ²ÿ²ÿªÿ¬ÿ²ÿ®ÿ«ÿ³ÿ°ÿ©ÿ¹ÿµÿ¶ÿ²ÿ¯ÿ¯ÿ¥ÿ¬ÿ«ÿªÿ®ÿ²ÿµÿ´ÿ³ÿµÿ²ÿ·ÿ«ÿ­ÿ¸ÿ¶ÿ¹ÿ»ÿºÿ¾ÿ´ÿ®ÿ¥ÿ¼ÿÎÿÌÿ´ÿ¸ÿ¾ÿ±ÿªÿ³ÿ´ÿÄÿÂÿ±ÿ¬ÿ¸ÿ´ÿºÿ³ÿ¬ÿ ÿhÿ+ÿ]ÿ´ÿ«ÿ¢ÿ¼ÿ©ÿ¯ÿ¼ÿ³ÿ«ÿ´ÿ¶ÿ»ÿÿ£ÿ¤ÿ±ÿµÿ°ÿ²ÿ¹ÿ¾ÿÃÿ»ÿ¼ÿ ÿ»ÿ­ÿ©ÿ·ÿ¸ÿµÿ±ÿ«ÿ°ÿ¼ÿ¾ÿ²ÿºÿ·ÿ¹ÿ³ÿ³ÿ´ÿ²ÿ³ÿµÿÇÿºÿ·ÿºÿ·ÿ¸ÿÆÿÃÿ²ÿ¬ÿ°ÿ°ÿÆÿ³ÿºÿµÿ´ÿ¶ÿ°ÿªÿ°ÿºÿ³ÿ®ÿ¡ÿ¬ÿ·ÿ´ÿ¬ÿ²ÿÂÿºÿ¢ÿ¼ÿ»ÿªÿ¸ÿ®ÿªÿ±ÿ±ÿ°ÿºÿÀÿ¸ÿ®ÿ¯ÿ³ÿ·ÿ¼ÿ¸ÿ´ÿ¹ÿ¸ÿ£ÿ¸ÿÈÿ/ÿtÿ§ÿ¶ÿºÿ³ÿ§ÿ­ÿ¶ÿ°ÿ©ÿ¯ÿ®ÿ¤ÿ¨ÿ¼ÿÈÿ½ÿªÿÿ®ÿ­ÿ½ÿ·ÿ¶ÿ·ÿ­ÿ¬ÿ³ÿÿ¼ÿµÿ°ÿ¬ÿ¯ÿ¯ÿ¨ÿ©ÿ­ÿ©ÿ¨ÿ¾ÿ¯ÿ·ÿ¸ÿ²ÿ³ÿ²ÿ±ÿ³ÿ±ÿ®ÿ²ÿ°ÿ¨ÿ©ÿ°ÿ®ÿ¸ÿ¶ÿ¶ÿ­ÿ¼ÿ¾ÿ®ÿ«ÿ²ÿ¯ÿÐÿ©ÿ®ÿ¼ÿ¬ÿÿÿ ÿ¬ÿ´ÿ£ÿ¡ÿ²ÿµÿ¢ÿÿ¢ÿÿÿÿÿÿÿÿÿÿÿ¥ÿ¤ÿÿ ÿÿÿÿ{ÿyÿeÿQÿ{ÿÿ~ÿÿÿÿÿÿ~ÿgÿ¨ÿµÿ®ÿªÿ ÿ ÿ±ÿ°ÿ·ÿºÿ½ÿ²ÿ¢ÿ ÿ§ÿ¯ÿ²ÿ®ÿ¥ÿ¨ÿ¦ÿ¡ÿÿ¨ÿªÿ¢ÿ¢ÿªÿ§ÿ¤ÿ¤ÿ°ÿµÿ®ÿ­ÿ²ÿÿ¯ÿ´ÿ¯ÿ­ÿ©ÿ¢ÿ¢ÿ©ÿ´ÿ­ÿ½ÿµÿ¥ÿ«ÿ³ÿ¼ÿÂÿ±ÿ¨ÿºÿµÿ¬ÿ§ÿ¬ÿ¬ÿ¨ÿ©ÿ­ÿ¯ÿ¶ÿºÿ²ÿ´ÿ¶ÿµÿ°ÿ¨ÿÿÿ ÿ¶ÿ£ÿµÿºÿ¬ÿ§ÿ¬ÿ®ÿ©ÿ¨ÿ¦ÿ¸ÿ¸ÿ¬ÿªÿ®ÿ®ÿ¶ÿ³ÿ¯ÿ±ÿ±ÿ·ÿªÿ¬ÿµÿ±ÿºÿ¸ÿ¡ÿ­ÿ¸ÿ¯ÿ ÿ ÿ«ÿ®ÿ¢ÿ®ÿ°ÿºÿ´ÿ¸ÿ¯ÿ²ÿ±ÿ¥ÿ¢ÿÿÿ±ÿ½ÿ³ÿ¯ÿ¥ÿÿ¥ÿ¥ÿÿ´ÿ¹ÿ®ÿ¼ÿ³ÿ§ÿ¤ÿ©ÿ¨ÿ¢ÿ¥ÿ©ÿµÿ¦ÿ´ÿ­ÿ©ÿ¯ÿ­ÿ¬ÿ¶ÿ®ÿ¬ÿ¹ÿ§ÿ¹ÿ»ÿ°ÿ¤ÿ¥ÿ©ÿ£ÿ¤ÿ®ÿµÿ­ÿ ÿ©ÿ¦ÿªÿ¯ÿ­ÿ«ÿ²ÿ±ÿ°ÿ¸ÿ«ÿÄÿ·ÿ£ÿÿ§ÿ³ÿ³ÿ¥ÿ¡ÿ¯ÿ­ÿÿ¨ÿ²ÿ©ÿªÿ§ÿÿ¬ÿ¯ÿ²ÿ°ÿÁÿ§ÿ²ÿ·ÿ°ÿ¦ÿ§ÿ°ÿ°ÿ·ÿ¬ÿÀÿ´ÿ¬ÿ²ÿ°ÿ«ÿ°ÿ·ÿ´ÿ³ÿÁÿ®ÿ·ÿ¢ÿ­ÿ®ÿ©ÿ¯ÿªÿ«ÿ¿ÿÂÿ³ÿ¦ÿ±ÿ´ÿ»ÿ¼ÿ¼ÿ·ÿ¯ÿ°ÿ°ÿ©ÿ·ÿ±ÿ¹ÿ²ÿ¨ÿ®ÿµÿ²ÿ°ÿ§ÿ§ÿ»ÿ¸ÿÿ¸ÿ¢ÿ­ÿ³ÿµÿ±ÿ·ÿ°ÿ¬ÿ±ÿ°ÿ±ÿÀÿ²ÿ¹ÿ§ÿ·ÿ¸ÿ´ÿ±ÿ·ÿ¯ÿ¥ÿ´ÿÁÿÄÿªÿºÿ®ÿ­ÿ¼ÿÊÿºÿ¬ÿ°ÿµÿµÿ´ÿªÿ°ÿ¤ÿ²ÿ·ÿ³ÿ­ÿ¯ÿ«ÿÿ¡ÿ«ÿ­ÿ°ÿ¦ÿ±ÿ¨ÿ¥ÿ½ÿ­ÿµÿ¯ÿ¬ÿ´ÿºÿ¹ÿ±ÿ´ÿ°ÿ£ÿ¢ÿ¥ÿÀÿ¯ÿ¼ÿ¾ÿ¹ÿ°ÿ«ÿ³ÿ³ÿ ÿ£ÿ§ÿ ÿ¯ÿ¥ÿ³ÿ´ÿ³ÿ°ÿ®ÿ¬ÿ®ÿ¶ÿµÿ°ÿ²ÿ§ÿÀÿÿºÿ±ÿ°ÿ·ÿ½ÿ·ÿ´ÿ´ÿ§ÿ©ÿ°ÿ«ÿ±ÿ¬ÿ²ÿ»ÿ·ÿ©ÿ­ÿ²ÿµÿ²ÿ¦ÿ¤ÿ­ÿ¸ÿ¸ÿ²ÿ¬ÿ©ÿ¬ÿ¾ÿ§ÿ¨ÿÃÿ»ÿ¯ÿ·ÿ©ÿ¬ÿÆÿ¶ÿ¨ÿ£ÿ¥ÿ»ÿ«ÿ²ÿ³ÿ¦ÿ¥ÿ¤ÿ¦ÿ³ÿ¶ÿ¿ÿ»ÿ«ÿ­ÿ¶ÿÅÿ¬ÿ²ÿ¼ÿÁÿ¾ÿ²ÿªÿªÿ­ÿ¯ÿ¬ÿÿ£ÿ³ÿ®ÿ·ÿ½ÿ³ÿ¯ÿªÿ ÿ¨ÿ·ÿ¶ÿ°ÿ®ÿ«ÿ¬ÿ©ÿ»ÿ¦ÿ«ÿÁÿ ÿªÿ¬ÿ®ÿ±ÿ¬ÿ¤ÿ¬ÿ¸ÿ®ÿªÿ¯ÿ£ÿ¦ÿ¥ÿ»ÿ¶ÿ°ÿ¯ÿ³ÿ­ÿ®ÿ°ÿ©ÿ¯ÿ¸ÿ¬ÿªÿ®ÿ½ÿ§ÿ§ÿ²ÿ¶ÿ¾ÿµÿ¢ÿ¬ÿ·ÿ«ÿªÿ±ÿ­ÿªÿ®ÿ¯ÿ°ÿµÿ²ÿ·ÿÃÿ¬ÿ¨ÿ¥ÿ±ÿ¯ÿ¬ÿ­ÿªÿ«ÿ¬ÿ¨ÿ«ÿ³ÿÁÿªÿ·ÿ¶ÿ«ÿÄÿ¥ÿ¬ÿ¯ÿµÿµÿ³ÿ´ÿ®ÿªÿ¬ÿ«ÿ¬ÿ®ÿªÿÀÿ¯ÿÂÿ¢ÿ·ÿ«ÿ­ÿ±ÿµÿ·ÿ®ÿ¹ÿ¯ÿÿ«ÿ¾ÿ³ÿ´ÿ£ÿ±ÿ§ÿ¦ÿ§ÿ­ÿ½ÿ¨ÿºÿ®ÿ£ÿ¤ÿ©ÿ«ÿ¢ÿÿÿÿ§ÿ¥ÿÿ­ÿ¦ÿ¢ÿ³ÿ¨ÿÿ«ÿ®ÿ³ÿÿÿÿ¦ÿ©ÿ°ÿ°ÿÿÿªÿÿÿ ÿÿ¢ÿ¤ÿ®ÿÿ£ÿ£ÿ¡ÿ¨ÿ¤ÿÿ¦ÿ§ÿÿ§ÿ°ÿ§ÿªÿ¡ÿ¥ÿ²ÿÿ¬ÿ«ÿÿ®ÿ ÿ¢ÿ ÿ§ÿ®ÿ¥ÿÿ¡ÿ¥ÿ­ÿ«ÿ ÿªÿ¸ÿÿ¥ÿÿ¤ÿÿÿÿ¡ÿ­ÿ£ÿÿ¡ÿ£ÿÿÿÿÿÿÿ£ÿ¢ÿÿÿÿÿÿ¯ÿ´ÿ£ÿ¦ÿÿÿÿ®ÿ§ÿ¡ÿ¨ÿ§ÿ¡ÿ ÿÿÿÿ«ÿªÿ©ÿ¦ÿ³ÿ§ÿÿ¯ÿ§ÿ­ÿ¶ÿÂÿ²ÿ¤ÿ±ÿÁÿªÿ¬ÿ²ÿºÿ¼ÿµÿ³ÿºÿ¹ÿ¯ÿ´ÿ´ÿ°ÿ²ÿ¬ÿ³ÿ´ÿ½ÿ¤ÿ­ÿ¶ÿ·ÿ¸ÿ­ÿ¶ÿ®ÿªÿ²ÿ¿ÿÁÿ¾ÿºÿ¶ÿ´ÿ²ÿ¶ÿ´ÿªÿ³ÿ±ÿ¯ÿ­ÿ²ÿ´ÿ¬ÿ®ÿµÿ´ÿºÿ§ÿ´ÿ²ÿ®ÿ¦ÿ£ÿ¥ÿ¥ÿ¡ÿ¡ÿ ÿ¡ÿ«ÿ¬ÿ®ÿ¬ÿ¢ÿ»ÿ·ÿ©ÿ¼ÿ£ÿ«ÿ³ÿ¶ÿ¦ÿ´ÿ©ÿ«ÿ·ÿ°ÿ­ÿ±ÿ´ÿ­ÿ³ÿ¹ÿµÿµÿ­ÿ®ÿ´ÿ¯ÿ´ÿ¶ÿºÿ¤ÿ°ÿ¨ÿ»ÿ¢ÿ©ÿ²ÿªÿ¬ÿ¸ÿ²ÿ²ÿ¶ÿ²ÿ´ÿ³ÿ°ÿ³ÿ²ÿ¨ÿ¬ÿ¸ÿ²ÿ»ÿÇÿ¶ÿ´ÿ°ÿ®ÿ¯ÿ¹ÿ´ÿ½ÿÁÿ¨ÿ¹ÿ·ÿ¦ÿ¥ÿ¯ÿ¶ÿ¬ÿ²ÿ§ÿ²ÿ¿ÿ¹ÿ´ÿµÿ¶ÿ«ÿ¡ÿ²ÿµÿ¨ÿ¶ÿºÿÿÿ²ÿ«ÿ¶ÿ¯ÿÿºÿ·ÿ°ÿÊÿµÿ´ÿ¹ÿÀÿ´ÿ¹ÿ¾ÿºÿ´ÿ½ÿ®ÿ¨ÿ·ÿ²ÿ°ÿ¶ÿ¶ÿ°ÿ®ÿ£ÿ³ÿ¿ÿ¾ÿ¿ÿ«ÿ©ÿ±ÿ´ÿºÿ¬ÿªÿÿ­ÿ­ÿ¤ÿ¨ÿ ÿ¦ÿ¸ÿ´ÿ²ÿ°ÿ¢ÿXÿGÿÿ¬ÿ­ÿµÿ·ÿ­ÿ±ÿ¥ÿ¶ÿ¼ÿ´ÿµÿªÿÄÿ©ÿ¯ÿ£ÿ«ÿ¶ÿªÿ¬ÿ¨ÿ²ÿ¼ÿ²ÿÿ¡ÿ¥ÿ®ÿ¡ÿ¢ÿ±ÿ·ÿ¼ÿ·ÿ¬ÿ©ÿ§ÿ§ÿ©ÿ©ÿ¯ÿ²ÿºÿ¹ÿÃÿ£ÿ¡ÿ¸ÿ°ÿ°ÿ«ÿ¥ÿºÿ±ÿ¸ÿ±ÿ«ÿ¯ÿ³ÿÀÿ®ÿ ÿ¥ÿÿªÿ¯ÿ«ÿ©ÿ´ÿºÿ¾ÿ¼ÿ§ÿ¤ÿ«ÿ¯ÿ¶ÿÿ©ÿ±ÿ¸ÿ·ÿ¦ÿÿ£ÿ³ÿ¬ÿ²ÿ ÿ­ÿ¶ÿ£ÿ·ÿ´ÿ§ÿ¯ÿ¥ÿ«ÿºÿµÿ­ÿ©ÿºÿ©ÿ¢ÿ£ÿ©ÿ²ÿ±ÿ³ÿ±ÿ«ÿ°ÿ±ÿ´ÿ³ÿ¬ÿ´ÿ²ÿ«ÿ¨ÿ§ÿ³ÿ°ÿµÿ«ÿºÿ§ÿªÿ¨ÿ¤ÿ§ÿ­ÿ¾ÿ ÿ¯ÿ¯ÿ¤ÿ°ÿÂÿ¹ÿªÿ¢ÿªÿ°ÿ¬ÿÿ«ÿ·ÿ©ÿ«ÿ¸ÿ®ÿ£ÿ°ÿ³ÿ±ÿ¹ÿ´ÿ°ÿ³ÿ³ÿ´ÿ°ÿÿ¾ÿµÿ¯ÿ¬ÿ§ÿ¥ÿ´ÿ±ÿ©ÿ­ÿ¤ÿÿ¢ÿ´ÿºÿ¸ÿ¨ÿµÿ®ÿ¹ÿ´ÿ´ÿ¯ÿ®ÿ°ÿ®ÿ­ÿ²ÿºÿ°ÿ£ÿ±ÿ½ÿ¹ÿ·ÿ¼ÿ²ÿ­ÿÿÿ¯ÿ¬ÿ¦ÿ¨ÿ´ÿ«ÿ¢ÿ°ÿ¸ÿ«ÿ®ÿ¢ÿÿÿ¶ÿ¹ÿ¼ÿ¹ÿ²ÿµÿºÿ¶ÿ¯ÿ¯ÿ±ÿ¸ÿ¯ÿ­ÿ°ÿ±ÿªÿ¯ÿµÿ¬ÿ¦ÿªÿ¥ÿ¢ÿ¥ÿ¤ÿ­ÿ¶ÿ´ÿµÿ²ÿ·ÿºÿ±ÿ«ÿ´ÿ¡ÿ°ÿ¯ÿºÿ¯ÿ²ÿ¿ÿ³ÿ·ÿÍÿ­ÿ½ÿ¸ÿÿ¦ÿ»ÿ¥ÿ¬ÿÿ°ÿ¦ÿ¨ÿ«ÿ®ÿ¼ÿÀÿ³ÿ·ÿ¸ÿ»ÿºÿ¼ÿ¶ÿ®ÿ´ÿ¸ÿ¶ÿ©ÿ®ÿ°ÿ°ÿ°ÿ²ÿ±ÿ­ÿ¿ÿ²ÿ¶ÿ¡ÿÿ¢ÿ¤ÿ¤ÿ»ÿÃÿºÿ­ÿ©ÿ ÿ¸ÿÿÿ¯ÿªÿ¯ÿ²ÿÀÿ³ÿµÿ¾ÿ³ÿ¹ÿ®ÿ£ÿµÿ²ÿ§ÿ´ÿ±ÿ©ÿ±ÿ±ÿ¨ÿ®ÿµÿ³ÿ²ÿ°ÿ²ÿµÿ°ÿ¡ÿ£ÿ®ÿ¶ÿ¯ÿªÿ¯ÿªÿ¦ÿ¢ÿÄÿ¯ÿ¦ÿ¦ÿ±ÿ£ÿ®ÿ¡ÿÿ±ÿ ÿ®ÿ¿ÿ²ÿ©ÿºÿ¤ÿ¯ÿ°ÿ²ÿ´ÿ±ÿ ÿ§ÿ­ÿ±ÿ²ÿ¦ÿ±ÿ·ÿ´ÿ±ÿ±ÿ¯ÿªÿªÿ­ÿ®ÿ®ÿ«ÿ¦ÿ©ÿ«ÿ½ÿ©ÿ®ÿ±ÿ­ÿ¦ÿ¶ÿ²ÿ§ÿ®ÿÃÿ°ÿ«ÿµÿ«ÿ±ÿ¥ÿ´ÿµÿÿ·ÿªÿ ÿ§ÿ¬ÿ¬ÿ¦ÿ©ÿ²ÿ¯ÿ©ÿ§ÿ¦ÿ±ÿ²ÿ¶ÿ´ÿªÿ¬ÿ§ÿ¨ÿ°ÿªÿ¬ÿ¶ÿºÿ³ÿ«ÿ­ÿ«ÿ­ÿ§ÿ¥ÿ¦ÿªÿ¸ÿ¹ÿ·ÿºÿ¹ÿºÿ©ÿ«ÿ¢ÿ¾ÿ½ÿ¬ÿ²ÿ¬ÿ³ÿ§ÿ¦ÿ¢ÿ©ÿ¸ÿ®ÿ¯ÿµÿ¡ÿ®ÿ«ÿ¥ÿ©ÿ§ÿªÿ´ÿ¸ÿ¶ÿ²ÿ©ÿ¬ÿ·ÿ³ÿ¬ÿ¯ÿ¹ÿ¹ÿ±ÿµÿ¼ÿ»ÿ³ÿ¶ÿ³ÿ¥ÿ¦ÿ¥ÿ¥ÿ¦ÿ­ÿ¦ÿ¥ÿ©ÿ£ÿ©ÿ¨ÿ»ÿ¦ÿ®ÿ§ÿºÿÂÿ§ÿªÿÿÇÿ±ÿ¬ÿ©ÿ­ÿ±ÿ¬ÿ´ÿ¬ÿ¸ÿ­ÿ¯ÿ±ÿ«ÿ±ÿ¶ÿ¶ÿ¶ÿ³ÿ°ÿ²ÿ²ÿ²ÿ°ÿ°ÿºÿ¶ÿ§ÿ¨ÿ°ÿ¶ÿµÿ©ÿ ÿ¥ÿ²ÿ°ÿ´ÿ¶ÿ¯ÿ¬ÿºÿ§ÿµÿ¨ÿ®ÿ²ÿ¯ÿ±ÿ¸ÿ½ÿ«ÿ´ÿÏÿ®ÿ¿ÿ±ÿºÿ»ÿµÿ³ÿªÿ­ÿ²ÿ²ÿ¬ÿ±ÿ¤ÿ£ÿ­ÿ¹ÿ¸ÿ­ÿ­ÿ´ÿ±ÿªÿ³ÿÀÿ¿ÿµÿ¯ÿ³ÿ²ÿ¬ÿ±ÿ»ÿ¾ÿ¸ÿ²ÿ£ÿ°ÿµÿ¯ÿ¾ÿ°ÿ«ÿ²ÿ­ÿ¸ÿ±ÿ¼ÿ½ÿ·ÿ¦ÿ©ÿ¸ÿ¿ÿ§ÿ«ÿ¾ÿ¿ÿªÿ¸ÿ¦ÿ¨ÿ¶ÿ½ÿ¯ÿ¹ÿ½ÿ¶ÿ±ÿ±ÿ²ÿ¯ÿ®ÿ¸ÿ±ÿ¡ÿ«ÿ¯ÿ½ÿ¯ÿ©ÿ¯ÿ°ÿ±ÿ«ÿ®ÿ³ÿ ÿ§ÿ¾ÿµÿ©ÿ¬ÿ°ÿÁÿ¾ÿ¶ÿµÿ´ÿ¸ÿ¾ÿ­ÿ»ÿ¹ÿÿ¦ÿ´ÿ´ÿ±ÿ´ÿ¸ÿµÿ¬ÿ«ÿ©ÿ«ÿ¶ÿ²ÿ¯ÿ»ÿ¿ÿ¹ÿ¸ÿ«ÿ¥ÿ¸ÿºÿ´ÿµÿ´ÿ¾ÿ¸ÿ¤ÿ®ÿ®ÿ¬ÿ²ÿÿÂÿ²ÿ«ÿ¸ÿ¯ÿ®ÿµÿªÿ®ÿ»ÿ±ÿ¥ÿ¨ÿ¬ÿÀÿ»ÿÁÿ³ÿ¨ÿ°ÿ³ÿ»ÿ¼ÿ³ÿ½ÿ»ÿ³ÿ·ÿ¹ÿ´ÿ±ÿ»ÿ·ÿ´ÿ°ÿ®ÿ°ÿ«ÿ¤ÿ¬ÿ¯ÿ¬ÿ³ÿÊÿÂÿÊÿÂÿ·ÿ£ÿ©ÿ¸ÿ¤ÿµÿÿ¥ÿ´ÿ·ÿ½ÿ¹ÿ·ÿ·ÿ§ÿ¥ÿ´ÿÿ¢ÿ¶ÿ¿ÿÄÿµÿ²ÿºÿ³ÿ°ÿ²ÿ·ÿ²ÿªÿ³ÿªÿ²ÿ·ÿ®ÿ¯ÿ°ÿ¹ÿ§ÿ¤ÿ±ÿ§ÿÿ´ÿÉÿ­ÿ¥ÿ¯ÿ®ÿ¹ÿ­ÿ¸ÿ¬ÿ­ÿ«ÿ°ÿ²ÿ´ÿ¶ÿ¬ÿ«ÿ´ÿ¯ÿ¤ÿ©ÿ°ÿ¨ÿ¬ÿºÿ½ÿ´ÿ´ÿ±ÿ«ÿ±ÿÿµÿ»ÿÿ­ÿ¯ÿ¬ÿ¥ÿ·ÿ¥ÿÁÿ¹ÿ¾ÿªÿµÿ´ÿµÿ¹ÿ¯ÿ¼ÿ³ÿºÿÅÿ¿ÿ½ÿ°ÿ³ÿ»ÿ±ÿµÿ²ÿ¦ÿ³ÿ±ÿ¥ÿ¤ÿ°ÿ¯ÿ¥ÿ«ÿ¹ÿ«ÿ¯ÿ³ÿ±ÿ§ÿ¬ÿ°ÿÈÿ¹ÿ°ÿ¿ÿ¶ÿ«ÿ¸ÿÄÿ¶ÿ·ÿ«ÿ¯ÿºÿ¯ÿ¬ÿ®ÿ­ÿ»ÿ¾ÿªÿ§ÿ²ÿ¶ÿ»ÿ£ÿµÿ´ÿºÿ´ÿ¥ÿ¨ÿ©ÿ­ÿÀÿ¶ÿºÿ©ÿ®ÿ¹ÿ¤ÿ¯ÿ¾ÿ±ÿ´ÿ¶ÿ·ÿ®ÿ§ÿ©ÿµÿ³ÿªÿ£ÿ©ÿ¼ÿ·ÿ±ÿ±ÿµÿ¼ÿ¸ÿ»ÿ¨ÿ¥ÿ¤ÿ«ÿ¼ÿ¨ÿ·ÿ®ÿ¶ÿ½ÿ ÿ«ÿ¯ÿ³ÿ°ÿ§ÿ°ÿÀÿºÿ¶ÿ§ÿ¦ÿ°ÿ§ÿÿ¤ÿ­ÿ£ÿ²ÿÅÿÇÿ²ÿ¡ÿ¸ÿÂÿ¶ÿ¢ÿÿÁÿ¼ÿªÿ¨ÿ§ÿÿÿ¨ÿ£ÿ¤ÿ®ÿ¹ÿ´ÿ£ÿ©ÿ²ÿ±ÿ¶ÿ¯ÿ«ÿµÿ±ÿ·ÿ¸ÿ¬ÿ¶ÿ³ÿ¸ÿ­ÿ¶ÿ®ÿ®ÿµÿ«ÿ½ÿ¿ÿ®ÿÃÿ¼ÿ´ÿ¬ÿ±ÿ¸ÿ®ÿ¦ÿ¥ÿªÿ¬ÿªÿ¯ÿ­ÿ­ÿÿªÿµÿ´ÿ­ÿ¢ÿ·ÿºÿ­ÿªÿÁÿ¹ÿµÿ°ÿ¶ÿ³ÿ±ÿ±ÿ³ÿ·ÿ³ÿ°ÿ±ÿ«ÿ¬ÿ±ÿ«ÿ°ÿµÿ»ÿ³ÿ¬ÿ¦ÿ»ÿ½ÿ¯ÿµÿ¤ÿ¼ÿ²ÿµÿºÿ¸ÿªÿ©ÿµÿ¸ÿ¾ÿºÿµÿ¶ÿ¿ÿ¿ÿªÿ´ÿ§ÿ¦ÿ¶ÿ©ÿ¹ÿ¿ÿ¹ÿªÿ¾ÿ¦ÿ ÿ§ÿªÿ²ÿ¸ÿ¶ÿµÿ²ÿ²ÿ³ÿ·ÿ¶ÿ°ÿ­ÿ©ÿ¨ÿ§ÿ¬ÿ¨ÿ²ÿ¬ÿÿ¥ÿ®ÿÄÿ±ÿ¨ÿ ÿ®ÿÿ¡ÿªÿ¤ÿ¤ÿÿ£ÿ«ÿ¦ÿ¨ÿ¦ÿÿÿÿ£ÿ¯ÿÿ¡ÿ ÿÿÿ¡ÿ¤ÿ¢ÿÿÿ¥ÿ¨ÿ±ÿ²ÿ£ÿ£ÿ ÿÿÿÿÿÿ¦ÿ²ÿÿÿ¢ÿ ÿ«ÿÿ¢ÿ£ÿ¥ÿ ÿ¤ÿ­ÿ ÿ¥ÿ¬ÿ¥ÿ¤ÿ£ÿ¢ÿÿ«ÿªÿ¤ÿ¦ÿ¤ÿ¬ÿ«ÿ¶ÿ¤ÿ¤ÿ±ÿÿÿ ÿ¦ÿ¨ÿ¡ÿ¤ÿ¬ÿ¥ÿ¬ÿ³ÿ©ÿ¦ÿªÿ¥ÿ¥ÿ´ÿÿ¬ÿ¤ÿ©ÿ­ÿ«ÿ«ÿ¦ÿ¢ÿ¤ÿ¡ÿÿÿ­ÿ°ÿ¢ÿ¦ÿ¦ÿ²ÿ¡ÿ¼ÿÿÿ©ÿ·ÿ«ÿ¡ÿ¯ÿ²ÿ±ÿÀÿ¼ÿ´ÿ¶ÿ¯ÿ°ÿ½ÿ¼ÿ±ÿ¯ÿ¬ÿ³ÿ°ÿ·ÿ¶ÿ¯ÿ¦ÿºÿ¼ÿ¾ÿµÿ²ÿ»ÿ¶ÿ®ÿ²ÿ²ÿ®ÿ©ÿ¹ÿ©ÿ´ÿ²ÿºÿ§ÿªÿ´ÿ®ÿ­ÿ«ÿ¯ÿºÿ¼ÿ³ÿ®ÿ®ÿ¯ÿ¼ÿ¸ÿ²ÿÀÿºÿ¨ÿ¸ÿ®ÿ¯ÿ·ÿ«ÿ±ÿ´ÿ²ÿ¯ÿ­ÿ°ÿ²ÿªÿ«ÿ·ÿ¹ÿ«ÿ¯ÿ¨ÿ¸ÿµÿ±ÿ¾ÿ·ÿµÿ°ÿ·ÿÆÿ¼ÿ´ÿÀÿ»ÿ²ÿ³ÿ¶ÿÿ¥ÿ¯ÿµÿµÿ·ÿ«ÿ²ÿ²ÿ¯ÿµÿ¬ÿ£ÿ°ÿÁÿ«ÿªÿ§ÿ§ÿ¤ÿ¬ÿ±ÿ°ÿ«ÿ®ÿ´ÿ°ÿ¯ÿ³ÿ´ÿ¸ÿµÿ¯ÿ¯ÿ¹ÿ©ÿ´ÿªÿ³ÿµÿ©ÿ­ÿ­ÿ¬ÿ§ÿ®ÿ½ÿ¬ÿ°ÿ±ÿ«ÿµÿÿ°ÿ¨ÿªÿ©ÿ ÿ­ÿ¹ÿ·ÿ²ÿ±ÿªÿÿªÿ©ÿ©ÿµÿµÿ¨ÿ³ÿÿ¤ÿ±ÿ³ÿµÿÂÿÅÿ±ÿ«ÿ¶ÿ·ÿ¶ÿ±ÿ®ÿ³ÿ­ÿ¢ÿ­ÿ¹ÿ»ÿ±ÿ¬ÿ°ÿ±ÿ±ÿ±ÿ¼ÿ¼ÿÃÿµÿÀÿ®ÿ°ÿ¡ÿªÿ¬ÿ©ÿ´ÿÃÿÃÿµÿ·ÿÁÿ¦ÿÁÿ§ÿ©ÿ¼ÿ¾ÿ¶ÿ«ÿ³ÿ¸ÿ´ÿ¸ÿ´ÿ±ÿ¹ÿ­ÿºÿ­ÿ³ÿ¿ÿ¿ÿ²ÿ´ÿ¯ÿ°ÿ»ÿ´ÿ­ÿ¤ÿ°ÿ½ÿ®ÿ¬ÿ³ÿµÿ¬ÿ­ÿ²ÿ°ÿ¦ÿ¤ÿ»ÿ¿ÿ´ÿµÿ¼ÿ¤ÿ¨ÿ®ÿÿ ÿ¬ÿ°ÿ®ÿ±ÿ½ÿ¿ÿÿµÿºÿ¦ÿ¡ÿ«ÿªÿªÿ¶ÿ¶ÿ°ÿ¶ÿÁÿ¯ÿÿ¢ÿÿ®ÿ´ÿ«ÿ¯ÿ·ÿ²ÿ¼ÿÅÿ¾ÿºÿ¦ÿ®ÿ¶ÿ©ÿ¹ÿ­ÿ´ÿµÿµÿ»ÿ¿ÿ¾ÿºÿ®ÿ¶ÿµÿÂÿ±ÿ¦ÿ¸ÿ´ÿ¿ÿ·ÿ­ÿ¯ÿ¯ÿ´ÿµÿ¬ÿ·ÿ«ÿ¯ÿ°ÿ·ÿ»ÿ¸ÿ¯ÿ®ÿ¶ÿ´ÿ´ÿ­ÿ²ÿ¹ÿ¡ÿªÿ´ÿÂÿ´ÿ©ÿ±ÿ¯ÿ´ÿ­ÿÿeÿwÿªÿ±ÿ­ÿ¶ÿ¶ÿ°ÿ¶ÿµÿ«ÿ¹ÿµÿÄÿ¯ÿ¹ÿºÿ¹ÿ·ÿ²ÿ¯ÿ´ÿÅÿ¿ÿ·ÿ¬ÿµÿ®ÿ²ÿºÿ´ÿ\ÿ´þþwÿ¨ÿ¨ÿ¯ÿ±ÿ£ÿ²ÿ¦ÿÿªÿ´ÿ³ÿ·ÿ¾ÿ­ÿ¦ÿ°ÿ°ÿ®ÿ³ÿ³ÿµÿ¸ÿ­ÿ¬ÿªÿÅÿ«ÿ­ÿ®ÿ±ÿµÿ»ÿ¼ÿ½ÿÉÿÁÿÿ¢ÿ³ÿºÿ´ÿ®ÿ±ÿ¹ÿ±ÿ¤ÿ¹ÿºÿ¿ÿ®ÿ¯ÿ£ÿ£ÿ§ÿ¤ÿªÿ¸ÿ¦ÿªÿ¯ÿ®ÿºÿ¿ÿ±ÿªÿ¨ÿ©ÿ³ÿ­ÿ¶ÿ¤ÿ¸ÿÄÿÃÿ²ÿ°ÿµÿªÿ¢ÿ­ÿºÿ»ÿ´ÿ¶ÿÀÿÀÿ¶ÿ°ÿ´ÿ¹ÿ±ÿ¿ÿ°ÿ¬ÿ´ÿºÿµÿ¯ÿ²ÿ¼ÿ¼ÿ·ÿºÿ¦ÿ¡ÿÿ±ÿ½ÿ´ÿ©ÿ¨ÿ©ÿ¦ÿ®ÿ®ÿºÿ¦ÿ¥ÿµÿ¸ÿ«ÿ¢ÿÀÿ»ÿ·ÿ±ÿ±ÿ´ÿ±ÿ°ÿ¶ÿ¼ÿ«ÿ¹ÿ¿ÿµÿ«ÿ¦ÿ¬ÿ´ÿ°ÿ¶ÿÿªÿ¹ÿºÿ«ÿ±ÿ¹ÿµÿ­ÿªÿ¿ÿ¢ÿªÿÁÿ´ÿ¥ÿ¨ÿ­ÿªÿµÿÂÿ»ÿ°ÿ»ÿ¿ÿ¾ÿ¿ÿ³ÿ¡ÿ²ÿ²ÿ¯ÿ¿ÿ¶ÿ¦ÿ¤ÿ¦ÿ¡ÿ©ÿ¢ÿ¥ÿªÿ«ÿÿÿ£ÿ ÿÿÿÿÿÿÿÿÿÿ§ÿ¡ÿÿÿÿÿxÿxÿÿyÿdÿuÿSÿqÿÿÿÿÿÿnÿaÿ­ÿ°ÿ´ÿµÿ±ÿ¨ÿ¨ÿµÿ©ÿÿ¶ÿ«ÿ¨ÿ©ÿ¨ÿªÿ§ÿ§ÿ¥ÿ®ÿ¦ÿ¥ÿ ÿ¥ÿ°ÿÿ®ÿ ÿ£ÿ¨ÿ¨ÿ±ÿ°ÿ£ÿ¥ÿ®ÿÿ±ÿ¯ÿ®ÿ«ÿªÿ§ÿ¦ÿºÿ¶ÿ·ÿ¹ÿ¯ÿ«ÿ¥ÿ¦ÿ­ÿ¯ÿ°ÿ­ÿµÿÂÿ¸ÿ¯ÿªÿ­ÿ¯ÿ®ÿ½ÿ®ÿ¡ÿ´ÿ¾ÿ¾ÿ¯ÿªÿ­ÿ¨ÿÂÿ°ÿ®ÿ®ÿ­ÿ¶ÿ¼ÿ¶ÿ²ÿ³ÿ°ÿ´ÿ¹ÿªÿ¦ÿ¬ÿ²ÿ±ÿ®ÿªÿ©ÿ¯ÿÿ¹ÿºÿ­ÿ§ÿ¥ÿ§ÿ¬ÿ³ÿ¿ÿ°ÿ®ÿ²ÿ±ÿªÿ¬ÿ±ÿ¥ÿÿ¡ÿºÿ±ÿªÿºÿ®ÿ¦ÿ®ÿ°ÿ¦ÿÿÿ®ÿ¶ÿ¨ÿ¤ÿ¡ÿÿ£ÿ¬ÿÿ±ÿ¬ÿÿ¬ÿ¢ÿ¥ÿªÿ©ÿªÿªÿªÿ§ÿ¬ÿ¤ÿ¸ÿ±ÿ¬ÿ¯ÿ¬ÿ§ÿ¬ÿ±ÿ´ÿµÿ£ÿ¥ÿ­ÿ¦ÿ­ÿ¯ÿ¥ÿ¤ÿÿ¯ÿ¸ÿªÿªÿ¦ÿÿÿ§ÿ°ÿ«ÿ§ÿ¤ÿ¿ÿ¾ÿ¨ÿ¬ÿªÿ«ÿ±ÿ¯ÿ­ÿµÿ¬ÿªÿ¨ÿ¸ÿÿ©ÿ°ÿ¯ÿ±ÿ°ÿ¥ÿ¯ÿÁÿ±ÿ¶ÿµÿ®ÿ¹ÿµÿ±ÿ¹ÿÃÿÇÿ¾ÿ®ÿ±ÿ¸ÿ®ÿ¶ÿ±ÿ®ÿªÿ´ÿÀÿ¶ÿ°ÿ»ÿ¥ÿ®ÿ§ÿ¹ÿ¹ÿ°ÿ³ÿ½ÿ°ÿ¢ÿ´ÿ«ÿ ÿ­ÿºÿ¶ÿ±ÿ¶ÿ´ÿ­ÿ¨ÿ§ÿ«ÿ¯ÿ«ÿ°ÿ©ÿµÿ­ÿ¦ÿ¬ÿ¹ÿ·ÿ¯ÿÁÿÁÿ«ÿ¬ÿ½ÿ¹ÿ©ÿ¯ÿ­ÿ°ÿ·ÿµÿ¯ÿ«ÿªÿ®ÿ¶ÿ¾ÿ³ÿ·ÿ±ÿºÿ»ÿ¾ÿ·ÿ£ÿ£ÿ³ÿ±ÿ¾ÿ¸ÿ­ÿ¡ÿ¯ÿ·ÿ¶ÿ±ÿ²ÿ´ÿµÿµÿ¥ÿ±ÿºÿ§ÿ±ÿ§ÿ²ÿºÿ¼ÿµÿ®ÿ°ÿ­ÿ³ÿ´ÿ·ÿÉÿ©ÿ»ÿ¶ÿµÿ±ÿ«ÿ°ÿµÿ³ÿ½ÿ¶ÿ¶ÿ¬ÿ«ÿÿ·ÿ¬ÿÂÿ¹ÿ¯ÿµÿ´ÿ®ÿ«ÿ¨ÿ°ÿÿ¼ÿ¦ÿ®ÿ¸ÿ±ÿ°ÿ²ÿ¬ÿ¬ÿ·ÿ»ÿ°ÿºÿ½ÿ¦ÿ«ÿ ÿ®ÿ®ÿ¼ÿ½ÿ·ÿ³ÿ®ÿ¶ÿÀÿ§ÿµÿ®ÿ°ÿ²ÿ·ÿ¬ÿ±ÿ­ÿ±ÿµÿ³ÿ®ÿ©ÿ¨ÿ¨ÿ©ÿÇÿÂÿÉÿ»ÿµÿÀÿ¼ÿ·ÿ·ÿ¹ÿºÿ¿ÿÃÿ»ÿÀÿ³ÿ²ÿ®ÿªÿ°ÿ®ÿ±ÿ·ÿ°ÿ¯ÿ³ÿ®ÿµÿ¿ÿ¶ÿ¸ÿ£ÿ¨ÿ³ÿÎÿ±ÿ¼ÿ»ÿ²ÿ®ÿªÿ©ÿ«ÿ«ÿ®ÿ²ÿ¨ÿÿ­ÿ¤ÿ´ÿ«ÿ²ÿ±ÿ©ÿ}ÿÿ²ÿµÿ«ÿµÿ¶ÿ²ÿ®ÿ±ÿÿÁÿ°ÿ«ÿ¶ÿ²ÿ±ÿ¥ÿÿ§ÿ²ÿ¬ÿµÿ»ÿ¼ÿªÿÿµÿ¾ÿ¼ÿ´ÿªÿ¯ÿ«ÿ©ÿ·ÿ¶ÿ³ÿÂÿ¶ÿªÿ±ÿ£ÿ¬ÿ¤ÿ®ÿ¯ÿ­ÿ¯ÿ£ÿ®ÿ³ÿ²ÿµÿ»ÿ¶ÿ¬ÿ©ÿ¦ÿ²ÿ®ÿµÿ¹ÿÀÿ¥ÿ ÿ²ÿ±ÿ¿ÿºÿ²ÿ®ÿ¦ÿ©ÿ´ÿ²ÿÿ£ÿ³ÿ¶ÿ¨ÿ«ÿ·ÿ£ÿ³ÿ¹ÿ´ÿ®ÿµÿ´ÿ«ÿ¨ÿ¦ÿ¦ÿ®ÿ±ÿÿµÿ®ÿÄÿ«ÿµÿ·ÿ´ÿªÿ±ÿ±ÿ±ÿµÿ°ÿ¬ÿ²ÿ´ÿÀÿ¸ÿÿ«ÿ¥ÿ´ÿ«ÿ½ÿ»ÿ§ÿ¸ÿ½ÿ©ÿÿ¤ÿ¨ÿÿÿ ÿ¢ÿ¤ÿÿ ÿ¬ÿªÿÿ¬ÿ¤ÿÿ£ÿÿ´ÿ­ÿªÿ£ÿÿ¬ÿ²ÿÿ¡ÿ§ÿªÿ ÿ²ÿ¦ÿ£ÿÿ ÿ¢ÿ ÿ¡ÿÿ¢ÿ£ÿÿÿ¡ÿ£ÿÿ¨ÿ«ÿ©ÿ¤ÿ­ÿ©ÿ¯ÿ¡ÿ²ÿÿ»ÿ´ÿ¬ÿ¨ÿ¤ÿÿ§ÿ®ÿ¯ÿÿÿ§ÿ¨ÿ¡ÿÿÿÿ ÿÿ«ÿÿ§ÿÿÿªÿ¢ÿ¤ÿ¥ÿÿÿÿÿÿÿÿÿÿ¤ÿÿÿÿ¢ÿ©ÿÿÿÿ¡ÿÿ£ÿ­ÿ°ÿ ÿÿÿÿÿÿÿ£ÿ­ÿ¬ÿ§ÿ¬ÿ¹ÿ®ÿ¨ÿµÿ¦ÿ±ÿ¹ÿ½ÿ¶ÿ«ÿ«ÿ¨ÿ®ÿ±ÿ²ÿ°ÿ¹ÿºÿ­ÿ­ÿ§ÿ¥ÿ­ÿ§ÿ«ÿ¹ÿ®ÿ¦ÿ¶ÿ¤ÿ¿ÿ¤ÿ¬ÿ¬ÿ¥ÿ²ÿ½ÿ¬ÿÿªÿµÿ·ÿ·ÿ³ÿ­ÿ§ÿ©ÿ¹ÿ³ÿ±ÿ³ÿ¬ÿ³ÿ³ÿªÿ¼ÿ¥ÿÿ¨ÿµÿ»ÿ¼ÿ»ÿ¬ÿ·ÿ«ÿ¦ÿ§ÿ¥ÿ®ÿÀÿÈÿºÿÀÿ·ÿ¸ÿÃÿ£ÿÆÿ¹ÿ²ÿ¨ÿ£ÿ©ÿ·ÿ¸ÿ´ÿ·ÿ£ÿªÿºÿ²ÿ¬ÿ°ÿ³ÿµÿ·ÿ§ÿ ÿºÿ³ÿ¯ÿ¹ÿ¹ÿ¬ÿ²ÿ³ÿ¦ÿ¾ÿ¯ÿ¹ÿ«ÿ¹ÿ´ÿ¶ÿÇÿÅÿ·ÿ£ÿ³ÿµÿ£ÿ¨ÿ²ÿ³ÿ°ÿ¶ÿÆÿÀÿ±ÿµÿ¼ÿµÿ®ÿ²ÿµÿ³ÿ°ÿ¨ÿµÿ¸ÿ¬ÿ­ÿ¨ÿ¨ÿªÿ®ÿºÿ®ÿ¼ÿ½ÿ´ÿ·ÿ»ÿ³ÿ«ÿ´ÿ³ÿ­ÿ¼ÿºÿ´ÿ²ÿ¼ÿ³ÿ¦ÿ­ÿ ÿ¬ÿ»ÿ«ÿ¶ÿ°ÿ©ÿ±ÿ­ÿ¿ÿ¸ÿµÿ¨ÿ·ÿ³ÿ³ÿµÿ»ÿºÿ±ÿ²ÿ³ÿ±ÿ±ÿ¸ÿ³ÿ²ÿ©ÿ«ÿ½ÿ»ÿ¹ÿ²ÿ²ÿ¢ÿ±ÿ»ÿ¢ÿ¨ÿÿ§ÿ³ÿ¯ÿ®ÿÿ¤ÿ­ÿ®ÿ±ÿ¯ÿ£ÿÿ^ÿLÿÿ¯ÿµÿ»ÿ²ÿ¼ÿ³ÿÃÿ§ÿ©ÿÁÿ¥ÿ¹ÿ¹ÿ¹ÿ§ÿ«ÿÿ®ÿ«ÿ¯ÿ¾ÿ»ÿ«ÿÿ³ÿ¸ÿ©ÿ¡ÿ¨ÿ³ÿ±ÿµÿ¹ÿ±ÿ¨ÿ§ÿ®ÿ«ÿ©ÿ®ÿ´ÿ¿ÿºÿ¯ÿ¨ÿ¬ÿ¬ÿ±ÿ¼ÿ·ÿÿºÿ¯ÿ±ÿ®ÿ½ÿ«ÿ«ÿ¡ÿ£ÿ£ÿ¢ÿ¨ÿ¯ÿ®ÿ²ÿ³ÿ²ÿ·ÿ«ÿ£ÿ¯ÿ²ÿµÿ²ÿ¹ÿÅÿ°ÿ¯ÿ´ÿ£ÿ¶ÿªÿ³ÿ®ÿµÿ¹ÿ¸ÿ¥ÿ¶ÿ¥ÿ±ÿ±ÿÿ¨ÿ½ÿ§ÿ§ÿ±ÿ°ÿ·ÿ¼ÿªÿ¥ÿ¬ÿ³ÿ°ÿ³ÿ·ÿ²ÿ²ÿ²ÿ¬ÿ±ÿ·ÿ¯ÿ¯ÿµÿ£ÿ§ÿ¡ÿµÿ¼ÿ¸ÿ¨ÿ¯ÿ¨ÿ£ÿ«ÿÿ¨ÿÿªÿ¥ÿ³ÿ¶ÿ°ÿ®ÿ¼ÿ²ÿ¨ÿ©ÿ®ÿ¶ÿ«ÿ¶ÿºÿ¼ÿÈÿ»ÿ²ÿ¹ÿ²ÿ­ÿ³ÿ³ÿ¦ÿ«ÿ©ÿ§ÿ¨ÿÿ»ÿ¶ÿÿÂÿ¥ÿ¦ÿºÿ£ÿ¢ÿ¶ÿ±ÿ ÿ¶ÿ¬ÿ¼ÿ©ÿ°ÿ³ÿ¤ÿ«ÿ°ÿÁÿÀÿ¶ÿÿÿÿ±ÿ²ÿ°ÿ±ÿªÿ§ÿ¶ÿÃÿ²ÿ¬ÿ½ÿºÿ«ÿÿÿ¬ÿÿ©ÿ²ÿ°ÿÿªÿ±ÿ¯ÿ°ÿ¦ÿÿÿnÿ§ÿ»ÿ¶ÿºÿºÿ¯ÿºÿ»ÿ¯ÿ¶ÿ©ÿ³ÿ­ÿ ÿ´ÿ¾ÿ±ÿ­ÿ®ÿ®ÿ¶ÿ¿ÿ±ÿ¨ÿ³ÿ©ÿ§ÿ¶ÿ¯ÿ«ÿ«ÿ¬ÿ°ÿ¶ÿ©ÿ¬ÿÿ¦ÿ¹ÿ¢ÿ«ÿ¡ÿ¿ÿ¯ÿ³ÿ·ÿ°ÿ¯ÿ½ÿ´ÿ¬ÿ¯ÿµÿ°ÿ®ÿ¦ÿ£ÿ¶ÿ©ÿ´ÿµÿ³ÿ¼ÿµÿ³ÿÃÿÉÿ¶ÿ¬ÿ²ÿ°ÿªÿ¥ÿ¢ÿ§ÿ¯ÿ®ÿ©ÿÁÿÃÿ¼ÿ²ÿ¬ÿ«ÿ²ÿ¤ÿ¯ÿ²ÿÿ´ÿ«ÿÀÿ¯ÿ¶ÿ¯ÿ¬ÿ¢ÿ¤ÿ°ÿ±ÿ»ÿ°ÿ»ÿµÿ³ÿ®ÿ®ÿ·ÿ¹ÿ¬ÿ¬ÿ©ÿ«ÿµÿ¶ÿ³ÿ¸ÿ´ÿ±ÿ´ÿ°ÿ³ÿ¸ÿ´ÿ®ÿªÿ¨ÿ£ÿ«ÿµÿ°ÿ¦ÿ¦ÿ«ÿ©ÿ­ÿ¸ÿ»ÿ¢ÿ¯ÿÿ°ÿ¥ÿ¯ÿ«ÿ¶ÿ¨ÿÿ´ÿÅÿ±ÿ¯ÿ¼ÿ­ÿ¯ÿ³ÿ©ÿ«ÿ¯ÿ¦ÿ¤ÿ¬ÿ®ÿ­ÿ¬ÿ¯ÿ¬ÿ¯ÿ¹ÿ´ÿªÿ¯ÿ¬ÿ¦ÿ­ÿ¯ÿ®ÿ¨ÿ®ÿ´ÿ­ÿÿ¢ÿ½ÿ¯ÿ³ÿ¹ÿ¨ÿ©ÿ©ÿ½ÿÁÿ±ÿ³ÿ¯ÿ´ÿ±ÿ­ÿ²ÿÿ®ÿ±ÿ§ÿ¦ÿ²ÿ³ÿ«ÿ¢ÿ»ÿºÿ¯ÿ°ÿªÿ¶ÿ·ÿ°ÿ¶ÿ¾ÿ´ÿ¥ÿ°ÿ³ÿ¬ÿ°ÿ±ÿ¶ÿ½ÿ®ÿÿ¥ÿ¬ÿ­ÿ³ÿ°ÿ²ÿ¹ÿµÿ¨ÿ°ÿ»ÿÃÿ¢ÿ©ÿ©ÿÄÿÄÿ¥ÿºÿ³ÿ±ÿ¯ÿªÿ¥ÿ©ÿ¤ÿ°ÿ¯ÿÁÿªÿ­ÿÀÿ®ÿ¯ÿ«ÿ«ÿ¶ÿ½ÿ³ÿ©ÿ¬ÿ§ÿ«ÿ®ÿªÿ¬ÿ¶ÿµÿ¯ÿ·ÿ¶ÿ¯ÿ±ÿ®ÿ·ÿ·ÿ°ÿ¨ÿ©ÿ¨ÿªÿ¯ÿ¨ÿ¯ÿ©ÿ¥ÿ¢ÿºÿ±ÿ³ÿ¯ÿ°ÿ¸ÿ¦ÿ¤ÿ°ÿ¸ÿ²ÿ°ÿ¯ÿ¶ÿÅÿ¶ÿÁÿ·ÿ¼ÿ¨ÿ«ÿ°ÿ¯ÿ«ÿ¦ÿ¬ÿ®ÿ±ÿ­ÿ®ÿ¶ÿ¹ÿ²ÿ²ÿ¹ÿ²ÿ©ÿ­ÿ¸ÿ´ÿ²ÿ«ÿ¦ÿ­ÿ¯ÿ¯ÿ¸ÿÿ®ÿ¥ÿ²ÿªÿ»ÿ°ÿ°ÿÀÿ¬ÿµÿÅÿ¬ÿ¯ÿ³ÿ¾ÿ±ÿ¹ÿ¶ÿºÿ»ÿ®ÿªÿ»ÿ¸ÿ°ÿ§ÿ§ÿ²ÿ¯ÿ±ÿ´ÿ´ÿ¿ÿ»ÿ«ÿ¯ÿ²ÿ©ÿ«ÿ¹ÿ»ÿ®ÿ¦ÿ¯ÿ´ÿªÿªÿ·ÿ´ÿ¸ÿ®ÿ·ÿªÿ¬ÿ¯ÿ°ÿ°ÿ¥ÿ§ÿ·ÿ±ÿ²ÿ·ÿ¬ÿ¤ÿ²ÿ®ÿ±ÿ¹ÿ­ÿ«ÿ²ÿ¼ÿªÿ¥ÿ®ÿ·ÿ­ÿ±ÿ²ÿ¶ÿ«ÿ¥ÿ©ÿ§ÿ¯ÿ±ÿ°ÿ·ÿ¹ÿºÿ²ÿ¹ÿºÿ©ÿ¾ÿÄÿ»ÿ¼ÿ£ÿ»ÿ±ÿ´ÿ©ÿ³ÿµÿÂÿ³ÿ·ÿ¯ÿ°ÿ¨ÿ¨ÿ¶ÿ¨ÿÿ¦ÿ¡ÿ¢ÿ©ÿ³ÿµÿ²ÿ¬ÿ¬ÿ¯ÿ©ÿ¬ÿ´ÿ¬ÿ§ÿ«ÿ®ÿ®ÿ¬ÿ¯ÿ³ÿ´ÿ¨ÿÿ®ÿ»ÿ¶ÿ²ÿ®ÿ¾ÿ²ÿÿ°ÿ­ÿ®ÿ²ÿ¤ÿÂÿ¼ÿ­ÿ´ÿªÿ¥ÿÂÿ³ÿ±ÿ·ÿ®ÿªÿ®ÿ´ÿ»ÿµÿ·ÿ©ÿ¤ÿ¤ÿ¶ÿ·ÿ¶ÿºÿµÿ¬ÿ«ÿ°ÿ·ÿºÿºÿ½ÿ´ÿ¨ÿ°ÿ¹ÿ°ÿ¦ÿ©ÿ¬ÿ¯ÿ¥ÿ®ÿ»ÿ²ÿªÿ»ÿÆÿ­ÿªÿ´ÿÄÿÿÿ®ÿ­ÿ£ÿ­ÿ°ÿÁÿ»ÿ±ÿ©ÿ¼ÿÂÿºÿ²ÿ¶ÿ¸ÿ·ÿ°ÿ¯ÿ°ÿ«ÿ²ÿ­ÿªÿ«ÿÿ®ÿµÿªÿÃÿ­ÿ´ÿ°ÿ°ÿ³ÿ°ÿ¬ÿµÿ¤ÿ½ÿµÿ«ÿ©ÿ¨ÿ°ÿÿ·ÿ³ÿ·ÿ­ÿ¨ÿ²ÿ¾ÿ»ÿ¸ÿ¸ÿ¬ÿ¤ÿ¦ÿ³ÿ½ÿ¸ÿ²ÿ¶ÿÅÿ»ÿ¶ÿ±ÿ±ÿ¥ÿ¤ÿ©ÿ´ÿ©ÿµÿÁÿ±ÿ³ÿ¾ÿ­ÿÅÿ¬ÿºÿ°ÿ§ÿ°ÿ¿ÿ²ÿ®ÿºÿ¼ÿ³ÿ´ÿ·ÿµÿµÿ¶ÿ¹ÿ±ÿ±ÿ¶ÿ§ÿªÿªÿ³ÿ²ÿ²ÿ¶ÿ¯ÿ¨ÿ±ÿ³ÿ­ÿ¿ÿºÿ¯ÿ³ÿ´ÿÂÿ³ÿ²ÿ´ÿ·ÿªÿ³ÿ´ÿ®ÿ°ÿ®ÿ¸ÿ¾ÿ±ÿ«ÿµÿ´ÿ·ÿºÿ­ÿµÿ¿ÿÂÿ¹ÿ£ÿ²ÿ«ÿÿºÿ·ÿ¯ÿ»ÿ¯ÿ¿ÿ­ÿÏÿ­ÿ¥ÿ»ÿ®ÿ®ÿ ÿ°ÿ·ÿ¦ÿºÿÃÿ¯ÿªÿ§ÿ¤ÿ¯ÿÀÿÀÿ¹ÿ»ÿµÿ³ÿ±ÿ¸ÿºÿÂÿ­ÿ«ÿ£ÿ½ÿ¾ÿ³ÿ¶ÿÁÿ±ÿÊÿ£ÿ¯ÿ³ÿ²ÿ°ÿ±ÿ¶ÿ°ÿ²ÿ´ÿ¥ÿ¡ÿµÿ¼ÿ¬ÿ¯ÿµÿ®ÿ¼ÿÁÿ¸ÿ°ÿ¯ÿ¬ÿºÿ«ÿ§ÿ²ÿ¯ÿ¾ÿ´ÿ°ÿ½ÿ²ÿ«ÿ±ÿÿµÿ»ÿÀÿµÿ©ÿ¬ÿ·ÿÃÿ»ÿ©ÿ²ÿºÿ´ÿ¯ÿ«ÿ©ÿ½ÿÂÿÇÿ¼ÿ³ÿÂÿÀÿµÿ¯ÿÁÿ·ÿ¬ÿ·ÿ´ÿ¶ÿ´ÿ¨ÿ¨ÿ¢ÿ¥ÿ­ÿ«ÿ©ÿ«ÿ²ÿ·ÿ¨ÿ£ÿ¶ÿÃÿ¥ÿªÿªÿ§ÿÖÿ´ÿ¾ÿ·ÿ±ÿ¶ÿªÿ¢ÿ¦ÿ°ÿ®ÿ«ÿ¹ÿ´ÿ¬ÿ¯ÿ³ÿ­ÿ¤ÿ§ÿ¬ÿ·ÿ·ÿ«ÿ¯ÿ¢ÿ³ÿÁÿ³ÿ°ÿ¡ÿ³ÿªÿ­ÿ³ÿªÿ¬ÿ±ÿ¬ÿ¢ÿµÿ³ÿµÿ¼ÿ´ÿ²ÿ§ÿ¨ÿªÿ»ÿ«ÿ¬ÿ²ÿÃÿ¶ÿ±ÿºÿ¦ÿ¯ÿ°ÿ®ÿ²ÿ´ÿ²ÿ«ÿ«ÿ¬ÿ®ÿ®ÿ®ÿ¬ÿ©ÿ°ÿ³ÿ¯ÿ²ÿ¦ÿ¡ÿ³ÿ¢ÿ®ÿ¶ÿ²ÿ¢ÿÿÿ¢ÿ²ÿ ÿªÿ¡ÿÿÿÿ¯ÿ¨ÿ¢ÿ¢ÿ¥ÿ­ÿÿ ÿ¨ÿ¢ÿÿÿÿÿÿ©ÿ¡ÿÿÿ¦ÿÿ¥ÿ¥ÿÿ¤ÿ£ÿÿÿÿÿÿÿÿÿÿÿ®ÿ®ÿÿ¡ÿ°ÿÿ¡ÿ¶ÿ´ÿÿ¥ÿ±ÿ§ÿ¤ÿªÿ©ÿÿ¢ÿ¨ÿ«ÿ£ÿ¥ÿ¢ÿ£ÿªÿ¥ÿ¡ÿ­ÿÿ¤ÿ¢ÿÿªÿ¯ÿ´ÿµÿ©ÿ«ÿ­ÿ¥ÿ­ÿÿ¯ÿ¬ÿ¸ÿÿ¬ÿ¥ÿÿ ÿ ÿ®ÿªÿ¯ÿ¢ÿÿÿ¨ÿ²ÿ¸ÿ³ÿªÿ­ÿ±ÿµÿ´ÿ©ÿÿºÿ»ÿ£ÿ®ÿ»ÿ¾ÿ°ÿ­ÿ­ÿ¯ÿ¸ÿ´ÿ¢ÿ¢ÿ«ÿ£ÿ®ÿ¥ÿ·ÿºÿ¥ÿµÿ¹ÿ±ÿºÿµÿ¸ÿ³ÿ³ÿ¸ÿ²ÿ­ÿ±ÿ¶ÿ¼ÿ±ÿ·ÿ¨ÿ·ÿºÿ¸ÿ²ÿÅÿµÿ©ÿ¤ÿ¯ÿ©ÿ¥ÿ¯ÿ±ÿ®ÿ®ÿ§ÿ°ÿÁÿ­ÿ½ÿ¹ÿ»ÿ±ÿ¨ÿ§ÿ«ÿ­ÿ³ÿ³ÿ¸ÿ²ÿ«ÿ¹ÿÁÿ¿ÿ¾ÿ´ÿµÿ¿ÿ ÿ®ÿºÿ¾ÿ ÿ²ÿ¶ÿµÿ£ÿ®ÿÁÿ²ÿ¬ÿ¿ÿÄÿ¸ÿºÿ´ÿ¦ÿÿ²ÿ²ÿ§ÿ½ÿÀÿ¼ÿ³ÿªÿ³ÿµÿ¢ÿ©ÿ¯ÿ®ÿÿ«ÿ«ÿ©ÿ¤ÿ¡ÿªÿ¸ÿ¶ÿªÿ¤ÿ£ÿ¯ÿ¶ÿ«ÿ®ÿ³ÿ²ÿ¹ÿ¥ÿ©ÿ ÿ¹ÿ­ÿ¥ÿ³ÿ®ÿ­ÿ´ÿµÿ¬ÿ¬ÿ¸ÿ¥ÿÿ±ÿ´ÿ¯ÿ´ÿ³ÿªÿ ÿµÿ´ÿ²ÿ·ÿ·ÿ¯ÿ­ÿ¬ÿ¡ÿ¦ÿ¹ÿÃÿ¿ÿ¶ÿ¯ÿ·ÿ±ÿ°ÿ­ÿ¤ÿ¤ÿªÿ±ÿÁÿµÿ¶ÿÅÿ§ÿ´ÿºÿ¤ÿ©ÿ±ÿ´ÿ¶ÿ³ÿ®ÿ®ÿ­ÿ¬ÿ©ÿ¸ÿÄÿ¹ÿ°ÿ£ÿ·ÿ°ÿ¸ÿÀÿ±ÿ¶ÿÃÿ²ÿ¨ÿ¬ÿ·ÿªÿ¿ÿ²ÿ­ÿ¶ÿ±ÿ½ÿ±ÿ¶ÿ»ÿ¶ÿ¹ÿ®ÿ¥ÿ§ÿ­ÿ»ÿ£ÿ®ÿ²ÿ¹ÿµÿ±ÿ±ÿ³ÿ°ÿ¬ÿ«ÿ±ÿ£ÿµÿ¦ÿ²ÿÈÿ½ÿ±ÿ³ÿµÿ¯ÿ£ÿ¤ÿ­ÿ¨ÿ¯ÿ¹ÿ¾ÿªÿ´ÿ°ÿ²ÿ¶ÿ·ÿ¤ÿÿ­ÿ¹ÿ¬ÿÿ´ÿÈÿµÿ¬ÿ¬ÿÿ°ÿ¼ÿ½ÿ´ÿ¶ÿ¿ÿ°ÿ±ÿ¹ÿ§ÿ¸ÿ½ÿ·ÿ¦ÿ£ÿ¬ÿ·ÿ¹ÿ´ÿ²ÿÁÿÂÿ¿ÿªÿµÿ±ÿµÿ¦ÿ¯ÿºÿ¸ÿµÿ¶ÿ·ÿ®ÿÉÿ·ÿ¹ÿ¬ÿªÿ ÿ¦ÿ²ÿ±ÿ­ÿ¯ÿ³ÿÃÿ¬ÿ¸ÿ¯ÿ¯ÿ¯ÿ¶ÿ´ÿ·ÿ¸ÿ­ÿ£ÿ©ÿ³ÿ±ÿ°ÿ´ÿ°ÿ¸ÿ¥ÿ«ÿ¬ÿ¯ÿ¸ÿ¸ÿ³ÿÿ
ÿ¼þ_ÿ¬ÿ¶ÿªÿ±ÿ³ÿ¯ÿ®ÿ¬ÿ¹ÿ·ÿ¹ÿ·ÿ¬ÿªÿ¦ÿÿÿ§ÿ¬ÿ¯ÿ½ÿ±ÿ¦ÿµÿ¶ÿ£ÿ­ÿ¿ÿ±ÿßþ1þÚþÿ¯ÿ·ÿ°ÿ¤ÿ°ÿªÿ¸ÿºÿ­ÿªÿ¯ÿ®ÿ¶ÿ¶ÿ¤ÿ´ÿªÿ©ÿ®ÿµÿ·ÿ·ÿ¸ÿ­ÿ¶ÿ©ÿÿ²ÿ¼ÿµÿºÿÂÿÀÿ¶ÿ¬ÿ«ÿ©ÿÿ§ÿ±ÿ­ÿ£ÿ³ÿºÿ¦ÿ ÿ¬ÿ¨ÿÀÿ¬ÿ¸ÿ³ÿ®ÿ®ÿªÿªÿ±ÿ·ÿµÿ­ÿµÿ³ÿÁÿ«ÿ¬ÿ°ÿ©ÿ¬ÿ±ÿºÿ²ÿ¾ÿºÿµÿ±ÿ±ÿ¹ÿÃÿ½ÿ¬ÿ­ÿ ÿÂÿºÿÀÿµÿ¯ÿªÿ¨ÿ«ÿ¨ÿÅÿ¤ÿ¦ÿ²ÿ°ÿ²ÿ³ÿªÿ¡ÿ¨ÿ¬ÿ¨ÿ«ÿ«ÿÿ¥ÿ¨ÿ²ÿºÿ­ÿ²ÿ¦ÿ¯ÿ¢ÿ´ÿªÿ³ÿ¶ÿ­ÿ°ÿ·ÿ·ÿÂÿ¨ÿ°ÿÆÿ¿ÿ½ÿÂÿ¾ÿ¹ÿ«ÿ¬ÿ¹ÿ¸ÿ®ÿ¤ÿ³ÿ¾ÿ´ÿ¨ÿÿ®ÿ±ÿ¿ÿÉÿ¾ÿ»ÿ»ÿ°ÿ°ÿ½ÿ°ÿÁÿ¸ÿ©ÿ¤ÿªÿ¯ÿ®ÿ²ÿºÿ³ÿÁÿ·ÿ¶ÿªÿ¥ÿ«ÿ«ÿ¬ÿ±ÿ²ÿ­ÿ«ÿ¦ÿ¦ÿ¡ÿÿÿÿÿ©ÿ¬ÿÿÿÿÿÿÿÿÿÿÿÿÿÿÿ¨ÿÿÿÿzÿ}ÿÿÿtÿ\ÿpÿkÿÿÿÿÿÿÿeÿUÿ±ÿ²ÿ¶ÿ´ÿ­ÿ¨ÿÿÿ§ÿ®ÿ³ÿ³ÿ´ÿ°ÿ©ÿ°ÿ§ÿ­ÿ¨ÿ­ÿ­ÿªÿ¯ÿ°ÿ¦ÿÿ¤ÿ­ÿ¨ÿ³ÿ³ÿ±ÿ¯ÿ¬ÿ³ÿ£ÿÿ±ÿ¬ÿ¯ÿ°ÿ²ÿ±ÿ£ÿ ÿÿ´ÿ¤ÿµÿ¶ÿ¯ÿ­ÿ¬ÿªÿ´ÿ±ÿ³ÿ¾ÿ¸ÿ·ÿ¯ÿ©ÿ²ÿ®ÿ¼ÿ¬ÿ§ÿ¾ÿ²ÿ²ÿµÿ«ÿ¤ÿ¤ÿ¿ÿºÿ­ÿ£ÿ­ÿ²ÿ°ÿ´ÿºÿ²ÿ«ÿ±ÿªÿ¬ÿ©ÿ¡ÿ¦ÿ«ÿÿ¤ÿ§ÿ¢ÿ¦ÿ«ÿªÿ³ÿ±ÿ©ÿ¬ÿµÿ±ÿ±ÿ»ÿªÿ¨ÿÿ¢ÿ£ÿÿ«ÿ¹ÿµÿ§ÿ®ÿ§ÿ²ÿ³ÿªÿ«ÿ¯ÿ¦ÿ¥ÿ¡ÿ¥ÿµÿ¨ÿ¨ÿ¬ÿ¦ÿ­ÿÀÿ­ÿ ÿµÿÿ¢ÿ¥ÿ¥ÿ«ÿ¬ÿ¤ÿ©ÿµÿ±ÿ©ÿ§ÿ°ÿ°ÿºÿ»ÿ°ÿ¨ÿ«ÿ²ÿ¤ÿÁÿÂÿ¥ÿÿ²ÿ½ÿ´ÿ¨ÿ¦ÿ¥ÿ´ÿ¹ÿ«ÿ¬ÿ£ÿÿÿÿÿ¨ÿ¦ÿ³ÿÿ±ÿ­ÿ«ÿ´ÿªÿ ÿ§ÿ¯ÿ´ÿ³ÿ¹ÿ¨ÿ·ÿ³ÿ©ÿ¥ÿ°ÿ¸ÿ°ÿ¯ÿ¶ÿ½ÿ¶ÿÀÿ«ÿÆÿÈÿ¯ÿ¯ÿÁÿ¼ÿ±ÿÉÿ±ÿ¶ÿ¶ÿµÿºÿ¯ÿ§ÿ¨ÿ¬ÿ³ÿ·ÿºÿ½ÿªÿ¬ÿ³ÿ¹ÿ¸ÿ°ÿ«ÿ±ÿµÿ¯ÿ²ÿ¼ÿ­ÿ¡ÿªÿ´ÿªÿµÿ²ÿ¥ÿ§ÿ°ÿ¶ÿ¯ÿ¯ÿ³ÿ¬ÿªÿ°ÿ³ÿ¼ÿ»ÿ³ÿ³ÿ²ÿ¨ÿ ÿ¤ÿÅÿ·ÿ¬ÿ­ÿ±ÿ¯ÿ±ÿ³ÿ¬ÿªÿ£ÿ¥ÿºÿ¶ÿ¯ÿºÿ½ÿÄÿ¯ÿ¥ÿ®ÿ¯ÿ²ÿ¥ÿ£ÿ®ÿ¶ÿ¯ÿ¦ÿ¬ÿ¶ÿ°ÿ­ÿ®ÿ±ÿ½ÿµÿ±ÿ²ÿÃÿ¯ÿ¼ÿ¯ÿ«ÿ°ÿ¯ÿ­ÿ²ÿ±ÿ§ÿ°ÿ±ÿ±ÿÁÿ²ÿ¶ÿ´ÿ¹ÿ³ÿ®ÿ®ÿ³ÿ¾ÿÃÿ³ÿ°ÿ­ÿµÿªÿ²ÿ¶ÿ´ÿªÿ«ÿºÿÄÿÁÿ¯ÿ¬ÿÃÿÿ½ÿ³ÿ¶ÿ¼ÿ´ÿ£ÿÿÿªÿ¿ÿ´ÿ®ÿ¥ÿ­ÿ­ÿ®ÿ¬ÿ½ÿ»ÿ²ÿ´ÿ»ÿ¶ÿ±ÿ»ÿ³ÿ ÿ¤ÿµÿ²ÿ¿ÿºÿ«ÿ¨ÿ³ÿ¸ÿ²ÿ±ÿ±ÿ¨ÿ³ÿÿÿºÿ»ÿ´ÿ¯ÿ¸ÿµÿ®ÿ°ÿ·ÿ¸ÿ®ÿ©ÿ´ÿ´ÿÂÿ¬ÿ¾ÿ¸ÿ¼ÿ¥ÿ«ÿ§ÿ±ÿ½ÿ»ÿ»ÿÂÿÁÿÁÿ®ÿ¸ÿ³ÿ±ÿ¹ÿ®ÿ½ÿÀÿ®ÿ«ÿºÿºÿ´ÿ²ÿ¬ÿ³ÿ§ÿ¯ÿ®ÿ©ÿ¬ÿ«ÿ¥ÿ²ÿ¬ÿ¨ÿyÿiÿÿ·ÿ¸ÿ°ÿ¬ÿ²ÿ§ÿ«ÿÿÿÃÿ¸ÿ®ÿºÿºÿ«ÿ ÿ°ÿ¾ÿ­ÿ²ÿ¸ÿ¶ÿºÿ¢ÿ¸ÿ¶ÿ¸ÿ¼ÿ²ÿ±ÿ´ÿ®ÿ®ÿ·ÿºÿ¸ÿ©ÿ­ÿ¸ÿ»ÿ¿ÿ·ÿÿ¬ÿ´ÿ±ÿ©ÿ©ÿ´ÿ³ÿ³ÿ·ÿ´ÿ³ÿ©ÿªÿ³ÿ©ÿ¿ÿ­ÿ¨ÿªÿ£ÿ¯ÿ¬ÿ±ÿ·ÿ¶ÿ´ÿ¬ÿ©ÿ­ÿ­ÿÈÿ½ÿ¹ÿ¥ÿµÿµÿ£ÿÿÀÿµÿ«ÿªÿ°ÿ°ÿ¬ÿªÿ¢ÿ¤ÿ°ÿ¼ÿ§ÿ³ÿµÿºÿ·ÿ¶ÿ®ÿ°ÿ©ÿµÿ³ÿ®ÿªÿ§ÿ°ÿ¸ÿ²ÿ¢ÿ®ÿ­ÿ¤ÿ¤ÿºÿ¦ÿµÿ¼ÿ¯ÿ·ÿµÿ¥ÿ ÿ¢ÿ¢ÿ ÿ¥ÿ¬ÿ©ÿ©ÿ§ÿ©ÿÿ­ÿ¡ÿ°ÿÿªÿ«ÿ¥ÿ¯ÿÿÿ¡ÿ¢ÿÿ¢ÿÿ£ÿ¢ÿÿ¦ÿÿ­ÿ²ÿ«ÿÿÿÿ¡ÿÿ¡ÿ¡ÿ¥ÿ¤ÿ¥ÿ¢ÿÿ£ÿªÿ§ÿÿÿ¤ÿÿ¤ÿÁÿ¦ÿµÿ³ÿÿ¦ÿ¸ÿ­ÿ°ÿ²ÿ¨ÿ¡ÿ¥ÿ«ÿ¬ÿ­ÿÿÿÿ¢ÿÿ·ÿ«ÿ¸ÿÿÿÿÿ¤ÿÿÿÿ£ÿÿÿÿÿ«ÿ¨ÿÿÿ¤ÿÿÿÿ¢ÿÿ¨ÿ¡ÿÿ¤ÿ¨ÿ®ÿ¤ÿ¥ÿ¦ÿÿÿ§ÿ¬ÿ­ÿ¤ÿÿ ÿ¬ÿ¹ÿ¶ÿ¬ÿ°ÿ¤ÿ©ÿ¸ÿ±ÿ«ÿ¶ÿ´ÿ¯ÿ«ÿ ÿ ÿ«ÿ­ÿ©ÿ«ÿªÿ­ÿ¹ÿ°ÿÿ¬ÿ­ÿÿÇÿ±ÿ¯ÿºÿ²ÿ¢ÿ£ÿ¡ÿªÿ·ÿ¬ÿ£ÿ¦ÿ®ÿ°ÿµÿ±ÿ¨ÿ¯ÿ«ÿ°ÿ²ÿÁÿ³ÿ¬ÿ·ÿºÿ¤ÿ¾ÿ«ÿ©ÿ·ÿ¶ÿ¼ÿÃÿ©ÿ®ÿ²ÿ¦ÿ¬ÿ°ÿ³ÿ¯ÿ¨ÿ¬ÿ ÿ»ÿ¾ÿ®ÿºÿ§ÿ¾ÿ¯ÿ·ÿ¢ÿ£ÿµÿ²ÿ½ÿºÿ¼ÿªÿ«ÿ´ÿ²ÿ¯ÿ¯ÿ©ÿ«ÿ±ÿªÿ¨ÿ±ÿ³ÿ¬ÿ¿ÿÌÿ®ÿ¸ÿ¬ÿªÿ§ÿÆÿ¬ÿ¤ÿ±ÿ³ÿ¶ÿ²ÿ¶ÿ´ÿ¶ÿÀÿ¸ÿ©ÿ®ÿ±ÿ°ÿ²ÿ¯ÿ·ÿÁÿµÿ·ÿ³ÿ´ÿ©ÿ²ÿ·ÿ»ÿÿ«ÿ¯ÿ«ÿ´ÿ§ÿ«ÿµÿ·ÿ¾ÿ±ÿªÿºÿÂÿ´ÿ°ÿ­ÿ®ÿ®ÿ¥ÿ­ÿ®ÿ±ÿ©ÿÿ¯ÿ®ÿ­ÿºÿ®ÿ ÿ³ÿ·ÿÒÿ¶ÿ¯ÿ¨ÿ«ÿ¸ÿÄÿ­ÿ¨ÿ§ÿ­ÿµÿ´ÿ©ÿ²ÿ½ÿµÿªÿªÿ±ÿ¬ÿºÿ²ÿ²ÿ´ÿ²ÿ¶ÿ¸ÿ¯ÿÁÿÂÿ¥ÿ¹ÿ®ÿ®ÿ ÿÿ¥ÿ¶ÿ´ÿ¢ÿ ÿ²ÿ¸ÿ»ÿ¬ÿ¨ÿªÿªÿ¦ÿÿpÿÿ©ÿ´ÿ¶ÿ³ÿ´ÿ¹ÿ»ÿ´ÿÀÿ§ÿ«ÿ»ÿ±ÿ´ÿ©ÿ³ÿ¸ÿ·ÿ»ÿÁÿ¯ÿ«ÿ­ÿ¾ÿÁÿ³ÿªÿ¨ÿ¦ÿ¦ÿ²ÿ¹ÿ·ÿ±ÿ«ÿ³ÿ§ÿ¡ÿ°ÿ²ÿ±ÿ²ÿ£ÿ¢ÿªÿÿ³ÿ²ÿ³ÿ¢ÿ¼ÿºÿªÿ®ÿ±ÿ§ÿ­ÿ´ÿ¥ÿÿ­ÿ«ÿ¶ÿÉÿ¾ÿ·ÿ¶ÿ·ÿ»ÿºÿ³ÿ¥ÿ¥ÿ¥ÿ´ÿºÿ£ÿÿ¡ÿ©ÿºÿµÿ¹ÿ´ÿÑÿ¸ÿ¿ÿÆÿµÿÿ¤ÿ°ÿÿ±ÿºÿ±ÿ´ÿ¸ÿ®ÿ²ÿ¶ÿ²ÿªÿ­ÿµÿ²ÿ¶ÿ½ÿ¾ÿºÿ®ÿ®ÿªÿ¯ÿ³ÿ¸ÿ¹ÿ«ÿµÿ¬ÿ­ÿ¸ÿ³ÿ°ÿ²ÿ´ÿ²ÿ®ÿ±ÿ±ÿ³ÿªÿ¢ÿ¸ÿ¶ÿÅÿÀÿ·ÿµÿ¹ÿ¿ÿ½ÿµÿ³ÿ³ÿ¨ÿ§ÿ½ÿ¶ÿ¥ÿªÿ¬ÿªÿ¬ÿ¼ÿ¥ÿ²ÿ°ÿ¬ÿ´ÿ·ÿ¥ÿ­ÿ¡ÿ§ÿ±ÿÀÿ¾ÿ©ÿºÿ¬ÿ­ÿµÿ´ÿ°ÿ·ÿ¡ÿ­ÿ´ÿ°ÿ¦ÿ­ÿµÿ³ÿ´ÿ¤ÿÿ ÿªÿ¨ÿ©ÿ¬ÿ°ÿ§ÿ¨ÿºÿ¬ÿ«ÿµÿµÿ®ÿ®ÿ¤ÿ¢ÿ£ÿ¦ÿ°ÿ«ÿÿÀÿµÿ¦ÿ´ÿªÿÿÿYÿ¡ÿ­ÿ®ÿ©ÿµÿµÿªÿ¬ÿ®ÿºÿ°ÿ­ÿªÿ«ÿ·ÿÃÿ¿ÿ²ÿ¯ÿ¼ÿ»ÿ¯ÿ¯ÿ³ÿ¸ÿ±ÿ³ÿ¹ÿ­ÿÃÿ¼ÿ´ÿ¶ÿ­ÿ³ÿ¬ÿÿ¢ÿÿÂÿ²ÿ¤ÿ¾ÿ£ÿ¶ÿ¨ÿ¶ÿ¥ÿ¿ÿ²ÿ¬ÿ´ÿ·ÿ´ÿ°ÿÿ¨ÿÿÿ¢ÿ­ÿ¯ÿ´ÿ¯ÿ¶ÿ¼ÿ°ÿ°ÿ¹ÿ½ÿ®ÿ«ÿ¾ÿ¹ÿ±ÿ¥ÿ¡ÿ©ÿ¯ÿ±ÿ±ÿ²ÿ£ÿ´ÿ»ÿ¯ÿ¹ÿ·ÿ«ÿ©ÿÿÅÿ¼ÿ¸ÿÿ«ÿ²ÿ»ÿ°ÿ´ÿªÿ¬ÿ¬ÿÿ£ÿªÿªÿ²ÿ¶ÿ©ÿ©ÿ¬ÿ§ÿ«ÿ·ÿ¸ÿ¹ÿ¶ÿ²ÿ±ÿ­ÿ­ÿ²ÿ·ÿ¯ÿªÿ³ÿ¥ÿ®ÿ¸ÿ°ÿ¥ÿ¯ÿ«ÿ±ÿ±ÿ±ÿ­ÿ¡ÿ©ÿ¡ÿ©ÿ©ÿ«ÿ¯ÿ¼ÿ°ÿ£ÿ®ÿ®ÿ¢ÿ«ÿ±ÿ±ÿªÿ¬ÿµÿ³ÿªÿ²ÿ¨ÿ­ÿ¬ÿªÿ¯ÿ§ÿÿ£ÿ«ÿ®ÿ¯ÿ´ÿ®ÿ§ÿ±ÿ®ÿ§ÿ¬ÿ§ÿ¬ÿ­ÿ­ÿµÿ¶ÿ¬ÿ¶ÿ½ÿ§ÿ³ÿ¢ÿ°ÿ½ÿµÿ¹ÿªÿ¤ÿ¼ÿÿ¼ÿ«ÿµÿ©ÿ³ÿ²ÿ¸ÿªÿ»ÿ°ÿ±ÿ²ÿ¬ÿ­ÿ²ÿ´ÿ¹ÿ±ÿºÿÆÿ¼ÿ¢ÿ©ÿ³ÿ©ÿ¥ÿ¡ÿ¯ÿ¾ÿªÿ ÿ©ÿ©ÿ«ÿ²ÿ¸ÿ¶ÿºÿ¸ÿ¨ÿ¨ÿ«ÿ·ÿ¬ÿ§ÿ¿ÿ½ÿ¶ÿ®ÿ¼ÿ¢ÿ­ÿ¾ÿ½ÿ§ÿÿ¡ÿ¥ÿ«ÿ²ÿ±ÿ¯ÿ»ÿÿ§ÿ³ÿ¶ÿ£ÿ«ÿªÿ¤ÿ³ÿ¡ÿ¨ÿµÿ°ÿ´ÿ´ÿ±ÿ¯ÿªÿ§ÿ­ÿ´ÿ¸ÿ½ÿµÿ­ÿ£ÿ±ÿ±ÿ¯ÿ«ÿ¦ÿµÿ®ÿ¨ÿ¡ÿµÿ³ÿ«ÿ©ÿ¶ÿ´ÿ®ÿ±ÿ®ÿªÿ½ÿ¨ÿ³ÿÄÿ»ÿ¸ÿ¸ÿ¼ÿºÿ¥ÿÿ°ÿ±ÿ¡ÿ£ÿªÿ¯ÿ¶ÿ¯ÿ®ÿ®ÿ®ÿ®ÿ³ÿ¯ÿ¬ÿ¸ÿ´ÿ¾ÿºÿ­ÿ¬ÿ°ÿ¾ÿ¼ÿ´ÿ¶ÿÿ°ÿ©ÿ«ÿ®ÿ¯ÿÃÿ¤ÿºÿ§ÿ­ÿÁÿ¨ÿ»ÿ­ÿ²ÿ±ÿºÿ¬ÿ´ÿ½ÿ§ÿªÿÂÿ¹ÿ±ÿ¨ÿ¤ÿ«ÿ¹ÿ¼ÿ»ÿ¨ÿ±ÿºÿ­ÿªÿ°ÿªÿ§ÿ®ÿ¬ÿ©ÿ§ÿ®ÿ°ÿ­ÿ©ÿ­ÿ°ÿ°ÿ³ÿ²ÿ¯ÿ·ÿµÿ£ÿªÿ©ÿ°ÿµÿ­ÿ ÿ°ÿ¤ÿÿ·ÿ³ÿ¯ÿ§ÿÿ®ÿ²ÿ¸ÿ´ÿ¦ÿ³ÿ¬ÿ¸ÿ¸ÿ©ÿ±ÿ¨ÿÿ±ÿ´ÿ¬ÿ±ÿ¹ÿ³ÿ©ÿ¨ÿ¨ÿ¤ÿ«ÿ½ÿ²ÿ§ÿÂÿÆÿ©ÿ¢ÿ»ÿ±ÿºÿ»ÿ¼ÿ©ÿ°ÿºÿ³ÿÂÿ³ÿ¾ÿ¿ÿ¢ÿÿ©ÿ¨ÿ¡ÿ¾ÿ°ÿºÿ§ÿµÿ¨ÿ±ÿ³ÿºÿ¹ÿ¹ÿ·ÿ°ÿ¨ÿ±ÿ»ÿ¶ÿ®ÿ´ÿºÿ±ÿ²ÿºÿÃÿµÿ¸ÿ¾ÿ§ÿ´ÿ­ÿ©ÿ­ÿ¹ÿÁÿÁÿ¸ÿ§ÿºÿ£ÿ®ÿÉÿ¸ÿªÿµÿ¦ÿºÿ´ÿ°ÿ´ÿºÿ³ÿ¯ÿ¢ÿ©ÿ¸ÿ²ÿªÿ·ÿ²ÿ¦ÿ«ÿ±ÿ²ÿµÿ½ÿ½ÿµÿ·ÿ·ÿ¶ÿ´ÿ²ÿ¶ÿ±ÿ±ÿ§ÿ¢ÿ­ÿ³ÿ¦ÿ´ÿµÿ¯ÿ¥ÿ³ÿ±ÿ¯ÿ·ÿ·ÿµÿÂÿ¹ÿ®ÿ¨ÿ½ÿ»ÿ»ÿ°ÿ¼ÿ³ÿµÿºÿ®ÿ°ÿ¹ÿ»ÿ´ÿ¶ÿ¼ÿ¸ÿ½ÿ¹ÿµÿªÿ»ÿ±ÿ¼ÿ¥ÿ³ÿ¹ÿ§ÿ´ÿ¨ÿ´ÿ«ÿ§ÿ­ÿ¦ÿ¹ÿ¼ÿÁÿªÿÿ¶ÿ½ÿ¿ÿ·ÿ§ÿ¬ÿ¶ÿ®ÿ¹ÿºÿ³ÿ®ÿªÿ®ÿµÿ¸ÿ·ÿ»ÿ¹ÿ°ÿµÿ¯ÿ½ÿªÿªÿ ÿ¼ÿ¸ÿÃÿ¶ÿ¸ÿ±ÿ³ÿ¬ÿºÿ¨ÿ¨ÿ¹ÿ§ÿ¨ÿ³ÿµÿ³ÿÈÿÌÿ½ÿ·ÿ®ÿµÿºÿÆÿÁÿ©ÿ°ÿÄÿËÿÄÿ®ÿ¦ÿ±ÿ³ÿ­ÿ±ÿºÿ­ÿ¶ÿ´ÿÃÿ¨ÿ¯ÿ±ÿ¯ÿ¿ÿ¹ÿ¶ÿ¶ÿ»ÿ²ÿ¶ÿªÿºÿ´ÿ·ÿ·ÿµÿ·ÿ¯ÿ²ÿ¶ÿ¶ÿµÿ°ÿ»ÿ¼ÿ¸ÿ·ÿ²ÿÁÿ¯ÿ°ÿ±ÿ¹ÿ³ÿ¤ÿ¯ÿµÿ¨ÿÂÿ³ÿºÿ¿ÿ±ÿ¦ÿ©ÿ®ÿ½ÿ©ÿ¸ÿ±ÿ§ÿ©ÿ¯ÿ¬ÿ´ÿ¶ÿªÿ¬ÿ¬ÿ¸ÿÁÿ§ÿ§ÿÀÿÆÿ¿ÿ´ÿÿ»ÿÀÿ»ÿ¼ÿ½ÿ©ÿÅÿ£ÿ¯ÿ¸ÿ·ÿ²ÿ°ÿµÿ±ÿ²ÿÂÿ¾ÿ³ÿ´ÿµÿ¶ÿÁÿÅÿ±ÿ°ÿ·ÿµÿ®ÿ­ÿ®ÿ±ÿ²ÿ³ÿÅÿ¶ÿ°ÿ³ÿ·ÿ·ÿºÿ¾ÿ³ÿ»ÿ¸ÿ³ÿ¼ÿ¹ÿ´ÿºÿ¶ÿ»ÿºÿ­ÿ±ÿ®ÿ¯ÿ¶ÿ±ÿ©ÿ¸ÿÈÿÊÿ¼ÿ¦ÿ¾ÿÁÿ°ÿµÿÆÿ¼ÿ´ÿºÿ²ÿ´ÿ³ÿ³ÿ¬ÿªÿ®ÿ±ÿ³ÿªÿ­ÿ¿ÿ¼ÿ¿ÿ®ÿ¡ÿ°ÿ´ÿÿ´ÿÓÿ·ÿ¸ÿ§ÿ²ÿÂÿ¸ÿ®ÿªÿ«ÿ°ÿ¬ÿ¬ÿ³ÿ³ÿ°ÿ®ÿ­ÿ«ÿªÿ­ÿ¹ÿÂÿºÿ±ÿ¹ÿ®ÿ®ÿ¸ÿ®ÿ¯ÿ¨ÿ¾ÿ¶ÿ¼ÿÿ¨ÿÂÿ¹ÿ»ÿÐÿÈÿ®ÿ°ÿ¹ÿ¹ÿ¹ÿ²ÿÿÿ¦ÿµÿ¡ÿ±ÿ«ÿ¯ÿ¡ÿ±ÿ³ÿÁÿ¯ÿ¨ÿ¨ÿ±ÿ®ÿ¬ÿ²ÿ±ÿ²ÿ¨ÿ«ÿºÿ°ÿ¨ÿ®ÿ¯ÿ·ÿ¥ÿ¯ÿ³ÿ£ÿ·ÿ£ÿÿ¡ÿ«ÿ£ÿÿ§ÿ«ÿ ÿ ÿÿÿ¬ÿ±ÿ§ÿ£ÿ©ÿ©ÿÿÿÿÿÿÿÿ¯ÿÿÿÿ§ÿ§ÿÿ¦ÿÿ¬ÿ ÿÿ¡ÿÿÿ¤ÿ¡ÿÿÿ­ÿÿÿ¬ÿ§ÿÿÿ¥ÿ®ÿ«ÿ ÿÿ©ÿÁÿ¹ÿ©ÿ§ÿ®ÿ©ÿ¥ÿ¦ÿÿ©ÿ¤ÿªÿ§ÿ§ÿÿ¡ÿ¡ÿ¦ÿªÿ«ÿ§ÿ©ÿªÿ£ÿ¯ÿ²ÿªÿ¥ÿ¨ÿ¦ÿÿÿÿ¦ÿ±ÿ§ÿ¦ÿÿ®ÿ«ÿÿ ÿ¥ÿºÿ­ÿ¦ÿ§ÿÿÿªÿ²ÿ¶ÿ²ÿ¡ÿ¤ÿ«ÿ·ÿ²ÿªÿ¤ÿ°ÿ°ÿ°ÿ³ÿ©ÿ ÿ¡ÿ¤ÿ¨ÿ¸ÿ¸ÿÿÿ¯ÿ¨ÿ©ÿ±ÿ«ÿÀÿ®ÿ­ÿ°ÿ²ÿ½ÿ·ÿ³ÿ¸ÿ³ÿªÿ­ÿ°ÿ±ÿ²ÿ«ÿ§ÿ¨ÿ¸ÿ¶ÿ¼ÿ¬ÿ­ÿ¦ÿ«ÿ¦ÿ±ÿ¶ÿ¥ÿªÿ³ÿ²ÿ¶ÿ¿ÿ¼ÿ³ÿªÿ¸ÿ®ÿ¨ÿºÿÁÿ¯ÿ±ÿ®ÿ¥ÿ±ÿ·ÿ±ÿ¶ÿ²ÿ¢ÿ©ÿºÿ³ÿ«ÿ®ÿ¨ÿ²ÿ¸ÿËÿ¨ÿ§ÿªÿ´ÿºÿÁÿÿ§ÿÄÿ¶ÿ¨ÿ¸ÿ¹ÿ¯ÿ¸ÿ«ÿ±ÿ²ÿ¾ÿ³ÿ«ÿ¹ÿµÿ·ÿ·ÿ±ÿ«ÿ§ÿªÿ®ÿ°ÿ®ÿÿ¸ÿ¨ÿÂÿ­ÿªÿ¤ÿ¸ÿ´ÿ­ÿÿÿ¦ÿ±ÿ­ÿ²ÿ±ÿ±ÿ°ÿ¯ÿ¯ÿ¢ÿºÿ´ÿªÿ­ÿ®ÿ©ÿ®ÿ°ÿ§ÿ¡ÿ¬ÿ¿ÿ³ÿÆÿ»ÿÆÿ·ÿ¯ÿ£ÿ®ÿ¶ÿºÿ²ÿ³ÿ³ÿ«ÿ­ÿ±ÿªÿªÿºÿÄÿ½ÿ¶ÿ·ÿ·ÿµÿ±ÿ°ÿ§ÿÿ¦ÿªÿ¡ÿ¨ÿ¼ÿÀÿÿ¶ÿ­ÿªÿ­ÿ´ÿ¶ÿºÿ´ÿ­ÿ­ÿ­ÿ©ÿÿ´ÿ¸ÿ§ÿªÿ­ÿ«ÿµÿ½ÿ³ÿ²ÿ±ÿ¶ÿ¿ÿ´ÿ´ÿµÿÏÿ¼ÿ¸ÿ¨ÿ­ÿ²ÿºÿ²ÿ¼ÿ°ÿ«ÿ½ÿ´ÿ¥ÿ§ÿ«ÿÀÿ¸ÿ¥ÿµÿ³ÿ®ÿ°ÿ½ÿ³ÿ²ÿ´ÿÿ§ÿÿªÿÿÿÌÿ¹ÿÁÿ¸ÿ´ÿ­ÿ¤ÿ¢ÿ¡ÿ¦ÿ°ÿ´ÿ®ÿ¢ÿ»ÿ±ÿ¦ÿ¬ÿ¤ÿµÿÄÿµÿ©ÿ¥ÿÿ¥ÿ¸ÿ²ÿ¸ÿ»ÿ¢ÿ²ÿ¹ÿ¶ÿ½ÿÂÿ¶ÿ«ÿ¯ÿ·ÿ­ÿÿ¹ÿ§ÿ¥ÿ¤ÿ«ÿ­ÿ¥ÿÿªÿÆÿ¾ÿ±ÿ¶ÿ¬ÿ°ÿ»ÿ¢ÿ­ÿ·ÿ¶ÿ²ÿ¶ÿ¸ÿ«ÿµÿ³ÿµÿ¬ÿ»ÿ¾ÿ§ÿ³ÿ°ÿ¬ÿ´ÿ³ÿ¼ÿ«ÿ¸ÿ®ÿ¾ÿ¨ÿ§ÿ«ÿ¹ÿ¼ÿ«ÿ ÿ¬ÿ´ÿ´ÿ«ÿÁÿ©ÿ·ÿÿ³ÿ´ÿ·ÿÁÿ´ÿ¦ÿTÿþËþÿªÿ¹ÿ°ÿµÿ¶ÿ±ÿ®ÿ°ÿ²ÿ¬ÿ»ÿ¼ÿ·ÿÿ·ÿ¯ÿ¢ÿ©ÿ±ÿ®ÿ©ÿ£ÿ¢ÿ¸ÿ³ÿ¡ÿ³ÿ´ÿ£ÿïþÊþtÿ©ÿªÿ½ÿ­ÿ½ÿ»ÿ«ÿ¸ÿ´ÿ©ÿ´ÿÀÿ²ÿ³ÿÄÿ¢ÿ¤ÿ¡ÿ©ÿ¶ÿ¾ÿ¹ÿ¹ÿ¼ÿ¶ÿÀÿ£ÿ´ÿ¼ÿÿ£ÿ³ÿÀÿ¾ÿµÿµÿ¬ÿ ÿ£ÿÿ´ÿ¬ÿ­ÿ»ÿ´ÿ¦ÿªÿ®ÿ®ÿºÿ©ÿ±ÿ¸ÿºÿ°ÿ­ÿ²ÿ´ÿ´ÿ¨ÿÿªÿ¿ÿ·ÿªÿ¿ÿ¿ÿ°ÿ­ÿ²ÿµÿÁÿ½ÿÁÿ¸ÿ²ÿµÿºÿ½ÿ¼ÿ°ÿ­ÿ¶ÿ³ÿºÿ±ÿ®ÿ±ÿµÿ°ÿ¤ÿ¢ÿ±ÿ§ÿ©ÿ®ÿ±ÿ¯ÿ¬ÿ¬ÿ­ÿ©ÿªÿ´ÿ«ÿ®ÿ²ÿ³ÿ®ÿ»ÿ¼ÿªÿªÿ«ÿ©ÿÿ­ÿ­ÿ»ÿ·ÿ¨ÿªÿµÿ¦ÿ°ÿ´ÿ³ÿ²ÿ¨ÿ¬ÿ¸ÿ¸ÿ¬ÿ¥ÿµÿ ÿ¹ÿ±ÿ³ÿºÿ¼ÿ¶ÿ®ÿ­ÿ¬ÿ¬ÿªÿ¯ÿ¹ÿ³ÿ¦ÿ¢ÿ«ÿÉÿ½ÿÐÿ¸ÿ²ÿ¨ÿ«ÿ²ÿ³ÿ´ÿ¹ÿÂÿºÿ±ÿ®ÿ°ÿµÿ¼ÿºÿ¬ÿÂÿÂÿ£ÿ£ÿ¤ÿ¡ÿÿÿÿÿ¡ÿ¦ÿÿÿÿÿ¡ÿÿÿÿÿÿÿÿÿÿÿ«ÿ¤ÿÿzÿmÿqÿÿrÿUÿZÿ`ÿvÿÿÿÿÿÿyÿaÿMÿ§ÿºÿ³ÿ¦ÿ¤ÿ£ÿ¡ÿ¬ÿ ÿ®ÿ´ÿ®ÿ«ÿ©ÿ§ÿµÿ¬ÿ¯ÿ¬ÿ¨ÿÁÿ·ÿ¥ÿ±ÿ®ÿ·ÿ®ÿ´ÿ¦ÿ©ÿ¶ÿ±ÿªÿ¸ÿ½ÿªÿ©ÿ©ÿ®ÿ±ÿ¨ÿ§ÿ´ÿ¼ÿÒÿÿ­ÿ³ÿ§ÿ³ÿ¼ÿµÿ±ÿ¯ÿ°ÿ±ÿ¸ÿ³ÿ°ÿ´ÿ·ÿ²ÿ©ÿ¢ÿ·ÿ¬ÿ»ÿ¿ÿ·ÿ±ÿ©ÿ¢ÿ¨ÿ¦ÿ±ÿ¸ÿ²ÿ¥ÿ±ÿ¶ÿ«ÿ¤ÿ«ÿ¸ÿ­ÿ±ÿ¥ÿ¢ÿ¥ÿ¥ÿ®ÿ¶ÿªÿ¹ÿ¶ÿ«ÿ¦ÿ¦ÿªÿ·ÿ´ÿ¨ÿµÿ½ÿºÿ®ÿ¹ÿ¡ÿ±ÿ²ÿ¨ÿªÿ«ÿ¤ÿªÿ´ÿÿ²ÿ£ÿ¤ÿ±ÿ±ÿªÿªÿ§ÿ¦ÿªÿ¦ÿ¨ÿ±ÿ²ÿ±ÿ³ÿ°ÿ­ÿ¸ÿÀÿ¸ÿ«ÿ«ÿ°ÿªÿ¤ÿ«ÿ°ÿ¦ÿ¬ÿ´ÿ±ÿ¬ÿ´ÿ«ÿ°ÿµÿ¯ÿ·ÿ²ÿ¡ÿ«ÿ¶ÿ²ÿ°ÿ±ÿ¯ÿ®ÿªÿ¨ÿ®ÿ¬ÿ¯ÿ¨ÿ©ÿªÿ©ÿÿbÿ\ÿÿ­ÿ§ÿ¾ÿ°ÿ¹ÿ¯ÿ©ÿ³ÿ³ÿ¯ÿ®ÿ¤ÿ§ÿ»ÿ¿ÿ©ÿ¬ÿ´ÿ®ÿ£ÿ©ÿ¬ÿÿÿ­ÿªÿ´ÿ°ÿÿ¨ÿ§ÿ´ÿ´ÿ©ÿ¯ÿ®ÿµÿºÿ·ÿ³ÿ»ÿ¾ÿµÿ®ÿ®ÿªÿ¦ÿ¹ÿ¼ÿ­ÿ¦ÿµÿ½ÿ·ÿ¶ÿ¯ÿ³ÿºÿ¬ÿ¡ÿ¤ÿ¨ÿ«ÿ´ÿ³ÿ¸ÿ´ÿ¾ÿ»ÿ§ÿ¨ÿ½ÿÀÿÏÿ»ÿ³ÿ«ÿ£ÿ­ÿ±ÿ¬ÿ±ÿºÿ¸ÿ°ÿ£ÿ§ÿµÿ³ÿ¦ÿ®ÿ¸ÿ¸ÿ°ÿ¯ÿ¶ÿµÿ¬ÿ´ÿºÿÿ½ÿ¿ÿ¶ÿ«ÿ¾ÿÂÿ·ÿ³ÿ­ÿ¹ÿ²ÿ°ÿ¹ÿ·ÿ¾ÿ·ÿ²ÿºÿ²ÿ°ÿ¸ÿ¹ÿÊÿ¼ÿ¹ÿªÿ«ÿ°ÿ°ÿ¸ÿ½ÿ°ÿ©ÿ¯ÿ¯ÿ°ÿ­ÿ³ÿ¸ÿÁÿ®ÿ´ÿºÿ¯ÿ¹ÿ»ÿ²ÿ¯ÿ³ÿÄÿ¼ÿ¶ÿ³ÿªÿ®ÿ«ÿ¥ÿ¨ÿ¤ÿ¢ÿ®ÿ¯ÿ£ÿ´ÿÂÿ¾ÿ¿ÿªÿ·ÿ»ÿ®ÿ¶ÿ°ÿÿJÿÿXÿ²ÿ©ÿÿµÿ´ÿ¨ÿ§ÿ±ÿ¹ÿ»ÿ«ÿ¥ÿ®ÿ¯ÿ°ÿÀÿ©ÿ°ÿ®ÿ¾ÿÃÿ½ÿ·ÿ±ÿ²ÿ¸ÿ¹ÿ¯ÿ°ÿ·ÿ¬ÿµÿ©ÿ§ÿ¸ÿ¤ÿ±ÿÉÿÉÿ²ÿ¦ÿªÿ³ÿ·ÿ±ÿ¨ÿ©ÿ¨ÿ¸ÿ¢ÿ°ÿ­ÿºÿ°ÿ®ÿ¢ÿÿ¤ÿ­ÿ«ÿ®ÿ´ÿ¶ÿ§ÿ®ÿ³ÿÁÿµÿ¼ÿ©ÿ»ÿ³ÿ­ÿ³ÿ³ÿ²ÿ²ÿªÿªÿ¦ÿ±ÿ®ÿ±ÿ¸ÿ§ÿ¬ÿ·ÿ´ÿ«ÿÿ|ÿÿ²ÿÃÿ¹ÿ¨ÿ²ÿ§ÿ¯ÿ¤ÿ¯ÿ²ÿÀÿºÿ»ÿ¶ÿ¬ÿ¬ÿ³ÿ»ÿ¼ÿ¸ÿµÿµÿÂÿ¬ÿ¸ÿµÿ®ÿ¼ÿ¿ÿ¿ÿ³ÿ§ÿ¦ÿ¬ÿ¹ÿ¶ÿÿªÿ»ÿ·ÿ­ÿ©ÿÁÿµÿ¯ÿ¨ÿ´ÿ²ÿ¯ÿ°ÿ³ÿ±ÿªÿ±ÿ¢ÿ®ÿ°ÿÿ·ÿÿ£ÿ©ÿ¬ÿ®ÿ®ÿ£ÿ¯ÿ»ÿ´ÿ¸ÿ¼ÿÁÿÊÿÖÿÁÿ°ÿ ÿ¶ÿ¿ÿ«ÿÿ¿ÿµÿªÿ¦ÿ¦ÿ°ÿ¶ÿ­ÿ¢ÿ­ÿ¶ÿÄÿ¼ÿºÿ¿ÿ®ÿ®ÿµÿ§ÿ¦ÿ«ÿ±ÿ°ÿ»ÿºÿ«ÿ«ÿ­ÿ±ÿ°ÿ§ÿ¨ÿ²ÿ¯ÿ­ÿÿ¦ÿ·ÿ§ÿ¢ÿªÿ¥ÿ¬ÿ¨ÿÿ ÿ¨ÿ±ÿ¥ÿ¯ÿÂÿ¸ÿ©ÿÿÿ¥ÿ´ÿ¤ÿ¦ÿÿÿ¢ÿ«ÿ ÿ¡ÿ©ÿ¦ÿ£ÿ£ÿ«ÿ¨ÿ¥ÿÿ¥ÿ«ÿªÿ©ÿÿÿ¡ÿÿ¢ÿ¢ÿªÿ¥ÿ£ÿ©ÿ¥ÿ®ÿ¬ÿ ÿ¤ÿ­ÿÿµÿ£ÿ±ÿ¯ÿ¬ÿÿ¬ÿ§ÿ´ÿ±ÿ¬ÿ¦ÿ¡ÿ«ÿ«ÿ ÿ£ÿ¦ÿ¢ÿ¢ÿ ÿÿÿ·ÿ¼ÿ¸ÿ¦ÿÿÿÿÿÿÿÿ£ÿ¤ÿÿ¢ÿ¢ÿ¤ÿÿÿ¦ÿÿ£ÿ¥ÿÿªÿ«ÿÿ ÿ¡ÿ¨ÿ¢ÿ¨ÿ§ÿÿ¤ÿ¢ÿÿ¢ÿ¦ÿ¥ÿÿÿ¡ÿ«ÿ°ÿ³ÿ´ÿ°ÿ¯ÿ©ÿ²ÿ«ÿ¯ÿ«ÿµÿÁÿÄÿ¸ÿ¯ÿ©ÿ®ÿ´ÿ®ÿ¯ÿ¯ÿÀÿ¹ÿ´ÿ¸ÿµÿ°ÿ¿ÿ¬ÿ¸ÿºÿ§ÿ·ÿ°ÿ²ÿ¸ÿ¶ÿ²ÿµÿ³ÿ®ÿ«ÿ±ÿµÿ¬ÿ²ÿ¹ÿ·ÿ°ÿÀÿ¯ÿ¶ÿ°ÿ°ÿÄÿÿ°ÿ¶ÿÄÿ¯ÿµÿªÿ¸ÿ¶ÿ¦ÿ²ÿµÿ¶ÿ°ÿ¡ÿ²ÿºÿ ÿ¬ÿ¯ÿ§ÿ°ÿªÿ¿ÿ®ÿ¼ÿ­ÿ¢ÿ¼ÿ®ÿ»ÿ«ÿ¾ÿ¼ÿ¸ÿ²ÿµÿ¶ÿ´ÿ°ÿªÿ°ÿµÿµÿ´ÿ«ÿ³ÿ¼ÿ¸ÿµÿ´ÿ´ÿÂÿÇÿ»ÿ¬ÿ®ÿÐÿ¿ÿ²ÿ¯ÿ·ÿ¸ÿ¹ÿ¶ÿ¯ÿµÿ³ÿ¦ÿ¦ÿ¨ÿ¦ÿ¯ÿ´ÿ·ÿ¬ÿ¤ÿ®ÿ¯ÿ­ÿ¼ÿ¬ÿÿ¯ÿ¯ÿ²ÿ²ÿ¬ÿ»ÿÀÿ¾ÿÂÿ­ÿ¦ÿ­ÿªÿ©ÿ·ÿ¾ÿ´ÿ±ÿ³ÿ®ÿ·ÿÃÿÆÿ°ÿ¹ÿ£ÿ³ÿ·ÿ·ÿ»ÿ¬ÿ­ÿµÿ¶ÿÿ¼ÿ´ÿ¼ÿ¯ÿ¨ÿ©ÿ¤ÿ©ÿ²ÿ°ÿ²ÿ³ÿ³ÿµÿ«ÿªÿ¼ÿ²ÿµÿ¶ÿ³ÿ½ÿÄÿ°ÿ»ÿ·ÿÀÿ½ÿ³ÿºÿ¯ÿºÿ¯ÿ«ÿÁÿ±ÿ¿ÿ³ÿµÿ¬ÿ¶ÿºÿ«ÿ¦ÿ·ÿ¶ÿ¬ÿÿyÿÿªÿ®ÿ°ÿ¸ÿ°ÿ´ÿÁÿ·ÿ»ÿ°ÿ¨ÿÊÿªÿ±ÿ­ÿ°ÿ·ÿ´ÿ¶ÿ¼ÿ³ÿ­ÿªÿ°ÿ²ÿ²ÿ¬ÿ¬ÿ©ÿ¥ÿ­ÿ·ÿºÿµÿ­ÿ°ÿ¬ÿ¡ÿ¶ÿ²ÿ¥ÿ§ÿµÿ¨ÿ±ÿ¥ÿ ÿ¦ÿ©ÿ¬ÿ½ÿÀÿ¤ÿÿ¢ÿ ÿ®ÿÿ¬ÿ±ÿ¹ÿ«ÿ°ÿ­ÿ¦ÿ¡ÿ ÿ¶ÿ¹ÿ§ÿ®ÿ®ÿ§ÿ¯ÿ³ÿ¶ÿ³ÿ¥ÿ¨ÿ·ÿ»ÿºÿ¢ÿ±ÿ¸ÿÿÉÿ±ÿ®ÿ¡ÿÿ­ÿ©ÿ±ÿ»ÿ±ÿÀÿ´ÿ£ÿ¡ÿ¥ÿ­ÿ¨ÿ§ÿªÿ«ÿµÿ¿ÿ¼ÿ¬ÿ¤ÿ´ÿ®ÿ°ÿ³ÿ¾ÿ¿ÿ®ÿ¸ÿ´ÿ±ÿ¬ÿ®ÿÀÿºÿ ÿ§ÿ·ÿ£ÿ³ÿ³ÿ¿ÿ»ÿ±ÿ¶ÿ­ÿ¾ÿ®ÿ¹ÿ½ÿ¶ÿ®ÿ¦ÿºÿ¹ÿ¥ÿ±ÿ¶ÿªÿªÿ¬ÿ¯ÿ´ÿ´ÿ¨ÿ©ÿ±ÿ³ÿ«ÿ´ÿªÿ­ÿ§ÿ´ÿ·ÿ¶ÿ²ÿ¹ÿ¢ÿÿ¼ÿ¹ÿ·ÿ¤ÿ½ÿ¯ÿ¤ÿ³ÿ·ÿ²ÿ¤ÿ¥ÿ¥ÿ¦ÿ­ÿ°ÿ°ÿ°ÿ­ÿ©ÿ¦ÿ«ÿ·ÿ°ÿ§ÿ¯ÿ¥ÿ«ÿµÿ²ÿ°ÿ®ÿÿÿ²ÿÿ¤ÿ²ÿÿ¹ÿ¯ÿ®ÿ®ÿÿÿÿ_ÿÿ­ÿ·ÿµÿ·ÿ­ÿ¥ÿ¨ÿ°ÿ´ÿ±ÿ½ÿ¯ÿ¤ÿ°ÿ´ÿÄÿ®ÿÿ®ÿ·ÿ¼ÿ°ÿ©ÿ»ÿÁÿ»ÿµÿ¹ÿ¬ÿ½ÿ­ÿ¨ÿ±ÿÂÿ±ÿºÿºÿ½ÿ¸ÿºÿ¹ÿ¥ÿ®ÿ·ÿ¼ÿªÿ°ÿ®ÿÁÿÆÿ£ÿÿ³ÿ¾ÿ¦ÿ¨ÿ¤ÿÿ¤ÿ±ÿ­ÿ­ÿ«ÿ§ÿ³ÿ¯ÿªÿ¸ÿ»ÿ¬ÿ©ÿ±ÿ­ÿ³ÿ²ÿ­ÿ´ÿ¹ÿ­ÿ«ÿ¬ÿ§ÿ°ÿÂÿÀÿ¸ÿ·ÿ¹ÿ©ÿÿ»ÿ´ÿÿÿ«ÿ²ÿµÿ®ÿ®ÿ¬ÿ²ÿ¨ÿÿ ÿ²ÿ·ÿ³ÿ»ÿµÿ¯ÿ´ÿ¥ÿ§ÿ·ÿ²ÿ±ÿ³ÿ¨ÿ§ÿ®ÿ«ÿ¦ÿ¯ÿ´ÿ²ÿ¹ÿ­ÿ²ÿ¶ÿ®ÿ¬ÿ´ÿ­ÿ°ÿ´ÿ¯ÿ³ÿÀÿÿ¹ÿ®ÿ¨ÿ±ÿªÿ´ÿ¾ÿ£ÿ¦ÿÿÿ±ÿ­ÿªÿ¡ÿ°ÿ³ÿ»ÿ¤ÿ¥ÿ§ÿ°ÿ©ÿ®ÿ¶ÿªÿ§ÿ­ÿÿ¥ÿ²ÿ³ÿºÿ±ÿ¬ÿ°ÿ«ÿ¯ÿ²ÿ®ÿ«ÿ¿ÿ¹ÿ°ÿ¯ÿ±ÿ¯ÿ­ÿ¬ÿ£ÿªÿ¹ÿ·ÿÃÿ¤ÿÿÿÿ´ÿ°ÿºÿ®ÿ¶ÿ²ÿ¨ÿ²ÿ­ÿ±ÿ°ÿªÿ¯ÿ°ÿ¹ÿ¹ÿ¨ÿ§ÿÿ­ÿ¶ÿ±ÿ¬ÿ¶ÿ®ÿÿ¨ÿ­ÿ¯ÿ»ÿ¶ÿªÿ±ÿ®ÿ­ÿ´ÿ¶ÿ²ÿ¶ÿ³ÿ²ÿ§ÿÿ²ÿ¹ÿ¦ÿ¡ÿ®ÿ¨ÿ¬ÿ­ÿ²ÿ­ÿ¾ÿ·ÿÿÿ£ÿ¦ÿ¨ÿ¯ÿ¼ÿ®ÿ¥ÿ¯ÿ¶ÿ¶ÿÿªÿ¨ÿ±ÿ´ÿ¯ÿ¸ÿ¼ÿ¬ÿ¢ÿ«ÿ¶ÿ¬ÿ ÿ«ÿ¯ÿ¯ÿ½ÿ¾ÿ³ÿ¥ÿÿ¦ÿ«ÿ¨ÿ®ÿµÿ¹ÿµÿµÿ°ÿ«ÿµÿºÿ¿ÿÊÿ¸ÿ£ÿÁÿ°ÿ®ÿ´ÿÿ¯ÿ¹ÿ¯ÿ¸ÿµÿªÿ¶ÿ®ÿ ÿ«ÿ­ÿ¢ÿ¥ÿ¡ÿ²ÿ·ÿ­ÿ¨ÿ¤ÿ¥ÿ¬ÿ±ÿ©ÿ¨ÿ³ÿ±ÿ´ÿ¼ÿ·ÿ±ÿ¹ÿ¼ÿ¶ÿ¿ÿ¸ÿ«ÿ¬ÿ¿ÿ·ÿ­ÿÿ¶ÿÿ®ÿ®ÿ¤ÿ¼ÿ®ÿ°ÿ·ÿ¥ÿ§ÿ¿ÿ§ÿ·ÿ·ÿ£ÿ­ÿ¾ÿ´ÿ¶ÿ½ÿ©ÿ­ÿ¼ÿ¼ÿ¹ÿ¨ÿ¯ÿ´ÿ°ÿ®ÿ«ÿ®ÿ±ÿ«ÿ¦ÿ«ÿ«ÿ®ÿ¯ÿ·ÿ°ÿ­ÿ­ÿ¯ÿ¯ÿ´ÿ¸ÿ²ÿ¹ÿ°ÿ³ÿ´ÿ°ÿ³ÿ¯ÿ­ÿ±ÿ­ÿ¬ÿ°ÿ¬ÿ£ÿ¤ÿ£ÿ«ÿ«ÿ»ÿ¯ÿ­ÿ»ÿµÿ³ÿ°ÿ¨ÿ­ÿ´ÿ¥ÿ¬ÿ¶ÿ±ÿ±ÿ¥ÿ¡ÿªÿªÿ¸ÿÁÿ¿ÿ¸ÿ¤ÿ£ÿ°ÿ°ÿ¦ÿ©ÿ¦ÿ¹ÿ­ÿ¾ÿµÿ¡ÿ©ÿ·ÿ¬ÿ­ÿ¯ÿ¢ÿ¯ÿµÿÿªÿÀÿ¨ÿ ÿ¦ÿ·ÿ£ÿªÿ©ÿ§ÿ¯ÿÿ«ÿ¬ÿ²ÿ§ÿ¥ÿ²ÿ²ÿ®ÿ¬ÿ®ÿ¯ÿ¬ÿ¬ÿ°ÿ­ÿ¸ÿ´ÿ®ÿÿªÿ²ÿªÿ¨ÿµÿ¶ÿ´ÿ¯ÿ®ÿ³ÿ£ÿ·ÿ©ÿ©ÿµÿÂÿ­ÿ¸ÿ¿ÿ©ÿ«ÿÁÿ»ÿºÿÿªÿ³ÿ°ÿµÿ»ÿºÿ°ÿ­ÿ­ÿ«ÿ´ÿµÿ¯ÿ¸ÿ½ÿ³ÿ±ÿ°ÿ¶ÿÀÿ°ÿµÿ°ÿÿ¯ÿ¿ÿ¼ÿ²ÿªÿ´ÿÿªÿ®ÿ¶ÿÌÿ¯ÿ¸ÿ³ÿ»ÿ¼ÿ®ÿ¶ÿºÿ¨ÿÿ¯ÿ·ÿ·ÿ¾ÿ³ÿ´ÿÃÿ»ÿ¸ÿÆÿ¸ÿÿ§ÿ³ÿ²ÿ¹ÿÄÿ¸ÿÑÿ·ÿ¶ÿ³ÿ±ÿ½ÿ¾ÿ­ÿ¹ÿªÿ·ÿ³ÿ¬ÿ¯ÿÁÿ­ÿ¯ÿ¤ÿµÿ¸ÿ¸ÿ´ÿ°ÿ±ÿªÿÃÿÂÿ·ÿ³ÿ¬ÿ©ÿªÿ®ÿºÿÃÿ¸ÿ±ÿ´ÿ¸ÿ·ÿµÿ³ÿ³ÿ²ÿ¼ÿ¿ÿ¿ÿ°ÿ¯ÿ·ÿ¹ÿÂÿ¶ÿ­ÿ°ÿ­ÿÿ¶ÿ³ÿÁÿµÿ´ÿ²ÿ²ÿÀÿ³ÿÀÿÃÿªÿÿ±ÿ½ÿ§ÿ§ÿ«ÿ³ÿ¯ÿ®ÿ¼ÿ·ÿ·ÿ¹ÿ³ÿ¡ÿµÿ¬ÿ®ÿ°ÿ±ÿ³ÿ·ÿ¹ÿ´ÿ®ÿµÿ´ÿ¥ÿ®ÿ´ÿ²ÿ¯ÿ­ÿ·ÿ­ÿ¬ÿµÿ´ÿ³ÿ°ÿ¯ÿ±ÿ´ÿ¶ÿ±ÿ½ÿ´ÿ¯ÿ¸ÿ¿ÿ±ÿ­ÿ£ÿ¾ÿ¤ÿ¬ÿ¼ÿ¹ÿ¸ÿ­ÿ¸ÿÊÿ°ÿ¤ÿ²ÿ¸ÿ²ÿ¬ÿ¦ÿ¯ÿÀÿ¼ÿ·ÿµÿ²ÿ­ÿ¥ÿ­ÿ«ÿ³ÿºÿÅÿ¯ÿ«ÿ³ÿ«ÿ¾ÿÇÿ¶ÿ¡ÿ±ÿ¾ÿÿ©ÿ°ÿºÿ²ÿ©ÿ±ÿ¿ÿªÿ»ÿÁÿµÿ±ÿµÿ¶ÿ¶ÿ¼ÿªÿÿ³ÿ«ÿªÿ¬ÿ©ÿ¶ÿ·ÿ¤ÿÿ·ÿ½ÿºÿÂÿµÿ©ÿ®ÿµÿ½ÿ«ÿ­ÿ°ÿ©ÿ§ÿµÿ²ÿ¯ÿªÿ­ÿ±ÿ©ÿ¹ÿÃÿ¹ÿ«ÿ±ÿ§ÿÀÿ¶ÿ±ÿ¡ÿ¾ÿ­ÿÀÿ¼ÿ·ÿ¬ÿ³ÿ«ÿ·ÿ®ÿ¹ÿÀÿ±ÿ©ÿ¨ÿ·ÿÈÿÃÿ³ÿ±ÿ´ÿ¯ÿ­ÿ®ÿ¯ÿµÿ¤ÿ¦ÿ±ÿÆÿ¨ÿ¯ÿ®ÿ¯ÿÂÿÇÿ±ÿ®ÿºÿ¶ÿ­ÿ¬ÿ±ÿ³ÿ³ÿ¹ÿ¹ÿµÿ¾ÿÃÿ¸ÿ¶ÿ»ÿ±ÿ¦ÿ®ÿ¸ÿ³ÿ«ÿµÿ¸ÿ¬ÿ§ÿ¯ÿ«ÿµÿªÿ°ÿ³ÿ©ÿ¸ÿÃÿ²ÿ«ÿ´ÿµÿµÿ¶ÿªÿ®ÿ¿ÿ¨ÿ¥ÿ§ÿ·ÿ²ÿÀÿ¤ÿ¯ÿ­ÿ«ÿ¯ÿ´ÿ»ÿ´ÿ­ÿ®ÿ²ÿ¹ÿ¸ÿ¯ÿ¯ÿ·ÿ·ÿ¦ÿ´ÿ¸ÿ¢ÿÿ²ÿ¤ÿ²ÿ¯ÿÿ¦ÿ®ÿ©ÿ©ÿ¢ÿ¤ÿÿ°ÿ­ÿ¦ÿ²ÿ°ÿ¢ÿÿÿÿÿÿÿ ÿ·ÿ£ÿÿÿ¯ÿ¤ÿ¤ÿ¨ÿÿªÿÿÿÿÿÿ£ÿªÿÿÿÿÿ«ÿ«ÿ£ÿÿÿªÿ½ÿ§ÿ·ÿ¨ÿ­ÿ²ÿ«ÿÿÿ ÿÿ¤ÿ¦ÿ¬ÿ°ÿÿ¢ÿ«ÿ¡ÿÿÿÿÿ­ÿ¬ÿ°ÿÿ§ÿ©ÿ¤ÿ¥ÿªÿ¦ÿ¥ÿ¦ÿÿ£ÿ¡ÿÿ´ÿ¥ÿÿ®ÿÿ¼ÿ¾ÿ¢ÿ¡ÿ¤ÿÿÿ ÿ§ÿ ÿ¡ÿ¥ÿ¬ÿªÿÿ£ÿ¥ÿ«ÿ®ÿ¦ÿ´ÿ¢ÿ±ÿ¶ÿªÿ¬ÿ¦ÿ¬ÿªÿ¯ÿ·ÿ·ÿ£ÿÿ¯ÿºÿ½ÿ°ÿ±ÿ¶ÿªÿ¨ÿ²ÿ´ÿ§ÿ·ÿ¼ÿ¶ÿ²ÿ³ÿ´ÿ´ÿ·ÿ»ÿ²ÿÿ­ÿ´ÿ©ÿ¬ÿªÿ«ÿ¦ÿªÿªÿ¤ÿ±ÿ³ÿ«ÿ®ÿÿ¤ÿ»ÿ²ÿºÿÆÿ¹ÿ§ÿ¥ÿ¬ÿ°ÿ³ÿªÿ¶ÿ¨ÿ±ÿ¾ÿ°ÿ¨ÿ¯ÿ­ÿ¯ÿ¼ÿ·ÿ§ÿ®ÿ­ÿµÿ±ÿ®ÿ­ÿµÿ¿ÿªÿÃÿ±ÿ£ÿ§ÿ³ÿ¨ÿ¢ÿ´ÿ¬ÿ¦ÿ²ÿ¬ÿ¯ÿ»ÿ½ÿºÿ²ÿ®ÿ§ÿ¶ÿµÿ¢ÿÿÿ¨ÿ³ÿ¯ÿ³ÿºÿ£ÿ¼ÿ¸ÿ³ÿÿÿ£ÿ­ÿ²ÿ³ÿ°ÿ¬ÿ©ÿ«ÿ¯ÿ­ÿ³ÿ´ÿ±ÿºÿ±ÿ¶ÿ«ÿ§ÿ¸ÿ´ÿ­ÿ©ÿ¨ÿ¥ÿ¦ÿ¯ÿ¯ÿ©ÿ·ÿ°ÿ®ÿÿ¦ÿ§ÿ¹ÿ°ÿ¯ÿ­ÿ°ÿµÿ¬ÿ¤ÿ¬ÿ±ÿ«ÿ·ÿ¸ÿ±ÿ¹ÿ­ÿ¯ÿ±ÿ¸ÿ®ÿ¡ÿÿ¨ÿ½ÿ¼ÿµÿ±ÿªÿ¼ÿ ÿ²ÿÊÿ²ÿºÿ¬ÿ«ÿµÿ°ÿ«ÿµÿ³ÿÿªÿ¯ÿ¯ÿ«ÿ·ÿ¨ÿ°ÿ¼ÿ©ÿ¦ÿ¨ÿ©ÿ¯ÿ²ÿ§ÿ¬ÿ»ÿ±ÿ¼ÿ§ÿ¶ÿ»ÿ¨ÿ«ÿµÿ¨ÿ«ÿÂÿÁÿ³ÿ®ÿ«ÿµÿ¹ÿªÿ²ÿ°ÿ®ÿ¸ÿ³ÿ´ÿ¼ÿ±ÿ¨ÿ¶ÿ¿ÿÀÿ¹ÿÿ²ÿ­ÿ¶ÿ°ÿ¬ÿªÿ¯ÿªÿ¥ÿ·ÿ²ÿ§ÿ¦ÿ ÿ»ÿ¤ÿ³ÿ¯ÿ¹ÿºÿ¯ÿ­ÿ±ÿ«ÿ¨ÿ¶ÿ»ÿ¤ÿ°ÿ²ÿ²ÿµÿ¯ÿ®ÿ¹ÿ»ÿµÿ°ÿ®ÿ¼ÿ­ÿÿªÿ­ÿµÿ«ÿ¼ÿ³ÿ©ÿ·ÿ½ÿºÿÄÿ°ÿ«ÿ«ÿºÿ½ÿ²ÿ²ÿ·ÿµÿ³ÿ´ÿ·ÿ¼ÿºÿ»ÿ»ÿ¼ÿ°ÿºÿ²ÿ¸ÿ±ÿ¦ÿ©ÿ¸ÿ¸ÿ²ÿ±ÿªÿºÿ±ÿ«ÿ¯ÿµÿ²ÿ¥ÿ¥ÿ®ÿ¬ÿ©ÿ¼ÿ±ÿ¡ÿ¸ÿªÿ´ÿ°ÿ®ÿ°ÿ«ÿÿdÿúþÿÿ´ÿ¢ÿªÿ±ÿµÿ±ÿ°ÿ°ÿ¢ÿ¦ÿ¹ÿºÿ³ÿ±ÿ´ÿ­ÿ£ÿ¬ÿ³ÿ¬ÿ©ÿ¬ÿ£ÿ®ÿ¶ÿÁÿ´ÿ®ÿ¨ÿÿÿ±ÿ´ÿ²ÿ¬ÿ³ÿ¼ÿ¶ÿ¸ÿ¹ÿ°ÿ¥ÿ¬ÿ»ÿ»ÿ·ÿÁÿ£ÿºÿ¿ÿ¹ÿ´ÿ³ÿ¸ÿ»ÿ´ÿ²ÿ¼ÿ§ÿºÿ¸ÿ«ÿ¹ÿ´ÿ¥ÿ¨ÿ³ÿ¯ÿ¤ÿ«ÿÅÿ¯ÿ½ÿÃÿ´ÿ°ÿµÿ³ÿ±ÿ¸ÿºÿµÿ´ÿ¬ÿ°ÿ»ÿÀÿ¾ÿ¯ÿ§ÿ­ÿÿ¦ÿ£ÿ¶ÿ»ÿµÿ­ÿ±ÿ±ÿ®ÿ¬ÿ«ÿ¹ÿ·ÿ»ÿ²ÿ¶ÿ¹ÿ¹ÿ´ÿ°ÿ¸ÿ½ÿ´ÿ·ÿ¾ÿ¨ÿºÿÁÿ¹ÿ¯ÿ¨ÿ¦ÿ¤ÿ¸ÿ°ÿ¯ÿ±ÿ°ÿ´ÿ¼ÿ¸ÿ§ÿ¨ÿ·ÿµÿ¶ÿ±ÿ¬ÿ°ÿ¸ÿ¸ÿ¬ÿÿ¡ÿÿ¢ÿ¶ÿ·ÿ¶ÿ¯ÿ£ÿ¥ÿµÿ¶ÿ¥ÿ¥ÿ¦ÿ°ÿ¹ÿÀÿµÿ¤ÿ¥ÿ³ÿÅÿ±ÿ¶ÿºÿ¿ÿ¶ÿºÿ¼ÿ®ÿ³ÿ¸ÿ½ÿ²ÿ¬ÿ²ÿ¯ÿ¬ÿ²ÿ´ÿ¥ÿ¬ÿºÿ¾ÿ½ÿ¶ÿ·ÿ·ÿ¯ÿ«ÿ¯ÿ¾ÿºÿ ÿ£ÿ­ÿ»ÿ·ÿ«ÿ´ÿ¤ÿ³ÿÿÿÿ¤ÿ©ÿ£ÿ ÿÿ§ÿ¤ÿÿÿÿÿÿÿÿÿÿÿÿÿÿÿÿÿ¤ÿÿwÿqÿoÿyÿ]ÿGÿTÿ\ÿ]ÿÿÿÿÿÿÿxÿXÿÿ¤ÿªÿ¦ÿ¡ÿ¨ÿ¹ÿÿ¦ÿ©ÿ©ÿ¢ÿ£ÿ©ÿ¨ÿ´ÿ¯ÿ ÿÿ®ÿ²ÿ«ÿ§ÿªÿ²ÿÄÿ¥ÿ§ÿ°ÿ±ÿ°ÿ¬ÿ«ÿ¼ÿ²ÿ³ÿµÿ¯ÿ«ÿ©ÿ¥ÿÿ ÿ°ÿ¶ÿÂÿ²ÿ ÿÿ¤ÿ¯ÿ¸ÿ¸ÿÁÿºÿ¯ÿ°ÿ±ÿ®ÿ®ÿ´ÿ»ÿºÿ¤ÿ¶ÿ­ÿ©ÿµÿ»ÿ¹ÿ²ÿ¥ÿ¦ÿ¶ÿ²ÿ¨ÿ¶ÿ±ÿµÿ½ÿ±ÿÿ¤ÿ±ÿ¶ÿÿ¬ÿ£ÿÿ ÿ¢ÿ§ÿ¨ÿ½ÿÃÿ¤ÿ¨ÿ¨ÿ°ÿºÿ´ÿ¨ÿ­ÿ²ÿÈÿ¼ÿ±ÿ¡ÿ®ÿ¹ÿ³ÿ¬ÿ¨ÿ¬ÿ¼ÿ¨ÿ®ÿ¬ÿ£ÿÿ§ÿ«ÿ¦ÿ¬ÿµÿÿ³ÿ±ÿ°ÿµÿ¸ÿ´ÿ¯ÿ¬ÿ§ÿ»ÿÃÿ«ÿªÿ¶ÿ·ÿ­ÿ¨ÿ°ÿ¹ÿªÿ¡ÿ±ÿ¬ÿ®ÿ¼ÿµÿ­ÿ¯ÿªÿÿÿ½ÿ¯ÿÍÿµÿ¯ÿ±ÿ®ÿ¦ÿ¨ÿ±ÿ«ÿ«ÿ¢ÿÿ¨ÿ¬ÿ©ÿ¢ÿwÿ\ÿÿÿ¯ÿ¯ÿ¢ÿ¤ÿ§ÿ¡ÿªÿµÿ²ÿ«ÿ£ÿ¡ÿºÿ®ÿªÿ©ÿ©ÿ³ÿ©ÿÿ¦ÿ®ÿ©ÿ©ÿ»ÿÊÿÀÿ²ÿ¥ÿ¦ÿ·ÿ¿ÿ®ÿ¨ÿ´ÿ®ÿ²ÿ³ÿ³ÿ·ÿ¿ÿ·ÿ¶ÿ¼ÿ³ÿ­ÿÃÿ¶ÿ¤ÿµÿÁÿÀÿ­ÿ¥ÿ¨ÿ­ÿ´ÿ´ÿ ÿ¡ÿ°ÿ¨ÿ½ÿ·ÿµÿ¶ÿ¼ÿºÿ®ÿªÿªÿ·ÿÕÿ»ÿ±ÿÿÀÿµÿ®ÿ¨ÿ¡ÿ¬ÿ·ÿ¸ÿ©ÿ³ÿ¾ÿ¥ÿ§ÿ©ÿ·ÿ¹ÿ¯ÿµÿÉÿÂÿ¿ÿµÿ¹ÿÿÆÿÂÿ¹ÿ¹ÿ·ÿ¼ÿ¶ÿ£ÿ¦ÿ½ÿªÿ«ÿÁÿ¹ÿ¿ÿºÿ²ÿ³ÿµÿ¼ÿÅÿ¿ÿÁÿ¼ÿ­ÿ©ÿ«ÿ¾ÿÀÿÁÿÀÿ¸ÿ³ÿ®ÿ¤ÿ®ÿ¼ÿ³ÿ¹ÿÊÿ«ÿµÿ¼ÿ®ÿ¶ÿÂÿ¶ÿ¨ÿªÿ´ÿ¶ÿ¾ÿ´ÿ¶ÿ±ÿ£ÿªÿ±ÿ¯ÿ´ÿ¶ÿ¯ÿ§ÿ§ÿ¼ÿ¼ÿ¹ÿ°ÿ¶ÿ·ÿ¨ÿ®ÿ«ÿ¢ÿCÿzþ|þÿ±ÿ§ÿ»ÿ»ÿªÿªÿ·ÿÀÿ®ÿ¤ÿ«ÿ®ÿ¤ÿ¡ÿ´ÿ¸ÿ¬ÿÃÿ½ÿºÿ³ÿ®ÿ¦ÿ¶ÿ»ÿ¬ÿ¤ÿ°ÿ¾ÿ±ÿ¯ÿ´ÿ ÿÅÿ¤ÿ¯ÿ¯ÿ®ÿ°ÿ§ÿ²ÿ¹ÿ±ÿ·ÿ²ÿ³ÿÿ²ÿÿªÿ´ÿ«ÿµÿ½ÿ·ÿ ÿÿ©ÿ¯ÿ´ÿÄÿ±ÿ·ÿÆÿ¸ÿ´ÿ¹ÿ³ÿ©ÿ°ÿ·ÿ½ÿ¹ÿ§ÿ¡ÿ®ÿ³ÿ¯ÿ°ÿ³ÿ©ÿ®ÿ°ÿ®ÿ¯ÿ·ÿ·ÿ­ÿ®ÿªÿ©ÿ¾ÿ·ÿ´ÿÿ«ÿ¯ÿ¨ÿ°ÿµÿ¶ÿ©ÿ³ÿ½ÿ°ÿªÿ¶ÿµÿ¬ÿ¸ÿ¸ÿ³ÿ³ÿÀÿ®ÿ¼ÿ¿ÿªÿºÿÆÿ»ÿ¯ÿ¨ÿ¥ÿ¥ÿ®ÿÉÿ­ÿ¸ÿ©ÿ¬ÿ®ÿÿ«ÿµÿ¨ÿ¬ÿ°ÿºÿ·ÿ®ÿ®ÿ®ÿ¯ÿ­ÿ¥ÿ±ÿ¬ÿ ÿ°ÿÿ¹ÿ¼ÿ®ÿ°ÿ¶ÿ³ÿ³ÿµÿ±ÿµÿ¾ÿºÿ¶ÿ·ÿ«ÿ£ÿ±ÿ¿ÿ´ÿ­ÿ­ÿÀÿ·ÿ«ÿ¬ÿ«ÿ°ÿµÿ§ÿ¡ÿ±ÿ·ÿ¼ÿ³ÿ±ÿ¸ÿ§ÿ¶ÿÁÿªÿ§ÿ£ÿ¦ÿ«ÿ¯ÿ²ÿ³ÿ±ÿ«ÿÀÿ¶ÿ¯ÿªÿ´ÿ°ÿ±ÿÿ¡ÿ­ÿ£ÿ¢ÿªÿ©ÿ°ÿ¨ÿÿÿªÿ¶ÿ¬ÿ²ÿ¬ÿªÿ«ÿÿ¨ÿ¦ÿ±ÿ­ÿ³ÿ©ÿ ÿÿÿÿ ÿ¨ÿÿ«ÿ®ÿ°ÿªÿªÿ¡ÿÿÿÿ§ÿÿ¡ÿ§ÿÿ¥ÿ¢ÿ¤ÿªÿ«ÿ¢ÿÿ´ÿ¶ÿ¥ÿ«ÿ©ÿ¯ÿ§ÿ£ÿÿ¥ÿ¤ÿ®ÿµÿ°ÿ°ÿ·ÿ·ÿÿÿ£ÿ¢ÿÿÿÿ¦ÿ¥ÿ³ÿÿÿ¥ÿ¹ÿ¨ÿÿÿÿÿ ÿ¡ÿ¢ÿÿÿ¤ÿÿÿ®ÿÿÿÿÿ·ÿ´ÿ£ÿÿ¶ÿ§ÿ ÿ±ÿ©ÿ¡ÿ¨ÿ«ÿ ÿÿ¡ÿ£ÿÿÿÿ¤ÿ¢ÿÿ§ÿ¬ÿ¦ÿ±ÿ®ÿ±ÿ·ÿÀÿ»ÿ±ÿ¬ÿ¯ÿ³ÿ¦ÿ£ÿ®ÿ­ÿ­ÿ´ÿ¸ÿµÿ®ÿ²ÿ±ÿ¥ÿ«ÿ»ÿ¥ÿ©ÿ³ÿ±ÿ¸ÿ¶ÿªÿ¸ÿ°ÿºÿ¹ÿºÿ·ÿµÿ¶ÿ´ÿ­ÿ«ÿµÿ¼ÿ°ÿ¸ÿ¹ÿ³ÿ«ÿ­ÿÿÁÿ²ÿÅÿÍÿ´ÿ¯ÿÂÿ¸ÿ«ÿ¯ÿ¬ÿºÿ¿ÿºÿ°ÿ³ÿ¹ÿ¬ÿ®ÿºÿ°ÿÿ¯ÿ²ÿ­ÿ±ÿ³ÿ³ÿ²ÿ­ÿ¤ÿ½ÿ²ÿ´ÿ¨ÿ³ÿ¼ÿÀÿ¹ÿ¾ÿÁÿ´ÿ²ÿ´ÿ²ÿ·ÿ³ÿ¾ÿ¸ÿ¤ÿµÿ¿ÿÅÿ½ÿ«ÿ¬ÿÒÿ¼ÿ©ÿ®ÿ¶ÿ½ÿµÿ­ÿÿ´ÿ®ÿ¬ÿ½ÿ¾ÿµÿ¯ÿ­ÿªÿ¢ÿ£ÿ¤ÿ«ÿ¤ÿÿ§ÿ°ÿ³ÿ½ÿ§ÿÿ¬ÿ¥ÿ³ÿ°ÿ¨ÿºÿÀÿªÿ¸ÿ¼ÿ²ÿ­ÿ©ÿ²ÿµÿ¯ÿµÿ¸ÿÁÿÆÿ²ÿ­ÿÀÿËÿ¼ÿÿ±ÿ¹ÿ¨ÿÉÿ¯ÿ«ÿ¬ÿ³ÿ±ÿ³ÿ£ÿ¸ÿµÿ³ÿ¯ÿ£ÿ©ÿ±ÿ«ÿ¯ÿ²ÿ±ÿµÿ³ÿ²ÿµÿ·ÿµÿ¹ÿ»ÿ½ÿ·ÿ§ÿ½ÿÀÿ°ÿÅÿ´ÿ½ÿ³ÿªÿ¬ÿªÿºÿ±ÿ¬ÿ¡ÿ¨ÿ¯ÿÿÿ¨ÿ¯ÿ±ÿ¶ÿ¾ÿ·ÿ¨ÿÿÿ¶ÿÁÿ±ÿ±ÿ¹ÿºÿ¶ÿÿ«ÿ³ÿÁÿ³ÿ´ÿ´ÿµÿÆÿ³ÿ®ÿªÿµÿ§ÿ¨ÿªÿ¥ÿ ÿªÿ°ÿ­ÿ¯ÿ«ÿ®ÿºÿ­ÿ ÿ¥ÿ±ÿ±ÿ·ÿ©ÿ«ÿ°ÿ¾ÿ»ÿ¨ÿ®ÿ¥ÿ¦ÿ±ÿ½ÿÿ®ÿ¦ÿ«ÿÿ±ÿ³ÿ§ÿ¶ÿ·ÿ±ÿ£ÿ¬ÿÿÿ©ÿ³ÿ²ÿ¯ÿ®ÿ©ÿÿÿ¸ÿ§ÿÿ©ÿÿ®ÿ³ÿ·ÿªÿ ÿ§ÿ­ÿ¤ÿ¿ÿÿ¥ÿ°ÿ´ÿ¨ÿ¯ÿ³ÿ¶ÿ«ÿ³ÿ«ÿ¦ÿ¦ÿ¦ÿ¢ÿÿ¡ÿ©ÿ§ÿ²ÿºÿ°ÿÿÿ­ÿ©ÿ§ÿ¯ÿºÿÀÿµÿ«ÿ°ÿ³ÿ­ÿ¬ÿªÿºÿ£ÿ¼ÿ¹ÿÀÿ®ÿ°ÿ°ÿ²ÿ³ÿ¡ÿ¹ÿ¯ÿµÿ³ÿ·ÿ»ÿ¶ÿ²ÿ¼ÿºÿ®ÿºÿÄÿ¦ÿÿ®ÿ£ÿ¡ÿ®ÿ³ÿ²ÿ«ÿ¨ÿ¤ÿ°ÿ¶ÿ¯ÿ¸ÿ¬ÿ¯ÿ¿ÿ³ÿ¬ÿ¬ÿ³ÿÈÿ¾ÿ°ÿ¤ÿ¶ÿ´ÿ±ÿ°ÿ·ÿµÿ®ÿÿÿ¥ÿ©ÿ«ÿ³ÿ²ÿ·ÿ´ÿ«ÿ¬ÿ³ÿ»ÿ·ÿ°ÿ§ÿ§ÿ®ÿ­ÿªÿ¬ÿ£ÿ²ÿ¹ÿ©ÿ®ÿ¹ÿ¡ÿ£ÿ¶ÿ­ÿÿÿÿbÿcÿÿÿÿ°ÿ±ÿ¥ÿ»ÿ¬ÿ¢ÿ»ÿ¯ÿ®ÿµÿ³ÿ³ÿ®ÿ®ÿ®ÿ¶ÿ·ÿ¦ÿ ÿ¦ÿ­ÿªÿ¤ÿ¥ÿ®ÿ°ÿ­ÿÿ»ÿµÿ¼ÿ²ÿ¨ÿ»ÿ¤ÿ³ÿ¦ÿ­ÿ¦ÿ£ÿ²ÿ­ÿ«ÿ±ÿ³ÿ²ÿ«ÿªÿºÿ±ÿ±ÿ°ÿªÿ±ÿ§ÿ¥ÿ²ÿ®ÿ©ÿ¨ÿªÿ¯ÿµÿ·ÿ¬ÿ«ÿµÿ±ÿ©ÿ¬ÿ²ÿ±ÿ¸ÿ¿ÿÀÿ¹ÿ´ÿ®ÿ£ÿ´ÿÁÿ­ÿÄÿ³ÿ¹ÿ´ÿ²ÿ°ÿ³ÿ«ÿÿ«ÿ³ÿ»ÿ§ÿµÿ©ÿ³ÿ¿ÿ°ÿ ÿ­ÿ¹ÿ½ÿ¯ÿ¿ÿÁÿ±ÿ¬ÿ¢ÿ§ÿ´ÿ¬ÿ¨ÿ®ÿªÿ¦ÿ±ÿ°ÿ¡ÿ¨ÿ¸ÿ·ÿ²ÿ¸ÿ¶ÿ³ÿ¬ÿ«ÿ¬ÿ±ÿ¨ÿ²ÿ¶ÿ´ÿºÿ©ÿ¸ÿ¸ÿ¤ÿ­ÿ¬ÿ²ÿºÿ¤ÿµÿÿªÿ»ÿÂÿÃÿ®ÿ¼ÿ³ÿ±ÿºÿ²ÿ­ÿ­ÿÿÿµÿ»ÿ¹ÿ·ÿÿÿ¥ÿªÿ·ÿ»ÿ¼ÿ±ÿ­ÿµÿ±ÿ±ÿ©ÿ±ÿ©ÿ°ÿ¯ÿ¨ÿ¥ÿ½ÿ±ÿ¤ÿ¨ÿÈÿ¯ÿ±ÿµÿ£ÿ°ÿªÿ¤ÿ¯ÿ®ÿ½ÿºÿºÿ¢ÿ½ÿ²ÿºÿªÿ²ÿ­ÿ¹ÿ¹ÿ°ÿ¯ÿ°ÿ¢ÿ¤ÿ­ÿ°ÿ®ÿ¿ÿ¿ÿ¬ÿµÿµÿªÿ§ÿ§ÿ±ÿ¸ÿ¯ÿ«ÿ²ÿ¬ÿ¬ÿ±ÿ£ÿªÿ²ÿ¹ÿ¿ÿ«ÿ©ÿªÿ»ÿ­ÿ²ÿ³ÿ°ÿ¤ÿ®ÿ±ÿ°ÿÿ´ÿ¶ÿ¬ÿ§ÿ£ÿºÿÇÿÆÿ­ÿ¸ÿ±ÿ±ÿ¨ÿ¬ÿ¸ÿÿÿ³ÿ·ÿ¯ÿ«ÿ¸ÿ¶ÿ¢ÿ©ÿµÿ³ÿ±ÿ®ÿ¢ÿ¸ÿÂÿ­ÿ¥ÿªÿ±ÿ´ÿ¯ÿÃÿ«ÿ¸ÿ²ÿ®ÿ¨ÿ¹ÿ¯ÿ»ÿ¤ÿ©ÿ¥ÿ­ÿ­ÿ­ÿºÿºÿÄÿ¼ÿ³ÿ­ÿ°ÿ±ÿ£ÿ³ÿ¿ÿ­ÿ«ÿ¼ÿ¸ÿ°ÿ±ÿ²ÿ¶ÿ«ÿ¨ÿ·ÿµÿ«ÿ«ÿªÿ¤ÿ©ÿ±ÿ³ÿ²ÿ·ÿ«ÿÆÿ·ÿªÿ¬ÿ¸ÿ²ÿ¯ÿ©ÿ©ÿÿÿ³ÿ©ÿ¸ÿ¼ÿµÿ³ÿÿÿ»ÿ±ÿ®ÿ§ÿ¥ÿ¡ÿ³ÿµÿ»ÿÃÿ­ÿ³ÿ¹ÿºÿ¯ÿ´ÿ¹ÿ¬ÿ´ÿ¯ÿ¢ÿ³ÿÀÿ²ÿ£ÿ¨ÿ¬ÿ¬ÿ´ÿºÿ«ÿ¨ÿ¦ÿ±ÿ¬ÿ®ÿªÿ­ÿ¾ÿ·ÿ¹ÿ¼ÿ®ÿ³ÿ­ÿ¹ÿºÿªÿµÿ¡ÿ«ÿ¥ÿ³ÿ¬ÿ¬ÿªÿºÿ¹ÿ¼ÿ¯ÿ¥ÿ®ÿ±ÿ©ÿ°ÿ­ÿÿ©ÿ¯ÿ®ÿ´ÿ±ÿ¶ÿºÿ¬ÿ©ÿ©ÿ®ÿ»ÿ²ÿªÿ²ÿ¬ÿ²ÿÂÿºÿ¿ÿ®ÿÿÿ¬ÿ§ÿªÿ¶ÿ¼ÿ¬ÿ¾ÿ¶ÿªÿ®ÿ¼ÿ¼ÿ°ÿ«ÿºÿ¶ÿ¯ÿ¯ÿ©ÿªÿ®ÿ´ÿ²ÿ´ÿ°ÿÿ«ÿ¶ÿ¨ÿ¢ÿÿ´ÿ¿ÿ¬ÿªÿÿ³ÿÄÿ¸ÿ°ÿ©ÿ©ÿ®ÿ¿ÿ´ÿ¨ÿ»ÿ­ÿ®ÿªÿ ÿ¨ÿ­ÿ­ÿÿºÿºÿ±ÿ«ÿÀÿ°ÿ´ÿ¸ÿ·ÿµÿÿ¢ÿ¯ÿ®ÿÁÿÅÿÅÿ³ÿ¨ÿ®ÿ±ÿµÿ¬ÿ§ÿ³ÿ°ÿªÿ«ÿ«ÿªÿ»ÿ¶ÿ³ÿ½ÿÁÿ¯ÿ»ÿ´ÿÀÿ¾ÿÁÿ³ÿ·ÿ­ÿ±ÿ¼ÿ®ÿ¼ÿµÿ¸ÿªÿ¥ÿ¢ÿ«ÿ¾ÿÃÿ½ÿ¶ÿ¯ÿ´ÿ®ÿÂÿÄÿ­ÿ¬ÿªÿ©ÿ³ÿ²ÿ´ÿÄÿÂÿ¹ÿ¾ÿ¼ÿ²ÿ±ÿµÿ¯ÿªÿ«ÿ®ÿ¯ÿ·ÿÂÿ¥ÿ¤ÿ»ÿ¸ÿ¹ÿ»ÿ¶ÿÁÿ´ÿ·ÿÄÿ°ÿ°ÿ±ÿÄÿÆÿ¸ÿ®ÿ¬ÿ­ÿ°ÿ¹ÿ¿ÿ¼ÿ¶ÿ¼ÿ¾ÿ¼ÿ²ÿ·ÿºÿ°ÿ¤ÿ±ÿ¹ÿÀÿ¥ÿ²ÿ»ÿÄÿÂÿ¶ÿ¼ÿ²ÿ¯ÿºÿ³ÿ´ÿ±ÿ©ÿ¶ÿ¦ÿ­ÿ·ÿÆÿºÿ±ÿ½ÿ½ÿºÿ¶ÿ·ÿµÿ©ÿ´ÿ²ÿ«ÿµÿ¹ÿ±ÿ¯ÿ±ÿÿ¿ÿ¯ÿ¨ÿÁÿ¸ÿªÿ½ÿÇÿ°ÿ¨ÿ£ÿ®ÿ´ÿ¨ÿ­ÿ¨ÿ¤ÿ«ÿ³ÿ²ÿ´ÿ´ÿ®ÿ¬ÿ«ÿ©ÿ¨ÿ­ÿ¯ÿ®ÿ»ÿºÿªÿ¬ÿ±ÿ©ÿ´ÿ°ÿ«ÿ±ÿ²ÿ¼ÿ¡ÿ¯ÿ¬ÿ¯ÿ²ÿ¤ÿ¬ÿ¶ÿ­ÿ¯ÿÿ«ÿ¹ÿ¾ÿ¸ÿµÿµÿ¯ÿ¹ÿºÿ¯ÿ¶ÿ¹ÿ±ÿºÿÿ¦ÿ¨ÿ¾ÿ²ÿ¸ÿ¢ÿ¥ÿ²ÿ´ÿ¯ÿ°ÿªÿ¿ÿ³ÿªÿ­ÿ¼ÿ§ÿ¬ÿ´ÿ²ÿ¶ÿ¸ÿ´ÿ´ÿ¶ÿ®ÿ¦ÿ­ÿ«ÿ®ÿªÿ®ÿºÿ¸ÿ·ÿ¨ÿ°ÿ¯ÿªÿ¸ÿ·ÿ¦ÿ¡ÿ­ÿ¤ÿ·ÿÇÿÃÿÿ©ÿ°ÿ´ÿ¹ÿÿÿ®ÿ²ÿ®ÿ·ÿ´ÿ¼ÿ²ÿªÿ½ÿºÿ¶ÿ ÿÃÿ«ÿÄÿ«ÿ²ÿªÿ¬ÿ¯ÿÄÿªÿ¯ÿ¼ÿ°ÿ¤ÿ¥ÿ­ÿ¼ÿºÿ­ÿ­ÿªÿ­ÿªÿ¯ÿ®ÿÿÿ¬ÿ·ÿ¹ÿÅÿ«ÿ§ÿ®ÿ²ÿÆÿ¯ÿ®ÿºÿºÿ­ÿ§ÿ®ÿ°ÿ°ÿµÿºÿµÿ±ÿ·ÿ³ÿ«ÿ®ÿ¦ÿ©ÿ­ÿºÿ²ÿ©ÿ´ÿ½ÿ¨ÿÀÿ¨ÿ©ÿ·ÿ¬ÿ¢ÿ¯ÿ±ÿ¼ÿ¾ÿ±ÿ»ÿ½ÿ­ÿ¯ÿªÿ±ÿ³ÿ«ÿ¶ÿ·ÿ»ÿ·ÿ¯ÿÂÿ®ÿ±ÿ¦ÿ²ÿ®ÿ£ÿ±ÿ­ÿ£ÿ´ÿºÿ²ÿ·ÿ¹ÿ´ÿ³ÿ¬ÿ¨ÿ¬ÿ°ÿ¬ÿ¤ÿ­ÿªÿ¬ÿ¦ÿ§ÿÿ²ÿ°ÿÿ¨ÿ³ÿ®ÿÿÿÿ§ÿ«ÿ§ÿÿÿÿkÿÿÿÿ®ÿ­ÿÿ§ÿ§ÿÿ¶ÿ«ÿÿ¢ÿÿÿÿÿÿÿ¢ÿÿÿÿ¦ÿ¬ÿ¦ÿÿ¤ÿÿ®ÿ­ÿ¸ÿ±ÿ©ÿ¹ÿ¶ÿ®ÿ©ÿ§ÿªÿÿÿªÿ¥ÿÿÿÿªÿÿ£ÿÿÿÿ®ÿÿ¡ÿÿÿ§ÿ¨ÿ¤ÿÿÿ¦ÿ¨ÿ£ÿ±ÿ±ÿ¨ÿ©ÿÿÿ¾ÿºÿ¯ÿÿÿ©ÿ«ÿ¢ÿÿ£ÿ¢ÿ¨ÿ£ÿÿ¬ÿ°ÿÿ¦ÿ¢ÿ¦ÿ°ÿ¬ÿ¸ÿ ÿ¦ÿ³ÿ¹ÿ³ÿ´ÿ°ÿµÿ¸ÿ·ÿ´ÿ­ÿªÿ±ÿ³ÿÿÄÿ¸ÿ¸ÿ©ÿ°ÿ²ÿ¤ÿµÿ³ÿµÿ­ÿ¹ÿÆÿ¿ÿ½ÿ·ÿ¶ÿ¹ÿ«ÿ¼ÿÁÿ¥ÿÿ®ÿÿ±ÿ±ÿ¼ÿ±ÿÎÿ·ÿµÿ´ÿ©ÿ­ÿªÿ¦ÿ¨ÿ¡ÿ¯ÿ¼ÿÁÿ¶ÿ¡ÿ³ÿ¥ÿÀÿ¯ÿ·ÿ¼ÿ¬ÿ©ÿ±ÿ¶ÿ¼ÿÀÿ¶ÿ°ÿ½ÿ³ÿ´ÿ¤ÿ¨ÿ»ÿ®ÿ·ÿ»ÿ¦ÿ¯ÿ¬ÿ¿ÿ°ÿ£ÿ¯ÿ¯ÿ®ÿ¶ÿ»ÿ¾ÿªÿ³ÿ³ÿÂÿ´ÿ¬ÿ©ÿ·ÿ´ÿ{ÿqÿÿ±ÿ¨ÿ¦ÿ¸ÿÁÿ­ÿµÿµÿÏÿ·ÿ¬ÿ¾ÿ·ÿ¸ÿ¯ÿªÿ±ÿ´ÿ²ÿ¬ÿ§ÿ´ÿ»ÿ±ÿ¿ÿ¹ÿ«ÿ¥ÿ¨ÿ¶ÿ½ÿ¨ÿªÿ´ÿ¶ÿ·ÿ²ÿ±ÿ´ÿÀÿ¹ÿ·ÿ½ÿ»ÿªÿµÿ¯ÿ«ÿ«ÿ²ÿ¬ÿªÿ¬ÿ©ÿ¯ÿ°ÿ³ÿ¬ÿ±ÿ­ÿ¢ÿ¯ÿ³ÿ³ÿ³ÿ¶ÿ°ÿ·ÿÀÿ±ÿªÿ¹ÿ«ÿ¬ÿ«ÿ·ÿ¦ÿ±ÿ¹ÿµÿ´ÿºÿ°ÿ§ÿ³ÿ¹ÿ©ÿªÿ®ÿÁÿÂÿ³ÿ¬ÿªÿ´ÿ«ÿ¡ÿ¨ÿ´ÿ©ÿÿ´ÿ·ÿÿ½ÿÊÿµÿºÿ²ÿ®ÿ´ÿ·ÿºÿ¹ÿ»ÿ¾ÿ´ÿ¬ÿ¯ÿ±ÿ½ÿ¤ÿ¢ÿ¸ÿÁÿ©ÿ ÿ§ÿ©ÿ±ÿ±ÿÿ¬ÿ¯ÿ¿ÿÀÿ«ÿ¨ÿµÿ·ÿ·ÿ¹ÿÂÿµÿ­ÿºÿ«ÿ¤ÿ£ÿµÿÀÿÿ­ÿ®ÿ¾ÿ±ÿ¬ÿ·ÿ»ÿ´ÿ³ÿ¼ÿ´ÿ½ÿ¤ÿÿ¬ÿ¶ÿ¯ÿ§ÿ©ÿ±ÿµÿ´ÿ·ÿÀÿ°ÿ¸ÿÿ¬ÿÃÿ¼ÿ¹ÿµÿ¯ÿ¾ÿËÿ»ÿ©ÿ¨ÿ·ÿÿ°ÿ±ÿºÿ°ÿ«ÿ«ÿ­ÿ®ÿ²ÿ»ÿ¿ÿ¿ÿ½ÿ¾ÿ³ÿ®ÿ¯ÿºÿ·ÿµÿ¸ÿ°ÿ¦ÿ±ÿ¼ÿ¤ÿ¬ÿ¢ÿµÿ¨ÿ±ÿ¨ÿ£ÿ¨ÿ«ÿ¬ÿ²ÿ·ÿ§ÿ¦ÿ²ÿ¯ÿ¬ÿ¯ÿ¦ÿªÿ´ÿ¯ÿ¯ÿ½ÿªÿ½ÿ¿ÿ­ÿ«ÿÿ±ÿ´ÿ¯ÿªÿÿ ÿ«ÿ­ÿ¶ÿ±ÿ¯ÿªÿ®ÿµÿ±ÿ­ÿ¯ÿ´ÿÃÿÃÿÄÿ±ÿ½ÿ»ÿ±ÿ³ÿ´ÿ¯ÿ´ÿ¼ÿ¬ÿ´ÿªÿ©ÿ¨ÿ»ÿ±ÿ¯ÿ©ÿªÿÂÿÇÿ°ÿÆÿºÿ¾ÿ¹ÿµÿ¸ÿÂÿÀÿ°ÿ¨ÿ¯ÿ¡ÿ«ÿ­ÿ·ÿ±ÿªÿ¥ÿ°ÿ¶ÿ®ÿ­ÿ¿ÿ¶ÿ¨ÿÀÿµÿ¶ÿ¹ÿ±ÿ¬ÿ²ÿ¶ÿ¶ÿ³ÿÀÿ®ÿ©ÿ¼ÿ¾ÿ¶ÿµÿ·ÿ®ÿ­ÿ°ÿÿÄÿ¼ÿ¸ÿÆÿ¹ÿ´ÿ¾ÿ¿ÿ¯ÿ¢ÿ²ÿ´ÿ²ÿ±ÿ¹ÿ»ÿ»ÿ¾ÿºÿ¯ÿÿªÿ´ÿ©ÿ¶ÿ°ÿ²ÿ³ÿ²ÿ²ÿªÿ°ÿ´ÿ´ÿ±ÿ³ÿ³ÿ®ÿ¬ÿ®ÿ©ÿ­ÿ·ÿ½ÿ«ÿ¨ÿ¥ÿ¤ÿ­ÿ´ÿªÿÿ¢ÿ¥ÿ¸ÿÁÿ±ÿ¦ÿÿ¤ÿ°ÿ³ÿ¦ÿ«ÿÁÿ¹ÿÆÿÉÿ¿ÿ¶ÿ¯ÿ¥ÿ¡ÿ¯ÿ¬ÿºÿºÿ³ÿ½ÿ¹ÿ«ÿ®ÿ·ÿºÿÀÿ±ÿ°ÿ¯ÿ­ÿ¥ÿ ÿ©ÿ¦ÿ¶ÿªÿ´ÿ¯ÿ½ÿ¼ÿ®ÿ§ÿ§ÿ­ÿ»ÿ¢ÿ°ÿ¯ÿ®ÿ¨ÿ©ÿµÿµÿ­ÿÀÿ§ÿÿÿÿ§ÿÿÿ¦ÿ±ÿ¨ÿÿÿÿÿÿÿÿÿÿvÿ|ÿÿÿÿ£ÿÿÿ{ÿrÿ}ÿpÿXÿPÿWÿ]ÿmÿÿyÿÿÿÿÿcÿ\ÿ´ÿ¬ÿ¡ÿ¢ÿ¤ÿ¬ÿ²ÿ ÿ¥ÿ¦ÿªÿ¥ÿªÿ¸ÿ°ÿ½ÿ­ÿ¬ÿ¥ÿ¦ÿ«ÿ¯ÿªÿ¡ÿ£ÿ©ÿ²ÿ¤ÿ¯ÿ¸ÿ±ÿ«ÿ³ÿµÿ¥ÿªÿ°ÿºÿµÿ§ÿ£ÿ®ÿ¯ÿÂÿ¦ÿ¤ÿ¯ÿ£ÿ¡ÿ«ÿ°ÿ°ÿ°ÿºÿÃÿ°ÿ¥ÿªÿ«ÿªÿ­ÿµÿ»ÿ ÿµÿªÿ±ÿ°ÿ°ÿ²ÿ²ÿ¬ÿ¡ÿ°ÿ±ÿ¥ÿµÿµÿ²ÿ¶ÿ²ÿ¡ÿ¬ÿ¤ÿ±ÿ¹ÿ¤ÿ ÿÿ¤ÿ­ÿ¨ÿ¦ÿ§ÿºÿ¦ÿ§ÿ¨ÿ®ÿ¶ÿ´ÿ«ÿ°ÿ©ÿ§ÿ§ÿ­ÿ§ÿ¥ÿªÿ³ÿ½ÿ»ÿ­ÿ§ÿ°ÿ³ÿ°ÿ©ÿ¨ÿ¨ÿ¥ÿ§ÿ±ÿºÿ¤ÿ¬ÿ¸ÿ¸ÿ°ÿ«ÿ³ÿ¼ÿ±ÿÿ»ÿ´ÿ°ÿ´ÿ³ÿ«ÿ¦ÿ§ÿ«ÿ²ÿ±ÿ³ÿ´ÿ ÿ­ÿ¬ÿ£ÿÿÿ«ÿ´ÿªÿ±ÿ©ÿ·ÿ¬ÿªÿ¬ÿ§ÿ¡ÿªÿÃÿ¯ÿ§ÿÿÿ®ÿ¬ÿ¤ÿ¦ÿ«ÿ¥ÿ ÿ¯ÿ²ÿ¢ÿÿ¥ÿ¯ÿºÿ²ÿ­ÿ²ÿ­ÿ¯ÿªÿºÿ£ÿ«ÿ­ÿ¯ÿ¸ÿ­ÿÿ£ÿµÿ¹ÿ¨ÿºÿ²ÿºÿ¼ÿ²ÿ«ÿ¯ÿ¸ÿºÿ®ÿ®ÿ»ÿ­ÿ¯ÿ¸ÿ¯ÿ³ÿ¯ÿªÿ­ÿ±ÿ»ÿ¹ÿ¶ÿ¨ÿµÿ¸ÿ»ÿµÿ³ÿ¯ÿªÿ°ÿµÿ¶ÿ´ÿ¿ÿ±ÿ³ÿ±ÿµÿ±ÿ®ÿ¯ÿ®ÿ·ÿ·ÿ¤ÿÎÿ±ÿ¼ÿ¦ÿ±ÿ½ÿ¼ÿ°ÿ¦ÿ¯ÿ½ÿ¼ÿ´ÿµÿµÿ«ÿ¼ÿ³ÿ­ÿ°ÿ±ÿ²ÿ¶ÿ¼ÿ«ÿ»ÿ¬ÿ¶ÿ»ÿ¦ÿªÿ®ÿ°ÿ¶ÿ»ÿ¹ÿ±ÿ´ÿµÿÿ´ÿ¹ÿ¶ÿ²ÿ°ÿ°ÿ³ÿµÿ²ÿ®ÿ¢ÿºÿ¶ÿºÿ´ÿ­ÿ´ÿ½ÿËÿÃÿ±ÿ®ÿ¬ÿ«ÿ³ÿ¯ÿ»ÿÂÿ¼ÿ´ÿ¶ÿ­ÿ²ÿ½ÿ´ÿ®ÿ¿ÿµÿ­ÿ¨ÿ½ÿ±ÿ¹ÿ·ÿ±ÿÀÿºÿ­ÿ²ÿ¸ÿ¸ÿ¯ÿÆÿ£ÿ²ÿªÿ²ÿ·ÿ°ÿ­ÿ±ÿ¶ÿÿ¤þÎýoÿ´ÿ«ÿ¿ÿ»ÿ·ÿ¶ÿ²ÿ¿ÿ±ÿªÿ³ÿ²ÿ¬ÿ«ÿ´ÿ¿ÿ¤ÿ²ÿ·ÿ´ÿ±ÿ³ÿ«ÿ¬ÿ¯ÿ¨ÿ¦ÿ®ÿ½ÿ½ÿ¹ÿ¯ÿ£ÿÀÿ±ÿ¤ÿ²ÿ´ÿ­ÿ³ÿ¼ÿ³ÿ¨ÿ¼ÿ¼ÿ¶ÿÿ³ÿ¦ÿ®ÿ¹ÿ¯ÿ«ÿºÿ¹ÿªÿ¢ÿªÿ»ÿ°ÿ¨ÿ¸ÿ§ÿ¡ÿ¹ÿ¨ÿ·ÿ¹ÿ³ÿ°ÿ®ÿ³ÿ³ÿ®ÿ®ÿ§ÿºÿ­ÿ¹ÿ³ÿ¯ÿ¬ÿ¢ÿ¢ÿ«ÿµÿ¶ÿ²ÿ³ÿ®ÿ¦ÿ³ÿ®ÿ¡ÿ¾ÿÄÿ½ÿ¦ÿ¹ÿ½ÿ´ÿ´ÿ«ÿ±ÿµÿ«ÿ­ÿ´ÿ¤ÿ¤ÿ¬ÿ¯ÿ¬ÿ¶ÿ¯ÿ¡ÿ²ÿ¥ÿ¤ÿ«ÿ¦ÿÿ­ÿ»ÿªÿ¡ÿ§ÿ¡ÿ¸ÿ·ÿÿ³ÿ¯ÿ¦ÿ°ÿ´ÿ±ÿµÿ¾ÿ¾ÿ°ÿ«ÿ²ÿ²ÿ±ÿ¶ÿ²ÿ¯ÿ¶ÿ¸ÿ®ÿÂÿ¿ÿ¶ÿÂÿ´ÿ£ÿ«ÿ³ÿ¬ÿ¦ÿ³ÿ·ÿ³ÿ³ÿ¶ÿ¹ÿ²ÿ·ÿ¸ÿµÿ³ÿ·ÿ¹ÿ²ÿ¶ÿ³ÿªÿªÿ¨ÿ«ÿ­ÿ´ÿ­ÿ©ÿµÿ£ÿ£ÿºÿ±ÿÿ·ÿ¿ÿÄÿ²ÿ ÿ®ÿ¸ÿ²ÿ¤ÿ³ÿ´ÿ¦ÿ®ÿ½ÿ§ÿ©ÿµÿ£ÿ§ÿ§ÿªÿ¯ÿ©ÿ§ÿ¥ÿÿÿ±ÿ°ÿ©ÿ®ÿ£ÿ·ÿÄÿ¥ÿÿÿ ÿ²ÿ·ÿ¥ÿ¢ÿÿÿÿÿÿÿÿ­ÿ°ÿ¡ÿ¥ÿÿ¥ÿÿ¢ÿÿÿ ÿ«ÿ¢ÿ¨ÿ¥ÿ®ÿºÿºÿ²ÿÿªÿ·ÿ¥ÿÿ·ÿ²ÿÿ­ÿ¥ÿÿÿ¯ÿ¯ÿ¢ÿªÿ«ÿ¥ÿÿÿªÿ¡ÿ¦ÿ£ÿ¥ÿ¤ÿ£ÿªÿÿ ÿÿ¤ÿ¬ÿÿÿÿªÿ ÿÿÿÿÿÿ¥ÿ§ÿªÿÿÿ ÿ¢ÿ¬ÿÿ­ÿ¥ÿ£ÿ­ÿÿ¤ÿ«ÿ¤ÿ¨ÿ§ÿ¦ÿ¡ÿ§ÿ¬ÿ¥ÿ¡ÿ£ÿ¬ÿ±ÿ®ÿ¢ÿ¨ÿÿ½ÿ°ÿÿ°ÿÃÿ¯ÿ­ÿ¯ÿ¢ÿ³ÿÆÿ¸ÿ«ÿ±ÿ½ÿÂÿ¼ÿ«ÿÿ©ÿ©ÿ¨ÿ²ÿ¨ÿ¿ÿ¨ÿ¯ÿºÿ³ÿ»ÿ±ÿ°ÿ°ÿ³ÿ±ÿµÿ¶ÿ¬ÿ©ÿ¶ÿ·ÿ®ÿ¼ÿ¾ÿ©ÿ®ÿ¯ÿ­ÿÂÿ½ÿ§ÿ¸ÿ©ÿÿ·ÿ¾ÿ¥ÿ²ÿ¯ÿºÿ¼ÿÊÿÀÿ³ÿµÿ¯ÿ¤ÿ®ÿ¹ÿ¯ÿ²ÿ­ÿ£ÿ±ÿ·ÿ®ÿ´ÿ«ÿ¯ÿ­ÿ§ÿ§ÿµÿ¹ÿ¹ÿ²ÿ¥ÿªÿ²ÿ´ÿ·ÿµÿ¯ÿ­ÿµÿ³ÿ£ÿ£ÿ¢ÿ­ÿ©ÿ°ÿ§ÿ«ÿ¨ÿ¯ÿ¶ÿ¥ÿ¬ÿ«ÿ©ÿ¹ÿ­ÿ®ÿªÿ«ÿ¶ÿ¯ÿ¯ÿÁÿÁÿ¸ÿ¶ÿ³ÿ§ÿ ÿ±ÿ°ÿªÿ¤ÿÿ¨ÿ§ÿ´ÿ¼ÿ²ÿªÿ«ÿ¬ÿ¯ÿ²ÿÿ°ÿ´ÿ®ÿ³ÿ¸ÿ½ÿ¤ÿ£ÿ²ÿ°ÿ¯ÿ´ÿµÿ«ÿ­ÿ¯ÿ®ÿ«ÿªÿ´ÿ¬ÿªÿ¶ÿÿ»ÿ¾ÿ¬ÿ°ÿµÿ¼ÿ³ÿ¯ÿ·ÿ®ÿ¸ÿ­ÿ¨ÿ­ÿ²ÿ¯ÿ¦ÿ¬ÿ¹ÿ·ÿ·ÿºÿ¬ÿ»ÿ»ÿ«ÿ¾ÿ¸ÿÿ¦ÿªÿºÿ³ÿÄÿÿ¬ÿ¤ÿÿ»ÿªÿÿ­ÿ±ÿªÿ¤ÿ¯ÿ»ÿÀÿ¶ÿ¦ÿ¢ÿ ÿ¤ÿ³ÿ©ÿÿ~ÿÿ¯ÿ¹ÿ¼ÿ¼ÿ¬ÿÿ¦ÿªÿ·ÿÀÿ®ÿ­ÿ§ÿ°ÿÀÿ¶ÿ¨ÿ­ÿ¹ÿ¬ÿ­ÿ­ÿ¨ÿÿ©ÿªÿ¥ÿ²ÿ®ÿ¨ÿ®ÿªÿ¤ÿ¦ÿ¬ÿ«ÿ±ÿ·ÿ«ÿ¥ÿ­ÿªÿ­ÿ¼ÿ¯ÿ±ÿ¦ÿ¡ÿÿ¹ÿ±ÿ¹ÿ¨ÿ©ÿ·ÿºÿ£ÿ£ÿ¯ÿ§ÿ¤ÿªÿ±ÿÁÿ¾ÿ´ÿ°ÿ­ÿ¯ÿ ÿ¨ÿ£ÿÿ¥ÿ¦ÿ¢ÿ±ÿÄÿ²ÿ¶ÿ¨ÿ¨ÿ¥ÿ¤ÿ®ÿÿ¸ÿ°ÿ»ÿ±ÿ²ÿµÿ­ÿ¬ÿ°ÿ®ÿ®ÿ¬ÿ°ÿ«ÿÿ¨ÿ´ÿ¯ÿ®ÿªÿ§ÿ­ÿ¯ÿ«ÿ¯ÿªÿ§ÿ¦ÿ¯ÿ©ÿ¶ÿ¶ÿ¿ÿ¨ÿ ÿ±ÿ·ÿ¡ÿÇÿ©ÿ¯ÿ¯ÿÿ¯ÿ©ÿ·ÿ«ÿ¨ÿ»ÿ«ÿ£ÿ¸ÿ¾ÿ²ÿ¢ÿ§ÿ¯ÿ¶ÿÀÿ¿ÿ²ÿ©ÿ®ÿ¬ÿ²ÿ¸ÿ¶ÿ°ÿµÿ­ÿ¤ÿ­ÿ¶ÿ¼ÿ¬ÿ¢ÿ«ÿ»ÿ²ÿ¶ÿµÿ¿ÿ¹ÿ»ÿ©ÿ§ÿ¬ÿ©ÿ´ÿ±ÿ¦ÿ¯ÿ³ÿ ÿ£ÿ²ÿ±ÿ«ÿ­ÿ«ÿµÿµÿ¯ÿ°ÿ¬ÿ´ÿµÿ´ÿ¯ÿ«ÿ«ÿ¯ÿ´ÿ³ÿ§ÿµÿ¹ÿ´ÿ®ÿ±ÿ ÿ¸ÿ¡ÿµÿ¥ÿÿÿLÿ}ÿÿÿ¥ÿ²ÿ²ÿÿ°ÿ¯ÿ±ÿ­ÿ¨ÿ¶ÿ°ÿ§ÿ´ÿ¾ÿ¶ÿ§ÿ¡ÿ«ÿ­ÿ±ÿ¸ÿ²ÿ¶ÿ¼ÿÂÿ±ÿ®ÿÀÿ±ÿ¼ÿÃÿ¦ÿ¸ÿÌÿ´ÿ¬ÿ¨ÿ¤ÿ²ÿ½ÿ¦ÿ°ÿ¾ÿ«ÿ¯ÿµÿ³ÿ¨ÿ©ÿ¿ÿ²ÿºÿ©ÿ­ÿµÿ´ÿ¨ÿ¯ÿ¶ÿ¬ÿ¡ÿ¯ÿµÿ«ÿ¯ÿ²ÿ°ÿ¯ÿ¯ÿ¦ÿ¨ÿ¿ÿ¯ÿ°ÿ»ÿ»ÿ²ÿµÿ²ÿ§ÿ»ÿ¼ÿÿ»ÿ°ÿ¶ÿ¯ÿ°ÿ©ÿ¯ÿ·ÿ­ÿ³ÿ³ÿ¾ÿ²ÿµÿ¤ÿ®ÿÂÿ´ÿ¬ÿ³ÿ´ÿ²ÿ­ÿ²ÿ´ÿ«ÿ£ÿ ÿ¢ÿ«ÿ¨ÿ«ÿ´ÿ²ÿ®ÿ«ÿ«ÿ¥ÿ¥ÿ­ÿ·ÿ®ÿ»ÿ»ÿ²ÿ²ÿ¬ÿ«ÿ±ÿ¬ÿ°ÿ¯ÿ³ÿ£ÿ¢ÿ¾ÿ°ÿ­ÿ¢ÿÿ¬ÿ­ÿ·ÿºÿ­ÿ°ÿºÿ»ÿµÿÿ«ÿ°ÿ²ÿ·ÿ·ÿµÿ²ÿ²ÿ®ÿ±ÿºÿÅÿ¾ÿ¦ÿ§ÿ²ÿ®ÿ¥ÿªÿ±ÿ¯ÿ°ÿ¦ÿ²ÿ¸ÿ¬ÿ¬ÿ©ÿªÿ¯ÿ§ÿ²ÿºÿªÿ·ÿ¸ÿÂÿ£ÿ¶ÿ°ÿ´ÿÄÿ©ÿ©ÿ¥ÿ§ÿ¶ÿ¾ÿ³ÿ½ÿ¸ÿ©ÿ°ÿ®ÿ¥ÿ ÿ¬ÿ¼ÿ¹ÿ«ÿ°ÿ«ÿÿ£ÿ¬ÿÃÿÃÿ²ÿÁÿÐÿ¾ÿ¨ÿ¦ÿ¦ÿ¥ÿ¹ÿ»ÿ¼ÿ¼ÿ·ÿ²ÿªÿ±ÿ°ÿ´ÿ¡ÿ¨ÿ¯ÿ¸ÿÄÿ¬ÿ·ÿªÿ´ÿ¶ÿ¨ÿªÿ¥ÿ³ÿ«ÿ·ÿ±ÿ£ÿ£ÿµÿ°ÿ·ÿºÿ¨ÿ¬ÿªÿ¨ÿ¯ÿ¾ÿ²ÿÿÿ¬ÿµÿ³ÿ®ÿ·ÿ¾ÿµÿ±ÿ°ÿ©ÿ²ÿ©ÿ­ÿ£ÿ©ÿ©ÿªÿ°ÿ³ÿ´ÿ·ÿ·ÿÀÿ¿ÿ±ÿ¹ÿ¥ÿ²ÿ¯ÿ¸ÿªÿÃÿ®ÿµÿ¦ÿµÿ½ÿÃÿ¹ÿ¶ÿ­ÿ·ÿºÿÿ«ÿ±ÿµÿ¬ÿ­ÿµÿ·ÿ®ÿªÿ©ÿªÿ¯ÿ²ÿ¯ÿ­ÿ­ÿ°ÿ»ÿ½ÿ²ÿ¨ÿ´ÿ¯ÿ«ÿ§ÿ°ÿ¤ÿÿ¾ÿ°ÿ²ÿ±ÿ ÿ¢ÿ¨ÿÿ­ÿ¥ÿ¹ÿ·ÿ¹ÿ­ÿ®ÿ«ÿ¬ÿ®ÿ¢ÿ¬ÿ¬ÿ¥ÿ¬ÿ¹ÿ¸ÿ®ÿ¯ÿ¹ÿ»ÿ¯ÿ©ÿ³ÿ¯ÿ¦ÿ¶ÿ¬ÿ ÿ³ÿºÿ§ÿÿ©ÿ°ÿ¯ÿ³ÿ±ÿ©ÿ¬ÿªÿ®ÿºÿ¦ÿÿ·ÿºÿ¼ÿ·ÿ¶ÿ«ÿ¯ÿµÿ¯ÿ·ÿ§ÿ´ÿ£ÿ¢ÿ¶ÿÀÿ¥ÿ²ÿ²ÿ´ÿºÿµÿ«ÿ¤ÿ®ÿ«ÿ¨ÿ¦ÿ¥ÿ¦ÿ²ÿ¸ÿ´ÿ±ÿ²ÿ¹ÿ¶ÿ®ÿ§ÿ¡ÿ¯ÿ½ÿ¿ÿ¬ÿÿ´ÿ½ÿ»ÿ¾ÿ¯ÿ§ÿ¸ÿ³ÿ¶ÿ¸ÿ«ÿ·ÿ¸ÿ¤ÿÿ³ÿ·ÿ³ÿ¸ÿÁÿ¸ÿ°ÿ¿ÿ¼ÿ²ÿ·ÿ¬ÿ¯ÿ¿ÿ­ÿ±ÿ±ÿ¤ÿ¥ÿ²ÿ·ÿ¿ÿ±ÿ¥ÿ¶ÿµÿ±ÿ¼ÿ´ÿ±ÿ´ÿ³ÿµÿ²ÿµÿ¯ÿ¤ÿ¥ÿ¬ÿ³ÿ§ÿ¦ÿÿ§ÿ´ÿ¬ÿ°ÿ¯ÿ¼ÿ¸ÿÂÿÀÿ±ÿ«ÿÁÿ³ÿ´ÿ²ÿ¯ÿ­ÿ¶ÿ±ÿ²ÿ¿ÿÃÿ¯ÿ©ÿµÿ»ÿ´ÿ®ÿ­ÿ¬ÿ®ÿªÿªÿ´ÿ­ÿ¬ÿ³ÿ°ÿ·ÿÁÿ¯ÿ¸ÿ¯ÿ¹ÿ¸ÿ¹ÿ¸ÿ¿ÿÿ©ÿ°ÿÀÿ½ÿ³ÿ¯ÿ²ÿ»ÿ§ÿ¨ÿ¶ÿµÿÿÿ¦ÿ°ÿ¶ÿ°ÿ©ÿ¯ÿµÿ·ÿ¤ÿÿ¥ÿ¯ÿ±ÿ¶ÿ°ÿÿ©ÿ·ÿ´ÿ«ÿ·ÿ£ÿ¤ÿ¥ÿÿ¶ÿ§ÿ¬ÿºÿ±ÿºÿ¥ÿ¹ÿ»ÿ¯ÿ²ÿÂÿÁÿ­ÿ°ÿ­ÿ¹ÿ·ÿ¿ÿ¾ÿ²ÿ­ÿ²ÿ»ÿ¹ÿ©ÿ¨ÿ¼ÿ¿ÿ´ÿ®ÿ¬ÿ°ÿ®ÿ«ÿ­ÿ·ÿ¶ÿÿÿ´ÿ´ÿªÿ·ÿÅÿµÿ¤ÿ¼ÿ¬ÿ²ÿ»ÿµÿ·ÿ®ÿ±ÿ³ÿ´ÿ·ÿ²ÿ´ÿ®ÿªÿ®ÿÿÿªÿ­ÿ¯ÿÀÿÁÿ®ÿÿÿ«ÿ¬ÿ±ÿµÿ¦ÿºÿ½ÿ¶ÿ¬ÿ¸ÿÿ§ÿ¤ÿ·ÿºÿ¶ÿ±ÿªÿ£ÿ²ÿ²ÿ³ÿ°ÿªÿªÿ¥ÿªÿ¯ÿ§ÿªÿ­ÿ©ÿ³ÿºÿ¯ÿ«ÿ´ÿªÿ³ÿ¦ÿªÿ»ÿªÿ¶ÿ£ÿ³ÿ¶ÿ²ÿ¶ÿ¦ÿ«ÿ­ÿ´ÿ¹ÿ°ÿ²ÿ­ÿ¸ÿ¶ÿ°ÿ³ÿ¯ÿ«ÿ«ÿ·ÿ¾ÿ°ÿ¼ÿ°ÿµÿ¶ÿ©ÿµÿ¼ÿ¨ÿ§ÿ«ÿ«ÿ­ÿ²ÿ²ÿ´ÿ¿ÿ¸ÿ£ÿ¢ÿ±ÿ¬ÿ¬ÿ¯ÿ¶ÿ³ÿ«ÿ²ÿµÿ²ÿ°ÿ­ÿ«ÿ©ÿ¯ÿªÿ®ÿµÿ²ÿµÿ©ÿ§ÿ·ÿ³ÿ«ÿ°ÿ¤ÿ±ÿ°ÿ³ÿ·ÿªÿ§ÿ©ÿ®ÿÿÿ¹ÿ²ÿ¦ÿ¯ÿ«ÿ­ÿ¸ÿ¯ÿ´ÿ½ÿ¼ÿ¸ÿ´ÿ«ÿ³ÿ´ÿ­ÿ¸ÿ³ÿµÿµÿ±ÿ¼ÿÀÿ§ÿ¬ÿ«ÿ±ÿ¦ÿ©ÿ®ÿ°ÿ²ÿ®ÿ®ÿ¬ÿ«ÿ®ÿ¯ÿµÿ°ÿµÿ´ÿ®ÿºÿ¹ÿÌÿ¡ÿªÿ¨ÿ®ÿ¿ÿ°ÿ¶ÿ±ÿ©ÿ«ÿ¿ÿµÿ§ÿ±ÿ´ÿ°ÿ«ÿ¬ÿ¸ÿ«ÿ¥ÿ§ÿ±ÿµÿ·ÿ«ÿ¤ÿ³ÿºÿ¨ÿµÿ¡ÿ¯ÿ±ÿ®ÿªÿ¯ÿ«ÿ¯ÿ»ÿºÿ¹ÿºÿ½ÿÀÿµÿ©ÿ¦ÿ¾ÿÿ­ÿ»ÿºÿ®ÿªÿ³ÿ¡ÿ¿ÿ¹ÿÿÿ¶ÿ¼ÿ¯ÿ³ÿ¸ÿ¯ÿ­ÿ·ÿ´ÿ¦ÿ ÿ¡ÿ¢ÿ¬ÿ²ÿÿÿ§ÿ¯ÿ°ÿ®ÿÿ¨ÿ¸ÿºÿ´ÿ¥ÿÿÿÿ¬ÿ£ÿ¤ÿ±ÿÿÿgÿÿ³ÿ¥ÿÿÿ¢ÿ¨ÿ¤ÿÿÿªÿ«ÿ§ÿ¦ÿÿÿ¥ÿ¢ÿÿÿ¦ÿ£ÿÿ¢ÿªÿÿ¡ÿÿ­ÿÿ²ÿÿÿ£ÿÿ¯ÿ¼ÿ®ÿªÿ¨ÿÿÿ¤ÿ®ÿªÿÿÿÿÿ¦ÿ¦ÿÿÿªÿ¬ÿÿ ÿ¦ÿ¦ÿªÿ¥ÿ¤ÿ¥ÿ¤ÿÿ ÿªÿ²ÿ°ÿ©ÿ¤ÿÿÿ«ÿ·ÿ³ÿ£ÿÿÿ¡ÿ²ÿ¨ÿÿ ÿ®ÿ´ÿªÿ«ÿ±ÿ¤ÿ¡ÿ¢ÿ¤ÿ¯ÿªÿ®ÿ£ÿªÿ°ÿ²ÿ±ÿ½ÿºÿ°ÿ±ÿ»ÿ¼ÿ´ÿ³ÿ²ÿ§ÿ²ÿÈÿ¼ÿ´ÿ·ÿ²ÿ°ÿ±ÿ¹ÿ°ÿ²ÿ¸ÿ®ÿµÿ¾ÿ¾ÿ±ÿªÿ¯ÿ°ÿ¹ÿÁÿ±ÿ¤ÿ¶ÿ¬ÿ¯ÿÂÿ·ÿ®ÿ¶ÿÂÿ¶ÿ·ÿ¸ÿ²ÿ­ÿ«ÿµÿÇÿ»ÿ¦ÿºÿ¬ÿ§ÿ´ÿ°ÿºÿ½ÿÀÿ¬ÿ­ÿ³ÿ²ÿ¶ÿºÿ¸ÿ¶ÿ¸ÿ¾ÿ·ÿ©ÿ¨ÿÅÿ¶ÿ«ÿ¢ÿ¯ÿ°ÿ¸ÿ²ÿ²ÿ¬ÿ£ÿ£ÿ³ÿ¿ÿ»ÿ¾ÿÂÿ¶ÿ±ÿ¨ÿ¶ÿ¶ÿ³ÿ§ÿ¦ÿ«ÿÿÿ¼ÿ¹ÿ«ÿ¨ÿ®ÿ³ÿ¦ÿ¼ÿªÿ²ÿªÿ±ÿ´ÿ¼ÿ®ÿÿ¤ÿ®ÿ±ÿ¯ÿ¦ÿÿÿªÿ°ÿµÿ²ÿ¡ÿ¯ÿÿªÿ»ÿ¯ÿ¼ÿµÿ²ÿºÿ¹ÿ¹ÿ¸ÿ´ÿªÿ­ÿÌÿ´ÿ¹ÿ¾ÿ¹ÿ«ÿ¸ÿ®ÿ³ÿ¼ÿµÿ®ÿ®ÿ±ÿ¯ÿ¬ÿ¤ÿ¡ÿ¦ÿ³ÿ³ÿ²ÿ¼ÿºÿ²ÿ±ÿºÿ¹ÿ°ÿ¼ÿ¹ÿÄÿÿÂÿ·ÿ°ÿ¹ÿ´ÿ«ÿµÿ¸ÿ­ÿ­ÿ¶ÿµÿ±ÿ¬ÿ´ÿÈÿ¡ÿ¬ÿ¬ÿ°ÿ§ÿ¬ÿ¥ÿÿzÿÿÿ¬ÿ°ÿ´ÿÇÿÿ¶ÿ¶ÿ¹ÿ³ÿ§ÿ´ÿ³ÿ®ÿ®ÿ©ÿ©ÿ«ÿ°ÿ¹ÿÿÿµÿ³ÿ¤ÿÿ¡ÿ­ÿ¸ÿ²ÿ¯ÿºÿ´ÿ¹ÿ­ÿÆÿÀÿ¯ÿ¼ÿÂÿµÿ´ÿ²ÿ±ÿ°ÿ«ÿ«ÿ¥ÿ¸ÿ¯ÿÿ¥ÿ¶ÿÍÿ³ÿ¯ÿ»ÿ²ÿ ÿ¥ÿ°ÿ©ÿ½ÿ¯ÿ¶ÿ«ÿ¨ÿªÿ¬ÿ³ÿ¯ÿ®ÿ³ÿ³ÿ¸ÿ«ÿºÿ¨ÿ»ÿÅÿ¼ÿ³ÿµÿ°ÿ¹ÿ·ÿ§ÿ­ÿ£ÿÿ¥ÿºÿµÿ¨ÿ­ÿ¸ÿµÿ®ÿ®ÿ°ÿ¯ÿ²ÿºÿ²ÿ®ÿ²ÿ¦ÿ¯ÿ«ÿµÿÁÿÃÿ¹ÿ²ÿ±ÿ¢ÿÌÿ¸ÿÀÿ²ÿ·ÿ°ÿ°ÿ²ÿ²ÿ¬ÿªÿ´ÿ§ÿ´ÿ¥ÿ³ÿ°ÿ¯ÿ²ÿ¯ÿªÿ©ÿ¬ÿ¯ÿ¶ÿ²ÿ«ÿ¦ÿºÿ²ÿ¢ÿ²ÿµÿ´ÿ°ÿ¦ÿ¢ÿ£ÿ¡ÿ²ÿ­ÿ«ÿ¸ÿ±ÿºÿ½ÿ®ÿ¤ÿ«ÿ²ÿµÿ¤ÿ³ÿ®ÿ¶ÿ§ÿ±ÿ¿ÿ³ÿ©ÿµÿ´ÿ°ÿ¬ÿ©ÿ¬ÿ¹ÿ¶ÿ²ÿ¤ÿ¨ÿµÿµÿÁÿ¨ÿ¡ÿ¾ÿ»ÿÅÿÃÿ·ÿ´ÿ¯ÿ§ÿ«ÿ¢ÿ¦ÿ²ÿµÿ­ÿ±ÿªÿªÿªÿ¬ÿ²ÿ«ÿÿ¤ÿ°ÿ³ÿ³ÿ¸ÿ®ÿ¬ÿ­ÿ­ÿ°ÿªÿ³ÿ²ÿ¯ÿ¾ÿ²ÿ©ÿ´ÿ¾ÿ¸ÿ¬ÿ¦ÿ²ÿ½ÿ´ÿ¶ÿ®ÿ»ÿÂÿ¿ÿ¾ÿ·ÿ¦ÿ®ÿÆÿ¹ÿ¯ÿ½ÿ»ÿ¼ÿºÿ³ÿ³ÿ±ÿ°ÿ³ÿ¢ÿ§ÿ­ÿ¹ÿ´ÿ®ÿ¶ÿµÿ¨ÿ±ÿºÿºÿµÿ¦ÿÿ§ÿ­ÿ«ÿ©ÿ§ÿ¿ÿ¦ÿ®ÿ½ÿ¸ÿ³ÿµÿ¬ÿÿ­ÿ¸ÿ½ÿ¹ÿ·ÿ¨ÿ¢ÿ«ÿ²ÿ«ÿ­ÿ´ÿºÿ°ÿ±ÿ±ÿ«ÿ¬ÿ±ÿ¶ÿËÿÈÿ°ÿ¦ÿ´ÿ¶ÿ³ÿ²ÿ³ÿµÿ±ÿ²ÿ¾ÿ±ÿ¹ÿµÿ°ÿªÿ°ÿ½ÿ´ÿ ÿÂÿ±ÿ¤ÿªÿ³ÿ¹ÿ½ÿ¸ÿ©ÿ®ÿ¬ÿµÿ¶ÿ¬ÿ¨ÿ±ÿ¹ÿ¸ÿ±ÿÆÿ¦ÿ¦ÿÿ¡ÿ£ÿ¢ÿ¤ÿ¦ÿ°ÿÿÿÿÿÿÿÿÿÿÿÿÿÿÿªÿ¬ÿÿÿhÿoÿiÿfÿcÿeÿcÿ]ÿgÿlÿÿÿÿ¢ÿÿzÿcÿ±ÿ¥ÿ¡ÿ©ÿªÿ¨ÿ§ÿ£ÿÿ¢ÿ³ÿ¶ÿ¯ÿµÿªÿªÿÿ«ÿ¤ÿ¦ÿ°ÿ®ÿ¡ÿ ÿ²ÿ¬ÿ¶ÿ°ÿªÿ³ÿ²ÿªÿ±ÿ¦ÿÿ«ÿ«ÿ°ÿ¨ÿ¥ÿ¤ÿÿ¥ÿ­ÿ§ÿ·ÿ·ÿ¦ÿ¤ÿµÿ½ÿ®ÿ¦ÿ¦ÿ®ÿ¬ÿ«ÿ°ÿ´ÿ¶ÿ¸ÿ­ÿ·ÿ±ÿªÿ¥ÿ¹ÿ³ÿªÿ©ÿ©ÿµÿ§ÿ¨ÿ²ÿ«ÿ´ÿ¯ÿµÿÀÿ´ÿ¬ÿ¼ÿ¨ÿ«ÿµÿ©ÿÿ¬ÿ¹ÿ±ÿ¥ÿ«ÿ ÿ¨ÿ¦ÿ¦ÿªÿªÿªÿªÿ£ÿ£ÿ²ÿ¾ÿ¯ÿ®ÿ¥ÿ ÿ«ÿ²ÿ¨ÿ°ÿ¶ÿÿ§ÿ¥ÿ­ÿ­ÿ¬ÿ±ÿ¯ÿ«ÿ¼ÿ­ÿÂÿ¯ÿ§ÿ­ÿµÿ°ÿ­ÿµÿ­ÿ®ÿ²ÿ·ÿ¸ÿµÿªÿ¦ÿ¨ÿ¥ÿ¢ÿ­ÿ¹ÿÁÿ¢ÿÿ©ÿ§ÿ´ÿ¿ÿ­ÿ©ÿ¸ÿ¤ÿ£ÿ¡ÿ«ÿ¦ÿ²ÿ·ÿ«ÿ¡ÿ§ÿ¾ÿ»ÿ¥ÿÿºÿ¬ÿ®ÿ¯ÿ®ÿ´ÿ·ÿ´ÿ¬ÿ¯ÿ¡ÿ§ÿ®ÿ­ÿ¯ÿ¯ÿ­ÿ²ÿ²ÿ¶ÿ²ÿ»ÿ±ÿ°ÿ³ÿ°ÿ«ÿ£ÿÿ¬ÿ»ÿÎÿÌÿ¬ÿ ÿ¦ÿ³ÿ«ÿ­ÿ°ÿ±ÿÃÿ±ÿ©ÿ³ÿ­ÿ¶ÿºÿ®ÿ©ÿ¬ÿ«ÿ¢ÿÿ¡ÿ«ÿ¯ÿÆÿ´ÿ³ÿ»ÿ´ÿ·ÿ·ÿ°ÿ¸ÿ²ÿÁÿÇÿ¶ÿ¸ÿ²ÿ±ÿ»ÿºÿ®ÿ«ÿ¹ÿÃÿ¹ÿ«ÿ³ÿ©ÿ²ÿ´ÿ¸ÿµÿ³ÿ²ÿ®ÿ²ÿ¸ÿ²ÿµÿ®ÿ§ÿ²ÿÇÿÄÿ²ÿ«ÿ°ÿ¬ÿ¨ÿ²ÿÿ¿ÿ»ÿÁÿ·ÿ»ÿ¸ÿ¬ÿ®ÿ¼ÿ¾ÿ¶ÿ®ÿ¬ÿ½ÿ¯ÿ­ÿ¹ÿ»ÿ®ÿ°ÿ®ÿ«ÿµÿ·ÿ®ÿÿ³ÿ¨ÿ«ÿ¬ÿ¶ÿ³ÿÅÿÁÿµÿºÿÀÿºÿ¨ÿ³ÿ­ÿ¾ÿºÿ¼ÿ²ÿ´ÿ¯ÿ¨ÿ´ÿ»ÿ®ÿ°ÿ´ÿ¾ÿ«ÿ¯ÿ²ÿ¹ÿ»ÿ¯ÿ®ÿ±ÿ°ÿ´ÿ´ÿµÿ¸ÿÂÿÿ¡ÿ¬ÿ­ÿ·ÿ´ÿ­ÿ°ÿ·ÿ´ÿyÿÿgÿ­ÿ ÿÂÿ¡ÿ°ÿ®ÿ®ÿ¸ÿ¾ÿ·ÿ­ÿ­ÿ²ÿ®ÿ·ÿ´ÿ§ÿ«ÿªÿºÿ³ÿ¿ÿÀÿ¶ÿ³ÿ·ÿºÿ¹ÿ®ÿµÿ¬ÿ»ÿ¹ÿ¿ÿ²ÿ·ÿ±ÿ°ÿ®ÿªÿ²ÿ»ÿºÿÁÿ°ÿ¨ÿ­ÿ¾ÿ²ÿ«ÿ¯ÿµÿµÿ°ÿ¶ÿ³ÿ«ÿ«ÿ¦ÿµÿ¬ÿÿµÿ ÿµÿ¬ÿ·ÿµÿ³ÿ²ÿ«ÿ«ÿ«ÿ©ÿ¶ÿªÿºÿ¢ÿ¼ÿ³ÿ®ÿ¶ÿ¨ÿ¨ÿ®ÿ±ÿ¬ÿµÿÁÿ´ÿªÿ´ÿÁÿ¹ÿ§ÿ¬ÿ¾ÿºÿ¶ÿ¶ÿ®ÿ¯ÿ¦ÿ¨ÿ²ÿ©ÿ¢ÿ°ÿ©ÿ£ÿ¤ÿ¸ÿ·ÿ³ÿ²ÿ³ÿµÿ­ÿ³ÿ¸ÿ°ÿµÿ¹ÿ®ÿ²ÿ³ÿ¹ÿ·ÿªÿ®ÿ¡ÿ·ÿ·ÿ§ÿ°ÿ¹ÿ·ÿ·ÿºÿ¸ÿ³ÿ³ÿ¹ÿªÿºÿºÿ£ÿ±ÿºÿ©ÿÄÿ¼ÿ­ÿ¯ÿÂÿ·ÿ«ÿ²ÿ±ÿ«ÿ³ÿ¶ÿ¦ÿ±ÿºÿ¨ÿ°ÿ½ÿµÿ¹ÿ»ÿºÿ¶ÿ¸ÿ»ÿ¹ÿ²ÿ«ÿ°ÿ³ÿ·ÿºÿ³ÿ©ÿ°ÿ°ÿ²ÿ¼ÿ¿ÿÂÿÂÿ»ÿ¾ÿ¾ÿ¸ÿ±ÿ§ÿ¡ÿ¤ÿ§ÿ¼ÿ¦ÿÿ«ÿ·ÿ·ÿ¬ÿºÿªÿ¨ÿ¬ÿ¦ÿªÿ­ÿÿ ÿ¨ÿªÿ¾ÿºÿ©ÿ¦ÿªÿÿÿµÿ¬ÿÿ´ÿ¤ÿ¥ÿÿÿÿ¨ÿ§ÿÿÿÿÿ¥ÿ­ÿÿÿ¡ÿ²ÿªÿÿÿÿ¢ÿ ÿ§ÿ®ÿ§ÿ¦ÿ©ÿ¦ÿ®ÿ¬ÿ¤ÿÿÿÿÿÿ¢ÿÿ·ÿ¯ÿ§ÿ¦ÿ®ÿ§ÿ©ÿ¬ÿ¢ÿÿ¨ÿªÿ¤ÿ§ÿ¢ÿ ÿÿÿÿÿ£ÿ­ÿ°ÿÿÿ¡ÿ¦ÿ«ÿ°ÿ©ÿ¤ÿ©ÿ¯ÿ¦ÿÿÿÿ¤ÿÿÿ§ÿ­ÿÿÿªÿ¢ÿ®ÿ¡ÿÿÿÿ ÿ¤ÿ¬ÿ¡ÿ¡ÿ®ÿ¨ÿ«ÿ¦ÿ§ÿÿ°ÿÿ¦ÿÿµÿ¼ÿ¥ÿÿ¹ÿÁÿ¨ÿ°ÿ²ÿ´ÿ¸ÿ­ÿ¤ÿ¨ÿ´ÿ±ÿ¥ÿ¬ÿ¥ÿ¬ÿ¨ÿ¡ÿ®ÿÿ¸ÿ©ÿ³ÿ¶ÿ¨ÿ¶ÿ±ÿºÿ°ÿ³ÿ´ÿ±ÿ­ÿ³ÿ²ÿµÿ¸ÿ´ÿÄÿÀÿ­ÿ¥ÿÿÿªÿ¿ÿ ÿÆÿÃÿÿ­ÿ§ÿ·ÿ»ÿ¯ÿ´ÿ¶ÿ±ÿ±ÿ²ÿ²ÿ­ÿ¨ÿ¬ÿ¯ÿ«ÿ©ÿ©ÿ²ÿ¿ÿ·ÿ«ÿ¼ÿ³ÿ²ÿ³ÿ²ÿ¬ÿ«ÿ»ÿÁÿµÿ©ÿ¨ÿ­ÿ®ÿ´ÿ¸ÿ´ÿ«ÿ¤ÿ²ÿ¯ÿÿ°ÿ«ÿ¨ÿÿÿiÿÿÿ¬ÿÿ©ÿ¨ÿ·ÿÀÿ¸ÿ¬ÿªÿ´ÿ¬ÿ¬ÿ³ÿµÿ´ÿµÿ³ÿ¬ÿ¢ÿÿÂÿ¶ÿ¶ÿ¨ÿÿ¨ÿÿ¦ÿ¿ÿµÿ¦ÿ¨ÿ±ÿ³ÿ»ÿ±ÿªÿ¢ÿ­ÿ¦ÿÿ®ÿ½ÿ¼ÿ©ÿ¤ÿ°ÿ«ÿ©ÿ¦ÿ¤ÿÿ·ÿ·ÿ°ÿ¬ÿ¬ÿ¬ÿ¼ÿ¤ÿ·ÿµÿ±ÿ³ÿ¶ÿÂÿ¾ÿ¿ÿ³ÿ­ÿ³ÿ¨ÿ¬ÿ®ÿ´ÿ®ÿ¤ÿ­ÿµÿ²ÿ±ÿ¶ÿ¸ÿ»ÿ°ÿ¦ÿ°ÿÀÿ¡ÿ²ÿÿ²ÿÿ¬ÿ¤ÿ´ÿ»ÿ®ÿªÿÃÿ¿ÿ¬ÿ¯ÿ³ÿ©ÿ¸ÿ¼ÿ´ÿ³ÿ¬ÿ«ÿ¶ÿ¸ÿªÿÿÿÿÿ£ÿ±ÿµÿ°ÿ³ÿ ÿ´ÿ²ÿ¦ÿ°ÿ¹ÿ±ÿÿ¬ÿ²ÿ¸ÿ¨ÿ°ÿ´ÿ±ÿµÿ³ÿ¬ÿªÿ«ÿ§ÿ«ÿ­ÿ¨ÿ®ÿ´ÿºÿ´ÿ¥ÿ±ÿ°ÿ»ÿ¾ÿ¯ÿÿ«ÿ·ÿ°ÿÀÿ¬ÿ ÿÿ´ÿ³ÿ¢ÿ©ÿ²ÿ­ÿ«ÿ¯ÿ¤ÿ¨ÿ§ÿ­ÿ¯ÿ¯ÿµÿ½ÿÃÿ·ÿªÿ¨ÿ¢ÿ­ÿ²ÿ®ÿ§ÿ©ÿ«ÿ ÿ­ÿ«ÿ¸ÿ·ÿ¿ÿ¨ÿ¢ÿ¡ÿ¥ÿ²ÿªÿ¶ÿ²ÿ®ÿ¼ÿ·ÿ©ÿ©ÿ°ÿ¸ÿ±ÿ©ÿ«ÿ¬ÿµÿµÿ¶ÿ»ÿµÿ¥ÿÿ¦ÿ«ÿ°ÿ¹ÿºÿ³ÿ´ÿ¢ÿ¤ÿÈÿ¿ÿ»ÿ£ÿµÿ¢ÿÿ¶ÿ·ÿ¬ÿ ÿÃÿ¹ÿ¶ÿ·ÿ§ÿ³ÿ³ÿ­ÿ·ÿ­ÿ·ÿ²ÿ¹ÿ¸ÿµÿ¿ÿ¸ÿ±ÿ¼ÿ»ÿµÿ¸ÿµÿ¶ÿ»ÿ½ÿºÿ²ÿ§ÿ®ÿ¯ÿ·ÿÂÿÆÿ®ÿ§ÿ®ÿ¶ÿ¤ÿ¼ÿ»ÿ³ÿ±ÿ¶ÿ©ÿ¬ÿ·ÿ¤ÿ¶ÿ¸ÿÿ¦ÿ­ÿ¯ÿ¯ÿ´ÿ±ÿ²ÿ²ÿªÿ°ÿ³ÿ±ÿ²ÿ°ÿ¶ÿ¶ÿ²ÿ¬ÿ«ÿ·ÿ¸ÿµÿ²ÿ±ÿ®ÿ®ÿ¶ÿ©ÿ¬ÿ©ÿ«ÿªÿ½ÿ¬ÿ®ÿÿ`ÿ|ÿ¨ÿ·ÿ±ÿÿ¡ÿ¯ÿ¤ÿ¢ÿ±ÿÇÿ¼ÿ¦ÿ³ÿµÿÿÿ¬ÿ¯ÿ§ÿ£ÿ­ÿ¯ÿ°ÿ­ÿ¯ÿ¶ÿ­ÿ¥ÿÿ¤ÿªÿÃÿ»ÿªÿ¤ÿ¹ÿ³ÿ¯ÿ¬ÿÿ»ÿÿ§ÿ¯ÿÿ¬ÿ´ÿ·ÿ±ÿ«ÿ´ÿ³ÿ¤ÿ½ÿ§ÿÿ­ÿµÿ¯ÿ²ÿ¯ÿ¬ÿ¯ÿ¸ÿ´ÿ©ÿ­ÿ®ÿ­ÿ®ÿ²ÿ®ÿªÿ¸ÿ«ÿ®ÿ¶ÿ¶ÿ´ÿ´ÿ­ÿ¬ÿ»ÿ¨ÿ¤ÿ®ÿ±ÿ­ÿ­ÿ©ÿÿ§ÿ½ÿ±ÿ«ÿ­ÿ¶ÿ­ÿªÿ£ÿ³ÿ»ÿ·ÿ®ÿ³ÿ­ÿ¬ÿ¸ÿ´ÿ¯ÿÿ£ÿ¤ÿÿ¨ÿ³ÿ¶ÿ¶ÿ¬ÿ¬ÿ­ÿ¨ÿ®ÿ¨ÿ¦ÿ¨ÿ¯ÿÆÿ½ÿ§ÿ¶ÿµÿ³ÿ­ÿ®ÿ­ÿ°ÿµÿ±ÿ¯ÿ½ÿ¨ÿÁÿªÿ¹ÿ¹ÿ©ÿ«ÿ©ÿ±ÿ¢ÿ¹ÿ¥ÿ¤ÿ£ÿ¢ÿÿ³ÿ±ÿ§ÿ®ÿ­ÿ·ÿ«ÿ®ÿ©ÿ³ÿÁÿ­ÿ©ÿ¹ÿ¸ÿ§ÿ¨ÿ±ÿ°ÿÀÿµÿ«ÿ¨ÿ³ÿµÿ³ÿ­ÿ¤ÿ ÿ´ÿ¶ÿÂÿ¹ÿ³ÿ¹ÿ¶ÿ´ÿ²ÿ´ÿ´ÿ®ÿµÿ³ÿ©ÿÿ£ÿÿ¹ÿµÿ¤ÿ¬ÿµÿ½ÿ«ÿ¾ÿµÿ«ÿµÿ¯ÿ³ÿ¼ÿºÿ±ÿ°ÿµÿ½ÿÌÿÄÿ·ÿÁÿ°ÿ¦ÿ»ÿ»ÿµÿ¿ÿ¶ÿ±ÿ ÿÿ§ÿ¥ÿÿ¤ÿ¦ÿÿ³ÿ¹ÿ©ÿ½ÿ¡ÿ¾ÿ¯ÿ³ÿ£ÿ²ÿÅÿÿ¥ÿ±ÿ¶ÿ±ÿ¬ÿÿ¤ÿ­ÿÿ²ÿ°ÿ´ÿ¶ÿ§ÿ·ÿÍÿÁÿµÿµÿ³ÿ·ÿ·ÿµÿ¼ÿ¿ÿ°ÿ§ÿ²ÿ±ÿ²ÿ¶ÿ¶ÿ¼ÿµÿ±ÿµÿ­ÿÿ©ÿ¬ÿ³ÿ´ÿÿ¬ÿ°ÿ¯ÿ¤ÿ¿ÿ®ÿµÿ«ÿ³ÿ²ÿ´ÿ²ÿÆÿ³ÿ¾ÿ©ÿ¯ÿ¾ÿ¯ÿ®ÿ·ÿ©ÿ¯ÿ¬ÿ¸ÿ¶ÿ¬ÿ²ÿ¼ÿ±ÿ®ÿ©ÿÿ°ÿ½ÿÂÿÂÿ³ÿ¬ÿµÿÂÿ½ÿ²ÿ°ÿ²ÿªÿµÿ¦ÿ«ÿ¤ÿ®ÿªÿ­ÿÿ¥ÿ¦ÿ³ÿ¸ÿ¶ÿ®ÿ¬ÿ¯ÿªÿ«ÿÿ¦ÿ°ÿ§ÿ­ÿ¬ÿÿÿ¸ÿ¾ÿÁÿ³ÿ¨ÿ®ÿ±ÿ¯ÿ©ÿ¥ÿ£ÿ­ÿ¨ÿÿÿ²ÿ«ÿ°ÿ¬ÿ¨ÿµÿ¾ÿ´ÿ°ÿ¿ÿ¬ÿ©ÿ¹ÿ²ÿ³ÿ²ÿ°ÿ®ÿ¾ÿ¾ÿ°ÿ±ÿ¶ÿ ÿ©ÿ¥ÿ½ÿ¼ÿ¯ÿ°ÿ¬ÿ©ÿ´ÿ«ÿªÿ¨ÿ¨ÿ¢ÿªÿªÿ¨ÿ¯ÿÆÿ·ÿ¬ÿ²ÿ°ÿ®ÿ«ÿ«ÿªÿ§ÿªÿ³ÿ´ÿ«ÿ ÿ­ÿªÿ®ÿ»ÿªÿµÿ¼ÿªÿ¶ÿ¯ÿ¼ÿ·ÿºÿ¬ÿ²ÿ¼ÿ©ÿÁÿ­ÿ»ÿ²ÿÀÿ«ÿ§ÿ£ÿÿ§ÿ³ÿ¦ÿ¤ÿ¶ÿ´ÿÿ¡ÿ¶ÿ®ÿ«ÿ«ÿ²ÿ¹ÿ¶ÿ¹ÿ·ÿ¯ÿ ÿªÿÀÿ«ÿÿ°ÿ©ÿ¬ÿ±ÿ¹ÿ®ÿ¸ÿÿ°ÿ¸ÿªÿºÿ£ÿÉÿ¶ÿ¹ÿµÿÉÿ¼ÿ¤ÿµÿµÿ´ÿÁÿ²ÿ¶ÿÀÿ½ÿ±ÿ´ÿªÿ­ÿ´ÿ±ÿ³ÿ¶ÿºÿ¶ÿ³ÿºÿµÿ°ÿ¶ÿ·ÿ§ÿ¦ÿ©ÿªÿ±ÿ¦ÿ¶ÿ¶ÿ¥ÿ¬ÿ»ÿ³ÿ²ÿµÿ¬ÿ¡ÿ½ÿ®ÿ·ÿ«ÿ¯ÿÅÿ²ÿ±ÿ»ÿ¸ÿ¡ÿ©ÿ¯ÿ¬ÿ±ÿ¯ÿ®ÿ¶ÿ½ÿÄÿ»ÿ®ÿ­ÿ¯ÿ¾ÿ½ÿ¾ÿ®ÿ¤ÿ¼ÿ»ÿ¨ÿºÿ³ÿµÿ¨ÿ³ÿ²ÿ£ÿ·ÿ·ÿ¶ÿ¶ÿ£ÿ©ÿ·ÿ¤ÿ½ÿ¶ÿºÿ¬ÿ¸ÿ¹ÿ·ÿ¸ÿ¿ÿ¾ÿ¹ÿ¼ÿ·ÿ²ÿ¯ÿ§ÿ®ÿ·ÿ±ÿ®ÿ«ÿªÿ²ÿ¶ÿºÿ³ÿ²ÿ­ÿ­ÿ¥ÿ¬ÿ·ÿ¦ÿ¶ÿÂÿ²ÿ¡ÿ±ÿ±ÿ±ÿ¾ÿ·ÿ¶ÿ·ÿ©ÿ¢ÿ³ÿ·ÿ²ÿ´ÿ¶ÿ°ÿ³ÿºÿ´ÿ¬ÿ¬ÿµÿ»ÿ¹ÿºÿ»ÿºÿ¦ÿ´ÿÌÿºÿ¯ÿ³ÿ¬ÿ¬ÿ³ÿ¯ÿ¯ÿ°ÿ´ÿ°ÿ³ÿ²ÿ¸ÿ»ÿ²ÿ¸ÿ¹ÿ´ÿ¨ÿ ÿ¦ÿ©ÿ«ÿ­ÿ¬ÿ¶ÿ¸ÿ§ÿ§ÿ´ÿ·ÿ³ÿÀÿ©ÿ¸ÿ§ÿ»ÿ²ÿºÿ³ÿ±ÿ¹ÿ¶ÿºÿ¶ÿ«ÿ­ÿµÿ¶ÿ¨ÿÿÿ¶ÿÀÿ¸ÿ´ÿ³ÿ­ÿ«ÿ³ÿ¿ÿ¸ÿªÿ¦ÿªÿ·ÿ«ÿ«ÿ¸ÿÉÿ­ÿÃÿ¬ÿ¹ÿ¨ÿ¹ÿ³ÿ»ÿ´ÿ»ÿ¤ÿ§ÿ³ÿ¬ÿ­ÿ±ÿµÿ¬ÿ­ÿ¸ÿ´ÿ²ÿ´ÿ®ÿ®ÿ­ÿ±ÿ´ÿ¸ÿ¯ÿ±ÿ¯ÿ³ÿ¬ÿµÿ´ÿ³ÿ¸ÿ°ÿ¼ÿ¦ÿ±ÿ¡ÿ¡ÿ®ÿ²ÿÿÿµÿ¿ÿ³ÿ±ÿ®ÿµÿ»ÿ­ÿ¯ÿ¶ÿ²ÿ²ÿ²ÿ®ÿÿªÿ¨ÿ¯ÿ²ÿÄÿ¶ÿ³ÿ´ÿ¸ÿ­ÿ¦ÿ²ÿ¤ÿ¨ÿ§ÿ®ÿ«ÿ©ÿ«ÿ®ÿ²ÿ¯ÿ£ÿÿ±ÿ®ÿ¶ÿ¸ÿ¶ÿ¥ÿ¹ÿ¥ÿÄÿ±ÿ¤ÿ´ÿ°ÿ½ÿ²ÿ¬ÿ¿ÿ®ÿ¸ÿ®ÿ¦ÿ°ÿ¯ÿ«ÿ¦ÿ¢ÿ¯ÿ¹ÿ³ÿ¨ÿ¯ÿ²ÿ¹ÿ½ÿ¯ÿ¦ÿ°ÿ±ÿ¯ÿ­ÿ¯ÿºÿ¹ÿªÿ¥ÿ¯ÿµÿµÿµÿ¶ÿ±ÿ­ÿ²ÿ°ÿ¤ÿ«ÿµÿ­ÿ»ÿ®ÿ¼ÿ«ÿ§ÿ£ÿ¸ÿ»ÿ°ÿªÿ¦ÿ¢ÿ®ÿ­ÿªÿµÿ²ÿªÿ¬ÿ´ÿ±ÿªÿ¦ÿ ÿ¢ÿ¤ÿ¨ÿÿÿ©ÿªÿ­ÿ¹ÿÿ ÿÿ®ÿ°ÿ·ÿ´ÿ£ÿ¦ÿ¯ÿ¢ÿÿÿÿ}ÿÿ²ÿ«ÿÿ¨ÿÿ©ÿÿ¥ÿ ÿÿÿ¦ÿ§ÿÿÿÿ ÿÿÿÿ«ÿ¡ÿÿ ÿÿÿÿÿ¥ÿ¢ÿ¸ÿªÿ³ÿ®ÿÿªÿ³ÿ­ÿÿ¦ÿ®ÿ©ÿ­ÿ ÿÿ²ÿ¥ÿÿÿ¢ÿ´ÿÿ¦ÿªÿ¤ÿÿÿ¨ÿ·ÿ¨ÿ¡ÿ¦ÿªÿÿÿ©ÿ­ÿ­ÿ¨ÿÿÿÿÿ­ÿ©ÿ¢ÿµÿ¼ÿ­ÿÿ±ÿ£ÿ¥ÿÿÿ²ÿ­ÿ®ÿ¶ÿ¦ÿÿ¤ÿ¥ÿ§ÿ¯ÿ¢ÿÿ°ÿµÿÿªÿ²ÿ³ÿ¶ÿ®ÿªÿ²ÿµÿ¯ÿ¬ÿ¯ÿ±ÿµÿ¾ÿ¤ÿ²ÿ©ÿºÿ¤ÿ¯ÿ¬ÿ±ÿ²ÿ°ÿ»ÿ²ÿ¤ÿ¬ÿ®ÿ©ÿªÿ¬ÿ·ÿµÿ³ÿ´ÿ°ÿµÿÊÿ±ÿ®ÿ²ÿµÿ°ÿ¹ÿ²ÿ¥ÿªÿ¯ÿ¯ÿ²ÿªÿ¨ÿ­ÿ¶ÿ¶ÿµÿ¥ÿ¸ÿ¬ÿ¡ÿªÿ¹ÿ³ÿ³ÿ¹ÿ±ÿ¬ÿ²ÿ¶ÿºÿ¯ÿ²ÿ¯ÿ¾ÿ¶ÿ³ÿµÿÿ°ÿºÿµÿ±ÿ¯ÿ´ÿ¼ÿ¸ÿ¦ÿÿªÿ°ÿ²ÿ®ÿ´ÿ«ÿ±ÿ¼ÿ¦ÿÿªÿ­ÿ»ÿÁÿ´ÿ¬ÿ§ÿ¦ÿ¯ÿ¯ÿ´ÿ­ÿ«ÿ­ÿ³ÿ¹ÿ¾ÿ§ÿÿ¯ÿ´ÿ±ÿ­ÿ§ÿ§ÿ¬ÿ®ÿÿ¦ÿ¬ÿ£ÿ­ÿÿ¤ÿªÿ¸ÿ½ÿ¦ÿ®ÿ¿ÿ·ÿ±ÿ²ÿ´ÿ½ÿ³ÿ¯ÿ³ÿ·ÿ«ÿ±ÿ°ÿ¤ÿ´ÿ²ÿ¶ÿ¾ÿ²ÿªÿ¯ÿ´ÿ¶ÿÿ¥ÿ°ÿµÿ³ÿ®ÿµÿ¶ÿ¨ÿ¨ÿ´ÿ³ÿ²ÿ»ÿ½ÿ¬ÿ ÿÿ¬ÿÀÿ¼ÿ¥ÿ±ÿ¿ÿ¼ÿ´ÿ´ÿ±ÿ¬ÿ®ÿ§ÿ¥ÿ³ÿ£ÿ®ÿ«ÿ®ÿ¦ÿ±ÿÿNÿ<ÿ]ÿÿ¤ÿ¦ÿ°ÿµÿ±ÿ·ÿ°ÿ¬ÿ©ÿ°ÿºÿ½ÿ¶ÿ¯ÿ®ÿ¬ÿ§ÿ±ÿ®ÿ²ÿÿ¹ÿ¬ÿ¨ÿ­ÿ®ÿºÿ¿ÿ¹ÿ¸ÿ³ÿ©ÿ³ÿ¯ÿ´ÿÂÿµÿ¬ÿ½ÿ¶ÿ¯ÿµÿ·ÿ´ÿµÿµÿ«ÿ­ÿ¢ÿ¯ÿ°ÿ«ÿ¿ÿ´ÿ®ÿ³ÿ³ÿ²ÿ±ÿ¯ÿ²ÿ½ÿ¯ÿ«ÿ¡ÿ¹ÿ¯ÿ®ÿ®ÿ§ÿ²ÿ´ÿ®ÿµÿ©ÿ¦ÿ·ÿ»ÿ¶ÿ¯ÿ«ÿ¹ÿ¸ÿ·ÿ³ÿ°ÿ³ÿ®ÿ­ÿ¡ÿ²ÿ¥ÿ·ÿ­ÿ¸ÿ»ÿ±ÿ´ÿ·ÿ¬ÿ«ÿ¹ÿ©ÿ¦ÿ±ÿ°ÿ³ÿ±ÿ³ÿµÿ¹ÿ¹ÿ´ÿ«ÿ©ÿÉÿ¹ÿ¨ÿ¹ÿ°ÿ°ÿ±ÿ´ÿºÿ­ÿ ÿ¨ÿ­ÿÀÿ·ÿ¯ÿ¯ÿ¬ÿµÿ¸ÿ²ÿ®ÿ«ÿ¤ÿ¡ÿ¬ÿÿÿ½ÿÌÿ¤ÿÿÿ²ÿ·ÿ¯ÿ®ÿ±ÿªÿ«ÿ§ÿ¥ÿºÿ´ÿ·ÿ¶ÿ¦ÿÿ«ÿ¹ÿ´ÿ¥ÿ¾ÿÿ¹ÿ¼ÿ¸ÿºÿ·ÿ²ÿ®ÿ°ÿ¯ÿ¹ÿ­ÿ³ÿ³ÿ´ÿ»ÿ°ÿªÿ¬ÿ®ÿ±ÿ¨ÿ±ÿ°ÿ¨ÿ¤ÿ´ÿ®ÿÆÿÃÿ¬ÿ®ÿ­ÿ¨ÿ¹ÿ°ÿ¶ÿµÿªÿ°ÿªÿ£ÿ¬ÿ®ÿ§ÿ©ÿÄÿ¤ÿ³ÿ±ÿ»ÿ¸ÿ­ÿªÿ¥ÿ¡ÿ¤ÿºÿ·ÿµÿ°ÿ­ÿ­ÿ²ÿ¼ÿÀÿ¼ÿ´ÿ¢ÿ¬ÿ°ÿºÿÁÿµÿ¯ÿ·ÿºÿ¯ÿ¨ÿ¿ÿ§ÿ¹ÿ½ÿ»ÿºÿ³ÿ²ÿ¶ÿ­ÿ§ÿ°ÿ±ÿÌÿ°ÿ¯ÿ¨ÿªÿ´ÿ®ÿ­ÿ·ÿÁÿ°ÿ¹ÿ§ÿ¨ÿ«ÿªÿ®ÿ±ÿ®ÿºÿ¾ÿ²ÿ¦ÿ¼ÿÅÿ°ÿ¢ÿ«ÿ¯ÿºÿ¦ÿ¸ÿ°ÿ«ÿ¬ÿºÿ·ÿ¦ÿ°ÿ²ÿ¯ÿ«ÿ¦ÿ§ÿ¥ÿªÿ±ÿ¯ÿ¬ÿ¿ÿ»ÿ³ÿºÿ¬ÿ±ÿ²ÿºÿÀÿ²ÿ¸ÿ·ÿ»ÿ¾ÿ¯ÿµÿ²ÿ¬ÿ³ÿ¸ÿ¹ÿ±ÿ¥ÿ³ÿ¼ÿ®ÿ³ÿÄÿÀÿ«ÿªÿ´ÿ°ÿµÿ±ÿ¯ÿ´ÿ½ÿ¿ÿ®ÿ·ÿ°ÿÿ­ÿ¯ÿ§ÿÿÿÿÿÿÿÿÿÿÿÿÿÿÿÿÿ¥ÿºÿ±ÿÿÿÿÿÿuÿwÿwÿqÿcÿUÿTÿnÿÿÿ¨ÿ¥ÿÿÿqÿ¢ÿÿ¤ÿ¯ÿ¨ÿ¥ÿ£ÿÿ¡ÿ¥ÿ¬ÿ¯ÿ²ÿÀÿ©ÿ£ÿ£ÿ¯ÿ«ÿ²ÿ»ÿ±ÿ£ÿ±ÿ´ÿ«ÿ³ÿ¯ÿ¦ÿªÿ¯ÿ¢ÿ£ÿ°ÿ¦ÿÃÿ´ÿ®ÿ¯ÿ±ÿ¬ÿÿ§ÿ°ÿ£ÿ¹ÿ¸ÿ¨ÿ£ÿ¯ÿ»ÿ´ÿ§ÿ¬ÿ¨ÿ¢ÿ¨ÿ©ÿ«ÿ«ÿ¤ÿ¥ÿ°ÿ³ÿÿ¡ÿ¥ÿ©ÿ«ÿ¨ÿ£ÿ¸ÿ±ÿ®ÿ±ÿªÿ­ÿ­ÿ°ÿ³ÿ¨ÿµÿ¨ÿ±ÿ¦ÿ¨ÿ¬ÿ¥ÿ¨ÿ±ÿ¦ÿ¨ÿ´ÿ¡ÿ¬ÿ¯ÿ°ÿ°ÿ§ÿ¤ÿ´ÿ«ÿ°ÿ§ÿ¿ÿ¿ÿ´ÿ¤ÿ ÿ¦ÿ©ÿ¦ÿ¡ÿ±ÿ¡ÿªÿ¨ÿ¢ÿ§ÿ¬ÿ´ÿÁÿ©ÿªÿ§ÿ¡ÿ£ÿ»ÿ¸ÿªÿ¤ÿ¦ÿµÿµÿ«ÿ³ÿ²ÿµÿ²ÿ«ÿ©ÿªÿ§ÿªÿ·ÿ±ÿªÿ£ÿ°ÿÀÿ¯ÿªÿ½ÿ¾ÿ½ÿ¹ÿ¾ÿ§ÿ­ÿµÿ©ÿ¯ÿ·ÿ¯ÿ©ÿ¨ÿ§ÿ³ÿ¨ÿ¢ÿµÿ·ÿ¯ÿ¢ÿ¤ÿ·ÿ³ÿ§ÿ²ÿ¯ÿ¦ÿ°ÿ¯ÿ§ÿ ÿ¡ÿ§ÿ­ÿ²ÿ¼ÿ®ÿ²ÿ¸ÿ´ÿ¹ÿ¼ÿªÿ¦ÿ½ÿ»ÿ¿ÿÀÿ¸ÿ¦ÿÿ¶ÿ¿ÿµÿ¯ÿ²ÿ²ÿ¾ÿ¼ÿ²ÿ¬ÿ­ÿ½ÿ¶ÿ°ÿ«ÿ¨ÿ²ÿ¹ÿ©ÿ¢ÿ¡ÿ¿ÿÁÿ³ÿ¥ÿ®ÿ¸ÿ·ÿ¶ÿ´ÿ³ÿ°ÿµÿÁÿ®ÿ²ÿ·ÿªÿ©ÿªÿµÿ¼ÿ¨ÿ¶ÿ²ÿ¤ÿ²ÿ¬ÿ±ÿ´ÿ¼ÿºÿ±ÿ²ÿ·ÿ²ÿ°ÿ¸ÿ¯ÿ¦ÿ¤ÿ´ÿ½ÿ¼ÿµÿ¬ÿ«ÿ·ÿ¼ÿ±ÿÿ¬ÿ½ÿ±ÿ°ÿ°ÿµÿ°ÿµÿÆÿÄÿ·ÿ«ÿ¬ÿ¸ÿ¾ÿµÿ»ÿÁÿ´ÿ°ÿ¯ÿ£ÿ¦ÿ°ÿÀÿ°ÿ»ÿºÿÂÿ°ÿ¢ÿ«ÿ½ÿ»ÿ²ÿ¹ÿ¿ÿ¾ÿ³ÿ¿ÿ¶ÿ´ÿ®ÿ¥ÿ¯ÿ¸ÿ³ÿ©ÿ­ÿ¼ÿºÿµÿ­ÿÂÿ³ÿ³ÿ¥ÿ«ÿ®ÿ¥ÿªÿ¬ÿ¨ÿ°ÿ²ÿ«ÿ´ÿ¯ÿ¢ÿÿ²ÿ²ÿ³ÿ¯ÿ¬ÿ¯ÿ¹ÿ¹ÿ©ÿ¬ÿ¡ÿÿ¹ÿµÿ®ÿ·ÿ´ÿ¶ÿ³ÿ°ÿ­ÿ¤ÿ¥ÿ³ÿ¯ÿ³ÿ¤ÿ°ÿ»ÿ£ÿ®ÿ®ÿ¯ÿ¯ÿ°ÿ³ÿ¶ÿ¼ÿ¹ÿ»ÿ©ÿ¶ÿ°ÿ·ÿ¸ÿ¹ÿ·ÿ¦ÿ¨ÿªÿ¦ÿªÿ´ÿÀÿÄÿ§ÿ©ÿ²ÿÅÿ¬ÿ©ÿ¹ÿ«ÿ´ÿµÿ¦ÿ£ÿ±ÿ½ÿ²ÿ£ÿ¢ÿ±ÿºÿ¤ÿ·ÿºÿ»ÿ±ÿºÿ»ÿ°ÿµÿ¾ÿ³ÿ´ÿ²ÿ·ÿ¢ÿ·ÿºÿ¡ÿ°ÿ«ÿ¶ÿ¹ÿºÿ´ÿ©ÿ­ÿ¹ÿ¾ÿ¹ÿ¨ÿ±ÿ©ÿÿ¶ÿ·ÿ©ÿ®ÿ­ÿ·ÿºÿ¯ÿªÿ®ÿ­ÿªÿ®ÿ¯ÿ¥ÿÆÿÀÿ¾ÿÁÿ·ÿ±ÿ¦ÿ¨ÿ´ÿÃÿÇÿ½ÿ¯ÿ¦ÿ¢ÿ¯ÿ³ÿµÿ«ÿ¦ÿ«ÿ­ÿ²ÿ´ÿ±ÿ³ÿ´ÿ°ÿ­ÿ°ÿ¶ÿµÿ¯ÿºÿ»ÿ¯ÿ¶ÿ¬ÿ·ÿ¬ÿ¥ÿ³ÿ®ÿºÿÀÿ³ÿ©ÿ«ÿ²ÿ²ÿ¿ÿ¯ÿ«ÿ¼ÿ¬ÿ²ÿ³ÿºÿ»ÿ·ÿ¶ÿ¸ÿ²ÿ´ÿ·ÿ¶ÿ»ÿ¼ÿ¯ÿªÿ¬ÿÿ°ÿµÿ·ÿ¦ÿ§ÿ«ÿµÿ±ÿ«ÿ®ÿ«ÿ­ÿ¶ÿ¬ÿ¡ÿ¤ÿ²ÿµÿ¨ÿ¤ÿ¥ÿ²ÿ¾ÿ³ÿ«ÿ¯ÿ¬ÿ©ÿ«ÿ¥ÿ®ÿµÿ­ÿ«ÿ£ÿ±ÿ£ÿÿºÿ¸ÿÅÿËÿ¯ÿ¥ÿ¥ÿ¬ÿ§ÿ¢ÿÿ¤ÿ¦ÿ¡ÿ¡ÿ¢ÿ¦ÿ£ÿÿÿ©ÿ§ÿÿ­ÿªÿ¥ÿÿÿ¤ÿÿÿÿ ÿ ÿÿÿÿÿÿÿÿÿ®ÿ¡ÿ¡ÿ©ÿ§ÿ±ÿ®ÿ¨ÿ¨ÿ·ÿ®ÿ¨ÿ¨ÿ¤ÿ¦ÿ¦ÿ£ÿ§ÿ¤ÿ¡ÿÿÿÿ¡ÿ¥ÿÿªÿ¯ÿÿÿ¢ÿ¤ÿ ÿ¥ÿÿÿ£ÿµÿ´ÿÿÿ¢ÿ´ÿÿÿ­ÿ©ÿ¥ÿÿ©ÿ«ÿÿ£ÿÿÿÿÿ¥ÿ¢ÿÿÿ¦ÿ¨ÿ®ÿ¯ÿ¥ÿÿÿ¡ÿ£ÿÿ«ÿ°ÿ¦ÿ°ÿ¹ÿ«ÿ§ÿµÿ³ÿ´ÿ±ÿºÿ»ÿ´ÿ´ÿ±ÿ°ÿªÿ±ÿ­ÿ¯ÿªÿ©ÿÿ¤ÿ£ÿ¶ÿ°ÿ¨ÿ²ÿ«ÿ¾ÿ­ÿ¶ÿ²ÿ¯ÿ­ÿ°ÿ²ÿ¯ÿ¯ÿ¨ÿ±ÿ¶ÿ¸ÿªÿ¬ÿ§ÿ¯ÿ§ÿÿ³ÿ­ÿµÿ­ÿ­ÿ°ÿ¶ÿ¸ÿ³ÿ´ÿ²ÿ¬ÿ¬ÿ¬ÿ®ÿ±ÿ¯ÿ¯ÿ­ÿ²ÿ¶ÿ¶ÿ²ÿ½ÿ ÿÀÿ·ÿ¼ÿ°ÿºÿ²ÿ³ÿµÿ¬ÿ¯ÿ­ÿ°ÿ¸ÿ®ÿ¦ÿ¨ÿ¯ÿºÿ°ÿÿ¥ÿÿÿÿ ÿÿYÿ>ÿ^ÿeÿ®ÿ¬ÿ¨ÿ´ÿ­ÿ·ÿ±ÿ´ÿ¯ÿªÿ­ÿµÿ¶ÿ³ÿ²ÿµÿ¶ÿ°ÿªÿªÿÂÿ±ÿ´ÿ­ÿªÿ¤ÿÿ´ÿ­ÿ»ÿ¥ÿ²ÿ¥ÿ½ÿ³ÿ·ÿÄÿªÿ¬ÿºÿ³ÿ°ÿ·ÿ¯ÿ«ÿ´ÿ¼ÿ½ÿ³ÿµÿ®ÿ ÿ«ÿ§ÿ¼ÿ¹ÿ±ÿ¶ÿ±ÿµÿ¼ÿ«ÿ°ÿ³ÿ«ÿ´ÿ¯ÿ·ÿ­ÿ³ÿ´ÿ®ÿ¬ÿ¬ÿ³ÿ®ÿ«ÿ°ÿ§ÿªÿ¬ÿ©ÿ±ÿªÿ§ÿ¯ÿ±ÿÂÿ¶ÿ§ÿ¸ÿ£ÿÉÿ¶ÿªÿ®ÿ½ÿ¯ÿÿ³ÿ¾ÿ¦ÿÿ±ÿ°ÿ³ÿ½ÿÂÿµÿ¨ÿ®ÿ±ÿªÿªÿ®ÿ¤ÿ¦ÿÿÿ¨ÿ¨ÿ¦ÿ³ÿ¯ÿ»ÿ¬ÿ¬ÿ¥ÿÈÿ»ÿ¤ÿ°ÿ®ÿ±ÿ¡ÿ¬ÿ¨ÿ§ÿ¶ÿ´ÿ©ÿ±ÿ³ÿ©ÿ«ÿ±ÿ¥ÿÿ¬ÿÈÿÃÿ¶ÿ²ÿÅÿÁÿ¶ÿ±ÿ½ÿ¾ÿ¾ÿ¯ÿ§ÿ»ÿ¬ÿ®ÿ¡ÿ±ÿÿ¥ÿ½ÿÆÿ¨ÿÿ©ÿ¢ÿªÿ±ÿ®ÿ°ÿ¬ÿªÿ±ÿ¦ÿÿ®ÿ®ÿ²ÿ¶ÿ®ÿ¶ÿ±ÿ¯ÿ¨ÿ´ÿ«ÿ§ÿµÿºÿ«ÿ¥ÿ¥ÿ²ÿ¯ÿªÿ£ÿ®ÿ«ÿ¾ÿµÿ¦ÿ¦ÿ±ÿ¯ÿ«ÿ­ÿ·ÿ°ÿ²ÿ»ÿ·ÿ¬ÿ¥ÿ­ÿ¬ÿªÿ²ÿ©ÿ²ÿ²ÿÂÿ°ÿ«ÿµÿºÿ¥ÿ¶ÿ²ÿ®ÿÿ§ÿ£ÿ³ÿ½ÿ³ÿ±ÿ©ÿ¯ÿ°ÿ´ÿ¦ÿ´ÿ²ÿ®ÿ«ÿ¿ÿ®ÿ«ÿºÿ¸ÿ¹ÿ¼ÿ¸ÿ´ÿ±ÿ³ÿ¸ÿ¸ÿ·ÿµÿ¸ÿµÿ²ÿ¤ÿ°ÿ°ÿ¸ÿÁÿ¾ÿ¾ÿ­ÿ§ÿ®ÿ¡ÿ¯ÿºÿ°ÿ¿ÿµÿ¦ÿ²ÿ½ÿ³ÿ¹ÿ°ÿ¯ÿ±ÿ±ÿ¹ÿ¬ÿ¥ÿ¥ÿ¨ÿ±ÿ¬ÿ¯ÿ´ÿ´ÿ¶ÿ°ÿ±ÿ²ÿ¼ÿ²ÿ£ÿ¬ÿ®ÿ¯ÿ·ÿ»ÿºÿ²ÿ°ÿ¬ÿÿ´ÿÁÿºÿ³ÿ°ÿ¬ÿ¤ÿ[ÿÿÿ¢ÿ°ÿ©ÿ¤ÿ¬ÿ©ÿ¬ÿ¯ÿ°ÿ°ÿ¬ÿ®ÿ¢ÿ¤ÿ¹ÿ±ÿ¦ÿ¥ÿ£ÿ¨ÿ±ÿ´ÿ­ÿ»ÿÂÿ²ÿ«ÿ«ÿ«ÿ«ÿ·ÿ½ÿ­ÿ¿ÿ«ÿ°ÿ°ÿ·ÿªÿ³ÿ«ÿµÿµÿ³ÿ¾ÿ±ÿ±ÿ­ÿ©ÿ­ÿ´ÿ«ÿ²ÿ­ÿ§ÿ¬ÿµÿ­ÿ¨ÿ­ÿ°ÿ¸ÿ·ÿ´ÿ°ÿ«ÿ ÿÿ©ÿ®ÿ¯ÿ¯ÿ©ÿ¢ÿ«ÿ­ÿ±ÿ³ÿ®ÿ¯ÿ®ÿ¹ÿ§ÿ¨ÿ¤ÿ®ÿ£ÿªÿ¯ÿ«ÿ©ÿ»ÿ¹ÿ«ÿ¯ÿ°ÿ ÿ¨ÿ­ÿ´ÿ³ÿ¸ÿ°ÿ±ÿ±ÿ®ÿ²ÿ¹ÿ»ÿ£ÿ«ÿªÿÿ­ÿ¿ÿºÿ´ÿ­ÿ¨ÿ®ÿ°ÿ±ÿ¯ÿ¦ÿ¤ÿ°ÿ¶ÿ¬ÿ©ÿ¿ÿ¿ÿ®ÿ§ÿ«ÿ ÿ¸ÿ¦ÿºÿ±ÿ¦ÿ«ÿÄÿ¥ÿ°ÿ ÿ¥ÿÿÿÿ£ÿ·ÿ§ÿ£ÿ¢ÿÿ­ÿ­ÿ¦ÿ«ÿ¡ÿ£ÿ±ÿ¬ÿ²ÿ±ÿ¯ÿ©ÿ¥ÿ³ÿ½ÿ»ÿ­ÿÿÿÿÿ£ÿªÿ§ÿ¦ÿ±ÿ½ÿ¨ÿÿ¦ÿÁÿµÿÿ®ÿ¤ÿ«ÿ¨ÿºÿ¦ÿÿÂÿÿ£ÿ®ÿ¶ÿ»ÿ»ÿ´ÿ¶ÿ°ÿ¿ÿ¶ÿ­ÿ´ÿ«ÿ¥ÿ±ÿ²ÿ²ÿ½ÿ¨ÿÿ§ÿºÿ¶ÿµÿ¹ÿ¹ÿ¦ÿÿ±ÿ®ÿ¨ÿ©ÿ¡ÿ¦ÿ·ÿ¯ÿ®ÿ¬ÿªÿªÿÃÿÿ ÿµÿ«ÿÿ¹ÿ¨ÿ´ÿ¹ÿÿ²ÿ¤ÿÿ´ÿ´ÿÃÿ«ÿ¤ÿ±ÿ¶ÿ½ÿ»ÿ£ÿ­ÿ¤ÿ¨ÿ¾ÿ´ÿ³ÿ´ÿªÿ·ÿ¾ÿ·ÿ±ÿ³ÿ·ÿ»ÿÄÿ½ÿ²ÿ¶ÿªÿ£ÿ§ÿ²ÿ±ÿ¨ÿ°ÿ¬ÿ¸ÿ§ÿÿ ÿÄÿ²ÿ¯ÿ¯ÿ³ÿ³ÿ·ÿºÿ§ÿ¿ÿÿ£ÿ§ÿµÿ¬ÿÀÿ¤ÿ¶ÿ¨ÿ°ÿ»ÿ¸ÿ±ÿ°ÿºÿ¶ÿ®ÿ®ÿ¹ÿ«ÿ¤ÿ¥ÿ¢ÿ¢ÿÿ¤ÿ³ÿ¯ÿ²ÿ¨ÿ§ÿ²ÿªÿ¨ÿ´ÿ¶ÿ¬ÿ®ÿ¯ÿºÿ¥ÿ²ÿ­ÿ°ÿ¯ÿ°ÿ±ÿ²ÿ®ÿ¹ÿ£ÿ±ÿ¶ÿÿªÿÆÿ¨ÿ²ÿªÿ¨ÿ³ÿªÿ«ÿ°ÿÿTÿ{ÿ­ÿ±ÿ´ÿ²ÿ¨ÿ«ÿ«ÿµÿ©ÿÿÿ§ÿÿÿ¥ÿ´ÿ¤ÿ­ÿ­ÿ­ÿ»ÿ¸ÿ­ÿ²ÿ°ÿ­ÿ±ÿµÿ«ÿ¡ÿ©ÿ¬ÿ¯ÿÇÿ²ÿ¼ÿ»ÿ¸ÿÿ£ÿºÿ°ÿ³ÿºÿ­ÿ¥ÿ¦ÿ®ÿ­ÿ¨ÿ²ÿ­ÿ£ÿ®ÿ½ÿºÿ¯ÿ¾ÿ¯ÿ¦ÿ°ÿ­ÿ¬ÿ§ÿ§ÿ°ÿ©ÿ¨ÿ¯ÿªÿ±ÿ²ÿ²ÿ¨ÿ¤ÿ®ÿªÿ­ÿµÿ¶ÿ¯ÿ³ÿ¾ÿÀÿ¨ÿµÿ³ÿ®ÿ¬ÿÀÿ¯ÿ¯ÿ¹ÿ½ÿ¢ÿ¢ÿ¯ÿ­ÿ­ÿ´ÿµÿ«ÿªÿ«ÿ¬ÿ¤ÿ·ÿÁÿÂÿÂÿ³ÿ§ÿ­ÿÄÿÈÿ¶ÿ±ÿªÿ­ÿ®ÿ¡ÿ±ÿ¹ÿ¸ÿÿÿ¹ÿÀÿ²ÿ´ÿÄÿ¸ÿÿ¤ÿ¬ÿÁÿ´ÿªÿ¸ÿµÿ´ÿ²ÿ«ÿ¹ÿ¼ÿÀÿ¨ÿ¬ÿ¸ÿ´ÿ§ÿÿ§ÿ®ÿ«ÿ­ÿ·ÿ¾ÿ¾ÿ»ÿ´ÿ¶ÿ²ÿ§ÿ¨ÿ¯ÿ¬ÿ¥ÿ¦ÿ½ÿ­ÿ¼ÿ·ÿ¯ÿ¯ÿµÿ³ÿµÿÁÿ³ÿ¤ÿºÿ»ÿ±ÿ®ÿ±ÿ»ÿ°ÿ¸ÿ¸ÿ¯ÿ¬ÿ³ÿ³ÿ«ÿ«ÿ³ÿºÿ­ÿ¯ÿ¾ÿ¶ÿ­ÿ¡ÿ¢ÿºÿ°ÿ°ÿ¶ÿ©ÿ±ÿÿ³ÿ¼ÿ½ÿ¨ÿ¾ÿ¨ÿªÿÿ³ÿ·ÿ«ÿ«ÿ³ÿ§ÿÁÿ©ÿ­ÿ±ÿ¬ÿ·ÿ²ÿ½ÿ²ÿµÿÁÿ·ÿ¯ÿ­ÿ±ÿ±ÿ¯ÿ¸ÿºÿ³ÿ±ÿ³ÿ´ÿ¸ÿÁÿªÿ»ÿ¶ÿ´ÿµÿ¹ÿ¾ÿ§ÿ¸ÿ«ÿ«ÿ¥ÿÿ¨ÿ²ÿ±ÿ¯ÿ¸ÿºÿ²ÿºÿ°ÿ´ÿ¿ÿ½ÿ»ÿ¶ÿ°ÿ«ÿ´ÿ²ÿ©ÿªÿ¬ÿ°ÿ¤ÿ«ÿ±ÿ¸ÿ¦ÿÿÀÿ¸ÿ·ÿ³ÿ´ÿºÿ³ÿ³ÿ§ÿ«ÿ¹ÿ¾ÿÁÿªÿºÿ¶ÿ°ÿ½ÿÀÿ²ÿ´ÿµÿ¯ÿ±ÿ°ÿ©ÿ¦ÿ¬ÿ¾ÿÆÿ´ÿ¦ÿ°ÿ¼ÿ³ÿÀÿ©ÿ´ÿ´ÿ»ÿ©ÿ¼ÿÀÿµÿ¶ÿ±ÿ»ÿ®ÿ¥ÿ¯ÿ¬ÿ³ÿ¦ÿ¬ÿ«ÿ¼ÿ³ÿªÿ²ÿ¿ÿ¹ÿ©ÿ¯ÿ¸ÿ¿ÿ¿ÿ¬ÿ³ÿ¯ÿ°ÿÿ»ÿ»ÿ©ÿ¶ÿ¯ÿÀÿªÿ²ÿ»ÿÆÿÆÿ®ÿ«ÿµÿ¼ÿ²ÿ­ÿ²ÿ¯ÿ¯ÿ·ÿ´ÿ®ÿ³ÿµÿ³ÿ´ÿ±ÿ¶ÿ¼ÿ·ÿ¶ÿ³ÿ¬ÿ´ÿ³ÿ§ÿ¸ÿ¼ÿ®ÿ»ÿ¹ÿµÿ«ÿ·ÿ¿ÿ´ÿ´ÿ®ÿ©ÿ¬ÿºÿºÿ¯ÿ¾ÿÏÿ½ÿ¨ÿ¬ÿ·ÿ©ÿÿ¬ÿ­ÿªÿ¸ÿ¾ÿ¬ÿ³ÿ¾ÿ½ÿ²ÿµÿ¬ÿ©ÿ¬ÿ¶ÿ«ÿ«ÿ­ÿ®ÿ¤ÿ¦ÿ®ÿ²ÿ´ÿ¬ÿÿ§ÿ¸ÿ¸ÿ®ÿ¯ÿµÿ¾ÿµÿµÿ¹ÿ©ÿªÿ¶ÿ¦ÿÿ¬ÿ£ÿ©ÿ±ÿ«ÿ¢ÿ©ÿ´ÿ°ÿ´ÿ¹ÿ²ÿ¯ÿ±ÿ¯ÿ­ÿ³ÿ¸ÿ·ÿºÿ·ÿ¥ÿµÿ¯ÿÄÿ¶ÿ¼ÿÁÿÆÿ³ÿ­ÿªÿ³ÿ¹ÿ³ÿ©ÿ©ÿ¯ÿ®ÿ¬ÿ¯ÿ­ÿ®ÿ·ÿ«ÿ¥ÿ¶ÿ°ÿ¸ÿ¨ÿÎÿ¼ÿ³ÿ¶ÿ·ÿ¾ÿ½ÿ±ÿ­ÿ¸ÿÄÿ¿ÿ¬ÿ£ÿ§ÿ®ÿ±ÿ®ÿ¬ÿ£ÿ¦ÿ¬ÿÿ¤ÿ§ÿ£ÿ«ÿÿ¥ÿÿ©ÿÿ¡ÿ¢ÿÿ ÿ¶ÿ²ÿ¡ÿ§ÿ ÿÿ¢ÿÿÿÿÿÿÿÿÿÿ§ÿÿ¦ÿÿÿÿ¡ÿÿÿÿÿÿÿÿ ÿÿÿÿÿÿ¨ÿ°ÿ©ÿ§ÿ¬ÿ«ÿ¡ÿ§ÿ¥ÿ¤ÿ¢ÿ©ÿ±ÿ¦ÿÿ¨ÿªÿ¦ÿ¬ÿÿÿ¤ÿÿ¨ÿ¡ÿ¡ÿ¡ÿÿ£ÿ»ÿ¡ÿÿ¢ÿ§ÿ§ÿ¦ÿ©ÿ«ÿ¦ÿÿÿÿ¢ÿÿ¡ÿ¦ÿÿÿªÿ±ÿ£ÿ§ÿ­ÿÿÿ­ÿ¥ÿÿ¦ÿ²ÿ«ÿÿ¢ÿ£ÿ­ÿ¹ÿ£ÿ¤ÿ¡ÿ¯ÿÿ­ÿ¯ÿ©ÿ­ÿ¨ÿ¦ÿ°ÿ¯ÿªÿ®ÿ¯ÿ¯ÿ¯ÿ±ÿ¶ÿ±ÿ¨ÿ´ÿ¶ÿ»ÿ¬ÿ¬ÿ¬ÿ°ÿ¨ÿ¨ÿ®ÿ³ÿ±ÿ©ÿ£ÿ«ÿ¹ÿµÿ¸ÿµÿªÿ·ÿ¸ÿ«ÿ¨ÿ·ÿ¼ÿ±ÿ®ÿ©ÿ¯ÿ¹ÿ¹ÿ±ÿ­ÿ­ÿ©ÿ£ÿ¢ÿ¯ÿ¯ÿ³ÿ°ÿÿ¢ÿ±ÿ¶ÿ·ÿ¸ÿ´ÿªÿ§ÿ«ÿ²ÿ¯ÿ¢ÿ°ÿ³ÿ«ÿÀÿ²ÿÁÿ¯ÿ¬ÿ§ÿ´ÿ§ÿ©ÿÀÿµÿ¢ÿ¬ÿ´ÿÀÿÉÿ®ÿ©ÿ·ÿ­ÿªÿ´ÿ²ÿ¥ÿ»ÿ®ÿÁÿ¾ÿ¯ÿ«ÿ­ÿ²ÿ°ÿ±ÿ­ÿ§ÿ´ÿ¤ÿ°ÿ¬ÿ´ÿ¶ÿ¥ÿ¯ÿ¤ÿ¬ÿ­ÿ¥ÿªÿ®ÿ¹ÿ´ÿ¶ÿ°ÿªÿ¦ÿÿ¥ÿ£ÿ²ÿ¸ÿ¤ÿ­ÿµÿ´ÿ¶ÿµÿ»ÿ¸ÿ¸ÿ¢ÿ§ÿ·ÿµÿ¿ÿ°ÿ°ÿ°ÿ¥ÿ¬ÿ³ÿ°ÿ­ÿ§ÿªÿ³ÿºÿ§ÿ°ÿ·ÿ¶ÿ°ÿªÿ±ÿ¥ÿ¨ÿ³ÿ¯ÿ±ÿÄÿ¼ÿªÿ®ÿ·ÿ¼ÿ¹ÿ¡ÿ¸ÿ¹ÿºÿ»ÿ¼ÿ²ÿ²ÿ¾ÿ¶ÿ¬ÿ¶ÿ§ÿ¯ÿ­ÿ¦ÿ©ÿ«ÿ¬ÿÿYÿ;ÿNÿzÿ¦ÿ¬ÿ³ÿÁÿ·ÿºÿ·ÿ³ÿ½ÿ³ÿ´ÿ²ÿ¹ÿµÿ®ÿ²ÿ³ÿ½ÿ²ÿ¾ÿ²ÿºÿ²ÿµÿºÿ¿ÿ·ÿ²ÿ³ÿ´ÿ´ÿ²ÿ·ÿ°ÿ²ÿ©ÿ½ÿ§ÿ§ÿ¢ÿÀÿ¿ÿ¾ÿ½ÿ¸ÿ¼ÿ²ÿµÿªÿ»ÿ¹ÿ©ÿ¶ÿ¸ÿ²ÿ­ÿ±ÿ´ÿ®ÿ®ÿµÿ«ÿ¯ÿ¬ÿÁÿªÿªÿ­ÿ©ÿ«ÿ¨ÿ­ÿ¹ÿ»ÿ¬ÿ¡ÿ·ÿ·ÿ¬ÿ­ÿ¦ÿ¶ÿµÿ½ÿ²ÿªÿ´ÿ±ÿ·ÿ¸ÿªÿÅÿ¦ÿ¤ÿ­ÿ©ÿºÿ¿ÿ®ÿ£ÿ­ÿ¶ÿªÿ§ÿ±ÿµÿ¾ÿ¸ÿ±ÿ¬ÿ´ÿÃÿÆÿ¸ÿ®ÿµÿÀÿÏÿ­ÿ«ÿ¦ÿ¶ÿ´ÿ®ÿ«ÿ¬ÿ²ÿ·ÿ¹ÿ¾ÿ®ÿ³ÿªÿ´ÿºÿ¾ÿ¸ÿ®ÿ¦ÿ¢ÿ¨ÿ³ÿÁÿ¸ÿ¿ÿ¸ÿ©ÿ¢ÿ¢ÿ¯ÿ·ÿ¶ÿ¼ÿµÿ¬ÿ¦ÿ¯ÿ¯ÿ°ÿ´ÿ°ÿ©ÿ¬ÿ²ÿ±ÿ¯ÿµÿºÿ§ÿ¨ÿÁÿ¸ÿ¢ÿ²ÿ¹ÿ³ÿ¸ÿ«ÿ¶ÿ±ÿ®ÿ¬ÿ®ÿ±ÿµÿ¶ÿ²ÿ´ÿ³ÿ¥ÿµÿ¬ÿ®ÿµÿ®ÿ³ÿ³ÿ½ÿºÿ®ÿ²ÿ©ÿªÿ¬ÿªÿ«ÿ«ÿ´ÿ³ÿ°ÿ´ÿ·ÿµÿ²ÿ¿ÿ§ÿ²ÿ¢ÿ¥ÿ ÿ±ÿ¸ÿ²ÿ¾ÿ¹ÿÁÿµÿªÿ³ÿ®ÿ¨ÿªÿ³ÿ»ÿ¼ÿ´ÿ³ÿ¢ÿ¼ÿ¯ÿ­ÿ°ÿ±ÿ¯ÿ¨ÿ ÿ«ÿ²ÿ¡ÿ½ÿ¶ÿ¶ÿ³ÿ®ÿ´ÿ¹ÿªÿ¥ÿÁÿ§ÿ¶ÿ¬ÿµÿ°ÿ¯ÿ¹ÿÇÿÇÿ¯ÿ¹ÿ©ÿ¹ÿ­ÿ­ÿ«ÿ¬ÿ°ÿ°ÿµÿ¶ÿ½ÿ¬ÿªÿ°ÿ²ÿ´ÿ·ÿ½ÿÅÿ¾ÿÿ¡ÿÿ£ÿ²ÿºÿ®ÿ¥ÿªÿ®ÿ´ÿ­ÿ¨ÿ²ÿ­ÿ±ÿ·ÿ·ÿ¹ÿ¶ÿ½ÿ¬ÿ½ÿ¾ÿ¶ÿ³ÿµÿ´ÿ²ÿ·ÿµÿ¾ÿ²ÿ§ÿ»ÿ®ÿ¦ÿ³ÿ¸ÿ¶ÿªÿ¾ÿ»ÿµÿ°ÿ¯ÿ·ÿ¸ÿ«ÿ¯ÿÁÿ±ÿ«ÿ»ÿ»ÿ¸ÿ³ÿ©ÿ°ÿ¶ÿ¤ÿ¬ÿ¥ÿ¯ÿ¸ÿ³ÿ±ÿµÿ£ÿÿÿÿÿÿÿÿÿÿÿÿ©ÿÿ±ÿ¸ÿ¦ÿÿÿÿÿvÿoÿyÿhÿ[ÿWÿ[ÿ{ÿ¢ÿ¥ÿ¨ÿÿÿÿ|ÿ¥ÿ«ÿ­ÿ¶ÿ¯ÿ¤ÿ¥ÿ¡ÿªÿ¬ÿ¨ÿ¤ÿÿ¤ÿÂÿÿ³ÿ¨ÿ¯ÿ²ÿ²ÿ±ÿ£ÿ¶ÿµÿ«ÿªÿ¡ÿ£ÿ¨ÿªÿ«ÿÿ¨ÿ±ÿ¶ÿºÿ¾ÿµÿ¬ÿ¯ÿ¡ÿ¨ÿ²ÿ¢ÿ«ÿ³ÿ¬ÿ§ÿ©ÿ¬ÿ¶ÿ´ÿ¤ÿºÿ±ÿ¯ÿ­ÿ­ÿ¶ÿ²ÿªÿ¬ÿ£ÿ©ÿ£ÿ¨ÿ¯ÿ´ÿ²ÿªÿ®ÿ¬ÿ©ÿ ÿ±ÿ³ÿ¦ÿ¨ÿµÿ©ÿ´ÿ¹ÿ¢ÿ ÿÿªÿ®ÿ¦ÿ¥ÿ­ÿ¨ÿ²ÿ©ÿ¶ÿÁÿÁÿ­ÿ ÿ¥ÿ§ÿ¾ÿ¿ÿ¬ÿ¹ÿ¼ÿ¶ÿ¦ÿ¥ÿ²ÿ­ÿ¦ÿ¤ÿ©ÿ§ÿ·ÿ¹ÿ¦ÿ¢ÿ²ÿ»ÿºÿ¯ÿ¥ÿ§ÿªÿ°ÿ¶ÿ´ÿ¨ÿ¡ÿ¦ÿ°ÿ°ÿ¬ÿ°ÿ³ÿ·ÿµÿ²ÿªÿ¢ÿ«ÿ­ÿ¾ÿ«ÿµÿÿ¢ÿ¬ÿªÿ¨ÿ­ÿ¦ÿ¬ÿ´ÿ²ÿºÿ´ÿ´ÿ©ÿ¨ÿ¯ÿ«ÿ©ÿµÿ¦ÿ©ÿ·ÿ»ÿ³ÿ³ÿµÿ´ÿ±ÿ²ÿ½ÿªÿ­ÿ¥ÿ§ÿ³ÿ²ÿ«ÿªÿ«ÿªÿ¯ÿ´ÿ¾ÿ°ÿ§ÿ§ÿ½ÿ²ÿ©ÿ¯ÿ¥ÿÿÿ­ÿ¨ÿ¸ÿ®ÿ®ÿ¾ÿÂÿ·ÿ´ÿ¸ÿ¸ÿ±ÿÀÿ¸ÿ»ÿ¿ÿ¸ÿ°ÿ°ÿµÿ°ÿ©ÿ¶ÿÿ­ÿ©ÿ¾ÿ½ÿ´ÿ¨ÿ®ÿ¸ÿ²ÿ°ÿ»ÿªÿ®ÿ¤ÿ°ÿºÿ­ÿ·ÿ·ÿÄÿÅÿ¸ÿÀÿ°ÿ¶ÿÌÿ¿ÿ½ÿ©ÿ«ÿºÿ·ÿ·ÿ¶ÿ¯ÿ²ÿ±ÿ²ÿ¿ÿ©ÿ¦ÿ¬ÿ¿ÿ¶ÿ¶ÿÁÿ¿ÿ»ÿºÿ«ÿ­ÿ¿ÿ£ÿÀÿ»ÿ§ÿ²ÿ³ÿ²ÿµÿ¶ÿ»ÿ¹ÿ¬ÿ°ÿ¹ÿ®ÿ¼ÿ»ÿ¹ÿ¼ÿ±ÿ§ÿ±ÿªÿ©ÿ´ÿ·ÿ»ÿ¸ÿ´ÿ·ÿ­ÿ¨ÿ°ÿ¹ÿ²ÿ¬ÿ»ÿ»ÿ½ÿ»ÿ·ÿªÿ¥ÿ£ÿ­ÿ´ÿ¶ÿ±ÿ©ÿ°ÿÀÿÁÿ¶ÿ¸ÿÿ­ÿ´ÿ®ÿ²ÿµÿ¯ÿ§ÿ¡ÿ«ÿ¹ÿ´ÿ¨ÿ¬ÿ³ÿ¢ÿ°ÿºÿ¸ÿ²ÿ°ÿ·ÿ¿ÿ¹ÿ«ÿ ÿ£ÿ¥ÿÿ¥ÿ¸ÿ½ÿ«ÿ«ÿ¹ÿ°ÿ¥ÿ«ÿ®ÿ¹ÿ¸ÿ¶ÿ£ÿ·ÿµÿ®ÿ°ÿ¹ÿ¦ÿ¥ÿ³ÿ°ÿ¬ÿ·ÿÃÿ«ÿµÿ·ÿ¬ÿ¾ÿ´ÿ®ÿ±ÿµÿ´ÿ­ÿ¬ÿ±ÿ«ÿ³ÿ·ÿ©ÿ´ÿ¯ÿ¹ÿ«ÿ°ÿ¤ÿ ÿ³ÿ¯ÿÿªÿÅÿ¾ÿ²ÿºÿ¿ÿ­ÿºÿ¦ÿ´ÿ³ÿ¬ÿ²ÿ¸ÿ·ÿ¶ÿ¹ÿÀÿÃÿ¹ÿ´ÿ¶ÿ±ÿ«ÿÀÿÿ·ÿ³ÿ°ÿµÿ°ÿ­ÿ¯ÿ³ÿ¹ÿµÿ²ÿ©ÿ»ÿ´ÿªÿ¬ÿ°ÿ²ÿ³ÿµÿ·ÿ¿ÿ¸ÿ­ÿ´ÿ´ÿ¯ÿ«ÿ¬ÿ¯ÿ´ÿºÿÃÿ­ÿ£ÿ«ÿ´ÿÂÿºÿ´ÿ±ÿ¨ÿºÿ¿ÿ¯ÿ©ÿ¯ÿ°ÿ³ÿ¯ÿ§ÿ£ÿªÿ¯ÿ«ÿ­ÿ´ÿ¯ÿ§ÿ®ÿ°ÿ­ÿ®ÿ­ÿÇÿ¿ÿ³ÿ¯ÿ¥ÿ¼ÿ´ÿ¨ÿ«ÿ¬ÿ«ÿ®ÿ±ÿ³ÿ·ÿ°ÿ¸ÿ·ÿ¡ÿ¹ÿ³ÿ¼ÿ¯ÿ¸ÿÁÿ¶ÿ«ÿ®ÿ­ÿªÿ°ÿ¶ÿ·ÿ¶ÿµÿ±ÿ©ÿ¿ÿ¼ÿ¤ÿ¼ÿ´ÿ²ÿªÿµÿ³ÿ³ÿ©ÿÿ¦ÿ²ÿ´ÿ¨ÿ£ÿ®ÿ©ÿ·ÿ³ÿ©ÿ¹ÿ´ÿ¬ÿ¤ÿªÿ§ÿ ÿÿ¦ÿ¯ÿ¨ÿ¦ÿ±ÿ«ÿÿÿÿÿ³ÿÿ«ÿºÿªÿ§ÿÿÿ¥ÿ¥ÿ¦ÿÿÿÿÿªÿ§ÿ§ÿÿ¤ÿªÿÿµÿ§ÿ¥ÿÿ©ÿÿÿ¡ÿ ÿÿ¥ÿ®ÿ´ÿ«ÿ¤ÿ£ÿÿ ÿ¡ÿÿÿ¬ÿÁÿ°ÿ¬ÿ¡ÿªÿ¸ÿ·ÿ¬ÿ§ÿ¤ÿÿ ÿÿÿ¤ÿ¢ÿ¦ÿ¬ÿÿ­ÿ¨ÿ¤ÿÿ°ÿ ÿªÿ¢ÿÿ ÿÿ²ÿ­ÿ¤ÿ¤ÿÿÿ¥ÿ ÿ­ÿ³ÿ¤ÿÿÿ¢ÿÿÿ¥ÿ¤ÿÿ¢ÿÿÿÿ ÿ©ÿ¢ÿÿÿ­ÿ®ÿ¯ÿ±ÿ©ÿªÿªÿµÿ¶ÿ¶ÿ¬ÿ¼ÿ¸ÿªÿ¥ÿ¦ÿ¢ÿÿ¢ÿ§ÿ­ÿ±ÿ³ÿ¶ÿºÿµÿ®ÿ«ÿ®ÿ²ÿ±ÿ±ÿµÿ¤ÿÿÿ­ÿ³ÿ³ÿ·ÿ§ÿ²ÿ´ÿµÿ®ÿªÿ²ÿ¸ÿ¬ÿ ÿ«ÿ²ÿ©ÿ³ÿ¨ÿÿÿÿµÿ ÿ»ÿ´ÿµÿ·ÿµÿ³ÿ«ÿ±ÿ¹ÿ¹ÿÀÿ¾ÿ·ÿ±ÿ¯ÿ²ÿ´ÿ±ÿ­ÿ¸ÿºÿ¸ÿ·ÿ¡ÿ´ÿ§ÿ´ÿ³ÿ»ÿ¬ÿªÿ«ÿ¸ÿµÿ­ÿ«ÿ­ÿ±ÿ¬ÿ¨ÿ«ÿ±ÿ»ÿ¼ÿªÿ¬ÿ¸ÿ®ÿÿmÿ}ÿÿnÿ)ÿÿÿÿ°ÿ©ÿÿ²ÿ²ÿ«ÿ­ÿ¯ÿ®ÿµÿ·ÿºÿ¼ÿ¶ÿ¯ÿ³ÿ¾ÿ·ÿ·ÿÁÿ½ÿ­ÿ°ÿ¾ÿ¶ÿ¢ÿ¯ÿ¼ÿ¨ÿ°ÿ§ÿ¢ÿ¸ÿ£ÿ«ÿÅÿÿÿ¦ÿ­ÿªÿ¨ÿ±ÿªÿÿ©ÿ¶ÿ°ÿ²ÿµÿ°ÿ²ÿ£ÿ»ÿµÿ©ÿ¸ÿ¤ÿ¿ÿ½ÿ£ÿ©ÿ¹ÿ¦ÿ®ÿ±ÿµÿ®ÿµÿ¶ÿ¶ÿ¯ÿ®ÿ­ÿ±ÿ¸ÿ±ÿ¬ÿ°ÿ±ÿ¨ÿ³ÿ®ÿ³ÿÄÿ±ÿÿ·ÿ¡ÿÃÿºÿÂÿÆÿÊÿ³ÿ¼ÿ¸ÿ­ÿ£ÿ´ÿ¯ÿ©ÿ¬ÿ®ÿµÿ¸ÿ²ÿ²ÿ²ÿ¯ÿ¶ÿ¶ÿ«ÿ­ÿ§ÿ¯ÿ ÿÿ§ÿ´ÿ·ÿ¥ÿ¶ÿ½ÿ©ÿµÿ¸ÿÀÿ¹ÿ®ÿªÿ®ÿ«ÿÿ±ÿ¨ÿ£ÿ¯ÿ¬ÿªÿ·ÿ¹ÿ­ÿ£ÿ¢ÿ¥ÿ«ÿµÿÁÿÃÿ¡ÿ¢ÿ¼ÿ¾ÿµÿ¯ÿ¨ÿ³ÿ³ÿ³ÿ¯ÿÉÿ°ÿ¶ÿ®ÿ©ÿÿ§ÿÿªÿ¨ÿ ÿªÿ®ÿªÿ°ÿ´ÿ²ÿ©ÿ§ÿ©ÿ£ÿ¤ÿ¨ÿ­ÿ¸ÿ¹ÿ±ÿ¹ÿµÿ°ÿ¯ÿ¯ÿ¯ÿ®ÿ¶ÿµÿ¸ÿ±ÿ«ÿºÿ¢ÿ£ÿ¥ÿ¦ÿ§ÿ¸ÿ­ÿ²ÿ®ÿ°ÿ¨ÿ«ÿ¯ÿ­ÿ¯ÿ®ÿµÿ´ÿ¢ÿÿ¢ÿ¦ÿ­ÿ¸ÿµÿ°ÿ·ÿ§ÿ©ÿ»ÿ¯ÿ¬ÿÿ«ÿ©ÿÂÿ¶ÿ½ÿ¹ÿ¢ÿ¢ÿ±ÿ¶ÿÁÿÀÿºÿµÿ«ÿ»ÿÂÿ½ÿ¼ÿ§ÿ¦ÿºÿ¹ÿ»ÿÂÿ¹ÿ°ÿ¬ÿ§ÿ¯ÿ¼ÿ¸ÿ¶ÿ¶ÿÀÿ¼ÿ±ÿ®ÿ²ÿ¬ÿªÿ±ÿ±ÿ´ÿ»ÿ¥ÿ ÿ©ÿ¬ÿ³ÿ¨ÿÆÿ°ÿ¢ÿ­ÿ±ÿ¼ÿ¶ÿ¤ÿ°ÿ¼ÿµÿ®ÿ°ÿ«ÿ¨ÿ¤ÿ¬ÿ¶ÿ¶ÿ½ÿ¾ÿ´ÿ²ÿ®ÿªÿ´ÿ»ÿ·ÿ®ÿ³ÿ¼ÿ¡ÿ¶ÿ»ÿ­ÿºÿ®ÿ¬ÿ¶ÿ°ÿ°ÿ·ÿ»ÿ¾ÿ¥ÿiÿ|ÿ¨ÿ¥ÿ­ÿ¯ÿºÿ­ÿÿ«ÿ«ÿ´ÿªÿ®ÿ´ÿ±ÿ¯ÿµÿ¶ÿ¯ÿ°ÿ±ÿ³ÿ¶ÿ¯ÿ¹ÿ¹ÿ«ÿ°ÿ­ÿºÿºÿ¯ÿ´ÿ²ÿ¸ÿÁÿ¢ÿ¶ÿ¯ÿ«ÿ¯ÿ¯ÿ±ÿ®ÿ­ÿ¼ÿ¶ÿ£ÿ©ÿ¡ÿ¢ÿ¨ÿ®ÿ¯ÿ¬ÿ»ÿ±ÿ¨ÿ­ÿ¦ÿ¢ÿ®ÿ´ÿµÿ®ÿ²ÿµÿ®ÿ¦ÿ ÿ¥ÿ¨ÿ¬ÿ°ÿ¦ÿ¡ÿ§ÿ£ÿ¬ÿ¯ÿ¬ÿ²ÿ¯ÿ´ÿ¯ÿ«ÿ¢ÿ°ÿ©ÿ«ÿ¹ÿ°ÿ¸ÿÄÿ·ÿ¸ÿ¶ÿ©ÿ²ÿ³ÿ¼ÿ°ÿ°ÿµÿ©ÿ¤ÿ±ÿ¶ÿÿ¦ÿ³ÿ±ÿ·ÿ¶ÿ¨ÿ¦ÿ­ÿ«ÿ§ÿ²ÿ²ÿ£ÿ°ÿºÿ®ÿ­ÿ¯ÿªÿ¡ÿ¥ÿ¥ÿÿ³ÿ¬ÿÿÿ°ÿ³ÿªÿ³ÿÿÆÿ¼ÿ´ÿªÿ¥ÿ¤ÿÿ°ÿÿ¥ÿªÿ·ÿ¨ÿ»ÿºÿ±ÿ¼ÿ·ÿ¸ÿ­ÿ®ÿµÿ°ÿ´ÿ¸ÿ§ÿ¨ÿ­ÿ£ÿÿÿ¡ÿ¬ÿ°ÿ²ÿºÿªÿ¤ÿ§ÿ¹ÿ¸ÿ±ÿÄÿ°ÿ¯ÿ§ÿ³ÿ¤ÿ¼ÿ´ÿ¼ÿ§ÿ§ÿ¯ÿÿªÿ¨ÿÿÿ¼ÿ­ÿÀÿ¯ÿ¯ÿ¹ÿÿ±ÿ´ÿ­ÿ±ÿ»ÿµÿµÿªÿºÿ±ÿ¦ÿ¤ÿ¥ÿ¦ÿ¨ÿ·ÿ³ÿ§ÿ¬ÿ®ÿ³ÿ¸ÿ­ÿ­ÿ­ÿ­ÿ½ÿ½ÿ³ÿ´ÿ´ÿ©ÿ½ÿ®ÿ±ÿ¯ÿ¨ÿ®ÿ¶ÿ¥ÿ¹ÿ¡ÿÿ«ÿÔÿ§ÿ¶ÿ¦ÿ©ÿºÿ°ÿ²ÿ¶ÿ²ÿ»ÿ©ÿ¬ÿ®ÿ©ÿ±ÿ®ÿ¬ÿµÿ³ÿ²ÿ°ÿ¨ÿ¨ÿªÿ®ÿ»ÿ»ÿ¨ÿÿ´ÿ¼ÿ¢ÿ¶ÿ½ÿ²ÿ¿ÿºÿ·ÿ¨ÿÿ¹ÿ­ÿ­ÿ®ÿ¥ÿ°ÿ»ÿ¼ÿÿ«ÿ¤ÿ¿ÿ«ÿ¹ÿ³ÿ¨ÿµÿ°ÿ¯ÿ¥ÿ¶ÿ¨ÿÿÿ«ÿ¾ÿºÿ¯ÿ»ÿ°ÿ´ÿ¬ÿªÿ±ÿ³ÿ³ÿ±ÿ­ÿ¯ÿ³ÿ¶ÿ»ÿ»ÿ´ÿ«ÿ³ÿ»ÿ½ÿ¸ÿ¦ÿ¶ÿ»ÿ±ÿ±ÿÿÿ­ÿ³ÿ¦ÿ±ÿ¤ÿ³ÿ¶ÿ¨ÿÿ¡ÿ§ÿ¸ÿ®ÿ³ÿ¡ÿ»ÿ®ÿ·ÿ¼ÿ®ÿÿÿ:ÿÿ¡ÿ¥ÿ§ÿ³ÿ²ÿ¨ÿ§ÿ°ÿµÿ¤ÿÿªÿ­ÿªÿ¦ÿ«ÿ¸ÿ±ÿ·ÿ·ÿªÿ¢ÿ§ÿ®ÿ±ÿªÿ¶ÿÿ¯ÿ¨ÿ­ÿ²ÿ°ÿ¨ÿ·ÿ»ÿ²ÿ¢ÿ­ÿ±ÿªÿ²ÿ±ÿ·ÿ¬ÿ­ÿ¬ÿ¯ÿ°ÿ¾ÿ¼ÿ³ÿºÿÃÿ½ÿ­ÿ¯ÿ±ÿ´ÿ¶ÿ¬ÿ°ÿµÿ®ÿ°ÿ¯ÿ­ÿ¯ÿ­ÿ´ÿ¸ÿ°ÿ©ÿ¤ÿ²ÿªÿ²ÿ½ÿ²ÿ»ÿ²ÿ´ÿ»ÿ¢ÿ´ÿ²ÿ¼ÿ¯ÿ±ÿ­ÿ¿ÿ®ÿ²ÿ²ÿ±ÿ¶ÿ·ÿ¹ÿ¯ÿ¹ÿ¹ÿ®ÿ³ÿ«ÿªÿ¬ÿ«ÿ´ÿ¹ÿ¤ÿÿµÿµÿ°ÿ²ÿ­ÿ¬ÿºÿÀÿ·ÿ±ÿ¾ÿ°ÿ¯ÿ²ÿ±ÿ§ÿ¡ÿªÿ ÿÒÿÿ³ÿ»ÿºÿ²ÿÿ°ÿ½ÿ»ÿÿ±ÿÂÿ²ÿ¸ÿ§ÿ±ÿ©ÿ°ÿ¯ÿ¬ÿ©ÿ®ÿ²ÿ¯ÿ´ÿ¯ÿ¯ÿµÿ§ÿªÿ°ÿ¡ÿÿ°ÿ®ÿ¬ÿ¨ÿ½ÿ¶ÿÁÿ¯ÿÀÿ³ÿ¢ÿ°ÿ¸ÿµÿÀÿ³ÿ®ÿÅÿ°ÿ¸ÿ´ÿ®ÿ¯ÿ³ÿ´ÿ§ÿ®ÿ¶ÿ¸ÿ¯ÿ©ÿ³ÿ¶ÿ§ÿ«ÿºÿ²ÿ¤ÿ¡ÿ«ÿ¿ÿ¾ÿ¶ÿ¹ÿ»ÿÀÿÿ¥ÿ±ÿ½ÿ³ÿÀÿ¯ÿ¸ÿ©ÿ¯ÿ¨ÿºÿÅÿ¼ÿÿ ÿ´ÿ°ÿÂÿ«ÿµÿÅÿÆÿ®ÿ§ÿ¾ÿ¾ÿ¯ÿ¨ÿ¯ÿ³ÿ®ÿ»ÿÃÿ·ÿ·ÿµÿ²ÿ°ÿ¯ÿ£ÿµÿ·ÿ¼ÿÅÿ²ÿµÿ°ÿ¯ÿ¯ÿ¦ÿ¦ÿÿ¨ÿ½ÿ´ÿ¸ÿ·ÿ½ÿÁÿ·ÿµÿ¶ÿ·ÿ¾ÿÀÿ²ÿ­ÿ¶ÿ´ÿ®ÿ¯ÿ¯ÿ©ÿ¨ÿ»ÿ¿ÿ·ÿ³ÿ¯ÿ¯ÿ¦ÿ¿ÿÂÿÃÿËÿ·ÿ»ÿÆÿ¨ÿºÿ¬ÿ½ÿ®ÿ¶ÿ¾ÿ´ÿ®ÿªÿ­ÿ°ÿ²ÿ²ÿ´ÿ²ÿ°ÿ®ÿ©ÿ±ÿ¼ÿÀÿ¹ÿ¦ÿ°ÿ¹ÿ®ÿ´ÿ¯ÿ¬ÿ¹ÿ°ÿ©ÿ­ÿ±ÿ«ÿ­ÿ³ÿ¶ÿ«ÿ¬ÿ²ÿ¨ÿ±ÿ©ÿ«ÿ¢ÿ¨ÿ¤ÿ¬ÿ«ÿ±ÿ°ÿ¬ÿ±ÿ·ÿÂÿ¼ÿ·ÿµÿµÿªÿ®ÿ§ÿ³ÿ°ÿµÿ¨ÿ¨ÿ£ÿ«ÿ¬ÿ²ÿ°ÿ£ÿ³ÿ¶ÿ­ÿ°ÿ³ÿ¬ÿ±ÿ±ÿ¬ÿ¦ÿ ÿ¢ÿ«ÿµÿ¶ÿ°ÿ¸ÿ¸ÿ¼ÿ·ÿºÿ³ÿ©ÿ·ÿµÿ­ÿ¹ÿÿ¶ÿÁÿ²ÿ«ÿ©ÿ¼ÿÄÿ¯ÿ¦ÿ©ÿ¯ÿ¾ÿ½ÿ¶ÿºÿ¾ÿ¸ÿ°ÿ°ÿ±ÿºÿ³ÿ©ÿ­ÿ«ÿ¶ÿ½ÿ¦ÿ¾ÿ¼ÿÃÿ°ÿ°ÿ³ÿ²ÿ¶ÿ¹ÿ²ÿ¸ÿ±ÿ±ÿ¦ÿ§ÿ³ÿ±ÿ«ÿ¥ÿ¥ÿµÿ¼ÿ³ÿªÿ³ÿ°ÿ»ÿ±ÿµÿ±ÿ±ÿ¾ÿ´ÿ¶ÿÿ ÿ±ÿ­ÿ«ÿ«ÿ°ÿ°ÿ¹ÿÅÿ»ÿ¸ÿµÿ¨ÿ¨ÿ®ÿ±ÿ¶ÿµÿºÿ³ÿ©ÿÿ³ÿ¯ÿ½ÿ´ÿºÿ¹ÿ¼ÿ½ÿ¬ÿ¦ÿªÿ­ÿ·ÿ°ÿªÿ¸ÿµÿ¨ÿ¯ÿ¹ÿ´ÿ«ÿ·ÿ¶ÿ´ÿ§ÿ¥ÿ¼ÿ®ÿ·ÿ°ÿ¯ÿ³ÿ¦ÿ¤ÿµÿÿ·ÿÇÿ¹ÿ¥ÿ£ÿ¬ÿ­ÿ¬ÿ²ÿ°ÿ¯ÿ­ÿªÿÿÿ°ÿ¬ÿÿÿ©ÿ¥ÿªÿ ÿ¢ÿ¨ÿÿ§ÿªÿ¥ÿ¬ÿ­ÿ¤ÿ ÿ¤ÿ°ÿ®ÿ¨ÿÿ©ÿ£ÿ¢ÿÿ¬ÿÿ©ÿ³ÿ£ÿÿ¢ÿ¢ÿÿÿÿÿÿÿ¡ÿ¤ÿ£ÿ¤ÿ®ÿ¤ÿÿÿÿ´ÿ¢ÿ¨ÿ£ÿ¡ÿ¡ÿªÿ©ÿ«ÿ®ÿ¯ÿ¢ÿÿÿ¢ÿ§ÿÿ¨ÿ¡ÿÿªÿ±ÿ£ÿ¦ÿ²ÿ¯ÿ¦ÿ¬ÿÿÿÿ«ÿ¬ÿ¤ÿ¥ÿªÿ¬ÿ¡ÿÿÿ­ÿ¥ÿÿÿÿ³ÿªÿ¼ÿ¦ÿ²ÿ°ÿÿ¦ÿ»ÿ¨ÿ¡ÿ ÿ¬ÿ²ÿ¥ÿ¥ÿ ÿ´ÿ­ÿ³ÿ®ÿÿ¦ÿ¥ÿ¾ÿ¯ÿ«ÿ©ÿÿ§ÿ±ÿ¬ÿªÿ¯ÿ¬ÿ¦ÿ§ÿ§ÿ´ÿ±ÿ¸ÿ¶ÿ°ÿ¬ÿ ÿ¸ÿ»ÿ£ÿÿ¯ÿ¸ÿ¹ÿºÿµÿ¬ÿ¯ÿºÿ»ÿ°ÿ²ÿ±ÿ°ÿ§ÿ­ÿ±ÿ­ÿ»ÿµÿ°ÿªÿ°ÿ³ÿ¸ÿ¿ÿ¼ÿ´ÿ§ÿ©ÿÁÿ¶ÿ³ÿ³ÿ»ÿ´ÿ¦ÿµÿ´ÿ¹ÿ²ÿ«ÿ­ÿ­ÿ³ÿµÿ¨ÿ¦ÿ±ÿ³ÿ©ÿÀÿ¸ÿºÿ½ÿ¥ÿ¨ÿ¨ÿ¥ÿ¥ÿ«ÿ°ÿ¨ÿ£ÿ²ÿºÿ¶ÿ¯ÿ¥ÿ«ÿ¸ÿ ÿÿ¶ÿªÿ³ÿ³ÿ´ÿ³ÿ®ÿ©ÿ²ÿºÿ­ÿ¬ÿªÿ«ÿºÿ¯ÿºÿ»ÿ±ÿÆÿµÿ¼ÿºÿ·ÿ¸ÿÁÿ»ÿ­ÿ·ÿ·ÿ²ÿ¬ÿ¼ÿ­ÿ£ÿ¶ÿ«ÿ¯ÿ¹ÿ®ÿÿÿ¬ÿ¯ÿ°ÿ¹ÿ·ÿ¶ÿ¯ÿ®ÿ«ÿ®ÿ¯ÿ·ÿ¯ÿ¬ÿ£ÿ«ÿµÿµÿ±ÿ°ÿ¸ÿ¶ÿ¶ÿ¥ÿ©ÿÂÿ¸ÿ·ÿ«ÿªÿ«ÿ´ÿ¶ÿ­ÿ°ÿ¹ÿ·ÿ·ÿªÿ®ÿ³ÿ´ÿ£ÿ¾ÿ´ÿµÿ·ÿ­ÿ¬ÿ·ÿºÿµÿ¸ÿ¸ÿ£ÿ¥ÿ¦ÿ¬ÿ£ÿ°ÿ²ÿ±ÿÿmÿsÿÿ«ÿ»ÿ¾ÿ®ÿ¶ÿ°ÿÿ¾ÿ¶ÿ§ÿ¦ÿ¯ÿ´ÿµÿ¯ÿ¬ÿµÿ·ÿ²ÿ·ÿ¿ÿ«ÿ±ÿ½ÿ®ÿºÿ´ÿ´ÿ¹ÿ´ÿ®ÿ²ÿ¶ÿ¹ÿ¼ÿ¸ÿ»ÿ½ÿµÿ­ÿÉÿÁÿ­ÿ«ÿµÿ¸ÿ·ÿ½ÿ¯ÿ±ÿ²ÿ³ÿµÿ³ÿ®ÿ²ÿ¸ÿ¸ÿ­ÿ«ÿ½ÿ³ÿ´ÿ»ÿ­ÿ«ÿ®ÿÿ¨ÿ£ÿ§ÿ°ÿ¶ÿ²ÿªÿ·ÿµÿ¼ÿ³ÿµÿ¬ÿ¸ÿ±ÿ½ÿ«ÿÿ±ÿºÿ´ÿ´ÿ¹ÿ¤ÿµÿ½ÿ²ÿ¦ÿµÿ¹ÿ¯ÿ¬ÿ¬ÿ§ÿ°ÿ§ÿ²ÿ²ÿÁÿ¼ÿ´ÿ³ÿ¶ÿ¹ÿ¶ÿ²ÿ¹ÿ¹ÿ±ÿ®ÿ¶ÿ¯ÿ¹ÿÁÿ¸ÿ¦ÿ¢ÿ«ÿ¯ÿ«ÿªÿ¦ÿ²ÿ®ÿ®ÿ¼ÿ¼ÿ¶ÿµÿºÿ¸ÿ­ÿ§ÿ¬ÿµÿªÿ»ÿ¸ÿ½ÿ¶ÿ³ÿ¯ÿ³ÿ·ÿ±ÿ¬ÿ¯ÿµÿÀÿ±ÿªÿ©ÿ§ÿ¦ÿ£ÿ¦ÿ±ÿ·ÿ»ÿ¾ÿ»ÿ¬ÿ¿ÿ®ÿ§ÿ¨ÿ±ÿºÿ¶ÿ©ÿ«ÿ´ÿµÿ¦ÿ¯ÿ¢ÿµÿ¼ÿÀÿ½ÿªÿ¨ÿ¤ÿ¬ÿ¹ÿ±ÿ½ÿ´ÿ¼ÿµÿ®ÿ­ÿªÿ±ÿ¤ÿ°ÿÿ²ÿ®ÿ¯ÿ¸ÿ¹ÿ·ÿ¹ÿ´ÿ±ÿÀÿ­ÿµÿ«ÿ·ÿËÿÆÿ²ÿ¬ÿ°ÿ±ÿÂÿªÿ¯ÿ·ÿ¬ÿ­ÿ°ÿ®ÿ«ÿ®ÿ·ÿÃÿ­ÿ½ÿ·ÿ¼ÿ²ÿºÿ¶ÿ­ÿ¶ÿ±ÿ«ÿ¹ÿÂÿ¹ÿ®ÿ«ÿ¨ÿ²ÿ¹ÿ±ÿ¶ÿÀÿ©ÿ¼ÿ°ÿ­ÿ±ÿ¹ÿµÿ®ÿ®ÿ ÿ°ÿÿ³ÿ®ÿ­ÿ¬ÿ±ÿ­ÿªÿ»ÿºÿ´ÿ¦ÿ±ÿ¸ÿ³ÿ·ÿ½ÿ¹ÿ·ÿ¹ÿ¬ÿ»ÿ´ÿÿ¬ÿªÿ°ÿ´ÿ­ÿ²ÿµÿ­ÿ­ÿµÿ®ÿµÿºÿ·ÿµÿ¹ÿºÿÄÿ¿ÿ²ÿ²ÿÀÿÀÿ¼ÿ¸ÿ«ÿ°ÿ¯ÿ¨ÿ§ÿ·ÿ®ÿªÿ¯ÿ¯ÿ£ÿ®ÿ´ÿÀÿ«ÿ§ÿ®ÿ­ÿ¨ÿ¤ÿ¢ÿ®ÿ°ÿ«ÿÃÿÁÿ¸ÿ¦ÿ£ÿ¶ÿ±ÿ»ÿ¹ÿ¦ÿ¨ÿ¨ÿ§ÿ¡ÿÿÿÿÿÿÿÿÿÿÿÿÿÿ¯ÿ¡ÿ§ÿ³ÿ«ÿÿÿÿÿ{ÿgÿsÿlÿkÿkÿlÿÿ£ÿ ÿÿyÿÿÿÿ¨ÿ¬ÿ°ÿ³ÿ¶ÿ©ÿªÿªÿ«ÿ¬ÿ²ÿ¾ÿ½ÿ¨ÿ¸ÿ´ÿ¹ÿ¯ÿ´ÿµÿ¬ÿ±ÿ¬ÿ«ÿ°ÿ­ÿ¨ÿ ÿ¨ÿ®ÿ¦ÿµÿ¥ÿ¯ÿ¨ÿ¢ÿ«ÿ©ÿ­ÿ¶ÿ®ÿ¨ÿ¶ÿ¹ÿ¤ÿ¦ÿ¬ÿ­ÿ¬ÿ­ÿ¦ÿ²ÿÀÿÂÿ±ÿ«ÿ§ÿ§ÿ³ÿ¿ÿ¶ÿ®ÿ«ÿ¤ÿ¶ÿ¬ÿ¨ÿ¬ÿ¬ÿ±ÿ¶ÿ§ÿ¢ÿ¡ÿ­ÿ´ÿ¸ÿ¹ÿ·ÿ°ÿÿ°ÿ´ÿ®ÿ§ÿ¢ÿ«ÿ³ÿ¨ÿ£ÿ½ÿ¦ÿ£ÿ»ÿ­ÿ®ÿ¶ÿ¯ÿ ÿÿÿÿÿ¦ÿ²ÿµÿ²ÿ­ÿ©ÿ©ÿ¦ÿ¢ÿ­ÿ³ÿªÿ±ÿ±ÿ«ÿ¦ÿ¬ÿ·ÿ¯ÿÿ½ÿ·ÿ°ÿ­ÿµÿµÿ­ÿ¬ÿ±ÿ¶ÿ²ÿµÿ°ÿ·ÿ¸ÿ³ÿ«ÿ§ÿ¬ÿ¸ÿ¸ÿ­ÿ§ÿ´ÿ±ÿ¬ÿ¡ÿ¥ÿªÿ¥ÿ²ÿ¬ÿ¡ÿ«ÿ·ÿ¬ÿ¬ÿ¬ÿªÿ¬ÿ©ÿ ÿ¸ÿ®ÿ¥ÿÿ°ÿ´ÿªÿ±ÿÂÿ½ÿ¤ÿ£ÿ­ÿ¡ÿÿªÿ°ÿµÿ°ÿ±ÿ·ÿ´ÿºÿÁÿ°ÿ·ÿ¤ÿ¦ÿ¨ÿ«ÿ­ÿ«ÿ¬ÿ­ÿ±ÿ±ÿ²ÿ·ÿ±ÿµÿÀÿ¾ÿ°ÿ®ÿ¾ÿ¾ÿµÿ°ÿ¹ÿ§ÿ²ÿ¸ÿºÿ¯ÿ¥ÿ­ÿºÿ±ÿ¤ÿ ÿ°ÿ½ÿ³ÿ¯ÿ¥ÿ©ÿµÿ®ÿ©ÿÃÿªÿ¬ÿ©ÿ³ÿÅÿÁÿÂÿÃÿÆÿÄÿºÿ³ÿ¥ÿ¨ÿ§ÿ³ÿÂÿ¯ÿµÿ½ÿ¹ÿ¼ÿ½ÿ¬ÿ°ÿºÿ­ÿ³ÿ¦ÿ¬ÿµÿ¸ÿºÿ´ÿ²ÿ¸ÿ®ÿ§ÿ¾ÿ¨ÿ²ÿºÿ¯ÿ©ÿ¬ÿ¸ÿ¶ÿ°ÿ´ÿ±ÿ´ÿ®ÿ¯ÿ¸ÿ¸ÿ¥ÿ¼ÿ¹ÿ¹ÿ¬ÿ«ÿ½ÿ¶ÿ®ÿ¹ÿ¶ÿ´ÿ±ÿ¬ÿºÿ´ÿ°ÿ±ÿ´ÿµÿ®ÿ§ÿ³ÿ»ÿ½ÿ²ÿ¨ÿ±ÿ¸ÿ²ÿ¯ÿ·ÿ¾ÿ¹ÿ­ÿ©ÿ°ÿ°ÿ£ÿ¹ÿ£ÿ¬ÿ«ÿ­ÿ®ÿ°ÿ¶ÿ±ÿ¦ÿ®ÿ¶ÿ¾ÿ§ÿ´ÿ¸ÿ³ÿºÿ½ÿ¶ÿ´ÿ´ÿ®ÿ¦ÿ¥ÿ«ÿ¸ÿ¶ÿ¤ÿÊÿ«ÿÀÿµÿ§ÿ­ÿ³ÿ¯ÿ«ÿ°ÿ´ÿµÿ¶ÿÂÿµÿ·ÿ²ÿ±ÿ®ÿ·ÿ¸ÿ©ÿ°ÿ»ÿ®ÿ»ÿ±ÿ¯ÿ¶ÿ¢ÿ°ÿ²ÿ®ÿ®ÿ®ÿ®ÿ²ÿ³ÿ°ÿ²ÿ´ÿ³ÿ­ÿ¬ÿ¦ÿ­ÿ½ÿ©ÿµÿ¾ÿÂÿ»ÿ§ÿ§ÿ¹ÿÁÿÅÿÊÿÇÿ¢ÿ¢ÿ¼ÿµÿ¾ÿ¼ÿ®ÿ²ÿ±ÿ¬ÿ°ÿ¬ÿ©ÿ¾ÿ¹ÿ²ÿ¿ÿÊÿºÿªÿ®ÿ¶ÿ¼ÿ²ÿ©ÿ¤ÿ¥ÿ­ÿ­ÿ­ÿ¹ÿÀÿ³ÿ¼ÿ¼ÿºÿ¬ÿ®ÿºÿ»ÿ¸ÿ°ÿ«ÿ²ÿ·ÿ±ÿ©ÿÀÿ²ÿÅÿ½ÿ«ÿÿ¯ÿ°ÿÿ¬ÿ¹ÿ¼ÿ»ÿ·ÿµÿ´ÿ´ÿ·ÿ·ÿµÿ£ÿ­ÿ¸ÿ¬ÿ®ÿ°ÿ¬ÿ¬ÿ°ÿ¶ÿºÿ·ÿ­ÿ°ÿ¹ÿ¦ÿ®ÿ§ÿÿ¹ÿ°ÿ¥ÿ¦ÿ¨ÿºÿ²ÿ³ÿµÿ©ÿ¡ÿ§ÿ¯ÿ®ÿ®ÿ­ÿ´ÿ¯ÿ³ÿ·ÿ³ÿ²ÿ¹ÿ»ÿ´ÿ°ÿ´ÿ·ÿ°ÿ¤ÿ¢ÿ­ÿ°ÿ¯ÿ±ÿ©ÿÀÿÙÿ®ÿ­ÿ¸ÿ·ÿ°ÿ°ÿ«ÿ®ÿ¶ÿ´ÿ®ÿ¨ÿ©ÿ¬ÿªÿªÿ¯ÿ¸ÿ»ÿ¶ÿ³ÿ²ÿ°ÿ¨ÿ¤ÿ ÿ§ÿ¤ÿ£ÿ§ÿ ÿÿ©ÿªÿ¨ÿ«ÿ¢ÿÿ¶ÿÿÿÿ¤ÿ¥ÿÿÿ©ÿ¯ÿ­ÿÿÿÿ¡ÿ£ÿ©ÿ«ÿÿ¨ÿÿ¥ÿ²ÿÿ®ÿ¬ÿ°ÿ¤ÿÿÿ¢ÿ«ÿ§ÿ¨ÿ¦ÿÿ¯ÿ´ÿÿÿ°ÿ¯ÿÿ©ÿÀÿ®ÿ¥ÿÿªÿ·ÿ©ÿ¤ÿ¦ÿ¢ÿ ÿÿÿÿÿ¢ÿÿ®ÿÿ±ÿÿÿÿ¬ÿÿÿÿ«ÿ¤ÿ ÿ¤ÿÿÿÿÿÿ¡ÿ£ÿ°ÿ¥ÿÿÿ®ÿ¦ÿÿ ÿ£ÿ ÿÿÿÿ¡ÿÿÿ¬ÿ®ÿ£ÿÿ¨ÿ²ÿ±ÿ£ÿ¶ÿ¸ÿ®ÿ©ÿ¯ÿ§ÿºÿ£ÿ¤ÿ¹ÿ©ÿ³ÿ°ÿÿÿÿ§ÿ®ÿ®ÿ¸ÿ»ÿ¸ÿ±ÿ¨ÿ©ÿ¿ÿ­ÿ²ÿ·ÿ­ÿ£ÿ§ÿ¦ÿ»ÿ·ÿ³ÿ¨ÿ³ÿ´ÿ¾ÿ¹ÿ°ÿ­ÿºÿ¿ÿ©ÿ§ÿ¦ÿ©ÿ§ÿ²ÿ­ÿ¤ÿ­ÿ¬ÿ­ÿÁÿºÿ£ÿ¹ÿ³ÿÿÿ©ÿºÿÂÿ¼ÿ·ÿ·ÿ´ÿ²ÿ²ÿ´ÿ»ÿ®ÿ¶ÿ»ÿ«ÿ²ÿ¨ÿÿ¼ÿµÿ®ÿ½ÿ¶ÿ«ÿªÿÁÿ¿ÿÅÿ·ÿ¶ÿµÿªÿ²ÿ°ÿ­ÿ·ÿ«ÿ±ÿ¾ÿ®ÿªÿ¤ÿÿ¢ÿ©ÿ¢ÿÿuÿpÿÿ¼ÿ©ÿ¥ÿ«ÿ³ÿ²ÿ°ÿ´ÿ¯ÿµÿ³ÿµÿ¸ÿ°ÿ­ÿ¯ÿºÿ¶ÿ³ÿ³ÿ·ÿ§ÿ´ÿÇÿÄÿªÿ¾ÿ¯ÿ¶ÿ©ÿµÿ°ÿÈÿ´ÿ´ÿµÿ²ÿ·ÿ³ÿ¹ÿÂÿÁÿ¸ÿ­ÿ©ÿ¤ÿÿ®ÿ³ÿ´ÿ¯ÿ¶ÿÿ³ÿ¡ÿÿ¹ÿ¶ÿ¶ÿµÿ«ÿµÿ¾ÿ°ÿ°ÿ·ÿ¾ÿ±ÿµÿ·ÿ±ÿµÿµÿ¬ÿ­ÿ³ÿµÿ´ÿªÿ­ÿ´ÿ¼ÿµÿ¼ÿ´ÿ¯ÿ·ÿ«ÿ¤ÿÊÿ¬ÿ¾ÿ±ÿºÿ·ÿ±ÿ¹ÿ¤ÿÿ«ÿ¶ÿºÿ«ÿ©ÿ«ÿ¦ÿ¤ÿ«ÿ°ÿ±ÿ¼ÿ¼ÿ²ÿ³ÿ¦ÿ±ÿ±ÿ¨ÿ®ÿ±ÿµÿ£ÿªÿ»ÿ±ÿ²ÿ¾ÿ´ÿ®ÿ´ÿ§ÿ¯ÿ¶ÿ´ÿªÿ§ÿ¬ÿ´ÿ»ÿ²ÿ«ÿ¦ÿªÿ¬ÿÿÿªÿ®ÿªÿ«ÿ¼ÿ¡ÿ¯ÿÿ«ÿ¿ÿ¦ÿÿ¨ÿ¡ÿ²ÿÃÿÇÿ¹ÿªÿ¸ÿ«ÿ²ÿ²ÿ¼ÿÀÿ¯ÿ«ÿ²ÿ¶ÿ¸ÿÀÿ¼ÿ®ÿ­ÿ­ÿ¥ÿ¨ÿ±ÿ´ÿ²ÿµÿ®ÿ©ÿ¯ÿ«ÿ¥ÿ­ÿ¯ÿ®ÿ¸ÿ«ÿ·ÿ©ÿ¯ÿ³ÿ¥ÿ¡ÿ©ÿ¤ÿ«ÿ£ÿ«ÿ²ÿ¥ÿªÿ£ÿ£ÿ¬ÿ±ÿ°ÿ¦ÿÿÿ¨ÿ±ÿ¸ÿ°ÿ²ÿ¹ÿ®ÿ·ÿÐÿµÿ¡ÿÿªÿ¶ÿÿ«ÿ«ÿ®ÿ»ÿÂÿµÿ°ÿªÿµÿ¬ÿ­ÿÿ´ÿºÿ¬ÿ³ÿºÿ´ÿ¨ÿ¦ÿ¢ÿ®ÿ®ÿ·ÿ¹ÿ­ÿ±ÿ¬ÿ ÿªÿ¶ÿ±ÿ¯ÿ´ÿ»ÿ¸ÿ¶ÿ°ÿ®ÿµÿ ÿªÿ°ÿªÿ´ÿ°ÿ¤ÿ¦ÿ°ÿ¸ÿ¤ÿ¹ÿ©ÿÿ¥ÿ©ÿ¹ÿ²ÿ¬ÿ¢ÿ·ÿ®ÿ¢ÿªÿ¶ÿªÿ¥ÿ¶ÿ¹ÿªÿ­ÿµÿ­ÿ§ÿ§ÿ±ÿ°ÿ¬ÿ³ÿ°ÿµÿ·ÿ£ÿ¡ÿ³ÿÿ»ÿ ÿ¨ÿ´ÿÊÿÃÿ¬ÿ¯ÿÿÿcÿÿ±ÿ©ÿ¥ÿ¸ÿ´ÿ´ÿ§ÿ¤ÿ¤ÿµÿ·ÿ¯ÿ¸ÿ¼ÿ»ÿ­ÿ«ÿ«ÿ«ÿ«ÿªÿ±ÿ¨ÿ­ÿ¯ÿ¶ÿ¯ÿ§ÿ³ÿ¹ÿ¬ÿ¬ÿ©ÿ®ÿ­ÿ¥ÿµÿ¬ÿ«ÿ´ÿ±ÿ¦ÿ°ÿ¬ÿ¸ÿ¬ÿ©ÿ«ÿ¢ÿ£ÿ°ÿ²ÿ±ÿ­ÿ²ÿ±ÿ«ÿ¤ÿ¥ÿ§ÿ¬ÿ¶ÿ¶ÿ¯ÿ²ÿ°ÿ©ÿ¬ÿ¯ÿ©ÿªÿ³ÿ±ÿ¬ÿ«ÿ®ÿ§ÿ¬ÿ°ÿ°ÿ¦ÿ«ÿ¬ÿ³ÿµÿ¥ÿ½ÿ·ÿ¹ÿ¸ÿ­ÿ¹ÿÀÿ¢ÿ³ÿ»ÿ¯ÿ¦ÿ³ÿ¿ÿµÿ»ÿÁÿµÿ¬ÿÁÿ¿ÿ­ÿ©ÿ©ÿ´ÿ´ÿªÿ©ÿ²ÿ¹ÿ¶ÿ®ÿ§ÿ¥ÿ¨ÿ¯ÿ±ÿ«ÿ§ÿ¯ÿ©ÿ¤ÿ©ÿ±ÿ¯ÿ¡ÿÿ­ÿÿ¬ÿ¡ÿ¶ÿ©ÿÿÁÿ¤ÿ»ÿ¥ÿ²ÿ³ÿ¹ÿ·ÿ´ÿÿ¥ÿ¤ÿ©ÿ¢ÿÁÿ¹ÿ¡ÿ¦ÿ±ÿ¦ÿ¢ÿ«ÿ¯ÿ¨ÿ¤ÿ£ÿ§ÿ§ÿÿÿ¯ÿ©ÿªÿ·ÿ¸ÿ³ÿ·ÿ§ÿµÿªÿºÿÁÿ¼ÿ®ÿ¯ÿ¸ÿ§ÿµÿ³ÿ¯ÿ®ÿÿÿ½ÿ­ÿ²ÿ¹ÿ¿ÿ®ÿºÿ©ÿ§ÿ±ÿ ÿ¹ÿ²ÿ°ÿªÿ°ÿ¡ÿºÿ±ÿºÿ¹ÿ¬ÿ²ÿ¶ÿ¬ÿµÿ³ÿ¬ÿ©ÿ£ÿ¬ÿ±ÿ©ÿªÿ¨ÿ¢ÿ°ÿ´ÿ·ÿ¿ÿ»ÿ£ÿ¯ÿ­ÿ¬ÿ©ÿ¯ÿ¥ÿ¾ÿ ÿ¢ÿ¥ÿÿ²ÿÃÿÿÿ§ÿÄÿ¨ÿ³ÿ»ÿ¼ÿ´ÿÁÿ®ÿ±ÿ²ÿ³ÿ«ÿ°ÿ²ÿ°ÿ¯ÿ³ÿ¬ÿ²ÿ­ÿ©ÿ¨ÿ­ÿ§ÿ¦ÿ¢ÿ¡ÿ´ÿ³ÿ©ÿ¡ÿÿ¦ÿ°ÿµÿºÿ±ÿ¨ÿ¥ÿ¬ÿ¿ÿ½ÿ¼ÿ·ÿ¥ÿÿ¶ÿ¬ÿÿ¡ÿ±ÿÿ¹ÿÂÿÂÿ¬ÿÿ¨ÿ¥ÿ©ÿ©ÿ­ÿ«ÿ­ÿ½ÿ²ÿ§ÿ¹ÿ±ÿ¥ÿÿ£ÿ£ÿ­ÿ²ÿ±ÿ­ÿ§ÿ¥ÿ¤ÿ¤ÿ®ÿ¶ÿÂÿÌÿ³ÿºÿ¸ÿºÿ¸ÿºÿ´ÿ®ÿ¶ÿ²ÿ°ÿ±ÿ¥ÿ²ÿªÿ¤ÿ°ÿ±ÿ¯ÿ¨ÿ¯ÿ«ÿÇÿ¢ÿ´ÿÿ¾ÿ«ÿ­ÿ±ÿ§ÿ°ÿ´þþþÿºÿ®ÿ¤ÿ°ÿ·ÿ²ÿ¦ÿ¨ÿ®ÿ³ÿ°ÿ°ÿ¬ÿ£ÿ­ÿºÿ½ÿ´ÿ¢ÿ ÿ¨ÿ°ÿ³ÿ«ÿ¯ÿ©ÿ±ÿ¤ÿ²ÿ³ÿÅÿÉÿ²ÿ¼ÿ¨ÿ¦ÿÂÿªÿËÿÿ»ÿ¯ÿ§ÿ¿ÿ±ÿ±ÿ±ÿ°ÿ¸ÿ»ÿÀÿºÿ»ÿºÿ²ÿ²ÿ±ÿ·ÿ¸ÿ³ÿ«ÿµÿ¿ÿ°ÿ«ÿ°ÿ°ÿ®ÿ¯ÿ¶ÿ·ÿ®ÿ¬ÿ¯ÿ´ÿ°ÿ¯ÿ½ÿ²ÿ¹ÿ³ÿ¯ÿ¬ÿ±ÿ³ÿ¶ÿÇÿÇÿÿ¬ÿÄÿ§ÿ«ÿ·ÿ¹ÿºÿ©ÿªÿ¢ÿ®ÿ»ÿ­ÿ°ÿ®ÿ®ÿªÿ³ÿ»ÿ­ÿ¦ÿ¯ÿµÿ¶ÿ¸ÿÂÿÀÿ±ÿ°ÿ·ÿÀÿ°ÿºÿ®ÿ¢ÿ­ÿ¿ÿµÿ°ÿ©ÿ¶ÿ¼ÿ±ÿ¨ÿ»ÿ¯ÿÿµÿ©ÿ¹ÿ¸ÿ°ÿ³ÿ³ÿ¶ÿ¯ÿ¹ÿ®ÿ²ÿ¶ÿªÿ®ÿ²ÿÂÿ¸ÿ¥ÿ­ÿ¥ÿ©ÿ¼ÿ¸ÿ¶ÿ®ÿ§ÿ°ÿªÿÿ«ÿ³ÿ±ÿ¥ÿ»ÿ­ÿ´ÿ²ÿ¢ÿ³ÿ§ÿ²ÿÈÿ®ÿ¤ÿ·ÿµÿ¹ÿ·ÿ«ÿ±ÿ­ÿ¬ÿªÿ·ÿ·ÿ«ÿ¬ÿ¬ÿ±ÿ¸ÿ²ÿ¶ÿºÿ´ÿ¯ÿ±ÿ¶ÿµÿ±ÿ´ÿ¬ÿ©ÿ¼ÿ²ÿ¦ÿ­ÿ¼ÿ³ÿÁÿµÿ±ÿµÿ¯ÿ±ÿ¦ÿªÿ¬ÿ©ÿ®ÿ¹ÿ´ÿ³ÿ­ÿºÿ³ÿ²ÿ­ÿ±ÿ®ÿ®ÿ¹ÿ»ÿ«ÿ¥ÿ­ÿ¹ÿ¹ÿµÿ·ÿ±ÿµÿªÿªÿ°ÿ°ÿ¯ÿºÿÂÿ®ÿ§ÿ¾ÿ·ÿ¹ÿ±ÿ¼ÿ±ÿ¨ÿ¾ÿµÿ¿ÿ¿ÿ¿ÿÁÿ«ÿ·ÿ­ÿ®ÿ·ÿºÿ·ÿ·ÿ·ÿ¸ÿ°ÿ¨ÿ°ÿ°ÿÿ£ÿ»ÿ¼ÿÃÿºÿ°ÿµÿºÿÎÿ¿ÿ¶ÿ­ÿ·ÿ²ÿ¹ÿ¥ÿ²ÿ©ÿÊÿ¾ÿÅÿ£ÿÿ¯ÿ²ÿ´ÿ·ÿ°ÿ£ÿªÿ±ÿ±ÿ²ÿ¬ÿ¤ÿ±ÿ·ÿ©ÿ³ÿ±ÿ¦ÿ§ÿ²ÿ³ÿ´ÿªÿªÿ­ÿÿ§ÿ©ÿºÿ³ÿ¤ÿ«ÿ½ÿ³ÿ ÿ´ÿ¬ÿÿ«ÿ±ÿ·ÿ®ÿ¯ÿ²ÿ®ÿ­ÿ¯ÿºÿÁÿ»ÿ»ÿÆÿ«ÿ°ÿ¤ÿÁÿ°ÿ·ÿ»ÿÄÿÿ«ÿ³ÿ¯ÿ´ÿÿ¥ÿ±ÿÃÿÃÿ·ÿ¯ÿÀÿ½ÿµÿ·ÿ¨ÿ¡ÿ¬ÿ¶ÿµÿ³ÿ¸ÿ¯ÿ¾ÿ·ÿµÿ¯ÿ©ÿ¼ÿÂÿ®ÿ¶ÿÿ©ÿ¼ÿ±ÿ²ÿ²ÿ¿ÿ·ÿ®ÿ¨ÿ´ÿÀÿ¿ÿ´ÿºÿÊÿºÿªÿ®ÿ¬ÿ¸ÿÃÿ½ÿ¬ÿ©ÿµÿ¤ÿ¯ÿ»ÿ·ÿ¾ÿ¿ÿ¶ÿ©ÿ²ÿ°ÿµÿ²ÿ®ÿ­ÿ¨ÿ´ÿ«ÿªÿ²ÿ°ÿ¬ÿ«ÿ¯ÿ¸ÿ¸ÿªÿ©ÿ²ÿ¨ÿ­ÿ¬ÿ¹ÿ­ÿ°ÿµÿÍÿ¼ÿ²ÿ§ÿ¡ÿ¦ÿ½ÿ²ÿ±ÿ©ÿ§ÿ¤ÿ¯ÿ¿ÿÇÿÂÿ¸ÿ³ÿ°ÿ¸ÿ¯ÿ²ÿ½ÿ®ÿ¶ÿ¸ÿ±ÿÿ±ÿ½ÿ¸ÿ«ÿ¶ÿ¦ÿ±ÿ­ÿªÿµÿ³ÿ­ÿ¯ÿ®ÿªÿ­ÿ³ÿ´ÿµÿ°ÿºÿ¹ÿ¿ÿºÿÅÿ¸ÿ´ÿ¶ÿ³ÿ¶ÿ©ÿ±ÿ°ÿµÿ¹ÿ»ÿ­ÿ§ÿ·ÿºÿ²ÿµÿ±ÿ¨ÿ¦ÿ¤ÿ­ÿ±ÿ¡ÿ¬ÿªÿÿÿ§ÿ£ÿªÿ«ÿ¢ÿÿÿ¡ÿ¨ÿ¥ÿÿÿ¥ÿ¥ÿ¥ÿ«ÿÿÿÿÿÿ¦ÿÿÿÿÿ ÿ±ÿ¤ÿ ÿÿÿ¦ÿ£ÿÿÿ¡ÿ£ÿ¢ÿ©ÿ¬ÿ°ÿ¯ÿ¡ÿÿÿ¿ÿ¡ÿ§ÿ£ÿÿ¥ÿ·ÿ®ÿ«ÿ¥ÿªÿ£ÿÿ ÿÿÿ¯ÿ²ÿ¨ÿ«ÿ¨ÿÿÿ¡ÿ£ÿ¦ÿÿÿÿ ÿ¤ÿ¨ÿ£ÿ¤ÿ§ÿ¥ÿ§ÿ«ÿÿÿ¥ÿÿÿÿÿ¼ÿÿ©ÿ¡ÿ«ÿ¯ÿÿÿ«ÿ±ÿ¹ÿ´ÿ©ÿ¨ÿ¦ÿ¨ÿ´ÿ´ÿ±ÿÿÿÿ¶ÿÿ¼ÿ¡ÿ±ÿ·ÿÿ®ÿ±ÿ¬ÿ°ÿ³ÿªÿ©ÿ¶ÿ³ÿ¦ÿ³ÿ³ÿ§ÿ«ÿ¤ÿ©ÿ¥ÿ¨ÿ½ÿºÿ¹ÿ¿ÿ·ÿ¾ÿ¹ÿ¯ÿ´ÿ¼ÿ·ÿÿ¡ÿ«ÿ³ÿ©ÿ«ÿ»ÿ©ÿ£ÿ§ÿ®ÿ¶ÿ³ÿ³ÿ·ÿ¸ÿµÿ°ÿ¬ÿªÿ­ÿ®ÿ¥ÿ­ÿ»ÿ¿ÿ¯ÿ¨ÿ²ÿ¼ÿ®ÿ¯ÿ½ÿ¼ÿ½ÿ¼ÿ³ÿ³ÿ¸ÿ­ÿªÿ¶ÿ»ÿ·ÿÃÿ¦ÿ«ÿªÿ®ÿ°ÿ§ÿ®ÿ£ÿ¨ÿ¾ÿ±ÿ¯ÿÄÿÃÿÃÿ©ÿÿÿ®ÿ¡ÿ¥ÿ§ÿ ÿ¬ÿ©ÿ¦ÿ®ÿ¯ÿ¯ÿ¯ÿ©ÿ³ÿ°ÿ±ÿ¼ÿ ÿ°ÿ¸ÿ¶ÿ»ÿ·ÿ®ÿ±ÿªÿ¢ÿ´ÿ¿ÿ°ÿ¥ÿ¶ÿµÿ§ÿ­ÿ¤ÿ²ÿªÿ®ÿ±ÿÿÿ¤ÿ¥ÿ©ÿ¯ÿ»ÿ¸ÿ²ÿ°ÿ¬ÿÿ²ÿªÿ°ÿ¥ÿÿµÿµÿ¹ÿ¿ÿ­ÿ®ÿ±ÿ¼ÿ®ÿ¦ÿÆÿÂÿ¨ÿ·ÿ©ÿ®ÿµÿ°ÿ«ÿ®ÿ±ÿ³ÿ³ÿ®ÿ ÿ§ÿ°ÿªÿ¦ÿ¸ÿ¸ÿ·ÿªÿ±ÿ¹ÿ±ÿ´ÿÀÿºÿ¶ÿ¥ÿ°ÿ¹ÿ¥ÿ¸ÿ²ÿ·ÿªÿÿÿ¥ÿ§ÿ­ÿµÿ¬ÿ¾ÿ¥ÿÿ¯ÿ¿ÿ®ÿÿ´ÿ¼ÿÈÿÏÿÁÿ±ÿ­ÿªÿºÿ²ÿ«ÿ«ÿ·ÿ£ÿ¯ÿ±ÿ°ÿ¹ÿ°ÿÿ ÿ±ÿ³ÿ²ÿ¬ÿ»ÿ¸ÿ´ÿªÿ¶ÿ®ÿ²ÿ·ÿ·ÿ·ÿ±ÿ²ÿ°ÿ¦ÿ«ÿ³ÿµÿºÿ²ÿºÿ»ÿ·ÿ¯ÿ©ÿ­ÿ°ÿ¬ÿªÿ±ÿ¡ÿ¾ÿ´ÿÁÿ£ÿ ÿ´ÿ²ÿªÿµÿºÿ¯ÿ·ÿ¸ÿ±ÿ°ÿ±ÿ³ÿ¹ÿ«ÿ¬ÿ±ÿ©ÿ®ÿ¹ÿ¸ÿ¢ÿ£ÿÿÿ°ÿ¦ÿ®ÿ±ÿ²ÿ´ÿ¬ÿ²ÿ±ÿ±ÿ³ÿ®ÿ¼ÿ¸ÿ»ÿ²ÿ­ÿ«ÿ©ÿ¬ÿµÿ¶ÿ¯ÿ½ÿ¢ÿ±ÿ·ÿ±ÿ ÿÿÿÿ¦ÿ°ÿ§ÿ¬ÿ¦ÿ±ÿ¾ÿ¸ÿ«ÿ´ÿ·ÿ©ÿ¢ÿªÿ¯ÿ¿ÿ®ÿ¸ÿºÿµÿ³ÿ³ÿµÿ´ÿ¸ÿ½ÿ·ÿ°ÿÂÿÀÿ»ÿ°ÿ°ÿªÿ©ÿ¦ÿ¨ÿ´ÿ¾ÿ»ÿ®ÿ±ÿÄÿ½ÿ¹ÿ·ÿ¶ÿªÿ©ÿ²ÿ±ÿªÿ«ÿ¹ÿ«ÿ­ÿ«ÿ°ÿ³ÿ½ÿ³ÿ¤ÿªÿ©ÿ¹ÿ·ÿ¡ÿ¨ÿ«ÿ­ÿ¥ÿ¨ÿ­ÿ¦ÿ¢ÿ³ÿ·ÿ¨ÿÇÿ²ÿ¹ÿ¿ÿ¼ÿ¹ÿ¶ÿ³ÿ°ÿ³ÿ½ÿÊÿ¿ÿÄÿ³ÿ°ÿµÿ³ÿ¯ÿ­ÿ¦ÿÿºÿÄÿ½ÿ²ÿ´ÿ®ÿ¨ÿ­ÿ³ÿ¸ÿºÿ¾ÿ»ÿ»ÿ´ÿ³ÿ²ÿ¯ÿ±ÿºÿ¸ÿ¿ÿÁÿ¼ÿ»ÿ¹ÿ®ÿ®ÿ´ÿ¸ÿ¶ÿ¶ÿ´ÿÀÿ³ÿ«ÿµÿ´ÿªÿªÿ²ÿ±ÿ®ÿ¨ÿÄÿµÿªÿ»ÿ»ÿ°ÿ¶ÿÂÿ½ÿ®ÿ¥ÿ¨ÿ¸ÿ¶ÿ®ÿ¨ÿ£ÿ£ÿ²ÿÀÿÂÿ¿ÿ¼ÿ±ÿ¯ÿ¸ÿÂÿÃÿºÿ²ÿ°ÿ¬ÿ³ÿ§ÿ®ÿµÿºÿ¼ÿµÿ³ÿªÿ«ÿ¨ÿÇÿËÿÉÿÍÿÅÿ³ÿ¯ÿ¦ÿ²ÿ§ÿ°ÿ¸ÿ³ÿ®ÿ­ÿ¬ÿ¯ÿ°ÿ¼ÿ²ÿ³ÿ¯ÿµÿ²ÿ¢ÿ§ÿ·ÿ©ÿ²ÿ¿ÿ¾ÿµÿ­ÿ°ÿ´ÿ±ÿ¼ÿ±ÿ°ÿ°ÿ±ÿ¡ÿÿÿ­ÿ¯ÿ²ÿÿÿÿÿÿÿÿÿÿ£ÿ¬ÿ¯ÿ¬ÿ¤ÿ¢ÿÿÿÿwÿsÿzÿfÿiÿmÿvÿÿÿ\ÿÿ]ÿÿÿÿ®ÿ¬ÿ®ÿ±ÿ®ÿ¸ÿ§ÿ¤ÿ¥ÿÿÿÿ¤ÿ²ÿ´ÿªÿ©ÿ°ÿµÿ¯ÿ¢ÿ¤ÿ¬ÿªÿ¡ÿ£ÿ¬ÿ®ÿ¬ÿ¬ÿ¦ÿ¢ÿ³ÿ³ÿ¸ÿ¤ÿ ÿ¥ÿ¥ÿ¤ÿ¥ÿ§ÿ¬ÿÅÿªÿ¥ÿ¦ÿ¨ÿ§ÿ ÿ²ÿ¨ÿ±ÿ¼ÿ³ÿ¬ÿ§ÿ¨ÿ®ÿ®ÿ¯ÿ¯ÿ¶ÿ·ÿ¶ÿ®ÿ¥ÿÿÿ¡ÿ¾ÿ¹ÿ«ÿ ÿ¤ÿ§ÿ§ÿ¬ÿ´ÿ¹ÿ¼ÿ¦ÿ·ÿ¬ÿ¤ÿÿ¨ÿ¸ÿ³ÿ¤ÿ¼ÿ°ÿÿ¸ÿªÿ¥ÿ¦ÿ¦ÿ¯ÿµÿ®ÿÿ°ÿ°ÿ°ÿ¶ÿ³ÿ°ÿ­ÿ§ÿªÿ©ÿ¶ÿ¾ÿ©ÿ¨ÿ¡ÿ ÿ¢ÿ§ÿ¾ÿ±ÿ£ÿ¬ÿ²ÿ©ÿ¯ÿ³ÿ²ÿ·ÿ»ÿ¯ÿ²ÿ¯ÿ¯ÿµÿ³ÿ°ÿ§ÿ ÿ¥ÿ¶ÿºÿÁÿ¿ÿ§ÿ°ÿ¸ÿ½ÿ´ÿ¨ÿ©ÿªÿ¨ÿ²ÿÿ®ÿ«ÿ¨ÿ©ÿ±ÿ­ÿ§ÿ­ÿ£ÿÿ©ÿ«ÿ¥ÿ±ÿ©ÿ¯ÿ·ÿ²ÿ³ÿ²ÿ¤ÿ¢ÿ©ÿ§ÿ±ÿ®ÿ³ÿ²ÿ°ÿ³ÿ¦ÿ³ÿÂÿ¿ÿ°ÿ¤ÿÿÿ¤ÿ¥ÿ¢ÿ¥ÿ¥ÿ£ÿ«ÿÅÿ©ÿ®ÿ±ÿ´ÿ±ÿ©ÿ¨ÿµÿ¿ÿ¸ÿÆÿ³ÿ ÿ©ÿ¯ÿ«ÿ ÿÿ£ÿ«ÿ½ÿ­ÿ¯ÿ«ÿ¯ÿ¥ÿ¦ÿ¨ÿ©ÿ²ÿ¶ÿ­ÿ¾ÿ§ÿ¦ÿºÿÇÿºÿÂÿ»ÿ·ÿ½ÿ½ÿµÿ­ÿ£ÿ¥ÿÂÿ§ÿÂÿ¬ÿ¶ÿÃÿ¿ÿ¼ÿ¹ÿ«ÿ®ÿÅÿÿ±ÿºÿ¶ÿ¸ÿ»ÿÀÿ»ÿ¶ÿºÿ´ÿ­ÿ¯ÿªÿ¡ÿ¯ÿ±ÿ¨ÿ³ÿ¶ÿ´ÿ°ÿ«ÿ¶ÿ¾ÿ¯ÿ¼ÿ»ÿ¸ÿÀÿ¹ÿ²ÿ¯ÿ­ÿ®ÿ¶ÿºÿ¸ÿÀÿ³ÿªÿ´ÿµÿ³ÿ«ÿ°ÿ¶ÿ·ÿ³ÿ®ÿ­ÿ¢ÿ¼ÿºÿºÿªÿ±ÿ¶ÿ°ÿ¯ÿ´ÿ°ÿ²ÿ¿ÿ°ÿµÿ¯ÿ²ÿ·ÿ¦ÿ±ÿªÿ­ÿ®ÿ«ÿ®ÿ±ÿ¯ÿ±ÿªÿºÿ®ÿ¶ÿ¸ÿ·ÿ½ÿ¹ÿ¸ÿÆÿÇÿµÿ°ÿ©ÿ¦ÿ´ÿ±ÿ§ÿ´ÿµÿ²ÿ¶ÿ´ÿ²ÿ¨ÿ©ÿ²ÿ¦ÿ¨ÿ¤ÿ«ÿÀÿ¼ÿ¯ÿ²ÿ´ÿ¬ÿªÿ´ÿ°ÿ§ÿªÿ¬ÿ½ÿªÿ¶ÿºÿ¥ÿ³ÿ­ÿ¦ÿ¨ÿ¤ÿÿ¥ÿ¯ÿ©ÿ©ÿºÿ¸ÿ¸ÿ¿ÿ¦ÿ¦ÿ²ÿ·ÿ«ÿ³ÿ«ÿ ÿ¦ÿ´ÿ»ÿ²ÿªÿ²ÿ¼ÿ¨ÿÿÂÿ«ÿ®ÿ­ÿ­ÿ«ÿ´ÿ³ÿ©ÿ¥ÿ¤ÿ¸ÿ±ÿ®ÿ»ÿ«ÿ½ÿ¯ÿ´ÿ¤ÿ£ÿªÿ¯ÿµÿ²ÿ³ÿ¸ÿ¦ÿ¶ÿ´ÿ¶ÿ§ÿ©ÿ²ÿ°ÿ§ÿ­ÿ¶ÿ±ÿ®ÿ©ÿªÿ·ÿ²ÿ³ÿÁÿ¿ÿÍÿÆÿ¼ÿªÿÄÿ¶ÿ³ÿºÿ¼ÿ¹ÿ³ÿ­ÿ®ÿ¹ÿ¿ÿ·ÿºÿ¼ÿ¯ÿ±ÿ´ÿ±ÿ®ÿºÿ¾ÿºÿºÿ¾ÿ¹ÿµÿ¼ÿ¸ÿ¯ÿ®ÿ°ÿ­ÿ»ÿ°ÿ¶ÿ¦ÿ©ÿ·ÿ¦ÿ£ÿ±ÿ­ÿ§ÿ¨ÿ ÿ¤ÿ®ÿ¬ÿªÿ²ÿÃÿµÿ³ÿ´ÿ°ÿ¾ÿ®ÿ®ÿ·ÿÁÿ¹ÿ©ÿ¯ÿ·ÿ³ÿ»ÿ©ÿÿÀÿÿ¯ÿ¢ÿµÿ¸ÿ¼ÿ³ÿ­ÿ²ÿ¶ÿ³ÿ¬ÿ¬ÿ³ÿ­ÿ³ÿ«ÿ«ÿ¶ÿ®ÿ´ÿ¶ÿ¥ÿ°ÿ®ÿ´ÿ«ÿÿ¬ÿµÿ¦ÿ£ÿ®ÿÀÿ¹ÿ±ÿ ÿ¥ÿªÿ¯ÿ¡ÿÿÿÿ¨ÿÿ§ÿ©ÿ±ÿ·ÿ­ÿ£ÿ¡ÿ§ÿ°ÿ¥ÿ¬ÿ©ÿÿ±ÿ°ÿ£ÿ¦ÿ©ÿ¯ÿÿÿÿÿÿ£ÿ©ÿ´ÿ¸ÿ£ÿÿÿÿ¥ÿÿ¢ÿ¬ÿÿ¦ÿ¯ÿ¥ÿ ÿ¢ÿªÿ®ÿ¤ÿÿ¦ÿ¨ÿ¦ÿ£ÿÿ¨ÿ£ÿ¤ÿÿ¢ÿ³ÿ®ÿ²ÿÿ¢ÿ´ÿ¡ÿ²ÿ§ÿ§ÿ¨ÿ¦ÿÿÿÿÿÿÿªÿ¥ÿÿ£ÿÿÿ«ÿ©ÿÿÿÿ¢ÿÿÿÿ£ÿ ÿ ÿ¤ÿ¦ÿ¤ÿ£ÿ©ÿ¿ÿÄÿ©ÿÿ®ÿ°ÿ¿ÿ»ÿ¯ÿºÿ£ÿÆÿ¿ÿ®ÿÿÿ§ÿ§ÿ¬ÿ¯ÿµÿ¼ÿ¶ÿ°ÿµÿ¯ÿ¨ÿ£ÿ¼ÿ«ÿ¬ÿªÿ­ÿ©ÿ·ÿ«ÿºÿ´ÿ±ÿ¦ÿ²ÿ«ÿ¼ÿ·ÿ¢ÿ¬ÿ½ÿÃÿ½ÿ½ÿºÿ¥ÿ¬ÿ³ÿ°ÿ¡ÿ²ÿ²ÿ¿ÿ¨ÿ¹ÿ ÿ½ÿ«ÿ­ÿ¬ÿ«ÿµÿºÿ°ÿ«ÿ®ÿ¯ÿ²ÿ»ÿÅÿÉÿ¹ÿ«ÿ·ÿ©ÿ¦ÿ«ÿ©ÿ¹ÿÀÿ³ÿ§ÿ¸ÿ±ÿ¨ÿ³ÿ°ÿ³ÿ«ÿ¯ÿ©ÿªÿÄÿÂÿ±ÿ¯ÿÿÿ§ÿµÿ¨ÿ¿ÿ´ÿ³ÿ¬ÿ·ÿ³ÿÿ§ÿªÿ¿ÿ²ÿ¶ÿ¯ÿ®ÿ³ÿ¶ÿ¶ÿ«ÿ­ÿ²ÿ­ÿ®ÿ¬ÿ­ÿµÿ°ÿ«ÿ²ÿ³ÿ²ÿµÿ­ÿ¶ÿ½ÿµÿ¸ÿ¨ÿ¶ÿ¯ÿ¼ÿ¯ÿ¸ÿ¾ÿ¶ÿ³ÿµÿ±ÿªÿ¨ÿ¬ÿ³ÿ°ÿ²ÿ¶ÿ©ÿ¦ÿ¯ÿ´ÿªÿ¯ÿ§ÿ ÿ°ÿ«ÿ©ÿ¹ÿÇÿ²ÿ¯ÿ®ÿÂÿºÿ³ÿ©ÿ¬ÿ¸ÿ¯ÿ²ÿºÿ®ÿ¶ÿ»ÿ²ÿ¶ÿ»ÿ¾ÿÀÿºÿ²ÿ´ÿ¹ÿ¡ÿ·ÿÄÿ£ÿÅÿ®ÿ£ÿ¬ÿ ÿ²ÿ½ÿ¬ÿ»ÿ½ÿ±ÿ±ÿÿ£ÿªÿ©ÿ¬ÿ©ÿ¯ÿ¶ÿ±ÿ¬ÿ«ÿ¯ÿ²ÿ°ÿ­ÿµÿ®ÿ´ÿ´ÿ°ÿ¤ÿ²ÿµÿ³ÿ¬ÿ»ÿ¶ÿ´ÿ¶ÿ¶ÿ®ÿ¶ÿ³ÿ¦ÿ»ÿ·ÿ¯ÿ´ÿºÿ±ÿ°ÿ·ÿ´ÿ¯ÿ¬ÿ©ÿ°ÿ°ÿ­ÿÿÿ¾ÿµÿ¨ÿÆÿ·ÿ¾ÿ®ÿ¶ÿ¾ÿ±ÿ­ÿ¬ÿ¬ÿ®ÿ³ÿ±ÿµÿ´ÿ´ÿ®ÿºÿ±ÿ¯ÿ¶ÿ¶ÿ¼ÿ·ÿªÿ°ÿ·ÿ´ÿ®ÿÿÿ´ÿ¹ÿ°ÿ¯ÿªÿÿ§ÿ®ÿ¤ÿ¶ÿ²ÿ ÿ¯ÿ©ÿ¯ÿÿ°ÿÿ ÿ¦ÿ¶ÿ¦ÿ´ÿ­ÿ´ÿ¶ÿ¦ÿªÿÿ¦ÿ´ÿ»ÿ¿ÿ®ÿ¤ÿ°ÿ¿ÿ°ÿÿµÿ°ÿ°ÿ³ÿÿ ÿ«ÿ¼ÿ«ÿ±ÿÿ´ÿÿ±ÿ¡ÿ±ÿ¶ÿÉÿ²ÿ¦ÿ¯ÿ«ÿ¯ÿ§ÿ«ÿ³ÿ³ÿ­ÿ±ÿµÿ¤ÿ¤ÿ¨ÿ­ÿ¯ÿ¶ÿ±ÿªÿ´ÿ°ÿ¨ÿ©ÿ¬ÿ¨ÿ£ÿ«ÿ¹ÿ±ÿ·ÿ³ÿªÿ¶ÿ¦ÿ ÿµÿ´ÿ¤ÿ´ÿ°ÿ¥ÿÿÀÿ´ÿ¤ÿ®ÿÿ¦ÿ¢ÿ©ÿ©ÿ­ÿ£ÿÿ²ÿ°ÿ ÿ«ÿ°ÿ¤ÿ¨ÿ¯ÿÿÿÿÿ«ÿ¬ÿÿ ÿªÿ¤ÿ¯ÿªÿ¡ÿµÿ°ÿµÿÁÿ»ÿ¶ÿ¶ÿ¯ÿ¦ÿ­ÿ¨ÿ¡ÿ¤ÿÿ`ÿÿ¡ÿ¦ÿ¡ÿ«ÿ±ÿ¬ÿ±ÿ·ÿ³ÿ¸ÿ·ÿ²ÿ¸ÿÁÿÀÿ·ÿ«ÿ©ÿ°ÿ°ÿ·ÿ¼ÿ§ÿ¦ÿ¯ÿ²ÿºÿ³ÿ°ÿÂÿ´ÿ¨ÿ¢ÿ®ÿ®ÿ¸ÿ¨ÿ«ÿ­ÿ·ÿµÿ¬ÿ°ÿ«ÿ´ÿ¨ÿ®ÿÿ´ÿ°ÿ²ÿ®ÿ±ÿ°ÿ«ÿ­ÿ°ÿ¤ÿ¨ÿ§ÿ­ÿ¸ÿ¹ÿ²ÿ³ÿ®ÿ£ÿ¤ÿ®ÿ¬ÿ¥ÿ©ÿ¦ÿ²ÿ¹ÿ²ÿ©ÿ©ÿ°ÿ°ÿ¡ÿ¬ÿªÿ®ÿ±ÿ°ÿ¸ÿ¡ÿ¾ÿ¹ÿÀÿ¦ÿ¯ÿ¯ÿ±ÿ§ÿ ÿ½ÿ°ÿµÿ²ÿ¶ÿ¬ÿ«ÿ±ÿ­ÿ¦ÿ¤ÿ°ÿºÿ½ÿÀÿ°ÿ§ÿ´ÿµÿÿÿ±ÿªÿÿ¥ÿ¬ÿ¸ÿ°ÿ¨ÿªÿ°ÿ¾ÿ¿ÿÉÿ¨ÿÿ¿ÿ°ÿÿÿ²ÿ¨ÿ¯ÿ¯ÿ§ÿ³ÿ¾ÿ¤ÿ§ÿÿÿÌÿ©ÿÿ¢ÿÿÿ²ÿ´ÿ¢ÿ±ÿÂÿ³ÿ¯ÿÿ¤ÿ®ÿ¬ÿ¬ÿ±ÿ¹ÿ¹ÿ¯ÿ¯ÿ±ÿ£ÿ¥ÿ±ÿ­ÿ±ÿ°ÿ²ÿ¼ÿÃÿ«ÿªÿ¤ÿ¹ÿªÿ§ÿ¬ÿªÿ®ÿ©ÿ¶ÿ¶ÿ¸ÿµÿ¦ÿÿ»ÿ³ÿ±ÿ¨ÿ¯ÿ»ÿ©ÿ²ÿ¶ÿ¶ÿ¼ÿ³ÿ³ÿ¿ÿ²ÿ°ÿ³ÿ§ÿ«ÿ¯ÿ±ÿµÿ·ÿ³ÿ±ÿ°ÿ¯ÿ¢ÿÿ°ÿ¬ÿÿ¦ÿ²ÿÂÿÁÿ®ÿ»ÿ½ÿ±ÿ´ÿ¨ÿ·ÿ¡ÿ®ÿ³ÿµÿ­ÿyÿ¼ÿ·ÿ¬ÿ®ÿ£ÿ®ÿ­ÿ°ÿ¤ÿµÿ´ÿ¶ÿªÿ¦ÿ°ÿ³ÿ½ÿ°ÿ°ÿµÿ­ÿ°ÿµÿ¹ÿ²ÿ±ÿ¯ÿ¦ÿ¤ÿ¥ÿµÿ¾ÿ¾ÿÄÿ³ÿ¨ÿ¶ÿ»ÿ°ÿ ÿªÿ¼ÿ°ÿ«ÿªÿºÿ¬ÿ¼ÿ®ÿ²ÿ¸ÿ³ÿ¯ÿµÿ¦ÿ²ÿÿ°ÿ«ÿ²ÿ¬ÿÿ¦ÿÿ£ÿ²ÿªÿ­ÿ¬ÿ£ÿ°ÿ°ÿ®ÿ°ÿ¯ÿ¤ÿ±ÿ±ÿ¥ÿ©ÿ«ÿ·ÿÀÿ·ÿ°ÿ©ÿ®ÿ¾ÿÁÿ²ÿ¥ÿºÿ²ÿªÿ±ÿ´ÿ¶ÿ³ÿ³ÿ¯ÿ¥ÿºÿ¦ÿ¹ÿªÿ¢ÿ»ÿÿ«ÿ³ÿ·ÿ¤ÿÿ£ÿ§ÿ¤ÿÂÿ©ÿ¦ÿÀÿ³ÿ²ÿfÿÿ®ÿ±ÿ£ÿÿ©ÿ´ÿ°ÿ«ÿ¨ÿ·ÿ¸ÿ«ÿ¬ÿ­ÿ®ÿ³ÿ¯ÿ«ÿµÿ²ÿ®ÿ¸ÿ­ÿ·ÿºÿºÿ»ÿ±ÿµÿ¯ÿ«ÿ²ÿ´ÿ­ÿµÿ³ÿ­ÿµÿ²ÿÓÿ«ÿ½ÿ¡ÿ¢ÿ·ÿ»ÿ·ÿ°ÿ¶ÿ¹ÿ¿ÿ¹ÿ¦ÿªÿ±ÿ±ÿµÿ±ÿ¶ÿ¬ÿ¥ÿ¬ÿ¸ÿ¸ÿ­ÿ®ÿ¯ÿ°ÿ¯ÿ³ÿ»ÿ·ÿ¹ÿ²ÿ¬ÿ¥ÿ¬ÿ¤ÿ°ÿ²ÿ¯ÿ°ÿ¨ÿ¦ÿ±ÿµÿ«ÿÃÿÃÿ¡ÿ®ÿ»ÿ¶ÿ·ÿ«ÿ²ÿ´ÿ®ÿ«ÿ§ÿ©ÿµÿ±ÿÿ©ÿªÿ¬ÿ¼ÿÀÿ¶ÿ­ÿ©ÿ¯ÿÁÿÂÿ·ÿ¼ÿ¸ÿ®ÿµÿ¾ÿÇÿÇÿ¸ÿ©ÿ«ÿ¼ÿºÿ¶ÿ²ÿ¶ÿ¬ÿ©ÿ²ÿ¿ÿÂÿÀÿÿ´ÿÅÿÀÿ«ÿ»ÿ¯ÿ®ÿ»ÿÍÿ¶ÿ°ÿ¬ÿÿÿ¦ÿ¯ÿ±ÿ½ÿ»ÿ°ÿ«ÿ±ÿ·ÿ®ÿ¨ÿ¨ÿ·ÿ³ÿ¨ÿ¨ÿµÿºÿ·ÿÆÿ®ÿ©ÿ±ÿ©ÿ¹ÿ©ÿ¯ÿ¸ÿ¦ÿºÿ±ÿ³ÿ²ÿ¹ÿ¯ÿ¸ÿ²ÿ©ÿ¬ÿ¸ÿ¼ÿ®ÿ°ÿ´ÿ»ÿ¿ÿ·ÿ¨ÿ®ÿ¶ÿ²ÿ³ÿ³ÿ´ÿ±ÿ°ÿºÿ®ÿ¸ÿ·ÿ²ÿ³ÿ½ÿ´ÿ¬ÿ¢ÿ¤ÿ´ÿ¼ÿºÿºÿ«ÿ¤ÿ´ÿ£ÿÿ¬ÿ¦ÿ¶ÿ¬ÿÍÿ¯ÿªÿ½ÿ³ÿ³ÿ¼ÿ¾ÿÅÿÂÿ¼ÿ°ÿÿªÿ°ÿ¨ÿ¶ÿ»ÿÄÿ°ÿ ÿ±ÿ·ÿ´ÿ¥ÿ¯ÿµÿ­ÿ±ÿ¸ÿ§ÿ·ÿ­ÿ³ÿ¯ÿµÿ¿ÿµÿµÿ­ÿ¶ÿ«ÿ­ÿºÿ·ÿ¹ÿµÿ®ÿ¶ÿ³ÿªÿ­ÿ¤ÿÿ±ÿ»ÿ¬ÿ¨ÿ¿ÿ¶ÿ°ÿ®ÿ¿ÿ¶ÿ¶ÿÿºÿ¯ÿ­ÿ£ÿ¯ÿ«ÿÿ´ÿÅÿ ÿ¹ÿ·ÿÂÿ±ÿºÿ¸ÿ³ÿ®ÿ¨ÿ±ÿ½ÿºÿ²ÿ¸ÿ³ÿ¤ÿªÿ¦ÿ°ÿ°ÿ±ÿ¶ÿ©ÿ­ÿ¬ÿ¯ÿ¨ÿ§ÿ®ÿ®ÿ®ÿ°ÿ©ÿÅÿ³ÿ§ÿ´ÿ«ÿªÿ¬ÿºÿÄÿ²ÿºÿ¿ÿ¹ÿ¾ÿÀÿ¼ÿ¾ÿ·ÿ§ÿ­ÿ°ÿºÿ°ÿ´ÿ¸ÿ±ÿ¡ÿÿÿÿ¯ÿ«ÿÿ¯ÿÊÿ´ÿ²ÿ«ÿ³ÿ¶ÿ½ÿ¾ÿ¸ÿ´ÿ¹ÿÀÿ¹ÿ³ÿ³ÿ·ÿ»ÿ§ÿ®ÿ¿ÿ«ÿªÿ²ÿ¹ÿ¹ÿ¾ÿ·ÿ°ÿ¶ÿ±ÿ·ÿµÿ¶ÿ»ÿ®ÿ²ÿ»ÿ­ÿ¾ÿ¾ÿ®ÿ¶ÿ¸ÿ¬ÿ®ÿ«ÿ¤ÿ°ÿ¹ÿ±ÿ¯ÿ´ÿ¬ÿÁÿÿÿ¸ÿ³ÿ«ÿÿ®ÿ²ÿ´ÿµÿ§ÿ¬ÿ·ÿ±ÿ²ÿ³ÿµÿ²ÿµÿ»ÿ¶ÿ²ÿ²ÿ®ÿ®ÿ­ÿ±ÿ§ÿ¯ÿ³ÿµÿ°ÿ­ÿºÿ¼ÿ¸ÿ´ÿ¶ÿ¬ÿ¯ÿ±ÿ¬ÿ¢ÿ°ÿ²ÿ¥ÿ±ÿ¹ÿ½ÿÀÿ­ÿ¡ÿ­ÿ»ÿ²ÿ¬ÿ¿ÿËÿÆÿÄÿ¸ÿ®ÿ³ÿÁÿ½ÿ¯ÿ®ÿ¹ÿ¹ÿ«ÿ¬ÿ°ÿ­ÿ¬ÿ¯ÿ¯ÿ±ÿ¸ÿ¸ÿ¶ÿ¯ÿ§ÿ·ÿ¸ÿÆÿÈÿ§ÿ¹ÿÌÿ·ÿ­ÿ¦ÿ¤ÿ°ÿ¿ÿ«ÿ¯ÿ»ÿ²ÿ²ÿ¬ÿ¡ÿ¸ÿÀÿ¨ÿ§ÿ§ÿÿÿ²ÿÿÿÿÿ¡ÿ¥ÿªÿ©ÿÿ¡ÿÿÿ¢ÿ§ÿ¦ÿÿ¡ÿ¦ÿªÿ§ÿÿÿÿ¬ÿÿÿÿ¬ÿÿ§ÿÿÿ°ÿ«ÿ¤ÿ¬ÿ¢ÿÿÿÿ¥ÿ§ÿÿ¡ÿ«ÿ©ÿ¨ÿ²ÿªÿÿÿ¡ÿÿ§ÿ«ÿ¤ÿ£ÿ¯ÿ¬ÿ§ÿ¥ÿ¦ÿ§ÿ¢ÿ¡ÿ¨ÿ­ÿ§ÿ«ÿ­ÿÿ¬ÿ£ÿ¡ÿ©ÿ£ÿ°ÿ³ÿÿÿ¥ÿ¢ÿ¥ÿ®ÿ§ÿ¤ÿÿ ÿ¯ÿ±ÿªÿ¦ÿ¢ÿ¦ÿ¡ÿÿ³ÿÿ«ÿÿ±ÿµÿ¥ÿ¶ÿ©ÿ¦ÿ©ÿªÿ£ÿ¡ÿªÿ§ÿÿ¦ÿªÿ ÿ«ÿ¨ÿ»ÿ¦ÿ¦ÿ£ÿ¹ÿ»ÿªÿ³ÿµÿ±ÿ®ÿ¯ÿ§ÿªÿ½ÿ·ÿ±ÿ½ÿ¯ÿ©ÿªÿÆÿ¸ÿ±ÿ¨ÿ¸ÿ¾ÿ®ÿ¯ÿ¶ÿ·ÿ°ÿ¯ÿ³ÿµÿµÿ²ÿ¨ÿ¢ÿ´ÿ¬ÿ¥ÿ¸ÿ¹ÿÿ«ÿ§ÿ²ÿ±ÿ¯ÿ®ÿ­ÿ±ÿµÿ®ÿ¬ÿ´ÿ±ÿÂÿ¶ÿºÿ°ÿÿ¯ÿºÿ¸ÿ¯ÿ±ÿ½ÿÂÿ¹ÿ¹ÿ·ÿ±ÿ³ÿªÿ©ÿ³ÿ³ÿ½ÿ½ÿ®ÿ«ÿ²ÿ³ÿ­ÿ¸ÿÃÿ½ÿºÿ¿ÿ¿ÿ²ÿ«ÿ´ÿÀÿ¿ÿ­ÿÇÿ³ÿ¶ÿ£ÿ³ÿ­ÿ¬ÿ«ÿ²ÿ±ÿ¬ÿ´ÿ·ÿ®ÿ»ÿµÿ­ÿ«ÿÿ¢ÿ¢ÿ¦ÿ»ÿÇÿÁÿ¹ÿ«ÿ¡ÿ©ÿ±ÿ°ÿ·ÿ°ÿ±ÿ¥ÿ§ÿ¨ÿÃÿ¨ÿ¯ÿ³ÿ°ÿ°ÿ¬ÿ²ÿµÿ³ÿÁÿ¹ÿ¸ÿ²ÿ²ÿ¡ÿ¶ÿ·ÿÀÿ·ÿ³ÿ©ÿ¹ÿ¿ÿ¶ÿ²ÿ®ÿ®ÿ­ÿÅÿ¶ÿ³ÿÃÿ§ÿ»ÿ©ÿ§ÿ¯ÿªÿ£ÿ¨ÿ®ÿ°ÿ°ÿ«ÿ­ÿ´ÿ­ÿ¹ÿ´ÿ¸ÿ²ÿ³ÿ²ÿ·ÿÅÿÒÿËÿ¸ÿ´ÿµÿ³ÿ³ÿ¬ÿ°ÿºÿ£ÿ°ÿ«ÿ ÿ£ÿ©ÿ¦ÿ©ÿµÿ¶ÿ¾ÿ ÿ ÿ·ÿÂÿ¬ÿ¦ÿ¡ÿ´ÿ½ÿ·ÿ®ÿ­ÿ±ÿ³ÿ¾ÿ¸ÿºÿ¤ÿ²ÿ¬ÿ¯ÿ­ÿ¬ÿ¶ÿ¶ÿ«ÿ©ÿ´ÿ¹ÿ¸ÿ®ÿ¸ÿÃÿÇÿÏÿªÿ¡ÿÿÿªÿµÿ°ÿ¹ÿµÿ©ÿ¬ÿ¹ÿ½ÿÂÿµÿ³ÿµÿ¸ÿ·ÿ´ÿ°ÿ¬ÿ«ÿ¬ÿ­ÿ¬ÿ¾ÿ¬ÿÿ»ÿ¸ÿ¯ÿ¤ÿÿ ÿ¯ÿ´ÿ»ÿ«ÿ©ÿ­ÿ©ÿ¹ÿµÿ²ÿ¹ÿ°ÿ¡ÿ¤ÿ³ÿ®ÿ»ÿ¥ÿ¢ÿÿÿÿÿÿ ÿ¢ÿ¨ÿ´ÿ¼ÿ¦ÿ¯ÿ§ÿ²ÿ½ÿ¸ÿ®ÿ´ÿ­ÿªÿ¹ÿ½ÿ·ÿªÿ©ÿ¢ÿÁÿ¨ÿºÿ¹ÿÅÿ¼ÿ§ÿ£ÿ¤ÿ¦ÿ²ÿ®ÿ­ÿ¸ÿ°ÿ°ÿºÿ°ÿ©ÿªÿ¢ÿ§ÿ¼ÿºÿ·ÿµÿ°ÿ§ÿ¹ÿ´ÿ§ÿÿÿºÿ¶ÿÆÿ¶ÿ¸ÿ»ÿÀÿ²ÿ±ÿ´ÿ°ÿ²ÿºÿ³ÿ°ÿ¶ÿ¹ÿ¡ÿ«ÿ°ÿÃÿ¿ÿ¯ÿ®ÿ«ÿ ÿ»ÿ·ÿ²ÿ©ÿ´ÿ©ÿ«ÿ³ÿ¬ÿ©ÿ¸ÿºÿ®ÿ¯ÿ¬ÿ©ÿ¦ÿµÿ¹ÿ±ÿ°ÿµÿ·ÿ¾ÿ¿ÿ¸ÿ³ÿµÿ¾ÿ½ÿ¼ÿ¸ÿ¹ÿºÿ­ÿ§ÿ¼ÿÁÿ­ÿ±ÿ²ÿ½ÿ»ÿ¶ÿ²ÿ¨ÿµÿºÿ¶ÿ¾ÿªÿ¬ÿ­ÿ­ÿ¯ÿ°ÿ¬ÿ¬ÿµÿ¶ÿ«ÿ¬ÿ¼ÿ·ÿ¯ÿºÿÀÿ³ÿ»ÿ¹ÿ¬ÿ¿ÿÇÿ¶ÿµÿ±ÿ·ÿ¶ÿ¯ÿ½ÿ³ÿ¹ÿµÿ­ÿ±ÿ¸ÿ´ÿ±ÿ¶ÿ½ÿ½ÿ¼ÿ¬ÿ¯ÿ©ÿÁÿ¸ÿµÿºÿ¶ÿ±ÿ¦ÿ¤ÿ°ÿºÿ­ÿ¯ÿ²ÿ¬ÿ¯ÿ¸ÿ«ÿ³ÿ¸ÿªÿ¤ÿ³ÿ®ÿ°ÿ¼ÿ½ÿ¸ÿ¹ÿ°ÿ·ÿÿªÿ¬ÿ®ÿ±ÿ³ÿ»ÿÃÿ³ÿ¨ÿ¯ÿ±ÿ®ÿ¶ÿÂÿ½ÿªÿ¦ÿºÿ«ÿ¬ÿ´ÿ¸ÿ±ÿ­ÿ²ÿ±ÿ±ÿ°ÿ°ÿ¥ÿ±ÿ¸ÿ¯ÿ¬ÿ³ÿ­ÿ³ÿ²ÿÁÿÀÿºÿ¼ÿ¾ÿ¼ÿ¹ÿ³ÿ¥ÿ¯ÿ¤ÿÿÿÿ¨ÿ¨ÿ¯ÿ¯ÿ³ÿ«ÿÿÿ¥ÿÿÿÿÿÿ ÿ§ÿ¥ÿ¢ÿ ÿÿÿpÿLÿtÿÿsÿiÿcÿkÿ}ÿWÿ¼þÖþÿ ÿÿÿ¬ÿ°ÿ®ÿ¸ÿ¶ÿ±ÿ°ÿ±ÿµÿ°ÿ¥ÿ¥ÿ°ÿ¶ÿ±ÿ¯ÿ¥ÿ­ÿ²ÿ«ÿ¤ÿÿ±ÿ°ÿ£ÿ¢ÿ¦ÿ«ÿªÿ«ÿ´ÿ¦ÿ¥ÿ®ÿ±ÿ©ÿ¯ÿ­ÿÿÿ¢ÿ¥ÿÿºÿ­ÿ¥ÿ¥ÿ¥ÿ§ÿªÿ²ÿ«ÿÿ®ÿ³ÿ¡ÿ¤ÿ³ÿ±ÿ´ÿ¤ÿ±ÿ®ÿºÿ¶ÿ«ÿ©ÿ«ÿ¤ÿ¥ÿÅÿ°ÿ¥ÿ¨ÿ­ÿ¦ÿ­ÿ¹ÿ²ÿ±ÿ°ÿ¶ÿ±ÿ£ÿÿÿ¢ÿ³ÿ»ÿ¦ÿ±ÿÁÿ¢ÿ§ÿ¦ÿªÿ«ÿ¨ÿ¯ÿ¹ÿ°ÿ°ÿ¦ÿ¬ÿ¥ÿ§ÿ®ÿ´ÿ³ÿ¯ÿÀÿ¶ÿÃÿ½ÿ¬ÿ¼ÿ³ÿÿ£ÿ¤ÿ¡ÿ¶ÿ®ÿ·ÿ´ÿªÿ°ÿ»ÿ·ÿ´ÿºÿ¥ÿ²ÿ¥ÿ¥ÿ³ÿ­ÿ­ÿªÿ§ÿ²ÿ©ÿ«ÿ«ÿ¥ÿ¡ÿÿ£ÿ¬ÿ¯ÿ¬ÿ¬ÿ«ÿ¡ÿ¯ÿÿ§ÿ¤ÿ°ÿ©ÿ®ÿµÿ©ÿ±ÿªÿ¶ÿÿ¢ÿ·ÿ£ÿ¢ÿ¯ÿ²ÿ®ÿ°ÿ®ÿÿ¨ÿ²ÿ²ÿ®ÿ±ÿµÿµÿ¸ÿ¾ÿ¬ÿÁÿÐÿ¬ÿ¾ÿ¢ÿÿÿ£ÿ¦ÿÿ¦ÿ­ÿ¨ÿ§ÿ¼ÿ¦ÿ©ÿ­ÿ¦ÿ¦ÿ¬ÿ­ÿ±ÿ¸ÿ¯ÿÃÿ±ÿ¨ÿ½ÿÁÿ¾ÿµÿ°ÿ±ÿ¥ÿ±ÿ²ÿ­ÿ¬ÿ­ÿ£ÿ£ÿ±ÿ´ÿ´ÿ¼ÿ¶ÿ¬ÿ®ÿ¦ÿ®ÿ®ÿ¹ÿ·ÿ¬ÿ³ÿºÿ²ÿ¯ÿµÿ±ÿ¦ÿ½ÿ¨ÿ¼ÿ±ÿµÿÀÿ¼ÿ¯ÿªÿ«ÿ¡ÿ²ÿ¤ÿ¯ÿºÿ®ÿ¿ÿ´ÿªÿ±ÿ¨ÿÿ«ÿ¿ÿÀÿ¼ÿ¨ÿ°ÿ·ÿµÿ¸ÿ²ÿ¯ÿµÿªÿ©ÿ½ÿºÿ·ÿ»ÿ±ÿÄÿÈÿ¿ÿ¯ÿ£ÿ ÿÿ©ÿµÿÌÿÂÿÿÿ¯ÿ´ÿ­ÿ±ÿ´ÿ¯ÿ¯ÿ´ÿ°ÿ¨ÿºÿ¤ÿ¾ÿ°ÿ³ÿ¹ÿ¸ÿ¦ÿ¡ÿªÿ«ÿ¶ÿ¹ÿÅÿµÿ¼ÿ³ÿ°ÿµÿ¸ÿ¬ÿ¨ÿ­ÿªÿ§ÿ´ÿ¬ÿ¦ÿ¼ÿ¢ÿ¶ÿÄÿ¯ÿ¨ÿ¥ÿªÿ§ÿ¦ÿ«ÿ¢ÿ§ÿ²ÿ­ÿ¯ÿ­ÿªÿ½ÿªÿ±ÿ´ÿªÿ¢ÿ©ÿµÿ¥ÿ¦ÿÿ³ÿ¤ÿ¤ÿ²ÿ¤ÿÿ­ÿµÿµÿºÿ´ÿ«ÿ²ÿ±ÿ´ÿªÿ½ÿ§ÿ°ÿ¹ÿ¯ÿªÿ¥ÿ¢ÿ§ÿªÿ¥ÿ©ÿ¶ÿ«ÿ¸ÿ¶ÿ³ÿ¤ÿµÿºÿÈÿ½ÿ®ÿ¯ÿ¶ÿ²ÿ¨ÿ¬ÿ ÿ­ÿ´ÿ²ÿ²ÿÃÿ²ÿ±ÿ¥ÿ¬ÿ«ÿ³ÿ¿ÿ±ÿ¬ÿ§ÿ«ÿÿ±ÿ½ÿ¥ÿ»ÿ²ÿµÿ¹ÿ´ÿ¶ÿ´ÿ²ÿ®ÿ¬ÿ»ÿªÿ«ÿ³ÿ¾ÿ®ÿ¨ÿªÿ°ÿ©ÿ¦ÿ³ÿ«ÿ¬ÿ·ÿ´ÿ»ÿµÿ±ÿ±ÿÊÿ¼ÿÿ´ÿªÿ ÿ«ÿ´ÿ²ÿ®ÿ¶ÿ³ÿ¥ÿ«ÿ¸ÿ¹ÿ¹ÿ¯ÿ»ÿµÿ¸ÿªÿ°ÿªÿ²ÿ»ÿ¾ÿ¿ÿ¸ÿ®ÿ©ÿ¨ÿ¤ÿ£ÿÂÿ¼ÿÆÿ¸ÿ¦ÿÉÿ²ÿ¼ÿ±ÿ¡ÿ©ÿ²ÿ¬ÿªÿ¯ÿ§ÿ¡ÿ±ÿ«ÿ«ÿ°ÿ¶ÿÀÿ²ÿ¿ÿ½ÿµÿ¦ÿ¸ÿ¿ÿ²ÿ­ÿ±ÿ¶ÿ°ÿ´ÿ¶ÿ¯ÿ­ÿ¤ÿÆÿ½ÿÿ²ÿ·ÿ¿ÿ½ÿºÿºÿ´ÿ±ÿµÿ¶ÿ¶ÿ°ÿ²ÿ­ÿµÿ¯ÿ¯ÿ©ÿ§ÿ©ÿ·ÿ®ÿ¯ÿ§ÿ£ÿ«ÿ´ÿ®ÿÿÿ­ÿÿ¡ÿ©ÿ¦ÿ¨ÿ§ÿ¬ÿÿ¢ÿ¤ÿ§ÿ ÿ¨ÿ«ÿ´ÿ²ÿ¤ÿ¢ÿªÿ°ÿ¬ÿ«ÿ®ÿ¢ÿ¡ÿ¥ÿÿ ÿ¢ÿ®ÿ¥ÿÿ¨ÿÿÿÿ¥ÿ´ÿ­ÿ¡ÿÿ¡ÿ«ÿ¥ÿ¬ÿÿÿ¤ÿ¯ÿ¦ÿÿ ÿÿ©ÿ§ÿ­ÿ®ÿÿ¦ÿ¸ÿ¯ÿ§ÿ©ÿ£ÿªÿªÿ­ÿ§ÿ£ÿ¦ÿ®ÿ¨ÿ¤ÿ ÿÿÿÿÿ ÿ§ÿÿÿ¢ÿ¢ÿÿÿ§ÿ¤ÿÿ¦ÿÿÿÿ¬ÿÿÿÿÿÿÿ¥ÿ±ÿ¨ÿÿ£ÿ¥ÿ¢ÿÿ«ÿ³ÿ©ÿ£ÿ¤ÿÿÿ´ÿ©ÿÿ±ÿ®ÿ¶ÿ¬ÿ±ÿ§ÿ¨ÿ³ÿªÿ±ÿµÿ¶ÿÀÿ²ÿ®ÿ±ÿ­ÿ°ÿ§ÿ½ÿ±ÿ¦ÿ§ÿ´ÿ³ÿÁÿ¯ÿ¨ÿ­ÿ´ÿ¯ÿºÿ³ÿ½ÿµÿ«ÿ·ÿµÿ°ÿ©ÿªÿµÿ®ÿ±ÿ¹ÿ¡ÿ°ÿ¶ÿªÿ¿ÿ½ÿ´ÿ±ÿ¸ÿ©ÿ®ÿ°ÿ·ÿ·ÿ°ÿ¶ÿ·ÿ­ÿ«ÿ³ÿÁÿËÿÊÿ¹ÿ°ÿ¯ÿ¬ÿ¬ÿÓÿ³ÿ¹ÿ³ÿ±ÿ ÿ´ÿ³ÿ£ÿ ÿµÿ­ÿ¹ÿ¿ÿ¨ÿÿ©ÿ¾ÿ¾ÿ»ÿ¬ÿ²ÿªÿ¬ÿ§ÿ§ÿ¶ÿºÿ¹ÿ¬ÿ»ÿÿµÿ²ÿ®ÿ«ÿ³ÿ¸ÿ­ÿ¨ÿ°ÿ°ÿ°ÿ®ÿ®ÿ®ÿ³ÿ®ÿÿ¥ÿ­ÿ½ÿ®ÿ®ÿ¶ÿ´ÿ¯ÿ¯ÿ²ÿ¨ÿ¾ÿ­ÿ¶ÿÿ­ÿ¹ÿ²ÿ¦ÿÿªÿ²ÿ´ÿ¨ÿ¤ÿ¬ÿµÿ®ÿ¢ÿ§ÿ©ÿºÿ¬ÿ¨ÿ©ÿ¹ÿ«ÿªÿ³ÿ¯ÿ³ÿ·ÿ¿ÿ³ÿ²ÿ²ÿ»ÿ·ÿ©ÿ¤ÿ±ÿ±ÿ°ÿ°ÿ°ÿ±ÿºÿµÿ¬ÿ­ÿ°ÿ´ÿ«ÿ²ÿ´ÿµÿ®ÿ¬ÿ°ÿµÿ¨ÿ¸ÿ½ÿªÿ®ÿ°ÿ¬ÿ´ÿ´ÿ­ÿ¸ÿÀÿºÿ­ÿÿÿ°ÿ·ÿµÿ´ÿ­ÿ¨ÿ¨ÿªÿ°ÿ¯ÿ­ÿ²ÿ´ÿ´ÿ±ÿ­ÿ«ÿÿ²ÿÀÿÅÿ¼ÿ´ÿ½ÿ¯ÿÀÿµÿ»ÿ¶ÿ²ÿÿ¯ÿ°ÿ±ÿ«ÿ¯ÿ¯ÿ¦ÿªÿ¸ÿÀÿ¿ÿ¶ÿ«ÿ­ÿ¿ÿ¹ÿ´ÿ½ÿªÿÅÿ®ÿ­ÿ±ÿ°ÿ½ÿ°ÿ½ÿ£ÿ¥ÿªÿ¯ÿ­ÿµÿ´ÿ°ÿÁÿ¿ÿ¹ÿ¬ÿµÿ¸ÿ³ÿ®ÿ«ÿ¡ÿ§ÿ¬ÿ¥ÿ¬ÿªÿ¥ÿ¯ÿ¸ÿ¹ÿ·ÿµÿÿ¥ÿ°ÿ²ÿ²ÿ²ÿ¤ÿ²ÿ¼ÿÅÿ§ÿ·ÿµÿ¯ÿ´ÿ²ÿ¦ÿ¯ÿ¿ÿ¼ÿ²ÿ ÿ¬ÿ³ÿ«ÿ¼ÿÂÿ¯ÿ­ÿ³ÿªÿ£ÿ±ÿ»ÿ­ÿ°ÿ±ÿªÿ£ÿ§ÿ´ÿ¦ÿ¯ÿ±ÿ ÿ¢ÿ¯ÿ¼ÿµÿ¯ÿ°ÿ©ÿ©ÿ«ÿÂÿ£ÿ­ÿ©ÿ­ÿ´ÿµÿ«ÿ§ÿ¦ÿ¦ÿ±ÿ²ÿ´ÿºÿ¼ÿºÿ·ÿ»ÿºÿ±ÿ¢ÿ£ÿ³ÿ¡ÿ©ÿÁÿµÿµÿ¶ÿ­ÿ°ÿ²ÿÿ»ÿ¶ÿ¸ÿ©ÿ¥ÿ­ÿÿ¶ÿ½ÿ©ÿ¹ÿ´ÿ ÿ¢ÿ²ÿ°ÿ§ÿ ÿ¡ÿ³ÿ¬ÿ§ÿ³ÿ»ÿ­ÿ¤ÿ±ÿ°ÿ¥ÿ©ÿ±ÿ®ÿ ÿ°ÿ²ÿ®ÿ«ÿ«ÿ¨ÿ ÿ°ÿ§ÿ¶ÿ²ÿ½ÿ°ÿ°ÿ¶ÿ»ÿÀÿ²ÿ¦ÿÿÿ_ÿªÿ®ÿÿÿÀÿ¶ÿ¬ÿ±ÿ³ÿ­ÿ¯ÿ¶ÿ°ÿ¯ÿ°ÿ´ÿ·ÿ°ÿ®ÿ³ÿ°ÿ°ÿ¹ÿ³ÿ­ÿ°ÿ¯ÿ²ÿ³ÿ¸ÿ¶ÿ¶ÿ¦ÿ°ÿ¸ÿ´ÿÇÿ¯ÿªÿÿ±ÿ§ÿ¯ÿ²ÿÿºÿ´ÿ¬ÿÿ¶ÿ´ÿ¯ÿ£ÿ«ÿ¯ÿ³ÿ°ÿ°ÿ¦ÿ§ÿ¨ÿ²ÿºÿ·ÿ­ÿ«ÿ±ÿ¯ÿ¨ÿ§ÿ¨ÿ¡ÿÿÿ³ÿ¿ÿ°ÿ¬ÿ±ÿ¯ÿ²ÿ¢ÿ­ÿ°ÿ¹ÿ£ÿ¨ÿ¡ÿ¬ÿºÿ±ÿ¨ÿ¹ÿµÿ°ÿ£ÿÿ°ÿ»ÿ¾ÿªÿ³ÿ»ÿÿ©ÿ¦ÿ³ÿ²ÿ¬ÿ­ÿ¡ÿ¦ÿµÿ­ÿ¥ÿ¥ÿ¥ÿÿ«ÿ»ÿ­ÿ¬ÿ¸ÿ²ÿÿÿ¦ÿ¡ÿ£ÿ·ÿ·ÿ´ÿ¡ÿÿÿªÿ·ÿÿÿºÿ·ÿÂÿ¶ÿ¬ÿ¬ÿ¹ÿ¯ÿ¦ÿ£ÿ½ÿ·ÿ¶ÿ§ÿ¨ÿ§ÿ®ÿ¥ÿªÿ¨ÿ¢ÿ±ÿ³ÿ¼ÿªÿ ÿ¦ÿÿÿ¤ÿ±ÿ¥ÿ¡ÿ¨ÿªÿ¡ÿ ÿ®ÿ¶ÿ­ÿ©ÿ«ÿ±ÿ¸ÿ´ÿÿ©ÿÿ¨ÿ¬ÿ¡ÿ¢ÿ¥ÿ°ÿ¢ÿ¨ÿ³ÿÿ£ÿ·ÿ¥ÿ«ÿ¢ÿ¼ÿ¬ÿªÿ¢ÿÿ´ÿÃÿ²ÿ°ÿ±ÿ·ÿµÿµÿ¯ÿ¢ÿ¤ÿ«ÿ¬ÿ«ÿ¦ÿ§ÿ­ÿ©ÿ¢ÿ¦ÿ¸ÿ¹ÿ®ÿ¦ÿÿ·ÿ¾ÿ¯ÿ¶ÿ´ÿ°ÿ­ÿÿ³ÿ¬ÿÿ¥ÿÿ§ÿcÿÿÿ ÿ«ÿ©ÿ§ÿÇÿ¬ÿ¬ÿÿÿ¼ÿ±ÿ§ÿ©ÿ¸ÿ¹ÿ®ÿ¨ÿ´ÿ·ÿ¨ÿ·ÿ·ÿ¶ÿ´ÿ¦ÿ¤ÿ§ÿ´ÿÀÿ±ÿ´ÿ¾ÿ§ÿªÿ¸ÿ²ÿ®ÿ«ÿ¿ÿ¹ÿ­ÿ¨ÿ°ÿ³ÿ±ÿ­ÿ¯ÿ¶ÿ·ÿªÿ±ÿÂÿ¡ÿ°ÿºÿ©ÿªÿ¸ÿ¬ÿ¦ÿ¡ÿ½ÿ²ÿ³ÿ¯ÿ¼ÿªÿªÿÀÿ¸ÿ­ÿ£ÿ®ÿ°ÿ¶ÿ¶ÿ·ÿ²ÿ«ÿ´ÿ¼ÿ¶ÿ§ÿÿ£ÿ°ÿµÿ¯ÿ¸ÿ³ÿ¦ÿ­ÿ¸ÿ©ÿÿ¦ÿ¸ÿºÿ­ÿºÿ²ÿ´ÿÿ¦ÿ¦ÿ¸ÿÁÿ¤ÿ¬ÿ²ÿ«ÿ²ÿ½ÿ­ÿ¬ÿ¸ÿ§ÿÿ¤ÿ­ÿÿ´ÿºÿ¿ÿ½ÿÃÿºÿ°ÿ¥ÿ´ÿÉÿ»ÿ¡ÿ¨ÿ³ÿªÿ¦ÿ¨ÿ¯ÿ¬ÿ¡ÿ¦ÿ¨ÿ¶ÿ°ÿ­ÿ§ÿ¬ÿµÿ¹ÿ½ÿ³ÿ¸ÿ¸ÿ©ÿ°ÿ³ÿÍÿ²ÿ­ÿ½ÿ»ÿ¦ÿªÿÿ¡ÿ±ÿ·ÿÀÿ·ÿ°ÿªÿ´ÿ±ÿ¢ÿ«ÿªÿªÿ±ÿ³ÿ´ÿ³ÿµÿ±ÿ°ÿ²ÿ³ÿ¶ÿ¶ÿ²ÿ«ÿµÿµÿ®ÿ¼ÿ¶ÿ­ÿ¥ÿ¨ÿ¥ÿ«ÿ©ÿ²ÿ®ÿªÿ«ÿ­ÿµÿ¶ÿ¿ÿ¯ÿµÿ­ÿ´ÿÂÿºÿÿ±ÿ«ÿ«ÿ¬ÿ²ÿ¬ÿ©ÿ·ÿ±ÿ°ÿ©ÿ¨ÿªÿ­ÿ´ÿ°ÿ®ÿ´ÿ·ÿ¶ÿ±ÿµÿ¶ÿ²ÿ²ÿ¶ÿ·ÿ¹ÿªÿ³ÿ¬ÿ¤ÿ¡ÿ¢ÿ¯ÿ»ÿ¥ÿªÿ©ÿ¼ÿ¼ÿÃÿ®ÿºÿ¹ÿ¾ÿ·ÿ¤ÿ£ÿ¼ÿ´ÿ¤ÿ¶ÿ£ÿÿ¨ÿ²ÿºÿºÿÂÿ»ÿ¥ÿÿÿ¶ÿ»ÿ§ÿÿ·ÿ·ÿ®ÿ³ÿ­ÿ´ÿ¶ÿ¼ÿ¼ÿ§ÿ®ÿ¸ÿ°ÿ«ÿ¹ÿµÿ¡ÿ´ÿÇÿ°ÿ¯ÿ¯ÿµÿ´ÿ»ÿ¶ÿ ÿ£ÿ¬ÿ¿ÿ½ÿ¶ÿºÿ¼ÿ´ÿµÿ§ÿ©ÿ³ÿµÿ¼ÿµÿ²ÿ´ÿ´ÿ¾ÿ±ÿ¹ÿ¾ÿÃÿÇÿ¾ÿ®ÿ­ÿ³ÿ¸ÿ°ÿ°ÿ²ÿ¶ÿ¨ÿ¼ÿ¨ÿ¦ÿÿ¸ÿ°ÿ¢ÿ®ÿ¶ÿ°ÿ¼ÿÀÿÃÿÄÿ´ÿ¤ÿ´ÿ¼ÿ­ÿ¦ÿ±ÿ´ÿ¬ÿ³ÿ²ÿ·ÿÄÿ§ÿÿ²ÿ¯ÿ®ÿ¯ÿ¯ÿ´ÿ¥ÿªÿ³ÿ¥ÿ·ÿ§ÿ§ÿ³ÿ²ÿ´ÿ§ÿ¯ÿ®ÿ­ÿ³ÿ®ÿ»ÿ¸ÿ´ÿªÿªÿ±ÿ³ÿ²ÿ²ÿªÿ­ÿ¾ÿ¹ÿ¯ÿ±ÿ·ÿ±ÿªÿ§ÿ¼ÿ¾ÿ´ÿÿ®ÿ¤ÿ·ÿ­ÿ²ÿ²ÿ¦ÿ¸ÿ¿ÿ³ÿ±ÿ§ÿ¾ÿÃÿµÿ·ÿ®ÿ¬ÿ¼ÿºÿ­ÿ£ÿ¢ÿ¯ÿ³ÿ©ÿ«ÿ®ÿ¸ÿ·ÿ¨ÿªÿ¯ÿ¼ÿ°ÿ¬ÿ°ÿ©ÿ¸ÿÿ´ÿÅÿ±ÿ»ÿ¬ÿ½ÿºÿªÿ¯ÿ¥ÿºÿ½ÿ±ÿ¹ÿ¹ÿ°ÿµÿ¹ÿ±ÿ°ÿ®ÿ©ÿ­ÿ¶ÿÁÿ¿ÿ¼ÿ¸ÿ¨ÿ¤ÿ±ÿ»ÿ»ÿ¨ÿ¹ÿ£ÿ§ÿ²ÿ°ÿ¶ÿ´ÿ²ÿ®ÿ´ÿ²ÿ­ÿªÿÿ¦ÿ«ÿ¤ÿ±ÿ½ÿ·ÿ©ÿ¨ÿ·ÿ°ÿ·ÿ¹ÿ³ÿ³ÿ»ÿ¯ÿ²ÿ¶ÿ»ÿ±ÿ»ÿ¶ÿ³ÿ¬ÿ³ÿ¿ÿ³ÿ¹ÿ¿ÿÃÿ¸ÿ«ÿ®ÿ±ÿ¬ÿ©ÿ²ÿ¶ÿ°ÿÀÿºÿ¯ÿ²ÿ³ÿÿÉÿºÿ¯ÿ²ÿÅÿ²ÿ¹ÿºÿ¹ÿµÿ¶ÿÃÿ·ÿ³ÿ°ÿ¬ÿ±ÿ»ÿ´ÿ­ÿªÿ©ÿµÿ¶ÿ·ÿ¬ÿ³ÿ­ÿ°ÿµÿµÿ¸ÿ·ÿÁÿ´ÿ®ÿ±ÿ®ÿµÿ«ÿªÿ²ÿ¯ÿ·ÿ®ÿ®ÿ²ÿ®ÿ¯ÿ°ÿ±ÿ¯ÿ·ÿÆÿ¼ÿ¹ÿ­ÿºÿ´ÿ³ÿ¨ÿ¿ÿ¥ÿ³ÿªÿÆÿ²ÿ£ÿ¦ÿ¬ÿ¬ÿ¬ÿºÿµÿ­ÿ·ÿ·ÿ©ÿÿÿ¨ÿ°ÿÁÿ­ÿ°ÿµÿ½ÿ¨ÿ´ÿÿ«ÿ¯ÿÀÿ¸ÿ¶ÿ¯ÿ³ÿ¯ÿ²ÿ³ÿ±ÿ·ÿ·ÿ³ÿÀÿÂÿ§ÿ«ÿ¤ÿÿÿÿªÿ«ÿªÿ©ÿÿ¨ÿ¦ÿ¨ÿÿ¨ÿ­ÿ§ÿ¥ÿÿÿ«ÿ¡ÿÿÿÿÿÿÿ£ÿ°ÿ¤ÿ±ÿ¤ÿÿÿÿªÿ¨ÿ¤ÿ¡ÿÿ¦ÿ¦ÿ¢ÿ¥ÿ¢ÿÿ¡ÿ¨ÿ¥ÿ©ÿÿÿÿÿ«ÿµÿ°ÿ¶ÿ¹ÿ©ÿ¢ÿ¦ÿ¥ÿÿÿÿªÿ¤ÿÿÿÿªÿ¯ÿ¢ÿÿ¤ÿ ÿ ÿ ÿ£ÿ¢ÿ¨ÿ®ÿ¤ÿÿ¢ÿ¦ÿ­ÿ®ÿ¦ÿ£ÿ¥ÿ§ÿ¥ÿ§ÿ®ÿ±ÿÿÿ¤ÿ«ÿ§ÿ«ÿ·ÿ¤ÿÿÿ£ÿ®ÿ¬ÿÿÿ©ÿÿÿªÿ±ÿ§ÿ²ÿ¥ÿ´ÿ´ÿÅÿ·ÿ¯ÿ±ÿºÿ±ÿ¦ÿ«ÿ¢ÿ¦ÿ·ÿ®ÿ±ÿ´ÿ¯ÿ­ÿ©ÿ·ÿ¬ÿ¼ÿ¦ÿ©ÿªÿ³ÿ¶ÿ¹ÿ¯ÿ®ÿ³ÿ·ÿ¾ÿºÿªÿ¤ÿ°ÿ¦ÿ±ÿ°ÿµÿÁÿ¸ÿ¼ÿ¬ÿ¯ÿ­ÿµÿ¹ÿ¼ÿµÿ¨ÿ­ÿ²ÿ¬ÿ¹ÿ¹ÿ¥ÿÂÿÆÿ²ÿ°ÿ©ÿ»ÿ¶ÿ²ÿ¼ÿ¸ÿ³ÿ¸ÿ¹ÿ»ÿ½ÿ±ÿ­ÿ³ÿ®ÿ¾ÿ­ÿ¸ÿ·ÿ­ÿ½ÿµÿ¶ÿ·ÿµÿ±ÿ³ÿ¸ÿ²ÿ¨ÿ®ÿÅÿÀÿÅÿÂÿ¨ÿ«ÿ§ÿ¤ÿ¥ÿ³ÿ³ÿ¬ÿ¶ÿµÿ±ÿ¸ÿ·ÿ¼ÿ½ÿ¹ÿ®ÿ«ÿ¢ÿ²ÿ¤ÿ´ÿ»ÿ¹ÿ»ÿ¿ÿ¾ÿ»ÿ½ÿÂÿÂÿÆÿ²ÿÀÿÉÿ®ÿ¿ÿµÿ®ÿ«ÿ¨ÿ¹ÿ¸ÿ»ÿ½ÿ½ÿÀÿ·ÿ·ÿ¹ÿ¶ÿªÿ´ÿ¾ÿ¯ÿ­ÿªÿ¬ÿ§ÿ¯ÿ·ÿ³ÿ¬ÿªÿ¹ÿªÿ²ÿ­ÿ¢ÿ³ÿ·ÿ©ÿ¤ÿ»ÿ®ÿ¡ÿ£ÿªÿ°ÿ°ÿ«ÿ«ÿ°ÿ¸ÿÄÿ»ÿ·ÿ¸ÿ»ÿ±ÿ­ÿ·ÿºÿ³ÿ¯ÿ¬ÿ©ÿªÿÿ¯ÿ¶ÿ¨ÿ®ÿ¨ÿ­ÿ¬ÿ¯ÿ°ÿ«ÿ¬ÿ²ÿ¹ÿÆÿ§ÿÿ±ÿ¿ÿªÿ¹ÿ¨ÿ±ÿ¸ÿ±ÿ¸ÿ»ÿ­ÿ¶ÿÅÿÂÿ±ÿ®ÿ³ÿ®ÿ³ÿ´ÿµÿ±ÿ³ÿ³ÿ¬ÿ°ÿÁÿ»ÿ§ÿµÿ»ÿ±ÿ®ÿ¾ÿ¶ÿ±ÿÁÿÆÿ¸ÿ¯ÿ­ÿ±ÿ·ÿ®ÿÃÿ¸ÿ­ÿ¨ÿ©ÿ·ÿ½ÿÀÿÁÿ¹ÿ­ÿ§ÿ¨ÿªÿ¤ÿ°ÿ¨ÿ¢ÿ¬ÿ±ÿ®ÿ³ÿ»ÿµÿªÿ­ÿ´ÿ«ÿ®ÿ²ÿµÿ²ÿ®ÿ¯ÿºÿºÿ¬ÿ¬ÿ³ÿ§ÿ¡ÿÿ©ÿÿ±ÿÿ¦ÿ±ÿ®ÿ«ÿ©ÿ¯ÿ¹ÿ®ÿµÿ»ÿ®ÿÁÿ¶ÿ·ÿ¼ÿ­ÿ¬ÿ¼ÿÁÿ²ÿ©ÿ°ÿ¯ÿ½ÿ¨ÿµÿ­ÿ¿ÿ»ÿ©ÿ¨ÿªÿ¤ÿªÿ¡ÿ©ÿÊÿ­ÿµÿ¹ÿ­ÿ¶ÿ·ÿªÿ§ÿ©ÿ³ÿµÿ¹ÿ¨ÿÿ¹ÿ¬ÿ¦ÿªÿ²ÿ»ÿ»ÿµÿ§ÿ°ÿ´ÿ©ÿ­ÿ±ÿ¶ÿ±ÿ³ÿºÿ²ÿ«ÿ­ÿ²ÿ¨ÿ­ÿÿ³ÿÀÿ»ÿ®ÿ«ÿ±ÿ¨ÿ·ÿ°ÿ¶ÿ£ÿ²ÿ·ÿºÿ²ÿ°ÿ·ÿ²ÿ®ÿ©ÿ¯ÿ¿ÿ¥ÿ¯ÿ»ÿµÿ¸ÿ»ÿ¯ÿ¨ÿ¯ÿÂÿÁÿ£ÿ ÿ£ÿ¥ÿ¯ÿ¸ÿ³ÿªÿ¨ÿ®ÿÁÿ³ÿ®ÿµÿ¶ÿ·ÿ²ÿ­ÿ·ÿ½ÿ¯ÿ¬ÿ»ÿµÿ©ÿ³ÿ³ÿ¯ÿ°ÿ°ÿ±ÿ±ÿ«ÿ£ÿ­ÿ±ÿ¸ÿºÿ·ÿ­ÿ©ÿµÿÃÿÆÿÿ´ÿ¶ÿ·ÿ½ÿ·ÿ®ÿ·ÿÃÿ±ÿ¸ÿ´ÿ¬ÿ³ÿºÿ±ÿ²ÿ·ÿ³ÿ·ÿ®ÿ«ÿ¹ÿ±ÿ©ÿ¢ÿªÿ®ÿ¦ÿ¥ÿ¬ÿ§ÿ»ÿÃÿ¯ÿ¹ÿ¹ÿºÿÃÿÀÿ¯ÿ²ÿ°ÿ¢ÿ¨ÿ¡ÿ»ÿ¾ÿ·ÿºÿ®ÿ·ÿ½ÿ»ÿ¦ÿ¯ÿ±ÿ³ÿ²ÿ´ÿÄÿºÿ¹ÿ¶ÿÄÿ¸ÿ´ÿ¯ÿ¬ÿ²ÿ·ÿ·ÿ¸ÿ·ÿ¡ÿ¥ÿ´ÿ¯ÿ¨ÿ¯ÿ¸ÿ¶ÿ­ÿ¨ÿ¶ÿÈÿÅÿ±ÿ¯ÿ¹ÿ°ÿ²ÿ§ÿ°ÿ°ÿ­ÿ½ÿÉÿÃÿ·ÿ®ÿ ÿÿÿÿÿ¦ÿ¨ÿ¥ÿ§ÿ ÿÿÿÿÿÿÿÿÿÿªÿÿÿ¢ÿÿÿÿÿÿ[ÿÿrÿtÿvÿiÿcÿWÿÿþþÿ¸ÿ¯ÿÿÿ¥ÿ®ÿ®ÿ§ÿ¸ÿ¨ÿ®ÿªÿ«ÿ±ÿ¯ÿ¯ÿ¬ÿ¡ÿ«ÿ§ÿ£ÿ¦ÿ®ÿ³ÿ´ÿ«ÿÃÿ¬ÿªÿ¶ÿ°ÿªÿ¬ÿªÿ²ÿªÿªÿ¡ÿ¢ÿ«ÿ«ÿ¤ÿÿ¤ÿ«ÿ­ÿ£ÿ¨ÿ¦ÿªÿ§ÿÿ¥ÿ±ÿ¨ÿ²ÿ®ÿ¯ÿ¦ÿ¡ÿ¥ÿ±ÿ¸ÿ³ÿ¬ÿ«ÿ¤ÿ«ÿ²ÿ®ÿ°ÿ½ÿ¾ÿ½ÿ°ÿ¬ÿÄÿ±ÿ¥ÿ¤ÿ¥ÿ§ÿ¡ÿ£ÿ±ÿªÿ°ÿ©ÿÿ ÿ¥ÿ©ÿ°ÿ¦ÿ«ÿÍÿ®ÿ³ÿ³ÿ©ÿ¢ÿ©ÿ»ÿµÿ£ÿ°ÿ§ÿ¯ÿ¬ÿ©ÿ±ÿµÿ­ÿ²ÿÁÿµÿ¿ÿ¿ÿµÿ¶ÿºÿ·ÿ´ÿ³ÿªÿ­ÿ¯ÿ¬ÿ±ÿ°ÿ®ÿ´ÿ¸ÿ®ÿ¬ÿ«ÿ¯ÿ ÿ¬ÿ®ÿ«ÿ¨ÿ­ÿ±ÿ­ÿ¼ÿ°ÿÄÿ°ÿ±ÿ¢ÿ¥ÿ£ÿ¤ÿ¬ÿ®ÿ¯ÿ¥ÿ§ÿ«ÿÿ£ÿ°ÿ®ÿ±ÿÂÿºÿ±ÿ·ÿ¯ÿµÿ¬ÿ¨ÿÿªÿ°ÿ­ÿ¶ÿ­ÿ®ÿÿ¯ÿ­ÿ§ÿªÿ¶ÿºÿ±ÿ®ÿ¸ÿ¼ÿ¯ÿ³ÿÄÿ¬ÿÿ®ÿ¬ÿ¡ÿÿÿ¬ÿ´ÿ¸ÿªÿ³ÿ±ÿ§ÿ¬ÿ¬ÿ¯ÿ¹ÿ°ÿ±ÿµÿ¾ÿÄÿÑÿ©ÿªÿ§ÿ°ÿ¿ÿ¼ÿµÿ«ÿ¬ÿ³ÿµÿ§ÿ¶ÿ¬ÿ¡ÿ±ÿºÿ³ÿ¸ÿ©ÿ¯ÿÃÿ´ÿ³ÿ¤ÿ¥ÿ¯ÿ²ÿ´ÿ³ÿ¬ÿ²ÿ·ÿ¹ÿ¨ÿ¦ÿ¬ÿ­ÿ°ÿ³ÿ·ÿ²ÿ¦ÿ¤ÿ¦ÿ¯ÿ ÿÿ°ÿ°ÿ´ÿºÿ²ÿ«ÿ°ÿ³ÿ­ÿ´ÿÀÿÄÿÁÿºÿ´ÿ°ÿ²ÿ·ÿµÿ²ÿ¹ÿ»ÿ¨ÿ°ÿ¸ÿ¡ÿ¶ÿÅÿ¹ÿ®ÿªÿ¯ÿ²ÿ±ÿ¹ÿ¹ÿ±ÿ¾ÿ°ÿ¥ÿÿªÿ¹ÿ¹ÿ³ÿ±ÿ«ÿ¥ÿ²ÿ²ÿ¾ÿ±ÿ¦ÿ²ÿ´ÿ¨ÿ­ÿ³ÿºÿ²ÿ§ÿ±ÿ±ÿ¬ÿµÿºÿ¼ÿ·ÿªÿ·ÿ·ÿ¶ÿ±ÿ­ÿ­ÿ±ÿ¶ÿ²ÿ­ÿ©ÿÿ¹ÿ­ÿ¥ÿ°ÿ´ÿ¥ÿªÿ´ÿ¢ÿÿ¬ÿ¸ÿ©ÿ´ÿ¸ÿ­ÿ¾ÿ²ÿ­ÿ«ÿ§ÿ£ÿªÿºÿ±ÿ¶ÿ£ÿ«ÿ«ÿ«ÿ¼ÿ¨ÿ¬ÿ³ÿ­ÿ³ÿ²ÿÿÿ¬ÿ®ÿ²ÿ¡ÿ°ÿ«ÿ°ÿ¸ÿ¼ÿ±ÿªÿ­ÿ­ÿ©ÿ¯ÿ¯ÿ±ÿ²ÿ¾ÿ°ÿÅÿÿÿÿ¢ÿ¨ÿ³ÿ·ÿ³ÿ¸ÿ´ÿ¯ÿ¹ÿ°ÿ¸ÿ¸ÿÄÿ¾ÿ¿ÿ»ÿ¸ÿ·ÿ²ÿ¬ÿ±ÿ³ÿ¨ÿ²ÿ³ÿ¦ÿ¡ÿªÿ¤ÿ½ÿÂÿ½ÿ²ÿ¯ÿ¶ÿ»ÿ½ÿ¶ÿ¬ÿºÿ«ÿ°ÿ¾ÿ¿ÿ°ÿ¹ÿ¸ÿ¸ÿ¶ÿ²ÿ»ÿ²ÿ­ÿ¼ÿ¸ÿ¸ÿ¿ÿ¯ÿ¼ÿÅÿÿ³ÿ¤ÿ´ÿ¯ÿ¬ÿ¹ÿ»ÿ·ÿ´ÿ¯ÿ§ÿ¤ÿ­ÿ¦ÿ­ÿ¦ÿ·ÿ©ÿ²ÿ¥ÿ£ÿ«ÿ±ÿ¸ÿ±ÿ·ÿÂÿµÿ±ÿ¬ÿ£ÿ§ÿ¹ÿ©ÿµÿ½ÿ¯ÿ´ÿ°ÿ¬ÿªÿ­ÿ¯ÿ®ÿ§ÿ¡ÿªÿ±ÿ¦ÿ§ÿ´ÿ±ÿ®ÿ°ÿ½ÿ»ÿªÿºÿ«ÿ§ÿºÿ¼ÿ¸ÿ¹ÿ¬ÿ¨ÿ¹ÿ¯ÿ¤ÿ²ÿ¬ÿ¯ÿ¾ÿ´ÿ¯ÿ¹ÿ¼ÿµÿ²ÿ¾ÿ¾ÿ°ÿ´ÿÁÿ¸ÿ±ÿ­ÿ£ÿ¯ÿÂÿ¨ÿ²ÿ­ÿ²ÿ©ÿ¨ÿ°ÿ±ÿ­ÿ´ÿ©ÿÿªÿ°ÿ¯ÿ¡ÿÿ¦ÿªÿ£ÿÿ¨ÿ¨ÿÿÿ¥ÿÿ¢ÿ¥ÿ¦ÿ¬ÿ¦ÿÿ¢ÿ¡ÿ¥ÿ£ÿ§ÿ¨ÿÿ¤ÿÿÿ¨ÿÿÿÿÿÿ ÿÿÿ£ÿ£ÿ¢ÿÿÿÿÿ¨ÿ§ÿ£ÿÿ«ÿ±ÿ§ÿÿ¥ÿ¤ÿ¥ÿÿ©ÿ®ÿ¡ÿ¤ÿ·ÿ¶ÿ¤ÿ¢ÿ§ÿ¥ÿÿ¦ÿªÿ£ÿÿ­ÿ¨ÿ¤ÿ¦ÿÿ¢ÿ£ÿÿ¥ÿ¨ÿ¡ÿÿ£ÿ¤ÿÿÿÿ¢ÿÿÿ£ÿªÿ¦ÿ¡ÿÿÿÿÿ¥ÿ®ÿ¥ÿ§ÿ¤ÿÿ¢ÿ ÿÿÿ ÿ¦ÿªÿÿÿ¸ÿ³ÿ¥ÿ¤ÿ­ÿ¸ÿ¹ÿ¨ÿÿ¯ÿ³ÿ©ÿ®ÿµÿ·ÿ°ÿªÿ±ÿ®ÿ­ÿ±ÿ¯ÿ¨ÿ­ÿÅÿ¬ÿ®ÿ°ÿµÿÀÿ¼ÿ¾ÿ¬ÿ«ÿ¯ÿ¯ÿ«ÿ ÿ©ÿ­ÿ¬ÿ´ÿ¯ÿ´ÿºÿ³ÿ°ÿÿ¢ÿ¤ÿ¯ÿ¼ÿ½ÿ°ÿÃÿÄÿ§ÿ¨ÿ«ÿªÿ¦ÿ¦ÿ³ÿµÿªÿ°ÿ»ÿ¶ÿ°ÿ¯ÿ²ÿ³ÿ¶ÿ¶ÿ±ÿÅÿªÿ´ÿ¹ÿ£ÿ ÿ ÿ¶ÿÿÿÁÿ¢ÿ´ÿ¶ÿ¸ÿ³ÿ³ÿ³ÿ­ÿ©ÿ¬ÿ´ÿ²ÿ¯ÿ¼ÿ¯ÿÿ¶ÿ¨ÿ¯ÿ»ÿ¾ÿªÿ¯ÿ®ÿ¶ÿ«ÿ¢ÿ©ÿ®ÿ»ÿ³ÿ¦ÿ²ÿµÿ°ÿ´ÿµÿ³ÿ´ÿ¶ÿ·ÿ°ÿ¸ÿºÿ´ÿ¿ÿ¯ÿÁÿ°ÿ°ÿ¯ÿºÿ°ÿ²ÿÊÿ±ÿ¬ÿ²ÿ®ÿªÿ±ÿ¹ÿ¶ÿ²ÿ ÿÿ ÿ£ÿ§ÿ¦ÿ¬ÿ²ÿ±ÿ­ÿ¯ÿ¦ÿ³ÿµÿ·ÿ¾ÿ·ÿ±ÿ´ÿ±ÿ©ÿ¹ÿ¾ÿ¶ÿ¸ÿ¨ÿ£ÿ¬ÿ²ÿµÿ±ÿ¯ÿ®ÿ±ÿ­ÿ¨ÿ³ÿ¹ÿ¯ÿ¢ÿÀÿ¯ÿ°ÿ³ÿ¶ÿÆÿ²ÿ«ÿ¯ÿ§ÿ¤ÿ»ÿ±ÿºÿ©ÿ²ÿ½ÿµÿµÿ«ÿ«ÿ ÿ¥ÿ«ÿµÿ½ÿµÿ¢ÿ¥ÿ¸ÿ²ÿ«ÿ´ÿ¸ÿºÿ²ÿ¯ÿ±ÿ³ÿ¥ÿ¯ÿÿ±ÿÁÿ¬ÿ¥ÿ¿ÿ±ÿ·ÿµÿ³ÿ²ÿ¸ÿ£ÿ³ÿ´ÿ«ÿ¹ÿ¶ÿ§ÿ ÿ ÿ©ÿ±ÿ½ÿÁÿ·ÿ½ÿ¸ÿ°ÿ¯ÿ±ÿ»ÿ¸ÿ¬ÿ­ÿÿ©ÿ³ÿ·ÿ¿ÿ¬ÿ¦ÿµÿ®ÿ²ÿ°ÿªÿ§ÿ§ÿ¾ÿºÿ°ÿµÿ±ÿ¬ÿ«ÿ«ÿ¨ÿ§ÿ£ÿÿ¨ÿ³ÿ±ÿ±ÿ¶ÿ¾ÿÂÿÀÿ¸ÿÿ©ÿ³ÿÿªÿ¬ÿ³ÿ¹ÿ¹ÿ¶ÿ·ÿ®ÿ«ÿ¶ÿ­ÿ´ÿµÿ»ÿµÿªÿÿ§ÿ¸ÿÿ©ÿºÿ±ÿ«ÿ©ÿ²ÿ´ÿ­ÿ¨ÿ®ÿ®ÿ¨ÿµÿÁÿ°ÿ§ÿ´ÿ¹ÿ¨ÿ¢ÿ·ÿ¾ÿ¥ÿ²ÿºÿªÿÿ¨ÿ¬ÿ½ÿ¦ÿªÿ«ÿ¶ÿ¬ÿ§ÿµÿ«ÿ¡ÿ©ÿ°ÿ³ÿµÿ·ÿ½ÿ¿ÿºÿºÿ½ÿ¶ÿ¨ÿ§ÿ¾ÿ¥ÿ­ÿ»ÿ¶ÿ¸ÿ°ÿ²ÿ±ÿºÿ³ÿ¿ÿºÿ¸ÿÿ¯ÿ°ÿ¯ÿ³ÿ¼ÿÍÿÂÿ»ÿ£ÿ¦ÿ¤ÿÿÿ°ÿ¦ÿ¤ÿ¥ÿ°ÿµÿ¼ÿ¶ÿ°ÿ¯ÿ¬ÿ°ÿ¨ÿ¦ÿ®ÿ®ÿ®ÿ¹ÿ²ÿ¦ÿ¨ÿ·ÿºÿ³ÿµÿ¶ÿ¯ÿ¯ÿÿ¯ÿ§ÿ¯ÿ¦ÿÅÿ¾ÿ£ÿÿÿ§ÿ§ÿÿ¡ÿ¶ÿÿ³ÿ­ÿ£ÿ¡ÿ³ÿ¸ÿ«ÿ²ÿ±ÿ¬ÿ­ÿ«ÿ¯ÿ±ÿ¯ÿ³ÿµÿ´ÿ°ÿ³ÿ¹ÿ¬ÿ¦ÿ¸ÿ®ÿºÿ¥ÿ°ÿ¾ÿµÿ¹ÿ½ÿ¨ÿÿ©ÿÿ±ÿ¾ÿÿ¹ÿÃÿ©ÿ²ÿ¡ÿ¬ÿ³ÿ­ÿªÿ±ÿ·ÿ¼ÿ¸ÿ°ÿ¦ÿ°ÿ¸ÿºÿµÿ­ÿªÿ«ÿ­ÿ¦ÿ¢ÿ©ÿ®ÿµÿ´ÿ¥ÿÿ±ÿ²ÿ³ÿ­ÿ«ÿ­ÿ¨ÿÁÿ¯ÿ¥ÿ»ÿ¤ÿ¬ÿ¹ÿ¦ÿ®ÿ°ÿ¸ÿ³ÿÁÿÿÁÿ´ÿ¢ÿÿ«ÿ¾ÿ®ÿªÿ±ÿ»ÿ©ÿªÿ­ÿ®ÿªÿ£ÿÿ¡ÿ¡ÿ£ÿ¡ÿ¤ÿ§ÿÿ¡ÿÃÿ¾ÿ´ÿ¤ÿ­ÿ»ÿ¶ÿÿÿ ÿÿÿqÿÿ¢ÿ¨ÿµÿÿ´ÿ¸ÿ³ÿ¶ÿ¯ÿ¦ÿÿ¬ÿ¤ÿÿ­ÿ¿ÿ«ÿ¢ÿ¨ÿ©ÿÿÿÿ«ÿ´ÿ¯ÿ«ÿ²ÿ±ÿ¯ÿ¢ÿÿ¢ÿªÿ°ÿµÿ³ÿ¨ÿ«ÿ®ÿ±ÿ¯ÿÿ¥ÿ­ÿ¼ÿµÿ¢ÿÿ ÿ ÿ©ÿ¨ÿ²ÿ¶ÿ«ÿ¤ÿ¯ÿ©ÿ³ÿÿ¤ÿ¹ÿ©ÿ³ÿ¦ÿ¸ÿ³ÿ¶ÿ ÿÿµÿ¹ÿ±ÿ­ÿ±ÿ°ÿ¬ÿ¦ÿ­ÿ­ÿ±ÿ­ÿ¨ÿ¬ÿ¬ÿ«ÿ®ÿ¥ÿ¦ÿµÿ±ÿ«ÿ­ÿ¤ÿÿµÿ·ÿ©ÿ§ÿ¨ÿ³ÿ«ÿ«ÿ¹ÿ¯ÿÿ¤ÿÿ«ÿ|ÿÿÿ±ÿ¤ÿÿ¡ÿ±ÿ«ÿ«ÿ¥ÿ°ÿ¸ÿºÿ¶ÿ®ÿ®ÿ®ÿªÿ¶ÿ¶ÿ¶ÿ¹ÿ¯ÿÿ¦ÿ¦ÿ¤ÿ¤ÿ¢ÿ­ÿ²ÿ¯ÿºÿ¿ÿ±ÿ­ÿ©ÿ¤ÿÿÿ´ÿ§ÿ«ÿ¶ÿ²ÿ¬ÿ£ÿ¨ÿ¹ÿ®ÿ®ÿ°ÿ²ÿ³ÿ¿ÿµÿºÿ¡ÿ¨ÿ¯ÿÄÿÕÿºÿ¾ÿµÿÿ±ÿ·ÿ¬ÿ ÿ¶ÿ¶ÿ«ÿ°ÿ¼ÿµÿ±ÿ­ÿ¯ÿ²ÿ°ÿ·ÿ½ÿ»ÿ­ÿ¬ÿ­ÿÿ©ÿ®ÿ±ÿ¶ÿÀÿ«ÿ«ÿ¥ÿÿÿ·ÿ¼ÿ¦ÿ½ÿ³ÿ°ÿÿºÿÅÿ¸ÿ¼ÿ®ÿ²ÿÿ£ÿ¡ÿ¬ÿ¨ÿ·ÿ»ÿ¶ÿ«ÿÿ®ÿ³ÿ®ÿ±ÿ¡ÿÿ¡ÿ²ÿ±ÿÿ´ÿºÿ«ÿ´ÿ¹ÿ«ÿÿÿ¸ÿºÿ¬ÿ£ÿ¡ÿ¨ÿ¡ÿ£ÿ°ÿ£ÿÿ«ÿ¸ÿ«ÿ¬ÿ¼ÿ±ÿ¢ÿ¶ÿ¿ÿÇÿ«ÿ¥ÿÂÿ«ÿ­ÿ¸ÿ£ÿ¡ÿ¤ÿ­ÿ­ÿ«ÿ¯ÿ¢ÿ¬ÿ¨ÿ­ÿ¦ÿ¨ÿ®ÿ¶ÿ¹ÿ¸ÿ¿ÿ¼ÿ¬ÿªÿ®ÿ´ÿ¶ÿ¶ÿ°ÿ£ÿ¯ÿ«ÿ©ÿ­ÿºÿºÿ®ÿ®ÿ§ÿ³ÿ°ÿ´ÿ³ÿ³ÿ¨ÿ¸ÿµÿ¼ÿ»ÿ©ÿ²ÿªÿ·ÿ»ÿ¶ÿÿ·ÿ©ÿ¨ÿ¤ÿ§ÿ¬ÿ·ÿ»ÿ½ÿ¹ÿ¯ÿ³ÿ¹ÿ®ÿ®ÿ­ÿ²ÿ·ÿ¶ÿµÿ¯ÿ±ÿ±ÿºÿ°ÿ ÿ¼ÿµÿ©ÿ¯ÿ²ÿ¯ÿ®ÿ»ÿ£ÿªÿ¯ÿ¦ÿ³ÿ¨ÿ¸ÿ¬ÿ¿ÿ¸ÿ·ÿÿÀÿ¢ÿ¶ÿ¶ÿªÿ¯ÿ±ÿÿÿ¦ÿ¯ÿ©ÿ·ÿ°ÿÿÿ­ÿ³ÿ±ÿ­ÿ»ÿ¼ÿ«ÿ¥ÿ³ÿÁÿ¢ÿ ÿ­ÿºÿ¾ÿ§ÿ·ÿ²ÿ­ÿ­ÿ¶ÿ¾ÿ£ÿ»ÿµÿ¥ÿ­ÿ®ÿ¶ÿ½ÿµÿ°ÿÿ¢ÿ­ÿµÿ´ÿ°ÿ®ÿ®ÿ®ÿ¸ÿ¸ÿ°ÿ¬ÿ·ÿÈÿÆÿ¿ÿ¹ÿµÿ¿ÿ·ÿ´ÿ¶ÿ´ÿ¾ÿ¯ÿ¨ÿ¸ÿ±ÿ¶ÿ¶ÿ«ÿ¯ÿ³ÿ³ÿ´ÿ§ÿªÿ®ÿµÿªÿ«ÿ¿ÿ´ÿ§ÿ¸ÿ¸ÿ«ÿ©ÿ»ÿ®ÿ´ÿÅÿ¾ÿ¶ÿ¹ÿ®ÿªÿ¹ÿ¿ÿ»ÿ¯ÿ·ÿ«ÿ¯ÿ£ÿ«ÿ±ÿ¹ÿ¿ÿ¤ÿ¹ÿµÿ±ÿ¨ÿ¨ÿÿ¯ÿÁÿ²ÿ©ÿÿ§ÿ¯ÿ»ÿ®ÿ¶ÿºÿ³ÿ®ÿ´ÿ²ÿ³ÿ¸ÿ´ÿ¤ÿ©ÿ¿ÿ¸ÿ¸ÿ¹ÿ²ÿÿ­ÿ¨ÿ·ÿÅÿ·ÿ¹ÿªÿ¦ÿµÿ¯ÿ³ÿ­ÿ¿ÿ³ÿ²ÿªÿ®ÿ«ÿ¨ÿ¼ÿ½ÿ½ÿ·ÿ®ÿ¢ÿ ÿÿ¤ÿ»ÿ®ÿªÿ°ÿ­ÿ²ÿ¿ÿ±ÿ¡ÿ¬ÿ­ÿ²ÿ­ÿ®ÿ½ÿ¸ÿ¿ÿªÿ¾ÿµÿµÿ¶ÿ²ÿ»ÿ³ÿ¬ÿ§ÿ«ÿÀÿ·ÿµÿ´ÿ±ÿ±ÿ¬ÿªÿ¬ÿ«ÿ«ÿ¯ÿ°ÿ¬ÿ»ÿ«ÿ©ÿ¯ÿ±ÿµÿ«ÿÿ®ÿ±ÿ·ÿÿºÿ¾ÿ¡ÿ¶ÿ¾ÿ£ÿ¶ÿ¶ÿµÿ´ÿ°ÿ±ÿ©ÿ§ÿ©ÿµÿ¸ÿ¨ÿ¦ÿªÿ«ÿ°ÿ»ÿ¾ÿ¶ÿ¼ÿ¯ÿ¦ÿ¢ÿ§ÿ½ÿ°ÿ·ÿ·ÿ¬ÿ«ÿºÿ¶ÿ»ÿ·ÿ¸ÿ½ÿ³ÿ¤ÿ ÿ¤ÿ­ÿ­ÿ´ÿÀÿ¶ÿ·ÿ±ÿ°ÿ¶ÿ½ÿ®ÿÇÿÁÿµÿ ÿ³ÿ¾ÿ±ÿÿ½ÿ¬ÿ°ÿ´ÿ­ÿ£ÿ£ÿ©ÿ±ÿ´ÿ¯ÿ¬ÿ©ÿ«ÿ´ÿ½ÿ»ÿ¯ÿ´ÿ§ÿ®ÿ¹ÿ«ÿ²ÿªÿ·ÿ±ÿºÿÿ¨ÿ­ÿ±ÿ®ÿ±ÿ§ÿ§ÿ§ÿ®ÿ¦ÿ¬ÿºÿºÿ¶ÿ«ÿ¯ÿºÿ·ÿ ÿ¤ÿ¦ÿ´ÿ¥ÿ¬ÿ¾ÿ§ÿ¢ÿ©ÿºÿ´ÿªÿªÿ¦ÿ°ÿ²ÿ¹ÿ´ÿ­ÿ¯ÿ±ÿ¯ÿ¥ÿ¢ÿ¬ÿ®ÿ°ÿ¦ÿ¶ÿ³ÿÆÿ±ÿ´ÿ³ÿªÿ¿ÿ¯ÿ¯ÿ­ÿ«ÿ±ÿËÿÄÿµÿ­ÿ£ÿ¡ÿ«ÿ²ÿ¨ÿÿ£ÿ¬ÿ«ÿ£ÿ{ÿ¦ÿ­ÿÿ«ÿÿ©ÿ¢ÿ§ÿÿ§ÿ¦ÿ¦ÿ¦ÿÿ£ÿ«ÿ¤ÿ¥ÿ±ÿ£ÿÿ¦ÿÿ¦ÿ¬ÿ¦ÿ¥ÿÿÿªÿ²ÿÿÿÿÿ§ÿÿÿÿ¥ÿÿ¢ÿ¨ÿÿ¨ÿ«ÿÿ¬ÿÿÿ°ÿ¾ÿ«ÿ¶ÿ¸ÿ©ÿ¦ÿ­ÿ¨ÿ¥ÿ¤ÿ¤ÿ ÿÿ¢ÿ®ÿ´ÿ§ÿ¨ÿ¦ÿ¦ÿ¹ÿ§ÿ§ÿÿ¤ÿ ÿ¯ÿÿ¤ÿ¦ÿ±ÿ±ÿ®ÿ¨ÿÿÿÿÿ¡ÿ¤ÿ§ÿ«ÿÿÿ¦ÿÿ§ÿ®ÿ¬ÿ¨ÿ¤ÿ¢ÿ¢ÿ«ÿ¸ÿ´ÿ¬ÿ¬ÿ®ÿ¯ÿ±ÿ»ÿÊÿµÿªÿªÿ¶ÿÁÿ·ÿ¼ÿºÿ¿ÿ¬ÿ©ÿ²ÿ¨ÿ¬ÿ¸ÿ¶ÿµÿ°ÿ´ÿ·ÿ©ÿ¸ÿÀÿ¹ÿ­ÿ³ÿ·ÿ¯ÿ¯ÿ°ÿ¯ÿ¨ÿ¬ÿ»ÿÆÿ¾ÿ«ÿ«ÿ½ÿ²ÿ³ÿ´ÿ«ÿ±ÿ½ÿµÿ¸ÿ±ÿ®ÿ¹ÿµÿ¾ÿ¹ÿ§ÿªÿ²ÿ±ÿ³ÿ©ÿªÿ·ÿµÿ´ÿÃÿÀÿ­ÿºÿÿÿ±ÿµÿ±ÿ¸ÿ¶ÿ¬ÿ°ÿ§ÿ¨ÿ±ÿ¹ÿ«ÿ¶ÿ»ÿ ÿ¼ÿ»ÿ³ÿ¬ÿ³ÿ¸ÿ´ÿ²ÿ¯ÿ¦ÿ¯ÿËÿ¾ÿ©ÿ®ÿ¶ÿÌÿ ÿ¬ÿ¸ÿ¾ÿ¬ÿ¬ÿ¬ÿªÿ­ÿ±ÿ³ÿ°ÿ¸ÿÆÿÀÿ¬ÿ«ÿ¸ÿ©ÿ¨ÿ¦ÿ­ÿ³ÿ¸ÿ´ÿ²ÿ³ÿµÿºÿ³ÿ¨ÿ­ÿÀÿ ÿÆÿµÿ§ÿ·ÿ´ÿ·ÿ·ÿ¬ÿ¬ÿ´ÿ¹ÿ¹ÿ¯ÿ±ÿ¶ÿ°ÿ»ÿ»ÿªÿ°ÿ°ÿ²ÿ¬ÿ¤ÿ¨ÿ¼ÿÂÿ¯ÿ§ÿºÿ­ÿ¢ÿÿ¡ÿÈÿ«ÿ§ÿ¸ÿ¸ÿ¬ÿ©ÿ²ÿ·ÿ´ÿ²ÿ­ÿ°ÿ³ÿ·ÿ¶ÿ«ÿ¯ÿ±ÿªÿªÿ³ÿµÿ´ÿµÿ«ÿ£ÿµÿ®ÿ­ÿÁÿ«ÿ±ÿÿ«ÿ¶ÿ½ÿ»ÿ°ÿ«ÿ®ÿ±ÿ¼ÿ´ÿ±ÿ¼ÿºÿ£ÿ­ÿ³ÿ®ÿ¬ÿ²ÿ°ÿ®ÿ´ÿ´ÿ²ÿ»ÿ¼ÿÈÿ²ÿ±ÿµÿ·ÿ²ÿ«ÿªÿ®ÿ©ÿªÿ»ÿ´ÿ¡ÿ­ÿºÿ¿ÿ¦ÿºÿÂÿ¶ÿÃÿÀÿ±ÿ©ÿªÿµÿ ÿ°ÿ¶ÿ¬ÿ²ÿ£ÿ²ÿ¿ÿ¹ÿ¼ÿºÿ¶ÿ²ÿ¢ÿ¥ÿ²ÿ±ÿ°ÿ¢ÿ°ÿ¼ÿ¨ÿ©ÿ¶ÿÁÿ¹ÿ¤ÿ¤ÿ­ÿ­ÿ«ÿ±ÿ°ÿ©ÿ³ÿ¬ÿ½ÿÁÿ¹ÿ¶ÿ¯ÿ¥ÿ§ÿ ÿ°ÿªÿ±ÿ¥ÿÿÿ¡ÿ¤ÿ§ÿ¯ÿµÿ­ÿÿ·ÿ´ÿ¸ÿºÿ¹ÿ¶ÿ¸ÿ²ÿ¶ÿ»ÿ³ÿ³ÿ´ÿ²ÿ¥ÿ¯ÿ¸ÿµÿ»ÿµÿ¸ÿ¶ÿ«ÿ­ÿ¡ÿ¦ÿ²ÿ¿ÿ¨ÿ´ÿ¯ÿ®ÿ°ÿ²ÿ²ÿ¯ÿ®ÿ¬ÿ¯ÿ±ÿ¶ÿ®ÿ·ÿ¶ÿ³ÿ°ÿºÿÆÿ¼ÿ¨ÿ·ÿ³ÿ ÿ®ÿ¯ÿµÿµÿ°ÿµÿ¸ÿ¯ÿ§ÿ¤ÿ´ÿ¨ÿ¶ÿ¤ÿ®ÿ¹ÿ²ÿ»ÿÄÿ³ÿ°ÿ½ÿ²ÿ±ÿ«ÿ¹ÿ»ÿºÿ»ÿ¶ÿ¬ÿ¯ÿµÿ¨ÿ±ÿÆÿ¥ÿªÿ¬ÿ©ÿ­ÿ¹ÿºÿ°ÿ¼ÿ³ÿ¯ÿ©ÿ´ÿ«ÿÿªÿ®ÿªÿ°ÿ³ÿ­ÿÆÿ¹ÿÀÿ»ÿ¶ÿµÿ´ÿµÿºÿºÿ¬ÿ°ÿ¿ÿÂÿªÿ ÿÿªÿ¸ÿ¹ÿµÿ±ÿ¥ÿ«ÿ¸ÿ¨ÿÀÿ¼ÿ·ÿ±ÿ®ÿ¶ÿ±ÿ ÿ©ÿ¨ÿ¤ÿµÿÀÿ¶ÿ§ÿ«ÿºÿ¸ÿºÿ°ÿ¤ÿ¸ÿ¼ÿªÿ¨ÿµÿ½ÿµÿ±ÿ½ÿ®ÿ¯ÿ´ÿ¦ÿ®ÿ²ÿ¤ÿÿ´ÿ²ÿ©ÿÉÿÁÿµÿ¸ÿ¹ÿ¾ÿÂÿµÿ¹ÿ­ÿ·ÿ¸ÿ¯ÿ½ÿ¶ÿ±ÿ´ÿ°ÿ®ÿ®ÿÄÿ¹ÿ¶ÿÀÿ½ÿ±ÿ°ÿ´ÿ°ÿ´ÿ³ÿ»ÿ´ÿ­ÿ¬ÿ­ÿ´ÿÀÿ»ÿ¸ÿ£ÿ¤ÿ¯ÿ­ÿ«ÿ«ÿ±ÿ¹ÿºÿ´ÿ®ÿÀÿÁÿ½ÿ­ÿ¯ÿ¸ÿ²ÿ¯ÿ¬ÿÂÿ¹ÿ¥ÿ²ÿ·ÿ±ÿ­ÿªÿÿÿÿÿ¡ÿ¡ÿÿ£ÿ­ÿ§ÿ ÿÿÿÿÿÿÿÿ£ÿ©ÿÿ¦ÿ¡ÿÿÿÿÿÿoÿÿxÿlÿvÿnÿzÿÿuÿ{ÿ¦ÿ¯ÿ¤ÿÿ|ÿ©ÿºÿÇÿ·ÿÿ¦ÿ©ÿ±ÿ¯ÿ«ÿ¶ÿ¸ÿ°ÿ«ÿ¬ÿ¦ÿ¦ÿ£ÿ¦ÿ¶ÿ¶ÿ±ÿªÿ¡ÿ©ÿ¦ÿ¯ÿ¿ÿ¼ÿ¦ÿ¢ÿÿ¬ÿ¤ÿ¦ÿªÿ¤ÿÿ£ÿ·ÿ·ÿ·ÿªÿ­ÿ¨ÿ§ÿ¨ÿ«ÿµÿ¬ÿ²ÿ³ÿ£ÿ¤ÿÿÿÿ¤ÿ²ÿ±ÿ°ÿ°ÿ©ÿ«ÿ©ÿ¬ÿ¶ÿ¾ÿ»ÿºÿ·ÿ·ÿµÿµÿ´ÿ­ÿ¨ÿ°ÿµÿÿºÿ£ÿ°ÿªÿ ÿÿ¨ÿ­ÿ¬ÿ¤ÿ¹ÿ®ÿ·ÿ«ÿªÿµÿ¸ÿ­ÿ£ÿ°ÿ¥ÿÀÿ°ÿ­ÿ¯ÿ¬ÿ®ÿ³ÿ«ÿ´ÿ«ÿ©ÿ©ÿÿÿ¤ÿ¤ÿ¡ÿ£ÿ«ÿµÿºÿµÿ°ÿ®ÿ®ÿ±ÿ­ÿªÿ±ÿ­ÿ²ÿ ÿÿ®ÿ¥ÿ§ÿ¶ÿµÿ©ÿ¬ÿ§ÿ¯ÿ¶ÿ«ÿ«ÿ¬ÿ¬ÿ­ÿ¬ÿ¬ÿ­ÿ¼ÿªÿ¢ÿ²ÿ¤ÿ°ÿ®ÿ­ÿ´ÿ±ÿ²ÿ¿ÿ¾ÿ·ÿÀÿ®ÿ¥ÿ¥ÿ«ÿ°ÿ­ÿ³ÿ¶ÿ­ÿ¬ÿ¯ÿ©ÿÿ°ÿ»ÿ±ÿ¥ÿ­ÿÃÿµÿ«ÿ¶ÿ£ÿÿ¨ÿ­ÿ¤ÿ§ÿ³ÿ­ÿ´ÿ©ÿµÿ±ÿ¼ÿ»ÿ­ÿ¯ÿ·ÿ±ÿ¨ÿ´ÿ¶ÿ¾ÿ¸ÿÿ¶ÿ¥ÿ°ÿ³ÿ«ÿ¼ÿÉÿ¯ÿ®ÿ©ÿµÿ·ÿ­ÿ¾ÿ³ÿ¤ÿ®ÿ·ÿ¯ÿºÿ£ÿ´ÿ¯ÿ¯ÿ²ÿÃÿ¹ÿ´ÿ­ÿ«ÿ¸ÿ¸ÿ´ÿ®ÿ¹ÿ³ÿÿ«ÿ®ÿ©ÿ¬ÿµÿµÿ©ÿ¨ÿ«ÿ·ÿ·ÿ³ÿ¹ÿµÿ®ÿ¤ÿ«ÿ»ÿ»ÿ²ÿ´ÿ°ÿ·ÿ·ÿºÿ²ÿ³ÿ§ÿªÿ±ÿ¸ÿºÿ´ÿ¶ÿ´ÿ°ÿ¼ÿ¸ÿ´ÿËÿÈÿ²ÿ´ÿ»ÿ®ÿ¢ÿ®ÿ½ÿ¼ÿ¿ÿ¥ÿµÿ®ÿ°ÿ²ÿ·ÿ´ÿ¯ÿ­ÿ¢ÿ¬ÿ¡ÿºÿ»ÿ²ÿ¢ÿ´ÿ¸ÿÁÿÁÿ®ÿ©ÿ²ÿ²ÿ¯ÿµÿ¡ÿ±ÿÀÿµÿ¡ÿ¶ÿ´ÿ·ÿ»ÿ¬ÿªÿµÿ¿ÿÅÿ¦ÿ¢ÿ°ÿ¶ÿÀÿ¿ÿµÿ®ÿªÿ¥ÿ¦ÿªÿ¯ÿ·ÿ®ÿ§ÿ¯ÿ¹ÿ®ÿ·ÿµÿ­ÿªÿ­ÿ­ÿ¬ÿ¹ÿ§ÿªÿ®ÿ¾ÿÉÿ´ÿÄÿ¼ÿ¦ÿ®ÿ´ÿ¯ÿ±ÿ±ÿ³ÿ¤ÿ±ÿ¬ÿ¦ÿ¶ÿ¼ÿ¼ÿ±ÿºÿ°ÿ¢ÿ§ÿ­ÿ¬ÿ®ÿ«ÿªÿ¶ÿ·ÿ·ÿÿ¡ÿ¸ÿ«ÿ­ÿ´ÿ¸ÿºÿ»ÿ¾ÿ¶ÿ­ÿ¹ÿ«ÿ°ÿ¯ÿ¯ÿ®ÿ²ÿ®ÿ¸ÿ´ÿ¯ÿ³ÿ§ÿ£ÿ¨ÿÿÿ¥ÿ»ÿ¬ÿ¾ÿ´ÿ¯ÿ©ÿÿªÿ»ÿ´ÿ¯ÿ²ÿ¦ÿ¨ÿ£ÿ´ÿÁÿ´ÿ£ÿµÿ¹ÿ¾ÿ¸ÿ°ÿ¶ÿ½ÿµÿ®ÿµÿ¸ÿ¬ÿ½ÿ°ÿÃÿ ÿ·ÿ¤ÿµÿ¹ÿ°ÿ´ÿ¼ÿµÿªÿªÿ¬ÿªÿ¨ÿ¦ÿªÿ©ÿ³ÿ¯ÿ¨ÿ­ÿªÿ¬ÿ«ÿ«ÿ¢ÿÿ¤ÿ¶ÿ¬ÿ©ÿ§ÿ¸ÿ±ÿ¸ÿ ÿ­ÿºÿ½ÿªÿ§ÿ±ÿ¶ÿ«ÿ¦ÿªÿ§ÿ¬ÿ±ÿªÿ«ÿ½ÿ¹ÿ¬ÿ½ÿ¬ÿ®ÿ¦ÿ³ÿ¬ÿ¶ÿ¿ÿ¹ÿ³ÿ¬ÿ¦ÿ§ÿ°ÿ¨ÿ¸ÿÁÿÇÿ·ÿ¥ÿµÿªÿ±ÿºÿ¯ÿ§ÿ¯ÿµÿ°ÿµÿ¹ÿ¦ÿ°ÿ±ÿ¥ÿÿªÿÿ¦ÿ®ÿ±ÿ´ÿ¦ÿªÿ´ÿ·ÿ«ÿ£ÿ¨ÿ¬ÿ¬ÿ¬ÿ¶ÿ¨ÿ¦ÿÿ«ÿÿ§ÿ¬ÿ¡ÿ¨ÿ¬ÿ¡ÿ ÿ§ÿªÿ¥ÿ¡ÿ£ÿÿÿ¢ÿ¤ÿ¶ÿ¢ÿÿÿ£ÿ¤ÿ ÿ¬ÿ²ÿ¡ÿ£ÿÿ²ÿ¤ÿÿÿ©ÿ©ÿÿÿÿ¢ÿ§ÿ©ÿÿÿ§ÿ°ÿ­ÿ¡ÿ­ÿ´ÿ¨ÿ ÿ©ÿ§ÿÿ¤ÿªÿ¥ÿÿÿ§ÿ²ÿ¡ÿÿÿ®ÿÿÿÿÿÿÿ ÿÿÿ ÿÿÿ¢ÿÿ ÿÿÿÿ¤ÿÿÿ¤ÿ­ÿªÿÿÿ¥ÿ¢ÿÿÿÿ¯ÿ®ÿ±ÿ³ÿªÿ ÿÿ­ÿ£ÿ¯ÿ±ÿ¥ÿÿ¦ÿ¦ÿ¦ÿÿ£ÿ¨ÿ¸ÿ¨ÿÿ£ÿ­ÿ«ÿ­ÿÀÿÀÿ©ÿ¢ÿ¬ÿ³ÿ°ÿ¶ÿ¯ÿ¤ÿ®ÿ±ÿÿ²ÿ²ÿÃÿ¼ÿ¦ÿªÿ§ÿ¤ÿ«ÿ¯ÿ¡ÿ¥ÿ·ÿ¾ÿ»ÿ¯ÿ£ÿÿ¤ÿ½ÿ»ÿ±ÿ£ÿÿ ÿ¹ÿ·ÿ¸ÿ­ÿ¸ÿ¸ÿ¦ÿªÿ¬ÿ¤ÿ§ÿ²ÿ²ÿ«ÿ£ÿ¦ÿ±ÿ±ÿ­ÿ­ÿ«ÿ«ÿºÿµÿ¿ÿ¯ÿ¦ÿ¥ÿ¥ÿ¥ÿ¦ÿ¤ÿÁÿ­ÿ¶ÿ§ÿÿ©ÿµÿ­ÿªÿ²ÿ±ÿ¬ÿµÿ»ÿ°ÿ®ÿ¬ÿ¨ÿÿ²ÿ±ÿ±ÿ»ÿ²ÿ­ÿ¢ÿ¾ÿ®ÿ¨ÿ¬ÿµÿ¬ÿ»ÿ²ÿ­ÿ¶ÿ¹ÿ¬ÿ®ÿ½ÿ·ÿ³ÿ¸ÿ±ÿµÿµÿ¶ÿÌÿ½ÿÿ¼ÿÃÿÆÿ·ÿ°ÿÀÿ¸ÿ·ÿ¶ÿ¸ÿ¹ÿ´ÿ¶ÿ²ÿ°ÿ²ÿ·ÿ¸ÿ°ÿ§ÿ¯ÿ½ÿ¶ÿµÿ°ÿ§ÿ¯ÿ«ÿ®ÿ£ÿ±ÿ½ÿÂÿÊÿ¸ÿ¯ÿ¥ÿ¥ÿ»ÿ´ÿ¼ÿ¶ÿµÿÿ¨ÿ´ÿ¶ÿºÿµÿªÿ¨ÿ¬ÿ­ÿ©ÿ®ÿ¶ÿ¾ÿ¾ÿ«ÿ½ÿ«ÿ©ÿ¯ÿ¯ÿ¥ÿ¯ÿÿ©ÿ¬ÿºÿªÿÿ³ÿ¬ÿ©ÿªÿ¸ÿ¥ÿ­ÿ²ÿ®ÿ­ÿ³ÿ´ÿ©ÿ­ÿ¾ÿµÿ¤ÿ«ÿ¶ÿ¸ÿ°ÿ ÿ´ÿµÿ´ÿ®ÿ¤ÿ´ÿ¨ÿ¨ÿ ÿ¸ÿ±ÿ¥ÿ´ÿ¦ÿ¡ÿ°ÿ²ÿ¯ÿÀÿÃÿªÿ´ÿ±ÿ­ÿ·ÿ¨ÿ¨ÿ¶ÿ·ÿ¹ÿ³ÿ«ÿ±ÿ²ÿ§ÿ¨ÿ¶ÿ®ÿ¯ÿ©ÿ³ÿ¯ÿ¸ÿ´ÿ¥ÿ¶ÿ»ÿ§ÿ«ÿ³ÿ´ÿ§ÿÿ°ÿ´ÿ¬ÿ²ÿ¦ÿ¥ÿ®ÿ®ÿ©ÿ£ÿ¬ÿ±ÿ©ÿªÿ«ÿ±ÿªÿ²ÿ¹ÿµÿ®ÿ¦ÿ¯ÿ²ÿÿ¶ÿ®ÿ®ÿ¥ÿ¥ÿ²ÿªÿµÿ©ÿ©ÿ¦ÿ¬ÿ½ÿ²ÿ£ÿ¥ÿ±ÿÁÿ½ÿ¸ÿ¾ÿ³ÿÿÿ´ÿÁÿ´ÿ´ÿ²ÿ¤ÿ©ÿ¯ÿ½ÿ½ÿ­ÿªÿ²ÿ¹ÿ¸ÿ³ÿ·ÿºÿ±ÿ²ÿ¼ÿ¦ÿ³ÿªÿ¦ÿ¬ÿ¸ÿ·ÿÿ°ÿ°ÿ§ÿ²ÿ´ÿ©ÿªÿ©ÿ®ÿ³ÿ­ÿ¯ÿ¹ÿ´ÿ«ÿ°ÿ¸ÿ¹ÿºÿ³ÿ£ÿ©ÿ²ÿºÿ´ÿ°ÿ¸ÿ¥ÿ½ÿ¼ÿ³ÿ·ÿ±ÿ¥ÿ¼ÿÁÿ®ÿ´ÿ§ÿ¼ÿ³ÿ²ÿ§ÿ³ÿ§ÿ ÿ­ÿ³ÿ¨ÿ¨ÿ¦ÿ¼ÿÂÿ¹ÿ©ÿ¡ÿ¨ÿ¬ÿ·ÿ²ÿ´ÿ½ÿªÿ¤ÿ©ÿ¢ÿ§ÿ¢ÿ´ÿ­ÿ¹ÿ´ÿ¦ÿ¼ÿ¹ÿÿ¬ÿ°ÿÆÿ£ÿµÿ·ÿ®ÿ}ÿ|ÿ¬ÿ½ÿªÿ¦ÿ°ÿ£ÿ®ÿ«ÿ©ÿ«ÿ±ÿ®ÿ¡ÿ®ÿ³ÿ¬ÿ©ÿ¨ÿ¹ÿ½ÿ°ÿªÿ¨ÿ´ÿ®ÿ·ÿ·ÿ©ÿ¥ÿ³ÿ­ÿ¼ÿªÿ£ÿµÿ¹ÿ´ÿ·ÿ£ÿÿ©ÿ¥ÿ°ÿ¸ÿ²ÿ¬ÿ¾ÿªÿ©ÿÿ³ÿµÿ³ÿ°ÿ·ÿ¿ÿ¼ÿ¸ÿ¹ÿµÿ²ÿ±ÿ±ÿºÿ´ÿ¯ÿ»ÿ½ÿ²ÿ§ÿ¤ÿ¦ÿµÿ³ÿ¦ÿÿ§ÿ¬ÿµÿ¦ÿ¦ÿ­ÿ¦ÿ±ÿ«ÿ¸ÿ³ÿ£ÿ¬ÿÄÿ¡ÿÆÿÿ§ÿ²ÿÿÿ°ÿ·ÿ ÿ¾ÿ´ÿ¯ÿ¯ÿµÿ½ÿ©ÿªÿ¯ÿ¾ÿÆÿºÿ²ÿ¬ÿ§ÿºÿÃÿ¶ÿ¯ÿ¦ÿ¤ÿ¨ÿ¥ÿ¨ÿªÿ«ÿ£ÿ·ÿ½ÿ­ÿÿºÿ¢ÿ¬ÿÿÿ­ÿÿ¤ÿªÿÿ­ÿÿ°ÿ²ÿ°ÿ¥ÿ±ÿ¿ÿ¶ÿ°ÿ¥ÿ®ÿ¯ÿ±ÿ¬ÿ¦ÿ ÿ®ÿ´ÿµÿ±ÿ©ÿ¨ÿ«ÿ­ÿ°ÿ±ÿªÿ¬ÿ¹ÿµÿ²ÿ¹ÿ¬ÿ¥ÿ«ÿ©ÿÿ¤ÿ±ÿ¶ÿ§ÿ¡ÿ¯ÿ±ÿ¤ÿ¹ÿ¦ÿÿ¸ÿ¯ÿªÿ¬ÿ©ÿ¸ÿ§ÿ®ÿÇÿ¹ÿ¼ÿ°ÿ¨ÿ§ÿ¶ÿ¯ÿ°ÿ°ÿ²ÿªÿ¨ÿ³ÿ¯ÿ¹ÿ³ÿ¬ÿµÿ°ÿ¨ÿ³ÿ°ÿ¬ÿ¯ÿ¬ÿ§ÿ¬ÿ²ÿ¨ÿ«ÿ®ÿ¥ÿ®ÿ¸ÿºÿ°ÿªÿ¢ÿ¦ÿ¬ÿºÿ¸ÿ¤ÿ«ÿ­ÿ²ÿ¨ÿÿ¢ÿ£ÿ¬ÿ«ÿÿªÿ´ÿ®ÿ±ÿ¶ÿÀÿ±ÿ«ÿ¬ÿ´ÿ­ÿÿ«ÿ¼ÿ¶ÿ«ÿ¬ÿ­ÿ©ÿ©ÿ¢ÿ¨ÿ§ÿ¦ÿ±ÿºÿ¹ÿ¶ÿ°ÿªÿ¯ÿ¨ÿªÿ¥ÿ¨ÿ´ÿ¨ÿ©ÿ½ÿÅÿ¿ÿ¶ÿ¸ÿ¶ÿ²ÿ¬ÿ¡ÿ¦ÿ¯ÿ»ÿ¹ÿ¤ÿ§ÿ¢ÿµÿ¹ÿÂÿ½ÿ­ÿ­ÿ³ÿÁÿ²ÿ´ÿ­ÿ·ÿ«ÿÿµÿ»ÿ°ÿ¬ÿ¹ÿ±ÿªÿ¤ÿ©ÿºÿ»ÿ²ÿ®ÿ¤ÿÿ¦ÿµÿ²ÿ³ÿ¿ÿ´ÿ¯ÿ­ÿ ÿ¨ÿ¬ÿ°ÿ¥ÿ³ÿ·ÿ¸ÿ¬ÿ²ÿ¶ÿ¨ÿ·ÿ¢ÿ°ÿµÿÿÿÿ¬ÿ¹ÿ©ÿºÿ©ÿÿ¯ÿ£ÿ²ÿºÿ®ÿ¤ÿ´ÿ²ÿ°ÿ­ÿµÿ½ÿ±ÿ¶ÿ¯ÿ¥ÿ¯ÿµÿ²ÿ®ÿºÿ·ÿ¦ÿ¡ÿ§ÿ±ÿ³ÿ­ÿ¾ÿÕÿµÿ±ÿµÿ­ÿ¹ÿÃÿ©ÿ¶ÿ²ÿ¯ÿ¯ÿ¦ÿ©ÿ¶ÿÆÿ¬ÿ±ÿ«ÿ»ÿ©ÿ©ÿ²ÿ£ÿ°ÿ±ÿ¯ÿ­ÿ´ÿ¼ÿ·ÿ¹ÿ²ÿ´ÿ¹ÿ²ÿ¯ÿ°ÿ´ÿ´ÿ¬ÿ¦ÿ®ÿ·ÿ¶ÿ´ÿ§ÿµÿ°ÿ¥ÿ«ÿ¨ÿ¹ÿÀÿ¬ÿ³ÿ³ÿ¤ÿ½ÿ·ÿÿ»ÿªÿ­ÿ§ÿÂÿ·ÿ¦ÿ¨ÿ´ÿ´ÿ³ÿ¤ÿ¥ÿªÿ½ÿ»ÿ»ÿ´ÿ¯ÿ¾ÿÇÿ³ÿ´ÿ®ÿ°ÿ²ÿ­ÿ°ÿ§ÿ­ÿ¿ÿ»ÿ©ÿªÿºÿ½ÿ°ÿ·ÿµÿ¸ÿ«ÿ¾ÿ²ÿ«ÿ¥ÿ§ÿ¯ÿ»ÿ´ÿ­ÿ³ÿ®ÿ¹ÿ¦ÿµÿ¾ÿ±ÿ¤ÿ£ÿ­ÿ·ÿ·ÿ¿ÿ°ÿ¯ÿ´ÿ¼ÿ·ÿ³ÿ¶ÿ½ÿ·ÿ¯ÿµÿ²ÿ­ÿ´ÿ¸ÿ¼ÿÆÿ¸ÿ³ÿ¦ÿ°ÿ¨ÿ¦ÿ®ÿ¯ÿÿ¢ÿ»ÿ«ÿ¹ÿÁÿ´ÿ£ÿ¼ÿ®ÿ­ÿ¸ÿ´ÿ±ÿ¶ÿ¯ÿ¸ÿ¯ÿ¨ÿ­ÿ£ÿªÿ·ÿ¸ÿ¼ÿºÿ­ÿªÿ¿ÿÉÿ¾ÿ¸ÿµÿµÿ²ÿ¶ÿºÿ²ÿ³ÿ°ÿºÿ¾ÿ¯ÿ¸ÿ¶ÿ³ÿ´ÿ³ÿ¿ÿ·ÿ­ÿ ÿ´ÿ³ÿ³ÿ·ÿÂÿ®ÿ®ÿ¹ÿ§ÿ²ÿ¹ÿ¹ÿ¶ÿ»ÿ¸ÿ¶ÿ·ÿµÿ¼ÿ·ÿµÿ¸ÿªÿ®ÿªÿ­ÿ¹ÿ®ÿ§ÿ´ÿ¸ÿÂÿ­ÿ´ÿ±ÿ®ÿ¹ÿªÿ©ÿ¡ÿ¶ÿ´ÿ¬ÿ£ÿ¶ÿ¼ÿ²ÿ©ÿ¶ÿ»ÿ¹ÿ¾ÿÀÿµÿµÿºÿ¯ÿÿ©ÿ½ÿ¾ÿ¾ÿ¶ÿ±ÿ¢ÿ«ÿ²ÿªÿ³ÿ¿ÿÀÿ²ÿ¬ÿ®ÿ¯ÿ°ÿ¶ÿ»ÿ¸ÿ³ÿ³ÿÅÿ¶ÿ®ÿ¹ÿÃÿÁÿ­ÿ©ÿ±ÿ±ÿ§ÿ­ÿ³ÿ·ÿÁÿ¾ÿ»ÿ½ÿ¿ÿÆÿÀÿ¾ÿ­ÿ²ÿ·ÿ²ÿ»ÿ°ÿµÿ§ÿ§ÿ¢ÿºÿ¸ÿ·ÿ´ÿÿ±ÿ¯ÿ¶ÿ¹ÿºÿ»ÿ³ÿ¯ÿ¶ÿ­ÿªÿ¯ÿ®ÿ²ÿ³ÿ¯ÿ®ÿ·ÿ®ÿ¬ÿ¶ÿ¥ÿ½ÿªÿµÿ¬ÿÿ´ÿ¬ÿ®ÿÇÿÀÿ©ÿ±ÿ¸ÿ²ÿµÿ¬ÿ¯ÿ®ÿ©ÿ²ÿ­ÿ«ÿ±ÿ´ÿ­ÿ¥ÿ²ÿ±ÿ«ÿ®ÿ½ÿºÿ¾ÿ´ÿ±ÿ¤ÿªÿ²ÿ²ÿ­ÿ±ÿ¨ÿ¯ÿÂÿ­ÿ¶ÿ»ÿ¼ÿ³ÿ¬ÿ§ÿ´ÿ¶ÿ±ÿ°ÿ²ÿºÿ²ÿ¨ÿ®ÿ­ÿ°ÿ°ÿ¶ÿ·ÿªÿ¨ÿ£ÿ¯ÿ¤ÿ½ÿ»ÿ´ÿ©ÿ®ÿ¨ÿ§ÿ²ÿ«ÿ³ÿ»ÿ«ÿ ÿ¤ÿ¨ÿ©ÿµÿÄÿ¼ÿ¯ÿ­ÿ®ÿ·ÿ®ÿ¨ÿ´ÿÿ­ÿµÿ¼ÿ¥ÿ±ÿ¥ÿ«ÿ¾ÿ·ÿ³ÿ®ÿ«ÿºÿ»ÿ°ÿ®ÿ¼ÿ¼ÿ³ÿ¿ÿ½ÿ¹ÿ¤ÿ±ÿ«ÿ¬ÿ²ÿ°ÿºÿ¥ÿÿÂÿ»ÿ«ÿ­ÿ®ÿ¬ÿ¶ÿ½ÿ´ÿ±ÿ°ÿ©ÿ®ÿ¸ÿ²ÿ¬ÿ²ÿ²ÿ¶ÿ©ÿ²ÿ³ÿ½ÿ·ÿ¶ÿ°ÿªÿ¿ÿ¨ÿªÿ®ÿ¬ÿºÿ½ÿ¶ÿ¯ÿ§ÿÿ¡ÿ¶ÿ¶ÿ¤ÿÿÿ¦ÿ­ÿ¬ÿÿ£ÿ§ÿÿªÿ©ÿ¡ÿ¦ÿ§ÿ¢ÿ£ÿ¡ÿÿ¥ÿ¨ÿ¡ÿ¥ÿ¡ÿ¡ÿ¯ÿ ÿ¥ÿ«ÿÿÿ ÿ«ÿÿ¡ÿÿ§ÿÿ¤ÿÿ¤ÿ ÿ ÿÿÿÿ¤ÿ¢ÿªÿ©ÿ¡ÿ ÿÿÿ¨ÿ­ÿÿ³ÿ©ÿ ÿ¹ÿ¬ÿ®ÿ³ÿ­ÿ®ÿ§ÿ¨ÿ¯ÿ¬ÿ©ÿªÿ«ÿ¨ÿ¢ÿ¶ÿ­ÿÿ¦ÿÿ§ÿ£ÿ§ÿºÿ³ÿÿÿ³ÿ¯ÿ¨ÿ§ÿ¨ÿÿÿ£ÿÿ¡ÿÿÿ¦ÿªÿÿÿÿÿ¤ÿ«ÿ«ÿ¨ÿ«ÿ¤ÿ¦ÿ©ÿ²ÿ¸ÿ¯ÿ¦ÿ¥ÿµÿ°ÿ³ÿ±ÿ©ÿ¥ÿ²ÿ®ÿ²ÿÁÿ¼ÿÃÿµÿ´ÿ½ÿ¶ÿ°ÿ´ÿ·ÿ±ÿ®ÿ¶ÿ´ÿ¸ÿ¼ÿÂÿ²ÿ²ÿ¾ÿªÿ­ÿ§ÿ±ÿºÿÁÿ¾ÿÁÿ³ÿ§ÿ·ÿ°ÿ£ÿ©ÿ©ÿ¶ÿ·ÿ§ÿ ÿ­ÿ²ÿ§ÿ®ÿ®ÿ«ÿ²ÿ¹ÿ±ÿ­ÿ·ÿ¹ÿ®ÿ¢ÿ­ÿªÿªÿ­ÿ´ÿ­ÿ¨ÿ¬ÿ¡ÿ¤ÿ²ÿ¾ÿ¸ÿÃÿÇÿ²ÿ©ÿ¦ÿ©ÿ·ÿ²ÿ³ÿ¦ÿ­ÿªÿ²ÿ³ÿµÿ¯ÿºÿÄÿ¹ÿ²ÿ´ÿ¸ÿÃÿ¿ÿ¶ÿ©ÿ¶ÿÿ¡ÿ¬ÿ²ÿÿÿ§ÿ³ÿ¦ÿÿ£ÿ¤ÿ¨ÿ³ÿ¼ÿ¼ÿ¿ÿ®ÿ§ÿ­ÿ·ÿ³ÿ­ÿ­ÿ©ÿ·ÿ´ÿµÿ°ÿ§ÿ¯ÿªÿ¨ÿ£ÿ¯ÿ½ÿÇÿ¸ÿ´ÿÀÿ¬ÿ½ÿ¿ÿ®ÿ¦ÿ¯ÿºÿ»ÿ°ÿ ÿ±ÿ³ÿ¿ÿ¯ÿ±ÿ°ÿ¸ÿ¯ÿ³ÿ¯ÿ¯ÿ¸ÿ½ÿ¯ÿÿ©ÿ´ÿ ÿºÿ·ÿ¨ÿ¸ÿ¬ÿ²ÿ·ÿ°ÿ²ÿ¼ÿ½ÿ´ÿ®ÿ´ÿµÿ±ÿªÿ¯ÿ¬ÿ¯ÿ®ÿ­ÿ±ÿ²ÿ¶ÿÅÿÈÿ´ÿ©ÿ­ÿ¤ÿ©ÿ·ÿ¾ÿ»ÿ»ÿ­ÿ¶ÿ¶ÿ»ÿ¯ÿ­ÿµÿ®ÿ¬ÿ±ÿ·ÿÂÿ¶ÿ¢ÿ´ÿ¤ÿ¥ÿ´ÿÀÿ½ÿºÿÁÿÁÿ·ÿ§ÿÿºÿ±ÿ©ÿ°ÿµÿµÿ¸ÿ´ÿ¹ÿµÿ­ÿ¯ÿ§ÿ¥ÿ©ÿ³ÿÄÿ±ÿ§ÿ¹ÿ±ÿ½ÿµÿ°ÿ¬ÿ§ÿ®ÿ¦ÿ°ÿ³ÿ¢ÿºÿ®ÿ¹ÿºÿªÿ¬ÿ­ÿ´ÿ´ÿ§ÿ¨ÿ¤ÿ·ÿ·ÿ ÿ¨ÿºÿ¬ÿ¢ÿ®ÿ«ÿ¥ÿ¯ÿ«ÿÿ¸ÿ«ÿ¹ÿ©ÿÀÿÉÿºÿºÿ·ÿµÿµÿ«ÿ«ÿ»ÿ­ÿ¨ÿ´ÿ¨ÿ§ÿ·ÿÿÿ¬ÿ¼ÿ¶ÿ¦ÿ´ÿ³ÿ¥ÿµÿ°ÿ·ÿ ÿ·ÿÂÿ¼ÿµÿ²ÿ±ÿ¯ÿ¯ÿ¯ÿ ÿ²ÿ¼ÿ¸ÿ¶ÿ³ÿ¼ÿ¾ÿµÿ®ÿ®ÿ¸ÿºÿ«ÿ±ÿ¾ÿ¹ÿ»ÿ¬ÿ«ÿ±ÿ³ÿµÿ«ÿ¦ÿ°ÿ±ÿ©ÿ²ÿ»ÿ»ÿªÿ°ÿÀÿ½ÿºÿ¼ÿ¾ÿ¾ÿÀÿºÿ°ÿ´ÿ±ÿ²ÿ®ÿªÿ°ÿ³ÿ¶ÿ®ÿ«ÿªÿ²ÿ»ÿ¹ÿ¸ÿ¼ÿ¸ÿªÿ®ÿ¦ÿÿÁÿ¯ÿ°ÿ­ÿ¼ÿºÿµÿºÿ¸ÿ©ÿ¬ÿ¼ÿ¥ÿªÿ¥ÿ«ÿ®ÿ³ÿ¶ÿ²ÿ¯ÿ½ÿºÿ»ÿÅÿ±ÿ©ÿªÿ³ÿ¹ÿ¼ÿ¾ÿ¾ÿÄÿ´ÿÈÿ¹ÿ°ÿ§ÿ¬ÿ±ÿ³ÿ³ÿ®ÿ±ÿ¾ÿ¦ÿÂÿºÿ²ÿ¸ÿÀÿ·ÿ«ÿªÿ¦ÿ©ÿµÿ¬ÿ¾ÿµÿ²ÿµÿ¶ÿ³ÿ¨ÿÿ³ÿ¡ÿ¹ÿÂÿÀÿ¹ÿºÿÀÿÁÿºÿ·ÿ­ÿ¥ÿ¸ÿ½ÿ¯ÿ¨ÿµÿ·ÿ®ÿÀÿ¸ÿºÿ­ÿ²ÿ¢ÿ·ÿËÿ½ÿ®ÿ¹ÿ´ÿ®ÿ¿ÿÃÿ«ÿ·ÿ¯ÿ±ÿ¹ÿµÿ¹ÿ¶ÿ¼ÿ¸ÿ³ÿµÿ¯ÿ¦ÿ²ÿ¿ÿ©ÿ¬ÿÿ±ÿºÿºÿ¦ÿ§ÿªÿ§ÿ®ÿ­ÿ¸ÿ¿ÿ±ÿ¯ÿ¯ÿ¹ÿ·ÿ­ÿµÿ«ÿ¦ÿÿ¨ÿ´ÿ·ÿµÿ³ÿ·ÿ½ÿ¸ÿ²ÿÂÿ¹ÿ´ÿ¤ÿ§ÿ¬ÿ«ÿ·ÿ§ÿÃÿµÿ¦ÿ£ÿ±ÿ¼ÿ¹ÿ«ÿÿÿÿ ÿ¦ÿÿÿ¨ÿ¯ÿ¡ÿÿ¡ÿÿÿÿÿÿÿÿÿÿÿÿ¡ÿ«ÿ¥ÿÿ}ÿuÿtÿ~ÿvÿuÿXÿ^ÿrÿ|ÿÿÿÿÿÿ\ÿ£ÿ¤ÿ¹ÿ°ÿ¡ÿÿÿ³ÿ¶ÿ¦ÿ¤ÿ®ÿ®ÿ§ÿ¬ÿµÿ²ÿ¨ÿ ÿ§ÿ°ÿ©ÿ²ÿ¤ÿ¯ÿ¬ÿ«ÿ®ÿ¨ÿ°ÿªÿÿ¥ÿ¨ÿ¥ÿ£ÿ ÿÿ¨ÿ·ÿ¹ÿ°ÿ«ÿ®ÿ¢ÿÿÿÿÿ¬ÿÅÿ¦ÿ°ÿ¦ÿ¨ÿ¦ÿ¢ÿ°ÿ±ÿµÿ°ÿÀÿµÿºÿµÿ«ÿ¬ÿ¬ÿºÿ³ÿ·ÿ ÿ¥ÿ¿ÿ·ÿ¬ÿ´ÿ²ÿ¼ÿ¬ÿ½ÿ­ÿ©ÿ ÿÿ¡ÿ¡ÿ¥ÿÿ´ÿ¯ÿ²ÿ¦ÿÿ¬ÿ±ÿ¨ÿ²ÿ³ÿ³ÿ£ÿ¶ÿªÿ®ÿ­ÿ¥ÿÿªÿÃÿ¿ÿ ÿ¾ÿ§ÿªÿ¸ÿ½ÿµÿ¦ÿ£ÿ¯ÿ¦ÿ½ÿ´ÿ¯ÿ«ÿ°ÿ·ÿ°ÿ¢ÿ­ÿµÿ¢ÿ¥ÿªÿºÿ¹ÿ­ÿ«ÿ¯ÿ®ÿ®ÿºÿ²ÿ¶ÿºÿ§ÿ¬ÿ±ÿ°ÿ³ÿ°ÿ£ÿ¹ÿ±ÿ©ÿ¢ÿ ÿµÿ»ÿ®ÿ¦ÿ¨ÿ¹ÿÀÿÿ¬ÿ²ÿºÿ³ÿ«ÿ¬ÿ¶ÿ»ÿ²ÿ¿ÿ§ÿ©ÿ±ÿ­ÿ©ÿ©ÿ¨ÿ¨ÿ¯ÿ±ÿ¸ÿ¨ÿ®ÿ³ÿ­ÿ£ÿÿ«ÿ²ÿµÿ¼ÿµÿ¯ÿ®ÿ­ÿ¯ÿÄÿ¾ÿ¶ÿ¶ÿ´ÿ¬ÿ«ÿ¸ÿ¾ÿ»ÿÉÿ¯ÿ¯ÿ»ÿ·ÿªÿ¦ÿ²ÿ¾ÿ¸ÿ±ÿ­ÿ¸ÿ¸ÿ¯ÿºÿ³ÿ°ÿ¶ÿµÿ´ÿµÿ¬ÿ£ÿ§ÿ¡ÿ¯ÿºÿ«ÿ¸ÿÀÿ¬ÿ«ÿ´ÿ±ÿµÿ·ÿ²ÿ«ÿµÿ¾ÿ²ÿ©ÿ·ÿ¿ÿ²ÿ«ÿ´ÿ´ÿºÿ­ÿ ÿ¥ÿ³ÿºÿ·ÿ³ÿ»ÿÄÿ²ÿ´ÿ±ÿµÿ²ÿ°ÿµÿ¬ÿªÿ®ÿ±ÿ·ÿ¯ÿ¦ÿÿµÿ¬ÿ¹ÿµÿ¯ÿ®ÿ®ÿ²ÿ´ÿ­ÿ¨ÿ³ÿ·ÿ¼ÿ´ÿ¹ÿÁÿµÿ¸ÿ°ÿ¯ÿ±ÿ­ÿ°ÿ²ÿ¶ÿ«ÿ¤ÿ¼ÿÂÿ­ÿµÿ½ÿÃÿÈÿ¶ÿ£ÿ¬ÿ­ÿªÿ²ÿ¤ÿ´ÿ¿ÿ´ÿ±ÿ¿ÿ¼ÿªÿ¢ÿ£ÿ©ÿºÿ¶ÿ¶ÿ ÿ¸ÿªÿ®ÿÅÿ¶ÿ±ÿ°ÿ¤ÿÿ©ÿ¶ÿ¸ÿ¹ÿ©ÿ©ÿ²ÿªÿ«ÿ¯ÿ®ÿ¬ÿ«ÿªÿ«ÿ±ÿ»ÿ³ÿ¹ÿ ÿ½ÿµÿ³ÿ¯ÿ°ÿ´ÿµÿ¯ÿ¯ÿ¸ÿ¹ÿ¶ÿ§ÿ¬ÿ©ÿ«ÿÂÿÀÿ½ÿ±ÿ¯ÿ°ÿ¥ÿ¢ÿ±ÿÀÿÃÿ«ÿ³ÿ°ÿ³ÿºÿ¿ÿ²ÿ±ÿ·ÿ­ÿ¨ÿ¸ÿ¼ÿ³ÿºÿ¬ÿ©ÿ¹ÿ³ÿ«ÿ±ÿ£ÿ¡ÿ£ÿ¯ÿ­ÿ«ÿ³ÿºÿ¹ÿ´ÿ³ÿ«ÿÉÿ³ÿÂÿºÿ»ÿµÿ´ÿ«ÿªÿ­ÿ²ÿºÿ¸ÿ¬ÿ¡ÿ¡ÿ£ÿ³ÿºÿ±ÿ¦ÿ¤ÿ¢ÿ«ÿ­ÿ°ÿ°ÿ­ÿ¯ÿ°ÿ¬ÿ¨ÿ¸ÿ®ÿÀÿ¤ÿ©ÿÿ³ÿ¤ÿ®ÿ±ÿ«ÿ°ÿ±ÿ¯ÿ±ÿ°ÿ²ÿ³ÿ­ÿªÿ¯ÿµÿºÿ±ÿºÿ«ÿ§ÿµÿÃÿ¸ÿ¤ÿ¬ÿÅÿÅÿµÿ±ÿ°ÿ¦ÿ¾ÿµÿ¬ÿ´ÿ¶ÿ¨ÿ­ÿºÿ¹ÿ°ÿ¬ÿ±ÿ¶ÿ±ÿ©ÿªÿ¹ÿµÿ·ÿÿÿ´ÿ²ÿÈÿ¾ÿ°ÿ¶ÿ¦ÿÿ¥ÿ¹ÿ¾ÿ®ÿªÿ·ÿ­ÿºÿÁÿºÿªÿ¶ÿªÿ³ÿ³ÿ¯ÿ­ÿ®ÿ³ÿ´ÿ³ÿ²ÿ§ÿ§ÿÿ¶ÿ­ÿ°ÿ ÿ²ÿÿ¤ÿÿ¯ÿ­ÿ¥ÿ¯ÿ¸ÿ®ÿ¥ÿÿÿ®ÿ´ÿ±ÿÿÿ£ÿÿ¬ÿ«ÿ«ÿ¦ÿ¬ÿ¦ÿ¡ÿ§ÿ¨ÿ ÿÿ©ÿ©ÿ¢ÿ£ÿ ÿ®ÿÿ´ÿÿ¥ÿ¹ÿ ÿ¢ÿ¢ÿ¤ÿ¤ÿÿ¢ÿÿÿÿ«ÿ¢ÿ¦ÿ¤ÿ¤ÿÿÿ«ÿ«ÿ¥ÿ£ÿµÿ´ÿ°ÿ¨ÿ°ÿ´ÿ­ÿ¯ÿ¯ÿ§ÿ£ÿ¡ÿ¤ÿ¤ÿ¥ÿ¦ÿÿÿÿÿÿÿÿªÿ¡ÿÿÿ¡ÿÿÿÿÿÿ£ÿ£ÿ¨ÿ§ÿÿÿ¦ÿÿ©ÿ¨ÿÿ¦ÿÿ£ÿÿ¡ÿ¥ÿ§ÿÿ£ÿ¬ÿ¡ÿÿ ÿÿÿ¢ÿ§ÿ§ÿÿÿ¦ÿ³ÿ¬ÿ§ÿ©ÿªÿÿ±ÿ¬ÿ¢ÿ ÿ¤ÿ­ÿªÿ±ÿ¸ÿ±ÿ­ÿ®ÿ¶ÿ¶ÿºÿµÿºÿ¼ÿ©ÿÿ¯ÿ°ÿºÿ·ÿ°ÿ£ÿ¯ÿ©ÿ«ÿªÿ¹ÿÃÿ½ÿ±ÿ¯ÿ¹ÿºÿ±ÿ ÿ¤ÿ°ÿ¯ÿ¬ÿ«ÿ·ÿ¼ÿºÿ£ÿªÿµÿ¸ÿ±ÿ¯ÿªÿ©ÿ±ÿ±ÿ°ÿ´ÿ®ÿ¢ÿÿ£ÿµÿ¹ÿ¨ÿ¨ÿ³ÿ¿ÿ¸ÿµÿ£ÿ·ÿ»ÿ»ÿÿ¹ÿ¤ÿÿ§ÿÁÿ»ÿ©ÿ®ÿ®ÿ¦ÿ©ÿ«ÿ©ÿªÿ²ÿÅÿÈÿªÿ¥ÿ±ÿ°ÿ²ÿ«ÿ³ÿ«ÿ­ÿ¬ÿ¿ÿ²ÿ¶ÿ¶ÿ´ÿ¶ÿ²ÿ«ÿ­ÿ­ÿ¬ÿ®ÿ©ÿ£ÿ¨ÿ³ÿ­ÿ ÿªÿ¹ÿ´ÿ¶ÿ«ÿÿ¬ÿªÿÇÿ¸ÿ£ÿªÿ¶ÿ¦ÿ¤ÿ³ÿ­ÿ¶ÿµÿ±ÿ ÿ¥ÿ±ÿºÿ»ÿ³ÿ¾ÿÄÿµÿ´ÿªÿ¤ÿ¨ÿÿ¼ÿ¨ÿµÿ°ÿ·ÿÂÿµÿ«ÿ¤ÿ­ÿ´ÿ¶ÿÉÿ¿ÿ¶ÿ³ÿºÿ¾ÿ¸ÿ¦ÿ«ÿ³ÿ²ÿ¹ÿ¼ÿ»ÿ¹ÿÁÿ¨ÿ±ÿµÿ¾ÿ¬ÿ¯ÿÿ©ÿ³ÿ»ÿªÿ³ÿ¥ÿ¾ÿ«ÿÿ³ÿ¨ÿ ÿ¨ÿºÿ®ÿ­ÿ²ÿ±ÿ§ÿ²ÿ½ÿ²ÿ±ÿ´ÿµÿ±ÿ¥ÿ°ÿ·ÿ´ÿÿ©ÿ©ÿ²ÿ±ÿ»ÿºÿ·ÿ´ÿ¥ÿ³ÿÿÿ©ÿ±ÿ­ÿ¨ÿ·ÿ¯ÿ±ÿ·ÿ»ÿ¸ÿµÿ¶ÿ®ÿ ÿ¢ÿ°ÿ³ÿ©ÿ¤ÿ©ÿ¡ÿ¨ÿ«ÿ°ÿ¶ÿ±ÿ»ÿ¦ÿ·ÿºÿ¼ÿ«ÿ°ÿ§ÿ°ÿ¢ÿ¤ÿ³ÿ®ÿªÿ¥ÿ®ÿ·ÿ³ÿ³ÿ§ÿ¨ÿ¬ÿ²ÿ³ÿ¥ÿ®ÿ¹ÿªÿªÿ°ÿµÿªÿ¤ÿ£ÿ¨ÿµÿ¯ÿªÿ¬ÿ¥ÿ©ÿ®ÿÆÿ±ÿ´ÿ²ÿ¶ÿ¶ÿªÿ»ÿÿ ÿ¤ÿ·ÿ¹ÿ¬ÿªÿ£ÿ¢ÿ±ÿ¸ÿ³ÿªÿ©ÿ­ÿ®ÿ²ÿ®ÿ°ÿ¹ÿµÿ®ÿ·ÿ·ÿ²ÿ´ÿªÿ½ÿªÿ«ÿ¬ÿ¼ÿ´ÿ®ÿ±ÿÿ¼ÿ¦ÿ¡ÿÿ§ÿ±ÿ¢ÿ¬ÿ³ÿ¯ÿªÿ³ÿ­ÿ¤ÿ«ÿªÿ¬ÿ¬ÿ«ÿ±ÿ¬ÿ¤ÿ§ÿ°ÿ±ÿ´ÿ²ÿªÿ©ÿ©ÿ»ÿ°ÿ¨ÿ±ÿ®ÿÂÿ°ÿ¦ÿ¶ÿ¹ÿÿ¶ÿ·ÿ ÿ¦ÿÿÂÿ½ÿ±ÿ¬ÿÀÿ¹ÿ¨ÿ®ÿ¶ÿ£ÿ£ÿ¦ÿ«ÿ¬ÿ¢ÿ§ÿ§ÿ¤ÿ²ÿ¶ÿ¶ÿ¼ÿ»ÿ­ÿ¨ÿ±ÿ«ÿµÿµÿ³ÿ©ÿÀÿ¥ÿ«ÿ«ÿ°ÿ¬ÿ¨ÿ¢ÿµÿ±ÿ¿ÿ¼ÿ¤ÿVÿÿÿ´ÿªÿÿªÿ¬ÿ¨ÿÿ¦ÿ®ÿ¥ÿÿ«ÿ¯ÿ®ÿ°ÿ§ÿªÿ¼ÿ¶ÿ¨ÿ¤ÿ§ÿµÿ¬ÿ¶ÿ®ÿÿ®ÿ¶ÿ¯ÿ´ÿ­ÿ¦ÿ¬ÿ¶ÿÅÿ¯ÿ¥ÿÿ¬ÿ«ÿ ÿ¯ÿ£ÿ·ÿ¾ÿ·ÿ§ÿ³ÿºÿ¬ÿ¯ÿ®ÿ¨ÿ§ÿ±ÿ¯ÿ¦ÿ¬ÿ¬ÿ­ÿ°ÿ¯ÿ«ÿ¨ÿ°ÿ¸ÿ±ÿ¥ÿ¤ÿÿ ÿ¿ÿ·ÿ­ÿ¤ÿ¨ÿ®ÿ¨ÿªÿ«ÿ¬ÿ¬ÿºÿÂÿ½ÿ¤ÿ®ÿ¨ÿÃÿ»ÿ°ÿºÿ»ÿ¬ÿ®ÿ¯ÿ¯ÿ®ÿ°ÿÿ§ÿ¦ÿ²ÿ²ÿ¤ÿÿ§ÿÅÿ¼ÿ±ÿ³ÿ°ÿ°ÿ¹ÿ°ÿ ÿ©ÿ­ÿ®ÿ°ÿ¨ÿ¬ÿ«ÿ¶ÿ¬ÿ§ÿ«ÿ°ÿ¼ÿ°ÿ¯ÿ«ÿÿÿ¸ÿ«ÿµÿÿ¥ÿ«ÿ´ÿ©ÿ»ÿ¶ÿ±ÿ¸ÿµÿ¸ÿ³ÿ¦ÿ¼ÿ¶ÿ±ÿ¹ÿ°ÿ«ÿºÿ¿ÿ¸ÿ¯ÿ¤ÿ¦ÿ²ÿ®ÿ©ÿ­ÿªÿ°ÿ·ÿªÿ¢ÿ©ÿ«ÿ±ÿ¸ÿ±ÿ¼ÿ¾ÿ»ÿ®ÿ¸ÿ­ÿªÿ³ÿ¦ÿºÿ®ÿ¢ÿ³ÿ¨ÿÿ¶ÿ¹ÿ¾ÿÁÿ¬ÿºÿµÿªÿ¶ÿ±ÿ°ÿºÿ´ÿ´ÿ¸ÿ¯ÿ¬ÿ±ÿ½ÿ´ÿ¨ÿ§ÿ®ÿ±ÿ³ÿ¨ÿµÿ´ÿ¬ÿ¯ÿªÿ­ÿ²ÿ©ÿ«ÿµÿ°ÿ¬ÿ¯ÿ³ÿ¸ÿ²ÿ³ÿ·ÿ«ÿ¤ÿ¶ÿ«ÿ¦ÿ¹ÿ¸ÿ·ÿ§ÿ·ÿÿ£ÿ¬ÿ±ÿ£ÿ®ÿ¼ÿ¹ÿ»ÿµÿ³ÿ°ÿªÿ¤ÿ°ÿ¯ÿÿ¦ÿ³ÿ®ÿªÿ£ÿ§ÿ®ÿ®ÿ®ÿ¬ÿ¥ÿ£ÿ¯ÿ»ÿºÿ´ÿ±ÿ®ÿ«ÿ¯ÿ±ÿ®ÿ®ÿ°ÿ§ÿ«ÿ¸ÿ¶ÿ¹ÿ´ÿ²ÿ°ÿ¬ÿ¶ÿ°ÿ³ÿ´ÿ®ÿ¥ÿ¶ÿÿ¦ÿºÿ¼ÿªÿ·ÿ¨ÿµÿºÿ¸ÿ¼ÿÂÿµÿ¶ÿ¦ÿ¦ÿ®ÿ¯ÿ¸ÿ°ÿ´ÿ³ÿ²ÿ¨ÿ§ÿ¸ÿ³ÿ¯ÿ¬ÿ¡ÿ¤ÿ¬ÿµÿ­ÿ§ÿ°ÿºÿºÿ¹ÿªÿ¯ÿÿ ÿ­ÿ»ÿ«ÿ¬ÿ¼ÿ­ÿ¸ÿ¬ÿ«ÿ«ÿ¯ÿ»ÿ¨ÿ®ÿ·ÿ­ÿ¿ÿ¸ÿµÿ©ÿ¦ÿÀÿ¬ÿ±ÿÈÿ¼ÿ¯ÿ®ÿ³ÿ¶ÿºÿ»ÿ±ÿ´ÿ´ÿ¨ÿ£ÿ­ÿ­ÿ³ÿ¼ÿ·ÿÁÿ¼ÿºÿµÿ¼ÿ®ÿ®ÿ´ÿ­ÿ®ÿ·ÿ¸ÿ»ÿ¼ÿÁÿ®ÿ§ÿ«ÿ¯ÿ·ÿÏÿÃÿ¯ÿÉÿ¢ÿÊÿ©ÿ®ÿÌÿÁÿ½ÿµÿ½ÿ¹ÿ¢ÿ¬ÿµÿ®ÿ¬ÿ°ÿ©ÿ­ÿ³ÿºÿ»ÿ´ÿ¸ÿµÿ±ÿÀÿÄÿ¸ÿµÿ³ÿ²ÿ·ÿµÿ²ÿªÿ¯ÿ´ÿ¿ÿ¤ÿ³ÿ²ÿªÿ¬ÿ®ÿÿÁÿ´ÿºÿ¨ÿ½ÿ»ÿ¡ÿ±ÿªÿ»ÿ¸ÿ®ÿ·ÿ®ÿ¯ÿµÿ²ÿ©ÿ°ÿ¶ÿµÿ¯ÿµÿºÿÀÿ¹ÿ¯ÿ³ÿ²ÿ±ÿ¹ÿ²ÿ¬ÿ±ÿ§ÿ±ÿªÿ®ÿ¹ÿ­ÿ¯ÿ¸ÿ´ÿ·ÿ¤ÿ¦ÿµÿ§ÿÿ¦ÿ¦ÿ®ÿµÿ¶ÿ±ÿ¯ÿ«ÿ³ÿ¸ÿÃÿÅÿ´ÿ´ÿ¬ÿ¸ÿºÿ±ÿ±ÿµÿ¹ÿ½ÿÀÿÂÿ·ÿ­ÿ±ÿ½ÿÃÿ±ÿ«ÿ°ÿ ÿÿ³ÿ·ÿ¯ÿ¼ÿÀÿ¡ÿ¢ÿÂÿ·ÿ¯ÿ¬ÿÇÿ®ÿµÿµÿªÿ¤ÿ°ÿ·ÿ¿ÿ«ÿ³ÿ®ÿ¨ÿ¶ÿ°ÿ®ÿ²ÿ±ÿ·ÿ¾ÿ°ÿ¤ÿ±ÿ¸ÿ°ÿ­ÿ­ÿ«ÿ°ÿ¼ÿÃÿ·ÿ¶ÿºÿÀÿ¯ÿµÿºÿ¶ÿ¼ÿªÿ´ÿÊÿ±ÿ¯ÿºÿ¼ÿªÿµÿ¶ÿ³ÿ§ÿ­ÿ¶ÿ®ÿ»ÿµÿ®ÿ±ÿµÿ¬ÿªÿ©ÿ§ÿ¯ÿºÿÂÿ¾ÿµÿ´ÿµÿµÿ³ÿÿ§ÿ¸ÿ¥ÿ¼ÿ±ÿºÿ¾ÿ¹ÿ²ÿ§ÿ¨ÿ¦ÿ¼ÿ·ÿ¬ÿµÿ­ÿ·ÿ²ÿ©ÿ­ÿ´ÿ¹ÿ¼ÿ¾ÿ±ÿ²ÿ¸ÿ±ÿ­ÿ¯ÿµÿ»ÿ¼ÿ½ÿ¹ÿ©ÿ²ÿµÿ¨ÿ¨ÿ¼ÿÃÿ¨ÿ²ÿ¸ÿÀÿªÿ»ÿ²ÿ°ÿ®ÿ®ÿ¾ÿ³ÿ¨ÿ´ÿ°ÿÿÿ«ÿ²ÿ¯ÿ«ÿ³ÿ¶ÿ¹ÿ³ÿµÿÆÿÇÿÉÿ·ÿµÿ±ÿ±ÿ©ÿ¿ÿ¸ÿÀÿ¯ÿ³ÿ®ÿ³ÿ¯ÿ¯ÿ§ÿ±ÿµÿ³ÿ±ÿºÿ±ÿ¥ÿ®ÿ·ÿµÿ®ÿ±ÿ±ÿ±ÿ±ÿ¬ÿ°ÿ¼ÿ»ÿ²ÿµÿ¶ÿ±ÿªÿ©ÿ¼ÿµÿ·ÿ§ÿ¯ÿ³ÿ²ÿ±ÿºÿ¼ÿ²ÿ°ÿ¿ÿ¶ÿ»ÿ³ÿ´ÿ²ÿ¯ÿ£ÿÿªÿµÿÀÿÂÿ²ÿ¨ÿ£ÿ§ÿ·ÿ³ÿºÿ¸ÿ¸ÿ¼ÿ¶ÿ²ÿÂÿ«ÿ³ÿ­ÿ­ÿ³ÿÂÿ©ÿ±ÿ¿ÿ¼ÿ¯ÿ¦ÿ¨ÿ¸ÿµÿ±ÿ¶ÿ±ÿ²ÿ¹ÿ¶ÿ³ÿ©ÿ£ÿ¥ÿ§ÿ²ÿ«ÿ®ÿ´ÿ¬ÿ¼ÿ±ÿ©ÿ²ÿ¥ÿ°ÿ£ÿ«ÿ­ÿ§ÿ±ÿµÿ²ÿ±ÿ±ÿ¯ÿ³ÿÁÿÄÿ¹ÿ°ÿ¥ÿ«ÿ»ÿ§ÿªÿ´ÿ¨ÿ³ÿµÿ³ÿ¹ÿ·ÿ°ÿ¨ÿÃÿ¯ÿ´ÿ´ÿªÿ¯ÿºÿ¬ÿªÿ¯ÿ°ÿ¶ÿ®ÿ®ÿ±ÿ¹ÿ¼ÿÀÿµÿ°ÿ·ÿ·ÿ³ÿ°ÿÌÿ¥ÿ®ÿ¥ÿ°ÿ´ÿµÿ¼ÿ§ÿ¦ÿ©ÿ¨ÿ®ÿ°ÿ®ÿ°ÿ·ÿ¾ÿÁÿ«ÿ¬ÿ¹ÿªÿ¾ÿ·ÿ°ÿ³ÿ¯ÿ±ÿ®ÿ±ÿ¥ÿ¯ÿ­ÿ®ÿ³ÿµÿÿÿ¬ÿ¦ÿ¯ÿºÿ«ÿ«ÿ¦ÿÿ¬ÿ¢ÿ»ÿªÿ ÿ£ÿ£ÿ§ÿ¦ÿÿ£ÿ«ÿÿ¢ÿ¢ÿÿ£ÿÿÿ¢ÿÿ£ÿ¦ÿ¤ÿ ÿ§ÿªÿ´ÿ£ÿ¥ÿ¡ÿ¥ÿÿÿ­ÿ­ÿÿ±ÿ©ÿ­ÿªÿÿÿ¥ÿ¬ÿÿ¢ÿ¨ÿ­ÿ¨ÿÿ¥ÿÿ§ÿ·ÿÿ¦ÿ²ÿ©ÿ¬ÿ¦ÿ ÿ©ÿ¯ÿ©ÿ¨ÿ­ÿ¢ÿÿÿ£ÿ¯ÿ®ÿ¯ÿÿ²ÿ«ÿÿ ÿ­ÿÿ°ÿÿÿ¢ÿ¦ÿ¥ÿ§ÿ§ÿ¨ÿ§ÿ¥ÿ§ÿªÿ©ÿ§ÿ¦ÿ­ÿÿÿ¢ÿªÿ¬ÿ¥ÿ«ÿ¨ÿ£ÿ­ÿ±ÿ­ÿ°ÿ¶ÿ¸ÿ¯ÿ¢ÿÿÅÿ¶ÿ°ÿ¦ÿÃÿÀÿ®ÿ­ÿµÿµÿ»ÿµÿ¨ÿ¥ÿ¬ÿ¯ÿ¯ÿ¶ÿ¶ÿºÿ¸ÿ¾ÿ£ÿ©ÿÿ¤ÿ©ÿ®ÿ³ÿ¦ÿ¨ÿ¥ÿÿÿ°ÿµÿµÿ¸ÿ¿ÿ²ÿ£ÿ»ÿµÿ¦ÿÿ¯ÿ­ÿ°ÿ¯ÿ¼ÿ³ÿ¶ÿ²ÿ«ÿµÿ¸ÿ­ÿ«ÿ¬ÿ´ÿµÿ«ÿ²ÿ­ÿÿ©ÿ¯ÿ§ÿ±ÿ¸ÿÂÿ¸ÿ³ÿ²ÿ¥ÿ©ÿ¯ÿºÿ«ÿ°ÿ¥ÿ­ÿ¿ÿ²ÿ²ÿ¬ÿ´ÿ¹ÿÀÿ¶ÿµÿ´ÿ²ÿ¸ÿ¬ÿ«ÿªÿ«ÿ¢ÿ«ÿ¬ÿ¶ÿ·ÿ°ÿ½ÿ°ÿ¢ÿ¢ÿÿ§ÿ¼ÿµÿ·ÿ°ÿ¹ÿ¼ÿ¦ÿ¯ÿÀÿÅÿ¼ÿ°ÿ³ÿµÿµÿ³ÿ²ÿºÿ»ÿ³ÿ¯ÿ¤ÿ®ÿ¿ÿ¿ÿ°ÿÀÿ²ÿ¿ÿ¿ÿ¬ÿÿÿ¯ÿ·ÿ¯ÿ«ÿ£ÿ­ÿµÿ³ÿ®ÿ±ÿ­ÿ®ÿ³ÿ³ÿ±ÿ´ÿ¾ÿ½ÿ´ÿºÿ»ÿ¨ÿ®ÿ³ÿ¬ÿºÿ°ÿ¼ÿ­ÿ«ÿ´ÿ»ÿ¹ÿ³ÿ©ÿ§ÿ±ÿ±ÿ¶ÿ¯ÿ¯ÿµÿ¿ÿ±ÿµÿ¹ÿ»ÿ·ÿ°ÿ±ÿ¶ÿ³ÿ¬ÿ®ÿ¯ÿ³ÿ®ÿÿ»ÿ¶ÿ¬ÿ³ÿµÿ¨ÿ­ÿ»ÿ·ÿªÿ§ÿ±ÿºÿ®ÿ£ÿ¹ÿ±ÿÿ¬ÿ³ÿÂÿÂÿ²ÿ³ÿÃÿÂÿ¼ÿ½ÿÅÿ²ÿ£ÿ°ÿËÿÉÿ­ÿ®ÿ³ÿ®ÿ¬ÿ°ÿ·ÿ²ÿ¯ÿ²ÿ²ÿ¨ÿ¯ÿ¿ÿÃÿµÿ¬ÿ¦ÿ¤ÿªÿ¯ÿÿÿ®ÿ ÿÃÿÆÿ¿ÿ©ÿ«ÿ±ÿ±ÿ¯ÿ¯ÿ­ÿ£ÿ²ÿ´ÿªÿ¶ÿ»ÿÂÿµÿ­ÿ°ÿ©ÿ¤ÿ±ÿ¸ÿªÿÿ¯ÿ´ÿ¿ÿ»ÿ²ÿµÿªÿ­ÿµÿ°ÿ±ÿÀÿ¶ÿ³ÿ°ÿ¯ÿ±ÿ´ÿÿ¢ÿ®ÿ¯ÿ¬ÿ¯ÿ´ÿ´ÿ¦ÿ¥ÿ²ÿ¸ÿ¬ÿ¨ÿ±ÿ±ÿ´ÿ¹ÿ²ÿ¦ÿ¥ÿ¨ÿ¤ÿ³ÿ¼ÿ´ÿ¬ÿ£ÿ©ÿ·ÿ°ÿ­ÿÄÿ¼ÿÀÿ°ÿ¾ÿ°ÿµÿ¹ÿ±ÿºÿºÿ®ÿ°ÿ¯ÿ¡ÿ±ÿ³ÿ¬ÿ´ÿ³ÿ¯ÿ°ÿ±ÿ´ÿ¼ÿ¾ÿ¯ÿÿ«ÿ¬ÿ®ÿ¶ÿ·ÿµÿ·ÿ°ÿ«ÿ¶ÿ·ÿ¯ÿ­ÿ©ÿ¥ÿ²ÿ³ÿ´ÿ»ÿ¾ÿºÿ±ÿ§ÿ°ÿ¹ÿ·ÿ³ÿ¹ÿ°ÿ£ÿ®ÿ±ÿ´ÿ¹ÿ¥ÿ©ÿ·ÿ½ÿ«ÿ©ÿ·ÿ¶ÿ¸ÿ¸ÿ³ÿ¸ÿ·ÿ§ÿÅÿµÿ½ÿ­ÿ¬ÿ¨ÿ³ÿ»ÿ»ÿÃÿÃÿ¶ÿ¹ÿªÿ¢ÿ©ÿ§ÿ°ÿ·ÿªÿ¦ÿºÿ§ÿ·ÿ«ÿ±ÿ¹ÿ³ÿ¬ÿ±ÿ¸ÿ¸ÿ®ÿÿ¬ÿ°ÿ¶ÿ®ÿ³ÿ¸ÿ°ÿ°ÿ³ÿÿ¬ÿµÿ¦ÿ¬ÿªÿ¨ÿ©ÿ±ÿ»ÿ¿ÿ±ÿ¦ÿ¿ÿ´ÿµÿ¼ÿ²ÿ¹ÿ³ÿªÿÄÿ¯ÿµÿ¼ÿ¤ÿ¦ÿ²ÿºÿ®ÿ©ÿ³ÿ­ÿ¯ÿ¡ÿ¸ÿ®ÿ¯ÿ±ÿ®ÿ¯ÿ·ÿ¶ÿ©ÿ²ÿÃÿºÿ®ÿ¦ÿ«ÿ¶ÿ¹ÿ°ÿ¬ÿ´ÿÁÿ¿ÿ®ÿ¦ÿ­ÿ²ÿ³ÿ±ÿ·ÿ¿ÿ½ÿ¯ÿ¶ÿ·ÿ¼ÿ·ÿ³ÿ±ÿ¨ÿÈÿ£ÿµÿ´ÿµÿªÿ²ÿÀÿ¹ÿ²ÿ«ÿ¾ÿ»ÿ¶ÿ¬ÿ¦ÿ¬ÿ¸ÿ¼ÿ¾ÿµÿ©ÿ½ÿ«ÿ°ÿ²ÿ£ÿÿÿÿ¤ÿ¬ÿ©ÿ¥ÿ¦ÿ©ÿ¦ÿÿÿÿÿÿÿÿÿÿÿÿÿÿÿÿ¶ÿ¬ÿÿÿyÿtÿvÿqÿ{ÿoÿqÿiÿcÿnÿpÿ{ÿÿCÿAÿ¬ÿ©ÿÿ­ÿÿÿ£ÿ­ÿ´ÿ²ÿ¡ÿ§ÿ©ÿÿ§ÿ´ÿ±ÿ¦ÿ§ÿ¬ÿ¶ÿ¡ÿ¬ÿ¯ÿ¡ÿ¬ÿ¹ÿ²ÿ©ÿ®ÿ·ÿ ÿ¤ÿ¨ÿ§ÿ¤ÿ¢ÿ¤ÿ³ÿ®ÿ¬ÿ­ÿ´ÿ«ÿ¯ÿ­ÿ¦ÿ½ÿ¿ÿµÿ¹ÿ¤ÿ±ÿ¦ÿ§ÿ¯ÿ©ÿ¸ÿµÿ²ÿ»ÿ¿ÿÀÿ¾ÿ¹ÿ­ÿ¨ÿ¸ÿ½ÿ©ÿ©ÿ­ÿ¡ÿ°ÿ¹ÿ±ÿ¹ÿ»ÿ§ÿ¿ÿºÿ®ÿ ÿÿÿÿÿÿºÿ»ÿ¦ÿ³ÿ¢ÿÿ©ÿ±ÿ«ÿ±ÿ¸ÿ§ÿ ÿ³ÿ©ÿ¶ÿ¶ÿ¨ÿ¡ÿ ÿ­ÿ®ÿ¡ÿ´ÿ±ÿ±ÿ«ÿ§ÿ©ÿ±ÿºÿ¦ÿ©ÿ«ÿ«ÿ§ÿ¨ÿ¶ÿ¹ÿ¯ÿ°ÿ¦ÿ ÿÿ¢ÿ·ÿ±ÿ¹ÿ¾ÿ¿ÿÃÿ¹ÿ´ÿÿ­ÿ­ÿºÿ¯ÿ­ÿ±ÿ¬ÿ®ÿºÿ¤ÿ¡ÿ­ÿºÿ«ÿ±ÿÈÿÍÿµÿ¥ÿ³ÿ·ÿµÿÿ¦ÿ£ÿ§ÿ«ÿ§ÿ¦ÿ±ÿ¾ÿ¾ÿÁÿªÿÿ¶ÿ®ÿ­ÿ§ÿÿ¥ÿ«ÿ¥ÿ½ÿ±ÿ¬ÿ·ÿ¶ÿ©ÿÿ¡ÿ±ÿ¶ÿ²ÿ¼ÿ¦ÿ»ÿ³ÿ©ÿµÿ¼ÿ¹ÿ¹ÿ¸ÿ­ÿ©ÿ¸ÿ¦ÿºÿ®ÿ®ÿµÿ­ÿ²ÿ²ÿ«ÿ¯ÿ®ÿ¼ÿ³ÿ±ÿ¶ÿÄÿ®ÿ«ÿ«ÿ²ÿºÿ­ÿ¡ÿ±ÿ¾ÿ¯ÿ²ÿ¿ÿ»ÿ¸ÿ´ÿ½ÿÀÿ±ÿ­ÿ¬ÿ±ÿ³ÿ­ÿ«ÿµÿÅÿÇÿ¾ÿ«ÿ¤ÿ·ÿµÿÿÿºÿ¸ÿ­ÿ¼ÿ¯ÿ¯ÿ¶ÿ³ÿ¬ÿ²ÿÆÿ³ÿ²ÿ¦ÿ´ÿµÿ½ÿ¼ÿ³ÿ§ÿ¦ÿ²ÿµÿªÿ¯ÿ©ÿÊÿ²ÿ¿ÿ¹ÿ¸ÿ²ÿ¯ÿµÿ»ÿ¸ÿ¶ÿ»ÿ®ÿ­ÿ·ÿ¸ÿÂÿ³ÿ¸ÿ»ÿ·ÿ´ÿ²ÿ²ÿ´ÿ§ÿ®ÿÙÿ´ÿ­ÿ¦ÿÿ ÿ³ÿ¿ÿ¸ÿ­ÿªÿ±ÿ«ÿ«ÿ´ÿ·ÿ½ÿºÿ¾ÿÈÿ¼ÿ«ÿ­ÿ¯ÿ¥ÿ¨ÿ¯ÿÿ²ÿ¢ÿ¬ÿ´ÿ«ÿ»ÿÀÿ´ÿ¯ÿ¯ÿ²ÿºÿµÿ¸ÿ§ÿ«ÿ³ÿ¦ÿ«ÿ«ÿªÿ°ÿµÿ¬ÿÿ¨ÿ³ÿ©ÿºÿ«ÿ¶ÿÆÿ¨ÿ±ÿ¶ÿ¼ÿ´ÿ«ÿ¯ÿ¯ÿ«ÿ¯ÿ±ÿ«ÿ²ÿ¯ÿ¶ÿ³ÿ«ÿ©ÿ§ÿ®ÿ³ÿ­ÿ¬ÿ­ÿªÿ¢ÿ´ÿÂÿÂÿ¦ÿ½ÿ£ÿªÿ«ÿ¢ÿ©ÿ¶ÿ¶ÿ´ÿ¶ÿ­ÿ«ÿ³ÿ³ÿ«ÿ¿ÿ¸ÿ«ÿ¨ÿ¸ÿ²ÿªÿ©ÿªÿ¿ÿµÿ¬ÿ ÿ§ÿÁÿ³ÿ·ÿ°ÿ¢ÿ³ÿ³ÿ¨ÿ¦ÿ¬ÿ»ÿÃÿ±ÿ¢ÿ¯ÿ³ÿ½ÿ´ÿµÿ¯ÿ¤ÿ¥ÿ­ÿ®ÿ°ÿ±ÿ¸ÿÄÿ·ÿªÿ½ÿ¸ÿ¥ÿ¼ÿ¹ÿ¯ÿ¬ÿ¿ÿ³ÿ«ÿ¯ÿ®ÿ«ÿ¯ÿ´ÿµÿ«ÿ¬ÿ´ÿ¥ÿ¦ÿ·ÿ¹ÿ®ÿ¬ÿµÿ¬ÿ£ÿ¢ÿ²ÿ½ÿ´ÿ«ÿ«ÿ¶ÿ®ÿ³ÿ²ÿ¬ÿ°ÿ²ÿÁÿ¸ÿ¨ÿ«ÿ«ÿµÿ±ÿ²ÿµÿªÿ³ÿ®ÿ©ÿ¬ÿ¢ÿ©ÿ²ÿ¡ÿªÿ±ÿ¢ÿ¤ÿ ÿµÿ¶ÿ¥ÿ£ÿ¨ÿ³ÿ¿ÿµÿ¦ÿ´ÿ¾ÿÂÿ¯ÿ±ÿ©ÿ²ÿºÿ¿ÿµÿ«ÿ±ÿ¾ÿ½ÿ·ÿ¶ÿ³ÿ®ÿ®ÿÿ¹ÿ¸ÿÃÿ¤ÿ ÿ¯ÿ­ÿ³ÿ¯ÿ°ÿ±ÿ²ÿ²ÿµÿ³ÿªÿ¦ÿÿ§ÿ°ÿ ÿÿÿ£ÿ§ÿ¡ÿ®ÿÿ ÿ¢ÿ¢ÿ¤ÿÿÿ¤ÿ¥ÿ¯ÿ«ÿ¬ÿ¤ÿÿ¦ÿÿÿÿ©ÿÿÿÿ¨ÿ¬ÿ©ÿ£ÿ¡ÿ¤ÿ±ÿ±ÿÿ©ÿ£ÿ£ÿÿÿ ÿ±ÿ¬ÿ¬ÿ©ÿ­ÿµÿ¡ÿ©ÿ¬ÿÿÿ²ÿ´ÿ¢ÿ¥ÿ­ÿµÿ²ÿ¸ÿÿÿÿ·ÿ´ÿÿÿªÿÿÿÿ£ÿÿÿÿÿÿ¢ÿ­ÿ±ÿ¬ÿÿ ÿªÿªÿ§ÿ ÿÿ¹ÿ³ÿÿÿ¢ÿÿÿÿÿÿÿÿÿ©ÿ·ÿ«ÿ¤ÿ¡ÿÿÿ¨ÿ¨ÿ¬ÿ¢ÿÿµÿÿ®ÿ¨ÿ­ÿ©ÿ¨ÿ¨ÿ®ÿ¯ÿ±ÿÁÿºÿ£ÿ«ÿ¬ÿ¯ÿ·ÿ®ÿÀÿ½ÿ©ÿ°ÿ·ÿ¹ÿ±ÿ©ÿ¤ÿÿ§ÿ¬ÿ¶ÿ®ÿ©ÿ·ÿ¾ÿÁÿÃÿ¶ÿ®ÿÿ ÿ®ÿ®ÿ´ÿ´ÿÂÿ¶ÿ¾ÿ¡ÿ§ÿ®ÿ­ÿ²ÿ®ÿ¬ÿ­ÿ°ÿ©ÿ©ÿ´ÿ²ÿ©ÿ§ÿ«ÿ­ÿ©ÿ±ÿ³ÿ¹ÿ±ÿ½ÿ²ÿ ÿºÿÆÿ«ÿ¶ÿ£ÿ²ÿ´ÿ¯ÿ°ÿ°ÿ«ÿÿ¦ÿ¶ÿ»ÿ·ÿ¯ÿ­ÿ¯ÿ·ÿÃÿ°ÿ¥ÿ¿ÿ·ÿ´ÿ©ÿ¯ÿ²ÿµÿ¯ÿºÿ¸ÿºÿ±ÿ³ÿ¿ÿ±ÿ²ÿµÿ´ÿ®ÿ±ÿ¯ÿ©ÿ¯ÿ®ÿÁÿ¿ÿ­ÿ·ÿÅÿ½ÿ°ÿÿªÿ ÿ¬ÿªÿ£ÿ¬ÿ°ÿ¥ÿ¢ÿ¥ÿ¦ÿ·ÿµÿ®ÿ¢ÿÿ«ÿ®ÿªÿªÿ´ÿ¹ÿ¯ÿ¯ÿ©ÿ¡ÿ¦ÿ§ÿµÿ¼ÿÁÿ°ÿ¯ÿ»ÿ£ÿÿ±ÿµÿ¶ÿ³ÿµÿÀÿÿªÿ¼ÿ´ÿ½ÿÂÿ½ÿµÿ¦ÿ¡ÿ²ÿÀÿ²ÿÿÿ¨ÿ¬ÿ¶ÿµÿ¨ÿ³ÿ´ÿÀÿÂÿ¸ÿ¨ÿ´ÿ±ÿ®ÿ²ÿ»ÿ­ÿ¥ÿ³ÿ¸ÿºÿ²ÿ®ÿ³ÿ®ÿ´ÿ¼ÿ­ÿ¬ÿ·ÿ¼ÿÁÿ±ÿ¼ÿ´ÿ­ÿ®ÿ¬ÿ§ÿ½ÿ³ÿ¿ÿÂÿ´ÿ¥ÿ¨ÿ§ÿ¥ÿªÿ½ÿ·ÿ³ÿ¥ÿÿ°ÿ¸ÿ²ÿªÿ©ÿ¹ÿ´ÿ«ÿ°ÿ²ÿ½ÿ·ÿ¥ÿ§ÿ©ÿ ÿ¸ÿ±ÿ²ÿºÿ®ÿ¸ÿ¬ÿ°ÿµÿ³ÿ¬ÿ¸ÿ°ÿªÿ¡ÿ©ÿ¨ÿ¢ÿ²ÿ®ÿ´ÿ³ÿ¶ÿ«ÿªÿ±ÿ°ÿ¹ÿ»ÿ®ÿ®ÿ­ÿ«ÿ¨ÿ³ÿ»ÿ²ÿ®ÿ¢ÿÿ¸ÿ ÿ©ÿÿ­ÿ³ÿ¿ÿ¦ÿ·ÿ¾ÿ®ÿ¶ÿ©ÿ®ÿÅÿ´ÿ«ÿ³ÿ¯ÿ¶ÿ©ÿ«ÿ±ÿ´ÿ¸ÿ·ÿ®ÿ«ÿ³ÿµÿµÿ¬ÿ ÿ²ÿ»ÿ¾ÿ¬ÿ¨ÿ¶ÿÃÿ¬ÿ°ÿ´ÿ°ÿªÿ¬ÿ¨ÿ¦ÿ§ÿ¯ÿÿ¸ÿ¥ÿ«ÿ ÿÿªÿ¹ÿ´ÿ²ÿ¯ÿ²ÿ³ÿ¬ÿ¨ÿ®ÿ©ÿ©ÿ²ÿµÿ©ÿÿ°ÿ°ÿ§ÿªÿ¡ÿ­ÿ³ÿ´ÿ£ÿ¯ÿ¨ÿÿÿ®ÿÇÿØÿ°ÿ°ÿÂÿ¢ÿÌÿ¢ÿ´ÿ¦ÿ©ÿµÿ±ÿ©ÿ§ÿ¹ÿ¼ÿªÿµÿ°ÿ¢ÿ¨ÿ°ÿ¸ÿ¹ÿ¿ÿ¼ÿ¬ÿ¤ÿ®ÿ¹ÿ­ÿ¶ÿ°ÿ¤ÿ°ÿ¹ÿµÿ·ÿµÿ³ÿ£ÿ­ÿÿ¯ÿ°ÿ«ÿ«ÿ¹ÿ£ÿ²ÿ´ÿ³ÿ°ÿ ÿ`ÿÿÿ¢ÿ­ÿ©ÿ£ÿ­ÿ­ÿ£ÿ«ÿ¯ÿ£ÿÿªÿ®ÿ®ÿ¬ÿ¥ÿ­ÿ´ÿ®ÿ©ÿ­ÿ±ÿ§ÿ¡ÿ¦ÿªÿ¡ÿ½ÿ¼ÿ¶ÿ­ÿ¨ÿ¨ÿ³ÿ¥ÿ»ÿ«ÿ´ÿ±ÿ³ÿ³ÿ¡ÿ½ÿ£ÿ°ÿ¸ÿ­ÿ°ÿµÿ°ÿ£ÿ«ÿ¢ÿ«ÿ¯ÿ¯ÿ®ÿ©ÿ£ÿ°ÿ°ÿ²ÿ¶ÿ©ÿ¥ÿ¥ÿ¤ÿ°ÿ¼ÿ»ÿ«ÿªÿ³ÿ¦ÿÿÿ¢ÿ´ÿ±ÿÅÿ®ÿºÿÿÿ°ÿ»ÿ±ÿÿ³ÿ»ÿ»ÿ³ÿ°ÿÿ³ÿ¦ÿºÿ«ÿ¨ÿ«ÿµÿ±ÿ«ÿÅÿ»ÿ»ÿ®ÿ§ÿ«ÿ´ÿ¯ÿ©ÿ©ÿ©ÿ²ÿ¹ÿ³ÿ­ÿ®ÿ¬ÿÿ ÿ¨ÿµÿÁÿ¸ÿ³ÿ¬ÿ¨ÿ¬ÿ°ÿÿ²ÿ®ÿzÿ®ÿ£ÿ¢ÿ¢ÿ¬ÿ¢ÿ¤ÿ­ÿ±ÿ¬ÿ¥ÿ¹ÿµÿ¹ÿ«ÿ¥ÿºÿ³ÿ©ÿ®ÿ´ÿ­ÿ¿ÿ¼ÿ¯ÿ·ÿµÿ²ÿ¸ÿ¦ÿ¡ÿ¨ÿªÿ³ÿ³ÿªÿ¬ÿ®ÿ°ÿ¿ÿ·ÿ§ÿ°ÿ¹ÿ»ÿ¯ÿµÿ³ÿ¦ÿ¯ÿ²ÿ·ÿ¶ÿ®ÿ°ÿ¨ÿÿ¸ÿ¾ÿ±ÿ¶ÿ§ÿ¯ÿ¯ÿ§ÿµÿºÿ½ÿµÿ²ÿ¯ÿ¯ÿ±ÿ¸ÿ±ÿ½ÿ»ÿªÿ¬ÿ«ÿ©ÿ®ÿ¬ÿ¸ÿ¶ÿ­ÿ³ÿªÿ¬ÿ·ÿ´ÿ¶ÿ­ÿ«ÿ±ÿ¬ÿ®ÿ³ÿ»ÿµÿÀÿ«ÿÿ®ÿªÿ§ÿ¿ÿ¾ÿ¸ÿ³ÿ½ÿ¨ÿ®ÿ³ÿ¹ÿ¬ÿ·ÿµÿ¯ÿ¹ÿ¦ÿªÿ«ÿ«ÿ£ÿªÿªÿ§ÿ©ÿªÿ®ÿ¯ÿ§ÿ§ÿ°ÿµÿ¹ÿ¦ÿ£ÿ©ÿ§ÿ®ÿ°ÿªÿ°ÿ°ÿ©ÿªÿ£ÿÿ«ÿ¯ÿ­ÿ¯ÿºÿ£ÿ±ÿ®ÿ©ÿªÿªÿ°ÿ¾ÿ´ÿ¹ÿ±ÿÿ¹ÿÿ¦ÿ³ÿÀÿ£ÿ±ÿµÿ­ÿ´ÿ®ÿµÿ¾ÿºÿ´ÿÿ¯ÿ²ÿ¥ÿ²ÿ¸ÿ±ÿ³ÿ§ÿ©ÿ²ÿ±ÿªÿ¬ÿ­ÿ®ÿ¯ÿ¦ÿ¯ÿ´ÿ©ÿ­ÿ°ÿ¤ÿ·ÿªÿ³ÿ¬ÿ©ÿ³ÿ¿ÿÿ¿ÿÀÿ¬ÿ²ÿ±ÿ¢ÿ²ÿ¬ÿ¯ÿ¼ÿ¨ÿ­ÿ ÿµÿ°ÿ£ÿ®ÿ³ÿ«ÿ ÿ¥ÿºÿºÿ±ÿ¬ÿµÿ¶ÿ·ÿ°ÿÿ ÿ¤ÿÿ£ÿ«ÿ°ÿ¶ÿ°ÿ¨ÿ·ÿ°ÿ·ÿ¹ÿ²ÿ§ÿ­ÿ©ÿ±ÿÁÿ³ÿªÿºÿ¤ÿÿ¢ÿ®ÿ¬ÿ¹ÿ¤ÿ´ÿ·ÿÿÁÿ¡ÿÀÿµÿ°ÿ¶ÿ°ÿ¨ÿ°ÿ¤ÿµÿµÿ³ÿ°ÿ§ÿÿ©ÿÿÿ¶ÿ·ÿ¯ÿ»ÿ½ÿ¬ÿªÿ·ÿ·ÿ´ÿ«ÿ§ÿ¬ÿ±ÿºÿµÿ´ÿºÿ¨ÿ·ÿ¨ÿ²ÿ®ÿ£ÿÿÿ¯ÿ½ÿ¼ÿ»ÿ±ÿ©ÿ½ÿ½ÿ¯ÿ¬ÿ³ÿ·ÿ´ÿºÿ°ÿ¬ÿµÿ­ÿ±ÿºÿ²ÿ¯ÿ¶ÿ³ÿ°ÿ¾ÿÄÿµÿ´ÿ·ÿ¯ÿ­ÿªÿ±ÿ³ÿ¥ÿ¹ÿ³ÿ³ÿ½ÿ®ÿ·ÿºÿ´ÿ»ÿ¨ÿ¼ÿªÿ¯ÿ¬ÿ°ÿ°ÿ·ÿ®ÿ­ÿ¬ÿ£ÿ¬ÿ¶ÿ¹ÿ¹ÿ¶ÿ¹ÿµÿ¯ÿ±ÿ±ÿµÿ­ÿ¦ÿ¬ÿ¼ÿ¸ÿ®ÿ²ÿ¬ÿ°ÿ¿ÿ¼ÿ²ÿ°ÿ´ÿ«ÿ»ÿ¿ÿªÿÂÿ¦ÿ¶ÿºÿÿªÿ¾ÿ®ÿ°ÿÅÿ¦ÿ±ÿ½ÿ¯ÿ±ÿ°ÿÅÿ¸ÿ¶ÿÁÿ³ÿ¬ÿµÿ¸ÿ³ÿ²ÿ±ÿ®ÿ±ÿ±ÿ²ÿªÿ®ÿ´ÿ¦ÿ¨ÿ´ÿ³ÿµÿ¼ÿ´ÿÁÿ¶ÿ´ÿ©ÿ¶ÿ¼ÿÂÿ¹ÿ±ÿ¼ÿ¸ÿ²ÿ¯ÿºÿ¼ÿ¡ÿ¥ÿºÿ»ÿªÿ«ÿ®ÿ³ÿ»ÿ»ÿ¬ÿ¬ÿ¸ÿ¯ÿ­ÿ¨ÿÿÿ²ÿ¹ÿ­ÿ¨ÿ³ÿ½ÿ¶ÿ­ÿ©ÿÿ¦ÿ±ÿ¼ÿ¼ÿ¬ÿ±ÿ¨ÿ¯ÿ¤ÿÄÿ¤ÿÈÿµÿ­ÿÁÿ¨ÿ¬ÿ³ÿ·ÿ³ÿ¯ÿ­ÿ®ÿ¸ÿ´ÿµÿ³ÿ³ÿ¯ÿ¨ÿ¯ÿ´ÿ¶ÿÄÿÂÿ²ÿÁÿ¼ÿ­ÿ­ÿ´ÿËÿ§ÿÀÿ»ÿ¼ÿ±ÿ´ÿ²ÿ®ÿ°ÿµÿ¸ÿµÿ´ÿ¶ÿ´ÿ¨ÿ°ÿ©ÿ±ÿ±ÿ¥ÿ¦ÿ­ÿ®ÿ³ÿÃÿÀÿ±ÿ¸ÿ·ÿ¶ÿ±ÿ²ÿÀÿ­ÿµÿ¼ÿ²ÿ¸ÿÈÿ¶ÿ½ÿ£ÿ¹ÿ¹ÿ¸ÿ«ÿ¦ÿ­ÿ°ÿ¨ÿ¢ÿ´ÿ¹ÿ«ÿ²ÿ¶ÿ¬ÿ©ÿ©ÿ¬ÿ¸ÿ¿ÿ»ÿ´ÿ®ÿªÿ¤ÿµÿºÿªÿ¯ÿ«ÿ¬ÿ°ÿ¢ÿ°ÿ®ÿ¬ÿÿµÿ©ÿ«ÿ¨ÿºÿ¿ÿÅÿ±ÿ¨ÿ¯ÿ·ÿ·ÿ³ÿªÿ¨ÿ­ÿÿ¢ÿ·ÿ¸ÿ»ÿºÿ³ÿ¯ÿ¿ÿÁÿÆÿ½ÿ¹ÿ¯ÿ»ÿ²ÿ¾ÿ±ÿ¹ÿ»ÿ·ÿ®ÿ©ÿÿ¨ÿ©ÿ°ÿ»ÿµÿ³ÿ´ÿ¯ÿ«ÿ©ÿ±ÿ®ÿ®ÿ®ÿ°ÿªÿ³ÿ¨ÿ§ÿ¨ÿªÿ¢ÿ¦ÿ«ÿ¨ÿ°ÿ³ÿ¶ÿµÿÿ§ÿ¯ÿ©ÿ¯ÿ¯ÿ°ÿ±ÿ¬ÿµÿ»ÿªÿ¯ÿ·ÿ¥ÿ°ÿ¸ÿ·ÿ´ÿ³ÿ·ÿ¾ÿ¬ÿ·ÿºÿ¯ÿ³ÿÿ¥ÿ±ÿ¼ÿ»ÿ¬ÿ¥ÿ´ÿ·ÿ­ÿ¯ÿ¦ÿ­ÿ³ÿ®ÿ²ÿºÿ¶ÿ¯ÿ¯ÿ»ÿ¿ÿ¬ÿ°ÿµÿ¨ÿ©ÿ¬ÿ¸ÿÿ¦ÿ±ÿµÿ¶ÿ¶ÿ²ÿ°ÿ½ÿ¿ÿ·ÿªÿªÿ·ÿ³ÿ¥ÿ·ÿµÿ§ÿ°ÿ¶ÿµÿÿ²ÿ¸ÿ§ÿ­ÿ±ÿÿÿ®ÿ«ÿ¦ÿÿÿÿ£ÿ¢ÿÿÿ ÿÿ¨ÿ¦ÿ¸ÿ¨ÿ¬ÿ¥ÿ¦ÿ¡ÿ©ÿ¤ÿÿ¡ÿ¥ÿ¡ÿÿÿÿÿ¢ÿÿ¢ÿÿ ÿ­ÿ²ÿ­ÿÿ§ÿ°ÿÿÿ©ÿ¤ÿ®ÿªÿªÿ¨ÿ£ÿÿÿÿ©ÿÿÿ¦ÿ¡ÿÿ¤ÿªÿ¥ÿ¢ÿ¢ÿÿÿ©ÿ ÿ¨ÿªÿ¥ÿ¤ÿ°ÿ¬ÿ¡ÿ¢ÿÿ¤ÿ°ÿ§ÿ§ÿ§ÿ ÿ¡ÿÿÿµÿ¢ÿºÿ¨ÿ ÿÿªÿ·ÿ³ÿ«ÿ¨ÿ¯ÿ®ÿ¤ÿ§ÿÿ¦ÿÿªÿ¥ÿ§ÿ£ÿÿªÿ¨ÿ¦ÿ¦ÿªÿ¬ÿ®ÿ´ÿ³ÿ±ÿ©ÿÿÿÿÿÿ­ÿ±ÿ¿ÿÃÿ³ÿ¨ÿ¸ÿ¶ÿ¤ÿ¨ÿ±ÿµÿ­ÿ¨ÿ´ÿ½ÿ´ÿ·ÿ»ÿ¯ÿ«ÿ¸ÿ­ÿÿÿ©ÿ¥ÿ¨ÿ³ÿ»ÿ´ÿ¶ÿ°ÿªÿ´ÿ¶ÿ­ÿ¨ÿ¢ÿ½ÿ½ÿ¥ÿ¯ÿ´ÿ«ÿ®ÿ¶ÿÀÿ´ÿ»ÿ¹ÿ±ÿ«ÿ«ÿ±ÿªÿÿ¦ÿ¥ÿ³ÿ·ÿ²ÿ©ÿ¯ÿ§ÿÿªÿ²ÿ±ÿ·ÿ³ÿªÿ¨ÿ¢ÿ§ÿ¸ÿºÿµÿ§ÿ¶ÿ¬ÿ²ÿ¶ÿ¹ÿ·ÿ£ÿ¶ÿµÿ²ÿµÿ¸ÿ°ÿ°ÿ´ÿ«ÿ§ÿ¬ÿ§ÿ©ÿ©ÿ¢ÿ³ÿ®ÿ©ÿ²ÿ¨ÿ­ÿ³ÿ¯ÿ·ÿÀÿ·ÿ«ÿ¯ÿ¶ÿ·ÿ¯ÿ°ÿªÿ¼ÿ·ÿ³ÿÂÿ·ÿ®ÿ¤ÿµÿ¿ÿ¯ÿ²ÿ¼ÿµÿ£ÿÁÿ»ÿ¨ÿ®ÿ¥ÿ¥ÿ­ÿ©ÿ­ÿ²ÿ°ÿ¬ÿªÿ©ÿ­ÿµÿ¸ÿ¬ÿ¸ÿªÿ­ÿ«ÿµÿ¶ÿ´ÿ¼ÿ¶ÿ¨ÿªÿ¸ÿ¸ÿ¨ÿ·ÿ¼ÿºÿÁÿÿ­ÿÀÿ¶ÿ§ÿ­ÿºÿ³ÿ°ÿ½ÿ½ÿ°ÿ®ÿ´ÿ®ÿ¯ÿºÿ·ÿµÿ´ÿ¿ÿÃÿ±ÿ¬ÿ¯ÿªÿ°ÿ¸ÿ¯ÿ¼ÿ²ÿ®ÿ·ÿÿ´ÿµÿ¹ÿ¸ÿµÿ·ÿ°ÿ§ÿªÿ¬ÿªÿ£ÿ°ÿ±ÿ»ÿÿ¬ÿµÿÀÿºÿªÿªÿ±ÿªÿ§ÿ³ÿ«ÿÿÿ©ÿ±ÿ¾ÿ¥ÿÿ¡ÿ¦ÿµÿÀÿ½ÿµÿ´ÿ³ÿ­ÿ½ÿ®ÿ¾ÿ»ÿ²ÿ¸ÿ½ÿÂÿ¿ÿ±ÿµÿ¥ÿ¯ÿ¯ÿ²ÿ«ÿ§ÿ¾ÿ¸ÿ®ÿªÿ­ÿ®ÿ¬ÿµÿ°ÿ­ÿ¹ÿ²ÿ²ÿÀÿ¶ÿµÿ¸ÿ·ÿ¶ÿ´ÿ±ÿ±ÿµÿ©ÿºÿ«ÿ¶ÿ²ÿ´ÿ«ÿ²ÿºÿ¸ÿ¼ÿÁÿ¶ÿ¶ÿ¦ÿ³ÿ»ÿ¨ÿ¨ÿ°ÿ²ÿ±ÿ«ÿ©ÿ¯ÿ±ÿ¿ÿµÿ§ÿ¨ÿ³ÿ¬ÿ®ÿ¯ÿÂÿÊÿ»ÿ«ÿ¢ÿ«ÿ­ÿ³ÿ»ÿ°ÿ®ÿ«ÿ¬ÿ±ÿ­ÿ­ÿ±ÿ¬ÿµÿ·ÿ·ÿ¯ÿ¯ÿÂÿ¾ÿ¾ÿ°ÿ¬ÿ¹ÿµÿ¦ÿ±ÿ±ÿ½ÿ¶ÿ¥ÿ©ÿ±ÿ¹ÿ¼ÿºÿ·ÿ¶ÿÁÿ¾ÿÁÿ¥ÿÿ³ÿ´ÿÂÿºÿ¯ÿ¯ÿ¨ÿ¨ÿ«ÿ¬ÿ¬ÿ­ÿ´ÿ´ÿ½ÿ½ÿ¹ÿ·ÿ³ÿ¹ÿ­ÿÈÿ©ÿ«ÿ´ÿÃÿÀÿ°ÿ«ÿ©ÿ¦ÿµÿ¹ÿËÿ°ÿ¼ÿºÿµÿµÿµÿ°ÿ±ÿºÿ°ÿ´ÿ½ÿ²ÿËÿ§ÿ¦ÿ°ÿ²ÿ±ÿ¯ÿ·ÿ¶ÿ«ÿ§ÿÿ²ÿ­ÿ·ÿ¼ÿ®ÿ¢ÿ¦ÿ£ÿ¥ÿ¡ÿ´ÿ½ÿ¤ÿªÿ·ÿ¶ÿ´ÿ®ÿ©ÿµÿ¹ÿµÿ«ÿµÿºÿ¬ÿªÿµÿ®ÿÿ­ÿ®ÿ©ÿ²ÿ°ÿ·ÿ­ÿ ÿ®ÿ¸ÿ³ÿ¼ÿ¸ÿ°ÿÃÿ¹ÿ¿ÿ´ÿ°ÿÃÿ³ÿ±ÿ±ÿ©ÿ´ÿ²ÿ³ÿ«ÿ¥ÿ®ÿ¶ÿªÿ¹ÿ¸ÿ¶ÿ·ÿ»ÿ²ÿ°ÿµÿ¬ÿÿ¬ÿµÿ´ÿ®ÿ²ÿ«ÿ©ÿ­ÿ¬ÿªÿ¨ÿ¨ÿ¹ÿµÿ¸ÿ´ÿ½ÿ¼ÿµÿÀÿ¶ÿ¬ÿ«ÿµÿ¸ÿ¼ÿÀÿ´ÿÿ¢ÿ«ÿ´ÿ¥ÿ·ÿ³ÿ¾ÿÇÿ»ÿªÿ­ÿªÿ³ÿ³ÿ¸ÿ¶ÿªÿ´ÿ½ÿ·ÿ¼ÿ®ÿÿ¶ÿµÿ±ÿ¢ÿÿ£ÿ°ÿÿ«ÿ§ÿ¨ÿ«ÿ¤ÿ¢ÿ¦ÿ£ÿÿÿÿÿÿÿÿÿÿÿqÿÿÿ¢ÿ«ÿ¥ÿ ÿÿÿsÿiÿmÿlÿfÿ^ÿ`ÿ\ÿ[ÿzÿ~ÿ{ÿjÿaÿ´ÿ¨ÿ°ÿµÿ¨ÿ¨ÿ²ÿ®ÿ¦ÿ±ÿ­ÿ°ÿ«ÿ¦ÿ«ÿ¥ÿÿÿ¦ÿ¶ÿ¶ÿ©ÿÿ½ÿ¸ÿ­ÿ®ÿ«ÿ©ÿÿ¯ÿ¢ÿ«ÿ¦ÿ¨ÿ°ÿ®ÿ¦ÿ²ÿªÿ¯ÿ¦ÿ©ÿ°ÿªÿ©ÿ®ÿ¦ÿ»ÿ´ÿ±ÿ¡ÿ¯ÿ±ÿ²ÿµÿ¨ÿ¬ÿ«ÿ¬ÿ´ÿ¯ÿ±ÿ±ÿ²ÿ®ÿÿ¦ÿ«ÿ°ÿÿ¬ÿ¨ÿ¬ÿ±ÿ¬ÿµÿÂÿ£ÿ»ÿ®ÿ¦ÿÿÿÿÿÿ®ÿ¤ÿ¥ÿÿ©ÿ£ÿ£ÿ¨ÿªÿ®ÿ°ÿ¨ÿÿ ÿµÿ±ÿ½ÿ½ÿªÿ¡ÿ¤ÿ³ÿ«ÿ«ÿ¾ÿÇÿ¬ÿ£ÿ°ÿ²ÿªÿ»ÿ´ÿ§ÿ«ÿ©ÿ§ÿ®ÿ»ÿ¹ÿ¯ÿ¾ÿ²ÿ²ÿ¢ÿ¶ÿµÿ¤ÿ£ÿµÿºÿ°ÿ´ÿ²ÿ®ÿ©ÿ±ÿ´ÿ°ÿ°ÿ³ÿ±ÿ¯ÿ¹ÿÀÿÿÿ«ÿ¦ÿ©ÿµÿ¿ÿ½ÿ¬ÿ¢ÿ®ÿ°ÿ¥ÿ¢ÿ¤ÿªÿ¯ÿ¬ÿ§ÿªÿ²ÿ¹ÿÀÿ®ÿ¬ÿ¶ÿ¼ÿ­ÿ¡ÿ ÿ¥ÿ³ÿÿªÿ ÿªÿ¸ÿºÿ¨ÿ¥ÿ«ÿ®ÿ±ÿ²ÿÌÿ°ÿ¸ÿ´ÿ°ÿ£ÿ°ÿ¸ÿ°ÿ¯ÿ¼ÿÇÿ¾ÿ»ÿ¾ÿ¥ÿÿ»ÿ·ÿ®ÿ°ÿ­ÿ«ÿ¨ÿ´ÿ³ÿ±ÿ®ÿÂÿÁÿºÿ³ÿ²ÿ¶ÿ´ÿ¯ÿ¯ÿ­ÿ¬ÿ¾ÿÅÿ¿ÿ¬ÿµÿ¿ÿ»ÿ»ÿ¹ÿ¬ÿµÿ©ÿ¥ÿ­ÿ¶ÿ½ÿÆÿ¾ÿ®ÿ¬ÿªÿ¤ÿ¢ÿÿ²ÿ·ÿ¦ÿªÿ¬ÿ°ÿºÿ¾ÿ¼ÿ´ÿ¯ÿ²ÿ©ÿ«ÿ³ÿ¸ÿºÿ»ÿ²ÿªÿ¬ÿ¸ÿ¿ÿ¸ÿ¾ÿ³ÿÍÿ°ÿ³ÿ°ÿ¶ÿ¸ÿµÿ³ÿ·ÿ¹ÿ®ÿÂÿµÿ¶ÿÈÿ¯ÿÂÿÁÿ¶ÿ¯ÿºÿÆÿ½ÿ¹ÿ·ÿÇÿÂÿÁÿ¢ÿÀÿÀÿ°ÿ°ÿºÿ¿ÿ»ÿ³ÿªÿÿ­ÿ°ÿ±ÿµÿ½ÿ¾ÿ°ÿ¶ÿ¹ÿ¶ÿ¾ÿÆÿ¿ÿ£ÿÿ®ÿ¹ÿ£ÿ¼ÿÆÿÁÿ¸ÿ°ÿ¦ÿ¥ÿ®ÿ®ÿµÿµÿ²ÿ§ÿ¸ÿ¶ÿ®ÿ±ÿªÿ«ÿ±ÿ·ÿ»ÿ±ÿ¬ÿ©ÿ¡ÿ»ÿ½ÿµÿ¹ÿ¯ÿ¼ÿ¼ÿ·ÿ±ÿ°ÿ¸ÿ­ÿ®ÿ·ÿ¶ÿ­ÿÂÿ³ÿ§ÿ¯ÿ®ÿ¨ÿ£ÿ®ÿ·ÿªÿ°ÿÆÿÁÿµÿ¬ÿ®ÿ¯ÿªÿ®ÿÿ¦ÿ°ÿ¦ÿªÿµÿ¯ÿ·ÿºÿ®ÿ­ÿ¤ÿ«ÿ§ÿ±ÿªÿ©ÿ­ÿ°ÿ«ÿ°ÿ·ÿ¯ÿ´ÿ­ÿ°ÿ¡ÿ¸ÿ³ÿ²ÿ¬ÿ´ÿ ÿ£ÿªÿ§ÿ©ÿ±ÿ¸ÿºÿ´ÿ©ÿ³ÿ·ÿ½ÿ°ÿ´ÿ®ÿ´ÿ­ÿ±ÿ§ÿÿÿ¬ÿºÿ¾ÿ§ÿ¬ÿºÿªÿ±ÿ«ÿªÿ¯ÿ·ÿ¶ÿ®ÿ¬ÿªÿªÿ²ÿµÿ³ÿ©ÿ®ÿ«ÿÿ·ÿ·ÿµÿ¸ÿ«ÿ´ÿ¬ÿ¯ÿÆÿÃÿ­ÿªÿ¬ÿ ÿ­ÿ®ÿ­ÿ­ÿ²ÿ¤ÿ°ÿ³ÿ³ÿ­ÿ²ÿªÿ®ÿ¬ÿ°ÿ»ÿ¥ÿ«ÿ´ÿ¶ÿ©ÿ¨ÿ°ÿ£ÿ°ÿ³ÿ°ÿ¬ÿ³ÿ±ÿ­ÿ¹ÿ¶ÿ°ÿ¶ÿ¬ÿµÿ²ÿ±ÿ³ÿ¿ÿ½ÿ©ÿ©ÿ­ÿ°ÿ½ÿ½ÿ°ÿ¦ÿ­ÿÀÿ½ÿµÿÆÿ½ÿ¶ÿ°ÿ©ÿÂÿÑÿ§ÿµÿ©ÿ¤ÿ¯ÿ³ÿ¹ÿ­ÿªÿ­ÿ­ÿ´ÿ´ÿ¯ÿ¬ÿÿ¡ÿªÿ§ÿÿÿ¬ÿÿÿ§ÿ¨ÿ ÿ¡ÿ¥ÿ«ÿ©ÿ¥ÿ¬ÿ¬ÿ¬ÿ´ÿ¡ÿ¤ÿÿ«ÿÿ¢ÿ¨ÿÿÿ¡ÿÿÿ³ÿ¸ÿ­ÿ¨ÿ¨ÿ¦ÿÿÿ«ÿ¥ÿÿÿ¡ÿ¤ÿ©ÿ§ÿªÿÿÿÿ£ÿ²ÿ¬ÿÿÿ¥ÿ²ÿ²ÿÿÿÿÿ°ÿÿÿÿÿ£ÿ¡ÿÿÿ ÿ¤ÿ¡ÿÿÿÿ ÿÿÿÿ«ÿ°ÿ¦ÿÿ§ÿ©ÿ¯ÿ¢ÿÿÿ¢ÿ²ÿ¤ÿÿÿ£ÿ¢ÿÿ£ÿªÿ¯ÿµÿ«ÿ¨ÿ±ÿ§ÿ«ÿ¦ÿ¨ÿ£ÿÿ¨ÿ¡ÿ¡ÿ§ÿªÿ¨ÿ«ÿ©ÿºÿ®ÿ°ÿ¯ÿ³ÿ»ÿ³ÿ»ÿ²ÿ¤ÿ³ÿ¶ÿ¢ÿªÿ²ÿ¦ÿµÿ³ÿ¡ÿ¹ÿ§ÿ­ÿ²ÿ¸ÿÆÿ±ÿ«ÿ®ÿªÿ¨ÿ¶ÿÄÿÁÿ¹ÿ·ÿ±ÿÿ ÿ©ÿÀÿ®ÿ¸ÿ»ÿµÿ¹ÿ°ÿ³ÿªÿ¯ÿ°ÿ¯ÿ²ÿ¯ÿ¬ÿ³ÿµÿµÿ·ÿ®ÿ®ÿ«ÿ¥ÿ²ÿ«ÿ¿ÿ·ÿµÿ¤ÿ³ÿÅÿ±ÿ¡ÿ ÿ¥ÿ«ÿºÿÀÿ¬ÿ®ÿ©ÿ§ÿ¦ÿ¢ÿªÿ´ÿºÿµÿ±ÿ¾ÿºÿ±ÿ©ÿ©ÿ¯ÿ´ÿ¯ÿµÿªÿ±ÿµÿ¡ÿ¯ÿ³ÿ®ÿ²ÿ·ÿ¶ÿÀÿÀÿ·ÿ±ÿ­ÿ©ÿ¦ÿ¨ÿÿÿ­ÿµÿ©ÿ»ÿ¹ÿ«ÿ°ÿ®ÿ¡ÿ¬ÿ¤ÿµÿ¸ÿµÿ§ÿ¹ÿ­ÿ¡ÿ£ÿ¬ÿ¨ÿ¬ÿ«ÿ©ÿ±ÿ³ÿªÿ¦ÿ®ÿ·ÿ³ÿ®ÿ¨ÿ¥ÿ²ÿ¦ÿ£ÿÁÿµÿ¹ÿ¨ÿ°ÿ§ÿ£ÿÀÿ²ÿ¢ÿ­ÿÿ£ÿ¹ÿ¦ÿ²ÿºÿºÿ¯ÿ¤ÿªÿ·ÿÆÿ¾ÿµÿ¸ÿ¤ÿ«ÿ¯ÿ²ÿ®ÿ±ÿ«ÿ¼ÿ§ÿ³ÿ¶ÿ¯ÿ°ÿ·ÿµÿ´ÿ¹ÿºÿ«ÿ¦ÿ±ÿ­ÿ³ÿ´ÿ±ÿºÿ·ÿªÿ­ÿ¦ÿÿ³ÿ¹ÿµÿ±ÿªÿ®ÿ¯ÿ¡ÿ¥ÿ¸ÿÃÿ­ÿÿ¨ÿÿ®ÿ¶ÿªÿ´ÿ·ÿ«ÿ³ÿÇÿ¸ÿ¡ÿ°ÿ«ÿ§ÿ­ÿ¹ÿÀÿ·ÿªÿ¦ÿ­ÿµÿ»ÿ¹ÿ³ÿ³ÿ¢ÿ§ÿÿ´ÿ¾ÿ²ÿ¬ÿ¬ÿ¤ÿ±ÿ«ÿ¥ÿ²ÿµÿ±ÿ¨ÿ¯ÿ¦ÿ¦ÿ´ÿ³ÿ¶ÿ©ÿªÿ£ÿ£ÿ±ÿµÿ³ÿ¯ÿ­ÿ²ÿ³ÿ·ÿ¹ÿ³ÿÃÿ·ÿ©ÿ±ÿ£ÿ«ÿÿÂÿ°ÿ¶ÿ³ÿºÿ¿ÿ¿ÿ¿ÿ¿ÿÂÿ«ÿ´ÿ¯ÿ¡ÿ´ÿ¬ÿ©ÿ­ÿ±ÿ«ÿ¬ÿ²ÿ¶ÿ¹ÿµÿ¶ÿµÿ®ÿ²ÿ¤ÿÿ¬ÿ¾ÿ³ÿ¨ÿªÿ«ÿ¿ÿ´ÿÂÿºÿ³ÿ¹ÿ¯ÿ¨ÿ©ÿÿ°ÿ²ÿ·ÿ¤ÿ´ÿ²ÿ²ÿ­ÿºÿµÿ°ÿ«ÿ·ÿ³ÿ°ÿ¸ÿ¸ÿ±ÿ±ÿ¹ÿ²ÿÿ«ÿÄÿ·ÿ¨ÿªÿ°ÿºÿºÿÁÿÂÿÀÿÿ©ÿ ÿ°ÿ¼ÿ³ÿºÿ³ÿ¿ÿ°ÿ ÿÀÿ¼ÿ¦ÿÿ«ÿ©ÿ¡ÿ¢ÿ·ÿ¨ÿ¦ÿ£ÿ´ÿ»ÿ°ÿ¬ÿ¼ÿÃÿ¶ÿ¯ÿ­ÿ³ÿ¼ÿºÿ°ÿ¤ÿ§ÿ§ÿ´ÿ¨ÿ±ÿ«ÿ´ÿ²ÿÿ§ÿ¶ÿ´ÿ­ÿÿ¸ÿ¹ÿ¥ÿ­ÿ¹ÿ«ÿ­ÿ¡ÿsÿÿ¡ÿ§ÿ¯ÿºÿ¦ÿªÿ¶ÿ°ÿ´ÿ²ÿ¥ÿ¨ÿ©ÿ©ÿ¬ÿ¤ÿ¨ÿ²ÿ´ÿ¸ÿ´ÿ±ÿ¨ÿ£ÿÿÿªÿ¼ÿÅÿÀÿ£ÿ¨ÿ­ÿ­ÿµÿÿ²ÿ¥ÿ³ÿ´ÿ½ÿ¯ÿ¦ÿ´ÿ¸ÿ©ÿÃÿ¸ÿ¯ÿ°ÿ®ÿ¯ÿ¯ÿÿ§ÿ»ÿªÿ°ÿ¹ÿ±ÿ³ÿ°ÿÿÿ¦ÿ¸ÿ³ÿ¤ÿ¡ÿÿÿ­ÿ°ÿ«ÿ£ÿ·ÿ°ÿ¥ÿ´ÿ§ÿªÿ©ÿÿ­ÿ¨ÿÀÿ­ÿºÿ¸ÿ³ÿ»ÿ¾ÿ´ÿ¯ÿ©ÿ©ÿ¤ÿµÿ²ÿ£ÿ¶ÿ³ÿ£ÿ ÿ¹ÿ¬ÿ©ÿ­ÿ­ÿ¢ÿ¤ÿ©ÿ¬ÿ­ÿ§ÿ£ÿªÿ±ÿ¡ÿÿ¬ÿ£ÿ¨ÿ¯ÿ§ÿ¶ÿ½ÿ¬ÿ«ÿ¦ÿ©ÿ³ÿ¡ÿ²ÿªÿÿÿ£ÿ®ÿ ÿ¯ÿ²ÿ¦ÿªÿÿ«ÿ§ÿ²ÿ¹ÿ®ÿÿ¦ÿªÿ¬ÿ±ÿ±ÿ¶ÿ®ÿ°ÿ°ÿ²ÿ©ÿ²ÿ²ÿ­ÿ¨ÿ¥ÿÿ£ÿ´ÿ®ÿ­ÿ¶ÿµÿ²ÿ¯ÿÿ©ÿ¨ÿ§ÿ®ÿ¥ÿªÿ³ÿ­ÿ³ÿ¶ÿ®ÿÂÿ¹ÿ±ÿ­ÿ¨ÿ¹ÿ½ÿºÿ¯ÿ«ÿ¹ÿµÿ±ÿ¬ÿ·ÿ¼ÿ±ÿ¯ÿ¤ÿ¡ÿ°ÿºÿ¬ÿµÿ¾ÿ¶ÿ¸ÿ¨ÿ§ÿªÿ«ÿºÿ¶ÿ®ÿ´ÿ­ÿªÿ±ÿ²ÿµÿ©ÿªÿ¸ÿ³ÿ°ÿ´ÿ·ÿ©ÿ®ÿ¥ÿªÿ«ÿ°ÿ§ÿ±ÿ¯ÿ¶ÿ·ÿ²ÿ·ÿ°ÿ·ÿ¿ÿ¥ÿ³ÿ³ÿ°ÿ¶ÿ¥ÿµÿ£ÿªÿ©ÿ³ÿ¬ÿ¥ÿ©ÿ§ÿ¬ÿ·ÿ¹ÿµÿ³ÿ³ÿ·ÿ¨ÿ¤ÿ¯ÿ®ÿ«ÿ¨ÿ¨ÿ¯ÿ¬ÿªÿ®ÿ¤ÿ ÿ®ÿ¯ÿ¯ÿ£ÿ¼ÿ§ÿªÿ³ÿ©ÿ¶ÿ©ÿ«ÿ¶ÿ²ÿ¸ÿÄÿ­ÿ¥ÿ±ÿÿºÿÁÿ¦ÿ¨ÿ±ÿ¥ÿ´ÿ±ÿ§ÿ¯ÿ¹ÿ²ÿÿ©ÿ¹ÿ­ÿµÿÁÿ¸ÿ«ÿ£ÿ«ÿ¶ÿ´ÿ¯ÿ°ÿ®ÿ®ÿ«ÿ¬ÿ¼ÿ·ÿ©ÿ³ÿ¶ÿ±ÿ±ÿ®ÿ©ÿªÿ«ÿ´ÿ¿ÿ¦ÿ¼ÿ­ÿ·ÿ­ÿ¶ÿÿµÿ«ÿ¦ÿÇÿ§ÿ¤ÿÿ±ÿ¸ÿ°ÿ°ÿºÿÿÿ£ÿ¼ÿ¶ÿ¸ÿ®ÿ·ÿ³ÿµÿ­ÿ£ÿ°ÿ¯ÿ¥ÿ¦ÿ¦ÿ©ÿµÿ§ÿ¡ÿ¼ÿµÿ©ÿ°ÿ¯ÿ©ÿ±ÿ°ÿ ÿ«ÿÿºÿ¾ÿ¨ÿ³ÿ¯ÿ½ÿ ÿÇÿ¡ÿÅÿ©ÿ¦ÿÅÿ¬ÿ©ÿ²ÿ¢ÿ´ÿ­ÿ¥ÿ­ÿµÿÃÿ¸ÿ¶ÿ¬ÿ²ÿ¬ÿ¶ÿ·ÿ®ÿ¶ÿ¯ÿ®ÿ·ÿ½ÿºÿ«ÿ«ÿµÿµÿ·ÿ»ÿ¬ÿ¬ÿµÿªÿ¯ÿ§ÿ ÿ¥ÿÅÿ¯ÿ¤ÿ¤ÿ©ÿªÿÇÿ·ÿ·ÿªÿÀÿ´ÿ»ÿ²ÿ³ÿµÿ³ÿ±ÿ¶ÿ¹ÿªÿ¦ÿ¹ÿ»ÿÀÿ¾ÿºÿ¸ÿ¹ÿ´ÿÿ«ÿÉÿµÿ«ÿ²ÿ«ÿ¯ÿ°ÿ°ÿ°ÿ°ÿÁÿ½ÿºÿ·ÿ®ÿ°ÿ­ÿ±ÿ°ÿ´ÿ¹ÿ°ÿ´ÿ³ÿ¹ÿ°ÿ¬ÿ¦ÿ³ÿ¬ÿªÿµÿµÿ»ÿ¬ÿ­ÿ½ÿ»ÿ´ÿ¶ÿªÿ«ÿ¯ÿ¦ÿ¡ÿ¡ÿ§ÿ³ÿ±ÿ£ÿªÿ½ÿ¹ÿ«ÿ¢ÿ£ÿ¬ÿ®ÿªÿ§ÿ¢ÿ°ÿ«ÿºÿ·ÿ¼ÿÄÿ¤ÿ°ÿ·ÿÿÆÿ¹ÿ¥ÿ©ÿ¶ÿ¹ÿ¯ÿ¥ÿ¿ÿ¾ÿ¹ÿÁÿÁÿµÿ»ÿ²ÿ²ÿ´ÿ¼ÿµÿ¨ÿ¦ÿ¥ÿ¨ÿ²ÿµÿ¦ÿ®ÿµÿµÿÃÿ´ÿ¬ÿ­ÿ¬ÿÀÿÅÿ½ÿ¹ÿÁÿ¨ÿ¹ÿ­ÿÀÿ«ÿÿ£ÿ³ÿ·ÿ°ÿ¢ÿ¨ÿ²ÿµÿ±ÿ°ÿ¨ÿÿ«ÿªÿªÿªÿ¦ÿ©ÿªÿ®ÿªÿ¦ÿ©ÿ£ÿ°ÿ¼ÿÂÿ¾ÿµÿ¯ÿ°ÿÀÿÿ¦ÿÁÿ ÿ¨ÿ£ÿ¾ÿ¶ÿ³ÿÆÿ»ÿºÿ¹ÿ¨ÿ³ÿ´ÿ­ÿ¼ÿºÿ½ÿ¾ÿ°ÿ­ÿ²ÿ±ÿ²ÿ´ÿ¶ÿ½ÿÂÿ¾ÿ¼ÿÄÿ¶ÿ©ÿ±ÿÀÿ®ÿ¼ÿ´ÿ­ÿ´ÿ­ÿ±ÿ¸ÿ¼ÿ²ÿ»ÿ¾ÿ¾ÿ´ÿºÿ¸ÿºÿÀÿÂÿ¯ÿ«ÿ¾ÿÁÿ®ÿÿ ÿ«ÿ¢ÿ©ÿ°ÿ´ÿ½ÿ¼ÿ»ÿ¯ÿ°ÿ¶ÿÄÿµÿÀÿÄÿ±ÿ¢ÿ¨ÿ±ÿ©ÿÿ¦ÿ«ÿ¹ÿ¾ÿ¯ÿºÿ¸ÿ®ÿºÿ¶ÿ¨ÿ¬ÿºÿ¶ÿ°ÿ¹ÿ¸ÿ°ÿ§ÿªÿ«ÿ¶ÿµÿ£ÿ¶ÿ­ÿ¡ÿ¥ÿ¨ÿ¬ÿ°ÿ¨ÿ¦ÿ¶ÿ¨ÿ¯ÿµÿ¹ÿ»ÿ¿ÿÆÿ»ÿ½ÿÁÿ´ÿ«ÿ¯ÿ¶ÿ´ÿ¨ÿ©ÿµÿ¹ÿ½ÿ¸ÿ®ÿ·ÿ»ÿ°ÿ¹ÿÄÿ²ÿ¯ÿÁÿ¸ÿ®ÿ¼ÿÀÿ·ÿ¶ÿ®ÿ¥ÿÿ¥ÿ¬ÿ´ÿ¶ÿ­ÿ­ÿ°ÿ±ÿ²ÿ®ÿ¬ÿ¯ÿ·ÿ«ÿ¶ÿ¶ÿ¤ÿ¢ÿ­ÿºÿ²ÿ§ÿÃÿÄÿ©ÿªÿ·ÿµÿÆÿ·ÿ«ÿ©ÿ¬ÿ­ÿ­ÿ¯ÿ³ÿ²ÿ®ÿ¹ÿÀÿÄÿºÿ±ÿ²ÿ·ÿ·ÿ¸ÿ¹ÿ»ÿÀÿ©ÿÂÿ³ÿ´ÿ³ÿ£ÿ¨ÿ¶ÿ¶ÿµÿ±ÿ²ÿ¶ÿ¹ÿÂÿ¼ÿ¨ÿªÿ¨ÿ±ÿ§ÿ«ÿ¤ÿ±ÿ¢ÿ¿ÿ¿ÿÿÿ­ÿ°ÿ¹ÿªÿ£ÿ¯ÿ´ÿ¯ÿ¯ÿ´ÿ»ÿ¹ÿ±ÿ¯ÿ¯ÿ©ÿ¥ÿ³ÿ¿ÿÃÿ§ÿ¬ÿ±ÿ®ÿ·ÿ¬ÿºÿÿÁÿ¿ÿ°ÿ¹ÿ²ÿ®ÿ¹ÿ¬ÿªÿ±ÿ¦ÿªÿ¸ÿ´ÿ²ÿÿ©ÿ´ÿµÿ³ÿ±ÿÿµÿ±ÿ©ÿÿ ÿ©ÿ¥ÿÿ§ÿÿÿ¦ÿ¢ÿÿÿ¤ÿÿÿÿÿÿÿ±ÿÿ³ÿÿ¥ÿ¢ÿªÿ±ÿ§ÿ¨ÿÿÿÿÿÿªÿÿÿ¡ÿ¢ÿÿÿÿ·ÿ®ÿ¤ÿÿ§ÿÿ£ÿÿ¨ÿ¬ÿ¬ÿ­ÿ¯ÿ©ÿ¡ÿÿÿÿ£ÿ ÿ©ÿ§ÿÿ©ÿ¤ÿÿ£ÿ¬ÿ ÿ®ÿ©ÿ¸ÿ´ÿªÿÿ£ÿ®ÿªÿ«ÿ©ÿ§ÿ¡ÿÿ¡ÿ¦ÿÿÿ¦ÿ¢ÿ¬ÿ©ÿ¦ÿ°ÿ«ÿ±ÿ²ÿ¸ÿ¹ÿ°ÿ¦ÿ£ÿ©ÿ°ÿ±ÿ¯ÿ°ÿªÿ»ÿ»ÿ¤ÿªÿÿ©ÿ´ÿ¯ÿ¶ÿ³ÿ¯ÿ®ÿµÿ·ÿ±ÿ²ÿ±ÿ±ÿ£ÿ°ÿ»ÿ«ÿ«ÿ³ÿ¹ÿ¨ÿ¸ÿ¾ÿ®ÿ°ÿºÿºÿ¦ÿÿ¥ÿ­ÿ­ÿµÿ°ÿ²ÿ­ÿ¹ÿÿºÿªÿ¯ÿ¡ÿªÿ»ÿ©ÿªÿ²ÿ±ÿ¨ÿ ÿÿÿ®ÿ³ÿ®ÿÿ¶ÿ°ÿÿµÿ¬ÿ¦ÿ¹ÿµÿ¬ÿ©ÿ¦ÿ©ÿ¬ÿ°ÿ´ÿ¤ÿ©ÿ¬ÿ°ÿ³ÿÕÿ¹ÿ¡ÿ°ÿ³ÿ¯ÿ¹ÿ­ÿ¨ÿ®ÿ©ÿ«ÿ®ÿ¨ÿ«ÿ±ÿ§ÿ¢ÿªÿ¨ÿªÿ¬ÿ·ÿ®ÿ­ÿ¶ÿ±ÿ ÿ«ÿ¾ÿ«ÿ«ÿ·ÿ¬ÿ°ÿÿ±ÿ©ÿ°ÿ¾ÿ¼ÿÿÿµÿºÿ®ÿµÿ¼ÿ´ÿ²ÿ°ÿµÿ¹ÿ¥ÿ¦ÿ¡ÿ²ÿ®ÿ½ÿ¸ÿ¸ÿµÿ¯ÿ°ÿ°ÿ·ÿ´ÿ¶ÿ´ÿ¢ÿ±ÿ§ÿ´ÿ»ÿµÿµÿ«ÿªÿ¨ÿ¨ÿ¬ÿ£ÿ­ÿ©ÿµÿ¸ÿ¨ÿ«ÿÿ¢ÿ ÿ¥ÿ­ÿ¯ÿ°ÿ´ÿ¸ÿµÿªÿ©ÿ©ÿ­ÿ­ÿ¹ÿ²ÿ®ÿ±ÿ´ÿ±ÿ³ÿ´ÿ±ÿ°ÿ³ÿ¸ÿÂÿ¼ÿÿ¤ÿÐÿ²ÿ²ÿ¼ÿµÿ¹ÿ·ÿªÿ©ÿ¬ÿ¤ÿ¡ÿ¡ÿµÿ©ÿ¯ÿ«ÿ®ÿ¶ÿ»ÿºÿ°ÿ¤ÿ ÿ¥ÿ¨ÿ©ÿ¶ÿ·ÿ¢ÿªÿ®ÿ¹ÿ¶ÿ¶ÿ¨ÿ²ÿ¹ÿ¯ÿ°ÿ°ÿ·ÿ¼ÿ¨ÿ±ÿ´ÿ®ÿ®ÿ¯ÿ¸ÿÀÿºÿ¨ÿªÿ´ÿ ÿ¹ÿµÿ ÿ£ÿ¾ÿ¹ÿ±ÿ½ÿµÿ¯ÿ¨ÿ¥ÿ±ÿ°ÿ·ÿ·ÿ¬ÿ±ÿ¼ÿ¹ÿ¸ÿ­ÿ¯ÿ²ÿ³ÿ°ÿ©ÿ²ÿ¹ÿ¶ÿ§ÿÁÿ¥ÿ¨ÿ²ÿºÿ¹ÿ¾ÿÃÿ¾ÿ³ÿ¥ÿ«ÿ²ÿ¬ÿ­ÿ¸ÿ´ÿ¯ÿ ÿÿÿªÿªÿ¬ÿ½ÿºÿºÿÿ¦ÿ®ÿ¯ÿ³ÿ´ÿ´ÿ²ÿ¬ÿ´ÿ¯ÿ¯ÿ¹ÿ³ÿ¸ÿ¯ÿ°ÿ°ÿ³ÿ¶ÿ¯ÿ¥ÿ«ÿ®ÿ¢ÿ¯ÿ«ÿ«ÿ±ÿ¥ÿÿ­ÿºÿºÿ¸ÿ­ÿÿ½ÿ³ÿ¬ÿ²ÿ´ÿ´ÿ¶ÿ±ÿ²ÿ»ÿ­ÿ¶ÿ¤ÿµÿ¨ÿ®ÿ©ÿ¶ÿ²ÿ«ÿ±ÿ±ÿ¯ÿ³ÿªÿ¹ÿ¬ÿ·ÿ°ÿ¶ÿ´ÿ³ÿ±ÿ­ÿ²ÿµÿÿ®ÿ²ÿ³ÿ§ÿµÿ¼ÿ³ÿ³ÿ»ÿµÿµÿ²ÿ¾ÿÁÿ¸ÿ±ÿ«ÿ¬ÿªÿ§ÿ¬ÿ·ÿ¯ÿ³ÿ¼ÿ²ÿ¥ÿ¨ÿ·ÿ½ÿ´ÿ«ÿªÿªÿ©ÿ¸ÿÿµÿ·ÿ³ÿ°ÿ¨ÿ§ÿ²ÿ­ÿ«ÿ®ÿ¨ÿ¸ÿ½ÿ¿ÿºÿ½ÿ¶ÿ¬ÿ¾ÿ±ÿÄÿµÿ®ÿ®ÿ·ÿ©ÿ¦ÿµÿ®ÿÿ®ÿ½ÿ±ÿ¬ÿ·ÿµÿ²ÿµÿ´ÿ®ÿ¬ÿ°ÿÊÿ¾ÿ²ÿ»ÿ»ÿ¶ÿ¸ÿºÿ¶ÿ·ÿ®ÿ´ÿ¼ÿ²ÿ¸ÿºÿ¯ÿªÿ°ÿ¦ÿ¦ÿÁÿ¯ÿ®ÿ¶ÿ»ÿ·ÿ¯ÿ¦ÿ¢ÿ­ÿ­ÿ·ÿ´ÿ»ÿ«ÿ¥ÿ©ÿ«ÿ°ÿ¾ÿ¹ÿ°ÿ½ÿ²ÿ³ÿ¯ÿ¤ÿ§ÿ´ÿ­ÿ§ÿ¢ÿ¯ÿ¶ÿ·ÿ·ÿ¶ÿ´ÿ®ÿ§ÿÿ½ÿ©ÿÇÿµÿºÿ¸ÿ«ÿ¯ÿ­ÿµÿ¦ÿ¶ÿ¯ÿ«ÿºÿÃÿ¾ÿ¹ÿ­ÿ¶ÿ·ÿ¿ÿ»ÿ¯ÿ¯ÿ­ÿ¦ÿ®ÿÿ¤ÿ¨ÿªÿÿ¢ÿªÿ¥ÿÿÿÿÿÿÿÿÿyÿÿÿÿ­ÿÿ£ÿÿÿÿzÿjÿ^ÿvÿ]ÿhÿ`ÿbÿUÿGÿUÿvÿgÿÿdÿ¯ÿ«ÿ¸ÿºÿ¯ÿ±ÿ¹ÿ¶ÿ©ÿ¬ÿ¿ÿ½ÿ·ÿ±ÿ²ÿªÿ¡ÿ¢ÿ°ÿ±ÿÿ¬ÿ ÿ¡ÿ¦ÿ¥ÿ ÿÿªÿ¤ÿ¨ÿ¨ÿ°ÿ°ÿ«ÿ®ÿ³ÿ®ÿ¤ÿ¥ÿ±ÿ°ÿ¬ÿ­ÿ¨ÿ©ÿ¸ÿ¨ÿ²ÿ®ÿ¸ÿ¢ÿ¦ÿµÿ¼ÿ½ÿ®ÿ¬ÿ«ÿ¦ÿ®ÿ´ÿ¹ÿ·ÿ²ÿ±ÿ³ÿµÿÂÿÄÿ²ÿ¯ÿ²ÿ³ÿ°ÿªÿ¶ÿ´ÿ³ÿ­ÿ¦ÿ¨ÿ¢ÿ¢ÿ¦ÿ£ÿ°ÿ¹ÿªÿ­ÿ¡ÿ±ÿ¥ÿ¡ÿ­ÿ°ÿ²ÿ¯ÿ®ÿÿ¡ÿ§ÿ¦ÿºÿ½ÿ¬ÿ¸ÿ¯ÿ¾ÿ°ÿ»ÿ¹ÿ³ÿ­ÿ­ÿ²ÿ¸ÿ½ÿ¸ÿ¸ÿ¥ÿ­ÿ²ÿ³ÿ¹ÿ½ÿ¸ÿ¶ÿ¸ÿ¬ÿ®ÿ³ÿ°ÿ²ÿ¶ÿ­ÿ«ÿµÿ²ÿ¶ÿªÿ±ÿ«ÿ¸ÿ¶ÿ°ÿ·ÿ½ÿ¹ÿ±ÿ§ÿ¸ÿ¨ÿÿ¢ÿ»ÿ¶ÿ®ÿ´ÿ¹ÿ¸ÿ±ÿ³ÿ­ÿ¡ÿ¯ÿªÿ¯ÿ¸ÿ¸ÿ³ÿ³ÿ³ÿ¨ÿÿ¦ÿ¤ÿ¡ÿ§ÿ¯ÿ«ÿ¨ÿ®ÿ¬ÿ°ÿ§ÿ¬ÿ­ÿ¬ÿµÿ©ÿ¥ÿ±ÿ²ÿ°ÿ¼ÿÂÿ´ÿ¹ÿ­ÿ¯ÿ­ÿ¯ÿ³ÿµÿ¸ÿºÿ´ÿÿ¸ÿÁÿ¿ÿ¯ÿ»ÿ¿ÿ·ÿ³ÿ¯ÿ©ÿ²ÿ«ÿ°ÿ³ÿ­ÿ´ÿ²ÿªÿ³ÿ¼ÿ®ÿ§ÿ°ÿ¢ÿµÿ¬ÿµÿºÿ²ÿ¯ÿ·ÿ»ÿ¶ÿ¹ÿ¼ÿ±ÿªÿ«ÿ±ÿ±ÿ½ÿºÿ³ÿ°ÿ°ÿ³ÿ¶ÿ½ÿ¶ÿÁÿºÿ°ÿªÿ£ÿ¦ÿ­ÿ®ÿ¬ÿ¸ÿÁÿªÿ»ÿ¸ÿÂÿ½ÿ°ÿ¯ÿ¼ÿ¸ÿ¯ÿ¨ÿÿ¶ÿ±ÿ§ÿÄÿÂÿ·ÿ¿ÿ´ÿ¶ÿ¹ÿ¸ÿ´ÿ°ÿ¶ÿ£ÿÄÿ²ÿ¼ÿÅÿ·ÿÄÿÀÿ¹ÿ±ÿ´ÿÁÿ³ÿ·ÿÉÿ¾ÿ¤ÿ¿ÿ§ÿ³ÿ¶ÿºÿ¾ÿ½ÿ»ÿºÿ³ÿ«ÿ ÿ­ÿ·ÿ¨ÿºÿ¹ÿ¹ÿµÿ²ÿ³ÿ´ÿ¹ÿ¸ÿ»ÿ¹ÿ²ÿÇÿ¤ÿ¯ÿ»ÿ»ÿ¶ÿ®ÿ«ÿ±ÿ±ÿ¤ÿ¥ÿ¬ÿ°ÿ§ÿ©ÿÄÿÄÿ­ÿ§ÿ³ÿ´ÿ²ÿ¾ÿ½ÿ²ÿ¹ÿ°ÿ»ÿ®ÿ¨ÿ´ÿ©ÿ¦ÿ­ÿ¹ÿºÿ¶ÿ·ÿ·ÿ²ÿ²ÿ¾ÿ®ÿµÿÂÿ®ÿ©ÿ­ÿ»ÿ´ÿ§ÿ¤ÿ¨ÿ¯ÿ°ÿµÿ¹ÿÀÿ¡ÿ¼ÿ³ÿ¸ÿ½ÿ¬ÿªÿºÿ³ÿ¥ÿ«ÿ®ÿ²ÿ¼ÿµÿ¦ÿ²ÿ¿ÿ°ÿ¦ÿ¥ÿ±ÿµÿµÿ¶ÿ·ÿ³ÿ¯ÿºÿµÿ¯ÿ©ÿ®ÿ¯ÿ¤ÿ¯ÿ·ÿ°ÿ«ÿ¯ÿ´ÿ²ÿ³ÿ»ÿ¸ÿ¶ÿ´ÿ²ÿ¥ÿ«ÿ«ÿ·ÿ´ÿ ÿ¢ÿ®ÿ£ÿ¢ÿ¯ÿ°ÿ³ÿ¥ÿ±ÿ ÿÿ®ÿ¼ÿ©ÿ±ÿ°ÿ¦ÿ°ÿ¯ÿ¬ÿ°ÿ®ÿ¯ÿ´ÿ³ÿ±ÿ¾ÿ·ÿ£ÿ°ÿ§ÿ¶ÿ®ÿ¹ÿ±ÿ­ÿ­ÿ´ÿ¾ÿ½ÿ¶ÿ®ÿ¯ÿ«ÿ¸ÿ¼ÿÆÿ´ÿ¬ÿ°ÿ¡ÿ§ÿ´ÿµÿ°ÿ°ÿ°ÿ´ÿ¾ÿ°ÿ¬ÿ½ÿ°ÿ¨ÿ¯ÿ·ÿ²ÿªÿ±ÿ­ÿ¸ÿ°ÿ»ÿÃÿ¶ÿ±ÿ²ÿ¤ÿÿ®ÿÀÿ®ÿºÿ´ÿ·ÿ°ÿ·ÿ¾ÿ®ÿ®ÿ®ÿ¥ÿ¦ÿ¬ÿ²ÿ¶ÿ·ÿÁÿ°ÿÃÿ¨ÿ¨ÿ¯ÿ³ÿÁÿ²ÿ£ÿ¢ÿ©ÿªÿ¯ÿ©ÿ´ÿ¶ÿ¥ÿ¦ÿ®ÿ°ÿ¥ÿ£ÿ¨ÿ¬ÿ£ÿÿ§ÿ¯ÿ¬ÿ¡ÿÿ¥ÿ¡ÿ¡ÿ¨ÿ¥ÿ§ÿ­ÿÿÿ©ÿ¦ÿ°ÿÿÿ¯ÿ£ÿ©ÿ¢ÿ°ÿÿ¤ÿÿÿ®ÿ¬ÿ¨ÿ¬ÿ¤ÿÿÿÿ°ÿ®ÿÿÿ©ÿ±ÿ»ÿªÿÿÿÿ ÿ­ÿ¯ÿ°ÿ¤ÿÿªÿ¬ÿÿÿ§ÿÿ¢ÿ¸ÿ£ÿÿÿ±ÿ¤ÿÿÿÿ§ÿ ÿÿÿÿ¡ÿ¥ÿ£ÿÿÿÿ¨ÿ ÿÿ¥ÿÿ©ÿÿÿ©ÿÿÿÿÿÿÿ¤ÿ¥ÿÿÿ¡ÿ¶ÿ®ÿ¦ÿ®ÿ²ÿ®ÿÿ¢ÿ¨ÿ ÿÿ¢ÿ«ÿ£ÿ¦ÿ«ÿ£ÿ¨ÿ¼ÿ­ÿ´ÿ»ÿ¬ÿ­ÿ«ÿ¥ÿ®ÿ¸ÿÁÿÁÿ³ÿ³ÿÉÿ²ÿ¨ÿ¯ÿ¨ÿÍÿ²ÿºÿ»ÿ¤ÿ ÿ§ÿ¯ÿ­ÿ¦ÿ®ÿ¼ÿ¼ÿ³ÿ«ÿ§ÿ®ÿ©ÿ¢ÿ©ÿµÿ²ÿ·ÿ°ÿ¹ÿ±ÿ»ÿÆÿ±ÿ©ÿ³ÿ¹ÿ­ÿ³ÿ½ÿµÿ´ÿ³ÿ±ÿ½ÿ°ÿÿ£ÿ¬ÿºÿ¥ÿ°ÿ·ÿ¶ÿ³ÿ¹ÿ³ÿ³ÿÿ³ÿ´ÿ¾ÿ°ÿ¨ÿ®ÿ·ÿ­ÿ«ÿ±ÿ©ÿ§ÿ±ÿ³ÿ®ÿ¹ÿÀÿ±ÿ§ÿºÿ«ÿ±ÿ¤ÿÀÿ­ÿ¨ÿªÿÿ­ÿ´ÿ¦ÿ¬ÿ±ÿ§ÿ¾ÿ¼ÿ±ÿ²ÿ¯ÿºÿ»ÿ´ÿ»ÿ¯ÿ¯ÿ°ÿÄÿ¹ÿ¯ÿ·ÿµÿ°ÿ·ÿ²ÿ²ÿµÿ´ÿ§ÿ±ÿ¾ÿ½ÿ¤ÿ°ÿ¯ÿ¬ÿ±ÿ°ÿ²ÿµÿ´ÿ®ÿ¨ÿ®ÿ±ÿ³ÿ°ÿ¬ÿ«ÿ«ÿÿÿÀÿ±ÿ±ÿÿ§ÿ¤ÿ²ÿÁÿ°ÿ ÿ¹ÿ²ÿ¨ÿ²ÿ¯ÿ·ÿÁÿ´ÿµÿªÿÿªÿ­ÿ¬ÿ®ÿ·ÿ®ÿ¸ÿ¯ÿ°ÿ¹ÿ¶ÿªÿ§ÿÄÿ®ÿ³ÿ¬ÿ»ÿ¯ÿ§ÿ¼ÿ¹ÿ±ÿ©ÿ©ÿ«ÿ§ÿ«ÿªÿ³ÿ½ÿ³ÿªÿ°ÿ­ÿÿªÿ¶ÿ¯ÿ·ÿÿ¶ÿ®ÿªÿÿ´ÿ¶ÿ¨ÿ·ÿ¶ÿ¬ÿ®ÿºÿ»ÿ¨ÿ­ÿ²ÿ¾ÿ¹ÿ¥ÿ ÿ¯ÿ¯ÿ°ÿµÿ°ÿªÿ«ÿªÿªÿ°ÿ¬ÿ¯ÿ¶ÿ³ÿ²ÿ¯ÿ©ÿ¢ÿ¬ÿ¹ÿ¬ÿ¯ÿ§ÿÿ¶ÿªÿ¥ÿ¯ÿ°ÿ¶ÿ¯ÿ°ÿ®ÿ¯ÿ­ÿªÿ±ÿ²ÿ¯ÿ¯ÿ§ÿ±ÿ»ÿ¶ÿµÿ´ÿ´ÿ±ÿ¯ÿ²ÿ¶ÿ®ÿ´ÿ²ÿ¬ÿ«ÿ ÿ»ÿ¢ÿ³ÿ¯ÿ³ÿÿÄÿµÿ¾ÿµÿÐÿ¸ÿ¶ÿ ÿÿ¯ÿ¦ÿªÿ¤ÿ®ÿ¼ÿ·ÿ®ÿ©ÿ¬ÿ¯ÿ²ÿ»ÿ¶ÿ¨ÿ£ÿ¤ÿ¯ÿµÿ®ÿ¤ÿµÿ¯ÿ¹ÿ®ÿÉÿÈÿ¨ÿ¾ÿ«ÿ±ÿ¶ÿÿ¬ÿ¹ÿµÿ¢ÿ¬ÿ¿ÿ¸ÿ¬ÿµÿ¬ÿ¦ÿ§ÿ¯ÿ²ÿ½ÿºÿ¶ÿµÿ«ÿ³ÿ¼ÿ¬ÿ¦ÿ´ÿ¶ÿ¨ÿ¡ÿ¥ÿ·ÿºÿ°ÿ·ÿÅÿ»ÿÁÿ½ÿªÿÿ¯ÿ³ÿ»ÿÊÿ¸ÿ³ÿ­ÿÀÿ´ÿ¥ÿ²ÿ°ÿ«ÿÁÿºÿ¯ÿ´ÿµÿ²ÿ®ÿ±ÿ±ÿ®ÿ´ÿ¯ÿ«ÿ²ÿ¹ÿ¼ÿµÿµÿªÿ«ÿ¬ÿ³ÿ¬ÿ±ÿ¥ÿ¶ÿ²ÿÿ©ÿ¿ÿ»ÿµÿÿ³ÿ³ÿ¨ÿ§ÿ¹ÿ°ÿ´ÿÿnÿ¡ÿ«ÿ­ÿ¬ÿºÿªÿ®ÿ¸ÿ¤ÿ«ÿ«ÿ¤ÿ²ÿ¹ÿ±ÿªÿ¦ÿ­ÿ¸ÿ¹ÿ²ÿ°ÿµÿ¥ÿ®ÿ¶ÿ¯ÿ´ÿÀÿ»ÿ²ÿ¦ÿ²ÿ¬ÿ«ÿ±ÿ¡ÿ£ÿµÿ§ÿªÿ´ÿ¢ÿ±ÿ½ÿ°ÿµÿ¹ÿ¬ÿ¸ÿ¦ÿ±ÿ§ÿ©ÿ©ÿ¥ÿ®ÿ¯ÿ­ÿ£ÿ¬ÿ»ÿ«ÿ¬ÿ©ÿÿ®ÿ½ÿ´ÿ¥ÿ²ÿÃÿµÿ§ÿ¦ÿ²ÿµÿ·ÿ©ÿÿ­ÿ«ÿ¹ÿ§ÿ¼ÿµÿ´ÿ¥ÿ»ÿ±ÿ°ÿ¤ÿ¤ÿ²ÿ£ÿÿ°ÿ¶ÿ¯ÿºÿ¯ÿ³ÿ¤ÿ¨ÿ²ÿªÿ¨ÿ²ÿ¦ÿ¡ÿ¥ÿ¨ÿ¯ÿ©ÿ°ÿ´ÿ£ÿ§ÿ²ÿªÿ¨ÿ®ÿ©ÿ¥ÿ¦ÿ¦ÿ¬ÿ¦ÿªÿ·ÿ­ÿÿ¨ÿ¬ÿ«ÿ©ÿÿ~ÿ¤ÿ³ÿ­ÿªÿ¹ÿ¼ÿªÿÿ­ÿ°ÿµÿºÿ°ÿÿ§ÿ©ÿªÿµÿ²ÿºÿ²ÿ¯ÿ®ÿ¬ÿ¦ÿ°ÿ¨ÿÿ§ÿ®ÿ¡ÿÿ°ÿ±ÿ±ÿ¹ÿ°ÿ¬ÿ®ÿ¦ÿªÿ«ÿ¡ÿ¨ÿ¨ÿ©ÿ³ÿ®ÿ¶ÿ±ÿ¨ÿ»ÿ¾ÿ°ÿ¨ÿ®ÿ¨ÿÄÿºÿ¶ÿ³ÿ¯ÿ¸ÿ´ÿ£ÿ´ÿºÿ·ÿ°ÿÿ¡ÿ¨ÿ±ÿ±ÿ±ÿ¶ÿ­ÿ­ÿ­ÿ¯ÿµÿ²ÿ²ÿ¯ÿ©ÿ°ÿ·ÿ«ÿ¦ÿ®ÿ²ÿ³ÿ®ÿ¶ÿ´ÿ­ÿ»ÿ­ÿ¦ÿ¯ÿ©ÿ´ÿ¯ÿ®ÿ²ÿ¥ÿ¤ÿµÿ°ÿ®ÿ¨ÿªÿ¹ÿµÿÿ¦ÿ³ÿ½ÿ°ÿµÿ»ÿ«ÿ¸ÿ¯ÿ¹ÿ°ÿ¦ÿ§ÿ°ÿ«ÿ»ÿÀÿ²ÿ°ÿ¯ÿ³ÿ¯ÿ­ÿ²ÿµÿ¯ÿ¨ÿ¯ÿ³ÿ©ÿ°ÿ¼ÿ±ÿ­ÿ®ÿ©ÿ¥ÿÿ³ÿ­ÿ©ÿ³ÿ¦ÿ¹ÿÿ ÿ­ÿ¸ÿ´ÿÄÿ¼ÿÿ»ÿÿ»ÿ¶ÿ³ÿ¤ÿ¯ÿ±ÿ¶ÿºÿ¦ÿ®ÿ´ÿ¯ÿ®ÿ°ÿ±ÿ±ÿºÿÂÿ¾ÿ®ÿªÿ²ÿµÿ²ÿ´ÿ¶ÿ³ÿ®ÿ£ÿ­ÿºÿªÿªÿ½ÿ¶ÿ­ÿ°ÿ¹ÿªÿ¡ÿ´ÿ¹ÿ³ÿ©ÿ«ÿ©ÿ¹ÿ¬ÿ¹ÿ¥ÿµÿµÿ¨ÿ¾ÿÿ®ÿ®ÿ·ÿ¡ÿ¨ÿ®ÿ¾ÿ¯ÿ±ÿ®ÿ´ÿ·ÿ·ÿ®ÿ«ÿ¨ÿ©ÿ¦ÿ©ÿ±ÿ¬ÿ°ÿºÿ¹ÿ·ÿµÿ¯ÿ©ÿ°ÿ±ÿ¢ÿªÿ·ÿ§ÿ«ÿ³ÿ¦ÿ¢ÿ¡ÿ¤ÿ¯ÿ©ÿ¡ÿ©ÿ«ÿ¦ÿµÿ ÿÀÿ»ÿµÿ¹ÿ©ÿ±ÿ©ÿ°ÿ°ÿ¯ÿ¥ÿÿ«ÿ«ÿ³ÿ¬ÿ¥ÿ©ÿ®ÿªÿ±ÿ°ÿ«ÿ­ÿ¶ÿ»ÿµÿ§ÿ·ÿ¸ÿ¥ÿ«ÿ¢ÿ±ÿÄÿÌÿ³ÿ§ÿ­ÿ«ÿÿ¥ÿ±ÿ¸ÿ¬ÿ´ÿ¦ÿªÿ°ÿ´ÿ¿ÿÿ­ÿÇÿÿ¡ÿ¢ÿ ÿ¶ÿ©ÿ¹ÿ»ÿ£ÿ¥ÿ°ÿ¶ÿ´ÿ»ÿ¹ÿ¬ÿ«ÿ«ÿ¡ÿ¬ÿÃÿµÿ¨ÿ«ÿÿ¦ÿ¶ÿ®ÿ¬ÿ°ÿ·ÿ±ÿ³ÿ±ÿ°ÿ´ÿ¤ÿ¶ÿ¬ÿ²ÿ¢ÿ®ÿ§ÿ°ÿÆÿ»ÿ±ÿ±ÿºÿ®ÿ±ÿ«ÿ¸ÿ´ÿ®ÿ¢ÿ§ÿ°ÿ³ÿ³ÿ²ÿ¹ÿ«ÿ«ÿ¯ÿ¨ÿ¥ÿ®ÿ³ÿ©ÿ­ÿ¶ÿ¬ÿ­ÿ³ÿ¸ÿºÿ©ÿ§ÿ ÿªÿ®ÿ·ÿ¼ÿ²ÿÅÿÒÿ²ÿ´ÿÂÿ·ÿËÿÇÿ´ÿÁÿ¿ÿ°ÿ¸ÿ§ÿ¼ÿÀÿ½ÿ¯ÿ¢ÿ¥ÿ§ÿªÿ«ÿ³ÿºÿ²ÿ¯ÿ¨ÿ ÿªÿ²ÿ¯ÿªÿ°ÿ¶ÿ¸ÿ¹ÿ¾ÿ¬ÿ­ÿªÿ½ÿºÿ¾ÿµÿ·ÿ¥ÿ·ÿ³ÿÀÿ¤ÿ²ÿ¯ÿ¨ÿªÿ®ÿ¤ÿ§ÿºÿ«ÿ­ÿ³ÿ«ÿ¡ÿ®ÿ´ÿ°ÿ­ÿ¯ÿ±ÿªÿ«ÿ²ÿ¹ÿ½ÿ±ÿ°ÿ¶ÿÂÿ¬ÿ«ÿ§ÿµÿÐÿ³ÿ©ÿ¿ÿ·ÿÅÿ«ÿ»ÿ¡ÿ«ÿ²ÿÁÿ¢ÿºÿ»ÿ¸ÿ¦ÿ°ÿÂÿ°ÿ¬ÿ±ÿ¾ÿºÿ²ÿ¼ÿ»ÿ°ÿ±ÿ¸ÿ½ÿ·ÿ°ÿ½ÿ¹ÿ£ÿ´ÿ³ÿªÿ¬ÿ¯ÿ¡ÿ³ÿ±ÿ¯ÿ¿ÿ¹ÿ®ÿ«ÿºÿ¶ÿ¬ÿ¡ÿ°ÿ¶ÿÄÿºÿ¬ÿ¸ÿ¹ÿ°ÿªÿ¬ÿ°ÿ¯ÿ­ÿ¨ÿ·ÿÁÿ®ÿ´ÿ¼ÿ·ÿÄÿ¾ÿ¼ÿÃÿÁÿ«ÿ¤ÿ¶ÿ¯ÿ©ÿÿ®ÿ¦ÿ¢ÿ¯ÿ©ÿ»ÿ¸ÿ³ÿ³ÿ²ÿ¶ÿ³ÿ½ÿÆÿ»ÿ·ÿ»ÿ¶ÿ­ÿªÿ±ÿ¹ÿ·ÿ·ÿ»ÿ¼ÿ¬ÿ©ÿ¢ÿ®ÿÿ·ÿ ÿ­ÿ¸ÿ±ÿ·ÿ±ÿ±ÿ´ÿ³ÿ·ÿ¹ÿ¶ÿÀÿºÿºÿ¾ÿµÿ°ÿ±ÿÀÿÅÿ¹ÿ¶ÿ¼ÿ¶ÿÂÿµÿ¿ÿ¯ÿÂÿ¬ÿ±ÿ°ÿ¹ÿ¦ÿ»ÿ¹ÿµÿ¬ÿ¨ÿÿÿ¨ÿ¯ÿ¯ÿ®ÿ¯ÿ¯ÿ´ÿµÿ®ÿ°ÿ®ÿ¯ÿ¾ÿ²ÿ¾ÿ¸ÿ¤ÿ¸ÿ¯ÿ³ÿ­ÿªÿ¢ÿ±ÿ®ÿºÿ³ÿ°ÿ©ÿ´ÿ°ÿµÿ¶ÿ¨ÿªÿ²ÿ­ÿ¨ÿ­ÿºÿÄÿ¿ÿ®ÿ£ÿ²ÿµÿ·ÿ¯ÿ½ÿÇÿ¸ÿµÿÁÿ¬ÿ±ÿ·ÿ¯ÿªÿµÿµÿ²ÿµÿ¹ÿ¼ÿÁÿÁÿ¸ÿ´ÿ°ÿ¦ÿ·ÿ·ÿ²ÿ³ÿ¤ÿ³ÿ­ÿ°ÿ§ÿ¼ÿ»ÿÅÿÀÿ·ÿ³ÿ»ÿ¹ÿ´ÿ¦ÿ²ÿ½ÿ¶ÿ®ÿ«ÿµÿ¯ÿ¤ÿ¹ÿÄÿ¼ÿ·ÿ­ÿ­ÿÂÿµÿ¦ÿ³ÿ ÿ¶ÿ·ÿ»ÿ´ÿ²ÿ·ÿ´ÿ©ÿ«ÿ±ÿ´ÿ³ÿ¨ÿ¥ÿ±ÿ¥ÿ ÿµÿÿ¸ÿ¢ÿÿ²ÿ§ÿªÿ¦ÿ§ÿ°ÿ¨ÿ«ÿ¤ÿÿ¢ÿ¯ÿ©ÿÿÿ¥ÿÿÿ ÿÿÿÿ¤ÿÿ£ÿÿ¯ÿÿÿ¤ÿ¥ÿ£ÿ®ÿ£ÿÿ¦ÿ¦ÿ¡ÿÿÿªÿ ÿÿÿ¤ÿ£ÿ¦ÿ³ÿÿ¬ÿ ÿÿ ÿ¤ÿ®ÿ¤ÿ±ÿ©ÿ ÿ ÿÿÿªÿÿÿªÿ¡ÿ«ÿ¦ÿªÿ¨ÿÿ·ÿ§ÿ¥ÿ©ÿÿ¡ÿ¤ÿÿÿ¤ÿ¤ÿ ÿªÿªÿ¡ÿÿÿÿ§ÿ¡ÿ°ÿ¥ÿ£ÿ¦ÿ­ÿ­ÿ§ÿ¬ÿ­ÿ¸ÿµÿ«ÿ«ÿ©ÿ©ÿ«ÿ£ÿ¢ÿ®ÿ¬ÿÊÿµÿÿ­ÿÀÿ¹ÿ±ÿ·ÿ²ÿ±ÿ¦ÿªÿ¶ÿ¹ÿµÿ¬ÿ¬ÿ¶ÿ¥ÿ­ÿ½ÿ°ÿªÿ½ÿÄÿ¶ÿ¶ÿ¹ÿ£ÿ©ÿ±ÿ¶ÿ°ÿªÿ«ÿ«ÿ°ÿ³ÿ¢ÿ¨ÿºÿ¶ÿ«ÿ ÿ²ÿ£ÿ«ÿªÿ·ÿ¼ÿ´ÿ±ÿ²ÿ¶ÿµÿ§ÿ¦ÿ¯ÿ­ÿªÿÿ¤ÿ¼ÿªÿºÿ§ÿ°ÿ²ÿ®ÿ¥ÿ°ÿ¹ÿ´ÿ©ÿ£ÿ¥ÿ¥ÿµÿ±ÿ¸ÿ¯ÿ´ÿ±ÿ±ÿ­ÿ¯ÿ·ÿ¸ÿ¨ÿ§ÿ¤ÿÿ©ÿ¬ÿ©ÿ­ÿ­ÿ¨ÿÿ¯ÿ¢ÿ´ÿºÿ¯ÿ¹ÿ°ÿ±ÿ®ÿ®ÿ¸ÿ³ÿµÿÉÿ¼ÿÄÿ­ÿ¡ÿ±ÿ«ÿ©ÿ¸ÿ±ÿÿ¢ÿ±ÿ³ÿ®ÿ¯ÿ°ÿ°ÿ³ÿ°ÿÀÿ©ÿ¯ÿ­ÿ½ÿÄÿ©ÿ¬ÿ¹ÿ³ÿ¸ÿÅÿ¾ÿ¼ÿÈÿÀÿ¸ÿ©ÿ¦ÿ¿ÿÿ²ÿ²ÿªÿ¯ÿ²ÿ°ÿ¬ÿ®ÿ«ÿ©ÿ¬ÿ§ÿÂÿ§ÿ¾ÿ¬ÿ¬ÿ§ÿÀÿÌÿ¿ÿ°ÿ¬ÿ±ÿºÿ³ÿÿ¤ÿ­ÿ¹ÿ«ÿ³ÿ°ÿ¯ÿ§ÿ¬ÿ³ÿ¹ÿµÿ³ÿ²ÿ°ÿÃÿ¾ÿ¦ÿ¢ÿ ÿ¥ÿ­ÿÅÿ¹ÿ¶ÿ»ÿµÿ®ÿ³ÿ·ÿ³ÿ°ÿ¥ÿªÿªÿ¬ÿ¹ÿ­ÿ®ÿ¶ÿ³ÿ§ÿ¡ÿªÿ´ÿ´ÿ»ÿ»ÿ¾ÿ ÿ«ÿ¯ÿ¹ÿÁÿºÿ³ÿ³ÿ±ÿ´ÿ»ÿ³ÿ®ÿ¶ÿ¨ÿ¡ÿ·ÿ¬ÿ±ÿ«ÿ®ÿ®ÿ®ÿ²ÿ·ÿµÿ«ÿµÿ©ÿ§ÿ¹ÿ´ÿ¬ÿ®ÿ£ÿ¯ÿ³ÿ­ÿ«ÿ§ÿ«ÿ¾ÿ±ÿ­ÿ·ÿ¸ÿÁÿ¿ÿ»ÿ²ÿ±ÿ¸ÿ²ÿªÿ»ÿÁÿ°ÿ²ÿ»ÿ©ÿ¤ÿ¦ÿ­ÿ´ÿ¬ÿ§ÿ±ÿ±ÿ¨ÿµÿ¹ÿ¢ÿ¬ÿ´ÿ°ÿ¦ÿÿÿÿ§ÿ¶ÿ¹ÿ°ÿ³ÿ­ÿªÿ¸ÿµÿªÿ±ÿ®ÿ¬ÿ°ÿ®ÿ¬ÿªÿ¨ÿ±ÿ²ÿºÿ´ÿ°ÿµÿµÿµÿ¸ÿ°ÿ¤ÿ°ÿ·ÿºÿ½ÿ´ÿ³ÿÿ¦ÿ³ÿ¶ÿÁÿÂÿ«ÿ¡ÿ³ÿºÿ´ÿ¶ÿ¸ÿ°ÿªÿ¦ÿ®ÿ·ÿ¬ÿ¥ÿªÿ´ÿ¿ÿ¸ÿ«ÿ²ÿ´ÿºÿ¼ÿ³ÿ¬ÿ®ÿ´ÿ·ÿ±ÿ­ÿ«ÿ®ÿ¦ÿªÿªÿ¦ÿµÿ´ÿ¤ÿ»ÿ¡ÿÿ®ÿ·ÿ­ÿ¢ÿ°ÿ½ÿ®ÿ°ÿµÿÄÿ©ÿ²ÿ¯ÿ§ÿ¥ÿ©ÿ¨ÿªÿ´ÿ®ÿªÿ³ÿ¬ÿ¯ÿ­ÿ³ÿ³ÿ¯ÿ«ÿ¢ÿ ÿ¦ÿ´ÿ©ÿ»ÿ¼ÿ«ÿ¦ÿ¤ÿªÿ·ÿ·ÿ»ÿ¹ÿÂÿ²ÿ­ÿ¾ÿÊÿ»ÿ¤ÿ§ÿ´ÿ®ÿ¼ÿÁÿ±ÿ¯ÿ¯ÿ¡ÿªÿ¹ÿ´ÿ®ÿ±ÿ½ÿ¬ÿºÿ¿ÿ®ÿ·ÿ·ÿ¶ÿÃÿ±ÿ¤ÿÂÿÓÿªÿªÿ³ÿºÿ¹ÿµÿ¸ÿ³ÿ°ÿ·ÿ¸ÿ©ÿ´ÿ±ÿ¨ÿ¬ÿ¬ÿ ÿ©ÿ£ÿÉÿ¿ÿÁÿ¿ÿ»ÿµÿ®ÿ­ÿ´ÿ¹ÿÁÿ±ÿµÿºÿ³ÿ°ÿ­ÿ¬ÿÁÿºÿ¯ÿ·ÿ¡ÿªÿ«ÿ°ÿ±ÿ®ÿ´ÿ°ÿ£ÿ®ÿºÿ°ÿ¶ÿ½ÿµÿ²ÿ¶ÿ¡ÿÃÿ·ÿ²ÿ¶ÿÂÿ½ÿ¶ÿ·ÿ²ÿ¼ÿ±ÿ¸ÿ©ÿ­ÿµÿ¹ÿ¹ÿ³ÿ®ÿºÿ§ÿ³ÿ¦ÿ¨ÿ¬ÿ³ÿ¼ÿ±ÿÿÿ·ÿ³ÿ¬ÿ¤ÿ¥ÿ§ÿ§ÿªÿÿÿ~ÿÿÿsÿÿÿÿÿÿ¨ÿ¡ÿÿÿÿyÿlÿXÿjÿ]ÿjÿmÿ`ÿPÿHÿLÿYÿMÿmÿÿ ÿ®ÿ²ÿ«ÿ£ÿ¦ÿ«ÿ°ÿ¶ÿ¬ÿÅÿ¸ÿ¼ÿ©ÿ¬ÿ¶ÿ³ÿ³ÿ´ÿ½ÿ§ÿÿ ÿÿ¢ÿ¡ÿÿ¦ÿ°ÿ¸ÿ¦ÿ«ÿ«ÿ¹ÿ¼ÿ±ÿ·ÿ²ÿ§ÿµÿ±ÿ¯ÿ±ÿµÿ³ÿ­ÿ¶ÿ¾ÿ²ÿªÿµÿ¦ÿ£ÿ­ÿ¯ÿ¬ÿ²ÿ¦ÿ¬ÿ²ÿ¼ÿµÿ¯ÿ±ÿ®ÿ¥ÿ©ÿÂÿ»ÿ·ÿ»ÿ¸ÿµÿ±ÿ®ÿ´ÿºÿ­ÿ²ÿ®ÿ¯ÿµÿ¬ÿÿÿ ÿ­ÿ£ÿ¢ÿ£ÿ±ÿ¸ÿ«ÿ©ÿµÿ³ÿ´ÿ·ÿ¾ÿ¢ÿ£ÿ±ÿ³ÿµÿ¸ÿ¶ÿ¾ÿÇÿ©ÿµÿ²ÿ¯ÿ§ÿ¥ÿ©ÿ±ÿ¾ÿÆÿ®ÿ·ÿ¬ÿ§ÿ²ÿ·ÿ³ÿ³ÿ´ÿ«ÿ¶ÿ¶ÿ¨ÿºÿ»ÿ³ÿ¯ÿ©ÿ®ÿ½ÿ´ÿ¸ÿ«ÿ§ÿ©ÿ­ÿ°ÿ²ÿ¼ÿÂÿ±ÿ¬ÿ®ÿÁÿÃÿ£ÿ·ÿ´ÿ«ÿ©ÿ«ÿ²ÿ¿ÿ¬ÿ¯ÿ²ÿ¦ÿ¶ÿ«ÿ¨ÿ³ÿ¶ÿ±ÿ³ÿ±ÿ£ÿ¦ÿ¨ÿ¶ÿ³ÿªÿ±ÿ¸ÿ³ÿ¬ÿ¤ÿµÿºÿ¯ÿ§ÿ´ÿ¶ÿ¯ÿ§ÿ¬ÿ´ÿ®ÿ´ÿ¶ÿÿ¯ÿªÿµÿ¶ÿ¯ÿ°ÿ°ÿ¦ÿ§ÿ¥ÿÿªÿ´ÿÀÿ¼ÿ´ÿºÿ¼ÿ·ÿ¶ÿ²ÿÅÿ¯ÿ°ÿ±ÿ­ÿ²ÿ½ÿµÿ¥ÿ­ÿ¹ÿªÿ¨ÿ£ÿ¹ÿ²ÿ°ÿªÿ©ÿµÿ¶ÿ®ÿ³ÿ³ÿ¹ÿ·ÿ£ÿªÿ·ÿ¹ÿ±ÿ¸ÿ¿ÿ·ÿ®ÿ¯ÿ©ÿ½ÿ­ÿ½ÿÁÿ´ÿ´ÿ¯ÿ±ÿ²ÿ§ÿÿ¯ÿÂÿ¸ÿÈÿÁÿ»ÿ¶ÿ¶ÿ¨ÿ¡ÿ«ÿ³ÿ²ÿ°ÿ¶ÿ²ÿËÿ¢ÿ³ÿ²ÿ¹ÿ¾ÿ·ÿ¬ÿ±ÿ¹ÿ°ÿ¶ÿ©ÿ»ÿ¤ÿ¢ÿµÿ¥ÿ«ÿ®ÿ¬ÿ¶ÿÄÿÆÿ¼ÿªÿºÿ¿ÿ¤ÿÆÿ±ÿ¬ÿ®ÿµÿµÿ¶ÿ¸ÿ³ÿ³ÿ³ÿ·ÿ®ÿ´ÿ°ÿ¶ÿ¶ÿ¨ÿ¶ÿ¸ÿ²ÿ·ÿªÿ½ÿÅÿºÿ¬ÿ½ÿ¸ÿ²ÿ´ÿ­ÿ¬ÿ°ÿºÿÇÿÅÿ­ÿÿªÿ¦ÿ¢ÿ©ÿ¯ÿ¶ÿ´ÿ°ÿ­ÿ±ÿ²ÿ¸ÿËÿ¶ÿµÿ½ÿÂÿ¸ÿ»ÿÁÿ½ÿ·ÿ´ÿ´ÿ°ÿ²ÿ¹ÿ³ÿµÿ§ÿ³ÿ ÿÃÿ´ÿªÿºÿÉÿÃÿ¸ÿµÿ°ÿ®ÿ·ÿÁÿÀÿºÿ¹ÿ¬ÿ¶ÿªÿ±ÿ³ÿ³ÿªÿ¬ÿ±ÿ¬ÿ«ÿ¬ÿ²ÿ¾ÿÀÿªÿ¾ÿÆÿ­ÿ°ÿ©ÿ¸ÿÄÿµÿ«ÿªÿ¥ÿ¯ÿ´ÿ¾ÿ©ÿ®ÿ¹ÿ°ÿ¥ÿ°ÿ±ÿ³ÿ¯ÿ¯ÿ¸ÿµÿ¯ÿ½ÿ¸ÿ¹ÿºÿ»ÿ¹ÿ¸ÿÀÿ¹ÿ¼ÿ¯ÿ§ÿ²ÿ²ÿ²ÿ·ÿ¦ÿÿÿ¥ÿ§ÿ¼ÿ¨ÿµÿ¶ÿ«ÿ¯ÿ¥ÿªÿ±ÿ®ÿ´ÿ´ÿ¦ÿ¯ÿ°ÿ²ÿ²ÿ¼ÿ¢ÿÃÿ¥ÿ¬ÿ©ÿ¯ÿ¤ÿ¥ÿ¹ÿ»ÿ¬ÿ®ÿ¼ÿµÿ·ÿ­ÿ¿ÿ²ÿ¿ÿ®ÿ®ÿ­ÿÿ£ÿ²ÿ¸ÿ´ÿ¯ÿ®ÿ¯ÿ¨ÿ±ÿ±ÿ¹ÿµÿ¾ÿÆÿ¹ÿ¢ÿ¿ÿ±ÿ«ÿ¿ÿ¹ÿ±ÿ¼ÿ®ÿÿ«ÿ§ÿ¥ÿ©ÿ²ÿ¼ÿÁÿ¬ÿ´ÿ·ÿ¿ÿÁÿ®ÿ¡ÿ¦ÿ°ÿ±ÿ©ÿ¨ÿ­ÿ®ÿ·ÿÊÿËÿ¯ÿ¯ÿ«ÿËÿ¤ÿ¯ÿ¦ÿ²ÿ¼ÿµÿ¨ÿ«ÿ¯ÿªÿ¢ÿÿ¤ÿ¬ÿ¤ÿ§ÿ¥ÿ£ÿ¨ÿÿ³ÿ¤ÿµÿ³ÿ°ÿ©ÿ ÿÿÿÿÿ¤ÿªÿ§ÿªÿ³ÿ´ÿ ÿ­ÿ¨ÿÿÿ¡ÿ¯ÿÿ£ÿ¨ÿ¬ÿ«ÿÿÿ¦ÿ ÿÿ§ÿ¢ÿ´ÿ®ÿÿ¤ÿÿ£ÿ¦ÿ©ÿ¥ÿÿ´ÿÁÿªÿ¢ÿ©ÿ³ÿ®ÿ¤ÿ¬ÿ®ÿ©ÿÿÿ¢ÿ¢ÿ¤ÿÿÿ¯ÿªÿÿÿ¥ÿ£ÿÿÿÿÿÿ¯ÿ¬ÿÿ ÿÿÿÿÿÿÿÿ¨ÿÿ¤ÿÿÿÿÿ£ÿ§ÿÿÿªÿ£ÿÿÿÿÿ¡ÿ¹ÿªÿÿÿ¥ÿ©ÿÿ¨ÿ°ÿ¥ÿ¨ÿ¥ÿÿ¡ÿ«ÿ«ÿ²ÿ®ÿ©ÿ²ÿ­ÿ´ÿºÿ¾ÿ¿ÿ¯ÿ ÿ¼ÿÄÿ«ÿ³ÿºÿ·ÿ¯ÿ©ÿ§ÿ¬ÿµÿ²ÿ¬ÿ®ÿ«ÿ¤ÿ©ÿ²ÿ®ÿ®ÿ®ÿ§ÿ¥ÿ·ÿ¶ÿµÿ§ÿ²ÿ°ÿ©ÿ±ÿ«ÿ¸ÿ·ÿ¬ÿ¤ÿ°ÿ½ÿ­ÿ­ÿ²ÿ±ÿ¯ÿ´ÿÀÿ¼ÿ°ÿÿÿ ÿ²ÿ«ÿ°ÿ·ÿ°ÿ©ÿ¶ÿ³ÿ¶ÿ¦ÿ»ÿ½ÿ±ÿ©ÿ¯ÿ¯ÿµÿ¶ÿ¹ÿ¿ÿ³ÿ¦ÿ­ÿ²ÿªÿ°ÿ±ÿ¯ÿ°ÿÆÿÁÿ»ÿ¦ÿÀÿÈÿ¸ÿ¼ÿ¡ÿ¿ÿ£ÿ¬ÿ©ÿ¶ÿÄÿÂÿºÿ¬ÿ©ÿ¶ÿºÿ¯ÿ­ÿ¹ÿ»ÿ»ÿ¶ÿ¹ÿ³ÿ¸ÿ§ÿ³ÿªÿ¹ÿÃÿ°ÿ®ÿ¸ÿ®ÿ¹ÿ½ÿ´ÿ¤ÿ³ÿ±ÿ¯ÿ¯ÿ²ÿ¹ÿ·ÿ®ÿ¦ÿ¨ÿ§ÿ£ÿ«ÿ®ÿ¸ÿ¸ÿ¬ÿ®ÿ°ÿÄÿ´ÿ«ÿ»ÿ¯ÿ«ÿ·ÿÿ¦ÿ»ÿ¹ÿ¬ÿ±ÿ¾ÿ´ÿ°ÿ«ÿ­ÿ¸ÿ¦ÿÿÿ¨ÿ¦ÿ±ÿ©ÿ°ÿ¶ÿµÿÂÿ²ÿ¯ÿ¯ÿ ÿÔÿ´ÿ¯ÿ ÿ­ÿ§ÿÿºÿ¿ÿ¶ÿ²ÿ¯ÿ§ÿªÿ±ÿ¬ÿ³ÿ»ÿµÿ±ÿ¯ÿ­ÿ¬ÿ¶ÿµÿÿºÿ´ÿÿ©ÿ¹ÿ°ÿ·ÿ¶ÿ³ÿ»ÿÿ´ÿÿµÿ¯ÿ±ÿ»ÿ¸ÿ±ÿ»ÿ°ÿ­ÿ¶ÿ¾ÿÀÿ½ÿ´ÿ¬ÿ¬ÿµÿ¼ÿ¹ÿ¦ÿ¡ÿ²ÿ©ÿ®ÿ±ÿ²ÿ­ÿ¥ÿµÿ¡ÿ¶ÿ§ÿ¢ÿºÿ­ÿ°ÿºÿ³ÿ¶ÿ¬ÿ±ÿ¬ÿ·ÿµÿ¬ÿ®ÿ²ÿ«ÿ¬ÿªÿ³ÿµÿ¡ÿ¢ÿ®ÿ¯ÿ§ÿ¤ÿ°ÿ²ÿµÿ½ÿ¸ÿ¬ÿÿ ÿ«ÿÍÿÈÿ¤ÿ³ÿÿ²ÿÿ¤ÿ´ÿÿ ÿ£ÿÿÿ­ÿ¥ÿ£ÿ¬ÿ¸ÿ°ÿ°ÿÿÿ£ÿ¬ÿ¯ÿ°ÿ¸ÿ²ÿ²ÿ¥ÿ°ÿ´ÿ­ÿ«ÿ±ÿ±ÿ®ÿ¨ÿ´ÿ±ÿ¥ÿ«ÿ¬ÿ±ÿ¸ÿÿ¯ÿ«ÿ°ÿªÿ ÿ·ÿµÿ¶ÿ¿ÿ­ÿ®ÿ³ÿ¯ÿ³ÿ¿ÿ¹ÿµÿ·ÿ¬ÿ®ÿ¼ÿ¹ÿ°ÿ«ÿ®ÿ©ÿ ÿ£ÿ©ÿ¥ÿÿ²ÿÿ®ÿ¬ÿµÿÁÿ¥ÿÿ¨ÿ³ÿ¸ÿÈÿ®ÿ¨ÿÂÿ³ÿ®ÿ¸ÿ´ÿ¨ÿµÿÿ¨ÿ¥ÿ¨ÿ´ÿ¼ÿºÿ¶ÿ±ÿ¸ÿ»ÿµÿ³ÿ´ÿ¿ÿÂÿ³ÿ²ÿ¶ÿ¶ÿ¶ÿ³ÿ¹ÿ­ÿ¾ÿ·ÿ¢ÿ²ÿ±ÿºÿ±ÿ¡ÿ­ÿ©ÿ«ÿ«ÿºÿ¨ÿ°ÿÿqÿÿ±ÿ±ÿ£ÿ³ÿ¨ÿ¯ÿ²ÿ¦ÿ§ÿ ÿ©ÿ½ÿ·ÿ±ÿ°ÿ¬ÿ³ÿ½ÿ¾ÿ±ÿ§ÿªÿ¥ÿªÿµÿ®ÿ¯ÿ¶ÿ²ÿ¬ÿ±ÿ¸ÿÿ©ÿ¬ÿÿÿ°ÿªÿ¨ÿ©ÿ«ÿ¿ÿ¶ÿ«ÿ«ÿ±ÿÿÿ¥ÿ°ÿ¿ÿ²ÿ³ÿ´ÿ°ÿ¼ÿªÿ©ÿ¬ÿÿ¢ÿ£ÿ©ÿ¬ÿ«ÿ¯ÿ±ÿ¸ÿ¹ÿ¾ÿ²ÿ¨ÿÿ¬ÿ¹ÿ¨ÿÿ ÿ±ÿ¢ÿºÿ¯ÿ¸ÿ´ÿ²ÿ¡ÿºÿ©ÿ©ÿÿ±ÿªÿÿÿ¶ÿ³ÿ§ÿºÿ¦ÿªÿ«ÿ®ÿ¶ÿ¯ÿÿ¦ÿªÿµÿ²ÿ¨ÿ¬ÿªÿªÿ®ÿ¥ÿ¢ÿ§ÿ¶ÿÀÿ²ÿ®ÿªÿ¤ÿªÿ´ÿ«ÿªÿ¬ÿ¯ÿÿ«ÿ½ÿ£ÿ§ÿÿÿªÿ°ÿ¾ÿ£ÿÂÿ¸ÿ®ÿ²ÿ±ÿ³ÿ¼ÿ´ÿ­ÿ¨ÿ§ÿ¥ÿ°ÿ»ÿºÿ²ÿ·ÿ¶ÿ²ÿ­ÿ¯ÿ±ÿ©ÿ¥ÿÿ§ÿ¬ÿ§ÿ²ÿ´ÿ´ÿ¸ÿ®ÿ­ÿ¶ÿ¶ÿ§ÿ«ÿ¦ÿ®ÿ¶ÿ®ÿ²ÿ¤ÿ°ÿ³ÿªÿ¨ÿ»ÿ®ÿ£ÿºÿÿ¿ÿ¬ÿ¬ÿ·ÿÿ¸ÿ¬ÿªÿ¸ÿ´ÿ³ÿ­ÿ¨ÿ£ÿ¥ÿ¬ÿ¯ÿ«ÿ¤ÿ¦ÿ­ÿ³ÿ¶ÿ¿ÿ¼ÿ¯ÿ§ÿ¥ÿ´ÿÀÿªÿ¡ÿµÿ±ÿ°ÿ°ÿªÿ¨ÿ¡ÿºÿ·ÿ¯ÿ»ÿ¬ÿ°ÿ¯ÿ«ÿ·ÿ§ÿ²ÿ¶ÿ«ÿ¯ÿ­ÿ°ÿ¸ÿªÿ¤ÿ«ÿ§ÿ¬ÿ¤ÿ»ÿºÿ²ÿºÿ¬ÿ­ÿ¤ÿªÿ°ÿ½ÿ±ÿ°ÿ­ÿ¨ÿ·ÿµÿ±ÿ«ÿ´ÿ·ÿ¬ÿ¯ÿ±ÿ´ÿ±ÿ©ÿµÿºÿ­ÿ¦ÿ¯ÿ®ÿ¨ÿ¥ÿªÿ¨ÿ¯ÿ°ÿ¦ÿ¦ÿÿÿªÿ·ÿ²ÿ³ÿµÿ£ÿ¸ÿ³ÿ´ÿ¥ÿ´ÿ©ÿ±ÿ°ÿ­ÿ»ÿ²ÿ¹ÿ½ÿ³ÿ¹ÿ´ÿ®ÿ²ÿ·ÿ»ÿµÿ«ÿ©ÿ³ÿµÿ©ÿ°ÿ·ÿµÿ²ÿ¨ÿ¨ÿ¯ÿ±ÿ±ÿ³ÿ®ÿ¢ÿ«ÿ°ÿ«ÿªÿÆÿ«ÿ©ÿ±ÿ«ÿ­ÿ¹ÿµÿ­ÿºÿ³ÿ½ÿ²ÿ²ÿ¢ÿ¶ÿ³ÿ¸ÿ§ÿ¡ÿ«ÿ¯ÿ²ÿ±ÿµÿ±ÿ­ÿ¶ÿ®ÿ¯ÿ«ÿ«ÿ­ÿªÿ¯ÿ³ÿ·ÿ½ÿµÿ¯ÿºÿ¿ÿ´ÿ¯ÿ¸ÿ­ÿ®ÿ·ÿ­ÿ³ÿ®ÿ¤ÿ¡ÿ§ÿ¨ÿªÿ¨ÿ§ÿ¥ÿ±ÿ¸ÿÁÿ¢ÿ©ÿ¸ÿ¤ÿ³ÿÀÿÿ¸ÿ·ÿ§ÿ¹ÿ¾ÿ²ÿ¯ÿ¡ÿ£ÿ¹ÿ°ÿ£ÿ¯ÿºÿ´ÿ«ÿ§ÿªÿ°ÿ¶ÿÿ©ÿ¸ÿ«ÿ§ÿÿ¬ÿ¶ÿ²ÿ³ÿ°ÿ·ÿ³ÿ¸ÿ¬ÿ¸ÿ°ÿ³ÿ¨ÿ³ÿ¶ÿ¨ÿ³ÿ¢ÿ¢ÿªÿ¶ÿ¬ÿªÿ«ÿ¯ÿ®ÿ³ÿ°ÿ­ÿ®ÿÿ®ÿ³ÿ°ÿ³ÿ¹ÿ¸ÿ®ÿ­ÿ«ÿ©ÿ¨ÿ®ÿ¯ÿ©ÿ ÿÿÿ°ÿ¯ÿ­ÿªÿ¶ÿ±ÿ´ÿ¯ÿ¬ÿ¶ÿ²ÿÃÿµÿ¬ÿ¢ÿ­ÿ¢ÿ®ÿÃÿ½ÿ¹ÿ³ÿ¹ÿ¦ÿ®ÿ¯ÿ½ÿ¬ÿ³ÿ¬ÿ¨ÿ©ÿ¨ÿ®ÿµÿ±ÿ³ÿ±ÿ¸ÿµÿ°ÿ´ÿ¹ÿ´ÿ«ÿ±ÿºÿºÿ¾ÿ¾ÿ¯ÿ¡ÿ¢ÿµÿ»ÿ´ÿ©ÿ®ÿÿ´ÿ®ÿ¢ÿ¬ÿ´ÿ¤ÿ¢ÿÂÿ°ÿ¬ÿ¯ÿ¨ÿ«ÿ¨ÿ±ÿ½ÿ­ÿ½ÿ¸ÿ²ÿºÿ¼ÿ°ÿ¯ÿºÿ³ÿ®ÿªÿ©ÿ«ÿ±ÿ¼ÿ¹ÿ¯ÿ¯ÿÃÿÀÿÀÿ³ÿ¼ÿ¾ÿºÿ±ÿ®ÿ²ÿ®ÿ¬ÿµÿ»ÿ²ÿ²ÿÁÿ·ÿ£ÿ­ÿ¬ÿ«ÿ¦ÿ»ÿ¦ÿ°ÿ±ÿ¶ÿ¸ÿ¦ÿ¬ÿ±ÿ«ÿ­ÿ´ÿ²ÿ³ÿºÿ´ÿ¬ÿ±ÿ±ÿ·ÿ¶ÿªÿ«ÿ®ÿµÿÁÿ±ÿÿ¤ÿ³ÿ²ÿÁÿ¿ÿ¯ÿÁÿ¦ÿ¸ÿ¦ÿªÿ¥ÿÿ¨ÿ°ÿ´ÿ»ÿ¸ÿ¶ÿ¶ÿ´ÿºÿ»ÿ³ÿ»ÿ½ÿ³ÿ±ÿ®ÿ¼ÿ¸ÿªÿ¯ÿ³ÿ½ÿ©ÿ©ÿ·ÿ§ÿ¶ÿµÿ¬ÿ½ÿµÿ±ÿ¤ÿ­ÿ¯ÿ°ÿ¥ÿªÿ³ÿ·ÿ¹ÿ¹ÿ²ÿ­ÿ´ÿ¸ÿ¼ÿ¶ÿµÿÁÿ¿ÿ¹ÿ¶ÿ©ÿ±ÿºÿµÿ°ÿ©ÿªÿÂÿ»ÿµÿ¤ÿ¯ÿ¯ÿ»ÿ¨ÿÿ¬ÿÂÿ°ÿ¶ÿÈÿÈÿ¾ÿÿ¦ÿ·ÿ³ÿ®ÿ­ÿ°ÿ´ÿ¹ÿ²ÿ¥ÿ¬ÿ²ÿ¸ÿ·ÿÄÿÅÿ¼ÿ¯ÿ­ÿ­ÿ¬ÿ¡ÿ­ÿ©ÿªÿµÿ¯ÿµÿ©ÿ¯ÿ±ÿ¥ÿ©ÿ¬ÿ¸ÿ¹ÿ¯ÿ°ÿ¼ÿ¾ÿ®ÿ¤ÿªÿºÿÁÿ´ÿ¹ÿ«ÿµÿ°ÿ´ÿµÿÿÿ¹ÿ©ÿ¡ÿ°ÿ»ÿ¸ÿ¤ÿ¤ÿÿÿ¢ÿªÿ¬ÿ«ÿ¯ÿ·ÿºÿ¸ÿ²ÿ«ÿ¯ÿ²ÿ³ÿ½ÿ¼ÿ½ÿ±ÿ³ÿ¸ÿ°ÿºÿ¿ÿ©ÿ¼ÿÇÿºÿ³ÿ ÿ£ÿ¦ÿ¦ÿ¤ÿ®ÿ³ÿµÿ¹ÿÁÿ½ÿÁÿ¾ÿªÿ½ÿ¸ÿ¬ÿ¶ÿ¥ÿ¼ÿ»ÿ¢ÿ³ÿ¾ÿ¸ÿ¹ÿ¼ÿ§ÿ¼ÿ¹ÿ°ÿ¦ÿ¯ÿ´ÿ®ÿ·ÿ¸ÿ·ÿ½ÿÀÿ¾ÿºÿ³ÿ¥ÿ¨ÿ¯ÿ´ÿ¶ÿ«ÿ«ÿµÿµÿ§ÿ6ÿ¡ÿ©ÿ¸ÿÿ«ÿ·ÿ·ÿÀÿ¸ÿ³ÿ«ÿ«ÿ°ÿ°ÿ¼ÿ¿ÿ®ÿ°ÿ®ÿ¯ÿªÿ»ÿ°ÿ¾ÿ¸ÿ·ÿªÿ«ÿ¶ÿ¹ÿ¸ÿ´ÿ¸ÿ³ÿ¨ÿÿ©ÿ´ÿ±ÿµÿ®ÿÿÿ±ÿ®ÿÿÿªÿÿ¯ÿ«ÿÿ¦ÿÿªÿ¢ÿ©ÿÿÿÿ¡ÿ¢ÿªÿ«ÿ¤ÿ ÿÿÿÿ§ÿ¢ÿÿ£ÿÿÿÿ²ÿÿÿ¢ÿ¤ÿ©ÿÿÿÿ©ÿªÿ¦ÿ­ÿÿÿ©ÿ¨ÿÿ®ÿ¹ÿ¿ÿµÿ©ÿ³ÿ©ÿ®ÿ¤ÿ¢ÿ«ÿÿ©ÿ¦ÿ£ÿ¢ÿÿ§ÿ­ÿÿ§ÿ°ÿªÿ®ÿ¤ÿÿ­ÿÿ±ÿ°ÿ§ÿ¢ÿ£ÿÿ£ÿ§ÿ®ÿªÿ©ÿ´ÿ±ÿ«ÿ¤ÿÿ£ÿ¦ÿ¨ÿÿ¶ÿ­ÿ®ÿÿ¤ÿ©ÿ¤ÿ¦ÿ¨ÿ¸ÿµÿªÿ«ÿ²ÿµÿ°ÿ¯ÿ³ÿªÿ­ÿ«ÿ·ÿ´ÿÄÿ²ÿ¦ÿ´ÿ¤ÿ®ÿ«ÿ¥ÿ¦ÿ°ÿ±ÿ¬ÿ¯ÿ°ÿ¨ÿ§ÿ®ÿ¹ÿ£ÿ¤ÿ¸ÿ¿ÿ½ÿ¬ÿ¯ÿ ÿ«ÿ¸ÿµÿ³ÿ²ÿ®ÿ­ÿ°ÿµÿ¯ÿ¯ÿ°ÿÿÁÿºÿ»ÿ·ÿºÿ´ÿ»ÿ´ÿ¨ÿ±ÿ´ÿ³ÿ²ÿ±ÿ¸ÿ´ÿ«ÿ­ÿ¬ÿ©ÿ¸ÿ­ÿÀÿ¡ÿ¹ÿ¼ÿ¢ÿ¨ÿ°ÿ±ÿ­ÿ¯ÿ³ÿ±ÿµÿ²ÿÈÿÊÿ¬ÿ¹ÿ§ÿµÿºÿÿ¸ÿ½ÿ¼ÿ³ÿ®ÿ³ÿ«ÿ¥ÿ¯ÿ©ÿÿ¦ÿ®ÿ³ÿ¤ÿ·ÿ¹ÿªÿÿ®ÿµÿ°ÿ±ÿºÿ¿ÿ±ÿªÿ¿ÿ²ÿ©ÿ¦ÿºÿ¨ÿ¬ÿ½ÿ¦ÿ­ÿ·ÿ²ÿ¬ÿ¬ÿ¯ÿ±ÿ¬ÿªÿ¯ÿ³ÿ©ÿÀÿ¯ÿÀÿ¶ÿ¡ÿ¨ÿ¹ÿ»ÿ»ÿ¸ÿ·ÿ¶ÿ³ÿ¶ÿ«ÿ³ÿ¶ÿ¾ÿªÿ¦ÿªÿ¦ÿ¶ÿ»ÿ¯ÿ¯ÿ®ÿ«ÿ¯ÿ¯ÿ³ÿ­ÿÿµÿÃÿ¶ÿ·ÿÊÿÇÿ§ÿ«ÿ¹ÿ·ÿ¯ÿªÿ¥ÿ¥ÿ¬ÿ«ÿÿ´ÿªÿ­ÿ©ÿ´ÿ»ÿ¿ÿ´ÿµÿ´ÿ§ÿ­ÿ¨ÿ¢ÿ°ÿÿÂÿ·ÿ¼ÿ§ÿ®ÿ©ÿ¨ÿ³ÿ­ÿ§ÿµÿ¶ÿ©ÿ°ÿ·ÿ¹ÿµÿ¶ÿ°ÿ®ÿ¬ÿ­ÿ­ÿ³ÿ²ÿ­ÿ·ÿ®ÿ³ÿ°ÿ¸ÿ³ÿ½ÿÿ¨ÿ¿ÿ¿ÿ¹ÿ¯ÿ¦ÿ£ÿ¦ÿ»ÿ¶ÿ´ÿ°ÿ­ÿ­ÿ¤ÿ§ÿ§ÿ®ÿ»ÿÀÿ¶ÿªÿ²ÿÁÿ¶ÿªÿ¬ÿÿ®ÿ»ÿ²ÿ­ÿ¯ÿ±ÿ«ÿ¡ÿ®ÿµÿ¤ÿ°ÿ²ÿ½ÿ»ÿ¼ÿ´ÿ­ÿ®ÿªÿ¬ÿ¶ÿ¬ÿ³ÿ§ÿ»ÿ¼ÿ½ÿ¬ÿ²ÿ´ÿ©ÿªÿ°ÿ¯ÿ¯ÿ®ÿ¿ÿ°ÿ«ÿ²ÿ´ÿªÿ§ÿÿÿ¡ÿ¬ÿ§ÿ·ÿ·ÿ»ÿ¼ÿ¾ÿ¾ÿ­ÿ²ÿ®ÿ±ÿ¸ÿ¬ÿ¤ÿµÿ°ÿ­ÿ²ÿ¹ÿÀÿ¹ÿ¶ÿ±ÿ²ÿµÿ³ÿ­ÿ¬ÿ«ÿ¥ÿ§ÿ²ÿ§ÿ«ÿ¹ÿ­ÿªÿ°ÿ®ÿ¸ÿÄÿºÿÅÿ­ÿ·ÿ¸ÿ¯ÿªÿ¤ÿ¤ÿ®ÿ°ÿ«ÿ­ÿ¥ÿ¹ÿÃÿ­ÿ­ÿªÿ¾ÿÐÿÈÿµÿ¬ÿ³ÿ»ÿ°ÿ¥ÿ«ÿ®ÿ¥ÿ¬ÿ²ÿ´ÿ¶ÿ²ÿ­ÿ¼ÿxÿÿ¨ÿ¬ÿ¼ÿÁÿ½ÿ¹ÿ°ÿ©ÿÁÿµÿÿ£ÿ³ÿ®ÿ¯ÿ°ÿ¯ÿ­ÿªÿ¯ÿ¨ÿ¯ÿ¶ÿ¬ÿ²ÿ´ÿ¦ÿªÿ°ÿ¯ÿ¾ÿ¾ÿ¸ÿÁÿ·ÿ½ÿ¯ÿªÿ§ÿ¦ÿªÿ·ÿ±ÿ·ÿ½ÿ»ÿ²ÿ¼ÿÄÿ³ÿ¦ÿ°ÿ¹ÿ¶ÿÂÿ·ÿ®ÿ±ÿ³ÿ§ÿ«ÿ¸ÿ½ÿ»ÿ´ÿ¸ÿ²ÿÅÿÅÿ°ÿ¦ÿ§ÿ°ÿ¾ÿ¿ÿÿ¦ÿ¾ÿ§ÿ±ÿªÿ¯ÿ¹ÿÂÿ¿ÿ­ÿ¬ÿ±ÿªÿ¨ÿ¾ÿ²ÿ©ÿ­ÿ®ÿ¬ÿ­ÿ©ÿ¦ÿ¤ÿºÿ³ÿ²ÿµÿ²ÿ²ÿ»ÿµÿ·ÿ¬ÿ³ÿ½ÿ°ÿ¯ÿ«ÿªÿ¹ÿ®ÿºÿÎÿ»ÿÀÿ»ÿ·ÿ¸ÿµÿ²ÿ¸ÿ³ÿµÿÀÿ¯ÿÂÿ¿ÿ´ÿ»ÿ¾ÿ¬ÿÂÿ¸ÿ¯ÿ°ÿ«ÿ«ÿµÿ¿ÿÁÿ²ÿ¬ÿ³ÿ´ÿµÿ¬ÿªÿ«ÿªÿ°ÿ°ÿ ÿ¾ÿ©ÿ©ÿ¶ÿ³ÿ§ÿÿÿ ÿ¨ÿ¬ÿ¨ÿÿÿªÿ°ÿ¦ÿÿÿÿÿÿwÿÿÿÿÿÿÿ¤ÿ¶ÿ ÿÿÿ|ÿ\ÿOÿdÿiÿsÿ^ÿMÿDÿGÿQÿMÿXÿlÿ¯ÿ¥ÿ£ÿ¬ÿ£ÿ ÿ¥ÿ«ÿ·ÿ©ÿµÿªÿªÿ¦ÿÿ¤ÿ·ÿ¸ÿ¼ÿ¨ÿ§ÿ¤ÿ¥ÿ¨ÿ¨ÿ¦ÿ¥ÿ¯ÿ·ÿ¿ÿªÿ¢ÿ¢ÿ§ÿ°ÿ¶ÿ¿ÿµÿÿ¤ÿ¥ÿ§ÿ¨ÿµÿ¹ÿ£ÿ¨ÿ¹ÿµÿ«ÿ¨ÿ­ÿ°ÿ®ÿ©ÿ«ÿ°ÿ³ÿ²ÿ¹ÿ¸ÿ¨ÿÿ¦ÿ²ÿ±ÿ·ÿ²ÿ«ÿ§ÿ¹ÿ¿ÿ³ÿ©ÿªÿ±ÿ»ÿ¹ÿ°ÿ¨ÿÿÿ§ÿ«ÿ¦ÿ¦ÿ¬ÿ®ÿµÿ¨ÿ·ÿ¼ÿ°ÿ¯ÿ¶ÿ«ÿ±ÿ»ÿ®ÿ¬ÿ³ÿ¸ÿ¼ÿÀÿ¼ÿ¹ÿ½ÿ³ÿÅÿ®ÿµÿµÿ¬ÿ¦ÿ§ÿ®ÿ»ÿºÿ¤ÿ·ÿ®ÿ©ÿ«ÿ¬ÿ¨ÿ¥ÿ­ÿ¶ÿ®ÿ¡ÿ­ÿ«ÿ­ÿ«ÿ§ÿ¤ÿ¨ÿ±ÿ©ÿ¯ÿ´ÿ¨ÿ¦ÿÿ¦ÿ®ÿ¬ÿªÿ±ÿµÿ·ÿ¯ÿºÿ±ÿ·ÿ¶ÿ³ÿ±ÿ¯ÿµÿ¼ÿªÿ¯ÿ±ÿ«ÿ´ÿ°ÿ«ÿ°ÿ¯ÿ£ÿ©ÿÿ¤ÿ´ÿÿ£ÿ£ÿªÿ±ÿ¯ÿ«ÿªÿ£ÿ±ÿÂÿºÿ°ÿ¸ÿ¹ÿ³ÿ°ÿ°ÿ³ÿ§ÿµÿÀÿ¨ÿ­ÿ°ÿ´ÿ»ÿ·ÿºÿ¾ÿ¢ÿªÿ®ÿ§ÿ¢ÿ¸ÿ¸ÿ´ÿµÿ·ÿ¶ÿ°ÿ°ÿ¶ÿÁÿËÿÂÿ¯ÿ¬ÿ¬ÿ¯ÿ³ÿ®ÿ¤ÿ¦ÿ´ÿ¢ÿ®ÿÆÿµÿ¦ÿªÿ«ÿ²ÿ²ÿ«ÿ²ÿ¶ÿ¶ÿ¿ÿ´ÿ±ÿ³ÿºÿ°ÿ²ÿ¿ÿÇÿËÿÀÿ¥ÿ±ÿ¢ÿ³ÿÈÿ¹ÿºÿºÿ¶ÿ±ÿ§ÿ¥ÿ¸ÿ¿ÿ¯ÿ¿ÿÿ¡ÿµÿ¬ÿ¬ÿ±ÿ±ÿ¹ÿÁÿ¸ÿ¡ÿÿ°ÿ¤ÿ¾ÿ¬ÿ¬ÿ¼ÿ¶ÿ¦ÿªÿ³ÿ­ÿµÿ²ÿ´ÿªÿªÿ¯ÿ´ÿ°ÿ¶ÿÅÿ»ÿ®ÿÂÿ¬ÿ¶ÿÀÿ³ÿ¥ÿÇÿºÿ¶ÿ»ÿ¶ÿ²ÿ±ÿ°ÿ²ÿ´ÿ¾ÿ³ÿ³ÿªÿ¬ÿ¤ÿ«ÿ¬ÿ¼ÿÄÿ¬ÿ ÿ©ÿ´ÿÀÿ¡ÿ®ÿ¯ÿ¼ÿ¿ÿ½ÿ®ÿ¬ÿ¶ÿ¾ÿÂÿÀÿ·ÿ¥ÿ°ÿ®ÿÿ®ÿ©ÿµÿ´ÿ¬ÿ­ÿ³ÿ«ÿÿ«ÿ³ÿ´ÿ»ÿ¨ÿÁÿÃÿÀÿÁÿ·ÿ³ÿ²ÿ«ÿ«ÿ¶ÿ¶ÿ´ÿ ÿªÿ¨ÿ¿ÿ±ÿ«ÿ§ÿ³ÿ¿ÿµÿµÿÁÿ¸ÿµÿ¼ÿ¾ÿÇÿ·ÿ°ÿ«ÿ³ÿ²ÿ¯ÿ²ÿ®ÿ¥ÿ«ÿ´ÿ°ÿ­ÿ­ÿÈÿªÿ¸ÿ´ÿ©ÿ¨ÿ¯ÿ±ÿªÿ¶ÿÁÿ¶ÿ¬ÿ­ÿ¯ÿ­ÿ¤ÿµÿ¢ÿ°ÿ´ÿ­ÿ³ÿ­ÿ¤ÿ¨ÿ¬ÿ³ÿ´ÿ­ÿ¸ÿ«ÿ¥ÿÀÿ¤ÿËÿÀÿ©ÿ¬ÿ·ÿ¬ÿ£ÿ¢ÿ¨ÿ¸ÿ»ÿ¥ÿÿ¤ÿ£ÿÿÌÿ³ÿµÿ»ÿ©ÿ­ÿ¬ÿ§ÿµÿ¶ÿ«ÿ¬ÿ«ÿ¸ÿ³ÿ¾ÿ«ÿ±ÿÿÿ©ÿ®ÿ¯ÿ­ÿµÿ¸ÿ¹ÿ¶ÿ¯ÿ´ÿµÿ¹ÿ³ÿ§ÿ²ÿ§ÿ®ÿ¯ÿ²ÿ²ÿ¦ÿ§ÿ°ÿ¹ÿ²ÿ«ÿ­ÿ«ÿ®ÿ¢ÿ­ÿ ÿ¢ÿ¯ÿ¾ÿÆÿ¯ÿ°ÿ¯ÿ¬ÿ¯ÿ²ÿ¨ÿ«ÿ«ÿÿ¬ÿ´ÿªÿ©ÿ¡ÿÁÿÁÿ¨ÿµÿ°ÿ²ÿ²ÿ³ÿ£ÿ¥ÿ¸ÿ¿ÿµÿ°ÿ¹ÿµÿ¨ÿ©ÿ£ÿºÿ«ÿ²ÿ¶ÿ³ÿµÿ»ÿ·ÿºÿ©ÿÿ«ÿ·ÿ¯ÿ¯ÿ­ÿ¨ÿ¥ÿ¦ÿ¡ÿ¥ÿÿ·ÿ¥ÿ¤ÿÿ¤ÿ­ÿ¨ÿ©ÿ±ÿ­ÿ­ÿ§ÿÿ«ÿ±ÿÿ²ÿ£ÿÿÿ ÿÿ¢ÿ¬ÿ£ÿÿÿÿ¨ÿ®ÿ¥ÿÿ¡ÿªÿ¥ÿ£ÿÿ ÿ°ÿ¤ÿÿÿÿÿÿ¬ÿ¬ÿ­ÿ¦ÿÿ¡ÿÿÿ¡ÿ¬ÿ£ÿÿ«ÿ²ÿÿÿ£ÿ£ÿÿÿÿ¥ÿ¢ÿ¦ÿ ÿ¤ÿÿ¢ÿÿÿÿÿ«ÿ¥ÿÿ±ÿ¦ÿÿ¢ÿÿÿÿ¥ÿÿÿÿ¢ÿÿÿÿÿÿÿÿÿ ÿ£ÿ ÿÿ§ÿ£ÿ«ÿÿ«ÿ¦ÿÿ¦ÿ§ÿ¯ÿ¥ÿ©ÿ£ÿ§ÿ¡ÿ¤ÿ§ÿ¯ÿ¯ÿ¤ÿ®ÿ¹ÿ¬ÿ±ÿ¼ÿ²ÿ£ÿ²ÿ©ÿ½ÿÿ¶ÿÿ®ÿ°ÿ²ÿ¹ÿ¸ÿ¹ÿ·ÿ°ÿ¯ÿ­ÿ¨ÿ¢ÿ¤ÿ±ÿ±ÿ­ÿ¬ÿ©ÿ¢ÿ¶ÿ¸ÿ³ÿ°ÿ©ÿ¬ÿ¬ÿ­ÿ¬ÿ¥ÿ¬ÿ±ÿ¶ÿ¹ÿ¸ÿªÿ¬ÿ·ÿºÿ±ÿªÿµÿ²ÿ²ÿ»ÿ¾ÿ½ÿ±ÿ¸ÿ­ÿÇÿ²ÿ¡ÿ²ÿ°ÿ¯ÿ¯ÿ¶ÿ»ÿ°ÿ°ÿµÿ­ÿ¬ÿ±ÿ»ÿ¿ÿ±ÿ¨ÿ°ÿµÿªÿµÿ¯ÿ¨ÿ«ÿÁÿÉÿ¶ÿ®ÿ³ÿªÿ§ÿ´ÿ³ÿ¬ÿ¯ÿ¢ÿªÿ´ÿ¾ÿÃÿ¶ÿ±ÿ³ÿ§ÿ¤ÿ¢ÿÿ¼ÿÑÿÃÿ¶ÿ¤ÿ¢ÿªÿ©ÿ¸ÿ´ÿ´ÿ·ÿ·ÿ±ÿ¾ÿ«ÿ¤ÿµÿ­ÿ ÿ§ÿ«ÿ©ÿ«ÿ³ÿ»ÿ¹ÿ±ÿ±ÿ´ÿªÿ­ÿ¯ÿ¶ÿÃÿµÿ­ÿªÿÿ¶ÿ¤ÿ¬ÿÂÿªÿ¡ÿÿÿÿ¿ÿ·ÿ±ÿ³ÿ·ÿµÿ¸ÿ¹ÿ¸ÿ¹ÿ°ÿ¤ÿ©ÿ³ÿ¯ÿ¸ÿ®ÿ®ÿ°ÿ§ÿ¶ÿ§ÿ­ÿ¹ÿ¨ÿ¾ÿ¹ÿ¥ÿÿ¤ÿ¨ÿ«ÿ¼ÿÅÿÂÿ¶ÿ©ÿÿÿ­ÿ·ÿµÿ±ÿµÿºÿ·ÿ¹ÿ¾ÿ¹ÿ¾ÿªÿ ÿºÿ¾ÿÿ³ÿ¶ÿ®ÿÿ³ÿ·ÿ ÿµÿªÿ©ÿ«ÿ¤ÿ¤ÿ©ÿ«ÿµÿºÿÃÿ²ÿÿ¤ÿ¤ÿ¡ÿ¬ÿ¶ÿºÿ¶ÿ³ÿ¥ÿÿ¸ÿ¨ÿ¦ÿ°ÿ¼ÿ³ÿ¦ÿ¬ÿÿ°ÿ¤ÿ®ÿ´ÿ®ÿ´ÿ¿ÿ¬ÿ·ÿ­ÿ±ÿ«ÿ²ÿµÿµÿ°ÿ´ÿ´ÿ¸ÿ²ÿ¬ÿ²ÿ­ÿ£ÿÿ¦ÿ¯ÿ»ÿ±ÿªÿ©ÿ­ÿ¥ÿ¬ÿ¬ÿÿ±ÿ¨ÿ²ÿµÿ°ÿ ÿ¥ÿ´ÿ¨ÿ²ÿªÿ«ÿ©ÿªÿ«ÿ¨ÿªÿ±ÿ·ÿ¸ÿªÿ¤ÿ¢ÿ¢ÿ°ÿ¹ÿ¯ÿ©ÿ³ÿ²ÿ±ÿ«ÿ®ÿ³ÿ­ÿ¹ÿ¶ÿ¥ÿªÿªÿ£ÿÿªÿÿ©ÿ¶ÿ³ÿÿ³ÿ¬ÿ¤ÿ³ÿÿªÿ«ÿ­ÿ©ÿ³ÿ®ÿ®ÿ°ÿ¶ÿ³ÿ²ÿºÿ½ÿ·ÿ®ÿ¶ÿ¹ÿ£ÿ¢ÿ¯ÿºÿ°ÿµÿ°ÿÿ¥ÿ¿ÿ»ÿ®ÿÁÿ½ÿ´ÿ¨ÿ½ÿÿÀÿ«ÿ¬ÿ¥ÿ»ÿªÿ¨ÿ®ÿ±ÿ·ÿÿÿ¥ÿÿ¦ÿ®ÿ±ÿºÿºÿ´ÿ¹ÿ¯ÿ¦ÿ°ÿ±ÿ±ÿ·ÿ¹ÿ®ÿ¯ÿ¶ÿ±ÿ¹ÿ¿ÿºÿ®ÿ¼ÿ¶ÿ©ÿ³ÿ¥ÿ¨ÿ¯ÿ®ÿ¯ÿ²ÿ·ÿ¶ÿµÿÿ§ÿÿvÿÿ¨ÿºÿ¨ÿµÿ¯ÿ§ÿªÿµÿ¯ÿ¤ÿ±ÿ¾ÿ´ÿªÿ±ÿ·ÿºÿ»ÿ¶ÿ°ÿ¨ÿ«ÿ«ÿ§ÿ§ÿ«ÿ©ÿÀÿ¬ÿÿ®ÿ°ÿªÿ¯ÿÿ´ÿ©ÿ·ÿ¾ÿ°ÿ¶ÿÿ¥ÿ¤ÿÿ¥ÿ§ÿ»ÿ¬ÿ°ÿªÿ³ÿ±ÿµÿ²ÿ¥ÿ»ÿ½ÿ­ÿ´ÿºÿ±ÿ®ÿ§ÿ¦ÿ®ÿ°ÿ´ÿ¼ÿ¾ÿÀÿ¿ÿ¦ÿ¬ÿ«ÿ·ÿ°ÿ¤ÿ®ÿÿÿ©ÿÿ§ÿ¢ÿ­ÿ¯ÿÄÿ¹ÿªÿÿ»ÿ«ÿ¸ÿÿ·ÿ½ÿ¬ÿ¹ÿÿ«ÿ¾ÿ¸ÿ²ÿ¬ÿ¥ÿ©ÿ°ÿ»ÿµÿªÿ¦ÿ¢ÿªÿ­ÿ¦ÿ«ÿ¯ÿ»ÿ¾ÿ¯ÿ¶ÿµÿ¯ÿ¨ÿ²ÿ¯ÿ´ÿ­ÿ°ÿ©ÿ¹ÿÃÿ±ÿ©ÿ©ÿªÿ§ÿ¬ÿ¸ÿ¡ÿµÿ­ÿÿ·ÿ²ÿ®ÿ±ÿ¯ÿ²ÿ§ÿ¥ÿÿ¸ÿ½ÿ·ÿ©ÿµÿ¦ÿ©ÿ°ÿ«ÿ¯ÿ²ÿ°ÿ¥ÿ£ÿ¯ÿ´ÿ±ÿ¯ÿ³ÿ±ÿ¬ÿ¯ÿ©ÿ±ÿ­ÿ¬ÿ¯ÿ¬ÿ®ÿ¹ÿ´ÿÿ§ÿ°ÿ ÿ©ÿ²ÿªÿ§ÿ»ÿ­ÿ®ÿ³ÿ­ÿ·ÿ¨ÿ½ÿ§ÿ´ÿ³ÿªÿ§ÿ¥ÿ´ÿ¨ÿ¯ÿ­ÿ­ÿ¥ÿÿ«ÿ¸ÿ±ÿ²ÿ¼ÿ·ÿ¯ÿ«ÿ²ÿºÿ¸ÿ°ÿ¥ÿ¥ÿ©ÿ®ÿ¶ÿ°ÿ£ÿÿ±ÿ·ÿªÿ´ÿ­ÿªÿ¨ÿ²ÿ©ÿ¯ÿ·ÿ¯ÿ¦ÿªÿ¹ÿ¨ÿ´ÿ¯ÿ³ÿ¨ÿÿ¤ÿÿµÿ¹ÿ¨ÿ¦ÿ®ÿ¬ÿ ÿ«ÿµÿ¶ÿ­ÿªÿ¬ÿ¯ÿ¶ÿ°ÿ¬ÿªÿ­ÿ¶ÿ°ÿ±ÿÀÿ¼ÿ¯ÿ²ÿ¶ÿ°ÿ«ÿ«ÿµÿ¼ÿ´ÿ¯ÿªÿ­ÿ«ÿ±ÿ£ÿ¤ÿ¸ÿ¨ÿ¨ÿ°ÿ®ÿµÿ¯ÿ¯ÿ·ÿ¸ÿµÿ¬ÿ¯ÿ°ÿ­ÿ«ÿªÿ¸ÿÁÿºÿ¸ÿ´ÿ¶ÿ²ÿ¶ÿ¶ÿ±ÿ·ÿ­ÿ¦ÿ ÿ¬ÿ¶ÿ­ÿ¬ÿ¯ÿ²ÿµÿ²ÿ­ÿ®ÿ»ÿµÿ®ÿ°ÿ¯ÿ­ÿ¤ÿ§ÿ®ÿ½ÿ¢ÿ¤ÿµÿ­ÿ¶ÿ«ÿ°ÿ©ÿ¿ÿ¦ÿ·ÿ¯ÿ¹ÿ­ÿµÿ¬ÿ°ÿ«ÿªÿ°ÿ«ÿ¥ÿ¨ÿµÿ±ÿ«ÿ³ÿ¸ÿ¹ÿ®ÿ²ÿ³ÿ²ÿ´ÿ¸ÿ·ÿ¾ÿ½ÿ·ÿ·ÿ¸ÿ¶ÿ­ÿ´ÿºÿ­ÿªÿ«ÿ©ÿÿ¡ÿ©ÿ¥ÿÿ¦ÿÿ°ÿ«ÿ­ÿ½ÿµÿ¯ÿ²ÿ·ÿ¨ÿÄÿ³ÿªÿÀÿ»ÿ£ÿ°ÿ¾ÿ¸ÿ¦ÿÿ°ÿ¬ÿ¯ÿ°ÿÂÿ¿ÿ´ÿ©ÿªÿ²ÿ´ÿ­ÿ ÿÿ±ÿ²ÿ£ÿ®ÿ´ÿªÿ­ÿ¯ÿÿ ÿ¥ÿ©ÿ¼ÿ¨ÿªÿ¤ÿÿ¯ÿÆÿÇÿÅÿ¸ÿ¶ÿ¤ÿ®ÿ´ÿÿ©ÿ¯ÿ«ÿ³ÿ²ÿµÿ­ÿÅÿ¼ÿ²ÿ³ÿÁÿÂÿ¿ÿ¾ÿ´ÿªÿ¯ÿ¶ÿ»ÿ±ÿ­ÿ±ÿ¯ÿ®ÿ°ÿ²ÿ¨ÿªÿ²ÿ»ÿ¹ÿªÿÿ£ÿµÿÁÿ¸ÿ·ÿ®ÿ³ÿ ÿ´ÿ¸ÿ³ÿ·ÿ¼ÿ´ÿ­ÿ²ÿ³ÿ¼ÿ¬ÿµÿ·ÿ±ÿºÿ±ÿ®ÿ°ÿ§ÿªÿ¬ÿ´ÿ±ÿ¶ÿ³ÿ®ÿ¶ÿ¼ÿÀÿ¾ÿ´ÿ´ÿºÿ°ÿ°ÿ¹ÿ»ÿ»ÿ¯ÿ³ÿ±ÿ­ÿ¿ÿ¨ÿÁÿ¾ÿ¬ÿªÿ±ÿ¿ÿÁÿÁÿÅÿÅÿ¸ÿ­ÿ²ÿÃÿºÿÆÿ¼ÿÂÿ¾ÿ¦ÿ¯ÿÁÿÅÿ®ÿ¨ÿ«ÿ«ÿÿÿ¿ÿ»ÿ­ÿ®ÿ°ÿ»ÿ¶ÿ«ÿµÿ¶ÿ³ÿ§ÿªÿ©ÿ´ÿÀÿ·ÿ¼ÿ°ÿ¾ÿºÿ¼ÿ¡ÿ®ÿ­ÿ´ÿ¨ÿµÿ«ÿ°ÿ²ÿµÿºÿ©ÿ¦ÿ¬ÿ¶ÿ©ÿ«ÿ¹ÿ²ÿ³ÿ´ÿ³ÿ²ÿªÿµÿ³ÿªÿ¬ÿºÿÄÿÄÿ®ÿ¥ÿ¸ÿ­ÿµÿªÿÿ²ÿ»ÿ¨ÿ¬ÿ¸ÿ·ÿ­ÿ·ÿ²ÿÉÿ¨ÿ«ÿ¹ÿ©ÿ¶ÿ·ÿ´ÿ´ÿ³ÿÂÿÀÿ¬ÿ­ÿ´ÿ½ÿ·ÿ®ÿ·ÿ¯ÿ¹ÿ°ÿ±ÿÃÿ³ÿ·ÿªÿ«ÿ¶ÿ½ÿµÿ»ÿ²ÿ®ÿµÿ²ÿ°ÿ¯ÿ¨ÿ®ÿ¿ÿ·ÿ¯ÿ³ÿ³ÿµÿ¶ÿ·ÿµÿ®ÿ¬ÿ³ÿ·ÿ²ÿ¾ÿ§ÿ®ÿ·ÿ£ÿ¿ÿ¾ÿ¸ÿ¿ÿ°ÿÆÿ·ÿÿ¹ÿ­ÿ²ÿ³ÿ½ÿ¾ÿÁÿ¾ÿ·ÿ¸ÿ±ÿ«ÿ¨ÿ¨ÿ®ÿ³ÿ®ÿÿÿ¬ÿ³ÿ°ÿ·ÿÆÿ¹ÿÀÿºÿªÿ±ÿ®ÿ©ÿ©ÿ¯ÿ®ÿ»ÿ©ÿ«ÿ ÿ±ÿ®ÿ¯ÿ¯ÿ­ÿ°ÿµÿ«ÿ­ÿºÿ¹ÿ¬ÿ¤ÿªÿ¶ÿ¸ÿ­ÿ´ÿ¬ÿ®ÿ­ÿ¶ÿÂÿ¢ÿ¯ÿ®ÿÊÿ¹ÿ­ÿ½ÿËÿ²ÿÿÿ§ÿ·ÿ³ÿ®ÿ¸ÿ¶ÿ¸ÿ»ÿ¶ÿ¶ÿ¹ÿ¸ÿ´ÿ¹ÿ¶ÿ°ÿ¹ÿºÿ­ÿ­ÿ´ÿ·ÿ·ÿ¬ÿÂÿ¹ÿµÿ¿ÿ¨ÿ¹ÿ´ÿ©ÿ°ÿ¶ÿ¬ÿ´ÿÁÿ»ÿ³ÿºÿ¼ÿ·ÿ·ÿ¯ÿµÿ°ÿ¤ÿ§ÿÁÿÿ¼ÿªÿ¾ÿÎÿ°ÿ¯ÿÆÿ±ÿ¸ÿ©ÿ±ÿ°ÿ®ÿºÿ¶ÿ°ÿ³ÿºÿ»ÿ±ÿ®ÿ­ÿ¤ÿ¤ÿµÿ©ÿ«ÿ³ÿ·ÿ´ÿeÿ÷þÿ­ÿ¶ÿ´ÿ¨ÿ¬ÿµÿ²ÿ¶ÿ±ÿ·ÿ­ÿ¥ÿ¯ÿµÿ·ÿ²ÿ²ÿ®ÿ¹ÿ³ÿ¹ÿ°ÿ¶ÿ¼ÿ»ÿ°ÿ³ÿ·ÿ´ÿ¨ÿ±ÿ«ÿ¨ÿ¥ÿÿ ÿ¯ÿªÿ©ÿ¯ÿ¦ÿÿÿ¤ÿ¡ÿÿ­ÿ¥ÿ¡ÿ¦ÿÿ©ÿ«ÿ´ÿ§ÿ­ÿ§ÿ¨ÿ£ÿÿÿ­ÿ©ÿ ÿÿÿÿ¦ÿ¦ÿªÿÿÿÿÿÿ®ÿ¬ÿÿ¤ÿ­ÿÿÿÿ¤ÿ«ÿ«ÿ§ÿ¦ÿÿÿÿ©ÿ³ÿ¥ÿÿ¥ÿ­ÿÿ´ÿ¥ÿÃÿ£ÿ¤ÿÿÿ¤ÿ§ÿ¬ÿªÿ£ÿ£ÿ¢ÿ¤ÿ²ÿ¬ÿ¤ÿ¤ÿ£ÿÿ¢ÿ¥ÿ¯ÿ¥ÿÿÿ£ÿÿÿ ÿ£ÿ¤ÿ£ÿ ÿ¡ÿ¥ÿ¡ÿ¥ÿ±ÿ¬ÿ«ÿ²ÿ¬ÿ«ÿ¨ÿ ÿÿµÿ³ÿ¦ÿ£ÿ°ÿ°ÿ­ÿ°ÿ¶ÿ´ÿ¥ÿ¡ÿ©ÿ¢ÿ£ÿ ÿ©ÿµÿºÿ¯ÿ´ÿÿÿ¤ÿ±ÿ¨ÿ«ÿ¢ÿ¤ÿ¦ÿ­ÿ±ÿ¥ÿ´ÿ®ÿ±ÿ§ÿ¤ÿ©ÿºÿ¶ÿ³ÿ¬ÿ«ÿ©ÿºÿ¸ÿµÿ·ÿ¯ÿ©ÿªÿ«ÿ±ÿ±ÿ­ÿ°ÿ·ÿ­ÿÆÿªÿ²ÿ³ÿÿ¬ÿ«ÿ²ÿ·ÿ·ÿ»ÿ¶ÿ³ÿ¹ÿ±ÿ±ÿ»ÿ³ÿ¨ÿ­ÿ±ÿ¥ÿ¹ÿºÿÿªÿ·ÿ­ÿ¯ÿ´ÿµÿ½ÿ¸ÿ³ÿ¦ÿ¾ÿ±ÿ£ÿ£ÿ·ÿ§ÿ¶ÿ»ÿ´ÿ¹ÿµÿÃÿÂÿ«ÿ¦ÿ­ÿ¦ÿÿªÿ±ÿ³ÿÿ£ÿ¼ÿ¸ÿ¯ÿÀÿ¶ÿ£ÿ©ÿ¸ÿ±ÿ©ÿ°ÿ¬ÿ¸ÿ¡ÿ«ÿµÿ¬ÿ¦ÿ´ÿÿ£ÿ¹ÿ¶ÿ±ÿ¯ÿ·ÿ¿ÿ³ÿ«ÿµÿ²ÿ«ÿ¶ÿ´ÿ¹ÿ³ÿ©ÿ¯ÿÀÿ¶ÿµÿ¹ÿ³ÿ¯ÿ²ÿ¸ÿ¹ÿ³ÿ²ÿ¼ÿ¤ÿ¹ÿ¸ÿ²ÿ¹ÿÀÿ¿ÿ²ÿ­ÿ·ÿ´ÿ°ÿ¸ÿ¤ÿ²ÿ½ÿÅÿ¬ÿ¬ÿ¼ÿ®ÿ´ÿ¶ÿ¼ÿ¶ÿ¯ÿ©ÿ¨ÿ¾ÿºÿ¯ÿ±ÿ·ÿ®ÿ¤ÿ£ÿ³ÿÂÿ»ÿ°ÿ¯ÿ­ÿ®ÿªÿ¡ÿ«ÿ©ÿ«ÿ¹ÿ·ÿÃÿ®ÿ©ÿ¬ÿ±ÿ¨ÿ¡ÿ§ÿ«ÿ«ÿ«ÿµÿÇÿÇÿ²ÿ¼ÿ¼ÿ·ÿµÿ´ÿ®ÿ«ÿ«ÿ­ÿ­ÿ¬ÿ¹ÿ§ÿ£ÿ²ÿ©ÿ¹ÿ°ÿ§ÿ³ÿ·ÿ¨ÿ ÿ­ÿ»ÿ»ÿ¸ÿ°ÿ³ÿÿ¤ÿ¢ÿ®ÿµÿµÿ¶ÿ¶ÿ¬ÿ¤ÿ«ÿ´ÿ¾ÿ½ÿÂÿ½ÿ©ÿ¢ÿµÿÄÿ¯ÿ´ÿÂÿ¹ÿÄÿ¼ÿ²ÿ¨ÿ¸ÿ­ÿ±ÿ±ÿ­ÿ©ÿ©ÿ¨ÿ­ÿ´ÿ©ÿ³ÿ¥ÿµÿ»ÿµÿÿÿ«ÿµÿ±ÿ°ÿ¸ÿ¹ÿµÿ¹ÿ©ÿ¸ÿ»ÿ·ÿ±ÿ­ÿ²ÿ¤ÿÿÿÿ°ÿ°ÿ¸ÿ¬ÿ²ÿ®ÿ«ÿ´ÿ¹ÿ°ÿ­ÿªÿ¤ÿ´ÿÇÿ»ÿºÿÀÿ¹ÿ¹ÿ¯ÿºÿ¼ÿ±ÿ°ÿºÿ¸ÿ®ÿ«ÿ¬ÿ°ÿ°ÿ­ÿ¼ÿ¶ÿµÿ·ÿ·ÿ»ÿ³ÿ·ÿ¿ÿ²ÿ·ÿªÿªÿ¬ÿ©ÿ©ÿ­ÿ²ÿ°ÿ¬ÿªÿ¬ÿ·ÿÂÿ¥ÿ±ÿ²ÿ³ÿ¹ÿ·ÿ°ÿ§ÿÆÿ¦ÿ«ÿªÿ¯ÿ­ÿ¯ÿºÿ¶ÿ±ÿÄÿÀÿ¯ÿÿ±ÿ¼ÿ¹ÿ¾ÿ³ÿ­ÿ³ÿ·ÿ¸ÿ¾ÿ¼ÿÿ®ÿ¼ÿ´ÿ¸ÿ²ÿ³ÿ·ÿ­ÿ¬ÿ°ÿ­ÿ±ÿ¾ÿ¤ÿµÿ³ÿ°ÿ¶ÿ²ÿ¬ÿÀÿ·ÿ¸ÿ¼ÿ´ÿ³ÿ¢ÿ¨ÿ§ÿ¨ÿ³ÿ¨ÿ°ÿºÿºÿ«ÿºÿºÿ½ÿÁÿ¹ÿµÿÀÿÄÿ²ÿ¥ÿºÿ¿ÿ³ÿªÿ¨ÿ°ÿºÿµÿ¸ÿ±ÿÂÿ¿ÿ³ÿ¶ÿ»ÿ¼ÿ¼ÿ¼ÿ¼ÿ¸ÿ¸ÿºÿ¾ÿµÿ¸ÿ¾ÿÄÿÂÿ¶ÿ®ÿ³ÿ©ÿ°ÿÈÿ¸ÿ°ÿµÿ´ÿ¬ÿªÿ£ÿªÿ§ÿ¯ÿ©ÿ·ÿ¿ÿ»ÿ¹ÿ¸ÿ¨ÿ«ÿ¯ÿ³ÿ¯ÿªÿ®ÿ©ÿ§ÿ®ÿ°ÿ¶ÿ»ÿ»ÿ´ÿ®ÿ§ÿ£ÿ¨ÿ±ÿ´ÿ´ÿÀÿ¸ÿ¯ÿºÿ»ÿ¹ÿºÿ¸ÿ¯ÿ®ÿ¯ÿªÿ§ÿ¯ÿ©ÿ©ÿ°ÿ³ÿ¸ÿ¯ÿ³ÿ ÿºÿ²ÿ±ÿ¨ÿ¥ÿ³ÿ­ÿ±ÿÈÿ¶ÿµÿ¶ÿ¬ÿÿÿÿÄÿÅÿ¸ÿ©ÿ©ÿ¨ÿ¢ÿÿÿÿÿÿÿÿ~ÿ}ÿÿÿÿÿÿÿ£ÿÿÿÿÿkÿVÿoÿzÿrÿfÿQÿIÿKÿOÿ]ÿYÿaÿ¥ÿ¦ÿÿ°ÿ®ÿªÿ³ÿ±ÿ®ÿªÿ¾ÿÂÿ¸ÿºÿÀÿ¶ÿ¥ÿ¦ÿ¥ÿ ÿÿ®ÿ°ÿ¬ÿ¯ÿ±ÿ©ÿ«ÿ¸ÿ´ÿ¸ÿ©ÿ¦ÿªÿªÿ©ÿÿ¬ÿ£ÿ®ÿ©ÿªÿ­ÿ¯ÿ«ÿÿ¬ÿ´ÿ¯ÿ²ÿ©ÿ²ÿ¸ÿ°ÿ°ÿ¸ÿÈÿ´ÿÿ¸ÿ²ÿ®ÿ­ÿ¨ÿªÿ©ÿ¯ÿ®ÿ­ÿ²ÿ¾ÿÂÿµÿ«ÿµÿ´ÿ®ÿ¯ÿ®ÿ¸ÿ±ÿ²ÿ³ÿ¥ÿÿ¯ÿ¹ÿ¸ÿ±ÿ«ÿ¬ÿ²ÿ®ÿ®ÿºÿ°ÿ®ÿ¥ÿ§ÿ®ÿ´ÿ½ÿ²ÿ¦ÿ­ÿ«ÿÀÿ¯ÿÀÿ§ÿ´ÿ­ÿ¥ÿ§ÿ¨ÿªÿ·ÿ¯ÿ®ÿ®ÿ¤ÿ®ÿ¹ÿ¸ÿ«ÿÿ¢ÿ¬ÿ³ÿ½ÿ±ÿ°ÿ§ÿ¤ÿ­ÿ±ÿ©ÿ¬ÿ¥ÿ¤ÿ³ÿ¯ÿ¢ÿ¢ÿ³ÿ¸ÿ­ÿªÿµÿÆÿ¿ÿ­ÿ­ÿ¯ÿ¨ÿªÿ¶ÿ´ÿ§ÿµÿ·ÿ«ÿ²ÿ«ÿ­ÿ¹ÿ·ÿ°ÿ®ÿ±ÿ¶ÿ¬ÿºÿ¬ÿ¥ÿ£ÿ­ÿ¯ÿ«ÿ¬ÿ®ÿ­ÿ¬ÿ§ÿ¸ÿ¾ÿ´ÿ¹ÿµÿ±ÿ°ÿ²ÿµÿ¬ÿ¢ÿ¬ÿ²ÿÿªÿÂÿ¼ÿ´ÿ²ÿ³ÿ¶ÿ¤ÿ¬ÿ¶ÿ´ÿ¦ÿ»ÿ»ÿ¬ÿ±ÿ³ÿªÿ®ÿ¢ÿÿÃÿ½ÿÃÿ®ÿÿ£ÿ³ÿºÿ¼ÿ»ÿ°ÿ¥ÿ­ÿ°ÿ¸ÿ±ÿ¬ÿ³ÿ³ÿ³ÿ¶ÿ´ÿ±ÿ¬ÿ®ÿÊÿ·ÿÁÿ­ÿ©ÿ´ÿ±ÿ¸ÿÂÿ°ÿ¹ÿ»ÿ·ÿ ÿ°ÿ¿ÿ¾ÿ²ÿµÿ²ÿ§ÿ§ÿ¨ÿ´ÿÁÿ ÿ³ÿ£ÿ±ÿ¹ÿ³ÿ¦ÿ©ÿ´ÿ·ÿµÿªÿ¥ÿ ÿ©ÿ¼ÿ¶ÿ®ÿ³ÿ¾ÿµÿªÿ®ÿ­ÿ­ÿ¯ÿ¯ÿ»ÿ¨ÿ°ÿ¡ÿ¢ÿ·ÿ·ÿ¥ÿ¨ÿ¼ÿ¾ÿ¬ÿ·ÿ·ÿªÿ­ÿÂÿ¾ÿ»ÿÁÿ¹ÿ¯ÿ®ÿ§ÿ³ÿ²ÿµÿ¾ÿÄÿ¦ÿ»ÿ³ÿµÿ»ÿ»ÿÀÿÂÿµÿ©ÿ°ÿ¹ÿ°ÿ¯ÿ²ÿ¾ÿÀÿ¼ÿµÿ³ÿµÿ³ÿ®ÿ°ÿ°ÿµÿ³ÿ±ÿ¤ÿ«ÿ§ÿ´ÿ¶ÿªÿ§ÿ³ÿ»ÿ­ÿ ÿ°ÿ±ÿÄÿ©ÿ°ÿ¾ÿ»ÿ¹ÿ³ÿ¬ÿ«ÿ«ÿ©ÿ±ÿ½ÿ±ÿÿµÿ¸ÿ¹ÿµÿ©ÿ±ÿ·ÿµÿªÿ·ÿÂÿ¡ÿ·ÿÅÿºÿËÿ¸ÿ²ÿ©ÿ­ÿ©ÿ´ÿµÿµÿ´ÿ¯ÿ¯ÿ­ÿ®ÿÿ·ÿ¹ÿ²ÿ²ÿ®ÿ´ÿ§ÿ¸ÿµÿ±ÿÃÿÃÿ´ÿµÿ©ÿªÿ­ÿ¶ÿÿ¯ÿ»ÿ®ÿ¨ÿ£ÿ£ÿ©ÿ­ÿ°ÿµÿ®ÿ¯ÿ¯ÿ¦ÿºÿªÿ¿ÿ¼ÿ¸ÿ±ÿ´ÿÿÿ«ÿ¶ÿ°ÿ¥ÿ¡ÿ©ÿ§ÿ°ÿ¥ÿÌÿ»ÿ»ÿºÿ¯ÿ°ÿ±ÿ¦ÿ´ÿÀÿ¸ÿµÿ¡ÿ§ÿ²ÿ¤ÿ©ÿ£ÿ½ÿ­ÿ±ÿ­ÿµÿ¹ÿ¶ÿ¬ÿ©ÿ«ÿ¬ÿ¸ÿ³ÿ¨ÿ©ÿ¨ÿ«ÿ¯ÿ«ÿ¯ÿ¾ÿ´ÿµÿ²ÿ´ÿ®ÿ±ÿ¸ÿ°ÿ±ÿ¸ÿ¯ÿ±ÿ®ÿÆÿ¯ÿ¦ÿÿ¨ÿ¦ÿºÿ½ÿ¬ÿ¯ÿ¯ÿ°ÿ´ÿ©ÿ¯ÿ²ÿ²ÿ­ÿ«ÿ¹ÿ½ÿ©ÿ¹ÿ¬ÿ°ÿªÿ®ÿ¶ÿ°ÿ²ÿ³ÿ©ÿµÿÃÿ­ÿ©ÿ°ÿ¸ÿ±ÿ¼ÿÀÿ½ÿµÿ­ÿ¬ÿ¦ÿ·ÿ­ÿ ÿ¨ÿ°ÿ­ÿªÿ®ÿ¯ÿ£ÿ¯ÿ¥ÿ¸ÿ¢ÿ³ÿ¯ÿ£ÿ¢ÿ¢ÿ­ÿ°ÿ®ÿ­ÿ±ÿ®ÿÿÿÿ¥ÿÿÿ§ÿ¬ÿÿÿÿ¢ÿÿÿÿÿÿ ÿªÿ§ÿ ÿ¦ÿ®ÿªÿ¦ÿÿÿ¦ÿ¤ÿ¢ÿÿÿÿ³ÿÿ¥ÿ ÿ ÿªÿ¦ÿ£ÿ®ÿ°ÿ©ÿ¦ÿÿ©ÿªÿ¬ÿ¦ÿÿÿ¡ÿÿÿ ÿ ÿ¤ÿÿ¡ÿ ÿ¤ÿ¢ÿÿ ÿ£ÿÿÿÿÿÿÿ¡ÿÿ¡ÿÿÿÿ«ÿÿÿÿÿÿÿÿ£ÿ£ÿ¡ÿ¦ÿ£ÿ¥ÿ ÿ£ÿÿ¦ÿÿ«ÿ¯ÿÿ¢ÿªÿµÿ¥ÿ¡ÿ¡ÿ¬ÿ¥ÿ§ÿ­ÿ·ÿÇÿ¹ÿ¡ÿ¯ÿ·ÿ¡ÿ¸ÿ´ÿ®ÿ¼ÿ¥ÿ¸ÿÀÿ±ÿªÿ±ÿ¸ÿ¾ÿ³ÿ±ÿ©ÿ°ÿ¯ÿ«ÿ°ÿ²ÿ°ÿ§ÿ¨ÿ´ÿªÿ³ÿ°ÿ£ÿ¯ÿ­ÿ®ÿ¯ÿ®ÿ°ÿ±ÿ¯ÿµÿµÿ©ÿ ÿ±ÿ¾ÿ¹ÿ§ÿ°ÿ´ÿ¬ÿ°ÿ ÿÿ°ÿ«ÿ®ÿÿ¦ÿ±ÿ«ÿ«ÿ¯ÿ¶ÿ ÿ®ÿ­ÿ ÿ·ÿ°ÿ¸ÿ¼ÿªÿ©ÿªÿ³ÿ¹ÿµÿ¯ÿ¨ÿªÿ±ÿ´ÿ±ÿ²ÿ´ÿ´ÿ¢ÿÀÿ½ÿµÿ²ÿÿ¥ÿ¥ÿ°ÿÅÿÆÿÀÿ±ÿ¸ÿ°ÿªÿ­ÿ¨ÿ­ÿ¸ÿ·ÿ·ÿ½ÿ³ÿ¬ÿºÿÃÿ¿ÿµÿ³ÿ¯ÿºÿ¬ÿ¸ÿºÿ»ÿµÿ·ÿºÿÿÿ¡ÿ©ÿ«ÿªÿªÿ«ÿ±ÿ´ÿ°ÿ­ÿ­ÿ²ÿªÿ¡ÿ¹ÿÃÿ«ÿ¨ÿ²ÿªÿ±ÿ»ÿ³ÿ³ÿ»ÿÂÿ®ÿ»ÿ®ÿ©ÿ©ÿ°ÿ³ÿµÿ²ÿÿ¨ÿÅÿÀÿ§ÿ¦ÿ·ÿµÿ®ÿ­ÿ®ÿºÿ®ÿ¥ÿ²ÿ¯ÿ·ÿ­ÿ¬ÿ¿ÿ³ÿ±ÿºÿ«ÿÿ®ÿ®ÿ¯ÿÀÿÃÿ¼ÿ°ÿ¤ÿ«ÿ¯ÿ¸ÿÈÿÀÿ§ÿ¤ÿ¬ÿµÿ¾ÿ³ÿ¾ÿ¾ÿ´ÿ¶ÿ´ÿ¨ÿ­ÿ ÿ¦ÿÅÿ¬ÿ¬ÿ©ÿ°ÿ³ÿ»ÿ­ÿ«ÿ³ÿ¼ÿ´ÿ¯ÿªÿ³ÿ·ÿ°ÿ¢ÿ«ÿ¨ÿÿ®ÿ³ÿ¯ÿ¬ÿ«ÿ§ÿ ÿ³ÿ°ÿ§ÿ¬ÿ¿ÿ°ÿ§ÿ¡ÿ ÿªÿÿ¯ÿ«ÿ¨ÿ²ÿ°ÿ³ÿ±ÿ²ÿµÿºÿ³ÿ®ÿ²ÿ²ÿ«ÿ·ÿÀÿ·ÿ»ÿ·ÿÿÿÿÿ±ÿ½ÿ¶ÿ²ÿ«ÿ¤ÿ¶ÿ³ÿÿ¯ÿ¦ÿ·ÿ¶ÿ½ÿ¼ÿ¢ÿ®ÿ¸ÿ´ÿ½ÿ°ÿÿ¤ÿ³ÿ¯ÿ«ÿ¬ÿ¬ÿ­ÿ·ÿ­ÿªÿ¬ÿ©ÿ´ÿ´ÿ¨ÿ«ÿ®ÿ©ÿ®ÿ´ÿ­ÿ³ÿ©ÿ¸ÿ½ÿ¦ÿµÿ§ÿ®ÿ­ÿ®ÿªÿÿ¯ÿ±ÿ¯ÿ¬ÿÿ¢ÿªÿ¨ÿ¬ÿ®ÿ¬ÿ¹ÿ´ÿ¯ÿ«ÿ¬ÿ³ÿ·ÿÀÿ±ÿ¢ÿ±ÿ²ÿ®ÿ»ÿºÿ¬ÿ®ÿ¯ÿ±ÿ£ÿ¢ÿ§ÿ±ÿ½ÿ³ÿ­ÿ¾ÿ®ÿ°ÿ±ÿ²ÿ¥ÿÿ«ÿÅÿ¤ÿ±ÿ¯ÿ²ÿµÿ³ÿ»ÿ¥ÿÿ«ÿ®ÿ®ÿ±ÿ°ÿ®ÿ²ÿ¶ÿ·ÿ¬ÿ§ÿ´ÿ»ÿ»ÿ²ÿ©ÿ¬ÿ»ÿ±ÿµÿ°ÿ¸ÿ²ÿ®ÿ®ÿ±ÿ°ÿ¬ÿ¤ÿ¢ÿ¹ÿÁÿ£ÿÈÿ¹ÿ¼ÿ¦ÿ¢ÿ¤ÿÿvÿ¡ÿ¤ÿ·ÿ¿ÿ¶ÿ½ÿ³ÿ´ÿ¬ÿ¬ÿ´ÿ·ÿ¶ÿ³ÿ¼ÿÅÿ¸ÿ³ÿ³ÿ¦ÿ®ÿ²ÿ³ÿ°ÿ±ÿµÿ«ÿªÿªÿÿ¬ÿµÿÿÿ«ÿ¸ÿÁÿ³ÿ·ÿ³ÿ³ÿ¯ÿ²ÿ¯ÿ²ÿ¥ÿ¦ÿ´ÿÀÿ­ÿÿ¯ÿ§ÿ®ÿ±ÿ¨ÿ¬ÿÿ¥ÿ±ÿ³ÿ´ÿ¯ÿ¨ÿ¥ÿ«ÿ²ÿ³ÿ²ÿ´ÿºÿ»ÿ´ÿ¡ÿÿÿªÿ³ÿ£ÿ³ÿ¤ÿ ÿÿ­ÿ¥ÿ¢ÿ¬ÿ¸ÿ¦ÿ¬ÿ¦ÿ¿ÿ²ÿ®ÿ¯ÿ§ÿ¦ÿ¶ÿ«ÿµÿÿ¤ÿ»ÿ²ÿ®ÿÿªÿ¶ÿ¼ÿ»ÿ¾ÿ¶ÿ­ÿ«ÿ¶ÿ¹ÿ°ÿ±ÿ´ÿºÿ·ÿ°ÿ¶ÿ±ÿ«ÿ­ÿ°ÿ¶ÿ±ÿ³ÿ¸ÿ±ÿ¶ÿ¶ÿÃÿ´ÿ²ÿ¯ÿ¤ÿ±ÿ¶ÿ³ÿ­ÿ¦ÿÿ¬ÿ©ÿ²ÿ¨ÿ®ÿºÿ©ÿ­ÿ¤ÿ·ÿ´ÿ­ÿ¯ÿ´ÿÿ¤ÿ®ÿ¯ÿ´ÿµÿ°ÿ¯ÿªÿ­ÿ¯ÿ¨ÿ¯ÿ³ÿ­ÿ­ÿªÿ¦ÿ´ÿ°ÿ£ÿ®ÿ¥ÿ¤ÿ³ÿ¬ÿ¤ÿ©ÿ©ÿÿ«ÿªÿ©ÿ§ÿ­ÿ§ÿªÿµÿ¶ÿ¶ÿ¦ÿ·ÿ°ÿ­ÿ£ÿªÿ­ÿ²ÿ³ÿ¨ÿ¸ÿ²ÿ¶ÿ©ÿ²ÿ¹ÿ·ÿ±ÿ­ÿ°ÿ­ÿ­ÿ±ÿ»ÿ¹ÿ«ÿµÿ¸ÿ¯ÿ¶ÿµÿ»ÿ¿ÿ¯ÿ«ÿ«ÿ±ÿªÿ¸ÿ®ÿ°ÿ´ÿ¶ÿ¨ÿ±ÿµÿµÿÿ®ÿ¯ÿ¢ÿ¥ÿ°ÿ¹ÿ¦ÿ«ÿ¹ÿÿ«ÿ£ÿ±ÿ¤ÿªÿ®ÿ©ÿ­ÿ¶ÿ©ÿ³ÿµÿ·ÿ§ÿ¤ÿ¥ÿ­ÿ·ÿ³ÿ¹ÿ¸ÿ¸ÿ¿ÿµÿ¯ÿ³ÿ·ÿ®ÿ§ÿ­ÿ²ÿ·ÿ¯ÿ±ÿ®ÿÅÿ±ÿ«ÿ¡ÿ´ÿ­ÿ§ÿ¬ÿ«ÿ«ÿ·ÿ±ÿ¥ÿ½ÿ§ÿ°ÿÃÿ¹ÿ²ÿ²ÿ¸ÿºÿ½ÿÄÿ¯ÿÿ±ÿ³ÿ·ÿ±ÿ²ÿ­ÿ±ÿ¶ÿ´ÿ¤ÿ¨ÿ´ÿ´ÿ­ÿ¨ÿ­ÿ³ÿ´ÿ°ÿªÿ¬ÿ²ÿ´ÿ¬ÿ°ÿ´ÿ¬ÿ¡ÿ¥ÿ­ÿ¬ÿÿ®ÿ®ÿ·ÿÿ±ÿ¯ÿ³ÿ¦ÿ½ÿ«ÿ½ÿ­ÿ³ÿªÿ­ÿ°ÿ±ÿµÿ¸ÿ²ÿ«ÿ·ÿ¶ÿ«ÿ·ÿ­ÿ·ÿ¹ÿ¶ÿ³ÿ²ÿµÿ¸ÿ·ÿ¶ÿ¹ÿ¸ÿ¬ÿÿ£ÿ¬ÿ´ÿ¿ÿ¯ÿ­ÿ¦ÿÿ¡ÿ¦ÿ®ÿ¦ÿÿ¦ÿ§ÿ¸ÿ±ÿ¢ÿ¸ÿ¥ÿ³ÿ¬ÿ¡ÿ«ÿ´ÿ©ÿ¤ÿ«ÿ·ÿÁÿ­ÿªÿ­ÿ§ÿ¤ÿªÿ³ÿ´ÿºÿ¸ÿªÿ¡ÿ¨ÿ¸ÿºÿÂÿ·ÿ¢ÿ¢ÿ¬ÿ³ÿ³ÿ«ÿ©ÿ°ÿ°ÿªÿ¦ÿ¸ÿ­ÿÄÿ¨ÿ¯ÿ±ÿ¯ÿ¿ÿ³ÿ ÿ»ÿ¶ÿÿ³ÿ¶ÿ§ÿ¾ÿ ÿ£ÿµÿ¦ÿ ÿ¾ÿ²ÿªÿ·ÿ­ÿ¯ÿ·ÿ»ÿ«ÿ¶ÿ·ÿ®ÿ³ÿ¼ÿÂÿ½ÿªÿ§ÿ«ÿµÿ¶ÿ²ÿ²ÿ¦ÿ²ÿªÿ«ÿ·ÿ¯ÿ«ÿ ÿ¤ÿ±ÿ®ÿ¼ÿ²ÿ²ÿ£ÿ·ÿÁÿªÿ½ÿÅÿ°ÿ¶ÿ³ÿ¬ÿ»ÿ§ÿ´ÿµÿ¶ÿ¼ÿ¿ÿ¤ÿ¬ÿ¯ÿ«ÿµÿ¶ÿ±ÿ¶ÿªÿ¨ÿ°ÿ»ÿÈÿ½ÿªÿ³ÿ·ÿ¤ÿ¯ÿ·ÿ»ÿ¶ÿ§ÿ±ÿ¼ÿ¼ÿ³ÿ­ÿ¶ÿÃÿ£ÿµÿ¯ÿÿ«ÿ«ÿÌÿ®ÿ¼ÿ®ÿ¨ÿ¯ÿÂÿ¸ÿ¼ÿ¹ÿ´ÿ³ÿ¦ÿ¬ÿÉÿÆÿ¾ÿÀÿ«ÿÿ±ÿÂÿ¹ÿ©ÿ´ÿÃÿÅÿ¸ÿ¯ÿ«ÿÿ¥ÿ¥ÿ«ÿ±ÿ²ÿ¿ÿ±ÿ¶ÿ§ÿºÿ´ÿ·ÿ­ÿªÿ­ÿ½ÿ¦ÿ­ÿµÿ³ÿ³ÿ°ÿ³ÿ°ÿ¬ÿ°ÿ¿ÿ°ÿ®ÿ¹ÿ´ÿ¯ÿ¯ÿ¸ÿ¾ÿ´ÿªÿ¤ÿ£ÿ´ÿºÿ¾ÿ½ÿ¾ÿ­ÿ©ÿ«ÿÆÿ·ÿ«ÿ©ÿ´ÿÿ»ÿ¿ÿ¨ÿ¶ÿ¸ÿ¨ÿ¶ÿºÿ¸ÿÿ²ÿ·ÿ¹ÿµÿ­ÿ§ÿ«ÿ©ÿ®ÿ¾ÿ¹ÿ¿ÿ½ÿ¹ÿ£ÿ±ÿ¥ÿ¸ÿÁÿ¿ÿ®ÿ±ÿ¢ÿ®ÿµÿ¸ÿ¶ÿÆÿ³ÿ¬ÿ¸ÿ®ÿ²ÿ«ÿ§ÿ§ÿ¹ÿ¾ÿ¶ÿ·ÿ¸ÿ²ÿ±ÿ¶ÿ²ÿ ÿÿµÿµÿ±ÿ¨ÿÿ¡ÿªÿ¦ÿÿ¶ÿ»ÿ»ÿ²ÿ®ÿ³ÿÀÿ­ÿ²ÿ¶ÿºÿ»ÿ²ÿºÿÃÿ°ÿ´ÿ±ÿ«ÿ¹ÿ·ÿÁÿÁÿÃÿÊÿ¶ÿ±ÿ¹ÿ»ÿ·ÿ·ÿ·ÿºÿ¹ÿ«ÿ¨ÿ¬ÿ©ÿ±ÿ­ÿ¯ÿ¼ÿ±ÿ¬ÿ«ÿµÿ­ÿ¹ÿ³ÿ¯ÿ§ÿ´ÿ°ÿ¾ÿ¼ÿ·ÿµÿ§ÿ°ÿ¸ÿ®ÿ©ÿ²ÿ¼ÿµÿÆÿ¼ÿ³ÿÀÿ±ÿÂÿ¾ÿ©ÿ³ÿ½ÿ®ÿÿÿ ÿ§ÿ´ÿ¹ÿ°ÿ·ÿ½ÿÃÿ°ÿ¢ÿ®ÿ½ÿ¿ÿµÿµÿ°ÿ¨ÿ·ÿ¾ÿ¤ÿªÿ¸ÿªÿ­ÿ²ÿºÿ¹ÿ±ÿ³ÿ°ÿ¼ÿ¼ÿÿ¯ÿ´ÿ½ÿ»ÿ¯ÿ³ÿ³ÿ©ÿ«ÿ­ÿ«ÿ°ÿªÿ»ÿ¶ÿ¢ÿ£ÿ±ÿÃÿ±ÿÁÿ´ÿºÿ±ÿ²ÿ¯ÿ³ÿµÿ¹ÿ²ÿ³ÿ³ÿ³ÿ®ÿ©ÿ­ÿ®ÿ§ÿ©ÿ²ÿ§ÿ«ÿ»ÿ¯ÿµÿ¸ÿ°ÿµÿÿÿµÿ¡ÿ´ÿ®ÿÿ¨ÿ®ÿ­ÿÿ«ÿ¹ÿ²ÿ·ÿ»ÿ¸ÿºÿ³ÿ±ÿ²ÿ¯ÿ¯ÿ³ÿ¨ÿ¹ÿ³ÿ°ÿ´ÿ©ÿ«ÿ¦ÿ¤ÿ®ÿ¦ÿ©ÿ¨ÿÿ¥ÿ¬ÿ§ÿ®ÿ¶ÿ¬ÿ£ÿ¦ÿ­ÿ¬ÿ£ÿµÿ°ÿªÿµÿ¨ÿ§ÿ¹ÿÿ´ÿ´ÿ«ÿ³ÿÿÿ¨ÿ«ÿÿÿÿÿ£ÿ§ÿÿ¡ÿÿÿ¤ÿ ÿÿ©ÿ¬ÿÿ¤ÿ¹ÿ§ÿÿÿ®ÿ¦ÿ¬ÿ³ÿ³ÿ­ÿªÿ²ÿªÿ¦ÿ¡ÿ©ÿ´ÿ£ÿ£ÿÿÿ«ÿÿ¸ÿ£ÿ¦ÿÿ¦ÿ ÿ£ÿ¨ÿ¦ÿ ÿ¢ÿ«ÿªÿ¡ÿ¢ÿ«ÿÿÿ®ÿ¥ÿ¢ÿÿ¡ÿÿÿÿÿÿÿÿÿÿÿÿÿ¦ÿÿÿ¦ÿ­ÿ¶ÿÿ­ÿ¦ÿ²ÿ²ÿ¥ÿ¢ÿ¥ÿ¡ÿ£ÿªÿ®ÿ§ÿÿÿ©ÿ¦ÿ¦ÿ¬ÿªÿµÿ¦ÿ¸ÿ«ÿ²ÿ¨ÿ°ÿ¨ÿ¸ÿ½ÿ¸ÿ¨ÿ ÿ¦ÿ­ÿ±ÿ¨ÿ¦ÿ±ÿ´ÿµÿ«ÿ°ÿ¬ÿ½ÿ®ÿ¸ÿ¬ÿ¶ÿ²ÿ´ÿ¶ÿ«ÿ¯ÿ´ÿ¬ÿ³ÿ²ÿ©ÿ®ÿ·ÿ¶ÿ¼ÿ¶ÿ©ÿ¤ÿÌÿ­ÿ¹ÿ³ÿ«ÿ°ÿ´ÿµÿ°ÿ¬ÿ´ÿ±ÿ¥ÿ©ÿ¥ÿ³ÿÿ®ÿ±ÿªÿ¥ÿ²ÿµÿ¦ÿ®ÿ²ÿ²ÿ¸ÿ³ÿ¯ÿ¬ÿªÿ§ÿÿ«ÿÆÿµÿ­ÿ§ÿ¶ÿ«ÿ»ÿÈÿµÿ¨ÿªÿªÿ«ÿ¬ÿ­ÿÿmÿÿ£ÿ»ÿ»ÿµÿ²ÿ´ÿ«ÿ±ÿ·ÿ°ÿ¹ÿÁÿ³ÿ±ÿÿÿ¥ÿ¶ÿ´ÿ°ÿ§ÿ¸ÿ³ÿ³ÿªÿ¤ÿ²ÿÂÿÀÿ²ÿ·ÿµÿ«ÿ¬ÿ²ÿ°ÿ°ÿ®ÿ²ÿÀÿ±ÿ¬ÿ¬ÿ³ÿ´ÿ«ÿ²ÿºÿÀÿ¶ÿµÿ«ÿÿÂÿºÿÂÿÆÿÃÿ´ÿ·ÿºÿ°ÿ³ÿ¶ÿ­ÿ½ÿ·ÿ²ÿ´ÿªÿ¯ÿ±ÿ®ÿ®ÿ¯ÿ¢ÿ¤ÿ²ÿ´ÿ°ÿ·ÿ½ÿ¥ÿ·ÿ½ÿ¦ÿÿºÿºÿ°ÿ¨ÿ¢ÿ«ÿ·ÿ±ÿ©ÿ°ÿ¤ÿ²ÿ­ÿ¦ÿÄÿÂÿ¯ÿ³ÿ´ÿ©ÿ¥ÿ®ÿ¿ÿ¾ÿ«ÿ»ÿ¹ÿÅÿ©ÿ±ÿÁÿÌÿ¹ÿ¬ÿ©ÿ«ÿ²ÿ²ÿ­ÿ±ÿ¾ÿ±ÿªÿÁÿ°ÿÆÿ©ÿ¥ÿ²ÿÀÿÀÿ»ÿ¸ÿ°ÿ«ÿ§ÿ´ÿ±ÿ¡ÿ³ÿ®ÿÄÿÂÿ´ÿ²ÿ¶ÿ°ÿ©ÿ¬ÿ¯ÿ±ÿ¹ÿ¡ÿ¾ÿ¯ÿ·ÿÁÿ·ÿ¯ÿ³ÿµÿ·ÿÁÿÁÿ°ÿ¶ÿ¹ÿªÿ·ÿ¶ÿ°ÿªÿ³ÿºÿ»ÿºÿ±ÿ®ÿ¥ÿ¾ÿµÿ¼ÿ§ÿ²ÿ¼ÿ·ÿµÿ±ÿ³ÿÀÿÃÿ¹ÿ¦ÿ¬ÿ°ÿ³ÿ°ÿ¯ÿ·ÿ¬ÿÿÿÿ¥ÿ¥ÿ³ÿ«ÿ»ÿ²ÿ·ÿ²ÿ³ÿ¼ÿ®ÿ¢ÿ¶ÿÇÿÂÿµÿ­ÿºÿ¬ÿ°ÿ±ÿÀÿ¿ÿ¬ÿ­ÿ½ÿ¹ÿ³ÿ¬ÿ·ÿµÿ³ÿ´ÿºÿ±ÿ´ÿ³ÿ²ÿ°ÿ¦ÿ¾ÿ·ÿ¯ÿ­ÿÿ­ÿ¯ÿ³ÿ­ÿªÿ³ÿ¹ÿ¸ÿ´ÿ¶ÿ£ÿ·ÿ¯ÿ³ÿ¹ÿ´ÿ°ÿµÿ·ÿ¹ÿ¾ÿ©ÿ³ÿ¯ÿ±ÿ®ÿ¬ÿµÿ¯ÿ±ÿÃÿÀÿ¬ÿ±ÿµÿºÿ´ÿ³ÿ¥ÿ´ÿ·ÿ¥ÿ¥ÿ§ÿªÿºÿ²ÿ¸ÿ¤ÿ«ÿ­ÿ¶ÿ¾ÿ¶ÿªÿ¯ÿ ÿ°ÿ¾ÿ©ÿÀÿ¬ÿ¤ÿºÿºÿÿÿ¿ÿÁÿ°ÿ­ÿ©ÿ¦ÿªÿ«ÿ¯ÿ±ÿ¨ÿ±ÿÊÿ±ÿ°ÿµÿ°ÿ¶ÿ±ÿ²ÿÄÿÆÿ³ÿ­ÿºÿ©ÿªÿ¬ÿ±ÿ¨ÿ¨ÿ°ÿ¯ÿµÿ§ÿ¯ÿ¯ÿ´ÿ¸ÿ·ÿ·ÿ·ÿ»ÿ¿ÿ±ÿ°ÿ©ÿ²ÿ£ÿ¥ÿ¯ÿ¶ÿ·ÿ´ÿ¶ÿ¾ÿ»ÿ¼ÿÂÿ°ÿ­ÿ¯ÿ°ÿ¯ÿªÿ°ÿ°ÿ¡ÿ­ÿ«ÿ¶ÿÀÿ¸ÿ²ÿ²ÿ°ÿ¼ÿ©ÿ§ÿ«ÿ¬ÿ±ÿ¬ÿ¥ÿ¥ÿ¦ÿ©ÿ©ÿµÿÀÿÿÿÿ¬ÿ»ÿ·ÿ­ÿ´ÿ£ÿ¨ÿ©ÿ´ÿµÿ·ÿ¸ÿ¬ÿ¦ÿ®ÿ³ÿªÿ§ÿ±ÿ©ÿ­ÿ¼ÿ­ÿ°ÿ³ÿ¯ÿ¿ÿ±ÿ¬ÿ¢ÿ¨ÿ³ÿ¯ÿ·ÿ¯ÿ´ÿ±ÿ¯ÿ¤ÿÿÿÿ¢ÿ¯ÿ°ÿÿ¡ÿ£ÿÿÿÿÿÿÿÿÿÿzÿxÿÿÿÿÿ§ÿªÿÿÿÿ}ÿtÿcÿpÿyÿlÿnÿWÿKÿJÿUÿdÿbÿsÿ¥ÿ²ÿ¦ÿ­ÿµÿµÿ·ÿ©ÿÿ§ÿÁÿªÿ¤ÿ®ÿ±ÿ°ÿ¯ÿ¡ÿ­ÿ¡ÿ¢ÿ¥ÿ²ÿ´ÿ±ÿ³ÿ¦ÿ²ÿ¹ÿ¤ÿ¨ÿ§ÿªÿ°ÿ³ÿ±ÿ©ÿ®ÿÿ¦ÿªÿ­ÿªÿ¥ÿ¢ÿÿ°ÿ·ÿ¬ÿºÿ³ÿ®ÿµÿ¶ÿ©ÿ¥ÿ·ÿ·ÿ·ÿµÿ­ÿ«ÿ¯ÿ±ÿ°ÿ£ÿ¥ÿ·ÿ·ÿ¿ÿÂÿ¾ÿ¸ÿ³ÿ¸ÿÆÿ«ÿ²ÿ£ÿ­ÿªÿ©ÿ®ÿ­ÿ¦ÿ¢ÿ¼ÿ°ÿ²ÿ­ÿ¥ÿ£ÿ¨ÿ²ÿÃÿÃÿÿ«ÿ¬ÿ°ÿÂÿÀÿ½ÿÁÿºÿ°ÿ±ÿµÿ´ÿªÿ¯ÿ¯ÿ«ÿ¯ÿ°ÿ©ÿ´ÿ¯ÿ±ÿ¸ÿ¦ÿ¤ÿ­ÿ±ÿ¬ÿ§ÿ¦ÿ¤ÿ£ÿ¦ÿ©ÿ¦ÿ ÿ¥ÿ¶ÿÀÿ¶ÿ±ÿµÿ¨ÿªÿ¬ÿ ÿ¤ÿ²ÿ¶ÿ°ÿªÿÿ³ÿ£ÿ°ÿ§ÿ£ÿ«ÿ¯ÿ²ÿ´ÿ©ÿ«ÿ«ÿ©ÿ¯ÿ¦ÿ¯ÿ»ÿ®ÿ£ÿ¦ÿÿÿ¡ÿ·ÿÿÿ¯ÿµÿ²ÿ®ÿ¨ÿ§ÿ´ÿ³ÿ®ÿ¼ÿ²ÿ¦ÿ¬ÿ±ÿ«ÿ¬ÿ¶ÿ¹ÿÅÿ­ÿ®ÿ«ÿÄÿ»ÿ¶ÿµÿ®ÿ«ÿµÿÄÿ´ÿ«ÿ©ÿ²ÿ±ÿ¸ÿ¹ÿ°ÿ¬ÿ©ÿ¤ÿ±ÿ±ÿ­ÿ­ÿÀÿ¬ÿ¤ÿ§ÿ®ÿ±ÿ¶ÿÀÿÃÿÀÿºÿ¶ÿ²ÿ·ÿ³ÿ¶ÿ»ÿ¹ÿ¹ÿ½ÿ¶ÿ°ÿ©ÿÀÿÁÿ¿ÿ°ÿ®ÿÂÿÅÿµÿ®ÿ¶ÿ¶ÿ¶ÿ¸ÿ»ÿ¯ÿ°ÿ²ÿ¸ÿ°ÿ³ÿ²ÿ¤ÿ«ÿ´ÿ¬ÿ¥ÿ²ÿ¨ÿºÿ·ÿ°ÿ­ÿ¸ÿ¼ÿ¶ÿ¸ÿ³ÿ¯ÿªÿ«ÿ¦ÿ¹ÿºÿµÿ¿ÿÂÿ³ÿ­ÿ¶ÿ³ÿ¹ÿ¯ÿµÿ®ÿ³ÿ¡ÿ¯ÿ«ÿ³ÿ¶ÿ©ÿ±ÿÅÿ¼ÿ·ÿºÿÃÿ³ÿ«ÿ¶ÿ¼ÿ»ÿ»ÿ·ÿ­ÿªÿ°ÿ°ÿ¯ÿ³ÿ±ÿ¶ÿÆÿÄÿ»ÿ°ÿ°ÿµÿ¸ÿ´ÿ¯ÿ¿ÿ­ÿºÿ¿ÿ±ÿ®ÿÁÿ¹ÿºÿ»ÿ³ÿªÿ©ÿ­ÿ®ÿ¬ÿµÿ³ÿ ÿÿ ÿ­ÿ¸ÿ²ÿ´ÿ¸ÿ³ÿµÿ²ÿ©ÿ§ÿ²ÿµÿªÿµÿ»ÿ¼ÿ»ÿºÿ¬ÿ ÿ¥ÿ«ÿ±ÿÀÿ¶ÿ´ÿ½ÿºÿ®ÿ ÿ¬ÿµÿ¨ÿ¥ÿ¯ÿ³ÿ²ÿ¬ÿ­ÿ­ÿµÿ¹ÿÂÿµÿ¨ÿ¦ÿ ÿ­ÿ¯ÿ­ÿµÿ°ÿ®ÿºÿ§ÿ«ÿ¶ÿ ÿºÿ²ÿ»ÿ¶ÿ·ÿ»ÿ³ÿ´ÿ·ÿ¯ÿµÿ¹ÿ±ÿ°ÿ»ÿ­ÿ¨ÿ¨ÿ¼ÿ­ÿ¥ÿ¤ÿ²ÿ¯ÿ¡ÿªÿ·ÿ·ÿ¥ÿ©ÿÌÿ¶ÿ»ÿªÿ·ÿªÿ®ÿ¸ÿªÿ¨ÿ¹ÿ¸ÿ¬ÿ¬ÿ«ÿ®ÿ´ÿ·ÿ·ÿÄÿ´ÿ»ÿ³ÿ®ÿ¯ÿ±ÿ¥ÿ§ÿºÿÁÿ½ÿªÿ¹ÿ»ÿ©ÿÃÿ¡ÿµÿ¿ÿ¾ÿ°ÿ³ÿ¶ÿ²ÿ¯ÿ°ÿ²ÿ´ÿ¹ÿ¯ÿ¤ÿ¦ÿ¯ÿªÿ±ÿ´ÿ¬ÿ¹ÿ«ÿµÿ¾ÿ¾ÿ®ÿ°ÿÅÿ³ÿ¥ÿµÿ¬ÿÿ¾ÿ¼ÿ¶ÿ«ÿ¨ÿªÿ¡ÿÿ´ÿ³ÿ±ÿ¼ÿ¸ÿ®ÿ©ÿ©ÿ±ÿÃÿ²ÿ¯ÿµÿÄÿªÿºÿ¹ÿ´ÿÿ¤ÿ·ÿºÿ«ÿÿÿ¦ÿÄÿ¦ÿ£ÿµÿ«ÿ¶ÿ²ÿ³ÿ¬ÿªÿ¨ÿ¬ÿ«ÿ­ÿ°ÿ«ÿ«ÿ±ÿ®ÿ£ÿ§ÿ®ÿ§ÿ²ÿ¶ÿ¸ÿ©ÿ³ÿ£ÿ©ÿÿ¯ÿ¨ÿ¡ÿ¡ÿ­ÿ°ÿ¥ÿ¡ÿÿ±ÿ³ÿ£ÿ©ÿ§ÿ§ÿÿÿ£ÿ£ÿÿÿ¬ÿ£ÿÿ¤ÿ¤ÿ¤ÿ¨ÿ§ÿ¥ÿ¥ÿÿÿÿ ÿ¥ÿ ÿÿ¬ÿ¥ÿÿ¤ÿÿÿ³ÿ´ÿ¥ÿ¦ÿ±ÿ¶ÿ®ÿ¥ÿªÿÿ¡ÿ¤ÿ¬ÿ¨ÿ©ÿ«ÿ«ÿÿ¢ÿ ÿÿÿ§ÿ¢ÿ ÿ£ÿ¢ÿÿÿ¢ÿÿÿ£ÿÿ«ÿ±ÿ£ÿÿ¢ÿ£ÿ¢ÿÿÿÿÿÿÿÿÿÿ¨ÿ¢ÿÿÿÿÿ¤ÿ¤ÿÿÿ¤ÿ´ÿ¤ÿ£ÿ¥ÿ®ÿ°ÿ¨ÿ£ÿÿ¥ÿ¦ÿ¡ÿ¦ÿ²ÿ¹ÿ²ÿ­ÿ¯ÿ°ÿÃÿ«ÿ»ÿ©ÿ¯ÿ¾ÿÃÿ½ÿªÿ¬ÿ±ÿ»ÿ²ÿ©ÿ±ÿ¸ÿ¸ÿ°ÿ¯ÿ¯ÿ±ÿ´ÿ¯ÿµÿ­ÿ¹ÿ´ÿ¥ÿ±ÿ´ÿ´ÿ§ÿ¶ÿ¶ÿµÿªÿ²ÿ®ÿ«ÿÿ¬ÿ²ÿ§ÿµÿÇÿÁÿ²ÿ£ÿÿ¡ÿ¡ÿ£ÿ¬ÿ¨ÿÿÿ¶ÿ±ÿ¤ÿ¶ÿ²ÿ²ÿ´ÿ¬ÿ¸ÿ®ÿ²ÿ¹ÿ­ÿªÿ®ÿºÿÄÿ¶ÿªÿ¯ÿ³ÿ°ÿ²ÿ·ÿ¹ÿ²ÿ¼ÿ³ÿ¸ÿ¸ÿ½ÿ ÿ ÿ¶ÿµÿ°ÿ¸ÿ©ÿ¯ÿ¶ÿ«ÿºÿ±ÿ¨ÿ³ÿ²ÿ«ÿ¦ÿ«ÿ·ÿ¬ÿÿ¥ÿ­ÿ®ÿ²ÿ¯ÿ§ÿ°ÿ®ÿ²ÿ¸ÿ°ÿ±ÿ®ÿ¾ÿÿ¥ÿÿ¤ÿ·ÿ·ÿ®ÿ§ÿ­ÿ±ÿ¯ÿ¯ÿ´ÿ¯ÿ§ÿºÿ´ÿ²ÿ£ÿ·ÿ·ÿ½ÿ¾ÿ¿ÿ·ÿ¬ÿºÿ§ÿ·ÿ©ÿÿ¬ÿ´ÿºÿ´ÿ²ÿ±ÿÿ£ÿ°ÿ¶ÿ¼ÿ¶ÿ¬ÿ«ÿ©ÿ¦ÿ¬ÿ°ÿªÿ«ÿ¸ÿ¼ÿ·ÿ½ÿ©ÿ¸ÿ¸ÿ¶ÿµÿ¹ÿ®ÿ°ÿ©ÿ©ÿ®ÿºÿ¯ÿºÿ³ÿ¤ÿ§ÿ°ÿ´ÿ±ÿ¬ÿ±ÿ²ÿ£ÿ¥ÿ²ÿÁÿ¬ÿ³ÿÿÿ½ÿ¹ÿ­ÿ­ÿ¡ÿ²ÿÈÿ¼ÿ®ÿµÿÅÿÂÿ­ÿ°ÿ±ÿ¶ÿ²ÿ®ÿ³ÿ¨ÿ­ÿ±ÿ®ÿªÿ¨ÿ´ÿ¼ÿºÿ¶ÿ«ÿ«ÿ«ÿ­ÿ³ÿµÿ¨ÿ­ÿ­ÿªÿ«ÿ±ÿ«ÿÿ®ÿ§ÿ±ÿ®ÿ¨ÿ±ÿ³ÿ¸ÿ¿ÿµÿ§ÿ®ÿ¹ÿ®ÿ³ÿµÿ§ÿ¡ÿ¬ÿ¹ÿ´ÿ²ÿ¶ÿ°ÿ¬ÿ°ÿ£ÿ¶ÿ¾ÿ°ÿ±ÿ¶ÿ¬ÿªÿ³ÿ®ÿ´ÿ¶ÿ¥ÿ¥ÿÿ¹ÿµÿ·ÿ§ÿ¨ÿµÿ¹ÿ¢ÿ¨ÿ¦ÿ§ÿªÿµÿ´ÿ±ÿ²ÿ­ÿ¬ÿ¨ÿ§ÿ°ÿ¯ÿªÿ¯ÿ®ÿ©ÿ¹ÿ«ÿ´ÿ¯ÿªÿ³ÿºÿ·ÿ»ÿ¢ÿ®ÿ±ÿ²ÿ«ÿ´ÿµÿ­ÿÅÿµÿªÿ°ÿ®ÿªÿ¬ÿªÿ­ÿµÿ±ÿ¯ÿ¨ÿ¢ÿÿÿÿ¡ÿ­ÿ®ÿ¹ÿ½ÿ°ÿ§ÿÿ£ÿ¨ÿºÿ²ÿ½ÿ³ÿ¶ÿ¼ÿ¾ÿ²ÿ¦ÿ¸ÿÃÿ¯ÿ¯ÿ¹ÿ­ÿ³ÿ¯ÿ±ÿ´ÿ·ÿ»ÿ³ÿ²ÿ±ÿ­ÿÿ¥ÿµÿµÿ²ÿ¶ÿ§ÿÿ«ÿ´ÿ»ÿ¸ÿ¢ÿ ÿ¤ÿ¸ÿ®ÿ·ÿ¬ÿ®ÿ²ÿ«ÿ£ÿ¯ÿ°ÿ¨ÿ­ÿ°ÿ¿ÿºÿÿ»ÿ¦ÿ²ÿ¨ÿ¬ÿ£ÿÿ|ÿ¡ÿ´ÿ³ÿ¬ÿ¦ÿ´ÿ¹ÿÉÿÄÿ±ÿ§ÿ±ÿ·ÿ²ÿ°ÿ²ÿºÿ¿ÿ²ÿÿ ÿ¤ÿ£ÿ§ÿ¦ÿ­ÿ³ÿ²ÿ¦ÿ«ÿ¹ÿÿÿ°ÿÿ¹ÿ ÿ¤ÿ¨ÿ·ÿ·ÿ·ÿÒÿ¶ÿÿ¢ÿ¼ÿ­ÿÁÿ¹ÿ¡ÿ¥ÿ¶ÿ³ÿ¯ÿ¹ÿ½ÿ®ÿ³ÿÈÿÃÿ²ÿ¨ÿ¥ÿ°ÿ·ÿ«ÿ¦ÿ¯ÿ®ÿ©ÿ®ÿ¯ÿ­ÿ±ÿµÿºÿ¥ÿ¦ÿ§ÿµÿ°ÿÿ½ÿ¼ÿ£ÿ¢ÿ½ÿ±ÿ«ÿ«ÿ½ÿ±ÿ«ÿªÿ±ÿ­ÿ°ÿ²ÿ«ÿ¢ÿ¡ÿ¶ÿ¯ÿ­ÿ¢ÿ±ÿ»ÿ½ÿ¹ÿºÿµÿ±ÿµÿ¾ÿºÿ·ÿ³ÿ¬ÿ¸ÿ¹ÿ´ÿ´ÿ¯ÿ¨ÿ¶ÿ³ÿ¸ÿ©ÿ­ÿ¸ÿµÿµÿ¬ÿ¼ÿ¶ÿ·ÿ°ÿÿ»ÿºÿ·ÿ¹ÿ ÿ¦ÿ£ÿªÿ¼ÿ«ÿ­ÿ·ÿªÿ¶ÿ«ÿ¯ÿ°ÿ»ÿ¸ÿ½ÿ­ÿ±ÿ¿ÿÁÿµÿ²ÿ³ÿ¬ÿ¦ÿ¥ÿ£ÿ¬ÿ¶ÿ°ÿ±ÿ·ÿ±ÿ¯ÿ¯ÿ°ÿ¤ÿ«ÿ²ÿ±ÿÿÿ­ÿ®ÿµÿ±ÿ«ÿ¾ÿ³ÿÿ¬ÿ®ÿ¬ÿ¶ÿ²ÿ®ÿ©ÿ«ÿ¬ÿ±ÿ´ÿ¯ÿµÿ¹ÿ²ÿÿ«ÿ²ÿ¤ÿ³ÿºÿ³ÿ¹ÿºÿµÿ¸ÿ®ÿ³ÿºÿ¶ÿºÿ¬ÿ§ÿ«ÿ¨ÿ­ÿ¨ÿ±ÿ¼ÿ®ÿ©ÿ«ÿ¥ÿÿ¾ÿÄÿ¸ÿ²ÿªÿ«ÿ¦ÿ³ÿ¬ÿ ÿ·ÿ³ÿ«ÿ«ÿ²ÿÃÿ´ÿºÿ¸ÿÂÿ·ÿ£ÿ´ÿ£ÿ­ÿ§ÿ£ÿ¤ÿ¸ÿ°ÿ­ÿ±ÿµÿ­ÿ­ÿ©ÿ±ÿ¿ÿ»ÿ¥ÿÿ¯ÿ¯ÿ­ÿºÿ·ÿ²ÿ­ÿ¥ÿ±ÿ´ÿ±ÿ«ÿ¯ÿ±ÿÂÿµÿÿ­ÿ¼ÿ¨ÿ²ÿÂÿ°ÿ©ÿ±ÿ²ÿ¢ÿ·ÿ±ÿ¶ÿÀÿ©ÿ®ÿ¡ÿ¬ÿ±ÿ°ÿ¹ÿ¯ÿ¨ÿÆÿ¯ÿ¥ÿ«ÿ²ÿ°ÿ¬ÿºÿ¹ÿ²ÿ§ÿ­ÿ°ÿ¬ÿªÿ©ÿ©ÿ¬ÿ®ÿ¥ÿ¦ÿ±ÿªÿ©ÿ£ÿ±ÿµÿ¥ÿ¢ÿ°ÿ¬ÿÿ¡ÿ³ÿ°ÿ¨ÿ¾ÿ­ÿ§ÿ·ÿºÿ­ÿ´ÿ­ÿ®ÿ­ÿªÿ½ÿ®ÿ±ÿµÿµÿ­ÿ²ÿ¸ÿ¯ÿ¸ÿ©ÿ´ÿ¯ÿªÿ°ÿ¯ÿ²ÿ±ÿ°ÿ´ÿ¶ÿ±ÿ¢ÿÿ ÿ¦ÿ­ÿ¹ÿ­ÿ°ÿ¯ÿ©ÿ°ÿ®ÿ¹ÿ²ÿ©ÿ«ÿ·ÿ°ÿ±ÿ¨ÿ­ÿ¨ÿ¶ÿ¸ÿ®ÿ­ÿÿÀÿ­ÿ²ÿ¾ÿ³ÿ¡ÿ°ÿ¯ÿ¯ÿ²ÿ¬ÿ®ÿ¶ÿ¹ÿ´ÿ©ÿ¤ÿ­ÿ·ÿ±ÿ±ÿªÿ§ÿ°ÿ³ÿ±ÿ°ÿ­ÿ±ÿ·ÿ¹ÿÃÿµÿµÿ»ÿ¹ÿ´ÿ³ÿ¶ÿ±ÿ­ÿ¬ÿ¿ÿ½ÿ«ÿ¥ÿ¨ÿ¯ÿ£ÿ ÿ®ÿ¶ÿ¬ÿ²ÿ¯ÿ¹ÿ­ÿ»ÿ¶ÿ¼ÿ¤ÿ¥ÿ¤ÿ¬ÿ´ÿ¦ÿ©ÿ«ÿ«ÿ¯ÿ®ÿ¢ÿÿÿ£ÿ¸ÿ½ÿ®ÿ¨ÿ©ÿ¬ÿ©ÿµÿ¯ÿ·ÿªÿ§ÿ£ÿ¢ÿ³ÿ·ÿ¾ÿ®ÿ´ÿ¿ÿ§ÿ¼ÿ­ÿ¬ÿ¬ÿ£ÿ±ÿ»ÿ¨ÿ¬ÿ«ÿ¸ÿ¯ÿ¿ÿ¬ÿ©ÿ¶ÿºÿÀÿ¸ÿµÿ¸ÿ­ÿ³ÿ²ÿ®ÿÁÿ¾ÿ´ÿºÿ³ÿ°ÿÂÿÆÿÄÿ²ÿ­ÿ°ÿ¼ÿ®ÿ«ÿ´ÿ²ÿ¶ÿºÿ¼ÿ¯ÿ¤ÿ°ÿªÿÁÿÂÿ­ÿºÿ¼ÿ½ÿºÿ¬ÿ±ÿÁÿÈÿ²ÿ¶ÿ·ÿ»ÿ½ÿÄÿµÿ¡ÿ©ÿµÿºÿ·ÿ¯ÿ°ÿµÿ¹ÿ»ÿ¼ÿ¯ÿ·ÿµÿ©ÿªÿ«ÿ¨ÿ¹ÿÿ¦ÿ°ÿ­ÿ³ÿ¤ÿµÿ®ÿ©ÿµÿ§ÿ±ÿ¶ÿ¸ÿ³ÿ²ÿ´ÿ«ÿ´ÿ¸ÿ·ÿ¶ÿ±ÿ´ÿ»ÿµÿ²ÿ»ÿºÿ´ÿ­ÿ£ÿ²ÿ«ÿ¯ÿµÿ´ÿ¹ÿ­ÿ®ÿ®ÿºÿÀÿ¦ÿ·ÿ¶ÿºÿ­ÿ·ÿ´ÿ½ÿÿ¶ÿÇÿÇÿÁÿ¥ÿ¡ÿºÿ³ÿ¬ÿ¯ÿÀÿÂÿ³ÿ°ÿ°ÿ½ÿÃÿ©ÿ¤ÿ­ÿ¹ÿ­ÿ¼ÿ»ÿÅÿ½ÿ°ÿ«ÿ¬ÿºÿ©ÿ·ÿ¸ÿ«ÿ¬ÿ¹ÿ³ÿ²ÿ²ÿ®ÿ¬ÿ®ÿ¶ÿ°ÿµÿ´ÿ¶ÿ·ÿ·ÿ¼ÿ®ÿ©ÿµÿ·ÿ¶ÿªÿ¬ÿ²ÿªÿ¬ÿ¢ÿ°ÿÂÿ±ÿ´ÿ»ÿ³ÿµÿ¶ÿºÿÈÿºÿ®ÿ»ÿÿ ÿ­ÿÅÿÄÿ¾ÿ²ÿªÿ®ÿ°ÿ½ÿÄÿ´ÿ®ÿ³ÿ²ÿ®ÿ©ÿ®ÿªÿ¨ÿªÿ«ÿ­ÿ¾ÿ¯ÿ©ÿ³ÿ²ÿ²ÿ¬ÿ­ÿµÿªÿ»ÿ²ÿ¸ÿ·ÿ·ÿ³ÿ¹ÿ®ÿ­ÿ±ÿ«ÿ®ÿ¬ÿªÿ´ÿ®ÿ«ÿ®ÿºÿ°ÿªÿ¦ÿÀÿ¬ÿ­ÿÇÿ³ÿ¬ÿ¹ÿ|ÿÿ½ÿÿ´ÿ¶ÿ­ÿµÿ«ÿ²ÿ¥ÿÿÿ¯ÿ°ÿ¬ÿ«ÿµÿ±ÿ´ÿ¿ÿ­ÿ­ÿ¸ÿ´ÿ£ÿ±ÿ²ÿ¸ÿ´ÿ°ÿ¥ÿµÿ±ÿÿ®ÿµÿ±ÿ³ÿ³ÿ±ÿ·ÿ¬ÿªÿ¾ÿ¹ÿ¦ÿ¨ÿ»ÿÁÿÿ·ÿÃÿ¶ÿ³ÿ§ÿ©ÿ°ÿ³ÿ»ÿ¬ÿ¯ÿ¯ÿ¶ÿ®ÿªÿ­ÿ²ÿ±ÿªÿ«ÿªÿ¤ÿ«ÿ¯ÿªÿ±ÿµÿ®ÿÄÿÁÿ¸ÿ¤ÿyÿoÿ­ÿ¶ÿ·ÿ¢ÿ©ÿ¦ÿ§ÿ¨ÿÿ­ÿµÿ¯ÿ±ÿ·ÿ´ÿ¶ÿ»ÿ´ÿ³ÿ´ÿ°ÿ§ÿ£ÿºÿ®ÿÁÿ¦ÿÿ¡ÿ¡ÿ±ÿ²ÿ±ÿ¯ÿ¯ÿªÿ¯ÿ¬ÿ«ÿ³ÿ³ÿ®ÿ­ÿªÿ¨ÿ­ÿ¢ÿÿ²ÿ¿ÿ¿ÿ«ÿ ÿ¯ÿÿÿ«ÿÿÿ­ÿ¥ÿÿÿÿÿ§ÿ²ÿ¢ÿÿ ÿÿ¬ÿÿ°ÿ¨ÿÿÿ¨ÿÿ¡ÿ³ÿ®ÿÿÿ­ÿ¬ÿ­ÿ°ÿ¤ÿ¤ÿ¬ÿ¢ÿ¢ÿªÿ¸ÿ¯ÿ¥ÿ¦ÿÿ ÿ³ÿÿ¤ÿ½ÿªÿ©ÿÿÿÿÿ¤ÿ§ÿÿÿ ÿ¬ÿ²ÿ­ÿ±ÿ¦ÿ«ÿ©ÿÿÿ¯ÿ°ÿÿÿÿ©ÿ¬ÿ¥ÿ²ÿªÿÿÿ ÿÿÿÿ®ÿ±ÿÿºÿÿ·ÿÿ«ÿÿ­ÿ­ÿ¤ÿÿÿÿ§ÿ ÿÿªÿ³ÿ§ÿ¬ÿ´ÿ°ÿ­ÿ°ÿ²ÿ§ÿ·ÿ²ÿ³ÿ±ÿ¶ÿ°ÿ¼ÿ¿ÿ¾ÿ¹ÿ¹ÿÁÿ²ÿ¢ÿ«ÿ´ÿºÿÉÿ°ÿ©ÿ¯ÿ­ÿ½ÿ²ÿ¯ÿ¨ÿ½ÿ»ÿ§ÿ´ÿ¾ÿ®ÿ¯ÿµÿ´ÿ©ÿ°ÿ»ÿÄÿºÿÂÿ¶ÿ¶ÿ­ÿ½ÿªÿ©ÿµÿ°ÿ²ÿ¹ÿ²ÿ³ÿ±ÿ£ÿ·ÿ´ÿµÿ¬ÿ²ÿ³ÿªÿ¤ÿ¬ÿ°ÿ¬ÿ­ÿ¬ÿ¶ÿÃÿ¸ÿ©ÿ®ÿ»ÿ°ÿ­ÿ°ÿÎÿµÿ¶ÿ£ÿÿ©ÿ¼ÿÂÿµÿ¤ÿ­ÿ¹ÿ¯ÿ©ÿÿÿîþÿ¶ÿ¨ÿ¨ÿ¹ÿ¬ÿ¯ÿ°ÿ­ÿµÿ·ÿ´ÿµÿ²ÿ·ÿµÿ´ÿ±ÿ¥ÿÃÿ¸ÿ·ÿÃÿ¹ÿ¹ÿÿ¦ÿ¯ÿµÿ¼ÿ¯ÿ³ÿ³ÿ´ÿ²ÿ«ÿ§ÿ±ÿ±ÿ±ÿ½ÿ²ÿ·ÿ³ÿ²ÿµÿ®ÿªÿ³ÿ®ÿ§ÿ¤ÿ°ÿ·ÿ¼ÿ¹ÿ»ÿ±ÿ©ÿ®ÿµÿ«ÿ«ÿ¶ÿ³ÿ³ÿ´ÿ¨ÿ®ÿ¶ÿµÿ±ÿªÿ§ÿ¤ÿ¦ÿ§ÿ­ÿ»ÿÂÿ»ÿ¹ÿ·ÿ¡ÿ´ÿ¦ÿ¬ÿ®ÿ²ÿ¨ÿ·ÿ©ÿªÿ²ÿ²ÿµÿ¸ÿ¸ÿªÿ­ÿ¼ÿÿ¶ÿ¯ÿ¦ÿ®ÿ²ÿ¯ÿ¨ÿ¯ÿÀÿÅÿÂÿ½ÿµÿµÿ½ÿ·ÿ·ÿÃÿ­ÿ®ÿ®ÿ³ÿ³ÿ­ÿ­ÿ°ÿ¯ÿ´ÿ´ÿÉÿ´ÿÆÿ«ÿµÿªÿ¤ÿµÿ½ÿ²ÿ²ÿ±ÿÿ¸ÿ°ÿ¦ÿ±ÿ¼ÿÌÿ¹ÿªÿ®ÿ»ÿºÿ¯ÿ²ÿ³ÿ´ÿ¸ÿ®ÿ¼ÿ£ÿ´ÿªÿµÿ·ÿ±ÿ³ÿµÿ®ÿ£ÿ¥ÿ¾ÿ´ÿÃÿ°ÿ¯ÿ·ÿ®ÿ·ÿ¾ÿ»ÿ¸ÿ²ÿ¥ÿ¡ÿ½ÿ¶ÿ´ÿ³ÿ·ÿ¬ÿ¡ÿ¢ÿ®ÿ°ÿ­ÿµÿ¶ÿ¿ÿºÿ§ÿ¸ÿ³ÿºÿ«ÿ¯ÿ²ÿ¤ÿÿÿ©ÿ·ÿ²ÿªÿºÿ±ÿ»ÿ²ÿ¶ÿ·ÿ¶ÿ½ÿÀÿ¯ÿ¤ÿ­ÿÿ»ÿ¼ÿ¼ÿ¯ÿªÿ©ÿ°ÿ·ÿ¶ÿ°ÿ±ÿ·ÿÄÿ²ÿ±ÿ´ÿ·ÿºÿ¶ÿ±ÿµÿ¿ÿ¾ÿ¼ÿ¯ÿ¨ÿ´ÿ³ÿ½ÿ¸ÿ«ÿ¨ÿ³ÿ¿ÿ¾ÿ¼ÿ¿ÿ¯ÿ©ÿ¨ÿ¼ÿ¸ÿºÿ¾ÿ¶ÿ¨ÿ¦ÿ»ÿÅÿ ÿ®ÿ¾ÿ°ÿ®ÿ®ÿ±ÿ²ÿ¯ÿ¯ÿ¬ÿ¾ÿ´ÿ¾ÿ¶ÿ®ÿ¬ÿ²ÿ²ÿ«ÿ£ÿ¥ÿ¬ÿ²ÿ«ÿ®ÿ¡ÿÿ®ÿ°ÿ´ÿ·ÿ¯ÿªÿÿ»ÿ·ÿ¼ÿÀÿ·ÿ²ÿ´ÿ®ÿ­ÿ¾ÿ¿ÿ°ÿ³ÿÿªÿ¸ÿ¨ÿ¤ÿ¬ÿ¯ÿ¬ÿ´ÿÇÿ´ÿ°ÿ±ÿ¬ÿ²ÿ°ÿ»ÿ¿ÿ²ÿ¹ÿÀÿ­ÿ¹ÿªÿ³ÿ¶ÿ©ÿ­ÿ±ÿ©ÿ²ÿªÿ¥ÿ­ÿ·ÿ·ÿ®ÿ¬ÿ±ÿ½ÿÅÿ´ÿ£ÿ§ÿ¬ÿ¶ÿ´ÿ³ÿ¯ÿ©ÿ±ÿ»ÿ¶ÿ¾ÿÇÿµÿ¤ÿ©ÿ«ÿ®ÿ¯ÿ±ÿµÿ¬ÿÿ«ÿ£ÿ¼ÿ±ÿªÿ«ÿ¬ÿ¶ÿ»ÿ®ÿ¥ÿ¯ÿ¬ÿµÿ­ÿ¢ÿ¡ÿ¢ÿ§ÿ°ÿ¶ÿ­ÿbÿÿ­ÿ·ÿ¯ÿ®ÿ±ÿ©ÿµÿ¦ÿ®ÿ¯ÿ´ÿ»ÿ·ÿ°ÿ°ÿ®ÿ¹ÿªÿ©ÿ·ÿ¦ÿ¤ÿ®ÿ­ÿ³ÿ²ÿ§ÿÿ­ÿ¤ÿªÿ³ÿ³ÿ³ÿ©ÿÿ³ÿ©ÿªÿ§ÿ£ÿÿÿÿÿÿÿ¤ÿ¤ÿ¨ÿ£ÿÿÿÿÿÿwÿÿ}ÿyÿÿÿÿÿ¨ÿ¨ÿÿÿÿÿyÿÿÿrÿhÿaÿLÿGÿTÿ_ÿcÿgÿwÿ­ÿ´ÿªÿ¦ÿ±ÿ¸ÿ±ÿ¶ÿªÿ®ÿ¯ÿ´ÿ·ÿ­ÿ¢ÿ§ÿ³ÿ¬ÿ«ÿ£ÿ¢ÿÿ¬ÿ¶ÿ«ÿ¨ÿ¯ÿ´ÿÌÿ®ÿµÿ©ÿÿ¤ÿ ÿªÿ®ÿ¬ÿÿÿ§ÿ«ÿ£ÿÿ¢ÿÿ¨ÿ«ÿ²ÿ¹ÿ¬ÿ«ÿ¹ÿ¸ÿ¥ÿÿ³ÿ±ÿ¯ÿ¾ÿ²ÿ©ÿ³ÿ·ÿªÿ«ÿ¥ÿ¯ÿµÿ¸ÿ´ÿ®ÿ¬ÿ«ÿÿµÿ¬ÿµÿ°ÿ¸ÿ¸ÿ¯ÿªÿ©ÿ«ÿ±ÿ«ÿ¡ÿ§ÿ«ÿ«ÿ¥ÿ¨ÿ¶ÿ³ÿ¹ÿ¦ÿ®ÿ²ÿ¥ÿ³ÿ¸ÿ©ÿ¢ÿ­ÿºÿ«ÿ¸ÿµÿ¹ÿ°ÿ¶ÿ·ÿ°ÿ±ÿ¬ÿ£ÿ­ÿ«ÿ©ÿ©ÿ­ÿ«ÿ¤ÿ§ÿ¶ÿ¹ÿ©ÿ®ÿ«ÿ²ÿ¨ÿ«ÿ²ÿ³ÿ¶ÿ¹ÿ±ÿÃÿ¶ÿ±ÿ¤ÿ¬ÿ¶ÿ«ÿ¥ÿ¹ÿ°ÿ¦ÿ¬ÿµÿ³ÿ´ÿ¨ÿµÿ¹ÿ­ÿ°ÿ³ÿ¥ÿ©ÿ«ÿ­ÿ¢ÿ¦ÿ§ÿ¥ÿ§ÿ¯ÿ¸ÿ¯ÿ¯ÿ½ÿ¯ÿ¾ÿ¶ÿµÿ°ÿ±ÿ¸ÿ®ÿ©ÿ±ÿ³ÿ°ÿ­ÿ§ÿ¦ÿ¦ÿ¥ÿ­ÿµÿ­ÿ¾ÿÁÿÿÿ¤ÿ¼ÿÂÿ¼ÿ·ÿ®ÿ®ÿËÿÁÿ«ÿ«ÿªÿ³ÿ¸ÿ²ÿ¶ÿ¸ÿ°ÿ®ÿ·ÿ»ÿºÿÿ¬ÿ¯ÿ¦ÿ¬ÿ±ÿ²ÿ´ÿ¶ÿÀÿÇÿ½ÿ±ÿºÿÃÿ¹ÿ¸ÿ»ÿ¼ÿ»ÿ»ÿ´ÿ±ÿ¹ÿÂÿÿ«ÿ¸ÿ¿ÿ¶ÿ¸ÿ»ÿ³ÿ°ÿ®ÿ³ÿºÿ·ÿ±ÿ±ÿ­ÿ°ÿ®ÿ°ÿ°ÿ§ÿ­ÿ¹ÿ³ÿÿ¿ÿ¨ÿ³ÿÂÿºÿ²ÿ¹ÿÂÿÂÿ¼ÿ«ÿ¢ÿµÿ²ÿ²ÿ³ÿ¸ÿ³ÿ¿ÿ¾ÿ¯ÿ³ÿ¼ÿ¨ÿ®ÿÃÿËÿ©ÿ´ÿ®ÿµÿ¼ÿ²ÿ¬ÿ¹ÿÃÿ³ÿ­ÿÀÿ¶ÿ¾ÿ¼ÿ¯ÿ¬ÿ´ÿµÿ°ÿ²ÿ¶ÿ±ÿ²ÿ»ÿÂÿÁÿ»ÿÿ³ÿ¸ÿ°ÿ­ÿ½ÿÁÿ¸ÿ¿ÿ»ÿ¼ÿµÿ®ÿ¹ÿ±ÿ´ÿ»ÿ²ÿ»ÿ¿ÿ­ÿ¤ÿ¨ÿ±ÿÃÿ¤ÿ¢ÿ³ÿ´ÿÿ©ÿ°ÿ¶ÿ¼ÿµÿ®ÿ¶ÿÀÿ¬ÿ±ÿ­ÿ¬ÿ²ÿ®ÿ¶ÿ¼ÿºÿ½ÿ¼ÿ®ÿ£ÿ­ÿºÿ¼ÿ¶ÿ³ÿ¶ÿ²ÿ­ÿ®ÿºÿ±ÿ®ÿ´ÿ´ÿµÿ³ÿ§ÿ­ÿ«ÿ«ÿ½ÿºÿÃÿ¸ÿ­ÿ±ÿ§ÿ¦ÿ¢ÿÿ¤ÿ§ÿ­ÿ«ÿ¨ÿªÿµÿ¥ÿ ÿ²ÿ¯ÿ ÿªÿ±ÿ±ÿ°ÿ¯ÿºÿ»ÿ¬ÿ­ÿ ÿ»ÿ¬ÿ¦ÿ©ÿ±ÿªÿ©ÿ¶ÿ¹ÿ©ÿÿ«ÿ¸ÿ°ÿ­ÿÿºÿ¤ÿÀÿ²ÿÿ­ÿ¸ÿ³ÿ¶ÿ­ÿ¤ÿ¯ÿ»ÿÀÿ³ÿ±ÿ±ÿ»ÿ¹ÿ­ÿµÿ»ÿ­ÿ®ÿ¯ÿ©ÿ¦ÿ¥ÿªÿµÿ¯ÿ´ÿ¥ÿ§ÿ¤ÿ¾ÿ²ÿÂÿ¾ÿ¼ÿ·ÿ§ÿ³ÿ¼ÿ³ÿ¯ÿ·ÿÁÿ¶ÿ¯ÿ³ÿªÿ³ÿ«ÿ«ÿ·ÿ®ÿ¬ÿ±ÿ­ÿ¶ÿ¼ÿ¶ÿ³ÿ¯ÿ¯ÿ¿ÿ²ÿ¬ÿÿ§ÿÁÿ»ÿ³ÿ¹ÿ±ÿ©ÿ¢ÿ®ÿ¶ÿºÿ¾ÿ³ÿ¤ÿ§ÿ°ÿ¶ÿÉÿ¼ÿ£ÿ«ÿËÿ®ÿ·ÿÀÿ·ÿ²ÿ³ÿ¸ÿ¶ÿ¡ÿÿ«ÿ­ÿ½ÿ±ÿ«ÿ¥ÿ·ÿ´ÿ¯ÿ¹ÿ¥ÿ¨ÿ³ÿ¯ÿ°ÿ±ÿ²ÿ³ÿµÿ½ÿºÿ®ÿ±ÿ²ÿ±ÿÿ­ÿ­ÿ¨ÿ¬ÿ¨ÿ¸ÿªÿÿÿÿÿ­ÿ¥ÿÿ¯ÿ¨ÿ¾ÿ¶ÿ®ÿ¨ÿ¹ÿ ÿ¨ÿÿ§ÿÿÿ¢ÿ¯ÿªÿÿ§ÿ¢ÿÿ©ÿ´ÿ­ÿ«ÿ©ÿÿ£ÿÿÿ£ÿÿÿ¦ÿ´ÿ³ÿ¤ÿ¡ÿ°ÿ»ÿ²ÿ©ÿ¨ÿ¨ÿ¬ÿ­ÿ¦ÿªÿ¦ÿ¥ÿ¬ÿ¬ÿ­ÿ±ÿ¬ÿÿÿÿÿ ÿ¡ÿÿÿÿÿÿÿ¤ÿÿÿ£ÿÿÿ ÿªÿÿÿ¤ÿÿÿ¢ÿÿÿ£ÿÿÿÿÿ¬ÿ ÿÿÿÿÿ¨ÿ¬ÿÿ¡ÿ¤ÿ±ÿ¥ÿ¡ÿÿ ÿÿÿªÿ£ÿÿ¦ÿ¦ÿÿ¡ÿ¶ÿ­ÿªÿ¥ÿ§ÿ¿ÿ»ÿ²ÿ·ÿ¬ÿ¯ÿ³ÿ°ÿ­ÿ¢ÿ¬ÿ°ÿ¯ÿ±ÿ­ÿ¶ÿ½ÿ¯ÿ¨ÿ¯ÿ±ÿ½ÿÂÿ®ÿ­ÿ»ÿ¯ÿªÿµÿ¨ÿ©ÿ«ÿ»ÿÀÿ°ÿ·ÿºÿ¤ÿ¦ÿ«ÿÀÿÃÿ´ÿ·ÿ­ÿ¦ÿ¯ÿ´ÿÀÿ¯ÿªÿ¨ÿ¯ÿ¦ÿ§ÿ¦ÿ»ÿ»ÿ°ÿ¶ÿ«ÿ´ÿ­ÿ¯ÿ±ÿ­ÿ´ÿ±ÿ·ÿ½ÿ¯ÿ®ÿ¶ÿ±ÿµÿ¾ÿ½ÿºÿ²ÿ»ÿ¼ÿ¨ÿ¨ÿ¯ÿ¸ÿºÿÃÿ·ÿ©ÿ§ÿÁÿ®ÿ³ÿ±ÿ´ÿ­ÿ¬ÿ³ÿ±ÿªÿ°ÿ²ÿ¯ÿ±ÿ¨ÿ§ÿªÿ­ÿºÿ³ÿ«ÿ¡ÿ®ÿ®ÿ§ÿµÿ·ÿºÿ¥ÿ²ÿÿÃÿ¬ÿ¥ÿ­ÿµÿ³ÿ±ÿ´ÿ«ÿªÿ¨ÿ©ÿµÿ©ÿ¤ÿÿ±ÿ±ÿ¹ÿ·ÿ¹ÿ°ÿÿ¨ÿ°ÿÿ­ÿ¦ÿ°ÿ´ÿ±ÿ¤ÿ¢ÿ²ÿ¸ÿ´ÿÀÿ¹ÿ«ÿ¨ÿ¯ÿ¶ÿ¹ÿ´ÿ¨ÿ¥ÿ§ÿ§ÿ«ÿ¤ÿ®ÿ±ÿÁÿ¾ÿ©ÿÁÿ¨ÿ¯ÿ°ÿ´ÿ¯ÿÁÿ¦ÿ®ÿ§ÿ¬ÿ©ÿ¾ÿ½ÿµÿµÿªÿ­ÿ³ÿ­ÿ¤ÿ®ÿ¾ÿ±ÿ¢ÿ©ÿµÿ¾ÿ¯ÿ²ÿ¸ÿ§ÿÿÿÿ¥ÿ²ÿ­ÿ¸ÿ¶ÿ¯ÿ¬ÿÁÿÀÿ¨ÿ®ÿ¨ÿ´ÿµÿ²ÿ´ÿ¬ÿ­ÿ²ÿ­ÿªÿ­ÿ¶ÿ¼ÿ¾ÿºÿ°ÿ«ÿ©ÿ±ÿ°ÿ¹ÿ®ÿ£ÿµÿ­ÿÁÿ¹ÿ¨ÿ°ÿ¸ÿÿ§ÿµÿ­ÿ¬ÿ°ÿ§ÿ½ÿ­ÿ«ÿªÿ·ÿ¼ÿ¹ÿ¹ÿ¯ÿ£ÿ¬ÿÀÿÁÿ¼ÿ¸ÿ¨ÿ ÿ¥ÿ­ÿ±ÿ³ÿªÿ¹ÿ§ÿ©ÿ£ÿ¿ÿÿ­ÿ¶ÿ¬ÿ¬ÿ£ÿ´ÿ­ÿ´ÿµÿ¯ÿ¶ÿ¹ÿ¦ÿ£ÿ§ÿ´ÿ³ÿ­ÿ´ÿ²ÿ²ÿ²ÿªÿ¨ÿ«ÿ²ÿ°ÿµÿ¨ÿ§ÿ­ÿºÿºÿ·ÿ­ÿ£ÿ®ÿËÿ¼ÿÄÿÿ¬ÿ½ÿ´ÿ§ÿ°ÿ°ÿ°ÿ¶ÿ¾ÿµÿ¡ÿ«ÿ£ÿ²ÿ¼ÿ»ÿÂÿÂÿ­ÿ¡ÿ¯ÿ«ÿ´ÿÄÿ±ÿµÿÃÿ½ÿºÿ½ÿ®ÿ´ÿ¬ÿ«ÿ¯ÿµÿÍÿ¬ÿ¼ÿ¬ÿ·ÿ¶ÿ£ÿ¸ÿ·ÿ°ÿ¥ÿªÿ½ÿ±ÿ²ÿÀÿ³ÿ´ÿºÿ®ÿºÿ¸ÿ²ÿ¨ÿ§ÿ±ÿµÿ®ÿ°ÿ¨ÿÿ§ÿ¬ÿ±ÿ¬ÿÿ¢ÿ¦ÿ¤ÿ®ÿ°ÿ´ÿµÿ»ÿ¡ÿÿµÿ®ÿ§ÿ¹ÿ±ÿÃÿÿ§ÿ°ÿ¯ÿ«ÿ´ÿ«ÿªÿÿuÿ©ÿµÿÿ¤ÿ°ÿ²ÿ¬ÿ®ÿ¾ÿ¸ÿ­ÿ¨ÿ°ÿ°ÿ¨ÿ¬ÿ¨ÿ ÿ£ÿ¬ÿ´ÿ¼ÿ´ÿ¸ÿ®ÿ³ÿ£ÿÿÿ£ÿ¦ÿ°ÿ¢ÿ¤ÿ¤ÿ¸ÿ½ÿÄÿ®ÿ¬ÿºÿ§ÿ¯ÿ¦ÿÿ§ÿ±ÿ¯ÿºÿ«ÿªÿ²ÿ®ÿ§ÿªÿ³ÿ¼ÿ¯ÿ­ÿ¯ÿªÿªÿªÿ¬ÿ¯ÿ°ÿ«ÿ£ÿ«ÿ±ÿ¯ÿ®ÿ¤ÿÿ¹ÿ¹ÿ±ÿµÿ³ÿ«ÿ¯ÿ±ÿÿ¶ÿÀÿ±ÿ¨ÿÁÿ¿ÿ±ÿ±ÿ¼ÿ´ÿ¤ÿ¨ÿ¯ÿ«ÿ·ÿ­ÿ«ÿ¨ÿ§ÿ³ÿ±ÿ³ÿ±ÿªÿ·ÿ¸ÿ´ÿ®ÿ¯ÿ±ÿªÿ¯ÿ¯ÿ­ÿ­ÿªÿ²ÿ´ÿ´ÿ²ÿ¶ÿ·ÿ·ÿ¬ÿ©ÿ­ÿ«ÿ¨ÿ´ÿ³ÿªÿ¯ÿ®ÿ¯ÿ¥ÿ}ÿµÿ¯ÿ¥ÿ²ÿ¯ÿ¬ÿ¡ÿ¹ÿµÿªÿ°ÿµÿ«ÿ°ÿ«ÿ³ÿ¯ÿµÿ¹ÿÀÿ°ÿ±ÿÂÿ¿ÿ¶ÿ·ÿ²ÿ©ÿ¯ÿµÿ¬ÿ®ÿ·ÿ´ÿ³ÿ°ÿ³ÿ¯ÿ£ÿ±ÿ®ÿ¸ÿ¼ÿ¹ÿ¡ÿ¸ÿ½ÿ¦ÿ°ÿ«ÿ®ÿ±ÿ®ÿ¤ÿ¯ÿ¨ÿ¹ÿªÿªÿ¢ÿ¿ÿ¹ÿ¨ÿ¬ÿ¶ÿµÿ¤ÿ°ÿ­ÿ§ÿ³ÿ©ÿ£ÿ­ÿÃÿ´ÿ´ÿµÿ¼ÿ·ÿµÿ´ÿ±ÿªÿ¤ÿÿÿ©ÿ®ÿ­ÿ¤ÿ©ÿ­ÿ­ÿªÿ£ÿ³ÿ¹ÿ·ÿ«ÿ´ÿµÿ²ÿ¡ÿÿ¥ÿ­ÿ ÿ·ÿ±ÿ¬ÿ®ÿ°ÿ¥ÿ¥ÿ¹ÿ·ÿ²ÿ«ÿ±ÿ¹ÿ½ÿ¼ÿºÿÁÿ²ÿ¹ÿ¬ÿ¨ÿ¶ÿ¶ÿ¦ÿ®ÿ®ÿÿ«ÿ¾ÿÀÿ½ÿ±ÿ£ÿ©ÿ·ÿ³ÿ«ÿ­ÿ±ÿ«ÿµÿ¶ÿ¬ÿ­ÿ½ÿÈÿ¬ÿ©ÿ¨ÿ´ÿ±ÿ­ÿªÿ½ÿ­ÿ¶ÿªÿ®ÿºÿ¹ÿ¨ÿ¯ÿ«ÿ²ÿÿ²ÿ¬ÿªÿ£ÿ¦ÿ¸ÿ½ÿÁÿ²ÿ°ÿ¯ÿ­ÿµÿ¹ÿ¿ÿ®ÿ§ÿ±ÿ¸ÿ´ÿ³ÿ¯ÿ¤ÿ§ÿ­ÿªÿ«ÿ²ÿ´ÿ¼ÿ®ÿµÿ³ÿ¹ÿ¨ÿªÿ©ÿ¥ÿÿ¯ÿºÿ¬ÿ³ÿ¯ÿ¬ÿ¹ÿ¦ÿ¯ÿ®ÿ«ÿ¤ÿ²ÿ°ÿ»ÿ¶ÿµÿ«ÿ®ÿ¯ÿªÿ²ÿ´ÿ«ÿ¯ÿ²ÿ¦ÿªÿ±ÿ³ÿ­ÿ¤ÿ§ÿ¶ÿ¹ÿ³ÿ±ÿ¯ÿ­ÿ­ÿ¯ÿ°ÿ¬ÿ±ÿ¸ÿºÿ¶ÿ¯ÿ·ÿ®ÿ±ÿ°ÿ¯ÿ®ÿ°ÿ¤ÿÿ¬ÿ¸ÿ¾ÿ¯ÿ£ÿ§ÿ»ÿ³ÿ«ÿ¸ÿ³ÿ¢ÿÀÿ·ÿ³ÿ¾ÿ¸ÿ¼ÿ´ÿ¯ÿ¥ÿ¥ÿ°ÿ°ÿ³ÿ¬ÿ®ÿµÿ±ÿµÿµÿ«ÿ¬ÿ³ÿ·ÿ¶ÿÃÿÇÿ©ÿ°ÿ­ÿÿ®ÿ°ÿ®ÿ¯ÿÎÿµÿ¥ÿ¬ÿµÿ³ÿ ÿ¨ÿ®ÿªÿºÿ´ÿ¡ÿ ÿ®ÿ¥ÿªÿ²ÿÀÿ¶ÿ³ÿ°ÿ£ÿ¶ÿ±ÿ¶ÿ´ÿ´ÿ»ÿ¬ÿ¬ÿÿÿ®ÿ®ÿ°ÿ²ÿ¯ÿ¨ÿªÿ²ÿ·ÿ¶ÿ¢ÿ²ÿÀÿ°ÿ£ÿ«ÿ³ÿ¹ÿ½ÿªÿÆÿ¨ÿ¹ÿ°ÿ¦ÿ±ÿ°ÿ¨ÿ¼ÿ´ÿ¹ÿ©ÿ ÿ´ÿ¨ÿ·ÿ¼ÿ©ÿ«ÿ·ÿ¸ÿ¯ÿ°ÿµÿµÿ¸ÿ°ÿ­ÿ´ÿµÿ¼ÿ·ÿ¦ÿ°ÿÄÿÂÿ±ÿ³ÿ¹ÿµÿ¿ÿ¬ÿ¬ÿºÿ¹ÿ®ÿÀÿ¸ÿ¤ÿµÿ§ÿ·ÿ§ÿ«ÿ¸ÿ°ÿºÿ´ÿÆÿ¹ÿ®ÿÃÿ¾ÿ¥ÿ¶ÿ½ÿ¶ÿ«ÿ·ÿºÿ´ÿ³ÿµÿ¬ÿ¨ÿµÿ¯ÿ©ÿ²ÿÀÿ¹ÿ¥ÿ¯ÿ¬ÿ±ÿ³ÿ°ÿ¦ÿºÿ¦ÿ«ÿ·ÿ¾ÿ¿ÿ£ÿ¡ÿ©ÿ¦ÿ³ÿ·ÿÇÿ±ÿµÿ¶ÿ¶ÿºÿ¯ÿ¶ÿ¸ÿ­ÿ²ÿ´ÿ±ÿ·ÿ¼ÿ¾ÿ»ÿµÿ·ÿ´ÿ¬ÿ´ÿ¬ÿ±ÿ³ÿ³ÿµÿ£ÿ±ÿ²ÿ²ÿ­ÿ¯ÿ»ÿºÿ¸ÿ¨ÿ³ÿ±ÿ²ÿ¯ÿ¯ÿÅÿÿ£ÿ¤ÿ¥ÿµÿ½ÿ²ÿ¸ÿ¸ÿ©ÿ­ÿ½ÿºÿ´ÿºÿ´ÿ´ÿ¾ÿ³ÿ¼ÿ¼ÿ¬ÿ¡ÿªÿªÿÿ¯ÿ¯ÿ«ÿ¼ÿ²ÿ¶ÿ¬ÿ±ÿÁÿ·ÿÀÿ®ÿ¯ÿ®ÿ«ÿ®ÿ¸ÿµÿ¸ÿ³ÿ±ÿ¿ÿ¹ÿ²ÿºÿºÿºÿ¬ÿ±ÿ»ÿ¹ÿ©ÿ¦ÿ¢ÿ©ÿÿµÿ§ÿ°ÿ¶ÿ­ÿ¡ÿ®ÿ³ÿ²ÿ´ÿ´ÿ¹ÿºÿ»ÿ¶ÿ³ÿ¿ÿÿÿ­ÿ³ÿ±ÿ«ÿ±ÿ¸ÿ¹ÿ´ÿ©ÿ°ÿ¸ÿ°ÿ®ÿºÿµÿÀÿ´ÿ¨ÿ¸ÿ±ÿ¯ÿ³ÿ«ÿÃÿ±ÿ¾ÿµÿ½ÿ¿ÿºÿµÿ¶ÿ®ÿ­ÿ²ÿ­ÿ²ÿ¼ÿ¿ÿ½ÿ®ÿ¬ÿµÿ²ÿ²ÿ©ÿºÿ¤ÿ§ÿ¨ÿ°ÿ¨ÿÉÿ£ÿÿ¯ÿ°ÿÓÿÅÿµÿ­ÿ³ÿ²ÿ·ÿ¸ÿ¯ÿ°ÿªÿ¤ÿ§ÿ°ÿ¾ÿ³ÿ´ÿ¹ÿ±ÿºÿ·ÿ¿ÿ°ÿ¯ÿµÿ±ÿ®ÿ¬ÿ®ÿ«ÿºÿ´ÿ»ÿµÿ£ÿµÿ·ÿ±ÿÿÿ³ÿ¼ÿÁÿ¼ÿ´ÿÀÿÉÿÈÿÊÿ¨ÿ±ÿ¹ÿ©ÿ¶ÿËÿ±ÿÿ§ÿÿ¢ÿµÿ«ÿ´ÿ¹ÿ¶ÿ¹ÿ²ÿ­ÿ¨ÿ¥ÿ«ÿ®ÿ²ÿ¸ÿ­ÿ­ÿÉÿÀÿÀÿºÿ±ÿÿ¼ÿ§ÿ³ÿµÿ½ÿ­ÿ±ÿªÿ¨ÿ¾ÿ½ÿ²ÿµÿÃÿ»ÿ²ÿ®ÿ¡ÿ°ÿ·ÿ±ÿ±ÿªÿÄÿ³ÿ­ÿ¬ÿ«ÿÿ ÿ·ÿ¬ÿ²ÿ°ÿ°ÿ¯ÿ±ÿ°ÿ¬ÿ§ÿ¨ÿ¯ÿ°ÿ©ÿ¦ÿ¦ÿÿ¤ÿ£ÿºÿ»ÿ¥ÿ²ÿÿÿ¡ÿªÿ£ÿ±ÿ£ÿ¦ÿ¥ÿÿÿÿÿ¢ÿ§ÿ¡ÿÿÿ¢ÿÿ¤ÿ¬ÿÿÿÿ¦ÿ ÿ¦ÿªÿÿÿ¬ÿ¬ÿ®ÿ¬ÿ¢ÿ¨ÿ¬ÿ¥ÿ¢ÿ ÿÿÿ­ÿ¶ÿ©ÿ ÿ®ÿÿÿ ÿ ÿÿÿ«ÿ§ÿ¡ÿ®ÿ°ÿ¤ÿÿÿÿ²ÿ­ÿ±ÿ®ÿ²ÿ¦ÿ£ÿ¨ÿ©ÿ¶ÿ«ÿ¤ÿ¨ÿ¬ÿ³ÿ¬ÿ¨ÿÿÿÿ£ÿÿÿÿ²ÿ¬ÿ¢ÿ²ÿ¬ÿ´ÿÿ¯ÿ¥ÿ±ÿ¯ÿÿÿ¢ÿ¥ÿ¤ÿ¦ÿ©ÿ²ÿ±ÿ¤ÿ²ÿ°ÿ¦ÿªÿ½ÿ²ÿ²ÿ¤ÿ¤ÿ±ÿ³ÿ±ÿ¶ÿ¬ÿ®ÿ¶ÿ³ÿ¡ÿ¥ÿ¹ÿªÿ±ÿ¶ÿ´ÿ³ÿ¾ÿ®ÿ²ÿµÿÀÿ³ÿ¥ÿ¤ÿÁÿ»ÿ«ÿµÿÀÿ»ÿµÿ¶ÿ­ÿ®ÿ§ÿ¼ÿÃÿ¯ÿ·ÿ½ÿºÿ±ÿ®ÿ®ÿ¯ÿ­ÿ©ÿ¯ÿ­ÿ°ÿ¾ÿ±ÿ¯ÿªÿ¾ÿªÿ»ÿ¯ÿ»ÿ»ÿ¤ÿ¥ÿ±ÿ®ÿ²ÿµÿ·ÿ»ÿµÿªÿ°ÿ­ÿ¤ÿ³ÿ£ÿ°ÿ¬ÿ½ÿ­ÿºÿ¡ÿ ÿÄÿÆÿ¹ÿ¸ÿ»ÿ³ÿÿ2ÿgþÈþ©ÿ¹ÿ¥ÿ¢ÿ·ÿ­ÿ³ÿ¹ÿ®ÿ·ÿºÿ¼ÿ¿ÿ°ÿ¨ÿºÿ¿ÿ´ÿ§ÿ¦ÿÆÿ¸ÿ·ÿÀÿµÿ©ÿµÿ¹ÿ¸ÿ®ÿ­ÿ¾ÿ·ÿ»ÿ¸ÿ³ÿ¤ÿµÿ·ÿªÿ±ÿµÿ­ÿ«ÿ ÿÿÿÿÿ ÿÿÿ¯ÿÿ¢ÿ§ÿ­ÿªÿ°ÿ¶ÿ±ÿ°ÿµÿµÿ²ÿ°ÿ¬ÿ­ÿ«ÿµÿ¹ÿ³ÿ°ÿ·ÿ¾ÿ±ÿ¬ÿ¡ÿ¬ÿ¾ÿ¶ÿ°ÿ¹ÿ¹ÿ§ÿ¾ÿ·ÿ¸ÿ®ÿ¶ÿ¼ÿ·ÿºÿµÿ²ÿ¹ÿ¾ÿÀÿ¼ÿ½ÿ¹ÿ³ÿÿªÿ°ÿÁÿ®ÿ«ÿ¯ÿ«ÿ§ÿ©ÿµÿ½ÿ©ÿ¾ÿ±ÿ¦ÿªÿÆÿ©ÿ°ÿ°ÿ´ÿ´ÿ®ÿ­ÿ«ÿ¤ÿ´ÿÀÿºÿ¸ÿ·ÿºÿ³ÿ¬ÿ¥ÿªÿ¬ÿ­ÿ¯ÿ®ÿ·ÿ®ÿ·ÿ¥ÿ¼ÿ¬ÿ»ÿ®ÿ«ÿ£ÿ¯ÿ³ÿ²ÿ¸ÿ¶ÿ¸ÿ¼ÿµÿÅÿªÿ§ÿ¿ÿÈÿ½ÿ¶ÿ·ÿ²ÿ±ÿ²ÿ¨ÿÀÿ¶ÿÀÿ¹ÿ®ÿ«ÿ¯ÿ­ÿ±ÿ³ÿ­ÿ©ÿ«ÿ¨ÿ¸ÿ±ÿ§ÿÿ§ÿ·ÿ²ÿ§ÿ°ÿºÿ±ÿ¦ÿªÿ«ÿ¹ÿ«ÿ«ÿ¥ÿ®ÿ°ÿ´ÿ¿ÿ¸ÿ¤ÿ¢ÿ¬ÿ³ÿ³ÿ·ÿ·ÿ»ÿÉÿ¸ÿ«ÿ­ÿ°ÿ±ÿ¸ÿÂÿ¶ÿ­ÿÿ°ÿ±ÿ¸ÿ£ÿ¢ÿ°ÿ±ÿ´ÿ¹ÿ´ÿ®ÿµÿÀÿÃÿ¦ÿ²ÿ±ÿ³ÿ´ÿ¶ÿ²ÿ©ÿ±ÿ´ÿ¶ÿ«ÿ°ÿ·ÿ·ÿ±ÿ³ÿ³ÿµÿ¹ÿ»ÿ¾ÿ¹ÿ¯ÿ¼ÿ¦ÿµÿ¸ÿ¿ÿ³ÿ¥ÿªÿµÿ´ÿ¨ÿ«ÿ¯ÿ³ÿ¥ÿ­ÿ©ÿ¯ÿ´ÿ¯ÿªÿ°ÿ¸ÿ»ÿÁÿ´ÿ¬ÿ³ÿ£ÿ¢ÿ²ÿ¯ÿ¡ÿ¶ÿµÿ§ÿ§ÿ¡ÿ¤ÿ ÿ­ÿµÿ´ÿ±ÿ«ÿ¨ÿ¾ÿ°ÿµÿ½ÿÂÿºÿ°ÿ¬ÿ¯ÿ³ÿ¶ÿ­ÿ¶ÿµÿÿ¤ÿ¼ÿ°ÿ¬ÿ¾ÿÂÿ¶ÿ´ÿ¼ÿ¨ÿºÿµÿ»ÿ³ÿµÿ²ÿ°ÿÂÿÂÿ­ÿÂÿ°ÿµÿ®ÿ«ÿ°ÿ¯ÿ¬ÿ²ÿ´ÿ·ÿ¶ÿµÿºÿ³ÿ¬ÿªÿ²ÿ¿ÿÀÿ«ÿÁÿ¸ÿ©ÿ°ÿ»ÿ³ÿ­ÿ¬ÿ­ÿ³ÿ¯ÿºÿ©ÿ¨ÿ¬ÿ°ÿ°ÿ¯ÿ°ÿ®ÿ©ÿ¬ÿ¨ÿ°ÿ´ÿ¿ÿ¸ÿ¶ÿ»ÿ¶ÿ²ÿªÿÿ²ÿ¶ÿ±ÿªÿªÿªÿ©ÿ°ÿ±ÿ§ÿ©ÿÿ«ÿ·ÿÅÿÊÿ¹ÿ¯ÿ¼ÿÆÿ°ÿ·ÿ»ÿ¹ÿ­ÿ¯ÿºÿ¶ÿ«ÿ³ÿ³ÿ°ÿ¿ÿ°ÿ«ÿ¸ÿÀÿ¹ÿºÿ¸ÿ§ÿ±ÿ­ÿ¥ÿ«ÿºÿ¹ÿ¥ÿ®ÿ¼ÿ­ÿ²ÿ±ÿªÿ¤ÿ¤ÿ¥ÿÿÿÿ¢ÿ¨ÿ«ÿ¤ÿÿÿÿ{ÿÿÿÿÿÿÿÿÿÿ©ÿ¢ÿ¡ÿÿÿÿmÿZÿuÿjÿiÿKÿ?ÿ_ÿhÿ_ÿ]ÿeÿoÿ«ÿ¬ÿ¬ÿ¡ÿÿ©ÿÄÿ¦ÿ ÿ ÿ®ÿ¸ÿµÿ¯ÿ¬ÿ«ÿ©ÿºÿ¯ÿ¥ÿ£ÿ¡ÿ©ÿ°ÿ¦ÿ¦ÿ­ÿ¬ÿÉÿ¸ÿ­ÿ­ÿ¬ÿªÿªÿ¯ÿ¡ÿ¨ÿÿ ÿ§ÿªÿ¤ÿÿ£ÿ¡ÿ§ÿ¨ÿ©ÿ¤ÿ¡ÿ¹ÿÊÿ°ÿ¯ÿ°ÿ³ÿ°ÿ®ÿ¯ÿ®ÿ°ÿ¹ÿ·ÿ¤ÿ±ÿ¤ÿ¡ÿ¬ÿ²ÿ¨ÿ¨ÿ°ÿ¤ÿ»ÿ ÿ»ÿ¸ÿ±ÿ·ÿ¶ÿ«ÿ¦ÿ­ÿ±ÿ¼ÿ ÿÿÿ©ÿ²ÿ´ÿ±ÿªÿ£ÿ§ÿ ÿ©ÿ¦ÿ¨ÿ¬ÿ°ÿ¬ÿ¤ÿ°ÿ¶ÿ¢ÿ´ÿ²ÿÀÿµÿ·ÿ·ÿÿÿ¥ÿªÿ«ÿ«ÿ­ÿ ÿ©ÿªÿ©ÿ»ÿ¶ÿ®ÿÿ³ÿ°ÿ±ÿ©ÿ¬ÿ´ÿ±ÿ®ÿ­ÿ´ÿ¼ÿ¯ÿ¸ÿ¸ÿ²ÿ©ÿ°ÿÁÿÀÿ¼ÿÇÿ¯ÿªÿ¤ÿ¹ÿ²ÿ¶ÿºÿ­ÿ±ÿ´ÿ³ÿ¶ÿ°ÿ´ÿ®ÿ²ÿªÿÿÿ ÿ¹ÿ±ÿËÿºÿ¦ÿ¯ÿ¶ÿ­ÿ¢ÿ§ÿ·ÿ³ÿÿ­ÿ·ÿ§ÿ®ÿªÿ¯ÿ²ÿªÿ¨ÿ³ÿ³ÿ­ÿÿ«ÿÿ®ÿµÿ°ÿºÿÂÿ°ÿ¡ÿ²ÿ¾ÿ¨ÿ®ÿ¤ÿªÿµÿ´ÿ´ÿ¯ÿ¦ÿ°ÿ°ÿ·ÿ³ÿ«ÿÿ·ÿ¯ÿ¦ÿ¤ÿ«ÿ³ÿ¥ÿ¬ÿÁÿ·ÿ§ÿ¾ÿ¾ÿµÿ³ÿ¶ÿ¼ÿÁÿ¼ÿ°ÿµÿÃÿ»ÿ­ÿ¨ÿ«ÿµÿ³ÿ°ÿÀÿÈÿ±ÿµÿ½ÿÃÿ³ÿ§ÿ¨ÿ³ÿ³ÿ¨ÿÿ¦ÿ°ÿ®ÿ¶ÿ½ÿ°ÿ¯ÿµÿ®ÿµÿ±ÿ±ÿ»ÿ½ÿ·ÿ¸ÿ¬ÿ¤ÿºÿ¬ÿ´ÿ´ÿ®ÿ«ÿ¸ÿºÿ±ÿ¼ÿ½ÿ²ÿ¢ÿªÿ¯ÿ¹ÿÍÿ¼ÿÅÿÄÿ¾ÿºÿ²ÿ²ÿ¬ÿ£ÿ¼ÿ¸ÿ¹ÿ¾ÿ»ÿªÿ«ÿ®ÿ¨ÿ¯ÿ¼ÿµÿ³ÿªÿ¬ÿ³ÿ³ÿ ÿ§ÿ±ÿµÿ·ÿ·ÿºÿ½ÿ½ÿ¿ÿ­ÿÁÿ¨ÿ¬ÿºÿ¼ÿ·ÿ´ÿ½ÿ¹ÿ«ÿ³ÿ¼ÿ®ÿ±ÿ½ÿ±ÿ¹ÿÂÿ¸ÿ«ÿ¯ÿ³ÿµÿ¶ÿ´ÿ´ÿÃÿºÿ¤ÿ£ÿ­ÿ´ÿ³ÿ¬ÿ±ÿ¯ÿ·ÿ¸ÿ´ÿ¸ÿ¸ÿµÿÃÿÁÿ°ÿ¯ÿ¡ÿ¶ÿ·ÿ¼ÿ»ÿªÿ¥ÿ²ÿ·ÿ±ÿ¬ÿ»ÿ©ÿ¨ÿ®ÿÀÿ¹ÿ»ÿµÿ¼ÿ´ÿ¨ÿ¤ÿ£ÿ¨ÿ§ÿ¡ÿÀÿ­ÿºÿÿ°ÿ¥ÿ°ÿ©ÿ©ÿ¯ÿ¯ÿ¨ÿªÿ³ÿµÿ°ÿ³ÿ°ÿ¤ÿ¸ÿ³ÿªÿ²ÿ§ÿ¦ÿÿ¬ÿ½ÿ³ÿ¨ÿ§ÿªÿµÿ¿ÿ£ÿ ÿ´ÿ¸ÿ¶ÿ¦ÿ²ÿ±ÿ²ÿ·ÿ®ÿ¦ÿ¯ÿ¶ÿ·ÿ²ÿÁÿ­ÿ¸ÿ°ÿÿ¸ÿ³ÿ«ÿ±ÿÀÿ¸ÿ²ÿ·ÿ°ÿ±ÿ¶ÿ¼ÿÑÿ®ÿ£ÿ´ÿ³ÿ³ÿ¦ÿ¶ÿ»ÿ²ÿµÿ·ÿ¸ÿ´ÿ¬ÿ¿ÿ¶ÿ¨ÿ¶ÿ²ÿ¹ÿµÿ¯ÿ«ÿ£ÿ¹ÿ´ÿ­ÿ¯ÿ¯ÿ¯ÿ±ÿ²ÿ²ÿ§ÿ®ÿ¥ÿÿ·ÿ­ÿ¼ÿ²ÿÿ¬ÿ«ÿ¬ÿ´ÿ¶ÿ¶ÿ¶ÿ°ÿ¨ÿ£ÿ¸ÿ´ÿ¼ÿÂÿªÿ°ÿµÿ¬ÿ´ÿ»ÿ²ÿ­ÿ²ÿ«ÿ§ÿ®ÿ«ÿ¨ÿ¨ÿ®ÿ¶ÿ§ÿ±ÿ¯ÿ³ÿ²ÿ¹ÿ¨ÿ®ÿ¹ÿ¬ÿ­ÿ´ÿ·ÿ¹ÿ¹ÿ¶ÿ±ÿ¯ÿ²ÿ¬ÿ®ÿ¢ÿÿ¦ÿÿ®ÿ«ÿ¥ÿ ÿ®ÿ¥ÿÿ¦ÿ ÿÿ¤ÿ³ÿ«ÿ¦ÿµÿ¹ÿ¹ÿ©ÿÿ¡ÿÿ¤ÿ¥ÿÿ¡ÿ«ÿ®ÿ£ÿÿ¡ÿÿÿ¬ÿ¡ÿ¬ÿ£ÿ³ÿÿ¥ÿ ÿ§ÿ²ÿ«ÿ¨ÿ¨ÿ¦ÿ¡ÿÿ ÿ¬ÿ¦ÿÿ¡ÿ«ÿ´ÿ°ÿ¡ÿ§ÿ¨ÿ¥ÿ®ÿÿ¥ÿ«ÿ¢ÿÿÿÿÿÿÿÿÿÿÿ¤ÿÿ¡ÿÿÿ¢ÿÿÿÿÿÿÿ£ÿ¤ÿ ÿ£ÿ¤ÿÿÿÿ¤ÿÿÿ ÿÿÿÿÿÿªÿ¥ÿÿ©ÿ§ÿ ÿÿÿ´ÿ£ÿÿÿ£ÿ ÿ§ÿ«ÿ¹ÿ³ÿÿ¨ÿ§ÿ®ÿ®ÿ³ÿ ÿ¡ÿ£ÿ«ÿ¨ÿ¢ÿ¡ÿ±ÿ·ÿ£ÿ³ÿ²ÿ´ÿ°ÿ±ÿ¶ÿ¸ÿ¯ÿ«ÿ¶ÿµÿ¯ÿ¹ÿ¥ÿ ÿÀÿ½ÿ·ÿµÿÿÃÿºÿ¯ÿÃÿªÿ­ÿ®ÿ©ÿ§ÿ¤ÿÿ±ÿ¸ÿ¨ÿ¢ÿ§ÿ¯ÿ­ÿ°ÿ¶ÿ±ÿ¶ÿ­ÿ­ÿ§ÿ³ÿ¾ÿ½ÿ¨ÿ«ÿªÿ³ÿªÿ®ÿ¯ÿµÿ¹ÿ²ÿ·ÿ»ÿ¦ÿ£ÿ¬ÿ¦ÿ®ÿ²ÿ±ÿ´ÿ»ÿ´ÿ£ÿ©ÿ¨ÿ«ÿ¤ÿ²ÿÿ©ÿ²ÿ¯ÿ¿ÿ¼ÿ­ÿ¨ÿ²ÿ³ÿ°ÿ³ÿ¶ÿ­ÿªÿ±ÿ¶ÿºÿ¯ÿ§ÿ°ÿ¸ÿ¿ÿµÿ¸ÿ¯ÿ·ÿ¼ÿ«ÿ´ÿ½ÿºÿ³ÿ°ÿÿ¶ÿ²ÿ²ÿ¶ÿ¶ÿ¹ÿµÿ´ÿµÿ¯ÿªÿ§ÿ¦ÿ£ÿ£ÿ¨ÿ¨ÿ§ÿ¨ÿ«ÿ¨ÿ¨ÿ©ÿÿ«ÿ¸ÿ¦ÿ©ÿ·ÿ¹ÿ¯ÿ¨ÿµÿÀÿµÿ·ÿ¸ÿ¼ÿ²ÿ©ÿ®ÿ¬ÿ§ÿ¬ÿªÿ«ÿ«ÿ§ÿ±ÿ©ÿ¯ÿ¢ÿ¿ÿ¾ÿ¯ÿÀÿ§ÿ®ÿ¯ÿ®ÿ¸ÿÃÿ½ÿ¬ÿ¯ÿ«ÿ£ÿ¢ÿ®ÿ­ÿ¶ÿ¯ÿ¥ÿ¶ÿ½ÿ³ÿ»ÿÆÿ¶ÿ¥ÿ¡ÿÿ ÿ¢ÿ ÿ½ÿÁÿ³ÿÿ¦ÿ ÿ¥ÿ¿ÿ´ÿ«ÿ³ÿ®ÿ½ÿ¼ÿ­ÿ­ÿ·ÿµÿ®ÿ°ÿ²ÿ·ÿ¸ÿ²ÿ²ÿ¯ÿ¬ÿ²ÿ±ÿ±ÿ²ÿ´ÿ«ÿ¬ÿ®ÿ±ÿ³ÿ±ÿ²ÿ¦ÿ§ÿ½ÿÁÿ³ÿ¶ÿ±ÿÿÿÀÿ¾ÿÆÿ³ÿµÿµÿ«ÿ¢ÿ³ÿºÿ®ÿ¦ÿ¨ÿ«ÿ¥ÿ£ÿ¥ÿ­ÿ»ÿ¨ÿ£ÿ³ÿ¹ÿ¯ÿ±ÿ·ÿ®ÿµÿÿ§ÿ¨ÿµÿ°ÿ³ÿ­ÿ«ÿ¦ÿ±ÿ³ÿ¥ÿ¯ÿ¼ÿ¸ÿ®ÿ¯ÿ®ÿ©ÿ­ÿºÿ±ÿ§ÿ¯ÿ©ÿ©ÿ³ÿ°ÿ¯ÿ¬ÿ¬ÿ®ÿÁÿªÿ°ÿ¶ÿ¼ÿÀÿªÿ¥ÿµÿ¸ÿÇÿ°ÿºÿ²ÿ±ÿ«ÿ¿ÿ©ÿ·ÿ´ÿ²ÿ¸ÿ«ÿ¡ÿ¢ÿÿ¥ÿ¨ÿ¯ÿºÿ½ÿ¹ÿ²ÿªÿ³ÿ¶ÿ³ÿ³ÿªÿ¬ÿ²ÿ¶ÿ±ÿ³ÿ±ÿ¯ÿªÿ±ÿ¾ÿÃÿÈÿ°ÿ´ÿµÿ°ÿ±ÿ ÿ©ÿ¹ÿ¯ÿ®ÿ£ÿ·ÿ¥ÿ³ÿ½ÿ¬ÿ«ÿºÿ¸ÿ¸ÿÃÿ¾ÿ°ÿ¬ÿ±ÿ±ÿ®ÿ²ÿ®ÿ©ÿ¬ÿ¬ÿ²ÿ°ÿ©ÿ«ÿ±ÿ¨ÿ¸ÿºÿ±ÿ¶ÿ·ÿªÿÿÀÿ·ÿ±ÿºÿ±ÿºÿ¡ÿ£ÿÂÿ®ÿ­ÿ­ÿ²ÿ²ÿÿÿ²ÿÍÿ­ÿ­ÿ´ÿ­ÿ±ÿÿÿµÿ¸ÿµÿ³ÿ·ÿ·ÿºÿµÿ¦ÿ²ÿ·ÿ»ÿ¾ÿ®ÿ¥ÿ©ÿ³ÿ·ÿ¦ÿµÿµÿ¸ÿÃÿ£ÿ¾ÿ®ÿ´ÿ´ÿ²ÿÿ¾ÿµÿ·ÿµÿ±ÿ«ÿ¨ÿ³ÿµÿÁÿ­ÿ¨ÿ¯ÿ¨ÿ¥ÿ³ÿ¬ÿªÿ²ÿ¶ÿ­ÿ¢ÿ¬ÿ¥ÿ¡ÿªÿ®ÿ®ÿªÿ²ÿ®ÿ®ÿ¸ÿ°ÿ¢ÿ®ÿ³ÿ°ÿÁÿ¬ÿ±ÿ©ÿ±ÿ¯ÿ®ÿ¸ÿ±ÿºÿ´ÿ²ÿµÿ»ÿ·ÿ¯ÿÿªÿ¶ÿ©ÿµÿ£ÿ­ÿ°ÿ¯ÿ¯ÿªÿ²ÿ³ÿ¦ÿ¯ÿ´ÿ´ÿ¯ÿ±ÿ¶ÿ®ÿ©ÿ­ÿ¥ÿ¢ÿ®ÿ°ÿ­ÿ±ÿ¯ÿ²ÿ¼ÿ¹ÿ¬ÿ«ÿ¬ÿ­ÿ§ÿ®ÿ¢ÿ¯ÿ±ÿ©ÿªÿªÿtÿ¢ÿ«ÿ°ÿ¶ÿ¸ÿ¤ÿªÿ¯ÿ®ÿ°ÿ¯ÿÿ«ÿ±ÿ¹ÿ·ÿ®ÿ«ÿ²ÿ¸ÿ¯ÿ­ÿ«ÿ¯ÿ²ÿ³ÿ¬ÿ²ÿ¼ÿ¸ÿµÿ¸ÿ½ÿÀÿ²ÿ¥ÿ®ÿ¬ÿ§ÿªÿ«ÿ·ÿ¼ÿ²ÿ¯ÿÁÿ¡ÿÿ¥ÿÿÿ®ÿ¯ÿ±ÿ°ÿÿµÿ¹ÿÿ¦ÿ¢ÿ¯ÿ·ÿ³ÿ¶ÿ¯ÿ¸ÿ¨ÿºÿ§ÿ±ÿ­ÿ²ÿÅÿÀÿÁÿºÿ¥ÿ¯ÿ·ÿµÿ°ÿ±ÿ§ÿ¥ÿ°ÿ±ÿ§ÿ«ÿ½ÿ¶ÿ¯ÿ­ÿ±ÿµÿ«ÿµÿ¨ÿºÿ³ÿ³ÿ¨ÿ¯ÿ¸ÿ­ÿ¯ÿÃÿ®ÿ¸ÿ¥ÿ¯ÿÂÿµÿ¯ÿ³ÿµÿ£ÿ¥ÿ¤ÿ®ÿ¶ÿÈÿÒÿºÿ¾ÿ¹ÿ¦ÿ­ÿÿ¬ÿµÿ¶ÿ¶ÿ³ÿ©ÿÿ´ÿ¹ÿ¯ÿ±ÿ·ÿ½ÿ°ÿ¬ÿµÿ«ÿ­ÿ¬ÿ²ÿ¸ÿ®ÿ§ÿµÿÃÿÂÿ¸ÿ±ÿ©ÿ«ÿ¥ÿÿ­ÿ°ÿ´ÿµÿ»ÿÉÿ½ÿ®ÿ²ÿºÿ¿ÿ¸ÿ°ÿÁÿ·ÿ¤ÿ¯ÿ²ÿ¨ÿ®ÿ¯ÿ¬ÿµÿ´ÿ¹ÿ½ÿÃÿ»ÿ¥ÿ¨ÿÃÿÍÿÀÿ·ÿ±ÿ°ÿµÿ­ÿ¬ÿ°ÿ³ÿ¼ÿ½ÿ´ÿ¨ÿ¯ÿ²ÿ±ÿ«ÿ±ÿ­ÿ©ÿ¸ÿ¯ÿ£ÿ·ÿ·ÿ¶ÿ·ÿ¹ÿ¨ÿ¹ÿªÿ·ÿ½ÿÀÿÀÿºÿ·ÿ¹ÿ¯ÿ§ÿ³ÿªÿ§ÿ¬ÿ®ÿ´ÿ¼ÿ´ÿ­ÿªÿ£ÿ¥ÿ²ÿ²ÿµÿ¿ÿµÿ®ÿ¸ÿ¶ÿ±ÿ¸ÿºÿ¿ÿ¸ÿ³ÿ¶ÿ¯ÿ©ÿ¬ÿ³ÿ§ÿ¹ÿ®ÿÿÿ­ÿ²ÿ¿ÿÿªÿªÿ·ÿ³ÿ«ÿ²ÿ¨ÿ«ÿÉÿÀÿ¿ÿÇÿ¹ÿ½ÿ«ÿµÿ°ÿ³ÿ¸ÿ³ÿ³ÿ­ÿ¯ÿ´ÿ©ÿ«ÿ²ÿ³ÿºÿ»ÿ±ÿ«ÿ´ÿºÿ³ÿ¶ÿ«ÿ©ÿ¹ÿ·ÿ¨ÿ¿ÿÄÿ¯ÿ¤ÿ¡ÿ¶ÿ«ÿµÿ¨ÿ½ÿ¿ÿ­ÿÿ¶ÿ«ÿ¢ÿ¹ÿ´ÿ¶ÿ¯ÿ²ÿ°ÿ¸ÿ·ÿ·ÿ¬ÿ¯ÿ½ÿ©ÿªÿ±ÿ¤ÿ«ÿ®ÿ¤ÿ¨ÿ¬ÿ­ÿ­ÿªÿ¯ÿ­ÿ²ÿ¼ÿÂÿÄÿÀÿ«ÿ­ÿ±ÿ¼ÿÃÿ´ÿµÿÀÿ±ÿµÿÄÿ½ÿÂÿ°ÿÂÿ¶ÿ¬ÿ¿ÿ³ÿªÿ¹ÿ«ÿ­ÿµÿ²ÿªÿ²ÿ±ÿ¯ÿ´ÿ·ÿ²ÿ²ÿ´ÿ·ÿ¶ÿµÿ¶ÿ©ÿ¡ÿ©ÿ´ÿ¼ÿ©ÿ±ÿºÿ®ÿ¶ÿ¥ÿ¨ÿ»ÿ·ÿ«ÿºÿ¨ÿ´ÿ®ÿ®ÿªÿ¢ÿ«ÿµÿ¢ÿ²ÿ£ÿ²ÿ´ÿªÿ£ÿ¬ÿ¨ÿ³ÿºÿÃÿ¯ÿªÿ²ÿ½ÿ¸ÿ½ÿÇÿ·ÿµÿ¼ÿ¶ÿ²ÿ³ÿÊÿºÿ¼ÿ¯ÿ¹ÿ¸ÿÃÿ·ÿµÿÀÿ¬ÿ¾ÿ¹ÿ¾ÿºÿÀÿ®ÿªÿ»ÿ­ÿ½ÿµÿ¨ÿ²ÿ¹ÿ¼ÿ»ÿ¯ÿ²ÿ¬ÿ®ÿºÿ´ÿ´ÿÂÿÂÿ¼ÿºÿºÿºÿ³ÿ±ÿµÿ²ÿ°ÿµÿ¼ÿ¹ÿ³ÿ§ÿ¹ÿ°ÿ®ÿ»ÿÀÿ³ÿÀÿÄÿ©ÿ©ÿ¥ÿ¥ÿ­ÿ«ÿ¹ÿ¯ÿ¯ÿ¯ÿ²ÿºÿºÿ¹ÿ²ÿ­ÿ½ÿ¾ÿ¶ÿÉÿÄÿ«ÿ³ÿµÿ´ÿ®ÿ»ÿÄÿ¸ÿ®ÿÿ¼ÿ°ÿ¾ÿ´ÿ«ÿ°ÿ¨ÿ²ÿÀÿºÿÅÿ®ÿ°ÿ±ÿ­ÿ·ÿÃÿ½ÿ³ÿ®ÿ¯ÿ¼ÿ¸ÿµÿ½ÿ¸ÿ³ÿ°ÿ²ÿ·ÿ²ÿªÿ­ÿ·ÿ¯ÿÿ³ÿ©ÿÿ®ÿ¥ÿÀÿÅÿµÿÿÿ¹ÿ°ÿµÿ¥ÿ¿ÿ¹ÿ¼ÿ¹ÿÃÿÄÿ°ÿ­ÿ¼ÿÃÿ·ÿ°ÿ¹ÿ½ÿÄÿÇÿ°ÿ¹ÿ¸ÿ´ÿÅÿÃÿµÿ­ÿ¾ÿ¯ÿÂÿµÿÅÿ·ÿ½ÿ¼ÿ¸ÿÂÿ´ÿ¯ÿ·ÿ¬ÿ®ÿ¶ÿ­ÿ­ÿ³ÿ°ÿ¶ÿ¶ÿ«ÿ´ÿµÿ«ÿ°ÿ·ÿÿ¤ÿÁÿ¯ÿµÿ®ÿÿ¦ÿµÿ°ÿ²ÿ¹ÿÀÿ´ÿ³ÿ±ÿ³ÿ¸ÿ°ÿ°ÿ¨ÿ¥ÿ±ÿ·ÿ·ÿ³ÿ¶ÿ¨ÿ­ÿÀÿ³ÿ»ÿ·ÿ±ÿ²ÿ¸ÿ­ÿ§ÿÁÿ¯ÿ½ÿ´ÿ¸ÿ®ÿ«ÿ°ÿ¸ÿ°ÿ¤ÿªÿ·ÿ±ÿ¤ÿ²ÿ½ÿ®ÿ¯ÿ»ÿµÿÊÿÀÿ·ÿ±ÿÿ¦ÿÿªÿËÿÿ¡ÿ´ÿºÿ¼ÿ½ÿ¶ÿ²ÿ±ÿ¨ÿ¥ÿ«ÿ¬ÿ«ÿ¶ÿ»ÿ®ÿ­ÿºÿ®ÿµÿ·ÿ·ÿ¦ÿ¸ÿÿ£ÿµÿ¸ÿ¨ÿ³ÿ»ÿ·ÿ©ÿªÿ¨ÿ¬ÿ¯ÿ©ÿ­ÿ³ÿ­ÿ«ÿ®ÿ¶ÿ½ÿºÿ²ÿÄÿµÿÈÿÿ¨ÿªÿµÿ¥ÿ²ÿ¥ÿ¡ÿ®ÿ®ÿ°ÿ¨ÿÿ¦ÿªÿ ÿÿ¨ÿ¨ÿ¨ÿ«ÿ£ÿ·ÿÿ¬ÿ³ÿÿÿ¬ÿ´ÿ£ÿ¤ÿ¨ÿ ÿÿ£ÿ©ÿÿÿÿ ÿ¡ÿ¤ÿ©ÿªÿ£ÿÿ¡ÿÿÿÿ·ÿ¦ÿ¦ÿ¬ÿÿ ÿ«ÿ¢ÿ¤ÿ¦ÿ©ÿ¨ÿ¥ÿ¡ÿ¦ÿ¬ÿÿ¦ÿ¨ÿ¾ÿºÿ°ÿ¬ÿ»ÿÿ³ÿ¥ÿ³ÿ¡ÿÿ ÿ¢ÿ§ÿ«ÿ£ÿÿÿÿÿ ÿ°ÿ­ÿ¯ÿ­ÿ§ÿµÿÿªÿ°ÿ§ÿÿ¥ÿ®ÿ±ÿ¦ÿÿÿÿÿÿÿÿ©ÿÿÿ°ÿ±ÿ¢ÿÿ¦ÿ¦ÿ£ÿÿÿ¥ÿ­ÿ­ÿ©ÿ¯ÿµÿ³ÿ©ÿ¤ÿ®ÿ°ÿ§ÿ«ÿ¾ÿ¼ÿ²ÿ´ÿ­ÿ¡ÿ«ÿ¸ÿ·ÿ³ÿ ÿÿ®ÿ±ÿ²ÿ¶ÿ³ÿ³ÿ°ÿªÿ¿ÿÀÿ¬ÿ¼ÿ±ÿ¾ÿÀÿ¢ÿ¥ÿµÿ¯ÿ±ÿ³ÿ´ÿ·ÿ·ÿµÿ°ÿ²ÿ±ÿ¶ÿ³ÿÿ¢ÿ¯ÿ¬ÿ¦ÿ¯ÿ­ÿµÿ³ÿµÿ·ÿ·ÿ·ÿ®ÿ¯ÿ´ÿ¢ÿ±ÿªÿ¹ÿ¡ÿ·ÿ¼ÿ±ÿ­ÿ«ÿ©ÿ¬ÿ¶ÿ«ÿ¥ÿ®ÿ¯ÿ´ÿ°ÿ¤ÿ¯ÿ¨ÿÃÿ¨ÿ»ÿ¼ÿ¶ÿµÿ¥ÿµÿ¿ÿµÿªÿ©ÿ®ÿÿÿþ4ÿ¶ÿ¹ÿ¸ÿ¤ÿ³ÿ«ÿ±ÿ°ÿ¦ÿ¬ÿ°ÿªÿ«ÿ­ÿ©ÿ¶ÿ¸ÿ«ÿÿ¤ÿµÿ¥ÿ®ÿ¶ÿ¢ÿ¯ÿªÿ¬ÿ¶ÿ²ÿ±ÿµÿ®ÿ¹ÿ´ÿ¶ÿ´ÿ°ÿµÿ¯ÿµÿ½ÿ³ÿÿxÿUÿNÿ[ÿkÿrÿkÿ\ÿ`ÿÿ£ÿ²ÿÁÿ ÿ«ÿ¬ÿ¬ÿ¯ÿ²ÿ²ÿ®ÿ­ÿµÿ¿ÿ²ÿ¾ÿ¾ÿ§ÿ°ÿ¼ÿÆÿµÿ¹ÿµÿµÿ¸ÿ¶ÿ°ÿ¬ÿºÿ¶ÿ·ÿ¶ÿ¤ÿÿ¸ÿÃÿ·ÿ·ÿ»ÿ·ÿ²ÿµÿ¹ÿÀÿÅÿ°ÿ´ÿ¨ÿ­ÿ¯ÿ¿ÿÀÿ¶ÿ±ÿ¬ÿµÿºÿ·ÿºÿ¶ÿÇÿ¦ÿ»ÿ»ÿÅÿ¡ÿ°ÿµÿ¸ÿ¿ÿ¼ÿµÿ¯ÿ®ÿ·ÿÇÿ³ÿ´ÿ´ÿ½ÿ·ÿ¯ÿ¦ÿ°ÿ¹ÿ¹ÿ¹ÿ´ÿ§ÿªÿ¨ÿ®ÿÁÿ«ÿ¸ÿºÿ·ÿ§ÿ¢ÿªÿ¸ÿ¹ÿ®ÿ±ÿ³ÿµÿ¿ÿ¦ÿ½ÿ¼ÿ±ÿªÿ±ÿµÿ¬ÿªÿµÿºÿ½ÿÃÿ°ÿÀÿ¼ÿ¨ÿ§ÿ¤ÿ¶ÿ¹ÿªÿ©ÿ´ÿ²ÿ´ÿ±ÿµÿ©ÿ±ÿÀÿ·ÿ´ÿµÿªÿ¦ÿ¯ÿ³ÿ¸ÿÀÿÆÿÀÿ®ÿ±ÿ½ÿ¹ÿ¿ÿ·ÿ®ÿ¯ÿ²ÿ²ÿ¶ÿÄÿªÿ½ÿÀÿ±ÿ°ÿ¶ÿ¼ÿ¹ÿ²ÿ¬ÿÿ£ÿÑÿÿ¬ÿ¥ÿ±ÿ¹ÿ®ÿ«ÿµÿ½ÿ¶ÿ²ÿ½ÿ¹ÿÊÿ¥ÿ²ÿ·ÿ¯ÿµÿ®ÿ©ÿ¶ÿ¹ÿ¸ÿ¹ÿ¬ÿ·ÿÿ¥ÿ§ÿ¯ÿ²ÿ°ÿ¯ÿ³ÿ¸ÿ­ÿ¯ÿÉÿ¨ÿµÿ³ÿ°ÿµÿ·ÿ¶ÿ·ÿµÿ®ÿ®ÿ«ÿ³ÿ²ÿ§ÿ¶ÿ¼ÿ¿ÿ¸ÿ±ÿ·ÿ²ÿ´ÿ¶ÿ¬ÿ²ÿ¸ÿÿ ÿ­ÿ¯ÿ»ÿ½ÿ¬ÿ»ÿ«ÿ¹ÿ¸ÿµÿ±ÿ¬ÿªÿ®ÿ¬ÿ§ÿ½ÿ°ÿ¬ÿºÿÀÿÀÿ³ÿµÿ¶ÿ¯ÿµÿ¯ÿ²ÿ¦ÿ³ÿ­ÿ¨ÿ§ÿ²ÿ·ÿ¸ÿ¾ÿ¼ÿºÿ®ÿ½ÿ·ÿÀÿ´ÿ­ÿ´ÿ¼ÿ·ÿ¯ÿ©ÿ±ÿ¿ÿÁÿ«ÿ«ÿ»ÿ¹ÿ¨ÿ­ÿÈÿµÿ·ÿ­ÿ¶ÿ½ÿ²ÿªÿ¦ÿ¬ÿ³ÿ¥ÿ¶ÿµÿµÿ¦ÿ²ÿ«ÿ¨ÿ²ÿµÿ¯ÿ¶ÿ­ÿ¡ÿ²ÿ¯ÿ­ÿ±ÿ´ÿ²ÿ«ÿ§ÿ³ÿ ÿ¢ÿ­ÿ´ÿ«ÿ°ÿ°ÿ¬ÿºÿ¶ÿ¯ÿ¢ÿ¾ÿ¢ÿ°ÿ¾ÿ·ÿ®ÿ°ÿ«ÿ¢ÿ¯ÿ­ÿ¸ÿ»ÿ¾ÿ¹ÿ±ÿªÿ£ÿ°ÿ«ÿÀÿ¿ÿ¸ÿ±ÿµÿ»ÿ´ÿ¨ÿ®ÿ²ÿ²ÿ¼ÿµÿ°ÿºÿ³ÿÿ¶ÿ ÿ·ÿ´ÿ³ÿ°ÿ¶ÿ¾ÿ³ÿ£ÿ¶ÿ½ÿµÿºÿ®ÿ¥ÿ¢ÿ©ÿ¯ÿ¥ÿ¨ÿÿÿÿÿÿÿ}ÿÿ~ÿÿÿÿÿÿÿÿÿ¢ÿ ÿ¯ÿÿÿÿpÿXÿJÿOÿ[ÿWÿ\ÿZÿ\ÿ`ÿZÿVÿcÿjÿ¬ÿ¬ÿ»ÿ´ÿ ÿ£ÿ¢ÿ¡ÿÁÿÅÿ½ÿ«ÿ¬ÿ®ÿ§ÿ¬ÿ£ÿ¸ÿ¯ÿ¦ÿ¦ÿ¦ÿ§ÿ°ÿºÿ«ÿ¦ÿ±ÿ¦ÿ±ÿ¶ÿ²ÿ«ÿ§ÿ¬ÿ¡ÿ¬ÿªÿ¦ÿ¢ÿ¥ÿ«ÿªÿ¡ÿ§ÿÿÿ¡ÿ£ÿ¦ÿ¡ÿ§ÿ·ÿ¬ÿ¥ÿÂÿÂÿ¨ÿ­ÿ±ÿ®ÿ®ÿµÿ¶ÿ®ÿ±ÿ¬ÿªÿ®ÿ©ÿ¤ÿ®ÿ»ÿ·ÿ¨ÿÿ½ÿÆÿ½ÿ¸ÿ¾ÿ¼ÿ®ÿ­ÿ·ÿ²ÿ¡ÿ£ÿ¥ÿ°ÿ´ÿ®ÿ¬ÿ¥ÿ¸ÿ«ÿ¤ÿ£ÿ¦ÿ£ÿ¦ÿ¦ÿ¡ÿ¦ÿ°ÿ¬ÿÿ¯ÿ­ÿ¸ÿµÿ´ÿ·ÿ©ÿ¤ÿ§ÿ©ÿÃÿ®ÿ¥ÿ°ÿ®ÿ§ÿ¨ÿ®ÿ¸ÿ¨ÿ¡ÿ¨ÿ±ÿ¬ÿ¢ÿ¢ÿ¨ÿ°ÿºÿ®ÿªÿ¹ÿ©ÿ£ÿ«ÿ¯ÿ²ÿ¶ÿ¹ÿ¶ÿ¬ÿ·ÿ°ÿ¡ÿ£ÿ¶ÿ±ÿ«ÿ±ÿ±ÿ¶ÿ°ÿÃÿ®ÿ«ÿµÿ¹ÿ¹ÿ¬ÿ¨ÿ²ÿ©ÿ¬ÿ¸ÿ­ÿ¶ÿºÿ¦ÿ¥ÿ§ÿ¤ÿ¦ÿ¬ÿ¬ÿ¤ÿ´ÿ¸ÿ³ÿ¤ÿ¨ÿ¯ÿ¬ÿ´ÿÂÿ´ÿÂÿ¨ÿµÿ³ÿ«ÿ±ÿ°ÿ±ÿ¸ÿ¼ÿ³ÿ©ÿ¨ÿ°ÿ ÿ¨ÿ£ÿ¬ÿ±ÿ®ÿ«ÿ¬ÿ°ÿ¶ÿ¦ÿºÿ©ÿ¶ÿ®ÿªÿ¬ÿ¬ÿªÿ­ÿ±ÿ¡ÿÿ´ÿ¹ÿ°ÿµÿ­ÿ§ÿ«ÿ±ÿ¹ÿ»ÿ²ÿ±ÿ»ÿÃÿ¼ÿÅÿ·ÿ³ÿ°ÿ³ÿ´ÿ´ÿ¼ÿ¸ÿÅÿ¯ÿ¹ÿ±ÿ±ÿ¥ÿ¶ÿ¸ÿ®ÿ®ÿ¯ÿ³ÿ£ÿ¨ÿ«ÿºÿ¤ÿ¯ÿµÿ°ÿ®ÿ­ÿ¯ÿ±ÿ§ÿ¨ÿ¤ÿ£ÿ½ÿ«ÿ®ÿ´ÿ±ÿ¯ÿ²ÿ¹ÿ»ÿ°ÿ¯ÿ¨ÿ®ÿ¤ÿ¿ÿ­ÿ¶ÿ¯ÿÀÿÇÿ¹ÿ²ÿ²ÿµÿ·ÿ«ÿµÿÂÿ¼ÿ¾ÿ¿ÿ¨ÿ©ÿ³ÿ¬ÿ³ÿÆÿ³ÿ¾ÿ¾ÿ¯ÿºÿ§ÿ´ÿ±ÿ¼ÿ¹ÿ§ÿ¨ÿ¹ÿ¹ÿ¯ÿ¸ÿ°ÿÅÿ©ÿ¬ÿ¾ÿ¼ÿ·ÿ¿ÿÂÿ±ÿ¡ÿ®ÿ¼ÿ¹ÿ³ÿ³ÿÆÿ«ÿ²ÿ¾ÿ°ÿ¬ÿ«ÿ­ÿ¶ÿ½ÿÁÿÂÿÈÿ¢ÿ¡ÿ©ÿ­ÿ²ÿ¯ÿ­ÿªÿ·ÿÀÿ¾ÿ¼ÿ®ÿ®ÿªÿ ÿ·ÿºÿ¼ÿ³ÿ©ÿµÿ½ÿ¸ÿµÿ³ÿ«ÿ­ÿ»ÿ·ÿªÿ¡ÿ­ÿ´ÿ®ÿ·ÿ»ÿ¾ÿ¾ÿ³ÿ©ÿªÿ®ÿ®ÿ¨ÿÇÿ°ÿ¿ÿ¤ÿ±ÿ¼ÿ¸ÿ°ÿ¬ÿ­ÿ¯ÿªÿ¨ÿ²ÿ¬ÿ¯ÿ¼ÿ³ÿ³ÿ¹ÿ¶ÿºÿ²ÿ¦ÿ¬ÿ¬ÿªÿ¶ÿ¹ÿ²ÿ¸ÿ¨ÿ®ÿ¾ÿ®ÿ£ÿÄÿºÿµÿ¹ÿ±ÿ«ÿ¤ÿ©ÿ²ÿ¶ÿ¸ÿ­ÿ¨ÿ®ÿÂÿ¯ÿ·ÿ¨ÿ ÿ¬ÿ¤ÿ«ÿ±ÿ·ÿ°ÿ®ÿ½ÿºÿ±ÿ¢ÿ¨ÿ©ÿ²ÿ°ÿ¹ÿ¬ÿºÿªÿ´ÿ·ÿªÿ°ÿºÿºÿ²ÿ¡ÿ´ÿ°ÿÿ¬ÿ¹ÿÄÿ¯ÿ³ÿ±ÿ«ÿ¯ÿ³ÿ«ÿ±ÿ¿ÿ´ÿ¦ÿ­ÿ°ÿ¯ÿ©ÿ±ÿ­ÿÀÿ±ÿ¸ÿ¸ÿ§ÿªÿ°ÿ³ÿ´ÿºÿ¹ÿ³ÿ¶ÿ¯ÿÿªÿªÿªÿ³ÿºÿÂÿ±ÿ«ÿ²ÿ²ÿ ÿ±ÿ¸ÿ±ÿ¯ÿ©ÿ¬ÿ´ÿ¥ÿ§ÿ©ÿªÿºÿÃÿ«ÿ¶ÿ·ÿ¸ÿ³ÿ¼ÿ²ÿªÿ´ÿ¹ÿ¶ÿ²ÿ®ÿ®ÿ°ÿ²ÿ¢ÿ°ÿ°ÿ¥ÿ¥ÿ´ÿ£ÿÿªÿªÿ¥ÿ²ÿ®ÿ§ÿ¢ÿÿ¨ÿ­ÿ¯ÿ²ÿ²ÿ­ÿ±ÿÿ¡ÿ¡ÿ¢ÿ£ÿ­ÿ«ÿ¥ÿ§ÿ¬ÿ©ÿ£ÿÿÿÿ§ÿ¥ÿÿ¢ÿµÿ´ÿÿ®ÿ«ÿ¯ÿ»ÿºÿ®ÿ£ÿ¡ÿ´ÿ±ÿ­ÿ©ÿ ÿ¦ÿ«ÿ°ÿªÿ«ÿÿ¢ÿÿ«ÿÿ§ÿ ÿÿ¥ÿ ÿÿÿÿÿÿ©ÿ§ÿÿÿÿ ÿÿÿÿ§ÿÿ§ÿ¡ÿ£ÿÿÿ°ÿ¥ÿÿ£ÿÿÿÿÿÿÿÿÿÿÿÿÿ¯ÿ«ÿÿÿÿÿÿÿ­ÿ§ÿ ÿÿ¨ÿ«ÿ©ÿ§ÿªÿ°ÿ­ÿ·ÿ»ÿ­ÿ«ÿ·ÿ²ÿ±ÿ±ÿ­ÿÿÿ©ÿ³ÿ¼ÿ¨ÿ¹ÿ±ÿ±ÿ°ÿ»ÿ¹ÿµÿ¶ÿ³ÿµÿ®ÿ¢ÿ§ÿ¬ÿ ÿ¥ÿ°ÿ¾ÿ¡ÿ´ÿ·ÿ¿ÿÿ¶ÿ´ÿ³ÿ§ÿ¦ÿ¯ÿ°ÿ ÿ«ÿ·ÿ®ÿ²ÿÀÿÂÿ¹ÿ·ÿ¹ÿ©ÿ¦ÿ§ÿ«ÿÿ¾ÿºÿµÿ«ÿ©ÿ°ÿ±ÿ®ÿ±ÿ²ÿ²ÿ®ÿ­ÿ¶ÿ²ÿ¦ÿ°ÿ²ÿ¡ÿ¦ÿ­ÿ¬ÿ¬ÿ¼ÿ¶ÿÿÿ«ÿ³ÿ¯ÿ¤ÿ¸ÿÁÿ»ÿ®ÿ¢ÿÿ®ÿ´ÿºÿ¤ÿÿ©ÿ±ÿ±ÿ¶ÿ¶ÿ³ÿ¹ÿ´ÿ·ÿµÿ²ÿ°ÿµÿ¸ÿ»ÿ¶ÿ½ÿ¯ÿ¬ÿ·ÿ©ÿ­ÿ®ÿ¨ÿªÿ¯ÿ²ÿ¸ÿªÿ¦ÿ¶ÿ»ÿ²ÿ­ÿ¶ÿ¶ÿªÿ´ÿºÿ±ÿ·ÿ·ÿ¶ÿ£ÿºÿ¿ÿµÿ¶ÿ«ÿ²ÿ°ÿ¹ÿ¶ÿ³ÿ¶ÿ³ÿ¶ÿ½ÿµÿ»ÿ°ÿµÿ¯ÿ¬ÿ¹ÿ´ÿ¯ÿ¶ÿ¶ÿ´ÿ±ÿªÿ¹ÿ²ÿ±ÿÿ²ÿ·ÿ³ÿÄÿ±ÿ©ÿ²ÿ¿ÿ¾ÿ©ÿ¾ÿ§ÿ¦ÿ£ÿÿ¥ÿºÿµÿ¨ÿ°ÿÁÿÃÿ´ÿ°ÿ»ÿ²ÿ¥ÿªÿ®ÿ·ÿ·ÿ­ÿ¡ÿ³ÿ©ÿ²ÿ·ÿ¼ÿ­ÿÿµÿ®ÿ¿ÿÁÿ®ÿ³ÿ¸ÿ·ÿ®ÿ¯ÿ¶ÿ·ÿµÿ±ÿºÿ¼ÿ´ÿ³ÿ­ÿªÿ±ÿ±ÿ´ÿ°ÿ®ÿ°ÿ¸ÿªÿ·ÿ·ÿ»ÿ³ÿ®ÿ¬ÿÀÿÄÿ¥ÿÀÿ¶ÿ ÿ·ÿ¾ÿ¹ÿ·ÿ±ÿ¤ÿ²ÿ¸ÿ´ÿ³ÿ±ÿ±ÿ»ÿ½ÿ±ÿ¤ÿ¦ÿªÿ§ÿ»ÿ¸ÿ¸ÿ·ÿ±ÿ±ÿ®ÿ·ÿ¯ÿ²ÿ±ÿ¤ÿ¦ÿ ÿ±ÿ«ÿ®ÿ²ÿ­ÿ¯ÿ½ÿ°ÿ±ÿ¶ÿ·ÿ­ÿ©ÿ°ÿ³ÿ­ÿ²ÿ­ÿªÿ®ÿ¦ÿ¦ÿ°ÿ±ÿ¸ÿµÿªÿ¼ÿÃÿ±ÿ°ÿªÿ°ÿÀÿ¯ÿ¦ÿºÿ²ÿ¬ÿ´ÿ¥ÿ½ÿ«ÿ®ÿ®ÿ¸ÿ°ÿ²ÿ§ÿ¦ÿÿ¡ÿ©ÿ»ÿ·ÿ«ÿ³ÿ»ÿµÿ¬ÿ¥ÿ ÿ¬ÿ¹ÿ±ÿ°ÿ³ÿ¦ÿ±ÿ¶ÿ´ÿ´ÿºÿ¸ÿ¦ÿ±ÿºÿÃÿ½ÿ¯ÿ¹ÿ¨ÿ¥ÿ§ÿ¢ÿ¨ÿ¹ÿ´ÿ»ÿ¯ÿ®ÿÿ­ÿ³ÿ¬ÿ·ÿºÿ¼ÿ¹ÿ¼ÿ²ÿ§ÿ®ÿ¾ÿ³ÿ©ÿ´ÿ­ÿ®ÿºÿ³ÿ¹ÿ¹ÿ«ÿ®ÿ«ÿ®ÿºÿÀÿ±ÿ·ÿ¨ÿ´ÿ¥ÿ¸ÿ©ÿºÿ¬ÿªÿµÿ©ÿ¯ÿºÿ¦ÿ²ÿ«ÿ¯ÿ«ÿÿÿ°ÿ²ÿ´ÿÄÿ¯ÿÿÿ©ÿ¨ÿ¸ÿµÿ´ÿ¹ÿ±ÿ³ÿ¹ÿ²ÿµÿÊÿÂÿ±ÿ¬ÿ·ÿÇÿ§ÿÿ®ÿ·ÿ©ÿ¹ÿ±ÿ·ÿºÿ´ÿ¦ÿ°ÿ³ÿ©ÿ­ÿ­ÿ¼ÿ¡ÿºÿºÿ³ÿºÿ¿ÿ²ÿ«ÿ³ÿ·ÿ¶ÿªÿ®ÿ±ÿµÿ±ÿ¯ÿ­ÿ¹ÿ·ÿ±ÿ¨ÿ¡ÿ«ÿ­ÿ¯ÿ³ÿºÿ¸ÿ£ÿ±ÿ´ÿ¨ÿ£ÿªÿ¯ÿ¹ÿ«ÿµÿ¬ÿ¸ÿ¯ÿ®ÿ§ÿ¦ÿ¹ÿ­ÿÿ±ÿÂÿ°ÿµÿÿ§ÿ¨ÿ¥ÿ«ÿ±ÿ©ÿªÿ¶ÿ¸ÿ­ÿ¬ÿ³ÿ±ÿ¨ÿµÿ¹ÿ³ÿ²ÿ³ÿ¾ÿ»ÿ­ÿ¦ÿ¤ÿ°ÿµÿ²ÿ³ÿ°ÿ®ÿ´ÿ¶ÿ®ÿºÿ°ÿ¬ÿ¶ÿ­ÿ©ÿºÿµÿ¥ÿ¦ÿ®ÿjÿÿ´ÿ®ÿµÿ§ÿ°ÿ«ÿ­ÿªÿ§ÿ¯ÿªÿ­ÿ£ÿ¬ÿ·ÿµÿ¶ÿ³ÿ¢ÿ­ÿ¹ÿ«ÿ¬ÿ¥ÿ¥ÿ­ÿ¶ÿ´ÿ¬ÿ¶ÿ´ÿ®ÿ½ÿ»ÿ«ÿ³ÿ²ÿ­ÿ­ÿ¤ÿ¬ÿ¶ÿ¬ÿ­ÿµÿ®ÿ¬ÿÿ­ÿ¶ÿ½ÿ¯ÿ¨ÿ»ÿ²ÿÁÿÀÿ§ÿÿÿ¶ÿ¼ÿ°ÿÿ¼ÿ²ÿ¯ÿ¾ÿ®ÿ±ÿ¢ÿºÿ´ÿµÿ³ÿ¡ÿ¦ÿµÿÀÿÁÿ«ÿ­ÿ½ÿÆÿ·ÿÿÿ®ÿ¶ÿ³ÿ°ÿ´ÿ½ÿ¬ÿ¡ÿÿÿÿÿÿ¥ÿ¹ÿ´ÿ½ÿ´ÿ·ÿ¼ÿ¥ÿ·ÿ¬ÿ»ÿÊÿ°ÿ³ÿ¤ÿ¸ÿÿ¥ÿµÿ·ÿ§ÿ­ÿ¯ÿµÿ®ÿ®ÿ­ÿ©ÿ§ÿ¶ÿ¯ÿ¢ÿ ÿ ÿ¦ÿ¬ÿ³ÿ²ÿ¤ÿªÿ¿ÿ¹ÿ«ÿ±ÿ®ÿªÿªÿ©ÿ¶ÿ«ÿªÿ®ÿ¨ÿºÿÂÿ²ÿ²ÿªÿ£ÿªÿ·ÿ´ÿ¸ÿ¥ÿ¶ÿÔÿ°ÿ¸ÿ«ÿ¶ÿªÿ³ÿ¡ÿ­ÿ·ÿªÿ±ÿ®ÿ ÿ²ÿÿ§ÿ³ÿ­ÿ®ÿ³ÿ«ÿµÿ¶ÿ´ÿÀÿ¯ÿ­ÿ¼ÿ¼ÿ·ÿ±ÿ¸ÿºÿ¾ÿÄÿ·ÿ±ÿ³ÿµÿ¶ÿ¬ÿ´ÿ·ÿ¬ÿ«ÿÿ½ÿ¬ÿ¤ÿ³ÿÿ£ÿ«ÿ¼ÿ¢ÿ·ÿ¾ÿ²ÿªÿºÿ¢ÿ§ÿ»ÿ¯ÿ­ÿ§ÿ±ÿ«ÿ­ÿ¹ÿ¥ÿªÿµÿªÿ¥ÿ¯ÿ«ÿªÿµÿ³ÿ³ÿ°ÿ©ÿ¯ÿ´ÿ´ÿ·ÿ¸ÿ²ÿ¼ÿ°ÿµÿ¸ÿªÿ±ÿ¨ÿ¶ÿ°ÿ·ÿ²ÿ¡ÿ«ÿ«ÿ¬ÿ¸ÿÿ­ÿÿ³ÿªÿ­ÿ¸ÿ©ÿ·ÿÁÿ¸ÿÁÿºÿ¬ÿ¸ÿ²ÿ¿ÿÀÿ¿ÿ°ÿ¥ÿ¨ÿ´ÿ´ÿ­ÿ¢ÿ¨ÿªÿ¤ÿ¬ÿ±ÿ­ÿ¯ÿµÿ¶ÿ¹ÿ®ÿ§ÿªÿ´ÿ¯ÿ©ÿ°ÿ½ÿ´ÿÈÿ¸ÿ¿ÿ¶ÿÈÿªÿ¬ÿ°ÿµÿ²ÿ´ÿ¾ÿ«ÿºÿ¥ÿÿ¦ÿ·ÿ©ÿ»ÿÅÿ¸ÿµÿ¬ÿ°ÿ²ÿµÿ·ÿ´ÿ®ÿ«ÿ·ÿ¹ÿ¹ÿ»ÿ³ÿ©ÿ§ÿ¾ÿ¿ÿ­ÿ§ÿ ÿÀÿ­ÿ¯ÿ©ÿ§ÿ·ÿ¡ÿÁÿºÿ¶ÿ®ÿ»ÿ³ÿ¶ÿ«ÿÀÿ©ÿ®ÿ·ÿ®ÿ¸ÿ¹ÿÁÿ«ÿ°ÿ¶ÿ¹ÿ¸ÿ¶ÿ¹ÿ·ÿ»ÿ¯ÿ´ÿ½ÿ»ÿºÿ·ÿ¬ÿ£ÿ¨ÿ­ÿ¶ÿ¼ÿ°ÿ±ÿ¯ÿ­ÿ¹ÿ±ÿ¤ÿ¶ÿ³ÿ¨ÿ¬ÿ¨ÿµÿ¯ÿ°ÿ­ÿ­ÿ´ÿ¶ÿ§ÿ­ÿ»ÿ¯ÿ¯ÿ«ÿ§ÿªÿ³ÿÀÿµÿ°ÿ´ÿ¨ÿªÿ±ÿ´ÿ¶ÿ²ÿ®ÿ¹ÿ¼ÿ­ÿªÿ¤ÿ³ÿ¬ÿªÿ·ÿ²ÿÂÿ²ÿ½ÿ³ÿ§ÿ¾ÿ¥ÿ¬ÿ·ÿ¶ÿÁÿÃÿªÿ¦ÿ¤ÿ«ÿ¯ÿÿ¢ÿ³ÿ±ÿ¹ÿ®ÿ«ÿªÿ­ÿ¸ÿ¸ÿ·ÿÂÿÀÿ¾ÿ»ÿ´ÿ½ÿ·ÿ´ÿµÿ±ÿµÿºÿ¹ÿÀÿ±ÿ¤ÿ±ÿ®ÿ°ÿ°ÿÅÿ±ÿÃÿ¼ÿ¬ÿ¯ÿ©ÿ·ÿ´ÿ¬ÿÉÿµÿ¼ÿ·ÿ¬ÿ±ÿ²ÿ°ÿ±ÿ°ÿ»ÿ¾ÿ³ÿ³ÿ³ÿ²ÿ³ÿÀÿµÿ¯ÿÂÿÂÿÀÿ¶ÿ³ÿ±ÿ®ÿ­ÿµÿÿªÿ¶ÿÃÿ¾ÿÉÿ»ÿ±ÿ©ÿ¬ÿ¯ÿ·ÿ¿ÿ´ÿ«ÿ®ÿ±ÿ·ÿ¹ÿµÿ¸ÿ¸ÿ³ÿ´ÿ·ÿ¸ÿ®ÿ³ÿ¾ÿ¼ÿ³ÿ©ÿ¼ÿ¯ÿ¬ÿ¶ÿ¯ÿÅÿ±ÿÁÿµÿ¢ÿ²ÿÂÿÿ¥ÿ¼ÿÃÿ¼ÿ¾ÿ¿ÿ¬ÿ¬ÿ¯ÿ¶ÿÁÿµÿ²ÿºÿ¾ÿ¾ÿ¹ÿ­ÿ»ÿ¶ÿ¼ÿ¼ÿ¹ÿ°ÿµÿÁÿ ÿ¶ÿ±ÿ´ÿªÿ¶ÿ¸ÿ¸ÿÁÿ ÿ£ÿ²ÿ°ÿ¯ÿ¤ÿ¡ÿ«ÿ«ÿ°ÿºÿ¹ÿµÿ®ÿ§ÿ­ÿ°ÿ»ÿ­ÿ±ÿ½ÿÿºÿ¹ÿÿ¯ÿ³ÿ¹ÿ¡ÿ©ÿ²ÿ³ÿÁÿµÿ¿ÿµÿ¤ÿ¦ÿ©ÿ®ÿ³ÿ°ÿ®ÿ¯ÿ°ÿ¶ÿ¶ÿµÿ«ÿ¹ÿ­ÿ¶ÿ¨ÿ¼ÿ³ÿ³ÿ»ÿ¶ÿºÿ±ÿ·ÿ´ÿ²ÿ¶ÿ¼ÿ°ÿ¶ÿ»ÿ³ÿ¬ÿ­ÿµÿ·ÿ´ÿµÿ³ÿ³ÿ¬ÿ­ÿ¨ÿ¦ÿ¸ÿÿÿ§ÿÄÿ±ÿÿµÿ¸ÿ©ÿ»ÿ®ÿ¹ÿºÿ®ÿ«ÿ±ÿ±ÿ®ÿ³ÿµÿ­ÿ¬ÿ«ÿ¢ÿ¦ÿ­ÿ·ÿ¨ÿ³ÿ¤ÿ«ÿÅÿ±ÿ©ÿ«ÿ¬ÿ¸ÿºÿ¨ÿ±ÿ¸ÿ²ÿºÿ»ÿ®ÿ§ÿ¥ÿ´ÿµÿ¬ÿÄÿ¢ÿ©ÿ²ÿÂÿÿ¸ÿ±ÿ´ÿ°ÿ³ÿÿÿ¬ÿªÿ©ÿ§ÿÿ¡ÿ¤ÿÿÿªÿªÿ­ÿ¯ÿÿ¨ÿ§ÿ­ÿ´ÿÿ¢ÿ´ÿ©ÿ¦ÿ¡ÿÿ ÿÿÿÿÿ¬ÿ­ÿÿÿ¢ÿ ÿÿ­ÿ ÿ ÿ¤ÿ¥ÿÿÿ§ÿ°ÿ«ÿÿ¤ÿÿÿ£ÿ¤ÿ¤ÿ¤ÿ¡ÿ ÿ­ÿ·ÿ²ÿ®ÿ®ÿ²ÿ·ÿªÿÿÿÿÿÿÿ¬ÿ­ÿ®ÿ¡ÿÿÿÿ£ÿÿÿÿÿ­ÿ¨ÿ«ÿ¯ÿ¢ÿ¤ÿ¡ÿÿ£ÿ¨ÿÿÿ¨ÿ¦ÿ¥ÿ©ÿ¢ÿÿ¦ÿ¦ÿÿÿ¦ÿ£ÿµÿÿ¦ÿÿ²ÿ£ÿÿÿÿ¢ÿ£ÿ´ÿºÿ©ÿ§ÿ°ÿªÿ¦ÿ¨ÿªÿµÿ¯ÿ«ÿ²ÿ¸ÿ°ÿºÿ­ÿ¢ÿ°ÿ¸ÿ»ÿ²ÿ§ÿ­ÿ´ÿ¬ÿ­ÿ¸ÿ²ÿ®ÿµÿÿ¸ÿ¼ÿ±ÿ¼ÿµÿÃÿ·ÿÿ­ÿ³ÿ¨ÿ°ÿ±ÿ«ÿ²ÿ³ÿ³ÿ¼ÿ®ÿ¶ÿ±ÿªÿ­ÿÿ¨ÿ¯ÿ¯ÿ«ÿ¾ÿÃÿµÿ©ÿ§ÿ ÿ¡ÿ«ÿ®ÿ°ÿ«ÿ¸ÿ¸ÿºÿ©ÿºÿ¢ÿ®ÿ¯ÿ£ÿ«ÿÿ¦ÿ§ÿ¨ÿ®ÿ±ÿ¸ÿ¶ÿ°ÿªÿ¯ÿºÿ¥ÿÁÿ°ÿ²ÿÿ¢ÿ±ÿ³ÿ§ÿ¡ÿ¯ÿ²ÿ§ÿÿÿ¶ÿ«ÿ¾ÿ´ÿ£ÿ½ÿ±ÿ®ÿ¬ÿ§ÿªÿ©ÿ¥ÿ¯ÿ¶ÿ¶ÿ»ÿªÿ¯ÿ±ÿ³ÿ¯ÿªÿ¸ÿ·ÿ°ÿ¯ÿ¬ÿ«ÿºÿ³ÿªÿ¥ÿÿ¶ÿ­ÿ©ÿÀÿ°ÿµÿ¶ÿ¾ÿ¶ÿ±ÿÿsÿWÿGÿJÿ_ÿaÿÿÁþ*ÿ ÿÿÈÿ²ÿ¯ÿµÿ¯ÿ½ÿ±ÿ«ÿ¨ÿ¦ÿ·ÿÃÿÃÿÉÿÆÿ¶ÿ­ÿ¯ÿ»ÿ¹ÿ³ÿÇÿ½ÿ³ÿ°ÿ®ÿ´ÿ»ÿºÿ±ÿÀÿ¶ÿ®ÿÿ£ÿ·ÿÊÿºÿµÿ±ÿ°ÿ¯ÿ¬ÿµÿ¶ÿºÿµÿ¬ÿ¯ÿ«ÿµÿÄÿºÿ®ÿ¶ÿ¹ÿ¸ÿ¼ÿ¶ÿ»ÿ¼ÿ¸ÿ©ÿÿ¸ÿ±ÿ¿ÿ¦ÿ¢ÿ­ÿ½ÿ½ÿ·ÿ¹ÿ¹ÿ¾ÿ»ÿ±ÿµÿÃÿ¸ÿ«ÿ¨ÿµÿºÿ½ÿÇÿ¾ÿ©ÿ²ÿ«ÿ¼ÿ©ÿÆÿµÿµÿ´ÿ®ÿ«ÿ®ÿµÿ¯ÿ¦ÿ¯ÿ°ÿ·ÿ´ÿ®ÿÂÿ¶ÿ­ÿ«ÿ­ÿ´ÿ³ÿ¯ÿ·ÿ¼ÿ³ÿ£ÿ²ÿÑÿ¨ÿ»ÿ£ÿ¡ÿªÿµÿ¸ÿ´ÿµÿ²ÿªÿµÿ²ÿ·ÿ¹ÿÃÿ·ÿµÿ®ÿªÿ¥ÿ¦ÿ°ÿµÿÀÿ±ÿÿµÿ¬ÿ©ÿ¹ÿ³ÿ®ÿ­ÿ²ÿ¹ÿµÿµÿ¾ÿ©ÿ°ÿ¨ÿ°ÿºÿ¯ÿ§ÿ®ÿ¶ÿ·ÿ¹ÿºÿ½ÿ¨ÿºÿ©ÿ¨ÿ¨ÿ­ÿ§ÿ´ÿºÿ²ÿ¾ÿÃÿ´ÿ²ÿ±ÿµÿ»ÿ¶ÿ±ÿ³ÿ¶ÿ¹ÿ¼ÿ¶ÿÁÿ¬ÿ³ÿ¾ÿµÿ»ÿ´ÿ¤ÿ¨ÿ«ÿªÿ´ÿ­ÿ¯ÿ¾ÿ¢ÿ±ÿ²ÿ³ÿ²ÿµÿ¸ÿµÿ±ÿ°ÿ¨ÿ©ÿºÿ¢ÿ°ÿÆÿ¾ÿ´ÿ±ÿ´ÿµÿ±ÿ¦ÿ´ÿ®ÿ¿ÿ¶ÿÿÿ¢ÿ ÿ¦ÿ¶ÿ³ÿ»ÿ¢ÿ½ÿ®ÿ¾ÿ²ÿ¥ÿ¯ÿ¿ÿ¶ÿ§ÿ¾ÿ¶ÿ¸ÿ¬ÿºÿ¿ÿ²ÿ·ÿ¶ÿ°ÿ²ÿ«ÿ·ÿÿÿÿ§ÿ­ÿ´ÿ¶ÿ³ÿ¹ÿÀÿ¥ÿ­ÿ°ÿµÿ¸ÿºÿ¶ÿ¾ÿ¾ÿ²ÿ±ÿ±ÿ¯ÿ·ÿ¹ÿºÿºÿ°ÿ¬ÿ¤ÿ¨ÿ¾ÿ¯ÿ¿ÿ±ÿ¾ÿºÿ°ÿ¯ÿ«ÿ«ÿ°ÿµÿ»ÿµÿ¦ÿ¥ÿ³ÿ¬ÿ«ÿ¯ÿ²ÿ¸ÿ½ÿ¿ÿ§ÿ´ÿ±ÿ©ÿ³ÿ¼ÿ¹ÿ¶ÿ¹ÿºÿ°ÿªÿªÿ¶ÿªÿ­ÿ¡ÿÿ°ÿ½ÿ·ÿÿ£ÿ¤ÿ³ÿ·ÿµÿ±ÿ«ÿ­ÿ¦ÿ´ÿµÿªÿ¦ÿ¯ÿ¹ÿ¾ÿ¹ÿ³ÿÇÿÿ¯ÿ¯ÿ¬ÿµÿ¬ÿ¦ÿ­ÿ«ÿ«ÿ ÿ´ÿ¸ÿ·ÿ­ÿ¯ÿ®ÿ­ÿ³ÿ¡ÿ¦ÿµÿ¶ÿ¹ÿ»ÿ³ÿ°ÿ²ÿ­ÿºÿ³ÿ­ÿ©ÿªÿ¡ÿ¡ÿ¤ÿÿªÿÿÿÿÿÿÿÿÿÿÿÿ}ÿÿÿÿÿÿÿÿ°ÿ¡ÿÿzÿcÿZÿ_ÿ\ÿVÿOÿqÿÿjÿiÿdÿ^ÿ`ÿ[ÿ±ÿ¨ÿªÿ©ÿÿÿÿªÿ²ÿ¾ÿ¿ÿ²ÿ«ÿ©ÿÿ¦ÿ«ÿªÿ©ÿ¦ÿªÿ¦ÿ¨ÿ¯ÿÿ¬ÿ¾ÿ¨ÿ¡ÿµÿ®ÿ¤ÿ¬ÿ®ÿµÿªÿ´ÿªÿ°ÿ«ÿ¦ÿ«ÿ­ÿ¢ÿ§ÿ ÿ ÿ«ÿ²ÿ¬ÿ¬ÿ¯ÿ©ÿ¡ÿ®ÿ³ÿ¹ÿ«ÿ´ÿ¹ÿ²ÿªÿ§ÿ°ÿ­ÿµÿ»ÿ¯ÿ²ÿ»ÿ®ÿ¤ÿ»ÿ®ÿ¸ÿ³ÿ³ÿºÿ´ÿ²ÿ¿ÿÂÿ¬ÿ¯ÿ½ÿ«ÿ¤ÿÿÿ©ÿ³ÿ¯ÿ ÿ¬ÿÿ£ÿ£ÿ ÿ«ÿ¯ÿ±ÿ®ÿ ÿ¢ÿ°ÿÿ§ÿ­ÿ¯ÿ±ÿ³ÿ²ÿ¯ÿ­ÿ³ÿ¥ÿ½ÿ¹ÿ®ÿ»ÿ±ÿ¤ÿ¥ÿ«ÿ²ÿ¸ÿ±ÿ²ÿ§ÿ¯ÿ°ÿ¬ÿ¨ÿ¨ÿ©ÿ¯ÿ­ÿ£ÿ ÿÿÿ§ÿ§ÿ¡ÿ§ÿ­ÿ£ÿ©ÿÃÿ¯ÿÿ¦ÿ¶ÿ­ÿ¤ÿ­ÿ´ÿ±ÿ¯ÿºÿÿ²ÿ®ÿ«ÿÀÿºÿÿªÿ³ÿ¦ÿ ÿ£ÿ¨ÿ©ÿªÿ­ÿ©ÿ¦ÿ¬ÿ®ÿ®ÿ¬ÿºÿ¬ÿ³ÿ´ÿ¬ÿ¦ÿ¤ÿ¥ÿ¬ÿ¶ÿÁÿªÿ¿ÿ¤ÿ¥ÿ¶ÿ¾ÿ½ÿµÿ¯ÿ·ÿ²ÿ¸ÿ¥ÿÿ°ÿ­ÿ¸ÿµÿªÿ©ÿ±ÿ»ÿ¯ÿ©ÿÿ¯ÿ¾ÿ´ÿ«ÿ«ÿ®ÿ°ÿ³ÿ¹ÿ¸ÿ¡ÿ«ÿ»ÿÀÿ±ÿ¨ÿ¤ÿ«ÿ¬ÿ®ÿºÿ±ÿ·ÿÿÄÿÈÿ¸ÿ´ÿ½ÿ¯ÿ¬ÿ¸ÿ¸ÿ¼ÿ½ÿÇÿªÿ¯ÿ³ÿ¿ÿ³ÿ­ÿ³ÿ°ÿ©ÿ©ÿ¨ÿÄÿ²ÿ«ÿ¶ÿÃÿºÿ³ÿªÿ­ÿ°ÿ¬ÿ®ÿ©ÿ¦ÿÿ¦ÿ·ÿ®ÿ°ÿ·ÿ¸ÿ¸ÿ¸ÿ²ÿ²ÿÄÿºÿ¦ÿ ÿ¸ÿ©ÿÿªÿ¸ÿ³ÿ¬ÿ±ÿ·ÿ¶ÿ¼ÿ·ÿ¨ÿ¶ÿÀÿÀÿ¸ÿ¸ÿ«ÿªÿºÿµÿªÿÅÿºÿ´ÿ¿ÿ»ÿ»ÿÿ°ÿÅÿ¾ÿ´ÿ«ÿ¤ÿ­ÿ´ÿ£ÿ»ÿµÿ¶ÿ¯ÿ³ÿ¶ÿ»ÿ³ÿ¶ÿµÿ¬ÿµÿÀÿÅÿ³ÿ²ÿ¤ÿ¶ÿ­ÿ¶ÿ·ÿ³ÿºÿ´ÿ®ÿ¶ÿµÿ¶ÿ¿ÿ½ÿ­ÿ­ÿ¬ÿ«ÿ±ÿºÿ»ÿ°ÿ¯ÿ¿ÿÈÿÀÿ¾ÿÌÿ¸ÿÿ¯ÿ°ÿ´ÿ¸ÿ·ÿ±ÿ­ÿ®ÿ³ÿ±ÿ¦ÿ«ÿÀÿªÿ¯ÿ¨ÿ»ÿ¥ÿ®ÿ²ÿ¾ÿ¾ÿºÿ»ÿ¹ÿ­ÿ ÿ²ÿ°ÿµÿºÿÂÿ©ÿ´ÿ¯ÿ´ÿ²ÿ¶ÿ¯ÿ§ÿ©ÿ¨ÿ°ÿ±ÿ­ÿ·ÿ´ÿ¯ÿ´ÿ±ÿ¸ÿ»ÿ³ÿ°ÿ±ÿ­ÿµÿÄÿµÿ©ÿ±ÿ¾ÿÅÿ³ÿ§ÿªÿ²ÿ¯ÿ³ÿ«ÿªÿ°ÿ°ÿ²ÿµÿµÿ¶ÿ®ÿ®ÿ¬ÿ°ÿ¹ÿ°ÿ²ÿ¬ÿ­ÿ¶ÿ¸ÿ´ÿµÿ¸ÿ·ÿ°ÿ®ÿ¬ÿ¶ÿÀÿ°ÿªÿ´ÿ®ÿ±ÿ«ÿ®ÿªÿ¨ÿ­ÿ³ÿ´ÿ¬ÿÿªÿ¢ÿ©ÿ³ÿ²ÿÀÿ¬ÿ¬ÿ©ÿ¬ÿ®ÿ±ÿµÿ³ÿ¶ÿ¹ÿ­ÿ¬ÿ®ÿ«ÿ¦ÿ¶ÿ®ÿºÿ¶ÿ³ÿ²ÿ±ÿ®ÿ´ÿ²ÿ­ÿµÿ¸ÿ±ÿ·ÿ²ÿ§ÿ¬ÿ¬ÿ¨ÿ»ÿ´ÿ¾ÿ¬ÿ¼ÿ¬ÿ¸ÿ´ÿ°ÿ®ÿ²ÿºÿ´ÿ»ÿÊÿ»ÿ»ÿ®ÿ®ÿ¸ÿÂÿ¨ÿ²ÿµÿºÿ®ÿ¿ÿºÿ¬ÿ»ÿ¶ÿ¥ÿ±ÿ­ÿ¾ÿ¶ÿ®ÿ¨ÿ¯ÿ¶ÿ¯ÿºÿ±ÿ¥ÿ¹ÿÁÿ®ÿ¡ÿ¨ÿ¦ÿ¢ÿÿÿ¨ÿ©ÿ¶ÿ°ÿ­ÿ£ÿ£ÿ§ÿ¥ÿ¢ÿªÿ¤ÿ£ÿ¨ÿ©ÿÿ¨ÿ´ÿ­ÿ¬ÿµÿ±ÿ£ÿ¥ÿ¨ÿÁÿÿ ÿ¢ÿÿ­ÿ¦ÿ¯ÿ¬ÿ²ÿ¤ÿÿ¬ÿ°ÿ¬ÿªÿ©ÿ±ÿ³ÿ§ÿ£ÿ´ÿÿÿÿ«ÿ©ÿ«ÿÿ ÿÿÿÿÿ¤ÿÿÿ ÿ¦ÿ ÿÿÿÿÿÿÿ§ÿÿÿÿÿÿÿÿÿ¤ÿ ÿÿÿ ÿ¨ÿ¡ÿÿÿ¡ÿÿÿÿÿ­ÿ±ÿ¨ÿÿÿ®ÿ­ÿÿÿ´ÿ©ÿ§ÿ²ÿ®ÿ¥ÿªÿ²ÿ®ÿ¨ÿ®ÿµÿ­ÿ¯ÿ©ÿ¤ÿ´ÿ´ÿ²ÿªÿ´ÿ«ÿ®ÿ±ÿ¥ÿ°ÿ³ÿ´ÿ°ÿ½ÿ½ÿ»ÿ»ÿ±ÿ±ÿ¬ÿ±ÿ°ÿ¦ÿµÿ²ÿ©ÿ¸ÿ·ÿ¶ÿºÿ©ÿ¹ÿÂÿ³ÿ¤ÿªÿ©ÿ¯ÿ±ÿµÿÁÿ¾ÿ±ÿ´ÿºÿ¹ÿ·ÿ¯ÿ·ÿ«ÿÿ°ÿµÿ¨ÿ²ÿ©ÿ«ÿ´ÿ°ÿµÿ´ÿ´ÿ©ÿ©ÿ¡ÿ ÿ®ÿµÿ¾ÿ»ÿ¶ÿ´ÿ¤ÿ®ÿÁÿ·ÿ¦ÿ¯ÿ¶ÿÿ±ÿÿ«ÿ¤ÿ´ÿªÿ·ÿ©ÿªÿ«ÿ¶ÿÿ¡ÿ²ÿÿÿ¥ÿ°ÿ¸ÿ¹ÿ²ÿ¬ÿ«ÿ®ÿ¶ÿ²ÿ­ÿ§ÿ¸ÿ°ÿ·ÿ«ÿ»ÿ¯ÿ¨ÿ´ÿ§ÿÿ«ÿ¯ÿ¡ÿ­ÿªÿ©ÿ¦ÿªÿ«ÿ§ÿ­ÿ³ÿµÿ¶ÿ¯ÿ­ÿªÿ­ÿ®ÿÀÿ´ÿ¡ÿ²ÿ¿ÿºÿ¨ÿ´ÿ¸ÿ©ÿ¼ÿ§ÿ³ÿÀÿ´ÿ·ÿ¶ÿ°ÿºÿµÿ¯ÿ§ÿ¨ÿ¹ÿºÿ²ÿ¶ÿ»ÿ´ÿ±ÿµÿ»ÿ±ÿ¼ÿ°ÿ¬ÿ³ÿ²ÿ±ÿ¸ÿ¨ÿ£ÿ½ÿ¼ÿ±ÿ¦ÿ­ÿ ÿ«ÿ°ÿ¾ÿ¸ÿ­ÿ¯ÿ±ÿ¶ÿºÿ²ÿ¼ÿ¾ÿÿ¬ÿ·ÿµÿ¶ÿ·ÿ¤ÿ¦ÿ§ÿÿÿ¼ÿ«ÿ³ÿ¬ÿ¨ÿ¯ÿÅÿ¶ÿ­ÿ³ÿ­ÿ±ÿ³ÿ£ÿªÿ»ÿ¹ÿ´ÿ¸ÿµÿ±ÿ³ÿ¯ÿ®ÿµÿ²ÿ°ÿ®ÿ®ÿ²ÿ¯ÿ¡ÿ®ÿ½ÿ´ÿ´ÿ­ÿÿ³ÿÿ¹ÿ¼ÿ§ÿ­ÿÿ­ÿÂÿ¯ÿ­ÿ®ÿ²ÿ¯ÿ¹ÿ°ÿ­ÿ¶ÿ¶ÿ­ÿªÿ°ÿ®ÿ«ÿ¬ÿ³ÿ¹ÿ­ÿ¤ÿºÿ°ÿ§ÿ¸ÿ«ÿ¤ÿ²ÿ¨ÿªÿªÿ¯ÿ°ÿ¯ÿºÿ»ÿÿ­ÿ¾ÿ¿ÿ¶ÿ°ÿ®ÿ¬ÿ¬ÿ®ÿ­ÿ¬ÿ¯ÿ­ÿ®ÿ¶ÿ²ÿ¢ÿ¤ÿ¸ÿ·ÿ­ÿºÿ¿ÿµÿ«ÿ´ÿ¯ÿ³ÿ¸ÿ¸ÿºÿ®ÿÿ»ÿ·ÿ³ÿÁÿÍÿ¥ÿÿ¦ÿ®ÿ»ÿ¸ÿÿ ÿ®ÿ¬ÿ¼ÿÂÿ´ÿ­ÿ§ÿ±ÿÁÿ»ÿ¥ÿ£ÿ¯ÿ¯ÿ³ÿ´ÿ³ÿ®ÿ¶ÿ±ÿ¸ÿ°ÿ¶ÿ¥ÿ¶ÿµÿ¬ÿ®ÿ²ÿ«ÿ¦ÿ¬ÿ®ÿ¯ÿ°ÿ¸ÿ·ÿ·ÿ´ÿ°ÿ°ÿ¥ÿ§ÿÂÿ¿ÿ´ÿ¯ÿ¥ÿ¢ÿ¥ÿ®ÿÀÿ°ÿÿ©ÿ®ÿ¸ÿÆÿºÿ¸ÿ¸ÿªÿ±ÿ®ÿ¥ÿ±ÿ²ÿ¼ÿ¢ÿªÿ¯ÿ¥ÿ±ÿªÿ°ÿ¡ÿ©ÿ¯ÿ­ÿ­ÿ´ÿ¬ÿµÿ¶ÿ¥ÿ¢ÿÿÿÿ§ÿ°ÿ³ÿ¦ÿ±ÿ½ÿ«ÿ²ÿ¯ÿ¨ÿ³ÿ¹ÿ·ÿ®ÿ¥ÿ§ÿ­ÿ³ÿ»ÿ»ÿ¦ÿ£ÿ¨ÿ°ÿÿ·ÿÁÿ»ÿ³ÿ¼ÿ§ÿªÿ²ÿ¬ÿ¯ÿ°ÿ§ÿÇÿ·ÿ¼ÿºÿ·ÿ¸ÿ­ÿºÿ²ÿ®ÿ­ÿ³ÿ±ÿ³ÿ«ÿ°ÿµÿ¸ÿ¿ÿ²ÿ«ÿ¸ÿ½ÿ®ÿ§ÿ«ÿ¡ÿ¦ÿ¶ÿ¨ÿ£ÿ³ÿ«ÿ¯ÿªÿ­ÿ­ÿ«ÿ¨ÿ°ÿ¦ÿ®ÿ¬ÿ¹ÿ¶ÿ³ÿ¤ÿªÿ¥ÿªÿÿ¬ÿºÿ¸ÿ¬ÿ²ÿ¨ÿÿ¡ÿ°ÿÁÿ¬ÿ«ÿ·ÿÀÿÀÿµÿ·ÿ©ÿ¨ÿÁÿ¿ÿ³ÿ§ÿ¢ÿ«ÿ³ÿ«ÿÿ§ÿ±ÿ±ÿ·ÿ¹ÿ«ÿ²ÿ²ÿ ÿÿ©ÿ¾ÿÀÿ®ÿÿµÿ­ÿ¬ÿªÿÿ¢ÿÿ·ÿ³ÿ¢ÿ¶ÿ©ÿ¿ÿ¨ÿ»ÿ£ÿªÿ´ÿ±ÿÿÿªÿ§ÿ¦ÿ¤ÿ³ÿ¯ÿ³ÿ¹ÿ§ÿ¨ÿ¦ÿ«ÿ¶ÿ®ÿ©ÿ¨ÿ®ÿµÿ¬ÿ«ÿ¯ÿ§ÿ¦ÿ´ÿ¹ÿ«ÿ¢ÿ¨ÿ´ÿ·ÿ¨ÿ¸ÿ»ÿ§ÿªÿ¹ÿÅÿ½ÿ±ÿ¡ÿ¿ÿÍÿ®ÿ ÿÿ¢ÿ½ÿÆÿÑÿ¯ÿ¨ÿ®ÿ¯ÿ¬ÿ¸ÿ²ÿÄÿ±ÿ­ÿÃÿÿ®ÿºÿ¨ÿ¢ÿÿ¢ÿ´ÿ»ÿµÿ§ÿ£ÿ²ÿ°ÿ­ÿ»ÿ°ÿ­ÿÁÿ¸ÿ§ÿ£ÿ«ÿ¨ÿ©ÿ¼ÿ´ÿ°ÿ±ÿÿ°ÿµÿ¬ÿ¯ÿ±ÿËÿÉÿ°ÿ¿ÿ¡ÿ¹ÿ¬ÿ¤ÿ£ÿÿÁÿ´ÿ²ÿ°ÿ²ÿ¶ÿ¨ÿºÿºÿ¹ÿÿÿ¥ÿ¨ÿ´ÿ±ÿ´ÿ»ÿªÿ¡ÿ·ÿªÿ©ÿÆÿ¸ÿ¯ÿ­ÿ¯ÿºÿ¾ÿ¾ÿ¹ÿ¡ÿÿ§ÿªÿ®ÿÿÿ³ÿÈÿ´ÿºÿ¶ÿ¨ÿ²ÿ£ÿ¶ÿ»ÿÿ¢ÿ±ÿºÿÿºÿ¸ÿ¦ÿªÿ²ÿºÿªÿ©ÿÿÿºÿªÿ®ÿºÿ·ÿ°ÿ­ÿ­ÿ·ÿ·ÿ´ÿ·ÿ®ÿ¦ÿ²ÿ·ÿ²ÿ»ÿ»ÿµÿ­ÿ«ÿ¿ÿµÿ§ÿ­ÿ²ÿ«ÿ´ÿµÿÁÿ¹ÿ¸ÿ±ÿ²ÿ¯ÿ§ÿ²ÿ©ÿ´ÿ°ÿ²ÿµÿ¬ÿ¤ÿ¡ÿµÿ»ÿºÿ·ÿ¢ÿ®ÿ¯ÿ£ÿ¢ÿ²ÿ¯ÿ¢ÿªÿ¶ÿ±ÿ²ÿ°ÿ³ÿºÿ¬ÿ­ÿºÿµÿ¶ÿ¸ÿªÿ ÿ­ÿ·ÿ¿ÿ°ÿ¦ÿ¯ÿ®ÿ·ÿ¶ÿ³ÿ¸ÿ³ÿ²ÿ©ÿ¤ÿ¯ÿ»ÿ¡ÿÿ§ÿ£ÿ¢ÿ³ÿ·ÿ¼ÿ±ÿ¨ÿ½ÿ²ÿ­ÿ¹ÿ¸ÿ¾ÿ»ÿ¼ÿ­ÿ¦ÿ¨ÿ´ÿ±ÿ«ÿ©ÿªÿ®ÿ®ÿ­ÿªÿ¨ÿ«ÿ¯ÿ±ÿ±ÿ¶ÿ¯ÿ¥ÿ¶ÿ¼ÿ¬ÿµÿ¿ÿ°ÿÉÿ«ÿÿ·ÿ¶ÿÿ°ÿ¨ÿ±ÿ½ÿªÿ¼ÿ»ÿ¸ÿ­ÿ¨ÿ­ÿ¹ÿ²ÿÄÿÿ¬ÿ¾ÿ´ÿ»ÿ±ÿ´ÿ¿ÿ®ÿ­ÿ®ÿ²ÿ·ÿªÿ¢ÿ¬ÿ·ÿ¯ÿ«ÿ®ÿ§ÿ¸ÿµÿªÿ­ÿ ÿ¯ÿ¶ÿ¬ÿµÿºÿ¶ÿ±ÿµÿºÿ¢ÿÃÿ·ÿµÿ¬ÿ¹ÿÁÿ·ÿ®ÿ©ÿ´ÿ¦ÿªÿ¨ÿ«ÿµÿ¶ÿ»ÿ«ÿ¬ÿ¹ÿ¸ÿ·ÿ·ÿ­ÿªÿ®ÿ®ÿ®ÿ²ÿ¶ÿ¹ÿµÿ´ÿ¯ÿ³ÿ½ÿÀÿ¤ÿ®ÿ°ÿ«ÿ¡ÿ³ÿ±ÿ³ÿ±ÿªÿµÿ¹ÿ°ÿ©ÿ²ÿ´ÿ±ÿ¸ÿ°ÿ¬ÿ¼ÿ¹ÿ¸ÿ»ÿµÿ²ÿ«ÿ¶ÿ´ÿ­ÿ°ÿ´ÿ´ÿ¬ÿ£ÿÿ¤ÿµÿµÿ³ÿ´ÿ±ÿ±ÿ­ÿ­ÿ¢ÿÿ®ÿ©ÿºÿ­ÿ²ÿ®ÿ±ÿÃÿ«ÿ¦ÿÆÿ«ÿ°ÿ¨ÿ¬ÿ°ÿ®ÿºÿ®ÿ²ÿ®ÿ­ÿµÿ°ÿ®ÿ¾ÿ¾ÿ¶ÿ±ÿ±ÿºÿµÿ²ÿ¸ÿ·ÿ¶ÿ¹ÿ³ÿµÿ³ÿ®ÿ²ÿ¸ÿ·ÿ±ÿËÿ¨ÿÃÿ¯ÿºÿ´ÿ³ÿ±ÿºÿ¿ÿ¶ÿ«ÿºÿ¹ÿ°ÿ»ÿ¼ÿ·ÿ°ÿ³ÿ²ÿ¤ÿ®ÿ»ÿ¯ÿ¶ÿ½ÿµÿ¸ÿ¸ÿ²ÿ³ÿ¼ÿ°ÿ´ÿ¨ÿ¬ÿ²ÿ°ÿ«ÿ¸ÿÂÿÏÿ·ÿºÿºÿ°ÿ²ÿ´ÿ§ÿ¸ÿ¹ÿ±ÿ¬ÿ­ÿµÿ¹ÿ¹ÿ¶ÿµÿ¹ÿ¹ÿ±ÿ³ÿ±ÿ­ÿ¹ÿ»ÿ²ÿ·ÿ°ÿ¹ÿ¶ÿ³ÿ¯ÿµÿ®ÿ²ÿ³ÿ©ÿ²ÿ©ÿ¦ÿ¥ÿ¤ÿ³ÿµÿ¼ÿ¹ÿ°ÿ©ÿ£ÿ¨ÿ¦ÿ¤ÿ¦ÿ¬ÿºÿ¯ÿ¨ÿªÿ°ÿ­ÿªÿ¦ÿ³ÿ«ÿ¥ÿ¾ÿºÿ³ÿ¢ÿ¦ÿ¹ÿ¦ÿ¯ÿ¨ÿ³ÿ´ÿÿ¤ÿªÿ²ÿ³ÿ¢ÿªÿ°ÿ£ÿªÿ±ÿ«ÿ³ÿ·ÿ¹ÿ»ÿ±ÿ­ÿÿ¸ÿ´ÿ§ÿµÿ±ÿÿ¾ÿ®ÿ¶ÿÃÿ§ÿ¯ÿ°ÿÃÿÂÿ·ÿÿÿÿÿÿ²ÿ·ÿºÿ´ÿ¯ÿªÿ­ÿ²ÿ¤ÿºÿ¸ÿ¸ÿ¬ÿ«ÿ¶ÿÀÿ¬ÿ±ÿ½ÿ¯ÿ³ÿµÿªÿ¶ÿ²ÿ­ÿ±ÿ¯ÿ¯ÿ²ÿ·ÿµÿ£ÿÿ¬ÿªÿ¨ÿ©ÿÿ­ÿ¨ÿ°ÿ²ÿ¹ÿ¯ÿ¨ÿ²ÿ¬ÿ±ÿ£ÿ©ÿ¯ÿ°ÿµÿ¨ÿ«ÿ²ÿ©ÿ±ÿ¸ÿ³ÿ°ÿ£ÿ§ÿ®ÿ©ÿªÿ¯ÿ³ÿµÿ¹ÿ¶ÿ¿ÿÎÿ°ÿ¯ÿ³ÿ¯ÿ£ÿ«ÿ£ÿ­ÿ´ÿ¯ÿ¯ÿ­ÿ¨ÿ°ÿ´ÿ¬ÿ­ÿ¬ÿÈÿ½ÿ·ÿ·ÿºÿ´ÿ§ÿ©ÿ·ÿ»ÿ³ÿ®ÿ¢ÿ°ÿ±ÿªÿ«ÿ¡ÿÿ¡ÿ¥ÿ¥ÿ«ÿ©ÿ¦ÿ¦ÿÿ¥ÿ°ÿ£ÿ®ÿÿÿ£ÿÿ¥ÿ¨ÿ ÿÿÿ¤ÿ£ÿÿÿ ÿ£ÿÿÿÿ£ÿ£ÿ ÿÿ§ÿ©ÿ©ÿÿÿ²ÿ£ÿÿ¨ÿÿÿ¥ÿÿ¡ÿ¦ÿ©ÿªÿ­ÿ±ÿ¯ÿ°ÿ¨ÿºÿ­ÿÿÿÿ¡ÿ¯ÿ½ÿÿ§ÿ±ÿ¤ÿÿÿÿ¢ÿ®ÿ«ÿ¢ÿ©ÿ­ÿ­ÿÿÿ¬ÿ¢ÿÿ¬ÿÿÿ¯ÿ¦ÿ¡ÿ©ÿÿ¡ÿ¨ÿ¨ÿ©ÿªÿ¦ÿÿÿ¡ÿ¤ÿ£ÿ¨ÿ±ÿÿÿ®ÿ£ÿÄÿ¡ÿ§ÿ¥ÿ±ÿ´ÿÿ¢ÿ«ÿ¤ÿ¦ÿªÿ­ÿ¶ÿ¯ÿ¬ÿ´ÿ¬ÿ¹ÿ­ÿ§ÿµÿµÿµÿ·ÿ¬ÿ¬ÿ¬ÿ§ÿ¥ÿ¥ÿ´ÿÇÿÅÿ¼ÿ±ÿ»ÿ­ÿµÿ§ÿ¨ÿÂÿ±ÿ½ÿ³ÿ¦ÿ§ÿ¶ÿ±ÿ°ÿºÿµÿ³ÿ·ÿ¬ÿ°ÿ¯ÿ©ÿ©ÿ«ÿ§ÿ«ÿ¼ÿ´ÿ¸ÿ·ÿ¨ÿ£ÿ©ÿ©ÿ¦ÿ§ÿ²ÿ¸ÿ¬ÿ¾ÿºÿ½ÿ«ÿ¸ÿÿ ÿªÿ£ÿ¹ÿªÿ©ÿ´ÿ¹ÿµÿ­ÿ©ÿ¯ÿµÿ­ÿ²ÿ¯ÿÿ½ÿ½ÿ·ÿ¹ÿ¶ÿ±ÿ¹ÿ²ÿ­ÿ³ÿ³ÿ½ÿÀÿ§ÿ²ÿ©ÿ©ÿ©ÿ½ÿ²ÿ³ÿ®ÿ´ÿ°ÿ«ÿ¤ÿ¬ÿµÿ°ÿ²ÿ¸ÿ¶ÿ½ÿÅÿ³ÿ¯ÿ±ÿ»ÿ´ÿ°ÿºÿ®ÿ¢ÿ­ÿ¸ÿ´ÿ¯ÿ±ÿ³ÿ½ÿ±ÿ«ÿ½ÿ»ÿ¶ÿ½ÿ±ÿ©ÿÿÿÿÿÿÿ~ÿJÿ#ÿcÿ³ÿ±ÿ¯ÿ¥ÿ±ÿ°ÿµÿ·ÿµÿÁÿ¼ÿ¼ÿÃÿµÿ²ÿÇÿÀÿ©ÿ¶ÿ»ÿºÿ¼ÿ°ÿºÿ³ÿ´ÿ´ÿ³ÿ´ÿ±ÿ²ÿÂÿÃÿÃÿ³ÿÇÿÂÿµÿ°ÿ¸ÿ¸ÿ³ÿ¬ÿ«ÿ·ÿ¾ÿµÿÁÿÁÿªÿ´ÿ£ÿªÿ¶ÿ­ÿ®ÿ½ÿ¯ÿ¦ÿ·ÿ½ÿ·ÿ»ÿ»ÿ¹ÿ´ÿ¿ÿ»ÿ¤ÿ¶ÿ­ÿ¶ÿ¼ÿ´ÿ°ÿ¶ÿºÿ·ÿ¶ÿ¨ÿ°ÿºÿ°ÿ¬ÿ¯ÿ´ÿ·ÿ¶ÿ»ÿ¹ÿ±ÿµÿ³ÿ¦ÿÍÿ°ÿºÿªÿµÿ§ÿ¨ÿ«ÿ±ÿ¬ÿ¦ÿ¯ÿ´ÿ»ÿ¹ÿ²ÿ­ÿ¶ÿ´ÿ¶ÿ¯ÿ³ÿ²ÿ²ÿµÿ²ÿ´ÿ¯ÿµÿ«ÿÊÿ¹ÿ«ÿ¢ÿ¡ÿ»ÿºÿ¶ÿ¾ÿ³ÿªÿ¶ÿ¥ÿ°ÿ³ÿ»ÿ¶ÿ·ÿµÿ¸ÿ°ÿÿ¢ÿ½ÿ¯ÿ°ÿ°ÿÿ­ÿ¶ÿ«ÿªÿ³ÿªÿ¤ÿ®ÿ°ÿ­ÿ¼ÿ³ÿ«ÿ«ÿ²ÿ¥ÿ£ÿ¥ÿ¥ÿ«ÿ¶ÿ±ÿ¥ÿ´ÿÁÿ¨ÿ«ÿÿ¬ÿ¤ÿÿªÿ²ÿ°ÿ´ÿ¹ÿªÿ£ÿ¶ÿ¾ÿ³ÿ·ÿ«ÿ³ÿµÿ°ÿ¬ÿ°ÿ¾ÿ´ÿ­ÿ»ÿ¾ÿÌÿÀÿ¸ÿ¹ÿ´ÿ±ÿ´ÿªÿ¨ÿ¹ÿ©ÿ¥ÿ¯ÿ·ÿ³ÿ³ÿ±ÿ¯ÿ­ÿ£ÿ£ÿ¯ÿ»ÿ²ÿ½ÿªÿ¶ÿ±ÿ³ÿ¶ÿ®ÿ®ÿ²ÿ¿ÿ³ÿ¹ÿ¶ÿ«ÿ ÿ ÿÿ¥ÿ¯ÿ´ÿÁÿ¢ÿÅÿ±ÿ¥ÿ¹ÿ¶ÿ¶ÿ·ÿ´ÿ²ÿ¨ÿ¨ÿºÿ®ÿ¶ÿ¶ÿ´ÿ¶ÿ°ÿ¯ÿµÿ±ÿªÿ ÿªÿ­ÿÊÿ»ÿ¥ÿ ÿ®ÿ¼ÿ´ÿ ÿ¸ÿ·ÿÀÿ©ÿ¶ÿ¾ÿ½ÿ¶ÿ³ÿ·ÿ±ÿ®ÿµÿ¯ÿºÿ»ÿ§ÿ§ÿ°ÿ±ÿ¯ÿ°ÿ´ÿ·ÿ£ÿ´ÿ¥ÿ®ÿ·ÿ¸ÿ¼ÿ½ÿ·ÿ­ÿ¥ÿ²ÿ®ÿ³ÿ®ÿµÿ¼ÿ³ÿ°ÿ¸ÿ§ÿ¨ÿ¨ÿ¦ÿµÿ»ÿºÿÂÿÇÿ½ÿÈÿµÿ°ÿ»ÿ³ÿ«ÿÿÿ®ÿ²ÿ½ÿ¸ÿ·ÿ°ÿ­ÿ¦ÿ«ÿ°ÿ³ÿ³ÿ¬ÿºÿ¼ÿ¢ÿ£ÿ¥ÿ²ÿ·ÿ±ÿ¶ÿ·ÿ·ÿ³ÿ¬ÿ´ÿ·ÿ«ÿ¯ÿ¸ÿµÿ²ÿ¢ÿ°ÿ½ÿ¶ÿ°ÿ«ÿ­ÿ´ÿ®ÿÿ£ÿ®ÿ³ÿ·ÿ¼ÿ¾ÿ´ÿ¦ÿ©ÿ´ÿªÿ±ÿ²ÿ»ÿ©ÿÿÿÿ¬ÿ ÿ¦ÿÿ©ÿ§ÿ¡ÿ¢ÿÿÿ|ÿfÿÿÿÿÿÿÿÿÿ¦ÿ ÿÿzÿoÿmÿfÿYÿTÿ`ÿaÿeÿfÿdÿvÿrÿ]ÿPÿ¥ÿ ÿ«ÿ±ÿ«ÿ´ÿ²ÿ¨ÿ³ÿºÿ¶ÿµÿ±ÿ¨ÿ ÿ§ÿ´ÿ¥ÿ¥ÿ¬ÿ¯ÿ­ÿ­ÿ´ÿ¬ÿ«ÿÁÿºÿ¦ÿ©ÿ¦ÿÿ¦ÿ°ÿ¶ÿµÿ²ÿ¤ÿµÿ»ÿµÿ°ÿ¨ÿªÿ¹ÿ¥ÿ¦ÿ§ÿ³ÿ¹ÿ²ÿ¦ÿ£ÿ²ÿ³ÿ²ÿ±ÿ­ÿ´ÿµÿ¯ÿ®ÿ¨ÿ¥ÿ¥ÿ±ÿ¯ÿ´ÿ»ÿ¹ÿ°ÿ®ÿ¼ÿ¹ÿ ÿ²ÿ»ÿ®ÿ¥ÿ¨ÿºÿÂÿ«ÿºÿÂÿ­ÿ£ÿ¡ÿ¦ÿ§ÿ¢ÿ£ÿ«ÿªÿÿÿ§ÿ¦ÿ£ÿ£ÿ°ÿºÿ©ÿÿ¯ÿ ÿ±ÿ°ÿ²ÿ´ÿ¸ÿ»ÿ³ÿ§ÿ¨ÿ³ÿ°ÿªÿ¡ÿ¯ÿ¸ÿªÿ¢ÿ¬ÿ®ÿµÿ·ÿ±ÿ®ÿ°ÿ±ÿºÿ¹ÿªÿ±ÿ²ÿ¥ÿ ÿ¦ÿµÿ»ÿ´ÿ®ÿ¨ÿ¦ÿ®ÿ«ÿªÿÆÿ²ÿ¦ÿ²ÿ½ÿµÿ©ÿ®ÿ¯ÿªÿ¡ÿ´ÿ¯ÿ¸ÿ®ÿ©ÿ«ÿ²ÿ°ÿ ÿ¯ÿ·ÿ¥ÿ®ÿ¢ÿ§ÿ³ÿ´ÿªÿ¡ÿ¨ÿµÿ²ÿ´ÿ­ÿ§ÿ±ÿÀÿ»ÿ¼ÿÂÿ¹ÿµÿÀÿ¼ÿ±ÿ¹ÿ¶ÿ½ÿ³ÿ®ÿ°ÿ«ÿ­ÿ¾ÿ¨ÿ²ÿ¤ÿ ÿ±ÿ´ÿ±ÿ±ÿ´ÿ±ÿ¬ÿºÿ¿ÿ²ÿºÿ±ÿ²ÿ«ÿ®ÿ²ÿ®ÿªÿªÿ°ÿ¼ÿ®ÿ¬ÿÄÿ¶ÿ¾ÿ·ÿ©ÿ²ÿ´ÿ¢ÿ²ÿ¯ÿ°ÿ¥ÿ²ÿ²ÿ»ÿ¯ÿ´ÿ¶ÿ®ÿ¯ÿ´ÿ¼ÿ·ÿÁÿÀÿ°ÿ²ÿ­ÿ§ÿ«ÿ²ÿ¸ÿ½ÿ¾ÿ²ÿÂÿ³ÿ¨ÿ»ÿÆÿÀÿ¿ÿ¼ÿ²ÿ­ÿ­ÿ­ÿ®ÿ©ÿ¦ÿ«ÿ°ÿ±ÿ¨ÿ°ÿ¹ÿ¶ÿªÿªÿ¹ÿ²ÿ¡ÿ¬ÿ¿ÿ¬ÿÿ«ÿ«ÿ®ÿ®ÿ¬ÿ´ÿ¸ÿ®ÿ²ÿ­ÿ¬ÿ·ÿ®ÿ¹ÿ®ÿ²ÿ¶ÿ²ÿ°ÿ´ÿ½ÿ³ÿ¸ÿ¼ÿÊÿÆÿ·ÿ´ÿºÿ¸ÿ¶ÿ¸ÿ´ÿªÿ­ÿ³ÿ¡ÿºÿÀÿ­ÿ´ÿ°ÿ³ÿ¯ÿ§ÿ¦ÿ±ÿ¾ÿ¸ÿ­ÿ°ÿ£ÿÅÿ¶ÿ«ÿ¥ÿ£ÿ°ÿ¶ÿ¶ÿ²ÿ¯ÿµÿ²ÿ¬ÿ¸ÿ±ÿµÿµÿ·ÿ¸ÿ³ÿ´ÿ°ÿ¥ÿ¢ÿ°ÿÃÿ½ÿ§ÿÄÿ¬ÿ­ÿ¸ÿ«ÿ³ÿ¬ÿ³ÿ²ÿ®ÿ´ÿ¹ÿ­ÿ¡ÿ¬ÿ½ÿ°ÿ©ÿµÿ³ÿ£ÿ»ÿÁÿ¸ÿµÿ­ÿ¤ÿ©ÿ¶ÿ¼ÿ³ÿ´ÿºÿ»ÿ³ÿ¶ÿ£ÿ»ÿ¹ÿ«ÿ°ÿ´ÿ°ÿ±ÿ¬ÿ²ÿ¹ÿ«ÿµÿ»ÿ³ÿ­ÿªÿµÿ¿ÿ½ÿºÿ³ÿ¨ÿ¨ÿ±ÿ¸ÿ½ÿ ÿ²ÿ¶ÿ³ÿ°ÿ¯ÿ©ÿ¨ÿ©ÿ§ÿ¨ÿ°ÿ´ÿ®ÿ®ÿ¯ÿ·ÿ±ÿ®ÿ£ÿÁÿ¤ÿ³ÿ±ÿ´ÿ¯ÿ²ÿ®ÿ­ÿ³ÿ«ÿ£ÿ³ÿ¹ÿÿ¹ÿ¬ÿ½ÿ³ÿ£ÿ¦ÿ¨ÿ³ÿ«ÿÿ«ÿ·ÿ­ÿ°ÿµÿ£ÿ¤ÿ§ÿ¾ÿÀÿ³ÿ¯ÿ®ÿ³ÿ®ÿ«ÿ¼ÿÂÿ±ÿµÿÂÿ·ÿ´ÿµÿ½ÿ§ÿÿ²ÿµÿ¾ÿ°ÿ²ÿªÿ´ÿ¼ÿ´ÿ°ÿ¶ÿ¶ÿ«ÿ¨ÿ¯ÿ¯ÿ¦ÿ¹ÿ½ÿ¶ÿ«ÿÿ¹ÿµÿªÿ·ÿ«ÿ¨ÿ¬ÿ´ÿµÿ«ÿªÿµÿ·ÿ­ÿ®ÿµÿ­ÿ·ÿ³ÿªÿ¨ÿ¬ÿºÿªÿ·ÿ¶ÿ¯ÿºÿ¬ÿÿ±ÿ®ÿªÿªÿ¡ÿ¾ÿÿ¦ÿ«ÿ¹ÿÀÿªÿ¦ÿ­ÿ°ÿ¨ÿ¥ÿ ÿ¡ÿ¦ÿÿ¡ÿ¢ÿ¥ÿ¥ÿ³ÿÿ¡ÿ¨ÿ¤ÿÿ¤ÿ§ÿ¤ÿ¢ÿ«ÿ¥ÿ¡ÿ£ÿ¢ÿ£ÿ¢ÿ¦ÿ³ÿÿÿ¬ÿªÿÿÿ®ÿ£ÿÿ¾ÿ´ÿ°ÿ£ÿÿ­ÿ³ÿ¨ÿ¨ÿ²ÿ±ÿ¶ÿ¯ÿ¤ÿ¬ÿÿÿ¤ÿ©ÿµÿ¤ÿ¦ÿ ÿÿÿÿ¤ÿ®ÿ®ÿ£ÿÿ¥ÿ¡ÿ¤ÿÿ¡ÿÿÿ¡ÿÿ¢ÿÿÿÿªÿÿÿ«ÿ©ÿ ÿÿÿ ÿ©ÿ ÿÿÿ¦ÿÿÿÿÿªÿ¤ÿÿ­ÿÿ¥ÿ ÿ­ÿ¡ÿÿÿ§ÿ°ÿ¬ÿ¥ÿ±ÿ¹ÿ«ÿ©ÿºÿ©ÿ©ÿ¶ÿªÿ¬ÿµÿ¡ÿ°ÿ±ÿ¼ÿ«ÿ¢ÿ¦ÿ¨ÿ­ÿ¸ÿ¿ÿ´ÿ»ÿÀÿ·ÿ´ÿ¬ÿ­ÿ±ÿµÿ¾ÿ¬ÿ²ÿ·ÿ«ÿ½ÿ±ÿ¯ÿ¯ÿ«ÿ¿ÿÀÿ°ÿ²ÿ®ÿ²ÿºÿ¹ÿ·ÿ½ÿ¾ÿ¸ÿºÿºÿ³ÿ²ÿ´ÿ²ÿ°ÿ¯ÿ¹ÿ´ÿ±ÿ«ÿ¯ÿ°ÿµÿ°ÿÀÿÀÿ¹ÿªÿ¨ÿ­ÿ®ÿÁÿÆÿ¸ÿ³ÿ´ÿ³ÿ©ÿ¯ÿºÿ±ÿ·ÿ·ÿ·ÿ¸ÿÈÿªÿ¶ÿÿ«ÿ·ÿ´ÿ±ÿªÿ­ÿªÿ¤ÿ§ÿ¶ÿ³ÿ«ÿ¯ÿ°ÿ­ÿªÿ©ÿ®ÿ²ÿ´ÿ­ÿ¥ÿ ÿ§ÿ²ÿ¯ÿ¿ÿ¦ÿ³ÿªÿ·ÿ¶ÿ´ÿ«ÿ¦ÿ°ÿ®ÿ¶ÿ³ÿ­ÿ°ÿ¸ÿ²ÿ«ÿ¶ÿ³ÿÿÿ¤ÿ¥ÿ¶ÿ°ÿ°ÿªÿ¥ÿ°ÿ¸ÿ²ÿ©ÿ¯ÿ¶ÿ±ÿ¬ÿ¬ÿ§ÿ¸ÿ¸ÿ³ÿ³ÿ·ÿ¸ÿ²ÿµÿ²ÿ¨ÿ£ÿ­ÿ±ÿ¤ÿ©ÿ³ÿ¨ÿ¬ÿ½ÿÁÿµÿ²ÿ´ÿ©ÿ¼ÿ¸ÿ­ÿ½ÿ³ÿÿ¬ÿ¹ÿÅÿ¯ÿ²ÿÂÿ·ÿ¯ÿ¨ÿ²ÿ¶ÿ©ÿ¤ÿ±ÿÁÿ¿ÿ²ÿ³ÿ±ÿ°ÿºÿ±ÿ·ÿÀÿ¯ÿ«ÿ®ÿ¨ÿ¢ÿ»ÿ¸ÿ¸ÿ¸ÿ«ÿºÿ¹ÿ®ÿ©ÿ¬ÿ¶ÿ»ÿ´ÿ®ÿ¤ÿ¯ÿ³ÿ±ÿ´ÿ¶ÿ²ÿ±ÿ´ÿ¬ÿ«ÿ¶ÿ¶ÿ¬ÿ¸ÿ¹ÿ¾ÿ­ÿ°ÿ¸ÿ»ÿÀÿ¾ÿ¬ÿ·ÿºÿ·ÿÉÿºÿªÿ£ÿ©ÿ¸ÿ·ÿ¤ÿ ÿ¶ÿ±ÿ¸ÿ¯ÿ®ÿºÿ·ÿ·ÿ®ÿ§ÿ®ÿ§ÿ±ÿ»ÿ¹ÿ¨ÿ¥ÿ¹ÿÿ¦ÿ¯ÿ±ÿ§ÿ©ÿ¯ÿ«ÿ·ÿ¯ÿ¼ÿ«ÿ´ÿ¼ÿ¢ÿÿ¹ÿ¼ÿ²ÿ¨ÿ¨ÿªÿ¨ÿ©ÿ°ÿ©ÿ§ÿ®ÿ³ÿ»ÿµÿ¯ÿ´ÿµÿ¹ÿ«ÿ£ÿ©ÿ©ÿ¾ÿºÿ¯ÿªÿªÿ¾ÿ·ÿ°ÿºÿ¾ÿ»ÿ¬ÿ¯ÿ¥ÿ»ÿ£ÿÿµÿ¾ÿ¾ÿ¬ÿµÿ®ÿÿ£ÿ®ÿ¯ÿ´ÿ£ÿ©ÿ±ÿ°ÿ©ÿ¨ÿ´ÿ¦ÿ¬ÿ³ÿ°ÿ©ÿ³ÿ½ÿ½ÿ¬ÿ¹ÿ¨ÿ ÿ¦ÿ§ÿ¸ÿ²ÿ³ÿ¢ÿ±ÿµÿ·ÿ®ÿ¯ÿ¯ÿ¶ÿ½ÿºÿ¯ÿ¨ÿ¥ÿ´ÿÀÿ´ÿ¡ÿ£ÿ®ÿ­ÿ­ÿ¸ÿ±ÿ©ÿ¯ÿ¨ÿ©ÿ½ÿºÿ¤ÿªÿ°ÿ·ÿ¸ÿ£ÿºÿ§ÿ¥ÿÿÿÿ²ÿ ÿ·ÿÌÿ©ÿ´ÿ¯ÿ¥ÿÿÿ­ÿ²ÿ°ÿ¹ÿÿÿÿ«ÿ¨ÿ£ÿ®ÿ·ÿÿ¤ÿ»ÿ¹ÿ­ÿ«ÿ¬ÿ­ÿ®ÿªÿ¥ÿ¦ÿ¯ÿ³ÿ´ÿ¸ÿ°ÿ³ÿ©ÿ¦ÿªÿ²ÿ­ÿ®ÿ³ÿ²ÿÿ·ÿ³ÿ¯ÿ·ÿ§ÿ²ÿÁÿ¹ÿ¬ÿ¸ÿ±ÿ«ÿ²ÿ¶ÿ°ÿ³ÿ·ÿ±ÿ²ÿ®ÿ¯ÿ©ÿ¶ÿ¶ÿºÿ¬ÿªÿ°ÿ¶ÿ­ÿ©ÿ¹ÿ©ÿ¡ÿ³ÿ ÿÿ§ÿ²ÿ¶ÿ«ÿ¯ÿ²ÿ²ÿ²ÿ¯ÿ ÿ£ÿ§ÿ°ÿ¶ÿ²ÿ´ÿ©ÿÿ¤ÿ¤ÿ´ÿ¨ÿµÿÿ®ÿºÿ»ÿ¸ÿ¶ÿ¶ÿ°ÿ¶ÿªÿ¶ÿ»ÿ»ÿ´ÿ®ÿ·ÿÈÿºÿ°ÿÿÿ¦ÿ¨ÿ«ÿ©ÿ±ÿ¯ÿ©ÿ§ÿ¯ÿ±ÿ­ÿ¤ÿ¥ÿ´ÿµÿ°ÿ·ÿÿÿ³ÿ©ÿ¤ÿ«ÿÿÿ¬ÿ¦ÿ©ÿ®ÿ¢ÿ»ÿ³ÿ¦ÿ¤ÿÿ¸ÿ­ÿ²ÿ¯ÿ¤ÿ°ÿ°ÿ¹ÿ¯ÿ¯ÿ©ÿµÿÂÿµÿ¯ÿ¬ÿ²ÿ¾ÿºÿ¸ÿ¯ÿ¨ÿ³ÿ²ÿ£ÿ¢ÿ±ÿ®ÿªÿ°ÿ¿ÿ·ÿºÿºÿ¥ÿ´ÿ¤ÿÿ¡ÿ«ÿ­ÿµÿ£ÿ¢ÿÿ¤ÿ¯ÿÿ¶ÿ£ÿÿ§ÿºÿ§ÿÿ¬ÿÿ¨ÿÄÿÊÿÄÿºÿÅÿ´ÿ§ÿ¥ÿ¬ÿ¦ÿ©ÿ±ÿ°ÿ³ÿ¿ÿºÿªÿ¯ÿ´ÿ­ÿ´ÿ·ÿªÿ¦ÿ¡ÿÿ´ÿµÿ£ÿ±ÿ©ÿ²ÿ§ÿÅÿÃÿÄÿ¯ÿ°ÿÿ²ÿ¬ÿ³ÿ¼ÿ±ÿ²ÿ¢ÿ­ÿ¾ÿ©ÿÂÿ°ÿ³ÿ®ÿÿ¯ÿ¢ÿ£ÿ¢ÿ¨ÿ·ÿ³ÿ¨ÿ¬ÿªÿ®ÿµÿ°ÿ©ÿ¤ÿ«ÿºÿ»ÿ°ÿ©ÿ¤ÿ«ÿ¶ÿ±ÿ¶ÿ¶ÿ°ÿ²ÿ¶ÿ²ÿ­ÿ©ÿªÿ¶ÿ¼ÿ¨ÿ²ÿ¹ÿ¿ÿ§ÿ¥ÿ°ÿ¸ÿÿÿ ÿ»ÿ ÿÿÿ§ÿ¹ÿ­ÿ²ÿ¥ÿªÿ»ÿÌÿ¿ÿ©ÿ¬ÿ¬ÿ±ÿ¾ÿµÿÃÿÅÿÄÿÄÿÃÿ¿ÿ¬ÿ¬ÿ³ÿµÿ´ÿ³ÿºÿ²ÿ±ÿ¶ÿ©ÿ£ÿ±ÿ²ÿ·ÿ¯ÿ©ÿ©ÿÿ­ÿÀÿ½ÿ½ÿ¯ÿµÿ°ÿ±ÿ¦ÿ®ÿ¡ÿ§ÿ³ÿ¡ÿÆÿºÿ±ÿ¨ÿ®ÿ¹ÿ«ÿ¢ÿ¤ÿ°ÿªÿ¨ÿ¶ÿ®ÿ¢ÿ¦ÿ«ÿ±ÿ±ÿ±ÿÿªÿ»ÿ¯ÿ¶ÿ¾ÿ¯ÿ¬ÿ´ÿ´ÿ²ÿ´ÿµÿ²ÿ²ÿªÿ¨ÿ·ÿ³ÿ´ÿ»ÿ±ÿÄÿ½ÿ¯ÿ§ÿ³ÿÁÿÿ¨ÿ¦ÿ¢ÿ¤ÿ¨ÿ´ÿ²ÿªÿÿ¶ÿµÿ²ÿµÿ®ÿµÿ»ÿ»ÿ±ÿµÿ¶ÿ¬ÿ¬ÿ±ÿ­ÿ¬ÿµÿ¸ÿ¶ÿ³ÿ¬ÿ§ÿ§ÿ©ÿ°ÿ·ÿ®ÿ¸ÿ½ÿ½ÿ°ÿ°ÿºÿ¢ÿ·ÿºÿ´ÿ»ÿ³ÿ¨ÿµÿ¥ÿÈÿ«ÿ»ÿ¾ÿ¬ÿ¦ÿ©ÿ­ÿ¬ÿ¸ÿ°ÿ¬ÿ ÿ§ÿ¸ÿ³ÿ¶ÿ¿ÿ»ÿ¬ÿ©ÿµÿ·ÿ´ÿ°ÿ°ÿ®ÿ©ÿ®ÿ¦ÿ ÿ«ÿ¬ÿºÿÂÿ«ÿ³ÿ·ÿºÿÿ«ÿºÿ¶ÿ­ÿ ÿ¨ÿ¼ÿ®ÿÁÿ ÿ§ÿ±ÿ¸ÿ¯ÿ½ÿ²ÿ®ÿ³ÿ­ÿ³ÿ´ÿºÿ¾ÿ³ÿ¼ÿ´ÿ³ÿ»ÿ±ÿ¯ÿµÿ³ÿ²ÿ¸ÿ³ÿ´ÿ´ÿ©ÿ·ÿ¹ÿ´ÿ·ÿ¬ÿ²ÿ¹ÿ°ÿ¬ÿ³ÿ¯ÿÿ³ÿ±ÿ³ÿ¸ÿÿ·ÿªÿ¶ÿ±ÿ´ÿ¤ÿ¹ÿ½ÿ­ÿ³ÿÀÿ½ÿ³ÿ»ÿ´ÿ«ÿ£ÿ°ÿ¼ÿ¶ÿ´ÿµÿ¸ÿ¶ÿ³ÿºÿºÿ·ÿ·ÿ¹ÿ¹ÿ®ÿ«ÿ¨ÿ°ÿÀÿºÿ¯ÿ³ÿ¹ÿÈÿ§ÿ£ÿÿ§ÿÿ»ÿ¾ÿ»ÿÁÿªÿ£ÿ«ÿ¤ÿ§ÿ¨ÿªÿ¶ÿ¨ÿ«ÿ¨ÿ¹ÿÄÿ·ÿ©ÿ¦ÿ³ÿ¾ÿºÿ¶ÿ¿ÿ·ÿ®ÿ¶ÿ¶ÿ¶ÿ¹ÿ³ÿ¼ÿÁÿ¯ÿÁÿÆÿ¬ÿ´ÿÿÀÿ»ÿ©ÿ¯ÿ¹ÿ¾ÿ±ÿ­ÿ´ÿµÿ³ÿ¼ÿ»ÿ¶ÿ´ÿ±ÿ¹ÿµÿ°ÿ­ÿ¤ÿ¯ÿ·ÿ³ÿ¨ÿ·ÿÍÿÁÿ¹ÿ¥ÿ®ÿ¹ÿªÿ¥ÿ»ÿ©ÿ©ÿ¨ÿ¨ÿªÿ¬ÿ¶ÿ¬ÿ²ÿ·ÿ¾ÿ¾ÿµÿ´ÿ·ÿ¸ÿÂÿ¼ÿ±ÿ¶ÿ¶ÿ²ÿ¶ÿµÿ±ÿ¬ÿ°ÿ»ÿ¶ÿ¸ÿÃÿ²ÿ¸ÿ¼ÿµÿ¬ÿ°ÿ¯ÿ¯ÿºÿ«ÿ«ÿ²ÿ©ÿ·ÿ³ÿÁÿÁÿ»ÿ­ÿ§ÿ§ÿ ÿ¢ÿ©ÿ£ÿ¡ÿ©ÿ¬ÿ¯ÿ³ÿ±ÿ¶ÿ¥ÿ¹ÿ¾ÿ¸ÿ³ÿ¦ÿ¯ÿªÿ³ÿµÿ ÿ ÿ°ÿ§ÿ¥ÿ«ÿ²ÿ¬ÿ²ÿ¦ÿ²ÿµÿ²ÿ·ÿ­ÿ¢ÿ¬ÿ¥ÿÿµÿ¶ÿ¶ÿ¶ÿ¯ÿ¬ÿ ÿ¥ÿ¤ÿ²ÿÀÿ²ÿ¯ÿ®ÿ¨ÿ°ÿ±ÿ°ÿ¥ÿ©ÿ¦ÿ¬ÿªÿ©ÿ­ÿ¬ÿ­ÿ­ÿ¬ÿ£ÿ¡ÿ¨ÿÿÿ¬ÿ¨ÿ±ÿ·ÿ®ÿ²ÿ¹ÿÿ¶ÿ´ÿ¯ÿ¯ÿµÿªÿ²ÿ·ÿ¤ÿ¬ÿªÿ²ÿ¯ÿ¬ÿ³ÿ±ÿ°ÿ¹ÿ¸ÿ°ÿ°ÿ²ÿ°ÿªÿ¶ÿÁÿºÿ·ÿ¨ÿÄÿ«ÿ¤ÿ«ÿ¨ÿ ÿ°ÿ¶ÿ¹ÿ¸ÿ»ÿµÿ²ÿ½ÿÂÿ³ÿ«ÿ°ÿªÿÿÿ°ÿ²ÿ²ÿ­ÿ°ÿ¾ÿµÿ»ÿÇÿ»ÿ´ÿµÿ¼ÿ©ÿ¥ÿ¬ÿ²ÿ«ÿ²ÿ¤ÿªÿµÿ¬ÿ²ÿ²ÿ¬ÿ¸ÿ©ÿµÿÂÿ³ÿ³ÿ±ÿ ÿ«ÿºÿ§ÿ§ÿªÿ©ÿ±ÿ¹ÿ®ÿ¬ÿ±ÿ¯ÿ¦ÿ£ÿ¤ÿ«ÿ®ÿ©ÿ©ÿ ÿ§ÿ¥ÿªÿ©ÿªÿ¦ÿ¥ÿ£ÿÿ£ÿ´ÿ¯ÿÿÿ¥ÿÿªÿ°ÿ¢ÿÿÿÿ£ÿÿÿÿÿ ÿÿÿÿÿÿÿÿ£ÿÿÿÿ ÿ§ÿ¡ÿ¨ÿ©ÿ¦ÿ§ÿ£ÿªÿ§ÿ¨ÿ¡ÿ£ÿ§ÿÿÿ­ÿ¶ÿ¤ÿ§ÿ¨ÿ¸ÿÿÿªÿ¥ÿµÿ»ÿ¯ÿ²ÿ°ÿ£ÿÿÿ¨ÿªÿÿ¬ÿÿ§ÿ£ÿ¡ÿ¤ÿªÿÿ¢ÿ¤ÿÿ¥ÿ«ÿ£ÿÿÿÿÿÿÿ¬ÿ³ÿÿ¥ÿªÿ¦ÿÿÿ£ÿ®ÿÿ§ÿ®ÿ§ÿÿ¡ÿ¨ÿ¨ÿµÿ¬ÿ¯ÿºÿ®ÿ½ÿ¬ÿ¯ÿ·ÿ¨ÿ¯ÿ«ÿ¯ÿ±ÿ ÿ¤ÿ®ÿ¬ÿ¶ÿÅÿÆÿÉÿÁÿ²ÿ¶ÿµÿ«ÿ¯ÿ£ÿ²ÿ¬ÿ³ÿ¯ÿ·ÿ»ÿ¬ÿ¥ÿ£ÿ­ÿ´ÿ¬ÿ«ÿ´ÿ´ÿ«ÿ­ÿ®ÿ¬ÿ³ÿ½ÿºÿ­ÿ¨ÿªÿºÿ¸ÿ³ÿ³ÿ®ÿ¯ÿ»ÿÉÿ¿ÿ­ÿ½ÿ¦ÿ½ÿ«ÿ«ÿ©ÿ¨ÿÆÿÃÿ¿ÿ¾ÿ¾ÿºÿ¬ÿ¢ÿ©ÿ±ÿ´ÿ¹ÿªÿÿ¬ÿ°ÿ®ÿÁÿ¼ÿ¯ÿµÿ°ÿ©ÿ®ÿ¹ÿ¸ÿ¡ÿÿ­ÿ²ÿ°ÿ­ÿ¼ÿ¥ÿ¤ÿ£ÿ®ÿ«ÿ¥ÿ­ÿ´ÿ²ÿ²ÿ¯ÿ®ÿ·ÿ¶ÿ¹ÿ«ÿ©ÿ«ÿ¾ÿÿ´ÿ¸ÿ«ÿ³ÿ©ÿ©ÿ¥ÿ¯ÿ¹ÿ°ÿºÿ«ÿ±ÿ²ÿ¶ÿ½ÿ¼ÿ¿ÿ°ÿÿ§ÿ°ÿ°ÿ¯ÿ¨ÿÿÿÿ ÿÇÿ±ÿµÿºÿÀÿ¾ÿ§ÿ±ÿ¿ÿ¾ÿ¼ÿºÿ¹ÿ²ÿ«ÿ¶ÿ±ÿ´ÿ¥ÿ¿ÿ´ÿÅÿ²ÿ¯ÿ²ÿ´ÿ±ÿ±ÿ±ÿ¬ÿ­ÿ®ÿ²ÿ¶ÿÅÿ¬ÿ»ÿÈÿÇÿ¾ÿ¸ÿ´ÿ«ÿ®ÿ¶ÿ¹ÿ¹ÿ±ÿ²ÿ¾ÿ³ÿ¥ÿ«ÿ°ÿ±ÿ¹ÿ¾ÿ¬ÿ ÿ­ÿ»ÿ¼ÿÁÿ·ÿ³ÿ­ÿ´ÿ´ÿ¬ÿÂÿ°ÿ³ÿ­ÿ¬ÿ®ÿ«ÿ³ÿ»ÿ£ÿ¤ÿ±ÿ·ÿ¤ÿ²ÿ·ÿ³ÿ¸ÿ±ÿ´ÿ¶ÿ´ÿ¿ÿ¿ÿ½ÿ¥ÿ²ÿ°ÿ½ÿÆÿºÿ®ÿ¬ÿ°ÿ©ÿÿ¢ÿ³ÿ¿ÿ»ÿ­ÿ¯ÿ±ÿ¯ÿ¼ÿ¶ÿ²ÿ´ÿ¶ÿµÿ´ÿ³ÿ®ÿ¥ÿÁÿ®ÿ¶ÿ¾ÿ©ÿ²ÿ³ÿ®ÿ¶ÿ»ÿ¹ÿ½ÿ¼ÿ±ÿ²ÿ¯ÿ©ÿºÿ¼ÿ¸ÿºÿ±ÿ§ÿ¯ÿ¼ÿºÿ¯ÿ«ÿ¦ÿ«ÿÀÿ©ÿ¯ÿ¹ÿ´ÿ±ÿ¹ÿ·ÿ¬ÿÀÿ³ÿ­ÿ¹ÿ©ÿ§ÿ©ÿ²ÿµÿµÿºÿ»ÿ³ÿ´ÿ¸ÿ¬ÿÇÿ·ÿºÿµÿ¤ÿªÿ­ÿ¨ÿ«ÿ°ÿªÿ²ÿ´ÿ¼ÿ®ÿ²ÿ­ÿ·ÿ¼ÿµÿ¬ÿ®ÿ¼ÿºÿ¹ÿ¾ÿ¼ÿ¦ÿµÿ°ÿ´ÿ¹ÿ¹ÿ®ÿ¡ÿ²ÿ¸ÿ¹ÿÿ¢ÿªÿ±ÿ»ÿ·ÿ¯ÿ«ÿ¥ÿ§ÿ¼ÿÃÿªÿ§ÿ²ÿ·ÿ·ÿ°ÿ¬ÿ­ÿ³ÿ½ÿ¸ÿ´ÿ¨ÿ¶ÿ¿ÿ¨ÿ¦ÿªÿ­ÿ²ÿ»ÿÄÿ´ÿºÿ¡ÿ°ÿ¸ÿ¨ÿ³ÿ·ÿ®ÿ©ÿ©ÿ¸ÿ»ÿÌÿµÿ¯ÿ¸ÿ±ÿªÿ©ÿ®ÿ³ÿ¤ÿ£ÿ¶ÿ¾ÿ¿ÿ½ÿ»ÿ·ÿ¶ÿºÿ»ÿ¹ÿÊÿÄÿ»ÿ¦ÿ¨ÿ´ÿ²ÿ«ÿ³ÿºÿ¬ÿ®ÿ½ÿ°ÿ·ÿ¯ÿ«ÿ«ÿ¬ÿµÿ¾ÿ·ÿ¸ÿ¼ÿ¬ÿÀÿ§ÿ¸ÿ·ÿ¹ÿ½ÿ´ÿ±ÿ²ÿ¼ÿ¿ÿ­ÿ³ÿ·ÿ´ÿ©ÿ«ÿ»ÿ¶ÿ³ÿ·ÿ³ÿ±ÿ©ÿ¸ÿ»ÿ·ÿ¶ÿ¶ÿÉÿ¶ÿ¬ÿ²ÿ³ÿ¨ÿÿ©ÿ³ÿ¬ÿ´ÿ¬ÿÿÁÿ½ÿ¾ÿ¬ÿ«ÿµÿ¸ÿ¾ÿ³ÿ²ÿ²ÿ°ÿÿ¬ÿµÿ¶ÿ¸ÿµÿµÿ­ÿ·ÿ´ÿ³ÿ«ÿ¯ÿ¼ÿÁÿ¹ÿ¨ÿ«ÿ»ÿ¯ÿ¸ÿ³ÿ­ÿ¯ÿ®ÿ¢ÿ³ÿ»ÿ¯ÿºÿ¶ÿ°ÿ¯ÿ¸ÿ½ÿ±ÿ½ÿºÿ¯ÿÅÿ®ÿÿÿ¥ÿ®ÿªÿ¤ÿÿ¯ÿ§ÿÿÿÿÿrÿzÿÿÿÿÿÿÿÿÿ¦ÿÿÿrÿlÿsÿmÿaÿbÿ^ÿWÿyÿjÿjÿ_ÿ_ÿgÿfÿ¨ÿ§ÿ¬ÿµÿ³ÿ·ÿ·ÿ®ÿ¨ÿ¬ÿ°ÿ·ÿ»ÿ°ÿ«ÿ²ÿ³ÿªÿ¢ÿ±ÿ³ÿ¡ÿÿ§ÿÈÿ¶ÿµÿµÿ°ÿªÿ¨ÿ£ÿÿ£ÿªÿ¯ÿ­ÿÿªÿ¸ÿºÿ¹ÿ¶ÿªÿ«ÿ¤ÿ¦ÿ³ÿ¼ÿºÿ®ÿ¥ÿ®ÿ¯ÿ¾ÿ´ÿ¶ÿ¹ÿ´ÿ­ÿ©ÿªÿ¸ÿ¬ÿ¹ÿ°ÿ©ÿªÿ²ÿ±ÿ¤ÿ¡ÿ¶ÿ¨ÿ­ÿ²ÿ¶ÿ¶ÿ®ÿ©ÿ°ÿ½ÿ¿ÿ¸ÿ´ÿ±ÿ¥ÿÿ©ÿµÿ¯ÿ­ÿ¾ÿ²ÿµÿ©ÿ¬ÿ§ÿ£ÿ£ÿ°ÿÀÿ²ÿÿ«ÿ¦ÿ¸ÿ½ÿ²ÿ±ÿµÿ¶ÿµÿ¦ÿºÿÁÿ£ÿ¬ÿ±ÿ²ÿµÿ­ÿ¢ÿ­ÿ¬ÿ±ÿ°ÿ¦ÿ±ÿ¶ÿ®ÿ¬ÿ«ÿÿ¬ÿÍÿÿ©ÿ¨ÿÿ©ÿ²ÿ±ÿ¯ÿ¯ÿ²ÿ¨ÿ¶ÿ¯ÿµÿ«ÿ¼ÿ¿ÿµÿ®ÿ¡ÿÿÿ¦ÿ§ÿ¤ÿ´ÿ³ÿ§ÿ§ÿ¬ÿ¬ÿ±ÿ®ÿ²ÿ·ÿ®ÿ§ÿ±ÿ³ÿ©ÿ¤ÿ¥ÿ¥ÿ³ÿ ÿ¬ÿ¥ÿ±ÿÁÿÇÿ¯ÿÿ£ÿ·ÿ¼ÿºÿ¾ÿ¹ÿ³ÿ¸ÿ¾ÿ®ÿ ÿ¦ÿ­ÿ®ÿÈÿ¦ÿ«ÿ®ÿ¶ÿÁÿºÿ¦ÿÿÿ£ÿ±ÿ¸ÿªÿ³ÿ·ÿ±ÿ¬ÿ¬ÿ´ÿ½ÿ¶ÿ¥ÿ ÿ¡ÿ¨ÿµÿ´ÿÀÿµÿºÿ±ÿ¡ÿ¬ÿ¼ÿ«ÿ©ÿºÿÃÿÀÿ´ÿ¯ÿ»ÿ«ÿ°ÿ¹ÿ³ÿ¯ÿ°ÿ¯ÿ«ÿ»ÿºÿ£ÿÿ¦ÿ£ÿªÿ°ÿ®ÿºÿÅÿ±ÿ«ÿ¬ÿ°ÿ­ÿ²ÿ´ÿ¹ÿ»ÿ¸ÿ³ÿ°ÿ°ÿ´ÿ°ÿ·ÿ¦ÿ³ÿÁÿ¬ÿ¶ÿÁÿºÿ«ÿÿªÿ´ÿ¶ÿÇÿ±ÿ³ÿµÿºÿ´ÿ­ÿ©ÿ®ÿ·ÿ³ÿªÿ¶ÿµÿ¼ÿ°ÿ¤ÿ¨ÿ­ÿªÿ­ÿ°ÿ©ÿ¤ÿÿ¤ÿÇÿ±ÿ¶ÿ·ÿ´ÿ°ÿÁÿÃÿ·ÿ²ÿ¯ÿ±ÿ»ÿ±ÿ¬ÿ¯ÿÀÿ·ÿµÿ¦ÿ¬ÿ¦ÿ¢ÿ±ÿ½ÿ´ÿ«ÿ¤ÿ¶ÿ²ÿÀÿµÿ¬ÿÿ¥ÿ­ÿµÿ±ÿ«ÿ­ÿ¬ÿ²ÿªÿ²ÿ©ÿ¶ÿ·ÿ­ÿ¹ÿ²ÿ®ÿ©ÿ©ÿµÿ¹ÿ³ÿ»ÿ¹ÿ¸ÿ²ÿ¹ÿ»ÿ¨ÿ²ÿ±ÿ·ÿ¼ÿ¶ÿ¯ÿ¬ÿ©ÿªÿ²ÿ¸ÿ±ÿ§ÿ³ÿ®ÿ²ÿ½ÿ¶ÿ³ÿ½ÿ¼ÿ®ÿ¨ÿ¨ÿ£ÿ©ÿ¬ÿ«ÿ½ÿ¾ÿ¨ÿ«ÿºÿ¶ÿ©ÿ¬ÿ¶ÿ¸ÿ·ÿ´ÿ³ÿ¼ÿ¹ÿ·ÿ¼ÿµÿ¥ÿ¦ÿ·ÿ±ÿ°ÿ´ÿµÿ¯ÿ«ÿ»ÿ½ÿ¹ÿ¶ÿ¸ÿ³ÿ»ÿ·ÿ¥ÿªÿ¬ÿ´ÿ°ÿ¬ÿ³ÿµÿ²ÿ²ÿ±ÿ¬ÿ±ÿ¨ÿ§ÿ­ÿ±ÿ¶ÿ¦ÿ¸ÿ¹ÿ±ÿ­ÿ°ÿ¿ÿ»ÿ ÿ°ÿºÿÿÀÿ¬ÿ¼ÿ¸ÿ·ÿ¥ÿ¢ÿ®ÿ¨ÿÿ¯ÿ¼ÿ·ÿ¹ÿ»ÿ¸ÿµÿªÿÇÿ¨ÿÀÿ¯ÿ¨ÿ¹ÿ´ÿ§ÿ§ÿ©ÿ¬ÿ¨ÿ­ÿ¹ÿ±ÿ±ÿ«ÿ¯ÿ®ÿ¹ÿ¶ÿ²ÿ¤ÿ´ÿ³ÿ´ÿ¿ÿ±ÿ®ÿÄÿÄÿ´ÿ¯ÿ§ÿÿ¢ÿ¬ÿµÿ³ÿ§ÿ®ÿ¦ÿ§ÿ´ÿ¿ÿ¾ÿ·ÿµÿ¸ÿ´ÿ§ÿ¬ÿºÿ®ÿ©ÿ£ÿ³ÿ±ÿ³ÿ¶ÿ±ÿ¥ÿ§ÿ·ÿªÿ«ÿ³ÿ´ÿ·ÿµÿ°ÿ¯ÿµÿ³ÿ¸ÿ±ÿ¤ÿ²ÿ¡ÿÿ¶ÿ©ÿÿ£ÿ§ÿ§ÿ ÿ¢ÿÿÿÿÿÿ§ÿÿ¨ÿ±ÿÿ¢ÿÿ¡ÿÿ¤ÿ£ÿÿÿ¢ÿÿÿ ÿÿ¤ÿ§ÿÿªÿ¤ÿ«ÿµÿ®ÿÿÿ±ÿÿÿ±ÿ¨ÿªÿ¯ÿ©ÿ­ÿ¹ÿ­ÿÿ¨ÿªÿ­ÿ³ÿ©ÿ¥ÿÿ¯ÿ¨ÿ ÿ¾ÿ©ÿÿ¨ÿÿÿÿ¥ÿ´ÿ·ÿµÿ°ÿ ÿÿªÿ­ÿÿÿ¢ÿªÿÿ«ÿ¦ÿ¯ÿ¦ÿ©ÿÿÿ¥ÿ¤ÿ¡ÿÿÿÿÿÿÿÿ¨ÿÿÿ¬ÿ¢ÿ°ÿ¨ÿÿµÿ¨ÿ§ÿÿÿÿÿ¢ÿ£ÿÿÿ£ÿ±ÿ¾ÿ½ÿÂÿ°ÿ­ÿ¶ÿ´ÿ·ÿ«ÿ¦ÿ¬ÿµÿªÿ©ÿ§ÿ¥ÿ²ÿ³ÿ¯ÿ¸ÿ¿ÿºÿ°ÿ­ÿ§ÿ¡ÿ«ÿ²ÿ°ÿ±ÿ³ÿ®ÿ½ÿÆÿ»ÿ¯ÿÿµÿ¬ÿ®ÿ°ÿ®ÿ³ÿ¦ÿ²ÿ¨ÿ®ÿ¶ÿ´ÿ´ÿ»ÿ¼ÿ·ÿ¶ÿ¦ÿ¦ÿ¸ÿ¶ÿ¯ÿ±ÿ±ÿªÿ±ÿ©ÿ¼ÿºÿ¶ÿ®ÿ½ÿÂÿ¯ÿ²ÿºÿ¼ÿ¹ÿ½ÿµÿ²ÿ½ÿ¸ÿ²ÿ¹ÿ·ÿ¶ÿ°ÿªÿÃÿ²ÿ©ÿ¯ÿ¨ÿ³ÿ©ÿ®ÿ¹ÿªÿ¬ÿ¶ÿ¥ÿ¬ÿ°ÿ¬ÿ¹ÿ¹ÿ«ÿ­ÿ®ÿ£ÿ¦ÿ¬ÿ¨ÿ¯ÿ¹ÿ¬ÿÿÿ£ÿ±ÿ®ÿ»ÿ±ÿ§ÿ¯ÿªÿ©ÿ²ÿÇÿ¸ÿ¿ÿµÿ¤ÿ·ÿ»ÿ·ÿÇÿÉÿ°ÿ°ÿ¾ÿ±ÿ­ÿ®ÿ·ÿ¶ÿ³ÿ¹ÿÇÿÅÿ³ÿ³ÿÃÿ´ÿ®ÿ£ÿ³ÿ²ÿªÿ·ÿ¹ÿºÿµÿ¨ÿ´ÿ¾ÿ¶ÿ´ÿ´ÿ±ÿ°ÿ°ÿ¯ÿ§ÿ©ÿ·ÿ¥ÿ«ÿ¾ÿ¿ÿÅÿ ÿ»ÿ²ÿ¯ÿªÿµÿºÿÿ¥ÿÿ¯ÿ§ÿµÿ¤ÿ­ÿ½ÿÂÿ³ÿ£ÿ®ÿ³ÿ¬ÿ·ÿ¼ÿµÿ³ÿ¨ÿªÿ¬ÿ­ÿ§ÿÿºÿ®ÿªÿ³ÿ±ÿ§ÿÂÿ¸ÿ·ÿ¯ÿ±ÿ½ÿ°ÿµÿ­ÿ¤ÿ¾ÿÂÿ´ÿ³ÿ®ÿ°ÿ¬ÿ¥ÿ®ÿ»ÿ´ÿ§ÿ®ÿ±ÿªÿ¢ÿµÿ¶ÿ¬ÿ¬ÿ¹ÿ¸ÿÁÿ¦ÿºÿÆÿ³ÿ¾ÿÃÿ­ÿÿ¿ÿ¬ÿ½ÿÀÿ³ÿÿ¡ÿ¯ÿ®ÿ·ÿ±ÿÀÿ½ÿ¯ÿ§ÿ«ÿ©ÿÿÿ¥ÿµÿ³ÿ¯ÿ«ÿ­ÿ¦ÿÂÿ©ÿ´ÿ¯ÿ·ÿµÿ¬ÿ·ÿ¥ÿ¸ÿ­ÿ±ÿ´ÿ±ÿ·ÿ¶ÿ®ÿ°ÿ±ÿªÿÿ§ÿ¬ÿ«ÿµÿ³ÿ«ÿ¯ÿ°ÿ¨ÿ©ÿ¬ÿ¨ÿ­ÿªÿ¡ÿ³ÿ²ÿ±ÿ¹ÿºÿ®ÿ·ÿ¤ÿ¦ÿ»ÿ»ÿ¾ÿ¤ÿ¨ÿÍÿ­ÿ¡ÿ©ÿ³ÿ®ÿÿÿ¸ÿºÿ³ÿ´ÿ´ÿµÿ°ÿ·ÿ±ÿµÿ®ÿ¥ÿ¨ÿ­ÿªÿ¬ÿºÿ±ÿ²ÿªÿ¥ÿ©ÿªÿ½ÿ®ÿ¥ÿµÿ¾ÿ¢ÿ«ÿ´ÿ¹ÿµÿ¯ÿÿ§ÿ¶ÿ¯ÿ¯ÿ«ÿ°ÿ³ÿ¶ÿ®ÿ¨ÿ½ÿ³ÿ«ÿºÿ·ÿ©ÿ³ÿ¸ÿ¼ÿºÿ¹ÿ¼ÿ¹ÿµÿ©ÿ£ÿªÿªÿ«ÿ¨ÿ¬ÿ·ÿ­ÿ¦ÿ£ÿ§ÿ·ÿÿÿ¸ÿ¨ÿ°ÿ­ÿÂÿ¹ÿ¾ÿ³ÿ·ÿ³ÿ¾ÿ­ÿ¡ÿ³ÿ·ÿªÿÿÿ±ÿ³ÿ²ÿµÿ¼ÿ·ÿ°ÿ±ÿ´ÿ¬ÿªÿ§ÿ¬ÿºÿºÿ±ÿ­ÿ°ÿ­ÿ­ÿ­ÿªÿ®ÿ¯ÿ£ÿ±ÿ°ÿÿ°ÿ¼ÿ¯ÿ¸ÿ¶ÿ°ÿ²ÿÀÿ­ÿ¨ÿ¸ÿ·ÿ©ÿ©ÿ¤ÿ«ÿ¹ÿ¶ÿ¹ÿ ÿµÿµÿ´ÿ±ÿ»ÿ®ÿ´ÿ·ÿ±ÿªÿªÿ°ÿ±ÿ®ÿ¯ÿ¼ÿ·ÿ¨ÿ¬ÿ¤ÿÿ ÿ¯ÿ´ÿ®ÿ¨ÿ¬ÿ¶ÿºÿ«ÿ«ÿªÿ«ÿ¯ÿ«ÿ¨ÿ³ÿ¡ÿ¨ÿ«ÿ·ÿ»ÿÿ®ÿ³ÿ¡ÿ«ÿ­ÿ·ÿ±ÿ¨ÿ«ÿ³ÿ§ÿ±ÿ«ÿ²ÿ²ÿµÿ»ÿ´ÿªÿªÿ©ÿ¢ÿÿ¥ÿ¨ÿ©ÿ°ÿ§ÿ ÿÿÿ³ÿ®ÿ¼ÿ¯ÿ°ÿ®ÿ¼ÿ¤ÿ ÿ¶ÿ»ÿ¶ÿ¨ÿ¸ÿ­ÿÿÿ¢ÿÌÿ¬ÿÿ«ÿ­ÿ±ÿ¬ÿ¯ÿ­ÿÿ°ÿªÿ´ÿ½ÿ³ÿ§ÿ·ÿ¬ÿ¸ÿ³ÿ¦ÿ¦ÿÿ§ÿªÿ¡ÿ¬ÿ©ÿµÿÇÿ´ÿ°ÿ¯ÿ¥ÿ«ÿ¯ÿµÿ§ÿ·ÿ©ÿ°ÿ ÿ«ÿ¯ÿ·ÿ°ÿºÿ®ÿºÿ¡ÿ¨ÿ¶ÿ³ÿ ÿ¯ÿ­ÿ·ÿ½ÿÆÿÿ¡ÿ©ÿ¦ÿ·ÿ¬ÿ·ÿ°ÿ´ÿ½ÿ¬ÿ¼ÿ­ÿ¦ÿ¸ÿµÿ¬ÿÿ©ÿ´ÿ«ÿ°ÿ´ÿ²ÿ¯ÿ®ÿ·ÿ»ÿµÿ±ÿ®ÿ²ÿªÿ³ÿ­ÿÿÀÿ²ÿ¯ÿ¶ÿ¼ÿ·ÿ¦ÿ­ÿ¸ÿ½ÿ²ÿ«ÿ©ÿ´ÿ·ÿÇÿ§ÿ¯ÿ¾ÿ²ÿ¸ÿ¹ÿ®ÿ«ÿ³ÿ¨ÿ¶ÿ­ÿ¯ÿ·ÿµÿ©ÿ²ÿ·ÿ¬ÿ¨ÿ«ÿ®ÿ°ÿ«ÿ³ÿ»ÿ¸ÿ­ÿµÿ½ÿ·ÿ¯ÿ£ÿ©ÿ¦ÿ³ÿ¶ÿµÿÿ£ÿ´ÿ¨ÿ©ÿ£ÿ±ÿ­ÿ§ÿÀÿ­ÿ¥ÿ¶ÿÿÿÿ±ÿÿ©ÿ¦ÿÂÿÈÿ¡ÿ©ÿ¢ÿ¿ÿ©ÿ§ÿ²ÿ±ÿ¯ÿ²ÿ»ÿ´ÿµÿªÿ©ÿ³ÿµÿ±ÿ½ÿÀÿ´ÿ«ÿ±ÿ»ÿ·ÿ¾ÿ¿ÿ´ÿ±ÿ¯ÿ¹ÿ¥ÿ¤ÿ­ÿ§ÿ¬ÿ¸ÿ·ÿ­ÿ²ÿ¯ÿªÿ¤ÿ«ÿ°ÿµÿ©ÿÿ­ÿ«ÿ¬ÿ¶ÿÂÿ£ÿ­ÿ¢ÿ¢ÿ­ÿ¹ÿ¯ÿºÿ±ÿµÿ¨ÿ£ÿ«ÿ¯ÿ¯ÿ½ÿ·ÿ­ÿ§ÿ¢ÿ ÿ¬ÿ«ÿ§ÿ±ÿµÿ°ÿ±ÿ³ÿ®ÿ¯ÿ³ÿ¯ÿ£ÿÿ¥ÿ±ÿºÿ¸ÿ®ÿµÿ°ÿ¬ÿ°ÿ¸ÿ¾ÿ³ÿ¸ÿ¡ÿ·ÿ¨ÿ«ÿµÿ¯ÿ´ÿ§ÿ±ÿÿ±ÿ¬ÿ­ÿ±ÿ«ÿ¬ÿÁÿ¾ÿ³ÿºÿ»ÿ­ÿ³ÿ¸ÿ³ÿ²ÿ°ÿ¬ÿ­ÿµÿµÿ¬ÿ®ÿ²ÿµÿ¼ÿ´ÿ´ÿµÿÀÿµÿ®ÿ¿ÿ³ÿ»ÿ»ÿºÿ±ÿ´ÿ±ÿÉÿ©ÿÃÿÿÀÿ½ÿ¥ÿ§ÿ©ÿ½ÿ®ÿªÿÿ ÿ±ÿ³ÿ§ÿ§ÿ¬ÿ´ÿ¹ÿ³ÿ­ÿ±ÿ¼ÿ§ÿ¦ÿ¹ÿ¼ÿ¶ÿ­ÿ´ÿ´ÿ«ÿ®ÿ¹ÿ¿ÿ·ÿ»ÿ¼ÿµÿºÿºÿºÿ²ÿ¯ÿ³ÿËÿ¦ÿÿ³ÿ«ÿªÿÂÿÂÿÀÿ¼ÿ¥ÿ¨ÿ³ÿ°ÿ¶ÿÅÿÂÿ¿ÿÇÿ»ÿ³ÿ¼ÿ´ÿ¶ÿ°ÿ»ÿËÿÄÿ³ÿ«ÿµÿºÿ±ÿ±ÿ¶ÿ³ÿ´ÿªÿ¬ÿ±ÿºÿ¶ÿµÿ¶ÿ§ÿ¦ÿ«ÿ«ÿµÿ£ÿ·ÿ£ÿºÿ³ÿ·ÿ«ÿ²ÿ°ÿ§ÿ¯ÿ·ÿ¸ÿ®ÿ¹ÿÿÿ¨ÿ³ÿ¿ÿ³ÿ³ÿ¹ÿ¯ÿºÿÆÿ¸ÿ°ÿ®ÿµÿµÿ®ÿ¦ÿ«ÿ°ÿªÿÅÿ³ÿ½ÿ¼ÿ®ÿ¾ÿ«ÿ¶ÿ¾ÿ¯ÿÿ±ÿ³ÿ¯ÿ¹ÿ´ÿ¥ÿµÿ ÿÿ£ÿ«ÿ´ÿÿ¡ÿ±ÿ¿ÿ¸ÿ­ÿ®ÿ²ÿ¶ÿÀÿÇÿÀÿ½ÿ±ÿ­ÿ·ÿ´ÿ¸ÿ·ÿ´ÿ¹ÿ°ÿ¯ÿ¿ÿ¯ÿºÿ§ÿ¥ÿ¸ÿÂÿ¬ÿ·ÿ¿ÿ³ÿ«ÿ¢ÿ£ÿ¶ÿ´ÿµÿ²ÿ±ÿªÿ¨ÿ°ÿ±ÿ¯ÿ®ÿ°ÿ²ÿ°ÿ¹ÿ¶ÿ¶ÿ·ÿ³ÿ¯ÿ´ÿ²ÿÁÿ¸ÿ«ÿÊÿÿÃÿ·ÿ¯ÿ¾ÿ³ÿµÿ¶ÿ¶ÿ­ÿ³ÿ½ÿµÿºÿµÿ³ÿ²ÿ¦ÿ£ÿ±ÿ¶ÿ­ÿµÿ¾ÿµÿµÿ³ÿ±ÿ¯ÿ·ÿ½ÿ§ÿ¶ÿºÿ»ÿ­ÿ®ÿ¹ÿ«ÿ´ÿ«ÿ¦ÿ²ÿ·ÿ¬ÿ®ÿ¼ÿºÿµÿ³ÿ³ÿªÿ·ÿ¦ÿÿ­ÿ·ÿºÿ¯ÿ®ÿ·ÿ½ÿ¶ÿ¬ÿµÿ¾ÿ£ÿÀÿ¹ÿÅÿ¡ÿµÿ¹ÿ¯ÿ´ÿ¤ÿ®ÿ½ÿ¼ÿ©ÿ¾ÿ¶ÿ¥ÿ»ÿ²ÿ¬ÿ¯ÿ¨ÿ°ÿ¼ÿ®ÿ¬ÿºÿ®ÿ«ÿ­ÿ±ÿ²ÿ³ÿ¥ÿ¦ÿ°ÿÀÿªÿÊÿ¢ÿ·ÿ³ÿ·ÿ¹ÿ©ÿ´ÿ´ÿ®ÿ«ÿ²ÿ²ÿ¯ÿ¸ÿÁÿ½ÿ¹ÿ²ÿÿÿ§ÿ±ÿ¬ÿ¤ÿ±ÿ®ÿ³ÿ¾ÿ¥ÿªÿªÿ¸ÿ´ÿ¯ÿ°ÿ¹ÿ¾ÿ¬ÿ¯ÿ±ÿ·ÿ´ÿ¬ÿªÿªÿªÿ¸ÿÄÿ±ÿ¥ÿ¸ÿ¯ÿ¢ÿ³ÿ­ÿ²ÿÉÿÂÿµÿ¥ÿ±ÿ¼ÿ¥ÿ³ÿ·ÿºÿ¥ÿ´ÿªÿ¡ÿ¯ÿ´ÿ´ÿ¼ÿ¸ÿ®ÿ«ÿ¬ÿ¯ÿ§ÿ­ÿ³ÿ¶ÿ±ÿºÿ¶ÿ®ÿÆÿ°ÿ·ÿ°ÿ¿ÿ¶ÿ°ÿ´ÿ¯ÿ·ÿ³ÿ«ÿ«ÿ³ÿµÿ°ÿµÿ¿ÿ²ÿ ÿ¤ÿ°ÿ­ÿ¹ÿ£ÿ³ÿÿ£ÿ ÿ£ÿ§ÿ±ÿ¾ÿ¶ÿ³ÿ¥ÿ¥ÿ¥ÿ­ÿªÿÿªÿ®ÿªÿ¯ÿ¨ÿ«ÿ¢ÿ¡ÿªÿ¬ÿ¢ÿ ÿ§ÿ¥ÿÿÿ´ÿ¦ÿ¤ÿ¤ÿ¡ÿ§ÿÿÿÿ ÿÿÿÿÿÿ¶ÿ®ÿÿÿÿÿÿÿ¦ÿ¨ÿªÿÿ¤ÿ«ÿ¥ÿÿ£ÿ©ÿªÿªÿ¦ÿ¥ÿ ÿÿ©ÿ²ÿ©ÿ¥ÿÿ«ÿ°ÿ¥ÿ²ÿÿ¢ÿÿÿÿÿÿÿ©ÿ¢ÿÿÿÿÿÿªÿ¢ÿ¨ÿ¬ÿ¥ÿ¡ÿ ÿÿ¢ÿÿ¥ÿ§ÿÿÿ¦ÿ«ÿ¤ÿÿÿÿ¨ÿ¦ÿ ÿÿ¦ÿ©ÿ¤ÿ±ÿÿÿ¨ÿ±ÿ¡ÿ¦ÿ¶ÿªÿ¢ÿªÿ¨ÿ¨ÿ®ÿ¨ÿªÿ«ÿ¼ÿ­ÿ²ÿ´ÿ­ÿ´ÿµÿ®ÿ­ÿ±ÿ§ÿªÿ¯ÿ°ÿ´ÿ¬ÿ¦ÿ¹ÿ·ÿ¯ÿÃÿÅÿ²ÿ²ÿ§ÿºÿ¬ÿ¿ÿ§ÿ²ÿ¯ÿ³ÿ¨ÿÿ ÿ²ÿ·ÿ­ÿ¶ÿ²ÿ²ÿ·ÿ°ÿ®ÿ¹ÿ®ÿ­ÿ®ÿ£ÿ­ÿ¾ÿ¯ÿ¬ÿ¯ÿµÿ¸ÿ®ÿ²ÿÃÿÄÿ¨ÿ¬ÿ²ÿ«ÿ½ÿÍÿ¯ÿ²ÿ¹ÿ¾ÿ»ÿ¶ÿ·ÿ¶ÿ°ÿ­ÿ±ÿ½ÿ¿ÿ¤ÿ®ÿµÿ¬ÿ«ÿ·ÿ¶ÿÀÿ¸ÿ¥ÿ¦ÿ­ÿ¶ÿ·ÿ°ÿ­ÿ«ÿ©ÿ¥ÿ¬ÿªÿªÿ¨ÿ³ÿ´ÿ§ÿ¬ÿ¼ÿ·ÿ·ÿºÿ±ÿ©ÿ¨ÿ¯ÿ±ÿ«ÿ²ÿ¨ÿ¹ÿµÿ¨ÿ©ÿ¯ÿ³ÿ»ÿ±ÿ«ÿ«ÿ§ÿªÿ²ÿºÿ½ÿ¥ÿ¸ÿ¯ÿ»ÿ»ÿ±ÿÿ³ÿµÿ«ÿ¯ÿ±ÿ¨ÿ¤ÿ«ÿ¼ÿÈÿ±ÿ¬ÿ­ÿ¿ÿ¼ÿ²ÿ¸ÿ´ÿºÿ¬ÿ®ÿ®ÿ§ÿ¹ÿ¼ÿ¡ÿ°ÿ±ÿ°ÿ¶ÿÀÿºÿ­ÿ²ÿ«ÿ¬ÿ¶ÿ´ÿ¨ÿ©ÿ¸ÿ®ÿ§ÿ·ÿ¨ÿ·ÿÿ¶ÿÄÿ³ÿ«ÿ¼ÿµÿ ÿ£ÿ´ÿ¶ÿ¬ÿµÿ´ÿ¶ÿºÿ²ÿ¿ÿ²ÿ´ÿ²ÿ¬ÿ«ÿ°ÿ·ÿºÿºÿ¾ÿ¨ÿ§ÿ¹ÿ¶ÿ¯ÿºÿÅÿÂÿ¿ÿ³ÿ¤ÿ¦ÿªÿ¥ÿ¶ÿÁÿÁÿÿ´ÿ°ÿ¯ÿµÿ¯ÿ¬ÿªÿ³ÿÁÿ½ÿ±ÿ»ÿÏÿ¢ÿ­ÿ­ÿµÿ«ÿ²ÿ²ÿ´ÿ¯ÿ°ÿ¾ÿ¹ÿ·ÿ½ÿÂÿ©ÿ£ÿ´ÿ®ÿ«ÿ¯ÿ²ÿ¶ÿ²ÿªÿ´ÿ»ÿºÿÿÿ°ÿ¼ÿ¼ÿ»ÿ¶ÿ±ÿ²ÿµÿ·ÿ½ÿ½ÿÃÿ°ÿ¦ÿ¸ÿ°ÿ±ÿµÿ³ÿ¯ÿ¯ÿ®ÿ«ÿ«ÿµÿºÿ«ÿÄÿµÿ¿ÿÀÿ·ÿ±ÿ¼ÿ¾ÿ³ÿºÿ«ÿ­ÿ¯ÿ§ÿ¸ÿ·ÿ°ÿ°ÿ¶ÿµÿ°ÿ±ÿ³ÿ¾ÿ§ÿ¾ÿ´ÿºÿ¦ÿ³ÿ±ÿ²ÿ¬ÿ¤ÿ«ÿ°ÿ»ÿºÿ¬ÿ³ÿ¸ÿ¶ÿ»ÿºÿ¹ÿ¹ÿ¼ÿÁÿ¼ÿ¿ÿ¯ÿ±ÿ­ÿªÿÿ£ÿ¹ÿÆÿ½ÿªÿ¢ÿ°ÿ­ÿ£ÿ ÿÿ«ÿºÿ·ÿ°ÿ°ÿ¯ÿªÿ¸ÿ»ÿ¶ÿ°ÿ¢ÿÿ¥ÿ±ÿ¹ÿ»ÿ³ÿ­ÿ¹ÿÉÿ°ÿ§ÿ·ÿ®ÿ³ÿ´ÿ¶ÿ¶ÿ°ÿ³ÿÃÿ¸ÿ¡ÿ²ÿ¶ÿ²ÿ¬ÿµÿ¹ÿ°ÿªÿ©ÿ±ÿ¿ÿ»ÿ¨ÿ²ÿªÿ«ÿ©ÿ¯ÿ¸ÿ³ÿ§ÿ¬ÿ´ÿ¾ÿ¶ÿµÿ®ÿ«ÿ¸ÿ¿ÿ®ÿ¤ÿ·ÿµÿµÿ®ÿ°ÿªÿ¬ÿ·ÿ´ÿ¥ÿªÿµÿ¼ÿµÿ«ÿ´ÿ¨ÿ«ÿ«ÿ¨ÿ³ÿ¦ÿÿ³ÿ¥ÿ²ÿÁÿ¹ÿ¸ÿºÿ¸ÿ¶ÿ´ÿ¼ÿÅÿ¬ÿªÿ·ÿÀÿ³ÿ®ÿ¹ÿµÿ¸ÿ°ÿ³ÿÈÿÂÿ»ÿ²ÿ³ÿ¶ÿµÿºÿ¶ÿ«ÿ«ÿ·ÿ²ÿ´ÿ¶ÿ¯ÿ±ÿ¾ÿ´ÿ·ÿ¶ÿ«ÿ¹ÿ´ÿªÿ§ÿ³ÿ½ÿ«ÿ¯ÿÃÿ§ÿ¥ÿ³ÿ·ÿ¶ÿ¸ÿ·ÿªÿ³ÿ¯ÿªÿ¶ÿ°ÿ§ÿ±ÿ¼ÿ³ÿ«ÿ­ÿ´ÿªÿ¶ÿÁÿ±ÿ¬ÿµÿ°ÿºÿµÿ«ÿ·ÿ­ÿ²ÿµÿ·ÿºÿ¾ÿÒÿ¯ÿ©ÿ®ÿÿ£ÿ­ÿ­ÿ­ÿ®ÿÿÿ¤ÿÿÿÿÿÿÿtÿÿÿÿÿÿÿÿÿ¥ÿ£ÿÿeÿ^ÿmÿmÿmÿqÿjÿiÿ`ÿÿzÿpÿbÿYÿhÿ©ÿ«ÿ²ÿ±ÿ®ÿ¿ÿºÿ·ÿ¸ÿªÿ¬ÿ¸ÿºÿ´ÿ´ÿ²ÿªÿ¢ÿªÿ¦ÿ£ÿªÿ©ÿÿ·ÿ½ÿ«ÿªÿ¡ÿ£ÿªÿ¨ÿ ÿÿªÿ­ÿ¬ÿ¡ÿÿ ÿ³ÿ¼ÿ©ÿ£ÿÿ´ÿ³ÿ­ÿ©ÿ¤ÿ ÿ¤ÿ²ÿ¡ÿ¾ÿ®ÿ¯ÿºÿ»ÿ°ÿ¨ÿ¬ÿ©ÿ¯ÿ¯ÿ¦ÿ£ÿÿªÿ¸ÿ»ÿ·ÿ©ÿ¬ÿ¶ÿ°ÿ®ÿºÿ»ÿ°ÿ­ÿ±ÿÆÿ£ÿ®ÿªÿ¹ÿ´ÿ«ÿ¯ÿ¯ÿ©ÿ²ÿ­ÿ´ÿ¯ÿ©ÿ¨ÿªÿ¬ÿµÿÁÿ´ÿ¢ÿ¨ÿÿ¹ÿ»ÿ°ÿ¯ÿµÿµÿ®ÿ©ÿÅÿ±ÿ¶ÿ²ÿ¬ÿ´ÿ¸ÿ°ÿ­ÿ«ÿ²ÿ¯ÿ¨ÿ©ÿ¶ÿ¸ÿ³ÿ²ÿ¬ÿ¢ÿµÿ¬ÿ´ÿ¬ÿ¨ÿ¥ÿªÿ®ÿ±ÿ¶ÿµÿ¸ÿÿ¹ÿ§ÿ³ÿªÿ´ÿ´ÿ§ÿ®ÿ«ÿ£ÿÿ£ÿ ÿ°ÿ¦ÿ«ÿ©ÿ¤ÿ«ÿªÿ¯ÿ¨ÿ¯ÿ²ÿ­ÿ±ÿ®ÿ§ÿ¥ÿ©ÿªÿ¬ÿ«ÿ³ÿµÿªÿÈÿ¾ÿ³ÿ¨ÿ ÿ¥ÿ¯ÿÀÿ¶ÿ©ÿ¹ÿºÿ¸ÿ°ÿ¨ÿ«ÿ·ÿ»ÿ®ÿÁÿ©ÿ¶ÿ¯ÿ¨ÿÀÿÈÿµÿ¨ÿªÿ¬ÿ¬ÿ°ÿºÿ»ÿ­ÿ´ÿµÿ»ÿÀÿÃÿ»ÿ§ÿ¥ÿªÿ´ÿ¸ÿÁÿµÿ´ÿ¼ÿÉÿÈÿ·ÿ«ÿ°ÿ´ÿ¶ÿÍÿ¸ÿ¤ÿ­ÿ¹ÿ«ÿ¨ÿµÿ¸ÿ·ÿ·ÿ°ÿ§ÿªÿ±ÿªÿ¡ÿ®ÿ¹ÿÁÿ»ÿ³ÿ¾ÿ²ÿ°ÿ±ÿÅÿºÿµÿºÿ¸ÿ°ÿ²ÿ¹ÿ·ÿ³ÿ½ÿÁÿÇÿËÿ¯ÿ¯ÿµÿ®ÿ¹ÿÁÿ¹ÿ¿ÿÃÿ«ÿ®ÿ»ÿÄÿ«ÿ©ÿ·ÿ¼ÿ´ÿªÿ£ÿ¦ÿ³ÿ²ÿ³ÿÅÿÅÿ±ÿ©ÿ¦ÿ³ÿ§ÿ«ÿ¶ÿµÿ«ÿ ÿ¯ÿÀÿ´ÿ¼ÿ¨ÿ¶ÿÃÿÂÿÀÿ»ÿ´ÿ«ÿ¤ÿ¬ÿ¸ÿ®ÿ¹ÿ«ÿ§ÿ²ÿ½ÿ¸ÿ¸ÿ­ÿ¨ÿ­ÿªÿªÿ±ÿ¶ÿ«ÿÀÿ§ÿ¤ÿµÿ¢ÿ­ÿ»ÿºÿ´ÿ´ÿµÿ«ÿ²ÿ­ÿªÿÿµÿ­ÿ°ÿ±ÿ¦ÿ¨ÿ®ÿ­ÿ®ÿ¶ÿ¹ÿ·ÿ¸ÿºÿ³ÿ§ÿ¸ÿ¬ÿ¼ÿÄÿÁÿ»ÿ±ÿ§ÿ¨ÿ±ÿ¹ÿ¾ÿ·ÿ ÿ¯ÿ¨ÿ¢ÿ¯ÿÁÿ¿ÿ½ÿ³ÿ¡ÿÿ©ÿ¬ÿ§ÿ¹ÿ©ÿ¼ÿ·ÿ¸ÿ´ÿÈÿ·ÿ²ÿ­ÿ©ÿ±ÿ¶ÿ³ÿ°ÿ¬ÿ¾ÿºÿ±ÿ½ÿ¦ÿÿµÿµÿºÿ©ÿ£ÿ®ÿ¸ÿÀÿ©ÿªÿ±ÿµÿµÿ°ÿ¯ÿºÿ´ÿ²ÿ°ÿ¾ÿ·ÿ®ÿ¸ÿ¹ÿµÿºÿ¬ÿ¹ÿÊÿ¬ÿ ÿ¶ÿ­ÿ¶ÿ°ÿ¸ÿ³ÿ½ÿµÿ¦ÿ³ÿ²ÿ®ÿ¦ÿ©ÿ¡ÿ®ÿ¥ÿ¬ÿ¦ÿ¼ÿ¹ÿ«ÿ£ÿ¡ÿ©ÿ³ÿ´ÿ´ÿºÿ²ÿÀÿ·ÿ«ÿËÿªÿ¼ÿ±ÿ©ÿ»ÿÊÿ·ÿ°ÿ¯ÿ¬ÿ±ÿ´ÿ·ÿ¸ÿµÿ§ÿ¬ÿ®ÿ¶ÿµÿ©ÿ£ÿ·ÿ¾ÿ´ÿ¶ÿ´ÿ®ÿ·ÿ·ÿ£ÿ©ÿ©ÿÿ¬ÿ«ÿ§ÿ«ÿÿÿ©ÿ±ÿ¸ÿ¸ÿ²ÿ«ÿ®ÿ»ÿ»ÿ­ÿ³ÿ½ÿ¶ÿ£ÿ¨ÿ¹ÿ²ÿ´ÿ»ÿ¹ÿ®ÿ³ÿ¨ÿ§ÿµÿÁÿ¸ÿ¯ÿ±ÿ±ÿÄÿ®ÿÿÿÿ®ÿ¯ÿÿ¯ÿ¯ÿ¥ÿªÿ·ÿ´ÿ¯ÿ£ÿ¡ÿ¤ÿÿÿÿ¤ÿ®ÿ«ÿ®ÿ ÿ¥ÿ§ÿªÿ§ÿÿ¤ÿÿÿÿÿÿÿÿÿÿÿÿÿÿÿ¨ÿÿÿ§ÿªÿÿ¤ÿ¡ÿ¢ÿ¬ÿ§ÿ ÿ§ÿ±ÿ«ÿÿÿ§ÿ¦ÿ¤ÿ¥ÿªÿ¥ÿ¨ÿ«ÿºÿÿ±ÿ¦ÿ¬ÿÿ¯ÿÀÿ¦ÿÿÿ¡ÿªÿÿÿ¨ÿ°ÿÿÿÿ ÿÿÿ«ÿÿÿ¤ÿÿÿÿ¡ÿÿÿ¤ÿ£ÿ ÿ§ÿÿÿ¦ÿÿÿªÿ¤ÿ¤ÿ¬ÿ´ÿÿÿ¬ÿÿ¬ÿ¤ÿÿÿ¤ÿ«ÿ§ÿ±ÿºÿ¯ÿ¹ÿÄÿ±ÿ¢ÿ«ÿºÿ¼ÿÿªÿ¦ÿ»ÿ©ÿ£ÿÿ©ÿÀÿ¹ÿ©ÿ±ÿ¼ÿ±ÿÿ£ÿ´ÿ°ÿ©ÿªÿ³ÿ²ÿ¨ÿ­ÿ¼ÿÈÿÎÿ³ÿ±ÿ¦ÿ­ÿÿ°ÿ¡ÿ´ÿ®ÿ©ÿÿÿ¦ÿ¬ÿ±ÿ¾ÿÂÿ´ÿ¶ÿ®ÿ©ÿµÿ¹ÿ­ÿ¢ÿ´ÿ¬ÿÂÿ ÿ²ÿ¶ÿ°ÿ¬ÿ¨ÿ²ÿ»ÿ·ÿ´ÿ´ÿªÿ²ÿ¿ÿ¿ÿ¾ÿ¿ÿÈÿ³ÿ±ÿ®ÿµÿ°ÿ¶ÿ¥ÿ¦ÿÿ°ÿ¶ÿ¬ÿ¤ÿ³ÿ­ÿ¯ÿ³ÿ²ÿ·ÿ°ÿ¥ÿ´ÿ¹ÿ«ÿ¯ÿ±ÿ¦ÿ­ÿ³ÿ¨ÿÿ°ÿ§ÿÿÿÿ§ÿ´ÿ©ÿ¾ÿµÿ³ÿ°ÿ®ÿ·ÿ¼ÿ½ÿ·ÿ§ÿ¤ÿ©ÿ½ÿ¯ÿÿ«ÿ´ÿµÿ®ÿ¨ÿ°ÿ®ÿ´ÿ±ÿ³ÿ´ÿ±ÿ©ÿ¬ÿ¼ÿ¶ÿÂÿ¨ÿ¬ÿ³ÿ®ÿ­ÿ¶ÿ·ÿ·ÿ²ÿ°ÿ´ÿ´ÿ¶ÿ³ÿ°ÿ·ÿ½ÿ´ÿ§ÿ¬ÿ®ÿ²ÿ¶ÿ¥ÿ²ÿ¼ÿ´ÿµÿ¹ÿÿ´ÿ§ÿ­ÿÖÿ³ÿ¨ÿ´ÿ·ÿ¼ÿ¹ÿ»ÿ®ÿ¬ÿµÿ³ÿ©ÿ­ÿ³ÿ²ÿÂÿÈÿ¶ÿ°ÿ¦ÿ±ÿ¶ÿ²ÿ¸ÿ²ÿ¾ÿ»ÿ¶ÿ©ÿ³ÿ¬ÿºÿ®ÿ¯ÿ¦ÿ®ÿ¸ÿ²ÿµÿ°ÿ¨ÿ®ÿ©ÿ³ÿ«ÿ°ÿ¯ÿ©ÿ§ÿ±ÿ¹ÿÿÿ®ÿ¯ÿ¯ÿ¤ÿ·ÿ®ÿ´ÿ°ÿ­ÿ¯ÿ²ÿ®ÿ¤ÿ»ÿ³ÿ¥ÿ·ÿ½ÿ¬ÿ§ÿ°ÿ½ÿ°ÿÿ£ÿ¨ÿ¦ÿ¥ÿ¯ÿºÿ­ÿ°ÿ¹ÿ°ÿ«ÿ£ÿ£ÿ­ÿ¯ÿºÿ®ÿ©ÿªÿ«ÿ©ÿÈÿ³ÿµÿªÿ­ÿ§ÿ°ÿÄÿ±ÿ¶ÿ²ÿ©ÿ½ÿ´ÿ«ÿ²ÿ±ÿ­ÿ¸ÿ«ÿ©ÿµÿ¹ÿ¬ÿµÿ±ÿ§ÿ¬ÿ³ÿ¹ÿºÿ°ÿ¬ÿ®ÿ£ÿ¦ÿ·ÿ³ÿ¬ÿ¼ÿ´ÿµÿ­ÿ¹ÿ­ÿÅÿ³ÿ­ÿ¹ÿ¯ÿµÿ¶ÿ´ÿ©ÿ£ÿ»ÿ·ÿµÿ³ÿ¶ÿ²ÿªÿªÿ²ÿ°ÿºÿ³ÿ¦ÿ¥ÿ¦ÿ¬ÿ°ÿ²ÿ³ÿ­ÿªÿ®ÿ¨ÿ­ÿ´ÿ§ÿ­ÿÿ¢ÿ©ÿµÿ«ÿ¹ÿ¹ÿ¶ÿªÿ©ÿÿ¢ÿ¸ÿ£ÿ«ÿ¬ÿ¶ÿ®ÿ¨ÿ®ÿ®ÿ´ÿ¹ÿ³ÿÀÿ¼ÿ´ÿ°ÿ­ÿ±ÿ³ÿ±ÿ¶ÿµÿ®ÿªÿ£ÿÿÿ±ÿ­ÿ¯ÿÅÿÁÿ¹ÿªÿ©ÿ·ÿ¢ÿÿ®ÿ©ÿ¾ÿ³ÿºÿÿÿ§ÿÁÿ¦ÿ«ÿÿ²ÿ­ÿ¯ÿ£ÿÿÿÿ¸ÿ¯ÿºÿºÿ¸ÿ³ÿ³ÿµÿ©ÿ¦ÿ­ÿªÿ§ÿ¯ÿªÿ¤ÿ·ÿºÿ­ÿ®ÿªÿ¯ÿ«ÿ¦ÿµÿ´ÿ§ÿµÿªÿ±ÿ·ÿ®ÿ«ÿµÿ·ÿ®ÿ¢ÿ¯ÿ²ÿ£ÿ£ÿ¨ÿ¦ÿ²ÿ£ÿºÿ«ÿ±ÿ¹ÿµÿ²ÿ¸ÿµÿ´ÿ¶ÿ¯ÿ¬ÿ¬ÿ­ÿ­ÿ°ÿ²ÿ¹ÿºÿ­ÿ°ÿ±ÿ¨ÿ¡ÿ³ÿ®ÿªÿ´ÿ¹ÿ¾ÿ¸ÿ§ÿ¬ÿ´ÿ¶ÿ±ÿ±ÿ¬ÿ¯ÿ¨ÿ¡ÿ«ÿ¯ÿ²ÿ¦ÿ¼ÿ°ÿ¯ÿÿ¡ÿ­ÿ¶ÿ­ÿ®ÿ¬ÿ¶ÿ¸ÿÿ£ÿ´ÿ²ÿ©ÿ¨ÿ¸ÿ»ÿµÿ§ÿÿ´ÿ¼ÿªÿ¯ÿ²ÿ«ÿ³ÿ©ÿ§ÿ³ÿ¶ÿ¬ÿ°ÿ¯ÿµÿÿÿ¨ÿ½ÿÈÿ¸ÿªÿ¤ÿªÿ§ÿ¹ÿ¯ÿ·ÿ´ÿ¯ÿÐÿ ÿ°ÿ½ÿÆÿÿÿ®ÿ¼ÿ¼ÿ¯ÿ¼ÿ­ÿ«ÿ¨ÿ©ÿ¨ÿ°ÿ¤ÿ¡ÿ£ÿ­ÿÈÿÃÿ¹ÿÁÿÂÿ¶ÿ¥ÿ¤ÿ®ÿ±ÿ­ÿ¬ÿ¯ÿ¤ÿ¸ÿµÿ¡ÿ¡ÿ¹ÿ¯ÿ²ÿ¶ÿ¤ÿ®ÿ´ÿ®ÿºÿ´ÿÀÿ¯ÿ³ÿ«ÿ¢ÿÿ«ÿ»ÿ­ÿªÿ³ÿ¤ÿ®ÿ«ÿÿ­ÿ³ÿ¶ÿ¬ÿ¬ÿ±ÿ«ÿ©ÿªÿµÿºÿ¼ÿ½ÿ¶ÿ±ÿ¯ÿ·ÿºÿ³ÿ·ÿ¶ÿªÿ¥ÿ©ÿ´ÿ»ÿ¼ÿÿÿªÿ¶ÿ¹ÿ³ÿµÿ¶ÿµÿ¾ÿÿ·ÿ¶ÿ±ÿ»ÿ´ÿµÿ£ÿ¦ÿ¤ÿ³ÿ¯ÿ«ÿ«ÿªÿ¸ÿ©ÿ¨ÿ¥ÿ¥ÿÂÿÃÿÀÿ°ÿ£ÿ­ÿ¯ÿ²ÿ¬ÿ­ÿ«ÿ³ÿ´ÿ°ÿ½ÿ»ÿ²ÿµÿºÿ±ÿ°ÿ´ÿ¸ÿ´ÿ¹ÿ®ÿ«ÿ¶ÿºÿºÿ¯ÿªÿ ÿµÿÃÿ´ÿ±ÿ½ÿ±ÿ½ÿµÿ«ÿ±ÿ¯ÿ¹ÿ»ÿ­ÿ­ÿÿ«ÿºÿµÿ°ÿªÿ¶ÿÃÿ±ÿ¨ÿ¢ÿ¥ÿ±ÿ²ÿ´ÿ·ÿ«ÿ·ÿ½ÿ­ÿ®ÿ¬ÿ¹ÿÁÿ²ÿ·ÿ¹ÿÃÿºÿ±ÿ¶ÿ¨ÿ³ÿ²ÿ­ÿ©ÿ±ÿ¼ÿ»ÿ¦ÿ¦ÿ¹ÿ®ÿÌÿ¬ÿÁÿ§ÿ³ÿÕÿ¼ÿ·ÿÈÿµÿ¡ÿ§ÿ»ÿµÿ°ÿÂÿºÿ¦ÿ³ÿÂÿµÿ®ÿ±ÿµÿ¬ÿªÿ§ÿªÿ¬ÿ´ÿ¶ÿ«ÿ¤ÿ´ÿÆÿ¸ÿ·ÿÅÿÀÿ³ÿÿÿ¶ÿ­ÿ¾ÿµÿ¶ÿ»ÿ¶ÿ³ÿ©ÿ»ÿ¹ÿ¶ÿ¡ÿ©ÿ ÿ®ÿÅÿ¸ÿ¶ÿ³ÿ±ÿ·ÿ½ÿ³ÿªÿ´ÿ¶ÿ®ÿ°ÿ»ÿµÿµÿ³ÿ°ÿ®ÿ¯ÿ±ÿ¹ÿ¹ÿªÿ®ÿ®ÿªÿ³ÿ°ÿ´ÿ¸ÿ³ÿ¾ÿ¼ÿ­ÿ¶ÿ½ÿµÿ²ÿ´ÿ·ÿ¾ÿ²ÿ­ÿ²ÿ¿ÿ³ÿÅÿ§ÿ¶ÿÿ·ÿ¶ÿ°ÿ·ÿªÿ­ÿ´ÿ¡ÿ¡ÿ¤ÿ°ÿ®ÿ²ÿ³ÿ¯ÿ³ÿ²ÿ¦ÿ§ÿ°ÿ´ÿ±ÿ¸ÿ³ÿ¬ÿ¯ÿªÿ®ÿ·ÿ±ÿ«ÿµÿÀÿ¯ÿªÿ±ÿ¯ÿ¼ÿ©ÿ´ÿªÿ¶ÿ³ÿ¸ÿ¹ÿ«ÿ¯ÿ¶ÿÿ¾ÿ·ÿ¡ÿ¼ÿÿ¶ÿ¬ÿ¯ÿªÿ¹ÿ¾ÿºÿ§ÿ¯ÿ°ÿ´ÿ±ÿµÿ®ÿ¶ÿµÿ°ÿ«ÿ¨ÿ­ÿ´ÿ·ÿ²ÿ·ÿ¸ÿ°ÿ´ÿ²ÿ¯ÿµÿ¶ÿ­ÿ¼ÿ³ÿ¢ÿ¢ÿ¤ÿ¼ÿ¯ÿ¸ÿ©ÿµÿ¯ÿ¸ÿ´ÿ¬ÿ­ÿ£ÿ¤ÿ«ÿµÿªÿ®ÿ¤ÿ¦ÿ«ÿ¬ÿµÿ³ÿ¶ÿ¼ÿ·ÿ¼ÿÂÿºÿªÿ¦ÿ¶ÿ¶ÿ·ÿ¸ÿ²ÿ¶ÿ±ÿªÿ¦ÿÂÿ®ÿ«ÿªÿ¯ÿºÿ´ÿ¯ÿ­ÿºÿ¬ÿ¤ÿ±ÿ°ÿÿ¢ÿ­ÿ¸ÿ¾ÿ´ÿ¦ÿ­ÿ±ÿ¾ÿ²ÿ­ÿ¯ÿ±ÿ­ÿ¦ÿ±ÿ¶ÿ°ÿ²ÿªÿ©ÿ°ÿ³ÿ·ÿ·ÿµÿ³ÿÿ¼ÿ°ÿ¨ÿºÿªÿ·ÿµÿ»ÿ°ÿ¸ÿ·ÿ´ÿ°ÿ§ÿ¨ÿµÿ°ÿ´ÿ¶ÿÄÿ³ÿ¬ÿ°ÿ«ÿ³ÿ¹ÿ´ÿ­ÿ®ÿ´ÿ±ÿ³ÿªÿ¯ÿ¶ÿ±ÿÿ¢ÿ¿ÿÁÿ¢ÿ¢ÿ´ÿ·ÿ¯ÿ¾ÿ¢ÿªÿ¯ÿ«ÿ¬ÿ¯ÿ«ÿ¶ÿ¥ÿ°ÿ·ÿ§ÿ ÿ«ÿ¶ÿ¹ÿ¾ÿÀÿ´ÿ±ÿ¼ÿ¶ÿ§ÿ£ÿ¨ÿ«ÿ¡ÿªÿ¹ÿ»ÿ¹ÿ¬ÿ±ÿ¯ÿºÿ°ÿ¬ÿ½ÿ¿ÿ¨ÿ¶ÿ©ÿ­ÿ¼ÿ¸ÿ²ÿ¹ÿ¼ÿ®ÿ®ÿ¹ÿ¹ÿ°ÿ­ÿµÿ¸ÿ´ÿ¬ÿ§ÿ¾ÿ´ÿ¶ÿ²ÿ¯ÿ¬ÿ©ÿ½ÿ®ÿ®ÿºÿ¥ÿ¾ÿ»ÿ»ÿ©ÿ¯ÿ¬ÿªÿ¬ÿ²ÿ²ÿ¯ÿ°ÿ¹ÿ¾ÿºÿ¸ÿ³ÿ¯ÿ²ÿ²ÿ³ÿ¼ÿÀÿ±ÿ¹ÿ¿ÿÅÿ¥ÿÃÿ±ÿ¬ÿµÿ®ÿ´ÿ®ÿÀÿ°ÿ²ÿ·ÿºÿµÿ²ÿºÿ»ÿªÿ­ÿ»ÿµÿ¹ÿ¸ÿ­ÿ¾ÿ¶ÿ¯ÿµÿ¥ÿ¢ÿ«ÿ¨ÿ°ÿ¸ÿ¯ÿ½ÿ³ÿ²ÿ±ÿ·ÿ¹ÿ°ÿ¬ÿ±ÿªÿªÿ¥ÿ¢ÿ²ÿ¶ÿ¥ÿ£ÿ®ÿ§ÿ¤ÿ®ÿ£ÿ¥ÿµÿÁÿ¶ÿ¼ÿ½ÿ¿ÿ®ÿ¼ÿ¯ÿ³ÿ£ÿÿ«ÿ´ÿ¸ÿ±ÿ¦ÿ¥ÿ©ÿ«ÿ¥ÿ©ÿ¯ÿ¡ÿ­ÿ¹ÿ¸ÿ¶ÿ²ÿÂÿ°ÿ¾ÿ±ÿµÿ³ÿ½ÿÄÿ¶ÿ³ÿ§ÿ²ÿ±ÿ±ÿ²ÿ¯ÿ²ÿ³ÿ®ÿ¨ÿ¥ÿ«ÿ¶ÿ¹ÿ£ÿªÿ©ÿ»ÿ¹ÿÿ¾ÿ³ÿ¤ÿ¦ÿªÿ¢ÿ¯ÿ²ÿ©ÿ ÿÿ¤ÿ¢ÿÿ©ÿ®ÿ£ÿ¥ÿ¨ÿ¤ÿ¢ÿÿ©ÿ¨ÿ¤ÿ­ÿ«ÿ­ÿÿ¥ÿ¦ÿÿÿ«ÿÿÿÿ¦ÿ£ÿ§ÿ¨ÿÿÿÿ¦ÿ¤ÿÿ¢ÿÿÿÿÿ®ÿ¥ÿÿÿÿ ÿ ÿ£ÿ§ÿ§ÿ«ÿ«ÿ§ÿ¢ÿ ÿ¬ÿ®ÿ«ÿ§ÿ¤ÿÿ°ÿ¤ÿ¨ÿ¡ÿÿ¨ÿÿ¯ÿ¯ÿÿ¢ÿ¯ÿÿÿ ÿ¤ÿÿÿÿ ÿªÿ´ÿ«ÿ¨ÿÿªÿÿÿÿÿ¡ÿ¤ÿÿ£ÿ¬ÿ§ÿ¢ÿ¤ÿ«ÿ®ÿ£ÿ¡ÿÿÿÿ¦ÿ¬ÿÿ§ÿ¨ÿÿ¦ÿÿºÿ¾ÿ§ÿ¦ÿ±ÿ³ÿ¶ÿ¶ÿ¥ÿ°ÿÁÿ¡ÿ¯ÿ­ÿ«ÿÁÿ»ÿ¹ÿ³ÿµÿ²ÿ³ÿ±ÿ¶ÿ¯ÿ©ÿ®ÿ°ÿ®ÿ¨ÿ¹ÿµÿ­ÿ°ÿµÿ¨ÿÿ­ÿ¶ÿ³ÿ±ÿ²ÿªÿ¹ÿ¸ÿ¾ÿÉÿ¸ÿªÿ¬ÿ»ÿ²ÿ¸ÿ®ÿ¼ÿ±ÿªÿ²ÿ®ÿ°ÿ½ÿ±ÿ´ÿ¶ÿ¹ÿ®ÿ±ÿÍÿÅÿ»ÿ¾ÿ¶ÿ²ÿ«ÿ³ÿ«ÿ¸ÿ¸ÿ¬ÿ¸ÿ¸ÿ­ÿ®ÿ¶ÿ¯ÿªÿ·ÿÂÿ¹ÿÿªÿ¹ÿ©ÿ°ÿÿ¬ÿ¿ÿ¹ÿ­ÿ­ÿ´ÿ±ÿ¼ÿÆÿ¸ÿ¬ÿÿ¥ÿ¼ÿ¿ÿ¥ÿ«ÿ®ÿµÿ¡ÿ³ÿ¬ÿ²ÿ³ÿ®ÿ¯ÿ§ÿ¥ÿ¸ÿ³ÿ³ÿ¯ÿ°ÿ¼ÿÀÿ³ÿ°ÿµÿ´ÿ·ÿ´ÿ®ÿ­ÿ©ÿ±ÿ¿ÿ¯ÿ¯ÿ°ÿ¯ÿ®ÿ­ÿ²ÿ¤ÿ³ÿ¶ÿ¿ÿ²ÿ°ÿ³ÿ¬ÿ«ÿ²ÿ¸ÿ¿ÿµÿ²ÿ²ÿ¹ÿ²ÿ³ÿ¯ÿÊÿÆÿÆÿ¸ÿ­ÿ³ÿ·ÿ»ÿ«ÿ¡ÿ¿ÿ²ÿ»ÿ¾ÿ¸ÿªÿªÿ¥ÿ¬ÿ³ÿ°ÿ¨ÿ´ÿÁÿ¯ÿªÿ¬ÿ²ÿ®ÿ§ÿ°ÿ½ÿµÿ£ÿµÿÌÿºÿ¥ÿµÿÂÿ­ÿ¦ÿºÿ§ÿ¹ÿ³ÿ»ÿ¨ÿ³ÿ¯ÿ²ÿ±ÿªÿ«ÿ°ÿ¸ÿÄÿ¹ÿ°ÿÁÿ±ÿ¸ÿ§ÿ²ÿ·ÿÆÿ¹ÿ°ÿ³ÿ­ÿ¯ÿ°ÿÃÿ¬ÿ¯ÿ´ÿ§ÿ«ÿ¶ÿ±ÿ±ÿ´ÿ´ÿ»ÿ¿ÿ¯ÿ·ÿ¶ÿ«ÿ¨ÿ®ÿ¡ÿ°ÿ©ÿ°ÿ¸ÿÁÿÅÿÂÿ¾ÿ¼ÿÄÿÉÿ©ÿ¨ÿ¥ÿ¤ÿ²ÿ´ÿ¶ÿµÿ¯ÿ¬ÿ©ÿ³ÿ¬ÿªÿ¨ÿ¶ÿµÿ¼ÿÂÿ¶ÿ¯ÿ¯ÿµÿ¸ÿ´ÿ¼ÿÃÿ³ÿ¹ÿ±ÿ§ÿ°ÿªÿªÿ¥ÿ¤ÿ±ÿµÿªÿ«ÿµÿ²ÿ¶ÿ¹ÿ°ÿ¯ÿ¯ÿ´ÿºÿ²ÿ©ÿ³ÿ³ÿµÿ¨ÿ¸ÿ­ÿºÿªÿ£ÿ°ÿ²ÿ¨ÿ¥ÿ«ÿ°ÿ¶ÿ½ÿªÿªÿ¯ÿ¶ÿ¼ÿ³ÿ«ÿ°ÿ¶ÿ²ÿ±ÿµÿªÿ¯ÿÂÿ´ÿ¯ÿ¬ÿ¶ÿºÿ´ÿµÿ·ÿ¶ÿ¡ÿ²ÿ¤ÿ¬ÿ·ÿµÿºÿ³ÿÿÿ¬ÿµÿ¯ÿ¶ÿµÿÿ´ÿ²ÿ»ÿºÿ³ÿ´ÿ±ÿ«ÿ·ÿ¨ÿ¢ÿ·ÿ»ÿ¤ÿªÿ¶ÿ¹ÿ²ÿ¬ÿ¼ÿ¹ÿ«ÿ³ÿ«ÿ·ÿ»ÿ·ÿ·ÿ¶ÿ­ÿ®ÿ¿ÿ±ÿ«ÿ¸ÿ­ÿªÿ®ÿ¹ÿÅÿÃÿ°ÿ¦ÿ­ÿ¨ÿ©ÿ«ÿ´ÿµÿ¹ÿºÿ·ÿ·ÿµÿ­ÿ§ÿ¥ÿ­ÿ¡ÿµÿ¨ÿ©ÿ·ÿºÿ·ÿ·ÿ­ÿ¥ÿ¾ÿ¨ÿ¾ÿ·ÿ»ÿ¸ÿ¬ÿ¤ÿ¥ÿ­ÿ¹ÿ«ÿ·ÿ±ÿªÿ±ÿ«ÿ§ÿ°ÿ¯ÿ²ÿ©ÿºÿ£ÿ§ÿºÿºÿ³ÿ°ÿ­ÿ¨ÿ¬ÿ¶ÿ¤ÿ¡ÿ°ÿ»ÿ¸ÿ¬ÿ§ÿ­ÿ©ÿ»ÿ³ÿµÿ½ÿ«ÿ´ÿ´ÿ­ÿ¬ÿ©ÿ±ÿ¾ÿ¨ÿ´ÿ³ÿ¿ÿÀÿ¸ÿ´ÿµÿ³ÿªÿ¤ÿ²ÿºÿ¸ÿ¤ÿ§ÿ¶ÿ±ÿ¬ÿ¨ÿ¹ÿ¥ÿ®ÿ¶ÿµÿ¯ÿ®ÿ²ÿ±ÿªÿ¦ÿ¤ÿ·ÿ²ÿ©ÿªÿ®ÿ­ÿªÿ´ÿºÿ°ÿºÿÃÿ«ÿ¬ÿ¸ÿ²ÿ±ÿ¦ÿ´ÿ¨ÿ­ÿ½ÿ¿ÿ´ÿ¬ÿ­ÿ«ÿ¥ÿºÿÿÿ¢ÿ¥ÿ¥ÿ¥ÿ¥ÿÿ¡ÿ ÿÿÿ ÿÿÿÿÿÿÿ}ÿ¡ÿÿÿÿÿ¡ÿ¹ÿÿkÿaÿjÿkÿmÿjÿeÿuÿfÿyÿÿxÿfÿfÿxÿ¦ÿ¢ÿ©ÿªÿºÿ¹ÿ¶ÿ³ÿÄÿ°ÿ§ÿ²ÿ¯ÿ©ÿ°ÿ¥ÿ¦ÿ§ÿ®ÿ«ÿ£ÿ§ÿªÿÿ ÿ¾ÿ¹ÿ·ÿ£ÿÿ¢ÿ£ÿ¤ÿ¢ÿ¹ÿ®ÿ³ÿ®ÿ¨ÿ¬ÿ³ÿ®ÿÿªÿ ÿ«ÿ¥ÿ¥ÿ¢ÿ ÿ§ÿ«ÿ²ÿ¨ÿ´ÿ®ÿ¡ÿ¤ÿ«ÿ°ÿ³ÿ²ÿ³ÿ³ÿ¬ÿ³ÿ²ÿ·ÿµÿ®ÿ³ÿ¿ÿªÿ¨ÿ³ÿ³ÿ«ÿ»ÿ¾ÿ®ÿ±ÿ¼ÿÀÿ±ÿ¾ÿ¼ÿ¦ÿ­ÿ³ÿ¦ÿ¥ÿ²ÿ«ÿÿ¬ÿ­ÿ¦ÿ¢ÿ©ÿ¯ÿ°ÿ¸ÿ¬ÿ¤ÿ¥ÿ¦ÿ¤ÿ«ÿ­ÿ²ÿ·ÿ­ÿ¥ÿ§ÿªÿ©ÿµÿ¶ÿ©ÿ¨ÿ®ÿ¯ÿ»ÿ¦ÿ®ÿµÿ¯ÿ°ÿ®ÿµÿ³ÿ«ÿ³ÿ²ÿ¡ÿ«ÿ¶ÿ°ÿ²ÿ¯ÿ«ÿ«ÿ¬ÿ®ÿ¸ÿ»ÿÿ±ÿ¯ÿ¶ÿ°ÿ¯ÿ·ÿ»ÿ¸ÿ´ÿ«ÿ§ÿ¾ÿ¥ÿ³ÿ­ÿ§ÿ®ÿ¬ÿ£ÿªÿ¯ÿ¥ÿ®ÿ«ÿ´ÿ·ÿ¨ÿ¢ÿ©ÿ«ÿªÿ£ÿ»ÿ²ÿ¢ÿ²ÿ¦ÿ¨ÿ¬ÿ­ÿ­ÿ«ÿ®ÿ³ÿ«ÿ¢ÿ¹ÿ½ÿ¶ÿ¨ÿ¦ÿ²ÿ¾ÿ¸ÿ²ÿÂÿ½ÿ¸ÿÄÿ¬ÿ½ÿÀÿ®ÿ¤ÿ¦ÿ¬ÿ±ÿ¤ÿ³ÿ³ÿ¯ÿ¶ÿ´ÿ´ÿ½ÿÀÿµÿ©ÿ¯ÿ¬ÿ°ÿ°ÿ½ÿ­ÿºÿ°ÿ³ÿºÿ³ÿ¶ÿºÿ´ÿ³ÿ´ÿ¥ÿ©ÿºÿÄÿ·ÿ¨ÿ«ÿµÿ¶ÿ¶ÿ®ÿ§ÿ¥ÿ¦ÿ«ÿ´ÿ·ÿ·ÿ²ÿµÿ»ÿ­ÿ§ÿ³ÿ»ÿÃÿ¶ÿ«ÿ¸ÿ»ÿ¯ÿªÿ³ÿ·ÿµÿÁÿÄÿÈÿÂÿ§ÿ¼ÿ²ÿ¬ÿ¼ÿÃÿ¸ÿ¯ÿ¶ÿ³ÿºÿ¬ÿ´ÿ·ÿ³ÿ³ÿ®ÿ¶ÿ±ÿ¥ÿªÿ¶ÿ¹ÿ·ÿ»ÿ¹ÿ¯ÿ³ÿ¨ÿ¶ÿµÿ±ÿ®ÿ°ÿ¶ÿ©ÿ´ÿ±ÿ²ÿ³ÿ¶ÿ´ÿ®ÿ¶ÿµÿ®ÿ¬ÿªÿ¦ÿ«ÿ¬ÿ¸ÿ¹ÿ¨ÿ¸ÿ§ÿÁÿÆÿ¹ÿ¿ÿ¼ÿªÿ¬ÿµÿ³ÿ²ÿ¤ÿ®ÿ¦ÿ²ÿ°ÿ±ÿ»ÿÄÿ¼ÿ¶ÿ¼ÿºÿ¶ÿµÿ¹ÿÿ¤ÿ¶ÿÀÿ±ÿ´ÿ²ÿ©ÿÿ£ÿ´ÿ´ÿ­ÿ¯ÿ·ÿ²ÿ³ÿ·ÿÁÿ¯ÿ«ÿ¹ÿÀÿ³ÿªÿ¯ÿ·ÿ»ÿ­ÿ½ÿÈÿ»ÿ¡ÿ²ÿ¸ÿ¸ÿ¬ÿ®ÿ·ÿ¾ÿ´ÿ¥ÿ¬ÿ°ÿ´ÿ¸ÿ§ÿ¥ÿ´ÿ­ÿ²ÿÇÿ·ÿ¯ÿ¬ÿ§ÿ©ÿ°ÿ¶ÿ¢ÿ©ÿªÿ¾ÿÿ´ÿ³ÿ±ÿ­ÿ£ÿ§ÿ©ÿ¬ÿµÿ¶ÿ¯ÿªÿ²ÿ²ÿ³ÿ¸ÿÀÿ®ÿ¶ÿ·ÿ¯ÿ±ÿ¾ÿ»ÿ¯ÿ°ÿ­ÿ¬ÿ¸ÿ·ÿ¼ÿ¾ÿ²ÿÊÿÇÿ±ÿ¨ÿ­ÿ²ÿ·ÿ³ÿªÿªÿ¯ÿªÿ±ÿ·ÿ¬ÿ¤ÿ¯ÿ¨ÿ§ÿÿ²ÿ¼ÿ¹ÿ°ÿ©ÿ­ÿ°ÿ±ÿ·ÿ­ÿ¡ÿ¯ÿ½ÿ±ÿ¬ÿ¶ÿºÿ¨ÿ·ÿ²ÿ¨ÿµÿ´ÿ¬ÿ­ÿ²ÿµÿ®ÿºÿ®ÿ´ÿ­ÿ«ÿ²ÿ³ÿ®ÿ¯ÿ»ÿ¼ÿµÿ»ÿ½ÿ»ÿ¸ÿ­ÿ®ÿ­ÿ·ÿ»ÿ¶ÿ¯ÿ£ÿªÿ³ÿ³ÿªÿ ÿ±ÿ¶ÿªÿ¨ÿ¯ÿµÿ¶ÿ­ÿµÿºÿ³ÿ¤ÿ£ÿºÿ²ÿºÿ·ÿ·ÿ³ÿÂÿ¿ÿºÿºÿ¸ÿ¸ÿ¸ÿ±ÿ¡ÿÿ¨ÿ¬ÿ¸ÿ°ÿ¨ÿÿ ÿ©ÿ©ÿ©ÿ®ÿ²ÿ¸ÿ±ÿ¥ÿ¦ÿ®ÿªÿ£ÿ ÿ¨ÿ®ÿ´ÿ¬ÿ£ÿ°ÿªÿºÿ°ÿ¤ÿ¤ÿ ÿ¥ÿ¤ÿªÿ¨ÿ¡ÿ§ÿ¢ÿ ÿ¦ÿÿ¡ÿ¤ÿ°ÿªÿÿ¤ÿªÿ®ÿ«ÿ£ÿ¡ÿ£ÿ¨ÿ ÿÿ¦ÿ¦ÿ¢ÿÿ ÿ§ÿÿÿ£ÿ¨ÿ©ÿÿ«ÿÿ¨ÿ°ÿ²ÿµÿ¤ÿÿ¦ÿ©ÿ ÿÿÿªÿ¢ÿÿÿÿÿÿÿÿÿÿÿÿÿ¥ÿ£ÿÿÿ¦ÿÿÿÿ«ÿÿÿÿÿÿÿÿ¥ÿÿ«ÿ¶ÿÿÿÿ¬ÿ ÿ¯ÿ«ÿ¨ÿ¤ÿÿÿ¢ÿ§ÿ²ÿ®ÿªÿ©ÿ¯ÿ¬ÿ¶ÿ´ÿ´ÿ©ÿ·ÿ¦ÿÄÿ­ÿ¯ÿ£ÿ£ÿ²ÿ¹ÿªÿ¢ÿµÿ¼ÿ¬ÿ¸ÿÊÿ·ÿ¹ÿºÿ²ÿ¾ÿ°ÿ°ÿ¢ÿ¸ÿÀÿ¾ÿºÿ¸ÿ¨ÿ¤ÿ¤ÿªÿ­ÿ¨ÿ ÿ­ÿ¥ÿ§ÿ²ÿ®ÿ¶ÿ¸ÿªÿ°ÿ½ÿµÿ¹ÿ¯ÿ®ÿ§ÿÂÿ®ÿ¿ÿ«ÿºÿ¶ÿ²ÿ±ÿ¤ÿ®ÿ¶ÿ¬ÿ¯ÿ£ÿ«ÿ²ÿ§ÿ©ÿ±ÿ¿ÿ½ÿ½ÿËÿÅÿ»ÿ®ÿ¨ÿ°ÿ°ÿÿÁÿ°ÿ¸ÿºÿ®ÿ²ÿ®ÿ®ÿ¸ÿ¿ÿ¶ÿ ÿ¨ÿµÿ°ÿ³ÿ±ÿ«ÿ´ÿ²ÿ¹ÿ®ÿµÿÿÿÿÿÿ´ÿ°ÿ¼ÿ¹ÿ´ÿ£ÿ¦ÿ©ÿªÿ«ÿÿ¬ÿµÿ°ÿºÿ½ÿ²ÿ­ÿ¢ÿ¥ÿ³ÿ§ÿ®ÿ°ÿ½ÿ³ÿ®ÿ»ÿ§ÿ§ÿ±ÿ´ÿ®ÿ´ÿ±ÿ°ÿ³ÿ¬ÿªÿ°ÿ³ÿ­ÿªÿ¹ÿ²ÿ«ÿ«ÿªÿ¯ÿ³ÿ±ÿ³ÿ°ÿ©ÿ­ÿµÿ±ÿ®ÿ±ÿªÿ¸ÿ»ÿ¢ÿ¬ÿ»ÿ ÿÏÿ³ÿ¥ÿ°ÿ¿ÿ¿ÿ¿ÿ´ÿ®ÿµÿ´ÿ­ÿ³ÿªÿ¤ÿ§ÿ¬ÿ¼ÿ¹ÿ¯ÿ²ÿ©ÿ¹ÿÃÿ´ÿ»ÿ°ÿ»ÿ½ÿ³ÿ¨ÿ»ÿ³ÿºÿ«ÿ¬ÿ¥ÿ¯ÿ­ÿºÿµÿ¯ÿªÿ®ÿ«ÿ¬ÿ¬ÿ±ÿ·ÿ«ÿ£ÿ§ÿ¨ÿ¬ÿ²ÿ°ÿ©ÿ°ÿ·ÿµÿ¯ÿ¢ÿ¢ÿ¾ÿ¥ÿ®ÿ¥ÿ¹ÿ¬ÿ¨ÿªÿ¶ÿ¥ÿ³ÿ¦ÿ¶ÿ´ÿ¸ÿ§ÿ¤ÿ´ÿ°ÿ­ÿ¬ÿ¶ÿ´ÿ¶ÿ¾ÿ¶ÿ«ÿ¦ÿ­ÿµÿ²ÿ¾ÿµÿ²ÿ²ÿ®ÿ®ÿ¾ÿ¦ÿ²ÿ©ÿ ÿÿ®ÿÆÿÃÿ°ÿ¸ÿ·ÿ±ÿ´ÿ¥ÿ«ÿ®ÿ§ÿ¬ÿ¦ÿ²ÿ±ÿ»ÿµÿºÿ°ÿ¦ÿ§ÿ±ÿ½ÿ±ÿ®ÿ±ÿ¸ÿ®ÿ¦ÿ³ÿÀÿ§ÿ ÿºÿ¦ÿ²ÿ®ÿ ÿÂÿ¯ÿ¤ÿ¦ÿ¢ÿ¬ÿ¹ÿ£ÿ±ÿ¥ÿµÿ±ÿ¶ÿ±ÿ¬ÿ²ÿ®ÿ®ÿ³ÿ¹ÿµÿ®ÿ«ÿ©ÿ¥ÿ¬ÿ±ÿ®ÿ¶ÿµÿµÿµÿ©ÿ³ÿ®ÿ¦ÿ±ÿ®ÿ¨ÿ³ÿ§ÿ¥ÿ³ÿ´ÿ¯ÿ§ÿ­ÿ¢ÿ®ÿ´ÿ§ÿ£ÿ¥ÿ¼ÿ®ÿ®ÿ®ÿªÿ«ÿ¹ÿ±ÿ¯ÿ±ÿ®ÿÿ ÿ°ÿºÿ¼ÿ¼ÿ·ÿ³ÿ©ÿ¤ÿ²ÿ°ÿ¦ÿ¦ÿ¶ÿÀÿ¹ÿ²ÿ°ÿ·ÿ´ÿ¥ÿ°ÿ¶ÿ­ÿÈÿ ÿ°ÿ¸ÿ²ÿ²ÿ´ÿ¸ÿ£ÿ¾ÿ§ÿ»ÿ¸ÿÁÿÿÿÿ±ÿ¹ÿ¯ÿ¸ÿÃÿ°ÿÿ©ÿ®ÿ£ÿ¦ÿ¯ÿ´ÿ±ÿ«ÿ®ÿ´ÿ­ÿ²ÿ½ÿ¬ÿ´ÿ³ÿ«ÿ¬ÿ²ÿ¹ÿ²ÿ§ÿµÿ°ÿ°ÿÿ¬ÿºÿ«ÿ®ÿ£ÿ®ÿ¦ÿ®ÿ²ÿ³ÿ¨ÿÿ¶ÿÁÿ³ÿ¸ÿ¸ÿ±ÿ°ÿ¦ÿ¯ÿ±ÿ¬ÿ©ÿªÿ©ÿªÿ±ÿ²ÿ»ÿ»ÿ­ÿ²ÿ·ÿ¬ÿ­ÿ®ÿ¯ÿ¶ÿ¿ÿ½ÿ¾ÿ¸ÿ§ÿ©ÿ®ÿ¸ÿ£ÿ¢ÿÁÿ°ÿ§ÿ ÿ­ÿ°ÿ±ÿµÿ²ÿ´ÿ©ÿÿªÿ¸ÿ¬ÿÿ®ÿ¸ÿ¬ÿ©ÿ¦ÿ±ÿ®ÿ­ÿ¤ÿ¡ÿ´ÿ´ÿµÿ¸ÿ¬ÿ¨ÿ°ÿ¸ÿ¼ÿµÿ¬ÿ³ÿ¯ÿ©ÿ´ÿ»ÿ¼ÿ¨ÿ±ÿ­ÿµÿ¾ÿ»ÿ¹ÿ®ÿ¨ÿ¯ÿªÿÿÿÿ£ÿÂÿÎÿ¦ÿ³ÿÃÿ¡ÿÿ¢ÿ»ÿ®ÿÿ ÿ¥ÿ©ÿ¯ÿªÿ¥ÿ¾ÿÂÿ¶ÿªÿ°ÿºÿ®ÿªÿ¶ÿºÿ´ÿ¸ÿ¾ÿ´ÿ­ÿ¬ÿ«ÿ°ÿ°ÿ¬ÿµÿ¤ÿ­ÿ¶ÿ²ÿµÿ«ÿ°ÿ·ÿ¹ÿ°ÿ´ÿ¦ÿ¥ÿ¯ÿºÿ¯ÿ¯ÿ³ÿ¤ÿ´ÿ±ÿ¬ÿ´ÿ§ÿ¤ÿ¦ÿ½ÿÃÿ¾ÿÿªÿ³ÿ¯ÿ°ÿ«ÿµÿ¹ÿ¶ÿ­ÿªÿ¦ÿ­ÿ±ÿ¦ÿ¬ÿºÿÁÿ»ÿ¬ÿ´ÿªÿ ÿ¸ÿ¹ÿ¶ÿ¹ÿ·ÿ¢ÿ¡ÿ°ÿ»ÿµÿ±ÿ¦ÿ®ÿ¯ÿ°ÿ¨ÿ¹ÿ¢ÿ¬ÿ®ÿ±ÿÃÿ¬ÿ½ÿ°ÿªÿ©ÿ¸ÿ¯ÿ®ÿªÿ®ÿ¤ÿ¦ÿ°ÿ´ÿ´ÿ³ÿ§ÿÿ¥ÿ­ÿ®ÿ«ÿ­ÿªÿ©ÿ°ÿ®ÿ³ÿ¶ÿ¯ÿ»ÿ¾ÿ³ÿªÿªÿ®ÿ¦ÿ¦ÿ§ÿ³ÿÈÿ±ÿ¤ÿ¶ÿ¶ÿ§ÿÿÀÿ´ÿÀÿ½ÿÀÿµÿ±ÿ¥ÿ¬ÿ¸ÿ±ÿ¾ÿ¹ÿ¿ÿ¥ÿµÿ«ÿ®ÿÿ¼ÿºÿ¶ÿ®ÿ­ÿ½ÿ±ÿ­ÿ²ÿ¯ÿ©ÿ¬ÿ¬ÿ¨ÿ±ÿ´ÿ°ÿµÿºÿ´ÿ®ÿ°ÿ¸ÿÁÿ¾ÿ·ÿ¯ÿ¼ÿ«ÿ¨ÿ¬ÿ²ÿ¯ÿ«ÿ¤ÿ¨ÿ²ÿ§ÿ¦ÿµÿÿ§ÿ¤ÿ¬ÿ·ÿ°ÿ¯ÿ¤ÿ§ÿ±ÿ°ÿ²ÿ°ÿÅÿµÿ¯ÿ¬ÿ´ÿ©ÿ©ÿ®ÿ´ÿ©ÿ®ÿ¯ÿ¼ÿ³ÿ©ÿ¥ÿ«ÿ«ÿÿÿªÿ¡ÿ¨ÿ³ÿ³ÿ©ÿÿ´ÿ´ÿÿ£ÿ¤ÿ¬ÿ ÿªÿÿ±ÿ»ÿ¬ÿ¢ÿ¸ÿÿ ÿ·ÿ²ÿ´ÿ©ÿ´ÿ©ÿ·ÿ§ÿ²ÿ¾ÿ¸ÿ¯ÿ¹ÿ¸ÿ¬ÿµÿ£ÿ¬ÿ¨ÿ ÿ¥ÿ«ÿ°ÿªÿ²ÿ³ÿ¤ÿ¨ÿ±ÿ°ÿ®ÿ³ÿ·ÿ°ÿ­ÿºÿ¯ÿ¯ÿ°ÿ¦ÿ«ÿ½ÿ¦ÿ¨ÿ±ÿ¹ÿ©ÿ¿ÿ¨ÿ®ÿ¦ÿ¾ÿ­ÿ´ÿ­ÿ®ÿ©ÿµÿ¼ÿ¯ÿ³ÿ¦ÿ¦ÿ³ÿ¯ÿ®ÿ¾ÿ³ÿ«ÿ­ÿªÿ±ÿ¸ÿ¶ÿ©ÿ ÿ«ÿ·ÿ·ÿµÿ©ÿ«ÿ·ÿµÿ´ÿªÿ·ÿµÿºÿ©ÿ®ÿ¤ÿªÿÁÿ¾ÿºÿ®ÿ¬ÿ¾ÿ½ÿ´ÿ¯ÿ«ÿ¨ÿ§ÿ®ÿÇÿ¾ÿ·ÿ´ÿ¶ÿ«ÿÿ¤ÿ©ÿÿ¢ÿÿ§ÿ¦ÿ¬ÿ²ÿ¨ÿ²ÿºÿ²ÿ³ÿ±ÿ¹ÿ¿ÿ«ÿ®ÿ¯ÿ§ÿ´ÿ¥ÿ¨ÿ¶ÿ­ÿ¬ÿ¥ÿ­ÿÆÿ´ÿµÿ¯ÿ®ÿ¬ÿ¹ÿ´ÿ¯ÿ¯ÿ£ÿ§ÿ©ÿ¼ÿ­ÿ©ÿ«ÿ°ÿ¬ÿ¯ÿ´ÿ¸ÿ¹ÿ¹ÿ¸ÿ¹ÿ´ÿ­ÿ®ÿ¯ÿ±ÿ±ÿºÿÂÿ¶ÿ®ÿ°ÿ´ÿ®ÿ±ÿÀÿÆÿ¶ÿ¯ÿ«ÿ¼ÿÿ²ÿªÿ§ÿªÿÿªÿ»ÿ¸ÿ·ÿ®ÿ·ÿ²ÿ¢ÿÿ¨ÿ®ÿ­ÿ´ÿ¾ÿÉÿ¿ÿ¥ÿ£ÿ®ÿ¬ÿ¤ÿ¤ÿ¬ÿ±ÿ¸ÿ°ÿ¼ÿ²ÿ°ÿÿ­ÿ´ÿ¹ÿ¦ÿ¦ÿ«ÿ¶ÿ§ÿ¯ÿ³ÿ¬ÿ´ÿ²ÿ¼ÿ´ÿ·ÿ©ÿ²ÿ·ÿÄÿ¶ÿªÿ­ÿ¯ÿ±ÿ¶ÿ³ÿ®ÿµÿ¼ÿ¹ÿ·ÿ´ÿ¤ÿ¬ÿ°ÿ­ÿ­ÿ·ÿ±ÿÀÿ³ÿËÿ»ÿ³ÿ·ÿ¯ÿ²ÿ¯ÿ¨ÿ»ÿ¸ÿ¥ÿµÿ¸ÿµÿ²ÿ®ÿ«ÿ¦ÿ«ÿ¬ÿ®ÿ³ÿ¨ÿ¯ÿÆÿÅÿ·ÿ«ÿ¨ÿ¯ÿ³ÿªÿ±ÿ¹ÿ¿ÿ¥ÿ´ÿ¾ÿ¶ÿÁÿ°ÿ¹ÿ±ÿ¤ÿ½ÿ§ÿ¤ÿµÿ³ÿ±ÿ¾ÿÀÿ®ÿ¯ÿ³ÿ­ÿ§ÿ©ÿ¯ÿ«ÿ¬ÿ¶ÿ¹ÿ»ÿ¯ÿ®ÿµÿÂÿÒÿ¡ÿ±ÿÿ¨ÿºÿ½ÿÈÿ©ÿºÿ¥ÿ´ÿµÿºÿ®ÿ±ÿ¹ÿ¶ÿµÿ»ÿ·ÿ´ÿ²ÿ­ÿ¬ÿ©ÿ­ÿ¸ÿÄÿ¿ÿ²ÿ·ÿ¿ÿ¾ÿ¯ÿºÿÈÿ£ÿ±ÿ­ÿ®ÿªÿ½ÿªÿ©ÿ¬ÿ®ÿ­ÿ¯ÿ­ÿ¨ÿ¤ÿ¦ÿÁÿÔÿÅÿ½ÿ¼ÿ»ÿ³ÿ±ÿ¨ÿ¥ÿ«ÿ­ÿ¨ÿ¤ÿ¯ÿ´ÿºÿ¬ÿ®ÿ¥ÿ¸ÿ¼ÿ¦ÿ¦ÿ°ÿ´ÿ¾ÿ©ÿ¤ÿ²ÿ«ÿ¨ÿ­ÿ­ÿ³ÿ²ÿ°ÿ¯ÿ¢ÿ¯ÿ³ÿ¹ÿµÿ¹ÿ¶ÿ¸ÿ­ÿ«ÿ»ÿÁÿªÿ²ÿªÿÿµÿªÿ¤ÿ¥ÿ«ÿºÿ¶ÿ®ÿ´ÿ»ÿ¹ÿ³ÿµÿªÿµÿ³ÿ­ÿ¬ÿ®ÿ»ÿ¼ÿ¸ÿ³ÿ´ÿ±ÿ¨ÿ°ÿ­ÿ­ÿ«ÿ®ÿ±ÿ§ÿÿ«ÿºÿ½ÿ¬ÿÿ²ÿ¨ÿ¡ÿ½ÿÆÿ£ÿ¶ÿ¶ÿÿÿ°ÿ¶ÿ®ÿ¡ÿ¤ÿ¤ÿ¨ÿ§ÿ§ÿ«ÿ¬ÿ¥ÿ¡ÿ¦ÿ¤ÿ ÿÿ¥ÿ®ÿ³ÿ¦ÿÿ¬ÿÿÿ ÿÿ§ÿ©ÿÿÿ¥ÿ¢ÿ§ÿ²ÿ°ÿ­ÿ®ÿ¡ÿÿÿ§ÿÿÿ£ÿ¥ÿÿ­ÿÿÿ¡ÿÿÿ¡ÿÿ ÿÿÿ£ÿ¥ÿ¡ÿ§ÿ®ÿ£ÿ£ÿ¨ÿ¢ÿ¡ÿ¯ÿÿÿÿÿÿ ÿ¬ÿ¡ÿÿÿªÿÿ¦ÿ¢ÿÿ£ÿÿÿÿ«ÿ©ÿÿÿÿÿ´ÿ¢ÿ¨ÿÿÿÿÿ¤ÿ§ÿ¥ÿ ÿ¥ÿ®ÿ¬ÿÿ¡ÿ¬ÿÿ§ÿªÿ«ÿÿÿªÿÿ«ÿ­ÿ¨ÿÿ±ÿ¿ÿµÿ¤ÿ¬ÿ·ÿ®ÿ·ÿ¶ÿ©ÿ®ÿ«ÿ¨ÿªÿºÿ¸ÿ¸ÿºÿ®ÿ³ÿ°ÿ±ÿµÿ³ÿ«ÿ¯ÿ²ÿ­ÿ»ÿ¹ÿ¤ÿ³ÿ·ÿµÿ­ÿ¨ÿ¼ÿ¨ÿ¿ÿ¹ÿ±ÿ±ÿ±ÿ½ÿÄÿ½ÿ·ÿ¸ÿÂÿµÿ¹ÿ¸ÿºÿ®ÿ¨ÿ§ÿºÿ´ÿºÿ½ÿ¿ÿ¹ÿ¹ÿªÿ°ÿÉÿÂÿ½ÿ¬ÿ¬ÿªÿµÿ¤ÿ«ÿ«ÿ»ÿ²ÿ¦ÿ·ÿ¶ÿ«ÿ­ÿ§ÿ¥ÿ¸ÿ¿ÿ´ÿÿ¢ÿ·ÿ«ÿ­ÿ°ÿ¡ÿ¶ÿ©ÿ¦ÿ²ÿ¼ÿ½ÿ»ÿ¯ÿ¬ÿ¹ÿ½ÿ¶ÿ¬ÿ°ÿ¶ÿ¯ÿÀÿ°ÿ§ÿ¹ÿ­ÿ¯ÿ§ÿ§ÿ¬ÿ¨ÿ¬ÿ¶ÿ¶ÿ­ÿ¨ÿ¶ÿ½ÿ¿ÿ¾ÿ²ÿ±ÿ¬ÿ«ÿ¦ÿ¤ÿ´ÿµÿ­ÿ©ÿ¤ÿ·ÿ¶ÿ²ÿ«ÿ§ÿ¬ÿ«ÿ·ÿ´ÿ»ÿ¿ÿ³ÿ°ÿ´ÿ¶ÿ¶ÿ´ÿ²ÿ³ÿ½ÿ´ÿ¯ÿÿ£ÿ±ÿÁÿÅÿÃÿºÿ¬ÿÿ«ÿºÿ¤ÿ«ÿµÿ«ÿ¯ÿÂÿ¶ÿ¿ÿ¦ÿ®ÿ­ÿªÿ¨ÿ®ÿ½ÿÀÿ°ÿªÿ³ÿ®ÿ¦ÿ²ÿ½ÿ¿ÿ«ÿ²ÿÆÿ»ÿªÿ«ÿ¬ÿ­ÿ¸ÿ¹ÿ°ÿ¡ÿ­ÿ¹ÿ³ÿ¸ÿ¶ÿ¨ÿ±ÿ²ÿ¦ÿ¦ÿ¯ÿ²ÿ¸ÿºÿ¿ÿ²ÿ¾ÿ¶ÿ¥ÿ°ÿ±ÿ¸ÿ²ÿ¥ÿ¥ÿ¨ÿ¥ÿªÿ¬ÿ²ÿ·ÿ½ÿ®ÿ¯ÿÄÿ²ÿ¼ÿ¾ÿ¯ÿ®ÿ³ÿ°ÿµÿ¬ÿ¿ÿ³ÿ©ÿ¥ÿ«ÿ­ÿÿ ÿ£ÿ®ÿ¸ÿ­ÿ¬ÿ¼ÿÇÿºÿºÿ¦ÿªÿ´ÿ»ÿ¸ÿ®ÿ¬ÿ¬ÿ±ÿ¸ÿ­ÿ¯ÿ­ÿºÿºÿ¸ÿ¸ÿ¼ÿµÿµÿ·ÿ«ÿ¥ÿ³ÿµÿ¹ÿ¾ÿ®ÿ³ÿ·ÿ©ÿ§ÿ§ÿ©ÿ±ÿ³ÿ¯ÿ³ÿ¶ÿ¹ÿ¹ÿ»ÿ¹ÿ´ÿ³ÿ±ÿ­ÿ§ÿ©ÿªÿ¡ÿ®ÿÁÿ¿ÿ§ÿ³ÿ¯ÿ±ÿµÿ¬ÿªÿ¬ÿ¥ÿ­ÿµÿ°ÿ¾ÿ®ÿªÿªÿ¯ÿ¯ÿ­ÿ±ÿµÿ³ÿ²ÿ§ÿÿ¥ÿ»ÿªÿ£ÿÿ´ÿ·ÿ¬ÿ²ÿ·ÿ®ÿ¬ÿµÿ°ÿ§ÿ²ÿ¯ÿ´ÿ¶ÿ°ÿ¬ÿ°ÿµÿ¹ÿ²ÿ½ÿµÿÀÿµÿÅÿ½ÿ³ÿ¶ÿ²ÿ±ÿ¶ÿ¨ÿÿ¶ÿ¬ÿµÿÂÿ¾ÿ´ÿ¹ÿµÿÿ¼ÿ¾ÿÄÿ±ÿ¯ÿ´ÿ©ÿ«ÿµÿ´ÿ²ÿ·ÿ¶ÿ¬ÿ¦ÿ²ÿ§ÿ·ÿ·ÿ¶ÿ³ÿ®ÿ¯ÿ¨ÿ©ÿÿ­ÿ½ÿºÿÎÿ¼ÿ¨ÿÿÿÿÿÿ«ÿªÿ·ÿ¥ÿ¡ÿ¯ÿµÿ¯ÿ®ÿ«ÿºÿ»ÿ¸ÿ¶ÿºÿ¹ÿ·ÿµÿ¯ÿ©ÿ®ÿ¯ÿ¥ÿ»ÿ°ÿ°ÿ§ÿÿ¶ÿËÿ·ÿ©ÿ§ÿ©ÿ±ÿ¼ÿ¹ÿ¾ÿ³ÿ¬ÿ°ÿ³ÿ®ÿ¤ÿ¨ÿªÿ«ÿ¶ÿ»ÿ®ÿªÿ°ÿ­ÿ¼ÿ­ÿ¹ÿ¾ÿµÿ«ÿ¬ÿ­ÿªÿ©ÿ±ÿ¼ÿ¤ÿ£ÿ­ÿºÿ»ÿ°ÿ©ÿ¬ÿ©ÿ§ÿ£ÿÆÿ¸ÿ±ÿ²ÿ¼ÿ½ÿ»ÿºÿ¨ÿÊÿ¨ÿ¥ÿ­ÿ¶ÿ¬ÿ¨ÿµÿ¸ÿ£ÿ¦ÿ´ÿ¿ÿ­ÿ­ÿ¸ÿµÿ®ÿ»ÿ½ÿ¸ÿÅÿ§ÿ¦ÿ¤ÿ­ÿ±ÿªÿ¨ÿ°ÿÅÿ«ÿ®ÿ±ÿ¶ÿ±ÿ®ÿ·ÿ¸ÿ¡ÿÿÿÿ®ÿ¯ÿÿÿ¥ÿÿ¡ÿ¥ÿ¤ÿ£ÿÿÿÿÿÿÿÿÿ|ÿ|ÿÿÿÿÿÿÿ~ÿtÿwÿtÿiÿ[ÿ`ÿuÿeÿuÿÿhÿvÿwÿpÿ°ÿ¨ÿ©ÿªÿ¾ÿ¤ÿ¦ÿ§ÿ¶ÿ±ÿªÿ¯ÿ®ÿ­ÿÿ§ÿ¹ÿ´ÿ¯ÿ¦ÿÿÿ®ÿ©ÿ°ÿ¹ÿ¼ÿ³ÿ§ÿÿÿ¨ÿÿ£ÿ³ÿ¢ÿ©ÿ²ÿ­ÿ§ÿ­ÿ§ÿ¢ÿ®ÿ§ÿ®ÿ­ÿ§ÿ¥ÿ«ÿ¶ÿ­ÿ¬ÿ³ÿ³ÿ¹ÿ¯ÿ°ÿ´ÿ¯ÿ·ÿ¥ÿ·ÿºÿ£ÿ¹ÿ²ÿ­ÿ°ÿ«ÿ²ÿµÿ¯ÿ¦ÿ¯ÿµÿ®ÿ¹ÿÂÿ«ÿ¡ÿ­ÿ¶ÿ¡ÿ¦ÿ¨ÿÿªÿºÿ³ÿ§ÿ§ÿ®ÿ¶ÿ«ÿ©ÿ¢ÿÿ¨ÿ°ÿ©ÿ©ÿ©ÿÿ­ÿÀÿ´ÿ­ÿ¨ÿ¦ÿ±ÿ¯ÿ ÿ¤ÿÿ¡ÿ¯ÿªÿ§ÿ£ÿ£ÿ®ÿ³ÿ§ÿ¥ÿÀÿ¾ÿ«ÿ«ÿ¼ÿ¹ÿ¢ÿÿ£ÿÿ­ÿ¦ÿ¡ÿ®ÿ¨ÿ¥ÿ©ÿ©ÿ«ÿ´ÿ·ÿ¯ÿ©ÿ­ÿÀÿ¼ÿ­ÿ¯ÿ¸ÿ©ÿ¤ÿ«ÿ²ÿ¾ÿ©ÿ¢ÿ«ÿ­ÿ¯ÿ³ÿªÿ¦ÿ¬ÿ²ÿ²ÿ³ÿ´ÿ¯ÿ¨ÿ§ÿ«ÿ©ÿ¤ÿ§ÿÃÿÿÄÿ¦ÿ©ÿ¹ÿ·ÿ³ÿ³ÿ¢ÿ¥ÿ¦ÿ¥ÿ¯ÿ´ÿ³ÿªÿ§ÿ®ÿ¸ÿ¼ÿÃÿ½ÿ¬ÿ¬ÿµÿ¾ÿ»ÿ·ÿ°ÿ§ÿªÿ´ÿ´ÿ»ÿ®ÿ¯ÿ¯ÿ´ÿ¶ÿ±ÿ§ÿªÿ´ÿ¯ÿªÿÄÿ°ÿÄÿ¼ÿ¾ÿ¹ÿ­ÿ¬ÿ±ÿ±ÿ±ÿ½ÿ¼ÿ¹ÿ»ÿ­ÿ«ÿ·ÿ¿ÿÆÿ¿ÿ²ÿªÿ¦ÿ´ÿÀÿ±ÿªÿÿÄÿ©ÿ¨ÿÁÿÈÿÁÿ¼ÿµÿ®ÿ¥ÿÑÿ½ÿ®ÿ°ÿ¬ÿ­ÿ°ÿ«ÿ¦ÿ«ÿ¹ÿ¼ÿ®ÿ³ÿ¶ÿ¹ÿ¿ÿ¼ÿ¶ÿ³ÿ¹ÿ¿ÿ»ÿ´ÿºÿ»ÿ°ÿªÿ¨ÿ»ÿ·ÿ²ÿ­ÿ¸ÿ¿ÿ´ÿ¶ÿ¸ÿ¾ÿ¼ÿ¹ÿ¿ÿ¯ÿ«ÿ¨ÿ±ÿ³ÿ«ÿ¨ÿ¬ÿ¹ÿÂÿÁÿ®ÿ«ÿ¬ÿ´ÿ¶ÿ£ÿ©ÿµÿ·ÿ®ÿ©ÿ´ÿ½ÿ¸ÿÂÿªÿ±ÿ¶ÿ³ÿ³ÿ»ÿ¸ÿªÿÿÿ°ÿ¿ÿ®ÿ³ÿ´ÿ´ÿ©ÿµÿ¯ÿ·ÿ¸ÿ½ÿ½ÿ¶ÿµÿ³ÿºÿ¶ÿ¦ÿ©ÿªÿ¹ÿªÿ©ÿ¸ÿºÿ¾ÿµÿ£ÿ©ÿ¶ÿÄÿ¿ÿ¹ÿ¬ÿµÿ¹ÿ²ÿ¶ÿ­ÿ²ÿÀÿ·ÿ°ÿ»ÿ³ÿ«ÿÿ³ÿ·ÿÄÿ´ÿ°ÿ¦ÿ±ÿ£ÿ¯ÿÆÿ¿ÿ´ÿ²ÿ­ÿ¼ÿ´ÿ±ÿ¯ÿ°ÿ¦ÿ¥ÿ¢ÿºÿºÿ­ÿ¦ÿ¨ÿ«ÿ©ÿ½ÿ°ÿºÿ¢ÿ®ÿÿ¶ÿ«ÿÿ®ÿ¹ÿ¿ÿ¹ÿ­ÿ©ÿ­ÿ½ÿ¼ÿ¿ÿ¬ÿ³ÿ´ÿÌÿ¸ÿ­ÿ´ÿ­ÿ³ÿ¸ÿ½ÿ¹ÿ³ÿ¹ÿ«ÿºÿ¨ÿ­ÿ§ÿ«ÿ¬ÿ«ÿ´ÿ«ÿ±ÿ¶ÿ¬ÿ¤ÿ¥ÿªÿ±ÿ°ÿ¯ÿÂÿ¸ÿ¡ÿ°ÿ­ÿ°ÿ¤ÿ°ÿ¯ÿ°ÿ¸ÿµÿ°ÿ³ÿ¸ÿ¸ÿ ÿ¨ÿ¤ÿ¹ÿÿÀÿ¸ÿ±ÿ¹ÿÿ¨ÿ¬ÿ·ÿ¿ÿ¼ÿ·ÿ¯ÿ°ÿ«ÿµÿªÿ¾ÿ³ÿ¶ÿ²ÿ­ÿ±ÿ·ÿ¶ÿ¶ÿ±ÿ¬ÿµÿ¹ÿ°ÿ¶ÿ¾ÿ©ÿ¯ÿÁÿ¯ÿ¨ÿ´ÿ¬ÿ­ÿ¿ÿ¸ÿ¨ÿ°ÿºÿ¶ÿ³ÿ¶ÿ¹ÿ¹ÿ°ÿ³ÿ±ÿ¨ÿ¸ÿ ÿ¬ÿ²ÿ¸ÿ¹ÿ²ÿ±ÿ¸ÿµÿ©ÿ§ÿ²ÿ¶ÿ¨ÿ¤ÿ´ÿ°ÿ»ÿÀÿ¤ÿ³ÿ®ÿ­ÿ©ÿ±ÿ°ÿ¹ÿ¦ÿ¦ÿ³ÿ¤ÿÿ ÿ¥ÿ¤ÿ£ÿÿ¡ÿ¯ÿ­ÿ¥ÿªÿªÿ¬ÿÿÿÿ­ÿ¬ÿ¤ÿ¨ÿ¯ÿºÿ¸ÿ§ÿ©ÿ«ÿ£ÿÿ­ÿÿ´ÿ±ÿ«ÿ¯ÿ©ÿ§ÿ ÿ£ÿ¢ÿ¥ÿ©ÿ©ÿªÿ¨ÿ¦ÿ¨ÿÿ¢ÿ¨ÿÿ ÿ¬ÿ¡ÿ§ÿÿµÿ¨ÿ¡ÿÿ¤ÿÿ£ÿÿÿ§ÿÿÿÿ§ÿ±ÿ£ÿ ÿÿÿÿÿ¥ÿÿÿ¢ÿÿÿÿÿÿÿ§ÿÿÿÿÿÿÿÿÿÿ¤ÿÿÿ³ÿ§ÿ«ÿÿªÿÿ ÿÿÿÿÿ ÿ¡ÿ¢ÿ¦ÿ¤ÿ¦ÿ§ÿ«ÿ®ÿ«ÿºÿ±ÿ³ÿ³ÿ·ÿµÿ²ÿÃÿ°ÿ­ÿ°ÿªÿªÿ®ÿ«ÿ¨ÿ³ÿ·ÿ°ÿ²ÿ¶ÿ¹ÿ¸ÿÀÿÆÿ©ÿ­ÿ£ÿ¸ÿ³ÿ«ÿ®ÿ±ÿ½ÿªÿ¬ÿ«ÿ­ÿ²ÿ®ÿ¯ÿ­ÿ«ÿ¹ÿ¸ÿªÿ®ÿ®ÿ¤ÿ§ÿµÿ¶ÿ¾ÿ¡ÿµÿ·ÿ»ÿ¯ÿ°ÿµÿ³ÿ¸ÿ¦ÿÿ©ÿ´ÿ¸ÿ©ÿ¥ÿ¬ÿ·ÿ¿ÿ»ÿ¸ÿ·ÿ·ÿ¸ÿ¬ÿ§ÿµÿ·ÿ®ÿ©ÿ©ÿÄÿ¦ÿ«ÿ¼ÿ­ÿ¸ÿºÿ­ÿ°ÿ±ÿ¯ÿ¾ÿÀÿ­ÿ®ÿ¸ÿ¶ÿµÿ¯ÿ­ÿ»ÿ®ÿµÿ¼ÿ¯ÿÿÿÿnÿÿ¨ÿ³ÿ¯ÿ¼ÿ¶ÿ¬ÿ®ÿÁÿ­ÿ®ÿ·ÿ¬ÿ«ÿ­ÿ«ÿ«ÿ¨ÿ¦ÿ¥ÿ¯ÿ·ÿ£ÿ®ÿ«ÿ¬ÿ©ÿ§ÿ³ÿ¬ÿ²ÿ´ÿ©ÿ«ÿ·ÿ»ÿ·ÿµÿ·ÿ¬ÿ®ÿ¬ÿ²ÿ­ÿ¯ÿªÿ±ÿ¶ÿ²ÿ°ÿ©ÿ§ÿ°ÿ¯ÿ£ÿªÿ±ÿ°ÿ²ÿµÿ±ÿ·ÿ±ÿÆÿ·ÿ»ÿ¶ÿ«ÿ¼ÿ¶ÿ³ÿ·ÿ¸ÿ®ÿ°ÿ«ÿ¶ÿ±ÿ®ÿ¶ÿ¥ÿ¡ÿ¬ÿ«ÿ´ÿµÿ´ÿ¹ÿ¦ÿ³ÿ¹ÿ§ÿ¯ÿ¢ÿªÿ²ÿ´ÿ³ÿ¿ÿ­ÿ¸ÿ­ÿ¬ÿ¦ÿ·ÿªÿºÿºÿ¼ÿ³ÿ³ÿ¶ÿ°ÿ°ÿµÿ¾ÿ¹ÿ¬ÿªÿ¬ÿ·ÿ´ÿ£ÿ¬ÿÀÿµÿ¤ÿÿ¦ÿ¯ÿ¡ÿ¥ÿµÿ«ÿ»ÿÀÿ®ÿ®ÿ°ÿ»ÿËÿ²ÿ³ÿÁÿ±ÿ©ÿ©ÿ¼ÿ±ÿ¼ÿ³ÿ©ÿ³ÿ¼ÿ³ÿ«ÿ¬ÿ®ÿ¹ÿ°ÿ©ÿ½ÿ·ÿ»ÿ²ÿ³ÿ¤ÿ¹ÿ¥ÿ´ÿ¶ÿÿ°ÿ®ÿ»ÿºÿ°ÿ¸ÿ´ÿ±ÿ¸ÿµÿÿ°ÿ²ÿ°ÿµÿÀÿ¶ÿ´ÿ¹ÿºÿµÿ®ÿ³ÿ·ÿ²ÿ³ÿµÿ¸ÿ·ÿ´ÿºÿ°ÿ¶ÿµÿ¢ÿ£ÿ¥ÿ ÿ³ÿ³ÿ®ÿ¨ÿ¦ÿ£ÿ®ÿ¨ÿ¶ÿ¬ÿ­ÿ¢ÿ³ÿ´ÿÿÿ§ÿ­ÿ¯ÿ°ÿ®ÿ°ÿ°ÿ«ÿ°ÿ´ÿ±ÿ²ÿ­ÿ©ÿ°ÿ²ÿ¸ÿ¹ÿ®ÿ®ÿ©ÿ²ÿºÿ¹ÿ­ÿ¾ÿ¯ÿ«ÿ­ÿµÿ°ÿ¬ÿ³ÿ¬ÿ¸ÿ¯ÿ¨ÿÿ²ÿÂÿµÿ³ÿ¯ÿªÿ·ÿ¸ÿ§ÿ¢ÿ¤ÿ²ÿ£ÿ©ÿ·ÿ±ÿ£ÿÿ¬ÿ²ÿ¬ÿ«ÿ»ÿ¹ÿ·ÿ±ÿ¤ÿ­ÿ½ÿ±ÿÿ§ÿµÿ¬ÿ®ÿÿ¥ÿ´ÿÿÁÿ¸ÿÁÿ·ÿ­ÿªÿµÿ¶ÿ¦ÿÀÿ½ÿ¶ÿÿ}ÿÿ¯ÿ¯ÿ°ÿ¨ÿ®ÿ³ÿ­ÿ²ÿ±ÿ¦ÿ®ÿ´ÿ²ÿ¶ÿ´ÿ´ÿªÿ¥ÿµÿµÿ­ÿ³ÿ±ÿÿ°ÿ©ÿ¡ÿ°ÿ§ÿ­ÿ¯ÿ¬ÿÿ­ÿµÿ±ÿ·ÿ©ÿ®ÿ¯ÿ¶ÿ¬ÿ¾ÿ¬ÿ¡ÿ±ÿ¸ÿ²ÿ²ÿ®ÿ±ÿ²ÿÿ©ÿ¯ÿ«ÿªÿ¨ÿ¯ÿ­ÿ©ÿ­ÿ°ÿ³ÿ´ÿ¯ÿÿÿ¢ÿ¦ÿ¬ÿ½ÿ®ÿ©ÿ´ÿÿÿ¤ÿ±ÿ½ÿ¬ÿ«ÿ¦ÿµÿ¶ÿ°ÿ°ÿµÿ·ÿ°ÿ¹ÿ©ÿ¶ÿ»ÿ¯ÿ¢ÿ ÿ´ÿµÿ°ÿ»ÿªÿ¬ÿÿ£ÿ¶ÿ«ÿ¨ÿ½ÿ¹ÿ©ÿ«ÿ¥ÿ¡ÿ©ÿ²ÿ¶ÿ´ÿ³ÿ¡ÿÿ®ÿ²ÿ¬ÿ¨ÿ·ÿ»ÿ§ÿ°ÿ¦ÿ®ÿ«ÿ¼ÿÃÿ¯ÿ°ÿÄÿÁÿÈÿÿ°ÿ®ÿ¤ÿ®ÿ»ÿµÿ§ÿ§ÿªÿ¨ÿµÿµÿ²ÿ·ÿ²ÿ³ÿ­ÿ³ÿ¶ÿ²ÿ®ÿ³ÿ¶ÿ©ÿ¤ÿ«ÿ§ÿªÿ±ÿ±ÿ»ÿ·ÿ«ÿ«ÿ¬ÿ°ÿµÿ±ÿ­ÿ§ÿ¨ÿ¬ÿ±ÿ±ÿ»ÿ­ÿ¸ÿ©ÿµÿ¥ÿ»ÿ´ÿ®ÿ¥ÿµÿ³ÿ©ÿËÿ¥ÿ¥ÿ¬ÿ´ÿ·ÿÿ´ÿ´ÿ±ÿ¨ÿ¥ÿ±ÿ®ÿ±ÿ­ÿÀÿ½ÿ«ÿ¥ÿ¢ÿ¤ÿ¤ÿ¨ÿ°ÿ«ÿ«ÿ¼ÿ¾ÿ°ÿ®ÿ±ÿ²ÿ½ÿ¹ÿ¯ÿ¶ÿ°ÿ¢ÿ¢ÿ¦ÿ¶ÿ´ÿ­ÿªÿ¦ÿ©ÿ©ÿ¬ÿ­ÿ«ÿÿÄÿ¯ÿÁÿµÿÃÿµÿµÿ°ÿ³ÿ«ÿ°ÿ¨ÿÿ±ÿ®ÿ²ÿ´ÿ¨ÿ¯ÿ°ÿ¥ÿ¡ÿ­ÿªÿ¬ÿ´ÿ´ÿ¢ÿÿ§ÿ®ÿ®ÿ©ÿ¸ÿÃÿ³ÿªÿ¯ÿ­ÿ§ÿ¨ÿµÿ®ÿ­ÿ§ÿÿ©ÿÿ ÿÿ°ÿ±ÿ¶ÿªÿÅÿ³ÿ¬ÿ¯ÿ¨ÿ®ÿ¦ÿÂÿ¹ÿ¼ÿ¬ÿ¶ÿ¬ÿ½ÿ¨ÿ­ÿµÿ¶ÿ¾ÿµÿ±ÿªÿ¦ÿ¬ÿµÿ¯ÿ¦ÿ±ÿµÿªÿ­ÿ´ÿ²ÿ³ÿ¶ÿ­ÿ®ÿ®ÿ«ÿ®ÿ«ÿµÿ·ÿ´ÿ¥ÿ¾ÿ·ÿ¶ÿ©ÿ±ÿ°ÿ¨ÿÂÿ­ÿÿ¢ÿ¤ÿªÿ½ÿ°ÿ¡ÿ¼ÿ©ÿ»ÿ»ÿ§ÿ­ÿ©ÿ¥ÿÂÿ¯ÿ°ÿ¼ÿ¹ÿ±ÿªÿªÿµÿ¸ÿÿ¥ÿ´ÿ¤ÿ²ÿÄÿ¸ÿµÿÀÿºÿ°ÿ¨ÿ¨ÿÃÿ¾ÿ¯ÿ­ÿ¦ÿ³ÿµÿªÿ´ÿ¹ÿ¯ÿ±ÿ±ÿ±ÿ§ÿ­ÿ´ÿÃÿ§ÿµÿ¼ÿ´ÿ©ÿ ÿ¨ÿ«ÿ¥ÿ´ÿºÿ¿ÿÃÿºÿ³ÿ®ÿ¬ÿ¤ÿ°ÿ±ÿ®ÿªÿÿ¤ÿ¬ÿ§ÿªÿ¬ÿªÿ°ÿ®ÿªÿµÿ²ÿ¨ÿ©ÿ­ÿ©ÿ«ÿ§ÿ ÿ«ÿ¶ÿ ÿªÿ­ÿ§ÿ¥ÿ»ÿ®ÿ§ÿ¦ÿÁÿ³ÿÃÿÿµÿ»ÿ¿ÿ¿ÿ©ÿºÿ¨ÿ©ÿªÿ°ÿ´ÿ¶ÿ­ÿ¯ÿ´ÿ±ÿªÿ«ÿ©ÿ®ÿ±ÿ¯ÿ¹ÿ¿ÿ¸ÿ´ÿºÿ½ÿ¸ÿ®ÿ±ÿ­ÿµÿªÿ­ÿ«ÿªÿ¶ÿ¤ÿ®ÿªÿ­ÿÂÿµÿ¿ÿ¡ÿ¨ÿµÿ¯ÿ¨ÿ±ÿ±ÿ¶ÿ¡ÿ®ÿ­ÿ´ÿ±ÿÀÿ±ÿ¢ÿ±ÿ±ÿ°ÿ±ÿ°ÿ»ÿ·ÿ¯ÿ±ÿ¯ÿ©ÿ¬ÿ¹ÿ¹ÿ·ÿµÿ®ÿ¡ÿ®ÿªÿ³ÿ¸ÿ¦ÿ¹ÿ°ÿ°ÿ­ÿ¶ÿ®ÿ·ÿ«ÿ­ÿ´ÿ³ÿºÿªÿ©ÿ´ÿ³ÿ¶ÿ®ÿ¯ÿ¥ÿ°ÿ®ÿ­ÿ±ÿ£ÿ¥ÿ®ÿ±ÿ²ÿ­ÿ°ÿµÿ²ÿ®ÿ¨ÿ¶ÿºÿ¶ÿ´ÿ­ÿ®ÿµÿ ÿ²ÿ¸ÿ¾ÿºÿ°ÿ¦ÿ±ÿÀÿ¡ÿ§ÿ¤ÿ²ÿ­ÿ¶ÿÆÿµÿ²ÿ¼ÿ¹ÿ¹ÿ§ÿªÿ¼ÿ·ÿ½ÿÁÿµÿ¯ÿ°ÿµÿ·ÿ¶ÿ¸ÿ³ÿ³ÿ³ÿ­ÿ²ÿ´ÿ¶ÿ³ÿ¦ÿÿ»ÿ¼ÿ ÿ¥ÿ³ÿ²ÿ£ÿ¸ÿªÿ³ÿ­ÿ¬ÿ¶ÿ­ÿ½ÿ«ÿ°ÿ¶ÿ³ÿ²ÿ©ÿ³ÿ½ÿ¶ÿ¯ÿµÿ»ÿ¹ÿ¶ÿ¯ÿ±ÿ®ÿÿ±ÿÉÿ»ÿ¯ÿ·ÿ©ÿ²ÿÀÿ¾ÿ¾ÿ¬ÿÈÿ´ÿ©ÿ¼ÿ´ÿ³ÿ¦ÿ¹ÿÅÿ²ÿ¹ÿ¾ÿ§ÿ ÿ±ÿ¯ÿ¨ÿ®ÿ«ÿÿ¡ÿ¬ÿ²ÿ´ÿ­ÿ´ÿÀÿÂÿºÿ¢ÿ°ÿ´ÿ©ÿ»ÿºÿ¨ÿÅÿ²ÿ¨ÿ£ÿ¦ÿ¹ÿ°ÿ¬ÿ¸ÿ¶ÿ·ÿµÿ²ÿ«ÿªÿ³ÿ­ÿ¢ÿ§ÿ ÿÿ±ÿµÿ´ÿ±ÿ¼ÿ²ÿ²ÿ­ÿ«ÿ¨ÿ¶ÿ²ÿ³ÿ¯ÿ§ÿ®ÿºÿ²ÿ»ÿ¯ÿ©ÿ¯ÿ¯ÿ¥ÿ´ÿ·ÿ©ÿ¦ÿ©ÿ¯ÿ²ÿ©ÿ ÿÿ¦ÿ³ÿ¾ÿ¸ÿ¯ÿ¼ÿ¾ÿ¯ÿ·ÿ´ÿÅÿ¨ÿ±ÿ±ÿ¬ÿ¬ÿ¼ÿ¬ÿ§ÿ«ÿºÿÂÿ°ÿ¶ÿ³ÿ©ÿ®ÿ´ÿ²ÿºÿÇÿ¸ÿ¬ÿ½ÿµÿÿ¬ÿ£ÿ¦ÿ®ÿ¦ÿ­ÿÿ³ÿ ÿ­ÿ­ÿ¶ÿ¿ÿ¬ÿ°ÿµÿ¸ÿ¿ÿ±ÿ²ÿµÿ¬ÿ¦ÿ¥ÿªÿ³ÿµÿ¬ÿ´ÿµÿºÿ¹ÿÀÿ¬ÿ¾ÿ®ÿ¾ÿ¥ÿ¸ÿ¼ÿ¸ÿµÿ¹ÿ³ÿ¸ÿ²ÿ©ÿ°ÿ§ÿ°ÿ³ÿ¥ÿ·ÿÅÿ´ÿ¯ÿ´ÿ°ÿµÿ¬ÿ¤ÿ­ÿ¶ÿ¤ÿ´ÿºÿªÿ«ÿ·ÿ¸ÿ¬ÿ¶ÿ¬ÿ®ÿªÿ¦ÿ¤ÿ£ÿªÿ²ÿ¶ÿ¸ÿ¯ÿ¨ÿ¦ÿ¢ÿ°ÿÁÿ¾ÿ·ÿºÿ°ÿªÿªÿ¨ÿ¤ÿ©ÿ±ÿÿÿÿ¯ÿ½ÿ«ÿªÿ°ÿªÿ²ÿ£ÿÿÿ§ÿ ÿ²ÿÿÿ¨ÿ¡ÿ¦ÿÿÿÿÿÿÿ§ÿÿÿ¥ÿ¥ÿ§ÿ¯ÿÿÿ¤ÿÿÿÿ¤ÿÿÿ¦ÿÃÿÿ¨ÿ³ÿ®ÿ£ÿÿ¨ÿ¢ÿÿÿ¦ÿ£ÿ¨ÿ§ÿ¢ÿ£ÿ ÿ ÿÿ«ÿ°ÿ¢ÿÿÿÿ­ÿ¬ÿ«ÿ´ÿ«ÿªÿ¡ÿÿ¡ÿ¤ÿÿÿÿÿ¡ÿÿ®ÿªÿ£ÿ¢ÿÿ«ÿ´ÿ§ÿ¤ÿÿÿ¡ÿ®ÿ¨ÿÿÿÿªÿ¥ÿÿ¤ÿÿ°ÿ®ÿÿ°ÿ¯ÿÿÿÿ£ÿ¦ÿ¡ÿªÿ»ÿºÿ±ÿªÿ¬ÿ¶ÿ³ÿ¼ÿ¾ÿ©ÿ®ÿ³ÿ´ÿ»ÿ²ÿ ÿ®ÿ­ÿ®ÿ³ÿµÿ¶ÿ­ÿ§ÿ©ÿ®ÿ·ÿºÿ¿ÿ²ÿ®ÿ±ÿ³ÿ¬ÿ»ÿ¼ÿ°ÿ¹ÿ¾ÿ¼ÿÅÿ¼ÿ¹ÿ½ÿ¹ÿ±ÿ­ÿ¶ÿ³ÿ®ÿ¼ÿµÿ£ÿ¨ÿ§ÿ²ÿ­ÿ­ÿµÿ¸ÿ³ÿ³ÿ±ÿ³ÿ¹ÿµÿ«ÿ±ÿµÿ¾ÿ«ÿ·ÿ¤ÿ²ÿ©ÿ¸ÿ¬ÿ¥ÿªÿ©ÿºÿ¼ÿ¯ÿ±ÿ¶ÿ®ÿ©ÿ¹ÿ¶ÿ±ÿ´ÿ¾ÿ§ÿ·ÿ¦ÿ°ÿ²ÿ·ÿ¾ÿºÿ¸ÿµÿ·ÿ½ÿ¬ÿµÿ¾ÿ«ÿ£ÿ§ÿ¯ÿ²ÿ©ÿ¬ÿ¥ÿ¯ÿ¯ÿ©ÿ«ÿªÿ®ÿ²ÿ­ÿ³ÿ­ÿ²ÿ·ÿºÿ¹ÿ²ÿ¶ÿ·ÿ®ÿ¨ÿ·ÿ¸ÿ°ÿ¬ÿ¤ÿ«ÿ³ÿ²ÿ±ÿÀÿÿ©ÿ¿ÿ²ÿ¼ÿ½ÿªÿ­ÿ¶ÿ¸ÿ¿ÿºÿ«ÿ¨ÿµÿ¬ÿªÿÿ­ÿÄÿ¬ÿ³ÿ½ÿÀÿ½ÿ¹ÿ³ÿªÿ¨ÿ¦ÿÿ©ÿ­ÿ®ÿÅÿÁÿ¬ÿ¶ÿ¸ÿ®ÿªÿ³ÿÂÿÂÿ´ÿ®ÿ±ÿ¹ÿÿ½ÿ±ÿ¶ÿºÿ¶ÿ¾ÿµÿ¤ÿ©ÿ³ÿ£ÿÿ¹ÿ¶ÿÅÿ¶ÿ´ÿªÿ¼ÿ¨ÿ¨ÿ­ÿ­ÿ¨ÿ¦ÿ©ÿªÿ§ÿ©ÿÈÿ³ÿ³ÿ¸ÿ£ÿ¯ÿºÿ«ÿ¡ÿ²ÿºÿ®ÿ®ÿ·ÿ¯ÿ¼ÿ¶ÿ¸ÿ°ÿ¹ÿ¾ÿ¬ÿµÿ®ÿ§ÿ¬ÿ¯ÿ´ÿ±ÿ«ÿ»ÿ«ÿÿ©ÿ®ÿ¶ÿ¯ÿ²ÿºÿ·ÿ²ÿ³ÿ²ÿ¾ÿ¸ÿ¿ÿ©ÿ´ÿ°ÿ¦ÿ¼ÿ²ÿ­ÿ©ÿªÿµÿ¸ÿ»ÿ¬ÿ¬ÿ¶ÿËÿ¯ÿ·ÿ¹ÿ®ÿÿ¨ÿ½ÿ¸ÿ²ÿÃÿÈÿµÿ¡ÿºÿ¼ÿ²ÿ®ÿ¸ÿµÿªÿ¨ÿ­ÿ¹ÿ¾ÿ³ÿ±ÿÆÿ¯ÿ§ÿ´ÿªÿ¢ÿ­ÿ¤ÿÿ°ÿ¯ÿÆÿ²ÿ¦ÿµÿ³ÿ½ÿ¹ÿªÿ°ÿ±ÿ¦ÿ¦ÿ­ÿ«ÿ³ÿÂÿ¿ÿÂÿ¨ÿ²ÿªÿ£ÿ®ÿ»ÿ¿ÿ¶ÿ°ÿ¢ÿ¶ÿ±ÿ¨ÿÿ®ÿ¶ÿ²ÿ´ÿ·ÿ±ÿÀÿ²ÿ´ÿ¶ÿ¯ÿ·ÿ¶ÿ®ÿ³ÿ¸ÿ·ÿ¼ÿ°ÿ«ÿÃÿºÿ³ÿ¶ÿ¯ÿ©ÿ±ÿ±ÿ­ÿ¶ÿ¶ÿ¯ÿ¢ÿ«ÿ§ÿ¬ÿ¼ÿ·ÿ³ÿ«ÿ¡ÿ±ÿ¾ÿ«ÿ«ÿÿ¬ÿ¨ÿÿªÿ±ÿ®ÿ±ÿºÿ´ÿ±ÿ¡ÿ ÿ ÿµÿ¸ÿ¼ÿ¶ÿ«ÿ¥ÿ¥ÿ®ÿ¿ÿ£ÿÂÿ¬ÿ­ÿÿÿyÿ|ÿÿÿÿ±ÿ­ÿ®ÿ¤ÿÿ¦ÿ´ÿ¶ÿ¹ÿ½ÿ­ÿ®ÿÁÿ ÿ¥ÿ¸ÿ´ÿªÿ«ÿ¯ÿ®ÿ¬ÿ£ÿ«ÿ²ÿªÿ¥ÿ©ÿ¸ÿÀÿºÿ±ÿ¸ÿÄÿ·ÿÄÿ½ÿ³ÿ½ÿ±ÿ¦ÿ³ÿ³ÿ°ÿ³ÿ·ÿ¨ÿ¼ÿ¿ÿ¸ÿ´ÿ°ÿ³ÿ¿ÿµÿÁÿ¼ÿµÿ¯ÿ¬ÿ±ÿ°ÿ¨ÿ²ÿ¼ÿ²ÿ³ÿºÿºÿ­ÿ¤ÿ¬ÿ²ÿ¨ÿ¤ÿ§ÿ¿ÿ·ÿºÿ´ÿªÿ¦ÿ¤ÿÿÿ¶ÿ·ÿ­ÿ«ÿ®ÿ¬ÿ±ÿºÿ·ÿ¨ÿ¶ÿ½ÿ¸ÿµÿ¹ÿ´ÿµÿºÿ»ÿÄÿ¯ÿ¬ÿ¹ÿ©ÿ£ÿ­ÿ´ÿ­ÿ¥ÿ´ÿÅÿ²ÿ¯ÿ¬ÿ²ÿ¯ÿ±ÿµÿ²ÿ´ÿ¨ÿÿÿ¢ÿÿ¢ÿ­ÿ®ÿ¡ÿ£ÿÿ«ÿ£ÿÿÿÿÿÿÿÿÿÿÿ¡ÿÿ ÿ­ÿÿÿrÿÿÿ|ÿdÿZÿjÿ{ÿ~ÿÿÿpÿÿxÿrÿ²ÿ©ÿ¯ÿ¹ÿ¸ÿ¤ÿÿ§ÿ§ÿ­ÿµÿ³ÿ©ÿ¼ÿ´ÿ¶ÿ±ÿ´ÿ¯ÿ­ÿ°ÿ«ÿ©ÿ¢ÿ§ÿ±ÿ·ÿ©ÿ¥ÿ§ÿ¥ÿ¹ÿ£ÿ±ÿ©ÿ°ÿ²ÿ¨ÿ¨ÿ­ÿ«ÿ¿ÿ¦ÿ£ÿ­ÿ°ÿ±ÿµÿ¯ÿ©ÿºÿªÿ¦ÿªÿ¹ÿºÿ»ÿ³ÿ­ÿ»ÿÄÿ²ÿ°ÿ´ÿºÿÀÿ·ÿ°ÿ±ÿ®ÿÀÿ·ÿ¶ÿ²ÿ®ÿ¯ÿ²ÿ«ÿ¦ÿ®ÿÿÿªÿ¡ÿ¹ÿ­ÿ¯ÿ±ÿ©ÿ§ÿ­ÿ­ÿ¿ÿÄÿ´ÿ©ÿ¡ÿ¢ÿ«ÿ³ÿ³ÿ±ÿ¯ÿ¡ÿ²ÿ·ÿ²ÿ±ÿ¯ÿ©ÿ§ÿ¢ÿÿ¨ÿ°ÿ³ÿ±ÿ¤ÿÿ¤ÿ©ÿ·ÿ£ÿ¯ÿ°ÿ½ÿµÿ·ÿÁÿÁÿ°ÿ¡ÿ­ÿ¯ÿ¤ÿ®ÿ«ÿ®ÿ°ÿ¨ÿ¤ÿªÿ­ÿµÿ­ÿ¶ÿ¶ÿ¥ÿ²ÿ¶ÿªÿ¨ÿ±ÿ«ÿ¤ÿ·ÿ¨ÿ ÿ·ÿªÿ¥ÿ©ÿ¯ÿ°ÿ¬ÿ­ÿ®ÿªÿ¿ÿµÿ´ÿ¬ÿ¦ÿ¶ÿÅÿ¹ÿ©ÿ¬ÿ²ÿ¦ÿ¿ÿ¶ÿ²ÿ¦ÿ¤ÿ±ÿºÿ´ÿ£ÿ¡ÿ²ÿ®ÿ²ÿ­ÿ©ÿ¨ÿ·ÿ¿ÿ¸ÿ¼ÿ³ÿ¾ÿ·ÿºÿ«ÿÿ¼ÿÁÿ³ÿ®ÿ³ÿ¼ÿ·ÿ·ÿªÿ¯ÿ·ÿ¶ÿ·ÿ´ÿ²ÿ°ÿ«ÿ¯ÿ¼ÿ´ÿ¯ÿ²ÿ¶ÿ¯ÿ¬ÿ¯ÿ·ÿµÿ²ÿ¼ÿÃÿÄÿ¸ÿ´ÿµÿ·ÿ½ÿ·ÿ·ÿ¸ÿ±ÿ¬ÿ°ÿ«ÿ»ÿ½ÿ¸ÿ´ÿ¼ÿ®ÿ°ÿ´ÿ»ÿ¼ÿ±ÿ³ÿ±ÿ¦ÿ¿ÿ±ÿ®ÿ²ÿ·ÿ²ÿ«ÿªÿ®ÿ´ÿ±ÿ½ÿ¸ÿ¾ÿÆÿ°ÿ¨ÿ­ÿ½ÿ¸ÿ¶ÿÀÿ¿ÿÁÿ¶ÿ¼ÿ¸ÿ³ÿ¥ÿ¯ÿ²ÿ¸ÿ½ÿ¸ÿºÿ¿ÿ³ÿªÿ¬ÿÃÿ°ÿºÿ¹ÿÌÿµÿ®ÿ³ÿ¯ÿ®ÿµÿ¶ÿ³ÿ¬ÿ´ÿ±ÿªÿ±ÿ¼ÿ³ÿ¯ÿ·ÿ½ÿ¶ÿ¯ÿ½ÿÄÿµÿ­ÿ¨ÿ¬ÿ²ÿ°ÿ·ÿÀÿ¶ÿ±ÿ²ÿ±ÿ¹ÿ­ÿ¥ÿ¹ÿÀÿ®ÿ¨ÿ´ÿ°ÿ°ÿ¯ÿ±ÿ»ÿ·ÿ®ÿ³ÿ¸ÿ¸ÿ®ÿÁÿ­ÿ¦ÿµÿ¨ÿ§ÿ´ÿ»ÿ¸ÿ¸ÿÁÿ·ÿ»ÿ²ÿ»ÿµÿ³ÿ±ÿ¥ÿµÿºÿ·ÿ»ÿ¾ÿ¿ÿ¾ÿ´ÿ²ÿ¨ÿ¯ÿµÿ·ÿÄÿ·ÿ­ÿµÿ·ÿ¯ÿ²ÿºÿ¼ÿ¼ÿ®ÿÈÿ³ÿ´ÿ¬ÿ½ÿ¥ÿ¯ÿ£ÿ²ÿ½ÿ²ÿ¨ÿ©ÿ¯ÿ³ÿ½ÿ¸ÿ¿ÿ°ÿ¦ÿ«ÿ¸ÿ¯ÿºÿÈÿÂÿ°ÿ©ÿ­ÿ«ÿ§ÿ°ÿ½ÿÂÿ¬ÿ±ÿ±ÿ½ÿ¶ÿ«ÿ¼ÿ¸ÿµÿ®ÿ­ÿ´ÿ±ÿµÿ¢ÿ»ÿ¾ÿ½ÿ¨ÿ²ÿÍÿ°ÿÿ®ÿÁÿ²ÿ¨ÿ¨ÿ©ÿµÿ°ÿ®ÿ±ÿºÿ¼ÿ«ÿ«ÿ¬ÿ¶ÿ«ÿ®ÿ²ÿ¦ÿ¡ÿ£ÿ§ÿªÿ¤ÿ¶ÿªÿÿ½ÿ¬ÿ¼ÿ¸ÿ±ÿÀÿÇÿ©ÿ¦ÿ±ÿ±ÿ¶ÿ¼ÿµÿ®ÿ°ÿ®ÿ³ÿ²ÿ¿ÿ³ÿ¶ÿ±ÿ¬ÿ®ÿ¶ÿ¯ÿ°ÿ¯ÿ¦ÿ¦ÿ¥ÿ¦ÿ¶ÿ®ÿ¹ÿÂÿÂÿ¯ÿµÿ½ÿ¨ÿªÿªÿ­ÿ¯ÿ±ÿ¹ÿ¹ÿ¸ÿ·ÿ³ÿºÿ¸ÿ´ÿ§ÿ¦ÿ¼ÿ¯ÿ¯ÿ¤ÿ¯ÿ°ÿ¯ÿ³ÿ»ÿ¼ÿ¼ÿ·ÿ±ÿ¬ÿ¢ÿ¬ÿ¾ÿÀÿÿ­ÿ¬ÿ­ÿ©ÿªÿ¤ÿ¦ÿ°ÿ°ÿ¢ÿ©ÿ³ÿ¥ÿÿ¡ÿÿÿ¡ÿ¡ÿ¤ÿ³ÿÿ¤ÿÿÿ¡ÿµÿ©ÿ®ÿ°ÿªÿ°ÿªÿ ÿÿÿÿÿ«ÿÿÿ¡ÿ¡ÿ¶ÿ®ÿ©ÿ£ÿ¬ÿ©ÿ ÿ°ÿ¨ÿ£ÿ©ÿ¨ÿ¤ÿ¢ÿ©ÿ®ÿ¤ÿ­ÿ½ÿ­ÿ¬ÿ²ÿ¥ÿ¸ÿÿ¹ÿÿ­ÿ¸ÿ²ÿ¨ÿ©ÿ¤ÿÿÿÿÿ¬ÿ¨ÿ£ÿÿ ÿÿÿÿÿ¬ÿ¤ÿÿ®ÿÿ£ÿÿÿÿ£ÿ¨ÿÿÿÿÿ¬ÿ±ÿ³ÿ¸ÿÿÿ«ÿ§ÿ³ÿ¨ÿÿ±ÿ¤ÿÿ¤ÿÿ£ÿ¥ÿÿÿ§ÿªÿ¯ÿ­ÿ¨ÿ¨ÿ®ÿ»ÿ¡ÿ³ÿ ÿµÿ¾ÿ°ÿ³ÿ«ÿ²ÿ´ÿ¥ÿ­ÿ±ÿ²ÿ¦ÿ¤ÿ·ÿ²ÿ¬ÿ·ÿºÿµÿ­ÿ»ÿ¨ÿ®ÿ¾ÿ±ÿ¤ÿ»ÿ³ÿ¤ÿ¶ÿµÿ±ÿ«ÿ¹ÿ¼ÿ®ÿ¸ÿºÿ´ÿ¯ÿ§ÿ°ÿ³ÿ¨ÿ®ÿ«ÿ£ÿ­ÿ¨ÿ´ÿ´ÿ£ÿµÿ²ÿ´ÿÆÿ²ÿ²ÿ²ÿ®ÿ¯ÿ±ÿ¨ÿ³ÿÀÿ¹ÿ¹ÿ¶ÿ±ÿ´ÿ¬ÿ®ÿÃÿ¼ÿ¬ÿ­ÿ§ÿ°ÿ·ÿ´ÿ°ÿ¬ÿÈÿÿªÿ¬ÿ§ÿ´ÿ­ÿ¡ÿ°ÿ°ÿªÿ¸ÿµÿ­ÿ´ÿ¿ÿÄÿÀÿ·ÿ±ÿ²ÿ§ÿ­ÿ¸ÿ°ÿ«ÿ¯ÿ¢ÿªÿ¦ÿ®ÿ³ÿÿªÿÃÿ¤ÿ·ÿ´ÿ¬ÿ¸ÿ³ÿ¥ÿÿÿ³ÿµÿ®ÿµÿµÿ­ÿ»ÿ«ÿ¥ÿ«ÿµÿµÿ«ÿ¦ÿ·ÿ­ÿ¹ÿ­ÿ¢ÿ½ÿ½ÿ¾ÿ¹ÿ½ÿµÿ ÿ©ÿ²ÿ³ÿ²ÿµÿ¹ÿ½ÿ¹ÿ®ÿ¬ÿ¬ÿ¬ÿ©ÿ¤ÿ¸ÿ§ÿ°ÿ«ÿÏÿ¼ÿÂÿ¶ÿ©ÿ³ÿ­ÿ³ÿ«ÿ³ÿ¨ÿ¨ÿ¬ÿ°ÿµÿ°ÿ¯ÿ²ÿªÿ»ÿ²ÿ¡ÿ²ÿ²ÿ¦ÿ´ÿµÿ¬ÿ·ÿ¯ÿ­ÿ°ÿ¦ÿ®ÿ¯ÿ©ÿ§ÿÂÿ´ÿ¶ÿ²ÿ ÿ°ÿ¨ÿ±ÿ²ÿºÿ³ÿ·ÿ¼ÿ®ÿ¯ÿ·ÿ´ÿ²ÿºÿµÿ¦ÿ¨ÿ»ÿÀÿ®ÿ¬ÿªÿÿ¨ÿªÿ®ÿ¤ÿ·ÿ­ÿ ÿªÿËÿ¾ÿ¤ÿ¶ÿ©ÿ£ÿ£ÿÉÿ´ÿ¯ÿ´ÿ¹ÿ³ÿ°ÿ«ÿ¹ÿ¶ÿ¹ÿ¬ÿªÿ±ÿ´ÿ²ÿ¬ÿ®ÿ¶ÿ¾ÿ­ÿ©ÿ»ÿµÿ¾ÿ®ÿ°ÿÿ´ÿ±ÿ¶ÿ¸ÿ§ÿ®ÿµÿ¾ÿ®ÿ°ÿ±ÿ°ÿ¶ÿ£ÿÿ¥ÿ±ÿ¿ÿ¼ÿ·ÿ¶ÿ­ÿ¦ÿªÿ®ÿ¶ÿ¾ÿ¹ÿ¬ÿ§ÿ®ÿ¶ÿ´ÿ´ÿÃÿ¬ÿ²ÿ¾ÿ¨ÿ²ÿµÿ¬ÿ¶ÿ¶ÿ­ÿ¯ÿÀÿÿ®ÿ¶ÿ»ÿ°ÿ¬ÿ«ÿ¦ÿ«ÿ½ÿ®ÿ­ÿªÿªÿ©ÿ©ÿ«ÿ©ÿ©ÿ¯ÿ·ÿ¹ÿ¾ÿ¼ÿ®ÿ¯ÿ°ÿ§ÿ©ÿ¯ÿ¬ÿ¬ÿ¹ÿÂÿ¸ÿ¹ÿ²ÿ§ÿ²ÿ¶ÿ¾ÿ¶ÿÄÿ¤ÿ³ÿ½ÿ·ÿ¬ÿ ÿ£ÿµÿÀÿ·ÿ»ÿ§ÿ±ÿ­ÿ·ÿºÿ·ÿ¥ÿÿ¯ÿ¯ÿ¢ÿ¢ÿ ÿ§ÿ¹ÿ¬ÿ¤ÿµÿ²ÿ¬ÿªÿ¯ÿ­ÿ©ÿªÿ·ÿ¤ÿÿ³ÿÀÿ¢ÿ§ÿµÿÃÿ¨ÿ¥ÿ³ÿ¿ÿ¸ÿÄÿ§ÿ¢ÿ«ÿ§ÿ·ÿ­ÿ©ÿÿÿ¢ÿ´ÿ½ÿÀÿ¯ÿ°ÿ¤ÿ¦ÿ¯ÿ®ÿ°ÿ²ÿ®ÿ±ÿ¶ÿ¯ÿ²ÿªÿªÿ»ÿ°ÿªÿ«ÿ²ÿ ÿ±ÿ®ÿÿ©ÿ¤ÿÿ®ÿ§ÿÿµÿ®ÿ«ÿ¶ÿµÿ°ÿ¯ÿ¹ÿ ÿ²ÿ°ÿ®ÿªÿ«ÿ«ÿ°ÿ§ÿ©ÿ²ÿ­ÿ±ÿµÿ¨ÿ¥ÿÿ«ÿ·ÿ­ÿ¦ÿ©ÿ±ÿ®ÿ²ÿ°ÿ¨ÿ¥ÿ£ÿÿ«ÿ°ÿ¤ÿ­ÿ¢ÿÿ¦ÿ¬ÿ¦ÿÇÿ©ÿ¢ÿ¬ÿ±ÿ¤ÿ¡ÿ»ÿ¡ÿ­ÿ³ÿ¦ÿ¨ÿ¤ÿ°ÿ©ÿ¨ÿ±ÿÿ¦ÿ¦ÿ®ÿ«ÿ¥ÿ¡ÿ¤ÿ³ÿ¶ÿ¼ÿºÿ«ÿ©ÿ«ÿ¡ÿ¦ÿ³ÿ®ÿ«ÿ¯ÿ®ÿ¯ÿºÿÅÿºÿ´ÿ¥ÿ©ÿ¶ÿ³ÿ¥ÿ±ÿ·ÿ«ÿ¸ÿ±ÿ¡ÿ ÿÿ¬ÿ°ÿÀÿ¬ÿªÿ¯ÿ´ÿ½ÿ«ÿ¡ÿ®ÿÿ­ÿ¬ÿ©ÿ¹ÿ±ÿ¨ÿ¬ÿ«ÿ®ÿµÿ¯ÿ¤ÿ«ÿ¯ÿ§ÿ©ÿ¬ÿ«ÿ­ÿ¶ÿ´ÿ°ÿ¸ÿ±ÿ²ÿ·ÿ¹ÿ«ÿ¤ÿªÿªÿ«ÿ¤ÿ§ÿ¨ÿªÿ¸ÿ´ÿ®ÿ­ÿ¾ÿ¤ÿ»ÿ¦ÿ½ÿ°ÿ£ÿ°ÿÿ¬ÿÿµÿ¹ÿ²ÿÁÿ²ÿ©ÿ¸ÿ·ÿ®ÿ§ÿ«ÿ¬ÿ³ÿºÿ²ÿ±ÿ§ÿ­ÿ°ÿ°ÿ¹ÿ·ÿ¶ÿ­ÿ¨ÿ±ÿ¬ÿ±ÿ°ÿ©ÿ£ÿ¤ÿ±ÿ²ÿ«ÿ¬ÿ£ÿ­ÿ³ÿ·ÿ°ÿ²ÿ¯ÿ¬ÿÿ°ÿ¼ÿ¤ÿ­ÿ¼ÿ¿ÿ²ÿ¸ÿ¬ÿ°ÿ®ÿªÿ¬ÿ¸ÿ©ÿ£ÿ±ÿ¬ÿ²ÿ¢ÿ¡ÿ¨ÿ¬ÿªÿ¤ÿ´ÿ±ÿ³ÿ²ÿ²ÿ¬ÿ¤ÿ¨ÿ ÿ¡ÿ¯ÿ¯ÿ´ÿ¼ÿ°ÿ°ÿ²ÿ¶ÿ²ÿ´ÿ¯ÿÿÿÿ¤ÿ¨ÿÿ ÿ¬ÿ¢ÿÅÿ°ÿÄÿ¾ÿ¹ÿ­ÿ­ÿ»ÿªÿ½ÿµÿ°ÿ¬ÿ¦ÿ¨ÿ¸ÿ£ÿ§ÿ²ÿ¸ÿ´ÿ²ÿ·ÿ¯ÿ¤ÿ·ÿ·ÿ¤ÿÿ§ÿ­ÿ«ÿ¨ÿ®ÿ¶ÿ¨ÿ¡ÿ¥ÿ°ÿ­ÿªÿ«ÿ¹ÿµÿ£ÿ£ÿ§ÿ¦ÿ©ÿ¨ÿ¬ÿ¯ÿÿ·ÿÌÿÿ²ÿ¦ÿ£ÿ«ÿªÿ¨ÿ£ÿ£ÿ£ÿ¶ÿ´ÿ²ÿ¯ÿ®ÿ´ÿÁÿ³ÿÀÿ³ÿ©ÿªÿ­ÿ¥ÿ¨ÿ©ÿ°ÿ²ÿ¯ÿ¤ÿ¨ÿ¥ÿÿÿ¨ÿ´ÿ§ÿ£ÿ®ÿ®ÿ®ÿ£ÿ©ÿºÿ¹ÿ¦ÿ¯ÿ´ÿ¾ÿªÿ¤ÿ»ÿ­ÿ¡ÿÿ¶ÿ²ÿºÿ¬ÿ¿ÿ¨ÿÿ¾ÿ©ÿÿÿ«ÿ£ÿ»ÿ¨ÿ²ÿ¯ÿ±ÿ§ÿ®ÿ²ÿµÿºÿ¯ÿ²ÿºÿ´ÿ®ÿµÿºÿ°ÿ¬ÿ«ÿ¬ÿ±ÿ©ÿ±ÿ³ÿ¦ÿ§ÿ®ÿ¤ÿÿ®ÿ®ÿ­ÿ¢ÿ¶ÿ ÿ©ÿ¦ÿ¬ÿ¨ÿ¨ÿ²ÿ»ÿÁÿÿ²ÿ¹ÿÂÿ§ÿªÿ®ÿ­ÿ°ÿ­ÿ´ÿ´ÿ©ÿ¥ÿ­ÿ°ÿ°ÿ£ÿ©ÿ²ÿ²ÿ°ÿ²ÿ´ÿ±ÿ²ÿ³ÿ°ÿ¬ÿ¬ÿ­ÿµÿ¶ÿ¸ÿ²ÿ´ÿ£ÿ»ÿ«ÿ°ÿ®ÿ«ÿµÿ¹ÿ¨ÿÿ½ÿ¤ÿ©ÿ¸ÿ¿ÿ´ÿ¦ÿ¥ÿµÿ¥ÿ½ÿµÿºÿ¬ÿ±ÿ©ÿ«ÿ´ÿ·ÿ¹ÿ»ÿ°ÿ¯ÿ°ÿ³ÿ°ÿ¤ÿ¨ÿ­ÿ±ÿ«ÿ©ÿ¢ÿ¢ÿ¬ÿºÿ±ÿ«ÿ¬ÿ³ÿ¨ÿ°ÿ®ÿ²ÿ©ÿ´ÿ»ÿ¹ÿ©ÿ¯ÿÄÿ¬ÿ®ÿ³ÿ¶ÿ¨ÿ¬ÿ°ÿ©ÿ¯ÿ­ÿ«ÿ´ÿÿÿ¦ÿªÿ®ÿ³ÿ¸ÿ¸ÿ¸ÿ¯ÿ¬ÿ·ÿ¶ÿºÿÀÿ·ÿ²ÿ¶ÿªÿ©ÿ¯ÿÀÿÃÿµÿ¬ÿÃÿÀÿ²ÿºÿºÿ£ÿ¹ÿ¯ÿ²ÿ§ÿÄÿ´ÿ´ÿ²ÿ§ÿ°ÿ²ÿ²ÿ±ÿ¤ÿ¦ÿµÿ¹ÿµÿ°ÿ±ÿ¶ÿ°ÿ¥ÿ§ÿ¶ÿÄÿµÿ´ÿ¹ÿµÿ¤ÿ·ÿ¹ÿ°ÿ­ÿ±ÿµÿ³ÿ¼ÿ¦ÿ»ÿ­ÿ´ÿ¦ÿ¤ÿ¼ÿ´ÿ°ÿ¹ÿºÿ¾ÿ¸ÿÄÿÂÿ³ÿ­ÿµÿ»ÿ¸ÿ±ÿªÿ³ÿ»ÿ­ÿ´ÿ½ÿ³ÿºÿÈÿ¾ÿ·ÿ¶ÿµÿ¸ÿ®ÿ­ÿÿ°ÿÁÿ²ÿ²ÿµÿ¨ÿÂÿ¶ÿ¬ÿ«ÿ¦ÿ¡ÿ©ÿ®ÿ°ÿ¼ÿµÿÿÿ¢ÿ¤ÿ²ÿ¶ÿ·ÿºÿ¶ÿ¿ÿ±ÿ¬ÿ±ÿ°ÿ´ÿ¤ÿ±ÿ·ÿ®ÿ«ÿ¥ÿ·ÿ¹ÿ¹ÿ·ÿ·ÿ²ÿ²ÿ°ÿ°ÿ©ÿ¬ÿ³ÿµÿ¶ÿºÿ³ÿ«ÿ³ÿ¯ÿ§ÿªÿµÿ¶ÿ½ÿ°ÿ®ÿ¼ÿ¨ÿ¾ÿ½ÿ¨ÿ¶ÿ¡ÿµÿÂÿ®ÿµÿ³ÿ¹ÿ±ÿªÿ¾ÿ¼ÿ¬ÿªÿ´ÿºÿ­ÿÿ ÿ³ÿ¯ÿ ÿ±ÿ³ÿ®ÿÄÿÆÿ¨ÿ°ÿ³ÿ´ÿ§ÿµÿ±ÿ§ÿ´ÿ¥ÿ®ÿ©ÿµÿ°ÿºÿ²ÿºÿ»ÿµÿ°ÿ¶ÿ¹ÿ±ÿ¸ÿÀÿ¸ÿ¶ÿ¿ÿ²ÿ©ÿ©ÿÀÿ°ÿµÿ¨ÿ·ÿ£ÿ¯ÿ·ÿÍÿ¬ÿ¨ÿ¥ÿ¬ÿ«ÿ±ÿ³ÿ³ÿ¶ÿ¶ÿ²ÿ¤ÿ£ÿ©ÿ¥ÿ®ÿªÿ¬ÿ³ÿ°ÿµÿÄÿµÿ²ÿ¹ÿÿ°ÿ¹ÿ»ÿ·ÿ¹ÿ»ÿ©ÿ¢ÿ£ÿ¶ÿÁÿÅÿ¹ÿ­ÿ«ÿ¤ÿ¡ÿ¦ÿ¦ÿ¡ÿ¬ÿ³ÿ¯ÿÉÿ¹ÿ¸ÿ¬ÿ¹ÿ°ÿ¡ÿ±ÿ±ÿ±ÿ²ÿ»ÿ¬ÿ±ÿ¯ÿ§ÿ£ÿ®ÿ°ÿ¢ÿ£ÿ¯ÿ±ÿ³ÿ¬ÿ«ÿ¸ÿ«ÿ¹ÿ¦ÿ²ÿ¹ÿ¢ÿ­ÿ¸ÿ³ÿ£ÿ ÿ­ÿ³ÿ®ÿ°ÿ¬ÿ¦ÿ£ÿÿÿ¢ÿ¦ÿÿÿ¥ÿÿ©ÿ¤ÿ¤ÿ­ÿ¨ÿ­ÿÿÿÿÿ¢ÿÿÿ¢ÿÿÿ¡ÿÿ¤ÿ§ÿÿÿÿ®ÿÿÿyÿÿÿÿ°ÿÿ ÿÿ¤ÿ¡ÿ ÿÿÿÿÿªÿ«ÿªÿ­ÿ¬ÿ¦ÿ¡ÿ¤ÿ®ÿ¶ÿªÿÿÿÿ¶ÿ§ÿ¯ÿ´ÿ°ÿ¯ÿ¤ÿÿÿ£ÿ§ÿªÿ®ÿÿÿ¹ÿ£ÿ§ÿ¦ÿÿ¤ÿ¥ÿ ÿÿÿÿÿ©ÿ´ÿ©ÿÿÿÿªÿ«ÿ¢ÿ¢ÿ©ÿ¥ÿ©ÿ©ÿ¯ÿ«ÿ³ÿ®ÿ±ÿ©ÿÁÿ±ÿ°ÿ±ÿÿ¡ÿ«ÿ§ÿ°ÿºÿ°ÿ±ÿ¤ÿ·ÿµÿ¿ÿ¶ÿªÿÿÿ´ÿ­ÿ¸ÿ¼ÿ³ÿ©ÿ¬ÿ±ÿ¶ÿ¸ÿ«ÿ²ÿ¯ÿ³ÿªÿÃÿ¥ÿµÿ«ÿ½ÿÓÿÇÿªÿ³ÿ±ÿ²ÿ¹ÿ¹ÿ«ÿ¡ÿ¬ÿ¬ÿ¤ÿ¬ÿ½ÿ±ÿ±ÿ±ÿªÿ¤ÿ§ÿ¥ÿ³ÿµÿªÿ¯ÿ»ÿ½ÿ¹ÿ·ÿ²ÿ®ÿÀÿ³ÿÀÿ±ÿ¯ÿ®ÿ¯ÿÂÿ®ÿ·ÿ¿ÿ¯ÿ¤ÿ­ÿ²ÿ«ÿÿÿÂÿ²ÿ¸ÿºÿ­ÿ¬ÿ´ÿ°ÿ³ÿ¶ÿ´ÿ¶ÿ¹ÿÄÿÀÿ¯ÿ³ÿ½ÿ´ÿ®ÿ­ÿ¼ÿ·ÿÂÿ¦ÿ­ÿ·ÿ±ÿºÿ¯ÿ¬ÿªÿ±ÿ¶ÿ®ÿ½ÿ»ÿ£ÿ­ÿªÿ·ÿ¹ÿ°ÿ¼ÿ¹ÿ¾ÿµÿ¯ÿ¨ÿ¨ÿ¨ÿ¨ÿ¬ÿ«ÿ½ÿ ÿ´ÿ½ÿÿ·ÿ°ÿ¨ÿ±ÿªÿ©ÿ°ÿ¼ÿÀÿ¶ÿ­ÿ©ÿ¯ÿ°ÿ´ÿªÿÄÿ¶ÿ£ÿ­ÿ±ÿ»ÿÃÿµÿ©ÿ³ÿ½ÿ³ÿ­ÿ¸ÿ¸ÿ©ÿ½ÿ©ÿ¬ÿµÿ´ÿ±ÿ±ÿ¶ÿÂÿÄÿ·ÿ®ÿ¯ÿ­ÿ¡ÿ¹ÿ¬ÿ¤ÿ¬ÿÿªÿ©ÿ«ÿ®ÿ§ÿÿ¦ÿ°ÿ®ÿÆÿÄÿºÿ´ÿºÿ¢ÿÿÿ¬ÿ¯ÿ¨ÿ©ÿªÿ¡ÿ­ÿ»ÿ¹ÿ¥ÿ»ÿµÿªÿºÿ­ÿ®ÿ­ÿ±ÿ·ÿ´ÿ·ÿ»ÿÁÿ±ÿ¸ÿÃÿ°ÿ£ÿªÿ­ÿ ÿ£ÿ©ÿ±ÿ¶ÿ«ÿ²ÿ¸ÿ³ÿ°ÿ¶ÿ¿ÿÁÿ±ÿºÿºÿ®ÿªÿ±ÿ·ÿ¶ÿÆÿ°ÿ¥ÿ°ÿ·ÿ¾ÿ¹ÿ¯ÿ°ÿ¬ÿ«ÿ±ÿ¹ÿ»ÿ´ÿ¬ÿ¶ÿ¸ÿ©ÿÄÿ²ÿºÿºÿ±ÿ²ÿºÿÄÿÌÿÀÿ¢ÿªÿ²ÿ´ÿ¤ÿ«ÿ»ÿ´ÿ«ÿ«ÿ¬ÿ°ÿ°ÿÿ°ÿËÿ±ÿ»ÿ·ÿ±ÿ¬ÿ³ÿ®ÿ¥ÿ®ÿ´ÿµÿ²ÿ¯ÿ§ÿÀÿ¬ÿ³ÿ¸ÿ¶ÿ²ÿ©ÿ©ÿ¯ÿ·ÿ´ÿÁÿÂÿÀÿ±ÿ¦ÿ²ÿ¼ÿ»ÿ±ÿ©ÿ¿ÿÆÿ­ÿ¸ÿ¶ÿ¸ÿµÿ©ÿ¶ÿ¹ÿ²ÿ³ÿ·ÿ»ÿ®ÿ¦ÿ¥ÿ¸ÿÃÿ´ÿ¯ÿ¹ÿ°ÿ­ÿºÿ©ÿ­ÿ¥ÿ°ÿ­ÿ·ÿ¬ÿ¡ÿ©ÿ®ÿ°ÿµÿ±ÿ²ÿ¬ÿ´ÿ¬ÿªÿ¶ÿ´ÿµÿ³ÿ´ÿ¶ÿ·ÿÆÿ¹ÿ§ÿ§ÿ§ÿ©ÿ»ÿºÿ±ÿµÿ°ÿ¤ÿ¯ÿªÿÿ£ÿ®ÿ¸ÿ½ÿºÿµÿ®ÿ¬ÿ·ÿ¥ÿ±ÿÿÿ«ÿÿfÿ{ÿ¦ÿ¯ÿ¬ÿÿ­ÿ²ÿ¨ÿªÿ£ÿ¦ÿªÿ¯ÿ·ÿ¸ÿ²ÿ¸ÿ¹ÿ¿ÿ¾ÿ¼ÿ§ÿÿ¨ÿµÿ±ÿ£ÿÿÿ¸ÿ©ÿ¨ÿ«ÿ®ÿ¯ÿ¬ÿ©ÿªÿµÿÄÿ¸ÿ´ÿ«ÿ²ÿ®ÿ ÿ£ÿ´ÿ®ÿ­ÿ²ÿ©ÿ¼ÿÀÿ¿ÿºÿ³ÿ²ÿ¶ÿÃÿ»ÿ°ÿÂÿ°ÿ¨ÿ¬ÿ¦ÿ­ÿÅÿµÿ­ÿ±ÿ°ÿ¸ÿ´ÿ³ÿ¸ÿ¹ÿ²ÿ©ÿ£ÿ²ÿ¤ÿ¨ÿµÿ¼ÿ¹ÿ¯ÿ²ÿÀÿªÿºÿ±ÿ¼ÿ¼ÿ·ÿ³ÿ¸ÿ¸ÿ²ÿÃÿ¹ÿ®ÿ¾ÿ·ÿ¸ÿÃÿÀÿ²ÿ§ÿ¦ÿ¯ÿÁÿµÿ¹ÿµÿ³ÿ¬ÿÿÿ°ÿ«ÿ®ÿ¯ÿ±ÿ¬ÿ¯ÿ·ÿ¸ÿ°ÿ®ÿ«ÿ©ÿ§ÿ¤ÿ§ÿ©ÿ§ÿ§ÿ¥ÿÿÿÿÿ¦ÿ¤ÿÿÿÿÿÿÿÿÿÿÿ§ÿ«ÿÿÿ~ÿxÿkÿ^ÿfÿsÿ}ÿÿÿ{ÿpÿuÿ{ÿÿ¬ÿ«ÿ«ÿ²ÿ§ÿ®ÿªÿ³ÿ­ÿ¨ÿ«ÿ ÿÿ«ÿ¶ÿºÿºÿ²ÿ¦ÿ¥ÿ®ÿ¦ÿ§ÿ¤ÿ¢ÿ¤ÿ¯ÿ«ÿ§ÿ¬ÿ«ÿ¹ÿ©ÿ¼ÿÁÿºÿ¢ÿ£ÿ´ÿµÿ¬ÿºÿ¨ÿ®ÿ°ÿ§ÿ¢ÿ±ÿ¸ÿ¤ÿ­ÿ±ÿ­ÿ£ÿµÿ¶ÿ¯ÿ¬ÿªÿ¥ÿÿ¶ÿ§ÿ§ÿ±ÿ¯ÿ°ÿ²ÿ¬ÿ¨ÿ½ÿ¸ÿ¶ÿ¸ÿ­ÿ°ÿµÿ­ÿÿ¡ÿ´ÿÿ£ÿ®ÿ¶ÿ¯ÿ±ÿ®ÿ¤ÿ­ÿ°ÿ¶ÿÂÿ¾ÿ¶ÿ¯ÿ¬ÿ©ÿ©ÿ´ÿºÿÿÿ¡ÿ ÿºÿºÿ»ÿ¼ÿ±ÿ¬ÿ ÿ©ÿ«ÿºÿºÿ­ÿ¨ÿ¦ÿ¦ÿ¯ÿ¶ÿ¸ÿ­ÿªÿÿÿ«ÿ´ÿ´ÿ¶ÿ´ÿªÿÃÿ¦ÿ¢ÿ°ÿ·ÿ±ÿ²ÿ®ÿ¥ÿ±ÿ¿ÿ±ÿµÿ¬ÿ³ÿ¹ÿ½ÿ¹ÿ©ÿÿ£ÿ«ÿµÿºÿ¬ÿ³ÿ£ÿ¥ÿ«ÿ«ÿªÿªÿ³ÿ·ÿªÿ¹ÿ«ÿ¦ÿ´ÿ¾ÿ±ÿ¥ÿ±ÿ¶ÿ²ÿ¯ÿ¤ÿ´ÿ¯ÿ¤ÿÿ¤ÿ©ÿ¬ÿ±ÿ¯ÿÿ¿ÿ¹ÿ©ÿ¯ÿªÿªÿµÿ²ÿ­ÿ½ÿ¡ÿ°ÿÁÿ¯ÿ¹ÿ«ÿ¯ÿÁÿ¾ÿ¶ÿ¼ÿ»ÿ»ÿ­ÿ¥ÿ¬ÿ¼ÿ¸ÿ·ÿ¬ÿ®ÿ»ÿ·ÿ¹ÿ¶ÿÿ²ÿ¥ÿ¿ÿ²ÿ¯ÿ²ÿ±ÿ¶ÿ»ÿ³ÿ²ÿ¿ÿ»ÿ£ÿ²ÿ»ÿ½ÿ±ÿ²ÿ³ÿªÿ¬ÿ°ÿ¡ÿ¢ÿÈÿÀÿµÿ±ÿºÿ¶ÿªÿ©ÿ´ÿ³ÿ§ÿ¸ÿµÿ²ÿ¬ÿ½ÿ´ÿ·ÿ¼ÿ´ÿ´ÿÀÿ¾ÿ­ÿ¸ÿºÿ ÿ»ÿ²ÿ´ÿ¶ÿ¼ÿ¶ÿ°ÿµÿ´ÿ¸ÿ·ÿ²ÿºÿ´ÿ±ÿ²ÿ°ÿ½ÿÃÿ·ÿ°ÿ¶ÿ­ÿ¬ÿ¯ÿ ÿÿÿ¾ÿ¼ÿ¾ÿ»ÿ¶ÿ³ÿ°ÿ³ÿ°ÿ­ÿ¯ÿ·ÿÅÿ¥ÿ­ÿ²ÿ°ÿ¶ÿµÿ¯ÿ²ÿ¼ÿ¿ÿ­ÿ¯ÿ·ÿ¬ÿ¸ÿ»ÿ»ÿ»ÿ³ÿ²ÿ²ÿ®ÿ®ÿ´ÿ³ÿ¶ÿ¶ÿÀÿ®ÿ¨ÿ³ÿ­ÿ©ÿ¬ÿ­ÿ¯ÿ¶ÿ±ÿ±ÿ¯ÿ±ÿ©ÿµÿÈÿÊÿ®ÿ«ÿ¤ÿ§ÿ·ÿºÿ±ÿ¯ÿ®ÿ³ÿ¦ÿ¸ÿÃÿ­ÿ«ÿ®ÿ°ÿµÿ°ÿªÿ¶ÿÇÿ¼ÿ­ÿ ÿ§ÿ¬ÿ«ÿµÿ·ÿºÿ°ÿ·ÿ·ÿ¯ÿ¯ÿ±ÿ²ÿ­ÿ¢ÿ²ÿ°ÿ¤ÿ¬ÿ»ÿªÿ±ÿ«ÿ¬ÿµÿ¸ÿ²ÿ¯ÿ¬ÿªÿ¸ÿµÿ¬ÿ·ÿÿ¯ÿ¥ÿÿ­ÿ¿ÿ°ÿ¥ÿ­ÿ°ÿ­ÿ©ÿ¬ÿ¹ÿ¬ÿ¿ÿ°ÿ®ÿ±ÿ±ÿ¯ÿºÿµÿ³ÿ®ÿ¡ÿ¤ÿ±ÿ¿ÿ£ÿ¶ÿ·ÿ«ÿÿ·ÿ¦ÿ£ÿ¨ÿ¬ÿ­ÿ¬ÿªÿ¬ÿ±ÿ¸ÿ±ÿ­ÿ¶ÿ¹ÿ¹ÿµÿ¬ÿ°ÿ·ÿ±ÿ¯ÿ²ÿ­ÿ¨ÿ¬ÿ«ÿ­ÿ¶ÿÿ¡ÿ¬ÿºÿ¨ÿ£ÿ©ÿ©ÿ£ÿ²ÿ®ÿ¨ÿ²ÿ°ÿ«ÿµÿ·ÿ±ÿ²ÿ»ÿ¶ÿÂÿ¶ÿ±ÿ¯ÿ½ÿ¶ÿ¨ÿ©ÿ°ÿ¶ÿ·ÿ¶ÿ²ÿ«ÿ©ÿ©ÿ³ÿ©ÿÁÿ±ÿ¨ÿ¤ÿ¡ÿ¯ÿ±ÿ¦ÿ«ÿ³ÿ®ÿ°ÿ¶ÿ°ÿ®ÿ±ÿ·ÿ¸ÿ¶ÿªÿ¥ÿ¯ÿ±ÿÁÿªÿ¯ÿ¥ÿ¡ÿ¥ÿ°ÿ·ÿ±ÿ±ÿ·ÿ¬ÿÿ¦ÿµÿ«ÿÿ¥ÿ¸ÿ¬ÿ§ÿÿ«ÿ§ÿ²ÿ¥ÿ¤ÿ­ÿ®ÿ¨ÿ­ÿ¯ÿ ÿÿ¨ÿªÿ§ÿ²ÿ§ÿ³ÿ¡ÿ¨ÿ¨ÿ§ÿÿÿ©ÿªÿ¦ÿ«ÿ¯ÿ¦ÿÿÿÿ¡ÿ ÿÿ£ÿ£ÿ¨ÿ¢ÿ­ÿÿÿ©ÿ§ÿ²ÿ®ÿ¤ÿ¡ÿ ÿ ÿÿÿ§ÿÿ®ÿ¾ÿÿ®ÿ¯ÿÿÿÿ¡ÿ¦ÿÿÿ£ÿÿ ÿ¢ÿ­ÿ£ÿÿÿ¨ÿªÿ ÿÿ¢ÿÿÿ£ÿÿ«ÿ ÿ£ÿ©ÿ¢ÿ©ÿÿÿÿÿÿÿÿ©ÿ«ÿ¨ÿÿÿ¶ÿ°ÿÿ«ÿ«ÿÿ ÿÿÿÿÿÿ¡ÿ§ÿ©ÿ£ÿÿÿ©ÿ®ÿ³ÿ´ÿ©ÿ¥ÿ¸ÿÿ°ÿ§ÿ¬ÿÈÿ§ÿ³ÿ²ÿºÿºÿ³ÿ¯ÿºÿ¯ÿ´ÿºÿºÿ¼ÿ»ÿ½ÿ¿ÿ³ÿ¦ÿ¸ÿ£ÿ©ÿÀÿ±ÿ¹ÿ±ÿªÿºÿ¶ÿ­ÿ²ÿ·ÿ·ÿ¼ÿ³ÿ°ÿ³ÿ²ÿ²ÿ®ÿ¬ÿ³ÿ°ÿ­ÿ¨ÿ£ÿ²ÿ²ÿ­ÿ¬ÿ´ÿ¤ÿ¹ÿ¥ÿ©ÿ¨ÿ­ÿ¯ÿ£ÿ¯ÿªÿ§ÿ¬ÿ¯ÿ°ÿ¸ÿ·ÿ¬ÿµÿ¸ÿÿÿ²ÿ´ÿ±ÿ£ÿ¯ÿºÿ§ÿÂÿ¹ÿ¶ÿ©ÿ¶ÿ¨ÿ®ÿ±ÿ¬ÿ«ÿ²ÿ¨ÿÿ©ÿ¨ÿÿ£ÿ­ÿ³ÿ²ÿ±ÿ±ÿ³ÿ­ÿ³ÿ«ÿ²ÿ·ÿ¹ÿ¯ÿ¨ÿÃÿ¬ÿºÿ¬ÿ®ÿ§ÿ¯ÿ£ÿ¦ÿ¨ÿ°ÿ»ÿÁÿ²ÿ¬ÿ¹ÿ·ÿªÿ¯ÿ±ÿ©ÿ²ÿ°ÿ©ÿ¯ÿºÿ¶ÿ ÿ ÿÂÿ¯ÿ¹ÿ«ÿ¢ÿ¸ÿ¼ÿµÿ¹ÿ¶ÿ³ÿ£ÿ¯ÿ¨ÿ­ÿ±ÿ¸ÿ·ÿ¶ÿµÿ°ÿ¬ÿ¤ÿµÿ³ÿ«ÿ»ÿ±ÿ¶ÿ´ÿ½ÿÅÿ·ÿ¯ÿÿ«ÿ¸ÿ·ÿ»ÿ½ÿ¿ÿ»ÿÃÿ·ÿ¸ÿÀÿºÿ¨ÿÿ«ÿ­ÿ£ÿ²ÿ¹ÿ²ÿ¸ÿ±ÿ²ÿ¼ÿ³ÿ°ÿ¶ÿ¬ÿ²ÿ¾ÿ±ÿ£ÿºÿ¯ÿªÿÅÿÿ¦ÿ§ÿ·ÿ©ÿ±ÿ°ÿÃÿ°ÿ±ÿÀÿ®ÿ¬ÿ¸ÿ°ÿ¸ÿ³ÿ¦ÿ¸ÿµÿ­ÿµÿ±ÿ°ÿ³ÿ­ÿ²ÿ£ÿµÿ¸ÿ²ÿ­ÿ¬ÿ³ÿÿµÿ®ÿ¨ÿ ÿ¸ÿµÿ©ÿ¯ÿ³ÿ°ÿ¯ÿ³ÿ·ÿ¹ÿ´ÿ«ÿ°ÿ±ÿ«ÿ±ÿ²ÿ²ÿ»ÿ¸ÿ®ÿ¯ÿ¹ÿ¹ÿ´ÿµÿ¬ÿªÿ§ÿ­ÿ¿ÿ°ÿ²ÿ¶ÿ¸ÿ²ÿ½ÿµÿ®ÿ»ÿ¥ÿ¬ÿ±ÿ¶ÿ¬ÿªÿ»ÿ»ÿ¯ÿ©ÿ°ÿ¥ÿÿÿ¢ÿªÿ¼ÿ·ÿ­ÿªÿ¶ÿ¸ÿ¹ÿ½ÿ³ÿ®ÿ·ÿÀÿ¥ÿ¶ÿ±ÿÄÿ­ÿÿ­ÿ¯ÿ°ÿÿ¤ÿ±ÿªÿ¨ÿ«ÿ¬ÿ½ÿ¶ÿ¾ÿ·ÿ£ÿ©ÿªÿµÿ²ÿ©ÿ³ÿ¹ÿºÿ»ÿ¸ÿ¶ÿµÿ·ÿ®ÿ£ÿ«ÿ¨ÿªÿ½ÿ»ÿ»ÿ¼ÿ´ÿ ÿ»ÿ´ÿºÿ°ÿªÿ¨ÿÅÿ«ÿ¼ÿ°ÿ¦ÿ»ÿ©ÿ­ÿ ÿ¯ÿ³ÿªÿÀÿ½ÿ¸ÿ³ÿ±ÿµÿ³ÿ©ÿ°ÿµÿµÿ·ÿ³ÿ»ÿÄÿ·ÿªÿ¦ÿÿ­ÿªÿ¯ÿ¯ÿ¨ÿ¯ÿ¢ÿ­ÿ¤ÿ²ÿ©ÿ·ÿ½ÿ¢ÿ»ÿ­ÿ¾ÿ²ÿÀÿ¶ÿ³ÿ¬ÿ¶ÿ¾ÿ¥ÿ¡ÿÿÿÿ´ÿ¸ÿ²ÿ¹ÿ·ÿ¨ÿ­ÿ³ÿ´ÿ»ÿ·ÿ­ÿ¯ÿ¯ÿ©ÿ¯ÿ¯ÿ´ÿ¸ÿ©ÿ¦ÿ§ÿºÿ®ÿ·ÿ­ÿ¥ÿÿ­ÿ¢ÿ®ÿ°ÿ¶ÿ­ÿ¸ÿ£ÿ¬ÿ³ÿ­ÿ­ÿ»ÿÿ°ÿ¤ÿ¹ÿ«ÿ¬ÿ«ÿ²ÿ²ÿ¥ÿ²ÿºÿÂÿ°ÿ£ÿ¨ÿÿ£ÿµÿ³ÿ¬ÿ§ÿ¦ÿ¬ÿ³ÿ¯ÿ¨ÿ£ÿÿ±ÿ§ÿ¢ÿÿ«ÿ§ÿ¨ÿºÿ¥ÿÿ©ÿ£ÿ®ÿ®ÿ¨ÿ¯ÿ¯ÿ¤ÿ ÿªÿµÿ°ÿµÿ­ÿ«ÿ¥ÿ¶ÿ¾ÿ°ÿ´ÿ®ÿ¶ÿµÿ«ÿ³ÿ¿ÿ®ÿ»ÿÁÿµÿ«ÿ¸ÿ·ÿ¦ÿ³ÿ·ÿ±ÿ­ÿªÿ©ÿµÿÁÿ´ÿµÿ¬ÿªÿ«ÿ­ÿ¢ÿ­ÿ°ÿ¸ÿ¸ÿ¤ÿ©ÿ¦ÿ¦ÿÁÿ§ÿºÿªÿ®ÿ«ÿ¬ÿµÿ¢ÿ±ÿ½ÿ¿ÿ¤ÿ®ÿ®ÿ¯ÿ°ÿ¯ÿ­ÿÿªÿ ÿ©ÿ·ÿ ÿ¢ÿ¸ÿ·ÿ­ÿ°ÿ¦ÿ ÿ¯ÿ¯ÿ¬ÿªÿ±ÿ·ÿÁÿÂÿ´ÿ§ÿ¹ÿ«ÿªÿ§ÿÿªÿ­ÿÂÿ¿ÿ²ÿ«ÿ¾ÿ°ÿ®ÿ¢ÿ·ÿ¹ÿÿ¥ÿ¨ÿ«ÿÿ¬ÿ°ÿµÿ¹ÿ¹ÿµÿ»ÿ½ÿ²ÿ±ÿ¨ÿ¬ÿ®ÿ¬ÿ¥ÿ²ÿ¯ÿ¯ÿ·ÿ¸ÿ²ÿ²ÿ¸ÿ°ÿ´ÿ¼ÿªÿªÿ®ÿ¬ÿ²ÿ«ÿªÿ¹ÿ¶ÿ­ÿ¢ÿ¡ÿ¯ÿ¼ÿÁÿ¸ÿ³ÿ³ÿ£ÿ¨ÿ°ÿ»ÿ£ÿÀÿ½ÿ·ÿµÿ¨ÿ¤ÿµÿ©ÿ¸ÿ¸ÿºÿ ÿ¬ÿ¸ÿ¯ÿ®ÿ°ÿ©ÿ´ÿ¯ÿ¨ÿµÿ´ÿ²ÿµÿ£ÿ¢ÿ´ÿ¯ÿ¤ÿ«ÿµÿ©ÿ¦ÿ°ÿ±ÿ¶ÿ±ÿ¸ÿ³ÿ»ÿÀÿ¬ÿ§ÿ´ÿ¼ÿ»ÿ­ÿ£ÿ§ÿ¶ÿµÿ­ÿ§ÿ³ÿ§ÿ«ÿ´ÿ¸ÿ±ÿ¿ÿ´ÿ¬ÿ­ÿ¡ÿºÿ½ÿ²ÿ®ÿ´ÿ¯ÿ¤ÿ­ÿ¿ÿ½ÿ¨ÿ­ÿ´ÿ«ÿ£ÿ¤ÿ­ÿ´ÿ«ÿ¨ÿ°ÿ¶ÿ³ÿ¦ÿ«ÿ°ÿ°ÿ¶ÿ»ÿ±ÿ¬ÿ±ÿÿ»ÿ®ÿ·ÿ¥ÿ³ÿ±ÿ´ÿ·ÿ¶ÿ«ÿºÿ¶ÿ«ÿ§ÿÿ©ÿ²ÿ½ÿ¬ÿ©ÿºÿ·ÿ¨ÿ¨ÿ³ÿ®ÿ«ÿ³ÿ½ÿ»ÿ²ÿ³ÿÿ¢ÿ´ÿ½ÿµÿªÿ±ÿ·ÿ±ÿ´ÿ§ÿÿ¨ÿ±ÿ±ÿ®ÿ¸ÿ³ÿµÿ­ÿÿ¦ÿ³ÿ¼ÿ¶ÿ¾ÿ©ÿÿ¥ÿ±ÿÁÿ¯ÿ¨ÿ´ÿ·ÿ§ÿ­ÿ¤ÿ¯ÿ¼ÿ·ÿ®ÿ¹ÿ¼ÿ­ÿ¸ÿ¸ÿ²ÿ­ÿ¯ÿ¸ÿ»ÿÁÿ³ÿ±ÿ·ÿ°ÿ°ÿ²ÿ®ÿªÿ§ÿ¨ÿ¨ÿ±ÿ»ÿ®ÿ¦ÿªÿ¦ÿ©ÿ°ÿ³ÿ³ÿµÿ±ÿ´ÿ¡ÿµÿÿªÿÿÿ±ÿ¤ÿ²ÿ¯ÿ¥ÿ¥ÿ§ÿ©ÿ¹ÿ¢ÿ³ÿÿ«ÿ¯ÿ´ÿ±ÿ«ÿªÿ­ÿ®ÿ¨ÿ¯ÿ¬ÿ«ÿ¶ÿ²ÿ¯ÿ¯ÿ¯ÿ°ÿ¥ÿ¥ÿ«ÿ§ÿ±ÿ¶ÿ½ÿ®ÿµÿµÿ´ÿ¥ÿ«ÿ£ÿ°ÿ«ÿ¥ÿ»ÿ¨ÿ­ÿ²ÿ§ÿ¶ÿ±ÿºÿ°ÿ³ÿ·ÿ©ÿ¦ÿ¯ÿ¬ÿ¶ÿ£ÿ«ÿ®ÿ«ÿ®ÿ­ÿ°ÿ¸ÿ´ÿ¤ÿ¦ÿÿÿ¯ÿ±ÿ±ÿ»ÿÃÿ»ÿ¯ÿ©ÿ¹ÿºÿ½ÿ±ÿ¯ÿªÿ°ÿ¹ÿ¨ÿ«ÿ¥ÿÿ½ÿÉÿÁÿ¹ÿ¨ÿ´ÿ´ÿ¨ÿ©ÿ®ÿ«ÿ²ÿ®ÿ©ÿ¬ÿªÿ´ÿÁÿ±ÿ©ÿ©ÿ§ÿ²ÿÄÿÂÿ¸ÿ³ÿ²ÿ¹ÿ¸ÿ°ÿ°ÿ¶ÿµÿ¬ÿ°ÿÅÿ´ÿ³ÿ¯ÿÌÿ¸ÿ«ÿÁÿ´ÿ±ÿ°ÿ¹ÿ´ÿ¸ÿ¸ÿ¥ÿ°ÿ´ÿµÿ¾ÿ»ÿ³ÿºÿ¾ÿ»ÿ¶ÿ²ÿ¹ÿ´ÿ±ÿµÿÂÿÁÿ°ÿ·ÿ²ÿ±ÿ·ÿ²ÿ½ÿ°ÿ¶ÿ½ÿµÿ¶ÿ¾ÿ¬ÿ¼ÿ¼ÿ±ÿ¶ÿÁÿ°ÿ¾ÿ²ÿ²ÿ³ÿ¥ÿ¶ÿ¸ÿ°ÿºÿÄÿÅÿ½ÿ¾ÿµÿ¯ÿ³ÿ¯ÿ±ÿºÿ´ÿ§ÿ§ÿ³ÿ¹ÿ²ÿ²ÿ»ÿ¾ÿ½ÿ¶ÿ¿ÿ´ÿ¿ÿ¾ÿ¦ÿ¡ÿ®ÿ¼ÿ¹ÿ­ÿ¸ÿ¦ÿ®ÿ²ÿªÿ¸ÿ¾ÿ¶ÿ­ÿµÿÿ¢ÿ¬ÿªÿÿÿÿÃÿÆÿ¹ÿ·ÿ¶ÿ·ÿ°ÿ·ÿ¼ÿ­ÿ­ÿÀÿªÿ¯ÿ©ÿ²ÿ·ÿ«ÿÁÿ¶ÿ½ÿ¯ÿ®ÿ°ÿ¶ÿ¼ÿ¸ÿ«ÿ´ÿ½ÿÀÿ»ÿ¹ÿºÿ¶ÿ¹ÿ¶ÿ´ÿ±ÿ¸ÿ°ÿÿ³ÿ´ÿ¼ÿ©ÿ¿ÿ»ÿµÿ¬ÿ¦ÿ¯ÿºÿªÿ«ÿ¡ÿ²ÿÀÿ´ÿµÿÁÿ¸ÿ­ÿ¸ÿ¹ÿ«ÿ©ÿ¬ÿ«ÿ¤ÿÿ¬ÿ®ÿÿ²ÿ¿ÿ­ÿ¸ÿ¸ÿ¶ÿ¨ÿ¾ÿ±ÿ¦ÿµÿ¦ÿ¨ÿ°ÿ»ÿ­ÿ²ÿ³ÿ°ÿ®ÿµÿ¦ÿ¨ÿ¶ÿ»ÿ¸ÿ©ÿÿ¥ÿÊÿ»ÿ¯ÿ»ÿ²ÿ¨ÿ¯ÿ°ÿ»ÿÉÿ°ÿ¦ÿ¸ÿÄÿÿ¨ÿÿªÿ°ÿ²ÿ·ÿ¸ÿ¹ÿ¸ÿ²ÿµÿ²ÿ¨ÿ¯ÿ¯ÿ­ÿ³ÿ±ÿ­ÿ·ÿÃÿµÿ¸ÿ¡ÿÃÿ¿ÿ¾ÿµÿ¼ÿ­ÿ¯ÿ±ÿÿ¡ÿ³ÿµÿªÿ³ÿ²ÿ¬ÿ¸ÿ³ÿ®ÿ»ÿ¸ÿ²ÿ³ÿ¸ÿ²ÿ¼ÿ¸ÿ«ÿÇÿÿ¨ÿªÿ²ÿ½ÿ¹ÿ¯ÿ¯ÿ¶ÿ°ÿ±ÿ·ÿ´ÿ§ÿ£ÿ¯ÿ³ÿ´ÿ²ÿ¯ÿ®ÿ´ÿ¿ÿµÿ¯ÿµÿ¬ÿ¬ÿºÿ±ÿ³ÿ²ÿ¢ÿºÿÁÿ¨ÿ©ÿ¯ÿ¥ÿ¬ÿ°ÿ¨ÿ­ÿ«ÿÿÿÿ¢ÿ³ÿÿ¢ÿ¦ÿ¤ÿÿÿÿ¨ÿ¬ÿÿÿÿÿÿÿÿ£ÿªÿ®ÿ²ÿ§ÿ²ÿ¬ÿ°ÿ¤ÿ©ÿ¥ÿ¢ÿ«ÿ®ÿ¯ÿ²ÿ©ÿ¡ÿÿÿÿ ÿ³ÿ°ÿ¨ÿ¬ÿ¦ÿ­ÿ°ÿ£ÿ°ÿ¯ÿªÿ­ÿ§ÿ¡ÿÿ¨ÿÿ¨ÿ«ÿ¯ÿªÿ¥ÿ¤ÿÿÿ¬ÿ°ÿªÿ¡ÿ®ÿÿÿ©ÿ¡ÿ°ÿÿ°ÿ¥ÿªÿ¡ÿ ÿ¨ÿ®ÿ«ÿÿªÿ³ÿ©ÿ©ÿ§ÿ©ÿ´ÿ³ÿ®ÿ®ÿ¦ÿ«ÿ¨ÿ·ÿªÿÿ·ÿ°ÿ¨ÿ²ÿ©ÿ¦ÿ§ÿ¯ÿ³ÿ³ÿµÿ²ÿÇÿªÿ¹ÿ»ÿ±ÿ©ÿÿªÿ¦ÿ¢ÿ®ÿ³ÿ´ÿ¶ÿ¯ÿ¯ÿ¹ÿ¾ÿ´ÿ­ÿ»ÿ³ÿ«ÿªÿ²ÿ¬ÿ­ÿÿ¿ÿ®ÿ£ÿ§ÿ®ÿ¥ÿ²ÿ»ÿ¹ÿºÿ¼ÿ³ÿ¥ÿ±ÿªÿ¨ÿ£ÿ¨ÿ¥ÿµÿ«ÿ®ÿ«ÿÁÿ½ÿ²ÿ¶ÿ¾ÿ¸ÿ±ÿ·ÿ¸ÿ°ÿ°ÿµÿ½ÿÀÿÃÿÄÿÄÿ±ÿ®ÿ¤ÿ¾ÿ¹ÿ¨ÿ£ÿ¦ÿ³ÿ¯ÿÿºÿÀÿÀÿ¯ÿµÿ¨ÿ²ÿ¶ÿ²ÿ¬ÿ©ÿ²ÿºÿÈÿÌÿ¿ÿ´ÿ°ÿ°ÿ¯ÿ³ÿ¼ÿÁÿ¼ÿ¯ÿ¥ÿ¦ÿªÿ¶ÿ©ÿ°ÿ·ÿ¶ÿ²ÿ²ÿ¹ÿ¸ÿ¯ÿ²ÿ­ÿ²ÿºÿµÿÀÿ·ÿ¶ÿ«ÿ¥ÿ©ÿ¬ÿªÿ°ÿ´ÿ®ÿ¶ÿÁÿ»ÿ¨ÿÿ§ÿªÿ³ÿªÿ´ÿ¥ÿ®ÿºÿ³ÿ¯ÿ´ÿµÿ²ÿµÿºÿ®ÿºÿ³ÿ«ÿ¶ÿ°ÿ´ÿ³ÿ§ÿ¦ÿ³ÿºÿ´ÿ¶ÿÁÿ¡ÿ½ÿ¬ÿ«ÿ¶ÿ´ÿ©ÿ±ÿ·ÿ°ÿ´ÿ¾ÿµÿ¬ÿ®ÿÿ©ÿ³ÿ±ÿ©ÿÿ¨ÿ¡ÿ³ÿ·ÿ·ÿ³ÿ©ÿ§ÿ¥ÿ¦ÿ´ÿ¨ÿ´ÿ»ÿ¨ÿÿ£ÿ¦ÿ³ÿ°ÿ®ÿ³ÿ­ÿ©ÿ¹ÿ´ÿ®ÿ£ÿ»ÿªÿªÿ°ÿ¸ÿ¹ÿ¶ÿ½ÿ®ÿ ÿ¯ÿ­ÿ¡ÿ³ÿÿÿªÿ½ÿ²ÿ·ÿ©ÿ¡ÿ£ÿ®ÿ±ÿ­ÿµÿ¶ÿ¸ÿ°ÿ¯ÿ­ÿ¶ÿ§ÿµÿ¹ÿ¨ÿ«ÿ¸ÿ´ÿµÿ»ÿ¢ÿ±ÿ¸ÿ­ÿ¼ÿ¨ÿ¬ÿ°ÿ²ÿ®ÿ¯ÿ²ÿ±ÿµÿ¦ÿ®ÿ«ÿ±ÿ¶ÿ±ÿ¯ÿ¦ÿ¡ÿ¯ÿºÿ³ÿ¸ÿÆÿ´ÿ¸ÿ¯ÿ¹ÿ«ÿ³ÿ¹ÿ¯ÿ¯ÿ´ÿ´ÿ­ÿ¡ÿ§ÿ»ÿÄÿ¶ÿ®ÿ­ÿ±ÿ°ÿ°ÿ¯ÿ£ÿÿ¦ÿ¢ÿ¬ÿ¯ÿ¦ÿ³ÿ©ÿ±ÿ¯ÿ¹ÿ¸ÿ²ÿ¯ÿªÿ±ÿµÿ³ÿ¶ÿ½ÿ»ÿ²ÿ³ÿ¼ÿºÿ¯ÿ©ÿ¨ÿ¸ÿ¸ÿ¿ÿÆÿ°ÿ´ÿÀÿÃÿÁÿ¶ÿ¸ÿ¿ÿªÿ¬ÿ¨ÿÿ¼ÿÂÿ¼ÿ¹ÿ¶ÿ®ÿ°ÿ°ÿ¤ÿ¤ÿÅÿÂÿ¸ÿ±ÿ·ÿ³ÿ¶ÿ·ÿ¸ÿµÿªÿµÿ¶ÿ»ÿ·ÿ¬ÿ¶ÿ¸ÿ´ÿ¶ÿºÿµÿ¬ÿ¬ÿ¨ÿ£ÿ£ÿªÿ´ÿÂÿ±ÿ·ÿµÿ¡ÿ£ÿ¤ÿ¯ÿ©ÿµÿµÿ½ÿ¹ÿ²ÿ±ÿ°ÿ¬ÿ«ÿÿÿÿ¢ÿ¡ÿªÿ¡ÿªÿ¹ÿ¸ÿ«ÿ¥ÿ®ÿÂÿ©ÿ±ÿ¸ÿ¬ÿ­ÿ«ÿ¦ÿ¯ÿ·ÿ¹ÿ®ÿ¼ÿ³ÿÄÿ­ÿ«ÿ·ÿ¸ÿ²ÿ¬ÿ¢ÿ¤ÿÂÿ·ÿ¢ÿ¢ÿ¥ÿ¡ÿ¤ÿ¯ÿ°ÿ¯ÿµÿ¢ÿ°ÿ±ÿ®ÿ£ÿ¡ÿ©ÿ­ÿ²ÿÁÿ½ÿ°ÿºÿ¹ÿ¶ÿ¸ÿ¸ÿ³ÿ³ÿ»ÿ¶ÿ°ÿ®ÿ¯ÿªÿ¬ÿ±ÿ°ÿ«ÿªÿÿ¤ÿ±ÿ­ÿ¹ÿ·ÿ¶ÿ¼ÿ½ÿ³ÿ´ÿ²ÿ ÿ©ÿ±ÿ°ÿ¹ÿ°ÿ¨ÿ·ÿªÿ¸ÿÆÿµÿ¼ÿ¼ÿºÿ¸ÿµÿ¸ÿÀÿ¶ÿ°ÿ²ÿ®ÿªÿ¶ÿ¼ÿ¬ÿÿ¯ÿ¼ÿ¹ÿ½ÿ­ÿ¯ÿÂÿ³ÿÿ©ÿ®ÿ®ÿ¦ÿªÿ®ÿ©ÿ«ÿ±ÿ³ÿ³ÿµÿºÿ¡ÿ¦ÿ¤ÿÿ¢ÿ¥ÿ¤ÿ§ÿÿÿÿÿÿ¡ÿÿÿÿxÿÿÿÿÿ ÿ ÿ¤ÿ¨ÿÿÿiÿcÿkÿnÿnÿlÿkÿvÿÿtÿzÿyÿtÿ{ÿ«ÿ®ÿ¤ÿ¡ÿ ÿªÿµÿ¼ÿºÿ»ÿ½ÿ²ÿ®ÿ«ÿµÿ²ÿ¶ÿ¯ÿ¡ÿÿ£ÿ®ÿ´ÿ¯ÿ²ÿ¨ÿ¦ÿ¬ÿ¨ÿ ÿªÿÄÿÿ¯ÿ­ÿ®ÿªÿ¢ÿ£ÿªÿ¤ÿ±ÿ£ÿ¤ÿ¦ÿ£ÿÿ§ÿ´ÿ«ÿÿ²ÿ´ÿ¬ÿ¤ÿ¥ÿ´ÿ»ÿ©ÿ ÿ¾ÿ½ÿ©ÿ°ÿ²ÿ¬ÿ­ÿ¬ÿ¡ÿ§ÿ³ÿ°ÿ§ÿ±ÿ©ÿ´ÿ·ÿ¤ÿÿ ÿ¨ÿ£ÿ²ÿ±ÿ±ÿ®ÿ©ÿ¥ÿ¢ÿ§ÿ§ÿºÿ¹ÿ¸ÿ³ÿ²ÿ´ÿµÿ·ÿµÿ®ÿ¯ÿ¯ÿ¢ÿ§ÿ«ÿ·ÿ¿ÿ¸ÿ°ÿ´ÿ©ÿ³ÿ³ÿµÿ¯ÿ¥ÿªÿ·ÿ°ÿ£ÿ²ÿ´ÿ¦ÿ»ÿ³ÿ¶ÿ¸ÿ°ÿªÿ¬ÿ¬ÿªÿ¸ÿ¬ÿÿ±ÿµÿ²ÿºÿ»ÿ¤ÿ¨ÿÄÿ±ÿªÿ¨ÿ¹ÿªÿ¢ÿ°ÿ²ÿ©ÿ¶ÿ¦ÿ¶ÿ¾ÿ²ÿ¹ÿ¬ÿ§ÿ¬ÿ­ÿªÿªÿ¸ÿ°ÿ¡ÿ¦ÿ°ÿ´ÿ´ÿ©ÿ¤ÿ­ÿ°ÿªÿ³ÿ¯ÿ²ÿ³ÿ£ÿ¢ÿ®ÿ±ÿ¦ÿ¡ÿ²ÿµÿÿ¸ÿ»ÿ¬ÿ­ÿ¯ÿ§ÿªÿ²ÿ¤ÿ©ÿ®ÿ³ÿ²ÿ¯ÿ¦ÿÿ¢ÿ«ÿ¸ÿ¹ÿ®ÿ·ÿ¿ÿ¢ÿ°ÿ¯ÿÀÿ¼ÿ´ÿ©ÿ©ÿ´ÿ³ÿ¿ÿ®ÿ£ÿÍÿ³ÿ´ÿ¨ÿ°ÿ·ÿ°ÿ±ÿ»ÿ¯ÿ±ÿ¹ÿ»ÿ¤ÿ­ÿ»ÿ¸ÿ®ÿ­ÿ±ÿ°ÿÀÿ¸ÿ¯ÿ«ÿ¬ÿªÿÿ®ÿ¶ÿ³ÿ²ÿ´ÿ¶ÿ¹ÿ­ÿ»ÿ¹ÿ´ÿ»ÿ½ÿ·ÿ´ÿ³ÿµÿºÿ¹ÿ®ÿ«ÿ¹ÿ·ÿÿ¯ÿ°ÿ©ÿ¬ÿµÿ¹ÿ¿ÿ½ÿªÿ±ÿ±ÿ¥ÿ¶ÿ­ÿ´ÿºÿ²ÿ¸ÿºÿ´ÿ·ÿ·ÿ¸ÿ¾ÿºÿ¬ÿÄÿ²ÿ¥ÿ¶ÿ¹ÿ½ÿ¿ÿ·ÿ´ÿ³ÿ¤ÿ®ÿ·ÿµÿ¾ÿ«ÿ²ÿ­ÿ¢ÿ·ÿÀÿ®ÿ®ÿ¹ÿ¾ÿ¦ÿ©ÿºÿ©ÿ±ÿ£ÿ»ÿºÿ±ÿ°ÿ¬ÿ¨ÿ¬ÿ³ÿ§ÿ¿ÿ¥ÿ·ÿ²ÿ¯ÿ¯ÿ®ÿ­ÿ©ÿ§ÿ®ÿ±ÿ²ÿºÿ°ÿÂÿ»ÿ°ÿ³ÿ¸ÿ±ÿ¨ÿ°ÿ¶ÿ·ÿ²ÿ©ÿ¯ÿ¨ÿ¤ÿ¬ÿ¶ÿ»ÿ«ÿ¬ÿºÿ·ÿ°ÿ±ÿ±ÿ±ÿ±ÿ¸ÿÂÿ±ÿ¨ÿ³ÿ³ÿªÿ®ÿ¸ÿ·ÿ·ÿºÿµÿ°ÿ±ÿ°ÿ°ÿ­ÿªÿ±ÿ£ÿ¦ÿ¹ÿªÿ¨ÿ¬ÿ²ÿ³ÿºÿ¹ÿ«ÿ±ÿ°ÿ¦ÿ¯ÿ·ÿÂÿ°ÿ¸ÿ²ÿ¶ÿ»ÿ®ÿ©ÿ­ÿ«ÿ¦ÿ¨ÿ®ÿ²ÿ³ÿ¤ÿÂÿ±ÿ¤ÿ¶ÿ°ÿ¯ÿ·ÿ°ÿ²ÿ¿ÿ»ÿ®ÿ­ÿ°ÿ¤ÿªÿÉÿ©ÿ¬ÿªÿ£ÿ©ÿ®ÿ´ÿ­ÿ¥ÿ¥ÿ«ÿµÿ³ÿ®ÿªÿ­ÿºÿ²ÿ·ÿ®ÿµÿ³ÿ©ÿªÿªÿ¯ÿ®ÿ²ÿÀÿ¶ÿªÿªÿ·ÿÁÿÂÿ¸ÿ¡ÿ¦ÿ¥ÿÿ³ÿ´ÿ¶ÿ·ÿ°ÿ²ÿºÿ¹ÿµÿµÿ»ÿ­ÿÃÿ²ÿ©ÿ»ÿÃÿ»ÿ¾ÿ¢ÿ¤ÿ­ÿ¦ÿ¨ÿµÿ·ÿ°ÿ ÿ¤ÿ­ÿ¯ÿ©ÿ¶ÿ©ÿ£ÿ¬ÿªÿ£ÿ³ÿµÿ°ÿ´ÿ¸ÿ¯ÿ¨ÿ³ÿ¶ÿ³ÿ°ÿ´ÿ¨ÿµÿµÿÁÿ´ÿ¹ÿ²ÿ­ÿ«ÿ­ÿ«ÿ©ÿ¸ÿÄÿµÿ§ÿ¦ÿ­ÿµÿ©ÿÿ°ÿ©ÿÿ¤ÿ¯ÿ·ÿ²ÿ¤ÿ§ÿ¯ÿ§ÿ ÿ§ÿ«ÿ¡ÿ§ÿ¬ÿ¡ÿ¿ÿ­ÿµÿ±ÿ¤ÿÿ¨ÿ¨ÿ©ÿ ÿÿÿÿÿ®ÿ¡ÿÿ¦ÿÿÿÿÿ¨ÿ³ÿªÿÿ«ÿÿÿ¨ÿ¢ÿ¡ÿ§ÿ¨ÿ¡ÿ¤ÿ¨ÿÿÿ­ÿ®ÿ­ÿ¾ÿÿ¢ÿÿ±ÿÿ¡ÿ¦ÿªÿ¦ÿ«ÿ§ÿ¨ÿ§ÿ¥ÿ¨ÿ¤ÿÿ£ÿ¥ÿ¥ÿÿÿ¡ÿÿ£ÿ£ÿÿ°ÿ¤ÿ­ÿ¡ÿ°ÿ¢ÿÿÿÿ¡ÿ¢ÿÿÿÿ¨ÿÿÿ£ÿ°ÿ£ÿ¸ÿ¹ÿ¡ÿ®ÿ©ÿÿ§ÿÿÿÿ©ÿ¶ÿªÿÿÿÿ ÿ®ÿ°ÿ²ÿ«ÿÿ¬ÿ¢ÿ³ÿ®ÿ¯ÿÃÿÿ¶ÿ¥ÿ­ÿ½ÿ¸ÿ¹ÿ³ÿ¯ÿ±ÿ³ÿ«ÿ¡ÿ«ÿºÿºÿ·ÿ®ÿ¾ÿ¨ÿ»ÿ²ÿ¬ÿ³ÿµÿ²ÿ¸ÿ¿ÿ¶ÿ¶ÿ¶ÿ¹ÿ¹ÿ¯ÿ©ÿ©ÿ³ÿ´ÿµÿ¶ÿ´ÿ´ÿªÿ«ÿ³ÿ®ÿ¾ÿ¥ÿ¶ÿ²ÿ¾ÿ³ÿ¼ÿ§ÿ«ÿ¦ÿ´ÿ±ÿ»ÿ«ÿÿÿ°ÿ´ÿ¬ÿ²ÿ²ÿ¯ÿ°ÿ¤ÿ¨ÿ±ÿ®ÿ²ÿ¬ÿ¶ÿ¸ÿ¨ÿ¸ÿ¶ÿ®ÿ´ÿ°ÿ±ÿºÿ¦ÿµÿºÿ¼ÿ°ÿÿ¤ÿ·ÿ´ÿ¦ÿ£ÿ£ÿ¥ÿ«ÿ³ÿ¯ÿ¼ÿ¦ÿ®ÿÿÿ¬ÿºÿ¯ÿÂÿ­ÿÀÿ»ÿ®ÿ°ÿµÿ§ÿ¡ÿ©ÿ«ÿ®ÿ´ÿºÿ·ÿµÿ³ÿ¬ÿªÿ¨ÿ­ÿ¥ÿ¯ÿ¶ÿ¶ÿ¹ÿ¶ÿÿ¥ÿ¯ÿ´ÿµÿ¦ÿ¬ÿ·ÿ¼ÿ´ÿ®ÿ°ÿ©ÿ¸ÿ³ÿ³ÿ¾ÿ³ÿ­ÿ¯ÿ±ÿ³ÿ®ÿ·ÿÀÿªÿ§ÿ«ÿµÿ±ÿ¹ÿ³ÿ´ÿ¸ÿ©ÿ¨ÿÿÿµÿ´ÿ°ÿ«ÿ®ÿ·ÿÇÿ¾ÿÀÿºÿ¯ÿ¥ÿ¥ÿÿ ÿ¯ÿ±ÿ³ÿ¹ÿ·ÿ®ÿ¸ÿÁÿ¯ÿ³ÿ¶ÿ­ÿ«ÿ½ÿ¬ÿ©ÿ°ÿ±ÿ°ÿ¸ÿ«ÿ·ÿ©ÿ¶ÿ¿ÿ·ÿ¨ÿ­ÿ¡ÿ­ÿµÿºÿ¯ÿ¬ÿ¯ÿ§ÿ£ÿ´ÿ¾ÿ´ÿ»ÿ²ÿ²ÿ¯ÿÁÿºÿ«ÿºÿ®ÿ¸ÿ¼ÿ«ÿ¤ÿµÿ¼ÿºÿµÿ¶ÿ©ÿ³ÿ¶ÿ¯ÿ®ÿ°ÿ°ÿ¦ÿ±ÿ®ÿµÿµÿ¯ÿ´ÿ³ÿ¯ÿ³ÿµÿ´ÿ¶ÿ±ÿ«ÿ¬ÿ²ÿ¶ÿ§ÿ¹ÿ­ÿ£ÿªÿ©ÿ·ÿ¡ÿ¼ÿ¼ÿ±ÿ³ÿ´ÿµÿ¶ÿ¸ÿ¼ÿµÿ¥ÿ±ÿ°ÿ¯ÿºÿ²ÿ­ÿ¯ÿ­ÿÿrÿyÿÿ¢ÿ²ÿµÿ¶ÿµÿµÿ³ÿµÿ¯ÿ§ÿ°ÿ°ÿ«ÿÿ¤ÿ§ÿ½ÿ·ÿ¢ÿ³ÿ¯ÿ´ÿ©ÿ¤ÿ°ÿ¥ÿ¢ÿ©ÿ¬ÿ­ÿ¨ÿµÿµÿ¦ÿªÿ§ÿºÿºÿ®ÿ±ÿ°ÿ°ÿµÿ²ÿ±ÿ´ÿ·ÿ±ÿ¤ÿ©ÿ®ÿ¬ÿ·ÿºÿ¸ÿ¤ÿ·ÿ§ÿµÿ­ÿÿÿ®ÿÿ´ÿºÿ¼ÿ¹ÿ½ÿ¯ÿ¹ÿ·ÿ¹ÿ©ÿ©ÿ¦ÿ¾ÿ¹ÿªÿªÿ²ÿµÿ·ÿ®ÿ¯ÿ»ÿ¬ÿ¬ÿ¸ÿ°ÿ³ÿ±ÿ«ÿ¸ÿÊÿºÿ±ÿ¶ÿ¾ÿµÿºÿ®ÿµÿµÿ¹ÿ­ÿ¬ÿÃÿ«ÿÃÿÿ¯ÿ§ÿÆÿ³ÿ²ÿ³ÿ¶ÿ¼ÿ§ÿ£ÿÿiÿÿ¯ÿ¼ÿ±ÿ·ÿ¶ÿ¯ÿ´ÿ±ÿ¬ÿ°ÿ³ÿ°ÿ¬ÿ§ÿªÿ³ÿ²ÿ²ÿ±ÿ¨ÿ¨ÿªÿºÿ¡ÿºÿ¢ÿ¡ÿÿ«ÿ¨ÿ¬ÿ½ÿ¬ÿ§ÿ¹ÿ©ÿÿ°ÿ¬ÿ®ÿ¤ÿÿ¯ÿ§ÿ¾ÿ¸ÿ²ÿ¨ÿ¥ÿ¬ÿ¨ÿ­ÿ¼ÿ¶ÿ¤ÿ¬ÿ·ÿ³ÿµÿ®ÿ¤ÿ§ÿ§ÿ¤ÿ«ÿªÿÿÿ¥ÿ®ÿ¶ÿ£ÿ¢ÿÿ¯ÿ®ÿ©ÿ­ÿ ÿÿÿÿ£ÿ ÿºÿ³ÿ·ÿ³ÿ³ÿ¨ÿ¤ÿ¸ÿ¤ÿ¹ÿ«ÿ§ÿ¢ÿÿ·ÿ²ÿ«ÿÿ«ÿ²ÿµÿ¯ÿªÿ±ÿµÿ±ÿ®ÿ¦ÿ§ÿ¶ÿ±ÿ¤ÿ¨ÿ¯ÿ­ÿ«ÿ¸ÿ°ÿ´ÿ¡ÿ¢ÿ¦ÿÂÿ­ÿ²ÿ²ÿ¤ÿ¯ÿ³ÿ¤ÿ´ÿ¶ÿ«ÿ¹ÿªÿ¦ÿ½ÿ¤ÿ¨ÿ«ÿ®ÿÿ«ÿ«ÿµÿ·ÿ¶ÿªÿ¸ÿ¸ÿ³ÿªÿ«ÿ²ÿ¬ÿ·ÿ²ÿ ÿÿ­ÿ¨ÿªÿµÿ¢ÿÿ®ÿ´ÿ¯ÿ¯ÿ­ÿ°ÿ´ÿ¸ÿµÿ¤ÿ±ÿ°ÿ¤ÿ¬ÿ³ÿ¯ÿ¼ÿ¼ÿ¶ÿ²ÿ¶ÿºÿ±ÿ¨ÿ¦ÿ³ÿ¸ÿ¬ÿªÿ¯ÿ¦ÿÿ®ÿ°ÿµÿ«ÿµÿ¼ÿ³ÿ¶ÿ±ÿ¾ÿ§ÿ«ÿ­ÿªÿ«ÿ²ÿ¬ÿ©ÿ­ÿ­ÿ¨ÿ«ÿ±ÿ³ÿ³ÿ¯ÿ®ÿ±ÿ°ÿ»ÿÇÿ´ÿ¶ÿÀÿ¯ÿ«ÿ¢ÿ®ÿ°ÿµÿÄÿ®ÿ¼ÿºÿ¯ÿ­ÿ¢ÿ¹ÿÿÿ«ÿ¼ÿ¾ÿ§ÿ¦ÿ´ÿ­ÿ¸ÿ±ÿÂÿ©ÿ¦ÿ¹ÿªÿµÿ´ÿªÿ£ÿ¨ÿ­ÿ°ÿ®ÿ­ÿ¯ÿ¥ÿ«ÿ¼ÿ¼ÿ²ÿ®ÿ¯ÿ³ÿ¶ÿ±ÿ±ÿ²ÿªÿ®ÿ¹ÿ±ÿÁÿ¬ÿ±ÿµÿºÿÃÿ¾ÿ°ÿ®ÿ¡ÿ¹ÿªÿÿ«ÿ¢ÿ°ÿ«ÿ°ÿ¼ÿ³ÿ±ÿ£ÿ¥ÿªÿ³ÿ¿ÿÂÿ±ÿ³ÿ¬ÿ®ÿ´ÿÂÿ·ÿ¦ÿ¬ÿ´ÿµÿ¨ÿÿ©ÿ¶ÿµÿ²ÿ³ÿ¸ÿµÿ³ÿ´ÿ¼ÿ¾ÿ´ÿ´ÿ©ÿ¯ÿ³ÿµÿµÿ¢ÿµÿ°ÿ¹ÿ¸ÿ­ÿ¾ÿªÿ­ÿ®ÿ»ÿ±ÿ¶ÿÿ¨ÿÂÿµÿ¼ÿ²ÿ½ÿµÿ°ÿ£ÿ·ÿ±ÿ©ÿ³ÿ¶ÿ¹ÿ¼ÿ»ÿ¦ÿÿ©ÿµÿ³ÿ£ÿ¨ÿ­ÿªÿ«ÿ ÿªÿÀÿ»ÿºÿ¶ÿ¤ÿ©ÿ¥ÿ²ÿ§ÿ¯ÿ¸ÿ«ÿÿ¬ÿ¶ÿÿ¦ÿ¥ÿ·ÿ·ÿ·ÿ»ÿºÿ§ÿÊÿ°ÿ³ÿ«ÿ«ÿ¹ÿ·ÿ¬ÿ´ÿªÿ²ÿ¸ÿ¢ÿÿ©ÿ§ÿÀÿÄÿ¢ÿ®ÿ³ÿ¯ÿµÿ±ÿ§ÿ«ÿ°ÿ©ÿªÿµÿ»ÿ¯ÿªÿ²ÿ±ÿ¸ÿ±ÿµÿ´ÿ£ÿ°ÿÀÿ°ÿ¢ÿºÿ¢ÿÿ³ÿÿ¿ÿ«ÿ¤ÿ´ÿ§ÿªÿ®ÿ³ÿµÿ ÿ§ÿ«ÿ°ÿ­ÿ¥ÿ®ÿ¹ÿ³ÿ«ÿ²ÿ³ÿ³ÿ·ÿ²ÿ°ÿ±ÿ´ÿµÿ¬ÿ®ÿµÿ¯ÿ´ÿºÿ¸ÿ¶ÿ±ÿ·ÿ²ÿ®ÿ°ÿ£ÿ¡ÿ®ÿ²ÿ°ÿ©ÿ³ÿÄÿ±ÿ²ÿ­ÿ¬ÿ®ÿÁÿ³ÿ¹ÿºÿ©ÿÿªÿ©ÿ³ÿ¶ÿ³ÿ°ÿ¬ÿ°ÿ³ÿ­ÿ³ÿµÿ¨ÿ¨ÿ¯ÿ±ÿ±ÿ­ÿ®ÿ±ÿ³ÿ¶ÿ°ÿ¸ÿ­ÿ«ÿ¶ÿ±ÿ¦ÿÿ¯ÿ·ÿ¥ÿ²ÿ³ÿ¸ÿÇÿÆÿ¦ÿ¹ÿ¼ÿ¨ÿ¬ÿ°ÿ­ÿ´ÿ¶ÿ¥ÿ¯ÿ­ÿµÿ¿ÿ­ÿ®ÿ¬ÿ¦ÿ±ÿ¿ÿÁÿ·ÿ°ÿ·ÿÁÿ¼ÿ®ÿ«ÿ¶ÿ¨ÿ¦ÿ³ÿºÿ¹ÿ°ÿªÿ¾ÿ´ÿ¹ÿ¼ÿ¶ÿ§ÿ³ÿ´ÿµÿ¯ÿºÿ¥ÿ¬ÿ¹ÿ°ÿ¹ÿ´ÿºÿ®ÿ£ÿ§ÿ¶ÿÂÿ½ÿ¯ÿ¬ÿ·ÿ¶ÿ£ÿ¤ÿ°ÿ«ÿ¨ÿ©ÿ¶ÿ·ÿ°ÿ°ÿ­ÿ»ÿªÿ³ÿ·ÿ°ÿ´ÿµÿ¨ÿ²ÿ­ÿ³ÿ¬ÿ¥ÿ¶ÿ¤ÿ²ÿµÿ¸ÿ¸ÿ®ÿ»ÿ»ÿ°ÿ­ÿµÿ¼ÿ¯ÿ©ÿ¯ÿ®ÿ¨ÿ¤ÿ³ÿ¼ÿ´ÿ³ÿ¾ÿ·ÿµÿµÿ³ÿ­ÿ§ÿ¶ÿÿ®ÿ¹ÿ­ÿ¿ÿ»ÿ³ÿÀÿ«ÿ³ÿ¸ÿ¸ÿ»ÿ®ÿ¶ÿ«ÿ­ÿ¦ÿ¦ÿ¹ÿ¯ÿ~ÿ|ÿÿ§ÿ¸ÿ¹ÿ«ÿ§ÿÿÿ¥ÿ«ÿ´ÿ¿ÿ¹ÿ«ÿ§ÿÄÿ¾ÿ°ÿÁÿ·ÿ¿ÿ©ÿ·ÿºÿ»ÿ¾ÿ¯ÿ§ÿµÿ¹ÿ¼ÿ³ÿ²ÿ«ÿ¥ÿ±ÿ²ÿ¶ÿ¬ÿ²ÿ¶ÿ¡ÿ¤ÿ¯ÿ´ÿ¬ÿ¹ÿ·ÿ±ÿÂÿ¼ÿ¦ÿ¶ÿÿ¯ÿ¯ÿ¯ÿ¯ÿµÿ½ÿ´ÿ¤ÿºÿÎÿÆÿÀÿ·ÿ²ÿ°ÿ¤ÿ¨ÿ²ÿ¨ÿÿ¶ÿÃÿ¸ÿ½ÿ¼ÿ¸ÿ¢ÿºÿ³ÿ§ÿ¨ÿ¹ÿ²ÿ³ÿ¯ÿ°ÿ´ÿ­ÿ«ÿ®ÿ²ÿ§ÿ©ÿ¾ÿ¾ÿ°ÿ«ÿ³ÿ¿ÿ±ÿ»ÿ·ÿ²ÿ´ÿ¢ÿÿ¹ÿ¯ÿ¨ÿ·ÿÂÿ®ÿ¶ÿªÿ¸ÿÄÿ­ÿ·ÿ·ÿµÿºÿµÿ³ÿ²ÿ®ÿ±ÿµÿ¶ÿ³ÿ±ÿºÿ·ÿ¨ÿ¤ÿ¿ÿ¼ÿ¶ÿ®ÿ½ÿ¼ÿ£ÿªÿ³ÿ¯ÿÀÿ£ÿÿªÿÂÿºÿ­ÿ¹ÿÂÿ¹ÿµÿ®ÿ§ÿ®ÿ§ÿ·ÿÆÿ¯ÿ»ÿ«ÿ±ÿ·ÿÁÿÿÿºÿºÿÉÿ²ÿºÿ³ÿ·ÿ³ÿµÿ²ÿ·ÿ´ÿªÿ°ÿ³ÿ­ÿ¯ÿ¹ÿ¶ÿ¹ÿÀÿ£ÿ»ÿ­ÿ¬ÿ«ÿÿ§ÿ¸ÿ´ÿ£ÿ²ÿÿÿ®ÿ³ÿ³ÿ©ÿ­ÿµÿ¤ÿÿÿ£ÿ¡ÿÿ¯ÿ¥ÿ ÿ©ÿÿÿÿÿÿÿ ÿÿÿÿÿÿ¡ÿ¨ÿ¥ÿ ÿÿ§ÿ§ÿ ÿ¤ÿÿÿÿ£ÿ§ÿ¤ÿ§ÿÿ¤ÿ¡ÿ®ÿ¬ÿÿ¡ÿ³ÿ¯ÿªÿ¥ÿÿÿÿ¢ÿµÿªÿ£ÿ´ÿ«ÿ¡ÿÿ¡ÿÿ¥ÿ¨ÿ¯ÿ®ÿ§ÿ¡ÿÿ¤ÿªÿ¦ÿ°ÿ´ÿ¥ÿ ÿÿ«ÿÿ¡ÿÿ£ÿ¥ÿÿÿ¥ÿÿÿ¤ÿÿ«ÿªÿÿ£ÿÿ¨ÿ¸ÿ§ÿµÿ¯ÿ©ÿÿ¤ÿ¥ÿ®ÿÿ³ÿªÿÿ«ÿ®ÿÿ£ÿ¹ÿµÿ¬ÿ´ÿÀÿµÿ¬ÿÇÿÉÿÁÿ·ÿ¹ÿ¯ÿ¡ÿÿ¶ÿ³ÿ®ÿ­ÿµÿ³ÿ·ÿ½ÿ´ÿµÿ¾ÿ°ÿªÿ¦ÿÿ²ÿµÿ§ÿ«ÿ¨ÿ²ÿºÿ²ÿ¦ÿ§ÿ¤ÿ¨ÿ­ÿ®ÿªÿ£ÿ°ÿ¬ÿ°ÿ¨ÿ´ÿ¥ÿ¯ÿ´ÿ´ÿ¹ÿÉÿ¼ÿ»ÿ¾ÿ¾ÿ±ÿ¬ÿ³ÿ¶ÿ¾ÿ·ÿ¸ÿ¹ÿ½ÿ¾ÿ¾ÿ®ÿ½ÿ©ÿ±ÿªÿ©ÿ¤ÿ¸ÿ¼ÿ²ÿ´ÿªÿ¨ÿ»ÿ±ÿ®ÿ¿ÿ¯ÿ´ÿµÿ·ÿ¬ÿ¯ÿµÿ´ÿ¾ÿÄÿ¿ÿ¶ÿ³ÿ²ÿªÿ¡ÿÿ¿ÿ»ÿ¯ÿ«ÿ¸ÿ´ÿ³ÿ°ÿ±ÿ»ÿ¸ÿ³ÿ°ÿ®ÿ½ÿ¸ÿ®ÿºÿ®ÿÄÿ¹ÿ½ÿ»ÿ¦ÿ©ÿ¬ÿ´ÿ²ÿ¯ÿ±ÿ®ÿ©ÿµÿÃÿ±ÿÿ±ÿ²ÿ¡ÿÿ¢ÿ­ÿÿÿ©ÿªÿ³ÿ·ÿ´ÿ´ÿµÿ¶ÿ¶ÿ¨ÿ¾ÿ´ÿÅÿ´ÿ·ÿ§ÿ®ÿ¸ÿ¯ÿ­ÿ«ÿÿ´ÿ®ÿµÿ¾ÿ³ÿ¾ÿÿ²ÿ°ÿ¿ÿ¹ÿ°ÿ³ÿ´ÿ³ÿ¯ÿ§ÿºÿ·ÿ­ÿ­ÿ¤ÿ®ÿ­ÿ¯ÿµÿ´ÿ®ÿ´ÿºÿ²ÿ°ÿ²ÿ¤ÿ»ÿºÿ¤ÿ°ÿ°ÿ»ÿ´ÿ²ÿ­ÿ¯ÿ²ÿ±ÿ¼ÿ»ÿ­ÿ´ÿ´ÿ¢ÿªÿ·ÿ»ÿ¾ÿµÿ«ÿ­ÿ³ÿ±ÿ­ÿ±ÿÆÿ´ÿÁÿ¬ÿ±ÿ¯ÿÁÿºÿ±ÿ³ÿ²ÿ°ÿµÿ·ÿªÿ¬ÿ®ÿ¡ÿ£ÿÿ¨ÿ¿ÿ¾ÿ²ÿ¸ÿ¾ÿ¹ÿ²ÿ­ÿ»ÿÃÿÁÿ¸ÿ¨ÿ³ÿ´ÿºÿ¶ÿµÿ­ÿ¤ÿªÿ©ÿ£ÿµÿ¥ÿ®ÿ£ÿ°ÿºÿµÿ®ÿ®ÿ¨ÿ¢ÿ§ÿ¢ÿÿÿ°ÿÉÿÁÿ¶ÿ³ÿ¶ÿ³ÿ³ÿ¸ÿ´ÿ«ÿ¶ÿ»ÿ®ÿÂÿ¯ÿ§ÿ°ÿ®ÿ®ÿ¬ÿ¦ÿ¯ÿ½ÿ±ÿ±ÿ¸ÿÿ£ÿ¸ÿ¹ÿ­ÿ¯ÿ·ÿ²ÿ¨ÿ¦ÿªÿ¹ÿ¯ÿ¯ÿ¸ÿ´ÿ®ÿ°ÿ¶ÿ¹ÿ³ÿ©ÿ®ÿºÿ¸ÿ¿ÿ¿ÿÂÿ³ÿ²ÿµÿµÿµÿ¾ÿ¾ÿ¯ÿ­ÿ­ÿ ÿ«ÿÀÿµÿ¶ÿ¹ÿ¯ÿ®ÿ¶ÿ¶ÿ¶ÿ³ÿ¥ÿÍÿ½ÿ«ÿ©ÿ»ÿ§ÿ¡ÿªÿªÿ¶ÿ¹ÿ·ÿ¹ÿ¹ÿ³ÿºÿ²ÿµÿ¼ÿ¿ÿ»ÿ±ÿ¼ÿµÿÃÿ·ÿ§ÿ½ÿ¯ÿ°ÿ»ÿ¼ÿ´ÿªÿ¶ÿ¡ÿ½ÿ¹ÿ»ÿ®ÿ§ÿ¥ÿÿÿÿ~ÿÿ¢ÿ­ÿÿÿ¸ÿ³ÿ®ÿ¬ÿ¦ÿ¬ÿ¨ÿ¶ÿªÿ²ÿ½ÿ¶ÿ»ÿ¯ÿªÿ²ÿ®ÿ±ÿ¶ÿ²ÿ©ÿ¬ÿªÿ¢ÿ±ÿ¿ÿ¿ÿÀÿ¯ÿ¬ÿºÿ¿ÿ¥ÿ¨ÿ¥ÿ¢ÿ®ÿ¹ÿ³ÿ°ÿµÿ¦ÿÿ§ÿ¸ÿ«ÿ§ÿ³ÿ³ÿ§ÿ·ÿÇÿ¥ÿ±ÿ«ÿ¦ÿ¯ÿ²ÿ°ÿ±ÿ¯ÿªÿ·ÿ§ÿ¾ÿ½ÿ½ÿ¹ÿ²ÿ³ÿ´ÿ­ÿ«ÿªÿ²ÿªÿ²ÿ·ÿ¾ÿ¾ÿ»ÿÅÿ±ÿ©ÿ¹ÿ¹ÿ­ÿ¨ÿ®ÿÀÿÇÿ¸ÿ°ÿ®ÿ¥ÿ±ÿ¿ÿ¶ÿ¦ÿ§ÿ²ÿµÿµÿ¬ÿ¯ÿ±ÿ¢ÿ¦ÿ±ÿ­ÿ¤ÿ®ÿºÿ®ÿ²ÿ´ÿ¤ÿ¤ÿ«ÿ´ÿ¸ÿ³ÿ³ÿ£ÿ¨ÿ¯ÿ¨ÿ§ÿ¬ÿ²ÿ¸ÿ¹ÿµÿÿ¨ÿ¢ÿÿ«ÿ«ÿ«ÿ¶ÿÿÿÿÿÿÿÿÿyÿxÿwÿtÿÿÿÿÿÿÿÿÿÿUÿOÿIÿWÿaÿeÿuÿÿÿÿÿsÿvÿ®ÿ³ÿ«ÿ¦ÿ¯ÿ§ÿ¯ÿ¶ÿ¯ÿ¨ÿ°ÿ±ÿ¨ÿ»ÿ­ÿ¥ÿµÿ²ÿ£ÿÿÿ©ÿ¯ÿ´ÿµÿ®ÿ¦ÿ¨ÿ®ÿ¨ÿ©ÿ§ÿ«ÿ«ÿ³ÿ«ÿ°ÿ®ÿ£ÿ±ÿ ÿ¨ÿÿÿ¡ÿ­ÿ°ÿ®ÿ¯ÿ¤ÿ­ÿ¦ÿ²ÿ¥ÿ±ÿ¼ÿÀÿÀÿ¹ÿ¶ÿ¤ÿ»ÿ±ÿ´ÿÀÿ¹ÿ¬ÿ«ÿ°ÿ²ÿ»ÿ¶ÿ¦ÿ°ÿ¬ÿ¦ÿ±ÿºÿ®ÿ«ÿÿ¦ÿ¢ÿªÿ«ÿ¤ÿÿÿÿÿ©ÿ¼ÿ¸ÿ°ÿ°ÿ¬ÿ¨ÿ¬ÿ´ÿ¯ÿ¢ÿ¾ÿ§ÿ£ÿ´ÿ¶ÿ¸ÿºÿµÿ³ÿµÿµÿ°ÿ¸ÿ­ÿ­ÿ¬ÿ­ÿµÿ³ÿ¦ÿ»ÿ¹ÿ»ÿÁÿ½ÿ²ÿ¸ÿ½ÿ´ÿ¬ÿ£ÿºÿ»ÿ­ÿ­ÿ«ÿ¯ÿ°ÿµÿ¹ÿ³ÿªÿªÿÿÁÿ¶ÿ¥ÿ²ÿ²ÿ«ÿ±ÿ±ÿ¶ÿ·ÿ¼ÿ±ÿ¤ÿ®ÿ´ÿ³ÿ±ÿ´ÿµÿ¤ÿ¦ÿ¨ÿ¶ÿ«ÿ­ÿ»ÿ½ÿ°ÿªÿ®ÿ­ÿ²ÿ½ÿÆÿ­ÿµÿ­ÿ¤ÿ¨ÿ¯ÿ«ÿ¦ÿ±ÿ²ÿ¨ÿ´ÿ¹ÿ¶ÿ²ÿ¹ÿ·ÿ¦ÿ¢ÿ¹ÿ¶ÿ¹ÿ­ÿ´ÿºÿ¤ÿ¡ÿªÿ°ÿ¸ÿ¾ÿ«ÿ¬ÿ¹ÿ ÿ¶ÿ°ÿ»ÿºÿ±ÿ²ÿ·ÿ±ÿ§ÿ³ÿ¯ÿ§ÿ°ÿ­ÿ­ÿ±ÿ¹ÿ¸ÿ²ÿ³ÿ·ÿ´ÿÀÿÀÿ®ÿ´ÿ³ÿ·ÿ­ÿ°ÿ¯ÿ­ÿÂÿµÿ¬ÿ³ÿ¹ÿ¦ÿ¯ÿ®ÿ§ÿ¨ÿ´ÿºÿ¸ÿ¹ÿ¸ÿ³ÿ²ÿ±ÿ³ÿÅÿ·ÿ¸ÿ³ÿ£ÿ¤ÿ±ÿ·ÿÅÿ¹ÿ¤ÿ¯ÿ´ÿ¹ÿ¦ÿ°ÿ±ÿ¹ÿ¾ÿ¶ÿ¹ÿ¹ÿºÿ°ÿ¡ÿªÿ®ÿ¬ÿ³ÿ¶ÿ¶ÿµÿ²ÿ»ÿÃÿ´ÿ½ÿ³ÿ³ÿ¨ÿ¨ÿ«ÿ¶ÿ¼ÿ¶ÿ±ÿ±ÿ¬ÿ©ÿ­ÿ¾ÿÁÿ¬ÿ«ÿ´ÿ¼ÿ¼ÿ±ÿ³ÿºÿ«ÿ£ÿ¼ÿ­ÿ¿ÿ¿ÿ±ÿ¸ÿ¯ÿ¬ÿ­ÿ¯ÿ­ÿ±ÿ²ÿ¨ÿ«ÿªÿ¯ÿ³ÿÿ·ÿ°ÿ·ÿ¶ÿµÿ±ÿ®ÿªÿ¥ÿ§ÿÿ«ÿ«ÿ«ÿ³ÿ¦ÿ­ÿ¡ÿ©ÿ¨ÿ«ÿ«ÿ¤ÿ¨ÿ§ÿ®ÿ§ÿ¨ÿµÿºÿ³ÿ«ÿ¯ÿ¹ÿºÿ®ÿ¬ÿ²ÿ®ÿ¯ÿ¨ÿ´ÿ¤ÿ³ÿ¯ÿ¶ÿ­ÿ«ÿ°ÿ¨ÿ¦ÿ±ÿ´ÿ­ÿ­ÿ«ÿ®ÿ´ÿ¯ÿ±ÿªÿ¨ÿ·ÿ¯ÿ·ÿ¹ÿ¶ÿ¸ÿ½ÿÀÿ½ÿ¼ÿ´ÿµÿ¨ÿ³ÿ¸ÿ³ÿ¼ÿªÿ®ÿ³ÿ·ÿªÿ¥ÿ¯ÿ¦ÿ ÿ¬ÿ°ÿ°ÿ¨ÿ²ÿ®ÿ©ÿ·ÿ¨ÿ«ÿ¹ÿ²ÿ®ÿ¬ÿ¤ÿ­ÿ¬ÿ»ÿ»ÿ«ÿ¯ÿ·ÿÄÿ¼ÿ­ÿ§ÿ°ÿ­ÿ±ÿ¨ÿÿ«ÿ¹ÿ¾ÿ°ÿ¯ÿ¯ÿ´ÿ¯ÿ¶ÿ®ÿ´ÿ°ÿ¯ÿ«ÿ¡ÿ¬ÿµÿ­ÿ»ÿ½ÿ°ÿ·ÿ¿ÿ©ÿ³ÿ©ÿ»ÿ²ÿ¨ÿ©ÿµÿ³ÿºÿ¼ÿ±ÿ·ÿ¿ÿ·ÿºÿ»ÿ®ÿ£ÿ¯ÿ·ÿ«ÿ´ÿ²ÿµÿÀÿ²ÿ´ÿµÿ¸ÿ¿ÿ·ÿ´ÿ¬ÿ¨ÿ¥ÿ ÿ¬ÿ»ÿÀÿ®ÿ¹ÿ°ÿ¢ÿ¨ÿ±ÿ¯ÿ°ÿ¶ÿµÿ±ÿ¬ÿ§ÿ®ÿ±ÿ¦ÿ¥ÿÂÿÄÿµÿ»ÿ¬ÿ³ÿ¯ÿºÿ´ÿ³ÿ¶ÿ²ÿ®ÿ«ÿ°ÿ°ÿ§ÿ°ÿ£ÿÆÿ°ÿ®ÿªÿ£ÿ±ÿ¸ÿ´ÿ©ÿ§ÿ®ÿ°ÿ­ÿ¨ÿ¢ÿÿ¢ÿ­ÿ¤ÿÿ·ÿÿ¦ÿÿÿ¥ÿ§ÿÿÿ£ÿ°ÿ²ÿ£ÿ£ÿ¨ÿ ÿ¥ÿ³ÿ¡ÿÿÿ¬ÿ§ÿ®ÿ­ÿ ÿ©ÿ¥ÿ©ÿ¯ÿ§ÿ¡ÿ ÿ¥ÿÿÿÿÿ§ÿ°ÿ³ÿ¬ÿ ÿÿÿ¢ÿ«ÿ©ÿÿÿ£ÿ¢ÿ¡ÿ³ÿ¬ÿ¤ÿ£ÿ ÿ¦ÿ¦ÿÿÿÿÿÿ¡ÿÿ§ÿ¥ÿÿ¦ÿÿ«ÿÿÿÿÿÿÿÿ¥ÿ¥ÿÿÿÿÿÿÿ¨ÿ¤ÿ´ÿ®ÿÿ ÿ§ÿ¢ÿ¨ÿÿÿ¤ÿ¤ÿ­ÿ§ÿÿÿÿÿ±ÿ¬ÿªÿ°ÿªÿ§ÿªÿ¥ÿ¼ÿµÿ¡ÿ¤ÿ»ÿ¦ÿ¤ÿ²ÿ¯ÿ±ÿ®ÿ²ÿ¥ÿ¨ÿ±ÿ±ÿ²ÿ¥ÿ©ÿ¶ÿ£ÿ«ÿ¥ÿ°ÿ¦ÿ¨ÿªÿÉÿ¿ÿ«ÿ¬ÿ·ÿ¶ÿ´ÿ³ÿ¯ÿ¬ÿ«ÿ®ÿ¶ÿ¸ÿ´ÿªÿ£ÿ®ÿ­ÿ¬ÿ°ÿ­ÿ¢ÿ²ÿ½ÿªÿ·ÿ³ÿ¬ÿ¹ÿ°ÿ¿ÿ¼ÿ²ÿ­ÿ°ÿ±ÿ´ÿ®ÿ»ÿ¿ÿ²ÿ³ÿ³ÿ¶ÿ¹ÿºÿ³ÿ¨ÿ°ÿºÿÀÿ¿ÿ¸ÿ³ÿ»ÿ°ÿ±ÿ¨ÿ´ÿ¼ÿ¥ÿ¯ÿ°ÿ½ÿÄÿºÿ¶ÿ»ÿ»ÿ³ÿ¬ÿªÿ§ÿ±ÿºÿ­ÿ°ÿµÿÿ¤ÿ¦ÿ ÿ¤ÿÿ«ÿÿ¸ÿ¤ÿ±ÿ®ÿ´ÿ²ÿµÿªÿ¯ÿ¢ÿ£ÿ°ÿ­ÿ¨ÿ¥ÿ¦ÿ©ÿ¬ÿ·ÿ´ÿ·ÿ¹ÿ¾ÿ¶ÿÁÿ¥ÿªÿ£ÿ³ÿ¸ÿ¯ÿ«ÿªÿÀÿºÿ§ÿ´ÿ¬ÿºÿ²ÿ²ÿÃÿ²ÿÿ£ÿ¨ÿ²ÿµÿ¯ÿ»ÿÁÿ¼ÿ³ÿ¬ÿ·ÿ«ÿ¤ÿ²ÿ¤ÿ®ÿºÿ°ÿ«ÿ¨ÿ§ÿªÿ°ÿ¥ÿ´ÿÃÿ»ÿ±ÿ±ÿ­ÿ©ÿ¬ÿ§ÿ¥ÿ±ÿ³ÿ¬ÿ¯ÿ³ÿ°ÿ²ÿ³ÿ²ÿ±ÿ­ÿ¶ÿ¡ÿ¯ÿ±ÿ©ÿµÿ·ÿ¯ÿ®ÿ®ÿ²ÿ©ÿ½ÿªÿ¡ÿºÿ¬ÿ¨ÿºÿ¹ÿºÿ´ÿµÿ¹ÿ¯ÿ¥ÿ¤ÿ¬ÿ¶ÿ¿ÿªÿÿ·ÿ»ÿ«ÿ²ÿ»ÿ±ÿµÿÁÿ»ÿ±ÿ¯ÿ­ÿ½ÿ³ÿ³ÿÿ´ÿ²ÿ¬ÿ©ÿ§ÿ§ÿ¤ÿ­ÿ©ÿ­ÿ¯ÿ±ÿ·ÿµÿµÿ¹ÿ¸ÿ²ÿ©ÿ¨ÿ¯ÿ®ÿ³ÿ»ÿ¶ÿ¥ÿ¬ÿ¢ÿ¡ÿ ÿ²ÿ³ÿ½ÿ«ÿ¹ÿÄÿ¦ÿ«ÿ²ÿ½ÿ¯ÿ²ÿÿ£ÿÿµÿ»ÿ²ÿ¯ÿ¯ÿ¹ÿ´ÿ^ÿRÿÿ°ÿ¯ÿµÿÆÿ»ÿ«ÿªÿ«ÿ¶ÿªÿ³ÿ±ÿ®ÿ½ÿ¨ÿ¢ÿ²ÿ±ÿ¨ÿ¶ÿ®ÿ½ÿ±ÿºÿ«ÿ­ÿÿ©ÿ¦ÿ§ÿ¥ÿ§ÿ¨ÿ«ÿ§ÿ ÿ®ÿ³ÿªÿ¬ÿ®ÿ«ÿ±ÿ´ÿ«ÿ¯ÿ¶ÿ®ÿ­ÿ¨ÿ´ÿ­ÿºÿ±ÿ¯ÿªÿµÿ»ÿ»ÿ ÿªÿ®ÿÉÿÍÿ²ÿ£ÿ½ÿ¬ÿ±ÿ²ÿ§ÿÂÿ¶ÿ¯ÿ¦ÿ«ÿ¬ÿ½ÿ·ÿ½ÿÁÿ´ÿ¤ÿ¨ÿºÿ¯ÿ«ÿ½ÿ¨ÿÿ®ÿ®ÿ¯ÿ¬ÿ¯ÿ®ÿ§ÿ²ÿµÿÂÿ­ÿ°ÿÅÿºÿ³ÿ·ÿ³ÿÏÿ­ÿºÿ¢ÿ¥ÿ£ÿ¬ÿ§ÿ¶ÿ³ÿ·ÿ­ÿ®ÿ¬ÿÿZÿÿ¤ÿ²ÿ·ÿ¾ÿµÿ¨ÿ¯ÿ¬ÿ¨ÿ¬ÿ¬ÿ¬ÿ¨ÿ¢ÿ¢ÿ®ÿ²ÿ¬ÿ±ÿ²ÿ¨ÿ©ÿ°ÿÿ¥ÿ©ÿ§ÿ¯ÿÿ¢ÿ¶ÿ¼ÿ«ÿ°ÿ°ÿ ÿÿ¨ÿ·ÿ¸ÿÿÿªÿ¤ÿ®ÿµÿÿÿ®ÿ­ÿ§ÿªÿ½ÿ³ÿªÿ­ÿ¯ÿ²ÿ±ÿ¯ÿ«ÿ²ÿµÿªÿ¨ÿ¨ÿ·ÿ¸ÿ¨ÿ®ÿ®ÿÿ·ÿÁÿµÿ®ÿ¹ÿ²ÿÂÿ ÿ°ÿ½ÿ¯ÿ®ÿÿºÿ¾ÿÂÿ­ÿ«ÿ§ÿ¨ÿ­ÿ³ÿÿ§ÿµÿ·ÿÀÿ¨ÿ¸ÿ¸ÿ®ÿ¬ÿ¤ÿ¬ÿ¥ÿÿ¨ÿ®ÿ¨ÿ¦ÿ­ÿ¯ÿ³ÿ²ÿ­ÿ´ÿ³ÿ°ÿ³ÿ­ÿ¸ÿ©ÿ£ÿµÿ²ÿªÿ¦ÿ©ÿ­ÿ¦ÿ©ÿ¤ÿ²ÿµÿ®ÿ­ÿ®ÿÿÈÿ¬ÿ¬ÿµÿ¯ÿ ÿªÿ³ÿ¾ÿÿªÿ°ÿ¸ÿ»ÿ°ÿ¢ÿ¥ÿ«ÿ­ÿ¤ÿ¦ÿ©ÿªÿ®ÿ§ÿ±ÿ·ÿ¦ÿ£ÿ©ÿ¯ÿ°ÿ®ÿ°ÿ©ÿ¨ÿ«ÿ±ÿ¬ÿ´ÿ¼ÿ¬ÿ¶ÿÀÿ¶ÿ´ÿ¼ÿ®ÿ¹ÿ½ÿªÿ´ÿ®ÿÃÿÂÿ­ÿ¬ÿ±ÿ¯ÿ®ÿ¯ÿ©ÿ¬ÿ®ÿ¥ÿµÿ¶ÿ©ÿ¬ÿ¯ÿÀÿ¬ÿªÿ®ÿ®ÿ¯ÿµÿ¬ÿ£ÿ¦ÿ°ÿ°ÿ«ÿ±ÿºÿ²ÿÿ¥ÿ²ÿ©ÿ°ÿºÿ±ÿ¼ÿ¸ÿ«ÿµÿ°ÿ²ÿ©ÿ±ÿ¸ÿªÿ¼ÿ¶ÿªÿ¶ÿ¦ÿ²ÿ¡ÿÿ¬ÿ¯ÿºÿÿ¬ÿ±ÿ³ÿ¸ÿ­ÿ¸ÿ¸ÿ¯ÿ¤ÿ¢ÿ­ÿ«ÿ¤ÿÿ¨ÿ³ÿ«ÿ£ÿ¤ÿ¬ÿ¬ÿ°ÿ¸ÿ¶ÿ³ÿ³ÿ±ÿ¶ÿ»ÿ°ÿ¬ÿ«ÿ¨ÿ³ÿ»ÿ®ÿ³ÿ¦ÿ­ÿµÿµÿºÿ®ÿ²ÿ¸ÿ¡ÿ²ÿ³ÿ«ÿ¡ÿ²ÿ¾ÿ¨ÿ³ÿ¶ÿªÿ²ÿ°ÿ©ÿªÿ«ÿ®ÿ¼ÿ¾ÿ¶ÿ«ÿ¸ÿ»ÿ»ÿ·ÿ©ÿ±ÿ´ÿµÿ¼ÿ«ÿ§ÿ¹ÿºÿµÿ¸ÿ¼ÿ»ÿªÿ¦ÿ¼ÿ¶ÿ°ÿ®ÿªÿ³ÿ¯ÿ«ÿªÿ«ÿ®ÿ©ÿÄÿºÿµÿ¶ÿ¡ÿ¤ÿ©ÿÃÿ°ÿ³ÿ³ÿ­ÿ½ÿÿ¯ÿ®ÿ¸ÿ¬ÿ´ÿ·ÿ½ÿ·ÿ½ÿ«ÿ¶ÿÀÿÈÿ¶ÿ¶ÿ±ÿ­ÿ¶ÿ·ÿ±ÿ¶ÿ³ÿ§ÿ¬ÿ®ÿ¨ÿ«ÿ®ÿ³ÿ±ÿÿ¦ÿ¶ÿ°ÿ¦ÿ°ÿÊÿµÿ­ÿ¥ÿ·ÿ¤ÿ¨ÿÀÿ¤ÿÃÿÅÿ¯ÿÿ¾ÿ¸ÿ·ÿ·ÿÿ¢ÿµÿ¦ÿÿ¨ÿ®ÿ¦ÿ§ÿ°ÿ°ÿ¹ÿ¶ÿ½ÿ®ÿ°ÿÄÿÀÿ¨ÿ¨ÿ©ÿ§ÿ³ÿ¹ÿ¹ÿ°ÿ£ÿ¢ÿ£ÿÿ«ÿ³ÿ¼ÿ©ÿ©ÿ«ÿ­ÿªÿ³ÿºÿ¥ÿÂÿ¹ÿ«ÿ±ÿ±ÿ¾ÿ¾ÿ·ÿ²ÿ­ÿ´ÿ¢ÿºÿ·ÿ¸ÿ¬ÿ¨ÿ¨ÿ®ÿ¦ÿ¯ÿ»ÿ¹ÿ´ÿ¯ÿ©ÿµÿ½ÿ¶ÿ´ÿ¾ÿ¹ÿ³ÿ´ÿ²ÿ²ÿ¨ÿ°ÿ¼ÿ³ÿ·ÿµÿºÿ³ÿ°ÿ«ÿ¦ÿ§ÿ¹ÿ´ÿ¨ÿ´ÿ¬ÿ¼ÿ·ÿ´ÿ«ÿ·ÿªÿ·ÿ³ÿÃÿ³ÿªÿ¨ÿ¯ÿ¨ÿ®ÿ¼ÿ«ÿ§ÿªÿ®ÿ¸ÿ®ÿ¯ÿ·ÿ½ÿ³ÿ©ÿ³ÿ·ÿÂÿ¾ÿ§ÿ²ÿ¹ÿ³ÿ¹ÿ²ÿ°ÿ²ÿ±ÿ±ÿ«ÿ¶ÿÿªÿ½ÿ²ÿ»ÿÇÿ²ÿ¡ÿ²ÿÉÿ±ÿªÿµÿªÿ³ÿ³ÿ¡ÿ¯ÿ´ÿ¶ÿ­ÿ´ÿ²ÿ¬ÿ¨ÿ¨ÿ¯ÿµÿ¶ÿ²ÿ¶ÿ¿ÿ¿ÿ¸ÿ¬ÿ³ÿ®ÿ¯ÿ¼ÿ³ÿ°ÿ¬ÿ¤ÿ¶ÿ²ÿÅÿ¿ÿ±ÿ±ÿÿµÿ³ÿ§ÿ¨ÿ¡ÿ¬ÿ¿ÿ«ÿ«ÿµÿ²ÿ©ÿÿ¡ÿ±ÿ·ÿ¹ÿ»ÿºÿ·ÿ¬ÿ²ÿ¿ÿ·ÿµÿ¾ÿÆÿ¿ÿ®ÿ«ÿ¯ÿ»ÿºÿ¶ÿ¯ÿªÿ´ÿ¹ÿ±ÿ¯ÿ¼ÿ­ÿ§ÿ­ÿ²ÿ²ÿ¸ÿ­ÿ­ÿ½ÿ®ÿ¤ÿ¶ÿÅÿ¹ÿ¯ÿµÿºÿ¹ÿ°ÿªÿ«ÿ§ÿ«ÿ¸ÿ¾ÿ»ÿµÿ¯ÿ´ÿ»ÿ¯ÿ®ÿ°ÿ¤ÿ­ÿ¼ÿ¸ÿ¶ÿµÿ½ÿ·ÿ°ÿ°ÿÎÿ­ÿÀÿ½ÿ¯ÿªÿ´ÿºÿ°ÿ²ÿ³ÿ¸ÿ¸ÿÿ}ÿÿ¡ÿ©ÿ°ÿ­ÿ¥ÿÿ©ÿ¬ÿ¨ÿ±ÿµÿµÿ´ÿ©ÿÁÿÇÿ¯ÿÂÿÂÿ¸ÿ°ÿÁÿÁÿ¶ÿ¶ÿ¨ÿ©ÿ®ÿ®ÿ³ÿµÿ¿ÿ¬ÿ¤ÿ´ÿ´ÿ³ÿ©ÿ¬ÿ¸ÿ³ÿ¥ÿ´ÿ¹ÿ¹ÿ«ÿ¸ÿªÿºÿ¬ÿªÿ½ÿÃÿ¦ÿÂÿ¹ÿ¿ÿºÿ´ÿ¨ÿÿ·ÿ½ÿ¹ÿ»ÿ­ÿ¥ÿ®ÿ»ÿºÿ¯ÿ»ÿ­ÿ©ÿÂÿ·ÿÿ¹ÿ©ÿÿ¦ÿ±ÿ­ÿ¥ÿ½ÿ»ÿ¸ÿ§ÿ±ÿ¸ÿ²ÿ©ÿµÿ·ÿ¨ÿ«ÿ½ÿ½ÿ¸ÿ°ÿ¯ÿ»ÿ¶ÿ²ÿ²ÿ³ÿ³ÿ¯ÿªÿÁÿ»ÿ ÿ¯ÿ¬ÿÉÿ±ÿ¹ÿ½ÿ¿ÿ·ÿ¦ÿÀÿ´ÿ¨ÿ¯ÿ¸ÿ±ÿ°ÿ·ÿµÿ·ÿ¹ÿ­ÿ°ÿ°ÿ£ÿÿ«ÿ´ÿ³ÿ¬ÿ½ÿ·ÿªÿ©ÿ³ÿ¯ÿÂÿ¼ÿ«ÿ¤ÿ²ÿ¹ÿ¯ÿ³ÿ³ÿ³ÿ²ÿ«ÿ¦ÿ¢ÿ±ÿ°ÿ±ÿ±ÿªÿ§ÿ½ÿ®ÿ ÿ¸ÿ¿ÿ¸ÿªÿ±ÿ¥ÿ¹ÿ©ÿ·ÿ¶ÿ¯ÿ®ÿ´ÿ°ÿ¦ÿ®ÿ´ÿ§ÿ¬ÿ½ÿ´ÿ©ÿ®ÿÿ¼ÿ¦ÿ¨ÿ«ÿÿ©ÿ©ÿ±ÿ¡ÿ«ÿ¸ÿµÿ§ÿ¬ÿ­ÿ¡ÿÿ ÿ ÿ¬ÿ¯ÿ¡ÿÿÿÿ¡ÿÿ¬ÿ©ÿ ÿÿÿ§ÿÿÿÿ ÿ¨ÿ¡ÿÿÿ£ÿÿÿÿ¤ÿÿÿ¨ÿÿÿÿ©ÿªÿ­ÿ¡ÿÿ¡ÿ¯ÿ¼ÿ¹ÿÿÿÿ¤ÿ¬ÿ¡ÿÿ¥ÿ¦ÿ¥ÿ¥ÿ«ÿ¬ÿ¡ÿ©ÿÿÿ§ÿÿÿ¡ÿªÿ ÿÿÿÿ¦ÿ¡ÿ ÿ¨ÿ¨ÿ¥ÿÿÿ¨ÿÿÿÿ¦ÿÿ³ÿ¦ÿ£ÿ¬ÿ²ÿÿÿªÿ¨ÿ ÿ ÿ¢ÿ§ÿ¬ÿÿ¨ÿ¢ÿ¯ÿÿ©ÿ¦ÿÁÿ¬ÿ¦ÿ¤ÿ¨ÿ§ÿ·ÿªÿ¬ÿ³ÿ³ÿ¶ÿ¹ÿ¹ÿµÿ©ÿ³ÿ»ÿ¸ÿ»ÿÃÿÂÿ¤ÿ³ÿ¼ÿºÿ¬ÿ¬ÿ¸ÿ¸ÿºÿ¾ÿ¸ÿ±ÿ³ÿ²ÿ¾ÿ¨ÿ£ÿ¹ÿ´ÿ°ÿ°ÿ¶ÿ³ÿ½ÿ¸ÿ¨ÿ¹ÿ¦ÿ¨ÿºÿ²ÿ¤ÿ§ÿ¹ÿ»ÿ³ÿ¾ÿ°ÿ°ÿ´ÿ°ÿ·ÿ­ÿ¶ÿ³ÿµÿ¸ÿ¸ÿ´ÿ³ÿµÿ¾ÿÇÿ»ÿ­ÿ´ÿ¥ÿ¯ÿªÿ­ÿ­ÿµÿ¿ÿ¿ÿ§ÿªÿ±ÿ«ÿ¯ÿ³ÿ«ÿªÿ­ÿ ÿ¯ÿªÿ³ÿ±ÿ¶ÿ¯ÿ¼ÿ¶ÿ¹ÿµÿ¨ÿ¯ÿ¸ÿ¶ÿµÿ²ÿ¯ÿ£ÿ¢ÿ¥ÿ°ÿÉÿ¬ÿ§ÿºÿÄÿµÿ¤ÿ©ÿ´ÿ·ÿ­ÿÿÿ©ÿ¯ÿ¹ÿ¨ÿÂÿ®ÿ«ÿ²ÿ¤ÿµÿ·ÿºÿ½ÿ°ÿ¤ÿ¨ÿ±ÿ´ÿ±ÿ¼ÿ°ÿ½ÿ¶ÿ¤ÿ³ÿÃÿ»ÿ©ÿ¤ÿÿ£ÿ¤ÿ¥ÿ²ÿ¸ÿµÿ¨ÿ³ÿ¯ÿ¼ÿ­ÿÆÿµÿ·ÿ¬ÿ¯ÿ¶ÿ¸ÿ¶ÿªÿ¥ÿ·ÿ³ÿ¸ÿÄÿÐÿ¢ÿÿµÿ¬ÿ¯ÿ²ÿ³ÿ´ÿ´ÿ»ÿ»ÿ³ÿÌÿ¸ÿ²ÿ¬ÿ¯ÿ¢ÿ¨ÿ¯ÿ³ÿ¹ÿ»ÿ¸ÿ»ÿ¸ÿ­ÿ²ÿ¸ÿ»ÿ·ÿ¯ÿÿ³ÿºÿ¨ÿ°ÿ®ÿ¸ÿ¾ÿ¶ÿ¸ÿ»ÿ·ÿ¼ÿ°ÿÿ¬ÿ»ÿ¯ÿ®ÿ§ÿ¥ÿ¯ÿ´ÿ­ÿ«ÿ±ÿ©ÿ·ÿ¥ÿ¯ÿÅÿ¯ÿÿ´ÿ°ÿ°ÿ·ÿ¸ÿÀÿ¿ÿ©ÿ«ÿ·ÿÿÿÿ®ÿÁÿ¼ÿ³ÿ¶ÿÀÿÀÿµÿ´ÿ·ÿ§ÿÿÊÿ£ÿÄÿÆÿ¹ÿ¸ÿÀÿ²ÿ£ÿ¥ÿ¬ÿ®ÿµÿ¥ÿ«ÿ¦ÿ¯ÿ½ÿ¹ÿµÿ¯ÿ¬ÿ¯ÿ³ÿ´ÿ±ÿÀÿ°ÿ»ÿÉÿ¶ÿ¨ÿ³ÿµÿ³ÿµÿ·ÿ²ÿªÿ¯ÿ¦ÿÅÿ»ÿ±ÿ¾ÿµÿ³ÿ«ÿ¡ÿ¤ÿ°ÿ³ÿ¢ÿªÿÊÿ°ÿºÿ¯ÿ¼ÿÅÿ²ÿ¨ÿ³ÿ¸ÿ·ÿÂÿ·ÿ¯ÿ·ÿ²ÿ©ÿ·ÿ¸ÿ»ÿ³ÿ¯ÿ½ÿ¿ÿ»ÿºÿ°ÿ¨ÿÃÿ±ÿ´ÿ¶ÿ¬ÿ¢ÿªÿ¸ÿ­ÿ«ÿÿ¥ÿ¿ÿ¦ÿµÿ²ÿ«ÿ´ÿÂÿÂÿ¹ÿ½ÿ§ÿ°ÿ·ÿ°ÿÂÿ±ÿ¦ÿÿ¢ÿ¬ÿ²ÿ¶ÿ°ÿ³ÿËÿ§ÿ·ÿµÿ­ÿ²ÿ½ÿ¿ÿ¾ÿ¾ÿ´ÿ¶ÿ§ÿªÿ£ÿ¥ÿ½ÿÇÿ¾ÿ®ÿ¨ÿ¸ÿªÿ²ÿ­ÿ¨ÿ«ÿ¤ÿÿÿÿÿÿµÿ®ÿ²ÿ¡ÿ¥ÿ»ÿ½ÿ·ÿµÿ²ÿ¬ÿ®ÿ¯ÿ±ÿ²ÿ°ÿ»ÿ·ÿ°ÿ´ÿ³ÿ±ÿ½ÿ¦ÿ£ÿÂÿ¶ÿ­ÿÿ«ÿ²ÿ´ÿ»ÿ±ÿ¯ÿ¸ÿÃÿ­ÿ¯ÿ¨ÿ¬ÿ¶ÿ¶ÿ°ÿ³ÿÁÿ­ÿªÿ³ÿµÿ²ÿ°ÿ°ÿ¯ÿ´ÿÁÿ¼ÿÂÿ³ÿ®ÿ¬ÿ«ÿ¨ÿ«ÿ¯ÿ¨ÿ¢ÿ±ÿ­ÿ¶ÿ­ÿ·ÿ¬ÿ³ÿÃÿ´ÿ¥ÿ¥ÿÿ´ÿÉÿ¼ÿ°ÿ¶ÿ½ÿ¹ÿµÿ®ÿ¹ÿ¿ÿ¹ÿ«ÿ©ÿ®ÿ·ÿ¶ÿ§ÿ­ÿ±ÿ±ÿ¶ÿÆÿ³ÿ±ÿ¯ÿªÿ³ÿ±ÿ£ÿÉÿ¸ÿ³ÿ©ÿ¬ÿ¬ÿ¨ÿ¬ÿ²ÿ¯ÿºÿ½ÿ°ÿ¹ÿ¹ÿ®ÿ¡ÿÿ«ÿ¥ÿ¥ÿ±ÿ§ÿ¤ÿªÿ­ÿ®ÿ³ÿ®ÿÿÿÿÿ¢ÿ¥ÿ¤ÿÿÿ®ÿ§ÿ ÿÿÿÿÿÿÿxÿoÿÿzÿ}ÿÿ§ÿ¦ÿÿÿÿfÿHÿdÿlÿaÿjÿÿÿÿÿÿzÿxÿ®ÿ´ÿµÿ§ÿ­ÿ¢ÿ¶ÿ·ÿ«ÿ­ÿ²ÿ±ÿ¾ÿ¹ÿ°ÿ­ÿ½ÿÀÿ³ÿ±ÿ«ÿ¯ÿ¦ÿ³ÿ¢ÿÿ¦ÿªÿ£ÿÿÿªÿ¡ÿ³ÿ¨ÿ¡ÿ¥ÿ¬ÿ®ÿ·ÿÿ£ÿÿÿªÿ·ÿ»ÿµÿ©ÿ¢ÿ§ÿ²ÿ ÿÿÿ­ÿ¿ÿ¿ÿ»ÿ®ÿÿ­ÿ«ÿ­ÿ³ÿ¸ÿ³ÿ²ÿÅÿ¸ÿ¹ÿ¹ÿªÿ¬ÿ´ÿµÿ°ÿ­ÿ«ÿÿÿ°ÿ©ÿ¦ÿ®ÿ¥ÿÿ¡ÿÿ§ÿ·ÿ¸ÿ¶ÿªÿ©ÿ¤ÿ£ÿªÿ£ÿÿ±ÿ®ÿ¥ÿ¯ÿ±ÿ³ÿµÿµÿ²ÿ®ÿ¬ÿ²ÿ©ÿ¸ÿªÿ­ÿ±ÿ­ÿ¯ÿ³ÿ³ÿºÿÿ­ÿ¦ÿ¨ÿ¯ÿ¬ÿ­ÿ³ÿ¯ÿ¡ÿ¼ÿ±ÿ§ÿ½ÿ©ÿ¥ÿ¨ÿ¢ÿ©ÿ±ÿµÿ§ÿ¬ÿÂÿ¤ÿÿÿ¦ÿ°ÿ®ÿ­ÿ®ÿ²ÿºÿµÿ²ÿªÿªÿ®ÿ°ÿ´ÿ°ÿÿ±ÿ¢ÿ²ÿ³ÿ«ÿ®ÿÃÿ¿ÿ§ÿ§ÿ¡ÿ ÿ³ÿ¼ÿ´ÿ°ÿªÿ©ÿ¤ÿ¥ÿ±ÿ¨ÿ¥ÿ´ÿ¯ÿ¯ÿ¶ÿ¶ÿ®ÿ³ÿ°ÿ¡ÿªÿ¬ÿªÿ®ÿ¦ÿ¨ÿ°ÿ«ÿ¢ÿ§ÿ¶ÿ»ÿ¹ÿÀÿ£ÿ²ÿ©ÿµÿ¯ÿ¢ÿÿ¬ÿ¾ÿ¸ÿ¦ÿÁÿÄÿ¹ÿÃÿ¼ÿ·ÿºÿ¶ÿ¶ÿ¸ÿ·ÿ³ÿ«ÿ²ÿÂÿÄÿªÿ½ÿ³ÿµÿ´ÿ¹ÿÃÿ»ÿ¶ÿ¼ÿ±ÿÈÿ¹ÿ¿ÿ±ÿ±ÿ±ÿ°ÿ»ÿ»ÿ¬ÿ·ÿ¯ÿ®ÿ¢ÿ±ÿµÿ¹ÿ¿ÿ­ÿ²ÿ¿ÿ¯ÿ®ÿÍÿÇÿÄÿ£ÿ¸ÿµÿ¹ÿ²ÿªÿ·ÿÀÿ¶ÿªÿ²ÿ¹ÿ³ÿ¹ÿ²ÿ¨ÿ·ÿ³ÿ°ÿ½ÿ»ÿ±ÿ³ÿ¬ÿ­ÿ°ÿÿ²ÿ³ÿÿºÿ¹ÿ´ÿ·ÿ§ÿÿ²ÿ¯ÿ¤ÿ½ÿ½ÿÆÿ¦ÿ¨ÿ¹ÿ·ÿ»ÿ¹ÿ«ÿ¤ÿ¨ÿ¦ÿ©ÿÿ·ÿ¦ÿÁÿ¬ÿ­ÿ¨ÿ®ÿºÿºÿ·ÿ¸ÿ®ÿ­ÿ¥ÿ²ÿ±ÿ¤ÿ·ÿ³ÿ¸ÿ¼ÿ¯ÿ¨ÿ²ÿ­ÿ¡ÿ­ÿ£ÿ¢ÿÿÿ§ÿ½ÿ§ÿºÿ·ÿ¥ÿ¡ÿ¥ÿ®ÿ¸ÿ­ÿ³ÿ°ÿ³ÿ¯ÿ¼ÿ´ÿ¨ÿ§ÿ®ÿµÿ·ÿµÿ°ÿ®ÿ³ÿ³ÿ²ÿ§ÿ¶ÿ°ÿ»ÿªÿ«ÿ±ÿ³ÿ´ÿ²ÿ´ÿµÿ­ÿ­ÿ­ÿ©ÿµÿ±ÿ¦ÿ¾ÿ³ÿ´ÿ°ÿ³ÿ³ÿªÿ©ÿ¥ÿ ÿÀÿÊÿÿÀÿ½ÿ¯ÿ¯ÿ´ÿ´ÿ²ÿµÿ·ÿ¯ÿ­ÿ¶ÿ­ÿ°ÿ±ÿ­ÿ¸ÿÿµÿ¬ÿ»ÿ»ÿªÿ©ÿ³ÿ³ÿªÿ¢ÿ¢ÿ«ÿºÿÄÿ¤ÿ®ÿ®ÿ´ÿ³ÿ¸ÿ»ÿ´ÿ°ÿ¬ÿ®ÿ«ÿ¢ÿ«ÿµÿ¸ÿ¶ÿ¹ÿÄÿ·ÿµÿ¦ÿ§ÿ¡ÿ¨ÿ½ÿ¹ÿ¹ÿºÿ¶ÿ»ÿ¾ÿÆÿ®ÿ©ÿªÿ­ÿÀÿ³ÿ³ÿºÿµÿ®ÿ¯ÿ±ÿµÿ¹ÿ³ÿ°ÿºÿ´ÿ·ÿ¿ÿ¸ÿ·ÿ¿ÿ¼ÿºÿ¨ÿ³ÿ¶ÿ¯ÿ¦ÿ¬ÿ·ÿ¾ÿÁÿ½ÿºÿ¶ÿ­ÿ«ÿ²ÿ«ÿ½ÿ¾ÿªÿ½ÿ¿ÿ±ÿ¬ÿ«ÿ¯ÿµÿµÿ²ÿ®ÿ¬ÿ­ÿ¨ÿ§ÿ¨ÿÿ·ÿ¥ÿÆÿ®ÿªÿ´ÿ·ÿµÿ·ÿ³ÿ³ÿ°ÿ¤ÿªÿ²ÿ¯ÿ¡ÿ¯ÿÿ¶ÿ²ÿ­ÿ¯ÿ´ÿ¬ÿµÿ¤ÿ£ÿ­ÿ®ÿ¨ÿ¬ÿ±ÿ¢ÿÿÿÿ¦ÿ¨ÿ²ÿ ÿªÿÿÿÿ²ÿÿÿÿÿ¢ÿ¨ÿ¤ÿÿÿªÿ«ÿªÿÿÿ¦ÿÿ¤ÿªÿÿ¦ÿ©ÿ¬ÿ¦ÿ¨ÿ¤ÿ¢ÿ¯ÿ´ÿ´ÿ®ÿÿ¦ÿªÿÿ ÿ»ÿ ÿ­ÿ®ÿÿÿÿÿ­ÿ©ÿªÿ£ÿ¡ÿ¦ÿ§ÿÿÿÿÿÿÿÿÿ£ÿÿ¨ÿ£ÿÿÿÿÿÿÿÿ¨ÿ£ÿÿÿÿÿÿÿÿ¥ÿÿÿ­ÿ£ÿ¦ÿ¨ÿ¯ÿ¯ÿ£ÿÿ ÿ¥ÿ¤ÿÿ¡ÿ§ÿ£ÿÿ¡ÿ¦ÿ¥ÿ¬ÿ­ÿ²ÿ®ÿ²ÿ¸ÿ¶ÿ±ÿ½ÿ³ÿ­ÿ¹ÿ¸ÿ­ÿ±ÿµÿ´ÿ½ÿ²ÿÿÿ¥ÿ¦ÿªÿ´ÿ¹ÿ§ÿ´ÿ¬ÿ¥ÿ©ÿªÿ ÿ¢ÿ¬ÿºÿ¾ÿ¢ÿ¦ÿ²ÿ¯ÿ­ÿ¥ÿÿ¤ÿ©ÿ®ÿ´ÿ¶ÿ¹ÿ°ÿ¥ÿ¯ÿ°ÿ¶ÿ¼ÿ»ÿ¨ÿ¸ÿ¦ÿºÿÿµÿ·ÿ´ÿ ÿ¯ÿ±ÿ·ÿ¨ÿªÿ°ÿ³ÿ®ÿªÿ´ÿ¸ÿ²ÿ¸ÿ¾ÿµÿºÿ°ÿ¦ÿ¶ÿ³ÿºÿ¹ÿ»ÿ²ÿ¼ÿ¸ÿÀÿ±ÿ´ÿ°ÿ¦ÿ¶ÿ±ÿ³ÿºÿ¦ÿ¤ÿ°ÿ¶ÿ¼ÿ¸ÿºÿÁÿ¿ÿµÿ¢ÿÀÿ¸ÿ½ÿµÿ®ÿ®ÿ®ÿ¤ÿ§ÿ®ÿ®ÿ¼ÿ¶ÿ«ÿ¨ÿ°ÿµÿ°ÿ´ÿ©ÿ§ÿ­ÿ«ÿ©ÿ¯ÿ²ÿ¨ÿ©ÿ±ÿ¸ÿµÿ·ÿ¼ÿ°ÿÅÿ²ÿ£ÿÇÿ½ÿ¶ÿ¯ÿ¦ÿªÿ¸ÿÆÿ³ÿ¿ÿ·ÿµÿ¿ÿÀÿ¸ÿ­ÿ¯ÿ¹ÿ¾ÿ¹ÿ­ÿ«ÿ©ÿ¸ÿºÿ¤ÿ¬ÿ¯ÿ¥ÿ¬ÿ±ÿ½ÿ©ÿ¤ÿµÿ«ÿÿÿ©ÿ±ÿµÿ¶ÿ­ÿ«ÿ¯ÿ¯ÿ¸ÿ²ÿªÿ³ÿ¹ÿ´ÿ±ÿ®ÿªÿ²ÿ°ÿ±ÿ¦ÿ±ÿ±ÿªÿµÿ¯ÿ³ÿ°ÿµÿ¤ÿ²ÿ¤ÿªÿÿÀÿ¿ÿ¼ÿªÿ¯ÿÁÿÄÿ»ÿ«ÿ­ÿ±ÿÿ£ÿ»ÿ¯ÿ£ÿ¶ÿ»ÿ¶ÿ¶ÿ³ÿ­ÿ³ÿ¯ÿ¬ÿ­ÿ¹ÿ«ÿ°ÿ³ÿ«ÿ£ÿ¨ÿ¦ÿ´ÿªÿ¶ÿ­ÿ¶ÿ®ÿ®ÿ¥ÿªÿ§ÿªÿ°ÿªÿªÿ¨ÿ¯ÿ´ÿ°ÿ°ÿ±ÿ³ÿ´ÿ­ÿ©ÿ¼ÿ¿ÿ´ÿ¯ÿ»ÿ®ÿ­ÿ­ÿ¸ÿ®ÿ½ÿ¯ÿ¯ÿÿ­ÿ¯ÿ¥ÿ»ÿ¼ÿ¾ÿ¯ÿ½ÿ³ÿ¹ÿµÿ®ÿ¦ÿ®ÿ´ÿ©ÿ¨ÿ«ÿÿÿ®ÿ¬ÿ¯ÿ±ÿ¹ÿ·ÿ·ÿ´ÿ©ÿ³ÿ§ÿ£ÿ°ÿ®ÿ·ÿ¬ÿ£ÿ¸ÿ°ÿµÿµÿ±ÿ¼ÿ¯ÿ»ÿÿ®ÿÿªÿªÿ¯ÿªÿ§ÿ§ÿ¬ÿªÿ§ÿÿ ÿ¦ÿ«ÿµÿ¶ÿ¬ÿ¬ÿ¸ÿ²ÿ±ÿ±ÿ´ÿ±ÿ¾ÿ¶ÿ°ÿ­ÿµÿ²ÿ©ÿ¼ÿ´ÿ±ÿ©ÿ¹ÿ¿ÿÀÿÖÿ¡ÿ§ÿ¸ÿ±ÿ©ÿÀÿ«ÿ¸ÿ¾ÿ¶ÿ«ÿ§ÿ·ÿ¾ÿ¶ÿ«ÿ³ÿ´ÿ¥ÿ¡ÿ¡ÿ¨ÿ²ÿ®ÿ¬ÿ¬ÿ·ÿ½ÿ²ÿ°ÿ©ÿ¨ÿ©ÿ±ÿ°ÿ£ÿ¹ÿºÿ³ÿ²ÿ»ÿ´ÿ·ÿ°ÿ«ÿ²ÿ«ÿ®ÿÿªÿ´ÿ¹ÿ¶ÿ«ÿ³ÿ­ÿ¥ÿmÿÿÿ«ÿ³ÿÀÿ´ÿ¤ÿ§ÿ¨ÿ¯ÿ¹ÿµÿ¨ÿ¤ÿ§ÿÿÿ¬ÿ®ÿ³ÿ®ÿ¤ÿªÿ­ÿÿ¤ÿ®ÿ´ÿ·ÿ§ÿªÿ´ÿ®ÿ³ÿ°ÿ¥ÿ§ÿªÿ¡ÿºÿ¹ÿ¹ÿ±ÿÿÿ ÿ¹ÿ¶ÿ£ÿ¡ÿ´ÿ­ÿ ÿ©ÿºÿ²ÿ¯ÿ¸ÿµÿ¦ÿ¢ÿ«ÿ´ÿ»ÿ¸ÿ¯ÿ¥ÿÿÿªÿ¨ÿªÿ«ÿºÿÅÿ½ÿ·ÿ¹ÿÁÿ¶ÿ§ÿ¨ÿ´ÿ¯ÿ½ÿ¬ÿ·ÿÂÿ¨ÿ´ÿ²ÿ¥ÿªÿ±ÿ¢ÿ´ÿ±ÿ¦ÿ¦ÿ´ÿ«ÿ³ÿ´ÿ¢ÿ«ÿ§ÿ¯ÿ©ÿ¢ÿ­ÿ³ÿ¨ÿ¥ÿ©ÿªÿ³ÿ»ÿ½ÿ¹ÿµÿ³ÿ¦ÿ®ÿÄÿ°ÿ´ÿ½ÿ§ÿ¨ÿÿ§ÿ±ÿ±ÿ¡ÿ¯ÿ ÿ¶ÿ·ÿ®ÿ²ÿ±ÿÂÿÄÿ¼ÿ²ÿ¶ÿ±ÿ¥ÿ²ÿ¸ÿÿªÿªÿ±ÿ¹ÿªÿªÿªÿ¤ÿ©ÿÿ¥ÿ´ÿ°ÿ°ÿ³ÿ¹ÿºÿ¯ÿªÿ¬ÿ¬ÿªÿ¨ÿ°ÿ­ÿ©ÿ®ÿ±ÿ°ÿ»ÿ¼ÿ³ÿµÿ¾ÿ·ÿ¤ÿµÿ¬ÿ·ÿ¹ÿ¥ÿ¼ÿ¤ÿËÿÃÿ¬ÿ«ÿ³ÿ¬ÿ¿ÿ¶ÿ®ÿ®ÿ«ÿ¦ÿ´ÿÿ¡ÿ¦ÿ§ÿ¶ÿ¬ÿªÿªÿ°ÿ¯ÿ¼ÿ¶ÿ¨ÿ¨ÿ²ÿ´ÿ«ÿªÿ²ÿ´ÿ¢ÿÿ­ÿªÿªÿ¨ÿ¶ÿ·ÿ³ÿ¯ÿ´ÿ¼ÿ­ÿ­ÿ¸ÿ¬ÿ¦ÿ°ÿ¬ÿ¤ÿ¶ÿ­ÿ³ÿ´ÿªÿ¹ÿ®ÿ´ÿÿ³ÿ³ÿ½ÿ´ÿ¬ÿ±ÿ²ÿ¹ÿ«ÿ¬ÿ°ÿ©ÿ£ÿ²ÿ®ÿ´ÿ´ÿ«ÿ£ÿ¬ÿ¨ÿ©ÿ®ÿ­ÿ´ÿµÿ¶ÿµÿ±ÿ©ÿ¨ÿ°ÿ°ÿµÿ·ÿ°ÿ¨ÿ©ÿªÿ¿ÿÁÿ¥ÿÿ¨ÿ¸ÿ±ÿ£ÿ»ÿ´ÿ¥ÿ³ÿ³ÿ«ÿ±ÿÿ«ÿ²ÿ±ÿ³ÿ¬ÿ¤ÿªÿ½ÿÁÿ¶ÿ°ÿµÿ±ÿ²ÿ»ÿ±ÿ¯ÿ°ÿ¥ÿ·ÿ¹ÿ´ÿ¾ÿ»ÿºÿ½ÿºÿ¹ÿ¬ÿ¨ÿ³ÿ³ÿ¬ÿ¤ÿÿ°ÿ±ÿ§ÿ®ÿµÿ¢ÿ®ÿÀÿ¹ÿ½ÿ·ÿ´ÿ¹ÿ¤ÿÄÿ¹ÿ¯ÿ½ÿ¼ÿ¬ÿ«ÿ²ÿ§ÿ®ÿ´ÿ¹ÿ·ÿ¹ÿ¨ÿ­ÿ¹ÿ¸ÿÁÿÊÿ¹ÿ¾ÿ·ÿ©ÿ¬ÿ²ÿ®ÿµÿ»ÿ®ÿªÿ¯ÿ¬ÿ§ÿµÿÅÿ²ÿÿ¬ÿ¯ÿ®ÿ­ÿ±ÿ¨ÿÿ£ÿ¼ÿ©ÿ¶ÿ»ÿ·ÿ¦ÿ©ÿ¡ÿ¶ÿ³ÿÿ¾ÿ¾ÿ´ÿ§ÿ±ÿÿªÿ®ÿ¸ÿ¨ÿ³ÿÉÿ·ÿ¦ÿ¦ÿ§ÿµÿ«ÿ²ÿ¬ÿÿ§ÿ¦ÿ«ÿ´ÿ¯ÿ¬ÿ´ÿÈÿÃÿÿÿ¨ÿºÿ½ÿ¦ÿ°ÿ®ÿ«ÿ²ÿ³ÿ£ÿÀÿ²ÿ­ÿ¬ÿÿ·ÿ·ÿÆÿ¾ÿ¸ÿ¬ÿ®ÿ¿ÿ±ÿ±ÿÃÿ³ÿ´ÿ§ÿ±ÿ¶ÿ«ÿ°ÿ²ÿ»ÿµÿ±ÿ¬ÿ°ÿ¸ÿ³ÿ³ÿ³ÿ¨ÿ¬ÿ¯ÿ©ÿ§ÿ§ÿµÿ¾ÿ²ÿ²ÿ·ÿ¹ÿµÿ¯ÿ£ÿªÿ¯ÿ½ÿ´ÿ¬ÿ¨ÿ§ÿ«ÿ©ÿ´ÿÿ¾ÿ«ÿºÿ¯ÿ¿ÿ³ÿ§ÿ¶ÿ©ÿ³ÿ¶ÿ¹ÿ±ÿ«ÿÀÿ¿ÿ½ÿ²ÿ®ÿ´ÿ³ÿ£ÿ¦ÿ³ÿ´ÿ²ÿ­ÿ­ÿ²ÿ±ÿ±ÿ®ÿ¸ÿ¿ÿ²ÿÄÿ¹ÿ°ÿ³ÿÿ³ÿ¶ÿ©ÿ¸ÿÆÿÂÿ¾ÿÿ·ÿ·ÿ±ÿÀÿ­ÿºÿ´ÿ®ÿ«ÿ©ÿ¥ÿ¤ÿ½ÿ·ÿ¹ÿ±ÿ±ÿ»ÿ¸ÿ¸ÿ³ÿ¶ÿ»ÿºÿ¼ÿªÿ¨ÿ¸ÿ¾ÿ¹ÿ²ÿ§ÿ¨ÿ¢ÿ¼ÿ¦ÿ¹ÿ¼ÿºÿºÿ¡ÿ·ÿÿ£ÿ¢ÿ¸ÿ³ÿ¼ÿ¹ÿ­ÿµÿ¬ÿ´ÿ¨ÿ°ÿ¬ÿ²ÿ¸ÿµÿ²ÿ«ÿ­ÿ¥ÿÿ®ÿ¶ÿ»ÿ¿ÿÄÿ¥ÿ£ÿ®ÿµÿ°ÿ¶ÿÁÿ¶ÿ³ÿ´ÿ¾ÿÅÿ«ÿÅÿ§ÿ¶ÿ¯ÿ¯ÿºÿªÿ«ÿ®ÿ«ÿ²ÿ±ÿ¾ÿ¹ÿ®ÿ¬ÿ³ÿ½ÿ¸ÿ³ÿ­ÿ£ÿ£ÿ­ÿ¹ÿ·ÿ³ÿ¦ÿ¬ÿ´ÿ´ÿ¸ÿ·ÿ¬ÿ±ÿ¸ÿºÿ±ÿ±ÿ»ÿ¬ÿ±ÿ¾ÿÁÿ¬ÿ¶ÿ¨ÿ¤ÿ®ÿ¸ÿµÿ¤ÿ­ÿ¬ÿ°ÿÁÿ¥ÿÿÿ¢ÿ¤ÿ¬ÿÊÿÐÿ½ÿ´ÿ¾ÿºÿºÿºÿ­ÿ®ÿÿÊÿ®ÿ­ÿ´ÿ²ÿ¥ÿ§ÿ¶ÿ¹ÿÂÿºÿ­ÿ¶ÿ­ÿ­ÿ¯ÿ¹ÿÃÿ¹ÿ²ÿ´ÿ¯ÿ¤ÿ¡ÿ±ÿ½ÿ¿ÿ¨ÿ¨ÿ¯ÿÂÿ²ÿ¨ÿÿ®ÿªÿÀÿ¶ÿ»ÿ³ÿÅÿ´ÿ½ÿ¶ÿ»ÿÀÿ¶ÿ±ÿ¯ÿ¶ÿ»ÿ²ÿ«ÿµÿÄÿÁÿ¸ÿ¿ÿ¹ÿ¬ÿ¹ÿºÿªÿ²ÿ®ÿ¶ÿ§ÿ±ÿºÿ¯ÿÁÿµÿ¼ÿ´ÿ¶ÿºÿºÿ´ÿ¹ÿ·ÿ²ÿºÿ¿ÿ¿ÿ¸ÿ°ÿ­ÿ²ÿ¾ÿ¯ÿ°ÿÀÿ½ÿ©ÿ¨ÿªÿ³ÿ¥ÿÿ¶ÿ¹ÿ·ÿ¦ÿÿÃÿÿ³ÿ¢ÿÿ©ÿ³ÿ°ÿ¿ÿÐÿ½ÿ«ÿºÿ¿ÿ²ÿ·ÿ´ÿ§ÿ¯ÿªÿ­ÿ°ÿ¥ÿ¹ÿ·ÿ®ÿ­ÿ§ÿ¶ÿÇÿÂÿ¬ÿ¢ÿºÿ»ÿ°ÿ ÿ¨ÿ¬ÿ«ÿ´ÿ²ÿ³ÿ»ÿ¾ÿÇÿÏÿ²ÿ±ÿºÿ²ÿ¨ÿ¾ÿ§ÿ¹ÿ¬ÿ¥ÿ­ÿ»ÿ´ÿ®ÿ²ÿ³ÿ²ÿµÿ²ÿ¤ÿ§ÿ°ÿªÿ±ÿ¹ÿ±ÿ£ÿ²ÿ©ÿ²ÿ¤ÿ¬ÿ°ÿ¦ÿ«ÿ¡ÿºÿ¦ÿ¬ÿ®ÿÿ¦ÿ´ÿ­ÿ²ÿ¬ÿ¡ÿ­ÿ®ÿÿÿ§ÿÿÿÿÿ¸ÿªÿÿ ÿ¬ÿ²ÿÿÿÿ¥ÿ¤ÿÿÿÿÿÿÿÿ£ÿÿ§ÿÿÿÿÿ±ÿ®ÿÿÿªÿÿÿÿÿÿ¡ÿ­ÿÿÿ¦ÿ¯ÿ¯ÿ°ÿ©ÿÿ©ÿÂÿÿ¯ÿÿÿ«ÿÿÿÿ¢ÿ¢ÿÿÿ¦ÿ²ÿ®ÿ§ÿªÿ¨ÿªÿ°ÿ¨ÿ¦ÿ­ÿ²ÿ¤ÿ§ÿ ÿ¯ÿ¹ÿ¦ÿªÿ±ÿ¹ÿ£ÿ£ÿ¡ÿÿ£ÿ¨ÿ«ÿ©ÿ¥ÿ­ÿÿ§ÿ®ÿ§ÿ¬ÿºÿ¨ÿ¯ÿÿªÿ¯ÿ¶ÿµÿ°ÿ°ÿªÿ¯ÿ¿ÿÄÿ»ÿ¨ÿ¾ÿÂÿÈÿªÿ¾ÿ³ÿÿ®ÿÑÿ¶ÿ¬ÿ²ÿ­ÿ»ÿºÿµÿ¶ÿµÿ±ÿ´ÿÀÿ´ÿ²ÿ®ÿ­ÿªÿ­ÿºÿ·ÿ©ÿ±ÿ®ÿ¨ÿ¥ÿ§ÿµÿ¿ÿ¹ÿ·ÿ¼ÿ½ÿ¬ÿÿ®ÿÿÿ±ÿªÿ¥ÿ¬ÿ²ÿ´ÿ°ÿ±ÿºÿ¸ÿ¶ÿºÿ¼ÿ¸ÿ¨ÿ¬ÿ¥ÿ°ÿ®ÿ¯ÿ­ÿ¬ÿ·ÿ´ÿ«ÿ©ÿªÿµÿ²ÿ«ÿµÿºÿ´ÿ¹ÿÀÿ²ÿ¼ÿ·ÿ¼ÿ«ÿ¯ÿªÿ¾ÿ¶ÿÿªÿµÿ²ÿ°ÿ¯ÿ²ÿ±ÿ¯ÿ­ÿµÿ©ÿ´ÿ­ÿºÿËÿ¿ÿ¬ÿ±ÿ¹ÿ¹ÿµÿ§ÿÿ¥ÿ°ÿ®ÿÿ´ÿ«ÿÿ¥ÿ¬ÿ¶ÿµÿ¿ÿÀÿ³ÿ§ÿ§ÿ±ÿ°ÿ©ÿ·ÿ¶ÿ³ÿÿ³ÿ°ÿ¾ÿ°ÿ´ÿ¯ÿµÿ·ÿ±ÿµÿ³ÿ§ÿ¨ÿÿÿ¼ÿ·ÿ®ÿºÿ´ÿ¯ÿ°ÿ¬ÿ²ÿ¿ÿ»ÿ³ÿ¹ÿ¹ÿ±ÿ¡ÿ²ÿ±ÿ±ÿÿ©ÿ«ÿ¥ÿ©ÿ§ÿ¯ÿ­ÿ°ÿºÿµÿ·ÿ¶ÿÂÿ·ÿ³ÿ¡ÿÿ¶ÿ­ÿ±ÿ¶ÿ²ÿ²ÿ¯ÿ°ÿ¶ÿ±ÿ©ÿÿÏÿ³ÿ³ÿºÿµÿÇÿÌÿÂÿ¸ÿ³ÿ´ÿ°ÿ«ÿ®ÿ·ÿÿ´ÿ²ÿ§ÿ±ÿ¬ÿ¯ÿ·ÿ¾ÿ»ÿ¶ÿ¹ÿÀÿ¾ÿ®ÿ²ÿ­ÿ½ÿ¡ÿ´ÿ¥ÿ³ÿ¾ÿ¿ÿÁÿ¼ÿ´ÿ°ÿ§ÿvÿÿ©ÿ¢ÿµÿ¶ÿ¬ÿ§ÿ±ÿ¶ÿ­ÿ§ÿ¥ÿÿ§ÿ¹ÿÁÿ¸ÿ·ÿ¼ÿ¹ÿ®ÿ§ÿ£ÿ«ÿ¼ÿ·ÿ¨ÿ¯ÿµÿ¨ÿ§ÿ±ÿ©ÿ®ÿ·ÿ²ÿ¬ÿ¨ÿ¤ÿ®ÿ«ÿ¦ÿ·ÿ´ÿ¬ÿ¸ÿ½ÿ¸ÿ»ÿÃÿ¼ÿ­ÿ§ÿ®ÿ´ÿÂÿÂÿ³ÿ½ÿ±ÿªÿ­ÿªÿ¨ÿ§ÿ¥ÿ«ÿÿºÿ¶ÿ»ÿ»ÿµÿ±ÿ«ÿ¬ÿ¯ÿ¯ÿ²ÿ¼ÿ¼ÿ³ÿ¹ÿ¶ÿ®ÿ¹ÿ¹ÿµÿ¨ÿ§ÿ±ÿµÿ³ÿ¤ÿ°ÿÿÍÿ±ÿ½ÿ­ÿ±ÿ´ÿ±ÿ°ÿ¯ÿ¹ÿ¨ÿ³ÿ°ÿ¨ÿ·ÿ¸ÿ­ÿ°ÿ¹ÿ´ÿ¯ÿ¹ÿ»ÿ´ÿ¦ÿÁÿ»ÿ®ÿÿÿ«ÿµÿ®ÿ§ÿ¨ÿ»ÿ¾ÿ¦ÿ®ÿ¹ÿ³ÿ¶ÿ¹ÿ²ÿªÿ­ÿ·ÿ­ÿ¬ÿ®ÿ­ÿ¹ÿ«ÿ«ÿ±ÿ­ÿ§ÿ¦ÿ®ÿµÿ©ÿÿÿÿÿÿ¡ÿ«ÿ¥ÿ°ÿ±ÿ¨ÿ©ÿ­ÿ¯ÿ´ÿ®ÿ«ÿ­ÿ«ÿ¯ÿÀÿ¶ÿ¯ÿ®ÿ¶ÿ¨ÿ¯ÿ±ÿ«ÿ³ÿ·ÿ¤ÿ´ÿ½ÿ¦ÿ©ÿ¨ÿ¹ÿºÿµÿ³ÿ±ÿÁÿ¸ÿ§ÿÉÿ°ÿ ÿªÿ°ÿ¬ÿ©ÿ±ÿ¼ÿ±ÿµÿ¶ÿ¨ÿ¹ÿ¿ÿÃÿ¼ÿ«ÿ°ÿÁÿ·ÿ¬ÿ£ÿºÿ°ÿ²ÿ¶ÿ¯ÿ©ÿ¥ÿ¢ÿ¯ÿ­ÿ¢ÿ«ÿ§ÿ¬ÿ´ÿ¶ÿ±ÿ®ÿ±ÿ©ÿ¥ÿÑÿÁÿ¸ÿ²ÿ«ÿ¯ÿ·ÿÂÿ¾ÿªÿ ÿ´ÿ¹ÿµÿ±ÿ°ÿ°ÿ°ÿ­ÿ¤ÿ³ÿÀÿ¿ÿªÿ¬ÿÀÿ»ÿ»ÿÄÿ·ÿºÿ·ÿ³ÿ®ÿ©ÿ©ÿ¯ÿºÿ¿ÿµÿ«ÿ²ÿ¶ÿ°ÿ²ÿºÿ²ÿ°ÿ±ÿ²ÿ¢ÿ¢ÿ¨ÿ¨ÿ¨ÿ®ÿ¢ÿÿvÿÿ ÿÿÿÿÿÿÿ«ÿ¤ÿÿÿÿÿÿÿÿÿÿÿÿÿ°ÿ«ÿÿÿÿWÿaÿaÿZÿeÿwÿÿÿÿ ÿÿÿzÿ®ÿ«ÿ«ÿÿÿ¥ÿ­ÿ¨ÿ¥ÿ«ÿ¤ÿ¬ÿ®ÿ±ÿ®ÿ¨ÿ¯ÿ¶ÿ¯ÿ¯ÿ²ÿ¾ÿ³ÿ²ÿ¦ÿ¢ÿ©ÿ¯ÿ°ÿÿÿ£ÿÉÿÀÿ­ÿ£ÿ¥ÿ®ÿ¶ÿ±ÿÿ®ÿ¢ÿÿ±ÿµÿ®ÿ´ÿªÿ®ÿ«ÿ¼ÿ²ÿ¨ÿµÿ´ÿ«ÿµÿ¶ÿ¢ÿ§ÿ¢ÿ«ÿ©ÿ§ÿ­ÿ·ÿµÿ«ÿ°ÿ²ÿ®ÿ±ÿ°ÿ±ÿ³ÿ±ÿ®ÿ¯ÿ¬ÿ¯ÿ¯ÿ°ÿªÿ±ÿ°ÿ§ÿ­ÿªÿ©ÿ³ÿ±ÿ±ÿ®ÿ±ÿ«ÿ¯ÿ¹ÿ¡ÿÿ¢ÿ§ÿ®ÿ¬ÿ¬ÿ²ÿµÿ¯ÿ¬ÿ«ÿ¢ÿ¨ÿ£ÿ¶ÿ²ÿ¢ÿ ÿ¦ÿ«ÿ°ÿ¥ÿ·ÿ§ÿ¥ÿ¬ÿ°ÿ±ÿ­ÿªÿµÿ´ÿÿ§ÿ©ÿ§ÿ½ÿ°ÿ¦ÿ¦ÿ¢ÿªÿ¯ÿ·ÿ¬ÿ¼ÿ«ÿ£ÿ¥ÿ¦ÿ¦ÿªÿ¨ÿ¤ÿ¨ÿ§ÿ°ÿ¶ÿÄÿµÿ¤ÿÿ ÿ®ÿªÿ¦ÿÿªÿ¨ÿ§ÿ³ÿ°ÿ©ÿ¦ÿ ÿ§ÿ¦ÿÿ°ÿ³ÿ´ÿ²ÿ¯ÿ´ÿ¯ÿ¦ÿ°ÿ¢ÿÿ¹ÿ¤ÿÿµÿ¯ÿ°ÿ·ÿ±ÿ¢ÿÿ©ÿ­ÿ®ÿ®ÿ£ÿ²ÿ´ÿ¨ÿ¨ÿ¶ÿ»ÿ²ÿ¾ÿ°ÿ­ÿ¨ÿ³ÿ·ÿ°ÿ§ÿ°ÿÂÿÂÿ¶ÿÀÿÀÿ¾ÿµÿ­ÿ³ÿºÿºÿµÿ²ÿ²ÿ®ÿÿ®ÿµÿ·ÿ¼ÿ¼ÿ¬ÿ¥ÿ²ÿ­ÿ¡ÿ²ÿ³ÿ¿ÿªÿÊÿÁÿ¼ÿ¸ÿ«ÿ¯ÿ¸ÿ»ÿ³ÿ¦ÿ­ÿ¯ÿ·ÿ¢ÿ±ÿ®ÿ¯ÿµÿ·ÿ´ÿ·ÿ¹ÿ¸ÿÄÿµÿµÿ­ÿ¹ÿ·ÿ¾ÿºÿ¯ÿ¸ÿ¼ÿ«ÿ¬ÿ²ÿ­ÿ©ÿ¯ÿ¿ÿºÿ»ÿ»ÿ¬ÿ²ÿÂÿºÿ°ÿ¶ÿ«ÿ¼ÿ©ÿ©ÿÈÿ¯ÿÿÿ«ÿºÿ¯ÿ¡ÿ´ÿµÿ­ÿÀÿ±ÿ¾ÿªÿ¨ÿ¾ÿ¿ÿÀÿ¼ÿµÿ¾ÿÁÿµÿ¾ÿ¸ÿ¬ÿ§ÿÂÿ·ÿ´ÿ½ÿÀÿÂÿÁÿ¼ÿºÿµÿ¬ÿ¦ÿªÿ¶ÿªÿ­ÿ´ÿ´ÿ¨ÿ©ÿ­ÿ«ÿ³ÿ½ÿµÿ¯ÿ±ÿ­ÿ©ÿºÿ»ÿ·ÿ´ÿ°ÿ®ÿ°ÿ²ÿ·ÿºÿ¯ÿ¹ÿ·ÿ¯ÿ ÿ¶ÿ¦ÿ¦ÿ§ÿ³ÿ³ÿ°ÿ°ÿ®ÿ³ÿ´ÿ¶ÿ²ÿªÿ³ÿ°ÿ¹ÿ¬ÿ®ÿ»ÿÂÿ½ÿ±ÿ¯ÿ·ÿ´ÿ¯ÿ³ÿ©ÿÂÿµÿ·ÿÂÿ®ÿ¶ÿ½ÿ·ÿ´ÿ²ÿ«ÿ©ÿ¤ÿ«ÿµÿ¥ÿµÿ¶ÿ²ÿ¤ÿªÿ°ÿ²ÿ²ÿ­ÿ¯ÿ¹ÿ·ÿ®ÿ½ÿ´ÿ¯ÿ·ÿ¥ÿºÿ«ÿ­ÿ©ÿ«ÿ¨ÿ²ÿ¶ÿ±ÿ¶ÿ¬ÿ¨ÿ¬ÿ©ÿ¨ÿ£ÿ±ÿ¿ÿ¤ÿ¥ÿ»ÿ»ÿ°ÿªÿ¤ÿ§ÿ°ÿ®ÿ­ÿÿ®ÿªÿºÿ¸ÿ±ÿªÿ¹ÿÂÿÊÿÇÿ´ÿ©ÿ¬ÿºÿÇÿ¸ÿÃÿ»ÿ¶ÿ±ÿ§ÿ®ÿ²ÿ¶ÿ²ÿ·ÿ°ÿ¬ÿ±ÿ²ÿ¯ÿ°ÿ°ÿµÿ¯ÿÿÉÿ·ÿ¬ÿ±ÿ¼ÿ£ÿ§ÿ¼ÿ®ÿ¡ÿ¬ÿºÿÅÿÃÿ·ÿ·ÿ´ÿ±ÿ­ÿ¯ÿ¤ÿ«ÿ¯ÿºÿ­ÿºÿ½ÿ¹ÿ¯ÿ¯ÿ·ÿ¼ÿ¿ÿÀÿ¹ÿ²ÿµÿ°ÿ§ÿÃÿªÿ¤ÿ§ÿÅÿ¯ÿªÿ¬ÿµÿ®ÿ¦ÿ®ÿ²ÿ¨ÿ¢ÿ²ÿ¼ÿ­ÿ©ÿ²ÿ¥ÿ§ÿ©ÿ²ÿ±ÿ­ÿ¤ÿ«ÿ¤ÿ¦ÿ¥ÿÿÿ ÿ¢ÿ«ÿ©ÿ£ÿÿ ÿ§ÿ§ÿÁÿÿÿ¨ÿÿ°ÿ¯ÿÿ ÿ¨ÿ¤ÿÿ¡ÿ¢ÿÿ¨ÿ§ÿ§ÿ¨ÿ£ÿÿÿ¤ÿ§ÿ¡ÿ ÿ¡ÿ£ÿ¢ÿ¤ÿ¨ÿ®ÿ¯ÿ¬ÿ¸ÿÁÿ¨ÿ£ÿ²ÿ»ÿ¬ÿ£ÿ´ÿÀÿÿ²ÿªÿ¡ÿªÿ¬ÿÿÿÿÿ¢ÿ¥ÿ£ÿÿÿÿ¡ÿÿÿÿÿ ÿÿÿÿÿÿÿ°ÿ¦ÿ­ÿ¦ÿÿÿÿÿÿ¡ÿÿÿ ÿ°ÿÿ¢ÿÿ©ÿ§ÿ¬ÿÿÿÿ¢ÿÿÿ¤ÿ¦ÿ©ÿ£ÿÿ¨ÿ¶ÿ©ÿ¨ÿ¬ÿ³ÿ¶ÿ«ÿ°ÿÃÿ°ÿ¶ÿÄÿ¦ÿ³ÿ¤ÿ¥ÿªÿ«ÿ°ÿ´ÿµÿ¬ÿ¨ÿ±ÿ³ÿ­ÿ°ÿµÿªÿµÿ¹ÿ¯ÿµÿ¯ÿºÿÿ°ÿ²ÿ¸ÿ¦ÿ«ÿ¹ÿ¦ÿ¥ÿ©ÿ§ÿ£ÿ¤ÿ§ÿ©ÿ±ÿ¼ÿ¿ÿ¸ÿ­ÿ£ÿ«ÿ¨ÿªÿ³ÿ°ÿ³ÿ¯ÿ«ÿ«ÿ¬ÿ©ÿ¯ÿ¸ÿªÿ°ÿ­ÿ©ÿ­ÿªÿ©ÿ°ÿ®ÿ²ÿ´ÿ«ÿ¸ÿ­ÿ¬ÿ³ÿÿ®ÿ£ÿ³ÿ²ÿ´ÿ¬ÿ­ÿºÿÉÿ¶ÿ¬ÿ¨ÿ£ÿ²ÿ³ÿ©ÿ¦ÿÿ¥ÿ»ÿ»ÿ´ÿ³ÿ²ÿ±ÿÿ·ÿ·ÿ¸ÿªÿ³ÿ­ÿ¹ÿ¶ÿ¼ÿ¥ÿ­ÿ°ÿ¹ÿ¸ÿ´ÿ°ÿ®ÿ·ÿ­ÿ®ÿµÿ±ÿ°ÿµÿ³ÿ°ÿ»ÿÂÿ°ÿªÿ­ÿ±ÿ©ÿ·ÿ±ÿ²ÿ¿ÿ¯ÿ¢ÿÉÿ¼ÿªÿ´ÿ´ÿ¹ÿ°ÿ®ÿ¯ÿ¼ÿ¸ÿºÿÃÿ¹ÿ±ÿ·ÿ¹ÿ°ÿ«ÿ°ÿ³ÿ³ÿ¬ÿ¼ÿÀÿ¶ÿ´ÿ³ÿ´ÿ¥ÿ¢ÿ¼ÿÀÿªÿÃÿ¶ÿ£ÿ´ÿ«ÿ±ÿ¾ÿ´ÿ§ÿ§ÿ²ÿ¯ÿ¼ÿºÿ¬ÿ­ÿ´ÿºÿ³ÿ«ÿ®ÿ¶ÿ®ÿ«ÿ¡ÿ¶ÿ¾ÿ²ÿ±ÿÃÿ¾ÿÿ²ÿ§ÿÿ´ÿªÿ¦ÿÀÿ´ÿ¸ÿ¸ÿ´ÿ³ÿ§ÿ¯ÿ»ÿ¹ÿ°ÿ±ÿ«ÿ«ÿ¬ÿªÿ²ÿµÿ»ÿ¬ÿ²ÿ³ÿ¯ÿ£ÿ´ÿ½ÿ¼ÿ¡ÿ±ÿ«ÿ«ÿÿ±ÿ²ÿ·ÿ¸ÿµÿ´ÿ¸ÿªÿ±ÿ¬ÿµÿµÿ±ÿªÿ£ÿ®ÿ­ÿ¨ÿ®ÿµÿ±ÿ¯ÿ¶ÿ®ÿ­ÿ¯ÿµÿ´ÿÿÿ ÿ­ÿ´ÿ°ÿ¬ÿÿ´ÿ«ÿ¯ÿ«ÿ«ÿ«ÿ®ÿ¬ÿ¯ÿ°ÿ¤ÿ²ÿªÿ¦ÿ±ÿ¦ÿ«ÿµÿ¼ÿ³ÿ²ÿ¯ÿÿÿ²ÿ´ÿ­ÿ­ÿµÿ¬ÿ¬ÿ±ÿ§ÿ©ÿ¬ÿ¶ÿ²ÿ²ÿ°ÿ¶ÿ°ÿ²ÿ·ÿ¹ÿ­ÿ³ÿ±ÿªÿ²ÿÿ¢ÿ ÿ£ÿªÿ¥ÿ«ÿ®ÿ¯ÿ±ÿ¶ÿ±ÿÿÿ²ÿ´ÿ³ÿµÿ°ÿ³ÿ¸ÿ«ÿ¥ÿ·ÿÁÿÿ¨ÿ«ÿ¨ÿ­ÿ©ÿÿ§ÿÂÿ£ÿ¤ÿ³ÿ¨ÿºÿÆÿ¢ÿ­ÿÄÿ¯ÿ«ÿºÿªÿ©ÿ©ÿ±ÿ©ÿ°ÿ£ÿÿ²ÿºÿ«ÿÿ©ÿ´ÿ²ÿ­ÿ°ÿ°ÿ¬ÿ¯ÿ¯ÿªÿ£ÿµÿ¬ÿ®ÿ°ÿ¯ÿ±ÿ¨ÿ§ÿ¯ÿ­ÿ¨ÿ¯ÿ¶ÿ³ÿ³ÿ®ÿ¨ÿ¬ÿ¯ÿ´ÿ­ÿ®ÿ¨ÿ­ÿ§ÿ­ÿ±ÿ¦ÿÿyÿÿ«ÿ°ÿ®ÿºÿ±ÿ£ÿ¤ÿ«ÿ³ÿ¼ÿ¾ÿ®ÿ¦ÿ®ÿÿÿ«ÿ©ÿ¶ÿ¯ÿ®ÿ¸ÿ¶ÿ±ÿ®ÿ¨ÿ¢ÿ¦ÿ¬ÿ¥ÿ£ÿ¯ÿµÿªÿ³ÿÿ¥ÿ»ÿ´ÿ°ÿºÿ±ÿ´ÿ©ÿªÿÀÿ²ÿ¨ÿ©ÿ¨ÿ²ÿ°ÿ¢ÿ¢ÿ§ÿ©ÿ¯ÿ±ÿ±ÿ¾ÿ»ÿ¬ÿ½ÿÀÿ°ÿ¸ÿ»ÿ®ÿ­ÿ¤ÿ£ÿµÿ·ÿ¾ÿªÿ®ÿ·ÿµÿµÿªÿÆÿ¼ÿÿ£ÿÿ¦ÿ¾ÿ±ÿÀÿ©ÿºÿ ÿ·ÿ¬ÿ¦ÿ¼ÿ¸ÿ¡ÿ¦ÿµÿ«ÿÿÿÿ¨ÿ­ÿ±ÿ®ÿ¨ÿ©ÿ¨ÿ­ÿ°ÿ­ÿ­ÿ¶ÿ¿ÿ¨ÿ£ÿ¥ÿ«ÿ¸ÿÇÿ³ÿ±ÿ¶ÿ°ÿ¤ÿÿ¬ÿ¹ÿµÿÿ«ÿ«ÿ·ÿ³ÿªÿ³ÿºÿªÿ·ÿ¹ÿ¤ÿ´ÿ¯ÿ­ÿ¯ÿ¯ÿ²ÿ³ÿ³ÿ¨ÿ­ÿ©ÿ±ÿ¼ÿªÿ®ÿ¦ÿ£ÿ¬ÿ¨ÿªÿ¯ÿ¬ÿ´ÿ¹ÿ²ÿ²ÿ°ÿ§ÿ¨ÿ¬ÿ°ÿªÿ°ÿ´ÿ¶ÿ¸ÿ´ÿ²ÿ·ÿ·ÿ­ÿ¨ÿ¯ÿ°ÿ®ÿ·ÿ¨ÿºÿÿ¸ÿµÿ±ÿ³ÿ¯ÿ¤ÿ¶ÿ©ÿ½ÿ»ÿ¯ÿ§ÿ©ÿÿ¢ÿ«ÿ¥ÿ®ÿ©ÿ¯ÿ¦ÿ¬ÿ·ÿÁÿ¶ÿ­ÿ¨ÿªÿ¬ÿ¬ÿ­ÿ«ÿ«ÿªÿ°ÿ²ÿ¯ÿ±ÿ®ÿ»ÿ¹ÿ¶ÿ´ÿ¸ÿ·ÿ§ÿ¶ÿ·ÿ¨ÿ©ÿ±ÿ³ÿ¤ÿ³ÿªÿ¦ÿ¹ÿ³ÿ±ÿ½ÿµÿ¬ÿµÿ²ÿ¼ÿ®ÿÿ¦ÿ©ÿ³ÿ»ÿ»ÿ¸ÿ¨ÿªÿ½ÿ²ÿ®ÿ¸ÿ¸ÿ«ÿªÿ¨ÿ«ÿ©ÿ­ÿ±ÿ§ÿ¯ÿ³ÿ®ÿªÿ£ÿµÿ²ÿµÿ½ÿ®ÿ§ÿ±ÿ®ÿºÿÀÿ¢ÿ«ÿ­ÿ¯ÿ³ÿªÿ¼ÿµÿ¶ÿµÿªÿ¹ÿ±ÿÿ®ÿ´ÿ¯ÿ´ÿµÿ¨ÿµÿ½ÿ®ÿ²ÿ¹ÿ´ÿ±ÿ¬ÿ³ÿ¶ÿ²ÿ®ÿ¡ÿ«ÿ¸ÿ·ÿ¹ÿ¹ÿ¼ÿ»ÿµÿ¹ÿ½ÿ»ÿ²ÿ¯ÿ°ÿ¦ÿÿ³ÿµÿ¸ÿ¹ÿ­ÿ¨ÿ°ÿµÿ¯ÿ¶ÿµÿ¬ÿÀÿ²ÿ°ÿºÿ¯ÿµÿ¹ÿ­ÿ¯ÿ²ÿ§ÿµÿ½ÿ³ÿ³ÿ´ÿÿ´ÿ¸ÿ®ÿ²ÿµÿ°ÿ«ÿ­ÿ«ÿÿ¢ÿ§ÿ²ÿ½ÿ»ÿ½ÿ¼ÿ¶ÿ°ÿ®ÿ²ÿ²ÿ§ÿ ÿ¤ÿ¸ÿ·ÿ¨ÿ§ÿ¦ÿ°ÿ¤ÿ±ÿ®ÿÁÿ·ÿ¸ÿ¸ÿ¸ÿ­ÿ·ÿ´ÿªÿ¤ÿ¯ÿ®ÿ¯ÿ¯ÿ©ÿ®ÿ³ÿµÿ´ÿ²ÿµÿ®ÿ¨ÿ¬ÿµÿÁÿ²ÿªÿ·ÿ¸ÿ¨ÿÿ£ÿ«ÿ¥ÿ¯ÿ³ÿµÿ®ÿ°ÿ¿ÿºÿ¦ÿÿ¤ÿ³ÿºÿÁÿ¯ÿ²ÿ½ÿÁÿ³ÿ¯ÿ¦ÿ·ÿ¹ÿ¬ÿ¦ÿ§ÿ¹ÿ¨ÿ¹ÿ¸ÿ¿ÿ¸ÿÿºÿ®ÿÊÿ¸ÿ´ÿ§ÿ£ÿ°ÿ²ÿ´ÿÀÿ»ÿ´ÿ­ÿ©ÿ¡ÿÿÿ§ÿ§ÿ¦ÿ°ÿ·ÿ¸ÿ±ÿ¬ÿ¯ÿ²ÿµÿ­ÿ©ÿ®ÿ§ÿ¹ÿºÿ²ÿ«ÿ­ÿ¬ÿ±ÿ§ÿ§ÿ®ÿ·ÿ¬ÿ©ÿ´ÿªÿ¨ÿ·ÿ¦ÿ®ÿ´ÿ®ÿ­ÿ¸ÿ¼ÿ»ÿ¶ÿ®ÿ¨ÿ¹ÿ»ÿ»ÿ½ÿµÿ³ÿ·ÿ³ÿ®ÿ¦ÿÿ´ÿ¸ÿÂÿ¨ÿ«ÿ»ÿ«ÿ¯ÿÏÿ¼ÿ°ÿ´ÿ¿ÿ»ÿ¿ÿ·ÿ³ÿÿ¿ÿ ÿÿ«ÿµÿ¶ÿ¼ÿ¶ÿ¡ÿ¢ÿ¥ÿÿ©ÿÃÿÄÿ´ÿ´ÿ³ÿ²ÿ»ÿºÿ»ÿºÿ¶ÿ¸ÿ´ÿµÿ¹ÿÂÿ´ÿ°ÿ«ÿ­ÿ­ÿÃÿ¦ÿ©ÿ¸ÿ¾ÿ³ÿ±ÿ·ÿ¬ÿ£ÿ´ÿÃÿ­ÿ®ÿµÿµÿ³ÿ¨ÿ°ÿ²ÿ·ÿªÿ´ÿ¸ÿ¶ÿ®ÿ­ÿ²ÿ§ÿ­ÿ½ÿ¼ÿ¾ÿ½ÿ¨ÿÿ©ÿ¯ÿ®ÿ§ÿ¨ÿ·ÿ¶ÿ±ÿ¹ÿ¥ÿºÿ¬ÿ»ÿ¹ÿ»ÿ­ÿ±ÿ®ÿ¦ÿ±ÿ¢ÿ¯ÿ²ÿ«ÿ¼ÿ­ÿ°ÿ¯ÿ·ÿ³ÿ¬ÿ«ÿ°ÿ¯ÿ¡ÿ¥ÿ®ÿ°ÿµÿ¬ÿ­ÿ±ÿ½ÿ·ÿ·ÿ´ÿªÿ¦ÿµÿºÿ´ÿ¶ÿÿ°ÿ»ÿ²ÿ³ÿ£ÿ ÿ²ÿ¶ÿ±ÿ±ÿ«ÿ¯ÿµÿ·ÿ³ÿ®ÿÿ}ÿ¢ÿ¬ÿ«ÿ§ÿ¦ÿ«ÿÃÿÀÿ³ÿ¨ÿ­ÿ¶ÿ¾ÿ£ÿ¤ÿ®ÿ·ÿÅÿÃÿ¼ÿªÿªÿ¬ÿ¿ÿ¹ÿ±ÿ³ÿ´ÿ°ÿ²ÿµÿ¸ÿºÿ³ÿ­ÿ«ÿ§ÿ¯ÿ¼ÿÀÿÀÿ©ÿ¡ÿ¬ÿ¶ÿ­ÿ³ÿ¸ÿ°ÿ®ÿ¿ÿ¿ÿ©ÿ°ÿÂÿ¯ÿ¬ÿ¹ÿ¿ÿ³ÿ¥ÿ­ÿ§ÿ£ÿ«ÿ³ÿµÿ·ÿ¿ÿ´ÿ©ÿ´ÿ·ÿ»ÿ³ÿ°ÿ´ÿ´ÿµÿ¹ÿ©ÿ²ÿ¹ÿ¬ÿÀÿºÿ°ÿÁÿ¸ÿ¹ÿ¹ÿÂÿ¶ÿ¯ÿ¸ÿ¶ÿ®ÿ²ÿ²ÿ±ÿ°ÿ°ÿ¶ÿ¯ÿ·ÿ¾ÿ¯ÿ³ÿÁÿ¥ÿ±ÿºÿ³ÿÇÿ´ÿÄÿ¶ÿ«ÿ¹ÿ°ÿ£ÿ«ÿ¯ÿ½ÿ³ÿ¿ÿ½ÿ·ÿ²ÿ²ÿ¼ÿ»ÿµÿ´ÿ³ÿ¯ÿÆÿºÿ¯ÿ·ÿªÿ®ÿ¼ÿÿ·ÿ²ÿµÿ¶ÿ©ÿ©ÿ«ÿ¹ÿ³ÿ¯ÿ©ÿªÿ©ÿ­ÿªÿ¡ÿ§ÿ°ÿ·ÿ¶ÿ¼ÿ±ÿ­ÿµÿ¸ÿ¤ÿ«ÿÿ¯ÿ§ÿ­ÿ®ÿ¨ÿ«ÿÿ¥ÿ·ÿ¼ÿ±ÿ¬ÿ§ÿ ÿ¨ÿ³ÿ³ÿ·ÿµÿ°ÿ½ÿºÿ²ÿ°ÿ³ÿ¨ÿµÿ©ÿ©ÿ°ÿ¬ÿ·ÿ¬ÿ¢ÿ§ÿ¨ÿÿÿªÿ¹ÿºÿµÿ¶ÿ³ÿ ÿ¢ÿ¡ÿ¦ÿ®ÿÿÿÿÿ«ÿ¸ÿ¢ÿ¢ÿÿÿ¤ÿÿ¤ÿ¬ÿ¦ÿ£ÿ¦ÿ¥ÿÿ¢ÿªÿÿÿ¦ÿÿÿÿÿ¨ÿ£ÿÿ¦ÿ ÿÿ¨ÿ§ÿ²ÿ¡ÿÿ¥ÿ°ÿ¿ÿ·ÿ¯ÿ­ÿ¡ÿ«ÿ«ÿ´ÿ­ÿÿ°ÿÿÿÿ¥ÿ¯ÿ«ÿ¦ÿ¤ÿ¤ÿÿ ÿ³ÿ³ÿªÿªÿ§ÿÿ¦ÿ§ÿ°ÿ¦ÿÿ¤ÿ¯ÿ¡ÿ¬ÿ²ÿ¼ÿ«ÿÿÿÿÿÿ¥ÿ¡ÿ¥ÿ·ÿ¦ÿ¨ÿ­ÿÿ«ÿ©ÿ¯ÿ´ÿ¥ÿ¦ÿ®ÿ³ÿ¼ÿªÿÿ¤ÿ³ÿµÿ¿ÿ»ÿ£ÿªÿ®ÿÂÿºÿÁÿ¯ÿ·ÿ·ÿµÿ±ÿ®ÿªÿºÿÇÿ·ÿ¤ÿ±ÿµÿ¨ÿ©ÿ©ÿºÿ¸ÿ¨ÿ°ÿ©ÿ°ÿ«ÿÀÿ¥ÿ²ÿ±ÿ­ÿ³ÿ²ÿ·ÿ·ÿ·ÿ´ÿ°ÿÁÿ¼ÿ¶ÿµÿ©ÿ¹ÿ©ÿÆÿ¸ÿ¶ÿ¹ÿ©ÿ­ÿ­ÿ¶ÿ½ÿµÿ¯ÿ´ÿ²ÿ¦ÿ±ÿ®ÿ¸ÿ§ÿ¥ÿ±ÿ¯ÿªÿ°ÿ¯ÿ°ÿ§ÿ«ÿ³ÿ¶ÿ²ÿ«ÿ«ÿ¬ÿ¯ÿµÿµÿ¶ÿ²ÿÊÿ©ÿ°ÿºÿ­ÿ®ÿ¶ÿ²ÿ¦ÿ§ÿ°ÿ¯ÿµÿ°ÿ­ÿ³ÿ¶ÿºÿ­ÿ®ÿ²ÿ´ÿ°ÿ¨ÿ§ÿ®ÿ­ÿ¥ÿ§ÿ³ÿ¹ÿ­ÿ¸ÿ¥ÿªÿ¯ÿ¯ÿ»ÿ°ÿ®ÿ¸ÿ¹ÿ¹ÿ°ÿ®ÿ¯ÿ¦ÿ¬ÿ¾ÿ·ÿ´ÿ¨ÿ®ÿ¯ÿØÿ¿ÿªÿ¦ÿ¨ÿºÿ³ÿ¯ÿ¶ÿ¶ÿºÿ¬ÿ¥ÿºÿµÿÀÿ´ÿ®ÿ­ÿ°ÿ­ÿ¬ÿ³ÿºÿ¾ÿ²ÿ¨ÿ·ÿªÿ¯ÿ®ÿ¯ÿ¢ÿ´ÿ¤ÿÀÿ´ÿ¸ÿ¸ÿµÿ²ÿ¤ÿÿ¡ÿ¾ÿ½ÿ²ÿ¬ÿ¸ÿ¦ÿ´ÿ­ÿ¯ÿ®ÿ·ÿ´ÿ§ÿ­ÿ¶ÿ²ÿ³ÿ´ÿÇÿ°ÿ½ÿ»ÿ«ÿªÿ£ÿ«ÿ¨ÿ±ÿ»ÿ«ÿÿ«ÿÁÿ¯ÿ®ÿ³ÿ¹ÿºÿ±ÿºÿ»ÿ¸ÿ²ÿ±ÿ»ÿºÿ­ÿ¢ÿ´ÿÃÿµÿ¨ÿ´ÿ®ÿºÿÃÿ·ÿ®ÿ±ÿ­ÿ¢ÿÿwÿ¦ÿ©ÿ ÿ«ÿ³ÿ±ÿ°ÿ¶ÿ­ÿ£ÿªÿ­ÿ¯ÿ«ÿÁÿ¼ÿÅÿ¼ÿ¥ÿ¹ÿ³ÿ²ÿ­ÿ¬ÿµÿ±ÿ®ÿ²ÿ°ÿ¨ÿ«ÿ«ÿ ÿ¯ÿ³ÿ¬ÿªÿ¨ÿ¨ÿ«ÿ­ÿºÿ¸ÿÿ´ÿÁÿ´ÿ¬ÿ«ÿ¯ÿ·ÿ¹ÿ²ÿ³ÿ½ÿ¾ÿÈÿªÿµÿ¯ÿ§ÿ²ÿ´ÿÿÿ£ÿ¤ÿ«ÿ·ÿ»ÿ¾ÿ²ÿ¯ÿ»ÿ·ÿ¬ÿ¦ÿ¥ÿ«ÿ¸ÿ¹ÿ¶ÿ²ÿ´ÿ²ÿ¼ÿ¶ÿ°ÿ«ÿ§ÿ¨ÿ±ÿ²ÿ¢ÿÀÿ®ÿÈÿ¸ÿ²ÿ©ÿªÿ²ÿ¾ÿ¼ÿ®ÿ¬ÿ­ÿ®ÿªÿµÿ·ÿÀÿ­ÿ¬ÿ°ÿ°ÿ¶ÿ¶ÿ·ÿ´ÿ°ÿ¹ÿ©ÿÿÿÿ°ÿ³ÿ²ÿºÿ²ÿ®ÿ©ÿ²ÿ©ÿ¶ÿ¸ÿ¹ÿ¶ÿ°ÿ­ÿ­ÿ¯ÿ½ÿ¸ÿÆÿ°ÿ«ÿ¸ÿÃÿÀÿ½ÿ¿ÿ·ÿ¢ÿ£ÿ¥ÿÿqÿÿÿ¥ÿ­ÿ©ÿªÿ²ÿ¨ÿÿ¨ÿ»ÿªÿ«ÿ¯ÿ´ÿ¶ÿ®ÿ®ÿÐÿ³ÿ°ÿ¼ÿ¸ÿ®ÿ·ÿ³ÿ­ÿ±ÿ±ÿ¬ÿÄÿªÿ£ÿ®ÿ®ÿ¿ÿÆÿºÿ±ÿµÿ¦ÿ¡ÿÆÿ½ÿ²ÿ¯ÿµÿªÿ¡ÿ¦ÿ«ÿ®ÿ¯ÿµÿ­ÿ£ÿ¶ÿºÿ¿ÿ·ÿ¬ÿ³ÿ±ÿºÿ¶ÿÁÿ³ÿ²ÿ®ÿ¦ÿ¯ÿ¶ÿ§ÿ§ÿ¯ÿ³ÿ¨ÿ¯ÿ·ÿµÿ®ÿ¯ÿµÿ¯ÿ¤ÿ§ÿ·ÿÀÿÂÿ¶ÿ©ÿ§ÿ²ÿ»ÿ¯ÿ·ÿ©ÿÿ«ÿ²ÿ³ÿµÿ·ÿ·ÿ§ÿ©ÿ³ÿ¦ÿ·ÿ°ÿ­ÿ±ÿ¬ÿªÿ´ÿ¹ÿ©ÿ¯ÿ¹ÿµÿ´ÿ¯ÿ§ÿ­ÿ¼ÿµÿ²ÿ¨ÿ¥ÿ£ÿÿ ÿ¨ÿ¤ÿ»ÿ¾ÿ±ÿ·ÿ´ÿ·ÿ¶ÿ·ÿ´ÿ£ÿÿÿ¤ÿÿÿ«ÿ©ÿÿÿÿ§ÿ ÿÿÿÿÿÿÿÿÿÿÿÿ¥ÿ­ÿ¨ÿÿÿbÿ\ÿ^ÿEÿVÿ]ÿfÿ|ÿÿÿÿÿÿ~ÿ®ÿ®ÿ¯ÿ²ÿªÿ©ÿ£ÿ¡ÿ¯ÿ»ÿ§ÿÊÿ±ÿ¥ÿ¬ÿªÿ§ÿ¬ÿ«ÿ¤ÿ¨ÿ¥ÿ¤ÿ¤ÿµÿ°ÿ§ÿ±ÿ¨ÿÿ«ÿÿ¦ÿ´ÿµÿ©ÿ ÿ¨ÿ±ÿ°ÿ¨ÿ³ÿ«ÿ¢ÿ®ÿ±ÿ©ÿºÿ·ÿ ÿ´ÿ©ÿ­ÿ´ÿ¶ÿ±ÿ­ÿ¸ÿ²ÿ®ÿ¯ÿ¡ÿ«ÿ©ÿ®ÿ²ÿ¢ÿ§ÿµÿ·ÿ­ÿÿÿ¤ÿ­ÿªÿ£ÿ¤ÿªÿ®ÿ¯ÿ¥ÿ¨ÿ°ÿ°ÿ¬ÿ©ÿ«ÿ®ÿÿ¶ÿ¬ÿ³ÿ¼ÿ»ÿ­ÿªÿ¶ÿÿ¨ÿ³ÿ¦ÿºÿ´ÿ«ÿ«ÿ¯ÿ­ÿ¨ÿ±ÿ¨ÿ¨ÿ¢ÿ¦ÿªÿ­ÿ°ÿ±ÿ­ÿ©ÿ¯ÿÀÿ³ÿ´ÿ²ÿ°ÿµÿ²ÿ©ÿ·ÿÀÿÿÿ¬ÿ®ÿ´ÿªÿªÿ®ÿ¦ÿ°ÿ¦ÿ»ÿ³ÿ®ÿ£ÿ¦ÿ¬ÿ¯ÿ¬ÿ§ÿ§ÿ¨ÿ¥ÿ§ÿ¤ÿ«ÿ¼ÿ²ÿ©ÿ§ÿ§ÿ¸ÿ¸ÿ¸ÿ©ÿªÿ¥ÿ²ÿ¶ÿ³ÿ©ÿ¤ÿ­ÿ±ÿµÿÿ¯ÿ©ÿªÿ³ÿ¶ÿ·ÿ­ÿ¦ÿ»ÿ°ÿ¥ÿÀÿ´ÿÿ¡ÿ§ÿÿ¡ÿªÿ¥ÿ§ÿÿ¢ÿ¬ÿªÿªÿ±ÿ¶ÿ±ÿ¬ÿ°ÿ³ÿ°ÿ¨ÿÃÿªÿÿ¬ÿÌÿÈÿºÿºÿ¾ÿ¾ÿ±ÿ´ÿ¼ÿÁÿÃÿ°ÿ½ÿÀÿ¶ÿ¯ÿ­ÿ¬ÿ¬ÿ¤ÿ²ÿ§ÿ£ÿ¯ÿ¢ÿ¤ÿ°ÿ·ÿ²ÿ¯ÿ¸ÿ³ÿ¸ÿ°ÿ»ÿ½ÿ®ÿªÿ¬ÿ°ÿ¹ÿ·ÿ®ÿ±ÿ¥ÿ¸ÿÅÿ²ÿ¯ÿ¯ÿ½ÿ²ÿ¹ÿÀÿ½ÿÈÿ·ÿ«ÿªÿ¶ÿÀÿ·ÿ¿ÿÁÿ¾ÿ¶ÿºÿºÿ©ÿ¬ÿ´ÿ¯ÿ¹ÿªÿ¯ÿ°ÿµÿ¸ÿ±ÿ´ÿ½ÿ·ÿºÿÕÿÅÿÌÿÂÿ½ÿ»ÿ¬ÿªÿ©ÿ®ÿ¸ÿºÿ·ÿ¼ÿ´ÿ±ÿ¹ÿ»ÿ¸ÿ¨ÿ©ÿ©ÿªÿ°ÿ²ÿ®ÿ§ÿ¢ÿªÿ³ÿªÿ¥ÿ²ÿ¼ÿ·ÿ¸ÿ¼ÿ¼ÿ¿ÿÄÿÇÿÊÿ¶ÿµÿªÿ¹ÿ¨ÿ¢ÿ·ÿ²ÿ¯ÿ¶ÿ¯ÿÿÿ¤ÿ¶ÿÅÿ¯ÿ°ÿµÿ¬ÿ·ÿ¼ÿµÿ­ÿ®ÿ²ÿ±ÿ­ÿ®ÿ¶ÿ­ÿ¶ÿ¬ÿªÿ ÿ¬ÿ«ÿ¹ÿ­ÿ©ÿ¶ÿ¹ÿ³ÿ­ÿ±ÿªÿ ÿ©ÿ¨ÿµÿ«ÿ¹ÿ±ÿ­ÿ¶ÿ³ÿ®ÿ­ÿ¬ÿ±ÿ¸ÿ£ÿ­ÿ¹ÿ¼ÿ¾ÿºÿ¶ÿ¹ÿºÿ²ÿ»ÿ¿ÿ¹ÿ¾ÿ¨ÿ«ÿ¬ÿ£ÿ§ÿ²ÿ°ÿ§ÿÿ¡ÿ­ÿ´ÿµÿ³ÿ²ÿ´ÿ²ÿ±ÿ°ÿ¥ÿ¦ÿ­ÿµÿ¸ÿ­ÿ£ÿ£ÿ¦ÿ«ÿ½ÿ½ÿ±ÿ·ÿ°ÿ¯ÿ¨ÿ©ÿ¨ÿ²ÿºÿ¶ÿ«ÿ¯ÿ¾ÿ½ÿ³ÿ«ÿ¥ÿ©ÿ²ÿ¯ÿ®ÿ®ÿ¬ÿ¦ÿ­ÿ¸ÿ¶ÿÁÿ»ÿÄÿ¹ÿ²ÿ¯ÿ¬ÿ¬ÿªÿ©ÿ¡ÿ³ÿ¾ÿ¶ÿ¼ÿ©ÿ³ÿ¬ÿÀÿªÿ©ÿªÿ«ÿªÿ«ÿ©ÿªÿ»ÿ²ÿ°ÿ¤ÿÂÿ¬ÿ´ÿ®ÿ²ÿ³ÿ§ÿ±ÿ¶ÿ¨ÿ°ÿ»ÿ®ÿ¦ÿ¯ÿ´ÿ¯ÿ¦ÿºÿ²ÿ¨ÿ³ÿ°ÿ¯ÿ«ÿ¹ÿ´ÿ¯ÿ®ÿ¸ÿ¶ÿ¯ÿ´ÿ»ÿ»ÿ­ÿ²ÿÀÿªÿ¯ÿ¤ÿ²ÿ©ÿ¦ÿÿ°ÿ³ÿ²ÿ¶ÿ²ÿ±ÿ¶ÿ»ÿ¾ÿ¿ÿ»ÿ£ÿ·ÿ¬ÿ«ÿ°ÿ­ÿµÿ°ÿ¤ÿ§ÿ´ÿ²ÿ¥ÿÿ ÿ·ÿ·ÿ´ÿªÿÿÿÿÿÿÿÿÿ¥ÿ ÿÿ¨ÿ©ÿ¢ÿ¥ÿ¥ÿ¤ÿ¡ÿÿ£ÿ¡ÿÿ©ÿÿ¢ÿ«ÿÿ¯ÿ ÿ¤ÿ¬ÿ¦ÿ§ÿ­ÿ§ÿ°ÿ²ÿ³ÿ¬ÿÿÿ ÿ©ÿÿ²ÿ®ÿ´ÿ ÿ°ÿ§ÿ¡ÿ¡ÿ®ÿ¢ÿ ÿ¢ÿÿÿÿ ÿÿÿ¢ÿÿÿ¦ÿ§ÿ§ÿ©ÿªÿÿ¢ÿÿ¤ÿÿÿÿ~ÿÿªÿÿ«ÿ£ÿÿ¬ÿ ÿÿÿÿÿÿ§ÿÿÿÿÿ£ÿ¥ÿÿÿÿÿÿÿ¥ÿ¨ÿ¢ÿÿÿÿ¥ÿ§ÿ²ÿ¥ÿ¬ÿ­ÿªÿ¨ÿÃÿ¥ÿ®ÿËÿ¥ÿ¦ÿ´ÿÿ¤ÿ¦ÿ¹ÿºÿ³ÿ²ÿ®ÿ®ÿ²ÿ²ÿ®ÿ­ÿ³ÿªÿ°ÿ°ÿ¯ÿ°ÿÁÿ©ÿ¶ÿ³ÿ¸ÿ­ÿ¬ÿºÿÿ¥ÿµÿÅÿ¿ÿ®ÿ²ÿ²ÿ«ÿ¶ÿ³ÿ§ÿ·ÿ«ÿ²ÿ­ÿ³ÿ¸ÿ¾ÿ·ÿ³ÿ¶ÿ³ÿ©ÿ¡ÿ­ÿ³ÿ¸ÿµÿ²ÿÄÿÀÿ®ÿ®ÿµÿ«ÿ©ÿ¹ÿ®ÿ«ÿ©ÿ«ÿ¬ÿ ÿ§ÿ§ÿ¸ÿ³ÿ¶ÿ´ÿ¬ÿ¯ÿ¬ÿ¬ÿ«ÿÿ©ÿ£ÿ°ÿ¶ÿ³ÿ¶ÿ¶ÿ­ÿ³ÿÂÿ½ÿ¬ÿ£ÿ«ÿ°ÿ³ÿ¾ÿ¨ÿ®ÿÿ«ÿªÿ¸ÿ­ÿ±ÿ¨ÿ´ÿ©ÿ¬ÿ²ÿ±ÿ¯ÿ¯ÿ¶ÿ±ÿ®ÿµÿ³ÿ¯ÿ®ÿ¯ÿ¹ÿ´ÿ®ÿ¶ÿÁÿ¬ÿ¶ÿ±ÿ±ÿ°ÿ°ÿ¦ÿºÿ±ÿ­ÿ¯ÿªÿ´ÿ¨ÿ¦ÿ°ÿ¸ÿ³ÿ¬ÿ«ÿ©ÿ«ÿ¨ÿ¤ÿ­ÿ±ÿ¯ÿ­ÿ­ÿ«ÿÿ±ÿ°ÿ­ÿµÿ²ÿ«ÿ¡ÿ´ÿ¾ÿ¦ÿÃÿ²ÿ¬ÿ·ÿ©ÿ°ÿ¼ÿ±ÿ³ÿ±ÿ¯ÿ®ÿ¹ÿ¼ÿ¯ÿ¡ÿÿ«ÿ°ÿ§ÿ¯ÿ·ÿ³ÿ«ÿ¢ÿµÿ°ÿÇÿ¤ÿ±ÿ´ÿ³ÿÀÿ¥ÿ¼ÿ±ÿ¹ÿÅÿ³ÿ¸ÿ¯ÿ®ÿ­ÿ½ÿ¶ÿ±ÿ¬ÿ¨ÿµÿ»ÿªÿ©ÿ¶ÿ¯ÿµÿ¼ÿ°ÿ²ÿªÿ¬ÿ­ÿ¬ÿµÿµÿ»ÿ·ÿµÿ­ÿ·ÿ¨ÿ®ÿ¶ÿ¹ÿÁÿ­ÿ¦ÿ´ÿ¯ÿ¬ÿ²ÿ°ÿ²ÿ³ÿ§ÿ ÿ®ÿ³ÿ©ÿ©ÿ´ÿ¯ÿ¥ÿ¥ÿÿ«ÿ´ÿ²ÿ¯ÿ¬ÿÿ«ÿ®ÿ©ÿµÿ¡ÿ´ÿÂÿ¯ÿ§ÿ§ÿ¼ÿ£ÿ ÿ¬ÿ ÿ±ÿªÿ¸ÿ²ÿ­ÿºÿµÿ¬ÿ¬ÿ±ÿ¯ÿµÿºÿ¨ÿÿ¥ÿ¯ÿ¸ÿ¯ÿ´ÿ³ÿ³ÿ¹ÿ¬ÿ¿ÿ±ÿÀÿ¶ÿ¹ÿ¹ÿºÿ³ÿ«ÿ¹ÿ±ÿ«ÿ¹ÿ­ÿ§ÿ²ÿ¬ÿ¦ÿÿªÿ©ÿÿ¯ÿ¹ÿ²ÿ±ÿ¶ÿµÿ®ÿ®ÿ½ÿ¸ÿªÿ´ÿ³ÿ­ÿ³ÿ³ÿ·ÿ°ÿ¶ÿµÿ¹ÿ´ÿ§ÿ·ÿ¾ÿ¸ÿ¦ÿ¤ÿ£ÿ§ÿ·ÿÆÿ©ÿ¾ÿºÿ°ÿ­ÿ«ÿ´ÿºÿ¼ÿ²ÿ±ÿ¦ÿµÿÀÿµÿ³ÿ±ÿ½ÿ»ÿ¬ÿ­ÿ´ÿ¬ÿ©ÿ³ÿ±ÿ°ÿ¯ÿ¬ÿ³ÿ¬ÿ­ÿ¯ÿ®ÿ¹ÿ³ÿ¨ÿ­ÿ©ÿ©ÿ¥ÿ®ÿªÿ¹ÿ¯ÿ°ÿ±ÿÿ¤ÿµÿµÿ³ÿ«ÿªÿ§ÿ®ÿªÿ¥ÿ¡ÿÿnÿÿ±ÿ°ÿ¬ÿºÿµÿ£ÿ«ÿµÿ´ÿ¹ÿ·ÿ°ÿ§ÿ§ÿ¡ÿÿ¹ÿ³ÿ«ÿ¯ÿ®ÿ´ÿ¥ÿ¶ÿµÿ­ÿªÿ£ÿ½ÿ±ÿ°ÿºÿ½ÿ·ÿ¨ÿ©ÿ¢ÿ¢ÿÿ°ÿªÿ®ÿ¨ÿ³ÿ¶ÿ£ÿ¡ÿ£ÿ»ÿºÿºÿ¼ÿ±ÿ¤ÿÿ¤ÿ­ÿ«ÿ¦ÿªÿ§ÿªÿºÿµÿ±ÿ°ÿÁÿºÿªÿµÿÿ£ÿ¼ÿ°ÿÿ£ÿ¯ÿ«ÿ¸ÿ¢ÿ¸ÿ»ÿ¡ÿ¬ÿÿ¬ÿ¯ÿ§ÿ»ÿ±ÿ¶ÿ½ÿ°ÿ°ÿªÿ»ÿÁÿ±ÿ¹ÿ³ÿ¤ÿÿ¤ÿ¬ÿ­ÿ´ÿ¸ÿ´ÿ«ÿ¨ÿªÿ©ÿ ÿ¥ÿ°ÿªÿ®ÿ©ÿ¯ÿ²ÿ¸ÿ²ÿ±ÿ¶ÿ«ÿ§ÿ²ÿ§ÿ¢ÿ¶ÿ³ÿ­ÿ¥ÿÿ²ÿ©ÿ¤ÿ§ÿ¬ÿ°ÿ ÿ¼ÿ´ÿÿ§ÿ«ÿ¹ÿµÿºÿÀÿ¶ÿ¹ÿ©ÿ®ÿ°ÿ°ÿ¼ÿ°ÿ­ÿ¤ÿ¥ÿ§ÿªÿ³ÿ¶ÿ¦ÿ£ÿ°ÿ¯ÿ²ÿ³ÿ©ÿÿ¡ÿ®ÿ«ÿ¯ÿ³ÿºÿ¶ÿ¬ÿ®ÿ·ÿ°ÿ¤ÿ°ÿ¥ÿµÿ¯ÿ²ÿ¦ÿ¸ÿ¢ÿ©ÿ·ÿ¯ÿ·ÿªÿ¡ÿ£ÿ¥ÿ¼ÿµÿ¨ÿ°ÿÿ­ÿ«ÿ¯ÿ°ÿ´ÿªÿ±ÿ­ÿ¦ÿ³ÿ½ÿ±ÿ±ÿ±ÿ¯ÿ¬ÿ±ÿ¿ÿ»ÿµÿ´ÿ·ÿµÿ¬ÿ«ÿ´ÿ²ÿºÿ²ÿµÿÄÿ´ÿÿ¨ÿªÿ¨ÿ·ÿµÿ½ÿ­ÿ§ÿ§ÿÿ®ÿ®ÿ«ÿ¶ÿ±ÿ³ÿ­ÿ±ÿºÿ·ÿÿÿªÿªÿ°ÿºÿ¼ÿ¬ÿ­ÿ¼ÿ¾ÿ¯ÿ²ÿ´ÿ²ÿ´ÿ¶ÿ²ÿ­ÿ¬ÿ§ÿ ÿ¥ÿ¦ÿ§ÿ¨ÿ¡ÿ±ÿ®ÿ´ÿ¼ÿ³ÿ®ÿ´ÿ¯ÿ«ÿ¬ÿ­ÿ»ÿÁÿ¨ÿ¸ÿ»ÿ·ÿ²ÿ´ÿ½ÿ±ÿ¹ÿ·ÿ¦ÿµÿ¶ÿµÿ¯ÿ«ÿ®ÿµÿ¶ÿ¥ÿ°ÿ²ÿ´ÿ¸ÿ¬ÿ±ÿ¼ÿ¹ÿ±ÿ¬ÿ¬ÿ·ÿ°ÿªÿ²ÿ±ÿ°ÿ±ÿ²ÿ¸ÿ»ÿ·ÿªÿ®ÿ­ÿ¢ÿºÿ®ÿ¸ÿ»ÿ±ÿ´ÿ©ÿ°ÿªÿ§ÿ°ÿÿ³ÿ¸ÿ¬ÿ»ÿºÿ¶ÿ¦ÿ²ÿ®ÿ·ÿ§ÿ¸ÿ¸ÿ³ÿ­ÿ°ÿ¯ÿÀÿ±ÿ¢ÿ­ÿ²ÿ±ÿ¤ÿ¤ÿ­ÿ¢ÿ¤ÿªÿ½ÿ½ÿµÿ¬ÿ©ÿ§ÿ ÿ©ÿ¨ÿ¥ÿ£ÿ¨ÿ¨ÿªÿ­ÿªÿ©ÿ¿ÿ­ÿ¢ÿ¶ÿ°ÿ±ÿ°ÿ©ÿ±ÿÅÿ¾ÿ¶ÿ¢ÿ§ÿ¦ÿ¥ÿµÿ¶ÿªÿªÿÀÿ¾ÿÁÿ³ÿ·ÿºÿ¬ÿ²ÿÃÿ·ÿ¥ÿ®ÿ¸ÿ½ÿ¼ÿµÿºÿ½ÿ¸ÿºÿ¹ÿ¼ÿ¹ÿ®ÿ­ÿ¡ÿ¢ÿÿ¬ÿ½ÿ¦ÿ¤ÿ¥ÿªÿ´ÿ¨ÿ­ÿ³ÿ¢ÿÿ²ÿ¥ÿ¾ÿ®ÿ³ÿ°ÿ¡ÿÿ¬ÿ²ÿ³ÿ°ÿ³ÿ¶ÿ¸ÿ¯ÿºÿ¹ÿ¨ÿ¬ÿ¹ÿ°ÿ¶ÿºÿºÿ´ÿµÿ¶ÿÿÿ£ÿ©ÿ¨ÿ°ÿ¶ÿ²ÿ®ÿ¨ÿªÿ®ÿµÿ±ÿ»ÿ³ÿ§ÿ¢ÿ·ÿµÿ¸ÿµÿ·ÿ¹ÿ¡ÿªÿªÿ¯ÿ¤ÿ­ÿ±ÿ©ÿ³ÿ·ÿ¯ÿ§ÿ°ÿ®ÿ­ÿ³ÿ´ÿ·ÿ¸ÿ¸ÿ±ÿ­ÿ´ÿªÿªÿ¸ÿ¯ÿ´ÿ·ÿ­ÿ³ÿ¤ÿ¦ÿ°ÿ³ÿ®ÿ¸ÿºÿ»ÿ«ÿ¦ÿÿÿ¬ÿ¯ÿ¦ÿ¿ÿ·ÿ·ÿ³ÿ¯ÿ·ÿ©ÿ¸ÿ´ÿ±ÿ®ÿ¨ÿ®ÿ«ÿÿªÿ³ÿ·ÿ®ÿªÿ«ÿ¬ÿ¯ÿ³ÿ­ÿ®ÿ³ÿ°ÿ³ÿ·ÿ¼ÿ¼ÿ¸ÿ²ÿ´ÿ¶ÿºÿ·ÿÁÿ·ÿ­ÿ°ÿ³ÿ¾ÿºÿ³ÿÁÿ¨ÿ¸ÿ½ÿ³ÿªÿ²ÿ¶ÿºÿµÿ»ÿ°ÿ°ÿªÿ¶ÿ»ÿºÿºÿ°ÿªÿ­ÿªÿ²ÿ»ÿ²ÿ²ÿ©ÿÿÿ¤ÿÿÿ«ÿ²ÿ½ÿ¶ÿ¶ÿÇÿ°ÿ¿ÿ¿ÿÿºÿ®ÿ¤ÿ§ÿ­ÿ¸ÿ³ÿªÿ¸ÿ¯ÿ°ÿ­ÿ·ÿ²ÿ°ÿ­ÿ§ÿ±ÿ¾ÿ¼ÿ¬ÿ£ÿ«ÿµÿºÿ´ÿ¸ÿ¼ÿ·ÿ«ÿ¶ÿ°ÿ§ÿ¶ÿµÿ¹ÿ·ÿ¾ÿÿ¸ÿÀÿ¾ÿºÿ¸ÿ­ÿ®ÿ³ÿ¯ÿ¯ÿ±ÿ©ÿ¯ÿ¸ÿ·ÿ»ÿÿÿ®ÿ´ÿ«ÿ©ÿ¼ÿÁÿ·ÿ®ÿ²ÿ°ÿ¹ÿÀÿ­ÿ ÿ¨ÿ¿ÿ·ÿ¾ÿ±ÿ½ÿ¡ÿ´ÿÂÿ¨ÿ­ÿ½ÿ©ÿ·ÿ»ÿ¶ÿ±ÿ±ÿ²ÿ²ÿ²ÿ²ÿ·ÿ»ÿ½ÿÀÿ¾ÿ¯ÿ©ÿ¹ÿ¤ÿ±ÿ½ÿ»ÿ§ÿ­ÿ®ÿ¾ÿ±ÿ¯ÿ¾ÿ¸ÿ¯ÿ¯ÿ£ÿ¶ÿ¿ÿ®ÿ¬ÿ¬ÿ±ÿÁÿ»ÿ·ÿ½ÿÄÿÈÿ¼ÿµÿ·ÿ´ÿÿªÿ¼ÿÄÿµÿÿ¬ÿ¬ÿºÿ·ÿ´ÿ¦ÿµÿ²ÿ¶ÿ¸ÿ·ÿ³ÿ¶ÿ¶ÿ³ÿ§ÿªÿ±ÿ³ÿ²ÿ¯ÿ¸ÿÀÿ½ÿ½ÿ±ÿ¬ÿ²ÿ§ÿ«ÿ¨ÿ²ÿÄÿ°ÿ°ÿ§ÿºÿÇÿ¡ÿ¤ÿ³ÿ®ÿÁÿµÿÂÿ»ÿ´ÿ«ÿ§ÿ±ÿ¶ÿºÿ¸ÿ°ÿ¬ÿ½ÿ¯ÿ¬ÿµÿµÿ»ÿÃÿ§ÿ¼ÿÃÿ©ÿ¢ÿ­ÿ¶ÿ¶ÿ²ÿ³ÿ·ÿ·ÿ¨ÿ¤ÿªÿ­ÿ«ÿ®ÿ³ÿ§ÿ®ÿ¹ÿÆÿ­ÿ­ÿ¿ÿ®ÿ°ÿ½ÿÂÿÿÿ¦ÿ¥ÿÆÿ´ÿ©ÿÿÿ¢ÿ­ÿ³ÿªÿ²ÿ¶ÿ­ÿ¯ÿ­ÿ¶ÿ´ÿ°ÿ¸ÿ±ÿ©ÿ¦ÿ´ÿ¥ÿ®ÿ¨ÿÿ¶ÿ²ÿ©ÿÿ¤ÿÿÿÿ¥ÿ¬ÿ«ÿ¡ÿÿ±ÿ¯ÿ¿ÿ¤ÿÿ¬ÿ§ÿ£ÿÿÿ¯ÿ§ÿ¡ÿÿÿ¡ÿ ÿ¦ÿ®ÿªÿ£ÿÿÿÿÿ¨ÿ«ÿÿ¦ÿÿÿÿ£ÿ£ÿ²ÿÿ¨ÿÿ¥ÿ¦ÿÿÿÿ¥ÿÿªÿ»ÿµÿ­ÿ¤ÿ¨ÿ¯ÿ±ÿ¬ÿÿÿ²ÿ¢ÿ¡ÿÿ©ÿ¡ÿ©ÿ¢ÿ¡ÿÿÿÿªÿ¨ÿ©ÿ¬ÿ©ÿ£ÿ¦ÿªÿ´ÿ¨ÿÿÿ¡ÿ©ÿÿµÿ²ÿ²ÿ°ÿ¬ÿ¨ÿÿ¥ÿ£ÿÿ¦ÿ±ÿªÿ¯ÿ²ÿ¦ÿºÿ¥ÿºÿ¬ÿ·ÿ¦ÿ®ÿ®ÿ·ÿ°ÿÿÿªÿ°ÿÃÿ¾ÿÿÿÿ«ÿ¨ÿ²ÿ¶ÿ¬ÿ¤ÿËÿ½ÿ¨ÿ±ÿµÿÀÿ±ÿ³ÿ¶ÿÿÿ®ÿ©ÿ¹ÿ¸ÿ²ÿÃÿ±ÿ¶ÿ¥ÿ§ÿ³ÿ·ÿ¼ÿ¼ÿ¬ÿ§ÿ ÿ±ÿ¿ÿ¸ÿ±ÿ©ÿ­ÿ¸ÿÁÿªÿ¥ÿ¿ÿÅÿ±ÿ¯ÿªÿÿ°ÿ ÿ±ÿ½ÿ¶ÿ´ÿ®ÿÿÿ´ÿ»ÿºÿÿ¤ÿ±ÿ±ÿ©ÿ­ÿ¤ÿ®ÿ¨ÿ¨ÿ«ÿ²ÿ²ÿ¯ÿºÿ½ÿ¼ÿ¬ÿ¼ÿ²ÿ¬ÿ¼ÿºÿ²ÿµÿ³ÿÀÿ¾ÿ¸ÿ¦ÿ§ÿ­ÿ¨ÿ´ÿ«ÿ¨ÿ·ÿ¾ÿºÿ«ÿ³ÿÿ¡ÿ¸ÿ¹ÿ±ÿ¦ÿ¬ÿ²ÿ´ÿ´ÿªÿ´ÿ½ÿ¬ÿªÿ­ÿ·ÿÁÿ«ÿ°ÿ«ÿºÿ¹ÿ³ÿ®ÿ¤ÿ ÿ«ÿ¶ÿµÿ´ÿ¥ÿ±ÿ¸ÿ¸ÿ§ÿ³ÿ¶ÿ¸ÿ¯ÿ°ÿ³ÿªÿ¢ÿ¢ÿ¨ÿ²ÿ°ÿ­ÿ°ÿºÿ¨ÿ®ÿ³ÿ²ÿ­ÿ¬ÿ°ÿ¯ÿ¥ÿ¨ÿ¸ÿ±ÿ§ÿ©ÿ¦ÿ¬ÿ¹ÿÃÿÁÿ»ÿ½ÿ®ÿ¡ÿ£ÿ¬ÿ®ÿ®ÿ¾ÿ©ÿÿ¨ÿÁÿÂÿ·ÿ´ÿ´ÿµÿ¾ÿºÿ­ÿ«ÿ¶ÿ¿ÿÁÿ¸ÿ¨ÿ£ÿ´ÿÁÿÿ¯ÿ´ÿ©ÿªÿ©ÿ±ÿºÿ°ÿ¯ÿºÿ¼ÿ¥ÿµÿ»ÿ³ÿ¸ÿ½ÿµÿ¬ÿ¯ÿ´ÿ±ÿ¬ÿ¦ÿ´ÿ¹ÿ·ÿ³ÿµÿ´ÿ¡ÿ§ÿ©ÿ°ÿ¿ÿ¶ÿ¤ÿ¤ÿÿ«ÿÿ¨ÿ¯ÿ®ÿ«ÿ¹ÿ·ÿ·ÿ´ÿµÿ¸ÿ°ÿ®ÿ¶ÿ¶ÿ´ÿ©ÿÆÿ¿ÿ¼ÿ«ÿ¯ÿ¿ÿÁÿ´ÿ¨ÿ­ÿ«ÿ ÿ·ÿ±ÿ§ÿ«ÿ®ÿ²ÿ²ÿ²ÿ³ÿ±ÿ©ÿ¦ÿ¶ÿ¤ÿÿ³ÿµÿ³ÿ­ÿ¨ÿ¼ÿÅÿºÿ°ÿ®ÿ²ÿ­ÿ¿ÿ´ÿµÿ»ÿ³ÿ¯ÿ´ÿ¥ÿÿ¢ÿ¹ÿÁÿ«ÿªÿ¼ÿ°ÿ¬ÿ»ÿ§ÿ¨ÿ³ÿ©ÿÿ¬ÿ¶ÿ³ÿ­ÿ­ÿ¬ÿºÿ±ÿ²ÿ´ÿ±ÿ¯ÿ°ÿ±ÿ¯ÿ»ÿ¤ÿ¥ÿ¦ÿ¨ÿ¯ÿ²ÿ³ÿ³ÿ°ÿ§ÿÿ¤ÿ¦ÿÀÿµÿ³ÿ³ÿ¬ÿ¬ÿ«ÿµÿ½ÿ²ÿ¯ÿ§ÿ ÿ®ÿµÿÿÿªÿ¬ÿ«ÿ°ÿ¯ÿ²ÿ§ÿ¤ÿ­ÿ»ÿ³ÿ¤ÿ©ÿ¯ÿ°ÿ²ÿ¶ÿ¼ÿºÿ¶ÿ¯ÿ«ÿ·ÿºÿ¼ÿ¼ÿ´ÿ°ÿ®ÿÿÿÿÿ¤ÿ¦ÿ¨ÿ­ÿ¦ÿ¨ÿ·ÿ·ÿ¯ÿ¨ÿ¸ÿ¾ÿªÿ¬ÿ©ÿªÿ·ÿµÿ¬ÿÀÿ½ÿ³ÿ¡ÿ¨ÿ³ÿµÿ¸ÿ·ÿ¸ÿ²ÿ¨ÿÁÿ§ÿ«ÿ°ÿ·ÿ¿ÿÄÿ´ÿ¯ÿ´ÿ©ÿ°ÿ«ÿÿÿªÿ«ÿ¢ÿ±ÿ¼ÿ³ÿ­ÿªÿ¶ÿ®ÿÿ¶ÿ²ÿ±ÿ¶ÿ¾ÿÇÿ¿ÿ­ÿªÿ·ÿ½ÿ¹ÿ±ÿ°ÿ¬ÿ¦ÿ«ÿ¼ÿ²ÿ®ÿ±ÿ°ÿ¶ÿ¸ÿ³ÿ¯ÿ¯ÿ¯ÿ²ÿ¯ÿ¢ÿ¾ÿµÿ­ÿ´ÿ½ÿ»ÿ¹ÿºÿÿ°ÿ¤ÿªÿ¦ÿ³ÿµÿ²ÿºÿ²ÿ¦ÿ®ÿºÿ´ÿÁÿÄÿÁÿµÿ¨ÿ´ÿµÿ®ÿ¥ÿ§ÿ¦ÿ´ÿ³ÿ¬ÿ´ÿ¼ÿ±ÿ¯ÿ®ÿ´ÿ±ÿ¨ÿ«ÿ²ÿ²ÿ³ÿ¿ÿ»ÿ¢ÿ¯ÿ¨ÿ±ÿ»ÿ½ÿ³ÿÿ¢ÿ¤ÿÿÿ­ÿ®ÿ¦ÿÿÿ¡ÿ¢ÿÿ}ÿÿÿÿÿÿÿÿÿÿÿ ÿ©ÿ¢ÿzÿZÿXÿJÿ7ÿ?ÿ^ÿvÿÿÿ¡ÿÿÿÿ}ÿ­ÿ½ÿÉÿ­ÿ¢ÿ©ÿ¬ÿ«ÿ±ÿµÿ±ÿ¶ÿªÿ¨ÿ¨ÿ©ÿ«ÿ²ÿºÿ·ÿ²ÿªÿªÿ«ÿ«ÿ¦ÿ©ÿ·ÿ®ÿªÿ¯ÿÿÿÿ¡ÿ«ÿ¢ÿ©ÿ£ÿ´ÿ²ÿ¡ÿ©ÿ¦ÿ¦ÿµÿÀÿ°ÿ¡ÿªÿ²ÿ¸ÿ¦ÿ£ÿ¥ÿªÿ¸ÿ¸ÿªÿµÿ±ÿ¦ÿ¤ÿ¤ÿ¨ÿªÿ§ÿ§ÿ¬ÿ¶ÿ·ÿ­ÿ¹ÿ³ÿ¬ÿ«ÿ¤ÿ²ÿ±ÿ«ÿ²ÿ¥ÿ¨ÿ±ÿ¯ÿ¢ÿÿ£ÿ ÿÿÿ¡ÿ¯ÿÀÿÁÿ´ÿ®ÿµÿ£ÿ¢ÿ¨ÿ¨ÿ±ÿ³ÿ¬ÿ©ÿ«ÿ«ÿ«ÿ³ÿ¶ÿ¢ÿ¥ÿ´ÿµÿªÿ¨ÿ©ÿÿ°ÿ¨ÿ²ÿ®ÿµÿ²ÿ²ÿµÿ°ÿ§ÿ®ÿ¹ÿ¦ÿ§ÿ¢ÿ¬ÿ²ÿ¤ÿÿ¤ÿ¬ÿ®ÿ«ÿ³ÿ¤ÿ¶ÿ·ÿ´ÿ³ÿ±ÿ®ÿ¨ÿ§ÿ´ÿ§ÿ­ÿ¦ÿ§ÿ²ÿ¬ÿ«ÿµÿ¬ÿ¨ÿ ÿ£ÿ¼ÿ´ÿÿ±ÿ¯ÿªÿ¯ÿªÿ¥ÿ«ÿ´ÿªÿ«ÿ§ÿ§ÿ°ÿ©ÿ¥ÿ®ÿ¯ÿ¸ÿ½ÿ§ÿµÿªÿµÿªÿ£ÿ§ÿ¦ÿ£ÿ©ÿ±ÿÿ¢ÿºÿ«ÿ°ÿ¯ÿ´ÿ¶ÿ«ÿ ÿÿÿÿµÿ¯ÿ®ÿ¯ÿ«ÿ«ÿ³ÿ»ÿ½ÿ½ÿ¬ÿºÿ±ÿÈÿÎÿ¼ÿÃÿÃÿ³ÿ©ÿ¯ÿ³ÿ¯ÿªÿ±ÿªÿ¡ÿ©ÿ©ÿ¬ÿ³ÿ¾ÿ½ÿ±ÿ·ÿµÿ¯ÿÁÿ±ÿ³ÿ«ÿ¯ÿ²ÿ´ÿ¹ÿºÿ³ÿ¹ÿ©ÿºÿ»ÿµÿ½ÿ·ÿ¬ÿ£ÿ±ÿ¸ÿ³ÿÃÿ´ÿ´ÿ³ÿºÿÅÿÄÿÆÿ¿ÿ³ÿ´ÿ¸ÿ¶ÿ°ÿ­ÿºÿ¹ÿºÿÅÿ°ÿ©ÿ»ÿ¸ÿ«ÿ£ÿ©ÿ¼ÿÁÿ·ÿ±ÿ¶ÿµÿ·ÿªÿ¤ÿ¯ÿ¯ÿ´ÿ¸ÿ´ÿ¹ÿ·ÿµÿ²ÿ­ÿ¶ÿ©ÿ©ÿ¢ÿÿ±ÿÅÿ¹ÿ¶ÿÂÿ°ÿ±ÿÂÿ´ÿ¯ÿ¬ÿ¯ÿ«ÿ¸ÿºÿ³ÿºÿÄÿÊÿÓÿ¸ÿÂÿ¶ÿ´ÿ©ÿ°ÿ¸ÿÀÿ°ÿ©ÿ­ÿ®ÿµÿ½ÿ½ÿ½ÿ»ÿ£ÿÀÿ³ÿ¼ÿ¸ÿºÿ³ÿ²ÿ³ÿ©ÿ¢ÿ¨ÿ¸ÿ²ÿ²ÿ¬ÿ¨ÿ²ÿ¢ÿ®ÿµÿºÿ°ÿ®ÿ¼ÿ»ÿ±ÿ­ÿ±ÿ®ÿ­ÿ­ÿ¸ÿ­ÿ¹ÿ¯ÿ§ÿ±ÿªÿ¥ÿ¯ÿªÿ¬ÿ°ÿ¢ÿ²ÿ»ÿ°ÿÊÿ»ÿ£ÿÿ¡ÿ­ÿ¹ÿ¼ÿ³ÿ®ÿªÿ¨ÿ¬ÿ«ÿÿ´ÿ¥ÿ³ÿ­ÿ§ÿ«ÿ²ÿ²ÿ²ÿ²ÿ¬ÿ¯ÿ³ÿ­ÿ®ÿ£ÿ©ÿ£ÿ¶ÿ¾ÿ´ÿ´ÿ«ÿ­ÿ·ÿ´ÿ°ÿ¶ÿ¨ÿ¤ÿÿ«ÿªÿÃÿ­ÿ§ÿ²ÿ¼ÿ¿ÿ¹ÿµÿ³ÿ°ÿ°ÿ­ÿ­ÿ¯ÿ¹ÿ»ÿ°ÿ·ÿ±ÿ­ÿ«ÿ¿ÿµÿ®ÿ§ÿÿÿ©ÿÀÿ½ÿ³ÿ°ÿ¼ÿ¶ÿ¿ÿ±ÿ³ÿ¨ÿ¼ÿ«ÿ«ÿ¬ÿ­ÿ§ÿ¦ÿ¬ÿ©ÿ³ÿ´ÿ¹ÿ½ÿ§ÿ´ÿ½ÿÂÿ¯ÿ¥ÿ¶ÿ¾ÿ¸ÿ²ÿ­ÿ°ÿ¸ÿ´ÿ©ÿ¶ÿ±ÿ´ÿÅÿ¼ÿ½ÿ·ÿ´ÿ¯ÿ¬ÿ¶ÿ¶ÿ«ÿ¦ÿ±ÿ°ÿ¦ÿ°ÿ³ÿµÿ°ÿªÿÂÿÂÿ·ÿºÿ­ÿ·ÿ³ÿ©ÿÅÿÀÿ°ÿµÿºÿ¯ÿ¦ÿ±ÿ½ÿºÿ·ÿ£ÿÃÿ²ÿ®ÿ³ÿ¶ÿµÿ¬ÿ³ÿ¸ÿ²ÿ°ÿ§ÿ°ÿ³ÿªÿµÿ®ÿªÿ¡ÿ·ÿ ÿÿÿÿªÿ¢ÿÿ¥ÿ¡ÿ§ÿ«ÿ¦ÿÿÿ¨ÿ¯ÿ¥ÿ¥ÿ§ÿ¢ÿ£ÿÿÿ¢ÿÿºÿ£ÿ¸ÿ¦ÿÿ¤ÿ¬ÿ®ÿ¢ÿ ÿ¥ÿÿÿ ÿÿ¬ÿ«ÿ¨ÿ¢ÿ¦ÿÿ ÿÿ¼ÿ§ÿ§ÿ¯ÿ¢ÿ©ÿ¦ÿÿ¢ÿ¨ÿÿÿÿÿÿÿÿ¡ÿÿÿÿ¢ÿªÿ¤ÿ¦ÿÿ¥ÿÿÿÿÿÿ§ÿ¢ÿÿÿÿÿ¥ÿ©ÿ¢ÿ ÿÿ®ÿÿÿÿ¦ÿ¤ÿ¥ÿÿÿÿ£ÿ¢ÿ¤ÿ ÿÿÿ£ÿ®ÿ§ÿ´ÿ¬ÿ£ÿÿ¥ÿ£ÿ­ÿµÿ¬ÿ¯ÿ²ÿ¶ÿºÿ¥ÿ¬ÿ±ÿ©ÿªÿ²ÿ¨ÿ§ÿªÿ¨ÿ±ÿ¥ÿ¬ÿ¶ÿ­ÿ¦ÿ­ÿ¯ÿ«ÿ­ÿ£ÿ¶ÿ®ÿÀÿ±ÿ®ÿªÿÿ¥ÿ°ÿÁÿÆÿ¶ÿ±ÿµÿ»ÿÂÿ¶ÿ°ÿªÿ¶ÿ¼ÿ±ÿ¦ÿ¼ÿÿ³ÿÿ¨ÿ©ÿÿÿ«ÿ°ÿ¸ÿ°ÿ°ÿ³ÿ¬ÿ¬ÿ±ÿ¨ÿ©ÿ¸ÿ¸ÿ¶ÿ±ÿ­ÿ°ÿ¦ÿ³ÿ¥ÿ²ÿ½ÿ¤ÿÁÿ¹ÿªÿ­ÿ¤ÿ§ÿ­ÿÿ¥ÿ¥ÿ±ÿ¿ÿ»ÿ­ÿ¨ÿªÿ¯ÿ²ÿ«ÿºÿ·ÿ¤ÿ±ÿ¹ÿ´ÿ®ÿ®ÿ¥ÿ­ÿ§ÿ¨ÿ®ÿ®ÿ©ÿ¹ÿ·ÿ±ÿ°ÿ«ÿ²ÿ¬ÿ²ÿ°ÿªÿ°ÿ­ÿ©ÿ°ÿ¬ÿ«ÿ¬ÿ ÿ³ÿÀÿ®ÿ¯ÿ³ÿ«ÿ§ÿÇÿ¥ÿ·ÿ±ÿ²ÿ¯ÿ²ÿ¶ÿ¬ÿªÿ³ÿºÿªÿ¦ÿÿÿ¯ÿºÿ¯ÿ¨ÿµÿ¸ÿµÿ°ÿ¡ÿÿ­ÿÿÿ¬ÿºÿ£ÿ­ÿÄÿÿ¬ÿ¯ÿ°ÿ³ÿ«ÿ¦ÿ®ÿ»ÿ©ÿªÿ°ÿ±ÿ´ÿºÿ½ÿ³ÿ¨ÿÿ¢ÿ²ÿ§ÿ¦ÿ®ÿ·ÿ«ÿ¦ÿ·ÿ«ÿ¿ÿ°ÿ¥ÿ»ÿ®ÿ£ÿ®ÿ«ÿÀÿ¨ÿ®ÿ²ÿÿ¯ÿ±ÿ½ÿ¦ÿ ÿ®ÿµÿ³ÿ´ÿ´ÿµÿ·ÿ¶ÿ´ÿµÿµÿ¬ÿ»ÿ©ÿ¤ÿ¬ÿ­ÿ¦ÿ¥ÿ¶ÿÁÿ­ÿ«ÿÂÿ³ÿÿ¶ÿ±ÿ·ÿ¦ÿ¯ÿ³ÿ¾ÿ±ÿ³ÿ§ÿ©ÿ±ÿ±ÿ®ÿ±ÿ±ÿ©ÿ§ÿ±ÿ»ÿ±ÿ¶ÿÀÿ¥ÿªÿ·ÿ¿ÿ²ÿ¡ÿ©ÿ±ÿ¦ÿÂÿ¶ÿ²ÿÿ¹ÿ«ÿ¤ÿ¦ÿ¦ÿ»ÿºÿ´ÿ±ÿ©ÿ±ÿ¼ÿºÿ·ÿ³ÿ¥ÿ¬ÿ´ÿ½ÿÃÿ¼ÿ°ÿ¬ÿ®ÿ³ÿ½ÿ¯ÿ´ÿ¸ÿ·ÿÁÿ¬ÿ»ÿ³ÿ»ÿºÿ°ÿ²ÿ¸ÿ«ÿ¨ÿµÿ´ÿµÿ¿ÿµÿ²ÿ·ÿ°ÿ°ÿ£ÿ¼ÿÁÿ¥ÿ±ÿ½ÿµÿµÿ³ÿµÿµÿ¶ÿ¼ÿ·ÿ¢ÿÿ¬ÿµÿ®ÿ®ÿ©ÿ©ÿ¸ÿ·ÿ®ÿºÿ²ÿ¬ÿ³ÿ­ÿ¢ÿÁÿ®ÿ£ÿ¨ÿ±ÿÿÿ¸ÿ­ÿ¥ÿ°ÿ®ÿ¨ÿ¹ÿ±ÿ¶ÿ§ÿ¦ÿ°ÿ¡ÿ¯ÿ±ÿ©ÿ°ÿ®ÿ«ÿ¬ÿ¬ÿ°ÿ¶ÿ·ÿ®ÿ¤ÿ¥ÿµÿ»ÿ³ÿ¨ÿ¤ÿµÿµÿ£ÿ­ÿ®ÿ¯ÿ«ÿ¸ÿ°ÿ¾ÿ£ÿ«ÿºÿÿ©ÿµÿ¸ÿ²ÿ§ÿ±ÿ¬ÿµÿ¥ÿÿ¦ÿ®ÿzÿ~ÿ¥ÿ´ÿ°ÿ¶ÿ¼ÿ²ÿ°ÿ¬ÿ©ÿ³ÿ­ÿ¬ÿ¸ÿ±ÿ¤ÿ¦ÿ§ÿÿÿ§ÿ©ÿ°ÿ«ÿ°ÿ©ÿ¨ÿªÿªÿ¶ÿºÿ£ÿ ÿ³ÿ¶ÿÂÿ¸ÿµÿÁÿ¤ÿ¶ÿ·ÿºÿÊÿºÿÿ±ÿ§ÿªÿ­ÿ¶ÿ­ÿ ÿÿ¯ÿ»ÿµÿ§ÿ©ÿ´ÿ´ÿ¤ÿÿ±ÿ»ÿÁÿ¸ÿ³ÿÀÿ¹ÿºÿ­ÿ´ÿ±ÿ³ÿºÿ¦ÿ¨ÿ©ÿ·ÿ«ÿ«ÿ·ÿÿ¸ÿ¡ÿ±ÿ£ÿÿ¬ÿ®ÿ¨ÿ°ÿ¾ÿ³ÿ°ÿ³ÿ³ÿ§ÿ½ÿ³ÿ­ÿ­ÿ´ÿ¿ÿ»ÿ³ÿ²ÿ´ÿµÿ¥ÿÿ¥ÿ¦ÿ¬ÿ´ÿ¨ÿ¨ÿ°ÿ²ÿ±ÿ¹ÿ®ÿ«ÿ´ÿ¦ÿ¨ÿ²ÿ´ÿ«ÿ«ÿ«ÿ´ÿ©ÿÿÿ¡ÿÿ¯ÿ¯ÿ©ÿ§ÿµÿ®ÿ¤ÿ©ÿ«ÿ´ÿµÿ¶ÿ²ÿ·ÿ°ÿ«ÿ¹ÿºÿ®ÿ¶ÿ°ÿ­ÿ¨ÿ«ÿ²ÿ¶ÿ¿ÿ¿ÿ­ÿ¥ÿ¦ÿ¤ÿ®ÿ¯ÿªÿÿ ÿ¯ÿ«ÿ±ÿ±ÿ°ÿ²ÿªÿ­ÿ®ÿ¬ÿ©ÿ¬ÿÿ¯ÿ¹ÿ¬ÿ¤ÿ½ÿ®ÿ©ÿ±ÿ¯ÿµÿÿ¥ÿ¬ÿ½ÿ·ÿ¥ÿ«ÿÄÿ¤ÿªÿ©ÿªÿ±ÿ»ÿ¬ÿ­ÿ°ÿ­ÿ³ÿ¶ÿ±ÿºÿ¸ÿ¯ÿ¨ÿ±ÿ»ÿ¸ÿÀÿ¼ÿ±ÿ±ÿ±ÿ¬ÿ­ÿ¯ÿ´ÿ³ÿ®ÿ´ÿ·ÿ±ÿ¦ÿ§ÿ¢ÿ«ÿ ÿ°ÿ«ÿªÿ³ÿÿ¦ÿ¢ÿ°ÿ²ÿ±ÿ´ÿªÿ·ÿÏÿ·ÿ±ÿ­ÿ­ÿ£ÿ¹ÿºÿ¹ÿ¯ÿ¯ÿµÿ¾ÿ·ÿ¹ÿ¯ÿ²ÿ¿ÿÄÿ¿ÿ¸ÿ¶ÿ®ÿ§ÿ§ÿ¦ÿ¥ÿ¬ÿ³ÿ±ÿ²ÿ£ÿ«ÿ¶ÿ±ÿ±ÿªÿ­ÿ¦ÿ¯ÿ»ÿÇÿ«ÿ°ÿÂÿ­ÿ¯ÿ«ÿ³ÿ¬ÿ¦ÿ¶ÿ¥ÿ¯ÿ­ÿ¬ÿ«ÿÿ®ÿ±ÿ¼ÿ³ÿ³ÿ¬ÿ°ÿ­ÿ¤ÿ°ÿºÿ¶ÿ¸ÿ±ÿ²ÿ¼ÿ­ÿ£ÿ«ÿ¨ÿ§ÿ©ÿ¦ÿ©ÿ²ÿ¸ÿ®ÿ«ÿ«ÿ¦ÿ³ÿ¦ÿ°ÿ®ÿ­ÿ°ÿ¯ÿ²ÿ´ÿ°ÿÿ«ÿ«ÿ°ÿ¸ÿ¯ÿ³ÿ¯ÿ«ÿ¯ÿ§ÿ¸ÿ£ÿ±ÿ¸ÿ¬ÿ¸ÿºÿ°ÿ¹ÿ¶ÿ¨ÿ²ÿ½ÿµÿ­ÿ¤ÿ¦ÿ¡ÿ¨ÿ«ÿ±ÿ°ÿºÿ­ÿÿ¬ÿ¯ÿ®ÿ±ÿªÿ¤ÿ³ÿ·ÿ«ÿ¯ÿºÿªÿ¹ÿ¯ÿ«ÿ¸ÿºÿ¨ÿ¹ÿÂÿ©ÿÎÿµÿ¹ÿ¤ÿªÿ°ÿµÿ·ÿÃÿ¸ÿ²ÿ¹ÿ¼ÿ¯ÿ´ÿ¿ÿ²ÿ®ÿ¦ÿÀÿÁÿ¯ÿ©ÿªÿµÿ¹ÿ±ÿ«ÿ«ÿ°ÿÃÿºÿ¡ÿ®ÿ´ÿ´ÿ¾ÿ±ÿ±ÿ·ÿ·ÿ¶ÿ·ÿºÿ¥ÿµÿ¯ÿ­ÿ¦ÿ£ÿªÿµÿ¨ÿ¢ÿÿÿÿ½ÿ²ÿºÿ±ÿ§ÿÍÿ«ÿÂÿ»ÿ·ÿ¬ÿºÿºÿ²ÿ´ÿµÿ°ÿ®ÿ¯ÿ°ÿ»ÿ³ÿ£ÿÿ¨ÿ³ÿ±ÿ±ÿ¶ÿµÿ°ÿ´ÿ³ÿ²ÿ·ÿ¶ÿºÿ³ÿ±ÿÿ¬ÿ·ÿ¹ÿ¶ÿ¹ÿ±ÿ«ÿ°ÿ«ÿÿ¤ÿ¶ÿ®ÿ¥ÿ³ÿ³ÿ³ÿ±ÿ³ÿªÿ³ÿºÿ·ÿ¼ÿ¹ÿ°ÿµÿ±ÿ³ÿ®ÿ¯ÿ¸ÿ¶ÿ±ÿ¬ÿ±ÿ¶ÿ¯ÿ¯ÿºÿ¾ÿ²ÿºÿ³ÿ¥ÿ¥ÿªÿ¸ÿ¾ÿ¾ÿ¯ÿ°ÿÉÿ¯ÿ¬ÿ¤ÿ¶ÿÆÿ±ÿ³ÿ³ÿÀÿ¥ÿ£ÿ³ÿ¢ÿÿ®ÿ¨ÿ¨ÿ­ÿ¤ÿ©ÿ¯ÿ®ÿ®ÿ¬ÿ°ÿ¶ÿ¯ÿªÿªÿ¦ÿ´ÿ³ÿ¨ÿ§ÿ´ÿ´ÿ¹ÿ±ÿ¶ÿ¼ÿ´ÿ°ÿÂÿÀÿ©ÿ±ÿ²ÿ¯ÿ¸ÿ»ÿ¯ÿ°ÿ³ÿ·ÿ¼ÿÃÿ³ÿºÿªÿ­ÿ³ÿµÿ¹ÿ¶ÿ­ÿªÿ«ÿ°ÿµÿ»ÿºÿ¯ÿ³ÿ±ÿ¸ÿ¶ÿ²ÿ¢ÿ¯ÿ¯ÿ¤ÿ²ÿ¾ÿ­ÿÀÿÑÿ¹ÿ»ÿÿÿ¦ÿ§ÿÌÿÅÿËÿºÿ«ÿ¼ÿ°ÿºÿ®ÿ¨ÿ³ÿ¬ÿ·ÿ»ÿ³ÿ®ÿ¥ÿ®ÿµÿ¶ÿ¸ÿ¸ÿÂÿ·ÿ©ÿ³ÿ§ÿ¬ÿ»ÿ³ÿ¨ÿ±ÿ·ÿµÿ±ÿÇÿ³ÿªÿ´ÿªÿ­ÿ§ÿ®ÿ²ÿ³ÿ©ÿªÿ¯ÿ´ÿ·ÿ§ÿÿ¦ÿ­ÿ±ÿ¬ÿ£ÿ®ÿ¹ÿ´ÿ´ÿ½ÿ­ÿ®ÿ¤ÿªÿ¦ÿÉÿ³ÿ·ÿºÿ¹ÿ°ÿ¶ÿ«ÿ£ÿ¥ÿ¹ÿÿ¢ÿ³ÿ°ÿ®ÿ¯ÿ¯ÿµÿ´ÿ¯ÿ°ÿ°ÿ²ÿ»ÿ»ÿªÿ©ÿ®ÿÿ¯ÿ³ÿ£ÿ¨ÿ®ÿ³ÿ»ÿ«ÿ´ÿ­ÿ¼ÿ¶ÿ»ÿ³ÿÁÿ°ÿ©ÿ´ÿ¬ÿ®ÿ±ÿ¹ÿ¼ÿ´ÿ´ÿ³ÿ©ÿ¯ÿÄÿ»ÿ§ÿ¹ÿ°ÿ§ÿ²ÿ£ÿ²ÿ¯ÿÀÿ¿ÿ«ÿÿ¤ÿ°ÿ¼ÿ¿ÿ­ÿ³ÿÂÿ¸ÿ¼ÿ¶ÿ¨ÿ¥ÿ®ÿ¯ÿ­ÿµÿ¹ÿµÿµÿ»ÿ³ÿ­ÿ¯ÿ¯ÿ³ÿ£ÿµÿ»ÿ®ÿ¬ÿÁÿ¶ÿ¡ÿ®ÿ°ÿ§ÿ¸ÿ´ÿºÿ°ÿ·ÿ³ÿ¼ÿ¶ÿ§ÿ²ÿºÿÁÿ³ÿ¶ÿ­ÿ³ÿ­ÿ­ÿ¸ÿ»ÿ¸ÿ¯ÿ¸ÿµÿ¬ÿ¶ÿ·ÿ·ÿ·ÿ­ÿ¸ÿ·ÿ¤ÿ¢ÿ®ÿ·ÿ´ÿ²ÿ¯ÿ¨ÿ±ÿ²ÿ¼ÿ¯ÿ«ÿÿ¤ÿ·ÿÅÿ­ÿ¸ÿ½ÿ­ÿµÿ½ÿ¹ÿ®ÿ²ÿ±ÿ±ÿ¶ÿ¦ÿÿ©ÿ®ÿ©ÿ§ÿ«ÿ°ÿªÿªÿ¶ÿÿ¤ÿ¨ÿ©ÿÿ¤ÿ³ÿÿ ÿ¦ÿ¥ÿÿÿ¤ÿ°ÿ¤ÿÿÿ±ÿ°ÿ¡ÿÿÿÿÿÿÿ¡ÿÿ§ÿ²ÿ¢ÿ¤ÿÿÿÿÿ ÿ£ÿÿÿÿÿÿÿÿ¦ÿ§ÿÿ£ÿªÿ§ÿÿ¦ÿÿÿ©ÿºÿ¥ÿ¤ÿ­ÿªÿÿ¥ÿÿ¦ÿ­ÿ¤ÿ¨ÿ ÿÿÿ§ÿ©ÿ´ÿ ÿÿ®ÿ²ÿÿ£ÿÿÿ©ÿ¢ÿ§ÿ¥ÿÿ¤ÿ¢ÿÿ¡ÿ¨ÿ¥ÿÿ±ÿ·ÿ±ÿªÿ¢ÿÿ¥ÿ«ÿ´ÿ´ÿ¢ÿ¨ÿ£ÿÿÿ®ÿ°ÿ´ÿµÿ³ÿ¼ÿ¹ÿµÿ±ÿ©ÿÀÿÿ§ÿ±ÿ¸ÿ ÿªÿÿ¢ÿ²ÿ¥ÿ¡ÿ¯ÿ¶ÿµÿ±ÿ­ÿ¯ÿ¬ÿ¬ÿ´ÿ¼ÿºÿ²ÿ®ÿªÿ¨ÿ¾ÿÌÿ­ÿ±ÿ¶ÿ¸ÿ³ÿ¯ÿ¬ÿ¯ÿ¹ÿ·ÿ±ÿ·ÿÏÿ­ÿ·ÿ²ÿÿ·ÿ»ÿ·ÿ½ÿµÿ·ÿ©ÿµÿÁÿ¹ÿ´ÿ«ÿ¢ÿ°ÿ·ÿ¯ÿ³ÿºÿ¨ÿ²ÿ¬ÿµÿÃÿ¸ÿµÿ²ÿ±ÿ°ÿ¬ÿ£ÿ ÿ¦ÿ¶ÿÌÿÀÿ®ÿ±ÿ³ÿ±ÿ»ÿ§ÿÿ¨ÿ§ÿ©ÿ³ÿ¹ÿ¼ÿ¶ÿ«ÿ¹ÿÀÿ´ÿ£ÿ²ÿ°ÿÂÿ³ÿ¹ÿ°ÿªÿ±ÿ´ÿ½ÿ´ÿ­ÿ¦ÿ¥ÿ®ÿ¨ÿ®ÿ¸ÿºÿ¶ÿ®ÿ¼ÿ²ÿ¤ÿ³ÿ³ÿ£ÿ ÿ£ÿ³ÿ»ÿ±ÿ±ÿ°ÿ´ÿ¶ÿ¶ÿ¤ÿ­ÿµÿ§ÿ¼ÿ¶ÿºÿ¯ÿ­ÿ¤ÿÿ¢ÿ ÿ ÿ¶ÿ²ÿ²ÿÀÿ»ÿ®ÿ¡ÿªÿ­ÿ®ÿ°ÿ¬ÿ¨ÿ§ÿ¯ÿµÿ«ÿ¯ÿ´ÿ¦ÿ·ÿ·ÿ®ÿ§ÿµÿ´ÿ´ÿ²ÿ©ÿ¥ÿªÿ­ÿ°ÿµÿ¨ÿªÿ«ÿ¬ÿ¯ÿ²ÿ¬ÿ¨ÿ½ÿ­ÿ¡ÿ£ÿ°ÿµÿ¬ÿ¨ÿÿ³ÿ¶ÿ¤ÿ¶ÿÈÿµÿ¬ÿ¾ÿÀÿºÿ¶ÿ´ÿ³ÿ³ÿ°ÿ´ÿ­ÿ®ÿ¶ÿ¶ÿ¯ÿ³ÿ³ÿ·ÿ¨ÿ¨ÿ¯ÿ²ÿ¾ÿ¹ÿ®ÿºÿ®ÿ­ÿ¡ÿ°ÿ·ÿ¯ÿ©ÿ©ÿµÿ¹ÿ´ÿ°ÿ¯ÿ«ÿ¬ÿ´ÿÿµÿ³ÿ«ÿ³ÿ¶ÿ·ÿ­ÿÿÿ§ÿ­ÿ¨ÿºÿ¯ÿ®ÿ±ÿ§ÿ¹ÿ¬ÿ¯ÿ·ÿÀÿ¹ÿ¯ÿ»ÿ¤ÿ¤ÿÁÿ¹ÿ«ÿ°ÿÊÿ¸ÿ´ÿ¬ÿ­ÿ·ÿºÿ¸ÿ«ÿ±ÿ´ÿ ÿ ÿ¸ÿ¯ÿ¾ÿ»ÿ¸ÿ´ÿ¨ÿ¬ÿ¼ÿ³ÿ­ÿÿ¶ÿÂÿªÿ§ÿ¯ÿªÿ¥ÿ«ÿµÿ·ÿ«ÿ¯ÿ§ÿ¾ÿ®ÿ¼ÿ¹ÿ«ÿ±ÿ¬ÿ¤ÿ«ÿºÿ»ÿ¤ÿ®ÿ½ÿ¬ÿ ÿ£ÿ´ÿ±ÿ´ÿµÿ«ÿ­ÿ³ÿ­ÿµÿÿ©ÿ¯ÿ­ÿ¶ÿ³ÿ²ÿ¯ÿ­ÿ¯ÿ°ÿ²ÿªÿ±ÿ¯ÿ»ÿ¸ÿªÿ ÿ¯ÿ¿ÿ¹ÿ­ÿ©ÿ¨ÿµÿ©ÿ«ÿ³ÿ°ÿ«ÿ©ÿ´ÿ¸ÿ¯ÿ®ÿµÿÿ³ÿ¨ÿÿ¸ÿ¯ÿ¨ÿ±ÿ»ÿÇÿ¿ÿÿ´ÿÿ½ÿÁÿÿ¡ÿ©ÿ©ÿ¬ÿ¶ÿ»ÿµÿ´ÿ­ÿ«ÿ¼ÿ®ÿ«ÿµÿ»ÿ´ÿ¡ÿÿÿµÿ¼ÿÿ ÿ¸ÿ¹ÿ¨ÿ¨ÿ³ÿ¹ÿ½ÿ¸ÿÂÿªÿ°ÿ¾ÿ°ÿ¬ÿ³ÿ³ÿ²ÿ®ÿ¤ÿÎÿ§ÿ¸ÿ°ÿ¥ÿ¥ÿµÿ¸ÿ¨ÿ¥ÿ´ÿ¬ÿ¶ÿÀÿ³ÿ½ÿÂÿ²ÿ±ÿ»ÿ´ÿ®ÿ´ÿ©ÿ®ÿ¥ÿ£ÿ·ÿÃÿÆÿ¾ÿ­ÿ©ÿ³ÿ²ÿ¥ÿ¬ÿ¯ÿªÿ±ÿ»ÿ¸ÿ´ÿ²ÿ¬ÿºÿ»ÿÁÿ§ÿÿ¨ÿ©ÿ¤ÿ¯ÿ´ÿ¡ÿ¶ÿ©ÿ¥ÿ²ÿ²ÿ­ÿ¬ÿ®ÿµÿ¹ÿ§ÿ³ÿ¿ÿ·ÿ¸ÿ»ÿÀÿÃÿµÿ¤ÿ«ÿªÿÂÿ·ÿ½ÿ¸ÿ¶ÿ¿ÿ»ÿ¯ÿªÿµÿ²ÿ·ÿ³ÿ®ÿ²ÿ·ÿ¬ÿ ÿ¤ÿ¯ÿ¬ÿ·ÿ³ÿ®ÿ´ÿÁÿÃÿ´ÿ§ÿÀÿ¿ÿ´ÿ±ÿ°ÿ¬ÿ­ÿ³ÿ´ÿ°ÿ ÿ°ÿ«ÿ²ÿ·ÿµÿ±ÿªÿ¬ÿÿÿ¢ÿ¢ÿ¥ÿ¥ÿÿÿÿÿÿÿÿÿÿÿÿÿÿÿÿÿÿ©ÿÿ{ÿdÿaÿJÿKÿSÿjÿpÿÿÿÿÿ¥ÿÿ}ÿ¤ÿ§ÿÿ³ÿµÿ²ÿ³ÿµÿ´ÿ¦ÿ®ÿªÿ¡ÿ¬ÿ¬ÿ¤ÿ¤ÿ©ÿ¦ÿ±ÿÆÿ¥ÿ¶ÿ·ÿ±ÿ­ÿ¬ÿ±ÿ°ÿ£ÿ¢ÿ®ÿÿÿÿ©ÿ¥ÿ²ÿ¢ÿ¯ÿ±ÿ¨ÿ«ÿ©ÿ«ÿ°ÿ©ÿ¢ÿ©ÿ¨ÿ¬ÿ¯ÿ¦ÿÿ©ÿ¸ÿ¸ÿ³ÿ£ÿ«ÿ­ÿ«ÿªÿ¥ÿ¤ÿ­ÿ©ÿ¡ÿ³ÿ¢ÿ¤ÿ¸ÿÂÿºÿ´ÿµÿ©ÿ¶ÿÄÿ­ÿ³ÿ«ÿ®ÿ¬ÿ«ÿ­ÿ¤ÿ¢ÿªÿ³ÿ¦ÿ·ÿ´ÿ¸ÿ¹ÿ°ÿ®ÿ¬ÿ¢ÿ¦ÿ¦ÿ±ÿ³ÿ¯ÿªÿ®ÿ·ÿ®ÿ¥ÿ·ÿ©ÿ£ÿ°ÿ©ÿ®ÿ¹ÿ³ÿ°ÿ±ÿ¯ÿÿ¯ÿ¬ÿ³ÿ«ÿ¬ÿ³ÿ®ÿ©ÿ¦ÿ©ÿ£ÿ²ÿ¤ÿ¦ÿ¦ÿ¦ÿ¬ÿ±ÿ©ÿ§ÿ¼ÿ­ÿÿ­ÿ«ÿ¯ÿ³ÿ²ÿ°ÿ«ÿ­ÿÿ¦ÿ«ÿ·ÿ®ÿ©ÿ±ÿ¸ÿ¯ÿÿ¢ÿ±ÿ ÿµÿ±ÿªÿ®ÿ©ÿ ÿ¨ÿ°ÿ§ÿªÿ±ÿ¼ÿ§ÿ¨ÿ¨ÿ®ÿ®ÿ§ÿ®ÿ²ÿ¹ÿ¾ÿ¤ÿ ÿÿ©ÿ¦ÿ£ÿ¯ÿ¶ÿ©ÿ£ÿ±ÿ©ÿ³ÿÁÿ²ÿ³ÿµÿ³ÿ´ÿ´ÿ±ÿ£ÿÿÿÅÿÊÿ²ÿ«ÿ«ÿ´ÿ¸ÿ°ÿ¬ÿ³ÿ­ÿ·ÿ²ÿÃÿ½ÿ»ÿ¼ÿ¹ÿ¶ÿ¶ÿµÿ°ÿ®ÿ¯ÿ­ÿ´ÿªÿ¶ÿ°ÿ§ÿ­ÿ¸ÿ·ÿ³ÿ·ÿ¶ÿ±ÿ¼ÿ¸ÿ­ÿ±ÿ¼ÿ¿ÿºÿ¹ÿºÿºÿºÿ«ÿ¿ÿ°ÿ·ÿ¼ÿ¹ÿ¼ÿ´ÿ°ÿ±ÿ­ÿÀÿµÿ¿ÿ²ÿ®ÿ®ÿ½ÿ¿ÿ´ÿ­ÿ²ÿ¶ÿ¯ÿ´ÿµÿºÿÊÿ¬ÿ·ÿ¹ÿÂÿ½ÿ®ÿ¶ÿ»ÿ¸ÿÈÿÁÿÀÿ¬ÿ·ÿ¹ÿ´ÿ¦ÿ­ÿµÿ´ÿ·ÿ·ÿ©ÿ¦ÿ ÿ²ÿ½ÿ¬ÿ¬ÿ³ÿºÿ¹ÿ³ÿ«ÿ³ÿ¹ÿ³ÿ»ÿ²ÿ®ÿÁÿÂÿµÿ«ÿ¬ÿ­ÿ·ÿ½ÿµÿµÿ¾ÿ¾ÿÀÿ¾ÿ¶ÿ²ÿ¬ÿ¸ÿ²ÿµÿ¾ÿ±ÿ§ÿ°ÿ¸ÿ¾ÿÁÿ²ÿ´ÿ­ÿªÿÈÿ¼ÿÄÿ»ÿ¼ÿ¸ÿµÿ²ÿ¨ÿ©ÿ®ÿ¤ÿ½ÿ¦ÿ£ÿ¾ÿ»ÿ»ÿ¾ÿ°ÿ¥ÿ¢ÿ¨ÿµÿ°ÿ¥ÿÂÿ¶ÿ³ÿ§ÿ ÿ¹ÿ·ÿ·ÿ³ÿ±ÿµÿ³ÿ³ÿºÿ®ÿ©ÿ¦ÿµÿ¸ÿ¯ÿ½ÿ¯ÿ¹ÿ±ÿ©ÿ«ÿ¯ÿ³ÿ²ÿ¬ÿ­ÿ¡ÿ­ÿ¬ÿºÿ«ÿ­ÿ³ÿ³ÿ¶ÿ±ÿ®ÿ¯ÿ©ÿ¦ÿ«ÿ¨ÿ³ÿ¶ÿ°ÿ»ÿ¥ÿ±ÿÿ®ÿ¹ÿ»ÿ¶ÿ¦ÿ«ÿ¸ÿ¯ÿ¨ÿªÿ¬ÿ©ÿ¬ÿ©ÿ°ÿÐÿ¬ÿ¥ÿ¬ÿºÿ¹ÿ¶ÿ¶ÿ¶ÿµÿ±ÿ±ÿ¸ÿ ÿ»ÿ«ÿ±ÿ¶ÿ·ÿÇÿ¹ÿ´ÿ±ÿµÿºÿ±ÿ¨ÿ¯ÿ·ÿ³ÿÂÿ¿ÿµÿ©ÿºÿ®ÿ«ÿ¬ÿ±ÿ­ÿ²ÿµÿµÿ·ÿ¶ÿ±ÿ®ÿ¨ÿ¨ÿ»ÿªÿ¾ÿÆÿ£ÿ´ÿ¿ÿ¸ÿ¾ÿ¶ÿ®ÿµÿ±ÿ¬ÿ¹ÿ¸ÿ«ÿ¬ÿ³ÿ¾ÿ·ÿ»ÿ¸ÿ·ÿ³ÿ¹ÿ¶ÿ°ÿ³ÿ¬ÿ§ÿ¬ÿ±ÿ³ÿ´ÿÀÿ¿ÿ¦ÿ¡ÿ³ÿ´ÿÅÿ¹ÿÅÿµÿµÿ°ÿµÿ¸ÿ­ÿ°ÿºÿ´ÿ¬ÿ®ÿ®ÿ¨ÿ«ÿ¬ÿ¾ÿµÿ¶ÿ²ÿµÿ»ÿ«ÿ­ÿ·ÿ°ÿ³ÿ®ÿ­ÿ±ÿ§ÿ¦ÿ¥ÿ«ÿ¬ÿµÿ¤ÿÿ¸ÿÿ¯ÿ·ÿ²ÿ«ÿ ÿ¦ÿ©ÿ¡ÿÿÿ¢ÿ¬ÿ£ÿ¤ÿ´ÿ±ÿ£ÿ§ÿ¨ÿ©ÿªÿ¯ÿÿ¸ÿ¾ÿÿ°ÿ£ÿÿÿ§ÿ¬ÿ¤ÿ©ÿ®ÿ®ÿ¶ÿ¹ÿ¶ÿ³ÿÀÿ¨ÿÿÿÁÿÿ¡ÿ¬ÿ§ÿ©ÿ¦ÿÿÿ©ÿ§ÿ¡ÿÿ«ÿ¥ÿÿÿÿ|ÿ¨ÿ´ÿ±ÿÿÿ£ÿ£ÿÿÿÿ¢ÿÿÿ£ÿ§ÿÿ§ÿÿÿÿ¨ÿÿÿÿÿÿÿ£ÿ±ÿ®ÿªÿÿÿÿ ÿ¥ÿ¦ÿ§ÿ§ÿ§ÿ¦ÿ¬ÿªÿ±ÿªÿ¬ÿÅÿÿÀÿÿÿ¦ÿÂÿÅÿ±ÿÅÿºÿ±ÿ£ÿ¯ÿ·ÿºÿ¹ÿ°ÿ±ÿ·ÿµÿ¥ÿ±ÿ»ÿ´ÿ¤ÿ­ÿ¬ÿ®ÿ¯ÿÿ´ÿ®ÿ¿ÿ³ÿ«ÿÿ¤ÿ¬ÿ¬ÿ±ÿ¼ÿ¿ÿ´ÿªÿ®ÿ¶ÿ»ÿ³ÿ§ÿ¼ÿ¤ÿºÿµÿ±ÿ°ÿÀÿ ÿ¬ÿ­ÿµÿ¥ÿ¥ÿ¥ÿ·ÿ°ÿªÿ°ÿ°ÿ±ÿ¯ÿÿ£ÿºÿ¯ÿ·ÿ¸ÿ¶ÿ³ÿ¯ÿºÿ£ÿ¯ÿ³ÿ£ÿ¼ÿ¹ÿ­ÿªÿ¡ÿ¶ÿ¼ÿ§ÿ§ÿ¡ÿ§ÿ¶ÿ¬ÿ±ÿ»ÿ¼ÿÂÿµÿ«ÿ§ÿ¸ÿ¬ÿ®ÿ¶ÿªÿ¨ÿ¤ÿ¯ÿ¤ÿ§ÿ«ÿ¬ÿ°ÿ¨ÿ¹ÿ·ÿ´ÿ¯ÿªÿ²ÿ¬ÿ­ÿºÿ±ÿ¦ÿ©ÿ¬ÿ´ÿ¸ÿ°ÿ©ÿÿ³ÿªÿªÿ¬ÿ­ÿ®ÿ§ÿ´ÿ­ÿ«ÿÿ¬ÿ«ÿ±ÿ¶ÿ½ÿ¼ÿµÿÄÿ¾ÿ·ÿ¯ÿ¬ÿ²ÿ­ÿ¥ÿ§ÿªÿ«ÿ§ÿ¨ÿ­ÿ¨ÿ«ÿªÿ¡ÿ´ÿ±ÿÿ¸ÿÌÿ¥ÿ·ÿ¦ÿ²ÿ±ÿ®ÿ®ÿ³ÿ¼ÿ«ÿ£ÿ¦ÿ­ÿ·ÿÀÿÂÿ¾ÿ·ÿ·ÿ³ÿ¬ÿ°ÿ¦ÿ¶ÿÇÿÅÿ®ÿ²ÿ¬ÿ¯ÿ¤ÿ«ÿºÿ£ÿ§ÿ¤ÿ»ÿ¯ÿ®ÿ£ÿÿÿÿ°ÿ¶ÿ°ÿ¦ÿ¥ÿ¯ÿ¶ÿºÿ³ÿ¨ÿ¯ÿ±ÿ®ÿµÿ³ÿ³ÿºÿ²ÿ§ÿ´ÿ¨ÿ¤ÿ¢ÿºÿµÿ¬ÿ«ÿ¾ÿ¸ÿ¨ÿ±ÿ©ÿ³ÿ¨ÿ¹ÿ³ÿÃÿ¸ÿ´ÿªÿªÿªÿ¯ÿ·ÿ®ÿ¨ÿ¬ÿ°ÿ°ÿ¯ÿ»ÿ²ÿªÿµÿ½ÿ¹ÿªÿ¸ÿ¸ÿªÿ¥ÿÿ¾ÿ¥ÿ¨ÿ¨ÿ·ÿÃÿ¯ÿ­ÿ°ÿ¸ÿ³ÿ¶ÿ¯ÿ¯ÿªÿºÿ¸ÿ­ÿ±ÿ¶ÿ®ÿ­ÿ¸ÿÀÿ´ÿ¨ÿ±ÿµÿ³ÿ¸ÿµÿ·ÿ»ÿ·ÿÃÿ¯ÿ±ÿºÿµÿ®ÿ¥ÿ§ÿ¶ÿ®ÿ«ÿ¸ÿ°ÿµÿ¹ÿÂÿ¹ÿ´ÿ¬ÿ®ÿ­ÿ¬ÿ·ÿ­ÿ¬ÿ³ÿ³ÿ³ÿ¬ÿªÿ®ÿ¹ÿ·ÿ§ÿ§ÿ©ÿ¢ÿ¦ÿ¸ÿ¶ÿ©ÿ¨ÿ²ÿ«ÿªÿÍÿ±ÿªÿ½ÿ¯ÿ«ÿ´ÿ¨ÿÀÿ¹ÿ¥ÿÿ°ÿ«ÿ«ÿÿªÿ®ÿ¼ÿºÿÿ¥ÿ¯ÿ©ÿµÿ¯ÿ¬ÿ°ÿ¬ÿ²ÿ²ÿ°ÿ­ÿ¶ÿ½ÿµÿÀÿ½ÿ«ÿ£ÿºÿ¼ÿ¶ÿ®ÿ¦ÿ·ÿ±ÿ¡ÿ®ÿªÿ¼ÿ·ÿ´ÿ²ÿ»ÿ¤ÿ´ÿÂÿ¬ÿ©ÿ³ÿ¹ÿ¯ÿ¨ÿ¯ÿ§ÿÿ£ÿ ÿ±ÿ»ÿÿvÿÿ²ÿ·ÿ³ÿ´ÿµÿ±ÿ·ÿ¬ÿÿ©ÿ¶ÿµÿÿÿ±ÿ¢ÿ¤ÿ¤ÿÿ§ÿ¯ÿ´ÿ®ÿÅÿ¯ÿ¦ÿºÿ¬ÿ·ÿÆÿ¨ÿ²ÿ¨ÿ½ÿ¸ÿÿ°ÿ©ÿ«ÿÿµÿ´ÿ¤ÿÿ¢ÿ©ÿ¿ÿ°ÿ§ÿ®ÿ¹ÿ¸ÿ¬ÿ¬ÿ²ÿ¬ÿ§ÿ«ÿ®ÿ§ÿÿ©ÿ¬ÿ§ÿ²ÿÂÿ¼ÿºÿ±ÿ¡ÿ®ÿ£ÿ¯ÿ¯ÿ®ÿ±ÿÿ­ÿ¹ÿ¢ÿ¶ÿ¥ÿ§ÿ©ÿ«ÿªÿ£ÿ¯ÿÁÿÿªÿ»ÿ¦ÿ§ÿ¦ÿ«ÿ©ÿ³ÿ¶ÿ¬ÿ§ÿ­ÿºÿ·ÿ®ÿ²ÿ±ÿ°ÿ¦ÿÿ¡ÿ¯ÿ´ÿ¯ÿ¯ÿ²ÿ²ÿ°ÿ°ÿ´ÿ³ÿ°ÿ®ÿ­ÿ³ÿµÿÃÿ­ÿ¥ÿ¬ÿ½ÿ©ÿ¬ÿÿ£ÿ§ÿ£ÿ°ÿ¦ÿ®ÿ¢ÿªÿ¦ÿ¯ÿ±ÿ¬ÿ²ÿ©ÿ¥ÿ±ÿ·ÿ«ÿ©ÿ²ÿ±ÿ±ÿ«ÿºÿ¿ÿµÿ¼ÿ½ÿ¶ÿªÿ¨ÿ·ÿµÿ©ÿ¯ÿ®ÿ©ÿµÿ´ÿ®ÿ¥ÿ¦ÿ§ÿ¯ÿªÿ³ÿ¼ÿµÿ¥ÿµÿ¨ÿ«ÿ¯ÿ¾ÿ¯ÿ¨ÿ»ÿºÿ±ÿÿ»ÿªÿ¥ÿ¡ÿ©ÿ¹ÿ¹ÿ¨ÿ°ÿ¿ÿ²ÿÿ ÿ¥ÿ§ÿ¹ÿ´ÿ°ÿ®ÿ­ÿ°ÿ¬ÿ£ÿªÿ¥ÿ¨ÿÿ ÿ¸ÿ³ÿ³ÿ±ÿ¬ÿ«ÿ¬ÿ«ÿ®ÿ©ÿ°ÿ¸ÿ´ÿ¶ÿ¹ÿ´ÿ³ÿ§ÿ¦ÿ¦ÿÿ¥ÿ°ÿ²ÿ¸ÿªÿ¢ÿ¥ÿ«ÿ¸ÿªÿ¸ÿ®ÿ¶ÿÈÿµÿ§ÿ®ÿ­ÿ«ÿ¸ÿ®ÿ¬ÿ¦ÿ­ÿ¹ÿµÿ¶ÿµÿÿ¦ÿ´ÿ°ÿµÿ³ÿ®ÿ²ÿ³ÿ¹ÿºÿ´ÿ·ÿ¼ÿ·ÿ«ÿ¥ÿ°ÿ½ÿ±ÿ±ÿªÿ²ÿ·ÿ°ÿµÿ·ÿ©ÿ«ÿ¯ÿ³ÿ®ÿµÿµÿ°ÿµÿ»ÿ¢ÿÿ¬ÿ¯ÿ´ÿÿºÿ³ÿ¼ÿ¹ÿ¾ÿ¶ÿ±ÿ£ÿÿ¢ÿ¯ÿ´ÿ»ÿ±ÿ¹ÿ¼ÿ®ÿ«ÿ¨ÿªÿ«ÿ©ÿ«ÿ¬ÿ°ÿ±ÿµÿ¶ÿ«ÿ©ÿ¦ÿÿ°ÿ©ÿ¨ÿ±ÿµÿ¸ÿ»ÿ¾ÿÿ·ÿ²ÿ§ÿ°ÿ¤ÿªÿ§ÿ¼ÿ³ÿ£ÿ´ÿ£ÿ¥ÿ´ÿ§ÿ»ÿºÿªÿ§ÿ°ÿ¶ÿ¹ÿ·ÿ­ÿ«ÿ¥ÿ¡ÿ ÿ«ÿ­ÿ±ÿ°ÿ´ÿ²ÿ­ÿ»ÿ»ÿ²ÿ¾ÿ¸ÿªÿ´ÿ¯ÿÿ®ÿ¸ÿ¯ÿ¦ÿ¬ÿ°ÿ³ÿÀÿ´ÿ¾ÿ½ÿ¹ÿºÿ¯ÿ¶ÿ½ÿ±ÿ¹ÿ¸ÿ·ÿ³ÿªÿ§ÿ¨ÿ³ÿ§ÿ¶ÿ¦ÿ¦ÿ¤ÿ°ÿ³ÿ·ÿ«ÿ¤ÿ°ÿ³ÿ©ÿ´ÿ½ÿ²ÿ¸ÿ¥ÿÿÿ¢ÿªÿ«ÿ¬ÿ®ÿ±ÿ³ÿ¨ÿ¬ÿ¤ÿ©ÿ¸ÿ·ÿÿ ÿÿÿ¼ÿ­ÿ¹ÿ¤ÿzÿÿÿ²ÿÁÿºÿ·ÿ·ÿÇÿ°ÿÅÿ­ÿÁÿªÿÿµÿ«ÿ­ÿµÿ»ÿ½ÿ±ÿ¯ÿ©ÿ©ÿ²ÿ¬ÿ®ÿ¹ÿ¸ÿ±ÿ«ÿ°ÿ»ÿ¼ÿ¾ÿ´ÿ°ÿ²ÿ¦ÿ´ÿ²ÿµÿ°ÿ¸ÿ¼ÿ±ÿ¯ÿ¯ÿ´ÿÀÿªÿÿ ÿ¿ÿ°ÿ§ÿ©ÿ²ÿµÿ¸ÿ²ÿ«ÿ­ÿ²ÿ¼ÿ¼ÿµÿ­ÿ¶ÿºÿ¸ÿ®ÿ±ÿ¶ÿµÿµÿ­ÿ¬ÿ¯ÿªÿ¨ÿµÿ¶ÿ¯ÿ£ÿªÿ¶ÿ©ÿÿ¿ÿ½ÿ½ÿ«ÿ¼ÿÿÆÿ«ÿ±ÿ¬ÿÆÿ»ÿ¾ÿ§ÿ®ÿ¯ÿ¼ÿ¹ÿ®ÿ«ÿ¶ÿ­ÿ¡ÿªÿÀÿ»ÿ­ÿ¬ÿ³ÿ±ÿ­ÿ³ÿ´ÿ²ÿ°ÿ¯ÿµÿ¯ÿ¼ÿ¸ÿ°ÿµÿºÿ¨ÿ³ÿÀÿÃÿµÿ­ÿ±ÿ«ÿ¨ÿ¶ÿ´ÿ²ÿ·ÿ³ÿ¯ÿ±ÿ¶ÿ²ÿ¶ÿµÿºÿ®ÿ¯ÿ¹ÿµÿ·ÿ¶ÿ­ÿ¯ÿ­ÿ¯ÿ¼ÿ¶ÿ¯ÿ´ÿ¬ÿ¨ÿ°ÿµÿ²ÿ¬ÿ­ÿ¼ÿ¼ÿ·ÿ¯ÿ¶ÿ»ÿ»ÿÅÿ°ÿÿ­ÿ¯ÿ¼ÿÃÿ¹ÿ±ÿÁÿ¸ÿ«ÿ¬ÿ«ÿ²ÿ»ÿºÿ¬ÿ¸ÿºÿ©ÿ±ÿ¸ÿ²ÿ°ÿ­ÿ¸ÿ¾ÿ¼ÿ²ÿ­ÿ®ÿ«ÿ¬ÿ¶ÿ´ÿ¦ÿ«ÿ£ÿ·ÿ¬ÿÂÿ´ÿ¨ÿ©ÿ­ÿ°ÿ¡ÿµÿ»ÿÅÿºÿ¶ÿºÿ¼ÿ¤ÿÿ ÿÿÿ¯ÿ®ÿ¬ÿºÿµÿ°ÿ¼ÿ®ÿ§ÿ´ÿ»ÿ²ÿ¯ÿ±ÿºÿ³ÿ§ÿ§ÿ±ÿ³ÿ¹ÿ´ÿµÿ·ÿ¡ÿÿ·ÿ°ÿ¹ÿ»ÿ³ÿ²ÿ°ÿ¬ÿ¯ÿ´ÿ²ÿ¸ÿ¶ÿ¨ÿ¨ÿ¢ÿ£ÿ¬ÿ«ÿ¢ÿµÿ±ÿµÿ¶ÿ¡ÿ²ÿ¤ÿ¶ÿ¾ÿ·ÿ¶ÿ´ÿ¯ÿ¬ÿ¬ÿ®ÿ°ÿµÿ·ÿ¾ÿ´ÿ®ÿºÿÃÿÄÿµÿ³ÿ¹ÿ·ÿ¶ÿ°ÿ¨ÿ«ÿ±ÿ¹ÿ²ÿ®ÿ¨ÿ·ÿ­ÿ¶ÿÇÿÐÿ¼ÿ°ÿµÿ²ÿ«ÿµÿ¥ÿÿ«ÿ®ÿ­ÿ¯ÿ±ÿ³ÿ°ÿµÿ²ÿ³ÿµÿ©ÿ¥ÿÿ¬ÿ¬ÿ¬ÿ½ÿ©ÿ´ÿ¤ÿ»ÿ¸ÿ¬ÿªÿ«ÿ¬ÿ²ÿ®ÿ¨ÿ¶ÿ¿ÿ»ÿ¹ÿ½ÿ¾ÿµÿµÿ¯ÿ´ÿ®ÿ¶ÿ©ÿ²ÿ·ÿ«ÿ¼ÿ»ÿ¸ÿ°ÿ§ÿ¬ÿ»ÿ©ÿµÿ¶ÿ«ÿ«ÿ´ÿµÿ·ÿµÿ©ÿ§ÿ¨ÿ±ÿÀÿ®ÿ·ÿ§ÿºÿ£ÿ½ÿ¼ÿ»ÿ±ÿ¯ÿ¬ÿ¯ÿ¼ÿ­ÿ¾ÿ¹ÿ®ÿ¹ÿ«ÿªÿ±ÿ«ÿ­ÿ²ÿ³ÿ°ÿ£ÿ³ÿ²ÿÿ­ÿ©ÿ£ÿÿ¤ÿµÿ®ÿÿÿªÿÿÿ©ÿªÿ£ÿÿÿÿªÿ£ÿ¢ÿ©ÿÿÿ¶ÿ ÿÿÿ§ÿ§ÿÿ§ÿÿ¥ÿ²ÿ ÿÿÿÿÿÿ¢ÿ§ÿ£ÿÿÿÿÿÿ¨ÿÿ§ÿ¥ÿÿÿ¦ÿ¹ÿ¦ÿ¥ÿ¥ÿÿÿÿ¢ÿ­ÿ­ÿÿÿÿ¯ÿ«ÿ¦ÿÿÿ ÿ¯ÿ§ÿ¬ÿÿÿ ÿÿªÿ­ÿ©ÿ«ÿªÿ«ÿ¨ÿ ÿÿ¡ÿ£ÿ ÿªÿ¡ÿÿÿ¨ÿ¯ÿ¸ÿ©ÿ©ÿ§ÿ¨ÿÿÿ©ÿ¤ÿ¢ÿ¦ÿ¡ÿ¦ÿ¯ÿ²ÿ¼ÿ±ÿÿ¤ÿ¨ÿ§ÿÿ¬ÿ¥ÿ¡ÿÿÿÿ¯ÿ³ÿ®ÿ±ÿµÿ±ÿ°ÿ¸ÿ»ÿ¹ÿ¶ÿ®ÿ¬ÿ¦ÿ©ÿ¬ÿ¸ÿ¼ÿ¹ÿÿÿ²ÿ°ÿÿ®ÿÂÿ²ÿ¬ÿºÿ¶ÿ°ÿ·ÿÂÿ©ÿºÿ¹ÿªÿ¨ÿ½ÿ¬ÿ·ÿÁÿÄÿ»ÿ¼ÿ»ÿºÿ¹ÿ¶ÿ°ÿÿ·ÿ®ÿÿÁÿ²ÿ«ÿ«ÿ¯ÿ¼ÿ»ÿ½ÿ°ÿªÿ±ÿ°ÿ³ÿ¿ÿ¿ÿ¼ÿÈÿ¿ÿ³ÿ±ÿ¹ÿ½ÿ¿ÿªÿ¢ÿ¯ÿ®ÿ«ÿ²ÿµÿ¶ÿ¬ÿªÿ»ÿ·ÿ®ÿ°ÿ§ÿ¥ÿ·ÿ«ÿ²ÿ«ÿ¯ÿªÿ¯ÿ¬ÿªÿªÿ¦ÿ¦ÿ«ÿ«ÿ±ÿ»ÿ½ÿ°ÿ©ÿ¸ÿ¼ÿ¦ÿ§ÿ­ÿ²ÿ³ÿ«ÿ²ÿ¸ÿ«ÿ±ÿÂÿ©ÿ£ÿ¤ÿ¦ÿºÿÁÿºÿ¶ÿÇÿ¯ÿ£ÿ­ÿ«ÿ¦ÿ©ÿ¡ÿÿ´ÿ³ÿ¸ÿ´ÿ¿ÿ¯ÿÿ¯ÿ´ÿ´ÿ³ÿ²ÿ±ÿ°ÿ´ÿ¶ÿ¯ÿ«ÿ¢ÿ­ÿÅÿ¸ÿ©ÿ¶ÿºÿ¬ÿ³ÿ·ÿ´ÿ¯ÿ¬ÿ©ÿ¬ÿ¸ÿµÿ­ÿ¶ÿ¤ÿ°ÿÿ¨ÿ¢ÿ¯ÿºÿ°ÿ­ÿ³ÿºÿ´ÿ¥ÿ¸ÿ®ÿ©ÿ«ÿ·ÿ»ÿ³ÿ©ÿ¿ÿ½ÿ²ÿ¶ÿ¶ÿ°ÿ²ÿ³ÿ³ÿ¸ÿ¯ÿ¼ÿ³ÿ³ÿ«ÿ¶ÿ¶ÿ«ÿ«ÿ£ÿ ÿ´ÿ¿ÿ·ÿ­ÿ®ÿÂÿ¹ÿªÿÿ¨ÿ°ÿ¶ÿ¹ÿ¶ÿ®ÿ°ÿ¶ÿ¥ÿªÿ¹ÿ¥ÿºÿ±ÿ±ÿ®ÿ¥ÿ½ÿÄÿ¼ÿ¹ÿ·ÿ³ÿ­ÿÅÿ»ÿ­ÿ©ÿ®ÿ±ÿ§ÿ­ÿ²ÿ½ÿ´ÿªÿ®ÿÿªÿµÿ¦ÿºÿ¢ÿ´ÿËÿ¶ÿªÿ±ÿ»ÿ¸ÿ¦ÿ¡ÿ¾ÿ¯ÿ¤ÿ©ÿ³ÿ¸ÿ¾ÿ¿ÿ¹ÿ®ÿ¨ÿ³ÿ¾ÿµÿ¸ÿ°ÿ¯ÿÀÿ¬ÿªÿ³ÿªÿ¥ÿ§ÿ®ÿ®ÿ¤ÿ©ÿ¨ÿ§ÿ°ÿ£ÿ°ÿ®ÿ­ÿ¨ÿ¬ÿ®ÿ®ÿ¬ÿ¦ÿ½ÿ´ÿ³ÿ³ÿÿ½ÿ´ÿµÿ¬ÿªÿ²ÿ©ÿ¤ÿ£ÿ«ÿµÿ¶ÿ°ÿºÿ®ÿ¤ÿ¨ÿ±ÿ²ÿ°ÿ´ÿ§ÿ­ÿÀÿÀÿªÿ­ÿ¶ÿ·ÿ´ÿ°ÿ·ÿÈÿµÿ°ÿ¾ÿ­ÿ³ÿ¹ÿ¯ÿ®ÿ¶ÿ´ÿªÿ¬ÿ­ÿ£ÿ­ÿ©ÿ¨ÿ¾ÿ´ÿ³ÿ°ÿ¬ÿ©ÿ¥ÿ§ÿ´ÿ§ÿ­ÿ¡ÿ¥ÿ¥ÿ¥ÿ¬ÿ­ÿ©ÿ°ÿ¼ÿ¹ÿ°ÿ­ÿµÿ­ÿ´ÿ­ÿÿÿÿ¤ÿÿÀÿÿÿµÿ¯ÿµÿ³ÿªÿ°ÿºÿ¶ÿ·ÿ½ÿ«ÿ´ÿÇÿ°ÿ¯ÿºÿ½ÿºÿ¯ÿ£ÿ³ÿµÿ¡ÿ©ÿ®ÿµÿ³ÿ®ÿ¬ÿ«ÿ¨ÿ¨ÿ³ÿÃÿªÿ´ÿ¹ÿ®ÿ±ÿ³ÿ­ÿ¶ÿ¼ÿµÿ³ÿµÿªÿ¡ÿ²ÿÁÿ²ÿÿ¦ÿ­ÿ¨ÿ¶ÿ¤ÿ®ÿ¢ÿ¬ÿ¶ÿ±ÿ¬ÿ³ÿ®ÿ²ÿ¯ÿ¬ÿÿ§ÿ³ÿ¯ÿ¥ÿ¤ÿ¨ÿÿ¬ÿ°ÿ¥ÿ³ÿ­ÿ´ÿ»ÿ±ÿµÿ²ÿ¼ÿ²ÿÆÿÇÿÁÿ»ÿ°ÿªÿ°ÿ«ÿ½ÿ¦ÿ«ÿ´ÿ¼ÿ»ÿ¾ÿ¿ÿ¶ÿ°ÿªÿ¶ÿ¯ÿ­ÿ¯ÿ·ÿÁÿÀÿ³ÿ©ÿ¶ÿ³ÿ¬ÿµÿ¿ÿ·ÿ±ÿºÿÃÿ·ÿ©ÿÐÿ¸ÿ·ÿ°ÿ¬ÿ©ÿ¥ÿ©ÿ´ÿªÿÿµÿ¯ÿ¨ÿ¬ÿ»ÿÀÿ®ÿ¥ÿÿÿ©ÿ¦ÿÿÿÿÿÿÿÿÿÿÿÿÿÿÿÿÿÿÿ ÿ¢ÿÿ{ÿnÿdÿZÿYÿiÿtÿiÿkÿÿÿÿÿÿÿ«ÿ«ÿ©ÿ¶ÿ³ÿ¯ÿ¯ÿ°ÿ´ÿ£ÿµÿ®ÿ©ÿ¬ÿ±ÿ­ÿ¤ÿÿÿ²ÿ¬ÿ¡ÿ°ÿµÿ©ÿ«ÿºÿ°ÿ³ÿ¬ÿÿ±ÿ¯ÿÿÿ¯ÿ©ÿ§ÿ¶ÿ®ÿ¡ÿªÿªÿ±ÿ¹ÿ´ÿ­ÿ§ÿ·ÿ¦ÿ§ÿµÿ±ÿ¥ÿ¬ÿ½ÿ¬ÿ´ÿ¥ÿ«ÿ±ÿ¯ÿ¬ÿ¬ÿ«ÿ§ÿ¶ÿÿµÿ±ÿ­ÿ©ÿ¶ÿ¶ÿªÿ©ÿ«ÿ¶ÿÇÿ®ÿ®ÿ«ÿªÿ¢ÿ¦ÿ»ÿ²ÿÎÿ¿ÿ¿ÿµÿ¸ÿºÿ½ÿ¸ÿªÿ©ÿ¡ÿ¹ÿ°ÿ´ÿ»ÿ½ÿ¶ÿ¯ÿ¯ÿ¶ÿ»ÿÿ¤ÿ§ÿ¶ÿ­ÿ·ÿÃÿ¼ÿ­ÿ¬ÿ¯ÿ·ÿ¢ÿ²ÿ¶ÿ·ÿ´ÿ­ÿ®ÿ³ÿ°ÿ§ÿ´ÿ¸ÿ³ÿ¯ÿ³ÿ¯ÿ°ÿºÿºÿµÿ¡ÿ¸ÿ§ÿ¨ÿ¯ÿ®ÿ°ÿ³ÿ±ÿ²ÿ²ÿ­ÿxÿ}ÿÿºÿ½ÿµÿ±ÿ±ÿ®ÿÿµÿ¯ÿ ÿ¶ÿ°ÿ¨ÿ¦ÿ¥ÿ¢ÿ©ÿ·ÿ¯ÿ¬ÿ¶ÿ½ÿ©ÿ ÿÿ¢ÿµÿ¹ÿ¦ÿ¼ÿÆÿ¿ÿ°ÿÿ¹ÿ¯ÿ¬ÿ´ÿ¶ÿ²ÿªÿ£ÿ­ÿ³ÿ¹ÿ°ÿ­ÿ¶ÿ·ÿªÿ¥ÿ«ÿ£ÿµÿ®ÿ¤ÿÿ¤ÿªÿ¢ÿ¹ÿÇÿ½ÿ¸ÿ³ÿªÿ¨ÿ¬ÿ¶ÿºÿ®ÿ¶ÿºÿ·ÿ¶ÿµÿ²ÿ°ÿ ÿ¯ÿ¹ÿÂÿ¿ÿÁÿ»ÿµÿ±ÿ¯ÿ²ÿ¶ÿµÿ«ÿ·ÿÃÿÂÿ¯ÿ±ÿ»ÿÂÿ¾ÿ³ÿ²ÿ¿ÿÂÿ´ÿ¯ÿ«ÿ¥ÿ£ÿ¦ÿ³ÿµÿ³ÿ¸ÿ´ÿ´ÿÿÇÿ°ÿ®ÿ®ÿ·ÿ³ÿ«ÿ­ÿ´ÿ¶ÿ¸ÿ«ÿ¬ÿ§ÿÒÿ­ÿÁÿ¯ÿ²ÿµÿ¹ÿ¸ÿ±ÿµÿÁÿ»ÿ¶ÿ³ÿ¸ÿ¾ÿ°ÿ§ÿ±ÿ³ÿµÿ¸ÿ³ÿ­ÿ©ÿ¯ÿ®ÿ¯ÿ·ÿ°ÿ¼ÿÂÿÃÿ¼ÿ²ÿ±ÿ°ÿªÿ¯ÿ³ÿµÿÊÿ²ÿ¦ÿ¦ÿªÿ°ÿ´ÿºÿ´ÿ¯ÿºÿ´ÿ¹ÿµÿ­ÿÈÿµÿÄÿ¾ÿ¸ÿ®ÿ ÿ¡ÿ®ÿ±ÿªÿ«ÿ¸ÿ´ÿÿ§ÿ»ÿ¾ÿ¶ÿ°ÿ³ÿ·ÿ¸ÿ´ÿªÿ­ÿ­ÿÿ¿ÿ¥ÿ¤ÿ³ÿ´ÿ ÿ±ÿµÿ²ÿ¸ÿ¼ÿ¾ÿºÿ®ÿÌÿ¼ÿ¶ÿ§ÿ©ÿ²ÿ¶ÿ´ÿ²ÿºÿ»ÿ¹ÿ¿ÿ¿ÿ¹ÿ®ÿ¨ÿ³ÿºÿ«ÿ¸ÿ´ÿ°ÿ²ÿ¹ÿµÿ­ÿ³ÿ¼ÿ¸ÿ³ÿ±ÿ­ÿ³ÿ·ÿ¯ÿ±ÿ½ÿµÿ·ÿ¯ÿ¬ÿ®ÿ®ÿ°ÿ¯ÿ¬ÿ°ÿ¸ÿÌÿ»ÿ¯ÿ¬ÿ¨ÿ³ÿ´ÿ¶ÿ±ÿµÿ±ÿ®ÿ²ÿ¢ÿ¯ÿ»ÿµÿµÿÿ±ÿÀÿ®ÿ¥ÿ¦ÿ´ÿ¼ÿ¿ÿ¸ÿ¬ÿ±ÿ¸ÿºÿ¸ÿ¡ÿ¬ÿ«ÿ¤ÿ£ÿ­ÿ«ÿ¤ÿ¸ÿÁÿ¯ÿ­ÿ±ÿ«ÿµÿ³ÿ¨ÿ¶ÿ½ÿ·ÿ©ÿ±ÿ¬ÿ´ÿ°ÿ¬ÿ°ÿ®ÿ¨ÿ­ÿ´ÿ»ÿ¼ÿ¨ÿ±ÿ©ÿ¯ÿ·ÿ¯ÿ©ÿÿ²ÿÈÿ¸ÿ¹ÿ¶ÿ±ÿ®ÿ¬ÿ­ÿ¯ÿªÿ¦ÿ¯ÿ®ÿ¿ÿ¤ÿ¶ÿ¨ÿ­ÿ´ÿ¹ÿ²ÿªÿ¶ÿ¿ÿ¬ÿ­ÿÅÿ¾ÿ°ÿ°ÿ«ÿ¸ÿ«ÿ·ÿÁÿ­ÿ°ÿ±ÿÁÿ½ÿ´ÿ«ÿ³ÿ²ÿ§ÿ¨ÿ©ÿ¥ÿ«ÿ®ÿ¥ÿ¦ÿ°ÿ³ÿ£ÿµÿ³ÿÿ©ÿ³ÿ®ÿªÿ¨ÿ¸ÿºÿ®ÿ³ÿ­ÿ¥ÿ¬ÿ´ÿ·ÿªÿ¯ÿÿÿÿÿÿ¯ÿ¯ÿ©ÿ©ÿ¥ÿ¡ÿ¡ÿÿÿ¥ÿÿ¢ÿ¹ÿ´ÿ¬ÿ¬ÿ±ÿ£ÿ¯ÿÿ©ÿ¶ÿ¡ÿÿÿ¤ÿÿÿ¥ÿ£ÿ ÿ¢ÿÿÿ³ÿ³ÿ·ÿ¬ÿ­ÿ´ÿÿ¤ÿ²ÿ¢ÿ£ÿ¤ÿÿÿ¢ÿÿÿÿ¤ÿ¢ÿÿÿÿ£ÿ°ÿ¨ÿÿÿÿ£ÿÿÿ¬ÿÿÿÿÿÿÿÿÿ¡ÿÿÿÿÿÿÿÿÿÿÿÿÿ¤ÿ°ÿ¯ÿ¡ÿÿÿÿÿÿ§ÿ¡ÿÿ¢ÿÿÿ¨ÿ¯ÿ­ÿ¥ÿÄÿ£ÿ«ÿÿ¬ÿ®ÿ´ÿ­ÿÿ«ÿ½ÿ³ÿ¥ÿ¬ÿ³ÿ¹ÿ»ÿ¯ÿ«ÿ²ÿ¯ÿ´ÿ²ÿ¯ÿ¶ÿ¯ÿ²ÿ°ÿ±ÿ¶ÿ±ÿ¶ÿ¯ÿ±ÿ±ÿ°ÿ°ÿ­ÿ°ÿ¡ÿªÿ¶ÿ«ÿ¯ÿ²ÿ¬ÿ¶ÿ³ÿ¥ÿ®ÿ¢ÿ³ÿ§ÿ¬ÿ©ÿ³ÿ¶ÿ§ÿ«ÿ¥ÿªÿ¸ÿ±ÿÿ®ÿ¬ÿ§ÿ·ÿ¿ÿ²ÿ«ÿ£ÿÿ­ÿ¥ÿ´ÿµÿ³ÿ»ÿ´ÿ¥ÿ·ÿ²ÿ©ÿ¯ÿ¸ÿ±ÿÀÿ®ÿ ÿºÿ°ÿ¬ÿ¯ÿ£ÿ§ÿºÿ¶ÿ¨ÿ°ÿ·ÿ®ÿªÿ¨ÿ­ÿ¨ÿªÿ­ÿÿºÿ­ÿ­ÿ¨ÿ¢ÿÿ¦ÿµÿ¬ÿ¬ÿ´ÿ ÿ°ÿ³ÿ³ÿµÿ»ÿ¹ÿ¿ÿ¶ÿ¨ÿ±ÿ¨ÿ¦ÿ²ÿ³ÿ´ÿ«ÿ³ÿ©ÿ¦ÿ±ÿ·ÿ½ÿ¸ÿ¢ÿ¸ÿªÿ¸ÿ±ÿ¥ÿÿ¬ÿÆÿÁÿ¶ÿ±ÿ¶ÿ®ÿ¯ÿ²ÿ³ÿ´ÿ±ÿ­ÿ¡ÿ«ÿ±ÿ§ÿ ÿ·ÿ±ÿ²ÿ²ÿ¼ÿ­ÿ¬ÿ¹ÿ½ÿ·ÿ¶ÿ±ÿ±ÿ®ÿ­ÿ°ÿµÿ½ÿ¼ÿ´ÿ«ÿ«ÿ²ÿ´ÿ´ÿ·ÿ¶ÿ»ÿ¿ÿ±ÿ­ÿ²ÿ¸ÿ¹ÿ´ÿ¹ÿ¶ÿ²ÿÉÿ±ÿÿ ÿ®ÿ®ÿ§ÿ ÿ¯ÿ²ÿ¨ÿ¹ÿ²ÿ¡ÿ¢ÿ²ÿ±ÿ³ÿ·ÿ³ÿ«ÿµÿ¶ÿ§ÿ«ÿ±ÿ´ÿ¸ÿ²ÿ¶ÿºÿ¸ÿ¯ÿ°ÿ¨ÿ¬ÿ¤ÿµÿ³ÿ¹ÿ¯ÿ¬ÿ¯ÿ²ÿªÿ§ÿªÿµÿ¹ÿ¬ÿµÿ°ÿ°ÿ³ÿ¯ÿÿ¥ÿ«ÿ¤ÿ¦ÿ°ÿ¸ÿ±ÿ§ÿµÿ»ÿ¥ÿ´ÿÉÿ¾ÿ¯ÿ®ÿ©ÿ¬ÿÿ©ÿ±ÿ®ÿÍÿ²ÿªÿ¶ÿ¾ÿ®ÿ¯ÿ¤ÿ´ÿªÿªÿ­ÿ¶ÿºÿ·ÿ³ÿ¨ÿ´ÿ³ÿ¬ÿ¹ÿ»ÿ°ÿ®ÿ°ÿ¯ÿªÿ¬ÿ·ÿ²ÿ½ÿ¸ÿºÿµÿµÿ°ÿ§ÿÿ¯ÿ³ÿ¤ÿ¸ÿ¼ÿÂÿ§ÿ´ÿ±ÿ¿ÿªÿÿ©ÿ«ÿ§ÿ°ÿ¹ÿ¸ÿªÿ«ÿ¤ÿ³ÿ¼ÿ­ÿ©ÿ©ÿ¤ÿ©ÿ°ÿ²ÿ¹ÿ¶ÿ²ÿ±ÿºÿ¾ÿ®ÿ¡ÿ³ÿ¹ÿ»ÿÁÿÀÿ¬ÿµÿ­ÿÅÿ²ÿ¤ÿ¶ÿ­ÿªÿ²ÿ²ÿ«ÿ«ÿ±ÿ©ÿ¤ÿ¢ÿ±ÿ°ÿ¡ÿ²ÿ±ÿ±ÿ°ÿ°ÿ¹ÿ´ÿ ÿ¦ÿ¸ÿ·ÿ³ÿ²ÿ±ÿ«ÿ©ÿ¬ÿ¥ÿ®ÿ±ÿ¨ÿ¹ÿ°ÿ®ÿ­ÿ ÿºÿ®ÿµÿ®ÿ²ÿ±ÿ±ÿÀÿ£ÿ¥ÿ´ÿ±ÿ§ÿ§ÿ°ÿ±ÿ«ÿ¯ÿ«ÿ¬ÿ»ÿ¡ÿpÿÿ³ÿ¼ÿ®ÿ¡ÿ¥ÿ«ÿ³ÿµÿ«ÿ°ÿ·ÿ®ÿ§ÿ¤ÿ©ÿ³ÿºÿ¿ÿ¶ÿ·ÿ¿ÿµÿ¼ÿ®ÿÄÿ³ÿ»ÿ¶ÿ«ÿ·ÿ³ÿ¤ÿ²ÿ©ÿ¤ÿ­ÿ²ÿ©ÿ·ÿ²ÿªÿ«ÿµÿ­ÿ¥ÿ©ÿ®ÿµÿ¶ÿÀÿ·ÿ®ÿ²ÿ³ÿ¶ÿ·ÿ´ÿºÿ¼ÿ¶ÿ¶ÿ¶ÿ¸ÿ´ÿµÿ°ÿ²ÿºÿ¼ÿ³ÿ´ÿ©ÿ´ÿ¯ÿ®ÿ¶ÿ£ÿ®ÿ¼ÿ²ÿ¼ÿ«ÿ®ÿºÿ¡ÿ³ÿ¦ÿ¯ÿºÿ¡ÿ©ÿ­ÿ¶ÿ¨ÿ§ÿ­ÿ¾ÿ§ÿ®ÿÿÿ¨ÿ¯ÿ²ÿ»ÿ½ÿ¶ÿªÿ«ÿ°ÿ°ÿ´ÿ­ÿªÿ³ÿ®ÿ®ÿºÿ¹ÿºÿ¹ÿ¯ÿ«ÿªÿ«ÿ·ÿÊÿ°ÿ«ÿ´ÿ°ÿµÿºÿ¥ÿ§ÿ·ÿÿ¤ÿ©ÿ¼ÿ°ÿ«ÿ¢ÿªÿºÿ¯ÿ²ÿ®ÿ°ÿ­ÿ¹ÿ³ÿÿÿ¶ÿ¥ÿ¡ÿµÿ¾ÿÂÿ¿ÿ·ÿ§ÿ¡ÿ±ÿ»ÿ¸ÿ°ÿ²ÿµÿ®ÿ³ÿ³ÿ«ÿ¤ÿÿÿ²ÿ¦ÿ´ÿ¿ÿ¯ÿ¦ÿ¹ÿ¶ÿ¯ÿ¹ÿ®ÿ£ÿ«ÿ¦ÿ´ÿÿ´ÿ°ÿ·ÿ¹ÿÿÿÿ­ÿ¤ÿ¬ÿ²ÿÿÿ©ÿ¯ÿ£ÿ«ÿ®ÿ²ÿ©ÿ©ÿ±ÿºÿ«ÿ«ÿªÿ²ÿ²ÿ¬ÿ±ÿ¡ÿ£ÿ°ÿ«ÿ¤ÿ¡ÿ®ÿ®ÿ§ÿ¥ÿ°ÿ¢ÿ¦ÿ¬ÿªÿ´ÿ³ÿÿ©ÿ«ÿ³ÿ»ÿµÿ½ÿªÿ¶ÿ³ÿ¯ÿ²ÿ§ÿÀÿªÿ¢ÿ­ÿ³ÿ¯ÿµÿ¼ÿ¾ÿªÿ°ÿµÿ²ÿ«ÿ»ÿµÿ·ÿµÿ¯ÿ«ÿ¤ÿ¦ÿ©ÿ£ÿ®ÿ³ÿ¦ÿ²ÿºÿ³ÿµÿ¯ÿ¤ÿÿÿ¨ÿµÿºÿ°ÿµÿ¤ÿºÿ»ÿ¦ÿ¡ÿ©ÿ»ÿ­ÿ¿ÿ°ÿ·ÿ»ÿ¢ÿ¹ÿÂÿ¤ÿ§ÿ·ÿ±ÿ¹ÿÿ¢ÿ¯ÿ±ÿªÿÀÿ§ÿ±ÿ¦ÿ¬ÿ¨ÿ±ÿµÿ±ÿ³ÿ²ÿ³ÿ³ÿ«ÿ¥ÿ¯ÿ¶ÿ¯ÿ³ÿ´ÿ©ÿ¤ÿ°ÿ»ÿ¶ÿ´ÿ¦ÿÿ«ÿ´ÿ¹ÿºÿ³ÿ¶ÿ³ÿ³ÿ³ÿ¶ÿ»ÿ¥ÿ£ÿ°ÿ°ÿ®ÿ¿ÿÀÿ±ÿ³ÿ¡ÿÿ®ÿ²ÿ°ÿ®ÿ´ÿ¢ÿ°ÿÆÿ¸ÿªÿ«ÿ­ÿ­ÿ«ÿ²ÿ¾ÿªÿ«ÿ¶ÿ±ÿ®ÿ­ÿ®ÿ²ÿ´ÿ¹ÿ¶ÿ­ÿ­ÿ¦ÿªÿªÿ¥ÿ¢ÿÿ²ÿ²ÿµÿ­ÿ®ÿ³ÿ©ÿ¹ÿ¶ÿ°ÿ¸ÿ·ÿ¦ÿ³ÿ­ÿ¥ÿ«ÿ¤ÿ¼ÿ­ÿ°ÿ³ÿ°ÿ¬ÿ¸ÿªÿ¨ÿ¨ÿ·ÿ±ÿªÿ±ÿ±ÿ¶ÿ¶ÿ¶ÿ­ÿ´ÿ´ÿ¦ÿ¥ÿ¬ÿ±ÿ­ÿ¨ÿ©ÿ¬ÿ°ÿ±ÿªÿªÿ­ÿÿÿ¥ÿªÿÿ¦ÿÿ´ÿ»ÿ¶ÿ±ÿ¯ÿÆÿ§ÿ¯ÿ§ÿ²ÿºÿ³ÿ½ÿ»ÿ¦ÿ¦ÿºÿ°ÿ²ÿ°ÿ§ÿ®ÿ¼ÿ«ÿ­ÿ²ÿ°ÿ®ÿ¯ÿ²ÿ·ÿ®ÿ£ÿ®ÿ±ÿ¤ÿ®ÿ½ÿ·ÿ®ÿ©ÿ±ÿ­ÿ¼ÿ¯ÿ»ÿ¾ÿ¼ÿ½ÿ«ÿ¬ÿ²ÿ³ÿºÿ°ÿÿ°ÿ½ÿ¿ÿ·ÿ­ÿ¶ÿ¹ÿ¹ÿ±ÿ¬ÿ¯ÿ«ÿ½ÿ´ÿ´ÿ²ÿ´ÿ¸ÿµÿ­ÿµÿ·ÿ³ÿ³ÿ°ÿ±ÿ°ÿ­ÿ¬ÿ¯ÿ²ÿ±ÿ°ÿ±ÿ¶ÿ­ÿ­ÿ´ÿ¹ÿ­ÿ³ÿÅÿ¸ÿ½ÿ­ÿÿ±ÿ¨ÿ­ÿ´ÿ²ÿ¬ÿ¢ÿ½ÿªÿ¸ÿ²ÿ¬ÿ¨ÿÿ¯ÿ±ÿ²ÿ¾ÿ³ÿ³ÿ¶ÿ­ÿ´ÿ·ÿ²ÿ¼ÿ»ÿ¬ÿ´ÿÄÿ·ÿ¸ÿÆÿ¾ÿ´ÿ¿ÿ¸ÿ·ÿ»ÿ¾ÿ³ÿ¶ÿ«ÿ´ÿ¸ÿ±ÿ¬ÿ¹ÿ»ÿµÿ¹ÿ²ÿ­ÿ³ÿ¤ÿ§ÿ±ÿ·ÿ°ÿ¶ÿ´ÿ®ÿ§ÿÿ©ÿ·ÿ¯ÿ®ÿ»ÿ±ÿ¯ÿ°ÿ³ÿªÿÿ´ÿÁÿ¼ÿ¸ÿ¹ÿ¿ÿ®ÿ³ÿ¯ÿ¬ÿÅÿ©ÿ¿ÿ¼ÿÉÿ¤ÿ²ÿ¨ÿ¶ÿ²ÿ¡ÿÿ¨ÿ­ÿ§ÿ¨ÿ¤ÿ¯ÿ´ÿ«ÿ£ÿ¨ÿ±ÿ±ÿ¾ÿ¸ÿ¥ÿÿ­ÿ©ÿ¬ÿ²ÿÂÿÄÿ«ÿ¬ÿ§ÿ­ÿ¯ÿµÿÄÿµÿ¹ÿ¶ÿ³ÿ¨ÿ»ÿ¼ÿ¼ÿ¾ÿÇÿÀÿ´ÿ¦ÿ¦ÿ©ÿÿyÿÿ¬ÿªÿ²ÿ¤ÿ°ÿ±ÿ£ÿ¨ÿ©ÿ¢ÿ·ÿ¨ÿ¬ÿ±ÿÂÿÂÿ«ÿ ÿµÿ©ÿµÿªÿ¥ÿ¯ÿÿºÿ¼ÿ²ÿ³ÿ¬ÿ§ÿ³ÿ¾ÿ¹ÿ¹ÿÂÿÁÿ¿ÿºÿ³ÿ¬ÿ©ÿ´ÿªÿ§ÿ°ÿ±ÿ¯ÿ©ÿ§ÿ¹ÿ¦ÿ¬ÿ¶ÿ´ÿµÿ©ÿªÿ±ÿ©ÿ°ÿ¹ÿ®ÿ¬ÿÀÿµÿ­ÿ»ÿ¾ÿ½ÿ·ÿ¸ÿ¹ÿ´ÿ²ÿ§ÿ°ÿ§ÿ¼ÿ«ÿÈÿÀÿ¬ÿ§ÿ¯ÿ§ÿ´ÿ²ÿºÿ¯ÿªÿ¯ÿ±ÿ°ÿ«ÿªÿ±ÿ²ÿ³ÿ·ÿ¼ÿ¼ÿ³ÿ±ÿ³ÿ¸ÿ±ÿ¦ÿ¢ÿ¡ÿªÿ¢ÿµÿ°ÿµÿ¼ÿ¸ÿµÿªÿ²ÿªÿ´ÿ¯ÿ±ÿ·ÿ®ÿ¬ÿ®ÿ¬ÿ´ÿ°ÿ¦ÿ»ÿ½ÿ´ÿµÿ´ÿ¼ÿ´ÿ°ÿÂÿ±ÿ¨ÿÿ·ÿºÿ¡ÿªÿ·ÿ¶ÿ¶ÿ³ÿ¯ÿ¯ÿ°ÿ«ÿ¶ÿ½ÿ¶ÿ­ÿÿ ÿ¼ÿºÿ­ÿ³ÿ²ÿ¯ÿ¿ÿ¥ÿÿ«ÿ¥ÿ±ÿ¹ÿÄÿ´ÿ»ÿ¶ÿ°ÿ¯ÿ©ÿ©ÿ°ÿªÿ«ÿ°ÿ²ÿ´ÿ¤ÿ©ÿ°ÿ­ÿªÿ¬ÿ¤ÿ©ÿ©ÿ®ÿ°ÿÿ¨ÿ¨ÿÿÿ¢ÿ©ÿ©ÿÿÿÿÿ ÿªÿ´ÿ¨ÿÿÿ ÿ®ÿÿÿÿ¦ÿÿÿ«ÿÿÿÿÿÿ¤ÿÿÿ¢ÿ¦ÿ¥ÿÿÿÿÿ ÿÿ¦ÿÿ§ÿ¢ÿªÿ­ÿ­ÿÿÿ¥ÿ ÿ¢ÿÿÿ¢ÿ¥ÿÿÿÿÿ§ÿ¡ÿ«ÿµÿÿ¢ÿ ÿ´ÿ³ÿ½ÿµÿ©ÿ±ÿ¦ÿ«ÿ¤ÿ¦ÿ¥ÿ¤ÿ¤ÿÿÿ¦ÿ¤ÿÿÿ£ÿ¦ÿ°ÿ´ÿÿ°ÿÿ¬ÿ£ÿªÿ§ÿ¨ÿªÿ­ÿÿÿªÿ«ÿ±ÿ¨ÿ©ÿ¢ÿÿ©ÿÿ¤ÿ¢ÿ£ÿ¨ÿ³ÿ«ÿ°ÿ·ÿ±ÿ¯ÿ´ÿ³ÿ³ÿ¹ÿµÿ²ÿ¹ÿ¯ÿªÿ¢ÿ´ÿÃÿµÿ²ÿ¶ÿ°ÿÍÿÂÿÿ¥ÿ¹ÿ½ÿ´ÿ°ÿ½ÿ¾ÿ®ÿ­ÿ¼ÿ¶ÿ¸ÿ®ÿ£ÿ¦ÿ³ÿ³ÿ»ÿÅÿ¾ÿ­ÿ¸ÿºÿ´ÿ¯ÿ³ÿºÿ²ÿ²ÿ¬ÿµÿ¹ÿ·ÿÃÿÿ´ÿ·ÿ­ÿ²ÿ¶ÿ­ÿ¶ÿ¼ÿ¯ÿ¯ÿ´ÿ­ÿ²ÿ¯ÿ®ÿ¬ÿ¶ÿ¸ÿ³ÿµÿ²ÿ¹ÿµÿ®ÿ­ÿ¶ÿ·ÿ¯ÿ³ÿ¸ÿ©ÿ¦ÿ±ÿÿÃÿ¾ÿ¯ÿ«ÿÄÿÿ­ÿ·ÿ«ÿ«ÿ¯ÿ¨ÿªÿ´ÿ«ÿ©ÿÂÿµÿ±ÿ«ÿ³ÿ±ÿ¤ÿ«ÿ«ÿ´ÿ­ÿ©ÿ°ÿ±ÿ¯ÿ¯ÿ°ÿ»ÿ¶ÿ¹ÿµÿ¬ÿ¸ÿ®ÿ°ÿÅÿ´ÿ²ÿÁÿ´ÿ©ÿ±ÿ°ÿ«ÿ¶ÿ»ÿµÿ§ÿµÿ¾ÿÿ§ÿ·ÿµÿ±ÿºÿ¼ÿ²ÿ±ÿµÿ³ÿ´ÿ·ÿ²ÿ¡ÿÀÿ³ÿ«ÿ·ÿ·ÿ»ÿ¾ÿ¾ÿµÿ¯ÿ¬ÿ°ÿ¼ÿ¶ÿ°ÿ¹ÿ¦ÿ§ÿ§ÿ²ÿ©ÿ·ÿ¼ÿ³ÿ¯ÿ®ÿ«ÿ¨ÿ°ÿ½ÿ¬ÿ§ÿÌÿ¸ÿ¯ÿ®ÿ¯ÿ¸ÿ±ÿ°ÿ°ÿ­ÿ°ÿ¹ÿ¾ÿºÿ´ÿ±ÿÅÿ¶ÿÈÿ¶ÿµÿ¬ÿ®ÿ´ÿ­ÿ¨ÿªÿ«ÿ°ÿ¨ÿ©ÿ¡ÿ¦ÿ­ÿÿ°ÿÅÿÁÿ¹ÿ°ÿ©ÿ¯ÿ´ÿ¬ÿ¨ÿ¹ÿ²ÿ°ÿªÿ ÿ¡ÿ©ÿ¤ÿ°ÿ±ÿ­ÿ¹ÿµÿ ÿ°ÿ¿ÿ´ÿ±ÿ¡ÿ©ÿ²ÿ®ÿ²ÿ½ÿ·ÿ§ÿ¥ÿ²ÿ³ÿµÿ ÿÃÿ°ÿ¦ÿ¹ÿÂÿÆÿ¶ÿ¬ÿ®ÿ¬ÿ°ÿ¯ÿ¤ÿ©ÿ·ÿ«ÿ«ÿ³ÿ½ÿ²ÿ­ÿ¯ÿ³ÿ¸ÿ·ÿ³ÿ¯ÿ½ÿºÿ¯ÿ°ÿ®ÿ«ÿµÿµÿ­ÿ±ÿ²ÿ¥ÿ±ÿ¦ÿ¨ÿ£ÿ¢ÿ¨ÿ«ÿ¨ÿ¦ÿ¨ÿ¬ÿ±ÿ·ÿ³ÿ¨ÿ«ÿºÿ³ÿ±ÿ¨ÿ³ÿ¯ÿ«ÿªÿ«ÿ»ÿ¶ÿ¦ÿ½ÿ¢ÿ¯ÿ¶ÿ§ÿÿ©ÿ¯ÿ¬ÿ¶ÿ»ÿ®ÿ©ÿ¸ÿ®ÿ¯ÿ¬ÿ»ÿµÿ°ÿ¯ÿ¥ÿÿ¨ÿ®ÿ¼ÿ®ÿ­ÿ»ÿ®ÿ¶ÿ¿ÿ¬ÿ£ÿªÿ ÿ¬ÿ¨ÿ­ÿ½ÿ¿ÿ¶ÿ®ÿ«ÿ¬ÿ©ÿ¨ÿ­ÿÿÿ¾ÿ«ÿ³ÿ®ÿ¡ÿ­ÿ®ÿ«ÿ·ÿÀÿ·ÿµÿ½ÿ´ÿ·ÿ²ÿ¨ÿ¥ÿ©ÿªÿªÿ¬ÿ ÿÿºÿ©ÿÿºÿµÿ°ÿ®ÿ«ÿ¬ÿ¨ÿ¶ÿ¾ÿ³ÿÅÿ®ÿ®ÿºÿ¶ÿ©ÿ¯ÿºÿ ÿ¸ÿÃÿ±ÿµÿ·ÿªÿ ÿ§ÿ®ÿ¥ÿ¡ÿ£ÿ°ÿ®ÿ©ÿ¬ÿ°ÿ²ÿ±ÿ«ÿ©ÿ¸ÿ´ÿ°ÿ°ÿ±ÿ²ÿ©ÿ¬ÿ±ÿ­ÿ­ÿ²ÿ¤ÿ¶ÿ´ÿ¥ÿ¢ÿ´ÿ»ÿµÿ¸ÿ¸ÿ§ÿ®ÿ ÿ©ÿ¨ÿ¹ÿ¹ÿ±ÿ°ÿ±ÿ°ÿ¹ÿ£ÿ£ÿ¨ÿ±ÿ®ÿÂÿÃÿ´ÿ·ÿ°ÿ¹ÿ®ÿÈÿÄÿ¸ÿªÿ­ÿºÿ¹ÿ°ÿ·ÿ¶ÿÿ°ÿ´ÿ´ÿ·ÿ²ÿ§ÿ¨ÿ°ÿ²ÿ¨ÿ¬ÿ®ÿ¶ÿ¾ÿ»ÿ·ÿ¼ÿ±ÿÈÿ°ÿ¼ÿ¹ÿ¿ÿ·ÿ®ÿ´ÿºÿ¹ÿÊÿ®ÿ¼ÿ¯ÿ®ÿ£ÿÿ¨ÿµÿ¤ÿ²ÿ¨ÿ°ÿ½ÿ¾ÿ·ÿ¶ÿµÿ­ÿ¨ÿ¬ÿ®ÿ¯ÿ¢ÿÿÿÿÿÿÿÿÿÿÿÿÿÿÿÿÿÿ ÿ ÿÿ~ÿoÿqÿjÿ]ÿ[ÿfÿbÿiÿÿÿÿÿÿÿ¹ÿ¦ÿ¯ÿ®ÿªÿ­ÿ²ÿ´ÿ¹ÿ­ÿµÿ³ÿ±ÿ°ÿ®ÿ«ÿ¬ÿ«ÿÿ§ÿ±ÿ²ÿÂÿÃÿ·ÿ²ÿ¸ÿ¸ÿ¿ÿ®ÿªÿ°ÿ²ÿ®ÿªÿ²ÿºÿ­ÿ±ÿÿ§ÿ³ÿ®ÿ©ÿ°ÿ·ÿ´ÿ­ÿªÿ­ÿ¬ÿ­ÿ¬ÿ§ÿ¬ÿ´ÿ£ÿ³ÿ¨ÿ¶ÿ´ÿ£ÿ©ÿ·ÿ»ÿ¼ÿ§ÿÿ²ÿ¸ÿ¸ÿ±ÿ²ÿ¯ÿ¥ÿªÿ«ÿ±ÿ°ÿ¤ÿ©ÿ­ÿ±ÿ®ÿ«ÿ±ÿ´ÿ¤ÿºÿÅÿ½ÿ¿ÿ´ÿªÿ°ÿ®ÿ£ÿ¹ÿ¼ÿ®ÿ±ÿ´ÿ´ÿ³ÿ¸ÿµÿÿ¦ÿ±ÿÿ§ÿ«ÿ¤ÿ¯ÿ³ÿ¯ÿ²ÿ¢ÿ¡ÿ©ÿ¬ÿ¯ÿ»ÿ¹ÿ¸ÿµÿ¬ÿ´ÿ²ÿ®ÿ¬ÿ·ÿ¿ÿ¿ÿ¸ÿ·ÿÀÿ¿ÿ¬ÿ±ÿ±ÿ±ÿ³ÿ·ÿ®ÿ­ÿ°ÿ´ÿ°ÿ©ÿ»ÿ ÿÿSÿÿ©ÿ«ÿ«ÿ­ÿ§ÿ ÿ¢ÿ·ÿ¯ÿ¦ÿ¹ÿ¯ÿ§ÿ£ÿ¥ÿ¦ÿ¦ÿ´ÿªÿªÿ°ÿ¶ÿ´ÿ¬ÿ§ÿ ÿ ÿ¨ÿ¤ÿ¨ÿ­ÿ­ÿ¸ÿ©ÿ®ÿ¸ÿ¬ÿ§ÿ¯ÿ®ÿ¦ÿ«ÿ©ÿ¯ÿ³ÿ¥ÿ¨ÿ¯ÿ°ÿ§ÿ§ÿ¶ÿ±ÿªÿ£ÿ®ÿ¶ÿ°ÿ·ÿ¨ÿ¦ÿ³ÿ·ÿ·ÿ¯ÿ³ÿµÿ­ÿ¹ÿ¶ÿ®ÿ±ÿ¹ÿ¼ÿµÿ¦ÿÿ¥ÿ¶ÿ°ÿ¬ÿÂÿ¹ÿ·ÿ¼ÿºÿ³ÿ¯ÿ²ÿ¶ÿºÿ¨ÿºÿ»ÿÂÿ¶ÿ´ÿºÿ¸ÿ¯ÿªÿ°ÿ¹ÿÂÿºÿÌÿªÿ¬ÿ¶ÿ²ÿ¥ÿ£ÿ¯ÿºÿ»ÿ²ÿ¥ÿÁÿ¹ÿ®ÿµÿ¾ÿ°ÿ¬ÿ°ÿ°ÿ´ÿ´ÿ¥ÿ©ÿ¯ÿ¾ÿ¸ÿ·ÿ®ÿ©ÿ¤ÿ®ÿ½ÿºÿ´ÿ¸ÿ³ÿ²ÿ²ÿ¹ÿ¾ÿ³ÿ­ÿ­ÿ°ÿ±ÿ°ÿ´ÿ½ÿ»ÿÃÿ·ÿÁÿ¬ÿ«ÿÆÿÇÿ«ÿ¬ÿ±ÿ¬ÿ·ÿ¶ÿ°ÿºÿµÿÅÿ±ÿ¤ÿ¨ÿ®ÿ´ÿ±ÿ´ÿ²ÿ®ÿÁÿµÿ³ÿ±ÿÆÿÁÿÈÿ¸ÿ®ÿ±ÿ¬ÿÿÿ«ÿ´ÿ¶ÿ¢ÿ¥ÿ¹ÿ©ÿ¯ÿ²ÿ­ÿ¬ÿ¥ÿ¬ÿ¶ÿ·ÿ»ÿ¿ÿ­ÿ§ÿ¨ÿ¿ÿ±ÿ«ÿ®ÿ¯ÿ¹ÿ®ÿ¡ÿ ÿ¨ÿ°ÿ´ÿ·ÿ¶ÿµÿ·ÿ²ÿ¦ÿ´ÿ®ÿ®ÿ°ÿ±ÿ±ÿ¸ÿ»ÿ°ÿªÿ¬ÿÿ­ÿÅÿ´ÿÿ¯ÿªÿ¨ÿ±ÿ»ÿºÿ´ÿ¼ÿÇÿ³ÿ¤ÿ³ÿ±ÿ¹ÿ¾ÿ«ÿ¹ÿ¶ÿµÿ¶ÿ«ÿ¤ÿ©ÿ°ÿ²ÿ­ÿ·ÿ°ÿ±ÿÁÿÿ¢ÿ°ÿ§ÿ¯ÿµÿ³ÿ­ÿ²ÿ±ÿ§ÿ°ÿ¶ÿ´ÿÇÿ°ÿ³ÿ¦ÿ¤ÿ¨ÿ«ÿªÿ©ÿ®ÿ»ÿÃÿ¸ÿ¦ÿ¥ÿ©ÿ£ÿ¯ÿÁÿºÿ¯ÿ¹ÿÆÿ«ÿ¤ÿ§ÿ¬ÿ±ÿµÿ´ÿ²ÿ±ÿ¸ÿ·ÿ¥ÿªÿ¾ÿªÿ§ÿ²ÿ±ÿ¾ÿ¬ÿ­ÿ³ÿ¶ÿµÿ´ÿ«ÿ¡ÿ¯ÿ¬ÿ¹ÿ±ÿ ÿ¨ÿÇÿ¤ÿ³ÿªÿ­ÿ©ÿ¨ÿªÿ¬ÿ¬ÿ¬ÿ®ÿ°ÿ°ÿªÿ½ÿ ÿÂÿ§ÿ³ÿªÿ¡ÿ°ÿ¹ÿ´ÿ´ÿ»ÿ½ÿªÿ¢ÿµÿ¸ÿ¯ÿ»ÿ¼ÿ³ÿ®ÿ¦ÿ¿ÿ©ÿ©ÿ¹ÿ½ÿ¼ÿÄÿ»ÿ¹ÿµÿ¨ÿ¨ÿ§ÿÿ­ÿ®ÿ«ÿºÿ®ÿ¶ÿ²ÿ·ÿ©ÿ¬ÿ£ÿ©ÿ·ÿ°ÿ¶ÿµÿ¡ÿ¢ÿ°ÿ»ÿ»ÿ¥ÿ§ÿ ÿ³ÿ­ÿ ÿ£ÿÿ¥ÿÿÿ¬ÿ©ÿ¨ÿ§ÿÿÿÿÿ¥ÿ¡ÿ­ÿªÿ«ÿ°ÿ£ÿ£ÿ·ÿ§ÿ¡ÿ ÿ¦ÿ¤ÿ®ÿºÿ³ÿ®ÿ¬ÿ¨ÿ¢ÿÿÿ¡ÿÿÿ¯ÿ°ÿÿ¦ÿ­ÿ¢ÿ°ÿ¨ÿ®ÿ¦ÿÿÿÿÿÿÿÿÿ¦ÿ¡ÿ²ÿ ÿÿ¤ÿÿ ÿÿ}ÿ¦ÿ±ÿÿÿÿ¦ÿ§ÿ¦ÿ¨ÿÿÿÿÿÿÿÿÿÿ¢ÿÿÿÿÿÿÿÿ£ÿ¬ÿÿÿÿ¢ÿ¨ÿ¡ÿ¤ÿÿÿ ÿÿÿ¶ÿ¬ÿ³ÿ´ÿ»ÿ®ÿ«ÿ©ÿ¥ÿ«ÿ·ÿ¨ÿ¦ÿ¦ÿ¶ÿµÿ²ÿ¸ÿ¸ÿ²ÿ°ÿªÿ§ÿ¬ÿ¬ÿ¼ÿ±ÿ§ÿ°ÿ°ÿµÿÈÿªÿ¬ÿ³ÿ§ÿ©ÿ¹ÿ¹ÿ°ÿ±ÿ±ÿ¦ÿ±ÿ¬ÿ°ÿ¼ÿ¥ÿ¥ÿ¼ÿ³ÿÿ«ÿ¥ÿµÿ®ÿ¶ÿ«ÿ­ÿ§ÿ­ÿ²ÿ®ÿ¯ÿ¡ÿ¦ÿ¨ÿ¨ÿ¦ÿ¤ÿ°ÿ»ÿ¸ÿ¯ÿ¬ÿ§ÿ¢ÿ±ÿ¬ÿ©ÿ´ÿ®ÿ½ÿ´ÿ©ÿ´ÿµÿÁÿ¼ÿ¯ÿ±ÿ²ÿ²ÿ¶ÿ¦ÿªÿªÿ¬ÿ¸ÿ»ÿ¿ÿ´ÿ¬ÿ¹ÿ¶ÿ¬ÿ²ÿ¬ÿ±ÿ»ÿ²ÿºÿ°ÿ²ÿ¥ÿ¤ÿ¯ÿ­ÿ¦ÿ©ÿ­ÿ¨ÿªÿ±ÿªÿ±ÿ·ÿ·ÿ¸ÿÀÿ½ÿ´ÿ®ÿµÿÂÿ¬ÿÿ§ÿ©ÿ¬ÿ¬ÿ£ÿ³ÿÿµÿ³ÿ°ÿÿ¹ÿ¡ÿ»ÿ¤ÿ¦ÿ§ÿ©ÿ¸ÿÀÿÉÿ±ÿ°ÿ¯ÿªÿ³ÿ³ÿ®ÿ®ÿ´ÿ¸ÿ¢ÿ¬ÿ¶ÿ­ÿ«ÿ¹ÿ·ÿ¬ÿ³ÿ³ÿ·ÿ±ÿ©ÿ¸ÿ·ÿ½ÿ¹ÿ¯ÿ·ÿ¨ÿ£ÿ¯ÿ¹ÿ³ÿ­ÿ­ÿ»ÿ¾ÿªÿ¤ÿ¯ÿ¹ÿ·ÿ¯ÿ»ÿÇÿ·ÿ³ÿ±ÿ·ÿ×ÿÂÿ¾ÿ¸ÿ¯ÿÿ°ÿ¢ÿ±ÿ½ÿ ÿÂÿÂÿ¯ÿ­ÿ°ÿ¥ÿ©ÿ§ÿ¬ÿ«ÿ°ÿ·ÿ²ÿ±ÿ¶ÿ²ÿ¬ÿ²ÿ»ÿ¸ÿ¶ÿ½ÿ­ÿ²ÿ¶ÿ¢ÿ©ÿ®ÿªÿÿ¶ÿ¸ÿ³ÿ±ÿ®ÿÿ³ÿ®ÿ¬ÿ³ÿ»ÿ¯ÿ«ÿ¶ÿ¶ÿ³ÿ±ÿ¶ÿ¯ÿ§ÿ¨ÿ²ÿ¼ÿ³ÿ®ÿ·ÿºÿ´ÿ¢ÿ²ÿµÿ¾ÿ¯ÿ¹ÿ¥ÿ¬ÿ²ÿ²ÿ¼ÿ¶ÿÀÿ§ÿ¤ÿ¬ÿ³ÿ»ÿ¨ÿÿµÿ¹ÿ¬ÿ¥ÿ»ÿÁÿ¸ÿºÿ¯ÿ¬ÿ¶ÿºÿµÿ¯ÿ²ÿ³ÿ¨ÿ¦ÿ¦ÿ«ÿ­ÿ®ÿ¼ÿµÿ¨ÿ°ÿ´ÿ¢ÿ¥ÿ¡ÿ¶ÿ½ÿÿ¸ÿ²ÿºÿ·ÿ¸ÿ©ÿ·ÿ«ÿÿ³ÿÀÿ¶ÿÂÿ¿ÿÁÿ³ÿ±ÿ­ÿ¨ÿ¨ÿ±ÿ¹ÿªÿ¯ÿ½ÿµÿ¼ÿ±ÿ²ÿ½ÿ­ÿ±ÿ±ÿ¨ÿ¨ÿ¯ÿ¯ÿ»ÿ¸ÿ¯ÿ­ÿ¢ÿ½ÿÿ¯ÿ±ÿ¯ÿ­ÿ¢ÿ²ÿÄÿ¬ÿ¨ÿ¢ÿ§ÿ®ÿºÿ´ÿªÿ«ÿ­ÿ«ÿ´ÿ®ÿ¬ÿµÿ¬ÿÿ¤ÿ·ÿµÿ°ÿ§ÿ¦ÿ°ÿ²ÿÿÿ°ÿ­ÿ£ÿ·ÿ®ÿ¿ÿ®ÿÿ°ÿ¨ÿ¹ÿ¬ÿ¤ÿ³ÿ¢ÿ³ÿ¢ÿ­ÿ§ÿ¥ÿ­ÿ ÿ¥ÿ§ÿµÿ°ÿ±ÿ³ÿ¯ÿªÿÿÿ¦ÿ¶ÿ²ÿ«ÿ¯ÿÿÿÿÿ²ÿ°ÿµÿÈÿµÿ¦ÿÂÿ·ÿµÿ³ÿºÿ¨ÿ³ÿÂÿ£ÿ¤ÿ¢ÿÀÿÿ³ÿ³ÿ¨ÿ§ÿ²ÿ«ÿ±ÿ¶ÿ¤ÿÍÿ´ÿ½ÿ¿ÿµÿ±ÿ­ÿ±ÿ¹ÿ®ÿªÿ¨ÿ³ÿ¹ÿ²ÿ©ÿ¤ÿ£ÿ¨ÿ¸ÿÂÿ²ÿ£ÿ©ÿ¬ÿ°ÿ·ÿ¹ÿ±ÿ°ÿ¹ÿ¼ÿ·ÿºÿ¶ÿ«ÿ£ÿ±ÿ³ÿ¥ÿ«ÿ»ÿ½ÿ°ÿ«ÿ¤ÿ»ÿ¦ÿ­ÿÿµÿ®ÿ¯ÿ²ÿ­ÿÁÿ«ÿ±ÿ§ÿ¹ÿ§ÿ©ÿ§ÿ¤ÿ«ÿ¢ÿªÿ¸ÿºÿ¶ÿ«ÿ°ÿ¸ÿ·ÿ·ÿ­ÿ®ÿ³ÿ­ÿ®ÿºÿ°ÿ¬ÿ²ÿ«ÿ¬ÿ ÿ¢ÿ·ÿÀÿ°ÿ§ÿ³ÿ¬ÿºÿ¶ÿ©ÿ­ÿÀÿ­ÿ³ÿ¶ÿÅÿ±ÿ©ÿ©ÿ²ÿ´ÿ¯ÿ¶ÿ®ÿ¦ÿ°ÿ¥ÿ²ÿ¼ÿ¬ÿ±ÿ¦ÿÿÿ§ÿ²ÿ±ÿ§ÿ¦ÿ±ÿ¹ÿ²ÿ­ÿ¬ÿ¬ÿ³ÿ³ÿ¯ÿ³ÿ°ÿ¨ÿ¤ÿ ÿÿªÿºÿ²ÿ¨ÿ±ÿ¸ÿ¾ÿ³ÿ¡ÿ®ÿªÿ¢ÿ¤ÿ®ÿªÿ¹ÿ§ÿ¶ÿ§ÿ©ÿ·ÿ¦ÿ¦ÿ«ÿ¬ÿªÿ®ÿ±ÿ¹ÿ¸ÿ¯ÿµÿ´ÿ±ÿ¦ÿ«ÿ°ÿ«ÿ³ÿ³ÿ³ÿÀÿ»ÿ¾ÿ¼ÿ³ÿ¾ÿ²ÿ¨ÿ©ÿ¢ÿ¡ÿ´ÿ½ÿ¹ÿ¯ÿ®ÿªÿÿ°ÿ½ÿ¶ÿ§ÿ±ÿ¦ÿ«ÿ®ÿÿ¸ÿ¸ÿ²ÿ¥ÿ»ÿ½ÿ¶ÿ¾ÿ¶ÿ¯ÿ­ÿ¦ÿ¹ÿ¿ÿ·ÿ¯ÿÁÿÇÿÀÿ·ÿ·ÿ±ÿ­ÿ±ÿµÿºÿµÿ©ÿ ÿÿ§ÿ¹ÿºÿ´ÿ®ÿ¥ÿ©ÿ·ÿ®ÿ¯ÿ«ÿ¦ÿ¬ÿ¨ÿ©ÿ¸ÿÁÿ§ÿ¥ÿ³ÿ³ÿ¦ÿ±ÿ³ÿ£ÿÁÿ¼ÿ®ÿºÿ©ÿ¹ÿ®ÿ£ÿµÿ­ÿ´ÿ¿ÿ±ÿ£ÿ»ÿÁÿ³ÿ¦ÿÿ­ÿ¯ÿ¸ÿ­ÿ³ÿ«ÿ²ÿ¹ÿµÿ¹ÿ³ÿ®ÿ¬ÿ¶ÿ´ÿ§ÿ¬ÿ­ÿ¦ÿÿ¥ÿ´ÿ¸ÿ´ÿ®ÿ¦ÿ«ÿµÿ¶ÿµÿ¶ÿ­ÿ­ÿ¬ÿ°ÿ®ÿºÿªÿ©ÿ³ÿ¯ÿ¬ÿ¸ÿÀÿ»ÿ°ÿÿ¥ÿ­ÿ¸ÿ­ÿ®ÿ¸ÿ¬ÿºÿÀÿ©ÿ«ÿ²ÿ¨ÿ±ÿ´ÿ¹ÿºÿÿ¢ÿµÿ¶ÿ±ÿ©ÿ¤ÿ¬ÿ±ÿ¯ÿ®ÿ¨ÿ«ÿ­ÿ¯ÿÿÿ£ÿ§ÿ´ÿ³ÿ¯ÿ§ÿ´ÿÿ§ÿ¾ÿ¸ÿ±ÿ°ÿÿ¹ÿ¹ÿªÿ ÿÿ¾ÿ¶ÿ²ÿÿ·ÿ¬ÿ·ÿ°ÿ³ÿ¥ÿ¡ÿ·ÿ¸ÿ¦ÿ¶ÿ»ÿ²ÿ²ÿ³ÿ®ÿºÿ¸ÿ³ÿ°ÿ·ÿ¼ÿ´ÿ³ÿªÿ²ÿ¯ÿ°ÿ¢ÿÿªÿÿÿ°ÿ£ÿ¬ÿ»ÿ²ÿ½ÿ¹ÿ©ÿ³ÿ²ÿ¦ÿ½ÿÆÿ¾ÿ¾ÿ©ÿ§ÿ¼ÿ¸ÿÿ¨ÿ²ÿ°ÿ»ÿ°ÿ«ÿÿ§ÿ¬ÿ§ÿ°ÿ¶ÿ¬ÿ°ÿ®ÿ®ÿ±ÿ­ÿ©ÿ°ÿ·ÿªÿ¯ÿ³ÿ¬ÿ±ÿ¶ÿ¶ÿ¼ÿ²ÿ¼ÿ¸ÿ·ÿ±ÿ©ÿ¹ÿ´ÿ¶ÿ¯ÿ±ÿÿÌÿµÿ½ÿ¸ÿ´ÿ­ÿ³ÿ²ÿªÿ¦ÿ´ÿ²ÿ¹ÿ°ÿ²ÿ´ÿ·ÿ°ÿ°ÿ´ÿµÿ·ÿ»ÿµÿ­ÿ²ÿ·ÿ³ÿ´ÿ­ÿ«ÿ¯ÿ¹ÿ³ÿ²ÿ°ÿ¨ÿ¯ÿ³ÿÀÿ«ÿ±ÿ¾ÿ¬ÿ©ÿ´ÿ½ÿÃÿÂÿ·ÿ°ÿ¦ÿ¬ÿ¨ÿÃÿ«ÿ©ÿ³ÿ¶ÿ°ÿ¹ÿ´ÿ¯ÿ¯ÿ´ÿ¹ÿ¨ÿ®ÿ»ÿ­ÿ®ÿ´ÿ¯ÿµÿÁÿ·ÿ¬ÿ¸ÿªÿ¨ÿ·ÿ³ÿ·ÿ«ÿ¹ÿ»ÿ»ÿ©ÿ¤ÿ¹ÿ³ÿ¶ÿ¤ÿºÿ½ÿ¹ÿ³ÿ»ÿ´ÿ·ÿÿ¥ÿ®ÿ®ÿ«ÿ´ÿ²ÿ²ÿ¡ÿ£ÿ±ÿ³ÿ°ÿ¤ÿ¦ÿ²ÿ²ÿ¯ÿ²ÿ®ÿ¥ÿ´ÿ°ÿ±ÿ³ÿ±ÿ¹ÿ¯ÿ»ÿ¦ÿ¾ÿ§ÿ±ÿ¦ÿ³ÿ³ÿ­ÿÇÿ·ÿ³ÿÇÿ®ÿ¾ÿÂÿºÿ¯ÿ®ÿ»ÿµÿ±ÿ³ÿ³ÿ£ÿÿ¶ÿºÿ²ÿ·ÿËÿ¶ÿ¢ÿ°ÿ«ÿ©ÿ¾ÿªÿºÿ³ÿ¼ÿ§ÿ§ÿÅÿ¯ÿ¼ÿºÿµÿ­ÿ¹ÿ´ÿ®ÿ¸ÿÅÿÈÿ¨ÿ®ÿ¸ÿ«ÿ|ÿVÿÿ°ÿ®ÿªÿ®ÿ¸ÿµÿ¡ÿ¬ÿºÿ·ÿ·ÿµÿ¼ÿ¹ÿµÿ±ÿ«ÿ®ÿ¬ÿÃÿ²ÿ¬ÿ¿ÿÌÿ­ÿ½ÿ¼ÿ²ÿ¸ÿ­ÿ¦ÿ¨ÿ­ÿµÿ¾ÿºÿ¸ÿÀÿºÿ¶ÿ¬ÿ®ÿµÿµÿ¥ÿ©ÿ¨ÿ°ÿ«ÿ®ÿ»ÿ¯ÿ¯ÿ±ÿ­ÿµÿ¶ÿ°ÿªÿªÿµÿ´ÿÀÿÇÿ·ÿªÿ¤ÿ®ÿ·ÿ©ÿ¬ÿÀÿÁÿ¹ÿ´ÿ¬ÿ°ÿªÿ¸ÿ·ÿÿ¨ÿºÿ¤ÿ¶ÿ¦ÿ¯ÿ¨ÿ¦ÿ®ÿ°ÿ´ÿ¾ÿ·ÿ¦ÿ©ÿ®ÿ¶ÿ¸ÿ¶ÿ»ÿ»ÿ·ÿ¸ÿ¸ÿ·ÿ¶ÿ³ÿ±ÿ¨ÿ·ÿ­ÿ¬ÿÿ°ÿÃÿ½ÿ¬ÿµÿ²ÿ¼ÿ®ÿ¬ÿ§ÿ¡ÿ³ÿ¼ÿ´ÿ ÿÿ£ÿ²ÿ¯ÿ¶ÿ®ÿ·ÿ½ÿ°ÿ°ÿ¶ÿ²ÿ¬ÿ¢ÿ²ÿ³ÿ°ÿ²ÿ´ÿ°ÿ´ÿ±ÿ°ÿ¨ÿ¬ÿ°ÿ­ÿ±ÿ´ÿ½ÿ¼ÿ£ÿ£ÿ¸ÿµÿ«ÿ³ÿ±ÿ¶ÿºÿ¶ÿµÿ¥ÿÿ®ÿ«ÿ®ÿ¡ÿ¤ÿ­ÿ´ÿÁÿ¸ÿ¿ÿ³ÿ°ÿ¼ÿ»ÿºÿ¹ÿ¼ÿ¸ÿ®ÿ´ÿ¥ÿ¨ÿ´ÿ«ÿ¦ÿ­ÿÿÿ±ÿ¢ÿÿÿÿªÿ¤ÿÿÿÿÿÿ¤ÿ¬ÿ ÿÿÿ¥ÿ¦ÿ¨ÿÿ¢ÿ ÿÿ¢ÿªÿÿÿ§ÿÿ£ÿ¤ÿ¨ÿ§ÿÿÿ¤ÿÿ£ÿ¤ÿ£ÿ¥ÿÿÿ¡ÿ ÿÿµÿ¨ÿ¨ÿÿÿ©ÿÿÿÿÿ£ÿ°ÿ¯ÿ¦ÿÿ¤ÿÿÿ¼ÿ­ÿ®ÿÿ£ÿ ÿ®ÿ¦ÿ¥ÿ§ÿ¨ÿ¦ÿ¥ÿ¥ÿ©ÿÿÿ¨ÿÿÿ§ÿ£ÿÿ¡ÿ°ÿ¤ÿ¨ÿ¥ÿ¦ÿ¯ÿÿ°ÿ§ÿÿÿ¥ÿ£ÿ§ÿ¬ÿ°ÿ¹ÿµÿ¢ÿ£ÿ©ÿÿÿ«ÿ¨ÿ¨ÿ«ÿÿ¨ÿ«ÿ¬ÿ§ÿ°ÿ¯ÿ²ÿ°ÿ¯ÿµÿ·ÿ­ÿ§ÿ¼ÿ¾ÿ ÿ£ÿ´ÿ³ÿ¨ÿ¸ÿ±ÿ°ÿ½ÿ©ÿ£ÿ¢ÿ¬ÿ³ÿ¦ÿÿ´ÿÉÿ¾ÿ°ÿ¬ÿ°ÿ­ÿ£ÿ¤ÿ³ÿ©ÿºÿ±ÿ»ÿ¸ÿ¥ÿ´ÿºÿ³ÿ°ÿ°ÿ¯ÿ®ÿªÿ­ÿ´ÿªÿ©ÿ¼ÿ©ÿ¬ÿ¦ÿ¶ÿÁÿ½ÿ°ÿ¬ÿ«ÿ­ÿ®ÿ«ÿ©ÿªÿ²ÿ¹ÿ±ÿµÿ¡ÿ²ÿ·ÿ¶ÿ­ÿ¶ÿ¢ÿ­ÿ¸ÿµÿ®ÿ«ÿµÿ»ÿ®ÿ®ÿ­ÿ¯ÿ®ÿ¯ÿºÿ°ÿ¯ÿ¯ÿ¥ÿ«ÿ·ÿ¶ÿ©ÿ°ÿ·ÿ¥ÿ¤ÿ¶ÿ¨ÿ´ÿ¶ÿ´ÿ§ÿ©ÿªÿ«ÿ¬ÿ¥ÿ¬ÿ´ÿ¹ÿ´ÿ±ÿ³ÿ©ÿ°ÿ·ÿ±ÿªÿÂÿ ÿ¸ÿºÿ¹ÿ¨ÿ¯ÿ¢ÿªÿµÿ¯ÿ²ÿ¼ÿ»ÿ±ÿ§ÿ´ÿÃÿ¡ÿ°ÿ²ÿ¿ÿ²ÿ²ÿµÿ¸ÿ´ÿªÿ¨ÿ±ÿ¸ÿ³ÿ¾ÿ«ÿ¯ÿÂÿÃÿºÿÇÿÀÿ¼ÿ»ÿ¼ÿµÿ³ÿ·ÿ°ÿ³ÿ²ÿ®ÿªÿ­ÿ´ÿ·ÿ¬ÿ¬ÿ²ÿ·ÿ±ÿ°ÿÀÿ¿ÿ©ÿ³ÿ·ÿÆÿ¾ÿ±ÿªÿ¯ÿ­ÿ¯ÿ²ÿ­ÿ«ÿ®ÿ³ÿ¼ÿÁÿµÿ®ÿ°ÿ°ÿºÿ²ÿºÿµÿ¨ÿ¢ÿ±ÿ¿ÿ¿ÿ¹ÿ²ÿ®ÿ¬ÿ°ÿ¶ÿªÿ¶ÿ§ÿ²ÿ¹ÿ´ÿ±ÿ²ÿ°ÿ±ÿ­ÿ£ÿ°ÿ¶ÿ«ÿ§ÿ¥ÿ¬ÿ¬ÿ·ÿ¶ÿ±ÿ¸ÿ¯ÿ ÿ®ÿ¶ÿµÿ¹ÿ¶ÿ®ÿ³ÿ³ÿ¥ÿ³ÿ¸ÿ¯ÿ§ÿ¯ÿ½ÿ·ÿÂÿªÿ¹ÿ²ÿÿÿ´ÿ®ÿ­ÿ°ÿ²ÿ»ÿ¸ÿ¤ÿ¨ÿªÿ¤ÿªÿ«ÿªÿ¬ÿ°ÿ±ÿ´ÿ¶ÿ´ÿ¶ÿ´ÿ¹ÿ³ÿ¼ÿ²ÿµÿ½ÿ¼ÿÀÿ½ÿµÿ¸ÿ¹ÿ´ÿÁÿ¹ÿ°ÿ³ÿ®ÿ´ÿ ÿ¤ÿ£ÿ¦ÿ®ÿ·ÿºÿ¥ÿ¨ÿ¯ÿ¶ÿ·ÿ¬ÿ«ÿ°ÿ¼ÿÇÿ½ÿ±ÿ¸ÿµÿ§ÿ·ÿÿ³ÿ®ÿ©ÿ©ÿ±ÿªÿ©ÿ¸ÿ½ÿ¬ÿ¤ÿ±ÿ¬ÿ¶ÿ»ÿ»ÿ²ÿ´ÿ·ÿ¶ÿ´ÿ©ÿ¢ÿÿ ÿ·ÿªÿ¦ÿ·ÿµÿ¦ÿ©ÿ´ÿ²ÿ±ÿ³ÿ²ÿÂÿ½ÿ¾ÿ¹ÿ§ÿªÿ¶ÿ´ÿ­ÿ±ÿ³ÿ²ÿÎÿÄÿÅÿ¶ÿ·ÿ½ÿ½ÿÀÿ¼ÿ®ÿ¼ÿÄÿ»ÿ½ÿªÿ°ÿ«ÿ¥ÿ¯ÿµÿ§ÿ ÿÿ£ÿ®ÿ¨ÿªÿ£ÿ ÿ¯ÿ½ÿµÿ¦ÿ³ÿ¼ÿ¶ÿ¹ÿ²ÿ®ÿ¯ÿ±ÿ²ÿ·ÿ´ÿ ÿ­ÿ½ÿ°ÿªÿ±ÿ­ÿ©ÿ«ÿ¦ÿ¡ÿ²ÿ¯ÿ±ÿ³ÿ¬ÿ¬ÿ¯ÿµÿ»ÿ¶ÿ²ÿ¼ÿ³ÿ²ÿ¯ÿ³ÿ°ÿÂÿ¿ÿ¹ÿ½ÿºÿ®ÿ®ÿ²ÿªÿ¥ÿ²ÿ½ÿ·ÿ»ÿÃÿ¶ÿ©ÿ¬ÿ¨ÿ­ÿ°ÿ¸ÿ·ÿ°ÿ²ÿ½ÿºÿ£ÿ¥ÿ¶ÿ¢ÿ«ÿ±ÿ»ÿ²ÿ°ÿ½ÿ¹ÿ¯ÿ²ÿÁÿ­ÿÿÿ¤ÿµÿ´ÿ§ÿ­ÿ¯ÿ¯ÿ¶ÿ¸ÿ¶ÿ«ÿÿÿ¦ÿ·ÿ®ÿ­ÿ±ÿ¬ÿ°ÿºÿºÿ°ÿ§ÿ¬ÿºÿ¯ÿºÿ¯ÿ¨ÿ®ÿ¯ÿ±ÿ¾ÿÀÿ´ÿ¬ÿ·ÿ¬ÿ¬ÿ¢ÿ¤ÿ±ÿ¯ÿ¥ÿ¨ÿ´ÿ¹ÿ´ÿ¼ÿ¼ÿ«ÿ¡ÿ¦ÿÿ°ÿ§ÿ£ÿ¡ÿ ÿÿÿÿÿÿ}ÿÿÿÿÿÿÿ~ÿhÿÿÿÿÿÿ~ÿuÿÿnÿtÿ[ÿkÿfÿwÿÿÿÿÿÿÿµÿ­ÿ­ÿ¦ÿªÿ­ÿ¬ÿ²ÿ¼ÿ®ÿ©ÿµÿ¯ÿ¬ÿ²ÿ·ÿ­ÿ«ÿ®ÿ«ÿ·ÿ©ÿªÿ±ÿ´ÿ³ÿ©ÿ¿ÿ·ÿ«ÿ³ÿ°ÿ¯ÿ±ÿ¬ÿ£ÿµÿµÿ©ÿªÿ¶ÿ­ÿ¯ÿ­ÿ ÿ©ÿ¹ÿ´ÿ®ÿ²ÿ©ÿ£ÿÿ¦ÿ³ÿ¶ÿ£ÿ¬ÿ§ÿ¼ÿ¶ÿ¬ÿ²ÿµÿ©ÿ¦ÿ°ÿ¨ÿ¬ÿ§ÿ¸ÿ²ÿ´ÿ³ÿÿ«ÿµÿ¡ÿÿÿ ÿ¦ÿ»ÿÂÿ±ÿ¶ÿ¥ÿ²ÿ¤ÿ»ÿ´ÿ´ÿ°ÿ©ÿªÿ¨ÿ¡ÿ½ÿµÿ­ÿ®ÿªÿªÿªÿ¯ÿ¶ÿ¢ÿÿÿ­ÿ£ÿªÿ£ÿ¦ÿ®ÿ¬ÿ°ÿ§ÿ¬ÿ¢ÿ´ÿ­ÿ°ÿ¯ÿ¬ÿ¯ÿ´ÿ«ÿ«ÿ¸ÿ¯ÿ¬ÿ«ÿ©ÿªÿ±ÿ¼ÿÃÿ¹ÿ©ÿÂÿ¬ÿªÿ«ÿªÿ°ÿ°ÿ¬ÿ­ÿ¢ÿ·ÿ­ÿ¯ÿ­ÿªÿ°ÿ®ÿ©ÿ­ÿ¯ÿ¯ÿ¨ÿ¤ÿ´ÿ·ÿ¯ÿ¦ÿ¦ÿ¬ÿ±ÿ°ÿ¤ÿ¯ÿ¡ÿ°ÿ¦ÿ¬ÿ®ÿ§ÿÿ¤ÿ¯ÿ§ÿ¨ÿ®ÿ«ÿ¨ÿ£ÿ¦ÿ¬ÿ²ÿ­ÿ¦ÿªÿ«ÿ«ÿ·ÿ¬ÿ«ÿ·ÿ°ÿ±ÿ¦ÿ ÿ§ÿ°ÿºÿªÿ¥ÿÀÿ±ÿ«ÿ³ÿ®ÿªÿ«ÿ®ÿ²ÿ³ÿ£ÿ¹ÿ»ÿ«ÿ·ÿ¸ÿ¬ÿ¨ÿ©ÿ®ÿ­ÿ¨ÿ«ÿÿ¬ÿÀÿ¸ÿ¨ÿ´ÿ´ÿºÿÂÿ»ÿ±ÿ³ÿ®ÿ¼ÿ±ÿµÿ¬ÿ¶ÿ¼ÿÁÿ½ÿ³ÿ®ÿ¯ÿ´ÿ©ÿ¡ÿ§ÿÿ®ÿ¿ÿ³ÿ«ÿ¥ÿ§ÿ´ÿ²ÿ³ÿ­ÿ¶ÿ»ÿ¿ÿ¹ÿµÿ¸ÿ­ÿ¬ÿµÿ±ÿ³ÿ¿ÿ»ÿ®ÿ«ÿÁÿ¶ÿ¶ÿ½ÿ¹ÿ·ÿ±ÿ´ÿÅÿÀÿ´ÿ´ÿ±ÿ¯ÿ¹ÿ¾ÿ¸ÿ´ÿ¯ÿ·ÿ¸ÿ­ÿ³ÿµÿ°ÿºÿ³ÿ°ÿÀÿ¶ÿ§ÿµÿ¶ÿ¬ÿ®ÿµÿ¾ÿÅÿ³ÿºÿ³ÿ¸ÿ°ÿ­ÿ°ÿ·ÿ¹ÿ¶ÿµÿºÿºÿµÿÄÿ¥ÿ¡ÿ¼ÿ§ÿªÿ©ÿ¥ÿ¯ÿ¹ÿ·ÿµÿµÿ±ÿ»ÿ¤ÿ©ÿ¶ÿµÿ·ÿµÿ§ÿ°ÿ«ÿ­ÿ·ÿ¶ÿ·ÿ»ÿ¶ÿ¶ÿ°ÿ¥ÿµÿ©ÿ¶ÿµÿÂÿµÿ«ÿ®ÿµÿ¸ÿªÿ®ÿ¸ÿµÿ·ÿ¹ÿ¦ÿ°ÿ¯ÿªÿ©ÿ±ÿ°ÿ²ÿ·ÿÿ£ÿ¦ÿ ÿÉÿ¸ÿ¬ÿ»ÿ¤ÿ¬ÿ¶ÿµÿ³ÿ³ÿ´ÿ¸ÿ½ÿ¬ÿ¢ÿ´ÿ³ÿ±ÿ°ÿ³ÿ¶ÿ´ÿ®ÿ³ÿ±ÿ¯ÿ®ÿ©ÿ¦ÿ¦ÿ¿ÿ³ÿ³ÿ·ÿ¾ÿ­ÿ±ÿ²ÿ²ÿ¸ÿ»ÿ»ÿ¶ÿ±ÿ®ÿ±ÿ¿ÿ³ÿ¾ÿ«ÿªÿºÿ¥ÿ­ÿ¸ÿ·ÿ³ÿ©ÿ¨ÿ´ÿ¶ÿ©ÿ­ÿ³ÿ´ÿ³ÿ®ÿÿªÿ°ÿÃÿÍÿ¶ÿ©ÿ­ÿ±ÿ®ÿ¬ÿ³ÿ·ÿ°ÿ¯ÿ¬ÿ±ÿÀÿªÿÿ´ÿ±ÿ´ÿ¬ÿ¬ÿ©ÿ¨ÿ¯ÿ³ÿ®ÿ¢ÿ£ÿ¯ÿ°ÿ´ÿ¸ÿ®ÿÆÿ­ÿµÿ­ÿ®ÿ²ÿ²ÿ«ÿ³ÿ»ÿ¶ÿ´ÿ·ÿºÿ³ÿ¼ÿ¥ÿºÿµÿ¯ÿ­ÿ°ÿ²ÿ½ÿ»ÿµÿ±ÿ±ÿ¯ÿ®ÿ²ÿ°ÿ½ÿ¯ÿ¬ÿ·ÿ¿ÿ°ÿ¸ÿ±ÿ¯ÿÁÿ½ÿ·ÿ¿ÿ¶ÿ°ÿ®ÿ«ÿ²ÿ±ÿ®ÿ¸ÿ¬ÿ­ÿÆÿµÿ®ÿ¼ÿ©ÿ¥ÿ½ÿºÿ¹ÿ±ÿ¦ÿ¬ÿ¯ÿ©ÿ¥ÿ¦ÿ­ÿ±ÿ£ÿ®ÿ£ÿ¢ÿÿ²ÿ®ÿ£ÿ®ÿÿÿÿÿÿ¢ÿÿÿÿ ÿÿÿ¥ÿÿÿÿ¥ÿÿÿ¬ÿ¬ÿ¨ÿ°ÿ°ÿÿÿÿ£ÿ­ÿ©ÿ£ÿÿ¤ÿ¥ÿ¦ÿ§ÿ ÿ¥ÿ§ÿ³ÿ ÿÿµÿ­ÿ­ÿ¦ÿ¢ÿ«ÿ¡ÿÿ¦ÿÿÿÿ©ÿÿ§ÿ«ÿÿÿ ÿ«ÿÿ ÿ ÿ³ÿ¦ÿ¯ÿªÿÿÿ¤ÿ§ÿÿÿ ÿ¦ÿÿÿÿÿÿÿ¡ÿÿÿªÿ¢ÿÿÿ¤ÿ­ÿ±ÿÿÿÿÿÿÿÿÿÿÿªÿÿÿÿ¨ÿ¨ÿÿÅÿ°ÿÿ®ÿ¥ÿÿ¬ÿ¤ÿ¨ÿ¯ÿ±ÿ´ÿ³ÿ­ÿ¬ÿ¬ÿ©ÿ«ÿ°ÿ¸ÿ²ÿ´ÿ¥ÿ¤ÿ²ÿÄÿ°ÿ±ÿªÿ¨ÿ§ÿ§ÿ³ÿÿÿ­ÿ­ÿ®ÿ«ÿ¥ÿ«ÿ¶ÿ¸ÿ¨ÿ©ÿ°ÿ±ÿ«ÿ¦ÿ±ÿ²ÿ«ÿ¯ÿÿ³ÿ©ÿ²ÿ°ÿ¶ÿ°ÿ¨ÿ­ÿ§ÿÿ«ÿ¸ÿ®ÿ¯ÿ´ÿ§ÿ§ÿµÿ·ÿ­ÿ¥ÿ«ÿ±ÿ²ÿ´ÿªÿÿªÿ¬ÿ§ÿ§ÿÇÿ¶ÿ¯ÿ·ÿ½ÿ­ÿ­ÿ¸ÿ²ÿ¥ÿ§ÿ´ÿ¿ÿ½ÿ«ÿÿ¨ÿ°ÿÁÿ»ÿ¯ÿ¹ÿ±ÿÿÿ´ÿ±ÿºÿªÿªÿ¯ÿ«ÿ¹ÿ»ÿ´ÿ³ÿ¹ÿ¬ÿ®ÿ·ÿ¬ÿ«ÿµÿ¹ÿ»ÿ´ÿ¢ÿ¡ÿ¯ÿ´ÿ¶ÿ¯ÿÿ¥ÿ»ÿ¿ÿÿ®ÿµÿ´ÿÁÿ§ÿ°ÿ°ÿ³ÿ¼ÿ¿ÿ·ÿ¥ÿ¥ÿ©ÿ¸ÿ»ÿªÿ§ÿ±ÿÂÿ·ÿ»ÿ¶ÿ¶ÿ»ÿ±ÿ°ÿÿ±ÿ¯ÿ»ÿ²ÿ¤ÿ½ÿ«ÿ¹ÿ±ÿ®ÿ¯ÿ·ÿ¨ÿ¥ÿ©ÿ­ÿ²ÿ­ÿ­ÿ»ÿ²ÿ³ÿ¹ÿ¯ÿ¼ÿ²ÿÇÿ½ÿÆÿ°ÿÿÿªÿ¿ÿ·ÿ­ÿ½ÿ¶ÿ¶ÿ ÿºÿ´ÿ®ÿ«ÿ®ÿµÿÿ®ÿ³ÿ´ÿ²ÿ°ÿ°ÿ±ÿ²ÿ½ÿ·ÿ®ÿ²ÿ«ÿ¶ÿ³ÿ²ÿ»ÿ¾ÿ ÿªÿ¶ÿ¤ÿ±ÿ°ÿ®ÿÿ³ÿ¦ÿ¶ÿÅÿ¼ÿ£ÿ·ÿ­ÿ­ÿ±ÿ°ÿ²ÿ²ÿ·ÿ·ÿµÿµÿÄÿÄÿ·ÿ±ÿªÿ§ÿ¶ÿÃÿ½ÿ¶ÿ¬ÿ«ÿ±ÿ·ÿ·ÿ¶ÿÅÿ¯ÿºÿ±ÿ¶ÿ³ÿ·ÿÿ¢ÿ¦ÿ¨ÿ½ÿÂÿ³ÿ¨ÿ³ÿ¹ÿ³ÿ«ÿºÿµÿ±ÿ¹ÿ¯ÿ¨ÿªÿ¶ÿ²ÿ¡ÿ«ÿ²ÿ«ÿ¦ÿ¨ÿ¸ÿ®ÿ·ÿ¹ÿ­ÿ¥ÿ¨ÿ¼ÿ¶ÿ´ÿ¡ÿ­ÿ³ÿªÿ§ÿ¨ÿ±ÿ«ÿ³ÿÁÿ»ÿ»ÿ³ÿ°ÿ«ÿ©ÿµÿ¸ÿ¯ÿ·ÿ±ÿ¬ÿ³ÿ±ÿ¯ÿ»ÿÀÿ¯ÿ¥ÿ±ÿ±ÿ¯ÿ¶ÿ¹ÿ³ÿ®ÿÁÿ«ÿ´ÿÊÿ»ÿºÿ²ÿ£ÿ±ÿ¨ÿ±ÿ±ÿ¸ÿ¯ÿ¶ÿªÿ±ÿµÿÂÿ°ÿ¬ÿ¤ÿ­ÿµÿ¸ÿ­ÿ¯ÿ»ÿ®ÿ²ÿµÿ«ÿªÿ±ÿ³ÿ°ÿ¬ÿ¯ÿ¶ÿ©ÿÿ«ÿ­ÿ©ÿÿ§ÿ½ÿ¶ÿ¨ÿºÿ§ÿ·ÿ¼ÿ©ÿ¼ÿºÿ¬ÿÿ ÿºÿ¨ÿ¯ÿªÿ¥ÿºÿ°ÿ´ÿ²ÿÿ¬ÿ£ÿªÿ«ÿ®ÿ£ÿÿÿÿÿ«ÿ»ÿ·ÿ¼ÿ¸ÿ­ÿ§ÿ¤ÿªÿ»ÿ±ÿ£ÿ±ÿºÿ²ÿµÿ©ÿ¶ÿ¦ÿ®ÿ­ÿ·ÿ®ÿªÿªÿ¦ÿ­ÿ¯ÿÿ·ÿ¿ÿÄÿ§ÿ´ÿ¥ÿ¹ÿºÿ°ÿ­ÿªÿ®ÿ­ÿ«ÿ±ÿ¯ÿ§ÿ°ÿ¹ÿÀÿ¶ÿ°ÿ³ÿ¯ÿ¥ÿªÿ³ÿ¶ÿ¶ÿ²ÿ±ÿ­ÿ­ÿµÿµÿ­ÿ°ÿ¶ÿ»ÿ­ÿ¾ÿÅÿ«ÿ¨ÿªÿ©ÿ¢ÿ¬ÿ«ÿ­ÿ§ÿ±ÿÿºÿªÿ±ÿÿ¹ÿ½ÿ¶ÿ¼ÿ¯ÿ§ÿ«ÿµÿ¥ÿ°ÿ¯ÿ±ÿ»ÿ·ÿ¨ÿÿ¥ÿ«ÿ±ÿ²ÿªÿ±ÿµÿ©ÿ­ÿ³ÿ±ÿ²ÿ´ÿ³ÿ°ÿ¨ÿÿ¥ÿ«ÿ²ÿ«ÿ¯ÿ¯ÿ©ÿ´ÿ¬ÿ¢ÿÀÿ¬ÿ®ÿ¡ÿ´ÿ¯ÿ´ÿÇÿ²ÿ´ÿ±ÿ³ÿ«ÿ²ÿ¡ÿ®ÿÀÿªÿÿ­ÿªÿ¹ÿÌÿÆÿµÿ¬ÿ¨ÿ­ÿ²ÿ¶ÿ«ÿ²ÿÄÿ·ÿ©ÿ¤ÿ¨ÿ«ÿ§ÿ°ÿ´ÿ³ÿ´ÿ²ÿ³ÿ³ÿ¡ÿÿ¯ÿ¼ÿ±ÿ¸ÿ¹ÿÿ¯ÿ­ÿ¥ÿ¯ÿ¬ÿ®ÿ¨ÿ¼ÿ¤ÿ²ÿµÿ·ÿ±ÿ²ÿ»ÿ¶ÿ¸ÿ³ÿ³ÿ²ÿ°ÿºÿ­ÿ³ÿ¾ÿ°ÿ¹ÿ»ÿ«ÿ©ÿ»ÿ¹ÿ¸ÿºÿ¯ÿªÿ¦ÿ¦ÿ¤ÿ¦ÿµÿ­ÿ¥ÿ¨ÿ¦ÿ­ÿ²ÿ¬ÿ¬ÿ¢ÿ¯ÿ«ÿªÿ®ÿÿÿ²ÿ±ÿÿªÿµÿ¹ÿªÿÁÿ­ÿ³ÿ¤ÿ°ÿÀÿºÿ­ÿºÿ¨ÿ­ÿ´ÿ¦ÿªÿºÿ·ÿ­ÿ±ÿÿÿµÿ¦ÿÿ§ÿ´ÿ¯ÿ®ÿ¸ÿ±ÿ²ÿ¢ÿÿ´ÿ°ÿ¯ÿ²ÿ·ÿ®ÿ¤ÿ¶ÿµÿ±ÿ¦ÿ²ÿ°ÿ·ÿ£ÿ²ÿ°ÿ²ÿ©ÿ³ÿ¬ÿ§ÿ¹ÿ³ÿ¹ÿ£ÿ£ÿÍÿÿ°ÿ²ÿ¦ÿ¹ÿ¶ÿ²ÿ©ÿµÿ¹ÿºÿ«ÿ²ÿºÿ¸ÿªÿ¬ÿ³ÿ³ÿ³ÿ°ÿ·ÿ»ÿ·ÿ»ÿ¸ÿ®ÿ§ÿ¦ÿÿ ÿ³ÿÿÿµÿ®ÿ°ÿ±ÿ¬ÿ«ÿ²ÿ´ÿ¶ÿ®ÿ¸ÿ²ÿªÿ¬ÿªÿ¾ÿ§ÿ¯ÿ¬ÿ¯ÿ¤ÿ¬ÿ±ÿ¾ÿ´ÿÿ«ÿ«ÿ·ÿ­ÿ³ÿ°ÿ³ÿ¹ÿªÿ¥ÿ±ÿ«ÿÿ¯ÿ³ÿ´ÿ¬ÿ£ÿªÿ´ÿ¶ÿ²ÿ±ÿ²ÿ®ÿ­ÿµÿ¬ÿ£ÿ®ÿ¯ÿ§ÿÿÿ¬ÿ¬ÿ³ÿ²ÿ°ÿµÿ·ÿ¡ÿ¶ÿÃÿ´ÿºÿ¬ÿ¢ÿÄÿ´ÿ¸ÿ¨ÿÿ¾ÿ§ÿ´ÿ§ÿÅÿ·ÿ·ÿ«ÿ»ÿ©ÿÿ¯ÿ«ÿ¢ÿ±ÿ¦ÿ£ÿ©ÿªÿ´ÿ¾ÿ¹ÿ¼ÿºÿ±ÿ³ÿ¸ÿ»ÿ¹ÿ·ÿ®ÿ¬ÿ·ÿ°ÿÿÿ¨ÿ¤ÿÿ©ÿ£ÿ®ÿ´ÿ¬ÿ¾ÿµÿ¦ÿµÿ¸ÿ²ÿ¿ÿ¿ÿ³ÿ«ÿ¶ÿªÿ²ÿ³ÿ³ÿ¹ÿ»ÿ¯ÿ¨ÿ»ÿ°ÿ½ÿ ÿ¢ÿ­ÿ°ÿ­ÿ°ÿµÿ³ÿ®ÿ©ÿ³ÿ¶ÿ¤ÿ¥ÿ­ÿ­ÿ«ÿ°ÿ¿ÿÆÿ²ÿºÿµÿ¦ÿ±ÿ¯ÿ´ÿ¼ÿ½ÿ·ÿ¶ÿ·ÿ¿ÿºÿ§ÿ­ÿ±ÿ¢ÿ¨ÿ£ÿ¤ÿ¬ÿ¸ÿ¹ÿºÿ«ÿ®ÿ¬ÿ¶ÿ±ÿ¯ÿ¸ÿ´ÿ¯ÿºÿ·ÿ¨ÿ±ÿºÿ´ÿ´ÿ§ÿ¤ÿ±ÿ±ÿ°ÿ®ÿ­ÿ¯ÿ°ÿ®ÿÀÿ©ÿªÿ½ÿ§ÿ«ÿ¼ÿªÿ¿ÿ¦ÿÿ£ÿ¯ÿÿ ÿºÿ°ÿÁÿ»ÿ·ÿ´ÿ±ÿ­ÿ«ÿ®ÿ²ÿ¼ÿ¹ÿ¯ÿ±ÿ±ÿ«ÿ´ÿÀÿ¹ÿ¯ÿºÿÄÿÀÿºÿ·ÿ¼ÿºÿ¬ÿÿ¯ÿ´ÿ»ÿ¸ÿ¤ÿ°ÿ³ÿ«ÿ±ÿ¶ÿ¯ÿ·ÿªÿ·ÿ»ÿ¾ÿµÿ²ÿ·ÿ±ÿ·ÿ²ÿ¬ÿ´ÿ¬ÿµÿºÿ²ÿµÿ«ÿ£ÿªÿ¯ÿ²ÿ¬ÿ±ÿ»ÿ³ÿ²ÿ¿ÿÂÿ³ÿµÿ¶ÿ®ÿ¯ÿ®ÿ·ÿ¿ÿ¯ÿ¤ÿ®ÿ¬ÿ¶ÿ¼ÿµÿ¶ÿ²ÿ¯ÿªÿ«ÿÆÿÂÿ¼ÿ±ÿ£ÿÿ¡ÿ¨ÿªÿÁÿÑÿÃÿ»ÿ¹ÿ±ÿ¸ÿ¾ÿªÿ«ÿ°ÿ·ÿÁÿ©ÿÃÿ®ÿ©ÿÄÿ®ÿ¯ÿ´ÿ¬ÿ®ÿ³ÿ­ÿ²ÿµÿ³ÿ»ÿ®ÿ³ÿ»ÿ°ÿÿEÿYÿÿ®ÿ­ÿ¶ÿ¿ÿ¹ÿ­ÿ¬ÿ¹ÿ­ÿ­ÿ¬ÿ²ÿ¯ÿµÿ¢ÿ¨ÿ¯ÿ¼ÿ¶ÿÀÿµÿ´ÿªÿªÿ´ÿºÿ»ÿ¬ÿ«ÿªÿ²ÿ­ÿ½ÿÅÿ¹ÿ½ÿ³ÿ¦ÿ­ÿ´ÿ³ÿ¸ÿÄÿ³ÿ±ÿÿ¸ÿµÿ¼ÿ¸ÿ²ÿµÿ¾ÿ®ÿ¯ÿ¹ÿ´ÿ¯ÿ±ÿ²ÿ°ÿÁÿÃÿ²ÿµÿ±ÿ¨ÿ¬ÿ¢ÿ£ÿ»ÿ®ÿÿ­ÿ³ÿ­ÿ±ÿ­ÿ¯ÿ­ÿÄÿ°ÿ·ÿ³ÿ·ÿºÿ©ÿ±ÿ¶ÿ²ÿ¤ÿ¨ÿ°ÿ´ÿ±ÿ¸ÿ»ÿ®ÿªÿµÿ»ÿ½ÿ»ÿ±ÿªÿ¹ÿÀÿ¶ÿµÿÀÿ¸ÿ±ÿ¥ÿ·ÿÇÿ³ÿªÿµÿ°ÿÄÿ¬ÿ®ÿ¼ÿ¸ÿ¶ÿ¹ÿ²ÿ¢ÿ©ÿºÿ·ÿ«ÿ¦ÿ´ÿ¶ÿ¥ÿµÿ±ÿ·ÿ´ÿµÿ¯ÿ¤ÿ­ÿÅÿÿ«ÿ´ÿ§ÿ¯ÿµÿ§ÿ­ÿµÿµÿ±ÿ´ÿÁÿ¾ÿ±ÿ´ÿ®ÿ©ÿ°ÿ°ÿ°ÿ¸ÿ»ÿ°ÿ¾ÿ ÿ¯ÿ©ÿÆÿÃÿ¡ÿ¬ÿ­ÿ¬ÿºÿµÿ®ÿ°ÿ³ÿ³ÿ®ÿ®ÿ¯ÿ²ÿ¾ÿ²ÿ½ÿ¦ÿ¶ÿÃÿ­ÿ±ÿÿÿÿ¯ÿ¨ÿÿÿÿ©ÿ£ÿ¨ÿ©ÿ¤ÿÿ¢ÿ¡ÿÿÿÿÿ¤ÿ¢ÿÿ£ÿ§ÿÿ¥ÿ§ÿ®ÿÿÿÿ¡ÿ¨ÿ¬ÿ¤ÿ ÿÿÿÿÿ§ÿ¡ÿ£ÿ¢ÿÿÿ¨ÿÿÿ±ÿ¢ÿÿÿÿ¤ÿÿ ÿ«ÿ¢ÿ¤ÿ£ÿ©ÿ¢ÿÿ¬ÿÿÿ¡ÿ¦ÿ«ÿ¦ÿ§ÿ«ÿ£ÿÿÿ¢ÿÿÿ ÿ¡ÿÿ¢ÿ¥ÿ¤ÿ¨ÿ®ÿªÿÿÿ¤ÿ¬ÿ¤ÿÿ ÿ¨ÿÿÿ¥ÿ±ÿ¥ÿ ÿ¥ÿ¶ÿ°ÿ£ÿ£ÿ¯ÿµÿ±ÿ²ÿ¥ÿÿ¬ÿ®ÿ«ÿ­ÿ«ÿ¨ÿªÿÿÿ¡ÿ°ÿ¬ÿ©ÿ§ÿ²ÿ¼ÿ»ÿ´ÿ°ÿ¹ÿ·ÿ¢ÿÿ¤ÿ¨ÿ»ÿ¾ÿ¾ÿ³ÿ¬ÿ¬ÿ²ÿ»ÿ¹ÿ¹ÿµÿ¬ÿ­ÿ¿ÿÄÿ°ÿ«ÿ´ÿ»ÿ»ÿºÿ±ÿ³ÿ³ÿ£ÿ­ÿ¶ÿ³ÿµÿ´ÿ®ÿ±ÿ®ÿ§ÿªÿªÿ©ÿ«ÿÿ¶ÿ½ÿ´ÿµÿ½ÿ²ÿ¥ÿ»ÿºÿ¿ÿ­ÿ¨ÿ°ÿ²ÿ²ÿ´ÿµÿ ÿ§ÿ¹ÿ«ÿ²ÿ°ÿ·ÿ­ÿ´ÿ¥ÿ²ÿµÿ´ÿ«ÿªÿ¹ÿºÿ­ÿ­ÿ·ÿ®ÿ¤ÿ¸ÿ©ÿ¡ÿ§ÿ¤ÿÿ¬ÿºÿ´ÿ¡ÿÿ¦ÿ®ÿ®ÿ§ÿ®ÿ¬ÿ·ÿ¨ÿ°ÿÿ¤ÿ®ÿ§ÿ§ÿ«ÿ«ÿ®ÿ°ÿ·ÿºÿ²ÿ´ÿ´ÿÿÿ§ÿ½ÿ°ÿ«ÿ«ÿ¥ÿ³ÿ¸ÿµÿªÿªÿ¶ÿ·ÿ®ÿªÿ¯ÿÄÿµÿ©ÿ¸ÿ²ÿ¼ÿ¤ÿ­ÿµÿ±ÿ±ÿ²ÿ®ÿ¬ÿ°ÿ¸ÿ¼ÿªÿ¢ÿ¿ÿÆÿ¾ÿ·ÿ¾ÿ¾ÿ°ÿ­ÿ°ÿ°ÿ­ÿ±ÿ¸ÿ©ÿ´ÿ¶ÿ¯ÿ³ÿ¯ÿ¬ÿ¨ÿ«ÿ¬ÿ¦ÿ­ÿºÿ¶ÿ©ÿ¤ÿ°ÿ¾ÿ¸ÿ¾ÿ¼ÿ³ÿ¦ÿ¨ÿ«ÿ¯ÿ´ÿ±ÿ­ÿ·ÿÁÿ¸ÿ¦ÿ¨ÿ°ÿ¶ÿ»ÿ«ÿ²ÿ¯ÿ­ÿ®ÿ©ÿ°ÿ¿ÿ¼ÿ¬ÿ®ÿ¬ÿ°ÿºÿ¶ÿ«ÿ°ÿµÿ´ÿµÿ®ÿ¬ÿ²ÿ±ÿ¬ÿªÿ¶ÿ±ÿ®ÿ©ÿ²ÿ³ÿ¸ÿ¸ÿ®ÿ²ÿµÿ«ÿ¨ÿ¶ÿÄÿ©ÿ³ÿ¨ÿ¥ÿ©ÿ ÿ±ÿªÿ¤ÿ¨ÿ±ÿ·ÿ¶ÿ»ÿ³ÿ¼ÿ¤ÿ¤ÿ¥ÿ¶ÿ³ÿ¬ÿ´ÿ¶ÿ®ÿ«ÿ­ÿ«ÿ¬ÿ°ÿ½ÿ°ÿ´ÿ¼ÿ¼ÿ¶ÿ¾ÿ´ÿ§ÿ¯ÿ¼ÿÄÿ«ÿ¸ÿ³ÿ´ÿ¹ÿ±ÿ­ÿ³ÿµÿ¦ÿ£ÿºÿÀÿ¸ÿ»ÿ·ÿ½ÿºÿªÿ«ÿ§ÿ¨ÿ«ÿ­ÿ°ÿ²ÿ±ÿ¶ÿ¹ÿ©ÿ­ÿ·ÿ´ÿ¹ÿ±ÿ«ÿ­ÿ®ÿ¶ÿ®ÿÿ«ÿ§ÿ¸ÿ¯ÿ¯ÿ½ÿÁÿ²ÿ³ÿ¸ÿ£ÿ¥ÿ¿ÿ¼ÿ«ÿ¹ÿ¶ÿºÿ¶ÿ¯ÿ¬ÿ°ÿºÿ»ÿ­ÿ¬ÿÊÿµÿ³ÿµÿ·ÿ¼ÿ¶ÿ»ÿ¾ÿªÿ»ÿ²ÿ°ÿ±ÿ¾ÿ³ÿ«ÿ²ÿ¯ÿ¨ÿ±ÿ´ÿÿ¢ÿ§ÿºÿ±ÿ¸ÿ·ÿ¯ÿ¶ÿÁÿ·ÿ£ÿ±ÿ¿ÿºÿ¾ÿµÿ¾ÿ©ÿ©ÿ¶ÿ²ÿ¬ÿ¬ÿÿ²ÿ¨ÿ´ÿ³ÿ§ÿ®ÿ­ÿªÿ­ÿ±ÿµÿ°ÿºÿ¬ÿ·ÿ¯ÿ«ÿµÿ¹ÿ´ÿ¯ÿ°ÿ´ÿ¾ÿ¿ÿ§ÿ°ÿ­ÿ«ÿ¯ÿ¬ÿ©ÿ±ÿ°ÿ®ÿ°ÿ¸ÿ³ÿ¦ÿ°ÿºÿ¹ÿºÿÀÿ¶ÿ­ÿ§ÿµÿ©ÿ±ÿ¤ÿ¸ÿÉÿ¹ÿ²ÿ¸ÿ°ÿ½ÿ°ÿ¶ÿ³ÿ±ÿ¾ÿºÿªÿ¯ÿ¶ÿ·ÿ­ÿ©ÿ¿ÿ±ÿ«ÿ¸ÿ·ÿªÿ°ÿ«ÿ«ÿªÿµÿ²ÿ«ÿ£ÿ­ÿ¼ÿ¹ÿ­ÿ³ÿªÿÿuÿÿ°ÿ²ÿ°ÿºÿ¶ÿ»ÿ«ÿ¶ÿÿ¨ÿÿÿÿ¤ÿ¼ÿ¼ÿ¿ÿ¸ÿ¬ÿ©ÿ´ÿ¹ÿ¯ÿ¨ÿ¯ÿ¸ÿ»ÿµÿ¡ÿÿ®ÿ½ÿ¶ÿ®ÿ¯ÿ¦ÿ»ÿ°ÿ¦ÿ¥ÿ´ÿ»ÿµÿ°ÿ±ÿ¾ÿ®ÿ·ÿ»ÿ±ÿ®ÿµÿ´ÿ§ÿªÿ·ÿ²ÿ«ÿ¢ÿ£ÿ¤ÿ¡ÿÿÿÿÿÿÿÿÿÿÿÿÿ¬ÿÿÿ¦ÿÿÿÿvÿpÿÿ}ÿrÿlÿÿÿÿÿÿÿÿªÿªÿ¥ÿ¨ÿ±ÿµÿ¬ÿ©ÿ¯ÿ¢ÿ°ÿ­ÿ§ÿ¥ÿ ÿªÿÊÿ¦ÿÿ¡ÿ¤ÿÿ¡ÿ¯ÿ³ÿ­ÿ¬ÿ»ÿ§ÿªÿ±ÿ«ÿ®ÿ¯ÿÿÿªÿÅÿµÿ¤ÿ«ÿ¥ÿ¨ÿ´ÿ¶ÿ¼ÿ­ÿ¹ÿ²ÿ¯ÿ®ÿ¦ÿÿ¤ÿ¸ÿ³ÿ¥ÿ«ÿ§ÿ´ÿ¸ÿ¨ÿÿÿ¤ÿ¢ÿ¤ÿ«ÿ«ÿ°ÿ¶ÿ±ÿµÿ½ÿ£ÿ£ÿºÿÿ§ÿ­ÿ¥ÿ¡ÿ§ÿ§ÿÿ±ÿ´ÿ°ÿ¯ÿ¶ÿ·ÿ¶ÿ´ÿ®ÿ©ÿ§ÿ ÿ¤ÿ²ÿ±ÿ¸ÿ²ÿ±ÿ²ÿ¬ÿ­ÿ¤ÿ«ÿ§ÿ¥ÿ¨ÿ­ÿ«ÿ¥ÿ¤ÿ©ÿ¯ÿ¤ÿ»ÿ²ÿºÿªÿ¥ÿ£ÿ¢ÿ©ÿ¯ÿ¶ÿ³ÿ»ÿ¦ÿµÿ²ÿ¬ÿ¬ÿ³ÿ»ÿ»ÿ±ÿ¦ÿ¸ÿ¯ÿªÿ§ÿ¦ÿ¯ÿ³ÿ¬ÿ«ÿ¯ÿ¶ÿ©ÿ¬ÿ±ÿ¸ÿ¦ÿÿªÿ¬ÿ£ÿ¦ÿ¦ÿ°ÿ½ÿµÿ¨ÿ¢ÿ¢ÿ§ÿ±ÿµÿ°ÿ³ÿÿ²ÿ¬ÿ«ÿªÿ§ÿ¯ÿ´ÿ°ÿ³ÿ¢ÿ®ÿ¥ÿ§ÿ¯ÿªÿ¸ÿ´ÿ¯ÿ´ÿ°ÿ¬ÿ¯ÿÄÿ³ÿªÿ¿ÿ¸ÿ­ÿ«ÿ¨ÿÿÿ´ÿ´ÿ£ÿ¢ÿ³ÿ±ÿ­ÿ¬ÿ¦ÿ¨ÿ±ÿµÿ±ÿ«ÿ¸ÿ¬ÿ¦ÿ©ÿ¹ÿªÿ±ÿ·ÿ±ÿ»ÿºÿ·ÿµÿ«ÿ´ÿ±ÿ»ÿ¶ÿµÿÄÿÁÿ°ÿ·ÿÄÿºÿµÿ±ÿ­ÿ­ÿ¬ÿ·ÿ¿ÿ¶ÿªÿ©ÿ¢ÿ·ÿÊÿÂÿ©ÿ²ÿ¶ÿÄÿºÿ²ÿªÿ§ÿµÿµÿ©ÿ¤ÿ­ÿµÿµÿ¿ÿ·ÿ«ÿ¤ÿ¤ÿ¨ÿªÿ®ÿ¾ÿ®ÿ§ÿ®ÿ³ÿ±ÿ¦ÿ³ÿ²ÿ¶ÿºÿ¯ÿ´ÿ·ÿ³ÿ´ÿ­ÿ²ÿ¸ÿ¸ÿ®ÿ³ÿ³ÿ°ÿ¯ÿªÿªÿ¦ÿ¨ÿ¶ÿ¯ÿ¶ÿ¸ÿªÿ­ÿ³ÿ³ÿ¯ÿ±ÿ³ÿ°ÿ½ÿ´ÿ¦ÿ§ÿ³ÿ¬ÿµÿ°ÿ³ÿ´ÿ¹ÿÂÿ¾ÿ´ÿ¦ÿ½ÿ³ÿ¯ÿ¬ÿ¨ÿ¾ÿ«ÿÿ¬ÿ²ÿ²ÿ¾ÿÄÿ¼ÿ¼ÿÁÿ±ÿ¯ÿ¶ÿ»ÿ·ÿ·ÿ´ÿ«ÿ«ÿ¶ÿ½ÿºÿ²ÿ¯ÿÿÿ½ÿ¸ÿ­ÿ¯ÿ·ÿÀÿ½ÿµÿ±ÿ«ÿ­ÿ¶ÿªÿ·ÿ·ÿ¿ÿ¿ÿ­ÿ«ÿ²ÿ«ÿ«ÿ¨ÿ©ÿ¸ÿÀÿ¯ÿÿ­ÿ¨ÿ¯ÿºÿ³ÿ«ÿ±ÿ®ÿ¶ÿ¿ÿºÿ­ÿ­ÿ²ÿ¬ÿªÿ¨ÿ»ÿµÿ«ÿ¦ÿ½ÿ²ÿ±ÿ´ÿ¾ÿ¶ÿ¬ÿ¸ÿ¶ÿ§ÿ²ÿ¯ÿ®ÿ§ÿ¬ÿ°ÿ¯ÿ¿ÿ±ÿ¼ÿ¿ÿµÿ·ÿ³ÿ¨ÿ¬ÿ²ÿ¶ÿµÿ³ÿ´ÿ¥ÿ»ÿ¶ÿ¿ÿÂÿ±ÿ´ÿ±ÿ¤ÿ¦ÿ¶ÿÃÿªÿ´ÿÊÿÈÿ¯ÿ´ÿµÿ¸ÿ°ÿÃÿ¾ÿ¸ÿ»ÿ¯ÿ¨ÿ®ÿ®ÿ²ÿ¬ÿ¯ÿ³ÿµÿ¯ÿ½ÿ«ÿ­ÿ­ÿ°ÿ¢ÿ¥ÿµÿ´ÿ­ÿ±ÿ´ÿ¬ÿ³ÿ ÿ®ÿ©ÿªÿµÿ¯ÿ¡ÿ¤ÿ°ÿ®ÿµÿ»ÿ·ÿ³ÿ»ÿÀÿºÿ³ÿ¹ÿ±ÿ¶ÿ·ÿ°ÿ¸ÿ»ÿ·ÿ®ÿ¤ÿ¦ÿ±ÿ¶ÿÁÿÅÿÄÿÀÿ¬ÿ¬ÿÂÿ¹ÿ¦ÿ½ÿ·ÿ«ÿ½ÿ·ÿ¥ÿ¶ÿ¹ÿºÿ¿ÿµÿ©ÿ©ÿ®ÿµÿ¶ÿµÿ¶ÿ´ÿµÿ½ÿ½ÿµÿ©ÿ¿ÿ¶ÿÿ ÿ±ÿ«ÿ¥ÿ«ÿ´ÿ°ÿÿÿ®ÿ©ÿÿ°ÿ¬ÿ ÿÿÿ¥ÿ§ÿ±ÿ§ÿ¢ÿ¢ÿ£ÿÿÿ§ÿ§ÿ¡ÿ©ÿ¤ÿ§ÿÿÿÿ ÿ®ÿ¹ÿ¢ÿºÿ²ÿ´ÿÿÿªÿ©ÿ°ÿ°ÿ§ÿ¡ÿÿ§ÿ§ÿ¡ÿ¡ÿÿ¦ÿÿ¬ÿ¶ÿ£ÿ ÿ«ÿ­ÿªÿ¨ÿ©ÿ®ÿ«ÿ«ÿ³ÿ¥ÿÿÿÿÿÿÿÿ¶ÿ§ÿ ÿÿÿÿÿÿÿÿÿ¡ÿ¤ÿ¦ÿÿÿÿÿÿÿÿÿÿÿ¥ÿ§ÿÿ¦ÿ©ÿ¤ÿ¬ÿ¯ÿ¢ÿ¤ÿÿ¥ÿ¥ÿ£ÿ¥ÿÿ£ÿ¨ÿÿ¤ÿ¶ÿÿÿ¶ÿ±ÿ®ÿ°ÿ±ÿ¤ÿ©ÿ£ÿ¬ÿ®ÿªÿ¨ÿ¤ÿ¯ÿ°ÿ«ÿ²ÿ¯ÿ©ÿ±ÿ²ÿªÿ¬ÿ©ÿ­ÿ±ÿ¨ÿ®ÿ¯ÿ°ÿ­ÿ ÿµÿÁÿ­ÿ§ÿ³ÿ¦ÿ¯ÿÆÿÀÿ³ÿºÿ¾ÿ·ÿ­ÿ§ÿ­ÿªÿ°ÿ¹ÿ«ÿ§ÿ¼ÿ½ÿ³ÿ¯ÿªÿ®ÿ´ÿ¶ÿ±ÿ¾ÿ¹ÿ´ÿ­ÿ­ÿ¦ÿ¤ÿ®ÿ®ÿ±ÿºÿ¹ÿ´ÿ²ÿµÿ´ÿ³ÿÿÿ¸ÿ©ÿ»ÿÿÂÿ¸ÿ¦ÿ¦ÿÇÿÀÿ¢ÿ½ÿ½ÿ²ÿ°ÿ©ÿ§ÿ¬ÿ±ÿ´ÿ¯ÿ³ÿ¶ÿÿ®ÿ±ÿ´ÿ¹ÿ¶ÿµÿ»ÿ°ÿÿ¶ÿ±ÿ¯ÿ§ÿ±ÿ´ÿ±ÿ¿ÿ±ÿ®ÿ³ÿÃÿºÿ®ÿ¸ÿµÿ©ÿµÿÃÿ´ÿªÿ¨ÿ«ÿÂÿ»ÿ´ÿ¡ÿ¸ÿÂÿ³ÿ¥ÿ¦ÿ±ÿ°ÿÿ«ÿ²ÿ¯ÿ³ÿ©ÿ´ÿ»ÿ®ÿ ÿ£ÿ©ÿ®ÿ°ÿªÿ­ÿµÿ¾ÿµÿ®ÿ±ÿ·ÿ±ÿ±ÿ°ÿ£ÿºÿ«ÿ¶ÿ·ÿºÿ±ÿ¡ÿÿ¨ÿ®ÿ©ÿ¬ÿ±ÿ¤ÿ©ÿ¹ÿ¼ÿ²ÿ­ÿ¶ÿÀÿ¹ÿ³ÿ¶ÿ²ÿ³ÿ°ÿ»ÿ·ÿªÿ°ÿ°ÿ´ÿÉÿ¿ÿ¤ÿ¨ÿ´ÿ´ÿ·ÿ©ÿ©ÿ¹ÿ«ÿ¸ÿµÿ°ÿ©ÿ¼ÿ»ÿ·ÿ¶ÿ´ÿ°ÿ­ÿ¹ÿ·ÿ¨ÿªÿ«ÿ¶ÿ®ÿ®ÿ³ÿ¶ÿ©ÿ¹ÿ³ÿ©ÿµÿ¦ÿ¬ÿ½ÿ¯ÿÿªÿ¾ÿ°ÿ¨ÿ¬ÿ¯ÿ©ÿ·ÿ¦ÿ«ÿ¹ÿ·ÿ¼ÿ²ÿ ÿ¢ÿÿ­ÿ»ÿ¸ÿºÿ¸ÿµÿ§ÿ¦ÿµÿÀÿ«ÿ¤ÿ»ÿ®ÿ¤ÿ¯ÿ´ÿÂÿ£ÿ¯ÿ´ÿÿªÿ³ÿ¯ÿ²ÿ²ÿ¸ÿ³ÿ´ÿ¾ÿ°ÿ§ÿ±ÿ´ÿ§ÿ­ÿªÿªÿ£ÿ©ÿµÿ¨ÿ§ÿ±ÿ»ÿ³ÿ¬ÿ¶ÿ´ÿÀÿ²ÿÿ¨ÿ¯ÿ°ÿ¹ÿ¶ÿ©ÿ·ÿ´ÿ£ÿÁÿ¶ÿºÿ¶ÿÈÿÂÿÁÿ¿ÿªÿ¯ÿ¹ÿ¥ÿ¤ÿ·ÿ«ÿ¤ÿµÿ³ÿ«ÿ¹ÿ©ÿ§ÿÁÿÂÿ»ÿ°ÿ°ÿ¦ÿ§ÿ®ÿÁÿ¯ÿ±ÿ©ÿ¹ÿ¹ÿ¤ÿ»ÿ½ÿ©ÿµÿ©ÿ¶ÿ±ÿ°ÿ³ÿ®ÿ¬ÿ¥ÿ´ÿµÿ¶ÿ¶ÿ¬ÿ·ÿºÿµÿ«ÿ­ÿ¶ÿ´ÿ²ÿ³ÿ©ÿ§ÿ°ÿ¹ÿ»ÿ¯ÿ¬ÿ°ÿ¦ÿ¤ÿ±ÿ£ÿ ÿ±ÿ­ÿºÿ²ÿ³ÿ²ÿ´ÿ§ÿ·ÿ¶ÿ¼ÿ´ÿ³ÿ¥ÿ»ÿÆÿ«ÿ²ÿªÿ§ÿ©ÿ°ÿ±ÿ¸ÿ¯ÿ³ÿ¬ÿ­ÿ±ÿ¨ÿ­ÿ©ÿÿÿ®ÿ¯ÿ¯ÿ³ÿ³ÿ¦ÿ¢ÿ¨ÿ«ÿ´ÿ¬ÿ«ÿµÿ¶ÿ°ÿ¸ÿ²ÿ³ÿ¤ÿºÿ­ÿ¡ÿ¡ÿÿ¤ÿ§ÿ¤ÿ½ÿ¼ÿ¹ÿ»ÿ³ÿ´ÿÿÇÿ¢ÿ¸ÿªÿ«ÿ¯ÿ´ÿ¹ÿ¾ÿ¿ÿµÿ¨ÿ«ÿ­ÿ¹ÿ´ÿ¬ÿ­ÿ©ÿ­ÿ¬ÿ©ÿ¬ÿ°ÿ¸ÿ³ÿ±ÿ¯ÿ¯ÿ´ÿ©ÿ¡ÿ½ÿ¶ÿ¾ÿ®ÿ¶ÿ¼ÿµÿ°ÿ®ÿ®ÿ³ÿ«ÿ±ÿ£ÿ±ÿ³ÿ«ÿ¼ÿ®ÿ¶ÿ©ÿºÿÃÿ¾ÿ·ÿªÿÿ¯ÿ³ÿªÿ¯ÿ«ÿ²ÿ¶ÿ¹ÿ¨ÿ«ÿ±ÿ³ÿ´ÿ°ÿ§ÿ®ÿ´ÿ§ÿ©ÿ¯ÿ®ÿ¯ÿ¦ÿ¯ÿ²ÿ²ÿ¸ÿ­ÿ´ÿ·ÿ¯ÿ¸ÿ­ÿ¥ÿ³ÿ·ÿ«ÿ¿ÿ³ÿ³ÿ¯ÿ¹ÿ²ÿºÿ ÿÿµÿ±ÿ³ÿÿ­ÿªÿ¿ÿÅÿ®ÿ¬ÿ¯ÿ®ÿ¼ÿ¼ÿ±ÿ­ÿªÿªÿ±ÿ¸ÿ¼ÿ½ÿ¶ÿµÿ·ÿ¶ÿ®ÿ­ÿ¯ÿ©ÿ¶ÿ¶ÿ¶ÿºÿ·ÿ¶ÿ¦ÿÿÿ¬ÿ¾ÿ¸ÿÂÿªÿ·ÿ²ÿªÿ¿ÿÇÿ´ÿªÿ¨ÿÅÿ«ÿ®ÿ«ÿµÿ¦ÿ¯ÿ¨ÿ§ÿ¼ÿÉÿºÿ§ÿÿ¨ÿ®ÿ¸ÿ±ÿ¡ÿ¡ÿ¼ÿ±ÿ²ÿ´ÿ»ÿ¶ÿ°ÿ¥ÿ¤ÿ­ÿÇÿ×ÿÃÿ¹ÿ³ÿ°ÿ«ÿµÿµÿ¨ÿ¡ÿ©ÿ·ÿ·ÿ¶ÿ°ÿ©ÿ°ÿ³ÿ¨ÿ¾ÿ´ÿ»ÿÿ¬ÿ»ÿ·ÿ¾ÿ·ÿ¯ÿÿªÿ«ÿ®ÿÿ¯ÿ¬ÿÅÿ¨ÿ²ÿ´ÿ¾ÿ®ÿ°ÿ³ÿÿÿÿ«ÿ»ÿÃÿ¹ÿ¶ÿ«ÿ¤ÿ¡ÿ®ÿ¹ÿªÿÿÿ±ÿªÿ³ÿ±ÿ¶ÿ°ÿ§ÿ¬ÿ¦ÿ¯ÿ¹ÿ»ÿ¯ÿ®ÿºÿ¦ÿÿÿµÿ´ÿ²ÿ²ÿ©ÿ¹ÿ«ÿÿ¸ÿ©ÿÃÿ¾ÿ¼ÿ¿ÿ°ÿ¶ÿ±ÿ¦ÿ§ÿ·ÿ±ÿ²ÿ°ÿ°ÿ«ÿ°ÿ¨ÿ¡ÿ©ÿ´ÿ²ÿºÿÁÿ³ÿ®ÿ´ÿ«ÿ³ÿºÿ¤ÿ¤ÿ¯ÿ°ÿ³ÿ¯ÿÿÿ­ÿ¾ÿ­ÿµÿ¶ÿ´ÿ©ÿ²ÿ½ÿÃÿ¶ÿÁÿ«ÿ¤ÿµÿ¬ÿ«ÿµÿ¹ÿ¯ÿ­ÿÂÿ¸ÿ°ÿ¸ÿªÿ¸ÿ½ÿµÿ²ÿ°ÿ£ÿ©ÿ³ÿ·ÿ»ÿºÿ²ÿ®ÿ¯ÿµÿ¯ÿ±ÿ¸ÿ²ÿ±ÿ¹ÿ¬ÿ¢ÿµÿ®ÿªÿªÿ®ÿ¨ÿ®ÿ¸ÿµÿ°ÿºÿ²ÿ±ÿºÿ»ÿ­ÿ»ÿ·ÿ»ÿºÿ§ÿ»ÿµÿ¬ÿ³ÿ´ÿ±ÿ½ÿºÿ»ÿ¸ÿµÿ¹ÿ¶ÿ§ÿ°ÿ§ÿ¡ÿªÿÿ¤ÿ¦ÿ§ÿ«ÿ³ÿ¶ÿµÿºÿ¹ÿ¯ÿ­ÿ¸ÿ¼ÿ«ÿ°ÿ´ÿ³ÿªÿÿ¢ÿ¶ÿ£ÿ¦ÿ­ÿ¡ÿ¯ÿ±ÿ§ÿ½ÿ§ÿ­ÿ°ÿªÿÃÿµÿÂÿ±ÿ¯ÿ¶ÿ¼ÿ¯ÿÊÿ¯ÿ·ÿ¾ÿ§ÿ¨ÿ¼ÿ½ÿÃÿ¬ÿ¤ÿ®ÿ³ÿ¸ÿ«ÿ²ÿÄÿ»ÿ¬ÿ°ÿ²ÿ©ÿ¯ÿ¸ÿ¿ÿ·ÿ¯ÿ©ÿ¬ÿÄÿ¾ÿºÿ½ÿ°ÿ¬ÿ©ÿ¶ÿ¹ÿ·ÿ½ÿÀÿ¡ÿ¯ÿ¤ÿ«ÿ¶ÿ¯ÿ©ÿ¯ÿ¯ÿ¸ÿÅÿ¿ÿ¿ÿ«ÿ¯ÿ ÿ®ÿ³ÿ±ÿ½ÿ¿ÿ²ÿ°ÿ³ÿ®ÿ³ÿÀÿ¾ÿµÿªÿ¤ÿ£ÿ®ÿ³ÿ°ÿ¶ÿ±ÿªÿµÿ´ÿ­ÿ«ÿÂÿ­ÿ·ÿÈÿ¶ÿµÿªÿÿ°ÿ¾ÿ´ÿ¸ÿÂÿ©ÿ®ÿ¤ÿ±ÿ¹ÿ²ÿ¬ÿ²ÿÃÿ¶ÿ«ÿ¨ÿ¶ÿÃÿ·ÿ´ÿ¿ÿ¸ÿ·ÿÃÿ¼ÿ³ÿ¼ÿ·ÿ¦ÿ­ÿ¹ÿ·ÿ­ÿ±ÿ»ÿÿ±ÿ¤ÿ»ÿ±ÿªÿÿ±ÿ´ÿÁÿ«ÿ³ÿ»ÿ½ÿÆÿ¯ÿ»ÿ³ÿ½ÿ²ÿªÿ´ÿµÿ¼ÿºÿ´ÿ·ÿ·ÿ·ÿ²ÿ®ÿ³ÿ¬ÿ´ÿÀÿ»ÿ´ÿ¼ÿ·ÿ¸ÿ°ÿºÿµÿ¾ÿ½ÿ¼ÿÃÿ®ÿ¹ÿµÿºÿ¬ÿÄÿºÿ±ÿ¥ÿ®ÿ¶ÿÿ¦ÿÿ£ÿ©ÿ«ÿ°ÿ³ÿ»ÿ¯ÿ³ÿÅÿ²ÿ«ÿ¥ÿ·ÿµÿ¶ÿ¸ÿ²ÿ¨ÿ»ÿÂÿ»ÿ·ÿ¯ÿ¯ÿ¶ÿ»ÿ°ÿ§ÿ®ÿ´ÿ®ÿ¯ÿ²ÿµÿ­ÿ©ÿ³ÿ°ÿ°ÿ²ÿÿXÿDÿÿ®ÿ³ÿ·ÿ¼ÿ¹ÿ«ÿ¬ÿ©ÿ¤ÿ¯ÿ³ÿ¬ÿ½ÿºÿ¸ÿ´ÿÆÿ¶ÿ¹ÿ¶ÿ¹ÿ±ÿ®ÿÀÿµÿ­ÿ´ÿ·ÿ¬ÿ®ÿÃÿÅÿÁÿÀÿ²ÿ£ÿÿÿÿªÿ®ÿ³ÿ²ÿÃÿµÿÿ»ÿ¶ÿÃÿ½ÿ§ÿ´ÿÅÿ²ÿ¦ÿ´ÿ·ÿ²ÿ·ÿ³ÿ¯ÿ°ÿ°ÿ·ÿµÿ¨ÿ¦ÿ¦ÿ¤ÿ­ÿ¹ÿ´ÿ¤ÿºÿ»ÿ°ÿ¹ÿ»ÿÿ¸ÿÅÿ¬ÿ·ÿ»ÿ·ÿ¬ÿ¤ÿ­ÿµÿ§ÿ£ÿÿ·ÿ¶ÿ¯ÿ´ÿ¼ÿ±ÿ²ÿÀÿÃÿÁÿ½ÿ¯ÿ¤ÿ±ÿÃÿºÿºÿ¶ÿ¸ÿ¼ÿ²ÿ»ÿÁÿ°ÿ¥ÿ«ÿ³ÿ¿ÿ¸ÿ¾ÿ¶ÿ¸ÿ´ÿªÿ©ÿ¦ÿ¬ÿ°ÿ­ÿºÿÆÿÂÿ»ÿ®ÿ¶ÿ¸ÿÈÿ¹ÿ­ÿ¸ÿ½ÿÿ¯ÿ£ÿ¦ÿ¹ÿ«ÿ­ÿ³ÿ©ÿªÿ±ÿ±ÿ·ÿÂÿÅÿµÿ®ÿ¶ÿ­ÿ¬ÿ¶ÿ³ÿ§ÿ¯ÿ´ÿ«ÿ¦ÿ¯ÿ§ÿªÿ»ÿÃÿ«ÿ©ÿ¨ÿ­ÿ¤ÿ¯ÿ¸ÿºÿ¨ÿ¬ÿ¹ÿªÿ¬ÿ·ÿ¨ÿ¥ÿ®ÿ¸ÿ¸ÿ£ÿ­ÿ©ÿÿÿ»ÿ°ÿ©ÿÿÿ ÿ«ÿ¨ÿ°ÿ®ÿ¡ÿÿÿÿ¤ÿ©ÿÿÿÿÿÿÿÿ¯ÿÿ­ÿ¥ÿÿ¤ÿ§ÿÿ ÿÿÿªÿªÿÿÿ ÿÿÿ¡ÿÿ­ÿ¡ÿÿ¡ÿÿªÿÿ¢ÿ¦ÿ ÿ¢ÿ¡ÿªÿ±ÿ°ÿ®ÿÿÿ¢ÿÿªÿ¬ÿÿÿÿÿÿÿÿªÿÿÿÿÿÿ§ÿ¨ÿ°ÿ£ÿ¬ÿ¤ÿ¢ÿ±ÿ¬ÿ£ÿ¤ÿ¤ÿ©ÿÿÿ§ÿ¬ÿÿÿÿ³ÿÿ¤ÿ£ÿ¦ÿ¸ÿ¥ÿ¨ÿ³ÿªÿ­ÿµÿªÿ£ÿ´ÿ ÿ¡ÿÿ¯ÿ®ÿ»ÿ¡ÿ®ÿ­ÿ£ÿ ÿ¨ÿ®ÿ¼ÿÁÿ½ÿ¸ÿ±ÿ®ÿ®ÿ«ÿ¤ÿ¬ÿ¬ÿÆÿºÿ¾ÿÃÿµÿ£ÿ¦ÿ¾ÿÀÿµÿ°ÿ¥ÿ­ÿ¸ÿ¶ÿ¼ÿ³ÿ«ÿ¬ÿ¹ÿºÿªÿ±ÿ¨ÿ¿ÿ¬ÿ°ÿ³ÿ³ÿ¬ÿ­ÿ¯ÿ¦ÿ§ÿ±ÿ¬ÿªÿ¾ÿ¦ÿ±ÿ´ÿ¸ÿÆÿ·ÿÄÿÁÿÀÿ¾ÿ°ÿ¥ÿ¯ÿ¨ÿªÿ½ÿ·ÿ«ÿ®ÿ«ÿ«ÿ¿ÿ­ÿ«ÿÆÿ»ÿ®ÿ°ÿ´ÿµÿµÿ²ÿ´ÿ·ÿ³ÿªÿ¬ÿ·ÿ³ÿµÿ»ÿ·ÿ½ÿ¯ÿ®ÿÂÿ¾ÿµÿÿÿªÿ±ÿ¯ÿ·ÿ»ÿ¶ÿ¨ÿ±ÿÿ¶ÿÿµÿ°ÿ§ÿ­ÿ«ÿ«ÿ³ÿµÿ±ÿ©ÿ¥ÿ¯ÿ²ÿ¯ÿÿ·ÿ´ÿ¶ÿÿ³ÿ­ÿ¨ÿ¶ÿ¡ÿÿ¯ÿ¹ÿ·ÿ°ÿ®ÿ´ÿÅÿ§ÿ¯ÿ¬ÿ¬ÿ¯ÿ¡ÿ§ÿ´ÿ¯ÿ®ÿ´ÿ®ÿ§ÿ­ÿ«ÿ£ÿ´ÿ¯ÿ¾ÿ¨ÿ§ÿªÿ¯ÿ³ÿ¡ÿ©ÿ³ÿ°ÿ©ÿ±ÿ»ÿ¬ÿ²ÿ´ÿ½ÿ±ÿ¬ÿ´ÿ¹ÿ¬ÿ³ÿ«ÿ¬ÿ»ÿµÿÿ¡ÿ³ÿ­ÿ¹ÿ­ÿÃÿ«ÿ»ÿµÿºÿ¶ÿÂÿ¹ÿ¯ÿ¸ÿ»ÿ²ÿ«ÿ­ÿ±ÿ¼ÿ¨ÿªÿºÿ·ÿªÿ­ÿ¶ÿ¹ÿºÿ¯ÿÿ±ÿ¸ÿ¿ÿ«ÿ¯ÿºÿ­ÿ°ÿ±ÿ°ÿ¥ÿ¨ÿ´ÿ»ÿ¹ÿ®ÿ¯ÿ®ÿÀÿ°ÿ­ÿ½ÿÄÿ¼ÿ²ÿ¯ÿ«ÿ­ÿ´ÿ±ÿµÿ¸ÿÂÿ¶ÿÿ´ÿµÿ§ÿªÿ±ÿ´ÿ±ÿ±ÿ·ÿ®ÿ­ÿ®ÿÿ°ÿ­ÿ°ÿ¬ÿ¦ÿ£ÿ§ÿ«ÿ¦ÿ§ÿµÿ¦ÿ¡ÿ©ÿÑÿ¬ÿ·ÿ¯ÿ±ÿ±ÿ¦ÿ¡ÿ«ÿ¸ÿ¼ÿ²ÿ±ÿ­ÿµÿ³ÿ«ÿ²ÿ³ÿ¯ÿ°ÿºÿ¼ÿ¬ÿ¢ÿ±ÿºÿ«ÿ³ÿ¶ÿ¥ÿÿ¢ÿ¬ÿ°ÿµÿ¾ÿ®ÿ¯ÿ´ÿÿÿ©ÿ­ÿ´ÿµÿ³ÿ­ÿ±ÿ·ÿ¢ÿ£ÿ¨ÿ«ÿ¶ÿºÿ£ÿ²ÿ¬ÿÿªÿ·ÿ°ÿ¯ÿÅÿ²ÿ¦ÿ²ÿ§ÿ¶ÿ·ÿ±ÿ®ÿ®ÿ­ÿ¯ÿ¼ÿ­ÿ£ÿ²ÿ°ÿ¯ÿ·ÿ³ÿ±ÿ·ÿ±ÿ¥ÿ³ÿ²ÿ¯ÿ¦ÿ¬ÿ«ÿ´ÿ¶ÿ­ÿ¨ÿ´ÿ½ÿ¦ÿ¦ÿ®ÿ»ÿÿ«ÿ¡ÿ«ÿ¯ÿ³ÿ²ÿ¥ÿ¯ÿÃÿ«ÿºÿ¸ÿ³ÿ¯ÿ°ÿ²ÿªÿ£ÿ«ÿ°ÿ¶ÿ°ÿ­ÿ²ÿ¯ÿ·ÿ±ÿ§ÿ­ÿ¯ÿ ÿ­ÿ·ÿ©ÿ·ÿ«ÿ°ÿ°ÿ²ÿ®ÿªÿ²ÿ¸ÿ¹ÿ²ÿ§ÿ¬ÿ¤ÿ£ÿ ÿ¥ÿ¬ÿ¬ÿ¶ÿµÿ¬ÿ°ÿ²ÿ¨ÿ§ÿªÿ«ÿ³ÿ¾ÿ³ÿ¨ÿµÿÆÿ¥ÿ®ÿ³ÿ¹ÿ½ÿ­ÿÿ©ÿ«ÿÿÿ©ÿ©ÿ°ÿ·ÿ°ÿ§ÿ­ÿ·ÿÀÿ«ÿªÿ½ÿ´ÿªÿ©ÿ­ÿ±ÿ³ÿ°ÿªÿÎÿ½ÿ§ÿ¡ÿ¦ÿ«ÿ¯ÿ­ÿ«ÿÿKÿyÿÿ©ÿ½ÿ´ÿ®ÿ¬ÿÿ©ÿ¿ÿ´ÿ®ÿÿÿ¤ÿªÿ¶ÿ¾ÿ·ÿ¾ÿµÿ©ÿ©ÿ´ÿ¹ÿ³ÿ±ÿ¶ÿ°ÿ¶ÿ­ÿÿ·ÿ¶ÿ®ÿ±ÿ´ÿ¬ÿ«ÿÄÿ§ÿ´ÿ§ÿ½ÿ¸ÿ©ÿ°ÿÂÿ¿ÿ²ÿ«ÿ²ÿ¬ÿ«ÿ¯ÿ®ÿ®ÿ¹ÿÀÿ§ÿ£ÿ­ÿ¦ÿ¬ÿªÿÿÿÿÿÿÿÿÿÿÿÿÿÿÿ±ÿÿÿÿÿÿÿÿÿsÿlÿyÿÿ ÿ¡ÿÿÿÿ¤ÿÿÿ¨ÿ¸ÿ¿ÿ´ÿ¦ÿÿ¦ÿ­ÿ¬ÿ¢ÿ£ÿ±ÿºÿ½ÿ»ÿµÿªÿ¬ÿ©ÿ©ÿ«ÿ§ÿÿ«ÿ´ÿ«ÿ­ÿªÿ¬ÿ®ÿ­ÿ©ÿ¡ÿ«ÿ©ÿ»ÿ¢ÿÿ£ÿ¢ÿ¤ÿ³ÿÁÿ¡ÿµÿ²ÿ¬ÿ²ÿ­ÿ¢ÿ¤ÿ«ÿÆÿ¹ÿ ÿºÿ°ÿ¨ÿ©ÿªÿ°ÿ¹ÿ¤ÿªÿ«ÿ°ÿ¶ÿ²ÿ©ÿ¬ÿ¸ÿ·ÿ°ÿ«ÿ¤ÿÿ¯ÿ°ÿ±ÿ¿ÿ»ÿ¦ÿ¶ÿÿ¥ÿ¬ÿ´ÿ³ÿ±ÿ°ÿ«ÿ¨ÿ¶ÿ¦ÿ¨ÿ¥ÿ¥ÿ ÿÿ£ÿ§ÿªÿ¯ÿÿÀÿ¤ÿÿ¤ÿ©ÿ¥ÿÿÿ§ÿªÿÿ¬ÿÁÿ¼ÿªÿ§ÿ©ÿ¢ÿ¥ÿ±ÿÿ«ÿ½ÿ±ÿ¥ÿ«ÿ´ÿ¬ÿ¤ÿ«ÿ¬ÿ¤ÿ¬ÿ¯ÿ´ÿ­ÿ°ÿ¬ÿ¥ÿ©ÿµÿºÿ³ÿ©ÿ¯ÿÿ£ÿªÿµÿ¹ÿ³ÿ¬ÿ©ÿ¡ÿ¬ÿÀÿ»ÿ²ÿ§ÿ«ÿ¤ÿÿÿ¡ÿ´ÿ¦ÿ«ÿ¶ÿºÿ°ÿÿ¬ÿ²ÿ®ÿ·ÿ§ÿÿ¬ÿÿ¡ÿ¢ÿ¡ÿµÿ¸ÿ®ÿ²ÿ¯ÿ°ÿ¨ÿÁÿ²ÿ§ÿ°ÿ¶ÿ±ÿªÿªÿ¶ÿ»ÿ¤ÿ³ÿ­ÿµÿÀÿ­ÿ ÿ§ÿ¦ÿ§ÿ´ÿ³ÿ´ÿ¶ÿ¶ÿ°ÿ·ÿ¦ÿ²ÿ±ÿ¯ÿ¯ÿ­ÿ·ÿ¤ÿ¸ÿÅÿ¹ÿ©ÿ°ÿ³ÿ±ÿªÿ²ÿ»ÿ±ÿ±ÿÀÿ½ÿ¯ÿ®ÿ¯ÿ«ÿ®ÿªÿ¡ÿªÿ¹ÿ­ÿ­ÿÂÿ¼ÿ¼ÿ¯ÿ³ÿ¶ÿ¾ÿ¸ÿ®ÿ°ÿ¯ÿ°ÿ¾ÿ¶ÿ¦ÿªÿ®ÿ­ÿµÿ¯ÿ¬ÿ¬ÿ£ÿªÿ½ÿ­ÿ¦ÿ ÿ«ÿµÿ±ÿ¹ÿ·ÿ¸ÿºÿ¶ÿ³ÿ±ÿ²ÿ¥ÿ¶ÿ¼ÿ¬ÿ«ÿ±ÿ«ÿ¡ÿµÿ¹ÿ²ÿºÿµÿªÿ¢ÿÿ ÿ¸ÿ½ÿ±ÿ­ÿ³ÿ¶ÿµÿ¶ÿ°ÿ©ÿ²ÿªÿ¿ÿÿÿ©ÿ²ÿºÿ°ÿ°ÿ±ÿ³ÿ¸ÿ´ÿ´ÿ±ÿ»ÿ»ÿ©ÿ«ÿ¶ÿ­ÿ§ÿ¬ÿ¯ÿ§ÿ¢ÿ­ÿºÿ½ÿ²ÿ¼ÿªÿ«ÿ¸ÿ¹ÿ²ÿ¹ÿ·ÿ´ÿ®ÿªÿ»ÿÅÿÀÿ²ÿ§ÿ®ÿ£ÿºÿ·ÿ¼ÿ²ÿªÿ¬ÿ°ÿ°ÿ«ÿ¨ÿºÿ«ÿ·ÿ¯ÿ½ÿ¯ÿ³ÿ¯ÿ¶ÿ¯ÿ´ÿµÿ¢ÿ¢ÿ±ÿ³ÿ°ÿ¥ÿ²ÿ¤ÿ¶ÿ¥ÿ£ÿ²ÿ±ÿ­ÿ³ÿ´ÿ¨ÿªÿ´ÿ£ÿ­ÿ¯ÿµÿºÿ´ÿ¹ÿ¿ÿ¶ÿ§ÿ«ÿ²ÿ­ÿ¥ÿ¬ÿ¾ÿÁÿ°ÿµÿ¨ÿ§ÿ¸ÿªÿ¶ÿ¼ÿ¶ÿ´ÿ¼ÿ¼ÿ½ÿ¿ÿ²ÿ­ÿ¯ÿ«ÿ²ÿ³ÿµÿ¦ÿ¨ÿ¯ÿÀÿµÿ¢ÿªÿÁÿ¿ÿ¯ÿµÿÂÿÇÿ¡ÿªÿ¨ÿ²ÿ±ÿ¦ÿ·ÿ®ÿ´ÿ´ÿ¬ÿ´ÿ¬ÿ¥ÿ¶ÿ®ÿ©ÿ±ÿ¹ÿ¯ÿ®ÿ«ÿ²ÿ«ÿ±ÿ¼ÿ±ÿ³ÿ¹ÿºÿ°ÿ«ÿ´ÿ³ÿ¸ÿ·ÿÀÿ¶ÿÿ¶ÿ¯ÿ²ÿªÿ­ÿ´ÿ³ÿ³ÿ²ÿ´ÿ³ÿµÿÁÿ½ÿ¯ÿ·ÿ¬ÿ´ÿ¬ÿ·ÿ¹ÿ°ÿºÿµÿ±ÿ´ÿ°ÿ©ÿ­ÿ·ÿ¼ÿ¹ÿ°ÿ¬ÿµÿ¹ÿ¤ÿ³ÿ¨ÿ¥ÿ¶ÿ³ÿÿ¬ÿ¶ÿ¶ÿ»ÿ·ÿ¬ÿ¯ÿ¸ÿ»ÿ»ÿ°ÿÄÿºÿ¬ÿ¸ÿ¾ÿ«ÿªÿ©ÿªÿ¥ÿ«ÿ¦ÿ¢ÿ¡ÿÿ¡ÿ®ÿ²ÿªÿ¤ÿ®ÿ©ÿ­ÿ³ÿÿ­ÿ¢ÿ¡ÿ¤ÿ§ÿ©ÿÿ¨ÿ²ÿ­ÿ¥ÿ§ÿ«ÿ®ÿ«ÿ¡ÿ¢ÿ¥ÿ¢ÿ£ÿ¢ÿ£ÿªÿ¡ÿ¤ÿ¤ÿ¢ÿ´ÿ¹ÿ¶ÿ©ÿ¤ÿ¥ÿ§ÿªÿÿ«ÿ«ÿ ÿ´ÿÿÿÿ¨ÿ·ÿªÿ¤ÿÿ¡ÿ§ÿªÿÿÿÿ¢ÿ¤ÿÿÿÿÿ¯ÿ ÿ¡ÿÿÿ ÿ­ÿ¡ÿ­ÿÿÿÿ©ÿ¥ÿ¡ÿÿ£ÿ¥ÿÿÿÿÿÿ­ÿÿÿÿÿ©ÿ°ÿÿÿ¥ÿ­ÿ¬ÿ¬ÿÿÿÿÿ¬ÿ°ÿÿÿÿ¡ÿÿ¥ÿ³ÿ£ÿ¹ÿ®ÿ°ÿ¸ÿÉÿ£ÿ¬ÿ¨ÿ¦ÿ«ÿ»ÿ«ÿ­ÿªÿ®ÿ¶ÿ°ÿ³ÿ°ÿ¦ÿ¶ÿ¹ÿ´ÿ­ÿ ÿ¦ÿ«ÿ±ÿµÿÿ¨ÿ¢ÿ£ÿ¬ÿ­ÿ¦ÿ©ÿ£ÿ±ÿ´ÿ©ÿ¹ÿÂÿ»ÿ¼ÿ³ÿ©ÿ²ÿ¸ÿµÿ¯ÿ²ÿ¯ÿ¸ÿ¿ÿ¾ÿ­ÿ¯ÿ²ÿ©ÿ°ÿ¯ÿ±ÿ¾ÿ·ÿ°ÿ¬ÿµÿ±ÿ®ÿ­ÿ¬ÿ´ÿ¿ÿÍÿÆÿ¸ÿ­ÿ±ÿ±ÿ¡ÿ«ÿ¬ÿ¯ÿ¶ÿ¬ÿ«ÿ¡ÿ¬ÿ«ÿÁÿÁÿ¹ÿ»ÿµÿ´ÿÁÿ·ÿ¶ÿ·ÿ¬ÿ¯ÿ°ÿ´ÿ³ÿ§ÿ®ÿ©ÿºÿ¸ÿ¾ÿµÿ±ÿ¿ÿ²ÿ·ÿ®ÿ ÿ¬ÿ°ÿ²ÿ®ÿ´ÿ´ÿ¨ÿ­ÿ¾ÿÂÿ¸ÿ¸ÿ½ÿ³ÿ³ÿ¶ÿ¬ÿ¥ÿÿ²ÿÐÿÓÿºÿÿ­ÿÃÿ°ÿªÿÊÿ­ÿ«ÿÿ¬ÿ¬ÿ¯ÿ¾ÿ°ÿ´ÿ¾ÿ¶ÿ°ÿªÿ­ÿ°ÿ¬ÿ¶ÿ¼ÿ´ÿ¹ÿ«ÿ­ÿ·ÿµÿ¬ÿ±ÿ´ÿ¼ÿÀÿ ÿ¯ÿ¬ÿ·ÿ³ÿ¼ÿ°ÿºÿªÿµÿªÿ­ÿªÿ¥ÿµÿ¶ÿ®ÿ©ÿ«ÿ±ÿªÿ¨ÿ®ÿ®ÿ°ÿ®ÿ¼ÿ¯ÿ¢ÿ¹ÿ³ÿ·ÿ¿ÿªÿ²ÿ£ÿ¸ÿ¦ÿ½ÿ¥ÿ»ÿ»ÿ²ÿ´ÿ´ÿ·ÿ¯ÿ¸ÿ±ÿ°ÿµÿ¯ÿ«ÿ­ÿ´ÿ¶ÿ¯ÿ®ÿ³ÿ¶ÿ¶ÿ¶ÿ«ÿ¶ÿ¯ÿÇÿ³ÿ©ÿ²ÿ¤ÿ¬ÿ´ÿ¨ÿºÿ®ÿ²ÿ¬ÿ³ÿ¨ÿ£ÿ¥ÿ¤ÿ®ÿ¾ÿ®ÿ­ÿ¢ÿ¨ÿªÿ¯ÿ®ÿÿ­ÿ¹ÿªÿ¸ÿ°ÿªÿ²ÿ»ÿ¿ÿ¸ÿµÿµÿ¼ÿ³ÿ¼ÿ¬ÿ­ÿ®ÿ²ÿ°ÿ¯ÿªÿµÿµÿ­ÿ¢ÿ¢ÿ¬ÿµÿ¾ÿ²ÿ°ÿ¶ÿÁÿ®ÿ§ÿ¬ÿ°ÿ§ÿ©ÿ¶ÿ°ÿ¬ÿªÿ·ÿ¹ÿ°ÿ©ÿ§ÿµÿ´ÿ«ÿ¯ÿ®ÿ½ÿ°ÿ ÿ¹ÿÁÿµÿÄÿ¿ÿÿÿªÿÁÿ°ÿ«ÿ´ÿ´ÿ§ÿ´ÿ»ÿ°ÿ«ÿ°ÿ«ÿ¬ÿ±ÿ®ÿ¶ÿ¶ÿ®ÿ³ÿ¶ÿ·ÿ¹ÿ¯ÿ¡ÿ­ÿ¬ÿ´ÿ¤ÿµÿ½ÿ¹ÿ¼ÿ¸ÿÁÿÅÿ ÿ¤ÿ§ÿ¶ÿ¦ÿ´ÿ²ÿµÿ¥ÿÿ§ÿ·ÿ²ÿ²ÿªÿ´ÿ°ÿ¸ÿ±ÿ§ÿ°ÿ¸ÿ°ÿ¶ÿ³ÿ§ÿ«ÿ­ÿ°ÿ±ÿ²ÿ±ÿ®ÿºÿºÿºÿ²ÿ¹ÿ©ÿ°ÿ¨ÿ´ÿ¬ÿÁÿ¬ÿ¨ÿ¤ÿ¶ÿÿ¦ÿ·ÿÈÿ­ÿ®ÿ´ÿ»ÿ©ÿ¤ÿ©ÿ¨ÿÀÿ¸ÿ¬ÿ­ÿÿ£ÿ¢ÿ©ÿ¨ÿÿÿÿ¥ÿ¥ÿ­ÿ¹ÿ·ÿ¯ÿ®ÿ­ÿªÿ«ÿ¡ÿ¯ÿ²ÿ¨ÿ¯ÿ¥ÿ°ÿ¯ÿ®ÿ­ÿµÿ­ÿ¯ÿµÿ¨ÿ¶ÿ²ÿ¯ÿ¿ÿ¬ÿºÿ¶ÿµÿÅÿ«ÿ³ÿ©ÿªÿ¯ÿ¶ÿÁÿ©ÿ¬ÿµÿ±ÿ¸ÿ¯ÿ´ÿ¶ÿ«ÿ¨ÿ©ÿ­ÿ­ÿ«ÿ¯ÿ­ÿ©ÿ°ÿ²ÿ¯ÿ±ÿ²ÿ¥ÿÿ³ÿ¸ÿ¶ÿ¬ÿ°ÿ´ÿ±ÿ²ÿ·ÿµÿÅÿ´ÿ¸ÿ®ÿ¹ÿ³ÿ¢ÿ¶ÿºÿ·ÿ©ÿ¼ÿ­ÿ¼ÿ±ÿ¬ÿ¨ÿ§ÿ§ÿ¥ÿ«ÿ§ÿ§ÿ­ÿ´ÿ±ÿ¯ÿ³ÿ¶ÿ±ÿ¯ÿ¬ÿ¬ÿ­ÿ¯ÿµÿ­ÿ«ÿªÿ®ÿ³ÿ¶ÿ³ÿ³ÿ¬ÿ´ÿ±ÿ·ÿ¶ÿÄÿ¹ÿ³ÿ§ÿ·ÿ©ÿºÿ¼ÿÿ¦ÿ¢ÿ¬ÿ·ÿ¸ÿ³ÿ¢ÿ°ÿ´ÿ¯ÿ¹ÿÂÿÅÿºÿ®ÿ²ÿ§ÿ´ÿªÿ±ÿ¨ÿÿ´ÿ±ÿ¢ÿ«ÿ´ÿ§ÿ©ÿ®ÿ±ÿ°ÿ¨ÿ¦ÿ§ÿ³ÿ²ÿÃÿÁÿÀÿ»ÿ±ÿªÿªÿ¾ÿÇÿ»ÿ¯ÿ°ÿ¸ÿ½ÿ¬ÿ³ÿµÿÈÿ£ÿ«ÿ«ÿ«ÿ¤ÿ§ÿ«ÿ³ÿ¾ÿ­ÿ¯ÿÀÿÃÿ¶ÿ¦ÿ³ÿÆÿ­ÿ·ÿÂÿ­ÿ«ÿ§ÿ¡ÿ¬ÿ³ÿ¼ÿÁÿ¸ÿ³ÿ¹ÿ¯ÿ§ÿ³ÿ½ÿÅÿÃÿªÿÿ£ÿ®ÿ¸ÿªÿ¼ÿ·ÿ¦ÿ©ÿ¦ÿ®ÿªÿ¨ÿ¯ÿÄÿ±ÿ£ÿºÿ¶ÿ³ÿ·ÿ°ÿ·ÿÿ¦ÿ²ÿ¶ÿÿ¢ÿ§ÿªÿ¬ÿ®ÿ²ÿ¶ÿ£ÿ³ÿµÿ³ÿÈÿºÿ¯ÿ¶ÿÀÿ²ÿÁÿºÿ§ÿ¯ÿ¨ÿ£ÿ©ÿ­ÿ³ÿ³ÿ©ÿÿ¡ÿ£ÿ£ÿªÿµÿ°ÿ¶ÿÀÿ¼ÿ«ÿ´ÿ¦ÿ¥ÿ°ÿµÿªÿ¥ÿ¼ÿ¤ÿ¯ÿ¾ÿ£ÿ«ÿÿ¦ÿÿ¬ÿ¨ÿ¤ÿ»ÿ¾ÿ¥ÿ°ÿ°ÿ®ÿ¤ÿ£ÿ¯ÿ«ÿ¶ÿ³ÿ´ÿ¶ÿÂÿ¸ÿ´ÿºÿ³ÿ­ÿµÿ¶ÿ¯ÿ¬ÿªÿ¯ÿ¬ÿ¯ÿ²ÿªÿ®ÿÿÿ¬ÿ¨ÿ¬ÿ²ÿ±ÿ½ÿ³ÿ´ÿ­ÿ¼ÿ·ÿ¦ÿÏÿ¢ÿ¾ÿÃÿ¢ÿ­ÿ¸ÿ§ÿÄÿªÿÀÿ«ÿ¶ÿ¼ÿ¬ÿ±ÿªÿ´ÿ¸ÿ¸ÿ¯ÿ´ÿ´ÿ²ÿ¯ÿ¯ÿ³ÿ·ÿ¯ÿ±ÿµÿ¸ÿ¹ÿ¶ÿ²ÿ·ÿ±ÿªÿ»ÿ³ÿ±ÿ°ÿ¬ÿ¦ÿµÿ¹ÿ¼ÿªÿ´ÿ³ÿ³ÿ²ÿ·ÿ«ÿ³ÿ¸ÿ¶ÿ²ÿ¬ÿ¬ÿ¿ÿ©ÿªÿ¾ÿ·ÿ·ÿ§ÿ¹ÿ¸ÿ«ÿ²ÿ¹ÿ¯ÿ±ÿ²ÿ©ÿ¯ÿ¯ÿ­ÿ§ÿ©ÿ¬ÿ¨ÿ±ÿ°ÿ²ÿ´ÿ®ÿ¯ÿµÿ»ÿ¹ÿ½ÿ·ÿ»ÿ¨ÿÿ±ÿ±ÿ¥ÿ§ÿ´ÿ²ÿÿµÿ¯ÿ¯ÿ¡ÿÿµÿ¹ÿ«ÿ¶ÿ°ÿ¬ÿ²ÿºÿ¶ÿ¸ÿ»ÿ¹ÿ²ÿ¶ÿ¸ÿ©ÿ®ÿ°ÿ¬ÿ¶ÿ³ÿ¦ÿ§ÿ¬ÿ²ÿµÿ­ÿ³ÿÁÿ´ÿ¨ÿ´ÿ¸ÿ°ÿ¯ÿ®ÿ¥ÿ¯ÿ©ÿ·ÿ±ÿºÿ´ÿÂÿ²ÿ­ÿ½ÿ¯ÿ¯ÿ¡ÿÂÿÀÿ±ÿ§ÿÿ³ÿ³ÿ¯ÿÍÿµÿ´ÿºÿ»ÿ³ÿ¸ÿ²ÿ¡ÿ¬ÿ¯ÿ±ÿÁÿÆÿ¹ÿ­ÿ¶ÿ¸ÿ»ÿÈÿÁÿ²ÿ±ÿ®ÿ¦ÿ¬ÿ¯ÿ¬ÿ·ÿ°ÿ­ÿ´ÿ¾ÿ·ÿ¥ÿ´ÿ¶ÿ¸ÿÐÿ®ÿ»ÿ´ÿ«ÿ¤ÿ¯ÿ®ÿºÿ¯ÿ«ÿÿ¬ÿµÿ¬ÿ¯ÿ¯ÿ©ÿÿ«ÿºÿ¶ÿ­ÿ¶ÿ³ÿ¯ÿ¸ÿ·ÿ°ÿªÿÀÿÀÿ©ÿ±ÿ´ÿÿÿ¬ÿ¿ÿÁÿ¦ÿ£ÿ°ÿ£ÿªÿ¨ÿ¨ÿ§ÿ¯ÿªÿ»ÿÍÿÂÿ°ÿ´ÿµÿ¨ÿ¶ÿ´ÿ±ÿ²ÿ«ÿ®ÿ¶ÿ¹ÿ¹ÿºÿ±ÿ®ÿ»ÿ¶ÿ«ÿ³ÿ´ÿ§ÿ©ÿ±ÿ¥ÿ­ÿ«ÿ±ÿ°ÿµÿ¿ÿµÿ¹ÿªÿÀÿ³ÿ½ÿÂÿ¿ÿ·ÿ¶ÿÆÿ¹ÿ©ÿ°ÿ¯ÿ£ÿ®ÿµÿ¨ÿÿÿ©ÿ¹ÿ»ÿÁÿÀÿ©ÿ§ÿªÿªÿÇÿ¾ÿ±ÿ»ÿ°ÿÀÿ·ÿ¶ÿ»ÿ°ÿºÿ³ÿ¶ÿµÿ£ÿ¸ÿÁÿ²ÿ®ÿ³ÿ¯ÿ¸ÿ·ÿ´ÿ¶ÿ³ÿ§ÿ¬ÿ«ÿuÿLÿ~ÿ±ÿ¯ÿ³ÿ²ÿ±ÿ´ÿµÿ²ÿ§ÿ¬ÿ¼ÿ³ÿ·ÿ³ÿ¼ÿºÿÅÿÃÿ»ÿ·ÿµÿ¸ÿ±ÿ¯ÿ²ÿ§ÿÿÿ£ÿ¯ÿ­ÿ»ÿ¹ÿºÿ³ÿ¯ÿ·ÿ©ÿ¤ÿªÿ®ÿ©ÿ ÿºÿ³ÿÿ®ÿµÿ¢ÿ¶ÿ­ÿ³ÿ¶ÿ³ÿ³ÿÀÿ¼ÿ³ÿ»ÿ·ÿ«ÿ§ÿ²ÿ»ÿ±ÿ©ÿ°ÿ¯ÿµÿºÿ°ÿ´ÿ¶ÿ±ÿ¦ÿ°ÿ°ÿ®ÿ»ÿºÿ·ÿ¾ÿ©ÿ©ÿ°ÿ²ÿ¹ÿ£ÿ£ÿ©ÿ¨ÿ®ÿºÿÉÿÀÿ³ÿµÿÀÿÃÿÁÿºÿ¸ÿºÿ³ÿ³ÿ¶ÿ»ÿ¼ÿ´ÿ«ÿ´ÿ¹ÿ·ÿ­ÿ¬ÿ¯ÿ¦ÿ¯ÿ°ÿ²ÿÂÿ¿ÿ­ÿ®ÿ¦ÿ£ÿ§ÿ©ÿ­ÿ°ÿ­ÿ­ÿ´ÿºÿ¼ÿ¼ÿ»ÿ¼ÿ´ÿ´ÿ¸ÿ¿ÿºÿ­ÿ¶ÿ³ÿ¥ÿÿÿ¤ÿ±ÿ°ÿ¯ÿ®ÿ«ÿ´ÿµÿ¹ÿ´ÿ®ÿµÿ°ÿ³ÿ¹ÿ¨ÿ¡ÿ§ÿªÿ®ÿÿ«ÿ§ÿ«ÿ¡ÿ¸ÿ­ÿ¹ÿ®ÿ®ÿ¬ÿ¨ÿ©ÿ¦ÿ¦ÿ±ÿ»ÿÁÿ¼ÿªÿ¢ÿ£ÿ­ÿ±ÿ¥ÿÿÿÿ¦ÿÿ¶ÿ¬ÿ¤ÿÿÿ£ÿ¤ÿ¦ÿªÿªÿ¦ÿ¨ÿÿÿ©ÿ«ÿªÿÿÿ£ÿ®ÿÿÿ¬ÿÿ©ÿ°ÿÿ¦ÿ³ÿ´ÿ¢ÿ£ÿ¤ÿ«ÿ£ÿÿ¡ÿ£ÿÿ¨ÿ­ÿÿ¦ÿªÿÿÿÿ¥ÿÿ¤ÿªÿªÿ¥ÿ¦ÿ¦ÿ¬ÿºÿµÿ¨ÿ¡ÿ¢ÿ¦ÿ¡ÿÿÿªÿ¯ÿ©ÿÿÿÿ ÿÿÿÿ¥ÿÿ¥ÿªÿ¨ÿºÿ²ÿÿÿ¬ÿ¬ÿ¬ÿ¬ÿ¯ÿ£ÿÿ¡ÿ®ÿ®ÿÿÿ£ÿ¤ÿÿ£ÿ¤ÿÿªÿ¥ÿ¥ÿ¨ÿÿÿ¬ÿ¯ÿ§ÿ¤ÿ©ÿ©ÿ±ÿªÿ ÿ»ÿµÿ¶ÿÿ¬ÿ°ÿ±ÿ¯ÿ¿ÿ¿ÿ´ÿ­ÿ¬ÿ®ÿ­ÿ¯ÿ¬ÿ¬ÿ¨ÿ¼ÿ¹ÿ¶ÿ´ÿ°ÿ±ÿ­ÿ³ÿ­ÿµÿ¸ÿºÿ´ÿ±ÿ·ÿ¬ÿ¦ÿ¶ÿ¸ÿ¨ÿ¼ÿ¥ÿ¨ÿÿ¯ÿ¯ÿ­ÿ´ÿ®ÿ¯ÿºÿ³ÿ©ÿ¬ÿµÿ³ÿ¯ÿ»ÿ¢ÿÿ­ÿÁÿ¸ÿ³ÿ³ÿÊÿ¯ÿ·ÿ¹ÿªÿ©ÿ¯ÿ«ÿ¡ÿ§ÿ±ÿ°ÿºÿÄÿ ÿºÿ­ÿºÿ±ÿ§ÿ¦ÿ´ÿ±ÿ²ÿ¹ÿ´ÿ²ÿ°ÿ©ÿ­ÿ·ÿ´ÿ¿ÿ¶ÿ§ÿ°ÿÿ¹ÿ¨ÿ±ÿ¶ÿ£ÿ ÿ¸ÿ¾ÿ³ÿ¾ÿÄÿ±ÿ´ÿ°ÿ ÿ¤ÿ«ÿÆÿ²ÿ±ÿ´ÿ¯ÿ°ÿ»ÿºÿ´ÿ©ÿ§ÿ²ÿ³ÿºÿ·ÿ®ÿ©ÿ ÿ¶ÿ±ÿ¬ÿ¨ÿÁÿµÿ¹ÿ²ÿ¬ÿµÿ¶ÿ°ÿ¬ÿ¼ÿªÿ²ÿ©ÿ¢ÿ¬ÿ«ÿ°ÿµÿµÿ·ÿµÿ²ÿ´ÿ´ÿ°ÿ´ÿ·ÿµÿ±ÿµÿ¶ÿ¢ÿ½ÿ½ÿ·ÿ´ÿ´ÿ¬ÿ¨ÿ¯ÿ¸ÿ¿ÿ¯ÿ¯ÿ¸ÿ±ÿ®ÿ±ÿ´ÿ¨ÿ¹ÿ°ÿ­ÿºÿ¯ÿÿ¨ÿ¯ÿµÿ¢ÿ¯ÿ¶ÿÿ§ÿ²ÿ±ÿµÿ¾ÿ¶ÿ½ÿÁÿ²ÿ¯ÿ´ÿªÿ°ÿ¹ÿÿ°ÿ»ÿ³ÿ¢ÿ²ÿ·ÿ­ÿ©ÿ«ÿ´ÿ¼ÿºÿ¹ÿ½ÿºÿ·ÿ©ÿ§ÿ§ÿ£ÿ®ÿ°ÿ¯ÿ³ÿ¶ÿ¶ÿ­ÿ­ÿÃÿªÿ©ÿ¾ÿ¿ÿ¾ÿ²ÿ®ÿ´ÿµÿ·ÿ¸ÿ¬ÿ´ÿ´ÿ³ÿ²ÿ¶ÿªÿ¢ÿ¯ÿ«ÿ¶ÿ¹ÿ¶ÿ¸ÿ°ÿ¤ÿ£ÿ«ÿÀÿ²ÿ³ÿ®ÿ°ÿ§ÿ§ÿ±ÿ¯ÿ§ÿ­ÿµÿ·ÿ²ÿ´ÿ³ÿÎÿ¥ÿ£ÿ«ÿ¢ÿ§ÿµÿ´ÿ­ÿ®ÿ³ÿ®ÿµÿºÿ³ÿµÿ»ÿºÿ°ÿªÿ«ÿ¯ÿ²ÿ«ÿµÿÿ¹ÿ­ÿ¥ÿªÿ´ÿºÿºÿ¹ÿ®ÿ£ÿªÿªÿ¥ÿ¤ÿªÿ©ÿ¶ÿµÿªÿ©ÿ¯ÿªÿÿªÿ·ÿ«ÿ³ÿ°ÿ©ÿ¨ÿ¬ÿµÿ¸ÿ´ÿ¯ÿ®ÿ±ÿÿ°ÿ­ÿÿ«ÿ±ÿ¸ÿ¹ÿ°ÿ­ÿ´ÿ´ÿ¾ÿ£ÿ¨ÿµÿ½ÿ°ÿ«ÿ£ÿ¡ÿ§ÿ­ÿ´ÿ¸ÿ¶ÿ¨ÿ¤ÿµÿµÿ·ÿ½ÿºÿ¼ÿ¾ÿ«ÿ¯ÿ¹ÿ¾ÿ¶ÿ°ÿ¼ÿ¸ÿ³ÿ·ÿºÿ·ÿµÿ±ÿÿ­ÿ¡ÿÿ¸ÿ«ÿ£ÿ£ÿ§ÿ®ÿªÿªÿ¸ÿ®ÿ»ÿ¯ÿ´ÿ«ÿ¬ÿ­ÿ°ÿ·ÿ§ÿ«ÿ¡ÿ²ÿ¯ÿ²ÿªÿ®ÿ«ÿªÿ²ÿ®ÿ²ÿ®ÿºÿ­ÿ©ÿ·ÿ¹ÿºÿµÿ¬ÿ°ÿµÿÀÿ§ÿ»ÿµÿ±ÿ¨ÿ§ÿ³ÿ¸ÿ°ÿ§ÿºÿ¶ÿ·ÿ©ÿ±ÿÉÿÄÿ´ÿ¬ÿÿÿÿÿÿ ÿ©ÿ´ÿµÿ­ÿ©ÿ¯ÿÁÿ²ÿ¨ÿ·ÿ·ÿ¨ÿ¨ÿ±ÿ­ÿ§ÿ±ÿ³ÿ¤ÿ¹ÿ»ÿ¬ÿÿ¯ÿ¸ÿ«ÿ¨ÿzÿÿÿ¬ÿ­ÿ´ÿ²ÿ²ÿ°ÿªÿµÿ·ÿÿÿ¯ÿ±ÿ±ÿ¹ÿ¯ÿ¢ÿ³ÿ¦ÿ¡ÿ¨ÿ¸ÿ½ÿ»ÿ³ÿ®ÿ±ÿ¹ÿ¶ÿ¨ÿ¯ÿ±ÿÂÿ¹ÿ¯ÿ¬ÿ¬ÿµÿ­ÿ³ÿÇÿªÿ®ÿ¨ÿ¦ÿ¯ÿ³ÿ°ÿ°ÿ®ÿ©ÿ®ÿ­ÿ§ÿ¨ÿµÿ¼ÿªÿÿ£ÿ³ÿ°ÿ¤ÿ ÿÿÿÿÿÿÿÿÿÿÿ}ÿÿÿÿÿÿ ÿÿÿÿÿÿwÿÿnÿxÿÿÿÿÿÿÿ ÿÿÿ§ÿ·ÿÂÿ±ÿÿ£ÿ¥ÿÿ£ÿ¥ÿ­ÿ·ÿ¯ÿ«ÿ°ÿ²ÿ«ÿ£ÿ¦ÿ®ÿ¯ÿ¦ÿ ÿ¦ÿµÿ·ÿ´ÿ°ÿ³ÿºÿ²ÿÿÿ¯ÿ¨ÿ ÿÿ¥ÿ©ÿ¥ÿ¦ÿ¤ÿ´ÿ§ÿºÿºÿ®ÿ¦ÿ¥ÿªÿ²ÿ¹ÿ¸ÿ«ÿ²ÿ¥ÿ¯ÿ­ÿ©ÿ©ÿ®ÿÂÿ¡ÿ®ÿ¦ÿ´ÿ»ÿ³ÿªÿ§ÿ«ÿ·ÿµÿ¬ÿ´ÿÿ¦ÿºÿ¹ÿ­ÿ§ÿ¥ÿ®ÿ¦ÿ¨ÿ¡ÿ¢ÿ¬ÿ±ÿ°ÿ®ÿ¯ÿ·ÿ®ÿµÿ¤ÿ§ÿ¨ÿ¨ÿ©ÿ¤ÿ¤ÿ°ÿÿ¤ÿÿ£ÿªÿ¯ÿ°ÿ©ÿ¥ÿ­ÿ­ÿ¡ÿÿºÿµÿ¬ÿªÿ®ÿ´ÿ¸ÿ¾ÿÿ®ÿ³ÿ­ÿ£ÿ¥ÿ±ÿ´ÿ©ÿ§ÿ¶ÿ¤ÿ¸ÿµÿ°ÿ©ÿªÿ°ÿ±ÿ©ÿ¨ÿ¶ÿ¨ÿ¹ÿ´ÿ²ÿ¼ÿµÿ¾ÿ»ÿ¬ÿ¶ÿ°ÿÿ¨ÿ´ÿ²ÿ¬ÿ¬ÿ±ÿ«ÿÿÿÿÿ¡ÿ­ÿ¸ÿµÿ®ÿ¯ÿ°ÿ´ÿ²ÿ«ÿ²ÿ«ÿ¦ÿ«ÿ©ÿ¡ÿÿ¦ÿ³ÿ°ÿ§ÿ£ÿ¥ÿ¥ÿ°ÿ²ÿ¯ÿ·ÿ¨ÿ¦ÿ¶ÿ¼ÿ¶ÿ°ÿ±ÿªÿ¯ÿ½ÿ¯ÿ£ÿ¡ÿ¤ÿ­ÿ»ÿ¾ÿªÿ´ÿ´ÿ³ÿ¸ÿ´ÿ¨ÿ¨ÿ±ÿ³ÿ±ÿ¶ÿ¾ÿ¼ÿÀÿ®ÿºÿ¸ÿ²ÿ¯ÿ¸ÿ»ÿ³ÿ´ÿ¸ÿ®ÿ¶ÿ­ÿ«ÿ¼ÿÁÿ°ÿµÿ²ÿ®ÿ·ÿ¹ÿµÿ¶ÿ§ÿ­ÿ¨ÿ«ÿ¸ÿ²ÿ·ÿ¹ÿ±ÿªÿ¨ÿªÿÀÿÃÿµÿµÿ°ÿ´ÿ¼ÿ»ÿ°ÿ¶ÿºÿ¯ÿ¹ÿ¥ÿÿ®ÿ¿ÿÆÿ´ÿ®ÿ¯ÿ»ÿ¹ÿ°ÿ°ÿ·ÿ½ÿÿ¶ÿ¿ÿµÿ£ÿ¬ÿ¤ÿ©ÿ»ÿ·ÿ°ÿ¿ÿ¾ÿ¸ÿ©ÿÿ©ÿ°ÿ²ÿ´ÿ·ÿ»ÿ¸ÿ¾ÿÁÿ¶ÿ¶ÿ½ÿªÿ»ÿ±ÿ¨ÿÿ¯ÿ´ÿ±ÿ¯ÿ²ÿ½ÿÂÿ°ÿ¬ÿ¼ÿ¨ÿ°ÿ¡ÿ¯ÿ¢ÿ¨ÿ°ÿ¯ÿªÿ§ÿ§ÿ«ÿ¯ÿ´ÿ¯ÿ¡ÿ¡ÿ«ÿ·ÿ©ÿ¨ÿªÿ¯ÿ·ÿ¶ÿ·ÿÄÿ¹ÿÁÿ²ÿ«ÿ¨ÿ²ÿ²ÿ³ÿ¶ÿ³ÿ±ÿ³ÿ±ÿ¯ÿ²ÿ±ÿ¸ÿ²ÿ¿ÿ®ÿ±ÿ¤ÿ°ÿ·ÿ´ÿ²ÿ§ÿ¨ÿ¯ÿÿÿ¶ÿ¥ÿÂÿ¥ÿ½ÿ¬ÿ±ÿ´ÿ´ÿªÿ©ÿ¬ÿ¬ÿ­ÿ°ÿ¶ÿ¨ÿ´ÿµÿ¬ÿ¹ÿ¹ÿ³ÿ¸ÿ¼ÿ¸ÿ¬ÿ§ÿ²ÿ¶ÿ³ÿ·ÿ­ÿ´ÿ¹ÿ¤ÿÄÿ¹ÿ¯ÿ¬ÿ­ÿ²ÿ©ÿ²ÿ¾ÿ¼ÿ¿ÿ·ÿ©ÿ°ÿ­ÿ°ÿºÿ°ÿÿÿ­ÿ»ÿ¹ÿ©ÿ¤ÿ¢ÿ§ÿ¶ÿ­ÿ¦ÿ°ÿÿ¶ÿÃÿ®ÿ¯ÿ«ÿ¨ÿ¨ÿµÿ¯ÿ¤ÿ­ÿ²ÿ§ÿªÿ¬ÿ¨ÿ²ÿ¸ÿ®ÿ¸ÿ°ÿµÿ¬ÿ§ÿ·ÿ°ÿ¸ÿÉÿÍÿÂÿ²ÿ­ÿ²ÿ¹ÿ³ÿµÿºÿ°ÿµÿ¸ÿ¹ÿ«ÿ¨ÿ³ÿ²ÿ°ÿ¯ÿ¬ÿ­ÿ±ÿ·ÿºÿ³ÿ²ÿ¨ÿ¤ÿ¸ÿ«ÿ²ÿ®ÿ®ÿ¯ÿºÿ°ÿ¥ÿ«ÿ¶ÿ¹ÿ»ÿ¾ÿ¶ÿ´ÿ¶ÿ»ÿ¡ÿ²ÿ´ÿ¸ÿ°ÿ«ÿÿ©ÿ¯ÿ­ÿµÿ´ÿ±ÿ¶ÿ´ÿ¶ÿ«ÿ¥ÿ¼ÿ±ÿ©ÿºÿ¢ÿ»ÿ§ÿ¹ÿ³ÿ¬ÿ©ÿ±ÿ®ÿ¤ÿ¦ÿ¬ÿµÿ´ÿ£ÿ¨ÿ¨ÿ¬ÿ£ÿ¾ÿ¯ÿ°ÿ¶ÿÿ¤ÿ¦ÿ¢ÿÿ¡ÿ¡ÿ£ÿ¡ÿ¡ÿ¯ÿ«ÿ­ÿ©ÿªÿÿÿ§ÿÿ©ÿ¤ÿ¦ÿ¡ÿ¢ÿ¬ÿ«ÿ¥ÿ¦ÿ©ÿ¬ÿ§ÿ¡ÿªÿ¬ÿ¥ÿ ÿÿ·ÿ¦ÿÿ£ÿÿ²ÿ±ÿ¢ÿ¡ÿ¡ÿ¦ÿªÿ§ÿªÿ¨ÿ¦ÿ¦ÿ ÿ©ÿ¦ÿÿ«ÿÿ¦ÿÿ©ÿÿÿÿ­ÿÿÿÿ¢ÿ¦ÿ¨ÿÿÿ¤ÿÿÿÿÿÿ¤ÿÿÿÿ¨ÿ¡ÿ¥ÿÿÿ¥ÿ°ÿ¢ÿ ÿÿÿÿÿ£ÿ£ÿ¢ÿ«ÿ¨ÿÿ©ÿ´ÿµÿ­ÿ¯ÿ¥ÿ©ÿªÿ°ÿ§ÿ¶ÿ¯ÿ¯ÿ®ÿ¹ÿ²ÿ«ÿ­ÿ´ÿ¹ÿ¯ÿ§ÿ¨ÿ¦ÿ°ÿ±ÿ´ÿ±ÿ­ÿ²ÿ±ÿªÿ°ÿ½ÿ¬ÿÿ´ÿªÿÿ¨ÿ·ÿ¸ÿ»ÿÀÿ¹ÿ´ÿ¯ÿ¥ÿ©ÿ¯ÿ«ÿ´ÿºÿ°ÿ°ÿ©ÿªÿÃÿ¸ÿÂÿ¨ÿ®ÿ±ÿ´ÿ±ÿªÿµÿ¼ÿ¶ÿ¨ÿ¬ÿºÿ­ÿ®ÿ±ÿ¢ÿªÿ´ÿ¹ÿ·ÿ«ÿÿ¨ÿ¹ÿ§ÿ¬ÿ³ÿ«ÿ¯ÿÈÿÿ·ÿ½ÿ¬ÿµÿÂÿºÿ»ÿ¯ÿ§ÿ³ÿ·ÿ­ÿ¤ÿ ÿ©ÿ¶ÿ¼ÿ¯ÿ®ÿ¯ÿ°ÿ¿ÿ´ÿ¹ÿ±ÿ¬ÿµÿ»ÿ±ÿ«ÿ¥ÿ¨ÿ¬ÿ´ÿ³ÿ¸ÿ±ÿ­ÿ¬ÿ¨ÿ§ÿ«ÿ­ÿ¬ÿ¯ÿ³ÿ¸ÿÂÿ³ÿ¨ÿ¬ÿ±ÿ±ÿ±ÿ²ÿÿ²ÿ¥ÿºÿÅÿ°ÿ©ÿ«ÿªÿ¬ÿ¥ÿ´ÿºÿ²ÿ¶ÿµÿ­ÿ©ÿ®ÿ°ÿ«ÿ³ÿ¸ÿ²ÿ½ÿ´ÿ¿ÿÂÿ¸ÿµÿ­ÿªÿ¸ÿ¹ÿ ÿ²ÿ¥ÿ§ÿÀÿ´ÿ°ÿ¿ÿ°ÿ ÿ­ÿºÿ¬ÿ«ÿ½ÿºÿ¥ÿ©ÿµÿºÿºÿ¬ÿ¨ÿªÿ¬ÿªÿ·ÿ¬ÿ·ÿ²ÿ´ÿ½ÿºÿÿºÿ±ÿ¨ÿÿ¯ÿ®ÿ·ÿ¬ÿ±ÿ²ÿ¼ÿµÿµÿ°ÿ©ÿ¯ÿ±ÿ¤ÿ¤ÿ³ÿµÿ²ÿ¹ÿ½ÿÁÿ¼ÿ°ÿ¸ÿ´ÿ³ÿ¬ÿµÿ®ÿ²ÿ½ÿÂÿÿªÿ¶ÿªÿ´ÿ¯ÿ¬ÿ¡ÿ¯ÿ¼ÿ¨ÿ¥ÿ¯ÿ¸ÿ½ÿµÿ³ÿ§ÿ¢ÿ¬ÿªÿ¥ÿ²ÿ²ÿ¤ÿ¬ÿ¨ÿ²ÿµÿ·ÿÁÿ²ÿµÿ¸ÿ®ÿ³ÿ³ÿ­ÿ¤ÿ¦ÿ¸ÿ´ÿµÿ·ÿÁÿ¹ÿ·ÿ©ÿ¢ÿ­ÿµÿ²ÿ·ÿ¼ÿ¿ÿ¿ÿ¶ÿ¯ÿ¯ÿ²ÿ¬ÿ¬ÿµÿ¬ÿ§ÿ«ÿ«ÿ´ÿ²ÿ·ÿ®ÿ¬ÿ­ÿ­ÿ²ÿ£ÿªÿªÿ£ÿ­ÿ¤ÿ§ÿ®ÿºÿ¼ÿ¦ÿ®ÿ¬ÿ»ÿµÿªÿ¤ÿ¦ÿ¸ÿ²ÿ¤ÿ¬ÿ¨ÿ©ÿ±ÿ«ÿ¬ÿ³ÿ²ÿ²ÿ¯ÿ©ÿ²ÿ¶ÿ­ÿ©ÿ¬ÿµÿ¾ÿ°ÿ¸ÿ¼ÿ´ÿÀÿ´ÿ·ÿ»ÿ­ÿ±ÿ§ÿµÿ¦ÿ±ÿ­ÿ­ÿ«ÿ¯ÿ§ÿÁÿ¯ÿ©ÿ­ÿ©ÿ¬ÿ¹ÿ¸ÿ©ÿ®ÿ´ÿ³ÿ¶ÿ¼ÿ°ÿ¥ÿ¨ÿªÿ²ÿ´ÿ°ÿ°ÿ²ÿ¬ÿ·ÿ»ÿµÿ±ÿ¼ÿ²ÿ¨ÿ¶ÿ¶ÿ²ÿ¹ÿ¸ÿ¶ÿ¢ÿ¦ÿ¼ÿµÿ½ÿ¬ÿ½ÿ«ÿ¥ÿ¦ÿ¨ÿªÿ¥ÿ°ÿ¾ÿµÿ¯ÿ¯ÿÿ°ÿ«ÿ£ÿÿ¦ÿ»ÿ¸ÿ¸ÿ³ÿ³ÿ³ÿ«ÿªÿ²ÿµÿÂÿ°ÿ±ÿªÿ­ÿ¬ÿ£ÿ³ÿ´ÿ®ÿªÿ¤ÿ¬ÿªÿ¹ÿÁÿµÿ¿ÿ®ÿ§ÿÀÿÀÿÄÿ¾ÿ·ÿºÿ«ÿµÿ±ÿ¯ÿ®ÿÿ£ÿ´ÿ³ÿ»ÿ´ÿ³ÿ½ÿ¾ÿ½ÿ¹ÿ²ÿ¯ÿ°ÿ²ÿ©ÿ¤ÿ®ÿµÿ·ÿ°ÿ±ÿ°ÿªÿªÿ¼ÿ°ÿ¬ÿ¶ÿ­ÿ¦ÿµÿÀÿ´ÿÃÿ´ÿ®ÿ­ÿ²ÿºÿÿ¶ÿ·ÿ´ÿÿ¶ÿ¤ÿ±ÿºÿ¸ÿ°ÿÿ¡ÿ¡ÿ¯ÿ«ÿ¥ÿ²ÿ±ÿ·ÿ°ÿ´ÿ¹ÿ­ÿ´ÿºÿ¬ÿ²ÿ¿ÿµÿ«ÿ©ÿ¥ÿ±ÿµÿ¸ÿ­ÿ³ÿ·ÿ´ÿ±ÿ¹ÿ·ÿ§ÿ¤ÿ£ÿ£ÿ¸ÿÿ©ÿ¸ÿ¸ÿ¦ÿÿ¯ÿ¨ÿ­ÿ£ÿÃÿ®ÿ¨ÿ¨ÿ¨ÿ±ÿÿÿ·ÿ¼ÿ§ÿ°ÿ¼ÿ»ÿ°ÿµÿ¸ÿ§ÿ£ÿµÿ®ÿ¢ÿ¦ÿ·ÿ´ÿ­ÿ½ÿ¸ÿ²ÿ²ÿ­ÿªÿ¢ÿ¨ÿ¯ÿ´ÿ´ÿ¿ÿ´ÿ´ÿ­ÿ³ÿ£ÿ¹ÿÀÿ«ÿ°ÿ»ÿºÿ¦ÿÿÿ«ÿ²ÿ¶ÿ·ÿºÿ±ÿ¥ÿ±ÿÿ©ÿ¯ÿ¢ÿ²ÿ»ÿµÿ¶ÿµÿ£ÿÿ§ÿ³ÿ­ÿÿ¤ÿ»ÿ¾ÿ³ÿ¬ÿ©ÿ¶ÿ½ÿ¯ÿ§ÿ«ÿ¬ÿªÿ¥ÿ«ÿ·ÿ«ÿ§ÿ®ÿ³ÿ°ÿ¡ÿ°ÿ¦ÿ£ÿ°ÿ¥ÿ¢ÿ¬ÿ ÿÿÿ¯ÿ¨ÿ³ÿ¦ÿ±ÿ¥ÿ¯ÿÿ ÿºÿÿ¦ÿ±ÿÿ«ÿ¨ÿ­ÿ¯ÿµÿ¸ÿ°ÿ«ÿ¥ÿ¨ÿ¹ÿÅÿ¼ÿ¬ÿ¨ÿ£ÿªÿ´ÿ¬ÿ®ÿ¶ÿ²ÿ²ÿ°ÿ®ÿ¯ÿ´ÿÿ£ÿ¶ÿ¾ÿ¹ÿ­ÿ ÿ½ÿ·ÿ¦ÿÿ®ÿÿÿªÿ¤ÿ·ÿ«ÿÿ¦ÿ¾ÿ¾ÿÿ±ÿ¯ÿ¨ÿ§ÿ®ÿ¶ÿ­ÿ¢ÿ´ÿ²ÿµÿ´ÿ ÿ¥ÿ«ÿÇÿ»ÿ¹ÿµÿ¯ÿ¨ÿªÿ±ÿ°ÿ³ÿ¾ÿºÿ®ÿ±ÿ±ÿµÿ¶ÿ±ÿ®ÿ©ÿ¤ÿ¦ÿ¥ÿ¦ÿ¸ÿ·ÿ¡ÿ´ÿ»ÿ¬ÿ¢ÿ­ÿ­ÿªÿ³ÿ°ÿÿ´ÿ®ÿ¦ÿ¥ÿ«ÿ­ÿ¡ÿ®ÿ¶ÿ¬ÿ´ÿ­ÿ­ÿ¹ÿ±ÿ¬ÿ®ÿ»ÿ®ÿ©ÿ©ÿ´ÿÀÿµÿ±ÿ²ÿ¾ÿ¼ÿ¨ÿ©ÿµÿ¸ÿ´ÿ¬ÿ²ÿ½ÿ¸ÿ­ÿ§ÿªÿ­ÿºÿ±ÿ­ÿ®ÿ²ÿ±ÿ·ÿ¡ÿ¯ÿ¯ÿ©ÿ©ÿ·ÿ£ÿ°ÿ«ÿ©ÿ°ÿÀÿ¹ÿ¨ÿºÿ¯ÿ§ÿ±ÿ­ÿ¯ÿ±ÿ­ÿ¯ÿ´ÿ´ÿ¸ÿ¯ÿ«ÿ©ÿªÿ²ÿ¯ÿ²ÿ®ÿªÿ¶ÿ·ÿ¶ÿ½ÿ·ÿ±ÿ¸ÿ§ÿ­ÿºÿ´ÿ´ÿ²ÿ°ÿ°ÿ°ÿ¶ÿ®ÿ°ÿ«ÿ©ÿ´ÿ®ÿ½ÿ·ÿ¨ÿ±ÿ¥ÿ³ÿ¥ÿ°ÿ¹ÿ°ÿ¯ÿµÿºÿ©ÿ¬ÿ¯ÿ®ÿ·ÿºÿ«ÿ¹ÿ°ÿ£ÿ­ÿ§ÿ¨ÿ®ÿ¦ÿµÿ»ÿ±ÿµÿ§ÿ±ÿÆÿ¼ÿ¤ÿ°ÿ¡ÿ«ÿ±ÿ¡ÿ·ÿºÿºÿÿ¥ÿÂÿ­ÿÁÿºÿ©ÿ·ÿ¬ÿ¦ÿ·ÿ¹ÿ·ÿÀÿ¹ÿ²ÿ­ÿ®ÿ­ÿ©ÿ¬ÿ­ÿ¬ÿ»ÿ½ÿªÿ¬ÿ¾ÿ¾ÿ¼ÿ¼ÿ¶ÿ´ÿµÿ¹ÿµÿ¯ÿ¬ÿ­ÿ¬ÿ®ÿ®ÿ°ÿÀÿ¹ÿ©ÿ´ÿ³ÿ¿ÿÃÿ¡ÿ®ÿ²ÿ½ÿ·ÿ¯ÿªÿ¾ÿ ÿ¬ÿ§ÿ¾ÿ¶ÿ§ÿ¯ÿ´ÿ·ÿ¡ÿ²ÿ¼ÿ»ÿ¶ÿ³ÿµÿ²ÿµÿ¼ÿ½ÿÁÿ½ÿ¬ÿ«ÿ¤ÿ¨ÿ¯ÿ¬ÿ¶ÿªÿµÿ­ÿ¸ÿÀÿ§ÿ½ÿ°ÿ°ÿ¸ÿ²ÿ¥ÿ²ÿ®ÿ°ÿ²ÿ°ÿµÿ¶ÿ½ÿ¸ÿ´ÿ«ÿªÿ²ÿ²ÿ±ÿµÿ·ÿ«ÿªÿ¶ÿ°ÿ«ÿºÿºÿ¦ÿ£ÿ¨ÿ¢ÿ¬ÿ«ÿ´ÿ¼ÿ¬ÿµÿ­ÿªÿ´ÿ³ÿ­ÿ»ÿ³ÿ¾ÿ²ÿ´ÿ¿ÿ²ÿ­ÿ¯ÿ¸ÿ¬ÿ¥ÿ¯ÿÿÿÿ¬ÿ¸ÿ´ÿ«ÿ¶ÿ½ÿ»ÿ­ÿ´ÿÆÿ­ÿ«ÿÿ­ÿ½ÿÑÿ»ÿ³ÿÀÿµÿÂÿÂÿ¸ÿ¸ÿ­ÿ®ÿ¢ÿ­ÿ®ÿ³ÿºÿºÿºÿÀÿ¶ÿ¬ÿ²ÿ­ÿÿoÿÿ£ÿ­ÿ±ÿ±ÿµÿ·ÿµÿ´ÿ°ÿ°ÿ½ÿÿ¶ÿ¶ÿ«ÿ«ÿ²ÿ³ÿ²ÿºÿ¶ÿºÿ®ÿ±ÿ­ÿ°ÿµÿ»ÿ¯ÿ¸ÿ¸ÿ¨ÿ ÿÿ©ÿ¹ÿ°ÿ®ÿ·ÿ²ÿ´ÿ­ÿªÿÄÿ«ÿµÿ¤ÿÿ§ÿ¯ÿÃÿ­ÿ©ÿÆÿÀÿ½ÿ·ÿ·ÿ±ÿ³ÿ­ÿ®ÿ·ÿµÿ²ÿ¸ÿ·ÿ«ÿ³ÿ»ÿ°ÿµÿ¾ÿ³ÿ¨ÿ·ÿµÿ³ÿ¿ÿ»ÿ·ÿ«ÿ¼ÿ¡ÿ¹ÿ°ÿÁÿ¬ÿ§ÿ¡ÿ¬ÿ¸ÿµÿ¼ÿ´ÿÀÿµÿ©ÿ©ÿ¯ÿ®ÿ¡ÿ¦ÿ²ÿµÿ¶ÿ ÿ¯ÿ°ÿ§ÿ±ÿ´ÿºÿªÿ ÿ¢ÿ®ÿ¯ÿ»ÿ¬ÿºÿµÿ£ÿ©ÿ§ÿ£ÿ¥ÿ±ÿ²ÿ§ÿ«ÿ¹ÿ½ÿ»ÿ·ÿ¶ÿµÿ²ÿ¼ÿµÿ®ÿµÿ§ÿÑÿ£ÿ²ÿ¯ÿ¹ÿ¿ÿÿ£ÿ¹ÿ³ÿ±ÿ®ÿ¯ÿ©ÿ«ÿ®ÿ¶ÿ»ÿ³ÿ·ÿµÿ¢ÿ®ÿ´ÿ«ÿ·ÿ¥ÿ²ÿ¶ÿ²ÿÿ°ÿ³ÿ¼ÿµÿ¹ÿ¿ÿ¶ÿ¯ÿ¹ÿ³ÿ¤ÿÿ¦ÿ·ÿ©ÿÿÿ¯ÿ¤ÿ¡ÿ³ÿ´ÿÿÿ½ÿ¶ÿ ÿ£ÿ ÿ¢ÿ¥ÿÿ±ÿ°ÿªÿ®ÿ¬ÿ¡ÿÿÿÿÿ£ÿ¨ÿ¦ÿ«ÿÿÿÿÿ½ÿÿµÿ ÿ ÿ¢ÿ¥ÿ±ÿ°ÿÿÿ ÿÿ¥ÿ¥ÿ¡ÿ©ÿ£ÿÿ ÿÿÿÿ ÿÿÿ£ÿ®ÿ¥ÿ¨ÿÿÿ§ÿªÿ«ÿ¦ÿ§ÿªÿ£ÿÿÿÿ¯ÿ«ÿ«ÿÿ¤ÿ ÿ¨ÿ¥ÿ¥ÿÿ¥ÿ¨ÿ¡ÿ¡ÿÿ¡ÿ¬ÿ«ÿ©ÿ©ÿ©ÿ¨ÿ£ÿÿÿÿ¥ÿÿÿ§ÿ§ÿÿ§ÿ¢ÿ¨ÿ¥ÿ©ÿÿÿ¡ÿ®ÿ§ÿÿ¥ÿ¶ÿªÿ¨ÿµÿ²ÿÿ¨ÿ³ÿÿ«ÿ¯ÿ­ÿ°ÿ¥ÿªÿµÿ¸ÿ¬ÿ¬ÿ¹ÿ·ÿ±ÿ¶ÿ®ÿ ÿ£ÿ³ÿ±ÿ³ÿ¬ÿ²ÿ¸ÿ³ÿ«ÿ·ÿ¾ÿ¼ÿºÿ±ÿ¯ÿ´ÿ±ÿ©ÿ ÿÿÿÿ®ÿÿ±ÿ§ÿ·ÿ¬ÿ´ÿ¯ÿ¹ÿ¸ÿ»ÿµÿ­ÿ°ÿ¯ÿ°ÿ£ÿHÿÿ¨ÿ¹ÿ«ÿ¸ÿ¾ÿ¾ÿ±ÿ§ÿ³ÿµÿ»ÿºÿ¶ÿ«ÿÿ¥ÿ¯ÿ°ÿ²ÿ¯ÿ±ÿµÿ®ÿ¾ÿ¦ÿ©ÿ¶ÿ§ÿ²ÿµÿ±ÿ°ÿ¬ÿ¦ÿ«ÿ³ÿ­ÿ¾ÿµÿ®ÿ¸ÿÿ½ÿ£ÿÿ©ÿ²ÿ³ÿ³ÿ³ÿ³ÿ¯ÿ´ÿ´ÿ¡ÿ®ÿ­ÿ¬ÿ¬ÿµÿµÿ¹ÿ»ÿ´ÿ¯ÿ·ÿºÿ»ÿ¯ÿ®ÿ¼ÿ¶ÿ³ÿÀÿ»ÿ§ÿ¦ÿÁÿ­ÿÿ¢ÿ«ÿ±ÿ°ÿ¤ÿ¸ÿÂÿ°ÿ²ÿ¹ÿ»ÿ¼ÿ¶ÿ¯ÿ¤ÿ±ÿ´ÿ´ÿªÿ²ÿµÿ±ÿ³ÿµÿ²ÿ´ÿ´ÿÿªÿ¥ÿ¤ÿÁÿ¥ÿËÿºÿ§ÿ¯ÿ°ÿµÿ®ÿªÿ¾ÿÄÿ¯ÿ®ÿ¥ÿ³ÿ¯ÿ±ÿ©ÿ©ÿ¸ÿ«ÿ³ÿ¼ÿ±ÿ®ÿ±ÿ«ÿ¨ÿ®ÿ¹ÿ¶ÿ­ÿ½ÿ±ÿ¿ÿ¼ÿ§ÿ´ÿÁÿ¼ÿ·ÿ´ÿ°ÿ¯ÿ°ÿ·ÿªÿ©ÿ´ÿµÿ«ÿ±ÿ¯ÿ£ÿªÿ»ÿ´ÿ¦ÿªÿ³ÿ¿ÿºÿ¥ÿ®ÿ¨ÿ¤ÿ¬ÿ­ÿ²ÿµÿ³ÿ¶ÿ¾ÿºÿ¶ÿ¶ÿ¢ÿ­ÿ¶ÿ¹ÿ¼ÿ°ÿ¯ÿ¬ÿ¬ÿ³ÿ¶ÿ¸ÿ·ÿÂÿ¶ÿ¯ÿ¥ÿ´ÿªÿ¨ÿ¯ÿ®ÿ¹ÿµÿ«ÿ®ÿ«ÿµÿÅÿÉÿ¸ÿ¶ÿ¨ÿªÿ«ÿ­ÿ³ÿ´ÿ¦ÿ¡ÿ±ÿ©ÿ²ÿ©ÿ¶ÿ¸ÿ·ÿ¨ÿ¦ÿ³ÿ¶ÿµÿ¯ÿ¡ÿ£ÿµÿ²ÿ¹ÿ¾ÿ³ÿ¯ÿ½ÿ¶ÿ¬ÿªÿ±ÿ»ÿ²ÿ§ÿ²ÿ¦ÿ´ÿ¥ÿªÿ´ÿ©ÿ¦ÿ·ÿ¼ÿ¯ÿ©ÿ­ÿ®ÿªÿÃÿ²ÿ³ÿ·ÿ·ÿ´ÿ¶ÿ­ÿ¦ÿ´ÿ³ÿ¶ÿºÿ¢ÿ±ÿ¦ÿµÿ«ÿ±ÿ²ÿ®ÿµÿ¹ÿ¨ÿ¦ÿ¬ÿ¢ÿ¥ÿ«ÿ°ÿ²ÿ±ÿ¯ÿ²ÿ¶ÿ¶ÿ³ÿ«ÿºÿºÿ¸ÿÿ¯ÿ±ÿ¯ÿ¯ÿ­ÿªÿ ÿªÿµÿ°ÿ¸ÿ±ÿ´ÿ¾ÿÀÿ¹ÿ°ÿ®ÿ®ÿ¸ÿ¦ÿ½ÿ®ÿ®ÿ¹ÿ²ÿ°ÿ­ÿ ÿÿ~ÿ¥ÿ°ÿ©ÿ¥ÿ¸ÿ«ÿ¢ÿ¨ÿ±ÿ²ÿ±ÿ²ÿ¹ÿ¥ÿÃÿ´ÿ¶ÿ£ÿ¢ÿ¨ÿ¨ÿ£ÿÿ ÿÿ¶ÿµÿµÿ«ÿ¬ÿªÿ«ÿ¯ÿ®ÿ­ÿ«ÿ­ÿ¢ÿ¹ÿ³ÿ³ÿ¹ÿ·ÿ«ÿ¢ÿ¨ÿ¹ÿÆÿ°ÿ¯ÿ»ÿ¯ÿ°ÿ±ÿ¯ÿ²ÿ¬ÿ³ÿªÿ·ÿ°ÿ¥ÿ°ÿªÿ¬ÿ®ÿÿÿÿ~ÿ¨ÿ´ÿ¾ÿµÿ¨ÿ«ÿ¯ÿ±ÿ¼ÿ­ÿ©ÿ®ÿ¬ÿ§ÿ®ÿ°ÿ³ÿ²ÿ£ÿ§ÿÿ³ÿ·ÿ«ÿªÿ¦ÿ¢ÿ£ÿÿyÿrÿ³ÿªÿ¡ÿªÿ¬ÿ¯ÿ·ÿÀÿÁÿ¶ÿÿ¬ÿ¼ÿµÿ®ÿ°ÿ®ÿ¤ÿ¡ÿ¦ÿ«ÿ«ÿÃÿºÿ¸ÿ¶ÿ¬ÿ«ÿ¼ÿÀÿ¬ÿ´ÿªÿ½ÿ¼ÿªÿ­ÿÁÿ¿ÿ¶ÿ´ÿ½ÿ´ÿ°ÿ²ÿ¹ÿªÿÿ¬ÿ¯ÿ¸ÿ¥ÿ°ÿ±ÿ§ÿ®ÿ¾ÿ·ÿÿ¤ÿ²ÿ¢ÿ¥ÿÿ°ÿ±ÿÿÿ}ÿÿÿÿÿÿÿÿÿ¢ÿ¡ÿ±ÿ¦ÿ®ÿ¤ÿÿÿÿÿ{ÿtÿ{ÿÿÿÿÿÿÿ~ÿ©ÿ¦ÿ«ÿ­ÿ®ÿ³ÿ¶ÿ´ÿ¶ÿ¡ÿ¡ÿ¬ÿ­ÿ´ÿÃÿ³ÿ§ÿ­ÿ­ÿ³ÿ©ÿ©ÿ¯ÿ¯ÿ­ÿ¬ÿ±ÿµÿ³ÿ±ÿ«ÿ£ÿ¡ÿ¥ÿ¦ÿ©ÿ¯ÿ¨ÿ­ÿ ÿ ÿªÿ¯ÿ²ÿ¢ÿ­ÿ³ÿÂÿ½ÿ±ÿ§ÿ§ÿ¬ÿ±ÿ²ÿÇÿ£ÿ§ÿ§ÿ¬ÿ´ÿ´ÿ¯ÿ­ÿµÿªÿ«ÿ¢ÿµÿÁÿºÿ¹ÿ»ÿ£ÿ­ÿ¾ÿ¯ÿ«ÿ ÿ¥ÿªÿ«ÿ¬ÿªÿ¤ÿÁÿ­ÿ«ÿ ÿÿªÿ²ÿ±ÿ¸ÿ¹ÿ«ÿÿ¨ÿ¦ÿ¤ÿ¡ÿÿ¤ÿ¨ÿ¦ÿµÿ¨ÿ ÿÿÿ©ÿ­ÿ±ÿ²ÿ¬ÿ®ÿ¸ÿ­ÿ©ÿ©ÿ¯ÿ¨ÿ§ÿµÿ¼ÿµÿ¬ÿ©ÿ®ÿ°ÿ¡ÿªÿ°ÿ¯ÿ±ÿ±ÿ©ÿ·ÿ¤ÿ¹ÿ·ÿ¬ÿ°ÿ­ÿ¤ÿ«ÿ¶ÿ£ÿ£ÿ£ÿ§ÿ«ÿ´ÿ´ÿ¦ÿ¨ÿ¹ÿ¼ÿ¹ÿ°ÿÿ¥ÿ¯ÿ§ÿ¦ÿ±ÿ³ÿ¯ÿ­ÿ£ÿÿÿ«ÿÀÿ¶ÿ®ÿ²ÿ­ÿ°ÿ²ÿªÿºÿ»ÿ®ÿ¢ÿ¶ÿ±ÿ¯ÿ¦ÿ£ÿªÿ®ÿ¤ÿÿÿ¬ÿ©ÿªÿ½ÿÀÿ³ÿ´ÿÄÿÅÿ´ÿ´ÿÁÿ°ÿÀÿ±ÿ§ÿªÿ¶ÿ¬ÿ®ÿÉÿÄÿªÿ¯ÿ¸ÿÅÿ±ÿ¯ÿ¹ÿµÿ¥ÿ©ÿ²ÿ§ÿ°ÿ¸ÿ·ÿ¶ÿ³ÿ´ÿ¹ÿ®ÿ¶ÿÃÿ¿ÿ·ÿ´ÿ´ÿËÿ¶ÿ¥ÿÁÿÂÿ³ÿ®ÿ°ÿ½ÿÉÿÀÿ®ÿªÿªÿ®ÿºÿ°ÿºÿºÿ·ÿ³ÿ¯ÿ­ÿªÿªÿ·ÿ·ÿ»ÿ©ÿ­ÿ«ÿ²ÿ¼ÿ¹ÿ¶ÿ»ÿµÿ®ÿ¾ÿ°ÿ²ÿ­ÿÄÿÄÿ»ÿ±ÿ¯ÿ±ÿ°ÿ°ÿ¯ÿ±ÿ£ÿ¹ÿµÿ½ÿµÿ·ÿ«ÿ«ÿ·ÿ²ÿ­ÿ¾ÿ¹ÿ±ÿ¹ÿ°ÿ¨ÿ¶ÿ¯ÿ¼ÿºÿ²ÿ®ÿµÿÀÿ»ÿ·ÿ³ÿ²ÿ°ÿºÿÂÿ¤ÿ¦ÿ¶ÿ¾ÿ®ÿ«ÿ½ÿºÿ·ÿ¶ÿ´ÿ®ÿ¸ÿ¹ÿ§ÿ£ÿ ÿ©ÿ²ÿ¬ÿ¨ÿ°ÿ¶ÿ´ÿ²ÿ¯ÿ§ÿ¤ÿ°ÿ²ÿ®ÿ­ÿ«ÿ°ÿºÿ·ÿ«ÿ¨ÿ¦ÿ¿ÿ½ÿ¯ÿ®ÿ®ÿ¯ÿ¾ÿ¬ÿ§ÿ¶ÿ¶ÿ°ÿ±ÿ«ÿ¶ÿ³ÿ½ÿÃÿ®ÿ¤ÿ°ÿ´ÿ¯ÿ²ÿ´ÿ²ÿ°ÿ­ÿ­ÿ³ÿ¶ÿ°ÿ¥ÿ­ÿµÿ¶ÿ©ÿ§ÿ¯ÿµÿµÿªÿ£ÿ®ÿ¯ÿ¯ÿ±ÿÆÿ²ÿ³ÿ©ÿ¯ÿ¥ÿ­ÿ¼ÿÀÿÀÿ·ÿ°ÿ·ÿ°ÿ¢ÿ¨ÿªÿ´ÿ­ÿ²ÿ´ÿ®ÿ²ÿ»ÿ´ÿ®ÿ¯ÿ¯ÿ«ÿ°ÿ´ÿ¬ÿ·ÿ»ÿ·ÿÂÿºÿ°ÿÿªÿ¸ÿ³ÿ­ÿ­ÿ¦ÿ§ÿ°ÿ£ÿºÿ·ÿºÿ·ÿ°ÿ«ÿ³ÿ´ÿªÿ²ÿ°ÿµÿ±ÿ´ÿºÿ®ÿ¨ÿ­ÿ®ÿ±ÿ·ÿ¹ÿ¬ÿ¤ÿ¸ÿºÿ´ÿ¶ÿ·ÿ¾ÿ·ÿ¸ÿºÿ®ÿ¶ÿ»ÿ­ÿªÿ­ÿ»ÿ»ÿÀÿ»ÿ¬ÿ¦ÿÿªÿ¯ÿ°ÿºÿ¹ÿ°ÿ±ÿ³ÿ²ÿ£ÿ¨ÿ¥ÿ¦ÿ°ÿ¨ÿ²ÿ¹ÿ²ÿ¯ÿ¹ÿ·ÿ»ÿ¾ÿ¼ÿºÿ´ÿ¯ÿ¨ÿºÿ®ÿ¹ÿ¬ÿ°ÿÂÿ¸ÿ·ÿµÿ²ÿ®ÿ§ÿ¬ÿ¸ÿ¼ÿ¼ÿ¸ÿªÿ©ÿµÿ¦ÿ·ÿ©ÿÿ®ÿ¯ÿ¬ÿ¨ÿ¥ÿªÿÿ£ÿ½ÿ½ÿ®ÿ²ÿ¸ÿ´ÿ±ÿ§ÿ³ÿÿ¥ÿ¬ÿ¯ÿ·ÿ¤ÿ¬ÿÿ¢ÿ±ÿ¤ÿ§ÿ°ÿ§ÿÿÿ¦ÿ®ÿ±ÿ¬ÿ¬ÿÿºÿÿ¯ÿªÿ¨ÿÿ¦ÿÿÿÿÿÿÿ¥ÿ®ÿªÿ¥ÿ­ÿ§ÿ¤ÿÿÿÿªÿ£ÿ§ÿÿÿ¶ÿ°ÿ¡ÿ¥ÿªÿ±ÿ©ÿÿÿÿÿÿÿ¡ÿ¦ÿ¢ÿÿÿ¬ÿ¥ÿ¢ÿ ÿ¢ÿÿÿÿÿÿ ÿ¨ÿ¤ÿÿ¢ÿ¡ÿ¤ÿÿÿÿÿ§ÿ¢ÿÿ¤ÿÿÿ¦ÿ¼ÿªÿÿÿÿ­ÿ¬ÿÿÿ©ÿ©ÿ¥ÿ¡ÿÿÿ£ÿªÿ«ÿ­ÿµÿ£ÿªÿ«ÿ¤ÿ¬ÿ³ÿ±ÿ¯ÿ¬ÿ¶ÿ³ÿ©ÿ®ÿ¶ÿ±ÿ¦ÿ¡ÿ¢ÿ§ÿªÿ±ÿµÿ ÿ¥ÿ°ÿ±ÿ§ÿ´ÿÈÿÿ¤ÿ ÿ¥ÿ¬ÿ¼ÿ½ÿ¶ÿ§ÿ°ÿ«ÿªÿ´ÿ§ÿÿ¢ÿ¦ÿ«ÿ°ÿ²ÿ°ÿ«ÿ©ÿ»ÿµÿÄÿ¯ÿ­ÿ±ÿºÿ¾ÿ¯ÿ·ÿ¶ÿ¬ÿ«ÿ´ÿºÿ¸ÿ¹ÿµÿªÿ¥ÿ£ÿ¨ÿ«ÿ±ÿµÿ¬ÿÂÿ¢ÿ¿ÿ»ÿ¤ÿ¹ÿ¶ÿ­ÿ¿ÿ¸ÿ¼ÿ´ÿªÿ¸ÿ°ÿ±ÿ·ÿ±ÿ®ÿ¯ÿ¬ÿ¦ÿ¦ÿµÿ¸ÿ°ÿ¦ÿ«ÿÂÿ»ÿ±ÿµÿ­ÿ²ÿ©ÿ¦ÿ¯ÿ´ÿ¬ÿÿ¢ÿ¬ÿ´ÿ«ÿ±ÿµÿÀÿÇÿ»ÿ¬ÿªÿ¶ÿ½ÿ¬ÿ¢ÿ©ÿ«ÿ©ÿ³ÿ·ÿºÿ·ÿ¤ÿµÿ¦ÿ»ÿ³ÿÇÿ¸ÿ¿ÿ«ÿ§ÿ§ÿÿ°ÿ¸ÿ·ÿ¯ÿªÿ¨ÿ­ÿµÿ±ÿ®ÿ¯ÿ­ÿ²ÿºÿ»ÿ·ÿ¾ÿ½ÿ¶ÿ´ÿ±ÿ¿ÿ¶ÿÿºÿ¬ÿ©ÿ³ÿµÿ¦ÿ¼ÿ®ÿ¶ÿ¬ÿ¤ÿ¤ÿ¶ÿÇÿ¸ÿ«ÿ²ÿ¹ÿ¶ÿ¶ÿ±ÿ¢ÿ®ÿ°ÿ®ÿ¥ÿ»ÿ³ÿ´ÿ°ÿ­ÿ¨ÿ¨ÿ®ÿ´ÿ¨ÿ¼ÿ§ÿ¯ÿ¬ÿ¨ÿ¯ÿ´ÿ¼ÿºÿ²ÿ­ÿ©ÿ­ÿ¨ÿ¡ÿ£ÿ²ÿµÿ§ÿ²ÿ»ÿ½ÿµÿ¦ÿ¨ÿ®ÿ°ÿªÿ³ÿÈÿÂÿµÿªÿ³ÿ¦ÿÿ³ÿ¦ÿ«ÿµÿ§ÿ©ÿ«ÿ¼ÿ´ÿªÿ¼ÿ¸ÿ°ÿºÿºÿ§ÿ¤ÿ¯ÿ¸ÿ¿ÿ²ÿ³ÿÌÿµÿ²ÿ³ÿ°ÿÀÿ®ÿ¬ÿ²ÿ¦ÿ¨ÿ¨ÿ¤ÿ¹ÿ¯ÿ°ÿªÿºÿ¾ÿ¿ÿ·ÿ¹ÿ½ÿ·ÿ·ÿ´ÿ©ÿ¬ÿ·ÿµÿµÿ·ÿµÿ²ÿ±ÿµÿ´ÿ«ÿ¨ÿ³ÿºÿ°ÿ±ÿ°ÿ¼ÿ´ÿ¥ÿ¸ÿ¸ÿ»ÿ®ÿ¥ÿªÿÎÿ¡ÿ¯ÿ¨ÿ«ÿ²ÿÅÿµÿ³ÿ¦ÿ­ÿÿ²ÿ±ÿ±ÿ±ÿ²ÿºÿ¬ÿ¤ÿ¯ÿ²ÿ²ÿ¶ÿ¸ÿ½ÿ¼ÿ³ÿ°ÿ®ÿµÿ±ÿµÿ·ÿÃÿ³ÿ­ÿ§ÿ­ÿ©ÿ¼ÿ°ÿ´ÿ³ÿ±ÿ½ÿ°ÿµÿ²ÿªÿ©ÿ°ÿ¶ÿ´ÿ¥ÿ½ÿ¶ÿ³ÿ´ÿ«ÿ¶ÿ¸ÿµÿ­ÿ¨ÿ®ÿ«ÿ¨ÿ²ÿ±ÿ©ÿ«ÿ¦ÿ¨ÿºÿ­ÿÿ¶ÿ¯ÿ³ÿ»ÿµÿµÿ½ÿ·ÿ½ÿ¼ÿ¤ÿ«ÿ²ÿ¨ÿ¶ÿ²ÿ¶ÿÄÿÿÿ¢ÿ¿ÿ¹ÿºÿ¡ÿ¸ÿ£ÿ¤ÿÄÿ­ÿ«ÿ§ÿ¡ÿÿÿÿ©ÿÿÿ½ÿ¾ÿ»ÿ´ÿ¦ÿ¨ÿ±ÿ°ÿ¦ÿ§ÿ´ÿ®ÿ¶ÿ±ÿ¹ÿºÿ¯ÿªÿ©ÿ¬ÿ­ÿ°ÿÁÿ²ÿÂÿÃÿ´ÿ¯ÿÿ¦ÿ·ÿ¹ÿ¯ÿªÿ¶ÿ¸ÿ¶ÿµÿ¯ÿ«ÿ¡ÿÿ«ÿ¶ÿ°ÿ©ÿ²ÿ²ÿ²ÿ½ÿÁÿºÿ²ÿ°ÿ°ÿ¯ÿ¯ÿ®ÿ«ÿ°ÿ»ÿ±ÿ±ÿ¸ÿ²ÿ¯ÿ»ÿ³ÿ¸ÿ¸ÿ«ÿ®ÿ³ÿÀÿ°ÿ´ÿ¤ÿ­ÿ¥ÿªÿÆÿ¾ÿ¾ÿ¦ÿ£ÿ°ÿ¨ÿ®ÿ­ÿÁÿ¸ÿ±ÿ¨ÿ´ÿ©ÿ§ÿ¦ÿ¦ÿ­ÿ®ÿ°ÿ¯ÿºÿ¼ÿ¬ÿ­ÿ´ÿ®ÿªÿ±ÿ¹ÿ·ÿ³ÿ´ÿ³ÿ¯ÿ¶ÿ±ÿ¿ÿ²ÿºÿ²ÿ¯ÿµÿ©ÿÿ§ÿ¸ÿªÿ³ÿ­ÿºÿ½ÿ¶ÿÿ±ÿ¯ÿ½ÿºÿªÿ©ÿ«ÿ®ÿ°ÿ®ÿ¦ÿÿÿ¬ÿ«ÿ®ÿ·ÿ«ÿ«ÿ²ÿ±ÿ»ÿ·ÿ¶ÿ·ÿµÿ¹ÿ³ÿ´ÿÁÿ¾ÿ¹ÿ¹ÿ²ÿ²ÿ¹ÿ«ÿ¬ÿªÿÿªÿ½ÿ¼ÿªÿ´ÿ·ÿ¦ÿ ÿÿ¨ÿ±ÿ¤ÿÿ¹ÿ­ÿÿ ÿ²ÿ¬ÿ¯ÿÿ¨ÿªÿÿªÿºÿ¦ÿÿºÿ²ÿÁÿ¬ÿ®ÿ¹ÿ´ÿ¯ÿ­ÿ ÿÿ¨ÿ´ÿ´ÿªÿ¢ÿ§ÿ¤ÿ¤ÿ­ÿ¨ÿ§ÿ±ÿ³ÿ·ÿ¹ÿ¼ÿ¯ÿ­ÿ±ÿ¿ÿ²ÿÿ²ÿ¢ÿªÿ¬ÿ¬ÿ¶ÿ­ÿÿ§ÿ¨ÿ¶ÿ¸ÿ©ÿ±ÿ½ÿ»ÿ­ÿ§ÿ¦ÿ°ÿ¥ÿ­ÿ¸ÿ©ÿ­ÿ±ÿ°ÿ¹ÿÅÿÆÿ±ÿ¬ÿ²ÿµÿ·ÿ±ÿ³ÿ±ÿ¥ÿµÿ¶ÿ®ÿ¸ÿ°ÿ³ÿ¸ÿ¨ÿ¦ÿ²ÿ´ÿ±ÿ³ÿµÿ«ÿ¥ÿ¸ÿ¸ÿ®ÿ«ÿ¾ÿ©ÿÿÿ¶ÿ´ÿ¯ÿ®ÿ¬ÿ¶ÿÇÿÁÿªÿºÿ¤ÿÿÁÿ¿ÿ­ÿ±ÿ°ÿµÿ°ÿ¯ÿÿ¬ÿ´ÿºÿ±ÿÂÿ¸ÿ³ÿ°ÿ°ÿªÿ¬ÿ±ÿ±ÿÁÿ¿ÿ¯ÿ³ÿ­ÿ©ÿºÿÂÿ»ÿ§ÿ­ÿ±ÿ¡ÿ¨ÿÀÿ±ÿµÿ®ÿ¬ÿ¯ÿ­ÿ©ÿ°ÿ¸ÿ¥ÿµÿÿÿ«ÿ¢ÿ½ÿ³ÿ²ÿ°ÿÿ­ÿ·ÿºÿ«ÿ»ÿ¯ÿ¸ÿ¿ÿ¯ÿ¼ÿ·ÿ«ÿ¹ÿ¸ÿ¬ÿ¶ÿ¾ÿÁÿ³ÿªÿ°ÿ´ÿ°ÿªÿ¨ÿ§ÿ¥ÿ¤ÿ°ÿ¸ÿºÿ»ÿ©ÿ±ÿ¦ÿ¯ÿ¯ÿ­ÿªÿ©ÿ­ÿ­ÿÿ¯ÿ´ÿ­ÿ§ÿ¹ÿ£ÿªÿ¹ÿ»ÿªÿºÿ¼ÿ©ÿ¼ÿ¬ÿ«ÿ¨ÿÿ¶ÿ°ÿ§ÿ¯ÿ­ÿ®ÿ¾ÿ¸ÿ¯ÿ©ÿ·ÿ¶ÿ­ÿµÿ°ÿ®ÿµÿ°ÿ°ÿ¯ÿ©ÿ«ÿ¥ÿ¤ÿ²ÿ²ÿ©ÿ¥ÿ¾ÿ´ÿ¯ÿºÿºÿ¯ÿ«ÿ¨ÿ¯ÿ»ÿ´ÿ¬ÿ·ÿ¯ÿ¶ÿ ÿ¢ÿÿµÿ®ÿ«ÿ³ÿ£ÿ¤ÿ²ÿµÿµÿ¸ÿ¶ÿ¿ÿ¸ÿ²ÿ£ÿÿ¯ÿ´ÿ²ÿ¸ÿ°ÿ´ÿ¸ÿ´ÿ¼ÿ¶ÿ­ÿ±ÿ¹ÿºÿ£ÿ®ÿ·ÿ´ÿ«ÿ«ÿ¬ÿ·ÿÈÿ¸ÿ¬ÿ²ÿ²ÿ³ÿ¯ÿ»ÿ¯ÿ¯ÿ°ÿ¤ÿ¼ÿ±ÿªÿ¶ÿ±ÿÿ ÿ²ÿ¯ÿ«ÿ²ÿ»ÿ´ÿ©ÿ°ÿÀÿ¼ÿ±ÿ©ÿµÿÀÿ·ÿµÿ±ÿ±ÿ¯ÿ¹ÿ§ÿ¨ÿ«ÿ®ÿµÿ¾ÿ­ÿ¸ÿµÿ¿ÿ°ÿ¬ÿ¶ÿ±ÿ¹ÿ¹ÿ¶ÿ®ÿ²ÿÿµÿ®ÿ°ÿ³ÿ©ÿ¬ÿ¬ÿ±ÿ²ÿ²ÿ·ÿ¯ÿ£ÿ®ÿ¸ÿ½ÿ½ÿ·ÿ²ÿ¬ÿ°ÿ³ÿ¨ÿ¹ÿÊÿ¶ÿ®ÿ¶ÿ°ÿ§ÿ¤ÿ«ÿÃÿÁÿ¬ÿºÿºÿÿªÿ«ÿµÿ¦ÿ¦ÿ¯ÿ¨ÿ¥ÿ¥ÿ»ÿ¾ÿ¼ÿ¬ÿºÿÀÿµÿ¨ÿ²ÿ¸ÿ¬ÿ±ÿ»ÿ¶ÿ·ÿ¼ÿ»ÿ¶ÿ³ÿ°ÿ®ÿ¨ÿ­ÿÁÿ½ÿ¬ÿ°ÿµÿ©ÿ¾ÿÿ°ÿ»ÿ¨ÿÀÿ´ÿ½ÿµÿ¬ÿ¡ÿ«ÿ»ÿºÿ«ÿ·ÿÿÿ¢ÿ¬ÿ´ÿÁÿ¬ÿ¤ÿ½ÿ¹ÿ¦ÿÿ£ÿ©ÿ¨ÿ¬ÿÿ®ÿ¶ÿ¥ÿ¾ÿµÿ¤ÿ»ÿ¼ÿ§ÿ¾ÿ¯ÿÿ°ÿ·ÿ¬ÿ·ÿ¹ÿ²ÿºÿ´ÿªÿ¹ÿ½ÿ²ÿ«ÿÿyÿÿªÿªÿªÿ´ÿ³ÿ·ÿ²ÿµÿ¬ÿªÿ ÿ¹ÿ´ÿ¶ÿ³ÿ¿ÿ£ÿ¯ÿ­ÿ©ÿÿ²ÿ¯ÿÿÿ²ÿ¹ÿÿÿªÿ±ÿ®ÿªÿ¥ÿ¬ÿ¼ÿÅÿÂÿ­ÿ¥ÿ¿ÿ»ÿ«ÿ¥ÿÿzÿÿ²ÿ²ÿ°ÿ´ÿ°ÿ¼ÿ­ÿ¨ÿªÿ¯ÿ¤ÿ°ÿ²ÿ¸ÿ¯ÿ¬ÿ°ÿºÿ¶ÿ«ÿ´ÿ¼ÿ¶ÿ­ÿ°ÿµÿ®ÿ½ÿ¶ÿ¡ÿ³ÿªÿÀÿ­ÿ·ÿµÿ»ÿ¥ÿ²ÿµÿµÿ«ÿ®ÿ³ÿ¿ÿ½ÿµÿ®ÿ¸ÿ¿ÿ¸ÿ«ÿ§ÿªÿ£ÿ¢ÿ´ÿ®ÿ ÿ«ÿ·ÿ¥ÿ§ÿ­ÿªÿ³ÿ­ÿÿ«ÿ©ÿºÿ³ÿ³ÿ«ÿ ÿ¯ÿ±ÿ§ÿ¡ÿ®ÿ³ÿ­ÿ·ÿÃÿ¸ÿ­ÿªÿ¤ÿ°ÿ®ÿ°ÿ³ÿ®ÿ¬ÿ¯ÿºÿÈÿ ÿ«ÿ¯ÿ¢ÿ¤ÿ¡ÿ¸ÿ¯ÿ®ÿ¸ÿ³ÿ®ÿ¨ÿ¤ÿ®ÿ½ÿ½ÿ¶ÿ¶ÿ¯ÿµÿÀÿªÿ¶ÿ¯ÿÀÿ¹ÿ¹ÿ­ÿ±ÿ¬ÿ³ÿ¬ÿ·ÿ¾ÿ¿ÿ´ÿµÿ°ÿ²ÿ¶ÿ®ÿ®ÿ´ÿ±ÿ®ÿ¨ÿ¦ÿªÿÿÿ ÿ¦ÿÿ²ÿ¡ÿ§ÿÿÿ ÿ§ÿ¼ÿ¹ÿÿ§ÿ¤ÿ£ÿÿÿÿÿªÿÿÿÿÿÿÿÿÿÿ°ÿÿ¢ÿÿÿ¦ÿÿÿÿ¨ÿ£ÿÿÿ ÿ¬ÿªÿ¢ÿ£ÿ©ÿÿÿ ÿÿÿ¥ÿ¤ÿ¢ÿ£ÿÿÿÿÿÿ£ÿ¦ÿ§ÿ§ÿ£ÿÿ¡ÿ­ÿ¨ÿ©ÿ¤ÿ¦ÿ ÿ¨ÿ§ÿ ÿ¬ÿ¥ÿ°ÿÿÿÿ¢ÿÿÿªÿªÿ©ÿ¦ÿ ÿ§ÿ¥ÿÿÿÿ¡ÿÿ¥ÿÿ·ÿ£ÿ¦ÿ¤ÿªÿÿÿ¢ÿÿÿ§ÿ£ÿ«ÿ³ÿ¿ÿ·ÿ¾ÿ¯ÿªÿ¦ÿÿÄÿ±ÿ¹ÿ¨ÿªÿ¹ÿ³ÿ¶ÿ®ÿ«ÿ°ÿ²ÿ·ÿºÿ´ÿ¨ÿ§ÿªÿ©ÿ¾ÿ³ÿ¿ÿ°ÿ®ÿ®ÿÉÿµÿ³ÿ®ÿ¥ÿ°ÿ¶ÿ­ÿ´ÿÄÿºÿ²ÿ­ÿ¼ÿÀÿ¡ÿ¸ÿ°ÿµÿ¡ÿ­ÿ»ÿ°ÿ»ÿ³ÿªÿªÿ§ÿ­ÿHÿvþÞþ³ÿ¼ÿ°ÿ²ÿ¶ÿÀÿÿ©ÿ¹ÿ¹ÿ´ÿ¯ÿµÿ´ÿ£ÿ©ÿ½ÿ´ÿ¶ÿ¸ÿËÿÂÿ¹ÿ©ÿ©ÿµÿ«ÿ©ÿ³ÿ¯ÿ²ÿ°ÿ¯ÿ°ÿ¯ÿ°ÿ°ÿ²ÿ²ÿÃÿ¹ÿ¶ÿÄÿ¢ÿ«ÿÀÿ®ÿ´ÿ±ÿ¶ÿ²ÿ¥ÿªÿ¶ÿ½ÿ»ÿ®ÿÆÿµÿ¯ÿ¸ÿ´ÿÃÿºÿ°ÿ­ÿ´ÿ¼ÿ·ÿºÿ»ÿ®ÿ«ÿ´ÿ²ÿ¹ÿ¤ÿÀÿ¬ÿ«ÿ°ÿºÿ³ÿ¾ÿ¸ÿ¸ÿÂÿ¸ÿ²ÿ½ÿµÿ³ÿ®ÿ­ÿ§ÿ´ÿ¶ÿ¦ÿ£ÿ±ÿ»ÿ¶ÿ´ÿ±ÿ¨ÿ¯ÿºÿ°ÿ²ÿ°ÿ¢ÿ¦ÿ¦ÿ©ÿ¢ÿ´ÿÈÿÔÿ½ÿ§ÿ¶ÿÂÿ¯ÿ£ÿªÿ´ÿ²ÿ¶ÿ¬ÿ±ÿ¸ÿ¸ÿ¦ÿ³ÿ½ÿ¸ÿ³ÿ¯ÿ³ÿ¼ÿ«ÿÀÿ«ÿ¯ÿÿªÿ­ÿ¦ÿ ÿ¬ÿµÿ¸ÿ¼ÿ¸ÿ¬ÿ¬ÿ¨ÿ¨ÿ§ÿ¨ÿ±ÿºÿ¶ÿ¥ÿ«ÿ©ÿ°ÿ½ÿ¿ÿ±ÿ¡ÿ¬ÿµÿ°ÿ¦ÿ¡ÿÀÿ³ÿ¸ÿ¸ÿÀÿÉÿÁÿ·ÿ¸ÿ¶ÿµÿ·ÿ°ÿ®ÿ±ÿ¼ÿ¾ÿºÿ¾ÿ±ÿ¨ÿ±ÿ¶ÿ«ÿ¤ÿ´ÿ®ÿÿ¦ÿ¨ÿÿ»ÿ±ÿ¯ÿ¦ÿ¨ÿ«ÿ¤ÿ¬ÿ¶ÿ¼ÿ»ÿ·ÿµÿÿ£ÿ±ÿ­ÿ±ÿ¬ÿ¤ÿ¬ÿ¶ÿºÿ«ÿ±ÿ´ÿ­ÿ²ÿ¬ÿ®ÿ¶ÿÁÿ¶ÿ©ÿªÿ¨ÿ­ÿ±ÿÀÿ¶ÿ¬ÿ®ÿ±ÿ°ÿ³ÿ°ÿ¶ÿ¾ÿ²ÿ¨ÿ£ÿ¢ÿ¬ÿ ÿ°ÿ°ÿ¬ÿ®ÿ®ÿ±ÿ¶ÿ´ÿ¯ÿ³ÿ¤ÿ¼ÿ¨ÿ±ÿ±ÿ¼ÿ¹ÿ»ÿ³ÿ±ÿ»ÿ¹ÿ½ÿËÿ²ÿ¼ÿ£ÿÿ§ÿÿ©ÿ´ÿ·ÿ·ÿ¨ÿ§ÿ¡ÿÿ«ÿ°ÿ´ÿªÿ¬ÿ°ÿ¯ÿ°ÿ±ÿ±ÿ°ÿ«ÿ²ÿ´ÿ²ÿ»ÿ¦ÿªÿÁÿÀÿ´ÿ·ÿ°ÿ¸ÿ©ÿ¯ÿ®ÿ°ÿ³ÿ¹ÿ³ÿ®ÿ´ÿ»ÿµÿ«ÿÇÿ¸ÿºÿ¼ÿ©ÿÿ{ÿ\ÿcÿÿ¨ÿ«ÿºÿ¥ÿ®ÿ³ÿ³ÿ±ÿ±ÿµÿ¸ÿ·ÿ°ÿ¥ÿ°ÿµÿ«ÿ­ÿ·ÿ»ÿºÿ²ÿ¬ÿ¶ÿ¨ÿÆÿ®ÿ·ÿ§ÿ§ÿ«ÿ¨ÿ¢ÿÿÿ¢ÿÿ±ÿ²ÿ±ÿ±ÿ®ÿ®ÿ«ÿ©ÿµÿÂÿÂÿ¯ÿÿ·ÿ§ÿ¦ÿ¤ÿ¦ÿ°ÿ´ÿ°ÿµÿ±ÿ¯ÿ¢ÿ©ÿ¨ÿ¨ÿ¨ÿ¤ÿ ÿ§ÿ©ÿ«ÿ¡ÿ©ÿ­ÿ´ÿ¹ÿ´ÿ°ÿ¶ÿ¤ÿ·ÿ§ÿ«ÿ§ÿªÿ´ÿ²ÿ¦ÿ¦ÿ¦ÿ¤ÿ°ÿ°ÿ©ÿ­ÿªÿ¯ÿ±ÿ©ÿ¬ÿ»ÿ¼ÿ¤ÿ­ÿ­ÿ«ÿ§ÿ®ÿµÿ±ÿ´ÿ£ÿ¯ÿ³ÿ³ÿ»ÿ¬ÿ¦ÿ®ÿ±ÿ¸ÿ»ÿ©ÿ®ÿ¨ÿ²ÿ¹ÿ²ÿ¨ÿ«ÿ·ÿ±ÿµÿ ÿºÿ¿ÿ¬ÿ¯ÿºÿ³ÿ°ÿ½ÿ¯ÿ¬ÿ¯ÿ´ÿ±ÿ¨ÿ§ÿ²ÿ¶ÿ¸ÿ§ÿ¸ÿ³ÿ²ÿ¸ÿµÿ¦ÿÿ³ÿ³ÿ»ÿ´ÿÿµÿ­ÿÿÿÿ¤ÿÿÿÿÿÿÿÿ£ÿÿ¤ÿ§ÿ©ÿÿÿÿÿÿuÿÿrÿÿÿÿÿÿÿtÿ·ÿ¹ÿ¶ÿ¯ÿ¥ÿ¥ÿ²ÿ£ÿªÿ®ÿ®ÿ©ÿ«ÿ¬ÿ¥ÿ©ÿ¬ÿ¬ÿ«ÿ³ÿ®ÿ®ÿ°ÿ¥ÿ¤ÿ¬ÿ©ÿµÿ¦ÿÿ¢ÿ§ÿ¨ÿ¨ÿ¢ÿ®ÿ¿ÿ·ÿ´ÿ°ÿ¤ÿ¦ÿ²ÿ±ÿªÿ¦ÿ³ÿ¹ÿ¬ÿ©ÿ¤ÿ¦ÿ·ÿ¦ÿ²ÿªÿÿ°ÿªÿ¬ÿ±ÿ·ÿ¿ÿµÿ¯ÿ³ÿªÿ£ÿµÿ·ÿ®ÿ±ÿ¹ÿ®ÿ­ÿºÿ£ÿ¢ÿ¥ÿ¾ÿÆÿ·ÿ³ÿ±ÿÿ²ÿ¦ÿ¨ÿ¡ÿ¥ÿ¬ÿ°ÿ±ÿµÿ°ÿ³ÿ²ÿ¶ÿ±ÿ±ÿªÿÿ¡ÿ±ÿ°ÿ°ÿ ÿ¨ÿÿÿ©ÿ¬ÿ¬ÿ´ÿ±ÿ¤ÿ¶ÿ©ÿ§ÿ¥ÿ«ÿ³ÿ¶ÿ³ÿ¬ÿªÿ¡ÿ«ÿ±ÿ«ÿ¦ÿ©ÿ«ÿ°ÿ´ÿ«ÿ§ÿ§ÿÿ¦ÿ¬ÿ±ÿµÿ²ÿ³ÿ¹ÿ°ÿ§ÿ¤ÿ±ÿ®ÿ´ÿ¦ÿ¢ÿ¡ÿ¡ÿ¬ÿ¸ÿ­ÿ³ÿ«ÿ©ÿ®ÿ¤ÿ©ÿ®ÿ²ÿ»ÿºÿ©ÿ¦ÿ«ÿ¶ÿ®ÿÿ¦ÿ®ÿ¯ÿ³ÿ·ÿ¬ÿ´ÿ¿ÿ ÿ¡ÿ´ÿ¯ÿ´ÿ±ÿ«ÿ©ÿ§ÿ¡ÿÿÿ¯ÿ²ÿªÿµÿÅÿÁÿ¬ÿ¨ÿ·ÿ®ÿ¨ÿ§ÿ©ÿÃÿ¬ÿ©ÿ¯ÿºÿ´ÿ«ÿ¹ÿ·ÿ³ÿ¼ÿÿ«ÿ¦ÿ®ÿ°ÿ£ÿ¡ÿ°ÿ¹ÿ³ÿ®ÿ ÿ«ÿ©ÿ¢ÿ¯ÿµÿ©ÿ©ÿ¹ÿÁÿÁÿ·ÿ¸ÿÇÿ¸ÿ§ÿ¼ÿÄÿ®ÿ¼ÿ¼ÿ£ÿ¤ÿ¨ÿ¨ÿ©ÿºÿºÿ¸ÿ³ÿ´ÿ·ÿºÿ·ÿ²ÿ²ÿ³ÿ±ÿ®ÿ³ÿ³ÿ ÿ©ÿÿ´ÿÆÿ¾ÿ³ÿ²ÿ°ÿ¯ÿ±ÿ¦ÿ§ÿ¹ÿ¼ÿ¼ÿÀÿ»ÿ°ÿ¬ÿ²ÿ²ÿ¦ÿ©ÿ±ÿ¾ÿ¸ÿ¶ÿ²ÿ²ÿ´ÿ¯ÿªÿªÿ±ÿ±ÿÿ¦ÿ´ÿ°ÿ½ÿ©ÿ£ÿ±ÿµÿ³ÿ¬ÿªÿ¶ÿ¾ÿ¯ÿªÿ«ÿºÿ±ÿÆÿ±ÿ«ÿ°ÿ·ÿ·ÿ±ÿ´ÿ¼ÿ³ÿ±ÿºÿ¿ÿ°ÿ¿ÿ½ÿ®ÿ§ÿ«ÿµÿ°ÿ§ÿ³ÿ·ÿ¹ÿ¶ÿ¡ÿªÿ©ÿ·ÿ¹ÿ²ÿ¦ÿ¨ÿ·ÿ·ÿ®ÿ´ÿ±ÿ¡ÿ¯ÿµÿ¡ÿ°ÿ¯ÿ­ÿ¾ÿ¯ÿ©ÿµÿ³ÿ«ÿ²ÿ«ÿ®ÿ«ÿ¿ÿ²ÿ²ÿÿ¢ÿ¼ÿ±ÿªÿ­ÿ¦ÿ¡ÿ£ÿ¥ÿªÿ²ÿ»ÿÿ¨ÿªÿ­ÿ­ÿ¯ÿµÿ³ÿ°ÿ¨ÿ¢ÿ«ÿªÿ«ÿ²ÿÐÿµÿ´ÿÿ¢ÿ£ÿ¡ÿ¬ÿ«ÿÿ¤ÿ¬ÿ¦ÿ¥ÿ¬ÿ¨ÿÿ­ÿ¬ÿ¤ÿ¼ÿ°ÿ¶ÿ¹ÿ²ÿ²ÿ±ÿ§ÿ¤ÿ®ÿÀÿ¿ÿµÿ¹ÿ´ÿ±ÿ´ÿ»ÿ¥ÿ¢ÿ±ÿ©ÿªÿ¯ÿ¹ÿÄÿ·ÿ´ÿÄÿ»ÿ¯ÿ´ÿ¥ÿ­ÿ«ÿ©ÿ©ÿ²ÿ¬ÿ´ÿ¾ÿ¼ÿ¼ÿ·ÿ»ÿºÿ´ÿ·ÿ´ÿ²ÿ¡ÿ¦ÿ«ÿ­ÿ¬ÿ³ÿµÿ®ÿ¥ÿ°ÿ¾ÿ²ÿ°ÿ·ÿ­ÿ·ÿ°ÿ¤ÿ£ÿµÿ±ÿ³ÿªÿ¥ÿ ÿ¬ÿ³ÿºÿÃÿÄÿÊÿºÿ³ÿªÿ¢ÿ½ÿ³ÿºÿËÿ¾ÿ©ÿ¬ÿ¨ÿ¥ÿ¬ÿ±ÿªÿ©ÿ²ÿ©ÿ±ÿ±ÿ¼ÿ¬ÿ°ÿªÿ¯ÿ¸ÿµÿ¹ÿÀÿ¸ÿ²ÿ°ÿ°ÿ²ÿ´ÿ·ÿ¹ÿºÿ±ÿ¶ÿ³ÿ¨ÿ¤ÿ¿ÿ·ÿ¦ÿ³ÿ¤ÿÿ°ÿ¾ÿ¾ÿÄÿÁÿ²ÿ©ÿ­ÿ±ÿ©ÿ¥ÿ­ÿÿ¬ÿ¾ÿÿ ÿÿÿ¢ÿ¢ÿ¦ÿ©ÿ±ÿ°ÿ§ÿ£ÿ¡ÿ¥ÿªÿÿÿ®ÿ§ÿ®ÿÿÿ¦ÿ¤ÿ ÿÿ¡ÿÿÿ§ÿ±ÿ¥ÿÿ¨ÿ¥ÿ¨ÿ´ÿ§ÿ³ÿ©ÿÿ¡ÿ«ÿÿ§ÿ¨ÿ¡ÿ¡ÿ¤ÿÿ£ÿªÿ­ÿ²ÿ®ÿ¥ÿ¥ÿ¨ÿªÿ¦ÿ¥ÿ²ÿÿÿÿÿÿÿÿÿÿ¤ÿ ÿÿÿÿÿ¥ÿ¦ÿÿÿ¨ÿ§ÿÿÿ²ÿ«ÿ§ÿÿÿ¨ÿ¦ÿÿ©ÿÿÿ¥ÿÿ§ÿÿÿ¬ÿÿ¤ÿ¬ÿªÿ­ÿ¬ÿÿ¦ÿ®ÿ¢ÿ ÿ ÿ¨ÿ¬ÿ¤ÿ¦ÿ±ÿ¦ÿ¯ÿ±ÿµÿ°ÿ©ÿ­ÿ¯ÿ©ÿ©ÿ¨ÿ¤ÿ²ÿ·ÿ¿ÿ¶ÿ­ÿ©ÿµÿÀÿÂÿ»ÿ»ÿ¾ÿ«ÿÿ§ÿÿ ÿºÿ¸ÿ¢ÿÿ®ÿ¸ÿ¸ÿµÿ²ÿ¤ÿÿ¯ÿ¥ÿ´ÿ¹ÿ¥ÿ«ÿ©ÿÀÿ¾ÿªÿ¦ÿ§ÿ¯ÿ´ÿ¯ÿªÿµÿ±ÿ³ÿ¹ÿ³ÿ¯ÿ«ÿªÿ©ÿ ÿ²ÿºÿ¦ÿ´ÿÀÿ°ÿ»ÿ¶ÿ¸ÿ»ÿ®ÿ½ÿ½ÿ¿ÿ°ÿ·ÿ¬ÿ§ÿ¥ÿ³ÿ¨ÿ°ÿ¹ÿ´ÿ²ÿªÿ¥ÿ®ÿ²ÿ«ÿ«ÿ³ÿ¦ÿ§ÿÀÿ¹ÿ¸ÿ¯ÿ¬ÿ¦ÿ§ÿÿµÿ¬ÿ³ÿ§ÿ­ÿºÿ·ÿ­ÿ­ÿ¡ÿ¢ÿ­ÿ¸ÿ¸ÿ¥ÿ¢ÿ§ÿ´ÿµÿ®ÿÿ®ÿ°ÿ³ÿ°ÿÀÿ²ÿ¬ÿ²ÿ´ÿ²ÿ¹ÿ±ÿÁÿ²ÿ®ÿ²ÿªÿ°ÿ¯ÿ½ÿ±ÿ§ÿ¯ÿ³ÿ¸ÿ·ÿ·ÿ¹ÿµÿ´ÿ±ÿ¯ÿ·ÿ¼ÿÀÿ¸ÿ§ÿÀÿÂÿ ÿ¸ÿ°ÿ¹ÿ±ÿ¬ÿ«ÿ±ÿ³ÿ»ÿÌÿ¾ÿ³ÿ¼ÿªÿ¯ÿ·ÿ¶ÿ±ÿ¥ÿ«ÿ²ÿ»ÿµÿ°ÿ¯ÿ¤ÿ§ÿ²ÿÿ©ÿ¦ÿ¼ÿ»ÿ¬ÿ³ÿ£ÿ¬ÿ¸ÿ¶ÿ©ÿ»ÿºÿªÿªÿ¶ÿ¼ÿ²ÿ­ÿ¦ÿ¤ÿ£ÿªÿ®ÿ¨ÿ¯ÿ®ÿ¦ÿ§ÿ¦ÿ¬ÿ´ÿ¬ÿ¡ÿªÿ°ÿ¤ÿªÿ¯ÿÄÿºÿ¸ÿÿªÿÿ·ÿ»ÿ¤ÿ¾ÿ¨ÿ®ÿ¤ÿ´ÿºÿ¹ÿµÿ¬ÿªÿ­ÿ¤ÿªÿ²ÿ­ÿ®ÿ§ÿ²ÿÂÿ¿ÿ²ÿµÿ·ÿ¸ÿ³ÿ¬ÿ¯ÿ¬ÿÿ¶ÿ¨ÿ¶ÿ»ÿ±ÿ§ÿ¯ÿ­ÿ²ÿ¯ÿ±ÿÂÿ¯ÿ´ÿ¯ÿ§ÿ¥ÿ¹ÿ³ÿ·ÿÀÿ·ÿ¯ÿ®ÿ­ÿ±ÿ°ÿ¦ÿ³ÿÅÿÇÿ°ÿ¡ÿ¥ÿ±ÿ°ÿ¹ÿ¡ÿ§ÿÿ²ÿ®ÿ¯ÿ·ÿ¯ÿ³ÿºÿ­ÿ½ÿ«ÿ¸ÿ¶ÿ¨ÿ­ÿ¶ÿ¯ÿ¬ÿ®ÿ¯ÿ°ÿ±ÿ¯ÿ¬ÿªÿªÿ²ÿ¸ÿ¯ÿ«ÿ±ÿ²ÿµÿºÿÀÿºÿ°ÿÆÿ´ÿ¯ÿ¨ÿ¨ÿ·ÿ¸ÿ§ÿ°ÿ¯ÿµÿ¹ÿ»ÿ®ÿÁÿºÿ¯ÿ²ÿ´ÿ²ÿ¨ÿ³ÿ¹ÿ¹ÿ°ÿ­ÿ­ÿªÿ«ÿ®ÿ­ÿªÿ¬ÿ«ÿ¥ÿ¬ÿ´ÿªÿ£ÿ«ÿ²ÿ§ÿ®ÿ¼ÿ´ÿ±ÿ®ÿ¨ÿ¸ÿÃÿ¦ÿÁÿªÿ¢ÿ¥ÿ¬ÿÿ¬ÿ«ÿ®ÿ¨ÿ£ÿ§ÿ§ÿ®ÿÀÿ¬ÿÿ²ÿ³ÿ¯ÿ¨ÿ®ÿ¦ÿ¢ÿ¬ÿ­ÿ ÿ«ÿ³ÿÿÿ¶ÿ°ÿ­ÿ¶ÿªÿÿ§ÿ·ÿ³ÿ­ÿ­ÿ®ÿ°ÿ°ÿÁÿ·ÿ¸ÿ°ÿ¦ÿ³ÿ¤ÿ·ÿ®ÿ³ÿÀÿ¾ÿ³ÿ·ÿ®ÿ®ÿ³ÿ­ÿÿ¥ÿ¾ÿ²ÿ¸ÿ¸ÿ°ÿÿ¬ÿ­ÿ®ÿ±ÿ­ÿ£ÿ°ÿ°ÿ±ÿ¶ÿ²ÿ´ÿ³ÿ§ÿ§ÿ²ÿµÿ²ÿ¬ÿ§ÿ°ÿ®ÿ§ÿ±ÿ²ÿ¦ÿ®ÿªÿµÿ®ÿÁÿ¼ÿ°ÿ­ÿ©ÿ³ÿ·ÿ§ÿ®ÿ¦ÿÎÿ»ÿ¶ÿ¯ÿ§ÿ¦ÿÿªÿ·ÿ¹ÿ¦ÿ³ÿ¥ÿ­ÿ®ÿ¥ÿ§ÿ«ÿ»ÿ¾ÿ¯ÿ¦ÿ¤ÿ´ÿ²ÿ¯ÿ±ÿ­ÿ¢ÿÿ³ÿºÿ²ÿ©ÿ¯ÿµÿ²ÿÿ®ÿºÿ³ÿÄÿ¨ÿ¸ÿ±ÿ¨ÿ¯ÿ¯ÿ¹ÿ·ÿ³ÿ®ÿ«ÿ³ÿ³ÿ§ÿ§ÿ¯ÿ¬ÿ²ÿÁÿµÿ¬ÿÅÿ¤ÿ´ÿ½ÿÄÿÿÿ­ÿ¦ÿ¸ÿ¿ÿ½ÿµÿ²ÿ¸ÿ½ÿ²ÿ®ÿ°ÿ¯ÿ·ÿºÿ´ÿ¶ÿºÿ­ÿ¦ÿ®ÿ¸ÿºÿ­ÿÿÿÇÿ«ÿ°ÿ¹ÿ¾ÿ®ÿºÿÿÿ»ÿ¥ÿºÿ´ÿÀÿ¦ÿ©ÿ©ÿ±ÿ¹ÿ®ÿ¸ÿÂÿµÿµÿ§ÿ ÿ­ÿ·ÿ¶ÿ´ÿ½ÿ·ÿ©ÿ¬ÿºÿ¹ÿ©ÿ°ÿ¬ÿ¨ÿ©ÿ§ÿ®ÿ´ÿ²ÿ±ÿ ÿÿ³ÿ±ÿ·ÿºÿ¶ÿ·ÿ±ÿ¯ÿªÿ¤ÿ³ÿ®ÿ®ÿ²ÿ°ÿ¨ÿÿ¥ÿ©ÿ¬ÿ²ÿ´ÿ®ÿÁÿ´ÿªÿÿ§ÿ«ÿ®ÿ¹ÿ¥ÿÂÿÄÿ²ÿ«ÿ«ÿ±ÿÿ¦ÿµÿ°ÿ¸ÿ®ÿ³ÿ¬ÿ¥ÿ§ÿ«ÿ®ÿ£ÿ©ÿ­ÿ¦ÿ°ÿ³ÿ­ÿªÿ¬ÿ½ÿÂÿ¬ÿ¬ÿ«ÿ©ÿ±ÿ·ÿ¹ÿ±ÿ§ÿ°ÿ¶ÿÿ±ÿ ÿ¼ÿ«ÿ¹ÿ¶ÿ²ÿ­ÿÎÿ²ÿµÿ¾ÿ¢ÿ«ÿ¨ÿÅÿÂÿ¦ÿ­ÿ³ÿ¥ÿ·ÿ³ÿªÿ£ÿ¶ÿªÿ¬ÿ°ÿ´ÿ°ÿ¥ÿµÿ¹ÿ¹ÿ¾ÿ°ÿ·ÿ½ÿ³ÿ¶ÿ³ÿ´ÿÁÿÈÿÁÿ¸ÿ±ÿ½ÿ»ÿ¹ÿ²ÿ°ÿ±ÿªÿ¦ÿ§ÿ·ÿ¢ÿ¶ÿ¯ÿ´ÿÂÿ³ÿ§ÿÿ¯ÿ³ÿ¬ÿ¶ÿ°ÿÿ¼ÿÎÿ¶ÿªÿ§ÿºÿ±ÿ±ÿ¢ÿ¨ÿ®ÿªÿ»ÿ«ÿ±ÿ¸ÿ²ÿ°ÿ½ÿÄÿ±ÿ±ÿ¸ÿµÿºÿ®ÿ¯ÿÀÿºÿ²ÿ«ÿ¥ÿ¬ÿ«ÿ­ÿ°ÿ±ÿ©ÿ²ÿ§ÿ£ÿ³ÿ¼ÿºÿ´ÿ«ÿ¸ÿ¨ÿÀÿ¸ÿ²ÿ¬ÿ½ÿ­ÿ©ÿ¼ÿµÿ¥ÿ©ÿÿ´ÿ®ÿ¯ÿ­ÿ¦ÿ²ÿºÿ¶ÿ´ÿ´ÿ»ÿ´ÿ¯ÿ´ÿ²ÿ´ÿ°ÿ©ÿ±ÿ­ÿ¨ÿ©ÿÿ¡ÿ§ÿ«ÿªÿ©ÿ°ÿ·ÿ¬ÿ¢ÿµÿ¯ÿ¨ÿ¬ÿ¦ÿ¶ÿ¿ÿ§ÿ·ÿ®ÿ¼ÿ²ÿ¢ÿ¤ÿ©ÿ§ÿ¨ÿ¹ÿªÿÿ·ÿÊÿ´ÿªÿ²ÿ»ÿ¹ÿ½ÿ­ÿÿ¬ÿ ÿÿ¥ÿ¬ÿ´ÿ­ÿ¬ÿ°ÿ®ÿ©ÿµÿ¼ÿ¹ÿ°ÿ¸ÿ¬ÿµÿ³ÿ¼ÿ¦ÿÇÿ±ÿ¥ÿ²ÿ§ÿ¥ÿ·ÿ¯ÿ¿ÿ­ÿ°ÿºÿ ÿ¯ÿ¯ÿ¤ÿ¾ÿ´ÿªÿ¯ÿÀÿµÿ°ÿ°ÿ¶ÿµÿ±ÿ¸ÿ±ÿ¯ÿ°ÿ±ÿ¸ÿµÿ¯ÿ¬ÿªÿ©ÿ±ÿ»ÿªÿ¬ÿ®ÿ¯ÿ±ÿ»ÿ®ÿ®ÿ²ÿ»ÿ²ÿÄÿÆÿ¯ÿ­ÿ«ÿ´ÿ¯ÿ¨ÿ ÿ¨ÿ´ÿ§ÿ«ÿ²ÿ¯ÿ¥ÿ§ÿ°ÿµÿ´ÿ­ÿ«ÿ±ÿ®ÿªÿ³ÿ·ÿ±ÿ­ÿ´ÿ°ÿ¥ÿ»ÿ»ÿ®ÿ¬ÿ¶ÿ³ÿ²ÿµÿ¶ÿ·ÿ°ÿ±ÿ¡ÿ¶ÿÿ§ÿ«ÿªÿ¶ÿºÿ¾ÿ½ÿ±ÿ¯ÿ¹ÿÃÿ¶ÿ¥ÿ¡ÿªÿ¾ÿ®ÿ®ÿ»ÿªÿ©ÿ³ÿ³ÿ´ÿ¶ÿ»ÿ±ÿ°ÿ°ÿ³ÿ©ÿ¯ÿ¿ÿ´ÿ©ÿ°ÿ»ÿ©ÿ·ÿÿ»ÿ³ÿ°ÿºÿ»ÿ´ÿ¾ÿ»ÿªÿ¯ÿÂÿ¥ÿ¡ÿÿÿ´ÿ¬ÿ­ÿ¶ÿ¯ÿ¥ÿ¦ÿ°ÿ°ÿ©ÿ²ÿ¶ÿªÿªÿ©ÿ¿ÿ·ÿ²ÿÇÿºÿ¸ÿÂÿ¹ÿ§ÿ¬ÿ¿ÿ©ÿ¯ÿ¬ÿ­ÿ¦ÿ½ÿ¨ÿ§ÿ¼ÿ¸ÿ¯ÿ½ÿ¸ÿ±ÿ±ÿ ÿ|ÿÿ¢ÿ¢ÿ¡ÿ§ÿ­ÿ¶ÿºÿµÿ¥ÿÿ±ÿ³ÿ²ÿªÿ¬ÿµÿ­ÿ¥ÿ±ÿ©ÿ¥ÿ¯ÿµÿ¥ÿÿ¦ÿ®ÿ®ÿ¢ÿ­ÿ´ÿ¹ÿ¸ÿ³ÿ°ÿ«ÿªÿ«ÿ¢ÿ¥ÿ°ÿ³ÿ³ÿµÿÿÿÿ®ÿ°ÿ¸ÿ¸ÿ¸ÿÿ´ÿµÿ¨ÿ´ÿ®ÿµÿ´ÿ¸ÿ¬ÿªÿ´ÿ»ÿ·ÿ·ÿ»ÿ½ÿ¸ÿ«ÿ¬ÿ²ÿ³ÿÅÿ¿ÿ¦ÿ°ÿ®ÿ®ÿ­ÿ°ÿ²ÿ¬ÿ¬ÿ¦ÿªÿ°ÿ ÿ¸ÿ¯ÿ¶ÿ¯ÿ¼ÿÂÿ¹ÿ»ÿ±ÿ¶ÿµÿ³ÿ½ÿ±ÿ¨ÿ¾ÿÊÿ²ÿµÿ¯ÿ£ÿ®ÿÿ³ÿµÿ¨ÿ£ÿ°ÿ¥ÿ´ÿ³ÿ£ÿÿ­ÿªÿ«ÿ­ÿ¨ÿ¨ÿ¬ÿ²ÿ±ÿ¬ÿ­ÿ©ÿ¤ÿ¡ÿ¦ÿ´ÿÄÿµÿÿ»ÿ¯ÿ¨ÿ±ÿ¯ÿ³ÿÈÿ¹ÿ´ÿ³ÿ«ÿ°ÿ°ÿ´ÿ°ÿ±ÿ¼ÿ¶ÿ±ÿ°ÿ®ÿ¸ÿ®ÿ¨ÿ·ÿ¨ÿ¬ÿµÿÆÿµÿ·ÿ©ÿ±ÿÿ£ÿ©ÿµÿ°ÿºÿ³ÿ²ÿ¹ÿ²ÿ¨ÿ­ÿµÿ·ÿ¸ÿ·ÿ°ÿ©ÿ¤ÿ±ÿÿ¢ÿ¢ÿµÿ¬ÿ°ÿªÿ¯ÿÿÿ¦ÿ¤ÿ­ÿÿÿ¤ÿ«ÿÿÿÿ¦ÿÿÿ¡ÿÿÿÿÿÿÿÿÿÿÿÿ¦ÿ¡ÿ«ÿ¦ÿ¢ÿ¢ÿÿÿ¢ÿ¡ÿÿÿÿÿÿÿ­ÿÿÿÿ©ÿÿ©ÿ¨ÿ ÿ¥ÿ­ÿ¤ÿÿÿ¦ÿ©ÿ¥ÿ ÿ¥ÿ°ÿ¬ÿÿ ÿ©ÿ©ÿ¨ÿ­ÿ¯ÿÿµÿÿ¤ÿ«ÿ¤ÿ¢ÿÿ¤ÿ°ÿ¬ÿ°ÿ´ÿ¦ÿ ÿ¥ÿ£ÿÿ§ÿ§ÿ­ÿÿ¤ÿ ÿ²ÿÿ¥ÿ£ÿ°ÿ®ÿ©ÿÿÿÿ°ÿµÿ³ÿ°ÿ²ÿ¯ÿ¬ÿµÿ°ÿ¾ÿ«ÿ¼ÿ·ÿ¾ÿ®ÿ±ÿ³ÿ»ÿºÿ³ÿ²ÿ¯ÿ«ÿ¬ÿ¯ÿ´ÿ´ÿªÿ£ÿ­ÿÀÿ·ÿ¾ÿ²ÿ¯ÿ¯ÿ»ÿªÿ°ÿ¬ÿ¨ÿªÿªÿ«ÿ³ÿ¸ÿ°ÿ¬ÿ®ÿ»ÿËÿ­ÿÿ²ÿ°ÿ¼ÿ®ÿ¤ÿ¬ÿµÿ°ÿ±ÿ±ÿ¬ÿ£ÿíþ9þQÿ·ÿ¹ÿ¶ÿ¬ÿ¶ÿÄÿ«ÿ´ÿ¬ÿ©ÿ»ÿ¶ÿ¬ÿ­ÿ¨ÿ¢ÿ¨ÿ©ÿ¡ÿ¬ÿ²ÿ½ÿµÿÖÿ°ÿ¨ÿÿ©ÿ­ÿ±ÿµÿ²ÿ¸ÿ¾ÿ´ÿ­ÿ·ÿ±ÿ´ÿÆÿ®ÿÁÿÂÿ«ÿ­ÿµÿ®ÿ°ÿ´ÿ³ÿµÿ³ÿ´ÿ¶ÿ°ÿ±ÿ®ÿ´ÿ ÿ®ÿ®ÿ¾ÿÅÿ°ÿ©ÿ¡ÿ«ÿµÿ¹ÿ¹ÿ¶ÿ±ÿ­ÿ­ÿ´ÿÀÿÿ´ÿ®ÿºÿ±ÿ¬ÿÀÿ½ÿ²ÿ°ÿ¨ÿ©ÿ³ÿ¯ÿ§ÿ¬ÿ½ÿÀÿ¸ÿ´ÿ°ÿ®ÿ±ÿºÿÆÿ¹ÿ±ÿ«ÿ¦ÿ©ÿ²ÿ¿ÿ»ÿÂÿ¾ÿÿ¡ÿ¯ÿ»ÿ¶ÿ¦ÿ¶ÿ±ÿ®ÿ·ÿ·ÿ°ÿ­ÿµÿºÿ®ÿ¬ÿÿµÿÄÿ±ÿ§ÿ­ÿ´ÿ¸ÿ±ÿ¦ÿ·ÿÈÿµÿ³ÿªÿºÿ¤ÿ´ÿ©ÿ­ÿ±ÿ«ÿ±ÿ½ÿºÿ·ÿÀÿ¿ÿ®ÿÿ¶ÿ«ÿ±ÿ³ÿ²ÿ©ÿ°ÿ°ÿ³ÿ²ÿ¸ÿ½ÿ¬ÿ¥ÿ¶ÿ©ÿ­ÿ¢ÿ«ÿ´ÿ´ÿ«ÿ­ÿ±ÿ±ÿ§ÿ ÿ©ÿ²ÿ±ÿ¶ÿ±ÿ¬ÿ¸ÿÅÿÀÿ¿ÿ®ÿ¤ÿ®ÿ³ÿ­ÿ¯ÿ¬ÿÿ¯ÿÿ[ÿÿÃÿÁÿ´ÿ±ÿ²ÿ¯ÿ§ÿ¬ÿ»ÿ°ÿ©ÿ²ÿ»ÿ¬ÿ«ÿ¶ÿ¯ÿ¯ÿ¬ÿ«ÿ¯ÿµÿ¹ÿ¸ÿ´ÿ¥ÿÇÿµÿ»ÿ³ÿ¯ÿ±ÿ«ÿ¤ÿ¬ÿ´ÿ¹ÿÂÿ¶ÿ²ÿªÿ®ÿ¬ÿ­ÿ±ÿ´ÿ¹ÿ¸ÿ²ÿ²ÿ²ÿ±ÿ¥ÿ¯ÿ§ÿ¨ÿ²ÿ¹ÿ½ÿ¬ÿ­ÿÁÿ¿ÿ·ÿ¯ÿ®ÿ¯ÿ¥ÿ²ÿ¸ÿ·ÿ´ÿ¯ÿ°ÿ¸ÿ¹ÿ¶ÿÍÿ·ÿ¶ÿ¾ÿ§ÿ±ÿ°ÿ¶ÿÁÿÁÿ»ÿ³ÿ£ÿ¢ÿÿ¥ÿ¨ÿ°ÿ«ÿ±ÿ®ÿªÿ®ÿ±ÿ­ÿ¦ÿ§ÿ¯ÿ¨ÿ§ÿ¡ÿ¢ÿ·ÿµÿ¥ÿ£ÿ«ÿ¬ÿ±ÿ±ÿ®ÿ«ÿ²ÿ±ÿ¹ÿ¼ÿ·ÿ»ÿÃÿµÿ§ÿ®ÿ¸ÿ¯ÿÿoÿ`ÿkÿÿ«ÿ°ÿ¯ÿ½ÿ·ÿ¶ÿ³ÿ³ÿµÿµÿ¶ÿµÿ³ÿ®ÿ®ÿ«ÿ¨ÿ©ÿ¬ÿ·ÿ¶ÿ¯ÿ¨ÿ¨ÿ©ÿ£ÿ¸ÿ¾ÿ·ÿ²ÿºÿ¤ÿ§ÿÿWÿ2ÿmÿÿ¥ÿ¿ÿ±ÿ§ÿ®ÿ©ÿ§ÿ¬ÿ­ÿ«ÿ¸ÿ¿ÿ¾ÿ·ÿ´ÿ²ÿ¬ÿ²ÿ­ÿ¯ÿ¹ÿ­ÿ¶ÿ®ÿ­ÿ°ÿ¯ÿ©ÿªÿ­ÿ±ÿ²ÿ£ÿªÿ²ÿ­ÿÿÿÿªÿ¯ÿ­ÿ·ÿ´ÿ¶ÿ¦ÿµÿ¦ÿ©ÿ³ÿ°ÿ­ÿ«ÿ©ÿ®ÿ§ÿ¬ÿ¾ÿ»ÿ°ÿ©ÿ¥ÿ¥ÿ«ÿ¹ÿÅÿ¿ÿ½ÿµÿ±ÿ§ÿ¥ÿ¥ÿ¥ÿ¨ÿ¨ÿºÿ·ÿ£ÿ±ÿµÿ«ÿ¦ÿ¨ÿ¡ÿ¢ÿÿªÿ³ÿ¤ÿ¯ÿ´ÿ¬ÿ¨ÿ¬ÿµÿ¶ÿ¨ÿÃÿÁÿ­ÿ³ÿ³ÿ¨ÿ¹ÿ·ÿÿ±ÿ³ÿ´ÿ¹ÿ¹ÿºÿ¼ÿ¶ÿ²ÿ²ÿ³ÿ·ÿ±ÿ°ÿ±ÿ§ÿ ÿ³ÿ·ÿ¦ÿ«ÿ¤ÿÿ§ÿ¨ÿÿÿÿÿÿÿÿÿÿ¡ÿÿÿÿ¯ÿ·ÿ¦ÿÿÿ~ÿ{ÿ~ÿqÿ{ÿÿÿ~ÿÿÿ{ÿjÿ¹ÿµÿ§ÿ¢ÿ¬ÿ¡ÿµÿÿ¢ÿ´ÿ©ÿ«ÿ³ÿ¯ÿªÿ¬ÿ¤ÿ®ÿ¯ÿ¨ÿ£ÿªÿ¯ÿ¨ÿ­ÿ®ÿºÿ©ÿ¦ÿ°ÿ¹ÿÁÿ½ÿ¦ÿ ÿ±ÿ½ÿ¶ÿ¸ÿ¸ÿªÿ¥ÿ³ÿ©ÿ¬ÿÿ§ÿ´ÿ¯ÿ±ÿ°ÿ§ÿ¨ÿ¨ÿ³ÿ¥ÿ¤ÿ°ÿ®ÿ®ÿ±ÿ³ÿ½ÿ°ÿ·ÿ¸ÿ³ÿªÿ¶ÿ°ÿ¢ÿ«ÿ·ÿ¿ÿ»ÿ°ÿºÿ´ÿ·ÿµÿ²ÿ±ÿ²ÿ²ÿÿ¨ÿÿ¨ÿ§ÿªÿªÿ²ÿÈÿ®ÿ¦ÿÀÿ³ÿ²ÿ°ÿ­ÿ¦ÿÿÿ§ÿÁÿ·ÿÿ£ÿÿÿ§ÿ¬ÿ«ÿ¸ÿµÿ§ÿ°ÿªÿ®ÿ¯ÿ¬ÿ«ÿªÿ¨ÿ§ÿ¤ÿ¥ÿ¨ÿ¥ÿ­ÿ¬ÿ­ÿªÿ­ÿ´ÿ¥ÿ¥ÿ¤ÿÿÿ¥ÿ±ÿ¯ÿ©ÿ¥ÿ£ÿ­ÿ¶ÿ±ÿ¦ÿ¶ÿ¥ÿÿ«ÿ¬ÿ§ÿ«ÿ§ÿ¥ÿ·ÿ³ÿ¦ÿ¤ÿ§ÿ©ÿ¦ÿ¥ÿ­ÿ®ÿ¡ÿ¾ÿ¯ÿ¯ÿ©ÿ¡ÿ¨ÿ¨ÿ§ÿªÿ«ÿ·ÿ´ÿÀÿ¨ÿ¨ÿ¼ÿ±ÿµÿ®ÿ¨ÿ²ÿ±ÿ±ÿ±ÿ£ÿ²ÿ£ÿ¨ÿ®ÿ°ÿ³ÿ«ÿ¡ÿ®ÿµÿ§ÿÿ£ÿ­ÿ°ÿ¯ÿ¬ÿ¬ÿµÿ¶ÿ§ÿªÿ¼ÿ§ÿÿÿ°ÿ¯ÿ¥ÿ¡ÿ¥ÿ«ÿ¯ÿ¹ÿ½ÿÿ°ÿ­ÿ¨ÿ¬ÿ¯ÿ®ÿ®ÿ¸ÿÄÿ¿ÿºÿËÿ®ÿÃÿ´ÿ¤ÿ¥ÿ°ÿ­ÿªÿ®ÿªÿÿ¬ÿ¶ÿ¹ÿ¸ÿ¾ÿ¸ÿ²ÿ·ÿ¾ÿ¼ÿ´ÿ±ÿ«ÿ°ÿ²ÿ¿ÿ·ÿ§ÿ²ÿ°ÿ­ÿ°ÿ»ÿ¼ÿ¦ÿ­ÿ¼ÿ¬ÿ©ÿ·ÿ»ÿ³ÿµÿ±ÿ²ÿ¯ÿ§ÿ­ÿºÿ®ÿ·ÿ¹ÿ³ÿ¹ÿ¾ÿ¸ÿ±ÿºÿµÿ´ÿÀÿ­ÿ ÿºÿ­ÿ¹ÿ²ÿ¸ÿ²ÿ®ÿ«ÿ­ÿ·ÿ±ÿ§ÿ´ÿ¶ÿ»ÿ·ÿ¬ÿ¬ÿ¬ÿ¥ÿ¨ÿ±ÿ°ÿµÿ®ÿ­ÿÉÿ²ÿ¡ÿ°ÿ¾ÿµÿ¥ÿ¶ÿ±ÿ³ÿµÿ²ÿ¬ÿ­ÿ±ÿ·ÿ¼ÿµÿºÿ£ÿ¡ÿÿ¯ÿ­ÿ¯ÿ¹ÿ¿ÿ¶ÿ¬ÿªÿ©ÿ¯ÿ¶ÿ£ÿ¾ÿ«ÿ­ÿ¥ÿ¥ÿ½ÿ»ÿ¯ÿ¶ÿ·ÿ¬ÿ¯ÿ²ÿªÿ´ÿµÿ²ÿ¹ÿ¨ÿÿ±ÿºÿ®ÿ²ÿ¹ÿ«ÿ¤ÿ´ÿ½ÿ¶ÿ¤ÿ¥ÿ¶ÿ®ÿ¬ÿ´ÿ»ÿ»ÿµÿ´ÿ³ÿ¨ÿ¦ÿªÿ«ÿªÿ³ÿ¼ÿ¸ÿªÿÿ®ÿÆÿÅÿ½ÿ³ÿªÿ¬ÿ¤ÿÿÿ­ÿ¦ÿ¨ÿ¨ÿ§ÿ»ÿ­ÿ­ÿ°ÿ¨ÿ¨ÿ©ÿ¦ÿ¨ÿ³ÿÉÿ°ÿ©ÿ°ÿ®ÿÿ´ÿ¾ÿºÿ²ÿÀÿ»ÿ«ÿ°ÿ³ÿ«ÿ«ÿ¨ÿ»ÿ»ÿ­ÿ³ÿ°ÿµÿ¬ÿ ÿ ÿ«ÿ¯ÿ±ÿºÿ»ÿµÿ½ÿ±ÿ­ÿ±ÿ­ÿªÿ®ÿ¦ÿ¤ÿ¶ÿ£ÿ©ÿ¯ÿ¶ÿ©ÿ­ÿ¿ÿ»ÿ¹ÿ­ÿ¥ÿ®ÿÃÿ³ÿ±ÿ§ÿ¬ÿ«ÿ·ÿ°ÿ­ÿ¡ÿ§ÿ±ÿ¯ÿ³ÿ°ÿ¯ÿ²ÿ²ÿ¯ÿ¡ÿ¯ÿ¯ÿ³ÿªÿ±ÿ¸ÿ­ÿ²ÿ¹ÿ­ÿ¯ÿ´ÿ³ÿ·ÿªÿ¶ÿÂÿ©ÿ®ÿ£ÿ´ÿ¯ÿ§ÿ¶ÿ¯ÿ¹ÿ©ÿ¯ÿ·ÿ³ÿ³ÿ´ÿ¶ÿÀÿ¶ÿ³ÿ³ÿÆÿ¾ÿ«ÿ¬ÿ³ÿÿ©ÿ¯ÿ¥ÿ®ÿªÿ±ÿ·ÿ¾ÿ½ÿ§ÿÿÿÿ¢ÿÿ¤ÿ°ÿ³ÿÿÿÿ¢ÿ¡ÿ®ÿ®ÿ±ÿ£ÿÿÿ£ÿ®ÿ¨ÿ£ÿÿÿÿÿÿÿ¢ÿ§ÿ±ÿ­ÿÿ£ÿ®ÿ®ÿ¬ÿ¶ÿ­ÿÿÿÿ¤ÿ³ÿ®ÿµÿ¥ÿ¦ÿ²ÿ©ÿ²ÿÿªÿ­ÿ©ÿ¤ÿ¬ÿ¡ÿ¡ÿ®ÿ£ÿÿ¡ÿÿÿÿÿÿ©ÿÿÿÿÿÿ ÿ ÿÿÿ§ÿÿÿÿÿÿ£ÿ¥ÿÿÿÿÿÿÿ¡ÿÿÿÿÿ¡ÿÿ¤ÿÿÿ¢ÿÿÿ«ÿ¢ÿ¤ÿ©ÿ¡ÿ¨ÿÿÿ£ÿªÿ¥ÿ¬ÿ¬ÿÿ«ÿ¤ÿ ÿ ÿ¦ÿ¥ÿ²ÿ¨ÿ²ÿµÿ²ÿ¯ÿ±ÿµÿ·ÿ´ÿ¬ÿ§ÿ®ÿ²ÿ­ÿ¸ÿ¸ÿ¬ÿªÿ¾ÿÊÿ¸ÿ»ÿ´ÿªÿªÿ¯ÿÄÿ¹ÿµÿ®ÿ«ÿ©ÿ¥ÿ°ÿ´ÿ²ÿ¶ÿ­ÿªÿ¤ÿ¯ÿ¯ÿ±ÿ±ÿ©ÿ¯ÿ¬ÿÂÿ¶ÿÿ©ÿ ÿ±ÿ­ÿ³ÿ°ÿ²ÿ¥ÿ¨ÿ¸ÿ¹ÿ»ÿ¹ÿ­ÿ­ÿ³ÿ´ÿ³ÿ®ÿÄÿ¶ÿ­ÿ»ÿºÿ¢ÿºÿ¦ÿ«ÿ¬ÿ·ÿ­ÿ®ÿ²ÿ¦ÿ¡ÿ±ÿ²ÿ·ÿºÿ²ÿ³ÿ°ÿ§ÿ²ÿ¸ÿ­ÿ¤ÿµÿªÿ³ÿ²ÿ®ÿµÿ©ÿ¥ÿÿ§ÿ°ÿ±ÿ¢ÿ¶ÿ²ÿ¨ÿ¶ÿ¹ÿ«ÿ¬ÿµÿ§ÿ©ÿ²ÿ¦ÿ¦ÿ­ÿ¯ÿ¯ÿ±ÿ©ÿ¾ÿ·ÿ«ÿ§ÿ¯ÿ½ÿ´ÿ­ÿ´ÿ¦ÿ¡ÿ¨ÿ±ÿ¼ÿ·ÿ·ÿ´ÿ¯ÿ·ÿ«ÿ³ÿ°ÿ¨ÿ°ÿ²ÿµÿ·ÿ¹ÿ´ÿ´ÿ¹ÿ²ÿ¦ÿ¸ÿ¬ÿ·ÿ¯ÿ«ÿ¾ÿ¥ÿ³ÿÑÿ´ÿ´ÿÿ¨ÿ¨ÿªÿ®ÿµÿ¡ÿ«ÿ«ÿ¬ÿ©ÿÿ¤ÿ¦ÿ¢ÿ¬ÿ¶ÿ²ÿ¶ÿ¹ÿÀÿ®ÿ ÿÿÿ ÿÿ¶ÿ»ÿ½ÿ§ÿ²ÿ£ÿµÿ¦ÿ¹ÿ°ÿÁÿ¿ÿ°ÿªÿ«ÿ³ÿ²ÿ®ÿ«ÿ©ÿ¬ÿ§ÿ©ÿ¨ÿ§ÿ¶ÿ®ÿ´ÿ·ÿ¯ÿ­ÿ¨ÿ¬ÿ¡ÿ­ÿ¡ÿ¢ÿ½ÿ§ÿ°ÿÊÿ­ÿ½ÿºÿ´ÿºÿ¹ÿ¸ÿ¥ÿ«ÿ°ÿ±ÿ±ÿ¯ÿµÿ½ÿ´ÿ´ÿ¦ÿªÿ¹ÿ§ÿ¬ÿ¬ÿªÿ¸ÿ¾ÿ¿ÿ·ÿ³ÿ´ÿ·ÿªÿÿ°ÿ¦ÿÂÿ§ÿ§ÿ³ÿ¶ÿ´ÿ§ÿ£ÿ²ÿ¬ÿ¬ÿ¯ÿÿ¥ÿ¬ÿ®ÿ·ÿ²ÿ¬ÿ«ÿ«ÿ¶ÿ·ÿ®ÿ¨ÿ¬ÿ¼ÿ¾ÿ´ÿ«ÿ·ÿ®ÿ­ÿ°ÿ¸ÿÒÿ³ÿÿ¤ÿÆÿÿÿ½ÿÿ®ÿ¨ÿÿ¬ÿ­ÿ«ÿ§ÿ¼ÿ¼ÿ­ÿÄÿ¾ÿ¶ÿ¦ÿ¬ÿ°ÿ·ÿµÿ«ÿ¤ÿ¦ÿ¯ÿ¯ÿ¬ÿ¬ÿ®ÿ°ÿ¨ÿ©ÿ­ÿ¶ÿ¨ÿ·ÿºÿ±ÿ¸ÿ¨ÿ¸ÿ´ÿªÿ´ÿ­ÿ»ÿ¹ÿ»ÿ¨ÿÅÿÈÿ¸ÿ£ÿ±ÿ·ÿ·ÿ±ÿ³ÿ®ÿ±ÿ­ÿ¨ÿ¤ÿªÿ¯ÿ­ÿ¦ÿ³ÿ±ÿ£ÿ°ÿ·ÿ´ÿ´ÿ­ÿ³ÿ«ÿ¨ÿ­ÿ§ÿ²ÿ¨ÿ´ÿÃÿ®ÿ§ÿ³ÿ­ÿÿ®ÿ ÿ¨ÿ·ÿ£ÿ£ÿ²ÿ¯ÿ¤ÿ»ÿ»ÿµÿ¬ÿ³ÿ±ÿºÿ½ÿ¹ÿ­ÿµÿ¶ÿ±ÿ³ÿ¨ÿ¤ÿ£ÿÿÿ­ÿ¯ÿ¥ÿ©ÿªÿ¯ÿ¾ÿºÿ¸ÿ°ÿ©ÿ¯ÿ·ÿ¾ÿÉÿ¬ÿ·ÿ¯ÿ¯ÿ´ÿ¥ÿ©ÿ§ÿ²ÿ¸ÿ¹ÿ¨ÿ³ÿ¶ÿ¥ÿ¶ÿ±ÿ¦ÿ¬ÿªÿ«ÿ¬ÿ«ÿÿ§ÿ°ÿ¬ÿªÿ¬ÿ³ÿ®ÿ«ÿ¯ÿ»ÿºÿ¨ÿ§ÿ³ÿ©ÿ§ÿ·ÿ±ÿ¯ÿ­ÿ¥ÿ®ÿ¨ÿ¡ÿ¯ÿµÿ©ÿ«ÿ¤ÿ§ÿ§ÿ¸ÿ¸ÿ³ÿ³ÿ²ÿÀÿÏÿ°ÿ¯ÿ¨ÿ´ÿ¨ÿ©ÿ½ÿ¾ÿÿ§ÿ­ÿ´ÿ²ÿ»ÿ­ÿ°ÿ°ÿ°ÿ¢ÿ£ÿ±ÿÀÿ³ÿÿÿ¬ÿ°ÿÿÿ®ÿ·ÿ·ÿ¯ÿ¤ÿ¯ÿ·ÿ°ÿ¶ÿ ÿÿ±ÿ¶ÿ¶ÿ«ÿ²ÿ¬ÿ¥ÿ·ÿ¤ÿªÿÿ¡ÿ´ÿ¹ÿÿ¯ÿ¯ÿ¯ÿÿÿÃÿ¸ÿºÿªÿµÿ½ÿ¹ÿÿ­ÿ©ÿ®ÿ£ÿ¦ÿ°ÿ¯ÿ­ÿ´ÿ®ÿ­ÿ¯ÿ¨ÿ¨ÿ®ÿ¸ÿ¸ÿ­ÿ¶ÿ´ÿ©ÿ¥ÿ£ÿ¶ÿ°ÿ¸ÿµÿ¸ÿ¤ÿ¢ÿºÿ¹ÿ·ÿ­ÿÀÿÆÿ²ÿµÿ²ÿ²ÿ¨ÿ¦ÿ¡ÿ ÿ²ÿ®ÿ®ÿÿÿÿ«ÿ¼ÿ²ÿ³ÿ´ÿ¸ÿ©ÿ¿ÿ¬ÿ©ÿ¢ÿ¥ÿ°ÿ®ÿªÿ¶ÿ½ÿ½ÿ´ÿ¨ÿ¥ÿ°ÿ²ÿ¯ÿ«ÿ®ÿ¸ÿ¶ÿ¿ÿÅÿºÿµÿ«ÿ©ÿ¨ÿ´ÿ³ÿºÿ°ÿ±ÿ¸ÿ¾ÿ³ÿ®ÿ´ÿ¯ÿÿªÿ¤ÿÿ¬ÿÿ®ÿ±ÿ¿ÿ³ÿ¡ÿ§ÿ¦ÿ¼ÿ³ÿ¶ÿµÿÿ®ÿ«ÿ·ÿ²ÿ¥ÿµÿ²ÿ¯ÿ°ÿ¿ÿ¶ÿ¦ÿ¤ÿ±ÿ½ÿ®ÿ¨ÿ¦ÿ¬ÿ¼ÿ´ÿµÿ»ÿ²ÿºÿÃÿ¸ÿ°ÿ¨ÿ¸ÿºÿµÿ±ÿ¨ÿ²ÿ¹ÿ¶ÿ¥ÿ¼ÿ°ÿ ÿ®ÿ±ÿ­ÿ°ÿ¸ÿÈÿÿ°ÿÈÿ®ÿ²ÿ±ÿ¿ÿ½ÿ¤ÿ¡ÿ²ÿ¹ÿ«ÿ®ÿ§ÿªÿ«ÿ±ÿÁÿÊÿ¼ÿÄÿ¸ÿ³ÿÿÿªÿ¯ÿ¼ÿ·ÿ¨ÿ©ÿÿÿ¸ÿ¿ÿµÿ¶ÿ·ÿ¡ÿ«ÿ³ÿÿÿ³ÿ¾ÿ®ÿ«ÿ©ÿÿ®ÿ£ÿ ÿªÿÍÿ·ÿ³ÿ¿ÿ·ÿ³ÿ·ÿ»ÿ»ÿ¦ÿ®ÿÃÿ¹ÿ©ÿ¹ÿ»ÿ²ÿªÿ³ÿ´ÿ®ÿ³ÿ¯ÿ®ÿ©ÿ¡ÿ ÿ­ÿ¾ÿÀÿµÿ¹ÿÃÿ¶ÿ±ÿÂÿÊÿÁÿ¶ÿ­ÿ¦ÿ«ÿ ÿªÿµÿ¿ÿ¼ÿ·ÿ¯ÿ¬ÿ®ÿ´ÿ¬ÿ¦ÿ©ÿ®ÿ´ÿ¤ÿ¶ÿÿÿÈÿªÿ¨ÿ±ÿ®ÿ®ÿ¼ÿ­ÿ´ÿ±ÿ¯ÿ®ÿ­ÿ¶ÿ¶ÿ°ÿµÿ´ÿ­ÿ±ÿ¸ÿ±ÿ®ÿ»ÿ¸ÿ«ÿ°ÿµÿ©ÿÿ«ÿ¯ÿ¯ÿ²ÿ¦ÿ©ÿ¤ÿºÿ§ÿÿ»ÿ¶ÿ®ÿ°ÿ¯ÿ´ÿ¶ÿ½ÿ®ÿ´ÿ±ÿªÿ¯ÿ§ÿ´ÿ²ÿ¶ÿ³ÿªÿÿ´ÿ¿ÿ¯ÿ«ÿ²ÿ·ÿ»ÿ³ÿªÿ®ÿ¶ÿ°ÿ¨ÿ¢ÿ®ÿ½ÿ²ÿ³ÿÀÿ·ÿ®ÿ®ÿ«ÿ²ÿ¶ÿ©ÿµÿ»ÿ³ÿºÿªÿ¼ÿ¹ÿ«ÿÿ©ÿ¾ÿ³ÿ·ÿÃÿÃÿÆÿ»ÿ°ÿ¨ÿÅÿ·ÿÈÿ¹ÿÆÿÁÿºÿ¯ÿ©ÿ¤ÿ­ÿ²ÿÿ¦ÿ«ÿ¦ÿ±ÿ½ÿ¶ÿ¨ÿ¦ÿ¦ÿ¥ÿªÿ±ÿ²ÿ¹ÿ¶ÿ¯ÿµÿ¨ÿ«ÿ¯ÿ¬ÿ«ÿ¿ÿ¾ÿÆÿ¹ÿ¹ÿ°ÿ©ÿ¾ÿ´ÿ¯ÿ³ÿ°ÿ½ÿ´ÿ¯ÿ½ÿ¼ÿ·ÿ«ÿ©ÿ°ÿ´ÿ¼ÿ®ÿ®ÿµÿ®ÿ¬ÿ³ÿ¯ÿ­ÿ³ÿ¬ÿ³ÿÄÿ¶ÿ¤ÿ¥ÿµÿ¼ÿ±ÿ¸ÿ¸ÿ±ÿËÿ­ÿÿ¯ÿªÿÿÿÿ¬ÿ¶ÿ°ÿ¨ÿ®ÿ¯ÿ¼ÿ¼ÿ¶ÿ¹ÿ°ÿ¹ÿ·ÿ¶ÿ´ÿµÿ¡ÿ¡ÿ³ÿ±ÿ«ÿ°ÿ³ÿ®ÿµÿ°ÿ¸ÿ¹ÿ¬ÿ¶ÿ³ÿ§ÿ²ÿºÿ©ÿ´ÿ²ÿ·ÿ¤ÿ·ÿ³ÿ±ÿµÿÁÿ»ÿ±ÿ«ÿ¼ÿ­ÿÿlÿÿ·ÿ­ÿ«ÿ®ÿªÿªÿ§ÿ§ÿªÿ¦ÿ«ÿ¬ÿ¨ÿµÿ´ÿ«ÿÿ¬ÿÅÿ­ÿÀÿ²ÿ¨ÿ¬ÿ»ÿÃÿ°ÿ³ÿ³ÿµÿÿ¥ÿ¢ÿ¯ÿ³ÿ³ÿ®ÿ³ÿ¬ÿ¦ÿ²ÿ¯ÿÿ|ÿÿ­ÿªÿ¯ÿ®ÿ­ÿºÿ²ÿ¬ÿ¡ÿµÿµÿ»ÿ§ÿ«ÿ»ÿªÿ´ÿ¹ÿ¬ÿ®ÿ ÿµÿ­ÿÿ®ÿ°ÿµÿ¬ÿ´ÿ±ÿ´ÿ¸ÿ¾ÿ»ÿ·ÿÅÿ¸ÿÿÿ¯ÿ¯ÿ®ÿ«ÿÿYÿ®ÿ¨ÿ´ÿÒÿ¸ÿËÿ£ÿ¤ÿ¶ÿºÿ«ÿµÿºÿ»ÿ³ÿ¯ÿ³ÿ»ÿ¼ÿºÿ¹ÿ²ÿµÿ·ÿ¬ÿ§ÿ­ÿ¸ÿ¾ÿ½ÿ´ÿªÿ¬ÿ¢ÿµÿµÿ¼ÿ·ÿ²ÿ¬ÿ¢ÿ±ÿ¼ÿ¹ÿ¸ÿµÿ­ÿ¦ÿ­ÿ°ÿ­ÿ©ÿ³ÿÁÿ»ÿ¹ÿÁÿ³ÿ«ÿ´ÿ©ÿªÿ©ÿ¹ÿ¸ÿ³ÿ¤ÿ«ÿ®ÿ±ÿ·ÿ©ÿ¢ÿ²ÿ¥ÿ¤ÿ¨ÿ¥ÿ¬ÿ¶ÿ¸ÿ´ÿ­ÿ³ÿºÿ´ÿ¶ÿ¸ÿ«ÿ§ÿ¯ÿ¸ÿ²ÿ´ÿ­ÿºÿÁÿ·ÿ³ÿ¨ÿ¯ÿ±ÿ©ÿ»ÿ¼ÿ¾ÿ¹ÿ©ÿ°ÿ´ÿµÿ»ÿ²ÿ¬ÿ±ÿ¬ÿ¨ÿ¬ÿ²ÿ³ÿ²ÿ®ÿ¯ÿ¾ÿ·ÿªÿ¢ÿ´ÿ°ÿ«ÿÿºÿ¯ÿ¹ÿ¸ÿ´ÿ¹ÿ³ÿ§ÿ®ÿ·ÿ°ÿ¨ÿ©ÿ©ÿ«ÿ³ÿ¶ÿ®ÿºÿ¨ÿÿ¾ÿ¶ÿ£ÿµÿ¡ÿÿ ÿ¬ÿÿÿÿÿÿÿÿªÿ¥ÿ ÿ£ÿ¥ÿ¤ÿ¡ÿÿÿ¯ÿÿÿÿÿÿ ÿÿ¥ÿ«ÿÿÿÿÿ¦ÿ ÿÿÿÿÿ¡ÿ¤ÿÿÿÿ¨ÿ´ÿ¦ÿÿ´ÿ¤ÿÿ¥ÿ®ÿ®ÿ ÿ£ÿ¤ÿ¨ÿªÿ¡ÿ£ÿ±ÿ¬ÿ£ÿ¨ÿ¤ÿ¦ÿ¯ÿ§ÿ¥ÿ¨ÿÿ©ÿ¤ÿ³ÿ²ÿ±ÿ®ÿ¤ÿ¢ÿÿÿÿ¦ÿ­ÿªÿ£ÿÿ£ÿ½ÿ©ÿÿ¡ÿ¨ÿÿÿ¤ÿ­ÿ¾ÿ·ÿ°ÿ¦ÿÿÿ±ÿ»ÿ¹ÿ³ÿ±ÿ´ÿªÿ£ÿ©ÿºÿ¥ÿªÿ³ÿ´ÿ³ÿ°ÿ²ÿ¶ÿ¼ÿ¹ÿ¹ÿ»ÿ¼ÿ³ÿ®ÿ»ÿµÿ¨ÿ¦ÿ®ÿªÿ³ÿµÿ´ÿ»ÿªÿ±ÿ¯ÿ²ÿ´ÿµÿ±ÿ®ÿ±ÿ°ÿ®ÿ²ÿºÿºÿªÿ±ÿÀÿ¹ÿ³ÿ·ÿ°ÿ¿ÿ¶ÿ¥ÿ¢ÿ¡ÿ®ÿ¦ÿ¥ÿ©ÿDÿÿ¨ÿ°ÿ±ÿ±ÿ¦ÿÂÿ³ÿ²ÿªÿ§ÿ¬ÿÅÿ»ÿ°ÿµÿ´ÿ±ÿ¯ÿ¨ÿªÿ©ÿ¨ÿµÿ¬ÿ³ÿ¬ÿ¬ÿ·ÿ¬ÿ®ÿ¹ÿºÿ³ÿ´ÿ½ÿ¸ÿ­ÿµÿ¸ÿ±ÿÀÿ®ÿ²ÿ¸ÿ¯ÿ¤ÿ´ÿ±ÿ¸ÿ´ÿªÿ£ÿ¬ÿ²ÿ®ÿ¶ÿ¹ÿ£ÿ¦ÿ±ÿ¨ÿ¬ÿ»ÿ³ÿÿÿ¤ÿ¨ÿ®ÿ°ÿ±ÿ²ÿ±ÿ¯ÿ±ÿ¹ÿ¿ÿ«ÿµÿÁÿªÿ´ÿÀÿ¶ÿ³ÿ·ÿªÿ¢ÿ¥ÿ°ÿ²ÿ¥ÿ¯ÿÀÿ¹ÿ²ÿ¿ÿ¹ÿ´ÿ¶ÿºÿ·ÿ±ÿ±ÿ®ÿ¬ÿ­ÿ´ÿ»ÿ´ÿºÿÀÿ®ÿ¥ÿ²ÿ«ÿ¿ÿ¬ÿ°ÿµÿ¶ÿ±ÿ±ÿ°ÿ«ÿ·ÿ½ÿ±ÿ¶ÿ¨ÿ¶ÿ¿ÿ¦ÿ£ÿ¬ÿ¥ÿ¯ÿ¬ÿ£ÿ©ÿ¯ÿ¯ÿ®ÿ¬ÿ«ÿ»ÿ½ÿ½ÿ¯ÿ¹ÿºÿ±ÿ³ÿ«ÿªÿ±ÿªÿ±ÿ«ÿ¢ÿªÿµÿªÿ°ÿÁÿ¹ÿ³ÿ¸ÿ²ÿ¯ÿ¼ÿÀÿ­ÿ®ÿ¿ÿ¼ÿ²ÿ¢ÿÀÿ¶ÿ½ÿµÿ¹ÿ¸ÿ±ÿ¥ÿÿ£ÿ§ÿ±ÿ¹ÿ¨ÿ­ÿ»ÿºÿ³ÿ©ÿ®ÿ¿ÿ¸ÿ¦ÿ¦ÿ©ÿ¬ÿ¯ÿoÿ|ÿ£ÿ·ÿ³ÿªÿ£ÿ¨ÿ©ÿ¬ÿ±ÿ¬ÿ®ÿ¥ÿªÿ¸ÿ¼ÿ­ÿµÿµÿ³ÿ·ÿ²ÿ¬ÿ³ÿºÿ°ÿªÿ¯ÿÀÿÃÿÅÿ´ÿ´ÿ¾ÿ¬ÿ±ÿÁÿ¼ÿÁÿÀÿ«ÿ´ÿ­ÿ±ÿ¶ÿ®ÿ³ÿºÿ»ÿ³ÿ³ÿ»ÿ½ÿÁÿ­ÿÄÿ¢ÿ¦ÿ´ÿ²ÿ°ÿ±ÿ©ÿ©ÿ»ÿ¾ÿ°ÿ¬ÿ²ÿ»ÿ¸ÿ´ÿ»ÿ²ÿ°ÿ¯ÿ­ÿ²ÿ¶ÿºÿ§ÿ¦ÿ¸ÿ³ÿ§ÿ¸ÿ­ÿ¤ÿ¨ÿ¢ÿ¦ÿ½ÿÿmÿ¤ÿ¨ÿ¬ÿ³ÿ²ÿ­ÿ¯ÿ±ÿ¯ÿ­ÿ¯ÿ®ÿ¡ÿ­ÿÿÿ¥ÿ¶ÿ¸ÿ¸ÿ¹ÿ°ÿªÿ«ÿ¸ÿ¬ÿ¬ÿ¦ÿ¥ÿºÿºÿµÿ¹ÿ¹ÿ°ÿ§ÿ¨ÿ©ÿkÿÿJÿxÿÿ°ÿ©ÿ¦ÿ«ÿ¤ÿ¸ÿÅÿ±ÿªÿ¨ÿ¾ÿ½ÿ´ÿ®ÿ©ÿ«ÿ«ÿ¶ÿ¦ÿÂÿÃÿ¶ÿ®ÿ¬ÿ®ÿ¶ÿ»ÿ¹ÿ½ÿ°ÿÅÿ©ÿ¬ÿÿ ÿ¬þÿþÿ¥ÿ®ÿ´ÿ´ÿ¬ÿ·ÿ²ÿ¯ÿ¨ÿ§ÿµÿ»ÿµÿµÿ·ÿ­ÿ¨ÿ¸ÿ¬ÿ®ÿ¿ÿÁÿ¯ÿ¡ÿ¢ÿ¸ÿÄÿ¯ÿ£ÿ¦ÿ°ÿ¹ÿ³ÿ¦ÿ¥ÿ¦ÿÿÿ ÿ ÿÿÿ°ÿµÿ©ÿ­ÿÿ¨ÿ§ÿ®ÿ«ÿµÿ¸ÿ¯ÿ«ÿ³ÿ¬ÿ¶ÿ¾ÿ²ÿ°ÿ´ÿ¯ÿ§ÿ§ÿ³ÿºÿ®ÿ¶ÿ¾ÿ´ÿªÿ¥ÿ©ÿ©ÿ¢ÿ­ÿ¸ÿ²ÿ§ÿ²ÿ¨ÿ­ÿ¸ÿ¸ÿµÿ¯ÿ±ÿ£ÿ¸ÿ±ÿ½ÿºÿ»ÿ¾ÿ´ÿ´ÿ¼ÿ°ÿ¾ÿ»ÿ­ÿ¶ÿ³ÿ²ÿ»ÿ§ÿ²ÿ°ÿ¶ÿÀÿÀÿ·ÿ½ÿÃÿ·ÿ«ÿ´ÿ£ÿºÿ£ÿ§ÿ¯ÿ«ÿ¨ÿ¯ÿ­ÿ­ÿ¨ÿ±ÿ®ÿ¬ÿ£ÿÿÿÿÿÿÿ ÿÿÿÿÿÿÿ³ÿ·ÿ¶ÿ¡ÿÿÿÿÿwÿyÿÿ{ÿmÿÿsÿfÿjÿ²ÿ­ÿ«ÿ©ÿ¨ÿµÿ¨ÿ¦ÿ¦ÿ¥ÿªÿ§ÿ©ÿ³ÿ¯ÿ²ÿ¢ÿ¨ÿªÿ ÿÿ§ÿ´ÿ¯ÿ±ÿ®ÿ¡ÿ«ÿªÿ¨ÿªÿ¯ÿ´ÿ¦ÿÿ¯ÿ»ÿ¶ÿ´ÿ´ÿ©ÿ¢ÿ­ÿ§ÿ¬ÿ®ÿ±ÿ»ÿ¯ÿ©ÿ±ÿ³ÿ´ÿ­ÿ ÿ¥ÿ©ÿ®ÿ°ÿ­ÿªÿ¬ÿ®ÿ§ÿ·ÿÁÿ¼ÿ·ÿ¿ÿÄÿ´ÿ­ÿÇÿÄÿ¢ÿÿ ÿ´ÿ¾ÿ¸ÿ©ÿ¢ÿ¦ÿ¨ÿ£ÿ±ÿ¡ÿ§ÿ±ÿ°ÿ¦ÿ§ÿ»ÿ£ÿ«ÿ®ÿÉÿºÿ°ÿ²ÿ±ÿ¦ÿÿ®ÿ¹ÿ«ÿ£ÿ ÿÿ ÿ¤ÿ¦ÿªÿ°ÿ·ÿ¶ÿ½ÿ©ÿÿ¥ÿ§ÿ§ÿ¨ÿ£ÿ ÿ ÿ¡ÿºÿ¯ÿ±ÿ´ÿ°ÿ«ÿ«ÿ²ÿ­ÿ¥ÿ¬ÿ¤ÿ©ÿªÿ¶ÿ¿ÿºÿ¯ÿ¤ÿÿ£ÿ¯ÿ²ÿ´ÿ¬ÿ ÿ«ÿ°ÿ®ÿ¹ÿ¦ÿ¥ÿ²ÿ³ÿ¢ÿ­ÿ¥ÿ¦ÿ¯ÿªÿ§ÿµÿ ÿ¬ÿ¥ÿ¼ÿ·ÿ®ÿªÿ­ÿ¨ÿÿ¨ÿ¿ÿ²ÿ½ÿ²ÿ±ÿ¼ÿ¶ÿºÿ³ÿ¢ÿ©ÿ»ÿ¼ÿ§ÿ£ÿªÿ§ÿ¶ÿ´ÿ©ÿ©ÿ¶ÿ¹ÿ©ÿ¹ÿ©ÿ©ÿ¤ÿÿ°ÿ³ÿ°ÿ°ÿ·ÿ½ÿ°ÿ¨ÿÇÿ¨ÿ£ÿ ÿ»ÿÂÿ³ÿÿ ÿ³ÿªÿ°ÿÀÿ¦ÿ«ÿ°ÿ±ÿ­ÿ­ÿ·ÿ¼ÿ¼ÿºÿ¥ÿ¶ÿ»ÿ©ÿµÿ¾ÿ¹ÿ¯ÿ§ÿ¦ÿ¬ÿ¸ÿ¶ÿ¢ÿ¨ÿ¤ÿ±ÿ³ÿµÿ³ÿ·ÿ¶ÿ·ÿ²ÿ¥ÿ®ÿÂÿ²ÿ¬ÿºÿÂÿ±ÿ³ÿ¾ÿ­ÿ¥ÿ¹ÿÀÿ­ÿªÿÈÿÁÿªÿ»ÿ³ÿ°ÿ²ÿ®ÿ¯ÿ®ÿ¤ÿ¬ÿ»ÿ·ÿªÿ²ÿ±ÿÁÿÃÿ°ÿ¬ÿ¶ÿµÿ­ÿ§ÿ¢ÿªÿ¯ÿ·ÿ«ÿ®ÿ¬ÿ¼ÿ¶ÿ­ÿ«ÿµÿ¶ÿ¬ÿ»ÿ±ÿ­ÿ»ÿ¯ÿ¦ÿºÿ®ÿ§ÿ¢ÿ¦ÿ³ÿºÿºÿ¼ÿ­ÿ·ÿ´ÿ¦ÿ©ÿ©ÿ¹ÿ­ÿ³ÿ´ÿ³ÿ®ÿ­ÿ¹ÿ²ÿÅÿ·ÿºÿ³ÿ¬ÿ·ÿ«ÿ¤ÿ¦ÿ¬ÿ©ÿ¬ÿ´ÿªÿ«ÿ¹ÿ²ÿ¢ÿ¼ÿºÿ²ÿ«ÿ ÿµÿ¼ÿ²ÿ´ÿºÿ³ÿ³ÿ¨ÿ°ÿ³ÿÂÿ½ÿ¸ÿºÿ°ÿ¡ÿ²ÿ­ÿ¥ÿ¹ÿ¹ÿ¬ÿµÿ³ÿ¿ÿ©ÿ±ÿ¹ÿ«ÿ¬ÿ´ÿ¸ÿ´ÿ¶ÿÀÿ½ÿ¬ÿ¤ÿ¦ÿ¦ÿ¤ÿ²ÿ§ÿ´ÿ®ÿ®ÿ¯ÿ´ÿºÿ®ÿ¡ÿ£ÿ®ÿ¹ÿ°ÿ³ÿ±ÿ­ÿÿ³ÿ¸ÿ¼ÿ²ÿ©ÿ«ÿ¬ÿ©ÿ¨ÿ§ÿ¬ÿ°ÿ¹ÿ¨ÿ®ÿ¥ÿºÿ¯ÿ¢ÿÿ¼ÿ±ÿ²ÿ´ÿ®ÿ²ÿ±ÿ¬ÿ´ÿµÿ±ÿ ÿ¯ÿ³ÿ³ÿ³ÿªÿ¨ÿ©ÿ¶ÿ¹ÿ³ÿ±ÿ¯ÿ¬ÿ­ÿ ÿÿ®ÿ»ÿ¸ÿÈÿ½ÿ®ÿ©ÿÿ°ÿÃÿÄÿ¹ÿ²ÿ»ÿÂÿÀÿµÿ¡ÿªÿÊÿ±ÿ¾ÿÁÿ»ÿ¯ÿ¦ÿ­ÿ®ÿ¯ÿ¯ÿ¯ÿ°ÿ«ÿ®ÿºÿÁÿÂÿ½ÿ¯ÿ«ÿ«ÿ¯ÿ½ÿ¾ÿ­ÿ°ÿÂÿÁÿ¯ÿµÿ¸ÿ­ÿºÿ°ÿ²ÿ²ÿ¦ÿ¯ÿ·ÿÁÿ­ÿ ÿ§ÿ§ÿ±ÿ¶ÿ¾ÿ¼ÿ·ÿ³ÿ¯ÿÀÿÂÿ­ÿÿ·ÿºÿ©ÿ²ÿ¼ÿºÿÿ¢ÿ¤ÿ²ÿºÿ°ÿ¤ÿ¤ÿ±ÿ¸ÿ§ÿÿÿ ÿ©ÿÿ¥ÿ¥ÿ£ÿÿ¤ÿ¨ÿµÿÿÿ¨ÿ±ÿ¤ÿÿÿ¤ÿ¤ÿ©ÿ­ÿ§ÿ¬ÿªÿ²ÿ«ÿ¢ÿ¯ÿ ÿ ÿ£ÿ¡ÿÿ¯ÿªÿ¤ÿ«ÿ®ÿ©ÿÿÿ¢ÿ°ÿ¥ÿ ÿÿ°ÿ¡ÿµÿ¾ÿ§ÿ¯ÿ¤ÿÿ«ÿ·ÿ«ÿ¬ÿ³ÿ±ÿÿÿ£ÿÿÿ£ÿÿ¤ÿÿÿÿ§ÿÿªÿ ÿÿÿÿÿÿÿÿÿ¦ÿ¢ÿÿ ÿÿÿÿÿÿÿÿ«ÿÿ¥ÿ§ÿÿÿÿÿÿÿÿ¬ÿ¥ÿÿ ÿ¤ÿÿÿÿ§ÿ±ÿ«ÿ¡ÿ£ÿ»ÿ°ÿ ÿÿ°ÿ¨ÿ´ÿ«ÿªÿ¬ÿ­ÿ²ÿ¿ÿÆÿ¾ÿ³ÿ´ÿºÿ¦ÿ®ÿ·ÿ·ÿ´ÿ¹ÿ®ÿ«ÿ°ÿÂÿ±ÿÃÿ»ÿ¼ÿ«ÿ©ÿ¶ÿ·ÿ¹ÿ°ÿ±ÿ·ÿ°ÿ±ÿ¶ÿ°ÿ£ÿ¦ÿµÿ¶ÿ¼ÿ­ÿªÿ¨ÿ±ÿ¶ÿ³ÿ¯ÿ¥ÿ¶ÿ®ÿºÿ¸ÿºÿ»ÿ½ÿµÿ­ÿ®ÿ°ÿ°ÿ¯ÿ¶ÿÂÿ³ÿ¯ÿµÿ ÿ£ÿªÿ²ÿ±ÿ®ÿ¹ÿ¦ÿ´ÿ¹ÿ¹ÿ¼ÿÅÿ¶ÿ¶ÿ¼ÿµÿ¸ÿºÿºÿ½ÿ¼ÿ½ÿÀÿ¸ÿ®ÿ±ÿ½ÿ§ÿ¹ÿÿ»ÿ°ÿ©ÿ®ÿ®ÿ¤ÿ¨ÿ½ÿ°ÿ§ÿ¸ÿ´ÿ®ÿ¥ÿ½ÿÀÿ­ÿ¨ÿ´ÿ´ÿ¸ÿ½ÿ¸ÿ¸ÿ°ÿ­ÿ¸ÿÆÿ¦ÿ¬ÿ¼ÿ­ÿ©ÿ¬ÿ°ÿ¶ÿ­ÿ«ÿ§ÿ²ÿ¦ÿ·ÿ´ÿ·ÿºÿ°ÿ¬ÿ¹ÿ¬ÿ¤ÿ¦ÿ¨ÿ¯ÿµÿ´ÿ³ÿ¶ÿ§ÿ§ÿ­ÿ®ÿ©ÿ²ÿ²ÿ°ÿ»ÿ¨ÿ¨ÿ°ÿ³ÿ¶ÿÄÿÀÿ²ÿ¬ÿ´ÿ±ÿ´ÿ´ÿªÿ®ÿ¼ÿ¿ÿ¶ÿªÿ¤ÿ©ÿªÿªÿ´ÿµÿ°ÿ½ÿ¼ÿ©ÿ¢ÿSÿÿ¦ÿ¤ÿµÿ³ÿµÿ£ÿ¬ÿ´ÿ´ÿ®ÿ²ÿ¸ÿ¹ÿ²ÿ¸ÿ·ÿ§ÿªÿ¬ÿ°ÿ²ÿ°ÿ­ÿ§ÿ¬ÿ¬ÿ£ÿ¯ÿ¸ÿÅÿ¿ÿ³ÿ±ÿ´ÿÿ¸ÿ¥ÿÿ¯ÿ§ÿ£ÿÉÿªÿ¹ÿ»ÿ¨ÿºÿÄÿ²ÿ°ÿ«ÿ°ÿ®ÿÿ¦ÿªÿ¯ÿ¼ÿ¿ÿ±ÿ ÿ¯ÿ½ÿ©ÿ£ÿ¬ÿ®ÿ°ÿ¬ÿ¹ÿ±ÿ¯ÿ¸ÿºÿ¦ÿ¢ÿ´ÿ®ÿ¸ÿ«ÿªÿ°ÿ«ÿ´ÿ¢ÿµÿ²ÿ¬ÿ©ÿ§ÿ«ÿ§ÿ¬ÿ»ÿ¸ÿ¬ÿ¥ÿ¢ÿ¡ÿ¬ÿ³ÿ¤ÿÿÿ¯ÿ¸ÿ«ÿ®ÿ´ÿ­ÿµÿÂÿ±ÿ¯ÿºÿÿ¢ÿÿ§ÿ±ÿ©ÿºÿÿ©ÿªÿ±ÿ»ÿ¹ÿ¯ÿªÿ¬ÿ¯ÿ¼ÿ°ÿ¤ÿ¥ÿ£ÿ¯ÿºÿ«ÿ©ÿ³ÿ²ÿµÿ²ÿ«ÿ«ÿªÿ®ÿ¬ÿ²ÿ¥ÿ§ÿ­ÿ²ÿ°ÿ´ÿ¶ÿ®ÿ¨ÿ®ÿ¹ÿ¶ÿªÿ²ÿÀÿ±ÿ¬ÿ¼ÿºÿºÿ©ÿ¶ÿ°ÿ®ÿ¶ÿ³ÿ·ÿ¸ÿ¹ÿµÿ²ÿ±ÿ²ÿ«ÿ®ÿ³ÿ²ÿªÿÿ¡ÿ¬ÿ³ÿµÿ®ÿµÿºÿÁÿ³ÿ¯ÿ¤ÿ¨ÿ®ÿ»ÿºÿµÿ¬ÿ¶ÿ®ÿ£ÿ§ÿ¬ÿ«ÿ£ÿ¹ÿÄÿ·ÿ¡ÿÿ«ÿÿ¬ÿ½ÿ­ÿ±ÿ¹ÿ¶ÿ°ÿ®ÿ®ÿ¥ÿ¤ÿ§ÿÿÿÿ¥ÿ°ÿ±ÿ°ÿ®ÿ«ÿ´ÿ¸ÿ¯ÿ¯ÿ­ÿ²ÿ¹ÿ¾ÿÁÿ¤ÿ·ÿ¦ÿ¿ÿ³ÿµÿ¥ÿ¡ÿ°ÿ¦ÿ¨ÿªÿ·ÿ¯ÿ ÿ³ÿ°ÿ±ÿ²ÿ¢ÿ«ÿ°ÿÿÿ»ÿ°ÿ£ÿ­ÿ³ÿ³ÿ¬ÿ¦ÿ°ÿ¸ÿºÿ®ÿ¢ÿ±ÿ¹ÿµÿ´ÿ«ÿªÿ³ÿ²ÿºÿ¶ÿªÿ¶ÿµÿ®ÿ¾ÿ­ÿ¯ÿ­ÿ©ÿÁÿ°ÿ·ÿ­ÿ´ÿ¿ÿ²ÿ¼ÿ´ÿ£ÿµÿ³ÿ²ÿ¢ÿ²ÿ«ÿ©ÿ½ÿ±ÿµÿ±ÿ¦ÿ¬ÿ¨ÿ¢ÿ¦ÿ¤ÿ¡ÿ³ÿ¼ÿµÿ°ÿªÿ£ÿ­ÿ¾ÿºÿ§ÿ£ÿÿÿÀÿËÿÁÿ®ÿ­ÿ¹ÿÅÿÀÿ¾ÿ²ÿ»ÿºÿ¹ÿ¯ÿ±ÿ¼ÿ«ÿ³ÿ°ÿ®ÿ¶ÿ¤ÿÿ§ÿªÿÿÂÿÃÿ«ÿ¸ÿ»ÿµÿ»ÿ­ÿ¤ÿ¾ÿ¿ÿ·ÿ´ÿ³ÿ°ÿ°ÿ¨ÿ¹ÿ³ÿ¯ÿ¶ÿ®ÿ¶ÿ·ÿ¦ÿ ÿ©ÿ¶ÿ¸ÿ²ÿ­ÿ±ÿªÿ°ÿ¹ÿ«ÿ­ÿ¬ÿ±ÿÀÿ©ÿÄÿ®ÿªÿ¬ÿ»ÿªÿ¸ÿËÿ±ÿ·ÿ²ÿµÿ¸ÿ¥ÿ¦ÿ¬ÿ¹ÿ¬ÿ¸ÿ±ÿ«ÿ¬ÿÿ©ÿ«ÿ¸ÿ¯ÿ¢ÿ«ÿ§ÿ¦ÿ§ÿ«ÿµÿµÿ©ÿ§ÿ°ÿ¸ÿ¾ÿ­ÿ¥ÿ°ÿ±ÿ³ÿ¤ÿÿ¯ÿ¯ÿ§ÿÿ¦ÿµÿ¼ÿ°ÿÿ¸ÿ²ÿ®ÿ²ÿ«ÿ´ÿÿ°ÿ¯ÿ´ÿ­ÿÿ¤ÿ²ÿ°ÿ¹ÿÁÿ´ÿ´ÿ¯ÿ»ÿ¯ÿªÿ¨ÿ²ÿ£ÿ³ÿ»ÿ§ÿ¶ÿ®ÿ­ÿ¸ÿ·ÿ³ÿ³ÿ®ÿ±ÿ¼ÿ¯ÿ²ÿ»ÿ¹ÿ´ÿªÿ¹ÿ¹ÿ­ÿ¸ÿ´ÿ­ÿ´ÿ¹ÿ±ÿ«ÿ§ÿ°ÿ´ÿ¹ÿ¶ÿ®ÿµÿ³ÿ³ÿ¬ÿÀÿ®ÿÿ£ÿ©ÿÄÿ´ÿ©ÿÃÿ³ÿ­ÿ²ÿ§ÿ¾ÿ¯ÿ¬ÿ­ÿ¯ÿ²ÿÿ©ÿ·ÿ¾ÿ³ÿ´ÿ¼ÿ¯ÿ°ÿ¯ÿ°ÿ¤ÿÿ¤ÿ¨ÿ³ÿ¹ÿ¬ÿªÿ©ÿ­ÿ±ÿ³ÿ¹ÿ²ÿªÿ´ÿÂÿ¨ÿ­ÿ°ÿ¥ÿ³ÿªÿ¦ÿ¯ÿÿÿµÿ®ÿ®ÿ£ÿ¬ÿÅÿ©ÿÅÿ©ÿ¯ÿÅÿ¨ÿ´ÿºÿ»ÿ¨ÿ}ÿÿ¥ÿªÿ·ÿ¾ÿ±ÿ°ÿ°ÿªÿ±ÿ²ÿºÿ¹ÿ·ÿ®ÿ¹ÿ¸ÿ¹ÿÁÿ²ÿ®ÿ­ÿ²ÿ­ÿ·ÿ®ÿ¬ÿ¦ÿ¯ÿ»ÿÃÿÎÿÃÿ¼ÿ°ÿ¤ÿ¦ÿ¸ÿ§ÿ¯ÿµÿÀÿ´ÿÿ¤ÿÁÿ¢ÿ»ÿ³ÿ´ÿ¼ÿÿ©ÿ°ÿ¨ÿ­ÿ´ÿ°ÿ¼ÿ»ÿ¬ÿ®ÿ²ÿ®ÿ¦ÿ¨ÿ±ÿ¹ÿ³ÿªÿ½ÿÁÿ¬ÿ«ÿ²ÿ©ÿÿ¬ÿ¸ÿ¶ÿ¸ÿ¤ÿ£ÿ®ÿ¾ÿ°ÿ­ÿ¹ÿ³ÿ²ÿ¸ÿ´ÿºÿªÿ¼ÿªÿ»ÿ¬ÿÿ¼ÿÿ±ÿ¿ÿ¿ÿ°ÿ²ÿ´ÿ«ÿ°ÿ²ÿ©ÿ­ÿ¹ÿ¼ÿ¬ÿ¦ÿ³ÿ²ÿ¯ÿ®ÿ²ÿ²ÿ³ÿ¶ÿ·ÿ»ÿ´ÿ°ÿ¹ÿµÿ¶ÿ°ÿ®ÿ·ÿÉÿ»ÿ´ÿ±ÿ®ÿ·ÿÉÿ±ÿ¡ÿ´ÿ³ÿ¨ÿ°ÿ´ÿ·ÿ¬ÿ²ÿ¯ÿ¹ÿ¾ÿ²ÿ¿ÿÌÿ¹ÿ¯ÿ«ÿ²ÿ³ÿ°ÿ­ÿ©ÿ©ÿ­ÿ°ÿÀÿÁÿ°ÿ®ÿ¶ÿ·ÿ¯ÿ©ÿ§ÿ¬ÿÀÿµÿ¯ÿ´ÿ¨ÿ²ÿ«ÿ³ÿ«ÿ¶ÿ»ÿ³ÿ¤ÿÀÿ²ÿ­ÿ¿ÿ¾ÿ´ÿ¸ÿ¼ÿ¶ÿµÿ¸ÿ¶ÿ»ÿ¹ÿ¸ÿ¯ÿ®ÿ«ÿ¹ÿ¯ÿ ÿ­ÿ±ÿ¬ÿ¤ÿ¡ÿ ÿÿ©ÿ°ÿ²ÿ¬ÿ®ÿ´ÿ¬ÿ¾ÿ½ÿ±ÿ¼ÿ³ÿºÿ¯ÿ¯ÿ©ÿµÿ¦ÿÿ¤ÿÇÿ¼ÿ¦ÿªÿ«ÿ®ÿ¼ÿÂÿ¥ÿµÿ³ÿªÿªÿ«ÿ¦ÿ±ÿµÿ·ÿ¼ÿÁÿÂÿ¶ÿ±ÿ¶ÿ³ÿ®ÿ·ÿ³ÿ¯ÿºÿ¶ÿµÿ½ÿ²ÿ²ÿ¬ÿ²ÿ°ÿ§ÿ®ÿªÿ¬ÿ¹ÿ¯ÿ¶ÿ«ÿ­ÿ¸ÿ­ÿqÿ`ÿÿ´ÿ·ÿ¬ÿ«ÿ¨ÿ¢ÿÿÿÿvÿiÿÿ­ÿªÿ¦ÿÿ§ÿ·ÿ»ÿ¤ÿ¨ÿ²ÿ¯ÿµÿ©ÿ´ÿ·ÿ»ÿ¬ÿ¤ÿ£ÿ«ÿ¬ÿÀÿÅÿ¬ÿµÿÃÿ²ÿ­ÿµÿ´ÿÿqÿÿ¦ÿµÿ¼ÿ¶ÿ¯ÿµÿµÿ´ÿ ÿ°ÿ¶ÿÆÿ¸ÿ´ÿÃÿ°ÿ¾ÿ°ÿ¥ÿ¯ÿ°ÿ¶ÿ«ÿ¦ÿ¹ÿ´ÿ¬ÿ¨ÿ±ÿ°ÿ¬ÿ©ÿ³ÿ¸ÿªÿÿ ÿ³ÿ¶ÿ´ÿ³ÿ«ÿ­ÿ®ÿ¤ÿ±ÿªÿ»ÿ·ÿÿ¶ÿ»ÿ¾ÿ¦ÿ¶ÿ§ÿªÿÿµÿ¬ÿ´ÿ¹ÿ¬ÿ©ÿ¶ÿ³ÿ¨ÿªÿ®ÿ¨ÿÿ¦ÿ·ÿµÿ´ÿ²ÿ§ÿ§ÿªÿ¯ÿ¤ÿÁÿ®ÿ³ÿ¯ÿÿ·ÿ«ÿ½ÿ±ÿ¥ÿ§ÿµÿ²ÿ­ÿ«ÿ­ÿ¥ÿªÿ¹ÿ»ÿ»ÿ©ÿÿ°ÿ¯ÿ«ÿÿ´ÿÉÿÁÿ³ÿ­ÿ¶ÿºÿ¯ÿ¬ÿÿ±ÿ©ÿ¶ÿ±ÿ®ÿ°ÿ­ÿÃÿÀÿ­ÿ³ÿ¾ÿ»ÿ¾ÿ»ÿ°ÿ®ÿªÿ¯ÿ«ÿÅÿ»ÿ®ÿ¯ÿ´ÿ¬ÿªÿ²ÿ¬ÿ·ÿ®ÿ¹ÿ¾ÿ°ÿ«ÿ«ÿ°ÿ®ÿ¶ÿ±ÿµÿ¼ÿ±ÿ¯ÿ·ÿ»ÿ·ÿ±ÿ´ÿ©ÿ®ÿ¼ÿ§ÿµÿ³ÿÁÿ¸ÿ¡ÿÂÿ¿ÿºÿ´ÿ¸ÿºÿµÿ¬ÿ²ÿ¸ÿ»ÿ¼ÿ®ÿ¬ÿ·ÿ¯ÿ­ÿ¤ÿÀÿ·ÿ¾ÿ´ÿ¶ÿ§ÿ§ÿÿÿ±ÿ±ÿ­ÿ«ÿ©ÿ¦ÿ¥ÿ¡ÿÿ£ÿ´ÿ°ÿ¬ÿ©ÿÿÿÿ£ÿ¬ÿÿÿªÿÿ¢ÿÿÿÿ¥ÿ¢ÿ¥ÿÿÿÿ£ÿ«ÿ¤ÿ¤ÿÿÿ ÿÿ¡ÿÿÿªÿ¹ÿ­ÿ»ÿ¯ÿ«ÿªÿ°ÿ¬ÿ ÿªÿÿ£ÿ±ÿ©ÿ ÿ§ÿ°ÿ±ÿ©ÿ¨ÿÿÿ¦ÿªÿ¯ÿ­ÿÿÿ©ÿªÿ»ÿªÿ©ÿÿ«ÿ°ÿ©ÿ«ÿ­ÿ®ÿ¨ÿÿÿ±ÿÿÿ­ÿ¯ÿ±ÿ¢ÿ¡ÿ±ÿ¸ÿ°ÿ¯ÿ¥ÿ£ÿ¯ÿ¸ÿ´ÿ´ÿ·ÿ¬ÿ®ÿ±ÿ«ÿ²ÿ¨ÿ¶ÿ·ÿ°ÿ¬ÿ¯ÿ²ÿ¶ÿ«ÿªÿ«ÿ³ÿ·ÿÂÿ¸ÿ¨ÿ¯ÿ¬ÿªÿ¢ÿ£ÿÿ¦ÿ±ÿ­ÿÉÿ§ÿ±ÿ¼ÿ³ÿ³ÿ´ÿ±ÿ´ÿ´ÿ®ÿ®ÿ±ÿ­ÿªÿ·ÿÀÿ·ÿÁÿ·ÿ·ÿ°ÿ¹ÿ´ÿªÿ³ÿ«ÿ§ÿÿ©ÿ½ÿ³ÿ¦ÿ±ÿ±ÿªÿ­ÿ®ÿÄÿªÿ«ÿ¦ÿ²ÿ®ÿ½ÿ¸ÿ³ÿ®ÿ²ÿ¿ÿ½ÿ°ÿ­ÿªÿ§ÿ«ÿ¶ÿ³ÿ·ÿ»ÿªÿµÿ¥ÿ¯ÿ°ÿ©ÿ¬ÿ¾ÿÈÿ½ÿ´ÿ´ÿªÿµÿ¶ÿ©ÿ«ÿ±ÿ©ÿªÿªÿ®ÿ§ÿ«ÿ°ÿªÿ©ÿµÿ½ÿ¹ÿ³ÿ°ÿ²ÿ¯ÿ¯ÿ¥ÿ­ÿ°ÿ­ÿ±ÿ¬ÿªÿ´ÿ°ÿ¢ÿ¤ÿ®ÿ®ÿ°ÿ´ÿÂÿºÿÂÿ§ÿªÿ´ÿ±ÿ°ÿ©ÿ¯ÿ»ÿ´ÿ²ÿºÿ¶ÿ±ÿ¿ÿÒÿµÿ«ÿ±ÿ²ÿ®ÿ³ÿ°ÿ¯ÿ¹ÿÀÿ¸ÿ³ÿµÿ®ÿ©ÿ­ÿ®ÿ±ÿªÿ³ÿ±ÿ¦ÿ¼ÿ¼ÿ¨ÿ´ÿµÿ«ÿ¯ÿ¿ÿÀÿ¦ÿÇÿ¶ÿ¬ÿ³ÿ³ÿ¥ÿ¡ÿ©ÿ£ÿ§ÿ©ÿ§ÿ¦ÿ¦ÿ¯ÿºÿ±ÿ¯ÿ³ÿ©ÿ¦ÿ²ÿµÿ¼ÿºÿºÿ¯ÿ²ÿ¬ÿÿµÿ¶ÿ¦ÿ©ÿ²ÿ«ÿ¸ÿÂÿ¸ÿºÿ¼ÿµÿ«ÿ°ÿ¸ÿ°ÿ¬ÿ»ÿ´ÿ¶ÿ¥ÿ«ÿ¢ÿ¶ÿ³ÿ³ÿ³ÿ­ÿ¥ÿ«ÿµÿµÿ½ÿ¬ÿ¬ÿÿ­ÿµÿ°ÿ¯ÿ¿ÿÈÿ¶ÿ¤ÿ¥ÿªÿ¨ÿ­ÿÿ°ÿ¶ÿ¼ÿºÿ¶ÿ²ÿ©ÿ­ÿ¬ÿªÿ»ÿ¼ÿ¸ÿºÿÁÿºÿ­ÿ³ÿ±ÿ´ÿºÿ¹ÿ¶ÿ´ÿ´ÿ²ÿ¢ÿ³ÿÈÿÂÿ³ÿ¨ÿ°ÿ®ÿ¥ÿªÿ³ÿºÿÀÿ¿ÿ¹ÿÂÿ¸ÿ´ÿ°ÿÃÿ¾ÿ¼ÿ¼ÿ¯ÿ¬ÿºÿ»ÿµÿ¢ÿ¾ÿÀÿ¯ÿ³ÿ«ÿ¦ÿ¯ÿ¸ÿ·ÿ¹ÿÂÿºÿ®ÿºÿªÿ¸ÿ«ÿ¬ÿ´ÿ½ÿ®ÿ¤ÿ±ÿ¶ÿ¦ÿÿ£ÿ³ÿ¾ÿ³ÿ¬ÿ§ÿ¦ÿ¥ÿ©ÿ´ÿ¶ÿ¯ÿ¢ÿ«ÿ¾ÿºÿÇÿ¼ÿ³ÿ´ÿ³ÿ³ÿ¼ÿ¾ÿ¨ÿ©ÿ¿ÿ°ÿ´ÿ´ÿ±ÿ²ÿ¶ÿ´ÿ³ÿ¹ÿ´ÿ¨ÿ³ÿ®ÿ·ÿ°ÿ¥ÿ¤ÿ°ÿ±ÿ¦ÿ§ÿ®ÿ¥ÿÿHÿMÿÿ¥ÿ«ÿ£ÿ ÿªÿ°ÿ­ÿ´ÿ¡ÿ¶ÿ¶ÿ«ÿ»ÿ¾ÿ­ÿ©ÿ¯ÿ¤ÿ§ÿ¸ÿ±ÿÇÿ¹ÿ­ÿ¨ÿµÿ´ÿ­ÿ±ÿ¬ÿ²ÿµÿ¦ÿ±ÿ©ÿÿþºþyÿ¯ÿ³ÿ±ÿ®ÿ´ÿ·ÿ±ÿ±ÿ®ÿ¨ÿ¯ÿ¹ÿ´ÿ­ÿ«ÿÿ½ÿÀÿ¯ÿ±ÿ®ÿ®ÿ´ÿ¦ÿÿ¥ÿ°ÿËÿ¯ÿ¬ÿ§ÿ¬ÿ¸ÿ¿ÿ¼ÿ²ÿ·ÿÿÿ¢ÿÿÿ¬ÿ´ÿ´ÿ¨ÿ¬ÿ¦ÿ¯ÿ«ÿ®ÿ­ÿ´ÿ»ÿ³ÿ«ÿ°ÿ¨ÿÄÿ¾ÿ¾ÿ­ÿ­ÿ­ÿ®ÿ³ÿ­ÿÿ¡ÿ¶ÿ»ÿªÿ¢ÿ§ÿªÿ§ÿ¬ÿ³ÿ»ÿ£ÿ¢ÿ³ÿ®ÿ»ÿÀÿ³ÿªÿ±ÿ¹ÿ²ÿºÿ§ÿ®ÿ¨ÿ°ÿ¹ÿ²ÿ¯ÿ»ÿ¨ÿ¾ÿ¼ÿ®ÿ·ÿ·ÿ¹ÿ¼ÿ«ÿ®ÿ²ÿ´ÿ©ÿ¥ÿ«ÿ­ÿ¨ÿ¨ÿ¬ÿ¢ÿºÿ¸ÿ¨ÿ®ÿ³ÿµÿ±ÿ¦ÿ©ÿ²ÿ­ÿ¬ÿ©ÿ¡ÿÿÿÿÿÿÿªÿÿ¢ÿÿÿ ÿ©ÿ¡ÿ§ÿ¤ÿ¯ÿªÿÿÿÿÿyÿÿyÿeÿxÿdÿUÿZÿXÿ¯ÿ®ÿ©ÿ´ÿ´ÿ­ÿ»ÿªÿ§ÿ±ÿ°ÿªÿ¬ÿ³ÿ­ÿ±ÿ§ÿ¢ÿ ÿÿ ÿÿÿ«ÿ¥ÿÄÿ£ÿ¯ÿ¯ÿ¯ÿ­ÿ¥ÿªÿ³ÿ¬ÿ¡ÿ°ÿ·ÿ±ÿªÿ£ÿÿÿ ÿ¶ÿºÿ½ÿÆÿºÿ®ÿ¹ÿ¼ÿ¦ÿµÿ¨ÿ¹ÿ¯ÿ­ÿ±ÿ«ÿ£ÿ©ÿ§ÿ²ÿ±ÿ¿ÿ²ÿ¹ÿ¶ÿ¯ÿ±ÿ®ÿ¸ÿ¸ÿ§ÿ¢ÿªÿ¶ÿ»ÿ·ÿ±ÿ§ÿÿ¥ÿ¨ÿ«ÿ¥ÿ¨ÿ¯ÿ²ÿ²ÿ±ÿ¡ÿÿ§ÿ§ÿªÿ±ÿ¸ÿ¶ÿ¯ÿªÿ¨ÿ¼ÿ³ÿ®ÿ®ÿ£ÿÿ¨ÿªÿ©ÿ´ÿ¥ÿ´ÿ¡ÿ ÿ¨ÿ«ÿ­ÿ´ÿµÿ«ÿÿÿ¢ÿ¤ÿ¼ÿ¶ÿ°ÿ²ÿ­ÿ§ÿªÿ²ÿºÿ§ÿ·ÿ²ÿ¢ÿÿ­ÿ½ÿÀÿ¶ÿ©ÿ¡ÿÿ³ÿ¹ÿ³ÿ©ÿªÿ¨ÿ¥ÿ®ÿ¿ÿ³ÿ§ÿªÿ¯ÿ±ÿ¶ÿ¶ÿ¬ÿ¥ÿ¢ÿÿ©ÿ¬ÿÆÿ¸ÿ¬ÿ´ÿ§ÿ¡ÿ¬ÿ´ÿ¬ÿ°ÿÀÿ©ÿ°ÿ´ÿµÿ§ÿ¦ÿ·ÿ¶ÿ ÿ¡ÿµÿ¾ÿ²ÿ²ÿÿ¤ÿ³ÿµÿ³ÿ¬ÿ­ÿ»ÿ¯ÿ½ÿ©ÿ­ÿ¦ÿ¨ÿ¬ÿ°ÿ±ÿ«ÿ©ÿµÿ´ÿ¨ÿ¯ÿ«ÿ§ÿ®ÿ­ÿ®ÿ¥ÿ¢ÿ«ÿ°ÿ¬ÿ·ÿ´ÿ¬ÿ¤ÿ«ÿ²ÿ¯ÿ±ÿ³ÿ·ÿ¹ÿ¬ÿ­ÿ¯ÿ×ÿºÿ¾ÿÅÿÈÿ¿ÿ±ÿ«ÿ°ÿ±ÿªÿ«ÿ©ÿÿ®ÿ³ÿµÿ´ÿ²ÿ®ÿ±ÿ±ÿ ÿ°ÿ²ÿ³ÿ²ÿ¦ÿºÿ¶ÿ³ÿ²ÿ¨ÿ¦ÿ°ÿ³ÿ±ÿ¢ÿ¬ÿ­ÿ°ÿ¬ÿ²ÿ¯ÿ±ÿ¸ÿ¼ÿµÿªÿ«ÿ¯ÿ¾ÿÀÿ±ÿ¹ÿµÿ¹ÿ¶ÿ°ÿªÿªÿ¶ÿ»ÿ®ÿ±ÿ»ÿÃÿ³ÿ¬ÿ­ÿµÿ´ÿªÿ¬ÿµÿµÿ´ÿÂÿ¿ÿ­ÿ¼ÿ®ÿ¯ÿ¸ÿµÿ°ÿ¦ÿ©ÿ±ÿ±ÿ­ÿ©ÿ»ÿºÿ¼ÿ©ÿ­ÿ²ÿ¹ÿ²ÿ¶ÿ³ÿ­ÿ¶ÿ¹ÿ±ÿ©ÿ¬ÿÅÿ·ÿ£ÿºÿ³ÿ¤ÿ§ÿ©ÿ¶ÿÂÿ»ÿµÿ²ÿ¾ÿºÿ¼ÿ¸ÿ½ÿ·ÿ»ÿ²ÿ£ÿ¯ÿµÿ¶ÿ¶ÿ°ÿ¼ÿµÿ¹ÿ­ÿ¢ÿ°ÿ¿ÿ¼ÿ¸ÿ²ÿ§ÿ¨ÿºÿÆÿ¹ÿ¨ÿ®ÿ¸ÿ¯ÿÀÿ·ÿ®ÿ½ÿ­ÿ£ÿ­ÿ³ÿ¯ÿ®ÿ±ÿ±ÿ°ÿ´ÿ¸ÿªÿ¦ÿ°ÿ¶ÿ³ÿ°ÿ¬ÿ©ÿ¨ÿ©ÿªÿ¶ÿÀÿ®ÿªÿ§ÿ§ÿºÿ²ÿ¨ÿ¯ÿ´ÿ¸ÿµÿ¨ÿ¡ÿ²ÿ¼ÿ¶ÿ·ÿµÿ¼ÿÀÿºÿ­ÿ¯ÿ½ÿÿÿÿµÿ¿ÿ³ÿ¬ÿ­ÿ°ÿ°ÿ¯ÿ®ÿ¼ÿ­ÿ¥ÿµÿ¯ÿ¬ÿ­ÿ¯ÿ²ÿ¹ÿ¾ÿºÿ²ÿ¬ÿ­ÿ¯ÿ°ÿ»ÿ¸ÿ¶ÿØÿÿ£ÿÁÿ¶ÿ¥ÿ¯ÿ±ÿ­ÿ¥ÿ¬ÿ³ÿ°ÿ»ÿºÿ¿ÿ¨ÿªÿÆÿ²ÿ°ÿ¿ÿÂÿ´ÿ­ÿ°ÿ¬ÿ´ÿ¹ÿµÿ·ÿ¬ÿ¨ÿ½ÿµÿ½ÿ°ÿÆÿÂÿ­ÿ£ÿ·ÿ¹ÿ½ÿÃÿ½ÿ³ÿ«ÿ­ÿ»ÿºÿ®ÿ´ÿ¯ÿ¨ÿ±ÿ®ÿÃÿµÿ¥ÿ¡ÿ¦ÿ¤ÿ¥ÿµÿ¾ÿºÿ±ÿ©ÿ¨ÿ¤ÿ¤ÿµÿ¹ÿ·ÿºÿ«ÿ¯ÿ²ÿ¬ÿªÿ²ÿµÿ³ÿ²ÿ°ÿ¤ÿ¢ÿ¯ÿ¯ÿ¦ÿ¥ÿ§ÿ­ÿµÿªÿªÿÿ®ÿÿÿÿ¯ÿ°ÿÿ¢ÿ¬ÿ¯ÿ®ÿ¬ÿ¾ÿ¯ÿÿ°ÿªÿ¹ÿºÿ­ÿ§ÿ¢ÿ§ÿÿ¥ÿ¡ÿ¢ÿ¡ÿ¨ÿ¥ÿ¥ÿ¬ÿ¬ÿ¨ÿÿÿÿ«ÿ¦ÿ¨ÿÿ±ÿÿ®ÿ¡ÿ§ÿªÿÿÿªÿ¦ÿÿÿ¢ÿ¤ÿ­ÿ«ÿ¥ÿ§ÿ¯ÿ¡ÿÿ«ÿ£ÿÿÿÿÿÿÿ ÿÿÿÿÿÿÿ¡ÿ£ÿÿÿÿÿ¤ÿÿÿ©ÿ²ÿÿÿ¡ÿÿ¨ÿ¹ÿ ÿ¡ÿ ÿ«ÿ®ÿ¡ÿÿÿ ÿÿ¡ÿ¢ÿÿ£ÿªÿ¢ÿ¯ÿ¬ÿ£ÿ¾ÿ¿ÿ«ÿ ÿ´ÿ¬ÿ»ÿ¨ÿÿ¯ÿ±ÿ¸ÿºÿ³ÿ¶ÿµÿ´ÿ½ÿ¼ÿ¬ÿ·ÿ»ÿ°ÿ´ÿÿºÿ¥ÿÁÿ±ÿ¤ÿ¼ÿ¶ÿ®ÿªÿ­ÿ·ÿ»ÿ°ÿ±ÿ¶ÿ¶ÿ½ÿºÿ®ÿ¥ÿ¢ÿ¿ÿ¹ÿµÿ¯ÿ´ÿÿ²ÿ«ÿ°ÿ±ÿ±ÿ³ÿ¿ÿ®ÿ§ÿ¾ÿ·ÿ¼ÿÀÿ¸ÿ©ÿ¥ÿªÿ«ÿ¿ÿÄÿ¯ÿµÿ±ÿ§ÿ¬ÿ½ÿ°ÿ²ÿ·ÿ¿ÿµÿ¨ÿ«ÿ¬ÿ½ÿ»ÿ°ÿµÿ»ÿ±ÿ²ÿ·ÿ²ÿ³ÿ½ÿÅÿÅÿ¸ÿ¦ÿ±ÿ»ÿµÿ¾ÿÿµÿ®ÿ¨ÿ´ÿ­ÿ³ÿ¯ÿ°ÿ¶ÿ¤ÿ©ÿ©ÿ²ÿ¼ÿ¿ÿ³ÿ«ÿ­ÿ«ÿ¯ÿ¾ÿÃÿ¸ÿ°ÿ¯ÿ£ÿ ÿµÿ°ÿ¤ÿ­ÿ§ÿ©ÿ®ÿ°ÿ«ÿ¶ÿªÿ¯ÿ¸ÿ®ÿ´ÿ´ÿºÿ¾ÿºÿ°ÿ°ÿ«ÿ¥ÿ§ÿ­ÿ¸ÿºÿ«ÿ©ÿªÿ¤ÿ¢ÿ¦ÿ¯ÿ´ÿ»ÿ¯ÿ°ÿ«ÿ¬ÿ¯ÿ¶ÿ·ÿ¨ÿ¡ÿËÿ¿ÿºÿ¯ÿ¶ÿ³ÿ¹ÿ¾ÿ±ÿ·ÿ·ÿ»ÿµÿ¢ÿ¨ÿ°ÿ®ÿ¶ÿ¼ÿµÿ°ÿ©ÿ¥ÿÿ9ÿÿÿ³ÿ³ÿ³ÿ±ÿ±ÿªÿºÿ¯ÿ­ÿ¯ÿ´ÿ½ÿ®ÿ¯ÿ³ÿ·ÿ¶ÿ°ÿ²ÿ±ÿ°ÿ¯ÿ±ÿ¿ÿ½ÿ°ÿ°ÿ½ÿµÿ¯ÿ¶ÿ­ÿ°ÿ£ÿ´ÿ¶ÿ²ÿ¯ÿ®ÿ§ÿ¸ÿ«ÿ½ÿ©ÿ¯ÿ´ÿ¹ÿ¸ÿÂÿ´ÿ´ÿªÿ¦ÿ°ÿ¨ÿ«ÿ¬ÿ­ÿ®ÿ¦ÿ°ÿ¹ÿ±ÿªÿ¦ÿ¯ÿ®ÿ£ÿ³ÿ®ÿ¡ÿ²ÿ¹ÿ©ÿ²ÿ¯ÿ­ÿ°ÿ½ÿ±ÿ³ÿ¦ÿªÿÿ¿ÿ·ÿ­ÿ¬ÿ¼ÿµÿ¯ÿ°ÿÀÿ±ÿ¯ÿ­ÿ¨ÿ©ÿ°ÿ¹ÿ³ÿªÿ­ÿ»ÿ»ÿ¦ÿªÿºÿÀÿ¶ÿ°ÿ¤ÿ¤ÿªÿ²ÿºÿÄÿ²ÿ³ÿ¼ÿÿ±ÿÿ³ÿ¹ÿ±ÿ·ÿ³ÿ²ÿ³ÿ¯ÿÿ¦ÿ¦ÿ¯ÿ´ÿ­ÿ³ÿ¯ÿ¼ÿÁÿ®ÿ®ÿ²ÿ¨ÿ¦ÿ¯ÿ¬ÿ°ÿµÿ±ÿ ÿ«ÿ³ÿªÿ²ÿ¯ÿ³ÿ¤ÿ¬ÿ³ÿ·ÿªÿªÿÁÿ­ÿ±ÿ­ÿªÿÁÿ¯ÿ²ÿ³ÿªÿÃÿ»ÿºÿ³ÿ°ÿ»ÿ±ÿ±ÿ¹ÿ½ÿ¶ÿ­ÿ¡ÿ«ÿ±ÿ¥ÿ«ÿ¨ÿ£ÿ²ÿ¼ÿÿ¤ÿ±ÿµÿ®ÿ­ÿ¶ÿ³ÿ±ÿºÿ¶ÿ¶ÿ«ÿ¦ÿÿÀÿ¬ÿªÿ°ÿ©ÿÿ ÿ®ÿÿ¡ÿ¡ÿÿ¸ÿ§ÿ£ÿ¶ÿ©ÿ²ÿ¸ÿ¬ÿ¬ÿªÿ¬ÿÿÿ¦ÿ­ÿ±ÿ­ÿ­ÿ®ÿ§ÿºÿ±ÿ±ÿ®ÿ®ÿµÿ·ÿ³ÿ¨ÿ¾ÿ¨ÿ¼ÿÿ­ÿµÿ¬ÿµÿ§ÿÿ±ÿ¶ÿ¬ÿ©ÿ°ÿ¨ÿ®ÿ¸ÿ¸ÿ±ÿ³ÿ¬ÿ­ÿ³ÿ´ÿ¨ÿ³ÿ´ÿ¦ÿªÿ«ÿ´ÿµÿ¶ÿÀÿÃÿ¹ÿ±ÿµÿ¶ÿ©ÿ¢ÿÄÿ·ÿªÿ·ÿ©ÿ§ÿ¢ÿÿ¼ÿ±ÿ©ÿ©ÿ¡ÿ±ÿ§ÿÁÿµÿ¯ÿ§ÿ¬ÿÀÿ©ÿ²ÿ³ÿ²ÿ¯ÿ¸ÿ¬ÿ´ÿ·ÿ·ÿ·ÿ¡ÿºÿ­ÿ±ÿ¡ÿ¦ÿ¶ÿ½ÿ·ÿÿ¥ÿÿ¡ÿ»ÿ½ÿ¯ÿ°ÿ»ÿ·ÿ½ÿºÿ¥ÿ¨ÿ±ÿ­ÿ ÿ ÿ£ÿ±ÿ»ÿ­ÿ²ÿ¹ÿ£ÿ«ÿ£ÿÿ­ÿ«ÿ®ÿÿ²ÿ°ÿ¸ÿ¼ÿÃÿ¦ÿ¼ÿ­ÿÉÿµÿ´ÿ¯ÿ·ÿ¬ÿ¯ÿ«ÿ¹ÿµÿÆÿ°ÿ¥ÿ°ÿ©ÿ§ÿ´ÿ¾ÿ´ÿ®ÿ¬ÿ¨ÿªÿ°ÿ«ÿ©ÿ»ÿ¸ÿªÿ¬ÿ¬ÿ±ÿ±ÿ·ÿ°ÿ´ÿÀÿ¯ÿªÿ¥ÿ¼ÿ¯ÿªÿ®ÿ´ÿ·ÿ³ÿ¼ÿ²ÿ¹ÿ³ÿ®ÿ²ÿ²ÿÁÿ´ÿ»ÿ¦ÿ²ÿ¹ÿªÿ·ÿ«ÿ¤ÿ®ÿªÿ¯ÿ²ÿ¬ÿ°ÿ¸ÿ®ÿ«ÿ©ÿ°ÿ¼ÿ¶ÿ²ÿ¯ÿ¬ÿ£ÿ¡ÿ³ÿ·ÿªÿ ÿ©ÿ¶ÿ¹ÿ¹ÿ°ÿ­ÿµÿ±ÿ¬ÿ¯ÿ¯ÿ»ÿ¸ÿ«ÿ¥ÿ¯ÿÿ°ÿ¬ÿ±ÿ©ÿ¤ÿ¤ÿÅÿ­ÿ´ÿ­ÿ±ÿµÿ¦ÿ¹ÿ®ÿ°ÿ²ÿ¯ÿªÿ¸ÿ±ÿ¯ÿ­ÿªÿ³ÿ°ÿ´ÿ©ÿ¥ÿ§ÿ©ÿ¶ÿ²ÿ±ÿ±ÿ«ÿ°ÿ¯ÿ°ÿ²ÿ°ÿ¯ÿ­ÿ­ÿ«ÿ¬ÿ´ÿ§ÿ¬ÿ¥ÿ°ÿ­ÿ¶ÿ«ÿÿ¬ÿ½ÿ·ÿÄÿ§ÿ©ÿ¢ÿ¬ÿµÿ­ÿÿ³ÿ¨ÿ¨ÿ¥ÿ­ÿ¹ÿ³ÿ¯ÿ®ÿºÿ±ÿ´ÿ»ÿ³ÿÀÿ´ÿ²ÿ«ÿ¦ÿ³ÿ±ÿ·ÿ©ÿ§ÿ¸ÿµÿ¨ÿ¤ÿªÿ¬ÿªÿ¯ÿ»ÿºÿ²ÿ¢ÿ´ÿÈÿ¿ÿ®ÿ±ÿ­ÿ«ÿ­ÿ ÿÿÿ¢ÿ´ÿ«ÿºÿÿ­ÿ®ÿ«ÿµÿ§ÿ§ÿ«ÿ»ÿ¢ÿ¾ÿ©ÿ¸ÿªÿ­ÿ·ÿ´ÿ°ÿ§ÿ¸ÿ¹ÿ±ÿªÿ¹ÿ±ÿªÿ«ÿ§ÿ£ÿ§ÿ­ÿ¥ÿ¥ÿ«ÿ­ÿ®ÿ®ÿ´ÿ«ÿ£ÿ©ÿ¯ÿªÿ¯ÿ²ÿ·ÿ¬ÿ´ÿ¸ÿ´ÿ¸ÿ©ÿ»ÿ±ÿ±ÿËÿ¶ÿ®ÿ¥ÿÿÿ¶ÿ©ÿ¸ÿ°ÿ¿ÿ¶ÿ±ÿ´ÿ¤ÿ®ÿµÿ®ÿÁÿ¯ÿ¡ÿ©ÿ¹ÿ¦ÿ£ÿ«ÿ«ÿ°ÿ¼ÿ°ÿ±ÿ¾ÿµÿ¯ÿ­ÿªÿ¨ÿ©ÿ¯ÿ®ÿ±ÿ¶ÿ°ÿ±ÿºÿ¹ÿ°ÿ°ÿ¯ÿ°ÿ¶ÿ¯ÿ­ÿ°ÿ°ÿ¦ÿµÿ©ÿ±ÿºÿ´ÿ¨ÿ³ÿ²ÿ¦ÿÀÿµÿµÿ¡ÿ®ÿ¯ÿ¦ÿ¦ÿ®ÿÿ ÿ­ÿ´ÿ¸ÿ¯ÿ²ÿ¶ÿ²ÿ³ÿµÿµÿ³ÿµÿ³ÿ»ÿ¾ÿ²ÿ­ÿ½ÿ³ÿ¦ÿ²ÿ¯ÿ©ÿÿ·ÿ´ÿ·ÿµÿ¥ÿ¯ÿÈÿÿµÿ¬ÿ«ÿ¯ÿ¢ÿ¾ÿ²ÿ¹ÿ¸ÿ´ÿÈÿ²ÿ¾ÿ¶ÿ¯ÿ±ÿ±ÿ«ÿÿ¬ÿ¾ÿ±ÿ«ÿ­ÿ²ÿ¿ÿ¹ÿ¼ÿ°ÿÿ°ÿ²ÿ®ÿ´ÿ¼ÿ·ÿ²ÿªÿ¥ÿ°ÿ®ÿ¬ÿ¦ÿ±ÿ«ÿ¬ÿ²ÿÀÿ¯ÿµÿ°ÿ·ÿ´ÿ·ÿ®ÿ³ÿ³ÿ½ÿ·ÿ°ÿªÿ±ÿªÿ¤ÿ¯ÿ¶ÿ¸ÿ¬ÿ§ÿ¦ÿ¥ÿ±ÿªÿ ÿ®ÿ«ÿ¯ÿ¤ÿ¶ÿÉÿ®ÿ¹ÿ¸ÿµÿ¹ÿ½ÿÀÿªÿ·ÿ£ÿ±ÿ²ÿ£ÿ³ÿ©ÿ·ÿªÿ«ÿ¸ÿ¨ÿ²ÿ®ÿ³ÿ¯ÿ°ÿ§ÿ°ÿµÿ²ÿÁÿ·ÿ£ÿ§ÿ²ÿ´ÿ­ÿ°ÿ©ÿ«ÿ¹ÿ´ÿµÿºÿ»ÿ¦ÿµÿ¥ÿµÿ°ÿ¯ÿ ÿ¥ÿ»ÿ°ÿ¯ÿ¶ÿ¤ÿ¯ÿ¸ÿÿ9ÿkÿÿ°ÿ³ÿ¨ÿ¡ÿ ÿÿkÿUÿ6ÿÿ2ÿÿ¬ÿ­ÿ¬ÿ°ÿ§ÿ§ÿÿªÿÿ»ÿÃÿ½ÿ­ÿÿ¬ÿÂÿ»ÿ¥ÿªÿÀÿ¶ÿ­ÿ´ÿ­ÿ«ÿ»ÿÿ¢ÿÿ¡ÿ¥ÿÿpÿÿ³ÿªÿ¥ÿ±ÿ³ÿ·ÿ³ÿÿ­ÿ¶ÿ¾ÿ¹ÿ°ÿ®ÿ³ÿ¼ÿ®ÿ§ÿºÿ³ÿ©ÿ³ÿ¬ÿ¹ÿ·ÿ¤ÿÿ¢ÿ«ÿ­ÿ¯ÿµÿ¾ÿ¸ÿ¤ÿÿ¤ÿ»ÿ¿ÿ³ÿ´ÿ¼ÿ¤ÿ­ÿ´ÿ¯ÿÀÿ¯ÿ®ÿ©ÿ»ÿÑÿ°ÿºÿ¶ÿ¯ÿ¦ÿºÿÂÿ¾ÿ±ÿ¥ÿ£ÿ§ÿ­ÿ­ÿ¤ÿ¤ÿ®ÿ¨ÿ¢ÿ´ÿ¸ÿ¯ÿ³ÿ±ÿ°ÿ´ÿ°ÿµÿ»ÿ±ÿ®ÿ±ÿÿ·ÿ¨ÿ¹ÿ«ÿ¶ÿ¯ÿ¹ÿ·ÿ¥ÿ©ÿµÿ±ÿ®ÿ¨ÿ ÿ¬ÿµÿ®ÿ®ÿ³ÿ¨ÿÿ¤ÿ±ÿÁÿ¹ÿ²ÿ±ÿªÿ­ÿ³ÿ«ÿ®ÿÿºÿ¼ÿ´ÿ¼ÿ±ÿ¼ÿ³ÿªÿ´ÿ¶ÿºÿ¹ÿ®ÿ³ÿ¹ÿ³ÿ«ÿÿ¼ÿ½ÿ¯ÿ©ÿ¦ÿµÿÀÿ¼ÿÿ©ÿ¨ÿ¤ÿ½ÿ°ÿ«ÿ¦ÿ®ÿ®ÿ¦ÿ±ÿÀÿ¾ÿºÿ¯ÿ¨ÿ»ÿ¹ÿ¸ÿ·ÿ·ÿºÿ¼ÿ·ÿ´ÿ¬ÿ¯ÿ³ÿ·ÿÄÿ¾ÿ¹ÿ¶ÿ¶ÿµÿ¸ÿ»ÿ·ÿ°ÿºÿÁÿµÿ¯ÿ´ÿ²ÿ¦ÿ¨ÿ´ÿ»ÿ¹ÿ¥ÿ§ÿ¹ÿ§ÿÿÿ»ÿ¾ÿ¸ÿÿÿ¦ÿ ÿÿ£ÿ¶ÿ±ÿ¨ÿ±ÿ®ÿÿÿ¦ÿ®ÿ¢ÿ¥ÿÿ§ÿ¡ÿÿÿÿÿÿ¨ÿÿ¡ÿÿÿÿÿÿ¡ÿÿÿ¡ÿÿ§ÿ¥ÿÿÿ®ÿÿ§ÿ«ÿ¨ÿ§ÿ´ÿ«ÿ´ÿ´ÿ±ÿ«ÿ«ÿ­ÿ¦ÿ¡ÿ«ÿ«ÿ¡ÿ¢ÿÿÿ§ÿ£ÿÿ¥ÿÿ ÿ©ÿ¬ÿ¦ÿ§ÿ¤ÿÿÿ®ÿ·ÿ§ÿÿÿÿÿÿ©ÿÿ¤ÿ¿ÿ¤ÿ´ÿ­ÿ¬ÿ°ÿ¤ÿ«ÿ°ÿÿ¦ÿºÿ½ÿ¶ÿ²ÿ³ÿ³ÿ«ÿ¯ÿ±ÿ°ÿ¶ÿ«ÿ¯ÿ²ÿ®ÿ¦ÿ£ÿ°ÿµÿ¨ÿ³ÿ¸ÿ°ÿ±ÿ±ÿ´ÿ¶ÿ©ÿ«ÿ«ÿÿªÿÿ­ÿ²ÿÂÿ¨ÿ®ÿ¾ÿ±ÿ®ÿ¬ÿ«ÿ±ÿ¯ÿ©ÿ¬ÿ±ÿ¯ÿ«ÿ¹ÿÇÿºÿ©ÿ­ÿ°ÿ¶ÿ­ÿ«ÿ«ÿ´ÿ´ÿ°ÿ´ÿ­ÿ¨ÿ¬ÿªÿ¨ÿ¨ÿÿ²ÿºÿ½ÿºÿªÿ©ÿ­ÿ°ÿ·ÿºÿ·ÿ¯ÿ±ÿ»ÿ¾ÿµÿ¯ÿ°ÿ©ÿ¬ÿ©ÿ¼ÿ°ÿ·ÿ¾ÿ¸ÿ°ÿ£ÿ§ÿªÿ³ÿ¸ÿÇÿÊÿ¶ÿ®ÿ«ÿ£ÿ¯ÿ¬ÿµÿ³ÿ¹ÿ¥ÿÿ²ÿ±ÿµÿ¿ÿ¸ÿºÿ¶ÿ¶ÿ¾ÿ«ÿ¬ÿ·ÿºÿ¸ÿÂÿ ÿ¡ÿ²ÿÈÿ¯ÿ£ÿ¨ÿ¦ÿÿ¨ÿµÿ¨ÿÿªÿ»ÿ³ÿ´ÿ¯ÿ¨ÿ±ÿµÿ®ÿ¥ÿ©ÿ­ÿ¶ÿ¶ÿ³ÿ²ÿ¥ÿ¦ÿ£ÿ­ÿ¦ÿ¹ÿÿÿ´ÿ·ÿ¨ÿ±ÿÆÿ¾ÿ²ÿ±ÿ¬ÿ¨ÿ®ÿ«ÿ¬ÿ¶ÿ³ÿ¼ÿ¬ÿ±ÿ´ÿ§ÿ«ÿ©ÿ±ÿ³ÿ®ÿ¹ÿÁÿ¸ÿ¦ÿÀÿ²ÿ§ÿ¯ÿ°ÿ¦ÿ¬ÿ°ÿ±ÿ¯ÿ®ÿ¯ÿ±ÿ³ÿ°ÿ«ÿ©ÿ©ÿ¨ÿ³ÿ¿ÿÂÿ¹ÿ´ÿ°ÿ±ÿ´ÿ°ÿ«ÿ®ÿ§ÿÁÿ½ÿ¶ÿ«ÿ¸ÿ³ÿºÿ³ÿ©ÿ§ÿªÿ¬ÿ«ÿ®ÿ´ÿ¯ÿ¢ÿ¯ÿ«ÿ¤ÿ­ÿ±ÿ®ÿ³ÿ²ÿ©ÿ«ÿ»ÿÈÿÊÿ±ÿ°ÿ°ÿ¿ÿ¬ÿ©ÿ§ÿµÿ²ÿ²ÿµÿ±ÿ­ÿªÿ©ÿ­ÿ©ÿµÿ±ÿ·ÿ®ÿ®ÿªÿ¤ÿ©ÿ®ÿªÿ«ÿ£ÿ«ÿ®ÿ½ÿªÿ«ÿ¥ÿªÿ²ÿºÿºÿ³ÿ¶ÿ¼ÿ³ÿ­ÿºÿ¨ÿ­ÿ¥ÿ·ÿ¤ÿªÿ«ÿ¥ÿ«ÿ³ÿ´ÿ´ÿ§ÿÿ«ÿ ÿÀÿ±ÿµÿ¸ÿ®ÿ°ÿµÿ­ÿ®ÿ¢ÿ¯ÿ»ÿ¾ÿµÿ¾ÿµÿ¨ÿ¥ÿ®ÿ¿ÿ¿ÿ«ÿ·ÿ¼ÿÌÿ²ÿ¹ÿ­ÿ«ÿ³ÿªÿ©ÿ´ÿ°ÿ¡ÿÿ£ÿ±ÿ½ÿªÿ¬ÿºÿ®ÿ£ÿÿ¥ÿ±ÿ¯ÿ·ÿ¥ÿºÿ®ÿ¸ÿ°ÿ¬ÿ®ÿµÿ»ÿ¿ÿµÿ¢ÿ´ÿÊÿµÿ½ÿ²ÿ¨ÿ°ÿ·ÿ­ÿ¯ÿÄÿÃÿ´ÿ¼ÿÿ§ÿ¸ÿ¹ÿ¸ÿ¸ÿ¨ÿÿ¤ÿ¯ÿÿuÿuÿ¢ÿ®ÿ®ÿ¯ÿ«ÿ­ÿ­ÿ§ÿ°ÿ´ÿ¥ÿ¾ÿÿ²ÿ¯ÿÀÿ½ÿ¶ÿ·ÿ¯ÿ«ÿ´ÿ¹ÿÈÿ­ÿ¬ÿ®ÿµÿ·ÿ²ÿ³ÿ¿ÿ¯ÿ¯ÿ£ÿÿ§ÿÿÿÿ ÿ©ÿ¨ÿµÿ¶ÿ·ÿµÿ¥ÿ¥ÿ©ÿ±ÿµÿ¸ÿ·ÿ¬ÿ°ÿ¬ÿ°ÿÆÿ¦ÿ¥ÿ§ÿ«ÿÿÿ ÿ¦ÿ©ÿ´ÿ±ÿ¾ÿ³ÿ°ÿ¶ÿºÿµÿ«ÿ¼ÿ§ÿªÿÿÿÿ¢ÿ¬ÿ¥ÿÿÿ²ÿ°ÿ·ÿ¹ÿªÿ²ÿºÿ¯ÿ¥ÿ¦ÿ§ÿÀÿ½ÿ·ÿ±ÿ»ÿµÿ¯ÿ¼ÿÄÿ¬ÿ«ÿ¯ÿ¤ÿÿ¤ÿ¶ÿ ÿÿ·ÿ·ÿ·ÿ¢ÿ©ÿ®ÿµÿ°ÿ³ÿ¶ÿ¾ÿÇÿ°ÿºÿ»ÿÀÿ¤ÿ¡ÿ³ÿ¸ÿ°ÿ®ÿªÿ®ÿÌÿ»ÿ¬ÿ¸ÿºÿºÿ·ÿ¯ÿ±ÿÀÿ«ÿ½ÿ­ÿ±ÿ¶ÿ³ÿ²ÿ´ÿ³ÿÊÿÄÿºÿ¼ÿ»ÿ¼ÿµÿªÿ­ÿ³ÿ¯ÿªÿÿÿÿÿÿÿÿÿÿÿÿÿÿÿÿÿÿ¢ÿ°ÿ®ÿÿ|ÿwÿÿ|ÿÿpÿgÿaÿhÿTÿDÿ<ÿ©ÿ§ÿ¬ÿ¹ÿÀÿ±ÿ§ÿ®ÿ³ÿ·ÿ¶ÿ¯ÿ®ÿ®ÿ°ÿ¨ÿ£ÿ§ÿ©ÿ©ÿ®ÿ±ÿ¤ÿ²ÿ¯ÿ¾ÿ©ÿ£ÿªÿ®ÿ§ÿÿ§ÿ¿ÿ¶ÿ§ÿ¤ÿ¬ÿ±ÿ¨ÿÿÿ®ÿ®ÿ«ÿ´ÿ¯ÿ¨ÿ¬ÿ¥ÿÿ­ÿ½ÿ¬ÿ§ÿ¯ÿ²ÿ¯ÿ¯ÿ©ÿ£ÿ²ÿ§ÿ»ÿªÿ¦ÿ¬ÿ«ÿ¦ÿ¯ÿ¾ÿ²ÿ´ÿ·ÿ±ÿ³ÿ®ÿ®ÿºÿ½ÿ²ÿ©ÿÿ®ÿ¦ÿ¢ÿ¨ÿ¶ÿ´ÿ¬ÿ¸ÿÂÿÿ½ÿ³ÿÆÿµÿ©ÿ®ÿ­ÿ§ÿªÿ¨ÿ®ÿ±ÿ¸ÿ»ÿ¬ÿ£ÿ¤ÿ­ÿ²ÿ©ÿ­ÿªÿ¯ÿ²ÿ¢ÿ¨ÿ±ÿ¹ÿ¼ÿµÿ·ÿ©ÿ´ÿ ÿ»ÿ¸ÿ´ÿ«ÿ¥ÿ¦ÿ§ÿ¡ÿ«ÿºÿ¬ÿ²ÿ±ÿ±ÿ«ÿ¯ÿ¹ÿ²ÿ«ÿ«ÿ¡ÿ­ÿ¿ÿ¶ÿ«ÿ°ÿ­ÿ¢ÿ
[truncated: 11,338,637 more chars]
