# Supplementary material for: Deciphering neuronal deficit and protein profile changes in human brain organoids from patients with creatine transporter deficiency
Source: eLife. 2023 Oct 13;12:RP88459. doi: 10.7554/eLife.88459 (PMC10575631; doi:10.7554/eLife.88459)
Supplement: Figure 6—source data 4. [file elife-88459-fig6-data4.zip › Figure 6 - Source data 4/GSK3b (I and J)/Lea 2022-09-21 16h57m43s (tubuline colori blot 1a).scn]

MIME-Version: 1.0 (Generated by Image Lab 5.2.1)
Content-Type: multipart/mixed; boundary="20220921-165743-07F48010"
Content-Description: Image Lab Image File
X-EntityRank: middle
X-LastSaveDate: 2022.09.21.16.57.43.810

--20220921-165743-07F48010
Content-Type: text/xml; charset="utf8"
Content-Length: 1852
Content-Description: ItemHeaderTag
X-EntityRank: first
X-LastSaveDate: 2022.09.21.16.57.43.811

<!DOCTYPE XML>
<root version="2">
 <FileAuthoringInfo>
  <applicationName>Image Lab Touch</applicationName>
  <applicationSchema>3</applicationSchema>
  <majorVer>2</majorVer>
  <minorVer>3</minorVer>
  <subMinorVer>0</subMinorVer>
  <buildNumber>7</buildNumber>
  <changeList>198661</changeList>
  <buildType></buildType>
  <version>2.3.0.07</version>
 </FileAuthoringInfo>
 <name>Lea 2022-09-21 16h57m43s</name>
 <scan_id>54518489524758866</scan_id>
 <description></description>
 <user>Lea</user>
 <document_control_sign>0</document_control_sign>
 <document_controlled>0</document_controlled>
 <frame_sync_type>sync_frames_and_lanes</frame_sync_type>
 <normalization_channel>-1</normalization_channel>
 <normalization_use_bands>0</normalization_use_bands>
 <DisplaySettings>
  <showAnnotations>true</showAnnotations>
  <showLaneFrame>true</showLaneFrame>
  <showLanes>true</showLanes>
  <showBands>true</showBands>
  <showLaneLabels>true</showLaneLabels>
  <showBandsAttributes>true</showBandsAttributes>
  <bandsAttributes>1</bandsAttributes>
  <selectedLaneAttr>true</selectedLaneAttr>
  <showMWLegend>true</showMWLegend>
  <showVolumes>true</showVolumes>
  <showVolumesLabel>true</showVolumesLabel>
  <showBandEdges>false</showBandEdges>
 </DisplaySettings>
 <channel_count>1</channel_count>
 <rgb_composite>true</rgb_composite>
 <RGBDisplaySettings>
  <Red>
   <Channel>-1</Channel>
   <Enable>false</Enable>
  </Red>
  <Green>
   <Channel>-1</Channel>
   <Enable>false</Enable>
  </Green>
  <Blue>
   <Channel>-1</Channel>
   <Enable>false</Enable>
  </Blue>
 </RGBDisplaySettings>
 <scan_0>
  <transform gamma="1" invert="false" low_frac="0.941497" high_frac="0.999176" highlight_saturate="true"/>
  <colormap>Gray</colormap>
  <zoom>-1.0000000000000000</zoom>
  <image_anchor x="0.0000000000000000" y="0.0000000000000000"/>
 </scan_0>
</root>
--20220921-165743-07F48010
Content-Type: multipart/mixed; boundary="20220921-165743-07F480C8"
Content-Description: ScanImageTag0
X-EntityRank: first
X-LastSaveDate: 2022.09.21.16.57.43.811

--20220921-165743-07F480C8
Content-Type: application/octet-stream
Content-Length: 12179328
Content-Description: ImageData
X-EntityRank: first
X-LastSaveDate: 2022.09.21.16.57.43.811

´ÿ²ÿ¦ÿ¿ÿÉÿÀÿ»ÿ²ÿ¶ÿÆÿ¶ÿ¶ÿºÿºÿ·ÿµÿ¶ÿÀÿ¾ÿ¥ÿªÿ©ÿ¶ÿÀÿºÿºÿ¶ÿ´ÿ¤ÿ®ÿ¸ÿ´ÿ®ÿ«ÿªÿ¹ÿ¿ÿ³ÿ¦ÿ°ÿ¸ÿ¹ÿ´ÿ±ÿµÿ ÿÿ´ÿ·ÿ·ÿµÿ²ÿ±ÿµÿ±ÿ§ÿ«ÿ·ÿºÿ·ÿºÿ¹ÿ¶ÿ»ÿ²ÿÇÿ ÿÿ¨ÿ©ÿ­ÿ³ÿ¹ÿ¿ÿ°ÿµÿÅÿµÿ·ÿ»ÿ¼ÿ½ÿ¸ÿ²ÿ±ÿ¯ÿ¹ÿ´ÿ±ÿ£ÿ§ÿ¶ÿ¹ÿµÿ½ÿ½ÿ»ÿµÿºÿ¶ÿ²ÿ±ÿ°ÿ¼ÿ¼ÿ¯ÿ¶ÿ¥ÿ³ÿ®ÿµÿÈÿÄÿµÿÃÿ¿ÿ¨ÿ¹ÿÄÿ¹ÿ³ÿ¹ÿ½ÿºÿ»ÿ¾ÿ´ÿµÿ¸ÿ¼ÿªÿ¡ÿ«ÿ¸ÿµÿ¤ÿ¿ÿ¶ÿ¶ÿºÿ³ÿ°ÿ¼ÿÅÿÁÿ·ÿ³ÿ¿ÿ¬ÿ¶ÿ°ÿ¹ÿ»ÿ°ÿ¯ÿ¿ÿ¶ÿ°ÿ¶ÿ´ÿ¹ÿ¶ÿ¯ÿ¥ÿ©ÿ¯ÿ©ÿ³ÿ¸ÿ¯ÿ¿ÿ¶ÿ¶ÿªÿ¨ÿ´ÿ»ÿ½ÿºÿ¬ÿ«ÿµÿ¢ÿ¦ÿ¦ÿ¨ÿ±ÿ¹ÿ»ÿ¾ÿ¹ÿÄÿ¬ÿºÿ¶ÿ­ÿµÿ³ÿ¯ÿ¯ÿ¨ÿ´ÿ³ÿ¾ÿ¡ÿ·ÿ§ÿ«ÿÂÿ¼ÿ±ÿ¼ÿ½ÿ®ÿ¹ÿ±ÿÿ°ÿ®ÿªÿ«ÿ¶ÿ¸ÿ²ÿ¹ÿ¶ÿÂÿ¯ÿ¯ÿ¬ÿ±ÿ¬ÿ±ÿ³ÿ²ÿ±ÿ§ÿ²ÿ®ÿ¹ÿ½ÿºÿ§ÿ°ÿ»ÿ¼ÿ·ÿ®ÿ¨ÿ®ÿ«ÿ¨ÿÈÿºÿ°ÿºÿ¸ÿ¬ÿ¼ÿÃÿ©ÿ¯ÿ®ÿ°ÿªÿ¿ÿ·ÿºÿ°ÿ´ÿ°ÿ¨ÿ¯ÿ±ÿµÿÈÿµÿ¨ÿµÿ´ÿ°ÿ¶ÿ©ÿ¥ÿ³ÿ¸ÿ¸ÿÃÿµÿ´ÿ·ÿ»ÿ¸ÿ¸ÿ¸ÿºÿ»ÿ»ÿµÿªÿ°ÿ°ÿ¨ÿÁÿªÿ±ÿÃÿ½ÿ²ÿ»ÿÀÿµÿ°ÿ®ÿµÿÀÿ£ÿ¥ÿ¥ÿÆÿËÿ¿ÿ¿ÿÃÿÀÿ¹ÿ¯ÿ»ÿªÿ°ÿ¯ÿ«ÿ¸ÿ¸ÿ´ÿ±ÿ¶ÿÃÿ½ÿ¦ÿªÿ²ÿªÿ·ÿ»ÿ´ÿ³ÿ¿ÿÂÿ¾ÿÁÿ»ÿ³ÿ¿ÿÄÿ±ÿ´ÿ©ÿ»ÿ´ÿ¿ÿ¨ÿ§ÿ²ÿ¿ÿ¿ÿ±ÿ¨ÿ°ÿ·ÿ£ÿ«ÿÊÿ§ÿ¯ÿ«ÿ°ÿ¯ÿ«ÿ°ÿ·ÿ³ÿ§ÿ¦ÿ³ÿ¿ÿ¿ÿÃÿ´ÿ±ÿ¼ÿ´ÿ°ÿ²ÿ¬ÿ§ÿ¬ÿ³ÿ¸ÿ¸ÿºÿ°ÿ±ÿÃÿ¸ÿ´ÿµÿ°ÿµÿ¹ÿ¶ÿ°ÿ¨ÿ¢ÿ¢ÿªÿªÿºÿ¬ÿ­ÿ´ÿ®ÿªÿ´ÿµÿ´ÿ°ÿ®ÿ±ÿ­ÿ«ÿ®ÿ¶ÿ¼ÿ¯ÿÃÿºÿµÿ­ÿ´ÿ¶ÿ°ÿ´ÿ°ÿ£ÿ³ÿ¸ÿ®ÿ¬ÿ°ÿ¨ÿ·ÿÀÿ¶ÿ®ÿµÿ«ÿ¡ÿÿ~ÿ¥ÿºÿ¹ÿ´ÿ²ÿ¯ÿ¬ÿ£ÿ«ÿ»ÿÀÿ°ÿªÿ¢ÿ¢ÿ«ÿ¯ÿ­ÿ¶ÿÄÿ·ÿÄÿ¼ÿªÿ¶ÿ·ÿ²ÿ¯ÿªÿ°ÿ¯ÿ¬ÿ©ÿ¦ÿ­ÿ´ÿ¯ÿÃÿÁÿ¶ÿ°ÿ¡ÿ²ÿ¨ÿ¦ÿ¹ÿ·ÿÃÿÁÿ¸ÿ´ÿ­ÿ­ÿ»ÿ½ÿ¬ÿ¢ÿ´ÿºÿªÿºÿºÿÿÿ®ÿ´ÿ²ÿ¸ÿ³ÿ­ÿ²ÿ°ÿ¶ÿ²ÿ¯ÿ¬ÿ®ÿ¹ÿÅÿ¸ÿ­ÿ»ÿ¾ÿ¯ÿªÿ«ÿ²ÿ´ÿ¯ÿ²ÿµÿ¶ÿ¸ÿ±ÿ±ÿ±ÿÄÿ»ÿ¥ÿ­ÿªÿ¯ÿ«ÿ°ÿ´ÿ¬ÿ¡ÿ±ÿÄÿ²ÿ¯ÿ·ÿµÿ»ÿ©ÿÿ§ÿ¿ÿ²ÿµÿ°ÿ£ÿÿ¢ÿ¯ÿ©ÿ«ÿ°ÿªÿ¤ÿ¢ÿÿÿ ÿ¦ÿÿ«ÿ¶ÿ§ÿÿÿ ÿÿÿ¯ÿ°ÿ£ÿ¯ÿºÿªÿ¨ÿÿÿ­ÿ§ÿÿ¥ÿÿ¨ÿµÿªÿ¡ÿ ÿÿ ÿ ÿ²ÿ·ÿ¬ÿ©ÿ¦ÿ§ÿ©ÿ´ÿ¯ÿ±ÿ¢ÿÿ¥ÿÿ°ÿ¦ÿÿÿÿÿ¢ÿÿÿ¯ÿÿÿÿÿ¨ÿ¦ÿ¨ÿ¨ÿ¬ÿ£ÿ¹ÿ¬ÿ§ÿÿÿÿ°ÿÿ¡ÿ©ÿ¡ÿ¡ÿ§ÿ ÿ£ÿ¯ÿ¥ÿ¬ÿ°ÿ©ÿ­ÿ¡ÿÿ¶ÿ¶ÿÿ«ÿ®ÿ¬ÿ¥ÿ°ÿ´ÿ®ÿ¬ÿ³ÿ¨ÿ£ÿ¬ÿ©ÿ·ÿÀÿµÿ±ÿ¶ÿ¯ÿªÿ«ÿ´ÿµÿ±ÿ³ÿÇÿ¼ÿ¹ÿªÿ¨ÿ²ÿ¶ÿ¹ÿ®ÿªÿ±ÿ«ÿ±ÿ¶ÿ­ÿµÿÆÿÅÿÂÿ¾ÿ¯ÿ³ÿ¯ÿ§ÿºÿÿÿ¥ÿ±ÿ°ÿ­ÿ©ÿµÿ¸ÿ¦ÿ¦ÿ¸ÿ½ÿ²ÿ¬ÿ¯ÿµÿÄÿ·ÿ¾ÿ²ÿ­ÿ¤ÿÁÿ¤ÿ­ÿ¼ÿ©ÿ´ÿ¾ÿµÿ·ÿµÿ³ÿ´ÿºÿ¹ÿ«ÿ´ÿ¾ÿ§ÿ¯ÿ´ÿÂÿºÿºÿ±ÿ¸ÿ¨ÿ¶ÿ¸ÿ¿ÿºÿ¨ÿ®ÿ§ÿ¬ÿ¯ÿ²ÿ¸ÿµÿ°ÿ®ÿ³ÿ±ÿ«ÿ´ÿ³ÿ¹ÿ­ÿ£ÿ¯ÿ²ÿ«ÿ«ÿ§ÿ±ÿ¬ÿÉÿ©ÿ§ÿªÿ¼ÿ«ÿ¯ÿ¢ÿ§ÿ´ÿ²ÿ«ÿ­ÿ³ÿ­ÿ¡ÿ§ÿ¹ÿ®ÿ¯ÿÿÿ¬ÿ¨ÿÿ­ÿ§ÿ¡ÿ¯ÿªÿ«ÿ®ÿµÿªÿ³ÿ²ÿªÿ§ÿ­ÿ´ÿ¯ÿ¬ÿ¬ÿ¯ÿ®ÿ®ÿµÿ´ÿ·ÿªÿÿ¥ÿµÿ¼ÿ¬ÿÿ´ÿÀÿÿ¡ÿ¾ÿ¥ÿªÿ«ÿ»ÿ¼ÿ¨ÿ«ÿ¦ÿµÿ¼ÿ±ÿ®ÿ»ÿÀÿ±ÿªÿªÿ¡ÿ§ÿ®ÿ³ÿ£ÿÿ©ÿ°ÿÿ£ÿÿÿ°ÿ¤ÿ¬ÿ«ÿ¢ÿÿ¨ÿºÿ´ÿ¤ÿ¢ÿ¤ÿ¾ÿ²ÿ©ÿªÿ¯ÿ°ÿ¥ÿ¬ÿ²ÿ¥ÿ¡ÿ¨ÿ¨ÿ¢ÿ¢ÿ¥ÿÿÿ¯ÿ¹ÿÿÿ³ÿ«ÿ¶ÿ³ÿ¡ÿ¬ÿµÿªÿÿÿÿÿ¨ÿ©ÿ¤ÿ§ÿ¯ÿµÿ°ÿµÿ¸ÿ¬ÿ³ÿ£ÿÿÿÿÿ ÿ¢ÿ¢ÿ®ÿÿÿÿ¬ÿÿÿÿ«ÿÿÿÿÿÿ¦ÿ¶ÿ«ÿ®ÿÿÿ¡ÿ£ÿ§ÿ¤ÿ©ÿ³ÿ´ÿ¯ÿ³ÿ¹ÿ³ÿÿ¢ÿ­ÿ¦ÿ¬ÿ­ÿ¶ÿ´ÿ¾ÿ³ÿ¯ÿ¯ÿ®ÿ¡ÿÅÿ°ÿ©ÿ«ÿ´ÿ±ÿ²ÿ±ÿ¯ÿÿ¨ÿ²ÿ¨ÿ§ÿ²ÿ®ÿ¨ÿ°ÿ·ÿ¸ÿ·ÿ¯ÿÿ¦ÿ¥ÿ²ÿªÿ§ÿ¥ÿ±ÿ°ÿ½ÿ¢ÿÄÿ®ÿ£ÿªÿ±ÿ©ÿ¾ÿ¼ÿ¶ÿ³ÿ¼ÿ§ÿ¸ÿ«ÿ¨ÿ²ÿ°ÿ¨ÿ´ÿ±ÿ¡ÿ¬ÿ­ÿ§ÿ¯ÿÿÿ¤ÿÿ¡ÿ£ÿ£ÿªÿ§ÿÿÿÿ±ÿ·ÿ¤ÿ´ÿ~ÿÿ«ÿ£ÿ§ÿÿ¼ÿÿ¬ÿ¤ÿÿÿÿÿ¢ÿ ÿ©ÿªÿ¢ÿÿ¨ÿ¹ÿ°ÿ¨ÿ¨ÿ¢ÿ¦ÿ¦ÿ¡ÿ¦ÿÿÿ©ÿªÿÿ ÿ¤ÿÿÿ¦ÿÿÿ©ÿÿÿÿ²ÿ§ÿ±ÿ¦ÿ¥ÿ³ÿ¢ÿ²ÿ¯ÿ±ÿ£ÿ©ÿ­ÿ°ÿ«ÿ·ÿ²ÿ­ÿ¼ÿµÿ©ÿ­ÿ§ÿ«ÿ±ÿ¦ÿÿ¤ÿ­ÿ ÿÿÿ§ÿ¬ÿ¬ÿ¬ÿ­ÿ«ÿ±ÿ¨ÿ§ÿ£ÿ¯ÿ·ÿ¹ÿ®ÿÿÄÿ©ÿ­ÿ¥ÿ¥ÿ©ÿ£ÿÂÿ¨ÿ¼ÿ¦ÿ±ÿºÿ®ÿ¡ÿ¥ÿ®ÿ­ÿ³ÿ¨ÿµÿ½ÿ¨ÿÿÿ£ÿ®ÿ±ÿ°ÿ´ÿ§ÿÿ ÿ­ÿ ÿÿÿ®ÿ¤ÿÄÿ¥ÿ±ÿ¨ÿ°ÿ¶ÿ®ÿ§ÿ¾ÿ¯ÿ¬ÿ¯ÿµÿÿ§ÿ°ÿµÿ±ÿÀÿ½ÿ¯ÿ¾ÿ¶ÿ¬ÿ»ÿ²ÿ£ÿ¨ÿ£ÿ¯ÿ²ÿ«ÿ­ÿ°ÿ¯ÿ§ÿ­ÿ²ÿ­ÿ·ÿ·ÿ²ÿ»ÿ¯ÿ£ÿÿµÿ·ÿ¦ÿ·ÿ®ÿ¦ÿ­ÿ¨ÿ¯ÿ°ÿ¿ÿ°ÿ±ÿµÿÿÿ°ÿ¯ÿ­ÿªÿ³ÿ­ÿªÿÿ¦ÿ±ÿ¯ÿ½ÿ³ÿ¯ÿ¯ÿªÿ¯ÿ«ÿ¦ÿ­ÿ«ÿªÿ«ÿ£ÿ¦ÿ¬ÿ®ÿ®ÿ«ÿ­ÿ¤ÿ§ÿ¤ÿ§ÿ°ÿ¯ÿ³ÿªÿ¶ÿ·ÿ¬ÿ£ÿ©ÿ°ÿ¸ÿÿ¡ÿ·ÿµÿ¤ÿ§ÿ·ÿ¼ÿªÿ¸ÿ²ÿ´ÿ©ÿ­ÿ´ÿÿ¥ÿ¨ÿ°ÿ´ÿ´ÿ¾ÿÃÿ¾ÿ·ÿ¥ÿªÿ°ÿ¯ÿ·ÿ¬ÿ¨ÿ©ÿ«ÿµÿ­ÿÿÿÿÿ°ÿ²ÿ´ÿ¬ÿ­ÿªÿ¦ÿ«ÿ¶ÿ´ÿ¸ÿ¶ÿ´ÿ¨ÿ­ÿ§ÿ«ÿ±ÿ¯ÿ´ÿªÿ ÿ¦ÿ®ÿ®ÿ¶ÿ«ÿ´ÿ·ÿ¯ÿ´ÿ¬ÿ­ÿ±ÿ±ÿ¶ÿ¶ÿ°ÿ§ÿ²ÿ²ÿ ÿ­ÿªÿ¨ÿ®ÿ¢ÿÿ¡ÿ¹ÿ°ÿ¯ÿ³ÿ·ÿ±ÿ¦ÿ­ÿ³ÿµÿ¢ÿ¶ÿ¹ÿ¥ÿ¹ÿ¬ÿ¬ÿ±ÿ§ÿ¬ÿ¿ÿ¾ÿ­ÿ®ÿ ÿ©ÿ°ÿ¶ÿ¶ÿ®ÿµÿ¥ÿ£ÿ³ÿ¸ÿ±ÿ®ÿµÿºÿ±ÿ°ÿ§ÿ£ÿ·ÿ°ÿ³ÿ½ÿ¿ÿ³ÿµÿ¬ÿÿ´ÿ¬ÿ«ÿ­ÿ±ÿ·ÿ´ÿ³ÿ¬ÿ¢ÿ·ÿ­ÿ±ÿÿ®ÿªÿ®ÿ³ÿ¨ÿ®ÿ´ÿ¥ÿ®ÿ²ÿ®ÿªÿÀÿÃÿ½ÿ±ÿ«ÿ®ÿÿÿ­ÿ°ÿµÿ½ÿ¼ÿ¼ÿ¶ÿ®ÿ³ÿ¯ÿ©ÿµÿÿ¤ÿ¥ÿ±ÿµÿ©ÿ¸ÿ¤ÿ¦ÿ¸ÿ­ÿ¶ÿ¶ÿ³ÿ¶ÿ¿ÿ¯ÿ·ÿ¯ÿºÿÿ³ÿºÿ´ÿ½ÿ©ÿµÿ¤ÿ°ÿ±ÿ§ÿ¬ÿ°ÿ½ÿ·ÿ©ÿ¡ÿ¸ÿÆÿ¿ÿÀÿ´ÿ¡ÿ°ÿÃÿ·ÿ¶ÿ³ÿ±ÿ¨ÿ¹ÿ¶ÿ°ÿ½ÿ¾ÿ¿ÿ¤ÿ¤ÿ¶ÿµÿ¹ÿ°ÿ¤ÿ°ÿµÿ¯ÿ²ÿµÿ·ÿ¬ÿ°ÿ¡ÿ²ÿ®ÿ¶ÿ¯ÿ£ÿ®ÿ²ÿ¹ÿ²ÿ³ÿµÿ³ÿ¯ÿ°ÿ²ÿ°ÿ¬ÿ¦ÿ¥ÿ¢ÿ£ÿ³ÿ¹ÿ¤ÿ«ÿµÿ­ÿ¤ÿ²ÿ³ÿ°ÿºÿ°ÿºÿ¶ÿ«ÿ®ÿ¥ÿ¨ÿ¶ÿÀÿªÿ¨ÿµÿµÿ´ÿ¼ÿ´ÿ¤ÿ¨ÿÿ°ÿºÿ»ÿ¸ÿ·ÿ­ÿ´ÿÁÿÇÿ¾ÿ´ÿ¶ÿ±ÿ½ÿ·ÿ·ÿ±ÿ¯ÿ«ÿÿ£ÿ ÿ°ÿ»ÿ¼ÿ«ÿ¬ÿ¾ÿ¯ÿ«ÿ«ÿ¨ÿ¬ÿÿ¼ÿ«ÿ±ÿÀÿµÿÃÿ¸ÿ²ÿ³ÿ·ÿÄÿ¼ÿ»ÿ²ÿªÿ¹ÿÉÿÅÿ¼ÿºÿ¶ÿ¶ÿ¶ÿ¶ÿ³ÿ³ÿ±ÿ¸ÿ²ÿªÿ§ÿ¶ÿ¨ÿ²ÿ·ÿ´ÿ¬ÿ¹ÿ¬ÿ±ÿÁÿ¯ÿ´ÿºÿ±ÿÿ¨ÿ«ÿµÿµÿ«ÿ¬ÿ´ÿ°ÿ±ÿ¶ÿ¶ÿ¶ÿ»ÿºÿ±ÿ°ÿ«ÿ±ÿ·ÿ³ÿÿ´ÿªÿ­ÿÀÿ¨ÿ¥ÿ·ÿ³ÿ§ÿÿºÿ¬ÿ ÿ¾ÿ¤ÿ´ÿªÿ°ÿ°ÿ²ÿ´ÿ¨ÿÀÿ»ÿ¨ÿ±ÿ´ÿ²ÿ·ÿ¼ÿ´ÿªÿ¹ÿ·ÿ¯ÿªÿ®ÿ²ÿµÿ°ÿºÿ©ÿ¶ÿ²ÿºÿ½ÿ·ÿ½ÿ³ÿµÿ·ÿ¼ÿ¯ÿ¹ÿ£ÿ¡ÿ²ÿ²ÿ³ÿ¬ÿ¤ÿ½ÿÄÿ¼ÿ¶ÿªÿªÿ©ÿ¡ÿ¥ÿ¯ÿ­ÿ°ÿ½ÿ¨ÿ»ÿ¬ÿ³ÿÊÿÅÿ§ÿ«ÿ¯ÿ ÿ®ÿÃÿ¸ÿ³ÿ¬ÿ±ÿ±ÿ­ÿ©ÿ°ÿ½ÿÆÿ²ÿ²ÿ¼ÿ³ÿ±ÿ¯ÿ­ÿ¿ÿÆÿ¹ÿ´ÿ¶ÿªÿ¹ÿ·ÿ°ÿ¸ÿ®ÿ©ÿ¦ÿ®ÿ¤ÿ¹ÿ¨ÿ²ÿ¶ÿ²ÿ®ÿ´ÿ¾ÿÀÿÅÿÁÿ°ÿ­ÿªÿ³ÿ¹ÿ¨ÿ¥ÿ±ÿÀÿ»ÿ±ÿ¡ÿ­ÿÄÿÇÿ³ÿ¶ÿ®ÿÊÿ²ÿµÿ¸ÿ¦ÿ¬ÿ¡ÿÿ®ÿ·ÿ®ÿ²ÿ¸ÿ±ÿ®ÿ±ÿ­ÿ·ÿÄÿºÿ´ÿ¯ÿ¬ÿ³ÿ¹ÿÂÿµÿ§ÿªÿ±ÿ§ÿÒÿ¯ÿ¦ÿ¸ÿÄÿ¯ÿ¸ÿ¿ÿ¯ÿ²ÿ²ÿ»ÿ¿ÿ¸ÿ³ÿµÿ®ÿ¦ÿ«ÿ¯ÿ·ÿ»ÿÀÿ´ÿ¶ÿ§ÿ»ÿ¬ÿ²ÿÿÂÿ¶ÿºÿ·ÿ¤ÿ¾ÿ®ÿ¥ÿ®ÿÿ¥ÿ²ÿ¿ÿ·ÿ°ÿ®ÿÿÿÿÿ¢ÿ¯ÿ¾ÿ»ÿªÿ¹ÿ¢ÿ¼ÿ´ÿ±ÿ¨ÿ°ÿ»ÿ·ÿ´ÿ­ÿ¸ÿ«ÿ¬ÿ®ÿ£ÿ¤ÿ¬ÿ©ÿªÿµÿÂÿ¾ÿ¯ÿ´ÿ´ÿ­ÿ°ÿ³ÿ¾ÿªÿ¯ÿ¸ÿ´ÿ³ÿ¨ÿ¨ÿ¯ÿ»ÿ´ÿ¦ÿ©ÿ§ÿ¨ÿ°ÿ¨ÿ¢ÿ§ÿ¶ÿ²ÿÀÿ¶ÿ­ÿ³ÿ«ÿ·ÿ¬ÿÑÿÄÿ½ÿ£ÿ®ÿ±ÿ®ÿ¤ÿ¢ÿ¨ÿÿÿÿ¦ÿ¬ÿ®ÿ­ÿÿÿ±ÿ²ÿÿ¤ÿ³ÿ¯ÿ¢ÿÿ ÿÿ®ÿ¯ÿÿ¦ÿ§ÿ ÿ¥ÿ¡ÿ¢ÿ¨ÿ¨ÿ¼ÿÿÿ©ÿÿ ÿ£ÿ³ÿ ÿ±ÿ¤ÿÿ¢ÿÿÿÿµÿ®ÿ¥ÿ­ÿ±ÿªÿ°ÿ¬ÿÿ»ÿ·ÿ¯ÿºÿÿªÿªÿ´ÿÿ®ÿ¿ÿ©ÿ­ÿ ÿÿ¯ÿ¯ÿ³ÿ³ÿ¥ÿµÿ©ÿ¦ÿ°ÿ³ÿ·ÿ´ÿ¦ÿ©ÿ©ÿ§ÿ ÿ§ÿ±ÿ´ÿ³ÿ¨ÿ¦ÿ³ÿ±ÿ ÿÿ¨ÿ±ÿ¨ÿ§ÿ¥ÿ ÿ°ÿ¬ÿ¨ÿ£ÿªÿ«ÿ¶ÿ¯ÿ£ÿ®ÿ¼ÿ²ÿ¯ÿ¸ÿ¨ÿÿ¤ÿ²ÿ«ÿ¤ÿªÿ¸ÿªÿ®ÿ¦ÿ±ÿ°ÿ´ÿ¬ÿ²ÿ¯ÿ¦ÿ«ÿ±ÿ°ÿ°ÿ³ÿ¿ÿ¸ÿ¿ÿÂÿ°ÿ¨ÿÿÿ¨ÿ·ÿÇÿÁÿ´ÿ¯ÿ«ÿ­ÿ·ÿ±ÿ«ÿ¹ÿ½ÿ·ÿªÿ¶ÿ©ÿ»ÿ²ÿ²ÿ­ÿ½ÿ³ÿ¨ÿ¸ÿ¸ÿ«ÿ¬ÿ§ÿªÿ¦ÿ­ÿ¥ÿªÿ«ÿ¨ÿ³ÿ­ÿ®ÿ¬ÿ°ÿ´ÿ±ÿ«ÿ°ÿ²ÿªÿ¹ÿÃÿ±ÿ¶ÿ·ÿ·ÿ´ÿ±ÿ¶ÿÀÿÃÿ¼ÿ½ÿ¶ÿµÿ½ÿÁÿ½ÿ³ÿµÿ¼ÿÁÿ¦ÿ¡ÿ·ÿÇÿÂÿ¢ÿ­ÿªÿ²ÿ¸ÿ³ÿºÿ»ÿ®ÿ·ÿÃÿ¾ÿ®ÿºÿÌÿ´ÿ¹ÿºÿ¶ÿ«ÿ¹ÿÃÿµÿ¬ÿ±ÿ±ÿ±ÿ°ÿªÿ¹ÿ´ÿÏÿ£ÿ£ÿ£ÿ£ÿ¬ÿ¯ÿ²ÿ«ÿ®ÿ´ÿ¤ÿ«ÿ¬ÿ°ÿ¬ÿ§ÿ¯ÿ¼ÿ¼ÿ»ÿ­ÿ¬ÿºÿÁÿ¼ÿ¶ÿ°ÿ¬ÿµÿ±ÿ¬ÿµÿªÿ£ÿ´ÿ¶ÿ³ÿ²ÿ·ÿ¹ÿ°ÿ¥ÿ§ÿ¯ÿ¤ÿ°ÿ²ÿ¼ÿ¯ÿ³ÿÃÿÀÿµÿÁÿ¶ÿªÿ®ÿ±ÿ²ÿ¯ÿ¶ÿ»ÿ¶ÿ°ÿ±ÿ±ÿµÿ¸ÿ­ÿ¯ÿ¶ÿ´ÿ­ÿ²ÿ½ÿ´ÿºÿ½ÿ¤ÿ²ÿ²ÿ¹ÿ¸ÿ®ÿ¨ÿ¦ÿ©ÿ°ÿ³ÿ¯ÿ©ÿ¬ÿ­ÿµÿÿ®ÿ¯ÿ¯ÿ®ÿ©ÿ­ÿ³ÿ²ÿ­ÿªÿ´ÿ¡ÿ¯ÿÁÿ»ÿÁÿ·ÿ²ÿµÿ¬ÿ¬ÿ¶ÿ¯ÿµÿ©ÿ¬ÿ©ÿÁÿ®ÿºÿ©ÿ­ÿ«ÿ«ÿ°ÿ®ÿ´ÿ¸ÿ¦ÿ¸ÿ¿ÿ°ÿ¹ÿ¹ÿ·ÿµÿ¸ÿ¾ÿÀÿ½ÿºÿºÿ¹ÿ¬ÿ²ÿ±ÿ¿ÿ½ÿ¯ÿÿÿ¦ÿ±ÿµÿÁÿºÿ·ÿ³ÿ»ÿ¸ÿ¸ÿ°ÿ¨ÿ«ÿ¶ÿ¼ÿºÿ³ÿ²ÿÀÿ¨ÿ³ÿµÿÂÿÀÿ¯ÿ«ÿªÿ©ÿµÿÁÿ·ÿÿ¬ÿ°ÿ«ÿÿ­ÿ©ÿ©ÿ±ÿ´ÿ¯ÿ§ÿ¹ÿ«ÿ®ÿ®ÿ³ÿ¼ÿ°ÿ¡ÿ¦ÿ¥ÿÿ ÿÿ¬ÿ¯ÿ°ÿ¨ÿ©ÿ±ÿ´ÿ¸ÿ·ÿ²ÿ®ÿ¨ÿ¬ÿ»ÿ«ÿ¬ÿ³ÿ«ÿ©ÿ±ÿ¸ÿ·ÿ®ÿ«ÿºÿ¬ÿÝÿÿÿ¯ÿ©ÿ³ÿ³ÿ¨ÿ©ÿ®ÿ¸ÿµÿ°ÿ°ÿ·ÿ®ÿ²ÿ½ÿ·ÿ¯ÿ±ÿ³ÿ¶ÿÿÍÿÆÿªÿÄÿºÿ«ÿ«ÿ®ÿ­ÿªÿ°ÿ¯ÿ¦ÿ°ÿ¡ÿ¢ÿ­ÿ¬ÿªÿ³ÿ½ÿµÿ­ÿÊÿÉÿ¼ÿ¯ÿ«ÿÀÿÁÿªÿ¨ÿ­ÿºÿ»ÿ²ÿÿÿÿ¥ÿ®ÿ·ÿ¶ÿ¹ÿÀÿ«ÿËÿ²ÿ¹ÿ¶ÿ¸ÿ·ÿ¬ÿ¬ÿ±ÿºÿ¸ÿ¸ÿºÿ·ÿ³ÿ»ÿ·ÿ¦ÿ®ÿ¶ÿ¸ÿ°ÿ½ÿ°ÿ¾ÿºÿµÿ¹ÿµÿ²ÿ¹ÿ§ÿ¹ÿ¯ÿÁÿ»ÿ¸ÿ¸ÿ¯ÿ­ÿ­ÿ°ÿ¶ÿ²ÿ©ÿ¢ÿªÿ®ÿ­ÿ¬ÿ¤ÿ¡ÿ¥ÿ¥ÿ±ÿ¦ÿ¨ÿ´ÿ¹ÿ¹ÿ¸ÿ±ÿÿºÿÂÿÃÿ¹ÿ«ÿ¯ÿ¸ÿ°ÿÅÿ´ÿµÿ¼ÿ·ÿ¹ÿ³ÿ¶ÿÁÿ¸ÿ´ÿ©ÿ¸ÿÀÿ¯ÿ¦ÿ®ÿ¶ÿ¯ÿ°ÿ±ÿ¢ÿ¿ÿ²ÿ¹ÿ·ÿ²ÿ­ÿªÿ«ÿ¶ÿ¦ÿ¶ÿ»ÿ½ÿ·ÿ»ÿÀÿ°ÿ¸ÿ§ÿ§ÿ¨ÿ²ÿ¸ÿ±ÿ²ÿ¼ÿµÿ¾ÿ·ÿ¾ÿ¼ÿ³ÿ¶ÿ»ÿ²ÿ¨ÿ ÿ¯ÿÿ ÿ«ÿ°ÿ¦ÿ¡ÿ­ÿ¦ÿÿÿÿ¯ÿ­ÿ¢ÿ¡ÿ§ÿ£ÿ©ÿ©ÿ¥ÿ¥ÿ ÿ©ÿªÿ¡ÿ³ÿ¶ÿÆÿ¯ÿ²ÿÀÿ»ÿ±ÿ¼ÿÂÿ³ÿ¶ÿ¸ÿ¼ÿ¸ÿ±ÿµÿÂÿ¿ÿ¶ÿºÿ¼ÿ¯ÿºÿ¾ÿ±ÿ«ÿµÿºÿ·ÿ«ÿ»ÿ¿ÿ±ÿ¯ÿ¶ÿ­ÿ®ÿ­ÿ»ÿ§ÿ«ÿ·ÿµÿ³ÿ·ÿ­ÿºÿÆÿÐÿ·ÿ½ÿ´ÿ¢ÿ§ÿµÿªÿ£ÿ°ÿµÿÆÿºÿ­ÿ¬ÿ«ÿ¸ÿÄÿ¬ÿ®ÿ³ÿºÿ»ÿ´ÿ°ÿ·ÿ¹ÿ¦ÿ¼ÿÇÿÆÿ·ÿµÿ»ÿ»ÿµÿ«ÿµÿ±ÿÆÿ¹ÿ½ÿ¶ÿ´ÿ·ÿ¬ÿ²ÿÇÿ¾ÿ½ÿ°ÿ¹ÿ·ÿ¬ÿ§ÿ®ÿ·ÿ²ÿ¦ÿ¨ÿ¨ÿÄÿºÿ¯ÿÁÿÊÿ¼ÿ½ÿÁÿ­ÿ¹ÿÆÿ¼ÿ²ÿ³ÿ¶ÿ·ÿ¿ÿ³ÿ³ÿ¯ÿ¥ÿ¶ÿ·ÿ¯ÿ¬ÿ´ÿÏÿÃÿ²ÿ«ÿ£ÿªÿªÿ®ÿ¸ÿ½ÿ·ÿ¸ÿµÿºÿ¹ÿ»ÿ´ÿ«ÿ¡ÿ£ÿ®ÿ°ÿ¿ÿÀÿ´ÿ«ÿµÿ±ÿ±ÿ´ÿ¸ÿ·ÿ¬ÿ¶ÿ¼ÿ©ÿÆÿ¶ÿÀÿ¼ÿªÿ£ÿ©ÿ­ÿ¶ÿÃÿÏÿ³ÿ¨ÿ±ÿ®ÿ®ÿ®ÿ±ÿ¿ÿÇÿ¸ÿ¾ÿ­ÿÀÿ¨ÿ ÿ­ÿ·ÿ¯ÿ¨ÿ·ÿÀÿ¡ÿ»ÿÉÿ¸ÿ¢ÿ­ÿ¶ÿºÿ¶ÿ¶ÿÄÿ¢ÿ©ÿ§ÿ¡ÿ°ÿ½ÿ¸ÿ°ÿ²ÿºÿ·ÿ¶ÿµÿ ÿ«ÿ¢ÿ±ÿ½ÿ¸ÿ·ÿ²ÿ®ÿ´ÿ§ÿ¯ÿ¢ÿ¯ÿ¯ÿ½ÿ±ÿ«ÿ³ÿ¹ÿ°ÿ¢ÿ¨ÿ­ÿ²ÿ£ÿ³ÿ¨ÿ²ÿ³ÿ±ÿ¼ÿÆÿ¿ÿ¯ÿ±ÿ¸ÿ½ÿ³ÿÀÿ·ÿ«ÿ§ÿ«ÿ©ÿ§ÿ²ÿ·ÿ²ÿ«ÿ«ÿ²ÿ¹ÿ²ÿ¶ÿÀÿ¶ÿ«ÿ±ÿ´ÿ¬ÿ½ÿ²ÿ¯ÿ·ÿ­ÿ®ÿ¸ÿ´ÿ¶ÿÆÿÀÿ§ÿ©ÿ¢ÿÄÿ§ÿ¬ÿµÿ¼ÿºÿ¸ÿ°ÿ¶ÿ¾ÿ²ÿªÿ³ÿ°ÿºÿ¯ÿ¤ÿ®ÿ¸ÿ¹ÿ·ÿ¶ÿ»ÿºÿªÿ¦ÿ½ÿ»ÿ»ÿ¬ÿ¨ÿ¯ÿ°ÿ»ÿªÿ¥ÿ°ÿ¶ÿ±ÿ©ÿ±ÿ©ÿ¹ÿÏÿ»ÿ¬ÿ¶ÿ¶ÿ®ÿ«ÿ²ÿµÿ·ÿÅÿ¶ÿ¯ÿ²ÿ¬ÿ²ÿªÿ¼ÿ¸ÿÆÿÅÿÁÿ·ÿ¢ÿ­ÿ¿ÿªÿ³ÿËÿ·ÿ´ÿ¯ÿ°ÿ®ÿ¦ÿ©ÿµÿ¼ÿ¹ÿµÿ·ÿÅÿ´ÿ±ÿ°ÿ°ÿ£ÿ¬ÿ¹ÿ½ÿ¸ÿ°ÿªÿ°ÿ½ÿµÿ·ÿ©ÿ¸ÿÃÿ¸ÿ®ÿ°ÿ°ÿ±ÿ¸ÿºÿ±ÿ¦ÿ¤ÿ©ÿ±ÿ©ÿ»ÿ¢ÿ¹ÿ®ÿ­ÿ­ÿ²ÿ·ÿ¹ÿºÿ´ÿ«ÿ¨ÿ§ÿ·ÿ§ÿ±ÿ°ÿ³ÿ¸ÿ¶ÿ°ÿ·ÿ³ÿ«ÿ¬ÿ´ÿºÿ²ÿÿ«ÿ¦ÿµÿ©ÿ°ÿ°ÿ¿ÿ°ÿ¼ÿ³ÿ¯ÿÿÿÿ¹ÿ¯ÿ­ÿ¥ÿ¤ÿ¸ÿ´ÿ»ÿ¹ÿ³ÿ·ÿ®ÿ®ÿªÿ ÿ¤ÿ±ÿ´ÿ®ÿ§ÿ¶ÿ´ÿ¦ÿ¸ÿ¨ÿ­ÿÃÿ´ÿ¨ÿ¥ÿªÿ©ÿ£ÿ§ÿ¨ÿ§ÿ©ÿ¯ÿ«ÿÿµÿ²ÿ¨ÿÿ´ÿ¿ÿ³ÿ³ÿ²ÿ²ÿÀÿ¿ÿªÿ©ÿ°ÿ¥ÿµÿ¼ÿ·ÿ¯ÿ¹ÿ«ÿ ÿ®ÿ¬ÿ®ÿ¬ÿ¥ÿ«ÿ´ÿ¯ÿ©ÿÿ²ÿÂÿ¤ÿ§ÿ²ÿ³ÿ¬ÿ¯ÿ¢ÿÿ°ÿ¿ÿ¼ÿ³ÿ¦ÿ¤ÿ°ÿ²ÿ³ÿ¨ÿªÿ¯ÿ¨ÿ³ÿ¨ÿ·ÿ¸ÿ«ÿªÿ¢ÿ²ÿ¾ÿ³ÿ°ÿ­ÿ ÿ«ÿ§ÿ³ÿÿ¯ÿ´ÿ¼ÿÂÿ½ÿ³ÿÿ¡ÿÿÿ¤ÿ¢ÿÿ¡ÿ«ÿ¨ÿ¨ÿÿ¡ÿÿ¤ÿÿ¤ÿ¬ÿ¨ÿ©ÿ ÿÿÿÿµÿ®ÿ ÿ®ÿ¶ÿ´ÿ§ÿ¢ÿÿ¢ÿ¨ÿ±ÿÿÿ¿ÿ¹ÿ°ÿ¬ÿ©ÿ¤ÿ¦ÿ¤ÿ¬ÿ°ÿ°ÿ­ÿÿ¢ÿ²ÿ¶ÿ¢ÿ­ÿ¦ÿÿÿ¥ÿ¥ÿ§ÿ«ÿ¬ÿ°ÿ­ÿ¦ÿ«ÿ¤ÿÿ¨ÿ²ÿªÿªÿ°ÿ¬ÿ¥ÿÿÿÿ°ÿÿ§ÿÿ§ÿ£ÿ¢ÿÿ ÿ§ÿ«ÿ¯ÿ²ÿ°ÿ¬ÿ­ÿ¢ÿÿªÿ¥ÿ¥ÿ½ÿÿ®ÿ®ÿ¥ÿªÿÿÿ²ÿ®ÿ¸ÿ¼ÿ¶ÿ¯ÿ¥ÿ¬ÿ­ÿ ÿ¹ÿ½ÿºÿ°ÿ¹ÿµÿ´ÿ¯ÿµÿ¶ÿ§ÿ¯ÿÂÿ³ÿµÿ½ÿ·ÿ«ÿªÿ­ÿ¨ÿ­ÿºÿ·ÿ®ÿ¥ÿ´ÿ¹ÿ½ÿ²ÿ«ÿ¡ÿ«ÿ¶ÿ¼ÿµÿªÿ§ÿ±ÿ·ÿÉÿ¿ÿ¬ÿªÿ¸ÿ¸ÿ®ÿ°ÿ°ÿµÿ´ÿ­ÿ­ÿ¸ÿÃÿ¹ÿËÿ¦ÿ¬ÿ§ÿ§ÿ²ÿ´ÿ²ÿ­ÿ¬ÿ²ÿºÿ´ÿ«ÿ«ÿ¬ÿ²ÿ¯ÿ¡ÿ©ÿ±ÿ¨ÿ©ÿÀÿ¯ÿ±ÿµÿ¯ÿ¸ÿÿÁÿªÿ«ÿ¶ÿ®ÿ«ÿ©ÿ³ÿ·ÿ³ÿ­ÿ¯ÿ°ÿ­ÿ­ÿ©ÿ«ÿ·ÿ°ÿ±ÿªÿ®ÿ°ÿ½ÿ°ÿ§ÿ·ÿ·ÿ¸ÿ±ÿ­ÿ»ÿ½ÿ¡ÿ¦ÿÿ©ÿ¹ÿ¶ÿ¹ÿ¬ÿ ÿ«ÿ¬ÿ¥ÿ®ÿ´ÿ©ÿ§ÿ¢ÿÿ¬ÿÿÿÿ­ÿªÿ·ÿ®ÿ©ÿ«ÿ³ÿ°ÿµÿ¯ÿ ÿ ÿ¥ÿ²ÿ·ÿ¯ÿ©ÿ«ÿ±ÿµÿ´ÿ°ÿ¯ÿ­ÿ°ÿ´ÿ«ÿºÿªÿÿ³ÿ³ÿ¯ÿºÿ¥ÿÉÿ´ÿ¸ÿÁÿ·ÿºÿ³ÿ«ÿ®ÿ¯ÿ¬ÿ®ÿ±ÿ·ÿ¹ÿ°ÿÿÿ«ÿ°ÿ¥ÿÿ¤ÿ¥ÿÿ ÿÿÿÿ¡ÿªÿ¦ÿ³ÿ£ÿÿ£ÿ³ÿ²ÿ¹ÿ²ÿ£ÿ°ÿ´ÿ­ÿªÿ¬ÿ³ÿ²ÿªÿ©ÿ¥ÿ¡ÿ³ÿ¤ÿ¤ÿ§ÿ©ÿÿ£ÿ£ÿÄÿÿÿ ÿ±ÿ°ÿ ÿ±ÿªÿ¯ÿ¤ÿÿÿÿ¤ÿ«ÿ¥ÿ¦ÿÿÿ¶ÿ·ÿ´ÿ¶ÿ¦ÿ¬ÿ¥ÿ¢ÿ¡ÿÿÿ¢ÿ£ÿ¯ÿªÿÿÿÿÿÿÿÿÿgÿÿÿÿÿ¡ÿªÿ©ÿ¥ÿÿÿ¤ÿ§ÿ¦ÿ¥ÿªÿ¯ÿ©ÿ§ÿ´ÿ¶ÿÿÿÿºÿ¸ÿ¾ÿ¸ÿªÿ½ÿ¬ÿ¯ÿ¤ÿ½ÿ°ÿ§ÿ¸ÿ­ÿ¶ÿ­ÿ¿ÿ¾ÿ¯ÿ¦ÿ¸ÿ«ÿµÿ·ÿ ÿ¥ÿªÿ¤ÿ©ÿ®ÿ´ÿ¸ÿ²ÿ¥ÿÿ§ÿ©ÿ©ÿ¡ÿªÿ¦ÿ¦ÿ¤ÿ¶ÿ¥ÿ³ÿ¢ÿ ÿ·ÿ¦ÿ·ÿ¿ÿÀÿ²ÿ´ÿ°ÿ½ÿ°ÿ±ÿ²ÿ­ÿ¤ÿÿ¢ÿ©ÿ±ÿ»ÿ£ÿÿ ÿÿÿÿ¥ÿ¬ÿ­ÿ«ÿ°ÿ¥ÿ§ÿ§ÿ©ÿ©ÿÿµÿ¦ÿ£ÿ§ÿºÿ§ÿ«ÿÿ«ÿÿ©ÿ¡ÿ¤ÿÿÿÿÿÿÿÿÿÿÿ¤ÿ¡ÿ¢ÿ¦ÿ£ÿ®ÿ²ÿ¥ÿ¢ÿÿ¢ÿ§ÿ£ÿ©ÿÿÿÿÿ¥ÿÿÿ­ÿÿÿ¡ÿ®ÿ©ÿ²ÿ¨ÿ§ÿ»ÿªÿ±ÿ¬ÿªÿ§ÿÿ¥ÿ¬ÿ±ÿ¶ÿ®ÿ­ÿ¶ÿ¸ÿªÿ£ÿ£ÿ¯ÿ¹ÿµÿ³ÿ±ÿ²ÿ±ÿ©ÿ¬ÿ¬ÿ«ÿ«ÿ©ÿ¶ÿ¹ÿÿªÿ¬ÿ¡ÿ«ÿ´ÿµÿ¡ÿÿ¯ÿ·ÿ³ÿ§ÿ®ÿ²ÿ­ÿ°ÿ·ÿ±ÿ·ÿ©ÿ¶ÿÁÿµÿ¯ÿ¶ÿ²ÿ·ÿ³ÿ©ÿ§ÿ¥ÿ­ÿÿÿªÿ¬ÿ£ÿ¨ÿ«ÿ£ÿ¢ÿ£ÿ«ÿªÿ¨ÿ±ÿ´ÿÿ ÿ§ÿ½ÿ·ÿºÿ²ÿÿ©ÿ¡ÿ¸ÿºÿ´ÿ¥ÿ°ÿ°ÿ¼ÿÿ«ÿ¼ÿ£ÿªÿ²ÿ«ÿ«ÿ©ÿªÿ¤ÿªÿµÿ´ÿ¸ÿ½ÿ¶ÿ¨ÿÿ¨ÿ¯ÿ©ÿ´ÿµÿ©ÿ®ÿ³ÿ¸ÿ¨ÿ¨ÿªÿÿ¥ÿ§ÿ¨ÿ´ÿ¬ÿ¤ÿ«ÿ¼ÿ¯ÿ¨ÿ­ÿ¤ÿ¨ÿÿ«ÿµÿ³ÿ¶ÿ´ÿ¯ÿ§ÿ«ÿªÿ¬ÿ¸ÿ·ÿ°ÿ§ÿ£ÿ¨ÿ¬ÿ«ÿªÿ«ÿ¯ÿ©ÿ«ÿ¶ÿ¯ÿ¬ÿ«ÿ¡ÿÿ©ÿ°ÿ¦ÿ«ÿ·ÿºÿ­ÿªÿ°ÿ¶ÿ²ÿÿ°ÿ±ÿ©ÿ ÿªÿ¿ÿ¥ÿÿ¨ÿµÿ¸ÿ¸ÿÂÿ¶ÿ­ÿ¨ÿ¨ÿµÿÿ¡ÿÿªÿ´ÿ¶ÿ¶ÿ®ÿ±ÿ¸ÿ©ÿ¨ÿ°ÿ¬ÿ±ÿ²ÿ°ÿ³ÿ°ÿµÿ¨ÿ¤ÿ©ÿ´ÿ³ÿ¯ÿ²ÿ´ÿ°ÿ­ÿ®ÿ³ÿ²ÿºÿ®ÿ¹ÿ­ÿ©ÿ«ÿ´ÿÀÿªÿ¬ÿ¶ÿ­ÿ²ÿ¡ÿ¶ÿ´ÿ´ÿ±ÿ©ÿ«ÿ­ÿ¦ÿ¶ÿ´ÿ°ÿ³ÿ²ÿ¶ÿ³ÿ³ÿ±ÿµÿµÿ¥ÿ³ÿ®ÿ¢ÿ£ÿÿÿ¯ÿÁÿ´ÿ°ÿ¯ÿ¼ÿµÿ°ÿ©ÿ¯ÿ°ÿ®ÿ¯ÿºÿÿ«ÿºÿ¨ÿ¨ÿ¯ÿ²ÿ±ÿ½ÿ·ÿ¬ÿ ÿ¯ÿ³ÿ­ÿ±ÿ´ÿ³ÿ³ÿ©ÿ¬ÿ²ÿµÿ¾ÿ¹ÿ°ÿªÿ ÿÿ¨ÿ´ÿ¸ÿ¸ÿ±ÿºÿµÿ·ÿ·ÿ­ÿ³ÿ·ÿ«ÿ§ÿ±ÿ¾ÿ¹ÿ±ÿ·ÿ±ÿ¯ÿ§ÿ¶ÿ ÿ¹ÿ¬ÿ´ÿ§ÿ°ÿªÿ°ÿÿ±ÿ°ÿºÿ±ÿ»ÿ¹ÿ²ÿ¯ÿ±ÿ¯ÿ­ÿ·ÿ´ÿ©ÿµÿ¶ÿ­ÿ²ÿ³ÿ´ÿ¸ÿ±ÿ§ÿ¯ÿ½ÿ¯ÿ®ÿ´ÿµÿ¯ÿµÿªÿ¾ÿ¶ÿ¬ÿ³ÿ³ÿ´ÿÂÿ¸ÿ¤ÿ½ÿ¦ÿ¥ÿÿ·ÿ®ÿ¥ÿºÿ ÿ­ÿµÿ´ÿ°ÿ¯ÿºÿºÿ²ÿ¡ÿ³ÿ½ÿ®ÿ¯ÿ¾ÿÆÿ±ÿ«ÿ´ÿ¥ÿµÿ¿ÿ±ÿ¨ÿªÿ«ÿ£ÿ«ÿ©ÿ¶ÿ¶ÿ¸ÿ·ÿµÿ¶ÿÁÿºÿ¤ÿ°ÿ³ÿµÿÿ°ÿÅÿ³ÿ¹ÿ¬ÿ³ÿ±ÿ¨ÿ·ÿ®ÿ»ÿ´ÿ´ÿ³ÿ´ÿ¶ÿ¸ÿ¹ÿ¿ÿ¼ÿ·ÿ¸ÿ¥ÿ ÿ¬ÿ¨ÿ¯ÿ´ÿ­ÿ¦ÿªÿ®ÿ°ÿ­ÿ¹ÿ¯ÿ­ÿ¦ÿµÿ©ÿ±ÿ­ÿ¬ÿ°ÿ®ÿµÿÿ©ÿ¯ÿ¶ÿ³ÿ¶ÿ±ÿÿ©ÿ¡ÿ§ÿ®ÿµÿ®ÿ®ÿªÿ²ÿ¶ÿ®ÿªÿ©ÿ²ÿ¶ÿ¶ÿ¬ÿ¥ÿµÿ°ÿ®ÿ´ÿ¹ÿ¿ÿ¾ÿ±ÿ·ÿÍÿ²ÿ¬ÿ¤ÿ«ÿ§ÿ¯ÿÂÿ¸ÿ·ÿ¦ÿ´ÿ¾ÿÂÿ¼ÿ½ÿ²ÿ¸ÿ´ÿ¾ÿºÿ­ÿ¯ÿ°ÿµÿºÿ°ÿ·ÿÄÿ¼ÿ¼ÿ½ÿºÿ´ÿ­ÿ³ÿ¼ÿ¶ÿ¹ÿ¯ÿºÿ²ÿ¶ÿ®ÿ¿ÿ©ÿºÿµÿ±ÿ²ÿ¬ÿµÿ¯ÿ­ÿ¦ÿ¦ÿ·ÿÂÿ´ÿ©ÿ«ÿ³ÿ¶ÿ½ÿ¾ÿ¼ÿ¿ÿ¹ÿ°ÿ¶ÿ¸ÿ¯ÿ¶ÿ´ÿ²ÿÿ¾ÿ®ÿ´ÿÿ·ÿ³ÿÃÿ­ÿ¸ÿÿ¯ÿ¶ÿ½ÿ®ÿ®ÿÃÿ¦ÿ©ÿ±ÿ³ÿ¹ÿ¸ÿ¯ÿºÿÅÿÊÿ¿ÿ¶ÿ´ÿ¯ÿ¬ÿ®ÿ¬ÿ¨ÿ¦ÿÿ·ÿºÿ¯ÿ°ÿ¸ÿ±ÿ·ÿ¾ÿ²ÿ²ÿ¶ÿ©ÿ²ÿÂÿ¸ÿ¹ÿ¶ÿ³ÿÿ¡ÿ­ÿ±ÿ²ÿ­ÿ­ÿ±ÿ¹ÿÀÿ¸ÿ²ÿ¶ÿ·ÿ°ÿ«ÿ­ÿ°ÿ³ÿ³ÿ±ÿ´ÿµÿÂÿ±ÿ©ÿÿ¶ÿ¯ÿ¯ÿ³ÿ¬ÿ¨ÿÌÿÈÿÉÿ¬ÿ­ÿ¬ÿ¸ÿ¶ÿ¯ÿ³ÿ¹ÿ»ÿºÿºÿ¸ÿ¹ÿÁÿºÿÀÿÀÿ»ÿ²ÿ·ÿ»ÿ¬ÿ´ÿ¨ÿ°ÿÿ±ÿ¦ÿ²ÿ«ÿ¬ÿ¸ÿ´ÿªÿ°ÿ¾ÿ»ÿ»ÿ¹ÿ·ÿ¿ÿ·ÿ¹ÿ¸ÿ¥ÿ¤ÿ®ÿ¸ÿ³ÿ®ÿ¹ÿ±ÿ¹ÿ°ÿ³ÿ·ÿ»ÿÂÿÂÿÂÿ«ÿ¸ÿµÿ«ÿÿ¥ÿ´ÿµÿ¶ÿ¼ÿ°ÿ²ÿ·ÿ²ÿ¹ÿ»ÿ¶ÿ½ÿ¼ÿ®ÿ¥ÿ¹ÿ¼ÿ²ÿ¬ÿ¥ÿ³ÿ¸ÿ¤ÿ¬ÿµÿ²ÿ¸ÿ¯ÿªÿºÿ°ÿªÿ¯ÿ²ÿ«ÿ¶ÿ¿ÿºÿ¡ÿÿ²ÿ´ÿ³ÿºÿºÿÁÿ°ÿ©ÿ²ÿ´ÿÈÿÿ°ÿÌÿ°ÿ·ÿ±ÿºÿ²ÿÿ¬ÿ³ÿ¥ÿ¬ÿ¸ÿ´ÿµÿ¹ÿ£ÿÿ£ÿ¢ÿªÿ©ÿ¼ÿ®ÿªÿ¦ÿ«ÿ§ÿ¹ÿ¶ÿ©ÿÀÿÀÿ¾ÿ»ÿªÿ¬ÿ¯ÿÿÿ¹ÿ¿ÿ°ÿ³ÿ»ÿÆÿÕÿËÿ±ÿ¶ÿ©ÿ¬ÿ£ÿ½ÿ­ÿ­ÿ­ÿ»ÿ¶ÿÀÿ¯ÿ¯ÿ½ÿºÿµÿ¨ÿ¬ÿ¬ÿ¦ÿ­ÿ«ÿ©ÿ¼ÿ¶ÿ°ÿ®ÿ´ÿ´ÿ­ÿ³ÿ»ÿ¯ÿ©ÿ«ÿ¿ÿ°ÿ¶ÿ·ÿ³ÿ¦ÿ§ÿ¥ÿÿÿÿ§ÿ¬ÿ»ÿ¶ÿÿ¡ÿ±ÿÿ§ÿ¬ÿÿ°ÿ®ÿ²ÿ¦ÿ©ÿ©ÿªÿÿ©ÿÿ¦ÿ«ÿ¬ÿ¸ÿ­ÿ±ÿ¦ÿªÿ¢ÿ­ÿÿ§ÿÿÿÿ¤ÿÿÿÿÿÿ¦ÿ´ÿ«ÿ ÿªÿ²ÿ°ÿ³ÿ«ÿ£ÿ³ÿ·ÿ³ÿ°ÿ½ÿ¦ÿ«ÿ±ÿ¢ÿ¯ÿ±ÿ¦ÿÿÿ¤ÿ¢ÿ«ÿ°ÿ ÿÿ ÿÿ²ÿ¥ÿ¨ÿ«ÿ¹ÿ¡ÿ§ÿÿ°ÿ¨ÿªÿ±ÿ«ÿ§ÿ£ÿ©ÿ³ÿ­ÿ§ÿªÿªÿ¦ÿÿ±ÿ´ÿ¢ÿ£ÿ¨ÿºÿ¦ÿ§ÿ§ÿªÿÀÿ²ÿ¯ÿµÿ±ÿ´ÿ¼ÿ²ÿ§ÿÁÿµÿ®ÿ«ÿ¶ÿ¼ÿ®ÿ¯ÿ·ÿ·ÿ¶ÿ¯ÿ¬ÿ³ÿ±ÿ¯ÿ¬ÿ¯ÿ¹ÿ«ÿ¯ÿ¼ÿ¯ÿ¹ÿ£ÿ«ÿ¶ÿ³ÿºÿ·ÿ·ÿÀÿ±ÿ¨ÿ­ÿªÿ­ÿºÿ¶ÿ±ÿ¹ÿ¿ÿ±ÿ¨ÿ«ÿ«ÿÇÿ¶ÿ´ÿ¹ÿ½ÿ±ÿ§ÿ³ÿ¼ÿ·ÿªÿ­ÿÍÿÇÿ¼ÿÁÿ ÿ®ÿÿ·ÿ­ÿ®ÿ®ÿ±ÿ²ÿ¶ÿ´ÿ±ÿ°ÿ­ÿ²ÿ¿ÿ¸ÿ¦ÿ¬ÿ¥ÿ¨ÿ¯ÿ°ÿ·ÿºÿÄÿ¾ÿ°ÿ´ÿÀÿÅÿÀÿ¼ÿ»ÿ·ÿÎÿ¶ÿªÿ¦ÿ¤ÿ²ÿ·ÿ±ÿ£ÿ¯ÿ¸ÿ·ÿ¶ÿ¸ÿ³ÿ±ÿ½ÿ¶ÿ©ÿÀÿÃÿ©ÿ³ÿµÿ¬ÿ¶ÿµÿ³ÿµÿ¾ÿÃÿ´ÿ¢ÿ¦ÿ·ÿ¿ÿ½ÿ¾ÿ¯ÿ¤ÿ¨ÿ®ÿ¶ÿ­ÿ¨ÿ¢ÿ«ÿ´ÿªÿ©ÿ¦ÿ¦ÿ¯ÿªÿ¯ÿ»ÿ¾ÿ³ÿ¡ÿ¦ÿ©ÿ©ÿ¤ÿ¬ÿ»ÿ°ÿ¦ÿ¨ÿ¶ÿ±ÿ£ÿ£ÿÄÿ·ÿ­ÿ±ÿµÿ³ÿ°ÿ®ÿ³ÿ¾ÿ°ÿ­ÿ®ÿÁÿ³ÿºÿ¯ÿ©ÿÄÿ°ÿ´ÿ¹ÿ³ÿ¸ÿ»ÿ¸ÿ¶ÿ®ÿ±ÿ»ÿ°ÿ°ÿÄÿ½ÿ®ÿ§ÿ·ÿ½ÿ°ÿ­ÿ³ÿºÿ©ÿ´ÿ®ÿ¯ÿ¥ÿ³ÿ»ÿ´ÿÿ¦ÿ²ÿ­ÿ¯ÿ²ÿ¬ÿ©ÿ¶ÿ¸ÿ£ÿ´ÿªÿ­ÿ¯ÿ¯ÿ¬ÿ­ÿ±ÿ°ÿ²ÿÿ¤ÿ°ÿ»ÿ©ÿºÿ³ÿ¢ÿ¯ÿ¬ÿ¯ÿ±ÿ©ÿµÿ«ÿ£ÿÿºÿ¬ÿ³ÿªÿ¸ÿµÿ³ÿ¯ÿ©ÿ¬ÿ²ÿ±ÿ¤ÿ·ÿ·ÿ´ÿÃÿ´ÿ°ÿ¨ÿ©ÿ«ÿ°ÿ»ÿ¹ÿ·ÿºÿÆÿºÿ¯ÿ¸ÿ°ÿÿÿÿ£ÿ§ÿ¹ÿ½ÿ¬ÿ°ÿ»ÿ¿ÿ¼ÿ·ÿ®ÿµÿ®ÿ«ÿ¯ÿ«ÿ¶ÿ¼ÿ¬ÿ§ÿ¹ÿ¬ÿµÿ³ÿ©ÿ¤ÿ¬ÿ·ÿ¸ÿµÿ¹ÿÂÿ¿ÿÃÿ¯ÿ¿ÿ±ÿ¬ÿ³ÿ¸ÿ¯ÿÿ«ÿ°ÿ³ÿ·ÿ¶ÿÃÿ²ÿ§ÿ±ÿ¯ÿ¬ÿ²ÿ¬ÿ³ÿ©ÿ·ÿ¬ÿ¶ÿ¡ÿ¥ÿ¹ÿ¼ÿ°ÿ­ÿ²ÿªÿµÿªÿ¯ÿ³ÿ©ÿ°ÿ¼ÿ½ÿ¹ÿ®ÿ¢ÿ«ÿ¢ÿ­ÿ³ÿÿ©ÿ¨ÿ­ÿ©ÿ¤ÿªÿ¯ÿµÿ­ÿ·ÿ³ÿ³ÿ§ÿ®ÿ¼ÿ¶ÿ­ÿ°ÿ¸ÿÃÿ¬ÿ¦ÿ¯ÿ¬ÿ¹ÿ°ÿ³ÿºÿ·ÿ±ÿ«ÿ¥ÿ¦ÿ¬ÿ²ÿ±ÿ´ÿ½ÿ­ÿ¤ÿ±ÿ³ÿµÿ¹ÿµÿÿ¥ÿ©ÿ½ÿ½ÿ±ÿ©ÿ¦ÿ²ÿ¶ÿ´ÿÂÿ£ÿÿÿ ÿ¬ÿ¶ÿ³ÿ´ÿ³ÿ¶ÿÀÿ¾ÿ³ÿ§ÿ¦ÿ¨ÿ­ÿ¬ÿ§ÿ·ÿ¥ÿ·ÿ»ÿ¸ÿ¸ÿ¿ÿ²ÿ§ÿ´ÿ´ÿÀÿ¶ÿÇÿ±ÿ´ÿ«ÿ¶ÿÀÿ¶ÿ²ÿ¹ÿÆÿ¼ÿ¹ÿ´ÿ°ÿ½ÿ¾ÿ³ÿ±ÿ²ÿ°ÿ½ÿ¹ÿ¥ÿ¸ÿµÿ»ÿµÿÿ¬ÿ°ÿ½ÿ¤ÿ­ÿ¥ÿ­ÿ°ÿ¨ÿ¦ÿ«ÿ®ÿ¥ÿ»ÿµÿÂÿ±ÿ±ÿºÿ»ÿ¾ÿ²ÿ»ÿ¿ÿÀÿ³ÿ¯ÿ°ÿºÿ½ÿ®ÿ¯ÿ°ÿÁÿÄÿÀÿ±ÿªÿ¤ÿ¦ÿ¹ÿ©ÿÿ­ÿ©ÿ­ÿ®ÿ§ÿªÿ±ÿ²ÿ´ÿ«ÿ°ÿ±ÿ¬ÿ°ÿºÿ½ÿ»ÿ¿ÿ®ÿ«ÿ®ÿÀÿÀÿ¸ÿ¸ÿ»ÿ»ÿÆÿ«ÿÀÿ½ÿ·ÿ²ÿ«ÿ¥ÿÿÿ¦ÿ²ÿ¦ÿÿ¥ÿ£ÿÿ ÿ­ÿÿÿ§ÿ¬ÿ¡ÿÿ¡ÿªÿ¤ÿÿÿÿ¢ÿÿÿ§ÿ¶ÿ©ÿ¦ÿ¬ÿ»ÿ¿ÿ¶ÿ±ÿ®ÿ¬ÿ½ÿ½ÿ±ÿ¶ÿ¼ÿ´ÿ®ÿ·ÿÅÿÄÿ­ÿ¥ÿ·ÿ­ÿ¬ÿ®ÿ­ÿ»ÿÉÿ«ÿ¡ÿ´ÿÁÿÅÿºÿ°ÿ´ÿ°ÿ¶ÿ¨ÿ¸ÿ¸ÿ¸ÿ±ÿ¨ÿ¬ÿÀÿÂÿ­ÿ°ÿ¼ÿ®ÿ¯ÿµÿ°ÿ±ÿ¼ÿ´ÿªÿ²ÿ±ÿ¿ÿ¿ÿ¶ÿ¯ÿ«ÿ¬ÿ·ÿÿ·ÿÇÿ»ÿ¹ÿºÿ°ÿ©ÿ©ÿ¥ÿ±ÿ¹ÿÃÿ¶ÿªÿ­ÿ¸ÿÁÿ·ÿ§ÿÀÿ·ÿ»ÿ²ÿ§ÿ©ÿ­ÿ¤ÿ¸ÿ¸ÿ»ÿ±ÿ¬ÿ¹ÿ¹ÿ°ÿ¯ÿ³ÿ½ÿ³ÿ­ÿ²ÿ¶ÿµÿºÿ»ÿ¼ÿ½ÿ·ÿ»ÿµÿµÿ½ÿ»ÿµÿ³ÿµÿ±ÿ³ÿ¾ÿ´ÿ¨ÿÁÿ®ÿ¦ÿ¯ÿ»ÿ¾ÿºÿÃÿÄÿ¸ÿµÿªÿªÿ®ÿ¬ÿ­ÿ®ÿ£ÿ¨ÿ±ÿµÿ±ÿ§ÿ¹ÿ»ÿ±ÿ¸ÿÁÿ¶ÿ·ÿ¬ÿ§ÿ¸ÿ°ÿ¬ÿ¬ÿ­ÿ²ÿºÿµÿ³ÿºÿ§ÿ·ÿµÿ¾ÿ¹ÿ±ÿ´ÿµÿ¯ÿ¯ÿ®ÿ²ÿ²ÿ°ÿ°ÿ²ÿ¹ÿ·ÿ²ÿ¿ÿÂÿ©ÿÿ°ÿ·ÿ­ÿµÿ±ÿ¬ÿ¶ÿ¹ÿ¦ÿµÿ¼ÿ¸ÿ¯ÿ¹ÿ¯ÿ¶ÿ³ÿ´ÿ¸ÿ­ÿÂÿÿ§ÿªÿ¤ÿ±ÿ½ÿ½ÿ¼ÿµÿ®ÿ´ÿ¥ÿÂÿµÿ©ÿ´ÿ¾ÿ®ÿ«ÿµÿ³ÿ¬ÿ°ÿ¦ÿ¬ÿ®ÿªÿ©ÿ·ÿ»ÿ¶ÿ·ÿ´ÿ¦ÿ¨ÿ¾ÿ¾ÿ»ÿ¹ÿ´ÿ©ÿ«ÿ«ÿ°ÿºÿ»ÿ³ÿ´ÿ­ÿ¶ÿ¹ÿ´ÿ³ÿ²ÿ²ÿ­ÿ©ÿªÿªÿ£ÿ¤ÿµÿ¤ÿ²ÿ¹ÿ¾ÿ®ÿ·ÿ»ÿ°ÿ¤ÿ¨ÿµÿ°ÿ¸ÿ²ÿ»ÿ°ÿªÿ¨ÿ¯ÿ²ÿ±ÿºÿ½ÿªÿ¤ÿÿ´ÿ²ÿµÿ·ÿ¿ÿ¹ÿ±ÿ±ÿµÿ¸ÿµÿ±ÿÀÿ·ÿ¼ÿ·ÿ®ÿ«ÿ°ÿ±ÿ·ÿ¸ÿµÿ¹ÿ·ÿ¥ÿ£ÿ¾ÿ·ÿ²ÿ®ÿ±ÿ¬ÿ²ÿ¯ÿ¢ÿÿ¦ÿ·ÿ¸ÿºÿ¸ÿ¹ÿÍÿÂÿªÿ«ÿ³ÿ¸ÿ¸ÿ³ÿ¯ÿ°ÿ³ÿ³ÿ¯ÿ³ÿ¢ÿ®ÿ·ÿ¿ÿÁÿÄÿ¸ÿ²ÿµÿ§ÿ²ÿ¸ÿ¡ÿ«ÿ±ÿÆÿ¸ÿ³ÿ½ÿ»ÿ¶ÿ¸ÿ±ÿ¯ÿ¶ÿ£ÿ°ÿ¶ÿºÿ°ÿÂÿµÿ©ÿ·ÿ»ÿºÿ¼ÿ¹ÿ²ÿ³ÿ¼ÿ·ÿ«ÿ³ÿÀÿ»ÿ¸ÿ£ÿ¦ÿ§ÿ¦ÿ«ÿ¯ÿµÿ²ÿÿ¬ÿ²ÿ®ÿ²ÿ©ÿ²ÿ½ÿ·ÿ±ÿ±ÿ³ÿ³ÿ·ÿºÿ¯ÿ¤ÿ¤ÿ¼ÿÿ»ÿ·ÿ©ÿÿ¦ÿ¸ÿ±ÿ°ÿ¨ÿÿ¬ÿ·ÿ¯ÿ¯ÿ¥ÿªÿÅÿ±ÿ¬ÿ¸ÿ¾ÿ¬ÿ·ÿ¶ÿ®ÿ¶ÿ¬ÿÿ®ÿ´ÿ´ÿ´ÿ±ÿ²ÿ©ÿ½ÿÁÿ¬ÿ¦ÿ±ÿ²ÿ­ÿ®ÿ²ÿ¯ÿ¨ÿ«ÿ­ÿ¿ÿ¼ÿÁÿ¾ÿ¯ÿ¨ÿÁÿ³ÿ¯ÿ«ÿ°ÿ·ÿ´ÿ­ÿÿ¥ÿ³ÿ°ÿ°ÿ ÿ²ÿ¦ÿÿÿÿ´ÿ¯ÿ¢ÿ©ÿ±ÿ³ÿ²ÿ§ÿ¨ÿ²ÿ±ÿ»ÿ·ÿ¹ÿ­ÿ´ÿ°ÿ²ÿ«ÿ©ÿ­ÿ¬ÿ¬ÿ®ÿ¨ÿ­ÿºÿ±ÿ¯ÿ«ÿ¯ÿ²ÿ¶ÿ±ÿ¼ÿÿ¨ÿ°ÿ²ÿ¨ÿ¯ÿ²ÿ¥ÿ­ÿ§ÿ¤ÿ¦ÿ¦ÿ²ÿ­ÿ¨ÿ¤ÿ°ÿºÿµÿ·ÿ°ÿÿÿ¦ÿ¯ÿ®ÿ´ÿ¬ÿ¤ÿ«ÿ¿ÿÁÿ¥ÿ°ÿÁÿªÿ¸ÿ¤ÿ¦ÿÿÿÿ¦ÿ¬ÿ¤ÿªÿ¾ÿ©ÿ­ÿ¬ÿ¢ÿ¬ÿÿÿ­ÿ¦ÿ¤ÿªÿ©ÿ¡ÿÿÿ¢ÿÿÿªÿ®ÿ¥ÿÿ©ÿÿ¬ÿÿÿ¬ÿ¬ÿ·ÿ¬ÿ³ÿ´ÿ«ÿ´ÿ³ÿ«ÿÿÿ®ÿ²ÿÿ§ÿµÿ°ÿ¦ÿ¼ÿ®ÿ²ÿÿ·ÿ±ÿ¬ÿÿ«ÿ£ÿÿÿÿÿÿÿ±ÿ±ÿ©ÿ«ÿªÿ ÿ¦ÿÿÿ¬ÿ¢ÿ¦ÿÿ­ÿ¢ÿÿÿ§ÿ¤ÿ ÿ¬ÿ¨ÿ ÿ®ÿ·ÿ¬ÿ±ÿÿÿ±ÿ£ÿÿ¢ÿ ÿ¬ÿ¾ÿ¦ÿ¦ÿ§ÿ¡ÿªÿ¯ÿ³ÿµÿ¯ÿ±ÿ¯ÿ¢ÿ¯ÿµÿ¯ÿ³ÿµÿ¶ÿ¿ÿ´ÿ´ÿ¾ÿ­ÿ¬ÿ¸ÿ°ÿ·ÿÅÿ¿ÿ­ÿ§ÿ®ÿ¯ÿ¦ÿ®ÿ¿ÿ¸ÿ±ÿ²ÿÆÿ¡ÿ½ÿ²ÿ¦ÿ¸ÿ¤ÿ«ÿ ÿ¬ÿ¬ÿ¬ÿ´ÿ½ÿ»ÿ°ÿµÿ¹ÿ³ÿ´ÿ´ÿªÿ¯ÿ³ÿ¶ÿ·ÿ·ÿ»ÿ¾ÿ´ÿªÿ¨ÿ¥ÿªÿÃÿÂÿ¿ÿ³ÿ°ÿ¸ÿ¶ÿ»ÿÂÿÇÿ¾ÿ§ÿ¥ÿ¶ÿ¼ÿ¸ÿ®ÿ¤ÿ­ÿºÿµÿ¯ÿ¡ÿºÿªÿ¤ÿ©ÿ±ÿ¯ÿµÿ©ÿªÿ·ÿ²ÿ­ÿªÿ¯ÿ¬ÿ©ÿ°ÿ©ÿ®ÿºÿ²ÿ³ÿ³ÿ¸ÿ¡ÿ ÿ­ÿ²ÿ©ÿ¶ÿ¨ÿµÿ³ÿ³ÿ¤ÿ®ÿ³ÿ¯ÿ£ÿ¯ÿ°ÿ©ÿ«ÿ´ÿ·ÿ¬ÿ£ÿ¡ÿ­ÿ²ÿÿ­ÿ¥ÿªÿÿÿÿ¯ÿ¦ÿ±ÿ¤ÿªÿµÿ¦ÿ«ÿ²ÿ«ÿ¨ÿ¨ÿ§ÿ¯ÿ¹ÿ¹ÿ¹ÿ¹ÿµÿ¸ÿ¶ÿ¸ÿ³ÿ³ÿºÿ·ÿ¾ÿ§ÿ«ÿ¤ÿ³ÿ·ÿ¨ÿ«ÿ¸ÿ¦ÿ¤ÿÂÿºÿ¢ÿ­ÿ±ÿ¨ÿ¸ÿ¶ÿ°ÿ±ÿ£ÿ¢ÿ°ÿ¦ÿÿ¤ÿ¦ÿÿÿÿ¬ÿ¡ÿÿªÿÿÿÿÿ­ÿ ÿ°ÿ«ÿ®ÿ¤ÿ²ÿ·ÿ¶ÿµÿ¦ÿ«ÿ·ÿ¬ÿ¥ÿ§ÿ¥ÿ²ÿ°ÿÿÿÿ­ÿ¬ÿ«ÿÿ¨ÿÿ¯ÿ¶ÿ·ÿ¦ÿÿ¥ÿ¬ÿ¯ÿ¬ÿªÿ¯ÿ­ÿ§ÿ¯ÿ§ÿÿÿ¦ÿ¬ÿ©ÿÿÿÿ ÿÿ¢ÿ¨ÿ¥ÿ¨ÿ£ÿ¡ÿ¤ÿÿ ÿ¡ÿ©ÿ§ÿ ÿÿÿÿÿÿÿÿsÿÿÿÿÿÿ¦ÿ±ÿÿÿ¡ÿ«ÿ ÿ©ÿ½ÿ­ÿ¨ÿ®ÿÿÿ³ÿ­ÿ°ÿªÿ´ÿ¨ÿ©ÿ­ÿ¯ÿ¹ÿÿ¯ÿªÿ»ÿ³ÿ´ÿÅÿ·ÿ°ÿ©ÿ«ÿ©ÿ«ÿ©ÿ¢ÿªÿ¥ÿ±ÿ®ÿ°ÿ®ÿ¨ÿ²ÿºÿ»ÿ¸ÿ³ÿ°ÿ¯ÿ´ÿ©ÿªÿÿ¯ÿ°ÿÿ ÿ¤ÿ°ÿÿ¥ÿ¤ÿ¶ÿÿ´ÿ±ÿµÿ§ÿ®ÿ¥ÿ´ÿ­ÿ¬ÿ¨ÿ¦ÿ¯ÿ´ÿ²ÿ¦ÿ«ÿ©ÿ¢ÿ¡ÿÿ¡ÿ£ÿ¦ÿ¬ÿ¨ÿ°ÿÿ}ÿÿ«ÿ­ÿ¶ÿ±ÿ¦ÿ¡ÿÿÿ§ÿ¥ÿ ÿ ÿ©ÿ®ÿÿ°ÿ¨ÿÿÿÿÿ¥ÿÿ¦ÿ¦ÿ­ÿ´ÿ§ÿ¢ÿ¤ÿ£ÿÿÿÿ ÿ©ÿªÿÿ ÿ¨ÿ©ÿ¦ÿÿÿ¢ÿÿÿÿÿ®ÿ¬ÿ§ÿ¯ÿ¡ÿ«ÿ«ÿ ÿªÿªÿªÿ±ÿ´ÿ ÿªÿÿ¢ÿ£ÿ«ÿ©ÿ«ÿ¤ÿ¢ÿ³ÿ®ÿ¡ÿ£ÿ¯ÿ°ÿ³ÿ¶ÿ£ÿªÿ¶ÿ¶ÿ¹ÿ³ÿªÿ£ÿ¦ÿ ÿ³ÿ¶ÿ¤ÿÿÿ¦ÿ¨ÿÿÂÿ©ÿÊÿ·ÿ¯ÿ§ÿºÿ°ÿ£ÿ²ÿ­ÿ®ÿ®ÿ¬ÿ­ÿ£ÿ§ÿ®ÿ¯ÿÀÿµÿÿÿ«ÿ«ÿ­ÿ³ÿ°ÿ°ÿ±ÿ«ÿ¯ÿ³ÿ¢ÿ¤ÿ§ÿ¼ÿ·ÿÿ¢ÿ§ÿ¯ÿªÿ¨ÿÿ¦ÿ®ÿ³ÿ¨ÿªÿ£ÿ¤ÿÃÿ£ÿ¦ÿ¯ÿ²ÿ§ÿ§ÿ¨ÿ¦ÿ©ÿ¯ÿµÿ²ÿ²ÿ­ÿ§ÿ£ÿ±ÿ»ÿ°ÿ«ÿ²ÿ»ÿ·ÿ¨ÿ«ÿ®ÿ¤ÿ¬ÿµÿ³ÿ´ÿ¾ÿ·ÿ©ÿªÿ¬ÿÿÿªÿµÿ´ÿ§ÿ©ÿªÿºÿ»ÿÿ¤ÿ³ÿ¯ÿ©ÿªÿ²ÿ²ÿ¡ÿ«ÿ¶ÿ²ÿ­ÿ©ÿ°ÿ³ÿ®ÿ¨ÿ®ÿ®ÿ©ÿ³ÿ²ÿ°ÿ´ÿ±ÿ´ÿ·ÿ³ÿ«ÿ«ÿ³ÿ¤ÿÿªÿµÿ ÿÿ¼ÿ»ÿ­ÿ«ÿªÿÿ´ÿ©ÿ®ÿºÿ¯ÿ­ÿµÿ³ÿ¤ÿÿ¨ÿ°ÿ ÿµÿ´ÿ¸ÿ´ÿ­ÿ¬ÿ°ÿ§ÿ¦ÿ¦ÿ«ÿ­ÿ¨ÿªÿ©ÿ¨ÿ®ÿ²ÿ±ÿ³ÿ¹ÿ¶ÿ«ÿ²ÿ¾ÿ·ÿ¯ÿÿÿ°ÿ³ÿ©ÿÿ«ÿ§ÿ£ÿ¶ÿ²ÿ®ÿ¸ÿ²ÿ´ÿµÿ³ÿ¤ÿ»ÿ³ÿÁÿ®ÿÿ¯ÿ§ÿ·ÿ°ÿ¸ÿ´ÿ¸ÿ²ÿ­ÿ«ÿ¢ÿ¢ÿ´ÿ¸ÿ­ÿ°ÿ°ÿªÿªÿ·ÿ¾ÿ¹ÿ±ÿ¨ÿ±ÿ®ÿ¨ÿ¯ÿ±ÿ®ÿ´ÿºÿ¸ÿ´ÿµÿ¾ÿ´ÿ°ÿ«ÿ«ÿ¯ÿ³ÿ°ÿÿÿ§ÿºÿ±ÿ¸ÿ¹ÿ°ÿ¨ÿ¯ÿ´ÿ¥ÿ³ÿ¶ÿ½ÿ·ÿ°ÿ»ÿ¸ÿ¶ÿ¶ÿ²ÿ²ÿµÿ¶ÿ²ÿ³ÿ­ÿ£ÿ¦ÿ¯ÿ¸ÿ¿ÿºÿ¬ÿ«ÿªÿ¯ÿ±ÿµÿºÿ½ÿ¶ÿ«ÿ®ÿµÿ¸ÿ´ÿ²ÿ»ÿµÿ¯ÿ¬ÿ­ÿµÿ³ÿ¸ÿ»ÿ®ÿµÿªÿÿ·ÿ¹ÿÿ©ÿºÿ°ÿ¶ÿ¹ÿ±ÿ³ÿ¹ÿ¸ÿºÿµÿ»ÿ³ÿ«ÿ¹ÿ¹ÿ¸ÿ²ÿ®ÿ£ÿ¤ÿµÿ©ÿ±ÿµÿ®ÿ¦ÿ¯ÿÃÿ½ÿ®ÿÿ´ÿºÿ¹ÿ¯ÿ·ÿ­ÿ«ÿºÿÿªÿ§ÿ§ÿ¹ÿ­ÿ©ÿ ÿ¨ÿÁÿÉÿÄÿ½ÿ¸ÿÃÿ½ÿ¹ÿ¬ÿ¤ÿ­ÿ¯ÿ±ÿ·ÿ·ÿ·ÿ·ÿ®ÿ¤ÿ¯ÿµÿ©ÿ£ÿ°ÿÿºÿ¿ÿ­ÿ¶ÿ¬ÿºÿ¡ÿºÿ«ÿÿ¦ÿºÿ¬ÿÿ®ÿ¶ÿ¬ÿÿ¶ÿ¶ÿ¹ÿ¬ÿ±ÿ±ÿ¨ÿ¯ÿ°ÿ«ÿ°ÿ­ÿ«ÿ¬ÿ»ÿ»ÿ²ÿ´ÿ¬ÿ®ÿ¬ÿ£ÿ­ÿ¯ÿºÿ¢ÿ«ÿ±ÿ´ÿÿ¯ÿ§ÿªÿ¨ÿ©ÿªÿÿ´ÿÿ¼ÿ¬ÿ·ÿÿ±ÿ£ÿ²ÿ´ÿªÿµÿ¬ÿ³ÿ¯ÿ±ÿ¶ÿ·ÿ¯ÿ­ÿ±ÿ¬ÿ©ÿ¬ÿªÿªÿ¬ÿ±ÿ¶ÿ­ÿ¥ÿ¶ÿ»ÿÀÿÃÿ¼ÿ¶ÿ¸ÿ±ÿ¨ÿ¡ÿ¶ÿ¬ÿ¿ÿ¨ÿ¹ÿ¨ÿ¾ÿ¸ÿ­ÿµÿ·ÿÁÿÀÿ¶ÿ²ÿÁÿÆÿ¹ÿ¦ÿ«ÿ±ÿ±ÿÀÿÈÿÃÿ¹ÿ·ÿ»ÿµÿ®ÿ®ÿ¯ÿ®ÿ¯ÿ¹ÿ«ÿÃÿÏÿ¯ÿ³ÿ£ÿ¥ÿ¸ÿ¹ÿ´ÿªÿÈÿ°ÿ©ÿºÿºÿ¤ÿ¬ÿ¼ÿ»ÿ¸ÿ¾ÿ¹ÿ³ÿ©ÿ¨ÿ±ÿ¾ÿÂÿµÿ¾ÿÁÿ°ÿ¶ÿµÿ®ÿ»ÿ·ÿªÿÿ©ÿ£ÿµÿ§ÿ·ÿ±ÿ¶ÿ¯ÿµÿ½ÿ¨ÿ¬ÿÄÿ¤ÿ´ÿ»ÿ¤ÿ¯ÿ¤ÿ«ÿ»ÿ¹ÿ¬ÿ»ÿ¿ÿ½ÿ¯ÿ®ÿ±ÿ­ÿªÿ¨ÿ¥ÿÿhÿÿ§ÿ²ÿ¨ÿ£ÿ´ÿ¸ÿ´ÿ¼ÿ¬ÿªÿ²ÿ¡ÿ¹ÿ´ÿµÿ²ÿºÿ³ÿªÿ´ÿ¬ÿ³ÿ³ÿ®ÿ¢ÿ£ÿ³ÿ·ÿ³ÿ´ÿ¶ÿ¶ÿµÿ´ÿ¯ÿ®ÿ¿ÿ¾ÿ¯ÿ´ÿ¬ÿ¬ÿ¸ÿ¯ÿ¡ÿ½ÿ¨ÿ¶ÿ¡ÿªÿµÿ­ÿ²ÿ³ÿªÿ´ÿ¯ÿÉÿÃÿÆÿ½ÿ¦ÿ²ÿ±ÿ¨ÿ±ÿ±ÿªÿªÿ³ÿ®ÿ¶ÿ¹ÿ¬ÿ½ÿ°ÿ«ÿ°ÿ°ÿ¥ÿ²ÿ³ÿ´ÿ·ÿ·ÿ¾ÿ»ÿ¸ÿ²ÿ¹ÿ©ÿ±ÿ³ÿ¸ÿÀÿ¸ÿµÿ»ÿµÿ±ÿ»ÿ¼ÿ¶ÿ¹ÿµÿ³ÿ°ÿÇÿ°ÿ´ÿºÿ¨ÿ¯ÿ·ÿ¾ÿ­ÿ¨ÿÿ¨ÿ®ÿ«ÿ¬ÿ²ÿ¾ÿ´ÿµÿ¶ÿ±ÿ±ÿ°ÿ´ÿ¹ÿ¶ÿ¶ÿ¬ÿ°ÿ°ÿ·ÿ¯ÿ°ÿ¸ÿºÿÿ­ÿÉÿ¶ÿ±ÿ¦ÿªÿ²ÿ´ÿ­ÿ¬ÿ¦ÿ¡ÿ·ÿÂÿ²ÿ®ÿ¾ÿ¹ÿ¬ÿ¸ÿ¹ÿ¨ÿ¯ÿ¤ÿ©ÿ®ÿ¼ÿ·ÿ»ÿ²ÿÆÿ±ÿªÿºÿ¹ÿ³ÿ¢ÿ­ÿºÿµÿ¶ÿ®ÿ­ÿ¹ÿ¾ÿ¨ÿÿ°ÿ°ÿ«ÿ¡ÿ¬ÿ©ÿ°ÿ¸ÿ¶ÿÿ¾ÿÑÿ²ÿ·ÿ«ÿ°ÿ¦ÿ³ÿ·ÿÿ}ÿÿ¼ÿºÿ©ÿ¶ÿ½ÿºÿ¼ÿ·ÿ¸ÿ¥ÿÿªÿ«ÿ½ÿÿ¸ÿ·ÿÍÿºÿÀÿ»ÿ´ÿ½ÿµÿ±ÿ­ÿ³ÿ¶ÿ­ÿ®ÿ³ÿ³ÿ·ÿªÿ¡ÿªÿ´ÿ·ÿ´ÿ¬ÿªÿ¯ÿ¤ÿÿ¨ÿµÿÍÿ¸ÿ§ÿ¨ÿ¹ÿ±ÿ«ÿ¯ÿ«ÿ¤ÿ¡ÿ£ÿ¬ÿµÿ­ÿ©ÿÿ¥ÿ©ÿÿ°ÿ±ÿ¶ÿ¦ÿ£ÿ ÿ¨ÿ¨ÿ¨ÿÿ§ÿ®ÿµÿ§ÿÿÿ¥ÿ¨ÿ°ÿ¤ÿÿÿÿÿÿÿÿÿ£ÿ³ÿ¥ÿÿÿÿÿ¦ÿ¯ÿ´ÿ¯ÿ«ÿªÿÿ­ÿ«ÿ­ÿµÿ¯ÿ®ÿ¨ÿÿ§ÿ«ÿ£ÿªÿ«ÿ®ÿªÿÿÿ£ÿ¡ÿ¨ÿµÿ©ÿ²ÿºÿ§ÿÂÿ¡ÿºÿÿºÿªÿ¦ÿ¡ÿ¡ÿÿ¦ÿ®ÿ«ÿ¥ÿ¤ÿ¨ÿªÿ¬ÿ¤ÿ¯ÿ±ÿ®ÿÿ³ÿªÿÿ£ÿ¬ÿ¬ÿ²ÿ°ÿ±ÿ±ÿ¯ÿ°ÿ­ÿ£ÿ¡ÿªÿ¨ÿ±ÿ­ÿÂÿ½ÿºÿ±ÿ¼ÿÁÿ·ÿ±ÿµÿ«ÿ©ÿ±ÿ®ÿµÿºÿ¦ÿ¦ÿ³ÿ´ÿ°ÿÿ¶ÿ¾ÿÈÿ¬ÿ®ÿ»ÿ®ÿºÿºÿ³ÿ¬ÿ®ÿ´ÿ³ÿ³ÿµÿµÿ®ÿ¨ÿ«ÿ°ÿÎÿ¶ÿ®ÿµÿ¼ÿ²ÿ¿ÿ»ÿ¶ÿ¿ÿ³ÿ¤ÿ±ÿ½ÿÀÿºÿ¿ÿ°ÿÊÿ±ÿÿ¨ÿ·ÿ´ÿ­ÿ´ÿ»ÿ®ÿ¬ÿµÿ°ÿ³ÿµÿ¬ÿ³ÿ©ÿ«ÿ£ÿ¶ÿ´ÿºÿÅÿ¸ÿ¯ÿ·ÿ¿ÿ¸ÿ©ÿ¡ÿ§ÿ¿ÿ¾ÿ»ÿ¿ÿ¶ÿ¹ÿ¶ÿ¹ÿ´ÿÂÿ´ÿ¯ÿ­ÿ®ÿ´ÿ²ÿªÿ°ÿ³ÿµÿ¸ÿ³ÿ¡ÿ²ÿ®ÿ«ÿ®ÿ¸ÿ¹ÿ©ÿ ÿ¦ÿ¨ÿ§ÿ­ÿªÿ±ÿ¯ÿ ÿÂÿ²ÿ¼ÿ½ÿ®ÿ§ÿ©ÿ©ÿ§ÿ­ÿ­ÿ¦ÿ°ÿ¯ÿ¾ÿ±ÿ½ÿ¸ÿÇÿ¶ÿ¸ÿ¼ÿ¸ÿ¶ÿ·ÿ·ÿ±ÿ§ÿ¦ÿ¬ÿÉÿ®ÿÿ®ÿÄÿ½ÿ¸ÿ±ÿ´ÿ¯ÿ­ÿ´ÿ·ÿµÿ¶ÿ±ÿªÿµÿ¤ÿ°ÿ©ÿÿ¯ÿ½ÿ´ÿ­ÿ´ÿ¶ÿ¹ÿ¾ÿ¶ÿ¯ÿ¸ÿºÿ«ÿ·ÿ¼ÿ´ÿ¨ÿ¨ÿ¼ÿÂÿµÿ¬ÿ­ÿ²ÿ²ÿ±ÿ§ÿÀÿ¼ÿÅÿÍÿ¾ÿ¹ÿ¸ÿ·ÿµÿ·ÿ¿ÿ»ÿ¯ÿ³ÿ´ÿ¸ÿ¼ÿ´ÿ³ÿªÿ¹ÿ·ÿ¸ÿ¹ÿ¬ÿ¯ÿµÿ´ÿµÿ­ÿÿªÿµÿÃÿ·ÿµÿ½ÿ¿ÿ±ÿ¢ÿªÿ®ÿ¤ÿ¦ÿ«ÿ©ÿ³ÿ¹ÿ°ÿ°ÿ´ÿµÿ´ÿ®ÿªÿ¿ÿµÿ¢ÿÄÿ²ÿ²ÿµÿªÿ¤ÿ¦ÿ¬ÿ´ÿ·ÿµÿ¼ÿÆÿ°ÿ ÿ°ÿµÿ«ÿÿÿ®ÿ¹ÿ¾ÿ·ÿ°ÿªÿ»ÿ»ÿ»ÿ±ÿªÿ¢ÿ©ÿ°ÿ¶ÿ»ÿ³ÿ°ÿ¯ÿ§ÿ·ÿ¥ÿ²ÿºÿªÿ°ÿ½ÿ³ÿ­ÿ¾ÿ¿ÿ²ÿ´ÿÂÿªÿºÿ°ÿ¯ÿ«ÿ±ÿ·ÿ«ÿ¬ÿ²ÿ³ÿºÿ¶ÿºÿ°ÿ«ÿ´ÿµÿ±ÿ²ÿ¶ÿ¾ÿ²ÿ¡ÿ§ÿ¼ÿ²ÿªÿªÿ¥ÿ¨ÿ³ÿ³ÿªÿ¬ÿ°ÿ²ÿ±ÿ©ÿ¸ÿ´ÿ¯ÿ´ÿ´ÿ¯ÿ¯ÿµÿÀÿ¾ÿ³ÿ½ÿ¸ÿ¼ÿ¬ÿ¬ÿ´ÿ³ÿ¾ÿºÿ¼ÿ±ÿ·ÿ¯ÿªÿµÿµÿ²ÿ´ÿµÿ¼ÿÈÿ½ÿ¨ÿ§ÿ®ÿ´ÿ´ÿµÿ°ÿ­ÿ²ÿ¤ÿªÿ¶ÿ¹ÿ¼ÿÀÿ»ÿ²ÿ±ÿ´ÿ¶ÿ´ÿ¸ÿ¼ÿ§ÿÿ¶ÿÊÿ¦ÿÿ ÿ ÿµÿ¹ÿ©ÿ¾ÿ£ÿÿ¡ÿ¤ÿ«ÿ´ÿ·ÿ±ÿµÿ²ÿÿ¯ÿµÿ±ÿ¬ÿ³ÿ±ÿ©ÿ³ÿ¼ÿ¬ÿºÿÅÿ¿ÿ½ÿÀÿ¸ÿ¸ÿ¾ÿªÿ¬ÿ´ÿ°ÿ¶ÿªÿ¨ÿ°ÿ¯ÿ¨ÿ£ÿ«ÿÁÿ²ÿ©ÿ­ÿ½ÿÃÿ»ÿ´ÿ¶ÿ¶ÿ³ÿ½ÿÐÿÃÿ¼ÿ®ÿ¨ÿ¯ÿ·ÿ½ÿÐÿµÿ°ÿ®ÿ°ÿ²ÿ¬ÿ¦ÿÿÿ²ÿ¾ÿ¹ÿ«ÿ¸ÿªÿ½ÿ¹ÿ¬ÿ½ÿÀÿºÿØÿ²ÿ³ÿ»ÿÁÿ¾ÿ´ÿ­ÿ­ÿ¶ÿ´ÿ¿ÿ²ÿºÿ³ÿ§ÿ«ÿ¯ÿ¦ÿÁÿ¨ÿ­ÿªÿÿ ÿ¤ÿ©ÿ´ÿµÿ¸ÿºÿªÿ¤ÿ´ÿ³ÿ²ÿ¼ÿ±ÿ´ÿÀÿ±ÿ³ÿ«ÿ¶ÿÆÿ¿ÿ­ÿ¹ÿªÿÀÿ¶ÿ¯ÿ­ÿ­ÿ©ÿ«ÿ®ÿªÿ·ÿ´ÿ±ÿ¨ÿ§ÿ¨ÿ¤ÿ¢ÿÿÿ§ÿ§ÿÿÿ¢ÿ¨ÿ¬ÿ¥ÿÿÿÿ¨ÿ®ÿ°ÿ©ÿÿªÿªÿ¹ÿ½ÿºÿ¯ÿ¬ÿÂÿ§ÿ¯ÿ¹ÿµÿ°ÿ«ÿ­ÿ»ÿÂÿµÿ³ÿ¼ÿ³ÿ±ÿ±ÿ²ÿµÿ¸ÿºÿ¥ÿ¬ÿ²ÿºÿ¿ÿ¸ÿ©ÿ¥ÿ©ÿ¹ÿ±ÿ­ÿ¨ÿ²ÿµÿ°ÿ³ÿ¸ÿ¹ÿ¬ÿºÿ¸ÿ¹ÿ¹ÿµÿ¶ÿ¼ÿ½ÿÂÿ«ÿ·ÿ´ÿ¼ÿ»ÿµÿ»ÿ¯ÿ¢ÿ½ÿ«ÿºÿ¸ÿ²ÿµÿµÿ¨ÿ§ÿ²ÿ´ÿ«ÿ©ÿ¹ÿ¶ÿ±ÿ·ÿµÿ³ÿÅÿ°ÿÀÿ·ÿ¶ÿ­ÿ­ÿ°ÿ¦ÿ§ÿÀÿ¨ÿ¯ÿ«ÿ®ÿ³ÿ¯ÿ¬ÿ¹ÿÉÿÊÿ³ÿÿ±ÿ¼ÿ¼ÿ¼ÿ½ÿ»ÿºÿ¶ÿ½ÿ°ÿºÿÁÿ¶ÿµÿ¿ÿÁÿ·ÿ¢ÿ³ÿ¸ÿ©ÿ§ÿªÿ­ÿ¸ÿ·ÿ©ÿ¬ÿ³ÿÆÿÅÿ»ÿµÿ·ÿºÿ¹ÿ·ÿ·ÿ¨ÿ¢ÿ£ÿ®ÿÀÿ¯ÿ®ÿ·ÿºÿ±ÿ¡ÿ¡ÿ¥ÿ¯ÿ©ÿÂÿÃÿ¶ÿ¯ÿ¥ÿ ÿ´ÿ½ÿ±ÿ§ÿ±ÿÃÿºÿµÿºÿ´ÿ¨ÿ§ÿ«ÿÅÿµÿ±ÿ¥ÿ©ÿ£ÿ¦ÿ´ÿ¶ÿ­ÿ±ÿ°ÿ²ÿªÿ±ÿ«ÿ¯ÿ¸ÿ­ÿ§ÿ´ÿ°ÿ­ÿ©ÿµÿ¬ÿªÿ±ÿ±ÿ¹ÿºÿ°ÿ­ÿªÿ²ÿ±ÿ¹ÿÅÿ¥ÿ¬ÿ´ÿ­ÿ¬ÿµÿ´ÿ¨ÿ´ÿ®ÿ­ÿ°ÿ­ÿ²ÿ¶ÿ¶ÿ°ÿ­ÿ´ÿ²ÿ¤ÿ®ÿ¿ÿ´ÿµÿªÿ®ÿ­ÿ§ÿ¯ÿ¶ÿ§ÿ¡ÿ»ÿ»ÿ»ÿ¯ÿ¤ÿ±ÿ¶ÿ²ÿ´ÿ¹ÿ¶ÿ¯ÿ¥ÿ¬ÿ¹ÿ¡ÿ­ÿ®ÿ´ÿ³ÿ·ÿ½ÿ¶ÿ²ÿ±ÿ¼ÿ§ÿ¸ÿ³ÿÃÿ·ÿ¼ÿ»ÿ´ÿ±ÿ±ÿ¹ÿµÿ½ÿ¶ÿÃÿ®ÿ«ÿ¯ÿ¸ÿ»ÿ¬ÿ ÿ§ÿ±ÿ´ÿ¦ÿ¨ÿ¢ÿ·ÿ®ÿ¸ÿºÿµÿµÿ²ÿ­ÿ¯ÿ²ÿ½ÿ»ÿ¿ÿ³ÿ¢ÿ¡ÿªÿ¬ÿ¬ÿ±ÿ´ÿ°ÿ§ÿÿ²ÿ¸ÿºÿ±ÿ£ÿ»ÿ­ÿ©ÿ°ÿ©ÿ ÿ§ÿ²ÿ¼ÿ¼ÿ¸ÿ²ÿÁÿ»ÿ±ÿ»ÿ¸ÿ±ÿ¯ÿ­ÿ±ÿ²ÿ¥ÿªÿµÿªÿ¨ÿ©ÿ³ÿ®ÿ©ÿ³ÿ´ÿ°ÿ´ÿ®ÿ¹ÿ·ÿ¢ÿ¨ÿ¥ÿ¯ÿ°ÿ£ÿ±ÿÃÿ²ÿ°ÿÂÿ°ÿ­ÿ¬ÿ«ÿ»ÿ ÿ¶ÿ²ÿ­ÿ©ÿ±ÿ³ÿ´ÿ¹ÿºÿ¸ÿ¹ÿ´ÿ¸ÿ¸ÿµÿÊÿÇÿÄÿ·ÿªÿ¯ÿ±ÿ­ÿªÿ¨ÿ°ÿ¬ÿ®ÿ¯ÿÄÿ¸ÿ¯ÿ­ÿ·ÿ²ÿ«ÿ¬ÿ¯ÿ«ÿ«ÿ²ÿ¯ÿ ÿ¨ÿ®ÿ¬ÿµÿ¾ÿ¬ÿ¶ÿ®ÿ¯ÿ¼ÿÀÿ«ÿ¡ÿ¸ÿ·ÿ«ÿªÿ§ÿ³ÿ¯ÿ»ÿ¸ÿ¼ÿ¸ÿ²ÿ²ÿ­ÿ¨ÿ²ÿ°ÿÿÿ¾ÿ¯ÿ»ÿ³ÿÿªÿ¬ÿ¥ÿ«ÿºÿ·ÿ¼ÿ·ÿ©ÿ±ÿ°ÿ³ÿÀÿ¼ÿ½ÿºÿÁÿ¸ÿ¿ÿ­ÿ·ÿ¯ÿ°ÿ¸ÿ¹ÿ·ÿ¸ÿ¼ÿ°ÿ·ÿ²ÿ¸ÿ¾ÿ¤ÿµÿ¹ÿ¼ÿ¾ÿ»ÿ®ÿ®ÿ°ÿ±ÿ¶ÿµÿ³ÿµÿ«ÿ¬ÿµÿ³ÿµÿ·ÿ³ÿ²ÿ©ÿ³ÿ³ÿ¯ÿ¦ÿ¢ÿ¨ÿªÿµÿÄÿ¿ÿ¢ÿ±ÿ ÿ§ÿ¿ÿÿ¡ÿÃÿ¡ÿ£ÿ²ÿ«ÿ¤ÿ§ÿ©ÿªÿ¶ÿ©ÿÿÿ²ÿ¾ÿ¨ÿ¾ÿ¤ÿµÿ­ÿ¨ÿ»ÿ¶ÿ°ÿ®ÿ±ÿºÿµÿ«ÿ§ÿ ÿ®ÿÿ¯ÿ£ÿ«ÿ»ÿ¤ÿªÿ¥ÿ¥ÿ¢ÿ ÿ£ÿªÿ¯ÿ®ÿ³ÿ»ÿ£ÿªÿªÿÿ¯ÿ ÿÿÿÿÿÿ¨ÿ°ÿ§ÿÿÿ­ÿ­ÿ£ÿ°ÿ¬ÿ¡ÿ°ÿ´ÿªÿÿÿ°ÿ¬ÿ±ÿ³ÿ¬ÿ¬ÿ°ÿ´ÿ±ÿ°ÿ¦ÿÿ°ÿ³ÿ£ÿ£ÿ°ÿ¯ÿ¢ÿÿ¬ÿÿÿ³ÿ°ÿ¬ÿÿ¥ÿ­ÿ©ÿÿ¦ÿ±ÿ«ÿªÿ­ÿ¯ÿ ÿ¬ÿªÿ¤ÿÿ­ÿÿ£ÿ¬ÿ¨ÿÿ£ÿ¦ÿÿÿ©ÿ°ÿ§ÿ¥ÿ¥ÿÿÿ¥ÿ¤ÿ¯ÿ¡ÿ§ÿ¨ÿ¶ÿÿ³ÿ¥ÿ¤ÿ¤ÿ­ÿ¥ÿ±ÿµÿ¨ÿªÿµÿ¶ÿ³ÿ³ÿ¬ÿ£ÿ´ÿ»ÿ®ÿºÿ«ÿ±ÿ±ÿ·ÿ·ÿ¹ÿµÿ§ÿ¬ÿ²ÿ¼ÿ¼ÿ¾ÿ¸ÿ±ÿ¸ÿ¶ÿªÿ§ÿ¬ÿ´ÿ°ÿÁÿÁÿÁÿ»ÿ³ÿªÿÃÿ¨ÿ±ÿ¥ÿ´ÿ´ÿ´ÿ²ÿ¯ÿ³ÿµÿ¹ÿ²ÿ«ÿ²ÿ­ÿ«ÿ±ÿ·ÿ¹ÿ·ÿ®ÿ¯ÿ²ÿ¡ÿµÿ©ÿ±ÿ³ÿºÿ²ÿÿ¦ÿ¶ÿÂÿ»ÿªÿ¨ÿ«ÿ¸ÿ¿ÿ´ÿ¹ÿ¶ÿ³ÿ¶ÿ©ÿªÿ®ÿ´ÿ²ÿ«ÿ«ÿ»ÿ±ÿ«ÿ¯ÿ¤ÿ³ÿ©ÿªÿ»ÿ·ÿ«ÿ¬ÿ³ÿ«ÿ¤ÿ¯ÿ­ÿ«ÿµÿ·ÿºÿ¸ÿ ÿªÿ¯ÿ²ÿ°ÿ·ÿ³ÿ¨ÿ´ÿ¦ÿ°ÿ­ÿÿ¦ÿ±ÿ­ÿ¯ÿ¯ÿ¥ÿÿ¤ÿ­ÿ®ÿ¨ÿ ÿ°ÿ¸ÿ¢ÿ©ÿªÿ®ÿ¢ÿ¦ÿ©ÿÿ ÿ¡ÿ ÿ¥ÿ²ÿ©ÿ¢ÿ´ÿ®ÿ½ÿµÿ¥ÿ¤ÿªÿ®ÿ°ÿ´ÿµÿ¬ÿ®ÿ°ÿ­ÿ¶ÿ¬ÿ¾ÿ¸ÿ¥ÿ¶ÿ«ÿ¨ÿ¤ÿªÿ¿ÿ²ÿ°ÿ³ÿ»ÿ¯ÿ¬ÿ«ÿ¯ÿ·ÿ¶ÿµÿ¯ÿ§ÿ¢ÿÿ¤ÿ¥ÿ¦ÿ­ÿ£ÿÿÿ±ÿ¬ÿÿ¢ÿ¦ÿ·ÿ ÿÿÿ ÿ¨ÿ¨ÿ­ÿ·ÿ©ÿ®ÿ»ÿ©ÿÿ£ÿÿ¨ÿºÿ²ÿ¥ÿ±ÿ±ÿ¥ÿ¥ÿ¤ÿ¯ÿÿÿ°ÿ¥ÿ¢ÿÿ¥ÿ¯ÿÿ±ÿÿÿ§ÿÿ£ÿÿ¥ÿ¡ÿ«ÿ¶ÿ±ÿ§ÿÿ¥ÿ²ÿ­ÿ¡ÿ ÿÿ¡ÿ¡ÿ ÿ¬ÿÿ¡ÿÿÿÿ¢ÿ£ÿ£ÿ¬ÿ¥ÿ¦ÿxÿ¤ÿÿ ÿÿ­ÿ£ÿÿÿÿ¨ÿÿÿ¢ÿ§ÿÿÿÿÿ¨ÿ°ÿµÿ¶ÿ®ÿ ÿ¥ÿ¥ÿ­ÿ®ÿªÿ£ÿ£ÿ¨ÿ¡ÿ»ÿ¯ÿªÿ¡ÿ²ÿ±ÿµÿ¼ÿµÿ¾ÿªÿ¡ÿªÿ®ÿ­ÿ©ÿ¤ÿ§ÿ©ÿ¤ÿ³ÿ¸ÿ¶ÿ­ÿªÿ·ÿºÿ¹ÿ°ÿ°ÿµÿ¶ÿ¾ÿ¯ÿ¬ÿ¢ÿ«ÿ¯ÿÿ£ÿ¢ÿ¥ÿ¢ÿ¶ÿ¥ÿ¯ÿ¬ÿ¢ÿ§ÿ³ÿ©ÿ°ÿ¬ÿ ÿ¡ÿ¢ÿ«ÿ£ÿ¶ÿ ÿÿ©ÿ«ÿ¦ÿ«ÿ¼ÿ¬ÿÿ©ÿ²ÿ±ÿ°ÿ®ÿ©ÿ°ÿÿªÿªÿ´ÿ¨ÿ«ÿ¯ÿ³ÿÿ ÿªÿ¦ÿ¯ÿÿ¶ÿÿ§ÿªÿ¹ÿ¤ÿ§ÿ¦ÿ¢ÿ§ÿÿ£ÿ¥ÿÿ¡ÿÿ¨ÿ®ÿÿ¡ÿ£ÿÿÿ§ÿ®ÿ ÿ«ÿ±ÿ¡ÿ§ÿ±ÿ¤ÿªÿÿ¡ÿÿ¡ÿ£ÿ°ÿ±ÿ¤ÿ§ÿ©ÿ¥ÿ«ÿÿ¡ÿ²ÿ¯ÿ¦ÿ«ÿ­ÿªÿÿ£ÿ¥ÿ®ÿÿ ÿ³ÿ³ÿ©ÿ¬ÿ­ÿÿ ÿ¬ÿ¦ÿ©ÿ®ÿ±ÿªÿ¥ÿÿÿ¢ÿÿ­ÿ±ÿ¬ÿ¨ÿ°ÿ£ÿÿ²ÿ§ÿ±ÿ²ÿ³ÿ¨ÿ¿ÿ­ÿªÿ¯ÿ¥ÿ©ÿ®ÿÄÿ¶ÿ¦ÿÿ¡ÿ³ÿ¬ÿ¦ÿªÿ³ÿ«ÿÿÿ©ÿ­ÿ¨ÿ£ÿ¹ÿÁÿ¹ÿ½ÿ¸ÿ¯ÿ ÿ¶ÿ·ÿ§ÿ§ÿ¸ÿ¬ÿ¨ÿ©ÿ°ÿªÿ²ÿ³ÿ®ÿ±ÿ°ÿ¦ÿ³ÿ£ÿÿ¢ÿ«ÿ«ÿ¬ÿ£ÿ¦ÿ¢ÿ¦ÿ®ÿ¯ÿ°ÿ¯ÿ¤ÿ«ÿ²ÿ¯ÿ¦ÿ©ÿ²ÿ½ÿºÿ¬ÿ­ÿ­ÿ¨ÿ¥ÿ®ÿ·ÿ±ÿ±ÿ´ÿ¥ÿÿ´ÿ¬ÿ©ÿ·ÿ¸ÿ´ÿ¤ÿ±ÿ­ÿ­ÿºÿÿ©ÿ²ÿµÿ¯ÿ¹ÿ³ÿ±ÿÿ¤ÿ®ÿ³ÿªÿ«ÿµÿ­ÿ§ÿ¯ÿ³ÿ±ÿ¬ÿ²ÿ·ÿµÿ´ÿ°ÿ´ÿ´ÿ«ÿ©ÿ«ÿ´ÿ±ÿ©ÿ¯ÿ°ÿÿÿ¹ÿ±ÿ°ÿ­ÿ©ÿÿ°ÿ·ÿ³ÿ²ÿ½ÿ°ÿ·ÿÿ±ÿ ÿÿ­ÿÿ­ÿ®ÿ¯ÿ¯ÿ ÿ©ÿ¯ÿªÿ¬ÿ­ÿ±ÿ­ÿ¦ÿ°ÿ·ÿ°ÿ®ÿ¯ÿ­ÿ«ÿ¶ÿ³ÿ¨ÿ°ÿ·ÿ·ÿ¢ÿÿÿ¬ÿ°ÿ«ÿÿ°ÿ¢ÿÿ¹ÿµÿ¯ÿ±ÿ¬ÿ¼ÿ¿ÿ»ÿ²ÿ»ÿªÿ¬ÿ°ÿªÿ³ÿ¬ÿ¸ÿµÿªÿ¸ÿ³ÿ´ÿ©ÿ­ÿ®ÿ²ÿ´ÿ´ÿ°ÿªÿ¨ÿ¢ÿ§ÿ°ÿ´ÿµÿªÿ¨ÿ³ÿ¯ÿ³ÿÂÿ¹ÿ®ÿ­ÿ§ÿ´ÿ¸ÿ¶ÿºÿ³ÿ²ÿ³ÿ±ÿ¯ÿ­ÿ±ÿÿ¤ÿ²ÿ¸ÿ´ÿ¿ÿ­ÿµÿ´ÿ¤ÿ¯ÿ­ÿµÿ¹ÿºÿ¶ÿ¸ÿ¶ÿ²ÿ­ÿ¹ÿ¼ÿ¶ÿªÿ§ÿ¯ÿµÿ°ÿ±ÿ´ÿ­ÿ¶ÿÁÿ¶ÿ°ÿ®ÿ§ÿ¤ÿ¢ÿ®ÿ¾ÿÀÿ°ÿ§ÿ©ÿªÿ±ÿ±ÿ§ÿ®ÿ¸ÿ®ÿ£ÿ¯ÿ­ÿ§ÿ´ÿÂÿ¬ÿ¾ÿ¨ÿ¬ÿ®ÿ´ÿ­ÿ°ÿ»ÿ¼ÿ´ÿªÿ«ÿ³ÿ¾ÿºÿ¶ÿ±ÿ·ÿ·ÿ´ÿ®ÿ¨ÿ¬ÿ¦ÿ©ÿ¨ÿ«ÿ¨ÿ¦ÿµÿµÿ±ÿ¢ÿ¼ÿ²ÿ©ÿ¤ÿ«ÿ¹ÿÿ½ÿ¦ÿ½ÿ¼ÿ¨ÿµÿ²ÿ¦ÿµÿ¬ÿ®ÿ±ÿ²ÿ¨ÿªÿ»ÿªÿªÿ²ÿ¸ÿ§ÿ¤ÿ±ÿ²ÿ²ÿ¸ÿ¸ÿ·ÿµÿ³ÿ­ÿ©ÿ²ÿ®ÿ¨ÿ»ÿ¹ÿ«ÿ±ÿÿ³ÿ¤ÿ§ÿ¨ÿ¼ÿ¯ÿ·ÿºÿ²ÿ®ÿ·ÿÿÿ»ÿ§ÿ¤ÿ¶ÿ·ÿºÿÄÿ»ÿµÿ¾ÿ¼ÿ¹ÿµÿ­ÿ¨ÿ£ÿ©ÿ©ÿ¤ÿ±ÿ¬ÿ¤ÿ®ÿ°ÿ°ÿ§ÿ ÿ¯ÿ¶ÿ¸ÿ®ÿ¬ÿ©ÿ¤ÿ¢ÿ¤ÿ«ÿ°ÿ´ÿ§ÿ­ÿÿ»ÿÿ´ÿ±ÿ¸ÿ«ÿ¯ÿ¥ÿ²ÿ³ÿ¦ÿ²ÿ¸ÿÀÿ³ÿ­ÿ°ÿµÿ¬ÿ¯ÿµÿ®ÿ±ÿ³ÿ«ÿ§ÿ¨ÿ¦ÿ¨ÿ¨ÿÿÿ­ÿµÿ·ÿ¶ÿ¼ÿ²ÿµÿ®ÿ±ÿ²ÿ¥ÿ¯ÿ¸ÿ±ÿ±ÿ±ÿÿ¦ÿ¢ÿ¡ÿ´ÿÄÿºÿÿ¯ÿ·ÿ¶ÿ§ÿªÿ¡ÿÿ§ÿ©ÿ¨ÿ«ÿ·ÿ´ÿ£ÿ©ÿ®ÿ¨ÿµÿ°ÿ´ÿ®ÿºÿ¿ÿ®ÿªÿ¡ÿ©ÿ¶ÿµÿ«ÿ ÿÂÿÿºÿ¾ÿ·ÿ¯ÿ·ÿ¾ÿ·ÿ°ÿ°ÿ»ÿ¹ÿ©ÿ¬ÿ¯ÿ¶ÿ·ÿ¯ÿºÿ¶ÿªÿ·ÿµÿ´ÿ¿ÿ¶ÿ¯ÿ¨ÿ­ÿ¬ÿ°ÿ®ÿ¶ÿ¢ÿ±ÿ½ÿ°ÿ¶ÿºÿ²ÿ§ÿ¯ÿ°ÿ®ÿÅÿÀÿ±ÿÀÿ¾ÿÀÿµÿ­ÿºÿ·ÿ¯ÿ³ÿ²ÿ­ÿ¸ÿ¼ÿÿOÿLÿÿ°ÿ¯ÿ¥ÿ°ÿ©ÿ³ÿ¶ÿµÿ©ÿ®ÿ¤ÿ¨ÿ·ÿ¦ÿ¸ÿ¨ÿµÿÃÿ¶ÿºÿ±ÿ±ÿ²ÿ¯ÿ¤ÿªÿ¼ÿ³ÿ©ÿ«ÿ®ÿ²ÿ²ÿµÿ³ÿ«ÿ·ÿ°ÿ´ÿ³ÿ±ÿ¾ÿÀÿËÿÀÿ­ÿÈÿ°ÿ¦ÿ±ÿ³ÿ¬ÿÂÿ­ÿ³ÿÀÿÀÿ¹ÿ¹ÿ¶ÿ¶ÿ½ÿÁÿ¼ÿ·ÿµÿ±ÿ°ÿ§ÿ¥ÿ´ÿ³ÿ¥ÿ¡ÿÁÿ´ÿ®ÿÀÿ²ÿ²ÿªÿ²ÿ½ÿ¸ÿ¶ÿ±ÿ¾ÿÈÿ»ÿºÿ¡ÿ«ÿµÿµÿ³ÿ¯ÿ¯ÿ´ÿ±ÿ®ÿ´ÿµÿ¬ÿ¨ÿ¬ÿ¸ÿ²ÿ¶ÿ¯ÿ²ÿÄÿ®ÿ¯ÿ¯ÿ·ÿ³ÿ¨ÿ®ÿÅÿ±ÿ»ÿ·ÿ¯ÿ³ÿ¹ÿ«ÿ«ÿ­ÿ¬ÿµÿ·ÿ¶ÿ¹ÿ»ÿ¿ÿ®ÿ«ÿ±ÿµÿ¹ÿ¿ÿ±ÿ¬ÿ³ÿÂÿ»ÿºÿ¤ÿ«ÿ¨ÿ¾ÿÅÿ¹ÿ±ÿ§ÿ³ÿÂÿ»ÿ¸ÿ¼ÿ¸ÿµÿ½ÿÂÿ½ÿ¹ÿ¿ÿ¾ÿ®ÿ©ÿ´ÿ»ÿ­ÿÀÿÄÿµÿ»ÿÍÿ¬ÿ±ÿ´ÿ²ÿ¬ÿ¯ÿ¯ÿ®ÿ°ÿ¯ÿ§ÿ§ÿ±ÿ³ÿ°ÿªÿ«ÿ´ÿ°ÿºÿ¦ÿ£ÿµÿÅÿÆÿ·ÿ·ÿ¸ÿ¦ÿÂÿÿÿÿ¸ÿ½ÿ¼ÿÀÿ¿ÿ±ÿÿÿÃÿÂÿ¼ÿ¯ÿ¦ÿ¨ÿÆÿ¡ÿ»ÿµÿÃÿ¶ÿ²ÿ¸ÿ²ÿ®ÿ±ÿ°ÿªÿ²ÿ±ÿÿ¡ÿ²ÿ«ÿ¬ÿ³ÿ®ÿ°ÿ¹ÿ¯ÿ±ÿ¯ÿÿ¯ÿ­ÿ¾ÿºÿ±ÿ®ÿ¦ÿ±ÿ¦ÿ±ÿ¥ÿÿÿÿÿ£ÿÿÿÿÿ©ÿ¤ÿ£ÿ¡ÿ£ÿ¯ÿÿ°ÿ¥ÿÿ¥ÿ©ÿÿ ÿ¥ÿ¢ÿ®ÿ¯ÿÿÿ§ÿ¤ÿ§ÿÿÿzÿqÿÿÿÿ¥ÿ ÿ§ÿ¹ÿ¢ÿ§ÿ©ÿÿÿ ÿ¢ÿ¨ÿ­ÿ³ÿ­ÿÿÿÿ«ÿ¬ÿ¦ÿÿªÿ¹ÿ´ÿ©ÿ¯ÿ§ÿ¶ÿ½ÿ©ÿ¥ÿ ÿ¦ÿ«ÿ¢ÿªÿ­ÿ§ÿ¢ÿÿ«ÿ³ÿ¹ÿ§ÿ§ÿ±ÿ£ÿ¤ÿ§ÿÿÿ¨ÿ¯ÿªÿ£ÿ¢ÿ¤ÿ§ÿ²ÿ°ÿ¯ÿ¥ÿ«ÿÿÿÿ¦ÿ±ÿ­ÿ¦ÿ»ÿ³ÿ·ÿºÿ¹ÿ¦ÿÿªÿ¨ÿ­ÿ§ÿ»ÿ´ÿ»ÿµÿ¹ÿ¸ÿºÿ·ÿ´ÿ²ÿ¹ÿ¬ÿ®ÿ­ÿ©ÿ±ÿ³ÿ¬ÿ¨ÿªÿºÿµÿ£ÿ­ÿ¢ÿÃÿ¶ÿ³ÿ´ÿ°ÿ·ÿÂÿ¶ÿ¶ÿ³ÿ§ÿ¨ÿ¨ÿ®ÿ¼ÿ±ÿ­ÿ¯ÿ­ÿ¸ÿ²ÿ¯ÿ°ÿÄÿµÿ¾ÿ¿ÿ¶ÿ¸ÿ´ÿ­ÿµÿµÿ¸ÿºÿ­ÿºÿ¹ÿÍÿÃÿ¹ÿ±ÿÁÿÉÿÁÿ°ÿ©ÿ®ÿ¬ÿ¯ÿ»ÿºÿ´ÿ¶ÿ³ÿ²ÿ¥ÿ¬ÿ´ÿ¸ÿ¾ÿ¹ÿ°ÿ²ÿ¹ÿ´ÿ²ÿ¸ÿ¯ÿ¯ÿ²ÿ¯ÿÀÿ¨ÿ¯ÿ¯ÿ±ÿ¸ÿ²ÿ½ÿ±ÿ¬ÿ©ÿ©ÿ«ÿªÿ±ÿ·ÿ¾ÿ°ÿ«ÿ¯ÿµÿ§ÿ¬ÿ¬ÿ±ÿ¶ÿ¬ÿ°ÿ¸ÿ¬ÿ¤ÿ±ÿÀÿ¼ÿ¥ÿ£ÿ¿ÿ½ÿËÿ³ÿ³ÿÿ°ÿ¸ÿ­ÿ«ÿ©ÿ©ÿ´ÿ³ÿºÿ¶ÿÌÿ­ÿ¶ÿ®ÿ´ÿµÿ½ÿµÿ´ÿ»ÿ´ÿ·ÿÄÿ±ÿ§ÿ±ÿ¡ÿ¤ÿ¶ÿ¿ÿÃÿ¶ÿ·ÿµÿ´ÿ­ÿªÿ¯ÿ«ÿ«ÿ¦ÿ¬ÿºÿØÿ¼ÿ¥ÿ¥ÿ±ÿµÿ·ÿ¨ÿªÿ±ÿ¨ÿ³ÿ°ÿ¯ÿ©ÿ±ÿ°ÿªÿ¬ÿ±ÿ±ÿ¸ÿºÿ¶ÿ¶ÿµÿ±ÿ­ÿ«ÿ ÿºÿ¿ÿ½ÿ¯ÿ·ÿ©ÿ¬ÿ¶ÿ²ÿ¯ÿ³ÿ²ÿ¬ÿ¯ÿ¤ÿ·ÿ¿ÿÀÿ¼ÿµÿ´ÿ¬ÿ¦ÿ®ÿ·ÿ°ÿ²ÿµÿ©ÿÿ¹ÿ¬ÿ¸ÿÊÿ¹ÿ«ÿ³ÿ¼ÿ²ÿ§ÿ®ÿ­ÿµÿ§ÿ¬ÿªÿ¶ÿ°ÿ¢ÿ¯ÿ·ÿ¸ÿºÿ´ÿ³ÿ¹ÿ²ÿ©ÿ¨ÿ®ÿ¬ÿ¥ÿ«ÿ¹ÿ«ÿÿ¢ÿ­ÿºÿ°ÿ¯ÿ¥ÿ©ÿ¦ÿ¶ÿ¬ÿÿÿ­ÿ»ÿ¾ÿ´ÿ±ÿ¬ÿ´ÿ´ÿ©ÿ´ÿ´ÿ¦ÿ°ÿ¶ÿ·ÿ¹ÿ³ÿ°ÿ°ÿ¨ÿ¸ÿ«ÿ«ÿºÿ°ÿ±ÿ¶ÿ¬ÿ¯ÿÀÿ±ÿ»ÿ³ÿ±ÿÀÿ¿ÿÈÿ¿ÿ­ÿ¯ÿªÿ¨ÿºÿ¹ÿ³ÿ¬ÿ­ÿ¯ÿ´ÿ·ÿ½ÿ¶ÿµÿ½ÿ»ÿ·ÿÀÿ»ÿ«ÿ³ÿ¶ÿ·ÿ¬ÿ¬ÿ´ÿµÿ·ÿ¹ÿ§ÿ¼ÿ¸ÿªÿ§ÿ±ÿ¨ÿ®ÿ³ÿ¹ÿ»ÿ¯ÿ«ÿ¢ÿ®ÿ¬ÿ¦ÿ­ÿµÿ·ÿ¼ÿ´ÿªÿ´ÿÃÿÅÿ·ÿÀÿ¹ÿ¶ÿ±ÿ´ÿ»ÿ½ÿºÿ»ÿÀÿ¾ÿ®ÿÁÿ¸ÿÿ¨ÿ¸ÿ²ÿ³ÿ¶ÿ¥ÿ³ÿ¾ÿ°ÿ®ÿÂÿ»ÿ·ÿ´ÿ¶ÿ·ÿºÿÁÿ®ÿ»ÿ¯ÿÂÿ¯ÿ­ÿµÿ­ÿ¤ÿ«ÿ»ÿ¬ÿ£ÿ±ÿ¦ÿ¬ÿ³ÿ°ÿ­ÿ©ÿ¨ÿ¶ÿ¨ÿªÿ¦ÿ©ÿ¸ÿ¶ÿ³ÿ·ÿµÿ²ÿ¼ÿ²ÿ¡ÿÇÿ²ÿ±ÿÁÿ¾ÿ¾ÿÀÿ®ÿ¡ÿµÿªÿ·ÿ ÿ£ÿ³ÿ«ÿÿ¨ÿ²ÿ®ÿ´ÿ¡ÿ¹ÿÂÿ¾ÿµÿ´ÿ¸ÿ¹ÿ´ÿ·ÿ»ÿ¶ÿ§ÿ´ÿ­ÿ§ÿ¬ÿ±ÿ±ÿ¬ÿÌÿ«ÿ´ÿ±ÿ²ÿ¯ÿ£ÿÿ±ÿ»ÿ§ÿ¶ÿ±ÿ´ÿ±ÿ·ÿµÿ«ÿ²ÿÿ¡ÿ§ÿ¸ÿ·ÿÁÿºÿ¶ÿ·ÿ®ÿ²ÿ©ÿÃÿºÿÈÿ¸ÿ°ÿ¸ÿ±ÿ¡ÿ­ÿÿÿÿÿªÿ¸ÿ½ÿºÿ¹ÿ»ÿÃÿ°ÿ¬ÿ½ÿ»ÿ·ÿ·ÿ·ÿ¾ÿËÿªÿ®ÿ¹ÿÄÿÅÿ°ÿ¡ÿ¼ÿÉÿµÿ­ÿ¤ÿ²ÿ±ÿ¯ÿ¸ÿÀÿ¹ÿ´ÿ·ÿ¬ÿ©ÿ»ÿ°ÿÿ¤ÿÿÿ£ÿ¤ÿÿ ÿ¢ÿ¨ÿ²ÿ¬ÿÿÿÿ¨ÿ¸ÿ²ÿÿÿÿºÿ²ÿ¬ÿªÿªÿ«ÿÂÿ¦ÿ¨ÿµÿ«ÿ¦ÿ©ÿªÿ²ÿÏÿ«ÿ²ÿªÿ²ÿ°ÿ«ÿ®ÿµÿ­ÿ¤ÿ°ÿ¾ÿ½ÿ¶ÿ¸ÿ¶ÿ«ÿ¨ÿ«ÿ¾ÿ©ÿ¢ÿÿ¤ÿ¨ÿ¬ÿ²ÿ²ÿºÿ¶ÿ¸ÿ½ÿ¿ÿÂÿ¶ÿ¦ÿ´ÿ¼ÿ¶ÿ®ÿ·ÿ°ÿ®ÿ·ÿ·ÿµÿ¿ÿÿÃÿ¥ÿ¬ÿ®ÿ±ÿ±ÿ­ÿ©ÿ¡ÿµÿ³ÿ¶ÿ¨ÿ²ÿ¼ÿ°ÿ¨ÿ¶ÿ³ÿ´ÿ¹ÿ´ÿºÿ½ÿ²ÿ¶ÿ¾ÿ¨ÿ´ÿ·ÿ«ÿ­ÿ°ÿ³ÿ²ÿ¨ÿ£ÿ®ÿ¶ÿ¶ÿ¨ÿ£ÿ±ÿ¸ÿ¿ÿ¶ÿ¬ÿ¶ÿ±ÿ±ÿ¼ÿ¾ÿ¼ÿÄÿ¸ÿ»ÿÅÿ»ÿ¥ÿ¥ÿ±ÿÀÿ¢ÿ§ÿ¹ÿÂÿ¼ÿ²ÿ¬ÿ©ÿ¿ÿ¹ÿ³ÿ«ÿ°ÿµÿºÿÀÿÆÿ¿ÿ¦ÿ¿ÿ¥ÿ°ÿ³ÿ¦ÿ¢ÿ§ÿ«ÿ¬ÿ«ÿ¸ÿÈÿ´ÿ¨ÿ»ÿÉÿ¾ÿ³ÿ®ÿ¥ÿ­ÿÃÿ¼ÿµÿ°ÿÎÿÍÿÌÿ¿ÿµÿ·ÿ«ÿ®ÿºÿÅÿ¿ÿ²ÿ´ÿ²ÿ«ÿ¬ÿ±ÿ­ÿ©ÿ«ÿ¶ÿÃÿ¾ÿ·ÿ¹ÿ¸ÿ±ÿªÿªÿ¹ÿÂÿ·ÿ¾ÿ¹ÿ¶ÿ­ÿ³ÿ³ÿ®ÿ«ÿ¨ÿªÿÿÀÿÆÿ»ÿ¤ÿ¬ÿ¬ÿ§ÿ¥ÿ¦ÿ±ÿ¾ÿ¼ÿÑÿ£ÿ°ÿºÿ±ÿ»ÿ¾ÿ°ÿ°ÿÀÿ³ÿ©ÿµÿÆÿºÿ°ÿ«ÿ©ÿ¨ÿ¦ÿ­ÿ¹ÿ¯ÿ½ÿ·ÿ©ÿ©ÿ¯ÿªÿ´ÿ³ÿ¯ÿµÿ·ÿ¶ÿ¯ÿ ÿ¦ÿ¹ÿ¬ÿ«ÿ§ÿªÿ«ÿ©ÿ±ÿ»ÿ¶ÿ¦ÿ±ÿ±ÿ¯ÿ¯ÿ·ÿ±ÿ¬ÿ«ÿ³ÿ¾ÿ¹ÿºÿ²ÿÐÿ©ÿ¾ÿ´ÿ®ÿ¸ÿ¸ÿ±ÿ¯ÿ°ÿ·ÿ¼ÿ«ÿ»ÿ«ÿ¶ÿ¬ÿ¨ÿ³ÿ¹ÿ²ÿ³ÿ³ÿ¦ÿ«ÿ±ÿ±ÿ´ÿ´ÿ¼ÿ§ÿ·ÿ¶ÿ¬ÿ¥ÿ£ÿÿÿÿÿ®ÿÃÿ¿ÿ¾ÿ«ÿ±ÿªÿ¥ÿ©ÿ«ÿ°ÿ²ÿ±ÿ¯ÿ²ÿ°ÿµÿºÿ­ÿ§ÿµÿ±ÿ£ÿªÿºÿ¶ÿ¯ÿµÿ¥ÿºÿ³ÿ¸ÿ§ÿ£ÿªÿ¨ÿ©ÿ¶ÿ½ÿ·ÿ¯ÿ¯ÿ¯ÿµÿ³ÿ³ÿ¯ÿ»ÿµÿ¶ÿ¹ÿ¯ÿ§ÿ§ÿ¬ÿÂÿ²ÿ°ÿ³ÿ³ÿÁÿ¬ÿ«ÿ§ÿ¯ÿ®ÿ¬ÿ±ÿ·ÿ»ÿ²ÿºÿ¶ÿ¸ÿ¥ÿºÿËÿ·ÿ¯ÿÿÿ«ÿ¤ÿÿ°ÿ´ÿ°ÿµÿ¶ÿ¨ÿ°ÿ¯ÿ¡ÿ±ÿ²ÿ¨ÿ®ÿ°ÿ§ÿ¦ÿ®ÿ¯ÿ¯ÿ­ÿÄÿ³ÿÀÿ¬ÿ­ÿ¯ÿ¹ÿµÿ²ÿ²ÿªÿ¨ÿ¯ÿ«ÿ°ÿ¬ÿ¬ÿ©ÿ ÿµÿÃÿµÿ­ÿ·ÿ³ÿ¨ÿ§ÿ®ÿ­ÿÿÿµÿ¶ÿ½ÿÿ¡ÿ¦ÿ¹ÿºÿ¹ÿ»ÿ·ÿ¶ÿµÿ©ÿ¨ÿ³ÿ¼ÿÉÿ¾ÿµÿ·ÿ³ÿ´ÿ¸ÿ²ÿºÿµÿ«ÿ°ÿ´ÿ©ÿ£ÿ¬ÿ§ÿ¦ÿ¨ÿ·ÿ·ÿ¬ÿ¢ÿ¨ÿ·ÿ³ÿ­ÿ°ÿ«ÿ¨ÿ¥ÿ§ÿ»ÿ½ÿ¹ÿ¯ÿ ÿ®ÿ¬ÿ½ÿ½ÿ·ÿ´ÿ­ÿ¥ÿ¯ÿºÿ²ÿ¡ÿ ÿ®ÿ³ÿ¿ÿ¨ÿ¼ÿ¯ÿªÿ±ÿ§ÿÿ¨ÿ°ÿªÿ¢ÿ¢ÿ©ÿ³ÿ¶ÿ³ÿ¸ÿ¸ÿ²ÿ¥ÿÿ¶ÿ¹ÿ¢ÿ¬ÿ¬ÿ­ÿ­ÿ­ÿÿÿÿ¨ÿ·ÿ«ÿÿÿ©ÿ­ÿ ÿÿÿ«ÿ«ÿ­ÿ¨ÿ«ÿ±ÿ©ÿ¥ÿ¡ÿ ÿ©ÿ§ÿ¢ÿ®ÿ¬ÿÿ¢ÿÿ¤ÿÿ ÿ«ÿ¶ÿ¦ÿÿ¦ÿ±ÿ¥ÿ¦ÿ¬ÿ­ÿªÿ«ÿµÿ´ÿ¦ÿÿÿ³ÿ¨ÿ£ÿ©ÿ¦ÿ«ÿ¢ÿ°ÿ§ÿ¥ÿ®ÿ«ÿ¥ÿ±ÿµÿ©ÿ¨ÿªÿ¬ÿÿ¥ÿªÿ¡ÿÿ²ÿ§ÿ£ÿ ÿ©ÿ¨ÿ«ÿ©ÿÿÿ¯ÿ¯ÿ¡ÿÿ£ÿ«ÿ¯ÿÿ§ÿ­ÿ©ÿÿ¯ÿÿÿ ÿ¥ÿ¥ÿ¢ÿÿ ÿ©ÿ¨ÿ¦ÿ§ÿ£ÿ­ÿ¶ÿ¤ÿ¹ÿªÿ©ÿµÿ£ÿ ÿ·ÿÿ·ÿ»ÿÿ§ÿ±ÿ«ÿ·ÿ»ÿ¬ÿ±ÿºÿ®ÿ®ÿµÿ¤ÿÿ³ÿ½ÿ­ÿºÿ¬ÿ«ÿ¦ÿ®ÿ­ÿ­ÿ³ÿ­ÿ¥ÿ¨ÿºÿ¹ÿ«ÿªÿ½ÿÄÿµÿ­ÿ¤ÿªÿµÿ¾ÿËÿ­ÿ¹ÿ´ÿ§ÿ¢ÿ¯ÿ¨ÿ«ÿ¬ÿ½ÿÃÿÂÿ´ÿ¨ÿ¨ÿ±ÿ¹ÿ°ÿ©ÿ¯ÿ¬ÿ¯ÿ¶ÿ°ÿ¦ÿ¥ÿ¡ÿ´ÿ¹ÿ¦ÿ¢ÿÿÿÿ¹ÿ¢ÿ£ÿ·ÿÂÿ®ÿ«ÿ¶ÿ½ÿ¸ÿ´ÿ¸ÿ®ÿ­ÿ®ÿ«ÿµÿ¤ÿ¸ÿ´ÿ¬ÿ³ÿºÿ²ÿ³ÿÁÿ¨ÿ©ÿ¦ÿµÿ¬ÿ°ÿ¾ÿ·ÿ§ÿ¨ÿ­ÿ­ÿ²ÿ³ÿ´ÿ¿ÿ½ÿ¿ÿ¦ÿ¨ÿ°ÿ³ÿ®ÿ§ÿ¶ÿ·ÿ³ÿ¢ÿÿ¥ÿ³ÿ±ÿ§ÿ°ÿ¸ÿ«ÿ¤ÿ©ÿ¥ÿÿÿ§ÿ§ÿ ÿÿ¢ÿ±ÿ§ÿ¥ÿ¦ÿ¡ÿ§ÿ­ÿ®ÿÿ¨ÿªÿ¨ÿ¡ÿ¢ÿ²ÿ¬ÿ±ÿ©ÿ­ÿ¨ÿ¥ÿ©ÿ¦ÿªÿ±ÿ´ÿ·ÿ²ÿ±ÿ²ÿ°ÿ²ÿ°ÿ¹ÿÁÿ´ÿ¡ÿ«ÿ¤ÿÁÿ¶ÿ¡ÿµÿ¬ÿªÿ®ÿ²ÿ¯ÿµÿ³ÿ²ÿ­ÿ«ÿªÿ¥ÿ¥ÿªÿªÿ¦ÿ«ÿ©ÿÿ©ÿ­ÿ°ÿ§ÿÿÿ¯ÿ·ÿ§ÿ¯ÿ§ÿÿ¦ÿ¨ÿ«ÿ¡ÿ¥ÿÿ­ÿ¦ÿ¡ÿ§ÿÿÿ¡ÿÿÿ¤ÿ§ÿÿÿ¢ÿ²ÿÿ ÿ¬ÿ¬ÿ ÿ¤ÿ¤ÿ°ÿ¾ÿÿÿ®ÿÿÿÿ¤ÿ¤ÿÿ¨ÿ§ÿ§ÿ©ÿ¦ÿ©ÿ±ÿ©ÿ¦ÿ¢ÿ¡ÿ­ÿ¦ÿ¡ÿ¤ÿÿ ÿÿÿÿ¥ÿ ÿ¨ÿ­ÿ®ÿ ÿsÿÿÿ©ÿÿ«ÿ¸ÿÿÿ§ÿÿ¢ÿ®ÿ²ÿ«ÿ¨ÿ¯ÿ±ÿ£ÿÿ§ÿ§ÿÿ¡ÿ«ÿ¨ÿªÿ¨ÿ¤ÿ¨ÿÿªÿÿ°ÿ»ÿÿ­ÿÿ¹ÿ³ÿ£ÿÿ³ÿ±ÿ©ÿ¨ÿ©ÿ¸ÿ¶ÿ©ÿÿªÿ¬ÿ©ÿ®ÿ¦ÿ«ÿ³ÿ«ÿ±ÿºÿ³ÿ¯ÿ³ÿ³ÿ®ÿ¼ÿºÿ¤ÿÿ°ÿ®ÿ¦ÿÿÿ²ÿÿ¨ÿ´ÿ¤ÿ¬ÿÿ¢ÿ§ÿ¦ÿ¬ÿ¦ÿÿ ÿ·ÿµÿ·ÿÃÿ¯ÿ¥ÿ¦ÿ©ÿ¯ÿ¯ÿ¯ÿ³ÿ³ÿ£ÿÿ¬ÿ¡ÿ«ÿµÿ¤ÿ«ÿ¥ÿÿ£ÿªÿ¤ÿ¡ÿ¢ÿ±ÿÿ¨ÿÿ¬ÿÿ©ÿÿ ÿ¥ÿÿÿ¤ÿ¨ÿ¤ÿÿÿÿÿÿÿÿÿ¦ÿÿ¨ÿ·ÿ¢ÿÿÿ¢ÿÿÿ­ÿ¥ÿ¢ÿ±ÿ¥ÿ¬ÿÿ¡ÿ¥ÿÿÿ­ÿ­ÿ¬ÿ£ÿ¡ÿ°ÿ¤ÿ¥ÿ©ÿªÿ£ÿ´ÿ£ÿ´ÿ«ÿ±ÿ°ÿ¯ÿ±ÿ©ÿ®ÿ²ÿ°ÿ§ÿ£ÿ¦ÿªÿ«ÿ£ÿ ÿ£ÿ¨ÿ¥ÿ¥ÿ°ÿ²ÿ¸ÿ¶ÿ´ÿ®ÿ«ÿµÿ¨ÿ©ÿ­ÿ³ÿ¯ÿ«ÿÿ§ÿ¯ÿ«ÿ¯ÿ¡ÿÿ¹ÿÿªÿ¶ÿ¯ÿ¬ÿ­ÿ¤ÿ©ÿ´ÿ¶ÿ­ÿ´ÿ¸ÿ¶ÿ«ÿ¢ÿ§ÿªÿ®ÿ´ÿ¯ÿ¯ÿ´ÿ®ÿ¬ÿ¦ÿÿÿ³ÿ°ÿµÿ³ÿ²ÿ¨ÿÃÿ«ÿ°ÿ¦ÿÿ¯ÿ¼ÿ¶ÿµÿ·ÿ¢ÿªÿ¯ÿ¬ÿ¥ÿ°ÿÿ§ÿ©ÿ¦ÿ¬ÿ¬ÿºÿ²ÿ©ÿ¯ÿ©ÿ«ÿ¨ÿ¦ÿµÿºÿ·ÿ²ÿ®ÿ­ÿ¨ÿ©ÿªÿ¸ÿ°ÿ¨ÿ°ÿ§ÿ¢ÿ¹ÿ®ÿ«ÿ«ÿ¨ÿ´ÿ«ÿ¥ÿ­ÿ«ÿ¹ÿ©ÿ¶ÿ®ÿ¶ÿ¬ÿ¬ÿ°ÿ´ÿ ÿ¥ÿ®ÿ·ÿ³ÿ®ÿ¶ÿ®ÿ¬ÿµÿ®ÿ¬ÿ³ÿ¸ÿµÿ°ÿ´ÿ´ÿªÿ¦ÿªÿ°ÿ²ÿ³ÿ®ÿ±ÿ°ÿ¬ÿ¢ÿÿ´ÿµÿ°ÿ¯ÿ®ÿ¬ÿ±ÿ±ÿ¹ÿ¢ÿ²ÿ°ÿ°ÿÿ¸ÿ©ÿÿªÿ£ÿ¨ÿ±ÿ£ÿ¦ÿ¡ÿ ÿªÿ§ÿ²ÿ®ÿºÿ¹ÿ¬ÿ³ÿ»ÿµÿµÿ®ÿ©ÿ­ÿ¬ÿ©ÿ«ÿ«ÿ¯ÿµÿÿÿÿ§ÿ¢ÿ®ÿºÿ¶ÿ¦ÿ®ÿ¸ÿ´ÿ¯ÿÿ©ÿ¶ÿÁÿ®ÿ¹ÿ­ÿ¬ÿ¥ÿ­ÿ·ÿ½ÿ®ÿ³ÿ¯ÿ¥ÿ·ÿ¯ÿ¬ÿ¢ÿ¯ÿ¼ÿ¸ÿªÿ­ÿµÿªÿ£ÿ¯ÿ±ÿ¨ÿ­ÿ¬ÿ­ÿ¾ÿ´ÿ£ÿ´ÿ²ÿ¡ÿ¬ÿ­ÿ¡ÿ±ÿ´ÿ«ÿ³ÿ¶ÿ¹ÿ±ÿ²ÿ¨ÿ®ÿ®ÿ©ÿ¢ÿ«ÿ¾ÿ°ÿ¼ÿ¨ÿµÿ¹ÿ¤ÿµÿ¹ÿ²ÿ³ÿ­ÿªÿ½ÿ²ÿ®ÿ¯ÿºÿºÿ®ÿ¦ÿ³ÿ¼ÿ®ÿ©ÿ²ÿ±ÿ©ÿ±ÿºÿ´ÿ¬ÿ¬ÿ§ÿ£ÿ¡ÿ¥ÿ³ÿ¸ÿ«ÿ§ÿ±ÿ«ÿ¯ÿ¯ÿÿ¥ÿ©ÿ£ÿ±ÿ«ÿ³ÿ¤ÿ¨ÿ®ÿ¢ÿµÿªÿ¯ÿ®ÿ²ÿºÿ°ÿ½ÿ´ÿ©ÿ«ÿ¸ÿºÿ³ÿµÿ´ÿ¯ÿ²ÿ³ÿ°ÿ©ÿ¦ÿ«ÿªÿ¢ÿ¥ÿ©ÿ¢ÿ¨ÿ«ÿ°ÿ¶ÿ¶ÿ³ÿ¼ÿ¸ÿ¥ÿ¨ÿ²ÿ¦ÿ±ÿ´ÿ±ÿËÿ¥ÿ­ÿ¬ÿÿ³ÿªÿ«ÿÁÿ±ÿµÿÄÿµÿ®ÿ³ÿ±ÿ¨ÿÿ¤ÿ´ÿ­ÿ´ÿ¢ÿ ÿ¼ÿ·ÿ­ÿ©ÿ¡ÿ¨ÿªÿ·ÿ¿ÿ¥ÿ ÿ¯ÿ½ÿÆÿºÿ¸ÿªÿ§ÿ§ÿ©ÿ¶ÿ­ÿÎÿºÿÿ«ÿ¨ÿ²ÿ«ÿ¥ÿ±ÿµÿ°ÿºÿªÿ¶ÿ«ÿ¶ÿ·ÿ­ÿ§ÿ¦ÿ¡ÿ©ÿ«ÿªÿ¥ÿ¢ÿ§ÿ®ÿ¹ÿ½ÿµÿ®ÿ°ÿ³ÿ­ÿ ÿªÿ­ÿ¯ÿ¦ÿ¯ÿ°ÿ³ÿ¨ÿªÿ¶ÿ³ÿÿ£ÿ»ÿ¤ÿ»ÿªÿ¦ÿ«ÿ®ÿ­ÿ­ÿ¯ÿ½ÿ±ÿ®ÿ¨ÿ®ÿ¦ÿ¨ÿ­ÿ°ÿ²ÿ±ÿ°ÿ¨ÿ¢ÿ£ÿ§ÿ³ÿ·ÿ²ÿ­ÿ°ÿ®ÿºÿÂÿ»ÿ°ÿ­ÿÄÿ³ÿ¶ÿºÿ©ÿ¸ÿ­ÿ¸ÿÿ©ÿËÿ´ÿ¤ÿµÿ½ÿ·ÿ·ÿ¯ÿ©ÿ´ÿÂÿµÿ»ÿËÿÆÿ²ÿ­ÿ¹ÿÂÿ½ÿ¸ÿºÿ¸ÿ»ÿ±ÿªÿ®ÿºÿ½ÿ·ÿ­ÿ¯ÿµÿ¹ÿ²ÿ©ÿ¯ÿ¯ÿÿ»ÿ©ÿ¥ÿ·ÿ»ÿ¶ÿÿ³ÿ­ÿµÿºÿ¶ÿºÿ·ÿ³ÿ®ÿ«ÿ·ÿ´ÿ«ÿ²ÿ¸ÿ¸ÿ´ÿ¸ÿ½ÿ°ÿ­ÿ¶ÿ²ÿ´ÿ·ÿ´ÿ¸ÿ¼ÿ¯ÿ®ÿ¶ÿ¶ÿ·ÿ¼ÿ¼ÿ°ÿ±ÿ¬ÿ«ÿ¶ÿ¸ÿÀÿ²ÿ®ÿ­ÿ°ÿªÿ¦ÿ¥ÿ¯ÿ¹ÿ ÿmÿ=ÿWÿ¯ÿ°ÿÿ¦ÿ§ÿªÿ³ÿ»ÿ­ÿ¯ÿ¼ÿ®ÿ¤ÿ¸ÿ°ÿ°ÿÿµÿÃÿªÿ¯ÿºÿµÿµÿ°ÿµÿ¸ÿ¼ÿ³ÿ¯ÿ²ÿ±ÿ°ÿ²ÿ´ÿ­ÿ±ÿ¹ÿ«ÿ®ÿ°ÿ«ÿ¹ÿºÿÈÿ·ÿ¤ÿÊÿ¬ÿ±ÿ³ÿ¹ÿ°ÿÁÿ±ÿ­ÿÁÿ»ÿºÿ¨ÿ¯ÿ¿ÿ¨ÿ¨ÿ²ÿºÿ¼ÿ¼ÿ´ÿ ÿ¨ÿ¹ÿ§ÿ©ÿµÿÁÿ½ÿ¼ÿ¼ÿ¶ÿ»ÿ¬ÿ­ÿ¹ÿ²ÿ¶ÿÿ¯ÿ¸ÿ¸ÿ¶ÿ¨ÿ¬ÿ¯ÿ´ÿ³ÿ°ÿµÿµÿ³ÿµÿ¸ÿ±ÿ¡ÿ¥ÿ®ÿ¶ÿ©ÿ«ÿ¼ÿ½ÿ¿ÿ¶ÿ½ÿÁÿÐÿÑÿ¸ÿ©ÿ®ÿ¶ÿÀÿÃÿ·ÿÀÿ¾ÿ¯ÿ­ÿ±ÿ¶ÿ½ÿÀÿ¼ÿ³ÿ´ÿ¼ÿ®ÿ¬ÿ°ÿÀÿµÿ¾ÿ®ÿ§ÿÁÿªÿµÿ¾ÿ¯ÿ©ÿ¦ÿÂÿ¼ÿµÿÁÿ¸ÿ´ÿ»ÿºÿ¹ÿ¹ÿ¹ÿ·ÿµÿ±ÿ¨ÿ®ÿ»ÿ¸ÿ½ÿÈÿÀÿÇÿÁÿ¤ÿ«ÿ·ÿ¬ÿ®ÿ©ÿ¾ÿ·ÿ¥ÿ«ÿ²ÿ°ÿ¢ÿ¤ÿªÿ©ÿ²ÿ»ÿ¸ÿ´ÿ¶ÿ¸ÿ¸ÿ©ÿ±ÿ¨ÿ¨ÿªÿÇÿÀÿºÿ­ÿ´ÿ­ÿ·ÿÿÿ°ÿ¶ÿ«ÿ¬ÿµÿ­ÿ®ÿ¾ÿ¿ÿ¾ÿ¹ÿ£ÿ¥ÿ«ÿ³ÿ³ÿ§ÿ¹ÿ¬ÿ¬ÿ¡ÿ«ÿ¾ÿ«ÿ­ÿ¨ÿ±ÿªÿ²ÿ°ÿÿ¦ÿ±ÿ¦ÿ¨ÿ¸ÿ·ÿ±ÿ·ÿ³ÿ¬ÿ¸ÿµÿ²ÿ¾ÿ¾ÿ ÿ°ÿ²ÿ´ÿ£ÿ¡ÿ«ÿªÿ¥ÿ¬ÿ¯ÿ­ÿ©ÿ£ÿªÿ¦ÿÿÿ­ÿ®ÿÿ¯ÿ­ÿÿ³ÿ³ÿÿÿ¢ÿÿ¢ÿªÿ®ÿ²ÿ©ÿ ÿ¡ÿ¢ÿÿqÿXÿTÿDÿUÿ_ÿÿ ÿ§ÿ®ÿ¹ÿ£ÿ¹ÿÃÿ¬ÿ¥ÿ¤ÿ£ÿ­ÿ¤ÿ£ÿ¶ÿ­ÿ¥ÿ§ÿÿ¨ÿ¡ÿ¦ÿÿ­ÿ²ÿ±ÿ®ÿ ÿ£ÿ¸ÿ·ÿ«ÿ¦ÿ¡ÿ¡ÿ¥ÿ¬ÿ ÿÿ¥ÿÿÿÿ¤ÿªÿ£ÿ¨ÿÿ ÿ ÿ«ÿÿÿ£ÿ±ÿ¨ÿ¡ÿ©ÿ«ÿ¦ÿ§ÿ¬ÿ­ÿÿÿ¡ÿ­ÿÿ£ÿÿ ÿ£ÿ«ÿ°ÿ´ÿ¬ÿ¬ÿ·ÿ³ÿ£ÿ©ÿ¹ÿÁÿ²ÿ±ÿ­ÿ­ÿ©ÿ¯ÿ¦ÿÿ²ÿ©ÿ¹ÿ¼ÿ¯ÿªÿ°ÿ®ÿ®ÿ´ÿ´ÿ¹ÿ·ÿ·ÿ´ÿ¾ÿ´ÿÆÿ²ÿ°ÿ¾ÿ¾ÿ¹ÿ«ÿ­ÿµÿ¯ÿ¨ÿ­ÿ²ÿµÿ¬ÿÿ«ÿ¶ÿ°ÿÿ°ÿµÿºÿÁÿ®ÿ­ÿÀÿ»ÿ´ÿ³ÿ´ÿ¶ÿ®ÿªÿ¹ÿ·ÿ¦ÿ¡ÿ½ÿµÿ°ÿ²ÿ¼ÿ«ÿªÿ©ÿ²ÿ°ÿªÿ±ÿ¼ÿÂÿµÿ±ÿ´ÿ¶ÿ¨ÿ¤ÿ®ÿ«ÿ»ÿ¼ÿ­ÿµÿ»ÿ®ÿ®ÿ¹ÿ»ÿºÿ»ÿµÿ±ÿ²ÿ¯ÿ«ÿ©ÿÿ®ÿ¼ÿ»ÿ¸ÿ³ÿ¦ÿ¦ÿ¸ÿ½ÿ»ÿ¹ÿ²ÿªÿ¥ÿµÿ³ÿ«ÿ©ÿ³ÿ±ÿ«ÿ¬ÿ°ÿ³ÿ·ÿ¶ÿ¨ÿ­ÿÊÿ´ÿ¼ÿÿ¾ÿ®ÿ»ÿ²ÿªÿ¹ÿÁÿ²ÿ§ÿ®ÿ­ÿ¥ÿ´ÿ±ÿ¾ÿ¥ÿ¯ÿ§ÿ±ÿ®ÿÁÿºÿ·ÿ´ÿ®ÿ´ÿ³ÿ§ÿ´ÿ·ÿ¸ÿ©ÿªÿ¤ÿµÿ¯ÿ±ÿ½ÿ¿ÿ²ÿ±ÿ¯ÿ¤ÿ¬ÿ¬ÿ¼ÿµÿÆÿ¤ÿ½ÿ¡ÿ¦ÿºÿ°ÿÿ³ÿÅÿ½ÿ³ÿ§ÿ·ÿ¯ÿ¾ÿ¨ÿ²ÿ²ÿ·ÿ³ÿ¶ÿµÿ´ÿºÿºÿ°ÿ­ÿ±ÿ«ÿ¿ÿ³ÿÃÿ®ÿ²ÿ²ÿÁÿÃÿÃÿÅÿÁÿ¸ÿªÿ¬ÿ¯ÿ¯ÿ¼ÿÀÿÂÿÀÿ¤ÿ¡ÿ¡ÿªÿ¸ÿµÿ©ÿ²ÿ±ÿªÿ°ÿ¾ÿ­ÿ´ÿ¶ÿ»ÿºÿµÿ¬ÿ£ÿ¥ÿ±ÿ»ÿ°ÿ±ÿ©ÿ­ÿ©ÿªÿ·ÿ²ÿ³ÿ´ÿ§ÿ¤ÿªÿ¦ÿ½ÿ¹ÿ³ÿÊÿ¬ÿ´ÿ³ÿªÿ£ÿ ÿ«ÿ°ÿ¤ÿ¬ÿ¸ÿ´ÿ¬ÿ¯ÿ¤ÿÿ¤ÿ©ÿ³ÿÀÿ¿ÿ´ÿ¦ÿªÿªÿ´ÿ±ÿ»ÿªÿ°ÿ¾ÿ¶ÿªÿ©ÿªÿªÿ¥ÿÁÿ­ÿªÿ¸ÿ²ÿ§ÿ­ÿ±ÿ·ÿ¹ÿªÿ°ÿ­ÿ¬ÿ«ÿ¶ÿµÿ£ÿºÿµÿ¥ÿ­ÿ¹ÿ»ÿ°ÿ«ÿ¶ÿ¯ÿÁÿ½ÿºÿ®ÿ°ÿ¹ÿ¶ÿ¸ÿÍÿ¯ÿ¥ÿ¬ÿÅÿ¬ÿ´ÿ©ÿ¦ÿ°ÿ¿ÿÅÿ¹ÿµÿ¶ÿ¨ÿ«ÿ¬ÿ®ÿºÿµÿºÿ¼ÿ²ÿºÿ±ÿ±ÿ±ÿÿ³ÿ½ÿ¼ÿÀÿ¿ÿµÿ¬ÿ­ÿ¸ÿ¼ÿ¹ÿ¸ÿÁÿ®ÿ¯ÿ¶ÿ°ÿ«ÿ´ÿ³ÿ²ÿ»ÿ´ÿ®ÿ¡ÿ¯ÿ¼ÿ¿ÿ¹ÿµÿ·ÿ²ÿÀÿ¤ÿ»ÿÀÿ¾ÿ°ÿ®ÿ°ÿ´ÿÃÿËÿ»ÿ±ÿ¹ÿºÿ°ÿ¯ÿ§ÿ«ÿ¯ÿ¬ÿ¿ÿ¿ÿ³ÿÄÿ§ÿªÿ¶ÿ®ÿ¤ÿ¥ÿ±ÿ´ÿ¥ÿ¹ÿ¦ÿ±ÿ½ÿÇÿÅÿÀÿÃÿÃÿ°ÿ¨ÿ´ÿÎÿ¦ÿ³ÿ½ÿºÿ¹ÿ¹ÿ±ÿ§ÿ°ÿ ÿ®ÿ©ÿ¬ÿ¸ÿ»ÿ¾ÿ¿ÿ°ÿªÿÕÿ§ÿ¶ÿÀÿ°ÿ°ÿ²ÿµÿ¼ÿ¶ÿºÿ«ÿ²ÿ«ÿ·ÿ±ÿ³ÿ¹ÿ»ÿ¹ÿ«ÿ©ÿ¶ÿ°ÿ¯ÿ¡ÿÿ¢ÿ§ÿ«ÿ¦ÿÿ½ÿ±ÿ­ÿ²ÿÁÿ¾ÿµÿ³ÿ¥ÿÿ²ÿ·ÿ±ÿ¼ÿ±ÿ¥ÿ£ÿ¥ÿªÿ·ÿÅÿÁÿ½ÿ»ÿ½ÿ½ÿ¸ÿ°ÿ¥ÿÿ ÿÿ©ÿÿÿÿ°ÿ¸ÿ±ÿ¹ÿ¸ÿ·ÿºÿ´ÿ°ÿºÿÃÿ¸ÿ­ÿªÿºÿ·ÿµÿ®ÿ¢ÿ¥ÿµÿ°ÿ²ÿ©ÿ´ÿ±ÿ§ÿ©ÿµÿºÿ»ÿ´ÿ¾ÿ¨ÿ§ÿ·ÿµÿ©ÿ£ÿ¨ÿ ÿ§ÿÿÿ¢ÿ«ÿ®ÿ¨ÿ©ÿ¤ÿ¡ÿ ÿ§ÿ·ÿ©ÿÿ¥ÿ­ÿ´ÿ­ÿ¨ÿ«ÿ­ÿ¯ÿ­ÿ¬ÿªÿ°ÿÿ§ÿºÿ²ÿ£ÿ¶ÿ¨ÿ«ÿ°ÿ³ÿ¶ÿ²ÿ®ÿ·ÿµÿ¸ÿºÿºÿÂÿ¶ÿ²ÿÂÿÉÿ»ÿ´ÿ½ÿ¹ÿ¹ÿ°ÿ¥ÿ¨ÿ±ÿ­ÿ¼ÿ´ÿ®ÿ®ÿ¼ÿºÿ´ÿ´ÿ«ÿ®ÿ¶ÿ¼ÿµÿ¸ÿ«ÿ£ÿµÿ»ÿ¢ÿÁÿ¨ÿ¼ÿ£ÿ¤ÿ«ÿ²ÿ´ÿ³ÿ¼ÿÿÿÿ³ÿ³ÿ«ÿ´ÿÁÿ¹ÿ°ÿÄÿ·ÿ­ÿªÿ®ÿ¶ÿ³ÿ¸ÿÄÿ¨ÿ¶ÿ®ÿµÿ¼ÿ¶ÿµÿ¹ÿ±ÿ©ÿÆÿ®ÿ¨ÿ·ÿºÿ¨ÿ§ÿ¶ÿ¾ÿ¶ÿµÿ¶ÿ»ÿ¶ÿÈÿ¿ÿÃÿ¸ÿµÿ¹ÿ£ÿ²ÿ©ÿÂÿ¬ÿ¡ÿ°ÿ±ÿµÿµÿ®ÿ»ÿ°ÿ·ÿ°ÿ¥ÿ¦ÿ«ÿ¬ÿ°ÿ³ÿ²ÿ¿ÿ»ÿ±ÿ¥ÿ­ÿªÿ²ÿ¿ÿÇÿ¿ÿ¨ÿ¤ÿºÿ¹ÿºÿ«ÿ¶ÿ½ÿ¹ÿ³ÿ²ÿ²ÿ¬ÿ¸ÿ¤ÿ¸ÿµÿ¹ÿÅÿ»ÿ¯ÿ¶ÿ¿ÿ¸ÿ»ÿ¾ÿÇÿ¼ÿ°ÿ°ÿ¹ÿ»ÿ¶ÿ¶ÿºÿ¹ÿ·ÿÄÿÇÿ¸ÿ¾ÿ«ÿ´ÿ¾ÿ°ÿ³ÿ¸ÿ¯ÿªÿÆÿ½ÿ·ÿ¸ÿ·ÿ´ÿ©ÿ¥ÿ­ÿ­ÿ¡ÿ³ÿÁÿµÿ¡ÿ§ÿ©ÿ¡ÿ©ÿµÿ²ÿ¿ÿ¸ÿ»ÿ«ÿ§ÿ·ÿµÿ¾ÿÂÿµÿ·ÿ¿ÿ±ÿ­ÿ³ÿ°ÿ°ÿÁÿ°ÿ«ÿ·ÿ¼ÿ»ÿµÿ­ÿ¸ÿ«ÿ©ÿ±ÿµÿµÿ½ÿ·ÿ²ÿ¸ÿ¯ÿªÿ·ÿ²ÿªÿ³ÿºÿ²ÿ¬ÿºÿ½ÿ°ÿ«ÿ®ÿ¯ÿ£ÿ©ÿ¥ÿ¬ÿ±ÿ¸ÿµÿ®ÿ¦ÿ­ÿ¼ÿ»ÿÁÿ³ÿÇÿ«ÿ¿ÿ¼ÿµÿ¨ÿÿÿªÿ¨ÿ¡ÿ²ÿ¡ÿ©ÿ®ÿ©ÿ¢ÿ°ÿ¶ÿ­ÿ§ÿ®ÿ°ÿ¢ÿ­ÿ¾ÿ·ÿÂÿ°ÿ¶ÿ«ÿ¯ÿÅÿ¼ÿ£ÿ²ÿËÿÀÿ½ÿ³ÿ¢ÿ½ÿ±ÿ»ÿ·ÿ¶ÿ±ÿ¬ÿ¬ÿ°ÿ¸ÿºÿµÿ±ÿ®ÿ³ÿ³ÿºÿ³ÿ«ÿ±ÿ«ÿ¡ÿ¢ÿªÿ¸ÿ¬ÿ¡ÿ´ÿ¥ÿµÿÂÿ¶ÿªÿ³ÿ¯ÿªÿµÿ¾ÿ²ÿ«ÿ±ÿ¦ÿ¬ÿ´ÿ²ÿºÿÃÿ¼ÿ©ÿ²ÿ¾ÿ³ÿ°ÿ¼ÿºÿ±ÿ»ÿºÿ¾ÿ¾ÿ¿ÿ¬ÿ°ÿ¹ÿ°ÿ¥ÿ¥ÿ¯ÿ¾ÿ©ÿ·ÿ«ÿ¯ÿ«ÿ®ÿ¬ÿ±ÿ®ÿªÿÿ¡ÿ³ÿ³ÿ³ÿ·ÿ·ÿµÿÂÿ©ÿºÿ±ÿ¤ÿ¯ÿ´ÿ­ÿ¸ÿ»ÿ©ÿ­ÿ·ÿ²ÿµÿ¼ÿ´ÿÄÿ¹ÿ°ÿ²ÿ®ÿ¡ÿ§ÿ¬ÿ±ÿ²ÿ¨ÿ±ÿ®ÿ®ÿ¢ÿ¸ÿ¦ÿ¥ÿ¬ÿÀÿµÿ¨ÿ°ÿ­ÿ§ÿ¯ÿ·ÿ¸ÿµÿÿSÿ¢ÿ²ÿ²ÿÿÿ¨ÿµÿ«ÿµÿµÿ§ÿ¨ÿ¯ÿ®ÿ®ÿ¯ÿ·ÿÂÿµÿ»ÿ´ÿ·ÿ°ÿ²ÿºÿ»ÿ·ÿµÿ³ÿ±ÿ«ÿ£ÿ¬ÿÿ¥ÿÂÿ­ÿ«ÿ¬ÿ·ÿ²ÿ®ÿªÿªÿ¦ÿÿ¤ÿ°ÿÀÿ½ÿ¯ÿ®ÿ¡ÿ£ÿ·ÿÀÿ¸ÿ´ÿ¯ÿ¬ÿµÿ­ÿ¦ÿ«ÿ§ÿ¥ÿ´ÿºÿ¬ÿªÿÀÿÿ´ÿ¨ÿ¥ÿ©ÿ¥ÿÿ§ÿ®ÿ¥ÿ£ÿ³ÿ¾ÿ½ÿ½ÿ´ÿºÿ©ÿ­ÿ¼ÿ¨ÿ²ÿ°ÿÿ£ÿ®ÿµÿµÿµÿ­ÿ§ÿ²ÿ¬ÿÿÿÿµÿÿ¥ÿ¹ÿ¥ÿ¨ÿ®ÿ¢ÿ©ÿ¯ÿ§ÿ¡ÿ£ÿ ÿ¥ÿ¡ÿÿ®ÿ¼ÿ¡ÿ£ÿÿ²ÿÿÿÿµÿ½ÿ­ÿ¬ÿ¥ÿ¦ÿ¨ÿ¦ÿ¨ÿ¯ÿ³ÿ²ÿ¯ÿ©ÿÿ£ÿ±ÿ§ÿ¬ÿ±ÿÿªÿ¡ÿ¢ÿ®ÿ¨ÿ¢ÿ¨ÿªÿ°ÿµÿ¤ÿÿ¡ÿ£ÿªÿªÿªÿ²ÿ£ÿ²ÿÿ§ÿªÿÿÿÿÿÿÿ§ÿ©ÿÿÿÿ¥ÿ¤ÿÿ¨ÿ­ÿ­ÿÿ§ÿÿÿÿÿ°ÿ®ÿÿÿ¦ÿ®ÿ³ÿ±ÿ¢ÿ¥ÿ¥ÿÿ©ÿ¤ÿ¥ÿÿÿ´ÿÿÿ ÿºÿ§ÿ­ÿ³ÿ¨ÿ§ÿ¯ÿ°ÿ®ÿ¯ÿ­ÿ±ÿ¸ÿ©ÿ§ÿ£ÿ¯ÿ©ÿ¥ÿ­ÿ¤ÿ©ÿ«ÿ¬ÿ¬ÿ½ÿ­ÿ¦ÿ´ÿ´ÿºÿÀÿ­ÿ¨ÿ´ÿ¯ÿ¬ÿ¬ÿ¹ÿ¹ÿ´ÿµÿ¾ÿ«ÿ³ÿ®ÿªÿ ÿ¢ÿªÿ¡ÿ¶ÿ¼ÿºÿ´ÿªÿ¨ÿ«ÿ´ÿ·ÿ³ÿ¶ÿ¶ÿ¶ÿ¹ÿ±ÿ§ÿ¤ÿ¨ÿ¨ÿ©ÿ¡ÿÿ¤ÿ¸ÿ¤ÿ¸ÿ³ÿ¦ÿ¤ÿÿ¨ÿ´ÿ¼ÿÂÿÃÿ¾ÿµÿ±ÿ¯ÿÿ¥ÿ©ÿÿµÿ¶ÿ±ÿ¼ÿ¹ÿ¿ÿ´ÿ¸ÿ«ÿ¯ÿ¯ÿ¯ÿªÿ±ÿµÿ­ÿ¦ÿ¦ÿ­ÿ´ÿ´ÿ¶ÿ´ÿ¼ÿ¾ÿ°ÿ¢ÿ©ÿ·ÿ¹ÿ§ÿ«ÿ ÿ§ÿ«ÿ·ÿÿ¬ÿ°ÿ­ÿ¦ÿªÿ²ÿ­ÿ¨ÿ§ÿ¦ÿ¡ÿÿ¤ÿ®ÿ®ÿ ÿÿ®ÿ¡ÿ ÿ£ÿÿÿ¬ÿªÿµÿ°ÿµÿ©ÿ§ÿ ÿ«ÿ¶ÿ°ÿ ÿ§ÿ°ÿ±ÿ´ÿ­ÿ¦ÿ¥ÿ¤ÿ¬ÿ°ÿµÿ¶ÿ¨ÿ­ÿ¶ÿ±ÿ£ÿ¦ÿ´ÿ²ÿºÿ®ÿ³ÿ ÿÿ§ÿ¨ÿ²ÿ±ÿ»ÿ·ÿ¨ÿ¥ÿ¨ÿ®ÿ®ÿ®ÿ¨ÿ¥ÿ´ÿ¨ÿÿÿÿ©ÿ´ÿ©ÿ§ÿ¡ÿÿ¹ÿ¨ÿ£ÿªÿ¬ÿ£ÿÿ¯ÿ°ÿ²ÿ«ÿ¨ÿ£ÿ§ÿªÿÿ ÿ¥ÿ©ÿ¨ÿ¢ÿ¨ÿ¯ÿ·ÿ´ÿ­ÿ°ÿÿ´ÿ«ÿªÿ±ÿ¨ÿ¯ÿ ÿ¦ÿ¨ÿ ÿ­ÿÿ©ÿªÿ¢ÿ¦ÿ¡ÿ¨ÿ£ÿÿ¥ÿ¨ÿ§ÿ«ÿ¦ÿ£ÿÿÿ­ÿ£ÿÿÿ¢ÿ©ÿ¡ÿÿÿ¦ÿÿ£ÿÿºÿÿÿ­ÿ®ÿÿÿ¥ÿ¦ÿ¡ÿ¨ÿ¨ÿ¤ÿ¶ÿ¥ÿ¡ÿÿÿÿ¢ÿ©ÿªÿ¥ÿ£ÿ¦ÿ£ÿÿ¡ÿ°ÿ´ÿ ÿ©ÿ³ÿ¨ÿÿÿ¦ÿÿ¤ÿ¦ÿ«ÿ°ÿ¦ÿÿ«ÿºÿ´ÿ¨ÿ¥ÿ±ÿ¹ÿ§ÿÿ¨ÿ­ÿ¬ÿ¥ÿ¢ÿªÿ´ÿ©ÿ«ÿ¾ÿ²ÿ°ÿ·ÿ´ÿ³ÿ¹ÿµÿ§ÿ¨ÿ¹ÿ¶ÿ¨ÿÿÿÁÿ©ÿ¡ÿ·ÿ­ÿ¡ÿÿ®ÿ¸ÿ³ÿªÿÿÿ²ÿ®ÿÿ«ÿ±ÿ¥ÿÿÿ¦ÿ­ÿ«ÿ»ÿÀÿ²ÿ·ÿ³ÿ©ÿ¤ÿ¨ÿ«ÿ¬ÿ¨ÿ©ÿ©ÿÿÿÿÿ­ÿ¥ÿ§ÿ¤ÿÿ­ÿ ÿÿÿÿ«ÿÿÿ«ÿ«ÿ¥ÿ§ÿ¤ÿÿÿÿÿÿÿ¡ÿÿ¥ÿµÿ¥ÿÿÿÿÿ ÿ¨ÿ¨ÿÿ¥ÿ£ÿ¢ÿÿÿªÿÿ§ÿÿ¬ÿ¬ÿ ÿÿ¨ÿ¥ÿ¥ÿªÿ ÿ­ÿÂÿÿÿ¢ÿ®ÿ®ÿÿ ÿ®ÿ£ÿÿÿÿÿ¢ÿ±ÿÿÿ§ÿªÿ°ÿªÿÿÿ³ÿ¹ÿÿ©ÿ±ÿ³ÿÿ´ÿ¿ÿ¾ÿ¯ÿ§ÿ³ÿÿÄÿ»ÿ©ÿ¡ÿÿÿªÿÿ¡ÿ´ÿ®ÿµÿ¨ÿ§ÿ¤ÿ¦ÿ©ÿ®ÿ¹ÿ¸ÿ´ÿ­ÿ¡ÿ ÿªÿ¶ÿ¸ÿ¯ÿ±ÿ²ÿ£ÿ¦ÿ©ÿ©ÿ§ÿ¯ÿ´ÿ²ÿ»ÿ²ÿ³ÿ®ÿÿ¦ÿ³ÿÿ´ÿ´ÿ²ÿÿ©ÿ¬ÿ²ÿ¶ÿ­ÿ£ÿ«ÿ¢ÿ ÿ¯ÿ°ÿ«ÿ¬ÿ°ÿ ÿªÿ¯ÿ¤ÿªÿ°ÿ²ÿ´ÿ°ÿ®ÿ¯ÿ«ÿ¨ÿ¤ÿ¥ÿ¥ÿ¨ÿ·ÿ±ÿ®ÿ¨ÿ²ÿ«ÿ¤ÿ¨ÿ¡ÿ¤ÿ²ÿ§ÿ¡ÿ²ÿ®ÿ»ÿªÿ²ÿ¨ÿ­ÿ¯ÿÿ¬ÿµÿ¨ÿ¢ÿ¯ÿ°ÿºÿ·ÿ´ÿ¹ÿ®ÿ¬ÿ©ÿ«ÿ·ÿ¼ÿ³ÿ®ÿ°ÿ±ÿ¯ÿ¬ÿ¬ÿ­ÿ¹ÿÁÿ¯ÿ¬ÿ¥ÿ®ÿ®ÿ¥ÿ±ÿ·ÿ¬ÿ±ÿµÿ¨ÿºÿ®ÿ­ÿ§ÿ®ÿ²ÿµÿ«ÿ¸ÿ¯ÿªÿ­ÿ¥ÿ¥ÿ¨ÿÿ²ÿ¼ÿ¤ÿ§ÿ¦ÿ´ÿ³ÿ»ÿ¿ÿ¬ÿ°ÿ¸ÿ­ÿ´ÿ³ÿ¦ÿ¦ÿ©ÿ°ÿ«ÿÿ¬ÿµÿÿÿÿ°ÿÿ°ÿ®ÿÿ¯ÿ¿ÿ­ÿ´ÿ³ÿÿ«ÿ±ÿ±ÿ®ÿ¹ÿ¨ÿ«ÿ¯ÿ»ÿ¢ÿ³ÿ¨ÿ ÿ°ÿ¨ÿ§ÿ±ÿ±ÿ¹ÿ»ÿ¸ÿ¯ÿ²ÿ¹ÿ³ÿ¦ÿ¢ÿ¨ÿ¨ÿ¦ÿ³ÿ±ÿ±ÿ¾ÿ¤ÿÿ°ÿ¬ÿÿ±ÿ²ÿ¥ÿ³ÿ³ÿ°ÿ¦ÿ¯ÿ²ÿªÿ­ÿ·ÿ©ÿ³ÿªÿÿÿ¹ÿ°ÿ½ÿ¬ÿÿ¯ÿ¬ÿ¯ÿ´ÿ°ÿªÿªÿ´ÿ¸ÿ·ÿ¹ÿµÿ¹ÿ´ÿ©ÿ¯ÿ¼ÿ»ÿ¯ÿ¦ÿ®ÿ°ÿ§ÿ®ÿ²ÿ°ÿªÿ¨ÿ¨ÿ°ÿ¬ÿ¦ÿ£ÿ©ÿ«ÿ³ÿ¸ÿ¯ÿ­ÿ®ÿ¢ÿ¤ÿ¦ÿªÿ¶ÿ°ÿ«ÿ§ÿ´ÿ°ÿ¡ÿ´ÿ°ÿ¯ÿ¼ÿµÿ¶ÿÿ³ÿ«ÿ¤ÿ®ÿ¼ÿ¼ÿ³ÿ±ÿ³ÿ­ÿ¯ÿ¯ÿÿ¤ÿ¯ÿªÿ°ÿ³ÿ°ÿ­ÿ¬ÿ²ÿ³ÿ¹ÿ¿ÿÀÿµÿËÿ·ÿ²ÿ¬ÿ¶ÿ«ÿÿ¸ÿ±ÿÁÿ±ÿ«ÿ¯ÿ¨ÿ°ÿ¡ÿ¬ÿ½ÿ¸ÿ¿ÿµÿ­ÿªÿ«ÿ²ÿ®ÿ¬ÿ­ÿ¹ÿºÿ±ÿ³ÿ¯ÿªÿ°ÿ»ÿºÿ±ÿµÿµÿ±ÿ©ÿ®ÿ¶ÿ´ÿ´ÿ­ÿ²ÿ«ÿªÿ±ÿÿ¾ÿ¾ÿÿ´ÿ·ÿ§ÿ³ÿ³ÿ¯ÿ ÿ»ÿ¸ÿªÿÈÿ¬ÿ¯ÿ¸ÿÈÿ´ÿ¨ÿ±ÿ¨ÿ®ÿ½ÿ°ÿ§ÿ¬ÿ¨ÿ¨ÿ¯ÿ³ÿºÿ´ÿ¨ÿ¯ÿ²ÿ¨ÿ®ÿ±ÿ¹ÿ´ÿ­ÿ©ÿµÿÁÿ³ÿ¬ÿ­ÿºÿ¢ÿ§ÿ ÿ¶ÿ¬ÿ¾ÿ¯ÿ§ÿ©ÿ¢ÿ³ÿ²ÿ§ÿµÿºÿ³ÿ¬ÿ¬ÿ«ÿ­ÿ©ÿ°ÿ±ÿ³ÿ±ÿ¨ÿ©ÿ¥ÿ¥ÿ´ÿ¼ÿµÿªÿ¬ÿ·ÿÀÿ¼ÿ´ÿ¯ÿ¼ÿÆÿ¸ÿµÿµÿªÿ¸ÿ·ÿ¯ÿ¤ÿ³ÿ·ÿ£ÿ³ÿ©ÿ°ÿÁÿ°ÿµÿ¶ÿ¼ÿ¶ÿ·ÿÀÿÁÿ°ÿ²ÿ¶ÿ½ÿ´ÿ«ÿ¶ÿ£ÿÿ©ÿ´ÿ°ÿ»ÿ¨ÿ¨ÿ¯ÿ¥ÿªÿ·ÿ¬ÿ¶ÿºÿ·ÿ¨ÿ±ÿ£ÿ¹ÿ´ÿ°ÿ¬ÿ¦ÿ¯ÿ²ÿµÿ¹ÿ¸ÿºÿ¶ÿ»ÿ³ÿ°ÿ¨ÿ®ÿ¹ÿ¯ÿ¯ÿ¹ÿ±ÿ¬ÿ¶ÿ¼ÿ´ÿ²ÿºÿ¯ÿ­ÿ³ÿ´ÿ­ÿ§ÿªÿ³ÿ­ÿ©ÿÉÿÅÿÂÿ¦ÿ¯ÿÀÿ²ÿ®ÿÿ¹ÿ©ÿÿ®ÿºÿ¬ÿ¥ÿ¯ÿ³ÿ±ÿ¸ÿÿ5ÿmÿ»ÿ¶ÿ²ÿ¦ÿ»ÿ¯ÿ¨ÿºÿ¶ÿ¶ÿ®ÿÃÿ±ÿºÿºÿÿ¦ÿ²ÿ¸ÿ¦ÿ±ÿ¹ÿ»ÿµÿ®ÿ¶ÿ¹ÿ·ÿ´ÿµÿ»ÿ³ÿ¨ÿ´ÿ¯ÿ ÿ´ÿ·ÿ®ÿ²ÿ³ÿ¬ÿªÿ¯ÿ«ÿ²ÿ©ÿ´ÿ·ÿ¼ÿÂÿ³ÿ²ÿ»ÿÂÿªÿ¢ÿµÿ»ÿ´ÿ¦ÿ°ÿ»ÿ³ÿ§ÿ¡ÿ­ÿ²ÿ«ÿ¬ÿ®ÿ¶ÿµÿºÿªÿ²ÿ¸ÿ¸ÿ¢ÿÿ¹ÿ¬ÿ²ÿ°ÿ·ÿÅÿªÿ¡ÿ©ÿµÿ³ÿ°ÿ®ÿ¯ÿ´ÿ»ÿ¸ÿ¹ÿ¿ÿ¸ÿµÿºÿ³ÿ°ÿ¯ÿ¤ÿ¨ÿµÿÄÿ¾ÿ¸ÿ²ÿ±ÿÍÿ©ÿÅÿ´ÿ°ÿ¸ÿ­ÿ²ÿ·ÿºÿµÿ³ÿ°ÿ´ÿ©ÿ±ÿ¶ÿ®ÿ¬ÿºÿ¸ÿ­ÿ½ÿµÿ±ÿµÿ»ÿ³ÿ³ÿ£ÿ§ÿÁÿ«ÿ´ÿÅÿ¿ÿ¯ÿ²ÿ½ÿ§ÿ¦ÿ®ÿ«ÿ¯ÿ°ÿ¶ÿ¹ÿ«ÿ¦ÿ¯ÿ°ÿ³ÿ·ÿ¬ÿ®ÿ¾ÿ°ÿ¦ÿÀÿ°ÿªÿ½ÿ«ÿºÿ¬ÿ¬ÿ¯ÿ¯ÿªÿ¥ÿªÿ¥ÿÿÿ«ÿ¸ÿ¸ÿ¹ÿ¾ÿ½ÿ®ÿ·ÿ¼ÿ·ÿ±ÿ¼ÿ»ÿ©ÿ«ÿÂÿ¾ÿ»ÿ¬ÿ¥ÿ²ÿ­ÿ¡ÿ¹ÿ²ÿ­ÿ­ÿ®ÿ²ÿ«ÿ«ÿ»ÿ´ÿÿÿ¥ÿ¯ÿ·ÿ«ÿ®ÿÃÿ°ÿ¥ÿÅÿ´ÿ©ÿ²ÿ°ÿ±ÿÿ²ÿµÿµÿ¼ÿ¶ÿ²ÿ¶ÿ¶ÿ²ÿ¶ÿ½ÿ³ÿ¯ÿ©ÿ¨ÿµÿ°ÿ¼ÿÈÿ»ÿªÿ¬ÿ¸ÿ·ÿ¤ÿ¬ÿ¨ÿ²ÿµÿ¬ÿ°ÿ¯ÿ ÿÿ¥ÿ°ÿ¢ÿ¥ÿ¨ÿ¦ÿÿ°ÿ«ÿ¯ÿÿµÿ¨ÿÿÿÿ¡ÿ°ÿ«ÿ¬ÿ¨ÿ©ÿ§ÿÿÿWÿ<ÿ*ÿÿ'ÿ[ÿÿÿÿ«ÿºÿ©ÿÁÿ¨ÿÿÿÿÿ¢ÿÿªÿ«ÿ¢ÿ°ÿµÿÿÿÿ®ÿ³ÿ¯ÿÿ«ÿ«ÿÿ¨ÿ¯ÿ®ÿ·ÿ®ÿ§ÿ¤ÿ£ÿ¢ÿÿ¦ÿ®ÿ²ÿ²ÿ ÿÿªÿÿ³ÿ¯ÿÿ¢ÿµÿ¥ÿ©ÿ¤ÿ­ÿ¢ÿ£ÿ©ÿ©ÿ¥ÿÿ¨ÿ¥ÿ¥ÿ¢ÿ¡ÿ®ÿÿÿÿ¨ÿ¢ÿªÿ«ÿ¨ÿ¨ÿ­ÿ­ÿ®ÿ©ÿÿ¢ÿ¯ÿ£ÿ£ÿ¥ÿ´ÿ°ÿ±ÿ¢ÿÿ¬ÿªÿ°ÿ¾ÿ«ÿ±ÿºÿ³ÿ´ÿºÿÃÿÊÿ´ÿ¼ÿ²ÿ²ÿ°ÿ«ÿÀÿ³ÿ»ÿ¤ÿ©ÿÿªÿ³ÿ¬ÿ¡ÿÿ¢ÿÿÿ³ÿ®ÿ¸ÿ±ÿ§ÿ¯ÿ®ÿ·ÿ³ÿ¬ÿ«ÿ°ÿ³ÿ«ÿªÿ·ÿºÿ¯ÿ®ÿ½ÿµÿ°ÿµÿ»ÿ½ÿ£ÿ§ÿ¯ÿ²ÿÿÿ±ÿ¬ÿ ÿ«ÿ°ÿ¤ÿ«ÿµÿ´ÿ²ÿ§ÿ¸ÿ¹ÿ®ÿÂÿ¶ÿ¢ÿ«ÿ«ÿ¨ÿªÿ¨ÿ¬ÿ²ÿ³ÿ±ÿ§ÿ¤ÿ¶ÿ³ÿÓÿ´ÿ¯ÿ¦ÿ½ÿ¹ÿ³ÿ¦ÿ´ÿÅÿµÿ«ÿ°ÿ³ÿ¬ÿ¨ÿÂÿ¶ÿªÿ­ÿ±ÿ®ÿµÿ®ÿ¬ÿ¬ÿ«ÿ©ÿ¥ÿµÿ¾ÿµÿ«ÿ§ÿ¯ÿ°ÿ«ÿ ÿ¥ÿ©ÿ¹ÿ¸ÿªÿ¬ÿªÿÿ°ÿ¬ÿ°ÿ¸ÿ¶ÿ¶ÿ´ÿÆÿÁÿ¼ÿ¶ÿ¹ÿ¼ÿ°ÿ¤ÿ¬ÿ¶ÿ²ÿ¯ÿ±ÿ¨ÿ©ÿÃÿ¬ÿ©ÿªÿ°ÿ¾ÿ»ÿ­ÿ©ÿ©ÿ±ÿ¾ÿ¬ÿ¶ÿ©ÿ­ÿ¤ÿ´ÿºÿ¯ÿ³ÿ±ÿ¨ÿ®ÿ·ÿ¼ÿÅÿµÿ¬ÿ­ÿ©ÿ©ÿ©ÿ³ÿ³ÿ±ÿ²ÿ³ÿ­ÿ«ÿ²ÿ±ÿ§ÿ¯ÿ¯ÿ°ÿÿ«ÿ¼ÿ·ÿ¸ÿ¸ÿ®ÿ³ÿµÿ¢ÿ³ÿºÿ­ÿ¸ÿ·ÿ¶ÿ¥ÿÿ¥ÿ¬ÿ¬ÿ´ÿ¸ÿ´ÿ¹ÿ¸ÿ²ÿ¹ÿ´ÿ ÿ¸ÿÈÿÃÿ±ÿªÿ¯ÿ³ÿ´ÿ³ÿ­ÿ³ÿµÿ¡ÿ¬ÿ²ÿ¶ÿ»ÿ¶ÿ¶ÿ³ÿ«ÿ©ÿ­ÿ§ÿ¶ÿ¹ÿ°ÿ°ÿ­ÿ³ÿ°ÿ±ÿ¡ÿ¬ÿºÿ¬ÿ²ÿ»ÿºÿµÿ½ÿ³ÿ¨ÿ¨ÿ±ÿ­ÿ´ÿÃÿÁÿ¸ÿ®ÿ£ÿÿ®ÿ©ÿ°ÿÿ²ÿ¸ÿ­ÿ¤ÿ¥ÿ«ÿ¦ÿ®ÿ¾ÿ½ÿ¼ÿ¹ÿªÿ¯ÿ¯ÿ¸ÿ»ÿµÿ¼ÿ²ÿ­ÿ¬ÿ½ÿ²ÿ¾ÿ¼ÿ­ÿÿÿ«ÿ²ÿ²ÿ¸ÿ¶ÿÄÿ³ÿÅÿ¯ÿ¥ÿ¬ÿ¸ÿ·ÿ´ÿ¾ÿÃÿ·ÿ²ÿ´ÿ¸ÿ¦ÿ ÿ«ÿ«ÿ«ÿ¯ÿ²ÿ»ÿ½ÿ©ÿ­ÿ¬ÿ³ÿ´ÿ³ÿ­ÿ±ÿ¶ÿ¶ÿ²ÿ³ÿ°ÿ«ÿ±ÿ©ÿµÿÄÿ¼ÿµÿ¹ÿªÿ ÿ¿ÿ³ÿ¯ÿ­ÿ¶ÿ±ÿ«ÿ±ÿ®ÿ®ÿ­ÿÿªÿºÿºÿÿ¤ÿµÿ¹ÿÉÿÐÿÃÿ¹ÿ»ÿ¶ÿ´ÿÀÿ³ÿ·ÿ­ÿ¦ÿ¦ÿ´ÿÂÿ¿ÿºÿ·ÿ³ÿ·ÿ¸ÿ¶ÿ½ÿ¼ÿ¯ÿ¬ÿ´ÿ¸ÿ»ÿ®ÿ§ÿ´ÿ¬ÿ¬ÿ¯ÿ³ÿ»ÿºÿªÿ²ÿ¶ÿ²ÿ¡ÿ»ÿÀÿ¾ÿ®ÿÿ¦ÿÿÿ»ÿ¨ÿ®ÿ¦ÿµÿ¶ÿ¯ÿ°ÿ°ÿ²ÿ¤ÿ¯ÿ¼ÿ²ÿ´ÿ¼ÿ»ÿ·ÿ·ÿ¹ÿ¶ÿ¤ÿ¹ÿ¬ÿ°ÿ³ÿ¨ÿªÿ¶ÿ¸ÿ½ÿ«ÿ»ÿ²ÿ°ÿ¸ÿ³ÿ­ÿ®ÿ«ÿ¬ÿ­ÿ¡ÿµÿ­ÿÿ ÿ¦ÿ±ÿ·ÿ©ÿ«ÿµÿ°ÿ°ÿºÿ¹ÿ²ÿ¯ÿµÿ»ÿµÿ©ÿ¥ÿ­ÿ²ÿ½ÿ°ÿ§ÿ³ÿ¾ÿ¼ÿºÿ´ÿ±ÿ¸ÿ·ÿ»ÿ·ÿ©ÿ¨ÿÿ²ÿÿ¤ÿÿ¤ÿ­ÿ­ÿµÿ±ÿ´ÿµÿµÿ°ÿ£ÿ§ÿ·ÿ¼ÿ±ÿ¡ÿ±ÿ¹ÿ£ÿ¨ÿ¥ÿ¥ÿ®ÿ³ÿ¶ÿ¿ÿ«ÿ´ÿ²ÿ©ÿ«ÿ©ÿ©ÿ³ÿ©ÿÂÿªÿ©ÿ²ÿ¯ÿ£ÿ ÿªÿ¯ÿ£ÿ ÿ¼ÿ§ÿ¬ÿ¦ÿÿ ÿªÿ¦ÿ£ÿªÿªÿÿ¨ÿ°ÿ£ÿ©ÿ¥ÿ§ÿ°ÿ±ÿ¯ÿªÿ­ÿ¨ÿ´ÿ®ÿ¬ÿ¶ÿ­ÿÿ·ÿ¢ÿÿ¨ÿ·ÿ¿ÿ¾ÿ¸ÿ´ÿ²ÿÊÿ»ÿ²ÿ·ÿ°ÿ§ÿ°ÿ´ÿ¬ÿ·ÿ°ÿ¸ÿ­ÿ§ÿ£ÿ£ÿ²ÿµÿ¾ÿ°ÿ©ÿªÿ±ÿ²ÿ§ÿªÿÃÿµÿ³ÿ´ÿ³ÿ°ÿ¾ÿ¼ÿ±ÿ¹ÿ»ÿ·ÿ¹ÿ¶ÿ­ÿ«ÿ­ÿ­ÿ³ÿ¾ÿÀÿ¥ÿ ÿÿÿ·ÿºÿ¸ÿ¾ÿ¼ÿ¼ÿºÿºÿ¯ÿºÿ·ÿ±ÿ¯ÿµÿÁÿ®ÿªÿ¸ÿ»ÿ»ÿ¼ÿ¹ÿ°ÿ©ÿ³ÿ¿ÿºÿµÿ¬ÿµÿ¼ÿ¹ÿºÿ½ÿ¶ÿ­ÿ¹ÿÆÿ²ÿ¿ÿÀÿºÿ¸ÿ¹ÿ¶ÿ²ÿ½ÿ¯ÿ°ÿ²ÿµÿ³ÿ³ÿ»ÿ»ÿ¬ÿ¹ÿ´ÿ­ÿ¬ÿ§ÿ¬ÿ­ÿ±ÿ²ÿ¥ÿ ÿ®ÿªÿÿ²ÿ³ÿ½ÿ´ÿ°ÿ¼ÿ½ÿ©ÿ¢ÿ²ÿ²ÿ¹ÿ²ÿ°ÿ®ÿ°ÿ¶ÿµÿ´ÿÇÿ´ÿ¬ÿµÿ´ÿ±ÿ¶ÿ®ÿ«ÿ»ÿ½ÿ³ÿµÿÀÿ¿ÿ´ÿ§ÿ¨ÿ´ÿ¼ÿ»ÿºÿºÿ³ÿ§ÿ¥ÿ­ÿ¸ÿ´ÿ§ÿ¨ÿ²ÿ²ÿµÿ©ÿ´ÿ·ÿ¼ÿ³ÿªÿºÿ¸ÿ´ÿ¸ÿ«ÿ­ÿ¶ÿ³ÿÄÿÂÿÂÿ¾ÿ¶ÿ¸ÿ¿ÿ¾ÿ´ÿ¬ÿ¼ÿ·ÿ·ÿ¬ÿ¥ÿ²ÿºÿ¾ÿÃÿ¿ÿ´ÿ²ÿÀÿ°ÿ¾ÿ©ÿÀÿºÿ¥ÿÿ¤ÿ®ÿ°ÿ­ÿ«ÿ«ÿ§ÿ¢ÿ¹ÿµÿºÿ¹ÿ´ÿ¶ÿ»ÿ´ÿ®ÿ°ÿ»ÿºÿÅÿ¿ÿ®ÿ©ÿªÿ´ÿ½ÿ²ÿ®ÿ»ÿ·ÿ°ÿ¨ÿ­ÿ­ÿ·ÿ½ÿ¹ÿ³ÿ±ÿ¹ÿÄÿÅÿ½ÿ´ÿ°ÿ³ÿÁÿ¿ÿ½ÿ®ÿ¥ÿ¸ÿÃÿ°ÿ¶ÿ¢ÿ«ÿªÿ©ÿ­ÿ´ÿ¹ÿ¬ÿ¨ÿµÿ²ÿ¥ÿ®ÿ¼ÿ°ÿÆÿ¸ÿ»ÿ®ÿ¯ÿ¯ÿªÿ°ÿ²ÿªÿ½ÿÄÿ³ÿ½ÿ½ÿ©ÿ·ÿºÿ¹ÿºÿ·ÿ·ÿ¹ÿ¶ÿ¼ÿ²ÿÁÿ°ÿÿ¬ÿ¾ÿºÿÃÿ¹ÿ©ÿ¡ÿÿ±ÿÄÿ±ÿÿ½ÿ¥ÿ°ÿºÿ·ÿªÿµÿ¯ÿ©ÿµÿ±ÿ°ÿ®ÿ§ÿ±ÿ¢ÿ·ÿ¯ÿÀÿ´ÿ³ÿ°ÿ¹ÿ·ÿ§ÿ¸ÿºÿ´ÿ£ÿµÿµÿ¸ÿ·ÿÆÿ²ÿ¯ÿ¹ÿ´ÿªÿ¥ÿ§ÿ¹ÿ¨ÿ¯ÿ¹ÿ¯ÿ«ÿ®ÿ¬ÿ®ÿ¸ÿ³ÿ§ÿ§ÿªÿ¨ÿªÿ¬ÿ·ÿ­ÿÂÿ´ÿÄÿ¶ÿ®ÿ®ÿªÿ­ÿ¸ÿÃÿÃÿºÿ²ÿ¶ÿ¸ÿÅÿÿªÿ¿ÿ®ÿ¡ÿ°ÿ¶ÿ»ÿ»ÿ¯ÿ«ÿ«ÿ±ÿªÿ¬ÿ¦ÿ·ÿ´ÿµÿªÿ¹ÿ¹ÿ±ÿ¯ÿ¬ÿ­ÿ°ÿ­ÿ»ÿ¹ÿÿDÿ ÿÿ ÿÁÿÿ£ÿ±ÿ¦ÿ«ÿ´ÿ­ÿ«ÿ®ÿ­ÿ¦ÿ§ÿÿ¼ÿ½ÿ»ÿ²ÿ«ÿ³ÿ¬ÿ¶ÿÂÿ·ÿ¤ÿ£ÿ¯ÿ®ÿ¬ÿ®ÿ§ÿ²ÿ¼ÿ¼ÿªÿ¦ÿ·ÿ¶ÿ´ÿ­ÿ§ÿ«ÿ§ÿ¦ÿ¼ÿ¾ÿ°ÿ­ÿ®ÿ¨ÿ¦ÿ½ÿ¹ÿÁÿ·ÿ·ÿ¹ÿ¹ÿµÿ¬ÿ®ÿ­ÿ¦ÿ¸ÿ¯ÿÁÿ´ÿ²ÿÿ¸ÿ¡ÿ¬ÿ·ÿ£ÿ ÿ¡ÿ¨ÿ®ÿ¥ÿ©ÿ¹ÿ¸ÿ³ÿ«ÿÀÿ­ÿ²ÿ¼ÿ´ÿ¼ÿ¨ÿ®ÿ¬ÿ ÿ­ÿ»ÿ·ÿ¸ÿ·ÿ±ÿ³ÿÿÿÿ©ÿ§ÿ³ÿ¯ÿ°ÿ¤ÿ°ÿ©ÿ¢ÿ­ÿ¬ÿ ÿ¥ÿ¨ÿ¥ÿ¤ÿÿ§ÿªÿ¨ÿÿÿ£ÿ£ÿ«ÿ¸ÿ¡ÿ«ÿÿÿ°ÿ¿ÿ¶ÿ«ÿ°ÿ§ÿÿ«ÿ¢ÿÿ¥ÿ¤ÿ§ÿÿ¡ÿ¬ÿÿ¥ÿ¬ÿ¦ÿ³ÿ¥ÿÿ¦ÿªÿ¥ÿ¥ÿ¬ÿ£ÿ¨ÿ¡ÿ½ÿ¢ÿÿ·ÿ¤ÿÿ¤ÿ³ÿ¥ÿ¨ÿ£ÿÿ¥ÿÿ¢ÿ¬ÿ´ÿ°ÿÿÿÿÿ¥ÿ¦ÿ¤ÿªÿÿÿÿ¢ÿ¡ÿÿ¬ÿ«ÿ¥ÿÿÿ´ÿµÿ¡ÿ£ÿ¤ÿ ÿÿÿÿ£ÿÿÿ£ÿ¬ÿÿ£ÿ³ÿ¨ÿ¯ÿ°ÿ«ÿªÿªÿ°ÿ¬ÿ©ÿ¶ÿ¼ÿ¼ÿ¹ÿ¶ÿÿ¥ÿºÿ¢ÿ±ÿ­ÿ¤ÿÿ´ÿ½ÿ»ÿÈÿÇÿ»ÿ·ÿµÿ³ÿ¸ÿºÿ±ÿ®ÿ²ÿ§ÿ­ÿ ÿ©ÿ¸ÿÂÿ«ÿÃÿ´ÿ­ÿ¬ÿ©ÿºÿ¬ÿ²ÿ¯ÿ¬ÿ´ÿ´ÿ´ÿ°ÿ«ÿ±ÿ¸ÿÀÿ»ÿ³ÿ¶ÿÆÿ²ÿ©ÿ¡ÿ­ÿ´ÿ«ÿ¤ÿ´ÿºÿ®ÿ±ÿ³ÿ¨ÿ¥ÿ°ÿÀÿ·ÿ¸ÿÂÿ·ÿ©ÿ£ÿ²ÿ»ÿ¤ÿ³ÿ­ÿ°ÿ·ÿÀÿ¹ÿµÿ¹ÿ¶ÿ¸ÿµÿ²ÿ´ÿ³ÿ©ÿ±ÿ¯ÿ«ÿ¶ÿ¶ÿ°ÿ¶ÿºÿ»ÿ¸ÿ­ÿ®ÿ¥ÿ·ÿµÿ¬ÿ²ÿ¤ÿ¯ÿ«ÿ¸ÿÿªÿ¨ÿªÿÿÿ©ÿ®ÿ§ÿ³ÿ³ÿªÿ«ÿ®ÿ¬ÿ£ÿÿÿ¥ÿ®ÿ¬ÿ®ÿ¢ÿ¡ÿ§ÿ«ÿÿ«ÿ¢ÿªÿ¶ÿ¯ÿ®ÿ¦ÿ¤ÿ®ÿ®ÿ¦ÿ ÿ¢ÿ¬ÿ±ÿµÿµÿ¯ÿ°ÿªÿ®ÿ¶ÿ¯ÿ³ÿ¦ÿ¯ÿ®ÿ¦ÿ­ÿ®ÿÀÿ­ÿ§ÿªÿ¼ÿ«ÿÿ¬ÿ³ÿ¬ÿ§ÿ¶ÿ¸ÿ©ÿ¢ÿ¨ÿ´ÿ¶ÿ¯ÿ§ÿ¦ÿ·ÿ±ÿÿ ÿ¥ÿ«ÿ¬ÿ¤ÿªÿ©ÿÄÿ£ÿµÿ ÿ©ÿ£ÿªÿ±ÿ¹ÿ°ÿÿ©ÿ­ÿ®ÿÄÿËÿ§ÿÿ£ÿ¡ÿ¦ÿ«ÿ©ÿªÿ±ÿ»ÿ¨ÿ¤ÿ«ÿ®ÿ¬ÿÿÿ«ÿ¸ÿ¡ÿ«ÿ¹ÿÿªÿÿ¥ÿ±ÿªÿ¬ÿªÿ¬ÿ¦ÿÿ¥ÿ«ÿ¢ÿ¢ÿ¡ÿ£ÿ¡ÿÿ®ÿ¬ÿÿÿÿ§ÿ¢ÿÿ¨ÿÿÿ©ÿ°ÿÿ­ÿÿºÿÿ«ÿÿ¡ÿ°ÿ¬ÿ«ÿ«ÿ¥ÿ¶ÿ¯ÿÿÿÿÿ¬ÿ¤ÿÿªÿ¯ÿ¨ÿ ÿÿÿ­ÿ¨ÿ¦ÿ³ÿ³ÿ¢ÿ¥ÿ ÿ¤ÿ¡ÿÿ¨ÿªÿÿ®ÿªÿ­ÿ¿ÿ¯ÿÿ«ÿ±ÿ®ÿ¡ÿ¥ÿ­ÿ¨ÿªÿ©ÿ¬ÿ¬ÿ¤ÿ£ÿ«ÿ¸ÿ¯ÿ¥ÿ¨ÿ§ÿ¹ÿµÿ±ÿ±ÿ°ÿµÿ¨ÿ­ÿÿ¢ÿ©ÿ³ÿ©ÿ¶ÿ¤ÿÿ¢ÿ¦ÿ®ÿ¥ÿ­ÿÿÿ°ÿ¿ÿ®ÿÿÿÿ¬ÿ§ÿ§ÿ±ÿµÿµÿ°ÿµÿ­ÿ¨ÿ¹ÿ»ÿ£ÿ¯ÿ¨ÿ¥ÿ©ÿ¢ÿÿÿ¦ÿÿÿÿ®ÿ¦ÿÿ­ÿ£ÿÿÿÿ ÿ ÿ¡ÿ¥ÿ¨ÿ¨ÿ£ÿ£ÿ©ÿ«ÿ£ÿÿÿÿ¡ÿ¡ÿ¦ÿªÿ§ÿªÿ©ÿ©ÿ¥ÿ¯ÿ¨ÿ§ÿ¢ÿ¥ÿ°ÿÿÿÿ§ÿÿªÿ¢ÿªÿµÿÿÿ§ÿ¶ÿÿ¦ÿ²ÿ£ÿ¼ÿ«ÿ£ÿ¬ÿ¬ÿ±ÿ«ÿÿ²ÿªÿÿ«ÿ²ÿ¬ÿ­ÿµÿ·ÿ°ÿ¥ÿ¡ÿ®ÿ®ÿÿÿÿ±ÿ­ÿ³ÿ¢ÿ ÿ´ÿªÿ£ÿ¶ÿÿÈÿ¬ÿ±ÿ®ÿ£ÿ£ÿ¦ÿ ÿªÿ´ÿ¦ÿ°ÿªÿ¥ÿ¤ÿ§ÿªÿ©ÿ¦ÿªÿ´ÿ®ÿ¬ÿ²ÿ¨ÿ¤ÿ®ÿ®ÿ³ÿ¹ÿ©ÿ¥ÿ¡ÿÿ¦ÿ£ÿ­ÿ³ÿ´ÿ°ÿ´ÿ¹ÿ±ÿ¹ÿ«ÿªÿªÿ³ÿ°ÿ´ÿ´ÿÿÿÿ­ÿ´ÿ¯ÿ­ÿÿªÿ£ÿ­ÿ±ÿ«ÿ¯ÿ®ÿÿÿ¥ÿ¬ÿ«ÿ¬ÿ±ÿ¼ÿ²ÿ©ÿ©ÿ¦ÿ£ÿÿ¤ÿ§ÿ¥ÿÿ±ÿºÿ¸ÿ©ÿ­ÿÿ¨ÿ©ÿ£ÿ¬ÿ®ÿ¡ÿ²ÿ³ÿ¬ÿ¿ÿ¨ÿ£ÿ¦ÿ§ÿ¨ÿ¥ÿ°ÿ®ÿ¬ÿ¦ÿ¨ÿ¦ÿ°ÿ¼ÿ²ÿ·ÿ¯ÿ­ÿ¯ÿ®ÿ±ÿ«ÿ®ÿ²ÿ¥ÿªÿ¶ÿ¶ÿ­ÿ¦ÿ¼ÿÁÿ±ÿ¬ÿ©ÿ®ÿªÿ¤ÿ¨ÿ§ÿ®ÿ°ÿ±ÿ³ÿ·ÿ·ÿ¶ÿ¡ÿ­ÿ§ÿ¿ÿ°ÿµÿ¢ÿªÿ°ÿ¯ÿªÿ¥ÿÿ²ÿ³ÿÿ¥ÿ¤ÿ²ÿ¯ÿ¼ÿ»ÿ¯ÿ½ÿ»ÿ°ÿ»ÿ·ÿ¤ÿ£ÿ¬ÿµÿ°ÿ¤ÿ¬ÿ³ÿÿÿ±ÿ»ÿÈÿ½ÿ¨ÿ£ÿ¸ÿÄÿ´ÿ¯ÿ¸ÿºÿ¸ÿ°ÿ·ÿ¸ÿ¬ÿªÿ§ÿ¿ÿ¾ÿ§ÿ»ÿ²ÿÿÿ¦ÿ§ÿ©ÿ½ÿ³ÿ ÿÿÿ¢ÿ±ÿ¬ÿ¤ÿ£ÿÿ ÿ°ÿ²ÿ°ÿªÿ¨ÿ¶ÿÂÿºÿµÿ­ÿ»ÿÁÿ¶ÿ­ÿ®ÿ¿ÿ¶ÿ¢ÿ¨ÿ­ÿ²ÿ»ÿÿ®ÿ¹ÿÿ¬ÿ¸ÿ±ÿ²ÿ¯ÿÿ´ÿ¸ÿ¸ÿ¨ÿ¬ÿ²ÿ¥ÿ²ÿ»ÿ¸ÿ¹ÿ¹ÿ±ÿªÿ¨ÿ®ÿ­ÿªÿ­ÿ§ÿ¬ÿ·ÿ¬ÿ­ÿ´ÿªÿ±ÿ¶ÿ®ÿºÿ¶ÿ·ÿ®ÿ­ÿ®ÿºÿ¯ÿªÿ ÿ©ÿ²ÿ£ÿ±ÿ²ÿ°ÿ¾ÿ£ÿ±ÿÂÿºÿ©ÿ¸ÿ³ÿªÿ¹ÿ¿ÿµÿ¢ÿºÿ¯ÿªÿ²ÿ¼ÿ­ÿ´ÿ±ÿ¬ÿ®ÿ²ÿ³ÿ§ÿ«ÿ®ÿªÿºÿºÿ®ÿ°ÿ´ÿ²ÿ±ÿºÿÆÿ´ÿ³ÿ¼ÿ ÿÂÿ³ÿ«ÿ¯ÿ¦ÿ²ÿ®ÿ¥ÿ¨ÿ²ÿ¬ÿÿ¤ÿªÿ£ÿ³ÿ¨ÿ²ÿ³ÿ¹ÿµÿ´ÿ´ÿµÿ ÿ¬ÿ­ÿ¦ÿ§ÿ°ÿ®ÿ£ÿ¯ÿ»ÿ·ÿ´ÿ¸ÿÂÿ¾ÿºÿ·ÿ¤ÿÿ´ÿ·ÿ»ÿ±ÿ±ÿ½ÿ§ÿ´ÿµÿ³ÿ·ÿ¶ÿ£ÿ¬ÿ³ÿ½ÿ¥ÿ«ÿ¡ÿ°ÿ´ÿ¶ÿªÿ§ÿ­ÿ©ÿ¤ÿ©ÿµÿ®ÿ¯ÿ¯ÿ°ÿ¯ÿ­ÿ­ÿ­ÿªÿ¬ÿ½ÿ½ÿ±ÿ®ÿ«ÿ±ÿµÿ²ÿ±ÿ±ÿ¬ÿ·ÿ¸ÿ©ÿ¸ÿ£ÿ¯ÿ¨ÿ´ÿ£ÿÿµÿ³ÿ±ÿ¯ÿªÿÿ³ÿ´ÿ£ÿ´ÿ¾ÿ±ÿ´ÿ´ÿ°ÿ­ÿ«ÿ±ÿ®ÿ²ÿ­ÿ£ÿ©ÿ§ÿ¤ÿ¬ÿ³ÿ·ÿ©ÿ¨ÿ±ÿ²ÿ¶ÿÀÿ³ÿ¾ÿ³ÿÃÿ²ÿ¬ÿ³ÿ¯ÿ¶ÿÁÿ«ÿ®ÿ¼ÿ¹ÿ³ÿ·ÿÀÿ´ÿ±ÿ±ÿªÿªÿ©ÿ§ÿ¥ÿ¨ÿ´ÿÈÿÇÿÃÿ¾ÿ½ÿºÿ¶ÿ»ÿ¬ÿ³ÿ¼ÿÀÿ¾ÿ±ÿ«ÿ«ÿ«ÿ¯ÿ»ÿ¾ÿµÿ«ÿÿÿ¤ÿ¸ÿ¸ÿ²ÿ¬ÿ«ÿ±ÿ¯ÿ¸ÿÇÿ±ÿ¶ÿ´ÿºÿµÿ²ÿ°ÿ®ÿµÿ²ÿ³ÿ¸ÿ´ÿ´ÿµÿºÿºÿ¸ÿ¾ÿ¯ÿ±ÿ¹ÿ«ÿ¬ÿ¦ÿµÿ®ÿµÿ­ÿ­ÿ¹ÿ±ÿ·ÿ¹ÿºÿ¸ÿ·ÿªÿ½ÿ½ÿ³ÿµÿ¾ÿ»ÿªÿ­ÿºÿ´ÿ³ÿ ÿÿ®ÿ¶ÿ¹ÿ¿ÿ·ÿ¶ÿ¹ÿÆÿºÿÄÿ·ÿ°ÿ»ÿµÿ¸ÿ¹ÿ°ÿ¬ÿ¢ÿÉÿ¹ÿ¿ÿµÿªÿ®ÿ°ÿ±ÿ­ÿºÿ½ÿ²ÿµÿ²ÿ©ÿ®ÿ«ÿ©ÿ·ÿ¯ÿ¤ÿ­ÿ²ÿ­ÿ«ÿ°ÿ­ÿ¿ÿ½ÿ«ÿ±ÿ·ÿ¹ÿ¤ÿªÿ¯ÿ·ÿ¶ÿªÿ·ÿÀÿ²ÿ¶ÿ¿ÿÀÿ¾ÿ¿ÿ»ÿ³ÿ¹ÿ¹ÿ­ÿªÿ¬ÿ´ÿ´ÿ³ÿ¸ÿ²ÿ®ÿ«ÿ¢ÿÀÿ¶ÿ¸ÿ§ÿµÿÇÿ²ÿ©ÿ²ÿ»ÿ¶ÿ±ÿ©ÿ´ÿ³ÿ¾ÿ¿ÿ´ÿ·ÿºÿ·ÿ°ÿ¬ÿµÿ´ÿ­ÿ±ÿ½ÿÀÿµÿ¯ÿµÿÅÿ¼ÿ­ÿ¿ÿÿ±ÿ®ÿ¾ÿ¯ÿÁÿÃÿ´ÿ¡ÿÿ´ÿ²ÿ«ÿ´ÿÁÿµÿ¯ÿ¶ÿ°ÿ¶ÿºÿ¶ÿ»ÿ¹ÿ°ÿ­ÿÿ©ÿ¯ÿ¾ÿ³ÿÃÿÁÿ½ÿÅÿÀÿ®ÿÿ¤ÿ©ÿ¸ÿ¸ÿ´ÿ½ÿ»ÿ°ÿ©ÿ¨ÿ¯ÿ´ÿ¸ÿ¾ÿ«ÿªÿµÿ¥ÿ¦ÿ®ÿªÿ½ÿ°ÿ«ÿ¶ÿºÿªÿÉÿ­ÿ¿ÿªÿÿÿ¨ÿÁÿÇÿ»ÿ¾ÿÄÿ¶ÿ¶ÿ½ÿ¸ÿ¹ÿÀÿ½ÿ´ÿ®ÿ·ÿ·ÿ¿ÿ¶ÿ´ÿ·ÿ£ÿ§ÿ¸ÿ´ÿ¦ÿ¬ÿÀÿ¹ÿ«ÿ­ÿ¹ÿ¸ÿ§ÿÿÿªÿ¸ÿ¬ÿ¢ÿ°ÿÿÈÿçÿµÿ¹ÿ±ÿ´ÿ©ÿ¶ÿ½ÿ¶ÿ´ÿ¾ÿµÿ¬ÿµÿ¿ÿºÿµÿ·ÿ­ÿ¬ÿ·ÿ¯ÿ¹ÿ¸ÿ½ÿÀÿ¨ÿ¬ÿ³ÿ°ÿ±ÿ¯ÿ¨ÿÿ°ÿ§ÿ¨ÿ­ÿ¥ÿ¥ÿ®ÿ¯ÿ§ÿ­ÿ²ÿµÿ¦ÿÿ²ÿªÿ¦ÿÿ«ÿ±ÿÿÿÿÿ¡ÿÿ¨ÿ¢ÿÿ¢ÿÿqÿTÿ]ÿPÿ\ÿeÿ{ÿÿÿÿÿ©ÿ·ÿÿÿ¦ÿÿÿ¥ÿ­ÿÿ£ÿªÿ¢ÿ«ÿ«ÿÿ£ÿ®ÿ·ÿ¯ÿ«ÿÿ¸ÿ«ÿÿ©ÿ«ÿ¦ÿ´ÿ­ÿ­ÿ®ÿ¡ÿÿ©ÿ®ÿ¨ÿ¥ÿ¡ÿ¦ÿ°ÿ²ÿ­ÿ«ÿ«ÿÿ¢ÿ£ÿÿÿ£ÿ¯ÿ²ÿ«ÿ¥ÿ§ÿÿÿ©ÿ ÿ«ÿ­ÿ¥ÿ£ÿ¢ÿ¬ÿ«ÿ¨ÿÿÿÿÿ¡ÿ±ÿ°ÿ§ÿ£ÿ¤ÿ±ÿ·ÿ¬ÿÿÿÿ·ÿºÿ°ÿ§ÿ¦ÿ²ÿ¤ÿ³ÿ½ÿµÿ¯ÿ·ÿ¸ÿ²ÿ¿ÿÊÿ½ÿ·ÿ¤ÿ¨ÿ­ÿ¬ÿ¼ÿ®ÿ¯ÿ¯ÿÿ¸ÿ·ÿ§ÿ©ÿªÿªÿ¨ÿ¨ÿ±ÿ¢ÿ¢ÿ¹ÿ¡ÿ¨ÿ©ÿ¨ÿ©ÿ±ÿ¹ÿ³ÿ©ÿ¯ÿ®ÿ¤ÿ³ÿÃÿ¯ÿ¥ÿ¼ÿ¿ÿªÿµÿ¯ÿ³ÿ¦ÿªÿ·ÿ¯ÿªÿªÿ®ÿ³ÿ¸ÿ·ÿ·ÿ±ÿ«ÿ·ÿ£ÿÿ¬ÿÀÿÎÿ¶ÿ½ÿµÿ¢ÿ²ÿ¬ÿ²ÿ·ÿªÿ­ÿ³ÿªÿºÿ­ÿ¬ÿ©ÿ¥ÿ¬ÿµÿ ÿ®ÿ§ÿ¨ÿ¦ÿ¸ÿÁÿ²ÿÿÿµÿ¹ÿ¤ÿ¸ÿÇÿµÿ¬ÿµÿ¯ÿ­ÿ±ÿ¶ÿ­ÿ«ÿ²ÿ³ÿ®ÿ¢ÿÿ°ÿ¢ÿ¶ÿ¯ÿ¶ÿ¢ÿ«ÿ¶ÿ¯ÿ¹ÿµÿ­ÿ²ÿ±ÿ§ÿ§ÿ¢ÿ®ÿ¿ÿ²ÿÀÿªÿ½ÿ±ÿ¸ÿ°ÿ©ÿ°ÿ£ÿÿ¸ÿ³ÿ¦ÿ ÿ¥ÿ³ÿ¶ÿ¯ÿ±ÿªÿ¦ÿ¦ÿ¯ÿ¯ÿ¯ÿ¬ÿ¦ÿ´ÿ­ÿ¬ÿ»ÿ¦ÿ¦ÿ«ÿ¬ÿ£ÿ¬ÿ²ÿ¼ÿÁÿ¿ÿ¹ÿ«ÿ¥ÿ­ÿÿµÿ®ÿ­ÿ·ÿ°ÿ§ÿªÿ²ÿ®ÿ¦ÿ«ÿ¶ÿ·ÿ´ÿ²ÿ±ÿªÿ¬ÿªÿ·ÿ¹ÿ²ÿ¯ÿ«ÿ¯ÿ¸ÿ¹ÿ´ÿ¬ÿ²ÿ¸ÿ¨ÿ©ÿÿÿ¤ÿ£ÿªÿµÿ´ÿ³ÿ³ÿ¬ÿ©ÿ¼ÿ¹ÿÿ»ÿ½ÿÅÿ¬ÿ§ÿ§ÿ§ÿ±ÿºÿÄÿ²ÿµÿµÿ¯ÿ¼ÿ§ÿ³ÿ·ÿ²ÿ±ÿ±ÿ³ÿ¶ÿ²ÿ¹ÿ¼ÿºÿ­ÿ·ÿÃÿ³ÿÃÿÄÿ¯ÿ£ÿ ÿÿ°ÿ¶ÿ­ÿ«ÿ·ÿ¤ÿ®ÿ·ÿ¶ÿ¹ÿ¸ÿ¶ÿµÿ­ÿ¸ÿ©ÿ¨ÿ¯ÿºÿ¦ÿ²ÿÀÿ¿ÿ­ÿ¢ÿ«ÿ³ÿµÿ¤ÿ¸ÿÆÿºÿ¥ÿ¶ÿ­ÿ·ÿ·ÿµÿºÿ³ÿ´ÿ³ÿ²ÿªÿ°ÿÄÿ¤ÿ®ÿ¹ÿ¸ÿ¸ÿ¹ÿÀÿ³ÿ©ÿ®ÿ¹ÿ§ÿ¡ÿ´ÿ»ÿµÿ¶ÿ¼ÿ½ÿ¾ÿ°ÿ´ÿ¥ÿ³ÿªÿ©ÿ¨ÿ¬ÿ¯ÿµÿ¶ÿ¢ÿ£ÿ²ÿ®ÿ³ÿ£ÿÿ§ÿ®ÿ»ÿ¼ÿ±ÿ±ÿ®ÿ©ÿ¥ÿ£ÿ¯ÿ¯ÿµÿ°ÿ£ÿ¢ÿ©ÿ¨ÿ®ÿ£ÿ´ÿ³ÿºÿµÿ¼ÿ¾ÿ»ÿ²ÿ¨ÿ®ÿ±ÿ¶ÿ¥ÿ¤ÿÀÿ¼ÿ¸ÿµÿ´ÿÁÿÓÿÍÿ¶ÿ¸ÿ½ÿÃÿ¶ÿÿ£ÿ²ÿ°ÿ®ÿºÿ¼ÿ»ÿµÿÁÿ¯ÿ±ÿ¬ÿ¨ÿ®ÿ³ÿ¯ÿ§ÿ¾ÿ¸ÿ·ÿ¡ÿºÿ¾ÿ´ÿ·ÿ¸ÿ¯ÿ¶ÿ°ÿ­ÿªÿºÿ´ÿ§ÿ«ÿ¶ÿ­ÿÿ©ÿ»ÿÀÿ²ÿ§ÿ§ÿ¨ÿ¬ÿ®ÿ±ÿ³ÿ¬ÿ¥ÿÅÿµÿºÿ­ÿ¬ÿ¶ÿ³ÿ©ÿ«ÿ¥ÿ·ÿÿ¼ÿÃÿ®ÿ¥ÿ­ÿ²ÿ°ÿ¨ÿ¿ÿ·ÿ°ÿ¾ÿ¶ÿ®ÿ´ÿºÿ°ÿ¢ÿ£ÿ¬ÿ¸ÿ¨ÿ®ÿ½ÿÄÿ¿ÿ¹ÿ­ÿµÿ´ÿ¼ÿ¾ÿµÿ¯ÿ°ÿ´ÿ¼ÿÃÿÁÿÓÿ·ÿÌÿ¹ÿ´ÿ¹ÿ²ÿ©ÿ¨ÿµÿºÿ»ÿ­ÿµÿ¾ÿµÿ¯ÿ­ÿªÿ´ÿ±ÿ¥ÿ£ÿÿ£ÿ«ÿ§ÿ¦ÿµÿ¢ÿ¬ÿ¶ÿ­ÿ®ÿ±ÿ°ÿ­ÿ«ÿ¼ÿºÿ²ÿ¢ÿ¦ÿªÿ¥ÿ¤ÿ©ÿ«ÿ¨ÿ¾ÿ¶ÿÃÿ¹ÿ©ÿªÿ®ÿ§ÿ¿ÿ¦ÿ¨ÿ¤ÿ¥ÿ¨ÿ§ÿ§ÿªÿ¡ÿ²ÿ·ÿÿÿ«ÿ£ÿÿ¬ÿ¥ÿÿ¦ÿÿÿ ÿ¡ÿÿ§ÿ¤ÿ©ÿ±ÿ³ÿªÿ±ÿºÿ¿ÿ¹ÿ«ÿ¬ÿ½ÿºÿÿÿÿ«ÿ²ÿ»ÿÅÿÃÿ¸ÿ¶ÿ±ÿ¿ÿ·ÿµÿµÿ²ÿ²ÿ¸ÿ³ÿ¬ÿÈÿ·ÿ½ÿ½ÿ®ÿ§ÿ«ÿ¯ÿ»ÿ¹ÿ²ÿ°ÿ²ÿªÿ¬ÿ°ÿ¨ÿ¶ÿ½ÿ´ÿºÿ»ÿ¯ÿ±ÿ³ÿ²ÿÁÿ³ÿ®ÿ¿ÿ´ÿªÿ¬ÿ±ÿ²ÿ³ÿ´ÿ¯ÿ¯ÿ¼ÿÿ«ÿ©ÿ¤ÿ¯ÿ°ÿ§ÿ·ÿ¿ÿ·ÿ´ÿ¿ÿ½ÿ´ÿµÿºÿ¹ÿ½ÿªÿÂÿ½ÿºÿÁÿ½ÿ«ÿ¥ÿ´ÿ¹ÿÅÿ¾ÿ¤ÿ´ÿ´ÿ±ÿ´ÿ·ÿ´ÿ­ÿ¸ÿºÿ´ÿ´ÿ¼ÿ²ÿ±ÿÃÿÆÿ´ÿ¦ÿ¶ÿÁÿ´ÿ¸ÿ»ÿ¼ÿºÿ²ÿ°ÿ¹ÿ¯ÿ±ÿ°ÿ¦ÿ¦ÿ¬ÿ°ÿµÿ½ÿ·ÿ§ÿ£ÿ³ÿ ÿ»ÿ¿ÿµÿ­ÿ­ÿµÿ³ÿ®ÿ±ÿ¼ÿ´ÿµÿ«ÿ¦ÿ«ÿ²ÿ¸ÿ·ÿ¬ÿ»ÿ­ÿ¬ÿ´ÿ´ÿ§ÿªÿ¶ÿ´ÿ±ÿ¶ÿ³ÿºÿ¶ÿ·ÿ®ÿ³ÿ½ÿ¹ÿ­ÿ²ÿÅÿºÿ¥ÿ»ÿµÿ®ÿ®ÿ©ÿ­ÿ·ÿ´ÿÀÿ²ÿ½ÿ·ÿ·ÿ²ÿ¨ÿ·ÿ»ÿ±ÿ´ÿ²ÿ¶ÿ¶ÿÁÿÀÿµÿ¶ÿ¸ÿ¿ÿºÿ®ÿ²ÿ¸ÿ°ÿ¶ÿµÿ¾ÿ®ÿ©ÿ´ÿ¾ÿ»ÿ¸ÿ¿ÿºÿ¹ÿ±ÿ£ÿ¾ÿ·ÿ³ÿªÿ«ÿ°ÿ°ÿ®ÿ©ÿ³ÿ°ÿ§ÿ®ÿ¢ÿ½ÿ¹ÿºÿ²ÿ¬ÿ¶ÿ¹ÿ½ÿ½ÿ°ÿ½ÿ¦ÿªÿ ÿ¥ÿ¯ÿµÿ»ÿ¾ÿ´ÿ£ÿ¶ÿ¯ÿ®ÿ¿ÿµÿµÿ³ÿ·ÿµÿ¶ÿ½ÿ¯ÿ¶ÿ²ÿ¸ÿ·ÿ´ÿ¼ÿ·ÿ¶ÿ¿ÿ¼ÿ²ÿ¶ÿ·ÿ²ÿºÿ³ÿÂÿ»ÿ»ÿ·ÿ¯ÿºÿºÿ´ÿÀÿÁÿ¶ÿ»ÿ£ÿ¿ÿ·ÿ«ÿÅÿÁÿ¿ÿ¹ÿ¶ÿ²ÿ«ÿ¸ÿÀÿÃÿ±ÿªÿ¸ÿ­ÿ¹ÿ¹ÿ¸ÿ»ÿ»ÿµÿ´ÿ¶ÿ²ÿ©ÿ¢ÿÄÿ¿ÿµÿ¶ÿÿ¯ÿ·ÿ²ÿ±ÿ¤ÿ°ÿ¸ÿ¼ÿ´ÿ³ÿ§ÿ­ÿ¶ÿ®ÿ¥ÿµÿ»ÿ¯ÿ±ÿ±ÿ¹ÿ°ÿ£ÿºÿ´ÿ°ÿ¸ÿ®ÿ¤ÿ§ÿ¯ÿ½ÿ»ÿ¥ÿ¸ÿÃÿ¢ÿÿ¦ÿ¬ÿ´ÿµÿ»ÿ·ÿ§ÿ°ÿ»ÿ²ÿ²ÿ²ÿ®ÿµÿ«ÿ§ÿ«ÿ¨ÿ¥ÿ§ÿ¨ÿ®ÿ°ÿ³ÿ²ÿ¨ÿ¦ÿ¤ÿªÿ¬ÿ¯ÿ±ÿ»ÿ³ÿ¬ÿ¨ÿ«ÿ¦ÿ¦ÿ¯ÿ²ÿ­ÿ¬ÿ·ÿÿ·ÿ»ÿ½ÿ·ÿ²ÿ§ÿ©ÿ©ÿ¬ÿµÿ¿ÿ½ÿ°ÿ©ÿ¯ÿÿ­ÿ®ÿ´ÿ°ÿµÿ«ÿµÿºÿ·ÿ³ÿµÿ²ÿ«ÿ®ÿ±ÿ¬ÿ¯ÿÿÉþCÿÿ¨ÿ­ÿ²ÿ§ÿ¢ÿ¨ÿ¯ÿ¯ÿ©ÿ¨ÿ±ÿ¡ÿ¤ÿÿ¨ÿ¶ÿºÿ°ÿ­ÿ­ÿ¨ÿ¯ÿ¬ÿ¬ÿ´ÿ¨ÿ¥ÿ½ÿ¹ÿ²ÿ±ÿ©ÿ¨ÿ©ÿ¬ÿ°ÿ¶ÿ²ÿ°ÿ¬ÿ¤ÿ§ÿ©ÿ£ÿ´ÿºÿ§ÿ¯ÿ»ÿ¤ÿ®ÿ¶ÿ±ÿÄÿºÿ»ÿ·ÿªÿ³ÿ»ÿ¹ÿÀÿ²ÿ¥ÿ¾ÿºÿ£ÿµÿ«ÿ¼ÿ­ÿ¿ÿ¹ÿ§ÿÿÿ¤ÿ°ÿ³ÿ²ÿ¸ÿ±ÿ©ÿµÿ¾ÿ°ÿºÿ±ÿ¶ÿ¥ÿ¸ÿªÿ¼ÿ¾ÿ±ÿ¶ÿÀÿ´ÿ§ÿ¯ÿ°ÿ ÿ¦ÿ¤ÿ¡ÿ¦ÿ«ÿ«ÿ¨ÿ­ÿ²ÿ²ÿ¥ÿ±ÿ¶ÿ¥ÿ¡ÿªÿ©ÿ­ÿ°ÿ°ÿ¤ÿ£ÿÿ¡ÿ§ÿ ÿ¸ÿ¡ÿ§ÿ¦ÿÿ«ÿ¯ÿ¨ÿÿÿ ÿÿÿ«ÿ¥ÿÿÿÿ©ÿÿ ÿ¢ÿ¤ÿ¢ÿªÿ¬ÿ¬ÿ¡ÿ£ÿ­ÿ­ÿ£ÿ¤ÿ»ÿµÿ¼ÿ²ÿ±ÿ½ÿ´ÿ¥ÿ°ÿ¦ÿÿ·ÿÿ¨ÿ¯ÿ¦ÿ©ÿ¨ÿªÿ¬ÿ°ÿ¶ÿÿ ÿ ÿ¦ÿ ÿÿ£ÿÿÿÿ£ÿ±ÿ¨ÿÿ«ÿ«ÿ¦ÿ¨ÿªÿ¨ÿ¢ÿ ÿ£ÿ¢ÿ¬ÿÿ¤ÿ¯ÿ³ÿªÿ¢ÿÿ¯ÿ¤ÿªÿÿÿ®ÿ¬ÿ¨ÿ©ÿ¥ÿªÿ«ÿ©ÿ¸ÿ¾ÿºÿ·ÿ¸ÿ¢ÿ¦ÿ»ÿ·ÿÅÿ»ÿ©ÿ«ÿ¨ÿ°ÿ²ÿ¾ÿÃÿ²ÿ±ÿ¯ÿ¶ÿºÿ³ÿ¸ÿµÿ²ÿ«ÿ¿ÿ®ÿ«ÿ¬ÿµÿ¦ÿºÿ±ÿ°ÿ½ÿ°ÿ½ÿ¿ÿ°ÿ§ÿ¬ÿºÿ»ÿºÿ¸ÿ­ÿ«ÿ·ÿºÿµÿ©ÿ¶ÿºÿ§ÿ»ÿÄÿ ÿÂÿ©ÿ±ÿ©ÿ®ÿ²ÿ½ÿµÿ»ÿÉÿ½ÿ²ÿ¨ÿ¦ÿ´ÿ´ÿ«ÿ«ÿ´ÿ½ÿ²ÿ¼ÿ±ÿ»ÿ¼ÿÈÿ¶ÿ¤ÿ±ÿ§ÿ°ÿ´ÿ¯ÿ´ÿµÿ»ÿÃÿ¹ÿ¬ÿªÿ²ÿ¨ÿ¡ÿ³ÿ³ÿ´ÿ¯ÿµÿ¯ÿ°ÿ±ÿ¥ÿ³ÿ®ÿ¯ÿ¥ÿ°ÿÿ·ÿ§ÿÿÿÿ ÿ¬ÿÿ§ÿ¯ÿ¥ÿ«ÿ°ÿ­ÿ®ÿ§ÿÿÿ®ÿ´ÿ¦ÿ¥ÿ¯ÿ«ÿ§ÿ¬ÿ®ÿ·ÿ£ÿ§ÿ±ÿ­ÿ¢ÿ¦ÿ°ÿ§ÿ£ÿÿ¤ÿ«ÿ²ÿ¤ÿ¢ÿ³ÿ¥ÿ²ÿÀÿ¯ÿÿ¯ÿ§ÿÿ°ÿ±ÿ£ÿ£ÿ±ÿ£ÿÿ«ÿµÿ¨ÿ¦ÿ´ÿ¬ÿªÿ§ÿ±ÿ·ÿ°ÿ­ÿ²ÿ±ÿ¯ÿ¬ÿ¨ÿ®ÿ±ÿ²ÿ´ÿ´ÿ§ÿ§ÿ¨ÿ¦ÿ ÿÿ®ÿ§ÿ»ÿ¶ÿÿÿªÿÿ²ÿ·ÿ ÿ¥ÿ°ÿ³ÿÿÿ¦ÿ¯ÿ±ÿ°ÿ©ÿ¦ÿªÿ®ÿ¤ÿ«ÿ¥ÿ¥ÿ¨ÿ¬ÿ²ÿ²ÿÿ¨ÿ¤ÿ£ÿÿ¨ÿ§ÿªÿ«ÿÿ¥ÿ¬ÿ§ÿ©ÿ®ÿ¥ÿÿÿ®ÿ¨ÿÿÿªÿ«ÿ ÿªÿ±ÿ§ÿ¦ÿÿ£ÿ©ÿÿÿÿ¥ÿÿ¹ÿÿ¡ÿ·ÿ¥ÿ ÿÿÿÿ§ÿ¥ÿ·ÿÿÿ©ÿ¦ÿ£ÿªÿ ÿÿÿ¢ÿ¤ÿ­ÿªÿ¤ÿ¤ÿ¢ÿ§ÿ®ÿ­ÿÿªÿ¢ÿ¨ÿÿÿ¢ÿ©ÿ¤ÿ¥ÿ¨ÿÿ§ÿ¬ÿ°ÿ©ÿÿÿ¯ÿ³ÿ­ÿ£ÿ©ÿ°ÿ¬ÿ§ÿ¨ÿ¨ÿ ÿÿ§ÿ®ÿ¸ÿ´ÿÿ¶ÿ°ÿ´ÿ´ÿ«ÿ¼ÿ°ÿ³ÿ·ÿ¬ÿ®ÿÿÿ²ÿÿÿ¹ÿ°ÿ³ÿÎÿ¿ÿ¨ÿµÿ·ÿ¨ÿ¤ÿ§ÿ¶ÿ©ÿ£ÿ¢ÿ¢ÿ¤ÿÿÿ¥ÿ¦ÿ­ÿ±ÿ¸ÿ±ÿÿ§ÿ«ÿ¡ÿÿÿÿ§ÿ¡ÿÿ¥ÿÿÿÿ§ÿ¬ÿ«ÿ³ÿ¡ÿ¬ÿ§ÿ¨ÿÿÿ¯ÿ¥ÿ¬ÿ­ÿÿ ÿ´ÿ¯ÿ­ÿ¤ÿÿÿÿÿ¬ÿ©ÿ¤ÿ¯ÿ®ÿ¬ÿ·ÿ©ÿ§ÿ ÿ¡ÿ¯ÿ»ÿÿÿÿ¦ÿÿÿÿ³ÿ«ÿ­ÿÿÿ¦ÿÿ¿ÿÇÿ©ÿ¶ÿÿ®ÿÿÿ¤ÿ²ÿºÿ¹ÿÁÿ¯ÿÿÿÿÿ§ÿ«ÿ°ÿ¯ÿ«ÿ¹ÿ³ÿªÿ­ÿ´ÿ¨ÿ¯ÿ¸ÿÿºÿÃÿ¯ÿ¶ÿ¦ÿ·ÿ¬ÿ«ÿ©ÿ»ÿ¤ÿ¬ÿ¥ÿ®ÿ²ÿ¤ÿ«ÿ¤ÿ¥ÿ¢ÿ³ÿ©ÿ¤ÿ±ÿ¬ÿªÿ®ÿ©ÿ¦ÿ¦ÿ¨ÿ«ÿ«ÿªÿ¯ÿ¬ÿÿ­ÿªÿ¢ÿ¯ÿ©ÿµÿºÿ´ÿ§ÿ²ÿ§ÿ¬ÿ©ÿ¯ÿ¯ÿµÿ«ÿµÿ¼ÿªÿÿ ÿ£ÿÿ¤ÿ¬ÿ¨ÿÿ«ÿ¦ÿ°ÿ¬ÿ£ÿ¯ÿ°ÿ£ÿ¡ÿ¢ÿ¥ÿ­ÿ«ÿ§ÿ±ÿ±ÿ°ÿ¯ÿ«ÿ®ÿ ÿ²ÿ»ÿºÿ§ÿ¦ÿ¼ÿ¼ÿµÿ®ÿ«ÿ³ÿ²ÿ¡ÿ«ÿ¥ÿ¨ÿ²ÿ©ÿ°ÿ½ÿ®ÿ§ÿ­ÿ¶ÿ¥ÿ³ÿ®ÿ¥ÿ ÿ¬ÿ¨ÿ²ÿ¦ÿ­ÿ«ÿ¥ÿ¹ÿ¸ÿ¹ÿ¶ÿ¬ÿ«ÿ°ÿ½ÿµÿªÿ¶ÿ´ÿ¡ÿ£ÿ²ÿ¦ÿÿÿ·ÿ³ÿ­ÿ«ÿ­ÿ´ÿ®ÿ©ÿ®ÿ®ÿ©ÿ¼ÿ±ÿ£ÿ ÿ©ÿ£ÿ´ÿ¨ÿ¯ÿ¶ÿÀÿ±ÿÿ£ÿ­ÿ®ÿµÿ½ÿ®ÿ«ÿ°ÿ±ÿ­ÿµÿºÿ¾ÿÁÿ¾ÿµÿ±ÿµÿ²ÿ­ÿ«ÿªÿ®ÿ¬ÿ±ÿÿÿ¨ÿ¶ÿ´ÿºÿ§ÿ¥ÿ¶ÿ°ÿÄÿ·ÿ»ÿ³ÿ©ÿ¾ÿ¶ÿ¼ÿ¬ÿ·ÿµÿ«ÿ¹ÿÿ¹ÿ¼ÿªÿ¡ÿ¥ÿÿµÿ·ÿµÿªÿ¨ÿÿ©ÿ´ÿµÿ¯ÿ³ÿµÿ­ÿ¯ÿ·ÿ±ÿ¢ÿÿÿ«ÿ¹ÿ±ÿ£ÿ¬ÿºÿ»ÿµÿ§ÿªÿ¦ÿ³ÿ¶ÿ¶ÿ¥ÿ¼ÿÿÄÿ¦ÿ¹ÿ²ÿ­ÿ¶ÿÿÿ¸ÿºÿ°ÿ²ÿ¦ÿ¹ÿÀÿÿ¢ÿÂÿ³ÿ±ÿ¸ÿ­ÿ£ÿ®ÿ«ÿ³ÿ½ÿ¬ÿ¤ÿ¯ÿ³ÿ®ÿ¯ÿ²ÿ¬ÿ³ÿºÿªÿµÿ¶ÿ¶ÿÀÿ½ÿÂÿ³ÿ¨ÿ¨ÿÿ­ÿ´ÿ­ÿ«ÿ­ÿ³ÿ¿ÿ±ÿ»ÿ®ÿ°ÿ°ÿµÿ´ÿ©ÿªÿÃÿ¹ÿ¸ÿÅÿªÿ¬ÿ±ÿ¶ÿ¡ÿ¤ÿ©ÿÿ§ÿ·ÿ¾ÿµÿ«ÿ¤ÿ§ÿ¹ÿ´ÿ«ÿ©ÿªÿªÿ³ÿºÿ·ÿ¯ÿ¶ÿ¯ÿ¥ÿ¼ÿ°ÿ¯ÿ·ÿ±ÿ«ÿ²ÿ²ÿ¯ÿ¥ÿ²ÿÿ§ÿ´ÿ¡ÿ®ÿ­ÿ¶ÿµÿ¶ÿ¯ÿ³ÿ°ÿ¹ÿ¯ÿ©ÿªÿ´ÿ¯ÿ±ÿ´ÿ°ÿ°ÿ¶ÿ½ÿµÿ°ÿÅÿÆÿµÿ¬ÿ¡ÿ¥ÿªÿºÿ´ÿ¿ÿ§ÿ»ÿ´ÿ·ÿ¶ÿÿ°ÿ´ÿµÿÍÿ»ÿ«ÿ§ÿ«ÿ°ÿ©ÿ´ÿ®ÿ«ÿ¶ÿ·ÿ®ÿ­ÿ¿ÿ¯ÿ°ÿÁÿ½ÿ¹ÿ´ÿÿÿ­ÿ³ÿ¯ÿ¨ÿ£ÿ¤ÿ¡ÿ¬ÿ·ÿªÿ©ÿ·ÿ½ÿ¯ÿ¨ÿ²ÿÿ¤ÿ¶ÿ½ÿ¾ÿ³ÿ³ÿÿ­ÿÿ¹ÿ³ÿ¢ÿªÿºÿ´ÿ¥ÿ¨ÿ³ÿ´ÿ´ÿ³ÿ¬ÿ¦ÿ±ÿ¸ÿ«ÿ°ÿ³ÿ§ÿ£ÿ¤ÿ¦ÿ¬ÿ¹ÿ¹ÿ¬ÿ¬ÿ«ÿ²ÿ¯ÿ´ÿ³ÿ³ÿ¸ÿ»ÿºÿ¦ÿ¹ÿ«ÿ®ÿ¯ÿ«ÿ¨ÿ²ÿµÿ«ÿ­ÿ²ÿªÿ®ÿ¶ÿ©ÿªÿºÿ³ÿ®ÿ¶ÿ¹ÿµÿ·ÿ¬ÿ¨ÿ´ÿ¯ÿ¯ÿµÿ°ÿ¦ÿÿ¹ÿ¯ÿ¦ÿ¬ÿ¤ÿ¬ÿ¹ÿÿ¡ÿ¬ÿ´ÿÄÿ¯ÿªÿÂÿÆÿ¯ÿ­ÿ®ÿ¦ÿªÿµÿ²ÿ¬ÿºÿÄÿ¾ÿ¯ÿ±ÿ·ÿ»ÿºÿ¼ÿºÿ·ÿ¼ÿ´ÿ±ÿÁÿ¶ÿ´ÿÂÿ·ÿ½ÿºÿ¯ÿ¯ÿ§ÿ¿ÿ¯ÿ¡ÿªÿ©ÿ¾ÿ²ÿÂÿµÿ¼ÿ²ÿµÿ³ÿ¶ÿ±ÿ²ÿ²ÿ¹ÿ²ÿ¯ÿ±ÿºÿ½ÿºÿ»ÿ´ÿ¬ÿ¨ÿ¤ÿ«ÿ®ÿ­ÿ®ÿ®ÿ¸ÿ¾ÿÇÿ²ÿ¿ÿ©ÿ½ÿÀÿ²ÿ¼ÿ¹ÿ·ÿ°ÿÃÿ¾ÿ¨ÿ«ÿ²ÿ²ÿ­ÿ·ÿ¾ÿ·ÿ°ÿ¸ÿ²ÿ¦ÿ°ÿ¿ÿÄÿ²ÿÿªÿ³ÿªÿ«ÿ¸ÿµÿ½ÿÃÿ·ÿ¨ÿÁÿ«ÿ±ÿ²ÿ®ÿ«ÿ¶ÿÁÿÁÿ´ÿºÿ¸ÿ´ÿ»ÿ®ÿ®ÿ°ÿ®ÿ¹ÿ¹ÿ¾ÿÃÿ¯ÿ®ÿ°ÿ·ÿ°ÿ±ÿ¨ÿ©ÿ«ÿ¸ÿ´ÿ²ÿ»ÿ³ÿ¾ÿ´ÿ·ÿ«ÿ­ÿ³ÿ²ÿ§ÿ­ÿ¶ÿ¸ÿ¾ÿ¶ÿ¸ÿ¼ÿ¸ÿ²ÿ±ÿµÿ°ÿ¹ÿÁÿ¼ÿ¿ÿ°ÿµÿµÿ¿ÿ«ÿ£ÿ¸ÿ ÿ¾ÿ©ÿ²ÿ¬ÿÎÿ³ÿ ÿ©ÿÿ°ÿ¸ÿ´ÿ®ÿ¸ÿ·ÿ¨ÿ´ÿ»ÿ¶ÿÁÿ¹ÿ±ÿ«ÿ´ÿ±ÿ ÿ­ÿ²ÿºÿ§ÿ®ÿ¯ÿÀÿÈÿ¼ÿ·ÿ ÿ­ÿ»ÿ¾ÿ¼ÿ±ÿ·ÿ¸ÿ³ÿ³ÿ¶ÿ¼ÿ¸ÿ¶ÿ¼ÿ¨ÿ­ÿ±ÿµÿ®ÿÅÿ»ÿ¶ÿËÿ¯ÿ°ÿÿ®ÿ­ÿ¥ÿ²ÿ±ÿÿÿ¸ÿ¼ÿµÿ±ÿºÿÃÿ²ÿ©ÿºÿ®ÿ¬ÿ²ÿ¶ÿµÿ²ÿÀÿ²ÿ²ÿµÿ¼ÿ¬ÿ£ÿ­ÿ®ÿµÿÿ¦ÿ·ÿ½ÿµÿµÿ½ÿ«ÿ¦ÿ¾ÿ°ÿ­ÿ²ÿ±ÿÂÿµÿ¬ÿ´ÿÂÿ¶ÿ¬ÿ¤ÿºÿ¹ÿ¸ÿªÿªÿ¿ÿÈÿ´ÿ²ÿ¶ÿ³ÿµÿ¶ÿ±ÿ¨ÿ²ÿÃÿ»ÿ»ÿ¼ÿ¶ÿ°ÿµÿ°ÿ¯ÿµÿµÿ¥ÿ±ÿÿ¥ÿ©ÿÂÿ©ÿÿ¡ÿ­ÿªÿÿÿªÿÿÿ©ÿ°ÿ¤ÿÿ¥ÿÇÿ²ÿ¦ÿ¡ÿªÿÿÿÿ¨ÿÿÿ¢ÿÿ|ÿ~ÿÿÿÿ ÿÿ§ÿÿ¡ÿÿ³ÿÿÿ­ÿÃÿ­ÿÿµÿ¯ÿÿÿÿ¡ÿ©ÿ¬ÿ©ÿ£ÿªÿ©ÿ«ÿ«ÿ¦ÿ¨ÿ­ÿ­ÿ¡ÿ®ÿÿ¥ÿ¤ÿ§ÿÿÿÿ«ÿ¦ÿÿ¡ÿÿ ÿ°ÿ£ÿ¦ÿÿ¤ÿ¢ÿ£ÿÿÿÿ¯ÿ¨ÿ¨ÿÿ§ÿ¦ÿÿ¤ÿ¥ÿ¢ÿ ÿ¬ÿ£ÿ§ÿ¤ÿªÿ©ÿ¡ÿÿÿÿªÿ³ÿ¯ÿ±ÿ²ÿ¯ÿ«ÿ£ÿ¤ÿ«ÿ©ÿ«ÿ®ÿ¬ÿ¯ÿ²ÿ ÿ³ÿÀÿ²ÿ²ÿ©ÿ£ÿªÿ·ÿ³ÿ¨ÿ®ÿ»ÿ»ÿ®ÿªÿ«ÿ´ÿµÿ­ÿ«ÿ¹ÿ¸ÿµÿ¾ÿ«ÿ¤ÿ¥ÿ®ÿ¶ÿ­ÿ£ÿÿÿ³ÿ²ÿ¨ÿ«ÿ±ÿ´ÿ¦ÿ´ÿµÿ®ÿ¶ÿ¹ÿ±ÿ§ÿ·ÿÂÿ­ÿÿ±ÿ¹ÿªÿ¨ÿ¨ÿ½ÿ°ÿ´ÿ¯ÿ¹ÿ¼ÿ«ÿÿ£ÿÿÿ­ÿ¼ÿÆÿºÿ©ÿ£ÿ¥ÿµÿÇÿ­ÿ¬ÿ½ÿ¬ÿ½ÿ·ÿ¸ÿ½ÿ³ÿ¨ÿ©ÿ²ÿ°ÿ±ÿ¶ÿ²ÿÁÿªÿ°ÿ§ÿ½ÿ°ÿ¥ÿ¨ÿ¬ÿ¸ÿ¹ÿ¹ÿ¼ÿ¹ÿ¹ÿÿ¨ÿµÿµÿ°ÿ´ÿ³ÿªÿ§ÿ·ÿ®ÿ©ÿ­ÿ°ÿ¶ÿ¸ÿ¶ÿ»ÿ´ÿ¦ÿ¯ÿÁÿ¦ÿ ÿ©ÿ·ÿ·ÿ³ÿ¯ÿ²ÿ°ÿ¥ÿ¢ÿÿ¯ÿ´ÿ£ÿ´ÿ³ÿµÿªÿ«ÿ®ÿ§ÿ©ÿ³ÿºÿ²ÿ§ÿ°ÿ¶ÿ®ÿ¯ÿ¯ÿ«ÿ¨ÿ®ÿ¤ÿ«ÿ«ÿ¥ÿ«ÿ«ÿ­ÿ´ÿ¦ÿ±ÿÀÿ ÿ±ÿ©ÿ¬ÿ§ÿ²ÿ³ÿ¬ÿ¹ÿÃÿµÿ¬ÿ­ÿ®ÿ¶ÿ ÿ§ÿ¤ÿ¬ÿ·ÿ¶ÿºÿ³ÿ¯ÿ¯ÿ²ÿ·ÿ¸ÿÂÿ½ÿ°ÿ¬ÿ¿ÿªÿ°ÿ»ÿ¯ÿ¬ÿ°ÿªÿªÿ®ÿ¦ÿ§ÿÿ«ÿÿ¦ÿkÿ|ÿ¬ÿ¦ÿ¬ÿ´ÿ°ÿ­ÿ§ÿ¢ÿ§ÿ²ÿ¾ÿ±ÿÇÿµÿ¸ÿµÿ½ÿ¾ÿµÿ´ÿºÿ³ÿ¬ÿ¾ÿ¼ÿ£ÿ±ÿÿ©ÿ¦ÿ¢ÿ¦ÿ¬ÿ´ÿ¹ÿµÿ´ÿµÿ¼ÿ²ÿ³ÿÀÿ®ÿ¶ÿ©ÿ¤ÿ¨ÿ±ÿÃÿÅÿ¹ÿ¤ÿÿ¹ÿ£ÿ¬ÿºÿ¾ÿ·ÿ¬ÿ©ÿ­ÿµÿºÿªÿÿ¸ÿ²ÿ¯ÿ³ÿ¦ÿ®ÿ°ÿ¸ÿÅÿ»ÿ²ÿ°ÿµÿ¯ÿÂÿ©ÿ¥ÿ¬ÿ²ÿ³ÿ¬ÿ¦ÿ©ÿ±ÿ¯ÿ¦ÿ¢ÿ¨ÿ¨ÿÿÿ´ÿ¾ÿ½ÿ±ÿ£ÿ®ÿ°ÿÿ«ÿ¡ÿ²ÿµÿ®ÿ°ÿ´ÿ·ÿºÿ¸ÿ¬ÿ®ÿ®ÿ½ÿ¸ÿ¨ÿ³ÿÀÿ·ÿ¯ÿ¬ÿ¡ÿ©ÿ­ÿªÿ©ÿ¥ÿ¡ÿ«ÿ½ÿÂÿ¸ÿ¦ÿÿÿ¡ÿ®ÿµÿ«ÿ¥ÿ²ÿµÿ°ÿ²ÿÂÿÀÿÿ±ÿºÿ»ÿ¶ÿÆÿÂÿ·ÿ´ÿ±ÿ«ÿªÿªÿ¯ÿ°ÿ·ÿ¿ÿªÿ§ÿ²ÿµÿ±ÿ·ÿ¼ÿ±ÿºÿ¡ÿ¸ÿ½ÿ©ÿ±ÿ°ÿ§ÿ®ÿµÿ·ÿ¼ÿ³ÿ¶ÿ¹ÿºÿµÿ¸ÿ¶ÿ³ÿµÿ£ÿ´ÿ¾ÿ·ÿ­ÿ¼ÿ­ÿ­ÿ­ÿ©ÿµÿ¿ÿªÿ­ÿ°ÿ®ÿ­ÿÿ¯ÿºÿ®ÿ«ÿ¬ÿ³ÿÎÿ¹ÿ±ÿ«ÿ»ÿ²ÿ¦ÿªÿªÿ²ÿªÿÁÿÂÿ»ÿ²ÿ­ÿµÿ¾ÿ¶ÿ°ÿ¿ÿ³ÿ®ÿ¬ÿ´ÿ¯ÿ¶ÿ¹ÿ²ÿ¬ÿ«ÿ¿ÿ¿ÿ·ÿµÿ©ÿ¨ÿªÿ§ÿªÿµÿ¥ÿ²ÿÍÿÃÿªÿ®ÿ«ÿ©ÿªÿÿ¹ÿ¿ÿ­ÿºÿ¹ÿ´ÿªÿ©ÿ³ÿ´ÿÁÿ¼ÿÂÿÁÿ©ÿ±ÿ»ÿ²ÿ¥ÿ¢ÿ­ÿ·ÿ¸ÿ±ÿÆÿÂÿ¹ÿ¶ÿµÿ®ÿ¢ÿ´ÿ ÿÿ¯ÿ®ÿ¡ÿ¢ÿ¸ÿÃÿ³ÿ¤ÿ´ÿºÿ·ÿ¶ÿ¯ÿ§ÿ°ÿ¼ÿ·ÿ¯ÿ«ÿªÿ¯ÿ®ÿ¨ÿ©ÿ®ÿªÿÿ ÿ¹ÿ¹ÿµÿ²ÿ¬ÿ«ÿ¶ÿÿ¯ÿÿ§ÿ¥ÿ¡ÿ¤ÿÿÿÿÿµÿ¨ÿ¤ÿ¬ÿ¯ÿªÿ¡ÿÿÿÿÿ¡ÿ¢ÿÿ¬ÿ¯ÿ´ÿ°ÿºÿ«ÿ³ÿ¼ÿ·ÿµÿ®ÿ§ÿ±ÿµÿ±ÿ³ÿ°ÿ¶ÿÁÿºÿ´ÿ¸ÿ¯ÿ¹ÿÂÿ¼ÿ´ÿ³ÿ°ÿ®ÿ¬ÿ©ÿÀÿ¨ÿ¨ÿ¶ÿ¸ÿ´ÿ¬ÿ§ÿ®ÿ¹ÿµÿ´ÿ­ÿ´ÿºÿ²ÿ¬ÿ¼ÿÎÿ©ÿ³ÿ½ÿÍÿ½ÿºÿ·ÿ«ÿ¦ÿµÿ°ÿ¶ÿ½ÿ¬ÿ¥ÿ¨ÿµÿÀÿ¾ÿ¯ÿ»ÿÁÿµÿ°ÿ¸ÿ²ÿ¥ÿ¯ÿÁÿ·ÿ¨ÿ¸ÿ¸ÿ²ÿ³ÿ³ÿ¯ÿµÿÀÿµÿ¾ÿ´ÿ¼ÿ»ÿ³ÿ±ÿµÿ´ÿ®ÿ®ÿ¨ÿºÿªÿ¨ÿ´ÿµÿ°ÿ³ÿ·ÿ·ÿºÿÁÿ¯ÿ·ÿ¬ÿ´ÿµÿ¯ÿ¸ÿÁÿ¹ÿÄÿ²ÿ¹ÿ®ÿ±ÿ´ÿ³ÿ³ÿ¯ÿ°ÿ´ÿ­ÿ°ÿ¸ÿ«ÿ´ÿ¾ÿºÿ·ÿºÿ­ÿÌÿÃÿ¾ÿ¢ÿ¯ÿ·ÿ±ÿ«ÿ¦ÿ©ÿ»ÿ·ÿ¯ÿµÿ±ÿ¶ÿ¸ÿ´ÿ²ÿ°ÿªÿ¯ÿ¯ÿ¬ÿ®ÿ¶ÿ¨ÿ®ÿ®ÿ¯ÿºÿ¯ÿ´ÿ¾ÿ°ÿ»ÿ´ÿ¿ÿ·ÿ°ÿ²ÿ³ÿ²ÿ±ÿ¨ÿ³ÿ½ÿ¶ÿ¶ÿ¢ÿ¬ÿ­ÿ§ÿµÿ°ÿ¬ÿ¹ÿ³ÿ¬ÿ±ÿ±ÿ´ÿ¼ÿÁÿºÿ°ÿ«ÿ¶ÿÆÿµÿÀÿ·ÿ¿ÿ³ÿ¬ÿ°ÿªÿ§ÿ·ÿ¯ÿºÿªÿÂÿ³ÿ§ÿ°ÿ¼ÿ½ÿµÿ­ÿ¸ÿ¸ÿÁÿÿ³ÿÃÿ»ÿ¯ÿÀÿÅÿ´ÿ°ÿ¤ÿµÿºÿ®ÿ²ÿ®ÿ½ÿ¾ÿ·ÿ·ÿ½ÿ½ÿ©ÿ®ÿ½ÿ³ÿÌÿÈÿÃÿÁÿ¯ÿ£ÿ¨ÿ±ÿµÿ¯ÿ¢ÿ±ÿ°ÿªÿÃÿÃÿ¿ÿ·ÿ°ÿ¯ÿ´ÿ¾ÿ¤ÿ¨ÿ ÿ»ÿ¸ÿ´ÿ±ÿ°ÿ£ÿ©ÿ»ÿ³ÿ¤ÿ¶ÿ­ÿ´ÿ¹ÿ²ÿ½ÿ½ÿ·ÿ­ÿ·ÿ¾ÿ¸ÿ¼ÿ»ÿ¸ÿ©ÿ³ÿ¬ÿ«ÿ·ÿ¶ÿ²ÿ¯ÿ³ÿ¹ÿ¹ÿµÿ¼ÿ½ÿÅÿ³ÿÿ¯ÿ¬ÿµÿ´ÿºÿ¼ÿ³ÿ­ÿ©ÿ®ÿ¹ÿ³ÿ·ÿ»ÿ¨ÿ§ÿÄÿÄÿ¸ÿ¼ÿ¿ÿ¸ÿ´ÿ¿ÿ®ÿ¸ÿ¿ÿ¶ÿ«ÿ³ÿµÿ±ÿ²ÿ½ÿÃÿ¼ÿµÿ¶ÿ®ÿ­ÿÿ®ÿ³ÿ­ÿ¯ÿ¯ÿ·ÿ¸ÿ±ÿ¯ÿ¯ÿ¬ÿºÿÃÿ¥ÿ¬ÿ§ÿ¯ÿ³ÿ´ÿ´ÿ®ÿ­ÿ¹ÿºÿ©ÿ¬ÿ¬ÿ³ÿ®ÿ«ÿ«ÿµÿ¤ÿªÿ©ÿ«ÿ«ÿ­ÿ·ÿ¸ÿ«ÿ¨ÿ¥ÿ®ÿ©ÿµÿ·ÿºÿ§ÿ¤ÿ¦ÿ¦ÿ£ÿ¥ÿ±ÿ²ÿ¥ÿ§ÿ³ÿ²ÿ³ÿ´ÿ®ÿÁÿ¶ÿ²ÿ²ÿ®ÿ¯ÿµÿ¼ÿÃÿ¹ÿ«ÿ¯ÿ¦ÿ®ÿ²ÿ´ÿ¡ÿ¡ÿ¬ÿ®ÿ¼ÿÁÿ¯ÿ¨ÿ®ÿªÿ¹ÿ¯ÿÿ¬ÿ±ÿ~ÿÝþÿ®ÿ¯ÿ´ÿ³ÿ¬ÿ©ÿªÿ¬ÿ¨ÿ¥ÿ°ÿÿÿ²ÿªÿÿ´ÿ·ÿ»ÿ¹ÿ´ÿ°ÿ¹ÿÀÿ³ÿ°ÿ¹ÿ·ÿ¨ÿ°ÿ³ÿ°ÿ¤ÿ¥ÿ¶ÿ¶ÿ°ÿ­ÿ«ÿ°ÿ«ÿ§ÿ°ÿ¨ÿ³ÿ³ÿ¬ÿ­ÿ»ÿ¹ÿºÿ¼ÿµÿ®ÿÿ©ÿ®ÿ¯ÿ¶ÿ»ÿ»ÿ¹ÿ´ÿ»ÿÁÿ¶ÿ¹ÿ²ÿ­ÿ¹ÿ¶ÿ·ÿ¶ÿ³ÿ¦ÿ£ÿ©ÿ«ÿ·ÿÆÿ¼ÿ¬ÿ©ÿÀÿ³ÿ¯ÿ¶ÿ¥ÿ±ÿÃÿ¨ÿ¨ÿªÿ²ÿ©ÿ­ÿ¸ÿ°ÿ¥ÿÿ­ÿ»ÿ®ÿ¥ÿÿÿ©ÿ´ÿÿ°ÿ­ÿ®ÿ±ÿ²ÿ­ÿ¥ÿ§ÿ§ÿÿÿ¬ÿ°ÿ§ÿ¨ÿ¨ÿ»ÿ³ÿ¤ÿ¾ÿÿ¦ÿªÿµÿ«ÿ¤ÿÿÿÿÿ ÿ¥ÿ´ÿ³ÿ¤ÿ¡ÿ¤ÿ³ÿ¢ÿ¥ÿÿ¡ÿÿ¨ÿ¨ÿ£ÿÿÿ¤ÿ­ÿ¢ÿ¦ÿ¡ÿÿªÿ³ÿ³ÿ´ÿ°ÿ°ÿ°ÿ¥ÿ£ÿÿ§ÿªÿ¥ÿ®ÿ¬ÿ¨ÿ«ÿ©ÿ¥ÿ§ÿ­ÿ®ÿ©ÿ®ÿ¢ÿÿªÿÿÿ¥ÿ¡ÿ¦ÿ§ÿÿ¦ÿ¤ÿ¤ÿ«ÿÿÿ®ÿ±ÿÿ ÿ§ÿ­ÿ²ÿ«ÿ ÿ¯ÿ©ÿ¥ÿ§ÿ¨ÿªÿÿÿ®ÿ¯ÿ¨ÿ ÿÿ®ÿ°ÿªÿ¶ÿ¸ÿ¯ÿ¨ÿ¯ÿµÿÿ®ÿ«ÿÈÿ§ÿªÿ®ÿ¨ÿ§ÿ§ÿ­ÿ³ÿ¨ÿ«ÿ¤ÿÿ³ÿºÿ¸ÿ¶ÿ¬ÿ¸ÿÂÿ©ÿ¥ÿ»ÿ±ÿªÿ·ÿ¨ÿ¬ÿ¼ÿ´ÿµÿ¾ÿ¦ÿ¦ÿ±ÿ½ÿ»ÿ·ÿ´ÿ°ÿ¸ÿµÿ´ÿ²ÿ£ÿ¢ÿ¢ÿ¯ÿ²ÿ§ÿ¶ÿÂÿ´ÿ©ÿªÿ©ÿ«ÿ³ÿ¯ÿ³ÿºÿ°ÿ§ÿ¯ÿªÿ¥ÿ±ÿ²ÿ·ÿ±ÿªÿ´ÿ¯ÿ°ÿ®ÿ¶ÿ¿ÿ¯ÿ¨ÿ¥ÿ¤ÿ¯ÿ©ÿ¬ÿ±ÿ²ÿ°ÿ³ÿ´ÿ±ÿ¨ÿ¥ÿ£ÿÿ£ÿ¦ÿ½ÿÃÿ¹ÿ¡ÿÆÿ²ÿ¯ÿ¹ÿ¨ÿ¨ÿÿ­ÿ«ÿ ÿ§ÿÿÿÿÿÿÿ§ÿ¤ÿÿÿ¦ÿ«ÿ·ÿ±ÿ¯ÿ©ÿ·ÿ³ÿÿ¥ÿ·ÿ¬ÿ©ÿ²ÿ¥ÿµÿ¬ÿÿ¢ÿ¯ÿ±ÿ²ÿ¾ÿ·ÿ°ÿ¦ÿ¤ÿ¥ÿ ÿÿÿ¢ÿ¡ÿ¤ÿÿ®ÿ²ÿµÿ­ÿÿºÿ®ÿ¥ÿÿ³ÿ´ÿÿªÿ¦ÿ§ÿ¹ÿµÿÿ©ÿ¬ÿ²ÿ±ÿ°ÿ¶ÿ·ÿ¯ÿ¨ÿ¯ÿ®ÿ¡ÿ¦ÿ¯ÿ¼ÿ±ÿ¨ÿ¬ÿÿÿ ÿÿÿ¹ÿ¬ÿÿÿ ÿ«ÿ¢ÿ¥ÿªÿ¢ÿ±ÿ§ÿ±ÿ·ÿ¯ÿ³ÿ¯ÿ¤ÿ¨ÿ§ÿ§ÿ¸ÿ¶ÿ§ÿ¬ÿ»ÿ¤ÿ¬ÿ¦ÿªÿ£ÿÿ²ÿÿÿ¡ÿ«ÿ®ÿ¬ÿ°ÿ¡ÿ¡ÿ©ÿ£ÿ¨ÿ¬ÿ©ÿÿÿ­ÿ®ÿ¥ÿ¦ÿ¬ÿ°ÿ¶ÿ¯ÿªÿ ÿ¨ÿ¨ÿÿ¢ÿ¡ÿÿªÿ»ÿªÿ¶ÿÿÿ¼ÿ´ÿ³ÿÿÿ¡ÿ¯ÿ·ÿ°ÿ¤ÿÿ©ÿÿ¤ÿ°ÿ¢ÿ ÿ£ÿÿÿÿ«ÿ¨ÿ£ÿ©ÿÿ§ÿ­ÿÿÿ©ÿ°ÿ¦ÿ£ÿ¤ÿ©ÿ§ÿ§ÿ©ÿ§ÿ¢ÿ«ÿ­ÿ£ÿ¢ÿ¢ÿ¢ÿ­ÿ·ÿ­ÿ­ÿ«ÿ²ÿ«ÿ¡ÿªÿ¨ÿÿ¡ÿ¨ÿ¶ÿ´ÿ©ÿ¹ÿ±ÿªÿ±ÿÿ¬ÿ¯ÿÿ»ÿÿ°ÿªÿÿ¯ÿ ÿÀÿ¿ÿªÿµÿÅÿ®ÿ¼ÿ·ÿ¦ÿ¯ÿ¿ÿ§ÿ¯ÿ·ÿ¨ÿ£ÿªÿ®ÿ¬ÿ®ÿ³ÿ³ÿ¯ÿ¢ÿ­ÿ©ÿÿ¬ÿ¦ÿÿ¤ÿÿÿªÿ¤ÿÿÿ©ÿÿ©ÿ±ÿ©ÿ±ÿ¾ÿ¬ÿµÿ­ÿ³ÿ¥ÿ­ÿ³ÿ§ÿ¡ÿ¨ÿ­ÿ­ÿ²ÿ¬ÿ³ÿ¬ÿÿÿÿÿ®ÿ­ÿ­ÿ°ÿ°ÿ¦ÿ¯ÿ©ÿ©ÿÿ§ÿ²ÿ­ÿÿÿ~ÿÿÿÿÿ²ÿ¡ÿ¨ÿ·ÿ¬ÿÿÿ§ÿ±ÿ¾ÿÆÿ¸ÿµÿÿÿÿ¯ÿÆÿ¶ÿ°ÿªÿ¥ÿ§ÿ¦ÿ·ÿ¶ÿ²ÿ¸ÿ©ÿªÿ ÿÿ¢ÿªÿ±ÿ±ÿ§ÿ¿ÿ­ÿ´ÿ²ÿ«ÿÊÿ¯ÿ¡ÿÿªÿ§ÿÆÿÀÿ«ÿ®ÿ­ÿ²ÿ®ÿ¯ÿ¢ÿÿ©ÿ±ÿ­ÿ¶ÿ¶ÿ¯ÿ¨ÿ©ÿ¤ÿ¥ÿ©ÿ±ÿ¨ÿÿ¬ÿ³ÿ®ÿ¢ÿ¸ÿ¶ÿ¨ÿ©ÿ®ÿ¬ÿ´ÿ³ÿ¥ÿ¬ÿªÿµÿ®ÿ¬ÿ¥ÿÀÿ¡ÿ±ÿ¹ÿÿ¹ÿ¨ÿ¬ÿÿ¡ÿªÿ¤ÿÿ­ÿ²ÿ«ÿ±ÿ®ÿ®ÿ¬ÿ©ÿ¤ÿ¦ÿÿ¤ÿ¨ÿ¢ÿ¨ÿ°ÿµÿ´ÿ´ÿ¹ÿ·ÿ¼ÿ¿ÿ½ÿ´ÿ«ÿ¹ÿ¯ÿ¿ÿ¯ÿ¹ÿµÿ»ÿ¬ÿ³ÿ¤ÿ®ÿ ÿªÿ¬ÿ¤ÿ¼ÿ²ÿ³ÿÈÿ¬ÿ»ÿ­ÿ£ÿ¯ÿ¨ÿ¤ÿ¶ÿ´ÿ¨ÿ¦ÿ£ÿ«ÿ·ÿ¶ÿ±ÿ¥ÿ¥ÿ¤ÿ¬ÿ¬ÿ£ÿ®ÿ±ÿ©ÿ¥ÿ©ÿ«ÿ¾ÿ¹ÿ»ÿ»ÿ¦ÿ«ÿ«ÿ®ÿ¡ÿ«ÿÿ§ÿÿ¤ÿ»ÿ¦ÿ±ÿ±ÿ²ÿ¢ÿ¸ÿ´ÿ²ÿ´ÿ³ÿ­ÿ§ÿ®ÿ¬ÿµÿ®ÿ¸ÿ²ÿ¬ÿ ÿ±ÿ¸ÿ´ÿ³ÿ­ÿ¯ÿ©ÿ­ÿµÿ´ÿ¹ÿ³ÿ¥ÿÿ¦ÿ°ÿ¨ÿ¶ÿ«ÿ¡ÿÿªÿ¨ÿ¸ÿ¾ÿ«ÿ¯ÿ²ÿ¹ÿªÿ¼ÿ§ÿ­ÿ¯ÿÿ´ÿ¬ÿ§ÿ´ÿ°ÿµÿªÿ´ÿ¨ÿ§ÿ§ÿ£ÿ§ÿµÿ´ÿ´ÿ£ÿ¨ÿ«ÿ¾ÿ½ÿ¶ÿ³ÿ«ÿÿ£ÿ»ÿ·ÿ¯ÿ¦ÿÿ£ÿ¯ÿ¶ÿ¾ÿ¯ÿ¯ÿ²ÿ³ÿ±ÿ±ÿ±ÿºÿ²ÿ¯ÿ©ÿ¾ÿ¯ÿ±ÿ°ÿ½ÿ¿ÿ³ÿÿ³ÿ°ÿ¨ÿªÿ½ÿ±ÿ¶ÿ®ÿ­ÿ¬ÿ«ÿ¶ÿÀÿ ÿÿ­ÿ³ÿ³ÿ»ÿ¶ÿ¬ÿ·ÿ¯ÿ£ÿ¦ÿ¦ÿªÿ°ÿ¼ÿµÿ´ÿ²ÿ¯ÿ¥ÿ°ÿ·ÿÃÿ¹ÿ«ÿ¯ÿ¯ÿ·ÿ©ÿ¸ÿ¨ÿ«ÿªÿºÿ«ÿ©ÿ¦ÿ³ÿ½ÿ·ÿ·ÿ½ÿ±ÿ¶ÿ¼ÿ·ÿ²ÿ§ÿªÿ¥ÿ«ÿ«ÿ¢ÿ£ÿÿÿ¹ÿÁÿ³ÿ©ÿ«ÿ­ÿ®ÿ´ÿ³ÿ§ÿ§ÿ®ÿºÿ·ÿ«ÿ°ÿ²ÿ´ÿªÿ©ÿ«ÿ¿ÿ°ÿ·ÿ¨ÿ¿ÿ·ÿ·ÿ ÿ¼ÿ¥ÿ´ÿ¯ÿ¬ÿ´ÿ·ÿ¯ÿ«ÿªÿ´ÿ¸ÿ¹ÿ½ÿ³ÿ§ÿ­ÿ»ÿ¸ÿ´ÿ·ÿ·ÿ±ÿ³ÿ´ÿ«ÿ¨ÿ¯ÿ¹ÿ¶ÿ²ÿ®ÿºÿ«ÿ¬ÿ¬ÿ¹ÿ·ÿ¶ÿ¯ÿ´ÿ¶ÿ¨ÿ²ÿ¯ÿ¤ÿ¹ÿ¸ÿ´ÿÄÿ¤ÿ·ÿ£ÿ´ÿªÿ³ÿ©ÿ«ÿ£ÿ°ÿ®ÿÿÿ±ÿ³ÿ²ÿºÿ·ÿ°ÿ¹ÿ·ÿ«ÿ­ÿªÿ¥ÿ¨ÿ§ÿ¡ÿ¬ÿÊÿ®ÿÿªÿ§ÿ¦ÿ¤ÿ¬ÿ¯ÿ´ÿ¼ÿ½ÿ¨ÿµÿµÿ¤ÿ®ÿ§ÿ°ÿ´ÿ³ÿ®ÿ§ÿ ÿ®ÿªÿ¤ÿªÿ¯ÿ¶ÿ¶ÿÀÿ´ÿ±ÿ´ÿ­ÿ«ÿªÿ§ÿ²ÿºÿ¨ÿ©ÿ³ÿ®ÿµÿªÿÿ¸ÿ³ÿÀÿµÿ¼ÿÿºÿ²ÿ¯ÿ­ÿ©ÿ§ÿ¤ÿ³ÿºÿ¹ÿ¯ÿ¤ÿ®ÿ½ÿ¯ÿ³ÿ¼ÿ²ÿ²ÿ¼ÿÀÿ¹ÿ¶ÿ´ÿ¢ÿ¨ÿ»ÿ±ÿ®ÿ¯ÿ®ÿ±ÿºÿ±ÿºÿÅÿ½ÿ¦ÿ±ÿ¥ÿ³ÿ¶ÿ«ÿ«ÿ¯ÿÿÁÿ¥ÿ·ÿ·ÿ¼ÿ®ÿ±ÿ­ÿ¤ÿ§ÿ½ÿÁÿ±ÿ¯ÿ±ÿ·ÿ¼ÿ¸ÿºÿÁÿ¹ÿ°ÿ¦ÿ¤ÿµÿ¬ÿ°ÿÃÿÀÿ¾ÿ´ÿ¶ÿ«ÿ«ÿºÿ±ÿ¯ÿ®ÿ¾ÿ¾ÿ¹ÿ¼ÿ´ÿµÿ¬ÿ´ÿ¯ÿ¸ÿ®ÿ¯ÿ³ÿµÿ°ÿ°ÿÃÿÂÿ¼ÿ¹ÿ¹ÿ¶ÿ´ÿ²ÿªÿ¸ÿ¸ÿ¾ÿªÿÿªÿ³ÿ¿ÿ¼ÿ«ÿªÿ£ÿ¨ÿ¨ÿ­ÿ«ÿ¢ÿÿ¿ÿÁÿ¹ÿ¸ÿµÿµÿ½ÿÂÿ³ÿ³ÿ³ÿ¶ÿ³ÿ±ÿ¸ÿÅÿÆÿ¯ÿ£ÿ±ÿ¿ÿ¯ÿ²ÿ»ÿ±ÿ¹ÿ¿ÿ¯ÿ¥ÿ¼ÿ¡ÿ±ÿ·ÿ©ÿ°ÿ¶ÿ±ÿ¹ÿ°ÿµÿ²ÿºÿÁÿ¸ÿ­ÿªÿ«ÿÿÿ¯ÿ°ÿ¯ÿ·ÿ®ÿ¦ÿ²ÿÀÿ°ÿÿ°ÿ®ÿÑÿ«ÿ®ÿÁÿ»ÿ´ÿÀÿ¥ÿ«ÿÇÿºÿ°ÿªÿ´ÿ´ÿµÿ¹ÿÄÿ·ÿ¶ÿ»ÿ¶ÿ¶ÿ´ÿ½ÿÂÿ³ÿ»ÿ­ÿ­ÿ¶ÿ¼ÿÿ°ÿ¯ÿµÿ»ÿ³ÿ·ÿ·ÿ³ÿ©ÿªÿ¶ÿ±ÿÉÿ·ÿ¹ÿ»ÿÀÿÂÿ¾ÿ¿ÿ½ÿ¸ÿ´ÿ³ÿ³ÿÁÿ¿ÿ­ÿ«ÿ¶ÿÀÿÃÿ²ÿ­ÿ¤ÿ«ÿ¸ÿ®ÿ·ÿªÿ®ÿµÿ°ÿ´ÿ¸ÿ¶ÿµÿµÿºÿÂÿÀÿ·ÿµÿµÿ´ÿ°ÿ·ÿªÿ²ÿ³ÿ¦ÿÃÿÁÿ¨ÿ«ÿ¸ÿ±ÿ©ÿ¿ÿ¢ÿ¦ÿ´ÿ¤ÿ¨ÿ´ÿ¯ÿ¡ÿ¨ÿµÿ«ÿ¥ÿ°ÿ²ÿ«ÿµÿ½ÿ±ÿ¸ÿËÿ´ÿ¬ÿ­ÿ¯ÿ®ÿªÿ¬ÿ«ÿ®ÿÿ¬ÿ°ÿÀÿ»ÿ¸ÿÃÿ²ÿ©ÿ»ÿ¼ÿ¼ÿ¸ÿ¸ÿ®ÿ¸ÿ®ÿ¾ÿÿ¨ÿ·ÿ¬ÿ©ÿ¾ÿÀÿÁÿ±ÿÉÿ¼ÿ±ÿÀÿ¼ÿ·ÿ¹ÿ¶ÿ²ÿ°ÿºÿ·ÿ½ÿ¸ÿ¯ÿ®ÿ¶ÿ¼ÿ³ÿ´ÿ¸ÿ°ÿ¢ÿ¤ÿ¥ÿ³ÿµÿµÿ¤ÿÿ¥ÿ¦ÿ¢ÿ ÿ¥ÿ«ÿ§ÿ ÿ£ÿ¦ÿ¤ÿ§ÿºÿ­ÿ·ÿ«ÿ³ÿ²ÿ©ÿ­ÿªÿ¡ÿÿ¢ÿ¡ÿÿÿÿÿÿ©ÿ¦ÿ¨ÿ¥ÿÿ¡ÿªÿ±ÿÿÿ¥ÿ±ÿÿÿÿ¦ÿ¨ÿÿÿÿÿÿªÿ²ÿªÿ¡ÿÿ§ÿ­ÿÿ¤ÿ¦ÿ£ÿ±ÿÿÿ¢ÿÿÿÿÿ¤ÿ¢ÿªÿªÿÿ¨ÿ³ÿ§ÿ¤ÿ¢ÿÿÿ¢ÿÿ¡ÿ¯ÿÂÿ§ÿ§ÿÿÿ¢ÿ©ÿ¦ÿ ÿªÿ¨ÿ®ÿ¤ÿªÿ¡ÿÿ¨ÿ¨ÿ¨ÿ«ÿªÿÀÿ´ÿ§ÿ«ÿ©ÿ¨ÿªÿ¯ÿµÿ®ÿ«ÿ²ÿ¨ÿ§ÿ¤ÿ¤ÿ§ÿÿÿÿ®ÿºÿ¯ÿ­ÿ®ÿ´ÿ²ÿ©ÿ¬ÿ­ÿ¨ÿ¹ÿ©ÿ¼ÿ¶ÿ¯ÿ«ÿ«ÿ¶ÿ»ÿ°ÿ­ÿ©ÿ¤ÿ²ÿ³ÿ£ÿ¥ÿªÿÿÿÿªÿ«ÿ¾ÿªÿ°ÿªÿ©ÿÿ«ÿ´ÿ¡ÿ¯ÿ¸ÿ¯ÿ¬ÿ®ÿ¯ÿªÿ®ÿ§ÿ°ÿÄÿ¶ÿ¿ÿªÿ¯ÿ²ÿ ÿ­ÿ¼ÿ±ÿ®ÿµÿ±ÿ¯ÿ­ÿªÿ¬ÿ ÿÃÿÃÿ¤ÿ°ÿ°ÿ­ÿ¶ÿ¼ÿµÿ³ÿ°ÿ¨ÿ©ÿ«ÿ®ÿ³ÿ³ÿ«ÿ¾ÿ¯ÿ¾ÿ¸ÿ¼ÿ±ÿ®ÿ±ÿ¿ÿµÿ©ÿ©ÿ¥ÿ ÿ¤ÿ¯ÿ²ÿ«ÿÿ´ÿªÿ¬ÿ£ÿ¨ÿ±ÿ´ÿ©ÿ§ÿ®ÿ­ÿ¥ÿ¢ÿ¼ÿ¹ÿ¦ÿ¼ÿ²ÿ¤ÿÿ±ÿÿÿ¨ÿÿ¢ÿ¢ÿÿªÿ¦ÿ®ÿ°ÿ¤ÿ±ÿÉÿ¹ÿ³ÿ¨ÿºÿ¶ÿ´ÿºÿ²ÿªÿ«ÿ¯ÿ¿ÿ«ÿ«ÿÄÿ¨ÿ«ÿ²ÿªÿ°ÿ®ÿ¨ÿ«ÿ¬ÿ®ÿ´ÿ±ÿ±ÿ¼ÿ¤ÿ¼ÿªÿ®ÿ¯ÿ£ÿ­ÿ®ÿ´ÿ¶ÿ­ÿ«ÿ²ÿ¸ÿ±ÿ¨ÿ³ÿ³ÿºÿÁÿ¾ÿ»ÿ´ÿ§ÿ­ÿºÿµÿ±ÿ¼ÿµÿ¸ÿ¬ÿ»ÿ¨ÿ¸ÿ¸ÿ«ÿ®ÿ¯ÿ®ÿ±ÿ¶ÿ¾ÿ¿ÿµÿÂÿÿMÿjÿÿ¯ÿ´ÿ±ÿ®ÿ¶ÿ¹ÿ­ÿ©ÿ±ÿ­ÿ·ÿ¹ÿÎÿµÿµÿ¸ÿ³ÿ³ÿ·ÿ¾ÿÀÿ°ÿ¢ÿ©ÿ°ÿ»ÿÂÿ¯ÿ®ÿ´ÿ¨ÿ¬ÿ³ÿ·ÿ¹ÿ°ÿ©ÿ«ÿ²ÿ±ÿ­ÿ­ÿ³ÿ°ÿ¥ÿ£ÿ®ÿ²ÿ²ÿ»ÿ±ÿ¶ÿ±ÿ·ÿ³ÿ°ÿºÿºÿ¸ÿ°ÿªÿ´ÿ¿ÿ³ÿ§ÿ¡ÿÁÿ³ÿ¥ÿ­ÿ¯ÿ¶ÿ®ÿ­ÿµÿ²ÿ¯ÿ¯ÿ±ÿÀÿµÿ®ÿ¯ÿ­ÿ²ÿ°ÿ«ÿ¦ÿªÿ¹ÿ°ÿ«ÿ¤ÿ§ÿ³ÿ´ÿ®ÿ²ÿ³ÿÂÿÇÿ¾ÿÌÿ»ÿºÿ¯ÿ²ÿ«ÿ¿ÿ½ÿ²ÿ²ÿ¶ÿ¶ÿ®ÿ¤ÿ¯ÿ»ÿ¸ÿ«ÿ«ÿ±ÿ¸ÿ³ÿ¤ÿÿÿ¨ÿÿ¢ÿ·ÿ­ÿ¥ÿªÿºÿ²ÿÿlÿAÿOÿ ÿ»ÿºÿ«ÿ­ÿ­ÿ±ÿ®ÿ¥ÿ«ÿ²ÿ©ÿ¼ÿ®ÿ¤ÿ¾ÿºÿµÿ«ÿ¥ÿÿÿ¦ÿ°ÿ¯ÿ¨ÿ·ÿ¶ÿ©ÿ¬ÿ°ÿ´ÿ¹ÿµÿ«ÿ©ÿÀÿ«ÿ½ÿ§ÿ²ÿÅÿ¾ÿ³ÿ®ÿ®ÿ¹ÿ·ÿ«ÿ«ÿ¸ÿ¾ÿ½ÿÀÿ·ÿ²ÿ»ÿ¼ÿ½ÿ¥ÿ¯ÿÿ¶ÿ³ÿ£ÿ¤ÿ±ÿ¹ÿ¼ÿ½ÿ³ÿ®ÿ¯ÿ¸ÿ­ÿ´ÿºÿ¸ÿµÿ·ÿÁÿÇÿ´ÿºÿ£ÿ°ÿ°ÿ´ÿ´ÿ¬ÿÃÿÊÿ¾ÿ½ÿ´ÿ¶ÿ¹ÿ¿ÿÂÿÁÿ»ÿ±ÿ¹ÿ¹ÿ¼ÿ­ÿ²ÿ³ÿ­ÿ®ÿ°ÿ¬ÿ½ÿ»ÿ·ÿ£ÿÿÿ¢ÿ§ÿ¯ÿ°ÿ¨ÿ³ÿ®ÿ¯ÿµÿ³ÿªÿ«ÿ²ÿ´ÿ¯ÿ·ÿÿ¬ÿµÿ¶ÿ®ÿ¬ÿ«ÿ¬ÿ»ÿ³ÿ¾ÿ¹ÿ¸ÿ¶ÿªÿ¦ÿ¦ÿ¤ÿ´ÿ¸ÿÉÿ·ÿÁÿÄÿ²ÿ®ÿ¶ÿ°ÿ¨ÿ¬ÿ£ÿ§ÿ³ÿ¼ÿ¹ÿ·ÿ³ÿ«ÿÆÿ¤ÿ ÿ¯ÿ·ÿºÿ®ÿ¥ÿ¯ÿºÿªÿ«ÿ´ÿ®ÿ®ÿ³ÿµÿ·ÿ¼ÿ²ÿ±ÿ¶ÿªÿ©ÿ­ÿ¯ÿ¥ÿÿ­ÿ¤ÿºÿ§ÿ¨ÿ£ÿ«ÿ­ÿ£ÿ§ÿÿÀÿ«ÿ¡ÿ±ÿ´ÿ¥ÿ¢ÿ¯ÿÿÿ«ÿ«ÿ§ÿªÿ¨ÿ³ÿ¸ÿ¿ÿ±ÿ·ÿ³ÿ«ÿµÿ»ÿ¹ÿ¼ÿ¾ÿ´ÿ¸ÿ©ÿ»ÿµÿ¸ÿ½ÿ³ÿ¨ÿ¯ÿªÿ¸ÿÄÿÅÿ®ÿ®ÿ·ÿ¸ÿ¶ÿ©ÿ¸ÿ¥ÿÂÿºÿ¶ÿµÿ³ÿ°ÿ²ÿ¸ÿ²ÿ®ÿ®ÿµÿ¸ÿ²ÿ²ÿ¾ÿ²ÿ¯ÿ½ÿ¶ÿºÿµÿ¯ÿ¯ÿ±ÿ²ÿ±ÿ©ÿ¶ÿ¶ÿ©ÿªÿ´ÿ»ÿ»ÿ¦ÿ©ÿ»ÿ°ÿ©ÿªÿµÿµÿ©ÿ«ÿ¿ÿ½ÿ­ÿ¼ÿ­ÿ±ÿµÿ°ÿ©ÿ©ÿ³ÿ¶ÿ¹ÿÄÿºÿ²ÿ«ÿ¸ÿ¸ÿÿÿ§ÿ«ÿ¨ÿ¢ÿ£ÿ­ÿºÿ»ÿ¸ÿ¼ÿ«ÿ·ÿ°ÿ§ÿ±ÿ·ÿ·ÿ·ÿÁÿÍÿ¾ÿÃÿ¼ÿ¶ÿ¿ÿ­ÿ´ÿµÿ«ÿ­ÿºÿ³ÿÿ¯ÿ³ÿ°ÿ©ÿµÿ®ÿ¡ÿ²ÿ¾ÿÆÿ¾ÿ²ÿ®ÿ¤ÿ¥ÿ°ÿ·ÿ´ÿ«ÿ§ÿ¶ÿÁÿ­ÿ®ÿ²ÿ·ÿ®ÿ¤ÿ¨ÿ·ÿÀÿ±ÿÿ¼ÿ¿ÿºÿ¸ÿ¸ÿ³ÿ²ÿ½ÿ³ÿ­ÿ³ÿ«ÿºÿµÿ¹ÿºÿ´ÿ»ÿ¾ÿ¬ÿ¯ÿ®ÿ¥ÿ¦ÿ«ÿ²ÿ´ÿ³ÿ®ÿ«ÿµÿ´ÿ­ÿ¹ÿ¯ÿ©ÿ«ÿ¨ÿ´ÿµÿ±ÿ¼ÿ»ÿÿÂÿ¼ÿÈÿÇÿÂÿÀÿ²ÿ®ÿµÿ¯ÿ¨ÿ¶ÿ±ÿ³ÿ«ÿ¿ÿ°ÿ§ÿ¬ÿ·ÿºÿµÿ´ÿ»ÿºÿ«ÿµÿ´ÿ¨ÿ¹ÿ»ÿ·ÿ¶ÿ¬ÿ­ÿ´ÿ³ÿ³ÿ·ÿ¯ÿ¸ÿºÿºÿ³ÿµÿºÿ¯ÿ¶ÿ±ÿÐÿ±ÿºÿ¶ÿºÿ¶ÿ³ÿ³ÿ½ÿÉÿÀÿ¯ÿ¬ÿ¦ÿ«ÿ¨ÿ·ÿ¿ÿ»ÿ·ÿ°ÿ±ÿµÿÿ°ÿ¸ÿ¿ÿÿ°ÿÁÿ³ÿ¸ÿ²ÿ²ÿÃÿ¿ÿ¬ÿ·ÿ£ÿ³ÿºÿ¦ÿ¬ÿ­ÿ´ÿ²ÿ­ÿ°ÿ´ÿ¹ÿ°ÿ³ÿÿ®ÿ¶ÿ¶ÿ²ÿ¤ÿ­ÿ®ÿ«ÿ­ÿ¯ÿ·ÿ³ÿ¯ÿ¾ÿ²ÿ©ÿ­ÿ«ÿ®ÿ­ÿ´ÿ¸ÿ¯ÿ±ÿ®ÿ¯ÿÈÿ³ÿ¾ÿ¿ÿ±ÿ®ÿ¬ÿ²ÿµÿ·ÿºÿµÿ·ÿÁÿ±ÿ©ÿºÿÅÿ¼ÿºÿ²ÿ·ÿ»ÿµÿ±ÿ¸ÿÁÿ¼ÿÀÿ¬ÿÁÿÿ¦ÿ°ÿ­ÿ¼ÿÂÿÄÿºÿ³ÿ½ÿ´ÿ·ÿ±ÿµÿ²ÿ¯ÿ³ÿ®ÿµÿ²ÿ¢ÿ§ÿ¶ÿ¯ÿ©ÿµÿÀÿÃÿ¤ÿ¹ÿ©ÿ·ÿ¹ÿ ÿ¡ÿ­ÿ¯ÿ®ÿ¸ÿ¼ÿ­ÿ°ÿ¶ÿ¬ÿ±ÿ¶ÿÆÿ°ÿ®ÿµÿ·ÿºÿÀÿ´ÿ¬ÿÄÿÃÿ´ÿ«ÿÁÿ°ÿ¶ÿ§ÿ¢ÿ³ÿ»ÿµÿ²ÿ´ÿ¸ÿºÿ¸ÿ´ÿ°ÿ¯ÿ²ÿªÿ¾ÿ¨ÿ¦ÿ®ÿ¯ÿ¤ÿ¥ÿ«ÿµÿ²ÿÿÿ¦ÿ ÿ¬ÿ«ÿ±ÿ­ÿ\ÿÿ³ÿ±ÿ±ÿµÿ¬ÿ«ÿ´ÿ³ÿ±ÿ®ÿ¦ÿÿ§ÿÁÿªÿ¤ÿ¹ÿ¶ÿ²ÿ³ÿ±ÿ£ÿÿ¬ÿ´ÿ¬ÿ·ÿ´ÿ°ÿ¹ÿÁÿÁÿ°ÿªÿ¸ÿ¯ÿ¥ÿªÿ©ÿ´ÿ¶ÿ¯ÿ¾ÿ³ÿ¸ÿ¤ÿªÿ°ÿ­ÿ´ÿ¹ÿÒÿ»ÿ³ÿºÿ¹ÿ ÿÿ­ÿ¾ÿ¾ÿ¶ÿ²ÿ¸ÿÆÿ´ÿÄÿ¹ÿÿ´ÿ¹ÿªÿ³ÿºÿ³ÿ¯ÿªÿ¥ÿ±ÿ¾ÿ½ÿ»ÿ¼ÿ­ÿ§ÿ­ÿ¬ÿ«ÿ«ÿ£ÿÿ­ÿµÿ²ÿ¥ÿ¡ÿ©ÿ¦ÿ¡ÿ¤ÿ¯ÿ²ÿ±ÿ£ÿ¤ÿ©ÿ¦ÿ¯ÿ¦ÿ®ÿ§ÿªÿ´ÿ®ÿ«ÿ©ÿ§ÿ¦ÿÿ®ÿÿÿ©ÿ¶ÿ§ÿÿ¸ÿ£ÿ¬ÿ¶ÿ¢ÿÿÿ¤ÿÿÿÿÿÿÿ¦ÿ©ÿªÿ¦ÿ«ÿ¯ÿ¬ÿ©ÿ¦ÿ¤ÿ¦ÿ ÿ¦ÿ¦ÿÿÿ¦ÿ§ÿÿ¥ÿ©ÿÿ¦ÿ§ÿ§ÿ²ÿ¬ÿ¥ÿ¬ÿ¯ÿ¬ÿ±ÿÿ«ÿ¯ÿ¤ÿ¬ÿ¯ÿ¤ÿ ÿ¢ÿ ÿÿ·ÿªÿÿ­ÿ¡ÿÿÿÿÿ¡ÿ¢ÿÿ¡ÿ£ÿÿÿÿ¥ÿ¦ÿ­ÿµÿ²ÿ§ÿÿ ÿ®ÿ«ÿ»ÿ¯ÿ§ÿ«ÿÿ¨ÿ§ÿªÿ¢ÿªÿ­ÿ°ÿ®ÿ ÿ¢ÿ·ÿ¸ÿ¯ÿ»ÿ²ÿµÿ«ÿ²ÿÆÿ¶ÿ®ÿ½ÿ¢ÿ¦ÿ§ÿ§ÿ¡ÿ­ÿªÿ¨ÿ³ÿ¶ÿµÿ«ÿ¬ÿ¹ÿ¶ÿ°ÿ®ÿ¹ÿ¶ÿ½ÿ¢ÿªÿ¹ÿ±ÿ»ÿ´ÿ«ÿ©ÿ®ÿ¶ÿµÿ¶ÿ­ÿµÿ»ÿ´ÿ®ÿ¬ÿ®ÿ´ÿ²ÿÿ£ÿ¯ÿÿ¡ÿ§ÿ¬ÿ´ÿÅÿ±ÿ®ÿ¬ÿ¹ÿ³ÿ©ÿµÿ±ÿ¨ÿ³ÿµÿ«ÿªÿ²ÿ¯ÿ¨ÿ®ÿ´ÿ¸ÿ¨ÿ£ÿ¶ÿ£ÿ®ÿ¬ÿµÿºÿ±ÿºÿ­ÿ¨ÿ«ÿ¦ÿ²ÿ²ÿ´ÿ¬ÿ«ÿ°ÿ¯ÿ­ÿºÿÃÿ³ÿ³ÿ®ÿ­ÿÂÿ¿ÿ¸ÿ®ÿºÿÿ·ÿªÿ¡ÿ±ÿ­ÿÿÿ£ÿ©ÿ¦ÿ§ÿ¢ÿÿ¢ÿ¦ÿ¡ÿÿÿ¢ÿ§ÿ¶ÿ¨ÿ¨ÿ´ÿÅÿ¸ÿ¢ÿ­ÿ¶ÿ¯ÿÿ°ÿ¬ÿ©ÿÿ¢ÿÿ­ÿ©ÿ¬ÿ¥ÿÿ¡ÿ®ÿ­ÿ®ÿ¨ÿÿÿ°ÿªÿÿÿ¯ÿ°ÿ®ÿ­ÿÿÿ«ÿ§ÿ¤ÿ¯ÿ³ÿ¬ÿ±ÿ¤ÿ¬ÿ½ÿ­ÿÿ¨ÿ°ÿ´ÿ°ÿ¬ÿ°ÿ°ÿ¯ÿ¯ÿ°ÿ°ÿ ÿ¨ÿ°ÿ­ÿ¨ÿ½ÿ®ÿ¢ÿÿÿ¦ÿÿ²ÿ®ÿ¤ÿ®ÿ¬ÿÿÿÿÿ£ÿ¨ÿ±ÿ£ÿ§ÿ£ÿ¢ÿ¬ÿ³ÿªÿÿ©ÿªÿ¡ÿ°ÿ®ÿ¯ÿªÿ£ÿ¬ÿ§ÿ¢ÿÿ¿ÿÿ¡ÿ°ÿ¬ÿ®ÿªÿ¢ÿªÿªÿ¨ÿ¦ÿ¨ÿ¦ÿ®ÿ¥ÿ¢ÿ§ÿ¨ÿ¡ÿÿ£ÿÿÿ¤ÿ«ÿ¥ÿ¤ÿ§ÿÿÿÿ¯ÿ®ÿ¢ÿÿ³ÿ²ÿ®ÿ¡ÿÿ³ÿ©ÿ¬ÿÿÿ³ÿ¬ÿ¢ÿÿÿ¢ÿ¨ÿ®ÿ­ÿ¨ÿÿÿÿÿ­ÿ¨ÿ¡ÿÿ«ÿ±ÿ¢ÿÿ£ÿÿ§ÿ«ÿ²ÿ¢ÿ´ÿÿ¶ÿ©ÿ¥ÿ©ÿ©ÿ©ÿ³ÿ²ÿ§ÿÿªÿ´ÿµÿ¶ÿ§ÿ¢ÿ§ÿ«ÿ¨ÿ¤ÿ£ÿÿÿ¦ÿ¸ÿªÿ¦ÿ£ÿ«ÿÿ­ÿªÿ¬ÿÿµÿ¬ÿºÿ£ÿºÿ¾ÿ³ÿ­ÿ°ÿ¨ÿ¾ÿ´ÿºÿ¬ÿ­ÿ®ÿ­ÿ¨ÿ°ÿÃÿ¹ÿ¬ÿ®ÿ¶ÿ²ÿªÿ¶ÿ¾ÿ´ÿ­ÿ«ÿ±ÿ­ÿ¦ÿ©ÿ¤ÿ©ÿ±ÿÿ£ÿ­ÿ©ÿ¯ÿÿªÿÿ¬ÿ³ÿ¤ÿ¡ÿ¼ÿµÿ´ÿ­ÿ³ÿ®ÿ¸ÿ´ÿ¤ÿÿ¥ÿ·ÿ´ÿ©ÿªÿ­ÿ¯ÿ¨ÿ¤ÿ¥ÿ£ÿ¨ÿ²ÿÆÿ¶ÿ¯ÿªÿ¯ÿ®ÿ¨ÿ©ÿ³ÿ±ÿ¯ÿ®ÿ ÿÿÿ¥ÿ´ÿ¬ÿ²ÿ¼ÿ³ÿ¾ÿ¯ÿÿÿ®ÿ¥ÿ«ÿ£ÿ¨ÿ¨ÿ§ÿ©ÿ·ÿ©ÿ¨ÿ²ÿ¹ÿ¶ÿ§ÿ¡ÿ§ÿ®ÿ­ÿ¨ÿ¤ÿ©ÿÃÿ³ÿ¤ÿ²ÿ´ÿªÿ®ÿ§ÿ¯ÿ»ÿ³ÿ£ÿÂÿ¸ÿ¡ÿ­ÿ¦ÿ®ÿªÿ®ÿ¸ÿ®ÿ¤ÿÄÿ¾ÿ²ÿ´ÿ¨ÿÿ£ÿ¯ÿ®ÿ¼ÿ²ÿ®ÿªÿ©ÿ­ÿ°ÿ¯ÿ±ÿªÿ£ÿ¬ÿ³ÿ¹ÿ¯ÿ±ÿ°ÿ©ÿ§ÿ®ÿ¨ÿ±ÿµÿ¨ÿ³ÿ±ÿ¯ÿ¶ÿ­ÿ«ÿÄÿ­ÿ«ÿ¥ÿÿºÿ­ÿ«ÿ¨ÿ­ÿ°ÿ³ÿÿ³ÿ¿ÿ¶ÿ¹ÿ¸ÿ¶ÿ¯ÿ¤ÿ¥ÿ³ÿ§ÿ©ÿ°ÿªÿ¬ÿ°ÿ³ÿ³ÿ­ÿ¨ÿ°ÿ³ÿ°ÿ§ÿ¦ÿ¯ÿ°ÿ±ÿ²ÿ£ÿ´ÿ¹ÿ¿ÿ°ÿµÿ±ÿ¼ÿÿ©ÿ³ÿ«ÿÂÿµÿµÿ®ÿ´ÿ¬ÿ±ÿ£ÿ°ÿÿ¯ÿ©ÿ ÿÿ£ÿ¦ÿ«ÿ­ÿ²ÿ­ÿ°ÿªÿÿÿÿ­ÿ¤ÿÿªÿ®ÿ«ÿªÿ²ÿ¯ÿ§ÿ ÿ¡ÿ®ÿ¥ÿ¹ÿÿµÿªÿÿµÿÿ®ÿ¶ÿ¢ÿ§ÿ¬ÿÊÿ¬ÿ´ÿ¬ÿ ÿÁÿ¸ÿ ÿ®ÿ¾ÿ¼ÿ¯ÿ­ÿ¨ÿ©ÿ±ÿ®ÿ¦ÿÿªÿ£ÿÿÿÿ³ÿ¼ÿ¼ÿ·ÿ§ÿ¤ÿ´ÿ¨ÿ¥ÿ¶ÿ²ÿ¶ÿÁÿ´ÿªÿ©ÿ¶ÿ¤ÿ¦ÿÿÿ¬ÿ¶ÿ§ÿÿ³ÿ¬ÿ ÿ®ÿ¤ÿ£ÿ±ÿ­ÿ¬ÿµÿ·ÿ°ÿ«ÿ°ÿÿ«ÿ¾ÿµÿ©ÿ¤ÿ¶ÿÀÿ¾ÿºÿ¨ÿªÿ±ÿªÿ­ÿ³ÿªÿ¡ÿ¥ÿ«ÿ°ÿ°ÿ¶ÿ°ÿ§ÿ©ÿ·ÿ·ÿ¨ÿªÿ§ÿ±ÿ¹ÿ¥ÿ­ÿ²ÿ¼ÿ·ÿ²ÿ©ÿ²ÿÿªÿ£ÿ¨ÿ©ÿ°ÿ¨ÿ«ÿ¬ÿªÿ«ÿÿ¬ÿ§ÿ ÿ¤ÿªÿÿ¦ÿ»ÿ°ÿ«ÿ®ÿ¯ÿ«ÿ§ÿ®ÿ³ÿ³ÿ»ÿ´ÿ·ÿ¹ÿ£ÿ£ÿ¬ÿ¬ÿÆÿÐÿÂÿ¬ÿ²ÿ¨ÿ«ÿ¸ÿ³ÿ¥ÿ¬ÿÃÿªÿ§ÿ«ÿÿ·ÿ±ÿ´ÿ½ÿÂÿ®ÿ¯ÿ­ÿ±ÿ°ÿ°ÿ³ÿºÿ»ÿ³ÿªÿ§ÿ«ÿ¸ÿµÿ´ÿ¸ÿºÿ¶ÿ¬ÿ³ÿ°ÿ­ÿ¶ÿ´ÿ³ÿ²ÿ¸ÿ¬ÿ©ÿ²ÿ£ÿÿ­ÿ¿ÿ­ÿ¸ÿ¨ÿ¾ÿ®ÿ·ÿ²ÿ¹ÿ³ÿ®ÿ°ÿ¯ÿ®ÿµÿ¯ÿ²ÿ°ÿ¾ÿ¿ÿÄÿºÿ®ÿ©ÿªÿ³ÿ°ÿ­ÿ¼ÿ´ÿªÿ¸ÿ»ÿ¸ÿ³ÿ±ÿ¶ÿ¨ÿ¨ÿ¦ÿ³ÿ¸ÿ±ÿ¶ÿ¶ÿ½ÿªÿ¯ÿ¦ÿÿ¿ÿ³ÿ²ÿ«ÿ¼ÿ±ÿ·ÿªÿ±ÿ¯ÿ½ÿªÿºÿ¨ÿ¸ÿ´ÿºÿ¹ÿ¬ÿ²ÿ¸ÿÇÿÈÿ¶ÿ¨ÿ©ÿ¤ÿ¯ÿµÿ¯ÿ³ÿ¶ÿ·ÿ¼ÿÁÿ­ÿ«ÿ¶ÿªÿ¨ÿ«ÿ«ÿ¯ÿ½ÿ²ÿ¬ÿ·ÿ»ÿ¥ÿ©ÿ¾ÿ¬ÿ¨ÿ­ÿ´ÿ ÿ©ÿ¤ÿ¦ÿ¥ÿ¬ÿ¢ÿÿ«ÿ¼ÿ²ÿ´ÿ®ÿ²ÿ¶ÿ¯ÿ¬ÿ­ÿ´ÿµÿ°ÿµÿ±ÿ¤ÿ©ÿ®ÿ§ÿ¯ÿ²ÿ¦ÿ²ÿ¯ÿÁÿ¹ÿ½ÿÿµÿµÿ½ÿ»ÿ§ÿ§ÿªÿ¶ÿ¹ÿºÿµÿ¥ÿ¹ÿºÿ°ÿ´ÿ¶ÿ´ÿ«ÿºÿ½ÿ±ÿ¨ÿ­ÿ±ÿ²ÿ²ÿ¢ÿ¢ÿ³ÿ¦ÿ²ÿÁÿ¾ÿ¼ÿ¾ÿ¹ÿ³ÿÿ¤ÿ·ÿ¥ÿ¬ÿ·ÿºÿ£ÿ³ÿ«ÿ ÿ´ÿ©ÿ¯ÿÂÿ³ÿÿ«ÿ¸ÿ½ÿ²ÿ³ÿ°ÿ²ÿ¾ÿµÿ±ÿºÿµÿ°ÿ²ÿ¨ÿ§ÿ³ÿ´ÿ½ÿ¿ÿ¸ÿ®ÿ­ÿ¯ÿ¶ÿ²ÿ±ÿÄÿ¶ÿÆÿ­ÿ·ÿµÿ±ÿ»ÿ±ÿÅÿ²ÿÁÿ®ÿ­ÿ¼ÿ´ÿ²ÿ½ÿÂÿ³ÿ©ÿ«ÿ³ÿ¸ÿ»ÿ¹ÿµÿ¼ÿ²ÿ°ÿ¸ÿ¨ÿ­ÿ¡ÿ¯ÿ«ÿ·ÿ»ÿ¢ÿÂÿ»ÿÇÿ¬ÿ³ÿ°ÿ­ÿ¯ÿÌÿÁÿºÿ°ÿ¾ÿ¿ÿ´ÿ¹ÿ´ÿ±ÿºÿÀÿ¾ÿ¿ÿ¶ÿ§ÿ©ÿ¹ÿÄÿ¶ÿ»ÿµÿ²ÿÀÿÂÿ¬ÿ­ÿ°ÿªÿ¯ÿ®ÿµÿÆÿ¹ÿ²ÿ¼ÿ¶ÿ¯ÿ­ÿ¯ÿ³ÿºÿ³ÿ¬ÿ²ÿ®ÿ©ÿ²ÿ±ÿ§ÿ­ÿºÿ´ÿ¤ÿµÿ¹ÿ»ÿ¦ÿ¶ÿÄÿ°ÿºÿ´ÿ¹ÿ·ÿ§ÿ¢ÿ¯ÿ·ÿÄÿ¶ÿ©ÿ®ÿ¾ÿ´ÿ±ÿ¶ÿ²ÿµÿ³ÿªÿ¯ÿ³ÿ´ÿ¸ÿ±ÿ´ÿ±ÿ²ÿ·ÿ·ÿ¤ÿ¾ÿÀÿ¸ÿªÿ¼ÿ¬ÿºÿÿ«ÿ¨ÿ´ÿ«ÿ²ÿ¹ÿºÿ«ÿ´ÿ¹ÿ²ÿ ÿ¥ÿ±ÿ¡ÿ¯ÿÂÿ»ÿ±ÿ®ÿºÿÃÿ±ÿ¼ÿ¸ÿÿ®ÿ¡ÿ¬ÿ²ÿÀÿ¶ÿ¯ÿ£ÿ¡ÿ°ÿ½ÿ¶ÿ¹ÿ¸ÿ²ÿ»ÿºÿ¬ÿ¯ÿ´ÿ³ÿ·ÿ¾ÿ±ÿ»ÿ»ÿ¾ÿ¿ÿ­ÿ§ÿ´ÿ²ÿ²ÿÿ¦ÿ²ÿ­ÿ¹ÿ£ÿ±ÿ·ÿºÿ±ÿ±ÿ·ÿ´ÿ´ÿ®ÿ°ÿºÿ±ÿÀÿ±ÿ·ÿ¾ÿ²ÿ¹ÿ¶ÿ®ÿµÿ­ÿ¤ÿ©ÿ®ÿ£ÿ¶ÿ³ÿ¼ÿ¶ÿ²ÿ¾ÿ³ÿ¯ÿ¼ÿ¹ÿÀÿ¸ÿµÿ¾ÿºÿªÿ´ÿ­ÿ²ÿ¨ÿºÿÂÿ®ÿ¿ÿ¹ÿ¯ÿ²ÿ«ÿ§ÿ«ÿ¯ÿ¾ÿ¿ÿ°ÿ®ÿ¸ÿºÿ±ÿ»ÿ½ÿ¯ÿ¬ÿ¶ÿ³ÿ³ÿ³ÿ·ÿ¬ÿªÿÿ ÿ®ÿ·ÿ²ÿªÿ®ÿ¬ÿ§ÿ¯ÿ·ÿ­ÿ©ÿ°ÿÿÿÿ¨ÿÿµÿµÿ¸ÿ ÿªÿ¡ÿ¤ÿ¦ÿ¤ÿ ÿÿÿÿÿÿ£ÿÿ ÿ¬ÿ±ÿ©ÿ¦ÿ¢ÿ°ÿ´ÿ´ÿ¤ÿ¥ÿÿ§ÿ­ÿ¡ÿ§ÿ©ÿ§ÿªÿ£ÿ¢ÿ§ÿ©ÿ´ÿ·ÿ·ÿ«ÿ ÿ°ÿ±ÿÿ¤ÿÿªÿ²ÿ­ÿ¦ÿªÿÿÿÿÿÿ¢ÿ©ÿ¤ÿ£ÿ¨ÿ¥ÿ¤ÿ¢ÿ­ÿÿÿ¦ÿ£ÿ¦ÿ¥ÿÿÿÿÿ¤ÿ«ÿ²ÿ«ÿ¤ÿ¬ÿ©ÿ³ÿ®ÿ¦ÿ¬ÿ¤ÿ¡ÿ­ÿµÿ±ÿ³ÿ»ÿ©ÿ¤ÿ£ÿªÿ¯ÿªÿ¡ÿ£ÿ®ÿªÿ­ÿ³ÿ¬ÿ£ÿ ÿ®ÿÿ´ÿÄÿ©ÿ°ÿ±ÿ®ÿ¬ÿ¬ÿ©ÿ¨ÿ¯ÿªÿ¦ÿ¶ÿ¥ÿ¸ÿ»ÿ¯ÿªÿÿªÿ­ÿ¨ÿ¶ÿ­ÿªÿ©ÿªÿ¬ÿµÿµÿ¦ÿªÿ±ÿ©ÿ¶ÿÆÿÂÿ»ÿ¸ÿºÿ¶ÿªÿµÿ®ÿ®ÿªÿ¢ÿ§ÿ³ÿ®ÿ¨ÿ±ÿ«ÿ»ÿÃÿ²ÿ­ÿ¯ÿµÿ¬ÿ«ÿ®ÿ³ÿ«ÿ®ÿºÿ²ÿ®ÿ¸ÿ©ÿ¤ÿ¯ÿÂÿ´ÿ¨ÿ¶ÿ¡ÿ¬ÿ¸ÿºÿªÿªÿ«ÿ³ÿ±ÿ©ÿ°ÿ¯ÿ°ÿ ÿ³ÿµÿÀÿ¥ÿ¸ÿ±ÿ¬ÿÀÿ²ÿ©ÿ­ÿ­ÿ­ÿ²ÿ²ÿ§ÿ¥ÿ§ÿÿ±ÿ«ÿªÿ£ÿ²ÿ£ÿ´ÿ±ÿ©ÿ¯ÿ°ÿ¨ÿ«ÿ²ÿµÿ¯ÿ³ÿ²ÿºÿ§ÿÿ¯ÿ¶ÿªÿ¥ÿ±ÿµÿ²ÿ´ÿ¯ÿÿ¡ÿ°ÿÁÿÅÿµÿ¹ÿ¬ÿ¹ÿ¶ÿ±ÿ´ÿ¯ÿ®ÿµÿ¯ÿªÿªÿªÿ¼ÿ®ÿ¨ÿµÿ·ÿ·ÿ®ÿ²ÿ³ÿ¸ÿ¿ÿÃÿºÿ§ÿ²ÿ©ÿ»ÿ­ÿ©ÿ®ÿ§ÿ¾ÿ¸ÿµÿµÿ­ÿ®ÿ¶ÿµÿ·ÿ§ÿ¸ÿÁÿ´ÿºÿ«ÿ¡ÿ©ÿ­ÿºÿ¾ÿ´ÿ³ÿ·ÿ°ÿºÿ®ÿ¬ÿ«ÿ¶ÿ·ÿ·ÿ©ÿ¦ÿ®ÿ·ÿ¹ÿ°ÿ­ÿ»ÿ¬ÿÿdÿ§ÿ«ÿ¨ÿ°ÿ¬ÿ¨ÿ±ÿ¼ÿ¸ÿ®ÿ±ÿ­ÿ²ÿ»ÿµÿ³ÿºÿÀÿ³ÿ«ÿµÿ¾ÿ¹ÿ¨ÿÿ©ÿ½ÿ´ÿ»ÿÐÿ¿ÿÉÿºÿºÿ¸ÿ»ÿ»ÿ±ÿ°ÿ¨ÿ«ÿ«ÿ­ÿ°ÿ¼ÿ±ÿ¨ÿ¤ÿ´ÿ²ÿ©ÿ®ÿ¤ÿ³ÿÁÿ·ÿ²ÿ²ÿÀÿ³ÿ­ÿ´ÿ»ÿ»ÿ»ÿ·ÿ«ÿªÿ¾ÿµÿ¦ÿ¸ÿ²ÿ³ÿ·ÿ±ÿ¥ÿ¦ÿ³ÿ²ÿ®ÿ©ÿÂÿ·ÿ¨ÿ¤ÿ«ÿµÿ¼ÿµÿ·ÿÁÿ®ÿ¬ÿ¨ÿ´ÿ»ÿ¿ÿ±ÿ¯ÿµÿ²ÿ®ÿ¸ÿ»ÿ·ÿÁÿ³ÿ¯ÿ·ÿÊÿ·ÿ±ÿ³ÿ³ÿ´ÿ­ÿ¢ÿ±ÿ±ÿ©ÿªÿ°ÿ®ÿªÿ®ÿ²ÿ²ÿ´ÿ¶ÿ²ÿÄÿ·ÿ°ÿ¨ÿ¤ÿ¡ÿÿDÿìþçþIÿ¥ÿ¼ÿ¸ÿ¨ÿªÿ³ÿ¸ÿ¯ÿ³ÿ³ÿ­ÿ³ÿ§ÿ«ÿ«ÿ§ÿÁÿ¸ÿ¨ÿÿÿ¬ÿ¹ÿ·ÿ«ÿ¢ÿµÿ³ÿ´ÿ¢ÿ§ÿ®ÿ¯ÿ¯ÿ©ÿ§ÿ´ÿ²ÿ¬ÿÀÿ¹ÿ®ÿ³ÿ²ÿ¯ÿ¹ÿÂÿ±ÿ°ÿ©ÿ¹ÿ¶ÿÁÿºÿ±ÿ¼ÿÅÿ¼ÿ»ÿµÿºÿªÿ¯ÿ»ÿ¹ÿ¾ÿ¾ÿµÿ»ÿËÿ¶ÿ¶ÿ»ÿÈÿ¾ÿ±ÿµÿ·ÿ²ÿ²ÿ¬ÿÉÿÀÿ¬ÿ³ÿ ÿ¡ÿ¾ÿÆÿ¶ÿ·ÿÌÿÂÿ§ÿ½ÿ¬ÿ¸ÿ·ÿ·ÿÁÿ¿ÿ³ÿ­ÿ¯ÿµÿ©ÿ½ÿÃÿÃÿµÿ¦ÿ®ÿ´ÿ­ÿ§ÿÿÿÿ­ÿ°ÿ©ÿ¬ÿ¹ÿ¶ÿ¶ÿªÿÄÿ³ÿ²ÿ²ÿ²ÿ»ÿ½ÿÀÿ§ÿµÿ¶ÿ¾ÿÀÿ¹ÿ´ÿ¸ÿ¾ÿ¶ÿ½ÿÁÿ¹ÿºÿ²ÿªÿ¨ÿ°ÿ½ÿ¸ÿ¿ÿÿÀÿ¼ÿ¬ÿ«ÿµÿ½ÿ·ÿÿ«ÿ·ÿ¸ÿ¸ÿ·ÿ·ÿ´ÿµÿºÿ¿ÿ¬ÿÆÿ³ÿ®ÿ®ÿ¯ÿµÿ¼ÿ§ÿ®ÿ´ÿ³ÿ²ÿ¶ÿ´ÿ®ÿ±ÿ¾ÿºÿÁÿ«ÿ¤ÿ­ÿ¶ÿ¬ÿ¡ÿ¬ÿ¬ÿ°ÿ¯ÿ¤ÿ²ÿ¶ÿ«ÿ©ÿ­ÿ¨ÿ¶ÿÿ°ÿ«ÿ«ÿ­ÿ§ÿÿÿÿ®ÿ¤ÿ¡ÿ§ÿ©ÿ´ÿ¹ÿ¹ÿÆÿÄÿ ÿ¸ÿ¯ÿ³ÿ·ÿ¯ÿ¨ÿ­ÿºÿÿ±ÿ±ÿºÿºÿ¬ÿ©ÿ·ÿ°ÿ¿ÿ¶ÿÄÿÁÿºÿµÿ¹ÿÁÿ°ÿªÿ¹ÿ¾ÿ²ÿ­ÿ¯ÿ±ÿ¶ÿ¿ÿ¯ÿºÿ²ÿÄÿÃÿ¼ÿ¼ÿ¹ÿ¬ÿ±ÿÁÿ³ÿ¦ÿµÿ­ÿ ÿ¢ÿªÿµÿ´ÿ¨ÿ³ÿ±ÿ±ÿ°ÿ¼ÿÀÿ¨ÿ£ÿ¨ÿÁÿ¯ÿ³ÿ®ÿ«ÿ´ÿ²ÿ¤ÿ¸ÿ²ÿ«ÿ¶ÿ«ÿ¯ÿ½ÿ»ÿ³ÿ¸ÿ¯ÿ±ÿ«ÿµÿ±ÿ²ÿ®ÿ³ÿºÿ°ÿ¯ÿ«ÿªÿ®ÿ²ÿªÿ°ÿºÿ¶ÿ¬ÿ¼ÿ¯ÿ¤ÿ¢ÿ¬ÿ©ÿµÿ½ÿ³ÿªÿªÿ¡ÿ°ÿªÿ¯ÿ¼ÿ´ÿÀÿÃÿ²ÿ¬ÿ³ÿ·ÿÿ¯ÿ³ÿ®ÿ¤ÿ¶ÿÉÿÄÿÂÿºÿ¸ÿ»ÿºÿ³ÿ­ÿ±ÿ®ÿ³ÿÀÿ¹ÿ°ÿ¯ÿÍÿ¹ÿ°ÿ©ÿµÿ­ÿÿÿ¬ÿºÿ°ÿ¾ÿµÿ¹ÿºÿ¼ÿ¹ÿ²ÿ²ÿ»ÿ¼ÿ©ÿ§ÿ´ÿ²ÿ·ÿ®ÿ¼ÿ¾ÿ¬ÿ¶ÿªÿ»ÿÁÿ¦ÿ°ÿ¸ÿµÿ®ÿ¶ÿ¿ÿµÿ³ÿÀÿ¼ÿ»ÿ¶ÿ¨ÿ³ÿ²ÿ¯ÿ©ÿªÿ¼ÿ¯ÿ¢ÿ¿ÿ»ÿºÿ¿ÿ¶ÿ´ÿ°ÿ²ÿºÿ²ÿ­ÿµÿ²ÿ¨ÿ´ÿ³ÿªÿ­ÿµÿ¶ÿ¶ÿ±ÿ­ÿ·ÿ³ÿ¹ÿÏÿµÿªÿ¨ÿ¬ÿ«ÿ¥ÿ¦ÿ³ÿ»ÿ¯ÿ«ÿ¶ÿ§ÿ´ÿºÿ¼ÿºÿ³ÿ³ÿ°ÿ«ÿ¾ÿ°ÿ¹ÿ¾ÿÀÿ´ÿ¨ÿ¦ÿ±ÿ¾ÿ¾ÿ´ÿ¶ÿ¹ÿ®ÿ´ÿ¯ÿ®ÿ¬ÿ±ÿ­ÿ¨ÿ·ÿ¿ÿ¦ÿ¬ÿ·ÿ»ÿ¶ÿ¹ÿ²ÿ­ÿ²ÿ·ÿ¶ÿÁÿÎÿ¹ÿµÿ¥ÿ­ÿ½ÿ±ÿ¨ÿ¬ÿ³ÿ®ÿ§ÿªÿ´ÿ²ÿ°ÿ¯ÿ«ÿÀÿ©ÿ ÿ¤ÿ±ÿ³ÿ°ÿ­ÿ¬ÿ°ÿ¹ÿ¶ÿ­ÿ±ÿ¦ÿ¬ÿ¬ÿ¬ÿ­ÿªÿ®ÿ»ÿÅÿÅÿÁÿ¨ÿ°ÿ³ÿÿ³ÿ§ÿ¢ÿ®ÿ²ÿ³ÿ®ÿ©ÿµÿ·ÿ¯ÿ±ÿ¤ÿ¸ÿ¾ÿÂÿ¸ÿ¹ÿÀÿ»ÿ­ÿ£ÿ¤ÿ­ÿ´ÿ¹ÿÿÈÿ¹ÿ·ÿ¶ÿ³ÿ»ÿÂÿ¼ÿ´ÿ³ÿ·ÿ²ÿ³ÿ¦ÿ¹ÿ¬ÿ®ÿ¯ÿ­ÿ±ÿ®ÿ¤ÿ©ÿ¹ÿ·ÿÿ ÿÁÿ¶ÿÿÿ´ÿ®ÿ¯ÿ§ÿ¯ÿ¹ÿ·ÿ®ÿ¯ÿºÿ®ÿµÿÀÿ©ÿµÿ¹ÿ²ÿ±ÿ¨ÿ¨ÿ©ÿ®ÿ®ÿµÿÄÿ¸ÿ·ÿ¨ÿ¹ÿÂÿªÿ­ÿ±ÿ¹ÿ³ÿÁÿ³ÿ®ÿ¸ÿ¹ÿ¹ÿ´ÿ­ÿ¸ÿ­ÿ«ÿ«ÿ¯ÿ¢ÿÿ·ÿªÿ³ÿ·ÿ§ÿ§ÿ«ÿ®ÿ¶ÿ°ÿÿ±ÿ¥ÿ¬ÿ¸ÿ©ÿ¤ÿ°ÿ³ÿ²ÿ«ÿ¢ÿ­ÿÁÿ»ÿ¯ÿ¸ÿ­ÿ«ÿµÿ©ÿ«ÿ¨ÿ¦ÿ±ÿ­ÿ³ÿ»ÿ¨ÿ£ÿ°ÿ«ÿµÿ£ÿ£ÿ¾ÿ»ÿºÿ­ÿ´ÿ´ÿ¼ÿ°ÿ­ÿ²ÿ¯ÿ´ÿºÿ¬ÿ°ÿ¶ÿ¨ÿ¥ÿÿµÿ¥ÿ»ÿËÿ¯ÿªÿ¸ÿ¼ÿ±ÿ¢ÿÿ¨ÿ´ÿ¹ÿ¼ÿ«ÿ¶ÿ¯ÿ¨ÿ³ÿ¶ÿÿ·ÿºÿ­ÿ±ÿ·ÿ´ÿ±ÿ¯ÿ­ÿ®ÿ¬ÿÿÿ·ÿ©ÿÇÿÏÿÃÿ®ÿºÿ¾ÿ±ÿ¦ÿÿÿ¢ÿ©ÿ®ÿ¢ÿ¢ÿ§ÿµÿ­ÿ³ÿ¢ÿ¸ÿ·ÿ¤ÿªÿ­ÿ²ÿ«ÿªÿ«ÿ¥ÿÿ ÿ¦ÿ¦ÿÿ¥ÿ¬ÿÿ ÿ¡ÿ«ÿ³ÿÿÿ®ÿµÿÿÿ¦ÿ¦ÿ¦ÿ¬ÿ§ÿÿÿÿ¤ÿÿÿ±ÿ¨ÿÿÿ±ÿ°ÿÿÿ¬ÿ´ÿ­ÿ§ÿ¢ÿ¡ÿªÿ®ÿµÿ½ÿ¯ÿªÿ¨ÿ­ÿ­ÿ·ÿ²ÿ¤ÿ¤ÿ¤ÿ©ÿ¬ÿ¢ÿ¥ÿ£ÿ¢ÿ©ÿ¦ÿÿÿ¡ÿ¢ÿ©ÿ¢ÿÿ¢ÿ¤ÿ´ÿÿÿÿÿÿ£ÿ¦ÿÿ¨ÿ¦ÿªÿ©ÿÿÿ©ÿ¶ÿÿÿÿ§ÿºÿ®ÿ¥ÿªÿ«ÿÿ¬ÿ¤ÿ§ÿ ÿ­ÿ­ÿ³ÿ°ÿ¥ÿ¦ÿ­ÿ¬ÿ¦ÿ¯ÿ²ÿ·ÿ¢ÿÉÿ°ÿÿÅÿ¬ÿ«ÿ¡ÿµÿ¼ÿ¹ÿ¹ÿ«ÿ¨ÿ«ÿ°ÿ±ÿ±ÿ³ÿ´ÿµÿ°ÿªÿ­ÿ²ÿ½ÿ¯ÿ©ÿ§ÿ«ÿÄÿªÿ­ÿ¯ÿ©ÿ³ÿ±ÿ±ÿ¿ÿ¾ÿ¹ÿ±ÿ°ÿ¹ÿ´ÿ¦ÿÿÿÿ±ÿÿ®ÿ¬ÿ·ÿÈÿÇÿ­ÿ¨ÿÿ½ÿÅÿ±ÿ¹ÿ·ÿ©ÿ´ÿ·ÿ¬ÿ¬ÿ°ÿ²ÿ´ÿ´ÿ¹ÿ¸ÿ®ÿ³ÿºÿ©ÿ¨ÿ¹ÿÆÿÀÿ·ÿÀÿªÿªÿ¼ÿªÿ¯ÿµÿ¦ÿ¯ÿ²ÿ³ÿ±ÿ§ÿ«ÿ¹ÿÂÿ½ÿ¾ÿ²ÿ¬ÿ³ÿ¶ÿ¬ÿ·ÿ£ÿ®ÿ«ÿÿ«ÿ®ÿÿ¥ÿÿ¨ÿ°ÿ±ÿ¨ÿ¥ÿ©ÿ§ÿ¦ÿ©ÿ¨ÿ§ÿ¦ÿ¯ÿªÿ¢ÿ²ÿ»ÿ³ÿ¶ÿ±ÿ¥ÿ°ÿ±ÿÿµÿ³ÿ¬ÿ©ÿªÿ®ÿ²ÿµÿ±ÿ´ÿÁÿÆÿ°ÿ¨ÿ³ÿ´ÿ°ÿªÿ¨ÿ¨ÿ¦ÿµÿ³ÿ¯ÿ²ÿ¡ÿ§ÿ¨ÿÿ©ÿ­ÿµÿ³ÿ¥ÿ¦ÿ°ÿ§ÿ£ÿ­ÿ°ÿ´ÿ±ÿ¯ÿ«ÿ©ÿ±ÿ°ÿ©ÿ¨ÿªÿ¬ÿªÿÿÿ­ÿ¿ÿ¶ÿµÿªÿ ÿ£ÿ§ÿ²ÿÿÿ³ÿÿÿ§ÿ¤ÿÿ«ÿ¯ÿ¥ÿ¦ÿ©ÿ¯ÿ±ÿ­ÿ­ÿ®ÿ±ÿµÿ¥ÿÿ¬ÿµÿµÿ±ÿÿ®ÿ©ÿ¦ÿ ÿµÿ©ÿ¨ÿ«ÿ¡ÿ´ÿ¨ÿÿ«ÿ®ÿ£ÿ§ÿ§ÿ¤ÿ§ÿªÿ¤ÿ©ÿ¬ÿªÿ±ÿ­ÿÿÿÿÿ²ÿÿÿ¦ÿ¤ÿ¥ÿ°ÿ´ÿÿÿ¯ÿÿ§ÿÁÿÿ¡ÿ£ÿÿ©ÿ¸ÿ¨ÿªÿ¦ÿ©ÿ«ÿÿ¥ÿ±ÿ­ÿ©ÿªÿ¬ÿ§ÿ©ÿ«ÿ©ÿ§ÿÿ³ÿºÿ·ÿÿ¡ÿÿÿ¦ÿ²ÿÿµÿÿ®ÿ®ÿ¤ÿ¨ÿ§ÿ¥ÿ¯ÿµÿ§ÿÿ¥ÿ°ÿ¹ÿµÿ°ÿ©ÿ³ÿ¾ÿ©ÿÿ¥ÿÿÿªÿ¹ÿµÿ¡ÿ±ÿÿÿ¤ÿÿ©ÿµÿ¤ÿ£ÿ¡ÿ®ÿÉÿ¿ÿ»ÿÃÿ¸ÿ¬ÿÿ°ÿ°ÿ£ÿ¤ÿÿÿ°ÿ£ÿ¬ÿ­ÿ¬ÿ¨ÿ°ÿ¶ÿ©ÿ°ÿ·ÿ­ÿ±ÿºÿ¼ÿ²ÿ®ÿ§ÿ¨ÿ»ÿ°ÿµÿ¥ÿ¯ÿ¯ÿ²ÿ¤ÿÿÿ£ÿ§ÿ¬ÿ£ÿ£ÿ±ÿ¯ÿ­ÿ¯ÿµÿ²ÿ´ÿ«ÿ¬ÿ­ÿ­ÿ¡ÿÿ©ÿ¨ÿ¨ÿ«ÿ­ÿ®ÿ«ÿªÿ¯ÿºÿªÿ²ÿ¬ÿ¬ÿµÿ¶ÿ§ÿµÿ¼ÿ°ÿ²ÿ¦ÿÿÿ²ÿ½ÿ²ÿ¬ÿ¤ÿ£ÿÆÿËÿ³ÿÿ¨ÿ¸ÿ¬ÿ¯ÿªÿªÿ²ÿ´ÿ³ÿ²ÿ²ÿ«ÿ¯ÿ¨ÿ£ÿ¯ÿ©ÿ«ÿ·ÿ­ÿÿ¦ÿ¹ÿ±ÿ¥ÿªÿ¹ÿ´ÿ·ÿ¸ÿ¤ÿ£ÿ®ÿ«ÿ¹ÿ¨ÿªÿÄÿ­ÿÿ´ÿ³ÿ¼ÿºÿ­ÿ¼ÿ·ÿ®ÿ·ÿ­ÿÿ§ÿ´ÿ¬ÿ±ÿ¦ÿ¥ÿ¬ÿ§ÿ©ÿ­ÿ¬ÿ¯ÿ±ÿ¯ÿ¥ÿ¤ÿ¼ÿ¹ÿ§ÿ©ÿ­ÿ²ÿ¼ÿ³ÿ²ÿ£ÿ¥ÿ¶ÿ²ÿ§ÿ§ÿ«ÿ¶ÿ¶ÿ¸ÿ¦ÿÿÿªÿ®ÿ§ÿÿ¥ÿ¼ÿ¿ÿ¹ÿ¨ÿ´ÿ»ÿ±ÿµÿ¼ÿ¹ÿ­ÿ®ÿ»ÿºÿ¼ÿ¯ÿ©ÿ®ÿ¯ÿºÿµÿªÿ¶ÿÀÿ¶ÿ»ÿ»ÿ±ÿ¥ÿ©ÿ¹ÿ¬ÿÿ®ÿÁÿÉÿ§ÿ°ÿÿ¯ÿ©ÿ­ÿ»ÿ¸ÿ¿ÿ«ÿ·ÿ½ÿ¬ÿ ÿ­ÿ±ÿ´ÿ¦ÿ¤ÿ»ÿ§ÿ¤ÿ¥ÿ¢ÿ´ÿÀÿ¶ÿ·ÿ·ÿ¸ÿ¤ÿÿ¤ÿ¥ÿªÿ«ÿ´ÿ¶ÿ¯ÿ´ÿ®ÿ®ÿ­ÿ£ÿµÿ±ÿ±ÿ«ÿªÿ«ÿ°ÿ®ÿ©ÿ´ÿ¤ÿ²ÿÿ«ÿ³ÿÅÿ¢ÿÿ±ÿÿÿÿ£ÿ°ÿ§ÿ¯ÿªÿ§ÿ¸ÿ±ÿ»ÿ¶ÿªÿ®ÿ¸ÿ­ÿ®ÿ¬ÿ«ÿ©ÿ¥ÿ­ÿ¯ÿ¨ÿ¬ÿ¼ÿ®ÿ¥ÿ³ÿºÿ¯ÿ¤ÿ¹ÿ¶ÿ¼ÿ´ÿ³ÿ¤ÿ©ÿ¡ÿ¯ÿ°ÿ¶ÿ¯ÿ·ÿ·ÿ·ÿ¯ÿÿ­ÿ¨ÿ¸ÿÈÿºÿ±ÿ©ÿ¡ÿÿ­ÿ¶ÿ½ÿªÿÿÿ¯ÿ«ÿÿ¨ÿ­ÿ­ÿ»ÿ¹ÿ­ÿ­ÿ¦ÿ§ÿ«ÿ ÿ®ÿÂÿ»ÿ²ÿ³ÿ·ÿ¥ÿµÿ­ÿ¬ÿÀÿ²ÿÄÿ³ÿ¼ÿÈÿ ÿ´ÿ«ÿ·ÿÐÿ¿ÿÃÿ¿ÿ¾ÿ»ÿ§ÿ¡ÿ°ÿ¶ÿ·ÿ³ÿ»ÿ®ÿ´ÿ³ÿ³ÿµÿ¥ÿÿ­ÿ²ÿ´ÿ³ÿ®ÿ©ÿ¦ÿ°ÿ­ÿ±ÿÀÿ«ÿ°ÿ»ÿ²ÿ®ÿ±ÿ¬ÿ ÿ¯ÿ»ÿ·ÿÿ¯ÿ±ÿ¸ÿ·ÿµÿ¶ÿ¿ÿ©ÿÿ¬ÿÿ²ÿÀÿÄÿ¶ÿ¶ÿ³ÿ°ÿ¶ÿ®ÿ§ÿ°ÿ·ÿ¯ÿµÿ·ÿ³ÿ°ÿ°ÿ´ÿ´ÿ®ÿ¯ÿ±ÿ©ÿ©ÿµÿ´ÿ¯ÿ·ÿ±ÿ«ÿ­ÿºÿ¯ÿ²ÿ«ÿ­ÿ£ÿ¯ÿ³ÿ´ÿ°ÿ¯ÿ±ÿ±ÿ³ÿ¼ÿ³ÿ¾ÿ©ÿµÿ­ÿ¨ÿ¯ÿ°ÿ±ÿ±ÿÀÿ»ÿÀÿ¸ÿ³ÿ°ÿªÿ°ÿ¨ÿ¬ÿ·ÿ¯ÿ®ÿ¸ÿºÿ¾ÿ¾ÿ·ÿ³ÿ¬ÿ­ÿ§ÿ¨ÿ¼ÿ¹ÿ»ÿ¬ÿ³ÿ¯ÿ¬ÿ«ÿ¢ÿ´ÿÃÿÂÿ´ÿ±ÿ¬ÿ´ÿ¶ÿ¼ÿ²ÿ°ÿ¯ÿ½ÿÀÿ¶ÿ±ÿ³ÿ¨ÿ¤ÿ¬ÿ±ÿÁÿ½ÿ³ÿ§ÿ¤ÿ¤ÿ¦ÿ§ÿ´ÿ½ÿ­ÿ§ÿ©ÿ©ÿ²ÿ¾ÿ¯ÿ®ÿ¬ÿ¯ÿ¯ÿ³ÿÂÿ·ÿ¢ÿ²ÿ­ÿ·ÿÿ¹ÿ±ÿ¯ÿÀÿºÿ­ÿ¯ÿ¢ÿ§ÿ¹ÿ¢ÿ©ÿ£ÿ¯ÿ´ÿ®ÿ¶ÿ¯ÿ®ÿªÿ·ÿ¿ÿ¸ÿ°ÿ°ÿ¸ÿ·ÿ±ÿ·ÿ³ÿ¢ÿÿ°ÿ¹ÿºÿ¥ÿ²ÿ¾ÿ»ÿ½ÿ©ÿ¡ÿ³ÿÅÿ½ÿ«ÿ©ÿ³ÿºÿ®ÿ­ÿ©ÿ¢ÿµÿ¶ÿ¶ÿ·ÿÄÿ´ÿÿ±ÿ¿ÿ·ÿ­ÿ¶ÿ¹ÿ«ÿ¨ÿ°ÿ·ÿ¹ÿµÿ³ÿ»ÿºÿ®ÿ»ÿ§ÿÂÿ«ÿ«ÿ±ÿ²ÿ³ÿÿ­ÿ²ÿºÿ¯ÿ«ÿ¨ÿ²ÿºÿ´ÿ³ÿÆÿÅÿÈÿ¿ÿ¶ÿµÿµÿ°ÿ»ÿµÿ°ÿ´ÿ»ÿÃÿ½ÿ³ÿ¸ÿ¾ÿ¸ÿ³ÿ´ÿ®ÿ§ÿ¥ÿ¶ÿ²ÿµÿ¶ÿ·ÿ²ÿ¹ÿ¨ÿ©ÿ±ÿÿ·ÿ²ÿ½ÿ²ÿÁÿ´ÿ¯ÿ³ÿ®ÿµÿ·ÿ­ÿ¬ÿ¨ÿ´ÿ·ÿ±ÿ¼ÿ®ÿÿ©ÿ²ÿ¸ÿ·ÿ¬ÿ¬ÿ¤ÿ«ÿ§ÿ©ÿ©ÿ¨ÿ»ÿ¬ÿ°ÿ§ÿºÿ»ÿÂÿµÿÄÿ´ÿ°ÿ¸ÿµÿ°ÿÇÿ¿ÿ·ÿ³ÿ¹ÿºÿ³ÿ¶ÿ¼ÿ¸ÿ·ÿÁÿ»ÿ³ÿ±ÿ­ÿ·ÿ¾ÿÄÿ¹ÿ´ÿµÿ¸ÿ³ÿ³ÿ¹ÿÂÿ¸ÿ©ÿ¹ÿ¾ÿµÿ«ÿ´ÿ½ÿ¿ÿºÿ¬ÿ¦ÿ¯ÿ·ÿ´ÿÿ«ÿÌÿÆÿ½ÿ¶ÿ¯ÿÿ§ÿ§ÿÿ¯ÿ©ÿ¸ÿ½ÿ ÿºÿ¥ÿ¯ÿ¶ÿ¸ÿ´ÿÂÿ¸ÿ±ÿÆÿ¿ÿ´ÿ²ÿ±ÿ§ÿ¦ÿ§ÿ©ÿ¬ÿ¦ÿ«ÿ±ÿ°ÿÀÿÄÿ¸ÿµÿ«ÿ­ÿ¼ÿ±ÿ¶ÿ½ÿ·ÿ»ÿÿ°ÿ¬ÿ¬ÿ·ÿÁÿ¾ÿ²ÿ°ÿ¬ÿ¸ÿ·ÿ«ÿ±ÿ¿ÿ¾ÿºÿÀÿ´ÿ²ÿªÿ°ÿ­ÿ¶ÿÀÿ·ÿ«ÿªÿÿ°ÿ¬ÿ©ÿ¶ÿ´ÿªÿ¡ÿ°ÿ·ÿ°ÿ·ÿ¶ÿ°ÿ³ÿ²ÿ¨ÿ¨ÿ²ÿ¸ÿ¾ÿ³ÿ»ÿ¾ÿºÿ¹ÿ¦ÿ¤ÿÿ¢ÿ®ÿ­ÿ¨ÿ²ÿ´ÿ§ÿ³ÿºÿ´ÿ¡ÿ©ÿªÿ°ÿ·ÿ°ÿ´ÿ¯ÿ¥ÿ«ÿ ÿµÿ½ÿ¼ÿ¦ÿ¹ÿ´ÿ¿ÿ¯ÿ©ÿ°ÿ©ÿ°ÿ¶ÿ£ÿ¶ÿ·ÿ´ÿ°ÿ®ÿ±ÿ°ÿ²ÿ®ÿ­ÿ³ÿªÿ¬ÿ³ÿ¶ÿ¬ÿ£ÿÿÃÿ±ÿ©ÿ¢ÿ¸ÿ¿ÿ«ÿºÿ¹ÿ®ÿ¨ÿ¦ÿ§ÿ°ÿ·ÿºÿ¼ÿ¶ÿ¯ÿ²ÿ»ÿ¿ÿ¼ÿ­ÿªÿ¬ÿÀÿ±ÿ»ÿ¨ÿ°ÿÿ¤ÿ·ÿ¿ÿ­ÿ¥ÿ¤ÿ¢ÿ¦ÿ®ÿ³ÿ£ÿÿ¤ÿªÿ¢ÿ ÿ¦ÿÿÿ£ÿÿÿ©ÿ£ÿÿ¦ÿ¤ÿ¦ÿÿÿ¤ÿ§ÿ«ÿ¨ÿÿÿ­ÿ·ÿ§ÿªÿ¥ÿ¥ÿ´ÿ¦ÿ ÿ§ÿÿÿ¥ÿ£ÿ ÿÿªÿ®ÿÿÿ¢ÿÿÿ§ÿ±ÿ±ÿ¢ÿ¡ÿ ÿÿÿ§ÿ¥ÿ¡ÿ·ÿµÿ²ÿ¥ÿ¦ÿ¯ÿ¨ÿÿ¢ÿÿÿªÿ¨ÿ¥ÿ©ÿÿ©ÿÿÿ¤ÿ£ÿ¯ÿÿÿÿ¤ÿ ÿÿ§ÿªÿÿÿ¡ÿÿ¥ÿÿÿ°ÿ§ÿÿ­ÿ«ÿ¥ÿ¬ÿ®ÿ£ÿ£ÿ¥ÿªÿ°ÿ±ÿ¤ÿ¢ÿ¦ÿÿ­ÿ´ÿ¯ÿ¢ÿ²ÿ¨ÿ¯ÿÁÿ¤ÿ¦ÿºÿ¶ÿ©ÿµÿµÿ¨ÿ¬ÿ²ÿ¬ÿ«ÿ¬ÿ§ÿªÿ¸ÿ¬ÿ±ÿ¡ÿÿ«ÿ¬ÿ²ÿ¯ÿ±ÿ§ÿ²ÿ¼ÿµÿ¯ÿ¬ÿ¨ÿ±ÿ²ÿ§ÿ¤ÿ´ÿ·ÿÂÿÿ¨ÿ¦ÿ³ÿ±ÿ¥ÿ¨ÿ¨ÿ¥ÿ¥ÿ¦ÿ¨ÿ¥ÿªÿ°ÿ¼ÿ¥ÿ¦ÿ¬ÿ¥ÿ´ÿ¸ÿ¬ÿ®ÿªÿ§ÿ«ÿ®ÿ°ÿ¶ÿ¯ÿÿ®ÿÃÿ­ÿÁÿ´ÿ´ÿ¬ÿºÿ¤ÿÿ«ÿ°ÿ¶ÿ´ÿ®ÿ­ÿ¬ÿ¶ÿ©ÿ±ÿ°ÿµÿ¶ÿ³ÿ·ÿµÿ«ÿ«ÿ°ÿ¹ÿ¬ÿªÿ¶ÿ®ÿ¦ÿÿ°ÿ«ÿ¶ÿ´ÿÃÿ©ÿ·ÿ¡ÿ´ÿµÿ¯ÿ¶ÿ³ÿªÿ¬ÿ²ÿ­ÿ±ÿ²ÿ³ÿ¹ÿ´ÿ¯ÿ³ÿ±ÿ§ÿ£ÿ£ÿ¯ÿ¹ÿ¼ÿ¾ÿ¬ÿ¡ÿ¬ÿ¾ÿ±ÿ¶ÿ´ÿ©ÿ°ÿ°ÿ¨ÿµÿ¸ÿµÿµÿ¬ÿªÿ°ÿ®ÿ³ÿ¿ÿ»ÿÿ ÿ¯ÿ¨ÿ¨ÿ¹ÿºÿ¸ÿÀÿ¾ÿ²ÿ´ÿ´ÿ±ÿ¨ÿ­ÿ²ÿ½ÿÇÿµÿ°ÿ¬ÿ®ÿ¯ÿ±ÿÂÿ´ÿ¨ÿ²ÿ¸ÿ°ÿ°ÿ¯ÿ©ÿ»ÿÌÿÊÿ²ÿÿ¤ÿ´ÿ¶ÿ¯ÿ·ÿ¬ÿ©ÿ¦ÿ°ÿ¾ÿµÿ­ÿ²ÿ¸ÿºÿ·ÿ±ÿ¶ÿ¦ÿ«ÿ±ÿ¤ÿ ÿ©ÿ®ÿ°ÿ·ÿ¶ÿµÿ¯ÿªÿ°ÿ®ÿ³ÿºÿ§ÿ­ÿ´ÿ¼ÿ³ÿ¦ÿ¶ÿ·ÿ¥ÿ¥ÿ²ÿ¹ÿÄÿ«ÿÂÿ´ÿÅÿ¤ÿ»ÿ·ÿ´ÿ½ÿ·ÿ³ÿ»ÿªÿ¯ÿ­ÿ¶ÿ³ÿ¼ÿ°ÿ¥ÿÿ©ÿ®ÿ¯ÿ®ÿ¬ÿ¼ÿ¶ÿ§ÿ ÿªÿ§ÿ¨ÿ§ÿ±ÿ°ÿ¬ÿ³ÿ¸ÿ³ÿ®ÿ·ÿ¼ÿªÿºÿ«ÿ±ÿºÿµÿªÿ¨ÿ®ÿ®ÿ¤ÿÿ³ÿ¯ÿ¶ÿ¨ÿªÿµÿ²ÿ¬ÿ°ÿ²ÿ©ÿ¯ÿ¬ÿ®ÿ­ÿ·ÿªÿµÿÄÿ¿ÿ¬ÿ«ÿ¼ÿ³ÿªÿ½ÿ³ÿÂÿÉÿ¤ÿ­ÿ¨ÿ¨ÿ¶ÿ¶ÿ­ÿ³ÿªÿ±ÿ·ÿ³ÿ¶ÿµÿ­ÿ³ÿ´ÿ°ÿµÿ¯ÿ¯ÿ´ÿÂÿ¦ÿ¿ÿÿ+ÿyþDþäþÿ§ÿ·ÿ»ÿ£ÿ¨ÿºÿ±ÿ«ÿ»ÿ¹ÿ¬ÿ³ÿÀÿ³ÿ£ÿÿ±ÿ¼ÿ¨ÿÿ¡ÿ¶ÿÁÿ®ÿ¢ÿªÿµÿµÿ¹ÿ¨ÿ²ÿ®ÿ©ÿªÿ©ÿ«ÿµÿ¢ÿÇÿÇÿ°ÿ¨ÿ¨ÿ±ÿ¸ÿºÿµÿ¬ÿ¾ÿ­ÿÀÿºÿ½ÿ²ÿ°ÿ»ÿÁÿ´ÿ¥ÿ«ÿ¼ÿÿµÿ¾ÿ¯ÿ®ÿ¬ÿªÿµÿ¾ÿ®ÿ±ÿ»ÿÆÿ¹ÿ­ÿ«ÿ¦ÿ«ÿ³ÿ«ÿ·ÿ¢ÿ­ÿ­ÿ¬ÿ±ÿ±ÿ¤ÿ¢ÿ¯ÿ´ÿÃÿ½ÿÅÿ«ÿ­ÿ§ÿ«ÿµÿ·ÿ±ÿ¬ÿ¸ÿ¶ÿ±ÿ¤ÿ©ÿ¼ÿ¹ÿ­ÿ®ÿ¥ÿÿÿÿÿ¬ÿ·ÿ³ÿ©ÿ¯ÿÅÿÆÿÀÿ¦ÿ¸ÿ°ÿ°ÿ¨ÿ¨ÿ³ÿºÿÂÿ½ÿ±ÿÇÿ¿ÿ¹ÿ¾ÿÁÿ¿ÿ¼ÿ±ÿºÿÉÿ©ÿ±ÿ²ÿ¶ÿºÿ½ÿ¹ÿ¬ÿ¿ÿÃÿ¤ÿ·ÿ½ÿ¸ÿ¾ÿÅÿµÿÿ¶ÿ¹ÿ´ÿ¬ÿµÿºÿ¹ÿ·ÿ°ÿ°ÿÀÿ¬ÿ­ÿ¯ÿÀÿºÿ¯ÿ¹ÿµÿ«ÿ»ÿ¶ÿ¸ÿ´ÿ­ÿ¯ÿ¶ÿ·ÿ²ÿ³ÿºÿ±ÿ§ÿ¦ÿªÿ«ÿ¥ÿ¥ÿÿ©ÿ¬ÿ»ÿ±ÿ­ÿ­ÿªÿ±ÿ­ÿ¸ÿ¬ÿ¤ÿ¤ÿ¦ÿ§ÿ¢ÿÿ¯ÿ¡ÿµÿ¦ÿ£ÿ¡ÿ®ÿ¼ÿµÿÀÿ¸ÿ°ÿ¯ÿ¤ÿ©ÿ°ÿ­ÿ³ÿ´ÿ¶ÿ¬ÿ´ÿ´ÿ¶ÿ¸ÿ­ÿ¢ÿ·ÿÎÿ¶ÿ©ÿ²ÿ¥ÿ¡ÿ¯ÿºÿºÿ¶ÿ­ÿ´ÿ»ÿ½ÿ¹ÿ´ÿ±ÿ³ÿÁÿ³ÿ¿ÿ¼ÿ¾ÿ®ÿµÿËÿ½ÿ­ÿ¶ÿ¹ÿ¾ÿ§ÿ®ÿ«ÿªÿ°ÿ¨ÿ´ÿ³ÿ¹ÿ·ÿ´ÿµÿ±ÿ®ÿ·ÿ¾ÿÇÿ«ÿ½ÿ·ÿ­ÿ­ÿ±ÿ¹ÿ¹ÿ¦ÿ°ÿ«ÿªÿ¦ÿ±ÿ°ÿ®ÿ²ÿµÿÂÿ­ÿÂÿªÿ®ÿ²ÿ³ÿ±ÿ°ÿ±ÿ´ÿÅÿ¯ÿµÿ·ÿÀÿ½ÿ»ÿºÿ°ÿ«ÿ·ÿ²ÿºÿ»ÿµÿ¤ÿ±ÿ¶ÿ«ÿ®ÿ¨ÿ¤ÿ¸ÿ§ÿ±ÿºÿ´ÿ·ÿÀÿºÿ®ÿ£ÿ¤ÿ®ÿªÿÿ¨ÿ¤ÿ­ÿ¸ÿ¯ÿ¶ÿµÿ¶ÿ©ÿ½ÿ³ÿ­ÿ¯ÿ§ÿ¦ÿ¿ÿÁÿ¶ÿ¯ÿÁÿ¼ÿ°ÿ©ÿ´ÿ¿ÿ±ÿ¡ÿ±ÿ²ÿ»ÿ¹ÿµÿ±ÿ²ÿ·ÿ·ÿ´ÿµÿºÿ¼ÿ¾ÿ¸ÿÃÿ±ÿ¸ÿ»ÿ¹ÿ¹ÿ¸ÿ³ÿÿ±ÿ³ÿ«ÿ²ÿ¶ÿªÿ£ÿ¯ÿ¹ÿ®ÿ­ÿÂÿ¸ÿ¶ÿµÿ¬ÿ¶ÿ¸ÿ¯ÿ®ÿ¹ÿÀÿªÿ£ÿªÿ¶ÿ·ÿ°ÿ¥ÿ«ÿ²ÿµÿºÿ°ÿ±ÿ«ÿ¬ÿ¯ÿ³ÿ§ÿ²ÿ°ÿ®ÿÄÿÉÿµÿ°ÿºÿ³ÿ«ÿ¥ÿ£ÿ³ÿ­ÿ§ÿªÿ§ÿ­ÿ·ÿ·ÿ³ÿ³ÿ²ÿ§ÿ©ÿµÿ·ÿ»ÿ·ÿÿ«ÿ»ÿÂÿºÿ©ÿ²ÿ¹ÿºÿµÿ¬ÿ«ÿ¶ÿ·ÿ°ÿ¶ÿºÿ¹ÿÇÿ¾ÿ­ÿ¯ÿ©ÿ£ÿ°ÿÄÿÇÿ»ÿ¥ÿ·ÿ»ÿ¸ÿ®ÿ©ÿ¬ÿ²ÿ±ÿ­ÿ¶ÿÇÿ¿ÿ­ÿ¹ÿ£ÿ¶ÿ­ÿ¬ÿ·ÿ¾ÿ«ÿÿ±ÿ»ÿ¬ÿÃÿÄÿ¢ÿ¶ÿ¢ÿÿ©ÿ³ÿ¾ÿºÿ«ÿªÿ°ÿ­ÿ­ÿ±ÿ®ÿ¡ÿ¤ÿ¤ÿ¤ÿ©ÿ«ÿ³ÿ½ÿ½ÿÌÿ½ÿÿºÿ³ÿ¦ÿ¤ÿ®ÿ°ÿ­ÿ³ÿ´ÿªÿ¥ÿ±ÿ¸ÿ¡ÿ°ÿ±ÿ½ÿ«ÿ°ÿ³ÿºÿÁÿ»ÿ°ÿ°ÿºÿ¹ÿÁÿºÿ¢ÿ²ÿµÿÃÿºÿÀÿÂÿÀÿµÿ¨ÿ±ÿ´ÿ«ÿ³ÿ§ÿ³ÿ±ÿ­ÿ°ÿ¸ÿ«ÿ£ÿ£ÿªÿµÿ´ÿµÿ²ÿ·ÿ­ÿ®ÿ­ÿ±ÿ»ÿ¼ÿ¨ÿ·ÿ¾ÿ´ÿ®ÿ®ÿ½ÿµÿ´ÿ¸ÿ°ÿ¿ÿ¸ÿ«ÿ®ÿ­ÿªÿ¸ÿÂÿºÿ³ÿ¯ÿ¢ÿ¦ÿ©ÿ¾ÿÀÿ¬ÿ¡ÿ®ÿ·ÿ¸ÿ¼ÿ¯ÿ®ÿµÿ±ÿ·ÿ½ÿ²ÿ¿ÿ¯ÿ±ÿ·ÿÿ¢ÿ²ÿ·ÿ´ÿ¸ÿÉÿÀÿ²ÿ·ÿ¢ÿ±ÿ¼ÿ²ÿªÿ¦ÿ¯ÿ¶ÿ®ÿ²ÿ®ÿ²ÿ±ÿ£ÿ¥ÿ²ÿ¸ÿºÿ¥ÿ±ÿªÿµÿ®ÿ°ÿ«ÿ«ÿ¿ÿ¬ÿºÿ½ÿ°ÿ¥ÿ¥ÿ´ÿ­ÿ¶ÿ¸ÿÿ´ÿ¶ÿ¼ÿ°ÿ¯ÿ®ÿ¸ÿ¸ÿ½ÿÁÿ¹ÿµÿ¹ÿ®ÿÿµÿ¬ÿÿ£ÿ§ÿ±ÿ¥ÿ«ÿ ÿ¬ÿ»ÿ·ÿµÿ±ÿ§ÿªÿ´ÿ³ÿ·ÿ£ÿ²ÿ±ÿ´ÿ«ÿ²ÿ°ÿ¶ÿ·ÿ°ÿ´ÿ»ÿ¶ÿ¬ÿ¦ÿ¡ÿ©ÿ±ÿ«ÿ¡ÿ£ÿ¤ÿ¸ÿÃÿ­ÿ±ÿ¤ÿ§ÿ¶ÿ±ÿ©ÿ¯ÿ«ÿ¬ÿ¶ÿ¬ÿ¯ÿ±ÿ²ÿ­ÿ«ÿÿ³ÿ°ÿ®ÿ¬ÿ®ÿ±ÿ¦ÿ¥ÿ¯ÿ´ÿªÿ§ÿ¶ÿºÿ²ÿÿÿÿ¤ÿÿªÿ­ÿÿÿ­ÿ«ÿ¥ÿ§ÿ­ÿ¤ÿ§ÿ±ÿ¬ÿªÿ¢ÿÿ®ÿ¥ÿ­ÿ©ÿ±ÿ©ÿÿÿ³ÿÿÿ£ÿÿ¯ÿ©ÿÿÿ¬ÿ­ÿ©ÿÿ²ÿ°ÿ³ÿÿ¨ÿ²ÿ´ÿ¦ÿ¤ÿ©ÿ£ÿ¬ÿ ÿÿÿÿ¥ÿ¢ÿ¡ÿ¨ÿ¬ÿ¦ÿ¡ÿ¢ÿ¢ÿµÿ³ÿ£ÿÿ¡ÿÿ ÿ¦ÿ»ÿ°ÿ«ÿ¨ÿ¦ÿ¤ÿÿÿ£ÿ ÿ¬ÿÿ©ÿÿ¦ÿµÿ©ÿÿ®ÿ¦ÿÿ«ÿ¨ÿ£ÿÿ§ÿ¯ÿ¸ÿµÿ­ÿ­ÿ¬ÿ°ÿ²ÿ­ÿ¬ÿµÿ¯ÿ´ÿ£ÿ§ÿ¤ÿ²ÿÀÿ³ÿÿ§ÿ¸ÿ©ÿ«ÿ²ÿ²ÿ«ÿ¬ÿ®ÿ­ÿ­ÿ­ÿ´ÿ­ÿ¨ÿ­ÿÂÿ­ÿ¡ÿ°ÿ£ÿ¸ÿ¤ÿ¤ÿ°ÿ­ÿ¯ÿ²ÿ§ÿ­ÿªÿ«ÿ°ÿ­ÿªÿ¡ÿªÿÀÿ¯ÿ¬ÿ¦ÿ¢ÿÊÿ¼ÿºÿ±ÿÏÿ·ÿ®ÿÿ³ÿ´ÿ£ÿ­ÿ¸ÿ¶ÿ²ÿ°ÿ°ÿ¶ÿ´ÿ±ÿµÿ°ÿ·ÿ¼ÿ¿ÿ´ÿ±ÿºÿ©ÿ¿ÿÎÿ¬ÿ½ÿºÿ´ÿ¶ÿªÿ¾ÿ±ÿ¶ÿ¾ÿ³ÿ²ÿ­ÿ¥ÿ³ÿ·ÿªÿ³ÿ¼ÿ¼ÿ³ÿ®ÿ¦ÿ§ÿ¡ÿ°ÿ¢ÿ¸ÿ¸ÿÿÿ ÿ£ÿ­ÿ¤ÿ¢ÿ©ÿ¯ÿ®ÿ­ÿ¦ÿ¥ÿ­ÿ²ÿ°ÿ¦ÿ¨ÿ­ÿ¸ÿªÿÿ§ÿ¸ÿ³ÿ»ÿÿ¤ÿ¤ÿ¥ÿÿ¡ÿªÿ¸ÿ©ÿ©ÿ±ÿ½ÿ±ÿ¯ÿ³ÿ³ÿ®ÿ­ÿ²ÿ®ÿ©ÿ§ÿ¦ÿ¦ÿ¨ÿ¶ÿµÿµÿ°ÿ¯ÿ·ÿ´ÿÿ¦ÿ«ÿ³ÿ°ÿÿ¦ÿ°ÿÿ§ÿ±ÿµÿ²ÿ§ÿ©ÿ´ÿ´ÿ´ÿ´ÿ¨ÿ ÿÿÿ¥ÿ¥ÿ°ÿ ÿ¯ÿ¯ÿ®ÿ§ÿ«ÿ¯ÿ¯ÿÁÿ°ÿ½ÿ¬ÿÿÿÿÿ¯ÿ²ÿ©ÿ®ÿ­ÿ¨ÿµÿ¶ÿ§ÿ¤ÿ¨ÿ±ÿ³ÿªÿ¤ÿ ÿ©ÿ¦ÿ¢ÿ¥ÿ°ÿ¬ÿÿ±ÿ§ÿ¢ÿ¤ÿ©ÿ¥ÿ¦ÿ¥ÿ¢ÿ®ÿ«ÿ¨ÿ¬ÿ¤ÿ¨ÿ°ÿ¸ÿ¤ÿ£ÿ»ÿ³ÿ°ÿ¶ÿªÿ¤ÿ¸ÿ©ÿ¡ÿÿ¢ÿ¤ÿ¶ÿ£ÿ¼ÿ¥ÿ¨ÿ¢ÿ¶ÿ¢ÿ³ÿ°ÿÿÿÿ§ÿ°ÿ­ÿ¨ÿªÿªÿªÿªÿ¦ÿ²ÿªÿ¡ÿ¨ÿ¯ÿ´ÿªÿ©ÿ§ÿ£ÿÿ¤ÿ³ÿ¬ÿ¹ÿÿ¨ÿ£ÿ§ÿ¨ÿ³ÿÿ ÿºÿÿÀÿ«ÿÿ§ÿ¨ÿ«ÿ¸ÿµÿ«ÿ¬ÿ°ÿ»ÿ´ÿµÿ´ÿ®ÿ´ÿ¾ÿ¼ÿ´ÿ´ÿ­ÿ©ÿªÿªÿ²ÿºÿ¶ÿ°ÿ¦ÿ¡ÿÿÿ¿ÿ®ÿ´ÿ¹ÿºÿ«ÿ¡ÿ·ÿµÿ·ÿÿ±ÿºÿ¯ÿÿ ÿªÿ­ÿ¯ÿ©ÿªÿµÿ´ÿ¯ÿ¯ÿ­ÿ´ÿ¯ÿ£ÿ¶ÿ·ÿ´ÿ«ÿ³ÿ·ÿ­ÿ«ÿ«ÿºÿ°ÿªÿÿªÿ©ÿÿ»ÿÿ²ÿµÿ©ÿÿ®ÿ£ÿ«ÿ«ÿ®ÿ¯ÿ¥ÿ­ÿ©ÿ«ÿ¦ÿÿÿ¦ÿ¥ÿ©ÿ·ÿ·ÿ²ÿÿÿ¢ÿ¤ÿ¦ÿ¤ÿ®ÿ©ÿ´ÿ¨ÿªÿ´ÿ¾ÿÊÿ°ÿÿ¦ÿÿ ÿ×ÿ¥ÿ¹ÿ¬ÿµÿ±ÿ ÿÿ²ÿ£ÿ¦ÿ¢ÿ«ÿ¯ÿ¢ÿªÿ¶ÿÿÿÿ®ÿ¤ÿ¢ÿ°ÿ±ÿ°ÿ­ÿ¬ÿ«ÿ­ÿ¨ÿ±ÿ¯ÿ¥ÿÿ·ÿ¬ÿ°ÿ·ÿ±ÿ¡ÿ©ÿÿªÿÿ²ÿ¼ÿ½ÿÿ«ÿ±ÿ¿ÿµÿµÿ»ÿ¹ÿ¹ÿ¦ÿ²ÿ¥ÿ¦ÿ·ÿ´ÿ­ÿ¢ÿ¢ÿ¦ÿ§ÿ¨ÿ­ÿ­ÿ±ÿ¸ÿ´ÿªÿ¥ÿ±ÿ³ÿ©ÿ¯ÿ®ÿ»ÿ¿ÿ´ÿ¬ÿÿ§ÿ·ÿ·ÿ·ÿÿ®ÿ«ÿ§ÿ³ÿ«ÿ£ÿ®ÿ§ÿ¹ÿ³ÿÿ£ÿ¹ÿ°ÿ¦ÿÿ¡ÿ­ÿ±ÿ¹ÿ¹ÿ²ÿ­ÿ°ÿ±ÿ³ÿªÿ¡ÿ«ÿµÿ³ÿ¸ÿ¾ÿµÿ±ÿ·ÿ°ÿ¯ÿµÿ³ÿ¯ÿ¶ÿµÿ«ÿ°ÿ¨ÿ±ÿ»ÿ²ÿ¼ÿÿ´ÿ²ÿ£ÿ¥ÿºÿ±ÿ¤ÿªÿ£ÿ£ÿ±ÿ´ÿ­ÿ¥ÿÿ«ÿ©ÿ¢ÿªÿ¿ÿ¼ÿµÿ°ÿ­ÿ§ÿ¬ÿªÿ©ÿ¯ÿ«ÿ¦ÿ±ÿ²ÿÿ¡ÿªÿ¶ÿ³ÿ·ÿ·ÿ¥ÿ±ÿ½ÿ«ÿ§ÿÿ¢ÿÁÿ¡ÿ©ÿÿ²ÿ¤ÿ§ÿ§ÿ«ÿ¨ÿ½ÿ³ÿÈÿÿ¹ÿ´ÿ¬ÿ¸ÿ·ÿ¨ÿ¡ÿ¶ÿ¬ÿ³ÿ®ÿªÿ«ÿ®ÿ¸ÿ·ÿªÿªÿ³ÿ°ÿ©ÿ­ÿ¸ÿ²ÿªÿ¹ÿÄÿÊÿ½ÿ©ÿÀÿÁÿÉÿ·ÿ¯ÿµÿ±ÿ·ÿ»ÿ«ÿµÿ¦ÿ¾ÿ²ÿ¬ÿÿ¯ÿ½ÿÇÿ±ÿ«ÿ¹ÿ¶ÿªÿ¢ÿ½ÿ¹ÿÿªÿ¯ÿ¯ÿ¯ÿ¤ÿ´ÿ¯ÿ¯ÿ³ÿ°ÿ±ÿ¾ÿ½ÿªÿ³ÿ¿ÿ°ÿ­ÿ«ÿªÿÃÿ¶ÿ²ÿ¯ÿ°ÿ±ÿ²ÿÃÿªÿ¤ÿ§ÿ¡ÿ«ÿ¢ÿ´ÿ½ÿ¡ÿÍÿÿ¯ÿÿ«ÿ¾ÿ±ÿ¥ÿ£ÿ°ÿ¶ÿºÿ«ÿ³ÿÿ¬ÿ­ÿ£ÿ·ÿÀÿµÿ»ÿ·ÿªÿ´ÿ¸ÿ·ÿµÿ¬ÿ°ÿ¯ÿ«ÿ¼ÿ¹ÿ©ÿ¦ÿ¶ÿºÿ·ÿ»ÿ·ÿ§ÿ´ÿ°ÿÿÃÿ½ÿ¥ÿ¬ÿµÿ®ÿÿ­ÿ±ÿ³ÿ¹ÿ§ÿ¯ÿÅÿ»ÿ´ÿ´ÿ¼ÿÂÿ¼ÿ½ÿ©ÿµÿ¯ÿ´ÿ¾ÿ¶ÿµÿ¯ÿ­ÿµÿ¼ÿ·ÿ³ÿ±ÿ²ÿ·ÿµÿ´ÿ¨ÿ¬ÿ·ÿ¤ÿ¡ÿ«ÿ´ÿ±ÿ²ÿ³ÿ±ÿ¨ÿ£ÿ¬ÿ¶ÿ½ÿ±ÿ¯ÿ¨ÿ³ÿ¶ÿ¼ÿ®ÿ³ÿ­ÿ¯ÿ¤ÿ«ÿªÿ©ÿ¿ÿµÿ³ÿ¶ÿ±ÿ±ÿ°ÿ°ÿ¦ÿªÿ¨ÿ©ÿ¶ÿ´ÿ´ÿ»ÿ±ÿ®ÿºÿ¹ÿ·ÿ§ÿ¥ÿ²ÿ³ÿ·ÿ®ÿ±ÿ¼ÿ¶ÿ¸ÿ¨ÿÿÂÿ´ÿ«ÿ·ÿ³ÿÀÿºÿ°ÿ©ÿ¬ÿ°ÿªÿ¬ÿºÿ»ÿ´ÿ¦ÿÿÿ«ÿ¸ÿµÿ±ÿ¯ÿ®ÿ¶ÿ³ÿ§ÿ®ÿµÿ®ÿ¯ÿ³ÿµÿ³ÿ¸ÿÂÿ¬ÿ§ÿ±ÿ°ÿ ÿ¯ÿ·ÿ¡ÿÿ´ÿ£ÿÄÿÿËÿ¯ÿÑÿ«ÿ²ÿÏÿ¨ÿ³ÿ­ÿ·ÿªÿ¶ÿ±ÿ¨ÿ¬ÿ¶ÿ¼ÿ»ÿÿ±ÿÂÿ¬ÿ¯ÿ¯ÿ©ÿ«ÿ±ÿÀÿ·ÿ¤ÿ¨ÿ³ÿ¬ÿ¶ÿ°ÿÃÿ·ÿ¶ÿ¸ÿ°ÿÿ¨ÿ´ÿ»ÿ²ÿ·ÿ®ÿ¯ÿ°ÿ¨ÿ¨ÿ§ÿ®ÿ±ÿºÿ¿ÿÉÿ¬ÿ£ÿ¯ÿºÿ¿ÿ¸ÿÀÿÆÿ¶ÿ¯ÿ·ÿ¶ÿ´ÿ¿ÿ½ÿ´ÿ´ÿªÿ®ÿ­ÿ®ÿ«ÿ©ÿ±ÿ¸ÿ¯ÿÁÿ¥ÿ³ÿ¾ÿ¨ÿ¹ÿ¯ÿ¯ÿ©ÿµÿ´ÿ°ÿÑÿ½ÿ³ÿ¼ÿ±ÿ·ÿªÿªÿ¸ÿ¸ÿ°ÿ¨ÿ®ÿ±ÿ­ÿ²ÿ®ÿ©ÿ³ÿ´ÿ§ÿ¯ÿ³ÿ°ÿ¯ÿ¯ÿ¹ÿ»ÿ±ÿ¬ÿ²ÿ§ÿªÿÿ¦ÿ«ÿ®ÿ°ÿ¾ÿ¶ÿ¸ÿ°ÿ¸ÿµÿ»ÿ³ÿ´ÿ«ÿ²ÿ´ÿ¶ÿ»ÿ¦ÿ ÿ®ÿÁÿÐÿÁÿÁÿ­ÿ«ÿ±ÿ¯ÿ©ÿ¢ÿ­ÿ¿ÿÿÄÿ²ÿ·ÿ»ÿ¸ÿ¾ÿÌÿÁÿÅÿ²ÿ®ÿ¯ÿ°ÿ«ÿ¨ÿ°ÿªÿ¯ÿ¸ÿ¸ÿ¼ÿºÿ²ÿ®ÿ²ÿ¹ÿ«ÿ¥ÿ¶ÿ²ÿ»ÿ³ÿ®ÿ¹ÿÁÿ¸ÿ¿ÿ±ÿ¬ÿ´ÿ±ÿ¶ÿ¾ÿµÿ²ÿ³ÿ»ÿ¿ÿÃÿ»ÿ©ÿ©ÿ³ÿµÿ±ÿ¶ÿ¼ÿ·ÿ³ÿ±ÿ®ÿ«ÿºÿ½ÿÃÿ¢ÿ«ÿ­ÿºÿ®ÿÿºÿ·ÿÿ¤ÿ´ÿ¨ÿ¸ÿÅÿ¾ÿ»ÿ©ÿµÿ°ÿ¤ÿ«ÿ­ÿ°ÿµÿ©ÿ¨ÿ¯ÿ­ÿÃÿ¾ÿ¸ÿ¼ÿ¬ÿ¥ÿ­ÿ²ÿÃÿ¹ÿºÿ¹ÿ¦ÿ¼ÿ©ÿ«ÿºÿ¯ÿªÿ·ÿ»ÿ·ÿ¹ÿ»ÿµÿ¿ÿ´ÿÿ±ÿºÿ·ÿ·ÿªÿÿ¿ÿ¼ÿ¯ÿÀÿ©ÿ©ÿ·ÿ«ÿ¼ÿ¤ÿ³ÿ³ÿ­ÿ®ÿ¶ÿ¸ÿ·ÿ¼ÿ´ÿ±ÿ°ÿªÿ§ÿ¦ÿªÿ»ÿÀÿ§ÿ¸ÿ¸ÿ¬ÿ£ÿ¦ÿ ÿÿ¦ÿ¯ÿ±ÿ·ÿÄÿ³ÿ¨ÿ§ÿ»ÿÁÿµÿ´ÿ¯ÿ¶ÿ¯ÿÿªÿ°ÿ®ÿ°ÿ§ÿ±ÿ­ÿ¨ÿ¨ÿªÿ»ÿ¤ÿ£ÿ¯ÿ±ÿ¹ÿ´ÿµÿ£ÿ±ÿ·ÿµÿ·ÿ¨ÿ¢ÿ«ÿ­ÿ¥ÿ¯ÿ»ÿµÿ¿ÿºÿªÿ«ÿÿºÿ¬ÿ¼ÿ±ÿ·ÿ®ÿ°ÿ²ÿÌÿÀÿ¯ÿ«ÿ»ÿ²ÿ´ÿ¸ÿ¬ÿ£ÿ£ÿ­ÿ¸ÿ½ÿ¾ÿ¹ÿ§ÿ®ÿ¥ÿ¿ÿ´ÿ°ÿ§ÿÿ²ÿµÿ¥ÿªÿ¨ÿ©ÿ¬ÿ¨ÿ¢ÿ¢ÿªÿ«ÿ£ÿ¤ÿ¥ÿÿÿ©ÿ¯ÿ£ÿ¯ÿ²ÿÿÿÿ®ÿ®ÿ¢ÿ§ÿÿÿÿÿ«ÿÿÿ¤ÿ¬ÿªÿ£ÿ«ÿ£ÿ£ÿ§ÿÿ¦ÿÿ£ÿÿÿÿ£ÿÿÿÿ§ÿ­ÿÿ¥ÿ´ÿ¥ÿªÿ¡ÿ¦ÿ­ÿ¦ÿ¬ÿ²ÿ´ÿÿÿ¶ÿ²ÿµÿ¨ÿ¥ÿªÿ¥ÿ¡ÿ¦ÿÿÿªÿ®ÿªÿ¦ÿÿ ÿ¬ÿ¡ÿÿ¥ÿÿÿ ÿ¥ÿ®ÿ¢ÿÿÿ¨ÿ±ÿ¯ÿ¦ÿÿÿÿªÿ¦ÿÿ¤ÿ¾ÿ¢ÿÿ§ÿ¬ÿªÿ¨ÿ¬ÿ©ÿ°ÿ´ÿ®ÿ§ÿ¦ÿ¬ÿ¯ÿ­ÿ¬ÿÃÿµÿ£ÿÿ»ÿ¡ÿ ÿºÿÂÿ´ÿ·ÿ¯ÿ¤ÿ§ÿ«ÿ¥ÿ¤ÿªÿ¨ÿ¨ÿ«ÿ¬ÿ·ÿ¸ÿ¦ÿ¯ÿ¬ÿ©ÿªÿºÿ«ÿ¢ÿ®ÿ¯ÿ©ÿ«ÿ¬ÿªÿ©ÿ­ÿ­ÿ¾ÿÁÿ°ÿÁÿ£ÿÿ²ÿ±ÿ¨ÿ±ÿ±ÿ¯ÿ¬ÿ§ÿ ÿÿ©ÿ¢ÿ·ÿ ÿ©ÿ§ÿ­ÿ¹ÿ³ÿµÿ·ÿ®ÿ«ÿ±ÿµÿ°ÿ­ÿ«ÿ ÿ³ÿ¿ÿ­ÿ·ÿºÿ¨ÿ¯ÿ»ÿ£ÿ­ÿ¨ÿ¯ÿ¶ÿ´ÿ±ÿ®ÿ¶ÿ¼ÿ®ÿ°ÿ¸ÿ´ÿ²ÿ¯ÿ¼ÿ¬ÿªÿ§ÿ³ÿ±ÿ±ÿ©ÿ¥ÿ±ÿ¯ÿ´ÿÀÿ¶ÿ³ÿ³ÿ®ÿ¥ÿ¸ÿ¸ÿ½ÿ´ÿ·ÿºÿ¶ÿ©ÿ¤ÿ®ÿ«ÿ²ÿµÿ²ÿ¤ÿ®ÿªÿ´ÿ±ÿ©ÿ°ÿ¬ÿ¬ÿ·ÿÄÿÈÿ¾ÿ¸ÿÃÿ²ÿ«ÿ®ÿ¯ÿ¦ÿµÿ³ÿ´ÿÀÿ¾ÿ°ÿ¬ÿ³ÿµÿ¹ÿ´ÿ´ÿ³ÿ¿ÿ®ÿ§ÿ¼ÿ§ÿ¯ÿ·ÿ¼ÿ±ÿ§ÿ¶ÿÇÿÀÿ¹ÿ³ÿ§ÿ·ÿ¹ÿ»ÿ¸ÿ¼ÿ°ÿ¥ÿ´ÿ²ÿ±ÿÁÿ¶ÿ±ÿÀÿºÿ¼ÿ¶ÿ³ÿ²ÿ®ÿ±ÿ½ÿÂÿ¸ÿ®ÿ¬ÿ°ÿ¸ÿ½ÿµÿÿ£ÿ±ÿÀÿ¿ÿ²ÿ½ÿ½ÿµÿ¯ÿµÿÁÿ¯ÿ¸ÿ¶ÿªÿ´ÿ¬ÿ¨ÿ¹ÿ¹ÿ´ÿ²ÿ°ÿ·ÿÀÿºÿ²ÿ´ÿ³ÿ§ÿ«ÿ¯ÿ±ÿ©ÿ²ÿ®ÿ§ÿªÿªÿ³ÿÀÿ¦ÿ´ÿ¨ÿ³ÿ³ÿÿ¡ÿªÿ¬ÿ«ÿ°ÿ³ÿ¯ÿµÿ­ÿ»ÿ³ÿºÿ·ÿ¦ÿ¢ÿ«ÿ¨ÿ«ÿ²ÿ¬ÿ­ÿ¹ÿ°ÿ£ÿ£ÿ ÿ²ÿºÿ¹ÿ³ÿµÿ¸ÿ¹ÿ»ÿµÿ¾ÿ¼ÿ¬ÿ¸ÿ¬ÿ¹ÿ¹ÿ³ÿ­ÿ¬ÿ®ÿ±ÿ¶ÿ·ÿÁÿºÿ©ÿµÿ´ÿ£ÿ¥ÿ¨ÿ¨ÿ«ÿ²ÿ¶ÿ¯ÿ§ÿ¨ÿ¹ÿ¹ÿ·ÿ½ÿ­ÿ¡ÿ¬ÿ´ÿµÿ»ÿ½ÿ¬ÿ­ÿÁÿ¬ÿÀÿºÿ¹ÿ¹ÿ²ÿ®ÿ°ÿ¹ÿÂÿ¾ÿ±ÿ½ÿ¼ÿµÿ±ÿ¬ÿ®ÿ²ÿ«ÿ¦ÿ¶ÿÿ©ÿÿùþþÉýþeÿ¨ÿ«ÿ¯ÿ³ÿ¬ÿ¦ÿµÿ±ÿ¯ÿ½ÿ¼ÿ±ÿ³ÿ¸ÿ¨ÿÿ¹ÿ³ÿ§ÿ©ÿ«ÿªÿ°ÿ±ÿ©ÿ©ÿ²ÿ±ÿ½ÿ²ÿ²ÿ¾ÿ®ÿ«ÿ·ÿ¿ÿ¾ÿ¬ÿ­ÿ¬ÿ¼ÿ°ÿ´ÿ·ÿ¾ÿÀÿ¸ÿ³ÿ¹ÿ³ÿµÿ¹ÿÅÿ¿ÿ¶ÿ´ÿ¶ÿ·ÿ±ÿ¤ÿ¤ÿµÿ¬ÿ´ÿ²ÿ·ÿ¸ÿ½ÿ«ÿÿ°ÿ°ÿ¯ÿ´ÿ²ÿ¯ÿ³ÿ¬ÿ¨ÿ±ÿ³ÿ§ÿ®ÿ²ÿ²ÿ¹ÿ´ÿ³ÿªÿ³ÿ¼ÿ³ÿµÿ¸ÿ¶ÿ²ÿ²ÿ®ÿ¤ÿ©ÿ­ÿ®ÿµÿ±ÿ¾ÿ¹ÿ¶ÿ­ÿ¹ÿºÿ²ÿ°ÿ©ÿÿÿ£ÿ§ÿ¯ÿ²ÿ´ÿ·ÿ´ÿ³ÿ¹ÿ»ÿ¹ÿ¼ÿ¿ÿ¬ÿ°ÿ±ÿ²ÿ¯ÿ©ÿ¯ÿ§ÿ ÿÅÿÀÿ¶ÿ¹ÿ¸ÿ²ÿ¯ÿ°ÿ¶ÿ²ÿ¨ÿ·ÿ²ÿ­ÿ±ÿ»ÿÀÿ»ÿ¹ÿ¿ÿ¢ÿ¶ÿ³ÿ°ÿ·ÿºÿ³ÿ°ÿ¶ÿ®ÿ®ÿ¯ÿÁÿÈÿ¿ÿ±ÿ°ÿÀÿ­ÿÁÿÁÿ±ÿ«ÿ¬ÿ±ÿºÿ½ÿ°ÿ¼ÿ¶ÿ¶ÿ°ÿ´ÿºÿ¶ÿµÿ¼ÿ¹ÿ¨ÿ¥ÿ¤ÿÿÿ­ÿ¦ÿÿ¯ÿ¯ÿ¼ÿ«ÿªÿ«ÿ¨ÿ©ÿ¨ÿ§ÿ¶ÿ¬ÿÿ­ÿ©ÿ¢ÿ©ÿ¨ÿÿ°ÿ¼ÿÿ¥ÿ¨ÿ«ÿ©ÿÂÿ¬ÿÈÿ«ÿ¶ÿ»ÿµÿ±ÿµÿ¾ÿµÿ¿ÿ¼ÿ¸ÿ»ÿ²ÿ«ÿ­ÿ¦ÿ·ÿ»ÿ¸ÿ¢ÿ²ÿ¯ÿªÿ±ÿ°ÿ½ÿ¬ÿ­ÿ´ÿ¸ÿ½ÿ¾ÿ¾ÿÀÿ¹ÿ·ÿ§ÿ´ÿ«ÿªÿ¯ÿ®ÿ®ÿ·ÿ¿ÿÀÿ­ÿ¼ÿ·ÿ¸ÿºÿ¸ÿºÿ²ÿµÿ°ÿÄÿ¯ÿ­ÿ´ÿºÿ³ÿ£ÿ°ÿ²ÿ²ÿ½ÿ¾ÿ«ÿ©ÿ¨ÿ«ÿ¸ÿ§ÿ¤ÿ¦ÿ±ÿ¬ÿ©ÿ±ÿ­ÿ¡ÿ«ÿ¯ÿ®ÿ¢ÿ¯ÿÄÿÁÿ¹ÿµÿµÿ³ÿ­ÿÅÿ²ÿ·ÿ±ÿ¹ÿ½ÿ·ÿ±ÿ±ÿ²ÿ«ÿ«ÿ¯ÿ¿ÿºÿ¹ÿ°ÿªÿ¬ÿ¶ÿ¼ÿ£ÿ²ÿ©ÿ¯ÿ·ÿ²ÿ©ÿ®ÿ¹ÿ²ÿ­ÿ·ÿÀÿ£ÿ¡ÿÿ±ÿ¶ÿ¦ÿ¥ÿ´ÿÇÿ³ÿÿ·ÿ®ÿ¬ÿ¯ÿªÿ©ÿ¸ÿ¼ÿ»ÿ©ÿ¿ÿ¸ÿ´ÿµÿ­ÿ«ÿµÿ¶ÿ·ÿ§ÿ¶ÿ´ÿ¯ÿ²ÿ²ÿ¶ÿ¶ÿ³ÿ¶ÿ·ÿ¶ÿ¹ÿµÿ½ÿ«ÿ¨ÿ­ÿ¶ÿ¹ÿ³ÿ¼ÿÁÿÁÿ©ÿªÿ­ÿ­ÿ¨ÿ¤ÿ¤ÿ£ÿ£ÿ±ÿ­ÿ²ÿ«ÿ³ÿ±ÿ¨ÿ®ÿ°ÿ±ÿ¿ÿºÿÀÿÀÿ¦ÿ¹ÿ¿ÿ´ÿ°ÿ´ÿ»ÿ»ÿ´ÿ¯ÿ³ÿ¬ÿ³ÿ¾ÿ²ÿ«ÿ®ÿºÿ³ÿ¢ÿ¥ÿ¢ÿ¸ÿÌÿ¾ÿ²ÿµÿªÿ½ÿ½ÿ®ÿ­ÿ°ÿ¶ÿ±ÿ¹ÿ½ÿ´ÿ±ÿµÿ²ÿ¸ÿ·ÿ³ÿ±ÿÿªÿ¥ÿ¤ÿ°ÿ¸ÿ¹ÿ¸ÿ¬ÿ©ÿªÿ°ÿ¾ÿ¾ÿ¿ÿ²ÿ²ÿ°ÿ·ÿ¹ÿ¼ÿ»ÿ±ÿ¯ÿµÿ¯ÿ²ÿ¼ÿÂÿ»ÿ»ÿ³ÿ¨ÿ­ÿ¯ÿ¯ÿ°ÿ«ÿ±ÿÆÿÂÿ ÿÊÿ¥ÿ©ÿ­ÿ°ÿ­ÿ»ÿ¾ÿ²ÿ´ÿ¥ÿÁÿÃÿÄÿÿ¨ÿ±ÿ¯ÿªÿ°ÿ»ÿ»ÿ­ÿ¨ÿ¯ÿ§ÿ¡ÿ¬ÿµÿ¯ÿ¬ÿ¦ÿ±ÿ°ÿ¢ÿ¬ÿÂÿ´ÿÄÿÁÿ¯ÿ´ÿ¶ÿ±ÿ²ÿµÿ²ÿ­ÿ«ÿ­ÿªÿ«ÿ²ÿ¹ÿÿ»ÿ»ÿÇÿ·ÿºÿµÿ¬ÿ²ÿ³ÿ«ÿ³ÿ³ÿ±ÿ·ÿ¤ÿ¬ÿ¶ÿ«ÿ®ÿ±ÿ±ÿ¶ÿ¹ÿ°ÿ«ÿºÿ¼ÿµÿ·ÿ«ÿ±ÿ­ÿ¨ÿ³ÿ»ÿ¾ÿªÿ¦ÿ°ÿ¨ÿ£ÿÿ´ÿ¨ÿ·ÿ³ÿµÿ¹ÿÀÿ¹ÿªÿ¹ÿºÿ§ÿ¬ÿ³ÿ½ÿºÿ²ÿ·ÿ¹ÿÇÿ¹ÿ£ÿ¼ÿ½ÿ¹ÿ±ÿ£ÿ ÿ¬ÿ·ÿ°ÿ±ÿ¦ÿ¼ÿ²ÿ§ÿ§ÿ«ÿªÿ¶ÿ´ÿ¯ÿ·ÿµÿ¨ÿ²ÿ¸ÿ»ÿµÿ»ÿÃÿ»ÿ®ÿ¬ÿ´ÿ·ÿ°ÿ¸ÿÀÿ»ÿ¹ÿ»ÿ­ÿ¬ÿ³ÿ­ÿ§ÿ°ÿ­ÿµÿ®ÿ¹ÿ²ÿ®ÿ©ÿ¢ÿ¬ÿµÿ¬ÿ¹ÿ¬ÿ¼ÿ²ÿ®ÿ§ÿ´ÿ£ÿ®ÿ¶ÿ¨ÿ³ÿ»ÿ±ÿ¯ÿ·ÿ·ÿ§ÿ¦ÿºÿ¬ÿ©ÿ¤ÿ¹ÿ®ÿªÿ£ÿ«ÿ·ÿÀÿÁÿ²ÿ«ÿ²ÿ£ÿ¢ÿ³ÿÁÿ½ÿ ÿ®ÿÿÁÿ¿ÿ¸ÿ¯ÿ²ÿ®ÿ´ÿ³ÿ¬ÿ±ÿ®ÿ°ÿ¼ÿ«ÿ«ÿÄÿµÿ®ÿ´ÿ¹ÿ¹ÿ¶ÿ±ÿ·ÿµÿ´ÿ²ÿ®ÿ­ÿÿÿ¡ÿ¹ÿÿ£ÿºÿ¹ÿ©ÿ®ÿ©ÿÿ©ÿ­ÿ¨ÿ«ÿ¬ÿ¬ÿµÿ°ÿ°ÿ¸ÿ±ÿ¨ÿÿ¡ÿ©ÿÿ­ÿ ÿ¢ÿ«ÿ§ÿ ÿ ÿ ÿÿ¥ÿ°ÿ¡ÿ¬ÿ¬ÿ´ÿÿÿ¡ÿªÿ£ÿºÿ¦ÿ ÿÿ§ÿ°ÿ¬ÿ£ÿ¨ÿªÿ¨ÿµÿ¬ÿ¡ÿ«ÿµÿ©ÿ ÿÿ­ÿ²ÿÿ¤ÿ§ÿÿÿÿ¡ÿ¡ÿ¢ÿ£ÿ ÿ¯ÿ¨ÿ¨ÿÿ©ÿ§ÿ¨ÿ¯ÿ±ÿ¤ÿ¤ÿ§ÿ«ÿ£ÿ¢ÿÿÿÿ¤ÿªÿÿÿªÿ«ÿ¨ÿ«ÿµÿ°ÿªÿ°ÿÿÿÿ§ÿÿ¢ÿÿÿÿ¦ÿÿÿÿÿ¤ÿ¢ÿ±ÿ¨ÿ§ÿÿ¥ÿ©ÿ£ÿ¡ÿ¯ÿ§ÿ¤ÿ¦ÿªÿ¤ÿ°ÿ«ÿ­ÿ®ÿ¯ÿ¶ÿ¶ÿ³ÿ©ÿ£ÿ«ÿ ÿ°ÿ¡ÿÿ§ÿ®ÿµÿÀÿ½ÿ§ÿ¢ÿ¤ÿ²ÿ­ÿ®ÿªÿ¬ÿ¬ÿ±ÿ·ÿ®ÿ²ÿ²ÿ°ÿ®ÿ±ÿ«ÿ»ÿ£ÿµÿºÿ©ÿ­ÿ¡ÿ²ÿ­ÿ£ÿ­ÿºÿªÿ¤ÿ°ÿ«ÿ©ÿ³ÿ­ÿ²ÿÃÿ¤ÿÿ¢ÿÿ¦ÿÁÿ¾ÿ¨ÿ·ÿµÿ¯ÿ¶ÿ¾ÿ´ÿ¨ÿ§ÿ³ÿ½ÿ¿ÿ¹ÿ³ÿ¶ÿ¹ÿ¯ÿ©ÿ¯ÿ£ÿ®ÿ¾ÿ¸ÿ§ÿ¯ÿÅÿ¬ÿ´ÿ·ÿÿ¸ÿ³ÿ²ÿ³ÿ¦ÿ¹ÿ¶ÿ¯ÿ¨ÿ¬ÿ©ÿ ÿ¨ÿ°ÿ²ÿ³ÿªÿ¬ÿ´ÿ¬ÿ¡ÿ¬ÿªÿ£ÿªÿ¶ÿ¸ÿ¯ÿ¬ÿÿÿÿ§ÿ£ÿÿÿ¨ÿ³ÿ°ÿÿÿ«ÿ»ÿ¹ÿ«ÿ¢ÿ¹ÿ¤ÿÿªÿªÿ®ÿ®ÿ­ÿ¹ÿ¯ÿ²ÿºÿ¦ÿ­ÿµÿ·ÿ¸ÿ¯ÿ°ÿ¬ÿ¬ÿ±ÿ´ÿ°ÿ­ÿªÿ©ÿ£ÿÿ¨ÿ©ÿ¨ÿ¥ÿÿ´ÿªÿ¦ÿ·ÿ³ÿÁÿ±ÿ®ÿ¯ÿ¢ÿ¥ÿ¡ÿ­ÿ¬ÿ ÿ²ÿ²ÿ¨ÿªÿªÿ­ÿ³ÿ¹ÿ¯ÿ¢ÿ©ÿ¢ÿ¡ÿ´ÿ°ÿÿÀÿ²ÿ¬ÿ®ÿ¥ÿ½ÿ ÿÿ®ÿ®ÿ»ÿ¹ÿ­ÿ£ÿ©ÿvÿqÿÿ ÿ¥ÿ¨ÿ°ÿ¯ÿ­ÿ¸ÿ¹ÿ«ÿ¥ÿ§ÿ«ÿ¯ÿ¢ÿÿ¥ÿ£ÿ£ÿ°ÿºÿ¤ÿÿ±ÿªÿ¢ÿ­ÿªÿ£ÿ¤ÿ¤ÿ°ÿ±ÿ²ÿ±ÿÿ¥ÿ¯ÿ±ÿ¯ÿ²ÿ®ÿ ÿÿÿ«ÿÿÿ©ÿ­ÿ¥ÿÿÿ­ÿªÿ°ÿ­ÿ¬ÿÿ­ÿ­ÿªÿ­ÿ£ÿÿÿ¯ÿ»ÿ«ÿ¦ÿµÿ¶ÿ®ÿ²ÿ¬ÿ¦ÿ¬ÿ§ÿÿ£ÿ²ÿµÿ¬ÿ¨ÿ¥ÿÿÿªÿ·ÿ¨ÿ©ÿ±ÿµÿ¯ÿ«ÿ­ÿ´ÿ«ÿ¤ÿºÿµÿ»ÿ¢ÿ¤ÿ­ÿ»ÿ«ÿ ÿ°ÿÁÿ³ÿÿ³ÿ¸ÿ»ÿ´ÿÿ¡ÿ¨ÿ©ÿ²ÿ´ÿ¹ÿ¼ÿ§ÿµÿ©ÿ®ÿ«ÿ¸ÿ»ÿ²ÿ¶ÿ³ÿ»ÿ¬ÿ¾ÿ±ÿ´ÿ¥ÿ¢ÿªÿ­ÿ¶ÿ¯ÿ¬ÿ­ÿ±ÿ­ÿºÿ·ÿ­ÿªÿ¨ÿ¬ÿ²ÿ±ÿ¨ÿ¦ÿ°ÿµÿªÿ ÿ²ÿ±ÿªÿ­ÿ±ÿ¶ÿ¡ÿÿÿ²ÿµÿ¡ÿÿÿ©ÿªÿ¿ÿ­ÿÅÿ©ÿ¢ÿ°ÿ®ÿªÿ¨ÿ·ÿ«ÿ°ÿ¦ÿ°ÿ¬ÿªÿªÿ©ÿ«ÿ¬ÿ£ÿ¢ÿ¨ÿ¥ÿ¥ÿÿÿ°ÿ¬ÿ©ÿ²ÿªÿ­ÿ¼ÿ³ÿ´ÿ«ÿ¼ÿ§ÿ¤ÿÿÿÿÁÿ½ÿÿÿ¶ÿ±ÿ£ÿÿ¥ÿ¡ÿÿ°ÿ¸ÿ±ÿ¸ÿ¯ÿ¦ÿ³ÿ¤ÿ¢ÿ©ÿ³ÿªÿÿ¤ÿ¯ÿ²ÿªÿ¬ÿ®ÿ¬ÿ§ÿ©ÿ³ÿ¼ÿ´ÿ©ÿ«ÿµÿ»ÿ­ÿ¥ÿ±ÿÿªÿÿ³ÿµÿ²ÿ©ÿ§ÿ¡ÿªÿ¶ÿ¹ÿ²ÿµÿÅÿ¨ÿÿ°ÿ©ÿ®ÿ¶ÿ¹ÿ°ÿªÿ¥ÿ¨ÿ¯ÿ°ÿ¯ÿ³ÿ¸ÿ³ÿ¯ÿ±ÿªÿ©ÿ«ÿ®ÿ®ÿ¿ÿ«ÿ©ÿ¤ÿ­ÿ´ÿ½ÿ³ÿ³ÿ§ÿµÿ¡ÿ®ÿÉÿ²ÿ´ÿ¯ÿ¡ÿ¶ÿ²ÿ²ÿ¶ÿ¾ÿ¬ÿ¡ÿ±ÿ°ÿ«ÿ£ÿ±ÿ°ÿ³ÿ¹ÿ¶ÿ¬ÿ¨ÿ¥ÿ©ÿ°ÿ´ÿ½ÿ½ÿ±ÿ¬ÿ¯ÿ«ÿ£ÿ°ÿ²ÿ¹ÿ¬ÿ¹ÿ«ÿ±ÿ­ÿªÿ·ÿÂÿ¦ÿ»ÿ¢ÿ»ÿ°ÿ ÿÿ¹ÿ»ÿ©ÿ§ÿ¿ÿ§ÿ´ÿºÿ±ÿ¯ÿ¦ÿ²ÿ¦ÿ¨ÿ¥ÿ»ÿºÿ¶ÿ¦ÿ°ÿ±ÿ£ÿ¦ÿ£ÿ¥ÿ³ÿ¶ÿµÿµÿ®ÿ©ÿ´ÿ²ÿ¨ÿ¨ÿ«ÿ®ÿ§ÿ±ÿµÿ»ÿ¦ÿÿ·ÿ­ÿ¦ÿÀÿÀÿ¦ÿ ÿ§ÿ¹ÿÀÿ®ÿ¬ÿ´ÿ¼ÿ³ÿ¡ÿ¦ÿ ÿ¤ÿ¬ÿ°ÿ¹ÿ²ÿ¨ÿ²ÿ°ÿ«ÿ©ÿ´ÿµÿ²ÿ°ÿ§ÿ­ÿ°ÿ³ÿ¼ÿ²ÿ®ÿ¬ÿªÿ±ÿµÿ³ÿ§ÿµÿÁÿ«ÿ¥ÿ¬ÿ·ÿ¹ÿ­ÿ«ÿ®ÿ·ÿ­ÿÿ²ÿ³ÿÀÿÆÿ±ÿ¯ÿµÿ±ÿ­ÿ¢ÿÿ»ÿ·ÿ¹ÿ»ÿ¯ÿ°ÿÿ¡ÿ¦ÿ¨ÿÿ¥ÿ«ÿ©ÿÿÿ°ÿ·ÿ³ÿªÿ¥ÿ£ÿªÿ´ÿ²ÿ§ÿÿÿ°ÿ©ÿ±ÿ·ÿ«ÿÿ­ÿªÿ£ÿ§ÿÿ®ÿ®ÿ£ÿ½ÿ ÿµÿ±ÿ½ÿ¶ÿÉÿ°ÿ»ÿ­ÿ¹ÿ¡ÿ±ÿ¬ÿ¯ÿ·ÿ«ÿ³ÿ½ÿ³ÿ°ÿ¬ÿ¬ÿ¯ÿ«ÿµÿ½ÿ·ÿ¬ÿ«ÿ¸ÿ³ÿ¬ÿ§ÿºÿ¶ÿ¦ÿ¯ÿ¯ÿ±ÿ¹ÿÁÿ½ÿÆÿ¬ÿ³ÿ«ÿ«ÿÏÿ·ÿ»ÿÂÿ´ÿ­ÿ¹ÿ³ÿ´ÿ¯ÿ³ÿ¨ÿ±ÿ¿ÿ¶ÿÄÿ¶ÿÀÿÅÿÂÿ·ÿµÿ¯ÿ¹ÿÂÿ±ÿ©ÿ­ÿ°ÿ¶ÿ·ÿµÿ´ÿ±ÿ°ÿ²ÿ±ÿ°ÿ­ÿ¶ÿ¹ÿ²ÿ¸ÿ¿ÿ±ÿ±ÿ¦ÿªÿÄÿ¾ÿµÿ»ÿ©ÿ¬ÿ¶ÿ°ÿ­ÿ´ÿ¥ÿ§ÿ¤ÿµÿ¶ÿ¯ÿ¶ÿ³ÿ­ÿ®ÿ©ÿ°ÿµÿ°ÿ¨ÿÿÿªÿ¸ÿ·ÿ·ÿ»ÿ¬ÿ¬ÿ¿ÿ·ÿ·ÿ®ÿ©ÿ®ÿ®ÿ®ÿ­ÿµÿ´ÿ³ÿµÿªÿÿ±ÿ¨ÿ±ÿ¶ÿµÿÀÿ·ÿ£ÿ¬ÿÿ¨ÿ®ÿ®ÿ»ÿ¢ÿ«ÿ®ÿªÿ¨ÿÿ©ÿºÿ±ÿ¦ÿ®ÿ±ÿ©ÿªÿ²ÿ³ÿ¯ÿ²ÿ»ÿ½ÿ³ÿªÿ¸ÿ¶ÿ½ÿ¸ÿ¸ÿÅÿ¸ÿ¶ÿ¼ÿ©ÿ¬ÿ­ÿªÿ®ÿ¼ÿ·ÿÀÿÑÿµÿ·ÿÿ©ÿ¨ÿ®ÿ»ÿ¹ÿ½ÿ¹ÿ±ÿ¯ÿ°ÿ³ÿ¯ÿ«ÿ«ÿ¦ÿ¬ÿ²ÿ³ÿ´ÿ¹ÿ¾ÿ¶ÿ¶ÿ½ÿ¹ÿ¨ÿ´ÿ°ÿ·ÿ¸ÿ«ÿµÿ´ÿ½ÿªÿ¢ÿµÿ²ÿ¾ÿ©ÿ ÿ·ÿ­ÿ¹ÿ®ÿ³ÿ°ÿÁÿ¾ÿÂÿ®ÿ¯ÿ¯ÿ¨ÿ­ÿ­ÿ±ÿºÿºÿ´ÿ³ÿ·ÿ±ÿ´ÿ»ÿ²ÿ¹ÿ½ÿ·ÿ°ÿ­ÿªÿºÿ³ÿ­ÿ·ÿ´ÿªÿ²ÿ¥ÿªÿÁÿÀÿ·ÿ¬ÿ¹ÿ´ÿ­ÿ·ÿ¬ÿ¾ÿÇÿ¶ÿ¢ÿ¥ÿ¿ÿ±ÿ¢ÿ®ÿ¡ÿÿ®ÿ¯ÿ¬ÿ«ÿ©ÿ¯ÿ«ÿ¥ÿ®ÿ°ÿ«ÿ·ÿ¢ÿ¶ÿ»ÿ´ÿ·ÿ´ÿ·ÿªÿµÿ«ÿ®ÿ³ÿ²ÿ·ÿ¯ÿ¾ÿ»ÿ¾ÿ±ÿ½ÿ´ÿ¶ÿ¸ÿ¶ÿ¸ÿ¹ÿ¹ÿ·ÿ³ÿªÿ³ÿÇÿºÿ¿ÿ¶ÿ«ÿºÿ±ÿ«ÿ¸ÿ«ÿÃÿªÿÚÿºÿ­ÿºÿ±ÿ½ÿ´ÿÆÿ¾ÿ¾ÿ¾ÿ­ÿÀÿ»ÿ¶ÿ­ÿ¶ÿ·ÿ´ÿ´ÿ®ÿ±ÿ¸ÿ°ÿ¯ÿ½ÿ¨ÿÿ³ÿµÿ³ÿ²ÿ´ÿºÿÁÿ¶ÿ¼ÿ»ÿ®ÿ­ÿ½ÿ¸ÿ¿ÿ¸ÿ¿ÿ¯ÿµÿ³ÿ¸ÿ¹ÿ¯ÿ¦ÿ¬ÿ´ÿ³ÿµÿ»ÿ·ÿ´ÿºÿ°ÿµÿ¸ÿ«ÿ¹ÿ ÿ©ÿÆÿ¼ÿ¡ÿ®ÿ·ÿ¨ÿ­ÿ²ÿ°ÿ¶ÿ±ÿÇÿÀÿ¨ÿ¸ÿ¶ÿ³ÿ³ÿ±ÿ°ÿ²ÿ³ÿ¯ÿ¶ÿºÿ§ÿ®ÿ°ÿ¹ÿ¿ÿ³ÿ¼ÿ°ÿ´ÿ¹ÿ¬ÿ½ÿ«ÿ±ÿ·ÿ¦ÿ¯ÿ»ÿ²ÿ¤ÿ²ÿ¼ÿ®ÿ¥ÿ±ÿ¸ÿ¹ÿ»ÿ¸ÿ´ÿ³ÿ²ÿ¸ÿ´ÿ¶ÿ¶ÿ»ÿºÿ±ÿÿ±ÿÿÁÿµÿ¬ÿ ÿ±ÿ²ÿ¯ÿºÿ¸ÿ²ÿ¸ÿ±ÿªÿªÿ§ÿ¨ÿ­ÿªÿ³ÿ¿ÿ´ÿ®ÿ´ÿ¯ÿ¬ÿ¡ÿÿ¢ÿ°ÿ´ÿ®ÿ°ÿÆÿ«ÿ±ÿ­ÿ­ÿ½ÿ«ÿ³ÿ½ÿ¼ÿ¨ÿÿ­ÿ¸ÿ¸ÿ«ÿ¯ÿ¾ÿ§ÿ£ÿ¹ÿ¡ÿ´ÿ¨ÿ ÿ¹ÿ«ÿªÿ«ÿ²ÿ§ÿ±ÿµÿµÿ¹ÿ¨ÿ£ÿªÿ³ÿ¯ÿ²ÿ»ÿ·ÿÁÿ¹ÿªÿ¥ÿªÿ¹ÿ´ÿ³ÿ³ÿµÿ¸ÿ­ÿµÿºÿ¯ÿ£ÿ¶ÿºÿ¹ÿÂÿ«ÿ§ÿ°ÿ¯ÿ±ÿ¹ÿÆÿÂÿ«ÿ£ÿ«ÿ¤ÿ¤ÿ§ÿ¤ÿ¹ÿÿ²ÿ¸ÿÿÿ¥ÿ°ÿ³ÿ­ÿ«ÿ¥ÿ¦ÿªÿÿÿ¤ÿ ÿ§ÿµÿ¤ÿ¹ÿ¦ÿÿªÿ¦ÿ£ÿÿÿÿ³ÿ¤ÿ£ÿÿÿÿÿÿ¤ÿ¤ÿ¡ÿÿ¤ÿ¡ÿ²ÿ¡ÿÿªÿÿªÿ¥ÿ¥ÿÿ¹ÿ¤ÿÿÿ¤ÿ£ÿ¢ÿ¦ÿ¢ÿ¥ÿ¥ÿ¥ÿ®ÿÿÿ®ÿ§ÿ§ÿ¤ÿÿÿÿ°ÿ¦ÿ£ÿ ÿÿ£ÿ­ÿ°ÿ¬ÿ®ÿ°ÿ©ÿ¤ÿ¢ÿ¢ÿ´ÿ«ÿ ÿÿ¬ÿÿÿÿ¨ÿ¥ÿ£ÿ§ÿ§ÿ¢ÿÿÿ¤ÿ¦ÿÿÿ¡ÿµÿÿ¬ÿ£ÿÿÿ£ÿ´ÿ¢ÿ©ÿ¨ÿ­ÿ¬ÿ§ÿªÿ®ÿ°ÿµÿ³ÿ­ÿ»ÿ³ÿ¸ÿ¢ÿ»ÿÿÿ¦ÿ¯ÿ½ÿµÿ·ÿ¶ÿ¤ÿ§ÿ¼ÿºÿ©ÿ­ÿ¯ÿªÿÿ¯ÿ¶ÿ¸ÿ©ÿ³ÿ¼ÿ®ÿÃÿµÿ§ÿ±ÿ­ÿ¢ÿ§ÿ¹ÿ¸ÿ¤ÿ¬ÿ¬ÿ°ÿ£ÿÿ»ÿ¨ÿ´ÿºÿ¯ÿ°ÿ¸ÿªÿ¡ÿ©ÿ¬ÿ©ÿ¬ÿªÿ¬ÿ»ÿ¨ÿ®ÿ­ÿ·ÿ½ÿµÿ¹ÿÂÿ±ÿ«ÿ¶ÿ»ÿ¿ÿ»ÿ¦ÿ¥ÿ¼ÿ¿ÿ¯ÿ°ÿ³ÿ§ÿÎÿ£ÿÿ£ÿÿ«ÿ¸ÿ¾ÿ¶ÿ²ÿ½ÿ´ÿ«ÿ»ÿ´ÿ´ÿ¦ÿÿ³ÿ¹ÿ¶ÿ£ÿ®ÿºÿÁÿ¹ÿ²ÿ¶ÿ±ÿ­ÿ·ÿ¬ÿ­ÿ ÿ¬ÿ¦ÿ¶ÿ²ÿ·ÿºÿ·ÿ¹ÿ¹ÿ­ÿ§ÿ²ÿµÿ®ÿÅÿ¼ÿ¨ÿ°ÿªÿ¸ÿªÿ§ÿ¥ÿÿ©ÿ¬ÿ³ÿÀÿ·ÿ®ÿ®ÿ´ÿ§ÿ¤ÿÿ«ÿ¨ÿ¯ÿÃÿÇÿ¼ÿ«ÿ«ÿµÿ·ÿ¸ÿ³ÿ±ÿ¢ÿÁÿ«ÿ¢ÿ®ÿ­ÿ¾ÿ¾ÿ¹ÿ³ÿ¥ÿ§ÿºÿÁÿ¾ÿ¯ÿ®ÿ³ÿ½ÿ°ÿ²ÿ¿ÿ²ÿ«ÿ²ÿ²ÿ²ÿ¹ÿ¶ÿªÿ°ÿµÿ³ÿ·ÿ­ÿ¬ÿ¹ÿÆÿ¹ÿ²ÿ³ÿ²ÿ´ÿºÿºÿ­ÿ¬ÿ§ÿ©ÿ¼ÿ¼ÿ©ÿ¬ÿÁÿÂÿ¹ÿºÿ¿ÿ¸ÿ±ÿ¶ÿ°ÿÁÿ¾ÿ­ÿ·ÿ²ÿ­ÿ°ÿ¬ÿ­ÿ¶ÿºÿºÿ´ÿ³ÿ±ÿ«ÿ¬ÿ­ÿ±ÿ³ÿ¶ÿ®ÿ­ÿ²ÿ°ÿ±ÿ»ÿ½ÿÿªÿ¬ÿ¹ÿ¯ÿ©ÿªÿ´ÿÁÿ¸ÿ«ÿ³ÿ²ÿ¦ÿ¹ÿ½ÿ¸ÿÀÿ ÿ¬ÿ²ÿ§ÿ­ÿ¹ÿ·ÿµÿºÿ¾ÿ³ÿ­ÿ±ÿ­ÿ¸ÿ¥ÿÿ³ÿ»ÿ¶ÿ¹ÿ¼ÿÆÿ³ÿµÿ¼ÿ¬ÿ¸ÿ¨ÿ¨ÿ®ÿ®ÿ¨ÿ©ÿ¶ÿ²ÿ½ÿ¨ÿ¿ÿ«ÿ±ÿ°ÿ¥ÿ³ÿ¸ÿ±ÿ¯ÿ©ÿ°ÿ»ÿµÿ¿ÿ»ÿ®ÿ²ÿ¢ÿ¤ÿ²ÿµÿ¶ÿ½ÿ¼ÿ¯ÿ²ÿ¾ÿ®ÿ¦ÿ«ÿ²ÿ²ÿ¬ÿ¢ÿ¤ÿ½ÿ¶ÿ¹ÿ®ÿ·ÿºÿºÿµÿ¯ÿ¯ÿ°ÿ¬ÿ­ÿ«ÿ¤ÿÿþêýþÉþ^ÿÿ£ÿ·ÿµÿ§ÿ¸ÿÿ¼ÿ¿ÿ¿ÿºÿµÿ¸ÿ¹ÿ²ÿªÿ¡ÿÿ³ÿ´ÿ¾ÿÂÿÅÿ¹ÿ¯ÿ±ÿ·ÿÂÿ¹ÿÅÿªÿ¥ÿµÿ«ÿ®ÿ·ÿºÿ¶ÿ°ÿ¬ÿ¦ÿ¥ÿ®ÿ¾ÿµÿ®ÿ«ÿ£ÿ¨ÿ¹ÿ±ÿ³ÿ¼ÿºÿÊÿ¼ÿ¶ÿ´ÿ¶ÿ²ÿªÿ­ÿ»ÿ«ÿ¸ÿ ÿ±ÿÁÿÄÿ²ÿÿÿªÿ¸ÿ ÿ®ÿÁÿ¶ÿ°ÿ´ÿ¹ÿ°ÿ ÿ¦ÿ¹ÿ®ÿ´ÿ³ÿ¸ÿ³ÿµÿ±ÿ¯ÿ¼ÿ¼ÿµÿ»ÿ²ÿ«ÿ¦ÿ¶ÿ®ÿ®ÿ¸ÿªÿµÿ´ÿ²ÿªÿ´ÿ¼ÿ¹ÿ±ÿ¤ÿÿÿ£ÿ¦ÿ·ÿµÿ«ÿ¯ÿ¼ÿ»ÿ°ÿ°ÿ´ÿÅÿÅÿ´ÿ®ÿªÿ³ÿ³ÿ§ÿªÿ¯ÿµÿ¬ÿµÿ¥ÿ¥ÿ«ÿªÿ¯ÿ¹ÿ±ÿ£ÿ¯ÿ½ÿ±ÿ®ÿºÿÂÿ¹ÿ¬ÿ³ÿ®ÿ±ÿÃÿ»ÿ·ÿ·ÿµÿ°ÿ«ÿ©ÿ¥ÿ¸ÿ¸ÿÃÿ¿ÿ·ÿ®ÿªÿ½ÿ¤ÿ¥ÿ´ÿµÿÂÿ¿ÿµÿµÿ´ÿ­ÿ¯ÿ¿ÿ´ÿªÿ´ÿµÿ³ÿ·ÿµÿ°ÿÿ§ÿµÿ»ÿ³ÿ³ÿ¿ÿ½ÿ©ÿÿªÿ«ÿ¨ÿÿ§ÿ¯ÿ ÿÿ°ÿºÿ ÿªÿ§ÿ©ÿ®ÿ¬ÿ¬ÿËÿ©ÿ§ÿ©ÿ¯ÿ¶ÿ¦ÿ´ÿ¶ÿ¶ÿ¾ÿ¹ÿ·ÿ¼ÿ½ÿ¸ÿºÿ±ÿ¿ÿºÿ²ÿ¶ÿ¹ÿ²ÿ°ÿµÿ·ÿ»ÿ¸ÿ¡ÿ³ÿÀÿµÿ³ÿºÿÉÿ¯ÿªÿ²ÿ²ÿ¯ÿ®ÿ´ÿÃÿ»ÿ°ÿ¿ÿ¹ÿ©ÿ¯ÿªÿ ÿ«ÿ»ÿ·ÿ»ÿªÿÀÿ·ÿ·ÿ¾ÿ¶ÿªÿ·ÿªÿ¨ÿ½ÿ¹ÿ·ÿ·ÿ°ÿ«ÿ¬ÿÿ¹ÿ®ÿµÿµÿµÿ¶ÿ²ÿ«ÿ³ÿ§ÿ£ÿ¨ÿ¯ÿ¶ÿ«ÿ ÿ«ÿ¹ÿ¤ÿ¦ÿÿÿ¼ÿ¼ÿ³ÿ®ÿµÿ¸ÿ§ÿ§ÿ¸ÿ¶ÿ­ÿ©ÿ¯ÿ°ÿ¬ÿ´ÿÀÿ¢ÿ«ÿ§ÿ½ÿºÿ¯ÿÁÿÅÿ²ÿ³ÿÅÿ¿ÿ¤ÿ¨ÿªÿ²ÿ¶ÿ¶ÿ·ÿ¹ÿ³ÿ¥ÿÿ¹ÿªÿ§ÿ®ÿ´ÿ³ÿ«ÿ¢ÿ©ÿ²ÿ¶ÿ£ÿ ÿµÿ¯ÿ±ÿºÿ»ÿ´ÿ¯ÿ¿ÿ±ÿ½ÿ¿ÿ«ÿ¦ÿ¬ÿ­ÿ¬ÿ®ÿ©ÿ¨ÿ­ÿ©ÿ¯ÿ¨ÿªÿ³ÿ´ÿ®ÿ©ÿ²ÿ¤ÿ±ÿ´ÿ«ÿ¹ÿªÿ¨ÿ«ÿ®ÿ´ÿ¯ÿºÿ·ÿ·ÿ¡ÿ°ÿ¶ÿ°ÿ°ÿ®ÿ£ÿÿ©ÿ³ÿÿ ÿ¥ÿ­ÿ¯ÿªÿ¯ÿ²ÿ­ÿ³ÿ³ÿ¢ÿ¸ÿ£ÿ³ÿ¼ÿ·ÿµÿ¶ÿºÿºÿ®ÿ¶ÿ°ÿÃÿ½ÿ¾ÿ´ÿ²ÿ®ÿ­ÿ°ÿ«ÿ­ÿ©ÿªÿ­ÿ£ÿ·ÿÁÿ¹ÿ¼ÿ¾ÿ·ÿ·ÿ¸ÿµÿªÿ¹ÿ½ÿ©ÿ±ÿ¶ÿµÿ¸ÿ¯ÿ ÿªÿ­ÿ®ÿ§ÿÆÿªÿ³ÿºÿ¼ÿªÿ¥ÿ®ÿµÿÄÿºÿ¿ÿ½ÿ´ÿ±ÿ½ÿÀÿ½ÿ½ÿ½ÿ½ÿ¼ÿ¹ÿ¿ÿµÿºÿ²ÿºÿ¥ÿ¥ÿ¶ÿ¿ÿ¶ÿ¯ÿ³ÿ·ÿÅÿ·ÿÿÊÿ¬ÿ¡ÿ¸ÿµÿ±ÿµÿ±ÿ°ÿ°ÿ§ÿ®ÿÆÿÀÿ¶ÿ³ÿ³ÿ¸ÿ®ÿªÿ°ÿ³ÿ´ÿ®ÿ¬ÿ´ÿ±ÿ°ÿ»ÿµÿ­ÿ§ÿ·ÿ¿ÿ¼ÿ·ÿ¥ÿ©ÿ½ÿ¿ÿ°ÿ­ÿ®ÿ®ÿ¬ÿ²ÿ«ÿ²ÿ°ÿ¦ÿ°ÿªÿ¶ÿ¿ÿ ÿÁÿ¼ÿ¶ÿ¹ÿ­ÿ ÿªÿÂÿÌÿ¼ÿ«ÿÃÿ¯ÿ°ÿÿ¸ÿ»ÿ²ÿªÿ¬ÿªÿ©ÿªÿ«ÿºÿÆÿ®ÿÆÿ·ÿµÿ¿ÿ±ÿ¶ÿ¾ÿ¶ÿ¯ÿ³ÿ¸ÿ¶ÿ­ÿ§ÿ ÿ²ÿ½ÿ¨ÿÿ±ÿ³ÿ¿ÿ¶ÿ±ÿ¶ÿ°ÿ¤ÿ«ÿµÿ«ÿ¯ÿ¯ÿµÿ´ÿ­ÿ±ÿ°ÿ²ÿ³ÿºÿ³ÿ¦ÿ¤ÿ«ÿÁÿÆÿ¹ÿ®ÿ«ÿ¢ÿ¡ÿ°ÿ­ÿ§ÿ©ÿ¬ÿ²ÿ¸ÿ²ÿ®ÿ«ÿ¥ÿµÿ¶ÿ»ÿÄÿµÿ¶ÿ½ÿ¿ÿºÿ´ÿ»ÿ¿ÿ»ÿ·ÿ¯ÿ®ÿ¸ÿ¶ÿ³ÿ§ÿ¨ÿ§ÿµÿ±ÿÄÿºÿ¨ÿ§ÿ«ÿ­ÿ­ÿµÿËÿ³ÿÆÿ¯ÿ§ÿ§ÿÿªÿ²ÿ½ÿ°ÿ«ÿªÿ¦ÿµÿÊÿÆÿ¯ÿ¢ÿ°ÿ¿ÿ¹ÿ¦ÿ¶ÿ©ÿ¥ÿ§ÿ«ÿ³ÿ½ÿ¹ÿ­ÿ­ÿ°ÿ°ÿ¬ÿ¶ÿ´ÿ¿ÿ½ÿ¦ÿµÿ´ÿºÿ²ÿ²ÿ¬ÿ¯ÿ»ÿ¼ÿ³ÿ±ÿªÿ¡ÿ¹ÿ®ÿ¦ÿ¹ÿ©ÿ¸ÿ®ÿÀÿÊÿ¼ÿ­ÿªÿªÿ·ÿ¶ÿ­ÿ¾ÿªÿ¥ÿ¡ÿÿ¢ÿ´ÿ¥ÿ²ÿ§ÿªÿ§ÿÿ§ÿªÿ©ÿ°ÿ³ÿ±ÿ¯ÿ§ÿ§ÿ®ÿ«ÿªÿÿ²ÿ¶ÿÿ¤ÿ£ÿ¥ÿªÿ¨ÿ¯ÿ¶ÿ®ÿ°ÿ´ÿÿÿ£ÿ«ÿ©ÿÿÿ½ÿ¯ÿ³ÿ´ÿ ÿÿÿÿ£ÿ§ÿ¤ÿ¨ÿ¦ÿ¤ÿ¯ÿ£ÿ§ÿÿ¨ÿÿ¯ÿÿ¬ÿ­ÿ®ÿ¦ÿ¬ÿ¤ÿ«ÿ ÿ©ÿªÿ¦ÿµÿªÿ¨ÿ®ÿ»ÿ¡ÿ¬ÿ§ÿ©ÿ®ÿ¬ÿÿ¢ÿ¥ÿ¨ÿ§ÿ£ÿÿ ÿ¬ÿ±ÿªÿÿ£ÿ§ÿ©ÿ ÿ­ÿÿÿÿÿ´ÿ«ÿ°ÿ¬ÿ¨ÿ¢ÿÿÿÿ¢ÿ¥ÿÿÿ¡ÿ¢ÿ­ÿ¸ÿ¨ÿ¡ÿ£ÿ¤ÿ¬ÿÿ«ÿ¨ÿ«ÿ¬ÿÿÿ¢ÿªÿ¨ÿ­ÿ«ÿ©ÿ¬ÿ§ÿ¬ÿ£ÿ ÿ³ÿ¢ÿ¤ÿºÿÿ¤ÿ²ÿ·ÿ³ÿ·ÿ½ÿ¨ÿ±ÿ±ÿ®ÿ²ÿ±ÿ¨ÿªÿ¶ÿ¹ÿ±ÿµÿ¼ÿ´ÿ´ÿ¯ÿ®ÿ®ÿ±ÿ¾ÿ­ÿ¾ÿ³ÿ®ÿÀÿµÿ«ÿ¯ÿ¶ÿµÿµÿÁÿÇÿ¼ÿ­ÿ¦ÿ«ÿ¯ÿ­ÿ©ÿ¯ÿÿ­ÿ±ÿÿ´ÿ³ÿ¬ÿ´ÿ¶ÿ¸ÿ®ÿ¬ÿ¨ÿ«ÿ¶ÿ·ÿ²ÿ¹ÿ¼ÿ³ÿ¨ÿ¤ÿ«ÿ ÿ·ÿ¼ÿªÿ¾ÿ¶ÿ±ÿµÿ¶ÿÅÿ´ÿ¬ÿ©ÿ®ÿµÿÂÿ¿ÿ¶ÿ°ÿµÿµÿ°ÿ¨ÿ¨ÿ°ÿ°ÿ¬ÿ§ÿ©ÿ³ÿ³ÿµÿ«ÿ±ÿ¬ÿ¬ÿ¼ÿ«ÿ¢ÿ­ÿ§ÿÿ¦ÿ£ÿÿÿÿ¥ÿ±ÿ¤ÿÿÿ¤ÿªÿªÿ§ÿ´ÿ³ÿ¢ÿ¾ÿ·ÿ´ÿ§ÿ¦ÿÿÿ²ÿ¥ÿ¸ÿÿ©ÿªÿ¬ÿ¡ÿ»ÿ²ÿ¬ÿ¤ÿ©ÿªÿªÿ¹ÿ»ÿ¬ÿ£ÿ§ÿ²ÿ±ÿ´ÿ¯ÿ¨ÿµÿ¦ÿÿ¬ÿ´ÿ¹ÿÀÿ·ÿ½ÿ©ÿ£ÿ¨ÿ³ÿ¨ÿ£ÿ¯ÿ¶ÿ¢ÿ©ÿ´ÿ³ÿ¯ÿ¬ÿ«ÿ¦ÿªÿ£ÿ®ÿ¬ÿ¯ÿ»ÿ¾ÿ·ÿ¸ÿÇÿµÿ¸ÿªÿ¢ÿ¥ÿ¿ÿ¬ÿ­ÿ°ÿ¤ÿ°ÿÿdÿwÿÿ¦ÿ´ÿ²ÿ²ÿ´ÿµÿ·ÿ¯ÿ¦ÿ¤ÿ¬ÿ¬ÿ ÿ¡ÿ¯ÿ¬ÿ¯ÿ·ÿ·ÿÿÿ¶ÿ°ÿ¬ÿ¨ÿªÿ©ÿ¯ÿ±ÿ©ÿ¯ÿ¬ÿ¹ÿ­ÿ§ÿªÿ¬ÿ¨ÿ©ÿ¦ÿÿÿÿ¥ÿ¥ÿ½ÿ¾ÿ«ÿ«ÿ­ÿªÿªÿÇÿÿ·ÿ¨ÿÿ¦ÿ«ÿ¼ÿ¢ÿ®ÿ·ÿ¶ÿ­ÿ³ÿ¯ÿ¡ÿ²ÿµÿµÿµÿ²ÿ±ÿ¬ÿ°ÿ©ÿ¥ÿ´ÿ°ÿ¯ÿ±ÿ®ÿ¥ÿ®ÿ§ÿ¯ÿ®ÿ¸ÿ±ÿ¬ÿ¶ÿ¢ÿ§ÿ¶ÿªÿ³ÿ­ÿ´ÿ´ÿ±ÿªÿ­ÿºÿ¯ÿ«ÿ©ÿªÿÿ ÿ«ÿ­ÿ®ÿ³ÿ©ÿ¤ÿ»ÿ½ÿ§ÿ¨ÿ³ÿ©ÿ£ÿ«ÿ¨ÿ¬ÿ¬ÿ¤ÿ­ÿ£ÿ£ÿÿ¢ÿ´ÿÿ®ÿ­ÿ¤ÿ°ÿ­ÿ©ÿ²ÿ³ÿ¬ÿ¯ÿ´ÿ¬ÿ±ÿ©ÿ´ÿ»ÿ­ÿ¦ÿ¦ÿ¦ÿ¦ÿ¨ÿ²ÿµÿ£ÿÿ¨ÿ®ÿ¥ÿ¬ÿ«ÿ«ÿÿ¥ÿÿ©ÿ¯ÿ§ÿ²ÿÿ¦ÿ°ÿ³ÿÀÿ·ÿÿ£ÿÿ©ÿªÿ¡ÿ¬ÿ´ÿ¯ÿ¯ÿ­ÿµÿ¶ÿ±ÿ§ÿÿÿÿ¥ÿ­ÿ¯ÿ«ÿ¡ÿ ÿ¥ÿµÿªÿÿ¯ÿ©ÿ³ÿÿ¡ÿ´ÿ£ÿÿÿÿ~ÿ¯ÿ¦ÿ¦ÿ¦ÿªÿ°ÿ©ÿ¦ÿÿ¼ÿ¡ÿÿ«ÿªÿ­ÿ¶ÿ²ÿ±ÿ®ÿ²ÿªÿÿ­ÿ²ÿ¨ÿ¥ÿ¤ÿ¨ÿ§ÿ¦ÿ¬ÿ°ÿ·ÿ£ÿ£ÿÁÿÄÿ·ÿ¯ÿ±ÿ½ÿ©ÿªÿ¯ÿ©ÿ²ÿÿ·ÿ±ÿ³ÿ¯ÿ¯ÿ¢ÿ¦ÿ³ÿ¯ÿ¥ÿªÿ¼ÿ²ÿÿ·ÿ´ÿ¬ÿ®ÿ¾ÿ¾ÿ²ÿ«ÿ©ÿ°ÿ«ÿ¥ÿ¬ÿ±ÿ°ÿ«ÿ¬ÿ¬ÿ§ÿ¨ÿ£ÿ¨ÿ¶ÿ²ÿ­ÿ¦ÿ©ÿ¸ÿ¤ÿ¶ÿ£ÿ¸ÿÿÿ­ÿ½ÿÿ³ÿ­ÿ°ÿ¨ÿ¶ÿÄÿ¹ÿ´ÿ¬ÿ²ÿÿ¦ÿ§ÿ¹ÿ«ÿÿ£ÿ°ÿ·ÿ¯ÿ¢ÿ©ÿ©ÿ¡ÿ¬ÿ¨ÿÿ©ÿ®ÿ¶ÿ°ÿ¦ÿ´ÿÃÿ´ÿºÿºÿµÿ¤ÿ¦ÿµÿ¾ÿ¸ÿ¨ÿ¬ÿ³ÿ»ÿ¿ÿ³ÿ³ÿ³ÿ¾ÿ¬ÿ§ÿµÿ¢ÿ¦ÿ¸ÿ«ÿ³ÿ­ÿ¿ÿ·ÿ½ÿ·ÿ®ÿ ÿªÿ«ÿÿ¦ÿªÿ§ÿ°ÿ©ÿ¦ÿ²ÿ¨ÿ¢ÿ¥ÿ¥ÿ°ÿ¯ÿ§ÿ ÿ´ÿ´ÿ¥ÿ¬ÿ±ÿ²ÿ¨ÿ¬ÿ¼ÿ®ÿ¤ÿ¬ÿºÿÿ°ÿÂÿ¸ÿ¼ÿ©ÿ·ÿ·ÿÁÿ¯ÿ±ÿ¡ÿ£ÿ¦ÿµÿ¼ÿ¾ÿ½ÿÂÿÅÿ¸ÿ­ÿ±ÿ°ÿ´ÿ¸ÿ²ÿ¶ÿºÿ°ÿ¬ÿ¯ÿªÿ´ÿ¶ÿ¬ÿµÿ¿ÿÈÿ±ÿ°ÿ¬ÿ¿ÿ¯ÿÀÿ¯ÿ©ÿ®ÿ«ÿ©ÿ·ÿ®ÿ©ÿºÿÍÿºÿ·ÿ£ÿ±ÿ´ÿ²ÿ¬ÿ®ÿ´ÿÃÿ¼ÿ´ÿ¾ÿ»ÿÇÿ®ÿ«ÿ°ÿ«ÿ¬ÿ¤ÿ ÿ§ÿ¤ÿÿ¥ÿ»ÿ²ÿ¨ÿ£ÿ©ÿ¶ÿ¶ÿ³ÿ±ÿ£ÿ¢ÿ¨ÿ·ÿµÿ´ÿµÿ¿ÿºÿ§ÿ¤ÿªÿ¥ÿ¢ÿ¯ÿ¾ÿ§ÿÿ¢ÿ®ÿ´ÿ´ÿªÿ±ÿ·ÿÄÿ§ÿÿ¥ÿ°ÿµÿÁÿ¸ÿºÿÍÿ½ÿ­ÿ­ÿ³ÿÂÿÂÿ¯ÿ³ÿ»ÿ¬ÿ­ÿ¸ÿ­ÿªÿ¯ÿ©ÿ°ÿ§ÿ¦ÿ©ÿ¸ÿ±ÿ´ÿ­ÿÃÿ®ÿÂÿ¾ÿµÿ¡ÿ»ÿ¯ÿ³ÿ¿ÿ¿ÿ¥ÿ«ÿÀÿªÿ¸ÿÁÿ¸ÿºÿ±ÿ¶ÿ²ÿ»ÿ¹ÿ´ÿÿ¥ÿºÿ¿ÿÉÿ¼ÿµÿÁÿ»ÿ¸ÿ¶ÿ»ÿ¾ÿ®ÿ®ÿ«ÿªÿ±ÿ¶ÿ¸ÿ¹ÿ¬ÿ©ÿ±ÿ°ÿºÿ¶ÿ°ÿµÿµÿ±ÿ¯ÿ¥ÿ°ÿ¯ÿ¯ÿ¼ÿ²ÿ©ÿ§ÿµÿ»ÿ¨ÿ²ÿ«ÿ°ÿ«ÿ¦ÿ©ÿ»ÿ±ÿ¯ÿ±ÿ¤ÿ§ÿ¶ÿµÿ²ÿ¯ÿµÿ»ÿ³ÿ¶ÿ¶ÿ¹ÿ»ÿ²ÿµÿ¯ÿ°ÿ´ÿºÿ­ÿ³ÿ°ÿ©ÿÿ°ÿ«ÿ¼ÿ³ÿ¯ÿ®ÿÿ¥ÿ®ÿÿ²ÿ·ÿ§ÿ³ÿ£ÿ­ÿ­ÿºÿÆÿ¸ÿªÿªÿ§ÿÿ²ÿ·ÿ¶ÿÄÿ½ÿ¦ÿ¦ÿ°ÿ°ÿ³ÿ»ÿºÿ³ÿ¨ÿ¶ÿºÿ¯ÿ³ÿÇÿ·ÿ½ÿ¼ÿ©ÿ²ÿÿÿ»ÿ³ÿ¸ÿÄÿÿÄÿ»ÿ·ÿÀÿ¼ÿ¯ÿÁÿ»ÿ½ÿ±ÿÿ§ÿ¾ÿ¶ÿªÿ«ÿ®ÿ¬ÿ£ÿºÿÁÿ©ÿ·ÿÅÿÄÿ½ÿ¸ÿ´ÿ®ÿ¸ÿºÿ²ÿµÿ¯ÿ­ÿ¼ÿ¿ÿ¯ÿ§ÿªÿ°ÿ®ÿ¥ÿºÿ¶ÿ¶ÿ¬ÿ·ÿ´ÿÂÿ¼ÿ¶ÿ·ÿ²ÿ®ÿ¬ÿ¬ÿ¬ÿ´ÿ¿ÿºÿ´ÿºÿ»ÿµÿ°ÿ²ÿ¶ÿµÿ½ÿÁÿ¼ÿ»ÿ²ÿ®ÿ®ÿ¡ÿ°ÿ²ÿ²ÿ¸ÿ«ÿÿ­ÿ¶ÿ·ÿ¾ÿ¤ÿÍÿ¸ÿ¥ÿ¹ÿºÿ¾ÿÿ«ÿÁÿ¶ÿ°ÿ©ÿ¬ÿµÿ·ÿ¹ÿ¬ÿ¥ÿ³ÿ·ÿ²ÿ³ÿ¾ÿ¼ÿ¸ÿºÿ²ÿµÿ»ÿÄÿ­ÿ¼ÿ¬ÿµÿ³ÿ«ÿ®ÿ¹ÿ®ÿ°ÿ®ÿ¶ÿÂÿºÿ¸ÿ«ÿ²ÿ³ÿµÿ¶ÿ¾ÿÀÿ°ÿ¶ÿ¾ÿ¹ÿ±ÿ ÿ©ÿ´ÿ´ÿ´ÿ³ÿºÿºÿ´ÿ¤ÿ¥ÿ¹ÿ£ÿ®ÿ¥ÿÿªÿ»ÿ³ÿ¦ÿ´ÿ¬ÿ¾ÿ½ÿ½ÿ§ÿ´ÿ´ÿ´ÿ¾ÿÁÿ¸ÿ¬ÿ¶ÿ·ÿ¨ÿ¨ÿ¬ÿºÿµÿ­ÿºÿÁÿ­ÿ¹ÿÇÿ¿ÿ¬ÿªÿ¹ÿÃÿ¶ÿ©ÿ¨ÿ´ÿÁÿ»ÿ»ÿ®ÿ¶ÿ±ÿ§ÿ«ÿ°ÿ ÿ¦ÿ«ÿ¬ÿ­ÿ®ÿ³ÿ·ÿ¾ÿ´ÿ¶ÿ·ÿªÿ«ÿ´ÿ´ÿÈÿ±ÿ­ÿ¯ÿ°ÿ¼ÿÏÿµÿ¯ÿÀÿ¹ÿ®ÿÀÿ¸ÿ¸ÿºÿ©ÿÿÿ¨ÿ°ÿµÿ´ÿ¸ÿ³ÿ ÿ¨ÿ¹ÿÄÿ¸ÿºÿÅÿ±ÿ°ÿ¹ÿ­ÿºÿÿ½ÿ´ÿªÿµÿ±ÿ«ÿ£ÿ§ÿ³ÿ´ÿ°ÿ·ÿºÿµÿ¸ÿ¸ÿ³ÿ´ÿ³ÿ¬ÿ§ÿ²ÿ¹ÿ¾ÿ®ÿ´ÿ£ÿ±ÿÉÿ¯ÿ¿ÿ¬ÿ ÿµÿ½ÿ®ÿ´ÿªÿ©ÿ³ÿ³ÿ´ÿ«ÿ¥ÿ®ÿ´ÿ±ÿ´ÿºÿ²ÿ¯ÿºÿ²ÿ¶ÿ¤ÿÿ³ÿ±ÿ°ÿ·ÿµÿ®ÿ¦ÿ©ÿÀÿ´ÿºÿ¼ÿÀÿ¾ÿ°ÿ«ÿ§ÿ¤ÿ¬ÿªÿ¥ÿ«ÿªÿºÿÂÿÁÿÂÿ¬ÿ¶ÿÁÿ°ÿ®ÿ¶ÿ¿ÿ¶ÿ¡ÿ·ÿ´ÿ®ÿªÿ°ÿ´ÿ°ÿ¹ÿ¸ÿ³ÿµÿ­ÿ¯ÿ·ÿ®ÿ·ÿ¹ÿªÿºÿ³ÿ¾ÿ³ÿÿ¤ÿÆÿ¬ÿ²ÿ¤ÿ´ÿ±ÿ¹ÿ¢ÿ¥ÿ¼ÿ¼ÿ¤ÿ£ÿ©ÿÿ¢ÿªÿµÿ ÿ¯ÿªÿÿ¬ÿÆÿÿ®ÿ­ÿ§ÿÿ¢ÿ¬ÿªÿ¬ÿ³ÿ°ÿ¯ÿ§ÿÿ ÿªÿÿÿ¯ÿ£ÿ­ÿ±ÿ³ÿ§ÿ£ÿ}ÿÿÿÿ§ÿ ÿ¦ÿÿÿÿÿÿ¥ÿÿÿÿÿÿ«ÿ©ÿÿÿÿ¡ÿ£ÿ¨ÿµÿµÿ¤ÿÿ¢ÿ ÿÿ¡ÿÿÿ¡ÿÿÿ¡ÿ¦ÿ¨ÿ¶ÿ²ÿ¬ÿ²ÿÿ°ÿ ÿµÿ ÿÿÿ«ÿ­ÿ°ÿ·ÿ·ÿ®ÿ¦ÿ¢ÿ ÿÿªÿ¦ÿ¥ÿ©ÿ§ÿÿÿÿ¡ÿ ÿ¤ÿ§ÿÿÿ¯ÿ°ÿ¦ÿÿÿ¬ÿ¢ÿÿÿÿÿ°ÿ­ÿÿ§ÿÿÿ ÿ¦ÿ­ÿ¤ÿÿ§ÿ´ÿ©ÿ¨ÿ²ÿ­ÿÀÿ±ÿ¬ÿ£ÿ°ÿ³ÿ·ÿ£ÿ²ÿµÿ¸ÿ¬ÿ¢ÿªÿÿÿ§ÿ§ÿ ÿ¨ÿ²ÿ¤ÿ©ÿ¥ÿµÿ¤ÿ¸ÿÊÿºÿÅÿ¼ÿ©ÿ°ÿ²ÿ¨ÿ¬ÿ¸ÿ³ÿ©ÿ¥ÿ²ÿ¯ÿ½ÿÿ ÿ»ÿ¤ÿÿ±ÿ¥ÿµÿªÿ«ÿ²ÿ§ÿ©ÿ°ÿ¤ÿ²ÿ¼ÿ¯ÿ³ÿ²ÿºÿ¾ÿºÿ²ÿ³ÿªÿ¨ÿ³ÿºÿÄÿ¼ÿ°ÿÂÿÈÿÁÿÃÿ®ÿ¤ÿ£ÿ¨ÿ¯ÿ²ÿªÿ«ÿ·ÿÁÿÀÿ²ÿ¯ÿ°ÿ¦ÿ²ÿ¾ÿ¨ÿ¶ÿ²ÿÿ¶ÿÊÿ¶ÿ·ÿ¹ÿ´ÿ¶ÿ´ÿ·ÿÀÿ¹ÿ¬ÿ¶ÿ°ÿ¦ÿ¡ÿ³ÿÿ©ÿÂÿ¼ÿ²ÿ¼ÿ½ÿ­ÿ¦ÿ­ÿºÿ¹ÿ¯ÿÌÿÆÿ´ÿ»ÿ ÿ¶ÿ¤ÿ£ÿ¥ÿÿ¨ÿ»ÿ¼ÿ®ÿ¨ÿ«ÿ²ÿ¯ÿ®ÿÁÿÿÿ£ÿ£ÿºÿ½ÿ±ÿ°ÿ²ÿ±ÿ´ÿµÿµÿ³ÿ­ÿ²ÿ¹ÿ¨ÿÂÿ³ÿ®ÿ²ÿ¶ÿ°ÿ©ÿ¥ÿ£ÿ«ÿ¹ÿ±ÿ¨ÿ¥ÿµÿ®ÿ°ÿ¨ÿ­ÿ®ÿ³ÿ¶ÿ³ÿ´ÿ­ÿÿªÿµÿ©ÿ¼ÿ£ÿÿ©ÿ²ÿ³ÿªÿ¯ÿ»ÿ±ÿ¬ÿ·ÿªÿ®ÿ¼ÿ©ÿµÿ©ÿÿ¯ÿ·ÿ¼ÿ½ÿ·ÿ¯ÿ°ÿ´ÿ¬ÿ­ÿµÿªÿ±ÿ½ÿÈÿ¾ÿºÿ±ÿ´ÿ®ÿ¡ÿ¤ÿ°ÿ¾ÿ±ÿ³ÿ²ÿ²ÿµÿ³ÿ¶ÿ¹ÿ¼ÿºÿ·ÿ¶ÿµÿºÿ ÿ¶ÿ«ÿºÿ±ÿ±ÿ¨ÿ°ÿ·ÿ³ÿ³ÿ¸ÿ¸ÿµÿ»ÿ·ÿ³ÿ¸ÿÿ°ÿ°ÿ§ÿ§ÿ²ÿ¹ÿ¸ÿ¾ÿ³ÿ·ÿµÿ°ÿ¾ÿ­ÿªÿ¨ÿ±ÿ·ÿµÿ³ÿ¶ÿÁÿ¸ÿ»ÿ»ÿªÿ±ÿ¤ÿ²ÿ´ÿ´ÿ°ÿ®ÿ¶ÿ­ÿ©ÿ²ÿ³ÿ±ÿ¼ÿªÿ«ÿÃÿÂÿ¼ÿ¸ÿ­ÿ¸ÿÀÿ¿ÿ¹ÿ§ÿ±ÿ¶ÿ­ÿ®ÿ¶ÿ»ÿ½ÿÅÿÅÿ±ÿªÿµÿ¸ÿ¶ÿ£ÿ¼ÿ¿ÿ²ÿ·ÿ¾ÿ¹ÿ§ÿªÿµÿ²ÿ¹ÿºÿ½ÿºÿ½ÿ²ÿ£ÿ­ÿ¦ÿvÿ×þßýþÿÿ¨ÿ­ÿ®ÿ©ÿ©ÿ±ÿ±ÿ§ÿÌÿ¿ÿÁÿ²ÿ´ÿºÿºÿ¸ÿµÿ¹ÿÿ«ÿÅÿ°ÿ¨ÿ°ÿ±ÿ·ÿ½ÿ»ÿ¸ÿ¯ÿ»ÿ¬ÿ¤ÿ²ÿ®ÿ®ÿ¬ÿªÿ°ÿ±ÿ¨ÿ¦ÿ´ÿ¤ÿ¹ÿªÿ©ÿÿÿ­ÿ·ÿ­ÿ»ÿ±ÿªÿ½ÿ¸ÿ±ÿµÿ¶ÿ´ÿ³ÿ³ÿÃÿ·ÿ«ÿµÿ·ÿªÿµÿ®ÿ¡ÿªÿ»ÿÀÿ¦ÿ¯ÿÌÿ®ÿ§ÿ¯ÿ´ÿ°ÿ­ÿ²ÿ³ÿªÿ£ÿ­ÿ»ÿÃÿµÿ¯ÿ³ÿ¯ÿ°ÿ·ÿ¢ÿ½ÿ¶ÿ»ÿºÿ«ÿ¯ÿµÿ¬ÿ±ÿ¶ÿ­ÿ°ÿ»ÿ­ÿ¢ÿ¤ÿ§ÿ©ÿ«ÿ¥ÿÿÉÿºÿ¸ÿ»ÿ¾ÿ¿ÿÂÿÃÿ´ÿ½ÿ±ÿ¶ÿ§ÿ¦ÿ³ÿ²ÿ«ÿ©ÿ¤ÿ·ÿ¹ÿªÿ¡ÿÿ«ÿ¼ÿ¾ÿµÿ®ÿ¹ÿ«ÿ¹ÿ°ÿ¸ÿ¾ÿ¸ÿªÿ¥ÿµÿµÿÃÿ¢ÿºÿ½ÿ¹ÿ½ÿ»ÿ±ÿ±ÿ¥ÿÇÿµÿ²ÿ¯ÿµÿ¬ÿ¤ÿ²ÿµÿ©ÿ­ÿ®ÿ¾ÿ¾ÿ¾ÿºÿ±ÿ·ÿ»ÿÌÿ´ÿ¢ÿ¤ÿ°ÿ¸ÿ¹ÿµÿ¢ÿ®ÿ¤ÿ¸ÿºÿ´ÿ¨ÿ§ÿ²ÿ¨ÿÿ­ÿ­ÿ¸ÿ¬ÿ®ÿ¯ÿ¦ÿ©ÿ±ÿ®ÿ¤ÿ¦ÿÿ ÿ¢ÿ¦ÿ´ÿ±ÿÿ©ÿ¢ÿ·ÿ¾ÿºÿÀÿ´ÿÅÿÁÿ´ÿ¯ÿ¶ÿÀÿ»ÿ³ÿ²ÿ­ÿ®ÿ³ÿ­ÿªÿ·ÿ¿ÿ¾ÿ·ÿ·ÿ¿ÿ·ÿ½ÿÂÿ¹ÿ²ÿ·ÿÀÿ­ÿ©ÿ­ÿ±ÿ­ÿ®ÿ¸ÿ¼ÿ³ÿ·ÿ°ÿ²ÿµÿ¸ÿ´ÿ²ÿ¿ÿ¹ÿµÿ°ÿ¬ÿÀÿµÿ¬ÿ±ÿ®ÿ©ÿ±ÿºÿ°ÿ­ÿ«ÿ»ÿÃÿ¼ÿ´ÿ¨ÿ¤ÿ©ÿ©ÿ­ÿ»ÿ½ÿ¾ÿ¾ÿ·ÿ³ÿ±ÿ»ÿºÿ²ÿ·ÿ®ÿ³ÿÃÿºÿ·ÿ¿ÿ¹ÿ²ÿ·ÿ°ÿ¨ÿ¤ÿ«ÿ´ÿ¢ÿ±ÿ«ÿ½ÿ´ÿ°ÿ¬ÿ¯ÿ¶ÿ¹ÿ¹ÿÁÿ½ÿÉÿ±ÿ«ÿ²ÿ·ÿºÿ¹ÿ¹ÿÃÿ¹ÿ­ÿ«ÿ©ÿºÿÂÿºÿµÿ¶ÿ¥ÿ¥ÿ«ÿ¨ÿ³ÿ·ÿ¨ÿ¥ÿªÿ­ÿ°ÿ²ÿ¥ÿÿÿ¯ÿºÿ°ÿ²ÿ¶ÿ¬ÿ®ÿ°ÿÅÿ»ÿ´ÿ³ÿ¨ÿ®ÿ³ÿ¶ÿµÿ«ÿ§ÿ«ÿ£ÿ§ÿ¬ÿªÿ©ÿ¯ÿ¯ÿ§ÿ©ÿ®ÿ³ÿ©ÿ¹ÿºÿµÿºÿÊÿ½ÿ¬ÿ»ÿ¯ÿµÿ´ÿ¯ÿ±ÿ¸ÿºÿ·ÿ´ÿ³ÿ­ÿ§ÿ²ÿ ÿ´ÿ¶ÿ¥ÿ°ÿ²ÿ©ÿ©ÿ©ÿ¡ÿ©ÿ«ÿ¨ÿ·ÿ§ÿ±ÿ­ÿ¶ÿ³ÿ®ÿµÿ·ÿ°ÿ¸ÿ²ÿ¸ÿ®ÿ­ÿÂÿ°ÿ«ÿºÿ¶ÿ®ÿ©ÿ ÿªÿ³ÿ­ÿ·ÿ²ÿ«ÿ·ÿ»ÿ¸ÿ¾ÿ¸ÿ¶ÿ§ÿ²ÿ¿ÿ»ÿ¾ÿºÿµÿ¬ÿ¤ÿ¥ÿ«ÿ­ÿµÿ°ÿËÿ¯ÿ´ÿºÿ³ÿ«ÿ­ÿ³ÿ±ÿ¹ÿµÿµÿÃÿ¼ÿ®ÿ¿ÿÄÿ¾ÿ½ÿ½ÿ»ÿ»ÿ¹ÿ´ÿ§ÿ¶ÿÆÿ³ÿ¥ÿ£ÿ´ÿ¾ÿµÿ­ÿºÿÀÿ¯ÿ§ÿ¥ÿ¼ÿµÿ¦ÿ·ÿ»ÿ«ÿªÿ±ÿ®ÿ¸ÿªÿ½ÿ¾ÿ´ÿ½ÿ¹ÿ±ÿ²ÿ³ÿ²ÿ°ÿ¯ÿµÿ³ÿ¦ÿ·ÿ¶ÿÀÿÀÿÎÿ¼ÿ¯ÿ³ÿ¹ÿ´ÿ±ÿ¶ÿ ÿ±ÿ°ÿ²ÿ©ÿ­ÿÀÿ´ÿ­ÿ§ÿ­ÿ¶ÿ­ÿ±ÿ©ÿªÿÆÿ®ÿ¸ÿºÿ­ÿ´ÿºÿ²ÿ´ÿ¿ÿ¸ÿ¬ÿ¶ÿÁÿ¬ÿ§ÿ§ÿ¯ÿ»ÿµÿ²ÿ¯ÿ¨ÿ©ÿ­ÿ±ÿ½ÿµÿ³ÿ¸ÿ¬ÿ¹ÿ³ÿªÿ§ÿ¹ÿÌÿÁÿ¶ÿ·ÿ¶ÿºÿ¬ÿ®ÿ²ÿ´ÿ¯ÿ¥ÿ°ÿ³ÿ¼ÿ½ÿºÿ³ÿ¬ÿ®ÿ°ÿ¸ÿ¯ÿ¦ÿ±ÿØÿ¹ÿ±ÿ²ÿ­ÿ¸ÿ±ÿ«ÿ®ÿ¯ÿ³ÿ¹ÿ»ÿ¹ÿµÿ¬ÿ¦ÿªÿ®ÿ¯ÿ©ÿªÿ¤ÿ§ÿ´ÿ³ÿ§ÿ­ÿ´ÿ¦ÿ¶ÿÿ¹ÿ°ÿ²ÿ¹ÿ£ÿ§ÿ¯ÿ°ÿ¶ÿ¿ÿ·ÿ§ÿ«ÿ§ÿ¿ÿ»ÿ·ÿªÿ¨ÿ£ÿ©ÿ¯ÿÁÿ¼ÿ©ÿ±ÿ¿ÿµÿ­ÿ¼ÿ¶ÿ²ÿ§ÿ·ÿ¡ÿ½ÿ¼ÿ·ÿ¯ÿµÿ­ÿ«ÿ¸ÿ¸ÿ°ÿ»ÿ¼ÿ­ÿ«ÿµÿºÿ»ÿ®ÿ²ÿ¸ÿªÿ­ÿ´ÿ¹ÿ½ÿ»ÿ´ÿ®ÿ±ÿªÿÿ¨ÿ¯ÿ¦ÿªÿ¡ÿ©ÿ³ÿªÿ·ÿ¶ÿ«ÿ®ÿ¶ÿºÿ·ÿªÿ¯ÿ£ÿ±ÿ¦ÿ©ÿ¦ÿ´ÿÊÿ©ÿÁÿ»ÿ¸ÿ­ÿ¯ÿ±ÿ«ÿ®ÿ¯ÿ¬ÿ¸ÿ»ÿ´ÿ²ÿ°ÿÀÿµÿ½ÿ¸ÿ¶ÿ°ÿ­ÿ±ÿ·ÿµÿ¸ÿ¹ÿ®ÿ¨ÿÿ¦ÿ¥ÿÿ ÿ£ÿ®ÿ®ÿ´ÿ¯ÿ¯ÿ¨ÿ¨ÿÿÿ¢ÿ­ÿ°ÿ³ÿ¨ÿ¦ÿ¥ÿ¦ÿ®ÿÿ¢ÿ±ÿ ÿ°ÿ­ÿÿÿÿÿÿ§ÿ«ÿ£ÿ¡ÿ¥ÿÿÿ§ÿÿ£ÿ¡ÿ­ÿÿÿÿ§ÿ¢ÿ§ÿ¡ÿ¡ÿÿ¦ÿ­ÿ¥ÿªÿµÿ°ÿ®ÿ¬ÿ¥ÿ¦ÿ¯ÿ¬ÿÿ¤ÿ¥ÿ¢ÿ¬ÿ«ÿ®ÿ¬ÿ®ÿ¬ÿ©ÿªÿÿÿ¨ÿ§ÿÿ£ÿ·ÿ°ÿÿÿÃÿ«ÿ«ÿÿÿ£ÿÿÿÿÿ©ÿ¬ÿ¡ÿªÿ®ÿÿ§ÿ§ÿÿªÿ¦ÿ«ÿ¨ÿÿ¡ÿ ÿ©ÿ¯ÿÿÿÿ¦ÿ©ÿ ÿ¤ÿ°ÿ­ÿ¥ÿªÿ¯ÿ¬ÿ¨ÿµÿ ÿÂÿ²ÿÿ¬ÿ«ÿ¤ÿ¸ÿÀÿ¬ÿ¬ÿ©ÿªÿ°ÿµÿ¦ÿ­ÿºÿªÿ¶ÿ¸ÿ­ÿ¹ÿ¼ÿ±ÿ²ÿ²ÿ³ÿÿ¬ÿ·ÿ¬ÿÿ§ÿ¼ÿ¹ÿ±ÿ¶ÿ»ÿ²ÿ³ÿ±ÿ«ÿ²ÿ¯ÿ¥ÿÿ±ÿ­ÿ´ÿµÿ¯ÿ«ÿÿ´ÿ¨ÿ±ÿ¸ÿ¯ÿ¦ÿ¥ÿ«ÿ¦ÿªÿ²ÿ­ÿ§ÿ²ÿ¸ÿ´ÿµÿ¨ÿ¤ÿÿ·ÿÄÿ³ÿ»ÿ¬ÿ¹ÿÐÿ³ÿ½ÿ®ÿ«ÿ¾ÿ³ÿÃÿ½ÿ°ÿ¬ÿ¸ÿ½ÿµÿ¶ÿ¼ÿ´ÿµÿ¿ÿ«ÿ©ÿ²ÿ¬ÿ²ÿ¸ÿ¥ÿ¨ÿªÿ¢ÿ´ÿÿÿ¯ÿ¨ÿÿ©ÿªÿ©ÿ¢ÿÿ¢ÿ¨ÿÿ ÿ«ÿ¨ÿ±ÿ¼ÿ°ÿ¥ÿªÿ­ÿÁÿ¼ÿªÿ ÿ®ÿ¢ÿ¼ÿÈÿ­ÿ³ÿ·ÿ±ÿ¦ÿ©ÿ¯ÿ¶ÿ³ÿ°ÿ²ÿ±ÿ¹ÿ³ÿ°ÿ´ÿ§ÿ¥ÿ©ÿ²ÿ®ÿ³ÿ·ÿ°ÿ¯ÿ¨ÿ¦ÿ¦ÿ¾ÿ©ÿ·ÿ´ÿ·ÿºÿ¯ÿ®ÿ«ÿ¦ÿ±ÿ²ÿ°ÿ­ÿ­ÿ±ÿ±ÿ·ÿ¸ÿ®ÿ°ÿ¬ÿÿªÿÇÿ©ÿ´ÿÃÿ°ÿ¯ÿªÿ·ÿ°ÿ¢ÿ¯ÿ­ÿ¦ÿ¦ÿÿ¥ÿ£ÿ¹ÿ°ÿÿ\ÿqÿÿ°ÿ°ÿ³ÿµÿ©ÿ§ÿ¯ÿ®ÿ¦ÿ²ÿ­ÿ¨ÿ¨ÿ²ÿÿ¨ÿ°ÿ¦ÿ«ÿÿ·ÿ±ÿ¤ÿ±ÿ£ÿ¯ÿ§ÿ¦ÿ§ÿ¬ÿ²ÿ³ÿ³ÿ«ÿ¥ÿ¡ÿÿÿÿ¯ÿ¥ÿÿ ÿ£ÿ¨ÿÿÿ ÿ²ÿ¤ÿ¯ÿºÿ£ÿ£ÿ§ÿÿÿ´ÿ³ÿªÿ¬ÿ²ÿ¡ÿ¯ÿ´ÿ§ÿÿ ÿ©ÿ¬ÿ­ÿ®ÿ²ÿ­ÿ©ÿ¦ÿ§ÿ±ÿ¨ÿ§ÿ±ÿ²ÿ¨ÿ²ÿ£ÿ£ÿ£ÿ°ÿÿ±ÿ§ÿ³ÿ¥ÿ¸ÿ©ÿ§ÿ°ÿ«ÿ°ÿ¨ÿ ÿ§ÿ¯ÿ§ÿ®ÿ®ÿ¯ÿ¨ÿÿ¤ÿ·ÿ¹ÿ¹ÿ¨ÿÿÿ¨ÿ¡ÿ¨ÿ´ÿ¦ÿ³ÿ¶ÿ½ÿ©ÿÿ¦ÿ¥ÿÿ¶ÿ¤ÿ³ÿºÿ³ÿ´ÿ»ÿ­ÿ¯ÿ¯ÿÿ±ÿ®ÿ¦ÿ§ÿ®ÿ¯ÿ¨ÿ ÿ¯ÿ½ÿ·ÿ¯ÿ­ÿ¯ÿ«ÿ©ÿ±ÿ¶ÿªÿÿ¤ÿ­ÿ¨ÿ¢ÿ©ÿ¬ÿ¬ÿ±ÿ©ÿ¦ÿ¨ÿ·ÿ´ÿÿÿ¹ÿ¶ÿ§ÿÿ§ÿ²ÿ¡ÿ±ÿ²ÿ ÿÿÿ¬ÿ«ÿ¨ÿ£ÿ°ÿ±ÿ ÿ¡ÿ©ÿ°ÿªÿ¦ÿ°ÿ©ÿ¢ÿÿ¤ÿ¢ÿ¨ÿªÿ­ÿ¯ÿ£ÿÿ´ÿ¿ÿ«ÿÿÿÿyÿÿ­ÿºÿ¦ÿ«ÿ´ÿ¬ÿªÿªÿÀÿÿ¬ÿ©ÿ°ÿµÿ°ÿ¸ÿ«ÿ±ÿ²ÿ¨ÿ¦ÿ²ÿÁÿ¹ÿ«ÿ¨ÿ®ÿ¸ÿ±ÿ¬ÿ±ÿ·ÿ§ÿ¬ÿ¶ÿ¹ÿÀÿ²ÿ¤ÿ«ÿ®ÿ¥ÿ¦ÿ¶ÿ«ÿ¬ÿ·ÿ³ÿ¶ÿºÿ²ÿ²ÿ³ÿ©ÿ§ÿ«ÿ¬ÿ«ÿ­ÿ¯ÿ·ÿµÿ³ÿ´ÿ²ÿ¶ÿ²ÿ©ÿ®ÿ²ÿ¬ÿ¥ÿ§ÿ´ÿµÿ±ÿ³ÿ©ÿ¤ÿ©ÿ­ÿÿ¬ÿÂÿ¸ÿµÿ³ÿ±ÿ¦ÿ´ÿ³ÿ­ÿ¥ÿ§ÿ´ÿªÿ´ÿ«ÿ¥ÿ¶ÿÿ±ÿ½ÿ´ÿ¶ÿ·ÿÊÿ½ÿµÿ¤ÿ®ÿ¯ÿ¯ÿ¦ÿ­ÿ¸ÿ´ÿ±ÿ³ÿªÿ¢ÿ¥ÿ¢ÿÿÿÿ°ÿ¬ÿ¨ÿ¡ÿ­ÿ£ÿÿªÿªÿ±ÿ°ÿÆÿÀÿ¬ÿ²ÿ«ÿ¨ÿ°ÿ°ÿ¾ÿÂÿ´ÿÅÿ¾ÿ©ÿ¯ÿ«ÿ®ÿ¼ÿ¯ÿ©ÿÿ¨ÿ®ÿ°ÿ²ÿ«ÿ­ÿ°ÿ±ÿªÿ§ÿ«ÿ¨ÿ®ÿ®ÿ¨ÿ´ÿ·ÿ­ÿ®ÿ­ÿ¨ÿ¦ÿÿ±ÿ¡ÿªÿ±ÿ¬ÿ¯ÿ¯ÿ«ÿ¯ÿ³ÿµÿÿÿ·ÿ¢ÿªÿ´ÿÍÿÂÿ¦ÿ¹ÿ¡ÿ¼ÿ¶ÿ¬ÿ·ÿ°ÿ·ÿ¬ÿ§ÿ¨ÿ°ÿ²ÿ²ÿºÿ©ÿ¥ÿ²ÿ´ÿ¬ÿ¯ÿ³ÿ¬ÿ³ÿ¹ÿ³ÿ®ÿ©ÿ¬ÿªÿ«ÿ·ÿµÿ°ÿ¡ÿÿ·ÿ©ÿ¹ÿ¶ÿ¬ÿ¬ÿ«ÿ­ÿ¬ÿ±ÿ¦ÿ¸ÿ¯ÿÂÿÂÿÿ¦ÿ·ÿ¯ÿ©ÿªÿ¢ÿ¢ÿµÿ©ÿ«ÿµÿ«ÿºÿ±ÿ´ÿ³ÿ®ÿ«ÿ²ÿ¯ÿ­ÿ­ÿ«ÿ§ÿªÿªÿÿ¨ÿ¯ÿ¨ÿ¬ÿ¯ÿµÿ²ÿ³ÿ»ÿ¯ÿ§ÿ«ÿ²ÿ·ÿ«ÿµÿÅÿ«ÿ²ÿ²ÿ©ÿÿ½ÿ­ÿ¦ÿ»ÿ«ÿ§ÿ±ÿ¿ÿÆÿ´ÿ¥ÿ«ÿ¨ÿ·ÿ½ÿ²ÿ°ÿ°ÿ±ÿ¨ÿÿÿ¡ÿÿÿ¬ÿ±ÿ¯ÿªÿ«ÿ®ÿ¸ÿÁÿ¶ÿ°ÿ«ÿ§ÿ¢ÿ´ÿ³ÿ²ÿ­ÿ¹ÿ¸ÿ°ÿ¨ÿ¥ÿ«ÿ³ÿ«ÿ¤ÿ¨ÿÉÿ´ÿÁÿ®ÿ²ÿ·ÿ·ÿÿ¨ÿ¦ÿ¾ÿÇÿÁÿ´ÿµÿªÿ­ÿ³ÿºÿÊÿÄÿ®ÿ¨ÿ­ÿ­ÿ·ÿ¹ÿ¨ÿ¦ÿ¤ÿ¥ÿ¬ÿ®ÿ­ÿ°ÿ·ÿÀÿÄÿ®ÿ²ÿ¤ÿ¨ÿ°ÿºÿ·ÿ³ÿ¥ÿ¯ÿ²ÿ¸ÿ¨ÿ°ÿÉÿ§ÿ»ÿ·ÿÂÿ­ÿ¬ÿ³ÿ«ÿ©ÿ®ÿ¯ÿµÿªÿªÿ¯ÿ¼ÿÁÿ¹ÿ¯ÿ¤ÿ¢ÿ®ÿ·ÿ´ÿ²ÿºÿ¼ÿ¶ÿ·ÿ¸ÿ³ÿ·ÿ¿ÿ¹ÿ¬ÿ¶ÿ¯ÿ­ÿÿÁÿ©ÿ·ÿ®ÿ§ÿ®ÿÿ­ÿ­ÿ´ÿ¼ÿºÿ°ÿ²ÿ°ÿ²ÿ±ÿ¶ÿ¸ÿÂÿ³ÿ¥ÿ°ÿ¨ÿ«ÿ²ÿ·ÿ»ÿµÿªÿ­ÿµÿ°ÿ¯ÿ²ÿºÿ­ÿ¨ÿ´ÿ²ÿ²ÿ¥ÿ³ÿ¯ÿ´ÿ®ÿ±ÿ±ÿ¯ÿÿ·ÿ©ÿ¾ÿÀÿµÿ³ÿÿ§ÿ¹ÿµÿ­ÿ¤ÿÀÿ¨ÿ²ÿ±ÿ¯ÿ¨ÿ«ÿªÿ ÿ¢ÿ£ÿ¡ÿ§ÿ¥ÿ¡ÿ©ÿ°ÿ·ÿ¶ÿ¯ÿ¾ÿ¹ÿ³ÿ¯ÿ«ÿ¹ÿÀÿ¢ÿ¯ÿ§ÿ¹ÿ¡ÿ¯ÿ­ÿ²ÿ¦ÿ¸ÿ·ÿ²ÿ«ÿ·ÿ¹ÿ³ÿÆÿ­ÿµÿ¯ÿ·ÿ¾ÿºÿµÿÃÿÃÿ³ÿ¶ÿ¸ÿ¹ÿ·ÿªÿ²ÿºÿ³ÿµÿ³ÿÀÿÀÿ«ÿ¢ÿ®ÿ£ÿ±ÿ§ÿ¢ÿ¸ÿ¯ÿ´ÿ¸ÿ¼ÿ²ÿ±ÿ±ÿ½ÿ½ÿ¬ÿ±ÿ®ÿºÿ¦ÿ£ÿ§ÿµÿ¾ÿ¹ÿ®ÿ®ÿµÿ·ÿ±ÿ·ÿÄÿÅÿºÿÿ¢ÿµÿ±ÿ»ÿÌÿ¸ÿ°ÿ·ÿ«ÿ¬ÿ®ÿ¾ÿ¬ÿªÿ¯ÿ¶ÿ®ÿ±ÿ¼ÿ½ÿ¾ÿ°ÿ¸ÿ¨ÿ®ÿ¸ÿ®ÿ§ÿ¸ÿºÿ©ÿ±ÿ·ÿ¶ÿ¬ÿÿ¤ÿ¸ÿ°ÿºÿ´ÿ²ÿ´ÿºÿ¤ÿ§ÿ¸ÿ¯ÿ¨ÿªÿ¬ÿ¡ÿ¡ÿÈÿ°ÿ­ÿ¶ÿ«ÿºÿÁÿ½ÿÅÿ½ÿ°ÿ¸ÿ´ÿ§ÿÿªÿÇÿ´ÿÿÿ³ÿ¹ÿ¶ÿ½ÿÂÿµÿªÿ¯ÿ¯ÿ¬ÿ·ÿ³ÿ¹ÿ£ÿ·ÿÿ·ÿ·ÿ·ÿ®ÿ®ÿµÿ¶ÿ§ÿ¨ÿ¨ÿ ÿ¤ÿ¦ÿ­ÿ¯ÿ°ÿ­ÿ¥ÿªÿ©ÿ°ÿ´ÿªÿ¬ÿ°ÿ±ÿ´ÿªÿµÿ²ÿ©ÿ¼ÿ«ÿ²ÿ¯ÿ´ÿ½ÿ¯ÿ¯ÿ²ÿ°ÿ¤ÿ§ÿ®ÿ¯ÿµÿ¼ÿ»ÿºÿ¯ÿ©ÿ¸ÿºÿºÿÃÿ¼ÿÍÿºÿªÿ­ÿÄÿ¶ÿ±ÿ©ÿµÿ»ÿ°ÿ³ÿ§ÿ¨ÿ¨ÿ©ÿµÿ¼ÿ¼ÿµÿºÿ¶ÿªÿ­ÿ¸ÿ¹ÿµÿ³ÿ¨ÿ³ÿ¼ÿºÿ¹ÿ¬ÿ©ÿ·ÿ¿ÿ·ÿ·ÿ«ÿ ÿÂÿ±ÿ¨ÿ²ÿ³ÿ·ÿ¹ÿ¬ÿ­ÿ´ÿ­ÿ°ÿ¬ÿ©ÿ¹ÿ®ÿÿ²ÿºÿ©ÿ­ÿµÿÿ¨ÿ±ÿ®ÿÅÿ±ÿ¤ÿ±ÿ¶ÿÁÿ²ÿ°ÿ»ÿºÿ²ÿ¸ÿ»ÿ¹ÿ«ÿªÿ²ÿ§ÿªÿ·ÿµÿ¯ÿÄÿÀÿ¨ÿÂÿ¾ÿµÿ¾ÿÃÿ²ÿ¹ÿ³ÿ³ÿ´ÿ¯ÿ¦ÿ¬ÿ´ÿ²ÿ¯ÿ°ÿ³ÿ°ÿ©ÿ­ÿ¸ÿ°ÿºÿ¶ÿ©ÿ´ÿ´ÿ®ÿÂÿ¬ÿ±ÿ¯ÿ·ÿ·ÿ»ÿ±ÿ±ÿ¹ÿ¨ÿ«ÿºÿ¢ÿ¡ÿ´ÿ©ÿ­ÿ¯ÿ¦ÿ­ÿ£ÿ£ÿ¡ÿ¡ÿÿ®ÿÿ¿ÿ±ÿÿÿÿ¦ÿ©ÿ¬ÿ¬ÿ¨ÿ«ÿ¦ÿÿ¡ÿ¨ÿÿÿ«ÿ¤ÿÿ¤ÿ¥ÿ§ÿ£ÿ ÿÿÿÿÿÿ¥ÿÿ¥ÿÿ£ÿµÿ«ÿ¤ÿ¥ÿÿÿÿ¦ÿ¢ÿÿÿÿ©ÿÿÿÿ©ÿ¥ÿ¤ÿ ÿ¤ÿ¨ÿ¨ÿ¤ÿªÿ®ÿ­ÿ®ÿÿ£ÿ¨ÿÿÿ¨ÿ¯ÿ®ÿ§ÿÿ§ÿÿÿÿÿ¦ÿ¥ÿ±ÿ®ÿ ÿÿ ÿÿÿ­ÿ¤ÿ¦ÿ®ÿÿÿ§ÿÿ­ÿÿ¤ÿ©ÿ¢ÿÿÿ¥ÿ®ÿ¡ÿÿÿÿÿÿÿ¶ÿÿÿ£ÿ²ÿ³ÿÿ ÿµÿ¸ÿ¢ÿÿ¢ÿ¯ÿ£ÿ£ÿ±ÿªÿÀÿ¶ÿ¦ÿ¡ÿ¶ÿ¸ÿ©ÿªÿ°ÿ¡ÿ±ÿ¦ÿÿÿ¡ÿªÿ°ÿÀÿ¾ÿ­ÿ¤ÿ¤ÿ¢ÿÿµÿ§ÿ¦ÿ·ÿ·ÿ¿ÿ´ÿ¡ÿ®ÿ¶ÿ±ÿ®ÿ¯ÿ²ÿ°ÿ£ÿ ÿ®ÿ¸ÿ¯ÿ«ÿ¬ÿ¶ÿÿ©ÿ³ÿ¤ÿ«ÿ«ÿ©ÿ¦ÿªÿ²ÿ²ÿ­ÿ¯ÿ±ÿªÿ²ÿÆÿ²ÿµÿ±ÿ§ÿ©ÿ«ÿ²ÿ¶ÿºÿÁÿ½ÿµÿ»ÿ¶ÿÁÿµÿ°ÿ­ÿ§ÿÇÿ¡ÿ¹ÿ¶ÿÁÿµÿ±ÿ¬ÿ¬ÿ©ÿ©ÿ¶ÿ°ÿ°ÿ¹ÿ¿ÿ¸ÿ¹ÿÁÿµÿÁÿºÿ®ÿµÿ²ÿ°ÿ´ÿ±ÿ³ÿºÿ±ÿ§ÿÿÀÿÿ£ÿ¡ÿ°ÿ¯ÿ¸ÿºÿ®ÿ©ÿ­ÿ³ÿµÿ³ÿÀÿ·ÿ­ÿ©ÿ¤ÿ°ÿ®ÿ±ÿ¸ÿ¬ÿ¦ÿ¸ÿ¶ÿ¬ÿ±ÿ±ÿ´ÿºÿ¦ÿÈÿ²ÿÿ¸ÿªÿ«ÿ«ÿ©ÿ±ÿ´ÿµÿ¸ÿ´ÿ´ÿºÿ¬ÿ¼ÿµÿ°ÿÊÿµÿ®ÿÁÿÁÿ¼ÿ¼ÿµÿ®ÿ³ÿ·ÿ±ÿµÿ¬ÿ®ÿ©ÿ¬ÿ·ÿ¯ÿ¬ÿ·ÿ²ÿ±ÿ²ÿ¬ÿ«ÿ­ÿ¼ÿ³ÿ¼ÿ´ÿ®ÿ°ÿ¥ÿ¨ÿ²ÿ³ÿ¼ÿÄÿ¹ÿµÿÃÿºÿºÿºÿ¾ÿ®ÿ±ÿ¼ÿ®ÿ²ÿ²ÿ­ÿ¬ÿ®ÿ±ÿ­ÿ¬ÿ­ÿ¥ÿ¾ÿ±ÿºÿÃÿ´ÿ®ÿ´ÿºÿ¸ÿªÿ§ÿ¯ÿ¢ÿ²ÿºÿ¨ÿºÿ¡ÿ©ÿ´ÿÁÿ¼ÿµÿ¶ÿ¯ÿ¦ÿ¡ÿ¾ÿ®ÿ½ÿ®ÿ²ÿÿ­ÿ¿ÿºÿµÿ´ÿ®ÿ¯ÿ´ÿ¬ÿ²ÿ¬ÿ®ÿ²ÿ³ÿªÿ¦ÿ¯ÿµÿ¶ÿ³ÿªÿªÿ¹ÿ¯ÿ³ÿ´ÿ°ÿ®ÿ¶ÿ²ÿ¶ÿÅÿÄÿ´ÿ²ÿÂÿ´ÿ´ÿ´ÿµÿÃÿ¹ÿ³ÿ¶ÿ·ÿ³ÿ¯ÿ¡ÿ¿ÿªÿÁÿ´ÿ®ÿ©ÿ°ÿ´ÿ³ÿ¶ÿ»ÿ¾ÿ¾ÿ¸ÿªÿ´ÿµÿ·ÿ²ÿ¬ÿ´ÿ¸ÿ¶ÿ¼ÿ¸ÿ®ÿ¯ÿ°ÿÆÿÂÿ´ÿ²ÿ»ÿÅÿÀÿºÿ¸ÿªÿ®ÿ¼ÿ·ÿºÿ¿ÿ·ÿ»ÿÅÿºÿ¬ÿ­ÿÿÿ+þØþQÿÿ­ÿ¦ÿ­ÿ¾ÿ¬ÿÿ²ÿ¥ÿªÿÁÿ°ÿ°ÿ¯ÿ¸ÿµÿ¶ÿºÿ¹ÿ½ÿ¯ÿ°ÿ½ÿ±ÿ­ÿ¨ÿ®ÿ·ÿ»ÿ¾ÿ½ÿ¬ÿ¢ÿ¯ÿ³ÿÄÿ±ÿ²ÿ­ÿ¯ÿ±ÿ¬ÿ¯ÿ­ÿ£ÿ¯ÿµÿ¡ÿÿÿ¬ÿºÿ³ÿªÿ¨ÿ§ÿ¥ÿ¾ÿ¨ÿ²ÿ±ÿ±ÿºÿ¹ÿ·ÿÆÿÅÿ«ÿ¿ÿ¶ÿ¡ÿ¡ÿ¬ÿ­ÿ£ÿ¦ÿ·ÿ¶ÿ³ÿ»ÿ³ÿ´ÿ¯ÿ«ÿ²ÿ½ÿ¾ÿ±ÿ´ÿ¢ÿ±ÿµÿ¸ÿ°ÿ¯ÿ·ÿ´ÿÿ ÿºÿ»ÿ¾ÿ¦ÿ£ÿ©ÿ°ÿµÿµÿµÿ¹ÿ«ÿÃÿÃÿ¥ÿ¦ÿ¦ÿ¦ÿ­ÿ®ÿ¬ÿ·ÿ¹ÿ¾ÿ¥ÿ¨ÿ¯ÿ³ÿ¿ÿÃÿ¶ÿ´ÿ¤ÿ²ÿ§ÿ¯ÿ³ÿµÿ¸ÿ¶ÿ´ÿÂÿ¼ÿÌÿ¶ÿ½ÿ±ÿ²ÿ¾ÿ¾ÿºÿ¾ÿ­ÿ±ÿµÿ»ÿ¯ÿ«ÿ­ÿ®ÿ³ÿ¶ÿ°ÿ­ÿºÿ´ÿ·ÿ¿ÿ¼ÿµÿµÿ·ÿÈÿ­ÿ«ÿ´ÿ¸ÿ­ÿ¤ÿªÿµÿ²ÿ½ÿ·ÿ°ÿ»ÿ·ÿ²ÿ±ÿ§ÿ§ÿ¾ÿÿ±ÿ°ÿ¸ÿ¹ÿ»ÿ¸ÿ£ÿ±ÿªÿ­ÿªÿ·ÿ¯ÿ£ÿªÿ·ÿ®ÿÿ¸ÿ¨ÿÿÿÿ¬ÿºÿ¨ÿÿ«ÿªÿ¬ÿ©ÿ¦ÿ¦ÿ§ÿ¬ÿ»ÿ¬ÿ§ÿ°ÿµÿ¸ÿ½ÿ¬ÿ¶ÿ´ÿ®ÿ³ÿ»ÿ½ÿÁÿ³ÿ°ÿ¦ÿ¤ÿ«ÿµÿ»ÿ¸ÿ¾ÿÌÿ¯ÿ»ÿ½ÿ°ÿ³ÿ¶ÿ±ÿ¹ÿ¬ÿµÿ¨ÿ©ÿ°ÿ·ÿ°ÿ£ÿ©ÿ¶ÿ¯ÿ¶ÿºÿÄÿÀÿ¶ÿ°ÿ®ÿµÿºÿ»ÿ«ÿ¬ÿ¿ÿ¾ÿ°ÿ¬ÿµÿ¾ÿ«ÿ£ÿÀÿÄÿ¬ÿµÿÁÿµÿ¯ÿ¯ÿ§ÿ¦ÿ°ÿ«ÿ´ÿºÿ¹ÿ¹ÿ±ÿ¶ÿ´ÿËÿ®ÿ¶ÿ¾ÿµÿ­ÿ­ÿ§ÿ«ÿ¶ÿ®ÿ¸ÿµÿ­ÿ©ÿ§ÿ¦ÿ¨ÿªÿÀÿ¥ÿÀÿ¿ÿ½ÿ½ÿ¼ÿµÿ§ÿ°ÿ¶ÿÅÿ§ÿ­ÿ¦ÿ¸ÿÆÿÃÿÁÿ¸ÿ¶ÿ¹ÿµÿ­ÿ¤ÿ©ÿ·ÿÄÿÊÿÁÿ»ÿ¹ÿ¯ÿ«ÿ´ÿ¼ÿ±ÿ£ÿ«ÿ½ÿÀÿ´ÿÿ¨ÿ«ÿ¾ÿ¾ÿ±ÿ¯ÿ¶ÿ¶ÿ®ÿ·ÿ³ÿ¬ÿ¸ÿ«ÿ¦ÿ³ÿ¶ÿ­ÿ«ÿªÿ¹ÿ³ÿªÿ£ÿ¬ÿ±ÿ¶ÿµÿ±ÿ²ÿ¯ÿÁÿËÿ¼ÿ»ÿ¤ÿ±ÿµÿ´ÿ²ÿ²ÿÃÿ±ÿ­ÿ½ÿ´ÿ¹ÿºÿµÿ´ÿ°ÿ¯ÿ²ÿ¯ÿÂÿ®ÿ¨ÿ®ÿ¬ÿµÿ¸ÿ®ÿ®ÿ´ÿ«ÿ­ÿ¯ÿªÿ»ÿ«ÿ¶ÿ©ÿ®ÿµÿ±ÿ¹ÿ¾ÿµÿ«ÿ»ÿ¯ÿ ÿµÿ°ÿ¬ÿ®ÿ²ÿ°ÿ©ÿ²ÿ©ÿ­ÿªÿ­ÿ°ÿ®ÿ¤ÿ³ÿÂÿ¶ÿµÿ¬ÿ¶ÿ¯ÿ­ÿ²ÿ®ÿ»ÿµÿ¬ÿ¦ÿ°ÿÆÿ¯ÿ§ÿ·ÿ®ÿºÿ¶ÿ¹ÿ²ÿªÿ¨ÿ­ÿ¯ÿ«ÿ°ÿ½ÿ«ÿ­ÿªÿ©ÿºÿÅÿÀÿ¹ÿ°ÿ£ÿ¥ÿ«ÿ·ÿÇÿ»ÿÀÿ¯ÿ¯ÿµÿ¶ÿ°ÿªÿ°ÿºÿ¸ÿ·ÿ½ÿ¬ÿ¹ÿµÿ³ÿ±ÿ´ÿ¯ÿ´ÿÂÿ·ÿ»ÿ©ÿ¸ÿÅÿ´ÿ·ÿ·ÿ·ÿ±ÿµÿ¼ÿ·ÿ°ÿµÿµÿ¸ÿµÿ±ÿ©ÿ¯ÿ¯ÿÁÿ¶ÿ³ÿ½ÿ¾ÿÀÿ¾ÿÃÿÄÿ³ÿ³ÿ·ÿ¯ÿ¿ÿ¶ÿ­ÿ®ÿ¬ÿ²ÿºÿ«ÿ°ÿ¨ÿÃÿµÿ¿ÿ¹ÿºÿÈÿÌÿÉÿÂÿ±ÿ©ÿ²ÿ¥ÿ¾ÿ½ÿ¦ÿ¯ÿ°ÿ¸ÿºÿ³ÿ­ÿ£ÿ¨ÿ½ÿ¾ÿ®ÿ£ÿ£ÿ£ÿ®ÿ²ÿ¬ÿ±ÿ°ÿ«ÿµÿ¾ÿ¯ÿ©ÿ¾ÿÀÿ¯ÿ¿ÿµÿ©ÿ¨ÿªÿ´ÿ°ÿ²ÿ»ÿ¾ÿ¸ÿ²ÿ´ÿ¸ÿ¸ÿ¬ÿ¬ÿµÿ³ÿ¥ÿÆÿ¿ÿ®ÿ²ÿ¤ÿ¥ÿ¤ÿÿ§ÿªÿ³ÿ³ÿ®ÿ°ÿ¨ÿ»ÿ¶ÿ°ÿªÿ²ÿµÿ±ÿ²ÿ·ÿ»ÿ½ÿ¹ÿ´ÿ¤ÿ§ÿ¶ÿ·ÿ·ÿ·ÿ¯ÿµÿ¿ÿ»ÿ­ÿ­ÿ³ÿ¥ÿ¬ÿ­ÿ¾ÿ·ÿªÿ¨ÿ³ÿ­ÿ¥ÿ®ÿ¶ÿ»ÿ¸ÿ³ÿ¶ÿ®ÿ§ÿ·ÿ·ÿµÿÿ¹ÿ²ÿÀÿµÿ¯ÿ°ÿ¶ÿµÿ°ÿ±ÿ¶ÿ¶ÿ³ÿ´ÿ¯ÿ²ÿÀÿ«ÿ³ÿ®ÿ©ÿ²ÿµÿ¶ÿ¹ÿ¯ÿ«ÿ²ÿ±ÿ¯ÿ¨ÿ®ÿ¸ÿ²ÿ²ÿ­ÿ¤ÿ¥ÿ«ÿªÿ°ÿºÿ·ÿ­ÿ°ÿ´ÿ³ÿ³ÿ©ÿ¶ÿºÿ³ÿ§ÿ®ÿ°ÿµÿ¸ÿ³ÿªÿ¦ÿºÿ»ÿ¹ÿ¶ÿ°ÿ±ÿ¬ÿ·ÿ¹ÿ´ÿ°ÿ®ÿªÿÄÿ©ÿ±ÿ¹ÿ¶ÿ¯ÿ¯ÿ²ÿ»ÿ¾ÿ¸ÿ´ÿªÿ ÿÿ¬ÿ¦ÿ§ÿ®ÿ¼ÿ£ÿÿ·ÿ«ÿ®ÿ³ÿ©ÿ¡ÿÿÿ ÿ¬ÿ®ÿ£ÿ¨ÿ«ÿ¤ÿ®ÿ¬ÿ³ÿ¢ÿÿ°ÿ²ÿ ÿÿ¥ÿ®ÿ¤ÿ¤ÿ­ÿ¥ÿ¢ÿÿÿ¤ÿ©ÿ«ÿÿÿ¢ÿÿÿÿ«ÿ«ÿ¶ÿ´ÿ°ÿÿÿ¬ÿ©ÿ®ÿ­ÿ§ÿ§ÿ¬ÿ¨ÿ«ÿ¥ÿ­ÿÿ§ÿÿ¢ÿ´ÿ­ÿ©ÿ©ÿ©ÿ¦ÿÿÿÿ¤ÿºÿ¤ÿÿÿÂÿÿÿÿ¦ÿ¡ÿ¡ÿ¤ÿÿÿÿÿÿÿ¡ÿÿÿ¦ÿ«ÿÿÿÿÿ¢ÿ¤ÿ²ÿÿ¨ÿÿ§ÿ¬ÿ±ÿ¤ÿ¨ÿ¤ÿ¬ÿªÿÿ©ÿ»ÿ¯ÿ¨ÿ°ÿ©ÿ«ÿ¿ÿ®ÿ¶ÿ¹ÿªÿ¤ÿ ÿºÿ©ÿ¾ÿµÿ²ÿ£ÿ¢ÿ ÿ®ÿºÿ­ÿ®ÿµÿ§ÿ¼ÿ»ÿÿ«ÿµÿ¶ÿÀÿ¬ÿ¥ÿ¨ÿ©ÿ¶ÿ©ÿ¤ÿ³ÿ§ÿ¹ÿ½ÿ«ÿ¢ÿÿ¢ÿ§ÿ§ÿ­ÿ¬ÿ¤ÿ¨ÿ·ÿ¬ÿ¥ÿªÿ´ÿµÿÿ´ÿ­ÿ²ÿ¬ÿ°ÿ«ÿ«ÿ°ÿ®ÿ¶ÿ¸ÿ°ÿ°ÿ²ÿ¬ÿ¯ÿ³ÿ¥ÿ£ÿ¦ÿ«ÿÄÿ¸ÿ±ÿÀÿÂÿ»ÿ©ÿ²ÿºÿ½ÿ³ÿÿ­ÿ²ÿ³ÿ¥ÿ£ÿµÿ°ÿ¤ÿ¶ÿ¾ÿ°ÿ»ÿ·ÿ¶ÿ¾ÿ¯ÿ¶ÿµÿ¡ÿ¡ÿ¡ÿÿ®ÿ¤ÿ¦ÿ°ÿªÿ°ÿ¦ÿ¨ÿ²ÿ«ÿ¥ÿ¤ÿªÿ°ÿ¯ÿªÿ­ÿ«ÿ¥ÿ¸ÿ¤ÿ¨ÿ­ÿ§ÿ»ÿÿµÿ¤ÿµÿªÿ¯ÿ£ÿ³ÿÃÿ»ÿ¦ÿÿ´ÿ«ÿ°ÿ»ÿ¸ÿ«ÿ´ÿµÿ¤ÿ¦ÿ¢ÿ¤ÿ¤ÿ°ÿ¬ÿ¬ÿÀÿ¦ÿ¦ÿÿ¹ÿ³ÿ¼ÿ¤ÿ²ÿ³ÿ¢ÿ®ÿªÿ­ÿ§ÿ«ÿ«ÿ°ÿ­ÿ¦ÿ®ÿ¯ÿ¤ÿªÿµÿ´ÿ´ÿ´ÿÂÿÉÿ¹ÿ³ÿ§ÿ§ÿ³ÿ·ÿ§ÿ·ÿ²ÿ¨ÿ§ÿ±ÿ¥ÿ«ÿ³ÿ»ÿºÿ³ÿ¶ÿ©ÿnÿVÿ|ÿÿªÿµÿ²ÿ¨ÿ¥ÿ§ÿ±ÿ«ÿ°ÿ¶ÿ±ÿ³ÿ¶ÿ®ÿ´ÿ¤ÿ¨ÿµÿ­ÿ©ÿ­ÿ¢ÿ²ÿ§ÿ»ÿ£ÿ¡ÿ¦ÿ£ÿ²ÿ¸ÿ·ÿ¤ÿ©ÿ¨ÿªÿ´ÿ¡ÿ ÿ¬ÿÿ¦ÿ¬ÿ ÿ²ÿ·ÿÿ¯ÿ§ÿÿÿ¬ÿÿ¬ÿ¨ÿ¬ÿ¼ÿ­ÿªÿ¥ÿ°ÿÿ¦ÿ©ÿ¤ÿ®ÿ£ÿ¤ÿ¬ÿ°ÿ¬ÿ§ÿÿÿÿ¦ÿ­ÿ­ÿ¢ÿ¦ÿ¤ÿ ÿ­ÿ§ÿ§ÿ§ÿ¯ÿÿ¯ÿ¤ÿ²ÿ£ÿÄÿ°ÿ©ÿ¸ÿ¨ÿÿ²ÿ£ÿÿÿ©ÿ¨ÿ¯ÿÇÿÁÿ¦ÿ¦ÿ²ÿ°ÿ°ÿµÿ³ÿ¯ÿ±ÿ«ÿ¦ÿ©ÿÿ¦ÿµÿ¸ÿ®ÿ§ÿ«ÿ­ÿÿ°ÿ¥ÿÀÿ¦ÿ°ÿ²ÿ¸ÿ®ÿ¡ÿ©ÿ¤ÿ°ÿ±ÿ¯ÿ¦ÿªÿ´ÿ±ÿ¨ÿ°ÿ´ÿ´ÿ·ÿ·ÿ¬ÿ¥ÿ©ÿ®ÿ¶ÿ¸ÿ¯ÿ«ÿ°ÿ´ÿ«ÿ©ÿ§ÿ¤ÿ±ÿ´ÿ¹ÿªÿ®ÿ¯ÿ­ÿ¤ÿ¤ÿÀÿ¤ÿÿ§ÿ©ÿ¦ÿ©ÿ¨ÿÿ£ÿ¢ÿÿ³ÿ«ÿ£ÿ­ÿ¥ÿ¨ÿ­ÿ¡ÿÿ¨ÿ±ÿ®ÿ¯ÿªÿ ÿÿ­ÿ°ÿ¸ÿ£ÿÿªÿ ÿ®ÿÇÿ¶ÿÿÿÿtÿÿ±ÿÿ«ÿ ÿÄÿ¥ÿÿ¡ÿ²ÿ¬ÿ·ÿ«ÿ³ÿ¿ÿ²ÿ°ÿ¦ÿ¥ÿ·ÿ­ÿ°ÿ±ÿ´ÿµÿ®ÿ²ÿ°ÿ±ÿ§ÿ¡ÿ°ÿ´ÿ¬ÿ¾ÿ¼ÿ²ÿ±ÿ­ÿ¡ÿ¤ÿ±ÿ£ÿ®ÿ´ÿÿÆÿ®ÿ»ÿ¨ÿÀÿ«ÿ¶ÿ­ÿ¤ÿ®ÿ°ÿ°ÿ¨ÿ²ÿ¤ÿ¬ÿ­ÿ®ÿÀÿ±ÿ«ÿªÿ¥ÿ¯ÿ¬ÿ¥ÿ°ÿ¸ÿ¼ÿ²ÿ¨ÿ·ÿ·ÿ±ÿ¡ÿ®ÿ·ÿ¾ÿºÿ°ÿ¬ÿªÿ·ÿÃÿ¸ÿ¸ÿ¸ÿ±ÿ¤ÿ¸ÿ¸ÿ©ÿ¨ÿ¯ÿ¾ÿ±ÿÿ°ÿ­ÿ¸ÿ·ÿ±ÿµÿ¦ÿ¨ÿ¨ÿ±ÿºÿ®ÿ¥ÿ¨ÿ­ÿ­ÿ±ÿ»ÿ¯ÿ£ÿ®ÿ³ÿ±ÿ¶ÿ°ÿ«ÿ¸ÿ°ÿ¯ÿ¸ÿµÿ¹ÿ½ÿ£ÿ°ÿ²ÿ¥ÿ¶ÿ³ÿ²ÿ´ÿ¥ÿ¬ÿ±ÿµÿ°ÿµÿµÿ²ÿµÿ¾ÿ·ÿÆÿ¶ÿ¼ÿªÿ¥ÿ§ÿ­ÿ«ÿ³ÿ°ÿ¬ÿ¶ÿ°ÿ²ÿ¿ÿ®ÿÿ¢ÿ§ÿ­ÿªÿ¤ÿ­ÿ¾ÿ¾ÿ­ÿ«ÿ¼ÿ«ÿ¬ÿ·ÿ¦ÿ§ÿÿ¼ÿ©ÿ§ÿ¯ÿ¬ÿ­ÿ¶ÿªÿ¼ÿµÿ³ÿ´ÿ§ÿ´ÿ¥ÿªÿ©ÿ±ÿ­ÿ³ÿºÿ²ÿ²ÿ²ÿ´ÿ®ÿ¯ÿ¬ÿ¡ÿ¬ÿ¼ÿºÿ°ÿ¯ÿ®ÿ¨ÿªÿ·ÿ·ÿªÿ³ÿºÿ¶ÿ²ÿ°ÿ­ÿ°ÿ¶ÿ¢ÿ«ÿ¨ÿ©ÿ°ÿ½ÿ­ÿÿªÿ°ÿ¹ÿ¸ÿ¤ÿ±ÿ¹ÿ´ÿ¡ÿ¯ÿ²ÿ¬ÿ¶ÿªÿ¥ÿ°ÿ±ÿ´ÿ³ÿ¬ÿ¼ÿ³ÿ´ÿ«ÿ¬ÿ©ÿ¥ÿ·ÿ¸ÿ©ÿ­ÿµÿ°ÿ®ÿ±ÿ«ÿ±ÿ±ÿ®ÿ³ÿ«ÿµÿ±ÿªÿ°ÿ°ÿ²ÿ­ÿ»ÿ±ÿ±ÿ¯ÿµÿµÿ¾ÿÿ·ÿÿºÿ¤ÿ«ÿªÿ¥ÿ±ÿ£ÿ¶ÿ¶ÿ»ÿ³ÿ¯ÿ­ÿ¬ÿ·ÿ»ÿ½ÿ©ÿ§ÿ´ÿ¬ÿ¡ÿ°ÿ±ÿ®ÿ¾ÿ¸ÿªÿ¯ÿ¯ÿ«ÿ¸ÿÀÿ®ÿ¬ÿ¼ÿ¯ÿ®ÿ¯ÿºÿ¶ÿ©ÿ®ÿ¹ÿÀÿºÿ©ÿ¦ÿÀÿ«ÿªÿ¹ÿ½ÿºÿ¡ÿ·ÿ´ÿªÿµÿ®ÿ«ÿ¼ÿÿ³ÿ¸ÿÆÿ»ÿ³ÿ«ÿ¬ÿ¯ÿ¤ÿ¥ÿ¯ÿ·ÿ¯ÿ«ÿªÿ£ÿµÿ¸ÿ«ÿ³ÿ«ÿ¡ÿÿ¯ÿºÿ¨ÿ²ÿ®ÿ¥ÿÿ§ÿ­ÿ²ÿÿ¥ÿ¨ÿÀÿ±ÿ¦ÿºÿÈÿºÿ´ÿ¹ÿ±ÿÿ«ÿ»ÿ²ÿ¬ÿµÿºÿ¸ÿµÿ­ÿ°ÿ´ÿ¸ÿ¸ÿ·ÿºÿ±ÿ²ÿ¶ÿ±ÿ¹ÿ¸ÿ±ÿ·ÿ²ÿ²ÿ¯ÿ±ÿ±ÿ´ÿ®ÿ©ÿ¨ÿ«ÿ³ÿ£ÿ¸ÿ©ÿªÿ¥ÿ­ÿ¶ÿ¡ÿ±ÿ¬ÿ­ÿµÿ¿ÿ·ÿ·ÿ¸ÿ°ÿ²ÿ¹ÿ±ÿ¸ÿ¦ÿ¦ÿ¸ÿ°ÿ«ÿ±ÿ´ÿ­ÿ²ÿ´ÿ¸ÿÀÿ¹ÿ´ÿ°ÿ®ÿ§ÿ­ÿ°ÿªÿ¨ÿ«ÿ­ÿ©ÿ®ÿ²ÿ­ÿ¯ÿ³ÿ¹ÿ±ÿ³ÿ¦ÿ²ÿ´ÿ¯ÿ±ÿÀÿ³ÿªÿ¨ÿ¬ÿ±ÿ¦ÿ¯ÿ®ÿ®ÿ½ÿ«ÿ¸ÿ½ÿ©ÿªÿªÿ­ÿ»ÿ½ÿ·ÿ»ÿ´ÿÿ¬ÿ¿ÿ¹ÿ±ÿ«ÿ±ÿ¾ÿ¸ÿ³ÿµÿ­ÿ¼ÿ±ÿ²ÿ ÿ«ÿ´ÿµÿ¬ÿÄÿ¨ÿ¶ÿ¿ÿ­ÿËÿ¹ÿ²ÿ²ÿºÿ¶ÿ±ÿ¸ÿÄÿ¹ÿ°ÿµÿ°ÿ´ÿµÿ¬ÿ¶ÿ´ÿ®ÿ­ÿ¬ÿ½ÿ²ÿ£ÿ®ÿ²ÿ­ÿ°ÿ¢ÿÿµÿ»ÿ²ÿ¼ÿªÿÄÿÉÿ´ÿªÿ¯ÿ³ÿ·ÿ¿ÿ±ÿ¢ÿ²ÿºÿ²ÿªÿ³ÿ±ÿ«ÿ°ÿ½ÿ¾ÿ²ÿ¸ÿ¹ÿ­ÿ°ÿ¨ÿ¼ÿ¼ÿ¹ÿ¾ÿ±ÿ©ÿ­ÿ­ÿ³ÿ²ÿ¡ÿºÿ©ÿ¾ÿ´ÿºÿ²ÿ¾ÿ«ÿ¨ÿ³ÿ¶ÿªÿ¯ÿ±ÿ«ÿ«ÿ°ÿ±ÿ­ÿ­ÿµÿ¶ÿ¢ÿÿ·ÿ½ÿºÿ¾ÿºÿ±ÿ³ÿ³ÿ°ÿ°ÿªÿªÿ¤ÿ°ÿÅÿµÿ«ÿ¶ÿµÿ±ÿ­ÿÁÿ´ÿÆÿ¶ÿ¹ÿ»ÿ¬ÿ¬ÿ¥ÿ¢ÿ§ÿ¯ÿ¶ÿ¬ÿ¨ÿ°ÿ±ÿ¼ÿ®ÿÿ¨ÿÁÿÂÿ¬ÿ¨ÿ·ÿ³ÿ¢ÿµÿ¤ÿÁÿ¦ÿ¿ÿ¯ÿ½ÿµÿ´ÿ±ÿ±ÿ°ÿ±ÿ¢ÿ¨ÿ­ÿ¬ÿ³ÿ­ÿ²ÿ±ÿÿ¨ÿ¯ÿ©ÿ¡ÿ±ÿ¸ÿ¶ÿ¸ÿ±ÿ¹ÿ¯ÿµÿ«ÿ¸ÿ¹ÿ¹ÿ¹ÿ½ÿ¶ÿ¾ÿµÿ³ÿ¨ÿ£ÿ¸ÿ¸ÿ¸ÿ¨ÿÿ®ÿÂÿ¾ÿ´ÿ·ÿÄÿ¯ÿ¢ÿºÿ¼ÿ´ÿ°ÿ¦ÿ½ÿ«ÿ´ÿºÿ¢ÿ¹ÿ³ÿ©ÿ°ÿ¬ÿ¬ÿ°ÿ³ÿ³ÿ¸ÿ«ÿ¯ÿ«ÿÿ§ÿ´ÿ´ÿ¶ÿ¹ÿ¯ÿ®ÿ¨ÿ§ÿ´ÿ§ÿ´ÿ±ÿµÿ¹ÿ¢ÿ²ÿ²ÿ©ÿÿ¨ÿ¡ÿ«ÿ­ÿ¾ÿ©ÿ¦ÿ«ÿ³ÿ´ÿµÿ´ÿ®ÿ°ÿªÿ¤ÿ°ÿªÿ¦ÿ»ÿ»ÿÿ°ÿ´ÿÎÿ¯ÿ©ÿ²ÿ¹ÿµÿ¯ÿ¯ÿ±ÿºÿ¼ÿµÿ«ÿ©ÿ°ÿ³ÿ°ÿ¸ÿºÿ¯ÿ¬ÿ®ÿºÿ¸ÿ ÿ·ÿ¹ÿÉÿ³ÿ©ÿ¤ÿ´ÿ¾ÿ§ÿ¸ÿ­ÿµÿ²ÿ£ÿ¬ÿ©ÿ«ÿ®ÿªÿ®ÿ·ÿ¹ÿ³ÿµÿºÿ¯ÿ¸ÿ¿ÿ­ÿÂÿªÿ´ÿ¦ÿ³ÿ¾ÿ¹ÿ·ÿ»ÿµÿ®ÿ¦ÿ©ÿ²ÿÀÿ½ÿªÿ¥ÿ®ÿ²ÿ©ÿ¸ÿ¤ÿÿ¢ÿÿ´ÿ¼ÿ³ÿºÿ¥ÿÿÿ«ÿ«ÿ¦ÿ¢ÿ¡ÿ¤ÿ ÿÿ¨ÿ¯ÿ¨ÿ¦ÿ¡ÿÿÿ¡ÿªÿ¢ÿÿÿÿÿ®ÿÿÿÿÿ¤ÿ¢ÿ¦ÿ¥ÿÿÿÿ¨ÿ®ÿ©ÿ³ÿÿ£ÿ«ÿÿ¹ÿ¢ÿÿÿ¡ÿ¨ÿ©ÿÿ¡ÿ¥ÿ¬ÿ°ÿ³ÿ´ÿ¯ÿ®ÿ¶ÿ­ÿ¡ÿ¬ÿÿ®ÿ´ÿÄÿ«ÿÿ¡ÿ­ÿ¢ÿÿ­ÿ¡ÿ©ÿ¶ÿ¶ÿ¯ÿ¬ÿ­ÿ¨ÿ¦ÿ§ÿ ÿ¢ÿ©ÿÿ£ÿ§ÿ¤ÿÿ£ÿÿÿÿ ÿÿÿ¥ÿ¦ÿÿÿÿÿÿÿÿ¡ÿ±ÿ§ÿ°ÿÀÿªÿÿ©ÿ¬ÿ ÿÿ©ÿ¦ÿÿ¦ÿ¯ÿ¯ÿ¼ÿ¾ÿ¥ÿ ÿ²ÿ±ÿ¢ÿ³ÿÁÿ±ÿºÿ¢ÿ£ÿ£ÿÿ¦ÿªÿ²ÿÄÿ½ÿ«ÿ©ÿ¡ÿ¢ÿ¤ÿªÿ¸ÿÄÿ®ÿµÿ©ÿ¨ÿ±ÿ²ÿ³ÿ®ÿ§ÿ©ÿ®ÿ¬ÿ«ÿ®ÿ¨ÿ©ÿ·ÿªÿ·ÿ´ÿ§ÿ¹ÿ¶ÿ±ÿ¥ÿ¦ÿºÿµÿ®ÿ±ÿ¦ÿ³ÿ¾ÿªÿ°ÿÂÿ¨ÿ¦ÿ±ÿ¦ÿ®ÿ¶ÿ²ÿ³ÿµÿ»ÿ´ÿ®ÿ¶ÿ·ÿ¹ÿ°ÿÿÿ¡ÿµÿ»ÿËÿµÿ¸ÿ¥ÿ ÿ¤ÿ°ÿ¯ÿ«ÿ·ÿ¸ÿ·ÿµÿ·ÿ¸ÿ«ÿ«ÿ´ÿ¼ÿ³ÿ°ÿ´ÿ²ÿ¯ÿºÿ¸ÿ¬ÿ¸ÿ¼ÿ¾ÿÆÿ®ÿµÿ«ÿÁÿ®ÿ¥ÿªÿºÿ¯ÿ«ÿ´ÿ¶ÿ¯ÿ®ÿ²ÿ¨ÿ¦ÿ¥ÿ¶ÿ§ÿ´ÿ²ÿ®ÿ³ÿ¬ÿ·ÿ¼ÿ°ÿ ÿÿ®ÿ¬ÿ¯ÿ¨ÿ¸ÿÿ´ÿ½ÿ¤ÿ¦ÿ±ÿ¬ÿ±ÿºÿ¹ÿ±ÿ¶ÿ¿ÿ¬ÿÁÿ§ÿ¹ÿ¹ÿ©ÿ²ÿ¶ÿ¶ÿ¶ÿ¶ÿ´ÿµÿ»ÿ½ÿºÿºÿµÿ«ÿ²ÿ²ÿ»ÿ¹ÿµÿ¬ÿ¤ÿ±ÿ³ÿ®ÿ³ÿ¶ÿ¿ÿ»ÿ®ÿ¯ÿ¼ÿ´ÿ¢ÿ§ÿ´ÿºÿµÿ°ÿ³ÿ¸ÿ¸ÿ±ÿµÿ±ÿÆÿµÿ²ÿ·ÿ®ÿ¬ÿ¦ÿµÿ·ÿ¯ÿ²ÿ®ÿ®ÿµÿ¨ÿÂÿ©ÿ¸ÿ¸ÿ®ÿ©ÿµÿ½ÿ¾ÿ¿ÿ±ÿ¦ÿµÿ®ÿµÿ©ÿ«ÿÿ­ÿ¥ÿ³ÿµÿ¶ÿ»ÿ´ÿ¬ÿ²ÿ¹ÿ¶ÿ±ÿ³ÿ¶ÿ©ÿ¼ÿ¿ÿ¯ÿ¯ÿ·ÿ½ÿÀÿ¡ÿ°ÿ±ÿ±ÿ¿ÿµÿ¹ÿ²ÿ±ÿ±ÿ²ÿ°ÿ®ÿ®ÿ§ÿ·ÿÄÿ³ÿ§ÿªÿ¤ÿ°ÿ´ÿ¬ÿ³ÿÀÿµÿ¹ÿ¶ÿµÿ´ÿ¾ÿ±ÿÂÿ»ÿ°ÿ©ÿ§ÿ³ÿ¸ÿ§ÿ­ÿ¶ÿ«ÿÿ¬ÿµÿÅÿ¿ÿ­ÿ§ÿ«ÿ«ÿªÿ¥ÿ¦ÿ²ÿ¢ÿ³ÿµÿ®ÿ¶ÿ²ÿ©ÿ«ÿ®ÿ­ÿ±ÿ¡ÿÄÿ±ÿ­ÿ¸ÿ¶ÿ±ÿ´ÿµÿµÿ³ÿ ÿ½ÿ³ÿÀÿ¸ÿ¤ÿ­ÿ¼ÿ¹ÿ²ÿÿ*ÿmþÂþxÿÿ¡ÿ¶ÿ®ÿ¸ÿ²ÿªÿ²ÿ«ÿ°ÿÀÿºÿ¬ÿ°ÿ±ÿ²ÿ®ÿ³ÿ¸ÿµÿ³ÿ°ÿ¹ÿ´ÿ§ÿµÿ¸ÿµÿ¶ÿ´ÿ²ÿ²ÿ®ÿ¬ÿ­ÿÂÿ§ÿ«ÿ³ÿµÿ¶ÿ°ÿ¬ÿ³ÿ­ÿ¡ÿ¹ÿ¶ÿ¬ÿÿÿ¼ÿ»ÿ´ÿ½ÿÁÿ²ÿ¯ÿ°ÿ¶ÿµÿªÿ±ÿ¶ÿ¸ÿ½ÿÁÿ¿ÿ¤ÿ®ÿ°ÿ£ÿ¬ÿ·ÿ³ÿ«ÿ©ÿ¨ÿ¥ÿ©ÿ»ÿ­ÿ¹ÿµÿ³ÿ±ÿ±ÿ®ÿ¦ÿ¯ÿ³ÿ³ÿ¤ÿ§ÿ¹ÿ³ÿ¯ÿ¯ÿ­ÿ¹ÿ»ÿ»ÿ´ÿ¶ÿ©ÿ®ÿ­ÿ¡ÿ ÿ®ÿµÿ­ÿºÿ´ÿ¹ÿ¶ÿ°ÿ°ÿ²ÿ³ÿ³ÿ¸ÿ¦ÿ£ÿ¯ÿ§ÿ»ÿ¿ÿ¯ÿ°ÿ¼ÿ¢ÿ³ÿ¯ÿ³ÿ¸ÿ¶ÿ·ÿ¼ÿ¸ÿµÿÉÿÅÿ·ÿÅÿ®ÿ¸ÿ·ÿµÿ¸ÿ¯ÿ¦ÿ±ÿ¥ÿÀÿµÿ¬ÿ²ÿ¶ÿµÿ±ÿ¦ÿ±ÿÆÿºÿ¿ÿµÿ¼ÿÄÿ¸ÿ´ÿÐÿ»ÿ·ÿÁÿ°ÿ³ÿ°ÿ«ÿ©ÿ¥ÿ­ÿ»ÿ°ÿ±ÿ²ÿ¯ÿ«ÿ§ÿ¨ÿ®ÿ½ÿ¨ÿ¼ÿ±ÿ¨ÿ¬ÿ­ÿªÿ¬ÿ¨ÿ²ÿÿ¡ÿ¶ÿ¸ÿ³ÿ¸ÿ¾ÿ»ÿ¥ÿ¡ÿ©ÿ«ÿ«ÿ©ÿ±ÿ´ÿ£ÿ©ÿ´ÿ§ÿ±ÿ¸ÿ°ÿ©ÿ°ÿ±ÿ¥ÿ´ÿ©ÿ®ÿ¯ÿ¸ÿ¦ÿ§ÿ°ÿ²ÿ¹ÿÁÿÀÿ¹ÿ¹ÿ´ÿ¶ÿ®ÿ¬ÿ°ÿ¬ÿ¦ÿªÿ¤ÿ¸ÿ§ÿ²ÿ»ÿ¹ÿ°ÿªÿ¬ÿ½ÿ¦ÿ·ÿ²ÿªÿ³ÿ´ÿ©ÿ¦ÿµÿ¹ÿ¨ÿ©ÿ¥ÿµÿ»ÿ³ÿ©ÿ¦ÿ¯ÿ¹ÿ¿ÿµÿ­ÿ¹ÿ¾ÿ´ÿ®ÿ®ÿ¬ÿÃÿ ÿ¨ÿ¼ÿ¶ÿ¶ÿ¿ÿ¼ÿ¼ÿÆÿ¯ÿ®ÿµÿ¯ÿ­ÿ²ÿ³ÿ¯ÿ°ÿ©ÿµÿµÿ¨ÿ¦ÿ³ÿ·ÿ®ÿ«ÿ³ÿ´ÿÃÿ­ÿ³ÿ°ÿ¯ÿ«ÿ¨ÿªÿ«ÿ¬ÿ±ÿ§ÿ°ÿ²ÿ²ÿ»ÿµÿ¥ÿ¬ÿ§ÿ½ÿÉÿ¬ÿ©ÿ¹ÿÀÿ¾ÿºÿ¸ÿ²ÿ³ÿ¹ÿ¸ÿ³ÿ³ÿ°ÿ½ÿÇÿºÿ¿ÿ°ÿ°ÿ£ÿ©ÿ¼ÿ·ÿ´ÿ´ÿ´ÿ»ÿ»ÿ­ÿ§ÿ·ÿÁÿ¼ÿ·ÿ°ÿ¸ÿÁÿ³ÿ·ÿ»ÿ¾ÿ§ÿ³ÿ¿ÿµÿ¶ÿ¸ÿ­ÿ©ÿ©ÿµÿµÿ¶ÿÿ§ÿ®ÿµÿºÿ¶ÿ¬ÿ«ÿ¦ÿÿ¦ÿ¯ÿ²ÿ­ÿ´ÿ´ÿªÿ©ÿ³ÿªÿ§ÿ¸ÿ¼ÿ¸ÿ·ÿ²ÿ±ÿ¯ÿ­ÿµÿÿ±ÿ¨ÿ®ÿ²ÿ²ÿ±ÿ¨ÿ¤ÿ¬ÿ¯ÿ ÿ¤ÿ®ÿ®ÿ²ÿ¦ÿ²ÿ³ÿªÿ±ÿ»ÿ±ÿ®ÿ¹ÿ»ÿ¥ÿ ÿ«ÿªÿ·ÿ®ÿ§ÿ®ÿ©ÿ®ÿ¯ÿªÿ·ÿµÿ´ÿ®ÿ´ÿ®ÿ±ÿÀÿºÿ¯ÿ«ÿ¨ÿÿ ÿ¯ÿÆÿ¿ÿ¹ÿ´ÿ«ÿ¨ÿ²ÿ´ÿ©ÿ·ÿ°ÿ²ÿ´ÿ¸ÿ¯ÿ­ÿ¬ÿ«ÿ´ÿ­ÿªÿ¯ÿÿ¶ÿ§ÿµÿ³ÿ·ÿ¶ÿ²ÿ¶ÿ·ÿ¯ÿÿ½ÿÏÿ·ÿ±ÿ²ÿ¶ÿÄÿ¾ÿ¯ÿ²ÿ¹ÿ²ÿ¬ÿÂÿÃÿ®ÿ·ÿ¸ÿ¯ÿ¶ÿ­ÿ­ÿ¸ÿºÿÌÿ¶ÿ¦ÿ½ÿ¿ÿ¹ÿ²ÿ´ÿ¸ÿ²ÿ³ÿ·ÿ°ÿ­ÿ´ÿÀÿ·ÿ°ÿ¥ÿªÿÃÿµÿ±ÿ®ÿ¬ÿµÿ¿ÿ¿ÿ«ÿ¿ÿ½ÿ°ÿ·ÿ³ÿ³ÿ¸ÿ´ÿ®ÿ³ÿ¶ÿ´ÿµÿ°ÿ¼ÿ¯ÿ¬ÿ¢ÿ¬ÿ¬ÿ¬ÿ­ÿ³ÿ³ÿ±ÿ±ÿ·ÿÂÿ¨ÿ½ÿ¹ÿ±ÿ­ÿ³ÿ¹ÿÂÿ±ÿ¯ÿ¬ÿ©ÿºÿµÿ¯ÿ´ÿ£ÿ ÿ¯ÿ¨ÿªÿ±ÿ¥ÿ©ÿ ÿ¢ÿ³ÿ³ÿ¾ÿÂÿÀÿ»ÿ»ÿ¼ÿ¦ÿ¬ÿ¼ÿ¬ÿ©ÿ°ÿ·ÿ²ÿ¦ÿ¬ÿºÿÈÿ®ÿ±ÿÿ¦ÿ½ÿ¸ÿ¦ÿ§ÿªÿ¯ÿ±ÿ£ÿÿ«ÿºÿ´ÿ¬ÿ«ÿ³ÿªÿºÿ±ÿ³ÿºÿ½ÿÅÿÁÿ¬ÿ¨ÿ¸ÿ¸ÿ«ÿ¨ÿ¯ÿ²ÿ©ÿµÿ´ÿ¯ÿµÿÃÿÄÿ¼ÿ³ÿ°ÿ¸ÿ«ÿ¤ÿ³ÿ¸ÿ¿ÿ³ÿ´ÿ°ÿ¿ÿ»ÿ³ÿÁÿÁÿ³ÿ°ÿ®ÿµÿ¾ÿ¯ÿÀÿ¯ÿ¦ÿ°ÿ¶ÿ»ÿ£ÿªÿ¦ÿ¼ÿÁÿ¾ÿ¹ÿ©ÿ²ÿ®ÿ¶ÿ°ÿ«ÿºÿ¯ÿºÿ¿ÿÀÿ¸ÿ±ÿ©ÿ²ÿ³ÿ«ÿ¸ÿ¿ÿ±ÿ´ÿ±ÿ¿ÿÂÿ­ÿµÿ¥ÿ°ÿ¶ÿ®ÿ·ÿ¸ÿ¬ÿ­ÿ³ÿ´ÿ±ÿ«ÿ©ÿ²ÿ¿ÿ´ÿ²ÿ¥ÿ¦ÿ¹ÿÇÿÀÿÁÿºÿÀÿ´ÿ©ÿ«ÿ«ÿ³ÿ±ÿ¾ÿ´ÿ³ÿ²ÿ¹ÿ¨ÿ±ÿ«ÿ¥ÿ·ÿµÿ®ÿ§ÿ°ÿ²ÿ±ÿ³ÿ¬ÿ­ÿ¢ÿ£ÿ°ÿ¯ÿÿ¨ÿ¾ÿ­ÿÿÿ¯ÿ¯ÿÿÿªÿ²ÿ±ÿ¬ÿ©ÿ¡ÿÿ¦ÿ¢ÿ£ÿ©ÿ°ÿ²ÿÿ­ÿªÿ¯ÿ¦ÿ¢ÿ²ÿ¹ÿ®ÿÿÿÿ¡ÿ¦ÿÿ¦ÿ±ÿ¢ÿÿ¦ÿÿÿ¢ÿÿÿ¡ÿ±ÿ¹ÿªÿÿÿ¤ÿ°ÿ§ÿ§ÿ©ÿ§ÿ·ÿ¦ÿ¶ÿ¥ÿ¨ÿ¤ÿ¬ÿÿ¤ÿ©ÿ¨ÿ¡ÿ¡ÿÿÿ¦ÿ¡ÿÿªÿ¢ÿÿ»ÿÿ¡ÿÿÿÿ¤ÿ£ÿ ÿÿ¡ÿ£ÿÿÿÿÿÿÿÿÿ¢ÿÿ¢ÿ«ÿÿÿ§ÿªÿÿ¢ÿÿ ÿÿ©ÿ¯ÿ±ÿ¨ÿ¥ÿ©ÿ©ÿ©ÿ­ÿ®ÿ«ÿ®ÿ¯ÿ¢ÿ¡ÿ¨ÿªÿ½ÿ­ÿ­ÿ«ÿÁÿ¯ÿ±ÿ«ÿ¹ÿ²ÿ¤ÿ§ÿ¯ÿ´ÿ²ÿ¬ÿ«ÿ°ÿ³ÿ±ÿªÿ£ÿ²ÿ¥ÿ¶ÿ£ÿ·ÿ¬ÿ´ÿ«ÿ¡ÿ£ÿÿªÿ¢ÿ¬ÿ¸ÿ«ÿ¬ÿ¬ÿ­ÿ¹ÿ¡ÿÿ«ÿ³ÿ¾ÿ²ÿ§ÿ­ÿÀÿ°ÿ¡ÿ¿ÿ·ÿ­ÿ¦ÿ¸ÿµÿ´ÿ¾ÿ³ÿ°ÿ²ÿ´ÿ»ÿ¹ÿ±ÿ±ÿ©ÿÿ¥ÿ«ÿ«ÿ­ÿ¬ÿºÿ£ÿ·ÿ¿ÿ·ÿ¦ÿÿ¼ÿ®ÿ£ÿ·ÿµÿ°ÿ´ÿ°ÿ®ÿ§ÿ¢ÿ¯ÿ·ÿ­ÿ®ÿ»ÿ°ÿ²ÿ­ÿ±ÿ¼ÿ¡ÿ¥ÿÿÿ§ÿ®ÿ­ÿ¢ÿ¢ÿ©ÿªÿªÿ§ÿ«ÿ¬ÿ¨ÿ©ÿ¤ÿ©ÿ¶ÿ´ÿ¹ÿ©ÿÿ¤ÿÿ½ÿ¦ÿÿ¤ÿÿªÿÿÿ¯ÿºÿ¸ÿ½ÿ³ÿ¨ÿ­ÿµÿ¯ÿ°ÿ»ÿ¾ÿ­ÿªÿ´ÿ¯ÿªÿ§ÿ©ÿ§ÿ¬ÿ¦ÿÿÀÿ°ÿ©ÿ¤ÿ¶ÿ³ÿ­ÿ¦ÿÊÿ©ÿ¡ÿ´ÿÿ¥ÿ­ÿ¸ÿ½ÿºÿ¹ÿ°ÿ«ÿµÿºÿ­ÿ§ÿ¹ÿºÿ®ÿ¨ÿ¶ÿºÿ«ÿ£ÿ²ÿ·ÿºÿ°ÿ¦ÿµÿ±ÿ°ÿ³ÿ¢ÿ²ÿ¼ÿÃÿÁÿ ÿ©ÿ­ÿÿjÿfÿÿ¥ÿ¯ÿ¯ÿ®ÿªÿ¢ÿ´ÿ·ÿ³ÿ´ÿ¶ÿ¾ÿºÿ±ÿ®ÿ¦ÿ³ÿ°ÿ¦ÿºÿÇÿÿ¶ÿ²ÿ¯ÿµÿ«ÿªÿÿ¢ÿ«ÿ²ÿ¯ÿ«ÿ§ÿ°ÿ°ÿ¡ÿ¬ÿ¹ÿ±ÿ§ÿ£ÿÿ¹ÿ®ÿ©ÿ²ÿ£ÿÿ£ÿ´ÿ¯ÿ¥ÿÿ¨ÿ²ÿ¬ÿ¤ÿ£ÿµÿ¨ÿ£ÿ§ÿ«ÿ²ÿ³ÿ­ÿµÿ¸ÿ²ÿ±ÿÿÿ®ÿ­ÿ§ÿ®ÿ§ÿÿÿ£ÿ©ÿÿ¨ÿ®ÿÀÿ©ÿ²ÿ¥ÿÿ¸ÿ ÿªÿµÿ³ÿÿ¥ÿ±ÿ¹ÿ¦ÿÿ­ÿµÿ¸ÿ·ÿ°ÿ±ÿ©ÿªÿ¯ÿ²ÿ¿ÿ¹ÿ´ÿµÿ¨ÿ¶ÿ§ÿ¤ÿ¹ÿÇÿ­ÿ¢ÿ´ÿ²ÿ®ÿ®ÿ¦ÿ­ÿ¯ÿ¥ÿ©ÿ³ÿ§ÿ®ÿ­ÿÿ¬ÿ«ÿ«ÿµÿ«ÿ¯ÿ·ÿ·ÿ­ÿ±ÿ¶ÿ­ÿ¨ÿ®ÿ£ÿ¡ÿ¯ÿ­ÿºÿ·ÿ¨ÿ°ÿ­ÿ¬ÿ¯ÿªÿªÿ§ÿ¯ÿ¹ÿ­ÿÿ­ÿ¦ÿÁÿÿ¹ÿÆÿ ÿ£ÿÿ¯ÿ£ÿ¡ÿ¦ÿ®ÿÿªÿ­ÿ¨ÿÀÿÅÿªÿ ÿ§ÿ­ÿ¬ÿ¬ÿ¨ÿ¤ÿ±ÿ¯ÿÿÿ§ÿ³ÿ»ÿ´ÿ¥ÿ ÿ¬ÿ¯ÿ¯ÿ»ÿ¸ÿÿÿÿ\ÿÿ¸ÿ«ÿ¢ÿ¡ÿÿ¬ÿ¨ÿ¯ÿ«ÿ²ÿ²ÿ¬ÿ¬ÿµÿ´ÿªÿ ÿ ÿ¶ÿ´ÿ±ÿ¬ÿ§ÿ­ÿ²ÿ¶ÿ¯ÿ©ÿÿ¤ÿ±ÿ«ÿ¨ÿ·ÿ»ÿ­ÿ ÿ ÿÿ©ÿ´ÿ±ÿ¼ÿ°ÿÿËÿ­ÿµÿªÿ·ÿ£ÿ³ÿ¥ÿ¤ÿ¬ÿ«ÿ«ÿ«ÿ¶ÿ§ÿ¢ÿ©ÿ®ÿÆÿºÿ°ÿ ÿ£ÿ­ÿ¨ÿ§ÿ®ÿ­ÿÿÿ¨ÿªÿ³ÿ¶ÿ¬ÿ½ÿµÿ¶ÿ°ÿ¯ÿÿ¼ÿ½ÿ´ÿ½ÿºÿ­ÿÂÿ§ÿ£ÿ ÿ³ÿ³ÿ²ÿ¾ÿ´ÿÇÿÁÿ²ÿ²ÿ­ÿ·ÿ¬ÿ¯ÿ­ÿ«ÿ«ÿ¸ÿ©ÿ§ÿÿ¤ÿ¸ÿ¼ÿ°ÿ«ÿ«ÿ°ÿ¶ÿ¤ÿ¤ÿ ÿ ÿ ÿ¬ÿ«ÿ¬ÿ¯ÿ©ÿ»ÿ¨ÿ¡ÿ£ÿ©ÿªÿ¬ÿ§ÿ³ÿ­ÿµÿ¹ÿ³ÿ¯ÿ¶ÿ³ÿ³ÿ®ÿ²ÿ¹ÿ»ÿ«ÿ¤ÿ©ÿ®ÿ²ÿ¬ÿ°ÿ¬ÿ²ÿ·ÿ¶ÿ¸ÿ²ÿ¸ÿ°ÿÿ¢ÿ­ÿ§ÿ©ÿ³ÿ±ÿ³ÿ°ÿ¯ÿ®ÿ¼ÿµÿ¬ÿ¨ÿ©ÿ«ÿÿ²ÿ¸ÿ¬ÿ±ÿµÿ¯ÿ°ÿÃÿ³ÿ´ÿ¢ÿ´ÿ¥ÿÿÿ¬ÿ§ÿ°ÿ±ÿ©ÿ°ÿ«ÿ¬ÿ©ÿ¼ÿµÿ¶ÿ¬ÿ±ÿ½ÿºÿºÿ¾ÿ®ÿ«ÿ¬ÿ¦ÿ²ÿ¶ÿ­ÿ°ÿ¹ÿºÿ»ÿ¨ÿ¢ÿ­ÿ·ÿ®ÿ¼ÿºÿ¥ÿ§ÿ´ÿªÿÿ©ÿªÿ´ÿ»ÿªÿ²ÿ¿ÿ§ÿÿ¹ÿÿ¯ÿ°ÿ¨ÿ³ÿÃÿ³ÿ¿ÿËÿµÿ¸ÿ¯ÿ©ÿ³ÿ³ÿ«ÿ¬ÿ±ÿ²ÿ³ÿµÿ´ÿ°ÿ¨ÿÿÿ§ÿ­ÿ²ÿ±ÿ¤ÿ±ÿ¸ÿ´ÿ©ÿªÿªÿ¨ÿ«ÿ¹ÿµÿ®ÿ°ÿ¨ÿ²ÿ­ÿ¿ÿÿ¬ÿ§ÿ¬ÿ¤ÿ´ÿ°ÿ£ÿ³ÿ³ÿ±ÿ³ÿÿ¡ÿ³ÿºÿÂÿ´ÿªÿ´ÿ¶ÿ©ÿ§ÿµÿ¶ÿ²ÿ±ÿ©ÿªÿ¹ÿ¹ÿ°ÿ¹ÿ²ÿ¤ÿ©ÿ¯ÿ­ÿ¹ÿ¶ÿ²ÿ¯ÿ¨ÿ®ÿ®ÿ´ÿ¾ÿ¸ÿ¶ÿ¯ÿ¯ÿÅÿ¤ÿÿ¶ÿ­ÿ½ÿ±ÿºÿ²ÿ©ÿÿ ÿªÿ°ÿ¸ÿ°ÿ³ÿ¹ÿµÿµÿ²ÿ¬ÿÿÿªÿ¥ÿ§ÿ²ÿ¯ÿ¨ÿµÿ»ÿ´ÿ»ÿµÿ½ÿ±ÿ²ÿ¼ÿªÿ¦ÿ§ÿ²ÿÿ³ÿ³ÿ³ÿ¯ÿÿ¯ÿÁÿ ÿ²ÿ¹ÿ­ÿµÿ´ÿ¤ÿ´ÿ¶ÿ¶ÿ°ÿªÿ¢ÿ©ÿ±ÿ¿ÿ§ÿ­ÿ·ÿ´ÿ±ÿÀÿÎÿ¶ÿ°ÿÁÿµÿ¶ÿÀÿ®ÿªÿ²ÿ§ÿ¦ÿ¨ÿ²ÿ·ÿ°ÿ¹ÿ°ÿ«ÿªÿÿÿ«ÿ ÿ«ÿ¯ÿ³ÿ¿ÿ«ÿ§ÿ¤ÿ¯ÿ¯ÿ¬ÿ¹ÿ²ÿªÿ²ÿÀÿ·ÿ¹ÿ ÿ®ÿ³ÿ¯ÿ¯ÿ±ÿµÿ¯ÿ´ÿ¹ÿ¼ÿÂÿ¿ÿ¾ÿ¸ÿ«ÿ©ÿ±ÿ§ÿ¢ÿ®ÿ³ÿ«ÿ·ÿ¼ÿÁÿ»ÿ¨ÿ¯ÿ²ÿ­ÿ¹ÿ¥ÿ¸ÿÿ¦ÿ¨ÿÄÿÿ¬ÿ£ÿ¢ÿ´ÿ²ÿ«ÿÿÿ°ÿ¶ÿ»ÿ·ÿ´ÿ´ÿÿÿ»ÿ¶ÿ²ÿ¸ÿ²ÿ²ÿ«ÿ°ÿ»ÿµÿ­ÿ¾ÿÀÿÁÿ­ÿ±ÿ¬ÿµÿ«ÿÁÿ±ÿ¡ÿ¬ÿ¼ÿ«ÿ»ÿ³ÿ­ÿ´ÿ­ÿºÿ³ÿ³ÿ´ÿ°ÿ¨ÿªÿºÿ¾ÿ½ÿ¶ÿ¬ÿ¡ÿÿ¤ÿ¯ÿµÿ«ÿ¬ÿ²ÿ«ÿµÿ±ÿ¨ÿ´ÿ«ÿ¶ÿµÿ§ÿ±ÿ¶ÿ¾ÿºÿ¿ÿ¤ÿµÿ½ÿ¿ÿ­ÿ²ÿ­ÿ¶ÿ²ÿ¹ÿ«ÿ¸ÿ°ÿµÿµÿ¸ÿµÿ®ÿ±ÿ³ÿ§ÿ¨ÿ°ÿ¸ÿ½ÿ¶ÿ¾ÿ®ÿ¯ÿ¤ÿ§ÿ³ÿµÿ¾ÿ¹ÿ±ÿÿ£ÿ¤ÿ²ÿºÿ±ÿ«ÿ³ÿ¸ÿ­ÿ§ÿÁÿ¶ÿµÿ·ÿ¿ÿ¿ÿ³ÿ¯ÿ³ÿµÿ¯ÿ³ÿ´ÿ©ÿ®ÿºÿ½ÿ»ÿµÿ·ÿ®ÿ´ÿ¯ÿ®ÿ°ÿ­ÿ­ÿ¥ÿµÿÈÿ¸ÿ¸ÿ®ÿ±ÿ½ÿªÿ±ÿªÿ¹ÿÂÿ¹ÿÄÿ°ÿ§ÿ¯ÿ´ÿ­ÿ°ÿ¼ÿ¿ÿÂÿ»ÿ«ÿ¯ÿ¯ÿ¬ÿ¯ÿÆÿËÿ¾ÿ±ÿ¸ÿ°ÿÅÿªÿ¬ÿ·ÿ³ÿ®ÿ«ÿ·ÿ¹ÿ¸ÿ§ÿ¬ÿ³ÿ¾ÿ¯ÿ­ÿ³ÿ®ÿµÿ©ÿ¬ÿ´ÿ ÿ¦ÿ¹ÿµÿ¨ÿ£ÿ·ÿ°ÿ¸ÿ²ÿ²ÿµÿ¯ÿ­ÿÄÿ®ÿ²ÿµÿªÿ¯ÿ½ÿ³ÿÂÿ±ÿ¥ÿÿ©ÿ´ÿ¦ÿ¤ÿ­ÿ©ÿ«ÿ±ÿ±ÿ°ÿ¤ÿ ÿ®ÿ²ÿ£ÿ¸ÿ¸ÿÄÿµÿ«ÿ ÿÿ´ÿµÿ¥ÿ¸ÿ¥ÿªÿ³ÿ²ÿ©ÿ°ÿ²ÿ§ÿ£ÿ¯ÿ²ÿ©ÿ§ÿ²ÿµÿ­ÿµÿ²ÿ­ÿ´ÿ¬ÿ®ÿ»ÿµÿªÿÇÿÄÿ°ÿÆÿ¶ÿ³ÿ¢ÿ¦ÿ¹ÿ¶ÿªÿªÿÿÿ©ÿ´ÿ¶ÿ±ÿ¯ÿ­ÿ­ÿµÿ°ÿ°ÿ¸ÿ½ÿ«ÿ¬ÿ¸ÿÇÿµÿ«ÿ®ÿ¨ÿ®ÿ´ÿµÿ¯ÿ±ÿ»ÿ·ÿ¨ÿ±ÿ®ÿ¤ÿªÿ²ÿ±ÿ©ÿ«ÿ¸ÿ³ÿ¦ÿ¤ÿ®ÿ¹ÿÂÿ·ÿÃÿ¬ÿ£ÿ»ÿÿ ÿ«ÿ¿ÿ¬ÿ¦ÿ¥ÿ­ÿµÿ¯ÿ®ÿ²ÿ²ÿµÿ¹ÿ·ÿ·ÿ²ÿ»ÿÅÿ°ÿºÿ³ÿ¼ÿ±ÿ¯ÿ³ÿ³ÿºÿ³ÿ¶ÿ¶ÿµÿ©ÿºÿ»ÿ´ÿ´ÿ¬ÿµÿ½ÿ¶ÿ¬ÿªÿ£ÿ·ÿÿÿ»ÿ±ÿ¥ÿ°ÿ ÿµÿ²ÿ¥ÿ¤ÿ¢ÿªÿ¢ÿÿÿÿªÿ®ÿ£ÿÿ¦ÿÿ¢ÿ«ÿÿ~ÿÿÿÿ«ÿÿÿ ÿÿÿÿÿ¦ÿ§ÿ£ÿ§ÿ¥ÿ¡ÿ¡ÿ°ÿ®ÿÿÿÿ­ÿ£ÿÿÿÿªÿ£ÿ¥ÿ¥ÿ¤ÿ¬ÿ®ÿªÿ¨ÿ§ÿ¦ÿ¤ÿ¡ÿ£ÿ®ÿ¶ÿ§ÿ ÿ¨ÿÿ¡ÿ£ÿÿ¡ÿÿ®ÿÿÿ°ÿ®ÿ©ÿ¨ÿªÿ¬ÿ¥ÿ¡ÿÿÿ£ÿ¥ÿ¢ÿ¨ÿ¥ÿÿ¢ÿÿÿÿ¤ÿ§ÿÿ ÿ£ÿ¢ÿÿÿÿÿÿÿÿÿªÿÿ²ÿ¦ÿ£ÿ½ÿ´ÿ©ÿ©ÿ¨ÿ§ÿ¢ÿÿ¦ÿ³ÿ»ÿ¸ÿ ÿ£ÿ¦ÿ³ÿªÿ­ÿ´ÿ­ÿµÿ£ÿ¥ÿ±ÿ¯ÿ±ÿ¬ÿ¨ÿ¬ÿ­ÿ³ÿ³ÿ­ÿÿ©ÿ·ÿ¯ÿ»ÿ§ÿ²ÿ®ÿÿªÿ¯ÿ©ÿ¨ÿªÿ­ÿ±ÿ´ÿ²ÿ®ÿ¥ÿ¦ÿ®ÿ©ÿºÿ¾ÿ®ÿ±ÿ±ÿªÿ°ÿ¯ÿ²ÿ³ÿ¯ÿ­ÿ¬ÿ­ÿ¯ÿ¼ÿ§ÿÆÿ¨ÿÿ©ÿ¢ÿ®ÿ¹ÿ°ÿ²ÿ´ÿ±ÿ¬ÿ¯ÿ´ÿ³ÿºÿ®ÿ ÿ©ÿ¦ÿ°ÿ¥ÿÿ¬ÿªÿÿ§ÿ¯ÿ´ÿ´ÿ«ÿ¯ÿ»ÿ³ÿ·ÿ´ÿ«ÿ­ÿ¦ÿ¼ÿ³ÿ±ÿ¸ÿ­ÿ¯ÿ­ÿ´ÿ¶ÿ±ÿ¸ÿ»ÿ¹ÿµÿ¡ÿ¶ÿ¨ÿÐÿ²ÿ²ÿ¹ÿªÿ±ÿ¹ÿ»ÿ³ÿ®ÿ´ÿ¶ÿ°ÿ®ÿ¸ÿ¾ÿ²ÿ½ÿ±ÿ¬ÿ³ÿ¶ÿ¶ÿ¶ÿ«ÿ¨ÿ±ÿ¦ÿÿ§ÿ³ÿÿÂÿÿµÿ¤ÿÿ¥ÿµÿ·ÿ³ÿ­ÿ°ÿ¼ÿ¼ÿ·ÿ±ÿ¬ÿ¿ÿ£ÿµÿ¯ÿ«ÿ±ÿºÿ»ÿ®ÿ¦ÿ°ÿµÿ­ÿ¯ÿÿ£ÿ¤ÿ¯ÿ°ÿ®ÿ¹ÿ³ÿ¶ÿ½ÿµÿ©ÿ­ÿ³ÿ®ÿ³ÿ ÿ²ÿ»ÿ¦ÿªÿ«ÿ²ÿ»ÿ¨ÿ¶ÿÄÿ·ÿ¸ÿ´ÿ¤ÿ¤ÿ©ÿ»ÿ½ÿ®ÿ¬ÿ©ÿ§ÿµÿ³ÿ³ÿ¸ÿ¯ÿ°ÿ°ÿ¥ÿÀÿ®ÿ³ÿ®ÿ®ÿ¯ÿºÿÂÿ¿ÿ½ÿ»ÿ²ÿ½ÿÀÿ±ÿ´ÿ¬ÿ§ÿ»ÿºÿ«ÿ­ÿ»ÿÀÿºÿ·ÿ¾ÿ·ÿ®ÿ°ÿ²ÿ¹ÿ¹ÿ´ÿ¶ÿ¥ÿ©ÿ²ÿ¯ÿ³ÿ´ÿ¸ÿ¿ÿºÿÃÿ´ÿ²ÿºÿ±ÿ°ÿ´ÿ³ÿ³ÿ·ÿµÿ»ÿ½ÿ°ÿªÿ¡ÿ«ÿ²ÿ³ÿ¿ÿÇÿ½ÿ¯ÿ¨ÿ¬ÿ¬ÿ©ÿÓÿªÿÄÿ»ÿ¹ÿ¢ÿ ÿ´ÿ¹ÿ²ÿªÿºÿ¤ÿ³ÿ²ÿ­ÿºÿµÿ¥ÿ¬ÿ¹ÿµÿ¹ÿ³ÿ°ÿÿ«ÿÀÿ¶ÿ¸ÿµÿ°ÿ«ÿªÿ¬ÿ­ÿ»ÿ¢ÿ´ÿ·ÿ²ÿ³ÿ·ÿ·ÿ¬ÿ£ÿ¨ÿ¨ÿÿ°ÿ¡ÿ ÿ£ÿ¤ÿ¥ÿ²ÿ©ÿ¤ÿ]ÿ³þþnÿÿ¤ÿ©ÿ¸ÿ¸ÿ»ÿ³ÿ­ÿ°ÿ´ÿ®ÿ¬ÿ²ÿ¯ÿªÿ¨ÿ¬ÿ®ÿ¸ÿºÿ·ÿ´ÿ¯ÿµÿ³ÿ¶ÿ­ÿ½ÿ·ÿ¿ÿºÿ±ÿ´ÿ¸ÿ»ÿ±ÿ¾ÿ½ÿ°ÿ¼ÿ´ÿ´ÿ´ÿ³ÿ°ÿªÿ´ÿ½ÿ¹ÿ­ÿÿ¸ÿ¹ÿ­ÿ¨ÿ©ÿ¯ÿ¹ÿ³ÿ·ÿ³ÿ¼ÿ´ÿ§ÿ©ÿ¶ÿ½ÿ¾ÿ¹ÿ ÿ£ÿ¶ÿ¬ÿ³ÿ»ÿ»ÿ¶ÿ²ÿ³ÿ´ÿÂÿ·ÿºÿÈÿÀÿ¸ÿµÿµÿªÿÿÿ¹ÿ¯ÿ¡ÿ©ÿµÿ¯ÿªÿ´ÿÀÿ¼ÿÄÿÃÿ¬ÿÀÿ¹ÿ±ÿ±ÿ«ÿªÿ±ÿ¶ÿ³ÿ¦ÿ¤ÿÆÿ¸ÿ¼ÿ¸ÿ³ÿ³ÿ°ÿ¯ÿ¬ÿ¬ÿ¬ÿÁÿµÿ³ÿµÿ»ÿ½ÿ«ÿ®ÿ°ÿ¾ÿ¼ÿ½ÿ·ÿ³ÿ²ÿ¹ÿÃÿ·ÿºÿÂÿºÿ­ÿ¬ÿ²ÿ¼ÿÃÿ¸ÿ´ÿÂÿ±ÿ®ÿ¾ÿºÿ³ÿ¹ÿ¶ÿ ÿ«ÿÀÿ®ÿ·ÿ·ÿ¹ÿ´ÿ­ÿ¬ÿ°ÿºÿ³ÿÌÿºÿ²ÿ³ÿ³ÿ§ÿ ÿ³ÿ²ÿ£ÿ®ÿ²ÿ¹ÿ­ÿ¤ÿ¬ÿ²ÿ¼ÿ«ÿ½ÿ¸ÿ¤ÿÿÿ¡ÿ­ÿ­ÿ­ÿÿ©ÿ´ÿ¹ÿ®ÿ§ÿ®ÿ©ÿ¢ÿ©ÿÿ±ÿ±ÿ­ÿ¦ÿ¥ÿ¨ÿ¦ÿ°ÿ©ÿ¨ÿ³ÿ«ÿ­ÿ¯ÿ¡ÿÿ¡ÿ¯ÿ¢ÿ±ÿ³ÿªÿ©ÿ·ÿ¹ÿÀÿÈÿ»ÿ©ÿªÿ³ÿÀÿ¨ÿªÿ³ÿµÿºÿºÿ¯ÿ¶ÿ¯ÿªÿ®ÿ³ÿ®ÿ¨ÿ±ÿ¶ÿ§ÿ¶ÿ¹ÿ´ÿ¬ÿ¦ÿªÿ¸ÿ¹ÿ°ÿ«ÿ·ÿ­ÿ²ÿ´ÿ¯ÿ­ÿ­ÿ¶ÿ¼ÿÃÿ½ÿ²ÿ«ÿ¯ÿ°ÿ©ÿ´ÿ»ÿÃÿ±ÿ»ÿ»ÿ´ÿ­ÿ²ÿ½ÿ¹ÿÁÿ¶ÿ³ÿ±ÿ±ÿ²ÿ³ÿ¬ÿ¥ÿ«ÿ ÿ«ÿÂÿ¸ÿ§ÿ¥ÿ²ÿ·ÿ­ÿ¸ÿ¯ÿ·ÿ¬ÿªÿ¬ÿ®ÿ¯ÿ¨ÿ©ÿ»ÿ³ÿ¬ÿ­ÿ¥ÿ¢ÿ¥ÿ­ÿ³ÿ²ÿ´ÿÿÆÿÁÿ¸ÿ­ÿºÿ¾ÿ°ÿ¥ÿ¢ÿ©ÿ¶ÿºÿ·ÿÁÿ½ÿ¹ÿ±ÿ§ÿ©ÿ£ÿ¥ÿ¬ÿ£ÿ²ÿ¸ÿ·ÿ¶ÿµÿ²ÿ´ÿµÿ­ÿ³ÿ°ÿ¾ÿ¹ÿ°ÿ¦ÿ¥ÿ¯ÿ ÿÿ´ÿÁÿÀÿ®ÿ¿ÿÀÿ¸ÿ¶ÿ±ÿ³ÿªÿ¯ÿ®ÿ³ÿ©ÿ¢ÿÿ¬ÿÀÿ¸ÿ¶ÿ¯ÿ¯ÿ­ÿ«ÿ¦ÿ¶ÿ´ÿ°ÿ²ÿ¬ÿ§ÿ¥ÿ£ÿ ÿ¦ÿ¶ÿ¹ÿ¸ÿ­ÿ²ÿ½ÿ¶ÿ½ÿÃÿ£ÿ¸ÿÃÿ§ÿªÿ¬ÿ«ÿªÿ¨ÿªÿ¤ÿ¨ÿ§ÿ«ÿ©ÿ¨ÿ­ÿ·ÿ³ÿ¯ÿµÿ²ÿ°ÿÁÿ»ÿ°ÿ¥ÿ©ÿ¢ÿ©ÿ´ÿ¸ÿ¼ÿ°ÿ¯ÿ¥ÿ¶ÿ¹ÿ¹ÿ¼ÿµÿ³ÿ­ÿ«ÿ¸ÿµÿ©ÿ½ÿ¯ÿ¶ÿ³ÿÇÿ»ÿºÿ²ÿ«ÿªÿ£ÿ«ÿ·ÿ·ÿ¹ÿ½ÿ­ÿ³ÿ·ÿ¹ÿµÿ°ÿ°ÿ³ÿ¡ÿ¥ÿ¹ÿ´ÿ¢ÿÿ³ÿ¼ÿ¯ÿ£ÿ¥ÿ¯ÿ·ÿ¯ÿ¨ÿªÿ»ÿ¸ÿ²ÿ¹ÿ³ÿºÿ¹ÿ²ÿ»ÿ°ÿ¥ÿµÿ¹ÿ©ÿ±ÿªÿ­ÿ´ÿ­ÿ¸ÿ¹ÿ¬ÿ¸ÿ¶ÿ°ÿ²ÿÇÿ±ÿ¶ÿµÿ¸ÿ±ÿ«ÿ®ÿ°ÿ­ÿ³ÿ·ÿ¹ÿ£ÿ¶ÿ´ÿ³ÿ¼ÿ¼ÿ·ÿ²ÿ±ÿ¸ÿÀÿÀÿ±ÿÀÿ³ÿ±ÿ³ÿ¨ÿ¯ÿµÿµÿ°ÿ­ÿ­ÿ«ÿ°ÿ«ÿÅÿ²ÿÿ²ÿ§ÿ¦ÿªÿ±ÿ¹ÿ´ÿ°ÿµÿ¶ÿÇÿ¯ÿ¿ÿ¾ÿ¯ÿºÿ²ÿ¹ÿÀÿ¯ÿ¸ÿ¿ÿ°ÿÅÿÆÿºÿÄÿ§ÿ²ÿËÿºÿ®ÿ¬ÿ®ÿ¸ÿ·ÿ®ÿ°ÿ°ÿ²ÿ²ÿÄÿ¯ÿÂÿÉÿ·ÿ±ÿ¿ÿ´ÿ®ÿ§ÿ¨ÿ¬ÿ£ÿ±ÿ­ÿ´ÿÿÿ©ÿ´ÿ°ÿ¾ÿ³ÿ©ÿ«ÿ«ÿ¨ÿ¢ÿÿÿ¦ÿ¸ÿ°ÿ«ÿ¦ÿ²ÿ°ÿµÿ´ÿ¾ÿ»ÿ«ÿ¥ÿ§ÿ¯ÿ·ÿ¶ÿ¯ÿ°ÿÄÿ»ÿÄÿ·ÿ±ÿ­ÿºÿ¶ÿ´ÿ¼ÿ·ÿ¯ÿ¶ÿ·ÿ§ÿ²ÿ¨ÿÁÿÅÿÁÿ°ÿ¸ÿ¿ÿ»ÿ±ÿ°ÿ¼ÿÃÿÀÿ¼ÿ«ÿ´ÿ«ÿ¬ÿ·ÿªÿ¨ÿ°ÿ¦ÿ©ÿ«ÿ°ÿ¶ÿ¼ÿ¿ÿ«ÿ§ÿ§ÿ¸ÿ¬ÿÿ¯ÿ®ÿ£ÿ³ÿ¾ÿÅÿ»ÿ®ÿ¿ÿÈÿ®ÿ¥ÿ´ÿµÿ¸ÿ¤ÿ³ÿ¾ÿ½ÿµÿ±ÿ´ÿÁÿ²ÿ³ÿ²ÿ©ÿ¬ÿ°ÿ«ÿ®ÿ¦ÿ§ÿ¢ÿ´ÿ»ÿÀÿ®ÿ¤ÿ°ÿ¿ÿÈÿÀÿªÿ­ÿ¼ÿ®ÿ¥ÿºÿÀÿ·ÿ´ÿ·ÿºÿ°ÿ²ÿ³ÿµÿ¹ÿ­ÿ¶ÿ±ÿ­ÿ¨ÿ´ÿ¶ÿ£ÿ§ÿªÿ¦ÿ®ÿ®ÿ©ÿ²ÿ¤ÿ²ÿ¢ÿ£ÿ©ÿ¡ÿ¨ÿµÿ¿ÿ¶ÿ±ÿ®ÿ¤ÿ©ÿ­ÿ¤ÿ¦ÿ«ÿ¥ÿ¥ÿ§ÿÿ¨ÿ¤ÿ³ÿ¡ÿ¨ÿ ÿ¥ÿ®ÿ¶ÿ·ÿºÿ¸ÿ ÿÿ¡ÿÿ«ÿªÿ£ÿÿÿÿ¤ÿ©ÿÿ£ÿÿ¦ÿ­ÿÿÿÿ¨ÿµÿ¤ÿ«ÿ°ÿ¯ÿ»ÿ¦ÿ­ÿµÿ§ÿ­ÿ¦ÿ«ÿ£ÿÿ¢ÿ«ÿ¦ÿ§ÿ¥ÿÿ¥ÿ«ÿ¨ÿ ÿ§ÿµÿÿ¦ÿ¨ÿÿÿ¢ÿ£ÿ ÿ¢ÿ¬ÿ®ÿÿÿ¥ÿ£ÿ¢ÿ¡ÿÿÿ¥ÿÿ©ÿ¯ÿ¢ÿÿ¬ÿ¤ÿÿÿÿÿÿ¨ÿ®ÿªÿ ÿ¦ÿ¯ÿ©ÿ§ÿªÿªÿ¨ÿ²ÿ¤ÿ²ÿÿ±ÿ¿ÿ±ÿ­ÿ£ÿ¤ÿÀÿ»ÿ«ÿ«ÿÄÿÂÿ²ÿ´ÿ²ÿ§ÿ¨ÿ­ÿµÿ°ÿ¥ÿ©ÿ®ÿ¢ÿ¿ÿ©ÿ£ÿ¤ÿ¤ÿ­ÿ¥ÿÁÿ®ÿ»ÿ®ÿªÿ®ÿ£ÿ¯ÿ®ÿ¨ÿ®ÿ²ÿ¿ÿ´ÿ®ÿ¶ÿ²ÿ¿ÿ·ÿ¨ÿºÿÇÿ¨ÿ´ÿ¿ÿ¸ÿ¯ÿ©ÿ½ÿºÿ´ÿ»ÿ­ÿ©ÿªÿ°ÿ¿ÿ¸ÿ­ÿ»ÿ«ÿÿ½ÿ¿ÿ©ÿÂÿ¥ÿºÿ£ÿ¾ÿµÿ·ÿ ÿ½ÿ®ÿªÿ¹ÿ¹ÿ°ÿ°ÿ¹ÿÄÿ¾ÿ°ÿµÿºÿ¬ÿªÿªÿªÿªÿ¬ÿ©ÿ«ÿ´ÿ¦ÿ¡ÿ£ÿÿ£ÿ ÿÿ ÿ­ÿ«ÿÿ£ÿ£ÿ¡ÿ£ÿ¥ÿÿÿÿÿ¦ÿ¨ÿ§ÿ¶ÿªÿ¥ÿ©ÿ ÿ¢ÿªÿÿ¨ÿÿ£ÿ®ÿ¯ÿ¦ÿ©ÿ±ÿ§ÿ¬ÿ·ÿ­ÿ ÿ®ÿ´ÿ³ÿ¯ÿ¯ÿ¹ÿ¯ÿ©ÿ«ÿ£ÿ¤ÿÿÿ¯ÿ®ÿªÿ±ÿ­ÿÿ¨ÿ¬ÿ¦ÿ¯ÿ«ÿºÿ¸ÿ±ÿ¿ÿËÿ¸ÿ²ÿ¬ÿªÿ ÿÿ©ÿ½ÿ¹ÿ¨ÿ¬ÿ©ÿ¦ÿ£ÿ²ÿ®ÿ­ÿ©ÿ²ÿ¸ÿ¸ÿ¯ÿªÿ«ÿ´ÿ±ÿ¬ÿ¤ÿ¯ÿ®ÿºÿ¥ÿ¨ÿªÿ¦ÿÿzÿÿÿ£ÿ£ÿ¨ÿ¬ÿ®ÿºÿÀÿ½ÿ¿ÿ©ÿÄÿ§ÿ©ÿ¡ÿÿ¡ÿ·ÿÿ§ÿ®ÿ³ÿ¼ÿÂÿªÿ¬ÿ¡ÿ±ÿªÿ¯ÿ ÿ¡ÿ¬ÿ¢ÿ ÿªÿ©ÿ¤ÿ¥ÿ¨ÿ¨ÿÿ¦ÿ¬ÿ®ÿ¨ÿÿ¸ÿÿ¢ÿ¨ÿ¦ÿ¦ÿªÿÿ¢ÿ»ÿ³ÿ¢ÿÿ®ÿ¬ÿ¨ÿ®ÿ·ÿ¬ÿ¯ÿ®ÿ®ÿ°ÿµÿ»ÿªÿÿ®ÿ°ÿ¨ÿ©ÿ£ÿ¥ÿ«ÿ¦ÿÿ¦ÿÿ¨ÿ±ÿ«ÿ°ÿÿ}ÿÄÿ¥ÿ£ÿ£ÿ­ÿ¥ÿ°ÿ°ÿÿ®ÿ¤ÿ¹ÿ¹ÿ­ÿ­ÿ©ÿ±ÿ¬ÿ¦ÿ±ÿ¶ÿ¸ÿ­ÿ£ÿ¨ÿ§ÿ³ÿ°ÿ¬ÿ­ÿ°ÿ£ÿ§ÿªÿ©ÿ²ÿ±ÿÿ±ÿ°ÿ©ÿ¥ÿ°ÿ£ÿ±ÿ³ÿ¥ÿ¥ÿ©ÿ¦ÿ¬ÿ©ÿµÿ½ÿ¸ÿ±ÿ¨ÿ«ÿ«ÿ¤ÿªÿ³ÿ°ÿ±ÿ°ÿ´ÿ½ÿ«ÿ°ÿ¤ÿªÿ¬ÿ®ÿ¦ÿÿ¯ÿ©ÿ­ÿ§ÿºÿ°ÿ¶ÿ¯ÿ²ÿ©ÿªÿ§ÿ­ÿ«ÿ«ÿ»ÿ¶ÿ¹ÿÿÿ©ÿ¬ÿ³ÿÿÿÿ¯ÿ­ÿ­ÿ¯ÿ°ÿ¶ÿ¤ÿÿ¬ÿ©ÿ«ÿ§ÿ®ÿ´ÿ°ÿ¨ÿ·ÿ¨ÿÿ§ÿ¾ÿÿÿzÿfÿ¡ÿ·ÿ­ÿ¤ÿÿÿ¢ÿ¶ÿ³ÿ±ÿ±ÿ«ÿ³ÿ§ÿ­ÿ±ÿ§ÿ©ÿ´ÿ¸ÿºÿ¶ÿ±ÿ±ÿ¬ÿ¯ÿ²ÿ­ÿ¬ÿ«ÿ¶ÿ·ÿ§ÿ©ÿ°ÿ­ÿ­ÿ¢ÿ¢ÿÿÿ¯ÿ±ÿ»ÿ­ÿ²ÿÇÿ¶ÿ°ÿ¯ÿ¹ÿ¥ÿ²ÿ­ÿ·ÿ´ÿ­ÿ©ÿ¬ÿ­ÿ¥ÿ§ÿ¿ÿ¹ÿ¹ÿ±ÿ¨ÿ©ÿ¬ÿ¯ÿ´ÿ³ÿ«ÿ£ÿ¥ÿ¬ÿÿÿ±ÿÃÿ°ÿ½ÿ¢ÿ¨ÿ¬ÿºÿ¼ÿ¡ÿ¼ÿ²ÿ°ÿºÿ´ÿÂÿ«ÿ«ÿ·ÿÂÿ¿ÿÿ´ÿ´ÿ§ÿ«ÿ¨ÿ®ÿ¬ÿ¦ÿ¡ÿ­ÿ¸ÿºÿ·ÿÉÿ¸ÿ¡ÿ©ÿ¯ÿ²ÿ¶ÿ±ÿ©ÿ´ÿºÿ«ÿ¯ÿ¨ÿÿ¢ÿªÿ±ÿ²ÿ¤ÿ§ÿ¯ÿÅÿ¾ÿ®ÿ¹ÿºÿ¯ÿ ÿ¯ÿ¨ÿÿºÿµÿ¶ÿ¬ÿÁÿ²ÿ£ÿªÿ»ÿ·ÿ¨ÿ´ÿÿ¡ÿÿ¥ÿ¬ÿ±ÿ«ÿ§ÿ¼ÿ³ÿ¶ÿ¶ÿ¨ÿ¥ÿ¢ÿ¤ÿ­ÿ³ÿµÿªÿ¦ÿ³ÿªÿ²ÿ°ÿ°ÿªÿ¬ÿ¦ÿ­ÿ±ÿªÿ£ÿ®ÿ½ÿ³ÿÿµÿ«ÿ¬ÿ«ÿ°ÿ¬ÿ²ÿ¤ÿÿ¤ÿ­ÿ¨ÿ²ÿ¶ÿ¢ÿ¥ÿ ÿªÿ£ÿºÿµÿºÿ·ÿ¹ÿµÿµÿ¼ÿ¾ÿ²ÿ°ÿ°ÿ®ÿ±ÿ¬ÿ«ÿ®ÿ¯ÿ´ÿºÿ¬ÿ²ÿ²ÿ¶ÿ¸ÿºÿ¶ÿ±ÿÿÿ²ÿ§ÿ´ÿ¬ÿªÿ¥ÿ¾ÿ¦ÿ´ÿ«ÿ«ÿ¬ÿ¥ÿÇÿ´ÿ®ÿ³ÿ»ÿ²ÿºÿÂÿµÿ²ÿ±ÿ¨ÿ³ÿ²ÿ¬ÿ®ÿ¬ÿ§ÿ§ÿªÿ¥ÿªÿ±ÿ¢ÿ¢ÿ±ÿ°ÿ³ÿ±ÿ¥ÿ°ÿ´ÿµÿ©ÿ®ÿ°ÿ·ÿ¦ÿ«ÿªÿ´ÿ·ÿ«ÿ¢ÿ¹ÿ²ÿ¥ÿ©ÿ«ÿ²ÿ²ÿ²ÿ§ÿªÿ¯ÿ·ÿ®ÿ«ÿÿ¢ÿ°ÿ¹ÿ¼ÿ¶ÿ°ÿ·ÿ´ÿ±ÿ°ÿ±ÿµÿµÿ¹ÿ±ÿ­ÿ¸ÿ½ÿ¾ÿ«ÿ«ÿ°ÿ£ÿ®ÿ«ÿ«ÿµÿ²ÿ¨ÿ±ÿ¾ÿ±ÿ±ÿ°ÿÈÿ¸ÿ´ÿ»ÿ¸ÿ¯ÿ°ÿ±ÿ²ÿ»ÿ¼ÿ¹ÿ¹ÿ½ÿ¶ÿ¨ÿ«ÿ³ÿºÿ­ÿ°ÿ´ÿ«ÿ¬ÿ´ÿ³ÿ­ÿ¨ÿ¥ÿ«ÿ®ÿ³ÿ¿ÿ¼ÿ³ÿ´ÿ¯ÿµÿÃÿµÿ¨ÿ ÿ´ÿ±ÿ¬ÿ®ÿÿ¨ÿ¯ÿ°ÿ´ÿ¾ÿ±ÿ¤ÿ«ÿ³ÿ«ÿ ÿµÿ¬ÿºÿ¾ÿµÿ©ÿ®ÿ¬ÿ ÿ¼ÿ»ÿ²ÿµÿ¨ÿ±ÿªÿÿ¤ÿ¨ÿ°ÿ«ÿ±ÿ¸ÿ±ÿ«ÿ­ÿ¹ÿ¸ÿ²ÿªÿªÿ¢ÿ®ÿ¼ÿºÿ·ÿ¾ÿ²ÿªÿÿ±ÿ§ÿÿ¯ÿÿ¹ÿ¹ÿ¡ÿ¬ÿ®ÿ°ÿÿ²ÿ³ÿ¨ÿ«ÿ²ÿ¸ÿ´ÿ¹ÿªÿ´ÿ·ÿ°ÿ°ÿ±ÿ¸ÿ·ÿµÿ¹ÿ»ÿ½ÿ¼ÿ¯ÿ¥ÿªÿ°ÿ´ÿ«ÿ¥ÿ´ÿ®ÿ¨ÿ¸ÿ¾ÿÍÿºÿªÿºÿ®ÿµÿ©ÿ¯ÿ¸ÿ ÿ¸ÿÿÁÿ­ÿ¯ÿ¤ÿ¤ÿ·ÿ©ÿÿÿ°ÿºÿ¼ÿ¬ÿ±ÿ¶ÿ«ÿ¤ÿ¦ÿ­ÿ±ÿµÿºÿ»ÿ¸ÿ´ÿ²ÿ¼ÿ²ÿ§ÿªÿµÿ¸ÿ¯ÿ®ÿ©ÿ±ÿ¹ÿ¡ÿ¨ÿÀÿ´ÿÃÿ¥ÿÍÿ¯ÿºÿ¨ÿ«ÿ¬ÿ¼ÿªÿ­ÿ¿ÿ­ÿ¯ÿ¯ÿ§ÿ±ÿ±ÿÿtÿuÿÿ§ÿºÿ­ÿ®ÿ¶ÿ¦ÿ¦ÿ´ÿ²ÿ©ÿ£ÿ²ÿ±ÿ¨ÿ¶ÿ´ÿ¸ÿ²ÿ¼ÿ´ÿ§ÿµÿÁÿ±ÿ­ÿ³ÿ°ÿ©ÿ»ÿ»ÿ¸ÿ½ÿÅÿ¹ÿ´ÿ«ÿªÿ·ÿ¹ÿ©ÿ¥ÿ§ÿ³ÿÁÿ²ÿ²ÿµÿºÿ·ÿ³ÿ´ÿ¯ÿºÿªÿÇÿ«ÿ§ÿ¤ÿ«ÿ®ÿ¥ÿ«ÿ¦ÿ»ÿ¼ÿÀÿÄÿ±ÿÃÿ°ÿ­ÿ¹ÿ¼ÿ®ÿ­ÿ±ÿ¶ÿ²ÿªÿ®ÿ¬ÿ«ÿ¶ÿ±ÿ­ÿ±ÿ¯ÿµÿ³ÿ¨ÿ§ÿ±ÿ³ÿ±ÿ±ÿ¶ÿ¼ÿ²ÿ¦ÿ¬ÿ¶ÿ¯ÿ¸ÿ¡ÿ°ÿ¹ÿ®ÿ¿ÿÄÿµÿªÿ±ÿÿÿµÿ¹ÿ»ÿ²ÿ§ÿ±ÿµÿ«ÿ¬ÿ°ÿ±ÿ´ÿ¬ÿ±ÿ¸ÿ§ÿÿ¾ÿ¥ÿ¢ÿ¥ÿ·ÿ¨ÿ°ÿ·ÿªÿ£ÿ¸ÿÅÿ¸ÿ³ÿ¯ÿ§ÿ¶ÿ¸ÿµÿ·ÿ©ÿ©ÿ´ÿ¶ÿ±ÿ¢ÿ°ÿ°ÿ´ÿ©ÿ©ÿ½ÿ¬ÿ±ÿ¾ÿ¾ÿªÿµÿ§ÿ¤ÿ±ÿ²ÿ·ÿ«ÿ³ÿºÿ±ÿ¬ÿÿ©ÿ°ÿ±ÿºÿ·ÿ»ÿÄÿ¯ÿÿ ÿ®ÿ­ÿ¿ÿ»ÿ·ÿÃÿ¿ÿ§ÿ¨ÿ°ÿµÿ¦ÿ°ÿ°ÿ¥ÿ±ÿ»ÿ©ÿªÿ¸ÿ©ÿ¤ÿºÿ¶ÿ¬ÿ¸ÿ»ÿ­ÿ¨ÿµÿ²ÿ°ÿ¸ÿ¥ÿ§ÿªÿ¶ÿ¯ÿ±ÿÁÿ¿ÿ®ÿÿ½ÿ¶ÿ©ÿ®ÿ¯ÿ¤ÿµÿ¥ÿ ÿ£ÿ®ÿ«ÿ«ÿ·ÿ·ÿ·ÿ²ÿµÿÀÿ°ÿ§ÿ­ÿ±ÿ·ÿ¯ÿ³ÿªÿ¹ÿ¥ÿ¬ÿ·ÿ´ÿ³ÿ¨ÿ¯ÿªÿ ÿ»ÿÀÿ³ÿ®ÿ¨ÿ¬ÿ±ÿ¬ÿ±ÿ®ÿ­ÿ¤ÿ¨ÿ«ÿ·ÿ­ÿ¸ÿ¾ÿÿ¦ÿµÿªÿ¶ÿÇÿºÿ¯ÿ©ÿ²ÿ°ÿ¬ÿ¶ÿ±ÿ¥ÿ­ÿ´ÿ®ÿ¦ÿ°ÿ¸ÿ¿ÿ®ÿËÿ²ÿ·ÿ¹ÿ­ÿ©ÿ°ÿ»ÿ­ÿ¨ÿ­ÿ«ÿ®ÿÀÿÀÿ¹ÿ¿ÿ½ÿ¦ÿ§ÿ¿ÿ¯ÿªÿµÿ»ÿ¦ÿÿ§ÿ§ÿ¥ÿÿ¬ÿ­ÿ¶ÿ®ÿ³ÿ¤ÿ¨ÿÿ ÿÿÿÿ©ÿ¢ÿ§ÿ¨ÿ ÿÿÿkÿÿÿÿÿ¬ÿ£ÿÿÿÿÿÿÿÿÿÿ¡ÿ¦ÿ¦ÿÿÿ¡ÿ¢ÿÿ«ÿºÿÿÿ ÿÿ«ÿÿ©ÿ­ÿ®ÿ¯ÿ±ÿ§ÿÿÿ§ÿ¨ÿ¦ÿ«ÿ¢ÿ¯ÿ·ÿªÿÿ ÿÿÿÿÿ³ÿ©ÿ£ÿ¨ÿÿÿÿÿÿ±ÿ®ÿ®ÿ£ÿ¨ÿ¨ÿ£ÿ¥ÿ¦ÿ¬ÿ­ÿ ÿ¢ÿ¨ÿ¥ÿ¤ÿÿÿ¦ÿ¬ÿ¥ÿÿÿ ÿ¤ÿ¢ÿ¡ÿ¤ÿ­ÿ±ÿÿºÿ´ÿÿ¾ÿ´ÿ³ÿ§ÿÿÿ²ÿ±ÿ§ÿ«ÿ´ÿ«ÿ§ÿ­ÿ¬ÿºÿ±ÿ­ÿ½ÿ¬ÿ²ÿ¯ÿ¥ÿªÿ§ÿ«ÿ­ÿ¯ÿ°ÿ²ÿ¾ÿºÿ±ÿ³ÿªÿ¹ÿ®ÿ­ÿ¾ÿ­ÿ°ÿ¨ÿ­ÿ³ÿ ÿÿµÿ¼ÿµÿ®ÿ§ÿªÿ±ÿ¢ÿ¬ÿ´ÿ»ÿ²ÿ²ÿ­ÿ¥ÿ²ÿ²ÿ¶ÿ¸ÿ¯ÿ«ÿ¦ÿ¦ÿ·ÿ»ÿÁÿ»ÿ°ÿ¨ÿ¼ÿ©ÿ¼ÿ³ÿ­ÿ®ÿ¯ÿ¯ÿ­ÿ®ÿ¶ÿ¶ÿ´ÿ¸ÿ´ÿµÿ¯ÿªÿ¬ÿ®ÿ¥ÿ¿ÿºÿ­ÿ«ÿ·ÿ¶ÿ§ÿ©ÿÂÿËÿºÿÀÿÈÿ¶ÿÄÿºÿÃÿªÿ¯ÿ¾ÿ©ÿ¬ÿ¨ÿ±ÿ¹ÿ¶ÿ¹ÿ»ÿ¼ÿ»ÿºÿ¼ÿ´ÿ¸ÿ¦ÿ¾ÿ¶ÿ­ÿ¶ÿ±ÿ«ÿ±ÿ¹ÿÇÿÆÿ¯ÿ®ÿªÿ¹ÿÀÿÈÿ¶ÿ¬ÿ©ÿ¯ÿ²ÿ¼ÿ¯ÿ«ÿ®ÿ£ÿ¡ÿ¬ÿ¶ÿ¾ÿ¶ÿ¸ÿÂÿÌÿ»ÿ°ÿ¹ÿ¼ÿ»ÿ³ÿ±ÿ¯ÿ®ÿ¸ÿ­ÿ¶ÿ¸ÿ«ÿ¼ÿ·ÿ­ÿ¸ÿ·ÿ¼ÿ®ÿ­ÿµÿ¸ÿ¿ÿ²ÿ¨ÿ±ÿ³ÿ»ÿ»ÿªÿÿªÿ®ÿ¹ÿ¸ÿµÿ²ÿÿÿÿÿ¶ÿ¶ÿÿ¸ÿ¬ÿ©ÿ¸ÿ¯ÿºÿÂÿÀÿ¾ÿ¬ÿÿªÿ»ÿ¾ÿ¬ÿ¯ÿ±ÿ­ÿ²ÿ¼ÿµÿ¶ÿ¹ÿ±ÿ¯ÿªÿ§ÿ½ÿ­ÿ­ÿºÿ±ÿ°ÿ¸ÿ¿ÿÆÿÇÿ¾ÿ»ÿÂÿ»ÿÊÿÁÿ¯ÿ¶ÿ§ÿ®ÿ«ÿ³ÿ¹ÿ¹ÿ³ÿ³ÿÁÿ·ÿªÿ»ÿ¶ÿ¶ÿ¹ÿÁÿ±ÿ¬ÿ²ÿ®ÿ¬ÿªÿÿ°ÿÁÿ´ÿÀÿ±ÿºÿ¶ÿ¶ÿ±ÿ»ÿ»ÿ±ÿ´ÿ¸ÿ³ÿ²ÿ­ÿ¯ÿ«ÿ¸ÿ«ÿ¨ÿ«ÿ­ÿªÿ£ÿ¬ÿÇÿ¹ÿ¯ÿ²ÿ»ÿµÿÄÿ¾ÿ°ÿ°ÿ°ÿ®ÿ³ÿ­ÿ»ÿ©ÿ¼ÿ¸ÿ»ÿ·ÿ»ÿ°ÿ¨ÿ±ÿ·ÿ²ÿºÿ¬ÿ´ÿÀÿËÿÿ¢ÿ§ÿ¯ÿ²ÿ±ÿ°ÿ®ÿ·ÿ¹ÿ¶ÿ¶ÿºÿ«ÿ¹ÿ±ÿÿ¤ÿ³ÿ°ÿ¸ÿ­ÿµÿ£ÿÿ´ÿ°ÿ¨ÿ§ÿÿÿÃþHÿ±ÿ®ÿ¶ÿ¬ÿ°ÿµÿ®ÿ«ÿ­ÿ§ÿ¤ÿµÿ¸ÿ¡ÿ«ÿ¶ÿ¸ÿ­ÿ½ÿ¼ÿ¶ÿ¸ÿ¸ÿ±ÿ´ÿ¼ÿ·ÿ°ÿ¼ÿ²ÿµÿ§ÿ¡ÿ°ÿ¹ÿ©ÿÿ¥ÿ§ÿ¨ÿ½ÿ¹ÿ®ÿ±ÿ¸ÿ²ÿ«ÿ¶ÿ¸ÿ´ÿ³ÿ¥ÿ®ÿ°ÿ«ÿ©ÿ®ÿ±ÿ´ÿ¸ÿÿºÿ´ÿ»ÿ²ÿ¶ÿ¶ÿ¹ÿÃÿ¾ÿ­ÿ±ÿÀÿÀÿ¼ÿµÿ²ÿ¾ÿÀÿ±ÿ¬ÿ²ÿ¹ÿ­ÿªÿ¨ÿªÿªÿ®ÿ±ÿ©ÿ¦ÿ¸ÿµÿ°ÿ®ÿ£ÿ©ÿ¬ÿ¼ÿ¾ÿ±ÿ¹ÿ¶ÿ¨ÿ«ÿ©ÿ³ÿªÿ³ÿ¿ÿ¼ÿ¶ÿ¸ÿºÿ¨ÿºÿµÿÂÿ¸ÿ²ÿ¶ÿ³ÿ¯ÿ¥ÿ­ÿ¹ÿËÿ¬ÿ£ÿ³ÿ»ÿ¯ÿ¡ÿ§ÿÆÿµÿ¾ÿÀÿ¹ÿ­ÿ°ÿ»ÿºÿ³ÿºÿºÿ·ÿ¼ÿ¹ÿ¸ÿ¶ÿ²ÿ¸ÿ¾ÿ¨ÿ´ÿ®ÿÂÿ³ÿ­ÿ»ÿºÿ¥ÿ©ÿ´ÿªÿ©ÿ½ÿ»ÿ²ÿ´ÿ²ÿ§ÿºÿ¶ÿ¨ÿ¼ÿ¸ÿ¹ÿ°ÿ§ÿ¯ÿ¿ÿ±ÿ²ÿ³ÿ³ÿ¾ÿ¯ÿ¢ÿªÿ´ÿ¯ÿ®ÿ£ÿ·ÿ²ÿ ÿÿ¡ÿ£ÿ­ÿ­ÿ¥ÿ°ÿ±ÿµÿ°ÿ­ÿ§ÿÿ¡ÿªÿÿµÿ½ÿ®ÿ±ÿ²ÿ§ÿ±ÿ£ÿ¼ÿ³ÿ¥ÿ¥ÿ¦ÿÿÿÿ¢ÿ«ÿÿ²ÿ©ÿ²ÿ°ÿ¹ÿ¼ÿ¶ÿ·ÿ¹ÿÿ¾ÿªÿ¶ÿ³ÿ·ÿ¹ÿ¶ÿ¶ÿ¨ÿ³ÿ¹ÿ¸ÿ´ÿ·ÿ²ÿªÿ¯ÿ·ÿ¨ÿ³ÿ®ÿ±ÿÀÿ¾ÿ°ÿ¯ÿºÿ¶ÿ©ÿ¥ÿµÿ®ÿ±ÿ´ÿ±ÿ³ÿ°ÿ¹ÿºÿÃÿ·ÿ°ÿ±ÿ·ÿ¿ÿ¹ÿ­ÿ¡ÿ¹ÿºÿ·ÿ³ÿ«ÿªÿ³ÿ·ÿ±ÿ±ÿ¶ÿ¹ÿ®ÿ°ÿ®ÿ¯ÿ¸ÿ¨ÿ´ÿ«ÿ¼ÿ¿ÿ¼ÿºÿ¯ÿ­ÿ¾ÿÂÿ¼ÿ©ÿ¥ÿ¥ÿ¤ÿ¬ÿ±ÿ¶ÿ»ÿ¤ÿ¨ÿ¦ÿ¯ÿ¤ÿ¸ÿÁÿ°ÿ¤ÿ¬ÿ±ÿ¬ÿ¦ÿµÿÄÿÃÿ±ÿ´ÿ»ÿµÿ¯ÿ©ÿ¤ÿ¸ÿÃÿ«ÿ±ÿ»ÿ·ÿ­ÿ¢ÿ¨ÿ¿ÿ ÿºÿ§ÿ³ÿ®ÿ­ÿ±ÿ«ÿ¥ÿµÿ¸ÿ·ÿ²ÿ²ÿ¬ÿ®ÿ®ÿ«ÿ±ÿ·ÿ¤ÿ¸ÿ¹ÿ´ÿµÿ«ÿ«ÿ¯ÿ²ÿ¶ÿ³ÿ´ÿ²ÿ·ÿ¡ÿ¹ÿÀÿ¸ÿ°ÿ¬ÿ¶ÿÆÿ»ÿËÿºÿ¹ÿ®ÿ°ÿµÿ´ÿ®ÿªÿ©ÿ¬ÿ®ÿ«ÿ¨ÿ¦ÿ§ÿ­ÿ³ÿ±ÿ³ÿµÿ¦ÿ·ÿ¶ÿ ÿ¸ÿºÿ´ÿ¬ÿ³ÿ¸ÿ³ÿ²ÿ¸ÿªÿ¦ÿ ÿ©ÿ¯ÿ´ÿ±ÿ±ÿ´ÿ·ÿ½ÿ²ÿÂÿ ÿ¤ÿ®ÿ¨ÿ©ÿ£ÿ¢ÿ®ÿ¹ÿ¹ÿ·ÿ½ÿ¯ÿ¶ÿ²ÿ°ÿ«ÿ³ÿµÿ¯ÿ­ÿªÿ§ÿ´ÿ·ÿ·ÿ­ÿ¬ÿ¥ÿ©ÿ¶ÿ¶ÿ²ÿ¹ÿ¬ÿ ÿ¦ÿ³ÿ·ÿºÿ¬ÿ°ÿ²ÿ¼ÿ¸ÿ­ÿµÿ¤ÿ§ÿ¦ÿÊÿ¼ÿªÿ¡ÿ ÿ´ÿ´ÿ©ÿ®ÿ±ÿ¶ÿ²ÿ±ÿ§ÿ¶ÿ¹ÿ¼ÿ»ÿ±ÿ±ÿ¶ÿ²ÿªÿÿ´ÿ¾ÿ¤ÿ¸ÿ«ÿªÿ»ÿ´ÿ²ÿ½ÿ´ÿ¤ÿ¼ÿ®ÿ¤ÿ½ÿ½ÿ¤ÿªÿµÿ¼ÿ®ÿ©ÿ±ÿ´ÿ¹ÿ½ÿ±ÿ¶ÿ ÿµÿ·ÿ¬ÿ³ÿ¸ÿ¹ÿµÿ®ÿ±ÿ¸ÿ³ÿ«ÿ¼ÿµÿºÿ«ÿ¯ÿ¯ÿ§ÿ¥ÿ«ÿ°ÿ³ÿ¹ÿÀÿ¸ÿÿÿ·ÿ¥ÿ¸ÿ¬ÿ¨ÿ®ÿ¼ÿÀÿ·ÿºÿ¸ÿ¼ÿ±ÿ·ÿÊÿ£ÿ¿ÿ±ÿ´ÿ´ÿ°ÿ»ÿÀÿ°ÿ±ÿÅÿÂÿ½ÿÿ±ÿÂÿ¬ÿªÿ±ÿ³ÿ±ÿ®ÿªÿ§ÿ§ÿ©ÿ¬ÿ´ÿ´ÿ³ÿ½ÿÀÿ°ÿµÿ²ÿ«ÿ£ÿ©ÿµÿ¥ÿ®ÿ«ÿ«ÿªÿ³ÿ¸ÿ´ÿ­ÿ°ÿ²ÿ¥ÿ¥ÿ®ÿ°ÿ©ÿÿyÿnÿ¾ÿ±ÿ¯ÿ¢ÿ·ÿ´ÿ¶ÿ²ÿºÿµÿ¢ÿ¢ÿ±ÿ°ÿ­ÿ¿ÿ­ÿÇÿ´ÿ¬ÿ±ÿ¯ÿ±ÿ­ÿ´ÿ¯ÿ¨ÿ´ÿ¸ÿ­ÿ®ÿ½ÿ±ÿ®ÿÿ¬ÿ®ÿÿ¬ÿ²ÿ±ÿ·ÿ´ÿ¦ÿªÿ´ÿ«ÿºÿ´ÿÃÿ´ÿ±ÿ¢ÿ®ÿ¡ÿ­ÿ´ÿ²ÿ©ÿ¨ÿ¬ÿµÿ¼ÿ´ÿ­ÿ­ÿ½ÿ¼ÿÿ»ÿÿ½ÿ¼ÿ²ÿ¯ÿ´ÿªÿ¦ÿ³ÿ¾ÿÁÿ¿ÿ¸ÿ±ÿªÿºÿ¨ÿ·ÿ©ÿ¸ÿºÿËÿÁÿ³ÿ°ÿ¯ÿ­ÿ­ÿ«ÿ§ÿªÿ²ÿ¤ÿ´ÿ­ÿÎÿ·ÿ§ÿÅÿÀÿ³ÿ²ÿ´ÿ¸ÿ½ÿ·ÿ­ÿµÿ¾ÿ¾ÿºÿ¯ÿ®ÿ¶ÿ´ÿ´ÿ¸ÿµÿ³ÿ²ÿªÿ¦ÿ®ÿ·ÿ·ÿ¯ÿ³ÿ¸ÿªÿ¹ÿ±ÿ¾ÿÿªÿ«ÿ¸ÿºÿ«ÿ®ÿ­ÿ¯ÿ¦ÿ®ÿ¯ÿ¥ÿ¢ÿÿ§ÿ¦ÿ°ÿ«ÿ¬ÿÿ¡ÿÿ©ÿ®ÿ¯ÿªÿ¥ÿÿÿÿ£ÿ£ÿÿ¤ÿ¥ÿÿÿ¤ÿ«ÿ¯ÿ²ÿ¦ÿ¢ÿÿªÿ¢ÿÿ¥ÿ¤ÿ©ÿ¦ÿÿ¢ÿ­ÿ°ÿ²ÿ­ÿ´ÿ¶ÿ¶ÿ²ÿ¸ÿ§ÿ¯ÿ¡ÿ­ÿ¬ÿ¯ÿÿ¥ÿ£ÿ§ÿ®ÿ§ÿ§ÿ§ÿÿ§ÿ¥ÿÿ¥ÿ ÿ£ÿ¤ÿÿÿÿÿÿ¤ÿ£ÿ§ÿ­ÿ§ÿÿ ÿ¤ÿ¥ÿ®ÿªÿÿ§ÿ³ÿ¨ÿ¨ÿ®ÿÿ¤ÿÿÿ¥ÿ¯ÿ¢ÿ¢ÿ¡ÿÿÿ¥ÿÿ¡ÿ²ÿ§ÿÿ ÿ¥ÿ«ÿ«ÿºÿ£ÿ°ÿ±ÿ®ÿ¿ÿ§ÿÿµÿµÿ±ÿµÿ¿ÿ³ÿµÿ²ÿ¯ÿ²ÿ¬ÿ°ÿ¹ÿÀÿ»ÿ¼ÿ¶ÿºÿ»ÿ¹ÿ¤ÿ«ÿ«ÿÿ¸ÿ¶ÿ¾ÿ³ÿÿ¤ÿ²ÿ¬ÿ¦ÿ°ÿ·ÿ¶ÿµÿ¹ÿ»ÿ·ÿ´ÿ¯ÿÈÿ¸ÿ­ÿ°ÿÃÿ®ÿ¹ÿµÿ´ÿ´ÿ«ÿµÿºÿ¶ÿ²ÿ©ÿ«ÿ£ÿ ÿ«ÿ£ÿÿ¤ÿ¨ÿ½ÿ¼ÿ¥ÿ¿ÿ©ÿ³ÿ¾ÿ ÿ ÿ·ÿºÿ¶ÿ²ÿ²ÿ¶ÿ¼ÿ½ÿÀÿ½ÿÂÿÆÿ»ÿ¹ÿÁÿ¿ÿ¸ÿ«ÿ©ÿ£ÿ­ÿ²ÿ¤ÿ­ÿÿ«ÿÿ©ÿÿ«ÿ ÿÿ°ÿ®ÿÿÿÿÿ­ÿ®ÿ¤ÿ¦ÿÿÿ¯ÿ¬ÿ«ÿ§ÿ´ÿ±ÿÿÿÿÿÿ®ÿ°ÿ¥ÿ¤ÿÿ§ÿ¦ÿ£ÿÿ­ÿ¯ÿ²ÿªÿ¢ÿ«ÿ®ÿ°ÿ­ÿ¤ÿ­ÿ§ÿ«ÿ«ÿ ÿ«ÿ­ÿ¨ÿºÿÿ ÿ¯ÿÿ ÿ¯ÿ²ÿ®ÿ©ÿ¶ÿºÿ²ÿ©ÿ¯ÿ§ÿ¬ÿ±ÿ±ÿ¶ÿµÿ¬ÿ­ÿ±ÿµÿ¼ÿ²ÿ¸ÿ¯ÿ ÿ¥ÿ¥ÿ»ÿ¹ÿ¥ÿ­ÿ¥ÿ¶ÿ«ÿ¥ÿ»ÿ°ÿ®ÿÿ«ÿ¡ÿ²ÿ±ÿ¨ÿ§ÿ¦ÿ§ÿ¥ÿÿÿÿ ÿ¨ÿ¬ÿ§ÿ¨ÿ¬ÿ©ÿ³ÿ«ÿ§ÿ´ÿ¤ÿ©ÿÿ¬ÿ½ÿ·ÿ·ÿ©ÿ»ÿÿ¢ÿµÿÂÿ±ÿÿ°ÿ²ÿÿªÿ²ÿ©ÿ°ÿ®ÿ¢ÿ ÿ¢ÿ¤ÿ¯ÿ©ÿ¥ÿ¯ÿ¨ÿ³ÿ¥ÿ¨ÿ«ÿ¦ÿ¤ÿÿÿ¬ÿ¢ÿÿÄÿ©ÿÿÿ¥ÿ¨ÿ©ÿ¨ÿ¼ÿ­ÿ¦ÿ©ÿªÿ©ÿ«ÿ§ÿÿÿ­ÿµÿ¬ÿ¨ÿ¼ÿ¹ÿ¥ÿÿÿ®ÿ§ÿ§ÿ¤ÿ¦ÿÿ¯ÿ£ÿ¶ÿÿ©ÿÿ¬ÿÀÿ¨ÿ¡ÿ©ÿÿÿ§ÿ¬ÿÿ¥ÿ´ÿ²ÿªÿ¥ÿ¨ÿ£ÿ ÿ¦ÿ¨ÿ®ÿ«ÿ¯ÿ©ÿ®ÿ¶ÿÿ¬ÿ®ÿ²ÿ¡ÿ³ÿ·ÿ¦ÿ­ÿ»ÿ¬ÿÿ¨ÿ±ÿ°ÿ§ÿ·ÿ¨ÿªÿ§ÿ­ÿ¬ÿµÿ»ÿ¾ÿµÿ§ÿ¤ÿ¥ÿ°ÿµÿ¬ÿ³ÿ¼ÿµÿ­ÿ­ÿ¯ÿ°ÿÿÿ²ÿ ÿ­ÿÿ¢ÿ±ÿ£ÿÿ¶ÿºÿ°ÿ«ÿ§ÿ²ÿÿÿÿÿ½ÿµÿ¯ÿ¨ÿ´ÿ¯ÿ·ÿ´ÿ«ÿ¦ÿ®ÿ¬ÿ¡ÿ¡ÿ£ÿ¥ÿ­ÿ³ÿ¬ÿ®ÿµÿ©ÿ¯ÿ²ÿ®ÿ³ÿ»ÿ´ÿ¬ÿ¬ÿ§ÿªÿ³ÿÿÿqÿQÿÿ§ÿ¬ÿ£ÿ±ÿ§ÿÿ¦ÿ©ÿ¨ÿ²ÿ®ÿ¯ÿ·ÿ±ÿ­ÿ«ÿ¶ÿºÿ¶ÿ¶ÿ¹ÿ³ÿ®ÿ®ÿ¬ÿ¬ÿªÿ®ÿ²ÿ³ÿ³ÿ¸ÿ°ÿ¶ÿ³ÿºÿ®ÿ¯ÿ§ÿ¦ÿ§ÿ¬ÿ½ÿ¨ÿ±ÿ»ÿ²ÿµÿ¯ÿÄÿ¯ÿ¦ÿ°ÿ³ÿ³ÿ­ÿ¥ÿ²ÿ³ÿ±ÿ²ÿ·ÿÉÿ¹ÿ«ÿ£ÿ­ÿ³ÿ¯ÿ¶ÿ¹ÿ®ÿ§ÿ®ÿ¬ÿ«ÿ®ÿ¶ÿ¶ÿºÿ¬ÿ¨ÿºÿÂÿ¿ÿ¼ÿ«ÿÿ¬ÿ·ÿ»ÿ¶ÿ©ÿ³ÿºÿ³ÿ­ÿ³ÿ§ÿ¸ÿ¤ÿ©ÿ«ÿ³ÿ®ÿ³ÿ­ÿ¹ÿ±ÿÂÿ¼ÿ¯ÿ²ÿ³ÿ®ÿ¬ÿªÿÿ£ÿ£ÿ£ÿºÿ·ÿ«ÿ®ÿ±ÿ«ÿ¶ÿ±ÿ­ÿ¬ÿ³ÿ¯ÿ¸ÿ°ÿ¨ÿ²ÿ´ÿ¹ÿ¤ÿ¥ÿ¬ÿÿ®ÿ­ÿ­ÿ¬ÿÿ¤ÿ±ÿ»ÿ¹ÿÄÿ²ÿ¯ÿ«ÿÿ¥ÿ¤ÿ ÿ±ÿ³ÿ®ÿ©ÿ¸ÿ°ÿ·ÿ¼ÿ«ÿ¬ÿ°ÿ«ÿ¨ÿ«ÿ±ÿ£ÿ¢ÿºÿ©ÿµÿ¼ÿ®ÿ¦ÿ®ÿ§ÿ·ÿ¶ÿÂÿ¤ÿ¨ÿ²ÿ°ÿ ÿ¯ÿ¤ÿ£ÿ½ÿ­ÿ®ÿ¸ÿÿ¯ÿ½ÿ¯ÿ³ÿ±ÿ«ÿ¢ÿ©ÿ«ÿ±ÿ¶ÿ¶ÿ°ÿ²ÿºÿ¹ÿ®ÿµÿ¸ÿµÿ±ÿ±ÿ²ÿµÿ¶ÿ¥ÿ ÿ°ÿ±ÿ®ÿ¶ÿºÿ¾ÿ²ÿ³ÿ¶ÿ°ÿ¶ÿ¸ÿ¤ÿ¨ÿºÿ¶ÿ¹ÿ¸ÿ§ÿ¤ÿ¼ÿ¸ÿ¦ÿ°ÿÀÿ±ÿ¸ÿÏÿ¸ÿ¯ÿªÿ±ÿ©ÿ«ÿ³ÿ²ÿ¾ÿ³ÿ¨ÿ¬ÿªÿ«ÿ®ÿ®ÿ«ÿ©ÿ«ÿ§ÿªÿ·ÿ¯ÿ³ÿ¿ÿ¹ÿÂÿ½ÿ²ÿµÿ³ÿ¬ÿ±ÿ®ÿ¯ÿ´ÿ¥ÿ¦ÿ¬ÿ´ÿ­ÿ¬ÿ°ÿ½ÿ°ÿ­ÿ»ÿ©ÿ¶ÿ´ÿ°ÿ§ÿ¦ÿ´ÿ¼ÿ°ÿ°ÿ¥ÿ´ÿ·ÿºÿ°ÿ´ÿ®ÿ´ÿ¯ÿ§ÿ¬ÿ¹ÿ·ÿ®ÿ·ÿµÿ§ÿ¥ÿªÿ®ÿªÿ¸ÿ¸ÿ¢ÿ´ÿ¼ÿ£ÿ©ÿ©ÿ¥ÿ¶ÿ¸ÿ§ÿ¯ÿªÿ½ÿ®ÿ«ÿÿ¿ÿÊÿµÿ¸ÿ£ÿ©ÿÂÿ»ÿÃÿÿ¸ÿ»ÿ¸ÿ®ÿ°ÿ±ÿÁÿ³ÿ¶ÿ°ÿªÿ±ÿ¬ÿ¨ÿ£ÿ¨ÿ¯ÿ©ÿ³ÿ·ÿ±ÿ±ÿ¬ÿ¯ÿµÿ¾ÿ­ÿ¬ÿ¹ÿ¼ÿ­ÿ´ÿ´ÿ«ÿ»ÿ­ÿ¸ÿ½ÿ­ÿ¸ÿ ÿ³ÿ¶ÿºÿ¡ÿÃÿÃÿ®ÿ¹ÿ´ÿºÿ¸ÿÀÿ±ÿ½ÿºÿºÿµÿ°ÿ²ÿ´ÿ®ÿ­ÿ½ÿ¹ÿ®ÿ©ÿªÿ«ÿ¦ÿ§ÿ°ÿ¿ÿ¿ÿ«ÿ ÿ¦ÿ·ÿ¤ÿ­ÿÃÿ½ÿ¤ÿ¾ÿÅÿÁÿ±ÿ§ÿÿ´ÿ«ÿ£ÿ¯ÿ¨ÿªÿ£ÿ°ÿ¬ÿ»ÿ±ÿ¥ÿ«ÿ³ÿ«ÿ¦ÿ«ÿ¹ÿµÿ°ÿ¯ÿ²ÿ²ÿ±ÿ·ÿºÿ·ÿµÿ¬ÿ§ÿµÿ»ÿµÿ¯ÿ©ÿ³ÿ°ÿ³ÿ°ÿ¸ÿ¾ÿ¯ÿ­ÿµÿ¥ÿ¶ÿ´ÿ®ÿ¼ÿ²ÿ½ÿ¬ÿ¼ÿºÿµÿ±ÿÀÿ½ÿ°ÿ©ÿ±ÿ½ÿ¯ÿ¤ÿ¨ÿ¨ÿªÿ«ÿµÿ°ÿ¨ÿ¯ÿ¯ÿ°ÿ¼ÿÄÿ²ÿÿ´ÿ³ÿ±ÿ°ÿµÿ»ÿºÿ»ÿ¼ÿÆÿÃÿ½ÿ¤ÿ¨ÿ¾ÿ©ÿ¨ÿ¡ÿ±ÿªÿ±ÿ®ÿ²ÿÃÿ»ÿ¶ÿ¯ÿÀÿÄÿ¸ÿ³ÿ±ÿ¬ÿÿ@ÿdÿªÿ·ÿÂÿ¸ÿ¬ÿ­ÿ¨ÿ¥ÿ°ÿ²ÿ¬ÿ°ÿ²ÿ®ÿ­ÿ®ÿ¶ÿ¼ÿªÿ¹ÿÃÿµÿ»ÿµÿ«ÿ­ÿµÿ·ÿ¸ÿ¼ÿÃÿ¸ÿµÿ´ÿ°ÿ¹ÿ·ÿ«ÿ®ÿ½ÿÁÿ¹ÿ¬ÿ­ÿÂÿÅÿ¾ÿÀÿ´ÿ¶ÿ¸ÿ°ÿªÿ»ÿ¯ÿÂÿ£ÿ¼ÿ«ÿ²ÿ¤ÿ¾ÿ«ÿ¾ÿ³ÿÀÿ³ÿ§ÿ­ÿ°ÿ¢ÿµÿ²ÿµÿ·ÿ¨ÿ©ÿ¹ÿ»ÿ­ÿ¬ÿ¬ÿ¬ÿµÿµÿ´ÿºÿºÿ·ÿ°ÿ©ÿ©ÿ®ÿ®ÿ²ÿ³ÿ¶ÿ­ÿ±ÿªÿ«ÿµÿ­ÿ¾ÿ®ÿ¸ÿ±ÿ·ÿµÿ»ÿ¶ÿ¨ÿ¦ÿ©ÿ¨ÿªÿ¶ÿ»ÿ·ÿ¹ÿ±ÿ¤ÿ¬ÿ«ÿªÿ·ÿ±ÿ´ÿ¬ÿ¬ÿ ÿÃÿ¡ÿ¶ÿÿÿ¼ÿºÿ«ÿ¬ÿ²ÿ¹ÿ¸ÿµÿ¯ÿµÿ³ÿ­ÿ¹ÿ¾ÿºÿ¸ÿºÿ»ÿ±ÿªÿ²ÿ·ÿµÿµÿ±ÿ­ÿ©ÿ¸ÿµÿ®ÿ­ÿ¿ÿÀÿÄÿ¡ÿ®ÿ¯ÿ²ÿ®ÿÀÿ»ÿ¾ÿ±ÿ­ÿªÿ³ÿ³ÿªÿ±ÿµÿ²ÿ¯ÿ¦ÿ§ÿ´ÿ·ÿ¢ÿ¢ÿ®ÿ¾ÿ¿ÿ¯ÿ¶ÿ¯ÿ³ÿ¦ÿ¨ÿ¯ÿ¸ÿ¤ÿ°ÿºÿ¬ÿªÿµÿ±ÿ¨ÿ±ÿ«ÿ°ÿÃÿ¾ÿ¬ÿ«ÿ±ÿªÿ«ÿ´ÿ©ÿ±ÿ±ÿ­ÿ¦ÿ¿ÿ±ÿ´ÿ¹ÿ®ÿ»ÿÌÿ¶ÿ²ÿ¨ÿ«ÿ²ÿÿÿ¬ÿ¬ÿÿÿªÿºÿµÿ«ÿ²ÿ¶ÿ¼ÿ±ÿµÿ¶ÿ¶ÿ¨ÿ¹ÿ­ÿÇÿ²ÿ±ÿµÿ±ÿ´ÿ®ÿªÿ¦ÿ¦ÿ¸ÿ¿ÿ³ÿ«ÿ¯ÿ³ÿµÿ¼ÿ¾ÿ¶ÿ±ÿ¥ÿ­ÿ¼ÿÑÿ´ÿ¬ÿ¦ÿ»ÿ¶ÿ³ÿ¯ÿ¨ÿÇÿ¿ÿºÿ¾ÿ¿ÿºÿ¯ÿ¸ÿºÿ«ÿ§ÿ§ÿ¦ÿ¤ÿ¬ÿµÿ¸ÿ¶ÿÍÿ©ÿ¥ÿµÿ«ÿ«ÿ¶ÿ±ÿ´ÿ¤ÿ¬ÿ®ÿ¸ÿµÿ·ÿ¹ÿµÿ´ÿ¬ÿ§ÿ¶ÿ·ÿ®ÿ³ÿ§ÿ¯ÿ±ÿ§ÿ¦ÿxÿ¬ÿ£ÿÿ¡ÿ±ÿ«ÿ¡ÿ§ÿ¡ÿ©ÿ«ÿ¤ÿÿÿ£ÿ­ÿ§ÿ£ÿÿÿÿÿ¤ÿ¤ÿÿ©ÿ¤ÿªÿ¦ÿ§ÿ£ÿÿÿ¦ÿ¦ÿ¥ÿ°ÿ­ÿ ÿ¢ÿ·ÿÿÿÿ¯ÿ³ÿÿ ÿ­ÿ£ÿ¦ÿÿ¤ÿ«ÿ«ÿ®ÿ¸ÿ¢ÿÿ¡ÿ¦ÿ¤ÿ¥ÿ¢ÿ¬ÿ¯ÿ°ÿ ÿ¤ÿ¬ÿ§ÿ²ÿªÿÿªÿÿÿÿ¤ÿ®ÿ¨ÿ¤ÿ´ÿ¶ÿ¬ÿ°ÿªÿ©ÿÿÿ©ÿ£ÿ¹ÿ©ÿ¨ÿ¥ÿ¦ÿ±ÿ²ÿ§ÿ ÿªÿ¬ÿ¥ÿ©ÿ­ÿ¦ÿ§ÿ¬ÿÿ¦ÿÀÿ¬ÿ¦ÿÿµÿÿ¶ÿ®ÿ§ÿÿÿ ÿ­ÿ³ÿ¬ÿ­ÿ³ÿ¨ÿ­ÿ¬ÿ¹ÿºÿ°ÿ²ÿÅÿ©ÿ±ÿ´ÿ­ÿ¦ÿ¨ÿ¸ÿ­ÿ­ÿ´ÿ°ÿ»ÿ¾ÿ®ÿºÿ¬ÿ®ÿ©ÿ¾ÿ¼ÿ¬ÿ§ÿ²ÿ·ÿµÿµÿ±ÿ­ÿ°ÿ¯ÿ©ÿ¨ÿ¦ÿ¬ÿ¦ÿ­ÿµÿ©ÿ·ÿ¿ÿ»ÿ±ÿ¹ÿ´ÿ´ÿ¶ÿ°ÿ§ÿ§ÿ¨ÿ¯ÿÂÿÃÿÆÿªÿ»ÿÁÿ®ÿÌÿÁÿ¯ÿ²ÿ¥ÿ§ÿ¬ÿ·ÿ¸ÿ¶ÿºÿ²ÿ°ÿ¸ÿ¥ÿ¯ÿ§ÿ³ÿµÿ²ÿ·ÿ«ÿ¨ÿ®ÿ¹ÿÂÿºÿ¦ÿ£ÿ´ÿÃÿÊÿ¶ÿµÿÃÿªÿ³ÿ±ÿ½ÿ°ÿ³ÿ³ÿ¹ÿ¼ÿ»ÿ¸ÿ¶ÿ·ÿ°ÿ³ÿ¸ÿÅÿ¹ÿ¤ÿ«ÿ¸ÿÿ¨ÿ°ÿ±ÿªÿ®ÿµÿ­ÿ®ÿ¯ÿ©ÿ°ÿ±ÿ¾ÿ½ÿ©ÿ¥ÿ­ÿµÿ¼ÿ³ÿ¯ÿ³ÿªÿÿ§ÿ­ÿ·ÿ²ÿ®ÿµÿ²ÿ°ÿ¦ÿ ÿ·ÿ¼ÿ¬ÿ©ÿ±ÿ¹ÿ¼ÿ±ÿ°ÿ´ÿºÿ®ÿÄÿ®ÿ¾ÿ´ÿ²ÿ¬ÿµÿ¸ÿ®ÿ«ÿ°ÿ¯ÿ¶ÿ²ÿ­ÿ°ÿ½ÿ§ÿ ÿ£ÿ­ÿ§ÿ­ÿ²ÿÿoÿyÿÿ£ÿ¯ÿ£ÿ¸ÿ¶ÿªÿ·ÿ·ÿ²ÿ±ÿ²ÿ¼ÿ½ÿ¤ÿ­ÿ«ÿµÿ¾ÿ°ÿÁÿ°ÿ¹ÿ°ÿ«ÿ¸ÿ´ÿ¨ÿ«ÿ¯ÿ·ÿ¶ÿ³ÿ­ÿ¸ÿ¬ÿ¥ÿ©ÿºÿÁÿºÿ¹ÿ¹ÿ­ÿ±ÿ´ÿ­ÿ³ÿ³ÿ¯ÿ¦ÿ¯ÿÁÿºÿ²ÿ®ÿ´ÿ¾ÿºÿ¯ÿ¸ÿ¹ÿ»ÿºÿ»ÿ¥ÿ³ÿ«ÿ©ÿ°ÿªÿ«ÿ²ÿ°ÿ®ÿ¤ÿ·ÿ¿ÿ¯ÿ¼ÿ·ÿµÿ³ÿ­ÿ­ÿ°ÿ¬ÿ±ÿ¬ÿ¥ÿ´ÿÈÿ­ÿµÿ¶ÿ«ÿ§ÿ«ÿ±ÿ½ÿÂÿ ÿ¨ÿ¾ÿµÿ¬ÿ¸ÿ©ÿ°ÿ°ÿªÿ¬ÿ¬ÿ¶ÿ¬ÿµÿ²ÿ¸ÿ¬ÿ¶ÿ¸ÿ­ÿ¬ÿ²ÿ¯ÿ­ÿ¶ÿµÿ£ÿÿ«ÿ¯ÿ©ÿ­ÿ±ÿ²ÿ±ÿ®ÿ¯ÿÀÿÃÿ³ÿºÿ©ÿ«ÿ´ÿ³ÿ³ÿ¬ÿ¡ÿ¢ÿ¨ÿ¨ÿ§ÿ®ÿÃÿ¶ÿ·ÿ³ÿÿTÿLÿ­ÿÆÿ¹ÿ¾ÿ§ÿ®ÿ´ÿ­ÿ°ÿ±ÿ¬ÿ«ÿ±ÿ¿ÿÅÿ¨ÿ«ÿ¤ÿ¶ÿ»ÿ®ÿ«ÿ­ÿ®ÿµÿ¸ÿÀÿ£ÿ·ÿ®ÿ¦ÿ§ÿ¡ÿ¤ÿ¯ÿ·ÿºÿµÿ©ÿ¤ÿ¼ÿµÿÿ ÿ¦ÿ®ÿ±ÿ«ÿ¨ÿ²ÿ³ÿ¸ÿ©ÿ¬ÿ§ÿ³ÿºÿ°ÿ²ÿ¾ÿ¯ÿ±ÿªÿ²ÿÿ£ÿ´ÿ½ÿ¾ÿµÿ­ÿ³ÿÄÿÅÿÊÿÄÿ¯ÿ­ÿ»ÿµÿ©ÿ¶ÿÇÿ°ÿ¸ÿµÿ©ÿ§ÿÿ¶ÿÂÿ·ÿ½ÿÏÿ¸ÿ²ÿ­ÿ¤ÿªÿ«ÿ¸ÿ¼ÿ°ÿ°ÿ·ÿ¨ÿ°ÿ¥ÿ°ÿÆÿ¼ÿ·ÿ¸ÿ­ÿªÿ²ÿ¦ÿ¸ÿ¯ÿ¹ÿ¶ÿ¶ÿ´ÿ°ÿ°ÿ©ÿ¯ÿ¹ÿ³ÿ¥ÿ¬ÿ¯ÿ©ÿÿ¦ÿÂÿ²ÿªÿ²ÿ»ÿ¼ÿ®ÿ­ÿ·ÿ»ÿ»ÿµÿ·ÿ±ÿ¿ÿ¸ÿ¼ÿ¶ÿ¦ÿ¨ÿ·ÿªÿ¿ÿ·ÿÄÿ´ÿ­ÿ¶ÿ¶ÿ¯ÿ±ÿ´ÿ­ÿ¬ÿÆÿ¸ÿ¯ÿ°ÿ°ÿ·ÿ¼ÿ¦ÿ®ÿÿÃÿ¹ÿ¿ÿÄÿºÿ´ÿµÿÆÿ´ÿ¬ÿ®ÿ¬ÿ¨ÿ¤ÿ£ÿ©ÿ¸ÿ¶ÿ«ÿ®ÿ¶ÿ»ÿ©ÿÿ¬ÿ¶ÿÿ«ÿºÿ¬ÿ®ÿ±ÿ¬ÿ£ÿÿÿ®ÿªÿ£ÿ©ÿ©ÿ©ÿ¬ÿ¨ÿ©ÿÿ³ÿ°ÿ«ÿÿÿ¦ÿ¡ÿ¢ÿ§ÿÿ²ÿ£ÿ­ÿ­ÿ¯ÿ¶ÿ¶ÿ®ÿ­ÿ®ÿ¾ÿ«ÿ­ÿ¤ÿ°ÿÃÿÁÿºÿªÿ®ÿ½ÿ·ÿ¸ÿ¾ÿ¹ÿ­ÿ²ÿ²ÿ¤ÿ¾ÿ­ÿ­ÿ±ÿ³ÿ¬ÿ¥ÿµÿ¹ÿ«ÿ¶ÿ³ÿ³ÿ¶ÿ¸ÿ¸ÿ·ÿ§ÿ°ÿ®ÿ±ÿ¾ÿ³ÿ¥ÿ¥ÿ­ÿ»ÿ¹ÿªÿ°ÿ»ÿ·ÿ±ÿ¯ÿ±ÿ·ÿ³ÿ´ÿ´ÿ­ÿ½ÿ¶ÿ®ÿ²ÿ·ÿ½ÿ³ÿÿ­ÿ¿ÿ´ÿ´ÿ½ÿ¾ÿ¸ÿ¹ÿ¼ÿÇÿ»ÿ¬ÿ­ÿ©ÿ­ÿµÿºÿ»ÿ¾ÿ¯ÿ¡ÿ³ÿÇÿ·ÿ´ÿ°ÿ¬ÿ¶ÿ±ÿ³ÿ«ÿ­ÿÀÿÀÿ¬ÿ°ÿÀÿ½ÿ¼ÿ»ÿÆÿ¥ÿ²ÿÀÿ¬ÿ¥ÿ¤ÿ ÿ§ÿ³ÿ¾ÿ£ÿ¸ÿ¬ÿ®ÿ¬ÿ¯ÿ³ÿ©ÿ ÿ²ÿªÿµÿ«ÿºÿ­ÿÿ¥ÿ©ÿ ÿ¡ÿ¦ÿªÿ·ÿºÿ²ÿ­ÿ¸ÿ»ÿ±ÿ®ÿ±ÿ²ÿ¾ÿ¬ÿ¢ÿ¸ÿÄÿ»ÿµÿ´ÿ¯ÿ²ÿ´ÿ»ÿ²ÿÁÿµÿÀÿ»ÿ·ÿºÿ¶ÿ°ÿ³ÿ»ÿ·ÿ¹ÿ½ÿ®ÿ§ÿ®ÿ¯ÿ®ÿºÿÀÿ¸ÿ¾ÿ®ÿ®ÿ³ÿºÿ¸ÿ¶ÿ½ÿÃÿÁÿ¹ÿ°ÿ¨ÿ¥ÿ³ÿ·ÿ±ÿ±ÿ·ÿµÿ¦ÿÿÿÿÿ¬ÿ±ÿÿ¬ÿ´ÿ«ÿ¨ÿ´ÿ¹ÿ±ÿµÿµÿ±ÿ¯ÿµÿ¥ÿ©ÿ°ÿ©ÿ«ÿ´ÿ²ÿÄÿÎÿ¼ÿ³ÿ´ÿ²ÿ´ÿ²ÿ²ÿµÿµÿµÿÿÿ´ÿ²ÿ¯ÿ°ÿ«ÿ¡ÿ­ÿ»ÿ´ÿ¹ÿ¦ÿ©ÿºÿÿÿ ÿ­ÿ¯ÿ©ÿ§ÿ§ÿ±ÿÂÿ´ÿ§ÿ­ÿ·ÿ¼ÿ¸ÿÁÿ¸ÿµÿ»ÿ·ÿ³ÿµÿ¬ÿ²ÿÎÿ¾ÿ¬ÿ°ÿ´ÿªÿ§ÿ±ÿ»ÿ¹ÿ¶ÿµÿ¯ÿ¤ÿºÿ©ÿ ÿ¨ÿ²ÿ´ÿ­ÿ­ÿ³ÿ²ÿ³ÿ©ÿ¾ÿ·ÿÀÿ¦ÿ¥ÿ®ÿ¿ÿºÿ±ÿ´ÿ¶ÿ°ÿ®ÿ©ÿ¶ÿµÿµÿµÿ¬ÿ»ÿ½ÿ¨ÿÿ¯ÿ¸ÿ®ÿ³ÿ´ÿ¶ÿ§ÿ¦ÿ¦ÿ©ÿ²ÿ´ÿµÿ«ÿ¨ÿµÿ¹ÿ³ÿ®ÿ®ÿ´ÿªÿÄÿ¤ÿ¬ÿ©ÿ®ÿ³ÿ¸ÿ½ÿ·ÿ¬ÿ§ÿ´ÿ·ÿ´ÿ»ÿÿ¡ÿÿ¯ÿ·ÿ­ÿ§ÿ¬ÿ¬ÿ¤ÿ­ÿ§ÿ´ÿ¯ÿºÿ¢ÿ´ÿ¾ÿ¹ÿ¿ÿ¼ÿ­ÿ©ÿ¶ÿÂÿ¹ÿ«ÿºÿÿ§ÿ¹ÿ«ÿ¿ÿ¸ÿ±ÿ§ÿ©ÿ¯ÿ¬ÿ¯ÿ³ÿÿÿxÿÌÿ¢ÿ±ÿ±ÿ±ÿ±ÿ¸ÿ®ÿ¶ÿ·ÿ²ÿÃÿÂÿÀÿ·ÿ°ÿÃÿËÿ·ÿ®ÿ°ÿ¬ÿ­ÿ«ÿ¨ÿªÿ©ÿ®ÿºÿ¶ÿ«ÿµÿ¦ÿ«ÿ¢ÿ¯ÿ®ÿµÿ±ÿ¡ÿªÿªÿ¥ÿ¬ÿ«ÿ¦ÿ¤ÿÿ©ÿÁÿ½ÿ±ÿ£ÿ¹ÿ¨ÿ±ÿ¸ÿ¾ÿ¯ÿ®ÿ·ÿ³ÿ¼ÿ¹ÿ¶ÿ±ÿµÿ±ÿ­ÿÀÿÃÿºÿÂÿ¹ÿ®ÿ¿ÿµÿÿ£ÿ®ÿ¯ÿ¼ÿ·ÿ²ÿ±ÿ´ÿ©ÿÿ¤ÿ©ÿ¸ÿ½ÿÂÿµÿ±ÿ±ÿ¬ÿ²ÿµÿ­ÿ«ÿÀÿ¬ÿºÿµÿ»ÿ¿ÿÂÿ·ÿ±ÿ¾ÿ¼ÿ¹ÿ¼ÿ°ÿ¥ÿ±ÿºÿ·ÿ·ÿÀÿ­ÿªÿ½ÿ´ÿµÿ³ÿµÿ¶ÿ¬ÿ­ÿ­ÿ³ÿ¶ÿ®ÿ®ÿ¶ÿ»ÿ±ÿ¹ÿ°ÿ«ÿ«ÿ«ÿ¨ÿµÿªÿÿ©ÿ«ÿªÿµÿ¶ÿ°ÿ®ÿ¥ÿÿ«ÿ¨ÿ«ÿ¬ÿ©ÿÿ¡ÿ¯ÿ¬ÿ©ÿ´ÿ©ÿÿÿÿÿÿÿÿÿ¤ÿ­ÿÿ ÿ¥ÿ²ÿ¬ÿ½ÿ¯ÿ£ÿ£ÿÿÿ£ÿÿ£ÿ§ÿ¤ÿ©ÿ®ÿ­ÿªÿ¯ÿµÿ¸ÿ´ÿ¨ÿÄÿ±ÿ©ÿ¨ÿ¨ÿ´ÿ¬ÿ©ÿ±ÿ¬ÿÿÿÿÿÿ§ÿ¦ÿÿ§ÿ£ÿÿ¤ÿ©ÿÿ¨ÿ ÿÿÿ¡ÿ¡ÿ¥ÿ§ÿ©ÿ£ÿÿ ÿ¢ÿ¢ÿ¤ÿ ÿ¦ÿ¡ÿ­ÿ­ÿªÿ¶ÿ§ÿ­ÿÿÿ¢ÿµÿµÿ­ÿÿÿ ÿ¦ÿ«ÿ°ÿ¯ÿÿÿ¢ÿ§ÿ§ÿ®ÿ¹ÿ­ÿ¯ÿ±ÿ¿ÿ³ÿ²ÿ°ÿªÿ²ÿ·ÿªÿÿ°ÿ¹ÿ¬ÿ³ÿ¸ÿ´ÿ²ÿºÿ«ÿ¶ÿÿÇÿºÿ«ÿ¯ÿ½ÿ»ÿ¹ÿ£ÿ´ÿ¯ÿ©ÿ´ÿ´ÿ¯ÿ²ÿ¶ÿ´ÿ²ÿ¶ÿ¶ÿ¬ÿ¨ÿ²ÿ°ÿ°ÿ½ÿ¼ÿ¯ÿ¤ÿ»ÿµÿ¶ÿ²ÿ´ÿ·ÿºÿ§ÿ§ÿ¯ÿ²ÿ­ÿ«ÿ¥ÿÿ¡ÿÿ¥ÿ¼ÿ¶ÿ¼ÿ³ÿ¬ÿ ÿ«ÿ­ÿ¼ÿ½ÿ²ÿËÿÃÿ«ÿµÿ±ÿ´ÿ­ÿµÿ¹ÿ¿ÿÅÿ¼ÿ­ÿµÿ»ÿ±ÿÁÿ±ÿªÿ®ÿ¯ÿ°ÿÿ£ÿÿ¥ÿÿ¡ÿÿÂÿ¤ÿ¢ÿ¨ÿ¨ÿ¦ÿÿ¢ÿ«ÿÿÿÿÿÿ¡ÿªÿÿÿ¬ÿºÿ¬ÿ¤ÿ ÿ¶ÿ´ÿ¡ÿ»ÿ®ÿ¡ÿÿÿ®ÿ®ÿ«ÿÿ±ÿ·ÿ³ÿ­ÿ­ÿ¬ÿ°ÿ¯ÿ¤ÿ¤ÿ¥ÿ¢ÿ²ÿ±ÿ¡ÿ¯ÿ¹ÿ­ÿªÿÿ­ÿºÿ´ÿºÿ¸ÿ¯ÿ¥ÿ­ÿ¯ÿ©ÿ°ÿ°ÿ¨ÿ¡ÿ¢ÿ¥ÿªÿ¨ÿ¦ÿ°ÿ®ÿ¥ÿ²ÿÀÿ¬ÿ¨ÿ­ÿÿ¢ÿ©ÿ±ÿ·ÿ ÿ²ÿÿµÿ¬ÿ§ÿ²ÿ«ÿ¦ÿ¡ÿ¥ÿ¥ÿ´ÿ°ÿ¥ÿ®ÿ¦ÿ¦ÿ¸ÿ§ÿÿÿ«ÿ±ÿ¶ÿ«ÿ®ÿµÿ½ÿ©ÿ¯ÿ³ÿªÿ§ÿ¤ÿ»ÿ·ÿ¤ÿ®ÿÿ¦ÿ¢ÿ¨ÿ§ÿ¸ÿ½ÿ°ÿ©ÿ®ÿªÿ©ÿ°ÿ­ÿ¬ÿ³ÿ¬ÿÿÿÿ¥ÿ°ÿªÿ§ÿ­ÿ¨ÿ°ÿ¦ÿ¦ÿ¦ÿ¤ÿÿ ÿ£ÿÿ¨ÿÿ¼ÿÿÿ¨ÿ£ÿ©ÿ®ÿ©ÿ²ÿ¡ÿ§ÿ²ÿ¬ÿ£ÿÿÿÿ°ÿ¬ÿªÿ¬ÿÿÿ®ÿÿµÿÿ¬ÿ¡ÿ³ÿ²ÿ«ÿµÿ¤ÿÀÿªÿÿ°ÿ¡ÿ¡ÿºÿ±ÿªÿ¡ÿ¨ÿ ÿ§ÿ²ÿ¬ÿ®ÿ»ÿµÿ¦ÿ¤ÿªÿ±ÿ²ÿ«ÿ«ÿ¯ÿ¥ÿ´ÿ¯ÿ¢ÿ±ÿ¡ÿ®ÿ«ÿ³ÿ¦ÿµÿ·ÿ³ÿ­ÿµÿ³ÿÿ°ÿ¸ÿ§ÿ¨ÿ¾ÿ´ÿ«ÿ¦ÿ¶ÿ²ÿ«ÿ²ÿ¾ÿªÿ¡ÿ¬ÿ°ÿªÿ¤ÿªÿ²ÿ·ÿ·ÿ¶ÿ¢ÿªÿ¹ÿ²ÿÿ¥ÿ§ÿ¶ÿÿ§ÿ§ÿÿ£ÿ«ÿ¯ÿÆÿ¬ÿ®ÿ¥ÿ©ÿÿªÿ¤ÿ©ÿ¶ÿ¬ÿ©ÿ¶ÿ°ÿ¢ÿµÿºÿÿ¢ÿ®ÿ«ÿ³ÿ²ÿ°ÿ°ÿ©ÿ¥ÿÿ¯ÿ©ÿ¨ÿ²ÿ¨ÿ¬ÿ¬ÿ²ÿ§ÿ¦ÿ·ÿ¬ÿ¶ÿÿ ÿjÿOÿÿ¦ÿ¶ÿ©ÿºÿ¸ÿ¨ÿ¨ÿ­ÿ­ÿ«ÿ³ÿ´ÿÃÿµÿ¯ÿ¯ÿ°ÿ­ÿªÿ®ÿ·ÿ­ÿ¤ÿ±ÿ®ÿªÿ²ÿ¶ÿµÿªÿ§ÿºÿ±ÿ¶ÿ¸ÿ¨ÿ¥ÿ¡ÿ¹ÿµÿ¹ÿ¾ÿËÿ®ÿ³ÿ³ÿ±ÿ§ÿ®ÿ·ÿÄÿµÿ¸ÿ´ÿ³ÿ°ÿ´ÿ¸ÿ±ÿ·ÿ¶ÿ¼ÿ¶ÿ¶ÿÿ¢ÿ¹ÿ·ÿ±ÿ©ÿ§ÿ©ÿ®ÿ±ÿ¸ÿÂÿÀÿÂÿ¨ÿÿ¬ÿ®ÿ¬ÿ°ÿ¹ÿ¥ÿ·ÿ¶ÿ¥ÿ¯ÿ¨ÿÿªÿ¥ÿ¦ÿ¨ÿ®ÿÿ©ÿ­ÿ§ÿªÿ ÿºÿ¥ÿ¢ÿ§ÿ«ÿ¢ÿ²ÿ¶ÿ¤ÿÿ¤ÿªÿ´ÿ·ÿ¦ÿ¥ÿ¨ÿªÿµÿ«ÿ¥ÿ°ÿ¬ÿ¨ÿ®ÿ¦ÿ­ÿ«ÿ¯ÿ°ÿ³ÿ®ÿ°ÿªÿ¶ÿ±ÿ²ÿÿ©ÿ­ÿªÿ¢ÿ°ÿ´ÿÿ£ÿ¦ÿÀÿ·ÿ±ÿ²ÿ´ÿ§ÿ¬ÿ¨ÿ­ÿ¢ÿ±ÿ¬ÿ¬ÿ¨ÿ«ÿÿ£ÿ¶ÿ®ÿªÿ¬ÿ«ÿ¨ÿ¡ÿ¦ÿ¦ÿ¯ÿ·ÿ­ÿ²ÿ·ÿ´ÿ«ÿ©ÿªÿ½ÿ³ÿ©ÿ¬ÿ«ÿ¡ÿ¤ÿ£ÿ¥ÿ¥ÿ«ÿ²ÿ¹ÿ¬ÿ¸ÿ©ÿµÿºÿ«ÿµÿ¨ÿÿ£ÿ´ÿ¶ÿ¢ÿ±ÿ±ÿªÿ²ÿ¿ÿ¸ÿ«ÿ¬ÿ°ÿ²ÿ±ÿ¯ÿ®ÿ³ÿºÿªÿ¡ÿ±ÿ­ÿ¬ÿ¯ÿ¹ÿ·ÿ¦ÿ©ÿ³ÿ¬ÿ»ÿ²ÿ«ÿ¯ÿ»ÿ±ÿ°ÿ³ÿ¯ÿ´ÿ¯ÿ¸ÿ«ÿ´ÿ¸ÿ¸ÿÁÿ»ÿ±ÿ¥ÿ¥ÿ¯ÿ§ÿ¨ÿ³ÿ¬ÿ»ÿ°ÿ§ÿ­ÿ©ÿ¤ÿ®ÿµÿ¶ÿ¸ÿ¹ÿ¸ÿ³ÿ´ÿ³ÿ°ÿºÿºÿ»ÿ¿ÿ´ÿ³ÿ·ÿ©ÿ±ÿÿ¢ÿ¬ÿ©ÿ¬ÿ²ÿ´ÿ ÿ¨ÿ³ÿ¯ÿ³ÿÿ¸ÿ°ÿ±ÿ¹ÿ²ÿ¦ÿ«ÿ³ÿ¸ÿ±ÿ·ÿªÿ°ÿ´ÿ³ÿµÿµÿ¬ÿ«ÿ²ÿ¬ÿ®ÿ·ÿ·ÿ´ÿ°ÿ¬ÿ«ÿ¨ÿ¥ÿ¦ÿ®ÿ´ÿ´ÿ®ÿ«ÿ·ÿÿ«ÿ²ÿ¦ÿ°ÿ±ÿ¤ÿ­ÿ£ÿ±ÿ¾ÿ¬ÿ¬ÿ»ÿ¾ÿ®ÿ³ÿÿ ÿ«ÿ°ÿÄÿ­ÿºÿ¼ÿÄÿ¬ÿªÿ¯ÿ´ÿ­ÿ·ÿ­ÿºÿÁÿ£ÿ¥ÿ«ÿºÿÁÿ³ÿ¾ÿÀÿµÿ±ÿ¤ÿ¦ÿªÿ­ÿ´ÿ»ÿ¼ÿ®ÿ©ÿ¤ÿ«ÿ¯ÿ´ÿ°ÿ¹ÿ«ÿµÿ§ÿÿÁÿ¥ÿ³ÿµÿÿ¼ÿ¾ÿ®ÿÿ¼ÿ³ÿ­ÿ·ÿ¸ÿ±ÿµÿ´ÿ®ÿ°ÿ½ÿ¯ÿ¨ÿ§ÿ¹ÿºÿ¯ÿ³ÿ¹ÿ¼ÿ¶ÿ©ÿ­ÿÃÿ«ÿÿ§ÿµÿ³ÿÂÿ°ÿ¶ÿ¸ÿ²ÿ¿ÿÆÿºÿÿ¢ÿ¶ÿ­ÿ¶ÿ£ÿ®ÿ¨ÿ¦ÿ ÿ¸ÿ¿ÿ°ÿ©ÿ²ÿ©ÿÿ¤ÿ§ÿ°ÿ¹ÿ£ÿ£ÿªÿªÿ°ÿ¸ÿ·ÿ´ÿ¹ÿ¹ÿ²ÿ¹ÿºÿ°ÿªÿ¡ÿ¸ÿºÿ´ÿ±ÿ®ÿ´ÿ«ÿ³ÿ¨ÿ¢ÿÀÿ¾ÿ¬ÿºÿ°ÿ¸ÿ¸ÿ°ÿ¯ÿ´ÿ°ÿ¹ÿ°ÿ¼ÿ·ÿ´ÿ¹ÿ·ÿ¥ÿ¯ÿ¬ÿ³ÿ¾ÿ¶ÿ«ÿ¬ÿ¯ÿ²ÿ»ÿ¸ÿ¸ÿ¿ÿ¨ÿªÿ³ÿ¹ÿ¬ÿ¸ÿ¸ÿ³ÿÉÿÆÿÁÿ´ÿ±ÿÁÿ·ÿ·ÿÃÿ·ÿ·ÿ¨ÿ¸ÿ°ÿ¥ÿ±ÿÂÿ½ÿ±ÿµÿ¶ÿ¿ÿÁÿ·ÿ¥ÿ¢ÿ]ÿ
ÿPÿ¶ÿÂÿ¹ÿ»ÿ·ÿ°ÿ®ÿ³ÿ·ÿ¯ÿÀÿÄÿ·ÿ»ÿ·ÿµÿ¹ÿÃÿ¼ÿ³ÿ¾ÿ¾ÿ¶ÿ³ÿ¯ÿ¯ÿ¶ÿ¹ÿ¼ÿ¹ÿ¹ÿµÿ«ÿ³ÿ²ÿÁÿ¹ÿ¶ÿºÿºÿ¾ÿ²ÿ§ÿ¬ÿ¯ÿ°ÿ°ÿ¶ÿ¨ÿÿ¯ÿ²ÿ¶ÿ¯ÿ©ÿ±ÿ¾ÿµÿÿ²ÿ£ÿ¤ÿ£ÿºÿ©ÿµÿÿ¶ÿ®ÿ´ÿ²ÿ²ÿ´ÿ¯ÿºÿ¬ÿ©ÿ¹ÿ¶ÿ­ÿ«ÿµÿ¼ÿÀÿÄÿºÿ»ÿ¹ÿ³ÿ§ÿ®ÿ«ÿ±ÿ«ÿ­ÿµÿ¸ÿ«ÿ¬ÿ±ÿ³ÿ·ÿ¨ÿ¼ÿ«ÿ´ÿ¤ÿ¶ÿ­ÿ¬ÿ³ÿ·ÿ ÿ¢ÿ¥ÿ­ÿ¸ÿ¸ÿµÿ¶ÿ®ÿÿÿ¶ÿ±ÿ¥ÿ­ÿ®ÿ ÿ²ÿÃÿ¶ÿ¬ÿºÿ£ÿ³ÿ¯ÿËÿ¼ÿ·ÿ³ÿ¸ÿ«ÿ´ÿ©ÿ·ÿ¸ÿ®ÿ¯ÿ³ÿ¬ÿ¦ÿªÿµÿµÿ±ÿ·ÿµÿ³ÿ°ÿ²ÿ·ÿ²ÿ´ÿ¿ÿ«ÿªÿ¯ÿ»ÿ²ÿ©ÿ²ÿ¶ÿ±ÿ¾ÿ¹ÿ¿ÿ¹ÿ²ÿ¬ÿ¢ÿ§ÿ½ÿ¹ÿ´ÿ°ÿ ÿ¥ÿµÿ·ÿ°ÿ¯ÿ³ÿ§ÿÿªÿµÿÀÿ´ÿÀÿ±ÿ°ÿ¤ÿ½ÿ¶ÿ©ÿµÿ¹ÿ±ÿ·ÿ»ÿ¶ÿ³ÿµÿ¨ÿ¯ÿ¸ÿ¯ÿ¨ÿ£ÿ¥ÿ©ÿ§ÿ´ÿºÿ¾ÿ¶ÿµÿ¬ÿ©ÿ¤ÿ­ÿÇÿ£ÿ±ÿ©ÿ©ÿ¬ÿ­ÿ±ÿ®ÿ¡ÿÿ½ÿÂÿµÿ¬ÿ­ÿµÿ¬ÿÿ§ÿÁÿ¿ÿ¼ÿÁÿ¨ÿ®ÿ»ÿÈÿ¸ÿÃÿ¶ÿ»ÿµÿ²ÿ¶ÿ¶ÿÿ«ÿ¸ÿ¶ÿµÿ±ÿªÿ®ÿºÿ»ÿ¶ÿ¶ÿ´ÿ¯ÿ«ÿµÿÂÿµÿ±ÿ±ÿ°ÿ«ÿ¢ÿµÿÿ«ÿ½ÿ³ÿ²ÿ¼ÿ½ÿ»ÿ´ÿ°ÿµÿ¬ÿ©ÿ²ÿ¯ÿ²ÿ®ÿ³ÿ·ÿ»ÿ²ÿ¬ÿ¥ÿ­ÿ©ÿ²ÿ®ÿ­ÿ®ÿ®ÿ·ÿµÿ»ÿ»ÿ²ÿ»ÿºÿ«ÿªÿ°ÿ³ÿ°ÿ«ÿ¹ÿ·ÿ¸ÿÿ½ÿ´ÿÿÿÿ²ÿ»ÿªÿ«ÿ£ÿ¦ÿÿ¦ÿ¨ÿ¬ÿ¦ÿÿÿªÿ¬ÿÿÿÿ¥ÿÿÿÿ¢ÿÿ¥ÿ°ÿ«ÿ­ÿ·ÿªÿÿÿÿÿªÿ°ÿ¬ÿÿÿ©ÿÿÿ£ÿ¶ÿÿ¦ÿ¦ÿ­ÿ¨ÿÿÿ«ÿÿ§ÿ´ÿ¡ÿ¥ÿ­ÿ£ÿ¢ÿ¥ÿ§ÿ²ÿ®ÿ¥ÿÿ¥ÿ±ÿ®ÿ±ÿ©ÿªÿ ÿÿ£ÿ£ÿ«ÿ£ÿ°ÿ¸ÿµÿ¯ÿ£ÿ¤ÿ§ÿÿ£ÿ¤ÿÿµÿ¨ÿÿ¢ÿÿÿªÿ·ÿ²ÿ£ÿÿ§ÿ§ÿ¢ÿ¤ÿ¡ÿ¨ÿ³ÿ¯ÿ«ÿ±ÿÿ§ÿ¥ÿ¢ÿ¬ÿ¯ÿ©ÿÿÿÿÿ®ÿªÿ­ÿ¸ÿ®ÿ¦ÿ§ÿ¦ÿ²ÿ¯ÿ¬ÿ²ÿ²ÿ¥ÿ¬ÿ²ÿ®ÿ®ÿªÿ±ÿ«ÿ­ÿ®ÿ¬ÿ­ÿ¦ÿ¥ÿ±ÿ¶ÿ®ÿ»ÿªÿÇÿ¬ÿ¤ÿµÿ¬ÿ¿ÿ¿ÿ»ÿ¥ÿ£ÿ¯ÿ´ÿ²ÿ©ÿ¢ÿ¬ÿ­ÿ©ÿ©ÿ½ÿ¯ÿ¶ÿ®ÿÇÿµÿ©ÿ°ÿ­ÿ³ÿ´ÿ´ÿ¾ÿ¼ÿ¹ÿ±ÿªÿ·ÿºÿ¾ÿ·ÿÄÿ´ÿ°ÿÿ¤ÿ°ÿ¸ÿ³ÿ¶ÿ¹ÿ³ÿ¹ÿ·ÿ«ÿ¸ÿ²ÿºÿ®ÿ³ÿ­ÿ¯ÿºÿ¸ÿ¦ÿ­ÿ¬ÿ¥ÿ«ÿ­ÿ°ÿ³ÿ³ÿ°ÿªÿ­ÿ¿ÿºÿ¿ÿ¿ÿ¼ÿ»ÿ¸ÿ³ÿ´ÿ±ÿ©ÿ¦ÿ£ÿªÿ·ÿ²ÿ°ÿµÿ³ÿµÿ°ÿ­ÿ³ÿ¯ÿ¤ÿªÿ¬ÿ©ÿ¯ÿ¬ÿ²ÿ·ÿ­ÿ´ÿÁÿ¸ÿ¨ÿ¸ÿ³ÿ®ÿ±ÿ´ÿºÿ·ÿ±ÿ´ÿµÿ¼ÿ²ÿ­ÿ¤ÿ¸ÿ¤ÿ²ÿ¡ÿµÿ¼ÿªÿ¨ÿ¾ÿÂÿ±ÿ¬ÿ®ÿºÿ¹ÿµÿ½ÿ±ÿ¿ÿºÿ­ÿ´ÿ½ÿ¶ÿ­ÿ®ÿ±ÿ´ÿ®ÿ¢ÿ¬ÿ¹ÿ»ÿ¬ÿ´ÿºÿÀÿ¯ÿ«ÿ¦ÿÿ`ÿrÿÿÿ°ÿ·ÿºÿÁÿ²ÿ¸ÿ¸ÿ°ÿ­ÿ«ÿ³ÿ·ÿ¨ÿ¨ÿ®ÿ®ÿ£ÿ¨ÿÈÿ°ÿ´ÿ´ÿµÿ²ÿ«ÿ¨ÿ©ÿ¯ÿ¼ÿ±ÿ¶ÿ©ÿ®ÿ­ÿ¯ÿ¥ÿ°ÿ¿ÿ¹ÿ¹ÿ¹ÿ­ÿ­ÿ ÿ¤ÿ¡ÿÿ¦ÿ«ÿ²ÿ²ÿ®ÿªÿ³ÿ°ÿ¯ÿ¿ÿµÿ²ÿ¸ÿ¿ÿ½ÿ±ÿ¨ÿ¼ÿ¶ÿ§ÿ©ÿ±ÿ²ÿ³ÿµÿÀÿºÿÃÿÊÿ­ÿ·ÿ´ÿ­ÿ«ÿ°ÿ¶ÿ²ÿ«ÿ³ÿ¸ÿ¤ÿ±ÿÀÿµÿ°ÿ²ÿ·ÿ«ÿ§ÿ¸ÿÀÿ¼ÿ¤ÿÁÿ»ÿÿÎÿ¬ÿ­ÿ·ÿµÿ¯ÿ®ÿ¬ÿ¨ÿ¬ÿ©ÿ²ÿ¯ÿªÿ©ÿ­ÿ²ÿ³ÿ­ÿ¬ÿ²ÿ¬ÿ¬ÿ¼ÿ¶ÿ¾ÿ´ÿµÿ±ÿ³ÿ©ÿ£ÿ²ÿºÿ°ÿ¾ÿ±ÿ¾ÿ¦ÿ®ÿ½ÿ»ÿ´ÿ­ÿªÿ®ÿ³ÿ­ÿªÿ¤ÿ®ÿ¯ÿ©ÿ¥ÿ¨ÿÿÿ¬ÿµÿ¶ÿ±ÿªÿ²ÿ¶ÿ¯ÿ²ÿ¹ÿ¹ÿ²ÿµÿÆÿÁÿ¸ÿÿ¸ÿ´ÿ¹ÿ­ÿ²ÿ¦ÿ§ÿµÿ³ÿºÿ«ÿ­ÿ¦ÿ§ÿ©ÿ«ÿ³ÿ¸ÿ¶ÿµÿ»ÿ­ÿ§ÿªÿÉÿ«ÿ¯ÿ¬ÿ«ÿ­ÿ§ÿ©ÿ·ÿ¹ÿ±ÿ¿ÿ¶ÿ£ÿ²ÿºÿ¬ÿ¥ÿ­ÿ­ÿÅÿ«ÿ¼ÿÁÿ¹ÿ´ÿ¿ÿÀÿ¸ÿ²ÿ¶ÿËÿÁÿ¸ÿ¿ÿ«ÿ°ÿ³ÿ±ÿ±ÿµÿ¸ÿ£ÿ¢ÿ±ÿ«ÿ»ÿ°ÿ®ÿ¯ÿ¯ÿ²ÿ¯ÿÿ«ÿ°ÿ¹ÿ·ÿ¨ÿ¬ÿ´ÿµÿµÿ´ÿ±ÿ­ÿ¡ÿ­ÿ­ÿ°ÿ®ÿ´ÿ¸ÿ®ÿ½ÿ¼ÿ¬ÿ¯ÿ¥ÿµÿ¶ÿ²ÿ³ÿµÿ´ÿ±ÿ«ÿ±ÿ¥ÿ¤ÿ¬ÿ¦ÿ¥ÿ³ÿ·ÿ±ÿ¤ÿ¯ÿÂÿ»ÿ¬ÿ©ÿ³ÿ¾ÿºÿ«ÿºÿ¶ÿÀÿÀÿ¿ÿ¾ÿ´ÿ§ÿ¢ÿ¥ÿ¾ÿ³ÿ¥ÿ§ÿ¸ÿºÿºÿ¼ÿ¼ÿºÿ¶ÿ°ÿÉÿ¾ÿ»ÿ±ÿ­ÿ±ÿ­ÿ®ÿ¶ÿ´ÿ²ÿ¾ÿÀÿ¨ÿÿ­ÿ´ÿ¹ÿ®ÿ¨ÿ¤ÿ¬ÿ°ÿ­ÿ©ÿªÿ®ÿ±ÿÿ·ÿ§ÿ©ÿ¤ÿÿ£ÿ¬ÿ¨ÿ¢ÿÆÿ£ÿ¤ÿ²ÿ¹ÿ³ÿ¡ÿÿ¦ÿ­ÿ¦ÿ®ÿ«ÿ²ÿ³ÿ¤ÿªÿµÿÿ·ÿ¯ÿÿÿ­ÿ¬ÿ§ÿ¬ÿ¡ÿ¸ÿ¦ÿªÿ¦ÿÿ¦ÿ¸ÿ¹ÿ»ÿ¿ÿ¿ÿµÿ»ÿ¶ÿ³ÿ½ÿÃÿÄÿ±ÿ·ÿ¹ÿ±ÿ³ÿµÿµÿµÿ®ÿªÿ¸ÿºÿ¯ÿ²ÿºÿÃÿ¿ÿ©ÿ¹ÿ¾ÿ¶ÿµÿ·ÿ¼ÿ¶ÿ°ÿ´ÿ±ÿ«ÿÿ±ÿ¦ÿ¶ÿ¶ÿ¨ÿ©ÿ³ÿ«ÿ¸ÿµÿ©ÿ¶ÿ·ÿ¶ÿµÿ²ÿ´ÿ±ÿ¾ÿ¼ÿ©ÿºÿÂÿºÿ¶ÿ»ÿ¹ÿ°ÿ¸ÿÅÿ¼ÿ®ÿ­ÿºÿÁÿ¾ÿ»ÿ¸ÿÆÿÈÿµÿ´ÿ±ÿ­ÿ­ÿ¬ÿ³ÿ¬ÿ³ÿÀÿªÿ¯ÿµÿ·ÿ·ÿ·ÿ¾ÿ²ÿ¸ÿ¬ÿ³ÿ¯ÿ¶ÿªÿ¦ÿ³ÿ¹ÿÁÿ´ÿÂÿ»ÿ©ÿ¼ÿ¼ÿ»ÿ»ÿ¶ÿ½ÿ´ÿ³ÿ«ÿ±ÿ¯ÿ¯ÿ¯ÿ»ÿÂÿ³ÿ¨ÿ¨ÿ¨ÿ¯ÿ ÿºÿºÿ²ÿµÿ»ÿ´ÿÿÿ«ÿ¬ÿªÿ±ÿ®ÿ»ÿÆÿ·ÿ©ÿ¯ÿ¹ÿ³ÿ²ÿ·ÿ²ÿ¶ÿ·ÿ°ÿ±ÿ¸ÿ´ÿ¸ÿ¨ÿ®ÿ±ÿµÿµÿµÿµÿ»ÿÀÿ¹ÿ³ÿ¶ÿ²ÿ®ÿºÿÆÿÁÿ»ÿ¬ÿÿ¨ÿµÿ¸ÿÅÿ·ÿ­ÿ³ÿ¿ÿ¼ÿ´ÿ·ÿÄÿÃÿ§ÿ¶ÿ¿ÿ´ÿ²ÿ°ÿ³ÿ¶ÿ¯ÿ¤ÿÿ ÿ¥ÿÿ¨ÿ³ÿ±ÿ¬ÿ­ÿ¹ÿ·ÿ°ÿ¹ÿ½ÿ²ÿ£ÿ¬ÿ³ÿ´ÿ©ÿ¤ÿ­ÿ´ÿ¨ÿ ÿªÿ«ÿÆÿ¾ÿ¹ÿ¯ÿ®ÿ´ÿ¿ÿ·ÿ´ÿÀÿ´ÿµÿ©ÿ£ÿ½ÿµÿ´ÿ±ÿ´ÿ°ÿ¬ÿ¹ÿÊÿ¸ÿÿÿºÿ°ÿ¦ÿ°ÿ®ÿ¶ÿ¸ÿ¬ÿ¨ÿ±ÿÀÿ¸ÿ ÿ¯ÿ´ÿµÿ¾ÿ¿ÿ·ÿµÿ²ÿ¯ÿ»ÿÄÿ´ÿ¥ÿÀÿÈÿ­ÿ°ÿ¼ÿ²ÿ¬ÿ¹ÿ¿ÿµÿ¸ÿ¶ÿ®ÿ«ÿµÿ¥ÿ«ÿ·ÿ¼ÿ¶ÿ®ÿªÿ«ÿ´ÿ»ÿÈÿ¾ÿ­ÿ¨ÿ®ÿ¯ÿºÿ°ÿ­ÿ³ÿºÿ½ÿ°ÿ¯ÿ¹ÿÀÿ¶ÿ²ÿ©ÿ±ÿ¹ÿºÿ©ÿ¡ÿ¦ÿ¥ÿ²ÿ¹ÿ³ÿ°ÿ¸ÿ¯ÿ§ÿ¬ÿ«ÿ±ÿ»ÿ¹ÿ­ÿ­ÿµÿ°ÿ­ÿ®ÿ·ÿ§ÿ¸ÿ·ÿµÿ¯ÿªÿªÿ§ÿ®ÿ¹ÿ´ÿ½ÿªÿÿ©ÿ±ÿ«ÿ¬ÿ°ÿ°ÿ±ÿ¶ÿ¶ÿ±ÿªÿ¥ÿ»ÿ¦ÿ´ÿ³ÿ¶ÿ´ÿ¹ÿ¶ÿ¸ÿÅÿÄÿ½ÿ³ÿ±ÿÄÿÂÿ²ÿ±ÿ¯ÿªÿ¦ÿ¤ÿÁÿ¹ÿ³ÿ¬ÿ«ÿ±ÿ¬ÿªÿ¶ÿ¨ÿ¤ÿ°ÿÊÿ°ÿ¨ÿªÿ¿ÿ«ÿ£ÿÿ¥ÿ®ÿ²ÿ½ÿ°ÿ±ÿ¹ÿ¯ÿ»ÿ¼ÿ¸ÿ®ÿ³ÿ³ÿ­ÿ´ÿ´ÿ°ÿ´ÿ¶ÿ¶ÿµÿ­ÿ­ÿ¦ÿ³ÿÿ¨ÿ¶ÿ¹ÿ²ÿ±ÿ³ÿ¯ÿªÿ¯ÿºÿºÿ§ÿ¨ÿ±ÿ®ÿ¯ÿ±ÿ³ÿ¯ÿ°ÿ¯ÿ¶ÿ¾ÿ¶ÿ´ÿ»ÿ¯ÿ­ÿ¿ÿ²ÿ²ÿ®ÿ¸ÿ´ÿ¹ÿÀÿ½ÿ°ÿ®ÿÁÿÂÿ´ÿ¬ÿ®ÿ¯ÿ¨ÿ±ÿ¤ÿ²ÿÁÿ­ÿµÿÿµÿ°ÿ³ÿ²ÿ·ÿµÿ²ÿ±ÿ®ÿ°ÿ¢ÿ¦ÿ¬ÿ£ÿ«ÿ¶ÿÿ¸ÿÂÿ´ÿ°ÿ½ÿ¹ÿ¬ÿ«ÿ²ÿ°ÿ­ÿ´ÿ´ÿ·ÿ±ÿ¼ÿ¹ÿ·ÿ¹ÿ·ÿ¸ÿ´ÿ½ÿ¸ÿ©ÿ­ÿ¸ÿ·ÿ»ÿ¿ÿ°ÿ³ÿ½ÿ©ÿ¶ÿÈÿ«ÿ¯ÿÿ«ÿµÿÀÿµÿ¡ÿ¨ÿ¨ÿ®ÿ´ÿ®ÿ°ÿ«ÿ¢ÿ©ÿÿ®ÿ«ÿ¨ÿ«ÿ¦ÿ¯ÿ¥ÿ©ÿ§ÿ¤ÿ«ÿ¤ÿ¯ÿµÿªÿ®ÿ³ÿ³ÿ§ÿ°ÿ¥ÿ¤ÿ­ÿ©ÿÿ¯ÿÿ§ÿ¦ÿÿ§ÿ¦ÿ¢ÿ¨ÿ©ÿ ÿÿ¦ÿªÿ£ÿ«ÿ«ÿªÿ­ÿ²ÿ¼ÿ¡ÿ¦ÿ¡ÿ¨ÿ´ÿ­ÿ§ÿ ÿÿ¥ÿ¨ÿªÿ©ÿÿ¡ÿ¯ÿ¨ÿ«ÿ£ÿ¡ÿÿ£ÿÿ¥ÿ©ÿÿ«ÿ«ÿ¦ÿ¨ÿ£ÿ¢ÿ¦ÿ¢ÿÿÿ¡ÿ¡ÿ¦ÿ°ÿÿÿÿÿÄÿ¢ÿ¦ÿÿ ÿÿÿ¯ÿªÿÿÿ°ÿ¬ÿ ÿÿÿ£ÿ§ÿ§ÿ®ÿ¢ÿªÿ¬ÿ§ÿºÿ´ÿ±ÿµÿ¹ÿ³ÿ­ÿ¨ÿ°ÿ¨ÿ¡ÿ¼ÿÊÿ·ÿ¬ÿ±ÿ´ÿ²ÿ´ÿºÿÂÿ­ÿ¡ÿ·ÿ¶ÿ¯ÿ¦ÿ¬ÿ°ÿ°ÿ¸ÿªÿ»ÿ¶ÿ¢ÿ«ÿ´ÿ´ÿ°ÿ©ÿ´ÿÂÿºÿ§ÿ±ÿ²ÿ­ÿ¥ÿ¿ÿ¬ÿ±ÿ·ÿ±ÿ¼ÿ®ÿºÿÂÿÉÿ²ÿµÿ´ÿ¥ÿ±ÿ¸ÿ¤ÿ ÿ±ÿ·ÿµÿÅÿÄÿ¯ÿ«ÿºÿºÿ¾ÿ«ÿ¾ÿºÿ½ÿÃÿ³ÿ¸ÿºÿªÿ®ÿ¨ÿ°ÿµÿ·ÿ¶ÿ´ÿ±ÿ±ÿ´ÿ®ÿ¸ÿ¸ÿ¶ÿ¬ÿ³ÿ¹ÿ°ÿÿ­ÿÿ¦ÿÿ±ÿ¼ÿ¶ÿ¹ÿ¸ÿ¬ÿ³ÿ°ÿ©ÿ¥ÿ­ÿ­ÿÿ£ÿªÿÿ ÿÿÿ¥ÿÿÿ¡ÿÿ±ÿ§ÿÿÿ£ÿ¦ÿÿÿ£ÿ¨ÿ¯ÿ§ÿªÿµÿ¹ÿ±ÿ£ÿ¡ÿªÿ¯ÿ©ÿ«ÿ®ÿ¬ÿ¯ÿÿÿ¹ÿÁÿ´ÿ­ÿ¹ÿÿÿºÿ·ÿÿÿ¯ÿªÿÿ®ÿ¯ÿ®ÿªÿ¨ÿ¨ÿªÿ¦ÿ ÿ§ÿ²ÿ¶ÿ®ÿ¬ÿ¸ÿ¦ÿÿ¨ÿªÿ¢ÿµÿ®ÿ¬ÿ£ÿ±ÿÿªÿ¤ÿ²ÿ¡ÿ¡ÿ¤ÿ ÿÿ©ÿ¼ÿ´ÿ«ÿ¶ÿ®ÿ«ÿ°ÿ¤ÿÿÿ±ÿ«ÿºÿ³ÿÿÿ½ÿ­ÿ§ÿÀÿ¨ÿ¶ÿÿ¯ÿ¯ÿ¹ÿÀÿÂÿ¨ÿ£ÿ¡ÿ²ÿ½ÿ¸ÿ£ÿÿ¦ÿªÿÿªÿ½ÿ¶ÿªÿ¦ÿ¦ÿªÿ¤ÿ¨ÿ¯ÿ¬ÿ­ÿ­ÿ­ÿ¡ÿ¡ÿ°ÿÿ¦ÿÿ¬ÿ©ÿÿ£ÿ¶ÿ½ÿ¬ÿ ÿÿÿ¥ÿ«ÿ¦ÿ©ÿ©ÿ±ÿ¤ÿ¨ÿÃÿ½ÿ­ÿ¡ÿÿ¦ÿ¹ÿ¹ÿ£ÿ«ÿ·ÿ»ÿÃÿ¡ÿ¨ÿÿÿ¶ÿ¯ÿ°ÿ®ÿ®ÿ®ÿ¦ÿÿ¯ÿ³ÿ­ÿ§ÿ§ÿ§ÿ­ÿ¨ÿ±ÿ·ÿ²ÿ ÿ©ÿ¯ÿ®ÿ¶ÿµÿ´ÿ±ÿ©ÿ®ÿ²ÿªÿµÿ¹ÿÿ­ÿ ÿ¤ÿªÿªÿ²ÿµÿ¯ÿ°ÿ¬ÿ¸ÿ³ÿ¨ÿ·ÿ´ÿ£ÿ¯ÿÄÿ°ÿ²ÿ®ÿ©ÿ±ÿ­ÿ©ÿ·ÿºÿ±ÿ¬ÿ¬ÿ«ÿ±ÿµÿ²ÿ±ÿ¥ÿÿÿ«ÿ®ÿ°ÿ¢ÿÿ£ÿÅÿ¸ÿ©ÿ¹ÿ®ÿ§ÿ¶ÿÿ¨ÿ§ÿ¨ÿ¤ÿ­ÿ¬ÿÿ±ÿ»ÿ¬ÿ§ÿ¨ÿªÿ¾ÿ´ÿ¥ÿ¦ÿÿÿÿ²ÿ¸ÿ°ÿ¦ÿ£ÿ«ÿ²ÿ ÿÿ´ÿ²ÿ¢ÿ£ÿ¦ÿ°ÿÿ²ÿ¦ÿ²ÿ³ÿ¨ÿÿÿqÿmÿÿ®ÿµÿ¬ÿ´ÿÃÿµÿ­ÿ«ÿ³ÿ­ÿµÿ¼ÿ¾ÿºÿµÿ¬ÿ¨ÿªÿ©ÿ²ÿ¸ÿ®ÿ¯ÿ°ÿ¥ÿ«ÿ¸ÿ¹ÿµÿ®ÿºÿ¶ÿ·ÿ²ÿ­ÿ­ÿ°ÿ¯ÿ³ÿ¯ÿ±ÿ³ÿ°ÿ¸ÿ¤ÿ¿ÿ»ÿ¶ÿ§ÿ¸ÿ«ÿ¿ÿ ÿ«ÿ²ÿ°ÿ¬ÿ«ÿ¾ÿ¾ÿµÿ®ÿ²ÿ´ÿ¼ÿºÿ¤ÿ¬ÿ±ÿ§ÿ°ÿ¿ÿµÿ¢ÿ±ÿ­ÿ¦ÿ°ÿ­ÿ©ÿªÿ®ÿ¤ÿµÿ¾ÿªÿ«ÿ ÿ¤ÿ®ÿ£ÿÿ«ÿºÿÿ°ÿ¯ÿ¯ÿ«ÿ¥ÿ²ÿ¯ÿ®ÿ°ÿ¬ÿ¢ÿ ÿ§ÿªÿ£ÿ¦ÿ©ÿ­ÿ£ÿ¦ÿ§ÿ§ÿ¬ÿ­ÿ®ÿ¶ÿ¼ÿ°ÿ§ÿ­ÿ®ÿ¨ÿ¤ÿÿªÿ°ÿ®ÿºÿ©ÿ§ÿ°ÿ¬ÿ²ÿ¦ÿ§ÿÿ¬ÿ°ÿ¼ÿ«ÿ®ÿ­ÿ®ÿ£ÿªÿ¸ÿ¾ÿ¤ÿºÿ¶ÿ¦ÿ¶ÿ°ÿ«ÿ¬ÿ·ÿ±ÿ­ÿ¬ÿ­ÿ¢ÿ¢ÿ±ÿ¬ÿ¤ÿ¤ÿ­ÿ²ÿ¯ÿ°ÿ¨ÿ­ÿ®ÿ³ÿ¶ÿµÿ·ÿ¯ÿ¥ÿ«ÿ®ÿ±ÿ ÿÿ©ÿ¨ÿ ÿÿ²ÿ¯ÿ­ÿ¡ÿÁÿ¬ÿ´ÿ³ÿ©ÿ´ÿ¤ÿ¨ÿ§ÿ£ÿ®ÿ²ÿ¬ÿÿ£ÿ²ÿ®ÿºÿÁÿ¯ÿ¢ÿ¤ÿ¯ÿµÿ±ÿ«ÿ¦ÿ¯ÿ¹ÿ°ÿ©ÿ§ÿÿ«ÿ«ÿ¯ÿ±ÿ§ÿ¯ÿ³ÿ°ÿ»ÿ·ÿ§ÿÿµÿ«ÿ¯ÿ«ÿ¶ÿ¹ÿ®ÿ¡ÿ¹ÿ³ÿªÿ©ÿ»ÿ©ÿ¨ÿÿ ÿ³ÿ³ÿ¬ÿ­ÿ©ÿ°ÿ©ÿ§ÿ³ÿ±ÿ§ÿ­ÿ±ÿ±ÿµÿ¹ÿ½ÿ¹ÿ¯ÿ«ÿ§ÿ®ÿµÿ­ÿ²ÿ¬ÿ«ÿ®ÿ¨ÿªÿÿ£ÿµÿ²ÿÿ­ÿ¿ÿ©ÿ©ÿ§ÿ ÿ±ÿ£ÿ®ÿ¬ÿ¢ÿ»ÿ­ÿ°ÿ¬ÿ³ÿ«ÿ¨ÿ¯ÿ¬ÿ©ÿ¬ÿ¬ÿºÿºÿ¬ÿªÿ±ÿ°ÿ¦ÿÿ­ÿµÿ«ÿ§ÿ«ÿ²ÿ¬ÿ§ÿ±ÿ·ÿµÿ°ÿªÿ«ÿ¦ÿ°ÿºÿªÿ®ÿ¯ÿ«ÿ°ÿ«ÿ°ÿ²ÿ¸ÿ¸ÿ²ÿ¸ÿ®ÿ¯ÿ´ÿ¥ÿ¤ÿ¯ÿ¹ÿ¿ÿ¶ÿ¯ÿµÿµÿ³ÿªÿµÿ·ÿ´ÿµÿ¹ÿµÿ©ÿ²ÿ·ÿ¯ÿ²ÿ¶ÿºÿ¶ÿ«ÿ³ÿ¶ÿ²ÿ¹ÿ³ÿºÿÄÿ¿ÿ±ÿ¨ÿ§ÿ¤ÿ¤ÿ®ÿ°ÿ¦ÿ®ÿ±ÿ¶ÿ¦ÿ¢ÿ°ÿ¶ÿªÿ²ÿ®ÿ®ÿ¸ÿÃÿ·ÿ¹ÿÂÿºÿ´ÿ¨ÿ¼ÿÅÿ»ÿ­ÿ¡ÿ±ÿ¼ÿ¶ÿ¯ÿ¶ÿ·ÿµÿ¹ÿ ÿÿ¸ÿ·ÿªÿ¤ÿÿ¤ÿ·ÿÃÿ®ÿ©ÿ¢ÿÿ¤ÿ°ÿÿ²ÿÿºÿ³ÿ³ÿ¤ÿ¾ÿ¢ÿ©ÿºÿ¬ÿ³ÿÆÿ¸ÿÃÿ¹ÿÿ¨ÿ§ÿ«ÿºÿ¾ÿÿ¤ÿ²ÿ´ÿ¶ÿ·ÿ¹ÿºÿ½ÿ«ÿÿ«ÿªÿªÿ¨ÿ¤ÿ»ÿ¶ÿ®ÿ²ÿ¤ÿ²ÿ«ÿ¸ÿ¥ÿ¶ÿ½ÿÅÿ±ÿ­ÿ¯ÿ­ÿ°ÿ¬ÿ«ÿ¶ÿ©ÿ¨ÿ§ÿÄÿÀÿÀÿ¼ÿ¯ÿ«ÿ½ÿ´ÿ´ÿÁÿ­ÿ¦ÿ¹ÿ¶ÿ³ÿ»ÿ±ÿ°ÿ¸ÿºÿ¾ÿ³ÿ³ÿ¹ÿ¸ÿºÿ¹ÿ¼ÿÁÿ±ÿ¯ÿ®ÿ¾ÿ°ÿ·ÿ©ÿ ÿ¯ÿºÿÿ¢ÿ£ÿ´ÿ´ÿÿÿ²ÿ±ÿºÿ²ÿ¹ÿ´ÿ·ÿVÿöþMÿ²ÿºÿ³ÿ¬ÿµÿºÿ±ÿ°ÿ­ÿ¼ÿÊÿºÿ­ÿ·ÿ´ÿ¹ÿ³ÿ¾ÿÁÿ¤ÿ³ÿ·ÿ¬ÿ·ÿ·ÿ´ÿ¿ÿ¸ÿ²ÿ´ÿµÿºÿ´ÿ½ÿ¹ÿ¿ÿ´ÿµÿ»ÿµÿ·ÿ·ÿ«ÿ¤ÿ¨ÿ«ÿ®ÿºÿºÿ°ÿ½ÿ³ÿÿ«ÿ´ÿ´ÿ±ÿ¼ÿ³ÿ³ÿ®ÿ¸ÿ§ÿ¡ÿÃÿ±ÿ«ÿ¹ÿ´ÿ°ÿÿ¨ÿ ÿ¯ÿ¯ÿ«ÿ¬ÿ®ÿ£ÿ©ÿµÿ²ÿ©ÿ´ÿÀÿ´ÿ¸ÿ½ÿ·ÿ®ÿ°ÿ¢ÿ­ÿ¬ÿ«ÿ­ÿ¯ÿµÿ¦ÿ­ÿ±ÿµÿ¦ÿ·ÿ®ÿ°ÿ°ÿ¶ÿ°ÿ¢ÿ«ÿºÿ°ÿ¬ÿ±ÿ¯ÿ³ÿ¾ÿ·ÿ¯ÿ­ÿ©ÿ¯ÿ®ÿ¥ÿ°ÿ·ÿ¨ÿ¥ÿ«ÿÅÿ©ÿªÿ¾ÿ®ÿ¯ÿ§ÿ ÿ±ÿ¬ÿ²ÿªÿ§ÿ§ÿ«ÿ·ÿ¼ÿÃÿ·ÿ²ÿ¯ÿÿÿ¯ÿ°ÿ¯ÿ¯ÿ®ÿ¬ÿ°ÿ¸ÿ¿ÿ¶ÿµÿ»ÿ¯ÿ§ÿ¤ÿ­ÿ³ÿ±ÿ©ÿ©ÿ¬ÿ²ÿªÿ¿ÿ±ÿ³ÿ­ÿ³ÿ¾ÿÁÿ´ÿ´ÿ²ÿ­ÿ®ÿ¨ÿ«ÿ¯ÿ¨ÿªÿ¯ÿ¸ÿÆÿ¨ÿªÿ¨ÿ®ÿ¤ÿ³ÿ¼ÿºÿ½ÿÿÿ©ÿÁÿ°ÿ¶ÿ²ÿµÿ½ÿ²ÿºÿ³ÿ£ÿ¥ÿ¡ÿ¤ÿ®ÿ«ÿ¯ÿ´ÿ»ÿ±ÿ·ÿ¯ÿ©ÿ´ÿ¥ÿÃÿ³ÿ´ÿ¯ÿµÿ ÿ½ÿ°ÿ­ÿÿÿ¬ÿ´ÿ·ÿ²ÿ¯ÿ¸ÿ¹ÿ³ÿ°ÿ¤ÿ£ÿºÿ¹ÿ´ÿ¦ÿ¸ÿ½ÿ¼ÿ¥ÿ»ÿ¹ÿºÿ±ÿ¾ÿ´ÿÿ²ÿÀÿ´ÿ°ÿ³ÿ¯ÿ°ÿÀÿ¾ÿªÿ­ÿµÿ³ÿºÿ±ÿ¬ÿ³ÿ£ÿ£ÿ¶ÿ±ÿ¹ÿ±ÿ¸ÿ¶ÿ ÿÅÿÀÿÃÿÁÿ¼ÿ³ÿ»ÿ¶ÿ¯ÿ·ÿ¸ÿ³ÿ¯ÿ®ÿ½ÿ¸ÿµÿ°ÿ¨ÿ¶ÿªÿ­ÿ¯ÿ©ÿ±ÿ©ÿ¶ÿ¹ÿ¹ÿ¼ÿ²ÿ¸ÿµÿ²ÿ«ÿ§ÿ±ÿµÿ¯ÿ©ÿ¬ÿ¸ÿ´ÿ¤ÿ·ÿ³ÿ³ÿÿ¶ÿÿÿ¢ÿ³ÿ§ÿ¡ÿÿ³ÿ½ÿµÿ±ÿ¬ÿ¡ÿ¤ÿ¯ÿÿÿ¯ÿ¬ÿ«ÿÿÿÿÿÿ©ÿ¢ÿ±ÿ¥ÿ±ÿÿÿ ÿ¡ÿªÿ³ÿ­ÿ£ÿ¦ÿ­ÿÿÿÿ¯ÿ°ÿ³ÿ¢ÿ¸ÿ«ÿÿ¢ÿÿ¤ÿ¢ÿ¬ÿ®ÿ¯ÿ¨ÿ¨ÿ©ÿªÿ±ÿ©ÿ§ÿ¡ÿ¤ÿ¨ÿ±ÿ¤ÿÿ§ÿ©ÿ¬ÿ¦ÿ±ÿ§ÿ§ÿÿ¨ÿ£ÿÿÿÿÿÿÿ«ÿÿÿ¯ÿÿÿÿÿÿÿ¥ÿªÿ¢ÿÿ§ÿªÿ¥ÿ ÿ¢ÿ«ÿ­ÿ¦ÿ©ÿÿÿ­ÿªÿ©ÿ¯ÿ¯ÿÿ©ÿ ÿ¦ÿ ÿ³ÿ¹ÿ«ÿµÿ¸ÿªÿ·ÿ´ÿ§ÿªÿ©ÿ­ÿ£ÿ«ÿ¤ÿ³ÿ³ÿ³ÿ¬ÿ±ÿªÿ¦ÿ¤ÿ©ÿ®ÿ­ÿ±ÿ±ÿ±ÿ±ÿ°ÿ»ÿ±ÿ¯ÿ ÿÿ±ÿ«ÿ¹ÿ¹ÿ²ÿ¤ÿ´ÿºÿ¬ÿ¯ÿ©ÿ£ÿ°ÿ­ÿ°ÿ°ÿ«ÿ¯ÿ¬ÿ¿ÿ½ÿ¹ÿ¾ÿ½ÿ¹ÿºÿ¹ÿµÿ°ÿ ÿ¢ÿ´ÿ¡ÿ¨ÿ³ÿ²ÿÏÿ ÿ¸ÿ´ÿ¶ÿ°ÿ©ÿ²ÿ¶ÿ¬ÿ¹ÿÈÿ·ÿµÿµÿ·ÿ´ÿºÿ²ÿ­ÿ²ÿ¹ÿ¶ÿµÿ¹ÿ°ÿ¬ÿªÿ¨ÿ³ÿºÿ³ÿ¤ÿ¨ÿÄÿÂÿ­ÿÅÿÅÿ¹ÿ²ÿµÿ«ÿ­ÿ®ÿ¥ÿªÿ²ÿ¯ÿºÿ¥ÿ¶ÿ½ÿµÿ¶ÿ·ÿ«ÿ³ÿ¶ÿ°ÿ¨ÿ«ÿ½ÿÁÿ¸ÿ¾ÿ¨ÿ»ÿ±ÿ°ÿ¯ÿ¦ÿ°ÿ±ÿ²ÿ®ÿ®ÿ´ÿ¾ÿÀÿ¹ÿ·ÿ¯ÿ®ÿ±ÿ¬ÿÄÿ°ÿ¹ÿ´ÿºÿ¬ÿ¡ÿ±ÿ¹ÿ«ÿªÿ¶ÿ°ÿ¥ÿÈÿµÿ®ÿ¶ÿ¸ÿºÿ°ÿºÿ¾ÿ»ÿ¸ÿ²ÿ°ÿ­ÿ¢ÿ¥ÿ£ÿÃÿ¨ÿ¡ÿ±ÿ¼ÿºÿ¬ÿ³ÿºÿÿtÿkÿÿÿ¾ÿÀÿÄÿ½ÿ·ÿ²ÿ²ÿ²ÿ±ÿ¬ÿ§ÿ¨ÿ®ÿ³ÿ¯ÿ°ÿ¸ÿ®ÿ¹ÿ³ÿ¹ÿ¬ÿµÿ¿ÿ±ÿ®ÿ¸ÿ³ÿ¬ÿ´ÿ£ÿ¨ÿ­ÿ³ÿµÿ£ÿ ÿ°ÿºÿÁÿ»ÿ«ÿ§ÿ°ÿ¹ÿ¶ÿÿÿÎÿ¹ÿ§ÿ¡ÿ·ÿ¸ÿ­ÿ®ÿ¹ÿÃÿºÿµÿ·ÿÂÿ¶ÿ£ÿ­ÿ°ÿ«ÿ¦ÿ§ÿ°ÿµÿ®ÿ°ÿµÿ¸ÿ¼ÿ°ÿ¿ÿÂÿ¾ÿ³ÿ¯ÿ·ÿ³ÿ¨ÿµÿÀÿ·ÿ³ÿ»ÿ±ÿ¦ÿ¶ÿ·ÿ ÿÿ·ÿ»ÿ£ÿ­ÿ±ÿ­ÿ»ÿ²ÿ¿ÿ´ÿ³ÿ¼ÿ¶ÿ«ÿ©ÿ¨ÿ«ÿ¦ÿ°ÿ¯ÿ±ÿ¯ÿ­ÿ¶ÿ¹ÿ²ÿ®ÿ°ÿªÿÿ§ÿªÿÁÿ¤ÿ¥ÿÿÿ¥ÿ©ÿ´ÿ¹ÿ©ÿ©ÿ«ÿÂÿ ÿºÿ¿ÿºÿ²ÿ¬ÿªÿ®ÿ°ÿÿ«ÿ­ÿ¥ÿ»ÿ¯ÿ«ÿ«ÿ­ÿ¯ÿ¬ÿ§ÿ¦ÿ°ÿ±ÿ¶ÿ·ÿ¸ÿ²ÿ²ÿµÿ³ÿ·ÿ·ÿ©ÿ½ÿ¢ÿ·ÿªÿÇÿ¬ÿ§ÿµÿ­ÿ«ÿ½ÿ¶ÿ½ÿ§ÿ¬ÿ­ÿ°ÿµÿ¼ÿºÿ²ÿºÿÈÿ³ÿ«ÿ±ÿºÿÁÿ½ÿ³ÿÂÿÆÿÅÿÅÿ±ÿ±ÿ±ÿÄÿ±ÿªÿ¨ÿ±ÿ©ÿ§ÿ¯ÿ«ÿ°ÿ«ÿ­ÿ°ÿÁÿ½ÿ»ÿ»ÿ»ÿµÿ±ÿ¾ÿ±ÿ®ÿ¸ÿ«ÿ³ÿ±ÿµÿ¹ÿ·ÿ­ÿÿÿ±ÿ£ÿ«ÿ©ÿ±ÿ¦ÿ§ÿ·ÿ¯ÿ¢ÿºÿ ÿ½ÿÀÿ±ÿ ÿ¨ÿ·ÿ³ÿ¨ÿ¬ÿ®ÿ³ÿ´ÿ®ÿµÿ¬ÿ¢ÿ¨ÿ¯ÿ£ÿ²ÿÀÿ£ÿ«ÿªÿ¯ÿ»ÿ¾ÿ¸ÿ´ÿ®ÿ°ÿ·ÿ´ÿ²ÿ³ÿ®ÿ¬ÿ­ÿ±ÿ¹ÿµÿ¯ÿ¶ÿ®ÿ³ÿªÿ«ÿ¶ÿ²ÿ©ÿ»ÿ¹ÿ·ÿ½ÿ¸ÿ´ÿ±ÿ¯ÿ°ÿ·ÿºÿ¯ÿ®ÿµÿ©ÿ±ÿ¼ÿÄÿÆÿ½ÿ½ÿ­ÿ¾ÿ½ÿ¾ÿ¹ÿ·ÿ¸ÿ»ÿ¹ÿ¿ÿ´ÿ¹ÿ¹ÿ²ÿªÿºÿ¿ÿ©ÿ³ÿºÿ®ÿ®ÿ¬ÿ´ÿ¸ÿ®ÿ¦ÿ³ÿ¯ÿÿ¶ÿ¤ÿ¥ÿ§ÿÿ¦ÿ¶ÿÿ ÿ¢ÿ¯ÿ¸ÿ·ÿ¹ÿ¸ÿ¬ÿ§ÿ¡ÿ·ÿ¶ÿ°ÿ¯ÿ·ÿªÿÿ·ÿ¶ÿÿ®ÿ©ÿÿÿ§ÿ´ÿ°ÿ¬ÿ§ÿ¿ÿ±ÿ°ÿ¯ÿ¡ÿÿ¸ÿÇÿ³ÿ´ÿÆÿÏÿºÿ´ÿ³ÿ°ÿ¹ÿ¿ÿ³ÿ¼ÿ´ÿ²ÿµÿ·ÿ¼ÿÁÿ³ÿ³ÿÈÿ»ÿ¯ÿºÿ½ÿÀÿÇÿ¬ÿ¸ÿ±ÿ¶ÿ±ÿµÿ¸ÿ´ÿ®ÿ­ÿ¦ÿ±ÿ¸ÿ¹ÿ°ÿ´ÿ³ÿ¤ÿÿ¯ÿ¶ÿ±ÿ­ÿ¥ÿ°ÿ¶ÿ»ÿ»ÿ°ÿ·ÿ¯ÿ»ÿ¼ÿÃÿÈÿ¾ÿµÿ·ÿ»ÿÅÿ¼ÿ²ÿºÿÊÿÊÿ·ÿ­ÿ²ÿµÿ½ÿÇÿ²ÿ»ÿ­ÿ§ÿ¨ÿ£ÿ¤ÿµÿÄÿ³ÿ½ÿ°ÿ²ÿ´ÿªÿ­ÿ´ÿ¯ÿ¶ÿ¹ÿ·ÿ¶ÿµÿ¦ÿ¶ÿ·ÿ¦ÿ§ÿ´ÿÆÿ¯ÿÁÿªÿ´ÿ¿ÿ¿ÿÃÿÆÿ¸ÿ²ÿ«ÿºÿ»ÿ³ÿ®ÿ°ÿ®ÿµÿÀÿµÿÂÿÿ­ÿµÿ±ÿ¼ÿ´ÿ©ÿªÿ¬ÿ¯ÿ®ÿ¨ÿ¨ÿ³ÿ¤ÿªÿ®ÿ®ÿ´ÿµÿ´ÿ¼ÿ´ÿ°ÿ¯ÿºÿ·ÿ¯ÿ¦ÿ ÿªÿ¿ÿ¯ÿ½ÿ¬ÿ¹ÿ¯ÿ°ÿ¸ÿ´ÿ¯ÿ°ÿ±ÿªÿ§ÿ®ÿ¥ÿÄÿµÿ·ÿ¹ÿµÿ¼ÿÂÿ½ÿ¬ÿÃÿ¿ÿÈÿ¼ÿ¹ÿ¹ÿ¸ÿ´ÿ´ÿ·ÿ´ÿ¢ÿ´ÿ³ÿ¥ÿ¥ÿ´ÿµÿ­ÿ¨ÿ©ÿ´ÿ°ÿ±ÿ²ÿ¾ÿ²ÿ±ÿ¶ÿ´ÿ·ÿ·ÿ²ÿ¹ÿ»ÿ¸ÿ¹ÿ·ÿ¦ÿ¸ÿ­ÿ£ÿ«ÿµÿ°ÿ¦ÿ²ÿ±ÿ³ÿ¸ÿ­ÿ´ÿ­ÿªÿºÿºÿ±ÿÀÿ¸ÿ·ÿ¯ÿ¯ÿ³ÿ´ÿ¹ÿºÿ»ÿ±ÿ¯ÿ¾ÿÃÿÀÿµÿ¼ÿ²ÿµÿÁÿ¹ÿ»ÿ³ÿ¬ÿ¯ÿ±ÿ³ÿ¯ÿ¸ÿªÿ¶ÿ¨ÿ°ÿÅÿ½ÿ´ÿ³ÿ§ÿ§ÿ´ÿ­ÿ¬ÿ­ÿ¨ÿ¶ÿ´ÿµÿ»ÿ¶ÿ¯ÿ·ÿ¿ÿµÿ¯ÿ²ÿ¯ÿ®ÿ±ÿ«ÿ°ÿ¶ÿ¶ÿ«ÿ§ÿ®ÿ¯ÿ«ÿ·ÿµÿ«ÿ«ÿ·ÿ½ÿªÿ±ÿ«ÿªÿ¶ÿ¹ÿ´ÿ¬ÿ­ÿÀÿ²ÿ´ÿ°ÿ²ÿ¯ÿ¯ÿ²ÿ°ÿ¥ÿ¡ÿ¯ÿ®ÿÂÿ«ÿ¥ÿ±ÿ­ÿ£ÿ¯ÿªÿªÿ´ÿ´ÿ­ÿ¯ÿ·ÿ·ÿ½ÿ¶ÿµÿ±ÿ³ÿ¾ÿ¶ÿ­ÿ¨ÿ¥ÿ¨ÿ«ÿ¦ÿ­ÿ¸ÿÄÿ®ÿªÿ¼ÿ¯ÿ©ÿ§ÿ¥ÿ«ÿ·ÿ»ÿ´ÿ®ÿ¬ÿ»ÿ¢ÿ°ÿ©ÿ·ÿ¼ÿºÿ¯ÿ¤ÿ·ÿ¿ÿ³ÿ³ÿ°ÿ°ÿ³ÿ¥ÿ¶ÿ¼ÿªÿ§ÿ¢ÿ¸ÿ±ÿ«ÿ·ÿ¶ÿ¯ÿ³ÿ³ÿµÿ³ÿ®ÿ§ÿ·ÿ¶ÿªÿ«ÿµÿ·ÿ®ÿ­ÿ»ÿ¿ÿ³ÿ«ÿ¥ÿ±ÿ½ÿ¸ÿ´ÿ¼ÿ¼ÿ®ÿ¯ÿµÿ±ÿ»ÿÄÿ¸ÿ¶ÿ¼ÿ¬ÿªÿ®ÿ®ÿ®ÿ«ÿ¦ÿ·ÿ¬ÿÃÿ¸ÿ¥ÿ®ÿ©ÿÿ¬ÿ±ÿ©ÿ§ÿ½ÿ´ÿ¯ÿ£ÿ¹ÿ´ÿ¶ÿ³ÿ¥ÿ±ÿ¼ÿ±ÿ°ÿ´ÿªÿ°ÿ¶ÿ»ÿ±ÿªÿ¼ÿ»ÿªÿÿ¦ÿµÿµÿ±ÿ¹ÿ½ÿ³ÿ±ÿºÿµÿ­ÿ°ÿ¨ÿÂÿ¶ÿÀÿ¾ÿÁÿ¿ÿ±ÿºÿ¿ÿ¹ÿ°ÿ®ÿµÿ¬ÿ¢ÿ§ÿºÿÿ§ÿ£ÿ´ÿ­ÿ°ÿ­ÿ®ÿ²ÿ±ÿªÿ«ÿ­ÿ©ÿ«ÿ®ÿ²ÿ±ÿ©ÿ®ÿºÿ¸ÿ»ÿ¾ÿ¯ÿ­ÿ«ÿ­ÿ´ÿ°ÿªÿ¬ÿ®ÿ¹ÿÄÿ¼ÿÆÿ³ÿ·ÿ¼ÿ¯ÿ¥ÿªÿ©ÿ¶ÿ±ÿ¯ÿ¨ÿ©ÿ¢ÿ¤ÿ²ÿ¬ÿ¦ÿ±ÿ®ÿ¢ÿÿ·ÿ¤ÿ±ÿ¡ÿ£ÿªÿ¡ÿ«ÿ¥ÿ£ÿ£ÿ ÿ¨ÿ«ÿ¡ÿ ÿ£ÿ­ÿ¶ÿ«ÿ¤ÿ¦ÿ©ÿ¹ÿ ÿ§ÿ¢ÿ ÿ¢ÿ ÿ£ÿ©ÿ­ÿ¬ÿ°ÿªÿÿ«ÿ¯ÿ¢ÿ¬ÿ¢ÿ£ÿ¯ÿ¹ÿ ÿ£ÿÿ£ÿ¤ÿÿ§ÿ¯ÿ®ÿ¤ÿÿÿÿ¦ÿÿ¤ÿ³ÿ©ÿ¨ÿÿ¥ÿÿ¯ÿÿÿÿÿ«ÿ­ÿ¥ÿ§ÿ£ÿ¥ÿ£ÿÿÿÿ ÿÿ¡ÿ±ÿ«ÿ£ÿÿ«ÿ³ÿ¬ÿ¡ÿÿÿÿ£ÿ¡ÿªÿ¥ÿ¢ÿ§ÿ¤ÿ£ÿÿÿ©ÿ­ÿ¦ÿ©ÿÿ¬ÿ¥ÿªÿ¹ÿµÿ¬ÿ©ÿ®ÿ¯ÿªÿ ÿ­ÿ½ÿ·ÿ¶ÿÁÿÃÿ¾ÿ¯ÿªÿ¨ÿ´ÿ³ÿ£ÿ¶ÿ¯ÿ¾ÿ¢ÿ±ÿ«ÿ¶ÿ±ÿ¹ÿµÿªÿ¸ÿ¶ÿ­ÿ³ÿ±ÿ«ÿ­ÿ©ÿªÿ½ÿÈÿµÿ³ÿ­ÿªÿ£ÿ¿ÿ´ÿ´ÿ²ÿ«ÿ±ÿ²ÿ·ÿ°ÿ¶ÿ½ÿ®ÿ¢ÿªÿ¸ÿ¬ÿ¥ÿªÿ£ÿ»ÿ¼ÿ°ÿ¹ÿ±ÿ¡ÿ»ÿ½ÿ¢ÿ·ÿ¦ÿ®ÿ¸ÿ±ÿ³ÿ³ÿ¸ÿ¯ÿ²ÿ¯ÿ¯ÿ·ÿ¶ÿ­ÿ³ÿ¼ÿ·ÿ¶ÿ¹ÿ·ÿµÿ¹ÿ¨ÿ´ÿÄÿ²ÿ¡ÿ´ÿ¬ÿ§ÿ¤ÿÿ«ÿ¸ÿµÿÿÿÿÿÿµÿ¯ÿÿ¬ÿ¸ÿ§ÿÿÿÿÿ¹ÿ ÿÿÿÿ«ÿ¥ÿÿÿ¨ÿ²ÿ¤ÿÿÿ¦ÿªÿ¬ÿ¬ÿ±ÿ·ÿ¯ÿÿ ÿ¯ÿ«ÿ«ÿ¡ÿ¡ÿ©ÿ©ÿ ÿÿ¥ÿÿ§ÿÿ¯ÿ£ÿ§ÿ½ÿªÿºÿ°ÿ²ÿÀÿ²ÿ¯ÿ­ÿ¸ÿ²ÿ´ÿµÿ®ÿ·ÿ¶ÿ«ÿ³ÿ­ÿ¢ÿ±ÿ§ÿ¡ÿÿ°ÿ²ÿ¦ÿ©ÿ¢ÿ¯ÿ§ÿ ÿÿÿÿ´ÿ£ÿ ÿ¦ÿ°ÿ¬ÿªÿ®ÿªÿ¨ÿ´ÿ´ÿ±ÿ³ÿ°ÿ«ÿ¬ÿ¼ÿºÿµÿ®ÿ°ÿ¦ÿ¡ÿªÿ¨ÿ±ÿ¼ÿ¨ÿ¦ÿ¡ÿ®ÿ¤ÿ¿ÿ¤ÿÿ©ÿ¬ÿÿÿ©ÿÿÿ¡ÿ­ÿ¤ÿ£ÿªÿªÿ¯ÿ°ÿ±ÿ¯ÿ¥ÿ¦ÿ¯ÿ­ÿ¶ÿ­ÿ«ÿ ÿªÿ®ÿÿ£ÿÿªÿ¨ÿ­ÿ¢ÿºÿ»ÿ½ÿÿÿÿ¦ÿ¥ÿ£ÿ¨ÿ²ÿ±ÿ¨ÿ¬ÿ®ÿ¤ÿÿÿ¦ÿ£ÿ¨ÿÿÿ§ÿ®ÿºÿÿµÿ²ÿ¬ÿ¨ÿÄÿ¬ÿ²ÿ©ÿ¥ÿ·ÿ£ÿÿÿÿ®ÿ¤ÿ£ÿ³ÿ´ÿ·ÿ°ÿ¢ÿ¯ÿ¨ÿ£ÿªÿ°ÿ¸ÿ¯ÿ¨ÿ®ÿ¯ÿ¬ÿ±ÿ´ÿ®ÿ²ÿ©ÿ·ÿ£ÿ¬ÿ³ÿ¢ÿ¸ÿ©ÿ¯ÿ®ÿ«ÿºÿ±ÿ°ÿ§ÿ·ÿ·ÿ·ÿ²ÿ¡ÿªÿÿ ÿ«ÿ«ÿ§ÿ´ÿºÿ®ÿ¨ÿ§ÿªÿ¨ÿ ÿ¤ÿ ÿ¡ÿ£ÿ§ÿ±ÿ¸ÿºÿ·ÿ²ÿ ÿ¥ÿ©ÿªÿ©ÿ¯ÿ«ÿ³ÿÿ¦ÿ½ÿÿ³ÿ³ÿÿ¬ÿªÿ¤ÿ¯ÿªÿ­ÿ¾ÿ¾ÿªÿ ÿªÿ¨ÿ¡ÿÿªÿÁÿµÿ«ÿ¬ÿ©ÿ®ÿ ÿÿ¸ÿÁÿ«ÿ¦ÿ¢ÿ¶ÿ¡ÿ´ÿ¥ÿ³ÿ±ÿÿÿÿyÿÿ´ÿ«ÿ¬ÿ¬ÿ³ÿ½ÿ¯ÿ¤ÿ¢ÿ²ÿ·ÿ¯ÿ¬ÿ¶ÿ²ÿ®ÿ±ÿªÿ§ÿ©ÿ´ÿ²ÿ«ÿ¨ÿ¨ÿ¯ÿªÿ¶ÿÀÿ·ÿ¡ÿ¢ÿªÿ­ÿ¬ÿ´ÿ°ÿ±ÿ­ÿµÿ­ÿµÿÿÿ­ÿªÿ§ÿ»ÿ±ÿÿ­ÿ¹ÿ¥ÿ¯ÿ­ÿµÿ±ÿ¯ÿ²ÿ¥ÿ¢ÿ©ÿ¦ÿ­ÿªÿ¯ÿ³ÿ°ÿ­ÿ«ÿ®ÿ¬ÿ°ÿ²ÿ´ÿ·ÿ¤ÿ¥ÿ¥ÿ³ÿ°ÿ¸ÿ­ÿ¦ÿ³ÿ±ÿ«ÿ«ÿ¨ÿ¨ÿµÿ³ÿ¹ÿÿÂÿÿ®ÿ¬ÿ¢ÿªÿ¤ÿ¥ÿµÿ²ÿ®ÿªÿ¤ÿ¬ÿ¬ÿ¨ÿ ÿ©ÿ¬ÿºÿ«ÿ¤ÿ¯ÿ±ÿ²ÿ´ÿ´ÿ¶ÿµÿ²ÿ¯ÿ³ÿ¿ÿµÿ§ÿÿ§ÿ¨ÿ¨ÿºÿ©ÿ®ÿ§ÿ®ÿµÿ¡ÿ£ÿ«ÿµÿ²ÿµÿ¯ÿ¯ÿ¨ÿªÿ ÿ³ÿºÿ¾ÿ¨ÿ°ÿ±ÿ¨ÿ³ÿ»ÿ´ÿ²ÿ¶ÿ²ÿ«ÿ«ÿ¯ÿ³ÿ¯ÿµÿ¶ÿ®ÿ®ÿ´ÿ·ÿ¹ÿ¹ÿ­ÿ©ÿ°ÿ½ÿ·ÿ°ÿ²ÿ­ÿªÿ©ÿ¥ÿ²ÿ«ÿÿ¡ÿ¬ÿ¦ÿ£ÿºÿ®ÿ©ÿ©ÿ°ÿ­ÿ¯ÿ°ÿ¢ÿ·ÿ¨ÿ­ÿ®ÿ®ÿµÿªÿªÿªÿ©ÿ¶ÿ´ÿ«ÿ·ÿ­ÿ¦ÿ¯ÿ»ÿ¼ÿ¯ÿ§ÿ¡ÿ©ÿ·ÿ´ÿ±ÿ¨ÿ¢ÿªÿ°ÿ®ÿ¬ÿ°ÿ½ÿ«ÿ³ÿ¶ÿ¹ÿ¬ÿ®ÿ¬ÿ±ÿÁÿ³ÿ´ÿµÿ¬ÿ¥ÿ¾ÿ¯ÿ³ÿªÿ«ÿ²ÿ§ÿ¦ÿÿµÿµÿ®ÿ©ÿ¥ÿ¬ÿªÿ³ÿ·ÿ±ÿµÿºÿ®ÿ«ÿ±ÿ±ÿ¶ÿ¹ÿ®ÿ¢ÿ¥ÿ­ÿ²ÿ¶ÿ¯ÿ¨ÿ¢ÿÿ¥ÿ¦ÿ³ÿ¯ÿµÿ³ÿÿ«ÿºÿ·ÿ±ÿ§ÿ ÿ±ÿºÿªÿ¬ÿ«ÿ¹ÿ¯ÿ·ÿ±ÿ»ÿ«ÿ§ÿªÿ±ÿ­ÿ¥ÿ¬ÿ·ÿ«ÿ¨ÿ®ÿ®ÿ­ÿÿÿ¥ÿ®ÿ­ÿ®ÿ®ÿ°ÿ­ÿ©ÿ®ÿ·ÿ²ÿ®ÿ¬ÿ©ÿ¯ÿ®ÿ´ÿ¯ÿªÿ­ÿ£ÿ¨ÿ³ÿ³ÿ¤ÿ±ÿ¹ÿ±ÿ¬ÿ­ÿ­ÿ»ÿ¯ÿ²ÿ·ÿ´ÿ¡ÿ¬ÿ®ÿªÿ¼ÿ»ÿ³ÿ²ÿ³ÿ´ÿ­ÿ±ÿ¯ÿ­ÿ®ÿ¶ÿ±ÿ®ÿ²ÿ¹ÿ½ÿ«ÿ¬ÿ·ÿ«ÿ´ÿ¯ÿ§ÿ´ÿ³ÿ­ÿ­ÿ²ÿ§ÿ¸ÿ»ÿ©ÿ±ÿ³ÿ§ÿ¯ÿ±ÿÿ°ÿ«ÿ§ÿ¤ÿ¥ÿ¹ÿ²ÿÂÿ³ÿ¶ÿÁÿ¼ÿªÿ¦ÿ¼ÿ¼ÿ¼ÿ¸ÿ»ÿºÿ¯ÿ±ÿ¸ÿµÿ®ÿ®ÿ³ÿÿÿ­ÿ±ÿ°ÿ®ÿ«ÿÿ®ÿ¸ÿ§ÿ¨ÿ®ÿ·ÿ·ÿ¹ÿÿ°ÿ²ÿ¶ÿ¯ÿ¶ÿªÿ¹ÿªÿµÿ¨ÿ§ÿ´ÿ»ÿºÿµÿ¨ÿ¼ÿºÿ¦ÿªÿ²ÿ¯ÿªÿ¯ÿ­ÿ¯ÿ­ÿ¶ÿ»ÿ°ÿ­ÿªÿ¥ÿ¨ÿ©ÿ¦ÿ¨ÿµÿ³ÿ°ÿµÿ¯ÿ«ÿ£ÿ­ÿ²ÿ®ÿ¼ÿ°ÿÂÿ³ÿ¯ÿ¨ÿ¬ÿ°ÿ¾ÿÿ¶ÿ©ÿ®ÿ³ÿ¼ÿ»ÿ¸ÿ¸ÿ³ÿ»ÿÄÿ´ÿ¬ÿ´ÿ²ÿ·ÿºÿ±ÿªÿ¯ÿºÿ¸ÿµÿ·ÿ·ÿ±ÿ§ÿ¬ÿ±ÿ­ÿ¥ÿ¹ÿ´ÿ«ÿ©ÿ®ÿ«ÿ³ÿ½ÿ²ÿÂÿ¬ÿºÿ®ÿ«ÿ¤ÿ¾ÿ¼ÿÆÿ±ÿ±ÿªÿ»ÿµÿªÿ´ÿ¸ÿ¨ÿ¢ÿºÿ»ÿ­ÿ±ÿ¸ÿ¿ÿ»ÿ°ÿ´ÿ¯ÿ´ÿÂÿ©ÿ²ÿªÿ¯ÿ¦ÿ±ÿ°ÿ­ÿ§ÿ±ÿ³ÿ¨ÿ·ÿ±ÿÁÿ¿ÿ¹ÿ§ÿ±ÿ´ÿ¾ÿºÿ¼ÿ½ÿ½ÿ´ÿ³ÿ±ÿ°ÿµÿ¿ÿ¶ÿ¤ÿ ÿ¢ÿ¥ÿ­ÿ°ÿ°ÿµÿ¯ÿ°ÿ±ÿ°ÿ¢ÿ¯ÿ§ÿ«ÿ²ÿ¦ÿ±ÿªÿ°ÿ²ÿ¶ÿ³ÿ·ÿ°ÿ¦ÿ£ÿ¸ÿ°ÿ±ÿ­ÿ°ÿ¶ÿ²ÿ³ÿºÿ´ÿ·ÿ¸ÿ±ÿ³ÿ±ÿµÿ½ÿ¹ÿ±ÿ¥ÿ§ÿ¡ÿ¬ÿ¥ÿ¥ÿ·ÿ©ÿ·ÿ¬ÿ¯ÿ·ÿ¬ÿ´ÿµÿ­ÿ¬ÿ³ÿªÿ©ÿ¬ÿµÿ¹ÿ¾ÿ¹ÿ±ÿ¬ÿ³ÿ±ÿ¶ÿ¿ÿ¸ÿ¶ÿ¬ÿ¤ÿ¯ÿ¹ÿ±ÿ°ÿ¥ÿ®ÿ±ÿ°ÿ«ÿ²ÿ¥ÿ¶ÿ ÿ«ÿ²ÿ¶ÿ¾ÿ¡ÿ¢ÿ¸ÿ¶ÿ®ÿ¸ÿ³ÿ©ÿ¤ÿ©ÿ¶ÿ¯ÿ¦ÿªÿ´ÿ½ÿµÿ²ÿµÿÀÿ®ÿ±ÿ¬ÿ°ÿ¢ÿ¥ÿ°ÿÃÿ¸ÿ¢ÿÿµÿ¯ÿ±ÿºÿ¯ÿ½ÿ´ÿ°ÿ»ÿ¿ÿ´ÿ¬ÿªÿ°ÿ®ÿ®ÿ²ÿªÿ«ÿ²ÿ°ÿ®ÿ½ÿ¼ÿ³ÿ¤ÿ§ÿ¨ÿ²ÿÿ±ÿ¯ÿ¥ÿ£ÿ·ÿ¿ÿÿ¤ÿ±ÿ±ÿµÿÂÿ¸ÿ¨ÿ¦ÿ¬ÿ°ÿ²ÿ³ÿ®ÿªÿ¨ÿµÿ°ÿ°ÿ¦ÿµÿÃÿ²ÿ¿ÿ¸ÿ©ÿ¯ÿ³ÿÿ¸ÿ®ÿ²ÿ®ÿ¬ÿ²ÿ¨ÿªÿ¹ÿ®ÿÿ¤ÿÀÿ±ÿ¨ÿºÿ«ÿªÿ¼ÿ¼ÿÆÿ§ÿÄÿ©ÿ¾ÿ¶ÿÁÿ²ÿ»ÿ¬ÿµÿ»ÿ¼ÿ±ÿ­ÿ²ÿµÿ¬ÿ¹ÿ¾ÿ¨ÿ²ÿÁÿ³ÿ¸ÿªÿÿ®ÿ­ÿ¨ÿ¶ÿÏÿ¹ÿ²ÿµÿÈÿ§ÿÇÿºÿµÿ²ÿµÿ¯ÿºÿ¼ÿÿÿ«ÿªÿ¤ÿ¨ÿ­ÿ­ÿ³ÿ·ÿ½ÿºÿ«ÿ³ÿ¦ÿ³ÿ°ÿ±ÿ³ÿµÿ½ÿÂÿ±ÿ·ÿ²ÿ²ÿ´ÿ±ÿ³ÿµÿ²ÿ®ÿªÿ­ÿ²ÿ®ÿ³ÿ¯ÿ¬ÿ£ÿ³ÿ±ÿÿÿ¯ÿ£ÿ¨ÿ©ÿ°ÿªÿ¯ÿ¨ÿªÿ¬ÿ¦ÿ«ÿ ÿÿ¨ÿ¤ÿ¦ÿ ÿÿÿ«ÿÿ²ÿÿ³ÿÿ²ÿÿÿ§ÿ¥ÿ¥ÿ¢ÿ¨ÿ¢ÿÿ ÿ ÿÿ¤ÿÿµÿÿ»ÿÁÿ¥ÿ¯ÿ¨ÿÿ©ÿÿ¤ÿªÿ«ÿ¦ÿªÿªÿ¤ÿ©ÿ¨ÿ¢ÿÿÿÿ³ÿ¤ÿÿ¢ÿ©ÿÿ ÿÿªÿµÿ¨ÿ¦ÿ¨ÿ£ÿ¢ÿ«ÿ§ÿÿÿ¢ÿÿÿ©ÿÿ¥ÿÿÿ¡ÿ¢ÿÿ¡ÿ©ÿªÿ¡ÿ¢ÿÿÿ¨ÿ¨ÿ¤ÿ¦ÿ±ÿ¨ÿÿ±ÿ©ÿ´ÿ©ÿ©ÿÿ¤ÿ ÿÿÿ¢ÿ¥ÿÿ ÿ ÿÿ§ÿ´ÿ¹ÿ¶ÿ¤ÿÿÿ®ÿ¥ÿ±ÿ¸ÿ­ÿºÿºÿ®ÿ®ÿ¥ÿ­ÿºÿ´ÿ²ÿ¹ÿ¹ÿ³ÿ³ÿ«ÿ¥ÿ«ÿ ÿ¥ÿ¤ÿ³ÿ¥ÿ¬ÿ¢ÿ«ÿ·ÿ°ÿ¥ÿ©ÿªÿÿ¨ÿ²ÿ®ÿ®ÿ®ÿ±ÿ¸ÿ´ÿ·ÿÂÿ»ÿ»ÿÿÿ«ÿ­ÿ¬ÿ¦ÿ¯ÿºÿ¢ÿ±ÿ§ÿ¤ÿºÿ±ÿ¢ÿ¦ÿ«ÿ°ÿ¡ÿ¬ÿ­ÿ¥ÿµÿ½ÿ°ÿµÿ´ÿµÿ±ÿÂÿ¤ÿ¬ÿ°ÿ¼ÿ¶ÿ´ÿ¸ÿ·ÿ°ÿ«ÿ¹ÿÁÿ°ÿ»ÿ±ÿ«ÿ­ÿ¼ÿÂÿ×ÿÃÿºÿ¶ÿ¹ÿ¶ÿ¹ÿ´ÿªÿ°ÿ¼ÿ·ÿ«ÿ§ÿ­ÿ·ÿ°ÿ­ÿ¬ÿ»ÿ°ÿªÿ©ÿµÿ»ÿÄÿÇÿ¯ÿ ÿ¥ÿªÿ¨ÿªÿ°ÿ®ÿ¯ÿ¼ÿ¾ÿ«ÿªÿ¬ÿ¸ÿ½ÿ²ÿ¯ÿ­ÿ²ÿ±ÿ¤ÿ¾ÿ«ÿ¿ÿ¶ÿ´ÿ²ÿµÿ´ÿ­ÿ´ÿºÿ²ÿ§ÿ¡ÿÃÿ°ÿ¥ÿ¸ÿ¯ÿ²ÿ°ÿµÿ¹ÿ¼ÿ¸ÿ³ÿ´ÿ®ÿ¥ÿ³ÿ¶ÿÀÿ¯ÿ»ÿ·ÿ½ÿ«ÿ©ÿ³ÿªÿ­ÿÿyÿÿ¶ÿ»ÿÍÿ²ÿ¹ÿ°ÿ®ÿ¯ÿ±ÿ«ÿªÿ¦ÿ§ÿµÿ¾ÿºÿ®ÿ¿ÿ§ÿºÿÿ¿ÿÈÿ¼ÿ¨ÿ«ÿµÿ¶ÿ±ÿ±ÿ´ÿ§ÿ²ÿ¨ÿ´ÿ©ÿ¡ÿ¢ÿ¨ÿµÿ»ÿºÿ¯ÿ¦ÿºÿ¼ÿ¸ÿ¡ÿ¢ÿ°ÿ²ÿ¤ÿ³ÿ®ÿ¶ÿ·ÿ®ÿ·ÿÀÿ»ÿ±ÿ³ÿÀÿ°ÿ¡ÿ¨ÿ¨ÿ¬ÿ±ÿ¿ÿ½ÿ¯ÿ¶ÿ·ÿ»ÿÂÿ§ÿ»ÿ³ÿ¤ÿ§ÿ­ÿ­ÿ°ÿ´ÿ´ÿ¬ÿ¶ÿ¿ÿ¾ÿÁÿ«ÿ±ÿ°ÿ ÿÿ¡ÿ£ÿ¤ÿ¨ÿ²ÿªÿ·ÿÐÿ¼ÿ¬ÿ­ÿ¤ÿ®ÿ°ÿ¶ÿ¾ÿ¶ÿ¹ÿ±ÿ¤ÿ³ÿ¹ÿ»ÿºÿ»ÿ¿ÿ³ÿ©ÿ±ÿ¶ÿªÿ¢ÿ­ÿ¨ÿ¶ÿ­ÿ¹ÿ·ÿ·ÿ²ÿ«ÿ­ÿ«ÿ§ÿ®ÿµÿªÿ±ÿ¼ÿµÿ°ÿ®ÿ¥ÿ¦ÿ®ÿÿ©ÿ¯ÿ´ÿÄÿ£ÿ»ÿ±ÿ±ÿ¼ÿ¼ÿ¯ÿ§ÿµÿ±ÿµÿ¶ÿÁÿ°ÿ¬ÿ±ÿ²ÿ¶ÿµÿ¬ÿºÿ¸ÿ½ÿÁÿ»ÿ°ÿ¬ÿÁÿÂÿ»ÿ¹ÿ±ÿ²ÿ°ÿ°ÿ¯ÿ²ÿ½ÿ¼ÿ·ÿ³ÿ½ÿÈÿ¶ÿ¤ÿªÿ«ÿ°ÿ®ÿ¤ÿ°ÿ¯ÿ­ÿ°ÿ­ÿ´ÿ¨ÿ¬ÿ±ÿ±ÿ§ÿ®ÿ±ÿµÿ´ÿ¬ÿªÿ«ÿ­ÿ³ÿ­ÿ¡ÿ¦ÿ¶ÿ¿ÿ±ÿ¦ÿ±ÿ«ÿ¬ÿ´ÿ¶ÿ³ÿ°ÿ®ÿµÿ»ÿ³ÿ§ÿ­ÿ°ÿ¬ÿ¨ÿ¢ÿ¬ÿ¯ÿ³ÿºÿ·ÿ°ÿËÿºÿ²ÿ´ÿ³ÿ§ÿ®ÿ¶ÿ²ÿ¨ÿ§ÿ·ÿ´ÿ»ÿµÿ¯ÿ²ÿ³ÿªÿ¡ÿªÿ²ÿ¬ÿ²ÿ¥ÿ¢ÿ¬ÿºÿ¹ÿ³ÿ±ÿ²ÿ¾ÿ²ÿºÿ½ÿ¸ÿ³ÿ¹ÿ»ÿ¸ÿÁÿÍÿÒÿ±ÿ¶ÿÅÿ¶ÿ®ÿ²ÿ´ÿ³ÿ¸ÿ¶ÿ­ÿ¿ÿÁÿ­ÿ©ÿ³ÿ·ÿ³ÿ®ÿ¼ÿ¹ÿ¾ÿµÿ«ÿ´ÿ¶ÿ«ÿ­ÿ¹ÿ´ÿ±ÿ®ÿ¸ÿ¸ÿ¾ÿÁÿ¹ÿ·ÿ²ÿ«ÿ´ÿ®ÿ©ÿªÿºÿÊÿÉÿºÿ¬ÿ½ÿ¯ÿ°ÿ·ÿµÿ¯ÿ³ÿµÿ©ÿ¦ÿ±ÿ©ÿ¬ÿ¡ÿÿ­ÿ¸ÿ¡ÿ§ÿÿ¦ÿ²ÿ«ÿªÿ­ÿ¶ÿ¼ÿ±ÿ·ÿ°ÿµÿ¯ÿ«ÿ¨ÿ©ÿ«ÿ«ÿ¡ÿÿ§ÿ ÿ ÿ§ÿ­ÿ©ÿ¤ÿ¥ÿÁÿ·ÿµÿ·ÿ¬ÿÿÿ±ÿÈÿ»ÿÀÿÀÿºÿµÿ´ÿ³ÿ¹ÿ®ÿ­ÿ³ÿ³ÿ¹ÿ¸ÿ®ÿ³ÿÎÿÌÿ°ÿÁÿµÿ¯ÿ¶ÿµÿ­ÿ³ÿ°ÿ®ÿ¯ÿ±ÿ½ÿ»ÿ±ÿ¹ÿËÿ¹ÿµÿ¶ÿÂÿ¯ÿ¬ÿ«ÿ²ÿ½ÿ¸ÿ«ÿ½ÿ°ÿ¨ÿ©ÿªÿ°ÿ»ÿ¿ÿ³ÿ¿ÿµÿ¬ÿ²ÿ¹ÿ½ÿ¹ÿµÿµÿµÿÇÿªÿ¯ÿªÿ¯ÿ¶ÿ»ÿ²ÿ«ÿ¸ÿÄÿÂÿ§ÿ±ÿµÿ²ÿ¹ÿ±ÿÿ¯ÿ¯ÿ¡ÿ­ÿ¬ÿ­ÿ·ÿµÿ³ÿ³ÿ¤ÿ³ÿÀÿ¹ÿ»ÿ±ÿ©ÿµÿÂÿ¹ÿªÿªÿ·ÿ³ÿ»ÿ¹ÿºÿ¼ÿ¸ÿºÿÅÿ½ÿ¡ÿ¥ÿ±ÿÅÿºÿ²ÿ¬ÿ¨ÿ¬ÿ±ÿªÿ¦ÿ¶ÿ¥ÿ§ÿºÿ·ÿ°ÿ±ÿ¸ÿµÿ¨ÿ»ÿ­ÿ¤ÿ²ÿ±ÿ«ÿ±ÿ´ÿ±ÿ´ÿ«ÿÁÿ¸ÿ£ÿ©ÿ®ÿ«ÿªÿ©ÿ§ÿ´ÿÍÿÁÿ¿ÿ»ÿÀÿµÿ«ÿµÿ·ÿ­ÿ°ÿ«ÿÿ®ÿ¼ÿ¬ÿ¡ÿªÿ´ÿÂÿÉÿÁÿ»ÿºÿ©ÿÁÿ³ÿ·ÿ´ÿ³ÿ²ÿ´ÿ¹ÿ¹ÿ±ÿ¬ÿÿ´ÿ©ÿ¢ÿ¯ÿ«ÿ¥ÿ°ÿµÿ²ÿ¹ÿ¨ÿ³ÿ¹ÿ¾ÿ¨ÿ¶ÿ»ÿ³ÿ°ÿ±ÿ­ÿ¯ÿ¸ÿ®ÿÆÿºÿ¼ÿÃÿ½ÿÃÿÇÿ¶ÿ«ÿ¯ÿ«ÿ¶ÿµÿ´ÿ²ÿ¯ÿ­ÿ¯ÿ³ÿ°ÿ¯ÿ¼ÿ°ÿ»ÿ©ÿ¯ÿ´ÿ¨ÿ½ÿµÿ¼ÿÁÿ¶ÿÃÿ±ÿ±ÿ­ÿ¤ÿ¶ÿ§ÿ²ÿ°ÿµÿ´ÿ­ÿ³ÿ»ÿµÿ¯ÿ­ÿ°ÿ·ÿ®ÿ¬ÿ°ÿºÿ«ÿ«ÿ¿ÿ°ÿ¼ÿ±ÿ®ÿ²ÿ­ÿ²ÿ¨ÿµÿ¸ÿ¯ÿ«ÿ¯ÿ³ÿ³ÿ°ÿ£ÿ²ÿ´ÿ¬ÿÿ ÿ¦ÿ²ÿ²ÿªÿ¬ÿ§ÿ¦ÿ²ÿ©ÿªÿ³ÿ½ÿ¸ÿ¤ÿ¨ÿ¬ÿ­ÿ´ÿ´ÿ®ÿ§ÿ¡ÿ©ÿ¿ÿµÿ®ÿºÿ¯ÿ±ÿµÿ¬ÿ£ÿ¥ÿ­ÿ´ÿ¾ÿ¨ÿ£ÿ»ÿ§ÿªÿ®ÿ±ÿ¯ÿ«ÿ­ÿ±ÿ´ÿ·ÿ°ÿ¸ÿ´ÿ²ÿºÿ¹ÿ¯ÿ³ÿ®ÿºÿÃÿ·ÿµÿ·ÿ³ÿ¶ÿ¶ÿ¼ÿ´ÿºÿ«ÿ²ÿ­ÿ«ÿ©ÿ©ÿ¬ÿ±ÿ»ÿµÿ°ÿ¦ÿ®ÿ³ÿ§ÿ°ÿ¾ÿ²ÿ¬ÿ­ÿ³ÿºÿ¼ÿÁÿÀÿ·ÿ«ÿ¯ÿ¼ÿ¼ÿ²ÿ´ÿÁÿ¹ÿ±ÿ¶ÿ¼ÿ»ÿ¸ÿ°ÿ«ÿÂÿ·ÿ²ÿÄÿµÿ­ÿ­ÿ§ÿ£ÿ²ÿ½ÿ¼ÿ·ÿ¯ÿ§ÿ®ÿ¬ÿ°ÿÃÿ­ÿ·ÿ·ÿ®ÿ¶ÿ¬ÿ®ÿ¼ÿÀÿ´ÿªÿ´ÿ¦ÿ­ÿ ÿ¾ÿ¬ÿ»ÿ¸ÿ·ÿ«ÿ®ÿ²ÿ·ÿµÿ¯ÿ¥ÿ¨ÿ¿ÿ³ÿªÿ¾ÿ®ÿ³ÿ°ÿ¸ÿ»ÿÃÿ´ÿ£ÿ¤ÿ³ÿ³ÿ¯ÿ·ÿ¯ÿ´ÿ¬ÿ¾ÿ¬ÿÂÿÿ³ÿ³ÿ®ÿ®ÿ®ÿµÿÁÿÃÿ½ÿ³ÿ°ÿ»ÿ¹ÿ­ÿ´ÿ¦ÿµÿ±ÿ½ÿÆÿ½ÿ°ÿ©ÿ²ÿµÿ©ÿ¡ÿ£ÿ°ÿÂÿ­ÿÿÁÿ®ÿ¯ÿ¤ÿ¥ÿ¢ÿ©ÿ°ÿ¸ÿ¬ÿ¯ÿ«ÿ¡ÿ§ÿªÿ§ÿ¨ÿ¶ÿ°ÿ©ÿ¢ÿ¯ÿ°ÿÃÿ­ÿ¥ÿ¤ÿ¨ÿ·ÿ°ÿ«ÿ®ÿ¤ÿ¨ÿ·ÿµÿ®ÿ¬ÿºÿ¹ÿªÿ¯ÿ¤ÿµÿ´ÿ®ÿ¬ÿ²ÿ¬ÿ¢ÿ ÿ¦ÿ¯ÿ¬ÿ§ÿ³ÿ®ÿ£ÿ£ÿµÿªÿ±ÿÿ´ÿ¯ÿ¢ÿ³ÿ¦ÿ±ÿ±ÿÿÿÿÿ¡ÿ­ÿ²ÿºÿ¦ÿÿ¯ÿÿ¨ÿ±ÿ¤ÿ«ÿÿ¢ÿ°ÿ§ÿ«ÿ±ÿ¦ÿ­ÿ¸ÿ«ÿ­ÿ®ÿ¬ÿ£ÿÿ«ÿ¬ÿ­ÿ¯ÿ¼ÿ´ÿ¦ÿ£ÿÿµÿ¸ÿ¯ÿ®ÿ¡ÿÿ ÿ¤ÿÿ£ÿ·ÿ¬ÿªÿ¤ÿÿ©ÿ¬ÿÿÿÿÿÿÿÿ«ÿ¨ÿ§ÿ«ÿÿÿÿÿÿ¥ÿ­ÿ±ÿ«ÿ§ÿ³ÿ¯ÿ«ÿ­ÿ¯ÿ¢ÿ¡ÿÿÿ¢ÿ¤ÿÿ¢ÿ¨ÿ§ÿ¥ÿ¡ÿªÿ«ÿ¢ÿ ÿ¨ÿ´ÿ©ÿ«ÿ´ÿ¯ÿ¦ÿ£ÿ²ÿ®ÿ§ÿ©ÿ¬ÿ±ÿ¾ÿ¼ÿ´ÿ¹ÿ¹ÿ»ÿµÿ¹ÿ³ÿ²ÿªÿªÿ¶ÿ±ÿ­ÿµÿ½ÿ¯ÿÿ°ÿ¬ÿ«ÿ¯ÿ·ÿµÿ¯ÿ®ÿ±ÿ¶ÿ±ÿ¥ÿ²ÿºÿ²ÿ³ÿ§ÿ®ÿ²ÿÃÿ»ÿªÿ¢ÿ¾ÿ³ÿ°ÿ¯ÿ°ÿ¶ÿ«ÿ§ÿ²ÿ±ÿ©ÿ²ÿ²ÿ®ÿ´ÿ®ÿ±ÿ­ÿ«ÿ·ÿÿ­ÿ¶ÿ¥ÿ¸ÿÀÿ¦ÿ½ÿ»ÿµÿ³ÿ¸ÿ°ÿ°ÿ­ÿ­ÿ²ÿµÿµÿ¶ÿ¸ÿ·ÿ²ÿ¯ÿ¸ÿªÿ§ÿ¿ÿ´ÿ¯ÿ¤ÿÿ´ÿÿ¦ÿªÿ¥ÿ³ÿºÿ­ÿ³ÿ³ÿ±ÿ«ÿ±ÿ°ÿ¢ÿÿÿÿ¡ÿ¢ÿ¦ÿªÿ¯ÿÀÿ¡ÿÿÿ¤ÿ¢ÿ¢ÿÿ°ÿ¬ÿ¬ÿÿ¢ÿ¨ÿ³ÿ¥ÿ¬ÿ±ÿ¬ÿ²ÿ¥ÿÿ¦ÿ±ÿ®ÿ­ÿ¤ÿÿ§ÿ©ÿ¦ÿ°ÿ¥ÿ¯ÿÿ«ÿ¯ÿ«ÿ ÿÿ±ÿ¥ÿªÿ¤ÿ¢ÿ®ÿ®ÿºÿ±ÿ¤ÿ¬ÿ­ÿ¨ÿ¬ÿ¶ÿ³ÿ©ÿ¥ÿ¤ÿ¸ÿ¦ÿªÿ°ÿ«ÿ³ÿ¦ÿÿÿ±ÿ¯ÿ©ÿ©ÿÿÿ¬ÿ¨ÿªÿ©ÿ¸ÿµÿ¥ÿ¢ÿ§ÿÿÿ¨ÿ®ÿ·ÿ¶ÿ¸ÿ°ÿ­ÿ¬ÿªÿµÿ¦ÿ²ÿ½ÿ¶ÿÿÿ°ÿ§ÿµÿ¦ÿ¥ÿ£ÿ±ÿ«ÿÿ°ÿ¾ÿ¢ÿÿ¢ÿÿ£ÿ£ÿ¯ÿ¥ÿ¤ÿ©ÿ§ÿ²ÿ±ÿ®ÿ¤ÿ¤ÿ¬ÿ­ÿ­ÿºÿ«ÿ¢ÿ¨ÿ«ÿ§ÿ¥ÿ ÿÿ´ÿ£ÿ¦ÿ°ÿ¤ÿ²ÿ±ÿªÿ§ÿ¢ÿ£ÿ¥ÿ¤ÿÿ¨ÿ¨ÿ¢ÿ¡ÿ§ÿªÿ£ÿ¦ÿ¤ÿÿ§ÿ ÿ¥ÿ­ÿªÿ¬ÿ¶ÿ´ÿ¶ÿ²ÿ­ÿ¤ÿ®ÿ°ÿªÿºÿ°ÿ«ÿ¤ÿÿÿ£ÿ¨ÿ²ÿ¬ÿ³ÿºÿ®ÿÿ¤ÿ­ÿ©ÿ°ÿ´ÿ²ÿ­ÿ§ÿ®ÿ­ÿ£ÿ®ÿ¶ÿ¬ÿ§ÿªÿ¥ÿ©ÿµÿ¯ÿÿ±ÿ§ÿ¯ÿ²ÿ³ÿ¤ÿ¸ÿ¯ÿ§ÿ±ÿ·ÿ¿ÿ´ÿ¯ÿ¦ÿ¦ÿ£ÿ³ÿ±ÿ®ÿ¨ÿÿ¡ÿ¢ÿÿ§ÿ§ÿ¤ÿ¥ÿ¬ÿªÿ±ÿ²ÿ©ÿ©ÿ¤ÿ¬ÿÿ¤ÿÿ©ÿµÿªÿ¥ÿ¤ÿÿ¡ÿ¼ÿ¨ÿªÿ¦ÿ¡ÿ­ÿÿ£ÿ©ÿ±ÿµÿ®ÿºÿµÿ¤ÿÿÿ¨ÿ­ÿ¦ÿªÿ¶ÿ·ÿµÿ²ÿ´ÿ¯ÿÿÿ±ÿÁÿ°ÿ¡ÿÿ¯ÿ®ÿ§ÿ£ÿ·ÿ­ÿ¥ÿ§ÿÿtÿÿ©ÿ¬ÿ³ÿ²ÿ¥ÿ¦ÿ©ÿ¦ÿ®ÿÅÿ°ÿÿ¥ÿªÿÿÿ­ÿ¨ÿ¤ÿ¨ÿ©ÿ¡ÿ¡ÿ¨ÿ¥ÿ¨ÿ±ÿ¶ÿ±ÿ¯ÿ®ÿ¸ÿ¼ÿ®ÿ´ÿ¬ÿ°ÿ­ÿ«ÿ³ÿ³ÿ¶ÿ¤ÿ¤ÿÃÿÆÿ¬ÿÅÿÀÿ°ÿ¨ÿ®ÿÉÿ®ÿÉÿÆÿ«ÿ¯ÿÃÿ´ÿ£ÿ©ÿ§ÿ¦ÿ£ÿ­ÿ¡ÿ¯ÿ»ÿ°ÿ´ÿµÿ¶ÿ±ÿ³ÿ¸ÿ²ÿ¨ÿ¤ÿ£ÿÿµÿªÿ¬ÿ®ÿ²ÿ³ÿ¬ÿ°ÿ§ÿÉÿ ÿ©ÿ®ÿÀÿ¥ÿ¦ÿÅÿ¸ÿ¬ÿ¦ÿ©ÿ¨ÿ©ÿªÿ¬ÿ­ÿ´ÿ¸ÿ­ÿ®ÿ¯ÿ«ÿ¦ÿªÿ´ÿµÿ±ÿ³ÿ¶ÿ½ÿÁÿ³ÿ©ÿ´ÿ¹ÿ¶ÿ±ÿ¤ÿÿ¤ÿ¦ÿÿºÿ¶ÿ°ÿ«ÿ«ÿ³ÿ¥ÿ°ÿªÿ¹ÿºÿ¥ÿ¥ÿ©ÿ¢ÿ¥ÿ¨ÿ´ÿ±ÿ«ÿ±ÿªÿ¬ÿ«ÿªÿºÿºÿ¯ÿ´ÿ°ÿ®ÿ©ÿ¬ÿ°ÿ«ÿ²ÿ¶ÿ±ÿ¶ÿ¶ÿ®ÿ°ÿ¯ÿ®ÿµÿµÿºÿ¯ÿ§ÿ«ÿ®ÿµÿ²ÿ³ÿ©ÿ¡ÿ¯ÿ£ÿ¨ÿ«ÿªÿ©ÿ¨ÿ£ÿ¬ÿ¦ÿ¯ÿ®ÿ±ÿ¤ÿ¯ÿ¥ÿ¸ÿ­ÿµÿ­ÿ©ÿ­ÿ«ÿ¨ÿµÿ±ÿÿ«ÿ´ÿ¸ÿ½ÿÇÿÀÿ±ÿ®ÿÿÿ¯ÿ·ÿ·ÿ»ÿ·ÿ­ÿ·ÿ±ÿ«ÿ­ÿ¶ÿ¥ÿ¤ÿ§ÿÿ²ÿ²ÿ­ÿ°ÿÇÿ¼ÿ±ÿ²ÿ¡ÿ±ÿ³ÿ°ÿ¯ÿ¸ÿ³ÿ¿ÿ±ÿ±ÿÿµÿªÿ¬ÿ±ÿÿ¨ÿ¯ÿÂÿ·ÿ§ÿ³ÿ½ÿ¶ÿµÿ´ÿ°ÿ¶ÿ¸ÿ´ÿ¯ÿ¬ÿ²ÿ³ÿ¸ÿ¶ÿ­ÿÿÿ«ÿ¦ÿ½ÿ±ÿ¢ÿµÿ¸ÿ¢ÿ¦ÿ­ÿ·ÿ­ÿ¤ÿ¶ÿ¯ÿÿ¶ÿÂÿ½ÿµÿ¨ÿ°ÿ»ÿ±ÿµÿ«ÿ±ÿ°ÿªÿ­ÿ¼ÿ¢ÿ©ÿµÿ´ÿ±ÿ¨ÿ£ÿ«ÿ²ÿµÿ²ÿ²ÿ³ÿ®ÿ¬ÿ¨ÿ¦ÿ¨ÿ°ÿªÿ©ÿµÿ¢ÿ¤ÿ¶ÿªÿ¨ÿ¡ÿ¦ÿ±ÿ²ÿªÿ¦ÿ®ÿ³ÿ¥ÿ«ÿ©ÿ³ÿ±ÿ¶ÿ³ÿ¨ÿ¡ÿ«ÿµÿ¬ÿ³ÿ°ÿ±ÿ¯ÿ«ÿµÿ®ÿ¯ÿ«ÿªÿ¯ÿµÿ¸ÿ¯ÿ¦ÿ°ÿ¸ÿ°ÿ«ÿ¬ÿ±ÿ´ÿ«ÿ«ÿ±ÿªÿ¯ÿ³ÿÂÿªÿÁÿ±ÿ¯ÿ³ÿ¨ÿÿ³ÿ´ÿ¾ÿºÿ¶ÿ°ÿ¨ÿÿ´ÿ ÿ©ÿ¶ÿ¨ÿ¶ÿ»ÿ·ÿ¯ÿÿ©ÿ­ÿ±ÿÀÿÁÿ¸ÿªÿ«ÿ®ÿ¯ÿ²ÿ±ÿªÿªÿ®ÿ«ÿ¢ÿÿ²ÿ³ÿ¶ÿµÿ®ÿ®ÿ·ÿ±ÿÿ¸ÿ®ÿºÿÿ¶ÿ«ÿªÿ ÿ¬ÿÿ§ÿ¥ÿ¤ÿªÿ¨ÿ±ÿ¶ÿ³ÿ¬ÿ´ÿµÿÿ¬ÿ«ÿ¤ÿ¶ÿ¶ÿ²ÿ·ÿ·ÿ­ÿÿ¨ÿ¹ÿ«ÿ«ÿ±ÿ¥ÿ«ÿ®ÿ°ÿµÿ±ÿ²ÿ¿ÿ£ÿ®ÿ¬ÿ·ÿ±ÿ°ÿ¦ÿ©ÿ¼ÿÿµÿ³ÿ½ÿÿ¶ÿ­ÿ´ÿÁÿÁÿ¹ÿ¬ÿ¬ÿ¶ÿµÿ´ÿ±ÿªÿ§ÿ°ÿ·ÿµÿ­ÿ¬ÿµÿ´ÿ¯ÿ²ÿ¶ÿ©ÿ©ÿ±ÿ¯ÿ³ÿ¯ÿºÿ®ÿ¿ÿÿÿ­ÿ³ÿ±ÿÁÿªÿ¶ÿ®ÿ¾ÿÍÿ¤ÿ¦ÿ¼ÿ£ÿ´ÿ«ÿ¹ÿ°ÿ£ÿ¨ÿ³ÿªÿ°ÿ¦ÿ¬ÿ°ÿ²ÿ¯ÿ¦ÿ¦ÿ­ÿ­ÿ¨ÿ±ÿ­ÿ¡ÿ®ÿªÿªÿ½ÿ±ÿ¦ÿ®ÿÿ¬ÿ¼ÿ¯ÿ¯ÿ«ÿ¸ÿ®ÿ¼ÿ·ÿ°ÿ©ÿ®ÿ­ÿ¹ÿ¸ÿ·ÿ½ÿ¶ÿ³ÿºÿ¯ÿ±ÿÂÿÆÿ½ÿ­ÿ§ÿ­ÿ¬ÿ¥ÿ¥ÿµÿ¶ÿ¶ÿ¾ÿ²ÿªÿ²ÿ¯ÿ¶ÿ·ÿ®ÿ¹ÿ¾ÿ±ÿ¹ÿ²ÿ­ÿ©ÿ¬ÿ¬ÿ¶ÿ°ÿ­ÿ«ÿ£ÿ³ÿ°ÿ¸ÿµÿ¯ÿ¦ÿ®ÿµÿ­ÿ§ÿ¥ÿ­ÿ¯ÿµÿ¾ÿ±ÿ­ÿÿÿ®ÿ¯ÿÿ±ÿ´ÿ¾ÿµÿ½ÿ·ÿ²ÿ´ÿ¯ÿ¨ÿÿ¬ÿ¦ÿ´ÿ´ÿ³ÿ®ÿ´ÿ´ÿ°ÿ¬ÿ¯ÿ¹ÿ»ÿ·ÿ¶ÿ³ÿµÿ¿ÿ½ÿ¹ÿÀÿ°ÿ¶ÿ®ÿªÿ¿ÿ»ÿÁÿ¤ÿ·ÿ­ÿ«ÿ¬ÿ¬ÿ¶ÿ©ÿ§ÿ´ÿ´ÿ³ÿ°ÿªÿ´ÿ·ÿ¸ÿ¿ÿÂÿ¸ÿ²ÿ¯ÿªÿ«ÿ¦ÿªÿ°ÿ³ÿ¶ÿ§ÿ®ÿ«ÿ¯ÿ¶ÿ´ÿ´ÿµÿ¦ÿµÿÃÿ·ÿ¬ÿ¸ÿÁÿ¹ÿ­ÿµÿºÿ°ÿ©ÿ°ÿ·ÿ·ÿ´ÿ°ÿ«ÿ¦ÿ«ÿ¶ÿ¯ÿ³ÿ±ÿ¶ÿ£ÿ¢ÿ²ÿ°ÿµÿÿ±ÿ¬ÿ¤ÿ·ÿ¯ÿ°ÿ°ÿ©ÿ¦ÿ±ÿÄÿ¸ÿ«ÿ²ÿ°ÿ­ÿ­ÿ¬ÿµÿ±ÿ©ÿ­ÿ²ÿ¦ÿ¡ÿ²ÿ»ÿÂÿ¸ÿ³ÿ³ÿ¶ÿ¸ÿ«ÿ±ÿµÿ¹ÿ´ÿºÿµÿ©ÿ¡ÿ«ÿ¸ÿ·ÿ³ÿ±ÿ¯ÿ¬ÿÿÿ¯ÿ®ÿÇÿ©ÿ¤ÿºÿÿÉÿÁÿÁÿ­ÿªÿÿ»ÿ¥ÿ®ÿ±ÿ®ÿµÿ¹ÿ¨ÿ¯ÿ³ÿ¥ÿ±ÿ½ÿ°ÿ¯ÿ«ÿ¦ÿ²ÿ¸ÿ´ÿ»ÿºÿªÿ³ÿ¥ÿ­ÿªÿ´ÿ¶ÿ¯ÿ®ÿ·ÿµÿ¦ÿ³ÿªÿ£ÿ±ÿ°ÿ¬ÿ«ÿ£ÿ¤ÿ¸ÿÅÿ¸ÿ¸ÿ°ÿ®ÿ¨ÿ¨ÿ³ÿ®ÿ°ÿµÿ½ÿÄÿ¼ÿ«ÿµÿ»ÿ¸ÿ¶ÿ³ÿ°ÿ¶ÿ¸ÿ­ÿ«ÿ¨ÿ«ÿ³ÿ±ÿ©ÿ¶ÿ¢ÿ¨ÿÿÿÿ©ÿ¬ÿ®ÿ´ÿÿ¥ÿ ÿÿ¦ÿÿÿ¨ÿ©ÿ ÿ¥ÿÿ¢ÿÿÿ¥ÿÿµÿ¢ÿ£ÿÿ©ÿÿ¯ÿ¦ÿ¤ÿ¢ÿÿ¡ÿ¥ÿ¤ÿ¦ÿ®ÿ»ÿµÿÿÿÿ¤ÿ¤ÿ³ÿ¶ÿÿ¢ÿÿ±ÿµÿ±ÿ©ÿ¡ÿ­ÿ²ÿ¡ÿ£ÿ¬ÿ¥ÿªÿÿÿ±ÿ¨ÿÿ¬ÿ¦ÿÿ¥ÿÿÿ§ÿ£ÿ§ÿ±ÿªÿ¥ÿÿÿ¦ÿÿ¡ÿ«ÿ³ÿ«ÿªÿÿÿÿÿ§ÿÿÿ«ÿÿÿÿÿ ÿ¤ÿ ÿÿÿ©ÿªÿ¥ÿ¥ÿ«ÿ¼ÿ­ÿ¤ÿ£ÿ£ÿ¨ÿ­ÿ¨ÿ®ÿ°ÿ®ÿ¯ÿ±ÿ³ÿ°ÿ¬ÿ°ÿ²ÿ¬ÿ£ÿ§ÿ£ÿ®ÿªÿ«ÿ¥ÿÉÿ¶ÿ«ÿµÿ³ÿµÿ¼ÿ¹ÿ³ÿ·ÿ»ÿ¤ÿ§ÿ¡ÿ´ÿ½ÿÿ½ÿ¶ÿÀÿ­ÿÿ®ÿÈÿÄÿ«ÿ¤ÿ®ÿ¶ÿ°ÿ ÿ¤ÿµÿ·ÿ¥ÿªÿµÿ«ÿ¤ÿ©ÿ©ÿºÿ¤ÿ¤ÿ¯ÿ®ÿ«ÿ¯ÿ¼ÿ½ÿ§ÿ¸ÿ¿ÿ·ÿÿÃÿ§ÿ­ÿµÿ®ÿ¥ÿ²ÿ¶ÿ´ÿ¯ÿªÿ­ÿ³ÿ»ÿ¯ÿ´ÿ¶ÿ¡ÿ§ÿ´ÿ°ÿ¨ÿ´ÿ¹ÿ·ÿ²ÿ±ÿ¸ÿ½ÿ±ÿÿµÿ¯ÿ±ÿ¿ÿ»ÿÇÿÐÿ©ÿ´ÿ«ÿ½ÿ¼ÿ¯ÿ¤ÿ¥ÿ³ÿ¬ÿÿ³ÿ©ÿ¶ÿ¤ÿµÿ­ÿÁÿ±ÿÿÿ¨ÿ°ÿ­ÿ¯ÿ¯ÿ¡ÿ®ÿ¬ÿ±ÿ¸ÿ²ÿ¸ÿÅÿ²ÿ­ÿ¬ÿ±ÿ¬ÿ¬ÿ´ÿ´ÿ¬ÿ¬ÿ²ÿ³ÿ­ÿºÿ¤ÿÄÿºÿªÿ®ÿºÿ»ÿ¯ÿ¦ÿ°ÿ±ÿ¡ÿ´ÿ¿ÿ¹ÿ¬ÿ½ÿµÿ²ÿ³ÿ³ÿ´ÿ´ÿ´ÿ±ÿ±ÿ±ÿ®ÿ¶ÿ­ÿ¶ÿ¾ÿ¸ÿ·ÿ¨ÿ³ÿÿ¬ÿ·ÿ®ÿ¥ÿ£ÿ§ÿ©ÿ«ÿÁÿ¨ÿ¹ÿÿ½ÿºÿ®ÿ¤ÿ«ÿ«ÿ®ÿµÿ³ÿ±ÿ²ÿ²ÿ«ÿ¦ÿÿ´ÿ®ÿ§ÿºÿ®ÿ®ÿ¹ÿ¶ÿ´ÿ®ÿ§ÿ¦ÿ°ÿ³ÿ°ÿ¥ÿ«ÿ²ÿ³ÿ´ÿ¶ÿ«ÿªÿºÿ¸ÿ°ÿÿÿ³ÿ°ÿ³ÿ´ÿ£ÿªÿ³ÿ¬ÿÿ¤ÿ¾ÿ³ÿ´ÿ´ÿ£ÿ´ÿ¶ÿ«ÿ«ÿ³ÿÄÿÅÿ´ÿ­ÿ¶ÿ¾ÿ¾ÿ§ÿ¸ÿ¶ÿ¯ÿ±ÿÿ·ÿºÿªÿ¶ÿ¼ÿ·ÿ¬ÿ¸ÿ²ÿ«ÿ¸ÿÿÿ¢ÿ ÿÿ¤ÿ±ÿ¨ÿ£ÿªÿºÿ»ÿÂÿ¶ÿµÿ´ÿ¨ÿ«ÿ¨ÿ¢ÿ´ÿ«ÿ©ÿ¼ÿÀÿ¸ÿ¾ÿ»ÿµÿ°ÿ²ÿµÿ³ÿ¬ÿ§ÿ¦ÿ¦ÿ§ÿÿ½ÿ©ÿ­ÿ¾ÿ»ÿ°ÿ´ÿÀÿ´ÿ°ÿÀÿ§ÿ·ÿ¶ÿ­ÿ°ÿ¨ÿ¥ÿ­ÿ­ÿ³ÿ®ÿ¿ÿ²ÿ£ÿ½ÿ´ÿÀÿÄÿ°ÿ¨ÿ²ÿ©ÿºÿ«ÿ³ÿ¸ÿªÿ­ÿ²ÿ·ÿ¹ÿ°ÿ®ÿ¿ÿ¹ÿ´ÿ¾ÿÉÿ¼ÿ¯ÿ²ÿ¼ÿ½ÿ¸ÿ½ÿ¾ÿ¶ÿ½ÿµÿ±ÿ¾ÿµÿµÿ¸ÿ»ÿ»ÿ´ÿ±ÿ¡ÿ¯ÿ£ÿªÿ³ÿ«ÿ¨ÿ¸ÿÁÿºÿ´ÿ«ÿ«ÿ£ÿ¸ÿ«ÿ¬ÿ²ÿ¶ÿ³ÿ©ÿ¥ÿ­ÿ´ÿ·ÿÀÿ¶ÿ¶ÿ°ÿºÿ¹ÿ°ÿµÿ¨ÿ¯ÿ¼ÿ ÿ¯ÿ­ÿ¯ÿ±ÿ²ÿ´ÿ´ÿ°ÿ±ÿ®ÿ£ÿ¤ÿ°ÿ¹ÿ¿ÿ·ÿ¬ÿ­ÿ¬ÿµÿ¨ÿ§ÿ¦ÿ¹ÿ¹ÿ¶ÿ¹ÿ·ÿ®ÿ¹ÿ¬ÿ¼ÿ²ÿ©ÿ¯ÿ·ÿ¸ÿ·ÿ²ÿ¦ÿªÿ ÿªÿÿ²ÿ¼ÿ´ÿ²ÿ¸ÿ»ÿÆÿ±ÿ°ÿ¬ÿ¬ÿ®ÿ±ÿ³ÿ±ÿ¯ÿ»ÿÀÿ¨ÿµÿ±ÿµÿ¿ÿÀÿ¶ÿ²ÿ·ÿ°ÿ·ÿÉÿ¿ÿ®ÿªÿ°ÿ¸ÿ¹ÿ­ÿ¸ÿ¬ÿ´ÿ¹ÿ·ÿµÿ³ÿ²ÿ·ÿÃÿÁÿµÿ®ÿ»ÿ´ÿ¼ÿ¸ÿ«ÿ«ÿ¯ÿ·ÿÁÿ¸ÿ²ÿ­ÿ­ÿ¶ÿºÿ¬ÿ§ÿ³ÿ´ÿ½ÿ½ÿ®ÿ´ÿ¸ÿ«ÿ¬ÿ«ÿ¯ÿ´ÿ¬ÿ£ÿ£ÿ¬ÿ¯ÿ¯ÿ¾ÿ®ÿÿ¨ÿ¼ÿ®ÿªÿ·ÿºÿ±ÿ²ÿ©ÿ±ÿ¨ÿ¢ÿ ÿ£ÿ©ÿ§ÿ¢ÿÿÿ®ÿ°ÿ²ÿ°ÿ¨ÿ¢ÿÿÀÿ»ÿ³ÿ¹ÿÀÿ¸ÿµÿ¸ÿ²ÿ°ÿ¹ÿ·ÿ»ÿ¸ÿ±ÿ¶ÿ»ÿ®ÿ¦ÿªÿ±ÿ¯ÿ³ÿ¸ÿ¸ÿÅÿ¸ÿ¶ÿ¸ÿ°ÿ°ÿ²ÿ²ÿ¯ÿ«ÿ±ÿ«ÿ·ÿ¼ÿÃÿÅÿºÿ¼ÿÇÿ±ÿ¨ÿ«ÿÿªÿ·ÿ²ÿ©ÿ±ÿºÿ°ÿ¿ÿµÿµÿ­ÿ®ÿ­ÿ±ÿºÿµÿ·ÿ±ÿ¹ÿ¾ÿÁÿ´ÿ²ÿÀÿÃÿÀÿÄÿªÿ®ÿ¤ÿ¤ÿ¬ÿ³ÿ´ÿ²ÿÆÿÏÿ¯ÿ¯ÿ¯ÿ¹ÿ°ÿ©ÿ°ÿ¯ÿ¬ÿ¿ÿ¶ÿ¯ÿÁÿ²ÿµÿ¶ÿ¯ÿ²ÿ®ÿµÿµÿ½ÿ´ÿ³ÿ¬ÿ°ÿºÿ´ÿ¨ÿ¸ÿ¨ÿ¬ÿ°ÿ»ÿËÿÃÿ¶ÿ¹ÿ¾ÿµÿ¤ÿ±ÿ«ÿºÿ¸ÿ¸ÿ®ÿ¤ÿªÿ·ÿÄÿ¹ÿÿ¢ÿ£ÿ©ÿµÿ²ÿªÿ­ÿ²ÿ³ÿ¿ÿ²ÿ°ÿ«ÿ´ÿ´ÿµÿµÿ§ÿ§ÿ¶ÿºÿ¿ÿ±ÿ¬ÿ·ÿ¸ÿ¬ÿ­ÿµÿ±ÿ¿ÿµÿ¸ÿ¼ÿ½ÿ´ÿªÿ§ÿ©ÿ¬ÿ³ÿ¸ÿ«ÿ¨ÿÃÿºÿ¦ÿ¢ÿ«ÿµÿ½ÿ¼ÿ²ÿ´ÿªÿ¾ÿ¬ÿ®ÿ´ÿ­ÿ¨ÿ°ÿ½ÿ¾ÿ¬ÿµÿ¯ÿ®ÿ­ÿ®ÿ§ÿ£ÿ¨ÿ²ÿ´ÿ¬ÿ­ÿ¬ÿ³ÿºÿ»ÿ¬ÿ¯ÿ¶ÿ°ÿªÿ­ÿ±ÿ¬ÿ°ÿ¢ÿ®ÿ¶ÿÇÿ¼ÿµÿ¸ÿ¼ÿ¼ÿ³ÿ¯ÿ­ÿ®ÿ§ÿµÿµÿ«ÿ¬ÿ·ÿ³ÿ¨ÿ´ÿÄÿ´ÿ¶ÿ²ÿµÿ®ÿ¸ÿ¹ÿÄÿ¾ÿ®ÿ³ÿ¼ÿ¹ÿºÿ«ÿÿ¶ÿ¨ÿ¯ÿ¬ÿ©ÿ¯ÿµÿ¹ÿ½ÿ¾ÿ·ÿªÿÂÿ¾ÿ²ÿÀÿ¼ÿ¨ÿ°ÿ¾ÿ¸ÿ²ÿ¼ÿ¾ÿ²ÿ°ÿ±ÿ¹ÿ³ÿ¿ÿÂÿµÿ¬ÿ­ÿ­ÿ¬ÿ³ÿ«ÿÉÿ¸ÿ¤ÿ¥ÿµÿ·ÿ±ÿ´ÿ»ÿ·ÿ¨ÿ¯ÿ»ÿ°ÿ³ÿ­ÿ±ÿ²ÿ®ÿ°ÿ°ÿ«ÿ­ÿ´ÿ·ÿÿ£ÿ²ÿÀÿ«ÿ¦ÿ²ÿ¯ÿ²ÿµÿ³ÿ´ÿµÿ¯ÿ¯ÿ©ÿÿ²ÿÁÿªÿ¯ÿ¯ÿ¶ÿ°ÿ§ÿ¯ÿ·ÿ®ÿ¬ÿÿ±ÿ²ÿ¹ÿ¬ÿ¹ÿ¶ÿ¸ÿ½ÿ·ÿ½ÿÆÿ¶ÿ¯ÿ±ÿªÿ·ÿ¯ÿ§ÿ°ÿ±ÿ´ÿµÿ¶ÿ¯ÿ¤ÿ¨ÿ¬ÿ³ÿ²ÿ®ÿ¯ÿÿ¥ÿ®ÿµÿ·ÿÆÿ¾ÿ©ÿ¦ÿ¯ÿ°ÿ°ÿ¼ÿ½ÿ ÿ¼ÿ·ÿ¯ÿ±ÿÁÿ»ÿµÿºÿ¶ÿ³ÿ¹ÿ³ÿ®ÿ¡ÿ´ÿ¶ÿ°ÿ¶ÿ±ÿµÿ¡ÿ¬ÿµÿ±ÿ¶ÿºÿºÿÀÿ±ÿ²ÿ¶ÿ¦ÿÄÿ®ÿ®ÿ±ÿ²ÿ´ÿ£ÿ¨ÿ½ÿ¸ÿ²ÿ»ÿ³ÿ²ÿµÿ§ÿÑÿ´ÿ¡ÿ¶ÿ¡ÿ½ÿ¶ÿ¶ÿ·ÿµÿ³ÿ°ÿ´ÿ²ÿ³ÿ³ÿºÿ«ÿ±ÿ·ÿ®ÿÁÿ»ÿ²ÿ¯ÿ¦ÿÿ¤ÿ¶ÿºÿ®ÿ¨ÿ²ÿ¤ÿ¯ÿ¨ÿÿ¶ÿºÿ²ÿºÿ°ÿ´ÿ»ÿ¸ÿ´ÿ³ÿ¸ÿ¶ÿ¶ÿ·ÿªÿ°ÿ¬ÿ¢ÿ®ÿ¶ÿ·ÿ¬ÿ­ÿ°ÿ­ÿ¨ÿªÿ©ÿÿªÿ°ÿ§ÿÅÿ¯ÿ²ÿ®ÿ­ÿ±ÿ¿ÿÀÿ¹ÿ­ÿ°ÿ²ÿ¤ÿÿ¬ÿ±ÿªÿ¶ÿ½ÿ¯ÿ§ÿ«ÿ³ÿ¾ÿ¥ÿ´ÿ¬ÿ°ÿ°ÿ¹ÿºÿµÿ±ÿ¨ÿ§ÿÿÿ®ÿ²ÿÁÿ´ÿ¬ÿ¬ÿ¸ÿ§ÿ³ÿ²ÿ²ÿ­ÿ¤ÿ¬ÿ±ÿªÿ¯ÿ²ÿ²ÿ­ÿ¡ÿ§ÿ¦ÿ¨ÿ¤ÿ¡ÿ©ÿµÿ¦ÿÿÿ©ÿ±ÿÿÿ¤ÿ¥ÿ¢ÿµÿ«ÿ²ÿÿÿ¨ÿÿ¥ÿ°ÿ­ÿ«ÿÿ¥ÿµÿ«ÿ¡ÿ©ÿ¦ÿÿ¤ÿ©ÿ¥ÿ¯ÿ«ÿ£ÿÿ­ÿ±ÿ¤ÿªÿ«ÿÿÿ«ÿ­ÿ°ÿ¯ÿ¬ÿ¦ÿ¥ÿ¦ÿ¡ÿÿÿ¡ÿ¤ÿ ÿÿ ÿ¡ÿ°ÿÿÿÿ ÿ©ÿÿÿ£ÿªÿ¦ÿ¢ÿ©ÿ¤ÿÿ¡ÿ«ÿÿ¦ÿºÿÿ®ÿÿÿ³ÿ§ÿÿÿ¤ÿÿÿ ÿ¨ÿ¯ÿªÿ¦ÿ¯ÿ°ÿ§ÿÿ©ÿ³ÿ¦ÿÿ³ÿ¸ÿÿ¡ÿ­ÿ¥ÿ¦ÿ¶ÿ®ÿ³ÿ¨ÿªÿªÿ§ÿ­ÿ°ÿ³ÿ´ÿ²ÿ²ÿ­ÿÄÿ°ÿ°ÿÿÿ´ÿ¸ÿ°ÿÿªÿ±ÿÿ²ÿ­ÿ°ÿµÿ¯ÿªÿ­ÿ´ÿºÿ¾ÿ¾ÿ¶ÿ¹ÿ­ÿ«ÿ°ÿ¬ÿ³ÿ´ÿ¶ÿ¾ÿ¹ÿ ÿÃÿ»ÿµÿ®ÿÿ¬ÿ»ÿ¾ÿ¸ÿµÿ¸ÿ­ÿ«ÿºÿ·ÿ«ÿ´ÿ¹ÿ°ÿ²ÿ§ÿ¥ÿ®ÿ°ÿ­ÿ³ÿ ÿ¹ÿ²ÿ²ÿ²ÿ¬ÿ©ÿ°ÿ®ÿ°ÿ¯ÿ±ÿºÿ¶ÿ­ÿªÿ¦ÿ¦ÿ§ÿ¶ÿ¬ÿ¶ÿªÿ¥ÿ®ÿ ÿ¤ÿ ÿ¦ÿ§ÿ°ÿ§ÿ²ÿ©ÿ£ÿ ÿ©ÿµÿ¸ÿ±ÿ¸ÿ·ÿÿÿ ÿÿ§ÿ¶ÿ·ÿºÿ¨ÿ²ÿ¨ÿÿ­ÿ¥ÿÿ«ÿ©ÿ¢ÿÿ¤ÿ¯ÿ·ÿ¦ÿ®ÿ¢ÿÿ¬ÿ ÿÿ ÿ£ÿÿÿÿ ÿÂÿ§ÿ©ÿ¯ÿÿ³ÿ¬ÿÿÿ£ÿ°ÿÿ°ÿ¢ÿ£ÿ ÿ¥ÿ ÿ¡ÿ¯ÿ²ÿ«ÿ­ÿ¹ÿ³ÿ¦ÿ¯ÿµÿ§ÿÿÿ®ÿ©ÿ±ÿ¯ÿ¨ÿ´ÿ£ÿ±ÿ¬ÿ°ÿ³ÿÃÿ»ÿ²ÿ«ÿ°ÿ²ÿ¬ÿ¥ÿ«ÿ±ÿ¨ÿªÿ«ÿÿ¢ÿ¦ÿÿ¦ÿ¡ÿÿ´ÿ½ÿÁÿ¯ÿ¹ÿ±ÿ°ÿ³ÿ¬ÿ¡ÿÿ¸ÿÿ¤ÿ°ÿ²ÿ¥ÿºÿ¶ÿ¬ÿÿµÿ¹ÿ±ÿ­ÿ­ÿ°ÿªÿ©ÿ¦ÿ§ÿ¬ÿ®ÿ¯ÿ¦ÿ¦ÿ©ÿ®ÿ²ÿ¯ÿ²ÿµÿ°ÿ¤ÿ¦ÿÿ¢ÿ¥ÿ¨ÿÿ¦ÿ¢ÿ¬ÿ¤ÿ¯ÿ­ÿ³ÿ°ÿ¨ÿ§ÿ·ÿ©ÿ´ÿ¹ÿ«ÿ­ÿ­ÿÿ¦ÿ°ÿ§ÿ£ÿ¤ÿµÿ½ÿ·ÿ§ÿÿÿ»ÿ·ÿ¥ÿ´ÿ²ÿ¬ÿ°ÿ©ÿ¬ÿ°ÿªÿ«ÿºÿ·ÿ¢ÿ®ÿ¦ÿ¨ÿ«ÿªÿ­ÿ¶ÿ­ÿ¨ÿ¨ÿ«ÿ¨ÿ«ÿ¶ÿ³ÿ¬ÿ¦ÿ§ÿ¤ÿÿ¥ÿ»ÿ¬ÿ¨ÿÿÿ¢ÿ ÿ¡ÿ¤ÿ©ÿ«ÿ«ÿ°ÿ´ÿ§ÿ²ÿ£ÿ«ÿ©ÿ ÿ²ÿ§ÿ«ÿ³ÿ°ÿªÿ¯ÿ¦ÿ®ÿ©ÿ©ÿÿÿ£ÿ¦ÿªÿ£ÿ¢ÿ¨ÿ´ÿ¨ÿÿ¡ÿ¤ÿ¥ÿ¡ÿ¤ÿ­ÿªÿ¨ÿ°ÿ¨ÿ¦ÿ©ÿÿ«ÿ¶ÿ¬ÿªÿ£ÿ­ÿ¯ÿ¤ÿªÿ¬ÿ­ÿ®ÿ¤ÿ­ÿ¦ÿ¨ÿÿÿ¨ÿ¬ÿ¨ÿ¨ÿ²ÿ·ÿµÿ°ÿ¶ÿ´ÿ©ÿ¢ÿ­ÿºÿ«ÿÿ£ÿ±ÿ§ÿÿ§ÿ±ÿ°ÿ¤ÿªÿÿmÿÿÿ±ÿÀÿ´ÿÿÿ©ÿ£ÿ­ÿ´ÿ·ÿÿ§ÿ¬ÿªÿ¨ÿ§ÿ²ÿ®ÿ¥ÿ©ÿ«ÿ¦ÿ¢ÿ§ÿ©ÿ¦ÿ´ÿ¾ÿ³ÿ¯ÿ¹ÿ³ÿ³ÿ²ÿ¬ÿÿÿÿ³ÿ³ÿ³ÿ³ÿ¯ÿ·ÿ°ÿ¯ÿ·ÿªÿ²ÿ¨ÿ§ÿ¹ÿÿÿºÿ®ÿ²ÿ´ÿ¼ÿ¸ÿ±ÿ£ÿÿ¡ÿ¬ÿ¬ÿªÿ©ÿ¦ÿªÿ¯ÿ²ÿ´ÿ¶ÿ½ÿ¿ÿ¬ÿ¨ÿ£ÿ§ÿ´ÿ¦ÿ´ÿ²ÿµÿ°ÿ¹ÿ¨ÿ§ÿ²ÿ¬ÿ¤ÿ¤ÿ´ÿ¶ÿ©ÿ¿ÿÅÿÀÿªÿ¥ÿ²ÿ®ÿªÿ±ÿ±ÿµÿ¹ÿ¹ÿ¹ÿ·ÿªÿ£ÿ³ÿºÿ¯ÿ«ÿ´ÿ·ÿ¹ÿºÿ§ÿÿ®ÿ³ÿ²ÿ¶ÿ¬ÿ§ÿÿÿÿ¯ÿ²ÿ¤ÿ®ÿªÿ±ÿ¨ÿ´ÿ ÿ´ÿ¸ÿ¹ÿ¯ÿ©ÿ¥ÿ°ÿ¯ÿ°ÿ¥ÿ¥ÿ­ÿ²ÿ·ÿ³ÿ§ÿ¯ÿ³ÿ¯ÿ²ÿ±ÿ·ÿ¸ÿ²ÿ©ÿ¥ÿ©ÿ§ÿ¤ÿ±ÿ¶ÿ­ÿ­ÿ¬ÿ¯ÿºÿ°ÿ¦ÿ¯ÿ©ÿªÿ²ÿ·ÿ·ÿ²ÿ¡ÿ¨ÿ«ÿ­ÿ«ÿµÿ»ÿ¥ÿ«ÿ®ÿ®ÿ²ÿ­ÿ¸ÿ±ÿ§ÿ°ÿÿ±ÿ¦ÿ¶ÿ¯ÿªÿÿ­ÿ«ÿ¶ÿ³ÿ«ÿ¨ÿ³ÿ¿ÿ»ÿ³ÿªÿ«ÿ­ÿ¥ÿ ÿ ÿ¢ÿ¤ÿ­ÿ³ÿ°ÿºÿ°ÿ±ÿ³ÿ¬ÿ©ÿ¢ÿ®ÿ¢ÿ­ÿ²ÿ­ÿ¦ÿ¸ÿ»ÿ¦ÿ¯ÿ§ÿÇÿ¯ÿ¦ÿ¥ÿ¬ÿ¾ÿÿ¨ÿ¯ÿ©ÿÆÿ­ÿÿ¦ÿ¯ÿ¶ÿ«ÿ¬ÿ±ÿ«ÿ®ÿ ÿ¦ÿ±ÿªÿ²ÿ²ÿ¨ÿ±ÿ´ÿ¯ÿ±ÿ·ÿ¹ÿ²ÿ¿ÿ°ÿ°ÿºÿ°ÿ¸ÿ°ÿÿ·ÿ³ÿÿ²ÿ¤ÿ´ÿ¼ÿ¯ÿ¶ÿ¯ÿ¤ÿ©ÿ´ÿ¸ÿ«ÿ£ÿÿ²ÿ§ÿ´ÿ§ÿ«ÿ»ÿ¾ÿªÿ½ÿ´ÿ´ÿ½ÿ·ÿ±ÿµÿ³ÿ´ÿµÿ¶ÿ­ÿ«ÿ¯ÿ ÿ£ÿ§ÿ ÿªÿµÿ°ÿªÿ¸ÿ§ÿ£ÿ³ÿµÿ¨ÿ§ÿ¸ÿ®ÿ³ÿ¶ÿ¨ÿ£ÿ²ÿÿ­ÿ¬ÿ»ÿ¦ÿ«ÿ©ÿÿµÿ­ÿ°ÿ±ÿ¨ÿ¨ÿ°ÿ»ÿªÿ¨ÿ´ÿ³ÿ©ÿ«ÿ¯ÿ±ÿ¼ÿ²ÿ ÿ­ÿ»ÿ¹ÿ°ÿ§ÿ²ÿ·ÿ¯ÿ­ÿ·ÿ­ÿ®ÿºÿ¹ÿ²ÿÃÿµÿºÿ¬ÿ­ÿ©ÿ®ÿ¹ÿÀÿ·ÿ«ÿ®ÿ«ÿ«ÿ·ÿ¬ÿºÿ¯ÿÿ§ÿ»ÿµÿ¹ÿ§ÿ±ÿ²ÿ¶ÿºÿ½ÿÂÿ¿ÿºÿ±ÿ¯ÿ¸ÿ³ÿ®ÿ´ÿ¸ÿ©ÿÿ¦ÿ«ÿ¨ÿÿ³ÿ¨ÿ¼ÿ·ÿ¬ÿªÿ·ÿÀÿ§ÿ¹ÿ¿ÿ¼ÿÿ«ÿÆÿÆÿ»ÿÿ¯ÿ¥ÿ®ÿ¯ÿ¯ÿ«ÿ¼ÿ¶ÿ¥ÿ¡ÿ²ÿ±ÿ»ÿ¿ÿ¬ÿ¬ÿ±ÿ²ÿ·ÿ¼ÿ»ÿ²ÿ²ÿ½ÿµÿ¨ÿ®ÿ¯ÿ¯ÿ¯ÿ§ÿ±ÿÀÿ³ÿ§ÿ¨ÿ¹ÿµÿ«ÿ¨ÿ¨ÿ¾ÿ¥ÿºÿ¬ÿ«ÿ´ÿ±ÿ­ÿ²ÿ·ÿÅÿ²ÿ¦ÿ£ÿ«ÿ®ÿ°ÿ¹ÿ²ÿ¨ÿ¯ÿªÿ®ÿ²ÿ¹ÿ´ÿ¤ÿ§ÿ®ÿ²ÿ±ÿ°ÿ²ÿ®ÿ®ÿÿ¸ÿ²ÿÁÿ©ÿ¥ÿ®ÿÀÿ§ÿ³ÿ¡ÿªÿ¬ÿ¾ÿÿ·ÿ»ÿ¶ÿ¢ÿ³ÿ²ÿ©ÿªÿ¯ÿ·ÿ³ÿªÿ¯ÿ«ÿ°ÿ¬ÿ²ÿ´ÿ±ÿµÿ±ÿ²ÿ¹ÿ¼ÿ·ÿ±ÿ±ÿ±ÿ¤ÿ¶ÿÅÿ»ÿ¤ÿ«ÿ¬ÿ·ÿ¸ÿµÿ®ÿ¦ÿ»ÿ¤ÿ¶ÿªÿ¼ÿ°ÿ©ÿ³ÿ²ÿ¶ÿ¶ÿ§ÿ®ÿ¸ÿ¬ÿµÿÆÿÁÿ½ÿµÿ¯ÿ¶ÿ¸ÿ³ÿ®ÿ´ÿ´ÿ³ÿ´ÿ°ÿ®ÿ¸ÿ²ÿ¸ÿ¬ÿ®ÿ°ÿ¿ÿ¨ÿ¾ÿ³ÿ½ÿºÿ¸ÿÃÿ¿ÿ¯ÿ®ÿ¤ÿªÿ¿ÿ»ÿºÿ¿ÿ¶ÿ¬ÿ¯ÿµÿ±ÿ·ÿ±ÿ ÿ«ÿ´ÿ¯ÿ©ÿ°ÿ«ÿ¬ÿ­ÿ¡ÿ§ÿ¬ÿµÿ¯ÿÀÿ²ÿ¹ÿ«ÿ­ÿµÿ³ÿµÿ­ÿ²ÿ»ÿ¶ÿ´ÿ¯ÿ¯ÿµÿ­ÿ°ÿ¶ÿÂÿ¾ÿ®ÿ¬ÿ­ÿ²ÿ¹ÿ¾ÿ¶ÿ®ÿ®ÿ¸ÿ¹ÿ¦ÿ²ÿ¤ÿ·ÿ³ÿ´ÿ¹ÿ²ÿ»ÿ¶ÿªÿ¤ÿ¬ÿµÿ±ÿÀÿ­ÿ¹ÿ±ÿ§ÿ±ÿÀÿÆÿÄÿÂÿµÿµÿ¼ÿ­ÿ¯ÿ¯ÿ¹ÿÃÿ¯ÿ¶ÿ¶ÿ»ÿ¼ÿªÿªÿÀÿ³ÿ±ÿÄÿ¬ÿ¥ÿµÿ°ÿ³ÿ¯ÿ´ÿ´ÿ·ÿµÿ´ÿ¹ÿ²ÿ­ÿ°ÿ¬ÿ§ÿ§ÿ¨ÿ®ÿ°ÿ©ÿ®ÿºÿ©ÿ©ÿ¯ÿ°ÿ·ÿ¬ÿ¯ÿ¨ÿ®ÿ¹ÿÁÿºÿ½ÿ¹ÿ§ÿ¿ÿÀÿºÿÁÿµÿ±ÿ©ÿªÿ¿ÿ³ÿ­ÿ«ÿ³ÿ¨ÿ«ÿ«ÿ¤ÿÂÿ¶ÿ®ÿ¿ÿ·ÿ¸ÿ¾ÿ­ÿ´ÿ´ÿªÿºÿ´ÿªÿ°ÿ¼ÿ¶ÿºÿºÿ®ÿ¦ÿªÿºÿ·ÿ´ÿ²ÿ©ÿµÿ¯ÿ±ÿ¿ÿÿ²ÿÌÿÁÿ¨ÿ±ÿ»ÿ¬ÿ®ÿ¨ÿ©ÿ³ÿ¼ÿ·ÿ­ÿ¤ÿ¨ÿ²ÿ¯ÿ­ÿ¬ÿªÿ°ÿ¯ÿ²ÿ»ÿÃÿ½ÿ²ÿ®ÿ§ÿÀÿ­ÿ´ÿ´ÿÀÿ»ÿ¶ÿªÿ°ÿ¶ÿ¶ÿ»ÿÄÿ¸ÿªÿ¶ÿ»ÿ¾ÿÁÿ¸ÿÀÿÅÿ¬ÿ¹ÿ¤ÿ²ÿ­ÿ³ÿ¶ÿ´ÿ¸ÿ¼ÿµÿ§ÿ»ÿÄÿ½ÿ¶ÿ²ÿ±ÿ°ÿ±ÿµÿ¬ÿÿÿ³ÿ²ÿªÿ¦ÿ«ÿÿÁÿ«ÿ®ÿ©ÿÅÿÍÿ­ÿÿÿÿ«ÿ´ÿ£ÿ©ÿºÿ«ÿ«ÿ£ÿÿÿÿ°ÿÿÿ¦ÿ¥ÿÿÿ©ÿÿ§ÿÿ¨ÿ§ÿ¤ÿ«ÿ«ÿÿÿ¨ÿ¯ÿ»ÿ¢ÿÿ²ÿºÿ¤ÿºÿ¬ÿ¯ÿ¶ÿ¶ÿ¬ÿ¥ÿ²ÿ§ÿ§ÿ¯ÿ®ÿ¦ÿ¤ÿ¦ÿ¯ÿ»ÿÿÿ¨ÿ¥ÿ¤ÿ±ÿ§ÿÿ¡ÿ§ÿ ÿÿÿÿÿ£ÿÿÿ«ÿ©ÿÿÿÿÿÿÿ¢ÿ¹ÿ®ÿÿ¡ÿÿ ÿÿÿ¡ÿÿ¡ÿ¡ÿÿ£ÿÿÿ¥ÿ§ÿ£ÿ¤ÿ£ÿ°ÿ§ÿ£ÿ«ÿ¡ÿÿ­ÿ¦ÿ¤ÿ´ÿ¨ÿ©ÿ­ÿ®ÿµÿ«ÿ¨ÿ§ÿµÿ£ÿªÿ§ÿ©ÿªÿ¡ÿ¦ÿÂÿ­ÿ¦ÿ´ÿ·ÿ­ÿ°ÿ¶ÿ´ÿ¿ÿÀÿ¢ÿ©ÿ¶ÿÀÿÄÿ¡ÿ¬ÿ­ÿ·ÿ¹ÿ³ÿ°ÿµÿ²ÿ¤ÿÿ¤ÿ¤ÿ¢ÿ§ÿ­ÿ°ÿ²ÿ³ÿ¥ÿ¤ÿ¨ÿ¡ÿÿ§ÿ¼ÿ²ÿªÿ¨ÿ©ÿ°ÿºÿ¿ÿ²ÿ¤ÿ¼ÿ¿ÿ£ÿ¤ÿÿ©ÿ¸ÿ«ÿ§ÿ²ÿ­ÿµÿ¯ÿ¡ÿ¦ÿ«ÿ°ÿ¹ÿ¦ÿ±ÿ«ÿ®ÿ®ÿ¸ÿ®ÿÿ§ÿ»ÿÁÿ¹ÿ¹ÿ¹ÿ¹ÿ´ÿ£ÿ¥ÿ¬ÿ°ÿ·ÿ´ÿËÿÿ³ÿ¡ÿÿ±ÿµÿ¨ÿ£ÿ¯ÿ±ÿÿ¤ÿ»ÿ°ÿ²ÿ¨ÿ·ÿ«ÿ«ÿ¬ÿ¦ÿ¡ÿ­ÿ»ÿ½ÿ·ÿ³ÿ¸ÿ»ÿ¿ÿÃÿÃÿ¥ÿ½ÿ°ÿ£ÿ¹ÿ®ÿ£ÿ­ÿ¦ÿ¯ÿ½ÿ¯ÿ¡ÿ°ÿ¼ÿºÿ½ÿ¸ÿÂÿÀÿ¼ÿ§ÿ®ÿ®ÿ°ÿ«ÿ¯ÿ±ÿªÿ±ÿ¨ÿµÿ¬ÿ±ÿªÿ±ÿ½ÿ³ÿ¶ÿ¶ÿ´ÿªÿªÿ³ÿ¶ÿ¶ÿ­ÿ¬ÿ´ÿ¯ÿËÿ³ÿ´ÿ¥ÿ¸ÿ¹ÿºÿµÿ³ÿ¶ÿ©ÿ³ÿ¼ÿ¶ÿ«ÿ ÿ¹ÿÀÿ¨ÿ§ÿ­ÿªÿ±ÿ²ÿªÿ³ÿ¹ÿ¹ÿ¸ÿ²ÿ³ÿ¾ÿ ÿÿµÿ©ÿ¯ÿ¯ÿ©ÿ§ÿ¢ÿ©ÿÿ¨ÿ¥ÿ¬ÿ­ÿ¥ÿ»ÿ³ÿ¸ÿ±ÿ§ÿ«ÿ°ÿ³ÿ±ÿ©ÿ ÿ®ÿ·ÿÂÿ¬ÿ²ÿ²ÿ±ÿ¯ÿÿÿ¤ÿ¦ÿ²ÿ·ÿ­ÿ°ÿ®ÿ¨ÿ³ÿ­ÿ°ÿ¶ÿ«ÿ¥ÿ°ÿµÿºÿ¯ÿ®ÿ®ÿ¦ÿ¸ÿ³ÿ»ÿ´ÿ§ÿ§ÿ¬ÿªÿ¬ÿ³ÿ­ÿªÿ¦ÿ«ÿ ÿÿÿÿ¯ÿµÿ¨ÿ¥ÿ§ÿ¡ÿ»ÿµÿ³ÿ®ÿ®ÿ®ÿ§ÿ§ÿªÿ¥ÿªÿÿ»ÿºÿºÿ°ÿ¯ÿ¨ÿ²ÿ´ÿ¯ÿ­ÿ¬ÿ¯ÿ¯ÿ·ÿµÿ³ÿ¶ÿ¬ÿ§ÿ®ÿ³ÿ³ÿ³ÿ´ÿºÿ¹ÿµÿ®ÿ±ÿ·ÿ©ÿ«ÿ­ÿ¯ÿ²ÿ°ÿ¬ÿ­ÿ·ÿ®ÿ´ÿ©ÿ¨ÿ±ÿµÿÿÿ¤ÿ©ÿ´ÿ³ÿ´ÿ­ÿ¢ÿ³ÿ¸ÿ¿ÿ¼ÿ°ÿ°ÿ½ÿ·ÿ«ÿ°ÿ­ÿ¶ÿºÿ½ÿ´ÿ­ÿ±ÿ¶ÿµÿ´ÿÿ¯ÿ®ÿ³ÿ«ÿ´ÿ»ÿ»ÿ´ÿ¬ÿ±ÿ¤ÿ®ÿ±ÿ³ÿµÿ¦ÿ¯ÿ²ÿªÿ°ÿ¹ÿ§ÿÿ¦ÿ«ÿ±ÿ«ÿ©ÿ°ÿ²ÿ«ÿ¤ÿ²ÿ·ÿ·ÿ¹ÿ±ÿ°ÿ°ÿÀÿ¾ÿ³ÿ²ÿ·ÿÒÿÎÿÆÿ´ÿ³ÿ¾ÿµÿªÿ²ÿ¸ÿ©ÿ°ÿ°ÿ¦ÿ¥ÿ©ÿ¨ÿ¦ÿ¨ÿ¹ÿÃÿ©ÿ°ÿ¶ÿ¬ÿµÿ³ÿ¶ÿ©ÿ±ÿ½ÿ´ÿ·ÿªÿ»ÿ®ÿ²ÿ°ÿ©ÿ«ÿ½ÿ¿ÿ¨ÿ¬ÿ£ÿ«ÿ§ÿ´ÿ´ÿ±ÿ¯ÿ­ÿ·ÿÊÿ²ÿ±ÿ©ÿ­ÿ°ÿ´ÿ·ÿ±ÿ­ÿ·ÿ¹ÿ¤ÿ¬ÿ¾ÿ·ÿ¬ÿ¶ÿ¿ÿ·ÿªÿ¡ÿ½ÿÄÿ°ÿµÿ©ÿªÿ·ÿ¹ÿ¸ÿ°ÿ¨ÿµÿ¨ÿ­ÿ´ÿ·ÿ¼ÿ¼ÿ³ÿ½ÿ½ÿ¯ÿ¿ÿ½ÿ¸ÿ·ÿ±ÿªÿ¸ÿ»ÿ½ÿ¹ÿ»ÿ°ÿ­ÿµÿ»ÿ½ÿÃÿ·ÿ»ÿ¹ÿ´ÿ§ÿ¨ÿ§ÿ©ÿ·ÿªÿ¤ÿªÿ¥ÿ§ÿ¨ÿªÿªÿ§ÿ¦ÿ®ÿªÿÿ·ÿ¯ÿ«ÿ±ÿ«ÿ£ÿ±ÿ©ÿ¡ÿ¢ÿ¬ÿ§ÿ¢ÿ¥ÿ¬ÿ²ÿÿÿ¥ÿ¥ÿ¦ÿ¥ÿ¢ÿ¢ÿÿ³ÿ·ÿ¹ÿ¶ÿ¶ÿ½ÿ»ÿ¾ÿ¼ÿ°ÿ­ÿ«ÿ°ÿ¶ÿ³ÿµÿ¶ÿ¾ÿ®ÿ¥ÿ¬ÿ³ÿ¶ÿºÿ¸ÿ¿ÿ»ÿÀÿ«ÿ³ÿ¾ÿ·ÿ°ÿ¹ÿ³ÿ¶ÿ·ÿ»ÿÃÿ¹ÿ¶ÿ´ÿ©ÿ¿ÿ¯ÿ¯ÿÅÿ¹ÿ¥ÿ¦ÿµÿ¼ÿ¶ÿ´ÿ³ÿ¾ÿ¸ÿ·ÿ°ÿ³ÿ³ÿ¨ÿ­ÿ´ÿºÿ·ÿ´ÿ¹ÿ²ÿ²ÿ±ÿ¯ÿ·ÿ²ÿ³ÿ¥ÿ§ÿ®ÿ®ÿ°ÿ°ÿ¬ÿµÿÁÿ·ÿ¹ÿ´ÿ²ÿµÿ·ÿ»ÿÀÿ´ÿÿ´ÿ°ÿ¶ÿÂÿ³ÿ¯ÿ°ÿ©ÿ±ÿ¿ÿ¶ÿ§ÿºÿ¼ÿºÿ°ÿ©ÿ²ÿÃÿÇÿ¯ÿ¡ÿ²ÿ®ÿ®ÿ¸ÿ¹ÿ±ÿ±ÿ´ÿ²ÿ¨ÿ¸ÿ»ÿ±ÿ®ÿµÿ­ÿ±ÿÆÿ°ÿ´ÿ´ÿÿ§ÿ°ÿµÿ¶ÿ½ÿ½ÿµÿºÿ·ÿ¸ÿ´ÿ»ÿ°ÿ±ÿ¹ÿ´ÿ¨ÿ¤ÿªÿ®ÿ¤ÿ¶ÿ±ÿ»ÿµÿ­ÿ­ÿ¯ÿ³ÿµÿ·ÿºÿºÿ¼ÿºÿ´ÿ°ÿ¯ÿ¬ÿ©ÿªÿ·ÿ¬ÿ²ÿÁÿ£ÿ ÿ±ÿ¶ÿ°ÿ¬ÿ¬ÿ³ÿ®ÿ©ÿµÿ²ÿ¸ÿÂÿ´ÿ£ÿ©ÿ¹ÿ»ÿ´ÿ°ÿÃÿÃÿÆÿ«ÿ¤ÿ¡ÿ¦ÿµÿ¶ÿ¬ÿ°ÿ£ÿ°ÿ»ÿ´ÿ´ÿ®ÿ°ÿ¶ÿ²ÿ¬ÿ³ÿ¤ÿÿ®ÿ¯ÿ¸ÿ°ÿ®ÿªÿ¢ÿ¦ÿµÿµÿ¥ÿ¬ÿ«ÿ¥ÿ­ÿ®ÿ±ÿ¯ÿ°ÿ±ÿ°ÿ·ÿ¸ÿÃÿ´ÿ½ÿ¿ÿºÿ§ÿ©ÿ¶ÿ´ÿ©ÿ²ÿÁÿ¾ÿ®ÿ°ÿ£ÿ§ÿ®ÿ¶ÿ±ÿ§ÿ©ÿ¯ÿ®ÿ³ÿ¼ÿ»ÿ´ÿ¶ÿ¿ÿ²ÿ©ÿ³ÿÁÿÈÿÅÿ¿ÿÅÿ·ÿ²ÿ»ÿ®ÿ´ÿ¸ÿ½ÿ¿ÿ»ÿºÿ¸ÿ¯ÿ°ÿ³ÿÆÿµÿÁÿ´ÿ¸ÿÃÿ«ÿ©ÿ¶ÿ´ÿ±ÿ·ÿ´ÿ´ÿ¯ÿ½ÿ¼ÿ«ÿ¶ÿ²ÿµÿ´ÿ²ÿ¯ÿªÿ³ÿ´ÿ¢ÿµÿ¯ÿ´ÿ¬ÿ¶ÿÀÿ²ÿ¤ÿ®ÿ¹ÿ³ÿ³ÿ°ÿ´ÿ®ÿ¨ÿ°ÿ¶ÿ¦ÿ¬ÿ´ÿµÿªÿ¨ÿ±ÿ¢ÿÿ¥ÿ¢ÿªÿ¢ÿ¯ÿ ÿ§ÿ«ÿ¬ÿ­ÿ©ÿ°ÿ¼ÿ¬ÿ©ÿ»ÿ¶ÿÀÿ§ÿ¦ÿ°ÿ°ÿ²ÿµÿ´ÿ´ÿ´ÿ±ÿ³ÿ·ÿ´ÿ¬ÿÁÿÿ²ÿ·ÿºÿ³ÿºÿºÿ¹ÿ»ÿ®ÿ£ÿ£ÿ¬ÿ¬ÿ¨ÿÁÿ·ÿ«ÿ°ÿ¼ÿªÿ¥ÿ´ÿ»ÿ¶ÿ©ÿªÿÃÿ´ÿ¦ÿ´ÿ³ÿ³ÿ¶ÿ¼ÿµÿ¶ÿ³ÿ¯ÿ´ÿ½ÿÃÿ½ÿ´ÿºÿ³ÿ§ÿ¶ÿ²ÿ²ÿ°ÿ¹ÿ«ÿ¡ÿªÿ¶ÿ¯ÿ¦ÿµÿ¨ÿ¬ÿ»ÿ³ÿ¯ÿ¥ÿ¬ÿªÿ«ÿ´ÿ¼ÿ±ÿ°ÿ·ÿµÿ´ÿ±ÿ¤ÿ«ÿ·ÿ¹ÿ«ÿ°ÿ®ÿ®ÿ²ÿ­ÿ±ÿ¶ÿ»ÿµÿ¨ÿ²ÿ¹ÿ¾ÿ¼ÿÁÿ²ÿ¤ÿ·ÿ´ÿºÿ¶ÿªÿ¤ÿ¤ÿ¤ÿ¤ÿªÿ­ÿªÿ¸ÿ°ÿ®ÿ¾ÿ©ÿºÿ¬ÿ¬ÿ©ÿ®ÿ«ÿ¨ÿ°ÿ§ÿ ÿ­ÿ¶ÿ±ÿ«ÿÀÿµÿÿ¬ÿ¼ÿ´ÿ­ÿ±ÿ±ÿ´ÿ¶ÿ³ÿ²ÿ²ÿ¸ÿ¶ÿ©ÿ©ÿ¬ÿ¦ÿ¹ÿ¾ÿ­ÿµÿ¦ÿ³ÿ·ÿµÿ¸ÿ«ÿµÿ«ÿ¾ÿÒÿ·ÿ¬ÿ°ÿ¨ÿ£ÿ°ÿ¤ÿ®ÿ£ÿ¶ÿ¯ÿªÿºÿ¢ÿªÿ³ÿ±ÿ«ÿ¯ÿ³ÿ³ÿ±ÿ¬ÿ®ÿ¬ÿ¯ÿ¡ÿÿÿ¬ÿ·ÿ¸ÿ¬ÿ¶ÿ²ÿÿÿ§ÿ¬ÿ²ÿ®ÿ§ÿ«ÿ®ÿ¦ÿÿ¨ÿ¥ÿÿÿÿÿ ÿ®ÿ¥ÿÿ§ÿ®ÿ¬ÿÿÿ«ÿ¦ÿ¥ÿ«ÿ«ÿºÿ¯ÿÿµÿ¹ÿ¡ÿªÿÿ«ÿ§ÿ¶ÿ®ÿ¦ÿ«ÿ¦ÿ ÿ£ÿ£ÿ¢ÿ ÿÿÿ©ÿÿÿÿ¤ÿ°ÿ®ÿÿÿ¬ÿÿ¢ÿ¥ÿ¨ÿ¥ÿÿ£ÿ¬ÿ ÿÿÿÿÿÿÿ§ÿÿÿ°ÿ«ÿ°ÿ«ÿ¤ÿªÿ¦ÿÿ¢ÿ§ÿ®ÿ³ÿ°ÿªÿ£ÿ¢ÿÿÿ­ÿ¯ÿ¬ÿ¤ÿ¯ÿ¬ÿ©ÿªÿÿ®ÿ¬ÿµÿ°ÿ¾ÿ²ÿ¯ÿÀÿ·ÿ©ÿ»ÿ¾ÿ«ÿ°ÿ·ÿ®ÿ¯ÿ¯ÿ°ÿ³ÿ¦ÿªÿ½ÿ»ÿ¤ÿ¼ÿ»ÿ¯ÿ²ÿ§ÿªÿ¶ÿªÿ¦ÿµÿ¿ÿ½ÿ¹ÿ¾ÿÁÿ¸ÿ³ÿ­ÿªÿ¡ÿ¯ÿÿ¤ÿÿ«ÿ¨ÿ­ÿµÿºÿµÿ«ÿ¥ÿ©ÿ³ÿ¦ÿ¥ÿ²ÿ±ÿ´ÿºÿ¼ÿ³ÿ°ÿªÿ°ÿ°ÿ¥ÿ¤ÿ¾ÿ¸ÿ·ÿ£ÿ§ÿ´ÿ©ÿ©ÿ°ÿ§ÿ©ÿ²ÿµÿ´ÿ¬ÿ±ÿ¸ÿ­ÿ¬ÿµÿ«ÿÿ«ÿ¦ÿ¹ÿ¸ÿ¨ÿ²ÿ§ÿ§ÿ¹ÿ¬ÿµÿ¶ÿ¨ÿ¬ÿ´ÿ¬ÿ¦ÿÿÿÿ§ÿ°ÿ´ÿ´ÿ§ÿ ÿ¡ÿÿ¡ÿÿ¡ÿ®ÿ¶ÿ®ÿ´ÿ¢ÿÂÿªÿ©ÿ¢ÿ¨ÿ¡ÿ«ÿ®ÿ«ÿ®ÿ«ÿ²ÿ­ÿªÿ©ÿ£ÿ£ÿ¨ÿ«ÿ«ÿ½ÿ¶ÿÿÿÿ®ÿªÿ ÿÿ«ÿ¨ÿ©ÿÿ¶ÿ¨ÿ¬ÿ®ÿ­ÿ°ÿ±ÿ­ÿ®ÿ²ÿ±ÿªÿªÿ¹ÿ´ÿ§ÿ°ÿ²ÿ®ÿ§ÿ¥ÿ¢ÿ¡ÿ¬ÿ§ÿ²ÿµÿ¦ÿºÿ°ÿµÿªÿ½ÿ±ÿ·ÿ¿ÿ±ÿ½ÿ®ÿ¬ÿ¯ÿ£ÿ§ÿ£ÿ¥ÿ¨ÿ¬ÿ®ÿ²ÿ°ÿ¡ÿ®ÿ±ÿ¨ÿ±ÿ´ÿ¿ÿ¬ÿ»ÿ³ÿ³ÿ¤ÿµÿ²ÿªÿÁÿ¼ÿ­ÿµÿ¨ÿ´ÿÿÿ­ÿ³ÿ·ÿºÿ­ÿ¸ÿ¶ÿ¨ÿ¦ÿªÿ°ÿ´ÿ°ÿªÿ«ÿ±ÿ«ÿ¨ÿ¯ÿ¨ÿ´ÿµÿ±ÿ¨ÿÿªÿ¨ÿÅÿÿÿ§ÿ¨ÿ¥ÿÂÿªÿµÿ°ÿ°ÿ²ÿ°ÿ»ÿ¼ÿ®ÿÿÿ¥ÿ­ÿµÿ¨ÿ¯ÿ·ÿªÿ©ÿ¨ÿªÿÿÿÿ­ÿÅÿÿ¯ÿ§ÿ ÿ±ÿªÿ¦ÿ²ÿÿ«ÿ±ÿµÿ¬ÿ²ÿÿÿ¨ÿ¦ÿªÿ¯ÿ±ÿ°ÿ±ÿ®ÿ¦ÿ¥ÿ°ÿ±ÿ¤ÿ¡ÿ¥ÿ¬ÿ¤ÿÿ»ÿ¬ÿ®ÿ«ÿ´ÿ¨ÿÿ°ÿ«ÿ­ÿÿ£ÿ²ÿ²ÿ³ÿ¥ÿªÿ¡ÿ¬ÿ ÿ·ÿ¦ÿ¨ÿ¹ÿ¯ÿ±ÿµÿÿÿ¶ÿÀÿ¸ÿ³ÿ´ÿ­ÿ¯ÿ²ÿ«ÿ­ÿ±ÿ¡ÿ¥ÿ¢ÿ³ÿ¥ÿ©ÿÿ­ÿÿ®ÿÿ¦ÿÿ«ÿÿ¦ÿ¿ÿ¸ÿ«ÿ«ÿÿÿ©ÿ¬ÿ­ÿ£ÿ«ÿ§ÿÿ§ÿ¯ÿ¤ÿ¦ÿ©ÿªÿ¨ÿ¦ÿ´ÿµÿªÿ­ÿ­ÿ³ÿ¶ÿ±ÿ¯ÿ·ÿ­ÿ£ÿ¬ÿ¸ÿ¤ÿ¨ÿ¤ÿ¸ÿ¥ÿÿÿ|ÿkÿÿ³ÿ¤ÿÂÿ½ÿ´ÿ¯ÿ§ÿ¤ÿ§ÿ¡ÿÿ±ÿ¶ÿ®ÿ²ÿ³ÿ¬ÿ¯ÿ¯ÿ¯ÿ°ÿ±ÿªÿ¨ÿ±ÿ¬ÿ·ÿ³ÿµÿµÿ¢ÿ»ÿ¹ÿ´ÿµÿ°ÿ¶ÿ·ÿ¶ÿÿ«ÿ«ÿ ÿÿÅÿ¾ÿ¢ÿ²ÿ¼ÿ¡ÿ¬ÿÅÿ¤ÿ©ÿ©ÿ­ÿÿÿ©ÿ»ÿ´ÿ³ÿ­ÿ¡ÿÿ©ÿ¼ÿ¶ÿ¥ÿ©ÿªÿ¬ÿ°ÿ¬ÿ«ÿ«ÿ³ÿ±ÿªÿ ÿ¶ÿÇÿ·ÿ·ÿ¿ÿ²ÿÿ£ÿÿ¡ÿÿªÿ§ÿÿ¯ÿ°ÿ²ÿ·ÿµÿ¾ÿ²ÿ§ÿ´ÿ±ÿ®ÿ«ÿ©ÿ°ÿ¶ÿ¼ÿ³ÿ°ÿ©ÿ¨ÿ´ÿ´ÿ®ÿ©ÿ®ÿ¶ÿ·ÿ²ÿ¢ÿ¡ÿ©ÿ¬ÿ½ÿ¼ÿ»ÿ·ÿÿÿÿÿÿÿ¨ÿ«ÿ¶ÿªÿ¦ÿÿ¬ÿ±ÿ½ÿºÿ±ÿ·ÿ²ÿ§ÿ®ÿ©ÿ­ÿÿ±ÿÁÿ¾ÿ®ÿ¬ÿ¯ÿ¸ÿ¤ÿ§ÿ·ÿ¹ÿ±ÿ®ÿ¬ÿ©ÿ©ÿ©ÿ°ÿ»ÿ¸ÿ®ÿ¯ÿ³ÿµÿ­ÿ©ÿ¨ÿ ÿ£ÿ­ÿ¨ÿÿ¡ÿ£ÿ±ÿ°ÿ§ÿÿ¶ÿ³ÿµÿ®ÿ«ÿ©ÿ®ÿ¤ÿÿ²ÿ¬ÿ ÿ´ÿ³ÿÿ ÿ¨ÿ¹ÿ°ÿ¨ÿ«ÿ­ÿªÿ¢ÿªÿ³ÿ¸ÿ¬ÿ­ÿ¤ÿ¡ÿ«ÿ±ÿ±ÿ¤ÿªÿµÿ­ÿ¯ÿ¯ÿ¦ÿ¨ÿ°ÿ±ÿÿ ÿ¡ÿ°ÿ³ÿ¦ÿÿ ÿ ÿ³ÿ¬ÿ¬ÿ¨ÿ²ÿ±ÿ³ÿÿ¡ÿÿ²ÿÿ£ÿ³ÿ°ÿ»ÿ¦ÿÿÿ¡ÿ³ÿ½ÿ­ÿªÿ¤ÿ¤ÿÿ¤ÿ©ÿ¡ÿ¢ÿ¡ÿ¥ÿ®ÿ±ÿ®ÿ«ÿ°ÿ¸ÿµÿ¹ÿ®ÿ»ÿ²ÿ³ÿ¹ÿÀÿ¬ÿ¸ÿ©ÿ±ÿ±ÿ§ÿ¬ÿÁÿ·ÿ«ÿ¿ÿ¿ÿ°ÿ§ÿ³ÿ¤ÿ¶ÿ²ÿ¥ÿ¤ÿ­ÿ±ÿªÿ½ÿ´ÿ­ÿµÿ²ÿ³ÿ¯ÿ°ÿµÿ½ÿ¶ÿ±ÿ±ÿ±ÿ±ÿ­ÿ¢ÿÿÿ©ÿ¦ÿ±ÿ½ÿ³ÿ­ÿ²ÿºÿµÿ´ÿ½ÿ¬ÿ¦ÿÀÿ©ÿ¹ÿ¹ÿ¬ÿ²ÿ°ÿÿ±ÿ±ÿ·ÿ ÿ§ÿ¦ÿ¥ÿ½ÿ®ÿ¦ÿ¸ÿ®ÿ²ÿ¹ÿ¹ÿ¬ÿ§ÿ´ÿ¸ÿ´ÿ·ÿ°ÿ®ÿ»ÿºÿ°ÿ¸ÿÀÿ²ÿ«ÿ³ÿµÿºÿ°ÿ§ÿµÿ·ÿµÿ·ÿªÿ·ÿ»ÿ¹ÿ¸ÿ¯ÿªÿ½ÿ±ÿ»ÿ¸ÿµÿ£ÿ·ÿ³ÿ³ÿ¯ÿ¬ÿ­ÿ¬ÿÿ¸ÿ¹ÿ»ÿ¶ÿ¬ÿ°ÿ·ÿºÿºÿ¶ÿ³ÿ»ÿºÿ¯ÿªÿ­ÿ¶ÿ²ÿ­ÿºÿµÿ¨ÿ²ÿ²ÿ­ÿ¨ÿ¯ÿ·ÿ°ÿ°ÿ¼ÿ¦ÿ°ÿ³ÿ¶ÿ©ÿ«ÿ·ÿ¦ÿ¤ÿµÿÃÿ­ÿ¢ÿ¤ÿ ÿ·ÿ§ÿ­ÿÿÿ¥ÿ¹ÿ¶ÿªÿ½ÿ¼ÿ´ÿ²ÿ¥ÿ©ÿ´ÿµÿ²ÿµÿ»ÿ°ÿ«ÿ²ÿªÿªÿ§ÿ£ÿ©ÿ¢ÿ®ÿ¬ÿ´ÿ«ÿ²ÿ²ÿ©ÿªÿÅÿ¼ÿ¿ÿ®ÿÄÿ³ÿµÿ±ÿ£ÿ´ÿ¹ÿªÿ°ÿ¢ÿ§ÿ¬ÿ¬ÿµÿ´ÿ¸ÿ¸ÿ¬ÿ®ÿ«ÿ°ÿ³ÿµÿ°ÿ¦ÿªÿ®ÿ³ÿ¸ÿ¹ÿ°ÿ®ÿ¶ÿ«ÿ®ÿ°ÿ¶ÿ³ÿ«ÿµÿ¾ÿ³ÿ­ÿµÿ²ÿ±ÿ³ÿ£ÿ¬ÿ­ÿªÿ³ÿ¬ÿÇÿ±ÿ°ÿ¸ÿ³ÿ´ÿ³ÿ§ÿ§ÿ®ÿ±ÿ¹ÿ²ÿ±ÿ·ÿµÿ«ÿÿ¢ÿ­ÿ¾ÿÆÿ¸ÿ®ÿ¶ÿ«ÿ¶ÿ²ÿ¯ÿ´ÿ³ÿ¬ÿ§ÿ¶ÿ¨ÿµÿÿ¨ÿªÿ½ÿ¸ÿ¦ÿ¯ÿ§ÿ³ÿ²ÿ§ÿ©ÿ¯ÿ´ÿ»ÿ¸ÿ±ÿ°ÿ°ÿ°ÿ³ÿ¶ÿ·ÿºÿ±ÿ¬ÿ³ÿ¸ÿ¸ÿ·ÿ´ÿ³ÿºÿ®ÿ§ÿ§ÿ¥ÿ©ÿÂÿ¾ÿ»ÿ¬ÿ¯ÿÀÿ°ÿ½ÿµÿ«ÿ©ÿµÿ±ÿ¶ÿ¹ÿ·ÿ´ÿ»ÿ¸ÿ±ÿ³ÿ¬ÿÿ¤ÿ­ÿ¦ÿ²ÿ­ÿ§ÿ«ÿµÿ¶ÿ²ÿ¬ÿ½ÿ¶ÿ»ÿºÿ¾ÿ¶ÿ¨ÿ­ÿ¸ÿºÿ®ÿ´ÿ¾ÿ¹ÿ·ÿ¸ÿºÿ¼ÿµÿ´ÿµÿºÿ¿ÿºÿ²ÿ²ÿ²ÿ³ÿµÿ±ÿ´ÿ¹ÿ¸ÿ¿ÿ¹ÿ®ÿªÿ¬ÿ»ÿÆÿ¬ÿªÿ¬ÿ°ÿºÿ£ÿ­ÿªÿ¾ÿ±ÿ­ÿ­ÿ®ÿ±ÿµÿÅÿ¹ÿ¨ÿ¨ÿ¯ÿ±ÿ¦ÿ­ÿ³ÿ¢ÿ·ÿ¸ÿ¶ÿ¶ÿ¼ÿÄÿ¯ÿ¬ÿ³ÿ ÿªÿ¸ÿ®ÿ£ÿ«ÿ°ÿ©ÿ±ÿµÿ¶ÿ²ÿ·ÿ´ÿ³ÿ²ÿ¯ÿ³ÿ¯ÿ¨ÿ¦ÿ¦ÿ´ÿµÿ¦ÿ±ÿÀÿ­ÿ»ÿ½ÿÏÿ¿ÿªÿ¶ÿ¯ÿ¹ÿ©ÿµÿ»ÿÈÿ¸ÿ¶ÿ¯ÿ´ÿºÿ½ÿ½ÿ¹ÿ¹ÿ¸ÿ¯ÿ©ÿ¶ÿËÿÀÿµÿ·ÿ²ÿ¬ÿ ÿºÿ®ÿªÿ«ÿ­ÿ±ÿÃÿ·ÿ²ÿ±ÿ­ÿ²ÿ·ÿ°ÿ²ÿÀÿ´ÿ®ÿ¯ÿ³ÿ¶ÿ²ÿ®ÿ§ÿ­ÿ»ÿ¹ÿÅÿÃÿµÿ¬ÿ²ÿ¤ÿ·ÿ©ÿ¡ÿ¯ÿ³ÿ¾ÿÀÿ·ÿ°ÿÀÿ»ÿ¬ÿ§ÿ§ÿ°ÿºÿ¶ÿ°ÿ±ÿ°ÿ°ÿ©ÿ°ÿµÿ¼ÿªÿ¸ÿ­ÿ²ÿ»ÿ¬ÿ³ÿ³ÿ´ÿ°ÿ®ÿµÿ¶ÿ¸ÿºÿ·ÿ°ÿ©ÿ¢ÿ§ÿ±ÿ«ÿ²ÿ°ÿ²ÿ°ÿºÿÄÿ²ÿÉÿ±ÿÆÿ¶ÿ³ÿ³ÿ²ÿ§ÿ«ÿÃÿÇÿÁÿ°ÿ§ÿ«ÿ§ÿ­ÿ±ÿ£ÿ«ÿ­ÿ¹ÿ©ÿ«ÿÿ·ÿ¤ÿ¯ÿ¦ÿ£ÿ¦ÿ®ÿ¯ÿÿÿªÿ¬ÿ­ÿ­ÿ¯ÿ±ÿ¥ÿ¡ÿ¯ÿ¬ÿ©ÿ£ÿÿ²ÿ«ÿ¢ÿ¦ÿ£ÿ¥ÿÿ¨ÿ ÿÿ ÿ¨ÿ£ÿ ÿ©ÿ®ÿ¤ÿÿÿ¡ÿºÿÿ¦ÿ®ÿ±ÿ°ÿ¦ÿ«ÿ½ÿªÿÿÿ§ÿ¶ÿµÿ±ÿ©ÿ©ÿÿÿ¨ÿ±ÿ¯ÿ£ÿ§ÿ¡ÿ«ÿ¨ÿ­ÿ¬ÿ£ÿ¥ÿÿÿ¡ÿÿÿÿÿ©ÿ¤ÿ¢ÿ¬ÿ¢ÿÿÿ¡ÿÿ£ÿÿÿÿ­ÿ­ÿÿÿÿ®ÿ£ÿÿÿÿ ÿ§ÿ¤ÿÿ£ÿÿ¢ÿªÿ©ÿ¯ÿ¥ÿÿ¢ÿÿ£ÿ¸ÿ¦ÿ¢ÿ¯ÿ±ÿ´ÿÿ ÿ¬ÿ£ÿ®ÿ­ÿ±ÿ­ÿ©ÿ´ÿ¨ÿµÿ¡ÿ¦ÿ®ÿ§ÿ¯ÿ¹ÿ°ÿ¥ÿ­ÿ±ÿ¯ÿ¹ÿ¹ÿªÿ¯ÿªÿ±ÿ½ÿ¬ÿ°ÿ£ÿ¤ÿ´ÿ±ÿ¹ÿ¨ÿ«ÿ°ÿ¢ÿ¡ÿµÿµÿ¦ÿ«ÿ ÿ¸ÿ°ÿ¹ÿ§ÿ¸ÿÿ§ÿ°ÿ¼ÿµÿ§ÿ¡ÿ«ÿ´ÿ´ÿµÿ®ÿ¥ÿ¼ÿ«ÿ¬ÿ°ÿ¬ÿ¤ÿ¯ÿ²ÿ©ÿ¤ÿ³ÿ¶ÿ¨ÿ¢ÿ§ÿ®ÿ¸ÿÀÿ¶ÿ­ÿ¨ÿ·ÿºÿ½ÿ¸ÿÿ£ÿ¸ÿ»ÿ¸ÿºÿ¶ÿ±ÿ¦ÿÿ©ÿ«ÿ®ÿ·ÿ¼ÿÒÿÂÿ®ÿ¨ÿÿ§ÿÄÿ²ÿ«ÿºÿ´ÿªÿ´ÿ¶ÿµÿ¬ÿ±ÿªÿ²ÿªÿ¯ÿ½ÿ³ÿµÿ·ÿ²ÿ¯ÿ¬ÿ¬ÿ²ÿ»ÿÇÿ°ÿ¿ÿ ÿ®ÿÈÿ½ÿ¦ÿÿ¶ÿ²ÿ°ÿ¹ÿ¯ÿ£ÿ±ÿºÿ±ÿºÿÀÿ¬ÿÂÿ¾ÿ°ÿ§ÿªÿ¨ÿ©ÿ§ÿ ÿ«ÿµÿ©ÿ¹ÿ±ÿ¦ÿ¡ÿ½ÿ¾ÿ½ÿÅÿ´ÿªÿ¥ÿ¬ÿ´ÿ´ÿ»ÿ¶ÿ ÿ¶ÿºÿÍÿ²ÿµÿ·ÿµÿ³ÿ¹ÿµÿ©ÿ¡ÿ§ÿ±ÿ©ÿÀÿÄÿ·ÿ°ÿ©ÿ¤ÿ©ÿ¯ÿ¨ÿ¯ÿ°ÿ°ÿ¼ÿºÿ¹ÿ¾ÿÅÿ¶ÿ¶ÿ®ÿ©ÿ¦ÿ²ÿ°ÿ¨ÿÿ¢ÿ³ÿªÿªÿ²ÿÿÿ±ÿ»ÿ·ÿ³ÿ·ÿ®ÿ³ÿµÿ­ÿ±ÿ°ÿ­ÿµÿ©ÿºÿ´ÿ«ÿ²ÿµÿ¶ÿ´ÿ¥ÿ£ÿ²ÿ±ÿÅÿ¨ÿÿ¤ÿ¦ÿ«ÿ¼ÿ¯ÿ§ÿ¦ÿ¨ÿ©ÿ«ÿ·ÿ½ÿ®ÿ³ÿ±ÿ¯ÿºÿ°ÿ°ÿ¡ÿ¦ÿ¸ÿ´ÿ­ÿ½ÿÅÿ¿ÿ¼ÿÿ½ÿ¦ÿÿÿ¡ÿ«ÿ°ÿ­ÿ§ÿ­ÿ¬ÿ°ÿ¯ÿºÿ¶ÿ¸ÿ¾ÿ¾ÿ½ÿ»ÿµÿ±ÿ¬ÿªÿ¶ÿÀÿ¥ÿ¦ÿ²ÿ±ÿªÿ©ÿ®ÿ²ÿ°ÿ´ÿ·ÿ³ÿ«ÿÄÿ»ÿ²ÿ´ÿ¹ÿÀÿºÿªÿ±ÿµÿ­ÿ ÿ®ÿ§ÿ¡ÿ¨ÿ²ÿ´ÿ±ÿ©ÿÿÿ¢ÿ¯ÿºÿ¹ÿ²ÿ¹ÿ¹ÿ´ÿ¶ÿºÿ»ÿ´ÿÿµÿÿ§ÿÍÿÄÿ¼ÿºÿ¹ÿ·ÿ²ÿ¯ÿ°ÿ±ÿ¢ÿ«ÿ­ÿ¾ÿ¿ÿºÿ«ÿÿ§ÿ§ÿ¶ÿ±ÿ¹ÿ®ÿ£ÿ¯ÿ³ÿ¶ÿ³ÿ®ÿ²ÿ¯ÿ°ÿ´ÿ²ÿµÿ¯ÿµÿ²ÿ¬ÿ­ÿ°ÿ±ÿºÿºÿ°ÿ®ÿ¸ÿ·ÿ§ÿ±ÿµÿ«ÿ²ÿ´ÿ¬ÿ±ÿ¨ÿ¢ÿ¸ÿ¶ÿ´ÿ¹ÿ¸ÿ´ÿ¯ÿ®ÿ´ÿÅÿ§ÿ¹ÿ¾ÿ¶ÿµÿµÿ­ÿµÿ·ÿ©ÿ·ÿ·ÿ¨ÿ©ÿ²ÿºÿ¾ÿ¾ÿ¬ÿ¡ÿºÿ·ÿªÿ¨ÿ¢ÿ­ÿµÿ¶ÿºÿ«ÿ·ÿ´ÿ¹ÿ±ÿ¬ÿ­ÿºÿ¾ÿ²ÿ¯ÿ¨ÿ»ÿ¯ÿ¼ÿ¶ÿ¸ÿ±ÿ¬ÿ»ÿÅÿ¥ÿÂÿ½ÿºÿ¬ÿ²ÿ¸ÿ¶ÿ³ÿ°ÿ¯ÿ¨ÿ¥ÿËÿÁÿµÿºÿ½ÿ¯ÿÿ¢ÿ¡ÿÄÿ¿ÿ»ÿ§ÿªÿ´ÿ¼ÿ¹ÿ¯ÿ±ÿ·ÿ¬ÿµÿºÿ°ÿ¹ÿÁÿ±ÿ²ÿÈÿÿ³ÿºÿµÿÂÿ¾ÿ³ÿ·ÿ¶ÿ»ÿ·ÿµÿ«ÿ°ÿ²ÿ°ÿ³ÿ·ÿ¿ÿ¾ÿ­ÿ²ÿ¡ÿ§ÿ«ÿ²ÿ¼ÿ¬ÿÿ§ÿ®ÿªÿ®ÿ¬ÿ®ÿ²ÿ«ÿ®ÿ¿ÿ¤ÿ¤ÿÿ¬ÿ¸ÿ¶ÿ±ÿ®ÿ¢ÿÿ¤ÿ¶ÿ°ÿ¨ÿ¦ÿ¨ÿ¬ÿÿ²ÿ©ÿ®ÿ»ÿ¯ÿ­ÿ¸ÿ©ÿ¡ÿ³ÿ¼ÿµÿ°ÿ³ÿÊÿ·ÿ·ÿ¯ÿ©ÿ¥ÿ©ÿ´ÿ¸ÿµÿ·ÿ¸ÿ±ÿ¥ÿ¥ÿ¶ÿ¹ÿ¤ÿ¯ÿ»ÿµÿ°ÿ³ÿ¼ÿÃÿÀÿ·ÿ·ÿ¶ÿÂÿ¼ÿºÿ°ÿ²ÿ´ÿ´ÿÁÿ»ÿºÿ°ÿ¾ÿ¸ÿ®ÿªÿ·ÿÃÿµÿºÿ½ÿ·ÿµÿ±ÿ¯ÿ±ÿ²ÿ³ÿ¬ÿ¡ÿ¯ÿ³ÿ¾ÿ½ÿ´ÿ±ÿ±ÿ«ÿªÿ°ÿ²ÿ¬ÿ®ÿ¹ÿ·ÿ¬ÿ­ÿ¹ÿ»ÿ±ÿ¸ÿ¡ÿ¿ÿ±ÿ±ÿ²ÿ¬ÿ·ÿÀÿ²ÿ´ÿ¨ÿ¼ÿ´ÿ´ÿµÿ³ÿ²ÿ¶ÿ»ÿ¶ÿ¿ÿ±ÿ¶ÿÄÿÁÿ³ÿ®ÿ¯ÿ³ÿ¯ÿ«ÿºÿ»ÿ¾ÿÀÿ¸ÿ¯ÿ­ÿ­ÿ¾ÿ¥ÿ¯ÿ¹ÿ¾ÿ·ÿ»ÿ¸ÿ°ÿÇÿÊÿªÿÀÿ°ÿ¤ÿºÿ²ÿ±ÿ¹ÿºÿ¹ÿ´ÿ°ÿ²ÿªÿ¯ÿ²ÿ¿ÿÃÿ¼ÿ»ÿ½ÿÁÿ³ÿ¸ÿ½ÿµÿ»ÿ¾ÿ»ÿ±ÿªÿ±ÿ³ÿ¿ÿÄÿÀÿÇÿ»ÿµÿ²ÿ±ÿ´ÿ°ÿ§ÿ¨ÿ³ÿ¬ÿ¹ÿ©ÿ¤ÿ¤ÿ¢ÿ§ÿ¬ÿ¡ÿ´ÿ²ÿ¶ÿ±ÿ»ÿÁÿÀÿµÿ­ÿ°ÿªÿ¯ÿ©ÿ³ÿ¡ÿºÿ¯ÿªÿµÿ¾ÿ¿ÿ¼ÿ°ÿ±ÿ¶ÿ¢ÿ¯ÿ»ÿªÿ²ÿ»ÿ¾ÿ¼ÿµÿ°ÿ©ÿ©ÿ¡ÿªÿ²ÿ¹ÿ®ÿ¤ÿ§ÿ¬ÿªÿ«ÿ°ÿ¬ÿ²ÿ´ÿ®ÿ±ÿ²ÿ³ÿ°ÿªÿ®ÿ¸ÿ¶ÿ°ÿ¬ÿµÿ³ÿ¹ÿÌÿ¸ÿ¯ÿ©ÿ­ÿ½ÿ¿ÿÃÿ¶ÿ ÿ¸ÿ©ÿ¡ÿ°ÿµÿ¯ÿ§ÿ¬ÿ·ÿ®ÿ£ÿ£ÿ¾ÿ¸ÿ´ÿ°ÿ¿ÿ¾ÿ¼ÿ¸ÿ³ÿ·ÿ·ÿ¼ÿ²ÿ¸ÿ¸ÿµÿ¸ÿ¶ÿºÿ·ÿ±ÿ·ÿÀÿ¸ÿ­ÿ¸ÿ»ÿÁÿªÿºÿ¹ÿ½ÿÀÿ·ÿ²ÿµÿ¶ÿ»ÿ½ÿ±ÿ¬ÿ½ÿÌÿ·ÿ¶ÿ°ÿ­ÿ®ÿ®ÿ´ÿºÿ²ÿ ÿ°ÿ©ÿ«ÿ¢ÿ¢ÿÿ±ÿ¶ÿªÿ©ÿ®ÿ°ÿ³ÿ¡ÿ²ÿºÿ«ÿ±ÿ¯ÿ£ÿ¨ÿ²ÿ±ÿ­ÿ²ÿ²ÿ§ÿ·ÿ»ÿºÿ¤ÿµÿ£ÿ¨ÿ°ÿ ÿ¢ÿ­ÿ³ÿ²ÿ¥ÿ¤ÿ´ÿºÿ¶ÿ¶ÿ©ÿ·ÿ²ÿ«ÿ·ÿ¾ÿ°ÿ¯ÿ¹ÿ±ÿºÿÅÿºÿ§ÿ²ÿ¨ÿ¤ÿªÿ´ÿ°ÿ¶ÿ¸ÿ·ÿ»ÿ²ÿ²ÿ¯ÿÿ«ÿ¿ÿºÿ®ÿ»ÿ·ÿ²ÿ®ÿ´ÿ¸ÿ¶ÿ¶ÿ±ÿ¬ÿ°ÿ³ÿ·ÿÆÿ§ÿ·ÿµÿ·ÿ¦ÿÿ¥ÿ¬ÿªÿ¨ÿ·ÿ³ÿ©ÿ²ÿ¯ÿ²ÿ­ÿ§ÿ¯ÿ±ÿ¸ÿ²ÿ­ÿ¯ÿ®ÿ­ÿ³ÿ±ÿ³ÿÃÿÃÿ¾ÿ°ÿºÿºÿ³ÿ¶ÿ¯ÿ¨ÿ©ÿªÿªÿªÿ¬ÿ¥ÿ­ÿ£ÿ¼ÿµÿªÿ¯ÿ¯ÿ²ÿ¬ÿ©ÿ§ÿ®ÿ¯ÿ©ÿ­ÿ°ÿ½ÿ¶ÿ³ÿ°ÿ¬ÿ­ÿ®ÿ¶ÿ³ÿ±ÿ¥ÿ¤ÿ©ÿ¯ÿ¨ÿÿ¦ÿ®ÿ±ÿ°ÿ¯ÿ·ÿ¦ÿ¹ÿ¸ÿºÿ¯ÿ±ÿ»ÿ²ÿ«ÿ¼ÿ¾ÿ©ÿ©ÿ±ÿÿ°ÿ«ÿ®ÿ«ÿÊÿºÿ­ÿ­ÿµÿ´ÿ¯ÿ­ÿ±ÿ³ÿ·ÿºÿ­ÿ£ÿ¡ÿ¢ÿÁÿ«ÿ²ÿ®ÿ­ÿ°ÿµÿ­ÿ©ÿ­ÿ¶ÿ¶ÿ¹ÿºÿ¯ÿªÿ¬ÿºÿÃÿ­ÿµÿ¬ÿÿ«ÿ­ÿ°ÿ®ÿ¦ÿ¤ÿ§ÿ«ÿ¨ÿ±ÿ°ÿ§ÿµÿ ÿÿ ÿ±ÿ¶ÿÿªÿ³ÿ¢ÿ ÿÿÿÿ£ÿ¨ÿ£ÿÿ¨ÿ®ÿ©ÿµÿµÿ§ÿ©ÿ¨ÿ©ÿÿÿÿ¤ÿÿ¡ÿÿ ÿ«ÿ­ÿ±ÿ³ÿ«ÿ®ÿµÿ²ÿ¼ÿ¡ÿÿ¬ÿ­ÿÿÿ¸ÿÿ¨ÿ£ÿ¦ÿ¬ÿ®ÿ§ÿ¨ÿ¥ÿÿ¡ÿ§ÿ©ÿ£ÿÿ ÿ¨ÿÿ¦ÿÿ²ÿ¨ÿ´ÿ¡ÿ ÿ­ÿ ÿÿÿÿÿÿÿ¥ÿ¤ÿ¦ÿÿÿÿÿªÿÿÿÿÿÁÿ²ÿ©ÿ¥ÿ°ÿ°ÿÿÿÿ¤ÿ¬ÿ­ÿ©ÿÿÿÿÿ©ÿ©ÿ©ÿ¼ÿ¥ÿ£ÿ»ÿ³ÿ«ÿ¸ÿ·ÿ®ÿ¥ÿªÿ´ÿ®ÿ­ÿ»ÿ¿ÿ»ÿµÿªÿ°ÿµÿ·ÿ¯ÿ´ÿ­ÿ·ÿ¤ÿ¢ÿµÿ³ÿ­ÿ¶ÿ¼ÿÄÿ³ÿ§ÿ§ÿ¯ÿ¬ÿªÿ²ÿºÿºÿ¯ÿ±ÿ±ÿªÿ¹ÿ¬ÿ¯ÿºÿ¥ÿÁÿ­ÿµÿ³ÿ°ÿ¬ÿ¨ÿ­ÿºÿ´ÿ»ÿ¿ÿ²ÿ¨ÿ¬ÿ±ÿ§ÿ¥ÿ·ÿ³ÿªÿ°ÿ¶ÿ±ÿ°ÿ­ÿ³ÿ¼ÿ±ÿ¾ÿ­ÿªÿ·ÿµÿ¦ÿ±ÿ·ÿµÿ­ÿªÿªÿ­ÿ·ÿºÿ±ÿ¯ÿ¶ÿ¾ÿ½ÿ»ÿ¸ÿÀÿ²ÿ«ÿ§ÿ²ÿ¹ÿÿ©ÿµÿ´ÿ¬ÿ²ÿ¢ÿ£ÿÿ¥ÿ«ÿ¦ÿ¡ÿ ÿ¤ÿ®ÿ¬ÿ£ÿ®ÿ«ÿ¢ÿÿ©ÿ³ÿ¶ÿ§ÿÂÿ®ÿ¹ÿ¦ÿ¤ÿ¨ÿ¨ÿ¢ÿ¯ÿ¸ÿ²ÿ²ÿ­ÿ£ÿ©ÿ¸ÿ²ÿ¤ÿ¬ÿ¯ÿ ÿ¨ÿ­ÿÿ¯ÿ²ÿ²ÿ´ÿ·ÿ¥ÿÿ¨ÿ»ÿÿ¦ÿ¦ÿ¬ÿ®ÿ°ÿ´ÿ²ÿ±ÿ°ÿ³ÿµÿ°ÿ ÿ£ÿ·ÿ´ÿªÿ±ÿ±ÿ¬ÿ²ÿ°ÿÿ¦ÿ©ÿ¢ÿ²ÿ³ÿ«ÿ§ÿ¿ÿµÿ³ÿ®ÿÿ¦ÿ§ÿ®ÿ­ÿªÿ¦ÿ®ÿ©ÿ¦ÿ¥ÿ®ÿ¹ÿ½ÿ¾ÿ»ÿ±ÿ¦ÿ£ÿÿªÿµÿºÿ±ÿ©ÿ´ÿ©ÿ¦ÿ´ÿ¤ÿ©ÿ¯ÿ¶ÿ²ÿÿ¯ÿ¦ÿ­ÿÿ¬ÿ²ÿ°ÿ´ÿ²ÿ®ÿ¶ÿµÿ¯ÿ¥ÿ ÿ²ÿ¹ÿ°ÿ¬ÿ®ÿ«ÿ£ÿ£ÿ¨ÿ¡ÿ»ÿ¢ÿºÿ¬ÿ¡ÿ±ÿÿ¬ÿ£ÿ¢ÿ¨ÿ®ÿ­ÿÿ³ÿ´ÿµÿ©ÿÿ°ÿªÿ§ÿ§ÿ¢ÿ¬ÿºÿ·ÿ«ÿ©ÿ­ÿ±ÿªÿ¨ÿµÿ«ÿ¦ÿ¢ÿªÿ§ÿÀÿ¢ÿ¶ÿ«ÿ«ÿ¬ÿ°ÿ¦ÿ¢ÿ ÿ¯ÿ©ÿ¯ÿ§ÿ°ÿ£ÿ ÿ¬ÿ¥ÿ©ÿªÿ®ÿ¬ÿ©ÿ¯ÿ®ÿ®ÿ±ÿªÿ¥ÿ©ÿ¨ÿ¬ÿ·ÿ³ÿ³ÿ¾ÿºÿ­ÿ²ÿ²ÿ®ÿ³ÿµÿ­ÿ°ÿ·ÿ²ÿÿµÿ©ÿ®ÿ¥ÿ±ÿ¤ÿ·ÿ¿ÿ¿ÿÂÿ³ÿ°ÿµÿ¬ÿ¦ÿ¬ÿ­ÿ¥ÿ¨ÿ­ÿ©ÿ©ÿ¢ÿÿ®ÿ²ÿ¢ÿ¦ÿÿ©ÿ©ÿ§ÿÿ·ÿ­ÿ¨ÿ¯ÿÿ¡ÿ£ÿÿ ÿ¯ÿ±ÿ¡ÿ¨ÿ¤ÿ¤ÿ­ÿ¬ÿ±ÿªÿ¯ÿ¬ÿÿ­ÿ²ÿ¦ÿ¥ÿ¤ÿªÿ´ÿ°ÿ³ÿ°ÿ¤ÿ§ÿ¨ÿ­ÿ³ÿ´ÿ´ÿ¹ÿ®ÿ¯ÿ¬ÿ·ÿªÿ­ÿ£ÿÀÿÿÿÿ{ÿrÿ¨ÿ±ÿ¢ÿ§ÿ¶ÿ±ÿ«ÿÿÿ¤ÿÿÿ©ÿ©ÿÁÿÃÿ©ÿ¡ÿ¬ÿµÿ®ÿ¥ÿ¥ÿ¥ÿ¥ÿ¯ÿ¹ÿ®ÿ¢ÿ¤ÿ¤ÿ³ÿ­ÿµÿÁÿ®ÿ¨ÿ®ÿ¶ÿ¯ÿ§ÿµÿ£ÿÿ±ÿ¨ÿ¸ÿºÿ°ÿ¥ÿ¢ÿ°ÿ·ÿ²ÿ¯ÿ¢ÿ±ÿ°ÿ¦ÿ³ÿ·ÿ¿ÿ»ÿ®ÿ ÿ®ÿ³ÿ©ÿ©ÿ¦ÿ¥ÿ¬ÿµÿ¸ÿ³ÿ°ÿ­ÿ¬ÿ¶ÿ·ÿ®ÿÃÿÍÿ±ÿ²ÿÁÿªÿÿ¯ÿÿÿÿ¦ÿ®ÿ¤ÿ¯ÿ¸ÿ©ÿ¸ÿ©ÿ³ÿ±ÿµÿ²ÿ±ÿ«ÿ¤ÿ£ÿ¬ÿ±ÿ´ÿ«ÿ«ÿªÿ§ÿ©ÿ¬ÿ³ÿ®ÿªÿ¬ÿ²ÿµÿªÿ­ÿ«ÿ±ÿ¿ÿ®ÿ´ÿµÿ­ÿÿ}ÿyÿÿ¤ÿ®ÿ«ÿ±ÿ³ÿ¢ÿÿ©ÿ´ÿ¨ÿ²ÿ®ÿºÿ¥ÿ¡ÿ²ÿ®ÿ­ÿ¨ÿ·ÿ´ÿ¶ÿµÿªÿ²ÿ¼ÿ¥ÿ¬ÿ¸ÿ©ÿ«ÿ±ÿµÿ°ÿ­ÿ·ÿ´ÿ¯ÿ´ÿ²ÿ©ÿÿ¢ÿªÿ¦ÿÿ©ÿ¬ÿ±ÿ¢ÿÿÿ¦ÿªÿ©ÿ¡ÿÿ³ÿ®ÿ¹ÿµÿÿ¦ÿ¥ÿÿÿ´ÿ¦ÿ´ÿ¶ÿ±ÿ¥ÿÿÿ´ÿ¦ÿ¸ÿÀÿ¶ÿ©ÿ±ÿ¯ÿ¤ÿªÿ²ÿ¸ÿ¾ÿ½ÿ¹ÿ¯ÿ¥ÿ¦ÿªÿ­ÿ¶ÿ±ÿ±ÿ¦ÿ£ÿ ÿ§ÿ¥ÿÿ¬ÿ¿ÿÉÿ¼ÿ®ÿ©ÿ©ÿ¦ÿ³ÿ²ÿ¶ÿªÿÿ£ÿÿ«ÿÿ¯ÿ¬ÿ§ÿ¼ÿ½ÿ¹ÿ»ÿ´ÿ¬ÿ©ÿ¬ÿ¨ÿÿ®ÿ®ÿ²ÿ³ÿ«ÿ¦ÿ£ÿ¨ÿ±ÿ³ÿ³ÿ¸ÿ¹ÿ±ÿ©ÿ®ÿ°ÿ¬ÿÀÿ¿ÿ©ÿ£ÿ®ÿ¬ÿ¤ÿ©ÿ ÿ¬ÿ¦ÿÿÿ¼ÿºÿªÿ´ÿ²ÿªÿ¡ÿ£ÿªÿ«ÿ³ÿ¤ÿ°ÿ²ÿ¯ÿ¨ÿ±ÿ²ÿ±ÿ¼ÿ­ÿ£ÿ¨ÿ«ÿºÿ­ÿ©ÿ°ÿ¹ÿ»ÿ±ÿ­ÿ®ÿ®ÿ­ÿ³ÿ±ÿ¬ÿ´ÿ«ÿ³ÿ¯ÿ¬ÿ¼ÿÂÿºÿ®ÿ¥ÿ¨ÿ«ÿ¶ÿ«ÿ±ÿ¸ÿ°ÿ¡ÿ¯ÿ´ÿ¢ÿ²ÿ±ÿ¨ÿ°ÿÀÿ¨ÿ¡ÿ¹ÿ¸ÿ´ÿ¶ÿ©ÿ¸ÿ²ÿ®ÿ°ÿ³ÿ¾ÿ¹ÿ«ÿ±ÿ³ÿ³ÿ³ÿ¬ÿ£ÿªÿµÿ³ÿ¶ÿ¯ÿªÿ³ÿ·ÿµÿ®ÿ¢ÿµÿ­ÿ²ÿ½ÿ·ÿ¬ÿ­ÿ§ÿµÿ¹ÿ¶ÿ£ÿ¼ÿ·ÿÿ­ÿ½ÿ ÿµÿ§ÿ¸ÿ¿ÿ·ÿ²ÿ°ÿªÿ¬ÿ®ÿ°ÿ¶ÿµÿ´ÿ­ÿ¨ÿµÿ³ÿ¯ÿ°ÿ¦ÿ©ÿªÿÿ©ÿ¨ÿÿ§ÿ©ÿ«ÿ»ÿÃÿ¿ÿ¯ÿµÿ§ÿ±ÿ½ÿ¤ÿÇÿ¸ÿ¸ÿÁÿ¼ÿ¨ÿ­ÿ¾ÿ¬ÿ¶ÿ¶ÿ­ÿÿ¤ÿ­ÿ§ÿ¡ÿ«ÿªÿ¯ÿ£ÿÿ«ÿ¬ÿ¥ÿ¢ÿÿÿ­ÿ¤ÿ´ÿÀÿ¨ÿ¡ÿ¥ÿ¤ÿ¨ÿ­ÿ¥ÿÿÿ¥ÿ«ÿ®ÿ¬ÿ³ÿ®ÿµÿ­ÿ©ÿÃÿ±ÿ¸ÿ¤ÿ«ÿºÿ¹ÿ±ÿ°ÿ§ÿ·ÿÀÿ¸ÿ¯ÿ¦ÿªÿ²ÿ®ÿ°ÿ®ÿ¸ÿ³ÿ¤ÿ¥ÿ«ÿ¬ÿ®ÿ®ÿ¬ÿ·ÿ¶ÿªÿ¶ÿ®ÿ¬ÿ´ÿ³ÿ°ÿ°ÿ®ÿ³ÿ½ÿ¶ÿÁÿ»ÿ¨ÿ¤ÿÃÿ¦ÿ¶ÿ©ÿ¤ÿ³ÿ¿ÿ·ÿ®ÿÿ¨ÿ¸ÿºÿ£ÿ©ÿ»ÿ¾ÿ¾ÿ¹ÿ³ÿ³ÿ®ÿ§ÿ­ÿ¯ÿ­ÿ«ÿ±ÿÈÿÂÿ»ÿ±ÿ·ÿ¹ÿ¼ÿ¡ÿ¦ÿ³ÿ¶ÿ¤ÿ¿ÿ¥ÿ´ÿ¸ÿ©ÿ¾ÿ­ÿµÿ³ÿ¸ÿ­ÿºÿ±ÿ§ÿ¹ÿÆÿÀÿ³ÿ¯ÿªÿ¬ÿ­ÿ±ÿ¯ÿ¯ÿ·ÿ°ÿ«ÿ«ÿ³ÿ¹ÿºÿ°ÿ·ÿ¥ÿ°ÿ¬ÿ­ÿ¦ÿ±ÿ»ÿ±ÿ­ÿ°ÿ¤ÿ¼ÿ¬ÿ»ÿ«ÿ¨ÿ¬ÿ©ÿÃÿÐÿÀÿµÿ«ÿ­ÿ¸ÿ¶ÿ¹ÿ¼ÿµÿ´ÿ¢ÿÿ½ÿ®ÿ¤ÿ¥ÿ¤ÿµÿ¼ÿ±ÿ©ÿÁÿºÿµÿ¼ÿ¼ÿ¯ÿ±ÿ²ÿµÿ®ÿªÿ®ÿ¼ÿµÿ®ÿ¶ÿ»ÿ¹ÿ¸ÿ¶ÿµÿ¼ÿ»ÿ¸ÿ²ÿ©ÿ±ÿ´ÿªÿ²ÿ¸ÿ¯ÿ·ÿÆÿ®ÿ¨ÿ°ÿ·ÿÄÿÂÿ­ÿªÿ¤ÿ¯ÿ·ÿ³ÿ¶ÿ¿ÿ­ÿ²ÿ¶ÿ³ÿ¬ÿ«ÿÁÿ¿ÿ½ÿÀÿ³ÿ¹ÿÀÿµÿ³ÿ³ÿ¾ÿ°ÿÁÿ¼ÿ´ÿ¸ÿ­ÿÿ¡ÿ§ÿ ÿ¯ÿ¨ÿ«ÿ«ÿ»ÿ¸ÿ²ÿ­ÿ²ÿ¸ÿ´ÿ«ÿ°ÿ«ÿ²ÿ¼ÿºÿ¹ÿ¯ÿ«ÿµÿ³ÿ¨ÿºÿÃÿ¹ÿ½ÿ³ÿ¶ÿ»ÿ¨ÿÁÿ³ÿ¾ÿ¬ÿ¦ÿ¥ÿÿ¢ÿ§ÿÄÿÇÿ¸ÿµÿ²ÿ®ÿºÿÁÿµÿ¯ÿµÿ¼ÿ¾ÿ®ÿ¬ÿ§ÿ¶ÿ²ÿ´ÿ£ÿªÿ¤ÿ³ÿ²ÿÂÿÀÿ±ÿ´ÿ²ÿ°ÿÁÿµÿ±ÿ´ÿ¬ÿ¯ÿ´ÿ¸ÿ¶ÿ°ÿ±ÿ¶ÿ¾ÿ´ÿ®ÿªÿ¹ÿ¸ÿ¬ÿ°ÿ¹ÿ°ÿÆÿ°ÿÅÿ¹ÿÄÿ¶ÿªÿ¶ÿºÿ¶ÿ­ÿ«ÿµÿ®ÿ²ÿÁÿ¼ÿ¸ÿ·ÿ´ÿ¯ÿ³ÿ²ÿ²ÿÿ®ÿ³ÿªÿ±ÿ§ÿ¢ÿ¯ÿ°ÿ¹ÿ«ÿ²ÿ²ÿ±ÿ·ÿ©ÿ¢ÿ¯ÿ·ÿ¼ÿ·ÿ§ÿ¯ÿ»ÿ±ÿ¯ÿ»ÿ¨ÿ§ÿÁÿ¬ÿ³ÿÿ¯ÿ¼ÿ©ÿ«ÿ«ÿÄÿÀÿºÿ¨ÿ¢ÿªÿ®ÿ¯ÿ§ÿ¥ÿ±ÿºÿ´ÿ³ÿ¶ÿªÿ·ÿ¨ÿÿ¨ÿ¨ÿÿ§ÿ¨ÿÿ«ÿ²ÿ«ÿµÿ¯ÿ«ÿ«ÿ¡ÿ§ÿµÿ²ÿ£ÿ£ÿ¥ÿªÿ ÿÿ¬ÿ¢ÿÿÿÿ­ÿªÿªÿ£ÿ¥ÿ ÿÿÿÿ¢ÿ ÿ ÿªÿ¥ÿ®ÿ¡ÿ¨ÿ¢ÿ²ÿ¤ÿ­ÿ»ÿ¬ÿªÿ¥ÿ©ÿ±ÿµÿ£ÿÿ ÿÿ¡ÿ£ÿ¥ÿ²ÿ°ÿ¨ÿ³ÿ¡ÿ­ÿªÿÿ¡ÿÿÿ¤ÿ¦ÿÿ¨ÿ§ÿ¡ÿÿÿ­ÿ´ÿ­ÿ¥ÿÿÿÿ¡ÿÿ¤ÿÿÿÿ ÿÿÿÿÿ¡ÿ±ÿ ÿÿ¦ÿÿÿÿ¦ÿ¬ÿ°ÿ¸ÿ®ÿÿ«ÿ§ÿ°ÿ´ÿ¬ÿ¥ÿ®ÿ±ÿ­ÿ²ÿ¶ÿ¸ÿ²ÿ¨ÿ«ÿÿ©ÿ¤ÿªÿ¾ÿ¿ÿÁÿªÿªÿ¨ÿ´ÿºÿ´ÿ«ÿ²ÿ°ÿ§ÿ®ÿ´ÿ¶ÿ»ÿ­ÿ§ÿ®ÿªÿ®ÿ²ÿ«ÿ°ÿ­ÿ¬ÿ©ÿ¹ÿ´ÿ¬ÿ²ÿ¹ÿÄÿÍÿºÿ­ÿ½ÿ¯ÿ³ÿ©ÿ»ÿÿ©ÿ²ÿ¹ÿ¶ÿªÿ¥ÿ¬ÿ²ÿ´ÿ¯ÿ¥ÿ±ÿÂÿ·ÿ½ÿ¸ÿ¬ÿ°ÿ¯ÿ¸ÿ¥ÿ¶ÿ¼ÿ±ÿ«ÿ­ÿ¹ÿ¸ÿ°ÿ¼ÿ¼ÿ­ÿ°ÿ¸ÿ°ÿ¾ÿ¹ÿ±ÿªÿ²ÿ²ÿ´ÿ·ÿµÿ¯ÿ£ÿ¤ÿ³ÿ¨ÿ±ÿ¼ÿÆÿÌÿÇÿªÿ±ÿ¬ÿ®ÿ¬ÿ­ÿ±ÿ³ÿ¯ÿ­ÿ±ÿ¹ÿ¿ÿ±ÿ­ÿ¨ÿ¿ÿ¹ÿ¹ÿ¹ÿ¯ÿ¯ÿ´ÿ©ÿ³ÿ¶ÿ­ÿºÿ¸ÿ«ÿ®ÿ¹ÿ¦ÿÿÁÿ¸ÿ±ÿ´ÿºÿ²ÿ¬ÿªÿ¬ÿ­ÿ±ÿ¹ÿ¨ÿ³ÿ«ÿ¥ÿ±ÿ´ÿ¾ÿ®ÿ¯ÿ¥ÿ¤ÿ¨ÿ¨ÿ«ÿ¨ÿÿ¤ÿ ÿÿ·ÿ·ÿ¶ÿ°ÿ©ÿÿÿÿ©ÿ¬ÿªÿ³ÿ¶ÿ¤ÿ·ÿ½ÿ¾ÿ°ÿÃÿ´ÿµÿ¶ÿ¿ÿºÿ±ÿ°ÿ®ÿ°ÿ¾ÿ²ÿ¬ÿ¶ÿ´ÿºÿ³ÿ¶ÿµÿ¬ÿ¯ÿ±ÿ³ÿ·ÿ­ÿ£ÿ®ÿ»ÿ¢ÿ¨ÿ³ÿµÿµÿºÿ¨ÿ£ÿ¬ÿ¸ÿ»ÿµÿ¸ÿÊÿÁÿ³ÿ­ÿÇÿ¹ÿ·ÿ°ÿ®ÿ½ÿ¹ÿ­ÿ°ÿ«ÿ­ÿ´ÿ·ÿ¹ÿ³ÿ£ÿ³ÿ¤ÿ¯ÿ¶ÿ¯ÿ«ÿ¬ÿ®ÿ£ÿ¤ÿ ÿ ÿ­ÿ¸ÿ±ÿ¨ÿªÿ°ÿ±ÿ«ÿªÿ¶ÿÂÿ°ÿ´ÿ¦ÿ¹ÿ²ÿ¥ÿ«ÿ²ÿÀÿÄÿºÿ³ÿ´ÿ´ÿ«ÿ¯ÿ®ÿ¹ÿªÿ¡ÿ¦ÿ¦ÿ¢ÿ©ÿ­ÿ¤ÿµÿ¾ÿ¤ÿ¬ÿ½ÿ¯ÿºÿ·ÿ¶ÿÃÿ³ÿ¡ÿ¼ÿ·ÿÿ­ÿµÿÿ®ÿ¸ÿ°ÿªÿ«ÿ³ÿ¸ÿ¸ÿ·ÿ£ÿ©ÿ·ÿ¾ÿ·ÿÃÿ¹ÿÀÿ¿ÿ¯ÿ¯ÿ¾ÿÊÿªÿ¸ÿ­ÿ¬ÿÿ±ÿºÿ°ÿ¬ÿªÿ¡ÿ¡ÿ¥ÿ¤ÿ»ÿ¹ÿ²ÿ¬ÿ¤ÿ¦ÿ·ÿÀÿ¾ÿÀÿ¥ÿ²ÿÅÿ¼ÿÊÿ¼ÿ¯ÿ®ÿ·ÿµÿªÿ«ÿµÿ­ÿ®ÿ¨ÿ­ÿÁÿÀÿ¶ÿ±ÿ¬ÿ¨ÿµÿ¿ÿÁÿªÿ´ÿªÿ£ÿÿ¥ÿ±ÿµÿ³ÿµÿ©ÿ«ÿ±ÿ°ÿ¶ÿµÿ±ÿµÿµÿ³ÿ²ÿ ÿªÿ·ÿÂÿ¼ÿ¤ÿ¨ÿ­ÿ¨ÿ§ÿ®ÿ±ÿÿ²ÿ±ÿ­ÿ¾ÿ´ÿ®ÿ³ÿ¶ÿ¯ÿ«ÿÁÿ·ÿ¸ÿ³ÿ¶ÿ±ÿªÿ´ÿ¼ÿ¹ÿÂÿ¼ÿ´ÿÎÿÀÿ¸ÿ·ÿ¹ÿ¶ÿ·ÿ·ÿªÿÄÿÁÿ§ÿ¶ÿÀÿ»ÿ±ÿ±ÿ¶ÿ¸ÿ¸ÿ®ÿ·ÿ±ÿ®ÿ·ÿ²ÿ¯ÿ¯ÿ­ÿ©ÿ®ÿ²ÿ©ÿ³ÿ³ÿÊÿ¿ÿ¤ÿ«ÿ¼ÿªÿºÿ²ÿ·ÿ ÿ°ÿ¼ÿÀÿµÿ¦ÿ²ÿ¬ÿ±ÿÆÿËÿºÿ²ÿ¶ÿ¼ÿ¿ÿºÿ­ÿ·ÿ¹ÿ±ÿ²ÿ¬ÿ´ÿ¼ÿ·ÿ®ÿ°ÿ®ÿ¯ÿ¬ÿ·ÿ²ÿ¸ÿ»ÿ¯ÿ¦ÿ ÿ¡ÿÂÿ®ÿ±ÿ²ÿ´ÿ¶ÿ´ÿ·ÿºÿ±ÿ«ÿ­ÿ¶ÿ¾ÿ·ÿ¯ÿ¶ÿ¼ÿ®ÿ¶ÿ´ÿ­ÿ®ÿ­ÿ°ÿ´ÿ­ÿ¡ÿ¯ÿ¾ÿªÿ¯ÿ°ÿ·ÿ¹ÿ¬ÿ¨ÿ³ÿ³ÿÃÿ¿ÿ´ÿ¯ÿ­ÿ­ÿ±ÿ®ÿ©ÿªÿ­ÿ­ÿ®ÿ¦ÿ ÿ¤ÿ ÿ«ÿ§ÿ¬ÿªÿÿ¥ÿ«ÿÿ±ÿ¥ÿ¡ÿ§ÿ®ÿ­ÿÁÿ´ÿ·ÿ´ÿ®ÿ¦ÿ«ÿ¹ÿµÿ±ÿ«ÿ£ÿ¸ÿ»ÿ¿ÿ¹ÿ°ÿ½ÿÇÿÇÿµÿ¸ÿ¹ÿ¿ÿ¿ÿÀÿÆÿ¼ÿ·ÿÂÿ­ÿªÿ²ÿ³ÿ·ÿ¼ÿ°ÿ¾ÿ´ÿÆÿºÿ¸ÿ²ÿ°ÿ³ÿ²ÿ±ÿ»ÿºÿ¯ÿ²ÿ¹ÿ°ÿ°ÿ¿ÿ»ÿÄÿ¯ÿÀÿ¾ÿ¸ÿ»ÿµÿ°ÿ·ÿ¶ÿ¬ÿ»ÿ®ÿ´ÿ·ÿ¸ÿ´ÿ±ÿ±ÿ¶ÿÄÿ¤ÿ¼ÿ¿ÿÂÿ»ÿ¯ÿªÿ¨ÿ¦ÿ±ÿ¦ÿ¼ÿ´ÿ²ÿ¨ÿ¬ÿ·ÿ·ÿ¶ÿµÿ¹ÿÿ°ÿ¸ÿ³ÿ»ÿ¼ÿ¾ÿÌÿÃÿ®ÿ§ÿ±ÿ¼ÿ»ÿÀÿÁÿ´ÿ¬ÿ´ÿ±ÿÂÿ®ÿ±ÿ¶ÿ¼ÿÁÿ¹ÿ©ÿ¢ÿ­ÿºÿ«ÿÇÿÅÿ¼ÿ¼ÿªÿ¥ÿ²ÿ¯ÿ´ÿ§ÿ¬ÿ¯ÿ¡ÿ¡ÿ¬ÿ¾ÿÁÿµÿµÿ¼ÿ¾ÿ³ÿ½ÿ¼ÿ¶ÿÃÿÁÿ·ÿ¬ÿ¤ÿ·ÿ¦ÿÀÿ´ÿµÿÂÿºÿ«ÿ°ÿ»ÿ·ÿ®ÿÿ¾ÿºÿ³ÿ¹ÿ³ÿ¸ÿ²ÿ­ÿµÿ±ÿ¥ÿ±ÿÅÿÁÿ½ÿ½ÿÁÿºÿ³ÿ¬ÿ§ÿ»ÿ¢ÿ¯ÿ«ÿ¾ÿ·ÿ²ÿ¹ÿºÿ´ÿ·ÿ¹ÿ£ÿ¨ÿ©ÿ­ÿ®ÿ¹ÿ±ÿ³ÿ¾ÿÅÿºÿ¡ÿ¤ÿ°ÿÿ¹ÿ­ÿ©ÿ±ÿ²ÿµÿ¯ÿ²ÿ¾ÿ¯ÿ·ÿ¹ÿ±ÿµÿ¯ÿ¹ÿ¼ÿ±ÿ¯ÿ¶ÿ»ÿ»ÿ³ÿ©ÿ³ÿ¨ÿ®ÿ¸ÿ½ÿ»ÿµÿµÿ³ÿ²ÿ·ÿ²ÿ©ÿ¢ÿ±ÿ¨ÿ¦ÿ±ÿ²ÿ©ÿ¦ÿ°ÿ¸ÿ­ÿ¨ÿ¿ÿºÿ·ÿ´ÿ¸ÿ²ÿ°ÿ®ÿ±ÿ²ÿ®ÿ·ÿ²ÿ¯ÿ¶ÿ²ÿ¶ÿ·ÿ¶ÿ¾ÿ¸ÿºÿÀÿ²ÿ´ÿ¶ÿÅÿ¸ÿÐÿ±ÿ¬ÿ¹ÿ±ÿ©ÿªÿ¬ÿ®ÿ±ÿ³ÿ»ÿ¨ÿ¨ÿµÿ¾ÿ¾ÿ²ÿ®ÿ«ÿ²ÿ·ÿ²ÿÂÿÉÿ¹ÿ£ÿÿ¦ÿ´ÿ¶ÿ·ÿ»ÿ·ÿ®ÿ«ÿ¬ÿ´ÿ¸ÿ±ÿ«ÿ¼ÿ²ÿ«ÿ²ÿ®ÿ¯ÿ²ÿµÿºÿ¼ÿºÿµÿÀÿ½ÿ¶ÿ¨ÿ®ÿºÿªÿ ÿ¢ÿªÿ°ÿ³ÿ³ÿ£ÿ£ÿ±ÿ°ÿ­ÿ­ÿ°ÿ´ÿ¶ÿ°ÿ¸ÿ»ÿªÿ¨ÿ·ÿ¤ÿ«ÿÁÿ¤ÿ§ÿ¤ÿ­ÿÿµÿ³ÿ®ÿ´ÿµÿ­ÿ­ÿ¸ÿÁÿ»ÿ¯ÿ³ÿÃÿµÿ§ÿÀÿ¶ÿ¨ÿ®ÿ¼ÿ·ÿ¨ÿ­ÿ°ÿªÿ¶ÿ²ÿ¤ÿ³ÿÄÿµÿºÿ½ÿ¸ÿ®ÿ£ÿ£ÿ§ÿ¡ÿ¬ÿµÿ³ÿ±ÿªÿ»ÿ®ÿÿ ÿ±ÿ³ÿ£ÿ¨ÿ¶ÿ±ÿ¤ÿÿ ÿ´ÿ¸ÿ¸ÿÉÿ¢ÿ¬ÿªÿ£ÿ±ÿ©ÿ£ÿ©ÿ­ÿ§ÿ¥ÿ¬ÿ£ÿ·ÿÿºÿ­ÿªÿ§ÿ°ÿ¨ÿ³ÿµÿ´ÿ³ÿ·ÿ´ÿ¢ÿ¡ÿ¨ÿ¯ÿÿ¹ÿ®ÿ¸ÿ²ÿ±ÿ§ÿªÿ©ÿªÿ­ÿ¹ÿµÿ¤ÿ´ÿ»ÿ²ÿ³ÿ¹ÿ¬ÿ ÿ¯ÿ¾ÿ³ÿÁÿ½ÿ»ÿ¬ÿÿ¤ÿªÿ£ÿªÿ¦ÿ±ÿµÿ£ÿ¶ÿ®ÿÂÿ®ÿ§ÿ±ÿ»ÿ²ÿ¬ÿ­ÿ¨ÿ§ÿ°ÿ¶ÿ­ÿ¢ÿ®ÿ¨ÿ·ÿ§ÿ¹ÿ°ÿ·ÿ·ÿ±ÿ¡ÿ³ÿºÿ¬ÿ§ÿ´ÿºÿ±ÿ´ÿ°ÿ®ÿÂÿ±ÿ§ÿ«ÿ¦ÿ§ÿ¥ÿ­ÿ²ÿ³ÿ©ÿÿ§ÿªÿ®ÿ±ÿ«ÿ³ÿÿ§ÿ²ÿÀÿ¯ÿ¬ÿ¨ÿÿ«ÿµÿÀÿ«ÿÿ§ÿ¥ÿ¦ÿ£ÿ¤ÿ±ÿ¤ÿ¢ÿ°ÿ¬ÿ¬ÿÿÿÿÿ¦ÿ°ÿÿ§ÿ¤ÿÿ£ÿ ÿÿÿ¯ÿªÿ¦ÿ·ÿ¯ÿ¥ÿÿ¹ÿ«ÿ­ÿªÿ¬ÿ¨ÿ ÿ¶ÿ±ÿ¨ÿ¦ÿ©ÿ¡ÿÿ¤ÿªÿ«ÿªÿ§ÿÿ¥ÿ¦ÿ¤ÿ¨ÿÿ¥ÿÿ¡ÿ¨ÿ¤ÿ¦ÿ¥ÿ£ÿ«ÿ¬ÿ©ÿ£ÿ ÿÿÿ­ÿÿÿÿ©ÿ®ÿ¡ÿÿÿ¥ÿ ÿ­ÿ¤ÿ ÿ²ÿ¯ÿ ÿÿÿÿªÿªÿ§ÿ¤ÿ¥ÿ©ÿ¡ÿÿ¸ÿÿÂÿ¦ÿÿ³ÿ®ÿÁÿ¼ÿ±ÿÿ°ÿ¸ÿµÿ¦ÿÿ­ÿ¹ÿ´ÿ·ÿ¶ÿ®ÿ´ÿ­ÿªÿ½ÿ¦ÿ§ÿ©ÿ°ÿ®ÿ¹ÿ¯ÿ¨ÿ®ÿ½ÿ´ÿ®ÿ®ÿªÿ¬ÿ¦ÿ¥ÿ±ÿ¯ÿ«ÿ²ÿ¨ÿ ÿÂÿ¯ÿ¹ÿ¬ÿ«ÿ³ÿ¯ÿ¯ÿ¥ÿ°ÿ°ÿ¿ÿ¸ÿ»ÿ»ÿ½ÿ¼ÿ¸ÿ®ÿ°ÿ¼ÿ¯ÿ«ÿÀÿ¼ÿ§ÿ«ÿÈÿ²ÿ·ÿµÿ©ÿ´ÿ¡ÿ¥ÿ®ÿ¥ÿ³ÿ¹ÿ²ÿ°ÿ¶ÿ¼ÿ´ÿ¬ÿªÿ°ÿ°ÿ³ÿºÿ§ÿ´ÿ¶ÿ¯ÿÆÿ±ÿ¥ÿ´ÿÂÿÌÿÿ²ÿ©ÿ³ÿ¬ÿªÿ¦ÿ§ÿ¤ÿ®ÿ¡ÿ¦ÿ´ÿ²ÿ¬ÿ¥ÿ£ÿ­ÿ®ÿ¦ÿ¨ÿ¦ÿ¦ÿ£ÿ§ÿ½ÿ°ÿ¥ÿ½ÿ¨ÿ§ÿ´ÿÿ¥ÿ¶ÿ·ÿ«ÿ©ÿ¡ÿ­ÿ«ÿÿÿ¤ÿµÿªÿÿ¦ÿÀÿ¿ÿµÿªÿ²ÿ§ÿ³ÿ´ÿ¹ÿ¨ÿºÿ¡ÿ²ÿªÿ®ÿÿ£ÿ¸ÿ¬ÿ³ÿ¬ÿ°ÿ¯ÿ¶ÿ°ÿ©ÿ¤ÿ¨ÿ³ÿ¸ÿ°ÿ«ÿ²ÿ©ÿ²ÿ¨ÿ ÿ´ÿ©ÿ©ÿµÿ®ÿ¤ÿ¬ÿ°ÿ¤ÿÿ¹ÿ¸ÿ»ÿ¨ÿ£ÿ¬ÿ´ÿÿ¥ÿ®ÿ·ÿ¯ÿªÿ®ÿ©ÿ¦ÿªÿ²ÿ­ÿ¢ÿ¦ÿ¦ÿÿ©ÿ±ÿ«ÿ¯ÿ§ÿ«ÿ·ÿ£ÿ´ÿ¯ÿ°ÿ¬ÿÿ¥ÿªÿ¦ÿ§ÿ´ÿ³ÿ°ÿ²ÿ®ÿµÿ¼ÿ²ÿ¯ÿ¨ÿÿ¤ÿ²ÿ®ÿ¥ÿ¨ÿ¯ÿ¦ÿ¤ÿ¦ÿ³ÿ¨ÿÿ¤ÿ¦ÿ·ÿ®ÿ¨ÿÿÿÿ´ÿ±ÿ¹ÿÄÿ¯ÿ¤ÿÿÿ ÿ§ÿ­ÿ¦ÿ¢ÿ¬ÿ²ÿ¬ÿªÿ´ÿ¸ÿ³ÿ·ÿ¥ÿ«ÿ¯ÿ¤ÿªÿ®ÿ°ÿ¤ÿ«ÿ±ÿÿ¸ÿ¥ÿ¤ÿ¥ÿ¥ÿªÿ¯ÿ¯ÿ¨ÿµÿ©ÿ©ÿ²ÿ§ÿ±ÿ®ÿ«ÿ©ÿ¤ÿ¥ÿ¤ÿ¯ÿ´ÿ¯ÿ³ÿªÿ§ÿ®ÿ¬ÿ®ÿ¶ÿ½ÿ­ÿµÿ©ÿÿ³ÿ¼ÿ³ÿÿ°ÿµÿ³ÿºÿ­ÿ¶ÿ¾ÿªÿ±ÿ¦ÿÆÿ¼ÿ«ÿÿ¦ÿ´ÿ­ÿ¨ÿ­ÿ©ÿ¢ÿ®ÿ·ÿ±ÿ¤ÿ¢ÿ§ÿ£ÿ¨ÿ¦ÿ¥ÿ³ÿ¬ÿªÿ¯ÿªÿ°ÿªÿÿ¤ÿªÿ«ÿµÿÿ­ÿÿ ÿ¹ÿ¬ÿ³ÿÿ¨ÿµÿ¬ÿ¯ÿ°ÿ¬ÿ²ÿ¬ÿ¬ÿ«ÿ¨ÿ¶ÿ¶ÿµÿ®ÿ²ÿ½ÿµÿ³ÿ³ÿ¯ÿ®ÿ¦ÿ¥ÿ­ÿ¶ÿ¹ÿ»ÿ²ÿªÿ¹ÿµÿ¦ÿ¦ÿ¥ÿ¬ÿÿ­ÿÿqÿqÿ¶ÿÿ¦ÿÿ«ÿ±ÿ§ÿ ÿÿ·ÿ¿ÿ¹ÿ¨ÿ¢ÿ²ÿ´ÿ³ÿ·ÿ±ÿ±ÿ§ÿ¡ÿ«ÿ«ÿ»ÿ¾ÿ§ÿ¸ÿ¸ÿªÿ³ÿ²ÿ¨ÿ²ÿ¦ÿ°ÿ´ÿ°ÿ½ÿÌÿÿ§ÿ³ÿ®ÿºÿ­ÿÿÀÿ®ÿ£ÿ¨ÿ·ÿ§ÿ¯ÿ¦ÿ¡ÿ²ÿ¬ÿ¨ÿ¯ÿ«ÿ°ÿ³ÿ ÿÿ°ÿ±ÿ¥ÿªÿªÿªÿ²ÿ±ÿ¯ÿ§ÿ±ÿ»ÿ¬ÿ¯ÿ¸ÿ»ÿ´ÿ´ÿ¨ÿ¦ÿ´ÿ®ÿ¯ÿ´ÿ³ÿÿ®ÿ·ÿ±ÿ­ÿÿ¹ÿ¨ÿ°ÿ¯ÿ±ÿ¬ÿ¼ÿ´ÿ±ÿ¦ÿ©ÿ¥ÿ°ÿµÿ³ÿ«ÿ«ÿ¡ÿ¨ÿ©ÿ§ÿ®ÿ²ÿ°ÿ ÿ¢ÿ²ÿ±ÿ°ÿ«ÿ´ÿ·ÿ§ÿ¬ÿ±ÿ±ÿÿÿÿÿ³ÿ¿ÿ°ÿªÿ·ÿ±ÿ¨ÿ¢ÿ¹ÿ®ÿÆÿµÿ¼ÿ¶ÿ»ÿ¯ÿ»ÿµÿ·ÿ·ÿªÿ¦ÿªÿ©ÿªÿ­ÿ©ÿ´ÿ³ÿ¦ÿ¦ÿ§ÿ²ÿµÿ¬ÿ¦ÿ£ÿ¨ÿ¸ÿ¿ÿ®ÿ©ÿ¬ÿ¢ÿ ÿ»ÿ¾ÿ¾ÿ°ÿ³ÿ¢ÿÿ®ÿ©ÿ¤ÿ§ÿ¾ÿµÿÅÿ¡ÿµÿ¯ÿ·ÿÿÿ®ÿ³ÿ¹ÿµÿ¢ÿ±ÿ²ÿ¯ÿµÿ«ÿÿ¯ÿ­ÿ¬ÿ¹ÿ­ÿ²ÿ­ÿªÿ·ÿ®ÿ­ÿ¾ÿ¶ÿ¦ÿ¤ÿ¨ÿ©ÿ­ÿ°ÿ­ÿ»ÿ¸ÿ·ÿ¨ÿ¦ÿ°ÿ®ÿ»ÿ¬ÿµÿµÿÿ´ÿµÿ²ÿµÿ«ÿÿ§ÿÍÿ¨ÿ²ÿ®ÿ²ÿÀÿ­ÿ·ÿ­ÿ§ÿ¨ÿ«ÿ»ÿ©ÿ ÿ¯ÿªÿ­ÿ¬ÿ¯ÿ«ÿºÿ¹ÿ®ÿ²ÿ«ÿ¤ÿ¨ÿ²ÿ³ÿ«ÿ±ÿ³ÿ²ÿ°ÿ¤ÿ¥ÿªÿÿÿ§ÿÿ©ÿÿ«ÿµÿ½ÿ®ÿ¿ÿ®ÿ¸ÿ¸ÿ»ÿ­ÿÿÿ³ÿ­ÿÿ«ÿÿ®ÿ¸ÿºÿÀÿ¢ÿÿ§ÿªÿ¢ÿ ÿ°ÿ¨ÿ¦ÿ¥ÿ¥ÿ¬ÿ±ÿ±ÿ²ÿ®ÿªÿ°ÿ°ÿ°ÿ®ÿ©ÿ¥ÿ¤ÿ±ÿ¸ÿ®ÿÆÿ®ÿ­ÿ¹ÿÿÿ¼ÿ¯ÿ®ÿ¸ÿ©ÿµÿ§ÿ©ÿºÿ¬ÿ¾ÿ°ÿ°ÿ­ÿ±ÿÿ¢ÿ³ÿ¬ÿ¡ÿ¬ÿªÿ¿ÿ«ÿ©ÿ¬ÿ©ÿµÿ´ÿªÿ¯ÿ«ÿ£ÿ£ÿ¡ÿ¡ÿ¦ÿ«ÿ®ÿ³ÿµÿ²ÿ¨ÿ±ÿ¬ÿ¬ÿ¥ÿ¬ÿ¤ÿªÿ·ÿ¹ÿ¹ÿ®ÿ£ÿ®ÿ¹ÿ·ÿ«ÿ±ÿ¹ÿ¡ÿ²ÿ¹ÿ¨ÿÀÿ¯ÿ²ÿ¸ÿ²ÿ­ÿ¸ÿ«ÿ¨ÿ¨ÿ³ÿÃÿ¹ÿ¸ÿ²ÿ³ÿ¹ÿ±ÿ´ÿ¶ÿªÿ­ÿ²ÿ±ÿ°ÿªÿ¨ÿ©ÿ±ÿ°ÿ­ÿµÿ°ÿ´ÿ®ÿ®ÿ¶ÿ®ÿÿ´ÿ¦ÿ²ÿ¶ÿ´ÿªÿ¸ÿ¼ÿ³ÿ§ÿ©ÿ¨ÿ¬ÿ±ÿ²ÿºÿ·ÿ³ÿ­ÿ°ÿ¼ÿ²ÿ©ÿ³ÿÃÿºÿ²ÿ´ÿ³ÿ«ÿ©ÿ­ÿ²ÿ¹ÿ²ÿ·ÿÄÿ°ÿªÿ­ÿ°ÿ§ÿ­ÿÁÿÈÿÃÿ·ÿºÿ«ÿ­ÿÊÿ­ÿ®ÿ£ÿ¹ÿ©ÿ§ÿ±ÿ»ÿ®ÿ²ÿÂÿ½ÿ¬ÿÿ­ÿ®ÿ¶ÿ¸ÿ­ÿ¼ÿ¼ÿ£ÿ ÿ©ÿ¬ÿ«ÿªÿ«ÿ°ÿ­ÿ§ÿ°ÿ¨ÿªÿ°ÿ·ÿ°ÿ³ÿ±ÿ°ÿ·ÿ»ÿºÿ¸ÿ»ÿ°ÿ»ÿ¸ÿ·ÿ«ÿ¦ÿ»ÿ»ÿ±ÿ£ÿ¬ÿ°ÿ¯ÿ·ÿ­ÿ«ÿ§ÿªÿ³ÿ±ÿ«ÿ¹ÿÃÿÉÿÁÿ±ÿ²ÿ§ÿ³ÿ¬ÿ¡ÿ³ÿ³ÿ°ÿ¨ÿ­ÿ·ÿ¶ÿ±ÿ»ÿ¿ÿ¿ÿÄÿ¥ÿ©ÿ­ÿ¼ÿ¯ÿ¶ÿ»ÿÆÿ¸ÿ´ÿ°ÿ ÿ²ÿ»ÿ¹ÿ²ÿ¯ÿ´ÿ­ÿ¨ÿ®ÿ³ÿµÿ°ÿ­ÿ«ÿÿÿªÿ·ÿ¸ÿ¹ÿÿ±ÿ¼ÿ³ÿ¤ÿ¹ÿ·ÿ®ÿ ÿ»ÿ±ÿ²ÿ¥ÿºÿ°ÿ±ÿ´ÿ§ÿ­ÿ¹ÿ½ÿÁÿ¹ÿ±ÿ±ÿ«ÿªÿ¯ÿ«ÿ¬ÿ«ÿ¨ÿ²ÿ³ÿºÿ·ÿ¬ÿ¦ÿ±ÿ¶ÿ²ÿ´ÿµÿ«ÿÀÿ®ÿ¼ÿ«ÿ³ÿªÿ©ÿ¦ÿ¥ÿ­ÿ´ÿ¯ÿ¶ÿ²ÿ«ÿµÿ¹ÿ¸ÿ´ÿ±ÿ´ÿ®ÿ¦ÿ°ÿ³ÿªÿ«ÿªÿ­ÿ°ÿÂÿ³ÿ²ÿ«ÿ´ÿ»ÿÃÿ¨ÿ¸ÿ¨ÿ«ÿÀÿ°ÿÃÿ´ÿ°ÿ½ÿµÿ·ÿ¶ÿµÿ¶ÿ¶ÿºÿ¸ÿªÿ§ÿ±ÿÂÿÎÿ¿ÿ´ÿ£ÿ¾ÿÊÿ¯ÿ¹ÿÎÿ¿ÿÿµÿÿ·ÿ¹ÿ²ÿ¨ÿ·ÿÀÿ¬ÿ¤ÿ±ÿµÿ´ÿ®ÿ¯ÿ¬ÿ¶ÿ¹ÿ¶ÿ¾ÿºÿ°ÿ²ÿ°ÿ«ÿ¸ÿ±ÿ¸ÿ¹ÿ«ÿ¶ÿ¾ÿÿ½ÿÆÿ³ÿµÿ¨ÿÿ¡ÿ¨ÿ­ÿ¹ÿ®ÿ¨ÿ¥ÿ¨ÿ¢ÿ©ÿ³ÿ¼ÿ¼ÿ­ÿ¦ÿ¬ÿ¹ÿ¶ÿ®ÿ´ÿµÿ¸ÿ¯ÿ¦ÿ»ÿ¸ÿ¸ÿÄÿ´ÿ®ÿ³ÿºÿ¹ÿ¼ÿ¼ÿ³ÿ±ÿ°ÿ¬ÿ¬ÿ¶ÿ±ÿ°ÿ»ÿ·ÿ¹ÿ´ÿ²ÿ¯ÿµÿ ÿ ÿ´ÿ½ÿ¯ÿ©ÿ«ÿ¾ÿ´ÿºÿËÿµÿµÿ·ÿ¬ÿ«ÿ·ÿ¹ÿµÿ»ÿ¼ÿ·ÿ®ÿ­ÿ½ÿ´ÿ°ÿ¸ÿ¬ÿ ÿ¬ÿ±ÿ§ÿ«ÿÿ ÿ§ÿ³ÿ½ÿ¯ÿ³ÿ·ÿ¬ÿ¬ÿÿ¥ÿµÿ»ÿÀÿºÿ¼ÿ¸ÿ¶ÿºÿ§ÿµÿ½ÿ´ÿ¸ÿÈÿÿ´ÿ¯ÿ²ÿ¬ÿºÿ½ÿ»ÿ¹ÿ´ÿ¯ÿ·ÿºÿ¸ÿ«ÿ£ÿ­ÿ¯ÿ²ÿªÿ¬ÿ¶ÿ¤ÿ³ÿ¤ÿ¦ÿ¸ÿ¶ÿ¥ÿ¥ÿ®ÿ¤ÿ§ÿ«ÿ­ÿ´ÿ¥ÿ£ÿ¥ÿ£ÿ©ÿ¨ÿ¤ÿ§ÿ¯ÿÄÿµÿ¤ÿ¦ÿÿ¤ÿ£ÿÿ§ÿ¢ÿ¬ÿ¦ÿÿ¤ÿÿÿÿÿÿ¦ÿ¦ÿÿ¢ÿ¶ÿ£ÿ¥ÿ¨ÿ²ÿ¡ÿ¸ÿÿ¯ÿµÿµÿ°ÿ²ÿ°ÿÿÿÿ¡ÿ«ÿ ÿÿ³ÿ°ÿ¬ÿ¦ÿÿªÿÿÿÿÿ¨ÿ ÿ¦ÿ²ÿ©ÿªÿ­ÿ¢ÿ¥ÿ¬ÿ¨ÿ¦ÿÿÿ¡ÿ¨ÿ¥ÿÿÿ¤ÿÿ¢ÿÿ¢ÿÿ¤ÿÿÿ¬ÿ¬ÿ¨ÿ¨ÿ¨ÿ§ÿ¡ÿ©ÿ¬ÿ¨ÿ±ÿ±ÿÿµÿ³ÿµÿ®ÿÿ ÿ«ÿ©ÿÿ«ÿ´ÿ³ÿ²ÿ«ÿ­ÿ¶ÿ±ÿªÿ©ÿ´ÿºÿ³ÿ¬ÿ·ÿ»ÿ¾ÿ¹ÿ´ÿªÿ°ÿ®ÿ©ÿ®ÿµÿ¼ÿÀÿ¸ÿ©ÿªÿ¥ÿ¬ÿ»ÿ²ÿ¹ÿ°ÿ²ÿ©ÿ¯ÿ©ÿ¤ÿ®ÿ®ÿ­ÿ¾ÿÆÿ¼ÿ«ÿªÿ§ÿ«ÿ¼ÿºÿ³ÿ²ÿ®ÿ§ÿ¤ÿ«ÿ±ÿ³ÿ¶ÿ­ÿ¢ÿ°ÿ¸ÿ¶ÿÃÿÿ¢ÿÿÿªÿ¦ÿ¬ÿ°ÿ´ÿ²ÿ­ÿ¸ÿ¿ÿ¶ÿ¬ÿ¨ÿ«ÿ²ÿ²ÿ¥ÿ±ÿÀÿ¬ÿªÿ°ÿ¬ÿµÿ·ÿ´ÿ³ÿ«ÿªÿ°ÿ®ÿ¸ÿ¯ÿ­ÿ¶ÿÀÿ«ÿ¯ÿ©ÿ³ÿ¦ÿ¤ÿ±ÿ¨ÿ¯ÿ½ÿ¶ÿµÿ¼ÿ»ÿ«ÿ°ÿ¹ÿ²ÿ»ÿ­ÿ¢ÿ®ÿ¶ÿ©ÿ¶ÿ¸ÿ­ÿ°ÿ±ÿ®ÿ³ÿ°ÿºÿªÿÂÿµÿ½ÿÏÿÀÿ©ÿ³ÿ¿ÿ»ÿ®ÿ´ÿÇÿ¶ÿ¯ÿ ÿ«ÿÿ°ÿ¸ÿ¶ÿ­ÿÿÿÿ®ÿ¹ÿ¼ÿ·ÿ±ÿ©ÿ¬ÿ¾ÿ³ÿ¬ÿ±ÿzÿdÿÿÿ ÿ¦ÿÿ¢ÿ¶ÿ«ÿ¥ÿ®ÿ´ÿ£ÿ´ÿ©ÿ¦ÿ­ÿ¸ÿµÿ¨ÿ®ÿ¶ÿ¥ÿÿ°ÿ±ÿ­ÿ¾ÿÿ©ÿ´ÿ¯ÿªÿ¸ÿ·ÿ®ÿ¯ÿ©ÿÿ¨ÿ«ÿ£ÿ£ÿ®ÿ­ÿ¾ÿÁÿ¶ÿ±ÿ¯ÿ´ÿ´ÿ®ÿ»ÿÄÿ·ÿ±ÿÿ¯ÿ¼ÿ­ÿ¯ÿ­ÿ²ÿ¬ÿ¨ÿ®ÿ®ÿ«ÿ¯ÿ¸ÿ³ÿ¹ÿ©ÿµÿ­ÿªÿ¯ÿ±ÿ­ÿ¬ÿ²ÿ»ÿ¿ÿµÿÁÿ§ÿ´ÿ¦ÿ£ÿ´ÿ¸ÿ«ÿªÿ¬ÿ­ÿ½ÿ¯ÿ³ÿ¢ÿ¹ÿ­ÿ£ÿ´ÿ©ÿ®ÿ½ÿµÿ©ÿ®ÿ«ÿ¨ÿ«ÿ¬ÿÂÿ¨ÿ©ÿ°ÿ­ÿ¦ÿ­ÿ°ÿ©ÿ²ÿ¹ÿ¤ÿ©ÿ¥ÿ¢ÿ³ÿ³ÿµÿ¶ÿ¶ÿ»ÿ¼ÿ³ÿªÿ¹ÿ«ÿ¤ÿ«ÿ²ÿµÿ¬ÿ±ÿ¸ÿ¹ÿ¾ÿ¹ÿÿ¤ÿºÿ·ÿ¦ÿ­ÿ­ÿ¾ÿµÿ¦ÿ¬ÿµÿ¸ÿ´ÿ£ÿ ÿ­ÿ«ÿ«ÿ¿ÿ³ÿ±ÿ¸ÿ®ÿ¬ÿ®ÿÿ»ÿ­ÿ³ÿ¯ÿ¦ÿ¨ÿ­ÿ­ÿ²ÿ¹ÿ»ÿ¿ÿ¬ÿºÿ«ÿ¸ÿÿ¬ÿ²ÿ­ÿ¬ÿ®ÿ°ÿ¡ÿ±ÿ«ÿ¾ÿ·ÿ¹ÿ²ÿ±ÿ²ÿ­ÿ¬ÿ±ÿ¡ÿÿÅÿ®ÿ ÿ¥ÿ«ÿ°ÿ«ÿ¨ÿ®ÿ¢ÿ¬ÿ±ÿ¯ÿ«ÿ«ÿ©ÿ³ÿ³ÿªÿ­ÿ°ÿ­ÿ»ÿÆÿ¼ÿ¨ÿ§ÿ¥ÿ¤ÿ¬ÿ·ÿ¶ÿÿ¢ÿ»ÿ°ÿ·ÿ³ÿ­ÿ®ÿ¶ÿ¾ÿ¿ÿºÿ¶ÿ°ÿ¹ÿ®ÿ«ÿ¬ÿÆÿÉÿºÿ¿ÿÃÿÂÿÇÿµÿ½ÿµÿ·ÿ¸ÿ´ÿ«ÿªÿÂÿÄÿ­ÿ§ÿ¬ÿ·ÿ»ÿ²ÿ²ÿ½ÿ¼ÿ­ÿ²ÿ­ÿ±ÿ³ÿ°ÿ«ÿ®ÿ°ÿªÿ®ÿ½ÿ§ÿµÿ±ÿ½ÿÁÿÁÿÁÿ»ÿ²ÿ°ÿ¸ÿ¶ÿ¬ÿ¼ÿÇÿÄÿµÿ²ÿ¶ÿ¬ÿ¼ÿ»ÿ¹ÿ­ÿ²ÿ³ÿ¬ÿ«ÿ³ÿ´ÿ´ÿÿ²ÿ¬ÿ±ÿ²ÿ·ÿ»ÿ¶ÿ­ÿ®ÿ¤ÿ«ÿÀÿ½ÿ¸ÿ­ÿ©ÿ²ÿ¯ÿµÿ¨ÿ¸ÿ¸ÿ®ÿ±ÿ·ÿ¹ÿ¸ÿ±ÿ¦ÿ ÿ³ÿÂÿ¿ÿ¶ÿ°ÿ¯ÿ´ÿÿÿ¬ÿ¯ÿ¯ÿ­ÿ©ÿªÿ¯ÿªÿ£ÿ½ÿ¤ÿ¦ÿ¹ÿ¾ÿ³ÿ¬ÿ­ÿ¸ÿºÿ¸ÿ¸ÿ´ÿ¨ÿ£ÿªÿ´ÿ½ÿ¸ÿªÿ¡ÿ¯ÿ­ÿ¥ÿ¢ÿ¢ÿ¤ÿ¡ÿÿ©ÿ¡ÿ¡ÿ§ÿ¤ÿÿ¬ÿ ÿ ÿ¤ÿ¡ÿ§ÿ¬ÿ¦ÿ·ÿ½ÿµÿ­ÿ®ÿ¶ÿ¶ÿ·ÿªÿ°ÿ«ÿµÿ¼ÿ¸ÿ·ÿ¾ÿ®ÿ½ÿ½ÿ¹ÿ»ÿºÿ¶ÿ¹ÿÉÿÎÿ»ÿºÿ§ÿ±ÿºÿ²ÿ´ÿÃÿ°ÿ¼ÿ¶ÿµÿ°ÿ®ÿ®ÿ¶ÿ¹ÿ©ÿ´ÿ¸ÿ«ÿ°ÿ»ÿ»ÿ¸ÿ°ÿ§ÿ»ÿ»ÿ³ÿÊÿ°ÿ¼ÿ¹ÿ¾ÿÂÿ¹ÿ¿ÿ¬ÿ»ÿ°ÿ¬ÿ®ÿ°ÿ©ÿ©ÿ¸ÿ¿ÿÇÿ¨ÿ¸ÿ³ÿ¨ÿªÿµÿ»ÿ´ÿ©ÿ²ÿ²ÿ¿ÿ»ÿ­ÿ¦ÿ§ÿ©ÿ®ÿ®ÿ«ÿ«ÿ¹ÿ¸ÿ¯ÿ·ÿ½ÿ·ÿ¯ÿ³ÿÁÿ®ÿ¡ÿºÿ½ÿ±ÿ±ÿ¸ÿ´ÿ¯ÿ´ÿ¦ÿÏÿ½ÿ´ÿ©ÿ¯ÿµÿ­ÿ ÿÿ¯ÿ¶ÿ®ÿÃÿÀÿ·ÿ¶ÿ±ÿ«ÿ²ÿºÿ·ÿÀÿ®ÿ ÿ¤ÿ¬ÿ¬ÿ±ÿµÿ­ÿ«ÿÿ«ÿ¡ÿ³ÿ±ÿ¯ÿ´ÿ¯ÿ­ÿ«ÿÿ³ÿ¦ÿ±ÿ«ÿ«ÿ©ÿ¬ÿ°ÿ¯ÿ«ÿ¥ÿ«ÿªÿ±ÿºÿ¯ÿÀÿ±ÿºÿ¸ÿ®ÿ»ÿ±ÿªÿ²ÿÃÿ¶ÿ¾ÿ¶ÿ·ÿºÿ»ÿ¼ÿ¿ÿ¾ÿ¶ÿ³ÿ¹ÿÁÿÃÿ¶ÿ±ÿ´ÿ·ÿ¹ÿ¹ÿ¬ÿ®ÿ§ÿ°ÿ³ÿ¸ÿ¿ÿºÿ²ÿ­ÿªÿ¯ÿÅÿ«ÿ§ÿ¹ÿ¨ÿ¤ÿ²ÿ¯ÿ©ÿ¯ÿ²ÿ³ÿ´ÿ¸ÿ³ÿ§ÿ¯ÿ­ÿ°ÿ¯ÿ®ÿ¸ÿ¿ÿ³ÿ³ÿ¦ÿ·ÿ·ÿ³ÿ§ÿ«ÿ¶ÿ°ÿªÿ¯ÿµÿ°ÿ­ÿ¦ÿ­ÿ¤ÿ©ÿ¦ÿ¬ÿ¹ÿ¸ÿ¬ÿ¨ÿ­ÿ±ÿ¿ÿ´ÿ¿ÿ­ÿ©ÿ¦ÿÀÿ·ÿ²ÿ±ÿ§ÿ§ÿ®ÿ­ÿ¯ÿ³ÿªÿ³ÿ±ÿ³ÿ´ÿÁÿ·ÿ§ÿ­ÿ ÿ©ÿ¢ÿÿÿ­ÿ¯ÿ¶ÿ¶ÿ¸ÿ¼ÿ´ÿ¬ÿ³ÿ³ÿ®ÿ²ÿ¯ÿ«ÿ°ÿ«ÿ·ÿ»ÿ´ÿ¯ÿ»ÿÃÿ²ÿ­ÿ§ÿ¾ÿ«ÿÿ¥ÿ³ÿ­ÿ¢ÿ¦ÿ¬ÿ±ÿ·ÿ¹ÿ¾ÿ»ÿ¸ÿ¯ÿ®ÿ°ÿ«ÿ±ÿµÿ¶ÿ¿ÿÃÿºÿ´ÿ·ÿ¼ÿ¬ÿ³ÿ ÿ­ÿ¯ÿ«ÿ¬ÿ¨ÿ«ÿ¶ÿ·ÿ°ÿ­ÿ«ÿ¨ÿªÿ±ÿ°ÿ±ÿ¶ÿÿ¸ÿ¹ÿ­ÿ±ÿªÿ£ÿ¼ÿ½ÿ»ÿ¦ÿÅÿ°ÿ«ÿ´ÿ¸ÿ°ÿ²ÿ®ÿ­ÿ´ÿ²ÿ®ÿ¼ÿ¼ÿ¸ÿ½ÿ³ÿºÿ¹ÿºÿ¾ÿ´ÿ¬ÿ¤ÿ¥ÿ´ÿ³ÿ§ÿ³ÿµÿ­ÿÂÿµÿ¿ÿÌÿ­ÿ¨ÿ°ÿ¬ÿ¯ÿ¬ÿ¥ÿ±ÿµÿ¸ÿ³ÿ¶ÿÂÿ­ÿ¸ÿ«ÿ¤ÿªÿ¯ÿ¤ÿ¢ÿªÿ±ÿµÿ«ÿÿ¹ÿ¶ÿ°ÿ´ÿ·ÿ²ÿ¸ÿ¨ÿ¥ÿ´ÿ­ÿ©ÿ¬ÿ¯ÿ´ÿ¬ÿµÿ­ÿ­ÿ¥ÿ²ÿ¨ÿªÿ¢ÿ¤ÿ²ÿ·ÿ­ÿ·ÿ³ÿÿ­ÿ´ÿ¡ÿ¨ÿ°ÿ­ÿ¨ÿ¯ÿ²ÿ¼ÿ¶ÿ®ÿ£ÿ«ÿ³ÿ®ÿ·ÿ»ÿ±ÿÇÿ¼ÿ¯ÿ¬ÿ®ÿÿ®ÿ·ÿ¶ÿ¿ÿµÿºÿµÿ¯ÿ£ÿ¢ÿ´ÿ»ÿ»ÿµÿµÿ¾ÿ»ÿ©ÿªÿ½ÿ¼ÿ´ÿ´ÿ¹ÿ¨ÿ¦ÿ³ÿ«ÿÿ¦ÿµÿÂÿµÿ¯ÿÿ´ÿÿ­ÿÃÿ¿ÿ¶ÿ¶ÿ¬ÿ£ÿ®ÿ¸ÿ®ÿ­ÿ¾ÿ¾ÿ±ÿµÿ¾ÿ¹ÿ¦ÿ§ÿ¯ÿ¯ÿ¯ÿ§ÿ°ÿ´ÿ±ÿ¦ÿÿ¨ÿ«ÿ©ÿªÿ©ÿ¿ÿ®ÿ¬ÿ¯ÿ¶ÿ¯ÿ³ÿ³ÿ¨ÿ­ÿªÿ¨ÿ°ÿ ÿ¨ÿ©ÿ¨ÿªÿ¤ÿªÿ¢ÿÿ­ÿ©ÿÿÿÿ«ÿ¨ÿ¨ÿªÿ¡ÿ¹ÿ®ÿ¡ÿ ÿ¥ÿ¦ÿ¦ÿ¨ÿ¨ÿ«ÿ¥ÿ¢ÿ®ÿ¬ÿ·ÿ²ÿÿ ÿ­ÿ®ÿ³ÿ­ÿ¨ÿ¢ÿ¨ÿ£ÿ¤ÿ«ÿ¨ÿ«ÿ³ÿ¯ÿ¤ÿ¡ÿ¨ÿ­ÿ©ÿ¯ÿÿÿÿÿÿ«ÿ¤ÿ­ÿ©ÿ ÿ¨ÿÿÿ¤ÿÿÿ¬ÿ£ÿ¢ÿÿÿÿµÿ®ÿ£ÿ ÿ¨ÿ¦ÿ¨ÿ ÿ©ÿ¦ÿ§ÿ£ÿÿ¢ÿ«ÿ§ÿ§ÿ©ÿ¤ÿ¨ÿ ÿ¡ÿ¤ÿÿªÿºÿÿ°ÿ§ÿ·ÿ²ÿÃÿµÿºÿ¹ÿ³ÿ²ÿ¨ÿ¨ÿ³ÿ±ÿ¸ÿ½ÿ±ÿ¹ÿªÿ²ÿ®ÿ¯ÿ¤ÿµÿ¹ÿ£ÿ¶ÿ±ÿ¯ÿ¤ÿ¦ÿ³ÿ¯ÿ­ÿ¬ÿ¬ÿ¦ÿ¦ÿ²ÿªÿ³ÿ±ÿ§ÿ­ÿ¨ÿ§ÿ³ÿ´ÿ«ÿ¾ÿ©ÿ®ÿ¢ÿÿ£ÿÁÿ½ÿ³ÿ®ÿ®ÿ°ÿ­ÿ©ÿ±ÿ»ÿ³ÿ¬ÿ®ÿºÿ±ÿ¯ÿ¿ÿµÿ¶ÿ¸ÿ ÿ±ÿ§ÿ¡ÿ©ÿ§ÿ­ÿµÿ´ÿ¶ÿ²ÿ­ÿ³ÿ¹ÿ¬ÿÿÿÿ¤ÿ¡ÿ­ÿ²ÿ¹ÿ³ÿ¿ÿ¨ÿ¶ÿªÿ·ÿÿ±ÿ´ÿ¹ÿ²ÿ§ÿ£ÿÿ¦ÿ¨ÿ¡ÿ¤ÿ­ÿ¦ÿ¬ÿ¹ÿ²ÿ³ÿ°ÿ¥ÿÿÿ¤ÿ¢ÿÿ©ÿ®ÿÿªÿ·ÿ§ÿ¼ÿ©ÿ¯ÿ´ÿ¨ÿÿªÿ¢ÿ¦ÿ¯ÿ¯ÿ«ÿ©ÿÿÿ²ÿ±ÿ§ÿºÿ¾ÿ¸ÿ®ÿ®ÿ©ÿºÿ¤ÿ´ÿ½ÿ±ÿ²ÿ´ÿ»ÿ«ÿ¯ÿ³ÿ°ÿ®ÿ«ÿªÿ­ÿºÿ³ÿ¯ÿ´ÿ³ÿ±ÿ¶ÿ²ÿ§ÿ³ÿ¯ÿ´ÿ±ÿ®ÿ¨ÿ¨ÿ¨ÿ²ÿ¹ÿ©ÿÿ§ÿ§ÿ§ÿÿ´ÿ«ÿ¥ÿ¦ÿ°ÿ¨ÿ£ÿªÿ¯ÿºÿ·ÿ»ÿÂÿµÿ¯ÿ°ÿ¬ÿ¨ÿ®ÿ¼ÿ¼ÿ¥ÿ¢ÿ¥ÿµÿ»ÿ³ÿ¾ÿ¯ÿ¥ÿ³ÿ«ÿ²ÿ¦ÿ¹ÿ¢ÿ§ÿ§ÿ¨ÿ²ÿ±ÿ¯ÿ¦ÿ¬ÿ±ÿºÿ¶ÿªÿ§ÿ¦ÿ©ÿ¦ÿ­ÿ¹ÿ¬ÿ­ÿ¢ÿ¬ÿ§ÿªÿ¤ÿ®ÿ«ÿ°ÿ¶ÿÁÿÿÿµÿ¬ÿ¹ÿÎÿ¹ÿ¢ÿ¨ÿ°ÿ°ÿ¬ÿÿ¡ÿ±ÿ¯ÿ§ÿ¯ÿ®ÿ¦ÿ¬ÿ³ÿ¹ÿ¾ÿ¶ÿ·ÿ¸ÿ®ÿ©ÿ©ÿ±ÿ²ÿªÿ§ÿ°ÿÿ¸ÿÿ£ÿÿ¤ÿºÿ¸ÿ±ÿ§ÿ´ÿ«ÿÿ§ÿ©ÿ±ÿµÿ°ÿ«ÿ¥ÿ§ÿ«ÿ®ÿ±ÿ«ÿ¨ÿ®ÿ³ÿ±ÿ¢ÿ®ÿ¢ÿÂÿ±ÿ¨ÿºÿºÿ¼ÿ¯ÿ§ÿÿ¶ÿ§ÿÿªÿ½ÿ¿ÿ®ÿ²ÿÉÿ¢ÿ£ÿ»ÿ®ÿ°ÿµÿ¶ÿ¯ÿ³ÿ­ÿ¤ÿÿ¢ÿ«ÿ­ÿ©ÿªÿ®ÿµÿÀÿ¼ÿ¸ÿ´ÿ³ÿ°ÿÁÿ°ÿ²ÿ·ÿ¬ÿ±ÿ¦ÿ©ÿ³ÿ¨ÿ¸ÿ¨ÿ¶ÿÅÿ°ÿ­ÿÿ±ÿ³ÿ¯ÿ¬ÿ°ÿ¯ÿ´ÿ¨ÿ°ÿ³ÿ¬ÿ·ÿºÿºÿ¶ÿ´ÿµÿ§ÿ¦ÿµÿ´ÿ¯ÿ³ÿ®ÿ¦ÿ¨ÿ­ÿ«ÿ·ÿ§ÿµÿÿ¦ÿ³ÿ¦ÿÿ¨ÿÿÿtÿ|ÿ¹ÿ ÿ©ÿ¯ÿ§ÿªÿ­ÿ£ÿ´ÿ²ÿ±ÿ°ÿ²ÿ®ÿ«ÿ®ÿ¨ÿ¬ÿ³ÿµÿ²ÿ£ÿ¤ÿ´ÿ°ÿ¢ÿ¢ÿ¶ÿ´ÿ©ÿ²ÿ¦ÿ¨ÿ«ÿ§ÿ®ÿ°ÿÿ°ÿ¨ÿ­ÿ¦ÿ«ÿ¶ÿµÿ¯ÿ¬ÿ©ÿ¸ÿ­ÿ¦ÿ°ÿ¥ÿ¼ÿ©ÿ·ÿ³ÿ¬ÿ¬ÿÿ¬ÿ°ÿ¬ÿ¡ÿÿ¥ÿ°ÿ®ÿ±ÿ°ÿ­ÿ©ÿ«ÿ¯ÿ¦ÿ´ÿ½ÿµÿ·ÿ¹ÿ»ÿ§ÿÿ§ÿ©ÿ©ÿ³ÿ²ÿ¶ÿ¶ÿÿªÿ¹ÿºÿ³ÿÿªÿ®ÿ¦ÿ¶ÿ°ÿ²ÿµÿ«ÿ±ÿ¯ÿ¬ÿ§ÿ·ÿ½ÿ¹ÿ²ÿ¥ÿÿ«ÿ´ÿ«ÿ¨ÿ¯ÿ¶ÿ¥ÿ£ÿºÿ¾ÿ·ÿ«ÿ«ÿ¥ÿ¨ÿ´ÿ®ÿ¢ÿ¦ÿ¤ÿ¤ÿÿ±ÿ¸ÿ²ÿ¤ÿ§ÿ®ÿ¸ÿÿ¹ÿ¹ÿÇÿ¤ÿ¨ÿ­ÿÁÿ«ÿ«ÿ±ÿ²ÿ­ÿ§ÿ­ÿ¡ÿ²ÿ­ÿ¤ÿ´ÿ´ÿ³ÿ¸ÿ°ÿ«ÿ¯ÿ«ÿ«ÿ²ÿ°ÿ¨ÿ²ÿ¯ÿÿ²ÿ§ÿ¤ÿ±ÿ¨ÿ¦ÿ¢ÿ©ÿ¨ÿ¬ÿ«ÿ­ÿ¸ÿ¯ÿ§ÿ¤ÿ¶ÿ¯ÿ§ÿÁÿ«ÿºÿÿ«ÿ¶ÿ¶ÿ¬ÿ·ÿ»ÿ¤ÿ ÿ¬ÿ³ÿ°ÿ¯ÿ¤ÿ£ÿ¬ÿ´ÿ¯ÿ²ÿ¹ÿÄÿºÿµÿ¼ÿ´ÿ±ÿµÿ¯ÿ´ÿ½ÿ¬ÿÿ¶ÿÈÿ·ÿ¿ÿ°ÿ²ÿ²ÿ´ÿÿ¦ÿ¼ÿ±ÿ·ÿ´ÿ¤ÿÏÿ¬ÿºÿ²ÿ£ÿºÿ ÿ²ÿ¡ÿªÿ«ÿÿ¨ÿ¡ÿ¢ÿ¹ÿ°ÿ¥ÿ²ÿ¬ÿ¢ÿµÿÄÿ¿ÿ´ÿ¸ÿ·ÿ·ÿ²ÿ¶ÿ³ÿ¯ÿ±ÿ±ÿ«ÿÿ£ÿ¨ÿ¯ÿ§ÿÿµÿ½ÿ®ÿ«ÿ°ÿ¶ÿÿ¦ÿ¤ÿ»ÿÂÿÐÿ¬ÿ¿ÿ¥ÿºÿ¾ÿÿ¨ÿ§ÿÂÿ¸ÿ·ÿ¸ÿ­ÿ¹ÿ´ÿ¶ÿ¹ÿ¨ÿ·ÿ©ÿ§ÿºÿ±ÿ¸ÿ¶ÿ®ÿ¶ÿ´ÿ®ÿ³ÿ®ÿªÿ±ÿºÿÃÿ»ÿ«ÿ­ÿ³ÿ¶ÿµÿ¼ÿÉÿ¹ÿ¸ÿ«ÿÿµÿ®ÿ­ÿ¶ÿ²ÿ²ÿ­ÿ¢ÿ¼ÿ¯ÿ«ÿ³ÿ³ÿ³ÿ§ÿ¬ÿ§ÿºÿ§ÿ«ÿ²ÿ£ÿÿ«ÿ«ÿµÿ­ÿµÿµÿ®ÿ®ÿ®ÿµÿ¹ÿ¸ÿ­ÿ¥ÿ°ÿ¤ÿÿ³ÿ²ÿµÿ·ÿ­ÿÿ´ÿ°ÿªÿ©ÿ°ÿ¦ÿ¦ÿ¯ÿµÿ¹ÿ¾ÿ½ÿ©ÿ¼ÿ´ÿ¼ÿ¬ÿ´ÿµÿ¢ÿ­ÿ¯ÿ¸ÿ¹ÿÁÿ»ÿ±ÿ´ÿ²ÿ«ÿ±ÿ¸ÿ¹ÿ¼ÿ¯ÿµÿ´ÿºÿ¸ÿ±ÿ·ÿºÿ±ÿªÿ¯ÿ²ÿ¯ÿ¯ÿ·ÿ¶ÿ¶ÿ¯ÿ¡ÿ©ÿ¦ÿ¥ÿ±ÿ©ÿ±ÿ©ÿ«ÿ¨ÿÿµÿ¿ÿÅÿ¥ÿºÿ»ÿ¶ÿ­ÿ°ÿ±ÿ²ÿ¨ÿ®ÿ±ÿ©ÿ­ÿ§ÿ®ÿÀÿ²ÿ°ÿ´ÿ®ÿ©ÿ°ÿµÿ¯ÿ­ÿ¯ÿ´ÿ¹ÿ´ÿ¯ÿ¨ÿ£ÿ¬ÿ ÿ¯ÿ´ÿ¬ÿ´ÿÀÿ¸ÿ¼ÿÂÿ«ÿ¾ÿ¯ÿ¨ÿ±ÿ¬ÿ¢ÿÃÿ¨ÿÿ­ÿ¬ÿ¬ÿ³ÿ±ÿ»ÿ´ÿ¨ÿ°ÿ³ÿ¶ÿ¶ÿ°ÿ½ÿ¾ÿ·ÿ±ÿ«ÿ®ÿ¯ÿ²ÿ»ÿ´ÿªÿ¯ÿ²ÿ«ÿ®ÿ°ÿ¸ÿ°ÿ±ÿªÿ­ÿ¯ÿ¹ÿ¶ÿ§ÿ¹ÿ¶ÿ±ÿ¹ÿ¶ÿ®ÿ­ÿ½ÿ³ÿ¨ÿªÿ³ÿ¬ÿ©ÿ¼ÿ¾ÿ³ÿ ÿ¦ÿ¼ÿ±ÿ£ÿªÿ¬ÿ­ÿ´ÿ¯ÿ­ÿ¹ÿ±ÿ©ÿ­ÿ²ÿ¶ÿÐÿ­ÿ­ÿ½ÿ¨ÿÀÿ­ÿ·ÿÿ§ÿ´ÿ·ÿ¡ÿÿ»ÿ·ÿ®ÿ·ÿ¸ÿºÿ°ÿÿªÿ·ÿ³ÿ·ÿªÿ¢ÿ§ÿ±ÿ¶ÿ¸ÿ¹ÿ´ÿ±ÿ®ÿ¨ÿ¢ÿ«ÿ¼ÿ¼ÿ·ÿ®ÿ³ÿ¹ÿ°ÿ¨ÿ¸ÿÂÿ³ÿ¦ÿ¯ÿ½ÿ±ÿ¯ÿ°ÿ¿ÿµÿ´ÿ¯ÿ¬ÿ±ÿ·ÿ¬ÿ«ÿ±ÿ²ÿ«ÿ¬ÿ«ÿ£ÿ£ÿ²ÿ¼ÿ³ÿ¹ÿºÿªÿºÿ´ÿºÿ²ÿ¥ÿ½ÿ´ÿ½ÿ©ÿÁÿ¨ÿ§ÿÈÿÿ­ÿ§ÿ°ÿ±ÿ±ÿ¸ÿ¹ÿ²ÿ§ÿ§ÿ°ÿ®ÿ«ÿ·ÿºÿµÿ²ÿ°ÿµÿ·ÿ®ÿ¡ÿ¯ÿ³ÿ¹ÿ·ÿ°ÿ°ÿµÿ·ÿ³ÿ¬ÿÿ­ÿ¤ÿ¼ÿ·ÿµÿ¯ÿ¹ÿ¶ÿ·ÿ±ÿ°ÿµÿªÿ©ÿ«ÿ­ÿ®ÿ³ÿºÿ·ÿ·ÿÂÿ¸ÿ¤ÿ¼ÿÂÿ¬ÿ¹ÿ³ÿÿ¸ÿÁÿ£ÿ«ÿÅÿ³ÿ²ÿ¹ÿÁÿ¾ÿ·ÿ¾ÿ©ÿ®ÿ³ÿ¯ÿ®ÿ±ÿµÿµÿ¶ÿ¸ÿ¸ÿºÿµÿ´ÿ¿ÿ¯ÿ´ÿ¹ÿ¨ÿ°ÿ³ÿÿ³ÿ·ÿµÿ®ÿ¾ÿ¨ÿ®ÿ¦ÿ¥ÿ¡ÿ¯ÿ®ÿ¡ÿ¡ÿªÿ±ÿµÿ±ÿ©ÿ²ÿ»ÿ¸ÿ¶ÿ©ÿ·ÿÁÿ¬ÿ»ÿ®ÿ°ÿÀÿ­ÿ»ÿ¯ÿ®ÿ©ÿ®ÿ¼ÿ¸ÿ¢ÿ´ÿ®ÿ´ÿ¹ÿµÿµÿºÿ¸ÿ»ÿ¸ÿ®ÿ³ÿ·ÿ·ÿ´ÿ³ÿ ÿ¡ÿ°ÿÅÿ¼ÿ»ÿ¨ÿÿÂÿ¬ÿ²ÿ¦ÿ¯ÿ³ÿ¨ÿ¥ÿ±ÿ§ÿºÿÆÿ¯ÿÿ ÿ«ÿ»ÿ³ÿ¯ÿ¼ÿ¨ÿ¦ÿ±ÿ¨ÿ­ÿ­ÿ¦ÿ«ÿ©ÿ°ÿ°ÿ¾ÿ°ÿ¸ÿ¯ÿªÿÿ©ÿ±ÿ±ÿ³ÿ¤ÿÿ¤ÿ©ÿªÿ¨ÿ°ÿ¾ÿ¹ÿ°ÿ·ÿ²ÿ¥ÿ¯ÿÿ«ÿµÿ³ÿ¸ÿªÿ«ÿ·ÿ¾ÿ¾ÿ¶ÿ«ÿ¥ÿ«ÿ²ÿ«ÿ¡ÿ£ÿ§ÿ¡ÿµÿ©ÿ²ÿµÿÂÿ¡ÿ¢ÿ§ÿ©ÿ¥ÿ©ÿ»ÿ»ÿªÿ£ÿÿ¡ÿªÿÿÿ¨ÿ¤ÿ©ÿ±ÿºÿ¨ÿ«ÿ°ÿ®ÿÿ¶ÿÿ¤ÿÿÿÿÿÿÿÿÿ¦ÿ¦ÿÿ«ÿ¶ÿÿ§ÿªÿ¥ÿ¦ÿ²ÿ¦ÿ©ÿ¶ÿ·ÿ±ÿ§ÿ©ÿÿÿÿ¤ÿªÿÿÿÿ ÿÿ¢ÿ¦ÿ©ÿÿ¦ÿÿÿ¨ÿÿÿ®ÿªÿ±ÿ¹ÿªÿ§ÿ¦ÿ§ÿ©ÿ ÿÿÿÿÿ¡ÿ­ÿ­ÿÿªÿ ÿ£ÿ©ÿ¡ÿÿÿ¤ÿ´ÿ³ÿ«ÿ´ÿ³ÿ£ÿ¦ÿ¯ÿ¥ÿ ÿ¯ÿÿ¬ÿ¬ÿ³ÿ¤ÿÿ­ÿ´ÿ³ÿ¢ÿ§ÿ­ÿ³ÿ²ÿ©ÿ²ÿ»ÿ³ÿ¯ÿ¨ÿ½ÿ³ÿ¯ÿ¯ÿÁÿÿÿ¨ÿ­ÿ´ÿ±ÿ¬ÿ­ÿ©ÿ¬ÿºÿ¾ÿ¹ÿ®ÿ¤ÿ§ÿ±ÿ­ÿ¥ÿ¯ÿ«ÿ°ÿ³ÿ±ÿ±ÿ³ÿ´ÿ»ÿ¸ÿ«ÿ¬ÿ²ÿ³ÿ¦ÿ ÿ¦ÿºÿ©ÿÇÿºÿ¥ÿÿ¡ÿ®ÿºÿµÿ²ÿ°ÿ©ÿ¯ÿµÿ°ÿ·ÿ£ÿ²ÿ©ÿªÿ¿ÿªÿ¥ÿªÿ¥ÿ¤ÿ«ÿ´ÿ½ÿ³ÿÿÿªÿÿÿ´ÿ¹ÿ¸ÿªÿ±ÿªÿ¦ÿ±ÿ´ÿ·ÿµÿ®ÿ¯ÿ¯ÿªÿ¨ÿ ÿ«ÿºÿµÿÿ±ÿ´ÿ«ÿ½ÿ¸ÿ°ÿ­ÿ­ÿ¬ÿ¦ÿ©ÿ¸ÿ¹ÿ§ÿ¶ÿ³ÿ©ÿ¸ÿ³ÿªÿ°ÿ­ÿ¬ÿºÿ½ÿ³ÿ¬ÿ®ÿ¸ÿµÿµÿ­ÿ²ÿ¼ÿËÿ´ÿ´ÿªÿ°ÿµÿ¿ÿ¹ÿ¥ÿ¬ÿÀÿ»ÿ¨ÿ¬ÿ¨ÿªÿµÿ±ÿ»ÿ§ÿÿÿÿ©ÿ¸ÿºÿµÿ¬ÿ¢ÿ±ÿ»ÿ¶ÿ«ÿÿdÿMÿpÿ~ÿÿÿÿ¡ÿ¶ÿ§ÿ¡ÿ¥ÿ«ÿÿ¤ÿ®ÿ®ÿ¬ÿ®ÿ¯ÿ¨ÿ¦ÿ¬ÿ®ÿªÿ°ÿ°ÿ ÿ£ÿÁÿ©ÿ«ÿ¸ÿ©ÿ»ÿ±ÿ¦ÿ¹ÿ½ÿ®ÿ¶ÿ­ÿ¨ÿªÿ¯ÿ¨ÿ·ÿ¿ÿ¹ÿ·ÿ¹ÿºÿ¶ÿ±ÿ®ÿ¯ÿ¿ÿ¢ÿ³ÿÂÿ±ÿÿ¬ÿ®ÿ¹ÿºÿ°ÿ­ÿ®ÿªÿ³ÿ¬ÿ§ÿµÿ­ÿ¦ÿ®ÿ¬ÿ©ÿ±ÿ³ÿ¯ÿ¶ÿÀÿ¹ÿ¯ÿ®ÿÿÇÿ¥ÿ°ÿ»ÿ³ÿªÿ¯ÿ¯ÿ¬ÿ±ÿ«ÿ±ÿ­ÿ³ÿ®ÿ­ÿ³ÿ¥ÿ£ÿ°ÿ°ÿ©ÿªÿ­ÿ¸ÿ¦ÿºÿ¬ÿ¥ÿ¬ÿµÿ­ÿ²ÿµÿ±ÿ©ÿ¥ÿ«ÿ¢ÿ ÿÿ¤ÿ«ÿ¦ÿ±ÿ£ÿ¨ÿ¼ÿ½ÿ·ÿ²ÿ¾ÿ¹ÿ§ÿ¶ÿ¨ÿ¬ÿ²ÿ¶ÿ¶ÿ¯ÿ²ÿ³ÿÿ§ÿ®ÿµÿ£ÿ¥ÿ¤ÿ¯ÿ«ÿ°ÿ¸ÿ®ÿ¨ÿ¼ÿ¨ÿ®ÿ£ÿ¾ÿ°ÿ¯ÿ©ÿ¹ÿ¾ÿ­ÿ¥ÿ¬ÿ¥ÿ¿ÿ«ÿ¿ÿ½ÿ²ÿ¸ÿ±ÿ¦ÿ¡ÿÿ¢ÿ¥ÿÿ¨ÿÈÿ½ÿ°ÿ·ÿ¼ÿ»ÿµÿ¶ÿ»ÿ«ÿªÿ¬ÿÀÿ°ÿ¯ÿ¬ÿ³ÿ´ÿ§ÿ£ÿ²ÿ¯ÿ«ÿÃÿªÿ±ÿ±ÿ²ÿ®ÿ´ÿµÿ¨ÿ¬ÿ°ÿ¬ÿ´ÿ®ÿ¤ÿ¤ÿ±ÿ­ÿªÿ¹ÿ¾ÿ¼ÿÀÿ²ÿºÿªÿ¶ÿºÿÀÿÀÿ¼ÿ¸ÿ«ÿÿµÿ§ÿ±ÿ¯ÿ¬ÿ¬ÿ¸ÿÀÿ¶ÿ°ÿ½ÿ«ÿ¡ÿ¦ÿ³ÿÁÿ¶ÿ³ÿ´ÿ´ÿ¾ÿ·ÿ¶ÿ³ÿ±ÿ±ÿµÿ´ÿ³ÿ°ÿ¬ÿ´ÿÆÿÀÿ³ÿ·ÿµÿ¡ÿ¦ÿ±ÿªÿ¬ÿÃÿ¾ÿ°ÿ¾ÿ³ÿ´ÿ«ÿµÿÀÿ´ÿ°ÿÀÿ¥ÿ´ÿ°ÿ¾ÿºÿµÿºÿºÿ»ÿÈÿ¬ÿ¯ÿ§ÿ¥ÿÁÿ»ÿ¹ÿ¿ÿ¶ÿ¬ÿ»ÿ¨ÿ®ÿ­ÿ¾ÿ»ÿ²ÿ±ÿ¶ÿ»ÿ±ÿ¤ÿ½ÿ¹ÿ¯ÿ¸ÿºÿÁÿÆÿµÿ°ÿ¯ÿ¦ÿ»ÿÃÿ¸ÿ±ÿ´ÿºÿÃÿ®ÿµÿ©ÿ»ÿ¹ÿªÿ«ÿ²ÿ±ÿ¬ÿªÿ¡ÿ³ÿÂÿ¾ÿ¼ÿ´ÿ®ÿ«ÿÿ¤ÿ²ÿ¸ÿ·ÿ¹ÿ¹ÿ¸ÿ±ÿ¥ÿ¨ÿ§ÿÿ£ÿºÿ²ÿ­ÿ´ÿµÿ²ÿ³ÿ¶ÿ¼ÿ¸ÿ¬ÿ®ÿ¹ÿ»ÿ±ÿ«ÿ°ÿ©ÿ±ÿ«ÿªÿªÿ¦ÿ¦ÿ£ÿ ÿ²ÿ­ÿ®ÿ©ÿ ÿÿ°ÿªÿ¤ÿ®ÿ£ÿ¥ÿ¬ÿ£ÿ«ÿ¸ÿ¼ÿ¼ÿ¾ÿ·ÿÂÿ ÿ°ÿ§ÿ¶ÿÁÿ¼ÿ±ÿ®ÿ´ÿ©ÿ­ÿµÿ¶ÿºÿ·ÿ¬ÿ®ÿ½ÿÃÿ«ÿ½ÿ´ÿÃÿÆÿ¶ÿ¬ÿ´ÿÁÿ»ÿ©ÿ²ÿ±ÿ­ÿ®ÿ²ÿµÿ±ÿ´ÿ²ÿ²ÿ¶ÿ½ÿ½ÿ³ÿ¬ÿ©ÿÿ±ÿÂÿ»ÿ©ÿµÿ¼ÿ½ÿ¿ÿ±ÿ·ÿ¯ÿ´ÿ¹ÿ°ÿ«ÿ´ÿµÿ®ÿ´ÿ«ÿ¬ÿ¸ÿ½ÿ½ÿ°ÿ«ÿ°ÿ´ÿ¶ÿ¶ÿªÿÇÿ¸ÿ¸ÿ´ÿ±ÿ´ÿ´ÿ®ÿ»ÿ­ÿÅÿ²ÿ¸ÿ³ÿ´ÿ»ÿ»ÿ±ÿ«ÿ¶ÿ­ÿ¨ÿ¿ÿ¶ÿ¬ÿ§ÿ³ÿÇÿÆÿ°ÿ¥ÿ°ÿ©ÿÄÿÉÿ²ÿºÿÀÿ¦ÿ£ÿ¹ÿªÿ¶ÿ·ÿ¹ÿ³ÿ²ÿ¸ÿµÿ¯ÿ»ÿ·ÿÆÿ©ÿ§ÿ¯ÿ¤ÿ¨ÿºÿ»ÿ²ÿ»ÿ´ÿ¼ÿ«ÿ¸ÿ¶ÿ´ÿ¬ÿ§ÿªÿ¬ÿ¢ÿ­ÿ²ÿ®ÿ¶ÿ³ÿ¶ÿ´ÿ·ÿ¯ÿ£ÿ»ÿ´ÿ¨ÿ²ÿ²ÿ¨ÿ¼ÿ¼ÿ¹ÿµÿªÿ´ÿ¸ÿ¯ÿ´ÿ¨ÿ©ÿªÿ¬ÿ¼ÿ¸ÿ­ÿ¸ÿ¹ÿ³ÿÆÿÎÿ©ÿ¸ÿ¶ÿ¸ÿ¶ÿµÿ¹ÿ¸ÿ¸ÿ¹ÿºÿ¬ÿ³ÿ»ÿ¹ÿºÿ¯ÿ¥ÿ«ÿ¯ÿ­ÿ¦ÿ³ÿ¼ÿ²ÿ¿ÿ»ÿ±ÿ¯ÿ¯ÿ·ÿ¼ÿ§ÿ¶ÿ½ÿ®ÿ¨ÿ²ÿ¸ÿ¬ÿ¢ÿ¦ÿªÿ¤ÿ«ÿµÿ«ÿ³ÿºÿºÿ°ÿ®ÿ²ÿ²ÿ¬ÿ±ÿµÿ§ÿªÿ¨ÿµÿ¤ÿ²ÿªÿ®ÿÁÿÃÿ´ÿ°ÿ¸ÿµÿ¬ÿ²ÿ¥ÿ±ÿ´ÿ¬ÿ¯ÿ´ÿ°ÿ¯ÿ³ÿ¸ÿ»ÿ´ÿ²ÿ«ÿ°ÿ¹ÿ·ÿ´ÿ¶ÿ¶ÿ²ÿ­ÿªÿ¥ÿ©ÿÿÿ¶ÿ¿ÿ®ÿ£ÿ«ÿ²ÿ¼ÿ»ÿ«ÿ³ÿÄÿ°ÿµÿ¶ÿ¬ÿ¨ÿ­ÿµÿ¼ÿ³ÿ¦ÿ­ÿ¾ÿ¿ÿ³ÿ§ÿÊÿ»ÿ²ÿ·ÿµÿºÿ¯ÿ¢ÿÿ­ÿ¾ÿ®ÿ¹ÿ½ÿ¼ÿ·ÿ«ÿ©ÿ´ÿ¬ÿ«ÿ©ÿ®ÿ¹ÿ·ÿ·ÿ·ÿÿ­ÿÆÿ²ÿ»ÿÁÿ¬ÿ«ÿªÿ¨ÿ°ÿ¶ÿ°ÿ­ÿ­ÿ¯ÿ­ÿ²ÿ°ÿ³ÿ´ÿ¡ÿ«ÿ¹ÿ¹ÿÀÿ·ÿÿÿ©ÿ¯ÿ®ÿ±ÿÂÿ¬ÿ´ÿ¶ÿ£ÿ£ÿ¤ÿ¤ÿ­ÿ³ÿ²ÿ±ÿ²ÿ¿ÿ¼ÿµÿ¼ÿ¼ÿÍÿ·ÿ·ÿÃÿÁÿ¸ÿ¸ÿ¶ÿ¢ÿ¡ÿ©ÿÇÿÀÿ¾ÿ²ÿÂÿ²ÿ´ÿ²ÿ«ÿ®ÿ±ÿ®ÿµÿ³ÿ»ÿ´ÿ¡ÿºÿÁÿ´ÿ®ÿªÿ®ÿ²ÿ²ÿºÿ³ÿ¡ÿ«ÿ»ÿºÿ²ÿ©ÿ©ÿ¿ÿ¿ÿ¬ÿ²ÿ®ÿ¤ÿ¶ÿ®ÿ¤ÿ®ÿ®ÿ³ÿ¸ÿ¶ÿµÿ©ÿ¸ÿ»ÿ¸ÿ§ÿ¨ÿ°ÿ¶ÿ·ÿ¨ÿ©ÿ´ÿ§ÿ¥ÿ¹ÿ¹ÿ·ÿ¶ÿ¥ÿ´ÿ ÿ­ÿ¹ÿ³ÿ±ÿ¤ÿªÿµÿ²ÿµÿ½ÿ¸ÿ¿ÿºÿ¡ÿ¢ÿ°ÿ¦ÿºÿ¼ÿÀÿ£ÿ¨ÿ¹ÿ¼ÿ²ÿ§ÿ«ÿºÿ·ÿ­ÿ¯ÿ¬ÿ¦ÿ½ÿ¼ÿ¶ÿºÿÆÿÃÿ¯ÿªÿ¨ÿ¦ÿ¯ÿµÿ¯ÿ¨ÿ®ÿ³ÿ¦ÿ°ÿ¥ÿÅÿ ÿ§ÿ®ÿ¯ÿ¾ÿ¿ÿ´ÿ¯ÿ®ÿ±ÿ®ÿ®ÿ»ÿºÿµÿ½ÿ¹ÿ½ÿ ÿ¯ÿµÿ§ÿ«ÿªÿ³ÿ«ÿÿÿÿ ÿ¡ÿ¤ÿ¦ÿÿÿ­ÿ°ÿ¥ÿ¯ÿ³ÿ¨ÿÿ®ÿÿÿ¥ÿÿÿÿÿÿªÿªÿ¡ÿ£ÿ¥ÿªÿ£ÿÿÿ¡ÿ§ÿ²ÿ ÿ¢ÿ¤ÿ°ÿ©ÿ¯ÿ­ÿ¤ÿ¤ÿ ÿÿ¨ÿ»ÿ¦ÿ¤ÿ§ÿ ÿ¢ÿ¦ÿ¢ÿÿªÿ§ÿ°ÿ«ÿ®ÿ¤ÿ ÿÿ¤ÿ³ÿ¯ÿ­ÿ®ÿ±ÿ¡ÿ¢ÿ¡ÿªÿÿ­ÿÿÿ¦ÿÿÿÿ¨ÿªÿÿÿ«ÿ°ÿ¦ÿÿÿÿ³ÿÿ¨ÿÿ¦ÿÿªÿ¨ÿ²ÿÿ ÿÿ«ÿ¨ÿ ÿ ÿ©ÿ«ÿ¡ÿ¥ÿ«ÿ¢ÿ ÿ©ÿ¡ÿ¥ÿ©ÿÿÿÿ¥ÿ¹ÿ½ÿµÿ¹ÿ¾ÿ¹ÿºÿ±ÿºÿ¸ÿ®ÿ«ÿ­ÿ¬ÿ¬ÿ³ÿ®ÿÁÿ³ÿ¹ÿ´ÿµÿ¬ÿ¬ÿ¡ÿ·ÿ´ÿÿ°ÿ®ÿµÿ©ÿ¡ÿ±ÿ­ÿ§ÿ±ÿµÿ³ÿ°ÿ¦ÿ©ÿ¯ÿ¬ÿ²ÿ¸ÿÿ¾ÿ´ÿÇÿ¥ÿ¬ÿ«ÿ¢ÿÿ¯ÿ­ÿ´ÿ¯ÿ­ÿ°ÿ²ÿ®ÿ¯ÿµÿ²ÿ¯ÿ±ÿ²ÿ®ÿ»ÿ³ÿ³ÿ°ÿ¹ÿ·ÿ·ÿ·ÿªÿ³ÿÃÿ±ÿ£ÿ°ÿ¶ÿ¯ÿ«ÿ¬ÿ­ÿ¨ÿ¯ÿ¿ÿµÿ«ÿ³ÿ®ÿ¸ÿÈÿÌÿÃÿµÿÄÿÉÿ½ÿ¤ÿ¯ÿ©ÿ²ÿÿ¢ÿ°ÿ±ÿ´ÿ®ÿ²ÿ ÿÿ¡ÿ£ÿÿÿ°ÿ¶ÿ±ÿ³ÿ©ÿ¢ÿÿ§ÿ§ÿ®ÿÿªÿÿ¤ÿºÿÿ«ÿªÿ­ÿªÿÿ ÿ¨ÿ«ÿ«ÿ©ÿ¸ÿºÿ¤ÿ©ÿ´ÿ§ÿ¥ÿ¦ÿ±ÿ±ÿ«ÿ£ÿÁÿ¬ÿ½ÿ©ÿ¡ÿ³ÿ¼ÿ´ÿ¹ÿ»ÿ±ÿÆÿ¶ÿ­ÿªÿ±ÿ±ÿ³ÿ½ÿºÿ»ÿ½ÿµÿ±ÿ³ÿ°ÿ°ÿ±ÿ®ÿ²ÿ³ÿ¢ÿ£ÿ«ÿ©ÿ­ÿµÿ±ÿÿ©ÿ¼ÿ¬ÿ¤ÿ ÿ²ÿ·ÿ´ÿ¾ÿ¨ÿªÿ·ÿºÿÃÿ½ÿµÿ²ÿ¶ÿ¹ÿ²ÿ¹ÿ±ÿ®ÿ¼ÿ·ÿ£ÿ¦ÿ§ÿ´ÿÁÿÀÿ¶ÿ¤ÿ¬ÿ­ÿ«ÿ»ÿ°ÿ¸ÿ¨ÿ¥ÿ¢ÿ©ÿ¨ÿ¬ÿ¶ÿ¦ÿ¢ÿªÿ§ÿ¨ÿ¤ÿ¥ÿ¬ÿ®ÿ·ÿ®ÿ¬ÿ¶ÿ¥ÿÿ¸ÿ³ÿ¯ÿ¢ÿ®ÿ¥ÿ·ÿ«ÿ£ÿÿ£ÿ¤ÿ§ÿÿ·ÿ¾ÿ®ÿ°ÿ®ÿ¡ÿªÿ¦ÿ¬ÿ§ÿ¬ÿ¨ÿ§ÿ°ÿ¦ÿÿªÿµÿ®ÿ¦ÿ¦ÿ¸ÿ²ÿ¶ÿ¥ÿªÿ°ÿªÿ¨ÿ³ÿ±ÿµÿ©ÿµÿ¤ÿ­ÿ·ÿµÿµÿ ÿ«ÿ©ÿ¡ÿÿ©ÿ¢ÿ¯ÿ²ÿªÿ¨ÿ«ÿ®ÿ­ÿ±ÿ²ÿ¤ÿ¡ÿ«ÿÿÿ ÿ²ÿ¼ÿ«ÿ«ÿµÿ¬ÿ¶ÿ´ÿ»ÿÂÿ§ÿÿ¼ÿ¾ÿªÿ³ÿ¦ÿ·ÿºÿ·ÿºÿ²ÿ®ÿ¨ÿ¸ÿºÿ¼ÿµÿ³ÿ´ÿ®ÿ¶ÿ¶ÿ°ÿ³ÿ«ÿªÿ³ÿ¹ÿ¼ÿ¹ÿ°ÿ®ÿ®ÿ¼ÿ®ÿÁÿ¸ÿ®ÿ»ÿ°ÿ®ÿ¹ÿ¯ÿ¿ÿ®ÿ¼ÿ½ÿµÿ¨ÿ¥ÿ¸ÿµÿ°ÿ§ÿ®ÿ²ÿ¯ÿ¬ÿ±ÿ¸ÿ°ÿ¬ÿ®ÿ¨ÿ¦ÿ­ÿ°ÿ¤ÿ ÿ­ÿ¢ÿÿ¤ÿ«ÿ©ÿ³ÿ­ÿ±ÿ½ÿ»ÿÿÿ°ÿ·ÿªÿ§ÿ²ÿ·ÿÿ_ÿÿ³ÿ­ÿ¨ÿµÿ¾ÿ¯ÿ¢ÿ¢ÿ©ÿ±ÿ ÿÿ´ÿÅÿ´ÿ¡ÿ ÿ²ÿ¼ÿ®ÿ±ÿ¿ÿºÿ¸ÿ½ÿ¶ÿ¥ÿ¨ÿ­ÿ©ÿ§ÿªÿ°ÿ¡ÿÿ¦ÿ¹ÿµÿ±ÿ«ÿ´ÿÿ¢ÿ±ÿ³ÿ·ÿ®ÿ²ÿ¶ÿ§ÿ±ÿ°ÿ°ÿ·ÿ¸ÿ¯ÿªÿ¯ÿ¸ÿ§ÿ¯ÿ¸ÿ±ÿ¤ÿ¢ÿ®ÿµÿ³ÿµÿ°ÿ§ÿ¦ÿ®ÿ±ÿ«ÿºÿ¯ÿ«ÿ¾ÿ»ÿ¹ÿ¯ÿÿ£ÿ±ÿ­ÿµÿ¯ÿ»ÿ¥ÿÿ°ÿªÿ®ÿ­ÿ²ÿ©ÿ§ÿ¦ÿ²ÿ¶ÿ¿ÿ©ÿ¤ÿ°ÿ³ÿªÿ¬ÿ¸ÿ´ÿ¯ÿ¸ÿ°ÿ¨ÿ·ÿµÿ°ÿ±ÿ»ÿ¾ÿ±ÿ·ÿÃÿµÿ©ÿªÿÿ¢ÿ®ÿ³ÿ¤ÿ¢ÿ´ÿ¨ÿ±ÿÿ§ÿ¤ÿ­ÿ®ÿ²ÿªÿÁÿ¹ÿ¦ÿ¿ÿ¬ÿ¯ÿ¢ÿ¦ÿ£ÿ¨ÿ®ÿ£ÿ¸ÿ´ÿ´ÿ¥ÿÿ¬ÿ®ÿ±ÿ±ÿ²ÿ¤ÿ³ÿ½ÿªÿ®ÿ ÿÿ¯ÿ·ÿµÿ°ÿ¥ÿ¥ÿÿÿ³ÿ¦ÿ¦ÿÿ¨ÿ¼ÿ¬ÿ·ÿ©ÿ¦ÿ±ÿºÿ°ÿÿ´ÿÿÿ§ÿ«ÿ«ÿÿ¶ÿ°ÿ¨ÿ§ÿÿºÿ²ÿ¹ÿ¨ÿ¼ÿ·ÿ­ÿ³ÿ¹ÿÃÿªÿÿ¤ÿ¬ÿ«ÿ¬ÿ¤ÿÿ¥ÿ³ÿ«ÿ³ÿ·ÿªÿ«ÿ·ÿ¤ÿ«ÿ¯ÿ»ÿ¯ÿªÿ®ÿ©ÿ§ÿÁÿ¿ÿ»ÿ¬ÿ©ÿÿ»ÿ²ÿ¨ÿ¤ÿ¦ÿÿ¢ÿ ÿªÿÀÿ¿ÿ´ÿ¯ÿÿ­ÿ³ÿ¶ÿ«ÿ»ÿ±ÿ¨ÿµÿÀÿÈÿ¼ÿ§ÿ¤ÿ³ÿ´ÿ¯ÿ¿ÿ¿ÿ¯ÿ³ÿ¸ÿ°ÿ©ÿ³ÿ¶ÿ´ÿ¢ÿ¥ÿ¼ÿªÿ©ÿ³ÿºÿ§ÿ©ÿ²ÿ±ÿ½ÿ­ÿÿÿ¶ÿ«ÿ³ÿ¤ÿ²ÿ¤ÿÅÿ¸ÿºÿÿ¬ÿÿ¬ÿ²ÿ°ÿ£ÿ±ÿ´ÿ¸ÿ²ÿ¢ÿ³ÿ¾ÿ¼ÿ«ÿ¤ÿ¶ÿºÿ©ÿ¦ÿ§ÿ±ÿ¹ÿ®ÿ«ÿ©ÿªÿ±ÿ±ÿ¬ÿªÿ·ÿ»ÿ§ÿ¬ÿÄÿ¾ÿ¹ÿ©ÿ¼ÿ«ÿÿ§ÿ³ÿ ÿ¢ÿÄÿ£ÿ³ÿ²ÿÿ£ÿ§ÿ ÿÿ¤ÿ¬ÿ¼ÿ±ÿ³ÿ·ÿ©ÿ²ÿ§ÿ§ÿ¸ÿºÿ»ÿ³ÿ°ÿ²ÿ©ÿ¨ÿ´ÿ»ÿ¸ÿ­ÿ«ÿ©ÿ£ÿ©ÿ²ÿ¹ÿ©ÿ§ÿ¼ÿ¨ÿÿ¬ÿ´ÿ°ÿ±ÿÂÿ¥ÿ¼ÿ±ÿÃÿ³ÿªÿ²ÿÿ­ÿªÿ®ÿºÿ¾ÿ¶ÿ³ÿ»ÿ¥ÿ­ÿ¶ÿµÿ©ÿ§ÿ¨ÿ°ÿ³ÿ¹ÿ¾ÿ¹ÿ®ÿ¬ÿ©ÿ£ÿ§ÿ®ÿ®ÿ±ÿ¸ÿ¸ÿ½ÿ³ÿ¨ÿ¶ÿ±ÿÿ±ÿ¯ÿ©ÿ¦ÿ±ÿ¢ÿ¥ÿµÿÂÿ¯ÿ ÿ¬ÿ½ÿ²ÿµÿ®ÿ²ÿ»ÿ¯ÿ¹ÿ»ÿ®ÿµÿ¤ÿ¨ÿªÿ¬ÿ§ÿ³ÿ°ÿÿÿ­ÿ¸ÿ¸ÿ­ÿ±ÿ¶ÿ¼ÿÆÿºÿ¼ÿÇÿ¯ÿ¼ÿ·ÿ«ÿËÿ»ÿ¹ÿ³ÿ³ÿ¸ÿÃÿ¯ÿ«ÿ£ÿ®ÿ²ÿ¹ÿ§ÿ°ÿ®ÿ±ÿ²ÿ­ÿ¯ÿ±ÿ·ÿÀÿ±ÿ®ÿ»ÿµÿ¢ÿ°ÿ´ÿ´ÿ°ÿ­ÿ·ÿ¶ÿ´ÿ»ÿ¹ÿ·ÿ³ÿ­ÿªÿ±ÿ¸ÿ¯ÿ®ÿ©ÿ ÿ¤ÿ§ÿ´ÿ¹ÿ§ÿ©ÿ§ÿ§ÿ·ÿ¹ÿ¶ÿ®ÿµÿ®ÿ¶ÿ´ÿ°ÿ©ÿ­ÿ°ÿ»ÿªÿ´ÿ¼ÿµÿ´ÿ­ÿ«ÿ©ÿ®ÿÀÿ¼ÿ¯ÿ°ÿ¬ÿ§ÿ±ÿ¸ÿÂÿÎÿÃÿ¹ÿ¦ÿÁÿ¸ÿÏÿÃÿÀÿÿÆÿ¯ÿ¯ÿ³ÿ¯ÿ±ÿ¶ÿ­ÿ¸ÿ¸ÿ¥ÿ·ÿ²ÿ¹ÿ·ÿÁÿ¹ÿ­ÿ¯ÿ®ÿ¥ÿ«ÿ³ÿ´ÿµÿµÿ½ÿ´ÿºÿÃÿ³ÿ¯ÿ¼ÿµÿ°ÿµÿ½ÿºÿ¿ÿªÿµÿ«ÿ¼ÿ»ÿ±ÿ·ÿ½ÿ»ÿ«ÿ­ÿ¯ÿ´ÿµÿ«ÿ¯ÿºÿ´ÿ«ÿ©ÿ¥ÿ¨ÿ³ÿ³ÿ²ÿµÿ¨ÿ¥ÿÿÿ­ÿÿ©ÿ ÿ±ÿ¦ÿ¶ÿ¯ÿ¬ÿ·ÿ«ÿ·ÿÁÿÿÊÿÀÿºÿ®ÿ´ÿ¨ÿªÿ«ÿ¶ÿ±ÿ®ÿ°ÿ´ÿ·ÿ²ÿ©ÿ¯ÿ¼ÿ¹ÿ®ÿ¥ÿ°ÿ²ÿ­ÿ¬ÿÿ·ÿµÿ²ÿªÿÿÿ¤ÿ­ÿ¨ÿÂÿÀÿºÿ¼ÿ¶ÿ¼ÿ´ÿ«ÿ©ÿªÿ¤ÿ ÿ¥ÿªÿ²ÿ¶ÿ¯ÿ´ÿÂÿ¹ÿ®ÿ°ÿÏÿ¶ÿ«ÿ¹ÿ³ÿ²ÿ¨ÿ£ÿ«ÿ²ÿÉÿ­ÿ¿ÿ³ÿÃÿ¬ÿ°ÿ·ÿ³ÿ°ÿ®ÿªÿ¥ÿ¶ÿ¿ÿ³ÿ³ÿ¸ÿ¹ÿ»ÿ·ÿºÿºÿ¶ÿºÿ­ÿ¥ÿ²ÿªÿ¨ÿ¯ÿºÿ¶ÿ¹ÿ©ÿ·ÿ»ÿ¯ÿ«ÿ´ÿ½ÿµÿºÿ¾ÿµÿ§ÿ¨ÿ«ÿ¹ÿÆÿºÿ¸ÿºÿ¿ÿÄÿÿ¯ÿ¥ÿ¼ÿ¾ÿ²ÿ¿ÿÿ³ÿ£ÿ¹ÿ­ÿ¬ÿÿªÿªÿ¶ÿ¾ÿ¼ÿ¿ÿÃÿºÿ²ÿ³ÿµÿ»ÿÃÿ¿ÿ·ÿ³ÿ®ÿ¯ÿ¸ÿ¾ÿ©ÿ©ÿ»ÿ¨ÿ¿ÿ½ÿ·ÿ³ÿ­ÿ´ÿ´ÿÁÿ¿ÿ±ÿ±ÿ¹ÿ«ÿ¢ÿ¥ÿ¯ÿ¿ÿ¶ÿ±ÿ¸ÿ·ÿµÿ°ÿ£ÿ¥ÿ±ÿ±ÿªÿ´ÿªÿ®ÿºÿ´ÿ¹ÿ±ÿ¥ÿ¥ÿ²ÿµÿºÿ¼ÿ¯ÿ¨ÿºÿÅÿ¬ÿ§ÿ¸ÿ´ÿ°ÿ°ÿ¹ÿ¥ÿÎÿ¼ÿÿÄÿ³ÿ°ÿ³ÿ«ÿ­ÿ¡ÿ¶ÿ¿ÿ±ÿ²ÿ°ÿ¦ÿ¯ÿ©ÿÿ¯ÿ¡ÿªÿ°ÿ±ÿ´ÿ©ÿµÿÿ¨ÿ¦ÿ¨ÿÿ¥ÿ¶ÿ¬ÿ«ÿ¬ÿ©ÿ©ÿ¤ÿÿ£ÿ¨ÿ¢ÿ ÿ¥ÿ¬ÿ®ÿ¦ÿÿ¥ÿÿ¢ÿÿÿÿªÿ¢ÿªÿÿÿÿÿ«ÿ¨ÿÿ¦ÿ ÿÿÿÿÿ ÿ©ÿ§ÿ§ÿ¶ÿ·ÿ£ÿ¥ÿ¥ÿ®ÿ´ÿ³ÿ´ÿ·ÿ³ÿ±ÿ®ÿ¤ÿ¢ÿ¤ÿÿ©ÿ«ÿ¬ÿªÿ¦ÿ­ÿ¥ÿ¦ÿ¤ÿ²ÿ®ÿ«ÿ©ÿ¦ÿÿÿ¥ÿ¦ÿ¨ÿÿÿ¥ÿ°ÿ§ÿ§ÿÿ¨ÿÿ¯ÿÿÿªÿ§ÿ«ÿºÿµÿ©ÿ ÿ ÿÿÿ¬ÿ¥ÿÿ²ÿ±ÿ¸ÿ¤ÿ©ÿ¦ÿ£ÿ´ÿ¸ÿÁÿ±ÿ¯ÿ«ÿ®ÿ®ÿ®ÿ¹ÿ·ÿ®ÿ¯ÿ¦ÿ±ÿ®ÿ¥ÿ·ÿ³ÿ½ÿ³ÿ­ÿ«ÿ¯ÿ¡ÿÿ¨ÿ¥ÿ©ÿ¹ÿºÿ²ÿ¬ÿ¦ÿ¯ÿ±ÿ¡ÿ¡ÿ§ÿ¼ÿ´ÿ»ÿ»ÿ¸ÿ³ÿ´ÿ²ÿ¯ÿ­ÿªÿ²ÿ·ÿ±ÿ¢ÿ­ÿÿ²ÿ¹ÿÿ¥ÿ½ÿ®ÿ§ÿ²ÿ¯ÿ°ÿ¯ÿ¨ÿ¬ÿ±ÿ±ÿ¯ÿªÿ¹ÿ±ÿºÿ¹ÿ·ÿºÿ±ÿµÿ°ÿªÿ¹ÿ»ÿªÿªÿ¶ÿ¸ÿ»ÿ¼ÿ°ÿÿµÿ²ÿ¹ÿ¤ÿµÿ§ÿ®ÿ¹ÿ¯ÿ¥ÿªÿ°ÿ®ÿªÿ¬ÿ¾ÿ¨ÿ¸ÿÿ¤ÿ§ÿµÿÁÿ¼ÿ·ÿ¦ÿ´ÿÁÿ»ÿ´ÿ«ÿ¨ÿ¡ÿ´ÿ»ÿ³ÿÁÿºÿ¶ÿªÿ¯ÿµÿ¹ÿ»ÿ»ÿºÿ¾ÿ½ÿºÿÁÿÁÿ¦ÿ»ÿ²ÿ£ÿ­ÿÀÿºÿ§ÿµÿºÿ²ÿ¯ÿ°ÿ®ÿ©ÿ²ÿ°ÿÁÿ¸ÿ¸ÿ¶ÿ¦ÿÿÿÿªÿ±ÿ¨ÿ¬ÿµÿ¡ÿ³ÿµÿ¶ÿªÿmÿCÿhÿsÿÿÿwÿyÿ¢ÿÂÿ¶ÿ±ÿ±ÿ§ÿ­ÿ°ÿ­ÿ­ÿ­ÿ°ÿ±ÿ¨ÿ£ÿ¦ÿ­ÿ°ÿ¬ÿ¹ÿ«ÿ¤ÿµÿ½ÿ·ÿºÿ½ÿ´ÿ©ÿ­ÿ¹ÿ½ÿ·ÿ¯ÿ«ÿÿ·ÿµÿ´ÿµÿ¸ÿ³ÿ»ÿ¹ÿ¯ÿ¯ÿ¶ÿ¶ÿ¯ÿµÿ»ÿ¦ÿ¸ÿ³ÿ¥ÿ¼ÿ·ÿ´ÿ»ÿµÿ©ÿªÿ´ÿ²ÿ¢ÿ¡ÿ¨ÿ¥ÿ§ÿ¬ÿ®ÿ¬ÿ­ÿ³ÿ¼ÿ½ÿ¶ÿ¶ÿ¹ÿ¶ÿÿ»ÿ©ÿ¤ÿµÿ¬ÿ°ÿ¯ÿ¬ÿ®ÿ©ÿªÿ°ÿ­ÿªÿ´ÿ®ÿ°ÿªÿ³ÿ»ÿ®ÿ¨ÿ³ÿ¶ÿ¯ÿ§ÿªÿ·ÿ·ÿÀÿ¦ÿ­ÿ·ÿ®ÿ¢ÿÿÿ ÿÿÿÿ³ÿ´ÿ®ÿ§ÿªÿ¹ÿ´ÿ¥ÿ¬ÿ·ÿ¤ÿÄÿ¶ÿ»ÿ¸ÿ§ÿ¤ÿ©ÿ¦ÿ©ÿ°ÿ«ÿ£ÿ¨ÿ­ÿµÿ¯ÿ³ÿªÿ¢ÿ©ÿ¸ÿºÿµÿ³ÿ¯ÿÂÿ¾ÿÿµÿ³ÿ·ÿ½ÿ«ÿ¯ÿµÿ¬ÿ¬ÿ§ÿÀÿ©ÿ·ÿÁÿ¬ÿ¿ÿ¾ÿ­ÿ§ÿ¬ÿ³ÿÆÿ»ÿ®ÿ¦ÿ§ÿºÿ®ÿ¯ÿµÿ¸ÿÆÿÐÿÀÿ­ÿ³ÿ·ÿ°ÿ§ÿ®ÿ¸ÿ°ÿ¬ÿ¯ÿ«ÿ¬ÿ­ÿ»ÿ¥ÿ·ÿÁÿµÿ¸ÿÆÿÃÿµÿ±ÿ¯ÿ©ÿºÿ¹ÿ¬ÿ¬ÿ°ÿ­ÿ°ÿ¶ÿ²ÿ°ÿÌÿÊÿ¸ÿ¯ÿ¤ÿ«ÿ¯ÿ«ÿªÿ¯ÿµÿµÿªÿ¯ÿ®ÿ¨ÿ©ÿ¨ÿ´ÿ½ÿ²ÿ®ÿºÿ³ÿ°ÿ±ÿ¾ÿÃÿ»ÿ¨ÿ¯ÿ¾ÿ¶ÿÂÿ´ÿ³ÿ­ÿ³ÿ·ÿ³ÿ·ÿ¸ÿ¬ÿ§ÿµÿ¹ÿ¯ÿ´ÿÿÿ°ÿ¶ÿ©ÿ«ÿÇÿ¹ÿ¥ÿ¾ÿÁÿ¹ÿ¤ÿ¸ÿÅÿ¸ÿµÿ½ÿ¹ÿºÿ«ÿ±ÿ³ÿ³ÿ²ÿ¨ÿ§ÿ¾ÿµÿ«ÿ¥ÿ«ÿµÿ¶ÿ´ÿ¶ÿ³ÿ¯ÿ»ÿ±ÿ©ÿ¸ÿÇÿ·ÿ®ÿ´ÿ»ÿ¼ÿ´ÿ¹ÿ»ÿ¾ÿµÿ»ÿ¾ÿÀÿÂÿ¼ÿ´ÿÂÿÿ­ÿ»ÿ»ÿ¼ÿµÿ®ÿ°ÿ®ÿ½ÿ²ÿ·ÿºÿÀÿ³ÿªÿ¯ÿ¶ÿÂÿ¯ÿ®ÿ¹ÿ»ÿ½ÿ¯ÿ¢ÿ¢ÿÿ¯ÿ¹ÿ§ÿ¶ÿ±ÿÀÿÁÿ²ÿ¯ÿ¨ÿÿ¤ÿ¬ÿ¦ÿ ÿ§ÿ°ÿ±ÿ±ÿ°ÿ¼ÿ¼ÿ­ÿÿ¦ÿ¬ÿ¥ÿ¤ÿ¢ÿÿÿªÿ­ÿ±ÿ°ÿ¬ÿ©ÿ ÿ¦ÿ°ÿ²ÿ®ÿ­ÿ¦ÿ¨ÿ±ÿ©ÿ£ÿ²ÿ«ÿÿ±ÿ²ÿ¨ÿ¬ÿ½ÿºÿ¢ÿºÿ²ÿÿ¬ÿ®ÿºÿ¿ÿ¸ÿ´ÿµÿ¯ÿ³ÿ±ÿªÿ¯ÿ³ÿ³ÿ°ÿ«ÿ³ÿ»ÿ¥ÿ©ÿ®ÿµÿ»ÿ¶ÿ®ÿµÿ«ÿ®ÿ¬ÿ®ÿ°ÿ®ÿ³ÿ±ÿ¢ÿ­ÿ¶ÿ¦ÿµÿ»ÿ²ÿ­ÿ©ÿªÿÄÿÍÿ¹ÿ®ÿ¸ÿ°ÿªÿ¶ÿ·ÿ«ÿ°ÿªÿ¼ÿ¸ÿ²ÿÀÿÁÿ¹ÿ®ÿ¨ÿ´ÿ¶ÿ¶ÿ½ÿÄÿ¹ÿªÿ«ÿ³ÿ´ÿºÿ¸ÿÿÂÿ°ÿ·ÿ¶ÿ¶ÿºÿ¶ÿ²ÿµÿ¯ÿ´ÿ³ÿ¶ÿ´ÿºÿ¸ÿ±ÿ·ÿµÿµÿ·ÿ­ÿ½ÿ´ÿ«ÿ¤ÿ£ÿ·ÿÅÿ®ÿÁÿÀÿ¯ÿ¡ÿ¦ÿ¶ÿ·ÿµÿ·ÿ§ÿ³ÿÿ¸ÿ©ÿ³ÿ»ÿ·ÿµÿ³ÿªÿ°ÿ»ÿ§ÿ¥ÿ§ÿ¤ÿ¥ÿ©ÿ«ÿ¯ÿºÿÊÿÀÿ¬ÿ¾ÿºÿ·ÿ¶ÿ°ÿ¬ÿ¬ÿ¥ÿ²ÿ·ÿ¸ÿ½ÿ­ÿ¸ÿ³ÿ¶ÿÄÿ¼ÿ©ÿ¾ÿºÿ¶ÿ¦ÿ­ÿµÿ½ÿÀÿºÿ³ÿ°ÿ±ÿ¾ÿ½ÿ­ÿ°ÿ§ÿ¯ÿ¸ÿÀÿ·ÿ§ÿ­ÿ¥ÿ£ÿ°ÿ´ÿ¯ÿ¯ÿ¯ÿ²ÿ³ÿ´ÿ¸ÿ³ÿ±ÿ¹ÿ²ÿ¡ÿµÿ©ÿ½ÿÇÿ¼ÿ¸ÿ¹ÿªÿªÿ¸ÿ³ÿ¬ÿ¤ÿ¥ÿµÿ°ÿªÿ¯ÿ·ÿÁÿ¸ÿ¾ÿÆÿ´ÿ¾ÿ¶ÿÀÿ¿ÿµÿ´ÿÀÿÀÿ©ÿ²ÿ¬ÿ¶ÿ¸ÿ³ÿ½ÿ¹ÿ¯ÿ®ÿ³ÿ¹ÿºÿ§ÿ¥ÿ³ÿ¯ÿ©ÿ¹ÿ·ÿ¬ÿ¯ÿºÿ¸ÿµÿÂÿ¾ÿ¹ÿ¨ÿ­ÿªÿ¶ÿ­ÿ¯ÿµÿ±ÿ®ÿ¶ÿ¹ÿ¹ÿÀÿ°ÿ¨ÿµÿ¸ÿ½ÿ·ÿ³ÿ®ÿ«ÿºÿºÿ¤ÿ¹ÿªÿ°ÿ½ÿ¿ÿ¹ÿ´ÿ©ÿ­ÿ²ÿ·ÿ¹ÿ­ÿ¿ÿ­ÿ¼ÿ°ÿ¨ÿ¡ÿªÿµÿ·ÿ±ÿ«ÿ©ÿ®ÿ´ÿ©ÿ³ÿÀÿ¥ÿÿ·ÿ¿ÿ¸ÿ¼ÿ³ÿªÿ´ÿ¶ÿ¢ÿ¹ÿ±ÿ»ÿ¹ÿ¸ÿ³ÿ°ÿ«ÿ£ÿ¯ÿ·ÿµÿ½ÿ¾ÿ®ÿ§ÿ®ÿ¥ÿ©ÿÈÿ­ÿ§ÿ®ÿ©ÿ¦ÿ­ÿ«ÿ£ÿ°ÿ²ÿ´ÿ±ÿ¯ÿ°ÿ²ÿ¯ÿºÿ¹ÿ½ÿ¹ÿ½ÿÉÿ©ÿ¥ÿÄÿ¬ÿ²ÿµÿÂÿ´ÿ¯ÿ°ÿ¨ÿ©ÿ®ÿ­ÿ­ÿ­ÿ­ÿ©ÿ°ÿÆÿ¼ÿºÿ»ÿ®ÿ²ÿ¥ÿ­ÿ¶ÿ¯ÿ¶ÿ¾ÿ«ÿ§ÿ©ÿ£ÿ¤ÿµÿ³ÿ¶ÿÀÿºÿ³ÿµÿ®ÿ¬ÿ±ÿ®ÿ©ÿ¡ÿ©ÿµÿÿ§ÿ¼ÿ¹ÿ±ÿ»ÿ°ÿ®ÿ«ÿ¥ÿ¹ÿÀÿ§ÿ²ÿ·ÿÂÿµÿÿ¸ÿ¯ÿ°ÿ±ÿ°ÿ¢ÿµÿ¶ÿ©ÿ°ÿ­ÿ©ÿ»ÿ±ÿ¯ÿ¸ÿ¸ÿ¨ÿªÿ´ÿÿ¢ÿ¸ÿ¸ÿ«ÿ¯ÿ»ÿ¶ÿ·ÿµÿ¬ÿÂÿµÿ§ÿ³ÿ¥ÿ©ÿ­ÿ¯ÿ³ÿ¯ÿ«ÿ®ÿ¯ÿ®ÿ´ÿ»ÿ¿ÿ®ÿ¥ÿÿ·ÿ²ÿ¬ÿ¤ÿ£ÿ·ÿÃÿ´ÿªÿ®ÿ§ÿ ÿ­ÿ«ÿ ÿ¡ÿ¯ÿªÿÀÿµÿ³ÿ©ÿ¹ÿ»ÿ«ÿ£ÿ®ÿ®ÿ¦ÿ­ÿ³ÿ³ÿ´ÿ©ÿ©ÿ°ÿºÿ¿ÿ¡ÿ¿ÿ¥ÿ©ÿ«ÿ¶ÿ§ÿ¦ÿ©ÿªÿ¬ÿ¨ÿ¬ÿ­ÿ°ÿºÿ¨ÿ´ÿ§ÿ¢ÿ´ÿªÿÿ¨ÿ«ÿ¯ÿ¢ÿÿ¡ÿ§ÿ«ÿ¢ÿªÿ±ÿÿÿÿÀÿ¤ÿÿ¦ÿ¨ÿ¡ÿ£ÿ©ÿ¬ÿ¤ÿ ÿ¥ÿÿ ÿ«ÿ¦ÿ¤ÿÿ¥ÿ¨ÿÿÿÿÿÿ«ÿÿ£ÿ¦ÿ³ÿ­ÿ§ÿ§ÿ­ÿ¯ÿ£ÿÿ§ÿ¯ÿ©ÿ¦ÿ·ÿ¨ÿÿÿ©ÿÿ±ÿ¡ÿ¤ÿ­ÿ®ÿ£ÿÿÿ§ÿªÿ¬ÿ¯ÿÿÿ¥ÿ®ÿ¡ÿÿÿÿ£ÿ¤ÿ§ÿÿ¤ÿÿ£ÿ«ÿ¤ÿÿÿÿÿ¥ÿ¯ÿ©ÿ§ÿ ÿ¢ÿ¥ÿ¶ÿ¤ÿÿ¢ÿ¸ÿ®ÿÿ¢ÿ®ÿ°ÿ¡ÿ¢ÿ¨ÿ¨ÿ ÿ¢ÿ®ÿÿÿ§ÿÿÿ¡ÿÿ£ÿÿµÿ³ÿ¬ÿµÿ±ÿ¥ÿ³ÿÿÿ¨ÿµÿºÿ´ÿ²ÿ®ÿ«ÿªÿ¡ÿ¶ÿµÿªÿ¾ÿ¬ÿ­ÿ§ÿ¦ÿ°ÿ½ÿªÿ¯ÿ­ÿ´ÿµÿ¥ÿ«ÿ°ÿ©ÿ¥ÿ«ÿ³ÿ°ÿ°ÿ·ÿ´ÿ±ÿµÿ®ÿ§ÿ¨ÿ¨ÿ´ÿµÿ²ÿ²ÿµÿ¸ÿªÿ´ÿ±ÿ¶ÿ·ÿ´ÿ¹ÿ´ÿ«ÿ²ÿ¶ÿ³ÿ²ÿ¶ÿ¯ÿµÿ¯ÿ°ÿ¶ÿºÿÀÿ­ÿ¾ÿ¬ÿ¦ÿÂÿ·ÿ§ÿ«ÿ²ÿ·ÿµÿ¦ÿ®ÿ¼ÿµÿ­ÿ¯ÿ³ÿÂÿÍÿÃÿÃÿ³ÿ¦ÿ®ÿ¤ÿ¿ÿÅÿ¶ÿ§ÿ²ÿ®ÿÿ¦ÿ¸ÿ±ÿ®ÿ®ÿ®ÿ©ÿ©ÿ¤ÿÿÿÿ¡ÿ±ÿªÿ¬ÿªÿ¢ÿÿ´ÿ°ÿÿ¥ÿ¶ÿÿÿ¶ÿÿÿÿ¶ÿ¸ÿ²ÿ©ÿ¤ÿ¦ÿ°ÿ¸ÿ­ÿ¬ÿ«ÿ©ÿ´ÿ¬ÿ¯ÿµÿ«ÿªÿ¯ÿ´ÿÀÿ³ÿ´ÿ´ÿ¸ÿ¶ÿ±ÿªÿµÿµÿ©ÿ»ÿ»ÿ®ÿ«ÿ°ÿ·ÿºÿ¾ÿ»ÿ¸ÿ¹ÿ¯ÿ¥ÿ©ÿ±ÿ¶ÿ®ÿ«ÿ³ÿ³ÿ²ÿªÿ®ÿ®ÿ²ÿ§ÿ¨ÿ¤ÿÿªÿÿ¦ÿÀÿÿ ÿ¥ÿ²ÿ§ÿ©ÿ ÿ¢ÿ°ÿ²ÿ´ÿ­ÿ£ÿ¦ÿ¢ÿ¢ÿÿ¥ÿ¦ÿ¤ÿ¢ÿ®ÿ¯ÿ­ÿÁÿ¼ÿ­ÿ§ÿ±ÿ¶ÿ±ÿ¾ÿ¸ÿ¯ÿºÿ§ÿÿ¨ÿ«ÿ¡ÿ¬ÿ»ÿµÿ²ÿ±ÿ§ÿ£ÿ¥ÿ­ÿ´ÿ«ÿ¸ÿÃÿ¢ÿ¡ÿ¯ÿ¯ÿ¶ÿÃÿ¯ÿ¯ÿ°ÿ¿ÿ³ÿ¶ÿ¼ÿÿ¸ÿªÿ±ÿ©ÿ¥ÿ¬ÿ¦ÿ¿ÿ°ÿ«ÿ®ÿ«ÿ¦ÿ¨ÿ°ÿ±ÿ³ÿ±ÿ©ÿ±ÿ¸ÿµÿ°ÿ¨ÿ¼ÿ­ÿ»ÿ©ÿ¢ÿµÿ°ÿ­ÿµÿ¯ÿ®ÿ«ÿ¶ÿ©ÿ°ÿ¯ÿ®ÿ±ÿÿ¦ÿ§ÿ¢ÿ¤ÿ£ÿ¨ÿ§ÿ©ÿ¦ÿ¤ÿ£ÿ¨ÿ²ÿ³ÿ¥ÿ£ÿ°ÿ§ÿ±ÿ°ÿ®ÿÿ¬ÿ³ÿ·ÿµÿ¨ÿ³ÿ·ÿ³ÿ©ÿºÿ¼ÿ®ÿ·ÿ©ÿÇÿÀÿ¾ÿ³ÿ¬ÿÿ§ÿ¸ÿ¼ÿ®ÿ¬ÿµÿ½ÿµÿ¯ÿ¯ÿ±ÿ³ÿ³ÿ·ÿ±ÿ¬ÿ¶ÿ²ÿ±ÿ³ÿ®ÿ®ÿ°ÿÿ´ÿµÿ´ÿ·ÿ¨ÿ¯ÿªÿ´ÿ¨ÿ­ÿªÿ¬ÿµÿ¼ÿµÿ²ÿªÿ±ÿªÿ¤ÿ³ÿ©ÿ£ÿ±ÿ¤ÿ¨ÿ¢ÿ¤ÿ´ÿ©ÿ£ÿ¯ÿ´ÿ³ÿµÿµÿ®ÿ¥ÿ¤ÿªÿ¨ÿªÿ¥ÿªÿ«ÿ®ÿ¥ÿÂÿÂÿ§ÿ¤ÿ¤ÿªÿÿÿyÿÿ¯ÿÄÿ¯ÿ»ÿ¹ÿ·ÿ¼ÿ¯ÿ°ÿ«ÿ®ÿ±ÿ¬ÿ«ÿ¯ÿ¸ÿ¸ÿ¼ÿÉÿºÿªÿµÿ·ÿµÿ¸ÿ­ÿ¦ÿ®ÿªÿ¦ÿ£ÿ¬ÿ°ÿ©ÿ¡ÿªÿ·ÿ®ÿ±ÿºÿ¶ÿ¥ÿ¬ÿªÿ¸ÿ»ÿ¬ÿ³ÿ³ÿªÿ´ÿ²ÿºÿ²ÿ·ÿªÿ­ÿ´ÿ±ÿ²ÿ«ÿ½ÿ½ÿ«ÿ±ÿ¸ÿµÿ±ÿ¶ÿ´ÿ¨ÿ­ÿ¯ÿ¬ÿ²ÿ¹ÿ¢ÿ¡ÿµÿ²ÿ±ÿ·ÿ¥ÿ ÿ±ÿ°ÿ±ÿ£ÿªÿÿ°ÿÁÿ±ÿÿ¬ÿ¨ÿ¶ÿ®ÿªÿ©ÿÀÿÅÿ©ÿ­ÿ¨ÿÿ¤ÿ·ÿºÿ±ÿ¥ÿ±ÿ¹ÿµÿ·ÿ¯ÿ®ÿ¯ÿ¯ÿ¬ÿ®ÿ½ÿ¾ÿ»ÿºÿ¬ÿ¢ÿ´ÿ¼ÿ¼ÿ½ÿ£ÿ¥ÿ§ÿ°ÿ«ÿ·ÿ¨ÿ¶ÿÆÿ±ÿ°ÿ»ÿÅÿ·ÿÁÿ­ÿ¯ÿªÿ¥ÿ¤ÿÿªÿ¬ÿ®ÿ¾ÿ¿ÿªÿ®ÿ³ÿ¨ÿ³ÿ²ÿ¶ÿ¸ÿÿÿ ÿ¼ÿ¾ÿ¯ÿ±ÿ±ÿ¤ÿ ÿ­ÿ­ÿ°ÿ´ÿ´ÿ¶ÿ¨ÿ­ÿ¢ÿ®ÿ´ÿªÿ¨ÿ¹ÿ²ÿ¯ÿ¬ÿ¯ÿºÿ­ÿªÿ«ÿ¾ÿ ÿ®ÿ·ÿºÿ³ÿ¨ÿ ÿ´ÿ·ÿºÿ±ÿ¹ÿ­ÿ¢ÿ®ÿ®ÿ¥ÿ ÿ°ÿ°ÿ¿ÿ®ÿ¡ÿ«ÿ±ÿ´ÿ±ÿ°ÿµÿµÿ®ÿ¬ÿ±ÿ±ÿ«ÿÿ ÿ°ÿ»ÿ·ÿÿ®ÿ­ÿ¢ÿ³ÿ¬ÿ³ÿµÿ·ÿ²ÿ¤ÿ±ÿ®ÿ¯ÿ±ÿ§ÿ¸ÿÿÿ»ÿÇÿ¨ÿ°ÿ°ÿµÿ ÿ«ÿ¯ÿ±ÿ±ÿ³ÿ¼ÿ¶ÿ³ÿºÿ±ÿ®ÿ±ÿ¶ÿ®ÿ§ÿ´ÿ¶ÿ±ÿ®ÿ±ÿºÿ³ÿ­ÿ§ÿ¶ÿ½ÿ¥ÿ¢ÿªÿ¯ÿ±ÿ»ÿ«ÿ®ÿºÿºÿ¼ÿ³ÿ§ÿ¬ÿÉÿÿªÿ³ÿ°ÿ¯ÿÃÿ¹ÿÃÿ°ÿ¸ÿ«ÿ°ÿ°ÿ¸ÿ¤ÿ¬ÿ«ÿ²ÿªÿ­ÿ±ÿ¯ÿ±ÿ¯ÿ±ÿ±ÿ«ÿ©ÿ°ÿ²ÿ«ÿ¸ÿÂÿ¶ÿ¯ÿ©ÿ£ÿµÿ·ÿ­ÿ±ÿ¹ÿµÿ±ÿ´ÿ¸ÿ¯ÿ²ÿ»ÿ¹ÿ©ÿÇÿÇÿ¡ÿ´ÿ½ÿ¢ÿ¨ÿ­ÿ»ÿ¯ÿ«ÿ´ÿµÿ°ÿ­ÿ²ÿ£ÿ­ÿ¯ÿ¿ÿÉÿ¸ÿ¶ÿ¸ÿ©ÿ¥ÿªÿ®ÿÀÿÇÿ»ÿ°ÿ©ÿ­ÿ²ÿ­ÿ¤ÿ³ÿ¯ÿ³ÿ­ÿÿÿÿ¿ÿ±ÿ­ÿÿ¨ÿ³ÿµÿ¼ÿ³ÿÿ±ÿ·ÿ§ÿªÿ«ÿ±ÿµÿ«ÿ¶ÿ¹ÿªÿ³ÿµÿªÿ¦ÿ©ÿ¯ÿµÿ°ÿ±ÿ®ÿ°ÿ°ÿ¯ÿ­ÿªÿ®ÿ±ÿ°ÿ¬ÿ¯ÿ·ÿ½ÿ·ÿ«ÿ»ÿ¸ÿ¬ÿ­ÿ¦ÿ¢ÿ¨ÿ¾ÿ©ÿ©ÿ§ÿ±ÿ¦ÿ¤ÿ±ÿ¹ÿ²ÿ¯ÿ°ÿ°ÿ±ÿ¯ÿ³ÿÁÿ¯ÿ´ÿ¶ÿµÿ·ÿ´ÿ¤ÿªÿ³ÿ³ÿ´ÿ®ÿ¬ÿ­ÿ¯ÿ©ÿ¦ÿ­ÿ­ÿ³ÿ¯ÿ®ÿ±ÿºÿ²ÿ¸ÿ¿ÿ·ÿ¬ÿºÿ£ÿ¤ÿ¨ÿ¬ÿ¶ÿ¤ÿ§ÿ«ÿ«ÿ½ÿ»ÿ©ÿ½ÿÁÿ´ÿÿ³ÿ¿ÿÀÿ¯ÿ­ÿ·ÿ³ÿªÿ£ÿÿÿ¨ÿºÿÂÿ´ÿ³ÿµÿ«ÿ®ÿ¬ÿ©ÿ¦ÿ¦ÿ²ÿ­ÿ­ÿ¡ÿ®ÿ¬ÿ¨ÿ²ÿ½ÿ®ÿ¯ÿÿ¬ÿ·ÿµÿ±ÿ«ÿ²ÿ®ÿºÿºÿºÿ¦ÿ´ÿ®ÿ¶ÿ¬ÿ²ÿ»ÿ¬ÿ°ÿ´ÿ­ÿ´ÿ·ÿ³ÿ°ÿ±ÿ²ÿ¨ÿ®ÿ°ÿ®ÿ¶ÿ³ÿ®ÿ³ÿ¼ÿ°ÿÅÿ²ÿ©ÿºÿ¥ÿ©ÿ ÿÿ£ÿ ÿÿ§ÿ®ÿ¼ÿ¸ÿ®ÿºÿ¹ÿ·ÿºÿºÿ°ÿ¥ÿ¥ÿ§ÿ¨ÿ·ÿ½ÿµÿªÿ­ÿ¾ÿ¶ÿ¯ÿ·ÿ²ÿ«ÿ¾ÿºÿ¼ÿ¸ÿÆÿ¿ÿ¯ÿ¤ÿ»ÿ¬ÿ·ÿ¸ÿªÿ½ÿ±ÿ¾ÿ®ÿ°ÿµÿ¸ÿ°ÿ³ÿ«ÿµÿµÿ¶ÿµÿ«ÿ¨ÿ²ÿ°ÿ©ÿ«ÿ²ÿ¿ÿ·ÿ¶ÿ«ÿ°ÿ±ÿ£ÿ©ÿªÿ¬ÿ©ÿ³ÿÂÿ¯ÿ·ÿ¨ÿ«ÿ²ÿ°ÿ¨ÿÈÿºÿ¨ÿ¡ÿ°ÿºÿ±ÿ¿ÿ¹ÿ®ÿ¨ÿ¥ÿ­ÿ¹ÿ¶ÿ®ÿ±ÿ¯ÿÀÿ´ÿ¡ÿ£ÿÿ·ÿ¿ÿµÿ¯ÿ¡ÿ«ÿ©ÿµÿ¯ÿ¹ÿ¯ÿ¿ÿºÿ½ÿÁÿ©ÿ£ÿ§ÿ¤ÿ¬ÿºÿ·ÿ±ÿ«ÿ§ÿ­ÿ¬ÿªÿ¸ÿÂÿÁÿÅÿ¶ÿ·ÿ¥ÿ¸ÿ¾ÿ¹ÿ¦ÿÊÿÊÿ­ÿÿ¹ÿ«ÿ¥ÿÿ¯ÿÂÿ¼ÿ½ÿ·ÿ±ÿ®ÿ¶ÿµÿ¬ÿ°ÿ³ÿ±ÿ´ÿ¯ÿ­ÿ¶ÿ¹ÿ·ÿ¸ÿ¨ÿ°ÿ¥ÿµÿ¬ÿ¥ÿ¸ÿ®ÿ¶ÿ±ÿÀÿµÿ°ÿ¬ÿ¯ÿ®ÿ¼ÿ¼ÿÿÿ¨ÿ­ÿ¬ÿºÿ½ÿ·ÿ¹ÿªÿ­ÿ£ÿÿ¨ÿ£ÿ¾ÿ¸ÿÊÿÿ©ÿ£ÿÇÿ­ÿ¬ÿ¨ÿµÿ²ÿ¶ÿ·ÿ±ÿ´ÿ¿ÿ¸ÿ¨ÿ¬ÿ¶ÿ¿ÿÅÿ¾ÿºÿ°ÿªÿ¬ÿ¥ÿ§ÿ±ÿªÿ¹ÿ·ÿµÿÄÿ§ÿ«ÿºÿ¸ÿ·ÿ­ÿµÿ¶ÿ©ÿ¡ÿ£ÿ©ÿ²ÿ·ÿ¸ÿ¹ÿ«ÿÿµÿ²ÿ³ÿ§ÿ¢ÿ£ÿ·ÿ§ÿ³ÿ¦ÿ¶ÿ¶ÿ³ÿ«ÿ©ÿ«ÿ®ÿ¹ÿ´ÿ¶ÿ·ÿ­ÿ®ÿ²ÿ²ÿ²ÿ¹ÿ·ÿ£ÿ°ÿ¶ÿ´ÿ·ÿÏÿÊÿ¤ÿÇÿ¯ÿ»ÿ£ÿ®ÿ¼ÿ®ÿ¼ÿ»ÿ«ÿ´ÿ·ÿ§ÿ¬ÿ§ÿÿ·ÿ§ÿ©ÿ¢ÿ°ÿ»ÿ¢ÿ±ÿÿ­ÿ¬ÿ¨ÿ¢ÿ¨ÿ¨ÿ«ÿ ÿ¦ÿ¯ÿÿ ÿªÿÿÿ£ÿ ÿÿ¥ÿ¦ÿÿÿÿÿ¢ÿµÿ«ÿÿ³ÿ«ÿ©ÿ ÿªÿ¥ÿ¡ÿ­ÿ®ÿ£ÿÿÿ¡ÿ¢ÿÿ¨ÿÿ§ÿ¡ÿ±ÿªÿ³ÿ¦ÿ©ÿ³ÿ©ÿ£ÿ¯ÿ¢ÿÿ¨ÿ¹ÿ±ÿ¤ÿ¨ÿ¨ÿ§ÿ¯ÿ¨ÿ¥ÿ¬ÿ¯ÿ¦ÿ§ÿ·ÿ²ÿ©ÿÿÿ ÿ¡ÿÿÿ¢ÿ¥ÿ¬ÿ©ÿ¢ÿÿ°ÿ¦ÿÿÿ¤ÿÿ²ÿÿÿ£ÿÿÿÿÿÿÿÿ¥ÿ¬ÿ£ÿ ÿ©ÿ«ÿ­ÿÀÿÿ§ÿ´ÿ¦ÿ²ÿ²ÿ´ÿ°ÿ±ÿ¯ÿ²ÿ³ÿ´ÿ°ÿ©ÿ®ÿ¬ÿÿ³ÿÁÿ±ÿ­ÿÁÿ£ÿÿ¶ÿ¬ÿ¨ÿ¼ÿ³ÿªÿªÿ²ÿ¸ÿ«ÿ¢ÿ§ÿ±ÿ¼ÿ²ÿ³ÿ­ÿ¯ÿ½ÿ¯ÿ²ÿµÿ­ÿ­ÿ«ÿ®ÿ¼ÿ´ÿÿ§ÿ³ÿ©ÿ½ÿ´ÿ¼ÿ§ÿ§ÿÿÿÿ­ÿ²ÿ´ÿ¬ÿªÿ©ÿ©ÿ©ÿ¬ÿ´ÿ«ÿ¦ÿ³ÿ´ÿ¶ÿ¯ÿ·ÿ½ÿ­ÿ¿ÿ³ÿ¹ÿ­ÿªÿ°ÿ²ÿ¸ÿ·ÿ®ÿ¯ÿ²ÿÿÐÿ»ÿ³ÿ°ÿÃÿ²ÿ«ÿ²ÿ­ÿ¢ÿ¤ÿ¬ÿ®ÿ±ÿºÿ²ÿ ÿ³ÿ¤ÿ§ÿ°ÿ°ÿµÿ©ÿ¨ÿ²ÿ¬ÿ·ÿ¿ÿ¬ÿ ÿ¥ÿ´ÿ¯ÿ¯ÿ¥ÿÆÿªÿ«ÿ«ÿ³ÿ´ÿ¯ÿ®ÿ¯ÿ¸ÿÄÿ¾ÿ±ÿ·ÿ¾ÿ½ÿºÿ«ÿ¥ÿ®ÿ­ÿ²ÿ§ÿÿ²ÿ¸ÿ­ÿ®ÿ¸ÿÉÿ¼ÿ¯ÿ«ÿ¯ÿ·ÿ¯ÿÿnÿ}ÿÿ´ÿ´ÿ¦ÿ«ÿ°ÿ¦ÿºÿ¶ÿ·ÿ·ÿ¨ÿ«ÿ¦ÿ¦ÿÿbÿqÿÿ¬ÿ«ÿ­ÿ°ÿ¿ÿ³ÿ®ÿ³ÿ¢ÿÿ°ÿ¿ÿ¾ÿ´ÿ©ÿ§ÿ¯ÿ°ÿ²ÿ·ÿ®ÿÿ³ÿµÿ·ÿ´ÿÿ³ÿ·ÿ·ÿ¶ÿ³ÿ«ÿ¨ÿ«ÿªÿºÿ¹ÿÂÿµÿ­ÿ¨ÿ®ÿ³ÿ¯ÿ³ÿ½ÿ»ÿ´ÿµÿºÿ±ÿ·ÿÁÿËÿ±ÿ±ÿ¾ÿ½ÿ®ÿ®ÿ¶ÿ¸ÿ°ÿÿ©ÿÿ­ÿ®ÿ°ÿ¶ÿ°ÿ­ÿªÿ®ÿ±ÿ²ÿ½ÿ¼ÿ©ÿ¶ÿ­ÿ¼ÿ´ÿ°ÿ¡ÿªÿ¡ÿ¤ÿªÿ ÿ¬ÿµÿ¨ÿªÿ¸ÿ²ÿ¸ÿ°ÿ¹ÿ·ÿ³ÿ´ÿ·ÿºÿ²ÿ°ÿ£ÿºÿ¬ÿÿÿ¯ÿ³ÿ¤ÿ¨ÿ©ÿÿÿÿ¥ÿ ÿ·ÿ½ÿ¸ÿ£ÿ®ÿ¯ÿ£ÿÿ­ÿ¸ÿ­ÿ¬ÿªÿ·ÿÁÿ«ÿ°ÿ°ÿ±ÿµÿ²ÿ­ÿ©ÿ¤ÿ­ÿµÿ¯ÿ½ÿ²ÿ¬ÿ±ÿµÿµÿ¹ÿºÿ·ÿ¶ÿ·ÿÿ¨ÿ¨ÿÿ ÿªÿµÿ³ÿ«ÿ§ÿ¥ÿ²ÿ¢ÿ¦ÿ¹ÿ¦ÿµÿ¼ÿ±ÿ¯ÿ¹ÿ¹ÿ«ÿ­ÿ®ÿÅÿ­ÿ¿ÿ«ÿ¹ÿÀÿ¶ÿ¯ÿ¯ÿ±ÿ¸ÿÂÿ·ÿ­ÿ¢ÿ­ÿ³ÿ¬ÿ³ÿ´ÿ¨ÿ­ÿ¥ÿµÿ¶ÿÿ¢ÿ±ÿ²ÿ¸ÿÂÿ»ÿ±ÿ¼ÿ«ÿ¸ÿªÿÂÿ·ÿ³ÿ·ÿ·ÿµÿµÿ³ÿ´ÿºÿ¥ÿ¨ÿ´ÿ´ÿ°ÿ±ÿ¨ÿÿªÿ±ÿ¥ÿ¦ÿªÿ§ÿ«ÿ¥ÿµÿ¹ÿ±ÿ·ÿ³ÿ®ÿ±ÿ«ÿºÿÄÿ³ÿ­ÿ­ÿ±ÿ¼ÿ·ÿµÿ±ÿ²ÿ§ÿ¸ÿ¸ÿ»ÿ¸ÿ®ÿ¬ÿ²ÿµÿ·ÿ±ÿ©ÿ¥ÿ¯ÿ®ÿ·ÿÄÿ°ÿÿ¨ÿ®ÿ­ÿ¶ÿµÿ¼ÿ¿ÿ¼ÿ¶ÿ¶ÿÄÿ¾ÿ±ÿ¾ÿ¹ÿ»ÿ´ÿµÿÂÿÂÿÂÿÁÿ³ÿ³ÿ®ÿ¦ÿ©ÿ¬ÿ­ÿ³ÿÀÿÃÿ®ÿ¸ÿÁÿ´ÿ¯ÿ¬ÿ¨ÿ¤ÿ¤ÿ¿ÿÅÿµÿ£ÿ¼ÿºÿ®ÿ²ÿ½ÿÁÿ¿ÿ£ÿ®ÿºÿ¼ÿµÿ­ÿ±ÿµÿ­ÿ³ÿ°ÿ¶ÿ¬ÿ©ÿµÿÉÿÁÿ®ÿ»ÿ«ÿ±ÿºÿ©ÿ°ÿªÿ¤ÿ¡ÿÿ«ÿ°ÿ­ÿ±ÿ±ÿ«ÿ®ÿ½ÿ¼ÿ¨ÿ¬ÿ¬ÿ©ÿ¢ÿ¡ÿ¡ÿ¦ÿ±ÿ´ÿ¯ÿ¶ÿ´ÿªÿÿ¢ÿ¯ÿ¶ÿ°ÿ£ÿ·ÿÊÿ³ÿ©ÿ®ÿ­ÿ®ÿªÿÿ¦ÿ®ÿ±ÿ°ÿ­ÿ¢ÿ¢ÿ¹ÿ¬ÿ£ÿ©ÿ¬ÿÿ§ÿ±ÿ­ÿ±ÿ·ÿµÿ¸ÿ±ÿ¾ÿ²ÿªÿ¯ÿ¸ÿ¹ÿ¯ÿ¨ÿ´ÿµÿµÿ»ÿ°ÿ©ÿ®ÿ²ÿ³ÿ³ÿ­ÿ¾ÿ¡ÿ¯ÿ«ÿ¤ÿ¯ÿ¾ÿ¸ÿªÿ¡ÿ¢ÿ§ÿ­ÿ³ÿ´ÿ´ÿ²ÿ¡ÿÿ®ÿÇÿ¶ÿºÿ¸ÿ¯ÿ°ÿºÿÀÿ´ÿ°ÿ¬ÿ»ÿºÿ±ÿµÿ·ÿªÿ¸ÿ¬ÿ»ÿ·ÿ¹ÿ·ÿ°ÿ²ÿ¼ÿ½ÿºÿºÿºÿ¾ÿÁÿ´ÿ¬ÿ«ÿ­ÿ³ÿ»ÿ¬ÿ§ÿ¸ÿ­ÿ­ÿ°ÿ¶ÿ»ÿ¶ÿ ÿ§ÿ¡ÿÀÿ¯ÿ±ÿ·ÿ¸ÿºÿ·ÿ¯ÿ²ÿ°ÿ¾ÿ¬ÿ³ÿºÿ®ÿ£ÿ®ÿ»ÿ²ÿÿ§ÿÃÿ¼ÿºÿ®ÿ­ÿµÿ²ÿ¯ÿ²ÿ¨ÿ¨ÿ´ÿ®ÿµÿ¼ÿ¸ÿ±ÿ±ÿ¶ÿ¸ÿÀÿ§ÿ°ÿµÿ¬ÿ£ÿ¨ÿ¬ÿ¥ÿ®ÿÄÿ¾ÿ¨ÿ»ÿ®ÿ­ÿ¯ÿ®ÿ­ÿ¬ÿ°ÿ¶ÿ´ÿ°ÿ§ÿÿ¬ÿÀÿ»ÿºÿÆÿÁÿÅÿÃÿ´ÿ¦ÿ°ÿ»ÿ³ÿ¯ÿ°ÿ°ÿ¶ÿ¹ÿ¸ÿÁÿ¶ÿ·ÿ£ÿ­ÿµÿ®ÿ®ÿ¯ÿ¥ÿ¯ÿ¬ÿ±ÿ³ÿ·ÿ²ÿ²ÿ²ÿ¬ÿªÿ®ÿ­ÿ¬ÿ¼ÿµÿ²ÿ­ÿºÿ½ÿ°ÿ©ÿ³ÿ¹ÿ­ÿ³ÿ¥ÿ»ÿªÿ®ÿ«ÿ´ÿ´ÿ¦ÿ¥ÿ°ÿ³ÿÂÿÀÿ¼ÿ®ÿÉÿµÿ·ÿ»ÿµÿ´ÿ±ÿ¢ÿ³ÿÆÿ²ÿ¹ÿ·ÿµÿ¸ÿ²ÿ«ÿ¬ÿ±ÿ´ÿ´ÿ¸ÿ¥ÿ»ÿ±ÿ°ÿ±ÿÅÿ»ÿ¢ÿ±ÿÆÿ¶ÿÁÿ«ÿºÿ«ÿ©ÿ¶ÿÃÿµÿ´ÿ²ÿ®ÿ²ÿ²ÿ­ÿªÿÁÿ©ÿºÿ©ÿ®ÿ¨ÿµÿ°ÿ¯ÿ¹ÿ°ÿ¼ÿ»ÿ³ÿ¨ÿ£ÿ®ÿ¬ÿ´ÿ³ÿ±ÿ±ÿ±ÿ´ÿ¼ÿ¬ÿªÿ°ÿ¸ÿ«ÿµÿ°ÿ¹ÿ»ÿ»ÿ´ÿ¦ÿ©ÿ±ÿ¢ÿªÿ©ÿ®ÿ¬ÿ¶ÿÅÿÃÿ¶ÿµÿ·ÿ³ÿ³ÿªÿ©ÿÂÿ£ÿ¤ÿ¸ÿ³ÿ°ÿ½ÿ¶ÿ©ÿ¶ÿ¹ÿªÿ¹ÿ©ÿ­ÿµÿ²ÿ©ÿ·ÿÀÿ±ÿ®ÿ°ÿ®ÿ®ÿ²ÿ§ÿÿ¯ÿ²ÿµÿ²ÿ»ÿÆÿ¹ÿ®ÿ¸ÿÀÿ¹ÿ¶ÿ¾ÿÅÿ¹ÿÿ¸ÿ¨ÿ­ÿÇÿ³ÿ²ÿ·ÿ¯ÿ©ÿ¨ÿªÿªÿ©ÿ­ÿ©ÿ¯ÿ¸ÿ³ÿ¨ÿºÿ«ÿ§ÿ¬ÿ´ÿ³ÿ©ÿ¨ÿ²ÿ¯ÿÿ©ÿ±ÿ®ÿÿ§ÿ©ÿ±ÿ´ÿ±ÿ«ÿ¯ÿ©ÿ¢ÿ­ÿ«ÿ§ÿ¯ÿ®ÿ ÿÿ§ÿ·ÿ¯ÿÿ¢ÿ¥ÿ¥ÿ¯ÿ¬ÿ¦ÿ±ÿ±ÿ¯ÿ¤ÿ¸ÿ°ÿ²ÿ¯ÿ©ÿ²ÿ·ÿ¬ÿ¨ÿ¶ÿ¿ÿµÿ¯ÿ­ÿ«ÿ°ÿ«ÿ­ÿ®ÿ­ÿµÿ«ÿ­ÿ¸ÿºÿ¶ÿ³ÿ¨ÿ¨ÿ¹ÿ·ÿ°ÿªÿ¦ÿÀÿ¬ÿ¾ÿ¬ÿ¯ÿ§ÿ¨ÿ¬ÿ´ÿ¶ÿ­ÿ©ÿ©ÿ§ÿ­ÿ©ÿµÿ±ÿ¦ÿÿ·ÿ¨ÿ®ÿ¥ÿ®ÿ±ÿ¶ÿ¹ÿ´ÿ²ÿ¯ÿªÿ«ÿ§ÿ¥ÿ©ÿ­ÿµÿºÿ¨ÿªÿ¤ÿ­ÿ°ÿ¶ÿ²ÿ°ÿ¶ÿµÿ²ÿµÿ±ÿÂÿ§ÿ¬ÿ®ÿ ÿ³ÿ®ÿ·ÿ§ÿ¤ÿ¦ÿ°ÿ£ÿ¤ÿ­ÿ±ÿ²ÿ¨ÿ§ÿªÿ®ÿ²ÿ©ÿ©ÿ¤ÿ ÿ­ÿ¹ÿ¦ÿ¨ÿ´ÿ¬ÿªÿ¨ÿ¢ÿ¤ÿ«ÿ¯ÿªÿ£ÿ³ÿÁÿ±ÿ°ÿÿ ÿ¦ÿ­ÿ«ÿªÿ¯ÿ¦ÿ¢ÿÿÿ¥ÿ§ÿ¨ÿ©ÿ¨ÿÿ¦ÿ³ÿÿ®ÿÿ¡ÿ¢ÿ ÿ¬ÿ±ÿ§ÿ¬ÿ´ÿ°ÿ«ÿ­ÿªÿÿÿ¡ÿÿÿÿªÿ¢ÿ±ÿ¦ÿ£ÿ¥ÿ±ÿ¥ÿ¢ÿ¥ÿ¡ÿÿ£ÿ©ÿ£ÿÿ¦ÿ®ÿ¡ÿÿ¢ÿªÿÿ¬ÿÿÿÿ¦ÿ§ÿ¬ÿ ÿÿÿÿÿ¥ÿ§ÿ ÿÿ¥ÿªÿ©ÿÿÿÿ ÿ®ÿÿÿ¦ÿ±ÿ®ÿÿ¥ÿ«ÿ©ÿ¡ÿ¦ÿ¥ÿÿÿÿ§ÿ¦ÿ©ÿªÿÿÿ¯ÿÿ¦ÿ£ÿ®ÿ³ÿ¦ÿ­ÿÿÿÿ¥ÿ«ÿÿ£ÿ®ÿ±ÿ°ÿ©ÿ¨ÿ§ÿ­ÿ¶ÿ³ÿ®ÿ¼ÿ²ÿ«ÿ£ÿ¯ÿ§ÿÃÿ¹ÿ¨ÿ²ÿµÿ¹ÿ¶ÿ±ÿ±ÿ¶ÿ´ÿªÿÿÿ¦ÿ¸ÿªÿ²ÿ¯ÿ¯ÿªÿ§ÿ§ÿ¶ÿÿ¥ÿ±ÿ´ÿ´ÿ©ÿ§ÿ§ÿ¤ÿ±ÿ·ÿ¶ÿ´ÿ²ÿ³ÿ³ÿ³ÿ±ÿ»ÿ¬ÿ°ÿ²ÿ³ÿ°ÿ¾ÿ¸ÿµÿ²ÿ­ÿ§ÿ¸ÿ¹ÿÀÿ¶ÿ²ÿ²ÿ¹ÿ«ÿ®ÿ´ÿ¤ÿ§ÿ°ÿ±ÿ»ÿ³ÿ¨ÿ¼ÿ¨ÿ¢ÿ¡ÿ´ÿ»ÿ°ÿ³ÿ¢ÿ²ÿªÿ¢ÿ¦ÿ²ÿ°ÿ®ÿ¨ÿÿ¥ÿªÿÿÿÿ ÿ¦ÿªÿªÿÿÿÿ®ÿ°ÿ®ÿ£ÿ´ÿ²ÿªÿuÿÿ¦ÿÿÿ£ÿ ÿ»ÿ§ÿ¦ÿ¬ÿ¼ÿÁÿ¯ÿ¢ÿ§ÿ°ÿ°ÿ¨ÿ­ÿ®ÿ¦ÿ¤ÿ¯ÿ°ÿ®ÿ¸ÿ«ÿ·ÿÍÿ©ÿ©ÿ³ÿµÿºÿ§ÿ´ÿ¼ÿ±ÿ©ÿ®ÿ°ÿ²ÿºÿºÿ·ÿ´ÿ¦ÿ¦ÿ¬ÿ§ÿµÿ©ÿ­ÿ¯ÿÿÿ£ÿ¼ÿ¤ÿ«ÿ«ÿ·ÿ¬ÿ¤ÿ»ÿ£ÿ¾ÿÁÿ¸ÿ´ÿ¨ÿ¹ÿ·ÿ·ÿ´ÿ£ÿ¢ÿ¬ÿ­ÿ­ÿ¯ÿ«ÿ©ÿ¬ÿ«ÿ¦ÿ©ÿ­ÿ©ÿ¾ÿ´ÿ­ÿÂÿ±ÿ«ÿ±ÿ´ÿ¹ÿ«ÿ±ÿªÿ¯ÿÀÿ­ÿ©ÿ¨ÿµÿ£ÿ¦ÿ¶ÿ·ÿ¬ÿ°ÿ­ÿ©ÿ²ÿ ÿ§ÿ±ÿÿ¢ÿªÿ°ÿ¯ÿ¡ÿ­ÿ¶ÿ«ÿ¤ÿ§ÿÿÿÀÿ¹ÿ§ÿ³ÿ©ÿ¤ÿµÿÀÿ´ÿ¬ÿ¨ÿ¾ÿ»ÿ©ÿ§ÿ¥ÿ«ÿ¯ÿªÿªÿ¤ÿ¤ÿ´ÿ²ÿªÿ¼ÿµÿ¸ÿ¯ÿ°ÿ±ÿ°ÿ¸ÿ¬ÿ®ÿªÿ¬ÿ ÿ£ÿ¤ÿ¸ÿ¯ÿ®ÿ²ÿ­ÿ¥ÿ¡ÿ¤ÿÿÿ®ÿ·ÿ·ÿ²ÿ©ÿ³ÿ·ÿ¥ÿ¬ÿ³ÿ¬ÿ´ÿ­ÿ°ÿ´ÿ½ÿÿ£ÿ£ÿ¥ÿ­ÿµÿ¬ÿ¹ÿ°ÿºÿ«ÿ·ÿµÿ¯ÿ°ÿ«ÿ¢ÿ¨ÿ±ÿÉÿµÿ®ÿ¨ÿ«ÿ¸ÿµÿ©ÿ«ÿ°ÿ¯ÿÿÿ¦ÿ±ÿ³ÿ¯ÿ³ÿ©ÿ®ÿ¬ÿªÿ¯ÿ³ÿ±ÿµÿÿ¹ÿ¥ÿ¨ÿ·ÿ¢ÿ­ÿÿªÿªÿ¨ÿ­ÿ©ÿ©ÿ½ÿ®ÿ»ÿÿ©ÿ­ÿ®ÿ»ÿ¹ÿ³ÿ¯ÿÿ¡ÿ²ÿ®ÿ¨ÿÿÿ¦ÿ¤ÿ¬ÿ§ÿ´ÿ¿ÿ©ÿ¨ÿ¢ÿÿÿ¦ÿ¢ÿÿÿ¯ÿ®ÿ¤ÿ°ÿ»ÿ²ÿ£ÿ¦ÿ®ÿsÿÿªÿÀÿ¥ÿ¢ÿ°ÿ¶ÿ¸ÿÃÿ¯ÿµÿ¦ÿÿµÿ±ÿ°ÿ´ÿºÿ´ÿ¼ÿ¹ÿ­ÿ²ÿ°ÿ´ÿµÿµÿ°ÿ´ÿ§ÿ±ÿ®ÿ¯ÿ«ÿ¦ÿ¥ÿ©ÿ­ÿ²ÿ¿ÿ²ÿ­ÿ¢ÿ®ÿ©ÿ­ÿ¶ÿ£ÿ¤ÿµÿ¬ÿ¥ÿ·ÿ·ÿ­ÿ®ÿÿªÿ·ÿªÿ¯ÿ¦ÿ¸ÿ»ÿ´ÿ¶ÿ¸ÿ´ÿ²ÿ¹ÿºÿ´ÿ¯ÿ¨ÿ©ÿ±ÿ­ÿ«ÿ­ÿ°ÿ¢ÿ¨ÿ·ÿ§ÿ¬ÿ¸ÿ¨ÿ©ÿÿ¦ÿ¦ÿ©ÿ½ÿ¶ÿ¯ÿ´ÿ³ÿ±ÿ»ÿ¬ÿ±ÿ¾ÿÈÿ¯ÿ°ÿ®ÿ¤ÿªÿ¸ÿ¼ÿ©ÿ¨ÿ°ÿ°ÿ©ÿ¯ÿµÿ­ÿ¨ÿ¯ÿ³ÿÄÿÃÿ­ÿ¬ÿ¦ÿ±ÿ´ÿºÿ©ÿªÿªÿÿ¤ÿ¹ÿ¥ÿÿÿ³ÿºÿµÿ¥ÿ¯ÿ¹ÿ·ÿºÿ¯ÿºÿ°ÿÿ±ÿ¬ÿ§ÿÅÿ»ÿªÿ´ÿ·ÿ¨ÿ£ÿºÿ²ÿ£ÿÿÿÿ©ÿ°ÿªÿ®ÿ¹ÿ¯ÿ±ÿ·ÿ§ÿ°ÿ¼ÿªÿ¬ÿÆÿ¹ÿ¨ÿ´ÿ¬ÿ¤ÿ¨ÿ¬ÿ·ÿªÿ­ÿÁÿ«ÿ¨ÿ®ÿÇÿ¨ÿ«ÿ¶ÿ¦ÿªÿ«ÿ¬ÿºÿ±ÿ±ÿ®ÿ ÿ°ÿ´ÿ°ÿ¨ÿ¹ÿ§ÿ«ÿÿÿµÿ²ÿ²ÿ¡ÿ¤ÿ¯ÿ©ÿ§ÿ´ÿ´ÿÿ¢ÿ¦ÿ¤ÿ¹ÿ«ÿ©ÿ²ÿ´ÿ²ÿ±ÿ¼ÿ°ÿ©ÿÀÿ°ÿ§ÿ²ÿ¹ÿ§ÿ±ÿ³ÿ¬ÿ¨ÿÿ¯ÿÄÿ­ÿ«ÿ·ÿ´ÿªÿ´ÿ¿ÿ¨ÿÿ·ÿ³ÿ§ÿ¥ÿªÿºÿ¹ÿ´ÿ¹ÿ¯ÿ­ÿ­ÿ¬ÿ³ÿ¸ÿ£ÿÿ©ÿ¹ÿÄÿ®ÿÿ§ÿ³ÿ¨ÿªÿ¨ÿ´ÿÄÿºÿ©ÿÿ²ÿ©ÿºÿ ÿÿ©ÿ§ÿ³ÿ¥ÿ¬ÿËÿ²ÿ»ÿ¯ÿ¨ÿÿ§ÿ°ÿ°ÿºÿ´ÿÿ³ÿ­ÿÿ°ÿÎÿ³ÿ³ÿ¦ÿ²ÿ¼ÿ¶ÿÀÿÃÿ¸ÿ·ÿ±ÿ§ÿ ÿ¡ÿ¯ÿ±ÿ´ÿ´ÿ©ÿ¯ÿ´ÿ«ÿªÿ¼ÿ¹ÿ¦ÿ¤ÿ­ÿ¿ÿ­ÿªÿÑÿÈÿ¹ÿ«ÿ±ÿÊÿ§ÿ§ÿ¤ÿ±ÿ½ÿÿ½ÿ¶ÿÿ¨ÿ³ÿ®ÿ¬ÿ¤ÿ§ÿ²ÿ»ÿ·ÿ¸ÿ½ÿ¹ÿªÿ¢ÿ¨ÿ©ÿªÿ·ÿ¶ÿ±ÿ´ÿ©ÿ­ÿºÿ­ÿ«ÿªÿ¨ÿ­ÿÀÿ°ÿ¨ÿ±ÿ¸ÿÀÿ±ÿ¥ÿÿ´ÿ·ÿ·ÿ¶ÿ³ÿÿ·ÿ¼ÿ­ÿ¸ÿ¨ÿ­ÿÆÿ³ÿ°ÿ»ÿ·ÿ°ÿ¬ÿ¯ÿ´ÿ´ÿ·ÿ®ÿ¥ÿ¥ÿ¡ÿ®ÿ¹ÿÁÿ¾ÿºÿ¹ÿ¬ÿ­ÿ­ÿ©ÿ²ÿºÿ·ÿ¢ÿ¥ÿ®ÿ¬ÿ¨ÿÿÿ©ÿ¿ÿ´ÿ¦ÿÿ»ÿ§ÿµÿ¼ÿ©ÿ·ÿ³ÿ±ÿ¨ÿ¨ÿ¥ÿ¯ÿ¶ÿ³ÿ°ÿ¬ÿ°ÿÁÿ¬ÿ ÿ¢ÿ¦ÿ­ÿ¯ÿ­ÿªÿ¦ÿ¢ÿ®ÿ²ÿ§ÿ±ÿ¹ÿ¶ÿ±ÿ¶ÿ¦ÿ¥ÿ»ÿ°ÿÈÿ¨ÿ¯ÿ»ÿÀÿ¥ÿ¶ÿµÿÈÿ²ÿ§ÿ³ÿ³ÿ¯ÿ¯ÿ¡ÿ­ÿ¥ÿ ÿ«ÿÅÿÄÿ·ÿ°ÿ¶ÿ±ÿ¨ÿ§ÿÿ¡ÿ­ÿ²ÿ²ÿ¬ÿ´ÿ¶ÿ±ÿ¸ÿ³ÿ®ÿ¦ÿ¡ÿ³ÿ¿ÿ²ÿ©ÿ´ÿ¿ÿ³ÿ·ÿµÿ¥ÿºÿ¦ÿºÿ»ÿ©ÿ®ÿ¦ÿµÿ¸ÿ­ÿ¼ÿ¹ÿªÿºÿ¶ÿ¹ÿ·ÿ²ÿ³ÿ²ÿ¹ÿ¶ÿ²ÿµÿ¯ÿ£ÿ¥ÿ³ÿ²ÿ§ÿ¯ÿ·ÿ¶ÿ¥ÿ¥ÿ§ÿ²ÿ²ÿ­ÿºÿ·ÿ¿ÿ­ÿªÿ«ÿ­ÿ¦ÿ´ÿ¸ÿÂÿªÿ®ÿÀÿ¶ÿÃÿ±ÿ·ÿ»ÿ¸ÿ´ÿÿ¥ÿ°ÿ³ÿºÿ´ÿ´ÿºÿ³ÿ¯ÿ»ÿ¿ÿ­ÿ®ÿ³ÿ²ÿ°ÿ®ÿ½ÿ¨ÿ¾ÿ±ÿ­ÿ¬ÿºÿ©ÿ¹ÿ²ÿ«ÿ»ÿ¶ÿ¾ÿ«ÿºÿ®ÿ²ÿ©ÿ°ÿ«ÿ±ÿ³ÿºÿ»ÿªÿ¦ÿ´ÿ¶ÿ«ÿ­ÿ³ÿ¶ÿ¿ÿ»ÿ¸ÿ®ÿ¯ÿµÿ»ÿ¾ÿ¹ÿ¨ÿ¬ÿ±ÿ³ÿ»ÿÁÿ·ÿºÿÉÿ¬ÿÌÿÂÿ¸ÿ¨ÿ²ÿ«ÿ­ÿ³ÿ¯ÿ¬ÿ®ÿ±ÿ°ÿ®ÿ°ÿ²ÿ®ÿ±ÿ½ÿ¸ÿ§ÿ­ÿ¦ÿ¼ÿÂÿ´ÿ¹ÿ²ÿ®ÿ¾ÿ±ÿ»ÿ®ÿ«ÿ®ÿ²ÿÂÿ¾ÿ©ÿ£ÿ®ÿ«ÿ¬ÿÀÿ»ÿ¸ÿ¸ÿ¸ÿ»ÿ¯ÿ«ÿ¹ÿ¸ÿ¸ÿ¸ÿ´ÿÀÿ¨ÿ»ÿªÿ±ÿ¤ÿ°ÿ»ÿ¿ÿ¿ÿ¼ÿ·ÿ¬ÿÿªÿÁÿ½ÿËÿ»ÿ¶ÿµÿÂÿ·ÿ¥ÿ¬ÿºÿ·ÿ¯ÿ°ÿ®ÿ²ÿ¸ÿ¹ÿ¾ÿ¯ÿ³ÿ­ÿ¶ÿ³ÿ§ÿ¹ÿ©ÿ°ÿ·ÿÆÿ«ÿ¯ÿ·ÿ¹ÿ±ÿ¸ÿ»ÿÿÿ¨ÿ´ÿ¼ÿ¶ÿ±ÿ¸ÿ±ÿ¬ÿ½ÿ«ÿ¼ÿÈÿµÿºÿ³ÿ¯ÿ¨ÿÀÿ³ÿ¥ÿ¡ÿ¦ÿ©ÿ¯ÿÀÿ³ÿ«ÿ­ÿ¦ÿ°ÿµÿ¨ÿ¨ÿ­ÿµÿ½ÿµÿµÿ¯ÿ­ÿ£ÿ¦ÿ¤ÿ®ÿ¾ÿ¼ÿ§ÿÁÿ³ÿ©ÿ¢ÿ¯ÿ®ÿ­ÿ³ÿ²ÿ´ÿ­ÿ«ÿ¢ÿ¬ÿÀÿºÿµÿ¶ÿ¬ÿ¨ÿ¹ÿ»ÿ ÿºÿ¹ÿ¬ÿÇÿ­ÿ­ÿ¡ÿ®ÿ¸ÿ°ÿ­ÿ¯ÿ©ÿ¬ÿµÿ¥ÿ¦ÿªÿ±ÿ¶ÿ¨ÿ«ÿ·ÿ·ÿ±ÿ¢ÿ¡ÿ±ÿ³ÿ³ÿ­ÿ¬ÿ¸ÿµÿÀÿ¬ÿ´ÿºÿ¾ÿ¬ÿ­ÿ°ÿ¥ÿ®ÿ¾ÿµÿªÿ£ÿÿªÿ¢ÿ§ÿÿ ÿµÿ£ÿ°ÿÿ©ÿ­ÿ¨ÿ«ÿ²ÿ¦ÿ¥ÿ¡ÿÿ¡ÿ©ÿ¬ÿ¨ÿ¡ÿ¬ÿºÿ¨ÿÿÿ­ÿ§ÿ­ÿ ÿªÿÿ´ÿ£ÿ¯ÿ°ÿ«ÿ¢ÿÿ ÿ±ÿ­ÿ¦ÿ«ÿ¨ÿ¢ÿªÿ®ÿ±ÿ¤ÿ§ÿÿ£ÿ§ÿ¹ÿ«ÿ©ÿ®ÿ¢ÿ±ÿ§ÿ¢ÿ®ÿ¯ÿªÿ§ÿ§ÿ«ÿÿÿ¦ÿ°ÿ´ÿ ÿ¨ÿÿ¬ÿ²ÿÿ«ÿ«ÿÿÿÿÿ¢ÿªÿªÿ£ÿ¨ÿ±ÿ°ÿ§ÿÿ©ÿ¯ÿ±ÿ¡ÿÿÿµÿ¦ÿ«ÿ³ÿµÿ¯ÿ¨ÿ«ÿ¬ÿ¤ÿ¥ÿ¯ÿ³ÿ­ÿÿÿ´ÿÿÿÿ¯ÿ¶ÿ¥ÿ²ÿ³ÿ¥ÿ­ÿºÿ½ÿ¿ÿ½ÿ³ÿ«ÿ®ÿ¶ÿ·ÿ¤ÿ­ÿ¥ÿ©ÿ¾ÿ®ÿ¸ÿÆÿ©ÿ½ÿºÿ±ÿ±ÿ·ÿ¶ÿ¸ÿµÿ«ÿ«ÿ¨ÿ®ÿ¿ÿ¼ÿÂÿ°ÿªÿÀÿ¯ÿ­ÿ²ÿ°ÿ¯ÿ¬ÿ¯ÿ±ÿ®ÿ«ÿ®ÿ®ÿ£ÿ§ÿ°ÿ±ÿ±ÿ£ÿ¯ÿ¯ÿ¨ÿ¸ÿ±ÿ®ÿ©ÿ¬ÿ²ÿ¸ÿ·ÿ³ÿ±ÿ¨ÿ«ÿ³ÿ´ÿ²ÿ­ÿ¹ÿ¹ÿ¬ÿ¯ÿ°ÿ¯ÿ¦ÿ§ÿ¬ÿ¹ÿµÿ¦ÿ³ÿµÿ»ÿ·ÿ ÿ¤ÿ³ÿ¥ÿ´ÿÄÿ¬ÿ³ÿ¸ÿ°ÿ¬ÿ¬ÿ¤ÿ¦ÿµÿ¨ÿ ÿ¤ÿ­ÿ©ÿ¨ÿ£ÿ§ÿ³ÿ­ÿ¯ÿ¦ÿªÿ¸ÿµÿµÿ½ÿ«ÿ¯ÿ·ÿÿÿ¥ÿ§ÿµÿÿ§ÿ©ÿ¦ÿ¥ÿ°ÿ¼ÿ»ÿµÿ²ÿ¾ÿ²ÿ¯ÿµÿ°ÿ§ÿ©ÿ´ÿ­ÿ¤ÿ´ÿ¶ÿ­ÿ¦ÿ¨ÿ´ÿ¬ÿ¤ÿ©ÿ´ÿ«ÿ»ÿÿlÿÿ§ÿ·ÿºÿ·ÿ²ÿ«ÿ¬ÿ³ÿ´ÿ½ÿ¬ÿ¥ÿÿ©ÿ¨ÿ¢ÿÿÿÿ£ÿ¯ÿ°ÿ°ÿ³ÿ½ÿ¬ÿ¬ÿ®ÿ©ÿ·ÿ½ÿÂÿºÿµÿ¸ÿ¸ÿ±ÿªÿªÿ¯ÿ¼ÿµÿ¬ÿÿ­ÿ²ÿ©ÿ©ÿ¤ÿ³ÿ°ÿ­ÿ½ÿµÿ´ÿ°ÿ¸ÿÂÿ©ÿ­ÿ¨ÿ¢ÿ°ÿµÿ³ÿ®ÿ¬ÿ®ÿ±ÿ½ÿ¬ÿ¥ÿ³ÿÔÿ´ÿ ÿ¶ÿªÿ°ÿ·ÿ½ÿÂÿ¶ÿ®ÿ²ÿ£ÿ¼ÿ¯ÿ¹ÿ½ÿ¼ÿ½ÿ¯ÿ¯ÿ´ÿ¯ÿ¯ÿ¯ÿ£ÿ³ÿ»ÿ«ÿÅÿÀÿ¡ÿªÿ¢ÿ«ÿ¯ÿ¨ÿ²ÿ²ÿ°ÿ¶ÿ±ÿ´ÿ²ÿ¬ÿ§ÿ¥ÿ¬ÿ±ÿ·ÿ»ÿ¶ÿ¼ÿºÿ¸ÿ¿ÿ°ÿ«ÿ·ÿµÿ³ÿ¬ÿ°ÿ¦ÿÿÿÿ¥ÿ¦ÿ±ÿ·ÿ°ÿ«ÿ¥ÿÿ£ÿ­ÿ¬ÿ©ÿ°ÿ½ÿ ÿ§ÿ§ÿ¥ÿ¬ÿ¬ÿ§ÿ­ÿ°ÿ«ÿ¯ÿªÿ¯ÿ®ÿ»ÿµÿ´ÿ·ÿ»ÿ¸ÿ°ÿ¯ÿµÿ¯ÿ©ÿ»ÿ»ÿµÿ½ÿªÿ³ÿ»ÿ¾ÿ¾ÿ½ÿ½ÿ©ÿªÿ´ÿ±ÿ·ÿ³ÿ³ÿ±ÿ·ÿ·ÿ¬ÿªÿ¦ÿ¶ÿ°ÿÁÿ±ÿ°ÿ»ÿ«ÿ¨ÿ¦ÿ¤ÿ±ÿ·ÿ·ÿ¶ÿ¯ÿÿ¢ÿ¢ÿ¥ÿ¯ÿ°ÿªÿªÿ³ÿ­ÿ¬ÿ­ÿÀÿ¿ÿ¶ÿ¯ÿ°ÿ¬ÿ¬ÿ¸ÿ­ÿªÿ±ÿÈÿºÿ¸ÿ»ÿ»ÿ¾ÿÂÿ¶ÿ©ÿ­ÿºÿ¸ÿ¶ÿ§ÿ°ÿ»ÿ´ÿ±ÿ³ÿ¥ÿ¬ÿ¨ÿ½ÿ»ÿªÿ¯ÿÂÿ³ÿ«ÿ·ÿ²ÿ²ÿ¼ÿ´ÿÉÿÃÿµÿ¶ÿ³ÿ®ÿ¯ÿ±ÿ«ÿªÿÅÿ¨ÿ¤ÿ°ÿ»ÿµÿ²ÿ¹ÿ¹ÿ¶ÿ¯ÿºÿÀÿ¸ÿ¼ÿ¸ÿ¸ÿ¸ÿ¶ÿºÿ±ÿ¨ÿºÿ½ÿÀÿÂÿËÿÅÿ¯ÿ§ÿ·ÿÂÿ¹ÿÇÿ°ÿ¨ÿ¬ÿ³ÿ¯ÿ°ÿ¿ÿ°ÿ½ÿ­ÿ¸ÿ½ÿ´ÿ¯ÿ­ÿ¯ÿ·ÿ¾ÿÁÿ±ÿ²ÿ³ÿ¶ÿ®ÿÿÿ§ÿ¹ÿ«ÿ¶ÿÊÿÌÿ¶ÿ¸ÿÀÿ¿ÿ½ÿ·ÿ¨ÿÀÿ¹ÿ¯ÿ©ÿ¯ÿ³ÿ²ÿ¹ÿµÿ©ÿ¥ÿ±ÿ¾ÿ±ÿ²ÿ±ÿ­ÿÁÿÃÿ¨ÿ·ÿÿ¤ÿ¬ÿ¯ÿ«ÿ¨ÿ®ÿ¶ÿ¢ÿ©ÿ­ÿ¶ÿ°ÿ¹ÿÂÿ³ÿÀÿ³ÿ±ÿ²ÿ°ÿ¨ÿ°ÿ¹ÿ´ÿ¯ÿªÿ­ÿ©ÿ ÿ©ÿ±ÿ°ÿ«ÿ¬ÿ¬ÿªÿ²ÿ­ÿ«ÿ¯ÿ¯ÿ§ÿ¢ÿ¥ÿ°ÿ«ÿ®ÿ®ÿ¥ÿÿ¹ÿµÿ¬ÿ«ÿ¨ÿ¯ÿ¨ÿ¨ÿ­ÿ¤ÿ ÿ©ÿÿ©ÿ´ÿ¾ÿ©ÿ¬ÿ´ÿ±ÿ«ÿ«ÿ­ÿ¿ÿ±ÿ¹ÿ¶ÿ±ÿ¼ÿÆÿ²ÿºÿ»ÿ­ÿ¡ÿ²ÿºÿ¬ÿªÿ·ÿ«ÿ¯ÿ²ÿ­ÿªÿ²ÿ·ÿ¼ÿ¶ÿ¢ÿ¬ÿ©ÿÿ¾ÿ»ÿÀÿ¹ÿªÿ©ÿ®ÿ·ÿ¬ÿ²ÿ¬ÿºÿÀÿºÿ¹ÿ¹ÿ´ÿ·ÿ­ÿ¯ÿ®ÿ¿ÿºÿ­ÿ³ÿ·ÿ§ÿ´ÿ¯ÿ¼ÿ®ÿ°ÿ°ÿ¯ÿªÿ¢ÿ©ÿ³ÿ«ÿÂÿ´ÿ ÿ¥ÿ¤ÿ¤ÿ²ÿ®ÿ§ÿªÿÿ¿ÿ¸ÿ±ÿ¹ÿ¹ÿ¹ÿÁÿ«ÿ´ÿ¡ÿ¶ÿ¬ÿ¨ÿ±ÿºÿ±ÿ¦ÿ²ÿ©ÿÿiÿÿ°ÿ³ÿ­ÿ­ÿ´ÿ²ÿ±ÿ¼ÿ­ÿ­ÿ¯ÿ·ÿ¼ÿ¶ÿ­ÿ¥ÿÿ£ÿ»ÿÊÿ¼ÿ©ÿ±ÿ¸ÿ¸ÿ·ÿ¼ÿÂÿµÿÅÿ·ÿ·ÿ±ÿ¯ÿ­ÿ°ÿ¬ÿ©ÿ³ÿ¬ÿ³ÿªÿ¶ÿ·ÿ¹ÿ±ÿ¯ÿ³ÿ­ÿ¨ÿ°ÿ³ÿ¿ÿ¨ÿ§ÿ¶ÿ¶ÿ¨ÿ§ÿ°ÿ²ÿ¾ÿÆÿ¾ÿ»ÿ¢ÿµÿ­ÿ±ÿµÿºÿºÿªÿªÿ¯ÿªÿµÿ±ÿºÿ³ÿ­ÿ¬ÿªÿ¤ÿÿÿ¦ÿ¸ÿÇÿ±ÿ²ÿ¯ÿ°ÿ«ÿ ÿ§ÿ½ÿ¿ÿ´ÿ³ÿÃÿªÿ²ÿ¹ÿ¸ÿ±ÿ¨ÿ¥ÿ®ÿ®ÿ°ÿ«ÿ®ÿ­ÿ³ÿºÿ¼ÿªÿ¯ÿ»ÿ©ÿ¦ÿÿ¯ÿ¾ÿ´ÿ»ÿªÿ¯ÿ°ÿ±ÿ³ÿ²ÿ²ÿ¨ÿ¼ÿµÿ±ÿ¾ÿ¿ÿ½ÿÄÿ±ÿÿ¬ÿ¸ÿ³ÿ¿ÿ·ÿ®ÿ«ÿªÿ²ÿ±ÿ°ÿ±ÿ«ÿ§ÿ±ÿ³ÿ©ÿ¨ÿÀÿ°ÿºÿ¸ÿ¹ÿ¹ÿµÿ±ÿ¯ÿ©ÿ¥ÿÀÿÄÿºÿºÿ¯ÿÀÿµÿ®ÿ¹ÿ¿ÿ½ÿ¹ÿµÿ­ÿ®ÿ«ÿ¸ÿ½ÿ¦ÿ®ÿ³ÿ®ÿ´ÿ¹ÿ·ÿ´ÿ«ÿªÿ¶ÿÿºÿ©ÿÿ²ÿ±ÿ¸ÿ¸ÿ³ÿ´ÿ³ÿ¯ÿ­ÿ©ÿºÿ¦ÿ¦ÿ´ÿ®ÿ­ÿ±ÿªÿ«ÿ¯ÿ­ÿ¹ÿÊÿ²ÿ´ÿ±ÿÁÿ¨ÿ¶ÿ»ÿ²ÿ­ÿ®ÿ¶ÿ´ÿ­ÿ°ÿ¦ÿ«ÿªÿ¶ÿ³ÿÃÿ´ÿ²ÿ³ÿºÿ²ÿ¤ÿ©ÿ¹ÿ¶ÿ¨ÿ©ÿ¶ÿ¤ÿ¨ÿ·ÿ«ÿ®ÿ«ÿ¬ÿ­ÿ¦ÿ¦ÿ§ÿÿ¯ÿ°ÿ´ÿ¾ÿ©ÿ¡ÿ¯ÿ¶ÿ®ÿ¬ÿ·ÿ·ÿ¦ÿ©ÿ¾ÿÀÿ¸ÿ±ÿ¶ÿ¸ÿ§ÿ¬ÿ¬ÿ¬ÿ°ÿ«ÿ§ÿ±ÿ°ÿ¦ÿ©ÿ°ÿ¼ÿºÿÀÿ¤ÿ£ÿÿ¬ÿ³ÿ¨ÿÿ«ÿ´ÿ³ÿ¸ÿµÿ§ÿ§ÿ§ÿ©ÿ¿ÿ®ÿ£ÿ¨ÿ«ÿ«ÿºÿ³ÿ¦ÿªÿµÿ°ÿ¤ÿ®ÿ¦ÿ¬ÿ¡ÿ±ÿ¦ÿ¹ÿ°ÿ¿ÿ®ÿµÿ´ÿ¶ÿ¬ÿÿªÿ»ÿ¯ÿªÿµÿ·ÿµÿ¥ÿ»ÿ«ÿ¦ÿÿ¤ÿªÿ²ÿ³ÿ°ÿ°ÿ­ÿ®ÿ°ÿ¥ÿ²ÿ³ÿ¾ÿ³ÿÅÿ¡ÿ²ÿ¸ÿÃÿµÿ£ÿ ÿ¦ÿªÿ«ÿ²ÿ´ÿ¦ÿ¸ÿ²ÿ¬ÿµÿ±ÿ²ÿ²ÿµÿ®ÿ®ÿÁÿ½ÿ´ÿ·ÿ½ÿÂÿ¸ÿ¯ÿÅÿÀÿ³ÿ¶ÿ®ÿ¹ÿ³ÿ³ÿ®ÿ±ÿ¹ÿºÿµÿ²ÿ³ÿ·ÿ¸ÿ°ÿ°ÿ¼ÿµÿ®ÿ²ÿ²ÿÿ¯ÿ¨ÿ¯ÿ²ÿ¡ÿ¤ÿ®ÿ¬ÿ¦ÿ§ÿ³ÿ»ÿ³ÿ­ÿÿ¦ÿ¬ÿÿ«ÿÿÿ­ÿªÿ°ÿ ÿ¤ÿ¢ÿ ÿ¡ÿÿ¨ÿ­ÿ¤ÿªÿÿÿ©ÿ¹ÿÿ¿ÿ£ÿÿ¸ÿ©ÿÿ¥ÿ¢ÿ¢ÿ¨ÿ¯ÿ±ÿ§ÿÿ¢ÿÿÿªÿ¨ÿªÿ²ÿ¢ÿ¥ÿ«ÿÿ¨ÿ£ÿªÿÿÿ¡ÿÿ¤ÿ¦ÿÿÿ¥ÿ²ÿ¬ÿ¡ÿ¡ÿÿ§ÿ°ÿµÿ«ÿ§ÿ£ÿÿÿÿÿ¥ÿ¦ÿ¤ÿ¥ÿ¥ÿ£ÿ¦ÿ£ÿ£ÿÿÿÿÿÿÿÿÿ¡ÿÿ£ÿ¢ÿÿÿÿ¡ÿ¨ÿÿÿÿÿ³ÿ¹ÿµÿ¡ÿ¦ÿ¬ÿ¡ÿ²ÿÿÿ°ÿ­ÿ°ÿ½ÿÿÿ¢ÿ§ÿ¯ÿ¬ÿªÿ±ÿºÿ¹ÿ®ÿ­ÿ®ÿ³ÿ²ÿ°ÿ¸ÿ±ÿÂÿ±ÿÿ¯ÿ£ÿ±ÿ»ÿ²ÿ°ÿ·ÿ¸ÿ±ÿÿ¬ÿºÿ²ÿ¶ÿ°ÿ§ÿ®ÿ«ÿ¬ÿ¬ÿÿ¢ÿ«ÿ§ÿ½ÿ·ÿ­ÿ®ÿ«ÿ¤ÿºÿ¸ÿ«ÿ©ÿ¨ÿ¯ÿ²ÿ¬ÿ­ÿµÿ´ÿ±ÿ´ÿ²ÿÃÿ·ÿ¹ÿ¸ÿµÿ ÿ¹ÿ¿ÿÂÿ§ÿ»ÿ¾ÿ¶ÿ«ÿ½ÿ¹ÿ³ÿªÿªÿ«ÿ­ÿ³ÿ¸ÿ¼ÿ²ÿ¶ÿÁÿ«ÿºÿÀÿ¸ÿ¿ÿ¯ÿ°ÿ¶ÿ²ÿªÿ©ÿ­ÿªÿ¨ÿ¤ÿÿ¥ÿ£ÿ ÿÿÿÿÿÿ¢ÿÿÿÿ ÿÿ¨ÿ­ÿªÿ°ÿ­ÿÿ¢ÿ°ÿ¤ÿÿÿ¶ÿ±ÿ¥ÿ¦ÿ¡ÿ¡ÿ ÿ¢ÿÿÿ¡ÿ²ÿ³ÿ­ÿªÿ©ÿ©ÿ®ÿµÿ®ÿ¦ÿ¶ÿ±ÿ¦ÿ­ÿ§ÿ±ÿÊÿ«ÿ§ÿ±ÿµÿµÿ¬ÿ´ÿºÿ´ÿ®ÿ¶ÿ²ÿ«ÿ¶ÿ¸ÿ®ÿ°ÿªÿ«ÿºÿ©ÿªÿªÿªÿ©ÿ¦ÿÿ¢ÿ¶ÿ§ÿ§ÿ¶ÿ¬ÿ®ÿ§ÿ©ÿ¾ÿ¸ÿ³ÿ¶ÿÿ®ÿ¶ÿªÿ«ÿ¯ÿ­ÿ°ÿ¸ÿ±ÿ¨ÿ¯ÿ­ÿ«ÿ±ÿ³ÿ±ÿ®ÿ²ÿµÿËÿ»ÿ¯ÿÂÿ§ÿ©ÿ¥ÿ¸ÿ§ÿ£ÿ©ÿ£ÿ¤ÿ­ÿ¹ÿ´ÿ¬ÿ¯ÿ·ÿ¸ÿ°ÿ¬ÿ«ÿ®ÿ°ÿ¬ÿ¯ÿ®ÿ­ÿ®ÿ¢ÿµÿ»ÿ¼ÿ¶ÿÿ®ÿ«ÿ¢ÿµÿ¸ÿ­ÿ¥ÿ¨ÿªÿ§ÿ¯ÿ¡ÿ«ÿÿ¬ÿ¤ÿ¦ÿ¦ÿ«ÿ²ÿ­ÿªÿ«ÿ±ÿ±ÿ¯ÿ¯ÿ§ÿ§ÿ®ÿ«ÿ ÿ¸ÿ¹ÿ«ÿ²ÿ¡ÿ°ÿ·ÿ´ÿ£ÿ©ÿ¦ÿ³ÿÿ©ÿ¬ÿÅÿ¶ÿ³ÿ®ÿªÿ©ÿÿ©ÿ²ÿµÿ¬ÿ·ÿ¸ÿ¯ÿ¸ÿ¹ÿµÿµÿ´ÿ±ÿ¨ÿ«ÿ¤ÿªÿ­ÿªÿ­ÿ«ÿ¯ÿµÿÂÿµÿ»ÿ«ÿ¶ÿ´ÿ«ÿÇÿ·ÿ¸ÿÁÿ®ÿÿÿ¬ÿ³ÿªÿ¶ÿ°ÿ¨ÿ­ÿ°ÿ°ÿ¶ÿ«ÿ©ÿ«ÿ§ÿ¨ÿ§ÿ¦ÿªÿ±ÿ£ÿ¢ÿ¬ÿªÿ¢ÿµÿ­ÿ¹ÿ¸ÿ¶ÿ°ÿ¥ÿ³ÿ¸ÿ²ÿªÿ©ÿ²ÿ¹ÿ¸ÿ´ÿ¥ÿÁÿÿ®ÿ³ÿ¬ÿ¬ÿ³ÿºÿµÿ¦ÿ ÿ©ÿ«ÿ²ÿ´ÿ´ÿ¸ÿ¬ÿ©ÿ±ÿ®ÿ©ÿ¥ÿ¨ÿ¦ÿ¥ÿ¥ÿ¡ÿ¤ÿªÿ³ÿ²ÿªÿ¤ÿ¨ÿ²ÿ°ÿ¿ÿºÿÿ§ÿÿ~ÿÿ¯ÿµÿ«ÿ¬ÿªÿ¼ÿªÿ²ÿ«ÿ±ÿ´ÿ´ÿ¾ÿ±ÿ­ÿªÿ¶ÿ´ÿ°ÿ¯ÿ¥ÿ«ÿ¯ÿ·ÿ»ÿ±ÿ¬ÿ¬ÿ°ÿ¸ÿ·ÿ¹ÿ¬ÿ¨ÿªÿ§ÿ¦ÿ±ÿ´ÿ¡ÿ¯ÿ ÿ´ÿÿ£ÿºÿ¯ÿ¢ÿªÿ¦ÿ£ÿ°ÿ¶ÿ¬ÿ¨ÿÿ¥ÿµÿ¨ÿ®ÿ©ÿ¬ÿ´ÿ²ÿ­ÿ³ÿ³ÿµÿ¸ÿ±ÿ³ÿ±ÿ«ÿ«ÿ£ÿ¢ÿ¹ÿ¬ÿ«ÿÿ³ÿ®ÿ¡ÿºÿ¹ÿ°ÿ¸ÿ¥ÿ¨ÿ©ÿ®ÿ³ÿ³ÿ¶ÿÿ¯ÿ ÿ¸ÿ°ÿ»ÿ­ÿ¹ÿ¬ÿ­ÿ²ÿ¼ÿ»ÿ¬ÿ¸ÿ¬ÿ¢ÿ¢ÿ§ÿ°ÿ³ÿµÿ®ÿ§ÿ¦ÿ¬ÿÅÿÇÿ­ÿ¡ÿ¡ÿ¬ÿªÿ¼ÿµÿ±ÿ®ÿ±ÿ«ÿ¬ÿ°ÿ°ÿ ÿÿ¶ÿ³ÿ²ÿÿ ÿ³ÿ«ÿ£ÿ¶ÿ³ÿÿ­ÿ½ÿÿ¦ÿÄÿ½ÿ¯ÿ¯ÿ©ÿ¡ÿ£ÿ§ÿ¶ÿ³ÿ°ÿ¨ÿ¦ÿ¬ÿ«ÿ¬ÿ´ÿ¶ÿ±ÿµÿ°ÿ¢ÿªÿ¬ÿ¦ÿªÿ±ÿ·ÿ°ÿ£ÿ£ÿÿ°ÿºÿÿ³ÿ·ÿ§ÿ¨ÿ´ÿÆÿ°ÿÿ°ÿ­ÿÂÿ¹ÿ¯ÿ·ÿ°ÿ¸ÿ³ÿµÿ¹ÿ©ÿ²ÿÿ¬ÿ§ÿ°ÿ«ÿ®ÿ°ÿ¦ÿ³ÿ¯ÿ¤ÿ¬ÿ¶ÿ¿ÿ¾ÿ¿ÿ½ÿ´ÿ©ÿ«ÿ²ÿÿÿ¨ÿ¹ÿªÿ§ÿ´ÿ®ÿ­ÿ¹ÿ´ÿ­ÿ¸ÿ³ÿ¹ÿ¸ÿ²ÿ¦ÿ´ÿ¨ÿ¼ÿ´ÿ¢ÿÿ½ÿ¶ÿ°ÿ¸ÿ¶ÿ¾ÿ¬ÿ¨ÿµÿ«ÿµÿªÿ¶ÿ°ÿ®ÿ¯ÿ¾ÿ­ÿ°ÿ³ÿ°ÿ±ÿ®ÿ¯ÿ¬ÿ«ÿ±ÿµÿ¶ÿ¶ÿ°ÿ¬ÿ±ÿ´ÿ¾ÿÁÿ´ÿÿÿ®ÿ§ÿªÿ¤ÿ®ÿªÿªÿ¯ÿ­ÿ²ÿºÿÿ»ÿ¹ÿ®ÿ©ÿ§ÿÿªÿ¹ÿ¯ÿªÿ§ÿ¢ÿ¤ÿ¨ÿªÿ£ÿ¤ÿ¡ÿ´ÿÃÿ¢ÿ©ÿ¸ÿ¸ÿ½ÿÁÿ¹ÿ®ÿ¯ÿ©ÿÿÿ·ÿµÿ¥ÿ¨ÿ¹ÿ¼ÿ¬ÿÿÿ©ÿÇÿ«ÿ«ÿÁÿ¶ÿ¨ÿ«ÿ©ÿ¿ÿ»ÿ¯ÿ£ÿºÿÿ®ÿÿ´ÿÁÿ¡ÿ©ÿ¿ÿ¼ÿ·ÿ´ÿ¹ÿ²ÿ¯ÿ´ÿ´ÿ¨ÿ©ÿ¶ÿ¸ÿ¨ÿÿÿ®ÿ°ÿ¸ÿ·ÿ­ÿ­ÿ©ÿ°ÿºÿµÿ´ÿ³ÿ¬ÿ¦ÿ«ÿ»ÿ·ÿ¶ÿºÿ­ÿ¤ÿºÿ½ÿ·ÿ²ÿ¼ÿ£ÿ©ÿ¦ÿ­ÿ·ÿ´ÿ¬ÿ·ÿ«ÿ¡ÿ¸ÿ³ÿ®ÿ§ÿ­ÿªÿ­ÿ´ÿ¡ÿ©ÿ¬ÿ´ÿ¿ÿ¹ÿ½ÿ¿ÿ½ÿ·ÿªÿ²ÿ¹ÿ³ÿ¯ÿ´ÿ¸ÿ©ÿÿ¨ÿ¨ÿªÿ¦ÿ¡ÿ·ÿºÿ²ÿ¨ÿ­ÿºÿ´ÿ²ÿÃÿ±ÿÃÿ¼ÿªÿ®ÿ²ÿ ÿ­ÿ¥ÿ¹ÿÿÿ¢ÿ¶ÿ®ÿ¤ÿÿ¤ÿªÿ±ÿ­ÿ®ÿ¯ÿ©ÿ¯ÿ¶ÿ¬ÿ ÿ®ÿ¶ÿµÿÃÿ±ÿªÿ¶ÿ®ÿ®ÿ©ÿºÿ¯ÿªÿ¹ÿ½ÿ°ÿ±ÿ¬ÿ«ÿ¤ÿºÿ¬ÿÿ·ÿ°ÿ«ÿ¤ÿÿÿ±ÿºÿªÿ©ÿ³ÿ¤ÿÿ ÿ¦ÿ¯ÿ­ÿ®ÿ¶ÿ±ÿ¬ÿµÿ·ÿ­ÿ°ÿ³ÿ¯ÿ¼ÿ½ÿµÿ®ÿ°ÿ¾ÿ²ÿ»ÿ©ÿÿ¸ÿ®ÿ«ÿ·ÿ¬ÿ¯ÿ©ÿ´ÿ¸ÿ«ÿ¹ÿ·ÿ¥ÿ­ÿ®ÿ¶ÿ¼ÿ½ÿ´ÿ¿ÿÇÿ¸ÿ²ÿ°ÿ¯ÿ¦ÿ ÿ®ÿµÿ²ÿ´ÿ¾ÿ¹ÿ¯ÿ°ÿ«ÿ¸ÿ»ÿÆÿ¹ÿ¶ÿ¿ÿµÿ¶ÿ¥ÿ²ÿ´ÿºÿ¸ÿ³ÿµÿ­ÿ¹ÿ¸ÿ©ÿ¾ÿ¸ÿ®ÿ£ÿ¥ÿ·ÿµÿ­ÿ©ÿ¿ÿÁÿ»ÿ´ÿ¤ÿ§ÿ®ÿ°ÿ¶ÿ¹ÿ®ÿ¦ÿ«ÿ³ÿ­ÿ©ÿ°ÿ§ÿ¬ÿ²ÿ³ÿ¶ÿÀÿ¼ÿ®ÿÂÿÆÿ¾ÿ¡ÿµÿªÿªÿ¥ÿ¨ÿµÿ³ÿ¬ÿ¶ÿ¼ÿªÿ«ÿµÿ±ÿ²ÿ¸ÿµÿ³ÿ³ÿ¦ÿ°ÿ¼ÿ²ÿ­ÿ§ÿ¬ÿÅÿ¾ÿ©ÿ¹ÿ¹ÿÿ®ÿÿ²ÿ®ÿÂÿÄÿ­ÿ®ÿ¯ÿ¸ÿ¾ÿ©ÿ¶ÿ¸ÿ´ÿ¯ÿ¨ÿ·ÿ·ÿ¯ÿ´ÿ±ÿ§ÿÿ§ÿ³ÿ·ÿµÿ¼ÿªÿ¤ÿ¶ÿ°ÿ¶ÿ¿ÿµÿªÿ°ÿ¹ÿ¨ÿ±ÿ¶ÿ²ÿ¶ÿ­ÿºÿ±ÿ°ÿ»ÿ¾ÿ½ÿ¼ÿ¼ÿ´ÿµÿ¿ÿÀÿºÿ©ÿ«ÿµÿ½ÿ»ÿºÿ³ÿ¸ÿ­ÿ¤ÿ©ÿ·ÿ³ÿÎÿ¹ÿ¬ÿ«ÿ¥ÿÉÿºÿÏÿºÿ­ÿ°ÿ´ÿ³ÿ¯ÿ¯ÿ®ÿ¶ÿ¾ÿ±ÿ±ÿ¶ÿ´ÿ¿ÿ³ÿ¯ÿ¶ÿµÿ©ÿ·ÿ´ÿ½ÿ«ÿ²ÿ¾ÿ»ÿ§ÿ¤ÿ§ÿÂÿ¼ÿ¨ÿ§ÿÿÿ©ÿ«ÿ´ÿ³ÿ°ÿ°ÿ«ÿ¨ÿ¾ÿ¹ÿ³ÿ¬ÿºÿ·ÿ¶ÿ²ÿ§ÿÃÿÁÿ­ÿÿ¤ÿ°ÿ©ÿ¶ÿ¹ÿ²ÿ°ÿ¤ÿ©ÿ«ÿ¦ÿªÿ¬ÿ²ÿ¸ÿ´ÿµÿ³ÿ¸ÿ°ÿ¯ÿ±ÿ·ÿÁÿ¸ÿÿ·ÿ£ÿ²ÿ¦ÿ®ÿÀÿºÿ°ÿ±ÿ¿ÿ¶ÿ¡ÿ ÿ¡ÿÿ´ÿ»ÿ¦ÿ®ÿ¶ÿ¯ÿÉÿÆÿÄÿ·ÿ³ÿÈÿªÿºÿÿÿ«ÿ½ÿÀÿ¹ÿ«ÿ´ÿ±ÿ¨ÿ©ÿ§ÿ¬ÿ²ÿ¯ÿ±ÿºÿ»ÿ¦ÿÿ°ÿ·ÿ³ÿ¤ÿ«ÿ·ÿ±ÿÊÿ·ÿ¬ÿ¯ÿªÿÂÿ±ÿªÿ°ÿµÿ§ÿ®ÿ¸ÿ©ÿ¤ÿ©ÿÿÿ©ÿÿÿ§ÿªÿ¯ÿ©ÿ£ÿÿ¦ÿÿ§ÿ¥ÿ§ÿ«ÿÿ¥ÿ¢ÿ¤ÿ¦ÿ ÿ§ÿ©ÿ¤ÿ¨ÿ±ÿÿÿ£ÿ®ÿÿÿÿ±ÿ¤ÿ ÿÿªÿ¢ÿ ÿ ÿ«ÿ«ÿ«ÿ¢ÿÿªÿ¦ÿ©ÿ ÿ ÿ­ÿÿ¯ÿ®ÿ³ÿ¤ÿ¯ÿÿ¬ÿ¬ÿ¡ÿªÿªÿ¥ÿ¥ÿ¡ÿ§ÿ©ÿÿÿ¼ÿ³ÿ¿ÿ»ÿ¦ÿÿÿ¶ÿ¡ÿ¸ÿ¡ÿ¨ÿÿÿ¬ÿ±ÿ¦ÿ£ÿ±ÿ·ÿ«ÿ¦ÿ¦ÿ¤ÿ¶ÿ¸ÿÿÿªÿ¬ÿ³ÿ¥ÿ¯ÿ¬ÿ®ÿ®ÿÿÿ£ÿ§ÿ­ÿ­ÿ«ÿ¬ÿ­ÿ®ÿ©ÿ´ÿ®ÿ¼ÿ·ÿ£ÿ¨ÿ¼ÿ¡ÿµÿÀÿ¹ÿ¯ÿ±ÿ®ÿ©ÿ¨ÿ²ÿ¼ÿ­ÿ½ÿ¶ÿ°ÿ²ÿ¥ÿ±ÿ°ÿ«ÿ¶ÿ±ÿ¤ÿ¥ÿ±ÿ²ÿ±ÿ¨ÿªÿµÿµÿ·ÿ®ÿºÿ³ÿ©ÿ ÿÇÿ±ÿ¯ÿ®ÿ³ÿ¬ÿ«ÿ«ÿªÿ®ÿ·ÿ¶ÿ¥ÿ¦ÿµÿ³ÿ­ÿ³ÿ´ÿ«ÿ ÿÿ½ÿ­ÿ¤ÿµÿ¨ÿ¦ÿ³ÿ³ÿ®ÿ®ÿ«ÿ®ÿ°ÿ¯ÿ³ÿ£ÿ±ÿºÿ­ÿ°ÿ¯ÿ±ÿ·ÿ·ÿ¯ÿ±ÿ­ÿªÿµÿ±ÿ­ÿ±ÿ´ÿ¤ÿ³ÿ«ÿ°ÿ±ÿÀÿ¾ÿ¹ÿ®ÿ°ÿ¹ÿ­ÿ£ÿ®ÿ¬ÿ¦ÿªÿ£ÿ¥ÿ¤ÿ¤ÿµÿµÿ«ÿ©ÿ¬ÿ«ÿ®ÿ°ÿ³ÿµÿªÿÿ ÿ¯ÿÿ°ÿÿÀÿ³ÿ²ÿ£ÿ­ÿ´ÿ¹ÿ¹ÿ½ÿ¿ÿµÿµÿªÿ¥ÿ¹ÿ¿ÿ©ÿ¨ÿ°ÿ¨ÿ¯ÿ²ÿ¸ÿµÿ²ÿ°ÿ©ÿ©ÿ¤ÿ¥ÿÿÿ³ÿÿÿ´ÿ¶ÿ°ÿ¿ÿÄÿµÿ®ÿ¯ÿ©ÿ±ÿ´ÿ¦ÿ¢ÿ¤ÿ°ÿ«ÿ·ÿ§ÿÿÿÿªÿ¿ÿ·ÿ¯ÿ·ÿ®ÿ±ÿ¾ÿ°ÿ¶ÿ¬ÿ³ÿ¨ÿ¶ÿºÿ·ÿ±ÿ£ÿ ÿ­ÿ½ÿ¸ÿ¨ÿ¨ÿ´ÿ´ÿ¬ÿ¨ÿ¤ÿ¸ÿºÿ·ÿ½ÿ±ÿ£ÿªÿ­ÿºÿÿ¼ÿ¯ÿ«ÿ®ÿ±ÿ¬ÿ¨ÿ¥ÿ¥ÿ²ÿ¿ÿ°ÿ¦ÿÃÿµÿ¯ÿªÿ§ÿ»ÿºÿ¾ÿÃÿ´ÿ§ÿ³ÿ¸ÿ¯ÿ¯ÿÀÿÀÿ¶ÿ·ÿ»ÿ¯ÿ¯ÿµÿ´ÿ´ÿ¸ÿÀÿ®ÿ©ÿÀÿ¯ÿ®ÿªÿ£ÿ§ÿ­ÿ¥ÿ¥ÿ¯ÿ§ÿÿºÿ®ÿ¤ÿ§ÿ±ÿ£ÿ¤ÿ®ÿ²ÿµÿµÿ±ÿµÿ»ÿ±ÿÉÿ½ÿ§ÿ¿ÿµÿªÿ®ÿ¯ÿ­ÿÿÿÿ¥ÿÿ¤ÿ³ÿ·ÿ´ÿ®ÿ§ÿ®ÿ²ÿ«ÿªÿ·ÿÀÿ¼ÿ¼ÿÁÿ¥ÿÿ±ÿ³ÿ¯ÿ¶ÿµÿ²ÿÇÿ«ÿ¿ÿ³ÿ·ÿªÿ±ÿ¼ÿ·ÿ®ÿ²ÿ·ÿ®ÿ°ÿÊÿÊÿ¯ÿ¸ÿ°ÿÂÿ·ÿ«ÿ¬ÿ²ÿ·ÿ±ÿ¯ÿ­ÿ°ÿÅÿ¸ÿ¶ÿ´ÿºÿ°ÿ®ÿ¼ÿ±ÿ¥ÿ²ÿÐÿ´ÿ­ÿ°ÿºÿ«ÿ¥ÿ¯ÿ¶ÿ½ÿ«ÿ²ÿ«ÿÿ¡ÿÿ©ÿ¦ÿªÿ²ÿ±ÿ¯ÿ¨ÿ¢ÿ¥ÿºÿ´ÿ³ÿÂÿºÿ§ÿ±ÿ½ÿ«ÿ·ÿ³ÿ±ÿ»ÿªÿ³ÿ»ÿ¾ÿ¿ÿ¸ÿ§ÿ¦ÿÂÿ¿ÿ²ÿ³ÿ«ÿ´ÿ¶ÿµÿ«ÿÿ¥ÿ½ÿ·ÿÂÿ«ÿ¼ÿÄÿ²ÿªÿ²ÿ·ÿµÿ³ÿµÿ¶ÿËÿ¾ÿ¯ÿ¬ÿ­ÿªÿ¯ÿºÿ°ÿÖÿÆÿÅÿ»ÿ¸ÿ®ÿ­ÿ´ÿ³ÿµÿ¯ÿÁÿÁÿ¿ÿ¼ÿ³ÿ²ÿµÿ´ÿµÿÆÿÀÿ·ÿ°ÿµÿ³ÿ¿ÿ¼ÿ­ÿ£ÿ§ÿºÿÁÿÁÿ³ÿ©ÿµÿ¸ÿ¯ÿ¬ÿ¶ÿºÿ·ÿÍÿ½ÿ©ÿ®ÿ®ÿ¬ÿ­ÿ°ÿ¿ÿÃÿ®ÿ¥ÿµÿ°ÿÿÿÿ®ÿ½ÿ²ÿ´ÿ¼ÿ²ÿ»ÿ©ÿ´ÿÓÿÄÿ ÿ¶ÿÎÿ§ÿ¤ÿ­ÿ³ÿ¨ÿ­ÿ¾ÿ¯ÿ·ÿ¯ÿ¯ÿ½ÿµÿµÿ´ÿ¶ÿ·ÿ¨ÿÿ©ÿ§ÿ«ÿ¨ÿ´ÿ¶ÿ¬ÿ´ÿÁÿ­ÿ¹ÿ¸ÿ±ÿ¬ÿ²ÿ¯ÿ¨ÿ­ÿªÿÿ¨ÿ ÿ©ÿ¸ÿ¹ÿµÿ´ÿ£ÿ£ÿ¥ÿ¥ÿ©ÿ±ÿªÿ¤ÿ­ÿ¢ÿ¤ÿ¯ÿ¬ÿ«ÿ®ÿ«ÿ®ÿ²ÿ¨ÿ¯ÿ©ÿ«ÿ¶ÿ°ÿ£ÿ²ÿ±ÿ²ÿ¾ÿ¦ÿ²ÿ°ÿ¨ÿ¨ÿ®ÿ¯ÿ©ÿ¢ÿ§ÿªÿµÿµÿ°ÿ³ÿ°ÿ¦ÿ°ÿªÿ¾ÿ°ÿ³ÿ®ÿ³ÿµÿ¨ÿ²ÿ«ÿ¢ÿ­ÿ­ÿ±ÿ¹ÿ³ÿ­ÿµÿ¢ÿ·ÿÀÿ¸ÿ¶ÿ´ÿ¨ÿ«ÿºÿ¦ÿ³ÿºÿ·ÿ¬ÿ°ÿ¯ÿ²ÿ¹ÿ¹ÿ±ÿ¬ÿ±ÿºÿ¸ÿ´ÿ¶ÿ·ÿ¸ÿ¸ÿ¤ÿ¹ÿ±ÿ£ÿ ÿÿ¥ÿ­ÿ®ÿ´ÿ¿ÿµÿ©ÿ³ÿ¯ÿ­ÿ¸ÿ¶ÿ§ÿ£ÿ«ÿ³ÿ»ÿÖÿ²ÿ£ÿ¯ÿ½ÿ½ÿ·ÿ±ÿ¹ÿÄÿ±ÿ´ÿ·ÿ·ÿ»ÿ»ÿµÿ»ÿ²ÿ¼ÿ§ÿ´ÿ°ÿ·ÿ²ÿ±ÿµÿ¯ÿ¸ÿ¨ÿ°ÿÿÿÿ¡ÿ°ÿ¹ÿ³ÿ«ÿ¯ÿºÿ¹ÿ¦ÿ®ÿ²ÿµÿ°ÿ¨ÿ¡ÿ¢ÿ½ÿ¯ÿ¦ÿ¾ÿ³ÿ«ÿ­ÿ±ÿ¶ÿ»ÿÁÿ¾ÿ²ÿ¸ÿ´ÿ«ÿ¹ÿ¾ÿºÿ³ÿ©ÿ°ÿ«ÿºÿÂÿ¿ÿ¾ÿ¾ÿ±ÿ«ÿ¶ÿ·ÿ©ÿ°ÿªÿ¼ÿ¬ÿ£ÿ¹ÿ´ÿ¬ÿ´ÿÂÿÈÿÆÿÂÿªÿ¶ÿ·ÿÀÿ³ÿ´ÿ°ÿ©ÿ®ÿ­ÿ°ÿ½ÿ¥ÿ·ÿ©ÿ±ÿ­ÿ¦ÿ§ÿ©ÿ¤ÿ ÿ­ÿ¡ÿ¹ÿÎÿ½ÿºÿÇÿÍÿÀÿ¸ÿºÿ¬ÿ¸ÿ³ÿ³ÿ¼ÿµÿ³ÿ±ÿ­ÿ­ÿ³ÿ¶ÿ«ÿ¿ÿ°ÿ¯ÿ¤ÿ¤ÿµÿ®ÿ³ÿµÿ²ÿ¯ÿÿ¦ÿ«ÿ»ÿ¸ÿ¬ÿ¬ÿ§ÿ§ÿ©ÿ¬ÿ±ÿ´ÿ¹ÿ©ÿ¸ÿµÿ®ÿªÿ·ÿ´ÿ­ÿ¹ÿ¹ÿ«ÿ¯ÿ³ÿµÿ²ÿ«ÿ¦ÿ¢ÿ­ÿ°ÿ«ÿ±ÿ±ÿ«ÿ³ÿ³ÿÿ´ÿ±ÿ¸ÿ³ÿ´ÿÅÿ·ÿ§ÿ«ÿ¬ÿ©ÿ¯ÿ»ÿ¸ÿ¾ÿ¿ÿÅÿ¹ÿ·ÿ³ÿÂÿÅÿ·ÿµÿ²ÿ«ÿ©ÿ±ÿ©ÿ»ÿºÿ¢ÿÿ¢ÿ®ÿ°ÿ«ÿ³ÿ»ÿ¾ÿ¾ÿ¸ÿÄÿ²ÿ¦ÿ¯ÿ¬ÿ³ÿ¶ÿ³ÿ¸ÿºÿºÿ»ÿ¡ÿ¯ÿ²ÿ«ÿ³ÿ³ÿ¬ÿªÿ¯ÿ­ÿ±ÿ·ÿ±ÿ¼ÿ­ÿ®ÿ©ÿ©ÿ­ÿ»ÿ¿ÿ±ÿ¤ÿ©ÿ´ÿ±ÿ§ÿµÿªÿ¤ÿºÿ½ÿ«ÿ°ÿ°ÿ ÿ¤ÿ»ÿÂÿ¶ÿ±ÿ·ÿ±ÿÿ¦ÿ®ÿ¦ÿ®ÿ¯ÿ°ÿ·ÿ¨ÿ¤ÿ©ÿ¨ÿ­ÿ´ÿ¥ÿ¬ÿ°ÿÀÿ³ÿ­ÿ³ÿ°ÿ²ÿ®ÿ¹ÿ¾ÿµÿ¬ÿ²ÿÁÿ¹ÿ­ÿªÿ¾ÿ±ÿ°ÿ¯ÿªÿ©ÿ±ÿ°ÿªÿ¯ÿ·ÿ¶ÿ±ÿ®ÿ²ÿ¦ÿ²ÿ¬ÿµÿ³ÿ­ÿ½ÿÂÿÂÿºÿ«ÿ¨ÿ±ÿ¶ÿµÿ¬ÿ®ÿ®ÿ»ÿ´ÿÿ¥ÿ§ÿ¨ÿºÿ¸ÿ¡ÿÿ§ÿªÿ¨ÿ¤ÿ©ÿ¼ÿ²ÿ§ÿÿ´ÿªÿ©ÿÿ¤ÿ³ÿ³ÿ®ÿ¬ÿ°ÿ¾ÿÂÿ·ÿ¯ÿºÿ»ÿ±ÿ¶ÿ­ÿÿÿ¥ÿ¯ÿºÿ¼ÿ¾ÿ¾ÿ°ÿ©ÿ®ÿ·ÿÃÿ§ÿ¯ÿ·ÿ±ÿºÿ½ÿ·ÿ¹ÿ³ÿ°ÿ«ÿªÿ°ÿ±ÿ³ÿ¹ÿ®ÿ¹ÿ¹ÿ­ÿ±ÿ»ÿ¼ÿ·ÿ²ÿ¬ÿ©ÿ±ÿ¸ÿ¶ÿ°ÿ³ÿÀÿ»ÿ­ÿ¡ÿ¸ÿ¶ÿ³ÿ©ÿÂÿ¾ÿ°ÿ±ÿºÿºÿ¼ÿºÿ­ÿ¯ÿÁÿÀÿ´ÿµÿ¿ÿ·ÿ³ÿºÿ¾ÿ©ÿ¬ÿªÿÿ¡ÿ¢ÿ¢ÿ³ÿ³ÿ°ÿ²ÿ³ÿ³ÿÿÿ±ÿ³ÿ®ÿ¬ÿÿÿÿ§ÿ®ÿ©ÿÿ ÿ§ÿ¥ÿ£ÿ¨ÿªÿ©ÿ¤ÿÿÿÿ¨ÿ¡ÿÿ£ÿªÿ¡ÿÿ¨ÿÿ¤ÿ§ÿ¨ÿ³ÿµÿ´ÿ·ÿ«ÿÿ¡ÿ¦ÿªÿ£ÿªÿ¬ÿÿÿ¡ÿ¦ÿªÿÿ¥ÿÿÿ¤ÿÿ ÿÿ ÿÿÿÿ¶ÿ ÿÿªÿ¦ÿÿ¢ÿÿÿÿÿÿÿ£ÿ§ÿ¨ÿÿÿÿ¢ÿ£ÿ¤ÿ¡ÿÿ£ÿ±ÿÿÿÿÿÿ¥ÿÿ¤ÿ¤ÿÿÿÿ¥ÿªÿ«ÿ¥ÿÿÿ¡ÿÿ¡ÿ¬ÿ³ÿ ÿ§ÿ«ÿ£ÿ¨ÿ¥ÿ­ÿ ÿ¦ÿ«ÿ¨ÿªÿ­ÿ»ÿ½ÿ±ÿªÿ¬ÿ°ÿ³ÿ·ÿ«ÿ­ÿ³ÿ¦ÿ¯ÿ¯ÿ½ÿ·ÿ¬ÿ¶ÿªÿ«ÿ±ÿ»ÿ¹ÿ¼ÿ´ÿµÿ»ÿ¼ÿ¼ÿ¯ÿ©ÿ²ÿ¬ÿ¨ÿ­ÿ¶ÿ¶ÿ£ÿ²ÿ«ÿ¡ÿ³ÿ´ÿ¶ÿ¯ÿ¯ÿ­ÿ²ÿ±ÿ«ÿ§ÿ¦ÿ¬ÿ´ÿ·ÿ³ÿ«ÿ¨ÿ¯ÿ¿ÿ½ÿÁÿµÿ©ÿºÿ¬ÿÀÿ¶ÿ´ÿ¸ÿ©ÿºÿ·ÿµÿ´ÿ¹ÿ¶ÿºÿ¼ÿªÿÿ ÿ±ÿºÿ¹ÿ±ÿ½ÿ¼ÿ¡ÿ¸ÿ´ÿ¾ÿÁÿªÿ³ÿ³ÿ·ÿ«ÿ¶ÿ¤ÿ«ÿ¢ÿ¡ÿÿÿÿÿÿÿÿÿÿÿÿÿÿÿ ÿªÿÿÿ ÿ¨ÿÿÿ¸ÿ¥ÿÿÿÿ¢ÿÿÿ¡ÿ¥ÿ°ÿ§ÿÿ©ÿ¡ÿÿÿÿ£ÿ¬ÿ¬ÿ²ÿ§ÿÿÿ¯ÿ­ÿ¤ÿ ÿºÿ¯ÿºÿ¹ÿ«ÿ¦ÿ¥ÿ§ÿ­ÿ¥ÿ·ÿÃÿ¾ÿ±ÿ¬ÿ«ÿ®ÿ©ÿ£ÿ®ÿ©ÿÿ­ÿ¶ÿ´ÿ¤ÿ¬ÿ¸ÿÿ©ÿ ÿ¬ÿ¹ÿ§ÿ°ÿ¯ÿ¦ÿ¡ÿ¦ÿ¤ÿ°ÿ¤ÿ±ÿ©ÿÿ¡ÿ§ÿ«ÿ«ÿ¤ÿ®ÿ»ÿ¬ÿÿ°ÿºÿ¸ÿ´ÿ­ÿ±ÿ®ÿ«ÿ±ÿÁÿ¹ÿªÿ¸ÿÿ³ÿÿ·ÿªÿµÿ¬ÿ¨ÿ°ÿ²ÿºÿ°ÿ²ÿ²ÿ³ÿ«ÿ¯ÿ²ÿ®ÿµÿ³ÿ©ÿÿ§ÿ¾ÿ¯ÿ¦ÿ¥ÿ²ÿÍÿ­ÿ­ÿ¶ÿ·ÿ©ÿ£ÿ«ÿ³ÿ¹ÿÿ¨ÿ­ÿ´ÿ©ÿ²ÿ«ÿ¬ÿ¥ÿÿ ÿ¤ÿ¯ÿ°ÿ«ÿ¨ÿ²ÿµÿ¯ÿ«ÿ¥ÿ°ÿ¬ÿªÿ­ÿµÿ¶ÿ¬ÿ¬ÿ¢ÿ³ÿ«ÿ­ÿ±ÿ²ÿ®ÿ³ÿ ÿ¦ÿ¥ÿ°ÿ¥ÿ½ÿ¨ÿ³ÿºÿ«ÿ¯ÿ´ÿ¯ÿ§ÿ¬ÿ¯ÿ¯ÿ¦ÿ£ÿ±ÿ¬ÿ¨ÿ¸ÿ¾ÿ±ÿ¤ÿ¹ÿ®ÿ«ÿ±ÿ½ÿ§ÿµÿ¾ÿ¬ÿ¨ÿ¨ÿºÿ¼ÿ·ÿ¤ÿ¶ÿ¥ÿ´ÿ»ÿ²ÿÿ®ÿ¬ÿ­ÿµÿ ÿÿ­ÿ¨ÿ­ÿ²ÿ°ÿ®ÿ¥ÿ¤ÿªÿ¨ÿ£ÿ¬ÿµÿ¬ÿ«ÿµÿ±ÿÿ¯ÿ§ÿ¸ÿ»ÿ´ÿµÿ«ÿÅÿ·ÿ³ÿ°ÿ­ÿ«ÿ¬ÿ·ÿ³ÿ±ÿµÿ¯ÿ­ÿ²ÿµÿ½ÿ³ÿªÿªÿ©ÿ£ÿªÿ¯ÿ²ÿ¯ÿ°ÿ°ÿ¶ÿ½ÿ«ÿ°ÿ¹ÿ­ÿ¯ÿ¤ÿ°ÿ´ÿµÿ±ÿ¯ÿ½ÿµÿ­ÿ¸ÿ­ÿ¤ÿÿ©ÿÿ«ÿÿÿnÿ¢ÿµÿ¶ÿ¨ÿ¨ÿ´ÿ»ÿ²ÿ¸ÿ¯ÿ¸ÿ¼ÿ´ÿ³ÿ®ÿ¯ÿ«ÿ®ÿ­ÿ¤ÿ©ÿ¬ÿªÿ¬ÿ³ÿ¶ÿªÿ§ÿ¦ÿ²ÿÂÿ½ÿ¬ÿ­ÿ²ÿºÿ­ÿ­ÿ´ÿ©ÿ¨ÿ°ÿ£ÿ³ÿÿ£ÿ³ÿ¯ÿ­ÿ¥ÿ¢ÿ¨ÿ´ÿµÿ¬ÿ¦ÿ©ÿªÿ­ÿ£ÿ­ÿ¬ÿ®ÿ¾ÿ°ÿ¦ÿ®ÿ²ÿ³ÿ®ÿ¦ÿ§ÿ¯ÿ³ÿ³ÿªÿ¨ÿ³ÿ¬ÿ¢ÿ¢ÿµÿ¨ÿ¨ÿ¸ÿºÿ´ÿ½ÿ·ÿµÿ¶ÿ´ÿ¥ÿ²ÿÇÿ¡ÿ¨ÿ£ÿ¬ÿ¥ÿ»ÿ­ÿ¡ÿÄÿµÿ³ÿ®ÿ»ÿ½ÿ¿ÿ¬ÿ­ÿ¶ÿ¬ÿ±ÿ³ÿ·ÿ¸ÿ´ÿÀÿ¸ÿªÿ¸ÿ¸ÿ©ÿ¡ÿ§ÿ°ÿ®ÿ¥ÿ®ÿ¹ÿ¹ÿ«ÿ·ÿ¯ÿÿÿ­ÿ¬ÿ´ÿÀÿÿ®ÿ«ÿ¤ÿ¼ÿ©ÿ¨ÿªÿµÿ»ÿ¸ÿ³ÿ¬ÿµÿ¨ÿ§ÿªÿªÿ¯ÿ ÿ¢ÿ§ÿ¶ÿ¸ÿ³ÿºÿ¸ÿ·ÿ¯ÿ«ÿ§ÿªÿ°ÿ§ÿªÿ¦ÿ®ÿ»ÿ·ÿ³ÿ¸ÿ¬ÿ­ÿ´ÿ´ÿ²ÿ®ÿ°ÿµÿ»ÿ©ÿ¸ÿÅÿ§ÿ´ÿµÿ¢ÿ½ÿ¯ÿ»ÿ¦ÿ¹ÿªÿ²ÿµÿµÿ³ÿÂÿ®ÿ¦ÿ¯ÿ¸ÿ·ÿ²ÿ¹ÿ¿ÿ¬ÿ£ÿªÿ±ÿ¸ÿ·ÿ­ÿ¬ÿ°ÿ´ÿ¹ÿ¯ÿªÿ¯ÿ§ÿ¦ÿÿ¡ÿ ÿ­ÿ¨ÿ¯ÿ±ÿ¨ÿ±ÿ±ÿ­ÿ´ÿ¶ÿ©ÿ¸ÿ¹ÿ¯ÿ¶ÿ¾ÿ®ÿÿªÿ½ÿ±ÿ¹ÿ­ÿ±ÿ¯ÿ¬ÿ³ÿ³ÿ·ÿ«ÿ¦ÿµÿÅÿ¶ÿ¾ÿ»ÿ¾ÿºÿ­ÿ¯ÿ¿ÿ¼ÿ³ÿ©ÿ¨ÿ³ÿªÿ±ÿ¸ÿªÿ®ÿ³ÿ·ÿ°ÿ§ÿ«ÿ±ÿ·ÿµÿºÿ©ÿÿ­ÿºÿ¶ÿÄÿºÿÃÿ½ÿ¨ÿ·ÿÂÿ°ÿ«ÿÿÀÿ¬ÿ¸ÿÁÿ¯ÿ³ÿ¹ÿªÿ¨ÿ®ÿ«ÿ©ÿ¯ÿÁÿÀÿ¾ÿ³ÿ³ÿ­ÿ­ÿ­ÿ¨ÿ¯ÿ«ÿ°ÿºÿ°ÿ±ÿ¸ÿ¬ÿ¨ÿ·ÿ¹ÿ§ÿÿ­ÿ±ÿÇÿÀÿ­ÿ¬ÿ¯ÿ²ÿ«ÿµÿÂÿ¶ÿ§ÿ¨ÿ®ÿ¤ÿÿ¼ÿ¡ÿ¼ÿ²ÿ¿ÿ ÿ­ÿ³ÿÅÿ±ÿ¯ÿ³ÿ«ÿ¥ÿ´ÿÁÿÇÿÀÿ¨ÿ®ÿ¸ÿ¥ÿ¦ÿ¼ÿ½ÿ¶ÿ·ÿ±ÿ«ÿ¬ÿ¬ÿ½ÿ¯ÿ´ÿ°ÿ®ÿ§ÿ­ÿ±ÿ¸ÿÿ§ÿªÿ¹ÿ®ÿÌÿ½ÿ¯ÿ¬ÿªÿªÿ¯ÿ©ÿ¸ÿ°ÿ¢ÿ«ÿ­ÿ·ÿ¾ÿºÿ§ÿ£ÿ®ÿ°ÿ»ÿ¶ÿ®ÿ¹ÿµÿ®ÿ·ÿ¸ÿ­ÿ®ÿ·ÿ»ÿ¹ÿ³ÿºÿ·ÿ·ÿ¯ÿ©ÿ°ÿ°ÿ­ÿ¼ÿÅÿ³ÿ©ÿªÿ¼ÿ¸ÿ·ÿ¥ÿ³ÿ¯ÿÊÿ¸ÿºÿ·ÿ¯ÿ©ÿµÿ¦ÿµÿ¢ÿ¯ÿ®ÿ²ÿ¯ÿ­ÿ¨ÿ¦ÿ«ÿ¬ÿ¯ÿ²ÿ¯ÿ¬ÿ´ÿºÿªÿ¤ÿ¯ÿ±ÿ±ÿ¶ÿ°ÿªÿºÿ¹ÿ¹ÿ´ÿ¬ÿ®ÿ¦ÿªÿºÿ°ÿ»ÿ¥ÿ²ÿ´ÿ·ÿ¥ÿ°ÿºÿºÿÀÿ«ÿ¶ÿºÿÁÿºÿ±ÿ·ÿµÿÀÿ³ÿ½ÿ¿ÿ¹ÿ¯ÿ±ÿ®ÿ¡ÿ©ÿ°ÿ§ÿ²ÿÄÿ±ÿ«ÿºÿ¯ÿÿ²ÿ´ÿÁÿµÿ¸ÿ¹ÿÿ­ÿ¬ÿ¥ÿ ÿÀÿ«ÿ´ÿ·ÿ«ÿ¶ÿ³ÿ´ÿÿ¥ÿ¤ÿ¢ÿ²ÿÀÿ¸ÿ»ÿÄÿ·ÿ³ÿ´ÿ¸ÿ°ÿªÿ¹ÿºÿ³ÿ¼ÿºÿ²ÿ³ÿ©ÿ¬ÿ¶ÿ¿ÿ¾ÿ°ÿ»ÿ¶ÿ°ÿ¤ÿ°ÿ¹ÿ·ÿ¸ÿ¥ÿ·ÿ®ÿ·ÿ¾ÿÄÿ²ÿ ÿ±ÿ®ÿ°ÿµÿ¨ÿ¶ÿÀÿ¼ÿ´ÿ¸ÿ»ÿ¶ÿªÿ¯ÿ¸ÿ¥ÿ¢ÿ®ÿ³ÿ·ÿ«ÿ­ÿ¯ÿ²ÿ¶ÿ©ÿºÿ±ÿ¤ÿ¸ÿ¶ÿºÿ±ÿ¾ÿÅÿ½ÿ¨ÿ©ÿ¹ÿ³ÿªÿ©ÿºÿ´ÿ°ÿ·ÿ¼ÿ°ÿ°ÿµÿ¬ÿ«ÿ²ÿ¶ÿ¹ÿ±ÿ«ÿ²ÿºÿ¯ÿ¬ÿ©ÿ¸ÿ²ÿ«ÿ¢ÿªÿ·ÿ°ÿ¥ÿ«ÿ ÿ§ÿ¨ÿ¹ÿ§ÿ­ÿ¯ÿ¯ÿ²ÿ­ÿ°ÿ®ÿ¡ÿ£ÿ´ÿ®ÿÿ­ÿ¹ÿ´ÿµÿ²ÿ´ÿ¼ÿ­ÿ³ÿ»ÿ«ÿªÿ®ÿ·ÿ®ÿ±ÿ¶ÿ¥ÿ¶ÿªÿ¸ÿ·ÿµÿ´ÿÀÿ»ÿ¿ÿ®ÿ²ÿ·ÿ¶ÿµÿ¼ÿµÿ³ÿ¹ÿ²ÿ³ÿ²ÿ¥ÿ¨ÿªÿºÿ°ÿ°ÿªÿ®ÿ±ÿ§ÿ¯ÿ½ÿ¨ÿ¸ÿ»ÿÿ°ÿ¶ÿ ÿ²ÿ¬ÿ¹ÿºÿ¯ÿ«ÿ¤ÿ«ÿ­ÿÿ§ÿ¾ÿ³ÿµÿ¸ÿ¸ÿ¸ÿªÿµÿ®ÿ«ÿ¯ÿ²ÿ®ÿÀÿ·ÿ½ÿÇÿµÿ²ÿÿ¨ÿ¾ÿ»ÿ¨ÿÿÿµÿ´ÿ­ÿ´ÿ³ÿ­ÿ­ÿ©ÿ±ÿºÿ¨ÿ¶ÿ·ÿ¤ÿ¦ÿ°ÿ¯ÿÿÂÿ³ÿµÿ©ÿÿ¬ÿ¨ÿ­ÿ´ÿ·ÿ´ÿ¯ÿ²ÿ°ÿ¬ÿ­ÿ±ÿ¸ÿºÿºÿ»ÿµÿ¼ÿÅÿ³ÿ¯ÿºÿ¹ÿ¹ÿÿ´ÿ©ÿ¬ÿÿ¯ÿÀÿºÿ©ÿ»ÿ¸ÿ¾ÿ´ÿ·ÿ¹ÿ¼ÿ¾ÿ¯ÿ°ÿ½ÿ²ÿ¬ÿ«ÿÀÿÀÿªÿºÿÄÿ±ÿ±ÿ¤ÿ¨ÿ¬ÿºÿ¸ÿ­ÿ¾ÿ¾ÿ´ÿ®ÿ«ÿ©ÿ£ÿªÿ´ÿ¸ÿÀÿµÿÿÿ¦ÿµÿ¾ÿ¸ÿ±ÿ´ÿ ÿ¯ÿ°ÿ®ÿ¯ÿÀÿÇÿÃÿ´ÿ¬ÿ®ÿ¦ÿ°ÿ²ÿ«ÿ­ÿªÿ®ÿ²ÿ¦ÿ«ÿ®ÿÿ­ÿ¸ÿ£ÿ¤ÿÿªÿÿ¨ÿ¯ÿ¬ÿ¢ÿ©ÿ§ÿÿÿ¤ÿÿÿÿ¢ÿÿÿÿ¡ÿÿÿ¡ÿ©ÿÿÿÿ ÿ¶ÿ±ÿ¯ÿ®ÿ¡ÿ¡ÿ¥ÿ§ÿÿÿ ÿÿ ÿ§ÿ¥ÿªÿÿ¸ÿ¦ÿÿ£ÿÿ¨ÿ®ÿ·ÿ¢ÿ«ÿ¦ÿ­ÿ§ÿ ÿ¢ÿ­ÿ¯ÿ¡ÿªÿ¸ÿ³ÿ¯ÿ¯ÿ®ÿ¨ÿ­ÿ£ÿÿÿ¥ÿ¨ÿÿ£ÿ¯ÿ®ÿªÿ³ÿµÿªÿ¦ÿ¨ÿ§ÿµÿ³ÿ«ÿ¤ÿ§ÿ¢ÿÿ­ÿ²ÿ°ÿ¡ÿÿ¤ÿ®ÿ¦ÿÿ«ÿ²ÿ®ÿ´ÿ«ÿ®ÿÆÿºÿ¥ÿ­ÿ¼ÿ¬ÿ®ÿºÿÿ¼ÿ°ÿ¨ÿÿ¨ÿ±ÿªÿ¥ÿ¯ÿ¹ÿ²ÿ³ÿ²ÿ¬ÿ´ÿ¬ÿ¯ÿºÿ²ÿ¹ÿ©ÿ¦ÿ¬ÿ´ÿ­ÿ©ÿ­ÿ¤ÿ¤ÿ®ÿ¥ÿ©ÿ°ÿ²ÿ¥ÿ¯ÿ´ÿ¯ÿ®ÿ¤ÿ¯ÿ«ÿ©ÿ©ÿ²ÿ´ÿ±ÿ§ÿ¥ÿ·ÿ¶ÿ¯ÿµÿÿÿ¹ÿ´ÿ§ÿÿ¬ÿ£ÿ«ÿ§ÿ£ÿ¤ÿ¨ÿ²ÿ¶ÿ¯ÿ«ÿ­ÿ±ÿ®ÿ¢ÿ¤ÿÅÿ½ÿ½ÿ«ÿÂÿ·ÿ¯ÿ«ÿ©ÿ²ÿ¸ÿ´ÿ®ÿ¥ÿ©ÿ¶ÿ¯ÿ¹ÿ ÿÁÿ¨ÿ®ÿ¬ÿ«ÿ§ÿ®ÿ»ÿ»ÿ³ÿ®ÿªÿ®ÿ´ÿ¢ÿ¨ÿÿ©ÿ®ÿ­ÿ°ÿ³ÿ°ÿ¶ÿ¿ÿ½ÿ»ÿ¹ÿ¬ÿ¦ÿµÿ©ÿ´ÿ¹ÿ£ÿ²ÿ¶ÿ©ÿ±ÿµÿµÿµÿ´ÿ·ÿ¸ÿ®ÿªÿ°ÿ­ÿ­ÿ´ÿ«ÿ¼ÿ¶ÿ¯ÿ·ÿªÿªÿºÿ¿ÿ°ÿ©ÿ®ÿ¡ÿ¡ÿ´ÿ¦ÿ¶ÿÿ²ÿÀÿµÿ¯ÿ»ÿ´ÿ¬ÿ¬ÿ¦ÿªÿºÿªÿªÿ¯ÿ³ÿ¸ÿ¼ÿ­ÿ²ÿ±ÿ¨ÿªÿ¶ÿ¯ÿ£ÿ¨ÿªÿªÿ±ÿ»ÿ¾ÿ·ÿ¹ÿªÿ¡ÿ®ÿ²ÿµÿµÿªÿ§ÿ®ÿ§ÿ´ÿªÿÄÿ¯ÿµÿ¥ÿ«ÿ°ÿ­ÿ·ÿÄÿ¹ÿ©ÿ©ÿ¦ÿ²ÿÇÿ©ÿ´ÿ¢ÿ®ÿ­ÿ¬ÿªÿ°ÿ«ÿ¤ÿ²ÿºÿ¬ÿªÿ´ÿ«ÿºÿ¨ÿ¸ÿ½ÿ¦ÿ²ÿÅÿ·ÿ©ÿ®ÿ¬ÿºÿ¯ÿ±ÿ¿ÿ¯ÿÿ¦ÿ¤ÿ§ÿ³ÿ±ÿ±ÿ¹ÿ©ÿªÿ®ÿ¸ÿªÿ³ÿ¯ÿ°ÿ¨ÿ­ÿ³ÿ³ÿ³ÿ´ÿ²ÿ²ÿ·ÿ­ÿ¼ÿ¿ÿ³ÿ²ÿ¸ÿ´ÿ­ÿ®ÿ­ÿ­ÿ¼ÿ¶ÿµÿ¼ÿ¢ÿ±ÿÈÿ½ÿ´ÿªÿ²ÿ·ÿÿÿÿ¨ÿ¨ÿ¢ÿ­ÿºÿ²ÿ¯ÿµÿ¶ÿ­ÿªÿµÿµÿ·ÿµÿ¾ÿ¥ÿ¤ÿ°ÿ³ÿµÿ±ÿÿÿ¼ÿ¯ÿ¶ÿ³ÿ¯ÿªÿªÿ±ÿ°ÿµÿºÿ¶ÿ±ÿ±ÿ°ÿ¶ÿ¥ÿ¾ÿªÿ³ÿ¯ÿ¶ÿÆÿÏÿÀÿ«ÿ¨ÿÿ®ÿ¹ÿ°ÿ¸ÿ¶ÿ¹ÿ´ÿµÿ¼ÿ´ÿ«ÿ²ÿ¸ÿ£ÿ¬ÿ§ÿ­ÿ«ÿ¡ÿÿ¤ÿ¡ÿ¡ÿ¯ÿÿ®ÿ±ÿ³ÿ½ÿ©ÿ­ÿºÿ¸ÿ¸ÿ­ÿ®ÿ¼ÿ­ÿ³ÿ³ÿ³ÿ¤ÿ©ÿ½ÿ»ÿ¯ÿ¶ÿ¤ÿ»ÿµÿ¢ÿ¬ÿ¹ÿµÿµÿ²ÿ£ÿ£ÿºÿ´ÿ¸ÿ¶ÿ²ÿ²ÿ­ÿ¯ÿ³ÿªÿÿ©ÿ¯ÿªÿ´ÿµÿ°ÿ¯ÿ±ÿµÿ¶ÿ¯ÿ©ÿµÿ§ÿ¾ÿºÿ¶ÿ·ÿ²ÿ¶ÿ½ÿ³ÿ³ÿÅÿ¤ÿ´ÿ§ÿ±ÿ®ÿ¨ÿ©ÿ­ÿµÿ»ÿÅÿ¶ÿ·ÿºÿ¸ÿ°ÿ²ÿ³ÿ®ÿ½ÿÀÿ­ÿ²ÿ³ÿ¿ÿµÿÀÿ¿ÿ©ÿ¢ÿ«ÿÂÿ¾ÿºÿ·ÿ¾ÿ»ÿ¹ÿ·ÿ²ÿ·ÿ±ÿºÿÁÿºÿ·ÿ£ÿ¨ÿÁÿÈÿ¼ÿ°ÿ©ÿ§ÿ»ÿÿÿÿ§ÿºÿ»ÿ¶ÿ®ÿ®ÿ«ÿ¬ÿ·ÿ¶ÿ­ÿ±ÿ¾ÿÅÿÅÿ¨ÿªÿ´ÿ¯ÿ¡ÿ­ÿºÿ­ÿ¹ÿ»ÿ¬ÿÅÿ¹ÿ¶ÿ±ÿ®ÿ³ÿ¸ÿ°ÿÿµÿ½ÿ¼ÿÂÿ¯ÿ¡ÿ®ÿ¶ÿ¾ÿÃÿÃÿ§ÿ¦ÿªÿªÿ­ÿ²ÿ¾ÿ³ÿÿ­ÿÀÿ´ÿ®ÿ¶ÿ¹ÿ¨ÿÿ¨ÿ¬ÿ¢ÿ­ÿ°ÿ²ÿ¶ÿµÿ©ÿ¬ÿ«ÿ¥ÿ°ÿ²ÿ³ÿ·ÿ¼ÿÊÿ¹ÿ»ÿµÿ³ÿ°ÿ²ÿ®ÿªÿ·ÿ¸ÿºÿ²ÿ´ÿ²ÿ³ÿ¹ÿ¹ÿ»ÿÀÿ´ÿ­ÿ±ÿ²ÿ±ÿ´ÿ­ÿ¬ÿ¶ÿ¯ÿ»ÿ¸ÿ»ÿ½ÿºÿ¼ÿ¶ÿ¯ÿ¾ÿ·ÿ½ÿ½ÿºÿ¶ÿ¯ÿ«ÿªÿ½ÿ¾ÿµÿ°ÿ¬ÿªÿ®ÿ²ÿ¹ÿ²ÿÿ»ÿÇÿ·ÿ¯ÿ°ÿ·ÿÀÿ­ÿ¸ÿµÿºÿÀÿ³ÿ§ÿ°ÿÀÿ¿ÿ¨ÿ´ÿ¢ÿ©ÿºÿ®ÿ­ÿ¸ÿ¶ÿ³ÿ»ÿÁÿªÿ¬ÿ©ÿ²ÿ¿ÿ¼ÿªÿ®ÿ¯ÿ»ÿ¼ÿÃÿ©ÿªÿ·ÿºÿÀÿÉÿ³ÿµÿ¼ÿ±ÿ±ÿ¾ÿ½ÿ¼ÿ¹ÿ¬ÿ²ÿºÿ«ÿ·ÿ¹ÿ¸ÿÅÿ±ÿÿªÿºÿ¢ÿ¡ÿ¸ÿ®ÿ£ÿÿÿ°ÿ¸ÿ²ÿ¬ÿ¯ÿ±ÿ»ÿªÿ²ÿ»ÿ¿ÿ·ÿ§ÿ­ÿÊÿÅÿ©ÿ³ÿ°ÿ´ÿ·ÿ³ÿ´ÿ»ÿ¹ÿ´ÿ¶ÿ¤ÿ¹ÿ§ÿ¤ÿ³ÿÀÿÁÿ¸ÿ¯ÿ«ÿ½ÿ ÿ¹ÿ³ÿ¯ÿ±ÿ¦ÿ¨ÿ¶ÿµÿ·ÿ¬ÿ­ÿ¼ÿ²ÿªÿºÿ´ÿ«ÿ±ÿ²ÿ·ÿÁÿ·ÿ¡ÿ´ÿºÿÃÿÂÿ¶ÿ³ÿ´ÿ«ÿ©ÿ³ÿ½ÿ£ÿ´ÿ­ÿ®ÿ®ÿ­ÿ°ÿ²ÿªÿ¬ÿ»ÿ·ÿ³ÿ½ÿÅÿ¿ÿ²ÿ©ÿ¬ÿ±ÿ­ÿ¬ÿ°ÿ®ÿºÿ«ÿ±ÿ·ÿ¬ÿ¦ÿ¯ÿºÿ¹ÿ³ÿ¾ÿ½ÿÀÿ»ÿ¸ÿ·ÿ­ÿªÿ·ÿ¿ÿ»ÿ¿ÿ«ÿªÿ³ÿ«ÿ¯ÿ­ÿ¦ÿ§ÿ£ÿÿ¥ÿ°ÿ­ÿ·ÿ¦ÿ¢ÿµÿºÿÆÿÁÿ®ÿ±ÿ¿ÿ¹ÿ¶ÿ¹ÿ«ÿ´ÿ°ÿ»ÿ­ÿ¥ÿ¬ÿ±ÿµÿµÿ°ÿ»ÿ²ÿ¦ÿ¸ÿµÿ¯ÿ¬ÿ¿ÿºÿºÿ²ÿ³ÿÅÿÅÿ¸ÿ«ÿµÿªÿ´ÿ·ÿ¹ÿ¶ÿ±ÿ¹ÿ¼ÿ­ÿ§ÿ«ÿ¹ÿÿ¶ÿ°ÿ¦ÿªÿ®ÿ¥ÿ±ÿ¾ÿ¶ÿ¶ÿÀÿ«ÿ·ÿ¹ÿ³ÿ·ÿºÿ¹ÿ·ÿ·ÿ¶ÿ²ÿ²ÿºÿ¿ÿ»ÿ¹ÿ´ÿ¼ÿ½ÿÉÿÁÿ´ÿ¹ÿµÿ­ÿ¹ÿÉÿ¿ÿ¬ÿ·ÿ¦ÿ°ÿ§ÿ®ÿ¥ÿ»ÿ½ÿ¯ÿ§ÿ¯ÿµÿ²ÿ´ÿµÿ­ÿ´ÿÁÿ·ÿ³ÿÀÿ½ÿÅÿ«ÿ¤ÿµÿ´ÿ©ÿ«ÿ°ÿ¶ÿÀÿºÿ­ÿ¸ÿºÿ¿ÿ¸ÿ´ÿ«ÿ¦ÿ©ÿ¦ÿ¦ÿ±ÿ¦ÿ«ÿ¯ÿ²ÿ·ÿ£ÿ®ÿ¶ÿ­ÿ¹ÿ¶ÿ«ÿ±ÿ¹ÿ¼ÿ¬ÿ±ÿ²ÿÊÿ¯ÿ¸ÿ§ÿ¬ÿ©ÿ±ÿ³ÿ®ÿ¥ÿ¤ÿ°ÿ²ÿ®ÿ©ÿ ÿÁÿ·ÿ¬ÿ¡ÿ«ÿ®ÿ·ÿ³ÿ©ÿ¬ÿ´ÿ¸ÿ¹ÿ¹ÿ­ÿ¯ÿ´ÿ½ÿ®ÿ³ÿ©ÿ ÿ­ÿ´ÿ­ÿ§ÿ©ÿ£ÿÿ¦ÿªÿªÿ­ÿ«ÿ§ÿÃÿ¯ÿÿ¦ÿ¯ÿ­ÿ°ÿ®ÿ±ÿ´ÿ«ÿ®ÿ²ÿ´ÿ¦ÿ®ÿ¼ÿµÿµÿ¬ÿ¨ÿ­ÿ°ÿµÿ¹ÿÅÿËÿµÿÿ¯ÿ´ÿ¶ÿÀÿÿ®ÿ­ÿ£ÿÄÿ¶ÿ»ÿ§ÿ©ÿ´ÿ­ÿ©ÿ°ÿ³ÿ·ÿ³ÿ®ÿ°ÿ¹ÿ­ÿ¯ÿÂÿ»ÿ±ÿ ÿ¥ÿ­ÿ²ÿ¹ÿºÿ²ÿ¬ÿ­ÿ²ÿÿªÿ­ÿ³ÿ¦ÿ¶ÿ­ÿ¼ÿ¸ÿ´ÿ¶ÿ¸ÿ²ÿ²ÿ®ÿ«ÿºÿÀÿ¶ÿ»ÿ³ÿ¬ÿ¿ÿ½ÿ·ÿ³ÿ´ÿ²ÿ¨ÿ©ÿÿÿ®ÿ¥ÿ¢ÿ­ÿ§ÿ©ÿ¢ÿ§ÿÿªÿ¤ÿ­ÿ©ÿÿÿ¤ÿªÿ¤ÿ¢ÿ§ÿ¬ÿ±ÿ§ÿ¤ÿ§ÿÿ£ÿ¡ÿ¶ÿ¶ÿ°ÿÿÿÿ¤ÿ£ÿ£ÿ¦ÿÿÿ¡ÿ¥ÿ©ÿ¦ÿÿ¡ÿ¥ÿ¬ÿ¨ÿ¨ÿ¥ÿ ÿ«ÿÿ£ÿÿÿ¢ÿ¥ÿ¨ÿÿÿ ÿÿÿ¤ÿ¤ÿ¤ÿÿÿ£ÿ·ÿ·ÿÿ§ÿÿ²ÿ¡ÿÿÿ§ÿÿ©ÿªÿ¢ÿ¦ÿ¯ÿ®ÿ ÿÿ¡ÿÿÿÿÿ«ÿ¥ÿÿ§ÿÿÿÿ­ÿ®ÿªÿ¬ÿªÿ©ÿÿÿÿ¢ÿ ÿÿÿ¤ÿªÿÿÿÿÿÿ¼ÿ±ÿ¸ÿ±ÿ´ÿ¬ÿ¢ÿ§ÿ°ÿµÿ«ÿ´ÿ»ÿ²ÿ©ÿ£ÿ«ÿµÿ½ÿ¬ÿ¯ÿµÿ¤ÿ¤ÿ»ÿ°ÿ¹ÿ±ÿ°ÿ®ÿ¦ÿ§ÿ§ÿ±ÿ®ÿ°ÿ©ÿ¡ÿ²ÿÁÿ°ÿÿ§ÿ¢ÿÿ¢ÿªÿ¼ÿ­ÿºÿ±ÿ¸ÿºÿ­ÿµÿ§ÿ°ÿ±ÿ²ÿ«ÿªÿªÿ­ÿ­ÿ´ÿ¿ÿ·ÿ¤ÿ£ÿ¯ÿ¼ÿ»ÿ¼ÿ¹ÿ¬ÿ¸ÿ¬ÿÿÀÿ¸ÿÿ¦ÿ­ÿ¬ÿÿ´ÿ»ÿ­ÿ³ÿµÿ§ÿ¨ÿµÿ­ÿ¤ÿ¯ÿµÿ¿ÿ­ÿ¢ÿÁÿ¹ÿ¬ÿ¹ÿ­ÿ¹ÿ¸ÿ§ÿ§ÿ«ÿ¡ÿ§ÿÿ ÿÿÿÿÿÿÿÿÿÿÿÿÿÿÿ ÿ¢ÿ~ÿÿÿÿ¯ÿ«ÿÿ®ÿ­ÿ¨ÿ¢ÿ¨ÿ°ÿÿÿÿÿ¥ÿ ÿÿªÿ°ÿ ÿÿ¡ÿ­ÿ¦ÿ ÿ¥ÿÿ¡ÿ©ÿªÿ ÿ§ÿÆÿ²ÿ¨ÿ´ÿ°ÿªÿ¢ÿ§ÿ¯ÿ¯ÿ¼ÿºÿ­ÿ­ÿ«ÿ¦ÿ¤ÿ¦ÿµÿºÿµÿ·ÿ¦ÿ¹ÿ±ÿ£ÿ°ÿ¦ÿ°ÿ¨ÿ«ÿ¸ÿÿ±ÿ¬ÿ¯ÿªÿ±ÿ©ÿÿ«ÿ ÿ§ÿ©ÿ«ÿ­ÿ¯ÿ²ÿµÿ©ÿ£ÿ³ÿ³ÿ ÿ¬ÿ½ÿ¸ÿ³ÿ©ÿ¬ÿ±ÿ®ÿ¡ÿ¬ÿ«ÿ¬ÿÿ©ÿ¶ÿ¶ÿ¾ÿÀÿ»ÿ³ÿ»ÿ´ÿ³ÿµÿ³ÿ³ÿµÿ°ÿ¶ÿ²ÿ­ÿ©ÿÿ¥ÿ¿ÿ·ÿ¬ÿ¦ÿ©ÿÿ±ÿ¹ÿ®ÿ®ÿ¯ÿ­ÿ«ÿ±ÿ±ÿ§ÿªÿ°ÿ«ÿ­ÿ¯ÿ¨ÿ¬ÿ­ÿ¯ÿ´ÿ¯ÿ©ÿ©ÿ«ÿ®ÿ®ÿ«ÿ§ÿ°ÿ³ÿ©ÿ§ÿ¤ÿ®ÿªÿ¨ÿµÿ¼ÿ¬ÿ©ÿ§ÿ¯ÿ½ÿ»ÿ§ÿ¡ÿ«ÿºÿÿ«ÿ¥ÿ¡ÿ¡ÿ«ÿ¨ÿµÿ±ÿ¤ÿ©ÿ´ÿªÿ°ÿ­ÿ§ÿ°ÿ¢ÿ¦ÿ³ÿ±ÿ¬ÿ¤ÿ¨ÿ«ÿ¹ÿ·ÿ¹ÿ¯ÿ¶ÿ¯ÿ±ÿ¸ÿºÿªÿ±ÿ±ÿÁÿ°ÿÂÿÆÿÿ­ÿ¬ÿªÿ½ÿ¹ÿ§ÿ·ÿ¶ÿ³ÿ¯ÿÿÿ³ÿ®ÿ«ÿ°ÿ³ÿ´ÿ¨ÿ¡ÿªÿ¯ÿ¯ÿ­ÿ²ÿ¹ÿºÿ³ÿ«ÿÿ«ÿªÿºÿ¯ÿ­ÿ¨ÿÿ´ÿ¤ÿ½ÿ¢ÿÆÿ¿ÿ¹ÿ¯ÿ¯ÿ»ÿ¬ÿ¯ÿ²ÿ·ÿ½ÿÀÿ°ÿ¶ÿ³ÿ¯ÿ­ÿ³ÿ®ÿ©ÿ³ÿ»ÿ´ÿÿ¡ÿ·ÿ­ÿºÿ½ÿ´ÿ°ÿ¿ÿ«ÿ¢ÿ´ÿ³ÿ¨ÿ²ÿÀÿÀÿ¯ÿªÿ©ÿ±ÿ®ÿ²ÿÿÿ[ÿÿ«ÿ©ÿ¡ÿ¹ÿ¹ÿ´ÿÿ´ÿ®ÿ¬ÿ¬ÿ­ÿ®ÿ±ÿ±ÿ­ÿ§ÿÿÿ¨ÿ¥ÿ¤ÿ¦ÿ­ÿ¶ÿ¸ÿ´ÿ­ÿ¼ÿ·ÿ¹ÿ§ÿ§ÿ±ÿ±ÿºÿ¶ÿ®ÿ­ÿ©ÿ­ÿ±ÿ£ÿ®ÿ¨ÿ¨ÿ®ÿµÿ¸ÿ§ÿ¤ÿ¾ÿ«ÿ«ÿ¯ÿ­ÿ¬ÿ§ÿ¥ÿ¨ÿ§ÿµÿ¾ÿ²ÿ°ÿ±ÿ³ÿ³ÿ³ÿ°ÿ¬ÿ²ÿ¬ÿ¶ÿ¶ÿªÿ·ÿ°ÿ¢ÿ¡ÿ°ÿ¼ÿ«ÿ³ÿ¼ÿÆÿ©ÿ¶ÿ­ÿ¤ÿ¬ÿÿªÿ¤ÿ ÿ±ÿ¶ÿ¸ÿÀÿªÿ·ÿ©ÿ¼ÿªÿ¶ÿ¹ÿÿ©ÿ´ÿ¸ÿ»ÿ½ÿ¼ÿ¯ÿ§ÿ©ÿ§ÿ£ÿ³ÿºÿ«ÿ¦ÿ¢ÿ«ÿ¾ÿ·ÿªÿ¬ÿ±ÿ«ÿ·ÿ¥ÿ²ÿ°ÿ°ÿ¯ÿÿ¥ÿªÿ¢ÿ¯ÿÈÿ¯ÿÿ´ÿªÿ®ÿ¡ÿÿ­ÿ¨ÿ¤ÿ¢ÿ£ÿ¶ÿ¦ÿ²ÿ¤ÿ¥ÿ¤ÿÿ­ÿ³ÿ§ÿ¯ÿ¯ÿ¾ÿÂÿ²ÿ¢ÿ©ÿ·ÿ¸ÿ½ÿ´ÿ¥ÿ©ÿ·ÿ»ÿ¿ÿ·ÿ«ÿ±ÿ³ÿ§ÿ¨ÿ¢ÿ­ÿ¬ÿªÿ§ÿ¤ÿºÿ·ÿªÿ´ÿÿ¶ÿ­ÿ¼ÿ±ÿ£ÿ²ÿ´ÿ»ÿ­ÿ¨ÿ¯ÿ¸ÿ¦ÿ¢ÿ´ÿ¹ÿ½ÿ®ÿ®ÿµÿ±ÿ«ÿ¨ÿ¦ÿ±ÿ¸ÿ¬ÿ¢ÿ©ÿ°ÿ­ÿ¨ÿ¯ÿºÿ°ÿ«ÿ­ÿ±ÿ¦ÿ«ÿ°ÿ³ÿ­ÿ¥ÿÿ¥ÿ«ÿ¹ÿ²ÿ£ÿ¼ÿµÿ­ÿ³ÿ°ÿ³ÿ¬ÿ¦ÿÀÿ¹ÿ¸ÿ¸ÿ¤ÿ±ÿªÿ²ÿ¹ÿ¶ÿ½ÿ°ÿ»ÿ½ÿ¶ÿ­ÿ´ÿ·ÿµÿ±ÿÿ§ÿ·ÿ²ÿ¬ÿ­ÿ«ÿ¬ÿ¼ÿ¶ÿ¨ÿªÿ«ÿ¬ÿ©ÿ²ÿ´ÿ«ÿ®ÿ¯ÿ£ÿ¥ÿ¯ÿ¸ÿÃÿ²ÿ¹ÿµÿªÿ±ÿ¸ÿ£ÿºÿ¥ÿ°ÿ«ÿ°ÿ¯ÿµÿ©ÿ¥ÿ¶ÿ¹ÿ«ÿ¬ÿ¼ÿ´ÿ¢ÿ¤ÿ«ÿ§ÿ¯ÿ³ÿ¶ÿ»ÿ¼ÿ¸ÿ¡ÿ¡ÿ²ÿ´ÿ¹ÿ³ÿ±ÿ¯ÿ¶ÿ³ÿ®ÿ¶ÿÁÿ¹ÿ­ÿ±ÿ²ÿ¹ÿºÿÀÿ¿ÿ³ÿ®ÿ©ÿ®ÿ°ÿ§ÿ¤ÿ¯ÿÿÿ¯ÿªÿ¿ÿ©ÿ®ÿ¢ÿ ÿ½ÿ³ÿ´ÿ·ÿ·ÿ¶ÿ¬ÿ¬ÿ²ÿ¸ÿ½ÿ±ÿ§ÿ«ÿ¥ÿ¥ÿ³ÿ²ÿ®ÿµÿ²ÿ«ÿ­ÿ¸ÿÄÿ´ÿ°ÿ½ÿ·ÿÿ´ÿ­ÿÀÿ·ÿ©ÿ°ÿ³ÿ´ÿ¼ÿ°ÿ¯ÿ¤ÿ¸ÿÁÿ¿ÿ¡ÿ©ÿºÿ»ÿ¢ÿµÿ°ÿ±ÿ®ÿ§ÿ ÿ©ÿ»ÿºÿ¬ÿ«ÿ¶ÿ¯ÿ¦ÿ·ÿ¹ÿ¬ÿªÿ¬ÿµÿ°ÿµÿÆÿ¯ÿ­ÿ®ÿ«ÿ¸ÿ³ÿ©ÿ¼ÿ¶ÿ§ÿªÿ©ÿ©ÿ½ÿ©ÿ ÿ­ÿÿ¿ÿ°ÿºÿ¹ÿ³ÿ³ÿ¼ÿ³ÿ¯ÿªÿ½ÿµÿ´ÿ·ÿ¸ÿ¬ÿ©ÿ´ÿ­ÿ«ÿ«ÿ¯ÿ°ÿ®ÿ²ÿ±ÿ±ÿ¶ÿ¼ÿµÿ¯ÿ¦ÿ¡ÿ©ÿÿ²ÿºÿ­ÿ°ÿµÿ®ÿ¦ÿ¬ÿ®ÿÿ³ÿ·ÿªÿºÿÀÿµÿ´ÿ¯ÿ·ÿ¦ÿ°ÿ·ÿ·ÿ®ÿ´ÿªÿ¶ÿÁÿ·ÿ¶ÿ²ÿ¦ÿ¡ÿ¤ÿ¤ÿ«ÿ¶ÿ¯ÿ·ÿÀÿ«ÿ«ÿ¯ÿ¯ÿ½ÿ¿ÿ¾ÿ·ÿºÿ­ÿ·ÿ¸ÿ ÿµÿ¹ÿ¯ÿ·ÿ½ÿ®ÿÀÿµÿ¸ÿ­ÿ¤ÿ¯ÿ¯ÿ«ÿÿ¥ÿ¹ÿ¹ÿ®ÿ°ÿ³ÿ²ÿ³ÿºÿµÿ±ÿºÿµÿ³ÿ¸ÿ­ÿ­ÿ´ÿ°ÿ©ÿ´ÿ¸ÿ®ÿ©ÿºÿ¯ÿ§ÿ¾ÿ»ÿ·ÿ£ÿ«ÿ¨ÿ²ÿ®ÿ¯ÿ·ÿ²ÿ·ÿ°ÿ°ÿ¹ÿ³ÿ«ÿ³ÿ»ÿ¹ÿ±ÿ·ÿºÿÁÿÆÿ»ÿªÿ«ÿÀÿÄÿ»ÿ¬ÿ§ÿ«ÿµÿ·ÿ¨ÿ³ÿ­ÿ±ÿºÿ¯ÿ°ÿ«ÿªÿ±ÿ¼ÿ¾ÿ¿ÿ±ÿ¯ÿ·ÿºÿ±ÿ®ÿ·ÿµÿµÿ¸ÿºÿ¸ÿ´ÿµÿ¬ÿ§ÿ¬ÿ³ÿ²ÿ­ÿ¹ÿ´ÿ±ÿ­ÿ¾ÿµÿ²ÿ¶ÿ­ÿ¸ÿ´ÿ¯ÿ¶ÿ£ÿ²ÿ®ÿ¢ÿ´ÿ¯ÿ§ÿ³ÿ®ÿ¹ÿÿ«ÿ´ÿ¡ÿ¦ÿ±ÿªÿªÿÿÿ¶ÿ®ÿ¬ÿ¯ÿ·ÿÄÿºÿ±ÿ¯ÿªÿ¼ÿ¹ÿ´ÿ³ÿ¯ÿ§ÿ¹ÿ²ÿÿ¿ÿ¹ÿ¼ÿ¼ÿ·ÿÀÿ¹ÿ¨ÿ±ÿ·ÿ®ÿ®ÿ»ÿ¶ÿ³ÿ³ÿ²ÿ´ÿ¬ÿªÿ³ÿ¶ÿ¨ÿ¤ÿ¢ÿªÿºÿÅÿÀÿ´ÿ¨ÿµÿ­ÿ©ÿ´ÿ°ÿ¦ÿ¶ÿÄÿ·ÿÂÿÃÿ°ÿ«ÿ¦ÿ¬ÿ¯ÿÿÿ¯ÿ½ÿÄÿÇÿ½ÿ¯ÿµÿÀÿªÿ±ÿ²ÿ®ÿ¥ÿÂÿ¹ÿÁÿÉÿ³ÿ³ÿÿµÿ´ÿ£ÿÿÿ¦ÿµÿ¾ÿ­ÿªÿ­ÿ±ÿµÿ·ÿ·ÿ¬ÿÁÿÄÿ²ÿ¬ÿ²ÿ´ÿ§ÿ§ÿ°ÿ»ÿÏÿ¸ÿ¥ÿªÿ¨ÿ¾ÿÇÿÀÿ²ÿ²ÿÄÿ¾ÿ·ÿ°ÿ©ÿ±ÿºÿºÿ·ÿ­ÿ¯ÿÁÿªÿ¦ÿ¯ÿ¾ÿµÿÿ®ÿ¦ÿ°ÿ­ÿ®ÿ¸ÿ¾ÿ¶ÿ¼ÿºÿ¶ÿ«ÿ¨ÿ­ÿ·ÿ³ÿ¨ÿ®ÿ¹ÿºÿ´ÿ§ÿ­ÿºÿ¯ÿ¾ÿ¼ÿ¸ÿÿ©ÿ¬ÿ¦ÿ¨ÿ¯ÿ£ÿ·ÿ°ÿµÿ¥ÿ§ÿ¯ÿ­ÿ¯ÿ´ÿ»ÿ¾ÿ­ÿÿ¨ÿ®ÿ°ÿµÿÄÿ¹ÿºÿ¬ÿ¡ÿ©ÿ¬ÿ¯ÿ¾ÿ³ÿ¬ÿ¨ÿ²ÿ¹ÿ³ÿÿ§ÿ¯ÿ¨ÿµÿ±ÿ©ÿ¼ÿ½ÿ¾ÿ±ÿ£ÿ¢ÿ©ÿ¥ÿ¨ÿ­ÿ½ÿµÿ±ÿ´ÿ¥ÿ£ÿÿÿÿÿÿÿÿÿÿÿÿ¢ÿ«ÿµÿ¤ÿ®ÿ¬ÿÿÿ­ÿ¯ÿ¯ÿ«ÿ£ÿÿÿÿ¡ÿ¥ÿ¦ÿªÿ ÿ¡ÿªÿ©ÿÿ§ÿ¹ÿ¦ÿÿ®ÿ¥ÿ§ÿ³ÿ¥ÿÿ§ÿ­ÿ¡ÿÿ©ÿ¨ÿ§ÿ®ÿ¬ÿ¦ÿÿ«ÿ¦ÿ ÿ¢ÿ­ÿÿ£ÿÿ£ÿ©ÿ¶ÿ©ÿÿ§ÿ°ÿ®ÿ«ÿ°ÿ¬ÿ¨ÿ«ÿ¦ÿ­ÿ©ÿ«ÿ£ÿ§ÿ ÿÿ¤ÿ´ÿ±ÿ§ÿ¨ÿ¥ÿ¬ÿ¥ÿ¦ÿ«ÿ¨ÿ¦ÿ§ÿ«ÿ¬ÿ±ÿ¶ÿ²ÿ½ÿ¥ÿ¬ÿ¹ÿ®ÿ¸ÿ¯ÿ«ÿ¯ÿ¬ÿ²ÿ²ÿ¯ÿ­ÿ¯ÿ´ÿ«ÿ§ÿ­ÿ¬ÿ®ÿ³ÿ¢ÿ³ÿ¢ÿ­ÿ¢ÿ«ÿ§ÿ§ÿ³ÿµÿ³ÿ¯ÿ¤ÿ¢ÿ¨ÿ¤ÿ¤ÿ¬ÿ ÿ¶ÿ½ÿ¶ÿ­ÿ£ÿ¥ÿ­ÿ´ÿ¹ÿ·ÿ°ÿ®ÿªÿ¦ÿ§ÿ¤ÿ«ÿ·ÿ¨ÿ®ÿ°ÿÿ°ÿÿ©ÿ¶ÿ¸ÿ©ÿÿÿ¥ÿ±ÿ¸ÿ´ÿ¨ÿ¶ÿ¯ÿ±ÿ®ÿ­ÿÌÿÄÿ¿ÿ¦ÿ¹ÿ¦ÿ¨ÿ«ÿ«ÿµÿ¼ÿ¸ÿ³ÿ´ÿ¶ÿ­ÿ¬ÿ²ÿÃÿ¿ÿ´ÿ½ÿ©ÿ¯ÿ®ÿ³ÿ³ÿ±ÿ¶ÿ³ÿ¨ÿ­ÿ­ÿ¬ÿ­ÿ©ÿ¯ÿ¢ÿ¨ÿ«ÿ¹ÿ­ÿÿ¤ÿ£ÿ¥ÿµÿ¸ÿ°ÿ³ÿ»ÿ³ÿÿ§ÿ¶ÿ²ÿ´ÿµÿ®ÿ¬ÿ¨ÿ¢ÿªÿ³ÿ­ÿªÿ³ÿ»ÿ¨ÿ¦ÿ­ÿ»ÿ¾ÿÃÿ·ÿªÿ®ÿ©ÿ¥ÿ¥ÿ£ÿ¨ÿ²ÿ©ÿ§ÿ¶ÿ²ÿ¡ÿ±ÿ¼ÿµÿ´ÿ¬ÿ£ÿ§ÿ¨ÿ¦ÿ´ÿ¼ÿ©ÿµÿ´ÿ»ÿ²ÿ½ÿ®ÿ¦ÿ¦ÿ¦ÿ®ÿ´ÿ´ÿ¸ÿ³ÿ¨ÿ¼ÿ°ÿ¨ÿµÿ³ÿ´ÿ±ÿ¯ÿ±ÿ·ÿ´ÿ¶ÿ´ÿ¯ÿ­ÿ¥ÿ¯ÿµÿÂÿ¸ÿ¨ÿ¯ÿ»ÿ½ÿ·ÿ¯ÿ§ÿ¨ÿ¯ÿ°ÿ¶ÿ¿ÿ¼ÿÿ£ÿ¥ÿ¨ÿ¯ÿ±ÿ¬ÿ´ÿ±ÿ¬ÿ·ÿ»ÿ­ÿ®ÿ±ÿ¤ÿ´ÿ±ÿ¶ÿÁÿ§ÿ«ÿ³ÿ¯ÿ­ÿ³ÿ½ÿ²ÿºÿÿ²ÿºÿ¥ÿÿ¢ÿ¤ÿ¬ÿ­ÿ´ÿ³ÿ£ÿ´ÿ®ÿ¢ÿ®ÿÁÿ¯ÿ´ÿ²ÿ°ÿ­ÿ­ÿ¸ÿ¼ÿ±ÿ³ÿ®ÿ½ÿÉÿ­ÿ´ÿµÿ´ÿ®ÿªÿ¯ÿ°ÿ±ÿ¼ÿ´ÿ·ÿµÿ«ÿ¶ÿ°ÿ¯ÿ©ÿ®ÿ­ÿ¬ÿ¨ÿÿ¢ÿ§ÿ©ÿ¦ÿ¦ÿ¯ÿ³ÿµÿºÿ¹ÿ°ÿ«ÿ®ÿ¬ÿ¯ÿ­ÿ»ÿ¿ÿ³ÿºÿ²ÿ³ÿ¼ÿ¸ÿ­ÿ±ÿ»ÿ«ÿÿ±ÿ¯ÿ¹ÿµÿ¨ÿ¬ÿ¯ÿ°ÿ´ÿ¯ÿ¬ÿªÿµÿ½ÿ®ÿ²ÿ°ÿ·ÿÀÿ±ÿ®ÿÅÿ¯ÿ´ÿÈÿÊÿ¹ÿ®ÿ°ÿºÿ¹ÿ¯ÿ®ÿ·ÿ´ÿ·ÿ©ÿ±ÿ·ÿ¢ÿÿ¯ÿ·ÿ°ÿ¯ÿ²ÿªÿ¨ÿ¯ÿ«ÿ¬ÿÄÿºÿ²ÿ¶ÿ¶ÿ½ÿÁÿ²ÿ¶ÿÂÿ¬ÿ©ÿ¨ÿ¦ÿ¤ÿ±ÿ·ÿ¶ÿ¶ÿ«ÿÅÿ¿ÿ»ÿ¸ÿ¯ÿ³ÿ»ÿ´ÿ¬ÿ®ÿ²ÿ¾ÿ®ÿ½ÿºÿ²ÿ¯ÿ¯ÿ®ÿ³ÿºÿ¹ÿ®ÿ ÿÿªÿ¿ÿºÿ®ÿ²ÿµÿ´ÿ¶ÿºÿºÿºÿ¬ÿµÿµÿ²ÿ´ÿ¾ÿ¸ÿ¦ÿ«ÿ¦ÿÿ§ÿ¤ÿÌÿÇÿµÿ®ÿ®ÿ°ÿ±ÿ¼ÿ¯ÿ©ÿ¸ÿ¿ÿ®ÿ°ÿ°ÿ¨ÿ³ÿ­ÿ©ÿ³ÿ¹ÿªÿ¦ÿ§ÿªÿªÿ­ÿ²ÿ®ÿ»ÿ­ÿ¹ÿ¾ÿ¸ÿ½ÿ¾ÿ³ÿ©ÿ­ÿ°ÿ¨ÿ¸ÿµÿ¬ÿ¸ÿ»ÿ²ÿ¶ÿÆÿ¿ÿ¹ÿ¯ÿÿÿÿ±ÿ»ÿ´ÿÂÿÁÿ°ÿ¬ÿ´ÿ©ÿÿ©ÿ·ÿ±ÿ«ÿ¬ÿ·ÿ·ÿÁÿ·ÿ£ÿ­ÿ»ÿ±ÿ´ÿ½ÿ­ÿÅÿ·ÿ»ÿºÿ³ÿ­ÿ¥ÿÿ ÿ²ÿ¹ÿ¹ÿ²ÿ¨ÿ¦ÿ¥ÿ¥ÿ¹ÿ¼ÿ¼ÿ©ÿ­ÿ¬ÿ«ÿ©ÿ©ÿ·ÿµÿ¡ÿ´ÿ©ÿ¦ÿ¨ÿ³ÿÁÿ»ÿ£ÿ­ÿ®ÿ«ÿ²ÿ¾ÿ½ÿ²ÿ©ÿÿ¤ÿ¶ÿ¹ÿ¬ÿ¹ÿ¼ÿ³ÿ±ÿ³ÿ¾ÿ¼ÿ¤ÿ§ÿ¶ÿ¶ÿ¾ÿ¬ÿµÿªÿ°ÿ°ÿ­ÿ¬ÿ±ÿºÿµÿ³ÿÍÿ·ÿ­ÿ³ÿ²ÿ¬ÿ²ÿÀÿ¼ÿÍÿ²ÿÂÿÇÿ·ÿµÿ½ÿ¯ÿ¨ÿµÿÅÿÁÿ½ÿºÿ·ÿ´ÿ±ÿ©ÿ°ÿ¿ÿ¶ÿºÿ³ÿ¬ÿ®ÿµÿºÿÿ³ÿ­ÿ®ÿ¶ÿµÿ²ÿ­ÿªÿ¶ÿ¦ÿÉÿºÿ´ÿµÿ±ÿ©ÿ«ÿ½ÿÊÿ¾ÿ»ÿ³ÿºÿºÿ´ÿ©ÿ¨ÿ¯ÿªÿ£ÿ½ÿ·ÿ´ÿ¥ÿ¯ÿ·ÿ±ÿ³ÿ´ÿ°ÿ¸ÿ¯ÿ±ÿ¸ÿ¶ÿ¾ÿÁÿ°ÿ©ÿ®ÿ³ÿ´ÿ¯ÿ®ÿ½ÿ¿ÿ»ÿ»ÿ«ÿ¸ÿ¶ÿ¡ÿÿ§ÿ·ÿ®ÿ¨ÿµÿ¹ÿ±ÿ®ÿÃÿ²ÿ®ÿ¬ÿÿÿ¸ÿ±ÿ­ÿªÿ´ÿ«ÿ¶ÿ½ÿ®ÿµÿ¼ÿµÿºÿÁÿ¦ÿ¼ÿµÿ¼ÿ©ÿµÿ¿ÿ³ÿ¬ÿ¶ÿ´ÿ±ÿ®ÿ°ÿ¬ÿ©ÿ¦ÿ´ÿ¶ÿ´ÿºÿ©ÿ´ÿ»ÿ¿ÿ»ÿ´ÿ¥ÿ¬ÿ®ÿ¥ÿ«ÿ·ÿ¸ÿ©ÿ«ÿ¼ÿ®ÿ±ÿ»ÿ®ÿÿ¤ÿ±ÿ»ÿÀÿËÿ»ÿ¢ÿ¢ÿ§ÿ¬ÿ±ÿ¹ÿ»ÿ­ÿ±ÿ¾ÿ»ÿ®ÿ·ÿ°ÿ²ÿ·ÿ¶ÿ®ÿ´ÿÇÿ¢ÿ¨ÿ¶ÿ´ÿ´ÿ°ÿªÿ´ÿ¹ÿ²ÿ¯ÿ¬ÿ¯ÿ¯ÿ§ÿµÿ«ÿ¦ÿ±ÿ³ÿ°ÿ³ÿ­ÿ¨ÿÃÿÆÿÿÁÿ·ÿ¼ÿ¾ÿ­ÿ®ÿÆÿÄÿ¤ÿ²ÿ²ÿ±ÿ´ÿ«ÿ±ÿºÿ«ÿªÿ®ÿ¨ÿ¯ÿ°ÿªÿ¯ÿµÿ´ÿ½ÿ¼ÿ´ÿ¦ÿ®ÿ¸ÿ²ÿ®ÿ¯ÿ¦ÿ¥ÿ´ÿ³ÿ·ÿ®ÿ¡ÿ«ÿ¸ÿ¶ÿ­ÿ¬ÿ¯ÿÀÿÃÿºÿ­ÿ¥ÿ©ÿ¶ÿ´ÿ¶ÿ¯ÿªÿ¹ÿ·ÿµÿ®ÿ¯ÿ°ÿ«ÿ±ÿºÿ¿ÿ´ÿ¯ÿ¶ÿ¸ÿ¯ÿªÿ¹ÿ¦ÿ°ÿ°ÿ³ÿ¶ÿ¯ÿ±ÿ±ÿ¬ÿ²ÿ·ÿ³ÿµÿ®ÿÆÿ¬ÿ­ÿ¶ÿ»ÿ´ÿºÿ¸ÿ°ÿ¶ÿ¼ÿ³ÿ«ÿ²ÿµÿÀÿ´ÿ¬ÿ±ÿ¾ÿ²ÿ­ÿ­ÿ¯ÿ³ÿ¯ÿ´ÿ»ÿ·ÿ®ÿ´ÿ¶ÿ§ÿ°ÿ´ÿ¯ÿ¯ÿµÿ½ÿ¾ÿ¶ÿÂÿÆÿ¸ÿ·ÿ³ÿ°ÿ¾ÿ°ÿ¬ÿÃÿ¾ÿ²ÿ¶ÿ²ÿ½ÿ¹ÿ²ÿ´ÿ¯ÿ¹ÿ¾ÿ¾ÿ¿ÿ´ÿ¶ÿºÿ¸ÿ¶ÿ«ÿ£ÿ¹ÿ¬ÿ­ÿÉÿªÿ¿ÿÿ®ÿ«ÿ§ÿ±ÿµÿ´ÿµÿ¬ÿ®ÿ±ÿ¸ÿ¬ÿ³ÿºÿ³ÿ¤ÿ°ÿ®ÿ®ÿ¶ÿ²ÿ¬ÿ°ÿ³ÿ²ÿ®ÿªÿ®ÿ¯ÿ¯ÿ¼ÿÂÿ´ÿ¯ÿ²ÿ¾ÿÀÿ·ÿµÿ²ÿ­ÿ¸ÿ´ÿµÿµÿ¼ÿ©ÿÁÿ±ÿÿ¯ÿ¯ÿªÿ±ÿ¯ÿ®ÿ²ÿ¬ÿ¥ÿÿÿ§ÿ§ÿ­ÿ ÿÿ¤ÿ¬ÿ®ÿ±ÿ¶ÿ´ÿªÿ¤ÿ¦ÿ£ÿªÿ¯ÿ¸ÿ¬ÿ®ÿ®ÿ¨ÿ°ÿ²ÿ«ÿ²ÿ¶ÿ®ÿ¨ÿ¦ÿ³ÿÈÿÅÿ¯ÿ±ÿ¦ÿ®ÿ®ÿ©ÿ¨ÿ³ÿµÿ¨ÿ­ÿ´ÿ®ÿ±ÿ¸ÿ²ÿµÿµÿªÿ»ÿ¯ÿºÿ±ÿ¸ÿ²ÿªÿ¥ÿ±ÿ±ÿªÿ«ÿ¹ÿ¿ÿ³ÿ°ÿ­ÿ®ÿ§ÿ¥ÿ§ÿ¬ÿ´ÿÀÿ¹ÿ´ÿºÿ­ÿ­ÿ«ÿ®ÿ²ÿ®ÿ´ÿ¸ÿ³ÿÅÿ·ÿÿºÿ¸ÿ­ÿ±ÿ¶ÿªÿ¬ÿ¯ÿ¨ÿ¬ÿ­ÿ§ÿ©ÿ°ÿ°ÿªÿ¢ÿ«ÿ£ÿÿÿ²ÿ³ÿ­ÿÿ§ÿ©ÿ ÿÿ¦ÿ«ÿ¯ÿ§ÿÿ¥ÿ¢ÿ§ÿ¯ÿºÿ£ÿ¥ÿ£ÿÿÿÿÿ¢ÿ±ÿ«ÿ¡ÿ¡ÿ©ÿ§ÿ¨ÿ®ÿ§ÿ¦ÿ²ÿ¯ÿ¯ÿÿªÿ¦ÿÿ¬ÿÿÿÿÿ³ÿ¨ÿ£ÿ¥ÿÿÿ«ÿ§ÿ¥ÿªÿÿÿÿ¡ÿ¬ÿ¶ÿÿ²ÿÿÿÿÿÿÿ¦ÿ ÿÿ ÿ®ÿ¨ÿÿÿÿÿÿÿ­ÿÿÿÿÿÿÿ£ÿ¥ÿªÿ´ÿ«ÿ¡ÿ ÿ¡ÿ¢ÿ ÿ¢ÿ§ÿÿ¬ÿ±ÿ´ÿÿ¢ÿ³ÿ´ÿµÿÿ­ÿµÿ«ÿ«ÿÿ¨ÿ¬ÿ²ÿ¦ÿ§ÿ±ÿ³ÿµÿ®ÿ²ÿµÿ¹ÿ¶ÿ¶ÿ¨ÿ»ÿªÿ¹ÿ¼ÿ­ÿ§ÿ±ÿ¡ÿ¢ÿ»ÿ®ÿ«ÿ¡ÿ²ÿ¸ÿ¬ÿ­ÿ®ÿ¶ÿ¼ÿ¸ÿ¶ÿ²ÿ±ÿ®ÿ§ÿ¤ÿ®ÿÈÿ¹ÿ¥ÿ¥ÿ´ÿ«ÿªÿ¯ÿ¸ÿ¶ÿ¬ÿ«ÿ²ÿ®ÿ¦ÿ¬ÿ¬ÿ¢ÿ¥ÿ¶ÿ³ÿ§ÿ¸ÿ¹ÿ³ÿ®ÿ´ÿ®ÿ»ÿÿ°ÿºÿ¥ÿ¥ÿ®ÿµÿºÿµÿ¡ÿ«ÿ­ÿ£ÿ¨ÿ©ÿ¤ÿ¡ÿ¬ÿ´ÿ³ÿ­ÿ»ÿ¼ÿ®ÿ¹ÿ³ÿ·ÿ®ÿ©ÿ¨ÿÿ¥ÿ¡ÿÿ£ÿ¤ÿ©ÿ¤ÿÿÿ ÿÿÿÿÿÿÿÿÿ¬ÿ ÿÿÿ£ÿ§ÿ§ÿÿ¬ÿ©ÿ¥ÿÿ¥ÿ¢ÿ¦ÿÿ£ÿÿÿ ÿ¬ÿ¯ÿ²ÿ²ÿªÿ¬ÿªÿ¢ÿÿÿ¥ÿ©ÿ¢ÿ¦ÿ­ÿ¥ÿªÿ³ÿ­ÿ¦ÿµÿ¬ÿ ÿÀÿ«ÿ£ÿ¬ÿ¬ÿ®ÿ§ÿªÿµÿ®ÿ«ÿ­ÿ¤ÿ§ÿ®ÿ°ÿ¸ÿ¦ÿ²ÿ¨ÿ´ÿÿÿ§ÿ«ÿ¤ÿÿ£ÿ¨ÿ´ÿ§ÿªÿ³ÿÿ§ÿ¦ÿ­ÿªÿµÿ·ÿ·ÿ±ÿ´ÿµÿ©ÿ«ÿ«ÿÿ£ÿ®ÿ£ÿ©ÿ¦ÿªÿ¬ÿµÿ ÿ¨ÿ£ÿ·ÿÿºÿ¡ÿ¥ÿºÿ®ÿÿ©ÿ©ÿµÿÿ¥ÿ©ÿ³ÿ±ÿ­ÿ³ÿ·ÿ¤ÿÿ¡ÿ¯ÿ¸ÿ³ÿªÿªÿ²ÿ¯ÿ¯ÿ®ÿ­ÿµÿÿ¨ÿ§ÿ°ÿ£ÿ½ÿ¸ÿªÿ´ÿ°ÿ­ÿ­ÿ¶ÿ°ÿ´ÿ°ÿ­ÿ±ÿ°ÿ£ÿ¤ÿ°ÿ°ÿ¥ÿ£ÿ­ÿ­ÿªÿ±ÿ¯ÿ©ÿ¢ÿ²ÿ¹ÿ¥ÿÿ¢ÿ®ÿ´ÿ¯ÿµÿÿÿÃÿÿ¬ÿ®ÿ­ÿªÿ¥ÿ¶ÿ­ÿÁÿ´ÿ ÿÿÿ®ÿ´ÿ»ÿ¯ÿ¥ÿ¸ÿ½ÿ»ÿÄÿ¼ÿ­ÿ®ÿ¸ÿ²ÿ»ÿ¨ÿ½ÿÂÿµÿªÿ³ÿ´ÿ®ÿ¹ÿÂÿ¸ÿ¦ÿ¸ÿÿ¸ÿ¶ÿ§ÿ¯ÿ°ÿ±ÿ±ÿ°ÿªÿ­ÿ®ÿ®ÿµÿµÿ®ÿ¶ÿ°ÿ¯ÿ¹ÿ³ÿ¬ÿ«ÿ±ÿ±ÿªÿ¸ÿµÿ¤ÿÿÿ¬ÿ´ÿÅÿ¨ÿ§ÿ¡ÿªÿªÿÁÿ°ÿ®ÿ¯ÿ¹ÿ²ÿ«ÿ¬ÿ¦ÿ²ÿ©ÿ ÿ¸ÿ¼ÿ°ÿ£ÿÿ¡ÿ­ÿ¶ÿ¹ÿ´ÿ¦ÿ£ÿ±ÿ»ÿ¢ÿÿ¹ÿ¸ÿªÿ¢ÿÿ®ÿ®ÿ©ÿ§ÿ¸ÿ²ÿ»ÿ»ÿ¶ÿµÿ¥ÿ¥ÿ¥ÿ¶ÿ±ÿ­ÿ£ÿÿWÿÿ´ÿ¨ÿ¬ÿµÿ­ÿ®ÿªÿ´ÿ±ÿ¬ÿ±ÿ¯ÿ°ÿ¶ÿ¹ÿ±ÿ¨ÿ¢ÿ¤ÿ±ÿ®ÿ®ÿ²ÿ«ÿ¶ÿºÿºÿ³ÿ¿ÿ¯ÿ¶ÿ±ÿ«ÿ¯ÿ«ÿ¶ÿ²ÿ°ÿ¯ÿ©ÿ¬ÿ·ÿÿ³ÿ±ÿ²ÿÅÿµÿ½ÿ®ÿ©ÿ±ÿ¦ÿ­ÿºÿ²ÿµÿ¬ÿ¦ÿÿÿ¯ÿ³ÿ®ÿµÿ¨ÿÿ©ÿµÿ®ÿ¦ÿ®ÿºÿ·ÿµÿ¶ÿ¯ÿ¥ÿµÿ­ÿÿ¥ÿÿ ÿ´ÿ´ÿ©ÿ´ÿ¸ÿ¨ÿ·ÿ®ÿ£ÿªÿ¬ÿ¬ÿ¬ÿ¼ÿ®ÿÂÿ¶ÿ¹ÿ¸ÿ«ÿÿ±ÿ®ÿ¤ÿ³ÿ¤ÿ¸ÿºÿ¢ÿ£ÿ±ÿ°ÿ§ÿ¡ÿ¦ÿªÿÿ¡ÿ·ÿÿ¡ÿ¼ÿ¨ÿ¯ÿ¸ÿ·ÿ¾ÿ­ÿ¼ÿ¤ÿ¼ÿ±ÿÿ¤ÿ¬ÿ¶ÿ³ÿÆÿÿ¯ÿ­ÿ´ÿµÿÂÿ¹ÿ§ÿ¦ÿ«ÿ¶ÿ§ÿ´ÿ³ÿ¯ÿ ÿ¡ÿ°ÿ§ÿ®ÿ´ÿ¢ÿ ÿ¦ÿ³ÿ°ÿªÿ©ÿªÿ¶ÿ²ÿ«ÿ´ÿªÿ¢ÿ­ÿ§ÿ£ÿ´ÿ®ÿ·ÿ¹ÿ¨ÿ¥ÿ¯ÿ¤ÿ­ÿ³ÿ¨ÿ®ÿ¹ÿ¨ÿ£ÿ­ÿÿ¼ÿµÿ»ÿ§ÿ²ÿ­ÿ¦ÿ¹ÿªÿ¯ÿÀÿ°ÿ­ÿ¬ÿ©ÿµÿ²ÿ·ÿ²ÿ«ÿ¥ÿ¬ÿ­ÿªÿ§ÿ¬ÿ«ÿ¬ÿ°ÿ©ÿ¢ÿ¤ÿ´ÿ·ÿªÿÿªÿ®ÿªÿ¢ÿ®ÿ³ÿºÿ¥ÿ ÿ¯ÿ©ÿ·ÿ²ÿªÿµÿ¬ÿ·ÿ©ÿ³ÿ¬ÿ¬ÿ§ÿ®ÿ·ÿÀÿµÿ«ÿ·ÿ¨ÿºÿ¼ÿ¹ÿ»ÿ¬ÿ¬ÿ½ÿ©ÿ®ÿ®ÿ¨ÿ´ÿ°ÿ ÿ¦ÿ®ÿ©ÿ«ÿ´ÿ±ÿ°ÿ»ÿ±ÿªÿ¶ÿ²ÿ¨ÿ¬ÿµÿ´ÿ¾ÿµÿ¥ÿ§ÿÿºÿ±ÿµÿºÿ¹ÿÀÿ²ÿ¤ÿ´ÿ¹ÿ·ÿ¸ÿ¶ÿ·ÿ§ÿ¿ÿ¨ÿ£ÿºÿ¼ÿ±ÿ§ÿ¦ÿµÿ±ÿ¯ÿÿªÿ´ÿ³ÿ°ÿµÿ®ÿªÿ·ÿ­ÿ ÿ§ÿ±ÿ¸ÿ±ÿªÿ¦ÿ®ÿ³ÿ²ÿ¶ÿ¬ÿ¼ÿ¾ÿ¬ÿ´ÿ¦ÿ±ÿ¾ÿ®ÿ£ÿ¦ÿ±ÿ¸ÿ¬ÿ®ÿ­ÿ¼ÿ ÿºÿ°ÿ»ÿ¼ÿ»ÿ±ÿ³ÿ´ÿÿªÿ©ÿªÿ±ÿ±ÿ¯ÿÿÿ°ÿ¼ÿ¯ÿ«ÿ§ÿ¥ÿ£ÿÿ¨ÿ¸ÿ¸ÿ¢ÿÿ¸ÿ·ÿ·ÿÁÿ¼ÿÑÿÄÿ¯ÿ±ÿ¸ÿ«ÿ¬ÿ³ÿ³ÿ¸ÿ¶ÿ¨ÿÿ²ÿÁÿÃÿ¡ÿ»ÿ®ÿºÿÀÿ«ÿ©ÿ«ÿ³ÿ´ÿ«ÿ¦ÿ©ÿ³ÿÂÿºÿ²ÿ¿ÿ¼ÿ¿ÿ·ÿ©ÿ©ÿ®ÿ±ÿ²ÿ½ÿ¹ÿ®ÿ¯ÿ¥ÿ«ÿ°ÿµÿµÿ·ÿ«ÿ ÿ ÿ³ÿ¯ÿ²ÿÿ³ÿ¤ÿÿºÿÿ±ÿ¯ÿ­ÿºÿ¿ÿ³ÿµÿ·ÿ²ÿ©ÿ±ÿ³ÿ·ÿ¿ÿÁÿ´ÿ´ÿ¶ÿµÿ¬ÿ¬ÿ·ÿ´ÿ®ÿ³ÿ¶ÿ°ÿ³ÿ¼ÿ²ÿ­ÿ²ÿ²ÿ®ÿ©ÿ®ÿ²ÿ²ÿ³ÿ»ÿºÿ°ÿªÿ¤ÿµÿ¤ÿ¥ÿ­ÿ¯ÿ³ÿ³ÿ­ÿºÿ¸ÿ¦ÿªÿ²ÿ¾ÿ±ÿ±ÿ¯ÿ°ÿ¶ÿ·ÿµÿ®ÿ±ÿ«ÿ¸ÿ¼ÿ±ÿ¼ÿ»ÿ«ÿµÿ®ÿÿ®ÿ´ÿ¨ÿ¯ÿÁÿ´ÿÁÿ¯ÿ¨ÿ°ÿ°ÿÂÿ«ÿºÿ®ÿÃÿ®ÿÃÿ¯ÿ¯ÿ§ÿ¶ÿ»ÿ­ÿ¶ÿ´ÿ¯ÿ¹ÿ´ÿ­ÿ«ÿ³ÿ³ÿ°ÿµÿ¸ÿ±ÿµÿ»ÿ·ÿ´ÿ¯ÿ«ÿ©ÿ«ÿ­ÿ¶ÿ¨ÿ¨ÿ«ÿ¾ÿ¸ÿ¸ÿ·ÿ¬ÿ¶ÿ¨ÿ§ÿ¾ÿ²ÿ¼ÿªÿ«ÿ°ÿ¿ÿÀÿ°ÿ¥ÿ§ÿ±ÿ§ÿ´ÿ¯ÿ´ÿ¸ÿ¾ÿ½ÿ§ÿ¥ÿ¹ÿÁÿ¬ÿÿ¬ÿ¯ÿ«ÿ°ÿ¨ÿ«ÿ¶ÿºÿ¨ÿ®ÿ­ÿ¾ÿ¸ÿ¼ÿÿÁÿÅÿÁÿ½ÿ¯ÿ¬ÿ±ÿ·ÿªÿ­ÿ¸ÿ¶ÿ³ÿ±ÿµÿ¸ÿ±ÿ²ÿ°ÿ­ÿ­ÿ­ÿ¨ÿ¨ÿ´ÿ­ÿ±ÿ­ÿ»ÿ¸ÿ³ÿ¶ÿ§ÿ¼ÿÀÿ­ÿ¾ÿ¦ÿ°ÿ¹ÿ¬ÿ·ÿÀÿµÿ®ÿ©ÿ²ÿ§ÿ£ÿ«ÿµÿ¾ÿ¿ÿ¹ÿ©ÿ·ÿ²ÿ£ÿ¸ÿºÿ¯ÿ¶ÿ¿ÿ¶ÿ²ÿ±ÿ°ÿ»ÿ³ÿ¤ÿ²ÿµÿ¨ÿ¨ÿ¥ÿÿºÿ¹ÿ©ÿ¶ÿ¯ÿ¾ÿ²ÿ¤ÿµÿ»ÿ»ÿ´ÿºÿºÿ·ÿµÿ¶ÿºÿµÿ²ÿ´ÿ³ÿ¿ÿ­ÿ©ÿ³ÿ»ÿÁÿÿªÿ§ÿ±ÿ¾ÿ«ÿ¶ÿ£ÿ¹ÿ»ÿ¶ÿ­ÿ¡ÿ¢ÿ®ÿ¾ÿ¾ÿ´ÿ¯ÿ«ÿ©ÿ³ÿ¸ÿ²ÿ¯ÿ¯ÿ¬ÿ­ÿ¶ÿ¦ÿ¾ÿªÿ¯ÿ­ÿ¼ÿ®ÿ¼ÿ¾ÿ§ÿ¬ÿÿ¶ÿ¯ÿ¥ÿÿÿ¯ÿ±ÿ³ÿ°ÿ¶ÿ¹ÿ°ÿ¬ÿ³ÿ®ÿ¥ÿ«ÿ¬ÿ²ÿ´ÿ¬ÿµÿ¨ÿÿ¿ÿ¦ÿÃÿ¬ÿ¯ÿ¨ÿ®ÿ½ÿ£ÿÿ¡ÿ¶ÿµÿ³ÿµÿ¤ÿ¥ÿ±ÿ³ÿ³ÿ±ÿ¬ÿ©ÿ³ÿ£ÿ¨ÿ±ÿ¶ÿ²ÿ©ÿÿÿ²ÿ´ÿ¬ÿ¥ÿ«ÿÃÿ¶ÿ¼ÿ´ÿ¯ÿ©ÿ¯ÿ®ÿ¬ÿ±ÿ¼ÿÃÿ·ÿ³ÿ¶ÿ²ÿ¸ÿ±ÿ¶ÿ¢ÿ³ÿ°ÿ¸ÿ³ÿ±ÿ¦ÿ³ÿÿÁÿ¼ÿºÿ­ÿ³ÿµÿµÿµÿµÿ³ÿ­ÿ«ÿ«ÿ²ÿ»ÿ¶ÿ½ÿÈÿ¹ÿ½ÿ®ÿªÿºÿ©ÿ©ÿ¢ÿ¡ÿµÿ±ÿ´ÿ¤ÿªÿ­ÿ¯ÿ©ÿ¥ÿ¨ÿ«ÿ´ÿ³ÿºÿ°ÿ§ÿ¢ÿÿ ÿÿ£ÿ§ÿ·ÿ¦ÿ¥ÿµÿ¨ÿÿÿÿÿÿ¤ÿ®ÿ¬ÿÿÿÿÿÿ¡ÿ¢ÿÿÿÿÿÿÿ¡ÿÿÿ§ÿ¤ÿÿ³ÿ®ÿÿ¨ÿ¤ÿÿ§ÿ¦ÿ ÿÿ¥ÿ«ÿ«ÿ¤ÿ¹ÿ©ÿ ÿ¦ÿÿÿÿ«ÿ£ÿÿÿ¥ÿ¬ÿ¡ÿÿ©ÿ¡ÿ§ÿ£ÿ¡ÿÿ²ÿ±ÿ§ÿºÿ¨ÿ¡ÿÿÿ£ÿ«ÿ¤ÿÿ£ÿ¦ÿ£ÿ«ÿ®ÿ§ÿ¯ÿ§ÿÿÿ°ÿÿÿÿ¦ÿ£ÿ¹ÿ¡ÿ ÿÿ¦ÿ¨ÿÿÿ£ÿ£ÿ¢ÿ¦ÿ¦ÿ»ÿ­ÿ¤ÿªÿÿÁÿÿµÿ¯ÿ´ÿ¿ÿ¹ÿ¯ÿ­ÿµÿ³ÿ°ÿ±ÿªÿ«ÿ±ÿ­ÿ©ÿ°ÿ¤ÿ±ÿ¦ÿ«ÿ°ÿ¿ÿ¯ÿ¨ÿ²ÿµÿ±ÿ³ÿºÿ«ÿÿÿ«ÿ°ÿ¥ÿ²ÿ¶ÿ°ÿ°ÿ§ÿ¥ÿ³ÿºÿÀÿ¹ÿ°ÿ´ÿ¼ÿ´ÿ¢ÿªÿÁÿ¶ÿ¬ÿªÿ½ÿ¢ÿ°ÿ¥ÿ¼ÿÍÿÅÿ{ÿ1ÿ]ÿ ÿ±ÿ°ÿ­ÿ°ÿ¶ÿ­ÿ¸ÿ¦ÿ½ÿÃÿ³ÿµÿ¦ÿ¥ÿ©ÿ®ÿ´ÿ°ÿ²ÿ½ÿ¼ÿ®ÿ©ÿ¸ÿ±ÿ¨ÿ­ÿ·ÿ¿ÿ­ÿ©ÿªÿ«ÿ±ÿ³ÿ´ÿªÿ§ÿªÿ­ÿ¸ÿ®ÿ«ÿ³ÿ²ÿ¯ÿ¥ÿ£ÿ¦ÿ¯ÿ¸ÿ¥ÿ°ÿ¬ÿ«ÿ¶ÿµÿ§ÿÿ¯ÿ·ÿ¤ÿÿ ÿ£ÿÿÿ§ÿÿ©ÿ°ÿ±ÿµÿ®ÿ¥ÿ²ÿ¶ÿ¯ÿ°ÿ¹ÿ©ÿ²ÿÃÿ®ÿ¨ÿºÿ·ÿ®ÿ¯ÿ±ÿ»ÿÁÿÿÿ°ÿ³ÿ·ÿ¬ÿ´ÿ¤ÿªÿµÿ¹ÿ¬ÿ©ÿ¸ÿÀÿµÿ²ÿ»ÿ­ÿ²ÿ©ÿ¸ÿ¬ÿµÿªÿ«ÿ³ÿ³ÿ´ÿ¶ÿ³ÿ­ÿ¤ÿªÿÐÿ£ÿÿ·ÿµÿ©ÿ¥ÿ®ÿ©ÿ±ÿ´ÿ¯ÿ¯ÿ¬ÿ«ÿ·ÿ¹ÿ¶ÿ²ÿ²ÿ³ÿ©ÿ©ÿ°ÿ·ÿ¶ÿ±ÿ¯ÿ²ÿ´ÿ¦ÿ£ÿ¼ÿ°ÿ¹ÿ¶ÿ±ÿ­ÿ²ÿ±ÿ°ÿµÿµÿµÿ¯ÿ°ÿ°ÿ¶ÿ¼ÿ¾ÿÈÿµÿ±ÿ¸ÿ²ÿ©ÿ±ÿµÿ­ÿ¿ÿ¿ÿ±ÿ¹ÿ®ÿÿ¤ÿ ÿ¦ÿ·ÿ¾ÿµÿ¯ÿ¸ÿ¬ÿ£ÿ½ÿºÿ¬ÿ¢ÿ§ÿ©ÿ²ÿ¨ÿªÿ·ÿ©ÿ¡ÿ²ÿ­ÿÁÿ®ÿ·ÿ±ÿ·ÿ­ÿ®ÿµÿ¶ÿºÿ»ÿ«ÿ¸ÿ·ÿ²ÿ³ÿªÿµÿ´ÿ¶ÿ³ÿ²ÿ©ÿ ÿ¢ÿÿÿÿ°ÿ­ÿ²ÿ¼ÿºÿ¹ÿ·ÿ²ÿ±ÿ­ÿ¯ÿ·ÿ¹ÿ¾ÿ´ÿ³ÿ«ÿ°ÿµÿ¾ÿ¹ÿ¨ÿ«ÿ£ÿ´ÿ¸ÿ®ÿÂÿ»ÿ¥ÿ ÿ§ÿµÿ¹ÿ±ÿ´ÿ¬ÿ®ÿ»ÿ§ÿªÿ®ÿ±ÿ²ÿµÿ·ÿ±ÿ³ÿ»ÿ©ÿÿ¶ÿ»ÿ¶ÿ±ÿ²ÿ¨ÿ¬ÿ·ÿ³ÿ¶ÿ²ÿ´ÿ¶ÿ«ÿ©ÿ¥ÿ·ÿ¼ÿ´ÿ¸ÿºÿ¬ÿ®ÿ¬ÿ¸ÿ¼ÿ¨ÿ¨ÿ©ÿ·ÿ½ÿ³ÿ±ÿ°ÿµÿ±ÿ¨ÿ¬ÿ­ÿ«ÿ²ÿÃÿÄÿ±ÿ­ÿ¸ÿÉÿ³ÿÿ²ÿ±ÿºÿ¸ÿ¹ÿ¿ÿÀÿÄÿµÿ»ÿ¶ÿ²ÿ£ÿ®ÿµÿ­ÿ®ÿºÿµÿ¸ÿÿÄÿ¹ÿ·ÿ¶ÿ·ÿ¿ÿ¾ÿ¼ÿÃÿ´ÿ¼ÿ«ÿ²ÿ°ÿ®ÿ³ÿ¹ÿ³ÿ¬ÿ³ÿ»ÿ¶ÿ®ÿÄÿ³ÿ®ÿ«ÿ¨ÿ³ÿºÿ©ÿ¢ÿ®ÿ¦ÿ¶ÿ¾ÿ³ÿ°ÿ«ÿ«ÿ²ÿ³ÿ·ÿ°ÿÀÿ³ÿ¯ÿÂÿ·ÿ®ÿ²ÿ£ÿ©ÿ¹ÿ°ÿ¶ÿ´ÿ¶ÿ¸ÿ¾ÿ½ÿ¯ÿ¯ÿ³ÿÿµÿ¹ÿ­ÿ®ÿ¶ÿ´ÿ«ÿ±ÿÀÿµÿ£ÿÿÿ©ÿ·ÿ®ÿ¬ÿÃÿ¸ÿ­ÿ²ÿ³ÿ«ÿ±ÿ²ÿ³ÿ¶ÿ¯ÿ°ÿ·ÿºÿÁÿÆÿ²ÿµÿ»ÿ¶ÿ¹ÿ»ÿ·ÿ¾ÿ¼ÿ¹ÿ¹ÿ¶ÿ¯ÿ§ÿ¥ÿ¶ÿ¬ÿÿ¥ÿºÿ¹ÿ·ÿ·ÿ²ÿ°ÿ¶ÿ¯ÿ²ÿ²ÿ°ÿ²ÿ­ÿ¦ÿ¦ÿ¡ÿ©ÿ¤ÿ®ÿ·ÿ½ÿÁÿÂÿÁÿ»ÿ¡ÿÿ¹ÿ²ÿ¸ÿ±ÿ¡ÿÿÿÿÿ¬ÿ£ÿ³ÿ»ÿ­ÿ¨ÿ½ÿ¸ÿ½ÿÿ¥ÿ¢ÿ«ÿ³ÿ¯ÿ¤ÿºÿ«ÿ«ÿ«ÿ­ÿ´ÿµÿ³ÿ®ÿÁÿ¶ÿ¯ÿ·ÿµÿ§ÿ«ÿÃÿºÿ£ÿªÿ®ÿÄÿÇÿºÿ»ÿ¶ÿºÿ²ÿ¿ÿÃÿ²ÿ¬ÿµÿºÿ´ÿ·ÿ¬ÿ·ÿ­ÿ¾ÿÈÿ´ÿ¨ÿµÿ´ÿÄÿ½ÿ¹ÿµÿºÿÀÿÁÿ½ÿµÿ¹ÿ®ÿÀÿ»ÿ³ÿ°ÿ¨ÿ£ÿ¨ÿ²ÿÏÿ°ÿ·ÿºÿ¹ÿ¶ÿ´ÿ­ÿ©ÿ³ÿ«ÿ¤ÿ¬ÿ¼ÿ¼ÿ°ÿ­ÿ«ÿ¦ÿ¯ÿ±ÿÅÿªÿÁÿ°ÿ­ÿ¶ÿ¹ÿ¶ÿ¯ÿªÿµÿ¯ÿºÿ»ÿµÿ¶ÿ¼ÿ»ÿºÿÀÿ²ÿªÿ¥ÿ¦ÿ­ÿ¦ÿ·ÿÄÿ´ÿ¨ÿ©ÿ©ÿ±ÿµÿ³ÿ³ÿ®ÿ°ÿ¶ÿ±ÿ°ÿ¤ÿ¡ÿ¡ÿ¢ÿ³ÿ¶ÿ±ÿ¨ÿ¯ÿÇÿ¾ÿ°ÿ²ÿ¯ÿ¬ÿ§ÿ«ÿ¯ÿ¨ÿ¤ÿªÿ­ÿ³ÿ²ÿ³ÿÿ§ÿ­ÿ¶ÿ¹ÿ´ÿ°ÿÿ§ÿ¾ÿ¢ÿ³ÿÅÿ±ÿ³ÿ¼ÿ³ÿ­ÿ°ÿ¬ÿ­ÿ§ÿºÿ¯ÿªÿ°ÿ¬ÿ§ÿ¶ÿ¾ÿ¯ÿÆÿ¹ÿµÿ°ÿ³ÿ¯ÿ¬ÿ°ÿ³ÿ¯ÿ¥ÿªÿ¸ÿºÿ»ÿºÿ¥ÿ§ÿ¯ÿ­ÿ°ÿ¼ÿÀÿ¹ÿ«ÿ¨ÿÃÿ³ÿ»ÿ±ÿ²ÿ´ÿ¬ÿ°ÿ«ÿ£ÿ±ÿ¨ÿ°ÿ°ÿ¤ÿ£ÿ¯ÿ±ÿ±ÿ»ÿ·ÿºÿ³ÿ¾ÿ²ÿµÿ¼ÿ·ÿ«ÿ¯ÿ¼ÿ³ÿÿ£ÿÀÿ±ÿ±ÿ¸ÿ´ÿ·ÿ°ÿªÿµÿ½ÿ²ÿ¹ÿ¦ÿ¯ÿÈÿÄÿ½ÿ¶ÿ±ÿ­ÿ¹ÿ¼ÿ¨ÿ¥ÿ®ÿÿÿ¦ÿºÿ°ÿ§ÿªÿºÿ¼ÿ´ÿ½ÿ¿ÿºÿ°ÿ°ÿ«ÿ«ÿ¨ÿ¯ÿºÿ´ÿªÿ§ÿ¨ÿªÿ¡ÿ¬ÿ®ÿ¥ÿ·ÿ®ÿ¯ÿ³ÿ½ÿ¾ÿ¶ÿ¸ÿ»ÿ¶ÿ´ÿ¹ÿ³ÿÿºÿ¿ÿ¾ÿÀÿ¹ÿ¯ÿ§ÿ¥ÿ®ÿ®ÿ­ÿªÿ±ÿ³ÿ¬ÿ¬ÿµÿªÿ´ÿºÿ²ÿµÿºÿ·ÿ°ÿÿ¾ÿ¬ÿ¤ÿ¬ÿ²ÿ¤ÿ£ÿ¦ÿ©ÿ³ÿ²ÿ¢ÿ³ÿ¸ÿµÿ°ÿ¸ÿ³ÿ­ÿ¬ÿ¬ÿ´ÿ²ÿªÿ¯ÿ±ÿ¡ÿ¶ÿ¸ÿØÿ½ÿªÿ·ÿÁÿ©ÿ­ÿ»ÿ¶ÿ®ÿ·ÿ¾ÿ¼ÿ¶ÿ­ÿ©ÿ­ÿ½ÿ¼ÿ¸ÿ´ÿ»ÿ¸ÿµÿ¹ÿ·ÿ¾ÿÄÿºÿ°ÿ²ÿ¯ÿ½ÿËÿÄÿ²ÿ¸ÿ»ÿ°ÿ£ÿÿ§ÿ¯ÿ¶ÿµÿ¶ÿ­ÿ¦ÿºÿ²ÿ¤ÿ¯ÿ³ÿ©ÿºÿÃÿ¬ÿ²ÿ¿ÿ°ÿ¬ÿÿÿµÿ¶ÿ¬ÿ®ÿ»ÿ·ÿ³ÿ¹ÿ´ÿ´ÿ¹ÿ¢ÿ¡ÿ»ÿÄÿ¾ÿ®ÿ«ÿ¯ÿÀÿ³ÿ£ÿ²ÿ¼ÿ©ÿ¨ÿ½ÿ¼ÿ³ÿ£ÿ¯ÿÿÿªÿ§ÿÿ«ÿ ÿ§ÿ¯ÿ±ÿµÿµÿªÿÿ¥ÿ®ÿºÿ®ÿ°ÿÆÿ°ÿ·ÿµÿ¨ÿ©ÿÀÿÈÿ¯ÿ©ÿ´ÿ¯ÿ±ÿµÿ¯ÿªÿ·ÿ¢ÿ¤ÿ±ÿ¼ÿ±ÿ¨ÿ­ÿ®ÿµÿ¹ÿºÿºÿºÿ·ÿ©ÿªÿ¸ÿ³ÿÊÿ´ÿÍÿºÿ»ÿ¾ÿ¼ÿ¬ÿªÿ°ÿµÿµÿ°ÿ¸ÿÃÿ«ÿ¡ÿ°ÿ°ÿ¬ÿºÿ­ÿ®ÿ¶ÿ¸ÿ³ÿ·ÿ«ÿ¤ÿ©ÿ®ÿ­ÿ°ÿÁÿ¸ÿ«ÿ¹ÿ¬ÿ£ÿªÿ¸ÿ²ÿ¬ÿ±ÿªÿ§ÿªÿ²ÿ®ÿ¤ÿ ÿ¦ÿ°ÿ®ÿ£ÿ¡ÿÿ¥ÿ³ÿªÿ§ÿ®ÿ²ÿ ÿ ÿ¨ÿ¦ÿÿ¦ÿ¨ÿ¡ÿÿÿ¦ÿ¡ÿÿ¢ÿµÿ¿ÿÿ£ÿªÿ§ÿÿ¥ÿ¢ÿ£ÿÿ£ÿÿ ÿ©ÿªÿ¬ÿ¦ÿ«ÿµÿ«ÿ¥ÿ¡ÿ¶ÿ§ÿ®ÿªÿ¡ÿÿ§ÿ¨ÿ±ÿ·ÿ­ÿ¢ÿ¢ÿ§ÿ©ÿ£ÿÿÿ¤ÿÿ­ÿ´ÿÿÿ³ÿ°ÿ¤ÿÿÿÿÿÿÿÿÿÿ¦ÿ£ÿÿÿ¥ÿ¤ÿ¦ÿÿ¦ÿ£ÿÿÿ©ÿÿ²ÿ¨ÿ¡ÿÿ¡ÿªÿ¢ÿ£ÿ«ÿ°ÿ¦ÿÿ«ÿ¦ÿ¯ÿ­ÿ¦ÿ¦ÿ±ÿ·ÿ¦ÿ¯ÿ¯ÿ°ÿ±ÿªÿ¡ÿ¤ÿªÿ°ÿ±ÿªÿªÿ«ÿ­ÿºÿ´ÿ«ÿ¦ÿ©ÿ³ÿ½ÿ¶ÿºÿ¾ÿ°ÿ¹ÿ¯ÿ¦ÿ±ÿ§ÿªÿ¯ÿ§ÿªÿºÿ¸ÿ³ÿ´ÿ¯ÿ®ÿ±ÿ­ÿ©ÿ®ÿ³ÿ°ÿºÿ©ÿÿ§ÿ°ÿ¹ÿ¤ÿ£ÿ°ÿ°ÿ¨ÿ§ÿ´ÿ³ÿ©ÿ£ÿ¢ÿ¥ÿ£ÿ£ÿ®ÿ§ÿ©ÿ¬ÿ¢ÿÿ¡ÿ±ÿ¥ÿ¨ÿ¿ÿÉÿÊÿ¡ÿ©ÿµÿ³ÿ¼ÿËÿ½ÿ´ÿ·ÿ·ÿ³ÿ±ÿªÿ«ÿ©ÿ ÿ©ÿ®ÿ¯ÿµÿ¹ÿ²ÿ¯ÿµÿ»ÿµÿ±ÿ¯ÿ´ÿ°ÿ£ÿ¨ÿ ÿÿÿ¢ÿ¯ÿ®ÿ¦ÿ§ÿ ÿÿÿÿÿÿ ÿÿ£ÿ¤ÿ§ÿ£ÿÿÿ«ÿ¤ÿ§ÿ¢ÿÿÿ ÿÿÿ¦ÿÿÿÿÿÿ«ÿ©ÿÿ¡ÿ ÿ¨ÿªÿÿÿÿÿ¬ÿÿ¤ÿ«ÿ±ÿ¤ÿ ÿ¥ÿ®ÿ¸ÿ­ÿ¢ÿÅÿºÿ¦ÿ¶ÿ°ÿ¯ÿ®ÿ¨ÿ°ÿ¸ÿ¬ÿÿ§ÿ«ÿ¤ÿ§ÿ£ÿ¬ÿÿÿ¯ÿ¿ÿ§ÿ¼ÿ£ÿ¾ÿ¶ÿ·ÿ¦ÿ°ÿ¬ÿ£ÿ«ÿ§ÿªÿªÿ§ÿ¨ÿ°ÿ¯ÿ®ÿ¢ÿ£ÿ²ÿ®ÿ¥ÿ ÿÿ¦ÿªÿ¬ÿ¦ÿ¯ÿ¤ÿ§ÿ¸ÿ¡ÿ§ÿ ÿ¶ÿÿyÿ±ÿ§ÿ®ÿ¯ÿ¡ÿ­ÿ±ÿ°ÿ¤ÿ¤ÿÿ¬ÿ©ÿ¦ÿ¥ÿªÿ²ÿ·ÿ¾ÿ¯ÿ¨ÿ´ÿ¦ÿ±ÿ±ÿ¤ÿÿ ÿ¥ÿ§ÿ¦ÿÿ§ÿ±ÿ£ÿ·ÿÁÿ£ÿªÿ´ÿ¯ÿ®ÿ½ÿºÿ´ÿ©ÿ©ÿªÿ©ÿ¥ÿ¦ÿ±ÿ®ÿÿÿ©ÿ¬ÿ¤ÿ­ÿ±ÿ­ÿ ÿ ÿÿ¡ÿ¡ÿÿ©ÿ®ÿªÿÿ§ÿÿÉÿÿ«ÿ½ÿºÿ¤ÿ©ÿ®ÿ¾ÿ·ÿ¶ÿ¶ÿ­ÿÿ¦ÿ®ÿ©ÿ¨ÿ®ÿ·ÿ°ÿµÿ¶ÿªÿ°ÿ©ÿµÿ¹ÿ¸ÿ¶ÿ­ÿ¶ÿ¦ÿ§ÿ¿ÿ¹ÿ¨ÿ ÿ¿ÿ®ÿ¡ÿµÿ¦ÿºÿºÿ¡ÿ¥ÿ§ÿ¨ÿ²ÿ¨ÿ¦ÿ«ÿ«ÿ·ÿ²ÿ²ÿ¯ÿ«ÿ¥ÿ¨ÿ·ÿ´ÿ­ÿ­ÿ±ÿ·ÿ°ÿ¼ÿ±ÿ¥ÿ­ÿ«ÿ©ÿ¯ÿªÿ©ÿ¥ÿ®ÿÇÿ³ÿ¸ÿ°ÿ¹ÿ±ÿ¤ÿ·ÿ¦ÿ ÿ­ÿ»ÿ¨ÿ¸ÿ«ÿ´ÿµÿ ÿ¤ÿÿ°ÿ½ÿªÿ­ÿ²ÿ¬ÿ¯ÿ­ÿ¶ÿÃÿ¸ÿ¯ÿ£ÿ£ÿ²ÿ¼ÿ¤ÿ«ÿ®ÿ¯ÿ§ÿ±ÿ»ÿµÿ¬ÿ¥ÿÿ®ÿ ÿ´ÿ±ÿ¥ÿ¤ÿoÿÿµÿ®ÿ¸ÿ±ÿ³ÿ°ÿ²ÿ¨ÿ§ÿ°ÿ¶ÿ¥ÿªÿ´ÿ±ÿ°ÿ­ÿ§ÿ¤ÿ²ÿµÿ²ÿ¶ÿÿªÿ¶ÿ±ÿ²ÿ´ÿ¯ÿµÿ³ÿ¶ÿ¬ÿ¸ÿ«ÿ¬ÿÂÿ´ÿ¾ÿ¦ÿ§ÿ£ÿ±ÿ³ÿ²ÿÀÿ¬ÿ°ÿ¬ÿ°ÿ²ÿ¯ÿ¢ÿ¯ÿ«ÿ°ÿ«ÿ­ÿ§ÿÿ©ÿºÿÄÿÄÿ¹ÿ­ÿ®ÿ¶ÿ°ÿÿÿ´ÿ»ÿ¼ÿ¶ÿÿ¥ÿ§ÿ­ÿ®ÿ ÿ¤ÿ®ÿ¼ÿÊÿ´ÿ¼ÿ§ÿ«ÿ³ÿÿ£ÿÿÄÿÃÿ¸ÿ´ÿ¬ÿ¬ÿ²ÿ¼ÿ³ÿ²ÿ£ÿ£ÿ´ÿ¥ÿ¤ÿ©ÿ±ÿ¯ÿªÿ´ÿ®ÿªÿ©ÿ¨ÿ¬ÿ²ÿ®ÿ£ÿ¶ÿ¶ÿ²ÿ´ÿ®ÿ¼ÿ­ÿ¬ÿ¬ÿªÿ©ÿ§ÿ¬ÿ£ÿ¬ÿÿÿ«ÿ­ÿ®ÿ¥ÿ¹ÿ½ÿ®ÿ¿ÿ´ÿ¬ÿ´ÿ«ÿ½ÿºÿÄÿ½ÿ¯ÿ©ÿ§ÿ ÿ¼ÿ·ÿ°ÿ«ÿ¦ÿ¨ÿ¬ÿ·ÿ±ÿ±ÿ¯ÿ´ÿºÿ¯ÿ´ÿ³ÿ¬ÿ¦ÿ©ÿ§ÿ¬ÿ³ÿªÿ²ÿ´ÿ±ÿ¥ÿ§ÿ­ÿ°ÿ¯ÿµÿ´ÿ¹ÿ¨ÿ¥ÿ·ÿ¯ÿ¶ÿ¥ÿ¯ÿ¨ÿ¬ÿ©ÿ§ÿ²ÿ£ÿ­ÿÁÿ³ÿ¬ÿ²ÿ­ÿ±ÿ´ÿ´ÿ¡ÿ£ÿ¨ÿµÿ³ÿ­ÿ«ÿªÿ¨ÿ¨ÿ­ÿ±ÿ±ÿ±ÿ¹ÿ°ÿ£ÿ¢ÿ¯ÿµÿ¶ÿ°ÿ­ÿ¥ÿ©ÿµÿ±ÿ­ÿªÿ±ÿ´ÿ©ÿ°ÿ«ÿ©ÿ¸ÿ´ÿ°ÿ°ÿ´ÿ·ÿ·ÿ¹ÿ·ÿ¹ÿ½ÿªÿ±ÿ¸ÿ¾ÿ³ÿ¨ÿ­ÿ¶ÿ­ÿ²ÿ¨ÿ¢ÿ·ÿ±ÿ­ÿ²ÿ²ÿ­ÿ¬ÿ²ÿ°ÿ¶ÿºÿ¯ÿ§ÿ±ÿ¶ÿ¬ÿ´ÿ³ÿ­ÿ´ÿ£ÿ«ÿªÿ¥ÿ²ÿ¹ÿ³ÿµÿ¶ÿµÿ¯ÿ¯ÿªÿ®ÿ´ÿªÿ´ÿ·ÿ³ÿ¸ÿ«ÿ§ÿ·ÿ»ÿ¯ÿ±ÿ³ÿ°ÿªÿ°ÿ¨ÿ±ÿµÿ±ÿ²ÿ°ÿ©ÿ¬ÿ´ÿµÿ­ÿ ÿ¡ÿ«ÿ¯ÿ­ÿ®ÿ¨ÿ¯ÿ®ÿ³ÿ³ÿ²ÿ·ÿÂÿºÿ´ÿ©ÿ°ÿÂÿ¹ÿ«ÿ¾ÿ¬ÿ«ÿ¬ÿ¸ÿ¼ÿ¬ÿ³ÿ¯ÿµÿ§ÿ¢ÿ§ÿ¬ÿ¨ÿÿ¥ÿ©ÿ¾ÿÀÿ¶ÿ¹ÿ²ÿ¸ÿ¼ÿµÿ³ÿ·ÿµÿ¹ÿ³ÿ©ÿµÿ°ÿ¤ÿ¤ÿÿ«ÿµÿ´ÿ¢ÿ©ÿªÿ¿ÿ½ÿ¶ÿ³ÿ®ÿÿ«ÿ®ÿÂÿ´ÿ¾ÿ§ÿ£ÿ³ÿÂÿ¡ÿ±ÿÿºÿ²ÿÃÿ½ÿ®ÿ«ÿÉÿÄÿÿÿ·ÿ¸ÿÀÿ´ÿ®ÿ¯ÿ²ÿ ÿ£ÿªÿ¢ÿ°ÿ»ÿµÿ°ÿ­ÿ¶ÿ·ÿºÿ½ÿµÿ«ÿ¼ÿ¸ÿÿ©ÿÆÿ¯ÿ¹ÿ¶ÿ°ÿ¨ÿ ÿ°ÿ³ÿ¨ÿ¬ÿÂÿ¶ÿ´ÿ²ÿ³ÿ³ÿ²ÿ©ÿ£ÿ­ÿ²ÿºÿºÿ¶ÿ¼ÿ±ÿ´ÿ¬ÿ¯ÿ¹ÿ´ÿ³ÿµÿ±ÿ­ÿ²ÿ¼ÿ¾ÿºÿ­ÿ£ÿ´ÿºÿ©ÿªÿ¶ÿ¸ÿ¿ÿ±ÿ¹ÿ·ÿ§ÿ§ÿµÿ³ÿ¸ÿ·ÿ¯ÿ¸ÿ¯ÿ²ÿ¶ÿ£ÿ³ÿÈÿ±ÿ¹ÿªÿ®ÿ®ÿ³ÿµÿªÿµÿ¿ÿ·ÿ¶ÿ´ÿ¯ÿ³ÿµÿ¯ÿ³ÿ¼ÿµÿ¯ÿ«ÿ¯ÿ®ÿ¹ÿ¯ÿ´ÿ¿ÿØÿËÿ¾ÿ¶ÿ½ÿºÿ¼ÿÁÿ·ÿºÿ·ÿ»ÿ¡ÿ¾ÿ×ÿ´ÿ»ÿ³ÿÅÿÆÿ²ÿ¸ÿÃÿºÿ¾ÿ»ÿ²ÿ¶ÿ¶ÿÃÿÊÿ¼ÿºÿ´ÿ¦ÿÿÿ°ÿ¶ÿ®ÿµÿ°ÿ¹ÿ»ÿ»ÿ²ÿ¥ÿµÿ³ÿ¬ÿ»ÿ½ÿ¯ÿ£ÿµÿªÿºÿ¶ÿ¦ÿ¸ÿºÿºÿ¼ÿÁÿ®ÿ«ÿ¯ÿªÿµÿÀÿÁÿÀÿ°ÿ¡ÿ«ÿ´ÿ½ÿÃÿ·ÿ·ÿ¸ÿ»ÿ½ÿÁÿ«ÿ«ÿ¼ÿºÿÊÿ¯ÿ½ÿ¯ÿ­ÿ²ÿªÿ©ÿÃÿ½ÿ¦ÿ·ÿ³ÿ¹ÿ¸ÿ±ÿ®ÿ°ÿªÿ®ÿ²ÿ·ÿ³ÿ¦ÿ¥ÿ«ÿªÿªÿ°ÿ­ÿµÿ»ÿ¹ÿ³ÿ¤ÿ²ÿ¿ÿ¼ÿ¶ÿ­ÿ¹ÿ©ÿ¼ÿ²ÿ°ÿ¹ÿ²ÿ³ÿ¶ÿ¨ÿ¶ÿºÿ¯ÿ»ÿÀÿ´ÿµÿ¶ÿ©ÿ®ÿ¶ÿ´ÿ¶ÿµÿ¾ÿ³ÿ¦ÿ¯ÿ¯ÿÿ±ÿ¬ÿ¬ÿªÿ´ÿ¦ÿ³ÿ²ÿ°ÿ·ÿ¬ÿ¶ÿºÿ·ÿ¯ÿ¦ÿ¶ÿ¶ÿÁÿºÿ²ÿ¯ÿ³ÿ±ÿ°ÿ¸ÿºÿ¹ÿ®ÿªÿÃÿ»ÿ½ÿ§ÿªÿ»ÿ¨ÿ±ÿ¥ÿ¯ÿ®ÿ·ÿ®ÿ²ÿ»ÿ²ÿ¡ÿ¦ÿ±ÿªÿ¨ÿ³ÿ­ÿ´ÿ±ÿ¯ÿ¬ÿ´ÿ»ÿªÿ¦ÿ«ÿ«ÿ¯ÿÿ«ÿ´ÿÅÿ¶ÿ¹ÿ·ÿ°ÿ²ÿ¶ÿ¢ÿ§ÿ®ÿ°ÿ¬ÿ­ÿÿ«ÿ²ÿ¯ÿ¬ÿ¹ÿ¹ÿ·ÿ¬ÿ¦ÿ¬ÿ°ÿ¶ÿµÿ³ÿµÿ·ÿ¨ÿ¸ÿºÿ¶ÿ½ÿÇÿ§ÿ½ÿºÿ¶ÿ³ÿÁÿ¯ÿ«ÿ´ÿ¹ÿ°ÿ°ÿ°ÿ²ÿ¼ÿºÿ°ÿ¯ÿºÿÀÿºÿ¸ÿµÿ±ÿ¶ÿ§ÿ³ÿ·ÿÿÿÿ²ÿ³ÿ§ÿ¬ÿÆÿ·ÿ¶ÿ«ÿªÿ¬ÿ¼ÿ¸ÿ®ÿ²ÿ¹ÿ´ÿ¬ÿ²ÿ¯ÿ§ÿºÿ®ÿ«ÿ©ÿ´ÿ¼ÿÅÿ®ÿ¾ÿÃÿ¾ÿ²ÿ¿ÿÃÿÆÿÿ¯ÿ®ÿ±ÿ³ÿ±ÿ­ÿ¨ÿ­ÿ³ÿ²ÿ²ÿ·ÿ¶ÿ¹ÿ´ÿ¬ÿ¨ÿ»ÿ»ÿ¨ÿ¹ÿ¶ÿªÿ±ÿ©ÿ©ÿºÿ´ÿÿ¨ÿ¯ÿ«ÿ°ÿ¸ÿ±ÿÿ¢ÿÿªÿ®ÿ¢ÿÿÿÿ±ÿ«ÿÿ¬ÿªÿÿ¢ÿ¬ÿ§ÿ¤ÿ¦ÿ­ÿ±ÿ¯ÿÿÿÿªÿ¤ÿÿ¤ÿÿ­ÿ ÿÿÿÿµÿÿ£ÿ¨ÿ¤ÿ«ÿ¬ÿ¤ÿ¨ÿ²ÿ¡ÿÿ©ÿÿÿ¤ÿ­ÿ ÿ³ÿ¬ÿ­ÿÿ¦ÿÿÿ£ÿÿ¨ÿ¡ÿÿÿ¯ÿ§ÿÿ¦ÿ«ÿ¥ÿ£ÿÿ¢ÿ²ÿ¢ÿ¥ÿªÿÿ¦ÿ¹ÿÿÿ¡ÿ²ÿµÿ¢ÿÿÿ§ÿ«ÿ«ÿ°ÿ·ÿ³ÿÿ§ÿ²ÿÿÿÿÿ¥ÿ«ÿÿ¨ÿÿ¨ÿ¤ÿ¢ÿªÿ±ÿ©ÿÿ¥ÿ³ÿ²ÿ¯ÿÿ°ÿ¶ÿ±ÿ¨ÿ·ÿÄÿ¿ÿ´ÿ¢ÿ¥ÿ´ÿ¹ÿ´ÿ¯ÿ®ÿ®ÿ­ÿ°ÿ·ÿ´ÿ©ÿ¯ÿ·ÿ­ÿ®ÿ§ÿ¶ÿ©ÿ¢ÿ¥ÿ±ÿÀÿÂÿ´ÿ¢ÿÿªÿ¹ÿ¸ÿ¨ÿ¸ÿ±ÿ¦ÿ´ÿ¸ÿ½ÿ¿ÿ¨ÿ¬ÿºÿ¶ÿ³ÿ¹ÿµÿ«ÿµÿÁÿ±ÿ­ÿªÿ¹ÿ¢ÿ¤ÿ§ÿµÿ¶ÿÿ3ÿ	ÿWÿÿµÿ·ÿ³ÿ¯ÿ¦ÿ¡ÿ©ÿ§ÿ¹ÿ¯ÿ´ÿ¦ÿµÿ°ÿ¶ÿ¼ÿºÿ³ÿ³ÿ¹ÿ·ÿ®ÿ¯ÿ»ÿ¿ÿ«ÿ¨ÿ»ÿ¦ÿÁÿ¹ÿ¤ÿ¦ÿ»ÿ²ÿÂÿ¶ÿ«ÿ®ÿ²ÿµÿ±ÿ·ÿ¹ÿ¥ÿ¯ÿ±ÿªÿ¥ÿ©ÿÁÿ´ÿ¾ÿ½ÿ¸ÿ¶ÿµÿ´ÿ®ÿ¯ÿ¬ÿ±ÿ±ÿ©ÿ ÿÿÃÿ²ÿÁÿ¸ÿºÿ¾ÿµÿ ÿÿ§ÿ©ÿ³ÿ¿ÿ¼ÿ¦ÿ¡ÿ§ÿ¥ÿ±ÿ¼ÿ®ÿ¬ÿ¯ÿ¬ÿ¯ÿ®ÿ­ÿ³ÿ§ÿ²ÿ­ÿÂÿ¢ÿ¨ÿ´ÿ¼ÿ½ÿ¦ÿ¡ÿµÿ»ÿµÿ´ÿ°ÿÿ¥ÿ´ÿ­ÿ©ÿÁÿ²ÿ¸ÿ¬ÿ©ÿ©ÿ­ÿ½ÿ¹ÿ£ÿ¯ÿ·ÿ¿ÿÅÿ¨ÿÀÿÉÿ¯ÿ§ÿ³ÿ¯ÿ¯ÿ·ÿ´ÿ­ÿ¬ÿ´ÿ³ÿ³ÿ¹ÿ©ÿ·ÿ´ÿ¸ÿºÿ¹ÿ¶ÿ¥ÿ¦ÿÁÿ½ÿ¯ÿµÿÅÿ·ÿ·ÿ°ÿªÿÿ¡ÿ£ÿ¨ÿ¨ÿ©ÿ´ÿ³ÿºÿ³ÿµÿºÿ·ÿ¿ÿ¼ÿ¼ÿ¸ÿ¶ÿ»ÿ¶ÿ¯ÿºÿ¶ÿ§ÿºÿ«ÿÄÿ¸ÿµÿ¯ÿ³ÿ¸ÿ·ÿ´ÿ±ÿ©ÿ¨ÿ³ÿ¿ÿªÿ¯ÿ£ÿ¨ÿ²ÿµÿ·ÿ»ÿ·ÿ±ÿµÿ¿ÿ¦ÿ»ÿ¶ÿ°ÿ³ÿ»ÿªÿ°ÿµÿ·ÿ»ÿ±ÿ§ÿ³ÿÁÿ±ÿ±ÿ¹ÿ½ÿ°ÿ³ÿ¨ÿªÿ¬ÿ¤ÿ¯ÿ²ÿ¶ÿ³ÿ¾ÿ´ÿ¬ÿ¶ÿ¨ÿ®ÿ¯ÿ°ÿ³ÿ¯ÿ°ÿªÿÿ°ÿ¼ÿ¯ÿ½ÿ¶ÿµÿ¼ÿ¶ÿ®ÿ²ÿ¸ÿ±ÿ¤ÿ§ÿ·ÿ´ÿ¸ÿ°ÿ·ÿÂÿ¹ÿ­ÿ®ÿ­ÿ±ÿÁÿ´ÿ£ÿ¦ÿ¯ÿ²ÿ²ÿºÿ¿ÿ¾ÿÆÿ¸ÿ¬ÿ¾ÿ¥ÿ¬ÿ¦ÿ±ÿ²ÿ´ÿ´ÿ­ÿ´ÿ²ÿ±ÿ±ÿ¯ÿ°ÿ©ÿ»ÿ½ÿ±ÿ°ÿ¸ÿ¬ÿÿ¸ÿÏÿËÿºÿ­ÿµÿ¾ÿ³ÿ®ÿ¶ÿ®ÿ©ÿºÿ¼ÿ¸ÿ¶ÿ¶ÿ±ÿ·ÿ¶ÿ¯ÿ²ÿ¸ÿÇÿ¨ÿ¦ÿ®ÿ²ÿºÿ·ÿ®ÿ­ÿ¶ÿ·ÿ·ÿ·ÿªÿ¶ÿ¦ÿ­ÿ°ÿ©ÿ±ÿºÿµÿ·ÿ¬ÿ¶ÿ·ÿ´ÿ§ÿ¡ÿ¨ÿ®ÿ°ÿ²ÿ©ÿ¤ÿ¹ÿ¨ÿ±ÿ­ÿ´ÿ´ÿ±ÿ·ÿ¹ÿ­ÿÄÿ¾ÿ²ÿ²ÿ³ÿºÿ¶ÿ²ÿ´ÿ²ÿ°ÿ«ÿ¸ÿµÿµÿ¸ÿ·ÿ±ÿ®ÿ¸ÿÁÿ©ÿ ÿ«ÿ²ÿ½ÿ¸ÿ¶ÿ·ÿ«ÿ¥ÿ²ÿ³ÿ³ÿ¬ÿ¡ÿ·ÿ´ÿºÿÀÿ¸ÿ·ÿ±ÿ¢ÿ½ÿ¼ÿ²ÿ«ÿ·ÿ´ÿ«ÿ·ÿ»ÿËÿ°ÿÿ®ÿ½ÿµÿ¤ÿ§ÿ»ÿ¸ÿ³ÿÊÿ°ÿ®ÿ³ÿ­ÿ­ÿµÿ·ÿ­ÿ²ÿ¨ÿ¹ÿÄÿÄÿ·ÿ³ÿ¹ÿ¸ÿ´ÿÁÿµÿ¼ÿ²ÿ´ÿ¶ÿºÿ¸ÿ®ÿºÿ¥ÿ¶ÿÆÿ«ÿ±ÿ¹ÿºÿµÿªÿ²ÿ¯ÿ´ÿ¬ÿ­ÿ«ÿ®ÿ²ÿ±ÿ³ÿ¢ÿÿ­ÿ½ÿ·ÿ¬ÿ­ÿ³ÿ±ÿ§ÿÿ¯ÿÿ¤ÿ¤ÿ ÿ ÿ¤ÿ¨ÿ ÿ«ÿ­ÿ«ÿ§ÿ¡ÿ¢ÿ©ÿ³ÿ¯ÿ¨ÿ«ÿ¦ÿ²ÿ»ÿ»ÿ¶ÿ²ÿ±ÿ¸ÿ¾ÿºÿ³ÿ¯ÿ³ÿµÿ¹ÿ¹ÿµÿ³ÿ²ÿ¯ÿ¨ÿ»ÿ²ÿÇÿÅÿ¿ÿºÿ¹ÿ¹ÿ±ÿ¥ÿ¸ÿ¹ÿ¯ÿ¸ÿ­ÿ©ÿºÿÃÿ¶ÿ°ÿ«ÿÂÿ²ÿ£ÿ®ÿ´ÿ¨ÿ¦ÿ©ÿ¯ÿµÿ³ÿ¹ÿ¼ÿ¼ÿ¾ÿÃÿÇÿÄÿ¹ÿ°ÿ¼ÿ½ÿ¿ÿ½ÿ±ÿ­ÿÇÿºÿËÿÈÿÀÿ·ÿµÿ¼ÿ¼ÿµÿ¿ÿ´ÿ¨ÿ¤ÿµÿ¶ÿ´ÿ°ÿ­ÿ°ÿ´ÿÁÿ°ÿ¯ÿ¨ÿ§ÿ¯ÿ´ÿ´ÿµÿ´ÿ»ÿ·ÿµÿ³ÿÁÿÂÿºÿ¸ÿ¹ÿ°ÿ©ÿ±ÿ·ÿ³ÿ¤ÿ®ÿ§ÿ²ÿÆÿºÿµÿ³ÿ¥ÿ¥ÿ®ÿ¹ÿ¹ÿµÿ­ÿ¨ÿ²ÿÃÿ³ÿ¨ÿ«ÿ¢ÿªÿ´ÿ³ÿ­ÿ®ÿ¼ÿÁÿ¹ÿªÿ¸ÿ¶ÿ°ÿªÿ§ÿ¨ÿªÿ§ÿªÿºÿ±ÿ²ÿ«ÿ´ÿ¶ÿ·ÿ³ÿ°ÿÀÿ¶ÿ³ÿ¤ÿ­ÿ®ÿ®ÿ§ÿ©ÿ¸ÿ¾ÿ»ÿ©ÿ ÿ±ÿ©ÿ®ÿ­ÿ®ÿ¦ÿ¢ÿ®ÿ»ÿ½ÿÂÿ®ÿ­ÿºÿµÿµÿ¸ÿ­ÿ¥ÿ­ÿ«ÿ¢ÿÿ§ÿ²ÿ·ÿ­ÿ£ÿ¦ÿ´ÿ¶ÿ§ÿÿ¤ÿ¨ÿ¤ÿ¹ÿµÿ°ÿ«ÿ­ÿ®ÿ«ÿ§ÿ­ÿµÿ£ÿ´ÿ²ÿ»ÿ²ÿ¦ÿ¥ÿ³ÿ·ÿ°ÿ¿ÿ±ÿ»ÿ»ÿ±ÿ²ÿ®ÿ®ÿ®ÿ®ÿ«ÿ©ÿ¬ÿ£ÿªÿ½ÿ¬ÿ©ÿ½ÿ¼ÿ¬ÿ¥ÿ¬ÿ¸ÿ¹ÿ¸ÿ³ÿµÿ¤ÿÿ¢ÿ²ÿ¬ÿ¯ÿ­ÿ±ÿ¹ÿ¯ÿ´ÿ°ÿªÿÿÿ¸ÿ´ÿ°ÿºÿ¹ÿ²ÿ¶ÿ¸ÿ°ÿ¿ÿºÿ»ÿ©ÿ³ÿ¥ÿ¯ÿ¸ÿ¶ÿ´ÿ®ÿ§ÿ®ÿ¯ÿ°ÿ±ÿ°ÿ´ÿ²ÿ¦ÿªÿ³ÿµÿ±ÿ°ÿ»ÿ±ÿ±ÿ«ÿ·ÿ½ÿ¬ÿ·ÿÀÿµÿ°ÿ¹ÿ´ÿªÿ¹ÿ³ÿ³ÿ³ÿ§ÿµÿ±ÿ§ÿ¸ÿ±ÿ¯ÿ³ÿ´ÿÀÿ³ÿÿ±ÿ¤ÿ²ÿÿ¹ÿÆÿ¼ÿ¹ÿ´ÿªÿ®ÿ·ÿ¬ÿ«ÿ»ÿ®ÿ«ÿ´ÿ¯ÿ®ÿ°ÿ²ÿ©ÿ´ÿ¹ÿ§ÿ«ÿ²ÿ³ÿ²ÿ«ÿ¥ÿ¼ÿ¢ÿ´ÿ³ÿµÿ«ÿ§ÿ°ÿµÿ²ÿ°ÿ³ÿ­ÿ®ÿÆÿ®ÿ·ÿ¹ÿ¶ÿ´ÿ¿ÿ¼ÿ«ÿ«ÿºÿ´ÿ©ÿ¥ÿµÿÿ±ÿ¨ÿ±ÿ´ÿ®ÿÈÿÂÿªÿ¨ÿ©ÿªÿ±ÿ³ÿ¶ÿ¬ÿ²ÿ²ÿ³ÿÁÿ©ÿ¸ÿÃÿ¶ÿ±ÿ¶ÿ»ÿ»ÿ¬ÿ¸ÿÿ¦ÿ¢ÿ¯ÿ¶ÿ²ÿ£ÿÁÿ¿ÿ²ÿ´ÿ»ÿ¾ÿºÿ­ÿ«ÿªÿÀÿ¼ÿ«ÿ«ÿ¯ÿ¼ÿ¬ÿ®ÿ¸ÿ¹ÿ¶ÿ°ÿªÿ¦ÿ¤ÿ«ÿ¾ÿ¦ÿ¥ÿ«ÿ¢ÿ«ÿ¯ÿ§ÿ°ÿ·ÿ´ÿ¼ÿÀÿ¬ÿ£ÿ¬ÿ±ÿÉÿ°ÿ¬ÿ²ÿ¾ÿ¶ÿ©ÿÿ°ÿ¯ÿ­ÿ­ÿ¯ÿµÿ´ÿ©ÿÿ­ÿ³ÿ«ÿ¥ÿ®ÿÉÿ¹ÿ»ÿ·ÿ¹ÿ°ÿ³ÿ³ÿ¯ÿ·ÿ¼ÿ±ÿ ÿ©ÿ°ÿªÿ¿ÿ¬ÿ¿ÿÂÿ³ÿ¦ÿ±ÿ£ÿ¶ÿ±ÿ¢ÿªÿ±ÿ·ÿ³ÿ­ÿ¦ÿ¯ÿ³ÿ´ÿ»ÿªÿ±ÿ½ÿ½ÿ³ÿ¯ÿªÿ®ÿ¶ÿ³ÿªÿ­ÿ»ÿ·ÿ³ÿ®ÿÿ¥ÿ¤ÿ¬ÿ¥ÿªÿ«ÿ¥ÿ«ÿ¸ÿ«ÿ¨ÿ¯ÿªÿ§ÿ§ÿªÿ¥ÿÿÿ¢ÿ©ÿ°ÿÿ«ÿ¢ÿÿÿ¢ÿ©ÿ©ÿ®ÿ«ÿ¥ÿ¬ÿ¦ÿÿ¥ÿÿÿÿÿ£ÿÿÿ´ÿ±ÿÿÿ¤ÿ ÿÿÿÿ­ÿªÿ¯ÿ®ÿ¯ÿ©ÿ¢ÿÿ­ÿ³ÿ£ÿ¬ÿªÿ­ÿ©ÿªÿ²ÿ¨ÿ­ÿ¡ÿÿÿ°ÿ³ÿµÿ²ÿ¥ÿ¢ÿ«ÿÿÿÿ¿ÿ¥ÿÿÿÿÿ¦ÿ¤ÿÿÿÿÿÿÿÿ ÿÿ¢ÿ°ÿ¶ÿ¦ÿ£ÿ°ÿ¦ÿ°ÿ¢ÿ ÿ§ÿÿÿÿÿªÿÿ¢ÿªÿ¢ÿ¤ÿªÿ­ÿ²ÿ²ÿ¥ÿ¦ÿ¸ÿ¦ÿÿÿ­ÿ¡ÿ°ÿªÿÿ¡ÿ®ÿªÿ°ÿ³ÿ±ÿ­ÿ¦ÿªÿ³ÿ°ÿ¤ÿÿ¥ÿ­ÿÃÿ½ÿ¬ÿÄÿ§ÿ ÿ¥ÿ¬ÿµÿ±ÿµÿÌÿ¬ÿ ÿ³ÿ²ÿ©ÿ²ÿ»ÿ¶ÿ®ÿ§ÿ¨ÿ¢ÿ°ÿ¯ÿ¶ÿ¬ÿÿ§ÿÿ¸ÿ¨ÿ¯ÿ±ÿ®ÿ¬ÿ§ÿ­ÿ¨ÿ¦ÿ¢ÿ¦ÿµÿ­ÿ£ÿ«ÿ§ÿ«ÿ®ÿ¬ÿ¯ÿ²ÿ°ÿ¶ÿ³ÿÆÿ®ÿÿ¾ÿÿªÿµÿ¸ÿ»ÿ®ÿ¦ÿ¯ÿ¶ÿ³ÿ­ÿ©ÿ­ÿ±ÿ©ÿ¯ÿ·ÿ¶ÿ«ÿ¸ÿ²ÿ¬ÿ·ÿ¶ÿ´ÿ®ÿºÿ«ÿ¤ÿªÿ«ÿ¡ÿÿÿ«ÿ¨ÿ¤ÿ©ÿ¦ÿ¢ÿ ÿ£ÿ§ÿÿÿÿÿ¦ÿ¤ÿ¤ÿÿÿ¯ÿµÿ°ÿ¨ÿ ÿ ÿ«ÿ§ÿ¢ÿÿÿÿÿÿ¡ÿ¡ÿ©ÿ¤ÿÿÿÿÿÿ¤ÿÿÿ ÿÿ¢ÿªÿ¨ÿ±ÿ¯ÿÿ£ÿ·ÿ¯ÿÿ§ÿ³ÿ¤ÿÿ§ÿ¨ÿ®ÿ®ÿ¸ÿ»ÿ­ÿ¯ÿ§ÿÿ¯ÿµÿ³ÿ®ÿ±ÿ­ÿ¯ÿ©ÿ¶ÿ³ÿ«ÿ¢ÿ¹ÿ¬ÿ¤ÿ±ÿ­ÿ¦ÿ¢ÿ±ÿ²ÿ®ÿ­ÿ§ÿ¬ÿ¬ÿ«ÿ¤ÿÿ¡ÿªÿ©ÿ¦ÿ¬ÿ¯ÿ¦ÿ³ÿÀÿ©ÿ³ÿ§ÿ«ÿ¬ÿ§ÿ¡ÿ¡ÿ¨ÿ|ÿÿÿ«ÿÿ¨ÿ´ÿ§ÿÿ¦ÿ£ÿÿÿ·ÿ©ÿÿ¥ÿ­ÿ¬ÿ§ÿ§ÿ§ÿÿ¤ÿ¨ÿ®ÿ¨ÿ¢ÿ¦ÿªÿªÿÿ¢ÿ ÿ¸ÿ±ÿ³ÿ­ÿ³ÿÿ§ÿ¬ÿ¯ÿ¬ÿ¶ÿ²ÿ¬ÿ¯ÿ«ÿ­ÿ©ÿ¬ÿªÿ¦ÿ£ÿÿ¢ÿªÿ¤ÿ¯ÿ²ÿ´ÿ°ÿ«ÿ£ÿÿ§ÿÅÿ®ÿ±ÿªÿ­ÿ¬ÿ©ÿªÿÄÿ¼ÿ°ÿ¶ÿ©ÿ®ÿ©ÿ§ÿ¨ÿ­ÿ¿ÿ·ÿ£ÿ§ÿ·ÿ·ÿ®ÿ±ÿ±ÿ§ÿ«ÿ·ÿ®ÿÿ¦ÿ©ÿ­ÿ¸ÿºÿ¸ÿ¾ÿµÿ¼ÿ±ÿ¹ÿÀÿ¾ÿ©ÿªÿ¾ÿªÿ¶ÿ°ÿ±ÿ±ÿ©ÿÿ¬ÿÿ­ÿ¬ÿªÿ©ÿ¡ÿ³ÿ±ÿªÿ±ÿ§ÿÿ«ÿ¶ÿ«ÿ¨ÿµÿ¶ÿ¹ÿ¼ÿÂÿÃÿ½ÿ¸ÿ·ÿ®ÿ¡ÿ§ÿ¨ÿ³ÿÿ¨ÿÁÿ¬ÿ¢ÿ®ÿ½ÿ¥ÿªÿ§ÿªÿ¸ÿ«ÿÿªÿºÿ¦ÿ¡ÿ­ÿ²ÿ¥ÿÿÿ¤ÿ±ÿ¨ÿ¨ÿ´ÿµÿ¸ÿ³ÿªÿ ÿÿ£ÿ¯ÿ¯ÿ¨ÿÀÿ³ÿ«ÿ²ÿ·ÿ¸ÿ´ÿ®ÿ«ÿÿ¨ÿÿ´ÿ¬ÿÿÿjÿ¢ÿ«ÿªÿ¨ÿ¬ÿ·ÿµÿÿ£ÿ ÿ±ÿ°ÿÿÿ«ÿ¨ÿ¯ÿ®ÿ¥ÿ£ÿ¬ÿ­ÿ©ÿ¬ÿ¡ÿ®ÿ»ÿ®ÿ²ÿ¶ÿ§ÿ­ÿ³ÿ¹ÿ¡ÿµÿ¯ÿ©ÿ´ÿ¼ÿ±ÿ«ÿ·ÿ¹ÿ¡ÿ³ÿ§ÿ¶ÿ²ÿ·ÿ­ÿ·ÿ¯ÿ°ÿ§ÿ¥ÿ§ÿ£ÿ«ÿ¶ÿ§ÿ£ÿ§ÿ£ÿÿÿ®ÿµÿÀÿºÿ¯ÿ¶ÿ³ÿ¶ÿ¶ÿ°ÿ¯ÿ«ÿ­ÿ£ÿ´ÿ§ÿ¦ÿ¦ÿ±ÿ¦ÿ¢ÿ²ÿ¨ÿ¯ÿ³ÿºÿÿ£ÿÿ¶ÿ§ÿÂÿµÿ©ÿ´ÿ¹ÿÁÿ¼ÿ¿ÿ¥ÿ¦ÿ¶ÿ½ÿ¯ÿ²ÿ³ÿ­ÿ¥ÿªÿ­ÿ°ÿµÿ»ÿ¹ÿªÿªÿ­ÿ°ÿ·ÿ¸ÿ¯ÿ©ÿ³ÿ±ÿÃÿ®ÿ§ÿ¦ÿ°ÿ¬ÿ¡ÿ¡ÿÿÿÿ·ÿµÿ¬ÿ¡ÿ´ÿ¦ÿ´ÿ¬ÿ«ÿ²ÿ®ÿ³ÿ°ÿ½ÿ¼ÿ¶ÿ®ÿ¹ÿ®ÿ³ÿ¯ÿ®ÿ°ÿ¸ÿ¼ÿ¼ÿ¹ÿ¯ÿ¼ÿ¼ÿ³ÿ´ÿ­ÿ­ÿ´ÿ»ÿ±ÿ§ÿ©ÿ²ÿ°ÿ­ÿ¶ÿ´ÿ½ÿ«ÿ±ÿ­ÿ±ÿ³ÿ´ÿ²ÿ¬ÿ¥ÿ°ÿ±ÿ·ÿ¬ÿ®ÿ©ÿ³ÿ¯ÿ²ÿ¯ÿ³ÿ¦ÿ¬ÿ´ÿ¹ÿ¯ÿ¶ÿ®ÿµÿ®ÿ¥ÿÿ¦ÿ®ÿ¶ÿ¯ÿ­ÿ´ÿ´ÿ¶ÿ³ÿ³ÿ·ÿ´ÿ´ÿ¼ÿ´ÿÿ¥ÿ¶ÿºÿÂÿºÿ²ÿÿÿ»ÿ±ÿ¬ÿ¯ÿ­ÿ®ÿ¬ÿ°ÿ¨ÿÿ¿ÿµÿ¯ÿ­ÿ¾ÿ½ÿ¸ÿ«ÿ±ÿ¶ÿ²ÿ«ÿ£ÿ°ÿ³ÿ­ÿ¯ÿ®ÿ§ÿ±ÿ­ÿ¨ÿ­ÿºÿ±ÿ­ÿ®ÿ´ÿ±ÿªÿ±ÿµÿºÿµÿ­ÿ¤ÿ¦ÿ±ÿªÿ¨ÿ ÿ¬ÿ¯ÿ¢ÿ°ÿ±ÿ¦ÿ³ÿ»ÿ²ÿ¯ÿ³ÿ­ÿªÿ·ÿ§ÿ¦ÿ°ÿ°ÿªÿ§ÿÃÿ¶ÿ¸ÿ´ÿ¯ÿ¸ÿ¸ÿ³ÿµÿ²ÿ°ÿµÿ°ÿ¯ÿ±ÿ°ÿ¯ÿ¬ÿ¬ÿ¼ÿ¼ÿ·ÿ·ÿªÿ£ÿ¨ÿ±ÿ°ÿ®ÿ¤ÿÿÿ±ÿ±ÿ¯ÿ¢ÿ´ÿ¿ÿ¶ÿ³ÿ¶ÿ¬ÿ¹ÿ°ÿÄÿ¢ÿªÿÿ½ÿÆÿ¢ÿ¶ÿ²ÿ»ÿ¨ÿÿºÿ¯ÿ¶ÿ«ÿµÿ¯ÿ°ÿ»ÿ»ÿÃÿÇÿ¾ÿ­ÿ¸ÿ¯ÿ¯ÿ¾ÿ¸ÿ¨ÿÿ¢ÿ³ÿ¿ÿ¹ÿ°ÿºÿµÿ³ÿ¸ÿÅÿºÿÁÿÁÿ¬ÿ¤ÿ¾ÿªÿ­ÿ¾ÿ¾ÿ±ÿÿÌÿ²ÿ»ÿ¥ÿ®ÿ¯ÿ½ÿ¸ÿ¾ÿ¸ÿ·ÿ­ÿ±ÿ¼ÿ§ÿ¶ÿ«ÿÆÿ´ÿµÿ¾ÿ¹ÿ±ÿµÿ³ÿ¬ÿ±ÿ±ÿ¹ÿ¿ÿ·ÿ·ÿ²ÿ²ÿ²ÿ³ÿ¸ÿ³ÿ¯ÿ¼ÿ³ÿ´ÿµÿºÿ´ÿ³ÿÿ£ÿ®ÿ¬ÿ©ÿ²ÿ«ÿ©ÿÈÿ®ÿ§ÿ´ÿ»ÿ©ÿ«ÿ«ÿ§ÿªÿ¨ÿ²ÿ²ÿ´ÿ¸ÿ´ÿªÿ§ÿ«ÿ®ÿ±ÿ²ÿ­ÿ©ÿ¨ÿ³ÿÅÿÃÿ¶ÿ£ÿÿ±ÿ¸ÿ¹ÿ®ÿ¸ÿ¾ÿ¬ÿ©ÿ±ÿ¬ÿ±ÿ¤ÿ·ÿ¶ÿ°ÿ°ÿ¬ÿ¸ÿ°ÿ´ÿ·ÿ§ÿºÿÁÿºÿ°ÿ®ÿ©ÿ·ÿ®ÿ¯ÿ¯ÿ²ÿ³ÿ°ÿªÿ¥ÿ¬ÿ®ÿ¢ÿ¡ÿ³ÿ¿ÿ¹ÿ¨ÿ ÿ±ÿ´ÿÿ¢ÿ§ÿ¡ÿÈÿ¼ÿÂÿÃÿÍÿÈÿÀÿ²ÿ´ÿ³ÿ¹ÿ»ÿ¹ÿ´ÿÎÿ¬ÿ»ÿ°ÿºÿÌÿ¶ÿ¹ÿÈÿ·ÿ¼ÿ¿ÿµÿ«ÿ³ÿÃÿÁÿ»ÿ¶ÿ«ÿ¥ÿ£ÿ©ÿ´ÿ¹ÿ»ÿ¹ÿ¯ÿ´ÿ³ÿ³ÿºÿ²ÿªÿºÿ­ÿ¯ÿÀÿ´ÿ¹ÿ³ÿ¥ÿ¶ÿ·ÿ°ÿ»ÿ¸ÿ§ÿ¸ÿÂÿ­ÿ°ÿ´ÿ»ÿÂÿ¼ÿ¸ÿ´ÿªÿ«ÿ±ÿ³ÿ»ÿ¾ÿ¶ÿ°ÿ»ÿ·ÿ¯ÿºÿ¹ÿ½ÿ¡ÿÈÿ¯ÿ±ÿÉÿ«ÿºÿ¯ÿ²ÿ»ÿÈÿ£ÿ³ÿ­ÿ¨ÿ¾ÿµÿ¸ÿ¯ÿ´ÿ¶ÿ®ÿ¯ÿ½ÿ·ÿ¦ÿ«ÿ°ÿ«ÿ®ÿ©ÿ§ÿºÿ¸ÿºÿ³ÿ ÿªÿºÿÁÿ²ÿ¥ÿºÿ«ÿ»ÿ¨ÿ§ÿ¯ÿ§ÿ¯ÿ±ÿ¦ÿ·ÿµÿ¤ÿªÿºÿ¹ÿµÿ³ÿ²ÿ¿ÿ¾ÿ±ÿ°ÿ²ÿ¸ÿ³ÿ¸ÿ»ÿ¦ÿ§ÿ¯ÿ±ÿ·ÿ±ÿ­ÿ¾ÿ©ÿ¸ÿªÿÀÿËÿ«ÿ«ÿ§ÿ­ÿ©ÿ¶ÿªÿ°ÿ¬ÿ¦ÿ§ÿ°ÿ´ÿ¯ÿ±ÿ¼ÿºÿ­ÿ³ÿ²ÿ§ÿ¶ÿÿ£ÿ»ÿ¯ÿµÿ¹ÿ¥ÿ²ÿ²ÿ¨ÿ¿ÿÁÿÿ¤ÿ­ÿ¨ÿ¶ÿ§ÿ¿ÿ½ÿ´ÿ³ÿ¬ÿ¥ÿ¥ÿ±ÿ½ÿ½ÿºÿ´ÿ«ÿ´ÿ¿ÿ´ÿ¹ÿ¥ÿ¨ÿ½ÿ·ÿµÿ²ÿ«ÿ¤ÿ¬ÿ¯ÿ¨ÿÿ«ÿ°ÿ®ÿ´ÿ°ÿ²ÿ³ÿ³ÿ¯ÿ´ÿºÿ¸ÿ¶ÿ±ÿ°ÿ°ÿ³ÿ¦ÿ¯ÿ³ÿ³ÿ·ÿ±ÿ«ÿ¿ÿ§ÿ¬ÿ¥ÿ©ÿ´ÿºÿ²ÿ¯ÿ´ÿ¬ÿ¯ÿ©ÿ²ÿ±ÿ¥ÿ¨ÿ²ÿ¯ÿªÿ¸ÿ¿ÿµÿªÿ³ÿ·ÿ°ÿ±ÿªÿ£ÿ¹ÿ°ÿ­ÿ±ÿ²ÿ´ÿ­ÿ¨ÿ©ÿ£ÿ³ÿ·ÿ®ÿ®ÿªÿªÿ±ÿ®ÿ­ÿ®ÿµÿ¸ÿ«ÿ«ÿ°ÿ´ÿ¹ÿÿ³ÿÆÿ±ÿ¸ÿªÿÀÿÁÿµÿ¯ÿ§ÿ¸ÿ³ÿ¬ÿ´ÿ»ÿ»ÿµÿ¯ÿ¯ÿ¯ÿ¤ÿ´ÿ«ÿ ÿ¬ÿÀÿ¹ÿ®ÿ´ÿ¯ÿ®ÿ¦ÿ·ÿ¯ÿ®ÿ±ÿ«ÿ®ÿ«ÿ¨ÿ¨ÿ²ÿ°ÿ¤ÿ­ÿ¨ÿ´ÿ´ÿ¥ÿÿÿÿ©ÿ²ÿÿÿ¯ÿÿ¡ÿ·ÿ­ÿ¤ÿ«ÿ°ÿ©ÿªÿ¤ÿÿ¡ÿ¬ÿ¬ÿ­ÿ£ÿ ÿ¤ÿÿÿ ÿÿ¡ÿ­ÿ£ÿ ÿ¥ÿ­ÿ¹ÿ¨ÿ¤ÿ§ÿ¥ÿ¦ÿ¤ÿ¢ÿ¢ÿ¨ÿÿÿ¥ÿ§ÿÿ±ÿ¢ÿ¤ÿ¤ÿ©ÿ¢ÿ±ÿÿÿ¢ÿ¨ÿ¢ÿÿ¢ÿ³ÿ©ÿ¨ÿ©ÿ­ÿ°ÿ·ÿÀÿ¥ÿÿÿÿÿ´ÿÿÿÿÿÿÿÿ©ÿ­ÿ¦ÿ°ÿ­ÿ«ÿ¸ÿ«ÿ£ÿªÿÿÿ§ÿÿÿ«ÿ¢ÿ¬ÿ¨ÿ¥ÿ¸ÿ½ÿ£ÿÿÿ±ÿ­ÿ¯ÿ­ÿ®ÿ¡ÿÿ¯ÿ ÿ·ÿ¶ÿ«ÿÿ¢ÿµÿ®ÿ®ÿ±ÿ³ÿ³ÿ¯ÿµÿ·ÿ´ÿ¯ÿ«ÿ¸ÿ­ÿ¯ÿ§ÿ¶ÿÿ£ÿ ÿ­ÿ«ÿ«ÿ²ÿªÿ¤ÿ¥ÿ£ÿ®ÿ©ÿ¥ÿ­ÿ¢ÿµÿ®ÿ­ÿ³ÿ°ÿ¤ÿ²ÿ´ÿ²ÿªÿ¨ÿ®ÿ²ÿ±ÿ­ÿ«ÿªÿµÿ¨ÿ ÿ¯ÿ¥ÿ£ÿÿÏþùþpÿ©ÿ©ÿ¦ÿ¨ÿ£ÿ¨ÿ´ÿ¶ÿ¦ÿ§ÿÿ·ÿ­ÿÄÿÀÿµÿÃÿ¶ÿ³ÿ·ÿµÿ±ÿ·ÿºÿµÿ´ÿ±ÿ®ÿÿ£ÿ±ÿ´ÿ­ÿ¹ÿÿ¤ÿ»ÿÅÿ¾ÿÄÿÀÿ¸ÿÇÿ¾ÿ´ÿºÿºÿ»ÿ¸ÿ©ÿ®ÿÀÿ¶ÿ»ÿ±ÿ°ÿ±ÿ ÿÿ±ÿ´ÿ±ÿ·ÿ»ÿ¼ÿÿ¥ÿºÿ·ÿ¨ÿÿ¶ÿ¶ÿ³ÿ¦ÿÿ£ÿ·ÿ³ÿ¶ÿ³ÿ«ÿ§ÿ¥ÿ¤ÿ²ÿ²ÿ¦ÿªÿ§ÿ¨ÿ®ÿ°ÿ¸ÿÁÿ­ÿ²ÿÀÿÃÿ¯ÿÿ©ÿ¯ÿ°ÿ²ÿ·ÿ¨ÿ¦ÿ°ÿ¨ÿ¨ÿÿ¤ÿµÿ¬ÿ¯ÿ³ÿ¶ÿ¸ÿ­ÿ·ÿªÿªÿ¼ÿ¸ÿ²ÿ¹ÿºÿ½ÿÅÿ§ÿ³ÿÁÿ°ÿ·ÿ¶ÿ¯ÿ¶ÿºÿ·ÿ¶ÿ³ÿ³ÿ±ÿ¸ÿ³ÿ«ÿ¹ÿºÿ¸ÿ±ÿ´ÿ°ÿªÿ³ÿ¸ÿ°ÿµÿ¹ÿ£ÿ³ÿ»ÿ¬ÿÁÿ¸ÿ§ÿÿ¢ÿ¬ÿ¬ÿªÿ³ÿ½ÿ«ÿ·ÿ§ÿªÿ½ÿ¿ÿÁÿºÿ¯ÿ­ÿµÿ»ÿ»ÿµÿ¨ÿ½ÿªÿÿ°ÿ¹ÿ¶ÿ¾ÿ¸ÿ­ÿ¸ÿ¶ÿ ÿ¥ÿ¿ÿ¼ÿ¹ÿµÿ¤ÿ¡ÿ³ÿ«ÿ·ÿ·ÿ³ÿ½ÿ´ÿ ÿ¤ÿ¶ÿ¯ÿ·ÿ·ÿ²ÿ²ÿ¾ÿ´ÿ²ÿ´ÿ±ÿ³ÿ·ÿºÿ©ÿ·ÿ¾ÿ·ÿ¦ÿ«ÿ°ÿ¶ÿ°ÿ¥ÿÿÿ®ÿ¦ÿ·ÿ³ÿ¿ÿÁÿ¶ÿ¤ÿÿ¥ÿ¬ÿ¬ÿ­ÿ£ÿ ÿ®ÿÂÿ¨ÿ¿ÿÂÿÆÿËÿ½ÿ«ÿ©ÿ«ÿµÿÍÿ¯ÿ¨ÿÅÿ¸ÿ½ÿ¿ÿ·ÿ­ÿ©ÿ¨ÿ¯ÿÇÿ¹ÿ¹ÿ§ÿ¥ÿ³ÿ¼ÿ²ÿ±ÿ´ÿ®ÿ±ÿ¼ÿ®ÿ¬ÿ ÿ£ÿ¸ÿ¸ÿµÿÄÿºÿ­ÿ»ÿ­ÿ®ÿ§ÿµÿ°ÿ¯ÿ­ÿ­ÿ«ÿ¥ÿ«ÿ·ÿ´ÿÄÿ§ÿ©ÿµÿ½ÿ»ÿ¶ÿ­ÿ­ÿ´ÿ¯ÿ¤ÿ¼ÿÈÿ·ÿ´ÿ¹ÿ¸ÿ¯ÿ²ÿ·ÿ¯ÿ®ÿ®ÿ«ÿ±ÿ¶ÿ½ÿ®ÿ±ÿªÿ±ÿ¸ÿ©ÿ²ÿ¯ÿ¨ÿ·ÿ·ÿ¼ÿ´ÿ³ÿ¶ÿ³ÿ³ÿ·ÿ­ÿÿ¦ÿ´ÿ¸ÿ¯ÿ­ÿ²ÿ°ÿ§ÿ¤ÿ¯ÿÍÿ ÿ°ÿ­ÿ¹ÿ³ÿ·ÿÁÿ·ÿ´ÿ¾ÿ«ÿ¼ÿ¦ÿµÿ´ÿ«ÿ§ÿ©ÿ°ÿ²ÿÿÃÿ¯ÿ°ÿ¯ÿ½ÿ´ÿ«ÿ¸ÿÁÿ®ÿ¤ÿ¨ÿ­ÿ³ÿ¼ÿ¸ÿ°ÿ­ÿ¬ÿ©ÿ°ÿ´ÿ­ÿ«ÿÄÿ¸ÿ²ÿ¸ÿ¾ÿ¼ÿµÿ¯ÿ¼ÿ®ÿ²ÿ£ÿ¬ÿ¸ÿ¹ÿ³ÿ©ÿ«ÿºÿ©ÿ±ÿ­ÿ¬ÿ¬ÿ±ÿ¼ÿÀÿºÿ½ÿ³ÿ¥ÿ°ÿ¹ÿ»ÿÀÿ½ÿ­ÿ»ÿ«ÿ¶ÿ»ÿÁÿ´ÿ¯ÿ±ÿ«ÿ®ÿÀÿ¯ÿµÿ«ÿ®ÿµÿ·ÿ²ÿ°ÿ±ÿ¦ÿ¨ÿ£ÿ¸ÿ°ÿºÿºÿ±ÿ³ÿ£ÿ¯ÿµÿ«ÿ¬ÿ£ÿ¯ÿ·ÿµÿ¾ÿ°ÿ¯ÿ§ÿªÿ¯ÿ®ÿ­ÿ®ÿ§ÿ ÿ¶ÿ­ÿ­ÿ©ÿªÿ¦ÿ¤ÿ¨ÿ±ÿ±ÿµÿ±ÿ¸ÿ´ÿ¯ÿ³ÿ°ÿ ÿ³ÿºÿ±ÿªÿ»ÿºÿ±ÿÒÿÃÿ®ÿ³ÿ¸ÿ´ÿ¹ÿ´ÿ¸ÿ¿ÿÁÿ¿ÿ»ÿºÿ·ÿ±ÿ»ÿÂÿ¦ÿÀÿ¸ÿ¬ÿ­ÿ¶ÿºÿµÿ²ÿ¾ÿ¿ÿ¶ÿ²ÿµÿ¸ÿ½ÿºÿ«ÿ¨ÿÁÿ·ÿ»ÿ¸ÿ¸ÿ¾ÿ³ÿ ÿ²ÿ¥ÿ¯ÿµÿºÿ»ÿ»ÿ»ÿ¹ÿ¼ÿ¾ÿ³ÿ³ÿ¾ÿ·ÿ±ÿ®ÿ¥ÿ£ÿ³ÿ·ÿ¾ÿ³ÿ¿ÿ¶ÿµÿ¶ÿ²ÿ¸ÿÈÿ´ÿªÿ©ÿ³ÿ¸ÿ¹ÿ¸ÿ±ÿ²ÿÈÿ´ÿ³ÿ­ÿªÿªÿ¶ÿ·ÿ¬ÿ«ÿ§ÿ³ÿÃÿ·ÿ¨ÿ¸ÿÁÿ½ÿµÿ°ÿ·ÿ¯ÿ£ÿ¸ÿ®ÿ²ÿ¸ÿ´ÿ·ÿ»ÿ°ÿÉÿ¿ÿ©ÿ²ÿ±ÿ¸ÿ²ÿ¨ÿ¥ÿªÿ¾ÿ¸ÿÀÿ©ÿÆÿ²ÿ®ÿ©ÿ¨ÿ°ÿ°ÿ­ÿ¬ÿ«ÿÿ²ÿ¸ÿ»ÿ±ÿ®ÿ¶ÿµÿ«ÿ­ÿ¸ÿ´ÿ¯ÿ¤ÿ©ÿ³ÿ´ÿ±ÿ²ÿ²ÿ¢ÿ¨ÿ¡ÿ³ÿ¬ÿªÿ£ÿ¢ÿ°ÿ¼ÿ·ÿ·ÿ¡ÿ¸ÿ®ÿ©ÿ£ÿÿÿÿ©ÿ§ÿ®ÿ²ÿ¥ÿ¢ÿ¥ÿ¤ÿ¬ÿ³ÿ®ÿ£ÿ¥ÿ©ÿ¦ÿ©ÿ¨ÿ·ÿ³ÿ­ÿ¬ÿ¨ÿ¦ÿ­ÿ³ÿªÿ¸ÿ±ÿ°ÿµÿ¥ÿ§ÿ§ÿ­ÿ¶ÿ±ÿ¥ÿ¦ÿ»ÿ±ÿ¸ÿ³ÿ¹ÿÁÿ¿ÿ»ÿ·ÿ³ÿ­ÿ ÿ°ÿÿ¥ÿ·ÿ¼ÿ¹ÿ¸ÿ³ÿ±ÿ²ÿ¯ÿ¶ÿªÿ³ÿ²ÿ©ÿ«ÿµÿºÿ¬ÿ¯ÿ½ÿ¸ÿ°ÿ°ÿ£ÿ¤ÿªÿµÿ¤ÿ°ÿ®ÿªÿªÿ¯ÿ¸ÿ·ÿ¾ÿÁÿ±ÿÿ|ÿÿ¦ÿ¯ÿ¿ÿ¼ÿ´ÿ»ÿ®ÿÿ ÿ¨ÿ¢ÿÿ±ÿ»ÿ¯ÿ­ÿ´ÿ³ÿ°ÿ³ÿ´ÿ½ÿ±ÿµÿ¼ÿ¯ÿ²ÿ«ÿ©ÿ²ÿ¶ÿ±ÿ¯ÿ¥ÿ¡ÿ¦ÿÿ¸ÿ¬ÿµÿµÿ¸ÿ¶ÿ´ÿ¼ÿ½ÿ´ÿ¾ÿ°ÿµÿ¹ÿ¯ÿ¶ÿ´ÿ¯ÿ»ÿ·ÿ±ÿ±ÿ­ÿ±ÿºÿ¸ÿ¨ÿ²ÿ¶ÿ´ÿÅÿ³ÿ·ÿ¸ÿµÿ²ÿ¶ÿ¼ÿ¦ÿ«ÿ®ÿ¤ÿ¬ÿ¶ÿ©ÿ§ÿ·ÿ·ÿ¯ÿ²ÿ³ÿ¨ÿ¯ÿÁÿ°ÿ¶ÿ£ÿ£ÿ ÿªÿ²ÿ¹ÿ¶ÿµÿ±ÿ¯ÿºÿ¾ÿ­ÿ·ÿ¬ÿ£ÿÍÿ¦ÿ®ÿ¹ÿ¸ÿ®ÿ¸ÿ¹ÿ­ÿ«ÿ©ÿ±ÿÿ ÿ¤ÿÿ³ÿ±ÿ²ÿ²ÿ¬ÿ¯ÿ³ÿ®ÿ³ÿµÿ«ÿ´ÿ©ÿ¸ÿ£ÿ²ÿ±ÿ·ÿÁÿ¹ÿÂÿÌÿÃÿ°ÿ«ÿ¹ÿ¸ÿ¤ÿ©ÿ­ÿµÿ§ÿ£ÿ³ÿÁÿ³ÿ½ÿºÿ°ÿ«ÿ¸ÿÊÿ¼ÿ¼ÿ°ÿÿ¨ÿ°ÿ¶ÿ¹ÿ©ÿµÿ§ÿ©ÿ¶ÿ¼ÿ»ÿ´ÿ¯ÿ©ÿÿ¦ÿµÿªÿªÿ®ÿ¤ÿ¢ÿ´ÿ«ÿ°ÿ·ÿ´ÿ¹ÿ¾ÿ²ÿ®ÿ²ÿ­ÿºÿ§ÿ¿ÿªÿ½ÿºÿ´ÿ·ÿ³ÿ¢ÿ¦ÿ¨ÿ§ÿ¸ÿ¸ÿ²ÿ°ÿ«ÿ¼ÿ­ÿÀÿªÿºÿ¬ÿµÿ¶ÿ°ÿ®ÿ±ÿ²ÿ©ÿ§ÿ±ÿ·ÿ±ÿµÿ¯ÿ£ÿ¢ÿªÿ´ÿ§ÿ¬ÿ£ÿ¯ÿ­ÿ ÿÿÿ©ÿ½ÿÀÿµÿ¥ÿ¹ÿ²ÿºÿ­ÿ¶ÿ«ÿºÿ¸ÿºÿ²ÿ­ÿ«ÿ¸ÿÀÿ¶ÿ«ÿ£ÿ¬ÿ¹ÿ¿ÿ²ÿ­ÿ´ÿ¬ÿ¼ÿ¸ÿºÿºÿ±ÿ¬ÿ¯ÿ¤ÿ¤ÿ­ÿ°ÿ±ÿ¥ÿ­ÿ ÿÿ®ÿ¥ÿÿ¥ÿ¤ÿ­ÿ¢ÿÿ§ÿ£ÿ ÿ ÿ¦ÿ©ÿÿ ÿ®ÿÿ§ÿ¥ÿ©ÿ¤ÿ®ÿÿ¢ÿÿ²ÿ¤ÿ§ÿÿÿÿ£ÿ£ÿ¡ÿ¥ÿ®ÿ®ÿ ÿªÿÿ¢ÿ ÿªÿ¦ÿ¢ÿ£ÿªÿ£ÿÿÿ¤ÿ£ÿ¥ÿ¡ÿÿÿÿ£ÿÿ²ÿÿ¤ÿÿÿ¤ÿÿ¦ÿ¥ÿ°ÿÿ¡ÿÿÿ§ÿÿÿ£ÿ¢ÿÿÿÿ¥ÿ£ÿÿ¬ÿ±ÿ¥ÿ¥ÿ·ÿ¢ÿÿÿ¨ÿÿ ÿ¤ÿÿÿÿ¥ÿºÿ´ÿÿÿ¤ÿ¤ÿÿ­ÿÃÿ·ÿ­ÿ£ÿªÿ­ÿ±ÿ¨ÿ²ÿ®ÿÿ¦ÿµÿ°ÿ®ÿ«ÿ±ÿµÿ¬ÿ¯ÿ®ÿµÿ°ÿ©ÿ®ÿ¨ÿ¸ÿÈÿ«ÿÿ³ÿ¢ÿºÿÿ§ÿ¶ÿ¸ÿ¯ÿ®ÿ´ÿ­ÿ¯ÿ°ÿ´ÿ¾ÿªÿ«ÿªÿ§ÿªÿ±ÿ³ÿ½ÿ­ÿ¥ÿ­ÿ§ÿ²ÿ°ÿ¼ÿ±ÿ°ÿ²ÿ¶ÿ¯ÿ®ÿ¨ÿ£ÿ¯ÿ¸ÿ¶ÿ±ÿ¦ÿ¦ÿºÿÀÿ®ÿ¯ÿ¬ÿ¶ÿ ÿ§ÿ°ÿ¯ÿ¶ÿÿªÿ»ÿµÿªÿ²ÿ°ÿ¬ÿ­ÿ¯ÿ±ÿ±ÿ«ÿ¬ÿºÿ´ÿ³ÿ·ÿ®ÿ¤ÿ¬ÿ®ÿ¯ÿ»ÿ±ÿ«ÿ°ÿ¬ÿ¦ÿÿ¡ÿ¨ÿÿÿ}ÿÿ£ÿ¦ÿªÿ¨ÿ¦ÿ§ÿ§ÿ§ÿ¨ÿ¢ÿÿÿÿ¤ÿÿÿÿ ÿ¡ÿ©ÿ­ÿÿÿ¦ÿªÿ¥ÿ ÿ¥ÿÿÿÿ¢ÿ¤ÿ­ÿ¯ÿÿ¡ÿ§ÿ ÿÿ ÿÿ£ÿ¥ÿÿ¤ÿªÿ ÿ°ÿÿ¡ÿ©ÿ±ÿ´ÿ¦ÿÿ¢ÿªÿÿÿªÿ¥ÿ­ÿÁÿ¹ÿ°ÿ°ÿ¦ÿ¦ÿ¬ÿ¬ÿ¶ÿ¨ÿÿ©ÿ­ÿ¸ÿ±ÿ¾ÿ¨ÿ¦ÿ«ÿÿ§ÿ¡ÿ¤ÿÿÿ¥ÿ«ÿ¥ÿ©ÿ¦ÿ­ÿ®ÿ²ÿªÿ¦ÿ°ÿ«ÿ¨ÿ¯ÿ­ÿ¬ÿ©ÿ¸ÿ¤ÿ±ÿ±ÿ¤ÿ£ÿ¹ÿ´ÿ«ÿ¨ÿ®ÿ}ÿ÷þ5ÿÿÿ«ÿ ÿ¡ÿ³ÿÿ¤ÿÿÿ¦ÿ»ÿµÿ­ÿ¡ÿÿ ÿ©ÿ§ÿ¥ÿ«ÿ©ÿ±ÿ²ÿ¨ÿ¢ÿ°ÿ´ÿÿ¢ÿ§ÿ³ÿ«ÿ®ÿ©ÿ©ÿ¤ÿ¥ÿ¨ÿ®ÿ«ÿªÿ¤ÿ¬ÿ°ÿ£ÿ«ÿ°ÿ¥ÿ¤ÿ¥ÿ ÿÿÿ§ÿ¢ÿ¨ÿ¬ÿªÿ³ÿ¶ÿ¾ÿÂÿÿ¼ÿ©ÿÂÿ¦ÿ¾ÿ·ÿ¾ÿÿ¦ÿ¶ÿ³ÿ½ÿ±ÿ¯ÿ©ÿªÿ¥ÿÿ®ÿ«ÿ°ÿ ÿÿ´ÿ½ÿ©ÿ¡ÿ¸ÿ½ÿ¬ÿ¦ÿÿÿ£ÿ¬ÿ±ÿªÿ«ÿ¶ÿ«ÿ²ÿ±ÿ¦ÿ¼ÿ¼ÿÁÿÿºÿ±ÿ­ÿªÿ®ÿªÿ°ÿÿ³ÿÿÿªÿ®ÿ®ÿ§ÿ°ÿ·ÿ©ÿ´ÿ»ÿ§ÿ¬ÿ¸ÿ¬ÿ¨ÿ«ÿ¬ÿ»ÿ»ÿ«ÿ³ÿ´ÿ¡ÿ«ÿ®ÿ´ÿªÿ¢ÿ¬ÿ­ÿ¨ÿ·ÿ¶ÿ¾ÿ¨ÿ¯ÿ¡ÿ­ÿ¥ÿ­ÿ¿ÿ¶ÿ©ÿ°ÿ®ÿºÿÿÿ¹ÿ³ÿ¤ÿ¬ÿ¿ÿÁÿ­ÿ¨ÿ³ÿ®ÿÿÿ´ÿ¶ÿ¸ÿ¹ÿ³ÿ´ÿ­ÿ³ÿ±ÿ¹ÿ·ÿÅÿ±ÿ¯ÿµÿ¤ÿÿªÿ®ÿªÿ®ÿÿzÿpÿÿÿ¦ÿ¥ÿ´ÿ³ÿ®ÿ¡ÿ«ÿ©ÿ¬ÿ«ÿÿ¢ÿ²ÿ´ÿ³ÿªÿ©ÿ©ÿ«ÿ­ÿ¨ÿµÿ´ÿ·ÿªÿ«ÿ«ÿ¼ÿ²ÿ¬ÿ¯ÿ·ÿ¥ÿ¶ÿ©ÿÿ¸ÿ»ÿ£ÿ¼ÿÂÿ²ÿÿ±ÿ«ÿÿ ÿ¶ÿ©ÿÿÿÿ¹ÿ¶ÿªÿ´ÿ®ÿ¶ÿ¼ÿÂÿ½ÿ¼ÿÀÿµÿªÿ¶ÿ»ÿ²ÿ®ÿ¦ÿµÿ¹ÿ¥ÿ®ÿ¬ÿ­ÿ«ÿ·ÿ¸ÿ¬ÿÿ¢ÿ°ÿ ÿ©ÿ¹ÿ°ÿÄÿ¥ÿ¬ÿ­ÿ®ÿ£ÿ¬ÿ½ÿ¤ÿ¥ÿ°ÿÊÿ©ÿ´ÿ¸ÿÿ¥ÿ¸ÿ¹ÿ§ÿ¤ÿ§ÿ¶ÿµÿ«ÿ³ÿ±ÿ¦ÿ£ÿ¯ÿºÿµÿ¯ÿ¤ÿ¢ÿ®ÿ»ÿµÿ¥ÿ«ÿ¼ÿºÿªÿ¨ÿ¯ÿ¼ÿ±ÿ¯ÿ®ÿÿ¢ÿ£ÿµÿ°ÿ°ÿ¤ÿ±ÿµÿ¯ÿ²ÿ«ÿ¡ÿ³ÿ¯ÿ©ÿ¶ÿ·ÿÀÿ°ÿ¶ÿ¶ÿ¶ÿ±ÿ¯ÿ¬ÿ³ÿ¶ÿºÿºÿ°ÿ³ÿ§ÿ¥ÿ´ÿ«ÿªÿ¸ÿ¿ÿµÿ£ÿ ÿ«ÿ²ÿ·ÿºÿ´ÿÁÿ¬ÿ¼ÿ²ÿ±ÿ´ÿ¼ÿ­ÿ¡ÿ¨ÿ·ÿ¯ÿ·ÿ³ÿ»ÿ²ÿµÿ®ÿ©ÿ°ÿ®ÿ¯ÿ±ÿ´ÿºÿ¶ÿ¸ÿ°ÿ³ÿ«ÿ«ÿ¨ÿ¯ÿ¸ÿµÿ¨ÿ¯ÿ´ÿ´ÿ¶ÿ±ÿ±ÿ®ÿ«ÿ¯ÿ¶ÿ³ÿ¦ÿ§ÿ¯ÿ­ÿ³ÿ®ÿ«ÿ«ÿ£ÿ­ÿ±ÿ©ÿ¯ÿ«ÿ®ÿ¹ÿ¹ÿ¬ÿ£ÿµÿ´ÿ¯ÿÿ­ÿ³ÿ·ÿªÿ¢ÿ«ÿ±ÿ±ÿ¡ÿ«ÿ¬ÿ¥ÿ±ÿ¥ÿ®ÿ´ÿªÿ«ÿ²ÿ·ÿ²ÿ°ÿ­ÿ­ÿ¬ÿ©ÿ²ÿ¼ÿ¼ÿ´ÿ±ÿªÿ«ÿ¬ÿ¤ÿ¡ÿ¤ÿ·ÿ³ÿ²ÿ¯ÿ®ÿ¬ÿ¯ÿ°ÿ©ÿ¦ÿ­ÿ±ÿ·ÿ«ÿ£ÿ¥ÿ­ÿ¶ÿ¶ÿ­ÿ¸ÿ¹ÿ®ÿ³ÿ²ÿ¥ÿ·ÿ±ÿµÿ£ÿ³ÿ±ÿ®ÿªÿªÿªÿ¯ÿ®ÿ§ÿ¹ÿ»ÿ²ÿ°ÿ©ÿ©ÿ§ÿ«ÿ¯ÿµÿ´ÿ¤ÿ¥ÿ¯ÿ§ÿ·ÿ«ÿ²ÿ±ÿ©ÿ´ÿ®ÿ¦ÿ®ÿ¶ÿ²ÿ¯ÿ°ÿ©ÿÉÿ³ÿ¦ÿ¨ÿ°ÿªÿ¿ÿ°ÿ·ÿ°ÿ¾ÿ´ÿ¨ÿ§ÿ³ÿ²ÿ°ÿ°ÿ¼ÿ»ÿ¨ÿ¥ÿ¦ÿ¬ÿ¶ÿµÿ¨ÿ¤ÿ°ÿµÿ¯ÿ±ÿ½ÿÀÿ¾ÿ·ÿ¶ÿ½ÿ¾ÿ´ÿ°ÿ¯ÿÅÿºÿ¯ÿ³ÿ·ÿ°ÿ©ÿ°ÿ¬ÿ¾ÿ©ÿ®ÿ¯ÿ¹ÿ±ÿ¬ÿÊÿ­ÿ»ÿ¥ÿ¬ÿ¬ÿ®ÿ©ÿµÿ¸ÿ·ÿ·ÿ´ÿ©ÿ¦ÿ°ÿ¦ÿÿ£ÿ¶ÿ¯ÿ§ÿ³ÿµÿ¡ÿ©ÿ³ÿµÿªÿ¡ÿÿ²ÿ±ÿªÿ±ÿ¯ÿ³ÿµÿ«ÿ¦ÿ¶ÿ·ÿ¥ÿ°ÿÊÿ®ÿ¶ÿªÿ«ÿ±ÿ¼ÿÿ­ÿ·ÿ°ÿ²ÿ®ÿ²ÿ·ÿºÿ¸ÿÀÿªÿ©ÿ±ÿªÿ²ÿ±ÿ©ÿ¨ÿ¢ÿ±ÿÃÿ´ÿ¯ÿªÿ«ÿ±ÿ³ÿ¾ÿ³ÿ¹ÿºÿ¢ÿ­ÿªÿ°ÿ¸ÿ«ÿ¦ÿ³ÿ²ÿµÿ¤ÿ¶ÿ»ÿ©ÿµÿ«ÿ°ÿªÿ¶ÿ¿ÿ»ÿ¯ÿ²ÿªÿ©ÿ¯ÿ±ÿªÿ«ÿªÿªÿ·ÿµÿ«ÿ°ÿ¯ÿ®ÿ±ÿ¡ÿÿ«ÿ²ÿ ÿ±ÿ¯ÿ°ÿ«ÿ·ÿ¶ÿ±ÿ¹ÿ§ÿÿ£ÿÿ¶ÿÅÿ½ÿ­ÿ·ÿºÿ­ÿ¾ÿ¦ÿ®ÿ¿ÿµÿ´ÿ®ÿ®ÿ¦ÿ²ÿºÿµÿ¬ÿ¬ÿªÿ©ÿ®ÿ©ÿªÿ±ÿµÿ¹ÿ¸ÿ·ÿ®ÿ«ÿµÿ«ÿ½ÿ³ÿ¹ÿ´ÿ¸ÿ©ÿ­ÿ·ÿ²ÿ¿ÿ¬ÿ´ÿ¯ÿ­ÿ¥ÿ¯ÿ±ÿ­ÿ¼ÿ¿ÿ«ÿµÿ°ÿ¶ÿ´ÿ°ÿ²ÿ©ÿ¡ÿ¨ÿ´ÿ³ÿ©ÿ«ÿ²ÿµÿ´ÿ²ÿ²ÿ¸ÿ§ÿ¾ÿ¨ÿ´ÿºÿ³ÿ»ÿ¯ÿ·ÿ¬ÿ¯ÿ©ÿ»ÿªÿºÿ«ÿ­ÿ±ÿ¥ÿ«ÿ®ÿ¶ÿºÿ¹ÿ´ÿ²ÿ¬ÿ±ÿµÿ¯ÿ°ÿ³ÿªÿ¡ÿ²ÿªÿ·ÿ±ÿ¢ÿ­ÿ±ÿ°ÿ³ÿ£ÿ¹ÿ·ÿ³ÿºÿ³ÿªÿ­ÿ¯ÿ¦ÿªÿµÿ±ÿ§ÿ«ÿ­ÿ¯ÿ¸ÿ±ÿ­ÿ­ÿ¨ÿ¯ÿ¾ÿÂÿ·ÿ­ÿ®ÿ­ÿºÿËÿ¦ÿ¿ÿÁÿÊÿ¯ÿ­ÿÄÿ¬ÿ¸ÿ¨ÿÈÿÿ¨ÿ³ÿ§ÿ¬ÿ¶ÿ±ÿ«ÿ¥ÿªÿ­ÿ¹ÿÁÿ¸ÿµÿ¾ÿ³ÿ¡ÿ­ÿ«ÿ ÿ­ÿÿ§ÿ¹ÿÿ³ÿ²ÿªÿ¶ÿ§ÿ¬ÿªÿ¹ÿ¯ÿ¬ÿ¶ÿ¹ÿ´ÿ²ÿ¹ÿºÿªÿ¡ÿÿÿ­ÿ¹ÿ»ÿ´ÿ¨ÿ¡ÿÿ¥ÿ»ÿÊÿ¸ÿ²ÿ´ÿ«ÿ¯ÿ¶ÿ´ÿ¯ÿ³ÿºÿ´ÿ­ÿÿ®ÿ§ÿ²ÿ¹ÿ°ÿ®ÿ¯ÿ¸ÿ¹ÿºÿºÿ³ÿ¬ÿ¦ÿ¯ÿ´ÿ´ÿ¯ÿ§ÿ¬ÿ¶ÿ¹ÿ¢ÿ¥ÿ©ÿ ÿ¾ÿ®ÿ±ÿÆÿ®ÿ±ÿ¶ÿ©ÿ«ÿ²ÿ§ÿ¹ÿ¹ÿ¤ÿÿ¡ÿ¨ÿ«ÿ³ÿ³ÿ©ÿ±ÿµÿ¼ÿ°ÿ®ÿ®ÿ¿ÿÂÿ­ÿ±ÿ²ÿ¨ÿ¬ÿ«ÿ­ÿ²ÿ©ÿ¶ÿ±ÿ­ÿ­ÿ¨ÿ®ÿºÿ½ÿ³ÿ£ÿ¨ÿ®ÿ¡ÿ¶ÿªÿ¢ÿ«ÿ¼ÿ¬ÿÃÿ°ÿ¨ÿ«ÿµÿ®ÿÂÿ´ÿ«ÿ³ÿ¶ÿ¹ÿ¶ÿ½ÿÀÿ´ÿ¶ÿ¸ÿ­ÿ¨ÿ¸ÿªÿ¦ÿ®ÿµÿÄÿ¨ÿ¤ÿ®ÿ±ÿ ÿÄÿ´ÿ¯ÿ¬ÿ¯ÿ¡ÿ¦ÿ¦ÿ§ÿ®ÿ§ÿ¦ÿ©ÿ§ÿ®ÿ©ÿ¤ÿ¥ÿÿ±ÿ ÿÿÿÿÿÿ­ÿ¬ÿ¯ÿ ÿÿ©ÿ£ÿ¤ÿ¬ÿ ÿÿ¥ÿ¤ÿ«ÿÿÿÿªÿ¡ÿÿ¦ÿÿ¬ÿ¦ÿÿÿ¼ÿ¶ÿ­ÿÿÿÿ¯ÿ°ÿ§ÿÿ§ÿ ÿÿÿ±ÿÿ¦ÿ§ÿÿ°ÿÿ¤ÿ¯ÿ¡ÿ¢ÿ¥ÿ¤ÿ«ÿ¥ÿ«ÿ°ÿ£ÿ¨ÿ·ÿ«ÿ£ÿ§ÿ³ÿ¡ÿ¤ÿ¨ÿÿ¦ÿÿ­ÿ¥ÿ¦ÿÿ¨ÿ¨ÿ¢ÿªÿ¬ÿ­ÿ­ÿ¢ÿ ÿÿ«ÿ£ÿ¯ÿ®ÿÿÿ¢ÿÿ§ÿ ÿ¯ÿ¯ÿ¦ÿ°ÿ²ÿ§ÿÿÿ«ÿ ÿÿ¦ÿ¿ÿ¥ÿÿ«ÿ«ÿ«ÿ«ÿÿÿ¬ÿµÿ°ÿ»ÿÁÿÀÿ¹ÿ´ÿ»ÿ«ÿ§ÿ³ÿªÿ¬ÿ­ÿ­ÿ¯ÿ°ÿ¨ÿ¨ÿ ÿ³ÿ¾ÿ´ÿ®ÿ«ÿ¨ÿ§ÿ¬ÿ·ÿ¤ÿ ÿ²ÿ«ÿ«ÿ©ÿ¶ÿ¹ÿ¸ÿÿ´ÿºÿºÿ²ÿ©ÿ¨ÿ«ÿ¬ÿªÿ¥ÿ¤ÿ­ÿ¬ÿ©ÿµÿªÿÿqÿyþ
[truncated: 11,451,463 more chars]
