# Supplementary material for: Deciphering neuronal deficit and protein profile changes in human brain organoids from patients with creatine transporter deficiency
Source: eLife. 2023 Oct 13;12:RP88459. doi: 10.7554/eLife.88459 (PMC10575631; doi:10.7554/eLife.88459)
Supplement: Figure 6—source data 4. [file elife-88459-fig6-data4.zip › Figure 6 - Source data 4/GSK3b (I and J)/Lea 2022-09-21 17h00m55s (tubuline colori blot 1b).scn]

MIME-Version: 1.0 (Generated by Image Lab 5.2.1)
Content-Type: multipart/mixed; boundary="20220921-170055-08845468"
Content-Description: Image Lab Image File
X-EntityRank: middle
X-LastSaveDate: 2022.09.21.17.00.55.815

--20220921-170055-08845468
Content-Type: text/xml; charset="utf8"
Content-Length: 1852
Content-Description: ItemHeaderTag
X-EntityRank: first
X-LastSaveDate: 2022.09.21.17.00.55.815

<!DOCTYPE XML>
<root version="2">
 <FileAuthoringInfo>
  <applicationName>Image Lab Touch</applicationName>
  <applicationSchema>3</applicationSchema>
  <majorVer>2</majorVer>
  <minorVer>3</minorVer>
  <subMinorVer>0</subMinorVer>
  <buildNumber>7</buildNumber>
  <changeList>198661</changeList>
  <buildType></buildType>
  <version>2.3.0.07</version>
 </FileAuthoringInfo>
 <name>Lea 2022-09-21 17h00m55s</name>
 <scan_id>54518495816389339</scan_id>
 <description></description>
 <user>Lea</user>
 <document_control_sign>0</document_control_sign>
 <document_controlled>0</document_controlled>
 <frame_sync_type>sync_frames_and_lanes</frame_sync_type>
 <normalization_channel>-1</normalization_channel>
 <normalization_use_bands>0</normalization_use_bands>
 <DisplaySettings>
  <showAnnotations>true</showAnnotations>
  <showLaneFrame>true</showLaneFrame>
  <showLanes>true</showLanes>
  <showBands>true</showBands>
  <showLaneLabels>true</showLaneLabels>
  <showBandsAttributes>true</showBandsAttributes>
  <bandsAttributes>1</bandsAttributes>
  <selectedLaneAttr>true</selectedLaneAttr>
  <showMWLegend>true</showMWLegend>
  <showVolumes>true</showVolumes>
  <showVolumesLabel>true</showVolumesLabel>
  <showBandEdges>false</showBandEdges>
 </DisplaySettings>
 <channel_count>1</channel_count>
 <rgb_composite>true</rgb_composite>
 <RGBDisplaySettings>
  <Red>
   <Channel>-1</Channel>
   <Enable>false</Enable>
  </Red>
  <Green>
   <Channel>-1</Channel>
   <Enable>false</Enable>
  </Green>
  <Blue>
   <Channel>-1</Channel>
   <Enable>false</Enable>
  </Blue>
 </RGBDisplaySettings>
 <scan_0>
  <transform gamma="1" invert="false" low_frac="0.978683" high_frac="0.999344" highlight_saturate="true"/>
  <colormap>Gray</colormap>
  <zoom>-1.0000000000000000</zoom>
  <image_anchor x="0.0000000000000000" y="0.0000000000000000"/>
 </scan_0>
</root>
--20220921-170055-08845468
Content-Type: multipart/mixed; boundary="20220921-170055-088455D8"
Content-Description: ScanImageTag0
X-EntityRank: first
X-LastSaveDate: 2022.09.21.17.00.55.815

--20220921-170055-088455D8
Content-Type: application/octet-stream
Content-Length: 12179328
Content-Description: ImageData
X-EntityRank: first
X-LastSaveDate: 2022.09.21.17.00.55.816

¶ÿ±ÿ¹ÿÂÿ¿ÿ¼ÿÂÿ½ÿ±ÿÄÿÈÿ¾ÿÆÿÃÿ½ÿÆÿÌÿ»ÿ·ÿ¿ÿÃÿ·ÿ¸ÿ»ÿ¶ÿ¸ÿ²ÿÆÿ»ÿ»ÿ·ÿÁÿÄÿ»ÿ¸ÿ·ÿ¶ÿ¶ÿ½ÿ»ÿ½ÿ¼ÿÃÿÇÿµÿÆÿËÿ¯ÿ¼ÿÃÿ¿ÿÄÿÅÿ´ÿ¼ÿÃÿÅÿ¿ÿ¿ÿÀÿ¹ÿ¸ÿ¾ÿ½ÿÇÿ¾ÿ±ÿ¿ÿ¸ÿÃÿ½ÿ°ÿµÿ»ÿ·ÿ¿ÿÂÿ¸ÿ¯ÿ²ÿÆÿÒÿÆÿ½ÿÈÿ¶ÿ¿ÿ¶ÿÀÿÀÿ¿ÿÂÿÄÿÒÿÁÿ¾ÿªÿ½ÿÀÿÃÿÀÿ¶ÿ°ÿ´ÿ·ÿÀÿÈÿÇÿÁÿºÿ»ÿÂÿÀÿ³ÿ³ÿÆÿÈÿ»ÿ¼ÿ¼ÿ¿ÿÇÿÀÿ°ÿºÿºÿÄÿÄÿÈÿÆÿ½ÿÁÿÇÿ»ÿ´ÿÊÿ·ÿËÿ¸ÿ³ÿÀÿÃÿÇÿÆÿ¾ÿÀÿÃÿ½ÿ¶ÿÆÿÅÿ»ÿÄÿÂÿ¶ÿ³ÿ¯ÿ­ÿÿ¼ÿ²ÿ´ÿ±ÿ´ÿ¹ÿ¹ÿºÿÄÿ¼ÿ´ÿ¨ÿ¸ÿ¾ÿ¾ÿ¼ÿºÿ¹ÿ¸ÿºÿÁÿ³ÿ¼ÿÈÿ»ÿÂÿ½ÿÂÿÇÿÂÿ½ÿ¶ÿÇÿ»ÿ´ÿ¹ÿ°ÿ¿ÿÃÿ¸ÿ´ÿ¹ÿ³ÿ³ÿÿµÿÊÿÓÿÊÿ·ÿ®ÿ´ÿ¿ÿÀÿ¾ÿÂÿ³ÿµÿ¶ÿºÿ¾ÿºÿÁÿËÿÃÿºÿÁÿÀÿÃÿ±ÿÆÿºÿÀÿºÿ¹ÿÀÿÃÿ¾ÿ´ÿÈÿ´ÿºÿ³ÿ­ÿ¾ÿÁÿÀÿ·ÿ±ÿÍÿÒÿ¿ÿÊÿÑÿ·ÿ·ÿ±ÿ¾ÿÄÿ¼ÿ·ÿ»ÿ¼ÿ·ÿ»ÿ©ÿ¿ÿ¯ÿµÿ¶ÿ¶ÿ½ÿÄÿÁÿ²ÿ©ÿ¼ÿ¸ÿÆÿ²ÿ¶ÿ¾ÿÃÿµÿ´ÿ¶ÿµÿÃÿ¿ÿ¿ÿ·ÿ­ÿ·ÿ³ÿ¸ÿ¶ÿ½ÿÅÿÅÿÅÿÅÿ·ÿ´ÿ§ÿ¿ÿ´ÿ±ÿ·ÿ¸ÿ»ÿ»ÿ½ÿÅÿÉÿÄÿ¹ÿÅÿÀÿªÿ¹ÿ½ÿ»ÿÇÿ¾ÿ¶ÿºÿ¼ÿÁÿ¾ÿ´ÿ¼ÿÑÿ¯ÿ®ÿ¾ÿµÿ»ÿÅÿÁÿ¿ÿ½ÿ®ÿ¶ÿ¼ÿºÿ³ÿ¶ÿ¼ÿÈÿÄÿÀÿ»ÿºÿ¾ÿÃÿÌÿÌÿÂÿ½ÿ«ÿËÿºÿ¿ÿ¸ÿ±ÿ¹ÿ»ÿÀÿ¿ÿ¹ÿÅÿ³ÿÌÿÁÿ¸ÿ±ÿÇÿÃÿ¼ÿ¹ÿµÿ»ÿÎÿÎÿºÿÁÿÉÿ½ÿ«ÿÁÿÄÿ½ÿ¾ÿ¹ÿ»ÿÀÿÀÿÂÿ¿ÿ´ÿ°ÿ»ÿÄÿ·ÿºÿÃÿºÿÆÿÁÿ·ÿ¾ÿÁÿ¾ÿÆÿÂÿ´ÿ°ÿÇÿÆÿÀÿ«ÿ½ÿ¾ÿÀÿÂÿÃÿ¼ÿÀÿÄÿ½ÿÂÿÆÿ½ÿÄÿÅÿ¹ÿ»ÿ¼ÿÁÿÁÿÃÿ¾ÿ¾ÿÈÿÐÿÉÿºÿ³ÿºÿ¥ÿ­ÿÂÿÈÿÀÿÍÿÄÿÂÿ»ÿ»ÿ»ÿ¯ÿ¥ÿ¯ÿ¹ÿ´ÿ²ÿ¸ÿ¸ÿ´ÿ¸ÿÀÿÂÿ¼ÿÂÿ¹ÿ´ÿ»ÿ·ÿ·ÿÃÿ½ÿ¾ÿÁÿ½ÿÆÿ¶ÿ¾ÿÁÿ¸ÿ¹ÿ¾ÿµÿµÿ½ÿÂÿºÿ®ÿ³ÿÀÿÌÿ½ÿÑÿÎÿÅÿÁÿÆÿ²ÿÄÿºÿ·ÿ¿ÿÃÿ¶ÿªÿ¹ÿÄÿÄÿ»ÿÍÿ¶ÿ¸ÿ½ÿÆÿÃÿÄÿ¹ÿ´ÿÃÿÀÿ½ÿ¿ÿ¸ÿ»ÿ½ÿ·ÿµÿ§ÿÄÿÇÿÆÿ®ÿ«ÿÄÿÊÿÍÿÌÿµÿ¨ÿ´ÿÁÿ¼ÿ¬ÿ´ÿ½ÿ³ÿÂÿ°ÿ¯ÿ±ÿ¸ÿ±ÿ½ÿÁÿ¼ÿÇÿºÿ¬ÿ²ÿÃÿÇÿºÿ¾ÿÄÿÃÿ¶ÿµÿÊÿ¬ÿ¹ÿ¬ÿµÿºÿ¾ÿµÿ±ÿ°ÿ°ÿ¶ÿ¹ÿµÿ«ÿ­ÿ¯ÿ·ÿ½ÿÇÿªÿÂÿÂÿÁÿµÿ¶ÿÀÿ·ÿ³ÿÁÿ¾ÿ½ÿÆÿÅÿ¸ÿ¥ÿ©ÿÇÿÄÿ´ÿ³ÿÂÿ´ÿ¦ÿ³ÿÉÿ·ÿ²ÿ·ÿ¼ÿÄÿ¾ÿ·ÿ¸ÿ¾ÿÄÿ»ÿ°ÿ¹ÿµÿÁÿ¾ÿÃÿÀÿ»ÿ´ÿ½ÿ§ÿ½ÿºÿ·ÿ³ÿ´ÿ¹ÿ³ÿ±ÿ½ÿ¸ÿªÿÀÿ¿ÿ®ÿ´ÿ¬ÿÁÿ»ÿ°ÿºÿ²ÿ²ÿ±ÿ½ÿ¾ÿºÿ¾ÿ¶ÿ°ÿ·ÿ¹ÿ´ÿ¸ÿ³ÿ±ÿ¬ÿµÿ½ÿ¾ÿÄÿ³ÿÀÿÉÿ¾ÿËÿ¿ÿÁÿ»ÿ¿ÿËÿ¿ÿµÿ»ÿ¶ÿ¯ÿ¿ÿËÿÆÿÁÿ´ÿÁÿ¿ÿÎÿÀÿ®ÿ¿ÿ¸ÿ·ÿ³ÿ½ÿºÿ½ÿ¯ÿ¼ÿÃÿÁÿ¿ÿ¶ÿµÿ¸ÿ¼ÿºÿ·ÿ´ÿ·ÿÕÿ¾ÿ¶ÿ§ÿ¹ÿÍÿÁÿ³ÿ¯ÿ¾ÿ¹ÿ·ÿ²ÿºÿ¼ÿ»ÿÆÿÈÿÂÿÅÿÅÿÁÿÁÿ¼ÿ·ÿÇÿÀÿ¼ÿ±ÿ½ÿÁÿ¯ÿÅÿ¼ÿ¼ÿÅÿÆÿÂÿÄÿ¿ÿ´ÿºÿÇÿÀÿ¹ÿ»ÿ»ÿÂÿÁÿÄÿ¹ÿ±ÿ±ÿ­ÿÀÿµÿÅÿÂÿÈÿ³ÿ¿ÿ¿ÿºÿ¶ÿ¾ÿµÿ¾ÿ¿ÿ¾ÿÊÿÆÿ²ÿ­ÿ³ÿ½ÿ½ÿ¼ÿ¹ÿ·ÿªÿ­ÿ½ÿ©ÿ¬ÿÉÿÇÿ²ÿ¨ÿµÿ»ÿµÿÈÿÃÿ¾ÿÁÿ¼ÿ¹ÿÄÿÃÿ¸ÿ°ÿ°ÿ½ÿ¸ÿ®ÿ±ÿ°ÿ¸ÿ½ÿÄÿ±ÿÅÿ´ÿ¸ÿ°ÿ±ÿ¶ÿ¸ÿºÿ·ÿ½ÿ¸ÿ®ÿ·ÿ¼ÿ¶ÿÁÿÃÿ¸ÿ¹ÿºÿ»ÿÈÿÊÿºÿ³ÿ¾ÿ·ÿËÿ¦ÿ¦ÿ¹ÿ¸ÿ¹ÿ¶ÿµÿ¿ÿ«ÿ¬ÿ¼ÿ²ÿ¸ÿ¾ÿ¹ÿ°ÿ¼ÿ¼ÿ±ÿ®ÿ²ÿÃÿÃÿ¾ÿÌÿÈÿºÿ°ÿ¸ÿ¹ÿ´ÿ½ÿÀÿ°ÿ¶ÿ½ÿ´ÿ½ÿ¶ÿ¬ÿ´ÿÁÿÈÿ±ÿºÿ¹ÿ½ÿÃÿµÿ¸ÿ»ÿÉÿ¿ÿ²ÿ¼ÿ¼ÿ»ÿ»ÿ¶ÿ¸ÿ±ÿ»ÿµÿ½ÿÁÿÀÿÿ¾ÿ¼ÿÅÿ¨ÿÒÿ´ÿ»ÿ¸ÿªÿÂÿ¿ÿ½ÿ«ÿ¤ÿÁÿÂÿ®ÿ³ÿ¹ÿ¼ÿÂÿ½ÿ±ÿ¹ÿÆÿ¾ÿ¼ÿÂÿ½ÿ±ÿ¼ÿÄÿÉÿÄÿºÿ¿ÿ¾ÿ¯ÿ²ÿÉÿ°ÿÂÿ·ÿÄÿ¿ÿ·ÿÂÿ·ÿ¹ÿµÿ¾ÿÁÿ¸ÿ¿ÿÊÿ¿ÿ´ÿ»ÿÁÿ½ÿ¹ÿÁÿÊÿ¾ÿ±ÿ¸ÿ¾ÿ»ÿÃÿµÿ«ÿ¨ÿÀÿ­ÿ¾ÿ·ÿ³ÿ¬ÿ·ÿ¸ÿ¯ÿÀÿÌÿ°ÿÀÿÇÿÊÿ»ÿÃÿÂÿÂÿÌÿÇÿ¹ÿ·ÿ¾ÿÅÿÉÿÂÿ¼ÿÆÿÃÿºÿÁÿ±ÿºÿºÿÃÿÇÿ·ÿÄÿ¬ÿ¹ÿÄÿÌÿ¹ÿºÿ¼ÿ½ÿÎÿ½ÿÄÿÇÿÄÿ½ÿÇÿÂÿ½ÿÀÿÄÿ°ÿ·ÿÀÿ¶ÿ´ÿ¹ÿ¿ÿ¼ÿ¸ÿÃÿÊÿ¼ÿ±ÿ½ÿÁÿÆÿÍÿÀÿ½ÿ±ÿÂÿÆÿÄÿÌÿÂÿ¿ÿ·ÿ¨ÿÒÿ¼ÿ»ÿ»ÿÂÿ¸ÿ·ÿ½ÿ©ÿ¼ÿÇÿ³ÿ«ÿ¹ÿºÿ½ÿÂÿÅÿ¶ÿ»ÿ¹ÿ«ÿ·ÿ¸ÿ°ÿ¼ÿÀÿ»ÿºÿÂÿ½ÿÂÿ­ÿ²ÿ¿ÿ­ÿ¼ÿµÿÅÿ´ÿ¸ÿÂÿ³ÿ¸ÿÄÿÃÿ»ÿÀÿºÿºÿÃÿ¾ÿ­ÿÄÿÀÿ´ÿÁÿÄÿ¼ÿ¹ÿ¿ÿ»ÿÁÿÃÿ¿ÿ½ÿ¿ÿ¼ÿ³ÿ¸ÿºÿ·ÿºÿºÿÁÿ»ÿ»ÿÇÿ´ÿÂÿÅÿ¼ÿ½ÿÄÿ¶ÿÀÿ¾ÿ¼ÿ±ÿµÿ½ÿ±ÿ¹ÿ½ÿ¸ÿ©ÿÃÿÀÿÀÿÅÿÀÿÅÿ¸ÿ¹ÿ»ÿºÿÈÿÁÿ®ÿºÿ¸ÿ·ÿÃÿÅÿÆÿÈÿÌÿËÿÍÿÀÿ¡ÿ¼ÿÅÿ¨ÿ­ÿ¿ÿÇÿ¹ÿ¾ÿ¬ÿÊÿÅÿ·ÿµÿ¡ÿ·ÿ¿ÿÒÿ­ÿÈÿ«ÿÆÿÁÿÒÿ¿ÿ±ÿÄÿÉÿÂÿ¾ÿÏÿ½ÿ¸ÿÀÿ¹ÿ·ÿºÿÄÿÆÿÂÿÃÿ¼ÿµÿ»ÿÁÿÀÿµÿµÿÀÿ½ÿ¸ÿÁÿÊÿºÿ½ÿ¾ÿµÿ§ÿ·ÿ·ÿÊÿÁÿ¿ÿºÿ±ÿÎÿ­ÿ®ÿ«ÿÃÿ®ÿÁÿ¹ÿ¹ÿ¿ÿÃÿ·ÿ²ÿ±ÿ¾ÿµÿµÿ·ÿÄÿÏÿºÿ±ÿºÿÁÿ½ÿÁÿÀÿºÿ´ÿ­ÿ¸ÿ½ÿÀÿ½ÿ»ÿ¼ÿ»ÿ¹ÿ¯ÿ¹ÿ¸ÿÀÿ³ÿ´ÿ¾ÿÅÿ³ÿÁÿÊÿÈÿ½ÿ¬ÿ·ÿÅÿ¼ÿ©ÿ½ÿ¼ÿºÿ¶ÿ¿ÿ´ÿ»ÿ¶ÿ¹ÿ´ÿµÿ¿ÿ¿ÿ·ÿ»ÿÁÿ½ÿ´ÿºÿÂÿ¹ÿ¸ÿ¼ÿ¹ÿ»ÿ¶ÿ´ÿ¹ÿ¹ÿ´ÿ±ÿ°ÿ²ÿ¦ÿÿ»ÿ¶ÿ°ÿ¼ÿ´ÿªÿÇÿ·ÿÆÿºÿËÿ¹ÿ½ÿ²ÿ±ÿµÿµÿ¶ÿ¶ÿÁÿÇÿ»ÿªÿ³ÿ¼ÿ¼ÿ¯ÿµÿÁÿ¶ÿ²ÿ½ÿÃÿ½ÿ»ÿÃÿÅÿ¾ÿ¶ÿ¶ÿºÿ±ÿ®ÿ¹ÿ·ÿ¼ÿÃÿÂÿÄÿÃÿ½ÿÃÿ¯ÿ¸ÿ½ÿºÿÅÿ¶ÿ¸ÿ¾ÿªÿ£ÿÂÿÈÿ¿ÿ¸ÿ¹ÿ¸ÿÉÿ½ÿ¹ÿ²ÿÊÿÀÿÀÿÉÿÄÿ¯ÿÂÿÅÿÊÿÍÿÉÿ½ÿ¼ÿÁÿ¿ÿ¿ÿ¹ÿ¶ÿ¶ÿ²ÿ»ÿÅÿ¿ÿ·ÿ¼ÿ¹ÿ¿ÿ¿ÿÂÿ¿ÿºÿ¹ÿÌÿÏÿ°ÿÁÿ­ÿÃÿÄÿ·ÿ¹ÿºÿ´ÿÅÿÁÿ¿ÿ¶ÿ¯ÿ»ÿºÿÁÿ½ÿÃÿµÿ´ÿÿ«ÿ·ÿ¢ÿÿ®ÿ¹ÿ¸ÿ·ÿ²ÿ¶ÿ¼ÿ¾ÿÁÿ¼ÿ¼ÿ¾ÿºÿ¸ÿ®ÿ¥ÿÁÿÃÿ²ÿ­ÿ´ÿ¸ÿ¼ÿ¼ÿÃÿ½ÿ¬ÿ´ÿ¿ÿÎÿÃÿ°ÿ¶ÿÅÿÕÿÂÿÆÿ¶ÿÆÿµÿ»ÿ¿ÿÂÿÂÿºÿ­ÿ¯ÿ¹ÿ°ÿ¶ÿ¹ÿÀÿÉÿ·ÿ¯ÿ²ÿ¯ÿµÿÂÿÉÿ¹ÿºÿµÿºÿ·ÿ´ÿ»ÿºÿ»ÿ«ÿ»ÿ­ÿ°ÿÏÿÈÿÊÿ¾ÿÈÿ´ÿÀÿÌÿ¾ÿ¼ÿ­ÿ½ÿ±ÿ®ÿ·ÿÄÿÁÿ²ÿ®ÿ»ÿ¸ÿ¸ÿ»ÿ»ÿ¼ÿ¶ÿ³ÿ¶ÿ´ÿ³ÿ´ÿ¹ÿ»ÿºÿ¸ÿ¬ÿ£ÿ¯ÿºÿ±ÿ°ÿ«ÿ¬ÿªÿÀÿ»ÿ¶ÿ¹ÿ°ÿ½ÿ¸ÿµÿ½ÿ¯ÿ¨ÿºÿ·ÿÁÿ³ÿ´ÿ¾ÿÆÿ¸ÿµÿ¾ÿ¾ÿÈÿ¾ÿ·ÿ¹ÿ³ÿ¿ÿÃÿ¾ÿÆÿªÿÿ·ÿ¨ÿ´ÿÁÿ¿ÿ¿ÿ»ÿÁÿ«ÿ¶ÿ¥ÿÄÿÌÿ©ÿÊÿ¬ÿ¯ÿÎÿÖÿÓÿ¶ÿµÿÂÿÂÿÁÿ¾ÿ½ÿºÿ«ÿ­ÿ¾ÿÀÿÊÿÃÿ¾ÿ¸ÿ·ÿ¼ÿ½ÿÀÿÁÿ½ÿ´ÿ¸ÿ½ÿÀÿ·ÿ¥ÿ³ÿ½ÿÃÿ¸ÿµÿÃÿ°ÿÄÿ½ÿ´ÿÇÿÉÿ³ÿ¿ÿ¼ÿÇÿÀÿ±ÿ©ÿ¿ÿ¹ÿ©ÿ´ÿµÿ¸ÿÃÿÀÿ¸ÿºÿºÿ»ÿÂÿÃÿ»ÿ¾ÿÄÿ¾ÿ±ÿ¯ÿ²ÿ´ÿ¶ÿ¶ÿ¾ÿÄÿÌÿÆÿ¸ÿ¿ÿÊÿÇÿËÿµÿ³ÿ¶ÿÄÿÃÿ·ÿ²ÿÐÿ¿ÿ²ÿ·ÿ·ÿ¼ÿÄÿºÿ¶ÿ·ÿ·ÿ¾ÿ½ÿÂÿÌÿÆÿ¿ÿÁÿ¿ÿ°ÿ²ÿ¹ÿÄÿ»ÿ³ÿ¸ÿÀÿµÿ»ÿÁÿ»ÿÃÿ¸ÿ´ÿ¹ÿ¹ÿ¹ÿ½ÿÄÿ¿ÿ¾ÿ¸ÿ»ÿ¯ÿ²ÿÉÿÄÿ©ÿ«ÿÂÿ¼ÿ³ÿ¾ÿ¼ÿ´ÿ©ÿÅÿ¾ÿ¼ÿºÿ°ÿ·ÿ»ÿ¿ÿ»ÿ»ÿ»ÿ´ÿ´ÿ¬ÿÁÿ·ÿÿ´ÿ¸ÿ¹ÿ·ÿ­ÿ·ÿ·ÿµÿÂÿ¿ÿ¾ÿÀÿ¶ÿ¹ÿ°ÿ¼ÿÉÿÂÿ²ÿ´ÿÇÿÂÿ¹ÿ®ÿºÿ±ÿ¦ÿ¯ÿÁÿ´ÿ°ÿ®ÿ±ÿÂÿ²ÿ²ÿ¿ÿ¾ÿºÿ¹ÿ³ÿ¹ÿÄÿÂÿ¼ÿ®ÿ¸ÿÀÿ³ÿ©ÿ¾ÿ¶ÿ­ÿ»ÿ¿ÿ®ÿÅÿ»ÿ¬ÿ¹ÿÃÿÿÿ¸ÿ¿ÿ¾ÿ¶ÿ·ÿ·ÿ²ÿ­ÿ§ÿ­ÿ¶ÿ²ÿ´ÿ±ÿ­ÿ´ÿ²ÿ¹ÿªÿ½ÿºÿºÿ·ÿ»ÿºÿ»ÿ´ÿ¦ÿ¹ÿ¾ÿµÿ¼ÿÁÿÁÿ¼ÿÅÿÉÿËÿÉÿÃÿÃÿ¸ÿ«ÿºÿ»ÿ¶ÿÎÿÎÿ«ÿ±ÿ³ÿ¸ÿ·ÿ¸ÿ²ÿÂÿ¹ÿµÿÀÿ¸ÿ½ÿ¿ÿµÿºÿ¼ÿÄÿÇÿÇÿÃÿ²ÿ¶ÿÄÿºÿ¬ÿÿ©ÿ¹ÿ¼ÿ·ÿÄÿÁÿÄÿ¾ÿÎÿªÿ³ÿ¾ÿ¹ÿ½ÿ¼ÿ´ÿ¸ÿ½ÿ´ÿ³ÿÁÿÀÿÅÿÑÿÁÿÅÿ¿ÿ¸ÿ½ÿ¿ÿÊÿÏÿºÿ®ÿ¢ÿ»ÿ½ÿÀÿ´ÿºÿ·ÿ²ÿ»ÿ¹ÿ®ÿ°ÿ¶ÿ½ÿÇÿÂÿ¼ÿÁÿÁÿ¼ÿÿÉÿ¾ÿÆÿ¿ÿ»ÿÂÿ¸ÿ¸ÿÄÿÁÿÈÿ½ÿ¿ÿÀÿ³ÿ©ÿ¦ÿ§ÿ®ÿµÿ½ÿ¾ÿ·ÿÅÿÊÿÁÿ®ÿºÿÆÿ¹ÿ©ÿ²ÿ±ÿ»ÿÃÿºÿ°ÿµÿ²ÿ³ÿÀÿÅÿ¿ÿ·ÿ¶ÿÊÿ»ÿ´ÿÕÿ§ÿ¯ÿ¸ÿµÿ°ÿµÿÃÿ¯ÿ®ÿ½ÿÂÿºÿ·ÿ»ÿ½ÿºÿ¶ÿµÿ»ÿ¸ÿ»ÿµÿÉÿ°ÿÈÿÂÿ»ÿ³ÿ±ÿ¸ÿ·ÿ¹ÿ²ÿ²ÿ°ÿ®ÿ·ÿ¶ÿ¼ÿÐÿÃÿ±ÿµÿ½ÿ¨ÿÊÿÂÿ²ÿ¹ÿÂÿ¯ÿ¸ÿ½ÿ¿ÿµÿ¸ÿÁÿºÿ²ÿ·ÿ»ÿ·ÿ¾ÿÈÿ¹ÿÄÿ²ÿ©ÿÈÿÈÿ¶ÿ°ÿ¹ÿÄÿ¾ÿ¾ÿºÿ¾ÿÈÿÀÿ´ÿ²ÿ¯ÿ¶ÿÅÿ¼ÿ¼ÿÁÿ¾ÿ®ÿºÿ¶ÿ³ÿºÿÉÿ¹ÿºÿ·ÿ¸ÿ¼ÿ½ÿ½ÿ¹ÿ¸ÿÅÿ¾ÿ¹ÿÂÿ·ÿ·ÿ¯ÿ¡ÿÅÿ²ÿ¾ÿ¾ÿºÿ¶ÿ±ÿ¶ÿ½ÿ´ÿ©ÿ«ÿ­ÿÀÿ¸ÿ½ÿ¹ÿ·ÿ¹ÿÅÿ¿ÿ»ÿ½ÿ°ÿ§ÿ¬ÿµÿËÿÉÿ±ÿ´ÿ©ÿ¶ÿ´ÿËÿ­ÿ´ÿ¼ÿÇÿ¼ÿÀÿ½ÿ´ÿÀÿÄÿ¿ÿ»ÿ³ÿ°ÿ¶ÿµÿ³ÿÀÿ¾ÿÉÿ°ÿÃÿ²ÿ¿ÿÏÿÀÿ ÿ¤ÿ¹ÿ½ÿ¼ÿ½ÿ¹ÿÄÿ´ÿ¾ÿÅÿ®ÿ¼ÿ¾ÿ¾ÿ«ÿºÿ±ÿ²ÿÀÿÂÿ¾ÿ¸ÿµÿÄÿÅÿÂÿºÿ½ÿ­ÿ°ÿºÿÊÿ³ÿ¯ÿ¶ÿ³ÿ¯ÿ¿ÿÑÿÈÿ¸ÿ²ÿÃÿ«ÿªÿ¶ÿ¯ÿ¸ÿ®ÿ±ÿÀÿÄÿ½ÿµÿ¹ÿÈÿÐÿÐÿÅÿ©ÿ½ÿ³ÿ©ÿÅÿ³ÿÄÿºÿ°ÿ²ÿ·ÿ·ÿ¯ÿ°ÿ¼ÿ¿ÿ»ÿµÿ²ÿ¿ÿÁÿ¿ÿÀÿ¿ÿÁÿ½ÿºÿ¾ÿ¸ÿ²ÿºÿ¢ÿºÿ¿ÿ±ÿ©ÿÀÿÆÿÄÿÈÿ¬ÿ°ÿÀÿ¸ÿ¹ÿÇÿÀÿÈÿÂÿ¥ÿ«ÿ¾ÿµÿ½ÿºÿ¾ÿÃÿ¾ÿ»ÿºÿ¸ÿÊÿÈÿ³ÿÎÿ¿ÿ¸ÿÅÿ¶ÿªÿÂÿÁÿ½ÿÁÿ½ÿ¶ÿ²ÿ½ÿ½ÿ´ÿÈÿÁÿºÿ¹ÿ¸ÿ¼ÿ½ÿºÿ½ÿ¾ÿ¶ÿÃÿËÿ´ÿÃÿÇÿÆÿ»ÿÃÿÇÿÅÿ¾ÿ·ÿ¶ÿ´ÿ´ÿ¶ÿ²ÿ»ÿÁÿ°ÿªÿ·ÿÀÿÈÿÄÿ¼ÿ·ÿ±ÿµÿ¿ÿÁÿ¬ÿÉÿÀÿ°ÿ¿ÿ¶ÿ·ÿÃÿÃÿºÿ¸ÿºÿ½ÿ¯ÿ«ÿ§ÿ¬ÿÁÿªÿ©ÿºÿÂÿÂÿºÿ¬ÿÀÿÃÿ¿ÿ¬ÿ»ÿÂÿ·ÿ­ÿÀÿÂÿ²ÿ¬ÿ«ÿ«ÿÁÿ°ÿ»ÿÈÿ½ÿºÿ¼ÿ³ÿ­ÿ¯ÿ´ÿµÿ¯ÿ½ÿ¬ÿ°ÿ§ÿ«ÿ®ÿ¸ÿ¹ÿ·ÿ¬ÿ¥ÿ¯ÿ²ÿÁÿ­ÿ¹ÿ±ÿºÿ¾ÿÄÿ¿ÿ°ÿ°ÿ»ÿ»ÿÇÿ«ÿÿ®ÿ¶ÿ±ÿ ÿ¦ÿ«ÿ§ÿ°ÿ¼ÿµÿ»ÿ½ÿ¥ÿ½ÿÇÿÀÿ¸ÿ²ÿ¸ÿÆÿÃÿ¬ÿºÿ´ÿÌÿ¬ÿ©ÿµÿ¹ÿ´ÿ¼ÿÉÿÀÿ¯ÿÅÿ²ÿ¿ÿ·ÿÂÿÀÿÅÿÃÿ¾ÿÄÿ½ÿ¹ÿ¾ÿ´ÿËÿÅÿ½ÿ²ÿµÿ½ÿÂÿÆÿ¶ÿ­ÿµÿµÿ¹ÿÄÿÏÿ¿ÿ´ÿ»ÿ¸ÿ«ÿµÿ¬ÿÂÿÍÿÅÿ²ÿ·ÿÀÿÆÿÃÿµÿ±ÿ¨ÿÀÿ¼ÿªÿ«ÿ­ÿ¥ÿÿÿ¤ÿÿ®ÿÈÿ¯ÿ®ÿ¡ÿªÿ¹ÿ³ÿ©ÿªÿ¥ÿ³ÿ£ÿ§ÿÿ®ÿ«ÿÿ ÿ¤ÿÿÿÿªÿÿÿÿ¡ÿ¦ÿ§ÿ³ÿ³ÿÿ ÿ ÿ¯ÿÿÿÿ¢ÿ«ÿ£ÿ­ÿ´ÿªÿ©ÿ°ÿ«ÿ²ÿ©ÿÿ©ÿ¬ÿ£ÿ£ÿ«ÿ¨ÿ­ÿªÿµÿÀÿ·ÿ±ÿ½ÿÿºÿºÿ­ÿ°ÿ¯ÿ¬ÿºÿÂÿ´ÿ¯ÿªÿ¼ÿ©ÿ«ÿ­ÿµÿÃÿ¼ÿ³ÿ°ÿ»ÿ³ÿ¢ÿÿ¦ÿ­ÿ­ÿ¼ÿ¡ÿ¯ÿ¼ÿ±ÿ²ÿ²ÿ»ÿ½ÿ±ÿ¶ÿ¥ÿ­ÿ¼ÿµÿ¼ÿ¾ÿ·ÿ±ÿ°ÿ¶ÿ·ÿ´ÿ¯ÿ¤ÿ ÿªÿ±ÿ®ÿ²ÿ±ÿ²ÿ¿ÿ®ÿ³ÿÁÿ¼ÿ¯ÿ»ÿÌÿ¨ÿ®ÿ²ÿ½ÿ¿ÿÃÿÄÿ¹ÿ­ÿ¹ÿ­ÿÁÿÃÿ´ÿ±ÿ²ÿ¯ÿ¹ÿÁÿ¡ÿ¹ÿµÿ­ÿ¯ÿ¶ÿ¶ÿ¯ÿ´ÿ´ÿ´ÿÀÿ¾ÿÃÿÌÿÅÿ½ÿ³ÿÃÿÄÿÃÿÉÿÂÿ²ÿ·ÿÌÿ¿ÿÊÿÀÿ±ÿ¹ÿ¹ÿ´ÿ¿ÿÈÿ¿ÿ®ÿ½ÿºÿ·ÿºÿ¿ÿÀÿÄÿÌÿÀÿÅÿ½ÿ²ÿÃÿÌÿÉÿÊÿ¦ÿ¦ÿÂÿµÿºÿ·ÿ¸ÿ¿ÿ¿ÿ´ÿ¾ÿ·ÿ»ÿºÿ¾ÿÇÿÀÿ³ÿ·ÿÄÿÈÿ¼ÿ»ÿÉÿÁÿÀÿ»ÿªÿ©ÿ¹ÿ¬ÿÄÿÌÿ¾ÿ¯ÿ²ÿÂÿÏÿÌÿÇÿ¶ÿÁÿ´ÿµÿºÿ´ÿµÿ½ÿ¾ÿÍÿÁÿºÿÅÿÅÿ¾ÿÆÿÅÿµÿ®ÿ±ÿ¸ÿ¨ÿ»ÿÂÿÁÿ¿ÿ¿ÿÂÿÃÿ½ÿÈÿÇÿ½ÿªÿÇÿÉÿÁÿÀÿÀÿ½ÿÀÿ¸ÿÅÿÄÿºÿ¼ÿÉÿËÿÀÿ¼ÿ¾ÿÂÿ­ÿÄÿ¿ÿ¼ÿ½ÿÂÿÉÿÅÿ¶ÿ¿ÿ¾ÿÀÿ¼ÿÀÿÌÿ¶ÿµÿ»ÿ·ÿÌÿÁÿºÿ½ÿÁÿ¾ÿ½ÿ¹ÿ¸ÿ¹ÿ»ÿÀÿÃÿ¿ÿ¼ÿ¸ÿºÿµÿ»ÿÄÿ¹ÿ¥ÿ­ÿÆÿ½ÿ¨ÿÃÿÇÿÇÿÑÿÊÿ½ÿÂÿËÿÂÿ²ÿÊÿÀÿ·ÿ´ÿ°ÿ»ÿ¿ÿ¾ÿ¼ÿ±ÿÇÿ´ÿÀÿËÿ¾ÿÄÿÄÿ»ÿºÿÆÿÏÿÉÿÄÿ¹ÿ³ÿ³ÿ·ÿ½ÿÀÿÂÿ¿ÿ¶ÿ¯ÿ¸ÿ²ÿÇÿ¼ÿÁÿ¸ÿ¾ÿ¾ÿºÿ¸ÿ½ÿ¿ÿ½ÿ²ÿÄÿªÿ»ÿ¶ÿÀÿ³ÿ±ÿ»ÿ¼ÿºÿÂÿ¿ÿ·ÿ·ÿ®ÿ²ÿ»ÿ±ÿ¸ÿ¼ÿ¸ÿºÿÁÿÉÿ½ÿ¹ÿ·ÿËÿµÿÀÿÇÿ½ÿ·ÿ¹ÿ¹ÿ¶ÿ­ÿ°ÿ¿ÿ¼ÿ·ÿ¼ÿµÿ¯ÿ¯ÿ¸ÿ½ÿ·ÿºÿ¶ÿ²ÿµÿÀÿ¾ÿºÿÂÿ±ÿªÿ½ÿÄÿ»ÿÆÿÇÿ°ÿÃÿÑÿÊÿºÿÃÿ½ÿ¾ÿ¾ÿÁÿÌÿÉÿÄÿ³ÿ½ÿ¿ÿ±ÿ·ÿ¸ÿ¹ÿ»ÿ»ÿ¹ÿ²ÿ®ÿ¹ÿ±ÿ´ÿ¾ÿ§ÿºÿÀÿ»ÿÃÿÄÿ¾ÿ·ÿ¼ÿÆÿºÿºÿÅÿ°ÿÄÿÆÿ»ÿ½ÿ¿ÿÄÿÀÿÀÿ¾ÿ±ÿ»ÿÇÿºÿ°ÿ½ÿÀÿ³ÿ¼ÿ¼ÿÃÿ»ÿ»ÿÌÿÌÿ»ÿÄÿ¯ÿËÿÖÿºÿ©ÿ·ÿ¾ÿÂÿÆÿÂÿ·ÿ·ÿ¾ÿÁÿ¼ÿÀÿÃÿÈÿ°ÿµÿ½ÿµÿ¹ÿºÿ½ÿ½ÿ¼ÿ½ÿ²ÿ­ÿ¾ÿÀÿ¼ÿºÿ¸ÿ¿ÿ½ÿ³ÿ³ÿ¶ÿ¾ÿÀÿ¸ÿ»ÿºÿ¸ÿÄÿÊÿ³ÿÄÿ¾ÿÄÿÆÿ¿ÿ¹ÿ·ÿ¼ÿÃÿÃÿÃÿÄÿ¾ÿÅÿ½ÿ½ÿ¼ÿ»ÿËÿÃÿ¹ÿ¹ÿÁÿÀÿ¿ÿÆÿ¼ÿÀÿÇÿ·ÿ»ÿÆÿÍÿÀÿÅÿºÿ¾ÿ½ÿ¿ÿÈÿ¼ÿ¡ÿÿ¾ÿµÿ­ÿ¼ÿ»ÿ«ÿ¸ÿ°ÿ¹ÿÄÿÄÿ¼ÿ·ÿ°ÿ°ÿ¾ÿÆÿÃÿºÿµÿ·ÿÈÿ­ÿ¶ÿÅÿ¾ÿ»ÿ¸ÿ³ÿºÿ»ÿ¶ÿ¸ÿ¶ÿ¶ÿÂÿÉÿ¼ÿ¾ÿ½ÿºÿ±ÿÂÿ¾ÿ¶ÿ±ÿÀÿ»ÿ³ÿ¹ÿ°ÿ±ÿ¿ÿÁÿ·ÿ¿ÿ¶ÿÂÿµÿ¸ÿ³ÿ²ÿÃÿÄÿºÿ­ÿ±ÿ¾ÿ´ÿ¯ÿÈÿ¶ÿÀÿÊÿÊÿÃÿ¿ÿ»ÿÆÿ¼ÿ·ÿÂÿÀÿ¿ÿ·ÿ¯ÿ»ÿÃÿ¸ÿ¶ÿ½ÿ²ÿÀÿµÿ³ÿ´ÿ¾ÿ­ÿ¼ÿ¾ÿ¼ÿ»ÿÀÿ»ÿ´ÿ»ÿ¾ÿ¯ÿ¬ÿ¨ÿºÿ²ÿ¨ÿ±ÿÃÿÂÿ¶ÿ¼ÿ¾ÿ°ÿ¼ÿÀÿ´ÿ³ÿ¹ÿ¼ÿ¾ÿ¹ÿ³ÿ¶ÿ®ÿ´ÿ¼ÿ´ÿ±ÿ¿ÿÄÿ½ÿ´ÿÉÿ»ÿ³ÿ¿ÿ½ÿ»ÿÁÿºÿªÿ¤ÿÀÿ¼ÿØÿ¿ÿÏÿ·ÿµÿ·ÿ²ÿÊÿ½ÿºÿ±ÿ´ÿ¹ÿ¾ÿ¾ÿ¼ÿ¹ÿ´ÿ²ÿ±ÿ»ÿ·ÿºÿ¹ÿÈÿ¾ÿÉÿ²ÿ¹ÿ®ÿ¶ÿ³ÿ·ÿÀÿ¼ÿ¹ÿÀÿ´ÿ¬ÿ¼ÿ±ÿ¼ÿ±ÿ¥ÿ²ÿÀÿ²ÿºÿÃÿ¾ÿ¼ÿ´ÿ²ÿ½ÿÂÿ·ÿ²ÿ³ÿ³ÿ¬ÿ¬ÿ¶ÿ®ÿ²ÿ¯ÿ«ÿ¬ÿµÿÅÿÉÿ´ÿ°ÿºÿÌÿ°ÿ·ÿ´ÿµÿ¸ÿ²ÿºÿ¼ÿ¸ÿ¿ÿÁÿ¾ÿÇÿÒÿÌÿ³ÿ¸ÿ½ÿÐÿ³ÿµÿÀÿ®ÿ¼ÿ¿ÿ¼ÿ´ÿ½ÿºÿ¹ÿÇÿÅÿÂÿÇÿ¹ÿ´ÿÃÿËÿÀÿÄÿºÿµÿ¾ÿ´ÿÄÿÉÿµÿ¯ÿ²ÿ¹ÿÌÿÄÿ±ÿ¹ÿÅÿÄÿÀÿÂÿÁÿ½ÿ¹ÿ¸ÿ¼ÿµÿÀÿ½ÿÂÿ¼ÿÀÿ¾ÿ¯ÿ½ÿ²ÿÔÿÂÿ¸ÿµÿ³ÿ¾ÿÃÿ¾ÿÀÿ¸ÿ©ÿ°ÿ¼ÿ¶ÿºÿÃÿ¼ÿÀÿÃÿÉÿËÿ¸ÿ¼ÿ¯ÿ¯ÿÂÿËÿ¹ÿÄÿÃÿÂÿÂÿÂÿÀÿËÿÃÿ»ÿ¼ÿºÿ¸ÿ¶ÿ¹ÿ¾ÿÀÿÄÿ¾ÿÀÿ´ÿ®ÿ½ÿÎÿÅÿÄÿ½ÿÀÿ»ÿºÿ½ÿËÿºÿµÿÏÿÉÿÊÿÉÿÅÿ¾ÿ½ÿ¼ÿªÿ¯ÿ¸ÿ»ÿÀÿ¸ÿºÿ¸ÿ½ÿ°ÿ·ÿ¬ÿ¾ÿµÿ·ÿ¹ÿ¸ÿÅÿ³ÿ¹ÿ»ÿ¹ÿ¼ÿ¯ÿ»ÿÊÿÇÿÂÿÅÿÁÿ¶ÿºÿ¹ÿ¶ÿµÿ¸ÿÁÿ¹ÿÂÿ¹ÿÅÿ¼ÿ¯ÿÉÿÎÿÄÿÍÿËÿÄÿ¶ÿ¾ÿ½ÿÂÿ¯ÿ³ÿ±ÿ»ÿ»ÿ¹ÿ¼ÿ³ÿµÿÁÿÂÿÂÿ¸ÿ³ÿ»ÿ½ÿ±ÿÀÿ»ÿ·ÿÆÿ³ÿÁÿÄÿºÿ¶ÿËÿ¿ÿ¶ÿÃÿÁÿ¶ÿ¿ÿ®ÿ¡ÿªÿ»ÿÁÿ¾ÿÁÿ½ÿ¼ÿÀÿ²ÿ¶ÿ­ÿ©ÿ¶ÿÃÿÆÿÃÿ¯ÿ°ÿ»ÿ·ÿ¶ÿ¼ÿÈÿ¹ÿ´ÿ¸ÿ³ÿ²ÿ»ÿ½ÿ±ÿÀÿÀÿ´ÿ´ÿ¼ÿ·ÿ¸ÿ¼ÿ·ÿ·ÿ¾ÿ½ÿºÿ½ÿÀÿ¹ÿ¹ÿ¼ÿÃÿÀÿ³ÿ¿ÿÁÿ·ÿ¬ÿÆÿ¸ÿÄÿµÿ¿ÿÅÿµÿÅÿ³ÿ³ÿ¼ÿ½ÿ½ÿ°ÿ¼ÿ¿ÿ¶ÿµÿµÿµÿÁÿ¼ÿ¬ÿÅÿÎÿÊÿ¶ÿ±ÿ¾ÿ¸ÿ¼ÿÀÿµÿÁÿ®ÿ¦ÿÂÿÂÿ¯ÿ·ÿÁÿ°ÿ¯ÿ¿ÿ¯ÿ¾ÿÇÿÆÿÄÿ¼ÿ¾ÿÃÿÇÿÀÿ´ÿ¯ÿ¶ÿÀÿ·ÿ¯ÿ¼ÿÃÿ»ÿ·ÿ¿ÿ¹ÿºÿ»ÿÇÿÀÿ©ÿÃÿ¬ÿ·ÿ¿ÿÀÿºÿÆÿ±ÿ·ÿÅÿÁÿÉÿÀÿµÿ·ÿÅÿÈÿ¿ÿ»ÿ¶ÿ¦ÿªÿ²ÿÅÿÐÿÇÿ¾ÿºÿ³ÿ¬ÿ±ÿÀÿÄÿ±ÿ¼ÿÃÿºÿ½ÿºÿ¾ÿ¯ÿÃÿÁÿ³ÿµÿËÿÇÿÊÿªÿÁÿ¼ÿ¸ÿ±ÿÆÿ´ÿÿ½ÿ´ÿ¥ÿ«ÿµÿ«ÿªÿ®ÿ»ÿ¾ÿ·ÿÃÿËÿÅÿÇÿÅÿ»ÿÀÿÄÿ³ÿ¸ÿ¹ÿ½ÿÄÿµÿ³ÿ·ÿ½ÿ¿ÿ¹ÿ¾ÿ¹ÿ¹ÿÊÿÂÿ»ÿ¾ÿ³ÿ¬ÿÀÿÀÿ¸ÿÄÿÉÿ´ÿ½ÿ»ÿ¸ÿ¼ÿÁÿ³ÿ°ÿµÿ¹ÿ»ÿ¸ÿ»ÿÃÿÅÿÅÿ½ÿµÿ¸ÿ½ÿÀÿ¿ÿÃÿ¿ÿÀÿ½ÿ¶ÿËÿÇÿºÿÊÿ¶ÿ«ÿÀÿÌÿµÿ­ÿ»ÿÂÿÀÿ­ÿÂÿ»ÿ­ÿÒÿÁÿ¸ÿÂÿ»ÿÅÿµÿºÿ²ÿ°ÿ½ÿ¿ÿ´ÿÀÿÎÿÂÿ³ÿ³ÿ·ÿ±ÿ­ÿ¿ÿÎÿ¼ÿªÿ®ÿ¯ÿ¼ÿÆÿÀÿÏÿ¿ÿÀÿÄÿÀÿÕÿ¬ÿ°ÿµÿ´ÿ¿ÿºÿÀÿ½ÿ³ÿ²ÿºÿÁÿ¿ÿÅÿÊÿ»ÿÀÿÅÿ¸ÿ·ÿ¼ÿ¶ÿ¹ÿ½ÿÇÿÈÿÇÿÇÿ½ÿµÿ¹ÿÃÿÂÿ¸ÿ¼ÿÂÿÁÿÀÿÄÿ½ÿÄÿÀÿÈÿÆÿ¿ÿÈÿ¾ÿ´ÿÂÿ¾ÿÁÿ¸ÿ½ÿÇÿÂÿ²ÿ»ÿÁÿ¾ÿ±ÿ©ÿÀÿÆÿºÿÀÿÁÿ¹ÿµÿ«ÿ±ÿ³ÿºÿÇÿÉÿ¼ÿ¸ÿ¾ÿ¿ÿÂÿ¿ÿ¾ÿºÿ°ÿ³ÿ´ÿÂÿ½ÿ²ÿ·ÿ¼ÿ¹ÿºÿ¸ÿ¶ÿÆÿ±ÿ±ÿÅÿÑÿ³ÿµÿÄÿÒÿ¬ÿ°ÿ¸ÿÌÿ½ÿ³ÿ¼ÿ¿ÿ¯ÿ»ÿÀÿ®ÿÄÿÁÿ¿ÿ¸ÿµÿ¸ÿ»ÿµÿºÿ´ÿ¶ÿ¹ÿ¹ÿ¾ÿ½ÿ´ÿµÿ¹ÿ°ÿ°ÿºÿ»ÿ±ÿ²ÿ±ÿ¯ÿ¸ÿ®ÿÿ´ÿ¿ÿ¾ÿ¸ÿ¾ÿ¶ÿ¾ÿ·ÿ¼ÿÇÿÏÿ¹ÿ¿ÿ²ÿ³ÿ¸ÿ®ÿÀÿ¼ÿÂÿ½ÿ½ÿ«ÿ±ÿµÿ½ÿºÿÀÿÂÿºÿºÿÃÿÍÿÉÿÂÿÃÿÄÿ½ÿµÿ¹ÿºÿ¯ÿ±ÿ³ÿ°ÿ·ÿºÿÅÿÀÿÀÿ¹ÿ»ÿ¼ÿ·ÿÁÿÀÿÄÿ¸ÿ´ÿ¼ÿÿ²ÿ¸ÿÃÿºÿ¼ÿÊÿ´ÿ¿ÿÆÿÌÿ ÿ±ÿºÿ½ÿ¿ÿÊÿ³ÿ°ÿ³ÿ¿ÿ¿ÿ¼ÿ°ÿ®ÿ¸ÿÀÿ½ÿ´ÿºÿ¸ÿ°ÿ¹ÿÀÿ¾ÿ»ÿ¼ÿ·ÿ¼ÿÀÿÊÿ»ÿ°ÿ´ÿÎÿÉÿ»ÿÈÿ»ÿ¿ÿºÿ´ÿ¼ÿÃÿÅÿÂÿ°ÿÃÿÃÿÁÿ±ÿ®ÿºÿºÿµÿ¶ÿ¼ÿ©ÿ¦ÿ³ÿ¼ÿµÿ³ÿ³ÿ²ÿ¶ÿÂÿÂÿµÿ±ÿ´ÿÀÿÂÿ½ÿ¼ÿ²ÿÅÿ¶ÿ±ÿ»ÿ×ÿÄÿ»ÿ¸ÿÎÿ¾ÿ¼ÿ¿ÿ¹ÿ·ÿÆÿ¶ÿÆÿÉÿ¸ÿµÿÉÿªÿ¥ÿ®ÿ°ÿ»ÿ¼ÿ¾ÿ¼ÿ°ÿ³ÿ¼ÿ¯ÿÿ¨ÿ¬ÿªÿ¿ÿÈÿ·ÿ·ÿÁÿ¶ÿ¸ÿÁÿ¨ÿ¥ÿ½ÿ»ÿªÿ»ÿÆÿ³ÿÄÿÐÿÈÿ¿ÿµÿµÿºÿÀÿÅÿ´ÿÄÿÉÿÇÿÆÿËÿÃÿ·ÿ¸ÿµÿ­ÿ·ÿ³ÿµÿ²ÿµÿÀÿµÿºÿ¾ÿÀÿÃÿÀÿ¸ÿ»ÿÂÿ½ÿµÿ´ÿ»ÿ»ÿ³ÿ¯ÿ±ÿ¿ÿ¹ÿ¯ÿ´ÿ¨ÿ¦ÿµÿ½ÿ±ÿ»ÿ¶ÿ­ÿ¾ÿ¸ÿ­ÿªÿ±ÿÿ¹ÿÃÿ¼ÿ´ÿ´ÿ¬ÿµÿÀÿ·ÿ¯ÿ³ÿ¸ÿ¯ÿ¯ÿ±ÿ»ÿ·ÿ·ÿ½ÿ³ÿ­ÿ¬ÿ°ÿ¬ÿµÿÈÿÄÿ¿ÿ¿ÿ¿ÿ¸ÿºÿÒÿ«ÿ¹ÿ¼ÿ®ÿÉÿ¤ÿÊÿÄÿÇÿ±ÿÈÿËÿÔÿºÿÈÿ¹ÿÂÿ»ÿºÿ½ÿÃÿ¾ÿ´ÿ¾ÿ·ÿ¬ÿ¸ÿ¾ÿ´ÿ±ÿ¶ÿ´ÿ´ÿÀÿ»ÿ°ÿ³ÿ»ÿºÿ¿ÿ¹ÿ°ÿ¼ÿ·ÿÅÿµÿ®ÿÂÿ·ÿ²ÿ¬ÿÁÿÁÿÃÿ¸ÿ´ÿ¾ÿ§ÿµÿ¿ÿ¾ÿ²ÿÁÿÂÿ»ÿ¹ÿºÿÂÿÅÿÁÿ¾ÿ¶ÿ±ÿ¿ÿ¹ÿ»ÿ±ÿ¸ÿ±ÿ¿ÿ£ÿÃÿÔÿÇÿÅÿÉÿ¼ÿÃÿµÿ¾ÿÅÿ¯ÿ¼ÿ¿ÿ¼ÿÇÿ¿ÿ¶ÿ¬ÿ±ÿ®ÿ©ÿ¸ÿºÿ´ÿÁÿÂÿ±ÿ´ÿÅÿÄÿºÿ¼ÿ¶ÿ³ÿ¬ÿ­ÿÁÿÅÿ¶ÿ¿ÿÂÿÄÿ·ÿºÿ½ÿ¶ÿÁÿÃÿÁÿ¼ÿºÿÆÿ½ÿÈÿÁÿ»ÿ¸ÿÁÿºÿ·ÿ½ÿÁÿ½ÿ¼ÿÇÿ¿ÿ²ÿ²ÿ´ÿ»ÿÄÿ»ÿËÿÀÿµÿÀÿ°ÿ¿ÿ»ÿ¨ÿºÿ¿ÿ±ÿ¹ÿÅÿÉÿ±ÿ·ÿ²ÿ³ÿ»ÿ¹ÿ¶ÿ¸ÿ©ÿ²ÿÄÿÃÿÃÿ¼ÿ³ÿ­ÿ­ÿºÿ¾ÿ¼ÿ¸ÿ¶ÿ¸ÿÀÿ·ÿ«ÿ»ÿ®ÿ¯ÿµÿÀÿµÿ­ÿ·ÿ¸ÿ¿ÿÁÿ¸ÿ·ÿ´ÿ¸ÿ¼ÿ·ÿ¹ÿ¹ÿ¹ÿ¾ÿ¯ÿ¤ÿ®ÿ¸ÿ¶ÿÄÿÇÿ³ÿµÿÅÿ©ÿ¿ÿ·ÿ½ÿºÿ¬ÿÿ¯ÿ¶ÿ³ÿ½ÿ¹ÿºÿ¹ÿ³ÿ·ÿ·ÿ³ÿ·ÿ»ÿÁÿÀÿ¯ÿªÿ®ÿ·ÿ«ÿ½ÿÀÿÀÿ¿ÿ¼ÿ±ÿ¿ÿºÿ¦ÿÃÿÂÿ¹ÿ´ÿ®ÿµÿÃÿÏÿÀÿ¼ÿ¾ÿ´ÿÇÿÚÿÅÿ¶ÿµÿÅÿ·ÿ¾ÿÇÿªÿ¦ÿÇÿ¸ÿµÿÊÿÈÿÈÿ¸ÿ¸ÿ³ÿ¾ÿµÿ¸ÿºÿ±ÿ¼ÿÃÿÆÿÄÿ¸ÿ»ÿ¿ÿºÿ¥ÿ¥ÿµÿ¾ÿÆÿ°ÿ¸ÿÇÿ¸ÿ²ÿ¾ÿÀÿ³ÿ¶ÿ¬ÿ«ÿ¤ÿ¾ÿÏÿ¿ÿÀÿÐÿÃÿµÿ»ÿ·ÿ¹ÿÉÿ¿ÿ±ÿ¸ÿ¼ÿ»ÿ»ÿ°ÿ¸ÿÿÆÿ¹ÿ»ÿ¶ÿ¸ÿµÿ³ÿ¸ÿ¼ÿ¶ÿ·ÿÀÿÇÿÇÿÀÿÁÿÌÿÃÿÁÿ¹ÿ½ÿ¸ÿ¶ÿÎÿÃÿÇÿ²ÿÃÿ±ÿ½ÿ½ÿ¾ÿ½ÿ·ÿ²ÿ¶ÿ©ÿ¡ÿ¯ÿ·ÿÁÿ¿ÿ»ÿÀÿËÿÁÿ´ÿ¹ÿÇÿ·ÿ¯ÿÄÿ³ÿ­ÿµÿµÿ·ÿ¶ÿ¶ÿ¶ÿ¸ÿÆÿÄÿ¯ÿ¸ÿÅÿÅÿ¼ÿ¢ÿÿ©ÿºÿ¨ÿ²ÿºÿÅÿ½ÿ´ÿ°ÿ¼ÿ¸ÿµÿ¸ÿ¶ÿ¹ÿ¶ÿ³ÿ¿ÿ»ÿºÿ­ÿºÿ¯ÿ¸ÿ»ÿ²ÿµÿ»ÿ³ÿ»ÿ¹ÿ¶ÿ¿ÿÂÿÁÿ¸ÿ·ÿÄÿ»ÿ¦ÿ®ÿºÿÃÿÃÿÏÿ¹ÿÃÿÀÿÁÿ´ÿºÿ¼ÿ»ÿ®ÿ´ÿ¹ÿ·ÿ¶ÿ´ÿ¶ÿ¼ÿ½ÿµÿ´ÿÂÿ¶ÿªÿ¹ÿ·ÿÀÿ½ÿ¯ÿ±ÿ°ÿ»ÿ¼ÿ¸ÿ¸ÿ¼ÿ»ÿÄÿÇÿ»ÿÀÿ´ÿ³ÿ«ÿÃÿ¯ÿÃÿ´ÿ´ÿ»ÿ»ÿ±ÿºÿºÿ°ÿ°ÿ¶ÿµÿ´ÿºÿ¹ÿºÿ½ÿºÿ±ÿ¶ÿ¤ÿÃÿÃÿÀÿ¿ÿ¿ÿÁÿµÿ±ÿ´ÿ¸ÿ¹ÿ´ÿ®ÿ¸ÿ¼ÿ³ÿ°ÿ¬ÿ«ÿ³ÿ¶ÿµÿ»ÿµÿ´ÿ¼ÿÆÿÆÿ¾ÿºÿ´ÿ¥ÿ¯ÿ»ÿ¾ÿ¿ÿ¿ÿ»ÿ®ÿºÿ²ÿÔÿÂÿµÿ³ÿ¸ÿºÿ¹ÿ·ÿ¸ÿÁÿ»ÿµÿ¾ÿ·ÿÅÿ²ÿÀÿ¬ÿËÿÔÿ¿ÿºÿºÿ·ÿ³ÿ³ÿ³ÿ®ÿ²ÿµÿÉÿÂÿ­ÿ¶ÿ¹ÿ¹ÿ·ÿ¹ÿ®ÿµÿÀÿÀÿÂÿÃÿÁÿÅÿºÿµÿ²ÿ½ÿ¹ÿÇÿÇÿÇÿ¸ÿ»ÿÃÿ¼ÿ»ÿÃÿÇÿÆÿÀÿ±ÿ«ÿ¡ÿ²ÿÁÿÇÿ¸ÿ±ÿ´ÿ·ÿÀÿ¼ÿµÿ½ÿÃÿ¿ÿÅÿ¾ÿ¹ÿ¸ÿ³ÿ³ÿÃÿÇÿ®ÿ°ÿ³ÿ¸ÿ¹ÿ¸ÿ¾ÿ½ÿ·ÿÈÿ°ÿ±ÿ¯ÿÈÿ¸ÿ¸ÿ»ÿ¶ÿºÿ½ÿÂÿ½ÿ²ÿ¶ÿ¹ÿ³ÿ¹ÿ¯ÿÃÿÆÿ¶ÿ»ÿÄÿ¾ÿ»ÿËÿ»ÿ©ÿµÿºÿµÿÆÿËÿ¶ÿ­ÿ³ÿ½ÿÁÿÇÿÄÿ¾ÿÁÿºÿ¸ÿÈÿÉÿÆÿ½ÿÁÿ¿ÿÂÿÃÿÍÿÈÿÀÿ¹ÿ´ÿºÿ¾ÿ´ÿµÿÄÿÃÿ´ÿ½ÿ½ÿ½ÿ°ÿ­ÿ¶ÿºÿµÿ´ÿ°ÿ®ÿÂÿÊÿÀÿ¸ÿÃÿ¿ÿ¥ÿ ÿ¾ÿÆÿ¼ÿºÿµÿ²ÿ¿ÿ·ÿ³ÿ±ÿ¶ÿ±ÿ´ÿ¼ÿ¿ÿÂÿ¾ÿ¼ÿ¶ÿ«ÿ·ÿ¹ÿÀÿÂÿ¿ÿ¸ÿ·ÿ¾ÿºÿ½ÿÀÿÁÿÆÿÃÿ½ÿ¹ÿ«ÿ¨ÿ­ÿ±ÿÂÿµÿ¸ÿÁÿ¿ÿ»ÿ·ÿµÿÆÿºÿÉÿ«ÿ¯ÿ²ÿ³ÿ»ÿ¶ÿ¯ÿ¦ÿ§ÿ²ÿ³ÿÆÿµÿ·ÿÊÿ½ÿ´ÿ§ÿ¶ÿ¸ÿ®ÿ­ÿ­ÿ®ÿ±ÿÉÿ»ÿ»ÿÁÿ¼ÿ¶ÿ¼ÿ°ÿªÿ¯ÿ©ÿ²ÿ¿ÿ¼ÿ·ÿ®ÿ»ÿºÿ¸ÿ¾ÿ»ÿ¸ÿºÿ´ÿ¾ÿ·ÿ¿ÿ»ÿºÿ¹ÿ¥ÿ±ÿ½ÿ·ÿ­ÿ¯ÿÀÿ¼ÿ½ÿ®ÿ³ÿ´ÿ¾ÿ¾ÿ·ÿ²ÿ±ÿ®ÿ©ÿ´ÿÍÿÃÿÿ¥ÿ²ÿ³ÿºÿ½ÿ¼ÿ½ÿ»ÿÇÿ»ÿ¿ÿÀÿ¿ÿÀÿËÿÍÿÄÿ·ÿ¸ÿÉÿ»ÿ»ÿ¿ÿ¿ÿ¹ÿÀÿÄÿ¼ÿÁÿÈÿ°ÿ¬ÿ·ÿ´ÿ¼ÿÎÿËÿ½ÿ»ÿºÿ·ÿÃÿÉÿÂÿ±ÿ·ÿÄÿ²ÿ·ÿÆÿÃÿºÿ¶ÿ­ÿ·ÿÃÿ¿ÿªÿ­ÿ¯ÿ«ÿÿÿªÿ®ÿ¡ÿ°ÿ¯ÿ¸ÿ ÿ­ÿ¬ÿ¬ÿ³ÿ«ÿ£ÿªÿ¨ÿÿ¢ÿ©ÿ§ÿÿÿÿÿªÿ´ÿ±ÿ¢ÿ¶ÿªÿ¥ÿ«ÿ²ÿ»ÿ·ÿ«ÿ°ÿ¬ÿ²ÿ£ÿ¡ÿ¦ÿ°ÿ®ÿ¤ÿ¹ÿ¹ÿ¿ÿ¯ÿÿ²ÿ§ÿ ÿ±ÿ·ÿ¥ÿÿ¢ÿ¯ÿ¬ÿ¬ÿ±ÿ·ÿºÿºÿ¸ÿÃÿ¨ÿ·ÿµÿ¯ÿ²ÿ¶ÿÂÿÅÿ°ÿ©ÿ°ÿ½ÿ¯ÿ£ÿ¬ÿ»ÿÄÿ¼ÿ¯ÿ°ÿ®ÿÉÿ²ÿ§ÿÿ¦ÿ­ÿ­ÿ°ÿ¯ÿ³ÿ²ÿ¸ÿ¯ÿ¯ÿ»ÿ½ÿ³ÿ´ÿ¦ÿ§ÿ·ÿ¨ÿ²ÿ»ÿ·ÿ³ÿ¹ÿ¼ÿÁÿ·ÿ©ÿ¶ÿ¸ÿ¹ÿ³ÿªÿ­ÿ°ÿ¬ÿÁÿ¶ÿºÿ¼ÿ³ÿ¬ÿ°ÿ¾ÿ°ÿ¢ÿ¶ÿ³ÿÃÿ¹ÿ£ÿ¤ÿ¬ÿ¯ÿµÿÃÿ¯ÿ«ÿ°ÿ²ÿ¶ÿ¾ÿ¬ÿ·ÿ¬ÿ©ÿÅÿÄÿ¬ÿ¤ÿªÿ¶ÿ¹ÿÂÿ¶ÿ¸ÿ¼ÿ¹ÿÀÿÆÿ»ÿ¸ÿÃÿÅÿÃÿ¸ÿ¯ÿ¸ÿ¶ÿ±ÿ¾ÿÄÿ¸ÿ´ÿ¯ÿ©ÿ¼ÿÑÿºÿ¶ÿ»ÿ¼ÿ¾ÿ¼ÿºÿÂÿÎÿÎÿÖÿ¿ÿ¾ÿÂÿÌÿÐÿÀÿ¶ÿÅÿ­ÿ¾ÿ¸ÿ¹ÿÁÿ¾ÿ¼ÿÁÿÀÿÄÿ¬ÿÀÿºÿ¿ÿÆÿ¿ÿµÿ²ÿ¥ÿ°ÿÁÿ¶ÿ·ÿ¸ÿ¾ÿ»ÿ®ÿ¯ÿ½ÿ«ÿÁÿÂÿÀÿ²ÿ³ÿÀÿÂÿÀÿµÿ¯ÿ¶ÿÌÿÁÿ¹ÿ¸ÿ½ÿ¾ÿ²ÿ½ÿ²ÿ»ÿÉÿÈÿ¾ÿÀÿÁÿµÿ±ÿ´ÿµÿ¹ÿ»ÿ¾ÿÆÿ¸ÿµÿ¿ÿ»ÿºÿ¶ÿ¿ÿÈÿ¹ÿÍÿÆÿ½ÿÄÿÁÿºÿ¿ÿ´ÿ¼ÿ¸ÿ·ÿÈÿËÿµÿ§ÿ¸ÿËÿ³ÿ±ÿ¹ÿÃÿºÿ¼ÿÁÿÂÿ½ÿ³ÿ¯ÿÃÿÅÿÎÿ¹ÿµÿºÿ½ÿ¿ÿ¾ÿÀÿ¿ÿ¿ÿËÿÄÿ½ÿ·ÿ¶ÿ³ÿ´ÿ¼ÿ·ÿ°ÿÃÿµÿ¿ÿ»ÿ»ÿ¸ÿ¾ÿÂÿ·ÿµÿÊÿ®ÿ½ÿÃÿÆÿÆÿÄÿÁÿ¼ÿ¾ÿËÿÆÿ¶ÿ¾ÿÇÿ·ÿ»ÿ¼ÿµÿºÿÀÿ¸ÿ¼ÿÄÿÅÿÀÿ«ÿÂÿÍÿÇÿºÿ·ÿ¾ÿÅÿÅÿÃÿ·ÿµÿ«ÿÂÿ·ÿÀÿÈÿ¹ÿ«ÿ­ÿ´ÿ¼ÿÒÿ³ÿµÿ¹ÿ¸ÿÀÿ½ÿ´ÿ´ÿ´ÿµÿ·ÿÊÿ²ÿÂÿ½ÿ¿ÿ»ÿ¶ÿÂÿÆÿµÿ¿ÿÏÿ¯ÿ°ÿ»ÿ·ÿÁÿÆÿ¾ÿ¹ÿ¹ÿ¹ÿ¹ÿÁÿ¸ÿ½ÿ¹ÿÅÿ¸ÿ»ÿÆÿÀÿ¹ÿÁÿ¿ÿ±ÿ¶ÿ³ÿ»ÿ¾ÿÆÿÆÿÃÿ·ÿ±ÿºÿÁÿ½ÿ¼ÿ²ÿ«ÿ¹ÿºÿ¾ÿ±ÿ´ÿ´ÿ²ÿ¶ÿ·ÿºÿÌÿÍÿ§ÿ©ÿ¹ÿÅÿÊÿÆÿÂÿ¸ÿ³ÿºÿÂÿ¿ÿ¿ÿ²ÿ¾ÿ½ÿ¹ÿ¸ÿµÿ±ÿ³ÿ¼ÿÀÿ·ÿ³ÿ»ÿ¾ÿºÿ©ÿ´ÿÆÿ»ÿ¿ÿÈÿÉÿ¼ÿ²ÿ»ÿÇÿ½ÿÅÿÇÿ³ÿÍÿÈÿ±ÿ¨ÿ­ÿ¹ÿµÿ·ÿ¿ÿ©ÿ´ÿ®ÿÏÿ³ÿÁÿ¿ÿ¿ÿÉÿÅÿÀÿ·ÿ³ÿÂÿÌÿÂÿ¾ÿ¸ÿÁÿÔÿÄÿ¶ÿ³ÿ¶ÿ·ÿºÿ¼ÿ¸ÿ¾ÿËÿ¶ÿ²ÿ½ÿ¥ÿÀÿ±ÿ¹ÿÀÿ³ÿËÿÐÿ¹ÿ®ÿµÿ¾ÿ·ÿºÿÂÿ²ÿÀÿÅÿ³ÿÅÿ½ÿ¯ÿ¸ÿ¿ÿ»ÿ»ÿ»ÿ¾ÿÄÿ¼ÿÊÿËÿ¬ÿÌÿÄÿÒÿ¼ÿ»ÿµÿ²ÿ»ÿ¼ÿ¼ÿ¼ÿ¿ÿ¹ÿ»ÿ°ÿÀÿ¿ÿÇÿºÿÀÿËÿÌÿÃÿÀÿÆÿÈÿÉÿÇÿ¿ÿÆÿ¹ÿ²ÿÂÿ½ÿ°ÿ²ÿ´ÿ·ÿºÿÄÿ¿ÿ¦ÿ¬ÿ¹ÿ¼ÿ·ÿ¬ÿºÿ©ÿ³ÿ»ÿ³ÿ·ÿ²ÿ¶ÿÀÿÂÿÇÿÉÿ¿ÿ¿ÿ¯ÿÀÿ¾ÿÇÿ³ÿ°ÿ½ÿÃÿºÿºÿ½ÿ¾ÿ»ÿ·ÿ½ÿºÿ¹ÿ¿ÿ»ÿ¾ÿ¼ÿÉÿÒÿ¿ÿÊÿÁÿ±ÿ°ÿ³ÿ¸ÿ¾ÿ½ÿµÿ¹ÿ¶ÿ¿ÿ±ÿ¼ÿÈÿ¾ÿ±ÿ¶ÿ¶ÿ¬ÿ¼ÿÅÿ´ÿ¥ÿ²ÿÅÿ¿ÿ½ÿÇÿ»ÿºÿ¾ÿ·ÿ°ÿÁÿ¹ÿÒÿÖÿ¾ÿ¼ÿ¸ÿºÿ½ÿµÿµÿºÿ·ÿ²ÿ¸ÿ´ÿ½ÿ½ÿºÿµÿµÿ¸ÿ²ÿ¹ÿ¸ÿ°ÿ¿ÿÂÿ½ÿÆÿºÿ®ÿ«ÿ¬ÿµÿ¾ÿ¹ÿ½ÿÌÿ´ÿ»ÿ¿ÿÅÿ´ÿ¹ÿ¹ÿ²ÿ·ÿ¸ÿ´ÿ¾ÿÁÿ·ÿµÿ±ÿ®ÿÂÿÃÿ¸ÿ¿ÿµÿ·ÿ»ÿ½ÿ³ÿ±ÿ¸ÿÅÿÊÿ¸ÿ´ÿÂÿ²ÿ¸ÿ·ÿÉÿ³ÿÂÿ´ÿ¾ÿ¸ÿ·ÿ¼ÿÈÿ¼ÿ²ÿ°ÿ¬ÿºÿÅÿ»ÿºÿµÿ¶ÿºÿÊÿÄÿ¾ÿ³ÿ¾ÿ¬ÿ§ÿÍÿ¿ÿ¬ÿ§ÿ·ÿ¸ÿ¶ÿ°ÿ®ÿ³ÿ¸ÿ¾ÿ¾ÿ»ÿ­ÿ¶ÿ¯ÿ½ÿ²ÿµÿ»ÿ¾ÿºÿ¹ÿ¹ÿ±ÿ®ÿ¸ÿ»ÿ°ÿ´ÿ·ÿ«ÿ®ÿºÿ¹ÿ¯ÿ­ÿ¹ÿ»ÿ·ÿ´ÿ´ÿ¾ÿ¸ÿ´ÿ¸ÿ¶ÿ¼ÿ´ÿ®ÿ»ÿµÿ¶ÿÀÿ¿ÿÁÿ¼ÿ´ÿÁÿ¿ÿÅÿÀÿ¹ÿ»ÿÑÿ®ÿ¹ÿªÿµÿÄÿÁÿÂÿ¾ÿ¹ÿ¿ÿ¼ÿ¿ÿÄÿÀÿÀÿºÿ¯ÿ²ÿ´ÿµÿ²ÿ½ÿÆÿªÿÁÿÍÿµÿµÿ·ÿ¹ÿ´ÿÁÿÄÿ¶ÿ³ÿ»ÿÃÿºÿ¶ÿºÿµÿµÿ®ÿ¶ÿ¿ÿÃÿºÿ¹ÿÏÿ¾ÿ¼ÿ®ÿÄÿ¡ÿÅÿÌÿ¼ÿ¹ÿµÿ³ÿ¼ÿ¾ÿ¿ÿ¹ÿ¯ÿ¾ÿÌÿÂÿÀÿÃÿËÿ´ÿ½ÿ½ÿ¶ÿÈÿªÿÀÿ¨ÿ¼ÿ¹ÿ¾ÿÇÿ¸ÿ¶ÿÃÿ·ÿ½ÿ¾ÿÀÿ¼ÿµÿ±ÿ¸ÿÃÿÂÿÈÿºÿ½ÿÅÿÃÿ·ÿ¹ÿ²ÿ½ÿÆÿÇÿÂÿ³ÿ¶ÿ´ÿ°ÿÁÿ¹ÿ©ÿ´ÿÁÿ¾ÿ´ÿ¹ÿÁÿÄÿÇÿ¸ÿ·ÿ¿ÿÂÿ½ÿ·ÿµÿÀÿÌÿ²ÿºÿ¬ÿÃÿ¼ÿ»ÿ¾ÿ¸ÿÃÿ²ÿ¹ÿ¼ÿ¹ÿ¸ÿ´ÿÂÿÊÿÆÿÄÿÁÿ½ÿ¶ÿ»ÿ½ÿ·ÿ·ÿ¶ÿÕÿÅÿ±ÿ¿ÿ¸ÿËÿ³ÿ·ÿ¸ÿ¾ÿÃÿ¬ÿÀÿµÿ¹ÿ²ÿ±ÿ©ÿ®ÿ»ÿÀÿ½ÿµÿ¸ÿ¾ÿ¼ÿÂÿÃÿÀÿ¼ÿ³ÿÁÿÄÿ³ÿ²ÿºÿ¿ÿÅÿ¶ÿÁÿÉÿÁÿ·ÿ¾ÿ½ÿÂÿ½ÿÍÿÀÿ¾ÿ­ÿ¤ÿ·ÿ¼ÿ³ÿ²ÿ·ÿ½ÿÂÿÅÿ¸ÿ·ÿËÿ¶ÿ´ÿ¶ÿ²ÿÃÿ½ÿ±ÿÅÿ·ÿÂÿ¿ÿ·ÿ´ÿ¶ÿ½ÿ¯ÿ½ÿ¹ÿÄÿ¿ÿ¿ÿ»ÿ¼ÿ¼ÿ¼ÿ½ÿ¼ÿ¿ÿÀÿ¸ÿ¸ÿºÿ°ÿµÿÁÿ½ÿºÿ³ÿÅÿÂÿ¼ÿºÿ·ÿ±ÿ¾ÿÅÿÇÿ»ÿ±ÿÀÿÁÿ»ÿ¿ÿ·ÿ¸ÿ·ÿ¼ÿ³ÿ³ÿ½ÿÄÿ¾ÿ¶ÿ·ÿ½ÿ¾ÿ¿ÿ»ÿ®ÿ·ÿ»ÿ±ÿ·ÿÌÿ£ÿÂÿÍÿ±ÿ½ÿÇÿ¹ÿÆÿ¶ÿ¹ÿ´ÿ¹ÿ°ÿ¶ÿÀÿ¹ÿ²ÿ°ÿÈÿÀÿ¹ÿ¾ÿ¿ÿÄÿ½ÿ¶ÿ²ÿ³ÿ¹ÿ¶ÿ³ÿ¹ÿ¾ÿ»ÿ¸ÿ½ÿÀÿ°ÿ³ÿÈÿ°ÿ¯ÿ¹ÿ·ÿÁÿºÿ½ÿ¶ÿ¼ÿµÿ²ÿ¼ÿÄÿ½ÿ»ÿÀÿ»ÿ½ÿ¹ÿ¿ÿÃÿÁÿ»ÿ¸ÿµÿÃÿÍÿÁÿ»ÿÁÿÄÿ·ÿ¬ÿÂÿËÿ¿ÿ¶ÿ©ÿÀÿºÿÁÿµÿ¯ÿÇÿÉÿ¶ÿªÿËÿÀÿÇÿÄÿ¼ÿµÿ½ÿÀÿÁÿÎÿ½ÿ·ÿµÿ¾ÿ´ÿÀÿ½ÿ¹ÿ¼ÿ»ÿ¿ÿ¼ÿ½ÿÇÿÀÿ¶ÿ¹ÿ¸ÿ¼ÿÂÿ¹ÿÁÿ½ÿ´ÿ·ÿºÿ½ÿÀÿËÿÁÿ»ÿ´ÿ½ÿ¾ÿËÿÅÿµÿ·ÿ±ÿ³ÿ¹ÿ¿ÿ¼ÿ¼ÿÁÿ»ÿ´ÿ»ÿ¹ÿ¸ÿ½ÿ¶ÿ±ÿ°ÿ¾ÿ¹ÿ¯ÿ¸ÿ¿ÿ»ÿ¼ÿ¾ÿ¹ÿÀÿ»ÿ¿ÿÃÿ¿ÿ´ÿ´ÿ¹ÿ¹ÿºÿËÿ»ÿÁÿ°ÿ´ÿ³ÿÅÿ²ÿ¸ÿºÿºÿ°ÿÀÿ¹ÿÃÿÃÿºÿ¾ÿ½ÿÉÿÁÿÄÿ¹ÿÅÿÎÿ»ÿÃÿÅÿºÿµÿ¹ÿµÿ«ÿ³ÿÂÿÏÿÉÿ¹ÿ¸ÿ¶ÿÃÿÁÿ³ÿ°ÿÀÿÆÿ«ÿ­ÿÀÿÈÿÍÿ¸ÿ¹ÿÀÿ·ÿ½ÿÆÿ®ÿÅÿ©ÿ¸ÿ°ÿ·ÿ¸ÿ¾ÿÄÿÀÿ¸ÿ¶ÿÇÿ¾ÿºÿÀÿ¼ÿÀÿÃÿÁÿ¼ÿÀÿ¾ÿ´ÿºÿÄÿÂÿÇÿÉÿ¼ÿ¾ÿ»ÿ¼ÿÆÿ¿ÿ¿ÿÀÿÀÿËÿ¸ÿ½ÿµÿ°ÿ»ÿ´ÿ½ÿ¬ÿÈÿ´ÿ»ÿÁÿÉÿÇÿ¾ÿµÿ¬ÿ¼ÿ»ÿÀÿÍÿÁÿºÿ½ÿ´ÿ½ÿ¿ÿµÿÁÿËÿÄÿºÿ½ÿ¾ÿ½ÿ»ÿ¼ÿ¿ÿ¾ÿºÿµÿÁÿ¾ÿ¶ÿ±ÿµÿ·ÿ¾ÿ¿ÿ¹ÿÁÿ¼ÿ¯ÿ¿ÿÊÿ³ÿ´ÿ±ÿÌÿ³ÿ¯ÿ³ÿ½ÿ½ÿ»ÿ½ÿÁÿ«ÿ¿ÿÁÿ«ÿ½ÿÆÿ½ÿ«ÿºÿ¿ÿ¼ÿ½ÿ¸ÿªÿµÿ¹ÿµÿ¼ÿ¿ÿ¶ÿ²ÿµÿ¯ÿ³ÿÀÿ½ÿ®ÿ¶ÿ»ÿ¶ÿ°ÿ´ÿ½ÿ¸ÿÈÿÈÿ¼ÿÂÿÂÿ½ÿ³ÿ¼ÿÓÿÍÿÄÿºÿ³ÿ»ÿ®ÿ¯ÿËÿÅÿ¸ÿºÿÉÿ¶ÿ¹ÿÄÿ¾ÿÃÿÄÿÄÿ¿ÿ¿ÿÈÿËÿÉÿÆÿ¼ÿ¹ÿ¾ÿ»ÿ¹ÿ¸ÿµÿµÿ´ÿ³ÿ´ÿ±ÿ¶ÿ¹ÿÀÿ·ÿ¯ÿ¶ÿÃÿ¹ÿ¸ÿ»ÿ¸ÿ²ÿ¶ÿ¥ÿÃÿ¹ÿµÿ»ÿÆÿÇÿ·ÿ¾ÿÄÿ¾ÿ£ÿ¯ÿ³ÿ»ÿ¿ÿ¼ÿºÿ°ÿ½ÿ¾ÿ°ÿµÿ²ÿ°ÿ·ÿÁÿ¹ÿ´ÿÂÿÅÿÁÿ½ÿ½ÿ¾ÿ½ÿ¿ÿ¶ÿ¸ÿ¼ÿËÿÆÿºÿ´ÿ¿ÿÂÿÁÿÅÿ¼ÿ°ÿ³ÿ¶ÿ¼ÿ½ÿÓÿ°ÿ¬ÿÎÿ­ÿÈÿ´ÿÂÿ»ÿÆÿ²ÿ¯ÿ¹ÿ¾ÿµÿ²ÿºÿ»ÿ¼ÿ¹ÿµÿµÿ¼ÿÁÿÀÿ¿ÿÂÿÀÿ¶ÿ¾ÿÂÿ¸ÿµÿ½ÿ¶ÿ´ÿÂÿ¸ÿÄÿÉÿËÿÍÿ¥ÿ­ÿÂÿÁÿÃÿ³ÿÇÿ¾ÿ»ÿÄÿ®ÿ§ÿ§ÿºÿ¦ÿ­ÿ¾ÿµÿÆÿ¿ÿµÿ©ÿºÿ¯ÿÿ°ÿÀÿ¿ÿµÿµÿ»ÿ¿ÿÈÿÍÿÉÿ¿ÿ­ÿ²ÿÈÿ¼ÿ¿ÿ¿ÿ¸ÿÊÿÇÿ½ÿ¸ÿ¿ÿ½ÿÂÿÃÿÀÿÄÿ­ÿÀÿ¬ÿÀÿÈÿÊÿÀÿ¸ÿ½ÿÂÿ³ÿ»ÿ¸ÿ­ÿ¹ÿ¹ÿ½ÿºÿ·ÿ»ÿÆÿÁÿ³ÿºÿÆÿÂÿ³ÿ®ÿ±ÿ·ÿ¼ÿ¹ÿ·ÿ¼ÿÁÿ³ÿ¶ÿ¯ÿ²ÿ¸ÿ¿ÿ¤ÿ¼ÿ³ÿ¸ÿ°ÿÅÿ¬ÿ¯ÿµÿ¢ÿºÿÁÿÀÿ¾ÿ½ÿ´ÿÀÿÆÿ¸ÿªÿ±ÿºÿ»ÿ¶ÿ¸ÿÀÿ¼ÿ°ÿ®ÿ°ÿ´ÿ·ÿ²ÿ³ÿ¶ÿ¼ÿ¿ÿ´ÿºÿÇÿÛÿ¾ÿÎÿ»ÿ´ÿ¶ÿÆÿµÿÿÃÿ¼ÿ±ÿ¶ÿÌÿÈÿÁÿÂÿ³ÿ²ÿÅÿÐÿÈÿËÿÅÿ´ÿ¶ÿ·ÿ¸ÿ¹ÿ¼ÿ¸ÿ·ÿ»ÿºÿµÿ¯ÿ»ÿ»ÿ¿ÿÇÿÁÿºÿ¾ÿ¾ÿ´ÿºÿ·ÿ¶ÿ­ÿ¹ÿÇÿ®ÿ°ÿ·ÿÁÿºÿÃÿ¾ÿÀÿÈÿ·ÿ¾ÿ¼ÿÁÿ´ÿ»ÿÀÿ¿ÿ·ÿ½ÿÇÿÆÿ¿ÿ¹ÿ¼ÿ¶ÿºÿ¼ÿ¼ÿ´ÿÄÿÁÿ¶ÿ°ÿÃÿÇÿÃÿÀÿ½ÿ¸ÿÆÿ°ÿËÿÁÿ´ÿ´ÿÀÿÃÿ®ÿ¼ÿÆÿÁÿ¯ÿ´ÿ»ÿ»ÿ¹ÿ»ÿËÿÊÿ·ÿ´ÿ¾ÿÈÿÂÿºÿÀÿÅÿ¼ÿ¸ÿÄÿÀÿ½ÿÇÿ¹ÿ½ÿÀÿÀÿÂÿ³ÿÈÿÆÿÌÿÀÿ¸ÿÅÿÁÿÅÿÃÿÀÿ¼ÿÃÿ¾ÿ¿ÿÁÿÉÿÍÿ¾ÿµÿ¯ÿ´ÿÁÿ¸ÿ¸ÿ±ÿ®ÿ¿ÿ¾ÿ»ÿÓÿ­ÿÂÿ­ÿ ÿ¬ÿ·ÿ°ÿ¹ÿ¾ÿ¹ÿÿ¸ÿÀÿ°ÿ¥ÿ·ÿ¶ÿ±ÿ°ÿµÿ¿ÿÂÿ¼ÿ½ÿ¾ÿ¯ÿ±ÿ¿ÿ´ÿ¯ÿ·ÿµÿ¨ÿ¼ÿ»ÿµÿ±ÿ·ÿ®ÿ±ÿ¿ÿ¹ÿ¼ÿÀÿºÿ¯ÿÄÿÄÿºÿ¹ÿÊÿÅÿ¹ÿºÿ¸ÿ¶ÿ¸ÿ³ÿ§ÿ¬ÿµÿÂÿÄÿ¶ÿ§ÿ§ÿ¿ÿ»ÿÇÿ·ÿÍÿ²ÿ¹ÿ¶ÿ¸ÿ¶ÿ²ÿ¶ÿ¿ÿÃÿ±ÿ°ÿÃÿÁÿ½ÿÁÿºÿ·ÿ½ÿ½ÿ·ÿ³ÿ­ÿ½ÿ¾ÿËÿµÿ¸ÿ·ÿ¿ÿÎÿÈÿ¸ÿ»ÿÄÿ³ÿ¾ÿ¹ÿ»ÿºÿ³ÿ»ÿ»ÿºÿ½ÿ¿ÿ¾ÿ·ÿ¶ÿÄÿÀÿ±ÿ¸ÿ½ÿÀÿ¤ÿ¸ÿ¾ÿÅÿÈÿ·ÿ³ÿ°ÿÉÿËÿÁÿ¼ÿ»ÿÀÿ´ÿ¶ÿ¶ÿ¸ÿ¾ÿÂÿÄÿ¹ÿ°ÿ©ÿ±ÿ»ÿ±ÿ¼ÿ±ÿÿÃÿ°ÿ½ÿ¾ÿÁÿ·ÿÊÿ·ÿºÿ¼ÿ¿ÿÀÿ³ÿ½ÿ¾ÿ¹ÿ½ÿÃÿÄÿ³ÿ±ÿÃÿÐÿµÿ¼ÿºÿÂÿ±ÿÂÿºÿÅÿ³ÿ¸ÿ¾ÿ½ÿ¹ÿ³ÿµÿ¼ÿ¿ÿºÿ¸ÿ¹ÿ¿ÿÂÿ·ÿ¾ÿÂÿ¸ÿ¹ÿ¶ÿ¯ÿ¾ÿÈÿ¼ÿÀÿ»ÿµÿÆÿ»ÿ½ÿÂÿÂÿ¾ÿ¸ÿ¶ÿ¹ÿ¸ÿ¬ÿ®ÿ¹ÿ±ÿ°ÿ¯ÿ¿ÿ¶ÿ¶ÿ»ÿ³ÿ±ÿ¼ÿÈÿ¶ÿ¯ÿ´ÿ·ÿ»ÿ¶ÿ³ÿ³ÿ¬ÿ·ÿÊÿÇÿÂÿÆÿÀÿµÿµÿ¶ÿ·ÿ·ÿ³ÿ²ÿ¥ÿ¡ÿ·ÿ´ÿÄÿ»ÿ«ÿ«ÿ±ÿºÿ·ÿ´ÿ¾ÿ¾ÿ¹ÿµÿªÿ°ÿ²ÿ­ÿ·ÿ¹ÿ¶ÿ½ÿ½ÿÁÿ¼ÿ¾ÿºÿ¬ÿ·ÿ¨ÿ¦ÿ¸ÿ¶ÿ«ÿ¥ÿ­ÿ®ÿÁÿ¹ÿÀÿÀÿÁÿºÿ´ÿ¶ÿÁÿ´ÿ¹ÿ¸ÿ²ÿ²ÿ¶ÿ¸ÿµÿµÿ¶ÿ¯ÿ³ÿÀÿÂÿµÿÁÿÄÿ½ÿ¹ÿÿ³ÿ·ÿµÿ¹ÿ¶ÿËÿÂÿ½ÿÊÿ¾ÿ¯ÿºÿÇÿ·ÿ°ÿ»ÿÀÿÀÿ¼ÿÄÿ¶ÿ½ÿ´ÿ¿ÿ¹ÿ³ÿ´ÿ´ÿ²ÿµÿ¾ÿÁÿÁÿ¼ÿ»ÿ·ÿ­ÿ®ÿ¿ÿÊÿºÿÄÿ¾ÿµÿÂÿÂÿ¿ÿÀÿ½ÿ¹ÿ¹ÿ´ÿ²ÿ¹ÿ³ÿ¬ÿ°ÿ­ÿ¹ÿ·ÿ¹ÿ¸ÿ¿ÿÅÿÅÿ¿ÿºÿºÿ·ÿ¸ÿÃÿÈÿÀÿÁÿ¸ÿ¸ÿÏÿÀÿ¤ÿ×ÿÅÿÉÿÀÿÁÿ¶ÿ­ÿµÿÃÿÉÿÄÿÁÿ¿ÿ´ÿ¸ÿÁÿ¾ÿ»ÿÀÿÀÿÃÿ½ÿ¸ÿºÿ²ÿ¯ÿµÿªÿ¤ÿ¾ÿ¸ÿ­ÿ»ÿ³ÿ²ÿ´ÿ¼ÿºÿ¿ÿ¾ÿÁÿ¼ÿ¸ÿ¼ÿ¹ÿ°ÿ±ÿ®ÿ¨ÿÈÿÂÿÇÿÍÿ¶ÿ¿ÿÀÿÀÿÁÿ¼ÿºÿ½ÿ»ÿ°ÿ±ÿ¹ÿªÿÏÿ¯ÿ¾ÿ¹ÿÏÿÌÿÄÿÄÿÀÿ¿ÿÂÿÁÿ¼ÿµÿ³ÿ«ÿ¹ÿ³ÿ±ÿ¼ÿ¹ÿ·ÿ¼ÿ¬ÿÿ¯ÿÁÿÅÿ¿ÿ½ÿÄÿ­ÿÁÿ±ÿÃÿ¾ÿ³ÿ­ÿ·ÿ³ÿÁÿÌÿÁÿ»ÿ¾ÿµÿ·ÿ¿ÿ°ÿ±ÿËÿºÿ¯ÿ«ÿ¿ÿÁÿºÿ³ÿµÿ¿ÿ½ÿ·ÿÀÿ¾ÿÃÿ°ÿ¯ÿÊÿ¹ÿÄÿ¿ÿ¶ÿºÿ±ÿ°ÿÃÿÆÿµÿÁÿºÿ°ÿÆÿÃÿ½ÿµÿ°ÿ´ÿ¯ÿ¹ÿÄÿÄÿÄÿ¼ÿÄÿ¿ÿ²ÿÂÿ¾ÿ¸ÿ¼ÿ¸ÿ³ÿ»ÿ»ÿ³ÿ¸ÿÃÿÊÿºÿÀÿµÿ»ÿ½ÿ¯ÿÄÿÂÿÅÿÆÿ¿ÿ¸ÿµÿ½ÿÀÿ¸ÿ§ÿ°ÿ¼ÿÀÿÃÿºÿ±ÿ¸ÿ¼ÿ¸ÿ¸ÿ²ÿ°ÿÉÿÃÿÊÿ½ÿÈÿ¯ÿ²ÿ³ÿ½ÿÌÿÊÿ¾ÿ¶ÿ¹ÿ¹ÿ·ÿ¬ÿ¸ÿ»ÿºÿµÿ¬ÿ¯ÿ¼ÿÁÿ»ÿµÿ»ÿ¯ÿ¯ÿ³ÿ·ÿ·ÿ®ÿ°ÿ¯ÿ´ÿÁÿÁÿÃÿ·ÿÂÿ¿ÿ½ÿ«ÿ¥ÿ³ÿ¹ÿ·ÿ·ÿ¼ÿ¶ÿ²ÿ¿ÿ°ÿ¾ÿ»ÿ¸ÿ¨ÿªÿ­ÿ±ÿ­ÿ£ÿªÿ·ÿÃÿÃÿ¯ÿ»ÿ¹ÿ°ÿ¾ÿ»ÿ¬ÿ©ÿ¯ÿ³ÿ©ÿªÿ³ÿ°ÿ¦ÿªÿ´ÿ½ÿ¼ÿµÿ³ÿ¹ÿ´ÿ¹ÿ¹ÿ¬ÿ­ÿ·ÿ½ÿ´ÿ¯ÿ¯ÿ§ÿªÿ¼ÿ¹ÿÕÿ¿ÿ®ÿ±ÿ·ÿ¯ÿ±ÿ¿ÿÄÿ¾ÿ»ÿ¸ÿ³ÿÄÿ¸ÿÁÿ½ÿÁÿÄÿ¼ÿµÿ±ÿ¾ÿ¾ÿ»ÿÅÿºÿ²ÿ³ÿ¶ÿµÿµÿ¸ÿµÿ¹ÿ®ÿÅÿÐÿÈÿ»ÿºÿ½ÿ»ÿ¸ÿ¸ÿÅÿºÿÏÿ²ÿ´ÿÈÿÀÿ·ÿ¾ÿÁÿ¼ÿÊÿ¾ÿÇÿ´ÿ¬ÿ·ÿ©ÿÿÿ¤ÿ«ÿ²ÿÿÿ²ÿ¹ÿ»ÿ¬ÿ¥ÿ¬ÿ¶ÿ¸ÿ§ÿ©ÿÿ¯ÿ¯ÿ£ÿ¡ÿÿÿ¬ÿ´ÿ­ÿ®ÿ¸ÿÁÿ¿ÿÃÿ¬ÿ²ÿÁÿ®ÿ±ÿ¦ÿ¦ÿ«ÿªÿ·ÿ®ÿ©ÿ©ÿ©ÿ¯ÿ´ÿ³ÿÿ¤ÿ­ÿ¬ÿ¹ÿÀÿ»ÿ¶ÿ¥ÿÿÿ¤ÿ¦ÿ²ÿ¬ÿ²ÿ»ÿ¸ÿÂÿ¯ÿ®ÿ¹ÿ¶ÿ¯ÿ»ÿÃÿÄÿÅÿ»ÿ°ÿ¶ÿ¦ÿ¬ÿµÿÅÿÂÿ±ÿ«ÿ¸ÿ´ÿÂÿ»ÿºÿ³ÿµÿ¶ÿ®ÿ§ÿ¶ÿ²ÿ¨ÿ®ÿ®ÿ¾ÿËÿ¹ÿªÿ»ÿ³ÿ²ÿ³ÿªÿ¬ÿ±ÿ·ÿ¼ÿ´ÿ¨ÿºÿ¦ÿºÿ¬ÿ¯ÿ¬ÿ¬ÿ®ÿ´ÿÁÿ¸ÿÀÿ·ÿÀÿÁÿ½ÿ¸ÿºÿ¾ÿµÿ±ÿÀÿ¾ÿ¶ÿ¶ÿ¶ÿ°ÿ´ÿÄÿ½ÿÁÿ³ÿ®ÿ²ÿ¯ÿ¯ÿ·ÿ±ÿ¾ÿ¹ÿ­ÿÆÿ¸ÿ«ÿ®ÿ¬ÿ·ÿµÿËÿÆÿ¼ÿÁÿÃÿ¼ÿ´ÿÄÿ½ÿºÿ¼ÿ¼ÿ·ÿµÿËÿ·ÿ­ÿÁÿ»ÿÁÿ¾ÿ¼ÿ¾ÿ¹ÿÄÿ²ÿ¯ÿ³ÿ´ÿ¿ÿÃÿ¿ÿÁÿ¼ÿÊÿÆÿºÿ²ÿ¹ÿÁÿÅÿÄÿµÿ¡ÿ´ÿ»ÿ¸ÿºÿÂÿÂÿ¹ÿ¼ÿÅÿÇÿ³ÿÑÿ°ÿ©ÿºÿÄÿ¼ÿ¬ÿ®ÿ«ÿÃÿ°ÿ¸ÿµÿ»ÿÂÿ·ÿ»ÿ·ÿ³ÿ¸ÿ±ÿºÿ½ÿ¸ÿ¼ÿÇÿ¾ÿ¬ÿ³ÿÀÿÌÿ¼ÿ¸ÿ¹ÿ¿ÿÊÿ½ÿÀÿºÿ¾ÿ¹ÿ½ÿ½ÿºÿµÿ²ÿÃÿÄÿÀÿªÿÀÿÁÿÀÿ¼ÿ½ÿÅÿÁÿ¼ÿÁÿÂÿÉÿÈÿÌÿÃÿ¼ÿÃÿ¼ÿ´ÿÀÿ­ÿÿ­ÿ»ÿ»ÿÉÿÎÿ½ÿÁÿÌÿ¿ÿ¹ÿÁÿ¹ÿ´ÿ½ÿÁÿ¹ÿµÿºÿ©ÿÀÿµÿ¿ÿ¼ÿ»ÿ¿ÿ·ÿ¬ÿ°ÿ²ÿÃÿÍÿ»ÿ»ÿ¿ÿ¿ÿ¸ÿ¬ÿ¯ÿÃÿ¼ÿ«ÿºÿ°ÿÃÿºÿ°ÿªÿ²ÿ¾ÿºÿµÿµÿ¸ÿÊÿ»ÿ¬ÿ¸ÿºÿ¸ÿ¸ÿ¶ÿ½ÿÀÿ¾ÿÄÿÂÿµÿ¸ÿÃÿÅÿËÿÏÿºÿ­ÿ¯ÿ½ÿ¼ÿ¿ÿ¼ÿÄÿÈÿÁÿ¶ÿ±ÿ²ÿ¸ÿ¿ÿ»ÿµÿ³ÿ½ÿ³ÿµÿÂÿ¼ÿ°ÿ´ÿ¹ÿÅÿ¶ÿµÿ¬ÿ¬ÿ³ÿÀÿÂÿ¹ÿ·ÿ´ÿ²ÿ¼ÿÃÿ¿ÿÀÿ¿ÿ·ÿ¿ÿÄÿ½ÿºÿ®ÿ®ÿ¹ÿ¯ÿ¸ÿ»ÿ­ÿ±ÿÀÿÉÿÇÿÅÿÄÿ¶ÿ»ÿ¿ÿÁÿºÿ´ÿ´ÿ¹ÿ½ÿÃÿÄÿ¸ÿ²ÿ¯ÿ°ÿ°ÿÀÿ¯ÿÂÿÁÿ½ÿ·ÿ³ÿºÿ½ÿ­ÿ·ÿºÿ¹ÿºÿ°ÿ·ÿ®ÿ¸ÿ¾ÿµÿºÿÃÿ¾ÿÇÿÂÿ®ÿ´ÿÍÿÉÿÂÿÂÿ´ÿ±ÿ·ÿ·ÿºÿ·ÿµÿ«ÿÅÿ¿ÿ±ÿ»ÿµÿ¼ÿÃÿºÿ³ÿ¼ÿÀÿ®ÿºÿ°ÿ¨ÿ½ÿÂÿ»ÿ¾ÿÌÿÉÿ»ÿ¸ÿ½ÿºÿÁÿÑÿÃÿ»ÿÆÿ¾ÿ³ÿ°ÿ®ÿ¸ÿÉÿÈÿ¶ÿ³ÿ¹ÿÀÿÅÿÀÿ§ÿºÿ·ÿ·ÿ¾ÿÃÿ¿ÿ²ÿµÿÊÿÅÿÁÿÁÿ¼ÿÃÿÆÿÌÿÀÿ·ÿ¸ÿ¶ÿ³ÿ¾ÿËÿ¿ÿ±ÿ¶ÿµÿ¬ÿÍÿ´ÿµÿ¾ÿ¼ÿÂÿÆÿ¸ÿ¯ÿ¹ÿÂÿÅÿÂÿ¹ÿ¢ÿ¼ÿÂÿÈÿÂÿÁÿ¸ÿ·ÿ¿ÿºÿ¶ÿ»ÿ¼ÿÂÿÈÿÐÿ³ÿÀÿÃÿËÿÈÿ²ÿ·ÿ¿ÿ¸ÿ¾ÿÄÿ»ÿ³ÿºÿ°ÿ¹ÿ¸ÿ¹ÿ¿ÿÎÿÂÿ½ÿ½ÿ³ÿ¯ÿµÿ·ÿ½ÿÀÿ°ÿÁÿÃÿµÿ¾ÿ»ÿ³ÿ·ÿºÿ·ÿ¶ÿ¸ÿ¼ÿ¹ÿ©ÿ±ÿ·ÿÅÿ»ÿ½ÿ»ÿ«ÿÁÿÍÿ¾ÿÇÿÇÿÈÿÂÿºÿÈÿÈÿ·ÿÆÿÅÿÀÿÃÿÅÿ·ÿµÿ¼ÿ¸ÿ·ÿ¾ÿÆÿÁÿ¸ÿ°ÿ¥ÿ¯ÿ­ÿ¶ÿ¸ÿ¼ÿÊÿ¶ÿËÿÅÿ¿ÿÈÿÂÿÃÿ¼ÿ´ÿÀÿÃÿ³ÿ³ÿºÿÀÿ¬ÿ¹ÿÎÿÀÿ¸ÿ¶ÿÅÿ·ÿ³ÿ²ÿªÿªÿ­ÿ©ÿ°ÿºÿ¬ÿ¼ÿ©ÿ¸ÿ¾ÿÎÿ³ÿ«ÿÃÿ¸ÿÀÿÄÿ¼ÿ»ÿ»ÿ·ÿ¸ÿ½ÿÂÿµÿµÿ¬ÿ»ÿ´ÿ·ÿ²ÿ»ÿ¿ÿ³ÿÁÿÀÿ¯ÿ²ÿ»ÿ¾ÿÂÿ¾ÿºÿ¸ÿ¯ÿµÿÅÿ«ÿ»ÿÐÿ´ÿ»ÿ·ÿÄÿ·ÿ·ÿ´ÿµÿ¿ÿ¸ÿ®ÿ³ÿ»ÿ½ÿ¯ÿ´ÿµÿÍÿ³ÿ¯ÿ´ÿ®ÿ­ÿ¹ÿºÿ·ÿÀÿÃÿÃÿ»ÿ±ÿ½ÿÃÿÅÿ¹ÿ§ÿ¼ÿªÿµÿ±ÿÅÿ¸ÿ¶ÿ¬ÿ¿ÿ·ÿ»ÿ·ÿ®ÿ·ÿ½ÿ¶ÿ°ÿ³ÿ½ÿ²ÿ³ÿÑÿ±ÿÂÿ¼ÿ®ÿ¿ÿ¶ÿ­ÿ«ÿÅÿÅÿ¾ÿÁÿ¼ÿ·ÿ¾ÿÅÿÅÿ¿ÿºÿ´ÿ¼ÿ¾ÿ¶ÿ¬ÿ¸ÿ¿ÿ±ÿ·ÿ³ÿ³ÿ®ÿ¬ÿ±ÿ¶ÿ¯ÿ°ÿ¾ÿÁÿ½ÿ¹ÿÀÿ¹ÿ¸ÿ¬ÿÂÿ¸ÿÃÿÑÿËÿ¼ÿ´ÿ³ÿÃÿ¶ÿ³ÿ´ÿÁÿ»ÿ´ÿ½ÿ¿ÿ½ÿ¶ÿµÿÅÿÆÿÃÿ¼ÿ¾ÿ¸ÿÇÿ»ÿÀÿ®ÿÅÿ½ÿ³ÿ¼ÿ±ÿ¹ÿÄÿÃÿÁÿÀÿ¼ÿ¸ÿ½ÿ½ÿ§ÿªÿ·ÿÃÿºÿ·ÿ»ÿ¦ÿ¾ÿÁÿÃÿ¼ÿ½ÿ¹ÿ·ÿµÿ·ÿ´ÿ³ÿ»ÿ¸ÿ·ÿ¿ÿ»ÿ¿ÿ¸ÿµÿÐÿËÿÀÿ»ÿÄÿÆÿÅÿ»ÿ·ÿÁÿ»ÿºÿ¶ÿÅÿ¼ÿ±ÿ¶ÿ½ÿµÿ¬ÿ´ÿÀÿÄÿ½ÿ¶ÿºÿ±ÿÀÿÃÿ¯ÿ¾ÿ³ÿ±ÿ¿ÿ»ÿÂÿÀÿµÿ¸ÿ½ÿ¯ÿ³ÿ­ÿ±ÿ°ÿ»ÿ¾ÿ½ÿ¾ÿ¬ÿ¶ÿÄÿÇÿ·ÿ³ÿÇÿ·ÿÃÿ¶ÿ¼ÿ³ÿ©ÿÊÿµÿËÿÂÿµÿ¶ÿµÿ¶ÿ¿ÿ¯ÿ¤ÿ±ÿ¶ÿ´ÿ½ÿ¾ÿ¸ÿ¿ÿÀÿ¾ÿ´ÿ´ÿ´ÿµÿÀÿÌÿÀÿºÿ³ÿ¹ÿÀÿ´ÿ»ÿ½ÿÀÿ¸ÿÂÿÂÿ¹ÿµÿ»ÿÂÿÌÿÌÿËÿÌÿ½ÿ»ÿ¼ÿ·ÿ²ÿ¶ÿºÿ¸ÿ­ÿ¸ÿÃÿÃÿÇÿÉÿµÿÄÿ°ÿÑÿÈÿ¹ÿ»ÿ½ÿ±ÿ²ÿµÿÅÿ¾ÿ¹ÿ¾ÿ²ÿ³ÿÂÿÀÿÃÿÃÿ»ÿ°ÿ½ÿ¿ÿÆÿ³ÿ¯ÿ¼ÿÂÿ´ÿ²ÿ¾ÿÁÿ¸ÿ¾ÿ¶ÿÄÿ¾ÿ¯ÿÊÿÌÿÆÿ¶ÿ°ÿÅÿ¾ÿ´ÿ¾ÿÄÿÂÿ¸ÿ¹ÿ´ÿ³ÿ¼ÿÀÿÁÿºÿ¹ÿÉÿ¼ÿÁÿÀÿºÿ¢ÿºÿ·ÿ³ÿ´ÿ¸ÿ¾ÿ³ÿ¹ÿÆÿ¿ÿ³ÿ·ÿ¶ÿ¹ÿ¼ÿÅÿÁÿ¹ÿ¾ÿ¹ÿ»ÿ¿ÿµÿ¼ÿÁÿ¼ÿ¸ÿ¼ÿ¾ÿ¿ÿÄÿ¶ÿ·ÿ¯ÿÃÿ·ÿ¼ÿ´ÿ½ÿÁÿ»ÿÀÿÆÿÂÿ¶ÿ¾ÿÁÿ¯ÿ±ÿ¸ÿ®ÿ¦ÿ±ÿµÿ¨ÿ«ÿËÿÜÿ»ÿ³ÿÀÿ¼ÿÃÿÃÿ°ÿ¿ÿ¾ÿ¾ÿÈÿÇÿ¸ÿ´ÿÈÿ¹ÿ³ÿÁÿ¾ÿ»ÿ¿ÿ¸ÿ­ÿ®ÿ¼ÿºÿÃÿÁÿ¸ÿ¹ÿ¾ÿ¹ÿµÿ¸ÿ¾ÿÁÿ½ÿ¾ÿÃÿ¿ÿ¶ÿ½ÿ¿ÿ³ÿ±ÿ»ÿ±ÿÂÿ¸ÿ¾ÿ¿ÿºÿÅÿ­ÿ¸ÿ¶ÿ®ÿÂÿÇÿ²ÿÇÿÃÿÃÿºÿ¶ÿ´ÿ»ÿÁÿËÿÄÿ¶ÿ¹ÿÀÿ¿ÿ¾ÿÃÿ½ÿªÿ³ÿÇÿ¿ÿ¶ÿÁÿµÿ½ÿÅÿËÿ¼ÿ°ÿ¹ÿ¿ÿ²ÿÿ½ÿÆÿ¬ÿÃÿ¹ÿÈÿ¸ÿÁÿ½ÿÃÿÌÿ¹ÿ©ÿ´ÿ¶ÿÀÿÇÿ¹ÿ¹ÿ»ÿºÿ½ÿ¾ÿ¿ÿ½ÿ¹ÿµÿ­ÿ¯ÿºÿ¼ÿÈÿÃÿ¯ÿ²ÿ¼ÿ¾ÿÇÿËÿ¶ÿ²ÿ·ÿ¸ÿÄÿºÿ½ÿ±ÿºÿÀÿ³ÿ±ÿ»ÿÄÿ·ÿ·ÿ¾ÿ¼ÿ¼ÿÄÿÂÿ½ÿÇÿËÿÇÿÊÿÀÿ¶ÿ¾ÿ¼ÿ¸ÿ¾ÿ½ÿ¾ÿºÿÇÿÕÿÍÿÂÿ·ÿ¯ÿÇÿ·ÿ°ÿ¿ÿÍÿ»ÿÆÿÍÿ¿ÿ¼ÿÅÿ¿ÿ¸ÿÿ°ÿºÿÂÿ¶ÿºÿÂÿÉÿÎÿ½ÿÌÿÐÿ¼ÿ¦ÿ²ÿ½ÿÁÿ¿ÿ»ÿ¿ÿÀÿµÿ¶ÿÂÿ¹ÿ¶ÿ¶ÿ­ÿ¾ÿÌÿÓÿ½ÿ»ÿÇÿÇÿÁÿ»ÿ®ÿ¿ÿÂÿÌÿ²ÿÊÿÀÿÁÿÈÿÁÿ¾ÿ¾ÿ¶ÿ¸ÿÀÿ¸ÿ¼ÿ¼ÿºÿ­ÿ«ÿºÿÀÿÃÿ¸ÿ¸ÿµÿ¸ÿ¿ÿ¿ÿÄÿËÿ¼ÿ²ÿÆÿÏÿÅÿÈÿÄÿ¯ÿ¸ÿºÿºÿÁÿÃÿÂÿ½ÿ·ÿÂÿ¹ÿ¾ÿ·ÿ½ÿ¹ÿ¼ÿµÿ¤ÿÀÿ¿ÿ¯ÿÄÿÉÿ½ÿ»ÿ±ÿºÿ¿ÿ½ÿÅÿÈÿ¿ÿ¾ÿÂÿºÿ»ÿ¾ÿ¼ÿÄÿÄÿÄÿ¿ÿºÿ·ÿ¸ÿ½ÿ¾ÿ¸ÿºÿÀÿ¼ÿÃÿÅÿÃÿ´ÿ­ÿ·ÿºÿÄÿ³ÿµÿ¸ÿ³ÿ¸ÿÈÿ¸ÿÇÿ±ÿÃÿ²ÿ¥ÿ³ÿ·ÿ¿ÿ¼ÿ³ÿ·ÿµÿ¼ÿºÿ¯ÿ·ÿÅÿ·ÿ³ÿ¼ÿ½ÿ»ÿ´ÿ¶ÿ¸ÿ²ÿ°ÿµÿ¾ÿ»ÿ²ÿ°ÿ´ÿ´ÿ´ÿÂÿÅÿÀÿÉÿÅÿ½ÿ·ÿºÿ¿ÿºÿ¾ÿÃÿ¹ÿÇÿËÿ¼ÿ¶ÿÂÿÉÿ¼ÿÐÿ¼ÿ»ÿÂÿ°ÿÁÿÃÿÊÿ¸ÿ»ÿ¾ÿ¸ÿ¿ÿÌÿ»ÿÅÿÂÿÁÿ¿ÿºÿÀÿÂÿÁÿÃÿÀÿ¹ÿµÿ¶ÿ°ÿ´ÿÄÿ¼ÿ»ÿ¿ÿ¸ÿ®ÿªÿ·ÿ¹ÿ´ÿ»ÿ°ÿËÿµÿ¾ÿ½ÿ¼ÿ¯ÿ¯ÿÀÿ¸ÿ¿ÿÄÿÄÿÄÿÆÿ¹ÿÈÿÀÿ¬ÿ·ÿ·ÿ²ÿ½ÿ¸ÿ´ÿ¼ÿÃÿÏÿÀÿ°ÿ½ÿ¸ÿ¼ÿÀÿ¼ÿ¹ÿ³ÿ¹ÿÆÿÈÿ»ÿ·ÿ´ÿ±ÿ¼ÿ°ÿ°ÿÁÿÉÿÎÿÃÿÀÿºÿ»ÿ¼ÿÄÿ´ÿ®ÿºÿºÿËÿ®ÿÈÿ²ÿÃÿÈÿÿ·ÿ°ÿÆÿÃÿÉÿµÿ±ÿ¹ÿ¾ÿ»ÿ´ÿ®ÿ¹ÿ·ÿ³ÿ¹ÿ¼ÿºÿºÿÁÿÄÿÇÿÇÿºÿºÿ¿ÿ¿ÿ¹ÿ¸ÿ°ÿ»ÿ½ÿÀÿ½ÿ»ÿÀÿÅÿ³ÿ¬ÿ½ÿ½ÿÉÿÉÿÄÿÈÿ¼ÿÌÿ³ÿ¼ÿ­ÿÄÿ©ÿ¯ÿÊÿÄÿÉÿ³ÿ¼ÿÆÿÇÿ·ÿ»ÿ¼ÿ¼ÿÃÿÀÿ¼ÿÂÿÁÿÃÿÃÿ¸ÿ±ÿ®ÿ¹ÿ·ÿµÿ´ÿ¼ÿµÿ¸ÿ±ÿ·ÿ¹ÿÃÿÈÿ»ÿÄÿÁÿ¹ÿ·ÿ²ÿ©ÿ»ÿ¿ÿÃÿÊÿÇÿÓÿÄÿ´ÿ¼ÿ¸ÿÅÿ»ÿºÿÉÿ¾ÿ­ÿ´ÿºÿ±ÿµÿ¿ÿ¾ÿ¹ÿ½ÿ»ÿ²ÿºÿ¾ÿºÿ«ÿ®ÿ¼ÿ¹ÿ¾ÿ¶ÿ¸ÿ¸ÿÅÿ´ÿÉÿ¸ÿ¼ÿ¦ÿÊÿ¯ÿ³ÿ¯ÿÂÿ¾ÿ½ÿ¹ÿÆÿÃÿÀÿÆÿÆÿÀÿ¸ÿµÿ²ÿ¸ÿ»ÿ¿ÿÅÿ½ÿ·ÿ·ÿ·ÿÃÿÂÿ®ÿµÿÄÿ½ÿ¼ÿ³ÿ·ÿ¹ÿ¿ÿµÿÃÿ¹ÿºÿÀÿºÿµÿ¢ÿ¹ÿÏÿÁÿ±ÿ¯ÿ¾ÿ¹ÿÁÿ¼ÿ¾ÿÅÿÄÿÆÿÇÿÇÿÄÿÂÿÀÿ¸ÿ·ÿÀÿ¼ÿÂÿÆÿ¸ÿ¶ÿºÿÈÿÁÿ¶ÿ¿ÿÊÿÇÿ¾ÿ¸ÿªÿÃÿ¾ÿ³ÿ³ÿ²ÿ¼ÿ¸ÿ¶ÿÌÿÉÿ¹ÿ³ÿ¸ÿ¿ÿ¿ÿÆÿ¶ÿµÿ¶ÿµÿµÿ³ÿ²ÿ®ÿ¼ÿÉÿÃÿ¸ÿ²ÿ¸ÿ¼ÿ¿ÿÇÿ´ÿ©ÿ¹ÿµÿ¸ÿ¾ÿ³ÿÊÿ»ÿÂÿ¾ÿÃÿºÿ¶ÿÄÿ¹ÿ½ÿ½ÿ¼ÿÈÿÅÿ¸ÿ½ÿÇÿ­ÿ²ÿÅÿºÿ¿ÿ¼ÿ¶ÿ´ÿÂÿÊÿ³ÿ¶ÿ»ÿ±ÿ½ÿÀÿ¹ÿÉÿÁÿÊÿÁÿ°ÿ¥ÿÀÿ»ÿÂÿÇÿ¸ÿÀÿºÿµÿ¾ÿ½ÿ¹ÿ¿ÿ½ÿÆÿÄÿÂÿÄÿ¿ÿ¾ÿ¼ÿ¾ÿÀÿµÿ°ÿµÿºÿ·ÿ¶ÿ¶ÿ¶ÿ±ÿ¿ÿÃÿ»ÿ½ÿ³ÿ¿ÿ»ÿ·ÿÆÿÂÿ·ÿºÿÅÿºÿªÿ¶ÿ»ÿ§ÿ¸ÿ®ÿ¦ÿ­ÿ¸ÿ¾ÿ¸ÿ¹ÿ¸ÿ±ÿ¸ÿ¼ÿºÿÀÿ²ÿ¨ÿ»ÿ±ÿ¬ÿ»ÿÅÿ¹ÿ¯ÿ·ÿ¬ÿ®ÿ°ÿ±ÿÂÿ¸ÿ¸ÿºÿ¾ÿÅÿ¼ÿ¿ÿÈÿ¾ÿ²ÿ´ÿ¼ÿ»ÿ´ÿµÿ³ÿªÿ­ÿ¬ÿ¾ÿ¿ÿµÿ¨ÿ³ÿªÿÀÿÂÿ­ÿ¶ÿ¬ÿ¡ÿ½ÿ°ÿÈÿ²ÿ¡ÿ¦ÿ­ÿ»ÿ½ÿ³ÿ¼ÿ¹ÿ¨ÿ«ÿ¸ÿ¿ÿ¿ÿÁÿ­ÿÂÿÃÿ½ÿ¨ÿ°ÿ®ÿ½ÿÀÿÆÿÄÿ½ÿ·ÿ±ÿ·ÿ²ÿ¿ÿ·ÿÁÿÎÿÌÿÃÿºÿµÿ¹ÿÂÿÃÿ¶ÿ©ÿ¬ÿ¸ÿ·ÿªÿ»ÿÂÿÏÿ¥ÿµÿÆÿ·ÿªÿÃÿÀÿÈÿÉÿÃÿÀÿÁÿºÿµÿºÿÁÿÇÿÃÿ²ÿ±ÿ½ÿ»ÿ¸ÿ¶ÿ¶ÿ¿ÿ©ÿ¼ÿÄÿÈÿÊÿÊÿ¾ÿÍÿ±ÿµÿ¯ÿ¹ÿ´ÿ°ÿ®ÿ·ÿµÿ¯ÿµÿ²ÿ¾ÿÎÿÀÿ¿ÿªÿ¹ÿÇÿ¹ÿ¾ÿ¤ÿÆÿÃÿ¸ÿ­ÿ¿ÿ¸ÿ¶ÿ´ÿ»ÿºÿÂÿ»ÿ²ÿ²ÿ¸ÿ¼ÿ¶ÿ¸ÿºÿ·ÿ­ÿ³ÿÀÿÐÿÁÿÈÿ¿ÿ¸ÿ³ÿÄÿÃÿ´ÿÁÿ¶ÿ¼ÿ·ÿ°ÿ°ÿ²ÿ±ÿ³ÿºÿ·ÿ¶ÿ»ÿµÿ¿ÿ°ÿ¨ÿ«ÿµÿÉÿÈÿ·ÿ­ÿ¶ÿ¼ÿ¸ÿºÿ¹ÿ¶ÿ²ÿ½ÿÈÿ¿ÿ¯ÿ¨ÿµÿµÿ¹ÿ±ÿ¤ÿ·ÿºÿ§ÿ²ÿ°ÿ½ÿÄÿÀÿ¿ÿ®ÿ¬ÿ¯ÿ¹ÿ¶ÿ¶ÿ¾ÿºÿ¹ÿ¹ÿ³ÿ»ÿ·ÿ£ÿ·ÿ½ÿÀÿ»ÿ¦ÿ³ÿÃÿµÿ°ÿ°ÿ±ÿ³ÿ¸ÿ¹ÿ»ÿ½ÿ½ÿÂÿ¿ÿÇÿ¾ÿÇÿ±ÿ¶ÿ¶ÿÿ½ÿ¼ÿ°ÿÂÿ·ÿ²ÿµÿ±ÿ¹ÿ¼ÿºÿ»ÿ¶ÿ»ÿÁÿ¼ÿ¡ÿºÿÇÿ­ÿ®ÿ¯ÿÄÿ·ÿ»ÿ¾ÿ´ÿ»ÿÈÿÆÿ»ÿ°ÿ¯ÿµÿ¨ÿ®ÿÅÿÁÿÊÿ®ÿÆÿÄÿ¸ÿÆÿ¸ÿ¿ÿ·ÿ»ÿ¶ÿ±ÿµÿ½ÿÁÿ¾ÿ¿ÿ´ÿ·ÿºÿ¦ÿ³ÿ¼ÿÇÿ¹ÿ»ÿµÿ³ÿ¶ÿ´ÿ®ÿ¼ÿÄÿ»ÿºÿ»ÿ»ÿÉÿºÿ¸ÿ´ÿ¶ÿÈÿ¸ÿ·ÿÂÿ¹ÿ½ÿÀÿÃÿ½ÿ¸ÿ·ÿ·ÿÄÿÆÿÂÿ·ÿ¾ÿ¿ÿ¤ÿÔÿÀÿ§ÿ³ÿ¬ÿµÿµÿµÿ£ÿÿ³ÿÀÿÄÿÃÿ¾ÿ·ÿ·ÿÁÿ½ÿÉÿÃÿ¹ÿÁÿÁÿÅÿ·ÿ¯ÿ»ÿÂÿ¼ÿ´ÿ²ÿ²ÿ±ÿÌÿ·ÿ«ÿ»ÿ¹ÿ¨ÿÀÿÁÿºÿ´ÿ¶ÿ¼ÿµÿ­ÿµÿ±ÿ©ÿËÿ¾ÿ¼ÿÅÿ¼ÿÃÿÇÿÁÿ¾ÿÁÿ¼ÿ¶ÿºÿ¾ÿÃÿÊÿ»ÿ¸ÿ¯ÿ¼ÿÅÿÏÿ·ÿÄÿÃÿ·ÿ½ÿ¹ÿ¼ÿÅÿ¼ÿ²ÿ®ÿ¿ÿ»ÿ¾ÿ¶ÿ»ÿ¶ÿ¶ÿ¹ÿÀÿ´ÿ«ÿ´ÿ´ÿ°ÿ¹ÿ¾ÿÆÿ¿ÿ±ÿ»ÿ¸ÿ¸ÿµÿ«ÿÀÿÄÿ¾ÿ¿ÿºÿ±ÿ·ÿ¼ÿ¬ÿºÿ·ÿ»ÿµÿ¿ÿ»ÿ¶ÿ¶ÿ¹ÿ½ÿÁÿ»ÿ³ÿ½ÿÆÿÐÿ´ÿ±ÿ½ÿ±ÿ¼ÿ¹ÿ¶ÿ´ÿ¯ÿ±ÿ¾ÿ¼ÿ®ÿµÿ»ÿ¼ÿ¸ÿÂÿ°ÿ»ÿ»ÿ»ÿÂÿÃÿ¹ÿ¿ÿÅÿ³ÿ¸ÿÁÿ¹ÿ»ÿ·ÿÄÿÈÿºÿ²ÿµÿ·ÿÄÿÉÿºÿÃÿÉÿ½ÿÃÿµÿ»ÿÀÿ£ÿÁÿËÿÂÿ¾ÿ¼ÿ¼ÿÂÿÈÿÃÿ®ÿ³ÿ·ÿ»ÿÂÿ¯ÿ¬ÿ³ÿºÿ»ÿ°ÿ¨ÿ´ÿÄÿ»ÿÿ«ÿ¼ÿÂÿÀÿ¸ÿ¼ÿ»ÿ´ÿµÿ¼ÿÇÿµÿ¼ÿ²ÿ­ÿºÿ±ÿ­ÿ¨ÿ«ÿ¼ÿ¾ÿ­ÿ¶ÿ´ÿ³ÿ½ÿ·ÿÁÿ´ÿ¢ÿ§ÿ¸ÿ¿ÿ·ÿ·ÿ¾ÿ¹ÿÃÿºÿ®ÿ©ÿ·ÿ¶ÿ¹ÿ»ÿ½ÿ¾ÿ¸ÿµÿ½ÿ®ÿ¦ÿ¹ÿ´ÿ§ÿ¹ÿ·ÿ±ÿ®ÿ©ÿªÿ·ÿÀÿÉÿ§ÿÅÿ·ÿµÿÂÿ¼ÿ®ÿ±ÿ¾ÿ¸ÿ ÿºÿ³ÿ¶ÿ³ÿ¹ÿºÿºÿ¾ÿ²ÿ©ÿµÿ®ÿ¾ÿÂÿ¶ÿ°ÿ»ÿ»ÿ¯ÿ³ÿ¶ÿ±ÿ±ÿ¬ÿ¶ÿÍÿÆÿµÿ¼ÿ¨ÿ¬ÿ»ÿÄÿÃÿ½ÿµÿ°ÿ¶ÿÃÿ¹ÿÂÿ¶ÿ¹ÿÃÿÁÿµÿ²ÿµÿ»ÿ´ÿ²ÿ³ÿ¹ÿ«ÿ­ÿ²ÿ¹ÿ¿ÿµÿÃÿ¯ÿÊÿÃÿÐÿ¾ÿ¼ÿÂÿÁÿ½ÿ¹ÿ¼ÿ»ÿ½ÿ³ÿ¿ÿ³ÿ½ÿ¼ÿªÿ¨ÿºÿÆÿ´ÿÉÿ¬ÿªÿºÿ¨ÿÿÿ¡ÿ¥ÿ¨ÿÿªÿªÿ±ÿÃÿ¼ÿ­ÿ¥ÿ«ÿ¸ÿ»ÿ¤ÿ¥ÿ´ÿ®ÿ£ÿ©ÿ¨ÿ°ÿ¼ÿµÿ¬ÿ±ÿ·ÿÄÿ¿ÿ¯ÿªÿ¯ÿ³ÿ¸ÿ¶ÿ§ÿ³ÿ­ÿ©ÿ«ÿ£ÿÿ­ÿ¸ÿµÿ¶ÿ®ÿ ÿ¶ÿ©ÿªÿºÿ¾ÿ½ÿ½ÿ¯ÿ½ÿ®ÿ°ÿ§ÿ·ÿ´ÿ¶ÿ³ÿ«ÿ³ÿ¯ÿ°ÿ¸ÿµÿ³ÿ¹ÿºÿ¶ÿ³ÿ·ÿ±ÿ¨ÿ®ÿ§ÿ®ÿ±ÿ¼ÿ¶ÿ²ÿÃÿ³ÿ²ÿÀÿ¸ÿÀÿ¸ÿ´ÿ°ÿ«ÿ³ÿ»ÿ«ÿ¨ÿ¤ÿµÿÇÿ·ÿ­ÿºÿ¼ÿ¼ÿ°ÿ¸ÿ±ÿ°ÿ¸ÿ½ÿ¶ÿ¯ÿÀÿ¼ÿ¼ÿÿ§ÿµÿµÿºÿ¾ÿ±ÿÅÿÁÿ«ÿ¾ÿÇÿ¿ÿ¶ÿ¶ÿ»ÿÀÿ¼ÿµÿ½ÿ­ÿ¥ÿ·ÿ¾ÿ°ÿ½ÿÂÿËÿ¤ÿ¶ÿ½ÿªÿ£ÿ²ÿµÿ½ÿµÿ±ÿ·ÿ»ÿ¼ÿ¶ÿ«ÿÿÌÿÅÿ¿ÿ³ÿ¯ÿ¼ÿ¶ÿ³ÿ¾ÿÁÿ·ÿ»ÿÃÿ¿ÿ¼ÿÇÿ¼ÿ¸ÿ®ÿ±ÿÃÿÃÿ¶ÿ¸ÿ¿ÿ¼ÿ°ÿ°ÿ³ÿ¶ÿ¾ÿÆÿÁÿ¼ÿ³ÿ´ÿ±ÿ³ÿ¥ÿªÿ±ÿ¬ÿ±ÿ´ÿ¯ÿ»ÿ»ÿ¸ÿ¸ÿºÿºÿ¶ÿ±ÿ»ÿµÿÁÿÍÿ¶ÿ¿ÿÆÿ·ÿ¼ÿÄÿ¯ÿºÿ¸ÿÅÿÅÿÂÿÂÿÀÿ»ÿÆÿ·ÿ·ÿ³ÿ®ÿºÿµÿ¤ÿ¥ÿºÿ©ÿ¶ÿ³ÿ½ÿØÿÏÿÂÿ¼ÿ½ÿÑÿÇÿ¼ÿÀÿ¾ÿ¹ÿ´ÿ±ÿ²ÿ³ÿ¶ÿÑÿ´ÿÅÿ¿ÿÇÿÊÿÂÿ¼ÿ¼ÿ¾ÿ¼ÿµÿÊÿÈÿ»ÿÃÿÇÿÇÿÄÿ¾ÿ»ÿ²ÿ¶ÿ·ÿ·ÿ±ÿ°ÿ´ÿ¸ÿ¼ÿ¼ÿ¼ÿÆÿÅÿºÿÁÿ¶ÿ¯ÿºÿ¿ÿ´ÿ¬ÿªÿ¿ÿ¹ÿ¸ÿ·ÿ²ÿ­ÿ¯ÿ¸ÿÂÿÀÿ·ÿ½ÿ¾ÿ¶ÿ¸ÿÀÿÃÿ·ÿ¬ÿ³ÿÄÿËÿÂÿÍÿÁÿÆÿ¿ÿÂÿ¹ÿ«ÿ±ÿ¹ÿ½ÿ¹ÿÆÿ¾ÿ»ÿ­ÿ¼ÿÂÿ¹ÿ¸ÿ¶ÿ²ÿ®ÿ¿ÿÆÿÁÿ°ÿ´ÿÅÿÆÿ·ÿ³ÿ³ÿ±ÿÁÿ³ÿ¿ÿËÿºÿ¶ÿ¼ÿ½ÿ¹ÿ±ÿ­ÿ²ÿÂÿÂÿ¶ÿ¹ÿÆÿÁÿ²ÿµÿÄÿÂÿ¼ÿÆÿ´ÿ½ÿ³ÿ¶ÿµÿ°ÿ¸ÿÀÿ½ÿ½ÿ¼ÿ³ÿÃÿµÿºÿÈÿ¼ÿ²ÿ¸ÿÄÿÀÿ¬ÿ°ÿÁÿªÿÁÿ¹ÿºÿ·ÿ¿ÿ¹ÿºÿÄÿÅÿÄÿ¸ÿÉÿÏÿµÿ²ÿºÿºÿ´ÿµÿ®ÿ¤ÿ·ÿ¾ÿ®ÿ¦ÿÅÿÆÿ¶ÿ·ÿ¾ÿ»ÿºÿ¹ÿ¼ÿÃÿ°ÿ±ÿÀÿÁÿ¾ÿ¾ÿ¨ÿ²ÿµÿ»ÿ¹ÿ±ÿ»ÿ§ÿ³ÿÀÿÂÿÎÿÅÿÄÿ¹ÿ¸ÿ·ÿ·ÿµÿªÿ´ÿ´ÿ¶ÿ­ÿÆÿµÿ·ÿÄÿÃÿ¼ÿ¹ÿ½ÿ¼ÿ»ÿÃÿ²ÿ²ÿÈÿ¸ÿ·ÿ½ÿ³ÿ¿ÿÅÿÂÿ¹ÿ»ÿÇÿ³ÿÂÿÍÿ·ÿ®ÿ½ÿÀÿÂÿºÿºÿ½ÿºÿ½ÿ½ÿ©ÿ»ÿÀÿÀÿ³ÿªÿ´ÿ¾ÿ·ÿ·ÿÁÿÁÿ¸ÿ»ÿÉÿ¾ÿÅÿ¸ÿ®ÿ¿ÿÆÿ¼ÿÃÿ·ÿ¼ÿÅÿÃÿÅÿ½ÿ¸ÿªÿ´ÿ³ÿÊÿÇÿ¸ÿºÿ¹ÿÂÿ¼ÿ±ÿ´ÿ¿ÿÄÿºÿÁÿÊÿ¿ÿ°ÿÇÿÄÿÂÿÀÿ¼ÿÂÿ¹ÿ®ÿ´ÿ»ÿ¾ÿÀÿÊÿÀÿ¾ÿ²ÿËÿ³ÿÇÿÀÿ±ÿµÿ½ÿ½ÿÀÿÉÿÇÿÆÿ»ÿ¹ÿ³ÿËÿ±ÿÄÿÈÿ¸ÿ¹ÿ½ÿÀÿÆÿÀÿ¸ÿÃÿÂÿ¾ÿÃÿ¿ÿ¼ÿÉÿ½ÿ­ÿÁÿÅÿ»ÿ¸ÿ¼ÿÀÿÆÿÍÿÅÿµÿ®ÿ¸ÿ´ÿ³ÿÃÿÄÿÎÿÃÿ¹ÿÂÿÈÿÂÿ¹ÿ»ÿÃÿÈÿÏÿÄÿ»ÿÅÿÇÿ¼ÿ½ÿÅÿµÿ¼ÿÉÿÉÿ¼ÿ³ÿ»ÿ·ÿ²ÿ±ÿÍÿ¿ÿÇÿÄÿ¸ÿÂÿËÿ¼ÿ¿ÿ¼ÿ¼ÿ¸ÿ³ÿ¾ÿÅÿÁÿ»ÿ¼ÿ¿ÿ¦ÿ¹ÿ½ÿÆÿ¼ÿ²ÿÁÿºÿ²ÿ¸ÿµÿ±ÿ´ÿ·ÿÄÿÌÿ²ÿ±ÿ¼ÿ¬ÿ§ÿ½ÿ¬ÿºÿ¾ÿ·ÿ°ÿ»ÿ»ÿ¶ÿ¹ÿ¸ÿ·ÿ¿ÿËÿÇÿ²ÿªÿ¿ÿ±ÿ·ÿÀÿ¹ÿÀÿÂÿ½ÿ³ÿ®ÿ·ÿ¼ÿ¹ÿÃÿ¼ÿ¬ÿ´ÿ´ÿ¨ÿ½ÿ¢ÿ®ÿ¹ÿºÿºÿ°ÿ»ÿÄÿ¹ÿ°ÿ¸ÿÃÿ¼ÿ±ÿ¸ÿºÿ¿ÿ¹ÿ®ÿ®ÿØÿ¾ÿºÿ°ÿ¢ÿ³ÿ¶ÿ¸ÿÄÿÄÿÁÿÃÿÄÿÄÿ¾ÿµÿ»ÿ¬ÿ²ÿÂÿ´ÿªÿ±ÿÀÿ¹ÿ®ÿ©ÿµÿ¸ÿ½ÿ¹ÿ·ÿ»ÿµÿ°ÿ­ÿ¯ÿµÿ³ÿ¹ÿÅÿ´ÿºÿÂÿ¿ÿ¸ÿ·ÿ¼ÿÀÿÆÿÃÿ½ÿÅÿÊÿÀÿ·ÿµÿ»ÿÀÿºÿÂÿ·ÿ»ÿ¨ÿÀÿ´ÿ¿ÿ±ÿ´ÿ³ÿ´ÿ¬ÿµÿ¾ÿ½ÿ¼ÿºÿ½ÿÅÿÅÿÀÿ¸ÿ«ÿÀÿÄÿµÿÍÿ¼ÿºÿ·ÿÌÿ¾ÿ¹ÿ·ÿµÿ¿ÿÊÿÌÿ¿ÿµÿ·ÿ·ÿ¸ÿ¼ÿ¹ÿÆÿÎÿÃÿ¶ÿÀÿ¸ÿ¼ÿ¶ÿÂÿªÿ³ÿ²ÿ¶ÿ¹ÿ²ÿ±ÿÀÿÃÿ³ÿ·ÿÇÿÅÿÁÿÄÿËÿ¼ÿ¹ÿ¶ÿ±ÿ®ÿÅÿ¦ÿ·ÿÃÿÇÿ¿ÿ³ÿ¿ÿÂÿ´ÿ¿ÿÊÿ¾ÿ¸ÿºÿ¼ÿ½ÿ¿ÿÈÿÇÿÃÿÇÿÒÿØÿÄÿ´ÿÆÿÀÿ®ÿ³ÿ°ÿÀÿºÿ¦ÿÆÿÌÿ½ÿ³ÿ¸ÿÉÿÐÿÆÿ¾ÿÂÿÂÿÄÿ»ÿ©ÿºÿÆÿ¶ÿÁÿ±ÿ¼ÿÆÿÁÿ¹ÿÃÿ¯ÿ­ÿ¾ÿ³ÿ­ÿ±ÿ²ÿ´ÿ´ÿ³ÿ¼ÿÀÿ°ÿµÿ¿ÿºÿ¹ÿ§ÿ¤ÿ¼ÿÊÿ®ÿÊÿ°ÿ·ÿØÿ±ÿ½ÿªÿ§ÿ»ÿµÿ²ÿµÿÀÿºÿ·ÿºÿ¶ÿµÿ·ÿ´ÿ³ÿµÿ½ÿ¹ÿ¸ÿ¼ÿ²ÿ»ÿ¹ÿ½ÿ¯ÿ³ÿµÿÁÿ¸ÿÃÿ·ÿÁÿ¿ÿÈÿ¼ÿ·ÿµÿ¿ÿÂÿºÿ´ÿ¸ÿÁÿ¼ÿ³ÿ·ÿÅÿÄÿÃÿ²ÿ°ÿ¸ÿÂÿ¸ÿ¸ÿÃÿ³ÿÌÿ¿ÿ¶ÿ¿ÿ½ÿ°ÿÃÿÉÿµÿ¬ÿ³ÿ¸ÿ¶ÿ»ÿºÿ´ÿ¶ÿ¶ÿÀÿÇÿÅÿÃÿ³ÿÇÿºÿÆÿ°ÿ¶ÿÁÿÀÿ£ÿºÿºÿ¸ÿÆÿÃÿ­ÿÂÿÊÿ¾ÿÊÿÑÿÇÿÂÿºÿ·ÿ´ÿ¯ÿ¸ÿÃÿ½ÿ°ÿ®ÿ³ÿ¹ÿÉÿÆÿÄÿÇÿÉÿ»ÿÆÿÍÿÅÿÄÿ¬ÿ¿ÿÈÿÅÿ¶ÿ¿ÿ½ÿ´ÿ¿ÿËÿ½ÿ²ÿÂÿÉÿÀÿ»ÿÃÿ¼ÿ´ÿÀÿ»ÿ¸ÿ¼ÿ·ÿ¼ÿ¼ÿ½ÿ³ÿÀÿ´ÿºÿ¹ÿ¾ÿËÿ±ÿ·ÿªÿ½ÿÇÿºÿ¹ÿ¸ÿ¼ÿÍÿ¿ÿ­ÿ¿ÿÄÿ»ÿ¾ÿ¾ÿ¿ÿÉÿ¶ÿ¯ÿ¹ÿ¦ÿ«ÿ·ÿ¯ÿ©ÿÆÿÈÿÌÿºÿ¹ÿ°ÿÊÿÅÿÂÿÍÿ½ÿµÿ¸ÿÂÿ¿ÿ·ÿ±ÿÀÿ¼ÿ­ÿºÿºÿ·ÿºÿÃÿ½ÿ¼ÿ¾ÿ¾ÿ»ÿ½ÿ¾ÿÀÿÉÿÅÿÂÿÁÿ»ÿ²ÿ¼ÿÃÿÁÿ¾ÿ¶ÿÁÿÅÿÀÿ¿ÿ¿ÿ½ÿÅÿÆÿ¹ÿ´ÿ©ÿ´ÿ¹ÿ¸ÿÂÿÄÿ³ÿÅÿºÿ°ÿ­ÿ·ÿÎÿÌÿÁÿµÿ³ÿ¿ÿÌÿËÿ¾ÿ¿ÿ¼ÿ¹ÿ¨ÿªÿÁÿºÿ¹ÿÁÿÆÿ½ÿ¯ÿ²ÿ¾ÿµÿ¥ÿ¸ÿºÿºÿÎÿ«ÿÃÿ¸ÿ¯ÿÂÿºÿÄÿ´ÿ»ÿ·ÿ¸ÿ¹ÿ¼ÿ¿ÿ·ÿ¸ÿ½ÿ¿ÿ½ÿ¶ÿ½ÿÁÿ±ÿ­ÿ³ÿ¹ÿ¾ÿÀÿÀÿ·ÿ¸ÿ¼ÿ¹ÿÁÿÀÿ°ÿ¯ÿ¶ÿ´ÿÌÿ±ÿ¾ÿ¬ÿ·ÿÃÿ¶ÿ´ÿ½ÿ¹ÿ¾ÿ¿ÿ¹ÿÀÿ³ÿÄÿÉÿÃÿÄÿ¼ÿ»ÿ³ÿ´ÿÃÿËÿÊÿ¼ÿ²ÿ¸ÿ·ÿµÿÁÿÀÿ­ÿ¹ÿ¿ÿ¸ÿÅÿÃÿ¶ÿ®ÿÀÿËÿÏÿÂÿ¼ÿÿÖÿ»ÿÇÿ¼ÿÑÿÅÿ¼ÿÏÿµÿ¿ÿºÿÁÿÆÿ·ÿ¶ÿµÿ«ÿ±ÿºÿÇÿÍÿÑÿÇÿ¼ÿ¼ÿ¹ÿ¸ÿ¼ÿ¸ÿ²ÿ±ÿ¬ÿ­ÿ¶ÿºÿ¹ÿ´ÿÀÿ¶ÿÂÿ¾ÿ¿ÿÄÿÍÿ¹ÿÀÿÅÿ½ÿËÿ¹ÿµÿÅÿ·ÿ·ÿ»ÿºÿ®ÿ´ÿ¬ÿ«ÿ¸ÿ½ÿÃÿÃÿÇÿÂÿ¶ÿ¸ÿ»ÿ·ÿ¼ÿ¿ÿµÿ¸ÿÅÿÂÿºÿ½ÿÂÿÂÿÃÿºÿ»ÿÀÿÀÿ¼ÿ´ÿ²ÿ¿ÿÁÿÊÿÂÿÁÿ³ÿ·ÿÁÿ²ÿ¹ÿ»ÿµÿÆÿÁÿ­ÿ»ÿ±ÿÅÿÇÿ·ÿ½ÿÆÿ¼ÿ»ÿºÿÁÿ¹ÿ»ÿÄÿÁÿ»ÿÀÿÀÿ¹ÿ¶ÿ¸ÿ¿ÿÅÿ·ÿ²ÿÃÿ¸ÿµÿÁÿÄÿ½ÿµÿºÿ¯ÿ¼ÿ«ÿ¶ÿ´ÿ´ÿ´ÿÆÿ¼ÿÀÿÀÿ¾ÿ£ÿ§ÿÁÿ¿ÿÆÿÆÿ¯ÿ­ÿ¼ÿ¸ÿ±ÿ»ÿ¾ÿÂÿÃÿÎÿ¼ÿ¸ÿÅÿ´ÿ½ÿÄÿ³ÿµÿ¼ÿ¶ÿ´ÿ·ÿ¸ÿ»ÿ¹ÿµÿÀÿÆÿÀÿÄÿÄÿ½ÿ¾ÿ¸ÿ±ÿ¯ÿ³ÿ³ÿ½ÿÄÿÈÿ¸ÿ´ÿ½ÿ¶ÿ¥ÿÇÿ¿ÿ¼ÿºÿÅÿÉÿ¾ÿ»ÿÄÿÀÿ®ÿ¶ÿ¹ÿ¼ÿºÿÃÿ¾ÿ·ÿÀÿ·ÿ·ÿ¾ÿ½ÿÃÿÌÿ½ÿ°ÿ·ÿ´ÿºÿÅÿÂÿÀÿÀÿ¾ÿ±ÿµÿºÿ±ÿ´ÿÃÿ¾ÿËÿÁÿÉÿÉÿÁÿ¼ÿ·ÿÁÿ«ÿ¼ÿÑÿÉÿ¹ÿÀÿ¸ÿÄÿ¿ÿ·ÿ²ÿ¶ÿµÿ¶ÿ®ÿ¾ÿ¿ÿÊÿÇÿºÿ±ÿ¼ÿ¹ÿ¾ÿÃÿ¹ÿ¶ÿ±ÿ°ÿ»ÿ¿ÿ¸ÿ¶ÿ³ÿ¬ÿµÿ®ÿ¶ÿÇÿÆÿÉÿÈÿÉÿ¿ÿ­ÿºÿ¿ÿ½ÿ½ÿ½ÿ¸ÿÏÿ¸ÿ½ÿÅÿÌÿ¼ÿªÿ²ÿ°ÿ¯ÿºÿµÿ²ÿ¶ÿºÿ¸ÿ¶ÿ¶ÿ»ÿÇÿ¹ÿ´ÿ½ÿÂÿÃÿÂÿÁÿ¿ÿÄÿÊÿÀÿºÿÁÿÁÿºÿ·ÿ¸ÿµÿ½ÿÆÿ¹ÿ´ÿ»ÿÇÿ¯ÿ»ÿ¶ÿÄÿÈÿ½ÿ±ÿÇÿ­ÿÄÿ²ÿÄÿ´ÿ¿ÿ³ÿ°ÿ¿ÿÊÿÄÿ¼ÿ¨ÿ´ÿ½ÿºÿÂÿÈÿ¹ÿºÿ²ÿ°ÿÁÿÀÿ¯ÿ±ÿ¿ÿÁÿÄÿºÿ¾ÿ¸ÿ³ÿÂÿ¸ÿ½ÿÃÿ¸ÿºÿ²ÿ¬ÿ³ÿÓÿªÿÕÿ·ÿÒÿÿÅÿÂÿ«ÿ²ÿ¼ÿ¸ÿ´ÿÉÿÂÿÀÿÉÿ¿ÿ¸ÿ¼ÿ¸ÿ¯ÿ³ÿ­ÿ­ÿ³ÿ¶ÿ¸ÿºÿÁÿÆÿÄÿ»ÿµÿ¶ÿ»ÿ¶ÿ©ÿ·ÿÂÿ¶ÿ°ÿ±ÿ²ÿÂÿËÿÀÿ®ÿµÿ½ÿ¹ÿ²ÿµÿÊÿ¼ÿÀÿ¶ÿÄÿ¼ÿÂÿ¼ÿ»ÿ¼ÿ¾ÿ»ÿ·ÿÃÿ½ÿ½ÿÄÿ¿ÿÁÿÅÿÂÿÂÿÁÿºÿ½ÿÊÿ½ÿ¬ÿ¸ÿÆÿ¹ÿ³ÿ¼ÿÁÿºÿÊÿÉÿ²ÿ¼ÿ°ÿºÿ¼ÿÆÿÀÿÂÿ¼ÿÄÿÆÿÆÿÃÿµÿ¹ÿ¿ÿÏÿÄÿ¹ÿ°ÿ·ÿºÿµÿ¯ÿ±ÿ¾ÿÃÿÄÿÄÿºÿ¶ÿ­ÿ²ÿÃÿµÿºÿ°ÿ¾ÿµÿ´ÿÂÿÁÿ®ÿ¤ÿ·ÿ½ÿ½ÿ»ÿÈÿºÿ°ÿµÿÂÿ­ÿ¾ÿ´ÿ¹ÿ³ÿºÿ´ÿ©ÿ©ÿ±ÿ¼ÿÈÿ¾ÿµÿ·ÿ³ÿºÿ»ÿ¸ÿ»ÿ½ÿ´ÿ·ÿ¹ÿÄÿ­ÿ³ÿ½ÿ¿ÿ®ÿ³ÿ½ÿÃÿÒÿ¼ÿ³ÿ»ÿ­ÿ½ÿÉÿÓÿÏÿºÿ»ÿ¿ÿ½ÿÀÿÃÿÅÿ¾ÿ¿ÿÁÿ½ÿÁÿÁÿ´ÿ²ÿÅÿºÿ´ÿ¼ÿ»ÿ¿ÿÂÿ±ÿÿÁÿµÿÁÿÄÿ¼ÿºÿ´ÿ¬ÿÀÿÈÿ»ÿ¾ÿ¼ÿÅÿ¿ÿÁÿÃÿ½ÿÀÿ½ÿºÿ·ÿ¸ÿºÿµÿ´ÿ¹ÿÇÿ·ÿ¸ÿ¼ÿ°ÿ¾ÿÄÿ¹ÿµÿÂÿÂÿ¸ÿÁÿ³ÿ°ÿ®ÿÁÿ§ÿ²ÿ´ÿ´ÿ½ÿÃÿ®ÿ²ÿ¹ÿ·ÿ³ÿ²ÿ±ÿ·ÿÇÿÆÿ¹ÿ¶ÿÅÿ¿ÿµÿÓÿÀÿºÿ½ÿ¾ÿ¾ÿ±ÿ·ÿºÿ¹ÿ®ÿ¯ÿÇÿ²ÿ±ÿÃÿÁÿÅÿ¿ÿ»ÿ²ÿ°ÿ¸ÿ¹ÿ¸ÿ»ÿ¿ÿ½ÿ¸ÿ±ÿ¯ÿ¼ÿ¿ÿÌÿÈÿ»ÿ»ÿ¯ÿ¹ÿÊÿÌÿ±ÿ¹ÿ°ÿ³ÿºÿ¯ÿ´ÿ²ÿ»ÿ´ÿ¸ÿ¿ÿ¶ÿ¹ÿÀÿ»ÿ·ÿºÿ¾ÿÁÿ»ÿ¶ÿ¹ÿ»ÿ°ÿªÿ¯ÿ°ÿ´ÿ±ÿ³ÿÂÿ¹ÿ¯ÿ¬ÿ°ÿ¶ÿ¶ÿ¿ÿÁÿ¾ÿ¾ÿºÿ±ÿ»ÿ½ÿ´ÿºÿ´ÿ­ÿ«ÿ­ÿ±ÿµÿ¹ÿÓÿºÿ²ÿ¡ÿÝÿÈÿÃÿ»ÿÄÿ¶ÿ½ÿ¹ÿ¸ÿ¿ÿ»ÿµÿ¼ÿÇÿÊÿ½ÿ²ÿ¼ÿÆÿ¿ÿºÿ»ÿµÿ¹ÿªÿ²ÿÈÿÁÿÌÿ¶ÿ¼ÿÈÿ¶ÿ´ÿ¿ÿ³ÿ­ÿ«ÿ¨ÿ§ÿ®ÿ½ÿÂÿ½ÿ½ÿµÿ¦ÿ³ÿÆÿÄÿÀÿ´ÿÀÿ¦ÿÂÿ¯ÿ¶ÿµÿÃÿ­ÿ¶ÿ·ÿ¾ÿ¼ÿ¾ÿ¼ÿ¶ÿµÿ¼ÿÂÿÃÿÁÿ¾ÿ»ÿºÿ»ÿ¶ÿ½ÿÌÿ¹ÿ¹ÿºÿÀÿÉÿ¹ÿ¥ÿµÿ»ÿ»ÿ¶ÿ¸ÿ¹ÿ¼ÿÆÿÄÿ¸ÿ´ÿ¶ÿÀÿÂÿÃÿÇÿ©ÿ¼ÿ±ÿÒÿÊÿ±ÿ¡ÿ¹ÿ»ÿ¶ÿ¼ÿÂÿ¾ÿ½ÿÆÿÃÿ¹ÿµÿ³ÿ¸ÿ¼ÿ¸ÿ®ÿ¬ÿºÿ¸ÿ¹ÿ¾ÿÆÿ¼ÿ·ÿºÿÂÿ»ÿºÿ»ÿ¾ÿ»ÿ®ÿµÿÄÿÂÿÅÿÁÿ»ÿ¸ÿÿ¶ÿ½ÿ»ÿµÿ ÿ­ÿ¿ÿ¶ÿ®ÿ´ÿÁÿ»ÿ¾ÿ¿ÿÃÿËÿ¿ÿ»ÿÁÿµÿ¹ÿÀÿÁÿ¯ÿ­ÿÿµÿÆÿµÿ³ÿ«ÿ¯ÿ»ÿµÿ¹ÿ½ÿ»ÿ½ÿºÿ¼ÿËÿ»ÿ¦ÿ¥ÿ·ÿ©ÿ¨ÿ·ÿµÿ³ÿÁÿ®ÿ¾ÿÃÿ¸ÿºÿ¹ÿµÿ¿ÿÈÿÂÿ¾ÿºÿ±ÿÅÿ¾ÿ¯ÿÄÿ·ÿ¸ÿ·ÿÀÿ½ÿ´ÿ§ÿ´ÿ¼ÿ¸ÿµÿ´ÿ»ÿ¸ÿ­ÿ¹ÿ¹ÿÌÿ¾ÿµÿºÿ¸ÿºÿºÿ¸ÿ¯ÿ°ÿºÿ¼ÿ¹ÿ»ÿ¿ÿ¿ÿ¼ÿºÿ­ÿ»ÿÅÿ²ÿ¯ÿ·ÿÃÿ°ÿ¸ÿºÿ¿ÿÁÿ½ÿºÿÀÿ»ÿ±ÿ¼ÿÀÿÀÿµÿ±ÿÅÿÑÿÀÿ«ÿ·ÿµÿ¾ÿ¸ÿ°ÿ¹ÿÃÿÄÿÃÿÅÿÃÿ¿ÿ¿ÿµÿ¼ÿÆÿËÿºÿ½ÿÇÿÈÿ¨ÿ®ÿ»ÿ¶ÿ°ÿªÿ²ÿ°ÿµÿÁÿÄÿ¯ÿÂÿÂÿ°ÿÉÿ¿ÿÂÿ¹ÿ¼ÿÇÿ½ÿµÿ¹ÿ­ÿ±ÿ¹ÿ³ÿ±ÿ¶ÿÀÿ¸ÿ¬ÿ·ÿ»ÿ¹ÿ·ÿ­ÿ§ÿ¯ÿ¶ÿºÿÆÿßÿÍÿ¿ÿ©ÿÃÿ¶ÿ¿ÿÀÿ¯ÿ²ÿ°ÿ¯ÿ»ÿ¾ÿ²ÿ¼ÿÃÿ­ÿÁÿ¶ÿ¼ÿ´ÿÃÿºÿÃÿ¹ÿ±ÿ·ÿ·ÿ¼ÿÂÿºÿËÿÌÿÆÿ¹ÿÎÿºÿ·ÿ¸ÿ¼ÿ´ÿ´ÿ·ÿ¯ÿ­ÿ¸ÿ¹ÿ¯ÿÂÿ½ÿ°ÿ·ÿÈÿ¸ÿ»ÿ»ÿ´ÿ¶ÿÃÿ¿ÿ´ÿ»ÿ¾ÿÆÿºÿ»ÿÄÿ³ÿ¼ÿºÿ¸ÿµÿ°ÿ¶ÿ¾ÿ½ÿ¼ÿ¶ÿ·ÿÄÿ¸ÿ±ÿÀÿ±ÿ¾ÿÀÿ¿ÿÆÿ¼ÿ³ÿ´ÿ³ÿ»ÿ¾ÿ¹ÿ¦ÿ°ÿµÿºÿ»ÿ´ÿ±ÿºÿ¿ÿ»ÿ¹ÿ¾ÿÅÿÁÿ¶ÿ¹ÿ¸ÿ¶ÿ±ÿ¼ÿµÿ¶ÿ·ÿ´ÿºÿ½ÿ¸ÿÀÿ¹ÿ´ÿ®ÿºÿ¯ÿ­ÿ°ÿµÿ·ÿ·ÿ¹ÿºÿºÿ¿ÿÆÿºÿ¬ÿ³ÿ±ÿ­ÿÂÿÁÿ¬ÿ¯ÿ¿ÿ»ÿ·ÿµÿÁÿÂÿ¬ÿ·ÿ³ÿ·ÿªÿ¦ÿ¸ÿ¼ÿ±ÿ²ÿ£ÿ­ÿ²ÿ½ÿ¿ÿµÿ½ÿ»ÿ¾ÿ´ÿ²ÿÀÿ»ÿºÿ·ÿµÿ¤ÿ·ÿ¾ÿ¹ÿ´ÿµÿµÿ¸ÿ»ÿµÿÀÿ¹ÿ½ÿÂÿ¨ÿ¯ÿ³ÿ»ÿ²ÿ²ÿ±ÿ¬ÿÄÿÉÿ¶ÿ¦ÿÊÿ´ÿ½ÿÀÿºÿ¶ÿ¸ÿ¹ÿ¶ÿ°ÿ¶ÿ¤ÿ³ÿ§ÿ¥ÿ¤ÿ¨ÿ§ÿ¬ÿ©ÿ¡ÿ±ÿÄÿ¼ÿ¶ÿ©ÿ¾ÿ¹ÿ´ÿ¶ÿ¶ÿ·ÿ»ÿ½ÿÊÿ¼ÿºÿ°ÿ¼ÿºÿµÿ¸ÿ½ÿÀÿÁÿºÿ¯ÿºÿÆÿ»ÿÄÿ´ÿ·ÿÄÿ½ÿ¶ÿ¼ÿ¸ÿ½ÿ½ÿÈÿªÿ±ÿºÿ¾ÿ½ÿÇÿÏÿÆÿËÿ¸ÿºÿ¾ÿËÿ¾ÿ¿ÿ¾ÿÀÿÁÿ¼ÿÀÿ¾ÿ¿ÿ¶ÿ¿ÿµÿ·ÿ¾ÿºÿ±ÿ²ÿ¸ÿ¸ÿºÿ¬ÿ ÿªÿ¯ÿ ÿÿ£ÿ¥ÿ£ÿ¢ÿ»ÿ§ÿ©ÿ³ÿ½ÿ­ÿ«ÿ¨ÿÿ¦ÿÿºÿÿ¡ÿ©ÿ­ÿ´ÿ¼ÿÁÿ½ÿ¯ÿ´ÿ¯ÿÁÿ¾ÿ³ÿ³ÿ¹ÿÂÿÅÿ¼ÿ·ÿ·ÿ¶ÿ¯ÿ¶ÿ³ÿ®ÿ¹ÿÂÿ¼ÿ·ÿ¹ÿ«ÿªÿ°ÿ³ÿ¸ÿ­ÿ¨ÿ¨ÿ¤ÿ¼ÿÿºÿ³ÿÆÿ´ÿ´ÿ¸ÿ®ÿªÿ±ÿ²ÿ·ÿ®ÿµÿ¹ÿ¾ÿ¾ÿ¹ÿ¯ÿÿÿ§ÿÿ³ÿ»ÿ¹ÿ­ÿ­ÿ¶ÿ¤ÿ¯ÿ¹ÿ°ÿÀÿºÿµÿ²ÿ´ÿ´ÿ£ÿ³ÿÌÿ¸ÿÎÿÅÿºÿ·ÿ´ÿ¶ÿ¯ÿ®ÿ¾ÿ¾ÿ°ÿ´ÿ¶ÿ®ÿ®ÿ²ÿ·ÿ©ÿµÿ¾ÿ½ÿ¿ÿÃÿ½ÿºÿÈÿ¸ÿªÿ²ÿ¶ÿ±ÿ¯ÿ±ÿ´ÿ¼ÿ¨ÿ¶ÿ·ÿ¹ÿ°ÿ±ÿ·ÿ½ÿ¿ÿ¯ÿªÿ¨ÿÀÿ¿ÿ²ÿ±ÿ´ÿ°ÿ¹ÿµÿ»ÿ¸ÿ·ÿ¬ÿ³ÿ½ÿ±ÿ»ÿÁÿÃÿ»ÿ³ÿÁÿµÿºÿ·ÿ»ÿºÿÂÿÌÿÄÿ¯ÿµÿÂÿ¿ÿÅÿ¾ÿ¾ÿ¼ÿ¶ÿÁÿÊÿ³ÿ·ÿ¼ÿÀÿÂÿÃÿÅÿÄÿ³ÿÃÿÈÿ¾ÿ¾ÿÈÿÄÿ´ÿ°ÿºÿ«ÿ²ÿÁÿ¸ÿ½ÿ½ÿµÿ°ÿ´ÿ¸ÿ»ÿ¼ÿËÿÆÿ·ÿ»ÿ¿ÿ³ÿ»ÿØÿ¹ÿ¾ÿ¼ÿ¿ÿÅÿÅÿÃÿÀÿ»ÿÆÿÂÿºÿºÿ¶ÿºÿ°ÿ­ÿÂÿ±ÿÆÿ¸ÿ¿ÿÁÿÂÿËÿÄÿ³ÿ²ÿÄÿÃÿ³ÿ¹ÿºÿ½ÿ·ÿ½ÿÁÿ´ÿ¾ÿ¼ÿ¾ÿ¶ÿ½ÿ¾ÿ¶ÿ¶ÿ½ÿºÿ¯ÿµÿ¹ÿÄÿÄÿºÿÆÿÌÿÃÿ¼ÿ¼ÿºÿÂÿ°ÿÀÿ¼ÿ°ÿµÿ¼ÿ¶ÿ³ÿÅÿÃÿÐÿÆÿ³ÿ·ÿ¸ÿ°ÿ´ÿÁÿ½ÿ·ÿ¬ÿÃÿÇÿÁÿ±ÿÀÿ¾ÿ¶ÿ½ÿÆÿÏÿ¿ÿÌÿ¸ÿµÿ´ÿ»ÿ¿ÿ±ÿ«ÿÁÿ¸ÿÁÿ¾ÿÅÿÁÿ®ÿ¨ÿ·ÿ¿ÿºÿ»ÿ¾ÿÎÿ»ÿÃÿ¶ÿ¼ÿ·ÿÆÿÉÿ¼ÿ½ÿÆÿ»ÿ®ÿÉÿÈÿÀÿÄÿ¹ÿ²ÿ¹ÿ½ÿ·ÿ´ÿºÿ³ÿ¹ÿÁÿÅÿ½ÿ¯ÿºÿÁÿµÿ¶ÿ±ÿ¿ÿ¹ÿ¼ÿÁÿÁÿµÿ¼ÿ¿ÿ¼ÿÄÿ½ÿ¾ÿ¼ÿµÿ±ÿÂÿÄÿ½ÿ³ÿ²ÿºÿ¸ÿ¸ÿ»ÿ¯ÿ¾ÿ¾ÿ¸ÿÀÿ¼ÿ¾ÿ½ÿ¸ÿ¹ÿºÿ¼ÿÀÿ°ÿ½ÿ´ÿ½ÿ·ÿÆÿ½ÿ®ÿ»ÿ¿ÿ±ÿ¯ÿÕÿ½ÿ»ÿµÿÓÿÑÿÀÿ°ÿ¶ÿÄÿ¯ÿºÿ¿ÿ¼ÿ¯ÿ¸ÿ¶ÿ²ÿ»ÿºÿ»ÿ½ÿºÿÊÿËÿ¼ÿÅÿ¸ÿ¼ÿËÿÊÿÇÿÀÿµÿµÿºÿ´ÿ±ÿ¶ÿ¿ÿÆÿÂÿ´ÿºÿ¿ÿµÿ¶ÿ¼ÿ³ÿ©ÿ³ÿ¶ÿÂÿ¼ÿ¿ÿÄÿÀÿ±ÿ¨ÿ¶ÿºÿµÿÀÿ¿ÿ·ÿ¼ÿ¸ÿËÿÀÿ·ÿ¾ÿµÿ¹ÿÀÿºÿ¶ÿ¹ÿÊÿ½ÿ¶ÿºÿÈÿÀÿÅÿÆÿÂÿÄÿ½ÿ·ÿ¿ÿÅÿÀÿ´ÿ¼ÿÂÿ¿ÿ»ÿ¿ÿºÿ¿ÿ¼ÿ·ÿ¸ÿ¼ÿ¾ÿ½ÿ¹ÿ¿ÿ¹ÿªÿ¸ÿ®ÿÌÿÈÿ¹ÿ±ÿ¹ÿ½ÿ¼ÿÅÿÀÿÁÿ²ÿÄÿ»ÿ´ÿÆÿ»ÿ¼ÿ¿ÿÂÿÀÿµÿµÿÂÿÆÿÁÿÊÿÉÿ·ÿÁÿÃÿ½ÿ»ÿ¹ÿ±ÿ³ÿÄÿÂÿ´ÿÂÿ»ÿ¹ÿÆÿÀÿ±ÿÈÿÇÿµÿ»ÿ¿ÿ¼ÿºÿ·ÿ·ÿÃÿÍÿÍÿÇÿ¹ÿ³ÿ°ÿ¾ÿµÿ¼ÿ»ÿÅÿÀÿÀÿÅÿÂÿ¼ÿ±ÿ»ÿµÿ¼ÿ¸ÿÅÿÁÿÆÿÃÿ²ÿ¶ÿÁÿ¹ÿ±ÿ¿ÿËÿÀÿ½ÿ½ÿ±ÿ ÿÿÀÿ¯ÿ¶ÿ¾ÿ¶ÿ¼ÿ·ÿ¼ÿ½ÿ±ÿºÿÃÿ¿ÿÅÿ·ÿ³ÿ½ÿËÿÄÿ¾ÿÂÿÁÿ·ÿµÿÁÿÄÿ·ÿ²ÿÀÿ¿ÿºÿ·ÿ»ÿ¸ÿ¼ÿ¹ÿ©ÿ½ÿºÿ¸ÿ¶ÿ¶ÿ¶ÿºÿÀÿÁÿ½ÿÄÿÅÿ±ÿ¼ÿ¢ÿÀÿºÿ¹ÿÂÿÂÿÈÿ½ÿ±ÿºÿ¸ÿ¯ÿ¼ÿ¸ÿºÿ¶ÿ»ÿÀÿ¸ÿ»ÿ¢ÿµÿ¶ÿ²ÿ´ÿ´ÿ³ÿ¼ÿºÿ±ÿ¹ÿ¼ÿ±ÿ¼ÿÁÿÏÿ´ÿ»ÿ¿ÿÅÿ¼ÿÄÿ¹ÿÀÿ»ÿ³ÿ«ÿ·ÿÊÿÎÿÄÿÀÿÖÿÃÿ»ÿ´ÿ³ÿÉÿ©ÿ­ÿ»ÿ¿ÿ»ÿ±ÿ¶ÿÂÿ¸ÿ¯ÿ¹ÿ¾ÿ·ÿ´ÿÁÿµÿºÿ·ÿ¬ÿ³ÿ¿ÿ¾ÿµÿ¨ÿ¾ÿ¼ÿ¹ÿ¹ÿ¾ÿ¼ÿ½ÿÈÿÈÿÅÿÁÿ·ÿ¼ÿ©ÿÂÿ±ÿ´ÿ¬ÿ´ÿºÿ¶ÿ³ÿ¶ÿ»ÿ»ÿ´ÿ´ÿ¿ÿ½ÿ±ÿ¶ÿ¶ÿ´ÿ²ÿ²ÿºÿÃÿÃÿ°ÿ·ÿ»ÿ¾ÿ¹ÿ¿ÿÁÿÄÿÄÿ¾ÿ»ÿ¶ÿ¯ÿ´ÿ¹ÿ°ÿ®ÿ±ÿ¾ÿºÿ­ÿ®ÿ½ÿ³ÿÃÿµÿ¯ÿµÿ¼ÿ°ÿ²ÿ¸ÿ²ÿ±ÿ´ÿ²ÿºÿ½ÿªÿ®ÿÿªÿ¹ÿÁÿÅÿ¸ÿºÿ·ÿËÿÉÿ³ÿ¨ÿ©ÿºÿ½ÿ½ÿ¶ÿ³ÿ¼ÿ»ÿ»ÿÂÿ¼ÿÂÿ¾ÿ¹ÿ½ÿ¹ÿºÿ­ÿ¼ÿ¾ÿ´ÿ·ÿÃÿÂÿ¸ÿ°ÿ¾ÿËÿÃÿ°ÿªÿ¶ÿ¼ÿºÿ­ÿÄÿÎÿ®ÿ¾ÿ²ÿ´ÿ¾ÿÀÿºÿÆÿÃÿ¸ÿºÿÀÿÃÿ¿ÿÃÿÉÿÁÿºÿ»ÿ¼ÿ¿ÿ¼ÿÊÿÆÿÄÿ¼ÿÀÿ·ÿ³ÿ·ÿ¦ÿ¿ÿ¶ÿ¸ÿ±ÿÅÿ¶ÿ±ÿÃÿÐÿÈÿÁÿÃÿÆÿ¿ÿ½ÿÀÿ¸ÿ¾ÿ¾ÿÀÿ¾ÿÁÿ¹ÿ²ÿ¾ÿ®ÿ¾ÿÆÿ¾ÿªÿ¾ÿ°ÿµÿ¸ÿ´ÿ¸ÿºÿ·ÿ´ÿ²ÿ¯ÿ²ÿ¹ÿ¼ÿ»ÿºÿ­ÿ«ÿ³ÿ¼ÿ´ÿ¸ÿÃÿÇÿÃÿÂÿÄÿ²ÿªÿ¸ÿ¹ÿÂÿ¿ÿ°ÿ±ÿ¼ÿÂÿÄÿÁÿ¹ÿ²ÿ¶ÿ½ÿ®ÿ­ÿºÿ¹ÿ»ÿ¼ÿ·ÿ»ÿ´ÿ²ÿ­ÿµÿ³ÿÀÿÇÿÇÿ­ÿ·ÿÄÿÍÿÀÿ©ÿ®ÿÈÿÒÿÉÿ´ÿ¶ÿÆÿ·ÿ¾ÿ¿ÿ¹ÿÁÿÁÿ­ÿÇÿ·ÿ¼ÿÁÿ­ÿ²ÿ»ÿÂÿ¼ÿµÿ¾ÿ¬ÿ¸ÿºÿ¼ÿ³ÿªÿ²ÿµÿ¶ÿ¾ÿ²ÿ²ÿÁÿµÿºÿÁÿÀÿÆÿÀÿÎÿµÿ½ÿ¾ÿ±ÿ¸ÿ½ÿ±ÿÅÿµÿ®ÿÁÿ¶ÿ³ÿ¾ÿºÿÀÿ¿ÿÀÿºÿ¹ÿ½ÿ³ÿ¿ÿÊÿ»ÿ¾ÿÃÿ¾ÿ¶ÿ·ÿ¶ÿ¹ÿ¿ÿ´ÿÇÿ·ÿÄÿÍÿÂÿ²ÿÆÿ¶ÿ½ÿºÿ¶ÿ±ÿ¾ÿ´ÿ³ÿ¾ÿ»ÿ¹ÿ¹ÿÃÿÍÿÄÿ½ÿÀÿ¶ÿ·ÿÇÿ¼ÿ¸ÿÀÿ²ÿ¶ÿ¸ÿ¶ÿ·ÿºÿ»ÿÃÿÍÿÅÿ¿ÿÍÿÆÿ¨ÿÔÿªÿÐÿ»ÿ¹ÿÃÿ¹ÿ¼ÿ·ÿ»ÿÉÿÅÿ½ÿ¹ÿ·ÿºÿÂÿºÿ²ÿ¾ÿ¼ÿºÿ·ÿ¨ÿºÿÃÿÁÿÂÿ¼ÿ¼ÿÏÿÌÿÂÿ¾ÿ¼ÿ²ÿªÿÂÿ¿ÿ¼ÿ°ÿ·ÿÁÿ·ÿÊÿ¾ÿºÿºÿ¸ÿ»ÿ¾ÿ¼ÿ¾ÿºÿ¾ÿÀÿ¾ÿÌÿÈÿ·ÿ°ÿ¹ÿ·ÿ¼ÿÈÿ¼ÿÆÿ½ÿÃÿ¼ÿÈÿÇÿ½ÿºÿÃÿ·ÿ±ÿ¹ÿ®ÿÁÿ¸ÿºÿÆÿÉÿÃÿ±ÿ§ÿ­ÿµÿÈÿÇÿ½ÿ¿ÿ½ÿ·ÿÄÿÍÿÆÿÀÿÁÿÂÿ°ÿªÿ®ÿ¬ÿ»ÿ»ÿÂÿÍÿ¼ÿ¼ÿ¾ÿ±ÿ¤ÿ¢ÿÀÿ±ÿ¶ÿÉÿ§ÿ°ÿÀÿ¹ÿÁÿ¶ÿ»ÿ¶ÿÇÿ¿ÿ¿ÿ»ÿºÿ»ÿ´ÿ³ÿ¿ÿÂÿÀÿ¹ÿ·ÿÀÿ¹ÿ¹ÿ¼ÿ¼ÿ¿ÿ¹ÿ»ÿ±ÿ´ÿ¹ÿ´ÿ¸ÿ²ÿ¥ÿ°ÿ´ÿ¸ÿÇÿ¿ÿÀÿ©ÿ­ÿÁÿ¹ÿ¸ÿ¿ÿ¼ÿÁÿÂÿ¿ÿ¼ÿ²ÿ¶ÿ¾ÿ¼ÿ¶ÿ¢ÿ¦ÿ°ÿ©ÿ²ÿÁÿÊÿÌÿ¼ÿ²ÿ»ÿÃÿÍÿÅÿ³ÿ©ÿ®ÿ·ÿ¸ÿ½ÿÀÿ°ÿ´ÿ¹ÿ©ÿ½ÿÿ¯ÿÄÿ¨ÿÑÿËÿ¾ÿÂÿ¹ÿ¼ÿÇÿ¬ÿ¶ÿ±ÿ¹ÿ¸ÿ¼ÿÅÿ»ÿ¿ÿºÿ¬ÿ¸ÿÈÿÇÿ¼ÿ¸ÿ¸ÿ¯ÿ±ÿ·ÿ¾ÿÈÿ¼ÿ³ÿ¹ÿÁÿ´ÿ£ÿ³ÿ¸ÿ´ÿÈÿ³ÿ²ÿÔÿ¹ÿÅÿºÿÍÿ«ÿ·ÿºÿ±ÿÁÿ´ÿ¹ÿ¹ÿµÿ«ÿ°ÿ½ÿÃÿµÿ¾ÿ¸ÿÂÿ¼ÿ²ÿ¸ÿ½ÿ¹ÿ¹ÿµÿ´ÿ½ÿ¾ÿºÿ³ÿ±ÿ¼ÿÇÿÆÿºÿ·ÿ½ÿ¼ÿºÿ·ÿ¼ÿ¼ÿ¾ÿ¸ÿºÿ°ÿ³ÿ·ÿÅÿ½ÿÂÿ«ÿ¹ÿÀÿ»ÿ±ÿ·ÿÅÿÉÿÆÿ­ÿ¶ÿÅÿµÿ®ÿ¸ÿÉÿÃÿÁÿËÿÄÿ´ÿ¸ÿÀÿ¼ÿ¾ÿ½ÿ¿ÿÌÿÀÿ´ÿÃÿ»ÿ°ÿ¸ÿ¹ÿ»ÿÀÿ¼ÿ¬ÿ¾ÿ¼ÿÃÿÃÿ­ÿ±ÿ¿ÿ¾ÿ¶ÿÂÿÅÿ¯ÿ±ÿÒÿ·ÿ¾ÿ¾ÿ¹ÿ¨ÿ¹ÿ³ÿ¶ÿ¼ÿ·ÿ·ÿÂÿÉÿ¾ÿ¹ÿÄÿ¾ÿÂÿ½ÿ²ÿ·ÿºÿµÿµÿ»ÿ¼ÿµÿµÿ¸ÿ¶ÿÀÿºÿ¶ÿµÿ®ÿ¬ÿ½ÿºÿµÿÁÿ¼ÿÀÿÉÿÄÿ½ÿµÿ¸ÿ³ÿªÿ°ÿ°ÿºÿ»ÿ¾ÿÁÿÀÿµÿÆÿÃÿ¹ÿ¸ÿ¸ÿºÿÄÿÀÿ¹ÿ¶ÿ´ÿ±ÿ¹ÿ½ÿ°ÿ³ÿ»ÿ»ÿÅÿÍÿÌÿÃÿºÿÃÿÅÿ¶ÿ®ÿ¸ÿÀÿÁÿÀÿ¾ÿºÿºÿÅÿÃÿ¼ÿÂÿÁÿ¹ÿµÿ¼ÿºÿºÿ¾ÿ¿ÿµÿ³ÿ³ÿ°ÿ¸ÿ½ÿ¨ÿ»ÿ¸ÿ°ÿ¶ÿÁÿÀÿ»ÿµÿ²ÿ´ÿ´ÿ»ÿ¸ÿ¸ÿ³ÿ·ÿÀÿ¹ÿ¶ÿ¿ÿÂÿ½ÿ¹ÿ²ÿ·ÿ´ÿ¿ÿ»ÿ¿ÿ¿ÿÇÿÈÿÆÿ°ÿ±ÿ¼ÿ¿ÿÇÿ¿ÿ®ÿ¼ÿÃÿÁÿÉÿÇÿÃÿ³ÿ±ÿ¹ÿ­ÿ°ÿ¯ÿ²ÿ¶ÿºÿµÿ°ÿ³ÿÇÿÌÿºÿ³ÿ¸ÿ»ÿ¿ÿÀÿ¼ÿ¿ÿÇÿÇÿÂÿÀÿ¿ÿÄÿ¿ÿ¹ÿÄÿÀÿÀÿÃÿÁÿ¾ÿÃÿ»ÿ´ÿÃÿ±ÿ´ÿ°ÿ¼ÿ°ÿ¹ÿ°ÿ°ÿ²ÿ½ÿ¥ÿ¬ÿ°ÿ»ÿ¿ÿÀÿÄÿºÿ­ÿ±ÿ½ÿ¿ÿ¾ÿºÿ¶ÿÂÿ»ÿ¹ÿ¾ÿµÿ¹ÿÂÿÅÿÃÿ½ÿ¹ÿ­ÿµÿ»ÿ·ÿµÿºÿ¼ÿÄÿ®ÿ·ÿºÿ¹ÿ©ÿ¨ÿ¼ÿ·ÿÇÿ¯ÿÎÿ±ÿºÿ´ÿ¯ÿ³ÿ·ÿÁÿ½ÿÉÿÑÿ¾ÿÇÿÄÿÿ¦ÿ¿ÿ¼ÿ¼ÿ´ÿ°ÿºÿ»ÿ¿ÿÈÿ¿ÿªÿ¥ÿµÿ¸ÿµÿ´ÿÀÿ¿ÿ­ÿºÿ¸ÿªÿ¾ÿ´ÿÀÿ±ÿ¶ÿ¸ÿ»ÿ³ÿÀÿ»ÿ¶ÿ¿ÿÅÿ½ÿ¶ÿ¿ÿ¹ÿ³ÿµÿ·ÿ¾ÿÂÿÆÿ¼ÿºÿÂÿ¿ÿÀÿÉÿÈÿÂÿ»ÿµÿ¼ÿÊÿÊÿ½ÿËÿÇÿ¹ÿ°ÿ¸ÿÆÿÆÿ¿ÿÃÿ½ÿ¼ÿÁÿ°ÿÃÿ¯ÿ¿ÿÆÿÍÿ·ÿ´ÿÑÿ¿ÿ´ÿ¯ÿÇÿ·ÿ¾ÿÁÿÀÿ¾ÿ¿ÿºÿ½ÿ¶ÿ±ÿ¶ÿ¸ÿÃÿÃÿµÿ®ÿÈÿ¿ÿ§ÿ¦ÿ¨ÿ¿ÿ¶ÿ½ÿ¿ÿÿÁÿ½ÿ¶ÿÀÿÃÿÀÿ¿ÿ¿ÿ»ÿ½ÿÅÿ¹ÿÀÿ¶ÿÁÿ¿ÿÃÿ´ÿ­ÿ±ÿºÿ¹ÿÄÿÅÿºÿ¸ÿ²ÿ·ÿ»ÿºÿÇÿËÿÁÿ½ÿ³ÿºÿ´ÿ¯ÿ¾ÿÆÿ±ÿÈÿ¿ÿ´ÿÈÿÏÿ¿ÿ»ÿ²ÿ²ÿÌÿÇÿÈÿ¸ÿÊÿ¿ÿ»ÿÄÿÇÿÁÿ·ÿÀÿÉÿÇÿÇÿ»ÿ¶ÿÌÿÍÿºÿµÿ³ÿ¹ÿµÿ¾ÿÐÿ½ÿ»ÿ¦ÿÅÿºÿÀÿºÿÀÿ°ÿ¶ÿÂÿÂÿËÿ»ÿ¶ÿ¼ÿ¹ÿÅÿ¼ÿÁÿÁÿÂÿ»ÿ¼ÿÉÿ¾ÿ²ÿ½ÿÃÿ¸ÿ»ÿÃÿ³ÿ»ÿÅÿµÿ½ÿ¶ÿ»ÿ½ÿ¶ÿ¸ÿ¾ÿ¸ÿ«ÿ·ÿ·ÿ·ÿ´ÿºÿ¹ÿ»ÿ·ÿºÿ¿ÿºÿÈÿÅÿ±ÿ¼ÿÅÿ²ÿ¬ÿÆÿÃÿµÿ´ÿ¿ÿ¼ÿ¸ÿ¯ÿ»ÿ°ÿ½ÿ¾ÿ¾ÿÆÿ¿ÿÐÿ²ÿ«ÿ¶ÿ¿ÿ»ÿ½ÿ·ÿªÿ°ÿÁÿÃÿ¹ÿ·ÿ¼ÿ¹ÿµÿ·ÿ²ÿÃÿ¿ÿ·ÿ¯ÿ½ÿ­ÿÿ¶ÿ«ÿÒÿ¦ÿ¶ÿ©ÿµÿ§ÿ¹ÿ©ÿÁÿÂÿ¬ÿ¯ÿ½ÿÂÿÆÿÆÿ»ÿ¹ÿ½ÿ½ÿÁÿ»ÿ¶ÿÃÿªÿ±ÿ¯ÿ±ÿÂÿ¿ÿ»ÿ©ÿÊÿ¿ÿ²ÿ¬ÿ²ÿ·ÿ³ÿ³ÿ¶ÿ¶ÿµÿ¾ÿ´ÿ®ÿ¾ÿÂÿ²ÿ¯ÿ¸ÿ±ÿ³ÿ´ÿ²ÿÃÿºÿ¹ÿ¨ÿ³ÿÇÿ¿ÿ¿ÿÍÿ­ÿÀÿÃÿ°ÿ´ÿ¹ÿ°ÿ¹ÿ·ÿºÿÄÿÂÿºÿµÿ»ÿÁÿ½ÿ³ÿ¸ÿ°ÿ©ÿºÿÂÿ¸ÿÐÿ¦ÿµÿÃÿ»ÿ°ÿÅÿ²ÿ®ÿ²ÿ³ÿ³ÿµÿ¾ÿ»ÿ´ÿºÿÀÿÂÿÁÿÆÿÔÿ¿ÿÂÿ½ÿ¬ÿ¾ÿ¬ÿÊÿÊÿºÿ´ÿ¹ÿ½ÿ¿ÿ¼ÿ¶ÿ½ÿ½ÿ»ÿÁÿÆÿÀÿºÿ¸ÿ¯ÿ¶ÿ±ÿ­ÿ½ÿÀÿ¾ÿÅÿÄÿÆÿÈÿ¹ÿ¾ÿÄÿ¾ÿÀÿ½ÿÂÿµÿ¬ÿÁÿÆÿ»ÿÁÿÀÿ¶ÿ®ÿÈÿÑÿ¸ÿÅÿ²ÿÏÿ½ÿ«ÿ§ÿ»ÿ´ÿ¼ÿ¾ÿ½ÿ´ÿ³ÿ¼ÿµÿ¯ÿ¸ÿ¸ÿ»ÿÇÿÁÿ°ÿ«ÿºÿ¶ÿ¬ÿÿºÿ®ÿ¬ÿ¯ÿÎÿ½ÿ¢ÿ¦ÿ±ÿ­ÿ¯ÿ¼ÿºÿ³ÿÃÿÅÿ³ÿ¶ÿ·ÿºÿ¾ÿ®ÿ´ÿ­ÿºÿ´ÿ»ÿ±ÿ»ÿÅÿ¼ÿ´ÿ¹ÿ¹ÿ·ÿ»ÿ»ÿÀÿ½ÿ¿ÿ«ÿ°ÿ¯ÿÖÿÃÿ·ÿ³ÿ¨ÿ¨ÿ­ÿÀÿÈÿ½ÿÂÿºÿ¯ÿµÿ­ÿ®ÿÉÿÂÿºÿ°ÿ´ÿ«ÿªÿÀÿ¶ÿºÿ·ÿ±ÿ¯ÿ¼ÿ¸ÿ°ÿ¶ÿºÿ¶ÿÀÿÆÿ®ÿ¯ÿ¼ÿ¿ÿ¿ÿ¾ÿ£ÿ²ÿ¥ÿ³ÿËÿÃÿ±ÿ¥ÿ¾ÿÆÿ¸ÿºÿÀÿ½ÿºÿªÿ¶ÿÇÿÅÿ´ÿ¯ÿÀÿ²ÿ´ÿ¿ÿÉÿºÿ¸ÿ¶ÿ¯ÿ·ÿ¼ÿ´ÿ°ÿ­ÿ®ÿ¬ÿÃÿÃÿ¨ÿ§ÿ½ÿ¾ÿ¶ÿ¶ÿ±ÿ¸ÿ¾ÿ³ÿ¶ÿ¼ÿ±ÿ²ÿÃÿ¿ÿ»ÿºÿ­ÿ°ÿ»ÿ»ÿ¹ÿ¬ÿ³ÿ½ÿ²ÿ¯ÿ·ÿÄÿÃÿ¸ÿÀÿ¿ÿ°ÿ¹ÿ³ÿÅÿ¶ÿ»ÿ¼ÿÅÿÂÿ¿ÿ®ÿ¸ÿ¿ÿ¼ÿ·ÿ¯ÿªÿ³ÿ½ÿ¼ÿ¿ÿ·ÿ»ÿ´ÿ¾ÿ»ÿÀÿ¾ÿÃÿÆÿÃÿ¶ÿµÿ¹ÿ®ÿÀÿ¸ÿ©ÿ¯ÿ³ÿ½ÿºÿ·ÿ³ÿ¼ÿ½ÿÁÿ½ÿ·ÿ¸ÿ¼ÿÁÿ¾ÿ½ÿÅÿÍÿ·ÿ·ÿËÿ¼ÿ´ÿ­ÿ¨ÿ´ÿ®ÿªÿ¯ÿ¬ÿ·ÿ¿ÿ°ÿ»ÿ¹ÿ®ÿµÿÃÿ²ÿ¸ÿ¾ÿ¸ÿ´ÿ²ÿ®ÿ±ÿ»ÿºÿ°ÿ¤ÿ¥ÿ»ÿ®ÿÍÿÄÿÉÿ¹ÿ±ÿµÿ²ÿ´ÿÁÿÀÿ·ÿÃÿÀÿ¬ÿ´ÿÄÿ¸ÿ»ÿ´ÿ¶ÿ²ÿÅÿÐÿÄÿ½ÿ´ÿ¶ÿ¸ÿÈÿÅÿºÿ¹ÿ¿ÿ¾ÿ´ÿ°ÿ¹ÿÂÿÄÿ¾ÿ»ÿ¹ÿÁÿºÿ¶ÿ¹ÿ´ÿ´ÿ¼ÿÆÿÑÿÄÿ±ÿ²ÿ¸ÿµÿ¹ÿ´ÿÀÿµÿµÿ·ÿÂÿ¼ÿ¿ÿÁÿ»ÿ½ÿÃÿÄÿÃÿ¸ÿ¯ÿ«ÿ¿ÿ©ÿ¼ÿµÿÁÿ»ÿºÿÇÿÁÿµÿ¿ÿ¼ÿ´ÿ¹ÿ£ÿ¹ÿ­ÿ³ÿ¶ÿ¼ÿ¹ÿºÿÂÿ¿ÿ°ÿ±ÿÇÿ¹ÿ¨ÿ¸ÿÄÿ·ÿ²ÿµÿ¿ÿÇÿ¼ÿ¶ÿ¿ÿºÿµÿ±ÿ¹ÿ°ÿµÿ¾ÿ²ÿ¬ÿ±ÿ²ÿ³ÿµÿ¦ÿ«ÿ¹ÿ§ÿ¨ÿ¿ÿÆÿ¹ÿÂÿÀÿºÿÁÿ¿ÿ­ÿ¶ÿ½ÿ¬ÿÅÿµÿ²ÿ­ÿ²ÿ¶ÿµÿ±ÿ·ÿÇÿ¶ÿ¬ÿ·ÿ³ÿ¶ÿÁÿÆÿ´ÿ«ÿ¬ÿ©ÿ±ÿºÿ¦ÿ´ÿÂÿ·ÿÃÿ¿ÿ³ÿµÿ¸ÿ¸ÿ¼ÿ»ÿ·ÿ®ÿ°ÿ§ÿµÿ³ÿ²ÿ¹ÿ»ÿ·ÿ±ÿ¬ÿµÿ¸ÿ¥ÿÿ®ÿ¶ÿºÿµÿ·ÿ¿ÿ¿ÿ¼ÿÂÿ¾ÿ·ÿ²ÿµÿÇÿÇÿÁÿÁÿ¾ÿºÿ¾ÿ½ÿ²ÿºÿ­ÿ¿ÿ®ÿºÿ¼ÿ·ÿ¼ÿºÿ¯ÿ­ÿ¹ÿÆÿ¨ÿ¶ÿÃÿÁÿ»ÿÁÿÃÿ¹ÿÁÿÇÿ¹ÿÇÿÄÿ½ÿ½ÿ·ÿ½ÿÂÿ¼ÿ¿ÿÊÿºÿ¯ÿÀÿ±ÿ²ÿ®ÿµÿ²ÿ¡ÿ¤ÿºÿ½ÿÒÿ¢ÿ£ÿªÿ£ÿÿ¤ÿ©ÿªÿ«ÿ±ÿ®ÿ±ÿ²ÿÁÿ³ÿ¯ÿÿÿ£ÿ©ÿ¿ÿ§ÿ®ÿ³ÿ¶ÿ²ÿ³ÿ¾ÿ¾ÿ¶ÿ»ÿ¶ÿ¸ÿºÿ´ÿ¸ÿÄÿÆÿ¿ÿ¿ÿÁÿ³ÿ°ÿÆÿ¬ÿ¸ÿ¹ÿ¸ÿ·ÿ³ÿ³ÿ¿ÿ¢ÿ§ÿ¿ÿ´ÿºÿ¨ÿ¢ÿ¤ÿ£ÿ²ÿ¨ÿ»ÿ¥ÿÿ¢ÿµÿ¿ÿ½ÿºÿ¸ÿ¹ÿºÿªÿ»ÿ¹ÿ¾ÿ¸ÿ±ÿ­ÿ¡ÿ¢ÿÿ¯ÿ£ÿÿ®ÿ«ÿ°ÿ½ÿ¯ÿµÿ¼ÿ´ÿÀÿ½ÿ¸ÿ¸ÿ»ÿ²ÿ£ÿ»ÿ´ÿºÿÁÿ®ÿ«ÿ­ÿ«ÿ­ÿ²ÿ´ÿÃÿÇÿ¬ÿ´ÿ±ÿ¬ÿ±ÿ·ÿ¶ÿ®ÿ¾ÿªÿ§ÿ¶ÿ±ÿ¬ÿ¶ÿ¬ÿ±ÿ½ÿ±ÿ«ÿ±ÿ¹ÿ´ÿ­ÿ¯ÿ¬ÿ½ÿ§ÿ¦ÿ³ÿ²ÿ»ÿÇÿ¿ÿÁÿÔÿ±ÿ³ÿºÿÀÿÁÿ¹ÿ®ÿµÿ½ÿ¸ÿ³ÿ¬ÿ«ÿ¹ÿ¼ÿ±ÿ¶ÿ¼ÿÁÿ¾ÿºÿÉÿºÿ³ÿ´ÿÂÿ·ÿ²ÿ¿ÿºÿ«ÿÊÿÊÿ¹ÿÂÿÆÿÃÿ¿ÿ¼ÿÅÿÆÿ½ÿÀÿÀÿÅÿÄÿ¿ÿ¿ÿÁÿ·ÿ¿ÿ±ÿ¸ÿ¹ÿÃÿÂÿ·ÿ½ÿÆÿµÿ©ÿ¾ÿÁÿÄÿÁÿ´ÿ®ÿ¶ÿºÿ»ÿ¾ÿ³ÿ´ÿ½ÿ¿ÿ¼ÿ¼ÿÄÿÐÿÄÿ»ÿ®ÿ¶ÿ¾ÿ¾ÿ½ÿÅÿÁÿ½ÿÅÿ¾ÿ¹ÿºÿ½ÿÅÿÂÿ¯ÿ´ÿÄÿ¾ÿ´ÿÀÿ¼ÿ¿ÿ½ÿ®ÿ°ÿ±ÿ³ÿ¹ÿÃÿ·ÿ»ÿÀÿ¸ÿ´ÿ¿ÿ¿ÿ¾ÿ¼ÿ½ÿ¼ÿ´ÿ»ÿÂÿ¾ÿ»ÿµÿ³ÿ¶ÿÂÿÃÿÂÿÇÿÀÿ²ÿµÿÊÿÊÿ¿ÿ­ÿ¿ÿÀÿÈÿÀÿ¸ÿ»ÿ½ÿÆÿÌÿÂÿÇÿºÿ·ÿ¹ÿ½ÿ½ÿ·ÿ½ÿÅÿ¿ÿÇÿÑÿÉÿÂÿÄÿ¾ÿ²ÿ·ÿÄÿÃÿ¿ÿÊÿ¿ÿ¼ÿ±ÿµÿÀÿ»ÿ°ÿ¿ÿÉÿ¼ÿÌÿ£ÿºÿÄÿÉÿ¿ÿ´ÿ¹ÿ¿ÿ·ÿÀÿÀÿÃÿÅÿÄÿ¿ÿÅÿÅÿ»ÿÁÿ¸ÿÕÿÇÿÈÿÉÿ¼ÿºÿ½ÿºÿ»ÿ¾ÿµÿ´ÿºÿ¼ÿÅÿ¹ÿ³ÿºÿ¹ÿÂÿÍÿ¶ÿ¹ÿÅÿÊÿ¾ÿ²ÿ»ÿÊÿÁÿ½ÿ½ÿºÿÂÿ´ÿ²ÿ¼ÿºÿ®ÿÄÿ¼ÿºÿ¸ÿ¶ÿ¹ÿ´ÿ­ÿ¶ÿ©ÿ¯ÿºÿ¥ÿ¶ÿÊÿºÿ±ÿ¾ÿÁÿ¸ÿ¹ÿ¶ÿ³ÿ³ÿÃÿºÿ»ÿ»ÿ¶ÿ±ÿºÿÀÿ¯ÿ®ÿÃÿµÿºÿÃÿËÿÊÿÃÿ¶ÿ´ÿ½ÿ¬ÿ¼ÿµÿ½ÿ¶ÿ³ÿ½ÿ½ÿ¸ÿ´ÿ·ÿ½ÿ½ÿÃÿÄÿ¿ÿÆÿ°ÿ¾ÿÀÿÄÿÌÿ¿ÿ»ÿËÿÑÿÎÿ¹ÿ·ÿ¼ÿ¬ÿµÿ°ÿ¸ÿÄÿ¿ÿ±ÿ³ÿ¾ÿÂÿ¿ÿÀÿ²ÿ¿ÿ¿ÿ½ÿ½ÿÊÿ¸ÿ¯ÿ¹ÿ¸ÿ¸ÿ²ÿºÿÂÿ¾ÿÇÿÃÿ¸ÿ¿ÿ¼ÿ¸ÿ¿ÿÀÿ¼ÿÅÿ½ÿ·ÿÂÿ·ÿÁÿ»ÿÃÿ¾ÿÀÿÅÿÁÿ¸ÿµÿ½ÿÉÿ½ÿÁÿÆÿ´ÿÃÿ¿ÿ¾ÿ²ÿ®ÿ´ÿºÿÁÿÅÿ²ÿ¹ÿÏÿ·ÿ´ÿÄÿ»ÿ½ÿÂÿÌÿÈÿ½ÿÁÿÉÿÀÿÁÿÇÿÄÿ·ÿ¶ÿ¬ÿºÿ¿ÿºÿ¸ÿ¾ÿ»ÿ¹ÿ½ÿºÿÂÿµÿÄÿÅÿËÿØÿËÿÇÿ¼ÿÀÿÂÿ¸ÿ¶ÿ½ÿ¹ÿ¹ÿ¸ÿ¸ÿ¼ÿÉÿÃÿÆÿ»ÿ¾ÿ·ÿ¾ÿÄÿÃÿÂÿÄÿÇÿÇÿÄÿ¼ÿ­ÿ·ÿÂÿÐÿ½ÿÄÿ»ÿºÿ¶ÿ¾ÿÅÿ·ÿºÿ³ÿ¯ÿ´ÿµÿµÿÂÿºÿÂÿÆÿ¸ÿ·ÿºÿºÿ¸ÿ¼ÿÇÿÈÿÃÿÁÿ°ÿ¶ÿÿ­ÿ²ÿ»ÿÆÿÊÿÂÿºÿ¶ÿ¸ÿ¹ÿ»ÿÂÿ¸ÿÁÿ§ÿ¹ÿºÿÌÿ¹ÿ·ÿÍÿ¾ÿ¬ÿ«ÿ¸ÿ±ÿªÿÂÿÄÿÉÿ§ÿ·ÿ·ÿ·ÿ¸ÿ¤ÿ´ÿ¾ÿ´ÿ¼ÿ¹ÿ°ÿ¯ÿµÿÅÿÊÿ¾ÿ¿ÿÁÿ±ÿÁÿªÿÀÿËÿÆÿÌÿÄÿ½ÿÄÿÈÿÃÿÄÿÈÿ½ÿ­ÿªÿ»ÿ¾ÿ¿ÿ´ÿÁÿ·ÿ·ÿ¶ÿ½ÿ¼ÿºÿ¸ÿºÿºÿµÿ¸ÿ½ÿ¶ÿÀÿÄÿÈÿÆÿ¸ÿ«ÿ½ÿ½ÿ´ÿ«ÿÂÿ¾ÿºÿ´ÿÁÿÏÿ¿ÿºÿºÿ¼ÿºÿ¿ÿ¾ÿ¿ÿÂÿ­ÿ¼ÿÂÿÈÿÃÿºÿ¶ÿ³ÿ²ÿ¹ÿÁÿ»ÿ±ÿ¹ÿ¹ÿ·ÿÀÿ±ÿ±ÿ¡ÿÂÿ¹ÿ¾ÿÍÿÌÿ¹ÿ½ÿÁÿ»ÿµÿºÿ½ÿºÿËÿ¼ÿ»ÿ¿ÿ©ÿ¿ÿ©ÿºÿµÿ¸ÿ»ÿ¶ÿ½ÿ½ÿ»ÿ¸ÿµÿ¹ÿÀÿ¾ÿ³ÿ·ÿÃÿ½ÿ­ÿÄÿ¥ÿ»ÿÊÿÐÿºÿÉÿÏÿ½ÿ¹ÿ¿ÿ¼ÿ»ÿ¾ÿ¾ÿ¹ÿ³ÿ³ÿ±ÿ®ÿ¡ÿ©ÿ®ÿ¾ÿ¦ÿ³ÿ¯ÿªÿÃÿ·ÿ»ÿ¼ÿºÿ¸ÿ½ÿ¶ÿ¶ÿ½ÿ¹ÿ¾ÿ¿ÿ´ÿ¬ÿ°ÿ±ÿ·ÿÃÿ¬ÿÂÿµÿ¸ÿ¿ÿÁÿÇÿ¶ÿ¬ÿ¯ÿ¹ÿ¸ÿ«ÿ£ÿ¯ÿÁÿÀÿ¼ÿ¾ÿ½ÿ¹ÿºÿÂÿ·ÿµÿ¹ÿ»ÿÄÿ·ÿÄÿÑÿÈÿÅÿ¿ÿÂÿÂÿÁÿºÿ±ÿ¸ÿÀÿ¾ÿ½ÿ¸ÿÀÿÅÿµÿÆÿÃÿ²ÿÂÿÁÿÀÿºÿÁÿµÿÊÿÄÿ¾ÿÂÿÄÿ¿ÿ¸ÿ»ÿ¿ÿ¿ÿÈÿÀÿÅÿÂÿ©ÿ±ÿÄÿ¸ÿ±ÿ¹ÿ²ÿ´ÿÈÿÒÿ¶ÿ¶ÿÒÿ¸ÿÆÿÌÿÂÿÊÿÇÿºÿ¹ÿ¸ÿ»ÿ½ÿ½ÿÂÿÇÿ·ÿ¼ÿ³ÿ³ÿªÿ©ÿºÿÂÿ¿ÿ­ÿÄÿ²ÿ´ÿ¹ÿ°ÿ¼ÿ»ÿ´ÿ¶ÿÃÿÁÿ¯ÿ¹ÿÈÿ¸ÿºÿ°ÿÀÿ¿ÿ­ÿÀÿÆÿÇÿÃÿ¤ÿÀÿ½ÿºÿºÿ¾ÿ·ÿ½ÿ¶ÿ½ÿ·ÿºÿ¿ÿÂÿÃÿ¾ÿ¿ÿÄÿÆÿ·ÿ³ÿÁÿºÿ¸ÿ¶ÿ¾ÿÂÿ¶ÿ´ÿ¯ÿ½ÿ¶ÿ³ÿ·ÿºÿ¯ÿ¾ÿÇÿ¹ÿ´ÿ¶ÿ«ÿªÿ¿ÿÓÿÐÿÁÿÀÿÅÿÁÿ¯ÿ¼ÿÇÿ°ÿ»ÿÉÿ»ÿÄÿ¶ÿ¸ÿ»ÿ¼ÿÄÿºÿÂÿ¿ÿ³ÿµÿ¼ÿ¶ÿµÿ´ÿ¼ÿÃÿ½ÿ¿ÿ·ÿ³ÿÃÿ»ÿ¼ÿ¾ÿ³ÿºÿºÿÑÿ²ÿ¯ÿÅÿ¾ÿ»ÿÇÿÌÿÈÿÆÿÁÿ°ÿµÿ¦ÿ²ÿ¸ÿÂÿÈÿÃÿÄÿÉÿÂÿ½ÿ¿ÿ·ÿ·ÿ¾ÿ¸ÿÄÿÁÿºÿÁÿÂÿ¼ÿ·ÿ³ÿ¤ÿÍÿÎÿ±ÿ³ÿÁÿ³ÿ¼ÿ¯ÿ¯ÿµÿÁÿ¶ÿ´ÿ½ÿ°ÿµÿ½ÿÀÿ¼ÿ¼ÿÁÿÀÿ¸ÿ¸ÿÂÿ·ÿ¾ÿÍÿ¼ÿÂÿ´ÿºÿ¼ÿ¼ÿºÿÊÿËÿÆÿ³ÿÊÿÍÿ¸ÿÇÿ¿ÿÂÿÁÿ¶ÿ¹ÿÉÿ»ÿ¸ÿÅÿºÿ»ÿÀÿ·ÿ°ÿ¼ÿ¿ÿºÿ¾ÿ¶ÿ±ÿ«ÿ±ÿÃÿ¸ÿÀÿ¿ÿ¹ÿºÿ¸ÿÃÿ·ÿ¾ÿºÿÌÿ¼ÿ¯ÿÈÿ¿ÿ¼ÿ¶ÿµÿÀÿÃÿÊÿ»ÿ²ÿ»ÿ´ÿ´ÿ³ÿ«ÿ¶ÿ»ÿ»ÿ¿ÿÅÿÊÿ¸ÿ´ÿºÿ¸ÿÆÿÉÿÓÿ¼ÿ°ÿ¹ÿÅÿ¿ÿÎÿÇÿ¶ÿÂÿ§ÿµÿ·ÿÇÿºÿÆÿÅÿÀÿ»ÿ²ÿÉÿ´ÿÀÿÍÿÇÿÁÿÈÿÃÿ»ÿµÿ¼ÿÊÿÈÿÀÿ¸ÿ³ÿ³ÿ°ÿµÿ²ÿºÿÅÿÅÿºÿ¾ÿ±ÿ­ÿ°ÿÃÿ¸ÿ³ÿ¸ÿ¯ÿ½ÿÁÿ»ÿ´ÿ¹ÿ¼ÿ·ÿµÿºÿ®ÿÃÿÇÿÂÿÃÿ·ÿ²ÿ¸ÿ¹ÿ¼ÿ»ÿ¼ÿ¼ÿ¹ÿ½ÿ¼ÿÁÿÀÿ½ÿ½ÿ¸ÿ¸ÿ«ÿªÿ»ÿ¸ÿ±ÿ´ÿÿ²ÿ·ÿ±ÿ³ÿÅÿ¼ÿ¼ÿ´ÿºÿªÿ­ÿÀÿ¸ÿ¼ÿ¸ÿ´ÿ¼ÿ³ÿ»ÿÎÿ¾ÿ«ÿ½ÿÄÿ¿ÿ¸ÿ·ÿÂÿÃÿÄÿ¼ÿ³ÿÁÿ³ÿ¹ÿ°ÿ¹ÿ±ÿ­ÿ±ÿ±ÿÊÿÖÿ¾ÿ¾ÿ·ÿµÿ©ÿ¹ÿÌÿ¼ÿ²ÿ¨ÿ±ÿ·ÿÈÿÀÿ°ÿÀÿºÿÊÿ¾ÿµÿ½ÿ²ÿÅÿÆÿ¸ÿ·ÿ·ÿ¿ÿÇÿÅÿÂÿ¿ÿÄÿ½ÿ¶ÿÃÿÆÿÂÿ·ÿ»ÿ¯ÿ°ÿµÿ¡ÿ¸ÿÀÿ·ÿ³ÿ­ÿ´ÿÀÿ¸ÿÊÿ±ÿ¾ÿ£ÿ¹ÿ¬ÿ­ÿÂÿºÿ»ÿ¶ÿ¸ÿ®ÿÁÿµÿÀÿ´ÿ®ÿªÿ»ÿ´ÿµÿÀÿ½ÿ¿ÿ¾ÿ²ÿ¶ÿ¾ÿ¶ÿµÿ¼ÿºÿ¼ÿ¾ÿ½ÿ¼ÿ¼ÿ¼ÿÀÿ¼ÿ¼ÿÂÿ±ÿ¶ÿ©ÿ­ÿ­ÿ¯ÿÀÿ¿ÿ¸ÿÉÿ±ÿºÿ³ÿ½ÿÁÿºÿÊÿ½ÿºÿ¸ÿÀÿÁÿÀÿ´ÿ¹ÿÈÿÄÿÄÿÎÿÉÿ»ÿ¿ÿÀÿºÿºÿ·ÿ½ÿÍÿÅÿ¸ÿÁÿÆÿ¼ÿ¹ÿ±ÿµÿÁÿ¸ÿºÿÃÿÀÿ½ÿÀÿ³ÿ´ÿÆÿÆÿÌÿ·ÿÎÿ²ÿ¹ÿÄÿ¸ÿÀÿµÿ½ÿ²ÿÁÿ·ÿ¼ÿÄÿ¸ÿ¿ÿ¹ÿÂÿ½ÿ¯ÿ²ÿ¹ÿ¼ÿ¾ÿ·ÿ»ÿÀÿ»ÿ²ÿ°ÿ´ÿ­ÿ¯ÿ¶ÿ°ÿ½ÿÆÿ®ÿ­ÿ¦ÿ»ÿ·ÿ·ÿÁÿÁÿÄÿ°ÿÄÿÇÿ¯ÿ»ÿ¶ÿÄÿ·ÿ¶ÿ¶ÿ¯ÿÃÿºÿ³ÿ¯ÿ´ÿ¿ÿÀÿ¾ÿ»ÿ¾ÿºÿÄÿÀÿÀÿÁÿ±ÿ³ÿ®ÿ¯ÿ·ÿ¹ÿ±ÿ´ÿÂÿÉÿÄÿ·ÿ¹ÿÂÿÆÿµÿ¶ÿÂÿºÿ¶ÿ¿ÿºÿºÿÆÿ·ÿºÿ¿ÿ¶ÿ¹ÿ­ÿ§ÿ·ÿ»ÿÁÿ¸ÿÀÿ¶ÿ¾ÿ°ÿ¨ÿÇÿ»ÿ¬ÿµÿ¶ÿ®ÿ·ÿÃÿ»ÿ¸ÿ³ÿºÿºÿ¶ÿ´ÿ«ÿ¯ÿ±ÿ»ÿÈÿÂÿ½ÿÀÿÄÿÂÿ»ÿ¶ÿºÿºÿ¸ÿ«ÿ¹ÿ¸ÿ¾ÿÀÿÅÿµÿ¥ÿ¾ÿ²ÿ¸ÿ¾ÿ¡ÿ´ÿ¹ÿÃÿÈÿÂÿÆÿ³ÿªÿ¿ÿÀÿ²ÿÁÿ¾ÿºÿ½ÿ´ÿ¬ÿ³ÿ»ÿ½ÿ¸ÿºÿÂÿ½ÿ¶ÿ¶ÿ¸ÿºÿ¾ÿÅÿÅÿ¿ÿÀÿÅÿºÿ½ÿÀÿ¼ÿ»ÿÅÿÁÿ¹ÿ¶ÿ´ÿºÿºÿ±ÿÀÿ²ÿ³ÿ³ÿ®ÿµÿ»ÿªÿ¹ÿ¨ÿ°ÿ­ÿ»ÿÁÿÁÿ¿ÿ¶ÿ®ÿ¯ÿ»ÿÇÿÄÿ³ÿ²ÿ·ÿ»ÿÀÿ°ÿ°ÿÃÿÄÿÃÿÂÿ¿ÿ¿ÿºÿÄÿ¿ÿ¿ÿ¿ÿ³ÿ½ÿÆÿÁÿÅÿ¶ÿÀÿ®ÿ°ÿÆÿÂÿ¸ÿÅÿÇÿ°ÿ³ÿËÿ¬ÿ¸ÿÁÿ½ÿ»ÿ¸ÿºÿ¯ÿ¼ÿÅÿ¹ÿ´ÿ«ÿ¹ÿ·ÿÄÿÈÿ³ÿ±ÿºÿÁÿ¿ÿ´ÿ®ÿ³ÿ¾ÿ²ÿÁÿ¿ÿ¸ÿ»ÿÄÿ±ÿªÿ¹ÿ¸ÿ¸ÿ°ÿµÿÂÿ¯ÿ±ÿ¼ÿµÿ¶ÿÁÿÂÿ»ÿ¼ÿÃÿºÿÁÿÂÿ¶ÿ¸ÿ½ÿ½ÿ»ÿ»ÿ¿ÿ¼ÿºÿÀÿÁÿÀÿ¼ÿ»ÿÁÿÃÿÊÿÆÿÉÿ¿ÿ·ÿ¸ÿµÿÉÿÅÿÃÿÂÿÃÿ¯ÿ¾ÿ¶ÿÄÿ¥ÿ»ÿÁÿÙÿÉÿÊÿÄÿ¯ÿ´ÿºÿÁÿºÿÂÿÆÿ½ÿ¼ÿ¿ÿ´ÿ»ÿÀÿ¼ÿµÿ¶ÿÊÿÆÿ³ÿ»ÿÆÿÁÿÇÿºÿÅÿ¸ÿ¿ÿ½ÿ°ÿ´ÿÆÿÅÿ±ÿ¹ÿÃÿÌÿ·ÿÉÿÂÿ¸ÿÅÿÄÿ½ÿ¸ÿÉÿÆÿ¾ÿ³ÿ¸ÿ»ÿ¸ÿ´ÿ½ÿÂÿ½ÿºÿ´ÿµÿÃÿÉÿÆÿ¿ÿ¾ÿ¹ÿªÿ±ÿÀÿºÿ¿ÿÆÿ·ÿÇÿ¸ÿºÿËÿÇÿ­ÿÍÿÅÿ¼ÿ¼ÿÁÿ½ÿµÿÂÿ»ÿÅÿÂÿ½ÿÄÿ¸ÿ¿ÿÎÿ¹ÿ®ÿ¸ÿ³ÿ´ÿ»ÿÀÿµÿ»ÿ¼ÿ¼ÿ·ÿÎÿµÿ´ÿ»ÿ½ÿ·ÿ«ÿÂÿÄÿºÿ°ÿ»ÿÈÿÌÿ¶ÿ¯ÿºÿ±ÿÍÿÆÿ¾ÿ¼ÿ¾ÿºÿ¼ÿÉÿÅÿ·ÿ´ÿ¹ÿºÿ½ÿ¼ÿ²ÿ¾ÿÊÿ¹ÿ¼ÿÎÿ¼ÿºÿ¹ÿÃÿµÿÅÿ·ÿ»ÿºÿ¸ÿ¶ÿ¿ÿ¿ÿµÿ·ÿ´ÿ¼ÿµÿÀÿ¿ÿ¹ÿ¼ÿ¸ÿ¼ÿ¶ÿ´ÿºÿÅÿ¾ÿ¿ÿµÿ¿ÿ¤ÿµÿ©ÿÈÿ¯ÿ±ÿÌÿÁÿ¾ÿ°ÿ²ÿ¶ÿºÿ±ÿ½ÿ·ÿµÿ»ÿ¼ÿ¹ÿ¶ÿ¸ÿ¸ÿ²ÿ³ÿ»ÿÁÿ½ÿ·ÿ·ÿ²ÿ´ÿ¾ÿ¨ÿ¹ÿ¯ÿ­ÿ¹ÿ«ÿÉÿ¶ÿ±ÿ®ÿ¿ÿÇÿÄÿ·ÿÅÿ½ÿµÿ»ÿÊÿÆÿ»ÿ¼ÿ¾ÿËÿÃÿ°ÿËÿ·ÿ¤ÿ½ÿÁÿÇÿ´ÿÅÿ³ÿÍÿÆÿ¸ÿµÿ»ÿÀÿ¾ÿ«ÿ¸ÿµÿ³ÿ¹ÿ¹ÿ·ÿºÿºÿµÿ¼ÿ½ÿ¥ÿ°ÿµÿ¶ÿÀÿ±ÿ´ÿ´ÿÉÿÕÿ­ÿÅÿÃÿ¸ÿ³ÿ¹ÿ¼ÿ­ÿ¼ÿ¼ÿ¼ÿ»ÿ¹ÿ»ÿÊÿÃÿ³ÿÀÿÀÿ¹ÿ´ÿ¸ÿ·ÿ¶ÿ¼ÿ»ÿ´ÿÈÿ¬ÿ½ÿÁÿ¾ÿ²ÿÆÿ¹ÿ´ÿ´ÿ¶ÿ¹ÿ·ÿÁÿ¿ÿ¼ÿÀÿµÿ»ÿÄÿ¼ÿ±ÿªÿÄÿÂÿªÿ»ÿµÿ·ÿ·ÿ»ÿ¶ÿÁÿÅÿ¶ÿ¯ÿ½ÿ¿ÿÀÿ¾ÿ»ÿ½ÿ±ÿ¨ÿ±ÿ°ÿ³ÿµÿ½ÿÂÿ¾ÿÂÿÍÿÄÿ´ÿ»ÿ°ÿÈÿÆÿÌÿºÿºÿ´ÿ»ÿ½ÿÃÿÇÿÄÿÃÿÀÿÈÿ·ÿ´ÿ¸ÿÈÿ»ÿÀÿÁÿ¿ÿ·ÿ¯ÿ´ÿ¶ÿÃÿ»ÿ±ÿ¬ÿ©ÿ¸ÿ¸ÿ¬ÿ­ÿ¯ÿ±ÿ³ÿ±ÿ¯ÿ¬ÿ±ÿªÿ·ÿ³ÿÁÿ¹ÿ³ÿ©ÿ¿ÿÆÿ¤ÿµÿ»ÿÄÿÎÿÄÿ±ÿ¸ÿÍÿÂÿ¹ÿ¿ÿÁÿÂÿºÿ·ÿ»ÿ²ÿºÿ¸ÿ¾ÿ¹ÿ½ÿ·ÿ²ÿ¯ÿ³ÿ¼ÿ¸ÿ¸ÿÂÿ½ÿ¹ÿ¬ÿ®ÿ·ÿ®ÿÂÿÔÿ¡ÿªÿ¥ÿ­ÿ­ÿ¿ÿÃÿ¹ÿ¼ÿ´ÿ¶ÿµÿ§ÿ¬ÿ½ÿ¾ÿ¿ÿÇÿ¹ÿ­ÿ¬ÿÁÿÄÿÀÿµÿ°ÿ¬ÿ²ÿ´ÿ´ÿ¹ÿ´ÿ­ÿ´ÿ¾ÿ¿ÿÁÿ½ÿ¹ÿÃÿÆÿ»ÿ´ÿÄÿ´ÿÀÿ¹ÿÇÿµÿºÿÈÿÅÿÄÿÂÿºÿ»ÿºÿºÿ¹ÿ·ÿÀÿÄÿÆÿ¶ÿ¶ÿ´ÿÂÿÄÿ¹ÿ¯ÿ°ÿ¿ÿÈÿ¾ÿ±ÿ²ÿ³ÿ¯ÿÄÿÅÿ­ÿ¼ÿ¿ÿÆÿ¿ÿ²ÿ­ÿ¾ÿ¿ÿ³ÿ®ÿ²ÿ¹ÿ¾ÿ¿ÿ¼ÿ¿ÿ¸ÿ¾ÿ¸ÿÆÿ¸ÿ²ÿ´ÿ´ÿ¶ÿ¼ÿÎÿÇÿÁÿÃÿ¼ÿ»ÿÂÿ¶ÿ¯ÿ¾ÿËÿ³ÿ³ÿÀÿÃÿ¶ÿºÿºÿ¿ÿÆÿÇÿÆÿ¼ÿ»ÿÎÿÅÿªÿ´ÿ¿ÿ­ÿ³ÿËÿªÿ³ÿ¬ÿ¬ÿ·ÿ¾ÿ»ÿµÿºÿÅÿÉÿÊÿ¬ÿ­ÿ´ÿ¾ÿ·ÿÅÿºÿºÿ½ÿ¿ÿ½ÿ·ÿµÿÃÿÉÿ²ÿ¯ÿÁÿ¶ÿ·ÿ¯ÿ¾ÿ«ÿ²ÿ®ÿªÿµÿ¶ÿ´ÿ´ÿ³ÿ·ÿ¿ÿÁÿµÿ½ÿ¯ÿ·ÿÆÿ²ÿ¿ÿ¾ÿ½ÿ¶ÿÁÿÁÿ²ÿ»ÿÀÿ¼ÿ¿ÿ°ÿ·ÿºÿÄÿ¹ÿ¼ÿ°ÿ±ÿ½ÿÁÿ¿ÿÃÿÂÿºÿ½ÿ¸ÿ¥ÿ¬ÿ§ÿÃÿ¶ÿ½ÿ¹ÿÆÿÈÿºÿ·ÿ»ÿ·ÿ·ÿÉÿ±ÿ»ÿÀÿ±ÿÂÿ¾ÿ³ÿ¹ÿÂÿÊÿÅÿ»ÿ¼ÿÁÿÅÿºÿÃÿ³ÿ´ÿ°ÿ®ÿ³ÿ¿ÿ¸ÿ¸ÿ½ÿ°ÿ«ÿ½ÿÇÿÚÿ¾ÿ¼ÿ³ÿËÿÈÿ¿ÿ»ÿÂÿÄÿÃÿÅÿ»ÿ°ÿµÿ¯ÿÀÿ²ÿ¼ÿÃÿÅÿ»ÿÀÿ¿ÿ·ÿ½ÿÊÿÊÿ·ÿÄÿ¹ÿ­ÿÅÿ°ÿ·ÿÂÿÁÿ½ÿ»ÿ¹ÿ¸ÿ­ÿ·ÿºÿ¿ÿ³ÿÃÿÁÿ»ÿÃÿÂÿ¬ÿ­ÿÄÿ½ÿ®ÿ»ÿ ÿ­ÿ³ÿ³ÿ¾ÿ·ÿ·ÿ±ÿ¯ÿ¹ÿ¸ÿªÿ°ÿ¶ÿ­ÿ¯ÿ·ÿ¬ÿ«ÿ¾ÿÂÿ¨ÿÿ®ÿ­ÿ²ÿÄÿ²ÿÉÿ°ÿ©ÿ­ÿ±ÿ»ÿºÿµÿ»ÿ»ÿ¬ÿ»ÿ­ÿ®ÿ³ÿ¶ÿ»ÿµÿÁÿ½ÿ«ÿ¬ÿ´ÿÀÿ²ÿ·ÿ²ÿÂÿÂÿ±ÿ¹ÿ¿ÿÀÿºÿ¯ÿºÿ­ÿ¨ÿ¸ÿ°ÿÿµÿ°ÿ±ÿµÿ´ÿ¸ÿ±ÿ¬ÿ«ÿÿ¦ÿ°ÿ·ÿ²ÿ½ÿÂÿ»ÿ¶ÿ¶ÿ¼ÿ³ÿÃÿ²ÿÅÿÇÿ¿ÿÀÿÈÿÀÿ«ÿªÿ«ÿ¸ÿ¹ÿ°ÿ¸ÿÂÿ¶ÿ¹ÿÁÿ¼ÿ¯ÿ®ÿÅÿÃÿ¿ÿ¯ÿ³ÿ¼ÿÓÿÎÿ¸ÿ³ÿ·ÿÂÿ¿ÿÊÿÈÿ¼ÿ¿ÿ¼ÿºÿ½ÿÀÿÀÿÂÿ¿ÿ»ÿ¯ÿµÿ²ÿ°ÿ³ÿ³ÿµÿ¶ÿ©ÿ°ÿ¶ÿ¬ÿ±ÿ ÿ¡ÿ ÿ£ÿ¨ÿ©ÿ¨ÿ«ÿ©ÿ´ÿ¯ÿ¯ÿ¶ÿ·ÿµÿµÿ³ÿ®ÿ¢ÿ«ÿ¬ÿºÿ·ÿ©ÿ¯ÿ³ÿ¸ÿÁÿ¾ÿÀÿ·ÿÅÿ¾ÿ¶ÿ´ÿºÿ¿ÿ¾ÿ¾ÿ¾ÿµÿËÿ§ÿÅÿ»ÿ­ÿ´ÿ¹ÿ¶ÿ¹ÿ ÿ­ÿÄÿ¶ÿÁÿ¸ÿ±ÿ¨ÿÿ ÿ©ÿ´ÿ®ÿµÿ´ÿ¶ÿ½ÿÃÿ½ÿ¶ÿÀÿ¼ÿ©ÿ»ÿ­ÿ¶ÿ¶ÿ´ÿ²ÿ°ÿ¶ÿ°ÿ¹ÿ«ÿ¦ÿ¥ÿÿ¡ÿ³ÿÇÿËÿÆÿµÿÄÿ¹ÿ¸ÿ¸ÿ»ÿ·ÿ©ÿ«ÿ®ÿ­ÿ¼ÿ»ÿªÿªÿ®ÿ§ÿªÿ±ÿ·ÿ¿ÿÀÿ¶ÿ·ÿ´ÿ´ÿ½ÿ¼ÿ¶ÿºÿªÿ§ÿ±ÿ²ÿ°ÿ²ÿ¶ÿ¶ÿ´ÿÃÿ¾ÿ·ÿµÿ±ÿ­ÿ¬ÿ¹ÿ³ÿ¢ÿ¤ÿ®ÿ¸ÿ»ÿ³ÿ¬ÿ­ÿµÿ ÿÂÿ¯ÿ®ÿ·ÿ³ÿ¬ÿ³ÿ»ÿ®ÿªÿ¬ÿ²ÿ¹ÿºÿºÿ·ÿ¹ÿÁÿÂÿ·ÿ¼ÿ¼ÿ¼ÿ±ÿ·ÿ¸ÿ±ÿ¹ÿÄÿ¹ÿºÿ°ÿ¹ÿ¶ÿºÿÄÿÄÿ»ÿÁÿ´ÿÃÿÂÿ·ÿ»ÿÄÿÇÿÇÿÁÿ´ÿÌÿÀÿÈÿËÿ¾ÿµÿ¶ÿ¹ÿ¿ÿ¹ÿµÿ¹ÿÅÿÇÿ¿ÿ¸ÿ¸ÿ¸ÿ´ÿ¼ÿ¿ÿ¼ÿ¸ÿ¸ÿ¹ÿ´ÿ²ÿÈÿÎÿÃÿÉÿ´ÿºÿÄÿ¿ÿ»ÿ»ÿ¼ÿÉÿØÿ»ÿµÿÀÿÃÿÄÿÇÿ¼ÿ¾ÿµÿ¾ÿ¿ÿ¿ÿ¹ÿµÿ¶ÿ³ÿ¸ÿµÿ®ÿ»ÿ¿ÿ©ÿ·ÿÓÿÐÿ¹ÿ¾ÿ·ÿ²ÿ½ÿ¸ÿ¼ÿ·ÿ¼ÿÄÿÃÿÆÿÇÿ¼ÿ³ÿ¿ÿÄÿÁÿµÿ©ÿ­ÿ»ÿ³ÿÈÿÍÿ¾ÿÆÿÂÿËÿÄÿ¹ÿ¿ÿÁÿÌÿÖÿµÿ¿ÿÉÿÄÿÄÿÈÿÂÿµÿ´ÿºÿ°ÿÁÿ¶ÿÎÿ·ÿ±ÿ¹ÿ¶ÿºÿÄÿ¬ÿ½ÿ½ÿÂÿÃÿµÿ³ÿºÿ¼ÿ¼ÿÁÿµÿ¾ÿ±ÿºÿ¹ÿ»ÿÐÿËÿ®ÿ­ÿ¸ÿ¬ÿÅÿ¼ÿ¿ÿÌÿÉÿÃÿÄÿÃÿ¾ÿÀÿËÿÀÿÃÿÑÿ²ÿ°ÿºÿÀÿ¼ÿ³ÿ°ÿ­ÿµÿµÿ½ÿÄÿºÿ¯ÿ¶ÿÇÿÈÿ¼ÿµÿ·ÿÉÿÄÿµÿºÿ¸ÿ¶ÿ±ÿ´ÿ»ÿºÿ¿ÿÈÿ±ÿ¼ÿÃÿ¿ÿ½ÿ¶ÿ¹ÿ»ÿºÿÁÿµÿ¸ÿËÿ£ÿ±ÿÃÿÁÿ²ÿ²ÿ²ÿ´ÿÉÿÖÿ·ÿ´ÿ®ÿÆÿ·ÿ½ÿ¹ÿ¾ÿ¹ÿ±ÿ²ÿ­ÿ»ÿ½ÿµÿ¸ÿµÿºÿ³ÿµÿ¶ÿµÿ¶ÿ·ÿ·ÿ¶ÿ¹ÿ·ÿ½ÿ³ÿ¶ÿÆÿÀÿ´ÿµÿ¹ÿ»ÿÇÿºÿÅÿÊÿµÿ¹ÿ¸ÿÅÿÆÿÂÿ¼ÿ·ÿ½ÿÆÿÊÿ»ÿ¿ÿ·ÿ­ÿ±ÿ¯ÿ»ÿ¿ÿÁÿºÿ°ÿ¿ÿ¿ÿ¾ÿÃÿÉÿÃÿ½ÿ©ÿÃÿÀÿ´ÿ¹ÿ¾ÿ±ÿªÿÀÿ¶ÿ¾ÿ½ÿ®ÿ´ÿ¸ÿ·ÿ¼ÿ¿ÿ¿ÿÁÿÇÿÌÿ´ÿ½ÿ³ÿ¸ÿ»ÿ®ÿ±ÿ¯ÿµÿÀÿºÿ²ÿ·ÿ·ÿÀÿ°ÿ¹ÿ¹ÿ«ÿ¾ÿ·ÿ¼ÿ¯ÿ§ÿ°ÿ¿ÿÉÿÃÿºÿÃÿ¸ÿ¹ÿ¶ÿÁÿÏÿÂÿÀÿÂÿºÿ¶ÿ»ÿÁÿÃÿµÿ°ÿÃÿ´ÿ±ÿ¶ÿ½ÿÁÿ»ÿ±ÿ´ÿ·ÿ¶ÿ½ÿµÿÇÿ³ÿ±ÿ·ÿÉÿ¾ÿ³ÿ±ÿ¬ÿ¹ÿ¾ÿ¹ÿºÿ¼ÿ¼ÿ½ÿÅÿ¶ÿ±ÿÈÿÐÿ³ÿ´ÿ»ÿ¸ÿ¾ÿÀÿ»ÿÀÿÃÿÄÿÂÿ¸ÿ±ÿÎÿ¼ÿ¸ÿºÿÀÿÁÿºÿºÿÃÿÇÿÈÿÄÿÁÿ¹ÿªÿ¾ÿ·ÿÀÿºÿ¯ÿ¹ÿ¾ÿ¾ÿ¿ÿ·ÿ´ÿ»ÿÀÿÍÿÄÿÈÿÈÿ°ÿÌÿÿÿ§ÿÄÿÁÿ²ÿ¶ÿ¾ÿÀÿÀÿÂÿÈÿ¿ÿµÿÃÿ·ÿÅÿµÿÆÿ¸ÿ¼ÿÂÿºÿ·ÿ¼ÿ½ÿ·ÿÀÿÏÿÄÿ»ÿ´ÿÄÿ¾ÿ«ÿ³ÿ®ÿ´ÿ·ÿ²ÿ¸ÿºÿ¸ÿ¸ÿ¶ÿ¹ÿÈÿÇÿÆÿÄÿÀÿËÿµÿÂÿÈÿ¿ÿ¼ÿÉÿÉÿÃÿÃÿºÿ²ÿ·ÿºÿ·ÿ¼ÿÂÿ±ÿ¼ÿÔÿÅÿ»ÿ´ÿ¼ÿ½ÿ¿ÿÃÿ¾ÿ¹ÿºÿ»ÿºÿ¾ÿ¿ÿÀÿÆÿÑÿÄÿ°ÿ¸ÿÀÿÈÿÈÿÇÿÇÿÄÿ¶ÿ·ÿÄÿÒÿÓÿÂÿÅÿ½ÿ¸ÿÃÿ´ÿÃÿÄÿ°ÿ¿ÿµÿÆÿÄÿ¾ÿ´ÿ°ÿ²ÿ¹ÿ¿ÿ¸ÿ¾ÿÄÿ©ÿ²ÿ»ÿºÿ¿ÿ´ÿ¥ÿ®ÿ¿ÿ´ÿ­ÿ¹ÿ¼ÿ¸ÿÀÿÄÿÃÿÃÿ¸ÿÃÿ°ÿºÿ¾ÿ¬ÿµÿ¬ÿÇÿ¾ÿºÿÀÿ½ÿ»ÿ¶ÿ²ÿ¹ÿ¾ÿ½ÿ¾ÿÀÿÊÿÁÿ«ÿ¸ÿ¾ÿÓÿ³ÿÍÿÒÿ®ÿÆÿÉÿ¾ÿ²ÿ¼ÿ¿ÿ¿ÿ¼ÿ¾ÿ¿ÿ»ÿ¾ÿ¹ÿ¬ÿ°ÿ«ÿ°ÿ®ÿÀÿµÿªÿ¿ÿ¤ÿµÿºÿ¸ÿÁÿ¼ÿ®ÿ½ÿÁÿ®ÿµÿÄÿ¸ÿ±ÿºÿ·ÿ±ÿºÿ§ÿÐÿÀÿ½ÿ¹ÿ¼ÿ½ÿÄÿÆÿ¹ÿµÿÀÿÄÿÁÿµÿ¨ÿ®ÿºÿ¹ÿ²ÿ°ÿ¶ÿ­ÿ²ÿÀÿ¾ÿ¾ÿÁÿ¹ÿ¼ÿÉÿ»ÿ´ÿÁÿ½ÿ®ÿºÿÃÿÃÿÅÿ¾ÿ´ÿ·ÿÅÿÄÿÂÿÃÿ»ÿ¬ÿ¿ÿºÿ½ÿÈÿ»ÿ¸ÿ±ÿÀÿ¸ÿÆÿÆÿÁÿÀÿÉÿÌÿºÿµÿÀÿ¿ÿÇÿÂÿ­ÿ·ÿ¹ÿ­ÿ»ÿ©ÿÂÿÎÿ£ÿÆÿ¾ÿºÿËÿÍÿËÿÅÿºÿ³ÿ°ÿ³ÿµÿ¸ÿÀÿ¿ÿ·ÿ½ÿ¶ÿÀÿÅÿ¸ÿ¸ÿÁÿÄÿ¦ÿ°ÿ¾ÿÀÿ¿ÿÄÿÊÿ¹ÿ³ÿµÿ°ÿ·ÿ»ÿ½ÿÀÿ¾ÿ»ÿ¿ÿ¾ÿ´ÿÃÿºÿ¹ÿÄÿÅÿ¸ÿ§ÿÆÿµÿ¯ÿ³ÿ¸ÿÈÿ±ÿ¸ÿÇÿ¸ÿµÿ¿ÿÌÿÆÿ¾ÿÁÿÃÿÅÿÅÿÇÿÎÿÁÿ²ÿ³ÿÀÿ´ÿ·ÿ·ÿ°ÿÆÿ³ÿ±ÿ²ÿ»ÿÃÿªÿ±ÿµÿ±ÿÃÿÉÿÌÿÀÿ¿ÿÇÿÅÿÁÿÃÿÆÿ½ÿ½ÿÅÿ¬ÿ¥ÿ½ÿºÿ·ÿ²ÿ¸ÿ¸ÿ¸ÿ¹ÿÆÿ²ÿ¼ÿÍÿ½ÿ½ÿ°ÿºÿ²ÿÅÿÀÿÀÿ¼ÿ½ÿÅÿ¿ÿ»ÿ¾ÿ¹ÿ¹ÿ½ÿÈÿÎÿ¹ÿ¹ÿ¸ÿ»ÿ³ÿ±ÿÄÿÈÿ½ÿÎÿ¸ÿ¯ÿËÿ¶ÿ¹ÿÊÿºÿ¹ÿÆÿÃÿ°ÿ¨ÿ¶ÿÌÿÌÿ¿ÿºÿµÿ¸ÿÁÿÅÿÍÿÔÿÐÿÄÿ·ÿÊÿÈÿ¼ÿ±ÿ·ÿºÿ°ÿ²ÿ¼ÿ¹ÿÀÿºÿ´ÿ¹ÿ¾ÿ»ÿ¼ÿÂÿ¸ÿ±ÿ¹ÿÃÿ»ÿ¹ÿ¿ÿ½ÿ»ÿ¸ÿ¶ÿ¸ÿºÿ¸ÿµÿ²ÿ¹ÿÉÿÊÿÈÿ»ÿÅÿÇÿ¡ÿÆÿÚÿÁÿÊÿ¶ÿ°ÿ¿ÿ§ÿ´ÿ»ÿÁÿ±ÿ¾ÿ¿ÿ¹ÿ¿ÿÃÿ¶ÿ­ÿ«ÿ²ÿ¼ÿ°ÿ­ÿÀÿÂÿ¼ÿÊÿ»ÿÆÿ¾ÿ´ÿºÿÆÿ¼ÿµÿ´ÿ´ÿÍÿµÿ¹ÿÇÿ´ÿ¯ÿ¹ÿ¯ÿ°ÿ½ÿ¿ÿµÿ­ÿ¿ÿ¹ÿµÿ¶ÿ°ÿ²ÿ¿ÿÅÿÁÿÉÿÅÿ¬ÿ²ÿÀÿ¼ÿÂÿ½ÿÂÿÀÿ°ÿÀÿÂÿÇÿ¬ÿ·ÿ®ÿ¿ÿºÿ±ÿ´ÿ¶ÿÁÿ¯ÿ¥ÿ¹ÿ°ÿ±ÿÄÿÂÿµÿ´ÿ¼ÿ´ÿ¸ÿºÿ´ÿµÿ¸ÿ½ÿ¼ÿ·ÿÀÿÅÿ¼ÿ¾ÿ»ÿÀÿ¿ÿÃÿ¿ÿºÿ®ÿ¶ÿ°ÿ·ÿ¹ÿÀÿÀÿ¶ÿ¯ÿ¹ÿ¯ÿ³ÿ¿ÿ½ÿ¶ÿ·ÿ²ÿÄÿ¸ÿ¶ÿÃÿ¹ÿÀÿ¹ÿ¼ÿÁÿ¾ÿ¹ÿ²ÿ´ÿ³ÿ¹ÿ¼ÿ®ÿ¸ÿÂÿ¾ÿ¾ÿ¸ÿ¹ÿ½ÿ°ÿ»ÿÃÿ·ÿ´ÿ§ÿ¼ÿ¯ÿ§ÿªÿÂÿºÿ¿ÿ¸ÿ¹ÿ¯ÿÃÿÃÿ¬ÿÇÿÅÿÅÿÐÿ·ÿµÿ¿ÿ´ÿºÿÉÿÒÿÉÿÉÿÇÿ¹ÿ¾ÿÅÿÈÿÆÿÁÿÊÿ¿ÿ¿ÿ°ÿ´ÿ´ÿ³ÿÆÿ³ÿÇÿ«ÿ´ÿµÿÈÿ·ÿ£ÿºÿÂÿÎÿÂÿ½ÿ¯ÿ³ÿÃÿºÿÎÿ½ÿ¹ÿ½ÿÊÿ³ÿ¶ÿ·ÿ¸ÿ»ÿ·ÿÅÿÉÿ¶ÿ³ÿÃÿÃÿÀÿ»ÿ´ÿÃÿÇÿÀÿ²ÿ¾ÿ¶ÿ±ÿ¸ÿ³ÿ»ÿÄÿ½ÿ²ÿ°ÿ¿ÿ¸ÿ¼ÿÂÿ½ÿ¿ÿÄÿ½ÿ­ÿ´ÿ¾ÿ¹ÿ¹ÿ»ÿ½ÿ³ÿÄÿ¯ÿ¶ÿºÿ¨ÿ¥ÿÊÿ¾ÿ¾ÿÆÿ¼ÿ¾ÿºÿ´ÿ¹ÿ¿ÿ¸ÿ²ÿÀÿÈÿÂÿ¾ÿ¾ÿ¼ÿÃÿÁÿÆÿºÿ¸ÿ¶ÿ­ÿ³ÿºÿµÿ´ÿ®ÿ¸ÿÆÿ¹ÿÂÿ²ÿÀÿ³ÿÅÿÄÿÅÿ»ÿ­ÿ¸ÿ·ÿÉÿÇÿÏÿ¾ÿ¼ÿÆÿÈÿÍÿÈÿ¿ÿÆÿÃÿ¹ÿ¹ÿ¸ÿ¶ÿ½ÿÉÿÉÿÄÿ¾ÿ²ÿ¬ÿ£ÿªÿÃÿÍÿÈÿ³ÿ·ÿÀÿÄÿ¸ÿ»ÿ¸ÿÁÿ±ÿ½ÿµÿÃÿ¾ÿ¾ÿÃÿÂÿÄÿ»ÿÆÿÁÿ¾ÿ®ÿÇÿÊÿÃÿÃÿ²ÿ½ÿ¹ÿ¾ÿ³ÿ³ÿ¹ÿ¸ÿ¸ÿ¿ÿµÿ²ÿºÿ°ÿ°ÿºÿ¸ÿ¶ÿÁÿÌÿÄÿ¸ÿ¥ÿ¡ÿÆÿºÿ°ÿ½ÿÄÿÈÿ¼ÿ±ÿ©ÿ³ÿ¿ÿÊÿÑÿÃÿÀÿÁÿ°ÿ»ÿÊÿ¶ÿ¸ÿ»ÿ±ÿ®ÿÊÿÀÿ¶ÿ¯ÿ¨ÿ¦ÿ¸ÿºÿºÿ¾ÿ»ÿ¾ÿÃÿ¿ÿ´ÿ¾ÿÅÿ»ÿºÿºÿ»ÿ¼ÿ¼ÿ²ÿ¹ÿµÿ¶ÿ¹ÿÅÿ±ÿ­ÿ¯ÿ°ÿ«ÿ²ÿ´ÿ¿ÿ¸ÿ©ÿ¹ÿ¶ÿÄÿÉÿÄÿ²ÿ´ÿ¹ÿ¾ÿÁÿ¶ÿ¸ÿ­ÿµÿµÿºÿÁÿµÿ»ÿ½ÿ»ÿºÿ·ÿ¶ÿ«ÿ°ÿ¹ÿ¼ÿ¾ÿÇÿÆÿ²ÿ¹ÿËÿÄÿºÿ¸ÿ¾ÿ¶ÿ¯ÿ½ÿ¾ÿ¿ÿµÿ´ÿ§ÿ¬ÿ»ÿ±ÿ­ÿ¶ÿ¨ÿ·ÿ¸ÿ¸ÿËÿ¼ÿ¿ÿ´ÿµÿ»ÿÅÿ·ÿÈÿÁÿ¹ÿ¾ÿ½ÿ¶ÿ·ÿ²ÿºÿ¿ÿÈÿËÿÂÿ¼ÿ½ÿ¶ÿ¯ÿµÿ¿ÿÁÿ¸ÿÇÿÄÿ¹ÿÄÿÃÿÀÿ¸ÿÂÿ·ÿÄÿ´ÿºÿÉÿÅÿ»ÿÊÿÁÿ¿ÿ¼ÿ¹ÿ°ÿÈÿ·ÿ²ÿ¶ÿµÿ±ÿ»ÿ¾ÿÀÿºÿ³ÿ´ÿ¾ÿÇÿÃÿÀÿ¼ÿ½ÿ¹ÿÀÿ¿ÿ°ÿ¶ÿÁÿÀÿ¿ÿ¾ÿ½ÿ·ÿºÿÄÿÀÿ¼ÿÁÿÆÿºÿ¿ÿ»ÿÂÿ¶ÿµÿ±ÿ¿ÿºÿÅÿªÿÀÿ¯ÿÐÿ¼ÿÊÿÅÿÏÿËÿÁÿ°ÿÉÿÃÿ³ÿµÿ¯ÿ®ÿÄÿÊÿÇÿÂÿ±ÿ¸ÿºÿ³ÿ°ÿ±ÿ¿ÿÇÿ¾ÿ¯ÿ¼ÿ¾ÿ³ÿ³ÿÀÿÃÿ½ÿ³ÿ»ÿ»ÿ²ÿÆÿ¾ÿ¹ÿÃÿ¹ÿÁÿ¿ÿ¯ÿ´ÿÀÿ´ÿ»ÿÅÿÐÿºÿÉÿÇÿÀÿ³ÿºÿ¿ÿ½ÿ¾ÿ¹ÿ·ÿ¸ÿ¾ÿ¾ÿ¹ÿ¼ÿÂÿÂÿ¾ÿ¼ÿºÿ¼ÿ¸ÿ¶ÿÀÿ¹ÿÅÿ¿ÿÊÿÍÿÂÿ¼ÿ¹ÿ½ÿ»ÿ²ÿ»ÿ¿ÿÆÿÇÿÃÿÃÿµÿ¯ÿ´ÿ²ÿ±ÿ¸ÿ²ÿ®ÿÁÿºÿºÿÉÿºÿ³ÿ·ÿ°ÿ¸ÿ½ÿ¶ÿÃÿÈÿ´ÿºÿÂÿ³ÿ¬ÿÀÿÎÿºÿÁÿ¤ÿÅÿ¼ÿ×ÿÀÿ»ÿÂÿÈÿ¹ÿÏÿËÿ¼ÿÂÿÊÿ½ÿÁÿ¼ÿºÿÀÿÅÿ»ÿµÿµÿµÿÀÿÄÿ¼ÿ¾ÿÂÿÀÿÂÿ¶ÿ³ÿ»ÿ´ÿ¾ÿÁÿºÿ¹ÿÆÿ¾ÿ¾ÿ´ÿÈÿÑÿ»ÿ³ÿÃÿÁÿ¸ÿºÿ½ÿ»ÿµÿ»ÿÁÿÃÿ¸ÿ¼ÿÃÿ»ÿ³ÿºÿÆÿÈÿ¸ÿ¶ÿ½ÿ²ÿ¿ÿÆÿÅÿÇÿÎÿÂÿÏÿÊÿ±ÿ¶ÿ¯ÿ¸ÿÁÿÀÿ¸ÿÁÿÀÿ¿ÿÍÿ¯ÿ¹ÿÀÿ¸ÿ¶ÿÆÿËÿÄÿÃÿ½ÿ²ÿ¸ÿºÿ¶ÿ·ÿµÿ¶ÿ¼ÿ·ÿ¯ÿ¯ÿ¾ÿÆÿ°ÿ¿ÿËÿ´ÿ·ÿ¹ÿÇÿºÿ±ÿ¸ÿ»ÿÀÿ±ÿÁÿ¸ÿÅÿ¹ÿ¶ÿ²ÿ©ÿ¬ÿ¿ÿºÿ¹ÿ¶ÿ±ÿ¸ÿ¢ÿÿ°ÿ¹ÿÅÿÂÿ¾ÿ½ÿÄÿÃÿµÿÃÿÅÿ­ÿÅÿ·ÿ·ÿ¯ÿ´ÿºÿ¾ÿ»ÿÁÿ³ÿ¸ÿ¾ÿµÿ³ÿµÿ»ÿµÿ¯ÿ»ÿÀÿÁÿ¼ÿ»ÿ¾ÿ¼ÿ°ÿ¶ÿ¨ÿ¸ÿ±ÿÿ­ÿÂÿÃÿ½ÿºÿ°ÿ¯ÿ±ÿ¹ÿÀÿÃÿ±ÿ¶ÿ±ÿ²ÿ¹ÿ¹ÿ²ÿ±ÿÀÿÂÿ·ÿ°ÿºÿ©ÿ³ÿ»ÿ¹ÿ¡ÿÉÿÀÿºÿ·ÿ·ÿµÿÂÿÃÿÃÿ¸ÿ»ÿ·ÿ¼ÿ²ÿ¹ÿ½ÿ¼ÿ½ÿ¼ÿÄÿÂÿ¹ÿÄÿÀÿ¾ÿÆÿ±ÿ½ÿ¼ÿ·ÿ¸ÿ¶ÿ®ÿ»ÿ´ÿ¬ÿ¸ÿÎÿ¸ÿ³ÿªÿ´ÿ¨ÿ´ÿ»ÿ¿ÿ¼ÿ¹ÿ¼ÿµÿ½ÿµÿ®ÿ¼ÿ½ÿºÿµÿ¶ÿÊÿµÿÅÿ¸ÿÂÿ³ÿ¹ÿ¶ÿ­ÿ¯ÿ·ÿ¹ÿ¸ÿ½ÿ¼ÿ¿ÿ½ÿ´ÿ¸ÿ¾ÿ½ÿ¬ÿ³ÿ¨ÿ¨ÿ»ÿ¼ÿÆÿ»ÿ³ÿ½ÿ¿ÿÀÿÀÿ¸ÿ¶ÿ¿ÿµÿµÿ´ÿ¹ÿÄÿ¹ÿ¬ÿ¸ÿÂÿ½ÿÆÿÊÿÇÿÈÿ¾ÿÈÿÊÿ½ÿ®ÿÃÿÉÿÐÿÉÿ¾ÿ®ÿ»ÿÆÿ¼ÿªÿ°ÿÆÿÊÿÇÿÌÿÄÿ»ÿ²ÿ²ÿ¶ÿ¿ÿ­ÿÂÿÅÿªÿªÿ½ÿ¶ÿ±ÿµÿ»ÿµÿºÿ¹ÿ¸ÿ·ÿ«ÿ¨ÿ©ÿÿÿÿÿ¡ÿ¦ÿ¢ÿÀÿ¬ÿÄÿ½ÿÖÿÀÿ³ÿ¸ÿ¶ÿ¸ÿ½ÿ½ÿ»ÿ¼ÿÂÿ¾ÿ²ÿ»ÿ­ÿÂÿ½ÿÅÿ·ÿ¶ÿ°ÿÂÿÀÿ»ÿ¸ÿ°ÿ±ÿ¯ÿªÿ·ÿºÿ²ÿ¶ÿ·ÿ³ÿµÿ¥ÿÿÅÿÐÿ±ÿÀÿºÿÁÿ®ÿ¸ÿÌÿÁÿ¾ÿ®ÿ²ÿ¶ÿ¶ÿ·ÿ¹ÿ¼ÿ·ÿ»ÿÁÿµÿ­ÿ»ÿºÿÉÿÄÿµÿ²ÿ°ÿ¶ÿ³ÿ¸ÿºÿªÿ©ÿ¶ÿ»ÿ¾ÿ¹ÿ®ÿ¨ÿ©ÿÃÿ¾ÿ»ÿÍÿÄÿ³ÿ¹ÿÄÿ¿ÿµÿ¾ÿÃÿ»ÿ¹ÿ·ÿ´ÿ¸ÿºÿ»ÿÀÿÌÿÑÿÇÿÁÿÄÿ¾ÿ»ÿ¿ÿ¹ÿ·ÿ¹ÿ¼ÿ»ÿ¯ÿ°ÿ¼ÿµÿÃÿ½ÿ§ÿµÿ¿ÿÀÿÈÿ»ÿ´ÿ¯ÿÀÿÈÿºÿ­ÿºÿÂÿ»ÿ¿ÿÁÿ½ÿ¼ÿÅÿÈÿÃÿÃÿ¹ÿÂÿ¹ÿÌÿÅÿ·ÿ¾ÿ¾ÿÁÿÈÿÊÿÇÿ¶ÿ½ÿ¿ÿÈÿ¶ÿ»ÿÅÿ»ÿ°ÿ¹ÿÅÿÀÿ»ÿÃÿÂÿºÿ¼ÿ¾ÿ·ÿ®ÿ¯ÿ±ÿ¸ÿ¶ÿ ÿ¥ÿ½ÿËÿÌÿÈÿÆÿÆÿ¼ÿ·ÿ¿ÿÁÿÅÿ¹ÿ©ÿµÿ·ÿ®ÿ¿ÿÉÿ¸ÿ¹ÿ¸ÿ¾ÿ¼ÿ¼ÿ½ÿ½ÿÄÿ·ÿ¸ÿÂÿÎÿ½ÿ¿ÿÂÿ¼ÿ²ÿ¸ÿ°ÿ¯ÿ¸ÿ¼ÿ¿ÿÄÿÁÿ¼ÿ³ÿ¶ÿºÿ°ÿÆÿ¿ÿ¼ÿ¿ÿ¿ÿ»ÿ¼ÿ²ÿ«ÿ¸ÿÄÿ¹ÿºÿ²ÿ°ÿ³ÿ´ÿ»ÿ¦ÿ¹ÿÀÿÅÿºÿ°ÿ´ÿ¸ÿ¸ÿ³ÿ«ÿ³ÿ¥ÿ®ÿÀÿ±ÿ¶ÿ²ÿ¾ÿÄÿÃÿºÿ°ÿ¯ÿ°ÿ±ÿÊÿ¶ÿ¬ÿ´ÿÊÿ¿ÿÅÿÆÿÉÿÆÿ¾ÿ»ÿÀÿÁÿ¿ÿ·ÿÀÿºÿ¼ÿÀÿ´ÿ¸ÿ¸ÿ·ÿ²ÿ¬ÿ³ÿ·ÿ«ÿ¨ÿªÿ»ÿÂÿ½ÿ°ÿ¶ÿ·ÿ´ÿµÿ¶ÿºÿ¼ÿµÿ¶ÿµÿµÿÅÿºÿÀÿÇÿÉÿ¿ÿÂÿÂÿÀÿ¶ÿ¨ÿ°ÿ»ÿºÿ°ÿÂÿÀÿ²ÿ°ÿÂÿÁÿ·ÿ®ÿ¶ÿ¾ÿ­ÿ­ÿÆÿÅÿ·ÿ½ÿ»ÿ¸ÿ¸ÿºÿ±ÿ²ÿ¶ÿ±ÿ¾ÿÄÿ³ÿ·ÿÁÿÉÿ¾ÿ§ÿ·ÿ¸ÿ¶ÿ¸ÿ¯ÿ¯ÿ¸ÿ¼ÿ¹ÿ«ÿµÿ¼ÿÊÿÃÿ²ÿ©ÿ²ÿÄÿÊÿ»ÿ±ÿºÿ·ÿªÿ¡ÿ²ÿ¥ÿµÿ¾ÿ·ÿµÿ¯ÿ«ÿ»ÿ¯ÿ¦ÿ´ÿ¬ÿ­ÿ¯ÿ®ÿ­ÿªÿ¥ÿ¦ÿ¤ÿªÿ¹ÿ°ÿ±ÿÁÿ¸ÿ¼ÿ¿ÿ¾ÿ±ÿ¬ÿ¿ÿ²ÿ´ÿµÿ»ÿ³ÿ¸ÿ¹ÿÁÿ¼ÿ³ÿ³ÿ³ÿ³ÿ´ÿ¢ÿ¸ÿµÿ²ÿ³ÿ»ÿ½ÿºÿ³ÿ²ÿ»ÿ­ÿ»ÿÆÿ¾ÿÅÿ¶ÿ·ÿÃÿÃÿ¸ÿ²ÿ¼ÿ½ÿ²ÿ¿ÿ»ÿ½ÿ¾ÿ¾ÿ¿ÿÁÿÀÿºÿÄÿÉÿ¿ÿ¹ÿ¼ÿÃÿÊÿÀÿ·ÿ²ÿ±ÿºÿ¶ÿÇÿÍÿ»ÿ¼ÿÁÿ¯ÿ·ÿÇÿ½ÿ·ÿÅÿÂÿ½ÿ±ÿ¯ÿ²ÿºÿµÿ¥ÿ¦ÿ¾ÿÀÿ¶ÿ¯ÿ©ÿ¯ÿÿÿÿ ÿ¤ÿ¤ÿ¬ÿ¬ÿ¯ÿ¥ÿÿ³ÿ¯ÿ­ÿ¬ÿ©ÿ«ÿªÿ¬ÿºÿÂÿÆÿÅÿ»ÿµÿ½ÿÄÿ¹ÿÀÿ½ÿÅÿÊÿ¸ÿ®ÿºÿ¾ÿ½ÿÅÿ¾ÿ¸ÿ¬ÿµÿ±ÿ¾ÿ²ÿ¸ÿ¼ÿ¶ÿ¸ÿ±ÿ¯ÿÀÿ¾ÿÂÿÂÿ¶ÿ§ÿ¡ÿ©ÿ²ÿ°ÿ²ÿ·ÿ½ÿ¹ÿ²ÿ³ÿ±ÿªÿ°ÿ¼ÿ¦ÿ¬ÿÿ°ÿ´ÿ³ÿ¯ÿ¬ÿ·ÿ¹ÿ¤ÿÿ®ÿ§ÿÿ¦ÿµÿ¶ÿ¾ÿÉÿ¹ÿÀÿ·ÿ¶ÿ¸ÿÀÿµÿÿÿ¨ÿ§ÿ¦ÿµÿ­ÿ§ÿ¯ÿ¸ÿ¹ÿ¾ÿ¸ÿÂÿÀÿµÿ¼ÿ³ÿ®ÿµÿ·ÿ¾ÿ½ÿ°ÿ¯ÿ¨ÿ¯ÿ¼ÿ»ÿ²ÿ¸ÿ¹ÿ¨ÿ¬ÿ°ÿ°ÿ»ÿ¹ÿ®ÿ±ÿ«ÿ³ÿ®ÿ¨ÿ´ÿ­ÿ«ÿ¬ÿ§ÿ¸ÿ°ÿ±ÿ²ÿ¾ÿ¾ÿ¶ÿ®ÿ¯ÿ¸ÿ«ÿ¥ÿ·ÿµÿ¹ÿ½ÿ¹ÿ¾ÿ½ÿÅÿÆÿºÿ¶ÿÅÿÌÿÅÿÀÿÁÿ¾ÿ¼ÿÌÿÑÿ¼ÿÂÿ¼ÿ³ÿ´ÿ¼ÿ½ÿ·ÿÃÿ°ÿºÿµÿ´ÿºÿ»ÿ°ÿ­ÿÃÿÂÿ»ÿ¹ÿÈÿÉÿÄÿÀÿ½ÿ¾ÿµÿ²ÿÂÿºÿµÿ½ÿÉÿÏÿÄÿ¯ÿ·ÿÏÿÏÿÆÿ¿ÿ¼ÿ½ÿÂÿÁÿÐÿÉÿ¯ÿÄÿÆÿ¿ÿÃÿÄÿ³ÿªÿ°ÿ¿ÿ¹ÿÆÿ¾ÿ¾ÿ¿ÿµÿ¯ÿ±ÿµÿ²ÿ»ÿÂÿÁÿ»ÿ´ÿ´ÿ½ÿ·ÿÅÿÅÿ»ÿ¾ÿ»ÿ·ÿ³ÿ³ÿ¹ÿ¸ÿÉÿÁÿ½ÿ¿ÿºÿ¹ÿ»ÿ¾ÿÃÿËÿÄÿÆÿÍÿÄÿ¶ÿ·ÿ·ÿµÿ¸ÿ¼ÿÀÿÑÿÆÿ¶ÿ¸ÿ¿ÿÄÿ½ÿ¶ÿ¿ÿ¿ÿÌÿÏÿÈÿ¼ÿ¿ÿÆÿÊÿÅÿÁÿÈÿ´ÿ¸ÿÇÿÉÿ¸ÿÆÿ¼ÿ±ÿ·ÿºÿ¹ÿÁÿºÿ¸ÿ¼ÿÃÿ¾ÿ±ÿ¯ÿ¹ÿ¾ÿÇÿÃÿÂÿªÿÄÿ´ÿ´ÿÁÿÃÿ½ÿ·ÿ¹ÿ¼ÿ¼ÿËÿµÿµÿÄÿÁÿºÿÂÿÍÿÃÿ²ÿ¼ÿÏÿËÿÅÿ¼ÿ»ÿ·ÿµÿ´ÿ¯ÿ±ÿ¯ÿÂÿ¸ÿ¼ÿ¼ÿ¼ÿ¹ÿ¼ÿÄÿÇÿÂÿÀÿºÿ»ÿÊÿ½ÿÌÿ¸ÿºÿ¿ÿ»ÿ»ÿºÿºÿÈÿ¾ÿ½ÿÂÿÄÿ»ÿ¾ÿ¾ÿ¸ÿ»ÿ¿ÿ´ÿ¾ÿ¬ÿ·ÿ°ÿ¼ÿ¸ÿ¯ÿ´ÿ¿ÿºÿ³ÿÂÿ¹ÿ³ÿ²ÿÇÿµÿµÿ¼ÿ¼ÿ½ÿÂÿ¼ÿ­ÿÁÿÅÿ¿ÿ×ÿÇÿËÿÒÿ¾ÿºÿ¾ÿ¹ÿ½ÿ·ÿµÿ¾ÿ¹ÿÂÿ´ÿÀÿÅÿºÿµÿ¿ÿÄÿ¼ÿ·ÿ³ÿºÿÀÿµÿ³ÿ³ÿ¼ÿÀÿºÿ³ÿ´ÿ»ÿ¾ÿÅÿÅÿÁÿ²ÿ»ÿ·ÿ´ÿ¼ÿ¸ÿ´ÿ¼ÿ»ÿ¶ÿµÿ¶ÿ®ÿºÿ¸ÿÉÿºÿ·ÿÈÿÎÿÇÿÀÿ¾ÿÃÿ·ÿËÿÂÿºÿªÿ§ÿ»ÿºÿ½ÿÃÿ¾ÿ¶ÿ«ÿ«ÿ±ÿ¹ÿÉÿÊÿÄÿ®ÿÁÿµÿ¯ÿºÿÁÿÀÿ¿ÿÃÿ±ÿµÿ±ÿ·ÿ©ÿ¶ÿ¶ÿ¼ÿ¹ÿ²ÿ´ÿ½ÿÈÿÁÿ¸ÿ·ÿ¿ÿÊÿ¬ÿ¯ÿ²ÿ»ÿÃÿ¿ÿÃÿÄÿ¸ÿ»ÿÃÿµÿ¯ÿµÿÂÿ°ÿ¸ÿÇÿÆÿ»ÿ¿ÿ¹ÿ¯ÿ¹ÿµÿ­ÿ·ÿ¹ÿËÿ´ÿ±ÿ®ÿ¯ÿ¶ÿ»ÿ¹ÿ´ÿ·ÿÀÿ¾ÿ±ÿ¹ÿ¼ÿµÿ·ÿºÿÌÿ±ÿ·ÿ»ÿ´ÿµÿÀÿÁÿÀÿÍÿ¯ÿ¢ÿÿ¨ÿÃÿ¿ÿµÿ´ÿ¶ÿ¼ÿ¿ÿ¾ÿÂÿÂÿ¹ÿ½ÿ¼ÿ¹ÿ¸ÿÂÿ³ÿÉÿºÿ©ÿ¯ÿ¼ÿ¿ÿ¶ÿ³ÿ¶ÿ´ÿ¹ÿ¸ÿÄÿ¸ÿ¹ÿ¶ÿÇÿµÿÿÿ»ÿ¿ÿ¸ÿ¼ÿÇÿÊÿÂÿ»ÿÄÿµÿ¸ÿ¼ÿ¼ÿÇÿ¶ÿÅÿÂÿºÿ¶ÿÆÿÊÿ¸ÿ°ÿ¶ÿ·ÿ¿ÿ»ÿÂÿ¯ÿÊÿ¼ÿ±ÿµÿ©ÿ²ÿÁÿ½ÿ»ÿ»ÿ¾ÿÂÿ¼ÿ´ÿ¸ÿÂÿÍÿÉÿÁÿ½ÿÁÿ°ÿÆÿÈÿÁÿºÿÃÿºÿ®ÿµÿ¼ÿÁÿ¿ÿ¹ÿ¿ÿ¿ÿÆÿ»ÿ½ÿÇÿ¸ÿ¹ÿÀÿ´ÿ¹ÿÂÿÂÿ¿ÿ½ÿ»ÿÁÿÇÿºÿÐÿÉÿÀÿµÿÅÿÆÿ³ÿ¯ÿÃÿ¼ÿ¾ÿÃÿÁÿÇÿÄÿ·ÿ¾ÿ¿ÿ¼ÿºÿ¿ÿ¿ÿ´ÿ¼ÿÈÿ¹ÿ»ÿ­ÿ½ÿ¾ÿ¸ÿ³ÿ±ÿ´ÿ²ÿ²ÿµÿ¸ÿÊÿ®ÿ¸ÿ¾ÿ«ÿÆÿ¸ÿ¯ÿºÿ·ÿµÿ¬ÿºÿÁÿ»ÿÆÿÈÿÀÿÅÿ»ÿÂÿ¸ÿºÿ¾ÿ°ÿ½ÿ°ÿÄÿÂÿ¹ÿ¿ÿÈÿÃÿ¹ÿ­ÿªÿ²ÿ´ÿºÿËÿÀÿÃÿÂÿ½ÿ³ÿ´ÿÁÿÅÿÉÿ»ÿËÿ²ÿ±ÿ±ÿ±ÿ¶ÿ¿ÿ¸ÿµÿÅÿÈÿÄÿÃÿÀÿ¼ÿÀÿµÿ²ÿÅÿËÿ¹ÿÅÿ«ÿ®ÿ©ÿµÿ°ÿ°ÿ±ÿ¾ÿÉÿÁÿÂÿÉÿ½ÿºÿ¹ÿ³ÿ°ÿ·ÿ©ÿ¿ÿ¿ÿ¹ÿ½ÿ¿ÿ´ÿÇÿÂÿ±ÿµÿ½ÿÀÿÂÿÃÿºÿ°ÿ¶ÿ¸ÿ±ÿ«ÿ¼ÿ¼ÿºÿ¹ÿ®ÿÆÿÍÿ¬ÿÁÿ®ÿ°ÿ«ÿ²ÿºÿÀÿÇÿÅÿÁÿ»ÿ»ÿÄÿ´ÿ­ÿºÿ²ÿÅÿºÿ´ÿ¶ÿ¯ÿ¾ÿÁÿµÿ´ÿ³ÿÀÿ¸ÿ¶ÿ¹ÿ·ÿ¿ÿÈÿÇÿ»ÿ±ÿºÿÂÿÈÿÃÿ²ÿÂÿ»ÿÇÿÊÿ»ÿ¨ÿÉÿ­ÿºÿµÿ¼ÿ¹ÿÂÿÄÿ¼ÿ¼ÿ²ÿ°ÿ·ÿ·ÿ½ÿÇÿÆÿÂÿÀÿ¸ÿÀÿ¹ÿ¹ÿ·ÿÌÿ½ÿ¶ÿ½ÿ¿ÿ¾ÿ¼ÿ×ÿËÿ¾ÿÂÿÊÿ¿ÿ»ÿ±ÿ­ÿ»ÿÂÿÇÿËÿÁÿ¸ÿ¹ÿ·ÿÂÿÀÿ±ÿ­ÿ«ÿÀÿ°ÿ·ÿÅÿÌÿÅÿ¿ÿ±ÿ´ÿ³ÿ½ÿ·ÿ½ÿÁÿ¾ÿ¾ÿ¼ÿ¾ÿÁÿÀÿÄÿ¶ÿ±ÿ±ÿ²ÿÿ½ÿ½ÿ¨ÿ¹ÿºÿ¾ÿ¸ÿ»ÿ³ÿ¡ÿÀÿ·ÿ¯ÿÅÿ»ÿÃÿÏÿÄÿÃÿºÿ±ÿ»ÿ¿ÿÆÿÊÿÊÿÇÿ¸ÿÄÿÉÿ¿ÿ²ÿÅÿ¦ÿ°ÿ¸ÿ¸ÿªÿÁÿÀÿ¾ÿ¼ÿµÿ·ÿ¯ÿ·ÿºÿÀÿ¸ÿ²ÿ»ÿ¾ÿ¹ÿ·ÿ¶ÿ´ÿºÿÁÿÌÿÊÿËÿÂÿ´ÿ¥ÿ´ÿÄÿÈÿÁÿ¸ÿÄÿÅÿ¶ÿÆÿ»ÿÃÿµÿµÿ¸ÿµÿ·ÿ·ÿ±ÿµÿÁÿÃÿºÿ¹ÿÃÿÇÿÄÿÅÿÉÿÍÿ¼ÿ»ÿÇÿÆÿ»ÿ¸ÿ®ÿ¿ÿ³ÿºÿ·ÿÄÿ¾ÿ¶ÿ¸ÿµÿ¯ÿ»ÿ½ÿ¾ÿÅÿ¶ÿµÿ¾ÿ¼ÿ»ÿ¹ÿ¶ÿ»ÿ½ÿ¸ÿ´ÿ»ÿ»ÿ»ÿ¯ÿ½ÿ¿ÿ¿ÿ²ÿ¹ÿÌÿ³ÿ°ÿ¾ÿ°ÿºÿÆÿ¹ÿÇÿ»ÿ¼ÿÄÿÈÿÀÿ°ÿ·ÿÈÿÍÿ¸ÿºÿÅÿ·ÿ©ÿ«ÿ»ÿ¿ÿ¸ÿ»ÿ»ÿÆÿÄÿ±ÿÄÿ²ÿ»ÿ¾ÿ¿ÿÁÿºÿ­ÿ±ÿÌÿ¯ÿ´ÿ¹ÿ©ÿ­ÿ·ÿ³ÿ«ÿ¶ÿ¹ÿ±ÿ±ÿ¸ÿ¸ÿÃÿÄÿ½ÿÂÿ¾ÿ¿ÿÅÿ¾ÿ»ÿµÿºÿ¼ÿ¾ÿ»ÿ¼ÿ³ÿÁÿ·ÿµÿ¸ÿÓÿ¯ÿ·ÿ¨ÿÂÿ¬ÿÉÿÄÿ®ÿ¹ÿ«ÿ­ÿ»ÿÉÿºÿµÿµÿµÿÄÿÆÿ»ÿ¹ÿ·ÿ±ÿ²ÿ´ÿ¶ÿºÿ¶ÿºÿÊÿÃÿ¿ÿ¸ÿ³ÿ°ÿ«ÿ­ÿ®ÿ·ÿ»ÿ¾ÿËÿÇÿÄÿÃÿ¬ÿ³ÿ¿ÿ·ÿ²ÿ½ÿ»ÿ¸ÿ¼ÿ½ÿ¿ÿºÿ¯ÿ¼ÿºÿ¼ÿ¸ÿ¿ÿ¾ÿ¾ÿ»ÿ¶ÿµÿ«ÿ°ÿ¾ÿºÿ·ÿ»ÿ¹ÿºÿ½ÿÁÿÁÿ¿ÿ·ÿ¿ÿÁÿ£ÿ¥ÿ·ÿ³ÿ´ÿ´ÿËÿ«ÿÀÿÇÿ´ÿºÿÄÿ¿ÿ¿ÿ®ÿ±ÿ¾ÿ¿ÿÄÿ¼ÿµÿ¸ÿÂÿÀÿ´ÿ¶ÿ»ÿ½ÿ¶ÿ³ÿ½ÿÁÿÀÿ»ÿ·ÿ¬ÿ±ÿ¾ÿ·ÿºÿÃÿÄÿÍÿºÿ¼ÿÃÿ¾ÿÇÿ¾ÿ¶ÿ·ÿ³ÿ¹ÿÌÿÉÿ¼ÿ¾ÿÆÿÀÿÆÿ¿ÿ¾ÿÈÿ»ÿ±ÿ³ÿ²ÿ¸ÿÃÿ¾ÿ¼ÿÀÿ¸ÿ´ÿ·ÿºÿÀÿÆÿÄÿÁÿÄÿÄÿÂÿÆÿÂÿ¶ÿ±ÿÁÿ¶ÿ´ÿ·ÿ¼ÿ¹ÿÁÿ³ÿ¼ÿ°ÿÇÿ·ÿÉÿÉÿ³ÿ¸ÿÅÿ²ÿ¶ÿ»ÿ½ÿ¶ÿ¶ÿ±ÿ°ÿÁÿ²ÿªÿÍÿÃÿÄÿÃÿ¹ÿ·ÿ³ÿµÿ¸ÿºÿ»ÿ¹ÿÁÿÉÿ¾ÿµÿÉÿÂÿÀÿÂÿÄÿ½ÿ¿ÿºÿ·ÿ²ÿÆÿÂÿ°ÿÀÿ¹ÿÃÿÂÿ¼ÿ¶ÿÂÿ²ÿÇÿµÿÃÿ½ÿÁÿÈÿ®ÿ¹ÿ¼ÿÃÿºÿ¿ÿ²ÿ·ÿ°ÿ°ÿÄÿÁÿ²ÿ¨ÿ§ÿ¸ÿÀÿ¾ÿÄÿ½ÿ¹ÿ¼ÿ·ÿ¹ÿ­ÿ®ÿ¼ÿ»ÿÍÿÀÿ¬ÿÇÿÅÿ¶ÿ°ÿ·ÿÁÿÂÿ¹ÿ¼ÿÃÿÉÿ¼ÿ´ÿ¿ÿ¹ÿÄÿÁÿÅÿÈÿ¯ÿ±ÿ³ÿ·ÿÄÿªÿ¯ÿ¶ÿ¼ÿ»ÿ½ÿÄÿ³ÿ­ÿ¿ÿ¼ÿÂÿÆÿµÿ·ÿ¿ÿ¼ÿÁÿÇÿÃÿÀÿÃÿ¸ÿ±ÿ¾ÿ¾ÿ½ÿ°ÿÎÿ²ÿ¶ÿ®ÿ²ÿÕÿ·ÿ½ÿ´ÿ±ÿÅÿÍÿ±ÿÂÿ»ÿÈÿ´ÿ¼ÿÅÿÍÿËÿÍÿÁÿ»ÿ©ÿ´ÿÃÿ»ÿ»ÿ­ÿÇÿÑÿÁÿ¾ÿÆÿÅÿ»ÿ¶ÿ¼ÿÈÿÀÿÅÿËÿ²ÿÂÿÅÿ¼ÿ¿ÿºÿÁÿÅÿºÿ°ÿ²ÿ¤ÿ¾ÿ´ÿÃÿ¹ÿÂÿÐÿ»ÿËÿÊÿ¸ÿºÿ¿ÿºÿ¹ÿÃÿ·ÿ·ÿ±ÿÁÿÁÿ¿ÿÄÿÄÿ¾ÿ±ÿ³ÿ¹ÿ¼ÿ¿ÿºÿ¯ÿ¶ÿ¶ÿ³ÿ¿ÿ¹ÿ·ÿ¿ÿ¼ÿÇÿÉÿ»ÿ¶ÿÀÿÇÿÀÿ¿ÿµÿ´ÿ·ÿ»ÿ¿ÿ¸ÿÂÿ½ÿÂÿ´ÿÈÿ¬ÿÁÿ½ÿ¼ÿ¸ÿÂÿ³ÿÀÿ»ÿ¼ÿºÿ·ÿ¶ÿÂÿÄÿ½ÿ¾ÿÃÿÉÿËÿ»ÿ»ÿÂÿÃÿ¹ÿµÿºÿ¹ÿ³ÿ²ÿÂÿ¾ÿÀÿÀÿÇÿËÿ¿ÿ¹ÿ±ÿËÿÃÿ´ÿÀÿÇÿÀÿÇÿÅÿÃÿ·ÿ³ÿ¹ÿ¾ÿ¹ÿ¾ÿ¦ÿ¯ÿ­ÿ±ÿ½ÿ½ÿ¸ÿ±ÿ¶ÿ¸ÿ¾ÿ¯ÿ³ÿ½ÿ¾ÿÁÿÄÿ¹ÿ´ÿ¸ÿ¶ÿ´ÿ»ÿ½ÿ¸ÿ¼ÿ»ÿ¹ÿ¾ÿºÿ¹ÿ®ÿºÿÄÿÂÿ½ÿ¼ÿ´ÿ¼ÿÃÿÁÿÃÿ»ÿÌÿ¸ÿ½ÿÇÿÅÿÄÿÅÿÄÿºÿ¶ÿ¼ÿÇÿ³ÿ¹ÿ®ÿ¹ÿÃÿ¸ÿµÿ±ÿ²ÿ¬ÿ²ÿ¹ÿ½ÿÁÿ²ÿ¶ÿÉÿÈÿÃÿ½ÿÆÿÄÿºÿ¹ÿÄÿ²ÿÅÿ´ÿ²ÿ¸ÿ½ÿÀÿÄÿ³ÿÅÿ¼ÿÀÿÈÿÆÿÊÿ¸ÿÄÿÈÿ½ÿºÿ¹ÿÅÿ¸ÿ¼ÿµÿ»ÿ¿ÿ´ÿ±ÿ·ÿÃÿÅÿÁÿÀÿ½ÿ½ÿ¾ÿ»ÿºÿ»ÿ¾ÿÀÿÁÿ¹ÿ¿ÿ¼ÿÇÿÂÿ¹ÿÇÿ¹ÿ¹ÿ¾ÿÀÿÄÿÂÿÅÿÁÿÀÿÄÿ¹ÿ¼ÿµÿ«ÿ¯ÿ¾ÿÃÿ¹ÿºÿ½ÿÁÿÅÿ¼ÿ¶ÿ¿ÿÃÿÁÿÂÿÁÿÎÿ×ÿÆÿÂÿ¶ÿ¼ÿÄÿºÿÄÿÅÿºÿ²ÿ®ÿ¨ÿ®ÿ¤ÿ»ÿ¿ÿ´ÿºÿÌÿÆÿÂÿ¸ÿ¾ÿÀÿ³ÿ«ÿ¿ÿÉÿÆÿ´ÿªÿ½ÿÄÿÆÿÂÿ¾ÿÄÿ¸ÿ´ÿÀÿ¹ÿ¶ÿ½ÿÃÿÇÿÃÿµÿ·ÿÃÿ¾ÿ±ÿ²ÿÁÿÈÿ·ÿ½ÿ­ÿÆÿ©ÿ¹ÿ¹ÿ´ÿ»ÿ¶ÿ¾ÿÄÿ²ÿ¼ÿ¹ÿ½ÿ¾ÿ¿ÿÆÿ½ÿµÿºÿÁÿÂÿ¿ÿÁÿ¸ÿ·ÿ«ÿÌÿÀÿ³ÿÁÿ¹ÿ­ÿºÿ­ÿÊÿ½ÿ¸ÿÅÿ®ÿ¼ÿ¿ÿ¶ÿ¿ÿ½ÿ¹ÿ¾ÿÆÿ¾ÿÁÿÅÿ¯ÿ¬ÿ¶ÿ­ÿ²ÿ»ÿ´ÿºÿ³ÿ°ÿ³ÿ»ÿ¹ÿ³ÿÃÿ¸ÿ±ÿ±ÿ²ÿËÿÄÿ¤ÿ¯ÿ¸ÿ¹ÿ¶ÿÅÿ¶ÿ¬ÿ¬ÿ´ÿ¶ÿ±ÿµÿ®ÿ´ÿÂÿºÿ±ÿ³ÿ´ÿ´ÿÁÿÄÿ³ÿºÿ¸ÿ¾ÿÈÿ¼ÿ»ÿ¾ÿ­ÿ·ÿ¾ÿµÿÂÿºÿ©ÿ¾ÿ²ÿºÿµÿ±ÿ°ÿ¹ÿ¹ÿºÿ¶ÿ¹ÿ³ÿ±ÿ¾ÿ¸ÿ°ÿ¶ÿºÿ³ÿ¸ÿ²ÿ´ÿ°ÿÀÿ¹ÿ¬ÿ·ÿºÿÄÿÂÿÌÿ¶ÿ´ÿÂÿ¾ÿ¯ÿµÿ­ÿ´ÿÃÿÃÿÃÿÃÿ»ÿ°ÿ«ÿµÿÀÿÁÿ¹ÿµÿ±ÿÄÿÇÿÔÿÅÿ½ÿ½ÿµÿ³ÿ²ÿ¾ÿ»ÿ»ÿ»ÿ¸ÿ½ÿÀÿ¶ÿºÿÃÿÄÿÁÿ¾ÿ¾ÿÈÿ×ÿÍÿ»ÿÈÿ½ÿºÿ¹ÿ¶ÿ¸ÿÆÿÆÿ¥ÿÄÿ¾ÿÀÿ¼ÿÂÿ½ÿÄÿÍÿ¼ÿ±ÿ®ÿ¶ÿ¼ÿ¾ÿ¿ÿÁÿÂÿ¼ÿºÿ·ÿÅÿÊÿÌÿÂÿÀÿÇÿÄÿÆÿµÿÇÿ´ÿ¿ÿ¹ÿ¿ÿ¸ÿ¾ÿ¸ÿ¾ÿ»ÿ½ÿ¼ÿ¶ÿ¼ÿ·ÿ³ÿ¿ÿÅÿ¿ÿ¬ÿ§ÿ»ÿ¸ÿÿÂÿ³ÿ·ÿÂÿ²ÿ±ÿ»ÿ·ÿ¹ÿµÿµÿµÿÄÿÌÿÆÿºÿ»ÿÇÿ½ÿÀÿÆÿÀÿÈÿ·ÿÂÿÈÿÇÿªÿ¾ÿÂÿÀÿ¾ÿÁÿ²ÿ±ÿ¾ÿ½ÿ·ÿ´ÿ´ÿ±ÿ³ÿ½ÿµÿ®ÿªÿ¥ÿ ÿ°ÿ¢ÿÍÿ±ÿ³ÿ¥ÿ·ÿ¥ÿ´ÿÂÿÆÿ¹ÿµÿµÿ¼ÿºÿ©ÿ£ÿ¥ÿÿÿÿ§ÿ¯ÿ´ÿ¦ÿ¼ÿ¸ÿÍÿªÿÆÿÀÿ¨ÿ²ÿ¹ÿ½ÿ´ÿ´ÿ»ÿ¶ÿ¶ÿ¾ÿ¸ÿ¯ÿ­ÿ¾ÿºÿ»ÿ¯ÿ±ÿ·ÿ½ÿ¶ÿ´ÿ¹ÿ®ÿµÿ°ÿ§ÿ­ÿ¶ÿ¶ÿ³ÿ¹ÿÀÿ¶ÿªÿªÿÄÿ·ÿ±ÿ«ÿ­ÿ»ÿÇÿªÿ®ÿÁÿÄÿ³ÿ¸ÿ´ÿ«ÿ°ÿ³ÿ´ÿ¹ÿ´ÿ²ÿ¯ÿ®ÿÆÿ½ÿ¶ÿÃÿ¶ÿ·ÿ´ÿÌÿÀÿ»ÿÇÿºÿ¸ÿÃÿÃÿÁÿÁÿ¾ÿ©ÿ¦ÿ¯ÿ¦ÿ³ÿ·ÿÆÿ¼ÿËÿÉÿ¹ÿ³ÿ¹ÿÀÿÂÿÇÿ½ÿ©ÿ¬ÿ¼ÿÌÿÄÿÑÿÈÿÃÿ¾ÿÄÿÃÿ²ÿ³ÿ¼ÿ¶ÿ®ÿºÿÄÿ¸ÿ²ÿºÿ¹ÿÀÿ¿ÿµÿ¿ÿÀÿÄÿ²ÿ²ÿ¼ÿ¿ÿ½ÿ¾ÿ¨ÿ¯ÿÂÿ¾ÿ½ÿÂÿ½ÿ¾ÿ¸ÿ¼ÿ¼ÿÁÿºÿÀÿ±ÿ³ÿ´ÿ­ÿ§ÿ¶ÿ½ÿ¶ÿ®ÿ´ÿ¼ÿ¸ÿºÿ½ÿ«ÿ¬ÿ«ÿÍÿÍÿ¯ÿ²ÿÀÿ¾ÿ·ÿ»ÿ½ÿ»ÿ³ÿ«ÿ³ÿ¸ÿ¬ÿ´ÿ»ÿºÿ·ÿ«ÿÂÿÅÿ¹ÿ²ÿµÿÀÿ¿ÿ½ÿÀÿ»ÿºÿ¸ÿ¸ÿ·ÿ±ÿºÿÂÿÈÿ¼ÿ¿ÿ´ÿºÿ¹ÿ¼ÿ»ÿ¾ÿÄÿ·ÿÀÿ½ÿÆÿ«ÿ±ÿÂÿ²ÿµÿºÿÃÿ´ÿ»ÿ¸ÿªÿ­ÿ´ÿµÿ´ÿ¯ÿ®ÿ¬ÿºÿÃÿ¼ÿ¾ÿÄÿÅÿºÿ®ÿ®ÿ·ÿÂÿÇÿ¶ÿ¯ÿ­ÿ»ÿÔÿÈÿºÿÉÿ¸ÿ°ÿ©ÿªÿ¯ÿ³ÿ¸ÿµÿ²ÿÁÿ¯ÿÀÿÄÿ¬ÿ·ÿ®ÿ¶ÿ²ÿ°ÿºÿºÿ¶ÿ¹ÿ³ÿ¶ÿ·ÿ»ÿÃÿ·ÿ°ÿ·ÿÇÿ¸ÿ¯ÿ§ÿ®ÿºÿ´ÿ³ÿºÿÄÿ¿ÿ½ÿÄÿ½ÿ¼ÿÅÿ·ÿµÿµÿ³ÿÁÿÂÿ£ÿ¦ÿ³ÿ³ÿ¯ÿ¿ÿ±ÿ´ÿ²ÿºÿ·ÿµÿ¹ÿ¼ÿ½ÿ¯ÿ·ÿÀÿ³ÿÆÿºÿÅÿ¾ÿ²ÿ°ÿ´ÿ¼ÿÅÿ¼ÿ®ÿ¼ÿ­ÿ¿ÿÁÿÀÿ¿ÿ´ÿ·ÿ¶ÿ±ÿ¶ÿ¾ÿ¶ÿ°ÿ»ÿÄÿ»ÿ²ÿ¿ÿÄÿ¼ÿ¶ÿÀÿ¸ÿ«ÿ¸ÿÆÿÇÿ­ÿ¸ÿ¸ÿ¸ÿºÿ­ÿ¹ÿ·ÿ¶ÿ®ÿ¦ÿ±ÿ¹ÿ¸ÿ½ÿ¬ÿ«ÿ¿ÿÌÿËÿ½ÿ¸ÿ·ÿ¾ÿÁÿ®ÿ´ÿ¸ÿ·ÿ®ÿÿ³ÿ¢ÿ®ÿ°ÿ¬ÿ°ÿ³ÿ³ÿ³ÿ´ÿ¯ÿ¹ÿ¬ÿ­ÿÂÿÀÿ­ÿ®ÿ¸ÿ±ÿ¯ÿ´ÿÈÿ³ÿ¬ÿÊÿ³ÿ°ÿ¶ÿ¶ÿ®ÿ³ÿÃÿºÿ·ÿ¼ÿ·ÿ¹ÿºÿ«ÿµÿ¹ÿ²ÿ¬ÿ¬ÿ«ÿ¬ÿ¶ÿÔÿÉÿ²ÿ¼ÿ¸ÿ¾ÿ¾ÿµÿµÿºÿ±ÿ¶ÿÁÿºÿÃÿ¸ÿ·ÿ´ÿ¹ÿÄÿ¿ÿ­ÿ´ÿÊÿÃÿÅÿ½ÿ³ÿÀÿµÿ·ÿÄÿ»ÿ»ÿÂÿ§ÿ¯ÿÂÿ½ÿ±ÿ¬ÿµÿµÿªÿªÿ¸ÿ¼ÿ¿ÿØÿÇÿ±ÿ¼ÿÍÿÂÿ²ÿºÿ¼ÿ¾ÿÃÿ¬ÿ²ÿÂÿÃÿ¼ÿ¸ÿ´ÿµÿ¼ÿ§ÿ³ÿ¾ÿ ÿ±ÿ ÿÿ¤ÿ§ÿ¥ÿ§ÿ°ÿ¤ÿ£ÿ¥ÿ°ÿ³ÿ­ÿªÿ¯ÿ³ÿ²ÿ·ÿÂÿ¼ÿÅÿ±ÿÂÿ¹ÿ¼ÿÈÿÀÿºÿ½ÿ»ÿÎÿ»ÿ¾ÿ¾ÿ³ÿµÿ¾ÿ»ÿ½ÿ«ÿ³ÿ¿ÿÉÿÈÿÄÿ¾ÿÃÿÉÿÁÿÁÿ¼ÿÇÿ¼ÿ¶ÿ±ÿ´ÿ¸ÿµÿ¯ÿ°ÿµÿÿ½ÿ¿ÿ¹ÿ¬ÿ§ÿ¸ÿÆÿ³ÿ¬ÿ¬ÿÿ¬ÿ®ÿ«ÿ¤ÿ¡ÿ«ÿ¹ÿ©ÿÿ©ÿ¬ÿ¯ÿ«ÿ¶ÿÂÿ¹ÿÉÿÃÿ¶ÿ¹ÿµÿ¿ÿÀÿ«ÿÿÿ£ÿ¤ÿÿ·ÿ§ÿ©ÿ²ÿªÿ§ÿ½ÿ¸ÿºÿ¬ÿ¹ÿ²ÿ°ÿ°ÿ­ÿ±ÿÅÿÃÿ³ÿºÿ²ÿ°ÿ¼ÿ»ÿ­ÿ®ÿ°ÿ¯ÿÇÿ¾ÿÅÿÇÿÀÿ¸ÿ±ÿ¶ÿÅÿ¸ÿ«ÿ²ÿµÿ³ÿ¯ÿ±ÿ³ÿ«ÿ¼ÿ±ÿ£ÿµÿ¿ÿ´ÿ«ÿ¨ÿÿ¡ÿºÿ¾ÿ¾ÿÃÿ»ÿÆÿÂÿÀÿÂÿ»ÿµÿÀÿÂÿ´ÿ°ÿ¼ÿÂÿ¸ÿ¾ÿÖÿÃÿÄÿÄÿ¸ÿ´ÿ¶ÿ°ÿ½ÿÃÿ¼ÿÍÿ°ÿ¶ÿËÿÆÿ¸ÿ½ÿÏÿ«ÿ°ÿµÿ½ÿ¾ÿµÿ´ÿ¾ÿÉÿ¸ÿ¶ÿ½ÿ¹ÿ­ÿ¯ÿ½ÿÆÿ¹ÿ¬ÿºÿ½ÿ¼ÿ¼ÿ¼ÿ¸ÿ¾ÿÌÿ¶ÿÂÿ¹ÿ¦ÿ±ÿÃÿ¼ÿ±ÿ²ÿ©ÿ´ÿÊÿÇÿÀÿÄÿºÿ¸ÿ¹ÿ°ÿµÿ¶ÿ½ÿ¼ÿ¸ÿÀÿ¿ÿ½ÿ»ÿ»ÿÈÿ½ÿÈÿ±ÿºÿ±ÿ²ÿ¾ÿÃÿ¿ÿ¾ÿ¾ÿ³ÿºÿ·ÿºÿÀÿÁÿºÿ´ÿ¼ÿ¹ÿ¹ÿ·ÿ»ÿÄÿÂÿ»ÿ¹ÿÁÿÇÿ¸ÿ¼ÿÄÿÁÿ¿ÿÄÿ½ÿ¸ÿ·ÿ¶ÿ¼ÿÅÿ¿ÿ¸ÿÇÿÂÿ¼ÿ¾ÿ·ÿ°ÿ±ÿ°ÿºÿ¾ÿ¸ÿ»ÿÆÿÊÿÈÿÂÿ¾ÿÀÿÁÿ¿ÿÏÿ¼ÿ»ÿÃÿÀÿ¶ÿ«ÿµÿÒÿÓÿÐÿ¼ÿÅÿÂÿ¿ÿ°ÿ´ÿ½ÿ¼ÿ¼ÿ¹ÿ¾ÿÃÿ¸ÿ´ÿµÿÁÿÂÿÃÿËÿÇÿ»ÿ¹ÿ°ÿ¸ÿ¹ÿÄÿ¶ÿµÿ½ÿ¿ÿºÿ¶ÿ¾ÿ¹ÿÏÿ·ÿºÿ¹ÿ°ÿ²ÿÀÿÂÿÁÿ×ÿËÿ¬ÿ»ÿ¹ÿµÿÃÿÉÿ´ÿ¶ÿÂÿ·ÿµÿ¼ÿÁÿÃÿ¸ÿ¾ÿ¹ÿ¹ÿ½ÿ¹ÿµÿÃÿÃÿÁÿÆÿ»ÿÂÿ¼ÿ½ÿÀÿ»ÿ¹ÿÀÿÀÿµÿÂÿÁÿ·ÿ·ÿÁÿ·ÿ¹ÿ¼ÿ¼ÿ¾ÿ¿ÿÄÿÃÿ³ÿ¿ÿ»ÿ¿ÿ·ÿ¶ÿ¼ÿ¹ÿ¹ÿ¾ÿ»ÿ¼ÿ³ÿ°ÿ½ÿ¿ÿ¼ÿºÿÅÿ¼ÿºÿÀÿ¿ÿÁÿÊÿ»ÿÂÿ¯ÿÿ½ÿÊÿ¸ÿ·ÿÃÿÊÿÂÿ·ÿ»ÿ»ÿ¿ÿÇÿÃÿ¸ÿ´ÿ¸ÿ¼ÿÀÿ·ÿ²ÿºÿ¼ÿÀÿ½ÿ¸ÿÊÿÄÿÂÿ¹ÿÇÿÆÿ¼ÿ¸ÿÁÿÊÿ¾ÿ·ÿ­ÿÛÿÌÿÈÿºÿ¬ÿ´ÿÀÿÃÿ½ÿºÿºÿ³ÿÊÿ¼ÿÃÿ±ÿ­ÿ¶ÿ¸ÿ¸ÿºÿ¶ÿºÿÁÿ½ÿºÿÉÿ¯ÿ»ÿÀÿÇÿ±ÿµÿ¸ÿ½ÿÁÿ¸ÿ³ÿÃÿÈÿ²ÿªÿ´ÿ¿ÿÇÿ²ÿ©ÿÀÿÄÿÃÿ¿ÿÅÿÊÿ¸ÿ¼ÿÂÿ³ÿ·ÿ¯ÿÂÿ¬ÿ±ÿ¾ÿÄÿ¶ÿ¶ÿÁÿºÿ¸ÿ½ÿ«ÿ¼ÿÂÿµÿ­ÿÀÿµÿ´ÿ¿ÿ´ÿ¯ÿ´ÿ´ÿ½ÿÅÿ´ÿ¾ÿ­ÿ²ÿ½ÿ¶ÿÄÿ¶ÿ¯ÿ¼ÿ»ÿºÿ·ÿ³ÿ¿ÿ«ÿ§ÿÉÿÄÿ ÿºÿÒÿÆÿµÿ¸ÿºÿ¾ÿ¿ÿ½ÿ¶ÿ±ÿ»ÿ¸ÿ¹ÿÂÿ¿ÿ´ÿÏÿ»ÿ«ÿªÿ¹ÿ¶ÿ´ÿ¶ÿ²ÿºÿ¿ÿÂÿÌÿÀÿ±ÿºÿ¾ÿ¼ÿ§ÿ§ÿ³ÿÀÿÈÿÄÿÂÿÇÿ¼ÿ²ÿ³ÿ¢ÿ¸ÿºÿ¾ÿÉÿ»ÿ³ÿ¾ÿËÿÊÿÇÿÁÿ½ÿ¿ÿÂÿºÿ­ÿÂÿÆÿ¤ÿ¿ÿ¹ÿ¿ÿ¸ÿ¬ÿ³ÿ½ÿ½ÿ»ÿ½ÿ¾ÿÁÿ¾ÿµÿ®ÿºÿÉÿ¼ÿÈÿµÿ»ÿ½ÿ¹ÿºÿÀÿÀÿ·ÿ°ÿ¹ÿ¿ÿ³ÿ²ÿ¸ÿ½ÿ¿ÿÀÿÂÿÂÿºÿÁÿÃÿÀÿÅÿ¼ÿ¼ÿ¿ÿ¹ÿ´ÿ·ÿ»ÿ¶ÿÈÿ»ÿ·ÿÃÿÆÿ¡ÿ¸ÿ«ÿ«ÿ¶ÿ´ÿ±ÿ±ÿµÿ½ÿ¾ÿ½ÿ¾ÿ´ÿ³ÿµÿ¶ÿ¼ÿ½ÿµÿ¼ÿ½ÿÁÿÃÿ¸ÿ»ÿ»ÿºÿ´ÿ¬ÿ¶ÿÄÿºÿ¯ÿºÿÀÿ·ÿ¸ÿ¿ÿÁÿ²ÿ¹ÿ«ÿºÿ´ÿ·ÿ²ÿ°ÿµÿ´ÿ¸ÿ¾ÿ¶ÿ¸ÿ¾ÿ¼ÿ¼ÿ¶ÿ¶ÿ¬ÿÃÿ¿ÿºÿÀÿ·ÿ¬ÿÅÿÁÿ®ÿ®ÿ±ÿ®ÿ³ÿ»ÿ¬ÿ©ÿÉÿ¿ÿ®ÿÌÿ°ÿÆÿÀÿ¼ÿÃÿÑÿÀÿÃÿÄÿºÿ¹ÿ»ÿ®ÿ¯ÿÃÿÇÿÂÿ¼ÿÀÿ¿ÿÊÿ¬ÿ¦ÿ¹ÿ®ÿÅÿ®ÿ®ÿ½ÿ­ÿ´ÿ¯ÿµÿ¶ÿ°ÿ¶ÿÂÿÃÿ´ÿ¯ÿ½ÿ±ÿ¹ÿ·ÿ±ÿ®ÿ¹ÿ¶ÿ¾ÿÁÿ¾ÿ·ÿ¾ÿ¼ÿ°ÿ±ÿ²ÿ²ÿ¿ÿÄÿ¶ÿ´ÿÁÿ¸ÿ¾ÿ¿ÿ½ÿÀÿ¯ÿÄÿ¾ÿ­ÿ½ÿ®ÿ¯ÿÊÿ¸ÿ¹ÿ°ÿ°ÿ³ÿ¼ÿÈÿÃÿ¹ÿ¶ÿ¶ÿ´ÿ®ÿ·ÿ¶ÿÈÿ¿ÿ¼ÿ©ÿ¶ÿ³ÿµÿ¹ÿ¾ÿ¶ÿ»ÿºÿ±ÿªÿ«ÿ¹ÿÆÿÀÿºÿÃÿÅÿ¿ÿ¸ÿÃÿ½ÿÂÿ«ÿÊÿ»ÿ´ÿÀÿºÿ°ÿÇÿÅÿÀÿÄÿÈÿÉÿÄÿ¿ÿ¶ÿºÿÁÿ¿ÿ¿ÿ¹ÿ½ÿÁÿ»ÿ²ÿ½ÿµÿ¯ÿ°ÿÅÿ±ÿ´ÿÈÿ¶ÿÄÿµÿÂÿÉÿ²ÿ¸ÿÅÿÈÿ®ÿ§ÿ°ÿ¯ÿ³ÿµÿ¶ÿ°ÿ¯ÿÁÿ»ÿ´ÿ½ÿ­ÿ¶ÿÈÿ¿ÿ¤ÿ¾ÿÌÿËÿ½ÿÈÿ¶ÿºÿºÿ½ÿµÿ½ÿºÿ¹ÿ¾ÿ·ÿ¹ÿ½ÿ¹ÿ±ÿ°ÿÄÿ¹ÿ°ÿ¨ÿÁÿÃÿ¾ÿ½ÿ¶ÿÎÿ²ÿ±ÿ¹ÿ«ÿÍÿÆÿ²ÿÈÿÅÿÀÿÁÿ·ÿºÿ¸ÿ¬ÿ¶ÿÂÿÄÿÀÿ´ÿµÿ²ÿÀÿÀÿºÿºÿ¼ÿ´ÿ·ÿ¾ÿ·ÿ±ÿ¾ÿÂÿ¼ÿÇÿÅÿºÿ¶ÿ¬ÿ²ÿºÿ³ÿ±ÿ¸ÿ¼ÿ¹ÿ±ÿ«ÿ®ÿ±ÿ¯ÿ¾ÿÆÿÂÿÈÿÁÿ¶ÿÅÿ²ÿ³ÿÿ¹ÿ°ÿ²ÿÀÿ°ÿ©ÿ¼ÿºÿ²ÿ°ÿ«ÿ²ÿ·ÿ¸ÿ²ÿ¸ÿÇÿÅÿ¶ÿ¶ÿÂÿÄÿÉÿÆÿÎÿÀÿ¼ÿÈÿÇÿ¼ÿªÿ¸ÿ¾ÿ·ÿ¹ÿ­ÿ¼ÿµÿ®ÿ»ÿ¶ÿ°ÿ½ÿ¶ÿ®ÿÄÿÆÿ¸ÿµÿ·ÿºÿºÿ´ÿµÿºÿ¸ÿÂÿ¸ÿ±ÿ±ÿ°ÿ´ÿ¼ÿ°ÿªÿ»ÿ¿ÿ·ÿ¿ÿ©ÿÇÿÃÿ°ÿ©ÿªÿµÿÀÿ´ÿ«ÿ¬ÿ·ÿÁÿÄÿÊÿÄÿ·ÿ­ÿªÿ²ÿ´ÿ³ÿºÿ¼ÿ·ÿ·ÿÌÿ¼ÿ©ÿÁÿ¨ÿ±ÿºÿºÿ¾ÿµÿ³ÿ®ÿÃÿ»ÿ±ÿ¼ÿ®ÿ±ÿ¸ÿÂÿ¾ÿ¼ÿ»ÿµÿ±ÿ°ÿ¸ÿ¼ÿ·ÿ¸ÿ¿ÿ¸ÿ±ÿ¸ÿ¹ÿ»ÿºÿ³ÿÇÿÂÿ¶ÿÄÿÃÿ¯ÿ¼ÿÃÿÇÿÅÿ°ÿÃÿ·ÿ»ÿ·ÿ¿ÿ¼ÿ½ÿ¾ÿ·ÿ¶ÿ¯ÿÇÿÂÿÀÿºÿ²ÿ·ÿ¾ÿ¾ÿÃÿ»ÿ¼ÿ¼ÿ±ÿ¾ÿÃÿ´ÿ³ÿ½ÿÀÿ³ÿ¶ÿµÿ´ÿ·ÿªÿ²ÿÃÿËÿÇÿÆÿÄÿÇÿÃÿ°ÿÀÿÅÿ¼ÿÅÿ¾ÿ»ÿÁÿ¾ÿÃÿ¹ÿ¯ÿ£ÿ¹ÿÆÿ½ÿ´ÿ°ÿ°ÿ¾ÿ¿ÿºÿµÿ°ÿ¸ÿ½ÿËÿÃÿ¹ÿ·ÿ±ÿ¼ÿÀÿ¾ÿ¸ÿ½ÿ²ÿµÿ²ÿµÿ¸ÿÀÿ¹ÿ»ÿ¸ÿÉÿÎÿµÿÀÿÄÿ¹ÿ°ÿ¼ÿÂÿ·ÿ³ÿ­ÿ¶ÿ±ÿ½ÿ¶ÿªÿµÿ¾ÿ¶ÿ½ÿ¿ÿ¸ÿ¹ÿ­ÿ«ÿ³ÿ³ÿÀÿ³ÿ´ÿÇÿÍÿ½ÿ¿ÿÄÿ¿ÿÉÿÃÿ³ÿÆÿÍÿÇÿ²ÿÀÿ»ÿ±ÿ½ÿÂÿ°ÿ´ÿ½ÿ¸ÿÃÿÉÿÃÿÁÿ­ÿ¹ÿ¼ÿ·ÿ¸ÿ½ÿ¸ÿµÿ±ÿ»ÿÀÿ¹ÿ¼ÿÁÿÈÿÃÿ¶ÿ¼ÿ¾ÿÌÿÂÿÀÿ»ÿºÿ»ÿ²ÿ«ÿ¾ÿÃÿ·ÿµÿ²ÿ¾ÿ¬ÿÌÿ±ÿºÿÅÿ³ÿ½ÿÀÿµÿ¶ÿ¿ÿ¸ÿ»ÿ±ÿ°ÿ²ÿÉÿÀÿ·ÿÂÿÀÿÃÿÁÿ´ÿ²ÿ´ÿ±ÿ®ÿ¯ÿ±ÿ±ÿ¾ÿÍÿ¼ÿµÿÎÿÑÿ¾ÿÂÿ¹ÿÈÿÈÿÄÿÇÿÁÿ·ÿ¿ÿºÿ³ÿ½ÿºÿ¼ÿÈÿÀÿÄÿ¹ÿ³ÿ±ÿ³ÿÂÿÐÿÈÿ·ÿÁÿÅÿÃÿÃÿ½ÿ·ÿ¸ÿÿ­ÿÀÿµÿºÿ¾ÿ½ÿ¿ÿ´ÿ©ÿ³ÿ¾ÿÂÿÄÿµÿ»ÿÃÿ¸ÿ¼ÿ·ÿºÿ¸ÿ´ÿÄÿÇÿºÿ¯ÿ°ÿºÿÂÿÁÿ¾ÿÁÿÀÿ¼ÿ¸ÿÅÿÃÿ»ÿÿËÿ»ÿ¨ÿ±ÿËÿÄÿÈÿÄÿÃÿµÿ¹ÿµÿ¹ÿÁÿ¼ÿÂÿ¿ÿºÿÀÿ½ÿÂÿÁÿ·ÿÀÿÈÿÄÿÂÿÄÿ²ÿ²ÿ·ÿºÿºÿ¡ÿªÿÀÿÂÿ¼ÿ®ÿ»ÿºÿ¯ÿ­ÿÃÿ»ÿ¸ÿ¿ÿ°ÿÅÿ²ÿºÿ¼ÿ´ÿ»ÿÈÿÄÿÆÿ°ÿ²ÿ¼ÿÂÿÀÿ³ÿ³ÿÌÿÎÿÀÿµÿ¸ÿ»ÿÁÿÍÿÇÿ¼ÿÁÿ¿ÿºÿÍÿÊÿ¼ÿ»ÿ¶ÿºÿ½ÿ¾ÿÉÿÇÿÊÿÄÿ¹ÿ®ÿ³ÿÈÿ©ÿ¸ÿÃÿÒÿ³ÿØÿ¶ÿµÿ¯ÿ±ÿ²ÿ·ÿ¸ÿ¹ÿ´ÿÍÿ·ÿ®ÿÎÿÀÿºÿ©ÿÿ©ÿ¸ÿ°ÿ¼ÿÊÿÂÿ´ÿµÿ½ÿ¸ÿ·ÿ»ÿÃÿÈÿÍÿ¼ÿ¿ÿ¿ÿ¾ÿ¾ÿÈÿÇÿ¾ÿ»ÿÅÿÂÿºÿ»ÿ²ÿ¹ÿ¾ÿÂÿ­ÿ¶ÿ¿ÿªÿºÿ°ÿ³ÿÅÿ»ÿ²ÿÅÿÀÿµÿ®ÿÀÿÁÿÁÿÃÿÊÿÈÿ¶ÿ¶ÿ´ÿ·ÿÄÿÃÿ»ÿ´ÿ¨ÿ«ÿµÿ´ÿ·ÿ²ÿ¾ÿÈÿ»ÿ²ÿ·ÿÂÿ¿ÿ­ÿ³ÿ»ÿÂÿÇÿ³ÿ­ÿ°ÿ°ÿÅÿÂÿ°ÿ¶ÿ¢ÿ²ÿ¬ÿ²ÿÈÿÇÿ¼ÿ¸ÿÀÿºÿ¸ÿ¬ÿ³ÿºÿ»ÿ¾ÿºÿ¼ÿÂÿ¾ÿ·ÿ´ÿ¼ÿÃÿ¿ÿÂÿ¾ÿ·ÿ¸ÿ¿ÿÈÿ¾ÿÀÿÃÿÆÿÀÿ¿ÿ¿ÿÁÿ©ÿÀÿ»ÿÇÿ±ÿÇÿ¸ÿÁÿËÿ¶ÿ¶ÿÉÿºÿÂÿ¸ÿ¯ÿ¶ÿ¶ÿ¼ÿÉÿÉÿµÿªÿ¢ÿªÿ°ÿ³ÿÃÿ½ÿ·ÿÂÿÆÿÂÿ®ÿ±ÿÀÿ»ÿÌÿÈÿºÿÁÿºÿ¶ÿÃÿ¿ÿºÿ³ÿÄÿËÿ´ÿºÿ±ÿ²ÿ±ÿÃÿºÿ¯ÿÂÿÈÿµÿ¼ÿ¾ÿºÿ»ÿ³ÿ±ÿ±ÿ»ÿ­ÿ³ÿ¾ÿ¸ÿÁÿÍÿÇÿ¿ÿºÿ»ÿ¾ÿ·ÿ¹ÿÇÿÌÿÆÿ»ÿ·ÿµÿ»ÿ¼ÿµÿÁÿÀÿºÿÁÿ½ÿºÿ¾ÿÄÿ»ÿ¼ÿ¸ÿ·ÿ¼ÿ»ÿµÿÁÿÃÿ¼ÿ´ÿ¹ÿ¿ÿ»ÿÀÿÁÿºÿ»ÿ¿ÿ½ÿºÿºÿ¾ÿ¼ÿ³ÿ¹ÿºÿÌÿ»ÿÅÿÕÿ¸ÿ¹ÿÂÿÄÿµÿ¥ÿ¾ÿÃÿ¿ÿ»ÿ´ÿ¾ÿ±ÿ¶ÿµÿÄÿÄÿÀÿ¸ÿÄÿÂÿÀÿµÿ¹ÿ¾ÿ¼ÿÃÿÅÿ¼ÿ¶ÿ°ÿ°ÿ¾ÿ½ÿ¸ÿ´ÿºÿ¾ÿÆÿ·ÿºÿ¼ÿºÿ²ÿ­ÿ°ÿ¹ÿ±ÿ¹ÿªÿÆÿ§ÿ´ÿ»ÿ®ÿ¸ÿ·ÿÂÿÃÿ³ÿ¹ÿÀÿÄÿ¹ÿ³ÿ·ÿ¶ÿ¹ÿ·ÿ»ÿÆÿ¿ÿ¼ÿ¶ÿ¹ÿµÿ»ÿ¼ÿÀÿÇÿ¶ÿÈÿ¿ÿÅÿ´ÿÓÿÀÿ¼ÿÊÿÁÿ½ÿ»ÿ®ÿ¼ÿÉÿÇÿÊÿÄÿºÿºÿ¶ÿ³ÿ»ÿ¶ÿ³ÿ¼ÿ¹ÿ³ÿµÿ»ÿµÿºÿµÿ»ÿÄÿºÿ±ÿ²ÿºÿÃÿÉÿ®ÿ«ÿ¶ÿÿ¶ÿÃÿ¶ÿ·ÿ®ÿ¶ÿ´ÿºÿ¾ÿ¸ÿ¶ÿ¶ÿ»ÿ¸ÿ­ÿ®ÿ²ÿ¸ÿÀÿ¸ÿ®ÿÿ°ÿ¹ÿÊÿ²ÿÈÿ¸ÿ¹ÿ¹ÿ¼ÿÂÿ¿ÿ¸ÿ´ÿ¸ÿºÿ¯ÿºÿºÿ¾ÿ¸ÿ±ÿ®ÿ³ÿµÿ¶ÿ¶ÿ­ÿ¥ÿ®ÿ¶ÿ­ÿ±ÿ¹ÿÁÿÀÿÂÿÊÿ´ÿÅÿ«ÿ´ÿ»ÿ½ÿÃÿÃÿÅÿªÿ´ÿÆÿ²ÿ°ÿÂÿ¹ÿ¼ÿÇÿÁÿ¼ÿ´ÿªÿ¬ÿ³ÿÇÿ¼ÿµÿ·ÿ¹ÿ½ÿ¼ÿ¯ÿºÿ°ÿ»ÿÆÿ¾ÿÄÿ»ÿ·ÿ´ÿ¸ÿ»ÿ½ÿ¼ÿÁÿÀÿºÿ¾ÿÁÿÄÿÓÿÑÿ¾ÿ¶ÿ³ÿ¶ÿºÿ»ÿºÿÐÿÁÿ¹ÿ·ÿ¬ÿ¾ÿ°ÿËÿ«ÿ¾ÿÅÿ¨ÿµÿ¼ÿ°ÿ²ÿ·ÿ³ÿ¸ÿÀÿµÿ²ÿ¿ÿÃÿÃÿÉÿÍÿÅÿ±ÿÐÿÁÿ·ÿÄÿ»ÿÅÿ½ÿÈÿÃÿ¿ÿºÿ¾ÿµÿ´ÿ³ÿ´ÿ½ÿÄÿÅÿÀÿ»ÿ±ÿ²ÿÁÿËÿµÿÔÿ­ÿ¬ÿºÿ¿ÿ»ÿÅÿ¸ÿ¼ÿÉÿ¸ÿ±ÿ·ÿ¸ÿ»ÿ¼ÿ³ÿ¸ÿÂÿ·ÿ´ÿÂÿ½ÿÌÿ´ÿ»ÿ¸ÿ½ÿ·ÿµÿ°ÿ²ÿºÿ·ÿ»ÿ¾ÿÃÿÆÿ¾ÿ¼ÿÁÿÂÿÄÿ¼ÿ¶ÿÂÿµÿ»ÿ²ÿ°ÿ¸ÿÅÿ»ÿ ÿÃÿµÿ´ÿ¶ÿÈÿ¸ÿ®ÿ´ÿ¾ÿ¶ÿªÿªÿ¦ÿ¡ÿ§ÿ©ÿ³ÿµÿ°ÿÁÿ·ÿ¹ÿ¼ÿ¹ÿ»ÿ±ÿµÿºÿÀÿ±ÿ¯ÿ¸ÿ¼ÿÃÿÁÿÀÿÄÿ¸ÿ·ÿºÿ²ÿµÿ¾ÿ±ÿ«ÿµÿ½ÿ«ÿºÿÀÿ®ÿ¶ÿ±ÿ®ÿ³ÿ´ÿ¶ÿ´ÿ¶ÿ»ÿ²ÿµÿ·ÿ¡ÿ©ÿÆÿ³ÿ®ÿ«ÿÅÿÉÿºÿ¸ÿµÿ®ÿ¿ÿºÿ¸ÿ·ÿ´ÿÀÿÆÿÃÿ¸ÿ³ÿ­ÿ½ÿÇÿ§ÿ·ÿ¾ÿµÿ»ÿÍÿ¸ÿµÿ¾ÿ·ÿ·ÿÀÿÁÿÂÿÀÿ»ÿÍÿËÿÊÿ¿ÿÖÿÂÿÃÿ¼ÿ¾ÿÈÿÁÿ§ÿ¥ÿ¹ÿ¸ÿÂÿ¿ÿ³ÿºÿ¿ÿÅÿ½ÿÈÿ¼ÿ»ÿ³ÿÁÿ½ÿ¹ÿ¹ÿ±ÿ¾ÿµÿ´ÿ¸ÿ¹ÿÃÿÅÿÁÿÆÿ¸ÿÂÿÄÿÄÿ­ÿ¿ÿ¬ÿ´ÿ¾ÿ½ÿ³ÿ¤ÿµÿ¹ÿ¹ÿÅÿÀÿ¹ÿ¼ÿ²ÿ»ÿ°ÿÁÿ¾ÿ´ÿ´ÿ¶ÿ´ÿ¯ÿ³ÿ¼ÿÃÿÄÿ½ÿ³ÿ½ÿÌÿ¼ÿ²ÿ²ÿÁÿ´ÿ¿ÿÕÿ®ÿ²ÿ¤ÿ¼ÿÂÿºÿ½ÿ¾ÿ·ÿ³ÿ´ÿ´ÿ¶ÿ±ÿ¬ÿ³ÿ¹ÿ´ÿÂÿ¶ÿ½ÿÁÿ¿ÿ¿ÿ¹ÿ±ÿ¿ÿÇÿ´ÿ®ÿªÿªÿÏÿ¼ÿÂÿ¿ÿÀÿÅÿ²ÿ¹ÿºÿ½ÿ½ÿ½ÿ¿ÿºÿ¹ÿÄÿ¾ÿ®ÿ¹ÿ¿ÿ§ÿ¢ÿ­ÿ°ÿÿ¨ÿ·ÿ·ÿ®ÿ¢ÿ ÿ·ÿÂÿ£ÿµÿ¶ÿ»ÿÁÿÂÿÅÿÄÿ¹ÿ®ÿ¸ÿ¼ÿ¶ÿ»ÿ±ÿ¯ÿ¥ÿ¼ÿÆÿÃÿÌÿ¼ÿÀÿµÿ±ÿ®ÿ¯ÿ¶ÿ½ÿÅÿÉÿµÿ´ÿ·ÿËÿ±ÿºÿ®ÿºÿ­ÿ°ÿ½ÿ¼ÿ·ÿ²ÿ¤ÿ¨ÿ±ÿ¸ÿ¿ÿ¡ÿªÿÂÿ¾ÿ°ÿ©ÿ¯ÿ­ÿªÿ³ÿ¸ÿÃÿÇÿºÿ­ÿµÿ¾ÿ¸ÿÐÿ¶ÿ·ÿ¾ÿºÿ¾ÿ¼ÿ°ÿÀÿ¸ÿÀÿ§ÿ«ÿÃÿ²ÿ«ÿ¶ÿ®ÿ±ÿ¾ÿ¿ÿºÿºÿµÿ±ÿ«ÿÄÿ­ÿ³ÿ¹ÿ±ÿ²ÿ²ÿ·ÿÅÿÆÿ¸ÿ·ÿ·ÿºÿ«ÿ¨ÿ¾ÿ¹ÿÀÿÆÿÀÿÂÿÇÿ¿ÿ³ÿ¯ÿÁÿ¾ÿ´ÿ±ÿ²ÿÃÿ½ÿ¾ÿ¼ÿ¿ÿÁÿ¹ÿºÿ¿ÿÆÿ¿ÿ¿ÿ©ÿÀÿµÿ­ÿ·ÿ²ÿªÿ°ÿµÿ±ÿµÿ²ÿªÿ±ÿ¸ÿºÿÀÿÀÿ²ÿ«ÿ±ÿ¸ÿÇÿÊÿ¶ÿ§ÿ¶ÿ¯ÿºÿ¬ÿ¥ÿ­ÿ´ÿ´ÿ´ÿµÿ±ÿ®ÿ½ÿ±ÿ·ÿ¹ÿÀÿ²ÿ§ÿ°ÿ³ÿ¬ÿ·ÿ·ÿ³ÿ°ÿ©ÿµÿÀÿ»ÿ¬ÿ¤ÿ¯ÿ½ÿ¸ÿ¯ÿ½ÿ·ÿ½ÿµÿ²ÿªÿ¬ÿ¹ÿ²ÿ¡ÿ±ÿÉÿ¾ÿ·ÿ¯ÿ¹ÿºÿÉÿÄÿ¿ÿºÿ¶ÿ·ÿ³ÿÀÿµÿ¹ÿÄÿ¶ÿµÿµÿ³ÿÁÿÊÿ¿ÿÉÿ¯ÿ¿ÿ°ÿ¼ÿ·ÿ´ÿ«ÿ®ÿ¸ÿ½ÿ¾ÿ³ÿ¤ÿ¬ÿºÿ¸ÿ¯ÿ°ÿªÿ²ÿÃÿÄÿÉÿÐÿÎÿÓÿÈÿÀÿ»ÿÉÿÀÿ´ÿ·ÿ·ÿ»ÿ´ÿ¯ÿ³ÿÁÿ½ÿ·ÿ±ÿ¯ÿ¯ÿ¬ÿ¬ÿÿÿ¯ÿ°ÿ¬ÿ¦ÿÿ«ÿ²ÿ¤ÿ£ÿÿ¨ÿ§ÿ²ÿ¸ÿ­ÿ¨ÿ©ÿ­ÿ¶ÿ¹ÿ£ÿ£ÿ·ÿ¤ÿ«ÿ´ÿÃÿÌÿÃÿ¶ÿ¼ÿÅÿÊÿÀÿÇÿ·ÿ´ÿ¶ÿ»ÿÇÿÅÿ¯ÿ¹ÿÂÿÇÿÂÿ¿ÿÌÿÁÿ®ÿ¹ÿÀÿÀÿÑÿ²ÿ­ÿ°ÿÂÿÉÿ½ÿ°ÿ¬ÿªÿ°ÿ·ÿ¸ÿ°ÿ¼ÿ½ÿ¶ÿ»ÿ´ÿ¡ÿ¾ÿ¦ÿ¬ÿ¸ÿ§ÿÿ¡ÿ¥ÿªÿ¬ÿ¦ÿ ÿ®ÿ±ÿ¸ÿ²ÿ¦ÿ°ÿÃÿËÿ¯ÿ¶ÿ·ÿ³ÿ¬ÿ¯ÿ®ÿ©ÿ´ÿ§ÿ§ÿ®ÿ®ÿ­ÿ®ÿ«ÿ¥ÿ ÿ¡ÿ¬ÿ«ÿ¨ÿ¸ÿ¶ÿµÿ´ÿ´ÿÀÿËÿ®ÿ¾ÿºÿµÿ¾ÿ¼ÿ°ÿ°ÿ¾ÿ¼ÿºÿ¨ÿ¶ÿ¶ÿÅÿËÿ½ÿ¼ÿÅÿÆÿ³ÿ»ÿ¿ÿ®ÿ®ÿ¸ÿ¬ÿ²ÿÄÿ«ÿ°ÿ¼ÿÁÿÈÿÁÿ°ÿ¸ÿ¨ÿ­ÿÈÿ½ÿÂÿ½ÿÄÿ¼ÿ°ÿÍÿ¼ÿ¾ÿ¼ÿ¶ÿµÿÀÿÈÿÅÿÉÿÇÿ¹ÿ¶ÿ¿ÿÈÿÂÿ¸ÿ¶ÿ²ÿÄÿºÿÆÿÌÿÃÿÇÿËÿÀÿÀÿÉÿÍÿÂÿ¹ÿµÿ¶ÿ¸ÿµÿ±ÿ½ÿÆÿ¾ÿÀÿ¼ÿ¼ÿ´ÿ±ÿ¸ÿ´ÿÆÿÄÿ¹ÿ³ÿ­ÿ½ÿ¾ÿ³ÿ¸ÿÄÿ¦ÿ¹ÿµÿ­ÿµÿÀÿ¾ÿµÿ³ÿ¯ÿÎÿ¹ÿÈÿÊÿ½ÿºÿµÿµÿÂÿÇÿ·ÿ¹ÿ½ÿ±ÿ¼ÿ»ÿµÿ¼ÿÅÿÎÿ½ÿ¼ÿÈÿ´ÿ³ÿÄÿÊÿÂÿÀÿ½ÿ²ÿ¥ÿ¹ÿ¸ÿ·ÿÃÿÉÿ¹ÿ©ÿµÿµÿÂÿ¯ÿ©ÿªÿ²ÿ½ÿ¼ÿ¸ÿ¿ÿ·ÿÉÿ¬ÿÀÿÁÿÈÿÀÿ·ÿºÿ¸ÿ¹ÿÊÿÉÿ²ÿ¸ÿ½ÿ»ÿÃÿ·ÿ¦ÿÁÿÓÿÎÿÂÿµÿ°ÿÆÿÍÿÅÿÄÿÅÿÂÿÏÿ¾ÿÁÿÇÿ¸ÿ²ÿ¹ÿ»ÿ¸ÿ¼ÿ¿ÿ¾ÿÂÿ¾ÿÁÿËÿÂÿ¼ÿ»ÿÂÿÄÿºÿ±ÿ¶ÿ³ÿ¬ÿ¶ÿ·ÿ¶ÿ½ÿÆÿÁÿ·ÿ¶ÿ°ÿ¯ÿÃÿ¹ÿÁÿÁÿ´ÿ¸ÿÂÿ¾ÿ»ÿµÿ»ÿÌÿ¹ÿ·ÿ½ÿ±ÿ±ÿÂÿÈÿµÿ©ÿ£ÿ¶ÿ·ÿ®ÿ¹ÿ½ÿÀÿ¯ÿ«ÿ¿ÿ¼ÿ³ÿ½ÿ¿ÿÁÿ¶ÿ¿ÿ´ÿ³ÿ³ÿ¹ÿÄÿÀÿÅÿÍÿ¸ÿ»ÿ¿ÿÎÿÃÿ»ÿ»ÿ¼ÿ½ÿ½ÿ½ÿÅÿÅÿÆÿ¼ÿÁÿÂÿ·ÿ¯ÿµÿÀÿÀÿ´ÿÃÿÊÿ¿ÿ¸ÿÍÿÌÿÁÿ¸ÿ½ÿÃÿ½ÿ¸ÿ¹ÿ¯ÿ½ÿ½ÿÁÿ´ÿÁÿ¾ÿ³ÿ±ÿ´ÿ¿ÿÑÿ¹ÿ³ÿÎÿ©ÿ½ÿ¼ÿ¹ÿ°ÿºÿÃÿÆÿÉÿÂÿ¿ÿÃÿÁÿ¸ÿ¾ÿºÿ°ÿ´ÿ¼ÿÄÿÂÿ¾ÿÌÿÇÿ°ÿ³ÿ·ÿ¿ÿ¹ÿ±ÿ­ÿ¹ÿÀÿÆÿÁÿºÿÇÿÁÿ§ÿ¨ÿÃÿÄÿÌÿ·ÿ°ÿ©ÿ±ÿ½ÿºÿ¸ÿ½ÿ¶ÿµÿÇÿÇÿ¸ÿ¾ÿÀÿ»ÿ¼ÿ¹ÿ»ÿ¾ÿ·ÿ·ÿ¶ÿÂÿ¾ÿ·ÿÉÿÇÿ¼ÿÀÿ¾ÿÀÿÌÿÊÿ¼ÿµÿ²ÿ¼ÿÂÿ¾ÿ®ÿÍÿ»ÿÂÿ¼ÿ±ÿ¼ÿÂÿÁÿÃÿ¶ÿºÿ¾ÿ²ÿ±ÿºÿ»ÿ­ÿ¯ÿºÿ³ÿ§ÿ¯ÿ¼ÿ¹ÿºÿÈÿ·ÿ§ÿ¼ÿÀÿÂÿ­ÿ·ÿ¸ÿ½ÿºÿµÿ¾ÿ¾ÿ¶ÿÆÿÃÿÅÿ·ÿ©ÿ´ÿ¿ÿ»ÿ±ÿ±ÿ°ÿ©ÿªÿ·ÿ»ÿ¯ÿ·ÿµÿ§ÿ¾ÿÂÿÇÿÇÿÇÿÉÿ¹ÿ°ÿ¶ÿÃÿÅÿ¸ÿ³ÿÀÿ¹ÿ¾ÿ·ÿ¸ÿÂÿÏÿ¹ÿ¸ÿ»ÿ½ÿ¿ÿ·ÿ¹ÿÂÿ»ÿ½ÿÀÿ·ÿ±ÿÁÿ³ÿ¿ÿÇÿºÿ¬ÿ­ÿ¸ÿÀÿ½ÿ¹ÿ¾ÿ½ÿ°ÿ¸ÿ©ÿÄÿ­ÿºÿ±ÿ·ÿ³ÿµÿ²ÿ¶ÿ»ÿºÿ²ÿ·ÿÅÿ³ÿ´ÿ¼ÿÅÿºÿ¸ÿÅÿÃÿ¸ÿ»ÿÄÿ¹ÿ¸ÿºÿ¾ÿÄÿÁÿ¿ÿ­ÿºÿ·ÿ¯ÿºÿÌÿ½ÿÂÿÓÿËÿ¹ÿ¹ÿÄÿ½ÿ·ÿ»ÿ¹ÿ·ÿ¼ÿ¸ÿÉÿ¹ÿÅÿ¯ÿÁÿ¾ÿµÿÁÿ½ÿÆÿÅÿ½ÿ¹ÿ±ÿ«ÿ°ÿ·ÿ¹ÿ­ÿ¼ÿ°ÿ¿ÿ·ÿ¬ÿÃÿ¹ÿ¸ÿ¿ÿ¾ÿ¼ÿ´ÿ±ÿ°ÿ¯ÿ³ÿ³ÿ¬ÿ²ÿ¼ÿ¿ÿºÿÆÿµÿ¿ÿ·ÿ¾ÿÃÿ¿ÿºÿ³ÿºÿ´ÿ©ÿ±ÿ¿ÿËÿÑÿ¹ÿ¨ÿ¾ÿ·ÿ¿ÿ¶ÿ³ÿ¬ÿ´ÿ±ÿ´ÿ½ÿ»ÿ¶ÿ´ÿµÿµÿ¶ÿ·ÿ°ÿ¸ÿ²ÿ¶ÿ¶ÿ¯ÿªÿµÿÁÿ³ÿ½ÿ±ÿ·ÿ¸ÿ²ÿ°ÿ½ÿÇÿ¹ÿ²ÿÀÿ¾ÿ´ÿ³ÿ°ÿ§ÿÆÿ»ÿ¸ÿ¼ÿ±ÿ¾ÿ»ÿ¾ÿÊÿÈÿ»ÿ´ÿ¸ÿ¸ÿ´ÿ·ÿ·ÿ»ÿ±ÿ¬ÿ®ÿ¼ÿÿÂÿ»ÿ·ÿ«ÿ¥ÿ©ÿÿ¯ÿ¾ÿºÿ·ÿ¿ÿÁÿÂÿÂÿ´ÿ²ÿ»ÿ»ÿÀÿÃÿ¼ÿ¯ÿªÿ¯ÿµÿºÿÀÿÉÿÅÿ¸ÿ·ÿ³ÿ³ÿ·ÿ´ÿ¿ÿÄÿ´ÿ¼ÿ¾ÿ·ÿ´ÿ¥ÿ³ÿÑÿØÿÎÿ´ÿÁÿ¿ÿ®ÿ±ÿÈÿÌÿÇÿ½ÿ¸ÿµÿ¾ÿÉÿ¿ÿ®ÿ°ÿ¼ÿ¹ÿ¹ÿÄÿÄÿÏÿ¼ÿ¯ÿÿÄÿ¹ÿ²ÿ½ÿÁÿ¸ÿ±ÿ¼ÿºÿ±ÿ»ÿÈÿ¿ÿ¶ÿ¼ÿ¼ÿÄÿÇÿ±ÿªÿºÿÉÿÓÿÈÿÔÿÒÿ·ÿ·ÿ«ÿ¹ÿÇÿÀÿ¶ÿ¾ÿ¿ÿ½ÿ½ÿ¹ÿ¿ÿÄÿÁÿÁÿ¯ÿ¬ÿÅÿ¸ÿµÿµÿ¹ÿ´ÿ¸ÿ¹ÿÊÿ·ÿÊÿÉÿ¿ÿ­ÿ¸ÿËÿÀÿÂÿ°ÿ«ÿÂÿÇÿ¿ÿ³ÿ³ÿÊÿÉÿ¿ÿªÿ¶ÿÂÿ³ÿ¸ÿ°ÿ¦ÿÉÿºÿ¶ÿÄÿÀÿ¹ÿ¿ÿÂÿÂÿÆÿÁÿ¹ÿ¸ÿ¾ÿ¸ÿºÿÆÿÁÿ½ÿÀÿ·ÿ¬ÿ°ÿ¾ÿ·ÿ´ÿ¹ÿ°ÿ¸ÿÂÿ¹ÿ´ÿ¬ÿ¾ÿÂÿ¹ÿ¯ÿºÿ¼ÿÅÿÍÿµÿ¶ÿÁÿ·ÿ·ÿÃÿÀÿ½ÿÅÿÁÿ»ÿ¹ÿÅÿ¾ÿ°ÿ¶ÿºÿ¾ÿ¶ÿÁÿ»ÿ¾ÿµÿ¯ÿ·ÿÈÿ¹ÿÆÿÄÿÂÿÃÿ¸ÿ¾ÿÄÿ¸ÿ·ÿ½ÿ·ÿ±ÿ®ÿ©ÿ­ÿ¸ÿÃÿ·ÿ®ÿºÿ¿ÿ¾ÿ»ÿ»ÿ¬ÿ³ÿ¯ÿ¶ÿ·ÿªÿÿ¹ÿÉÿ¸ÿ¿ÿ»ÿ´ÿ±ÿºÿ½ÿ¾ÿ¸ÿµÿÁÿÇÿÂÿ¹ÿ»ÿÄÿÇÿ¿ÿ¼ÿ¼ÿµÿÅÿÊÿ»ÿ¤ÿ¹ÿµÿ¶ÿ»ÿªÿ±ÿ·ÿ¯ÿ½ÿÄÿÀÿ¿ÿ±ÿ©ÿ¸ÿÆÿ¼ÿµÿÁÿ¾ÿµÿÄÿ½ÿ£ÿ¯ÿºÿ¶ÿ§ÿ§ÿ·ÿÇÿ·ÿÒÿÉÿ·ÿ·ÿ»ÿ¸ÿ¥ÿÈÿÍÿ¶ÿ·ÿÈÿ¹ÿ³ÿ¹ÿÀÿÇÿ½ÿ¿ÿ¸ÿ»ÿ¿ÿ»ÿ³ÿ¶ÿ¿ÿºÿµÿ³ÿ¾ÿÀÿ»ÿÃÿ¬ÿªÿ»ÿ¯ÿ°ÿºÿÂÿ·ÿ´ÿ¸ÿ´ÿ³ÿÇÿ¾ÿËÿµÿ¶ÿ¾ÿ¶ÿÇÿÇÿ¾ÿ¿ÿºÿ¼ÿÁÿ»ÿ¸ÿ¿ÿÀÿ¿ÿ¹ÿ¢ÿ¥ÿÌÿÊÿ¿ÿÇÿÏÿÅÿ¼ÿ¨ÿ¾ÿ¸ÿ¿ÿ¾ÿ¬ÿ«ÿ°ÿÍÿÆÿ±ÿ´ÿÇÿ¸ÿÆÿµÿ³ÿÁÿÊÿ¼ÿ½ÿºÿºÿºÿ½ÿ·ÿºÿÇÿ¿ÿ±ÿ±ÿ»ÿÆÿ½ÿ¯ÿ¯ÿ·ÿ»ÿ¶ÿ¼ÿºÿ»ÿ¹ÿ½ÿºÿÅÿÆÿ·ÿ¯ÿ½ÿÅÿ³ÿÃÿ°ÿ³ÿ¾ÿ¼ÿÃÿÅÿÄÿ¶ÿÀÿ¶ÿÿ­ÿ¿ÿ¾ÿ¾ÿ¶ÿ®ÿ³ÿ²ÿ®ÿ³ÿ¾ÿ¾ÿ¯ÿ±ÿ©ÿ¬ÿ¾ÿÅÿÂÿÇÿ±ÿÍÿÅÿÌÿ¼ÿ­ÿ½ÿ½ÿ­ÿÌÿ·ÿÂÿ»ÿÂÿÑÿ·ÿÎÿ¿ÿ®ÿ¾ÿ®ÿ­ÿ¬ÿ»ÿ±ÿÀÿÇÿ·ÿ½ÿÁÿÃÿºÿ­ÿ¶ÿ»ÿ¶ÿ²ÿ¹ÿÆÿÂÿ¹ÿ®ÿ¬ÿ¹ÿÉÿÃÿºÿ¸ÿ¼ÿÔÿ¾ÿ¼ÿ¼ÿ¿ÿÍÿ¯ÿ°ÿ·ÿÁÿÂÿÆÿ¯ÿ¯ÿ½ÿ±ÿ¸ÿÅÿºÿ½ÿ»ÿ¹ÿÆÿÆÿºÿµÿ±ÿ²ÿ¸ÿ¿ÿÂÿÁÿÁÿÇÿËÿÀÿ¹ÿ¶ÿ¯ÿ¾ÿ¿ÿ¾ÿ¾ÿ½ÿ³ÿ¶ÿ²ÿÃÿÄÿ¸ÿ´ÿ¾ÿ¾ÿ´ÿÈÿÁÿ¸ÿ¿ÿ½ÿÀÿ²ÿ·ÿ¶ÿÇÿ»ÿÁÿ¹ÿ»ÿ»ÿÁÿÃÿÃÿÆÿÆÿ¼ÿ²ÿ²ÿ¼ÿ½ÿ¸ÿ¯ÿ²ÿ¸ÿ¢ÿ¨ÿÁÿ¼ÿ½ÿÄÿÎÿ¹ÿ¹ÿ¶ÿÖÿÀÿ®ÿºÿÈÿ¼ÿÃÿÄÿ³ÿÂÿµÿ¯ÿÈÿªÿÃÿ¹ÿ¨ÿ©ÿ¸ÿ¯ÿÀÿÏÿ¾ÿ»ÿ¿ÿ½ÿÐÿÌÿ¸ÿ¾ÿ±ÿ²ÿ½ÿ¼ÿÁÿ½ÿµÿ´ÿ·ÿ¿ÿÆÿ¹ÿ®ÿÂÿÁÿ¸ÿÄÿÄÿ»ÿ°ÿ´ÿ¹ÿ¼ÿÁÿ¸ÿ¼ÿ³ÿ²ÿÉÿ·ÿ´ÿ³ÿ¨ÿÆÿ ÿ¾ÿ´ÿ¾ÿ­ÿÀÿ¥ÿ³ÿ·ÿÀÿ½ÿÇÿÎÿ²ÿ»ÿµÿ²ÿ¶ÿ´ÿµÿÈÿ¼ÿ´ÿªÿ®ÿÁÿ¶ÿ¶ÿÀÿ¿ÿÃÿºÿ¶ÿ²ÿÃÿ¶ÿ­ÿ¸ÿÃÿ»ÿÈÿÁÿÆÿÂÿ½ÿ°ÿ¶ÿ±ÿÆÿÆÿ´ÿÒÿÀÿ°ÿ¾ÿÆÿ¼ÿÌÿ·ÿÿ·ÿ·ÿ¹ÿ¾ÿ®ÿµÿÆÿ»ÿÈÿ·ÿ¹ÿ¼ÿµÿºÿ¶ÿ¾ÿÇÿÇÿ¾ÿªÿ¬ÿºÿÁÿÂÿ¿ÿ¸ÿµÿÎÿÍÿ´ÿ·ÿ·ÿ»ÿÇÿ´ÿ¾ÿÍÿ¿ÿ¿ÿ¹ÿÿ»ÿÂÿ¯ÿÆÿ¼ÿÌÿ®ÿÃÿÍÿÅÿ¼ÿ²ÿ¯ÿ¾ÿºÿ²ÿ£ÿµÿÇÿ¼ÿ¶ÿ°ÿ»ÿ¿ÿ¼ÿÂÿÉÿÃÿ±ÿ§ÿ«ÿ®ÿ±ÿ·ÿ´ÿ¼ÿ³ÿ®ÿ¸ÿ¸ÿÉÿÄÿÀÿÁÿÀÿËÿÄÿÀÿËÿ¨ÿºÿ»ÿÆÿ´ÿ·ÿ¹ÿºÿ«ÿÄÿ¸ÿ¾ÿ½ÿ¹ÿ¿ÿ¾ÿÀÿºÿºÿ¶ÿ¹ÿÄÿÇÿ¼ÿºÿ³ÿ¨ÿ´ÿ½ÿºÿ·ÿ°ÿ¬ÿ²ÿ¶ÿ­ÿ®ÿµÿÄÿÆÿ²ÿµÿ¾ÿÂÿ®ÿ¸ÿÇÿÆÿÃÿÅÿ¨ÿ©ÿ³ÿ¼ÿ¶ÿÃÿ¶ÿÿ³ÿ½ÿ¶ÿÅÿÐÿÃÿ°ÿ¶ÿÃÿ¾ÿ¼ÿ¶ÿ³ÿ·ÿ½ÿ·ÿ³ÿ½ÿ¾ÿ¼ÿ½ÿ¼ÿºÿ·ÿ¶ÿ»ÿÅÿ¾ÿ¸ÿ¾ÿÏÿ½ÿ·ÿµÿÅÿ¼ÿÁÿÉÿÁÿ·ÿ«ÿ·ÿµÿµÿ½ÿ·ÿÁÿ¾ÿ³ÿ½ÿÀÿ»ÿ³ÿ®ÿ¯ÿ¸ÿÿ¬ÿ¿ÿÅÿ½ÿ§ÿ´ÿÀÿ»ÿ¶ÿ´ÿ´ÿ©ÿ¬ÿ²ÿ«ÿ¸ÿ´ÿ¬ÿ­ÿºÿºÿÔÿÄÿÄÿ¿ÿÍÿÄÿÇÿÊÿÂÿ¸ÿ»ÿ¸ÿÀÿ¯ÿ»ÿËÿ±ÿ¦ÿºÿ½ÿÃÿµÿ¶ÿ³ÿ³ÿ«ÿ ÿ¹ÿ¾ÿ´ÿ¾ÿÊÿºÿ¶ÿ»ÿ¼ÿ·ÿ¯ÿµÿ²ÿ±ÿ¶ÿÂÿÉÿÈÿÁÿ¸ÿ³ÿ´ÿ¿ÿºÿ¸ÿ¾ÿ¹ÿÂÿ®ÿ¶ÿÄÿ¸ÿ·ÿ·ÿ®ÿ²ÿ³ÿ»ÿÃÿÄÿ½ÿ½ÿºÿ¸ÿ¼ÿ¶ÿ±ÿ²ÿ¸ÿÃÿÅÿ´ÿºÿÃÿ³ÿ±ÿ±ÿ»ÿÀÿÑÿÀÿ·ÿÀÿÇÿÃÿ½ÿ¾ÿ±ÿ¿ÿ·ÿ®ÿÙÿ©ÿ½ÿ¸ÿ³ÿÁÿÊÿÇÿÀÿ¿ÿ±ÿ¬ÿ§ÿ¡ÿ³ÿ¾ÿ·ÿ³ÿ´ÿ»ÿÄÿÇÿºÿ·ÿËÿÂÿ´ÿ¶ÿ±ÿ¾ÿ½ÿ¼ÿ·ÿ¿ÿ¼ÿÇÿ¸ÿ¶ÿÀÿ·ÿ·ÿ¨ÿ§ÿ®ÿ¶ÿ¼ÿµÿ¸ÿÀÿÅÿÈÿ½ÿÁÿÉÿÄÿ¸ÿ·ÿ¼ÿÀÿ¾ÿ¸ÿ½ÿ¾ÿ·ÿ¿ÿÀÿ¸ÿÁÿÃÿ¼ÿ·ÿÅÿ©ÿÅÿËÿ³ÿÍÿÌÿÒÿËÿÏÿÈÿ¨ÿ´ÿÇÿÍÿ¿ÿÈÿµÿ²ÿ¾ÿÂÿÃÿÀÿÄÿÄÿÃÿÃÿºÿ²ÿ´ÿ¿ÿ¹ÿ½ÿ¼ÿ»ÿÁÿºÿºÿÅÿÉÿ´ÿÅÿ½ÿ³ÿµÿ¬ÿµÿ½ÿ³ÿ¹ÿ¼ÿ´ÿ®ÿ­ÿ·ÿ¶ÿ¹ÿµÿ´ÿ»ÿ¹ÿ»ÿ¾ÿ»ÿ¿ÿËÿÄÿ´ÿ®ÿÁÿ¼ÿ¨ÿ¯ÿËÿÒÿÊÿÊÿ¾ÿºÿÏÿ»ÿÃÿ·ÿ»ÿ­ÿÀÿ¼ÿ¶ÿ³ÿ¹ÿ¯ÿ®ÿ¶ÿ¶ÿ±ÿ¨ÿ®ÿµÿ°ÿ²ÿÃÿÇÿÀÿ¿ÿÆÿµÿÈÿ¹ÿ¹ÿµÿºÿ»ÿ¿ÿÅÿ¼ÿÀÿÎÿ¾ÿÁÿÇÿÀÿ¼ÿÂÿ½ÿ¹ÿÃÿ¿ÿ»ÿÅÿ»ÿÁÿÇÿ³ÿ¼ÿ±ÿ·ÿ¾ÿÇÿ²ÿºÿËÿ½ÿ¼ÿÇÿ¼ÿµÿ´ÿ¾ÿÄÿ¾ÿ·ÿ¼ÿ·ÿ½ÿÆÿ¼ÿ¿ÿÉÿ½ÿ¹ÿ®ÿºÿÄÿ·ÿ¿ÿÄÿÌÿ¼ÿÈÿ±ÿÁÿÇÿÁÿ°ÿ±ÿ¿ÿ¸ÿ­ÿ¼ÿÄÿÃÿ½ÿ¯ÿ«ÿ¯ÿ´ÿ¼ÿ¾ÿ¸ÿÁÿ»ÿ®ÿ¸ÿÃÿÁÿ¶ÿ¶ÿÀÿÀÿ»ÿ»ÿ²ÿ¿ÿºÿ¿ÿ¾ÿ¸ÿ¶ÿ±ÿ±ÿºÿÅÿÆÿ½ÿ´ÿ­ÿÀÿ¼ÿºÿ½ÿÃÿÒÿ¼ÿ»ÿ±ÿÿÀÿÍÿ¹ÿ¶ÿ¯ÿ²ÿ±ÿ«ÿ½ÿ»ÿ¬ÿµÿ¿ÿ½ÿ»ÿÂÿÊÿÏÿ¼ÿ·ÿ¯ÿºÿÃÿÁÿ¬ÿ«ÿ³ÿ¶ÿ¼ÿºÿ´ÿ¿ÿ½ÿ¼ÿ¼ÿÁÿÆÿ¹ÿ³ÿ»ÿºÿ²ÿ·ÿ¸ÿ¬ÿ´ÿ¾ÿ¤ÿÿ²ÿ¹ÿÂÿÍÿµÿ°ÿ²ÿºÿ¹ÿ±ÿ¸ÿ¶ÿ­ÿ¶ÿ½ÿ»ÿºÿµÿ¾ÿ¹ÿ¾ÿÂÿ´ÿÁÿ©ÿ¶ÿ±ÿÃÿ»ÿ¼ÿÃÿÉÿ¼ÿµÿ½ÿÃÿ¿ÿ²ÿ·ÿÃÿ±ÿ²ÿ¸ÿ¨ÿ®ÿÀÿºÿ¼ÿÃÿ¸ÿ¾ÿ¼ÿ¹ÿ¸ÿºÿ¼ÿ±ÿ¬ÿ´ÿ¹ÿÄÿÃÿ³ÿÅÿ¼ÿ«ÿÀÿ¹ÿºÿ»ÿÀÿÄÿ¬ÿ´ÿ±ÿ®ÿ¿ÿ´ÿ¨ÿ³ÿ¿ÿÁÿµÿ±ÿ©ÿ¾ÿÅÿ¶ÿ®ÿÀÿ¶ÿ¾ÿ·ÿ¨ÿ¶ÿ²ÿµÿ²ÿ¹ÿ¹ÿµÿ»ÿ»ÿÄÿ¸ÿ¶ÿ¹ÿÞÿÀÿÃÿ´ÿ·ÿ·ÿ´ÿ¹ÿ²ÿºÿ²ÿ­ÿ¶ÿºÿ¶ÿ°ÿ°ÿ¾ÿ°ÿ³ÿ¸ÿµÿÁÿ¿ÿÆÿÆÿ³ÿ¹ÿ»ÿºÿºÿÀÿÃÿ¼ÿ¶ÿ´ÿ¶ÿ­ÿ´ÿµÿ»ÿ¿ÿ°ÿ©ÿ¾ÿ´ÿ½ÿ·ÿÄÿ¸ÿµÿ½ÿ½ÿºÿ²ÿ­ÿ»ÿ¬ÿ¼ÿÀÿ¸ÿ²ÿ¶ÿ·ÿµÿ¾ÿ·ÿ°ÿ±ÿ·ÿÂÿÉÿÈÿÂÿ¨ÿ°ÿÀÿ¶ÿÎÿ±ÿ²ÿºÿ­ÿµÿ¾ÿºÿ¸ÿºÿÀÿ¼ÿµÿ½ÿ¸ÿ©ÿ§ÿ³ÿ¾ÿ·ÿºÿ¶ÿ´ÿµÿ¸ÿ¶ÿ¥ÿ°ÿ¼ÿ²ÿ»ÿ¸ÿÿªÿÅÿ°ÿ¿ÿÄÿ¼ÿ·ÿ²ÿ¿ÿÁÿÁÿÀÿ¼ÿºÿºÿ½ÿ·ÿ°ÿµÿ´ÿ¤ÿµÿ¼ÿ¬ÿ«ÿ¥ÿ´ÿ¶ÿ³ÿ½ÿ¸ÿ¨ÿ¬ÿ³ÿ·ÿºÿ¾ÿ¸ÿ³ÿÃÿ¶ÿºÿ´ÿºÿÈÿÄÿÁÿ¼ÿ©ÿ°ÿ©ÿ¼ÿÂÿ³ÿªÿ¯ÿÅÿ¼ÿ¬ÿªÿ±ÿ¶ÿ±ÿ¯ÿ¾ÿ¹ÿ³ÿºÿºÿ¿ÿ¶ÿ®ÿÀÿ°ÿ«ÿ±ÿµÿ¹ÿ¿ÿ»ÿ¬ÿ´ÿ±ÿ³ÿÉÿ¸ÿËÿ¹ÿÊÿ¸ÿ¿ÿ¼ÿ¹ÿÀÿ½ÿ½ÿ¸ÿ±ÿ®ÿ°ÿÅÿ¶ÿÉÿµÿ±ÿ»ÿºÿ¹ÿ¿ÿÀÿ¿ÿËÿ»ÿ²ÿ½ÿ¼ÿÂÿ¨ÿ¬ÿ®ÿ¿ÿÆÿ¶ÿ¹ÿÈÿ±ÿ¯ÿ§ÿºÿºÿ­ÿ³ÿ¬ÿ¼ÿµÿ°ÿºÿÅÿÅÿ³ÿ¶ÿ ÿ¯ÿ¯ÿ³ÿ·ÿÆÿ»ÿ·ÿ¿ÿ½ÿ¶ÿ±ÿ±ÿºÿºÿÂÿ¨ÿ«ÿ»ÿ·ÿµÿ¶ÿ±ÿ©ÿ§ÿ­ÿ·ÿªÿ»ÿ»ÿÉÿÑÿ«ÿ¢ÿ²ÿ»ÿ¶ÿ´ÿ¶ÿ¯ÿ©ÿ»ÿ³ÿµÿ¬ÿ²ÿ·ÿ²ÿ­ÿ°ÿµÿ´ÿ®ÿ¬ÿ¼ÿ«ÿ³ÿ©ÿ±ÿ¬ÿªÿ¶ÿ³ÿ«ÿ±ÿ¶ÿ²ÿ¬ÿ½ÿ²ÿ¹ÿ°ÿµÿ°ÿ·ÿ²ÿ²ÿÅÿ¹ÿ³ÿ±ÿÆÿ±ÿ©ÿ¬ÿ«ÿ¡ÿ¡ÿ¥ÿ«ÿ®ÿ¥ÿ³ÿÁÿ»ÿ­ÿ¶ÿ¬ÿ©ÿ¹ÿ³ÿ«ÿ¼ÿ¶ÿ¢ÿÃÿ ÿ±ÿÍÿÀÿÂÿ°ÿ«ÿºÿºÿ²ÿ¸ÿ¶ÿ»ÿÂÿ­ÿ²ÿ½ÿºÿ¹ÿºÿ¿ÿÄÿ¾ÿ³ÿ¨ÿ¹ÿ§ÿ³ÿ²ÿ®ÿ·ÿÂÿ¿ÿ°ÿ°ÿ»ÿ¸ÿ¶ÿµÿºÿµÿµÿ¹ÿÂÿÅÿ¶ÿÄÿ·ÿ±ÿ¶ÿ´ÿ¸ÿ½ÿ¹ÿ·ÿ¿ÿ»ÿ´ÿ³ÿµÿ¸ÿµÿ¹ÿµÿ­ÿ¬ÿ®ÿ©ÿ°ÿ¦ÿ¢ÿ³ÿÿÿ¥ÿ©ÿÿ¥ÿ©ÿ ÿ¨ÿÿ³ÿ´ÿ°ÿ¯ÿ¯ÿ²ÿºÿ¾ÿ¼ÿµÿºÿÀÿ´ÿ·ÿ°ÿ¯ÿ¹ÿºÿ¹ÿÀÿÇÿÎÿ¹ÿºÿ¿ÿµÿ·ÿÂÿ¾ÿ¶ÿ¶ÿ½ÿ»ÿ¶ÿ·ÿÆÿÅÿ¸ÿ¹ÿÃÿºÿËÿ¯ÿ³ÿ¶ÿ¾ÿÃÿ¾ÿ´ÿ°ÿ±ÿ¿ÿªÿ¦ÿµÿ¹ÿ±ÿ¶ÿ½ÿ©ÿÿ»ÿ¶ÿ«ÿÁÿ¬ÿ¤ÿ«ÿ¨ÿÿ­ÿ­ÿ¦ÿ­ÿ©ÿ°ÿ´ÿ¼ÿÀÿ»ÿ¿ÿªÿÑÿ¸ÿ­ÿ¯ÿ¼ÿºÿ¹ÿÁÿ¨ÿ²ÿ©ÿ¼ÿÃÿµÿ¯ÿ²ÿªÿÿÿ¶ÿÀÿ­ÿ­ÿÁÿÃÿ¶ÿ¹ÿÊÿ©ÿ½ÿµÿ¶ÿ¿ÿ¸ÿ³ÿ¼ÿ¼ÿ¸ÿÃÿ¯ÿ»ÿ·ÿ¸ÿ±ÿ¬ÿ´ÿ´ÿ¸ÿ·ÿ¼ÿ¶ÿ¤ÿ¬ÿ·ÿ°ÿ°ÿ®ÿ²ÿ¹ÿ´ÿ´ÿ´ÿ²ÿµÿ¸ÿ°ÿÅÿ¿ÿ²ÿ´ÿ²ÿ¿ÿ·ÿ¾ÿ¿ÿ¿ÿ±ÿµÿ·ÿ¯ÿ²ÿ·ÿ´ÿÍÿÁÿªÿ²ÿ¼ÿÆÿÅÿ½ÿºÿ¾ÿ¼ÿµÿÅÿÈÿÐÿÂÿ¹ÿÅÿ¸ÿ´ÿ¿ÿÉÿÑÿÀÿµÿ¹ÿÀÿÅÿÉÿÃÿ¼ÿ»ÿÃÿ¾ÿ¿ÿÅÿ¿ÿ´ÿ©ÿ¹ÿ¸ÿ·ÿ¼ÿÄÿÁÿµÿºÿ¼ÿµÿÂÿÄÿ¶ÿ½ÿÄÿ·ÿ²ÿÆÿÐÿÀÿÅÿÂÿ¿ÿÁÿÃÿ¼ÿ·ÿËÿËÿµÿ·ÿ³ÿ©ÿµÿ¹ÿ¶ÿ½ÿ¼ÿ°ÿ¯ÿÁÿÃÿµÿ²ÿ¸ÿ¾ÿºÿ´ÿ»ÿ°ÿ°ÿ¿ÿ¼ÿ·ÿ¾ÿÂÿ½ÿ¿ÿ»ÿ¸ÿÐÿÒÿÇÿµÿÁÿËÿÂÿ¼ÿÂÿ´ÿÂÿ²ÿ»ÿÇÿÉÿ»ÿµÿºÿ³ÿ³ÿÅÿÍÿ³ÿ²ÿ¶ÿ¬ÿ¸ÿÉÿ¾ÿÀÿ½ÿÛÿ»ÿÃÿ¼ÿÁÿÀÿ¼ÿÀÿÆÿ¼ÿÁÿ±ÿÈÿËÿ¼ÿ°ÿ´ÿ·ÿµÿ¿ÿÑÿÂÿÂÿºÿ¹ÿ¹ÿÀÿÁÿÁÿÆÿÇÿ¶ÿ¸ÿ³ÿ¸ÿÁÿ¸ÿ¬ÿ½ÿÃÿ¸ÿºÿ³ÿ©ÿÀÿ¹ÿÀÿ²ÿÂÿÅÿ¸ÿ·ÿÀÿ¼ÿ»ÿ¨ÿ°ÿºÿÃÿÇÿÊÿÂÿ¿ÿ½ÿ¼ÿÈÿ°ÿ¤ÿºÿÀÿ¾ÿ¼ÿºÿ·ÿ»ÿ½ÿ»ÿ½ÿ·ÿ¸ÿ·ÿ¾ÿÃÿ¿ÿ®ÿ°ÿ¶ÿ·ÿ¿ÿÂÿÍÿÃÿ´ÿ½ÿºÿÄÿ¸ÿ²ÿ¹ÿºÿ·ÿ¹ÿ»ÿÃÿÆÿÏÿ¿ÿ¿ÿºÿ¸ÿ¶ÿ¸ÿÁÿÂÿ¶ÿµÿÀÿ¿ÿÊÿÑÿÐÿ¿ÿ»ÿÈÿÄÿ³ÿ¸ÿ´ÿ°ÿ¼ÿÁÿÁÿ¹ÿÑÿÄÿ³ÿ°ÿ³ÿÀÿÅÿ¿ÿ½ÿ²ÿ®ÿÃÿ¹ÿ¯ÿ¸ÿ¼ÿ»ÿ¾ÿÁÿÂÿ¿ÿÀÿÀÿ¾ÿ·ÿ³ÿÂÿÀÿÁÿÀÿÇÿÎÿµÿ»ÿ»ÿ»ÿÈÿÀÿ¾ÿÇÿÃÿ»ÿ¸ÿ¶ÿÀÿËÿÁÿÁÿ´ÿ¯ÿ°ÿ·ÿ»ÿ¯ÿ®ÿ»ÿÀÿ»ÿ²ÿ¯ÿºÿ§ÿ©ÿ¹ÿ¬ÿ¶ÿ¶ÿÂÿÂÿºÿ¹ÿÀÿÀÿ¶ÿ¼ÿ¿ÿ¹ÿÄÿ¶ÿ¾ÿ·ÿÀÿÈÿ½ÿ³ÿµÿ»ÿ»ÿ½ÿÅÿÏÿ¼ÿÂÿ­ÿ²ÿ´ÿ»ÿ¿ÿ¿ÿÆÿÁÿ¶ÿ½ÿ»ÿ¹ÿÁÿ¶ÿ´ÿÆÿÀÿ·ÿÂÿ·ÿºÿ¾ÿ¬ÿ©ÿÅÿËÿ¹ÿ»ÿ¾ÿ¸ÿ·ÿÇÿ«ÿ¼ÿÅÿ¿ÿ¸ÿºÿÂÿ¿ÿµÿ¸ÿ»ÿ¶ÿ¿ÿ¬ÿ¾ÿÃÿÀÿÅÿÇÿÂÿ¾ÿ½ÿÀÿÅÿ¹ÿ¶ÿ±ÿ³ÿÇÿ½ÿ¯ÿ¾ÿÂÿËÿÃÿµÿ´ÿÂÿËÿÀÿ½ÿ·ÿ¸ÿ¿ÿ¹ÿ¶ÿ·ÿÄÿÃÿ¸ÿ½ÿ¾ÿ»ÿ·ÿ¯ÿ³ÿ¹ÿ¨ÿÂÿ¼ÿ¹ÿ·ÿ¹ÿ¹ÿºÿ¾ÿ³ÿ³ÿ±ÿµÿºÿ¹ÿ¼ÿ¸ÿ¬ÿ¾ÿ¯ÿÂÿ´ÿºÿÇÿ®ÿ»ÿ½ÿÂÿ»ÿ¶ÿ·ÿºÿ¼ÿ·ÿ²ÿÀÿÎÿÂÿ¯ÿ´ÿÆÿ¼ÿ¹ÿÄÿÐÿÅÿÄÿÃÿ¾ÿÅÿ¾ÿ±ÿÁÿØÿ»ÿ¯ÿ¯ÿºÿ¾ÿ¼ÿÅÿ½ÿÁÿ²ÿ·ÿÂÿ»ÿ²ÿ±ÿ½ÿÁÿ¿ÿ¿ÿ³ÿ´ÿ±ÿ¿ÿ¾ÿ¶ÿ³ÿµÿºÿºÿµÿµÿ¸ÿµÿ­ÿ±ÿÍÿ¸ÿ¶ÿ¬ÿ»ÿÅÿ»ÿ¼ÿËÿÅÿËÿÃÿ¾ÿ¶ÿ±ÿ·ÿ¹ÿ·ÿ´ÿ«ÿ¹ÿÂÿ¾ÿ¸ÿÂÿµÿ»ÿ¹ÿ·ÿ³ÿ½ÿÃÿÁÿ¿ÿ©ÿ§ÿ¸ÿ¢ÿºÿÄÿ¿ÿ°ÿ½ÿÒÿ¶ÿ°ÿÃÿ½ÿ¹ÿ·ÿÃÿ¼ÿ±ÿ·ÿ·ÿµÿ¸ÿ·ÿÁÿÂÿµÿ²ÿ·ÿÂÿ²ÿªÿ·ÿ»ÿ¾ÿ¯ÿ­ÿ¹ÿÃÿ¿ÿ¹ÿ±ÿ³ÿ±ÿ§ÿ¸ÿ»ÿ§ÿÿÃÿµÿ·ÿ·ÿ»ÿ´ÿ±ÿºÿ«ÿ®ÿ¼ÿ¿ÿ·ÿ³ÿ¼ÿÄÿ»ÿ¶ÿ¿ÿ¿ÿ¸ÿ³ÿÄÿ°ÿ ÿÀÿ¦ÿµÿ¾ÿ²ÿ©ÿÃÿ¬ÿ ÿ¨ÿ«ÿ«ÿ°ÿ¸ÿ´ÿ«ÿ³ÿµÿ¿ÿ¾ÿ»ÿÀÿ¯ÿ´ÿ®ÿ´ÿ»ÿ¶ÿËÿÂÿ²ÿ¹ÿµÿµÿ¾ÿ¿ÿÁÿÁÿ¸ÿ¸ÿ¾ÿ¿ÿ®ÿ¤ÿ´ÿºÿ¯ÿ»ÿ´ÿ·ÿ²ÿ²ÿ¨ÿ¼ÿÁÿÂÿÀÿ¹ÿ´ÿ½ÿÅÿ¼ÿ³ÿ´ÿ¾ÿ¿ÿÁÿÊÿÍÿÐÿ¿ÿ²ÿªÿÈÿÃÿ´ÿµÿ¸ÿ¸ÿ´ÿ»ÿ½ÿ·ÿºÿÊÿËÿ¹ÿ¿ÿÏÿÇÿÆÿÆÿËÿ·ÿÇÿ¯ÿÇÿÃÿÊÿÃÿÀÿÁÿ¾ÿÅÿ·ÿ¶ÿÅÿÃÿ¿ÿÆÿÀÿ¹ÿ¿ÿÃÿÀÿµÿ¨ÿÉÿ¼ÿÌÿ¶ÿ¿ÿÃÿÂÿ»ÿÍÿ»ÿÁÿÇÿºÿ³ÿÀÿÀÿ°ÿÀÿ¿ÿ·ÿÅÿÆÿ½ÿÁÿÁÿ»ÿ¼ÿÂÿ²ÿ¹ÿÇÿ·ÿ¿ÿ·ÿÃÿ¿ÿ¼ÿ¼ÿ»ÿÄÿ·ÿÃÿ¶ÿ¼ÿÅÿ¿ÿ³ÿ³ÿ²ÿ°ÿ¼ÿÉÿÈÿÁÿ¸ÿ´ÿºÿ¶ÿ´ÿ´ÿ»ÿ¶ÿ²ÿ¾ÿ¬ÿÁÿ¼ÿÿÆÿ¿ÿ»ÿÉÿ»ÿ¾ÿÁÿÀÿÂÿÆÿÍÿ¾ÿªÿ°ÿ²ÿ¶ÿÎÿÌÿ¼ÿ³ÿÀÿ¹ÿºÿÃÿ©ÿÊÿÂÿÃÿ½ÿ¹ÿ¼ÿ¯ÿºÿÂÿ¾ÿ¹ÿ»ÿÅÿÅÿ¾ÿÄÿËÿ¾ÿ¹ÿ¼ÿºÿÀÿÃÿÅÿ½ÿ¼ÿÉÿ²ÿ°ÿÅÿ½ÿ´ÿ¼ÿÎÿ¿ÿ³ÿËÿ¶ÿÉÿ¼ÿ±ÿ±ÿ¯ÿ¯ÿ»ÿ²ÿ®ÿ¬ÿµÿ¿ÿ¿ÿ¹ÿ·ÿºÿÀÿÇÿ»ÿ°ÿ´ÿ¾ÿ¾ÿ¸ÿ·ÿ»ÿÅÿÊÿºÿ«ÿºÿ·ÿ´ÿÉÿ»ÿ¼ÿÄÿ®ÿ¿ÿÇÿ¸ÿ½ÿ´ÿ¸ÿ¼ÿ¹ÿ¾ÿÇÿÍÿÑÿÌÿÄÿÆÿ¶ÿ¦ÿ±ÿ½ÿ·ÿ³ÿ«ÿÏÿ¹ÿÆÿ¸ÿ­ÿ¾ÿÅÿÏÿ¼ÿºÿ¸ÿ®ÿ¾ÿÍÿµÿ¼ÿÆÿºÿ¶ÿ¶ÿ¹ÿ¹ÿ½ÿÀÿ¼ÿ¶ÿ¶ÿ¼ÿ¸ÿµÿ¼ÿ¾ÿÈÿ¸ÿ·ÿ­ÿµÿ´ÿ¿ÿ³ÿÊÿÀÿºÿ¾ÿµÿÁÿ²ÿÊÿÅÿ¿ÿºÿÄÿ¼ÿ¶ÿ±ÿÄÿ¿ÿ»ÿ°ÿ·ÿÂÿ½ÿ¼ÿ¹ÿ½ÿÁÿºÿºÿ¬ÿ¨ÿ¯ÿ²ÿ¾ÿÄÿ¸ÿ¯ÿºÿ«ÿ¼ÿÊÿÌÿ¯ÿ²ÿÀÿÁÿºÿÅÿÍÿºÿÄÿÊÿ²ÿ­ÿ¸ÿºÿ»ÿ¾ÿ¾ÿÇÿÇÿ¹ÿ²ÿ´ÿ¼ÿ»ÿ°ÿ¬ÿ´ÿ½ÿ¸ÿ¶ÿ·ÿ´ÿÂÿ¸ÿµÿ¸ÿºÿ¶ÿ¼ÿ½ÿ³ÿÄÿ½ÿ­ÿµÿÅÿ°ÿºÿ®ÿÃÿªÿ­ÿ»ÿÂÿÅÿ¸ÿÀÿ¸ÿ«ÿ«ÿ¹ÿ¿ÿ¸ÿ¼ÿ¼ÿ°ÿ¨ÿ§ÿ³ÿ±ÿ ÿ±ÿ®ÿ«ÿ¶ÿ²ÿ°ÿÊÿ½ÿ¸ÿ¹ÿÆÿ¿ÿ²ÿ®ÿ¤ÿ¬ÿ¿ÿßÿ©ÿÂÿªÿ¶ÿ¿ÿ¸ÿ¿ÿ°ÿ·ÿ³ÿºÿ»ÿ·ÿµÿ¼ÿÃÿ»ÿ¸ÿÃÿÀÿ»ÿ»ÿºÿÁÿÅÿ¼ÿºÿÆÿÈÿ»ÿ»ÿ¶ÿ»ÿÂÿÈÿËÿ¿ÿ±ÿÇÿÐÿ»ÿ¾ÿÃÿ·ÿ¿ÿ´ÿ±ÿ¸ÿ¼ÿ¹ÿËÿ¿ÿ±ÿ¸ÿ¿ÿ»ÿºÿ·ÿ¿ÿ½ÿ»ÿÄÿÆÿ·ÿ´ÿ±ÿ¬ÿ»ÿ¾ÿ¼ÿÅÿÂÿÆÿÈÿÀÿÃÿºÿ¯ÿ»ÿÈÿÇÿÅÿ³ÿµÿ¿ÿ·ÿºÿ¹ÿÁÿ¿ÿÁÿ»ÿ»ÿ¸ÿÉÿ«ÿÇÿÀÿ¾ÿºÿ±ÿ´ÿ·ÿ°ÿÀÿµÿ¸ÿÄÿ¶ÿ·ÿÃÿ»ÿ¼ÿ½ÿ¦ÿ¬ÿ¾ÿÀÿ»ÿ¼ÿ¿ÿ¼ÿ»ÿ¼ÿ¾ÿ¶ÿ¼ÿÅÿÅÿºÿºÿ²ÿÉÿÅÿ·ÿÃÿ·ÿ¯ÿ¿ÿÄÿÀÿ¿ÿ«ÿ­ÿºÿ¹ÿ´ÿ­ÿºÿ¹ÿÈÿ½ÿÖÿÉÿÂÿ¿ÿÂÿÁÿÃÿÅÿ¿ÿ³ÿ·ÿ·ÿ¸ÿ·ÿºÿÅÿÅÿ»ÿ½ÿÅÿºÿ«ÿ¹ÿÉÿ¶ÿ¯ÿ»ÿ½ÿËÿµÿ¸ÿÊÿ²ÿÆÿ²ÿ®ÿ¹ÿ°ÿÐÿµÿÆÿÂÿ¶ÿ°ÿ§ÿºÿ¾ÿ±ÿ²ÿÁÿÒÿ²ÿ¯ÿªÿ½ÿ¯ÿ´ÿÂÿ´ÿ©ÿ¾ÿ½ÿ·ÿ¼ÿÀÿ´ÿ´ÿ°ÿ­ÿ¶ÿ°ÿ«ÿ¼ÿÊÿÉÿ¾ÿ¹ÿÈÿ¾ÿ¯ÿµÿ³ÿ·ÿ¶ÿ¡ÿ¸ÿ¼ÿ¸ÿ¨ÿ½ÿ±ÿ£ÿÂÿ®ÿÂÿÈÿÊÿ¾ÿ¿ÿÀÿ¸ÿ¿ÿµÿ¶ÿ¸ÿ·ÿÀÿÅÿ½ÿ­ÿ¶ÿ³ÿ³ÿ¶ÿ·ÿ¾ÿÈÿ½ÿ¶ÿÁÿÃÿ¾ÿ´ÿ­ÿ¬ÿ«ÿ¶ÿÂÿ½ÿ¯ÿ¶ÿ³ÿ°ÿ®ÿ´ÿ¯ÿ¾ÿÅÿ°ÿÆÿ¯ÿÂÿ¿ÿ»ÿ¾ÿÂÿ ÿÿ¾ÿÃÿªÿ¤ÿµÿ·ÿÅÿ¶ÿÀÿ°ÿ´ÿºÿ¾ÿ¿ÿ¿ÿÂÿÀÿ·ÿºÿ¸ÿ·ÿ°ÿ´ÿÃÿ¿ÿ¯ÿ·ÿÃÿÏÿÙÿÆÿºÿ©ÿ´ÿ¤ÿ¸ÿÆÿÁÿ¸ÿ´ÿËÿ·ÿ»ÿËÿ©ÿÇÿÊÿ¢ÿ¹ÿ¬ÿ¹ÿÆÿ¥ÿµÿ³ÿÆÿ¶ÿ¾ÿÂÿ¿ÿÃÿ°ÿ¶ÿ¯ÿ¯ÿ§ÿ°ÿ¶ÿÂÿ¿ÿ¹ÿ¸ÿ·ÿ¹ÿ¯ÿµÿÀÿ¼ÿÂÿÆÿ¹ÿ²ÿ¿ÿÄÿÅÿÁÿÁÿ½ÿ°ÿ¹ÿªÿºÿ¿ÿÉÿºÿÀÿ³ÿ²ÿ²ÿ³ÿ¨ÿ²ÿÁÿ©ÿ³ÿÃÿÀÿÊÿËÿ¹ÿªÿ²ÿ»ÿµÿ¸ÿ¸ÿ´ÿ·ÿºÿ¯ÿ·ÿ»ÿ³ÿ¹ÿÃÿ¿ÿ»ÿ·ÿ²ÿ¿ÿÉÿÃÿ¿ÿ½ÿÂÿ®ÿ¹ÿÀÿÄÿºÿ¼ÿÄÿ¹ÿ³ÿ®ÿµÿÁÿ¹ÿ¼ÿºÿ»ÿ²ÿºÿ½ÿ·ÿ¿ÿªÿµÿ´ÿ¾ÿ°ÿµÿ¹ÿ¼ÿ¼ÿ´ÿ·ÿ¼ÿ»ÿ¼ÿ´ÿ¤ÿªÿºÿ³ÿ­ÿ·ÿºÿ½ÿÁÿÀÿÃÿÀÿ½ÿ¿ÿºÿµÿµÿ»ÿ¹ÿÃÿÃÿÃÿÃÿ×ÿ°ÿ¾ÿªÿ¤ÿ¶ÿÉÿÉÿ´ÿ»ÿ»ÿ¿ÿ¸ÿ»ÿ¶ÿÌÿ½ÿ¶ÿ±ÿ¸ÿ»ÿ¯ÿ©ÿ·ÿ»ÿºÿ²ÿ®ÿÂÿ¸ÿÁÿÁÿ½ÿ¼ÿ¾ÿ´ÿºÿ³ÿ¹ÿµÿ¸ÿ´ÿÈÿ·ÿ»ÿÈÿ³ÿ¼ÿ¾ÿ´ÿ±ÿ¬ÿ°ÿÄÿÀÿ·ÿ¼ÿÃÿ¼ÿ¼ÿ¹ÿ´ÿªÿ´ÿÁÿÀÿ¹ÿ¶ÿ´ÿ°ÿ³ÿ³ÿÁÿÄÿ¸ÿÀÿ»ÿ·ÿµÿ¶ÿ¼ÿ¡ÿ²ÿ´ÿÉÿÐÿ®ÿ¼ÿ±ÿÁÿ¾ÿ¯ÿÇÿ¸ÿ½ÿÅÿ¾ÿµÿ¶ÿ¿ÿ¸ÿ¶ÿµÿÃÿÆÿÂÿÈÿÎÿÆÿÈÿÎÿ½ÿÀÿºÿ±ÿÆÿÀÿ¼ÿ²ÿ¿ÿºÿËÿÌÿÇÿÌÿÂÿ±ÿªÿÿ¶ÿ¶ÿ¿ÿÈÿÄÿÃÿ¾ÿÆÿÂÿ¾ÿÄÿ¿ÿ»ÿ»ÿ¿ÿÁÿ¼ÿµÿ²ÿ¶ÿ´ÿ°ÿ»ÿ½ÿºÿ·ÿ·ÿ½ÿ¾ÿ³ÿÂÿ»ÿÿ®ÿËÿÌÿ¶ÿ¼ÿÆÿÂÿÃÿÀÿ¼ÿ»ÿ»ÿÆÿµÿªÿ¸ÿÇÿÄÿ¯ÿ±ÿ½ÿ¾ÿ¼ÿ·ÿ¶ÿºÿÁÿÃÿÇÿÆÿ»ÿ³ÿÉÿÎÿÈÿ¯ÿÁÿ¿ÿ±ÿ¯ÿÅÿºÿ·ÿ²ÿºÿÅÿ´ÿªÿ«ÿ¸ÿ¹ÿ¶ÿºÿ¹ÿ¸ÿ¼ÿ¹ÿ³ÿ¼ÿÌÿÀÿ¿ÿºÿÀÿÅÿÇÿ°ÿ¼ÿÈÿÿ¦ÿ»ÿ¬ÿ¯ÿ½ÿºÿÒÿ©ÿ°ÿ¹ÿ¿ÿ¹ÿ²ÿÄÿÈÿ¹ÿ°ÿ°ÿ¶ÿ·ÿ¯ÿ®ÿ¯ÿ±ÿ¹ÿÀÿ»ÿ¸ÿ»ÿ³ÿºÿÄÿÉÿÃÿÂÿ½ÿ¶ÿºÿ½ÿ»ÿ½ÿ¿ÿ¼ÿºÿ½ÿµÿ¸ÿÁÿ·ÿÀÿÇÿ´ÿÁÿÈÿ¥ÿ½ÿÎÿ¿ÿ´ÿµÿ¬ÿ°ÿ¶ÿ­ÿ¶ÿ®ÿËÿ·ÿµÿ¯ÿÁÿ¸ÿ¹ÿÂÿÁÿÀÿ»ÿ¶ÿ·ÿ¿ÿ¹ÿ¶ÿ¾ÿÃÿÍÿ½ÿÇÿÅÿ¶ÿ¿ÿÂÿÀÿ¯ÿ¾ÿ¨ÿÂÿ¾ÿ¹ÿ¶ÿ¸ÿ·ÿ¹ÿ»ÿ±ÿºÿÅÿËÿÆÿ¯ÿµÿÈÿÀÿÁÿÅÿÒÿÉÿ°ÿ»ÿÌÿÁÿÁÿ½ÿÉÿ»ÿ½ÿ¹ÿ®ÿ´ÿÀÿÃÿÇÿÆÿÀÿ°ÿ²ÿ¾ÿ¾ÿ·ÿ¹ÿ¼ÿ¸ÿÃÿµÿ¹ÿ±ÿÅÿÇÿ¼ÿ¾ÿ¹ÿ¨ÿÄÿµÿÂÿÆÿÁÿÂÿ³ÿ³ÿ·ÿªÿ¬ÿ³ÿ¶ÿ½ÿ½ÿ¿ÿ¼ÿºÿ¾ÿ·ÿÀÿÁÿÈÿÈÿÀÿ»ÿ¼ÿÀÿ»ÿ»ÿ²ÿ¹ÿºÿ´ÿºÿÃÿ¾ÿ²ÿ¬ÿ³ÿÄÿÊÿÄÿ±ÿÄÿÁÿ»ÿ»ÿËÿ¸ÿÌÿÅÿ½ÿ¿ÿ°ÿ¶ÿ³ÿ­ÿ·ÿÀÿÀÿ»ÿ³ÿ²ÿ»ÿÁÿ¼ÿ¶ÿÀÿÅÿ·ÿÀÿ±ÿ³ÿºÿµÿ¼ÿµÿÀÿÁÿ¹ÿ¹ÿ¹ÿ»ÿ¾ÿ½ÿÁÿ¹ÿÿ©ÿºÿµÿ¬ÿ©ÿ³ÿ´ÿ¥ÿÂÿ½ÿ¿ÿÊÿÂÿµÿÀÿ½ÿ°ÿ®ÿ±ÿ¶ÿ¼ÿºÿ¿ÿÁÿ®ÿ³ÿ·ÿºÿ¿ÿ­ÿ°ÿ¾ÿ»ÿÃÿ³ÿ¹ÿµÿ¿ÿ¼ÿ¶ÿ¾ÿ·ÿ¯ÿ¬ÿÂÿ·ÿ²ÿ¿ÿ³ÿ»ÿ¾ÿÄÿ®ÿ¯ÿ¹ÿ®ÿµÿµÿ¾ÿ¿ÿ·ÿºÿ»ÿ´ÿ¶ÿ´ÿÀÿÊÿÄÿ¬ÿ¶ÿ·ÿªÿÄÿ¾ÿ¯ÿ»ÿ½ÿÂÿÅÿÂÿ¼ÿ§ÿ¢ÿ¿ÿ¯ÿ®ÿ¼ÿÃÿ¿ÿÀÿ½ÿÃÿ´ÿ³ÿ½ÿ½ÿ¹ÿºÿÀÿ¿ÿÀÿÈÿÀÿ±ÿ´ÿºÿ¹ÿÉÿ³ÿÂÿµÿªÿ¯ÿ·ÿ®ÿ®ÿ¸ÿ¸ÿ´ÿ¸ÿ´ÿ¯ÿºÿµÿ»ÿ»ÿºÿ«ÿ¸ÿ±ÿ¼ÿÂÿÄÿµÿ®ÿ¶ÿ¿ÿ¼ÿÀÿÈÿ¾ÿÀÿºÿ¶ÿ°ÿ»ÿ­ÿ«ÿªÿ±ÿ¹ÿ½ÿ¶ÿ¸ÿ¼ÿ³ÿ¶ÿ¿ÿµÿ¾ÿ´ÿ¶ÿ¼ÿ¹ÿºÿÊÿ¶ÿ·ÿºÿ³ÿ©ÿ²ÿ¶ÿ±ÿ»ÿ¾ÿªÿªÿ±ÿ¤ÿ»ÿ§ÿ·ÿ¬ÿ²ÿºÿ½ÿ½ÿ¸ÿºÿºÿ´ÿ´ÿµÿ·ÿ¼ÿ¬ÿÿ§ÿ«ÿ¥ÿ§ÿ¬ÿ·ÿ¯ÿ®ÿ¿ÿÉÿÄÿ¾ÿ»ÿµÿ»ÿÀÿ°ÿ¢ÿ¶ÿ¯ÿ¸ÿ·ÿÃÿÆÿÁÿÀÿ¹ÿ±ÿ¸ÿ²ÿ·ÿÁÿÍÿ½ÿ¹ÿºÿÀÿªÿºÿÂÿ¿ÿ·ÿ·ÿÈÿÂÿËÿÅÿ³ÿ¿ÿ¸ÿ¯ÿÆÿ¿ÿ±ÿ²ÿºÿ½ÿ¿ÿ¾ÿ¶ÿ¯ÿ§ÿ­ÿµÿ£ÿ·ÿ±ÿ°ÿ·ÿ¬ÿ»ÿ¾ÿ®ÿ®ÿ¹ÿ¼ÿ´ÿÂÿ¾ÿÆÿ¸ÿÄÿ¼ÿ¹ÿ¸ÿ´ÿ¹ÿ¼ÿ¹ÿ¿ÿ¼ÿ¿ÿ²ÿ«ÿ·ÿ´ÿ¶ÿÀÿ¸ÿÅÿ¸ÿ¯ÿ»ÿ»ÿ´ÿ²ÿ©ÿµÿÄÿ·ÿ°ÿªÿÁÿ±ÿªÿ·ÿÈÿÍÿÁÿÃÿ¥ÿªÿÁÿ¿ÿÅÿÇÿ¥ÿ©ÿµÿ½ÿ¸ÿ«ÿ°ÿ´ÿ®ÿÂÿ®ÿ»ÿ¶ÿ°ÿµÿ¸ÿªÿ©ÿ²ÿ³ÿ·ÿ®ÿ±ÿ°ÿ±ÿÅÿ³ÿ§ÿ¶ÿ½ÿºÿ¸ÿ³ÿªÿªÿºÿ®ÿÁÿ«ÿ®ÿ­ÿ¬ÿ»ÿ¾ÿ·ÿµÿ²ÿ·ÿÂÿªÿ¡ÿ±ÿºÿ¦ÿ¨ÿµÿµÿ´ÿ°ÿ®ÿ½ÿ´ÿ³ÿªÿ¯ÿ¯ÿ²ÿ°ÿ·ÿ´ÿ¹ÿ¼ÿ±ÿ¾ÿ¹ÿ¹ÿÉÿ¼ÿ¾ÿÁÿ¿ÿªÿÿ§ÿ©ÿÿ³ÿºÿ¶ÿ¨ÿ¸ÿµÿ®ÿºÿºÿ¾ÿÃÿ­ÿ¯ÿ¿ÿ´ÿ¥ÿ¿ÿ³ÿ¼ÿ½ÿÂÿÆÿÇÿ»ÿÿ°ÿµÿÀÿµÿ¶ÿ¹ÿ¸ÿ´ÿ¿ÿÉÿ½ÿ¿ÿ­ÿµÿÁÿ¡ÿ¢ÿ©ÿÅÿÄÿ¿ÿÂÿ±ÿ³ÿ¿ÿÉÿ´ÿ¿ÿÅÿÇÿÄÿÁÿ½ÿ½ÿÁÿ²ÿºÿ¼ÿÊÿ¹ÿ¶ÿ¼ÿµÿ±ÿ·ÿ´ÿ³ÿ¼ÿºÿ¿ÿµÿ¼ÿ¾ÿ²ÿ±ÿ¶ÿ¯ÿªÿ¥ÿ¥ÿÿ¥ÿÿ©ÿ¨ÿÿ¢ÿ§ÿÿ¤ÿ¤ÿ°ÿ¸ÿ½ÿ¸ÿ°ÿ°ÿ¸ÿÃÿ¾ÿ³ÿµÿ½ÿ¯ÿÀÿ°ÿ²ÿÁÿ¾ÿ»ÿ¿ÿÇÿÓÿ­ÿÇÿÀÿ³ÿ³ÿ¼ÿ¿ÿ¸ÿ´ÿÀÿ½ÿ·ÿ°ÿ²ÿ´ÿ°ÿ°ÿ²ÿ¨ÿºÿ·ÿ°ÿÁÿ¹ÿ·ÿ¼ÿ½ÿµÿ®ÿ¿ÿ¾ÿ»ÿ¶ÿ¿ÿµÿ­ÿµÿ¹ÿ´ÿÀÿ«ÿ¥ÿºÿ¹ÿµÿ±ÿ©ÿªÿ¸ÿµÿ¯ÿ«ÿÿ¢ÿ¬ÿ±ÿ·ÿ»ÿ®ÿ­ÿÀÿ¸ÿ«ÿºÿ²ÿ¨ÿ¯ÿ±ÿ§ÿ¿ÿ¯ÿ¿ÿÉÿ»ÿ·ÿ¹ÿ¯ÿ ÿ±ÿÃÿ¶ÿ»ÿ»ÿ±ÿ´ÿºÿ·ÿ±ÿ»ÿÇÿ³ÿ®ÿ·ÿµÿ¹ÿ¾ÿºÿ¼ÿ¶ÿ¯ÿ¿ÿ¾ÿ¬ÿ¬ÿ¸ÿ¹ÿ³ÿ«ÿ®ÿ³ÿ¯ÿ¦ÿªÿ°ÿ¯ÿ¯ÿÀÿ¼ÿ­ÿ°ÿ¯ÿ·ÿ·ÿ¬ÿ«ÿ©ÿ·ÿºÿ·ÿ¯ÿ®ÿÃÿ»ÿ¶ÿ¿ÿÊÿÃÿÏÿÆÿÀÿ¾ÿºÿºÿÂÿÁÿµÿ±ÿ³ÿ¿ÿÀÿ´ÿÁÿ¹ÿ±ÿ½ÿ³ÿ¿ÿºÿÀÿËÿ½ÿ·ÿ¶ÿ¶ÿÃÿÒÿÁÿ²ÿºÿÄÿÁÿÔÿËÿÁÿ¼ÿÀÿÁÿ¿ÿ¼ÿ¹ÿÂÿ²ÿ¶ÿÀÿ¹ÿÄÿËÿÄÿºÿ»ÿÆÿÄÿÀÿÂÿÏÿÄÿ¼ÿ½ÿ­ÿ·ÿÇÿ¶ÿÂÿÀÿÇÿÊÿÃÿ¸ÿ¶ÿÅÿ¸ÿ«ÿ»ÿ³ÿ­ÿ»ÿºÿ©ÿ±ÿ¿ÿÂÿ¾ÿ¼ÿÉÿÊÿÄÿ·ÿ´ÿÁÿ»ÿ¸ÿ¯ÿ¶ÿÀÿ½ÿºÿ¼ÿÄÿÅÿ¸ÿ¾ÿ·ÿ¾ÿ·ÿÑÿÅÿ¾ÿÍÿÎÿ¿ÿÃÿºÿ½ÿ»ÿ¸ÿÃÿÊÿ»ÿ®ÿ´ÿ±ÿ¿ÿ»ÿÄÿªÿ´ÿÂÿ½ÿ±ÿ¸ÿÂÿ­ÿ³ÿÂÿ¼ÿÀÿÀÿÀÿ»ÿ½ÿÇÿÃÿºÿ¬ÿÂÿ»ÿÂÿÌÿÊÿ·ÿ«ÿ®ÿ­ÿ»ÿ½ÿÀÿ»ÿÃÿ»ÿ»ÿ»ÿºÿÀÿÁÿ²ÿºÿ·ÿ·ÿÆÿÃÿ¶ÿºÿ¼ÿ³ÿ·ÿ¸ÿ£ÿÃÿÄÿÄÿ¹ÿÄÿÈÿÁÿ½ÿ½ÿ½ÿ¸ÿ¸ÿ°ÿ©ÿ±ÿ·ÿÁÿÃÿ½ÿ¼ÿ»ÿ¶ÿÅÿ­ÿÃÿÆÿ¹ÿ¶ÿ²ÿ²ÿ¾ÿÈÿ¿ÿÂÿ½ÿ´ÿ·ÿ»ÿÂÿÇÿ²ÿ²ÿ¼ÿ³ÿ¶ÿ¿ÿÁÿÃÿ®ÿ¼ÿ»ÿ¾ÿ»ÿµÿ´ÿ·ÿ¼ÿÃÿµÿÅÿÁÿÈÿ¹ÿÃÿÁÿ´ÿ¹ÿÅÿ¾ÿ¸ÿÃÿ°ÿ»ÿ¶ÿÃÿÒÿÆÿ¸ÿ½ÿÊÿÆÿµÿ¹ÿ·ÿ¶ÿ¬ÿ½ÿÃÿÂÿ¾ÿµÿ¯ÿ³ÿµÿ±ÿ»ÿÆÿ¿ÿ½ÿ¶ÿ·ÿ¹ÿ³ÿ·ÿ¼ÿ¹ÿ·ÿ¶ÿºÿ½ÿ²ÿÂÿÎÿ¿ÿ¼ÿÆÿÃÿµÿ·ÿÁÿºÿ­ÿ«ÿÌÿ»ÿÍÿÏÿÌÿ¶ÿ¹ÿÂÿ¾ÿµÿ¹ÿÈÿ¾ÿ¸ÿ»ÿ¼ÿÁÿÂÿÃÿÃÿ¶ÿÀÿÇÿ»ÿ¼ÿ¿ÿÂÿÁÿÃÿÁÿÌÿÀÿ¸ÿÀÿÇÿÂÿ¼ÿ½ÿ¼ÿ¹ÿ¾ÿÆÿµÿÀÿ»ÿ¼ÿÀÿÄÿËÿºÿ´ÿ¼ÿ¸ÿ·ÿ°ÿ¼ÿ»ÿ¸ÿ¿ÿÈÿ®ÿ¶ÿÁÿ¾ÿ½ÿ½ÿ¸ÿ¶ÿÀÿÊÿÃÿÏÿ´ÿ¹ÿ¶ÿÃÿÆÿ¿ÿÃÿ¾ÿµÿ»ÿ»ÿ­ÿ«ÿ¾ÿ«ÿ´ÿÅÿ°ÿÃÿ¾ÿ½ÿÂÿ¾ÿ²ÿµÿÀÿ¸ÿµÿ­ÿ¬ÿ¯ÿ¿ÿ¾ÿ½ÿ·ÿ¹ÿÅÿÈÿ¶ÿ¬ÿ¬ÿ¬ÿ»ÿ¿ÿÃÿ¼ÿÂÿ½ÿÃÿ®ÿ·ÿÁÿÀÿ¿ÿ¾ÿ¼ÿ¿ÿÃÿÂÿÆÿÂÿÌÿÀÿªÿ¢ÿµÿ±ÿ²ÿ¸ÿ¶ÿ¾ÿ¿ÿºÿºÿºÿÆÿ»ÿÄÿ¶ÿ°ÿ¿ÿÁÿ·ÿ­ÿ´ÿ¸ÿ½ÿµÿ³ÿ½ÿ¹ÿºÿ¸ÿ£ÿÈÿºÿÿ·ÿ»ÿÕÿ¶ÿ¯ÿ¼ÿÃÿÆÿÂÿ¹ÿ¼ÿÇÿ¾ÿ¶ÿÀÿÅÿÀÿ©ÿ¹ÿÀÿµÿµÿÁÿÈÿÅÿÅÿÂÿ¸ÿ¼ÿ½ÿ´ÿµÿºÿÄÿÓÿ´ÿºÿ»ÿµÿ¿ÿ¹ÿºÿ¶ÿµÿ¾ÿÀÿ·ÿ³ÿ¾ÿÂÿ¾ÿ»ÿ·ÿ±ÿºÿÁÿÃÿ¿ÿ¼ÿ¶ÿ°ÿ´ÿ´ÿ¶ÿÃÿÎÿËÿ½ÿÄÿÅÿºÿ¶ÿ»ÿ­ÿ³ÿºÿ¶ÿ²ÿ¹ÿ½ÿºÿ½ÿ»ÿ·ÿÂÿÅÿ·ÿ­ÿ¹ÿÃÿ±ÿ»ÿ°ÿ«ÿÀÿ®ÿ¹ÿ´ÿ¹ÿÉÿÓÿÁÿ¨ÿ°ÿÀÿ´ÿ«ÿ·ÿÁÿ·ÿ¾ÿ¾ÿ±ÿ´ÿ¹ÿ¿ÿ¿ÿÀÿËÿºÿªÿ´ÿ¹ÿµÿ·ÿ·ÿÂÿÉÿ¾ÿ³ÿ³ÿ¿ÿ©ÿÿÂÿËÿ¿ÿºÿ®ÿ²ÿ²ÿ¯ÿ»ÿÀÿ¹ÿºÿ¾ÿÂÿÄÿ¹ÿ¨ÿ·ÿ³ÿ³ÿÁÿ¹ÿÂÿ²ÿºÿ³ÿµÿ·ÿ±ÿ±ÿ¹ÿÀÿ»ÿ¹ÿÂÿ¹ÿÂÿ¨ÿ¯ÿµÿ«ÿ¶ÿËÿµÿ³ÿ½ÿ¿ÿ¸ÿ¶ÿ¾ÿ»ÿ°ÿ®ÿ³ÿ»ÿ¾ÿ·ÿ¸ÿ·ÿ®ÿ¿ÿ·ÿ¬ÿÀÿ³ÿÀÿ´ÿµÿ¼ÿ­ÿºÿ³ÿ¬ÿ»ÿ¾ÿµÿ¶ÿ¾ÿÇÿÉÿ½ÿ¸ÿÅÿÁÿÅÿ¾ÿ¸ÿÂÿ¬ÿ¬ÿ²ÿ°ÿ½ÿÅÿ¸ÿ³ÿ¹ÿÂÿ»ÿ²ÿ´ÿ¾ÿÂÿ¿ÿÂÿ¿ÿ´ÿ½ÿ¾ÿÂÿÔÿÉÿ¿ÿÃÿÀÿ½ÿ¼ÿºÿ»ÿ½ÿ»ÿµÿ½ÿÀÿ±ÿ±ÿºÿ¯ÿ¨ÿ¸ÿÀÿ¸ÿÇÿ¾ÿÆÿ¸ÿÁÿÿºÿ¹ÿ¸ÿÃÿÍÿÎÿ¼ÿÇÿ¸ÿ¸ÿ¾ÿÃÿ¸ÿµÿ·ÿ´ÿ»ÿÀÿ¼ÿ¼ÿ¶ÿ¶ÿ³ÿÄÿ²ÿÇÿÓÿ¬ÿËÿÖÿÎÿÁÿ¼ÿ²ÿ½ÿ¸ÿ±ÿ¹ÿºÿÆÿ½ÿ¸ÿÅÿÀÿ¹ÿ¸ÿ¼ÿÉÿÁÿ¿ÿµÿ¸ÿ½ÿ½ÿ°ÿ¼ÿ½ÿ¿ÿÄÿÁÿÄÿ½ÿ½ÿ¼ÿ¹ÿ¼ÿºÿ®ÿ³ÿ´ÿ¬ÿ¹ÿÅÿÅÿÃÿ­ÿ®ÿÁÿÁÿÉÿÁÿ³ÿ´ÿ½ÿÒÿÒÿ¼ÿÆÿµÿºÿÄÿ»ÿÃÿÈÿ´ÿ¼ÿÌÿ»ÿ¸ÿÃÿ¿ÿ¹ÿ¸ÿ¸ÿ»ÿÂÿÀÿÄÿ¶ÿ²ÿ¬ÿ¿ÿ½ÿ¦ÿÇÿÅÿ¾ÿ¼ÿ»ÿÄÿ·ÿÁÿ¾ÿÅÿ¸ÿ·ÿÃÿÂÿ¾ÿÆÿÆÿ½ÿ¼ÿÁÿ»ÿ¶ÿ½ÿÂÿ·ÿ½ÿ¹ÿ¼ÿ³ÿ°ÿµÿÆÿÂÿ¹ÿªÿ²ÿÃÿ¸ÿºÿ°ÿ²ÿÁÿ´ÿ³ÿ¬ÿ³ÿ´ÿ«ÿ¯ÿºÿ·ÿ¸ÿ½ÿ¶ÿ¼ÿÇÿ½ÿ¶ÿ®ÿ¶ÿ½ÿÂÿ¸ÿÂÿÇÿ¾ÿ¹ÿ´ÿ¾ÿ¿ÿ¾ÿÅÿÌÿÂÿÅÿ¹ÿ½ÿ¶ÿ²ÿ´ÿºÿµÿ»ÿÂÿÀÿ²ÿ¨ÿµÿ½ÿµÿºÿ¶ÿ¬ÿÄÿÄÿ¼ÿÂÿ¼ÿ«ÿÄÿ»ÿÑÿ¯ÿµÿÊÿ·ÿÇÿ¼ÿ·ÿ¾ÿ¹ÿ¼ÿ¼ÿÀÿÄÿÀÿ·ÿ¿ÿ½ÿÀÿÃÿ¾ÿ´ÿ±ÿ²ÿ°ÿµÿ·ÿÁÿ¹ÿÂÿµÿºÿ¼ÿÁÿ¸ÿ½ÿ²ÿÓÿ¾ÿÅÿÁÿ¶ÿ¸ÿ±ÿ»ÿ¿ÿ¹ÿ±ÿ³ÿ²ÿ¼ÿµÿ¾ÿ®ÿ´ÿ¸ÿÂÿÅÿµÿ´ÿÂÿÆÿÊÿÍÿÆÿÁÿ´ÿ¹ÿ±ÿ¼ÿ³ÿ´ÿÃÿºÿ¸ÿËÿ¹ÿ°ÿ³ÿºÿ¼ÿÂÿ²ÿÃÿ¾ÿ·ÿ»ÿÁÿ»ÿ®ÿ¶ÿ¹ÿ°ÿ¹ÿÂÿÇÿÅÿ¿ÿ»ÿ¸ÿµÿ¹ÿÁÿ¼ÿ´ÿ¹ÿ¶ÿ¾ÿ½ÿÀÿÄÿºÿ±ÿ½ÿÃÿªÿºÿ»ÿ¸ÿÀÿÆÿµÿ¾ÿÁÿºÿ¾ÿÆÿÓÿµÿ¯ÿ±ÿ¼ÿ¸ÿÂÿÉÿ¾ÿ·ÿ¯ÿÁÿÁÿ²ÿ¸ÿÀÿºÿ¶ÿ°ÿ¼ÿÒÿÁÿ»ÿ¹ÿ®ÿ¿ÿ¹ÿ½ÿÇÿÔÿÈÿ­ÿÄÿÿ«ÿ¯ÿ¯ÿ¯ÿ¿ÿ¹ÿ¶ÿ»ÿ¯ÿÊÿ®ÿ¬ÿ¼ÿ©ÿ±ÿ¸ÿ»ÿÂÿ¾ÿ³ÿ¼ÿ¹ÿ±ÿ«ÿÀÿÈÿºÿ¾ÿÀÿ¸ÿ¹ÿ¾ÿ¼ÿ¸ÿ»ÿ¾ÿ·ÿ±ÿ¾ÿ¾ÿ³ÿ¹ÿ½ÿµÿÂÿ¼ÿÂÿ¾ÿÃÿºÿÅÿ®ÿµÿÅÿ®ÿ±ÿÂÿ¶ÿ¬ÿ·ÿÂÿÂÿ¸ÿ¹ÿÂÿ³ÿ¶ÿ¼ÿÁÿ¶ÿ´ÿ±ÿ¬ÿ³ÿµÿ¸ÿÀÿ¼ÿºÿ·ÿµÿÀÿÀÿ·ÿÂÿÆÿÇÿÉÿ¹ÿ¸ÿºÿ½ÿ¼ÿ´ÿ´ÿ¹ÿ·ÿ»ÿÊÿºÿ×ÿ®ÿµÿÁÿÁÿ»ÿ¼ÿ¾ÿ¶ÿ±ÿµÿ¯ÿ³ÿºÿ½ÿºÿÇÿÈÿ³ÿ±ÿ½ÿÅÿÃÿ³ÿ®ÿµÿ¼ÿ¾ÿ¶ÿ·ÿºÿ®ÿµÿºÿ·ÿ½ÿÃÿ¾ÿ»ÿ¾ÿ¾ÿÌÿÃÿ¸ÿ¸ÿÉÿÄÿÅÿ©ÿ¾ÿ¹ÿÆÿ¿ÿ»ÿ¾ÿÆÿÇÿºÿ»ÿ¨ÿªÿ´ÿÉÿ©ÿ½ÿ¸ÿºÿ·ÿÂÿÁÿÀÿÅÿÀÿ½ÿÁÿÁÿÁÿ¸ÿ±ÿµÿµÿ»ÿ¿ÿ½ÿ»ÿ»ÿ¹ÿ³ÿÀÿÄÿ·ÿºÿ´ÿ¸ÿÂÿ½ÿ¼ÿ´ÿ¼ÿÃÿ»ÿÁÿÄÿ»ÿµÿÊÿ¼ÿÂÿµÿ¬ÿÃÿÂÿ¯ÿ¸ÿ»ÿÄÿÇÿ»ÿ½ÿ¶ÿ°ÿ¦ÿ²ÿ¼ÿ´ÿ³ÿ¹ÿ·ÿ¹ÿÂÿ¼ÿ¼ÿÇÿÀÿ·ÿ»ÿ®ÿ´ÿ­ÿªÿ¸ÿºÿ¶ÿ±ÿ«ÿÁÿ¿ÿÀÿÅÿÌÿÏÿ¶ÿ¼ÿ¶ÿÀÿ¹ÿ«ÿ·ÿºÿ¾ÿÉÿ¾ÿµÿ£ÿ°ÿÅÿÉÿÂÿ¿ÿ¶ÿ±ÿ·ÿ´ÿ¹ÿÆÿÃÿ¶ÿ³ÿ·ÿ¹ÿ¸ÿ¶ÿ½ÿ¹ÿ¬ÿ½ÿÆÿÁÿ¼ÿ¾ÿ»ÿ¸ÿ¾ÿ½ÿÀÿÄÿ»ÿÓÿÂÿ®ÿ¹ÿÁÿ´ÿ¼ÿ¹ÿ¼ÿ¸ÿ®ÿµÿÃÿÂÿÂÿÐÿ²ÿÈÿ¸ÿ¹ÿ¾ÿÄÿ¹ÿ¾ÿÅÿ¿ÿ¸ÿµÿµÿ®ÿ¶ÿÂÿ¿ÿ³ÿ§ÿ§ÿ´ÿ¾ÿºÿ¼ÿÁÿÀÿÄÿ½ÿ®ÿÁÿÄÿ¼ÿÂÿÊÿ»ÿ»ÿ»ÿ´ÿ¢ÿ·ÿ´ÿÌÿ¶ÿÆÿ¥ÿÀÿ²ÿ²ÿÍÿ»ÿ±ÿ¼ÿ½ÿ¸ÿ·ÿ¶ÿ­ÿµÿÆÿÄÿÅÿ¸ÿ®ÿ·ÿ½ÿ´ÿ·ÿÂÿÁÿºÿ·ÿÂÿÃÿ¸ÿ½ÿ»ÿ¿ÿÂÿ¼ÿ¹ÿ±ÿ±ÿ¶ÿ¶ÿ¶ÿ«ÿ½ÿÂÿ·ÿ§ÿ¥ÿ½ÿ®ÿ³ÿÁÿÆÿ¹ÿ¸ÿËÿ¿ÿºÿÄÿÄÿ¶ÿ·ÿ¾ÿ±ÿµÿ¹ÿ¾ÿÂÿºÿ®ÿ¼ÿÁÿ¸ÿ½ÿÈÿÇÿÇÿÁÿ¶ÿÂÿÅÿ¾ÿÀÿ¾ÿ»ÿ±ÿÂÿÌÿÃÿÆÿ¹ÿ·ÿ­ÿµÿ¹ÿ¼ÿ¿ÿ¾ÿ¶ÿ»ÿ·ÿ¹ÿ¸ÿ»ÿ´ÿ¶ÿ¾ÿÅÿ¿ÿÂÿ¼ÿ³ÿ¯ÿ³ÿ·ÿ·ÿ¹ÿ¹ÿ±ÿ¸ÿ´ÿ­ÿ³ÿ»ÿºÿ¶ÿºÿ¾ÿÊÿ¾ÿ¿ÿ»ÿ®ÿ¯ÿµÿ²ÿ±ÿÅÿÉÿÃÿ´ÿ²ÿ»ÿµÿÈÿÂÿ¸ÿÔÿ²ÿÈÿÏÿ°ÿµÿ´ÿ³ÿ®ÿÂÿ·ÿ¶ÿ¼ÿµÿµÿ¿ÿ»ÿ¶ÿ²ÿÁÿÄÿ¶ÿ¶ÿ´ÿ¿ÿÅÿ¸ÿÀÿÂÿ¹ÿ­ÿ°ÿ¬ÿ¼ÿ»ÿ³ÿ¼ÿÁÿµÿÁÿÈÿµÿ¿ÿ·ÿ¾ÿ»ÿ¸ÿµÿ¬ÿ¯ÿ·ÿ¿ÿ¹ÿ½ÿÂÿ½ÿ¾ÿºÿ½ÿ¹ÿ¶ÿ²ÿ¶ÿ»ÿ³ÿ¶ÿ¹ÿ­ÿ´ÿÂÿÃÿ»ÿ¸ÿ¹ÿºÿÁÿ¾ÿÇÿ²ÿ¿ÿ¨ÿ¼ÿÀÿ»ÿÓÿÄÿÉÿÉÿÊÿµÿÅÿÇÿ¾ÿ»ÿÀÿÂÿ¸ÿ°ÿÆÿÁÿÃÿÆÿÅÿÏÿËÿÆÿÄÿ²ÿ®ÿ¾ÿÀÿ´ÿ¹ÿºÿ·ÿ°ÿ¾ÿºÿÆÿÆÿ¾ÿ¿ÿ¾ÿ±ÿ¿ÿ³ÿÁÿ²ÿÄÿÍÿÊÿÂÿ½ÿ¼ÿÂÿ¿ÿ¾ÿ¾ÿÉÿÆÿÀÿ¾ÿ¹ÿ»ÿÂÿÃÿ»ÿµÿ¿ÿÃÿ²ÿ®ÿ²ÿ¶ÿ³ÿ³ÿ²ÿºÿ·ÿ¾ÿÁÿËÿÁÿ¿ÿÃÿÀÿ°ÿ³ÿÀÿÃÿ½ÿ¸ÿºÿ¾ÿÆÿÊÿ¿ÿÿ¡ÿ±ÿ®ÿ¥ÿ©ÿ´ÿªÿ¬ÿ»ÿÃÿ¸ÿ¸ÿºÿÂÿ¶ÿ¼ÿ©ÿ¿ÿºÿ¥ÿ¯ÿ¹ÿ·ÿ»ÿ»ÿ¸ÿºÿ¶ÿ±ÿµÿ¸ÿ·ÿ³ÿºÿ´ÿ²ÿºÿºÿ·ÿ¾ÿ¾ÿ±ÿ¾ÿÂÿÌÿÁÿ¶ÿ¤ÿ¯ÿ¸ÿ¨ÿ´ÿ¬ÿ§ÿÅÿ±ÿ¥ÿ¿ÿ²ÿ¹ÿµÿ°ÿ¼ÿ»ÿºÿ¸ÿµÿ´ÿªÿ¯ÿ¹ÿµÿ±ÿ±ÿ¶ÿ¼ÿ¸ÿ¬ÿ¶ÿ¸ÿ´ÿÀÿºÿÌÿºÿÏÿºÿ»ÿ½ÿ¼ÿºÿ³ÿ´ÿ²ÿÃÿÂÿ»ÿ¹ÿ¿ÿ¾ÿ½ÿÁÿ¹ÿµÿÀÿ»ÿºÿÀÿ¼ÿ¿ÿÁÿ¹ÿ³ÿ´ÿºÿ¬ÿ©ÿÂÿ¿ÿ³ÿÁÿ¹ÿ´ÿ±ÿ»ÿÆÿÆÿµÿ³ÿ·ÿµÿ¶ÿ»ÿÂÿÌÿÕÿÈÿ½ÿÁÿ·ÿÁÿÈÿ¼ÿ¯ÿºÿ¼ÿ´ÿ¼ÿ°ÿ»ÿ¹ÿ²ÿ¿ÿÁÿ³ÿ±ÿ¶ÿ£ÿÿªÿ·ÿ¿ÿºÿµÿÇÿÅÿ¼ÿµÿÈÿÄÿÀÿ¯ÿ¦ÿ¿ÿ¾ÿÄÿ´ÿ½ÿ³ÿÂÿ¾ÿÈÿÈÿÄÿ¶ÿ¹ÿÄÿÃÿ·ÿ³ÿ¾ÿÅÿ¾ÿ¬ÿ½ÿ·ÿ³ÿ´ÿÂÿ¨ÿÔÿÌÿ¾ÿ±ÿÉÿºÿÂÿ¹ÿ¾ÿÀÿ½ÿÁÿ¾ÿ½ÿ¶ÿ²ÿÄÿÇÿÀÿ·ÿ°ÿ±ÿÌÿµÿÅÿ¿ÿÉÿÍÿÂÿÆÿ½ÿÃÿ¶ÿ°ÿµÿ²ÿÂÿÃÿ¶ÿ¶ÿºÿ¼ÿ¿ÿÁÿ½ÿÀÿºÿ¼ÿ¾ÿ´ÿ±ÿºÿÆÿÎÿÅÿ­ÿªÿ²ÿ´ÿ¶ÿ²ÿ®ÿ³ÿºÿ·ÿ¹ÿÂÿ»ÿ®ÿ·ÿÃÿ¸ÿ­ÿ¿ÿ³ÿ°ÿ²ÿ¾ÿ»ÿµÿÄÿ²ÿ´ÿ¿ÿÄÿÁÿ¸ÿ²ÿµÿ¿ÿÀÿ¼ÿ¯ÿ²ÿ½ÿ³ÿ°ÿ¶ÿÇÿ¾ÿ½ÿ·ÿ³ÿºÿÀÿ·ÿ¯ÿ´ÿ¹ÿ´ÿ¯ÿªÿªÿ°ÿ¯ÿ²ÿ³ÿ¼ÿ­ÿ³ÿ­ÿ®ÿÂÿ¾ÿ»ÿ±ÿÁÿ¿ÿ·ÿ´ÿ¼ÿÃÿµÿ®ÿ¸ÿ¬ÿ¢ÿ¸ÿÄÿ¶ÿ¸ÿ»ÿÎÿ´ÿ¶ÿ¶ÿ¯ÿ±ÿºÿÀÿÁÿÀÿ½ÿµÿ°ÿµÿ¶ÿ¿ÿÆÿÉÿÂÿ½ÿ´ÿ±ÿ»ÿÇÿÆÿ©ÿ®ÿ¼ÿ´ÿ°ÿ±ÿ­ÿ´ÿÈÿÀÿ²ÿ¿ÿÇÿ¼ÿ¶ÿ®ÿ»ÿ¸ÿ´ÿ¼ÿÃÿ»ÿ¶ÿ·ÿ¶ÿ¾ÿÇÿÃÿ¾ÿ¹ÿ²ÿÂÿ´ÿ¾ÿ¿ÿ¾ÿÅÿÀÿÈÿÏÿ¾ÿ³ÿ´ÿ¸ÿ¸ÿ·ÿ¾ÿÂÿ¾ÿ¼ÿµÿ¶ÿ´ÿ»ÿ²ÿ¹ÿ¼ÿµÿ·ÿ½ÿ¶ÿ³ÿ·ÿ»ÿºÿ»ÿ¸ÿ§ÿ¹ÿ°ÿ»ÿ¿ÿªÿ¹ÿÄÿ»ÿ»ÿ¶ÿµÿ³ÿ­ÿ°ÿ¶ÿ½ÿÍÿ¶ÿµÿ¸ÿÃÿ»ÿÅÿ¼ÿÁÿ°ÿ§ÿ´ÿ¾ÿ½ÿºÿ¹ÿ·ÿ±ÿ¹ÿ½ÿ³ÿ­ÿ¸ÿ±ÿ¿ÿºÿ´ÿ¾ÿ¶ÿ«ÿµÿ½ÿ´ÿ°ÿ·ÿºÿÄÿÁÿ·ÿ¬ÿ¸ÿ­ÿ¯ÿ´ÿ¾ÿ³ÿ¶ÿÁÿÀÿ¸ÿ²ÿ²ÿ½ÿÀÿ­ÿ³ÿÿºÿºÿ¼ÿ½ÿ»ÿ¸ÿ»ÿµÿ®ÿµÿ¸ÿ¹ÿ½ÿ´ÿÃÿ¸ÿ­ÿÈÿ»ÿÆÿ½ÿÂÿÄÿÁÿÁÿ¿ÿ¼ÿ¼ÿ¾ÿºÿ»ÿ¸ÿ¹ÿÈÿÄÿºÿºÿ¸ÿ¹ÿ½ÿ¶ÿ¬ÿ±ÿ±ÿ´ÿºÿ®ÿ¿ÿºÿ·ÿ¿ÿ³ÿ®ÿºÿ¾ÿ¼ÿ·ÿ³ÿÇÿºÿÈÿ¸ÿ¼ÿÄÿ¾ÿ¿ÿ¯ÿ¯ÿºÿ¼ÿÁÿÈÿ¾ÿÀÿÀÿ±ÿÄÿ¸ÿ´ÿ®ÿ´ÿ¯ÿ´ÿºÿ·ÿ·ÿºÿ¯ÿ°ÿ¹ÿ·ÿ»ÿ³ÿ´ÿÂÿ·ÿ®ÿ¶ÿÉÿÌÿ¿ÿ¿ÿ¸ÿ©ÿ¶ÿ»ÿ¬ÿ¿ÿ«ÿ®ÿÁÿÅÿ¼ÿ¸ÿ¸ÿ¯ÿ¬ÿºÿ­ÿÁÿÀÿºÿ¸ÿ·ÿ®ÿ°ÿ½ÿÁÿ¹ÿ½ÿÂÿ´ÿÎÿºÿ°ÿ»ÿ¼ÿ¼ÿ¾ÿ»ÿ¶ÿ·ÿ»ÿ°ÿ¨ÿÃÿ²ÿ¨ÿ²ÿ´ÿ»ÿ½ÿ·ÿ±ÿ²ÿ·ÿ¾ÿ½ÿ³ÿ³ÿ°ÿ«ÿ±ÿ³ÿºÿ´ÿ¡ÿ¡ÿ´ÿ³ÿ¬ÿ¥ÿ°ÿ«ÿ¶ÿ¶ÿ®ÿ¯ÿ´ÿ¸ÿ¹ÿ¯ÿ¶ÿÉÿ³ÿ­ÿ¹ÿ©ÿ±ÿ©ÿ­ÿ¾ÿ·ÿ¤ÿ³ÿ­ÿ¹ÿ¯ÿÄÿ´ÿ³ÿ»ÿ¿ÿÃÿ¿ÿµÿ´ÿ¸ÿµÿÅÿ°ÿ»ÿ±ÿ°ÿµÿ½ÿ»ÿ¨ÿÿªÿªÿ¾ÿÂÿ¸ÿ¶ÿ¶ÿ»ÿÄÿ¿ÿ½ÿÆÿ»ÿ´ÿ¶ÿªÿ¼ÿ¼ÿ¾ÿÁÿ¿ÿµÿ´ÿÇÿÉÿËÿ³ÿÇÿÈÿÂÿÂÿÅÿÂÿ»ÿ¶ÿ±ÿ³ÿ¼ÿÄÿ¼ÿµÿ¸ÿ»ÿ½ÿ¹ÿ³ÿ»ÿ½ÿ·ÿÁÿ´ÿ°ÿ¼ÿ¶ÿ±ÿ·ÿ·ÿ°ÿ±ÿ¥ÿ«ÿÿÿÿÿÿÿÿÿ§ÿ¨ÿ²ÿ¾ÿÂÿ´ÿªÿ²ÿ¾ÿ¾ÿ¿ÿ¾ÿ±ÿµÿ±ÿ¾ÿµÿµÿÁÿÂÿ³ÿ¶ÿÀÿÂÿ¯ÿ¶ÿÂÿ¼ÿºÿÀÿºÿ­ÿ¾ÿÅÿ»ÿµÿ­ÿÀÿ½ÿºÿÈÿÎÿÄÿ²ÿÎÿÀÿ¶ÿ¼ÿºÿÆÿÇÿ¯ÿ©ÿºÿ¿ÿ¾ÿÅÿÇÿ»ÿ¸ÿ¸ÿ±ÿ©ÿªÿ¬ÿ¶ÿºÿÉÿ»ÿ¤ÿ¡ÿ±ÿ¾ÿ·ÿ¶ÿ¨ÿ ÿ¢ÿ´ÿ²ÿµÿÀÿ·ÿ·ÿ²ÿ·ÿÃÿ¸ÿ®ÿ®ÿ´ÿ±ÿ°ÿÇÿ¹ÿ½ÿ¿ÿ¾ÿ¼ÿ¸ÿ®ÿ¬ÿ½ÿÀÿ°ÿÆÿ¶ÿ¾ÿµÿ²ÿ¾ÿ¼ÿºÿËÿ²ÿ«ÿ®ÿ´ÿ¼ÿ¹ÿ°ÿ¶ÿ¯ÿ´ÿÉÿÂÿ¿ÿ´ÿ¤ÿÿ¢ÿ®ÿ¼ÿ¿ÿ®ÿ¨ÿ¦ÿ«ÿ«ÿªÿÊÿ½ÿ§ÿ¯ÿ®ÿ²ÿ¬ÿ®ÿ¹ÿ°ÿ¨ÿ¯ÿ³ÿ²ÿ¹ÿÆÿÎÿÈÿ´ÿªÿÅÿÄÿÃÿÃÿ¾ÿ»ÿÂÿ¹ÿÌÿÀÿ¬ÿªÿ»ÿÃÿ¶ÿ²ÿ°ÿÁÿ¼ÿ¸ÿºÿ¶ÿ¸ÿÈÿÄÿÈÿ¼ÿ¸ÿÁÿ»ÿ¸ÿ²ÿµÿÃÿ¾ÿÈÿ»ÿÍÿÅÿÆÿÀÿ»ÿÂÿ»ÿÃÿºÿÀÿÄÿ»ÿÁÿÈÿÁÿºÿ¸ÿÊÿ¶ÿÇÿ½ÿÀÿÊÿÀÿ¹ÿËÿ°ÿ´ÿ¶ÿÅÿÂÿ¿ÿÂÿ½ÿ²ÿ·ÿÅÿ®ÿ¥ÿ¬ÿµÿ½ÿ¶ÿ³ÿ¿ÿ¾ÿ¼ÿÃÿ°ÿÆÿÇÿºÿºÿ¼ÿ¶ÿ¼ÿÂÿ¼ÿµÿµÿ¾ÿÀÿÅÿËÿËÿÃÿ±ÿ»ÿ»ÿ²ÿ¸ÿÅÿÆÿºÿ¸ÿ¿ÿÁÿÁÿÁÿÃÿ¾ÿ¼ÿ»ÿÀÿÄÿÃÿ¿ÿ¹ÿ¯ÿºÿªÿ§ÿ¯ÿ¹ÿºÿ²ÿ°ÿÀÿ¿ÿ¿ÿ´ÿ³ÿ¹ÿ¿ÿÃÿÄÿÇÿÇÿ¼ÿ¿ÿÈÿÇÿ´ÿ©ÿµÿÀÿÅÿÅÿ¼ÿ¦ÿ²ÿÅÿ»ÿ±ÿÁÿÄÿÀÿÂÿ¿ÿ¸ÿ»ÿ±ÿ¶ÿ­ÿÂÿ³ÿ¸ÿ¿ÿÂÿÍÿÍÿ»ÿÀÿÃÿÍÿ¿ÿ¸ÿ·ÿÂÿÁÿÁÿÂÿ¸ÿÀÿ³ÿÁÿ¹ÿ¯ÿ´ÿ¬ÿµÿÃÿÂÿ¸ÿ¹ÿÎÿÂÿÉÿ»ÿºÿ½ÿ·ÿ²ÿ¶ÿÄÿËÿ¾ÿÈÿ¾ÿ¹ÿÇÿÈÿ½ÿÑÿÏÿ¿ÿ·ÿ¬ÿ¬ÿ®ÿ­ÿ¼ÿ¿ÿÁÿÄÿÁÿÀÿ´ÿ®ÿ¶ÿ»ÿÉÿ·ÿÃÿ³ÿ½ÿ¼ÿÁÿÃÿ¼ÿ¼ÿ¿ÿºÿºÿ­ÿ¹ÿ²ÿ¸ÿÅÿÈÿ¿ÿµÿ´ÿÀÿÊÿÃÿµÿÁÿ¿ÿ¸ÿ¾ÿ´ÿ½ÿºÿ½ÿ¾ÿ»ÿÄÿÁÿÉÿ·ÿ¿ÿ¼ÿ¿ÿ¯ÿ­ÿ¼ÿ¾ÿ¿ÿÂÿ¼ÿºÿ»ÿ¹ÿ¸ÿÓÿ¿ÿ»ÿ¾ÿÆÿÀÿªÿ§ÿ¶ÿ³ÿ³ÿÂÿÅÿ¾ÿÐÿ·ÿ¼ÿ¶ÿÇÿÊÿ¼ÿ¹ÿºÿ¸ÿ½ÿ®ÿ³ÿ¹ÿÃÿÀÿ¹ÿ©ÿ±ÿ¹ÿ¹ÿºÿ¸ÿ¼ÿ¿ÿ¹ÿ¾ÿËÿÂÿÈÿÉÿÃÿÃÿÈÿ½ÿ°ÿ¹ÿ»ÿ¸ÿ¾ÿµÿÉÿÇÿºÿ¹ÿ¼ÿ·ÿ»ÿ½ÿºÿÀÿºÿ§ÿÃÿ´ÿ·ÿ·ÿÃÿ¶ÿ¶ÿ¶ÿ¹ÿµÿ±ÿ¸ÿÃÿÅÿÌÿÎÿÇÿµÿ±ÿ°ÿ½ÿ±ÿ²ÿµÿ¯ÿµÿ¹ÿ°ÿ»ÿµÿ±ÿ°ÿ²ÿ¸ÿ¾ÿ¿ÿ½ÿµÿ¿ÿ¼ÿ²ÿµÿ¹ÿ»ÿ±ÿ´ÿ½ÿ¹ÿÀÿ·ÿÀÿµÿµÿºÿµÿ±ÿ´ÿ¶ÿ¸ÿ½ÿÇÿÁÿ½ÿÇÿ´ÿ½ÿ´ÿ·ÿ¹ÿ¹ÿ³ÿµÿ½ÿ»ÿ¼ÿÅÿºÿ¬ÿ¹ÿÄÿ¶ÿ°ÿÅÿ¹ÿ½ÿ»ÿ³ÿ¯ÿ³ÿ»ÿ¿ÿºÿ¼ÿÃÿÂÿÆÿªÿÄÿ¹ÿ¹ÿ·ÿ»ÿ·ÿ·ÿºÿ´ÿ´ÿ¹ÿ·ÿËÿÉÿÓÿØÿ­ÿÈÿÁÿ·ÿ¶ÿ»ÿ¾ÿµÿ»ÿ¿ÿ¸ÿÀÿÂÿ·ÿµÿ¸ÿ·ÿ¹ÿ±ÿ¸ÿ½ÿ¶ÿ¯ÿ·ÿÁÿ¼ÿ±ÿ±ÿ´ÿ´ÿÀÿ£ÿ ÿ¢ÿÃÿÈÿ±ÿ­ÿ¸ÿºÿÂÿÄÿ¿ÿ¯ÿ®ÿ»ÿ·ÿ®ÿ¶ÿÃÿ¾ÿ²ÿµÿ¾ÿ½ÿ¿ÿ¿ÿ»ÿ¶ÿÅÿ¿ÿ²ÿ°ÿ±ÿ³ÿ¶ÿ³ÿ·ÿÀÿ¶ÿ«ÿ±ÿ¾ÿ»ÿ·ÿ´ÿ¹ÿ±ÿ°ÿºÿ¹ÿ°ÿ»ÿÁÿ¸ÿÃÿÇÿ³ÿ²ÿ¸ÿÀÿ­ÿËÿ¶ÿ¶ÿÌÿ·ÿ»ÿ´ÿ¶ÿºÿ¹ÿ³ÿ¸ÿ·ÿ¥ÿ¸ÿÄÿÆÿµÿÀÿ¶ÿÅÿ³ÿ´ÿ³ÿ·ÿ±ÿ´ÿ¹ÿ»ÿ³ÿ±ÿ¸ÿºÿ¸ÿµÿ´ÿ³ÿ´ÿ½ÿÁÿºÿ²ÿ®ÿ­ÿ²ÿ¼ÿ´ÿ¼ÿ»ÿµÿ±ÿ¹ÿÀÿ½ÿºÿ´ÿÂÿ¾ÿ»ÿ¯ÿÀÿ­ÿ¬ÿºÿ´ÿÂÿ®ÿ²ÿ°ÿ·ÿ¸ÿ­ÿ¨ÿ¯ÿ´ÿ³ÿ³ÿ²ÿ­ÿµÿµÿ©ÿ®ÿ£ÿ§ÿÐÿ°ÿ¨ÿ¦ÿ¶ÿÇÿ°ÿ¯ÿ¸ÿ¸ÿ±ÿ¸ÿÀÿ³ÿ¸ÿ¾ÿ±ÿ±ÿµÿ°ÿªÿ´ÿºÿ»ÿ²ÿ¶ÿµÿ¬ÿ²ÿ¶ÿ·ÿ¶ÿ¶ÿºÿ¹ÿºÿÀÿ¾ÿ·ÿ³ÿÂÿËÿ»ÿºÿ°ÿ¸ÿÆÿ¶ÿ¹ÿ±ÿÆÿÀÿ»ÿÂÿ¶ÿ²ÿ·ÿ¶ÿ³ÿ¶ÿºÿºÿ¿ÿºÿ±ÿÀÿ³ÿ¹ÿÌÿÃÿ«ÿµÿÆÿ±ÿ²ÿ¼ÿºÿ¹ÿÁÿÅÿÅÿ¹ÿ¾ÿÅÿÂÿÃÿ¼ÿ»ÿ½ÿºÿ±ÿ­ÿ¸ÿ¯ÿÀÿ¹ÿÀÿµÿ©ÿÂÿÆÿÄÿÅÿ½ÿ¹ÿ¶ÿ·ÿÀÿ¶ÿ©ÿ¬ÿ¶ÿ¼ÿ¶ÿ¼ÿÃÿÇÿ·ÿ²ÿ¯ÿ²ÿ°ÿÇÿ²ÿ°ÿÏÿÁÿ¼ÿ»ÿ²ÿµÿÊÿÏÿÀÿ·ÿ½ÿÁÿ¹ÿ±ÿ«ÿ²ÿÄÿ¿ÿÌÿÅÿ½ÿÃÿÃÿºÿºÿ°ÿ­ÿ´ÿÈÿÉÿÉÿÁÿÆÿ»ÿÈÿÂÿ¹ÿ»ÿ²ÿ³ÿ¸ÿ¸ÿÀÿÃÿÁÿ½ÿ®ÿÁÿµÿÂÿÙÿÅÿÉÿ¼ÿËÿÇÿÃÿ¸ÿªÿµÿ«ÿªÿ¼ÿ¹ÿËÿÃÿ¾ÿÂÿ¼ÿ¸ÿÀÿÅÿ¿ÿÀÿÃÿÁÿÁÿ½ÿÁÿ·ÿ³ÿµÿ½ÿ­ÿ°ÿ»ÿ¼ÿ·ÿ¸ÿ¼ÿÆÿ´ÿÃÿºÿ»ÿ»ÿ­ÿµÿ¼ÿ»ÿ¿ÿÀÿ¾ÿ·ÿ¶ÿÂÿ¼ÿÃÿÊÿÀÿ¾ÿ¹ÿ´ÿÆÿ¬ÿ°ÿ¼ÿ¸ÿ°ÿ¸ÿºÿÈÿ®ÿÂÿ¸ÿ¿ÿ¹ÿÿ«ÿ¨ÿ²ÿÀÿ³ÿ³ÿ»ÿºÿÁÿÄÿÃÿÉÿÆÿÄÿÃÿ¹ÿ¶ÿ°ÿ»ÿµÿÃÿ¾ÿµÿ³ÿ¼ÿ¼ÿÃÿÂÿ¿ÿÌÿ¸ÿÅÿ¿ÿ®ÿ®ÿ¼ÿ»ÿ´ÿ³ÿ¼ÿ¾ÿ¸ÿµÿ³ÿ³ÿ¼ÿ¼ÿ²ÿÂÿ¯ÿÀÿ¸ÿµÿªÿ«ÿÃÿÍÿÁÿÁÿËÿÌÿºÿ³ÿ¾ÿ¾ÿ¶ÿ­ÿ²ÿ¶ÿ³ÿ½ÿÃÿÂÿ¾ÿ»ÿ»ÿ¿ÿÅÿÈÿÂÿ·ÿ¯ÿ¬ÿµÿÁÿ»ÿ¶ÿ¸ÿ´ÿÂÿÁÿ¼ÿ»ÿ­ÿÀÿ»ÿ¾ÿÐÿ¾ÿ´ÿ½ÿ¼ÿ¹ÿÇÿÅÿ«ÿ³ÿºÿÃÿºÿºÿµÿ­ÿ½ÿÉÿ½ÿ¹ÿ½ÿµÿ³ÿÄÿ×ÿÎÿÅÿÂÿ¬ÿ¿ÿ³ÿ¹ÿ·ÿ¾ÿ¿ÿ°ÿÇÿ·ÿ»ÿ¶ÿÁÿ­ÿ¶ÿÃÿ¾ÿµÿ¯ÿªÿ²ÿ¸ÿµÿÂÿ´ÿ³ÿ¼ÿÀÿÆÿÅÿ¾ÿºÿ¼ÿÁÿ¾ÿÃÿÁÿ´ÿºÿ»ÿ¾ÿµÿÇÿÅÿ»ÿ³ÿÇÿ¿ÿ®ÿ¶ÿ£ÿ¿ÿ¼ÿ¾ÿÀÿÄÿ¿ÿ½ÿËÿ»ÿ¼ÿÀÿ¶ÿ¼ÿºÿ«ÿ®ÿ¹ÿ¾ÿ½ÿ»ÿ½ÿ¼ÿ»ÿ¸ÿ±ÿµÿ¼ÿÀÿÆÿ¼ÿ¯ÿ¹ÿÂÿ¿ÿºÿÂÿ½ÿ±ÿ¤ÿ¿ÿ¾ÿÑÿÅÿËÿ¾ÿÄÿ«ÿ¦ÿ°ÿ·ÿ·ÿ¶ÿºÿ¸ÿÆÿ¹ÿ»ÿ°ÿÁÿÁÿ®ÿ¾ÿÃÿ¼ÿ¹ÿ±ÿ´ÿ¾ÿ­ÿ¦ÿÀÿÈÿ·ÿ®ÿ¹ÿ¾ÿ²ÿµÿ»ÿ»ÿ¼ÿ¿ÿÀÿ»ÿ¸ÿÂÿ¸ÿ»ÿ¯ÿ¿ÿÃÿ¾ÿ³ÿÇÿÂÿ¹ÿÄÿ­ÿ´ÿºÿ´ÿ¬ÿ²ÿ¾ÿ½ÿ»ÿ½ÿÀÿ³ÿ¸ÿ¾ÿÀÿ½ÿ³ÿ¯ÿ´ÿ·ÿ³ÿ·ÿ·ÿ¶ÿ¼ÿ¶ÿ³ÿ¿ÿ¾ÿ³ÿ¹ÿ»ÿ¸ÿºÿ´ÿ¸ÿ®ÿºÿ¾ÿ¾ÿªÿÀÿ¼ÿ¯ÿÃÿ»ÿÃÿ¸ÿ»ÿÇÿ½ÿÂÿÁÿÄÿÆÿÄÿ·ÿ½ÿÆÿ»ÿÀÿÂÿ»ÿ»ÿÆÿÁÿºÿºÿ²ÿ­ÿ²ÿ¿ÿ¹ÿµÿÌÿÉÿºÿ¶ÿ½ÿ·ÿÀÿ¶ÿ¿ÿÕÿ¯ÿ½ÿµÿ½ÿ²ÿÃÿ¨ÿ²ÿÑÿ»ÿ»ÿ³ÿÖÿ¼ÿ°ÿ¶ÿ´ÿ·ÿ·ÿ¾ÿÈÿ½ÿºÿÁÿÉÿÚÿÎÿÄÿÅÿÈÿ¸ÿªÿ²ÿºÿ»ÿµÿ²ÿ¯ÿ°ÿ´ÿ´ÿ¿ÿ»ÿ¶ÿÄÿ¾ÿ´ÿ­ÿ¼ÿ¶ÿ´ÿ¸ÿËÿÉÿÊÿÃÿ·ÿÂÿÀÿ²ÿÏÿÆÿ±ÿÃÿÊÿ²ÿ¹ÿÐÿºÿ¿ÿ´ÿ©ÿÇÿÀÿ»ÿ¾ÿ·ÿ¸ÿÆÿÀÿÂÿ·ÿ­ÿ¶ÿ¾ÿ±ÿµÿÄÿÅÿ·ÿ·ÿÉÿÆÿ¹ÿ¼ÿÄÿÄÿ¿ÿÃÿ¸ÿ¯ÿ¼ÿ©ÿÊÿÅÿºÿ½ÿÊÿ¨ÿ¸ÿ¸ÿÆÿÈÿ·ÿ¾ÿ°ÿ¬ÿ¶ÿ±ÿ¿ÿ°ÿ·ÿÁÿ¼ÿºÿ±ÿÃÿ¼ÿ¸ÿÿµÿ¼ÿ¿ÿ³ÿ§ÿ­ÿ¹ÿ»ÿ³ÿ±ÿ³ÿºÿ»ÿ·ÿ¿ÿÂÿÁÿÁÿ´ÿºÿËÿÀÿ¸ÿ±ÿ¼ÿ¼ÿ±ÿ´ÿËÿÌÿÁÿ­ÿ½ÿºÿÍÿµÿÌÿ®ÿ°ÿ¯ÿ°ÿÂÿ½ÿ¹ÿÃÿ¸ÿÊÿ¼ÿ¬ÿ¿ÿÄÿ¸ÿ¹ÿËÿÊÿ¿ÿÅÿÊÿ¹ÿÀÿ¼ÿ¸ÿ¾ÿ¶ÿ°ÿ¬ÿ¸ÿÌÿ»ÿ­ÿºÿ¹ÿ¿ÿ¿ÿ°ÿ°ÿ²ÿ¶ÿ¤ÿ²ÿÀÿÅÿ¸ÿ¾ÿ½ÿ«ÿ«ÿÿ³ÿ¿ÿ°ÿÑÿ§ÿ§ÿÀÿ¿ÿÖÿÍÿ¾ÿ»ÿ¯ÿ©ÿ«ÿÂÿ»ÿÀÿ¹ÿ½ÿÔÿÝÿÊÿµÿÅÿÇÿ²ÿ¸ÿÄÿ¿ÿ¾ÿ¿ÿ¹ÿÆÿ·ÿ«ÿ©ÿ¸ÿ·ÿ¹ÿ¯ÿ­ÿ¸ÿ¼ÿ³ÿ«ÿ¢ÿÿ¹ÿ³ÿ´ÿÅÿÃÿÀÿÁÿÙÿ³ÿ²ÿ¶ÿ¿ÿ­ÿ´ÿÂÿ´ÿ¾ÿ¿ÿÈÿÄÿ¿ÿ´ÿÀÿÄÿ¼ÿ¼ÿÃÿÉÿÈÿÀÿ·ÿ¾ÿ¿ÿ¶ÿ¾ÿ»ÿ¸ÿ¹ÿÁÿÅÿ¹ÿ¾ÿ»ÿ¶ÿ­ÿ»ÿ¼ÿÂÿ»ÿ¾ÿ­ÿ·ÿ½ÿÉÿ·ÿ¶ÿ«ÿ¶ÿ¼ÿÆÿÂÿ¹ÿ¾ÿ¯ÿ·ÿ»ÿ¶ÿ¹ÿ»ÿ¼ÿ»ÿ¼ÿ´ÿ»ÿÃÿÁÿÁÿÀÿ¾ÿ¾ÿÃÿ¶ÿ´ÿÄÿÂÿ´ÿ²ÿ·ÿÍÿ¸ÿÃÿËÿ¸ÿÁÿ¬ÿÈÿÀÿ¼ÿÂÿÁÿÅÿËÿ»ÿÎÿÁÿ»ÿÁÿÃÿ·ÿ¿ÿÌÿ¹ÿ¼ÿÀÿÉÿÇÿºÿ¾ÿºÿ²ÿÁÿÂÿÇÿÐÿÅÿÄÿ¶ÿÁÿºÿ¦ÿÀÿ»ÿ¶ÿÂÿ·ÿÁÿÁÿ³ÿ°ÿ»ÿÁÿÄÿ¼ÿ¼ÿ³ÿ·ÿ¶ÿ²ÿ³ÿ®ÿÁÿ¼ÿÁÿ»ÿÀÿ¼ÿµÿ¾ÿÀÿ¿ÿ¼ÿ¹ÿ»ÿ»ÿ½ÿ¼ÿ¶ÿºÿÅÿÅÿÁÿ±ÿ±ÿÁÿÉÿ¶ÿ®ÿ§ÿ¶ÿ¨ÿ·ÿ»ÿ·ÿÑÿÇÿ¿ÿµÿÄÿ¬ÿÃÿ¿ÿ³ÿ³ÿºÿÄÿ¾ÿÂÿ½ÿ¸ÿÁÿÇÿ¼ÿÂÿÉÿ¼ÿµÿ¼ÿÂÿ¾ÿ»ÿÅÿÌÿÈÿÃÿ¸ÿÆÿ¸ÿ·ÿÀÿ¹ÿÀÿÄÿ½ÿÅÿ¼ÿÈÿ®ÿÀÿºÿÇÿÃÿ¿ÿ¼ÿÁÿÀÿµÿ¾ÿÊÿ¿ÿ¿ÿ¾ÿ¹ÿ¿ÿÅÿÁÿ¾ÿ¾ÿºÿ¾ÿ²ÿ¶ÿ½ÿÃÿ³ÿ¹ÿ¸ÿ©ÿÌÿ½ÿºÿÅÿºÿ¹ÿ°ÿ«ÿÀÿÍÿÅÿÀÿ¼ÿ³ÿ¨ÿ¼ÿµÿ³ÿ·ÿ·ÿÿ¤ÿªÿ¡ÿ³ÿ²ÿ©ÿ¸ÿ´ÿ¨ÿ¬ÿ¸ÿµÿ½ÿ£ÿµÿ¨ÿ´ÿºÿ°ÿºÿ¹ÿ¯ÿºÿÁÿ³ÿ¯ÿ³ÿºÿ²ÿ³ÿ¾ÿ¾ÿ¹ÿ¹ÿ´ÿ±ÿ®ÿ§ÿ®ÿ¸ÿ¿ÿÇÿÃÿ¼ÿ«ÿ·ÿ«ÿ®ÿ¼ÿ¶ÿ½ÿ¸ÿµÿ«ÿÀÿÿ®ÿ¹ÿ»ÿµÿ¶ÿ±ÿºÿ¹ÿ³ÿ«ÿ®ÿ»ÿ¶ÿ·ÿ»ÿ±ÿ¯ÿ³ÿ¾ÿÂÿ²ÿµÿºÿºÿ¼ÿ·ÿÉÿ¸ÿÍÿ´ÿ½ÿÆÿ¼ÿ¶ÿ¹ÿ³ÿºÿÆÿ¾ÿºÿ½ÿ»ÿ¾ÿ¿ÿ¾ÿ»ÿ·ÿ´ÿ±ÿ¶ÿ¸ÿ¼ÿ·ÿ¿ÿ¹ÿ±ÿ¹ÿ±ÿÆÿÃÿ¿ÿ¾ÿÃÿ´ÿÉÿÒÿ»ÿ¾ÿÁÿÇÿÅÿÀÿÂÿ³ÿ±ÿ¿ÿÁÿÄÿÌÿÂÿ¶ÿÃÿ¶ÿ½ÿÉÿÀÿºÿ½ÿ½ÿ°ÿ³ÿ¬ÿ¿ÿ²ÿ³ÿ¶ÿ´ÿ»ÿºÿÀÿ ÿÿ°ÿ¹ÿÅÿÂÿµÿºÿÆÿÎÿ¸ÿºÿ®ÿ§ÿ¶ÿ¾ÿ³ÿÑÿ×ÿ¸ÿ¶ÿ´ÿ®ÿ´ÿ²ÿ·ÿ¿ÿ½ÿÀÿÅÿÃÿ»ÿ¶ÿ¹ÿ¸ÿºÿ¸ÿ»ÿ³ÿ©ÿ®ÿ¿ÿ¦ÿ¸ÿÁÿ¸ÿ»ÿ¹ÿ¿ÿµÿÅÿÃÿ½ÿ»ÿ´ÿºÿ½ÿ·ÿ¼ÿºÿ¯ÿ±ÿ¶ÿ·ÿ°ÿºÿ©ÿ±ÿ¸ÿÅÿ¿ÿ·ÿÂÿ½ÿ·ÿ·ÿ³ÿ¹ÿ¹ÿ¿ÿÀÿ¹ÿ³ÿ»ÿÆÿ¾ÿ¶ÿ»ÿ®ÿ­ÿ³ÿ©ÿ³ÿ³ÿÂÿ§ÿºÿ¿ÿ¸ÿ®ÿ¨ÿ´ÿ¸ÿ½ÿ¼ÿ´ÿ¬ÿªÿ®ÿ°ÿ®ÿ¬ÿ¸ÿ³ÿ©ÿ²ÿ°ÿ½ÿ±ÿ·ÿºÿÈÿ³ÿÀÿ¶ÿ¹ÿ¿ÿ¹ÿ¶ÿ±ÿ¯ÿ´ÿ·ÿ¼ÿµÿ´ÿ¯ÿ½ÿÅÿºÿ¯ÿ³ÿµÿ²ÿ´ÿ³ÿ­ÿ²ÿ·ÿ·ÿ¹ÿºÿºÿ±ÿ¨ÿ­ÿ¯ÿ°ÿ¸ÿ²ÿ¼ÿ¬ÿ´ÿ­ÿ¯ÿ¸ÿ¶ÿ¹ÿ¯ÿ³ÿÁÿ¿ÿ¶ÿ²ÿ»ÿÁÿ¹ÿ²ÿ²ÿÌÿÈÿÏÿÁÿ°ÿ¼ÿ·ÿ·ÿ±ÿÀÿ¹ÿ³ÿ»ÿ½ÿ¿ÿÈÿÃÿ®ÿ¨ÿ·ÿ¶ÿ¼ÿÄÿ·ÿ¿ÿ¶ÿªÿ­ÿ¹ÿµÿ»ÿ»ÿ®ÿ´ÿÄÿ¸ÿ³ÿ¸ÿµÿ¾ÿ¿ÿÁÿ½ÿ®ÿ³ÿ¶ÿ±ÿ¾ÿÂÿ¹ÿ°ÿ½ÿ¹ÿ¶ÿ¯ÿ±ÿ»ÿ½ÿ¹ÿ¹ÿ½ÿ¸ÿºÿºÿÁÿ±ÿ´ÿ¿ÿÂÿÃÿ±ÿ«ÿªÿ®ÿ¶ÿ­ÿ¤ÿ°ÿ·ÿ²ÿ¹ÿ¶ÿºÿ½ÿ¸ÿÆÿ¼ÿ¶ÿ®ÿºÿ¹ÿ¸ÿ¯ÿµÿ¼ÿ­ÿ«ÿ·ÿ­ÿ®ÿ®ÿ§ÿ»ÿ¾ÿ¸ÿºÿ«ÿ¼ÿ¿ÿ¹ÿºÿµÿ¶ÿ¿ÿ¾ÿ¸ÿ²ÿ³ÿ½ÿ½ÿ·ÿ·ÿ´ÿ¸ÿÃÿ¶ÿ²ÿ³ÿ½ÿ¾ÿ´ÿ°ÿ¬ÿ­ÿÂÿ¿ÿÃÿ¿ÿºÿ·ÿ¿ÿÈÿÏÿ³ÿ³ÿ·ÿºÿ¾ÿ¹ÿ¬ÿ¤ÿ¿ÿÆÿ´ÿ³ÿ´ÿ²ÿ¼ÿ©ÿ¿ÿ»ÿ³ÿ¸ÿ±ÿ­ÿ±ÿ¬ÿ³ÿ©ÿ´ÿ»ÿ°ÿ³ÿ³ÿ¼ÿ¹ÿ¶ÿ·ÿÃÿ¸ÿªÿ®ÿ²ÿ¼ÿÀÿ¸ÿ´ÿ³ÿÂÿ½ÿ¼ÿÄÿÉÿÀÿ»ÿ´ÿµÿ¶ÿ¯ÿ¿ÿ½ÿ´ÿ°ÿ½ÿÃÿ»ÿ´ÿ³ÿ¾ÿºÿ¸ÿ»ÿ³ÿ²ÿ¿ÿ´ÿÄÿÅÿ®ÿ´ÿµÿ·ÿ¬ÿªÿ¾ÿ»ÿ­ÿ²ÿ¹ÿ¸ÿºÿ½ÿÀÿ¼ÿ¼ÿ»ÿ¹ÿ´ÿ®ÿ²ÿ·ÿ½ÿ¼ÿºÿÃÿºÿ¯ÿ´ÿ¾ÿ½ÿ½ÿÂÿÈÿ¦ÿ©ÿ³ÿ±ÿ·ÿÁÿÂÿ±ÿ»ÿÀÿ¹ÿ¶ÿ¹ÿ¹ÿºÿ²ÿ²ÿ·ÿ¾ÿ¿ÿ¶ÿÁÿ¸ÿºÿÈÿ¼ÿËÿÆÿ¸ÿ¶ÿµÿ°ÿ­ÿ®ÿªÿ¬ÿ½ÿ½ÿ³ÿËÿ¼ÿºÿ·ÿµÿ±ÿ¹ÿ¿ÿµÿ·ÿ·ÿÄÿºÿºÿ°ÿ³ÿ®ÿ¦ÿ¯ÿ¸ÿ¹ÿ¼ÿÁÿ½ÿ¿ÿÃÿ»ÿ³ÿÆÿ°ÿ¯ÿ´ÿ³ÿ®ÿ®ÿµÿµÿ¬ÿ¼ÿ­ÿ¬ÿºÿ°ÿ®ÿ¹ÿÇÿÂÿ±ÿ­ÿ²ÿ¶ÿ¯ÿ¹ÿ«ÿ¸ÿ¸ÿ­ÿ¯ÿ³ÿ¶ÿ¹ÿ¾ÿÀÿªÿ¡ÿÁÿªÿ¬ÿªÿ±ÿ·ÿ¼ÿ¾ÿ´ÿ¯ÿ±ÿ·ÿ¹ÿÂÿ³ÿ»ÿ»ÿ¿ÿ¿ÿµÿ°ÿ¹ÿ¼ÿ»ÿ¸ÿµÿ¬ÿ¨ÿ²ÿ°ÿ§ÿ«ÿ³ÿ²ÿ¹ÿ´ÿ¶ÿ·ÿ°ÿ¹ÿ¼ÿÄÿÊÿÉÿÄÿÁÿ½ÿ°ÿÂÿÇÿ°ÿ²ÿ´ÿ´ÿ¹ÿ¸ÿ³ÿ»ÿÉÿ·ÿ¬ÿÅÿ¾ÿ¸ÿºÿÆÿÆÿ¹ÿ²ÿ»ÿÄÿ³ÿ½ÿ¶ÿ¤ÿ¼ÿÁÿ¿ÿ¿ÿ¸ÿµÿ½ÿÌÿ³ÿ¬ÿ¨ÿ»ÿ¶ÿ±ÿ¹ÿ¼ÿ¸ÿ¸ÿªÿ¨ÿÿÿ£ÿ¤ÿ¨ÿ¥ÿ ÿªÿ¨ÿ«ÿ¥ÿ®ÿ±ÿ±ÿ³ÿÁÿÃÿ¾ÿÂÿÃÿ½ÿÁÿ¾ÿ¶ÿ½ÿ¸ÿ²ÿ°ÿ´ÿÇÿÉÿ¾ÿ¸ÿÉÿÁÿ»ÿ»ÿ»ÿ±ÿ¯ÿÃÿÇÿ¹ÿ¶ÿµÿÅÿ¾ÿ½ÿÀÿ¶ÿ±ÿ·ÿ¸ÿ»ÿ¨ÿ¾ÿ»ÿÆÿÁÿµÿ»ÿ¸ÿ¶ÿ³ÿ¾ÿ½ÿµÿ¶ÿ¶ÿ³ÿ¬ÿ¡ÿ½ÿÂÿµÿ¶ÿ¬ÿªÿ¤ÿ©ÿ´ÿ¯ÿºÿªÿ©ÿ¦ÿ¼ÿ¸ÿ¹ÿ½ÿµÿ±ÿ®ÿ½ÿÀÿ¶ÿ­ÿ»ÿ´ÿ¥ÿ«ÿ°ÿÉÿ¼ÿÁÿºÿºÿ±ÿ©ÿ­ÿ¶ÿ½ÿµÿ¶ÿ³ÿµÿªÿ¢ÿ¨ÿ²ÿ¯ÿ±ÿ®ÿµÿ«ÿ¬ÿµÿ°ÿ§ÿ©ÿªÿ¼ÿÉÿ¶ÿ¹ÿ¾ÿ³ÿ§ÿ¬ÿ®ÿÿ¦ÿ§ÿ¨ÿ­ÿ·ÿ¯ÿ©ÿÀÿ¹ÿ£ÿ¬ÿ´ÿ¶ÿ¬ÿªÿ±ÿ²ÿÂÿ¥ÿÆÿ«ÿ¾ÿ¸ÿµÿÄÿÀÿÄÿÁÿ¹ÿÂÿÊÿÄÿÁÿ¼ÿ¾ÿÍÿÂÿ¶ÿ¶ÿ½ÿÁÿ¹ÿ±ÿ¾ÿ¹ÿÀÿÁÿ¿ÿ¼ÿ»ÿ¾ÿÁÿÕÿ¿ÿ¾ÿÃÿµÿ´ÿ½ÿµÿ·ÿÀÿ¸ÿÈÿÎÿÌÿ»ÿ¶ÿ¿ÿÆÿËÿÃÿÄÿºÿ¿ÿ¾ÿ½ÿ¼ÿ¸ÿ¼ÿÁÿ¸ÿ¸ÿÉÿÄÿºÿ¸ÿ»ÿ½ÿÀÿºÿ­ÿ¯ÿ¹ÿÁÿ¿ÿ¿ÿ¿ÿ¸ÿ½ÿÍÿ¿ÿÁÿ½ÿ»ÿÂÿ¾ÿ¶ÿ¹ÿ¶ÿÂÿÀÿ®ÿ½ÿÅÿÁÿ·ÿµÿ¼ÿ½ÿÄÿÂÿÄÿÀÿ½ÿ½ÿ·ÿ±ÿ·ÿ¸ÿºÿ·ÿ¾ÿÇÿºÿ³ÿ¹ÿ¾ÿºÿ¸ÿÅÿÂÿ¹ÿÆÿÂÿÀÿÃÿÆÿ½ÿ´ÿÂÿ½ÿÓÿ½ÿ·ÿµÿ±ÿ²ÿ³ÿ­ÿ¬ÿÀÿÃÿ»ÿ·ÿ°ÿ·ÿÂÿÅÿÄÿÆÿÄÿ±ÿ¹ÿ¸ÿÅÿ½ÿÄÿµÿ¼ÿÁÿ¸ÿ¿ÿ²ÿ¾ÿÈÿ¹ÿ¸ÿµÿ»ÿÀÿÉÿÇÿ«ÿµÿÃÿµÿ·ÿ¾ÿÄÿºÿ°ÿ¶ÿÅÿËÿÁÿÀÿÊÿÕÿÉÿÀÿ¿ÿ¾ÿ·ÿºÿÆÿ»ÿ¾ÿ·ÿ»ÿ°ÿ¸ÿ³ÿ­ÿºÿÇÿÆÿÂÿ¼ÿÊÿÅÿÆÿºÿ´ÿ¾ÿ»ÿ³ÿ¹ÿÉÿÎÿ¸ÿºÿ°ÿ½ÿ¿ÿ¹ÿÀÿºÿÆÿÊÿ¸ÿ²ÿ±ÿ²ÿ»ÿ»ÿ¿ÿ·ÿÀÿÁÿÇÿÀÿ±ÿ¸ÿµÿ¼ÿ¾ÿ¾ÿÄÿ¶ÿµÿÃÿÀÿµÿµÿ»ÿ»ÿ­ÿÇÿ¯ÿ´ÿºÿÇÿ»ÿ·ÿ¶ÿ±ÿ·ÿÈÿÈÿ·ÿ¼ÿÀÿÃÿÁÿ»ÿ±ÿµÿµÿ»ÿÊÿÆÿ»ÿ»ÿ³ÿ¹ÿ¶ÿ¸ÿ¾ÿºÿÂÿ¿ÿ¾ÿÈÿÂÿÂÿÀÿ¼ÿÉÿÊÿÆÿ¾ÿ½ÿÁÿÁÿ½ÿÅÿÓÿÈÿÈÿÀÿ½ÿ¿ÿ»ÿ°ÿ´ÿÁÿËÿÈÿ»ÿ¹ÿ½ÿÂÿÅÿ«ÿ·ÿ½ÿ¿ÿ»ÿ·ÿµÿÀÿÁÿ³ÿ°ÿµÿ³ÿÌÿÌÿÄÿÂÿÁÿÂÿÃÿºÿºÿ½ÿ¹ÿ²ÿ´ÿµÿ¯ÿ¸ÿ­ÿÄÿ®ÿÀÿ»ÿÃÿ»ÿ»ÿÈÿ»ÿ°ÿÉÿºÿ·ÿÇÿºÿ¶ÿ»ÿ·ÿ¿ÿ¸ÿ·ÿ·ÿµÿÁÿÄÿ¹ÿ¸ÿÂÿ»ÿ¯ÿÃÿºÿµÿ©ÿ¨ÿµÿµÿ³ÿÀÿ¾ÿºÿÈÿ¾ÿ¶ÿ±ÿµÿÃÿ»ÿ´ÿ·ÿÅÿÅÿ·ÿ³ÿ®ÿºÿ¶ÿ·ÿ¼ÿ½ÿµÿ°ÿ¸ÿÃÿÈÿ¹ÿ®ÿ¸ÿ»ÿ²ÿ½ÿÃÿÊÿÄÿÂÿÉÿ¼ÿ¹ÿ¼ÿÀÿ·ÿ¸ÿ³ÿ²ÿµÿ±ÿ¼ÿ¹ÿ³ÿ¬ÿ­ÿ³ÿ¥ÿ·ÿ»ÿ¾ÿ¿ÿ´ÿµÿ»ÿ¹ÿ»ÿÀÿµÿ¯ÿÀÿ¹ÿÊÿ±ÿ¸ÿ®ÿ·ÿÂÿÈÿ½ÿ±ÿ¹ÿ½ÿ¸ÿÅÿ¹ÿºÿ²ÿÊÿ»ÿ»ÿ¬ÿ»ÿÈÿÂÿÉÿÄÿ¹ÿ¾ÿÄÿ»ÿ¶ÿ¹ÿ¶ÿ·ÿ¸ÿÉÿ»ÿ«ÿ¯ÿ½ÿºÿ¸ÿ´ÿÀÿÆÿ¾ÿ¾ÿÀÿÉÿÔÿ°ÿ´ÿ½ÿÃÿ¹ÿ°ÿ·ÿ³ÿÄÿÆÿºÿ¶ÿ·ÿ¹ÿ¿ÿ»ÿ²ÿÁÿËÿÀÿ°ÿ¯ÿÀÿ´ÿÃÿÄÿÀÿ¿ÿÅÿÅÿÅÿ¶ÿ®ÿ»ÿ¼ÿºÿ³ÿÅÿÚÿ¾ÿ¹ÿÈÿ¬ÿ¶ÿ¿ÿÄÿÂÿ¾ÿÁÿ¶ÿ°ÿ¹ÿ¹ÿ·ÿ¼ÿ°ÿµÿ´ÿÃÿ·ÿ´ÿÍÿÂÿÂÿÄÿÂÿÅÿ¶ÿ°ÿ±ÿ®ÿ­ÿ´ÿ¾ÿ¸ÿªÿ¿ÿ¸ÿ®ÿ¨ÿÀÿ¾ÿ®ÿ¸ÿ«ÿºÿ¥ÿ¦ÿ©ÿºÿ¼ÿ«ÿ±ÿ¼ÿµÿ±ÿ®ÿ½ÿ¶ÿ¼ÿªÿÇÿ¿ÿªÿÿ³ÿÁÿºÿÁÿ·ÿ§ÿ¯ÿ¹ÿ¶ÿºÿ¾ÿ³ÿ¸ÿÃÿÊÿ¸ÿÈÿ¶ÿ¬ÿ°ÿ®ÿ¸ÿªÿ¯ÿ­ÿ¬ÿ±ÿ·ÿµÿ³ÿ±ÿ¬ÿ­ÿ¦ÿÿ¨ÿ·ÿ·ÿ¯ÿ£ÿ½ÿÊÿ¶ÿ¦ÿ«ÿ®ÿªÿµÿ©ÿ´ÿÁÿ²ÿ¬ÿ·ÿ¸ÿ»ÿ¯ÿ®ÿ¹ÿ¶ÿ´ÿ·ÿ©ÿ·ÿ­ÿ´ÿµÿ»ÿ®ÿ¶ÿÁÿ¶ÿ¼ÿ½ÿ´ÿ°ÿ¸ÿ½ÿ§ÿ¸ÿ·ÿ®ÿ¸ÿ¶ÿÄÿ¶ÿ½ÿµÿ¼ÿ¶ÿ·ÿÁÿ¶ÿ¸ÿÅÿ¾ÿ±ÿ²ÿ¼ÿÁÿ»ÿ¶ÿ´ÿ²ÿµÿ¸ÿÉÿ²ÿ²ÿ¹ÿÁÿ®ÿ«ÿ»ÿ´ÿ²ÿ¹ÿ±ÿ¬ÿ±ÿ³ÿ¬ÿ°ÿÇÿÆÿ´ÿ²ÿ²ÿ¼ÿÂÿÉÿ¿ÿ¿ÿÌÿÊÿºÿÈÿ¾ÿ±ÿ«ÿ¿ÿºÿÅÿÇÿ¹ÿ·ÿ½ÿ½ÿºÿ»ÿ»ÿ´ÿ¶ÿ¼ÿ´ÿ¼ÿÃÿÀÿÄÿÀÿºÿ²ÿ¿ÿ³ÿ¼ÿ»ÿ®ÿ¯ÿ¼ÿÂÿ´ÿÇÿ¿ÿ´ÿ¾ÿÇÿÊÿÆÿÅÿ¼ÿ¯ÿ½ÿÂÿ¾ÿ½ÿºÿ¸ÿËÿÇÿºÿÅÿ¯ÿ·ÿµÿÎÿÅÿÁÿÅÿÊÿÀÿÅÿÁÿÀÿÃÿ±ÿ¦ÿ¸ÿÌÿÈÿÂÿÐÿÆÿ¶ÿÏÿÍÿÇÿÈÿÍÿ»ÿ´ÿÀÿ¼ÿ¿ÿÈÿÇÿ¹ÿ¸ÿ£ÿ²ÿ¾ÿ»ÿ»ÿÀÿ¶ÿµÿÄÿÊÿÈÿÆÿÄÿÀÿ¸ÿÂÿÃÿÁÿ¯ÿ¸ÿÄÿ¹ÿ«ÿ±ÿ¸ÿ¯ÿºÿ»ÿ»ÿÈÿ®ÿ¼ÿ¶ÿ½ÿÁÿ·ÿÂÿÆÿºÿ½ÿÁÿÂÿÆÿÂÿ»ÿ¸ÿ´ÿÂÿÚÿËÿÁÿÇÿ½ÿ¾ÿÍÿÂÿÎÿ¹ÿ¯ÿ´ÿ»ÿÃÿÎÿÁÿºÿºÿ­ÿ³ÿ´ÿ ÿ«ÿ½ÿÁÿ¿ÿ¿ÿÄÿÆÿÏÿÏÿÁÿÄÿÆÿ¾ÿ¼ÿ¬ÿ²ÿ·ÿÂÿÀÿÈÿºÿºÿÂÿ°ÿ¾ÿÆÿÀÿ¾ÿ¹ÿ½ÿ²ÿ·ÿÈÿ´ÿ¦ÿµÿ¹ÿ¯ÿ§ÿ²ÿ¿ÿ»ÿ»ÿ»ÿ¼ÿ¿ÿ²ÿ²ÿ°ÿ¨ÿÂÿÔÿÄÿÂÿÀÿ¸ÿ¼ÿÍÿÊÿ·ÿÄÿ¾ÿ»ÿ»ÿÂÿ¾ÿ¹ÿ»ÿÂÿÁÿ³ÿ¬ÿ´ÿÂÿÇÿÉÿÉÿÀÿ¸ÿ´ÿ´ÿ¿ÿ¼ÿ¹ÿ¹ÿµÿ¼ÿÂÿ»ÿºÿ¹ÿ³ÿ©ÿ´ÿÃÿÂÿ·ÿÊÿµÿ¾ÿÄÿºÿ®ÿ´ÿ½ÿÎÿ²ÿ¼ÿÆÿ·ÿ¶ÿÆÿÆÿÃÿÁÿ¼ÿ¸ÿ·ÿ»ÿ³ÿ¼ÿÁÿ¸ÿ¾ÿÌÿÉÿÇÿ¶ÿ­ÿ®ÿÈÿ²ÿÇÿ·ÿ²ÿ²ÿÂÿ·ÿºÿ­ÿ¾ÿ¯ÿ¶ÿÁÿ¿ÿ»ÿµÿ¶ÿÂÿ»ÿÂÿÇÿÅÿÀÿ¹ÿÃÿÄÿ»ÿ¹ÿ·ÿ½ÿ»ÿ¸ÿ³ÿÇÿÁÿÀÿ³ÿËÿ¹ÿ¹ÿ©ÿ©ÿ¸ÿÊÿÂÿºÿµÿ¾ÿÈÿÑÿÂÿ©ÿ³ÿ½ÿ´ÿºÿ«ÿ³ÿ­ÿ³ÿ³ÿ´ÿ¸ÿµÿ¾ÿÂÿÁÿ´ÿ®ÿºÿºÿÀÿ¹ÿ¶ÿ°ÿ®ÿ¼ÿ½ÿ¶ÿ®ÿªÿ¹ÿ©ÿÿ¼ÿºÿ¶ÿÓÿ¯ÿÁÿ°ÿªÿ¶ÿ±ÿÁÿ¼ÿ·ÿÃÿºÿÅÿ½ÿ¹ÿ¯ÿ±ÿ·ÿ¶ÿ³ÿ±ÿµÿ´ÿ´ÿ»ÿ¼ÿ¾ÿ½ÿ·ÿ½ÿÁÿ¼ÿµÿ¸ÿÅÿÀÿÆÿ¸ÿ¹ÿ¿ÿ¼ÿ©ÿ¯ÿ³ÿ¶ÿ¼ÿÈÿ·ÿ»ÿÊÿÀÿ¿ÿ¸ÿ²ÿ½ÿ»ÿ¸ÿ¯ÿ¿ÿ¹ÿ¶ÿ¸ÿ¶ÿ¹ÿÇÿÇÿ²ÿ¶ÿµÿªÿµÿ¾ÿ¾ÿºÿ¸ÿ¿ÿÂÿ¼ÿ»ÿÆÿ¾ÿÀÿÅÿÅÿºÿÁÿµÿÃÿ¶ÿ°ÿÄÿ¯ÿ§ÿÁÿÌÿÂÿ¸ÿÄÿÂÿ±ÿ»ÿºÿ¼ÿÂÿÄÿ²ÿÀÿÂÿºÿÂÿ¾ÿÄÿÍÿ¼ÿ½ÿÃÿ¹ÿ¯ÿ°ÿ¯ÿ²ÿ±ÿºÿ²ÿ¤ÿ¸ÿ¿ÿ¹ÿ®ÿ¸ÿÌÿËÿÏÿÀÿ¶ÿÃÿ­ÿ½ÿ­ÿÓÿ°ÿ¸ÿ¾ÿ¿ÿÆÿ°ÿ¿ÿ¾ÿÈÿ­ÿ¯ÿ°ÿ¥ÿ¸ÿ¸ÿ»ÿÅÿÀÿ¼ÿ³ÿ¿ÿ»ÿ±ÿÿµÿÇÿÅÿÅÿÈÿÉÿ½ÿ»ÿÂÿ»ÿ¶ÿºÿ½ÿ¼ÿµÿºÿ¹ÿ¬ÿ¨ÿµÿ´ÿ½ÿ½ÿ¬ÿ»ÿÃÿ¾ÿÊÿµÿ«ÿºÿÀÿÉÿÁÿÌÿ¶ÿÁÿ°ÿºÿÈÿÁÿ¼ÿÊÿ²ÿÄÿÃÿ¶ÿµÿÂÿ·ÿ¸ÿ»ÿ¿ÿ¿ÿ°ÿ¸ÿÂÿ½ÿ¾ÿºÿ½ÿºÿ»ÿÇÿ¹ÿ¯ÿµÿ»ÿÂÿ¼ÿ¶ÿ·ÿ±ÿ½ÿ­ÿ¿ÿ°ÿ°ÿ«ÿ´ÿ¾ÿ´ÿ´ÿ»ÿÃÿºÿÂÿ¸ÿ³ÿ¿ÿºÿ½ÿºÿ¿ÿ²ÿÁÿ½ÿ¹ÿºÿÿ¶ÿ¬ÿ­ÿºÿÈÿÀÿ³ÿ¼ÿ¿ÿÅÿÈÿ¾ÿ¶ÿ¶ÿ´ÿ°ÿ·ÿ¹ÿ¿ÿÈÿÂÿ¼ÿ·ÿ½ÿ¾ÿ¿ÿ¿ÿ³ÿÂÿÁÿ´ÿ¸ÿ¹ÿ·ÿ´ÿ©ÿÆÿ¹ÿ¬ÿ»ÿÈÿÌÿÀÿ½ÿ¾ÿÃÿ¾ÿÃÿµÿ»ÿ´ÿ½ÿÅÿÉÿ½ÿÁÿÄÿºÿ®ÿ¼ÿÅÿ¹ÿ¼ÿ¿ÿ¸ÿ·ÿ¹ÿ³ÿ¨ÿªÿ®ÿºÿÅÿºÿ³ÿ»ÿ½ÿ´ÿºÿºÿºÿ¿ÿµÿªÿÄÿ¹ÿÆÿÿÈÿ®ÿÆÿÎÿÊÿÁÿÁÿ·ÿ»ÿ§ÿµÿ®ÿ¸ÿÇÿ¬ÿ»ÿÃÿÃÿÆÿÂÿÉÿÊÿ±ÿ¸ÿÀÿ½ÿ½ÿ´ÿ«ÿ´ÿÁÿ¹ÿ¸ÿÈÿËÿºÿµÿ´ÿ¶ÿ²ÿ¾ÿ°ÿµÿºÿ´ÿ´ÿªÿ½ÿ¿ÿ¡ÿ±ÿ§ÿ¹ÿ»ÿÁÿÊÿÏÿ×ÿÀÿ¿ÿ­ÿ·ÿ¶ÿ¶ÿÅÿºÿÁÿ½ÿÄÿ¼ÿ·ÿ«ÿÁÿºÿ¯ÿºÿºÿ¶ÿºÿ¾ÿ¿ÿÂÿºÿ´ÿÃÿ¼ÿ¶ÿ»ÿ½ÿ¾ÿ³ÿ°ÿ¼ÿ¶ÿ´ÿ»ÿÀÿ¿ÿ¼ÿÃÿ³ÿ»ÿ¸ÿÉÿ´ÿºÿ¸ÿ¼ÿ¶ÿ»ÿ¸ÿ½ÿÀÿ¯ÿ·ÿ¾ÿ·ÿ¹ÿ¼ÿ¼ÿÀÿ¾ÿ»ÿºÿ¾ÿ»ÿ³ÿ²ÿ¶ÿ¾ÿ¹ÿ®ÿ¬ÿºÿÄÿÁÿÄÿÂÿ¼ÿ»ÿÃÿµÿ²ÿ½ÿ¹ÿ¬ÿÃÿÈÿ¼ÿ¼ÿÊÿ»ÿ¾ÿ«ÿ¶ÿ´ÿÀÿ´ÿ¾ÿÃÿÌÿ¹ÿ¥ÿ¯ÿËÿ¿ÿ¿ÿ½ÿ·ÿ·ÿ¯ÿ³ÿ»ÿ®ÿ©ÿ¼ÿ¶ÿ®ÿ°ÿ¬ÿÃÿ¸ÿ±ÿµÿ±ÿ¼ÿÁÿ¿ÿ½ÿÀÿÅÿÇÿÆÿÂÿÄÿÃÿ·ÿ¶ÿ²ÿ´ÿ½ÿÀÿÈÿ·ÿÁÿ¸ÿ·ÿÂÿ½ÿÆÿËÿÃÿ¼ÿ¶ÿ½ÿÇÿÂÿ¼ÿ¼ÿµÿ·ÿ½ÿ½ÿ½ÿÀÿ¬ÿ¨ÿ¾ÿ¸ÿºÿ¼ÿ¸ÿ³ÿ­ÿ»ÿÄÿªÿ¶ÿ¹ÿµÿÂÿµÿ«ÿ¯ÿÄÿÄÿÃÿÀÿ¼ÿÀÿ»ÿ¼ÿÁÿÃÿÌÿÅÿ¹ÿ¹ÿ¾ÿºÿ¦ÿ²ÿÃÿÁÿÁÿ®ÿ°ÿ±ÿ¬ÿ±ÿÁÿ»ÿ©ÿ¾ÿÀÿÅÿ¨ÿ»ÿ¯ÿÉÿ½ÿ¹ÿÀÿ¹ÿ¹ÿµÿÀÿ¼ÿ¯ÿºÿ¾ÿ¾ÿ¿ÿºÿ¶ÿ¶ÿºÿ¹ÿ·ÿ¹ÿÃÿÂÿÃÿÅÿÇÿµÿ©ÿ¾ÿ½ÿ¹ÿ°ÿÀÿ·ÿ©ÿ³ÿÅÿÆÿ»ÿ¶ÿ·ÿ±ÿ¶ÿ¾ÿÅÿÐÿÇÿ¨ÿ­ÿÇÿ´ÿ«ÿ®ÿ®ÿµÿÿÿ©ÿ¸ÿ¹ÿºÿ¶ÿ±ÿºÿ·ÿ²ÿ»ÿ¿ÿ¼ÿÑÿ·ÿ³ÿ·ÿÁÿ±ÿ¯ÿ»ÿ«ÿ«ÿ¾ÿ½ÿ³ÿºÿ³ÿªÿ­ÿªÿ¯ÿ·ÿ¹ÿÇÿÇÿÀÿ­ÿ»ÿºÿ¼ÿÄÿ²ÿ¸ÿ±ÿ±ÿ·ÿ²ÿ©ÿ²ÿ·ÿºÿ·ÿ¢ÿ¿ÿ·ÿªÿ¼ÿµÿ³ÿ·ÿ´ÿ·ÿ¶ÿ¯ÿ·ÿÄÿÁÿ¹ÿ¹ÿ¹ÿ¾ÿ­ÿ¶ÿÀÿ¹ÿ¼ÿÌÿºÿÀÿÆÿÇÿµÿÂÿ¶ÿÃÿ¾ÿºÿ¿ÿÀÿºÿ¾ÿ¿ÿÁÿÄÿÀÿ¼ÿ¹ÿ´ÿ¶ÿ»ÿ½ÿÀÿ§ÿ´ÿ¯ÿ½ÿ¼ÿ¿ÿÇÿ¬ÿÅÿÑÿ»ÿºÿ½ÿ»ÿÁÿÄÿÁÿÇÿÊÿ¶ÿ²ÿµÿ·ÿ¾ÿ½ÿ¿ÿÂÿÈÿ¸ÿµÿÇÿ¾ÿ¸ÿ¹ÿ±ÿµÿ´ÿÁÿÇÿ¹ÿ»ÿ¶ÿ²ÿ¼ÿ»ÿÄÿ¹ÿ¸ÿÄÿÆÿÅÿÆÿÃÿ½ÿºÿÀÿÂÿØÿ¸ÿ¼ÿÂÿ¾ÿÂÿ¶ÿ¶ÿÇÿ¿ÿºÿ¹ÿ­ÿ¦ÿ¯ÿ´ÿ·ÿÃÿÁÿºÿºÿ»ÿµÿ°ÿ·ÿ¾ÿ¸ÿ°ÿ³ÿ¯ÿ¸ÿ¬ÿ±ÿ¾ÿ·ÿÁÿ·ÿÉÿ²ÿ³ÿºÿ¹ÿÁÿ¾ÿ¹ÿ³ÿ¹ÿ¸ÿ­ÿ´ÿºÿ·ÿºÿÃÿ¸ÿ½ÿ°ÿ¶ÿÏÿ¾ÿÀÿÈÿ¶ÿ®ÿ¶ÿ½ÿ½ÿ¸ÿ¶ÿ»ÿ¾ÿ»ÿ¼ÿ¾ÿ¸ÿ¼ÿ½ÿ·ÿ´ÿ¦ÿ£ÿ¸ÿÈÿ¶ÿ´ÿ´ÿÇÿ­ÿºÿ©ÿ¬ÿ²ÿ±ÿ¹ÿ¹ÿ·ÿ¼ÿÁÿÁÿ½ÿ¸ÿ®ÿ®ÿ­ÿ·ÿ¬ÿ´ÿ¹ÿÃÿ½ÿÊÿºÿ·ÿ»ÿ¿ÿÄÿ¶ÿ¯ÿ¹ÿ¼ÿ­ÿ®ÿ½ÿµÿ·ÿ­ÿ­ÿÁÿÄÿ³ÿ·ÿÎÿ§ÿ¸ÿÈÿ²ÿ¥ÿ³ÿ¾ÿ¹ÿ³ÿ³ÿ¯ÿ®ÿ¹ÿ¹ÿ·ÿ½ÿ·ÿ³ÿ¶ÿ¿ÿ´ÿ«ÿ§ÿ¾ÿ¼ÿ»ÿ½ÿÉÿÄÿ»ÿ´ÿ´ÿ·ÿ·ÿ¶ÿ¯ÿ³ÿºÿ¹ÿÃÿÈÿÃÿªÿ¼ÿÂÿ²ÿºÿ³ÿ¾ÿ¾ÿÂÿÊÿÁÿ­ÿ«ÿ³ÿ®ÿ½ÿÇÿ°ÿ»ÿ¿ÿµÿ´ÿ½ÿ¶ÿ²ÿ¹ÿ¨ÿ·ÿ½ÿµÿ½ÿ¿ÿµÿ¶ÿÀÿÄÿ²ÿ§ÿ«ÿ½ÿ¬ÿ¼ÿ´ÿÃÿ¬ÿ³ÿ°ÿ´ÿ±ÿ³ÿ´ÿ²ÿ¶ÿ¸ÿ·ÿ¶ÿµÿ°ÿÁÿ²ÿ£ÿ±ÿµÿ¯ÿ®ÿºÿ¿ÿÆÿ½ÿ¶ÿ¸ÿ¹ÿ»ÿ¹ÿ¿ÿÅÿ¶ÿ·ÿ±ÿÌÿ¾ÿºÿ¶ÿ»ÿ½ÿ¼ÿ¶ÿ·ÿ¸ÿ´ÿºÿÄÿ®ÿ§ÿºÿ±ÿ´ÿ­ÿ³ÿ°ÿ²ÿ¿ÿ´ÿ±ÿ°ÿµÿ¼ÿ½ÿ·ÿ´ÿ¼ÿ´ÿ»ÿ·ÿ¸ÿ¹ÿ·ÿ°ÿ¿ÿÁÿ¸ÿ±ÿ·ÿ¹ÿÀÿÃÿ¼ÿÃÿ¿ÿ»ÿ»ÿÌÿ«ÿ³ÿÃÿ¯ÿ¿ÿ®ÿ²ÿµÿ·ÿ»ÿ¹ÿ«ÿ¡ÿ·ÿ¹ÿ¬ÿÁÿ¡ÿÁÿÉÿºÿ¾ÿ¿ÿµÿ»ÿ¯ÿ±ÿÇÿ¾ÿ¬ÿ®ÿ¹ÿÁÿ¸ÿ¶ÿÒÿ¹ÿ²ÿ´ÿ½ÿÇÿ»ÿ¬ÿ¨ÿ®ÿºÿ¼ÿ»ÿ«ÿ­ÿÀÿ¯ÿ¶ÿµÿ½ÿ³ÿ´ÿ³ÿ·ÿ³ÿ­ÿ¿ÿ¸ÿ¦ÿ±ÿÀÿ´ÿ·ÿÏÿ¸ÿÌÿÉÿ½ÿ·ÿ¶ÿÁÿÄÿ·ÿÅÿ¾ÿµÿ¼ÿÈÿºÿ¶ÿ¬ÿ«ÿ´ÿ¼ÿ¼ÿ¸ÿ°ÿ²ÿÀÿºÿÀÿ²ÿ¹ÿÁÿ²ÿ·ÿ´ÿ°ÿ¶ÿ²ÿ²ÿÄÿÀÿªÿ±ÿ¹ÿÇÿÅÿ¹ÿ¿ÿ¬ÿ¼ÿ¸ÿ«ÿ­ÿ´ÿ¾ÿ¼ÿ¬ÿÁÿÇÿ®ÿ²ÿ®ÿ´ÿµÿµÿ²ÿ¹ÿ¼ÿ³ÿ»ÿÂÿÒÿÅÿÈÿÀÿÃÿ­ÿ¬ÿ»ÿºÿÄÿÅÿ±ÿ³ÿ¬ÿØÿ¨ÿÎÿ³ÿÁÿÀÿºÿ²ÿ³ÿ¹ÿ¹ÿ±ÿ²ÿ¿ÿ¸ÿ¯ÿ¸ÿÅÿ·ÿ¯ÿ¡ÿ©ÿ·ÿ©ÿ§ÿÅÿÀÿ°ÿ»ÿ½ÿÊÿ¬ÿ´ÿ²ÿ±ÿ±ÿ¶ÿ»ÿ±ÿ©ÿ¥ÿ´ÿ·ÿÁÿÀÿ¾ÿµÿ»ÿÁÿ¹ÿ³ÿ´ÿ¯ÿºÿ¯ÿµÿ¹ÿ»ÿ¯ÿ®ÿ³ÿ­ÿ±ÿÃÿ¼ÿ±ÿ²ÿ¸ÿ³ÿÆÿ¯ÿ²ÿ²ÿ¶ÿ·ÿ±ÿµÿÁÿ¹ÿ¹ÿ¸ÿ»ÿÁÿ·ÿ¸ÿ·ÿ¶ÿ·ÿºÿÅÿ¾ÿ·ÿÂÿ¸ÿ²ÿ³ÿ³ÿ¶ÿÂÿÀÿ¾ÿÐÿ°ÿ¿ÿ®ÿ²ÿ¶ÿ¾ÿÄÿÏÿËÿÁÿÄÿÁÿ´ÿ¾ÿ³ÿ­ÿ´ÿ²ÿ´ÿ³ÿÃÿÓÿÅÿ»ÿ¯ÿ¾ÿÑÿ¿ÿ¸ÿ¾ÿÆÿÂÿ¹ÿµÿ¹ÿÂÿ»ÿ¸ÿ±ÿ­ÿ¸ÿ²ÿ²ÿ¶ÿ¸ÿ·ÿµÿÇÿ²ÿ¹ÿ´ÿ¸ÿµÿ»ÿ½ÿ¶ÿ³ÿµÿ²ÿÿ¡ÿ£ÿ«ÿ¥ÿÿÿ ÿ«ÿ³ÿ·ÿÌÿ¿ÿ»ÿ¬ÿ¶ÿ¸ÿ½ÿÁÿ½ÿÀÿÃÿ½ÿ¾ÿ­ÿÀÿ¿ÿÃÿÆÿÀÿ»ÿµÿµÿÃÿÎÿ¾ÿ°ÿ´ÿ»ÿ»ÿ¸ÿ¿ÿ½ÿ¸ÿ»ÿ¿ÿÀÿÀÿÄÿ·ÿ«ÿ·ÿÂÿ½ÿÑÿÇÿÔÿÎÿ¿ÿ½ÿÅÿÇÿ¼ÿ¿ÿºÿ¶ÿÃÿ»ÿ¹ÿ¸ÿ¹ÿ²ÿ§ÿ¸ÿÆÿ»ÿ±ÿºÿ­ÿÿ¤ÿ±ÿ´ÿ«ÿ³ÿ°ÿ©ÿ±ÿ²ÿ·ÿ¸ÿ´ÿ´ÿ»ÿ¹ÿ°ÿµÿÀÿ¿ÿ»ÿ´ÿ¥ÿÿ·ÿ¼ÿ¹ÿ¸ÿ»ÿ¬ÿ£ÿ¦ÿ«ÿ«ÿµÿ¹ÿ¯ÿ¦ÿ®ÿ±ÿ·ÿ²ÿÿ«ÿ¾ÿ¤ÿ®ÿ¨ÿ­ÿ­ÿªÿªÿªÿ¸ÿÃÿ²ÿµÿ¼ÿ¶ÿ¯ÿ®ÿ­ÿ¯ÿ£ÿ£ÿ¬ÿ¸ÿºÿ¸ÿ»ÿ¿ÿ·ÿ«ÿ­ÿ¯ÿ¼ÿ©ÿ¦ÿ«ÿ¤ÿ³ÿ«ÿ¹ÿ­ÿÂÿ½ÿ·ÿÃÿ¶ÿ½ÿ¶ÿªÿ»ÿÍÿÁÿÂÿ¹ÿ¿ÿÄÿÉÿÃÿ¹ÿ¸ÿÀÿÄÿÉÿÃÿ¹ÿËÿÂÿºÿ¾ÿÀÿ½ÿ¾ÿÊÿÂÿÃÿ¿ÿ¾ÿ¶ÿ°ÿ¾ÿ½ÿ¬ÿÄÿ¾ÿ¶ÿÆÿÀÿ¶ÿ¼ÿ±ÿÀÿÃÿÁÿµÿ¾ÿÂÿ¼ÿ¶ÿ¹ÿÊÿ½ÿËÿÁÿÂÿÅÿÄÿÆÿËÿÉÿÀÿ·ÿµÿ´ÿ¶ÿ½ÿ½ÿ½ÿÁÿ¿ÿÀÿÊÿÅÿ¿ÿÈÿÇÿÁÿ·ÿ³ÿÀÿ¸ÿÃÿÊÿµÿ·ÿ»ÿÁÿÁÿ·ÿ¹ÿÆÿÂÿ¾ÿÃÿÈÿ¼ÿ¶ÿ¾ÿÃÿ½ÿ½ÿ¥ÿÍÿÄÿÀÿÅÿÁÿ¿ÿ¿ÿºÿ¸ÿÄÿÅÿ¬ÿÂÿÂÿ¼ÿ·ÿ¶ÿ¶ÿÁÿÉÿ»ÿÄÿ¿ÿÀÿÃÿ»ÿ½ÿÃÿ½ÿ»ÿ¿ÿ±ÿ®ÿ½ÿ¼ÿ´ÿ»ÿÁÿ½ÿ½ÿÂÿ¹ÿËÿÕÿ®ÿ»ÿ¶ÿºÿ¿ÿÀÿ»ÿ·ÿÁÿÇÿµÿ¸ÿ¼ÿ¸ÿ´ÿ¹ÿ¹ÿ±ÿ«ÿ¨ÿÇÿ¿ÿ¿ÿÅÿÉÿÁÿºÿ·ÿµÿ¾ÿÇÿÂÿÅÿÆÿÁÿ¼ÿÄÿÀÿ¶ÿ½ÿÉÿÁÿµÿÓÿ¾ÿ«ÿ°ÿ¶ÿºÿÂÿÇÿÂÿ¸ÿ·ÿ³ÿÉÿ´ÿ´ÿ¼ÿ½ÿ½ÿ·ÿ¹ÿÂÿ»ÿÃÿÄÿªÿ¶ÿ¾ÿ¹ÿÉÿÁÿ¼ÿÂÿ¸ÿ³ÿ»ÿ¹ÿÃÿ¼ÿ»ÿ·ÿ¸ÿ»ÿÈÿÌÿ»ÿ¶ÿÈÿ¼ÿÇÿ­ÿÅÿ³ÿ«ÿµÿÁÿ¿ÿ³ÿ«ÿ©ÿ³ÿ¼ÿ³ÿ½ÿÁÿÍÿ»ÿºÿ¼ÿ²ÿ´ÿÃÿÇÿ¾ÿµÿ¯ÿ¿ÿÄÿ¶ÿ´ÿ¿ÿÆÿ¿ÿºÿÁÿ¿ÿÂÿ¾ÿ®ÿ¶ÿ»ÿ¼ÿÂÿÃÿ¶ÿ´ÿÇÿÁÿ»ÿÁÿÕÿ¿ÿ¸ÿ¸ÿ½ÿ·ÿ¶ÿ²ÿ¼ÿËÿÂÿºÿ·ÿ¹ÿ»ÿºÿ·ÿ¿ÿÀÿÅÿÁÿ¿ÿÄÿÀÿÄÿÌÿÆÿ¿ÿÄÿ¹ÿÀÿµÿ­ÿ¹ÿÅÿÈÿÆÿÄÿÆÿÄÿÌÿÎÿ¼ÿ½ÿ¼ÿÃÿ¾ÿ³ÿ³ÿµÿ¹ÿÃÿ¯ÿ¬ÿ¡ÿ¿ÿ¨ÿ¿ÿ½ÿÆÿ³ÿºÿÊÿÐÿÌÿ¾ÿ¿ÿÅÿÊÿºÿÇÿ¼ÿºÿ·ÿ±ÿÁÿÊÿÅÿºÿ¶ÿÁÿ¼ÿ«ÿ®ÿÂÿ¯ÿ½ÿ¿ÿ¶ÿÀÿÅÿ²ÿ¶ÿÅÿÂÿÂÿ¶ÿºÿÄÿ½ÿ³ÿ³ÿ´ÿÁÿ½ÿºÿÄÿÇÿÇÿ¿ÿ«ÿ»ÿÄÿ½ÿÈÿÓÿ¯ÿ¹ÿ»ÿ°ÿ¹ÿ¶ÿ¸ÿ¼ÿ½ÿ½ÿ±ÿµÿ¿ÿÐÿ¾ÿÀÿ¿ÿ¾ÿ¾ÿÉÿÅÿÀÿ½ÿ·ÿ¿ÿÀÿ¬ÿ¿ÿ¶ÿªÿ´ÿ»ÿÂÿÈÿÀÿ·ÿÃÿÅÿÁÿºÿ·ÿ¸ÿ´ÿ»ÿ½ÿ²ÿÊÿ³ÿÁÿ¸ÿ´ÿ°ÿ¼ÿÇÿ¿ÿµÿ·ÿºÿµÿ¯ÿ³ÿÁÿÅÿ¶ÿ°ÿ»ÿ¾ÿ¹ÿÅÿ²ÿ¸ÿÀÿµÿ²ÿ¿ÿÆÿ½ÿ­ÿ¯ÿ¹ÿºÿ¿ÿÒÿÄÿ¦ÿ±ÿ½ÿºÿ¿ÿ¾ÿ½ÿÀÿÂÿÅÿºÿ®ÿ¿ÿ¬ÿ³ÿ´ÿ²ÿ±ÿµÿÆÿºÿÅÿ¼ÿ³ÿµÿ¿ÿ¾ÿ³ÿ¸ÿ½ÿ¿ÿÇÿÇÿ¹ÿ¿ÿ¾ÿ¸ÿÄÿÍÿ¼ÿÃÿÎÿÆÿÂÿÀÿºÿ¸ÿ³ÿÄÿ¿ÿ¢ÿ¾ÿ®ÿÁÿ½ÿ¾ÿÁÿÂÿÂÿ¿ÿ½ÿ¼ÿµÿ³ÿ¶ÿ±ÿ´ÿ¶ÿ©ÿ·ÿ¬ÿËÿ·ÿ½ÿËÿ´ÿ»ÿ´ÿ¯ÿÁÿ¿ÿ½ÿÀÿ³ÿ¬ÿ±ÿ´ÿ¹ÿ¤ÿ­ÿ«ÿ±ÿ­ÿºÿ±ÿ²ÿ¶ÿ¶ÿÆÿ«ÿ­ÿ²ÿºÿ¸ÿªÿ°ÿ·ÿ¬ÿ£ÿ¢ÿÀÿ»ÿ ÿ¡ÿ¯ÿºÿªÿ¶ÿ¯ÿ²ÿ»ÿÁÿ¸ÿ«ÿ°ÿµÿ¹ÿÆÿÁÿ¶ÿ¶ÿ¿ÿ»ÿÃÿ½ÿ¹ÿµÿªÿ­ÿºÿ©ÿ±ÿ½ÿ¹ÿµÿ´ÿ°ÿ¶ÿ»ÿ°ÿ²ÿ°ÿ¯ÿ¼ÿ²ÿÐÿãÿ¯ÿ´ÿ¹ÿ£ÿ¢ÿ¸ÿÿÿ¨ÿ­ÿ¶ÿ·ÿ­ÿªÿ±ÿÁÿ¸ÿ­ÿ³ÿ¶ÿÀÿ»ÿÀÿ±ÿ­ÿ©ÿºÿ¯ÿ´ÿ®ÿ·ÿÉÿ¼ÿ·ÿµÿ®ÿµÿ­ÿ¤ÿ°ÿµÿÍÿ¼ÿ¾ÿÖÿÀÿ·ÿ¹ÿËÿÈÿ»ÿ¶ÿ­ÿµÿ´ÿ»ÿ¶ÿ±ÿ®ÿ¶ÿÁÿ»ÿ´ÿµÿ¯ÿÀÿÀÿÁÿ²ÿºÿ·ÿÈÿ³ÿ¸ÿ³ÿÌÿ³ÿ´ÿ­ÿ­ÿ´ÿ¾ÿ·ÿÀÿÍÿÇÿ´ÿ¤ÿ¶ÿÅÿÏÿ½ÿ¿ÿÈÿÃÿÄÿ·ÿºÿ°ÿµÿ²ÿÂÿ¼ÿÂÿÂÿ½ÿºÿÅÿÁÿ¶ÿ»ÿ¿ÿ¹ÿ¹ÿ¿ÿµÿ¼ÿÁÿ´ÿÆÿÅÿºÿ¼ÿÂÿ´ÿ¡ÿ±ÿ½ÿÅÿÃÿ²ÿ¾ÿ»ÿ®ÿ«ÿ½ÿËÿÐÿÉÿ·ÿ·ÿ½ÿ»ÿ½ÿ¶ÿ¿ÿÁÿ¿ÿÄÿ½ÿ¿ÿ¾ÿ±ÿ¿ÿ¾ÿÄÿÀÿ·ÿÁÿ¼ÿ¹ÿºÿºÿ¿ÿ½ÿ¯ÿ¸ÿ¾ÿ¸ÿÁÿ½ÿ¾ÿÄÿ¹ÿ¶ÿÁÿÉÿÂÿÑÿ¾ÿ·ÿÉÿ¼ÿµÿ±ÿÇÿÊÿÁÿ»ÿ·ÿµÿ·ÿ³ÿ·ÿºÿ¾ÿ¿ÿÁÿËÿÆÿ¼ÿÀÿ·ÿ¶ÿ¾ÿ¿ÿ¶ÿ¶ÿ¿ÿ²ÿ³ÿ¾ÿ»ÿ¦ÿÂÿÁÿÃÿ¶ÿ²ÿ°ÿ­ÿ¸ÿ½ÿ¹ÿ·ÿ¿ÿ¹ÿ®ÿ²ÿ¼ÿ¼ÿ¹ÿ½ÿ¸ÿÄÿÉÿÆÿ»ÿÂÿÏÿÀÿÑÿÀÿ½ÿÓÿ¶ÿ¦ÿ¾ÿÉÿÇÿÂÿÇÿ¼ÿ¿ÿ¾ÿ½ÿ¹ÿ¢ÿ ÿºÿÆÿÀÿ¹ÿ»ÿÇÿÆÿ¹ÿ¹ÿ¿ÿÀÿ¾ÿ¿ÿ¿ÿ¿ÿÁÿ±ÿËÿÈÿ¹ÿ¬ÿ±ÿÂÿÃÿºÿ¼ÿ¸ÿºÿ»ÿ¦ÿ±ÿ±ÿ­ÿ¸ÿÅÿºÿ¯ÿ´ÿºÿ»ÿ·ÿ»ÿ¸ÿ°ÿ±ÿ¸ÿÀÿÉÿºÿ¶ÿÄÿºÿ´ÿÁÿ²ÿÀÿÃÿÍÿ¾ÿÇÿÇÿÀÿÁÿÂÿÀÿÀÿÄÿÈÿÃÿ°ÿ°ÿ³ÿ¿ÿÇÿ½ÿºÿ»ÿ¿ÿºÿ¯ÿµÿ½ÿ»ÿ¼ÿ¼ÿ¬ÿ¾ÿÙÿÂÿ¸ÿ¤ÿÆÿÅÿ¶ÿ¸ÿ´ÿÞÿÅÿÆÿ·ÿ½ÿ³ÿµÿÅÿºÿÀÿÂÿ¸ÿºÿºÿ²ÿ·ÿ·ÿ¶ÿÀÿºÿ»ÿÈÿ½ÿ¹ÿ³ÿ±ÿ¿ÿ»ÿ»ÿ·ÿ¸ÿºÿ¶ÿÍÿÇÿ«ÿºÿ³ÿ­ÿ»ÿ¸ÿÃÿ¶ÿ½ÿ¸ÿ¸ÿÅÿÅÿ¸ÿ´ÿ²ÿÀÿ¼ÿÂÿÁÿÆÿÆÿ²ÿ·ÿÅÿÁÿ¾ÿ»ÿºÿµÿ´ÿ¸ÿÇÿ¿ÿÂÿ»ÿÈÿÂÿÄÿ²ÿ±ÿ¹ÿ½ÿÑÿ¦ÿ»ÿ½ÿ¾ÿµÿÍÿÁÿ²ÿ¨ÿµÿ¶ÿ«ÿÂÿÆÿ·ÿµÿµÿ¬ÿ¹ÿ¾ÿ¹ÿ½ÿÁÿÄÿÃÿ½ÿ·ÿªÿÿ¡ÿºÿÆÿ¶ÿ¼ÿ¿ÿ·ÿµÿ¹ÿ¼ÿ¶ÿÄÿÂÿ·ÿÿ´ÿÁÿºÿÅÿ¤ÿ¸ÿ¶ÿ®ÿÀÿ¹ÿÄÿÁÿ»ÿ²ÿ³ÿ°ÿ³ÿ¸ÿ¸ÿ»ÿ¸ÿ·ÿ¶ÿ©ÿ®ÿ¸ÿ´ÿ¾ÿÆÿÃÿ¸ÿ½ÿÄÿ½ÿÉÿ¼ÿºÿ¸ÿ°ÿªÿ¥ÿµÿ¼ÿ¸ÿ½ÿÅÿ¾ÿ¹ÿ¿ÿÄÿÆÿµÿºÿ±ÿ¾ÿ¶ÿ¶ÿ¸ÿ®ÿ¨ÿ«ÿµÿÂÿÄÿ¥ÿ¤ÿ³ÿ«ÿ´ÿ¾ÿÃÿ¿ÿ¹ÿ¼ÿ·ÿºÿ¾ÿÇÿ¸ÿÂÿËÿÈÿ¹ÿ¸ÿËÿÁÿ¹ÿ´ÿÅÿµÿ½ÿ³ÿ¾ÿ°ÿÀÿ¦ÿ¼ÿÉÿ¿ÿµÿ°ÿÀÿ´ÿ¿ÿÉÿ¾ÿ»ÿ»ÿ»ÿÃÿÑÿÓÿËÿÇÿ¹ÿ»ÿ¼ÿ¹ÿ¹ÿ³ÿ±ÿ±ÿ«ÿ±ÿ·ÿ­ÿ²ÿ·ÿ¸ÿ¸ÿ½ÿÂÿºÿÏÿËÿ»ÿÃÿ¯ÿ¬ÿ°ÿ±ÿµÿ¼ÿ½ÿ®ÿÍÿ³ÿ«ÿ²ÿÌÿ§ÿµÿ«ÿµÿ«ÿ¸ÿ»ÿ²ÿ±ÿ¼ÿÂÿºÿ¿ÿ·ÿ´ÿ·ÿ¤ÿ±ÿ½ÿ¿ÿÈÿÀÿÀÿÄÿµÿ³ÿ»ÿÂÿÅÿ´ÿ¶ÿ½ÿ¹ÿÂÿ­ÿ³ÿ¿ÿÆÿ½ÿÌÿ»ÿÀÿ·ÿ»ÿËÿ×ÿÍÿ³ÿ¢ÿ´ÿ»ÿÁÿ»ÿ³ÿµÿµÿÆÿ»ÿ³ÿ¬ÿ¼ÿ¶ÿºÿ´ÿ¸ÿ½ÿºÿºÿ¾ÿ»ÿÁÿ½ÿ¼ÿÂÿÀÿºÿ®ÿ®ÿ¹ÿ¾ÿÁÿ¸ÿ½ÿ¼ÿÁÿÆÿºÿ®ÿ¯ÿ·ÿ³ÿµÿÆÿÅÿ¾ÿ¼ÿ¸ÿÁÿÃÿÎÿ»ÿ¸ÿÊÿºÿÁÿÑÿ¸ÿÄÿ»ÿ¯ÿ¼ÿ¯ÿ­ÿ´ÿ´ÿÁÿÀÿ·ÿ²ÿ³ÿ³ÿ¾ÿÂÿºÿ¶ÿ¿ÿÀÿ½ÿÅÿÁÿÅÿÁÿ¿ÿÈÿÂÿ»ÿ¾ÿÃÿ¿ÿ¸ÿÂÿÎÿ¾ÿµÿ±ÿ¿ÿ³ÿ¸ÿºÿ¸ÿÀÿ­ÿ½ÿÏÿ»ÿµÿÃÿ´ÿ´ÿÄÿ®ÿÄÿÄÿÎÿÊÿÆÿ»ÿµÿ¸ÿ¹ÿ»ÿ¹ÿ²ÿ§ÿ®ÿÂÿÄÿ¼ÿ»ÿ¾ÿ¸ÿ²ÿÁÿÅÿ¼ÿºÿ¸ÿ²ÿ¸ÿ»ÿ´ÿ±ÿ¨ÿ¼ÿ¸ÿ¯ÿ¼ÿ³ÿ±ÿ£ÿ²ÿ«ÿ«ÿ³ÿÀÿ®ÿ±ÿÍÿºÿ²ÿ°ÿ¸ÿÍÿ¯ÿµÿ»ÿÄÿ¼ÿ½ÿÂÿ¹ÿ»ÿÁÿÃÿÃÿÃÿ»ÿÿ¡ÿ¹ÿ·ÿ³ÿ»ÿ¼ÿ¶ÿÄÿÀÿ½ÿ±ÿºÿ¼ÿ®ÿ³ÿ¤ÿ£ÿ±ÿ©ÿ¯ÿ¾ÿ¹ÿ«ÿºÿÂÿ¨ÿ»ÿ·ÿ¼ÿºÿ¸ÿÀÿ­ÿ·ÿ±ÿÂÿÆÿµÿ¾ÿ±ÿ²ÿ¾ÿ°ÿ¬ÿ¹ÿ¶ÿªÿ¶ÿÀÿ»ÿ¹ÿ´ÿ½ÿÄÿ²ÿ´ÿÈÿÃÿ¹ÿ¼ÿ½ÿ¹ÿ¸ÿ½ÿºÿ·ÿ¹ÿÁÿÀÿ¹ÿµÿÍÿÃÿ¾ÿ²ÿ¸ÿ¸ÿ³ÿ½ÿÀÿºÿºÿ°ÿÀÿºÿ¹ÿ¸ÿºÿºÿµÿ·ÿ¶ÿÀÿÃÿÅÿ¸ÿ¶ÿ¼ÿ²ÿ´ÿ·ÿ¼ÿ¹ÿ§ÿ­ÿ¹ÿºÿ¼ÿºÿ½ÿ´ÿ·ÿ¾ÿ¾ÿ½ÿªÿÄÿ¶ÿ½ÿ¿ÿÎÿ»ÿµÿ´ÿ¾ÿ»ÿÀÿ»ÿ®ÿ¼ÿÀÿ½ÿ¸ÿ±ÿ«ÿºÿ¸ÿ¼ÿºÿ¦ÿ©ÿ±ÿ·ÿ½ÿ·ÿ³ÿ¶ÿµÿ°ÿ¹ÿ¸ÿ´ÿ¾ÿ»ÿ¸ÿÃÿ¯ÿ¼ÿ¸ÿÂÿÃÿ³ÿ¾ÿ¯ÿÁÿ²ÿ¼ÿÃÿ»ÿ´ÿ¿ÿ¹ÿ®ÿÂÿÍÿ·ÿ¸ÿ¸ÿ¿ÿÄÿ¾ÿÃÿÆÿÆÿÁÿ³ÿ¼ÿËÿÁÿºÿ¸ÿ¶ÿ¾ÿÁÿ¿ÿµÿ¼ÿºÿÂÿÈÿ±ÿÈÿ¶ÿ¼ÿ¾ÿ¥ÿ¼ÿ¿ÿµÿ»ÿÉÿ·ÿ¸ÿ»ÿ¼ÿÍÿ¹ÿµÿ±ÿÁÿ»ÿ¾ÿ»ÿÄÿ¿ÿµÿÁÿÅÿ¿ÿÅÿËÿÈÿÆÿºÿ²ÿ¾ÿÌÿÀÿ¸ÿÅÿ¯ÿ¯ÿ½ÿÀÿÌÿ¼ÿÇÿ³ÿÅÿÍÿ¶ÿÅÿ¶ÿºÿ½ÿ¹ÿÆÿËÿÆÿ¿ÿ·ÿ»ÿ»ÿÀÿÂÿ¼ÿ»ÿ»ÿ¾ÿ¿ÿ½ÿÄÿÊÿ¿ÿµÿ¾ÿ¹ÿ¸ÿ¹ÿ¶ÿ¶ÿ©ÿ­ÿ»ÿºÿ°ÿ¦ÿ·ÿ²ÿ»ÿºÿºÿ­ÿ´ÿ½ÿ¼ÿ¯ÿµÿ¹ÿ¸ÿ¼ÿ¶ÿ´ÿ°ÿ¯ÿ¸ÿµÿ½ÿ»ÿ¾ÿÉÿÊÿ¹ÿ´ÿÂÿ°ÿÄÿ¼ÿ±ÿ»ÿÈÿ½ÿÄÿ¯ÿÈÿ²ÿ¶ÿ´ÿ³ÿ©ÿ²ÿ´ÿ²ÿ²ÿ¯ÿ³ÿ¼ÿÁÿÅÿ¿ÿ½ÿÅÿ¿ÿ¼ÿ³ÿ¸ÿ¼ÿ¸ÿ´ÿ½ÿ¹ÿ°ÿ¸ÿµÿ ÿ±ÿÅÿÑÿÊÿ´ÿ¾ÿ»ÿºÿ¯ÿ®ÿ´ÿ¼ÿ±ÿ¦ÿ·ÿ¿ÿ²ÿµÿÀÿ·ÿªÿ¨ÿ·ÿÇÿ¸ÿ¿ÿ¿ÿ«ÿ±ÿÊÿÁÿ¼ÿ¸ÿÉÿ¾ÿ¿ÿÀÿ½ÿ·ÿ¾ÿ¾ÿ½ÿ¹ÿ¶ÿ²ÿºÿÄÿ¾ÿ¹ÿ»ÿÀÿÂÿ´ÿ¸ÿ´ÿ§ÿ¯ÿºÿÂÿ¿ÿÂÿ®ÿÏÿ¶ÿ»ÿÌÿ»ÿ§ÿ¶ÿ°ÿ´ÿ¼ÿÄÿÌÿÉÿÅÿÃÿÃÿÂÿÀÿ¹ÿ¼ÿÄÿºÿ¶ÿ¿ÿ½ÿ­ÿ·ÿ°ÿ¹ÿ¿ÿÅÿÃÿÍÿ¼ÿÃÿ¿ÿ¹ÿ»ÿºÿºÿ»ÿ¾ÿËÿÈÿ·ÿ²ÿ¾ÿÇÿªÿ«ÿÂÿÂÿÀÿ±ÿ¢ÿ¶ÿ¬ÿ°ÿ¥ÿ¶ÿÀÿ·ÿ®ÿ¬ÿ¸ÿ¬ÿ´ÿ¾ÿºÿ¼ÿ¾ÿ·ÿµÿ¸ÿÀÿÃÿºÿ¸ÿ»ÿ¶ÿ·ÿ·ÿ¯ÿ·ÿ¯ÿÂÿ»ÿ»ÿ®ÿ®ÿÄÿ´ÿ³ÿ¾ÿ¹ÿ»ÿÈÿ½ÿ­ÿ²ÿ»ÿ¹ÿ­ÿ¿ÿ²ÿ´ÿÀÿ°ÿ½ÿ¾ÿÊÿ×ÿ®ÿÂÿ±ÿ¼ÿºÿ³ÿ³ÿ¹ÿ¿ÿÀÿ¼ÿ»ÿ½ÿ¹ÿ¹ÿ¾ÿ»ÿ©ÿµÿ·ÿºÿ¹ÿ±ÿªÿ¶ÿ ÿ³ÿªÿ¾ÿÁÿÄÿºÿ¼ÿ·ÿªÿ®ÿ¼ÿ·ÿ­ÿ¸ÿ³ÿ­ÿ¿ÿ½ÿ¬ÿ¸ÿ¼ÿÆÿÃÿ¿ÿµÿ»ÿ·ÿÁÿµÿ©ÿ½ÿÆÿ¼ÿ¶ÿ°ÿ²ÿ¶ÿ°ÿÃÿ²ÿ²ÿ´ÿºÿ­ÿ¹ÿÂÿÂÿ³ÿ¶ÿ´ÿ¾ÿÄÿ»ÿ»ÿºÿµÿ»ÿÀÿ¼ÿ¿ÿ¼ÿ¯ÿ°ÿ¿ÿ¹ÿ­ÿ¬ÿ´ÿ¶ÿ»ÿÉÿÍÿÂÿ¶ÿ°ÿ­ÿ°ÿ´ÿ±ÿ³ÿµÿ»ÿ»ÿ¸ÿ§ÿÅÿ¸ÿ£ÿ¢ÿ®ÿ·ÿ¶ÿ¼ÿ¸ÿºÿ¿ÿ¹ÿµÿ³ÿ­ÿ²ÿÀÿ¿ÿ¶ÿ§ÿÁÿÇÿ¿ÿµÿ¹ÿ®ÿ¶ÿºÿ¯ÿ´ÿ´ÿºÿÁÿ»ÿ¹ÿºÿ³ÿ¨ÿ©ÿ²ÿ¸ÿ±ÿ¸ÿ¤ÿÂÿ¿ÿ¾ÿ®ÿ´ÿ¶ÿ·ÿ¶ÿ±ÿ²ÿ¸ÿ¹ÿ¶ÿ¯ÿ²ÿÀÿ«ÿ´ÿ¸ÿ±ÿºÿ½ÿ¿ÿ¿ÿ¿ÿ¶ÿÀÿÎÿÉÿ¼ÿ¶ÿÅÿ¾ÿ²ÿ±ÿ»ÿ±ÿ´ÿ¿ÿºÿ»ÿ¿ÿ¸ÿ¹ÿµÿ®ÿ²ÿÂÿÃÿ³ÿ®ÿ¯ÿ®ÿÆÿ¼ÿ³ÿ¬ÿ¯ÿ¶ÿ±ÿ§ÿ©ÿ´ÿ¸ÿÁÿÉÿÄÿÁÿ¶ÿ¸ÿÇÿ·ÿ½ÿÀÿµÿ²ÿÁÿÂÿºÿ·ÿ¶ÿÈÿÌÿ·ÿ²ÿ¯ÿÃÿÄÿ°ÿ½ÿ¾ÿ©ÿ§ÿµÿ´ÿµÿ®ÿ²ÿ¶ÿ¹ÿºÿ¶ÿ¹ÿ´ÿ´ÿÈÿ¥ÿÃÿÈÿÅÿ¿ÿ¸ÿ¯ÿ¸ÿ¯ÿ°ÿÂÿÀÿ´ÿ¼ÿ¯ÿ°ÿÉÿ¯ÿÁÿ§ÿ¶ÿÃÿ¼ÿ·ÿ·ÿ±ÿ©ÿ®ÿºÿ½ÿÁÿ¸ÿ°ÿ·ÿ»ÿÃÿµÿ¬ÿ¯ÿ­ÿ´ÿ·ÿ·ÿºÿ­ÿ«ÿ½ÿ¶ÿ®ÿ¤ÿ¹ÿÄÿ³ÿÈÿÁÿ¼ÿ»ÿ»ÿ¼ÿ¹ÿ¹ÿÂÿ¸ÿµÿ¸ÿÆÿÀÿµÿ·ÿ¹ÿ³ÿ»ÿ²ÿ«ÿ¾ÿÀÿ¸ÿÈÿÆÿªÿ³ÿ»ÿ´ÿ±ÿ´ÿ²ÿ¸ÿ¹ÿºÿÃÿÁÿ¯ÿ¶ÿÅÿ¼ÿÄÿ°ÿ´ÿ½ÿ¿ÿ²ÿ±ÿÁÿÌÿÇÿºÿ­ÿ¸ÿÆÿÿ¨ÿ¸ÿ¹ÿ¾ÿÂÿ¿ÿºÿµÿµÿ½ÿÆÿÑÿ¶ÿµÿÀÿÅÿ´ÿ¹ÿ¸ÿ¼ÿ¾ÿ»ÿ·ÿ¯ÿÀÿ¶ÿÂÿÂÿ¿ÿ½ÿÃÿ²ÿ³ÿ´ÿ´ÿ¹ÿºÿ¸ÿµÿ±ÿ°ÿ­ÿ­ÿ¾ÿ·ÿµÿµÿ­ÿµÿÀÿ³ÿ²ÿ±ÿ»ÿªÿ¬ÿÁÿºÿ°ÿ­ÿ°ÿ»ÿ¾ÿ´ÿ°ÿ¯ÿ¼ÿ¾ÿ¸ÿ¬ÿ¿ÿÄÿ¿ÿ½ÿ­ÿ£ÿµÿ­ÿ£ÿºÿ¬ÿ²ÿÁÿ³ÿ®ÿ±ÿªÿ¯ÿ»ÿ±ÿ°ÿ¼ÿ±ÿ¹ÿµÿ±ÿ©ÿ¥ÿ¹ÿ»ÿ­ÿ¶ÿÄÿÇÿÍÿÄÿ¹ÿ¼ÿ³ÿ¸ÿ¸ÿ¾ÿ¾ÿ»ÿÈÿºÿÂÿ¸ÿÍÿËÿÂÿÇÿÅÿÇÿÇÿ½ÿ½ÿÒÿÁÿ¬ÿ¼ÿ¹ÿºÿºÿÂÿ¼ÿ½ÿËÿÌÿ½ÿÄÿ¯ÿ¹ÿ³ÿÂÿ¿ÿ¸ÿÃÿÉÿÁÿÁÿ½ÿÇÿÌÿ¶ÿ°ÿµÿ¾ÿÃÿ¾ÿ´ÿ´ÿ·ÿµÿ·ÿ´ÿµÿ·ÿ¹ÿ¸ÿ¼ÿÂÿ¾ÿ·ÿµÿ©ÿ´ÿ¿ÿ³ÿ±ÿ¼ÿ»ÿ³ÿ°ÿ¯ÿ¯ÿÿ¡ÿÿ¨ÿ¥ÿ¥ÿ¥ÿ«ÿ¬ÿÿ§ÿ£ÿ»ÿµÿ´ÿªÿ¬ÿ¹ÿ¼ÿ¹ÿÀÿÁÿ»ÿ¿ÿ¯ÿ¼ÿÁÿ¼ÿ¸ÿ¾ÿÈÿÉÿÇÿØÿÐÿ´ÿÉÿÃÿ¼ÿ°ÿ²ÿÁÿ¶ÿ¿ÿ½ÿ¿ÿÀÿÁÿ¿ÿµÿ³ÿ¾ÿÄÿÄÿ¾ÿ¬ÿÄÿÇÿÂÿ¹ÿ½ÿÁÿºÿ¶ÿÈÿÂÿÂÿÂÿ·ÿ²ÿµÿ²ÿªÿ²ÿ¸ÿ¸ÿ¼ÿ©ÿ¥ÿ¤ÿ¥ÿ­ÿ°ÿ¦ÿ¬ÿµÿ­ÿ£ÿ¤ÿ­ÿ³ÿ±ÿ³ÿ½ÿ¸ÿÃÿ¾ÿ±ÿ°ÿ¯ÿ¯ÿ°ÿ­ÿ´ÿ°ÿÀÿÃÿ¿ÿªÿ ÿ¥ÿ¨ÿ£ÿ°ÿ¦ÿ¨ÿ©ÿ¥ÿ£ÿ©ÿ«ÿ­ÿÁÿ¿ÿ¿ÿÇÿ¼ÿÀÿ¸ÿ´ÿ¸ÿµÿ²ÿ½ÿ©ÿ¹ÿ­ÿ¤ÿ¥ÿ©ÿ°ÿ´ÿ¦ÿ£ÿ§ÿ¤ÿ­ÿ­ÿªÿ¶ÿ½ÿµÿ¬ÿ§ÿ»ÿ«ÿ®ÿ¬ÿ¤ÿ³ÿ¯ÿ´ÿÿ­ÿ¯ÿÇÿ³ÿ½ÿ²ÿ¶ÿ´ÿ·ÿÅÿ½ÿµÿ¾ÿµÿ¶ÿ¿ÿÈÿÄÿÁÿÌÿÅÿ·ÿ¿ÿÅÿÀÿºÿ¶ÿ¼ÿÆÿÀÿ¼ÿ·ÿ¾ÿÄÿ¹ÿ®ÿ¯ÿµÿ¶ÿÃÿÅÿÇÿÀÿ½ÿ»ÿ¿ÿ½ÿ´ÿ²ÿ¸ÿÄÿ¼ÿ³ÿ¿ÿÃÿÀÿÂÿÅÿ¿ÿÃÿµÿ½ÿÇÿ¼ÿ¹ÿ»ÿ¹ÿÆÿÂÿ³ÿºÿ¶ÿ¸ÿ¿ÿ¼ÿ¶ÿºÿ¸ÿÃÿÈÿ¹ÿÉÿ¿ÿ±ÿ¯ÿ¸ÿÂÿÀÿÀÿÀÿÂÿµÿ°ÿ´ÿ½ÿÅÿÃÿ¶ÿ¾ÿ«ÿ»ÿ¸ÿ½ÿ½ÿ½ÿ½ÿ¼ÿ¾ÿÇÿ²ÿÍÿÈÿ¾ÿºÿºÿºÿ¹ÿ¶ÿ¹ÿ¿ÿÀÿ²ÿµÿ¹ÿ½ÿºÿÁÿËÿ²ÿ»ÿ´ÿ¼ÿ·ÿ²ÿµÿ¾ÿÃÿÃÿ¿ÿ¹ÿÁÿ¯ÿ­ÿ¹ÿ¾ÿ®ÿ¼ÿÍÿ½ÿ²ÿ°ÿ·ÿ¼ÿÑÿ¶ÿ¾ÿ¿ÿÂÿÀÿ·ÿ¿ÿºÿ¹ÿ¿ÿªÿ³ÿ´ÿÁÿÁÿÀÿÄÿ»ÿÖÿÊÿÃÿ²ÿ¼ÿÌÿÃÿÀÿÂÿ¾ÿºÿ·ÿÅÿ¸ÿ»ÿ¼ÿµÿ³ÿºÿÂÿ¾ÿµÿ¸ÿÄÿ²ÿ·ÿÌÿÄÿ¿ÿ·ÿ±ÿ¯ÿ°ÿµÿ·ÿ°ÿ³ÿÁÿ¼ÿ´ÿÂÿÁÿ»ÿÀÿÅÿÆÿÄÿÂÿ¾ÿÐÿÆÿÀÿºÿ²ÿ»ÿ¹ÿ´ÿ¾ÿ¸ÿÉÿÂÿÃÿÀÿÇÿºÿ³ÿ·ÿÀÿÄÿ¹ÿµÿÁÿ¯ÿÆÿ¬ÿ½ÿºÿ¯ÿ¨ÿ¯ÿµÿ²ÿºÿ¼ÿÁÿ»ÿÀÿ½ÿºÿÇÿÄÿÃÿÀÿ²ÿ´ÿÆÿÉÿ¿ÿ¹ÿ½ÿ¸ÿ±ÿ¹ÿÂÿÆÿÀÿ³ÿ´ÿÇÿÂÿÂÿÅÿ·ÿºÿÂÿ¾ÿÁÿ¿ÿ°ÿ¯ÿÃÿÅÿ»ÿÉÿ½ÿ¥ÿ´ÿÀÿ»ÿÀÿÁÿºÿµÿ¸ÿ»ÿ¸ÿ¾ÿ´ÿ¶ÿµÿ½ÿ¹ÿ¾ÿÂÿ¾ÿÅÿÌÿ¿ÿÀÿÊÿ·ÿ¾ÿ¸ÿ·ÿÀÿÅÿÌÿ¹ÿ®ÿ¹ÿ¿ÿÆÿÎÿ¹ÿÃÿ»ÿ´ÿ¿ÿ¸ÿÂÿÈÿ¿ÿ³ÿ¸ÿÃÿ¾ÿ»ÿÀÿ½ÿÁÿ»ÿÁÿÀÿºÿ²ÿ´ÿ¿ÿÃÿ¾ÿ»ÿÄÿÁÿ¾ÿÄÿÃÿ¾ÿ¿ÿ¿ÿ¸ÿ¸ÿÃÿÍÿÃÿ·ÿËÿÌÿÅÿÂÿÀÿÆÿÀÿ¿ÿ¹ÿÁÿÃÿ½ÿ½ÿºÿ·ÿÂÿ²ÿ´ÿ»ÿÂÿÄÿ´ÿ±ÿ½ÿ¾ÿ¾ÿÂÿ¾ÿµÿ¹ÿÃÿÑÿ¼ÿ¬ÿÅÿ¨ÿµÿ±ÿ¾ÿ¯ÿ¬ÿ¶ÿ½ÿºÿ¶ÿÀÿÆÿ¸ÿ±ÿÄÿ±ÿ¼ÿ°ÿ´ÿÃÿÐÿÀÿÁÿÃÿ»ÿÂÿÆÿ¹ÿ¶ÿÂÿÀÿÆÿ´ÿ¾ÿÃÿ»ÿÅÿÂÿÇÿÃÿ¼ÿ½ÿ¼ÿ»ÿ½ÿ³ÿ¹ÿÍÿ¼ÿ½ÿ¹ÿ¹ÿ¶ÿÃÿÏÿÃÿ³ÿºÿÅÿ»ÿ±ÿ¶ÿÁÿÉÿ·ÿ½ÿ¸ÿ³ÿ´ÿ³ÿ¾ÿ¸ÿ²ÿ²ÿ³ÿºÿÅÿÄÿµÿ¯ÿµÿ´ÿ¹ÿ¼ÿÂÿµÿ¯ÿ¬ÿÁÿÀÿ¾ÿ½ÿ´ÿ¸ÿÄÿ¹ÿ¬ÿºÿµÿÈÿ¦ÿ±ÿºÿµÿ¶ÿ½ÿÂÿ¼ÿ·ÿ»ÿºÿ³ÿ±ÿµÿ·ÿ²ÿ¾ÿÀÿºÿ´ÿÅÿ¿ÿÎÿÀÿ¼ÿÀÿ·ÿ«ÿ±ÿ½ÿÁÿÁÿ³ÿ²ÿ»ÿ»ÿ´ÿ²ÿ½ÿÁÿ»ÿ·ÿ¶ÿ½ÿºÿ·ÿ¹ÿ´ÿ«ÿ©ÿ±ÿ¹ÿÁÿÆÿ¸ÿÅÿÀÿ¸ÿ£ÿ·ÿÿ£ÿÄÿ´ÿ²ÿÂÿÆÿÃÿ¼ÿµÿ³ÿ¸ÿÉÿ¨ÿ²ÿµÿ¬ÿ»ÿ­ÿ±ÿÀÿµÿ¿ÿÈÿ³ÿ²ÿºÿ»ÿ²ÿ®ÿºÿ«ÿ¨ÿ­ÿ±ÿÄÿ¶ÿ§ÿ¶ÿºÿ´ÿ²ÿ±ÿÁÿ°ÿ¶ÿºÿ»ÿ·ÿµÿºÿ¼ÿÃÿÃÿºÿ±ÿ½ÿ¯ÿÅÿ·ÿ­ÿ¸ÿ ÿ°ÿ»ÿ§ÿªÿ´ÿ·ÿµÿ¯ÿ²ÿ³ÿ¬ÿ°ÿ©ÿ¦ÿ°ÿ°ÿÿ¹ÿ¨ÿ¯ÿ¶ÿ´ÿ¯ÿ¥ÿ¸ÿ±ÿ±ÿ±ÿ¶ÿ¹ÿ­ÿ¬ÿ°ÿ®ÿ¼ÿ­ÿ¸ÿºÿ´ÿ»ÿ³ÿ¹ÿ¸ÿ²ÿ­ÿ±ÿ¦ÿ²ÿ®ÿ²ÿºÿ¾ÿ²ÿ²ÿÄÿÄÿÃÿÉÿ½ÿÅÿ¬ÿ²ÿ¶ÿÀÿÂÿÀÿµÿ¹ÿËÿÁÿ²ÿ­ÿ¹ÿ¸ÿ¸ÿµÿµÿ¶ÿµÿ·ÿ°ÿ¯ÿ°ÿ°ÿ¼ÿºÿ³ÿ·ÿ¼ÿÃÿÌÿ±ÿÁÿ¯ÿ¼ÿ°ÿºÿÁÿÀÿÃÿºÿ®ÿºÿÅÿÅÿÅÿ¶ÿ±ÿ¿ÿ»ÿÀÿºÿÒÿ¶ÿ¹ÿ¼ÿ¶ÿ¼ÿ¶ÿ·ÿÀÿÁÿµÿ¼ÿºÿ½ÿÀÿÀÿÁÿÇÿÁÿ»ÿÌÿÆÿ¬ÿ®ÿ°ÿ³ÿ°ÿÁÿ´ÿ¿ÿ³ÿºÿ½ÿ´ÿ±ÿ½ÿÈÿÀÿÁÿ»ÿµÿ°ÿ·ÿ»ÿ½ÿÂÿ»ÿ»ÿ½ÿ¯ÿ¾ÿ°ÿ¸ÿÅÿ½ÿ»ÿ»ÿÁÿ·ÿ¼ÿ»ÿºÿ¶ÿ¾ÿ·ÿ´ÿ²ÿ²ÿ¥ÿ¤ÿ­ÿ»ÿ»ÿ¸ÿ½ÿ¯ÿµÿÉÿ¹ÿÄÿ¿ÿÊÿÄÿ´ÿ±ÿ´ÿÉÿ´ÿÁÿ»ÿÅÿ·ÿ°ÿÂÿÃÿÇÿ¸ÿ»ÿ»ÿ¶ÿ°ÿ¹ÿ¼ÿ¶ÿµÿ¼ÿÆÿÀÿ¹ÿ¶ÿ«ÿ¸ÿ®ÿÃÿ¹ÿ´ÿ»ÿ¹ÿÌÿÇÿ¶ÿÇÿÇÿÅÿÃÿ¿ÿÁÿµÿÂÿÄÿºÿÆÿÃÿ±ÿ¼ÿÉÿ»ÿ·ÿ¼ÿ²ÿ·ÿÀÿ¼ÿ¬ÿ²ÿÈÿÁÿ´ÿÄÿ»ÿÉÿÈÿ­ÿ¼ÿ¸ÿÂÿÅÿÂÿÄÿ¼ÿ¾ÿÄÿÀÿ·ÿ¬ÿ¥ÿ¨ÿµÿ¹ÿ±ÿ´ÿÆÿ¾ÿ«ÿ·ÿ¿ÿ½ÿ½ÿ»ÿ¿ÿËÿ¯ÿ°ÿµÿÀÿ½ÿ¯ÿ­ÿ´ÿ½ÿÂÿ³ÿ¶ÿ¸ÿÀÿ»ÿ¿ÿ¯ÿ¯ÿ³ÿ¯ÿ¹ÿ¿ÿÁÿÀÿ´ÿ²ÿ±ÿµÿ¶ÿ¨ÿ±ÿÌÿÃÿ¹ÿ³ÿºÿ´ÿ²ÿ»ÿ¹ÿ¸ÿ±ÿÂÿÄÿÅÿÁÿ¾ÿºÿ¸ÿÁÿÂÿÇÿÍÿÃÿ¶ÿ½ÿºÿ´ÿ¹ÿºÿ¸ÿ°ÿ¬ÿ¯ÿ¬ÿ¶ÿ³ÿ¼ÿºÿ­ÿ¡ÿ¸ÿÕÿªÿÄÿ²ÿÀÿ¹ÿÂÿ«ÿºÿ¾ÿ¯ÿ¿ÿ½ÿÁÿ±ÿ¼ÿËÿÁÿ²ÿ¶ÿ½ÿ¶ÿ©ÿ©ÿ³ÿµÿ³ÿ¾ÿ¼ÿ±ÿ¾ÿÁÿÇÿ»ÿ³ÿ½ÿ¾ÿÉÿÉÿµÿÇÿ¿ÿÀÿÃÿ´ÿ´ÿ®ÿ¹ÿºÿºÿ½ÿ¼ÿ±ÿ¸ÿ¹ÿ¼ÿ¼ÿÇÿ»ÿºÿ¼ÿ¿ÿÈÿ¿ÿ·ÿºÿ³ÿ¶ÿÄÿÆÿÀÿµÿ°ÿ©ÿ¶ÿ·ÿ·ÿ«ÿ¹ÿ¼ÿ½ÿ½ÿÌÿ¸ÿ«ÿ¿ÿ´ÿ»ÿ¿ÿÂÿ´ÿ¹ÿ¹ÿÁÿ¹ÿÿÿÀÿÄÿ¸ÿ³ÿ¸ÿÊÿÎÿÈÿ¹ÿºÿÅÿ¿ÿ¶ÿ¾ÿ¿ÿ¼ÿÃÿ·ÿµÿ·ÿ¿ÿÃÿÀÿºÿ½ÿ¿ÿ°ÿ·ÿ¬ÿÃÿ·ÿÃÿ­ÿµÿ¯ÿ¯ÿ¾ÿÂÿ¾ÿ­ÿ¼ÿ³ÿ·ÿ´ÿÂÿ¾ÿ¸ÿ»ÿ´ÿ¹ÿ­ÿ¹ÿÃÿ¼ÿÇÿÅÿ´ÿ«ÿ§ÿ²ÿºÿ¶ÿ½ÿ¿ÿ¿ÿ½ÿÀÿÀÿÅÿÁÿÁÿ¿ÿ²ÿ¶ÿ´ÿ´ÿ²ÿÆÿÅÿ©ÿÁÿÁÿºÿ¼ÿÉÿÇÿ¸ÿ±ÿ¬ÿ¼ÿ´ÿ®ÿ®ÿ³ÿ­ÿªÿªÿ·ÿ¶ÿ¬ÿ­ÿ¬ÿ³ÿ´ÿºÿÀÿ¼ÿÃÿ¾ÿ³ÿ¸ÿÀÿ¹ÿªÿ·ÿ½ÿÅÿ©ÿ£ÿ¶ÿ¾ÿ¼ÿ¹ÿÄÿ»ÿÌÿ±ÿÀÿ¹ÿËÿ¶ÿ«ÿ¾ÿ´ÿºÿ»ÿ¾ÿÉÿ·ÿ½ÿ¼ÿµÿ¹ÿ¸ÿ½ÿ¸ÿ´ÿÅÿÊÿ½ÿ·ÿÀÿÂÿÄÿ¼ÿ¦ÿ¥ÿ°ÿ¾ÿÇÿ¹ÿ¼ÿÃÿ³ÿ·ÿ´ÿ·ÿ¥ÿ¼ÿ½ÿ¯ÿ¶ÿ¦ÿÃÿ¯ÿ´ÿÀÿÀÿâÿµÿµÿ¬ÿÍÿ»ÿ¿ÿ½ÿ½ÿÃÿÁÿµÿÓÿÇÿ¶ÿ·ÿÄÿÅÿÉÿÆÿ°ÿ¹ÿ¾ÿ¬ÿ¾ÿÊÿÈÿÇÿ½ÿ¶ÿ»ÿ¿ÿ¶ÿ¶ÿ¼ÿÄÿÄÿµÿ¾ÿÁÿÇÿ½ÿ·ÿºÿ»ÿ²ÿ½ÿ¶ÿ»ÿ»ÿ¬ÿ¯ÿÙÿÈÿÃÿ®ÿ¹ÿ¶ÿ¼ÿ°ÿ»ÿÅÿÀÿÂÿ°ÿµÿ­ÿ´ÿ¸ÿ½ÿ°ÿ°ÿ¼ÿ¾ÿ¿ÿÀÿÀÿÂÿÂÿÁÿÅÿÃÿ¹ÿ³ÿ³ÿ¸ÿ½ÿÁÿ¾ÿÁÿÂÿÅÿÁÿ¾ÿ²ÿ°ÿ¼ÿ¶ÿ·ÿ¹ÿºÿ¶ÿ°ÿ´ÿÂÿ´ÿÀÿ»ÿ¯ÿÇÿ»ÿÀÿÁÿÁÿµÿÁÿ·ÿ½ÿ·ÿ±ÿ»ÿ¶ÿÁÿºÿ¿ÿµÿ±ÿ³ÿ¸ÿÀÿ¹ÿ¶ÿÀÿÀÿºÿ»ÿÁÿÁÿ·ÿºÿÀÿ¼ÿ®ÿµÿ»ÿ¹ÿ·ÿ´ÿ¿ÿ»ÿ¿ÿ±ÿ¸ÿ·ÿÄÿºÿÇÿ½ÿµÿ¬ÿ¾ÿ°ÿ®ÿ¿ÿ«ÿªÿÀÿ¨ÿ¶ÿÇÿ³ÿºÿ·ÿ´ÿ·ÿÃÿºÿ»ÿÃÿ¼ÿ¶ÿ¸ÿÅÿÊÿ¼ÿ³ÿµÿ´ÿ´ÿ¶ÿµÿµÿ½ÿ¾ÿ¼ÿÆÿºÿÃÿºÿ»ÿ¯ÿ¾ÿ±ÿ½ÿµÿÂÿÀÿ¶ÿ¸ÿ´ÿÉÿ²ÿ²ÿµÿÊÿÅÿÇÿ¸ÿºÿ°ÿ¾ÿ·ÿÇÿ¶ÿºÿ·ÿÁÿ¼ÿºÿ¼ÿ³ÿ«ÿºÿÂÿ½ÿÆÿÊÿ¶ÿ³ÿ¼ÿºÿºÿ«ÿ°ÿ»ÿ³ÿ²ÿ¯ÿ¯ÿ³ÿ½ÿ¨ÿ®ÿ¿ÿÂÿ·ÿ²ÿÉÿ³ÿ¿ÿµÿÃÿ³ÿ©ÿ¯ÿ¾ÿ·ÿ»ÿÄÿ³ÿ©ÿ¹ÿµÿ¿ÿºÿÆÿ¸ÿ±ÿµÿµÿ¾ÿÅÿÁÿ¿ÿÆÿ¼ÿ¶ÿÄÿÅÿ¸ÿ»ÿÈÿ¼ÿ·ÿ¸ÿÀÿ¶ÿ½ÿÄÿ¼ÿÉÿ¾ÿÀÿ½ÿ°ÿ·ÿÁÿÊÿ³ÿ·ÿ®ÿÃÿÿ³ÿ½ÿ½ÿ¿ÿ°ÿ¾ÿ¹ÿ¾ÿ¶ÿ´ÿÀÿ¼ÿ·ÿ¶ÿÀÿÇÿÃÿ·ÿºÿ¾ÿ¸ÿ¹ÿ·ÿ¿ÿÉÿ·ÿ¯ÿ¸ÿ³ÿµÿºÿ½ÿ¼ÿ¾ÿ¼ÿÉÿ¾ÿ»ÿÀÿ²ÿ«ÿÁÿ¿ÿ»ÿ¾ÿ¶ÿ¹ÿÉÿ¼ÿ½ÿ°ÿ·ÿÅÿ¹ÿ¸ÿ¼ÿ·ÿ¬ÿµÿÁÿ¾ÿÇÿ¾ÿ¿ÿËÿ»ÿ¼ÿ½ÿºÿÍÿÅÿÃÿÂÿ½ÿµÿºÿÎÿ·ÿ¹ÿÀÿ¦ÿËÿÉÿ°ÿ¼ÿ¯ÿ»ÿªÿÂÿ°ÿ¹ÿ·ÿ±ÿÅÿºÿ±ÿ®ÿµÿ»ÿ¼ÿÁÿºÿºÿÄÿÇÿÃÿÁÿ¸ÿ·ÿÁÿÁÿÁÿÁÿÁÿÆÿÂÿ¾ÿ»ÿ¼ÿÇÿÍÿÀÿ®ÿ»ÿ»ÿ±ÿÂÿ¸ÿ¿ÿ¹ÿ¸ÿºÿ¬ÿ±ÿ¸ÿ¹ÿÆÿÁÿ½ÿºÿ¸ÿºÿÂÿ¾ÿÈÿÐÿÈÿ¾ÿ¿ÿ¹ÿ¬ÿ¬ÿ¼ÿÍÿÅÿ½ÿÅÿÈÿÄÿÅÿ¿ÿ½ÿµÿÁÿÉÿ§ÿ¿ÿÂÿÛÿ¯ÿÀÿÃÿ¶ÿ¼ÿÁÿ¿ÿËÿÅÿËÿÆÿÃÿÃÿ»ÿ¾ÿ¹ÿºÿ¾ÿÀÿÄÿÈÿËÿÇÿÀÿ¿ÿÇÿÀÿ®ÿ¯ÿ²ÿ¿ÿÇÿÅÿ¯ÿ±ÿ¾ÿÀÿ´ÿ»ÿ¯ÿºÿÀÿÇÿÂÿ·ÿ³ÿ»ÿ³ÿ®ÿ¾ÿ»ÿ¶ÿµÿ¶ÿ½ÿºÿ¸ÿ¼ÿ¹ÿ¸ÿ¸ÿ¯ÿ°ÿÅÿÉÿÁÿºÿÀÿ¹ÿ¸ÿ¿ÿ­ÿÎÿ±ÿÄÿ¸ÿ¸ÿ¶ÿ°ÿ·ÿ¬ÿµÿ°ÿ»ÿ¾ÿ´ÿ¶ÿ·ÿÂÿÃÿÇÿÍÿÂÿ¾ÿ½ÿºÿ¹ÿ®ÿ¸ÿÃÿ¼ÿ¶ÿ½ÿ«ÿ­ÿ¸ÿ¶ÿ¾ÿ¹ÿÐÿ¸ÿµÿÃÿ¹ÿ¹ÿ³ÿ´ÿ¬ÿ²ÿ³ÿ¿ÿÉÿÈÿÅÿ½ÿÇÿÉÿµÿ¼ÿ¾ÿ³ÿ¼ÿ½ÿÍÿ·ÿ·ÿ·ÿºÿ¯ÿªÿ¶ÿ³ÿ½ÿÀÿ½ÿ¶ÿ¸ÿ¼ÿ½ÿ¿ÿ³ÿ¬ÿ©ÿºÿÂÿ¶ÿ´ÿ·ÿÃÿÐÿÉÿºÿÀÿ¾ÿ»ÿ²ÿ·ÿÊÿ¶ÿ¼ÿÐÿ±ÿ´ÿÐÿ¾ÿªÿ·ÿÊÿÀÿµÿ±ÿ°ÿ»ÿ·ÿºÿºÿ·ÿ¼ÿ¶ÿ¶ÿµÿ²ÿ·ÿ·ÿ¾ÿ³ÿÀÿºÿ²ÿÀÿ¹ÿ¾ÿÌÿµÿÁÿÅÿÂÿºÿ°ÿ±ÿ·ÿ¾ÿÂÿ¼ÿ¶ÿ²ÿµÿ½ÿÀÿÅÿ¼ÿÃÿ¼ÿÉÿ´ÿ®ÿÎÿÇÿ»ÿÿ´ÿÑÿÆÿ·ÿ²ÿ±ÿºÿÁÿ²ÿµÿ»ÿºÿ·ÿ¹ÿÅÿÃÿ»ÿ¼ÿÀÿ½ÿ»ÿ°ÿ®ÿ·ÿ²ÿÉÿµÿ£ÿ·ÿ±ÿ¿ÿ¹ÿ´ÿ¹ÿ·ÿÂÿÐÿÄÿ´ÿ³ÿ»ÿÅÿÄÿÂÿ¶ÿ¿ÿÂÿ¼ÿ«ÿÉÿÆÿÃÿ©ÿÊÿ½ÿ»ÿ¼ÿµÿ¶ÿ½ÿ½ÿ¼ÿ´ÿµÿ»ÿ¼ÿ·ÿ±ÿ¹ÿ±ÿÀÿ¼ÿÍÿ¿ÿ¯ÿ¼ÿ¨ÿ»ÿªÿµÿ®ÿ§ÿ­ÿ²ÿ¥ÿ§ÿ³ÿ¼ÿ¾ÿ²ÿ¯ÿºÿ»ÿÅÿÉÿÁÿ²ÿ¶ÿ²ÿ»ÿ¾ÿ³ÿ¼ÿ½ÿ´ÿ½ÿ½ÿ°ÿÁÿÃÿ´ÿ¯ÿ«ÿ®ÿµÿ³ÿ·ÿ­ÿ³ÿ¹ÿ·ÿ«ÿÝÿ´ÿ¦ÿ½ÿÀÿ¶ÿ®ÿ´ÿ®ÿ¨ÿ­ÿ©ÿ´ÿÊÿÀÿ¼ÿ¾ÿ¯ÿ¬ÿ¹ÿ·ÿ°ÿ·ÿ¬ÿ®ÿ´ÿºÿÀÿ´ÿ¯ÿ¢ÿªÿÁÿÀÿ½ÿ¿ÿ¯ÿ¸ÿÁÿ½ÿµÿ±ÿÃÿ»ÿ·ÿ´ÿÁÿ»ÿ¼ÿ²ÿªÿ«ÿ¹ÿ»ÿ´ÿ¸ÿ¿ÿ¼ÿ´ÿ²ÿ¡ÿ¶ÿ²ÿÌÿ¹ÿ¶ÿºÿ³ÿÃÿ²ÿ­ÿ«ÿ¶ÿºÿ»ÿ¼ÿ¼ÿÃÿ²ÿ²ÿ¹ÿ±ÿ¸ÿ¹ÿ±ÿµÿ·ÿÂÿ­ÿ´ÿ·ÿ·ÿºÿ·ÿ±ÿ·ÿÄÿ¾ÿ®ÿ·ÿ¶ÿ¾ÿ¹ÿÁÿ¶ÿ³ÿÂÿ¾ÿ¹ÿ¸ÿ¬ÿ¸ÿ³ÿªÿ¹ÿ·ÿ²ÿ¶ÿµÿºÿÙÿ®ÿµÿ¶ÿÂÿ½ÿ®ÿ·ÿ¾ÿ¸ÿªÿ²ÿ¾ÿºÿ·ÿ¯ÿ·ÿ±ÿ·ÿ¹ÿÀÿ¹ÿ³ÿÂÿ®ÿ²ÿ·ÿÈÿ¿ÿ·ÿµÿ¶ÿÂÿ¹ÿÄÿÈÿ¯ÿºÿ¾ÿ½ÿ¶ÿ»ÿÄÿÃÿ²ÿ°ÿÄÿÀÿ±ÿµÿ·ÿ¼ÿÈÿ¼ÿÁÿ®ÿÑÿ¹ÿÑÿ®ÿÿ¾ÿÌÿÆÿ»ÿ°ÿ®ÿ¯ÿ®ÿ´ÿ¼ÿ¸ÿµÿ¿ÿ¼ÿ°ÿ¦ÿªÿºÿ·ÿµÿºÿºÿ²ÿ¥ÿ£ÿ¬ÿÁÿ«ÿ¬ÿ§ÿ±ÿ­ÿªÿµÿ¸ÿ¾ÿºÿ´ÿ¶ÿ½ÿÊÿÁÿ·ÿ¶ÿ¿ÿÄÿ½ÿ´ÿ¼ÿµÿ¼ÿÇÿÁÿ»ÿºÿ¨ÿ§ÿ³ÿ¡ÿ¯ÿ·ÿºÿÁÿºÿ¿ÿ¼ÿ¸ÿ¸ÿµÿ±ÿ½ÿÈÿ»ÿ±ÿ¼ÿÊÿ¸ÿ¶ÿÂÿÂÿºÿ´ÿ¬ÿ°ÿ·ÿ¾ÿÏÿÅÿ­ÿ¢ÿ¶ÿ±ÿ§ÿ²ÿ¿ÿÇÿÃÿ»ÿºÿ½ÿºÿ´ÿ¶ÿÀÿ³ÿ°ÿ¹ÿ»ÿ¾ÿ¼ÿ¯ÿ«ÿ²ÿµÿ¸ÿ¾ÿ¸ÿÄÿµÿ¡ÿ´ÿ£ÿ½ÿ¿ÿ¼ÿ½ÿ¹ÿ´ÿºÿ¼ÿµÿÃÿ±ÿ®ÿÂÿÉÿµÿ²ÿ½ÿ»ÿ«ÿ·ÿÅÿ¹ÿ¼ÿ¢ÿ¹ÿ­ÿ²ÿ¸ÿµÿ¡ÿ¬ÿ³ÿµÿ»ÿ½ÿ¹ÿ´ÿºÿ´ÿ¾ÿªÿ¯ÿ´ÿ¼ÿ·ÿ®ÿÁÿÇÿ­ÿ¯ÿ²ÿÂÿÅÿ±ÿ¼ÿ³ÿªÿ¨ÿ¯ÿºÿ¼ÿºÿºÿ³ÿ¸ÿÆÿ¾ÿ­ÿ¶ÿ¾ÿ¹ÿ©ÿ¤ÿ¬ÿºÿÉÿ·ÿµÿ¥ÿªÿ³ÿÁÿºÿ´ÿ²ÿ´ÿ±ÿ«ÿ±ÿ·ÿºÿ´ÿ³ÿ½ÿ°ÿªÿ¾ÿ¾ÿ±ÿµÿ¼ÿ·ÿÃÿµÿÈÿ²ÿºÿÉÿÂÿ»ÿ´ÿºÿÅÿ¸ÿ»ÿ·ÿÁÿÊÿÐÿ¸ÿµÿ³ÿ´ÿ·ÿ°ÿ¯ÿ°ÿÊÿÅÿºÿ¸ÿ®ÿ·ÿ¼ÿ¿ÿÈÿÊÿÅÿÊÿµÿºÿ»ÿ¿ÿÀÿ»ÿÁÿÂÿÅÿÑÿÅÿ¾ÿ·ÿ»ÿ½ÿÍÿÈÿÊÿ¼ÿ±ÿ¶ÿ±ÿ°ÿ²ÿ¿ÿ¸ÿ¹ÿ¸ÿ³ÿ»ÿºÿ¬ÿ©ÿ²ÿ¾ÿ¾ÿªÿ£ÿ­ÿ­ÿ¶ÿ¿ÿµÿ©ÿ®ÿÿ¢ÿÿÿ§ÿ«ÿ©ÿ¶ÿÃÿ¹ÿ­ÿÁÿ¼ÿÍÿÜÿÀÿ¾ÿÁÿ¹ÿ·ÿÂÿÄÿÌÿÀÿ¹ÿ»ÿÇÿÂÿ¿ÿÃÿÉÿÊÿÀÿÊÿÅÿ¾ÿ³ÿÆÿÅÿ½ÿ½ÿÂÿÊÿÐÿÀÿ¹ÿ¾ÿµÿ¸ÿ»ÿ¼ÿ»ÿ·ÿ¶ÿÂÿ±ÿÅÿÄÿ¾ÿÉÿÏÿÈÿÂÿÁÿÂÿ·ÿªÿÅÿ¸ÿªÿ°ÿ·ÿ³ÿ®ÿ³ÿ±ÿ¥ÿ­ÿ¬ÿ¨ÿ¯ÿ®ÿ§ÿ³ÿ»ÿ¤ÿ¦ÿÿ¡ÿ¬ÿ¯ÿ²ÿ²ÿ®ÿ¿ÿ¹ÿºÿ±ÿ«ÿ²ÿ¯ÿªÿ½ÿÎÿµÿÉÿÂÿ¸ÿ§ÿ ÿ§ÿ¬ÿ©ÿ®ÿÿÿ¹ÿ­ÿÿ¨ÿ°ÿ¦ÿ­ÿ»ÿ»ÿ­ÿ¬ÿÂÿÁÿ¸ÿ¹ÿ»ÿµÿ°ÿ¢ÿ¸ÿ§ÿ°ÿ´ÿ±ÿ³ÿ¸ÿ¹ÿÿ¢ÿÿ¬ÿ¬ÿµÿÃÿµÿ£ÿªÿ©ÿ¹ÿ­ÿ©ÿ§ÿ§ÿ¨ÿ¦ÿ ÿ³ÿ®ÿ©ÿ¿ÿ¶ÿÃÿ»ÿ½ÿÃÿ¿ÿ¾ÿËÿºÿÁÿ¯ÿ½ÿ¶ÿ·ÿÃÿÆÿÊÿ±ÿ»ÿÁÿ½ÿÃÿ¾ÿµÿ¸ÿÈÿÅÿ±ÿ°ÿ·ÿ¿ÿ¼ÿºÿÃÿÊÿÆÿÃÿ½ÿÅÿ¶ÿÆÿ½ÿ®ÿµÿ³ÿ»ÿ¹ÿ¿ÿ¼ÿ°ÿ²ÿ¿ÿÇÿÂÿ¯ÿ¿ÿÆÿ¹ÿ¿ÿÄÿ¼ÿ¸ÿ¶ÿ±ÿÄÿ¿ÿ½ÿ½ÿµÿ¼ÿÄÿÄÿ½ÿ»ÿºÿÒÿÎÿ¸ÿ¿ÿÇÿ½ÿµÿ¹ÿ¼ÿ¾ÿ¶ÿÎÿ»ÿ®ÿ°ÿ¸ÿÀÿÆÿÉÿ»ÿ¿ÿ£ÿ¾ÿ®ÿ³ÿ»ÿ¸ÿ·ÿ¿ÿÇÿ´ÿÂÿÆÿºÿÃÿÂÿ¹ÿ´ÿ´ÿ¸ÿÀÿ¿ÿÀÿÄÿ­ÿµÿÆÿÄÿ¿ÿËÿÎÿ¸ÿ¶ÿºÿ¾ÿ¿ÿÀÿÄÿÂÿ»ÿ½ÿ³ÿÇÿÃÿ¶ÿªÿ²ÿªÿ±ÿÂÿ¹ÿ·ÿÅÿÂÿÂÿÀÿÆÿÇÿÀÿÀÿ¾ÿ±ÿ²ÿ¹ÿ°ÿ±ÿ¹ÿºÿÂÿÇÿÁÿ·ÿ¶ÿ¾ÿ¿ÿ¼ÿµÿÅÿ¼ÿÈÿÃÿµÿ·ÿÀÿÂÿ¿ÿÄÿ¸ÿ¦ÿ»ÿÀÿËÿÊÿ¿ÿ¼ÿ»ÿ¹ÿÄÿÓÿ½ÿ¼ÿÊÿÄÿ´ÿµÿ¹ÿµÿ¹ÿÁÿ°ÿ·ÿ¹ÿÀÿºÿÀÿÁÿ´ÿ¹ÿÊÿ¸ÿ¹ÿºÿ·ÿ»ÿÈÿÂÿÇÿ½ÿ´ÿ¯ÿ¯ÿÇÿ³ÿÇÿ¿ÿ¼ÿ¹ÿÅÿ¹ÿ²ÿ¼ÿ¿ÿÁÿÍÿ¶ÿ¤ÿ¾ÿÊÿ½ÿ¾ÿµÿ±ÿ´ÿ¼ÿÂÿÅÿÍÿ²ÿ¾ÿÃÿÅÿÁÿ¼ÿ¾ÿÁÿÃÿ¿ÿ¼ÿÅÿÂÿÅÿ¿ÿ­ÿ¨ÿ¨ÿµÿ´ÿ»ÿÁÿºÿ±ÿ±ÿÀÿÊÿ¿ÿ¸ÿ¾ÿ¶ÿ¼ÿÅÿÇÿºÿ­ÿ³ÿ¿ÿ¾ÿ¾ÿÂÿ±ÿ½ÿÑÿËÿ¿ÿºÿ»ÿ»ÿ¹ÿ·ÿ¶ÿ·ÿ¼ÿËÿ²ÿ²ÿ³ÿ¯ÿµÿ¼ÿºÿÃÿÎÿ¶ÿ¿ÿ³ÿµÿ»ÿ´ÿ¶ÿÈÿµÿ»ÿ´ÿ¬ÿ»ÿ¸ÿ¼ÿÆÿ¹ÿºÿ¸ÿ­ÿ»ÿ¿ÿ¸ÿÂÿÊÿÀÿ·ÿ¹ÿµÿµÿ¶ÿÊÿ­ÿ²ÿ¨ÿ³ÿµÿ¹ÿ´ÿºÿÀÿ´ÿ¸ÿ½ÿÃÿ´ÿÆÿÃÿ»ÿÇÿÅÿÁÿ½ÿºÿ½ÿÆÿËÿ¹ÿ¶ÿ¿ÿ¿ÿÇÿ¶ÿ´ÿ´ÿ´ÿºÿ·ÿ½ÿÃÿ½ÿºÿ°ÿ®ÿºÿ¾ÿÎÿËÿ±ÿ¯ÿ·ÿ·ÿ¶ÿ³ÿ¹ÿ¾ÿ¾ÿÐÿÈÿ¼ÿÉÿ¨ÿ¸ÿ®ÿ±ÿËÿ±ÿ©ÿ·ÿ¾ÿµÿ®ÿºÿÄÿ·ÿ©ÿ¾ÿ­ÿºÿ¯ÿ¶ÿÅÿÊÿÂÿÈÿÉÿ·ÿ²ÿºÿ¸ÿºÿ¸ÿ¼ÿÃÿÁÿÂÿÈÿµÿÆÿÄÿÂÿ¾ÿºÿÁÿ¾ÿ¼ÿÀÿ­ÿ¾ÿ½ÿÉÿ½ÿ³ÿ»ÿ¸ÿ¿ÿÉÿ»ÿ­ÿ±ÿ°ÿ­ÿ¾ÿ°ÿ³ÿ¯ÿ´ÿ¾ÿ¸ÿ½ÿÃÿ¾ÿÆÿ¾ÿµÿ»ÿ¼ÿ¸ÿ¿ÿÅÿ¿ÿ¹ÿ»ÿ¶ÿªÿ·ÿ¾ÿ¼ÿ²ÿÁÿÂÿ½ÿ½ÿ¿ÿÀÿÁÿ»ÿ³ÿ¹ÿ¾ÿ¹ÿ¹ÿ§ÿºÿÈÿ¾ÿÃÿ»ÿÁÿÆÿÀÿ»ÿºÿ´ÿ¾ÿÈÿ·ÿ¹ÿ½ÿºÿ·ÿ¯ÿÁÿ­ÿ°ÿ´ÿÃÿÄÿ½ÿ¿ÿÃÿ¿ÿ¶ÿ´ÿÄÿÂÿ¿ÿÆÿ¤ÿ¼ÿ´ÿÃÿ¸ÿµÿµÿ¼ÿ¾ÿ´ÿ´ÿ±ÿ©ÿ­ÿ³ÿ»ÿºÿÂÿ¹ÿÊÿ³ÿ¾ÿ¹ÿ°ÿ²ÿ¡ÿ¨ÿ¸ÿ¹ÿ±ÿ´ÿµÿ¶ÿµÿ«ÿ¸ÿÁÿ´ÿ¹ÿ³ÿ«ÿ©ÿ¬ÿ¹ÿ½ÿ²ÿ´ÿ»ÿµÿ®ÿ±ÿ·ÿµÿµÿ°ÿ«ÿ¸ÿ¸ÿÿ°ÿºÿ§ÿ½ÿ»ÿ½ÿ¸ÿ¶ÿ³ÿ¶ÿ¹ÿ´ÿ¾ÿÂÿ¿ÿÃÿ»ÿ¹ÿ¿ÿ·ÿ¬ÿ¼ÿ¶ÿ»ÿ»ÿ¨ÿ­ÿ¤ÿ­ÿ·ÿ¸ÿ¹ÿ¹ÿ³ÿ¹ÿ¯ÿ£ÿ´ÿ´ÿ¬ÿªÿ½ÿºÿ»ÿÃÿºÿ¬ÿ²ÿ¹ÿ¾ÿ¼ÿ«ÿ¹ÿ¶ÿ±ÿ¹ÿ¶ÿ±ÿµÿ¸ÿ¶ÿ®ÿ°ÿ­ÿ¸ÿÄÿÄÿ¯ÿ³ÿµÿ¶ÿµÿ²ÿ½ÿµÿºÿ¼ÿ¶ÿªÿ¬ÿ­ÿ®ÿµÿ³ÿ½ÿÃÿ©ÿ»ÿ³ÿ·ÿÄÿºÿÃÿÆÿ¼ÿ¸ÿ½ÿºÿ°ÿ·ÿ¿ÿ¾ÿºÿ¾ÿ¾ÿ¼ÿ»ÿ·ÿ³ÿ¬ÿ²ÿ´ÿ±ÿ±ÿ³ÿ°ÿÿÀÿÑÿ¯ÿ¿ÿ¶ÿÃÿÀÿÉÿµÿ¼ÿÀÿ·ÿ¨ÿ¨ÿ±ÿºÿÄÿ³ÿ³ÿ¶ÿ¹ÿ¾ÿ·ÿÄÿ´ÿ½ÿ¿ÿ½ÿÍÿ»ÿÁÿ±ÿ¶ÿ¯ÿ³ÿµÿÂÿÁÿ»ÿºÿºÿ¾ÿ·ÿ³ÿ¸ÿ®ÿ©ÿ¯ÿ½ÿÁÿ´ÿ»ÿ»ÿ¾ÿ´ÿÎÿ®ÿ¹ÿ·ÿ¾ÿÀÿ·ÿ¬ÿµÿÂÿ½ÿ¹ÿ¾ÿ¼ÿºÿÁÿ¼ÿµÿÂÿ´ÿ¦ÿ»ÿ¹ÿÂÿºÿ¼ÿ½ÿÀÿ¾ÿ¹ÿ¸ÿÁÿ»ÿ¯ÿºÿ¹ÿ®ÿ¯ÿÁÿÂÿÄÿÒÿÇÿ±ÿ¦ÿªÿ¸ÿ¼ÿÂÿÈÿ§ÿÿªÿ¹ÿ´ÿ°ÿÁÿ¼ÿ¿ÿ³ÿ«ÿ¯ÿ´ÿºÿºÿÀÿÂÿ·ÿ°ÿ¶ÿ¶ÿ¶ÿ¾ÿ¼ÿÈÿÍÿ³ÿ°ÿ°ÿ²ÿ®ÿ¿ÿ¿ÿ¬ÿ»ÿ²ÿ¸ÿ¶ÿ»ÿÃÿ«ÿÃÿÄÿÍÿÁÿ¶ÿÅÿ´ÿ¨ÿ²ÿ³ÿ³ÿ¾ÿÆÿ¾ÿ·ÿµÿ³ÿ¼ÿ¸ÿ¸ÿµÿ½ÿ¹ÿµÿ¨ÿÂÿÎÿÌÿµÿ½ÿ¿ÿ¹ÿ·ÿÂÿ»ÿ¹ÿ½ÿÂÿÄÿ¼ÿ¹ÿ°ÿ¤ÿ¡ÿ ÿªÿ²ÿ¶ÿÀÿÃÿ»ÿÂÿ»ÿÆÿ·ÿÃÿµÿÃÿ²ÿ¶ÿºÿÄÿ±ÿ¾ÿ»ÿ¨ÿ´ÿÁÿ³ÿ¾ÿÎÿÅÿÁÿÀÿÀÿ°ÿ´ÿºÿ¹ÿÄÿÅÿ¿ÿ¸ÿ´ÿ¹ÿ°ÿ»ÿ±ÿµÿ¹ÿ´ÿ¿ÿ¾ÿÄÿ¸ÿ¼ÿµÿ²ÿ·ÿ®ÿ²ÿÈÿ¹ÿµÿ¸ÿµÿ¼ÿÀÿÂÿÀÿÉÿÀÿ´ÿ¹ÿ¾ÿºÿ°ÿ³ÿºÿ¶ÿ¼ÿ¹ÿ·ÿÀÿ¿ÿ½ÿ¿ÿ¶ÿ·ÿ¼ÿµÿÀÿ·ÿÂÿËÿ­ÿºÿÆÿÀÿ¸ÿÁÿÃÿºÿµÿ»ÿ²ÿÀÿ¿ÿ·ÿ¿ÿ¸ÿºÿÃÿÍÿÍÿÉÿÅÿ¿ÿ¿ÿ¶ÿ¿ÿ¼ÿ¿ÿ½ÿµÿ¶ÿÃÿÇÿÃÿºÿÀÿ³ÿºÿÀÿ¿ÿ¼ÿ°ÿÉÿ»ÿ»ÿ³ÿ¶ÿ¯ÿµÿ¼ÿ³ÿ³ÿÉÿÉÿÈÿÀÿ¾ÿÃÿÀÿµÿ±ÿ¹ÿÀÿÀÿÀÿ¼ÿ°ÿºÿ¼ÿ»ÿ³ÿ¯ÿ®ÿÃÿÀÿÅÿ¸ÿÈÿ³ÿ¸ÿÄÿ·ÿ¼ÿÂÿ»ÿ´ÿ³ÿ£ÿ¾ÿ¶ÿ°ÿ»ÿ³ÿªÿµÿ»ÿ¸ÿÄÿÉÿÁÿÃÿÁÿµÿÁÿÅÿ¾ÿÊÿÆÿ´ÿ­ÿ¹ÿÁÿºÿºÿ·ÿ²ÿ³ÿ¶ÿ°ÿ°ÿÅÿ§ÿªÿ½ÿ±ÿ²ÿ§ÿ¶ÿ»ÿ¯ÿ´ÿºÿÄÿÅÿ¾ÿ­ÿºÿ¯ÿ¼ÿ¼ÿ¶ÿ³ÿ²ÿÀÿÀÿ²ÿÀÿÂÿ¶ÿ¶ÿ¹ÿ¼ÿºÿ½ÿ¿ÿ»ÿ¾ÿ¾ÿ·ÿºÿ¿ÿ³ÿ²ÿµÿ¸ÿ»ÿ¯ÿÇÿºÿ¹ÿÂÿ¶ÿ¸ÿµÿ¼ÿ»ÿÌÿÄÿªÿ³ÿ­ÿ¼ÿ¿ÿ¹ÿ¯ÿ·ÿ´ÿÁÿ´ÿ»ÿÂÿ´ÿ±ÿ´ÿ¬ÿ­ÿÄÿÇÿ½ÿÁÿÈÿÊÿºÿ¸ÿ·ÿ´ÿ¦ÿ³ÿ®ÿµÿ¸ÿµÿºÿÍÿ·ÿ½ÿÊÿÃÿ¼ÿÓÿÏÿÇÿ¤ÿ«ÿ¾ÿ¸ÿ·ÿ´ÿ°ÿÆÿ¾ÿ¯ÿÀÿÆÿÃÿµÿ¸ÿÂÿÃÿ¼ÿ²ÿ¸ÿÈÿÉÿ¿ÿÀÿ¸ÿ¯ÿ©ÿ¤ÿ¹ÿÅÿ¶ÿ´ÿÂÿ¼ÿ¯ÿµÿ¼ÿ»ÿ¼ÿÊÿ½ÿ¨ÿ³ÿÉÿ¸ÿ¶ÿ¶ÿµÿ­ÿ«ÿÁÿÃÿ¿ÿÏÿºÿÄÿ»ÿÍÿ·ÿ´ÿ½ÿ·ÿ±ÿÇÿÂÿ³ÿ¹ÿ¼ÿºÿ½ÿ¶ÿ§ÿ½ÿÆÿ¼ÿÀÿÁÿ»ÿºÿÀÿÁÿ¼ÿ·ÿ»ÿ½ÿ­ÿ¹ÿÂÿÂÿ¶ÿ¾ÿÀÿ±ÿ¹ÿ¾ÿ¹ÿ¾ÿ³ÿ¶ÿ²ÿÍÿÄÿ¿ÿ¿ÿÀÿ¹ÿÈÿÀÿ¼ÿÔÿÍÿÇÿµÿ»ÿ»ÿ±ÿ´ÿ·ÿµÿ¸ÿºÿ´ÿ¼ÿÀÿÆÿÇÿ½ÿ»ÿÁÿ¼ÿ·ÿÀÿ¿ÿ·ÿ¹ÿ¼ÿÇÿ½ÿ¯ÿ¹ÿ´ÿÅÿ·ÿ°ÿÄÿÀÿ°ÿ³ÿ³ÿ¼ÿ·ÿ´ÿÀÿ°ÿ¾ÿÄÿ¼ÿÑÿ·ÿÀÿÁÿÆÿ¶ÿÊÿ¼ÿºÿµÿ¸ÿ¿ÿ¸ÿÁÿ»ÿ¹ÿ­ÿ¯ÿ´ÿ¸ÿÀÿ½ÿ·ÿ¹ÿ»ÿºÿ¶ÿ·ÿ¼ÿºÿ¼ÿ»ÿ»ÿ¶ÿ¾ÿ¸ÿ´ÿºÿ´ÿ±ÿ¶ÿ·ÿ´ÿ»ÿ¼ÿ»ÿ¾ÿÄÿ¦ÿ½ÿ´ÿ¹ÿµÿ§ÿÆÿ²ÿ¾ÿ³ÿ¼ÿ»ÿÎÿ°ÿ¬ÿ±ÿ³ÿ·ÿÄÿ¼ÿ¾ÿ½ÿ»ÿ½ÿ·ÿ¼ÿÄÿÁÿ»ÿ¸ÿºÿ»ÿ´ÿ¹ÿ¿ÿµÿ¼ÿ¿ÿºÿ»ÿÄÿ¹ÿºÿ¹ÿÆÿ·ÿ¾ÿªÿÁÿÁÿÀÿÀÿ«ÿÉÿËÿ´ÿºÿ¾ÿ²ÿ¯ÿ»ÿ»ÿµÿÈÿÆÿÑÿÌÿ±ÿ°ÿ¬ÿ²ÿÀÿÅÿ¾ÿÄÿÀÿ½ÿ¹ÿ»ÿÄÿÁÿ½ÿÁÿËÿÀÿ¶ÿ¿ÿ¼ÿÍÿÅÿ´ÿ¶ÿµÿ¶ÿ©ÿ¾ÿ«ÿÁÿÍÿÃÿÂÿ³ÿ¼ÿ×ÿÃÿ¨ÿ¶ÿ·ÿÂÿ²ÿÃÿ¹ÿ´ÿÉÿºÿ²ÿÃÿÊÿ¿ÿ±ÿ²ÿÁÿ¾ÿ¯ÿ¶ÿÂÿÃÿ¿ÿºÿ¼ÿ¼ÿ¹ÿÁÿÆÿÄÿÌÿÉÿÂÿ¼ÿÃÿÉÿÈÿÃÿÄÿ¹ÿ»ÿÅÿ£ÿ¸ÿ¶ÿ¹ÿ«ÿ®ÿ±ÿÉÿ ÿ¿ÿ²ÿÁÿ¸ÿ´ÿ»ÿ½ÿºÿ´ÿ°ÿ¼ÿÁÿ¿ÿ¸ÿºÿ¾ÿ¼ÿ½ÿ¼ÿºÿ¼ÿ»ÿ´ÿ¶ÿÀÿ¶ÿ¯ÿ²ÿ´ÿºÿ»ÿ¼ÿ·ÿµÿ¼ÿÃÿ¶ÿ´ÿ«ÿ³ÿÇÿ»ÿÄÿÆÿÃÿºÿ·ÿÅÿÀÿµÿ·ÿ¿ÿ¿ÿÄÿÀÿ¯ÿ®ÿ©ÿ´ÿ´ÿÉÿÆÿ¹ÿÀÿ¿ÿ·ÿ¯ÿ°ÿ½ÿºÿ»ÿÉÿÇÿÉÿÆÿµÿ»ÿÂÿÖÿÄÿÄÿ§ÿ´ÿ°ÿ®ÿÆÿ»ÿ§ÿ¾ÿÂÿÅÿÂÿ¹ÿ°ÿ¹ÿ»ÿ¸ÿµÿ¿ÿ¹ÿÅÿ¼ÿµÿÁÿÍÿÂÿ¹ÿµÿµÿ½ÿ¿ÿÀÿÀÿ½ÿÄÿËÿÇÿÃÿÄÿÆÿÁÿ¶ÿ±ÿºÿ¸ÿ³ÿÃÿÅÿºÿ°ÿ¾ÿÂÿ¹ÿ·ÿ½ÿ¸ÿÆÿÂÿÇÿ¼ÿ¾ÿ¸ÿ¾ÿ¿ÿ¹ÿÀÿÁÿ¹ÿ·ÿ¹ÿ¼ÿÅÿÆÿÀÿ¾ÿºÿ¼ÿÊÿºÿ¼ÿ´ÿ¿ÿ³ÿÁÿ·ÿ·ÿ½ÿÑÿÂÿ°ÿÊÿ­ÿ©ÿÁÿÉÿÀÿÅÿÂÿ½ÿÁÿÁÿ¾ÿ·ÿ·ÿ¶ÿ±ÿ´ÿÂÿÄÿÅÿÌÿÅÿ¹ÿ¸ÿÂÿÀÿ¸ÿ°ÿ¼ÿÀÿÆÿÇÿ¼ÿ´ÿ°ÿºÿºÿ¡ÿ­ÿÀÿÃÿÆÿºÿ¸ÿ¹ÿ·ÿÃÿ¹ÿºÿ´ÿ´ÿµÿ²ÿ´ÿ³ÿ·ÿ½ÿ³ÿ­ÿ¶ÿ¹ÿ´ÿ´ÿÀÿÈÿ»ÿ¬ÿ°ÿ³ÿ´ÿ¼ÿ£ÿºÿÈÿÄÿ±ÿÈÿªÿ´ÿ§ÿ¡ÿ²ÿ¼ÿÀÿ«ÿ¿ÿÅÿ¿ÿÄÿÈÿÂÿ¹ÿ·ÿ¶ÿ¶ÿ¸ÿ°ÿ¶ÿÂÿºÿ¬ÿ¶ÿ­ÿ²ÿ­ÿ³ÿÈÿ³ÿ¼ÿ²ÿ¼ÿ¯ÿ­ÿ©ÿ­ÿ©ÿ³ÿ¼ÿ¶ÿ»ÿ¾ÿ¶ÿ©ÿ¹ÿÄÿ¼ÿ½ÿ±ÿ²ÿ²ÿ·ÿ·ÿºÿ±ÿ£ÿ·ÿ°ÿ½ÿ·ÿ¼ÿ»ÿ½ÿÈÿ°ÿ´ÿ¼ÿ²ÿÆÿÁÿ¶ÿ´ÿ­ÿ´ÿ¶ÿ°ÿ¹ÿÁÿ»ÿ¿ÿÁÿµÿÆÿµÿ±ÿ¼ÿ¸ÿ¹ÿÄÿ½ÿÌÿÃÿÄÿÂÿÂÿ±ÿ¿ÿÁÿ¼ÿ¸ÿ¿ÿ»ÿ·ÿ²ÿ°ÿ±ÿ°ÿ®ÿ´ÿ´ÿ«ÿ°ÿ³ÿ½ÿºÿ¼ÿ¹ÿÃÿ©ÿ¸ÿ»ÿ¹ÿ¿ÿ´ÿ¸ÿÈÿËÿ·ÿ¹ÿºÿ´ÿ¾ÿÃÿ¼ÿ¶ÿ´ÿ·ÿ¶ÿ®ÿ­ÿ½ÿÇÿµÿ¾ÿÈÿ´ÿ¿ÿ°ÿ¬ÿÉÿ±ÿ¹ÿ¾ÿ¼ÿ¾ÿ¼ÿÅÿÆÿµÿ³ÿµÿ¶ÿ¼ÿ»ÿµÿµÿ¶ÿ¼ÿÁÿ´ÿµÿµÿ·ÿ·ÿµÿ¼ÿ´ÿ¦ÿ·ÿ¹ÿ¾ÿºÿ²ÿºÿ¹ÿÁÿÄÿ»ÿºÿºÿ³ÿ´ÿ½ÿ¸ÿ·ÿ·ÿ¸ÿ¾ÿÍÿºÿÃÿÀÿ²ÿ´ÿÂÿÁÿºÿ±ÿ»ÿ¶ÿ¸ÿ²ÿ­ÿ¬ÿ°ÿ¸ÿ²ÿ®ÿºÿ¹ÿ±ÿ³ÿ¼ÿ¿ÿ­ÿ½ÿ©ÿ½ÿ¦ÿ¯ÿ¬ÿ¯ÿÀÿµÿªÿ¨ÿ¦ÿ¬ÿ¾ÿÃÿ·ÿ¹ÿºÿ¸ÿÀÿ°ÿ²ÿ±ÿ´ÿ¦ÿ´ÿ³ÿ´ÿ¸ÿ¶ÿ¹ÿ»ÿµÿÀÿ¾ÿ­ÿ­ÿºÿºÿ³ÿ´ÿ±ÿ±ÿ©ÿ®ÿ¥ÿ«ÿ´ÿ©ÿªÿªÿ¬ÿ½ÿºÿ¤ÿ¨ÿ±ÿ¯ÿ©ÿ«ÿ¸ÿÂÿ¿ÿ¿ÿºÿ¼ÿ¸ÿ¶ÿ°ÿ¼ÿµÿ±ÿ¸ÿ§ÿ¸ÿ¸ÿ®ÿªÿ±ÿ¶ÿ°ÿ¯ÿ¹ÿ¹ÿ±ÿ³ÿ·ÿÂÿÇÿ¿ÿ»ÿ·ÿ»ÿÆÿ¯ÿ±ÿ·ÿÿÿ³ÿ¿ÿÂÿÁÿ¸ÿ¸ÿºÿ¯ÿ°ÿ´ÿªÿ½ÿ¹ÿ§ÿºÿ¯ÿ»ÿ´ÿ³ÿ¨ÿ®ÿ¸ÿÀÿÄÿ½ÿ©ÿÿºÿ¸ÿ»ÿ½ÿ¯ÿ¹ÿ±ÿÏÿ¿ÿ¦ÿ§ÿ¶ÿ¯ÿ³ÿ¼ÿ´ÿ¶ÿÄÿÂÿ»ÿ°ÿ±ÿ¿ÿºÿ¾ÿ·ÿ¿ÿ·ÿ¿ÿ²ÿ¶ÿ¸ÿ¿ÿ¬ÿ¥ÿºÿ¾ÿ¶ÿ¸ÿ¿ÿ·ÿ¸ÿ¸ÿ¯ÿ°ÿÂÿ¾ÿ­ÿ²ÿ¿ÿ¹ÿ²ÿ¸ÿ¶ÿ·ÿ¿ÿ´ÿ¹ÿºÿ®ÿ¹ÿµÿÁÿÌÿ¦ÿ³ÿ²ÿ°ÿÄÿÊÿ¼ÿºÿ½ÿ³ÿ¶ÿÄÿ¶ÿºÿ¸ÿÄÿ¿ÿ³ÿµÿÂÿ½ÿ­ÿ±ÿ»ÿ³ÿ°ÿ·ÿ²ÿ´ÿ·ÿµÿ®ÿ¹ÿÃÿÅÿÎÿ´ÿÀÿ´ÿºÿ¶ÿ«ÿ¸ÿÁÿ´ÿµÿ·ÿ¶ÿ·ÿ±ÿ¾ÿ¬ÿ ÿ¢ÿ¯ÿºÿ³ÿ¶ÿ»ÿ¸ÿ²ÿ°ÿ³ÿ¯ÿµÿ®ÿ«ÿ§ÿµÿ­ÿ¾ÿÅÿ¿ÿ¾ÿÁÿ³ÿ¨ÿ·ÿ¼ÿ°ÿ¼ÿ±ÿºÿ·ÿ¹ÿ¹ÿ¿ÿ¿ÿ¾ÿÀÿÄÿ¿ÿ´ÿ³ÿ²ÿ¶ÿ¶ÿ¾ÿ»ÿ³ÿºÿºÿ¹ÿ¾ÿ¬ÿ³ÿ½ÿ½ÿÄÿÅÿ½ÿ¶ÿÂÿÇÿ¶ÿÀÿ¾ÿ¸ÿÁÿÁÿ¹ÿ²ÿ¶ÿ¸ÿ¯ÿ®ÿ¥ÿ»ÿ¨ÿ¾ÿ¸ÿ®ÿ¹ÿÂÿ¿ÿ³ÿ³ÿ»ÿ¾ÿ¼ÿ°ÿ¹ÿ°ÿ¦ÿ¾ÿ½ÿ¹ÿ¼ÿºÿ¶ÿ°ÿ¬ÿ²ÿÀÿÄÿºÿÅÿÕÿÃÿ¬ÿ²ÿ­ÿªÿ³ÿ±ÿ¶ÿ¿ÿ·ÿ³ÿ¼ÿ¹ÿºÿÃÿ»ÿ»ÿ¸ÿ®ÿµÿ¨ÿ§ÿ¼ÿÀÿµÿ¿ÿ´ÿ»ÿÁÿÃÿªÿ§ÿ¦ÿ®ÿºÿ¹ÿ²ÿ³ÿ¿ÿÅÿ½ÿ¹ÿ²ÿ«ÿ²ÿ¸ÿµÿ°ÿ±ÿ²ÿ²ÿ²ÿ¯ÿ±ÿ½ÿ²ÿ¸ÿ·ÿ³ÿ¶ÿ¸ÿ¹ÿºÿ½ÿ½ÿºÿ»ÿ¹ÿÅÿ¼ÿ²ÿ·ÿ¿ÿ·ÿ°ÿ³ÿ¼ÿ»ÿ¨ÿÿÏÿÑÿºÿºÿ®ÿ³ÿ·ÿ¶ÿ±ÿ®ÿ³ÿ»ÿÄÿ¿ÿ¨ÿÈÿµÿ°ÿÀÿÁÿ¶ÿ³ÿ´ÿ­ÿ±ÿ»ÿ»ÿÀÿÁÿ¾ÿÀÿ²ÿ¬ÿ¹ÿÄÿÃÿ´ÿ´ÿ¾ÿÉÿ¾ÿ°ÿ®ÿ£ÿ¨ÿ³ÿ°ÿ®ÿ·ÿ»ÿ³ÿ°ÿ¸ÿ·ÿ¼ÿ¾ÿ¾ÿ»ÿºÿ¿ÿ»ÿ¶ÿ»ÿÉÿÀÿÂÿÄÿÀÿ¹ÿºÿ»ÿ»ÿÁÿ»ÿ»ÿ´ÿÆÿÇÿÂÿ®ÿ¬ÿµÿ²ÿµÿ³ÿÆÿ«ÿÀÿ³ÿ°ÿ·ÿ½ÿ¹ÿ¹ÿÍÿÆÿ¡ÿÌÿ½ÿÑÿ²ÿ®ÿ¾ÿ¶ÿ«ÿ¶ÿ«ÿ­ÿ­ÿ¥ÿ§ÿ¨ÿ¬ÿ¯ÿ²ÿ²ÿ­ÿ¸ÿÎÿÁÿÄÿ¹ÿ´ÿ³ÿ­ÿ¶ÿÀÿ»ÿÉÿºÿÄÿ¹ÿÅÿ¾ÿÃÿÀÿ¹ÿÃÿÊÿÅÿÌÿ½ÿ±ÿ±ÿÄÿÍÿ·ÿ¯ÿÄÿÃÿÅÿ¶ÿ±ÿ±ÿ¹ÿ¼ÿ¸ÿ´ÿ²ÿ²ÿ¹ÿ¹ÿ¸ÿÇÿºÿ¶ÿ¿ÿÅÿÄÿ¿ÿ±ÿÎÿÀÿËÿ¾ÿ°ÿ²ÿ¶ÿ³ÿ°ÿªÿµÿ£ÿ¹ÿ¬ÿ°ÿ¼ÿ»ÿ·ÿ»ÿ¼ÿÁÿ²ÿÿ±ÿ±ÿ­ÿ²ÿ¯ÿ©ÿ¼ÿ®ÿ·ÿ±ÿ±ÿ±ÿ­ÿ¨ÿ¬ÿ¶ÿ©ÿ¬ÿ¯ÿ°ÿ¡ÿÿ«ÿ°ÿ©ÿ²ÿ®ÿ®ÿµÿ³ÿ¬ÿ«ÿ¥ÿ¡ÿ©ÿµÿ«ÿµÿÀÿÆÿ¿ÿ¶ÿ±ÿ´ÿ´ÿ¦ÿ¯ÿ³ÿªÿ²ÿ»ÿ¿ÿ½ÿºÿ·ÿ£ÿÿ±ÿ­ÿ±ÿ±ÿ¬ÿ¬ÿ­ÿ²ÿ¦ÿ¸ÿ©ÿ ÿ¦ÿ­ÿ¯ÿªÿ§ÿ·ÿ´ÿ½ÿ¼ÿÆÿÈÿ¾ÿ»ÿ½ÿÂÿËÿ¿ÿÀÿ°ÿ»ÿµÿ£ÿ¥ÿ·ÿ»ÿÃÿÄÿ¿ÿÀÿ¼ÿÃÿÁÿ´ÿ´ÿ¼ÿÅÿ·ÿ´ÿ¾ÿ½ÿ¹ÿµÿ·ÿ¿ÿ¼ÿ³ÿÅÿÇÿÁÿÂÿµÿ§ÿ¶ÿ¹ÿ°ÿµÿ·ÿµÿ¸ÿ»ÿ¾ÿ¿ÿÀÿÀÿ¬ÿÁÿºÿÈÿÃÿ½ÿ¼ÿ»ÿ¾ÿ»ÿ½ÿÆÿÀÿ»ÿÅÿÄÿµÿ²ÿÂÿÍÿÊÿ³ÿÁÿµÿÁÿÇÿÁÿ¿ÿµÿÃÿ¸ÿÄÿ¸ÿºÿºÿ¿ÿÄÿÆÿËÿ¾ÿ²ÿÀÿ³ÿÅÿÄÿ¹ÿ¸ÿ»ÿ¹ÿ¾ÿ»ÿÆÿÈÿÁÿÇÿÈÿÇÿÄÿºÿ·ÿÅÿ¼ÿÏÿÅÿÍÿÀÿ®ÿ°ÿ´ÿ·ÿ¹ÿ®ÿ±ÿ³ÿ¸ÿ¿ÿ½ÿºÿºÿºÿÅÿÂÿÄÿËÿÃÿ·ÿÁÿ»ÿ­ÿ¹ÿ¿ÿ¢ÿºÿÉÿÄÿÈÿÅÿÆÿ¾ÿ»ÿ½ÿ°ÿ®ÿ±ÿ»ÿ¨ÿÁÿÌÿÏÿÂÿ½ÿÃÿ¶ÿ®ÿÏÿáÿÄÿÉÿºÿºÿÀÿ¹ÿ¸ÿÂÿ¸ÿ¸ÿÇÿ¿ÿ¤ÿ´ÿ¾ÿÁÿÁÿ¿ÿ»ÿ°ÿµÿ¿ÿ¶ÿÄÿµÿÀÿ¾ÿ¼ÿÁÿÂÿ¼ÿ¾ÿ¾ÿªÿ´ÿµÿ²ÿ¹ÿ½ÿÂÿ¸ÿ±ÿÀÿ­ÿÄÿ³ÿ·ÿ®ÿÄÿÃÿ°ÿ£ÿ³ÿÁÿ²ÿ¿ÿ¶ÿ¹ÿ´ÿ¹ÿµÿ´ÿ¹ÿ¼ÿ½ÿµÿ¬ÿ»ÿ°ÿ·ÿ³ÿÈÿÇÿÁÿ½ÿ¼ÿ»ÿ¾ÿ¾ÿ»ÿÁÿ«ÿ½ÿÃÿºÿ¿ÿÉÿÇÿ¹ÿ½ÿÆÿ¹ÿºÿÌÿ¸ÿ¿ÿ»ÿºÿ±ÿ´ÿ¾ÿÂÿ¾ÿµÿ·ÿÄÿ·ÿ»ÿ³ÿ¶ÿ¹ÿ·ÿ³ÿ»ÿÀÿ³ÿ¨ÿ¸ÿÁÿ¹ÿ¸ÿ³ÿ½ÿ³ÿÀÿ½ÿ·ÿ¾ÿÁÿ·ÿ¹ÿÉÿ¼ÿ¼ÿ¿ÿÕÿ°ÿ³ÿ§ÿ´ÿ¿ÿºÿ¸ÿ·ÿ²ÿ±ÿ©ÿÊÿÓÿÏÿ¾ÿ¸ÿ¾ÿÃÿÃÿºÿ´ÿ½ÿ¸ÿ´ÿ»ÿ¿ÿÁÿÂÿ­ÿµÿÂÿ´ÿµÿÅÿÉÿ½ÿ¬ÿ­ÿÂÿÂÿ¸ÿ½ÿ¾ÿ´ÿ·ÿ´ÿ¼ÿÁÿ¸ÿ²ÿ­ÿªÿ°ÿ¾ÿµÿ¼ÿÄÿ·ÿÎÿÂÿ´ÿÂÿÌÿÈÿ¿ÿ«ÿºÿÂÿºÿ°ÿ»ÿÇÿºÿ¹ÿ­ÿµÿ¯ÿ¯ÿÂÿÈÿÃÿ©ÿ¹ÿÆÿ¼ÿÈÿÀÿ¶ÿµÿ¶ÿ¾ÿ¼ÿ´ÿ»ÿ¾ÿ²ÿÁÿ ÿ§ÿÎÿÁÿ¬ÿ»ÿºÿÃÿ½ÿµÿ»ÿÀÿ²ÿ¬ÿÃÿ¾ÿ¹ÿ¹ÿÅÿ¯ÿ¾ÿ¹ÿ¿ÿÀÿ¼ÿµÿ¸ÿºÿ¹ÿ¾ÿ¶ÿ»ÿ©ÿÿÌÿ°ÿ¸ÿÉÿ¾ÿÅÿ¹ÿ·ÿËÿÂÿ³ÿÁÿÁÿºÿÀÿ¼ÿÀÿ»ÿÇÿ¾ÿ´ÿÉÿÍÿÁÿ¹ÿºÿÀÿ¿ÿ¾ÿËÿ»ÿÎÿ·ÿ¸ÿ¼ÿ·ÿÈÿÀÿÆÿ¾ÿÃÿ»ÿ²ÿºÿÃÿÁÿ¿ÿÆÿÁÿ¾ÿÉÿÊÿµÿ»ÿ³ÿ¾ÿ¾ÿÀÿ´ÿºÿ½ÿ²ÿ¶ÿÆÿÍÿ»ÿºÿÄÿ¾ÿ¹ÿ°ÿ¹ÿ·ÿ±ÿÁÿºÿºÿÁÿ½ÿºÿÂÿÃÿ½ÿÎÿÃÿºÿ±ÿ»ÿ·ÿ¿ÿ²ÿ°ÿ²ÿ¾ÿÁÿ»ÿ®ÿ³ÿ¿ÿ½ÿ·ÿ©ÿµÿÇÿ¾ÿ¶ÿ©ÿ¾ÿ´ÿ¿ÿ¶ÿÁÿ»ÿ½ÿÂÿ·ÿ¬ÿ®ÿ·ÿÂÿ¹ÿ¸ÿÆÿÈÿËÿ¯ÿ·ÿ¾ÿÐÿÑÿ¼ÿÄÿ´ÿ­ÿªÿ¹ÿÁÿ·ÿ®ÿ§ÿ¬ÿ»ÿ¸ÿ³ÿºÿ³ÿ¶ÿ¤ÿµÿºÿ­ÿ¬ÿ°ÿ³ÿ¹ÿ¿ÿ¹ÿ»ÿ¾ÿ·ÿÍÿ¹ÿ­ÿ´ÿµÿ¨ÿ´ÿÀÿÅÿ®ÿ«ÿ°ÿ¸ÿ¾ÿÁÿÀÿ¹ÿ¾ÿÀÿ½ÿÁÿ¶ÿ¹ÿ»ÿ½ÿ´ÿ¹ÿ·ÿ¶ÿ¶ÿ±ÿ¡ÿªÿ§ÿ©ÿºÿµÿ³ÿÀÿÄÿµÿ©ÿ°ÿ«ÿ©ÿ¬ÿÆÿ£ÿ¸ÿ¾ÿ»ÿ­ÿ«ÿ¶ÿ¶ÿ±ÿ´ÿ¸ÿ·ÿ±ÿ¼ÿ¶ÿ®ÿ¼ÿÂÿ¼ÿ±ÿ®ÿ¿ÿºÿÇÿËÿ´ÿ³ÿ»ÿÊÿ³ÿºÿÂÿ­ÿ®ÿ»ÿ¬ÿ¦ÿ«ÿ¯ÿ´ÿÀÿ¼ÿ£ÿ¶ÿ¸ÿ©ÿ¹ÿ´ÿµÿÍÿÃÿÅÿÄÿºÿ½ÿµÿ±ÿ»ÿ¸ÿ·ÿºÿ¾ÿ´ÿ²ÿ¹ÿ¬ÿ°ÿ¯ÿ»ÿÇÿÂÿ¬ÿ²ÿ©ÿ«ÿ«ÿÅÿ¹ÿ´ÿÂÿÁÿºÿ²ÿ­ÿ¶ÿÀÿ»ÿµÿ¶ÿ¶ÿ²ÿ¹ÿºÿ±ÿ¯ÿ·ÿ±ÿ®ÿ¼ÿ±ÿÃÿÃÿÁÿÂÿÆÿÉÿ«ÿªÿ¶ÿ¸ÿ¼ÿÆÿ½ÿ¯ÿ²ÿ³ÿ¶ÿ´ÿ§ÿ»ÿ¸ÿ»ÿÀÿÕÿÍÿºÿ°ÿ©ÿ¾ÿ·ÿÇÿÅÿ¸ÿ¶ÿÃÿ¾ÿ¼ÿ¼ÿÇÿÆÿÀÿÁÿÀÿ»ÿ½ÿÂÿºÿ¿ÿÃÿ¸ÿ¦ÿ²ÿ¼ÿÈÿ¼ÿ¼ÿ®ÿ¸ÿÃÿ½ÿÀÿÅÿ½ÿ°ÿµÿÃÿÂÿÁÿÏÿÎÿÃÿÃÿÂÿ¹ÿ­ÿ²ÿÀÿ°ÿ´ÿËÿÄÿ©ÿ§ÿ¬ÿ²ÿ¸ÿÂÿÁÿµÿ¶ÿ¼ÿ°ÿ®ÿ²ÿÈÿÉÿÀÿ´ÿ­ÿ°ÿ¸ÿÃÿÉÿÉÿÄÿÊÿÁÿ³ÿ´ÿ¦ÿÃÿÁÿ¿ÿ¬ÿ¨ÿÁÿ³ÿ£ÿ»ÿÄÿ«ÿ¼ÿºÿÖÿÌÿÀÿµÿÂÿÈÿ½ÿÀÿÃÿ¹ÿ¹ÿ¼ÿ¯ÿ°ÿ¶ÿ¸ÿ¶ÿ¶ÿ¼ÿ¹ÿ¯ÿ¼ÿ§ÿÅÿ°ÿÅÿ¼ÿ¿ÿ¼ÿ¹ÿ»ÿ¹ÿ°ÿ·ÿ¾ÿÅÿ¿ÿµÿ½ÿºÿ¬ÿ«ÿÿÿµÿ»ÿ¿ÿ¼ÿ¹ÿ»ÿ¸ÿÇÿÅÿ½ÿ³ÿ¬ÿÂÿÅÿ°ÿ°ÿ¾ÿÃÿ¼ÿÏÿµÿ¹ÿ¸ÿÅÿÆÿÆÿ»ÿÀÿÈÿÅÿÂÿÃÿµÿ°ÿ½ÿ¾ÿ»ÿ½ÿÈÿ¾ÿ·ÿÀÿºÿ¨ÿ¸ÿÉÿ¾ÿ¼ÿÁÿ¿ÿ½ÿ½ÿ»ÿÀÿ´ÿÈÿ·ÿ·ÿ¶ÿ±ÿÀÿ¹ÿ¾ÿÀÿ¼ÿ¸ÿ¹ÿ¸ÿ»ÿÁÿ½ÿ·ÿ³ÿºÿ¿ÿ·ÿÂÿÀÿ¾ÿ±ÿ³ÿ¯ÿ²ÿ°ÿ·ÿ°ÿ°ÿ¯ÿÇÿÇÿªÿ¨ÿÀÿ¹ÿ»ÿ¼ÿÃÿ½ÿ¬ÿ»ÿÈÿÅÿ¹ÿÃÿÃÿÅÿÁÿ½ÿÀÿ»ÿ¸ÿ¶ÿ¸ÿÀÿÁÿ³ÿ»ÿ¼ÿ³ÿ¹ÿÅÿÁÿÃÿ¶ÿ¶ÿ­ÿÇÿÃÿÃÿÅÿ³ÿÇÿ·ÿÁÿµÿ·ÿ·ÿ°ÿ³ÿµÿ¼ÿ½ÿÆÿÅÿÇÿ»ÿµÿºÿ¸ÿ³ÿ³ÿ»ÿÃÿÄÿ¾ÿºÿÈÿÃÿ»ÿ´ÿ±ÿ´ÿµÿ¿ÿÅÿ³ÿÂÿ¶ÿ¼ÿÏÿ´ÿÉÿ¼ÿ°ÿºÿ·ÿÄÿÝÿÅÿ¾ÿÄÿ¸ÿ½ÿ½ÿ¶ÿÄÿÃÿÃÿ¾ÿ¹ÿ¼ÿÀÿ¿ÿÀÿËÿÍÿ¼ÿ¶ÿ½ÿµÿ¯ÿ¶ÿ¸ÿºÿÌÿ´ÿºÿ¸ÿÂÿÃÿµÿ¯ÿªÿ´ÿ ÿÿ·ÿ½ÿ½ÿ¶ÿ²ÿºÿ¹ÿ¾ÿ±ÿºÿ¬ÿ´ÿ¼ÿ¾ÿ·ÿ¹ÿ¼ÿºÿ´ÿ½ÿ¾ÿ¸ÿ¸ÿ¼ÿ¼ÿ¸ÿ¿ÿÂÿÂÿºÿ·ÿ°ÿ±ÿ«ÿªÿ±ÿ¶ÿÀÿ±ÿ´ÿ¾ÿÀÿªÿ®ÿ¹ÿ¾ÿ®ÿÆÿÅÿÇÿÌÿ²ÿµÿÀÿ¼ÿ»ÿ´ÿÂÿÃÿ´ÿ·ÿ¸ÿ¼ÿËÿ¾ÿµÿÀÿ½ÿ¸ÿÀÿ·ÿ§ÿ®ÿ¼ÿÅÿÆÿºÿ²ÿ½ÿÂÿ®ÿ¶ÿÅÿÊÿ¦ÿÌÿ­ÿµÿÄÿÏÿÑÿÂÿµÿ¼ÿ©ÿÄÿÐÿ¯ÿ¶ÿËÿ½ÿ½ÿ·ÿ·ÿ¹ÿ¾ÿ½ÿºÿÃÿ¼ÿ»ÿ³ÿ­ÿ¶ÿÂÿ¸ÿºÿ¿ÿºÿ²ÿ¬ÿ®ÿ·ÿÀÿ¸ÿ¬ÿ³ÿÁÿ´ÿºÿ»ÿÁÿ¿ÿ½ÿÆÿÄÿ¶ÿ°ÿÀÿµÿÎÿËÿ®ÿÃÿÁÿÇÿÖÿ±ÿÊÿÃÿºÿ¾ÿ½ÿ¼ÿ²ÿ¿ÿ´ÿ½ÿÉÿÅÿºÿ¹ÿºÿ»ÿ»ÿ»ÿ·ÿ¼ÿ¾ÿ»ÿ¼ÿ¾ÿÀÿ¹ÿ·ÿ»ÿ·ÿ¹ÿ¶ÿ³ÿ²ÿ²ÿ¼ÿ¸ÿ¹ÿ¾ÿ¹ÿ¼ÿ»ÿ¶ÿ¾ÿÁÿ²ÿ´ÿ»ÿÅÿÅÿ·ÿ¸ÿÀÿ¹ÿÈÿÅÿ¯ÿÎÿÃÿºÿ·ÿÂÿÄÿ½ÿÂÿÃÿ½ÿÅÿ¾ÿ¶ÿ¿ÿÅÿÂÿÆÿÇÿÅÿÄÿ¿ÿÀÿÂÿ¹ÿ¸ÿ½ÿºÿ¾ÿºÿ­ÿ¾ÿ½ÿËÿ¾ÿÆÿÒÿÁÿ»ÿÀÿÁÿ½ÿ¾ÿ·ÿ¹ÿÄÿ½ÿ¼ÿÊÿÔÿ¾ÿ½ÿÂÿÁÿ¿ÿÇÿÀÿÅÿÃÿÃÿºÿ±ÿ¾ÿ¼ÿ¹ÿ¸ÿ¸ÿ³ÿ·ÿ¾ÿ½ÿºÿ¸ÿºÿ¿ÿºÿ¶ÿ¿ÿÀÿ¾ÿ¾ÿÀÿ¼ÿÁÿ¸ÿ«ÿ¼ÿ®ÿ¿ÿ¶ÿ¼ÿ¸ÿ»ÿ½ÿ°ÿÃÿºÿ­ÿ½ÿ²ÿ¶ÿÃÿ²ÿÂÿ·ÿµÿÃÿ¾ÿ¾ÿÊÿµÿ®ÿ·ÿ¹ÿ¾ÿ½ÿ¸ÿÆÿÆÿ½ÿ¼ÿ´ÿ¹ÿÂÿÂÿÄÿ½ÿ·ÿ½ÿ¾ÿ½ÿ¹ÿ²ÿ¹ÿÂÿµÿ¸ÿ°ÿ®ÿ³ÿ¯ÿ­ÿ¼ÿ»ÿ¹ÿºÿ¾ÿµÿ·ÿ­ÿÁÿÇÿ¹ÿ»ÿÃÿ»ÿ¹ÿÃÿ¦ÿµÿÆÿ¹ÿÆÿÅÿ»ÿ»ÿ´ÿ°ÿ·ÿÆÿ¼ÿ¾ÿ½ÿ³ÿ±ÿ»ÿ»ÿºÿ¿ÿ¶ÿ¶ÿ¼ÿ¸ÿ³ÿºÿÉÿ®ÿªÿÿ¹ÿ¾ÿ¯ÿµÿ»ÿÁÿ¹ÿ¶ÿÈÿ¯ÿ±ÿÌÿËÿ»ÿ°ÿ¾ÿÆÿ¹ÿ·ÿ·ÿ¾ÿÅÿÁÿÈÿ¼ÿÀÿ·ÿ¾ÿÃÿ¹ÿ¸ÿ¸ÿ¾ÿÅÿ¹ÿµÿÀÿÃÿ¿ÿ¸ÿ½ÿÅÿÀÿÀÿ¿ÿ¹ÿ­ÿ½ÿ¼ÿ±ÿ¼ÿ¶ÿ¶ÿ±ÿµÿ©ÿ¼ÿÉÿªÿ´ÿ¯ÿ·ÿÆÿªÿÀÿµÿ½ÿ³ÿ¹ÿ·ÿ¼ÿ½ÿÂÿ»ÿ±ÿ´ÿ¼ÿ¸ÿ¶ÿ¹ÿÀÿÅÿ¼ÿºÿÂÿ½ÿ²ÿµÿ¹ÿ®ÿ¬ÿ´ÿ·ÿ¾ÿ½ÿ¾ÿ¾ÿ³ÿ¸ÿ¾ÿ¼ÿ¼ÿ·ÿ±ÿÇÿ¼ÿ¿ÿÄÿ¾ÿÀÿ°ÿÁÿ¾ÿ¯ÿÀÿ¾ÿ·ÿÉÿÐÿÂÿ¼ÿÊÿÆÿ³ÿºÿ¿ÿÁÿÄÿ¾ÿµÿ´ÿ¹ÿÁÿÁÿ¼ÿ¹ÿ­ÿºÿÂÿÈÿ»ÿ½ÿÁÿ²ÿ®ÿËÿÎÿÊÿÃÿÆÿ¿ÿÎÿ»ÿ»ÿ·ÿ»ÿ¿ÿ¯ÿÊÿ±ÿ·ÿ­ÿÁÿ¿ÿÌÿÉÿ³ÿ®ÿ½ÿÄÿÎÿÂÿ¹ÿÃÿ¼ÿ²ÿ¸ÿÀÿÄÿÆÿÅÿÅÿÌÿ»ÿ¼ÿ¹ÿ»ÿÃÿ¸ÿÅÿÇÿÈÿ¾ÿµÿÅÿÅÿ¶ÿ½ÿ¿ÿ¬ÿ¼ÿºÿÅÿ½ÿ³ÿ²ÿ¯ÿ´ÿ´ÿ´ÿ´ÿ¶ÿ³ÿ³ÿ¶ÿ¶ÿÀÿÃÿ¸ÿÂÿÑÿÂÿ²ÿÂÿÆÿµÿ¹ÿÅÿÎÿ¼ÿÁÿ­ÿ¸ÿ¿ÿÇÿµÿºÿ­ÿÀÿ·ÿÁÿ¶ÿ¾ÿ³ÿÒÿÍÿ¸ÿ¸ÿ¹ÿµÿ»ÿÇÿÂÿÄÿÃÿºÿ¾ÿÀÿ¾ÿ¹ÿ¾ÿ¶ÿ·ÿ¸ÿ¾ÿÁÿÃÿ¸ÿ¨ÿ¶ÿ¾ÿÿ©ÿ¾ÿ¹ÿ¼ÿ¬ÿ°ÿ³ÿµÿÊÿ´ÿ©ÿ¦ÿ°ÿ¶ÿµÿ´ÿ¹ÿºÿµÿ´ÿµÿ³ÿ³ÿ±ÿÿ¨ÿ°ÿ»ÿÇÿÉÿ²ÿ¬ÿ·ÿºÿ°ÿ¶ÿ±ÿÄÿÆÿ±ÿ½ÿ©ÿ©ÿ­ÿ´ÿ³ÿ°ÿ¾ÿ¿ÿ²ÿÅÿÓÿÅÿ½ÿÀÿµÿªÿ´ÿµÿ­ÿ°ÿ°ÿ®ÿ¹ÿ®ÿ¶ÿ²ÿ«ÿ¸ÿ´ÿ³ÿ³ÿÄÿºÿ²ÿ±ÿ»ÿ¹ÿÃÿÂÿ°ÿ·ÿÅÿ¼ÿ¨ÿ±ÿ¼ÿ²ÿ´ÿÃÿÂÿ¸ÿ¼ÿ±ÿ»ÿ³ÿÊÿºÿ²ÿÄÿÄÿ´ÿ»ÿÀÿÁÿÆÿ´ÿ°ÿ®ÿÀÿ¸ÿ»ÿ¶ÿ´ÿ«ÿ¨ÿ°ÿÃÿÈÿ³ÿ¬ÿ´ÿ½ÿÁÿ·ÿÄÿ½ÿ¼ÿ¾ÿµÿ´ÿÂÿµÿÄÿÅÿµÿµÿ³ÿÈÿÅÿºÿ½ÿÁÿ¹ÿµÿ¥ÿ±ÿ·ÿ¶ÿÈÿÇÿ»ÿ³ÿ³ÿµÿ¬ÿ­ÿ¨ÿ°ÿ¶ÿ±ÿ¼ÿ¶ÿ½ÿ½ÿ¿ÿÇÿÂÿºÿ¾ÿÂÿ³ÿ½ÿÂÿµÿ³ÿ¼ÿºÿ´ÿ¼ÿºÿ°ÿÁÿ¾ÿ©ÿºÿ²ÿÀÿËÿÿ±ÿÁÿ®ÿ«ÿ¸ÿ¸ÿ·ÿ¹ÿÉÿÆÿ­ÿ¥ÿ´ÿ¾ÿÀÿÆÿÁÿ³ÿ»ÿ¸ÿ¨ÿ°ÿÉÿ·ÿ¶ÿ®ÿ¶ÿ³ÿ«ÿ¶ÿ¼ÿ¹ÿµÿ¸ÿºÿºÿ»ÿºÿ¾ÿ¿ÿ¾ÿ½ÿ»ÿÂÿÁÿ®ÿ®ÿÂÿÀÿÃÿ©ÿÆÿ¨ÿ¥ÿ¨ÿÃÿÍÿÀÿ²ÿ§ÿªÿ®ÿ¤ÿªÿ´ÿ±ÿ¯ÿ±ÿ°ÿ¹ÿ¶ÿ©ÿ¬ÿ´ÿ½ÿ®ÿ½ÿ³ÿ¶ÿ¬ÿªÿ­ÿ»ÿ¸ÿ¾ÿÂÿ¸ÿ³ÿ´ÿÀÿÃÿ¹ÿÄÿÃÿ¹ÿ·ÿÄÿÀÿÅÿ®ÿ¶ÿÄÿ¸ÿ¥ÿ­ÿ°ÿ°ÿ¨ÿ®ÿÁÿ»ÿ¬ÿ±ÿ¾ÿ»ÿ¯ÿ¯ÿ«ÿ´ÿ´ÿºÿ¾ÿ¶ÿ«ÿÆÿ¼ÿÄÿ¸ÿ»ÿ³ÿ¡ÿ­ÿ²ÿ¯ÿ·ÿ»ÿ¸ÿ¹ÿ´ÿ±ÿÁÿ¶ÿ½ÿºÿºÿ»ÿ¸ÿ³ÿ¼ÿ¬ÿ¹ÿ¼ÿÀÿ¿ÿ³ÿ¶ÿÀÿ¼ÿ³ÿ´ÿ»ÿ³ÿ®ÿ±ÿ¦ÿ¥ÿ´ÿ¾ÿ´ÿÈÿÎÿ¶ÿ½ÿ²ÿªÿ¶ÿ¼ÿ·ÿ°ÿ­ÿ¸ÿÃÿ·ÿµÿ¾ÿ·ÿÿ¯ÿ¶ÿ·ÿ²ÿ­ÿ·ÿ¸ÿ±ÿ°ÿ±ÿ·ÿ¹ÿ³ÿ¬ÿ¬ÿ¹ÿ¸ÿ£ÿ¯ÿ«ÿ¬ÿ¹ÿÎÿ¾ÿ¸ÿªÿ·ÿ¹ÿ¸ÿ¹ÿ´ÿ´ÿ¹ÿ¼ÿ¿ÿ®ÿ´ÿ¶ÿ²ÿ½ÿ°ÿÏÿµÿµÿ´ÿ°ÿ¤ÿµÿ¿ÿ»ÿ¶ÿµÿ¼ÿºÿ²ÿºÿ¼ÿÁÿ°ÿÀÿ¹ÿÄÿ½ÿ«ÿ³ÿ³ÿ¶ÿ¶ÿ´ÿ½ÿÄÿ¼ÿ¸ÿ¶ÿ´ÿ½ÿ¹ÿµÿ³ÿªÿ°ÿ·ÿ¼ÿ´ÿ²ÿ«ÿ¦ÿ«ÿ«ÿ´ÿÍÿ¹ÿ°ÿºÿÄÿÂÿ¯ÿÁÿ¸ÿ±ÿ·ÿ¾ÿºÿ°ÿ°ÿ¼ÿ¶ÿÿµÿÂÿªÿ¼ÿÅÿÄÿÂÿ²ÿ¼ÿ¶ÿ¸ÿÂÿ¾ÿ½ÿ¾ÿºÿ¹ÿ¹ÿºÿ®ÿ´ÿÂÿ¦ÿ­ÿºÿ±ÿ°ÿ­ÿ·ÿ·ÿ·ÿºÿ³ÿ·ÿÂÿ¼ÿ¼ÿ¿ÿ¿ÿ´ÿ¹ÿÁÿÀÿ¼ÿ³ÿµÿ´ÿ»ÿÂÿ°ÿ¨ÿ»ÿ¬ÿ»ÿ¼ÿ¸ÿ¶ÿ»ÿ¹ÿ¶ÿ¶ÿÁÿ¾ÿ¶ÿ¶ÿ²ÿÅÿ¿ÿ·ÿ­ÿºÿÂÿ¯ÿ¬ÿ°ÿ¸ÿ·ÿ¹ÿÀÿ½ÿ¸ÿÂÿ¼ÿºÿÄÿ´ÿÄÿÃÿ¸ÿ¿ÿºÿ¹ÿÀÿ½ÿ¯ÿ­ÿ¾ÿ¶ÿªÿÃÿ°ÿ·ÿ»ÿ³ÿÃÿºÿ®ÿ²ÿ¹ÿÀÿ¿ÿµÿ¾ÿ´ÿ³ÿ½ÿ»ÿ»ÿ¼ÿ·ÿ½ÿ½ÿ¾ÿÃÿÁÿ¾ÿ¸ÿ¼ÿ½ÿ¿ÿÆÿ¸ÿ±ÿ±ÿ©ÿ¦ÿ´ÿ¾ÿÁÿÀÿ¶ÿ¶ÿµÿ½ÿºÿ¾ÿ¸ÿ£ÿ²ÿ³ÿ¼ÿÂÿ¹ÿ²ÿ²ÿÅÿ®ÿ¤ÿÂÿ¡ÿ¨ÿ©ÿ­ÿ¬ÿ°ÿ¯ÿ®ÿ¼ÿ¾ÿ¸ÿ©ÿ¨ÿµÿ°ÿ±ÿ«ÿ³ÿ·ÿ»ÿÃÿÂÿ»ÿ°ÿ¤ÿ¤ÿ«ÿ¶ÿ­ÿ¿ÿ·ÿ°ÿµÿ·ÿ¼ÿÄÿ´ÿ´ÿÁÿ´ÿ¶ÿ¯ÿ¼ÿ¾ÿ³ÿ²ÿ¸ÿ¹ÿ¼ÿÆÿÃÿ»ÿÁÿ¶ÿ¸ÿ¹ÿ·ÿ»ÿ¼ÿ³ÿ±ÿÁÿ»ÿÀÿ«ÿÆÿÃÿ«ÿÁÿÅÿ½ÿÅÿÅÿ±ÿ±ÿ¢ÿÃÿÎÿ·ÿµÿ³ÿ±ÿ¼ÿ¿ÿÁÿÈÿºÿ»ÿÃÿ¿ÿµÿ»ÿ»ÿ©ÿ«ÿ½ÿÁÿ²ÿ¬ÿ­ÿÂÿÃÿ®ÿ²ÿÉÿÈÿºÿ³ÿ·ÿ¸ÿ­ÿ¸ÿ¼ÿÂÿÊÿ¿ÿÅÿ¯ÿ©ÿ´ÿ¸ÿ¸ÿ¶ÿÃÿ´ÿÁÿÃÿÀÿÄÿºÿ´ÿµÿ³ÿ³ÿ·ÿ¶ÿÿ¾ÿ·ÿ¸ÿ·ÿ¸ÿµÿºÿÊÿÇÿÃÿÄÿ¸ÿÈÿ³ÿ»ÿÂÿ¾ÿ´ÿ¯ÿ¸ÿ´ÿ§ÿ¹ÿ§ÿ­ÿ°ÿ«ÿ­ÿ·ÿ¿ÿ¸ÿ²ÿÌÿÍÿÄÿ¿ÿ´ÿ²ÿ¼ÿ¾ÿ´ÿ¸ÿ¶ÿÈÿ¶ÿÀÿ´ÿ¿ÿ¼ÿ¸ÿÆÿÐÿÆÿ¹ÿ¦ÿ¼ÿ½ÿÀÿÄÿÂÿ¼ÿ´ÿ¯ÿ¹ÿ¾ÿ®ÿ½ÿºÿ±ÿ²ÿ¸ÿ¼ÿ»ÿ´ÿ»ÿÀÿÅÿ¼ÿªÿ²ÿ¾ÿ¿ÿÁÿÄÿ¼ÿÅÿªÿ°ÿ»ÿ³ÿ¬ÿ³ÿµÿ®ÿ·ÿ§ÿ­ÿ¡ÿªÿ·ÿµÿ­ÿ­ÿ¯ÿµÿ£ÿ£ÿ¥ÿ©ÿ¦ÿ¦ÿ«ÿ±ÿ³ÿ®ÿ¿ÿÂÿ°ÿ­ÿ­ÿ§ÿ­ÿ¹ÿ¯ÿ¶ÿ¶ÿ·ÿ¥ÿÿ°ÿ¹ÿªÿ²ÿ¾ÿÅÿªÿºÿ·ÿ¯ÿ©ÿ£ÿ¢ÿ«ÿ°ÿÿ¬ÿ¼ÿÂÿÅÿ¾ÿ´ÿ°ÿ°ÿµÿ°ÿ®ÿ¦ÿ±ÿ¾ÿÄÿÁÿ´ÿ«ÿ´ÿºÿ©ÿ³ÿÀÿÂÿ¹ÿ°ÿ³ÿ°ÿ°ÿ­ÿªÿ«ÿ¶ÿ¹ÿ±ÿµÿ±ÿ¹ÿÂÿºÿ»ÿ¿ÿ¸ÿ²ÿ·ÿ½ÿÇÿ¿ÿ­ÿÂÿÄÿÈÿÄÿ´ÿ²ÿÃÿ»ÿÉÿ½ÿ¼ÿ¾ÿÁÿ¾ÿ³ÿ­ÿ©ÿ²ÿÓÿÁÿ¸ÿ²ÿ·ÿ¹ÿ®ÿ¬ÿ²ÿ²ÿµÿÁÿÃÿÁÿµÿ²ÿÈÿ¼ÿ­ÿ¹ÿ½ÿ½ÿÉÿÄÿ·ÿ½ÿ¸ÿ½ÿÆÿÉÿÀÿÆÿÄÿÃÿÃÿÁÿÐÿÅÿ¾ÿ¾ÿ¾ÿ¾ÿÁÿ¼ÿ³ÿ·ÿÅÿ³ÿ®ÿÏÿÒÿÇÿÂÿÂÿ¿ÿ½ÿ¼ÿ»ÿÍÿ¶ÿµÿÄÿÂÿ»ÿÃÿÆÿºÿ®ÿ¨ÿµÿ´ÿ®ÿ±ÿ¼ÿÂÿ¾ÿ·ÿÀÿ·ÿ½ÿÄÿÃÿÀÿ¸ÿ¾ÿÊÿ¼ÿ¼ÿÍÿ³ÿÈÿÏÿ±ÿ¿ÿÃÿ´ÿ¾ÿ±ÿ·ÿÃÿ¿ÿ²ÿ¶ÿ¸ÿ³ÿ°ÿ´ÿ·ÿÃÿÀÿ½ÿµÿ¾ÿ¹ÿ¾ÿÃÿ¾ÿÀÿÇÿÁÿ·ÿ§ÿ¬ÿ¿ÿÄÿÈÿÀÿ»ÿÃÿ¶ÿ³ÿ³ÿ½ÿ­ÿ»ÿ¼ÿ½ÿ´ÿ¯ÿ¼ÿ¾ÿ¸ÿ¸ÿÃÿËÿ¾ÿ¶ÿ»ÿ½ÿ½ÿÃÿÂÿ±ÿ«ÿÅÿ¾ÿÂÿ¾ÿºÿ´ÿ´ÿ¿ÿÄÿ»ÿºÿ¸ÿ½ÿÀÿ¶ÿ¸ÿ¹ÿ»ÿÀÿÁÿÁÿÀÿ¸ÿªÿ´ÿ¶ÿ´ÿÁÿÁÿ¾ÿ¾ÿµÿ±ÿ´ÿ¥ÿ¥ÿ ÿ¹ÿºÿ»ÿ»ÿ¶ÿ»ÿÃÿ´ÿ³ÿÁÿ¾ÿ¶ÿ½ÿÃÿ¶ÿ·ÿ¸ÿ¬ÿ«ÿ¶ÿ²ÿ°ÿ¿ÿ»ÿ½ÿÅÿÂÿ»ÿ¸ÿµÿ·ÿ¼ÿ·ÿ­ÿ¬ÿÀÿ½ÿ±ÿ¬ÿ¾ÿÈÿÁÿ¼ÿ¾ÿ¸ÿÀÿÇÿÆÿ¿ÿÎÿ½ÿ²ÿ´ÿ¹ÿ¶ÿ³ÿ¶ÿ¶ÿ¾ÿ·ÿ¶ÿªÿ¼ÿ·ÿ¾ÿµÿ´ÿ¹ÿ·ÿ¹ÿ½ÿÀÿËÿÆÿ´ÿºÿÏÿ¾ÿ±ÿ¯ÿÄÿÏÿ¼ÿµÿ¾ÿ¿ÿÁÿ¿ÿÌÿ³ÿ·ÿ¯ÿ²ÿ½ÿ»ÿ¸ÿÇÿÍÿ¸ÿ¼ÿÿ·ÿºÿ³ÿ¿ÿÅÿÂÿ¼ÿ»ÿ½ÿ¾ÿ¼ÿ²ÿ·ÿ»ÿÇÿÁÿ³ÿ¶ÿ¹ÿ¸ÿÀÿÊÿÄÿ³ÿ«ÿ¹ÿ¬ÿ°ÿºÿ¾ÿÂÿÊÿÁÿ¯ÿ³ÿºÿµÿµÿ³ÿ¬ÿ¹ÿºÿ±ÿµÿºÿ·ÿÎÿÈÿ·ÿ³ÿÁÿÍÿÆÿÀÿÀÿ²ÿÉÿ°ÿ½ÿ»ÿºÿÇÿ¿ÿ¸ÿ·ÿºÿÅÿÊÿÁÿ®ÿÀÿÃÿ·ÿ¶ÿÁÿ¿ÿËÿÂÿ½ÿ½ÿ³ÿ­ÿµÿ¾ÿ±ÿ¶ÿ¸ÿ·ÿ¼ÿ­ÿ¯ÿ¸ÿÀÿ½ÿºÿ¾ÿ¿ÿ´ÿ³ÿÊÿÊÿÈÿÇÿ½ÿµÿÌÿ¾ÿ¿ÿÁÿºÿ­ÿ²ÿ»ÿ¶ÿÃÿ¾ÿ±ÿ²ÿ°ÿ¹ÿÀÿÀÿ¾ÿºÿÃÿ¶ÿ°ÿÃÿÃÿ²ÿ»ÿ¾ÿ¿ÿÈÿ»ÿ¸ÿÇÿºÿÀÿºÿÂÿ¼ÿµÿ»ÿÁÿ¼ÿ½ÿ½ÿ¯ÿ´ÿ½ÿÏÿÄÿ·ÿÉÿËÿ¿ÿÄÿ»ÿ¼ÿ¶ÿ®ÿºÿËÿÉÿÇÿÎÿÂÿ¿ÿÂÿÍÿÂÿ¼ÿ¿ÿÍÿºÿ¨ÿ¦ÿ²ÿ¶ÿ»ÿÁÿ»ÿÍÿÂÿ¾ÿ¸ÿÉÿÃÿ´ÿ³ÿ·ÿ°ÿ¸ÿ·ÿ¶ÿ¸ÿ¹ÿ¼ÿÀÿ¾ÿ½ÿÅÿÀÿ¼ÿÇÿÌÿ¹ÿÁÿ¶ÿ¿ÿÇÿ»ÿ»ÿ¾ÿºÿ¹ÿ¿ÿ¿ÿ±ÿ©ÿ·ÿºÿÅÿ»ÿ»ÿ®ÿ¼ÿºÿ±ÿÃÿÀÿÂÿÈÿÅÿ¹ÿ¶ÿ»ÿ¶ÿ¼ÿ½ÿ»ÿ«ÿ»ÿ«ÿ«ÿ¶ÿÉÿ¶ÿ¸ÿÄÿÄÿ·ÿ´ÿ¸ÿ·ÿ¶ÿ·ÿ³ÿºÿ»ÿ´ÿ°ÿ½ÿ»ÿ¹ÿ·ÿÂÿºÿ´ÿµÿ¸ÿ¸ÿ»ÿ¾ÿÀÿ¼ÿ³ÿ½ÿÈÿ¬ÿ±ÿ¾ÿÐÿ¤ÿ¹ÿ³ÿ±ÿ¶ÿ¥ÿ©ÿµÿ²ÿµÿ°ÿ®ÿ¶ÿ´ÿ³ÿ¾ÿ¶ÿµÿ¸ÿÂÿÂÿ¶ÿÀÿ½ÿ®ÿºÿªÿÿÿ«ÿ¼ÿÈÿ»ÿµÿ­ÿ¢ÿ¥ÿÿ¬ÿºÿ¾ÿ¾ÿºÿºÿ²ÿ¨ÿ°ÿ¯ÿºÿ·ÿ·ÿ¾ÿ·ÿ·ÿ¸ÿ½ÿÀÿ»ÿ¿ÿÂÿ¾ÿ¶ÿ¶ÿÉÿÁÿÇÿ«ÿÅÿµÿ¼ÿ¸ÿÄÿ¯ÿÅÿÁÿ®ÿ±ÿ®ÿ«ÿ´ÿ¹ÿ¾ÿÂÿ»ÿ¯ÿ³ÿ»ÿ¸ÿÇÿÁÿ±ÿÍÿÌÿÂÿ¸ÿºÿÇÿÀÿ¸ÿ½ÿµÿ­ÿ¼ÿÃÿ±ÿ±ÿ¿ÿµÿ»ÿ¼ÿÀÿÅÿ¾ÿÄÿ´ÿÃÿ³ÿ³ÿ»ÿ±ÿ²ÿºÿ·ÿ½ÿÈÿ¿ÿ½ÿ¸ÿ±ÿµÿ¼ÿ»ÿ±ÿ¹ÿÁÿ°ÿ°ÿ·ÿ®ÿµÿ»ÿ³ÿÁÿÅÿ»ÿ³ÿÄÿÃÿ³ÿ²ÿÅÿÃÿ¹ÿ½ÿ¼ÿºÿÃÿ¾ÿ»ÿÆÿ¿ÿÆÿÁÿ·ÿ¦ÿ±ÿÁÿÅÿ¯ÿ´ÿÁÿÆÿµÿµÿ¸ÿÄÿÀÿÂÿÅÿÈÿÎÿÁÿ¸ÿÆÿÉÿ½ÿ½ÿÀÿÀÿÃÿÄÿºÿºÿ¼ÿ·ÿ¼ÿÐÿÀÿ³ÿ´ÿÃÿÂÿ¾ÿÌÿ¾ÿ´ÿ¯ÿ±ÿµÿÀÿ¿ÿ¶ÿ°ÿ´ÿ¸ÿ®ÿ³ÿ¶ÿªÿ¹ÿ»ÿºÿ´ÿ¹ÿ§ÿ§ÿËÿ²ÿ½ÿÂÿ´ÿµÿ¼ÿ¸ÿ¸ÿ½ÿÌÿÉÿºÿµÿ°ÿ°ÿÀÿÊÿÅÿÁÿ¾ÿÄÿÅÿ¯ÿ¨ÿªÿ¼ÿ°ÿ­ÿ´ÿºÿ«ÿÃÿ²ÿºÿµÿºÿ¸ÿ½ÿ·ÿ·ÿµÿ¼ÿÇÿÁÿ¶ÿ°ÿ±ÿ§ÿ±ÿÇÿ®ÿ¼ÿÁÿµÿ±ÿºÿ¿ÿºÿ¬ÿ¹ÿ¸ÿ¾ÿ¥ÿ¿ÿ»ÿ¶ÿ¾ÿºÿ»ÿµÿ´ÿ»ÿ¾ÿÂÿ½ÿºÿ¿ÿÄÿ¹ÿ²ÿ®ÿ¤ÿ«ÿ±ÿ¸ÿ¿ÿ´ÿ®ÿ¸ÿ·ÿ¿ÿ»ÿ»ÿ¾ÿ·ÿ·ÿ»ÿ»ÿ¿ÿÆÿ¹ÿ¼ÿÆÿÆÿÊÿÄÿ²ÿ¹ÿºÿ«ÿ·ÿÁÿÁÿÅÿ·ÿ¬ÿ³ÿµÿ·ÿ·ÿÄÿÂÿ¼ÿÅÿÂÿ±ÿ´ÿÁÿ´ÿ¨ÿ½ÿ®ÿÑÿÂÿÀÿ½ÿ½ÿ¼ÿÁÿÀÿ¶ÿ±ÿ¸ÿ·ÿÂÿÁÿ®ÿ°ÿÁÿÄÿÀÿ·ÿ­ÿµÿÀÿÄÿÉÿÀÿ¼ÿ±ÿ¿ÿ·ÿÿ®ÿ©ÿ¸ÿ¿ÿ¿ÿÆÿ«ÿÍÿ¶ÿ²ÿÈÿ»ÿ´ÿ©ÿ¬ÿ·ÿ»ÿ³ÿ¬ÿÀÿÀÿ´ÿ¿ÿÀÿ½ÿ¶ÿ²ÿ¶ÿ·ÿ·ÿ­ÿ®ÿÂÿÅÿÀÿÄÿÂÿÀÿÅÿÈÿÀÿ¸ÿ±ÿ®ÿ¾ÿÁÿÅÿËÿÅÿ¯ÿÁÿ¾ÿÃÿ¹ÿÂÿÃÿ¶ÿ±ÿ¼ÿÇÿ¾ÿ½ÿ¿ÿÄÿºÿ·ÿÁÿ·ÿ³ÿ¾ÿ¾ÿÇÿÆÿµÿ¯ÿ¶ÿÂÿÈÿÁÿÌÿÏÿ·ÿ²ÿ²ÿÂÿÁÿÖÿÃÿ×ÿ¸ÿ­ÿÅÿµÿ·ÿ´ÿ®ÿ¹ÿÄÿ­ÿ·ÿ»ÿ»ÿ´ÿ·ÿ¿ÿ´ÿÅÿÇÿºÿÀÿÃÿ¾ÿ¿ÿ¸ÿ±ÿ¸ÿ¶ÿÁÿ°ÿ­ÿÀÿ¸ÿ¹ÿ¿ÿ¶ÿºÿ¼ÿ¼ÿÀÿÄÿ¸ÿ©ÿ¼ÿÿÿ«ÿ¶ÿÅÿ·ÿ°ÿ·ÿ±ÿ·ÿ°ÿ¸ÿ±ÿ¯ÿ¾ÿ½ÿ¾ÿºÿ·ÿ¼ÿÁÿÅÿÀÿ»ÿ¶ÿ¯ÿºÿÉÿËÿÄÿ¾ÿ°ÿ±ÿ¶ÿ»ÿ°ÿµÿ´ÿµÿÆÿºÿ©ÿÀÿËÿ·ÿ¯ÿÉÿÄÿ®ÿ»ÿËÿ¹ÿ¿ÿ­ÿ¥ÿªÿÁÿ²ÿÄÿÀÿÔÿÍÿ¿ÿÅÿÆÿÅÿµÿµÿ®ÿ±ÿÃÿ»ÿ­ÿ©ÿ±ÿºÿ¶ÿ½ÿ¾ÿºÿ¸ÿÁÿÌÿÇÿÆÿºÿÌÿËÿ·ÿ¾ÿ¼ÿ¼ÿ¯ÿ®ÿÁÿÂÿÀÿ¯ÿÇÿÊÿÅÿ¿ÿÄÿÆÿÄÿ´ÿ¾ÿÇÿºÿ¹ÿ»ÿ½ÿ¾ÿ¼ÿ»ÿ¶ÿ¹ÿ¿ÿ¼ÿ¶ÿ¸ÿ¿ÿ¿ÿÂÿÉÿÌÿÉÿ½ÿ½ÿ¾ÿ°ÿ´ÿ¹ÿ¾ÿ³ÿ¼ÿÀÿÇÿ¸ÿ°ÿ¼ÿ¼ÿ·ÿ¼ÿ´ÿÈÿÃÿÄÿÕÿ·ÿÁÿ¶ÿÁÿ¿ÿ»ÿÄÿµÿ®ÿºÿµÿ¼ÿ¾ÿ¾ÿ¶ÿ±ÿ¯ÿ±ÿ½ÿÆÿÁÿ·ÿ»ÿ»ÿºÿ¶ÿ¶ÿÂÿ»ÿµÿ»ÿ»ÿ¼ÿ½ÿ¼ÿÀÿ¶ÿÅÿÁÿ´ÿÅÿ¹ÿ°ÿÁÿ°ÿ¾ÿªÿ»ÿ½ÿ¿ÿÃÿ´ÿ¾ÿ½ÿ¿ÿÄÿµÿÂÿÃÿ»ÿ´ÿ¼ÿÈÿÄÿÇÿÆÿºÿÆÿÀÿ¶ÿ¾ÿÃÿµÿ¸ÿÄÿÆÿÁÿºÿ»ÿºÿµÿºÿ¾ÿ¹ÿ­ÿ¸ÿ¹ÿ¸ÿÂÿÅÿÈÿÊÿÑÿÃÿ¾ÿÄÿÏÿ½ÿÁÿÇÿ²ÿÓÿ½ÿºÿ¼ÿÁÿÅÿºÿ¾ÿºÿºÿÁÿÅÿÉÿËÿÆÿºÿ®ÿµÿºÿÀÿÈÿÁÿ·ÿ¼ÿ¿ÿ¿ÿÀÿÄÿÂÿÀÿÂÿ¿ÿÀÿ¼ÿ´ÿ¹ÿ½ÿ·ÿ¸ÿ¾ÿ¦ÿ¸ÿ³ÿÂÿÀÿËÿ¿ÿ°ÿ¶ÿ³ÿÄÿ±ÿ½ÿ·ÿ³ÿ­ÿ½ÿµÿÀÿ´ÿ²ÿÆÿ²ÿ±ÿºÿµÿ¶ÿºÿ¸ÿÂÿ¼ÿÀÿÁÿÁÿ¾ÿ·ÿ³ÿºÿºÿ¹ÿ¹ÿ´ÿ¾ÿÂÿ´ÿ´ÿ·ÿºÿ¼ÿ¿ÿ¸ÿºÿ«ÿ´ÿ¼ÿ¹ÿ¶ÿ³ÿ¶ÿ¾ÿ¼ÿ¹ÿµÿ¿ÿ¨ÿ¼ÿ¶ÿ½ÿÀÿºÿ¾ÿ¸ÿ»ÿ¶ÿÁÿÄÿ±ÿÌÿ¾ÿÁÿ·ÿ²ÿ¸ÿºÿÅÿºÿ°ÿ´ÿ¯ÿ±ÿÁÿ¾ÿ¶ÿ²ÿ³ÿÁÿ´ÿ­ÿ·ÿªÿ¿ÿ°ÿ¹ÿ¹ÿ«ÿºÿÀÿ½ÿ­ÿÀÿÂÿ²ÿÊÿÁÿÈÿÑÿÿ¥ÿ¼ÿ¿ÿ²ÿºÿ®ÿ¹ÿÅÿ¸ÿ¢ÿÄÿºÿÂÿ¨ÿ¯ÿÂÿÂÿ·ÿµÿ¼ÿ½ÿÌÿËÿµÿ³ÿ¼ÿÀÿ¼ÿºÿ½ÿ¼ÿËÿÆÿ¾ÿ»ÿºÿ»ÿµÿ¨ÿÃÿ²ÿ¢ÿ·ÿÐÿÂÿ¾ÿÌÿ¾ÿ¢ÿ­ÿ¨ÿµÿ¹ÿ¼ÿ»ÿ»ÿÌÿÃÿÃÿÆÿÊÿ¸ÿ»ÿ¸ÿ»ÿ·ÿ¾ÿÇÿÄÿ¾ÿ½ÿ¾ÿ»ÿ·ÿ»ÿ½ÿ¶ÿµÿ¼ÿºÿ½ÿÄÿÄÿÈÿ½ÿ¶ÿ½ÿÉÿÓÿÁÿ·ÿÅÿÁÿÂÿ¿ÿ½ÿ¬ÿ½ÿÅÿµÿ·ÿÅÿÈÿ³ÿÂÿÃÿÂÿ²ÿÄÿÇÿ¼ÿºÿÁÿÃÿ¶ÿ³ÿ¶ÿ»ÿÁÿÀÿ»ÿ·ÿ¾ÿÅÿ¼ÿÇÿËÿ±ÿÄÿÀÿ½ÿ°ÿÆÿÂÿÈÿµÿ¿ÿ·ÿ»ÿ¯ÿ¿ÿ´ÿ»ÿÂÿ¼ÿÈÿÇÿ·ÿ¸ÿ­ÿ¸ÿ´ÿ¸ÿÂÿÂÿ¿ÿ¿ÿ¾ÿ¸ÿ¼ÿÏÿÔÿÅÿºÿ¼ÿÀÿ¾ÿ¿ÿÇÿÂÿ±ÿ¿ÿÃÿÆÿÄÿÉÿÆÿ¼ÿÃÿÈÿ½ÿ¹ÿ»ÿ«ÿÁÿ¶ÿ´ÿ³ÿ±ÿ³ÿ»ÿ©ÿµÿµÿ¯ÿ¶ÿ«ÿµÿ¿ÿ¿ÿÁÿ·ÿ¯ÿÁÿÆÿ·ÿ¶ÿ¶ÿºÿ¹ÿÅÿ×ÿÄÿ¶ÿ¨ÿ»ÿ»ÿ¶ÿ©ÿ¹ÿ¢ÿÃÿÙÿ®ÿºÿ»ÿ¦ÿ ÿ°ÿ´ÿ°ÿÀÿ¾ÿËÿÂÿ¼ÿ¾ÿ¾ÿÆÿÀÿ»ÿÀÿÁÿÄÿ»ÿ²ÿ¸ÿ·ÿºÿ¶ÿºÿ¿ÿÅÿºÿÀÿµÿ¸ÿ¼ÿ¯ÿ±ÿ¹ÿ±ÿ¸ÿ§ÿ¬ÿ´ÿ±ÿÁÿ¶ÿ§ÿ¤ÿ­ÿ¹ÿ¹ÿ±ÿ³ÿ»ÿÂÿ½ÿ´ÿ·ÿµÿ³ÿ¼ÿ¯ÿ¯ÿ¸ÿ°ÿ«ÿ°ÿÇÿ·ÿ¼ÿÅÿ¬ÿÂÿ°ÿ¾ÿ­ÿ¨ÿ¯ÿµÿ¬ÿÅÿ¸ÿ»ÿ»ÿ¹ÿµÿ·ÿÆÿÌÿÆÿÀÿ³ÿ®ÿ²ÿ©ÿªÿ­ÿ­ÿ·ÿ¹ÿ·ÿ¹ÿ¹ÿ§ÿ¬ÿ»ÿ¯ÿµÿ­ÿºÿ´ÿ»ÿÀÿ·ÿ½ÿÃÿ´ÿ»ÿÂÿ»ÿÇÿÀÿ¶ÿ¿ÿ¾ÿ·ÿ¶ÿ´ÿ©ÿÀÿÌÿÀÿ¹ÿ¾ÿ³ÿ´ÿ·ÿ·ÿ¼ÿ¹ÿºÿÐÿ±ÿªÿ¬ÿºÿ²ÿ³ÿ¤ÿµÿ¸ÿ²ÿ¹ÿÁÿ»ÿ·ÿ¶ÿµÿÀÿ·ÿ³ÿ¼ÿ·ÿÀÿ¿ÿ½ÿ¼ÿ¦ÿ½ÿ½ÿ¶ÿ¯ÿÌÿ´ÿ¿ÿËÿ¿ÿ´ÿ±ÿ°ÿ²ÿ¹ÿ¶ÿ·ÿ³ÿ¥ÿ¥ÿ¯ÿ»ÿ¸ÿ°ÿºÿ¿ÿÂÿ¨ÿ¾ÿ°ÿ¾ÿÅÿ»ÿÅÿÊÿ»ÿºÿ¾ÿ¹ÿ»ÿµÿÀÿ¾ÿ¸ÿ¼ÿ¾ÿ¶ÿºÿÄÿ·ÿ®ÿ·ÿ·ÿ±ÿ³ÿ¯ÿÂÿ¼ÿ¸ÿ²ÿÉÿºÿºÿÁÿ³ÿµÿ±ÿªÿ²ÿ¾ÿµÿ³ÿ¼ÿÃÿÃÿºÿ´ÿ²ÿ²ÿ³ÿ·ÿÀÿ°ÿ´ÿ­ÿ¿ÿ´ÿ°ÿ¿ÿ½ÿ¶ÿ®ÿ²ÿ¹ÿ»ÿ¿ÿ½ÿºÿ½ÿ¼ÿµÿ¹ÿÁÿÀÿ¸ÿ§ÿÁÿ»ÿµÿ¤ÿÊÿ¿ÿ¿ÿ°ÿÀÿ¶ÿÂÿ·ÿ­ÿ«ÿ´ÿ²ÿ­ÿ·ÿ½ÿ¿ÿ¶ÿ«ÿµÿ­ÿ¥ÿ³ÿ´ÿ¥ÿ²ÿ¸ÿ¹ÿ¶ÿ»ÿ³ÿ²ÿ´ÿ»ÿºÿÿ²ÿ½ÿ¾ÿ¿ÿµÿ¸ÿÂÿ¿ÿºÿ§ÿÿ¾ÿÊÿºÿÎÿÄÿ²ÿÁÿ²ÿÀÿ°ÿ«ÿ«ÿ¿ÿ³ÿ­ÿµÿ¸ÿµÿ´ÿ¸ÿ¹ÿ¼ÿµÿ´ÿ½ÿ´ÿ¤ÿÀÿ¿ÿ¶ÿ´ÿ±ÿ­ÿªÿµÿÂÿ´ÿ§ÿ·ÿÁÿºÿ»ÿ»ÿµÿ¾ÿ¿ÿÂÿ¼ÿ­ÿ¶ÿªÿ·ÿ½ÿ¯ÿ·ÿÁÿ¿ÿ¹ÿ¾ÿÃÿ»ÿ¯ÿµÿÀÿ»ÿ½ÿ´ÿ¯ÿ¢ÿ¹ÿµÿ¬ÿ»ÿÃÿ¿ÿ°ÿ«ÿ¦ÿ°ÿ­ÿ©ÿ°ÿ´ÿ¶ÿ»ÿ¸ÿ³ÿ¿ÿ¼ÿÿ±ÿÇÿ»ÿ¶ÿ§ÿµÿ¼ÿ¼ÿ¥ÿ§ÿ¼ÿ½ÿ¸ÿ¶ÿ¯ÿ±ÿµÿ»ÿ¯ÿÄÿ¹ÿ£ÿ¯ÿºÿ¸ÿ¸ÿ¶ÿ¿ÿªÿªÿ¹ÿ»ÿ´ÿ³ÿ»ÿ¼ÿ·ÿ³ÿ³ÿ»ÿ¶ÿºÿ¸ÿ»ÿÂÿ·ÿ³ÿ¸ÿ¼ÿ¶ÿ«ÿ­ÿ¿ÿÂÿ°ÿ­ÿ¿ÿ½ÿ²ÿµÿ±ÿÉÿÅÿÃÿ¾ÿ²ÿ³ÿµÿ·ÿÁÿÄÿ¾ÿ¿ÿ¼ÿ½ÿµÿ¿ÿÂÿ¯ÿ²ÿ¯ÿ´ÿÄÿ»ÿ¯ÿ»ÿ¼ÿ¸ÿ¹ÿ°ÿ´ÿÅÿÂÿ¾ÿºÿÉÿ¾ÿÌÿ§ÿ´ÿ¼ÿ¿ÿ´ÿµÿµÿ¿ÿ»ÿ¢ÿ³ÿ»ÿ³ÿ®ÿ´ÿÀÿ¶ÿÉÿ·ÿ°ÿ³ÿ­ÿ±ÿ·ÿÂÿËÿÂÿ¿ÿÃÿ¾ÿÅÿ»ÿ®ÿÄÿÍÿ­ÿ±ÿ²ÿ´ÿ´ÿ¹ÿ¼ÿ¸ÿµÿµÿ²ÿ¬ÿ´ÿ³ÿ¦ÿ³ÿ¸ÿ¯ÿ¬ÿ°ÿ¯ÿ°ÿ±ÿ³ÿ´ÿ©ÿ¬ÿ¯ÿ¸ÿÂÿÆÿ¬ÿ·ÿ·ÿ±ÿ³ÿºÿ·ÿ¸ÿ¾ÿºÿ¸ÿ³ÿ±ÿÆÿªÿ´ÿ©ÿÄÿÎÿÁÿ¯ÿ­ÿ·ÿ»ÿÃÿËÿ¾ÿ½ÿÂÿ¬ÿ¾ÿÉÿºÿ¿ÿªÿ¯ÿÁÿÁÿ´ÿ´ÿ¼ÿ¯ÿ»ÿÁÿÇÿ·ÿÂÿÍÿ¹ÿºÿ¼ÿ»ÿµÿ²ÿ·ÿ¼ÿ½ÿ¸ÿ¸ÿ²ÿÁÿ¸ÿºÿ¯ÿ±ÿ·ÿÂÿÂÿ³ÿ¨ÿ®ÿ¹ÿ¿ÿ¾ÿ´ÿ¬ÿµÿ©ÿ¾ÿÂÿºÿ½ÿÀÿ¹ÿ³ÿ¯ÿ®ÿ»ÿÁÿ±ÿ±ÿ£ÿ«ÿ²ÿ·ÿ³ÿ²ÿ·ÿ¶ÿµÿ¾ÿÄÿ¿ÿ´ÿ­ÿ¡ÿ ÿ¶ÿÁÿ¶ÿªÿ©ÿ¯ÿ¯ÿ«ÿ¥ÿºÿ¯ÿ«ÿ¨ÿ´ÿ¸ÿ¿ÿÇÿÁÿ³ÿ¯ÿ»ÿËÿ·ÿ·ÿªÿ¼ÿÆÿºÿ·ÿ¹ÿ»ÿ»ÿ¨ÿ»ÿ³ÿ§ÿ´ÿ­ÿ®ÿµÿ¹ÿ¶ÿ»ÿÉÿÆÿ°ÿ¯ÿ²ÿ ÿÀÿ¯ÿÀÿËÿ½ÿ¶ÿ·ÿ¼ÿÂÿ«ÿµÿ¹ÿ¸ÿ·ÿ«ÿ¿ÿ½ÿ³ÿºÿ»ÿ³ÿ½ÿµÿ»ÿ­ÿÈÿ­ÿÁÿÆÿÂÿºÿ³ÿ³ÿ¾ÿÅÿ»ÿÄÿÁÿÁÿ·ÿ­ÿ¹ÿÁÿ¼ÿºÿ»ÿ¸ÿ ÿµÿºÿÂÿÒÿ¾ÿ¿ÿÂÿÉÿÈÿ·ÿ½ÿÀÿ­ÿÀÿÀÿÁÿ´ÿ²ÿ·ÿ»ÿ»ÿ·ÿ¿ÿÉÿ¹ÿÈÿÄÿÀÿÇÿÄÿ²ÿ«ÿ¹ÿµÿ¦ÿ³ÿ»ÿ¼ÿ¶ÿ·ÿ·ÿ°ÿ±ÿ¹ÿ·ÿ»ÿÉÿÁÿ¾ÿ¬ÿµÿ¸ÿ³ÿ¦ÿ¢ÿ®ÿ«ÿ¡ÿ¾ÿ±ÿ»ÿ²ÿ®ÿ³ÿ¼ÿÁÿ¼ÿ¯ÿ³ÿÂÿºÿÉÿºÿ¼ÿÑÿÓÿ½ÿ²ÿ±ÿ»ÿ´ÿÈÿÁÿ¼ÿ»ÿ¿ÿÂÿÀÿÀÿ¼ÿ²ÿÂÿÂÿÅÿÀÿ¾ÿºÿªÿ¥ÿ»ÿ¸ÿ´ÿºÿ½ÿ±ÿ¼ÿÆÿÇÿÄÿ¾ÿÁÿ»ÿ»ÿÂÿ³ÿµÿ¸ÿ»ÿÁÿÁÿ¿ÿÐÿ¿ÿ»ÿ²ÿ­ÿ±ÿ¹ÿ¼ÿ²ÿ¯ÿ©ÿ°ÿ¤ÿµÿ»ÿ·ÿ§ÿ£ÿ´ÿ¯ÿ©ÿÿÿ£ÿ¨ÿ­ÿ°ÿ´ÿ»ÿ·ÿÁÿÃÿ°ÿ³ÿ¬ÿªÿ¯ÿ¯ÿ¯ÿ¸ÿ¾ÿ·ÿ¹ÿ¯ÿ¬ÿ¬ÿ±ÿ¸ÿºÿ½ÿ¸ÿ±ÿ¯ÿ²ÿ¯ÿ«ÿ©ÿ°ÿÁÿ²ÿ¢ÿªÿ«ÿ¥ÿ¦ÿ¦ÿÿ ÿ¯ÿ¥ÿ½ÿ²ÿ¯ÿ·ÿÄÿÉÿÀÿµÿºÿÂÿ°ÿ¥ÿ°ÿ­ÿ¡ÿ©ÿ·ÿ·ÿ²ÿ°ÿ¥ÿ¨ÿ®ÿ®ÿ¬ÿ²ÿ¸ÿ·ÿ¶ÿ³ÿ¨ÿ®ÿ»ÿµÿ¬ÿ¿ÿ¼ÿÃÿ»ÿÄÿ¶ÿ²ÿ¿ÿÂÿºÿÉÿ¹ÿ¾ÿµÿ®ÿ¸ÿ½ÿ»ÿ³ÿ¢ÿ¨ÿÁÿÀÿ¼ÿ¶ÿ±ÿ´ÿ¸ÿ­ÿªÿÈÿ¼ÿ¸ÿ¶ÿºÿÁÿÄÿÂÿÉÿÀÿÉÿÎÿ¿ÿÂÿÍÿÇÿ¸ÿºÿºÿÎÿÀÿÄÿ»ÿÄÿÅÿ¾ÿ»ÿ¼ÿÏÿÕÿ¼ÿ°ÿ¿ÿÀÿÅÿÈÿµÿ«ÿÏÿÓÿÂÿÁÿÅÿÆÿÀÿ¾ÿ¾ÿ¸ÿºÿ±ÿÎÿ½ÿ·ÿ³ÿµÿµÿ­ÿµÿ½ÿ«ÿ¿ÿ¿ÿÂÿ¼ÿºÿ¿ÿÆÿÆÿ½ÿÀÿ°ÿ¼ÿ»ÿ»ÿ¼ÿ·ÿ±ÿ³ÿ¸ÿÅÿÄÿ¼ÿ¸ÿÀÿÁÿµÿ¸ÿÉÿÊÿ¿ÿ¼ÿ¾ÿÑÿÀÿ»ÿ¾ÿºÿ¹ÿ½ÿ·ÿ±ÿÃÿÄÿ«ÿ¯ÿÄÿÀÿ¶ÿµÿ­ÿ«ÿ¹ÿ²ÿ¨ÿ©ÿ´ÿ¼ÿÂÿ¾ÿ½ÿÌÿÄÿ³ÿ¶ÿ²ÿÀÿËÿ»ÿºÿÃÿÁÿ»ÿ­ÿÈÿÅÿ¯ÿÄÿÂÿ³ÿ¶ÿºÿ¾ÿÈÿ¼ÿ»ÿ¯ÿÂÿÇÿËÿÆÿÃÿ¼ÿ³ÿ·ÿ¿ÿ½ÿÅÿ¾ÿ·ÿÍÿÉÿ¼ÿ¿ÿÇÿÆÿÁÿÄÿÁÿ»ÿ»ÿ³ÿ½ÿ»ÿ¹ÿÅÿÈÿ½ÿºÿ²ÿËÿ·ÿ§ÿÿªÿ²ÿ¶ÿ²ÿ»ÿÊÿÂÿ³ÿ°ÿÆÿÍÿÀÿ¶ÿÃÿ¾ÿ·ÿÃÿÅÿ¶ÿ¾ÿ ÿ¾ÿÓÿÉÿÀÿ¼ÿºÿ¸ÿ³ÿ±ÿ¹ÿÃÿÌÿ·ÿ¸ÿ¼ÿ¶ÿµÿ¬ÿ½ÿÅÿ½ÿºÿ¶ÿªÿ¶ÿ­ÿµÿ¾ÿÊÿ»ÿ±ÿ½ÿÅÿÃÿ¾ÿ»ÿ¾ÿ·ÿ»ÿÇÿ¼ÿÂÿ»ÿ¸ÿ´ÿ´ÿ¾ÿÂÿ¾ÿÈÿ®ÿÃÿ¹ÿ·ÿ½ÿÆÿ²ÿ´ÿ¼ÿÀÿÅÿ¾ÿµÿ±ÿÅÿÁÿ°ÿ¿ÿ¹ÿ½ÿ»ÿÀÿÀÿ¶ÿ²ÿ»ÿÎÿ»ÿ¿ÿ¿ÿ¸ÿ¼ÿ¼ÿ±ÿ´ÿÄÿ¼ÿ¯ÿºÿÀÿÂÿ»ÿ·ÿ½ÿÂÿ²ÿ´ÿ½ÿºÿºÿºÿ´ÿ·ÿÄÿÒÿÐÿÄÿÄÿÂÿ¿ÿ¶ÿ±ÿ·ÿ®ÿ°ÿµÿ­ÿ¶ÿ·ÿ½ÿÃÿÅÿ±ÿÃÿ´ÿºÿÉÿ¸ÿµÿ½ÿ¶ÿ²ÿ±ÿºÿÃÿ©ÿ¶ÿ¿ÿ²ÿ±ÿÉÿÉÿ¿ÿ·ÿ¹ÿºÿ¹ÿÁÿ¿ÿ¸ÿ»ÿ¯ÿºÿ²ÿ¿ÿ±ÿÃÿÊÿÈÿÈÿÀÿºÿ½ÿ¼ÿÁÿ×ÿ¾ÿ®ÿÁÿ¾ÿ¹ÿ±ÿ±ÿ¼ÿÀÿ¿ÿÀÿ¹ÿ°ÿ¸ÿËÿÌÿÁÿ­ÿÆÿÈÿÂÿÅÿÊÿ»ÿµÿ·ÿµÿºÿ¿ÿ·ÿ»ÿ¶ÿºÿ³ÿÑÿ»ÿÂÿÃÿÁÿºÿ´ÿµÿ»ÿ½ÿ¸ÿºÿºÿÍÿ¯ÿ±ÿ»ÿ»ÿÆÿ°ÿ¶ÿ³ÿ»ÿ³ÿªÿ¸ÿ¸ÿ¯ÿ´ÿ´ÿºÿÃÿ¿ÿ¶ÿÎÿÀÿºÿÁÿºÿ·ÿ¸ÿ¸ÿÃÿÉÿ½ÿÂÿ½ÿÂÿ½ÿ½ÿµÿ¶ÿ¤ÿÁÿÀÿ¶ÿ·ÿ©ÿ¥ÿ±ÿ³ÿ­ÿ®ÿÂÿ¾ÿÂÿ·ÿÏÿÊÿ¸ÿ²ÿ»ÿºÿ½ÿµÿ´ÿ·ÿ»ÿ½ÿ¹ÿºÿªÿ·ÿÔÿ¹ÿÃÿ°ÿÁÿ¬ÿºÿ¼ÿÉÿ»ÿªÿ¸ÿÈÿ¾ÿ¹ÿ½ÿ®ÿ²ÿ¿ÿÀÿ¿ÿÉÿÂÿ¯ÿÁÿµÿ¹ÿÂÿÈÿÂÿ¿ÿ»ÿ´ÿ¿ÿÈÿºÿ¾ÿÇÿºÿÏÿÕÿ°ÿ²ÿ¹ÿ½ÿ¾ÿ¼ÿ³ÿµÿ®ÿ³ÿ»ÿ¶ÿ·ÿ¹ÿ»ÿÁÿ¼ÿ¯ÿ­ÿºÿ»ÿ´ÿºÿÄÿÁÿÈÿ¸ÿºÿ¼ÿºÿ¸ÿ·ÿºÿ·ÿ¶ÿ¶ÿºÿ¸ÿ±ÿ³ÿ½ÿµÿÆÿ´ÿ¹ÿ¬ÿ³ÿ»ÿ±ÿ°ÿ¬ÿ«ÿ°ÿ­ÿµÿ½ÿµÿ®ÿ¶ÿ«ÿÂÿµÿ¼ÿ­ÿ³ÿ²ÿ¥ÿ¤ÿÿÿ­ÿ¾ÿ»ÿ¼ÿÂÿµÿ©ÿ¨ÿ³ÿ¹ÿ¾ÿ¿ÿ¬ÿ³ÿ¼ÿ¹ÿ±ÿ±ÿºÿ·ÿ¶ÿ¹ÿ±ÿ·ÿ·ÿ·ÿ¿ÿ¼ÿ¾ÿÆÿºÿÉÿ´ÿ©ÿ³ÿ¶ÿªÿ¹ÿ½ÿ®ÿ¼ÿÅÿÀÿ½ÿ¼ÿ¬ÿ¯ÿ¸ÿ¸ÿ¾ÿÇÿÁÿ¸ÿ¼ÿ¯ÿºÿ¯ÿ¹ÿ½ÿ°ÿ¦ÿÈÿÍÿÂÿµÿ½ÿÅÿÅÿ¿ÿÅÿÈÿ»ÿ»ÿÍÿÅÿ°ÿ´ÿ»ÿ¼ÿ¿ÿÌÿÅÿªÿ¸ÿÂÿ¿ÿ»ÿÄÿ¶ÿ¶ÿ¶ÿºÿµÿ±ÿ²ÿ±ÿ·ÿ»ÿ¹ÿ¸ÿ¹ÿ²ÿ«ÿ¹ÿ´ÿ¾ÿºÿ·ÿ±ÿÀÿ¾ÿ±ÿÁÿ¼ÿ±ÿ²ÿÁÿÄÿµÿ´ÿ·ÿÀÿ¶ÿ¼ÿÉÿÄÿÃÿÉÿÏÿÆÿÅÿÂÿªÿ¼ÿ¾ÿ¹ÿ¼ÿ½ÿÅÿÉÿ¶ÿ¶ÿ²ÿºÿµÿ·ÿ»ÿ¼ÿ½ÿ¼ÿ½ÿ»ÿ¹ÿÅÿÌÿÁÿ½ÿ¿ÿÉÿÀÿÊÿ»ÿÄÿÌÿ¿ÿÀÿÐÿ±ÿ®ÿ·ÿ¿ÿÈÿÉÿÄÿ¸ÿ±ÿÁÿÈÿ·ÿ¶ÿ½ÿ·ÿÂÿËÿ¸ÿ³ÿ¹ÿ¾ÿ±ÿ°ÿ·ÿ¹ÿ·ÿ¼ÿ²ÿ¼ÿÇÿ´ÿ¸ÿ´ÿÀÿ¸ÿ³ÿÀÿ¾ÿ»ÿ¾ÿ¿ÿ¹ÿ¾ÿ¾ÿ¾ÿÆÿÁÿÀÿÇÿ½ÿ¼ÿ¿ÿµÿ¹ÿµÿ©ÿ·ÿ´ÿ»ÿ¸ÿÇÿÑÿÅÿÆÿÐÿÃÿ¶ÿ¶ÿÁÿ¼ÿ½ÿÂÿÂÿÆÿ½ÿ²ÿ»ÿ¾ÿºÿ¾ÿ²ÿ¾ÿ¿ÿ¸ÿ²ÿ²ÿ¶ÿºÿ·ÿºÿ»ÿ»ÿ·ÿÀÿ»ÿ¹ÿ¾ÿÀÿ½ÿ¼ÿ¿ÿ½ÿ¿ÿÁÿ»ÿÀÿÁÿÂÿÀÿºÿ¼ÿ¸ÿ­ÿ®ÿ²ÿ±ÿ³ÿ¬ÿÂÿÁÿªÿ·ÿ³ÿ¸ÿÃÿÃÿÊÿÆÿ¹ÿÈÿ·ÿ®ÿºÿÂÿÂÿÇÿ¼ÿ¸ÿ®ÿ®ÿ°ÿµÿ»ÿ¿ÿ¶ÿ®ÿ¸ÿ·ÿºÿ·ÿ¸ÿ¸ÿºÿ½ÿ¸ÿÇÿ»ÿºÿ´ÿ¯ÿ®ÿ¬ÿÊÿ¶ÿÃÿ°ÿµÿ´ÿÂÿÄÿºÿ³ÿ³ÿ¸ÿÍÿÀÿ²ÿ¼ÿÆÿÁÿºÿ¹ÿ¼ÿÀÿ»ÿºÿ´ÿ»ÿµÿµÿ¸ÿ®ÿ¨ÿ«ÿ«ÿ°ÿ³ÿ£ÿÒÿ¯ÿ½ÿ·ÿÉÿ´ÿ¹ÿÂÿ±ÿ¿ÿ±ÿ·ÿºÿ¸ÿÀÿÃÿ¼ÿ¼ÿ»ÿ½ÿ¹ÿ¶ÿ¾ÿÂÿÆÿ¿ÿ¶ÿ¹ÿ¹ÿÃÿÇÿÅÿËÿÂÿ¾ÿ½ÿ±ÿ·ÿ­ÿ¾ÿªÿÂÿÃÿÈÿ¸ÿºÿ¼ÿ¶ÿ»ÿÈÿÀÿ½ÿ¿ÿ·ÿ»ÿ¾ÿÄÿÐÿÈÿ¸ÿ¶ÿºÿ»ÿÄÿÆÿ½ÿ¼ÿ³ÿ¶ÿ·ÿ°ÿ¼ÿÇÿ´ÿÿµÿ»ÿ«ÿÃÿ¦ÿÁÿ«ÿÎÿ¶ÿ°ÿÃÿ¦ÿ¡ÿ«ÿÊÿ¿ÿÀÿ¶ÿ¹ÿ½ÿ³ÿµÿ½ÿ¼ÿ¼ÿ¼ÿ½ÿ¹ÿÂÿ¹ÿ­ÿºÿÂÿ½ÿ·ÿ»ÿ¾ÿ¿ÿ»ÿ¸ÿºÿ½ÿ¾ÿ­ÿ«ÿÀÿ¼ÿ¬ÿÇÿÁÿÂÿ­ÿÁÿ¨ÿÿ²ÿ³ÿ¼ÿ¹ÿ·ÿ¹ÿ¾ÿ¶ÿ³ÿµÿµÿ¿ÿÂÿ¸ÿ·ÿ¸ÿ¹ÿ»ÿºÿÁÿÄÿÁÿ¹ÿ®ÿ·ÿÊÿËÿ¾ÿ¼ÿ¼ÿ»ÿµÿÃÿµÿËÿ½ÿÁÿ¿ÿºÿÁÿ²ÿÍÿ®ÿ½ÿ¼ÿ·ÿÆÿÃÿÐÿ«ÿ³ÿ·ÿ±ÿ°ÿ­ÿ²ÿ³ÿ¼ÿÊÿ¼ÿ¾ÿ¾ÿÊÿÄÿÀÿ¼ÿ¹ÿÃÿ»ÿ­ÿ¸ÿ¸ÿ²ÿ¾ÿÁÿ¸ÿ±ÿ¹ÿ¸ÿ¿ÿ¶ÿºÿ»ÿ¹ÿ¾ÿµÿÀÿ·ÿ²ÿ¿ÿÃÿÉÿ¿ÿ²ÿ¶ÿµÿºÿÁÿ¾ÿ»ÿÅÿ¯ÿ½ÿºÿÏÿ¿ÿ«ÿ¯ÿ¼ÿ»ÿµÿ¹ÿ¾ÿ¼ÿ½ÿ½ÿ¶ÿ²ÿ½ÿÅÿ¼ÿºÿÀÿÅÿÈÿ¿ÿÄÿ´ÿ¬ÿµÿ¼ÿ¸ÿ·ÿ±ÿ­ÿºÿ°ÿ·ÿ»ÿ»ÿºÿ«ÿºÿÊÿ¸ÿ·ÿÉÿ±ÿ¼ÿÀÿÄÿ²ÿ»ÿ¶ÿ¼ÿ¯ÿ¿ÿÁÿ¼ÿ·ÿ°ÿ³ÿ·ÿ¸ÿºÿ¿ÿÇÿÂÿ¯ÿ´ÿ¶ÿµÿºÿ·ÿÄÿÃÿ¸ÿ¹ÿ½ÿÂÿÉÿÃÿ¿ÿÃÿ¿ÿ¾ÿºÿÀÿ¶ÿµÿÊÿ©ÿÁÿ¶ÿ¼ÿ®ÿ¾ÿÆÿ¸ÿ¶ÿµÿºÿ¼ÿ¾ÿºÿÃÿ¾ÿ¹ÿµÿÆÿ¾ÿºÿ¹ÿ¸ÿÇÿÄÿ¹ÿ³ÿµÿ¯ÿ²ÿ¶ÿ¸ÿºÿ¸ÿ·ÿ¶ÿ¸ÿ·ÿ¹ÿ¹ÿ¯ÿ´ÿ·ÿ´ÿ¿ÿÃÿÅÿ·ÿÁÿÂÿ±ÿ¸ÿÉÿÊÿÆÿÏÿµÿÈÿÏÿÁÿ³ÿ·ÿ¿ÿÉÿÄÿ¹ÿºÿÇÿ½ÿ¶ÿ¾ÿ¼ÿ¶ÿ°ÿ¯ÿ´ÿ¸ÿÂÿÁÿÁÿÅÿÃÿÂÿÅÿÎÿÃÿ¶ÿÂÿ¾ÿ½ÿ»ÿ­ÿ´ÿ°ÿ°ÿ³ÿ»ÿ±ÿ¶ÿÀÿ½ÿÃÿÆÿÂÿ«ÿ³ÿ´ÿ¾ÿ¤ÿ²ÿºÿÆÿ®ÿºÿºÿÇÿÃÿÁÿÆÿ¸ÿ¦ÿ³ÿ·ÿ´ÿºÿ¶ÿ·ÿÀÿ¿ÿ·ÿ°ÿºÿÀÿ¼ÿ¶ÿ°ÿ¯ÿ¬ÿ±ÿ¿ÿ»ÿ­ÿ®ÿ·ÿ½ÿ¿ÿ·ÿ·ÿÁÿ²ÿ¸ÿ¾ÿ·ÿ¹ÿ±ÿ¹ÿÂÿ´ÿ¼ÿºÿÂÿ´ÿ½ÿ¹ÿ¸ÿÂÿ¹ÿÇÿ³ÿ»ÿ¼ÿ¸ÿ¿ÿ¾ÿÂÿ¹ÿ³ÿ§ÿ¬ÿºÿ·ÿ¯ÿ½ÿ²ÿ¸ÿ¼ÿ¸ÿÊÿÂÿ¾ÿÄÿ¶ÿ¿ÿ»ÿ©ÿ§ÿ¨ÿ¹ÿ¯ÿ³ÿ¾ÿ½ÿÁÿ¿ÿ¯ÿ«ÿ´ÿÀÿ¿ÿ¼ÿ ÿ±ÿ¹ÿ¸ÿ´ÿ®ÿÎÿ¸ÿ¾ÿ¶ÿ¢ÿÁÿ¼ÿ¾ÿÀÿ©ÿÀÿÍÿÃÿÉÿ¿ÿ·ÿ¹ÿ¹ÿ¾ÿ´ÿ¦ÿ²ÿµÿ¯ÿ¹ÿ¼ÿ¼ÿÀÿ²ÿ«ÿ¹ÿ½ÿ¿ÿ¾ÿÑÿ·ÿ¦ÿ«ÿÃÿ²ÿ¸ÿÉÿÐÿ·ÿ±ÿÇÿ¬ÿ§ÿ¶ÿ»ÿ¿ÿ ÿÁÿ¼ÿÆÿ»ÿÅÿÉÿÀÿÃÿÊÿÅÿ³ÿ¯ÿ´ÿÄÿ¿ÿ¾ÿÀÿµÿ»ÿ¾ÿ°ÿ¯ÿºÿÁÿ¼ÿ²ÿ·ÿÀÿÃÿÁÿ·ÿ»ÿ¾ÿÀÿÁÿµÿÁÿÄÿºÿÃÿ»ÿ½ÿ°ÿÈÿ»ÿ®ÿµÿÅÿÀÿ°ÿ»ÿÀÿÇÿ¶ÿ·ÿ¹ÿ²ÿ¹ÿ¾ÿÄÿ¸ÿµÿ¸ÿ¼ÿÂÿ¼ÿ¸ÿ·ÿ¿ÿÅÿ¶ÿÀÿÏÿ¹ÿÆÿ¾ÿ¶ÿÃÿ¶ÿ¶ÿ©ÿ¯ÿ«ÿºÿ©ÿºÿÿÄÿ¿ÿ±ÿºÿ±ÿ½ÿµÿÉÿ¿ÿÌÿÔÿ³ÿ¶ÿ·ÿ·ÿ¶ÿ½ÿÅÿÃÿ¾ÿ½ÿ·ÿ·ÿÊÿÏÿÃÿÂÿ»ÿºÿ½ÿ¾ÿ¸ÿ½ÿÇÿÃÿ¼ÿ°ÿ¹ÿ¿ÿ»ÿ±ÿ·ÿ¹ÿÍÿ®ÿ¼ÿ¶ÿµÿ³ÿÁÿ±ÿ¼ÿ¾ÿºÿÀÿºÿ¸ÿ¹ÿ½ÿ¿ÿ¾ÿ·ÿºÿÂÿ¹ÿ·ÿ¿ÿÉÿ¿ÿÀÿ×ÿÌÿ¼ÿºÿ«ÿÀÿµÿ«ÿµÿÆÿÊÿ¾ÿ³ÿºÿÂÿ¸ÿºÿ¸ÿÄÿ®ÿ¶ÿ»ÿÃÿ¹ÿÃÿÂÿ¼ÿ¿ÿ¾ÿ»ÿ¾ÿÉÿÑÿÄÿ»ÿÅÿ¿ÿ»ÿÅÿÂÿÁÿÇÿ¸ÿµÿ·ÿ´ÿ¿ÿºÿ¥ÿ³ÿ¯ÿ³ÿ²ÿ»ÿºÿ¶ÿ¿ÿÀÿ®ÿ¶ÿ°ÿ°ÿ·ÿ¿ÿ¾ÿÄÿÃÿ­ÿ¯ÿ½ÿ½ÿ¿ÿ¯ÿ²ÿ»ÿ¾ÿ¶ÿ²ÿ£ÿÆÿ«ÿ¼ÿ£ÿ«ÿ¬ÿÆÿ¸ÿ°ÿ³ÿ½ÿ¯ÿÿ½ÿ»ÿ¾ÿÌÿ¼ÿ·ÿ´ÿ¯ÿ´ÿ¹ÿ³ÿ±ÿ½ÿ®ÿÿ²ÿ»ÿ¶ÿ¯ÿ±ÿÀÿ²ÿ±ÿ©ÿ®ÿÀÿ«ÿµÿ ÿ·ÿ¶ÿ¾ÿ¿ÿ¶ÿ±ÿ¹ÿÀÿ¿ÿµÿ½ÿÎÿ¶ÿ®ÿÁÿÃÿÀÿ¸ÿªÿ´ÿ¾ÿÁÿºÿÉÿÙÿ­ÿ»ÿ·ÿ·ÿÁÿÄÿ¸ÿËÿ²ÿ±ÿ²ÿÁÿ·ÿ±ÿªÿ´ÿÂÿÆÿÄÿ¼ÿ¯ÿ¶ÿÂÿ½ÿ·ÿ°ÿ²ÿµÿ¶ÿ»ÿÃÿ¿ÿ·ÿ¬ÿ»ÿ®ÿ·ÿ¿ÿ¾ÿÂÿ±ÿÆÿºÿÁÿ¸ÿ·ÿÂÿ¾ÿ½ÿÀÿµÿ²ÿ¹ÿ±ÿ·ÿÆÿ±ÿ·ÿÁÿ¸ÿ²ÿ¿ÿ·ÿ»ÿµÿ¼ÿÄÿÂÿµÿÀÿºÿÄÿ·ÿ¾ÿ½ÿ¿ÿÃÿÅÿÄÿ·ÿ¯ÿ°ÿ®ÿ¯ÿ·ÿ¶ÿ·ÿµÿªÿ³ÿÀÿ¿ÿ¹ÿ¾ÿ¸ÿÊÿÍÿºÿ½ÿÄÿ²ÿ»ÿ¸ÿ¶ÿ¾ÿÁÿÄÿ¶ÿ£ÿ¬ÿ´ÿ®ÿ²ÿ°ÿ­ÿ²ÿ¨ÿ¶ÿºÿÂÿ½ÿ¿ÿµÿ·ÿ°ÿªÿÁÿ¿ÿµÿ¹ÿÀÿÁÿÀÿ¼ÿ¸ÿ¿ÿÂÿµÿ¸ÿ¸ÿ¶ÿºÿ¸ÿ¦ÿÃÿÎÿ¸ÿ°ÿ½ÿµÿÅÿ¿ÿ¾ÿ°ÿ´ÿ¹ÿµÿÂÿÆÿ²ÿ¬ÿ¶ÿ®ÿ¥ÿ·ÿ³ÿÿ¯ÿ°ÿ¹ÿ·ÿ¯ÿÃÿ­ÿ°ÿ³ÿ§ÿÿ«ÿ²ÿ»ÿºÿºÿµÿªÿ¨ÿ£ÿ²ÿ·ÿ±ÿ¹ÿÂÿ²ÿµÿÏÿ¿ÿµÿÀÿ±ÿ¶ÿ®ÿ±ÿ±ÿ·ÿ»ÿ»ÿµÿºÿÆÿ»ÿ¶ÿ³ÿ³ÿºÿ»ÿ²ÿ»ÿ·ÿ­ÿ¨ÿµÿºÿ´ÿ»ÿÄÿÅÿ¼ÿ½ÿ¿ÿ½ÿ´ÿ¬ÿµÿ©ÿ±ÿ¾ÿ»ÿ¯ÿ¬ÿªÿ°ÿ¿ÿ«ÿ¸ÿ¶ÿ´ÿ¹ÿ»ÿµÿ´ÿ±ÿ¬ÿ³ÿ¸ÿ¹ÿ¼ÿ¸ÿ³ÿÀÿ¹ÿ«ÿ±ÿ¾ÿ¶ÿÈÿÇÿ¸ÿ°ÿ¹ÿ²ÿ¤ÿ¯ÿµÿ­ÿ·ÿ­ÿ¹ÿÄÿ¦ÿ»ÿ¿ÿ´ÿ±ÿ¥ÿ»ÿµÿ½ÿ®ÿ¶ÿÀÿÀÿµÿ©ÿ±ÿ·ÿ¨ÿ©ÿµÿ¶ÿ¸ÿ½ÿ·ÿ»ÿ·ÿÀÿÅÿ³ÿµÿ¸ÿÁÿÁÿ³ÿµÿÄÿ¾ÿ²ÿ²ÿÃÿ¹ÿºÿ§ÿ°ÿÁÿÄÿ²ÿ¾ÿ¿ÿºÿÀÿ¼ÿµÿ´ÿ¶ÿ¼ÿ°ÿ­ÿ¹ÿÿÊÿÄÿ´ÿ´ÿ¾ÿ±ÿ·ÿÀÿ»ÿ´ÿ¿ÿÀÿ·ÿ¾ÿ¼ÿÂÿ®ÿ½ÿÇÿ¸ÿ±ÿªÿ´ÿ°ÿ°ÿ¼ÿµÿ´ÿ½ÿÀÿÀÿ»ÿ·ÿ¿ÿ»ÿªÿÄÿºÿ²ÿ³ÿ¸ÿ®ÿ¬ÿ¨ÿºÿºÿµÿ´ÿ²ÿ·ÿ¯ÿ³ÿ­ÿªÿ¿ÿ¹ÿÃÿ­ÿ¸ÿ¸ÿ¼ÿ¿ÿ°ÿ²ÿ¸ÿºÿÆÿ¸ÿ´ÿ¾ÿ®ÿ¨ÿ½ÿÀÿ­ÿºÿµÿ¯ÿºÿ¾ÿ¼ÿ½ÿ¶ÿ©ÿ«ÿ±ÿ·ÿµÿ¾ÿ±ÿ³ÿ§ÿ´ÿ°ÿ¹ÿ¾ÿ³ÿ°ÿ¹ÿÂÿÅÿÁÿÀÿ³ÿÃÿ¦ÿ±ÿºÿ³ÿ¼ÿ¾ÿ±ÿ·ÿÀÿ¼ÿÁÿ¹ÿ³ÿÈÿÀÿÀÿ²ÿµÿ¸ÿÃÿ¯ÿÀÿÃÿ¹ÿ»ÿºÿÀÿ¿ÿ®ÿ©ÿ²ÿ¿ÿ¶ÿÂÿ¯ÿµÿ¿ÿÀÿÃÿÅÿ»ÿ±ÿ°ÿ¾ÿÉÿ³ÿ«ÿ´ÿ¶ÿÌÿÈÿ·ÿ³ÿ¶ÿ·ÿ¸ÿ³ÿ±ÿ­ÿ¦ÿËÿ´ÿºÿªÿ¯ÿ²ÿ»ÿÁÿ¹ÿ«ÿ­ÿÄÿÂÿ³ÿÄÿ¬ÿ¹ÿÎÿÇÿÀÿºÿ¯ÿ²ÿ¾ÿ¾ÿµÿµÿºÿ½ÿ­ÿ·ÿ¨ÿ§ÿ»ÿ¼ÿ·ÿ´ÿ³ÿºÿ¸ÿ¹ÿ¼ÿ±ÿ¾ÿ·ÿ½ÿ³ÿ¶ÿ°ÿ®ÿ®ÿªÿ¯ÿ³ÿ­ÿ³ÿ¯ÿ¬ÿ³ÿ¯ÿ´ÿ®ÿ¸ÿÆÿÃÿ¼ÿ·ÿ·ÿÃÿ´ÿ¾ÿ»ÿ»ÿ²ÿ°ÿÂÿ½ÿ¶ÿ¾ÿµÿ²ÿ§ÿ«ÿÆÿ²ÿ©ÿ­ÿ¶ÿ¸ÿ¾ÿÉÿÂÿ±ÿ·ÿ¦ÿ®ÿ·ÿ·ÿÁÿÃÿ¹ÿºÿ½ÿÆÿÇÿ¯ÿ¶ÿ¹ÿ½ÿ­ÿºÿÆÿÀÿ»ÿ¹ÿ²ÿ¶ÿÇÿÀÿ´ÿÊÿÄÿªÿ´ÿËÿËÿÈÿºÿ¯ÿ¹ÿºÿ»ÿÊÿ½ÿÀÿµÿ³ÿ¶ÿ´ÿ¶ÿºÿµÿ°ÿÄÿÉÿ»ÿ¨ÿÄÿÂÿºÿ¿ÿ½ÿ¼ÿÃÿ¾ÿÏÿ°ÿ³ÿ¹ÿµÿÀÿÀÿ¼ÿ¼ÿ»ÿ»ÿ¾ÿ¿ÿ·ÿÃÿ·ÿÈÿÄÿÄÿÀÿ½ÿÀÿÀÿ»ÿÎÿÇÿ¹ÿ®ÿ¶ÿ±ÿ°ÿ½ÿ¾ÿ³ÿ¼ÿÈÿ¨ÿ¿ÿ¹ÿ ÿ©ÿ¬ÿ£ÿÿÿÿ¤ÿ¸ÿ´ÿ¹ÿ²ÿ±ÿ´ÿ¹ÿ¼ÿºÿ¹ÿµÿ¿ÿºÿ¬ÿµÿ·ÿÀÿÂÿºÿ»ÿÅÿÉÿ²ÿÂÿÂÿ¼ÿ½ÿÂÿ»ÿ·ÿÈÿÇÿ¹ÿ¶ÿµÿÁÿÈÿÊÿÌÿÉÿÀÿ¹ÿ§ÿ¸ÿÅÿÈÿÀÿÉÿÉÿÇÿÉÿÇÿÁÿÃÿºÿÅÿ»ÿ®ÿ®ÿ¹ÿÉÿÉÿ­ÿ®ÿ·ÿ¸ÿ´ÿ¼ÿ±ÿ¶ÿ»ÿ­ÿ£ÿ©ÿ²ÿ­ÿ±ÿ±ÿ¶ÿ¶ÿ³ÿ¬ÿ©ÿ¬ÿ±ÿ®ÿ¯ÿ¾ÿÀÿ­ÿ´ÿÍÿÆÿ¶ÿ²ÿ»ÿ¸ÿ­ÿ¦ÿ­ÿ¸ÿ¶ÿ°ÿ¶ÿÿ¼ÿ»ÿºÿ¹ÿ¹ÿ´ÿ¬ÿ¹ÿ½ÿÿ¦ÿ¨ÿªÿªÿ§ÿ­ÿ¸ÿµÿ§ÿ¿ÿ²ÿ¯ÿ±ÿ®ÿ¨ÿ©ÿ´ÿ ÿ¶ÿ´ÿ¸ÿ¸ÿ¿ÿÃÿ¼ÿ¼ÿ¹ÿ»ÿµÿ£ÿ©ÿ£ÿ§ÿ¶ÿ·ÿÃÿ§ÿÿ¢ÿÿÿ£ÿ¨ÿ´ÿµÿ¨ÿ³ÿ¶ÿºÿ»ÿ¹ÿ°ÿ§ÿ§ÿ¼ÿÑÿÄÿÆÿÁÿÂÿÆÿÄÿ¿ÿÐÿºÿ·ÿ¼ÿªÿ¯ÿ´ÿ­ÿµÿºÿÌÿÙÿÎÿµÿ®ÿ¶ÿºÿ·ÿ¶ÿ½ÿÉÿÈÿ»ÿ²ÿ³ÿ¹ÿÂÿÈÿµÿÅÿÇÿÊÿ»ÿ¸ÿÁÿÆÿºÿªÿ¸ÿÇÿÆÿ¾ÿ¹ÿÅÿËÿÀÿ³ÿ´ÿÅÿµÿ¶ÿ³ÿÃÿÆÿºÿ¶ÿ½ÿÀÿÀÿ¥ÿ¼ÿ¸ÿÅÿÁÿ´ÿ¹ÿÆÿ½ÿ½ÿ´ÿ¾ÿÂÿ·ÿ°ÿµÿ¼ÿÁÿÑÿ³ÿ¨ÿ°ÿÁÿ¼ÿÀÿÀÿÀÿÌÿÎÿÄÿ´ÿ®ÿ¿ÿºÿ¾ÿËÿÌÿÃÿÈÿÄÿ¸ÿÑÿ¶ÿµÿºÿÂÿÀÿÀÿÉÿºÿºÿÅÿ¹ÿÉÿÇÿ»ÿ¾ÿ¿ÿ¸ÿÁÿ¼ÿ´ÿÅÿËÿ¿ÿÅÿ¾ÿ°ÿ«ÿ¯ÿ³ÿ¶ÿ¬ÿ¸ÿ²ÿ¬ÿ­ÿ¶ÿ¹ÿ·ÿ¹ÿÁÿÊÿÅÿ½ÿÁÿÅÿÉÿ¿ÿ½ÿ¼ÿµÿ¿ÿÈÿÍÿ¾ÿ·ÿ¿ÿºÿ·ÿ¹ÿ¿ÿÄÿÄÿ·ÿÉÿ©ÿÁÿºÿ½ÿ»ÿÄÿËÿÂÿ·ÿ¹ÿ¾ÿ»ÿ¿ÿÀÿÃÿÂÿ½ÿÅÿÌÿÂÿºÿ¿ÿÀÿ¸ÿ¹ÿ²ÿÅÿÈÿµÿ¯ÿ¼ÿÃÿ¾ÿ±ÿ¿ÿÁÿ¬ÿµÿ­ÿ¸ÿ¸ÿ®ÿ´ÿÊÿÆÿ·ÿ­ÿÄÿ¿ÿ¾ÿ³ÿÄÿ×ÿÎÿ¼ÿºÿÂÿÍÿÃÿµÿÌÿ¿ÿ¾ÿ¿ÿ¹ÿ³ÿ¯ÿ¯ÿ¸ÿ¿ÿÉÿ¿ÿÈÿ¿ÿµÿ¹ÿ¹ÿÀÿÃÿ¸ÿ³ÿ¾ÿÈÿÓÿ¤ÿµÿ³ÿ¿ÿ´ÿ½ÿÁÿ½ÿÁÿÂÿ·ÿÃÿÁÿÀÿÎÿÎÿÑÿÂÿ½ÿºÿ·ÿ²ÿ°ÿÆÿÉÿ©ÿ¿ÿ®ÿÃÿÁÿ¾ÿ·ÿºÿ¼ÿ¶ÿ¶ÿ½ÿ¼ÿ·ÿÍÿ¾ÿ´ÿ¬ÿ²ÿÃÿÂÿÀÿ»ÿ­ÿ¨ÿ¯ÿ»ÿ´ÿ±ÿ³ÿ´ÿÈÿÁÿ¶ÿ½ÿÊÿÂÿ´ÿ¾ÿ¼ÿ»ÿÉÿ»ÿÂÿÂÿ¯ÿ»ÿÃÿÄÿ´ÿ®ÿºÿ·ÿ¶ÿ¶ÿÆÿ¬ÿ¿ÿ½ÿ¸ÿ¹ÿµÿ¼ÿ¶ÿ²ÿ¼ÿµÿ²ÿ»ÿÆÿºÿÊÿºÿËÿÎÿÌÿÀÿ¾ÿ»ÿ¸ÿÂÿÃÿºÿºÿ¹ÿ±ÿ­ÿ»ÿµÿ¼ÿÆÿÀÿ»ÿ¹ÿ¹ÿ¶ÿ­ÿ¶ÿÁÿÀÿÅÿªÿ·ÿ¿ÿÂÿÄÿÃÿËÿÍÿ¾ÿ±ÿ²ÿ¾ÿ¼ÿÂÿÀÿÅÿ¸ÿÀÿ¿ÿ¹ÿ®ÿ­ÿ»ÿÁÿÀÿÈÿÂÿ¥ÿ°ÿ¸ÿµÿÈÿ®ÿ¿ÿ¼ÿÀÿ¹ÿºÿ»ÿÂÿÉÿÁÿ¾ÿ¹ÿÁÿ¹ÿ¼ÿ°ÿµÿ¾ÿÀÿÄÿºÿµÿ¸ÿ¹ÿºÿ¼ÿ¿ÿ¿ÿÅÿ¸ÿ¼ÿ½ÿ·ÿ­ÿ´ÿ³ÿÉÿ±ÿ­ÿ»ÿºÿ¶ÿ¹ÿºÿ¿ÿÇÿ¾ÿ¾ÿ¾ÿ½ÿºÿÈÿ¹ÿ·ÿ¶ÿ¸ÿºÿ¾ÿÀÿÀÿ¹ÿ°ÿ»ÿ¼ÿ¦ÿµÿ³ÿÁÿµÿ¶ÿµÿ´ÿºÿ¶ÿ³ÿ¹ÿ·ÿ´ÿ½ÿºÿ¹ÿÀÿ±ÿ½ÿÄÿÉÿÀÿ³ÿ¹ÿ½ÿ¿ÿ¹ÿ°ÿ§ÿ¦ÿ¹ÿÁÿºÿÌÿ·ÿ¼ÿÿºÿºÿ¸ÿ°ÿ¾ÿËÿÕÿÃÿ¼ÿÅÿËÿÂÿµÿ¿ÿ·ÿ³ÿ¾ÿÈÿ·ÿ½ÿÂÿÀÿÀÿ¸ÿÃÿÅÿÂÿºÿ¹ÿ¿ÿÀÿÆÿÄÿ®ÿ·ÿºÿÉÿ¿ÿ©ÿ²ÿ¹ÿµÿµÿ´ÿ»ÿ±ÿ±ÿ¸ÿºÿ»ÿ¸ÿ³ÿ³ÿ±ÿ½ÿÀÿ°ÿ©ÿ¸ÿÄÿ¿ÿÁÿ·ÿ²ÿºÿ«ÿ¶ÿÆÿ¶ÿ¬ÿÁÿÆÿ»ÿÄÿÈÿÄÿ·ÿÿ²ÿÀÿ©ÿÍÿ­ÿµÿ¶ÿºÿ¸ÿ®ÿ´ÿ¹ÿ¶ÿ´ÿ´ÿÁÿ¾ÿ¸ÿ¼ÿ´ÿ¬ÿ³ÿ¸ÿ¬ÿ±ÿÅÿ²ÿ²ÿ³ÿ®ÿ²ÿÂÿ²ÿ§ÿºÿÀÿ°ÿ¯ÿ¸ÿ¯ÿÁÿ¼ÿÄÿµÿ´ÿÂÿ°ÿ­ÿ¶ÿ±ÿ¯ÿ°ÿ­ÿ°ÿ·ÿ´ÿ²ÿ¶ÿ°ÿ²ÿ²ÿ®ÿ¶ÿ¾ÿ®ÿ¯ÿ´ÿ»ÿ°ÿ¡ÿºÿ²ÿÈÿ¾ÿµÿ¹ÿ¹ÿµÿ³ÿ¯ÿ¯ÿ»ÿ»ÿ­ÿ¹ÿ°ÿºÿ±ÿ«ÿ´ÿ¥ÿ®ÿÂÿÅÿºÿ¿ÿ½ÿ½ÿ¿ÿ½ÿÆÿÇÿÁÿ¼ÿÀÿÇÿÁÿºÿ·ÿÁÿ»ÿ®ÿÁÿÊÿÉÿ´ÿ´ÿ¾ÿ½ÿ½ÿ½ÿÄÿ¾ÿ³ÿ¸ÿ´ÿ³ÿ»ÿ¾ÿ¼ÿºÿ¸ÿ¶ÿ¹ÿ¾ÿ¯ÿ¾ÿ¾ÿ°ÿ´ÿ¸ÿÌÿ¬ÿÃÿ³ÿ¸ÿ«ÿÀÿ½ÿ¼ÿºÿ¯ÿÀÿÇÿ·ÿ³ÿ¹ÿ»ÿ½ÿ¹ÿ®ÿ¸ÿ±ÿ¡ÿ¹ÿÀÿ¨ÿ¦ÿÁÿºÿËÿºÿµÿ³ÿ´ÿ°ÿ¹ÿµÿ³ÿ·ÿ²ÿ®ÿ³ÿ½ÿÅÿÅÿ¿ÿÁÿ¾ÿ¿ÿ´ÿÉÿ¿ÿ¸ÿ»ÿ¼ÿ«ÿÂÿÀÿ®ÿ¬ÿÄÿÁÿ³ÿ¸ÿ¶ÿ½ÿºÿ´ÿµÿµÿ¶ÿ¼ÿÄÿ»ÿªÿ¶ÿ±ÿºÿ¶ÿ¯ÿÎÿÉÿ·ÿÉÿ²ÿÉÿ·ÿ½ÿ´ÿ¬ÿÃÿÄÿ¸ÿÂÿ¹ÿ°ÿ·ÿ¸ÿ·ÿÁÿÊÿ¿ÿ»ÿÁÿÀÿÄÿ³ÿºÿ¾ÿ¯ÿÆÿËÿ©ÿºÿ¶ÿ·ÿÊÿÏÿ¾ÿ¿ÿÏÿµÿ°ÿ½ÿ¼ÿ±ÿ±ÿ¯ÿ²ÿ´ÿ»ÿ¿ÿ¾ÿÇÿÇÿ¼ÿ»ÿ¸ÿ½ÿ¾ÿÁÿÂÿ°ÿÀÿÀÿµÿ½ÿ»ÿÂÿ²ÿ´ÿ·ÿÄÿ¸ÿÁÿÇÿÄÿÄÿÄÿ¹ÿ¶ÿ±ÿ¹ÿ¼ÿ¶ÿ¶ÿ·ÿµÿ²ÿ¼ÿÁÿ³ÿ­ÿ´ÿ ÿ±ÿ¹ÿÆÿÃÿÆÿÉÿ¿ÿ¸ÿÍÿ»ÿºÿµÿ£ÿ¸ÿ¼ÿ®ÿ®ÿ®ÿ³ÿ¶ÿ«ÿ«ÿ­ÿ¾ÿÂÿºÿ¸ÿ´ÿºÿ¶ÿ·ÿ±ÿ¹ÿ²ÿ½ÿÀÿ¯ÿÉÿ¿ÿ´ÿ¹ÿ»ÿ®ÿ¿ÿ©ÿ¸ÿºÿÀÿ¹ÿÂÿÆÿ¿ÿ¼ÿ´ÿ·ÿ¿ÿÄÿ¶ÿ­ÿ¬ÿ°ÿµÿ¬ÿ§ÿ±ÿ¹ÿÅÿÃÿ¯ÿ¦ÿ¨ÿ±ÿÿ¢ÿ«ÿ±ÿÀÿ·ÿ¾ÿÅÿÌÿ°ÿ±ÿ¿ÿ®ÿ®ÿÃÿ¶ÿÀÿµÿ¶ÿ´ÿ³ÿÀÿ¾ÿ»ÿÂÿ¸ÿ²ÿ¸ÿµÿµÿ»ÿÁÿËÿÉÿÁÿ·ÿ´ÿ¸ÿºÿ¹ÿÃÿ³ÿ°ÿ½ÿÁÿºÿ´ÿ§ÿ¸ÿ¸ÿ»ÿÅÿÂÿ¹ÿ¯ÿ§ÿÂÿ¿ÿ¯ÿ©ÿ¸ÿ¸ÿ»ÿÁÿ»ÿ¸ÿºÿ½ÿºÿµÿ·ÿºÿ´ÿ³ÿ·ÿ·ÿ¸ÿÀÿÃÿ´ÿÄÿÆÿ¿ÿ²ÿ¬ÿ°ÿ·ÿ¬ÿºÿ ÿÿ¯ÿÆÿ½ÿ·ÿ­ÿ¹ÿ¿ÿ½ÿ·ÿ³ÿµÿÁÿÆÿºÿ¸ÿ¹ÿºÿ·ÿ²ÿ²ÿ½ÿ¾ÿ®ÿ³ÿ¾ÿÀÿÇÿÄÿ½ÿ½ÿ½ÿ½ÿ¸ÿÃÿ¾ÿ®ÿ±ÿÅÿ°ÿ»ÿÌÿ¿ÿÈÿ©ÿ»ÿ«ÿ¨ÿ½ÿ³ÿ½ÿÃÿ¶ÿ¸ÿ»ÿ¸ÿ¿ÿÃÿÂÿÃÿÁÿ»ÿ¯ÿ¶ÿ¸ÿ´ÿµÿÂÿÓÿÅÿ±ÿ´ÿ²ÿµÿÆÿÃÿÂÿ¸ÿ¿ÿÀÿÂÿ»ÿÇÿÀÿ¹ÿÂÿ¿ÿËÿµÿºÿ¼ÿÆÿ®ÿ¶ÿÁÿÞÿÊÿÂÿÊÿ¾ÿµÿºÿÁÿ·ÿ¹ÿÄÿÊÿ»ÿ¾ÿÀÿ¶ÿ»ÿÇÿÄÿ»ÿÅÿÏÿÇÿ»ÿ´ÿ´ÿÀÿÈÿÁÿ¸ÿ®ÿÃÿºÿ¼ÿºÿ´ÿ©ÿ²ÿ§ÿÅÿºÿ¸ÿ¶ÿÅÿ×ÿ¯ÿ¯ÿÅÿ»ÿºÿ¹ÿ½ÿ´ÿÆÿ¥ÿÅÿºÿÅÿ¿ÿ¶ÿ¼ÿ¶ÿ®ÿ³ÿ½ÿÈÿÉÿ¾ÿ¸ÿ³ÿ±ÿ¼ÿÆÿÂÿ¼ÿ»ÿ»ÿÉÿÊÿÂÿºÿ®ÿ´ÿÀÿºÿ¼ÿ¯ÿ§ÿ¹ÿ½ÿ¼ÿ±ÿºÿÀÿ·ÿ¹ÿÆÿ¯ÿ«ÿ¾ÿ»ÿ¿ÿÈÿ¹ÿ°ÿ¾ÿ¬ÿºÿÁÿ¼ÿÊÿÁÿ¼ÿ¯ÿ±ÿ¿ÿÃÿÀÿ»ÿºÿ¸ÿ­ÿ°ÿ®ÿ²ÿ¾ÿ·ÿ¼ÿÁÿ¹ÿºÿ¼ÿ¾ÿÅÿºÿ´ÿÊÿºÿ¶ÿºÿ¹ÿ³ÿÀÿÆÿ¶ÿ¹ÿÈÿ»ÿ¢ÿ½ÿ¾ÿ±ÿ°ÿµÿ¿ÿ¶ÿ¼ÿ¼ÿ­ÿ´ÿÂÿ¾ÿºÿ¸ÿ·ÿ¹ÿ¾ÿÀÿÆÿÃÿµÿ¸ÿ¿ÿ½ÿºÿ¼ÿ¿ÿÆÿÃÿ¸ÿ¶ÿ²ÿµÿµÿ³ÿ·ÿ¸ÿÄÿ¿ÿ¿ÿµÿµÿ»ÿ»ÿ±ÿºÿÆÿÆÿÀÿÀÿ¾ÿ¼ÿÓÿ¸ÿÁÿÀÿ½ÿÖÿÊÿ»ÿÃÿÇÿ·ÿµÿºÿÁÿ°ÿ³ÿ¶ÿµÿ²ÿ·ÿ»ÿÆÿÉÿÅÿÂÿÃÿËÿ¿ÿ°ÿ·ÿ·ÿ¼ÿ¸ÿ±ÿÀÿ®ÿ¬ÿ²ÿ°ÿ¾ÿ²ÿÂÿÀÿ¼ÿ¼ÿºÿ³ÿ¹ÿºÿ½ÿ§ÿµÿÆÿËÿ¯ÿ½ÿËÿÂÿÀÿÀÿÆÿ¿ÿ­ÿ³ÿµÿ³ÿ¶ÿ®ÿ®ÿ¿ÿ¹ÿ¸ÿ¶ÿ¸ÿÁÿ»ÿµÿ»ÿºÿ¶ÿ¼ÿ¼ÿ¶ÿ³ÿ²ÿ¸ÿ½ÿ¼ÿµÿ¯ÿ¹ÿ¸ÿ¸ÿ°ÿ¥ÿµÿµÿ¶ÿÅÿ»ÿÁÿ½ÿ´ÿ´ÿ½ÿÁÿÅÿÁÿ·ÿÅÿ³ÿ³ÿ¯ÿºÿ¿ÿ¾ÿ¼ÿÃÿÂÿ¥ÿ®ÿ»ÿ¸ÿ¹ÿ½ÿ»ÿºÿÁÿÀÿÀÿ¿ÿ¾ÿ¼ÿ±ÿ´ÿ·ÿ«ÿ¢ÿ¡ÿ±ÿ¿ÿÁÿÆÿÂÿ¶ÿ±ÿ±ÿ½ÿ³ÿ»ÿÍÿÕÿ®ÿÆÿºÿËÿ®ÿ«ÿ¼ÿ·ÿÁÿÁÿ®ÿÀÿ¿ÿ¿ÿµÿ®ÿ¼ÿ¸ÿ²ÿºÿÇÿÈÿ¸ÿ»ÿÂÿ·ÿ²ÿ¸ÿ»ÿ¾ÿÁÿ¿ÿÄÿÄÿ¼ÿÂÿÁÿ¶ÿÃÿ½ÿ´ÿºÿ¡ÿ¸ÿ¶ÿ¡ÿ¨ÿ²ÿÌÿ»ÿ·ÿ°ÿ®ÿ¤ÿ¶ÿ®ÿ¬ÿ³ÿÀÿ¸ÿ­ÿ¸ÿ¶ÿÊÿ¾ÿ¸ÿµÿÂÿ¸ÿ®ÿ½ÿÃÿ¼ÿÂÿËÿ¿ÿ¶ÿ¼ÿ¸ÿ²ÿ²ÿµÿ°ÿ¦ÿ¶ÿ·ÿ¿ÿ¼ÿ®ÿ½ÿ¿ÿ´ÿªÿ¹ÿÅÿ¸ÿ²ÿ¼ÿ·ÿ²ÿ»ÿÃÿÂÿ©ÿ¬ÿ¾ÿ¹ÿ¶ÿ¼ÿÁÿÂÿµÿ­ÿ´ÿ¸ÿÀÿ»ÿÁÿÅÿÇÿ¼ÿ·ÿ¹ÿ¶ÿ·ÿ½ÿÁÿ·ÿ°ÿµÿ»ÿ¯ÿ±ÿ¿ÿ¾ÿÂÿ´ÿ¯ÿÄÿ³ÿ´ÿ´ÿ®ÿ´ÿÊÿÄÿ§ÿÔÿÈÿÏÿµÿ²ÿ±ÿÂÿ²ÿºÿÂÿµÿ²ÿÀÿÂÿ´ÿ·ÿ·ÿ»ÿºÿ¶ÿ¼ÿÂÿÃÿ¾ÿÂÿÂÿ¼ÿÈÿÄÿ³ÿ¶ÿ¼ÿ©ÿµÿ·ÿÀÿ´ÿ¼ÿÅÿ·ÿ¾ÿÒÿ¹ÿµÿÂÿ¹ÿ¾ÿÂÿ´ÿ½ÿÂÿÃÿÃÿÃÿ¹ÿ´ÿºÿÄÿÉÿ»ÿ´ÿ»ÿÁÿÄÿ»ÿ¿ÿÂÿ·ÿÂÿÄÿÂÿ¼ÿµÿ¸ÿ¾ÿ³ÿÄÿÇÿÁÿ¸ÿ¶ÿÁÿ¯ÿ¶ÿ·ÿ¤ÿÃÿ¨ÿ¾ÿ²ÿ±ÿ¶ÿ­ÿÃÿÁÿ¸ÿ¸ÿ¾ÿÂÿºÿÃÿËÿÀÿ¿ÿ³ÿµÿ²ÿ¬ÿ¾ÿ½ÿ®ÿ«ÿµÿ´ÿ¼ÿÅÿÿ¯ÿ­ÿ°ÿ¼ÿÅÿ´ÿºÿ·ÿ´ÿµÿÁÿ°ÿ¨ÿ°ÿ¾ÿÁÿ¾ÿ¹ÿ¯ÿ°ÿ¸ÿºÿ»ÿ¶ÿ²ÿ¸ÿÄÿ¹ÿªÿ«ÿºÿ·ÿ³ÿ¨ÿ¸ÿ¬ÿÃÿÂÿ©ÿµÿ»ÿ¸ÿ­ÿµÿºÿ¯ÿ»ÿµÿ¨ÿ¦ÿ­ÿÃÿÂÿ²ÿ°ÿ¯ÿ¯ÿ­ÿ°ÿµÿ»ÿ´ÿ³ÿ¸ÿ©ÿ¨ÿ±ÿ¬ÿ¹ÿ©ÿ¯ÿ ÿµÿ¿ÿÁÿ¸ÿ±ÿ¹ÿµÿÆÿÁÿ·ÿ¼ÿ½ÿ´ÿ¯ÿ¯ÿµÿ¾ÿ¼ÿ»ÿÁÿ¸ÿ°ÿ³ÿÆÿ¿ÿ¶ÿÄÿ³ÿ²ÿÿ£ÿ»ÿ¾ÿ²ÿ­ÿ¯ÿ¸ÿ¯ÿ·ÿ¾ÿ¿ÿºÿÂÿÉÿ¿ÿ°ÿ°ÿÄÿÉÿ´ÿ®ÿ­ÿ®ÿºÿ¸ÿ½ÿ»ÿ±ÿ³ÿµÿ³ÿÌÿ¾ÿ´ÿÉÿ¸ÿ¾ÿºÿËÿµÿ´ÿ¸ÿ±ÿ°ÿ´ÿ¾ÿ¼ÿ°ÿ²ÿ³ÿ±ÿ¸ÿ¶ÿ¼ÿ·ÿÁÿ¯ÿ¨ÿºÿ®ÿ¿ÿÀÿ¯ÿÅÿ·ÿµÿÄÿ¼ÿÅÿµÿÃÿÄÿÀÿ¾ÿ°ÿ«ÿ¯ÿ®ÿ³ÿ´ÿ²ÿ¶ÿ½ÿ°ÿ¬ÿµÿÄÿÀÿµÿ½ÿ¹ÿ¾ÿ­ÿÆÿÈÿ¿ÿ²ÿ»ÿ»ÿ¼ÿ½ÿµÿ³ÿ±ÿ¬ÿ®ÿ²ÿ°ÿ®ÿ²ÿ­ÿ¤ÿ½ÿ¾ÿÅÿ¼ÿ»ÿ§ÿ¿ÿ·ÿ«ÿÁÿ»ÿ¹ÿ¶ÿ¹ÿÅÿÊÿÃÿ¼ÿ¿ÿÁÿ·ÿµÿ³ÿ¼ÿÃÿ¹ÿ­ÿÍÿÈÿ¾ÿ¬ÿ¶ÿ¾ÿ¸ÿ¤ÿ³ÿªÿ²ÿºÿ¼ÿ¿ÿ¹ÿ²ÿ´ÿ³ÿ¶ÿ¸ÿ·ÿ¼ÿ³ÿ³ÿ«ÿµÿ±ÿ§ÿÉÿ·ÿµÿ¯ÿ¥ÿ°ÿ¬ÿ©ÿµÿ¿ÿ¼ÿ­ÿÿ¬ÿÉÿ¿ÿ¦ÿ³ÿ¸ÿÉÿ©ÿ¿ÿÑÿ·ÿ»ÿ¼ÿ¸ÿ¬ÿ«ÿ¼ÿ¿ÿºÿ½ÿÁÿ³ÿ±ÿ»ÿ´ÿ²ÿ²ÿ»ÿ»ÿºÿ¸ÿ­ÿ¶ÿµÿ³ÿÁÿ½ÿµÿ¾ÿ¿ÿ´ÿ®ÿ­ÿ¶ÿ¿ÿÀÿ¾ÿµÿµÿºÿ¼ÿ¿ÿ¯ÿ±ÿ´ÿ«ÿµÿ»ÿ´ÿÁÿ¸ÿºÿ½ÿºÿ·ÿ­ÿ¨ÿ±ÿ¼ÿ¸ÿ¸ÿºÿ½ÿ²ÿ¿ÿ®ÿ©ÿ®ÿ­ÿ¾ÿªÿ¡ÿµÿÄÿÂÿ°ÿ®ÿ¹ÿ¾ÿ½ÿ·ÿ·ÿ·ÿ­ÿÃÿÂÿ¨ÿ±ÿ¬ÿÍÿ³ÿ¼ÿºÿ½ÿÂÿÂÿÁÿºÿ¹ÿ¾ÿµÿ·ÿ¹ÿÂÿ½ÿµÿ°ÿ»ÿ·ÿªÿºÿ¹ÿ¿ÿÉÿËÿ¿ÿ·ÿÁÿ¾ÿ«ÿ©ÿ²ÿÄÿ´ÿ¿ÿ«ÿ«ÿÁÿºÿºÿ½ÿ´ÿ±ÿµÿ²ÿ®ÿ¶ÿÄÿÂÿµÿ»ÿ·ÿµÿ»ÿÚÿ¸ÿ¢ÿ¬ÿÄÿÈÿ·ÿ¯ÿ°ÿ½ÿ¼ÿ²ÿ®ÿ±ÿÀÿ½ÿÀÿ¼ÿ±ÿ³ÿ¹ÿ¼ÿ¶ÿ·ÿÈÿÄÿ»ÿ¼ÿ¼ÿ´ÿ®ÿ³ÿ¼ÿºÿ­ÿËÿ³ÿ¿ÿ´ÿµÿ½ÿ³ÿ¨ÿ´ÿ¸ÿ²ÿ°ÿ¹ÿ½ÿ­ÿ¯ÿ°ÿ¯ÿ¸ÿ³ÿ¼ÿ³ÿºÿ¶ÿºÿ¾ÿÁÿ¹ÿ°ÿ¼ÿÈÿ»ÿºÿ»ÿÊÿ¢ÿ®ÿ·ÿ¬ÿ¶ÿ´ÿ·ÿ¼ÿ»ÿ¹ÿ¹ÿµÿ´ÿ»ÿ¿ÿ¸ÿ¶ÿÁÿµÿÉÿ¿ÿ¶ÿ·ÿÂÿµÿºÿÉÿ½ÿµÿ»ÿ»ÿÈÿ½ÿ³ÿ¸ÿ·ÿ´ÿ¹ÿÆÿ¾ÿ²ÿ²ÿ¶ÿ¶ÿ¹ÿÃÿ·ÿ¹ÿÃÿºÿªÿÀÿ¹ÿ¾ÿÀÿÁÿ´ÿ®ÿ¶ÿºÿ®ÿ¦ÿºÿ¨ÿªÿ¸ÿ·ÿÉÿ»ÿ¹ÿ¾ÿ¼ÿÂÿÃÿ¹ÿ¶ÿ´ÿµÿÀÿ±ÿ½ÿÃÿÂÿÁÿºÿ²ÿ´ÿ²ÿ°ÿµÿ¶ÿ±ÿ²ÿ´ÿÃÿ¶ÿ½ÿ°ÿ·ÿ¯ÿ²ÿ½ÿ¸ÿ¯ÿµÿ¸ÿ±ÿ°ÿÌÿ¸ÿ´ÿ¹ÿÁÿ¸ÿ³ÿ³ÿ°ÿ°ÿ±ÿªÿ©ÿ²ÿ¶ÿ¾ÿÅÿ¸ÿ¹ÿ¾ÿÀÿÁÿ¿ÿ»ÿ¸ÿ·ÿ²ÿ­ÿ¶ÿ¸ÿËÿµÿ¯ÿ¯ÿ·ÿ¾ÿ¿ÿ¼ÿ¶ÿ®ÿªÿ¶ÿ¨ÿ«ÿ¶ÿ²ÿ³ÿªÿ¶ÿ¿ÿÀÿ¼ÿ°ÿ³ÿ¿ÿÌÿ¼ÿ±ÿ³ÿ¶ÿ½ÿÆÿ»ÿ³ÿ¿ÿÁÿ®ÿ¦ÿ³ÿÝÿ®ÿ´ÿ³ÿ´ÿµÿ¶ÿºÿ¸ÿ²ÿ·ÿ³ÿ¹ÿ·ÿºÿ¿ÿ¼ÿ»ÿ½ÿÄÿ½ÿ°ÿ´ÿºÿ¼ÿÄÿ´ÿÆÿÇÿ¾ÿÈÿÅÿ·ÿµÿºÿºÿ¼ÿÞÿÐÿ´ÿ¼ÿ½ÿ¾ÿÁÿºÿµÿ¼ÿÂÿ¿ÿ¯ÿ®ÿ¾ÿ¾ÿµÿ­ÿ°ÿ³ÿ²ÿ®ÿ¯ÿÃÿÇÿ·ÿ§ÿÃÿÇÿ´ÿµÿ»ÿÄÿÆÿ½ÿÌÿÈÿÂÿ¬ÿ­ÿÂÿÆÿ¼ÿ¶ÿºÿÀÿÁÿ½ÿ­ÿÆÿ»ÿÈÿ¸ÿ®ÿ¸ÿÁÿÆÿÎÿÃÿÄÿÆÿ¸ÿ·ÿ³ÿ©ÿ¯ÿ¼ÿ¿ÿ·ÿ²ÿ·ÿ®ÿÂÿ¼ÿ£ÿ£ÿ±ÿ°ÿ ÿÿ®ÿ©ÿ£ÿªÿ¬ÿ¯ÿµÿ¶ÿ¸ÿ¸ÿ¼ÿÁÿºÿÃÿ¾ÿÂÿ½ÿ­ÿ¬ÿ¹ÿÂÿÀÿºÿ»ÿÔÿÓÿ´ÿÅÿÄÿÆÿÀÿ¿ÿÉÿ¿ÿ¼ÿ¸ÿ¹ÿÁÿÎÿÌÿÌÿËÿ¿ÿ·ÿÇÿ¿ÿ¿ÿÍÿ»ÿ¾ÿ»ÿÀÿÇÿÂÿÁÿÓÿ¶ÿÈÿ½ÿ¶ÿµÿµÿµÿ¸ÿ½ÿ»ÿÉÿÃÿ¹ÿ¿ÿÀÿµÿµÿ²ÿ ÿ¬ÿ°ÿ¶ÿºÿ¦ÿ«ÿ»ÿ¿ÿ·ÿ®ÿªÿ·ÿÃÿ»ÿÊÿºÿ´ÿ²ÿ²ÿ»ÿ¹ÿ¹ÿ½ÿ±ÿªÿ ÿ¨ÿ®ÿ¨ÿ£ÿ ÿÿ¯ÿ¦ÿ£ÿ¯ÿ½ÿÅÿ¾ÿ¬ÿ³ÿ°ÿ¢ÿ¢ÿ§ÿ§ÿ¦ÿ§ÿ­ÿ±ÿ°ÿ®ÿ±ÿ·ÿ³ÿ«ÿªÿ¸ÿÊÿ»ÿºÿÀÿ³ÿ¶ÿ·ÿ­ÿ®ÿºÿ»ÿ­ÿ¦ÿÿ°ÿºÿ¸ÿ´ÿµÿ´ÿÿµÿÄÿ¨ÿÿÿ¯ÿ¿ÿ«ÿ¥ÿ´ÿºÿÂÿ»ÿ·ÿ¼ÿ¶ÿ´ÿÂÿ¶ÿÅÿ·ÿ®ÿ¿ÿÉÿ¹ÿ´ÿÆÿ¾ÿºÿÉÿÂÿ¹ÿ³ÿ®ÿºÿ½ÿ¨ÿºÿÀÿÆÿÀÿ·ÿ·ÿ¹ÿÁÿÀÿ»ÿÃÿºÿ±ÿ²ÿµÿ´ÿ¹ÿ¾ÿ®ÿÂÿÄÿÅÿºÿ³ÿ¼ÿÅÿ½ÿ§ÿ¼ÿÅÿ¿ÿ¼ÿ½ÿÅÿÆÿ´ÿ·ÿ¿ÿ©ÿ½ÿÊÿ·ÿ±ÿ»ÿ¶ÿ³ÿÈÿ¹ÿºÿ¹ÿµÿÄÿÇÿ¶ÿ´ÿÈÿÇÿÐÿ¸ÿ½ÿÁÿºÿ´ÿ»ÿÂÿ·ÿ·ÿ½ÿ²ÿ¼ÿºÿ®ÿ¶ÿ¼ÿ´ÿ»ÿÅÿÁÿ´ÿ±ÿ¶ÿ·ÿºÿ¼ÿ½ÿÄÿ½ÿ´ÿ¾ÿÇÿ¿ÿÂÿ¹ÿ·ÿ¾ÿÃÿÃÿ¹ÿ±ÿ¿ÿ¹ÿ»ÿ½ÿ·ÿ±ÿ´ÿ·ÿ³ÿ¸ÿÎÿ½ÿÎÿ¿ÿ¿ÿ´ÿ¹ÿÄÿ³ÿ»ÿ¼ÿÀÿ½ÿ»ÿ´ÿ°ÿµÿ¸ÿ·ÿ´ÿ¥ÿ»ÿ¾ÿ²ÿÏÿÆÿ½ÿ¸ÿ¹ÿ½ÿ·ÿ´ÿ¾ÿÂÿ¿ÿÆÿ½ÿºÿ¿ÿÆÿÆÿÃÿ¹ÿ¿ÿÓÿºÿÄÿ¬ÿ¶ÿªÿ¶ÿÌÿÂÿ²ÿ¥ÿ¹ÿ´ÿ¾ÿÄÿ¹ÿ¶ÿ½ÿÇÿÄÿ³ÿ±ÿ·ÿÁÿ±ÿ³ÿ·ÿ»ÿ»ÿ·ÿ´ÿ½ÿÅÿ¼ÿ®ÿÁÿÆÿ¸ÿ¸ÿ¸ÿ¿ÿ¼ÿ´ÿºÿÀÿ¿ÿºÿ®ÿ³ÿ¹ÿÄÿÁÿ¿ÿÁÿ¾ÿ´ÿ¸ÿÊÿÂÿÄÿ·ÿ·ÿÂÿÂÿÍÿÃÿµÿ²ÿ´ÿºÿ·ÿ³ÿ°ÿ¸ÿÉÿÂÿ¿ÿ»ÿ°ÿ©ÿµÿÂÿ»ÿºÿ½ÿ¶ÿÁÿµÿºÿ¶ÿ¶ÿÀÿ½ÿºÿ¿ÿ¶ÿ¹ÿ¿ÿÁÿÇÿ¼ÿ¾ÿ½ÿÈÿÅÿªÿÿ´ÿÍÿÈÿ²ÿÈÿ®ÿµÿÃÿ°ÿ¸ÿÁÿÁÿ»ÿ³ÿ¼ÿºÿ´ÿ¿ÿ¿ÿ¾ÿ­ÿ´ÿ¹ÿ²ÿµÿÂÿÂÿ¼ÿÀÿ´ÿÉÿ­ÿ¬ÿ¹ÿÁÿ¹ÿ²ÿ³ÿ¸ÿ¾ÿÂÿÃÿ½ÿ³ÿÊÿÁÿ¸ÿºÿ¾ÿ¸ÿ­ÿºÿÃÿ¼ÿÀÿÅÿÈÿ¶ÿ½ÿ´ÿÀÿ±ÿ¸ÿ¿ÿ½ÿ¿ÿ·ÿ²ÿ¿ÿ¿ÿ³ÿÇÿÈÿ¿ÿºÿ¬ÿ±ÿ·ÿÁÿ¹ÿ¯ÿ¼ÿÀÿµÿ½ÿ¶ÿ¼ÿ¬ÿÄÿÂÿÃÿ²ÿÃÿÅÿÀÿ¸ÿµÿ·ÿµÿ³ÿ§ÿ¹ÿ¸ÿÊÿÂÿ¶ÿÂÿÀÿµÿ¯ÿ¼ÿÂÿÃÿÁÿ±ÿÃÿÄÿÃÿ½ÿ·ÿ»ÿÈÿ½ÿ¶ÿºÿ¶ÿ´ÿ´ÿ¸ÿÄÿÃÿ·ÿÀÿ±ÿ¯ÿ³ÿÉÿÆÿ´ÿºÿ¿ÿ½ÿÄÿÁÿ±ÿ±ÿ¼ÿ»ÿÀÿ¨ÿÂÿ¨ÿ¹ÿµÿÄÿÂÿ±ÿªÿµÿ·ÿ½ÿÈÿ¸ÿºÿ¼ÿÂÿ±ÿÅÿ¹ÿ¸ÿ®ÿ¨ÿ¸ÿÂÿÀÿ¸ÿ¬ÿ°ÿÂÿ½ÿ¿ÿÆÿÌÿ½ÿ»ÿ½ÿ³ÿÌÿºÿ¹ÿ¯ÿ¶ÿÂÿÀÿ¿ÿ¾ÿ¸ÿºÿ¸ÿÄÿÆÿÊÿµÿºÿµÿ³ÿÂÿ¾ÿ»ÿÂÿÀÿºÿ¼ÿ¹ÿ¿ÿÈÿºÿ¿ÿÀÿÃÿºÿÂÿÃÿ·ÿ¿ÿÆÿÄÿÂÿ»ÿ·ÿ¹ÿ·ÿ¶ÿ´ÿ¿ÿ¯ÿ±ÿÐÿÊÿÆÿÓÿÇÿ¾ÿ¿ÿÈÿ½ÿ¸ÿ¿ÿÇÿÈÿµÿµÿÄÿ¼ÿ²ÿÁÿ¾ÿ·ÿÂÿ¾ÿ¶ÿÀÿ¾ÿÆÿËÿ¿ÿ·ÿ¿ÿ¼ÿ³ÿÃÿÃÿÃÿ¸ÿÃÿµÿ­ÿ¸ÿ°ÿ¼ÿÀÿºÿÀÿ¸ÿ²ÿºÿ¿ÿ½ÿ»ÿ·ÿ²ÿ­ÿµÿ¾ÿ³ÿ´ÿ¾ÿÑÿÅÿ¾ÿÀÿ³ÿ´ÿ³ÿ­ÿ¸ÿÅÿ¿ÿÀÿÆÿ²ÿµÿÅÿ·ÿ¶ÿ¦ÿ°ÿ¬ÿµÿÀÿ®ÿ°ÿ¹ÿ»ÿ¸ÿ³ÿ»ÿ¾ÿ½ÿÁÿ¾ÿÀÿÀÿÆÿÏÿ¾ÿÄÿ¿ÿ¯ÿÃÿÀÿ´ÿ¶ÿºÿ³ÿ´ÿ½ÿÁÿ¼ÿ¹ÿ¾ÿ¾ÿ·ÿ´ÿµÿ¯ÿ¹ÿ¸ÿÉÿ½ÿ¾ÿÃÿ·ÿ½ÿ¿ÿ²ÿ°ÿ¯ÿ±ÿ¼ÿµÿ«ÿ¶ÿÀÿ¿ÿ¹ÿ´ÿ©ÿ´ÿµÿ»ÿ­ÿ»ÿ»ÿ¾ÿ©ÿ¦ÿ°ÿ³ÿ±ÿ®ÿ¸ÿ°ÿ­ÿ´ÿ¹ÿ´ÿ´ÿ¾ÿ¬ÿ³ÿ¹ÿ¶ÿ¹ÿµÿ¹ÿ¶ÿÅÿºÿºÿ®ÿ»ÿºÿ¾ÿ¾ÿ¸ÿ³ÿ³ÿ¼ÿ¿ÿ¾ÿÄÿÁÿ±ÿ©ÿ¸ÿ¼ÿ¿ÿÄÿµÿ¯ÿ¬ÿ¶ÿÇÿ²ÿµÿ¨ÿ®ÿ¶ÿ¶ÿ²ÿ½ÿÃÿ½ÿ·ÿµÿ¹ÿ¼ÿºÿÆÿÀÿ¸ÿ¶ÿ»ÿ³ÿ·ÿ¹ÿÃÿ·ÿ¹ÿÀÿºÿ«ÿ·ÿÀÿºÿ¼ÿºÿ·ÿ·ÿ¯ÿ®ÿ½ÿ¿ÿ¶ÿºÿ¸ÿÂÿÁÿ¶ÿ¾ÿÅÿ´ÿ°ÿ¸ÿ±ÿ¿ÿ¸ÿ¹ÿ´ÿ²ÿ¹ÿ¼ÿ´ÿµÿ¹ÿ¹ÿ¶ÿµÿÁÿÊÿÃÿ¾ÿµÿ±ÿºÿÀÿ·ÿÃÿÒÿÏÿ²ÿ½ÿ®ÿÃÿ¶ÿ¹ÿµÿ³ÿ»ÿÁÿÑÿ¿ÿ´ÿÈÿÉÿ½ÿ³ÿ¯ÿ¾ÿ¿ÿ´ÿ°ÿ¬ÿ²ÿ¹ÿ´ÿÅÿÆÿ½ÿÅÿ´ÿºÿ·ÿÅÿ¹ÿ°ÿ¹ÿÄÿÁÿºÿ´ÿµÿ»ÿºÿ²ÿ¶ÿÄÿºÿ¹ÿÇÿ°ÿÄÿ½ÿ½ÿÒÿ¾ÿËÿÒÿ¬ÿ«ÿ§ÿÂÿÃÿ¬ÿ£ÿÇÿÆÿÆÿÁÿ½ÿ¾ÿ»ÿ²ÿÿ¦ÿ´ÿ¾ÿºÿ½ÿÅÿ¯ÿ¶ÿÈÿºÿ¯ÿ»ÿÃÿ½ÿ¾ÿÅÿÀÿ±ÿ¶ÿÀÿÎÿ«ÿ¦ÿ¥ÿÄÿ³ÿ½ÿÀÿ½ÿ¹ÿ¿ÿ´ÿ¯ÿ·ÿ¿ÿ¹ÿµÿ¼ÿÁÿÇÿÃÿ¹ÿ½ÿ½ÿ»ÿÆÿÂÿ¿ÿ®ÿ¥ÿ¿ÿ¿ÿ¶ÿÆÿ¾ÿ¦ÿµÿ¸ÿ»ÿ²ÿÄÿÅÿ°ÿºÿ½ÿ¸ÿ³ÿ´ÿ¯ÿ«ÿ¶ÿµÿ²ÿ¹ÿ¶ÿ¼ÿ¹ÿµÿ©ÿ´ÿ¬ÿÄÿ¸ÿ®ÿÄÿ®ÿªÿ¼ÿ³ÿ¼ÿ·ÿ ÿªÿ¶ÿÀÿÆÿÄÿ­ÿ¹ÿ¸ÿµÿÁÿ¾ÿ´ÿ»ÿµÿµÿÁÿ·ÿ¬ÿ²ÿµÿ­ÿ´ÿ»ÿµÿ¬ÿ¸ÿ±ÿ©ÿ¨ÿ¥ÿÀÿ¿ÿºÿ°ÿÈÿ¿ÿ¹ÿ°ÿÄÿªÿ«ÿÆÿ¼ÿÅÿ³ÿ´ÿ¹ÿ½ÿÂÿ¸ÿ·ÿÆÿÁÿ»ÿ¸ÿ·ÿ¾ÿ¸ÿ³ÿÄÿÈÿÀÿ½ÿÀÿ´ÿµÿ´ÿ¼ÿ·ÿ²ÿ¹ÿÀÿ¼ÿ»ÿ¬ÿÉÿºÿÀÿ»ÿÀÿÎÿÀÿ¸ÿÆÿ²ÿ®ÿ¹ÿ¾ÿ³ÿ¶ÿ»ÿÁÿ¹ÿ©ÿ±ÿÅÿÂÿ­ÿ°ÿºÿ¼ÿ¿ÿ²ÿºÿ¸ÿÃÿ¶ÿÊÿÂÿ±ÿÀÿ¬ÿÄÿ¨ÿÄÿËÿ½ÿµÿ¹ÿ»ÿ»ÿ¾ÿÄÿÍÿÁÿ·ÿ¸ÿ½ÿ´ÿ¶ÿÄÿÅÿÂÿ¹ÿ­ÿ²ÿ²ÿ±ÿ·ÿ¼ÿ·ÿ²ÿ¸ÿ¿ÿÉÿ½ÿ²ÿ»ÿ¸ÿ¿ÿµÿ¶ÿ·ÿ·ÿ¸ÿ¹ÿ±ÿËÿÅÿ¶ÿÆÿ±ÿ­ÿ±ÿ¥ÿ³ÿ¬ÿ¶ÿÀÿ³ÿ½ÿºÿ³ÿ¼ÿÄÿÄÿ¹ÿ¹ÿ´ÿ«ÿ¹ÿ¼ÿ´ÿ¶ÿÀÿÄÿºÿ¶ÿÂÿ¿ÿ½ÿÓÿÆÿ¯ÿ±ÿ°ÿ±ÿ¾ÿ¸ÿºÿ½ÿ¸ÿ¬ÿ¯ÿ¨ÿÂÿ´ÿÇÿÀÿÏÿ´ÿ³ÿ³ÿÉÿ¯ÿÃÿÄÿÉÿ¾ÿ¸ÿÀÿµÿ®ÿ«ÿ°ÿÀÿÉÿÀÿ·ÿ»ÿºÿºÿºÿºÿÃÿÀÿ·ÿ»ÿÂÿÊÿ½ÿ¸ÿ°ÿÀÿ°ÿµÿµÿÂÿÇÿÁÿ·ÿ¶ÿ¿ÿ¯ÿ®ÿµÿÌÿ¿ÿÀÿ½ÿ¾ÿ³ÿÃÿ½ÿ¶ÿ·ÿ¶ÿ¾ÿºÿÁÿÆÿÀÿÊÿ½ÿ´ÿ²ÿ¹ÿÀÿ¼ÿ±ÿ·ÿ·ÿ²ÿºÿ¿ÿÂÿÀÿºÿ¿ÿÁÿÂÿ¿ÿºÿ¨ÿ«ÿ¶ÿ¸ÿ»ÿºÿ¶ÿ¶ÿºÿ´ÿ²ÿÅÿ°ÿ¿ÿ·ÿÁÿ±ÿ¯ÿÂÿÅÿÇÿ½ÿ±ÿ¶ÿÊÿºÿ»ÿÄÿ¸ÿÀÿ¾ÿ½ÿ¾ÿµÿ½ÿ¹ÿ¸ÿ±ÿ¬ÿµÿ³ÿ°ÿ²ÿ´ÿ´ÿ´ÿ¿ÿ½ÿ¹ÿÃÿ¼ÿ¹ÿ±ÿ´ÿµÿÀÿ»ÿ·ÿ´ÿ½ÿ³ÿÇÿ¯ÿ¹ÿ³ÿÀÿ´ÿ©ÿ´ÿÇÿ®ÿ¸ÿÌÿ¹ÿÃÿ¿ÿÃÿ¨ÿºÿ»ÿ¾ÿ·ÿ·ÿ»ÿÀÿ½ÿ³ÿ»ÿ¹ÿ»ÿÄÿËÿÀÿ¹ÿÂÿÄÿÀÿºÿ¼ÿ¾ÿ¶ÿ´ÿ«ÿªÿÀÿ¾ÿ·ÿµÿ±ÿ¶ÿ¸ÿ¿ÿÈÿ¶ÿÄÿÌÿ½ÿ½ÿµÿÇÿºÿÇÿ¸ÿÃÿÆÿºÿÊÿÈÿ¿ÿ¹ÿ¶ÿÀÿËÿÀÿÆÿ»ÿ½ÿ¹ÿÀÿºÿ³ÿ±ÿ¼ÿÃÿ¾ÿ¿ÿ½ÿÁÿÃÿ¶ÿ¶ÿ¿ÿ»ÿ¯ÿ°ÿËÿÂÿµÿ´ÿ¯ÿ¹ÿ³ÿ¿ÿ·ÿÃÿ¿ÿ±ÿ¶ÿÂÿÃÿ¾ÿ³ÿÁÿÇÿÀÿ°ÿ½ÿÈÿ¹ÿ©ÿ·ÿµÿºÿ¸ÿ¹ÿ·ÿºÿ´ÿ«ÿ°ÿ»ÿ¶ÿºÿ¾ÿ¶ÿ¹ÿ¹ÿ»ÿÅÿÅÿ½ÿ¾ÿÃÿºÿ¶ÿºÿ¼ÿÀÿ»ÿ¸ÿ¬ÿªÿ·ÿ¦ÿ­ÿ°ÿ¶ÿ¶ÿ²ÿ½ÿ¹ÿÂÿ¼ÿ¯ÿ¹ÿ¹ÿÅÿÇÿÁÿ¸ÿÀÿ¼ÿ²ÿµÿÁÿ¾ÿ¶ÿÀÿÄÿÎÿ·ÿªÿºÿ·ÿÁÿºÿÀÿÂÿ¿ÿ¶ÿ¶ÿ¹ÿ°ÿ©ÿ¨ÿ¬ÿ¯ÿ­ÿ§ÿ«ÿ»ÿ½ÿÀÿÃÿ¶ÿ¼ÿ¾ÿ³ÿ¯ÿ´ÿ»ÿÄÿÁÿºÿÅÿ³ÿÁÿÈÿÅÿÎÿ³ÿÇÿÁÿ±ÿ¸ÿ¼ÿ¯ÿ±ÿ¾ÿ´ÿ¸ÿÀÿ·ÿ¶ÿÆÿÅÿ¸ÿºÿÉÿÆÿ»ÿ¿ÿÁÿºÿ»ÿ¶ÿ­ÿ®ÿ´ÿÇÿÇÿÇÿ¿ÿÁÿÂÿªÿµÿ¯ÿ»ÿ¨ÿ¯ÿ±ÿÆÿ¸ÿÂÿ¨ÿ«ÿ°ÿÆÿµÿÿËÿºÿ¡ÿ´ÿ½ÿ¿ÿ¿ÿÇÿ³ÿ¹ÿÁÿ·ÿµÿ¿ÿ½ÿÏÿÌÿÀÿ¶ÿ´ÿÆÿÀÿ¬ÿ§ÿ¤ÿ²ÿÄÿºÿ¹ÿ¿ÿ¶ÿ³ÿ¹ÿºÿ»ÿÀÿÆÿ¾ÿ¯ÿÂÿ»ÿ­ÿ³ÿ½ÿÆÿ¯ÿ²ÿ½ÿ¿ÿ¿ÿ½ÿ½ÿÂÿ·ÿ¶ÿÀÿ¿ÿÁÿ½ÿ¸ÿÁÿÍÿÀÿ¸ÿµÿ°ÿ³ÿ½ÿÂÿ¶ÿ¶ÿ·ÿ½ÿºÿ¹ÿÑÿÂÿ·ÿ¶ÿ³ÿÂÿ½ÿÀÿºÿÂÿÀÿÂÿÀÿÁÿÐÿ²ÿ¶ÿ³ÿ¿ÿ¸ÿµÿ¼ÿÍÿ¹ÿÂÿµÿ¶ÿÊÿÄÿÀÿÁÿÃÿ·ÿ¯ÿ¸ÿµÿ³ÿ¼ÿ½ÿ¿ÿÃÿ¹ÿ³ÿ¯ÿ½ÿÁÿ´ÿ¸ÿ¸ÿÉÿËÿ½ÿÍÿ·ÿ¼ÿÃÿ¼ÿ¼ÿÈÿ¾ÿ»ÿµÿ°ÿÅÿ¾ÿ¿ÿ½ÿ»ÿ¼ÿ¶ÿ³ÿÃÿÇÿºÿ±ÿ½ÿËÿÇÿ¹ÿ³ÿ½ÿÄÿ¾ÿ¿ÿ·ÿµÿ³ÿµÿ¼ÿ³ÿ´ÿÃÿ¼ÿ´ÿÄÿºÿ¯ÿªÿ¬ÿ¶ÿÅÿÉÿ·ÿ¸ÿ¯ÿ¼ÿ¿ÿµÿ¼ÿÅÿÀÿÃÿÊÿ¿ÿµÿ»ÿ¸ÿ¶ÿ»ÿµÿ»ÿ¼ÿ»ÿ¬ÿ°ÿ³ÿ´ÿ·ÿ·ÿÁÿÂÿ³ÿ³ÿ¸ÿ¶ÿ·ÿªÿ¶ÿ±ÿ«ÿ¶ÿ·ÿ¯ÿ­ÿ­ÿ±ÿ¶ÿ¸ÿ´ÿ²ÿ³ÿ¶ÿ¶ÿ³ÿ·ÿ½ÿµÿ³ÿ¶ÿ«ÿ«ÿ¾ÿ³ÿ¨ÿ·ÿ´ÿ¬ÿÃÿÃÿÀÿ»ÿªÿÅÿÃÿ¶ÿ°ÿ¬ÿ®ÿÇÿ¸ÿ»ÿ»ÿ¶ÿ±ÿºÿ¼ÿµÿ¸ÿ´ÿ«ÿ¤ÿ±ÿ¼ÿ¼ÿ¸ÿ²ÿ±ÿ¸ÿ«ÿ¯ÿ©ÿ³ÿ¬ÿ»ÿÃÿ·ÿºÿ¸ÿÇÿ¹ÿÈÿÄÿÁÿ¾ÿ¿ÿ½ÿ´ÿ°ÿ¹ÿÀÿ¹ÿºÿ¸ÿ®ÿ¹ÿºÿ³ÿ³ÿËÿªÿ¨ÿ«ÿ§ÿ¨ÿÇÿ¸ÿ¾ÿ¾ÿÈÿ´ÿÿ¾ÿÀÿ·ÿºÿ¿ÿÂÿ»ÿ¹ÿ¾ÿËÿÈÿ¯ÿ¬ÿ°ÿªÿºÿ»ÿ¹ÿ¸ÿ´ÿ¸ÿ·ÿ²ÿÒÿÀÿ¼ÿ¿ÿ·ÿ¼ÿ¹ÿ¼ÿ±ÿÀÿÈÿÃÿ½ÿµÿ°ÿ§ÿ¤ÿªÿ«ÿ¶ÿ½ÿ¶ÿºÿµÿ²ÿ¾ÿ¹ÿ¿ÿ¹ÿ¾ÿ¦ÿ¼ÿÅÿ²ÿ«ÿªÿ¹ÿ¹ÿ³ÿÂÿ´ÿ¬ÿ¨ÿ¥ÿ²ÿ´ÿ±ÿºÿ¶ÿºÿÂÿÏÿÇÿ´ÿ³ÿµÿÍÿÄÿÇÿ±ÿÅÿ­ÿÄÿÍÿ»ÿÂÿ½ÿ³ÿ²ÿ¸ÿ·ÿ­ÿ¯ÿ²ÿ¬ÿ´ÿ¹ÿ»ÿÈÿµÿ±ÿÂÿÇÿ¯ÿºÿÃÿ¯ÿÌÿµÿ²ÿ´ÿ·ÿÊÿ³ÿ®ÿ¾ÿÄÿ¾ÿÁÿÆÿºÿ¶ÿ½ÿ¼ÿ°ÿ¸ÿ´ÿ°ÿ¼ÿÀÿ¼ÿÃÿ¿ÿ¿ÿÂÿÿ¡ÿ°ÿÃÿ»ÿ²ÿ¶ÿ«ÿ·ÿÀÿ²ÿ¸ÿ¿ÿ¿ÿ¹ÿÁÿµÿ¬ÿ´ÿ«ÿªÿºÿ¸ÿµÿ°ÿ³ÿ´ÿ·ÿ®ÿ¬ÿ¸ÿÀÿ¿ÿÀÿ¿ÿ¶ÿ´ÿ¸ÿ½ÿ©ÿ·ÿ­ÿ¡ÿ¯ÿ¯ÿ¾ÿ¾ÿºÿÁÿ±ÿ¿ÿÂÿ¶ÿµÿ¼ÿ¶ÿ¬ÿ­ÿµÿ¶ÿ´ÿ½ÿ´ÿ»ÿ¯ÿ¢ÿ·ÿÀÿ¾ÿ¸ÿ¸ÿ¶ÿ·ÿÀÿÂÿ»ÿ´ÿ²ÿºÿ¹ÿ§ÿÿ§ÿ²ÿ»ÿ¹ÿ°ÿ¸ÿ¹ÿ¬ÿ®ÿ²ÿ¦ÿ»ÿ¼ÿÁÿÁÿÃÿºÿ¶ÿ¹ÿ¾ÿÀÿºÿºÿÁÿ¸ÿ«ÿ°ÿªÿ¸ÿ©ÿÁÿ¸ÿ³ÿ³ÿ´ÿµÿ»ÿ¼ÿ¿ÿÁÿ¸ÿ²ÿºÿÂÿÂÿ¼ÿ¼ÿ­ÿ¸ÿÀÿ´ÿÈÿ¹ÿºÿµÿ¶ÿÅÿÅÿ¾ÿÀÿ»ÿµÿÁÿ¹ÿµÿ½ÿ¶ÿ·ÿÄÿ¡ÿÌÿÈÿ±ÿ¯ÿµÿ¯ÿ¼ÿ¹ÿ¸ÿ½ÿ¹ÿ³ÿ«ÿ­ÿ²ÿ°ÿÅÿ¹ÿ¸ÿÁÿ³ÿ½ÿ²ÿ²ÿµÿ°ÿ­ÿ³ÿÁÿÅÿ¿ÿ¿ÿ¼ÿ´ÿ´ÿ´ÿ»ÿÊÿ»ÿ¦ÿ»ÿ¶ÿ³ÿ°ÿ¼ÿÈÿÅÿ´ÿ¬ÿµÿ¼ÿÈÿÆÿ´ÿÿ¿ÿÁÿ»ÿ¾ÿ¼ÿÃÿÁÿ½ÿ¼ÿ¾ÿ¹ÿ®ÿ«ÿ´ÿ¿ÿÄÿÿ¬ÿ¿ÿ·ÿ½ÿ±ÿ³ÿ¬ÿ´ÿ¸ÿ¾ÿ¾ÿºÿ¹ÿ¶ÿºÿ³ÿºÿ¶ÿ¤ÿ¶ÿµÿ­ÿºÿ¶ÿ±ÿ²ÿ¸ÿÃÿÊÿÈÿÉÿÁÿ²ÿ³ÿÈÿ¯ÿ»ÿ´ÿ½ÿºÿ¹ÿ¹ÿ²ÿ®ÿ¯ÿµÿ¿ÿÁÿÁÿ³ÿµÿÁÿ¿ÿÂÿ±ÿ°ÿ»ÿÂÿ¾ÿÅÿÃÿ¾ÿ¸ÿ«ÿ²ÿ±ÿÆÿ¿ÿ¿ÿÀÿ¹ÿºÿÀÿ¹ÿ¶ÿ®ÿ«ÿ¬ÿ¹ÿÈÿ¹ÿ²ÿ³ÿ­ÿ»ÿÁÿ¾ÿ¿ÿ¸ÿÃÿËÿÅÿ®ÿ ÿ¡ÿÿ©ÿ·ÿ±ÿ²ÿ·ÿÓÿ¹ÿ±ÿ·ÿ¸ÿ»ÿ¾ÿ¼ÿºÿ·ÿ¹ÿ·ÿ¶ÿÉÿÁÿ´ÿºÿ¸ÿ¾ÿÀÿÁÿ½ÿ¼ÿ¿ÿºÿÂÿÄÿ³ÿ®ÿ¹ÿ¼ÿ¶ÿµÿ¹ÿ¾ÿ¸ÿ¯ÿ®ÿ²ÿ±ÿ³ÿ²ÿµÿ¼ÿ¾ÿ¨ÿ´ÿ®ÿ³ÿ½ÿÇÿÉÿ»ÿ´ÿ¸ÿ®ÿÅÿÃÿÌÿÉÿ´ÿºÿÃÿÁÿ¾ÿ½ÿ·ÿµÿ´ÿ±ÿ®ÿ»ÿ¹ÿÂÿÀÿ·ÿ±ÿ±ÿ²ÿ³ÿ¸ÿºÿ³ÿºÿ´ÿªÿ­ÿ´ÿ²ÿºÿÀÿÃÿ½ÿ³ÿ¯ÿ²ÿÈÿ¸ÿÈÿ³ÿ¸ÿ¾ÿ¸ÿ±ÿ¹ÿÆÿÂÿ´ÿ²ÿµÿÂÿ©ÿµÿµÿ²ÿ²ÿµÿ´ÿ³ÿ²ÿ­ÿÀÿ½ÿÿ¶ÿ¦ÿ¶ÿ»ÿ±ÿ²ÿ²ÿ¯ÿ¼ÿÇÿ¸ÿ§ÿ§ÿÈÿ»ÿ¶ÿÄÿÁÿ¹ÿ²ÿ­ÿ±ÿ¾ÿÁÿÄÿÀÿ«ÿÅÿÃÿ³ÿ©ÿ¥ÿ¦ÿ±ÿ¾ÿºÿ¶ÿ¹ÿµÿ§ÿ³ÿ¶ÿ³ÿ·ÿ¶ÿ²ÿ½ÿºÿ¾ÿ°ÿ¹ÿ·ÿµÿµÿ¾ÿÅÿ¾ÿ»ÿÂÿ¿ÿºÿÆÿ·ÿÄÿÇÿ¶ÿ±ÿ½ÿÄÿÅÿÄÿ¬ÿÁÿ¾ÿÄÿÀÿÀÿºÿ¶ÿ»ÿ¸ÿ±ÿ¾ÿ¬ÿµÿ½ÿ¶ÿ´ÿ®ÿ³ÿ»ÿºÿ»ÿ¹ÿ´ÿ¹ÿ½ÿ®ÿªÿ¤ÿ¦ÿªÿ©ÿ¦ÿ§ÿµÿªÿ¿ÿ¶ÿ´ÿºÿ¶ÿ¹ÿÁÿ¾ÿ»ÿ¿ÿ²ÿÃÿ¯ÿ³ÿµÿ¹ÿ¼ÿ¼ÿ´ÿ¥ÿ¹ÿÎÿ±ÿÃÿÀÿÆÿÀÿ¾ÿ¿ÿ´ÿÁÿ¼ÿ¯ÿ¼ÿ¼ÿ¿ÿ²ÿ¯ÿ¾ÿÉÿÆÿ¾ÿ´ÿÆÿ´ÿ¹ÿºÿºÿ¼ÿ»ÿ¼ÿÃÿ²ÿÇÿÀÿ¿ÿºÿ¹ÿ¶ÿ¹ÿÆÿÄÿµÿÆÿ¹ÿ±ÿÂÿÇÿºÿ°ÿ³ÿ¼ÿ½ÿ¾ÿÉÿ§ÿ¨ÿ·ÿÅÿÀÿ®ÿ­ÿ¥ÿ·ÿ¬ÿ¡ÿ±ÿ¶ÿ·ÿ½ÿÁÿ¿ÿ¿ÿ¶ÿ°ÿ©ÿ¡ÿ¢ÿ¢ÿ¥ÿ¬ÿ¤ÿ·ÿ±ÿ¬ÿ·ÿ¹ÿ¼ÿ¾ÿ´ÿªÿ¶ÿÂÿµÿ·ÿ°ÿ®ÿ¨ÿªÿ·ÿ¼ÿºÿÿ¡ÿÂÿ³ÿ£ÿ¬ÿ»ÿ½ÿ»ÿ¨ÿ²ÿÂÿÁÿ«ÿ¨ÿ±ÿ²ÿ¶ÿ©ÿÿ¦ÿ´ÿºÿ¹ÿ°ÿ¯ÿ¿ÿ¡ÿÿ¤ÿ¯ÿ«ÿ¬ÿ¯ÿ´ÿÁÿ¶ÿ®ÿ°ÿ¸ÿÁÿ¿ÿ²ÿ°ÿ±ÿ¼ÿ¶ÿÇÿ¼ÿ´ÿ¹ÿ½ÿµÿµÿ¹ÿ½ÿ¼ÿ¿ÿÃÿËÿËÿÁÿÉÿ¿ÿ¶ÿÈÿºÿ¹ÿ¿ÿ½ÿ¿ÿÊÿ»ÿÂÿºÿºÿ¾ÿµÿ³ÿÂÿÍÿ¼ÿÂÿÀÿ¶ÿ¹ÿ¸ÿÂÿÁÿ³ÿ¾ÿÆÿ®ÿµÿ½ÿÀÿ¾ÿ¹ÿºÿ¾ÿ®ÿ¼ÿµÿ´ÿ¼ÿºÿ³ÿ´ÿÁÿÈÿÀÿËÿÈÿ¾ÿ°ÿ¸ÿÁÿÄÿÀÿ¼ÿÂÿÄÿÆÿ½ÿ¶ÿºÿÀÿÁÿ¹ÿ²ÿ·ÿ·ÿÈÿ»ÿ´ÿ®ÿ±ÿºÿºÿ°ÿ¶ÿµÿÁÿÄÿ¼ÿ°ÿªÿ°ÿ¼ÿÀÿ¾ÿÄÿ³ÿ´ÿ±ÿ°ÿ°ÿ·ÿ¿ÿÁÿ½ÿµÿÀÿµÿºÿ¶ÿ»ÿ½ÿºÿ¸ÿ¶ÿ¾ÿÇÿ¬ÿ»ÿ»ÿ½ÿ¬ÿ¸ÿÁÿÁÿÆÿ·ÿÂÿµÿÆÿÂÿ¼ÿ»ÿºÿµÿ°ÿ¶ÿ¿ÿ­ÿ·ÿ³ÿÄÿ¹ÿÒÿÒÿÂÿ¼ÿ¼ÿºÿ·ÿµÿ´ÿ½ÿÉÿÂÿÇÿÊÿÆÿ¿ÿ®ÿ«ÿ³ÿÁÿ¨ÿ´ÿ·ÿ¼ÿ¿ÿ¼ÿºÿ¹ÿ¼ÿºÿ¿ÿ»ÿ¸ÿ½ÿ¶ÿ¶ÿÁÿÇÿ¿ÿ·ÿ¿ÿ¶ÿ¾ÿ¶ÿ¶ÿÀÿÈÿÂÿ®ÿ´ÿÆÿµÿ¸ÿµÿÃÿÂÿÀÿ½ÿ»ÿÄÿÃÿ¾ÿÁÿÀÿ¶ÿ»ÿ·ÿ«ÿÍÿÊÿ¿ÿ½ÿ²ÿ®ÿ¾ÿÂÿ½ÿ´ÿÃÿºÿµÿ¹ÿ¿ÿÈÿÄÿ¸ÿµÿ¸ÿÁÿÀÿÀÿ¿ÿÊÿÁÿ¾ÿÂÿÈÿÌÿÑÿÍÿºÿ³ÿ»ÿÅÿ±ÿ¿ÿºÿ¸ÿ¼ÿ¹ÿ¹ÿ¾ÿ¹ÿ»ÿÂÿ®ÿ¿ÿÀÿ³ÿ¼ÿÂÿÁÿ»ÿ¿ÿÂÿ¸ÿ¹ÿÍÿÂÿªÿÁÿ¬ÿ¹ÿÄÿµÿ´ÿ½ÿÃÿÆÿ¹ÿ½ÿ«ÿ¦ÿµÿÇÿÄÿËÿ½ÿ¾ÿÉÿÃÿÀÿ¾ÿ·ÿÛÿºÿÌÿ³ÿ¹ÿÀÿÅÿ¾ÿ´ÿ¬ÿ©ÿ¹ÿÌÿ¼ÿÇÿ½ÿÀÿºÿ·ÿ­ÿ¸ÿ¼ÿ½ÿ»ÿ³ÿ¶ÿÃÿ¾ÿÄÿ¹ÿ²ÿÄÿÁÿ¶ÿ¸ÿºÿ·ÿºÿ½ÿºÿ»ÿ¶ÿ²ÿÄÿÈÿ»ÿ­ÿ²ÿ³ÿ½ÿÀÿ»ÿÂÿÉÿ»ÿ­ÿ²ÿ³ÿ·ÿÃÿ¶ÿÂÿÃÿ¸ÿ¿ÿÅÿÆÿºÿ¯ÿ³ÿ³ÿ·ÿ ÿ¯ÿºÿÂÿ¸ÿ¸ÿ»ÿ¶ÿ½ÿµÿµÿ¾ÿ¿ÿÄÿ½ÿ±ÿ³ÿ³ÿ¿ÿ¾ÿ¹ÿÀÿÄÿÀÿÀÿ¹ÿ²ÿ±ÿ±ÿ´ÿºÿÌÿµÿ¯ÿ¾ÿ¹ÿ·ÿÍÿ¼ÿÄÿÐÿÐÿ¼ÿ¯ÿ¿ÿÊÿÁÿ´ÿÃÿ§ÿ¾ÿ¹ÿÅÿÀÿÆÿ¾ÿµÿ¶ÿ»ÿ³ÿ²ÿÊÿ¿ÿªÿ®ÿ´ÿ·ÿ»ÿ¿ÿËÿ¼ÿÅÿÁÿ¸ÿ¸ÿ³ÿ®ÿ¹ÿÃÿµÿµÿµÿÆÿÃÿ´ÿÄÿ²ÿÊÿ»ÿ¶ÿ¶ÿ¹ÿ½ÿÁÿÄÿÀÿÀÿ­ÿ¯ÿÅÿ¯ÿ°ÿÇÿºÿ¿ÿÀÿ¿ÿ¼ÿ½ÿ»ÿ¾ÿÂÿÂÿÉÿÂÿÂÿ¿ÿµÿÒÿÆÿºÿ¸ÿºÿ¿ÿ¼ÿÅÿÅÿÅÿÂÿ¸ÿ´ÿ³ÿÇÿÁÿªÿ·ÿ½ÿ¾ÿÁÿ»ÿÃÿÇÿ¿ÿ»ÿ¼ÿ³ÿ´ÿ»ÿ¼ÿÃÿ¹ÿ°ÿ¾ÿÄÿ«ÿ¿ÿÃÿÇÿ½ÿÁÿ°ÿ®ÿ¶ÿ¼ÿÂÿºÿªÿ©ÿ·ÿÂÿÇÿ¹ÿªÿ¦ÿÃÿ¶ÿÉÿ½ÿ¾ÿ¾ÿÃÿ¼ÿÂÿÃÿºÿÀÿÉÿÁÿ¼ÿ¼ÿ³ÿµÿ³ÿ·ÿ²ÿ·ÿ²ÿµÿ²ÿ½ÿ¬ÿ³ÿÂÿÀÿ²ÿ®ÿ·ÿÅÿÄÿ¸ÿ·ÿ¶ÿÂÿ¬ÿºÿÀÿ²ÿ²ÿ¹ÿ½ÿ¹ÿ°ÿ­ÿ¬ÿ¶ÿ½ÿ½ÿºÿ¹ÿ¿ÿ»ÿ¶ÿ¸ÿÂÿÂÿÆÿ¼ÿ¾ÿÂÿÓÿÆÿ¦ÿ´ÿ¶ÿ³ÿ¾ÿÀÿÁÿ½ÿ¹ÿ¹ÿ³ÿ®ÿ¢ÿ·ÿ«ÿ¯ÿ©ÿ»ÿ·ÿ¹ÿ¶ÿÅÿÉÿ¹ÿ¾ÿ¶ÿ±ÿºÿÃÿºÿ·ÿ¹ÿ²ÿ¶ÿºÿ¯ÿ·ÿ¸ÿ¹ÿÿÕÿ¸ÿ©ÿ­ÿ«ÿ§ÿ¸ÿµÿ®ÿ«ÿ´ÿ´ÿ±ÿµÿÅÿÉÿ»ÿÂÿ¸ÿ·ÿ¸ÿ¸ÿ´ÿÉÿ³ÿ¸ÿ¾ÿ·ÿ³ÿºÿÅÿ´ÿ¹ÿ¶ÿ·ÿ¼ÿºÿ¿ÿÀÿ¹ÿÁÿÂÿ²ÿ¹ÿ¸ÿ»ÿºÿ°ÿºÿ¸ÿ«ÿÄÿÀÿµÿºÿ§ÿ¥ÿ¼ÿ¿ÿµÿ¾ÿÁÿ¸ÿ²ÿ°ÿ·ÿ½ÿ·ÿ¾ÿ¹ÿ´ÿÆÿÉÿ¸ÿ±ÿºÿ¶ÿ½ÿªÿÁÿÀÿ±ÿºÿ·ÿ±ÿ¶ÿ´ÿ¸ÿ±ÿ«ÿ¼ÿÁÿ»ÿÃÿ½ÿµÿ¾ÿ­ÿ´ÿ¼ÿ¼ÿ½ÿµÿµÿ½ÿ³ÿÀÿ°ÿ¶ÿ¼ÿ¿ÿ³ÿ´ÿ»ÿºÿ»ÿ¿ÿÂÿËÿÍÿÂÿ¿ÿ¶ÿ·ÿÅÿËÿ¹ÿ¹ÿÉÿ­ÿÂÿ´ÿ¾ÿ¸ÿºÿ®ÿ·ÿ¸ÿ¿ÿ²ÿ¶ÿ¿ÿªÿ´ÿ¼ÿ·ÿ¿ÿ¸ÿ½ÿÄÿ»ÿÀÿ­ÿ½ÿÆÿ¶ÿ½ÿµÿ½ÿ¿ÿµÿ¬ÿ¿ÿÇÿ»ÿ±ÿ»ÿ¸ÿ¾ÿ¸ÿ³ÿ®ÿµÿ¾ÿ¼ÿ»ÿ»ÿ¸ÿ±ÿ¢ÿ¯ÿÌÿÂÿªÿ¼ÿÀÿµÿÈÿÉÿÁÿ§ÿ­ÿ»ÿ¹ÿ·ÿ·ÿ¹ÿÌÿÂÿªÿÀÿÀÿ´ÿ¯ÿ³ÿ¹ÿ¼ÿºÿ¹ÿºÿ®ÿ²ÿÁÿ¯ÿ®ÿºÿ½ÿ·ÿÆÿ¾ÿ·ÿºÿ²ÿÃÿÑÿ¹ÿ¸ÿ´ÿ¸ÿ¿ÿ´ÿ¶ÿ­ÿµÿ¾ÿ¾ÿ¿ÿ¶ÿªÿ¹ÿÆÿÄÿÆÿ¸ÿ±ÿÁÿÉÿ½ÿ¾ÿ±ÿ²ÿ¶ÿ¼ÿµÿ¿ÿ¸ÿ©ÿ·ÿ¶ÿÇÿ´ÿ´ÿÎÿºÿ»ÿ¿ÿ¼ÿÁÿÁÿ¿ÿÀÿ¸ÿ®ÿ²ÿºÿ¶ÿ·ÿ¾ÿ¹ÿ¸ÿ»ÿ¸ÿ´ÿ®ÿ«ÿÁÿ®ÿ¨ÿÆÿ¬ÿ°ÿÁÿºÿ¼ÿªÿ§ÿ´ÿ¹ÿ²ÿºÿ´ÿµÿ²ÿ¸ÿÁÿ¹ÿ»ÿÁÿÂÿ²ÿ´ÿ¹ÿ³ÿËÿÏÿ®ÿ°ÿºÿ·ÿ§ÿ¢ÿºÿ¶ÿ¶ÿ¼ÿ½ÿ«ÿ¼ÿ¾ÿÀÿ¸ÿÌÿ´ÿ¯ÿ±ÿ¯ÿ¬ÿ¶ÿ¸ÿ¶ÿ«ÿ³ÿ¾ÿ½ÿÅÿ½ÿ³ÿ¾ÿ¿ÿ¹ÿ·ÿ¼ÿÂÿ¸ÿ«ÿ³ÿÄÿ¼ÿ¸ÿÁÿ¶ÿ¾ÿ¿ÿÄÿÆÿ³ÿ³ÿ³ÿÆÿÂÿ²ÿ­ÿÆÿºÿ¸ÿÃÿ¸ÿ¶ÿ»ÿ¹ÿºÿ¾ÿÂÿ¿ÿ¿ÿ¹ÿ©ÿÀÿÃÿ´ÿ»ÿÃÿÁÿÄÿÀÿÀÿÈÿºÿ¹ÿ²ÿ¹ÿ¿ÿºÿºÿ»ÿ³ÿ·ÿ¬ÿ»ÿºÿÁÿÈÿ½ÿ¾ÿ°ÿ«ÿ¯ÿÀÿÇÿ·ÿ¹ÿ¿ÿ¾ÿÂÿÂÿÀÿ¿ÿ»ÿºÿ±ÿ°ÿµÿµÿµÿ³ÿµÿ¼ÿ¸ÿ³ÿÀÿÌÿ»ÿ³ÿ»ÿºÿ½ÿ¯ÿ«ÿºÿ·ÿ±ÿ«ÿºÿÄÿ¸ÿ²ÿÁÿÃÿ¨ÿµÿÿ²ÿ´ÿ²ÿ¯ÿºÿ¶ÿÅÿ¾ÿ¾ÿ¼ÿ¸ÿ¼ÿ°ÿ·ÿµÿ´ÿ»ÿ±ÿ¹ÿÂÿºÿ®ÿ£ÿ³ÿÃÿÏÿÝÿËÿ½ÿ¾ÿÂÿÊÿÁÿºÿªÿ´ÿ¶ÿ°ÿ¼ÿÇÿÆÿ»ÿÄÿæÿÓÿÇÿ´ÿ½ÿÆÿÂÿÃÿÃÿ¾ÿ¶ÿ¼ÿ¼ÿºÿÁÿ¹ÿÁÿ¯ÿ­ÿ¸ÿ¾ÿºÿ¸ÿ»ÿ¾ÿ¼ÿ¼ÿ¿ÿºÿµÿ½ÿÉÿÅÿÃÿ³ÿ±ÿ²ÿ½ÿ¾ÿ·ÿÀÿÃÿ½ÿ¿ÿ¹ÿ«ÿ®ÿ²ÿÁÿºÿÉÿ¸ÿºÿ·ÿÕÿµÿ´ÿ®ÿÁÿ¼ÿµÿ´ÿÃÿ¾ÿÅÿ¾ÿ¼ÿ¼ÿ¼ÿµÿ¸ÿ¹ÿ¸ÿ¹ÿ´ÿ¯ÿ®ÿ¸ÿ¼ÿ¸ÿ»ÿ¬ÿªÿ¾ÿ¯ÿ¤ÿ°ÿ±ÿ°ÿ¼ÿ¿ÿµÿ±ÿ«ÿ´ÿ³ÿ¼ÿ®ÿ¸ÿ¼ÿ¿ÿ·ÿµÿÅÿ»ÿÃÿ¸ÿ´ÿ·ÿÄÿ¾ÿÈÿÄÿ¾ÿÀÿ»ÿ¶ÿ»ÿ»ÿ¿ÿµÿ·ÿ°ÿ©ÿµÿµÿ°ÿ²ÿ²ÿ´ÿ´ÿºÿ¹ÿ¶ÿÃÿ¸ÿ­ÿªÿ°ÿ¸ÿºÿ¸ÿºÿ¹ÿÅÿºÿ¿ÿ«ÿ²ÿ´ÿ·ÿ®ÿµÿ¾ÿÉÿÂÿ¸ÿ¼ÿ¤ÿÁÿ¯ÿÂÿ·ÿºÿ®ÿ¶ÿÅÿ¿ÿ¹ÿÂÿÀÿ¿ÿ¼ÿºÿ¾ÿ¸ÿ¹ÿ¶ÿ¶ÿÀÿ¼ÿ²ÿµÿÀÿÁÿ¹ÿ¶ÿ­ÿ²ÿ´ÿ¸ÿ¼ÿ¿ÿ½ÿÃÿ¼ÿ»ÿ½ÿ­ÿÀÿ®ÿÆÿ¾ÿ·ÿÍÿ¤ÿÀÿµÿËÿ±ÿ®ÿÄÿ¼ÿ¾ÿ¸ÿ¯ÿÂÿÆÿ¯ÿ²ÿ»ÿµÿªÿ¶ÿºÿ¸ÿ¶ÿ³ÿ¾ÿ»ÿ¸ÿ¹ÿ¶ÿ±ÿ®ÿºÿÂÿÁÿÀÿ¹ÿ¼ÿÉÿÁÿ¹ÿ±ÿ³ÿ¾ÿµÿ´ÿÅÿ¼ÿ¶ÿ·ÿÆÿµÿ¸ÿµÿ®ÿºÿÊÿÃÿÇÿ¸ÿÂÿ¹ÿ¹ÿµÿ¶ÿ¶ÿÁÿ¸ÿ½ÿ¾ÿ»ÿºÿ¼ÿ¯ÿ¸ÿ¸ÿµÿ¿ÿÅÿÀÿ·ÿ¸ÿµÿ¸ÿÃÿ¸ÿ³ÿ¼ÿ»ÿºÿ»ÿ·ÿµÿ²ÿ¶ÿÿ¹ÿ¾ÿ²ÿ¶ÿ¿ÿ²ÿªÿÃÿ¿ÿ´ÿÀÿ´ÿÉÿ½ÿÆÿ½ÿÁÿÀÿ¸ÿ¾ÿ½ÿÀÿÅÿ¼ÿ»ÿÁÿ¹ÿ«ÿ¶ÿ¶ÿ¸ÿ³ÿ¹ÿ¿ÿ¾ÿ¹ÿ¸ÿ¾ÿ¿ÿºÿ²ÿ­ÿ­ÿ¯ÿµÿ´ÿºÿ·ÿ¹ÿºÿ±ÿ»ÿÉÿµÿ±ÿ¹ÿ´ÿ¸ÿ¬ÿ®ÿ±ÿ´ÿ¶ÿ»ÿ¿ÿÉÿ³ÿÄÿÇÿ²ÿ¸ÿÀÿ¥ÿ¸ÿ¼ÿÁÿÀÿËÿÆÿÂÿ½ÿ°ÿ³ÿºÿÁÿ¸ÿ·ÿ¼ÿ¹ÿ´ÿ¶ÿ¸ÿ¹ÿ·ÿ±ÿ½ÿÀÿ¾ÿªÿ¶ÿÎÿ¶ÿµÿ°ÿ¶ÿ¯ÿ³ÿµÿ«ÿ½ÿ­ÿºÿ·ÿÆÿ¿ÿ»ÿ¬ÿ¶ÿ­ÿ×ÿ°ÿ´ÿÁÿ½ÿ©ÿºÿÁÿ½ÿ³ÿ¿ÿ¾ÿÄÿÅÿ±ÿ¼ÿºÿ±ÿ»ÿ¿ÿÂÿºÿµÿ°ÿ¹ÿ½ÿ®ÿ½ÿºÿ­ÿ¸ÿ±ÿÄÿ´ÿÀÿÈÿ´ÿÆÿ·ÿ¿ÿ³ÿÀÿ³ÿºÿ¿ÿÁÿÀÿºÿµÿ¯ÿÄÿ¼ÿ¹ÿÆÿ¼ÿºÿ¸ÿ¶ÿ³ÿ¾ÿµÿ¸ÿ´ÿªÿ´ÿ¿ÿ¿ÿ´ÿ¹ÿ´ÿ³ÿ¸ÿ¼ÿºÿÁÿ¾ÿ¸ÿ«ÿ¹ÿ·ÿ¼ÿ³ÿ¿ÿÎÿ³ÿÅÿ¸ÿ²ÿ¾ÿ´ÿ­ÿ·ÿ£ÿ½ÿ¸ÿ¾ÿÄÿÉÿÄÿ½ÿ·ÿ¹ÿÇÿÈÿ¿ÿ¹ÿ±ÿ«ÿ¬ÿ¼ÿÊÿ¼ÿ½ÿÁÿ´ÿ´ÿ¸ÿ¯ÿ¾ÿÁÿ³ÿ¾ÿ¼ÿÓÿÂÿÃÿ¿ÿ´ÿ´ÿ¤ÿÁÿ¾ÿÄÿ½ÿ³ÿºÿÍÿ·ÿ»ÿºÿ¹ÿ½ÿ¶ÿ¯ÿ´ÿ¸ÿ½ÿºÿ¹ÿ¾ÿ¾ÿ»ÿ¯ÿ±ÿÂÿÇÿ¿ÿ¹ÿ¾ÿ©ÿ¿ÿ°ÿ±ÿ¸ÿÈÿ§ÿ±ÿÄÿÀÿ¹ÿ®ÿ·ÿÀÿ¾ÿÿ½ÿ»ÿ¾ÿ»ÿ¿ÿÇÿÃÿÂÿºÿ¶ÿÀÿ¿ÿ»ÿ½ÿµÿ®ÿ®ÿ³ÿ¶ÿ«ÿ¼ÿÉÿÉÿ¿ÿµÿÁÿ¿ÿ²ÿÃÿ¼ÿÂÿºÿ¯ÿ«ÿªÿ¹ÿºÿ½ÿµÿ®ÿ¯ÿ¶ÿµÿ®ÿ³ÿ´ÿ±ÿ¶ÿ·ÿºÿ¾ÿµÿ´ÿ¼ÿ®ÿ¨ÿ«ÿ­ÿ¨ÿ°ÿ®ÿ£ÿ©ÿ¼ÿ»ÿ¿ÿ¬ÿ¿ÿÅÿ¹ÿ­ÿ¡ÿ³ÿ¹ÿ´ÿÇÿ«ÿ¶ÿÆÿ±ÿ±ÿ²ÿ¹ÿÍÿÈÿ²ÿ«ÿ§ÿ§ÿ½ÿ´ÿ¯ÿºÿºÿ»ÿµÿºÿ²ÿ­ÿ»ÿÇÿÃÿ»ÿªÿ·ÿÁÿËÿºÿÉÿ¿ÿ¾ÿ¾ÿ¶ÿ¶ÿ¼ÿ¿ÿÅÿ¿ÿµÿ»ÿ»ÿµÿ°ÿ«ÿµÿ¢ÿ¨ÿ²ÿµÿ¥ÿ­ÿ¥ÿ¿ÿ¨ÿÿ­ÿºÿ¸ÿÊÿÈÿ¶ÿ»ÿ§ÿ¶ÿµÿÈÿÉÿ¹ÿ»ÿµÿ ÿ¬ÿÏÿÂÿ·ÿ¼ÿÃÿ·ÿ®ÿµÿ¸ÿ«ÿËÿ¿ÿÉÿ´ÿ¹ÿ¶ÿ·ÿ²ÿÃÿÀÿºÿ®ÿºÿºÿºÿµÿ³ÿ³ÿ®ÿ¶ÿºÿ»ÿ½ÿ¯ÿÂÿÄÿÇÿÊÿÅÿ»ÿ¸ÿÇÿ¿ÿ¯ÿµÿ¿ÿ²ÿ¦ÿ¦ÿ¯ÿÿ§ÿ®ÿ¬ÿ©ÿ§ÿ²ÿ»ÿºÿ¾ÿÃÿÆÿÃÿ´ÿ¹ÿ¼ÿËÿ¿ÿÃÿ²ÿÇÿµÿÂÿ¾ÿºÿ¶ÿ­ÿ´ÿÅÿ·ÿ·ÿ»ÿ¸ÿ®ÿ¨ÿ«ÿ¨ÿ´ÿ³ÿ´ÿªÿ·ÿ·ÿ¬ÿÀÿ³ÿÄÿÇÿ±ÿºÿ°ÿ¹ÿÈÿ²ÿ·ÿºÿ¼ÿ¸ÿºÿºÿ²ÿ³ÿÀÿÁÿ¨ÿ½ÿ²ÿ°ÿ¶ÿÆÿ²ÿ´ÿ«ÿÄÿ«ÿ¥ÿ²ÿ´ÿ¶ÿ·ÿ¿ÿ²ÿ·ÿ¹ÿ¨ÿ§ÿ³ÿ¾ÿÂÿ¹ÿÁÿ§ÿ´ÿ·ÿ«ÿ«ÿ³ÿªÿ´ÿ®ÿ¼ÿ´ÿªÿ¨ÿ·ÿ»ÿ¾ÿºÿ¾ÿÆÿ¾ÿºÿ¸ÿ¹ÿµÿ­ÿ°ÿµÿ¶ÿ·ÿÆÿ­ÿ¨ÿ»ÿ¡ÿÿ¯ÿ¶ÿ°ÿ«ÿ´ÿ»ÿ³ÿ­ÿ°ÿ·ÿ¶ÿ®ÿ¿ÿ®ÿ´ÿºÿÅÿÆÿ±ÿÀÿ»ÿ½ÿ½ÿÇÿ¼ÿºÿ´ÿ´ÿÇÿÂÿ§ÿ£ÿ¤ÿ¬ÿÁÿ®ÿ¼ÿÅÿµÿËÿ±ÿ£ÿ¶ÿ³ÿ²ÿÀÿ¼ÿ¸ÿ¿ÿÂÿÃÿ¿ÿ¹ÿ¾ÿºÿ³ÿºÿµÿ´ÿ·ÿ·ÿ½ÿÁÿªÿ½ÿ·ÿ®ÿ´ÿ¼ÿ»ÿ¸ÿ·ÿµÿ±ÿ¯ÿ´ÿ»ÿ²ÿ¾ÿÄÿÒÿÿ²ÿ¸ÿ¸ÿ¶ÿ¶ÿÉÿÃÿ±ÿºÿ¾ÿºÿ¾ÿ¹ÿ®ÿ£ÿ¸ÿÄÿ·ÿÉÿÃÿÄÿ´ÿ¸ÿ²ÿ¬ÿ«ÿµÿ¹ÿ¸ÿ°ÿªÿ®ÿ¨ÿ©ÿ¹ÿÀÿÇÿÃÿ¾ÿ´ÿ²ÿ´ÿ¹ÿ¸ÿ·ÿ¶ÿ»ÿ¾ÿ¹ÿ¹ÿºÿ¸ÿ¾ÿ°ÿ¶ÿÆÿ«ÿÿÅÿ½ÿ¾ÿ¶ÿ«ÿ²ÿ·ÿµÿ®ÿ­ÿµÿ¸ÿ·ÿ½ÿ°ÿ¥ÿÇÿÂÿ»ÿÀÿ¹ÿÁÿÃÿ¸ÿ¼ÿ·ÿ´ÿÀÿ¿ÿ±ÿ¯ÿ´ÿ¸ÿ½ÿ»ÿ¯ÿ¶ÿÁÿ¸ÿ´ÿºÿ³ÿ¾ÿÁÿ´ÿµÿÀÿ¾ÿ´ÿ¾ÿºÿ¦ÿ·ÿ©ÿªÿ°ÿµÿ¶ÿ·ÿºÿ¾ÿ¾ÿ¼ÿ·ÿ¶ÿ½ÿ³ÿÄÿÊÿ¿ÿ¸ÿÀÿ¶ÿ¦ÿ¾ÿµÿ«ÿ²ÿ»ÿ¼ÿ»ÿ¾ÿ¾ÿÄÿ¹ÿÇÿ»ÿ®ÿ¼ÿ²ÿ»ÿÃÿµÿ¿ÿÈÿ¸ÿ¸ÿ¾ÿ±ÿ¯ÿÁÿÌÿÃÿ©ÿ³ÿ¹ÿ¾ÿ¸ÿ°ÿ«ÿ°ÿÀÿÉÿ¾ÿ¶ÿ±ÿ¯ÿ´ÿ²ÿ³ÿ¸ÿÀÿÆÿ¹ÿ¶ÿ´ÿ«ÿÿÿ¤ÿ¹ÿ¹ÿ³ÿµÿÄÿÁÿ¸ÿ­ÿ¸ÿ»ÿ¹ÿºÿ·ÿ·ÿ¾ÿ¹ÿ¶ÿ½ÿ·ÿ§ÿµÿ²ÿ´ÿ²ÿµÿµÿºÿ¾ÿ½ÿÆÿ¿ÿ°ÿ¤ÿ§ÿ½ÿ½ÿ¸ÿ¾ÿ½ÿºÿ°ÿ®ÿ¹ÿ¶ÿ¸ÿ½ÿ²ÿÅÿ©ÿ¸ÿ¶ÿºÿ¼ÿ»ÿµÿ´ÿ·ÿ¸ÿÆÿ¼ÿÆÿ³ÿÅÿ»ÿ´ÿºÿ¼ÿ¹ÿ¸ÿºÿ¼ÿµÿ¹ÿÂÿ¢ÿºÿ¾ÿÃÿËÿÏÿÀÿ·ÿ¿ÿ¿ÿ¹ÿÀÿ¾ÿËÿ·ÿ±ÿ¯ÿ¶ÿ¸ÿ½ÿÂÿÃÿ½ÿ´ÿ²ÿ¶ÿÌÿ¹ÿ±ÿ»ÿ»ÿÃÿ¹ÿ³ÿ·ÿ½ÿµÿ©ÿ±ÿ½ÿ°ÿ­ÿªÿ¯ÿ²ÿ½ÿ¾ÿ¶ÿ³ÿ°ÿ¯ÿ·ÿ²ÿ¾ÿÃÿÇÿËÿºÿ®ÿ´ÿ¹ÿÈÿÎÿ´ÿµÿªÿ°ÿ¿ÿ·ÿºÿ¹ÿ´ÿ³ÿ³ÿªÿ¦ÿ¸ÿ³ÿ¾ÿµÿ¯ÿ¢ÿ´ÿºÿ·ÿ®ÿªÿ³ÿ»ÿºÿ»ÿ½ÿ®ÿ¤ÿ·ÿ¹ÿ¸ÿ¾ÿÃÿÅÿÅÿ¿ÿÉÿ¦ÿ±ÿÇÿ·ÿÀÿÁÿÀÿ¿ÿ»ÿ·ÿ«ÿ«ÿÎÿ¼ÿÀÿÀÿ¶ÿ¸ÿ¿ÿÀÿÀÿËÿ¿ÿºÿ°ÿ·ÿ·ÿ¹ÿÄÿÍÿ¾ÿ®ÿ¶ÿ·ÿÃÿ¯ÿ¼ÿ½ÿ¾ÿ¶ÿ¼ÿ¾ÿÄÿÌÿ½ÿ­ÿ¬ÿ®ÿ¾ÿ´ÿ²ÿ²ÿ¨ÿ¡ÿ§ÿ«ÿ¸ÿ¿ÿÆÿÆÿ²ÿ°ÿµÿ»ÿºÿ¹ÿ¾ÿ½ÿ¸ÿ±ÿ¥ÿ³ÿ½ÿÀÿÁÿÁÿ¾ÿ¹ÿ¿ÿÂÿ¡ÿ³ÿÆÿ·ÿªÿ¹ÿÀÿ¶ÿÃÿ¼ÿ¨ÿ¸ÿ³ÿ¸ÿµÿ¿ÿÇÿ¿ÿ»ÿÃÿµÿÕÿÁÿËÿÃÿÄÿÃÿ¹ÿ¯ÿªÿºÿ¼ÿÄÿÀÿ¸ÿ¿ÿ¿ÿ¸ÿ´ÿ´ÿ½ÿÇÿÁÿ¯ÿ­ÿ©ÿ¶ÿÁÿºÿ´ÿ¸ÿÀÿ³ÿµÿ­ÿ²ÿ½ÿ¹ÿ±ÿ¸ÿ¹ÿ²ÿ¥ÿÿÿ¯ÿ³ÿ¯ÿ·ÿ¿ÿÂÿÆÿ½ÿ½ÿ©ÿ¨ÿ©ÿ±ÿ¸ÿ®ÿ´ÿ©ÿÿ³ÿ¢ÿ¬ÿ¸ÿ¯ÿªÿ¼ÿ¾ÿ·ÿÅÿ¬ÿ¡ÿ¤ÿ²ÿ½ÿ¼ÿ¼ÿ¤ÿ¤ÿ¾ÿ±ÿ¶ÿ´ÿ®ÿ·ÿ¹ÿ¯ÿ·ÿ°ÿÁÿ»ÿ¸ÿµÿ¯ÿ«ÿ³ÿ«ÿ³ÿ³ÿ°ÿÀÿÂÿ¿ÿÄÿ¦ÿ¥ÿ¶ÿ±ÿ±ÿµÿ­ÿ¯ÿ¾ÿ²ÿ½ÿ°ÿ¶ÿÃÿÂÿ»ÿ½ÿ²ÿ²ÿ¶ÿ½ÿ¾ÿºÿ¸ÿµÿ¹ÿ¾ÿÂÿ±ÿ·ÿ±ÿ©ÿ³ÿÁÿµÿ½ÿ¿ÿ¸ÿ´ÿ­ÿ¯ÿ»ÿÀÿÀÿÏÿ±ÿÉÿ»ÿ»ÿ¾ÿ¼ÿ¹ÿ»ÿ¹ÿ»ÿ·ÿÈÿËÿÅÿ½ÿ¿ÿÃÿ»ÿ¿ÿÅÿÀÿ¸ÿµÿ¾ÿ»ÿ¾ÿÇÿ¿ÿÅÿ³ÿºÿ»ÿÁÿ¾ÿ±ÿ¯ÿ¼ÿÅÿ¿ÿ¶ÿÆÿÀÿ·ÿ¶ÿ¹ÿ¹ÿ»ÿÃÿÃÿ·ÿµÿ¹ÿºÿÄÿÇÿÁÿÂÿÀÿ¨ÿ´ÿÁÿ¿ÿ·ÿ«ÿ«ÿ¶ÿ»ÿ¹ÿÅÿ³ÿÃÿÊÿ¿ÿºÿ¶ÿ¸ÿ¿ÿ»ÿ±ÿ¹ÿ½ÿ¼ÿ¬ÿ°ÿ°ÿµÿ¾ÿÀÿ¾ÿºÿÃÿºÿÀÿ¾ÿºÿÈÿËÿÈÿËÿºÿÇÿÁÿµÿ·ÿÁÿºÿ¶ÿ¹ÿÁÿÇÿ´ÿ¹ÿµÿ²ÿ¼ÿ¶ÿ´ÿ·ÿ¹ÿ»ÿ¼ÿÃÿ±ÿ»ÿ¾ÿ½ÿÀÿÂÿÃÿÂÿ¿ÿºÿµÿ±ÿ¿ÿ¶ÿÂÿÇÿÆÿÆÿÉÿÅÿ¸ÿ³ÿ·ÿ°ÿ¯ÿÀÿÈÿÇÿÅÿÈÿÃÿ¹ÿ»ÿÉÿÄÿ¸ÿ»ÿ¶ÿ´ÿ±ÿ´ÿ¼ÿÅÿÅÿ¶ÿ¾ÿ¾ÿ¸ÿÁÿ¶ÿ¾ÿÃÿÁÿ¼ÿ¹ÿ¸ÿ±ÿ¸ÿ«ÿÆÿ»ÿÂÿÄÿ¾ÿ¿ÿÂÿ¾ÿÀÿ½ÿ¬ÿ¾ÿ¹ÿ¶ÿÀÿµÿ¾ÿØÿÖÿÂÿÃÿÂÿÂÿ·ÿ»ÿ±ÿ´ÿ¯ÿ¹ÿ¾ÿ½ÿºÿ¶ÿ¶ÿ·ÿ¾ÿ·ÿ¥ÿÂÿ¼ÿ¯ÿÅÿÊÿÅÿÊÿÇÿÃÿ¼ÿ´ÿÍÿ¯ÿ¶ÿÂÿ½ÿ½ÿÅÿ¾ÿ´ÿ¸ÿ¬ÿÂÿ°ÿ¾ÿÑÿ½ÿÀÿ¬ÿ°ÿ»ÿºÿ»ÿÂÿÇÿÀÿÂÿµÿ·ÿ´ÿ¾ÿ¿ÿºÿ¶ÿ¶ÿ¼ÿÂÿÃÿ¾ÿ»ÿ¯ÿ³ÿÀÿ²ÿ»ÿÀÿ°ÿ½ÿÎÿÁÿ¾ÿ¹ÿÄÿ³ÿÂÿ»ÿÁÿÈÿÈÿÀÿ¶ÿ±ÿ²ÿ»ÿÊÿ¾ÿ¸ÿÂÿÅÿ·ÿ¶ÿ¼ÿ¼ÿ¶ÿ¸ÿ»ÿ¶ÿ²ÿ»ÿÃÿÖÿµÿªÿÃÿÈÿÅÿ»ÿ·ÿ·ÿ½ÿÈÿÈÿ¹ÿ²ÿµÿ¼ÿ½ÿ«ÿ¿ÿ¶ÿ¶ÿ¯ÿ¾ÿÈÿÃÿÅÿÈÿÀÿ·ÿ¿ÿÆÿÌÿ´ÿ½ÿÁÿÀÿÅÿÅÿÅÿÂÿ¼ÿºÿ¾ÿÁÿºÿ½ÿÇÿ¯ÿµÿÇÿÍÿ¿ÿ¾ÿ¼ÿºÿÁÿÄÿÂÿ¾ÿºÿ²ÿ°ÿÀÿÄÿ»ÿºÿÅÿÄÿ¾ÿ¾ÿÁÿÃÿÄÿ¼ÿÂÿ¸ÿ¾ÿÇÿÀÿÆÿºÿ¶ÿ¹ÿºÿÅÿ¾ÿ´ÿ¶ÿ»ÿÅÿºÿ¿ÿÁÿ¥ÿ¶ÿÀÿÇÿÁÿÂÿ´ÿ´ÿ½ÿºÿ·ÿ½ÿ½ÿ¾ÿ¸ÿ»ÿ·ÿ»ÿ¾ÿ£ÿ±ÿ¼ÿ·ÿ¹ÿ¿ÿ¾ÿºÿ¾ÿÄÿ»ÿ¯ÿ±ÿµÿÅÿÀÿ·ÿËÿ¾ÿ¿ÿ¸ÿ¶ÿ¸ÿÅÿÃÿºÿÈÿÊÿÀÿÄÿ·ÿºÿ¡ÿ®ÿÁÿÄÿÆÿ¹ÿ»ÿ·ÿ¾ÿÄÿÅÿÇÿÃÿÄÿ¹ÿ»ÿÅÿ¹ÿ¼ÿÀÿÃÿ²ÿ·ÿ»ÿ½ÿÀÿÀÿ¹ÿ¸ÿ´ÿ£ÿ¬ÿ³ÿ¼ÿ«ÿµÿÓÿÉÿµÿ»ÿ±ÿÀÿËÿÅÿ»ÿ²ÿ»ÿÀÿ³ÿ¶ÿ³ÿºÿ¸ÿ²ÿ¶ÿÀÿÂÿÂÿ¾ÿÁÿÀÿÃÿ¸ÿ²ÿÌÿÒÿÀÿºÿ¯ÿ´ÿÆÿÁÿ»ÿ©ÿºÿ·ÿºÿ»ÿµÿ¶ÿ»ÿ¶ÿ¾ÿÃÿ½ÿÅÿÐÿÅÿ¹ÿ²ÿ±ÿ»ÿ¿ÿ·ÿ°ÿ·ÿ¼ÿ±ÿ¼ÿ®ÿµÿ®ÿ¶ÿµÿªÿ®ÿÁÿÈÿ»ÿ¶ÿ°ÿµÿ½ÿ°ÿ¿ÿ®ÿ¾ÿ»ÿ«ÿ»ÿ»ÿ¸ÿ¯ÿ§ÿ°ÿ·ÿ­ÿ­ÿ­ÿ¦ÿ³ÿ«ÿºÿ¾ÿ»ÿÇÿÁÿ³ÿ¾ÿ«ÿ²ÿ²ÿ¶ÿÃÿ¼ÿºÿºÿ¹ÿ½ÿÀÿ»ÿ¹ÿ¿ÿ£ÿ°ÿ­ÿµÿ®ÿ¾ÿ°ÿ±ÿ±ÿ½ÿ½ÿ«ÿºÿ·ÿÃÿ¾ÿ·ÿ¸ÿ·ÿ¼ÿ¼ÿ¹ÿ¬ÿ¸ÿ¸ÿ¬ÿ±ÿÿ¯ÿºÿ¯ÿ¥ÿ²ÿ´ÿ·ÿªÿ§ÿ¨ÿ·ÿÀÿ¼ÿ¹ÿÀÿÆÿ¸ÿ·ÿ·ÿ¼ÿ¶ÿÀÿ´ÿÇÿ¯ÿ¯ÿ±ÿµÿÀÿËÿÄÿ½ÿÅÿÈÿÁÿÂÿÃÿÁÿÁÿ¹ÿ¹ÿÆÿºÿºÿ·ÿ¸ÿ¼ÿÅÿÇÿÁÿ¿ÿÂÿ¼ÿ¾ÿ½ÿÃÿ±ÿ¹ÿÆÿ½ÿ¸ÿ·ÿ±ÿ±ÿ´ÿµÿµÿ¼ÿ¾ÿ»ÿ¸ÿÌÿÎÿ¸ÿ¸ÿ®ÿ±ÿµÿ°ÿ»ÿ¹ÿ½ÿ¿ÿ¼ÿ½ÿ¼ÿÃÿÂÿÁÿ¹ÿµÿÅÿ¾ÿºÿ·ÿ±ÿºÿ¶ÿ³ÿ¿ÿ·ÿºÿÁÿ¶ÿÁÿ·ÿÂÿ¯ÿ±ÿÁÿ¾ÿ´ÿ¹ÿ½ÿ¸ÿ°ÿ¶ÿÄÿÄÿÄÿÆÿµÿ¹ÿ½ÿÂÿÅÿÿ¶ÿ¨ÿ¿ÿ»ÿÂÿÍÿÁÿ¿ÿ»ÿªÿ°ÿ¾ÿ³ÿ¾ÿÆÿ¶ÿ¹ÿºÿ²ÿ·ÿ³ÿ¯ÿ·ÿÁÿÅÿ¸ÿºÿ´ÿ·ÿ¹ÿµÿ¼ÿ¹ÿÀÿ·ÿ»ÿ¾ÿ´ÿ­ÿÁÿµÿ·ÿ¾ÿ²ÿ¥ÿ´ÿ¿ÿ½ÿ¼ÿ¸ÿ¶ÿ³ÿ±ÿ£ÿ·ÿÓÿÄÿ·ÿµÿ¼ÿªÿ¶ÿ¿ÿ¸ÿ¯ÿ½ÿ¾ÿ®ÿ¹ÿªÿ¶ÿ¿ÿ²ÿ¼ÿ¾ÿ¹ÿ·ÿ½ÿ¹ÿ±ÿ³ÿ³ÿ¹ÿ¿ÿ¼ÿÄÿ­ÿ¹ÿÂÿºÿÁÿ½ÿÁÿ»ÿÁÿºÿÑÿÀÿ·ÿ»ÿ¼ÿ¼ÿ»ÿ­ÿµÿ´ÿ¶ÿ¼ÿµÿ½ÿÂÿ¹ÿ¬ÿ®ÿ½ÿ¾ÿ¿ÿÃÿ¾ÿÀÿÈÿÁÿ»ÿ¿ÿ¾ÿÂÿ¿ÿ°ÿºÿ¶ÿ¼ÿÄÿ²ÿ¶ÿ¯ÿ¿ÿ¹ÿ¼ÿ·ÿ¶ÿ½ÿ»ÿ·ÿ¾ÿ½ÿ³ÿ¸ÿÃÿÅÿÂÿÀÿ¹ÿ¯ÿºÿ·ÿ½ÿ·ÿ¸ÿ¿ÿÉÿ¸ÿ¶ÿµÿ¥ÿ·ÿ¹ÿ·ÿ¹ÿ©ÿ²ÿ¾ÿºÿ½ÿ³ÿ²ÿ¼ÿ¿ÿÄÿ·ÿ»ÿµÿ¶ÿºÿ»ÿÆÿÀÿ°ÿ¯ÿªÿ¯ÿÃÿÉÿÀÿ¹ÿ½ÿ½ÿÇÿÃÿ©ÿ½ÿ¸ÿ±ÿ«ÿ°ÿºÿµÿ¶ÿ²ÿ¹ÿ¬ÿ½ÿ¼ÿ°ÿ¡ÿªÿ°ÿ­ÿ¹ÿºÿµÿ¸ÿ·ÿ®ÿ±ÿ»ÿ·ÿ²ÿ­ÿ¨ÿ·ÿ¿ÿ°ÿ¿ÿ¼ÿ½ÿÄÿÅÿ·ÿ¥ÿÂÿ´ÿ«ÿ¶ÿ¨ÿ½ÿ¼ÿµÿ¸ÿ»ÿµÿ¿ÿÔÿÃÿ¸ÿ§ÿ¶ÿÌÿÉÿ¯ÿ±ÿ¹ÿÄÿÊÿµÿµÿÇÿÂÿ¹ÿ¸ÿ¼ÿ¹ÿÃÿÊÿÍÿ±ÿ¾ÿÂÿ¯ÿ¿ÿ»ÿÂÿ±ÿµÿÒÿ¤ÿÃÿ´ÿ«ÿ²ÿ³ÿÁÿÂÿ²ÿ±ÿÇÿÄÿ½ÿÈÿÂÿ¿ÿ¶ÿ·ÿ¹ÿ·ÿ»ÿ¼ÿ¹ÿ±ÿ³ÿ»ÿ¹ÿ´ÿ¹ÿÅÿºÿ½ÿºÿ¶ÿ»ÿµÿ¹ÿÃÿ´ÿ²ÿµÿ±ÿÇÿµÿÅÿÀÿÇÿ³ÿ©ÿºÿµÿÁÿËÿ¹ÿÈÿ°ÿ¿ÿÅÿÂÿ¾ÿ·ÿÃÿ¼ÿ¿ÿ½ÿ³ÿ²ÿ¸ÿ´ÿ¹ÿÀÿÀÿÉÿÄÿÀÿÁÿÅÿÍÿ¿ÿ¶ÿ°ÿ¨ÿ­ÿ³ÿ²ÿ°ÿµÿ©ÿ·ÿ´ÿ¹ÿÂÿ°ÿ¬ÿ½ÿ«ÿ¹ÿ»ÿ³ÿ¸ÿ¶ÿ¾ÿÁÿ¼ÿ¶ÿ·ÿÁÿÂÿ³ÿ®ÿÁÿ¾ÿ»ÿ¶ÿÿ°ÿ¿ÿ·ÿ´ÿ³ÿ½ÿ¿ÿ¿ÿ¹ÿ¹ÿÂÿ¼ÿ¸ÿ«ÿ§ÿµÿ¼ÿ®ÿÁÿÇÿÀÿ»ÿ±ÿ¯ÿ½ÿ¯ÿÄÿ³ÿ³ÿ»ÿµÿÅÿÅÿ²ÿ¶ÿ·ÿ¹ÿÀÿ·ÿÄÿÄÿÀÿÃÿÀÿ¼ÿ¼ÿ½ÿ¶ÿ»ÿÃÿ¸ÿ³ÿ¸ÿ±ÿ¬ÿ´ÿ¶ÿµÿ·ÿ®ÿ¨ÿ¹ÿ¯ÿµÿ¾ÿ¼ÿ¯ÿ¾ÿ°ÿ³ÿ¹ÿ®ÿ½ÿªÿ¦ÿ²ÿ·ÿÃÿÃÿºÿ¸ÿ½ÿ·ÿ¼ÿ·ÿ¸ÿ¸ÿ´ÿ³ÿÊÿÅÿÈÿÅÿ³ÿ´ÿ±ÿºÿÄÿ¿ÿ¸ÿµÿ³ÿ±ÿ´ÿ±ÿ§ÿ²ÿ½ÿ²ÿ¨ÿªÿ³ÿµÿ·ÿ¬ÿ°ÿ¬ÿ·ÿ¸ÿ¿ÿ¾ÿÄÿÃÿÈÿ¹ÿ·ÿ»ÿ½ÿÅÿ°ÿ¬ÿ·ÿºÿÑÿ²ÿ«ÿ¶ÿÀÿ®ÿ¿ÿ½ÿ¼ÿÃÿÀÿÅÿ¾ÿ¸ÿÁÿÁÿÁÿÁÿ¿ÿÃÿ¿ÿ·ÿ´ÿ°ÿ´ÿºÿ³ÿ¬ÿµÿÅÿÂÿ¾ÿ¶ÿ®ÿ°ÿÀÿÀÿÂÿ·ÿªÿ¶ÿ²ÿ±ÿ®ÿ»ÿ¥ÿµÿµÿ·ÿ¾ÿ¨ÿ¬ÿ²ÿÁÿªÿ²ÿÅÿÅÿ¹ÿÂÿÁÿ»ÿµÿ§ÿ´ÿÁÿ¾ÿ·ÿµÿ¼ÿÁÿÂÿÁÿÆÿÂÿ¾ÿ²ÿ±ÿ´ÿ«ÿ­ÿ´ÿ½ÿÄÿÀÿ³ÿ¹ÿÂÿ«ÿµÿ°ÿ³ÿ²ÿ³ÿ»ÿ·ÿ¿ÿÆÿ¶ÿ¸ÿÀÿÈÿ½ÿ®ÿÓÿÉÿ¿ÿºÿÃÿ¹ÿÀÿÂÿ¶ÿ´ÿ±ÿ©ÿÁÿ¹ÿ»ÿÅÿ½ÿ´ÿ¾ÿÂÿÁÿ¶ÿºÿ½ÿ²ÿ¶ÿ¼ÿ½ÿ½ÿ·ÿ³ÿ¹ÿ»ÿ³ÿºÿ»ÿÂÿ¾ÿ·ÿÁÿ½ÿ³ÿªÿ¶ÿÇÿ¬ÿ¯ÿÂÿÂÿ½ÿ¾ÿ±ÿÈÿ¼ÿÊÿ¸ÿ»ÿ²ÿ»ÿÂÿ¾ÿ½ÿÓÿ»ÿ½ÿ¾ÿ°ÿ²ÿ»ÿ¹ÿ·ÿ´ÿ´ÿ·ÿ¿ÿ¼ÿ»ÿÄÿÃÿ¿ÿ¶ÿ¬ÿ°ÿ¹ÿ½ÿ½ÿÂÿÀÿÄÿ¾ÿ¸ÿ¶ÿ»ÿ¿ÿ´ÿ±ÿ±ÿ±ÿ¸ÿ¨ÿ¶ÿÀÿ¶ÿÀÿ¾ÿ¾ÿ¸ÿÀÿÊÿ¾ÿÆÿ½ÿ´ÿµÿÅÿ×ÿÄÿ½ÿÄÿÅÿ³ÿ¯ÿ¹ÿºÿÀÿ¶ÿ¼ÿ¹ÿºÿÆÿ½ÿ¸ÿ´ÿ±ÿ¯ÿ±ÿµÿºÿ´ÿ½ÿËÿ¶ÿÄÿ·ÿ¾ÿºÿ§ÿÿ¤ÿªÿ¯ÿ­ÿÉÿªÿ³ÿÌÿ¿ÿ´ÿ³ÿ»ÿ±ÿ¬ÿÅÿ¸ÿ°ÿ²ÿÇÿÜÿÃÿ¬ÿ¹ÿ¼ÿÀÿ¼ÿ³ÿ·ÿ½ÿ±ÿ±ÿÁÿÄÿÈÿºÿ¯ÿµÿ±ÿ´ÿ¶ÿ®ÿ»ÿ¸ÿ¶ÿÀÿºÿÇÿÉÿ¼ÿ®ÿÇÿ³ÿÊÿ¹ÿ»ÿ¿ÿÃÿºÿ²ÿ²ÿ§ÿ»ÿ»ÿ±ÿºÿ¼ÿÁÿ¹ÿ¸ÿ³ÿÃÿ¾ÿ»ÿ²ÿ«ÿ³ÿºÿ¼ÿµÿµÿ³ÿ¯ÿ­ÿ¶ÿ¸ÿ¹ÿ¿ÿÇÿÁÿÄÿ¹ÿ¿ÿ²ÿ±ÿºÿ¸ÿ¸ÿ¨ÿÂÿÀÿÈÿÂÿ»ÿ¨ÿÄÿ½ÿ´ÿ³ÿ»ÿÁÿÅÿ¾ÿ¯ÿ·ÿ»ÿÄÿ¿ÿ½ÿÊÿÅÿ¶ÿ³ÿ·ÿ¹ÿ·ÿ´ÿºÿµÿÂÿÆÿÍÿ¼ÿÂÿÍÿºÿÇÿÎÿØÿÊÿ·ÿ¼ÿ¹ÿ®ÿ»ÿÁÿ·ÿ»ÿÁÿ¿ÿ¾ÿ¶ÿ¸ÿÁÿ½ÿ·ÿ±ÿ²ÿÁÿÁÿ»ÿ¼ÿ¸ÿ¶ÿ¸ÿ¼ÿÀÿ»ÿ¿ÿ¾ÿÅÿ¸ÿ·ÿ¨ÿ«ÿÁÿÇÿ°ÿ¼ÿ»ÿ²ÿ»ÿ»ÿÆÿÃÿÁÿ¶ÿ¼ÿ³ÿ¼ÿ¹ÿÄÿÈÿ´ÿµÿ¿ÿÆÿ¾ÿ¶ÿ°ÿ¯ÿÀÿ¾ÿ·ÿÁÿ´ÿ¸ÿµÿ·ÿ»ÿÊÿ²ÿ¸ÿ¿ÿ«ÿÅÿÀÿ»ÿ¶ÿ¸ÿ®ÿºÿ½ÿ»ÿÃÿ³ÿ³ÿ­ÿ´ÿ¹ÿ¬ÿ³ÿ²ÿ³ÿ½ÿ¾ÿºÿ¼ÿºÿ·ÿ³ÿªÿ¬ÿ´ÿ±ÿ´ÿ¦ÿ®ÿ²ÿ«ÿ¯ÿ¸ÿÊÿ¼ÿ³ÿ´ÿ½ÿ¬ÿºÿ¸ÿ·ÿ´ÿ¨ÿ°ÿ¯ÿ²ÿ³ÿ³ÿ±ÿ±ÿ³ÿµÿ±ÿÿÿµÿ¹ÿªÿ©ÿ¯ÿ³ÿ¶ÿ°ÿµÿ¸ÿ¯ÿ¼ÿÅÿ¹ÿ¶ÿ²ÿ³ÿ·ÿ¾ÿ¹ÿ¾ÿ·ÿ¹ÿ¸ÿ®ÿ²ÿ¿ÿÃÿ¹ÿ³ÿ·ÿ¶ÿµÿ¹ÿ¶ÿ«ÿ¥ÿ¥ÿ³ÿ¤ÿ¿ÿ°ÿ¯ÿ´ÿµÿµÿ©ÿ²ÿ³ÿÀÿ¹ÿ¾ÿËÿÃÿ±ÿ§ÿ£ÿÃÿÉÿ·ÿ±ÿ´ÿ®ÿ­ÿ¸ÿ·ÿ¸ÿ½ÿÁÿ»ÿ¢ÿ§ÿ²ÿ¯ÿÅÿªÿÂÿ³ÿÅÿ´ÿ´ÿ®ÿÉÿ·ÿ­ÿ©ÿ¹ÿ¹ÿ¸ÿ¸ÿ¼ÿÂÿÀÿÀÿ¾ÿ´ÿ²ÿ³ÿ¸ÿ·ÿ²ÿ´ÿÿ¸ÿÂÿ¤ÿ¾ÿ§ÿ²ÿµÿ¼ÿ¬ÿ±ÿ«ÿ®ÿÁÿ¿ÿ³ÿ©ÿªÿ¶ÿ¸ÿ³ÿ¹ÿ¾ÿ¶ÿµÿ¼ÿºÿÀÿºÿ½ÿ¸ÿ®ÿÆÿ¸ÿ½ÿºÿ¸ÿ¼ÿ¿ÿ¯ÿ³ÿ±ÿ¸ÿ­ÿ«ÿ³ÿ²ÿ¼ÿ¹ÿ¯ÿÅÿ¹ÿ­ÿ¹ÿÀÿ¬ÿ¸ÿ¾ÿ¸ÿÆÿ¯ÿ¸ÿ²ÿ²ÿ»ÿ»ÿÃÿÀÿºÿ¶ÿ´ÿ­ÿ«ÿ°ÿ¸ÿ½ÿµÿ¹ÿµÿ¼ÿ¾ÿ¼ÿµÿ¸ÿ¶ÿ±ÿ°ÿ·ÿºÿ²ÿ²ÿ±ÿºÿ°ÿ¼ÿ¾ÿ¯ÿ®ÿ·ÿºÿ°ÿ³ÿ¼ÿ´ÿ´ÿ¹ÿ¯ÿ»ÿ¿ÿ¯ÿ»ÿ³ÿ»ÿ»ÿ¦ÿ¤ÿÀÿ´ÿ¯ÿ»ÿÂÿÇÿÃÿ¼ÿ»ÿ²ÿ²ÿ«ÿ¹ÿ»ÿÂÿÅÿÎÿÉÿµÿºÿ¸ÿ«ÿÁÿ¼ÿ³ÿ¬ÿ°ÿ¶ÿ¹ÿ¸ÿ³ÿ¶ÿ¶ÿ±ÿ»ÿ±ÿ¿ÿ±ÿ¹ÿ¼ÿµÿÅÿÀÿÄÿÀÿ¼ÿ¸ÿ­ÿ¸ÿÆÿÆÿ¹ÿ¤ÿÿ«ÿºÿ¶ÿ»ÿ¿ÿ¿ÿÃÿ¶ÿ¯ÿÀÿ¶ÿÉÿ·ÿÀÿ¸ÿ²ÿ²ÿ³ÿ¿ÿ¾ÿ²ÿµÿ±ÿµÿ¼ÿ¶ÿ´ÿµÿ®ÿ·ÿ·ÿ®ÿÀÿ»ÿ¶ÿ«ÿ¾ÿÀÿÀÿÆÿµÿ¨ÿ´ÿ½ÿ·ÿ¸ÿ¶ÿ¶ÿÃÿ®ÿ¸ÿÌÿ¼ÿºÿ¸ÿÅÿ¾ÿ´ÿ·ÿ¾ÿ¾ÿ½ÿ»ÿ³ÿªÿ¯ÿ´ÿºÿ¸ÿÂÿÃÿ¸ÿÃÿÆÿ«ÿ¨ÿ³ÿ¼ÿ®ÿ®ÿ»ÿ·ÿ³ÿ©ÿ®ÿÉÿ±ÿ¹ÿºÿºÿ°ÿ¿ÿ´ÿ¸ÿ¾ÿ¿ÿ½ÿ¹ÿ»ÿÀÿ¸ÿ¬ÿ·ÿºÿ¹ÿ¸ÿ´ÿ¶ÿºÿ¾ÿ¼ÿ²ÿµÿ·ÿ´ÿ³ÿ±ÿ¨ÿ¥ÿ±ÿµÿ¯ÿ¯ÿ»ÿÂÿÈÿ´ÿÃÿºÿ¾ÿ¸ÿ±ÿ´ÿ³ÿ´ÿ½ÿ½ÿ­ÿ±ÿÁÿ°ÿÇÿ¸ÿ¾ÿ´ÿ·ÿ­ÿ¸ÿ³ÿ¸ÿ·ÿ«ÿ«ÿ·ÿ¹ÿ´ÿºÿÄÿ»ÿ¯ÿ´ÿ¯ÿ·ÿ­ÿ¿ÿ¾ÿ°ÿ°ÿ¶ÿ½ÿ¿ÿ¿ÿ¿ÿ¶ÿÂÿÛÿ¹ÿÃÿ·ÿÌÿÌÿ´ÿ¯ÿ´ÿ¼ÿ½ÿ½ÿ¹ÿµÿ¿ÿÅÿÂÿ¶ÿÀÿ»ÿ§ÿ¶ÿ²ÿ¸ÿ¹ÿ«ÿ´ÿ¾ÿ¹ÿ¿ÿËÿÁÿ·ÿÅÿ·ÿ¿ÿ·ÿÈÿ´ÿ¾ÿ½ÿ¶ÿ»ÿ¹ÿ»ÿÈÿÈÿÀÿ±ÿ¨ÿ²ÿ°ÿ£ÿ­ÿÄÿÊÿ¾ÿÅÿÅÿ¹ÿ¬ÿ§ÿ³ÿ£ÿ·ÿÆÿ«ÿ°ÿÊÿ¾ÿ¶ÿÁÿ½ÿ´ÿµÿ¸ÿ¸ÿ½ÿ¸ÿ¾ÿ½ÿ®ÿ³ÿ¾ÿ¾ÿ±ÿ¥ÿ¢ÿ¨ÿ²ÿ»ÿ´ÿ¦ÿµÿ°ÿ»ÿ±ÿ¾ÿÂÿ«ÿ°ÿ´ÿºÿ»ÿ½ÿ¾ÿ¹ÿºÿ½ÿ½ÿµÿ½ÿÃÿ³ÿ»ÿ¶ÿ»ÿ¼ÿ³ÿµÿ¿ÿÁÿÄÿ¸ÿ¼ÿ£ÿ³ÿ²ÿ¿ÿ¶ÿ»ÿ¹ÿ¶ÿ·ÿ±ÿ³ÿÀÿ£ÿÀÿ¿ÿ¨ÿºÿ¶ÿ¬ÿ ÿ¯ÿÅÿÁÿ¶ÿ¹ÿÃÿ¸ÿ¸ÿËÿ°ÿ¶ÿ¹ÿ¹ÿ½ÿ½ÿ¹ÿ¶ÿ·ÿ¿ÿ²ÿºÿ±ÿÂÿ²ÿÇÿÂÿ¿ÿ·ÿ«ÿ¯ÿ¹ÿ¼ÿ²ÿÿÀÿÀÿÁÿÌÿÁÿ¹ÿ³ÿ¯ÿ°ÿ«ÿ«ÿ½ÿ·ÿ¼ÿÇÿÁÿ¯ÿ´ÿÁÿ»ÿ¬ÿªÿ«ÿ»ÿÉÿÿ¬ÿ¼ÿ±ÿ²ÿ³ÿµÿªÿ¢ÿ´ÿ¸ÿ´ÿ¥ÿ­ÿªÿ®ÿÅÿ¾ÿ¯ÿ©ÿ­ÿ¶ÿ°ÿ©ÿºÿÂÿÂÿ²ÿ¼ÿ¹ÿºÿÄÿÇÿ½ÿ¹ÿºÿ¬ÿ¹ÿ¿ÿ¹ÿ¹ÿ¾ÿ¿ÿÂÿËÿÈÿ¾ÿÇÿ´ÿ¼ÿÅÿ°ÿ¿ÿ¿ÿ¹ÿ¸ÿ¾ÿÇÿÃÿ¸ÿ°ÿ·ÿ½ÿ¹ÿ³ÿ»ÿÀÿ²ÿ¨ÿ»ÿ´ÿÎÿÅÿ¨ÿ¸ÿ±ÿ¹ÿÄÿÊÿÊÿ¾ÿ®ÿ±ÿ¸ÿ½ÿ±ÿ²ÿ³ÿ±ÿ³ÿ¶ÿ¸ÿÀÿ¹ÿÃÿ»ÿ¹ÿ¸ÿºÿ¶ÿ·ÿ½ÿ¿ÿÃÿÂÿ­ÿ¸ÿ¶ÿ¼ÿÄÿÅÿÂÿÃÿÇÿÆÿÆÿÀÿªÿÄÿ¼ÿ²ÿµÿ·ÿ¼ÿËÿÂÿ´ÿ®ÿ·ÿ¿ÿºÿ»ÿ·ÿ¸ÿÈÿÆÿ»ÿÃÿÌÿÃÿ±ÿ³ÿ¹ÿ½ÿ¼ÿ¼ÿ¿ÿ´ÿ¾ÿÀÿ¶ÿ¸ÿºÿºÿ¹ÿ¹ÿ¾ÿ¶ÿ·ÿ½ÿ­ÿ¥ÿ²ÿ·ÿµÿ¶ÿ·ÿ¸ÿ±ÿ¿ÿ­ÿ²ÿ°ÿ¯ÿµÿ¸ÿ½ÿ±ÿ£ÿÿ²ÿ¶ÿ±ÿ¬ÿ°ÿ·ÿ¬ÿ¯ÿ¥ÿÆÿ½ÿ³ÿ¬ÿ³ÿ·ÿ°ÿªÿ°ÿÿ¬ÿ¨ÿ»ÿ·ÿ­ÿ±ÿ°ÿ°ÿ³ÿ¥ÿÿ¬ÿ½ÿ¹ÿ«ÿ©ÿ¸ÿ³ÿ´ÿ¿ÿ®ÿ±ÿ³ÿ³ÿ¸ÿ¼ÿ«ÿªÿ¹ÿ²ÿ¬ÿ­ÿµÿ¯ÿ£ÿ¸ÿ·ÿªÿ±ÿ®ÿ½ÿºÿºÿÂÿ­ÿ¨ÿ²ÿ§ÿ£ÿ¦ÿ­ÿ±ÿ¨ÿ¡ÿ³ÿµÿ¼ÿºÿ·ÿ¿ÿÁÿ±ÿ¯ÿ³ÿ¸ÿºÿ½ÿ»ÿºÿ¿ÿ´ÿºÿºÿÍÿÂÿ¼ÿÍÿÒÿÌÿºÿ­ÿ³ÿ¿ÿ¾ÿ¶ÿ´ÿ¹ÿÀÿÅÿ´ÿÆÿ®ÿ´ÿ¶ÿ®ÿ³ÿÄÿÃÿÂÿ§ÿ±ÿ°ÿ±ÿ´ÿ¸ÿ»ÿ½ÿÅÿÅÿÁÿºÿ´ÿ¹ÿ·ÿ·ÿÅÿÃÿÅÿ³ÿ°ÿ°ÿºÿ¹ÿ¹ÿ¸ÿ³ÿºÿÁÿ¹ÿºÿÀÿÈÿºÿ¯ÿµÿ¸ÿ¹ÿ¼ÿÆÿ±ÿ²ÿ®ÿ³ÿ¿ÿÄÿÀÿ¾ÿ­ÿÃÿ½ÿÂÿ¿ÿ»ÿ±ÿ¯ÿºÿÁÿ¼ÿµÿµÿ»ÿÈÿÀÿ±ÿµÿ¿ÿ´ÿ©ÿÆÿ±ÿËÿ½ÿ½ÿ½ÿ¹ÿ¸ÿ¸ÿ¾ÿÍÿÉÿÀÿ¸ÿÇÿ¼ÿºÿ¾ÿºÿÃÿ¶ÿ³ÿÆÿÉÿ½ÿÇÿÁÿ½ÿÀÿÁÿÆÿ¼ÿ¼ÿÁÿ¨ÿ®ÿ¸ÿ¸ÿ¿ÿ¼ÿ³ÿÇÿ¾ÿÍÿÆÿ´ÿ¾ÿ¼ÿ»ÿ¼ÿ»ÿ¼ÿ¿ÿ³ÿ¨ÿ¼ÿ¹ÿÌÿÅÿºÿ¸ÿÂÿÅÿ»ÿÃÿÜÿ»ÿ·ÿµÿ±ÿµÿ»ÿÀÿÀÿ»ÿ½ÿÃÿÀÿ²ÿ¶ÿÄÿ»ÿ²ÿ³ÿ³ÿ»ÿÑÿÓÿËÿ¸ÿ¾ÿ²ÿÀÿ¿ÿÄÿÇÿÃÿ¼ÿ·ÿºÿ¿ÿµÿÅÿ¸ÿ¼ÿÁÿÃÿ»ÿ³ÿ³ÿ¯ÿ»ÿ¹ÿÑÿÄÿ©ÿ»ÿ±ÿ¶ÿÀÿÅÿÉÿÄÿºÿ¾ÿ²ÿÁÿ¶ÿ°ÿ°ÿ»ÿ¾ÿ¼ÿ¼ÿ¸ÿºÿ¼ÿ±ÿ·ÿÁÿ³ÿÆÿºÿ¯ÿ°ÿ´ÿ½ÿÂÿÆÿÀÿ¾ÿ¼ÿ³ÿ¯ÿºÿ¼ÿ¾ÿÅÿÃÿ¼ÿÅÿÂÿÅÿ²ÿ»ÿ»ÿ»ÿ¾ÿ¾ÿÅÿÃÿµÿ´ÿ½ÿ¿ÿ¶ÿ¶ÿ¹ÿ»ÿ±ÿ¸ÿ¸ÿ¹ÿºÿ¶ÿ·ÿÄÿ¿ÿ´ÿÅÿ½ÿÇÿÁÿÂÿ±ÿ¿ÿÂÿ²ÿ¯ÿ¶ÿ¾ÿÅÿ»ÿ·ÿ¼ÿ¹ÿÆÿÄÿÁÿ·ÿ´ÿ²ÿ´ÿ¿ÿ±ÿ¶ÿ¯ÿºÿÎÿÄÿ·ÿ³ÿÀÿÉÿÓÿÉÿ¸ÿºÿ®ÿ³ÿÊÿ¸ÿÄÿÁÿÄÿÁÿÀÿÀÿÃÿÇÿÈÿÁÿ·ÿ¼ÿ®ÿ½ÿ¶ÿ¾ÿ¿ÿ¶ÿ¸ÿ¼ÿÊÿÆÿ¼ÿÁÿ¿ÿ¼ÿ±ÿÇÿÁÿºÿ»ÿ¾ÿÅÿÂÿÃÿÄÿÂÿÄÿÆÿÃÿ¼ÿÀÿ¶ÿÀÿÉÿÄÿ°ÿ²ÿ»ÿ¼ÿ¸ÿµÿ±ÿ¶ÿÁÿ»ÿÀÿ´ÿ±ÿ¿ÿ»ÿÃÿ¾ÿºÿ»ÿ»ÿ¾ÿÇÿÇÿÁÿÂÿÂÿÇÿºÿ°ÿÊÿÀÿÏÿÞÿ»ÿ²ÿºÿÆÿÇÿÀÿ¿ÿµÿ½ÿÁÿÂÿ½ÿ°ÿ¶ÿ·ÿºÿ¸ÿ¹ÿ¬ÿ³ÿ¸ÿ´ÿ½ÿ·ÿ±ÿÁÿ¿ÿ¿ÿÆÿ¼ÿ¦ÿ³ÿ¾ÿ­ÿ¶ÿµÿ¹ÿÅÿÇÿÈÿÇÿ¸ÿ¶ÿ¸ÿ¸ÿ¾ÿ´ÿ¾ÿÈÿ¾ÿÃÿ¹ÿ½ÿ¼ÿºÿ»ÿ½ÿÐÿÉÿ¸ÿºÿ­ÿ¾ÿ·ÿ¿ÿÊÿ¿ÿ¹ÿ¸ÿÁÿÁÿ½ÿ»ÿ»ÿÁÿ¿ÿ¹ÿ¸ÿ»ÿÊÿ¿ÿ²ÿ¹ÿÉÿ¿ÿ¸ÿºÿºÿ°ÿ°ÿ·ÿ¼ÿÁÿ¸ÿ±ÿÂÿ¸ÿµÿ³ÿ¾ÿÅÿ¼ÿ·ÿ³ÿ¸ÿ¼ÿ¼ÿ»ÿ·ÿ¾ÿÁÿ°ÿµÿ³ÿÁÿÄÿ©ÿ»ÿÁÿ¿ÿÊÿÇÿ½ÿ±ÿ±ÿ³ÿ¹ÿºÿ¹ÿ¾ÿÁÿºÿ»ÿÊÿ¸ÿ¯ÿ´ÿÇÿÄÿ´ÿ·ÿ·ÿ¸ÿ´ÿ³ÿ¸ÿ¸ÿ¶ÿ¸ÿÀÿËÿÇÿ¸ÿ·ÿ¶ÿ¸ÿ»ÿ¶ÿ¹ÿªÿ±ÿÃÿÁÿ¹ÿ¹ÿ¬ÿ¦ÿ¹ÿÆÿ¾ÿ¸ÿ²ÿ®ÿ±ÿµÿ½ÿ¸ÿ¼ÿ­ÿ¸ÿ¯ÿ¬ÿ³ÿ¹ÿ¿ÿ¼ÿµÿ·ÿµÿ§ÿ£ÿ³ÿ·ÿµÿ¨ÿÿ¾ÿ´ÿÆÿ¤ÿ¤ÿ¯ÿ¯ÿ¸ÿÂÿÆÿÁÿ¼ÿµÿ°ÿ»ÿÀÿ»ÿ¾ÿµÿ·ÿ¨ÿ¨ÿ°ÿ¼ÿÂÿÊÿ¶ÿ³ÿºÿ½ÿÁÿ¸ÿ²ÿ³ÿ²ÿ°ÿ°ÿ³ÿ²ÿ³ÿ±ÿ£ÿ¶ÿµÿ½ÿÄÿ¦ÿ½ÿ¡ÿ¶ÿ¸ÿ³ÿÂÿ½ÿ¶ÿ¯ÿ´ÿ´ÿÁÿ¿ÿµÿ¼ÿºÿ²ÿµÿ°ÿ­ÿ¶ÿ¹ÿÉÿÃÿ¸ÿ»ÿ·ÿªÿµÿºÿ¼ÿ¡ÿ£ÿ©ÿªÿ©ÿ¯ÿÁÿÂÿ¸ÿ»ÿ¾ÿ¼ÿÆÿÒÿÎÿ¼ÿ²ÿ²ÿÈÿÁÿÄÿ¹ÿ¿ÿµÿÂÿÌÿ½ÿ½ÿÅÿÂÿ¼ÿ¸ÿ²ÿ¶ÿÀÿ¹ÿ°ÿ¸ÿºÿÁÿ½ÿÉÿÃÿÆÿÀÿËÿÃÿ¯ÿÈÿ»ÿºÿÆÿ³ÿ°ÿ»ÿµÿ²ÿ±ÿ³ÿ´ÿ°ÿ¼ÿ´ÿ±ÿ´ÿ¬ÿµÿºÿ¹ÿ±ÿ½ÿ­ÿ¾ÿ²ÿÁÿºÿÁÿÀÿ¬ÿ½ÿÁÿ¾ÿ¾ÿ¼ÿ¹ÿ²ÿµÿ¾ÿÃÿÅÿ´ÿ·ÿ·ÿÿ­ÿÊÿ¬ÿ·ÿ¯ÿÊÿÃÿ¯ÿ»ÿ°ÿ¶ÿ­ÿ±ÿ¸ÿÈÿ¶ÿ³ÿ¶ÿ¶ÿºÿ¹ÿ¹ÿ¶ÿ«ÿ¯ÿ³ÿÁÿ¹ÿ¶ÿ¶ÿ¡ÿ´ÿ´ÿÅÿÀÿ¦ÿÆÿÂÿ³ÿ¹ÿµÿ­ÿ³ÿ´ÿ´ÿ°ÿªÿ®ÿ¾ÿ¿ÿµÿ´ÿ±ÿ²ÿ¾ÿÄÿ¶ÿÁÿÄÿºÿÃÿÉÿÊÿÉÿ½ÿÅÿ»ÿ°ÿ½ÿºÿ¯ÿ¾ÿ¼ÿ½ÿ¸ÿ´ÿÃÿÆÿ¿ÿ¹ÿ¸ÿ¹ÿ¸ÿ·ÿ´ÿ´ÿºÿÁÿÍÿ¼ÿ¿ÿ¿ÿ¿ÿÄÿµÿºÿ¼ÿ¸ÿ¼ÿÊÿ»ÿ¶ÿ©ÿ±ÿµÿ¸ÿµÿ©ÿ±ÿ­ÿ±ÿµÿ¾ÿ»ÿµÿ¼ÿ¼ÿ±ÿ«ÿ¹ÿ²ÿ·ÿËÿ¬ÿ¸ÿÀÿÃÿ°ÿ·ÿºÿ¼ÿ°ÿÀÿÉÿÄÿ¿ÿ¹ÿ¯ÿ¯ÿµÿÃÿ¾ÿ»ÿ¶ÿ¼ÿ¶ÿ°ÿ´ÿ¸ÿ½ÿÁÿÄÿÄÿ½ÿ¶ÿ±ÿ¼ÿ®ÿ®ÿ±ÿ»ÿºÿÀÿÂÿ¾ÿ°ÿ£ÿÆÿÁÿÅÿ³ÿ®ÿÄÿ±ÿªÿ·ÿµÿ³ÿÄÿÀÿ´ÿ£ÿ¾ÿ¾ÿªÿ²ÿ¹ÿ¹ÿ¸ÿ³ÿ­ÿ¯ÿ¼ÿÈÿÇÿ¶ÿÄÿ¾ÿ¹ÿ½ÿ¾ÿ°ÿ»ÿ²ÿ°ÿ¤ÿªÿªÿ¶ÿ¸ÿ»ÿ¹ÿ±ÿÂÿºÿ®ÿ©ÿ¥ÿ§ÿ¬ÿ­ÿ¬ÿµÿ·ÿ´ÿ±ÿµÿ¹ÿ¯ÿ¯ÿ¸ÿ²ÿµÿÅÿ¯ÿÁÿ»ÿ¾ÿ¿ÿ¹ÿ·ÿ«ÿ¹ÿÃÿ¡ÿÃÿ¿ÿµÿÁÿÀÿ­ÿ¸ÿ¸ÿºÿ»ÿÌÿ¼ÿÁÿÁÿÌÿÄÿÄÿ¾ÿ·ÿ¶ÿ½ÿµÿªÿ²ÿÂÿÊÿ¶ÿ°ÿ¾ÿ½ÿ®ÿ¼ÿ´ÿ¾ÿÀÿÄÿ½ÿ»ÿ¼ÿ²ÿ·ÿ²ÿ­ÿÑÿ°ÿ¤ÿ¼ÿ¼ÿ¯ÿ¶ÿ¶ÿ¶ÿÆÿÁÿ´ÿÀÿ½ÿºÿ³ÿ¶ÿÀÿÀÿÀÿºÿµÿ¸ÿºÿ·ÿ¹ÿ¹ÿ²ÿ³ÿ°ÿ½ÿµÿ±ÿ¾ÿ¹ÿÂÿÁÿ¼ÿ·ÿÇÿµÿÉÿ»ÿ¹ÿÈÿ½ÿ«ÿ¢ÿ¹ÿ¾ÿ·ÿ·ÿÇÿºÿºÿÂÿÆÿ¼ÿÂÿ¾ÿµÿ«ÿ¶ÿºÿ¶ÿµÿ¹ÿ«ÿÿ¯ÿ¯ÿ¬ÿÃÿ»ÿµÿ¸ÿ±ÿ»ÿ¼ÿµÿ¡ÿÂÿËÿ²ÿ®ÿ¾ÿ½ÿÁÿ¶ÿ³ÿ®ÿ¹ÿ¿ÿ¾ÿÅÿ¿ÿ¸ÿ¤ÿ¼ÿ½ÿÎÿÉÿ¹ÿ»ÿ½ÿ¾ÿÃÿ¼ÿ¯ÿÅÿÆÿµÿ¶ÿ¨ÿ¯ÿ»ÿ´ÿ­ÿ³ÿ½ÿ¼ÿ»ÿ°ÿ°ÿ¿ÿÁÿÁÿÄÿ²ÿ¶ÿ²ÿ½ÿÅÿ¼ÿÄÿ½ÿµÿ­ÿÉÿ»ÿ¾ÿÂÿ±ÿºÿ°ÿÂÿ·ÿ®ÿ¹ÿ»ÿ¾ÿÑÿÁÿÉÿ¿ÿÂÿÁÿ»ÿ¸ÿ¶ÿ¶ÿ¸ÿ¶ÿ»ÿ¹ÿ²ÿºÿ¿ÿ»ÿºÿµÿ²ÿ»ÿ¿ÿµÿ¯ÿµÿÄÿÀÿÂÿ¶ÿ·ÿ¥ÿ¸ÿ¹ÿ¸ÿ¾ÿ­ÿ©ÿ¯ÿ·ÿ·ÿÂÿÀÿ¸ÿ¾ÿÀÿ¸ÿ¯ÿ²ÿ½ÿ¾ÿ¾ÿ¾ÿ»ÿ¼ÿÂÿ±ÿ¯ÿ¸ÿÃÿÂÿÂÿ¾ÿ½ÿÇÿÂÿ¼ÿ½ÿ¹ÿÀÿÇÿºÿ§ÿ¦ÿ°ÿ¶ÿ¼ÿ²ÿ·ÿ¼ÿËÿ¼ÿ±ÿ¹ÿºÿ¼ÿ¼ÿ®ÿ®ÿÃÿ³ÿ·ÿÂÿ»ÿ²ÿµÿ²ÿ¶ÿ«ÿ®ÿÂÿ±ÿ¾ÿµÿ³ÿ»ÿ´ÿ¸ÿ¸ÿ±ÿ¸ÿ¿ÿÂÿÁÿ¶ÿ»ÿ½ÿ¹ÿÁÿºÿ¸ÿÃÿÁÿÄÿ½ÿ·ÿÅÿºÿ¾ÿºÿ¾ÿµÿ´ÿÅÿ¿ÿ¹ÿ¾ÿÌÿÅÿÉÿ®ÿ¶ÿ°ÿÁÿÆÿ¾ÿ«ÿµÿÀÿ½ÿ¾ÿ©ÿÆÿ¹ÿÇÿÄÿÅÿ¯ÿ´ÿ´ÿ¸ÿÀÿÃÿ¾ÿ±ÿ¼ÿÁÿÍÿÆÿ¾ÿ¸ÿºÿÂÿ¿ÿ¾ÿºÿ¶ÿ½ÿÃÿ¾ÿ±ÿ·ÿ¿ÿ¾ÿªÿ´ÿ¶ÿ½ÿ³ÿ³ÿ¿ÿµÿ¼ÿÔÿ³ÿ®ÿÌÿ¹ÿ·ÿ­ÿ¶ÿÀÿ¹ÿÂÿµÿ°ÿÄÿÄÿÊÿ½ÿªÿ«ÿ»ÿ¾ÿ³ÿ²ÿ°ÿ­ÿ¼ÿÇÿ½ÿ®ÿ®ÿ³ÿºÿÄÿ¼ÿ¶ÿ¸ÿ¸ÿ¾ÿ»ÿ¼ÿ¼ÿ¼ÿÈÿÅÿ´ÿ¶ÿÉÿµÿ²ÿ¥ÿµÿÅÿ°ÿ¼ÿ½ÿ»ÿÑÿÉÿ¶ÿÆÿ·ÿÅÿ¹ÿ½ÿ¬ÿÃÿÀÿµÿµÿÊÿ»ÿ¸ÿ¿ÿ²ÿ¸ÿÁÿ»ÿºÿ¼ÿ·ÿºÿ¿ÿ¸ÿ·ÿµÿ¬ÿ®ÿ³ÿ°ÿ¶ÿÂÿ¾ÿÆÿÌÿÆÿÉÿÃÿ¸ÿ¸ÿ±ÿ½ÿ¶ÿ¹ÿ·ÿ°ÿ¿ÿ²ÿ·ÿºÿ½ÿ¹ÿÁÿ®ÿÁÿÁÿÀÿ¼ÿÈÿ¸ÿµÿ¸ÿÀÿÒÿÂÿ±ÿµÿ¼ÿ´ÿ½ÿ¹ÿµÿµÿºÿÄÿ¿ÿÁÿÇÿ¿ÿ¹ÿ¸ÿ¸ÿ°ÿ±ÿ»ÿ¸ÿ¸ÿ±ÿ¶ÿ´ÿÌÿÂÿ¼ÿ·ÿ£ÿ²ÿ³ÿ¬ÿ¹ÿ¹ÿÇÿ¸ÿ°ÿÎÿ³ÿÃÿ®ÿ¶ÿºÿ±ÿÀÿ¶ÿ³ÿ¾ÿÌÿ¹ÿÇÿ¾ÿ¸ÿ»ÿ½ÿÁÿ¶ÿ²ÿªÿ­ÿ¼ÿ¾ÿ»ÿ¹ÿºÿ¯ÿºÿºÿ»ÿ±ÿ¦ÿ¶ÿ½ÿ¯ÿÌÿµÿÉÿ³ÿ­ÿÉÿ»ÿ¨ÿÃÿ»ÿ¾ÿ±ÿÅÿ¸ÿºÿ¾ÿ¶ÿ¿ÿÂÿºÿ®ÿ·ÿÅÿÃÿµÿ¾ÿÌÿÈÿ¿ÿ³ÿ¯ÿ·ÿ¹ÿºÿ»ÿ³ÿ²ÿ¬ÿªÿ¾ÿ½ÿ¾ÿÀÿÅÿÄÿÊÿ³ÿ½ÿµÿÁÿ¼ÿ¸ÿ»ÿ©ÿºÿ·ÿ¸ÿÀÿÃÿ¸ÿ»ÿ¾ÿ°ÿ¬ÿ²ÿºÿ¹ÿµÿ´ÿ·ÿºÿ´ÿÅÿÁÿ¹ÿ·ÿ¹ÿÇÿÃÿÆÿ¿ÿ¹ÿµÿ¼ÿ®ÿ»ÿÅÿÀÿ¿ÿ¹ÿ®ÿ­ÿ±ÿÊÿ¶ÿ´ÿ¾ÿ³ÿÂÿ¹ÿÃÿ³ÿµÿ¾ÿÈÿÂÿµÿ´ÿÊÿÀÿ¾ÿ»ÿºÿÁÿ¾ÿÃÿÆÿ¸ÿ³ÿ¾ÿÆÿ¿ÿµÿÂÿºÿÁÿÍÿ¹ÿ§ÿ«ÿ¾ÿ»ÿ¸ÿÂÿ®ÿ¿ÿ»ÿ¿ÿÅÿ¹ÿµÿÊÿ¾ÿÂÿ«ÿ²ÿ¸ÿ¼ÿ·ÿÃÿÂÿ½ÿÅÿ½ÿ¯ÿ´ÿºÿ³ÿ­ÿºÿ¾ÿ«ÿ¬ÿ¦ÿÁÿ»ÿ»ÿ°ÿ¨ÿ°ÿÑÿÁÿ­ÿ¶ÿ½ÿ²ÿÃÿÄÿ½ÿ²ÿ­ÿ¿ÿ¬ÿ«ÿ±ÿ«ÿ³ÿ´ÿ´ÿ½ÿ»ÿ´ÿ¶ÿ¸ÿ²ÿ­ÿ°ÿ¹ÿÅÿ¹ÿ·ÿ§ÿ¨ÿ»ÿ¹ÿ¶ÿ·ÿÂÿÃÿºÿ²ÿ¾ÿ¢ÿ¹ÿÀÿ³ÿ¸ÿ­ÿ¹ÿ«ÿ¢ÿ­ÿ¼ÿ¹ÿ¯ÿ©ÿ±ÿÁÿ¹ÿµÿÈÿ¿ÿ¬ÿ±ÿ·ÿ°ÿ½ÿ¾ÿ¹ÿ¸ÿ¶ÿÉÿ²ÿµÿ¼ÿºÿÅÿ¯ÿ²ÿÅÿ´ÿ¸ÿ»ÿµÿºÿ¸ÿºÿ´ÿ°ÿµÿ»ÿ¹ÿ®ÿ²ÿ¶ÿ´ÿ®ÿµÿºÿ³ÿºÿ·ÿªÿ¸ÿÆÿ·ÿ«ÿ¯ÿ¦ÿ¶ÿ´ÿÃÿÄÿÆÿ»ÿºÿ¦ÿ²ÿÌÿÒÿÌÿ·ÿ¨ÿ·ÿÆÿÃÿ¹ÿºÿ¸ÿµÿªÿ³ÿ°ÿ®ÿ¹ÿ«ÿµÿ¹ÿÁÿ¸ÿµÿ·ÿ·ÿ¬ÿÿ·ÿÁÿ¾ÿ¸ÿ±ÿ´ÿÄÿÊÿÀÿ»ÿ·ÿ·ÿ±ÿ±ÿ¹ÿµÿ´ÿ¶ÿ­ÿ¼ÿ¾ÿ»ÿÆÿÛÿÅÿÉÿ±ÿ´ÿ®ÿ«ÿ¯ÿ¶ÿ±ÿ´ÿ¾ÿÂÿºÿ´ÿ¿ÿËÿÁÿºÿÃÿ¾ÿ¾ÿ²ÿÇÿ·ÿ²ÿµÿ²ÿ¿ÿÄÿ±ÿ­ÿ¸ÿ¾ÿµÿµÿ¹ÿ³ÿÅÿÇÿºÿÃÿÅÿ»ÿºÿÅÿÐÿ¾ÿÆÿÃÿ¼ÿ·ÿªÿÅÿ³ÿ¼ÿ²ÿªÿ¶ÿ»ÿ½ÿ»ÿ´ÿ´ÿºÿ´ÿµÿ¶ÿ²ÿ´ÿ´ÿ»ÿ±ÿ½ÿ¹ÿ¹ÿ²ÿ»ÿ¾ÿ±ÿ°ÿ¬ÿ°ÿ­ÿªÿ°ÿ±ÿ­ÿ¬ÿ§ÿ­ÿ¿ÿÄÿ¾ÿµÿ¶ÿÃÿ¹ÿµÿ¸ÿ¼ÿ¾ÿ½ÿ´ÿ¶ÿ±ÿ±ÿ»ÿ³ÿ¯ÿÀÿ®ÿ¨ÿ¹ÿ¸ÿ¶ÿ¾ÿÂÿ¾ÿµÿ·ÿ¼ÿ¾ÿºÿ¦ÿ½ÿ´ÿÇÿ»ÿ¸ÿ´ÿ¼ÿ¼ÿÏÿ¯ÿ­ÿ²ÿ©ÿ°ÿ·ÿ®ÿ·ÿÃÿ¸ÿ¸ÿ¬ÿ¯ÿ¨ÿ¬ÿ°ÿ¹ÿ¶ÿ¾ÿ±ÿ·ÿ¾ÿÀÿºÿ»ÿ´ÿµÿÀÿºÿ®ÿ·ÿ¸ÿ´ÿ°ÿ½ÿÆÿÅÿ£ÿ«ÿºÿ»ÿ²ÿ³ÿ¦ÿºÿÈÿµÿ¬ÿ»ÿ¹ÿ­ÿ®ÿ±ÿºÿ³ÿ®ÿ©ÿµÿ³ÿÀÿ¹ÿ¶ÿ¿ÿºÿ³ÿ¯ÿ¶ÿ¿ÿÁÿ¿ÿ¾ÿ»ÿ¾ÿÀÿ¸ÿÂÿ²ÿÃÿÈÿ®ÿ¼ÿ²ÿ´ÿ¼ÿµÿ¹ÿ¾ÿ¿ÿ¼ÿ¶ÿ¹ÿ¾ÿ¾ÿ¼ÿ²ÿ­ÿ»ÿµÿ²ÿÆÿÀÿÂÿÁÿ¿ÿ«ÿ±ÿ½ÿÂÿµÿ¯ÿ±ÿ²ÿºÿ¸ÿ±ÿ»ÿ¾ÿ³ÿ¸ÿ¸ÿ«ÿµÿ³ÿ¼ÿºÿ¹ÿºÿ¿ÿ¼ÿ½ÿ¸ÿªÿºÿÀÿ¹ÿ²ÿ°ÿÇÿÁÿ¿ÿ§ÿ°ÿ¾ÿ°ÿ§ÿ®ÿ³ÿ¯ÿ±ÿ¸ÿ¶ÿ²ÿ²ÿµÿºÿ¿ÿ«ÿ¿ÿ¾ÿ¾ÿ²ÿ¹ÿ´ÿ¶ÿ³ÿ³ÿ±ÿ«ÿ²ÿ´ÿ¼ÿ·ÿ³ÿ®ÿ¯ÿÿ¯ÿÀÿºÿ½ÿ¯ÿ±ÿºÿµÿ´ÿÀÿÈÿËÿ¹ÿ¸ÿ©ÿ½ÿÂÿ±ÿºÿºÿ³ÿ¶ÿ¿ÿ¸ÿ±ÿ¼ÿÁÿ½ÿÁÿÃÿ±ÿÐÿ³ÿÆÿ¨ÿÃÿÀÿÄÿ¹ÿµÿÃÿºÿ¯ÿ½ÿ¹ÿµÿºÿ²ÿ±ÿ©ÿ©ÿÂÿÄÿ¹ÿ²ÿºÿ¼ÿ¹ÿ»ÿÃÿÅÿ¯ÿÌÿ­ÿ»ÿ·ÿ®ÿ¿ÿÀÿ´ÿ¾ÿÁÿ¶ÿµÿ¾ÿÂÿ¼ÿ²ÿ­ÿ½ÿÂÿ»ÿ³ÿ´ÿ¿ÿÅÿÉÿ¾ÿ±ÿ³ÿºÿ´ÿ±ÿ·ÿ§ÿ©ÿºÿÅÿºÿ¿ÿÂÿÆÿ¾ÿºÿ¹ÿ¸ÿ·ÿ¯ÿ¼ÿÆÿÏÿ´ÿ¿ÿ¼ÿ¨ÿ¹ÿ¬ÿ³ÿÂÿÈÿÅÿ²ÿ¼ÿÓÿÀÿªÿ³ÿ²ÿµÿ·ÿ¼ÿ¾ÿ¿ÿ¾ÿ½ÿ¸ÿ°ÿ¶ÿ²ÿºÿÆÿ¼ÿºÿÀÿ½ÿÀÿ¾ÿÍÿÔÿÄÿÅÿ·ÿÿ²ÿ¤ÿ²ÿ°ÿµÿ¹ÿ¿ÿ¹ÿ­ÿªÿ¯ÿµÿ¸ÿ±ÿ·ÿºÿ¸ÿ½ÿ»ÿ³ÿ©ÿ¶ÿÃÿºÿ¨ÿ¤ÿµÿ»ÿºÿÐÿºÿºÿ³ÿµÿ¸ÿ¼ÿºÿ²ÿ±ÿµÿ¸ÿÀÿ³ÿ»ÿ´ÿ¼ÿ¯ÿ®ÿ»ÿ¼ÿ±ÿ­ÿ¨ÿ©ÿÿªÿÉÿÉÿÁÿ¾ÿ¶ÿ²ÿ¯ÿ§ÿ§ÿ­ÿ´ÿ½ÿ»ÿÄÿ¸ÿ¯ÿ®ÿ¯ÿ¶ÿ°ÿ¢ÿ­ÿ»ÿºÿ´ÿ·ÿµÿ§ÿ·ÿ¼ÿ»ÿ²ÿ®ÿ´ÿ®ÿ®ÿÿ¼ÿ´ÿ¦ÿ¼ÿ±ÿ±ÿ»ÿºÿ·ÿÃÿÑÿÌÿÓÿ½ÿÅÿ¶ÿ±ÿ¶ÿ¶ÿ±ÿ¯ÿ­ÿ³ÿµÿÅÿ¶ÿ¶ÿ¾ÿ¯ÿ¶ÿ¹ÿ³ÿºÿ¿ÿ´ÿ¸ÿÂÿÄÿ®ÿ·ÿ¹ÿ°ÿ¹ÿÄÿ¹ÿ°ÿ·ÿÂÿµÿ­ÿºÿ²ÿ¶ÿ½ÿ·ÿ¸ÿÀÿ¹ÿ³ÿ¨ÿ²ÿÆÿÌÿËÿÆÿÁÿÁÿÀÿµÿ·ÿ¾ÿµÿ²ÿµÿ´ÿ®ÿ´ÿ¹ÿµÿºÿ±ÿµÿ·ÿÅÿ½ÿ¼ÿ¿ÿÄÿÀÿ»ÿ¾ÿ¾ÿ¹ÿ½ÿ´ÿ¾ÿ¹ÿ»ÿÁÿÁÿÀÿÂÿÀÿ¦ÿÌÿ¼ÿ®ÿ±ÿ¶ÿ¶ÿ¼ÿÄÿ¾ÿ´ÿ«ÿÃÿÄÿ¶ÿ¯ÿ¯ÿ½ÿÊÿÇÿÄÿÇÿ³ÿ·ÿ¾ÿºÿÀÿ¿ÿ·ÿ´ÿ³ÿ¾ÿ¬ÿÅÿ¹ÿ´ÿ¹ÿ¼ÿÀÿÃÿºÿ»ÿÈÿ¹ÿ§ÿ¹ÿ½ÿ¾ÿ¸ÿ¹ÿÉÿ°ÿ½ÿÀÿ¯ÿ¼ÿ²ÿ³ÿ¸ÿ²ÿ«ÿ¯ÿ¥ÿªÿ²ÿªÿÿ¦ÿ®ÿ°ÿ¼ÿ·ÿ·ÿ³ÿ¶ÿ­ÿ­ÿ±ÿ±ÿ¬ÿ«ÿ·ÿ«ÿ³ÿ¾ÿ¹ÿ·ÿºÿºÿºÿ´ÿ­ÿ¶ÿ³ÿµÿ¯ÿ¬ÿªÿ¯ÿ¹ÿ³ÿ¼ÿ¼ÿ£ÿ ÿ¯ÿ·ÿ±ÿ¬ÿ³ÿ¤ÿ§ÿ½ÿ¶ÿ©ÿ¶ÿ¸ÿ§ÿ«ÿ·ÿ¬ÿ³ÿ¯ÿ¬ÿªÿ±ÿ³ÿ¯ÿ°ÿ¬ÿÿ¥ÿªÿ«ÿ£ÿÿ«ÿ·ÿ¹ÿ¾ÿ¸ÿ­ÿÀÿ¶ÿ¶ÿµÿ½ÿ¿ÿ½ÿÁÿÆÿ¸ÿÆÿÊÿ³ÿ½ÿ¾ÿÁÿÑÿØÿÈÿÏÿÄÿ´ÿ±ÿ¸ÿÅÿ¼ÿ­ÿ³ÿ¼ÿ¿ÿ·ÿÁÿ¯ÿ­ÿ¾ÿÏÿÔÿÔÿÈÿ¶ÿ¹ÿ¶ÿ±ÿ±ÿ¶ÿ·ÿ´ÿ¸ÿ¾ÿ¿ÿ¶ÿ·ÿºÿ·ÿ·ÿÂÿÎÿÀÿÂÿ­ÿ®ÿÅÿ¾ÿ«ÿ±ÿÅÿÂÿÀÿÇÿ¹ÿ´ÿÁÿÊÿÄÿ´ÿ¶ÿÆÿ½ÿ¾ÿÂÿÉÿ¿ÿ¾ÿÄÿÂÿ½ÿ¿ÿ¶ÿ²ÿÀÿºÿÅÿ¿ÿÁÿÀÿ¶ÿ¸ÿ¾ÿÀÿ©ÿºÿÄÿ¼ÿµÿ¿ÿÁÿ´ÿ»ÿ»ÿ·ÿ»ÿÅÿÏÿÇÿÅÿ¿ÿµÿ¹ÿºÿËÿ¾ÿ¾ÿÂÿÇÿÁÿ°ÿ±ÿÃÿ¾ÿÂÿ¯ÿÈÿÂÿÃÿÄÿ¿ÿ¹ÿÀÿÅÿ¿ÿÌÿÇÿÌÿ®ÿ´ÿ¸ÿ®ÿ­ÿ¸ÿ¹ÿ¼ÿ°ÿÖÿÅÿÀÿµÿ¹ÿ½ÿÂÿÃÿ¿ÿÆÿ¸ÿ¯ÿ®ÿºÿÁÿ¶ÿ²ÿ³ÿ¹ÿÂÿ²ÿ±ÿÁÿ¿ÿµÿÇÿ¼ÿ·ÿ·ÿºÿ¾ÿ½ÿ¾ÿÃÿÃÿ·ÿ¼ÿÏÿËÿ½ÿµÿ²ÿ­ÿ²ÿÂÿ¸ÿÆÿ½ÿ·ÿ¸ÿ¿ÿÀÿºÿºÿÀÿ·ÿºÿÃÿÁÿ½ÿ¹ÿ·ÿ·ÿÃÿÇÿÂÿÄÿÇÿÂÿ¸ÿ»ÿ»ÿ·ÿºÿ¼ÿ½ÿ»ÿ¸ÿ·ÿ±ÿ¶ÿ½ÿ´ÿÌÿÅÿ·ÿ·ÿ½ÿ»ÿ¹ÿ¹ÿ°ÿ²ÿ·ÿ»ÿ·ÿ­ÿ±ÿÁÿÃÿºÿ°ÿµÿÂÿ¿ÿÏÿÃÿ¼ÿ»ÿ®ÿ·ÿ±ÿ±ÿ½ÿÀÿ¶ÿ¶ÿÀÿ»ÿÂÿ©ÿ¼ÿ¹ÿÂÿ½ÿÀÿÅÿ¿ÿ¹ÿ½ÿºÿ¸ÿ¸ÿ´ÿÀÿ¸ÿ°ÿ´ÿºÿ¾ÿ½ÿµÿ¶ÿºÿ²ÿ½ÿ¦ÿ«ÿ¨ÿ½ÿÅÿ±ÿ¿ÿÆÿ¶ÿ¼ÿÃÿÁÿ¹ÿ´ÿ´ÿµÿ·ÿ¾ÿµÿ´ÿ³ÿºÿÀÿ¹ÿÄÿ´ÿ¸ÿÂÿ¶ÿ©ÿ®ÿµÿ´ÿÁÿ¿ÿ¾ÿÆÿÀÿÂÿ¼ÿ¹ÿ½ÿÆÿÇÿ¼ÿÀÿ½ÿÅÿËÿÇÿÄÿÅÿÃÿ¹ÿ®ÿ·ÿ´ÿÍÿ¾ÿ¾ÿ¹ÿ°ÿºÿÁÿ¼ÿ¹ÿ¼ÿ·ÿ´ÿ¸ÿ¾ÿ»ÿ·ÿÄÿ¿ÿÈÿÆÿ´ÿ¸ÿÃÿ¾ÿ·ÿ²ÿËÿÌÿÁÿ ÿ«ÿ°ÿºÿ½ÿºÿÃÿÀÿµÿ³ÿ¶ÿ¼ÿ¼ÿÌÿ¿ÿ·ÿÈÿ¼ÿÁÿÀÿ¶ÿ¶ÿ¼ÿ±ÿ¯ÿ¼ÿºÿ¼ÿ³ÿ´ÿ»ÿ³ÿÂÿÀÿÌÿÈÿ¿ÿ¸ÿµÿÀÿÂÿ¼ÿÅÿ¿ÿÁÿ¿ÿ¿ÿ»ÿÍÿÂÿ¾ÿºÿ»ÿ¿ÿ±ÿ°ÿ·ÿµÿºÿ¿ÿ¯ÿ¥ÿÄÿÎÿÎÿ§ÿ¹ÿ¾ÿ»ÿ»ÿ¼ÿÃÿÄÿÄÿÆÿÇÿÌÿ¾ÿÂÿ¸ÿºÿ­ÿ¸ÿ¾ÿÃÿ´ÿ½ÿ±ÿ©ÿ²ÿ¶ÿ°ÿ«ÿ°ÿ¹ÿ­ÿ¯ÿ¦ÿËÿÅÿÈÿ¶ÿ´ÿ²ÿ¹ÿ¼ÿºÿÁÿÁÿµÿ´ÿ·ÿÀÿÈÿ´ÿ¾ÿ°ÿ¿ÿ¹ÿµÿ¾ÿ»ÿºÿµÿ±ÿÀÿ¾ÿ¬ÿ²ÿ¯ÿ´ÿ»ÿ¯ÿÀÿÄÿÊÿÁÿ¹ÿºÿ¯ÿºÿ³ÿ²ÿ·ÿ´ÿ¶ÿ·ÿ«ÿ¹ÿÃÿ½ÿ¾ÿªÿ¸ÿ¿ÿ¼ÿÊÿÃÿ±ÿ¾ÿ½ÿÁÿºÿ®ÿ·ÿºÿµÿ¿ÿ®ÿÊÿ±ÿ«ÿ¼ÿ·ÿÅÿ¼ÿ¯ÿ³ÿ¿ÿ²ÿ­ÿµÿ·ÿ³ÿ®ÿ±ÿÃÿÉÿÁÿ¶ÿ³ÿ¸ÿ¼ÿ°ÿÌÿ·ÿ¼ÿÈÿ¸ÿ°ÿ·ÿ±ÿ²ÿ½ÿ´ÿ«ÿ¹ÿµÿ­ÿ²ÿ¹ÿ²ÿ·ÿ½ÿ¸ÿ°ÿ¡ÿ±ÿ®ÿ´ÿ¹ÿ·ÿ°ÿ·ÿ¼ÿ»ÿºÿµÿÄÿ¸ÿ»ÿ¯ÿÀÿ¨ÿ¿ÿ½ÿ¬ÿ«ÿ©ÿÁÿÀÿÃÿ¿ÿ½ÿ°ÿ¬ÿÁÿÇÿ½ÿÁÿµÿ¯ÿµÿ°ÿ°ÿ·ÿ¿ÿ½ÿ½ÿ¶ÿ®ÿ·ÿÁÿÇÿ¼ÿ¯ÿ©ÿ¶ÿÃÿÂÿ¹ÿ®ÿµÿÿ®ÿ·ÿ·ÿµÿ§ÿ¬ÿ©ÿ¾ÿ·ÿ²ÿÆÿ·ÿ¹ÿºÿÀÿÁÿÀÿ½ÿµÿ¶ÿ³ÿ¬ÿ½ÿºÿ°ÿ¸ÿ±ÿËÿÉÿ¶ÿ±ÿ³ÿºÿ«ÿ¤ÿ¿ÿ·ÿ¼ÿ¼ÿ»ÿ¾ÿ¸ÿ¶ÿÁÿÄÿ»ÿÂÿ½ÿ³ÿ¶ÿÇÿ¿ÿ¼ÿ¯ÿºÿÆÿÁÿ­ÿ´ÿ´ÿ¼ÿ·ÿ´ÿ¾ÿ¼ÿÁÿÈÿ¼ÿ¸ÿÀÿÁÿÇÿ½ÿ³ÿ²ÿÇÿÃÿÄÿ¬ÿ®ÿÆÿ±ÿ¶ÿÁÿ°ÿ ÿ³ÿÄÿ´ÿ¸ÿ´ÿ©ÿ¯ÿ³ÿ¶ÿ½ÿ¿ÿÃÿ¾ÿºÿ±ÿ±ÿÀÿÃÿºÿ¶ÿ¿ÿ±ÿºÿ²ÿ¾ÿ·ÿÀÿÈÿ®ÿ¼ÿ½ÿ¾ÿ½ÿ¶ÿ¾ÿÀÿÃÿÐÿ¾ÿ³ÿºÿºÿÀÿ´ÿ§ÿ¾ÿ³ÿ¸ÿÌÿÈÿ½ÿ¿ÿ¼ÿ¨ÿ»ÿÑÿ»ÿ´ÿÅÿÄÿ±ÿµÿ½ÿ¿ÿÂÿÁÿ¼ÿ°ÿµÿ½ÿ½ÿ¹ÿ®ÿ·ÿ¯ÿ«ÿ¹ÿ¾ÿ»ÿ¢ÿµÿ´ÿ¸ÿÂÿ´ÿ¼ÿÆÿ¹ÿ¹ÿÂÿ·ÿ§ÿ«ÿ´ÿ¹ÿºÿ°ÿ³ÿÃÿ¾ÿ°ÿ¹ÿÈÿ»ÿ¬ÿÿ¾ÿÂÿ¼ÿ¯ÿ¯ÿ¼ÿÿ¹ÿ´ÿ¿ÿ¾ÿÁÿ´ÿ´ÿÄÿÀÿºÿ»ÿ²ÿµÿÅÿÊÿÃÿ­ÿ«ÿ¿ÿÁÿÃÿÆÿ²ÿ½ÿÃÿ»ÿ³ÿªÿÿ²ÿ¼ÿ¬ÿ»ÿ¾ÿÅÿÄÿ±ÿÆÿÂÿ»ÿ´ÿ¸ÿ´ÿ¬ÿ¤ÿ®ÿ¹ÿ¯ÿ·ÿ»ÿ²ÿ´ÿ¼ÿÅÿ»ÿµÿµÿ¾ÿªÿ»ÿµÿÃÿ®ÿ»ÿ¾ÿ¸ÿÂÿ¿ÿ»ÿ³ÿºÿÁÿÂÿÁÿ²ÿ¸ÿ¼ÿ¯ÿ®ÿ¹ÿÀÿ¿ÿ»ÿ¼ÿ»ÿ¶ÿµÿ³ÿ®ÿ£ÿ²ÿµÿ­ÿµÿ¶ÿ»ÿ«ÿÂÿÔÿ´ÿ¸ÿ§ÿ»ÿ¨ÿ·ÿÈÿ¹ÿ³ÿ°ÿ­ÿ¶ÿ¸ÿ±ÿµÿ¾ÿ¿ÿ¿ÿÁÿºÿ·ÿÆÿ¼ÿ°ÿ¶ÿ¬ÿ¾ÿÆÿÀÿºÿ¹ÿµÿ¸ÿËÿ°ÿ²ÿµÿ®ÿ§ÿ¥ÿ³ÿ·ÿÅÿÀÿ¼ÿ½ÿ¾ÿ±ÿ²ÿ¬ÿ²ÿ¶ÿ¬ÿ®ÿ³ÿ¸ÿ¸ÿ´ÿ¹ÿ¶ÿ«ÿ³ÿ½ÿ¸ÿ¶ÿÄÿ´ÿ¼ÿ´ÿÁÿºÿ·ÿ»ÿ¸ÿ¼ÿ¸ÿ¾ÿÅÿ»ÿ¦ÿ¹ÿÉÿÕÿ¶ÿÃÿ½ÿ¾ÿ®ÿ¶ÿ¶ÿ¼ÿ¾ÿ·ÿ³ÿ¯ÿ¶ÿ´ÿ³ÿºÿ»ÿ¿ÿÉÿÄÿµÿ·ÿ®ÿ»ÿ³ÿ½ÿµÿ¸ÿÅÿ±ÿ·ÿ½ÿ¸ÿ©ÿ¶ÿ¸ÿ¹ÿºÿ¿ÿªÿÃÿ´ÿ¢ÿ¼ÿÅÿºÿ¸ÿ·ÿ®ÿ¼ÿ»ÿ³ÿ³ÿµÿ¹ÿÀÿÀÿ¯ÿ®ÿÄÿÄÿ´ÿ´ÿ¹ÿ¹ÿ±ÿ´ÿºÿµÿÀÿ¸ÿ­ÿ·ÿÀÿ¶ÿ·ÿÄÿÃÿ¹ÿÀÿ»ÿ¦ÿ¹ÿ¸ÿÿ¹ÿ¯ÿ°ÿ·ÿÄÿ¸ÿ»ÿÆÿ´ÿ·ÿ¿ÿÈÿ¼ÿ»ÿ¶ÿ½ÿÂÿ½ÿµÿµÿ¾ÿÃÿ¿ÿÂÿÈÿÇÿÊÿºÿÀÿ¾ÿ¯ÿÂÿÇÿ¼ÿ¯ÿ¯ÿ¿ÿ¼ÿÂÿ¿ÿ»ÿÇÿÂÿ¸ÿÉÿÆÿÈÿ½ÿÀÿ¶ÿ¼ÿ·ÿ½ÿºÿ»ÿÅÿÊÿ»ÿªÿ´ÿ»ÿÂÿÅÿ²ÿ¯ÿ¹ÿ·ÿ¶ÿÂÿÀÿ¯ÿ©ÿ¶ÿÂÿ¸ÿ¾ÿ¿ÿÇÿÀÿÁÿµÿºÿ±ÿ¸ÿ»ÿ¹ÿÀÿ½ÿ¿ÿ©ÿÅÿ¿ÿ·ÿÍÿ¾ÿÄÿ²ÿ¼ÿ¾ÿ¯ÿÁÿ¹ÿÅÿÎÿ½ÿµÿ·ÿ¹ÿÃÿ¼ÿ´ÿ´ÿµÿ·ÿ²ÿµÿ¹ÿ³ÿºÿÀÿºÿ½ÿ½ÿ½ÿ¿ÿºÿ¹ÿ«ÿ¸ÿ¼ÿ¶ÿ¼ÿ¹ÿªÿ¥ÿ¦ÿ°ÿ¾ÿºÿ·ÿ±ÿÃÿ±ÿ£ÿ«ÿ¿ÿ­ÿÄÿÉÿ¯ÿ®ÿ¶ÿÁÿÅÿºÿµÿ¿ÿ®ÿ°ÿÀÿ°ÿ±ÿÀÿºÿ¼ÿ¼ÿ³ÿ¶ÿÀÿÇÿËÿÃÿ¾ÿÆÿ¾ÿ°ÿµÿ¶ÿºÿÆÿÃÿÆÿÁÿÈÿÅÿ¸ÿ¨ÿºÿÖÿ¼ÿÅÿ®ÿ¹ÿ±ÿ¶ÿÌÿºÿÐÿ´ÿ­ÿÆÿ½ÿ¼ÿ»ÿ¾ÿ´ÿÁÿÉÿºÿ¼ÿºÿ¸ÿ¿ÿ´ÿÁÿÎÿ¿ÿ²ÿ½ÿÁÿÆÿÉÿºÿ°ÿ¸ÿÀÿÀÿÁÿ»ÿ´ÿ²ÿµÿ¸ÿÄÿÂÿºÿÀÿºÿÃÿÉÿÆÿÇÿÇÿºÿÊÿ°ÿÆÿÁÿ»ÿ¬ÿÃÿÅÿÆÿ»ÿÖÿÁÿ¹ÿ½ÿ¯ÿµÿËÿºÿ³ÿÁÿÂÿÁÿ¿ÿ·ÿÄÿÅÿ»ÿ¸ÿ¶ÿ¼ÿÊÿÃÿµÿ»ÿºÿ²ÿ¾ÿÈÿ¾ÿµÿ¹ÿºÿ¸ÿ±ÿ­ÿ¹ÿÅÿÁÿÖÿÉÿ¸ÿºÿÈÿºÿ­ÿÅÿÑÿ¼ÿ·ÿ¤ÿ´ÿ®ÿ¿ÿÂÿ³ÿÃÿ®ÿ¹ÿÄÿ¯ÿ½ÿ´ÿºÿ°ÿ±ÿ°ÿ§ÿ±ÿ´ÿ·ÿ°ÿ¶ÿÀÿÂÿÂÿ½ÿµÿºÿÂÿÃÿ»ÿ»ÿ¿ÿ°ÿÁÿ¹ÿ»ÿ¾ÿ»ÿ±ÿ¯ÿ°ÿ®ÿÇÿÀÿÁÿ·ÿ¸ÿÐÿ¿ÿ¸ÿÊÿ½ÿ¸ÿËÿÆÿ¸ÿÁÿ®ÿ«ÿ¸ÿÃÿ®ÿ¢ÿ²ÿ²ÿ¼ÿ¼ÿ¼ÿ·ÿ¹ÿ°ÿ¹ÿÂÿ»ÿ©ÿ¦ÿ°ÿ°ÿ¶ÿ¶ÿ´ÿ½ÿ»ÿÃÿÅÿ¾ÿ¿ÿ»ÿ®ÿ»ÿºÿ´ÿ¹ÿÁÿºÿ¶ÿ¾ÿÄÿªÿ¹ÿ¾ÿ­ÿ­ÿ£ÿÁÿÁÿ°ÿ­ÿÄÿºÿ¥ÿºÿ¾ÿ½ÿ¶ÿ²ÿ¼ÿÀÿ¿ÿ¹ÿ½ÿÂÿ¸ÿ¿ÿºÿ»ÿÀÿ¹ÿ¶ÿ°ÿ­ÿ«ÿ±ÿÀÿ¸ÿ´ÿ¶ÿ¸ÿ½ÿÁÿÀÿÃÿ·ÿ½ÿºÿ·ÿ¶ÿ¬ÿ»ÿÂÿÐÿÅÿ¦ÿÁÿ¶ÿ¹ÿ¶ÿÉÿÉÿ³ÿ´ÿÄÿ¸ÿºÿ²ÿ¬ÿ·ÿ§ÿ©ÿ²ÿ¿ÿÂÿºÿÂÿÂÿ¯ÿ¥ÿ²ÿÃÿ¿ÿµÿ¶ÿ¸ÿÃÿÁÿ°ÿ©ÿ¿ÿÀÿ­ÿ·ÿ¸ÿ¿ÿ»ÿÃÿ·ÿÇÿÿ¼ÿÀÿÅÿ·ÿ¹ÿ¼ÿ¼ÿ¼ÿ¼ÿÀÿ¿ÿ»ÿ²ÿ­ÿ¸ÿÅÿ¸ÿ¼ÿ»ÿ´ÿ»ÿ¸ÿµÿÄÿ¿ÿºÿ¾ÿ¶ÿ¹ÿ±ÿ³ÿÁÿ¶ÿ¼ÿ½ÿ»ÿºÿÇÿ°ÿ³ÿ¬ÿ¼ÿÌÿÅÿÆÿ°ÿÄÿ´ÿ´ÿ¾ÿºÿ¿ÿ¶ÿ´ÿ±ÿ±ÿ¹ÿ¹ÿ½ÿ»ÿ°ÿ¾ÿ½ÿ¾ÿÁÿ¼ÿ¼ÿ²ÿ·ÿÂÿ¸ÿ­ÿ®ÿ·ÿ¸ÿÆÿ½ÿÃÿÅÿÊÿÅÿ¾ÿÍÿÁÿ¯ÿ±ÿÅÿ¡ÿ¹ÿÄÿÂÿ½ÿ»ÿ´ÿµÿÍÿÍÿËÿ³ÿºÿ¸ÿ¼ÿ¼ÿÀÿÀÿÀÿ½ÿºÿºÿºÿºÿ¼ÿÄÿÆÿÁÿ¾ÿ·ÿºÿÁÿ¿ÿ°ÿ¹ÿÁÿ¸ÿ¾ÿÄÿ»ÿ»ÿÂÿ¸ÿÅÿÀÿ¼ÿÎÿºÿÐÿ·ÿµÿ¿ÿ·ÿÀÿÆÿ¿ÿ»ÿ¹ÿ³ÿ±ÿ¼ÿ¿ÿ¸ÿ³ÿ²ÿ¾ÿÅÿ¼ÿ¦ÿÅÿ¯ÿ¤ÿ¨ÿ¯ÿ³ÿÈÿ»ÿ¶ÿÇÿÃÿ®ÿ¹ÿÆÿ­ÿ´ÿ¹ÿËÿ§ÿ­ÿ³ÿ·ÿºÿ²ÿ³ÿ¶ÿ³ÿ·ÿ·ÿ³ÿ¯ÿ¯ÿ¸ÿ»ÿÈÿ¼ÿ¹ÿ´ÿ´ÿÂÿÂÿ¼ÿ¶ÿ¿ÿ¹ÿºÿ¾ÿ´ÿ¯ÿµÿ¨ÿ«ÿ©ÿÃÿÇÿ¸ÿ³ÿ¼ÿ¾ÿ¹ÿ®ÿ¡ÿªÿ¶ÿ¹ÿ¸ÿ³ÿºÿ½ÿ²ÿ¦ÿ¹ÿÆÿ¾ÿÃÿÍÿÍÿºÿºÿ»ÿ»ÿµÿ»ÿ»ÿµÿËÿ¸ÿ¼ÿºÿ½ÿÊÿ¼ÿ±ÿ²ÿ½ÿ¸ÿ´ÿ¸ÿ´ÿ¯ÿ±ÿ´ÿ·ÿ·ÿ®ÿ·ÿºÿ­ÿ®ÿ·ÿ³ÿ®ÿ¾ÿÂÿ®ÿ¼ÿºÿ°ÿ±ÿ¼ÿ®ÿ¶ÿ¸ÿ¿ÿ¾ÿ²ÿµÿ´ÿ³ÿÀÿ½ÿ·ÿÀÿ¹ÿ«ÿ®ÿ¾ÿÀÿºÿ®ÿ«ÿÊÿ¼ÿ¼ÿ¸ÿ²ÿ¶ÿ²ÿ³ÿ¤ÿÿ¹ÿÃÿÂÿ½ÿ¼ÿ½ÿÁÿÂÿ½ÿ¼ÿ¾ÿ¶ÿ°ÿ­ÿºÿºÿÁÿ¶ÿÂÿ¸ÿ¸ÿÆÿ­ÿ¢ÿ£ÿ¿ÿ¯ÿ®ÿ©ÿ¼ÿ¾ÿ·ÿ»ÿ¹ÿºÿ¹ÿ»ÿ»ÿ¼ÿÇÿÁÿ»ÿºÿÁÿÅÿ½ÿÃÿÃÿ³ÿ·ÿ©ÿ¿ÿ²ÿ°ÿ«ÿ²ÿºÿºÿ¾ÿ¹ÿ³ÿ¶ÿºÿÀÿÃÿ»ÿ¸ÿÅÿÃÿÊÿÆÿÅÿÎÿÉÿ½ÿ¥ÿÀÿ­ÿ«ÿÁÿ±ÿÃÿ¬ÿ·ÿ±ÿ®ÿ½ÿ¼ÿ½ÿ¾ÿµÿ·ÿµÿ³ÿ¹ÿ¬ÿ¶ÿ¹ÿµÿ¾ÿÀÿºÿ°ÿ¯ÿ¯ÿÃÿÉÿ¸ÿ±ÿ´ÿ¯ÿ¯ÿ«ÿªÿ¨ÿ¦ÿ¢ÿ¯ÿÀÿ«ÿ·ÿ¸ÿ®ÿÅÿ®ÿ¸ÿ¦ÿ¡ÿ¢ÿ§ÿ°ÿ­ÿ´ÿ´ÿ°ÿ¯ÿ¯ÿ¬ÿ¬ÿ·ÿ¿ÿ¶ÿ¯ÿ´ÿ·ÿ³ÿ±ÿ´ÿ»ÿ¹ÿ½ÿÿ¸ÿ«ÿ¸ÿÇÿËÿ´ÿ°ÿ®ÿ«ÿ®ÿ±ÿ²ÿ°ÿ¯ÿ³ÿ°ÿ®ÿ²ÿ±ÿ¬ÿµÿ²ÿ²ÿ±ÿ¥ÿµÿ¹ÿºÿºÿ·ÿ²ÿ¿ÿÉÿÀÿ¸ÿ¿ÿÇÿ½ÿ½ÿºÿÄÿÅÿ±ÿ«ÿ·ÿ»ÿ·ÿ¾ÿ¢ÿ²ÿºÿ·ÿ´ÿ»ÿ»ÿºÿ¸ÿ±ÿ¹ÿ±ÿ«ÿ ÿ±ÿ²ÿ³ÿ¶ÿ¿ÿ¯ÿµÿ­ÿ©ÿ±ÿÁÿ¶ÿ«ÿ²ÿ»ÿ»ÿ¾ÿÎÿÅÿ´ÿ¼ÿ¿ÿÅÿ¬ÿ«ÿ·ÿÊÿÀÿÅÿÂÿÆÿ¾ÿ¹ÿÁÿ¾ÿ·ÿºÿ²ÿ­ÿ¸ÿµÿ·ÿÄÿÂÿÄÿ³ÿ·ÿ¹ÿÁÿÁÿ¾ÿ¶ÿ¸ÿµÿ½ÿÃÿ°ÿÅÿ¹ÿÀÿ²ÿºÿ¹ÿ¡ÿ¸ÿ»ÿ¶ÿ´ÿ±ÿ¶ÿ¼ÿ²ÿ²ÿ¶ÿ±ÿ±ÿ´ÿÀÿ¸ÿºÿÄÿ©ÿÊÿ¦ÿ¾ÿ«ÿ©ÿ²ÿÀÿÀÿÊÿÍÿÀÿ¸ÿ³ÿ¾ÿ¿ÿ½ÿ¶ÿ¼ÿ¯ÿºÿÅÿµÿ¹ÿ°ÿµÿ»ÿ¼ÿ¸ÿ±ÿ®ÿ´ÿµÿ¨ÿ¶ÿ¹ÿÉÿ½ÿ®ÿ¶ÿ®ÿ½ÿ­ÿµÿ¿ÿºÿ¹ÿºÿµÿ±ÿ¸ÿÇÿ©ÿ»ÿÅÿ¸ÿ¾ÿ¼ÿÀÿ¾ÿ½ÿ³ÿµÿ¹ÿ¸ÿÀÿ»ÿ·ÿ®ÿ«ÿ·ÿ¸ÿÁÿ²ÿ©ÿ¾ÿÁÿÂÿ¼ÿ»ÿ½ÿºÿ»ÿ»ÿ·ÿ²ÿ­ÿ®ÿ®ÿÄÿÊÿ¾ÿ¹ÿ¼ÿºÿ¸ÿ¾ÿÊÿÇÿ·ÿ·ÿ¸ÿÅÿ»ÿÎÿ¶ÿÀÿµÿ»ÿµÿ±ÿ±ÿ°ÿ±ÿ¶ÿ¾ÿ¸ÿ»ÿÊÿÍÿ±ÿªÿ¹ÿÃÿÃÿ·ÿ¯ÿ¹ÿ¾ÿ³ÿ´ÿ»ÿÇÿ½ÿ«ÿºÿ«ÿ·ÿ²ÿ´ÿ½ÿ¹ÿ²ÿ´ÿ´ÿ­ÿ³ÿËÿÓÿºÿÅÿ¹ÿ´ÿÀÿ²ÿ®ÿ±ÿ¶ÿ²ÿ¶ÿÇÿ±ÿÀÿÈÿÕÿªÿ±ÿµÿÈÿ¼ÿ±ÿµÿ»ÿ³ÿ©ÿ¶ÿ³ÿ½ÿËÿ¾ÿ¶ÿÀÿÂÿÅÿ¿ÿ¾ÿ¼ÿµÿ°ÿ°ÿ©ÿ¶ÿÊÿÊÿÁÿ¯ÿ³ÿ·ÿ§ÿ¤ÿ¨ÿ­ÿ»ÿ¾ÿ»ÿ³ÿµÿ»ÿ¼ÿ¿ÿ¸ÿ®ÿ¬ÿ¸ÿ½ÿºÿÂÿ¿ÿ¿ÿ©ÿÁÿ½ÿÌÿ»ÿ´ÿµÿµÿ´ÿ´ÿ´ÿ´ÿ·ÿ¼ÿ¦ÿ»ÿ¸ÿ·ÿ±ÿ³ÿ±ÿ±ÿ¹ÿ½ÿ½ÿ·ÿ§ÿ¨ÿ¶ÿËÿ®ÿ³ÿªÿ´ÿ³ÿ¥ÿ©ÿ´ÿ¶ÿÀÿ´ÿÂÿ¥ÿ²ÿ£ÿ¨ÿ¹ÿ¶ÿ¯ÿ´ÿ·ÿ¸ÿ»ÿ»ÿÐÿºÿºÿÂÿÈÿÃÿ¼ÿ¯ÿ¤ÿ²ÿ£ÿÀÿ¸ÿ·ÿÆÿ´ÿ¼ÿ¾ÿ¯ÿªÿ¶ÿÀÿºÿ¬ÿºÿÆÿ¼ÿÿ¯ÿ²ÿ®ÿ³ÿµÿ¹ÿ»ÿÃÿÁÿ·ÿ¸ÿ¹ÿ´ÿ¶ÿ»ÿ³ÿ¬ÿ«ÿÿ­ÿÍÿÀÿ¿ÿºÿ°ÿºÿÂÿ²ÿ¥ÿ´ÿÇÿ¶ÿÿ±ÿ¹ÿ»ÿ¹ÿ¶ÿµÿ´ÿ´ÿÆÿ»ÿÿ·ÿ¸ÿ³ÿ´ÿµÿ¶ÿµÿ´ÿ·ÿ²ÿ´ÿºÿ¾ÿµÿ§ÿ¬ÿ³ÿ¸ÿ¾ÿ°ÿºÿÙÿµÿ¶ÿÃÿÉÿÆÿÅÿÁÿ·ÿÀÿÇÿ¶ÿµÿ¼ÿ¬ÿ¹ÿÆÿ¾ÿ·ÿÄÿÉÿÀÿ¹ÿ±ÿºÿ¾ÿÁÿÃÿÁÿ¸ÿ¯ÿ·ÿÀÿÐÿ¹ÿ¹ÿ²ÿ´ÿ½ÿÄÿÅÿ½ÿ²ÿ«ÿÄÿÆÿ»ÿºÿÇÿÑÿÅÿ¹ÿÂÿ³ÿËÿ¿ÿÂÿÀÿºÿÂÿÌÿËÿÃÿ±ÿ«ÿ¤ÿ¶ÿ½ÿ¿ÿ·ÿ¬ÿ¦ÿ®ÿËÿÔÿ´ÿ¹ÿ¾ÿ¹ÿ·ÿ¯ÿ¦ÿ«ÿ¬ÿ¹ÿ­ÿ©ÿ¨ÿ¬ÿ¬ÿ¬ÿ´ÿÆÿÈÿ´ÿ³ÿÀÿ¾ÿ´ÿ¨ÿ¨ÿ±ÿ¬ÿ³ÿ¹ÿÃÿ¯ÿ´ÿ»ÿ¹ÿ¶ÿµÿ¹ÿªÿ¼ÿ ÿ«ÿ±ÿ¬ÿ­ÿ°ÿ®ÿ¶ÿ¬ÿÿ¡ÿ´ÿ¼ÿ±ÿªÿ´ÿ·ÿ©ÿ»ÿ²ÿ¬ÿ¬ÿ­ÿ³ÿ·ÿ¯ÿ¹ÿÃÿ¯ÿ¬ÿ²ÿ³ÿ°ÿ®ÿ«ÿ¬ÿ¢ÿªÿ¤ÿ¯ÿ¼ÿ¿ÿ¸ÿ¶ÿ°ÿ¹ÿÁÿ¼ÿÁÿ«ÿÀÿ¾ÿÆÿÉÿÂÿ¼ÿ»ÿ¼ÿµÿ²ÿÂÿ¿ÿ»ÿºÿ¹ÿ¹ÿ¸ÿÁÿºÿ¾ÿ¶ÿ·ÿ¿ÿ»ÿ®ÿ¶ÿ­ÿ°ÿºÿÄÿ¼ÿ¾ÿ¶ÿ´ÿÅÿ¿ÿÁÿÀÿ¬ÿ­ÿ³ÿ¶ÿ¹ÿºÿ·ÿÄÿ¾ÿºÿ®ÿ»ÿºÿ¶ÿÀÿÑÿÎÿÆÿ¼ÿ¿ÿÇÿËÿÊÿÀÿºÿÀÿÀÿ¸ÿ¾ÿ«ÿ®ÿ¼ÿÂÿÅÿÂÿºÿËÿ®ÿ³ÿºÿÂÿ·ÿ¸ÿÆÿÇÿ¹ÿ¾ÿ¾ÿ­ÿ»ÿÀÿËÿÀÿ²ÿ·ÿ½ÿºÿ·ÿ»ÿ¾ÿµÿ¼ÿ³ÿ¿ÿÆÿ»ÿ¹ÿ»ÿ¸ÿ·ÿ¿ÿ¼ÿÌÿÌÿÈÿÄÿµÿ¿ÿ¾ÿÉÿ±ÿ·ÿÂÿºÿ³ÿ´ÿ·ÿ¼ÿ½ÿÉÿµÿ¼ÿÀÿ¾ÿ½ÿ¹ÿ¸ÿ¾ÿÃÿ¼ÿÐÿ°ÿ¹ÿ±ÿ¸ÿ±ÿ®ÿ¹ÿÅÿÆÿºÿ¯ÿÃÿ±ÿºÿ¼ÿÀÿ¿ÿ¾ÿÁÿ¼ÿ¾ÿ¾ÿÀÿ´ÿÆÿ´ÿ¶ÿÂÿÇÿÅÿ°ÿ«ÿºÿ¸ÿ©ÿÃÿÌÿÃÿºÿ¿ÿÂÿ½ÿ½ÿ¿ÿÃÿÄÿ½ÿ¾ÿÅÿ¾ÿºÿ±ÿ¨ÿ»ÿÆÿÃÿÆÿÑÿ¹ÿ¶ÿ±ÿ´ÿÂÿÃÿ½ÿÄÿ¶ÿ½ÿ¿ÿ¼ÿ¸ÿ¼ÿºÿ·ÿ¿ÿÅÿÂÿÊÿ¶ÿÄÿÊÿ¼ÿµÿÈÿ½ÿ´ÿµÿ·ÿ·ÿ³ÿ®ÿºÿ½ÿºÿÀÿÃÿ¾ÿ»ÿµÿµÿÀÿÂÿ¸ÿ¾ÿ³ÿÂÿµÿ»ÿ½ÿ»ÿºÿÄÿ¾ÿ²ÿÁÿµÿÅÿÃÿ¶ÿÃÿ¯ÿÀÿ¸ÿ°ÿµÿ»ÿ¾ÿ¾ÿ¹ÿ±ÿÆÿ»ÿ±ÿÁÿ¿ÿ¹ÿ¹ÿ½ÿÂÿÃÿ½ÿ¶ÿ¿ÿµÿ³ÿÀÿ²ÿ¯ÿ¸ÿÁÿ¾ÿµÿ»ÿÆÿµÿ´ÿ·ÿÎÿ¹ÿ§ÿÈÿÔÿÄÿÀÿÄÿ»ÿ¹ÿÀÿÂÿ±ÿ±ÿ´ÿ·ÿÄÿ¸ÿ³ÿ®ÿ±ÿÀÿÊÿÄÿÀÿÄÿ»ÿ·ÿÿ¹ÿ²ÿ¼ÿ¼ÿºÿ¹ÿµÿ»ÿÂÿºÿ½ÿÃÿ«ÿÍÿ½ÿ¸ÿÁÿÅÿÆÿÃÿ¿ÿ»ÿÁÿËÿ»ÿÿ¿ÿÂÿÀÿ¼ÿ¶ÿ´ÿ´ÿÀÿÈÿÆÿÂÿ¿ÿÁÿ¹ÿ·ÿ¿ÿ½ÿÄÿËÿ¿ÿÈÿÊÿ»ÿ»ÿ¼ÿµÿÃÿ¼ÿÂÿ¼ÿÃÿ½ÿºÿ¹ÿ»ÿ·ÿ¯ÿ¿ÿÂÿºÿ¿ÿ¾ÿÇÿÄÿÏÿËÿ»ÿÀÿ¾ÿÂÿ½ÿ¾ÿ¼ÿ»ÿµÿ³ÿ½ÿÁÿÁÿ°ÿËÿ­ÿ½ÿÕÿÃÿÄÿ²ÿ»ÿ¾ÿ±ÿ·ÿÁÿ¼ÿÁÿ¼ÿ¿ÿ²ÿÄÿÀÿÒÿÉÿÊÿÈÿ¼ÿ¸ÿ²ÿ¯ÿ«ÿ²ÿÐÿÃÿ°ÿÁÿ®ÿ·ÿÇÿªÿ¯ÿµÿ»ÿÁÿÃÿÆÿÆÿÂÿÀÿ¿ÿÎÿÅÿ»ÿ²ÿÌÿ·ÿÇÿÄÿ®ÿ§ÿÀÿ¸ÿ±ÿ»ÿ½ÿ¸ÿ­ÿ´ÿ»ÿ¹ÿ»ÿ¦ÿ³ÿ½ÿËÿ¾ÿ¶ÿ¹ÿ¸ÿ¾ÿ¼ÿÁÿÊÿ½ÿµÿ³ÿÊÿÁÿ¬ÿ¤ÿµÿÂÿ¾ÿÔÿ·ÿ²ÿ¹ÿ¿ÿ¹ÿ¼ÿ¿ÿ³ÿÃÿÃÿÄÿ»ÿ¼ÿ»ÿÃÿÆÿ¼ÿ´ÿ¹ÿºÿ¾ÿ¿ÿ¶ÿ±ÿ®ÿ­ÿ­ÿ¥ÿ·ÿ½ÿ²ÿ¾ÿ©ÿ¬ÿÏÿÄÿÀÿÂÿµÿ¹ÿ»ÿÄÿºÿ¯ÿÂÿÆÿºÿ¼ÿ³ÿÄÿ½ÿ·ÿÅÿÁÿÊÿ¸ÿ¯ÿ°ÿºÿ³ÿ§ÿµÿÀÿ¸ÿ¯ÿ¬ÿ½ÿ¶ÿ¹ÿµÿÇÿÿÂÿ¸ÿ¸ÿºÿ¾ÿÀÿÂÿ¸ÿµÿ»ÿµÿ°ÿ²ÿ°ÿµÿ¹ÿ¶ÿ°ÿ½ÿ¨ÿ¾ÿÈÿµÿ¸ÿªÿªÿ©ÿ©ÿ²ÿ¸ÿ¿ÿÁÿ½ÿ¾ÿÃÿÂÿºÿ­ÿ¸ÿ¹ÿ®ÿÃÿ«ÿ§ÿ®ÿ±ÿºÿ³ÿ°ÿ¾ÿ·ÿ¯ÿ¯ÿ·ÿÂÿ¾ÿ»ÿ¾ÿ¸ÿ±ÿ½ÿ®ÿ«ÿ²ÿ«ÿ­ÿ´ÿºÿ¥ÿ´ÿ´ÿ­ÿ¬ÿ®ÿ¸ÿ»ÿ»ÿ½ÿºÿ¶ÿ·ÿ·ÿ¾ÿ¬ÿ¹ÿ°ÿ¶ÿ­ÿ ÿµÿ¯ÿ¹ÿ³ÿ²ÿ¼ÿ¼ÿÁÿÄÿ¿ÿ¿ÿÀÿ»ÿ·ÿµÿ¾ÿ¾ÿ°ÿ¹ÿ«ÿºÿÁÿÉÿ¹ÿ©ÿ´ÿ²ÿ©ÿÆÿÅÿ¿ÿ½ÿ·ÿ¿ÿÇÿÇÿÂÿ¶ÿ½ÿÉÿÄÿ´ÿ½ÿ»ÿ¾ÿ¯ÿºÿ­ÿÄÿµÿ¸ÿ®ÿ¼ÿ·ÿ°ÿ°ÿµÿµÿ·ÿÀÿ½ÿ²ÿ­ÿµÿÈÿ¼ÿÅÿÌÿ¸ÿ®ÿÁÿ°ÿÊÿÀÿ±ÿ¹ÿ²ÿÀÿËÿ½ÿÀÿ¸ÿ¾ÿ¶ÿ·ÿ»ÿ¾ÿ¿ÿ³ÿ¼ÿÅÿ½ÿ¼ÿ½ÿÀÿÀÿ»ÿ»ÿ¼ÿ¶ÿºÿ¼ÿ¶ÿ´ÿ¹ÿµÿ·ÿ¯ÿ¿ÿºÿ³ÿÀÿÇÿÂÿ¹ÿ½ÿÇÿºÿ±ÿ»ÿÁÿ¯ÿ¿ÿÂÿÆÿÄÿ©ÿ½ÿ·ÿÄÿ²ÿ¯ÿ´ÿ´ÿÈÿ¿ÿÅÿÈÿÈÿ¹ÿ¸ÿ½ÿ¾ÿÃÿ¾ÿ¼ÿ¼ÿ¼ÿÁÿ½ÿÁÿ·ÿ¯ÿ¸ÿªÿÀÿ«ÿ»ÿ­ÿ·ÿ°ÿÅÿÄÿ½ÿÄÿ·ÿ«ÿÀÿ¾ÿºÿ¿ÿ»ÿÀÿÆÿ½ÿºÿµÿ¶ÿÅÿ´ÿ²ÿ¼ÿ¿ÿ®ÿ±ÿÐÿÅÿ¶ÿºÿ¬ÿÃÿ´ÿÂÿ»ÿ¾ÿ¿ÿÁÿ²ÿ¶ÿÇÿ¹ÿ´ÿ¾ÿ·ÿ³ÿÁÿÇÿÃÿ¶ÿ±ÿÀÿÄÿ½ÿ¸ÿ¶ÿ¬ÿ«ÿÆÿÂÿ¬ÿ¸ÿ²ÿ¿ÿ¹ÿºÿÊÿËÿÂÿ«ÿ®ÿ±ÿ¹ÿ¼ÿ°ÿºÿÄÿ¼ÿ°ÿ«ÿ¯ÿ¬ÿ±ÿÁÿ¼ÿÅÿÆÿ¾ÿ¿ÿ´ÿÂÿÁÿºÿ¸ÿ¾ÿ´ÿÆÿÃÿ³ÿ¿ÿÃÿ½ÿ·ÿºÿ»ÿ¸ÿ¸ÿ²ÿ½ÿ½ÿ´ÿÄÿÈÿºÿ¸ÿ°ÿªÿ¬ÿ±ÿ½ÿ¾ÿ¿ÿ»ÿÃÿÃÿÀÿºÿ»ÿ°ÿ»ÿ¸ÿ»ÿ¬ÿÁÿÃÿ¹ÿÀÿ°ÿÄÿ¿ÿÈÿ³ÿÄÿÌÿ¾ÿ²ÿ°ÿ·ÿÀÿ¹ÿ·ÿÃÿÈÿÊÿÆÿÃÿÅÿ¾ÿ¹ÿ´ÿºÿÁÿ®ÿÂÿ¶ÿ¼ÿ²ÿ¹ÿ³ÿ»ÿ¶ÿ±ÿ¶ÿ½ÿÀÿÅÿÀÿ´ÿ¿ÿ·ÿ°ÿ³ÿ¸ÿ·ÿ²ÿ¸ÿ¶ÿÀÿÇÿµÿ·ÿ¿ÿ°ÿªÿ²ÿµÿºÿÇÿ½ÿ³ÿ¸ÿ¿ÿÈÿ¿ÿ§ÿ¹ÿªÿÃÿ¯ÿ¬ÿ¯ÿÁÿµÿÁÿÀÿÒÿ·ÿ­ÿÆÿÄÿ°ÿºÿÒÿÂÿÆÿÉÿÁÿ¿ÿ¸ÿ¹ÿÁÿ½ÿ»ÿÍÿÐÿÃÿÇÿ¶ÿ¾ÿ©ÿ¥ÿ»ÿ»ÿÆÿ«ÿÊÿºÿ©ÿ³ÿ±ÿ·ÿ¿ÿ¬ÿÃÿ·ÿ¾ÿ¸ÿ¨ÿÈÿÃÿºÿ»ÿ¶ÿ½ÿ¾ÿ·ÿ³ÿ¹ÿ»ÿ¾ÿ¹ÿ·ÿ²ÿ¶ÿÇÿÅÿ¶ÿ¬ÿ·ÿÅÿ·ÿºÿ¼ÿ¼ÿÀÿ®ÿ¶ÿ³ÿ¶ÿ©ÿ¢ÿÀÿÍÿÅÿ¨ÿ¯ÿ¦ÿ¿ÿºÿ¡ÿ¼ÿÀÿªÿºÿÂÿÁÿ±ÿ®ÿ·ÿ½ÿÊÿ²ÿ°ÿÆÿÃÿ«ÿ¢ÿ°ÿ½ÿ½ÿ±ÿ¬ÿ¼ÿÄÿ¼ÿºÿÃÿÂÿÈÿ½ÿ°ÿÁÿÆÿ¾ÿÆÿ¹ÿ²ÿ¾ÿ¿ÿ·ÿ§ÿÅÿ»ÿ«ÿ³ÿÀÿ¼ÿ£ÿ²ÿºÿ»ÿ´ÿ¿ÿ´ÿ·ÿÃÿÃÿ²ÿ­ÿ·ÿ¸ÿ²ÿ¹ÿ¶ÿ¯ÿ¹ÿ·ÿ±ÿ¹ÿÀÿºÿ­ÿ´ÿ»ÿ¿ÿÊÿ½ÿÁÿ¾ÿ»ÿ¸ÿ¶ÿ¹ÿ´ÿºÿ¾ÿ»ÿ¼ÿÃÿªÿ¶ÿÀÿ²ÿÂÿÂÿÂÿ¾ÿ¿ÿ½ÿ³ÿÁÿ³ÿ¾ÿµÿ²ÿ°ÿ¿ÿ¿ÿÈÿÁÿ²ÿ°ÿ·ÿ·ÿºÿ»ÿ¸ÿ²ÿ±ÿ±ÿ¯ÿ¹ÿÁÿÊÿÇÿµÿ´ÿ¸ÿ¾ÿ¸ÿ¬ÿ´ÿ¶ÿ¯ÿÿ¢ÿ»ÿ¿ÿ¨ÿ¼ÿµÿ¿ÿ³ÿ³ÿ»ÿµÿ½ÿÁÿ¿ÿºÿ¸ÿ¿ÿ¸ÿ¼ÿÅÿÅÿÀÿ·ÿµÿÂÿ¾ÿ¾ÿ¯ÿ¥ÿ³ÿ»ÿ¯ÿªÿ¹ÿ½ÿ±ÿ±ÿ¾ÿ¬ÿÿ¸ÿÊÿ¸ÿ²ÿÀÿÆÿ½ÿ»ÿ½ÿÁÿ·ÿÉÿ¶ÿÀÿµÿºÿ¹ÿ°ÿºÿÃÿ¿ÿ³ÿ¼ÿÌÿ»ÿÊÿÇÿ§ÿ´ÿ·ÿ±ÿ¬ÿÀÿÆÿ¸ÿÄÿ¼ÿÐÿÒÿÁÿ¶ÿÂÿÁÿ¹ÿ³ÿ¶ÿ´ÿ¶ÿµÿ³ÿ°ÿ´ÿ¿ÿ´ÿ°ÿ¶ÿ²ÿ·ÿÇÿ¾ÿ³ÿÃÿµÿ°ÿ¶ÿ¾ÿ»ÿ»ÿ»ÿ¹ÿÊÿÂÿ´ÿ¾ÿ°ÿÆÿ´ÿ·ÿ´ÿ·ÿ´ÿËÿ°ÿ»ÿµÿ°ÿ»ÿ¹ÿ´ÿ®ÿ©ÿ²ÿ·ÿµÿÄÿÃÿÀÿÅÿ¼ÿ·ÿ³ÿ±ÿ¹ÿ¹ÿ°ÿ®ÿ¶ÿ±ÿªÿ§ÿ­ÿ·ÿ½ÿÈÿÆÿÉÿ¶ÿ¨ÿ´ÿ©ÿ¿ÿ¿ÿÃÿªÿ°ÿ±ÿÄÿ¸ÿÂÿ½ÿ¥ÿ®ÿ¦ÿ¨ÿ»ÿ½ÿ¾ÿ½ÿÍÿÃÿ¹ÿÄÿ·ÿ³ÿ±ÿ¶ÿµÿ­ÿ±ÿ´ÿÅÿ¼ÿ¿ÿÎÿÊÿ¿ÿ¾ÿ¿ÿ»ÿµÿ°ÿÈÿÁÿ½ÿ¿ÿÉÿØÿÀÿµÿ´ÿ¶ÿ¼ÿ»ÿÁÿ²ÿ°ÿ¾ÿ¿ÿ®ÿ°ÿÂÿÅÿ´ÿ¹ÿ»ÿ¹ÿ´ÿÂÿÂÿ¶ÿ»ÿ²ÿªÿµÿ¶ÿ²ÿ½ÿ¾ÿ²ÿ¬ÿ§ÿ´ÿ¾ÿ°ÿÿªÿµÿ³ÿµÿ³ÿ·ÿ½ÿ²ÿºÿ»ÿ¹ÿ½ÿ´ÿ«ÿµÿ¸ÿ°ÿµÿ´ÿºÿ¸ÿ½ÿÆÿ¬ÿÀÿ²ÿ¶ÿ°ÿºÿÂÿ¼ÿ¼ÿ±ÿ·ÿµÿ¬ÿºÿºÿ»ÿ½ÿÀÿËÿÁÿ½ÿ¸ÿ¶ÿ¾ÿ¼ÿËÿÀÿ·ÿÃÿ¾ÿ³ÿ´ÿ³ÿ®ÿ¸ÿÂÿ¸ÿ­ÿ¶ÿ¹ÿÃÿÂÿ¸ÿ¶ÿ®ÿºÿ¼ÿÁÿºÿ¾ÿµÿ¸ÿÍÿÁÿµÿ°ÿ´ÿ±ÿ±ÿ½ÿ¾ÿÊÿ¯ÿ´ÿ¼ÿ¼ÿ·ÿ³ÿÂÿºÿÅÿÄÿ¸ÿ°ÿÁÿÒÿÄÿºÿ¾ÿÄÿÉÿÃÿ½ÿ¸ÿ³ÿ³ÿ°ÿ±ÿ¸ÿ­ÿ¾ÿÄÿ»ÿ¹ÿ¿ÿ°ÿ·ÿ±ÿÈÿÂÿÐÿÍÿ¾ÿÃÿ¶ÿ¶ÿÁÿ¸ÿÆÿ³ÿ¹ÿ·ÿ½ÿ»ÿ¸ÿÌÿ¿ÿµÿ¸ÿ­ÿ³ÿ¹ÿ¹ÿ¿ÿ¶ÿ¸ÿ¼ÿºÿÂÿ»ÿ¸ÿ³ÿ´ÿºÿ½ÿ»ÿ½ÿÂÿµÿªÿ±ÿ¶ÿÎÿÁÿ·ÿºÿÄÿÁÿµÿ¯ÿ°ÿ¼ÿµÿ«ÿ«ÿµÿ¹ÿÀÿËÿÁÿ®ÿ´ÿ²ÿ¶ÿÂÿ¶ÿ®ÿÁÿÁÿµÿ´ÿ°ÿ·ÿ»ÿ¿ÿºÿµÿºÿÀÿÁÿ¼ÿÌÿÃÿÁÿ°ÿ¸ÿÆÿ³ÿ¨ÿ«ÿºÿ±ÿºÿ¯ÿ¿ÿ°ÿ°ÿÅÿµÿ³ÿ°ÿºÿ´ÿ³ÿÂÿ³ÿ²ÿºÿ»ÿ¿ÿÂÿÂÿÈÿÐÿÂÿ»ÿ¶ÿ®ÿ©ÿºÿ¼ÿÀÿ¼ÿºÿÀÿÆÿºÿ¶ÿÅÿ¯ÿ·ÿ¹ÿµÿÈÿ½ÿÅÿ´ÿ¹ÿÂÿ»ÿ½ÿ¶ÿ»ÿ¿ÿÀÿÅÿÀÿ²ÿ²ÿ¼ÿ¿ÿ¸ÿ³ÿºÿ³ÿ¯ÿ¼ÿÇÿ²ÿ¥ÿ²ÿ¾ÿ¸ÿÄÿÊÿÉÿ©ÿ¿ÿ³ÿÆÿ¶ÿ¼ÿ¶ÿÈÿ°ÿ´ÿ´ÿ°ÿ¶ÿ°ÿ´ÿ´ÿºÿÂÿ¶ÿ¶ÿ·ÿ±ÿ·ÿ¹ÿÃÿÂÿ¿ÿ¹ÿ¾ÿÀÿ¾ÿÃÿ¾ÿÂÿ¶ÿÂÿ·ÿ¹ÿ¾ÿ¹ÿ´ÿ³ÿ¯ÿ¾ÿÃÿ¸ÿ­ÿªÿµÿÁÿ¯ÿ¯ÿºÿ¸ÿ·ÿ°ÿ®ÿ¹ÿ´ÿ¯ÿÀÿÈÿÍÿ³ÿµÿ¼ÿ»ÿ·ÿ±ÿºÿ°ÿÄÿ®ÿÆÿ¯ÿ¶ÿ¶ÿ¾ÿµÿÂÿËÿ¸ÿ£ÿµÿ»ÿ´ÿ¶ÿµÿ±ÿ´ÿ¶ÿ¹ÿºÿµÿ±ÿ³ÿ¸ÿ±ÿ±ÿ¯ÿ®ÿ¶ÿºÿ¾ÿ°ÿÉÿÅÿÂÿ²ÿ¹ÿÁÿ°ÿ¿ÿÃÿºÿÀÿÏÿÈÿ»ÿ»ÿ½ÿÁÿÉÿÅÿ¬ÿ¬ÿÂÿÂÿºÿÀÿ¼ÿÃÿÈÿ¸ÿÄÿ«ÿ»ÿÿºÿªÿ ÿ½ÿ¾ÿÅÿÅÿÃÿ»ÿµÿºÿÄÿÂÿ¶ÿ¹ÿµÿ·ÿ±ÿ¿ÿ¾ÿ«ÿÁÿÅÿ­ÿµÿ¨ÿÉÿªÿ¶ÿªÿ®ÿ©ÿÅÿ½ÿ¿ÿ½ÿ®ÿ´ÿºÿ¹ÿ·ÿ¯ÿ°ÿ´ÿµÿ´ÿ¹ÿÂÿ¾ÿ·ÿÌÿµÿ¿ÿ«ÿËÿªÿªÿ¹ÿ¬ÿ¸ÿÂÿÂÿÀÿµÿ¬ÿ·ÿÁÿ¼ÿ¸ÿ»ÿºÿºÿ½ÿºÿ¶ÿÉÿ¼ÿ»ÿ¼ÿÊÿ¸ÿÇÿÈÿ¯ÿ¸ÿ³ÿ¾ÿ­ÿ¸ÿÇÿ¼ÿºÿ­ÿªÿ½ÿÂÿ»ÿ´ÿ²ÿ³ÿ¾ÿ»ÿ»ÿ¾ÿ»ÿªÿ»ÿ´ÿ¹ÿ¿ÿ²ÿ¦ÿ­ÿºÿ·ÿªÿ°ÿ³ÿ³ÿ´ÿªÿ¢ÿ¢ÿ±ÿÂÿ¯ÿ¹ÿ©ÿ¿ÿ¯ÿ´ÿ¹ÿ»ÿ²ÿ¹ÿ±ÿ§ÿ±ÿ°ÿ¯ÿ¯ÿ²ÿ¹ÿºÿ²ÿ®ÿ¶ÿ±ÿ»ÿ«ÿ¶ÿ·ÿ«ÿµÿ°ÿÏÿÀÿ¶ÿÄÿÅÿ¼ÿ«ÿ«ÿ´ÿ·ÿ²ÿºÿÀÿ³ÿ®ÿ§ÿ³ÿ¿ÿ±ÿ§ÿµÿ«ÿÀÿ±ÿ¯ÿ³ÿ·ÿ¹ÿ·ÿ²ÿ®ÿ¿ÿÊÿÃÿ¾ÿÁÿ»ÿ±ÿ¸ÿ´ÿ´ÿ·ÿ¹ÿ³ÿÅÿ¸ÿ°ÿÆÿ»ÿ½ÿÀÿ²ÿ°ÿºÿ¼ÿÀÿÅÿ½ÿ²ÿ«ÿ¯ÿ¬ÿ³ÿªÿ°ÿ±ÿÀÿ¦ÿ­ÿ®ÿ²ÿ±ÿºÿ±ÿ«ÿ«ÿµÿ¿ÿ½ÿÄÿ½ÿÁÿ³ÿ°ÿ´ÿ»ÿÊÿ«ÿ°ÿ³ÿ¯ÿ¸ÿ¶ÿ±ÿ½ÿÊÿ¾ÿ°ÿ»ÿ·ÿªÿ³ÿ±ÿ®ÿ´ÿºÿ¾ÿ³ÿ½ÿ¯ÿ¾ÿÅÿ¸ÿ¸ÿÄÿÆÿ¾ÿ¿ÿÊÿ½ÿ®ÿÂÿ¾ÿ·ÿ²ÿµÿÆÿÃÿ®ÿºÿºÿ´ÿ³ÿ¶ÿ´ÿµÿ¸ÿ¬ÿ¯ÿÂÿ¼ÿÁÿ»ÿ´ÿ¶ÿªÿ¹ÿ¸ÿ¶ÿ´ÿ³ÿÂÿ¼ÿ´ÿÂÿÀÿ¸ÿÂÿ°ÿ·ÿ¬ÿ¼ÿªÿ´ÿÄÿ­ÿ¯ÿ«ÿ¼ÿÃÿ¿ÿÁÿ±ÿ¤ÿ¹ÿºÿ°ÿ¥ÿ¼ÿÀÿºÿ»ÿ½ÿÀÿ·ÿÂÿÃÿ¸ÿµÿ»ÿ¼ÿ¸ÿµÿ¶ÿÁÿ²ÿÃÿ¿ÿ¼ÿÅÿÇÿÄÿ»ÿºÿºÿ»ÿ³ÿ°ÿ½ÿÇÿËÿÇÿ»ÿµÿÁÿÆÿ¿ÿ·ÿ½ÿ·ÿ¯ÿ³ÿ½ÿ½ÿ¸ÿ¹ÿ¸ÿ¶ÿ¾ÿ·ÿ°ÿ¼ÿÃÿÌÿµÿ¼ÿ¿ÿ·ÿ±ÿ±ÿµÿ¿ÿÅÿ´ÿ¶ÿ³ÿ»ÿµÿ©ÿ¿ÿ½ÿÁÿÀÿ¸ÿ³ÿ²ÿ¹ÿÂÿÀÿ²ÿ¯ÿ¿ÿÀÿ´ÿ³ÿ¯ÿ¼ÿ¼ÿ±ÿ²ÿ¼ÿ³ÿ«ÿÂÿÌÿÄÿÃÿ¬ÿ¿ÿÃÿ¶ÿ°ÿ³ÿºÿ¾ÿ·ÿ±ÿ²ÿ´ÿ¹ÿÁÿ²ÿÂÿ²ÿµÿ«ÿ¸ÿ¼ÿ°ÿ°ÿ¸ÿ¼ÿÁÿ¾ÿ±ÿºÿÆÿ·ÿ¤ÿ¯ÿ¯ÿ¼ÿÀÿ¼ÿ·ÿ·ÿ´ÿ²ÿ¹ÿ¼ÿ¸ÿ½ÿÃÿ²ÿµÿ´ÿ¼ÿÇÿÂÿ¸ÿ³ÿ²ÿ¸ÿºÿÆÿµÿ¿ÿÅÿÇÿ·ÿ¸ÿ¬ÿ¯ÿ¯ÿ¯ÿºÿ¿ÿ½ÿµÿ³ÿ³ÿ¸ÿ´ÿ¶ÿ´ÿ¶ÿ±ÿ¬ÿ¶ÿÂÿ»ÿ±ÿ²ÿ¬ÿÆÿºÿ¾ÿ®ÿ¸ÿ¼ÿ¼ÿ¿ÿ¼ÿ±ÿ¬ÿ»ÿ³ÿÃÿ°ÿÃÿºÿµÿ±ÿ·ÿ¾ÿÃÿÀÿ²ÿÊÿ¨ÿ³ÿÅÿ¾ÿ®ÿµÿ¸ÿ±ÿªÿ±ÿ¾ÿ¹ÿ·ÿ·ÿÁÿ·ÿ¹ÿ«ÿ¥ÿ«ÿ´ÿ¶ÿ¾ÿÍÿºÿªÿ»ÿÂÿÉÿ»ÿ½ÿÀÿÂÿ¼ÿ¯ÿ¬ÿµÿ¯ÿ¼ÿ·ÿÀÿÉÿ´ÿºÿ¸ÿ¯ÿ«ÿ®ÿ¸ÿ¶ÿ¯ÿ´ÿÉÿ°ÿ²ÿ¼ÿÁÿºÿ»ÿ¿ÿµÿ¶ÿÂÿÃÿ¶ÿ¾ÿÅÿ´ÿ´ÿ»ÿºÿÁÿÏÿ²ÿ¹ÿ±ÿ¬ÿ¿ÿºÿ¯ÿ´ÿ½ÿ¼ÿ·ÿ¸ÿÂÿ¼ÿ¬ÿ¯ÿ¼ÿ¶ÿµÿ¶ÿÁÿÆÿ¶ÿÃÿ¼ÿ½ÿ¸ÿÊÿÉÿÄÿ¾ÿ¸ÿ¶ÿ»ÿÃÿµÿ¸ÿ¿ÿ¾ÿ±ÿ¢ÿ¦ÿªÿ¬ÿµÿ¿ÿÅÿ¼ÿ¿ÿ¬ÿµÿÈÿÁÿ¼ÿÃÿ»ÿ°ÿÎÿÓÿ¿ÿ¼ÿµÿ¶ÿ¾ÿ¿ÿ½ÿ½ÿ·ÿ³ÿ³ÿ¾ÿ¼ÿ¾ÿÆÿ¾ÿµÿ·ÿ¿ÿÎÿ¹ÿÀÿ´ÿºÿºÿ´ÿ¶ÿ¿ÿÁÿ»ÿ¸ÿÀÿÒÿÎÿÆÿ¯ÿ·ÿ¼ÿ¹ÿÂÿºÿÁÿ¶ÿ½ÿ¼ÿ»ÿÁÿÇÿÏÿÍÿ¶ÿ©ÿ´ÿ¸ÿ³ÿµÿ³ÿ²ÿ³ÿ°ÿ®ÿ®ÿ»ÿ¶ÿ½ÿ³ÿ²ÿ®ÿ¬ÿ°ÿ¬ÿ­ÿ¼ÿ£ÿ¶ÿ´ÿ­ÿ¨ÿ¦ÿ°ÿ¾ÿ¶ÿ³ÿºÿ¤ÿµÿ±ÿªÿ¸ÿ¾ÿ§ÿµÿ³ÿ³ÿµÿ´ÿ¯ÿ²ÿ·ÿ²ÿ¶ÿµÿ¢ÿ¿ÿ½ÿ®ÿ¥ÿ®ÿ²ÿ¡ÿ¨ÿ²ÿ£ÿ¯ÿ¹ÿ¸ÿ·ÿ¹ÿ¸ÿ±ÿ·ÿ£ÿ¯ÿ­ÿ­ÿ­ÿ­ÿ«ÿ¦ÿ«ÿ´ÿ°ÿ¯ÿ²ÿºÿ¹ÿ®ÿªÿ©ÿ¥ÿ­ÿ¦ÿ²ÿ³ÿ¬ÿ¨ÿµÿ³ÿ²ÿ·ÿ¼ÿµÿ±ÿÅÿÀÿ¾ÿÇÿÃÿ³ÿ¹ÿÆÿÇÿÑÿÉÿ¿ÿ¹ÿ¼ÿ»ÿ´ÿÁÿ±ÿ½ÿ»ÿ¿ÿÅÿÀÿ¶ÿµÿºÿ«ÿµÿ­ÿ¹ÿ½ÿ¿ÿÇÿÂÿ·ÿÒÿ¿ÿ¾ÿ¶ÿµÿµÿ»ÿ¿ÿ¾ÿÃÿÌÿÓÿËÿ±ÿ·ÿ¾ÿÆÿËÿ¹ÿ°ÿ¨ÿºÿºÿÅÿ¾ÿ»ÿÀÿÂÿÀÿ¹ÿ¬ÿ¶ÿ¥ÿ¯ÿªÿ¸ÿËÿÀÿ¬ÿ»ÿÿ¤ÿÀÿ¿ÿ¼ÿÁÿÃÿ¿ÿºÿ¶ÿÅÿ»ÿºÿÆÿÏÿÅÿ°ÿ­ÿÂÿÂÿ·ÿ»ÿ´ÿ°ÿ·ÿ¶ÿ»ÿÈÿÅÿºÿ¶ÿµÿÂÿÁÿ³ÿ½ÿÉÿÉÿÇÿÈÿºÿ¶ÿ´ÿ½ÿÅÿ¿ÿ·ÿ½ÿ¸ÿ§ÿ¸ÿ¹ÿÃÿ½ÿ¶ÿµÿ¾ÿ¾ÿµÿ´ÿÄÿÃÿ½ÿÁÿ±ÿ¸ÿÈÿ¿ÿµÿ½ÿÇÿÇÿÏÿÀÿ¯ÿÅÿ³ÿ´ÿÀÿÃÿ¿ÿ»ÿ¹ÿ¶ÿ­ÿÃÿÌÿÆÿÀÿ¸ÿ®ÿ¸ÿÀÿ°ÿ¯ÿ°ÿÁÿ²ÿ´ÿ¼ÿ¼ÿ¾ÿ½ÿ½ÿ½ÿ¶ÿºÿÇÿ¾ÿ¾ÿÁÿ³ÿÅÿÎÿ¾ÿ¾ÿÍÿ¾ÿ¾ÿÍÿ½ÿÈÿÄÿÄÿ½ÿ»ÿÀÿÄÿÅÿÊÿ¸ÿÃÿ·ÿ»ÿÀÿ¿ÿ¶ÿÃÿÈÿ¹ÿ¼ÿºÿÅÿ¼ÿ¹ÿÊÿ»ÿ³ÿ®ÿ³ÿ³ÿ°ÿ¶ÿµÿ¾ÿÂÿºÿ·ÿ®ÿºÿ·ÿ³ÿ²ÿ³ÿ¶ÿÀÿÖÿÏÿ¤ÿ°ÿ¼ÿ·ÿÀÿ½ÿ½ÿÃÿÀÿ¸ÿÀÿºÿ¶ÿÄÿ¸ÿ¾ÿ»ÿ¼ÿ´ÿ¶ÿ»ÿ»ÿÄÿ¾ÿºÿ¶ÿÿ¾ÿ¸ÿ¯ÿ½ÿ¾ÿ¾ÿ·ÿ±ÿ¿ÿÁÿ¹ÿÅÿ§ÿ³ÿ¯ÿµÿ®ÿ»ÿ½ÿ´ÿµÿ·ÿ¸ÿ®ÿºÿ¬ÿ´ÿÀÿ¬ÿ´ÿÁÿ¿ÿ³ÿ´ÿ½ÿ¹ÿ¹ÿÂÿ·ÿ¿ÿºÿ¼ÿÍÿÁÿÃÿÃÿ½ÿÂÿËÿÃÿ¾ÿ¹ÿÊÿÃÿÂÿÅÿ·ÿ½ÿ»ÿ¸ÿ³ÿ­ÿ³ÿ¾ÿ²ÿ¶ÿÁÿ­ÿÊÿÂÿ¾ÿºÿ¼ÿ»ÿ±ÿ¬ÿ¹ÿ¾ÿÁÿªÿ¨ÿ¿ÿ¯ÿ·ÿÅÿÍÿÈÿÂÿ¾ÿÃÿÃÿ»ÿ»ÿ¼ÿ¸ÿ®ÿÊÿÃÿºÿÁÿ¾ÿÃÿÌÿÃÿ¸ÿºÿºÿºÿ°ÿÆÿ¿ÿÃÿÆÿÅÿÉÿÁÿ³ÿ°ÿÂÿÁÿ·ÿÂÿÀÿÇÿÄÿÈÿÈÿ®ÿµÿ´ÿÈÿ¼ÿºÿ¶ÿ´ÿÄÿÎÿÇÿ¿ÿÀÿÅÿÌÿÔÿÙÿÊÿ·ÿ¿ÿÂÿ¹ÿÁÿ¹ÿ³ÿÂÿ¿ÿ¹ÿ·ÿ¹ÿ´ÿÈÿÂÿÀÿ»ÿÃÿÆÿ½ÿºÿ¯ÿ ÿ«ÿ¸ÿ²ÿÀÿ¾ÿÆÿ¾ÿ³ÿ¸ÿ»ÿµÿ¹ÿ·ÿ¿ÿÇÿÃÿ¹ÿºÿÄÿÂÿÃÿÇÿ§ÿÅÿÓÿ½ÿËÿÌÿ¿ÿ²ÿ·ÿºÿ¯ÿ­ÿ¶ÿ»ÿ¸ÿ¶ÿ¶ÿ¿ÿÊÿ¸ÿ¶ÿ¼ÿÄÿÀÿ¸ÿ´ÿ¶ÿÆÿÉÿ½ÿ½ÿºÿ¿ÿ¸ÿÀÿÎÿ±ÿ´ÿ¾ÿÅÿÈÿ¸ÿÁÿ¿ÿ»ÿÇÿÏÿ¾ÿ²ÿ½ÿ¾ÿ¸ÿ¹ÿÂÿ·ÿÆÿ´ÿ°ÿ½ÿ¶ÿ¶ÿÂÿÁÿÆÿÀÿ¶ÿ¸ÿ°ÿ³ÿ·ÿ¾ÿÃÿÇÿ¯ÿÍÿ¹ÿ¢ÿ¦ÿ½ÿÃÿ¯ÿ¦ÿ°ÿ¸ÿºÿ¾ÿ¾ÿ·ÿºÿÉÿÂÿÉÿ¾ÿÃÿ¿ÿÀÿÆÿ´ÿ´ÿ·ÿ¯ÿ²ÿ³ÿµÿºÿ¸ÿ¹ÿ¾ÿºÿÔÿÐÿ±ÿ¾ÿ«ÿÅÿÂÿ¶ÿ·ÿ½ÿ±ÿÂÿ½ÿ¯ÿ±ÿ±ÿ¯ÿ¶ÿ¶ÿ°ÿºÿ»ÿ³ÿ¹ÿµÿÃÿÅÿ³ÿ·ÿ´ÿ±ÿ·ÿ·ÿºÿµÿ¾ÿÄÿ¸ÿ¼ÿ¾ÿ¿ÿÄÿ©ÿ¢ÿ©ÿ«ÿ¯ÿºÿ«ÿ¾ÿºÿ¾ÿÄÿ¼ÿ¹ÿµÿªÿªÿ¶ÿ½ÿºÿ´ÿ´ÿ´ÿ¯ÿµÿ¨ÿ±ÿ»ÿ©ÿ¦ÿ½ÿºÿ´ÿÁÿ¥ÿ¢ÿ±ÿ¹ÿ¹ÿµÿµÿ¶ÿ®ÿ§ÿ³ÿ±ÿ³ÿ±ÿµÿµÿÆÿºÿºÿ¿ÿ¯ÿºÿ«ÿµÿºÿ¹ÿ¹ÿ¸ÿ¹ÿ»ÿ»ÿÄÿËÿ¿ÿ·ÿ¹ÿ¥ÿ£ÿ©ÿ­ÿÕÿÅÿ¿ÿÁÿ¹ÿÊÿ´ÿ±ÿ«ÿ·ÿÄÿÌÿÎÿÉÿÁÿºÿ¶ÿ´ÿÅÿºÿºÿÂÿ²ÿ³ÿ³ÿ¿ÿ­ÿÂÿ­ÿ¿ÿ²ÿÁÿºÿ¼ÿÁÿ¸ÿ·ÿ´ÿ²ÿ¹ÿ¶ÿ±ÿ¯ÿ¾ÿÅÿ­ÿ·ÿ°ÿ¶ÿ¯ÿ»ÿ¸ÿ¸ÿ½ÿµÿ¸ÿ¼ÿÃÿ¾ÿ°ÿµÿ½ÿºÿ»ÿÅÿÇÿ¿ÿ¹ÿ¼ÿÁÿÄÿÃÿÀÿÂÿ¹ÿ¶ÿÅÿ¬ÿ²ÿ®ÿ±ÿ¸ÿ¸ÿ²ÿµÿ­ÿ¸ÿ·ÿ²ÿ³ÿÄÿËÿÉÿÆÿ´ÿ³ÿºÿ´ÿ®ÿ¼ÿÌÿÇÿ´ÿ°ÿÀÿ®ÿÁÿ±ÿ±ÿ¾ÿºÿÆÿ¼ÿÆÿËÿÄÿÁÿ»ÿ½ÿÃÿÁÿ¿ÿ¿ÿºÿ¸ÿ¿ÿºÿºÿ¾ÿ¿ÿ¼ÿ«ÿµÿ­ÿÈÿÂÿÁÿ³ÿ¾ÿ»ÿÁÿ´ÿ©ÿ½ÿÌÿÀÿ¾ÿ¼ÿ½ÿ»ÿ¹ÿÆÿÅÿµÿ²ÿ±ÿ·ÿÎÿ»ÿ½ÿÃÿÀÿ½ÿ´ÿ±ÿÇÿÀÿÃÿ°ÿÄÿÃÿ´ÿ°ÿºÿÀÿ¾ÿµÿ´ÿÅÿÁÿ¸ÿ¾ÿ¹ÿ¶ÿ»ÿµÿ´ÿÀÿ¹ÿµÿÃÿ¶ÿ®ÿ¯ÿµÿÒÿÀÿ¿ÿÄÿÄÿ«ÿ¨ÿ¿ÿ¶ÿ¶ÿ½ÿÈÿÁÿÅÿ½ÿÅÿÀÿ²ÿ­ÿ°ÿ»ÿÃÿ¶ÿ°ÿºÿ·ÿ¸ÿ¼ÿÂÿÆÿ´ÿ¸ÿ»ÿÍÿÊÿÄÿ·ÿ¿ÿ·ÿÏÿÊÿ´ÿ·ÿ¾ÿ³ÿ®ÿ¶ÿ¾ÿ±ÿ³ÿ³ÿÂÿ½ÿ¸ÿËÿÃÿµÿ´ÿ¯ÿ¸ÿ´ÿ¯ÿµÿ¾ÿÆÿ¶ÿ¾ÿµÿÈÿ¯ÿ©ÿ°ÿ¿ÿ¿ÿ»ÿ»ÿ»ÿ¸ÿ½ÿ¶ÿÄÿ²ÿ·ÿÉÿÍÿ½ÿ»ÿ´ÿ´ÿ·ÿ²ÿµÿ¶ÿ·ÿ½ÿ¸ÿ·ÿÁÿÃÿ¿ÿÁÿ¾ÿ¯ÿ»ÿ¿ÿ·ÿÁÿ´ÿ®ÿµÿ¿ÿ³ÿÂÿÆÿÁÿ¹ÿÅÿ·ÿ¸ÿºÿ§ÿ®ÿ´ÿ¸ÿ¸ÿ´ÿÀÿËÿ½ÿ¯ÿµÿ¾ÿ´ÿ¶ÿÂÿ­ÿ°ÿ¶ÿ´ÿ¹ÿ½ÿ²ÿ®ÿ´ÿµÿ´ÿÿ¸ÿ¸ÿÃÿÏÿ³ÿ¾ÿ¬ÿ¬ÿ¹ÿ¸ÿÁÿ¼ÿ·ÿ¨ÿ²ÿ¬ÿºÿ¼ÿÃÿ½ÿ¾ÿÉÿÈÿÁÿ´ÿµÿ¼ÿ·ÿ¼ÿÁÿ¾ÿÃÿÆÿ¾ÿ¸ÿ¬ÿ³ÿÀÿµÿÈÿ¯ÿÅÿ¶ÿ´ÿ½ÿ·ÿ·ÿÁÿ°ÿ·ÿ»ÿ¾ÿÃÿ»ÿÌÿ¼ÿ»ÿÁÿ¶ÿÊÿ¼ÿ·ÿ¼ÿ·ÿ¼ÿÅÿ¾ÿ¹ÿ¾ÿÄÿÁÿºÿ½ÿ¾ÿ¿ÿÂÿ»ÿ¿ÿÄÿÃÿ¯ÿ®ÿ·ÿ¿ÿÈÿ¹ÿ¿ÿÍÿ¯ÿ¯ÿ±ÿÆÿ»ÿ¬ÿ°ÿ¡ÿ»ÿÆÿÍÿ¸ÿ¹ÿÎÿÄÿ³ÿ¬ÿ¬ÿ¹ÿ¾ÿÈÿÌÿÀÿ¼ÿ¼ÿºÿ½ÿÀÿ½ÿ¹ÿÄÿÆÿµÿ¶ÿ·ÿ·ÿ·ÿ¾ÿÁÿ¿ÿ¸ÿ«ÿÅÿÌÿ¯ÿ»ÿÈÿ¬ÿºÿÆÿ¿ÿ¢ÿ¸ÿ¿ÿ¸ÿ·ÿµÿÃÿÃÿ¼ÿÄÿºÿ¾ÿ»ÿ·ÿ»ÿ³ÿ·ÿ¸ÿ°ÿ¶ÿ¾ÿ·ÿ¹ÿ»ÿ¸ÿµÿ»ÿ¾ÿµÿ¶ÿ³ÿ»ÿ½ÿ¶ÿ¾ÿ¾ÿ¹ÿ¼ÿ·ÿ¹ÿ¹ÿÁÿ¾ÿ»ÿÅÿ½ÿ©ÿ©ÿÈÿ¹ÿ±ÿÌÿ³ÿÀÿ¿ÿµÿ´ÿ·ÿ¨ÿÂÿ¶ÿ¹ÿµÿÁÿËÿºÿ³ÿ³ÿ±ÿµÿ·ÿÄÿÊÿÆÿ»ÿ¤ÿ¨ÿ½ÿ¿ÿ¸ÿ¶ÿ¼ÿ±ÿ§ÿ»ÿÈÿ·ÿ°ÿ·ÿÈÿÄÿ³ÿ´ÿºÿÉÿ°ÿ¨ÿ§ÿÊÿ¦ÿÀÿÈÿ®ÿÃÿ»ÿ±ÿ³ÿ»ÿµÿ´ÿµÿÄÿ¼ÿ¾ÿ¼ÿ¿ÿ¸ÿÀÿ¹ÿ´ÿµÿ·ÿ¼ÿÈÿ½ÿºÿ»ÿ²ÿÀÿÉÿ©ÿÿ§ÿ©ÿ­ÿ¦ÿ½ÿ½ÿ´ÿÉÿÃÿ¥ÿÂÿÈÿºÿ¹ÿÁÿ°ÿ´ÿ¶ÿ¦ÿÇÿÃÿ¯ÿÇÿ¨ÿ¯ÿÉÿÀÿ¦ÿªÿµÿÁÿ¬ÿ®ÿ¯ÿ¾ÿºÿ®ÿ¿ÿÂÿ·ÿÂÿÆÿµÿ·ÿ¿ÿ¶ÿ¯ÿ½ÿÁÿ»ÿÂÿÆÿ¸ÿ¨ÿ²ÿ¶ÿ²ÿ¼ÿÎÿµÿ­ÿ¼ÿ¼ÿ»ÿÌÿ©ÿ´ÿÊÿÇÿ±ÿ»ÿ´ÿ·ÿ¸ÿÑÿ¼ÿ¾ÿ´ÿÁÿÍÿÇÿ³ÿ²ÿ³ÿÀÿÈÿ¾ÿ¬ÿ³ÿÂÿËÿ»ÿÃÿÀÿÀÿ¼ÿ·ÿºÿ¹ÿ¹ÿ¿ÿ¿ÿ°ÿ°ÿ¹ÿ±ÿÄÿÔÿ³ÿ¥ÿ³ÿ»ÿºÿºÿ¾ÿ²ÿ»ÿºÿ¸ÿÁÿÅÿ§ÿÀÿÇÿÆÿ½ÿ ÿÃÿ»ÿÚÿ­ÿ¯ÿºÿ´ÿ¬ÿ«ÿ²ÿ©ÿºÿ¼ÿ¾ÿ·ÿ¿ÿ½ÿ¸ÿÄÿÑÿÅÿ·ÿ´ÿ¿ÿÅÿÁÿ¹ÿ¶ÿ½ÿ»ÿ¶ÿ¿ÿºÿ³ÿ·ÿ®ÿÂÿ³ÿ¬ÿÆÿ­ÿÿ°ÿÇÿÇÿÎÿÄÿ³ÿ¼ÿºÿÀÿºÿ²ÿ±ÿ·ÿ¾ÿ³ÿÄÿ¿ÿÍÿËÿ·ÿÃÿ¼ÿ·ÿ»ÿ´ÿ·ÿ¯ÿ¼ÿ¼ÿºÿ¯ÿ­ÿ®ÿ§ÿ¬ÿ«ÿÿÿ«ÿ½ÿ¸ÿÁÿÇÿ¶ÿ¶ÿºÿÀÿ¾ÿ¸ÿ®ÿ©ÿ¬ÿ­ÿ¬ÿ»ÿÆÿºÿ½ÿ»ÿ¹ÿ½ÿ¨ÿ¿ÿÆÿÉÿ¿ÿ¶ÿ½ÿ¼ÿºÿ¯ÿ¾ÿµÿ»ÿºÿÂÿÊÿÄÿÂÿ¼ÿÂÿ¹ÿ§ÿ±ÿÊÿÁÿ°ÿ»ÿÁÿ¼ÿ¹ÿ°ÿ°ÿ¸ÿ´ÿ²ÿ´ÿÀÿ¿ÿ¶ÿ»ÿ¾ÿ³ÿ²ÿ¶ÿ¾ÿºÿ»ÿ½ÿ®ÿ¶ÿ½ÿ¿ÿ»ÿ¿ÿ±ÿºÿ«ÿ´ÿ¸ÿ°ÿ«ÿ´ÿ»ÿ»ÿ®ÿµÿ´ÿ¼ÿÄÿ¿ÿ¿ÿ¼ÿÀÿ¿ÿ·ÿ¿ÿ½ÿ®ÿ¾ÿÌÿ¶ÿ´ÿ½ÿ­ÿ«ÿ´ÿ»ÿÄÿ¿ÿ¿ÿ¿ÿ½ÿ²ÿ­ÿºÿµÿÌÿ·ÿ¹ÿªÿ¹ÿÃÿ¿ÿÇÿÐÿÃÿÂÿ­ÿ´ÿÌÿÏÿÃÿ¹ÿÈÿÃÿ¸ÿ´ÿ¸ÿ¼ÿ·ÿ®ÿ®ÿ°ÿ²ÿ¸ÿ¼ÿ¹ÿ¶ÿ»ÿ´ÿ¿ÿÆÿ¿ÿ¸ÿ¼ÿ½ÿ¾ÿ°ÿ»ÿÅÿÔÿ¿ÿªÿ½ÿ¹ÿºÿ¹ÿ©ÿÃÿÆÿ´ÿ°ÿ¾ÿÄÿÀÿÃÿ»ÿ½ÿ¯ÿ±ÿ¹ÿ¯ÿºÿÀÿ¾ÿÁÿÇÿÆÿÄÿÇÿ½ÿºÿ°ÿ¹ÿÂÿ±ÿ»ÿ¼ÿÆÿ·ÿ°ÿ¿ÿÖÿÂÿ»ÿ­ÿÎÿ«ÿºÿ¿ÿ¸ÿ¢ÿ´ÿµÿ¾ÿÇÿ¾ÿ¾ÿ³ÿ¸ÿ³ÿ¯ÿ·ÿ´ÿ¿ÿ½ÿºÿ½ÿ½ÿ¼ÿ¼ÿ¾ÿ¹ÿºÿµÿ«ÿ§ÿµÿ½ÿ¹ÿ±ÿ¿ÿ´ÿÄÿ¬ÿ¿ÿÆÿ­ÿ¯ÿ³ÿµÿ¿ÿËÿ¾ÿ¶ÿ»ÿ¸ÿÇÿ¾ÿ¸ÿÁÿÅÿ¼ÿ»ÿ¹ÿ¶ÿµÿ²ÿ²ÿªÿ²ÿÂÿµÿ»ÿºÿ°ÿÁÿ¶ÿ¶ÿ§ÿ²ÿÃÿ£ÿÃÿ¿ÿÃÿ¨ÿÇÿ¼ÿµÿ¼ÿºÿ¶ÿÄÿºÿ¸ÿ¿ÿ¶ÿ±ÿ³ÿ¼ÿ¹ÿ´ÿ½ÿºÿ²ÿµÿ»ÿÃÿÃÿ¼ÿ´ÿµÿ²ÿµÿÄÿ¼ÿµÿ·ÿ¼ÿ¾ÿ¸ÿÅÿÀÿ»ÿµÿ±ÿ»ÿ»ÿ³ÿºÿµÿ®ÿ´ÿ²ÿ¯ÿ¯ÿ®ÿ¯ÿ´ÿ¶ÿ·ÿ¶ÿ²ÿµÿ±ÿ³ÿ±ÿ¹ÿÂÿ¼ÿ»ÿ¢ÿ·ÿ´ÿºÿ¿ÿÆÿÇÿ½ÿ»ÿµÿ³ÿ¾ÿÀÿ¶ÿ£ÿªÿ®ÿµÿÃÿºÿ³ÿ»ÿÁÿÃÿ»ÿ¶ÿ³ÿ±ÿ·ÿ»ÿ°ÿ­ÿ­ÿ¶ÿ²ÿ³ÿ²ÿºÿÃÿÌÿ¹ÿ­ÿ¾ÿ¿ÿÃÿºÿ¶ÿ¼ÿÀÿ½ÿ³ÿ·ÿºÿ±ÿ²ÿ³ÿµÿ­ÿ¹ÿ·ÿ¨ÿ½ÿËÿ³ÿÉÿ¬ÿ¸ÿ´ÿÃÿ¨ÿ·ÿºÿ­ÿ¿ÿ´ÿÂÿÁÿ¸ÿ´ÿ¸ÿ¼ÿÅÿÀÿ¸ÿÀÿÂÿ¿ÿ®ÿ´ÿ»ÿ¾ÿÄÿ½ÿ¬ÿ³ÿ«ÿÁÿ¹ÿªÿ±ÿËÿÅÿÃÿ©ÿ¸ÿ¹ÿ«ÿ´ÿ·ÿ±ÿ¬ÿ©ÿ°ÿ¶ÿ®ÿ®ÿ»ÿ³ÿ±ÿºÿÊÿµÿ¶ÿ¸ÿØÿ¹ÿ­ÿ»ÿµÿ½ÿ»ÿ¼ÿÀÿ¾ÿ²ÿ·ÿÀÿ½ÿ»ÿ¸ÿ½ÿÅÿ»ÿ­ÿ¹ÿÆÿÍÿ»ÿ¿ÿ¼ÿÃÿÖÿ«ÿÉÿ¸ÿªÿ­ÿ·ÿ¾ÿ¿ÿÅÿ¹ÿ®ÿ¯ÿºÿÂÿºÿ·ÿºÿ¶ÿ¾ÿ¼ÿ¬ÿ½ÿºÿ²ÿÁÿ¯ÿ¨ÿ³ÿºÿ¸ÿ¶ÿ·ÿ¬ÿ¨ÿ°ÿ±ÿµÿ½ÿ¿ÿÁÿ¾ÿ«ÿ¯ÿ´ÿ®ÿ»ÿ³ÿ±ÿ·ÿÎÿ¼ÿ·ÿÈÿ»ÿ¼ÿºÿªÿ¯ÿ²ÿ³ÿµÿ¶ÿ°ÿ¯ÿ¸ÿ»ÿ¼ÿ¢ÿ«ÿ½ÿ¶ÿ½ÿ·ÿ´ÿ±ÿ»ÿ¸ÿ¶ÿ¼ÿ¼ÿÄÿ·ÿ¿ÿÄÿµÿ±ÿªÿ©ÿ´ÿ¥ÿ¶ÿ®ÿÀÿ¸ÿ³ÿºÿÈÿ©ÿ°ÿÅÿÉÿ¾ÿ¬ÿ§ÿºÿÀÿ¹ÿºÿ¸ÿ°ÿ³ÿµÿÂÿ´ÿ¾ÿ´ÿ­ÿ³ÿÕÿ¼ÿ¢ÿÂÿ°ÿ­ÿ§ÿ­ÿ¼ÿÂÿÃÿ¾ÿ¸ÿµÿ¯ÿ°ÿµÿ¶ÿ¶ÿÃÿ¯ÿÀÿ«ÿ«ÿ¼ÿµÿ³ÿ´ÿ±ÿ·ÿ´ÿ´ÿºÿ¹ÿ¯ÿ­ÿ´ÿºÿÈÿ³ÿ´ÿ¸ÿ»ÿÅÿ¹ÿºÿ¥ÿ¦ÿ±ÿ­ÿ¶ÿºÿ»ÿÁÿ·ÿ¯ÿ»ÿ¥ÿ£ÿ­ÿ´ÿÅÿ±ÿ¹ÿ­ÿºÿ¹ÿ¯ÿºÿÀÿ¶ÿ¶ÿÇÿ½ÿ ÿªÿÃÿÁÿµÿªÿÁÿÅÿ³ÿÿ´ÿ¹ÿ¸ÿ¿ÿÃÿ½ÿºÿ¹ÿ´ÿ³ÿ¼ÿÇÿÀÿ­ÿÂÿ®ÿ³ÿÃÿÀÿ¹ÿ´ÿÀÿÅÿºÿ³ÿ±ÿ±ÿ¸ÿ¼ÿ¼ÿ¸ÿÈÿ¹ÿÁÿ¦ÿ¿ÿ³ÿ³ÿµÿÆÿ¼ÿ³ÿºÿ­ÿ§ÿºÿ¸ÿ·ÿ¹ÿ¿ÿµÿ¬ÿ¹ÿ¹ÿ¹ÿ·ÿ¾ÿ½ÿ²ÿ»ÿÅÿÅÿ¿ÿµÿ»ÿ»ÿ¶ÿÉÿ¶ÿ±ÿ®ÿÇÿÇÿÁÿ¼ÿ¿ÿÁÿ¸ÿ¬ÿºÿÔÿÉÿËÿÊÿ´ÿºÿ½ÿ¼ÿÁÿºÿÂÿÁÿÁÿ¼ÿ¸ÿµÿ®ÿ®ÿ³ÿ¼ÿ¹ÿ½ÿÂÿÅÿÅÿ¸ÿ·ÿ¹ÿ²ÿ·ÿ¼ÿ´ÿµÿµÿ©ÿ±ÿ§ÿÁÿ½ÿÃÿÆÿ·ÿËÿ·ÿ·ÿ±ÿ©ÿ¯ÿ·ÿ»ÿ¶ÿ´ÿ»ÿºÿÁÿ½ÿ³ÿ¹ÿ½ÿ±ÿ¸ÿ»ÿ²ÿ³ÿ·ÿ³ÿ¶ÿ¶ÿÃÿÿ°ÿÑÿ¯ÿ¿ÿÃÿÌÿÅÿªÿ¢ÿµÿÁÿ·ÿªÿÃÿ¦ÿ¶ÿ¥ÿ®ÿ®ÿ¶ÿ¹ÿ·ÿ¹ÿ½ÿ»ÿ±ÿ²ÿÂÿºÿ¹ÿ¾ÿ®ÿÄÿÂÿºÿ²ÿ°ÿ¸ÿ¿ÿ¹ÿ­ÿµÿ°ÿÂÿ´ÿ·ÿ­ÿ·ÿÆÿÀÿ¼ÿ´ÿ­ÿ¸ÿ¶ÿ±ÿªÿ´ÿ°ÿÈÿÐÿ¸ÿºÿ®ÿµÿÀÿ¹ÿ¶ÿ¹ÿ¯ÿ´ÿÁÿ»ÿ°ÿ·ÿ¶ÿºÿºÿ³ÿºÿÃÿ¹ÿµÿ«ÿºÿ¼ÿÊÿÃÿ³ÿ¾ÿÈÿÀÿ¸ÿ¶ÿ°ÿªÿºÿÀÿÆÿµÿÄÿ¼ÿ°ÿ´ÿ¸ÿ¹ÿ·ÿ¯ÿ±ÿ±ÿµÿ³ÿ·ÿÉÿÁÿ¶ÿ¬ÿ¡ÿ¨ÿºÿÂÿ½ÿ²ÿµÿ¸ÿÁÿºÿ¶ÿ£ÿ­ÿ¸ÿ¬ÿ©ÿµÿªÿ ÿ¯ÿ¡ÿ²ÿ½ÿ¼ÿ­ÿ©ÿ¸ÿ¿ÿ¶ÿ·ÿ¼ÿ¼ÿ³ÿ¹ÿ½ÿµÿ´ÿ¶ÿ¹ÿ´ÿªÿ¨ÿ¯ÿ¬ÿÄÿ¹ÿ¬ÿ»ÿ²ÿ«ÿ²ÿÀÿ¿ÿ¬ÿªÿÃÿ¶ÿ²ÿÅÿ¿ÿ®ÿ¨ÿ³ÿ»ÿ¼ÿºÿ®ÿ¾ÿ¨ÿ®ÿ­ÿ²ÿ³ÿ³ÿ¼ÿÈÿÉÿÀÿÃÿ¹ÿËÿ®ÿ¶ÿ¯ÿ¶ÿ¶ÿ¾ÿÅÿÃÿÂÿ­ÿÈÿµÿÒÿ¿ÿÀÿ¹ÿ³ÿ¬ÿ«ÿ¸ÿ²ÿÈÿÁÿ¸ÿ®ÿ§ÿ¯ÿ²ÿ°ÿ³ÿ·ÿ·ÿ±ÿ´ÿ¼ÿ¸ÿÃÿ»ÿ¯ÿ²ÿ¹ÿ³ÿ®ÿ½ÿ»ÿÉÿ¼ÿ³ÿ·ÿ»ÿ»ÿ·ÿ­ÿ¸ÿÆÿ¸ÿÀÿ½ÿÂÿÀÿ·ÿ¯ÿ»ÿÓÿÔÿÄÿ¶ÿÀÿÅÿ¶ÿµÿ¾ÿ½ÿ¸ÿÊÿÏÿÍÿÆÿÉÿºÿ¿ÿ¾ÿ´ÿ¹ÿÇÿ½ÿÈÿ¥ÿ¥ÿ»ÿÄÿÂÿ¾ÿ·ÿ®ÿ¶ÿÃÿÁÿ·ÿÁÿ·ÿ¶ÿµÿ²ÿ·ÿ¹ÿ¤ÿÿ´ÿ±ÿµÿ¬ÿ¬ÿ´ÿ°ÿ¬ÿÁÿ¥ÿ³ÿ¹ÿ´ÿ¨ÿ©ÿ¶ÿÆÿÍÿ´ÿ¾ÿ³ÿ¨ÿÿ¦ÿ±ÿ²ÿ­ÿ±ÿ´ÿªÿºÿ´ÿ®ÿ³ÿ³ÿ°ÿºÿ¿ÿÿÃÿ«ÿªÿ²ÿ¹ÿ´ÿ¬ÿ´ÿªÿ´ÿ¸ÿ²ÿ®ÿµÿ½ÿºÿ³ÿ¶ÿ£ÿ½ÿ®ÿ½ÿ´ÿ®ÿÀÿ¿ÿÿ¥ÿ¿ÿÿ°ÿ¼ÿµÿ²ÿ·ÿ¨ÿ±ÿ¤ÿ±ÿºÿ±ÿ°ÿ»ÿ½ÿ½ÿ¿ÿºÿ¾ÿ®ÿ·ÿÁÿ½ÿ¹ÿÀÿÇÿÀÿ±ÿ»ÿÆÿÅÿ½ÿ¹ÿ¹ÿ³ÿ®ÿºÿÇÿ¨ÿÊÿ¼ÿÁÿÉÿÂÿ¶ÿ·ÿÃÿµÿÄÿ±ÿ®ÿÃÿÂÿ¼ÿÇÿ·ÿ¹ÿ·ÿ¿ÿ¯ÿ»ÿ¼ÿ½ÿÄÿ¾ÿÇÿ´ÿÔÿÏÿÈÿÁÿÇÿÌÿÆÿÃÿÇÿÌÿ°ÿ»ÿ½ÿ¸ÿ¶ÿºÿ»ÿ¼ÿºÿ²ÿÂÿ²ÿ¾ÿÂÿÄÿÀÿ¬ÿ®ÿ­ÿ·ÿºÿÆÿÀÿ¼ÿÀÿÃÿÁÿÁÿ¶ÿÁÿÈÿ¼ÿ¿ÿÅÿÄÿÁÿ¹ÿ«ÿ³ÿ¯ÿÄÿ¼ÿÄÿ¿ÿ·ÿ²ÿ¸ÿÁÿ·ÿ¼ÿ½ÿÆÿÄÿ»ÿ»ÿÁÿÀÿÃÿÑÿÃÿ±ÿ»ÿ¸ÿ½ÿÄÿ¿ÿ¹ÿ²ÿ¬ÿ½ÿ¿ÿÁÿÃÿ¸ÿ±ÿ¹ÿ¿ÿ¶ÿ¯ÿ¹ÿÇÿÃÿ»ÿÂÿ¹ÿºÿ·ÿ¼ÿÃÿ¿ÿÀÿÉÿÃÿºÿÓÿ¿ÿ¶ÿ¼ÿÂÿÂÿ¾ÿ¼ÿÄÿ²ÿ¿ÿÐÿÌÿÃÿ¬ÿ°ÿ¿ÿ»ÿ¼ÿÑÿÄÿ´ÿ²ÿ¹ÿÁÿ´ÿ¶ÿ¾ÿºÿ²ÿ¶ÿ¼ÿËÿÉÿ»ÿÅÿ½ÿ¼ÿ¿ÿÃÿÈÿÑÿÆÿ¸ÿÂÿ¹ÿ»ÿ¼ÿÁÿ½ÿ¼ÿ¾ÿ»ÿÀÿÊÿ½ÿÅÿ²ÿºÿÄÿ¸ÿ´ÿ±ÿ»ÿÇÿ±ÿ£ÿÄÿÅÿ²ÿÀÿ¸ÿ¸ÿ¸ÿ³ÿ¯ÿ®ÿ·ÿÀÿÄÿ½ÿ¿ÿ»ÿ¸ÿÇÿ¾ÿ¹ÿ·ÿ´ÿ¹ÿ¤ÿ·ÿÅÿÂÿ´ÿ·ÿªÿ·ÿ½ÿ¼ÿÀÿ¿ÿ¿ÿÅÿÄÿ¸ÿÈÿ½ÿ¸ÿ¾ÿ·ÿ·ÿÆÿÊÿ¿ÿ½ÿ·ÿ·ÿ°ÿ¼ÿ·ÿÁÿ¸ÿ¼ÿ¸ÿ¼ÿÀÿ³ÿ¹ÿ¿ÿµÿÌÿ«ÿºÿ­ÿ³ÿÄÿÈÿµÿ®ÿÂÿÆÿÂÿºÿ»ÿ²ÿËÿ½ÿÃÿ·ÿ²ÿ³ÿ´ÿ¸ÿÀÿÅÿ²ÿ¿ÿ¶ÿÈÿ½ÿ·ÿ¼ÿ¿ÿÃÿ½ÿºÿÀÿÄÿÏÿÁÿÌÿ²ÿÂÿ­ÿ´ÿ¿ÿÈÿÁÿ»ÿ¶ÿ¯ÿ¶ÿ½ÿ¸ÿ­ÿÄÿ¿ÿÅÿºÿ¿ÿ¸ÿ¹ÿ·ÿ½ÿ¹ÿ¨ÿ¾ÿ®ÿ¦ÿ½ÿ¿ÿ°ÿ½ÿ½ÿÅÿÂÿÅÿÁÿ½ÿÀÿ¹ÿ½ÿ¶ÿ³ÿ®ÿºÿËÿ«ÿ²ÿ¾ÿ¿ÿ¿ÿ»ÿ«ÿ©ÿÄÿÄÿ¸ÿ¯ÿµÿÏÿ·ÿ¼ÿ¼ÿ¸ÿ¶ÿ·ÿ½ÿ¾ÿºÿ½ÿºÿ»ÿÄÿÇÿËÿ±ÿ·ÿµÿ¿ÿÂÿ½ÿ½ÿ½ÿÅÿÓÿÊÿ¶ÿºÿ²ÿ±ÿ¾ÿÌÿ¹ÿµÿ²ÿÁÿÇÿÇÿÃÿ¸ÿ¹ÿ¹ÿµÿ»ÿ¾ÿÁÿÇÿ·ÿ¾ÿ»ÿµÿ¸ÿ¿ÿ²ÿ¬ÿ¹ÿ¾ÿºÿ²ÿºÿ§ÿµÿ·ÿÀÿÁÿÀÿ¿ÿºÿ±ÿ¼ÿÅÿÃÿ¼ÿ·ÿÄÿÇÿºÿ¼ÿ¹ÿÇÿÀÿÑÿËÿ»ÿ±ÿÈÿ¹ÿ°ÿ¸ÿ°ÿ³ÿ¼ÿ«ÿ·ÿºÿ¿ÿÄÿ½ÿµÿ¿ÿÅÿ¾ÿ´ÿ¯ÿ´ÿ½ÿ¾ÿ¸ÿ¸ÿ¿ÿºÿ·ÿ´ÿÏÿ¾ÿ»ÿ«ÿ·ÿÑÿ½ÿÅÿÅÿ¿ÿ½ÿºÿºÿÀÿÅÿ¸ÿ¤ÿ´ÿ¶ÿ´ÿÇÿ°ÿ­ÿÁÿ¸ÿ·ÿºÿÀÿÆÿÇÿÉÿÊÿ¾ÿµÿ¼ÿÀÿÐÿÔÿÆÿ¿ÿ¿ÿ§ÿ¯ÿ±ÿ·ÿ¸ÿ±ÿ²ÿµÿ¹ÿÀÿ¿ÿ¼ÿ¿ÿÄÿ¿ÿÂÿ»ÿÃÿ¾ÿ²ÿ´ÿ¼ÿºÿ¯ÿ¥ÿ­ÿ¹ÿ»ÿ³ÿ¨ÿºÿ»ÿ¨ÿ¬ÿ³ÿÌÿ´ÿ«ÿµÿ¸ÿ¹ÿµÿÃÿ¼ÿ¹ÿ½ÿ´ÿ²ÿ¼ÿ¶ÿ®ÿ¸ÿ²ÿµÿ¯ÿ»ÿ­ÿÆÿªÿµÿ­ÿ§ÿ¯ÿªÿ¹ÿ¶ÿ¹ÿÂÿÅÿÁÿµÿ·ÿ½ÿ¸ÿµÿ¥ÿ©ÿ«ÿ»ÿ²ÿ¶ÿ¾ÿºÿ²ÿ·ÿ¿ÿ¿ÿ©ÿ¯ÿ·ÿ¯ÿ¶ÿÀÿ¼ÿ²ÿ²ÿ³ÿ¸ÿºÿ¿ÿÇÿÂÿ¦ÿ½ÿ¸ÿ±ÿÁÿ±ÿ­ÿ¶ÿ°ÿ¦ÿªÿ©ÿ«ÿ·ÿ¯ÿ°ÿÀÿÆÿ³ÿ½ÿÆÿÉÿ¿ÿÆÿÄÿ´ÿ³ÿ¸ÿ³ÿ¸ÿ³ÿ¶ÿ´ÿ­ÿ¯ÿµÿ¸ÿµÿ¾ÿÄÿ³ÿ°ÿ¿ÿ»ÿ´ÿÆÿµÿÈÿºÿ­ÿ¾ÿµÿÿ­ÿ»ÿÆÿ½ÿ¼ÿÀÿ¸ÿµÿ´ÿ¸ÿµÿÀÿ³ÿ¼ÿµÿµÿ´ÿÅÿ¿ÿ°ÿÂÿ´ÿ¹ÿ´ÿÅÿ¾ÿ½ÿÄÿ¸ÿ±ÿ»ÿºÿ°ÿ»ÿÆÿ¾ÿÈÿÓÿËÿËÿ´ÿºÿ¯ÿ·ÿÄÿ¬ÿÅÿÒÿÃÿÈÿÅÿÂÿ²ÿÂÿËÿÄÿºÿµÿºÿ»ÿ¾ÿ¾ÿÄÿÌÿÆÿ¸ÿ¼ÿºÿÅÿÃÿ®ÿ³ÿ¯ÿ²ÿ¶ÿÀÿ¹ÿ³ÿ®ÿ¹ÿ·ÿ¸ÿ¿ÿÕÿÙÿÏÿÖÿºÿ±ÿÌÿÆÿÀÿ²ÿ¼ÿÄÿÀÿÁÿ¹ÿ¾ÿµÿ¿ÿ·ÿÀÿ³ÿÏÿÃÿÂÿ¿ÿ¸ÿÄÿÁÿ¼ÿÁÿÁÿ½ÿ¾ÿÁÿ¼ÿ¿ÿ¸ÿ²ÿ»ÿ¾ÿ»ÿ­ÿ·ÿ´ÿÀÿ²ÿÃÿºÿÁÿ¹ÿ¨ÿ²ÿÂÿÁÿÉÿÀÿÃÿ¼ÿ¤ÿµÿÃÿ´ÿ´ÿ¶ÿ½ÿÃÿ·ÿµÿÄÿ¼ÿÆÿ¿ÿ½ÿ³ÿ³ÿºÿÉÿ¹ÿ¼ÿ¾ÿÄÿ²ÿ³ÿ¹ÿÂÿ¾ÿ»ÿ±ÿ²ÿ¼ÿ¼ÿ¼ÿµÿ¯ÿ½ÿÃÿÀÿÀÿ¸ÿµÿÉÿÂÿ°ÿ¿ÿ¯ÿ©ÿ¯ÿ»ÿÍÿËÿÀÿ¸ÿºÿ±ÿ»ÿ·ÿµÿ¿ÿÈÿ´ÿ»ÿÌÿÁÿ°ÿ¬ÿ²ÿ¹ÿÄÿÄÿ´ÿ³ÿ»ÿ¸ÿ»ÿËÿ½ÿ¯ÿ¼ÿÂÿÇÿÄÿ³ÿÁÿ¹ÿÃÿÈÿ»ÿ³ÿ¸ÿ´ÿ¬ÿ½ÿÇÿµÿ¶ÿµÿ¯ÿ¶ÿ·ÿ³ÿ«ÿ¯ÿÀÿ½ÿÀÿÁÿ¹ÿ¹ÿÎÿÝÿÎÿ°ÿÄÿÍÿ¿ÿ¿ÿ¾ÿ´ÿÊÿÆÿ¯ÿÃÿ¹ÿ»ÿ½ÿ¸ÿµÿ»ÿÁÿ»ÿ¼ÿÀÿ»ÿ»ÿÀÿ³ÿ©ÿ­ÿ®ÿ®ÿ§ÿ¦ÿ³ÿ¹ÿ»ÿ»ÿÀÿ¾ÿ¿ÿÀÿÂÿ¶ÿ±ÿ±ÿ·ÿºÿµÿ¾ÿ½ÿÂÿºÿ¾ÿ¿ÿ³ÿ³ÿ©ÿ´ÿ½ÿ½ÿ·ÿ·ÿÂÿÀÿ¸ÿÂÿÌÿµÿ¢ÿ§ÿ±ÿÇÿÊÿÅÿ²ÿµÿÇÿ·ÿÀÿºÿÊÿÁÿ³ÿÚÿÜÿ¼ÿÀÿÅÿ®ÿµÿ¿ÿÑÿÇÿÆÿ·ÿ´ÿ®ÿ»ÿ¹ÿÈÿÂÿ¾ÿ¼ÿ¿ÿÁÿÄÿ¿ÿ¶ÿ¶ÿºÿ°ÿ¬ÿ·ÿ¹ÿÄÿÃÿÆÿÄÿ³ÿÂÿ¸ÿÀÿ±ÿ°ÿ¶ÿ¾ÿ¹ÿ»ÿºÿÈÿ¸ÿ±ÿºÿ¿ÿÀÿÂÿÆÿÂÿÇÿ»ÿ³ÿ­ÿ½ÿ½ÿ¸ÿÃÿµÿ¶ÿ¶ÿ¹ÿÄÿÂÿÃÿ¿ÿ¶ÿ²ÿ°ÿ²ÿ¾ÿÊÿÁÿ¼ÿÃÿºÿ¤ÿ³ÿ¿ÿµÿÀÿ³ÿ¹ÿ²ÿ´ÿ¾ÿ·ÿ»ÿ°ÿÉÿªÿµÿÅÿºÿ·ÿ·ÿµÿ±ÿµÿ¹ÿ²ÿ©ÿ¸ÿÄÿºÿµÿ¶ÿ¸ÿ¶ÿ»ÿ½ÿ³ÿºÿºÿµÿ¶ÿ¬ÿ®ÿ®ÿ³ÿ³ÿ½ÿ¶ÿ°ÿºÿ¸ÿÉÿ¸ÿ¼ÿÉÿ¨ÿÀÿÂÿËÿªÿÅÿ¶ÿµÿ±ÿ°ÿÁÿ½ÿ·ÿÀÿ¾ÿÈÿ½ÿ·ÿÃÿ´ÿ¶ÿ¸ÿ¹ÿ¼ÿ¾ÿ¾ÿ¾ÿ½ÿ¾ÿÂÿÂÿ»ÿ³ÿ²ÿºÿ¹ÿ±ÿµÿ¼ÿ»ÿ´ÿ²ÿ¹ÿ°ÿ¹ÿ·ÿÀÿ¼ÿÇÿ´ÿ¯ÿ°ÿÆÿÆÿ¬ÿÍÿ¼ÿ¼ÿ¿ÿ¿ÿ¾ÿÁÿ²ÿÁÿÂÿ½ÿ»ÿ¸ÿ´ÿ¹ÿ¼ÿ¿ÿ³ÿ°ÿ¸ÿ¾ÿÉÿÌÿÁÿ¹ÿ¿ÿÇÿÁÿ¶ÿ¶ÿ²ÿºÿ½ÿ¹ÿÃÿ°ÿ§ÿ®ÿ±ÿ»ÿ½ÿµÿ¸ÿ¾ÿ¸ÿ±ÿ¼ÿ»ÿ¢ÿÆÿ¹ÿ¼ÿ¶ÿ´ÿËÿ¶ÿÂÿ¹ÿ¾ÿÆÿÈÿÈÿÆÿ·ÿ³ÿ¼ÿ·ÿÇÿÊÿÇÿ´ÿ±ÿÂÿÖÿÐÿ»ÿ»ÿ¾ÿ»ÿ±ÿ§ÿ»ÿÁÿ¶ÿ°ÿ·ÿÏÿÉÿÁÿÏÿÆÿÑÿÉÿ¼ÿ¸ÿàÿ½ÿÌÿ¼ÿÅÿµÿËÿÎÿÇÿÂÿ·ÿ»ÿ¸ÿ½ÿ±ÿ¶ÿÇÿ´ÿÇÿÇÿ°ÿ±ÿµÿ½ÿºÿµÿÀÿÌÿÆÿÄÿÄÿ¼ÿ¼ÿÈÿÃÿ½ÿÀÿ¼ÿ¶ÿ·ÿÅÿÇÿ¼ÿ«ÿ½ÿ½ÿ¼ÿÍÿ¸ÿ½ÿÇÿ½ÿ­ÿºÿÏÿ¶ÿµÿÂÿÌÿºÿ³ÿÉÿÆÿÉÿÀÿ·ÿ»ÿ·ÿºÿ®ÿ¼ÿ½ÿÉÿÄÿ¯ÿ¼ÿ·ÿ°ÿ®ÿ¶ÿ¾ÿ¼ÿ¸ÿ¹ÿ¹ÿ¹ÿ»ÿ½ÿÁÿÂÿ¿ÿ¸ÿ»ÿÆÿ¸ÿ³ÿ¼ÿÅÿ¼ÿ¯ÿºÿÂÿÀÿ¸ÿ·ÿ«ÿÆÿ­ÿ¹ÿ§ÿ·ÿ°ÿºÿ¸ÿÆÿÀÿ¾ÿ¬ÿ¯ÿÁÿ¸ÿ·ÿÇÿ·ÿºÿÄÿ»ÿÉÿºÿ¾ÿ°ÿºÿ³ÿºÿÅÿ½ÿÀÿÂÿ½ÿ½ÿÁÿ¿ÿ¹ÿ°ÿ³ÿ»ÿ¸ÿÁÿ¾ÿÎÿÊÿ´ÿ¼ÿ¹ÿÀÿ´ÿ³ÿËÿ·ÿÅÿÁÿÃÿÇÿ²ÿ¸ÿÂÿ¹ÿÛÿ¨ÿ²ÿ½ÿºÿÅÿ¨ÿÃÿÑÿÇÿ«ÿ¼ÿ°ÿ±ÿ²ÿªÿ§ÿ¾ÿ¾ÿ­ÿ¦ÿ¯ÿ¨ÿ¨ÿ¹ÿÀÿÁÿÄÿ¸ÿ¶ÿÀÿ´ÿµÿÀÿ¼ÿ·ÿ¹ÿµÿ²ÿ¸ÿ²ÿ©ÿÍÿÑÿÆÿÃÿ½ÿÄÿ¸ÿ¯ÿ»ÿÀÿ¬ÿ¸ÿ³ÿ¨ÿ³ÿÃÿ²ÿ¾ÿ«ÿÂÿ·ÿ»ÿÊÿ¹ÿÆÿÉÿÁÿ½ÿ¦ÿ¨ÿ¶ÿ°ÿ¯ÿ¸ÿ»ÿºÿ³ÿ±ÿ´ÿ³ÿ®ÿ«ÿ¸ÿ¿ÿ¸ÿªÿ¶ÿ¼ÿ±ÿÿ²ÿÁÿ¸ÿ»ÿ·ÿ§ÿ´ÿ²ÿµÿÈÿÌÿ«ÿ¾ÿºÿÅÿ²ÿ³ÿ¸ÿ¬ÿµÿºÿ·ÿ¯ÿ¶ÿ´ÿ½ÿÂÿÀÿÇÿ¿ÿµÿ·ÿ¾ÿºÿµÿÂÿËÿ»ÿ®ÿ¼ÿ¿ÿ¼ÿºÿ¼ÿ¹ÿ­ÿ¾ÿÂÿ²ÿ½ÿ´ÿ¹ÿ­ÿ»ÿºÿ¨ÿÇÿÎÿËÿ»ÿÊÿÀÿ¸ÿ¼ÿ§ÿÀÿºÿÒÿÆÿ±ÿÂÿ·ÿ½ÿ®ÿ¼ÿÄÿÀÿ´ÿ¶ÿÁÿÁÿ¹ÿ³ÿ°ÿ±ÿÃÿÄÿÊÿÄÿºÿ¶ÿµÿ´ÿ»ÿ¼ÿ³ÿÉÿÑÿÃÿ·ÿ¹ÿ³ÿ«ÿµÿ³ÿÉÿÇÿ»ÿ¿ÿºÿÄÿ½ÿ¸ÿ´ÿÂÿ¸ÿµÿ»ÿ¯ÿ·ÿÂÿÁÿ¹ÿ¾ÿ¼ÿºÿÂÿ¾ÿ¾ÿ¿ÿÍÿÄÿ³ÿ²ÿ¦ÿ²ÿ¿ÿ»ÿÄÿ¼ÿ§ÿÆÿÇÿªÿ¯ÿ¾ÿ´ÿ³ÿ³ÿÁÿÃÿÓÿºÿ³ÿÂÿÂÿµÿ°ÿ¯ÿ»ÿÀÿÈÿ¼ÿ¶ÿÁÿ¸ÿ²ÿ¹ÿ»ÿ­ÿÿ·ÿ¹ÿ®ÿ­ÿ¼ÿºÿ½ÿÊÿ²ÿÇÿµÿÉÿ¿ÿ¸ÿ±ÿ³ÿÇÿ»ÿÄÿÃÿ»ÿÁÿ¼ÿÉÿÄÿ¹ÿ¶ÿ¹ÿÀÿ¼ÿ¹ÿ¹ÿ´ÿ°ÿªÿªÿ±ÿ¯ÿ²ÿÁÿÂÿ®ÿ·ÿ³ÿ¶ÿ§ÿËÿ³ÿÃÿ¿ÿ´ÿ»ÿ³ÿ¬ÿ¶ÿÂÿ²ÿ­ÿ¿ÿºÿ¼ÿ³ÿ¹ÿ¿ÿ³ÿ·ÿ¶ÿ¬ÿ¬ÿ´ÿºÿ»ÿ·ÿ¶ÿ½ÿ¸ÿ¸ÿ·ÿ±ÿ©ÿ·ÿ¿ÿ¿ÿ­ÿ±ÿ°ÿ¹ÿ³ÿ¾ÿÍÿ·ÿ§ÿ²ÿ»ÿ¸ÿ·ÿ¿ÿ²ÿ´ÿ¶ÿ¸ÿ¯ÿ·ÿ½ÿ³ÿ¹ÿÄÿ¾ÿºÿ»ÿºÿÃÿÄÿ·ÿ»ÿËÿÌÿ¼ÿªÿ¾ÿ·ÿ³ÿ¤ÿ®ÿ²ÿºÿ®ÿ»ÿ¼ÿÅÿÍÿÁÿ¼ÿ¹ÿ¸ÿ¿ÿ¾ÿ¼ÿÃÿÁÿ¼ÿ¶ÿ¬ÿµÿ±ÿ«ÿ²ÿºÿ³ÿ¦ÿ¤ÿ´ÿ©ÿ¶ÿ³ÿ«ÿºÿÁÿ¶ÿ¿ÿÊÿÅÿ¸ÿ¸ÿºÿ»ÿÂÿºÿ³ÿ¹ÿ¾ÿÊÿÇÿµÿ·ÿ¸ÿ½ÿÅÿÁÿ²ÿ¬ÿÆÿ½ÿ¸ÿ§ÿ¬ÿÀÿºÿÃÿºÿ³ÿ°ÿ®ÿ´ÿ¸ÿ´ÿ»ÿÁÿ¾ÿ¾ÿ¿ÿÃÿÅÿÆÿËÿµÿ­ÿ­ÿ·ÿµÿºÿ¯ÿÿ®ÿ¬ÿ±ÿ½ÿ®ÿ¼ÿÂÿ²ÿÁÿ¿ÿÐÿÕÿÀÿ¾ÿ¾ÿ¶ÿ¸ÿ¾ÿÀÿ»ÿ¼ÿÀÿ²ÿ¼ÿ¹ÿ¹ÿ­ÿ¶ÿ½ÿÆÿ»ÿ·ÿ­ÿÆÿÊÿ´ÿ¶ÿ¹ÿÂÿÂÿ·ÿ¾ÿÌÿÇÿÃÿËÿÊÿ¼ÿ»ÿÂÿÇÿÈÿ¾ÿ©ÿÁÿ±ÿ¹ÿ³ÿ°ÿËÿ´ÿ¯ÿ¯ÿ¤ÿ³ÿÇÿÀÿ·ÿ±ÿ²ÿºÿ¸ÿ´ÿ¹ÿ¿ÿ½ÿ¯ÿ¥ÿ¶ÿ²ÿ´ÿ¿ÿ´ÿ¤ÿÀÿ¹ÿ·ÿ·ÿ°ÿ°ÿ¯ÿ¸ÿ»ÿ½ÿ½ÿ¶ÿ»ÿÀÿ¬ÿ¬ÿÅÿ»ÿÇÿ´ÿ»ÿ¸ÿ´ÿ¶ÿ´ÿ¢ÿ¤ÿÁÿ¼ÿ¬ÿªÿ·ÿ´ÿ°ÿ¯ÿ«ÿ©ÿ¯ÿ½ÿ»ÿ¥ÿ°ÿ¾ÿ³ÿÄÿ·ÿÁÿ±ÿ¶ÿÀÿ³ÿ¾ÿÌÿ¸ÿ´ÿËÿÃÿ¹ÿ²ÿ¯ÿºÿ³ÿ´ÿ´ÿ´ÿ¸ÿ±ÿÆÿ¾ÿÉÿ©ÿÀÿ¹ÿÈÿ½ÿ®ÿ±ÿ¶ÿ°ÿ­ÿ³ÿ·ÿµÿ±ÿ¹ÿ¿ÿ¸ÿ¶ÿ¹ÿ·ÿ³ÿËÿÒÿ°ÿÀÿ³ÿ©ÿ¯ÿ³ÿ¶ÿ»ÿ·ÿÅÿÌÿµÿ¬ÿ ÿÿ©ÿ¶ÿ¹ÿ¯ÿÃÿ¯ÿ¸ÿ¾ÿ«ÿ¶ÿ±ÿ²ÿ¹ÿ´ÿ¶ÿ½ÿ´ÿ°ÿ»ÿ´ÿ³ÿºÿ·ÿºÿ»ÿÂÿÿ´ÿ¾ÿ¼ÿ¹ÿ¿ÿÇÿºÿ·ÿ¹ÿ¸ÿµÿ²ÿ¼ÿ©ÿ°ÿ¸ÿ¸ÿÌÿ¹ÿ³ÿ®ÿºÿ½ÿ¹ÿ³ÿ³ÿ°ÿµÿÂÿÄÿ¸ÿ´ÿ¿ÿ²ÿ«ÿ¸ÿ¨ÿ³ÿ¿ÿ¸ÿ§ÿ´ÿ»ÿ¾ÿ½ÿÅÿ½ÿ·ÿ¼ÿºÿ¾ÿÂÿÂÿªÿ½ÿÁÿÀÿÊÿ®ÿµÿ¸ÿ·ÿ´ÿ·ÿ¿ÿ¾ÿÅÿÉÿ·ÿ¹ÿÂÿÉÿÁÿ¹ÿ°ÿ¹ÿÂÿ§ÿ»ÿ¼ÿ¯ÿ°ÿµÿ°ÿµÿ»ÿ¸ÿ¾ÿ¼ÿÂÿ¼ÿ·ÿÄÿ­ÿ¶ÿÉÿ¶ÿ©ÿ¹ÿ½ÿÌÿÕÿÂÿ¾ÿÄÿ³ÿ©ÿ¥ÿ´ÿ¹ÿµÿºÿÉÿÉÿ¿ÿÁÿ½ÿ¸ÿ®ÿºÿÏÿÄÿÄÿ¾ÿ´ÿºÿ¸ÿµÿ¹ÿµÿµÿ¿ÿÀÿ¿ÿÇÿ¾ÿ±ÿ°ÿ«ÿµÿ¯ÿ¸ÿÀÿ¹ÿ¾ÿÊÿ²ÿ¹ÿºÿ¼ÿºÿ¸ÿ»ÿ¼ÿ¹ÿ¿ÿ»ÿ¹ÿÅÿºÿ¹ÿºÿ«ÿµÿ°ÿ«ÿ¼ÿÈÿ¾ÿ¸ÿ¿ÿºÿÀÿ½ÿÃÿÅÿÂÿºÿ½ÿ³ÿ³ÿ³ÿ³ÿµÿºÿ¼ÿ¸ÿ±ÿºÿµÿ²ÿ½ÿ·ÿºÿ¸ÿÁÿ¯ÿ¥ÿ±ÿÂÿÉÿ¹ÿ´ÿÂÿ¼ÿ±ÿ±ÿ°ÿ§ÿ³ÿ°ÿ¸ÿÃÿ¸ÿ«ÿ¯ÿºÿÃÿÿ®ÿÌÿ¿ÿ¬ÿÂÿÏÿ¹ÿ¬ÿµÿ½ÿ±ÿ§ÿ±ÿ¾ÿ¿ÿ±ÿºÿ¸ÿ»ÿ½ÿ¾ÿ»ÿ¸ÿ¸ÿ¸ÿ¸ÿ²ÿµÿ¹ÿ¬ÿ¸ÿ®ÿÁÿ¹ÿ±ÿ²ÿ»ÿ½ÿ·ÿ·ÿ­ÿ´ÿÏÿ¿ÿ¶ÿ´ÿ¸ÿ´ÿ½ÿµÿ»ÿÇÿÀÿÀÿ¯ÿÂÿÁÿ§ÿ«ÿ¨ÿ´ÿ½ÿ¶ÿ­ÿ°ÿ´ÿ±ÿ±ÿ«ÿÀÿÃÿ·ÿµÿ²ÿºÿ¹ÿ¶ÿ¸ÿºÿ¾ÿÆÿ¶ÿ±ÿ¾ÿÇÿºÿ´ÿ±ÿ§ÿ«ÿ±ÿ±ÿµÿ®ÿªÿ®ÿ¶ÿ¿ÿ½ÿ¨ÿ«ÿ®ÿ´ÿ¹ÿ´ÿ²ÿ¯ÿ¶ÿ·ÿ¬ÿ¶ÿ·ÿÀÿ¯ÿ¾ÿÄÿ¹ÿ»ÿºÿºÿ·ÿ½ÿºÿ¶ÿ«ÿ³ÿ·ÿ±ÿ¨ÿ£ÿ¬ÿ¸ÿ£ÿ¾ÿ°ÿ¶ÿÑÿÃÿ³ÿ¿ÿÃÿ¸ÿ»ÿ¸ÿ¹ÿ¶ÿ¹ÿºÿ´ÿ­ÿ±ÿ¶ÿ¸ÿ³ÿ¨ÿ³ÿ®ÿ¼ÿ³ÿ¶ÿ®ÿµÿ½ÿ½ÿµÿ¯ÿ³ÿ´ÿºÿ¨ÿ¿ÿµÿµÿµÿ¾ÿÁÿ»ÿºÿ³ÿÈÿªÿ¹ÿÀÿÃÿ½ÿ½ÿ½ÿ½ÿ¹ÿ¬ÿÁÿÃÿ¹ÿ²ÿ²ÿ»ÿÃÿÃÿ¿ÿ»ÿ·ÿ¨ÿ«ÿÊÿºÿ¾ÿ¾ÿ¹ÿ·ÿ¹ÿ¼ÿ¾ÿºÿºÿ´ÿ«ÿ¿ÿ½ÿ³ÿ¶ÿ¹ÿ¶ÿÀÿÂÿ¶ÿÀÿÀÿÅÿ½ÿºÿÂÿÆÿÃÿÌÿÍÿ¿ÿ¯ÿ¿ÿ¿ÿÂÿÄÿ»ÿ·ÿÄÿËÿºÿ´ÿÅÿÄÿÂÿ¶ÿºÿÄÿ½ÿÂÿ¯ÿÊÿµÿªÿ¸ÿ³ÿ±ÿµÿ¶ÿÁÿËÿ½ÿ»ÿÃÿ¹ÿ³ÿ®ÿ³ÿºÿ´ÿºÿ·ÿ·ÿ°ÿ¸ÿ®ÿ§ÿ©ÿ¬ÿ´ÿÇÿ»ÿ«ÿ¾ÿºÿ°ÿ«ÿ±ÿÀÿÆÿ·ÿ¼ÿ®ÿÿÿÿ¥ÿ¾ÿÃÿ¯ÿÈÿ³ÿ«ÿ³ÿ¸ÿ·ÿ¬ÿ§ÿ³ÿ³ÿ¥ÿ¸ÿ ÿ¶ÿ¸ÿ·ÿ¿ÿÊÿÑÿËÿ»ÿ¼ÿ´ÿ²ÿ«ÿ¬ÿµÿµÿ³ÿ´ÿÆÿ®ÿ¯ÿ­ÿªÿ¬ÿ¯ÿ°ÿ¿ÿ¨ÿ®ÿ¾ÿÁÿ´ÿ³ÿºÿ²ÿºÿ«ÿ±ÿºÿ±ÿ½ÿÅÿÂÿ½ÿ»ÿºÿÅÿµÿ¯ÿ½ÿ¿ÿÁÿ¾ÿÀÿÏÿ±ÿÆÿÍÿ»ÿ½ÿÀÿÃÿ½ÿ­ÿ½ÿ¿ÿ´ÿËÿ¿ÿ½ÿÂÿÄÿÆÿÈÿÈÿªÿ®ÿºÿËÿÄÿµÿ°ÿºÿÇÿ«ÿ¾ÿ°ÿ«ÿ¿ÿÀÿµÿºÿ¶ÿ´ÿ¸ÿÝÿ»ÿÉÿÎÿ½ÿµÿ½ÿÆÿÇÿ·ÿ®ÿ´ÿ³ÿ¹ÿ½ÿ»ÿ¹ÿ³ÿ±ÿ²ÿÁÿÎÿÂÿ¿ÿÌÿÌÿ¼ÿ·ÿ¼ÿÁÿ¿ÿ³ÿ·ÿºÿµÿ»ÿÉÿÂÿ¶ÿ¸ÿºÿ¿ÿ½ÿ¾ÿÆÿÉÿÄÿ¸ÿ½ÿ¯ÿ¸ÿÀÿÄÿÁÿÂÿÂÿ»ÿ¹ÿ¾ÿ¿ÿÁÿÄÿ¾ÿÇÿÉÿ½ÿµÿµÿµÿ¸ÿÊÿÑÿÀÿ»ÿ¾ÿÁÿ½ÿ¶ÿ¸ÿÂÿÊÿÃÿ¾ÿÂÿ¼ÿ¶ÿºÿ¼ÿ¹ÿ½ÿ±ÿÄÿ¸ÿÄÿ¶ÿµÿ½ÿ¿ÿ¹ÿµÿ½ÿÇÿÅÿÀÿÏÿ·ÿ«ÿ¸ÿÄÿÄÿ¼ÿ·ÿÉÿ¿ÿ¶ÿÆÿÊÿÈÿ»ÿ¼ÿÉÿÌÿÇÿÂÿÍÿ°ÿµÿ¼ÿ¾ÿ¹ÿ´ÿ·ÿºÿ¸ÿ¾ÿÀÿÃÿÄÿ²ÿ½ÿÁÿÑÿÆÿ´ÿ½ÿºÿÄÿ½ÿ´ÿ·ÿ«ÿ¶ÿ»ÿ¼ÿ¼ÿ»ÿºÿ»ÿ¼ÿÀÿÎÿµÿ¥ÿµÿ»ÿÃÿ¸ÿ¦ÿ¾ÿÇÿ»ÿ°ÿÆÿ¼ÿËÿ¶ÿ³ÿ¾ÿÀÿ¹ÿ³ÿ³ÿÊÿ·ÿ®ÿÄÿÃÿ»ÿÉÿÆÿ¹ÿ¼ÿ¿ÿ¶ÿ¶ÿÎÿÆÿ¾ÿ¿ÿ®ÿµÿ¹ÿ¾ÿ½ÿ½ÿÃÿ½ÿÊÿÃÿÀÿÅÿÄÿ²ÿ½ÿÁÿ´ÿ·ÿÀÿºÿÆÿ¶ÿÊÿªÿ²ÿ¿ÿ¹ÿÀÿ¿ÿ»ÿ¼ÿÁÿÂÿÀÿ½ÿ°ÿÊÿÀÿ¾ÿ¾ÿ¾ÿÅÿ¼ÿ¥ÿ¨ÿÂÿÀÿÁÿ¸ÿÅÿ·ÿÄÿ²ÿ¿ÿµÿ²ÿ³ÿ·ÿÇÿÊÿÈÿ¯ÿ¼ÿ¯ÿ»ÿÁÿÂÿ½ÿÃÿÄÿ³ÿ´ÿÉÿ´ÿµÿ·ÿÒÿºÿ¼ÿÀÿ¶ÿ«ÿ¶ÿ¼ÿ»ÿ¹ÿ¶ÿ»ÿ¾ÿ¿ÿ¨ÿÆÿ½ÿºÿ°ÿÉÿÅÿ½ÿ»ÿºÿ¾ÿ°ÿ¬ÿ¯ÿÇÿ¯ÿÌÿ»ÿ¼ÿ³ÿ«ÿ³ÿ·ÿ¼ÿÀÿ»ÿºÿÄÿ¼ÿ¸ÿ´ÿ¤ÿ»ÿ¹ÿ±ÿ¾ÿÍÿÈÿÇÿÁÿªÿ·ÿ­ÿ¹ÿ¬ÿ¼ÿ¾ÿ¾ÿ¹ÿ¨ÿ·ÿ¼ÿºÿ¸ÿ¹ÿÂÿÃÿ·ÿºÿÅÿËÿÃÿ¿ÿÈÿ½ÿÀÿÈÿ³ÿ¡ÿ¹ÿËÿÁÿÍÿ¿ÿÓÿ¾ÿºÿÏÿ½ÿ¾ÿ³ÿµÿ¿ÿÁÿÊÿËÿ¼ÿ¶ÿ¾ÿ³ÿ²ÿ¸ÿØÿ½ÿ»ÿµÿÁÿ¾ÿ´ÿ­ÿ·ÿ¸ÿºÿÆÿµÿ¾ÿ¼ÿ¼ÿ½ÿ»ÿÍÿºÿ¿ÿÆÿ·ÿ¶ÿ½ÿ¾ÿÂÿÈÿ¿ÿ¹ÿ»ÿÀÿ¸ÿ°ÿ¹ÿÿ¸ÿ¸ÿ´ÿ°ÿ¾ÿÂÿ¸ÿ´ÿ´ÿ·ÿºÿ±ÿ»ÿ´ÿºÿÈÿ¾ÿ¸ÿÁÿÃÿÁÿ³ÿ³ÿ¶ÿ¯ÿ®ÿ¸ÿÂÿÂÿÂÿ»ÿ·ÿ»ÿÑÿºÿ¾ÿµÿÀÿ»ÿ´ÿ³ÿ­ÿ°ÿ¾ÿÂÿ¹ÿºÿ¶ÿ°ÿÂÿ»ÿÅÿ¸ÿ¸ÿ¹ÿÂÿ¸ÿºÿ¸ÿ¼ÿÁÿ¿ÿ½ÿ¾ÿ¼ÿ¾ÿªÿÿ©ÿ·ÿ¥ÿ¯ÿªÿ³ÿ³ÿ¼ÿ¼ÿ³ÿ´ÿ·ÿ¸ÿ¾ÿÅÿ¿ÿ»ÿ¾ÿ¼ÿÄÿ¾ÿ½ÿ¶ÿ¼ÿÀÿ³ÿ¼ÿÇÿ½ÿ¸ÿ®ÿ¶ÿÀÿµÿºÿ´ÿ¯ÿ ÿÃÿ¶ÿ¶ÿ³ÿ«ÿ¸ÿ¿ÿ«ÿ®ÿµÿ¿ÿÃÿºÿ²ÿ¶ÿ¿ÿ¸ÿ«ÿ­ÿ¬ÿ±ÿ¤ÿ½ÿ¯ÿÅÿÿ¶ÿ±ÿ³ÿ¹ÿ¥ÿ°ÿ²ÿ±ÿ»ÿÈÿÌÿ¹ÿ«ÿ¶ÿÈÿÌÿ¯ÿ¹ÿ¥ÿ³ÿ«ÿÆÿ³ÿ¬ÿ§ÿ­ÿ¶ÿ¹ÿ£ÿ¤ÿºÿÀÿÂÿÅÿ¹ÿµÿ·ÿ³ÿ¹ÿ¾ÿ¿ÿ¯ÿ®ÿ·ÿÂÿ³ÿ²ÿÁÿ¼ÿ·ÿ·ÿ°ÿªÿ®ÿ¸ÿ¸ÿ­ÿ«ÿ¢ÿ½ÿÈÿ®ÿÉÿÅÿ¶ÿ³ÿ»ÿ»ÿ°ÿ²ÿ¿ÿ»ÿµÿ¯ÿ¸ÿÀÿ¸ÿ¶ÿ¾ÿ½ÿ¼ÿ»ÿÁÿ¸ÿºÿ½ÿªÿ´ÿ·ÿÂÿ®ÿ¼ÿ¸ÿÀÿ£ÿ®ÿÀÿ¿ÿ¸ÿ¼ÿ¼ÿ¹ÿ¶ÿ¬ÿ±ÿ¾ÿ¼ÿÀÿ¾ÿ»ÿ¬ÿ·ÿ¹ÿÄÿ¾ÿ²ÿºÿ²ÿºÿ·ÿ½ÿÂÿÀÿ¾ÿ·ÿ°ÿ¸ÿÂÿ¹ÿ®ÿ´ÿ¿ÿ¥ÿ»ÿ½ÿÄÿªÿÌÿºÿÎÿÅÿ­ÿÈÿ½ÿ¼ÿµÿ¼ÿ¶ÿµÿÅÿÇÿÂÿ¾ÿ¹ÿ»ÿºÿºÿ¼ÿ»ÿÄÿ¶ÿ¸ÿ¼ÿºÿÄÿ»ÿ»ÿ«ÿÄÿ¿ÿªÿ§ÿ¸ÿÆÿÑÿÁÿµÿ¹ÿ½ÿµÿ»ÿÊÿÊÿÌÿ¿ÿ½ÿ»ÿµÿ²ÿ¿ÿ´ÿºÿ»ÿ¯ÿ¿ÿ½ÿ¸ÿÁÿ¼ÿ«ÿÍÿÃÿÆÿ¸ÿ³ÿ¾ÿÄÿ½ÿ·ÿ´ÿ±ÿ¶ÿÂÿÁÿ¾ÿÄÿ³ÿ­ÿÈÿÉÿ»ÿÄÿÂÿÅÿºÿ¶ÿ¬ÿ¢ÿ¯ÿ³ÿ¶ÿ´ÿ»ÿÌÿÂÿ¾ÿ¹ÿ±ÿ²ÿ²ÿ±ÿ¯ÿ¶ÿÃÿ¿ÿªÿ´ÿ½ÿ²ÿ¸ÿ¹ÿ°ÿÈÿ½ÿºÿ¸ÿ´ÿÈÿ·ÿ½ÿÀÿÂÿÂÿÄÿ½ÿºÿ²ÿ¨ÿ°ÿ»ÿ¾ÿ¸ÿ«ÿ³ÿÃÿÄÿ¸ÿÊÿÉÿµÿ¾ÿ¿ÿÇÿ´ÿ¾ÿ«ÿ¾ÿ­ÿºÿ»ÿ®ÿÄÿ½ÿ»ÿµÿ¸ÿ¾ÿ¿ÿÁÿÅÿÃÿÄÿ·ÿªÿ°ÿ´ÿµÿ·ÿ³ÿ¸ÿÀÿ¹ÿºÿÃÿ¿ÿ¸ÿ¹ÿ·ÿ½ÿ¹ÿ·ÿÈÿ¹ÿ¹ÿÃÿ¼ÿÄÿ½ÿÂÿ·ÿ¼ÿÈÿ½ÿ½ÿÂÿ·ÿ²ÿ´ÿ¹ÿ¼ÿÂÿËÿ¿ÿµÿ´ÿ¾ÿºÿ®ÿ¹ÿÀÿÃÿÂÿºÿÊÿÉÿ­ÿ¶ÿÛÿÅÿ§ÿÀÿ¹ÿ½ÿÆÿÆÿÆÿ´ÿ»ÿ¿ÿ»ÿÀÿ¶ÿºÿ»ÿ±ÿ´ÿÀÿ¿ÿ±ÿ³ÿ¹ÿ¶ÿ³ÿ°ÿ¸ÿºÿÈÿ¾ÿÅÿÃÿ´ÿ¬ÿ¹ÿ¶ÿºÿ¹ÿ³ÿ®ÿÄÿÆÿºÿ¿ÿµÿ·ÿ¹ÿÄÿÂÿºÿ´ÿ²ÿÆÿÆÿ¾ÿ¾ÿ¸ÿ¯ÿ¯ÿ¾ÿÁÿ¿ÿµÿ·ÿ¼ÿÂÿ®ÿÀÿ¨ÿ¨ÿ¯ÿ¼ÿ ÿÄÿ±ÿÅÿ§ÿµÿ¸ÿ·ÿ¿ÿÆÿÄÿ¼ÿÆÿ¿ÿÉÿ¹ÿ¸ÿ¾ÿ³ÿºÿ°ÿ«ÿ¼ÿ¾ÿºÿ½ÿ¾ÿ¸ÿµÿ½ÿ¿ÿ¼ÿÀÿÁÿ¾ÿÁÿ¼ÿÈÿ¸ÿÈÿ«ÿ²ÿ½ÿÈÿºÿ¹ÿºÿËÿ¶ÿ¹ÿÅÿ¿ÿ·ÿ»ÿ¿ÿ­ÿ½ÿ»ÿ¹ÿ¸ÿ·ÿÀÿ³ÿ¹ÿºÿ¸ÿ°ÿ²ÿÀÿÄÿÄÿ½ÿ»ÿÅÿ¾ÿ¸ÿ¼ÿ±ÿ¶ÿ¶ÿÅÿ³ÿ´ÿ·ÿ´ÿ·ÿ¶ÿ®ÿ¢ÿÿÆÿ¤ÿ§ÿ¾ÿ°ÿªÿ«ÿ¹ÿ¦ÿ°ÿÅÿÃÿ¼ÿÄÿ¯ÿ©ÿ²ÿ°ÿ½ÿ¸ÿ¹ÿºÿ³ÿ¹ÿ½ÿ¹ÿ¿ÿÃÿÀÿ¿ÿÁÿ¶ÿ©ÿ³ÿ½ÿ´ÿ¹ÿÅÿ·ÿ±ÿ¾ÿ­ÿ³ÿ¹ÿ¼ÿÈÿ¿ÿºÿÆÿÅÿÄÿÄÿ±ÿ±ÿ¬ÿ«ÿ¶ÿ»ÿµÿ¯ÿ½ÿ¼ÿ»ÿ¾ÿÀÿ»ÿ¾ÿ¶ÿ¸ÿ¹ÿ¸ÿ¼ÿ½ÿ¹ÿ¾ÿÅÿÃÿÄÿ»ÿ±ÿ¼ÿ·ÿ¶ÿºÿµÿ¸ÿ½ÿ¶ÿ³ÿ­ÿ¹ÿ³ÿÄÿÁÿ¼ÿ²ÿÀÿÅÿÅÿ³ÿ´ÿ¾ÿ¾ÿÅÿ¼ÿÂÿ¼ÿÆÿÂÿ±ÿ¶ÿªÿ³ÿ¿ÿ¿ÿÅÿÉÿ¿ÿ½ÿÄÿÈÿ¾ÿÀÿÀÿ¿ÿ¾ÿ¶ÿÁÿÄÿÇÿÈÿºÿ¿ÿ¿ÿ¿ÿºÿ¸ÿ°ÿ¬ÿ±ÿ´ÿ®ÿÀÿ´ÿ¸ÿªÿ¶ÿ¥ÿÁÿ´ÿ¿ÿ©ÿÆÿ®ÿºÿ»ÿ°ÿÑÿ¸ÿÃÿÊÿ¬ÿÅÿºÿ§ÿºÿÃÿ»ÿµÿ±ÿ¼ÿÅÿÀÿÀÿ×ÿÚÿÁÿ½ÿÈÿÅÿ¾ÿ´ÿ²ÿÄÿÂÿ¹ÿ½ÿÊÿÃÿ¸ÿ·ÿµÿÃÿ½ÿ±ÿ´ÿ¼ÿÂÿÁÿÇÿÐÿ·ÿµÿ¶ÿ®ÿÆÿ´ÿ±ÿ½ÿÏÿ³ÿ¹ÿ¼ÿÀÿ»ÿÇÿÂÿ¶ÿ¸ÿ¯ÿ¿ÿ¼ÿºÿÄÿ¼ÿ¯ÿ¯ÿµÿ°ÿ¸ÿµÿ²ÿºÿ±ÿ²ÿ¼ÿ·ÿ¯ÿ¿ÿÂÿ¸ÿ»ÿ¬ÿµÿ·ÿ·ÿ¹ÿÀÿ´ÿ¿ÿÆÿµÿ¿ÿÏÿ½ÿµÿ¼ÿ·ÿÀÿ´ÿ»ÿÀÿ¹ÿ±ÿ¿ÿÃÿ·ÿ¿ÿÌÿÁÿ²ÿ¸ÿ¸ÿ½ÿ·ÿ¶ÿ¼ÿÁÿ»ÿ±ÿ¼ÿÁÿ²ÿ¨ÿ°ÿÂÿÄÿ·ÿ¿ÿÁÿ·ÿÁÿ½ÿ½ÿÈÿ¿ÿÄÿ¿ÿ½ÿ³ÿ³ÿ¸ÿ¦ÿ¯ÿ¶ÿÄÿ©ÿ®ÿ¦ÿ­ÿËÿ¼ÿÂÿ½ÿºÿÂÿµÿ³ÿ¨ÿÀÿ±ÿ¹ÿ¾ÿ©ÿºÿÅÿÀÿºÿ¹ÿÂÿ¶ÿ±ÿ´ÿ¸ÿÁÿÀÿ¿ÿ½ÿ²ÿ²ÿ»ÿ¸ÿ¶ÿµÿ®ÿ½ÿÇÿ¸ÿÃÿÎÿ·ÿ´ÿ­ÿ¶ÿ½ÿ´ÿ¦ÿ·ÿµÿÊÿ¿ÿ·ÿ¥ÿºÿÊÿ®ÿ³ÿ°ÿ¥ÿ«ÿÆÿÍÿÌÿºÿÌÿ´ÿ¿ÿÃÿ­ÿ·ÿ¨ÿ¥ÿ§ÿ¤ÿÿ§ÿÀÿÈÿÇÿÎÿÎÿÃÿ¾ÿ¶ÿ¯ÿºÿµÿªÿ¯ÿ«ÿ¾ÿ¿ÿÂÿ·ÿ¹ÿÅÿÁÿÆÿ¿ÿÃÿÆÿ­ÿ½ÿ³ÿÂÿÿ¸ÿ´ÿºÿ´ÿ´ÿ³ÿ¼ÿ¯ÿ¾ÿ¾ÿ¹ÿÉÿ»ÿ¿ÿÌÿ³ÿ¶ÿµÿ²ÿ¯ÿ¬ÿ±ÿ³ÿ·ÿ¶ÿµÿ¾ÿ¹ÿ¯ÿ±ÿ¬ÿ´ÿ¾ÿ¼ÿ³ÿ³ÿºÿ­ÿ£ÿ°ÿ½ÿ¿ÿ»ÿ¼ÿ²ÿ¼ÿ¼ÿ²ÿÈÿÁÿ»ÿºÿ¾ÿÉÿ¼ÿ´ÿ·ÿ±ÿºÿÈÿ½ÿ¼ÿ»ÿÃÿ»ÿ¸ÿÁÿËÿ¹ÿ´ÿ¼ÿµÿ±ÿºÿ½ÿ¹ÿ¿ÿ¼ÿ±ÿ¶ÿ¿ÿÅÿ¿ÿ¸ÿÃÿ³ÿ¾ÿ£ÿÀÿÎÿ­ÿ¶ÿ²ÿ¢ÿ»ÿËÿ¿ÿÇÿ¥ÿÈÿ¹ÿ»ÿÈÿÄÿÄÿ·ÿ¸ÿÀÿÄÿ¸ÿ¹ÿºÿÿ¤ÿ¸ÿÂÿ¾ÿ·ÿ¿ÿÅÿ·ÿ¥ÿ©ÿ¶ÿ¶ÿ¹ÿÆÿºÿ¿ÿÀÿ»ÿ°ÿ¯ÿ¿ÿ¯ÿ¼ÿ¾ÿÀÿÇÿµÿµÿ²ÿ³ÿ¼ÿ¿ÿ¸ÿÂÿÆÿ±ÿ¼ÿ·ÿ°ÿ½ÿÈÿµÿ­ÿ¶ÿ¸ÿ¶ÿÀÿÂÿÃÿÊÿ¹ÿ¸ÿÉÿÄÿÀÿÃÿÁÿ·ÿ·ÿµÿ¿ÿ¸ÿ±ÿÖÿÍÿ¹ÿÁÿÃÿ·ÿÃÿËÿ±ÿ³ÿ³ÿÁÿÀÿÉÿÈÿ´ÿ¼ÿ¼ÿÊÿÃÿ½ÿ±ÿ¹ÿ¿ÿÆÿÄÿºÿ»ÿ¹ÿ²ÿ³ÿµÿ³ÿ±ÿ²ÿ±ÿ´ÿ®ÿÀÿ¿ÿÃÿÅÿÂÿÇÿÃÿÌÿ¶ÿ»ÿ²ÿ¿ÿÇÿ½ÿ®ÿ½ÿ·ÿÄÿÁÿ¹ÿ¸ÿ²ÿ·ÿºÿ¿ÿÁÿ»ÿÀÿ½ÿ´ÿ±ÿ®ÿ¸ÿÁÿ¹ÿ½ÿÈÿÃÿ±ÿ¹ÿ´ÿ¹ÿ®ÿ¾ÿ³ÿ¸ÿºÿ»ÿ¯ÿºÿÍÿ¹ÿÅÿÊÿÄÿÀÿ¶ÿ´ÿ´ÿ±ÿ³ÿÁÿ½ÿ½ÿ¾ÿ¹ÿ·ÿ²ÿ·ÿ¾ÿ°ÿ²ÿ½ÿ¹ÿ¹ÿ²ÿ½ÿÀÿËÿ¼ÿ°ÿµÿ®ÿ¶ÿ³ÿÒÿÀÿÿ·ÿ½ÿ¼ÿ²ÿ¸ÿ¬ÿ³ÿ¾ÿºÿ»ÿ½ÿ´ÿ«ÿ©ÿµÿ»ÿµÿ¹ÿ¾ÿºÿÈÿÃÿÁÿ«ÿ¹ÿ·ÿ²ÿ­ÿ·ÿ³ÿ«ÿ°ÿ¯ÿ¢ÿ®ÿ©ÿ¬ÿ·ÿ½ÿÀÿ²ÿ­ÿ¸ÿÇÿ¼ÿºÿÈÿÄÿµÿ¦ÿ¤ÿ²ÿ±ÿ®ÿ²ÿ´ÿ´ÿ¯ÿ¬ÿ´ÿ¯ÿÄÿ¾ÿ¼ÿ·ÿ½ÿ»ÿÉÿ¿ÿÈÿÃÿÎÿ¾ÿÇÿÅÿ±ÿºÿ¿ÿÁÿÆÿ½ÿ½ÿ¿ÿ®ÿ¦ÿ¶ÿÎÿ»ÿ±ÿÃÿ³ÿ±ÿ¸ÿ³ÿÂÿµÿºÿ½ÿ»ÿ®ÿ±ÿ¯ÿ¸ÿ½ÿ¾ÿ»ÿ¼ÿ»ÿ¼ÿÄÿ¿ÿ¹ÿ¿ÿ¸ÿ°ÿ¨ÿ©ÿ«ÿÁÿ·ÿ«ÿ·ÿ°ÿ¯ÿ´ÿ½ÿÇÿÒÿÉÿ¿ÿ´ÿºÿ»ÿ¼ÿ¿ÿ¸ÿÆÿÇÿ¼ÿÄÿÀÿ¾ÿÄÿ¯ÿ©ÿ¥ÿ£ÿ²ÿ¾ÿ¶ÿ¦ÿ¾ÿ´ÿ¯ÿÂÿÐÿ¾ÿ¼ÿ·ÿ¼ÿÀÿ³ÿ¼ÿ¿ÿ¶ÿ½ÿÃÿÁÿÄÿÂÿ¾ÿ¾ÿ´ÿ¾ÿÅÿ¶ÿ½ÿºÿ©ÿ¯ÿÅÿ²ÿ¹ÿ¯ÿÈÿ¿ÿµÿ¶ÿ·ÿ»ÿ¿ÿÀÿ½ÿ´ÿ´ÿÂÿ¼ÿ®ÿ£ÿ©ÿ·ÿ³ÿÀÿ¶ÿ´ÿ¾ÿºÿ´ÿ¶ÿµÿ¸ÿ¶ÿ³ÿ¶ÿ»ÿºÿ°ÿ¯ÿµÿ³ÿ®ÿ©ÿ»ÿ´ÿÁÿ¹ÿÆÿºÿ¬ÿ·ÿ¤ÿ¼ÿ²ÿÃÿ¼ÿ¹ÿ¹ÿÀÿ¿ÿ·ÿ²ÿ®ÿ®ÿ¾ÿ½ÿ«ÿ´ÿºÿ±ÿºÿËÿÅÿ¬ÿµÿÀÿÅÿÈÿÅÿ´ÿ¹ÿ¿ÿ¼ÿ½ÿºÿ®ÿ¬ÿ¾ÿÇÿºÿ°ÿ²ÿ¬ÿ·ÿÐÿ¿ÿ´ÿ«ÿ¨ÿ²ÿ½ÿ»ÿ¾ÿ³ÿ¬ÿ³ÿºÿ»ÿ·ÿ²ÿ·ÿ¾ÿ·ÿ®ÿ¡ÿ±ÿ½ÿ§ÿÄÿ·ÿÁÿ²ÿ£ÿ¸ÿ¿ÿ¼ÿ²ÿ¶ÿ½ÿ´ÿ¯ÿ¸ÿÀÿ¶ÿ³ÿ²ÿ¯ÿºÿ¹ÿ·ÿ¼ÿ³ÿ®ÿ±ÿ´ÿÂÿÁÿ´ÿµÿ¾ÿ¾ÿ¿ÿÂÿ¾ÿ¼ÿ¿ÿ¾ÿÀÿ±ÿ¹ÿ±ÿ¦ÿ±ÿ½ÿÈÿ¿ÿÃÿÃÿÇÿÃÿµÿ±ÿ¹ÿ¼ÿ¶ÿÇÿÂÿ»ÿÈÿÊÿ¶ÿ³ÿ½ÿ¿ÿÀÿ²ÿ²ÿ¹ÿ¿ÿ»ÿ·ÿ¹ÿ¾ÿ½ÿ²ÿ»ÿ±ÿ¢ÿ¿ÿÏÿ¹ÿ°ÿËÿÆÿµÿºÿÅÿ·ÿ¹ÿ¿ÿÂÿÇÿµÿ»ÿ¶ÿ·ÿÂÿÇÿÅÿ­ÿ³ÿÂÿ¿ÿ»ÿ½ÿµÿµÿÂÿÃÿ¼ÿ»ÿ³ÿ±ÿ²ÿ°ÿ¶ÿ¯ÿ¿ÿ­ÿÉÿ³ÿ¬ÿ·ÿ¸ÿ´ÿ¶ÿ¸ÿºÿ¿ÿ¶ÿ¹ÿ¸ÿ·ÿÃÿ¹ÿ¼ÿÄÿ¹ÿ³ÿÁÿ·ÿ´ÿ²ÿ³ÿºÿ²ÿ­ÿ«ÿ·ÿºÿÃÿÊÿ³ÿ»ÿ·ÿÆÿ¾ÿ°ÿ¯ÿ´ÿÂÿÇÿ¾ÿ¹ÿ©ÿ¤ÿ½ÿ·ÿ¾ÿ­ÿ­ÿ¹ÿÆÿÀÿÂÿÇÿÇÿ¹ÿ®ÿ·ÿ²ÿ«ÿ´ÿ±ÿÀÿÌÿÃÿ¸ÿ½ÿÁÿ²ÿ·ÿ¼ÿ¸ÿ½ÿ¾ÿÀÿÂÿ°ÿ»ÿ·ÿ´ÿÀÿ±ÿ²ÿ¿ÿµÿ®ÿ·ÿ¹ÿ´ÿ´ÿ³ÿ¸ÿ¸ÿÉÿÄÿ½ÿºÿ³ÿ°ÿ°ÿ³ÿ­ÿ®ÿ¹ÿÀÿ½ÿ®ÿ»ÿ²ÿ­ÿ¤ÿ¸ÿ²ÿµÿµÿ°ÿµÿÀÿÈÿÄÿ·ÿ²ÿ¯ÿ½ÿ¥ÿ´ÿ¾ÿ·ÿ´ÿ³ÿ¸ÿ½ÿ¸ÿ¸ÿ¼ÿ¯ÿ·ÿ¥ÿ¾ÿ»ÿÂÿ±ÿ­ÿ²ÿ°ÿ¤ÿ­ÿ³ÿ¯ÿ´ÿ°ÿºÿ¾ÿªÿ´ÿ¶ÿ¾ÿ¿ÿÀÿ»ÿ¹ÿµÿµÿ¾ÿ¸ÿ§ÿ±ÿÁÿªÿ¸ÿÈÿ¿ÿµÿ´ÿ¾ÿÂÿÁÿÀÿ±ÿ®ÿÇÿÃÿ·ÿ©ÿ¹ÿµÿ·ÿ·ÿ¿ÿ¾ÿ·ÿ¹ÿ¶ÿ¶ÿÁÿªÿµÿ¿ÿ×ÿÀÿ½ÿ¼ÿ¾ÿ¿ÿ·ÿ°ÿ§ÿ´ÿ»ÿ·ÿ·ÿ½ÿ»ÿ¶ÿºÿ¿ÿ¼ÿµÿ±ÿ¿ÿ±ÿ¿ÿ¶ÿªÿ·ÿÀÿ¶ÿ©ÿ­ÿ³ÿ±ÿµÿºÿ´ÿ¼ÿ¹ÿµÿ²ÿ®ÿ±ÿ½ÿ¶ÿªÿ²ÿ·ÿÃÿ²ÿ¿ÿµÿÂÿ»ÿ¹ÿ½ÿÃÿÃÿºÿ¸ÿ¸ÿ¼ÿÃÿ»ÿ¯ÿ©ÿ´ÿ«ÿ¯ÿ¶ÿ®ÿ«ÿ±ÿ®ÿ¼ÿ¿ÿ²ÿ­ÿ¶ÿ¸ÿ¹ÿµÿ²ÿ·ÿºÿºÿÆÿ³ÿ¸ÿÁÿ·ÿ±ÿ²ÿµÿ·ÿ´ÿ®ÿ«ÿ¹ÿ«ÿ¾ÿ»ÿ®ÿ«ÿ´ÿ¹ÿ¶ÿ·ÿÂÿ¼ÿ¿ÿÐÿ¸ÿ´ÿ½ÿÄÿÀÿ½ÿÃÿÅÿ³ÿºÿ¾ÿÐÿËÿ¹ÿ·ÿ·ÿ½ÿ¿ÿªÿ³ÿ´ÿ¾ÿ¸ÿ²ÿ¼ÿÄÿÅÿÄÿÃÿÀÿ®ÿ±ÿÑÿÆÿÀÿ»ÿ¶ÿ¹ÿºÿºÿËÿÑÿ·ÿ¹ÿ©ÿµÿ¼ÿÀÿ¾ÿ¼ÿÁÿ¿ÿ´ÿ·ÿ´ÿ°ÿÄÿÁÿÅÿÃÿ»ÿ½ÿÂÿÆÿ¿ÿ¼ÿÃÿÎÿÏÿÄÿÂÿÁÿ½ÿÃÿ¹ÿÄÿºÿ»ÿÁÿÀÿ¾ÿ»ÿ¹ÿ½ÿ¿ÿÍÿÿ²ÿºÿ¾ÿ¾ÿ¹ÿ¾ÿÌÿÏÿÀÿÁÿ¶ÿµÿ³ÿµÿ»ÿÁÿ¾ÿ«ÿÁÿ·ÿ°ÿµÿ¤ÿ§ÿ­ÿ«ÿªÿ­ÿ¼ÿ³ÿ´ÿµÿ­ÿ©ÿ®ÿ³ÿ¶ÿ¶ÿ¼ÿÿ¢ÿ²ÿ·ÿµÿ©ÿÿ¡ÿ¯ÿ§ÿ£ÿ´ÿµÿ»ÿ±ÿ§ÿ«ÿ«ÿ®ÿ±ÿÿ¯ÿºÿ³ÿ©ÿ§ÿ©ÿ±ÿ·ÿ¿ÿ¯ÿ¶ÿ¨ÿ¥ÿ©ÿ©ÿ¶ÿ¼ÿÅÿ¶ÿ°ÿ´ÿ°ÿ§ÿ§ÿ±ÿªÿ£ÿªÿ»ÿ×ÿÍÿ¶ÿ¯ÿ²ÿ±ÿ¶ÿ©ÿ¿ÿ²ÿ¸ÿ½ÿ¿ÿ¾ÿºÿ³ÿÂÿ¸ÿ©ÿÆÿÆÿ¿ÿÀÿ¹ÿ¹ÿÇÿ·ÿÁÿÂÿ¿ÿ¾ÿºÿ¶ÿ¹ÿ¸ÿ¹ÿÆÿÁÿ»ÿºÿÄÿÐÿÐÿÍÿ¿ÿÈÿºÿ®ÿ´ÿºÿ¸ÿ·ÿ¶ÿ³ÿ¶ÿÁÿ¯ÿ¹ÿÅÿ¿ÿ±ÿ´ÿ½ÿºÿ¿ÿ¼ÿ§ÿ´ÿÃÿ¿ÿºÿ¾ÿÄÿÄÿ¼ÿºÿ»ÿµÿ»ÿÀÿºÿÃÿ¿ÿ­ÿ·ÿ¹ÿ¸ÿ¹ÿ½ÿÇÿËÿ¸ÿ¹ÿËÿÄÿÆÿ¸ÿ¶ÿ½ÿ¼ÿ¸ÿÄÿÃÿ³ÿ±ÿ°ÿ¶ÿÂÿºÿ³ÿ¶ÿ£ÿ¡ÿ¿ÿ³ÿ¹ÿ¾ÿ½ÿ¼ÿ¼ÿ¿ÿ¿ÿµÿ¾ÿ¾ÿ¾ÿÄÿ·ÿ¶ÿÁÿÁÿµÿ¿ÿ¿ÿ»ÿÀÿ¶ÿ¼ÿ¶ÿ¼ÿ¾ÿ¸ÿ¼ÿ½ÿÅÿÀÿ¾ÿ³ÿÀÿÃÿ»ÿÀÿÇÿ·ÿ²ÿ®ÿÉÿ½ÿÊÿ±ÿÆÿÆÿµÿºÿ½ÿ¿ÿÅÿËÿÆÿÂÿ²ÿ¯ÿ¼ÿÆÿÂÿÀÿ¶ÿ­ÿ¯ÿÃÿºÿµÿ²ÿ²ÿ½ÿÇÿÂÿÂÿÆÿ½ÿ¹ÿÆÿÄÿºÿ¾ÿ»ÿ·ÿÀÿ½ÿ¾ÿ±ÿ¾ÿÉÿ°ÿÑÿÝÿÉÿ·ÿ¸ÿÁÿºÿ´ÿÊÿ±ÿ¸ÿ¿ÿ¶ÿ±ÿºÿ¼ÿµÿ¾ÿÅÿ²ÿÂÿÂÿ®ÿ½ÿ¬ÿ²ÿ·ÿ´ÿ»ÿÁÿÁÿ¼ÿ·ÿ¾ÿ»ÿ¸ÿ³ÿ³ÿ¾ÿÇÿÆÿ¿ÿ¯ÿºÿ¦ÿ·ÿ±ÿ¼ÿµÿ²ÿ¹ÿ½ÿ´ÿ³ÿÅÿºÿ½ÿÇÿ°ÿ¿ÿ¹ÿ¸ÿ¸ÿ»ÿºÿµÿ¼ÿ²ÿÊÿÉÿÇÿ¾ÿÁÿ¬ÿ½ÿÁÿ±ÿ±ÿ¾ÿÂÿÅÿÉÿ¹ÿ¶ÿ·ÿÃÿÄÿ¿ÿ¿ÿÁÿÁÿ¼ÿ¾ÿÂÿ¿ÿ¿ÿ¾ÿ¿ÿµÿ»ÿÄÿÅÿ¶ÿ©ÿ´ÿÄÿÁÿÔÿ»ÿÌÿ§ÿËÿ¾ÿ½ÿ½ÿÁÿ¾ÿ¹ÿÃÿÂÿ»ÿºÿÃÿ·ÿ·ÿºÿÇÿ¹ÿ®ÿ­ÿ¹ÿ¿ÿ¯ÿ·ÿÆÿºÿºÿ°ÿÁÿ¸ÿ²ÿ¦ÿ²ÿÀÿ½ÿ¹ÿ¸ÿÀÿ¾ÿ·ÿ»ÿ¬ÿÃÿºÿ³ÿÅÿÌÿ½ÿºÿ¿ÿ»ÿÉÿÅÿ­ÿÂÿ½ÿÆÿÀÿºÿ¸ÿ§ÿªÿ·ÿ¾ÿÁÿµÿµÿ½ÿ¸ÿ¹ÿÈÿ¹ÿ¬ÿ³ÿ¼ÿÆÿÃÿ´ÿ´ÿÁÿ¿ÿ¾ÿ¿ÿÄÿºÿ¿ÿ¿ÿ¸ÿ°ÿ¦ÿ¶ÿ½ÿ½ÿ¹ÿ±ÿºÿÅÿºÿ¾ÿ¸ÿ¾ÿÀÿ¿ÿÁÿÀÿµÿ»ÿ»ÿ´ÿ½ÿËÿÉÿ¼ÿ¼ÿÅÿ¸ÿÁÿÆÿ¯ÿÂÿºÿ¹ÿ¾ÿ¸ÿÄÿÒÿ½ÿºÿÅÿ²ÿ°ÿ°ÿ´ÿ»ÿ»ÿ¸ÿ´ÿ¶ÿÂÿ¹ÿºÿÈÿÄÿ»ÿªÿ¹ÿÄÿÉÿ·ÿ³ÿÃÿ»ÿ¸ÿ¾ÿºÿ½ÿÀÿºÿºÿ¿ÿ¾ÿ»ÿ¸ÿÇÿ¿ÿ³ÿÄÿ¼ÿ¸ÿ©ÿ®ÿºÿÃÿ¼ÿºÿ¼ÿ·ÿÂÿÇÿÀÿ¿ÿ­ÿ¬ÿ½ÿÁÿ¼ÿ¿ÿ¿ÿÂÿ»ÿ·ÿ»ÿ¸ÿ¹ÿÅÿÅÿ´ÿÀÿ«ÿ·ÿ³ÿ¾ÿÆÿ´ÿ°ÿ¶ÿ¾ÿÀÿ»ÿ²ÿ¯ÿ¹ÿÂÿ¿ÿ¹ÿ¼ÿ¼ÿÂÿ½ÿÆÿ²ÿ»ÿ¹ÿ¿ÿ³ÿºÿ½ÿ»ÿ±ÿ²ÿÈÿÅÿÃÿÂÿÂÿÏÿ¸ÿÑÿ½ÿºÿÃÿÄÿÊÿÌÿÃÿ¶ÿÃÿ¾ÿ²ÿÄÿÆÿºÿ¹ÿºÿÂÿÅÿËÿ³ÿ²ÿ¥ÿÀÿ¯ÿ²ÿ¸ÿ¼ÿ²ÿ¯ÿ¶ÿ¹ÿµÿ°ÿ¹ÿ³ÿ±ÿ²ÿ³ÿ©ÿ¬ÿ±ÿ¯ÿ­ÿ¯ÿ­ÿ°ÿ·ÿ¿ÿ¼ÿ´ÿºÿ¾ÿ·ÿ´ÿªÿ®ÿ¼ÿ­ÿ¿ÿËÿÂÿ¸ÿ°ÿ¹ÿÉÿ¾ÿ´ÿ§ÿ¤ÿ«ÿµÿ¿ÿ¹ÿ¨ÿ­ÿ¶ÿ¼ÿ¬ÿÀÿ¶ÿ±ÿ¹ÿ¼ÿ¶ÿ®ÿ³ÿ°ÿªÿ³ÿ¸ÿ¯ÿ«ÿ·ÿÉÿÆÿ·ÿ¿ÿÁÿ²ÿ£ÿ°ÿ¼ÿÁÿ¯ÿ­ÿ¹ÿªÿªÿ±ÿ´ÿ»ÿ¯ÿ¡ÿ®ÿºÿ³ÿ³ÿ¹ÿ¯ÿ®ÿ¯ÿµÿÃÿ³ÿÈÿÁÿ¬ÿ´ÿ¸ÿÀÿ¼ÿ¶ÿÃÿ·ÿ¯ÿ´ÿÁÿÆÿ¼ÿ¸ÿÃÿÇÿ¿ÿÉÿÁÿ¨ÿÉÿÀÿÇÿ¿ÿÆÿÀÿ¤ÿ½ÿ¿ÿºÿ¬ÿ»ÿÄÿÂÿ·ÿºÿÉÿÇÿ¹ÿ®ÿ±ÿ½ÿ¹ÿ¸ÿÅÿ¶ÿ©ÿ»ÿ½ÿºÿ¸ÿ¹ÿ¼ÿ¬ÿ±ÿ²ÿ²ÿ³ÿºÿ¼ÿµÿ·ÿÂÿÃÿºÿ¯ÿ®ÿ®ÿ»ÿÌÿµÿ¾ÿ«ÿ¾ÿ¾ÿÆÿÃÿ¬ÿ·ÿ´ÿÁÿ¿ÿ¹ÿ°ÿ»ÿÃÿÀÿºÿ»ÿÃÿÅÿÃÿ¾ÿ»ÿ¬ÿ¶ÿ«ÿ­ÿ´ÿµÿÅÿÐÿ½ÿ±ÿ¾ÿÁÿ¾ÿ±ÿ³ÿ«ÿ¢ÿ·ÿ·ÿºÿÊÿ»ÿ©ÿ¶ÿ¹ÿ¸ÿ»ÿ±ÿ½ÿÁÿ¼ÿ¿ÿ³ÿÀÿÅÿ´ÿÊÿ²ÿ»ÿÀÿµÿµÿºÿ½ÿÆÿÁÿ¶ÿ°ÿºÿ¿ÿ¹ÿ³ÿ¬ÿµÿ³ÿ³ÿºÿ¹ÿ½ÿ¬ÿ³ÿÅÿ·ÿ·ÿªÿ¹ÿ­ÿ«ÿ¡ÿ¬ÿµÿ«ÿ«ÿÅÿÀÿ¼ÿ®ÿ©ÿ½ÿÅÿÁÿ¼ÿ°ÿ¯ÿ¾ÿ½ÿ¶ÿ·ÿÂÿÀÿ«ÿÁÿ»ÿ·ÿÆÿ¿ÿÅÿ»ÿ²ÿÉÿ¹ÿ²ÿ¾ÿÀÿÄÿµÿ±ÿ·ÿ³ÿ¹ÿÁÿ¾ÿºÿ¬ÿªÿ½ÿ¼ÿºÿÁÿÐÿÆÿ´ÿ³ÿ³ÿ°ÿ·ÿ´ÿÂÿ¿ÿ°ÿ¶ÿ´ÿÁÿÌÿºÿÃÿ¾ÿºÿÂÿÁÿÀÿ¾ÿÄÿÆÿ¸ÿ¨ÿ¨ÿ²ÿ±ÿ²ÿ·ÿ¿ÿÆÿ¼ÿÂÿÊÿ½ÿÊÿÁÿ³ÿ¸ÿ²ÿÁÿÆÿµÿ»ÿ·ÿµÿÄÿÂÿÄÿ½ÿ¶ÿÁÿÀÿ½ÿ¿ÿµÿ´ÿ¸ÿ°ÿµÿÀÿ½ÿÁÿ½ÿ±ÿ¶ÿ¿ÿ¿ÿÁÿÆÿ°ÿ²ÿÂÿÈÿÎÿ¶ÿ­ÿªÿµÿ¿ÿ­ÿµÿÅÿ½ÿ¾ÿÀÿºÿ½ÿ¿ÿ½ÿºÿ·ÿºÿ·ÿµÿ¶ÿÁÿÊÿ¼ÿ¾ÿÄÿ¼ÿ¶ÿ¯ÿ¸ÿ»ÿÉÿ¸ÿÂÿÅÿ»ÿ®ÿÁÿ´ÿÄÿ¿ÿ¬ÿÀÿÄÿÈÿÇÿ¸ÿ¶ÿ½ÿ¶ÿ·ÿ¿ÿÆÿÎÿÅÿ»ÿ¾ÿÅÿÄÿ¿ÿÅÿÁÿ·ÿºÿµÿÄÿ¸ÿ®ÿÃÿÉÿ»ÿ¸ÿÂÿ¶ÿ·ÿ²ÿÌÿ¬ÿáÿËÿ·ÿ¾ÿ½ÿ´ÿËÿ¶ÿ¸ÿ­ÿ³ÿÀÿÀÿ¾ÿ½ÿ¿ÿºÿ´ÿ°ÿºÿÀÿÃÿËÿÆÿµÿ¸ÿÉÿÂÿ·ÿ¸ÿ½ÿ³ÿ»ÿ·ÿÄÿ¼ÿÅÿÅÿ´ÿ¹ÿÁÿÄÿ´ÿ¹ÿÅÿÄÿÈÿ»ÿ¹ÿ·ÿ¬ÿ¸ÿ·ÿ·ÿ½ÿ»ÿ¿ÿºÿ»ÿ·ÿ·ÿ¶ÿ»ÿ±ÿ¶ÿÅÿÀÿÀÿ»ÿ°ÿ¶ÿ¾ÿºÿ¦ÿ­ÿ¿ÿ·ÿÀÿ·ÿ¹ÿÂÿºÿ·ÿ·ÿ¸ÿÁÿ½ÿÃÿ¹ÿ½ÿ¿ÿ°ÿ±ÿÿ±ÿ·ÿ¶ÿ¿ÿ¸ÿËÿÍÿÁÿ¹ÿµÿ«ÿµÿºÿ·ÿ¾ÿºÿ­ÿ¸ÿÉÿÂÿ¾ÿÄÿ¿ÿÂÿÀÿ±ÿ´ÿ¯ÿ¯ÿÄÿÈÿ¸ÿµÿºÿ¶ÿ±ÿÃÿÂÿ¿ÿÉÿ±ÿÉÿÁÿÆÿ¸ÿ»ÿ´ÿ·ÿºÿ¼ÿÀÿ¸ÿºÿÁÿºÿ°ÿ´ÿ¾ÿÂÿÄÿ»ÿ³ÿ¹ÿ½ÿ½ÿ»ÿ¶ÿ½ÿÃÿÅÿÌÿÃÿ¹ÿ³ÿµÿºÿ¸ÿµÿ¾ÿ¾ÿÁÿ°ÿªÿ´ÿÄÿÃÿÀÿ¸ÿ·ÿÀÿÃÿ·ÿ¸ÿµÿÀÿÅÿÃÿ²ÿ·ÿ¹ÿÇÿ»ÿ°ÿ±ÿ¹ÿ½ÿ¿ÿ¾ÿ»ÿÁÿ¹ÿ½ÿÇÿÌÿ¶ÿ¨ÿ²ÿ¸ÿµÿµÿ¹ÿ°ÿ°ÿ¿ÿÁÿ¯ÿµÿ·ÿ³ÿ·ÿÇÿÌÿ³ÿ·ÿÄÿ´ÿ¶ÿ°ÿ¸ÿÁÿªÿ ÿÃÿ»ÿÂÿÇÿÆÿÀÿÂÿ«ÿ¯ÿ¦ÿÁÿ¯ÿ°ÿ½ÿ¿ÿ³ÿ²ÿ¼ÿÁÿªÿ¦ÿ¸ÿÂÿÅÿÍÿÄÿ¸ÿ¸ÿ²ÿ®ÿªÿ®ÿµÿ±ÿµÿ»ÿ¸ÿ½ÿ¿ÿ¶ÿÇÿÒÿÃÿ¿ÿºÿ²ÿ°ÿ¶ÿÀÿ©ÿ¸ÿ§ÿªÿ³ÿ³ÿ¿ÿºÿ°ÿ¸ÿ¾ÿ¿ÿ®ÿ¹ÿÃÿ¾ÿ½ÿ´ÿÉÿ½ÿ°ÿ»ÿÌÿ·ÿ¹ÿ¿ÿ³ÿµÿ®ÿ¯ÿ­ÿ­ÿ½ÿÃÿ½ÿ»ÿÃÿ½ÿ±ÿªÿ¯ÿ¿ÿ´ÿ¾ÿµÿ»ÿ±ÿ¶ÿºÿµÿÊÿ½ÿÂÿ¶ÿ·ÿÆÿÃÿ°ÿÂÿÀÿÂÿ¤ÿÂÿµÿ¨ÿ¼ÿµÿ¼ÿ¿ÿ®ÿºÿ¾ÿ¼ÿ·ÿ»ÿ¸ÿÁÿÅÿ¿ÿ¶ÿªÿµÿÌÿÃÿ¸ÿ°ÿ­ÿ¼ÿÂÿÂÿÅÿµÿ®ÿ¼ÿ°ÿ®ÿ³ÿÄÿ½ÿ³ÿµÿ¸ÿÈÿ¾ÿºÿºÿÂÿ±ÿ¹ÿ¢ÿ°ÿ¯ÿºÿ´ÿ¿ÿÅÿ¼ÿ­ÿ¯ÿÂÿ±ÿÈÿ±ÿ½ÿ­ÿ©ÿ·ÿ·ÿ¼ÿµÿ®ÿ°ÿ¶ÿºÿ¼ÿ¼ÿ®ÿ¶ÿ¿ÿ¸ÿ½ÿ¹ÿ³ÿ¹ÿ·ÿ´ÿ´ÿ¸ÿ³ÿÀÿ¼ÿ³ÿ¿ÿ¶ÿÂÿÌÿµÿºÿ¸ÿ¾ÿ·ÿ¼ÿÆÿ¿ÿ¾ÿ¯ÿ»ÿÎÿ¼ÿ·ÿ°ÿ½ÿ¿ÿ¿ÿ«ÿÇÿËÿ¸ÿ°ÿµÿ·ÿ¹ÿ´ÿ³ÿ©ÿ´ÿ«ÿµÿºÿ¥ÿ±ÿÄÿÃÿ¸ÿ°ÿ»ÿ¾ÿ°ÿ²ÿÅÿ·ÿ­ÿ²ÿÁÿÁÿÌÿ¹ÿÎÿÆÿÓÿÁÿÅÿ¾ÿ³ÿ¾ÿ²ÿÅÿ§ÿ§ÿµÿ¾ÿ¹ÿÅÿ­ÿ»ÿ¹ÿ¾ÿ·ÿ¸ÿÀÿ»ÿ¹ÿ½ÿ´ÿ·ÿ¹ÿ¿ÿ´ÿ³ÿ¯ÿ¨ÿ³ÿ°ÿ³ÿ¼ÿ±ÿ±ÿ²ÿ¯ÿ´ÿÃÿÂÿ¼ÿµÿ³ÿ³ÿ¹ÿ±ÿµÿ¾ÿÀÿ°ÿ®ÿ½ÿÀÿºÿÃÿ·ÿÀÿ³ÿ¸ÿÄÿ·ÿ¸ÿ²ÿ¼ÿÅÿÁÿ½ÿ½ÿ±ÿÄÿÀÿ¶ÿ¶ÿ½ÿºÿ»ÿÂÿ¹ÿ¹ÿ¸ÿ¶ÿÁÿÇÿ½ÿ°ÿ·ÿ¯ÿ¶ÿ¼ÿµÿ¸ÿ³ÿ¿ÿÀÿÍÿ¼ÿ±ÿ¾ÿ¼ÿ²ÿ¿ÿ¼ÿ´ÿÕÿÂÿÇÿ¿ÿ¿ÿ¸ÿÁÿÐÿÃÿ¬ÿ´ÿ®ÿ±ÿ¾ÿ³ÿ¸ÿ¸ÿºÿÄÿ¾ÿºÿ¾ÿ¾ÿ»ÿ´ÿ°ÿ±ÿ¯ÿ¯ÿºÿ½ÿ¹ÿ¸ÿÂÿÅÿÀÿ½ÿ­ÿ®ÿ¿ÿ¾ÿÅÿ¸ÿÄÿ¼ÿ»ÿÃÿÁÿ¯ÿ¼ÿÆÿ·ÿ·ÿ´ÿ¯ÿ¼ÿÄÿ»ÿ³ÿ¶ÿºÿ·ÿÆÿËÿÃÿÅÿ¼ÿ¸ÿÂÿÀÿÃÿÁÿ·ÿ»ÿ¼ÿÀÿµÿ¿ÿÇÿÆÿ¬ÿ»ÿÁÿÀÿ¼ÿ»ÿÅÿ¶ÿ¶ÿºÿ¿ÿÅÿ±ÿÀÿÂÿ«ÿ³ÿÃÿÄÿÆÿÁÿÄÿÄÿÅÿÅÿÇÿÄÿ¸ÿºÿÀÿ²ÿ®ÿ¼ÿ¶ÿ¨ÿ±ÿ½ÿ¼ÿ¸ÿ¹ÿ°ÿ¶ÿ·ÿÄÿºÿ¸ÿ²ÿ³ÿÊÿ½ÿ¼ÿ°ÿ¬ÿ²ÿ¿ÿ¸ÿ­ÿ®ÿ¹ÿÄÿÆÿ¸ÿ¼ÿ·ÿ³ÿµÿ·ÿ¹ÿºÿÄÿÆÿ¹ÿ¶ÿºÿÀÿ¼ÿÁÿµÿ²ÿ­ÿ½ÿ©ÿ«ÿ²ÿ»ÿ³ÿÂÿºÿ»ÿ¡ÿµÿÅÿÀÿ²ÿÇÿÉÿ¼ÿ¼ÿÆÿ¼ÿµÿÈÿÂÿÁÿÍÿÈÿÁÿ±ÿ­ÿÀÿ¼ÿºÿ½ÿ»ÿ»ÿ¾ÿÇÿ²ÿºÿ°ÿ°ÿ´ÿÈÿÁÿ«ÿÅÿ»ÿ¼ÿ®ÿ½ÿ´ÿ¾ÿÄÿÁÿÄÿÄÿµÿ±ÿ²ÿ³ÿÁÿÂÿ»ÿÄÿ¾ÿ³ÿ¹ÿ½ÿ¶ÿÈÿ¼ÿÅÿÃÿ»ÿ¾ÿ³ÿÂÿ°ÿ³ÿºÿ±ÿ¹ÿµÿ·ÿÅÿ ÿ©ÿºÿÂÿ¼ÿÃÿÉÿÈÿÂÿ¼ÿºÿ³ÿ´ÿ½ÿ¿ÿ´ÿ¸ÿÂÿ¶ÿ·ÿ·ÿÇÿÃÿÂÿ±ÿ¸ÿ¾ÿ¿ÿ±ÿ¼ÿÃÿÉÿºÿÄÿÊÿ¸ÿ²ÿºÿ¹ÿ¹ÿÁÿÁÿ·ÿ±ÿ·ÿºÿ¼ÿÇÿÄÿ·ÿ¸ÿÀÿÄÿÆÿ®ÿ»ÿ¹ÿÄÿÅÿ«ÿ±ÿ¹ÿ·ÿ»ÿ¹ÿ·ÿ¼ÿµÿ´ÿ¸ÿ¸ÿ·ÿµÿ²ÿªÿ­ÿ²ÿ±ÿÁÿ±ÿ®ÿ²ÿÇÿ¯ÿºÿºÿÁÿºÿ½ÿ´ÿ·ÿºÿËÿÆÿ¸ÿ«ÿ«ÿ°ÿ·ÿ¶ÿ²ÿÂÿ¸ÿÿ¦ÿ²ÿ³ÿ´ÿÃÿ·ÿ©ÿÈÿ·ÿ¿ÿ¹ÿÀÿÉÿ¿ÿ±ÿ¹ÿ´ÿ¯ÿµÿ¯ÿ³ÿÀÿÀÿ¼ÿ·ÿ¶ÿºÿ¹ÿ±ÿ´ÿºÿ­ÿËÿÁÿ¾ÿ³ÿ¸ÿ½ÿ»ÿÆÿ¿ÿ¾ÿ¿ÿ¸ÿ¹ÿ»ÿ»ÿÁÿ¼ÿ¯ÿ´ÿºÿ±ÿ¹ÿ¨ÿ©ÿÀÿ·ÿ¼ÿ¯ÿ½ÿ±ÿµÿºÿ´ÿ»ÿ¿ÿºÿÿ¡ÿ·ÿÁÿºÿ·ÿ¸ÿ±ÿ±ÿ¼ÿÂÿ¶ÿ³ÿ­ÿÉÿ³ÿ·ÿÆÿ¿ÿÊÿ°ÿ¹ÿÃÿ±ÿ®ÿ¯ÿ¼ÿÇÿÆÿ¹ÿ¶ÿ¿ÿµÿ¨ÿ¯ÿ»ÿ¸ÿ­ÿÈÿ½ÿ´ÿµÿºÿ»ÿ²ÿºÿ½ÿ»ÿÂÿ«ÿ¬ÿÀÿ¸ÿ°ÿ¼ÿ½ÿ±ÿ·ÿ¼ÿ¨ÿ½ÿ«ÿ¯ÿ´ÿ ÿ­ÿ¬ÿ³ÿ¾ÿÀÿ½ÿ·ÿÁÿÁÿ¸ÿ¸ÿµÿ³ÿ»ÿ½ÿ»ÿ§ÿ¨ÿ²ÿªÿÄÿµÿ©ÿ«ÿ¾ÿ§ÿÿ­ÿ¨ÿ«ÿ·ÿ¹ÿ³ÿ·ÿ¸ÿ¯ÿÃÿ¾ÿªÿ³ÿ¹ÿ¾ÿ°ÿ»ÿ¸ÿ®ÿ»ÿÅÿÇÿ¼ÿ¶ÿ¾ÿÀÿ¸ÿºÿÀÿÅÿÈÿÀÿ¬ÿ±ÿ¢ÿ½ÿ«ÿÅÿÄÿ½ÿ¸ÿ½ÿ²ÿÂÿÍÿ¾ÿ°ÿ­ÿ®ÿºÿÌÿÂÿ»ÿÀÿÆÿ¿ÿ»ÿ´ÿ¹ÿÌÿÀÿ½ÿÄÿÅÿ¾ÿµÿµÿ»ÿµÿ³ÿÆÿ»ÿ³ÿ®ÿ¼ÿ·ÿ¬ÿ¼ÿ¾ÿ·ÿÀÿ¾ÿ·ÿ¶ÿ³ÿºÿÃÿ·ÿ²ÿ¹ÿ·ÿ¶ÿ¿ÿµÿ¿ÿ´ÿÁÿºÿ¹ÿ¿ÿ»ÿºÿ½ÿ¿ÿ¾ÿ´ÿ³ÿÁÿ·ÿµÿ¨ÿ¯ÿ¯ÿ¨ÿ®ÿ»ÿ¾ÿ·ÿ¶ÿ³ÿ´ÿ´ÿ´ÿ½ÿ½ÿ³ÿ²ÿ°ÿ¶ÿ¯ÿÃÿ®ÿ´ÿ¹ÿÅÿ´ÿ¶ÿ¸ÿ®ÿ«ÿ°ÿºÿ¿ÿ»ÿÉÿ»ÿ¢ÿÿ¿ÿ¿ÿ»ÿ¹ÿ¶ÿ²ÿºÿÄÿ»ÿ²ÿ»ÿ¶ÿ¨ÿÅÿ²ÿÍÿ½ÿ¨ÿ³ÿ¿ÿ¶ÿµÿÀÿÃÿÂÿÆÿ¼ÿ«ÿ°ÿ­ÿÃÿ¬ÿÇÿ³ÿ¶ÿ²ÿ·ÿ°ÿÄÿ¿ÿ³ÿ·ÿ¶ÿ»ÿÂÿ¬ÿ³ÿ¿ÿÁÿµÿºÿ½ÿ§ÿ«ÿ·ÿ¯ÿ«ÿ¬ÿ¯ÿÂÿ¼ÿ±ÿ¾ÿ§ÿºÿºÿ­ÿ®ÿ´ÿµÿ¯ÿ±ÿºÿ¸ÿ«ÿ¶ÿËÿ¼ÿ¶ÿ±ÿ½ÿºÿÂÿ»ÿ­ÿªÿ²ÿ´ÿ¿ÿÍÿ´ÿ­ÿÃÿ³ÿ´ÿºÿ¿ÿ¾ÿ½ÿºÿ¹ÿ¼ÿ½ÿ´ÿ®ÿ²ÿ»ÿ¯ÿµÿÉÿµÿ¸ÿ¯ÿ¸ÿ·ÿ¨ÿ·ÿÍÿÂÿ²ÿ¹ÿÆÿ¨ÿºÿ¥ÿÃÿÄÿ½ÿ¹ÿ·ÿ¶ÿ¹ÿÀÿ¿ÿ±ÿºÿ¼ÿ§ÿ­ÿ»ÿ°ÿ®ÿÃÿÁÿ¹ÿ¼ÿ·ÿ®ÿ²ÿ¿ÿÅÿ·ÿ©ÿ·ÿÀÿºÿ½ÿ»ÿ¸ÿµÿ²ÿ¶ÿ¨ÿÆÿÆÿ¾ÿ°ÿÂÿÀÿ°ÿ³ÿµÿ¥ÿÿ¨ÿ¦ÿµÿ®ÿÂÿÈÿÈÿºÿµÿ»ÿ½ÿ½ÿ¹ÿ¯ÿ²ÿ­ÿÂÿÀÿ»ÿÇÿ¹ÿÃÿºÿ±ÿ¼ÿ¾ÿ±ÿ¸ÿÀÿ²ÿ©ÿ¨ÿ¶ÿµÿºÿ¼ÿ³ÿ°ÿµÿ¹ÿ»ÿ¼ÿÉÿÀÿµÿ¼ÿÉÿªÿ§ÿ¹ÿ»ÿ¶ÿ¬ÿ¶ÿºÿ­ÿ°ÿ¶ÿ¹ÿ§ÿ­ÿµÿ¸ÿ¹ÿ®ÿ¼ÿ¶ÿºÿ­ÿ³ÿÉÿÂÿ´ÿ±ÿ½ÿÊÿÆÿÃÿÐÿÀÿ³ÿ¿ÿ³ÿ·ÿ´ÿ­ÿ¸ÿÁÿ±ÿ¦ÿ¼ÿ½ÿ°ÿ³ÿ²ÿ©ÿ±ÿ¹ÿ·ÿ»ÿÁÿÂÿÉÿ®ÿ´ÿ¾ÿÇÿ¿ÿÀÿÈÿÌÿÅÿ²ÿ·ÿ¹ÿÁÿÀÿµÿ®ÿ³ÿ¿ÿ¶ÿ¥ÿ´ÿ¹ÿÉÿ¹ÿ·ÿ½ÿ¹ÿ¼ÿÁÿÆÿÃÿ³ÿ¹ÿÂÿÈÿÀÿÊÿºÿºÿ¾ÿ»ÿÂÿÌÿÀÿÆÿÃÿ¾ÿ¹ÿÈÿÅÿÄÿÉÿÂÿ¹ÿ¹ÿ¯ÿ²ÿ½ÿ¸ÿ½ÿÂÿ¿ÿÀÿÇÿÀÿ¿ÿÃÿÑÿÃÿ¹ÿ¿ÿÅÿÈÿÈÿÃÿÃÿÌÿ­ÿµÿºÿÄÿÁÿ½ÿÂÿÀÿÀÿÅÿÅÿÆÿ´ÿ¿ÿ·ÿ·ÿ¼ÿ¹ÿÊÿÇÿÌÿ¬ÿµÿ´ÿ»ÿÃÿÈÿÁÿ²ÿ»ÿ½ÿ¤ÿ°ÿ±ÿ®ÿ­ÿ´ÿ®ÿÿ¥ÿ£ÿªÿ­ÿ¤ÿ¦ÿ­ÿ²ÿ®ÿ¬ÿÃÿªÿ¼ÿ²ÿ¬ÿµÿ¼ÿ¸ÿ«ÿÿ»ÿÿ®ÿ°ÿ¾ÿÀÿµÿ«ÿ­ÿ³ÿ¦ÿÿ¶ÿºÿºÿµÿºÿÆÿ·ÿªÿÿ°ÿ±ÿ­ÿ³ÿ®ÿªÿ·ÿ´ÿ¶ÿ²ÿ³ÿ¬ÿ²ÿ´ÿ¯ÿ®ÿ²ÿ¹ÿ¯ÿ¹ÿ¿ÿÁÿ¹ÿ®ÿ¬ÿ«ÿÿ«ÿ¾ÿ±ÿ¯ÿ¶ÿ»ÿ¹ÿÆÿ¿ÿÇÿËÿºÿ½ÿÁÿÂÿ¿ÿ´ÿÁÿËÿÀÿÅÿÅÿÆÿÃÿ»ÿµÿ¾ÿ´ÿ¾ÿÃÿ½ÿ»ÿ¿ÿÇÿÌÿ¾ÿ½ÿÍÿºÿÁÿ½ÿ¼ÿÂÿÃÿ»ÿ»ÿ©ÿ¸ÿ½ÿ¸ÿ¿ÿ½ÿ¼ÿÉÿÂÿ¸ÿÎÿÈÿÁÿ®ÿ´ÿ»ÿ»ÿ½ÿ·ÿÃÿ¿ÿ¿ÿÄÿ½ÿ¼ÿÁÿÁÿ¹ÿÊÿËÿ·ÿ®ÿ½ÿÈÿ¾ÿ¹ÿÂÿÂÿ®ÿÀÿ¿ÿÀÿÀÿ¾ÿ½ÿ½ÿÀÿ¾ÿ»ÿÉÿÂÿ¼ÿµÿ°ÿÀÿÂÿ°ÿ·ÿÍÿ»ÿÎÿ¶ÿ¹ÿ³ÿ´ÿ»ÿÀÿ¾ÿ»ÿ´ÿ¹ÿÂÿ¿ÿÄÿ»ÿ¼ÿ¼ÿµÿ½ÿ¹ÿÂÿ»ÿ³ÿ¼ÿÁÿÄÿÂÿÁÿÃÿÁÿµÿÌÿºÿºÿ³ÿ°ÿ¶ÿ¶ÿ´ÿ¼ÿ¼ÿ´ÿ¾ÿ²ÿ®ÿºÿ³ÿÂÿÇÿ´ÿ´ÿ½ÿ±ÿ¿ÿÀÿÂÿ¶ÿ½ÿÇÿÊÿÇÿÉÿÅÿÇÿºÿ°ÿ³ÿ´ÿºÿ¹ÿ¶ÿÆÿÏÿ´ÿ½ÿËÿ«ÿÀÿÊÿÅÿ¹ÿ½ÿÀÿ¿ÿÊÿ¿ÿËÿÉÿ«ÿ»ÿÇÿÉÿÃÿÀÿ»ÿ´ÿ·ÿµÿ¬ÿÂÿ¾ÿ¹ÿÍÿ¹ÿ¬ÿ¶ÿ¸ÿ²ÿÂÿÄÿ¾ÿÍÿÂÿ¿ÿÅÿºÿ½ÿÁÿ»ÿ»ÿ³ÿ±ÿ¹ÿÀÿµÿ¶ÿ­ÿ³ÿ¸ÿ»ÿÀÿÂÿÅÿºÿ¯ÿ¾ÿÇÿ·ÿÂÿ¿ÿ¶ÿ»ÿÁÿ¼ÿ»ÿÀÿ¬ÿ©ÿ¸ÿ®ÿ­ÿ·ÿ·ÿ¯ÿ¯ÿ´ÿ³ÿ´ÿ¥ÿÅÿÐÿÏÿ°ÿ¶ÿ¾ÿ½ÿ»ÿ·ÿ¹ÿÃÿ½ÿÂÿÑÿÅÿ©ÿ¿ÿÈÿÉÿÁÿ¾ÿ½ÿ»ÿ»ÿ´ÿ»ÿ¼ÿ»ÿÈÿÁÿ¾ÿÌÿ¼ÿµÿ½ÿ¾ÿÃÿÃÿËÿÇÿ¸ÿ»ÿ´ÿÀÿÁÿ¼ÿÀÿÇÿÂÿ¹ÿ¶ÿ¥ÿ´ÿ½ÿÉÿÅÿ¸ÿ°ÿ·ÿ½ÿ½ÿ·ÿ¹ÿÂÿÁÿÍÿ¿ÿÇÿ·ÿ¶ÿÄÿ¸ÿ¶ÿ±ÿ»ÿÇÿÄÿ½ÿ¼ÿÉÿÁÿ¯ÿ¸ÿ¥ÿ¿ÿ¸ÿ°ÿÂÿÈÿºÿ±ÿ¼ÿÁÿ·ÿÍÿÁÿÐÿÁÿÃÿºÿ¼ÿ¼ÿ³ÿ±ÿ¸ÿ¿ÿ¿ÿ»ÿ¿ÿ³ÿÀÿÉÿÉÿºÿ·ÿµÿºÿÁÿÒÿÉÿ¹ÿÍÿÅÿÁÿºÿ¶ÿºÿ¼ÿÊÿÀÿ¹ÿ³ÿ²ÿ·ÿ»ÿ¹ÿ¯ÿ°ÿ¹ÿ¸ÿÃÿ¼ÿ¾ÿÂÿÀÿºÿÂÿÆÿ¼ÿ¹ÿÁÿÃÿÀÿÀÿ¾ÿ¶ÿ¹ÿ¢ÿÇÿÅÿ¥ÿ·ÿ¸ÿ¸ÿÁÿÄÿÅÿËÿÃÿ«ÿµÿ³ÿ¶ÿÓÿ¼ÿ¿ÿ¸ÿÃÿ·ÿÄÿÇÿ¸ÿ´ÿµÿ«ÿªÿ³ÿ½ÿÌÿÆÿ§ÿºÿ»ÿ»ÿ»ÿ°ÿ²ÿµÿ½ÿ¼ÿ¬ÿ®ÿ»ÿ½ÿ´ÿÈÿÃÿ°ÿ¶ÿ·ÿºÿ±ÿ­ÿ±ÿ»ÿ¾ÿ¸ÿ·ÿ»ÿ¿ÿ»ÿ»ÿÄÿ³ÿ­ÿ°ÿ¿ÿ¹ÿ¸ÿ¿ÿÂÿÆÿÀÿÂÿÎÿÄÿ¹ÿÂÿÉÿ³ÿÉÿ·ÿ°ÿ½ÿ´ÿ»ÿËÿÇÿ¸ÿ¸ÿ¶ÿ¸ÿ¼ÿ¹ÿ¿ÿ¼ÿ¸ÿ¾ÿºÿÇÿ·ÿºÿ»ÿ¸ÿ·ÿ½ÿ¬ÿµÿÀÿ·ÿ´ÿ¹ÿ¼ÿÀÿÃÿÀÿ°ÿ³ÿÅÿ»ÿ¿ÿ¾ÿÄÿÂÿÆÿÇÿÂÿ»ÿ¹ÿºÿ»ÿÆÿÁÿ±ÿ½ÿ¾ÿÆÿ´ÿÃÿªÿÄÿ¯ÿÄÿµÿ¨ÿ°ÿÀÿ¿ÿ»ÿÆÿÃÿ¬ÿ®ÿÅÿ´ÿ¬ÿÃÿÂÿ°ÿ¶ÿÀÿ¸ÿ­ÿ°ÿµÿ»ÿ¾ÿ½ÿÁÿÂÿ»ÿ·ÿ´ÿ¯ÿ¼ÿÆÿÄÿ¬ÿÄÿÂÿ¦ÿ¨ÿ¾ÿ½ÿÁÿ¾ÿ©ÿ¨ÿ·ÿÁÿÂÿ¹ÿµÿ³ÿ§ÿ­ÿ¯ÿ§ÿ®ÿ¨ÿªÿÀÿºÿ¶ÿµÿ¸ÿ´ÿ³ÿºÿ¼ÿ·ÿ¹ÿÃÿÈÿ¿ÿ¶ÿµÿ¹ÿ©ÿ£ÿ®ÿ¼ÿµÿ¬ÿÀÿ¼ÿ®ÿ´ÿ¹ÿµÿ²ÿ©ÿ¯ÿ½ÿ»ÿ³ÿ°ÿªÿ¬ÿ³ÿ¾ÿ¿ÿÈÿ¹ÿ½ÿÁÿÀÿ°ÿÃÿËÿºÿÄÿ¿ÿ¯ÿ«ÿ±ÿ¼ÿÀÿ¹ÿ»ÿÀÿ½ÿ½ÿ¸ÿ²ÿÁÿµÿÊÿÃÿÆÿÇÿºÿÂÿ¶ÿÁÿ²ÿ§ÿ»ÿÊÿÀÿµÿ¼ÿÒÿÉÿ«ÿ´ÿ»ÿ»ÿ¸ÿ²ÿÀÿ¶ÿ¢ÿ¹ÿÃÿ¶ÿµÿÄÿÐÿ»ÿ¼ÿ¾ÿ¹ÿ·ÿ¹ÿÄÿÍÿÊÿ¸ÿ³ÿÅÿµÿ»ÿºÿ³ÿÁÿ½ÿ¹ÿ»ÿ²ÿ¶ÿ²ÿÈÿ¿ÿ³ÿ´ÿÇÿÆÿÄÿ¼ÿ¿ÿÆÿÅÿºÿµÿ»ÿ»ÿÊÿÆÿ¸ÿ¹ÿ´ÿ°ÿ ÿ­ÿ²ÿÁÿ»ÿºÿÍÿÆÿ¬ÿ©ÿ´ÿ¯ÿÀÿ¾ÿÄÿ½ÿ¬ÿ°ÿ²ÿºÿÎÿÆÿ´ÿ±ÿ°ÿºÿÉÿ¶ÿÃÿ¸ÿ·ÿËÿ¿ÿÏÿ²ÿ¸ÿ´ÿ¾ÿºÿ²ÿ»ÿÃÿÅÿ·ÿ«ÿ¸ÿÀÿ½ÿ»ÿµÿ¿ÿ±ÿ±ÿºÿ¾ÿËÿ®ÿ·ÿ¿ÿµÿ»ÿÅÿµÿºÿ·ÿ¹ÿ·ÿ¦ÿµÿÁÿÀÿÀÿÇÿÁÿºÿ½ÿÆÿÁÿ²ÿ²ÿ¸ÿÁÿÁÿ¿ÿÃÿÆÿÁÿ®ÿÃÿµÿ»ÿ·ÿºÿÃÿÃÿ¾ÿÆÿÂÿ·ÿ·ÿ»ÿ½ÿ§ÿ°ÿ¹ÿ¸ÿ½ÿÄÿÅÿÁÿ¹ÿ±ÿµÿ°ÿ«ÿ¦ÿÆÿÃÿÂÿ½ÿ°ÿ¶ÿ°ÿ³ÿÐÿ½ÿ½ÿ»ÿ®ÿºÿÄÿÁÿÆÿ¿ÿ·ÿ¿ÿ¿ÿ¹ÿ­ÿ±ÿÁÿ»ÿ­ÿªÿ³ÿ¾ÿ¸ÿ³ÿÀÿ¼ÿ¸ÿ¹ÿÕÿÇÿÏÿËÿµÿ»ÿ±ÿÂÿµÿ´ÿ¿ÿ»ÿ¼ÿ¾ÿ¾ÿ¯ÿ¹ÿºÿ¹ÿºÿ³ÿ¶ÿ¸ÿ¹ÿ½ÿ·ÿ¶ÿ¿ÿÅÿÊÿÅÿÎÿÂÿ·ÿ¸ÿÆÿÇÿ½ÿ¦ÿ¶ÿÃÿ¯ÿºÿ¾ÿ­ÿ¸ÿ½ÿ±ÿÃÿÆÿ¯ÿ®ÿ¼ÿ¼ÿ¼ÿ¿ÿ·ÿ³ÿ¾ÿÅÿÀÿ·ÿ¯ÿ¸ÿÇÿ¿ÿ»ÿ¸ÿ¶ÿ¹ÿÁÿÄÿ¾ÿ¿ÿµÿÃÿÂÿÀÿ²ÿ¸ÿ¼ÿÁÿ´ÿ¥ÿÇÿ±ÿ½ÿºÿ¸ÿÆÿÅÿ¶ÿ¦ÿºÿÌÿËÿÆÿ¼ÿ·ÿÃÿÉÿ¿ÿ¸ÿµÿ·ÿ¹ÿÀÿÇÿ»ÿ®ÿ­ÿÌÿ¯ÿ«ÿÄÿ´ÿ¹ÿ¯ÿÎÿ²ÿÔÿ¶ÿ®ÿÃÿÂÿÍÿÄÿÄÿ½ÿ¦ÿ¶ÿºÿ¯ÿ¥ÿ²ÿÆÿ¹ÿ¶ÿ»ÿ¹ÿ»ÿ¼ÿÅÿÅÿ´ÿ¶ÿ½ÿ¹ÿ´ÿµÿºÿ¼ÿÀÿªÿ¾ÿ·ÿÃÿÆÿ¯ÿ±ÿ¸ÿ¸ÿ¯ÿ´ÿÂÿÊÿËÿ¶ÿÄÿÄÿ¹ÿ¶ÿºÿ¾ÿÈÿ²ÿ¸ÿ¸ÿ¿ÿ»ÿ¼ÿ¾ÿ¾ÿ·ÿ¶ÿÄÿÄÿ½ÿ¿ÿ¿ÿºÿ¹ÿ¾ÿ¨ÿ¶ÿ¾ÿ¾ÿÈÿÆÿ´ÿ·ÿ·ÿÉÿÆÿËÿ²ÿ¿ÿ¿ÿ­ÿ¸ÿÂÿ½ÿ±ÿ´ÿ±ÿ±ÿ¶ÿÅÿ¿ÿÀÿ¹ÿ»ÿÀÿÃÿºÿºÿ¾ÿÆÿÀÿ¶ÿ¼ÿÅÿÆÿ¾ÿ¹ÿ¸ÿ³ÿ¸ÿ·ÿ±ÿ¸ÿ±ÿµÿÁÿ²ÿ¼ÿÅÿ¼ÿµÿ±ÿ¾ÿ»ÿ½ÿºÿ­ÿ¯ÿÄÿºÿ°ÿÀÿ³ÿ»ÿÄÿ»ÿ´ÿ³ÿËÿÃÿ¼ÿ±ÿ²ÿÃÿÃÿ¼ÿ½ÿ¸ÿÄÿÆÿÀÿ¿ÿ²ÿ·ÿÆÿÇÿÃÿ¼ÿ¶ÿ¯ÿ½ÿ¿ÿ·ÿ½ÿÁÿ¸ÿ¹ÿ­ÿ§ÿ¿ÿÉÿ¼ÿ´ÿºÿ°ÿ¸ÿÊÿ¸ÿÇÿ³ÿÃÿ¿ÿ½ÿµÿ¼ÿ³ÿ½ÿ¸ÿÆÿ¸ÿÈÿÀÿ¾ÿÆÿ¸ÿÂÿÊÿ¼ÿÃÿÁÿÁÿÀÿ¹ÿ½ÿÁÿ¼ÿµÿ·ÿ´ÿ­ÿ²ÿ¾ÿÂÿÊÿµÿ¼ÿÃÿÌÿÀÿÇÿÆÿ¿ÿ½ÿ´ÿÀÿÐÿ¯ÿ¶ÿ¸ÿ·ÿÃÿ¹ÿÐÿÇÿ½ÿ¶ÿÃÿ¨ÿÃÿ´ÿ½ÿÂÿ¸ÿ³ÿ«ÿ½ÿ»ÿ¯ÿ·ÿµÿ¾ÿ»ÿ·ÿ±ÿ´ÿÃÿÅÿ¼ÿ¼ÿ¿ÿ°ÿ®ÿÃÿÉÿ¶ÿ¶ÿÌÿ¶ÿ¿ÿÁÿÈÿÁÿ»ÿ¾ÿÂÿÁÿ´ÿ¿ÿÑÿ³ÿÉÿ¼ÿ³ÿ°ÿÀÿ¶ÿ²ÿªÿ¨ÿÃÿ¸ÿÄÿ½ÿÁÿºÿ·ÿ¾ÿ³ÿÂÿÀÿ¶ÿ»ÿ½ÿÆÿºÿ³ÿÂÿ¾ÿ·ÿ·ÿµÿ¼ÿÈÿÇÿ¾ÿ³ÿ¯ÿµÿÅÿÆÿÂÿ½ÿÅÿÁÿÁÿ¼ÿ²ÿÂÿÃÿ½ÿ»ÿ¯ÿÂÿ»ÿ²ÿ»ÿ×ÿ»ÿ®ÿ½ÿËÿ­ÿºÿÀÿÈÿ»ÿ±ÿ¸ÿÀÿÂÿ¹ÿ´ÿ­ÿ¸ÿÂÿ¾ÿ®ÿ²ÿÀÿ¾ÿ¼ÿ¼ÿ¾ÿ¹ÿ¬ÿ¸ÿÊÿÃÿºÿ¼ÿÀÿºÿ¾ÿÃÿ·ÿ¾ÿ­ÿ¼ÿÅÿÃÿÂÿÂÿÂÿÀÿ£ÿ²ÿ°ÿÅÿ»ÿ±ÿ¹ÿÂÿÍÿ¼ÿ½ÿ¿ÿ²ÿ½ÿÊÿÆÿ¾ÿ½ÿÆÿÁÿ¸ÿ³ÿ¥ÿ»ÿÁÿ·ÿ°ÿ¸ÿ½ÿ­ÿ±ÿÁÿÁÿ¼ÿ¾ÿ¾ÿ¼ÿºÿ¼ÿÎÿÌÿÀÿ´ÿÍÿÍÿµÿºÿÆÿÈÿÖÿËÿ³ÿÌÿÓÿ¨ÿ£ÿ¹ÿÍÿ¾ÿ»ÿ¸ÿÂÿ­ÿ¶ÿ¾ÿÂÿ²ÿ¯ÿÀÿÀÿ¼ÿ¸ÿÀÿ¯ÿ¯ÿÃÿÃÿªÿ³ÿ¼ÿ½ÿ¿ÿÁÿºÿ«ÿ®ÿ¹ÿ»ÿ½ÿÀÿÂÿÀÿÁÿ¸ÿ«ÿ´ÿ¼ÿ²ÿÁÿÃÿÈÿÎÿÍÿ¿ÿ³ÿ±ÿ¼ÿËÿ»ÿÊÿ½ÿÅÿ¬ÿ®ÿ­ÿÄÿ°ÿ®ÿ¼ÿ±ÿ²ÿ¾ÿ·ÿ¹ÿµÿ¶ÿÁÿ²ÿ¹ÿ¼ÿ®ÿ²ÿ¹ÿ´ÿ¶ÿ¨ÿ©ÿ·ÿ´ÿ´ÿ²ÿ¶ÿ¹ÿÂÿºÿ·ÿ¸ÿ¸ÿ»ÿ·ÿ¸ÿ¾ÿ¾ÿ½ÿ§ÿ«ÿ¸ÿÄÿºÿÁÿ»ÿµÿ¹ÿÉÿÂÿµÿºÿ±ÿ·ÿ´ÿÃÿÆÿÀÿ­ÿ·ÿ¶ÿ½ÿ¼ÿ¶ÿºÿºÿºÿ¾ÿ¾ÿ¼ÿ»ÿ²ÿ¶ÿÅÿÃÿ¿ÿÁÿ»ÿ¿ÿ³ÿÀÿ½ÿ¼ÿÄÿ¼ÿµÿ©ÿÂÿ½ÿ°ÿ¹ÿÂÿÁÿ»ÿ¼ÿ²ÿ­ÿ·ÿËÿËÿ¯ÿ¬ÿÇÿ¿ÿ¸ÿÂÿ¹ÿ»ÿºÿ¼ÿÐÿ¾ÿ®ÿ¼ÿÃÿÅÿÃÿºÿ·ÿ²ÿ±ÿµÿ¹ÿÂÿ¶ÿ®ÿ¾ÿÉÿ¼ÿ»ÿ¬ÿªÿ´ÿ³ÿ¼ÿÃÿÆÿÂÿ¸ÿÍÿ½ÿ¸ÿ¿ÿÁÿ¼ÿ·ÿ²ÿ³ÿºÿÀÿÄÿ¾ÿ»ÿ¸ÿºÿÌÿÒÿÂÿ¼ÿÁÿ¾ÿµÿ´ÿºÿ·ÿ¶ÿ¶ÿÁÿÌÿ½ÿ·ÿÂÿ¼ÿ°ÿ¬ÿ¸ÿ¿ÿªÿÈÿ½ÿ´ÿ·ÿ»ÿ¹ÿ½ÿ¹ÿÊÿÅÿ·ÿÅÿ¼ÿ¶ÿµÿ¾ÿ»ÿ³ÿ¼ÿÁÿ¿ÿ»ÿÄÿÍÿÇÿÀÿ·ÿ·ÿ¿ÿ»ÿÂÿ±ÿ´ÿ½ÿ­ÿ®ÿ­ÿ´ÿ¸ÿ£ÿÿµÿ«ÿ¶ÿÂÿ¶ÿºÿ­ÿ´ÿ¹ÿ°ÿ±ÿ®ÿ¿ÿÂÿÀÿ·ÿ³ÿ®ÿ©ÿ­ÿ·ÿºÿ»ÿ¹ÿ¶ÿµÿ«ÿ¹ÿ¶ÿ°ÿ´ÿºÿ´ÿ¹ÿ­ÿ¬ÿ¦ÿ¸ÿ¸ÿ¹ÿ¹ÿ´ÿ¤ÿ¾ÿ²ÿÁÿÀÿ¾ÿ½ÿÁÿºÿ¯ÿ¹ÿ¿ÿÍÿÏÿµÿ¼ÿÈÿ¸ÿ¾ÿÆÿÅÿÈÿ¶ÿ­ÿ­ÿ¹ÿ»ÿ¹ÿ¶ÿ®ÿ¬ÿ¤ÿ¥ÿ·ÿ¿ÿ³ÿÄÿÆÿ±ÿ¹ÿ±ÿ¼ÿ½ÿÀÿÂÿÆÿ¼ÿºÿ½ÿ¸ÿ¯ÿ¹ÿÃÿÂÿÂÿºÿ¶ÿ®ÿ²ÿ½ÿ»ÿÀÿ¹ÿ¿ÿºÿºÿ®ÿºÿ±ÿ³ÿ·ÿ´ÿºÿ´ÿÀÿÃÿ¼ÿ³ÿ©ÿ¾ÿ½ÿ¯ÿ¾ÿÁÿ±ÿ°ÿ¼ÿ¿ÿ»ÿ½ÿÃÿÁÿµÿ¾ÿÀÿ¹ÿµÿµÿ·ÿ¼ÿÄÿ¯ÿµÿºÿÅÿ¾ÿ¼ÿ¶ÿ¶ÿ«ÿ¶ÿ¾ÿÃÿ±ÿ³ÿÂÿ¿ÿ¿ÿ¼ÿ¼ÿÍÿÄÿ»ÿ¸ÿ®ÿ«ÿ¿ÿÀÿÈÿÎÿÃÿÇÿ¿ÿ°ÿ¼ÿËÿ¾ÿ»ÿ¸ÿÂÿµÿ³ÿ½ÿ¯ÿ¬ÿ²ÿ²ÿ»ÿ¿ÿ»ÿ³ÿ¤ÿ¬ÿµÿµÿ»ÿ±ÿ°ÿ³ÿ½ÿ¼ÿÆÿ¸ÿ¾ÿÅÿÄÿ³ÿ½ÿÆÿÀÿÇÿ¸ÿ¯ÿ´ÿ­ÿ±ÿ½ÿ¾ÿµÿ¢ÿ¤ÿ ÿ¯ÿµÿ§ÿ¯ÿÁÿ¹ÿÅÿ¬ÿ´ÿ¾ÿ·ÿÆÿ¸ÿ§ÿ¸ÿ´ÿ¬ÿ®ÿ³ÿ»ÿºÿ»ÿ¹ÿ¯ÿ°ÿµÿÆÿ¼ÿÂÿÂÿ´ÿÀÿºÿºÿ¶ÿºÿ¸ÿÁÿ¬ÿ±ÿ¹ÿ³ÿ¿ÿÇÿ·ÿ«ÿ²ÿ¾ÿÉÿÌÿÀÿ·ÿ¶ÿ¬ÿ³ÿ­ÿ³ÿ±ÿ·ÿ°ÿ±ÿ¯ÿÃÿ·ÿºÿ³ÿ´ÿ£ÿ ÿ±ÿ½ÿ·ÿ²ÿ´ÿ±ÿ´ÿºÿ¯ÿ²ÿ´ÿ®ÿÃÿ·ÿ·ÿ¿ÿ´ÿÌÿ³ÿ¨ÿ·ÿ´ÿ«ÿªÿ®ÿÀÿÀÿ®ÿ«ÿ¯ÿ®ÿªÿ±ÿ¶ÿ¹ÿªÿ´ÿ·ÿ¹ÿµÿ«ÿ´ÿ°ÿÁÿÂÿ²ÿ²ÿ¶ÿºÿ»ÿ¤ÿÿ°ÿ´ÿ³ÿ²ÿ±ÿºÿÅÿ¥ÿ«ÿ¤ÿ²ÿ»ÿ²ÿ­ÿ¬ÿ®ÿÀÿÀÿÁÿ·ÿ¸ÿ½ÿ¸ÿ¹ÿÀÿÅÿÁÿµÿ±ÿÀÿ°ÿ¸ÿ®ÿªÿ¨ÿ¥ÿ­ÿ¿ÿ½ÿ³ÿ¬ÿ±ÿ°ÿ¯ÿ²ÿ¸ÿÉÿ¿ÿ¾ÿ®ÿ¨ÿÄÿ½ÿ»ÿÅÿ¾ÿ¹ÿ¾ÿµÿÁÿÁÿ»ÿÀÿ»ÿ·ÿÃÿÄÿºÿÃÿÅÿ´ÿ¹ÿÁÿ¹ÿÊÿ¼ÿÂÿ¿ÿ¹ÿ²ÿ¼ÿ¼ÿ¹ÿÅÿÄÿ°ÿ§ÿ¸ÿÊÿ´ÿ»ÿ¹ÿ½ÿÅÿ¾ÿ²ÿ¹ÿÇÿ¹ÿ¶ÿÀÿÁÿ¿ÿ¸ÿºÿÀÿ¹ÿ¼ÿ»ÿºÿ¼ÿ³ÿÂÿÐÿªÿ«ÿ¯ÿÅÿÍÿ¼ÿ¹ÿÈÿÈÿÀÿ¹ÿ´ÿºÿ²ÿ³ÿ¸ÿ¿ÿ­ÿ¾ÿ¾ÿ¿ÿµÿ¿ÿ²ÿ±ÿºÿÁÿ¾ÿ¶ÿ³ÿ±ÿ¸ÿÍÿÃÿ¸ÿ¬ÿ·ÿ°ÿ¯ÿ§ÿ´ÿ·ÿ¼ÿ¹ÿ»ÿºÿºÿÀÿ»ÿ¶ÿ­ÿ¸ÿ¹ÿ²ÿÆÿµÿ½ÿ¸ÿÈÿÌÿÅÿ¾ÿ»ÿ¹ÿ»ÿ¼ÿ»ÿÄÿÅÿªÿ¾ÿ¬ÿ»ÿÊÿ¾ÿÄÿ»ÿ·ÿ»ÿ¸ÿ­ÿ±ÿÃÿÀÿ²ÿÁÿ¹ÿÃÿÂÿ¬ÿ´ÿ¹ÿ¶ÿ¸ÿ²ÿ³ÿÇÿÅÿ°ÿ°ÿ´ÿ·ÿ»ÿÁÿÇÿ«ÿÂÿ¸ÿ³ÿ»ÿÂÿ¾ÿ¸ÿµÿ¶ÿ¾ÿºÿ«ÿ¶ÿ¹ÿºÿºÿ´ÿ¸ÿ²ÿµÿ³ÿ½ÿ½ÿ¶ÿ¹ÿ¿ÿÃÿ¨ÿµÿ¨ÿÄÿ¾ÿ´ÿµÿ´ÿ´ÿºÿºÿ¸ÿ²ÿ­ÿµÿ¼ÿ¶ÿ®ÿ¯ÿ®ÿ¯ÿ¶ÿ¯ÿ¹ÿ¹ÿ¿ÿÂÿÉÿÑÿÄÿÃÿÊÿ´ÿ®ÿ©ÿÀÿºÿ¸ÿÆÿ½ÿ¹ÿ¶ÿ®ÿ°ÿ¹ÿ»ÿ¬ÿ¹ÿ½ÿÇÿµÿ¹ÿÁÿ¶ÿ¹ÿ¿ÿ´ÿ¨ÿ«ÿºÿºÿÀÿ²ÿ²ÿÂÿ¾ÿµÿ²ÿ³ÿ¼ÿ»ÿ¼ÿÁÿ¬ÿ°ÿ»ÿ«ÿºÿ¾ÿ¶ÿ³ÿºÿ¾ÿ¹ÿ±ÿ¿ÿÎÿ¾ÿ»ÿ·ÿºÿµÿµÿÅÿÄÿ½ÿµÿ±ÿ°ÿ·ÿ¼ÿ¹ÿ¿ÿ½ÿ³ÿ®ÿ¯ÿ±ÿ§ÿ²ÿÁÿ²ÿ¡ÿªÿ³ÿ¿ÿµÿÀÿÉÿÉÿÀÿ¶ÿ³ÿ¹ÿ¿ÿÁÿ½ÿ¯ÿ§ÿªÿ¸ÿ¿ÿ¼ÿ¼ÿÂÿ»ÿ°ÿ¢ÿ£ÿ¸ÿ»ÿ­ÿÿ¾ÿºÿ°ÿ¶ÿ¸ÿ²ÿ¯ÿºÿÃÿ»ÿ»ÿ¹ÿÑÿ¯ÿÅÿ¹ÿ­ÿ»ÿ»ÿ·ÿ»ÿ³ÿ¯ÿÉÿ¼ÿ³ÿµÿ½ÿ´ÿ«ÿªÿ®ÿ¶ÿ·ÿ³ÿºÿ´ÿ¾ÿ´ÿ´ÿÀÿ»ÿ¹ÿÄÿÃÿ²ÿ¯ÿÄÿËÿÎÿÅÿ¼ÿ¹ÿÀÿ´ÿ®ÿ¹ÿÅÿÂÿ¹ÿÁÿ¿ÿ·ÿ¸ÿ­ÿ§ÿ¯ÿ½ÿÄÿ¼ÿ¶ÿÊÿÄÿ³ÿºÿ¯ÿ»ÿ¹ÿ¼ÿÆÿÉÿÀÿ¶ÿ¸ÿ¼ÿ¼ÿµÿµÿ¶ÿ½ÿ½ÿµÿ°ÿ¯ÿ²ÿ¿ÿ½ÿ¸ÿµÿ¹ÿ¼ÿÆÿËÿÂÿ¸ÿ·ÿ¸ÿÇÿºÿºÿ¹ÿÁÿ´ÿ¨ÿºÿÎÿÆÿ²ÿÃÿÊÿ¼ÿ¸ÿÇÿÍÿÇÿÀÿ¼ÿ¿ÿµÿ¶ÿ¸ÿ¿ÿ¿ÿ¼ÿ¾ÿÀÿ»ÿÂÿËÿ¿ÿ¬ÿ»ÿ¶ÿ·ÿÄÿÆÿÀÿÁÿ»ÿ²ÿ±ÿ¹ÿ³ÿ¸ÿ»ÿÆÿÊÿÂÿÄÿÂÿ¸ÿÆÿÈÿºÿ¸ÿ½ÿ¾ÿÅÿÒÿÌÿÌÿ¨ÿÀÿµÿ¸ÿÂÿÂÿ·ÿ°ÿ²ÿ¾ÿ©ÿ¯ÿ«ÿ¯ÿ¶ÿ²ÿ°ÿµÿÿ³ÿ²ÿµÿ¯ÿ£ÿ«ÿ°ÿªÿ°ÿÇÿ­ÿ¾ÿ¹ÿ¨ÿªÿ´ÿºÿ¶ÿ¨ÿ°ÿ²ÿ¹ÿ²ÿ¬ÿºÿ¼ÿ±ÿ®ÿ·ÿ¬ÿ­ÿ¹ÿ¯ÿ´ÿµÿ·ÿ²ÿ¤ÿ¯ÿ±ÿºÿ¸ÿ³ÿºÿÀÿ½ÿµÿ«ÿ«ÿ°ÿ´ÿ¨ÿ©ÿ°ÿ¶ÿµÿµÿ¼ÿ¸ÿ²ÿ¨ÿ²ÿ»ÿ½ÿ¸ÿ±ÿ¡ÿ¢ÿ©ÿ¯ÿ¶ÿ±ÿ¾ÿ¹ÿ¬ÿ¯ÿ¸ÿºÿºÿ»ÿÃÿÅÿ¿ÿÁÿ»ÿÅÿÊÿ¾ÿ¿ÿÃÿÄÿÃÿÅÿ»ÿ¾ÿÅÿ¼ÿ¿ÿÂÿÇÿÅÿ°ÿ¥ÿ»ÿÊÿ½ÿ¶ÿºÿ¾ÿ½ÿºÿºÿ¸ÿ¼ÿ¾ÿ½ÿ±ÿ²ÿ¹ÿ¼ÿºÿ²ÿ¬ÿÆÿ»ÿ½ÿÂÿ·ÿ¶ÿ½ÿ´ÿ°ÿÉÿ¾ÿµÿÀÿ·ÿ·ÿÄÿÄÿ¼ÿÂÿ®ÿÄÿ½ÿ¾ÿ·ÿ±ÿ¯ÿ·ÿÅÿ±ÿÅÿ»ÿºÿ¸ÿ¼ÿ¿ÿ¸ÿ±ÿ¾ÿÃÿ¾ÿÒÿ´ÿ±ÿ¿ÿÉÿÇÿÀÿÀÿËÿ¥ÿÕÿ¾ÿÃÿ·ÿ´ÿÀÿÈÿÆÿ¾ÿ»ÿ¼ÿÁÿÅÿÉÿÁÿ³ÿ¹ÿÅÿ³ÿÀÿÐÿÅÿµÿ¿ÿÁÿÂÿ»ÿ¸ÿÅÿÄÿ¯ÿÅÿÅÿÀÿÁÿ¹ÿ¸ÿ¸ÿ·ÿ½ÿµÿ«ÿ­ÿ¸ÿ½ÿ³ÿºÿ»ÿ¼ÿ½ÿ´ÿ¹ÿ±ÿ¼ÿ±ÿ´ÿ¬ÿ½ÿ¿ÿ¼ÿÇÿÇÿÆÿ³ÿ¯ÿ¥ÿ¶ÿÄÿ¼ÿ»ÿµÿ´ÿÄÿµÿ¹ÿÏÿ¶ÿ¿ÿ½ÿ¸ÿµÿ¹ÿ¿ÿ¶ÿ«ÿ´ÿ³ÿ¸ÿ³ÿ¶ÿÃÿÅÿ¿ÿµÿ°ÿ±ÿ«ÿªÿ´ÿ¼ÿÉÿ¸ÿÂÿ·ÿ²ÿ¾ÿ¾ÿ¸ÿ½ÿÊÿ¹ÿÁÿÉÿÅÿÁÿ´ÿ¹ÿÐÿÌÿ²ÿ¸ÿ¸ÿ²ÿµÿ²ÿ½ÿ¶ÿ·ÿµÿµÿ½ÿÀÿºÿÉÿ¿ÿÌÿ»ÿ´ÿÄÿºÿ´ÿ¶ÿ´ÿµÿºÿ´ÿ°ÿ·ÿ±ÿ³ÿµÿ¶ÿµÿµÿ²ÿ±ÿ¹ÿÄÿ°ÿ»ÿ´ÿ»ÿ¹ÿ·ÿÃÿºÿ³ÿÀÿÅÿÁÿÂÿÇÿÀÿÏÿ«ÿ»ÿ¾ÿÄÿÄÿÂÿ»ÿ²ÿ·ÿ¼ÿ¾ÿÇÿÊÿÐÿÅÿ»ÿÁÿÇÿÀÿºÿ¹ÿ¿ÿÄÿ¿ÿËÿ½ÿ©ÿ³ÿºÿÃÿÀÿ»ÿ»ÿµÿ¯ÿ³ÿ¥ÿ¹ÿºÿÀÿ«ÿªÿÁÿÆÿ¼ÿÁÿ¾ÿµÿÁÿÈÿÐÿ¶ÿÅÿ»ÿ¿ÿ¾ÿ¾ÿÀÿ¶ÿ·ÿÃÿÄÿ¿ÿÀÿÎÿÅÿ°ÿ°ÿ´ÿ·ÿ½ÿÑÿÑÿÁÿ³ÿµÿÆÿÉÿÀÿ¾ÿªÿÄÿËÿ¿ÿ½ÿ½ÿ¾ÿ¸ÿµÿ²ÿ°ÿ¾ÿÂÿÄÿ²ÿÍÿÄÿ®ÿÇÿ½ÿ¿ÿ®ÿ®ÿÆÿÑÿÉÿÆÿ¼ÿ·ÿÂÿ§ÿ­ÿ»ÿËÿÉÿ½ÿ²ÿ¯ÿ²ÿ¶ÿºÿ¿ÿ¸ÿÈÿ¿ÿ¶ÿ¿ÿÍÿ¾ÿÁÿÅÿ»ÿ·ÿ´ÿ²ÿºÿÃÿÇÿÅÿ¿ÿ¶ÿ¹ÿ¬ÿ¾ÿ¾ÿ°ÿ¸ÿ¶ÿ±ÿ¿ÿÉÿÄÿ¼ÿ¬ÿ°ÿ¿ÿÂÿ¾ÿºÿ´ÿÃÿ¬ÿÅÿ¹ÿ·ÿÃÿ¼ÿ¹ÿÀÿ¹ÿ·ÿ»ÿÃÿÎÿÁÿ­ÿÃÿ»ÿ·ÿÀÿ°ÿ¤ÿ±ÿ¿ÿºÿ°ÿ¸ÿµÿ³ÿÁÿ´ÿÃÿ»ÿ±ÿ¶ÿ·ÿ»ÿÇÿÌÿÆÿÁÿ¸ÿ¬ÿ±ÿ»ÿ­ÿ±ÿÅÿ»ÿ¶ÿ¶ÿ·ÿ¿ÿµÿ¹ÿÂÿ¾ÿ¸ÿ¼ÿ½ÿ¬ÿ£ÿºÿÆÿÁÿ¹ÿÅÿºÿÁÿµÿ«ÿ©ÿ´ÿ´ÿ²ÿ¶ÿ½ÿ¼ÿ®ÿ³ÿ¾ÿ»ÿ½ÿ½ÿÉÿ¸ÿºÿ¿ÿÂÿÁÿÂÿ¼ÿÅÿ»ÿ¤ÿ°ÿÀÿ·ÿÃÿÇÿ¬ÿ»ÿÆÿ­ÿ¶ÿÁÿ¿ÿÉÿ¾ÿ·ÿÀÿÄÿ¿ÿ¶ÿ¶ÿÁÿÃÿ¿ÿ¶ÿ¼ÿÁÿ¾ÿ¼ÿ¸ÿ¶ÿÅÿÀÿÀÿ»ÿµÿÀÿ¹ÿ±ÿµÿ¶ÿ¼ÿ½ÿºÿÊÿÆÿ¾ÿÆÿ­ÿµÿ±ÿ»ÿ³ÿ¼ÿ´ÿ´ÿ·ÿ¼ÿ¼ÿ½ÿÃÿµÿ¥ÿ°ÿ«ÿ»ÿ¼ÿ®ÿ¬ÿ³ÿËÿ»ÿµÿ¸ÿÁÿ½ÿÀÿÆÿ¸ÿ½ÿ½ÿ°ÿ´ÿ³ÿ¸ÿ¼ÿ·ÿ±ÿ´ÿ¹ÿ­ÿ¨ÿÁÿµÿ®ÿµÿ²ÿ¯ÿ·ÿÀÿÂÿ¶ÿ·ÿÇÿÇÿ·ÿ³ÿÅÿ·ÿ½ÿÉÿºÿ ÿÉÿ¸ÿ·ÿ´ÿ°ÿºÿµÿ®ÿ¬ÿ³ÿ·ÿ¼ÿ¾ÿ³ÿ°ÿ´ÿ´ÿ½ÿ¾ÿºÿÉÿ´ÿÂÿ¼ÿÉÿ¯ÿ½ÿÆÿ±ÿÀÿ½ÿµÿµÿ°ÿ´ÿÂÿÀÿ­ÿ§ÿ±ÿ¸ÿ¯ÿ­ÿ¨ÿÃÿ¤ÿÆÿÁÿ·ÿÂÿÇÿÏÿÅÿ½ÿ¹ÿÃÿ¹ÿ¶ÿµÿ¹ÿÈÿÂÿ´ÿ½ÿÁÿ¹ÿ»ÿ¾ÿ¿ÿÀÿ©ÿªÿ»ÿ°ÿ¸ÿÁÿ¹ÿ¸ÿ³ÿ¾ÿÓÿÉÿ·ÿµÿµÿªÿ¡ÿ­ÿ¹ÿ»ÿ»ÿ¯ÿ²ÿ³ÿ·ÿËÿ¹ÿºÿÃÿÈÿÇÿ¹ÿ­ÿ¼ÿÂÿÀÿÊÿÆÿºÿ½ÿÃÿ¾ÿºÿ¸ÿ³ÿ½ÿÁÿ´ÿÂÿÉÿ´ÿ¶ÿ³ÿ¹ÿÇÿ½ÿ¸ÿºÿ²ÿ»ÿ­ÿ»ÿÊÿ½ÿ¶ÿÀÿÀÿ¼ÿ¹ÿ¸ÿ¼ÿÀÿÄÿ®ÿ·ÿºÿ²ÿ¼ÿºÿÃÿÉÿ¯ÿ´ÿÈÿÇÿ´ÿ¯ÿ²ÿ¿ÿ´ÿ´ÿ½ÿ½ÿ»ÿµÿ®ÿ­ÿ¹ÿÅÿÁÿ¼ÿ´ÿÀÿÃÿ¸ÿÀÿ­ÿ¶ÿ´ÿÇÿÏÿ¿ÿÿ¿ÿÂÿÅÿºÿÅÿ´ÿ¤ÿ½ÿÅÿ¹ÿ»ÿ³ÿ»ÿ¿ÿ²ÿ¹ÿ¸ÿ³ÿ¿ÿÀÿÉÿÊÿ»ÿ·ÿ»ÿ³ÿÀÿ¶ÿµÿµÿ¸ÿ¿ÿ¶ÿÌÿÁÿÄÿÀÿ¶ÿ½ÿÁÿ»ÿºÿ¸ÿºÿ½ÿºÿ¶ÿ½ÿÂÿ»ÿºÿ½ÿÅÿ²ÿ³ÿÆÿÌÿÿ­ÿ¾ÿ²ÿÿÃÿÂÿ¼ÿ¸ÿ­ÿ¿ÿ¿ÿ¿ÿ»ÿ±ÿ³ÿ³ÿ¿ÿ¿ÿ·ÿ°ÿ¹ÿÀÿ·ÿ¸ÿ¶ÿ¹ÿ»ÿºÿ¿ÿ°ÿ¸ÿ­ÿÄÿÊÿÍÿÇÿÈÿ¸ÿ¹ÿ²ÿÁÿ»ÿÀÿ¼ÿÂÿ½ÿÄÿ¸ÿ¼ÿ¼ÿ¶ÿ±ÿ¸ÿÅÿ¿ÿ·ÿÂÿÇÿ»ÿºÿÉÿÃÿ¼ÿ¿ÿ­ÿ¿ÿ³ÿ³ÿ¸ÿÂÿ·ÿÀÿÀÿ­ÿ¬ÿÇÿ¼ÿ½ÿ´ÿ·ÿÀÿÁÿ¶ÿ´ÿ¶ÿ¹ÿ·ÿ¶ÿ°ÿ¬ÿ¹ÿÃÿÂÿ½ÿµÿ»ÿÈÿÃÿ»ÿ¶ÿ¼ÿÂÿÀÿÃÿ»ÿ´ÿºÿÉÿÅÿ«ÿ¯ÿ»ÿµÿÃÿ¸ÿ¢ÿ¤ÿ½ÿ·ÿ»ÿ»ÿ¨ÿ·ÿ¿ÿ·ÿ±ÿ»ÿ¾ÿ¿ÿ½ÿ·ÿ¿ÿÀÿ»ÿÅÿËÿÃÿ½ÿÉÿÅÿ¾ÿ»ÿ»ÿ´ÿ¹ÿ¬ÿªÿ§ÿÉÿ¹ÿ¬ÿ­ÿÑÿ²ÿ»ÿÁÿ¾ÿÃÿ¼ÿÇÿ¶ÿ·ÿ·ÿ¹ÿ°ÿ¬ÿ³ÿÆÿ»ÿ·ÿ¿ÿÀÿ»ÿ´ÿ¸ÿ¼ÿµÿ²ÿ¼ÿ¿ÿ¸ÿ·ÿµÿÄÿ»ÿ´ÿÌÿºÿºÿ·ÿ«ÿÇÿ¾ÿÁÿ°ÿËÿÄÿ½ÿµÿ½ÿ®ÿÉÿÅÿ½ÿ²ÿ°ÿ·ÿ»ÿ¿ÿ¼ÿ¾ÿºÿ¼ÿ¹ÿ¯ÿ¬ÿ¯ÿ¹ÿÆÿÆÿ¹ÿ¿ÿÐÿÖÿÂÿ°ÿ¿ÿ­ÿ³ÿ¼ÿºÿ³ÿÃÿ»ÿÅÿÊÿÁÿ¶ÿ¸ÿ¸ÿ¥ÿÅÿÌÿ»ÿ¶ÿ«ÿ®ÿ­ÿ·ÿ¾ÿÊÿÄÿ¸ÿÁÿÄÿ¶ÿºÿ¶ÿ¹ÿÅÿ½ÿ»ÿ»ÿ·ÿµÿµÿ¾ÿ¹ÿ´ÿµÿµÿ¸ÿ½ÿ´ÿ±ÿ¶ÿ±ÿ¿ÿÇÿ¾ÿ¶ÿ²ÿ±ÿ²ÿ¿ÿ³ÿ½ÿ£ÿºÿ´ÿ¼ÿµÿºÿ½ÿ»ÿ¯ÿ¬ÿ¶ÿ¿ÿ¼ÿ«ÿ¿ÿÇÿÂÿÁÿ±ÿ¸ÿ½ÿ¿ÿ¼ÿºÿ½ÿ¶ÿ¶ÿ·ÿ´ÿµÿ³ÿ»ÿºÿ¹ÿ¼ÿ¿ÿÄÿ¼ÿÁÿÃÿ»ÿÅÿ¹ÿÐÿÅÿ¿ÿ»ÿ¥ÿ¹ÿµÿ¼ÿ¶ÿÀÿ·ÿÀÿ³ÿºÿ¹ÿ«ÿ«ÿ¬ÿ©ÿÁÿÏÿºÿ½ÿ¸ÿ¸ÿ¯ÿ±ÿ¹ÿ¹ÿ³ÿ¯ÿµÿ¹ÿµÿ¹ÿÄÿÄÿ¸ÿ¯ÿ¦ÿ©ÿ´ÿ·ÿ¶ÿ¢ÿ®ÿ°ÿÃÿµÿ¸ÿ³ÿ«ÿ¹ÿÁÿ»ÿ¹ÿ¬ÿÂÿ¾ÿ¾ÿÆÿÅÿ¨ÿÄÿÂÿ¦ÿ¼ÿÄÿ¶ÿµÿ½ÿ¸ÿ¶ÿ­ÿ¿ÿ¾ÿµÿ³ÿ´ÿ½ÿÃÿ¶ÿ·ÿ¼ÿ¶ÿ³ÿ¢ÿ¨ÿÃÿ½ÿ³ÿ²ÿ¼ÿ¸ÿ®ÿ±ÿ»ÿ»ÿ¼ÿ¸ÿÀÿ­ÿ°ÿÆÿÇÿ²ÿ°ÿ¹ÿÐÿ¯ÿ»ÿ«ÿ¼ÿ´ÿºÿÊÿ©ÿ³ÿ¯ÿ²ÿ¬ÿ¯ÿ´ÿ¼ÿÀÿºÿ¼ÿ½ÿÇÿ·ÿ¶ÿÃÿÊÿÃÿ¹ÿ³ÿ·ÿ¾ÿ¾ÿ¸ÿ³ÿ´ÿÀÿÆÿÁÿ¿ÿ»ÿ¼ÿ¿ÿ½ÿµÿ¸ÿ¸ÿ½ÿÀÿµÿ¦ÿ»ÿ»ÿºÿÏÿ£ÿ¿ÿ´ÿ³ÿ¿ÿ¾ÿ¿ÿÃÿÁÿÁÿµÿºÿºÿ»ÿ²ÿªÿ¹ÿ±ÿ»ÿÂÿÄÿ¸ÿ§ÿ²ÿ½ÿ¸ÿ½ÿ¸ÿ²ÿ¹ÿºÿÀÿÀÿ³ÿ¸ÿ¾ÿ¼ÿÁÿµÿ´ÿ±ÿ¸ÿÀÿÄÿ¼ÿ°ÿ¼ÿ¼ÿ´ÿÁÿ¸ÿ¸ÿ¬ÿ¯ÿÁÿÄÿÃÿÊÿ¯ÿÄÿºÿºÿ¾ÿÓÿ²ÿÃÿ¾ÿºÿÊÿÄÿÇÿÀÿÃÿ©ÿ·ÿ¶ÿ¿ÿ¹ÿ±ÿ¸ÿ½ÿºÿ±ÿ¹ÿ¹ÿ®ÿ°ÿ·ÿ¿ÿ¾ÿ±ÿ±ÿºÿ¸ÿÈÿ·ÿµÿÁÿ´ÿ¸ÿ·ÿµÿËÿÁÿ¸ÿ²ÿÅÿ»ÿ´ÿ·ÿ¶ÿ¸ÿ·ÿ°ÿ£ÿ¿ÿ¸ÿ»ÿµÿÌÿÁÿ¼ÿ­ÿ½ÿ£ÿ¥ÿªÿÿÿ¨ÿ·ÿµÿ­ÿ¼ÿ¼ÿµÿ·ÿµÿ¿ÿ¶ÿÿ¦ÿ¼ÿÄÿ¼ÿ»ÿÆÿÊÿÂÿ¿ÿËÿ²ÿ½ÿÂÿ¾ÿ»ÿ´ÿ´ÿ¶ÿ·ÿ½ÿÊÿ±ÿ¤ÿÌÿ¢ÿÿ¿ÿÎÿÆÿ®ÿÇÿ¹ÿÿ­ÿ­ÿ·ÿ®ÿ¸ÿºÿ´ÿºÿ¶ÿ¼ÿºÿ¹ÿ»ÿ¾ÿ´ÿ²ÿÁÿÂÿ³ÿµÿÁÿºÿ½ÿ»ÿ³ÿ´ÿÅÿ¹ÿ³ÿ¿ÿÇÿ¿ÿ°ÿ³ÿ¶ÿ¸ÿÆÿÀÿ·ÿÀÿ­ÿÂÿÊÿÃÿÁÿ¸ÿ¸ÿ¾ÿ©ÿ¿ÿÆÿ¾ÿºÿ»ÿ¨ÿ¼ÿÂÿ¼ÿ½ÿ¼ÿ·ÿ¾ÿ»ÿ¹ÿ¹ÿµÿ·ÿ¿ÿÈÿÀÿ¼ÿ¹ÿµÿ´ÿ¹ÿ¶ÿºÿ½ÿÂÿ»ÿµÿÄÿ¶ÿ¶ÿºÿ·ÿÌÿ¾ÿÅÿÃÿ°ÿ½ÿ»ÿ´ÿÁÿ¦ÿºÿÊÿÂÿºÿ¿ÿ»ÿ­ÿ¹ÿÈÿºÿ½ÿ·ÿ©ÿ®ÿÁÿÃÿ¶ÿ¶ÿ¸ÿ»ÿÀÿ¼ÿ¿ÿÅÿÀÿÉÿÉÿÅÿ´ÿ¸ÿ«ÿÍÿ¸ÿÆÿµÿÆÿÄÿËÿ³ÿÄÿÃÿ²ÿÈÿ¸ÿ´ÿ´ÿ¹ÿ¸ÿ·ÿ¼ÿÀÿ½ÿ¼ÿËÿËÿ¾ÿ´ÿ¿ÿÌÿ¿ÿ³ÿ¹ÿºÿ±ÿ­ÿ¹ÿÉÿÀÿ¶ÿ¼ÿ¸ÿ¹ÿÁÿ²ÿ»ÿ½ÿÁÿ»ÿ¶ÿÆÿÍÿ»ÿ¸ÿÃÿÈÿ¹ÿ¤ÿ¸ÿ³ÿÂÿ±ÿ¯ÿÆÿ¿ÿÁÿ´ÿ±ÿÂÿÍÿÏÿÀÿ±ÿ¼ÿÂÿ»ÿÅÿÓÿÈÿÀÿºÿ¥ÿ´ÿÁÿºÿ­ÿ¥ÿÿ·ÿ°ÿ¼ÿ³ÿÀÿ§ÿ¶ÿ¼ÿ²ÿ¯ÿ³ÿ®ÿ»ÿºÿ±ÿºÿ±ÿ«ÿ°ÿ­ÿ±ÿ¶ÿºÿ´ÿ·ÿÀÿ´ÿ¶ÿ°ÿ¬ÿ±ÿ¹ÿ¶ÿÎÿÃÿ½ÿ¾ÿ¸ÿ»ÿÃÿ·ÿ³ÿ¸ÿÃÿ·ÿÊÿ¹ÿºÿ»ÿ«ÿ¸ÿÍÿ¶ÿµÿ¼ÿ·ÿµÿ»ÿ¹ÿÀÿÃÿÀÿ¾ÿ¶ÿ¾ÿµÿ¹ÿ®ÿ²ÿÀÿ¥ÿÁÿ¥ÿ«ÿ¶ÿµÿ»ÿ±ÿÆÿ³ÿ¬ÿ¹ÿ²ÿ°ÿ¼ÿ¶ÿ¸ÿÄÿ»ÿ¹ÿÆÿ½ÿ²ÿ½ÿÃÿÄÿ¾ÿ¸ÿ¾ÿ¸ÿ·ÿ·ÿ´ÿ»ÿÁÿÁÿ¯ÿ´ÿ²ÿ»ÿ¶ÿÄÿÂÿÌÿÇÿÆÿ½ÿ¸ÿ±ÿÁÿÁÿ¼ÿ³ÿ»ÿ¼ÿ²ÿ­ÿ±ÿ¶ÿ»ÿºÿºÿÃÿ²ÿ®ÿ¾ÿ·ÿ½ÿ±ÿ¹ÿ«ÿ³ÿÂÿ¿ÿ¹ÿ¹ÿÍÿ½ÿ¼ÿ»ÿ°ÿ©ÿ³ÿ¼ÿ¼ÿ°ÿ¹ÿ¿ÿÇÿÑÿ¾ÿºÿÉÿ½ÿ·ÿ¹ÿµÿ´ÿÀÿÀÿ´ÿ²ÿ¼ÿÇÿÃÿ´ÿ¯ÿ¾ÿ«ÿÉÿ»ÿ´ÿ®ÿ´ÿ¸ÿ¨ÿ®ÿ¹ÿ¹ÿ¹ÿµÿ¶ÿ¶ÿ«ÿ°ÿµÿ¯ÿ·ÿ¸ÿ»ÿ¼ÿÆÿ¼ÿ¹ÿÊÿ·ÿÏÿÈÿºÿÃÿÈÿÀÿÅÿÄÿ¹ÿ»ÿÅÿ½ÿ¾ÿÂÿ¸ÿÀÿ»ÿªÿ¸ÿ½ÿ¡ÿ¸ÿÏÿ¸ÿ²ÿ±ÿ­ÿ³ÿ¶ÿÁÿ¿ÿ³ÿºÿ¶ÿ­ÿ´ÿ½ÿ·ÿ¯ÿ»ÿ¾ÿ¶ÿ´ÿ¶ÿÐÿ¾ÿ¾ÿÂÿÆÿ´ÿ¹ÿ®ÿ¨ÿ½ÿµÿ¶ÿ¼ÿ»ÿ­ÿ­ÿ©ÿ²ÿ¼ÿ±ÿºÿÇÿ¿ÿ¶ÿ®ÿ¬ÿ¨ÿ¨ÿÁÿ¬ÿ¼ÿ®ÿ¿ÿ¬ÿ´ÿ¼ÿÇÿ²ÿ·ÿ­ÿ¸ÿ·ÿ©ÿ²ÿ»ÿµÿ­ÿ®ÿ­ÿ®ÿ»ÿ¶ÿ´ÿ¹ÿ¶ÿ·ÿÿ®ÿÂÿ³ÿ§ÿµÿ©ÿ·ÿ©ÿ®ÿ­ÿ§ÿÀÿÅÿ½ÿ¶ÿ²ÿ³ÿ°ÿ´ÿ¯ÿ¶ÿ±ÿ³ÿ¶ÿ²ÿ»ÿ¢ÿ·ÿÊÿÂÿ½ÿ¿ÿ¸ÿºÿ®ÿ¯ÿ©ÿ¥ÿ¶ÿÀÿºÿ¬ÿ¨ÿ´ÿ¹ÿËÿ½ÿ§ÿ¯ÿ¦ÿ½ÿ¥ÿ£ÿ­ÿ°ÿÁÿ¹ÿ²ÿµÿ»ÿºÿ¹ÿÄÿÆÿÀÿÂÿ¼ÿÁÿ»ÿ­ÿ°ÿ¯ÿ¸ÿªÿ¶ÿ¶ÿ®ÿ±ÿÀÿºÿ¸ÿ¿ÿ»ÿ¹ÿ¸ÿ²ÿ¸ÿ½ÿ¾ÿ¨ÿ¾ÿ¤ÿÅÿËÿÃÿ¿ÿÂÿÃÿ¾ÿ¿ÿ¾ÿºÿÀÿËÿÈÿºÿ¼ÿ½ÿ¹ÿ©ÿÅÿÇÿ¼ÿÀÿÈÿ»ÿ½ÿ³ÿÂÿÀÿ½ÿ¿ÿÃÿ¼ÿ­ÿ«ÿ°ÿ¶ÿªÿºÿÂÿµÿÀÿÂÿ²ÿµÿ¬ÿ°ÿ·ÿ¼ÿµÿ­ÿ¶ÿ¾ÿ¹ÿ³ÿµÿ½ÿ²ÿ¯ÿÄÿÌÿÆÿ®ÿ»ÿÅÿÁÿ´ÿ¯ÿºÿÄÿÄÿÂÿÀÿ¹ÿ³ÿ©ÿ¿ÿÄÿ²ÿ±ÿËÿÀÿ·ÿÂÿ®ÿ´ÿ¶ÿ·ÿ³ÿ²ÿ¸ÿ´ÿ·ÿ²ÿ§ÿ¸ÿ¦ÿÅÿ°ÿ³ÿ½ÿ¬ÿ­ÿ°ÿ¶ÿ´ÿ»ÿÇÿ¾ÿ¶ÿµÿ§ÿ½ÿÁÿ´ÿÀÿ®ÿÍÿ¾ÿ¸ÿÃÿ¹ÿ¸ÿ¹ÿ³ÿ¯ÿ´ÿ¾ÿ½ÿ´ÿ±ÿÂÿ¶ÿ¤ÿ²ÿÉÿÆÿ¹ÿ¾ÿ¸ÿ°ÿ±ÿ½ÿ¿ÿ±ÿ´ÿ½ÿÄÿ´ÿ½ÿ¶ÿ¿ÿ¿ÿ³ÿÃÿ»ÿ´ÿ¸ÿ±ÿ³ÿÄÿ¼ÿ£ÿ¡ÿ¨ÿ®ÿ¥ÿÅÿ³ÿ³ÿÅÿ¼ÿ½ÿ»ÿ¶ÿ½ÿÁÿ¹ÿ°ÿ»ÿ¼ÿ»ÿ®ÿ´ÿ·ÿµÿ°ÿ­ÿ»ÿÉÿÇÿÃÿÈÿ¾ÿ´ÿ·ÿ¸ÿ¶ÿ«ÿ³ÿ³ÿ¹ÿºÿ»ÿºÿµÿ»ÿ¾ÿ±ÿ¯ÿ§ÿ³ÿ¬ÿ¹ÿ±ÿºÿ¶ÿÄÿ·ÿªÿ´ÿ¶ÿ²ÿÀÿÄÿÄÿ¼ÿ»ÿÈÿÀÿ´ÿÃÿÈÿ³ÿ´ÿ½ÿ³ÿ®ÿ¹ÿ°ÿ¹ÿÂÿ®ÿÉÿ·ÿÖÿ»ÿ¯ÿ³ÿ°ÿ¯ÿ³ÿ´ÿ³ÿ²ÿÊÿ¹ÿ©ÿ³ÿ½ÿ²ÿ¯ÿ¬ÿ¹ÿºÿ·ÿ¸ÿ¬ÿ°ÿ»ÿ³ÿ¼ÿ¹ÿ²ÿ®ÿ¼ÿËÿÌÿºÿ·ÿÄÿÀÿ¿ÿ¹ÿÄÿ¼ÿ²ÿÂÿÅÿ»ÿ¸ÿ±ÿ¯ÿ±ÿ¶ÿÁÿÃÿ½ÿ¯ÿºÿÂÿµÿ±ÿ®ÿ¾ÿÅÿ½ÿ°ÿªÿ·ÿ·ÿÁÿ®ÿ»ÿ½ÿ´ÿ³ÿµÿ·ÿ¼ÿºÿ³ÿ°ÿ°ÿ¯ÿ¿ÿ¸ÿÀÿ²ÿºÿ¶ÿ»ÿÅÿÁÿÁÿÆÿÁÿ«ÿ¸ÿ±ÿÂÿºÿ©ÿ§ÿ½ÿÃÿ¹ÿÀÿµÿÁÿ¯ÿÃÿºÿ£ÿ°ÿ¹ÿ¾ÿºÿ¯ÿ°ÿ¸ÿÃÿ²ÿ¨ÿµÿªÿªÿ³ÿºÿ°ÿ¬ÿµÿ²ÿ°ÿ¸ÿ¾ÿ´ÿÄÿ½ÿÁÿÁÿÀÿ½ÿ¹ÿÀÿÀÿ´ÿºÿ¯ÿÅÿ±ÿ¯ÿ»ÿ½ÿ¾ÿÇÿÊÿÁÿ³ÿºÿ¿ÿ»ÿ´ÿµÿ¹ÿÃÿ¿ÿªÿ¯ÿ·ÿ´ÿ·ÿ§ÿ¨ÿ¹ÿ·ÿ¹ÿÃÿÁÿ¸ÿ¿ÿ¿ÿ¿ÿ½ÿ¶ÿ»ÿ®ÿ®ÿ²ÿ±ÿ³ÿ¤ÿ¡ÿÿµÿ¹ÿ¯ÿ­ÿ½ÿÇÿÆÿÂÿ»ÿ»ÿ½ÿ½ÿªÿ²ÿ¼ÿ³ÿ±ÿ¶ÿ³ÿ²ÿ·ÿÀÿÇÿÃÿ½ÿ½ÿ¸ÿ¶ÿ±ÿ®ÿÁÿ¹ÿªÿ²ÿÅÿÀÿ²ÿ·ÿÀÿ½ÿµÿ³ÿ»ÿ¸ÿÁÿÂÿÐÿÄÿ¼ÿ¾ÿºÿ·ÿ·ÿ¼ÿ¼ÿ·ÿ»ÿ¿ÿÉÿÈÿºÿ¸ÿÇÿÁÿ»ÿ¾ÿ½ÿ«ÿ£ÿ§ÿ´ÿÂÿÂÿÉÿ®ÿÅÿ»ÿ¹ÿ¾ÿ·ÿ³ÿ·ÿ«ÿ¹ÿ«ÿ¶ÿ­ÿ¹ÿÁÿ¿ÿ¸ÿ¬ÿ¦ÿ²ÿ¬ÿ»ÿ´ÿ°ÿ«ÿ¨ÿ¯ÿºÿºÿ²ÿ¿ÿ¿ÿªÿ©ÿ«ÿ­ÿ«ÿ§ÿ«ÿÿªÿµÿªÿ¬ÿ¿ÿ½ÿ¯ÿ´ÿ¶ÿ±ÿ³ÿ¬ÿ®ÿ«ÿ±ÿµÿ¯ÿ¨ÿ´ÿ»ÿ®ÿ£ÿ·ÿ·ÿ°ÿ¶ÿºÿ»ÿ·ÿ¶ÿ¯ÿ§ÿ©ÿ°ÿ³ÿ®ÿ´ÿ¸ÿ­ÿÏÿ¹ÿ¯ÿ®ÿ»ÿËÿ¶ÿ ÿ´ÿ²ÿ»ÿ®ÿÈÿÔÿ¸ÿ®ÿ¨ÿ­ÿ­ÿµÿ¿ÿÂÿ¾ÿ¿ÿ¿ÿÇÿÆÿ¼ÿÀÿÂÿÀÿÃÿÄÿ¿ÿÆÿÂÿÊÿÊÿ¹ÿ²ÿ½ÿ¾ÿ½ÿ¾ÿÂÿÅÿ¸ÿ³ÿ´ÿ³ÿ±ÿºÿ¿ÿ½ÿÌÿ¾ÿ¼ÿ¿ÿ´ÿ±ÿÉÿ¶ÿÏÿ×ÿ¾ÿ¶ÿ¸ÿ¶ÿµÿºÿ·ÿ´ÿÅÿÆÿ¶ÿ¾ÿ¿ÿ¹ÿºÿÆÿÉÿ°ÿÍÿÅÿÀÿ¶ÿ¹ÿºÿ¸ÿÂÿÑÿ¸ÿÂÿ¼ÿ¼ÿ½ÿ¾ÿ¾ÿ·ÿ°ÿ½ÿÁÿÈÿÄÿ½ÿ³ÿ®ÿ·ÿÂÿÁÿ¼ÿ½ÿ¹ÿ¾ÿÀÿÄÿÀÿ¶ÿºÿÆÿÇÿÄÿÇÿ±ÿ¹ÿ¼ÿ¸ÿ¯ÿ´ÿ¹ÿ²ÿ´ÿ¼ÿÁÿÄÿ·ÿ¼ÿ½ÿ´ÿ±ÿ¸ÿÁÿÆÿ¸ÿ²ÿ¹ÿÁÿÆÿÂÿ½ÿ½ÿ¼ÿ»ÿ¯ÿÃÿ¶ÿÂÿ½ÿ»ÿ¼ÿ¼ÿ½ÿÁÿ»ÿÂÿÁÿ¿ÿµÿ´ÿµÿ½ÿ½ÿ¸ÿ³ÿ¨ÿ®ÿÂÿÈÿºÿÆÿËÿÉÿ¸ÿ¨ÿ¬ÿ½ÿ·ÿ»ÿÆÿÇÿ¾ÿ¹ÿµÿ½ÿÁÿ»ÿ¿ÿÂÿ¾ÿ³ÿÓÿÅÿ·ÿ¸ÿ¸ÿ¯ÿ¯ÿ¸ÿ·ÿ¸ÿ­ÿ¾ÿ·ÿÆÿºÿ¹ÿ´ÿ°ÿ¼ÿÂÿ·ÿ¸ÿÎÿËÿ¯ÿ¹ÿÆÿ¿ÿ¾ÿºÿ¾ÿÈÿ°ÿ¹ÿ¯ÿµÿ©ÿ¹ÿÃÿ¶ÿ³ÿ·ÿºÿ¾ÿ³ÿÃÿÄÿÕÿºÿºÿ¸ÿ¯ÿ²ÿ»ÿ¾ÿºÿ»ÿ»ÿ¯ÿÄÿ»ÿ¸ÿ®ÿÄÿ¾ÿ³ÿÁÿËÿ¶ÿ³ÿÆÿ±ÿºÿ ÿ¼ÿÆÿËÿ½ÿ¸ÿ»ÿºÿ¶ÿ³ÿ¿ÿÈÿ¼ÿÆÿ´ÿ¿ÿ±ÿ»ÿÀÿ¿ÿÄÿ¹ÿ¶ÿÂÿÆÿ³ÿÅÿ½ÿ²ÿÄÿ¯ÿ´ÿÄÿºÿ·ÿ½ÿÈÿ®ÿ½ÿ¿ÿ­ÿ¯ÿ¼ÿÁÿ¿ÿºÿ³ÿ®ÿ¬ÿ³ÿ¼ÿ¯ÿÄÿ³ÿ¬ÿ«ÿ§ÿµÿ½ÿ½ÿÀÿ¿ÿ½ÿ»ÿÃÿ±ÿ´ÿ¾ÿ¿ÿ¸ÿÃÿÄÿ·ÿ³ÿ¾ÿÀÿ´ÿ»ÿÇÿ¨ÿ³ÿ´ÿÃÿÁÿ¼ÿ½ÿÃÿÐÿÏÿÇÿÊÿ¶ÿÈÿ½ÿ±ÿ¾ÿÇÿÄÿÈÿ¹ÿ·ÿµÿµÿ¹ÿ·ÿ»ÿ½ÿÃÿ³ÿÂÿÆÿ³ÿ¹ÿ¾ÿ¿ÿ±ÿ©ÿ¹ÿÇÿÊÿÕÿÆÿ¯ÿÃÿ­ÿ©ÿ¶ÿÁÿÇÿ¸ÿ¬ÿ°ÿµÿ¹ÿ½ÿ¶ÿ¿ÿÂÿÁÿ¯ÿÅÿÀÿ³ÿÃÿµÿ²ÿ¼ÿ»ÿ¯ÿ³ÿÃÿ·ÿ´ÿÀÿ±ÿÇÿ¼ÿ·ÿºÿ¾ÿÀÿºÿ®ÿ¬ÿ¸ÿ½ÿ¸ÿ°ÿ´ÿ¾ÿºÿ¯ÿ¥ÿ»ÿÑÿÂÿÄÿµÿ±ÿÈÿÉÿµÿ´ÿµÿ»ÿÀÿÁÿÉÿÈÿ³ÿ¿ÿ´ÿ¸ÿ¼ÿ´ÿ¯ÿÅÿÓÿ½ÿ­ÿ°ÿ²ÿºÿ°ÿ¾ÿÊÿÃÿ¾ÿ±ÿÂÿÃÿÊÿÌÿ¾ÿ¸ÿ¸ÿ«ÿ¬ÿµÿ·ÿ¹ÿÆÿ½ÿ½ÿ¹ÿ°ÿÀÿ·ÿ¹ÿ¿ÿºÿ¶ÿ»ÿ³ÿÿ¦ÿÀÿÅÿ¸ÿ°ÿ¶ÿ»ÿ·ÿ½ÿ»ÿ´ÿ²ÿ¼ÿÀÿºÿ¸ÿ·ÿªÿ¨ÿÈÿ»ÿ¿ÿÉÿµÿ³ÿ³ÿ¸ÿÆÿ¾ÿ¿ÿÂÿ½ÿÀÿÂÿ¸ÿ²ÿ°ÿµÿÃÿ½ÿÇÿµÿ¶ÿªÿÄÿÒÿÈÿ¸ÿ³ÿºÿ¼ÿ¾ÿÁÿ¾ÿ¸ÿ¹ÿ¹ÿÃÿ¼ÿÄÿ´ÿ¿ÿÄÿ¿ÿ¼ÿ®ÿÂÿÆÿÀÿ¯ÿ¦ÿ«ÿ¥ÿªÿÀÿ²ÿ¼ÿÁÿ¼ÿºÿ¹ÿµÿ´ÿµÿ¸ÿ·ÿ¼ÿ«ÿ«ÿ­ÿ³ÿ²ÿ´ÿ¾ÿ´ÿ¦ÿ³ÿºÿÂÿ¿ÿ¢ÿÀÿ£ÿ¹ÿªÿºÿ§ÿ±ÿµÿ·ÿ¹ÿ¹ÿ»ÿ¾ÿÁÿÂÿµÿ¶ÿÁÿÁÿ¤ÿ·ÿºÿ¹ÿ°ÿ¼ÿºÿ¬ÿ´ÿ·ÿºÿµÿµÿ¼ÿ¸ÿºÿÄÿ¾ÿ½ÿµÿÀÿËÿ¹ÿÃÿ»ÿºÿÊÿ©ÿ±ÿ°ÿ¯ÿ¶ÿ´ÿµÿ²ÿ·ÿ²ÿ¯ÿºÿµÿ³ÿºÿ´ÿ·ÿ°ÿ®ÿÄÿµÿÀÿºÿ¹ÿºÿ¯ÿ½ÿ²ÿªÿ²ÿ´ÿ¶ÿ·ÿ»ÿ¿ÿµÿªÿµÿÏÿ¹ÿ±ÿ­ÿÏÿ¾ÿÎÿÍÿ·ÿÄÿÄÿ½ÿºÿÀÿ¿ÿ³ÿ½ÿ³ÿ¬ÿ±ÿ¶ÿÁÿ½ÿÂÿÄÿ¿ÿºÿºÿÅÿ½ÿ¿ÿ½ÿÁÿ»ÿ²ÿ³ÿ³ÿ³ÿ½ÿ½ÿ¹ÿ¼ÿ¿ÿ¹ÿ¼ÿºÿ®ÿµÿÀÿÆÿÀÿ»ÿ»ÿÈÿ®ÿ¦ÿ¼ÿ¯ÿ¹ÿÀÿ½ÿÂÿ¾ÿ«ÿ½ÿ¹ÿ»ÿ¾ÿ»ÿ¯ÿ°ÿºÿ¿ÿÆÿÁÿ¶ÿ±ÿºÿ©ÿ³ÿÊÿÁÿÀÿ³ÿ±ÿµÿÄÿ¹ÿ°ÿÈÿ·ÿ¯ÿ·ÿµÿ¼ÿ·ÿ³ÿ·ÿ¹ÿ¸ÿ¾ÿÄÿ¿ÿÃÿ°ÿ­ÿÄÿªÿºÿ»ÿ¾ÿÓÿ¸ÿ³ÿ»ÿºÿ³ÿ¼ÿ¾ÿ·ÿ¯ÿ°ÿ¹ÿ²ÿ­ÿ»ÿÅÿ¼ÿµÿÁÿÀÿ¬ÿ®ÿÈÿÃÿ¨ÿ©ÿ³ÿ²ÿ¨ÿ¸ÿÀÿ¼ÿ¼ÿ¿ÿËÿÑÿ¿ÿÉÿ¥ÿ¤ÿÄÿÊÿ¿ÿ´ÿ»ÿÆÿ¹ÿ«ÿ´ÿ½ÿ¾ÿ¼ÿ¿ÿÍÿÏÿ·ÿ°ÿ·ÿ³ÿ¿ÿÃÿ·ÿºÿÁÿËÿ¹ÿÁÿ»ÿ·ÿ¹ÿ¸ÿµÿÄÿÂÿ¼ÿ¾ÿ½ÿ¾ÿ½ÿ³ÿ³ÿÀÿÂÿÀÿÅÿÄÿ°ÿ¼ÿ£ÿ©ÿ¦ÿÀÿÅÿ½ÿ¦ÿÄÿÃÿÁÿ´ÿ¼ÿ¼ÿÿ©ÿ¸ÿ¸ÿ»ÿÀÿÈÿÁÿ¿ÿ½ÿ¹ÿ¼ÿ´ÿ¶ÿ³ÿ¶ÿÇÿÇÿ½ÿ¸ÿ¸ÿ¹ÿºÿÀÿÊÿÁÿÀÿÀÿºÿ³ÿ¸ÿÂÿ´ÿÃÿÇÿºÿ¶ÿ½ÿ»ÿÃÿÃÿ³ÿ¼ÿºÿ·ÿÄÿÂÿ½ÿÀÿÅÿÅÿÂÿÏÿ½ÿ½ÿ¹ÿºÿ»ÿªÿÆÿÇÿÃÿ¿ÿ½ÿ³ÿÄÿËÿ¿ÿµÿÈÿÄÿ¾ÿ½ÿºÿ¾ÿ·ÿ¸ÿ¶ÿ²ÿ¬ÿ­ÿ´ÿ¼ÿÃÿºÿ²ÿ¿ÿÆÿÀÿ¸ÿÈÿÎÿºÿ¨ÿ½ÿ¿ÿ¶ÿÁÿÃÿ³ÿÅÿ»ÿ¸ÿµÿÃÿÆÿ¯ÿ´ÿºÿ²ÿ°ÿ»ÿ¿ÿÂÿ³ÿ¼ÿ´ÿªÿ®ÿ´ÿ¹ÿ´ÿ²ÿ¿ÿÆÿºÿµÿ¸ÿ¶ÿÆÿ¼ÿ¾ÿÇÿÂÿÆÿ¸ÿ¹ÿÂÿÇÿÌÿ½ÿ±ÿÃÿªÿÅÿµÿ¼ÿ¶ÿ¼ÿÉÿ»ÿÆÿªÿ«ÿ´ÿ¿ÿ¿ÿÅÿÁÿ¼ÿ»ÿÀÿÀÿÁÿÀÿ´ÿ¶ÿ¸ÿ¼ÿÌÿ¾ÿ¼ÿ¯ÿ¶ÿ¿ÿ¼ÿÆÿ¿ÿÊÿ¾ÿªÿ¿ÿÈÿ¸ÿµÿ¶ÿ¾ÿ³ÿ¶ÿ½ÿ®ÿ¹ÿ¾ÿ¯ÿ¿ÿ¿ÿÃÿ¯ÿ»ÿºÿÇÿ»ÿ¿ÿ½ÿ·ÿ½ÿ»ÿ²ÿ±ÿÂÿÈÿ¿ÿ¸ÿºÿ­ÿ©ÿÁÿÀÿ¸ÿ¿ÿ¾ÿ®ÿ»ÿ³ÿ¾ÿÆÿ¯ÿ«ÿ´ÿÃÿÄÿ½ÿ¸ÿ¯ÿ¬ÿ©ÿµÿ«ÿ¾ÿ¿ÿºÿºÿ±ÿÃÿÅÿ¶ÿºÿ´ÿ¸ÿ¾ÿ¼ÿÁÿ¼ÿ³ÿ¹ÿºÿ½ÿÂÿ»ÿ¸ÿ½ÿÃÿ¸ÿ¬ÿ¸ÿ¸ÿ¹ÿ¾ÿ¼ÿ½ÿ¿ÿ¾ÿ°ÿ¹ÿ¸ÿ³ÿ¾ÿ²ÿ·ÿ±ÿÃÿ®ÿÉÿÁÿ±ÿ·ÿ»ÿ¾ÿ¶ÿ·ÿµÿÃÿÀÿµÿ¯ÿ¯ÿ¸ÿºÿ¶ÿ¾ÿÄÿ¿ÿ¸ÿ·ÿ»ÿ¸ÿ´ÿ³ÿ¾ÿÂÿºÿ¾ÿ½ÿÅÿºÿ¸ÿÄÿÊÿºÿ°ÿ¸ÿ¸ÿ¬ÿÁÿ¬ÿËÿÂÿÂÿ®ÿ¯ÿÒÿ×ÿ¦ÿ·ÿÌÿ¿ÿ¸ÿ·ÿÀÿ®ÿ³ÿÈÿ¼ÿ»ÿ²ÿËÿÈÿ½ÿºÿ»ÿÆÿÆÿÆÿÆÿ¶ÿ¯ÿµÿ¹ÿ®ÿ¥ÿ¶ÿÅÿ¿ÿ²ÿ¸ÿ¿ÿ®ÿ­ÿ­ÿ¾ÿ®ÿ¼ÿ¼ÿ³ÿ¼ÿÄÿ¼ÿ¼ÿ¸ÿ²ÿºÿ´ÿ§ÿ»ÿÅÿºÿÿ²ÿ©ÿ¶ÿ·ÿ½ÿ¾ÿ²ÿ¶ÿ¾ÿÄÿºÿ¹ÿ¿ÿÄÿ·ÿµÿ¹ÿ·ÿ¸ÿ²ÿ¶ÿ¿ÿ´ÿ­ÿ¸ÿ»ÿ¸ÿºÿ¹ÿ·ÿ½ÿÃÿÇÿÀÿ¤ÿ´ÿÇÿÄÿ¹ÿ½ÿ¼ÿ¿ÿÁÿ»ÿ®ÿ¹ÿ¼ÿºÿ³ÿ»ÿÂÿÁÿ¸ÿ§ÿ©ÿÀÿµÿ½ÿ´ÿºÿÃÿÂÿ½ÿ´ÿ´ÿÀÿ¾ÿ¾ÿ½ÿ´ÿ¶ÿ³ÿ»ÿÂÿ³ÿ´ÿ»ÿÁÿÇÿ»ÿ¸ÿ´ÿÀÿ¾ÿ²ÿ¤ÿ²ÿ¼ÿºÿ£ÿ¸ÿ¬ÿºÿÈÿ¯ÿËÿ½ÿ¶ÿÀÿ­ÿÀÿÁÿÃÿ±ÿ²ÿµÿ³ÿ³ÿºÿªÿ¿ÿ¿ÿ»ÿÀÿÀÿÂÿ®ÿ«ÿÀÿ¿ÿ½ÿ¼ÿÂÿ¶ÿ°ÿºÿ²ÿ²ÿÂÿÁÿºÿ»ÿµÿ°ÿ·ÿ»ÿ¹ÿ¿ÿ»ÿ²ÿ·ÿÁÿ»ÿÃÿºÿ¿ÿ®ÿ¯ÿ¾ÿ®ÿ½ÿÆÿ¬ÿÄÿ¯ÿ¸ÿÄÿÊÿ²ÿ½ÿ´ÿºÿÉÿÇÿºÿ»ÿºÿ¹ÿ½ÿ¯ÿ³ÿ®ÿ²ÿ½ÿ´ÿ¬ÿ¯ÿ´ÿ´ÿ¶ÿ¼ÿ»ÿ¸ÿ³ÿºÿ¼ÿ°ÿÇÿÐÿ¼ÿ­ÿºÿ»ÿ¾ÿ¸ÿ»ÿ¼ÿÁÿ½ÿÅÿ¢ÿ¹ÿ¿ÿ­ÿ¯ÿ§ÿªÿ¿ÿÀÿ¶ÿ½ÿ²ÿ¿ÿ¶ÿµÿ©ÿªÿ¾ÿ¯ÿ¿ÿ²ÿ¨ÿ¸ÿ¯ÿ°ÿ¼ÿ³ÿ¯ÿ¶ÿ°ÿ¨ÿ¨ÿ¸ÿÁÿ±ÿºÿÏÿÃÿ´ÿ¸ÿÌÿÒÿÀÿ®ÿ­ÿ´ÿ¼ÿÇÿºÿÅÿ½ÿ¶ÿ°ÿµÿÀÿÈÿ¨ÿÅÿ¹ÿÅÿ»ÿ¶ÿ»ÿ¼ÿ®ÿÊÿ¶ÿ¯ÿ¹ÿ³ÿ¶ÿ³ÿ¬ÿ³ÿ¶ÿÂÿ¸ÿµÿ©ÿ°ÿ´ÿ´ÿ±ÿ°ÿ²ÿ°ÿµÿºÿºÿ¸ÿ·ÿ·ÿ²ÿ²ÿ´ÿµÿ½ÿÀÿ·ÿ¶ÿ·ÿ±ÿ¯ÿ¹ÿºÿÃÿ®ÿºÿ´ÿ¾ÿ¼ÿÅÿÂÿ®ÿ¿ÿÁÿ³ÿºÿÃÿ³ÿ¾ÿ¼ÿ­ÿÃÿÆÿÂÿ½ÿ´ÿ³ÿ¶ÿ°ÿ±ÿ±ÿ¸ÿºÿ¶ÿ½ÿ·ÿ¸ÿºÿºÿ±ÿµÿ¼ÿ¾ÿÃÿ´ÿ«ÿµÿ½ÿÁÿ«ÿ­ÿ¶ÿ·ÿÂÿÁÿÊÿ¶ÿ»ÿÆÿÉÿÐÿÃÿºÿÀÿ½ÿ°ÿÀÿÃÿÃÿºÿ²ÿ·ÿÂÿÊÿÇÿÏÿÌÿ½ÿÁÿÒÿÊÿ·ÿÄÿÁÿ¶ÿ±ÿ°ÿ»ÿ½ÿ¿ÿ±ÿ·ÿÿ¼ÿ¬ÿ½ÿÁÿ¸ÿÆÿ¼ÿ½ÿ´ÿ¬ÿ¨ÿÁÿ­ÿ¸ÿªÿ­ÿ²ÿ¯ÿ¶ÿÃÿÁÿ¼ÿÆÿÀÿ¶ÿ²ÿÀÿÎÿÅÿµÿ»ÿÅÿ¹ÿµÿµÿ¸ÿµÿÂÿ¶ÿ´ÿ¸ÿÏÿ¸ÿÄÿÈÿÁÿÄÿ°ÿÆÿÐÿÄÿ½ÿ¾ÿÆÿ°ÿ­ÿÃÿ»ÿ§ÿ¯ÿµÿ¼ÿÇÿ¹ÿµÿºÿÀÿ¼ÿ¿ÿÃÿ¹ÿµÿ´ÿ¶ÿÅÿÅÿ³ÿ¹ÿÃÿ·ÿ¹ÿºÿ²ÿ¹ÿªÿÃÿÆÿ½ÿµÿ¬ÿ¼ÿ¥ÿ¢ÿµÿ³ÿ¹ÿ±ÿ´ÿºÿ»ÿ°ÿ»ÿ²ÿ¶ÿ¹ÿ±ÿ¯ÿºÿÀÿ·ÿÀÿÈÿ¼ÿ¸ÿ²ÿ³ÿªÿ¯ÿ¸ÿÅÿ¶ÿ»ÿÃÿ¾ÿ¶ÿ´ÿ´ÿ­ÿ¹ÿ©ÿ»ÿºÿ¿ÿ®ÿµÿ²ÿ¶ÿ¸ÿ»ÿ´ÿ¼ÿÀÿ³ÿ·ÿ»ÿ±ÿ¼ÿÆÿ»ÿ»ÿ¼ÿ»ÿ´ÿ»ÿÈÿÀÿ²ÿ´ÿ·ÿµÿÇÿÂÿ¯ÿ®ÿ¸ÿ¸ÿ±ÿ»ÿ´ÿ°ÿ´ÿ·ÿ·ÿ½ÿÅÿÄÿÇÿ¾ÿ¼ÿÄÿÃÿ¸ÿ°ÿ³ÿ¼ÿ¼ÿ¶ÿ»ÿ¹ÿ½ÿ¸ÿ¸ÿ¿ÿ«ÿ´ÿÀÿ²ÿÊÿÃÿ²ÿ¿ÿ·ÿ«ÿ¾ÿÿ³ÿÅÿ«ÿ¯ÿºÿ¹ÿ±ÿ»ÿ¿ÿ½ÿÀÿÄÿÄÿ·ÿ´ÿ³ÿ¿ÿ°ÿ­ÿ¸ÿÅÿ²ÿ¶ÿ¬ÿÉÿ»ÿ¹ÿÊÿ°ÿ¹ÿÂÿ¶ÿ¶ÿ¹ÿ²ÿ¶ÿµÿ¹ÿ½ÿÆÿ¿ÿ¸ÿ¼ÿ¶ÿ¹ÿºÿ¼ÿ¾ÿ¼ÿ²ÿ¿ÿ»ÿ±ÿÂÿ»ÿ°ÿ¯ÿ«ÿÁÿÔÿ¹ÿÂÿ¸ÿ²ÿÂÿÇÿ³ÿ¼ÿ¿ÿ°ÿ¬ÿ´ÿ¶ÿ°ÿ¸ÿ¿ÿ½ÿ®ÿ»ÿ¿ÿÃÿ»ÿÀÿ¾ÿ°ÿÃÿ¶ÿÀÿ¾ÿ¹ÿ¼ÿ²ÿ¹ÿ¸ÿºÿÁÿÍÿ¿ÿ¦ÿªÿµÿ¼ÿÂÿ¼ÿ°ÿ§ÿµÿÅÿÀÿÃÿ«ÿÅÿ¼ÿ²ÿ¸ÿÃÿÂÿ¼ÿÀÿÌÿºÿ·ÿÀÿÄÿ¹ÿ·ÿÀÿ¼ÿ¹ÿ·ÿ¶ÿËÿ¾ÿ³ÿ¾ÿÄÿ¶ÿ´ÿºÿ¶ÿ¼ÿÄÿªÿÿ£ÿÀÿÄÿÅÿ¼ÿªÿ²ÿÁÿ½ÿµÿµÿ´ÿµÿ¼ÿ½ÿÆÿºÿ»ÿ±ÿ®ÿ¤ÿ¿ÿ¸ÿ»ÿ¥ÿµÿ¾ÿ¿ÿ¼ÿ®ÿ·ÿ¸ÿ«ÿ§ÿªÿ¥ÿªÿ·ÿ±ÿµÿ²ÿ°ÿ«ÿ§ÿºÿ­ÿÀÿ«ÿ¦ÿÿÃÿ¬ÿ£ÿ ÿ´ÿÄÿÁÿ´ÿ°ÿ¸ÿ»ÿ¸ÿºÿ¶ÿ±ÿ·ÿ½ÿ·ÿ°ÿ·ÿ¥ÿÀÿÈÿ¶ÿ´ÿ¸ÿºÿ³ÿ§ÿµÿµÿ¬ÿ³ÿÀÿÃÿ¶ÿ°ÿµÿÇÿÂÿ³ÿ¯ÿ·ÿÊÿÃÿ±ÿÀÿ·ÿ´ÿ¼ÿÃÿ¹ÿ«ÿ·ÿ·ÿ­ÿ¹ÿ¿ÿÅÿÅÿºÿ¶ÿÂÿ­ÿ³ÿ³ÿ¹ÿÆÿÈÿ­ÿ·ÿ¨ÿ¯ÿ¹ÿ®ÿªÿ±ÿ³ÿ¨ÿÿÁÿÆÿÂÿ¸ÿªÿ½ÿÕÿ»ÿ¿ÿ¼ÿÇÿÎÿ»ÿÇÿÁÿ½ÿÃÿÂÿÂÿÁÿ¼ÿ¹ÿ­ÿ°ÿÄÿÂÿ»ÿÀÿ½ÿ½ÿºÿÂÿ´ÿ¯ÿ¼ÿÇÿ½ÿ¯ÿ¬ÿ¦ÿ¥ÿ¬ÿµÿ®ÿ¨ÿ°ÿ¹ÿ´ÿ®ÿ¿ÿºÿ·ÿµÿ¼ÿ´ÿ­ÿ¯ÿ·ÿ¾ÿ¸ÿ°ÿ¹ÿ¾ÿ®ÿ³ÿ¿ÿ»ÿ¾ÿ¹ÿ³ÿ®ÿ±ÿ½ÿ´ÿ¶ÿ¹ÿµÿµÿ³ÿ­ÿ«ÿÇÿ³ÿ±ÿ¶ÿÉÿ¼ÿ¼ÿ¼ÿ³ÿÀÿ·ÿ°ÿ¯ÿ´ÿ¶ÿ¯ÿ­ÿ®ÿ´ÿµÿ§ÿ­ÿÄÿ¾ÿ®ÿµÿ«ÿ¸ÿ²ÿ§ÿ´ÿ¸ÿ´ÿ¹ÿ¸ÿµÿµÿ¼ÿ®ÿ®ÿÿËÿ¿ÿ¯ÿ¹ÿºÿ¾ÿ¶ÿ²ÿ¸ÿ¶ÿ·ÿÆÿÅÿµÿ±ÿ¯ÿ§ÿ²ÿºÿ®ÿ¼ÿ³ÿ¨ÿ²ÿ¸ÿ¾ÿ»ÿ°ÿ¹ÿ¸ÿ¾ÿ¬ÿ¿ÿ¿ÿ»ÿ¼ÿ®ÿµÿ¹ÿ¹ÿ²ÿ¸ÿÆÿÆÿ¹ÿ²ÿÃÿ¨ÿ­ÿ¿ÿ­ÿ³ÿ¶ÿ³ÿ¸ÿÂÿÀÿ¼ÿ½ÿÁÿ¾ÿ´ÿ¼ÿÅÿ¸ÿ®ÿ®ÿ¸ÿÁÿÁÿ¹ÿ¿ÿÃÿÌÿÎÿÈÿÇÿ½ÿÆÿÀÿ°ÿ¾ÿºÿ³ÿ¯ÿ¬ÿ´ÿ¾ÿÂÿÄÿÂÿ¼ÿ³ÿ¶ÿºÿ«ÿ¼ÿÁÿÈÿ³ÿÂÿ´ÿ°ÿ­ÿ°ÿºÿ¹ÿ³ÿ¬ÿ£ÿµÿ¼ÿ±ÿ¯ÿÉÿÀÿ²ÿ»ÿÇÿ¼ÿ²ÿ²ÿ¯ÿÀÿÁÿ°ÿÇÿ¸ÿÂÿÀÿ¶ÿ±ÿ«ÿ¯ÿ·ÿ´ÿ¬ÿ§ÿ´ÿ¸ÿÄÿ¶ÿ¼ÿ¸ÿ³ÿ¨ÿ´ÿµÿ°ÿ°ÿ§ÿ©ÿµÿ¶ÿ¿ÿ«ÿ®ÿ³ÿ¯ÿÁÿ¾ÿ²ÿÁÿÎÿ½ÿ±ÿ·ÿ¸ÿ¾ÿ¹ÿÇÿÀÿ¿ÿ¾ÿ¾ÿ¸ÿ­ÿ®ÿÁÿÃÿ¾ÿ½ÿºÿ½ÿ¹ÿ¾ÿ¸ÿÅÿ½ÿ»ÿÃÿ¼ÿºÿ¯ÿ¼ÿªÿ½ÿ¯ÿÁÿÀÿ³ÿ·ÿºÿ·ÿ¶ÿ¶ÿÂÿµÿÁÿ¼ÿÂÿÍÿÀÿ¯ÿ¼ÿÊÿÄÿ½ÿ¼ÿ±ÿ«ÿ¼ÿ¶ÿ¸ÿ¾ÿ¸ÿ·ÿ¸ÿ±ÿ²ÿ·ÿ¯ÿ­ÿ¬ÿ¬ÿ³ÿ±ÿµÿ³ÿ±ÿ­ÿ­ÿ·ÿÂÿ¶ÿ·ÿØÿ£ÿ²ÿ«ÿ·ÿ¿ÿ¸ÿ¯ÿ­ÿ±ÿªÿ«ÿÄÿ²ÿ½ÿ±ÿ´ÿ³ÿ¶ÿ¸ÿ²ÿ®ÿ¹ÿ½ÿ´ÿ¼ÿÀÿ¡ÿ´ÿÅÿ¼ÿ¯ÿ²ÿÀÿÂÿ±ÿ¨ÿ½ÿºÿ¶ÿ¶ÿ²ÿ·ÿÀÿ¿ÿÀÿÌÿÄÿ³ÿ°ÿ·ÿ½ÿ´ÿ³ÿ»ÿ½ÿ½ÿÂÿ¿ÿ¶ÿ¶ÿºÿÂÿ¶ÿ­ÿµÿÁÿ²ÿ¢ÿ¿ÿµÿ»ÿ£ÿ²ÿºÿ½ÿÃÿÀÿ¼ÿÇÿ¾ÿ¯ÿºÿ²ÿ³ÿ·ÿ¸ÿ¼ÿ·ÿ­ÿ±ÿ´ÿÄÿ¬ÿ½ÿÂÿ²ÿ©ÿ´ÿ¾ÿ¿ÿÂÿºÿ±ÿ²ÿ½ÿ¹ÿ±ÿ·ÿÀÿÁÿ¾ÿ¿ÿÑÿµÿ°ÿºÿ°ÿÈÿÐÿ¸ÿ­ÿ»ÿÊÿ¿ÿÅÿ´ÿÊÿÈÿÀÿ¹ÿ²ÿ¯ÿ¸ÿ¿ÿ·ÿÀÿÉÿºÿ²ÿ²ÿ»ÿÆÿÅÿÈÿ­ÿ³ÿ¸ÿÅÿÀÿµÿ¼ÿ¿ÿ±ÿÀÿºÿ°ÿ²ÿ³ÿ¯ÿ¼ÿ½ÿ¬ÿªÿ´ÿºÿ­ÿ¼ÿÆÿ³ÿªÿ±ÿ³ÿ«ÿ½ÿ½ÿ·ÿ¨ÿ°ÿ«ÿÿ¡ÿ¬ÿ§ÿ®ÿ«ÿ«ÿ¾ÿµÿ¶ÿ»ÿ¶ÿ®ÿ´ÿµÿ±ÿ³ÿ³ÿ­ÿ²ÿ¸ÿ²ÿ­ÿµÿÁÿªÿ²ÿµÿªÿ­ÿ»ÿÀÿ´ÿ¨ÿ©ÿ©ÿ®ÿ¨ÿ¨ÿ¬ÿ«ÿ©ÿ´ÿ°ÿÉÿ¼ÿ´ÿ²ÿ²ÿ¶ÿ¼ÿµÿ¹ÿ²ÿ³ÿ³ÿ¹ÿ¸ÿ°ÿÉÿ¶ÿ°ÿµÿ½ÿ¾ÿ¸ÿ²ÿ³ÿ¬ÿ¿ÿÂÿÃÿÁÿÁÿÃÿÄÿ¿ÿÌÿÄÿ·ÿ»ÿÈÿÇÿ¸ÿ¶ÿÄÿ»ÿÇÿºÿ¿ÿ¹ÿµÿ·ÿ¸ÿºÿºÿÌÿµÿÀÿËÿÊÿÂÿ¸ÿºÿÑÿØÿºÿÆÿ¾ÿÀÿ·ÿ´ÿÀÿÄÿ¹ÿÅÿ¸ÿÉÿ¼ÿÁÿÁÿ¿ÿ½ÿµÿßÿ ÿ½ÿÃÿÇÿÁÿ¿ÿÅÿÅÿÂÿÊÿÃÿÅÿÅÿÈÿÃÿÀÿÁÿÀÿ¹ÿ´ÿ³ÿ°ÿ¿ÿÀÿÇÿÅÿ»ÿ´ÿµÿÀÿºÿÆÿ¼ÿºÿÄÿÁÿ¹ÿ´ÿ¾ÿÔÿÉÿ½ÿÂÿ½ÿ°ÿ¼ÿÆÿÆÿÂÿµÿ¿ÿ»ÿ®ÿ±ÿ¼ÿ·ÿ¾ÿ´ÿ¬ÿ¿ÿÂÿÂÿ¾ÿ¸ÿ°ÿÆÿÁÿÄÿ¿ÿ´ÿÁÿ¿ÿºÿ«ÿÀÿÆÿËÿÊÿÅÿ¼ÿ»ÿ¼ÿºÿÌÿ½ÿ¿ÿ·ÿ¶ÿ¹ÿÆÿÆÿ¼ÿÅÿ¾ÿ¾ÿÍÿºÿ®ÿ¹ÿºÿ¿ÿ»ÿ®ÿ´ÿ¼ÿ²ÿ¹ÿ¶ÿ¾ÿ»ÿ¿ÿÁÿÆÿÂÿ´ÿµÿºÿ·ÿ³ÿÌÿ¶ÿ¹ÿ¹ÿ¸ÿºÿ¶ÿ²ÿ¶ÿµÿ¹ÿÂÿ¶ÿ»ÿ½ÿ¼ÿ¹ÿ°ÿ¯ÿÂÿ¹ÿÂÿÃÿÀÿ¸ÿºÿÆÿÅÿÂÿºÿ±ÿ»ÿ³ÿ»ÿ©ÿÀÿ¸ÿÉÿÀÿ¯ÿ°ÿ¿ÿÂÿ±ÿµÿÂÿÃÿÃÿ¥ÿ¸ÿ°ÿ¿ÿÅÿ½ÿºÿ»ÿ¿ÿ·ÿ¿ÿÂÿ³ÿºÿ¹ÿÂÿ¾ÿ´ÿ¾ÿÎÿÈÿµÿ´ÿ¼ÿ³ÿ¹ÿµÿÇÿÌÿºÿµÿ»ÿµÿ¹ÿÃÿÅÿÉÿ¼ÿ¸ÿÃÿÅÿ²ÿ²ÿ·ÿºÿÄÿ¹ÿ´ÿ¬ÿÈÿ°ÿÀÿ®ÿ¸ÿ´ÿ½ÿÀÿ¹ÿ¹ÿ¿ÿ¿ÿÈÿ¸ÿÀÿÃÿ¼ÿ¾ÿÇÿ¸ÿ³ÿ¹ÿºÿ¹ÿ´ÿ¸ÿºÿ­ÿ¶ÿ¾ÿ¾ÿ³ÿÀÿ½ÿºÿ½ÿ»ÿ½ÿÂÿ»ÿºÿ´ÿ²ÿ³ÿ¾ÿ½ÿÄÿÄÿ¾ÿ¿ÿÄÿÃÿ¹ÿÆÿ·ÿ°ÿ¶ÿ¾ÿ¼ÿ»ÿ´ÿ­ÿ²ÿÄÿÄÿ¸ÿÆÿ»ÿÅÿ¿ÿÃÿ¸ÿÂÿÆÿÊÿ¼ÿµÿ¼ÿÆÿÅÿ¶ÿÁÿ¼ÿ¼ÿ°ÿºÿÂÿÂÿºÿ®ÿ·ÿ¹ÿ¸ÿÁÿÄÿÃÿÌÿ¾ÿ³ÿ½ÿ¿ÿ¶ÿ½ÿ¼ÿÀÿÃÿÀÿºÿ¸ÿ¹ÿ¼ÿÃÿ¼ÿ½ÿ¿ÿ³ÿÅÿÍÿÌÿµÿ«ÿ³ÿ¼ÿ¸ÿ³ÿ¼ÿÃÿ²ÿ¯ÿÄÿ¯ÿÁÿÁÿ¸ÿ¿ÿ¾ÿ·ÿ±ÿ¸ÿºÿ¸ÿÃÿ¹ÿ´ÿ°ÿ°ÿ·ÿÅÿ½ÿÓÿÀÿ¾ÿ¸ÿ¹ÿºÿÀÿÄÿ¾ÿ¹ÿ²ÿ¶ÿÄÿºÿ¾ÿÆÿ­ÿ¿ÿ±ÿ·ÿÀÿ½ÿ²ÿ²ÿ¿ÿ¾ÿ´ÿ¶ÿÁÿ»ÿ¶ÿ§ÿËÿ¹ÿ½ÿ¹ÿÁÿÀÿÂÿÄÿ¾ÿ¾ÿ¼ÿ¯ÿ³ÿ¯ÿÃÿÅÿÊÿ½ÿÅÿ´ÿ·ÿ±ÿµÿÄÿÃÿÌÿÑÿÃÿÇÿ¿ÿÃÿÀÿÆÿºÿ¯ÿ­ÿ¢ÿ«ÿ±ÿ»ÿºÿ·ÿ¾ÿÍÿÆÿ·ÿ¹ÿ±ÿ§ÿ½ÿ¹ÿÀÿÈÿºÿ¼ÿÀÿÂÿÆÿÄÿÂÿÉÿÅÿ¹ÿ¿ÿÂÿ¶ÿ¾ÿ¿ÿ²ÿÂÿ¿ÿ²ÿ¸ÿ¿ÿÃÿÄÿºÿ½ÿÃÿ¿ÿ¼ÿÂÿÇÿÂÿ¶ÿ°ÿ­ÿµÿ½ÿÂÿ¸ÿ¿ÿ¹ÿ»ÿ½ÿÂÿËÿÊÿÀÿ°ÿ¬ÿºÿÃÿ½ÿ½ÿÁÿ²ÿ¸ÿÎÿ¾ÿ®ÿºÿ´ÿ²ÿ»ÿ¹ÿ±ÿ¬ÿ±ÿ´ÿµÿ´ÿ»ÿÊÿ½ÿ²ÿ¯ÿ®ÿ»ÿ¯ÿ¿ÿ¬ÿÁÿÃÿ¨ÿ¤ÿ´ÿÄÿ´ÿ³ÿ¸ÿ¶ÿ¼ÿÃÿ¾ÿ¸ÿ¼ÿ¸ÿ´ÿ¿ÿ«ÿ­ÿ¹ÿ¸ÿµÿ¿ÿ¿ÿ»ÿ¿ÿÀÿÆÿ»ÿ±ÿ¶ÿºÿ´ÿ·ÿÀÿ¸ÿÌÿÊÿÊÿÇÿÊÿ·ÿ°ÿ¼ÿ¸ÿ¬ÿºÿ¼ÿ¼ÿ¾ÿ¶ÿ°ÿ·ÿ¸ÿ´ÿ¸ÿ¶ÿ¸ÿºÿµÿµÿ¯ÿ­ÿÀÿ¿ÿ´ÿ¿ÿµÿ¶ÿ¯ÿ¶ÿ¼ÿ¹ÿÂÿ¿ÿµÿµÿ¾ÿ½ÿ²ÿ´ÿ¬ÿ­ÿÂÿÂÿÉÿÆÿÄÿ¾ÿ·ÿ®ÿ³ÿ¼ÿÃÿ²ÿ¸ÿ¶ÿ³ÿ¹ÿµÿ±ÿ²ÿ¶ÿ¾ÿºÿ½ÿÂÿ¹ÿ½ÿÅÿ»ÿµÿ°ÿ¸ÿ»ÿ¬ÿ²ÿ±ÿ°ÿ¶ÿ­ÿ±ÿ¹ÿ¿ÿ½ÿ³ÿ«ÿ²ÿ¿ÿ½ÿ¼ÿ¾ÿ¼ÿºÿÀÿ¿ÿ¹ÿ¯ÿ»ÿ·ÿ»ÿÅÿµÿºÿÃÿ¬ÿ¼ÿ¿ÿ¾ÿ´ÿªÿ¨ÿ´ÿ½ÿ¹ÿÄÿÇÿ·ÿ¯ÿ¯ÿ¼ÿ¹ÿ«ÿ¶ÿ´ÿÏÿÃÿÑÿ·ÿ¶ÿ½ÿºÿ´ÿµÿÉÿÅÿ¼ÿÀÿ²ÿ¦ÿªÿ°ÿ»ÿÃÿÅÿÆÿ¾ÿ·ÿÍÿ·ÿÆÿ¹ÿ½ÿÄÿ¸ÿÄÿ°ÿ¹ÿ·ÿÈÿÅÿÅÿ®ÿ²ÿ¶ÿ½ÿÁÿÅÿ¾ÿ¹ÿ¾ÿ¼ÿÆÿµÿ´ÿÃÿÂÿ¯ÿ°ÿ¸ÿ½ÿ«ÿ»ÿ¸ÿ¸ÿÁÿ±ÿ±ÿ½ÿºÿÉÿ»ÿ¨ÿ²ÿ¸ÿ¹ÿ·ÿ¿ÿÈÿÁÿ¸ÿ´ÿ²ÿ¾ÿ·ÿ»ÿÉÿÒÿÁÿºÿºÿ¶ÿ¬ÿ¼ÿ¶ÿÄÿÁÿÎÿ¸ÿÄÿÆÿ·ÿµÿ½ÿ½ÿ»ÿºÿ¶ÿ¶ÿ¹ÿ¸ÿ¼ÿÄÿºÿµÿ¹ÿºÿ¸ÿºÿ½ÿÀÿ½ÿ©ÿ¿ÿÌÿµÿ¼ÿÅÿªÿ½ÿÀÿ¿ÿÃÿÀÿ³ÿ±ÿ¹ÿ¸ÿ½ÿ¿ÿÄÿÁÿ½ÿ¾ÿºÿ¶ÿ¯ÿ«ÿ±ÿÁÿÏÿÃÿ¼ÿÅÿ­ÿ»ÿÍÿÂÿ»ÿ¶ÿ·ÿ¶ÿËÿÀÿÃÿÂÿ½ÿÈÿÉÿ¶ÿÂÿ¸ÿ·ÿ¶ÿ¸ÿ²ÿ¶ÿ¹ÿ¾ÿÆÿ¿ÿ¼ÿ¯ÿ­ÿÀÿ¾ÿËÿ¸ÿ¹ÿ¸ÿ½ÿÅÿ©ÿÄÿÅÿ¾ÿÂÿÅÿ¸ÿ·ÿËÿÀÿ´ÿÂÿÃÿ·ÿ½ÿµÿÁÿÁÿ¹ÿ½ÿ½ÿ¸ÿ¸ÿ¶ÿºÿ¿ÿµÿ«ÿ²ÿ½ÿ¹ÿ¹ÿºÿÄÿÂÿµÿ¸ÿÀÿÄÿ¼ÿµÿÊÿ¹ÿ¾ÿ¨ÿªÿ´ÿ¾ÿ²ÿ¯ÿµÿ½ÿÅÿ¹ÿÁÿÄÿ¶ÿ·ÿÅÿÇÿ³ÿ³ÿ´ÿªÿ´ÿ½ÿÃÿ¿ÿ¶ÿ·ÿ¶ÿ¼ÿ¸ÿ±ÿ¸ÿ»ÿºÿ¸ÿ´ÿµÿÂÿØÿÄÿÄÿ·ÿ ÿ¸ÿ¯ÿ¼ÿ¼ÿ¶ÿ¾ÿ¼ÿ¿ÿªÿ­ÿ¯ÿ½ÿÁÿÀÿÁÿµÿ®ÿ²ÿ¹ÿÄÿÅÿ¶ÿ¼ÿÂÿ®ÿÀÿ¿ÿ¿ÿ¯ÿ´ÿÀÿ¾ÿ¬ÿ·ÿÈÿÄÿ¦ÿ¿ÿÈÿ¬ÿºÿ·ÿ¬ÿ®ÿ²ÿÉÿ³ÿÂÿ¾ÿ©ÿ¸ÿÄÿ¼ÿ´ÿ¸ÿ¸ÿ¼ÿ¯ÿÿ®ÿ¹ÿ°ÿ·ÿ»ÿ±ÿ·ÿÃÿÊÿÅÿ±ÿ¬ÿ®ÿ°ÿ­ÿ°ÿ¾ÿÆÿ»ÿÍÿ³ÿ½ÿ°ÿ·ÿ¶ÿ¼ÿ¹ÿÉÿ½ÿ¸ÿ¶ÿÿ¨ÿ·ÿ±ÿ¶ÿÃÿ¹ÿ¿ÿ¾ÿ¹ÿÃÿ¼ÿ³ÿ¯ÿºÿ¿ÿÀÿÃÿÁÿ¼ÿÂÿÀÿ¸ÿ¾ÿ³ÿºÿÀÿÃÿ¼ÿ°ÿÌÿ¿ÿ²ÿ¾ÿ¼ÿ»ÿ·ÿÁÿ°ÿ¼ÿ¶ÿ´ÿ§ÿ¶ÿÌÿ¾ÿ©ÿ«ÿÃÿÃÿ¯ÿ¸ÿ»ÿ¹ÿ±ÿ®ÿÁÿÁÿ¾ÿ³ÿ¨ÿ¬ÿ¤ÿ«ÿ¶ÿ¹ÿ½ÿ¸ÿ²ÿµÿºÿÁÿÀÿ¹ÿºÿ·ÿ·ÿ°ÿ²ÿ¸ÿ½ÿÁÿ¼ÿÀÿÃÿÈÿºÿ®ÿÅÿ»ÿ¬ÿÆÿ»ÿ·ÿÿ¸ÿ´ÿÐÿ½ÿ§ÿÂÿÀÿ¬ÿÉÿÆÿ´ÿ·ÿ¼ÿ®ÿ²ÿ¹ÿ¼ÿ¸ÿ¸ÿ»ÿ½ÿºÿ·ÿ»ÿ¾ÿ¾ÿ½ÿ¸ÿ®ÿ©ÿ«ÿ®ÿ°ÿ¼ÿÁÿ¹ÿ®ÿ´ÿµÿ«ÿ®ÿ¸ÿ¼ÿ¼ÿºÿªÿÇÿÅÿ¸ÿ±ÿ¸ÿ±ÿ¸ÿ®ÿ±ÿÂÿ¸ÿ­ÿ¹ÿ»ÿÀÿ¸ÿÆÿÅÿ²ÿµÿ¾ÿÅÿ»ÿ®ÿ²ÿ°ÿ«ÿµÿÂÿ»ÿ·ÿ·ÿ´ÿ¸ÿ·ÿ¸ÿµÿµÿ»ÿ¾ÿ»ÿ¶ÿ¶ÿ¿ÿÀÿºÿ¶ÿ´ÿºÿ¶ÿ¸ÿ»ÿÍÿ¾ÿºÿ¼ÿ¸ÿÁÿÄÿÀÿµÿ±ÿÀÿÄÿÂÿ¸ÿ¹ÿ¹ÿ¶ÿµÿÀÿ¹ÿ¿ÿ¿ÿÁÿ¸ÿµÿ½ÿÅÿ½ÿÃÿ¿ÿ¹ÿºÿ¿ÿÂÿ³ÿ®ÿ´ÿ¸ÿ½ÿ¹ÿ¸ÿ³ÿ¼ÿºÿ­ÿ¥ÿ³ÿ·ÿ¼ÿ°ÿ¾ÿ·ÿÂÿÃÿ¾ÿÖÿ¼ÿ³ÿ¸ÿ­ÿÃÿ·ÿËÿ²ÿ³ÿ¯ÿÄÿ¸ÿÂÿ±ÿÆÿÆÿ¾ÿ»ÿºÿ¾ÿ²ÿ®ÿ»ÿÈÿ¹ÿ´ÿÀÿºÿ³ÿ¼ÿºÿ¾ÿÃÿ·ÿ²ÿ³ÿ½ÿ¹ÿ´ÿºÿ·ÿÂÿºÿ«ÿ±ÿÉÿÁÿ®ÿ´ÿ´ÿ«ÿ´ÿ³ÿÆÿÄÿ¹ÿ°ÿ¾ÿÂÿ¹ÿ¸ÿ­ÿ¹ÿ¼ÿµÿ²ÿ±ÿ¿ÿ±ÿ·ÿ·ÿÀÿ¼ÿ­ÿ°ÿ·ÿ²ÿµÿ°ÿ¨ÿµÿÃÿ¼ÿ·ÿ»ÿ½ÿ»ÿ¹ÿÃÿÇÿ¹ÿ¹ÿºÿ¹ÿºÿ®ÿ¡ÿ¹ÿ¹ÿ½ÿ¹ÿÀÿÂÿÓÿ¯ÿÇÿÊÿ·ÿ²ÿ©ÿ°ÿºÿ½ÿ«ÿµÿ§ÿ·ÿ¶ÿ«ÿ©ÿ»ÿµÿ­ÿÈÿ¼ÿ§ÿ¹ÿÂÿÆÿÂÿ¹ÿ¶ÿ±ÿ²ÿ»ÿ±ÿ²ÿÆÿ»ÿ®ÿºÿ¾ÿ¿ÿ»ÿºÿËÿ´ÿ³ÿ³ÿ¼ÿÑÿÁÿ»ÿ¸ÿªÿ³ÿ±ÿ¿ÿÁÿ¯ÿ§ÿ°ÿÏÿ³ÿºÿ¥ÿºÿÂÿ¼ÿÌÿÄÿÆÿ­ÿ·ÿºÿ°ÿ¦ÿ¤ÿÿ»ÿÅÿÁÿ¶ÿ¿ÿ©ÿ°ÿ¾ÿ³ÿ°ÿ©ÿ¶ÿÀÿ¸ÿÆÿÃÿ½ÿ¼ÿ»ÿµÿ®ÿÁÿÅÿµÿ·ÿÄÿ¯ÿ®ÿÄÿ¶ÿ®ÿ°ÿ±ÿÀÿÂÿÀÿ»ÿºÿ¦ÿµÿ°ÿ·ÿÃÿÄÿ±ÿ¹ÿºÿ½ÿÆÿÄÿ¿ÿºÿ¨ÿ«ÿ°ÿ«ÿ¶ÿ¸ÿµÿ¹ÿ»ÿ¹ÿµÿºÿÁÿÁÿ²ÿ¸ÿ¾ÿ¸ÿ³ÿ§ÿªÿ¶ÿºÿÄÿÿ¸ÿÂÿ½ÿ»ÿÂÿ½ÿÀÿ»ÿ¿ÿ¸ÿºÿ­ÿµÿÃÿ®ÿ²ÿ¯ÿ¸ÿÁÿ¸ÿ¾ÿ¸ÿ³ÿÀÿÁÿÃÿ¼ÿ½ÿ¾ÿ¹ÿ¸ÿ±ÿ¾ÿ½ÿ¼ÿµÿ°ÿµÿÀÿÉÿ¾ÿÇÿµÿ©ÿ¼ÿÅÿºÿ¾ÿÃÿÜÿÃÿÎÿ¼ÿÉÿÇÿ·ÿÂÿ·ÿ¯ÿÈÿ·ÿ­ÿ¿ÿºÿµÿ¼ÿ¿ÿ¹ÿ½ÿÅÿÄÿ¿ÿ²ÿ¶ÿ½ÿ¶ÿÃÿ¿ÿ¸ÿÀÿËÿ°ÿµÿÁÿÐÿ»ÿºÿ»ÿµÿÅÿµÿ¼ÿ¾ÿ¿ÿÉÿÁÿ½ÿ¼ÿ»ÿÆÿ»ÿÁÿ¿ÿ¹ÿ¼ÿ¶ÿºÿ¸ÿºÿ³ÿ²ÿ¸ÿºÿÃÿÁÿ¹ÿ½ÿ¹ÿºÿ³ÿ³ÿÁÿ¿ÿÍÿÎÿ¿ÿ¾ÿ«ÿ¾ÿÅÿ·ÿ¾ÿÁÿÁÿ´ÿ¸ÿ¥ÿ°ÿ¿ÿ²ÿ¤ÿ­ÿ»ÿ¾ÿ¸ÿ­ÿ»ÿ¿ÿ¸ÿµÿÂÿÀÿ·ÿ½ÿ¼ÿ·ÿºÿºÿ½ÿ²ÿ¬ÿ²ÿ¸ÿªÿ®ÿÃÿÈÿªÿ°ÿ³ÿ»ÿ´ÿ²ÿ´ÿ°ÿ¼ÿ¯ÿ©ÿ±ÿ¹ÿ°ÿ¾ÿ¶ÿºÿ»ÿ¬ÿ¯ÿ»ÿ¶ÿ°ÿ·ÿºÿ¸ÿ¼ÿ¸ÿ³ÿ¨ÿ½ÿÄÿ©ÿ¬ÿÉÿ³ÿ¸ÿºÿ£ÿºÿ·ÿÇÿ±ÿ¼ÿµÿºÿ°ÿºÿÁÿ¸ÿÂÿÄÿÆÿÁÿÃÿÇÿ½ÿ²ÿµÿ¹ÿ¸ÿ¹ÿ³ÿ´ÿ»ÿ½ÿ½ÿ²ÿÃÿ·ÿ·ÿ¿ÿ¯ÿ«ÿÌÿ¾ÿ¿ÿºÿ»ÿÊÿ¿ÿ±ÿ¸ÿ¼ÿÃÿÄÿ¾ÿ¹ÿÀÿÇÿ¿ÿÂÿÉÿ¾ÿ¹ÿÁÿÁÿ¹ÿ¶ÿ´ÿ¹ÿÇÿ¶ÿÄÿ¦ÿ¾ÿ¼ÿ·ÿÇÿ´ÿ¾ÿ¾ÿ¾ÿ¹ÿ¶ÿ²ÿ¸ÿ´ÿ¶ÿ»ÿ¸ÿ³ÿ¹ÿ½ÿ¹ÿ¼ÿÀÿ¾ÿ½ÿºÿÀÿ²ÿ¬ÿ¢ÿÎÿºÿ¬ÿÈÿÂÿÕÿÂÿÆÿ¶ÿÀÿ«ÿ¶ÿ¬ÿ£ÿ°ÿ±ÿªÿ¯ÿÂÿÀÿ¶ÿÁÿÂÿÀÿºÿ¿ÿÃÿ½ÿ²ÿ®ÿÀÿ¾ÿ¹ÿÃÿ¼ÿ·ÿ·ÿ»ÿµÿ½ÿ¿ÿ¸ÿÀÿ»ÿµÿ±ÿ³ÿµÿºÿ¾ÿºÿÀÿ¸ÿÅÿ¹ÿ´ÿÄÿ²ÿ¯ÿ¨ÿ©ÿ¾ÿÅÿ¼ÿºÿÄÿÀÿÃÿ¼ÿÁÿ¸ÿ»ÿ¿ÿ·ÿ±ÿµÿ¶ÿ¶ÿ½ÿ¾ÿ´ÿ»ÿ´ÿ¼ÿ¸ÿÈÿÆÿ¶ÿ¶ÿ±ÿ³ÿ±ÿ½ÿ²ÿºÿÉÿÁÿ·ÿ·ÿ¸ÿ¹ÿÀÿÅÿÀÿ¼ÿ¹ÿ³ÿÂÿ¶ÿºÿ²ÿ¹ÿ»ÿ©ÿ¸ÿ®ÿ®ÿÀÿ¸ÿºÿ±ÿ¯ÿ«ÿ¥ÿ§ÿªÿ¬ÿµÿºÿ¸ÿ´ÿ±ÿ©ÿ¨ÿ·ÿ»ÿ¶ÿ¶ÿ¥ÿ¯ÿ´ÿ³ÿ´ÿÌÿ¾ÿºÿÈÿÊÿÅÿºÿ¹ÿºÿ·ÿ¼ÿ·ÿ±ÿ¯ÿ½ÿ­ÿ·ÿ°ÿªÿ¼ÿ­ÿ¬ÿ°ÿµÿ·ÿ³ÿ¬ÿ·ÿ¼ÿ³ÿ­ÿ·ÿÂÿ»ÿ±ÿªÿ´ÿ²ÿ±ÿ½ÿºÿ¢ÿ¤ÿ²ÿÁÿ¹ÿ»ÿ¾ÿÈÿ¹ÿ°ÿ¸ÿ³ÿ³ÿ¶ÿ³ÿ»ÿ¸ÿ¾ÿ¶ÿÁÿµÿ¯ÿ³ÿ¡ÿÆÿ¶ÿ·ÿÄÿ³ÿ»ÿ»ÿ¯ÿ¨ÿ°ÿ°ÿ¦ÿªÿ¨ÿÅÿÄÿ®ÿ¼ÿÃÿÆÿ±ÿÂÿºÿ¹ÿ¿ÿ¹ÿÉÿÆÿ¿ÿÁÿ¼ÿ¸ÿ¹ÿµÿ·ÿ·ÿ¸ÿ¶ÿÂÿ­ÿºÿ¼ÿºÿ°ÿ¬ÿ³ÿ¨ÿ¯ÿ´ÿ¸ÿ´ÿ®ÿ·ÿ¸ÿ®ÿ³ÿ±ÿªÿ²ÿ¿ÿ¯ÿ¸ÿ¾ÿÂÿ°ÿµÿ¹ÿ½ÿ½ÿµÿ´ÿ¼ÿ¿ÿ¼ÿ¸ÿ»ÿµÿ¸ÿµÿ±ÿ·ÿ©ÿ³ÿÅÿÃÿ½ÿ®ÿºÿÇÿ»ÿ°ÿ³ÿ»ÿÆÿ¿ÿ¯ÿ¦ÿ¼ÿ½ÿ°ÿÅÿ½ÿ±ÿ½ÿ»ÿ°ÿ²ÿ¹ÿ´ÿ®ÿ±ÿ±ÿºÿ®ÿ­ÿ¯ÿÄÿÂÿ½ÿµÿ¬ÿÂÿ­ÿ®ÿ³ÿ´ÿºÿ»ÿ»ÿÀÿ¼ÿÃÿÁÿ¥ÿ­ÿ½ÿºÿ«ÿ½ÿ·ÿ¹ÿ½ÿÂÿ¼ÿ²ÿ¸ÿÁÿÁÿ´ÿµÿ²ÿ®ÿ¶ÿ­ÿ«ÿ«ÿ¹ÿ³ÿ¿ÿ¾ÿ»ÿºÿ¸ÿ·ÿ°ÿ·ÿ²ÿ¼ÿÁÿ®ÿºÿ¯ÿ´ÿºÿ»ÿ³ÿ²ÿ»ÿ¼ÿ®ÿ©ÿ´ÿ¶ÿ¼ÿ¸ÿÂÿ¸ÿ·ÿÂÿ¼ÿ½ÿ°ÿ°ÿ¼ÿÀÿºÿ³ÿ½ÿÂÿÀÿ¼ÿ»ÿÇÿÅÿÄÿ½ÿÂÿÀÿµÿ²ÿºÿÀÿ½ÿ³ÿ¸ÿ·ÿ·ÿ°ÿÈÿ¾ÿ©ÿ¼ÿÅÿÁÿ¼ÿÃÿÁÿ¹ÿÂÿ´ÿ¯ÿ³ÿÍÿËÿÆÿÅÿ¿ÿÃÿ¼ÿ½ÿ¿ÿÂÿËÿºÿµÿÄÿÍÿºÿ­ÿ¹ÿÅÿ»ÿ·ÿÀÿÂÿ¸ÿ³ÿ¸ÿ¹ÿ½ÿµÿ¸ÿµÿºÿ¶ÿÂÿ¼ÿµÿ­ÿ²ÿ¸ÿ´ÿºÿ²ÿ®ÿ¬ÿ±ÿÅÿ¹ÿ·ÿ¡ÿ±ÿ°ÿ®ÿ­ÿ¤ÿ¦ÿ°ÿºÿÁÿ±ÿÁÿ´ÿ²ÿ¹ÿ¬ÿµÿÀÿ·ÿ²ÿ³ÿ¶ÿ¾ÿ¹ÿ­ÿ¾ÿ»ÿ¾ÿÁÿµÿ¶ÿ´ÿ±ÿ»ÿÂÿ¹ÿ½ÿ®ÿ·ÿ²ÿ»ÿ»ÿÄÿÀÿ¹ÿÀÿÉÿ½ÿ±ÿ¸ÿ¾ÿ¶ÿµÿÉÿÄÿ½ÿÀÿÁÿÁÿºÿ¶ÿÄÿ¶ÿÃÿÆÿ¸ÿ¼ÿ¶ÿ³ÿÂÿÆÿ¾ÿºÿ¸ÿ¾ÿÅÿ¥ÿÂÿÀÿÀÿÄÿ½ÿ­ÿ©ÿ©ÿ¨ÿ­ÿ¯ÿ«ÿ¬ÿ¼ÿ½ÿ¼ÿ³ÿ¹ÿ¶ÿ©ÿ§ÿ°ÿ°ÿ¨ÿ½ÿ¤ÿªÿªÿ­ÿ·ÿÀÿ´ÿ¬ÿµÿ­ÿ¦ÿµÿ©ÿ´ÿ³ÿ»ÿºÿ¿ÿÄÿÅÿ½ÿ­ÿÁÿ´ÿÿ©ÿ»ÿÀÿ¸ÿ´ÿ­ÿ§ÿ²ÿÃÿ¹ÿ¨ÿ¹ÿ²ÿ¸ÿ´ÿ¬ÿ®ÿµÿ¾ÿÊÿÆÿ§ÿºÿ¾ÿÆÿ»ÿ¿ÿÊÿÅÿºÿ¼ÿÈÿÃÿ³ÿ­ÿ¿ÿÃÿÂÿ·ÿ³ÿ³ÿ­ÿ­ÿ¼ÿ§ÿ¦ÿ°ÿªÿÅÿµÿ©ÿ®ÿ»ÿÇÿÈÿ±ÿ¯ÿ½ÿ¸ÿ³ÿ²ÿ¸ÿ¼ÿ¸ÿ³ÿ»ÿºÿ±ÿ¾ÿ¿ÿ¸ÿ±ÿ¸ÿÀÿÃÿ¼ÿ®ÿÅÿÇÿ½ÿ¹ÿ¹ÿ»ÿ½ÿÃÿÆÿÇÿÖÿÀÿ´ÿÂÿ¿ÿÄÿÂÿ·ÿ¬ÿ®ÿ¼ÿ¾ÿ»ÿ¢ÿ½ÿÅÿºÿ¶ÿµÿ¯ÿ°ÿ½ÿ¾ÿÃÿÔÿÁÿÌÿÄÿÆÿÍÿ¶ÿ±ÿ»ÿµÿ®ÿÅÿÀÿ¶ÿ½ÿÃÿ¾ÿÊÿÆÿ¾ÿºÿ¸ÿ©ÿ·ÿ¼ÿ¯ÿ¨ÿ¤ÿ®ÿÂÿ¸ÿ¹ÿ¯ÿÿ¢ÿ«ÿ¨ÿ·ÿµÿ´ÿ¬ÿ³ÿ²ÿªÿ±ÿ´ÿ¦ÿ°ÿ®ÿ¥ÿËÿ¸ÿ²ÿ»ÿºÿ³ÿ»ÿµÿ¶ÿ·ÿ³ÿ²ÿ¸ÿ¶ÿ±ÿµÿ»ÿ®ÿÁÿ¾ÿ³ÿ·ÿ¬ÿ¡ÿ¤ÿ¥ÿ·ÿ¨ÿ¤ÿ¤ÿ¬ÿªÿ«ÿ®ÿ­ÿµÿ¾ÿ²ÿ»ÿÀÿ·ÿ«ÿ³ÿÉÿÂÿ¬ÿ½ÿÁÿ¥ÿ½ÿ³ÿ¯ÿ±ÿ»ÿ±ÿºÿÉÿÅÿ¸ÿ¾ÿ¯ÿºÿ¿ÿÃÿÄÿ¹ÿµÿÀÿ·ÿ¹ÿÌÿÅÿ½ÿ¶ÿ»ÿ¿ÿ»ÿ»ÿÆÿ¼ÿ¼ÿ¹ÿ±ÿ·ÿ¼ÿ¾ÿ¿ÿ¹ÿ¸ÿ½ÿ¸ÿ¼ÿ´ÿºÿÅÿ½ÿªÿ²ÿ¹ÿÄÿÅÿ¾ÿÉÿÁÿ·ÿÅÿÉÿ·ÿÉÿ·ÿÂÿµÿ¾ÿÃÿÃÿÑÿÂÿÁÿµÿµÿÀÿ¾ÿ»ÿ¾ÿÃÿÃÿ¿ÿ´ÿÀÿÃÿÆÿËÿ¿ÿ¸ÿ½ÿºÿ¸ÿ¾ÿ·ÿ·ÿÑÿÀÿ¾ÿÄÿÀÿ½ÿÁÿÄÿ·ÿÅÿ¾ÿ»ÿÈÿÁÿ»ÿÅÿ¾ÿÄÿÒÿÆÿÃÿ½ÿ½ÿ¹ÿ¹ÿÁÿÈÿÅÿºÿÊÿ±ÿ±ÿ¶ÿ·ÿ½ÿ¼ÿ´ÿ¿ÿ±ÿ³ÿÅÿ¿ÿ¾ÿ·ÿ¼ÿÁÿÁÿ¾ÿ»ÿÁÿ¼ÿºÿ¼ÿÁÿËÿÇÿÃÿ¿ÿ¶ÿ¶ÿµÿÅÿ²ÿ½ÿ°ÿ°ÿ¶ÿ¹ÿ¾ÿ·ÿ¥ÿ¾ÿÎÿ«ÿÁÿ¶ÿ·ÿÀÿ¾ÿ»ÿ¾ÿ¿ÿ¹ÿµÿ°ÿ¸ÿ²ÿ·ÿÉÿ¾ÿ¶ÿÈÿÄÿ·ÿÊÿÈÿ»ÿÉÿºÿ¹ÿ¾ÿÃÿÄÿºÿ°ÿ·ÿ¦ÿ·ÿÂÿÃÿ¾ÿ·ÿÈÿÆÿµÿ¼ÿ¼ÿ¼ÿªÿ¿ÿÅÿ¿ÿ®ÿ³ÿ´ÿ°ÿ·ÿ»ÿµÿµÿ´ÿ¶ÿÆÿÇÿÐÿÁÿµÿ½ÿÁÿ¿ÿÍÿÅÿ»ÿ»ÿÂÿ®ÿ¾ÿÀÿÁÿÀÿºÿ¶ÿ±ÿ´ÿ±ÿÇÿ»ÿ¶ÿ»ÿÊÿÃÿ¼ÿ·ÿ¶ÿÈÿÉÿÅÿÙÿÇÿ®ÿ²ÿ»ÿ¼ÿÅÿÅÿÀÿ¹ÿ°ÿÄÿÆÿÇÿÅÿ²ÿ¹ÿÓÿÊÿ¿ÿºÿ¹ÿ¾ÿ¾ÿ¶ÿ±ÿºÿÞÿ­ÿ¸ÿ¼ÿ°ÿ·ÿ»ÿºÿ¶ÿ´ÿ»ÿ²ÿ½ÿÇÿÉÿ½ÿ¿ÿÃÿÍÿÀÿµÿ¸ÿ·ÿ¹ÿ¹ÿÎÿ·ÿÆÿ«ÿ¸ÿÉÿ½ÿ¹ÿÁÿÄÿÀÿ¾ÿ¾ÿ»ÿ¼ÿ±ÿ·ÿ¼ÿ­ÿ¸ÿ¾ÿ½ÿÄÿÆÿÄÿÇÿÀÿºÿ»ÿ»ÿ·ÿ©ÿ¸ÿ¶ÿ¹ÿ¶ÿ»ÿ»ÿºÿ¿ÿºÿÄÿÁÿÁÿ¿ÿÃÿ´ÿÀÿ¼ÿÄÿÆÿÊÿÍÿÆÿÀÿ¶ÿªÿ­ÿÎÿÃÿµÿ±ÿ´ÿ°ÿºÿ¾ÿÁÿ¼ÿ¹ÿÇÿÅÿÁÿ¸ÿ¬ÿ¾ÿ¼ÿÀÿÈÿÂÿ¶ÿÄÿÎÿ¾ÿµÿÃÿ¿ÿ¸ÿÂÿÿÃÿÂÿ·ÿ·ÿÉÿÃÿ¹ÿ¿ÿÅÿ¼ÿ³ÿ¸ÿ¾ÿ»ÿºÿÃÿ·ÿºÿÄÿ¹ÿ±ÿµÿºÿ¸ÿ®ÿ®ÿÁÿÄÿ½ÿÈÿÊÿ¬ÿ¾ÿºÿÄÿÏÿÂÿÂÿ¾ÿ½ÿ¿ÿ¸ÿ¸ÿÂÿ¿ÿ»ÿ¼ÿ¼ÿ®ÿ³ÿ¹ÿ®ÿÄÿ¶ÿ»ÿÅÿÇÿÉÿÁÿµÿÀÿÀÿ¸ÿ¾ÿ¸ÿÅÿ´ÿ­ÿºÿÅÿ¿ÿÇÿÂÿºÿ¼ÿ¿ÿ¼ÿ¶ÿ³ÿ·ÿ­ÿ»ÿÆÿÆÿ·ÿ·ÿ­ÿÁÿÇÿ¼ÿ¥ÿ«ÿÈÿÑÿÅÿ¹ÿÅÿÊÿ¸ÿµÿÇÿÇÿÇÿ¸ÿÅÿ¹ÿ¶ÿ¹ÿ½ÿ»ÿÅÿÉÿ»ÿÃÿµÿ¨ÿ°ÿÆÿÇÿ¤ÿ¾ÿÂÿÅÿÄÿÆÿ¼ÿ¹ÿ±ÿ¬ÿ¾ÿÏÿÉÿ½ÿ¹ÿ³ÿºÿ¾ÿÆÿ´ÿ½ÿ¼ÿ¿ÿÁÿ²ÿ»ÿÇÿÈÿÄÿÄÿÇÿÃÿ»ÿ¶ÿ°ÿ¯ÿ½ÿÂÿ¼ÿÂÿ¿ÿ¿ÿ°ÿ¼ÿ´ÿ·ÿ´ÿ±ÿ½ÿÅÿÀÿ¹ÿ¶ÿ³ÿ¸ÿ³ÿÂÿ¼ÿ®ÿ²ÿ¸ÿ©ÿ´ÿ´ÿ«ÿ¹ÿ½ÿ¸ÿ³ÿ¶ÿÄÿÄÿ¼ÿ½ÿ³ÿ¯ÿ²ÿÁÿÿ¶ÿ·ÿ¾ÿ®ÿ²ÿ²ÿªÿ¥ÿµÿ·ÿµÿ¾ÿ¹ÿ°ÿµÿ³ÿµÿ­ÿÃÿµÿ®ÿ¼ÿ¬ÿ»ÿÆÿÅÿ±ÿ¼ÿ´ÿµÿºÿ·ÿ¹ÿÉÿËÿ´ÿ¶ÿ¡ÿ©ÿ±ÿ²ÿ ÿ²ÿ©ÿ«ÿ¶ÿ³ÿ³ÿ¶ÿ³ÿ³ÿ²ÿ¶ÿ¹ÿ¼ÿ½ÿ·ÿ±ÿ³ÿ·ÿ·ÿ»ÿÀÿ¼ÿ°ÿ»ÿ¸ÿ·ÿÁÿÍÿÈÿ¿ÿ¿ÿÅÿÈÿÀÿ¬ÿ¤ÿ®ÿ¼ÿ½ÿ²ÿ±ÿ´ÿ½ÿËÿ°ÿ´ÿ½ÿµÿ¼ÿ¸ÿ¨ÿ¹ÿµÿ³ÿ³ÿ¸ÿ²ÿ¸ÿ»ÿ¶ÿºÿºÿ³ÿµÿ¸ÿÀÿ½ÿ©ÿµÿËÿÐÿ¶ÿÀÿ¾ÿ¾ÿ¿ÿ ÿÿ®ÿÄÿÅÿ±ÿ±ÿ¸ÿ°ÿ±ÿºÿ³ÿ®ÿµÿµÿ¶ÿµÿ«ÿ³ÿ°ÿµÿ·ÿ¿ÿ¹ÿÀÿÈÿ­ÿ»ÿ¿ÿ³ÿ»ÿÃÿÀÿµÿ®ÿ¬ÿ¶ÿ¿ÿ²ÿµÿÂÿµÿµÿ¿ÿÂÿ¿ÿ¾ÿ´ÿ³ÿÒÿ½ÿµÿÖÿÌÿÏÿ»ÿ½ÿµÿ½ÿ¹ÿ±ÿºÿ¶ÿ­ÿ³ÿ´ÿ¹ÿÀÿÃÿ¼ÿÂÿ»ÿÌÿ»ÿÈÿ¹ÿ¶ÿµÿÀÿÂÿ»ÿ¼ÿ·ÿ½ÿ¾ÿÍÿ¼ÿ³ÿµÿÀÿÉÿÌÿ¿ÿ¶ÿÄÿÁÿ½ÿ¾ÿ¬ÿ¶ÿ¨ÿ¸ÿÁÿ½ÿ´ÿ²ÿ§ÿ°ÿ®ÿÉÿ¸ÿ»ÿ¾ÿ¹ÿºÿµÿ°ÿ´ÿ¸ÿ¹ÿ¿ÿÃÿÁÿ½ÿ¼ÿ¸ÿªÿ²ÿ¶ÿ²ÿÀÿÉÿ¿ÿ¾ÿÄÿ¼ÿ«ÿ±ÿºÿ¸ÿÔÿ¾ÿ¸ÿËÿ·ÿÈÿ»ÿ¯ÿ´ÿ¬ÿºÿÉÿ¿ÿÂÿÆÿÁÿÅÿ³ÿ¯ÿ»ÿ§ÿ´ÿ¹ÿÄÿÆÿ¤ÿµÿËÿ½ÿºÿÀÿµÿ©ÿµÿ³ÿ½ÿÂÿ¾ÿÈÿÂÿÀÿ¸ÿ³ÿ®ÿ»ÿÀÿ¸ÿ¼ÿºÿ¸ÿºÿ¶ÿ¼ÿÀÿÂÿ¼ÿ¸ÿÇÿ¿ÿ¹ÿÊÿÅÿÈÿÁÿ¹ÿ°ÿÀÿÀÿÈÿ½ÿ¾ÿ«ÿÄÿÁÿ°ÿ®ÿ·ÿ»ÿ´ÿ©ÿ§ÿ©ÿ±ÿ¹ÿºÿ»ÿµÿªÿ¯ÿ¸ÿ³ÿ·ÿ¹ÿ¾ÿºÿÄÿ¸ÿ°ÿÅÿ»ÿÃÿºÿ³ÿ·ÿ´ÿ¨ÿ»ÿ¶ÿ¾ÿµÿ»ÿ¯ÿµÿÄÿ¹ÿºÿÃÿÁÿ¿ÿ»ÿ¼ÿÀÿ¸ÿ·ÿ³ÿ³ÿ´ÿ´ÿ¸ÿ¿ÿÆÿÇÿ¶ÿ´ÿ¾ÿÅÿ©ÿ°ÿ­ÿÓÿ¬ÿ§ÿÊÿÁÿ²ÿ¬ÿ´ÿ·ÿ²ÿ½ÿÔÿÇÿÆÿ»ÿ¾ÿËÿÄÿ»ÿ·ÿ´ÿ¶ÿ»ÿÂÿ¾ÿÃÿ¼ÿÃÿµÿ°ÿ²ÿ¸ÿ±ÿ°ÿ¼ÿ¸ÿ­ÿ¸ÿÆÿ¶ÿ»ÿ¶ÿ¥ÿ¹ÿ¶ÿºÿÃÿ³ÿ³ÿ¶ÿÃÿ·ÿ³ÿ³ÿ¾ÿÁÿ»ÿ·ÿªÿ¥ÿ®ÿ²ÿ¹ÿ¹ÿ´ÿ¾ÿºÿ®ÿ²ÿ­ÿ½ÿ¸ÿ½ÿ½ÿÃÿ«ÿ®ÿ¸ÿ«ÿ»ÿ¸ÿ©ÿ³ÿÿËÿÊÿ¯ÿ²ÿ¯ÿ¥ÿ¶ÿÁÿ´ÿ¯ÿ¸ÿ¸ÿ´ÿ»ÿÁÿÂÿ»ÿ¸ÿ¹ÿ¾ÿ¿ÿ±ÿ®ÿ¹ÿ¹ÿ¸ÿ¹ÿ³ÿ°ÿ¬ÿ²ÿ¹ÿ¼ÿºÿ¯ÿ³ÿ¼ÿ±ÿÁÿÄÿºÿ¾ÿÃÿ¼ÿ¸ÿÆÿ»ÿ°ÿºÿ¡ÿ®ÿ²ÿ­ÿµÿÀÿ½ÿºÿÄÿÂÿÅÿ¿ÿ¬ÿªÿ±ÿ·ÿ¿ÿÄÿÃÿ½ÿ»ÿµÿ´ÿ¾ÿ´ÿ¹ÿ·ÿ¹ÿ¾ÿ¿ÿÉÿ¼ÿ¼ÿ¿ÿºÿ¹ÿ¬ÿ¾ÿµÿ³ÿ¿ÿÄÿ¶ÿ¿ÿÉÿÌÿÿ§ÿÆÿ¹ÿ½ÿ¸ÿ¹ÿ¾ÿ¸ÿ½ÿ¿ÿÄÿÅÿ´ÿ¹ÿ½ÿ²ÿ¼ÿÄÿºÿµÿ»ÿ¼ÿ¿ÿÂÿ»ÿÈÿÈÿ®ÿ¯ÿ´ÿµÿ¹ÿ¸ÿ½ÿÂÿÀÿÄÿ·ÿ»ÿÐÿºÿ²ÿÕÿºÿ¬ÿ¿ÿ°ÿÃÿ¸ÿ°ÿ«ÿ²ÿ¬ÿªÿÄÿ½ÿ¬ÿºÿ³ÿÄÿÏÿÀÿ§ÿ¨ÿ¯ÿ¶ÿ»ÿ»ÿÃÿÈÿ¿ÿÃÿÆÿ³ÿ¯ÿ»ÿ»ÿºÿ¿ÿ³ÿ¸ÿÉÿºÿ½ÿ³ÿ¹ÿ²ÿ»ÿ²ÿ²ÿ¿ÿµÿ·ÿ§ÿ»ÿ³ÿÀÿµÿÆÿ¥ÿ²ÿ´ÿ¼ÿÇÿ»ÿ®ÿ°ÿ½ÿÔÿÃÿ¼ÿ¿ÿ¾ÿ¾ÿÄÿÉÿºÿ²ÿ±ÿ²ÿÂÿÉÿ¾ÿ¼ÿ¿ÿµÿ´ÿ¸ÿ°ÿ·ÿ¾ÿµÿ¼ÿ¾ÿºÿµÿ¶ÿ¿ÿµÿ²ÿ¹ÿÀÿ»ÿ¼ÿ²ÿ¯ÿÇÿÉÿ¸ÿ·ÿÂÿ¼ÿ¾ÿ¶ÿ¼ÿ´ÿÆÿÄÿÇÿ³ÿºÿ´ÿ·ÿ¸ÿËÿ¸ÿ¼ÿÉÿÀÿ¸ÿÂÿÅÿ¿ÿ¶ÿÁÿ¿ÿ½ÿÆÿÃÿ¾ÿ·ÿµÿ¸ÿµÿµÿ·ÿÀÿ¹ÿºÿºÿµÿ¾ÿ¼ÿ²ÿ´ÿ½ÿ³ÿ¹ÿÀÿÉÿ¼ÿËÿ¹ÿÿ³ÿµÿ´ÿ½ÿÂÿ¼ÿ·ÿ­ÿÆÿºÿÁÿµÿ½ÿ·ÿ¶ÿ·ÿµÿ¹ÿ³ÿ´ÿ²ÿ¼ÿ¹ÿ¶ÿ¾ÿÀÿ¹ÿ¿ÿÆÿÄÿÁÿ¶ÿ°ÿ²ÿ¹ÿ½ÿ¼ÿ®ÿµÿÄÿ¸ÿ¶ÿµÿ»ÿ»ÿ¤ÿ¹ÿ³ÿ²ÿ¹ÿ§ÿÉÿÊÿ¼ÿ±ÿ´ÿÅÿ¾ÿ½ÿ²ÿµÿÆÿÎÿºÿ°ÿ¯ÿ¬ÿ¦ÿ­ÿ®ÿ´ÿ­ÿ±ÿ±ÿªÿ±ÿ«ÿ´ÿÃÿ¾ÿ²ÿ¸ÿºÿ¹ÿÀÿ¹ÿ¹ÿÃÿÂÿµÿ²ÿ¾ÿ´ÿ´ÿ°ÿ·ÿ½ÿµÿ¶ÿ²ÿ¸ÿÊÿ´ÿ¼ÿÍÿµÿ¶ÿ³ÿ­ÿÑÿ¿ÿÿÊÿ¿ÿÅÿ¹ÿ¶ÿ¯ÿ³ÿ¿ÿ¼ÿ³ÿµÿÃÿÀÿ½ÿ´ÿ¹ÿºÿµÿºÿÂÿ°ÿªÿ¯ÿ¾ÿÁÿ¹ÿ¿ÿºÿ¹ÿ³ÿÄÿÃÿ®ÿ¨ÿ©ÿÀÿ»ÿÊÿ¤ÿ±ÿÇÿÅÿÀÿºÿËÿÏÿºÿÂÿÏÿ ÿ¯ÿÅÿÃÿ¸ÿÂÿÃÿ¼ÿÈÿ§ÿ¹ÿ¬ÿ¶ÿÆÿºÿ±ÿºÿ¼ÿÃÿ½ÿ«ÿ®ÿ°ÿ²ÿ´ÿ¶ÿºÿ¾ÿÂÿ³ÿ±ÿ½ÿ¸ÿºÿ·ÿ¹ÿ¬ÿÂÿÂÿ³ÿÃÿ¸ÿÊÿ½ÿÍÿµÿ¶ÿ±ÿ¹ÿ»ÿÏÿ¹ÿµÿ²ÿ·ÿ°ÿ¶ÿ¾ÿÅÿ¾ÿ³ÿ½ÿ¾ÿ¼ÿ½ÿ¼ÿµÿ¸ÿ±ÿ´ÿ³ÿ¬ÿºÿ»ÿ¶ÿÄÿÇÿ»ÿºÿ¾ÿ¾ÿÂÿºÿ¼ÿ¿ÿ¿ÿ²ÿ¹ÿ´ÿ¶ÿ½ÿÂÿ°ÿÍÿÇÿËÿªÿ¶ÿºÿ»ÿ®ÿ·ÿ«ÿÈÿ¿ÿºÿ±ÿ´ÿ´ÿ¸ÿ»ÿÃÿ·ÿµÿ¼ÿ¶ÿ¸ÿºÿ·ÿ½ÿ½ÿ´ÿ°ÿ©ÿ±ÿ¾ÿÁÿÏÿÄÿ³ÿ²ÿ»ÿ§ÿ·ÿÄÿÉÿÀÿ¶ÿÁÿ¶ÿÐÿ»ÿÉÿ¿ÿÊÿ¼ÿáÿÈÿÈÿ½ÿ®ÿ¼ÿ¹ÿ­ÿµÿ¸ÿ¶ÿµÿ±ÿ¹ÿ¸ÿ¶ÿ¹ÿ¼ÿ¾ÿ²ÿ±ÿ²ÿ­ÿ¼ÿ»ÿºÿÆÿÄÿ¸ÿºÿ½ÿÃÿ¹ÿ¹ÿºÿ³ÿÂÿ·ÿµÿµÿ¶ÿÅÿÃÿ¸ÿ·ÿ¬ÿ¼ÿ´ÿ¹ÿ¼ÿ°ÿ¸ÿÂÿÄÿÂÿÀÿ¼ÿ¼ÿÃÿµÿ¬ÿ¸ÿÇÿÌÿÂÿ¿ÿ¹ÿ¸ÿ½ÿ¸ÿ¥ÿ¨ÿ´ÿ¸ÿ»ÿªÿ½ÿ´ÿ·ÿ´ÿ¸ÿ²ÿ­ÿ·ÿ¼ÿ¾ÿ±ÿ«ÿ«ÿ»ÿÆÿ·ÿ°ÿ¬ÿ½ÿ¼ÿ»ÿ¾ÿ½ÿÁÿ»ÿ²ÿ±ÿ¶ÿ½ÿ·ÿ³ÿ¨ÿ±ÿ¼ÿ®ÿ®ÿ»ÿÈÿ¼ÿÄÿ´ÿÃÿµÿ¬ÿ¹ÿ¾ÿ¹ÿ®ÿ°ÿºÿ´ÿ¶ÿ¸ÿ¸ÿ½ÿºÿ­ÿ´ÿµÿºÿ²ÿ¥ÿ±ÿ´ÿ´ÿ¼ÿ§ÿÿ²ÿ§ÿ©ÿ³ÿ¿ÿ¬ÿ¥ÿÿÿÈÿ«ÿ³ÿ¸ÿ¹ÿºÿ¼ÿ¸ÿ¸ÿ»ÿ»ÿ¸ÿÂÿÉÿÂÿÁÿ¾ÿ¸ÿ»ÿÆÿËÿÂÿ·ÿ±ÿ±ÿ»ÿµÿ³ÿ³ÿ¼ÿ³ÿ·ÿÆÿ»ÿ ÿÃÿ¸ÿ°ÿ´ÿ°ÿ¯ÿ²ÿ¼ÿ¯ÿ²ÿºÿ¼ÿ´ÿ­ÿ®ÿÁÿËÿ»ÿ¾ÿÈÿ¸ÿ§ÿ¤ÿ¶ÿÁÿÐÿ¿ÿ®ÿ­ÿ´ÿ¯ÿ¹ÿÆÿ·ÿ¿ÿ¸ÿÇÿ¾ÿ¹ÿ±ÿªÿ½ÿ¼ÿ³ÿ°ÿ³ÿ²ÿ·ÿºÿ¹ÿ¿ÿÂÿºÿ­ÿ¬ÿ³ÿ¼ÿÁÿµÿ±ÿÆÿÂÿ¦ÿÀÿ¤ÿ³ÿ­ÿ·ÿ­ÿ¼ÿ¯ÿ¥ÿ·ÿºÿ¯ÿ±ÿ´ÿ¸ÿ·ÿ°ÿªÿ³ÿÌÿÎÿ¿ÿºÿ»ÿ±ÿ³ÿ¸ÿµÿÉÿ¾ÿËÿÀÿ¹ÿ·ÿ¾ÿÁÿ½ÿÈÿ¼ÿ¸ÿ´ÿ´ÿ±ÿ¶ÿ¶ÿ·ÿ»ÿ±ÿ²ÿ½ÿÃÿ¿ÿÁÿ¿ÿ¿ÿÂÿÆÿ¾ÿ³ÿ³ÿ½ÿ±ÿ°ÿ¬ÿ»ÿ·ÿ¾ÿ¬ÿ·ÿ¾ÿ®ÿ±ÿ·ÿ¹ÿÀÿºÿ½ÿ¿ÿ¼ÿ­ÿ¹ÿ°ÿÄÿÁÿ¯ÿ²ÿ»ÿ´ÿ¹ÿ´ÿÄÿ¼ÿ¼ÿºÿ»ÿ½ÿÂÿ·ÿ´ÿ¼ÿ³ÿ¯ÿ²ÿ³ÿ½ÿÂÿ¾ÿ¸ÿ¯ÿ±ÿ¯ÿ²ÿ£ÿ¥ÿ¬ÿ¶ÿ½ÿ¸ÿ«ÿªÿ±ÿµÿ¶ÿ²ÿ°ÿ³ÿ¹ÿ¼ÿ¼ÿºÿ¬ÿµÿ¿ÿ¹ÿÇÿ¾ÿ¼ÿ»ÿ¶ÿÐÿÁÿ¸ÿÄÿÐÿÇÿ¿ÿ¶ÿ¹ÿ¼ÿ»ÿºÿ¯ÿ´ÿ°ÿ¤ÿ¤ÿÄÿ·ÿ´ÿ¨ÿ®ÿ¨ÿ³ÿ³ÿ¬ÿµÿºÿ·ÿºÿ½ÿ´ÿ®ÿ³ÿµÿ°ÿ¸ÿ°ÿ°ÿÀÿÅÿÄÿ´ÿ®ÿ¶ÿªÿ«ÿÈÿÀÿ»ÿÃÿ¾ÿ®ÿ­ÿ³ÿ²ÿ¬ÿ©ÿ¶ÿÃÿ¶ÿ¾ÿºÿ´ÿ¤ÿÿ¶ÿ²ÿ½ÿ¹ÿµÿÃÿ¹ÿ¬ÿ²ÿ»ÿ½ÿ»ÿ¯ÿ¨ÿ®ÿºÿ¯ÿ¯ÿ­ÿ»ÿ»ÿÉÿ¬ÿ³ÿ´ÿ­ÿ«ÿ³ÿ´ÿ¹ÿ»ÿ¶ÿ²ÿ²ÿ¹ÿÁÿ¶ÿ«ÿ½ÿ°ÿ¸ÿÊÿ´ÿ·ÿ¦ÿµÿ­ÿ¶ÿ´ÿ³ÿ®ÿªÿ¬ÿ¶ÿºÿ©ÿ·ÿ³ÿ¥ÿÃÿ¾ÿËÿÀÿÁÿ­ÿ¶ÿ³ÿ½ÿÁÿ¶ÿ¯ÿ´ÿ¿ÿ¾ÿ¶ÿ¸ÿ·ÿÆÿ¶ÿ¹ÿ°ÿ´ÿ¹ÿ¯ÿ²ÿÀÿºÿ¾ÿ½ÿÁÿÊÿ¾ÿ´ÿÃÿ»ÿ®ÿ¶ÿ½ÿ³ÿ¬ÿÂÿÀÿ²ÿ¶ÿ½ÿ²ÿ¹ÿ¿ÿ»ÿºÿ¼ÿÃÿ¹ÿ·ÿºÿ²ÿÏÿÌÿÀÿ½ÿ·ÿ»ÿ¿ÿºÿÈÿÁÿ¸ÿÃÿËÿÂÿ²ÿ¹ÿ»ÿ®ÿ½ÿ¿ÿ¹ÿ¬ÿÀÿ©ÿ²ÿÀÿ¿ÿ·ÿ³ÿ´ÿ·ÿ¸ÿµÿªÿ¹ÿËÿ·ÿÆÿ¸ÿ³ÿ³ÿ«ÿ·ÿÂÿÉÿÎÿÃÿºÿÀÿÀÿÆÿ¶ÿ»ÿ®ÿ¼ÿ´ÿ¸ÿ¿ÿÀÿ¸ÿ­ÿ­ÿµÿ²ÿªÿ²ÿ²ÿµÿ´ÿ¸ÿ¥ÿ¿ÿ×ÿ¶ÿ¶ÿ°ÿ½ÿÅÿÀÿ»ÿºÿÃÿÀÿÉÿÁÿÇÿÍÿÀÿÂÿ¸ÿÈÿÃÿ´ÿ´ÿ»ÿ¾ÿ¼ÿ½ÿÁÿ¿ÿ¯ÿÑÿ¹ÿ¾ÿÂÿ¿ÿ¼ÿ¼ÿ¼ÿ¼ÿ»ÿ¶ÿµÿºÿ²ÿ¬ÿÆÿ½ÿÉÿ·ÿ·ÿÀÿÃÿÄÿ¼ÿ»ÿÂÿ½ÿ¼ÿÂÿºÿ¨ÿ¶ÿ»ÿ¸ÿÀÿµÿ°ÿ³ÿ±ÿ¶ÿ¹ÿ²ÿ¾ÿ¶ÿ±ÿ±ÿ¸ÿ§ÿ·ÿ»ÿ¼ÿ²ÿ¥ÿ©ÿ·ÿ¶ÿ¶ÿ±ÿÊÿÒÿÃÿ¸ÿ¨ÿºÿ¼ÿÅÿ»ÿ±ÿ²ÿ°ÿµÿ»ÿºÿ½ÿ¼ÿ¨ÿºÿ¿ÿ¸ÿÂÿËÿÆÿ½ÿ¹ÿ¼ÿÈÿ®ÿÇÿÀÿµÿ°ÿºÿ¬ÿ¥ÿ®ÿ±ÿ·ÿÇÿ¸ÿ³ÿ°ÿ»ÿ½ÿ»ÿ·ÿÀÿ¸ÿ®ÿ¶ÿ»ÿ¯ÿ¨ÿ¼ÿ°ÿ¯ÿ¾ÿÁÿ·ÿ¹ÿ±ÿ¸ÿ¾ÿ¼ÿ¼ÿ¶ÿ¯ÿ¹ÿ¿ÿºÿ­ÿ±ÿ½ÿÁÿ¹ÿ´ÿ´ÿ³ÿ°ÿ¯ÿ³ÿ¸ÿÉÿ°ÿ½ÿµÿµÿ­ÿÿ ÿ³ÿ½ÿ·ÿ¹ÿ¶ÿÄÿ¾ÿ´ÿ¹ÿ¸ÿ±ÿ¯ÿ¯ÿ¬ÿ³ÿ©ÿ«ÿ§ÿ¡ÿºÿºÿ¼ÿ»ÿ´ÿ·ÿ½ÿ¨ÿ§ÿ§ÿ­ÿ²ÿ½ÿ¾ÿÁÿÄÿÅÿ¿ÿµÿ¹ÿ¹ÿ°ÿºÿ¸ÿÊÿËÿ¾ÿ¼ÿºÿ¶ÿ¹ÿºÿ¾ÿµÿ±ÿºÿ¶ÿ°ÿ´ÿºÿÁÿÀÿ³ÿÄÿ¾ÿ¼ÿ¼ÿ¸ÿ½ÿºÿ¿ÿÀÿ½ÿÀÿÀÿÁÿ»ÿ±ÿ´ÿÁÿÀÿ±ÿ¦ÿ§ÿ²ÿ·ÿ¹ÿ°ÿ°ÿÏÿºÿÇÿÄÿËÿÐÿÆÿÆÿÀÿ¼ÿ¹ÿ¼ÿ·ÿ³ÿ¶ÿºÿ¶ÿ´ÿ·ÿ¶ÿ´ÿÄÿÃÿÉÿÄÿµÿ°ÿ±ÿ²ÿ³ÿ³ÿÈÿÄÿ¿ÿ¹ÿ¼ÿºÿÀÿÆÿÆÿÏÿÀÿ¯ÿ¸ÿµÿÃÿÁÿ·ÿºÿÆÿÄÿ¸ÿ¨ÿµÿ¿ÿÁÿÆÿÂÿ¹ÿ´ÿµÿ»ÿÂÿ³ÿÄÿ¹ÿ¸ÿ·ÿ½ÿºÿ¶ÿÃÿÀÿÆÿ¢ÿ¹ÿ¼ÿ­ÿ¾ÿÉÿ¿ÿÀÿ¹ÿÉÿ¶ÿ¶ÿ­ÿ¿ÿ¾ÿ³ÿ³ÿ³ÿ¸ÿµÿ·ÿ­ÿ¨ÿÿ«ÿ¶ÿ±ÿ®ÿ¹ÿ¹ÿ²ÿ«ÿ®ÿ¨ÿ±ÿ°ÿ¥ÿºÿ¯ÿ°ÿ®ÿ´ÿ²ÿ»ÿ¹ÿ¯ÿ­ÿ§ÿ¹ÿ»ÿªÿ±ÿ²ÿ¬ÿ­ÿ³ÿ°ÿ®ÿ³ÿ³ÿ·ÿ´ÿ°ÿ¯ÿ§ÿÿ®ÿÀÿ¬ÿ¨ÿ²ÿ¯ÿ®ÿ¯ÿ°ÿ´ÿÀÿ´ÿÆÿÂÿ¼ÿ«ÿ§ÿ³ÿªÿÿ¬ÿ²ÿ°ÿÅÿ½ÿ°ÿÎÿ¿ÿ¿ÿÀÿÄÿÉÿÂÿÈÿºÿÊÿÃÿÄÿ¾ÿ¹ÿÂÿÉÿµÿ»ÿ¸ÿ¾ÿ²ÿ¿ÿ½ÿ±ÿ¸ÿÉÿÌÿÄÿ¿ÿ¾ÿµÿ¾ÿÁÿ·ÿ½ÿ©ÿ²ÿÄÿ­ÿ¾ÿ»ÿÀÿÉÿ¼ÿ¼ÿÃÿ½ÿ»ÿ½ÿ³ÿ¿ÿ¿ÿµÿÄÿÃÿÀÿ»ÿÁÿÆÿ°ÿ¬ÿ¿ÿÊÿÆÿÁÿÈÿªÿ¬ÿ¿ÿ¸ÿ¶ÿ»ÿ»ÿ½ÿÁÿ¯ÿ¸ÿ·ÿ°ÿ¹ÿ¿ÿ¹ÿ¬ÿ¦ÿ¶ÿ´ÿ¾ÿ²ÿÁÿ¿ÿ¸ÿºÿ¼ÿ¼ÿÇÿ½ÿ¾ÿÃÿ»ÿ¿ÿÈÿÁÿ·ÿÀÿÃÿ®ÿ³ÿ³ÿ±ÿ½ÿÉÿ¼ÿ¯ÿ´ÿ¹ÿ»ÿ½ÿ¿ÿ¾ÿ»ÿµÿ¿ÿ¼ÿ¹ÿÊÿÈÿ¹ÿ¾ÿÂÿÌÿÃÿºÿ·ÿ¸ÿ¶ÿµÿ¹ÿµÿ»ÿÂÿ¹ÿ·ÿÁÿ¾ÿ·ÿ¼ÿ»ÿ¹ÿ¾ÿºÿ»ÿÀÿÌÿÇÿ¹ÿµÿ½ÿ¿ÿ«ÿ¸ÿ¾ÿ¶ÿ¼ÿÀÿ¾ÿ½ÿºÿ¸ÿÀÿ¼ÿ´ÿÀÿºÿÃÿ¹ÿÁÿÄÿÅÿÃÿ¸ÿ¸ÿ·ÿºÿ¸ÿ«ÿËÿ¿ÿ³ÿ»ÿÂÿ¼ÿ°ÿ³ÿÂÿ¯ÿ¯ÿ½ÿÅÿÏÿËÿÀÿ¸ÿ¾ÿÌÿÃÿÆÿÃÿÈÿÔÿ¹ÿ·ÿ²ÿµÿ¸ÿ·ÿ»ÿ³ÿ»ÿ¯ÿºÿºÿ·ÿÄÿÌÿÅÿÀÿÄÿÂÿÇÿ¸ÿ¿ÿÅÿ»ÿ¶ÿµÿµÿ²ÿ³ÿµÿ·ÿÀÿ¶ÿ¼ÿÂÿ»ÿ¾ÿÃÿÀÿ¾ÿºÿºÿÂÿÃÿÉÿ³ÿ²ÿÍÿ³ÿºÿ¼ÿ³ÿ³ÿºÿÂÿÈÿÂÿÆÿºÿÅÿÁÿ±ÿÂÿÐÿÎÿÒÿÉÿ´ÿ¸ÿÆÿ·ÿ¼ÿÊÿÅÿÁÿÇÿ½ÿÁÿ¶ÿ®ÿ¸ÿ¾ÿ±ÿ«ÿ²ÿ´ÿÇÿÇÿ¶ÿ¼ÿµÿ¾ÿÅÿÅÿÂÿ»ÿ»ÿ¸ÿºÿ¯ÿ¸ÿ¼ÿ³ÿ¶ÿÂÿÆÿÀÿºÿºÿ¿ÿÄÿ¾ÿ¾ÿ´ÿ·ÿ¼ÿºÿºÿ·ÿ·ÿÆÿÇÿºÿÆÿËÿ²ÿÂÿ·ÿ´ÿÇÿ¾ÿÁÿÀÿ¶ÿ»ÿ¸ÿ¯ÿÀÿÁÿ»ÿ¼ÿ¸ÿ»ÿ½ÿ»ÿ»ÿ¶ÿÂÿÆÿ¿ÿ¼ÿ»ÿ»ÿ°ÿ©ÿÌÿ±ÿÂÿ¸ÿ®ÿ¶ÿºÿ·ÿÂÿÆÿºÿ·ÿÌÿÎÿÁÿËÿ¦ÿÈÿ¯ÿ¸ÿÅÿÆÿ·ÿ¼ÿÃÿÀÿÂÿ¾ÿÁÿÇÿÇÿÃÿÀÿÆÿÁÿ´ÿ¿ÿ¿ÿ»ÿÄÿÆÿ¼ÿ¸ÿµÿºÿ¿ÿ½ÿ·ÿ¼ÿÇÿÃÿÀÿ´ÿ°ÿ¹ÿ¸ÿ­ÿ¬ÿºÿÄÿ¯ÿ°ÿÀÿ¹ÿ¸ÿ·ÿ¸ÿÃÿ»ÿ·ÿ¼ÿ¿ÿ½ÿ¹ÿ¸ÿ¿ÿ½ÿ¾ÿÀÿ¸ÿ®ÿªÿÀÿ¸ÿ¾ÿÀÿÁÿ·ÿ¸ÿºÿ®ÿºÿÓÿÄÿÆÿ¶ÿ¤ÿºÿÀÿ±ÿËÿÉÿÂÿÆÿ¶ÿ²ÿ¹ÿ»ÿ½ÿ¶ÿ¶ÿ³ÿ´ÿ¯ÿÁÿ¿ÿ²ÿÁÿ½ÿµÿ¶ÿÅÿ¾ÿ©ÿ§ÿ­ÿµÿÀÿÍÿ¿ÿ¾ÿÇÿËÿ»ÿÀÿÃÿÂÿ¿ÿ»ÿ·ÿ¼ÿ¸ÿ·ÿ¿ÿ½ÿÊÿ¸ÿ²ÿµÿ´ÿºÿ²ÿÄÿ½ÿ¿ÿ¿ÿÂÿµÿ»ÿÅÿÅÿÆÿÅÿ½ÿ±ÿ¶ÿºÿÂÿÃÿÄÿ»ÿÂÿºÿºÿ¿ÿ³ÿ±ÿ¸ÿÆÿÂÿ·ÿÅÿÇÿÃÿÍÿÂÿ¶ÿ´ÿ¼ÿÂÿÃÿ¶ÿ·ÿÂÿ·ÿ¿ÿÀÿ¹ÿ¿ÿÈÿÆÿ¼ÿ¼ÿ¾ÿ§ÿ®ÿ¸ÿ»ÿµÿ­ÿºÿ»ÿªÿ±ÿ¶ÿ­ÿ³ÿ¸ÿ´ÿ¹ÿ·ÿ®ÿ³ÿ¸ÿÃÿ½ÿÔÿÆÿ·ÿ¶ÿÁÿÿ³ÿ«ÿºÿ½ÿ­ÿ³ÿ¾ÿ¸ÿ«ÿ®ÿ¶ÿ¯ÿ®ÿ¬ÿ®ÿ«ÿ¸ÿ¤ÿÃÿ²ÿ¬ÿ½ÿ¸ÿÀÿ©ÿ©ÿ±ÿ«ÿ³ÿ¶ÿ¹ÿÄÿ¹ÿ³ÿµÿ¢ÿ¢ÿ³ÿÉÿ©ÿ²ÿÃÿ¾ÿ½ÿ¹ÿ¬ÿ¾ÿµÿ­ÿ²ÿÀÿÃÿ¸ÿ³ÿ±ÿ®ÿ´ÿ¹ÿ²ÿ³ÿÁÿ³ÿ¹ÿ·ÿ·ÿ¡ÿ¶ÿÀÿ´ÿ¯ÿ°ÿ¯ÿ¬ÿ©ÿ·ÿ¾ÿ¶ÿÀÿÉÿ¿ÿ³ÿ¤ÿ¯ÿÃÿ¾ÿ¨ÿ§ÿªÿ¶ÿÁÿªÿ³ÿ±ÿ®ÿ´ÿ½ÿ³ÿ±ÿ¹ÿ»ÿ¼ÿ¹ÿ³ÿ¶ÿºÿºÿ³ÿ·ÿ´ÿºÿÎÿÑÿ´ÿËÿ¾ÿÂÿ½ÿ·ÿÄÿÍÿ¾ÿ¹ÿÁÿÆÿ¼ÿµÿÃÿÇÿµÿ±ÿÁÿ¾ÿ¯ÿ¹ÿ¶ÿÁÿ¸ÿÂÿÃÿºÿÀÿÁÿªÿºÿ¾ÿÂÿ½ÿ¹ÿ·ÿ³ÿ·ÿ³ÿ©ÿ¶ÿÁÿÀÿÃÿ±ÿ´ÿµÿ¾ÿ¼ÿÃÿÃÿÍÿÖÿ·ÿÀÿÆÿÅÿ¾ÿ¬ÿ²ÿºÿ¸ÿºÿ¾ÿºÿ»ÿ¼ÿ½ÿÃÿÂÿ¿ÿ¿ÿ¿ÿºÿ²ÿÀÿ»ÿ¼ÿ·ÿ°ÿ°ÿÔÿÂÿÄÿ­ÿ»ÿ¿ÿ¹ÿÅÿÃÿÅÿÄÿ½ÿ»ÿ»ÿ¶ÿºÿ»ÿ¸ÿÎÿÄÿÀÿ²ÿ¼ÿ»ÿ»ÿµÿ½ÿ½ÿ¿ÿ¹ÿ´ÿÁÿÀÿÂÿÆÿ»ÿÆÿ¾ÿ¹ÿ¹ÿ·ÿ¼ÿ¾ÿ¾ÿ¾ÿºÿ»ÿºÿ®ÿ³ÿ±ÿ®ÿ¿ÿ»ÿ«ÿ¾ÿÅÿÇÿÂÿ¼ÿÃÿ©ÿÃÿ¸ÿÅÿ³ÿ¯ÿ½ÿÅÿ­ÿ¸ÿÀÿÄÿ½ÿ®ÿ¹ÿÉÿ½ÿ¯ÿ´ÿ±ÿ¬ÿ®ÿ¾ÿÀÿ¶ÿÀÿ­ÿÂÿÁÿ²ÿ´ÿ¶ÿÆÿ­ÿ¸ÿ·ÿºÿ¾ÿµÿ¸ÿÁÿ¸ÿ¸ÿµÿ³ÿ¾ÿ¿ÿ¹ÿ¼ÿ½ÿÀÿÅÿÍÿÍÿ¾ÿ½ÿ­ÿ©ÿ¯ÿÁÿ¾ÿÂÿ¬ÿ¼ÿ·ÿÁÿ¯ÿºÿÉÿ·ÿ¶ÿÃÿÕÿÔÿÊÿÈÿÆÿÊÿÀÿ³ÿ»ÿ¾ÿ´ÿ±ÿ²ÿ·ÿ½ÿ¿ÿ·ÿ²ÿ¾ÿÇÿÂÿºÿ½ÿÄÿÉÿ»ÿ´ÿ¹ÿ¹ÿÉÿ³ÿºÿÀÿ³ÿ£ÿ·ÿµÿÀÿ¾ÿ·ÿ²ÿ³ÿ¹ÿ¾ÿ»ÿ¿ÿÂÿ³ÿ­ÿÃÿÈÿ¸ÿµÿºÿÄÿ¸ÿ®ÿ½ÿÀÿ±ÿÓÿ·ÿ²ÿÉÿÆÿ¿ÿºÿÊÿ±ÿÌÿ¯ÿÀÿÉÿ®ÿ­ÿ­ÿ¬ÿ¤ÿ±ÿ»ÿÂÿ»ÿ¹ÿÄÿ½ÿ´ÿ¸ÿºÿ¼ÿÄÿÉÿËÿÇÿ¹ÿ»ÿÀÿµÿ²ÿ©ÿµÿ³ÿ¼ÿÄÿÇÿ¾ÿÀÿµÿ·ÿ¹ÿ½ÿµÿÀÿÄÿµÿÉÿ½ÿ³ÿ²ÿÉÿ¹ÿ°ÿ¹ÿ¿ÿÃÿ»ÿ·ÿ²ÿ«ÿ´ÿºÿºÿºÿ©ÿ°ÿ¼ÿ´ÿ³ÿ·ÿ¸ÿ¨ÿºÿÇÿ¸ÿºÿµÿ°ÿ¼ÿ¾ÿ¦ÿ¿ÿ¸ÿ·ÿ»ÿ´ÿÁÿ¿ÿ¥ÿÿ«ÿ«ÿ¨ÿ¸ÿ¾ÿ¼ÿÄÿÇÿ¾ÿ½ÿ½ÿ»ÿ»ÿ¸ÿ·ÿ«ÿ®ÿÀÿÀÿÊÿÅÿ³ÿ¶ÿ·ÿ¶ÿ¹ÿÍÿÅÿ·ÿ¬ÿ®ÿ½ÿÅÿ¶ÿ¾ÿ»ÿÎÿÀÿ»ÿÆÿ´ÿ®ÿµÿÿ«ÿ»ÿ­ÿ½ÿ·ÿ¶ÿ¯ÿÁÿÊÿ½ÿ·ÿ´ÿµÿ¯ÿªÿ¶ÿÄÿÀÿ·ÿ±ÿ¨ÿ³ÿÅÿÁÿ´ÿªÿ±ÿ´ÿÄÿ¾ÿºÿÈÿ»ÿ¬ÿ¹ÿ¶ÿÃÿ¾ÿºÿÂÿÀÿÃÿ®ÿ¬ÿ¸ÿ¯ÿ«ÿºÿ´ÿºÿÊÿ¸ÿ¼ÿ·ÿ²ÿ±ÿÉÿµÿ¸ÿÆÿÊÿÃÿÁÿÁÿÃÿÀÿ¾ÿÁÿ¸ÿ¸ÿ¿ÿ¿ÿ½ÿ»ÿÁÿÅÿ¬ÿ®ÿÈÿ»ÿ­ÿ´ÿ¸ÿ¸ÿ¼ÿ°ÿÅÿ»ÿÐÿÐÿºÿ»ÿ³ÿ®ÿºÿ½ÿ¼ÿ·ÿ¾ÿ«ÿ¼ÿÂÿÌÿ¶ÿ´ÿ²ÿ´ÿ»ÿ¸ÿ³ÿ°ÿ¾ÿ¹ÿ¾ÿÉÿÆÿÃÿÃÿÃÿ½ÿ½ÿ»ÿ´ÿ¶ÿ·ÿ´ÿ¿ÿÐÿÀÿÀÿµÿ´ÿÁÿ¿ÿ¶ÿ°ÿ¾ÿ¼ÿ§ÿªÿ¨ÿÃÿÃÿ·ÿ»ÿ´ÿ¼ÿºÿÇÿÂÿÂÿ¶ÿ¯ÿ³ÿÇÿÄÿ¼ÿÀÿ¹ÿ¹ÿ¿ÿÀÿ¹ÿ¾ÿ¸ÿ¹ÿÌÿÈÿ¯ÿµÿ¾ÿ±ÿ®ÿ·ÿ»ÿ¸ÿ¾ÿ¾ÿ¿ÿ¾ÿÁÿ»ÿÀÿÄÿ¹ÿ³ÿ¾ÿµÿ´ÿ³ÿ·ÿ¦ÿÀÿÊÿÁÿÁÿ¿ÿ¹ÿÇÿ¸ÿ¹ÿ³ÿ¸ÿÅÿ¾ÿ¶ÿ¿ÿ³ÿ´ÿ»ÿ½ÿ´ÿºÿÄÿ¼ÿ½ÿÂÿÆÿ¾ÿ²ÿ»ÿ½ÿ¸ÿÀÿÀÿ¹ÿ¸ÿ»ÿºÿ·ÿ·ÿ²ÿ¹ÿ¾ÿ¹ÿºÿµÿÀÿ½ÿ´ÿ¶ÿÁÿ¨ÿ¯ÿ¸ÿ¿ÿ¸ÿ¿ÿºÿ ÿºÿ¹ÿ°ÿÄÿ¿ÿÄÿ´ÿ¶ÿ·ÿÈÿ½ÿ±ÿ·ÿ±ÿ³ÿµÿ³ÿ¹ÿ¹ÿ¿ÿ²ÿ©ÿ¯ÿ¾ÿ¾ÿ¸ÿ¯ÿ¶ÿ¾ÿ¸ÿ»ÿºÿµÿ·ÿ·ÿ¿ÿÅÿ«ÿÀÿÀÿ³ÿ¿ÿºÿ²ÿ²ÿ©ÿ¼ÿ¸ÿµÿµÿ©ÿ¼ÿÊÿºÿ¯ÿ·ÿ¹ÿËÿÅÿºÿ¸ÿºÿÉÿ¶ÿªÿ§ÿ¬ÿ¨ÿ²ÿªÿµÿ¬ÿ«ÿ­ÿ³ÿºÿªÿ³ÿÁÿºÿ­ÿ°ÿ±ÿ°ÿ¹ÿ´ÿ¹ÿÆÿÀÿ¾ÿ¼ÿÆÿ·ÿ»ÿÁÿ¹ÿºÿ¯ÿ®ÿ®ÿÄÿ¸ÿ»ÿ½ÿÍÿ¹ÿÄÿ·ÿ³ÿÐÿÂÿ£ÿ­ÿ¶ÿ«ÿ§ÿ±ÿ«ÿ§ÿ¨ÿªÿ³ÿ´ÿÂÿÃÿ½ÿ·ÿ¾ÿ¿ÿ³ÿµÿ¹ÿ³ÿ²ÿºÿºÿ¶ÿ¸ÿ³ÿµÿÄÿÉÿÁÿºÿ¶ÿ©ÿÀÿÂÿ±ÿ½ÿ¯ÿÃÿÄÿÀÿ°ÿºÿ¸ÿËÿÁÿ±ÿ¹ÿ£ÿÄÿÀÿ¿ÿ­ÿ³ÿ»ÿ¨ÿ²ÿ¯ÿ¿ÿ­ÿ¹ÿ±ÿ¿ÿ¹ÿ¾ÿ¾ÿÃÿºÿ¯ÿ©ÿ®ÿ³ÿ«ÿ²ÿ½ÿ½ÿÁÿ¾ÿ¹ÿ¼ÿµÿ­ÿ½ÿ½ÿ¸ÿ³ÿÆÿ®ÿ»ÿÓÿÔÿ®ÿ¥ÿ®ÿ¼ÿ¿ÿ¸ÿ¿ÿ¿ÿ¶ÿÆÿ¨ÿºÿ´ÿÅÿÅÿÇÿ»ÿ°ÿ¼ÿ­ÿ°ÿ½ÿÄÿ·ÿ¸ÿÃÿÃÿµÿ³ÿ¸ÿ³ÿ´ÿÁÿÃÿ»ÿ¼ÿ¼ÿºÿ²ÿ¶ÿ¾ÿÅÿÆÿ°ÿ´ÿ·ÿ¿ÿºÿºÿÅÿ¶ÿÀÿÒÿ¿ÿ¶ÿÀÿ²ÿªÿ½ÿ°ÿÉÿÊÿ­ÿ»ÿºÿ½ÿÇÿÃÿ¿ÿ¼ÿºÿÀÿ¸ÿ´ÿ¶ÿ¿ÿÌÿÍÿÀÿÁÿÈÿ¹ÿ°ÿµÿ¶ÿ¶ÿºÿ½ÿ¶ÿ¹ÿ³ÿªÿ¾ÿ»ÿËÿ·ÿ¸ÿÂÿ³ÿ´ÿÂÿÂÿ¾ÿÌÿÐÿ¾ÿ½ÿ´ÿ²ÿ®ÿ½ÿ·ÿÇÿºÿ·ÿ´ÿ¼ÿµÿ¯ÿ®ÿ±ÿ¸ÿ¯ÿ­ÿÂÿ¾ÿ¬ÿ°ÿ²ÿ¶ÿ·ÿÂÿ¾ÿ³ÿ¹ÿ­ÿ½ÿ·ÿ½ÿ¿ÿ»ÿ¹ÿ½ÿµÿÁÿÃÿ¾ÿ·ÿªÿ¬ÿ¹ÿ«ÿ¯ÿµÿ¶ÿÄÿÉÿ½ÿ¸ÿÄÿ¸ÿ´ÿ»ÿµÿ·ÿ»ÿ¶ÿ¶ÿ¼ÿ¿ÿ¶ÿÁÿÅÿ®ÿ«ÿ½ÿÇÿÉÿ¿ÿ±ÿ»ÿ»ÿ¿ÿÃÿ¥ÿ½ÿ¼ÿÅÿËÿ²ÿ¸ÿ¾ÿ«ÿ®ÿ¯ÿ³ÿ»ÿÁÿÂÿÃÿ»ÿºÿÂÿ¿ÿ¸ÿ¶ÿ·ÿ´ÿ©ÿ¬ÿ±ÿ·ÿ½ÿ²ÿ²ÿ¼ÿ¾ÿÃÿÀÿ¶ÿÁÿ¹ÿ±ÿ¼ÿÄÿ¶ÿ¨ÿ¹ÿ¸ÿ³ÿ½ÿ´ÿÀÿÁÿ¾ÿ«ÿ±ÿ­ÿ±ÿ±ÿ¨ÿ·ÿ·ÿ®ÿ¼ÿºÿ¸ÿ¸ÿ¤ÿ¯ÿ³ÿÂÿ¿ÿÂÿ·ÿ¡ÿÒÿ½ÿÆÿ²ÿÂÿÄÿ®ÿÁÿ´ÿ³ÿ´ÿ¼ÿ¿ÿÅÿ¸ÿ¸ÿ·ÿ¸ÿ¿ÿËÿÔÿÃÿ´ÿ¸ÿ°ÿ¯ÿ­ÿ²ÿ¹ÿÂÿ²ÿ·ÿ¿ÿÁÿ±ÿ°ÿ»ÿ´ÿ³ÿ¹ÿ¶ÿ¸ÿ¼ÿ®ÿ½ÿÅÿµÿºÿËÿ¿ÿ½ÿ¾ÿ½ÿ¿ÿÂÿÆÿ·ÿ³ÿÄÿÉÿ»ÿ±ÿ°ÿ³ÿ»ÿÄÿ·ÿÕÿ·ÿ·ÿ»ÿÇÿ¶ÿ³ÿ®ÿ§ÿ¹ÿ¼ÿºÿ±ÿ³ÿºÿ¾ÿ¼ÿ¸ÿ¹ÿ¿ÿ»ÿ±ÿ³ÿ¯ÿ±ÿ»ÿ»ÿ¸ÿ¶ÿ¿ÿ­ÿ»ÿ²ÿ¶ÿµÿÃÿ±ÿ­ÿÆÿªÿ·ÿ¼ÿ«ÿ¹ÿ¿ÿ¿ÿ¸ÿµÿ·ÿ»ÿÂÿ¼ÿ»ÿ¹ÿ¸ÿ­ÿ³ÿµÿ²ÿÅÿÄÿÅÿÁÿÂÿ¾ÿºÿ»ÿÃÿ»ÿ¿ÿ¸ÿ±ÿ­ÿ°ÿºÿ¾ÿÄÿÊÿÅÿ¿ÿ¿ÿÅÿÂÿ¿ÿ±ÿ²ÿÅÿ¼ÿ¾ÿ³ÿ·ÿ¤ÿ¹ÿµÿÆÿÃÿÈÿÌÿÅÿ·ÿµÿ®ÿ¶ÿ·ÿ¹ÿÅÿÀÿ¾ÿÁÿÁÿ¯ÿµÿ°ÿÅÿ±ÿ¿ÿ·ÿÃÿªÿ»ÿºÿËÿ¾ÿÂÿµÿÁÿÉÿÏÿ´ÿ¤ÿ¯ÿ²ÿ½ÿÄÿ¿ÿÅÿ¹ÿ»ÿ«ÿ­ÿºÿ²ÿ²ÿ¶ÿ¯ÿ°ÿ±ÿ¾ÿÇÿµÿ°ÿ´ÿ¹ÿ¹ÿ©ÿ¡ÿ¢ÿªÿÄÿÈÿÃÿ¶ÿ¸ÿ³ÿ¯ÿ¿ÿ¿ÿÂÿ¶ÿÄÿ»ÿ¨ÿ®ÿ¼ÿ½ÿÀÿºÿ«ÿ¬ÿ½ÿ´ÿÿÿ¬ÿµÿ³ÿ³ÿµÿ¯ÿÂÿ¾ÿ·ÿ¯ÿ´ÿ¥ÿ¨ÿ´ÿÄÿ½ÿ¾ÿÅÿ¸ÿªÿ®ÿªÿ¦ÿ¶ÿ´ÿ´ÿ½ÿ»ÿ½ÿºÿ¼ÿ§ÿ±ÿ¼ÿÃÿ½ÿ¾ÿÊÿ­ÿ¦ÿ¸ÿÂÿ»ÿ±ÿ°ÿ¬ÿ­ÿ´ÿ·ÿ´ÿ¿ÿ¢ÿ¸ÿ·ÿ¸ÿ±ÿ­ÿ³ÿÅÿ»ÿ²ÿ¼ÿºÿ±ÿ¸ÿ¿ÿ³ÿ°ÿ¶ÿ²ÿ´ÿ¸ÿ±ÿ»ÿ°ÿºÿÉÿ¨ÿ¹ÿ¿ÿ²ÿ®ÿ¸ÿ¹ÿ·ÿ½ÿÂÿ½ÿ¹ÿºÿ°ÿ¼ÿ¼ÿ²ÿÆÿ®ÿÆÿ¯ÿ¼ÿ°ÿ¹ÿÀÿºÿ¶ÿ¯ÿ®ÿ´ÿ¯ÿ³ÿÃÿ¼ÿÃÿÁÿÿ¸ÿÎÿ¼ÿºÿ¸ÿ·ÿÆÿ½ÿ®ÿ¯ÿ¹ÿ¾ÿ¹ÿ¸ÿ¿ÿµÿ¿ÿ¸ÿ²ÿ¹ÿ±ÿ½ÿ¿ÿÀÿ¼ÿ±ÿ¹ÿ¿ÿ¶ÿ¼ÿÈÿÆÿ¼ÿ«ÿ¸ÿ¾ÿ·ÿ¬ÿ¹ÿÊÿ¼ÿ¾ÿ½ÿºÿ´ÿ¸ÿ¶ÿºÿ½ÿÂÿÂÿµÿ¿ÿÇÿ·ÿ¹ÿ¾ÿ¼ÿ¼ÿµÿ¿ÿÐÿ¾ÿµÿ½ÿÅÿÉÿ¾ÿ©ÿ¬ÿ½ÿ»ÿºÿÈÿ¾ÿÀÿ¸ÿºÿªÿ¶ÿµÿ­ÿ±ÿµÿ³ÿ°ÿ¯ÿ¶ÿ¹ÿ¸ÿ¾ÿ½ÿÄÿ¾ÿÁÿ¶ÿÔÿÂÿ§ÿ¤ÿªÿ¯ÿ¶ÿ´ÿ±ÿÈÿ¿ÿ·ÿ¸ÿ·ÿ´ÿ¸ÿ½ÿ»ÿµÿ²ÿ±ÿ´ÿµÿ³ÿ¶ÿ¼ÿÈÿ»ÿÊÿ´ÿÅÿÂÿÎÿ¬ÿ­ÿËÿÁÿ²ÿ¼ÿÆÿÉÿ¾ÿ´ÿ½ÿ½ÿ¾ÿ¼ÿÁÿ½ÿ¹ÿ¸ÿ¼ÿ½ÿºÿ¹ÿ¾ÿÃÿµÿ±ÿ¶ÿÿ¯ÿ·ÿ¾ÿµÿ¼ÿ¿ÿ¿ÿÀÿµÿ©ÿºÿÍÿ²ÿ¨ÿ»ÿ¿ÿ¼ÿ¶ÿ´ÿ²ÿ°ÿ¶ÿÂÿ¹ÿ²ÿ½ÿ¯ÿ¹ÿ¼ÿÃÿ»ÿÂÿ¹ÿ½ÿÇÿºÿ¬ÿ¯ÿ¶ÿ¸ÿ¼ÿÀÿ°ÿ¹ÿ¹ÿ±ÿµÿ­ÿ¼ÿÂÿÀÿ·ÿ°ÿ«ÿ¯ÿ´ÿ®ÿºÿÀÿ»ÿ´ÿ³ÿÈÿÂÿÎÿÎÿ»ÿ®ÿ´ÿ¹ÿ²ÿ»ÿ¾ÿ´ÿ³ÿ¸ÿ½ÿ¸ÿÂÿÅÿÁÿÄÿÉÿÀÿ«ÿ¨ÿÁÿÎÿ¼ÿµÿµÿ¶ÿ­ÿ±ÿ¸ÿ¿ÿÄÿ¾ÿ¹ÿ»ÿÃÿÃÿ³ÿ¯ÿ³ÿ°ÿ²ÿ³ÿ±ÿ°ÿ¯ÿµÿ¶ÿ´ÿÆÿªÿ§ÿ³ÿ´ÿ­ÿ¬ÿ¸ÿ¹ÿ¬ÿ¶ÿ²ÿ·ÿºÿ·ÿ¹ÿÇÿ½ÿ»ÿºÿµÿ·ÿ»ÿ²ÿ´ÿ·ÿ¼ÿ·ÿ´ÿ³ÿ¬ÿ®ÿ£ÿÿ°ÿÄÿ»ÿ´ÿ©ÿ¼ÿ¸ÿ´ÿ¹ÿ³ÿ²ÿ­ÿ©ÿ´ÿ­ÿ©ÿ¢ÿ¹ÿ°ÿ©ÿ³ÿºÿ²ÿ®ÿÁÿÉÿ«ÿ©ÿ¨ÿ³ÿ§ÿºÿ¹ÿµÿÀÿÁÿµÿµÿ¹ÿ¼ÿ³ÿ±ÿ³ÿÄÿ¸ÿ¶ÿ½ÿ¼ÿ¶ÿ²ÿ´ÿÅÿ±ÿ½ÿ»ÿ´ÿ·ÿµÿ»ÿ¾ÿ³ÿ¶ÿÃÿÂÿ¾ÿµÿÀÿÅÿ´ÿ²ÿ¹ÿ·ÿ´ÿ´ÿºÿ´ÿ¥ÿ¯ÿÂÿÃÿ»ÿ©ÿ¬ÿÁÿÄÿ¼ÿµÿ²ÿ¸ÿ«ÿ±ÿÁÿÃÿ¶ÿ³ÿ·ÿµÿµÿ²ÿÅÿÃÿ¿ÿ»ÿ¸ÿ´ÿ³ÿ¹ÿºÿ½ÿ¼ÿ½ÿÉÿÅÿºÿ¼ÿÈÿÏÿÌÿÎÿÉÿ¹ÿ´ÿ³ÿÂÿ³ÿ¶ÿÆÿÇÿÂÿºÿªÿ¼ÿ£ÿÌÿÍÿÆÿÀÿµÿ³ÿ¼ÿ²ÿËÿ³ÿºÿÀÿÁÿ»ÿ·ÿ»ÿÃÿÇÿ­ÿºÿÀÿ¾ÿÀÿÁÿÆÿÉÿºÿªÿºÿ¤ÿ±ÿ¼ÿ²ÿ¼ÿÀÿ¹ÿ´ÿ¦ÿ´ÿ¯ÿ²ÿµÿ¿ÿ¸ÿ±ÿ°ÿ«ÿªÿ°ÿ°ÿ¬ÿ¥ÿ°ÿ®ÿ¯ÿ·ÿ¼ÿÀÿ²ÿ³ÿ«ÿ§ÿ¡ÿ­ÿ³ÿµÿºÿ ÿ¨ÿ²ÿ®ÿ±ÿ¿ÿºÿ´ÿ³ÿ¤ÿ¢ÿ¬ÿ³ÿ²ÿ¦ÿ ÿ§ÿ­ÿ¬ÿ´ÿ¬ÿ±ÿªÿµÿ´ÿºÿÂÿ·ÿ ÿ±ÿÂÿ¯ÿ¦ÿ²ÿ±ÿ¨ÿ§ÿ­ÿ¸ÿ¶ÿ¾ÿ­ÿµÿ·ÿ´ÿ®ÿ§ÿ¨ÿ¼ÿ©ÿ·ÿ¾ÿÉÿ±ÿºÿ¿ÿ½ÿ½ÿÂÿÈÿÅÿÅÿÈÿ¼ÿ¹ÿ¿ÿ½ÿ»ÿ½ÿ¹ÿ¿ÿÂÿ¹ÿ³ÿºÿ¿ÿ¾ÿµÿ²ÿ¼ÿ¾ÿÁÿ¼ÿ½ÿÁÿÅÿ¿ÿµÿÓÿ¤ÿÁÿÃÿÉÿ¾ÿ´ÿ±ÿ²ÿ®ÿ¹ÿÈÿºÿ¾ÿ¼ÿ±ÿ·ÿºÿ°ÿ½ÿÆÿÁÿÆÿÌÿÊÿ½ÿ­ÿ¯ÿÂÿÌÿ¶ÿ¿ÿ³ÿ³ÿ½ÿºÿ´ÿ¹ÿ½ÿ¹ÿ¾ÿ»ÿ¾ÿ½ÿ±ÿ·ÿ¿ÿÁÿÃÿ¾ÿ°ÿ³ÿ¯ÿ¹ÿ´ÿ»ÿ·ÿ³ÿ¶ÿ°ÿÆÿ¼ÿÊÿ¹ÿ»ÿÁÿÃÿÄÿ¾ÿ¹ÿÌÿÃÿ»ÿ½ÿÀÿÆÿÉÿÂÿºÿ»ÿ¸ÿ·ÿ¿ÿ¸ÿ½ÿ»ÿ»ÿÉÿÂÿ´ÿÎÿÈÿ½ÿ»ÿ¸ÿÄÿÄÿºÿ¾ÿÂÿ½ÿÅÿÊÿÃÿ»ÿ¼ÿ»ÿ°ÿ¸ÿ¿ÿºÿ¸ÿ»ÿ»ÿÂÿÉÿÌÿ½ÿ´ÿÈÿÆÿ´ÿ²ÿ·ÿ´ÿµÿÆÿ·ÿ¹ÿºÿ¹ÿ»ÿ¸ÿ´ÿºÿ¶ÿ®ÿÂÿ·ÿ½ÿ³ÿ¿ÿÖÿÍÿ´ÿ­ÿ·ÿÐÿ±ÿ°ÿ§ÿºÿ¾ÿ·ÿ»ÿ¼ÿµÿµÿªÿÂÿ¿ÿ¸ÿ´ÿÇÿÄÿ¾ÿ¸ÿ§ÿ¢ÿ³ÿºÿÄÿÁÿ¿ÿÃÿÀÿÁÿ¸ÿ»ÿÆÿ¿ÿ¸ÿ±ÿÁÿ¼ÿ²ÿ­ÿ±ÿ¾ÿ¾ÿ¹ÿ½ÿÁÿÃÿ¹ÿºÿ®ÿÅÿ²ÿ·ÿªÿ­ÿ°ÿµÿºÿ´ÿÍÿÆÿÉÿÇÿµÿÀÿÀÿÀÿ»ÿ¼ÿÇÿÉÿÃÿ¶ÿ¬ÿ²ÿÃÿ°ÿ±ÿ±ÿ¯ÿµÿ¾ÿ¼ÿ¼ÿÆÿ¿ÿ²ÿÆÿÅÿ¼ÿÂÿÆÿ½ÿÀÿÄÿµÿµÿÆÿ¨ÿÆÿÄÿ±ÿ¥ÿ¿ÿ·ÿ¸ÿÂÿ¿ÿ»ÿÁÿ¾ÿ²ÿ³ÿ¸ÿÁÿ¿ÿ¾ÿÁÿ²ÿ·ÿ¾ÿ½ÿÁÿ»ÿÀÿÃÿÉÿ¬ÿ¼ÿÄÿ¾ÿ¾ÿÈÿÈÿÁÿ·ÿµÿÂÿÄÿÁÿÁÿÁÿÂÿ½ÿÂÿÌÿÑÿ½ÿµÿ¾ÿ½ÿÎÿÄÿÅÿ»ÿ´ÿÂÿ½ÿÀÿÃÿÁÿ¹ÿÁÿÁÿ°ÿ½ÿÁÿ¹ÿ¶ÿ¸ÿ¶ÿ¼ÿ¼ÿ¾ÿ·ÿ¹ÿ¾ÿ¹ÿ³ÿ²ÿ¯ÿ°ÿ´ÿÄÿºÿ¹ÿ¿ÿ®ÿµÿ¿ÿ½ÿ¹ÿ´ÿ®ÿ¸ÿÃÿÂÿ¾ÿÒÿ¸ÿÇÿ·ÿ¯ÿÄÿÅÿ³ÿµÿºÿ´ÿ®ÿ¬ÿÅÿ½ÿÂÿ¬ÿ¸ÿ¸ÿºÿ°ÿ´ÿ¿ÿ½ÿ¹ÿ½ÿ»ÿ´ÿ·ÿ¾ÿÃÿ½ÿ°ÿ¼ÿÂÿ¾ÿ»ÿÃÿÁÿÊÿÂÿ«ÿ²ÿ·ÿ´ÿ¨ÿ»ÿ¶ÿÄÿ»ÿ¿ÿÇÿÄÿÁÿ·ÿ¸ÿ»ÿ¼ÿ¿ÿÀÿ¾ÿ¼ÿ¼ÿÄÿÇÿ»ÿ±ÿ¸ÿÈÿÀÿ¼ÿÀÿ¯ÿ§ÿ³ÿ¸ÿ½ÿÄÿ¾ÿÄÿ©ÿºÿºÿ»ÿ´ÿÆÿÃÿ¿ÿÁÿ·ÿ¹ÿ¿ÿ¹ÿÆÿÈÿÀÿµÿÈÿ·ÿ¼ÿ°ÿ³ÿµÿºÿÈÿÊÿÀÿÊÿÍÿºÿ¯ÿ®ÿ¹ÿÃÿ±ÿÂÿÂÿ¼ÿ¹ÿ»ÿ¼ÿ¶ÿ±ÿ»ÿ»ÿ·ÿ´ÿ³ÿ½ÿÃÿÀÿ®ÿ·ÿ£ÿ©ÿ¸ÿÁÿÃÿÀÿËÿÆÿ·ÿ¼ÿ³ÿµÿÂÿ¼ÿ¾ÿºÿ¯ÿ´ÿ¾ÿÇÿÀÿ¹ÿ¹ÿÈÿÀÿ¼ÿ³ÿ³ÿ´ÿ¹ÿÄÿÄÿ»ÿ¹ÿºÿÅÿÑÿÃÿ´ÿ·ÿÂÿµÿ¾ÿ¬ÿ´ÿÇÿ¾ÿ¹ÿ¿ÿ¸ÿ¸ÿÆÿÂÿ²ÿ²ÿºÿ¯ÿªÿ®ÿ¿ÿ°ÿ²ÿÆÿ¼ÿ¹ÿÂÿ¹ÿ±ÿºÿ¿ÿ²ÿ·ÿÁÿ®ÿ³ÿµÿ¸ÿÉÿ©ÿ±ÿ³ÿ°ÿ»ÿ»ÿ½ÿ¨ÿªÿ®ÿ±ÿ³ÿ¸ÿ¹ÿ²ÿ­ÿ´ÿ¶ÿ¯ÿ©ÿ¶ÿ±ÿ©ÿ¦ÿÅÿ¯ÿ¾ÿºÿ±ÿ¶ÿ¹ÿ²ÿ¨ÿ©ÿ¶ÿ¯ÿ­ÿÄÿ¹ÿ©ÿ«ÿ»ÿ¶ÿ®ÿÄÿ´ÿ³ÿ¹ÿÇÿ¼ÿ»ÿµÿÃÿ½ÿ³ÿ²ÿ¹ÿ»ÿ¶ÿ±ÿ³ÿºÿ¹ÿ½ÿ¹ÿ®ÿ½ÿ§ÿ»ÿ®ÿ«ÿ¹ÿ§ÿ³ÿ·ÿ¯ÿ»ÿªÿ¤ÿÿ¦ÿ°ÿ­ÿ»ÿÄÿÆÿ¼ÿ³ÿ¯ÿ±ÿÂÿ­ÿ³ÿ¯ÿµÿ±ÿ·ÿ®ÿ­ÿ´ÿ·ÿµÿ­ÿ°ÿ»ÿ½ÿ·ÿ´ÿ¶ÿ¶ÿ¿ÿÇÿ¿ÿÉÿÅÿÀÿÈÿ¥ÿ¯ÿ³ÿÄÿÄÿ½ÿ°ÿ°ÿ¸ÿ´ÿµÿ½ÿ»ÿ¼ÿ¾ÿµÿ²ÿ®ÿªÿ¾ÿÇÿÂÿÈÿÂÿÍÿÉÿÏÿÁÿ¾ÿ¼ÿ¾ÿ·ÿ¯ÿ»ÿÇÿÅÿÀÿ»ÿ¹ÿ¿ÿÄÿ¶ÿ±ÿÂÿÀÿÃÿ»ÿ¼ÿ±ÿ¦ÿ¼ÿÃÿÃÿÙÿÊÿµÿ»ÿÂÿ¾ÿ¹ÿ±ÿ»ÿÉÿÁÿÄÿÅÿ¶ÿ·ÿÁÿ¿ÿÀÿÃÿ½ÿ»ÿÂÿÀÿ¸ÿ´ÿÈÿ¹ÿ»ÿ·ÿ¯ÿÅÿÆÿÊÿ°ÿ¸ÿÌÿºÿ¿ÿÈÿÅÿ¶ÿ½ÿÀÿ¶ÿÆÿÐÿËÿ¼ÿºÿ¿ÿÄÿ¹ÿ¶ÿ»ÿ¾ÿÀÿÅÿÂÿ³ÿºÿÄÿÂÿÅÿÆÿ¿ÿ®ÿ¸ÿ»ÿ¹ÿ½ÿ¿ÿ¾ÿ¹ÿ¹ÿÀÿÃÿÂÿ·ÿ¶ÿ¸ÿ­ÿ´ÿÇÿ¾ÿ®ÿÅÿÏÿ·ÿ°ÿÊÿ ÿ±ÿ³ÿ½ÿ¿ÿ·ÿ¹ÿ¾ÿ·ÿµÿµÿºÿÉÿÄÿ¾ÿ¼ÿµÿ½ÿ½ÿ¼ÿ±ÿ®ÿ¸ÿ±ÿ¸ÿÁÿÇÿ²ÿÅÿÏÿ²ÿ­ÿ³ÿÅÿºÿÃÿ¿ÿºÿÀÿ¶ÿµÿÃÿ²ÿ·ÿÁÿ¿ÿ»ÿ¾ÿÇÿÂÿ»ÿÃÿÆÿÈÿÈÿ¶ÿ¿ÿ»ÿÄÿ±ÿ¹ÿ§ÿ³ÿ­ÿÁÿ´ÿ¯ÿ¡ÿÂÿÄÿ°ÿ»ÿÂÿÕÿËÿ¸ÿ¼ÿÃÿÄÿÈÿ½ÿ½ÿ¹ÿ²ÿºÿ·ÿ¸ÿÁÿÈÿÁÿ½ÿ¾ÿÄÿ¸ÿºÿ¸ÿÀÿÄÿÆÿ¿ÿ¹ÿ³ÿÊÿµÿÊÿÀÿ¾ÿ¸ÿªÿ±ÿ¿ÿ¿ÿµÿ¶ÿ·ÿ¸ÿÇÿÁÿ½ÿÉÿÅÿ»ÿ¾ÿÀÿ·ÿ¼ÿºÿºÿÂÿ¿ÿÊÿ»ÿ½ÿ¸ÿÁÿ¶ÿ¯ÿ·ÿ¿ÿÿÁÿ»ÿÆÿ¿ÿØÿ´ÿ¾ÿ»ÿ±ÿºÿ´ÿ»ÿÅÿÅÿ¶ÿ³ÿ»ÿ¹ÿµÿ´ÿ¼ÿÂÿÁÿÃÿÂÿÁÿ¹ÿ¼ÿÄÿÃÿ¾ÿ­ÿ±ÿ´ÿÆÿÁÿÇÿËÿÃÿ¹ÿËÿ¼ÿÂÿ¿ÿ¹ÿÅÿ¹ÿÍÿÂÿ´ÿ±ÿ¸ÿ¼ÿÁÿ¹ÿµÿÂÿÉÿÄÿ¹ÿ°ÿ¸ÿ»ÿ²ÿ®ÿ°ÿ¶ÿ¯ÿ¡ÿ¦ÿ¹ÿ¶ÿ¯ÿ³ÿÈÿ¸ÿ¹ÿ¬ÿ°ÿÀÿÅÿÿÆÿÃÿ¸ÿ·ÿºÿ¨ÿ¸ÿ¼ÿ½ÿÆÿ¼ÿ©ÿµÿ´ÿ¨ÿ²ÿ´ÿ¶ÿµÿ¹ÿÈÿÁÿ¸ÿ¾ÿ½ÿ¸ÿ¶ÿ¼ÿ¾ÿÃÿÂÿÀÿÇÿµÿ³ÿ»ÿÃÿ¾ÿ±ÿ¿ÿÃÿÀÿ¾ÿÄÿ¼ÿÁÿÁÿ¹ÿÆÿ­ÿ²ÿ®ÿÿ¬ÿÃÿ·ÿ¾ÿ¹ÿ±ÿ¯ÿºÿÀÿµÿ´ÿ»ÿÁÿ¼ÿ±ÿ³ÿ¾ÿ½ÿµÿ²ÿ­ÿ²ÿ»ÿµÿ²ÿ¶ÿ·ÿÆÿÁÿ»ÿ¶ÿµÿ·ÿ±ÿ­ÿ¾ÿ¹ÿ°ÿ¸ÿ³ÿÊÿºÿ¶ÿ§ÿÁÿ²ÿºÿÃÿ±ÿ«ÿ°ÿ ÿ¶ÿ¹ÿ¿ÿ¿ÿÕÿÄÿÁÿ°ÿÂÿÊÿ½ÿÁÿ¹ÿ¯ÿ­ÿ´ÿÁÿÄÿÃÿ°ÿ®ÿÀÿ½ÿµÿÃÿÌÿÀÿµÿ½ÿËÿÓÿ¾ÿÀÿÃÿ¿ÿ°ÿªÿÅÿÌÿ±ÿÆÿÃÿ¿ÿ­ÿÀÿ¶ÿÁÿ´ÿ­ÿ¼ÿ¾ÿ¹ÿ·ÿ¼ÿ¶ÿÁÿÄÿÄÿÄÿÆÿÌÿ½ÿ®ÿ´ÿ·ÿ¹ÿÁÿÀÿ¹ÿ²ÿ®ÿ¶ÿ·ÿºÿ½ÿ¼ÿ·ÿ»ÿ»ÿ¿ÿÄÿºÿ®ÿªÿªÿ°ÿ¢ÿ¥ÿ»ÿÀÿÊÿ«ÿ¥ÿµÿ¾ÿÀÿÊÿÃÿ¼ÿÃÿ±ÿ²ÿ¹ÿ¾ÿ½ÿ¶ÿ²ÿ»ÿ½ÿ¾ÿ»ÿ¼ÿ¹ÿÀÿÆÿ½ÿ¶ÿ¸ÿ¹ÿ°ÿªÿ·ÿÇÿ¾ÿ¹ÿ¿ÿ¾ÿÂÿ¼ÿ·ÿÂÿËÿ¼ÿ¯ÿÁÿ­ÿ°ÿ¸ÿÄÿ±ÿ¾ÿ¿ÿ¼ÿÂÿ»ÿ»ÿÊÿÂÿ´ÿ°ÿ®ÿÄÿ¹ÿÈÿÈÿ³ÿ¶ÿ¹ÿ³ÿ·ÿ¸ÿ¹ÿ¶ÿÀÿ»ÿ¹ÿÁÿºÿ¶ÿ²ÿ®ÿ¹ÿ½ÿ´ÿµÿ·ÿ³ÿ¶ÿ¹ÿºÿ²ÿ¾ÿµÿ³ÿ®ÿ·ÿ¾ÿ»ÿ¯ÿÂÿ±ÿ®ÿ·ÿ¶ÿ¹ÿÊÿ½ÿ³ÿÁÿ·ÿÂÿÅÿÆÿÅÿ´ÿ¼ÿ´ÿÓÿ¿ÿªÿ»ÿ²ÿ¶ÿ¶ÿ»ÿ¸ÿ²ÿ»ÿ½ÿµÿ°ÿ»ÿ½ÿ¶ÿ¯ÿ³ÿ´ÿ­ÿµÿ¼ÿ¹ÿ´ÿ¹ÿ¿ÿ¸ÿ¨ÿºÿ³ÿ°ÿºÿ´ÿºÿ¶ÿµÿºÿ³ÿ¨ÿ´ÿ²ÿ¾ÿÃÿ·ÿºÿ¸ÿ¼ÿ¾ÿºÿ´ÿ·ÿ¬ÿ¶ÿµÿªÿ©ÿ¨ÿ°ÿ¹ÿ¶ÿ¸ÿ¨ÿ¥ÿ¯ÿ¸ÿ»ÿµÿ·ÿºÿ¹ÿ¸ÿ¸ÿ®ÿ°ÿ¶ÿªÿ°ÿ»ÿ¶ÿ»ÿÂÿ¿ÿ¸ÿÂÿÂÿ½ÿ®ÿ±ÿ¶ÿµÿ¿ÿºÿ´ÿ¸ÿÇÿ½ÿÑÿµÿ·ÿ¿ÿ´ÿ±ÿªÿ¬ÿ¨ÿÿµÿ¬ÿ¯ÿ¸ÿ¿ÿ¼ÿ¿ÿ¾ÿ¸ÿ·ÿµÿ±ÿ±ÿ¯ÿ¼ÿÁÿ·ÿ¸ÿÃÿÂÿÁÿÂÿ·ÿ¶ÿ¸ÿ³ÿ²ÿ¶ÿÂÿ¹ÿ¸ÿ¹ÿ´ÿ´ÿºÿ¶ÿ¯ÿ±ÿÆÿ¹ÿÀÿ½ÿ·ÿÿ£ÿÉÿÇÿ¹ÿÌÿ´ÿ­ÿ°ÿ½ÿ¬ÿÆÿ§ÿ¥ÿ¿ÿ¤ÿ²ÿ¶ÿÁÿÁÿµÿ¯ÿ½ÿ¿ÿ»ÿ¬ÿ¬ÿ»ÿ·ÿ¼ÿÉÿÂÿ»ÿÅÿÈÿ°ÿ¶ÿÀÿÀÿËÿÇÿÀÿ²ÿÂÿ¶ÿ¿ÿ´ÿ¦ÿ±ÿ¿ÿÆÿÈÿÌÿ½ÿ½ÿ¬ÿ­ÿ¬ÿÉÿÁÿ»ÿ¼ÿ´ÿ¿ÿ¯ÿ·ÿ¹ÿÎÿÃÿÁÿÃÿÁÿ»ÿÂÿ¿ÿ³ÿ®ÿ±ÿ°ÿ³ÿµÿºÿ¿ÿ¨ÿ²ÿ¾ÿÁÿÅÿµÿ¦ÿ³ÿ¾ÿ·ÿ·ÿ¼ÿ¡ÿ³ÿÊÿÃÿ·ÿÃÿºÿ¡ÿ¶ÿ¾ÿ·ÿÀÿ½ÿÅÿ¼ÿ½ÿÁÿ»ÿºÿ¸ÿ½ÿÈÿ¼ÿ³ÿ¹ÿÀÿÀÿ¼ÿºÿ½ÿ¼ÿºÿ¼ÿ¶ÿ·ÿÇÿÆÿ²ÿ«ÿ¨ÿ¬ÿ»ÿ­ÿ½ÿ¹ÿÏÿÁÿ·ÿ·ÿºÿ¯ÿ·ÿ³ÿ·ÿ´ÿÅÿ³ÿËÿÄÿ½ÿ»ÿ¶ÿ·ÿºÿ¶ÿ¸ÿÂÿ¾ÿ¯ÿ°ÿ½ÿ¾ÿ²ÿ´ÿÄÿ¼ÿ²ÿ¼ÿ¿ÿ¾ÿºÿÀÿºÿ¶ÿÀÿ­ÿ³ÿ±ÿ²ÿ½ÿ¾ÿÂÿ¼ÿÄÿ»ÿ¨ÿÅÿ¾ÿ¯ÿ®ÿ¼ÿµÿ´ÿ¹ÿ¼ÿËÿÂÿºÿ¶ÿÂÿ¿ÿ¹ÿ¹ÿ¿ÿ»ÿ¸ÿ¿ÿ½ÿ»ÿ³ÿµÿ¾ÿÀÿÁÿ»ÿºÿ·ÿÀÿËÿ¹ÿ³ÿ­ÿ¿ÿÇÿ¾ÿ¬ÿÅÿ¼ÿ­ÿÀÿ¶ÿÀÿ¸ÿ«ÿÃÿÁÿ·ÿ¬ÿ¶ÿ¶ÿ°ÿ´ÿ¼ÿ¼ÿÁÿÇÿ·ÿªÿ±ÿºÿÁÿ¶ÿ½ÿ¼ÿ³ÿ¿ÿ¯ÿ°ÿ°ÿ»ÿ»ÿ·ÿÅÿ½ÿÃÿ¶ÿ±ÿ¹ÿ¶ÿÁÿ¹ÿ¥ÿÅÿÁÿÅÿ·ÿ¹ÿ»ÿ»ÿ³ÿ¬ÿ³ÿ¾ÿ¿ÿ·ÿµÿªÿ¬ÿ´ÿ¼ÿ¿ÿ·ÿ¸ÿÆÿ­ÿ½ÿÌÿ©ÿÁÿÂÿÃÿÅÿ¼ÿÆÿ·ÿ·ÿºÿ¾ÿ¹ÿÀÿÁÿ¾ÿ·ÿ¼ÿÀÿÁÿÅÿµÿ³ÿÂÿ¯ÿ§ÿ§ÿ·ÿ½ÿÀÿ»ÿ´ÿ¼ÿÁÿ¾ÿ±ÿµÿ°ÿ°ÿ¾ÿ»ÿÂÿ¼ÿ³ÿ¶ÿµÿ¹ÿÀÿ½ÿ·ÿ°ÿ¨ÿµÿÁÿÁÿ¾ÿÀÿÈÿ¾ÿ¼ÿÀÿÀÿ¸ÿÁÿ¸ÿÏÿÈÿÃÿºÿ¹ÿÇÿ¼ÿ§ÿÂÿ©ÿ¬ÿµÿ¸ÿÁÿ»ÿºÿÀÿÃÿ¿ÿ¿ÿ¿ÿ»ÿ¾ÿÀÿ´ÿ¬ÿ¯ÿ¼ÿ¾ÿ¶ÿ»ÿÄÿ½ÿÀÿ´ÿ«ÿ¿ÿÁÿ·ÿ¸ÿÅÿ³ÿµÿ¯ÿ°ÿ§ÿ±ÿ´ÿ´ÿ·ÿÀÿÅÿºÿ¯ÿ¹ÿÆÿ¼ÿ¶ÿ·ÿ¯ÿ¼ÿÅÿÏÿÅÿÃÿÍÿÊÿ½ÿ·ÿÅÿµÿ½ÿ³ÿ­ÿ«ÿ³ÿÂÿ¿ÿÁÿÇÿÁÿÁÿÀÿºÿ¾ÿ½ÿ´ÿ°ÿ·ÿºÿ¶ÿÅÿÐÿ¬ÿÁÿÊÿºÿ±ÿÁÿÀÿªÿÿ¯ÿÄÿÁÿ´ÿ´ÿ¶ÿ¹ÿ¹ÿµÿ»ÿ®ÿºÿÅÿÄÿ³ÿÄÿ½ÿ½ÿ°ÿ¸ÿ´ÿÅÿºÿÂÿºÿ¸ÿ½ÿÊÿ¸ÿ¯ÿ½ÿ¼ÿ´ÿ±ÿ°ÿ²ÿ°ÿÁÿ°ÿ´ÿ½ÿËÿÊÿÿ¿ÿ¦ÿ¶ÿ°ÿ¾ÿ­ÿ¬ÿ®ÿ­ÿ®ÿ¨ÿ¨ÿ¢ÿ©ÿÂÿ¿ÿ¹ÿ´ÿ¶ÿ±ÿ§ÿ¥ÿ±ÿ¯ÿ¸ÿ¿ÿÅÿ²ÿ¶ÿÀÿ¼ÿÀÿÁÿµÿ³ÿ®ÿ«ÿ­ÿ¬ÿ°ÿµÿÃÿ±ÿ¶ÿ´ÿ¾ÿÂÿ¯ÿ¼ÿ´ÿ·ÿ¿ÿ¼ÿÂÿ¹ÿ¾ÿ½ÿ¯ÿ¬ÿ²ÿ³ÿµÿ²ÿ®ÿ½ÿºÿ®ÿ»ÿ¼ÿÂÿ³ÿ¼ÿ³ÿ²ÿÈÿ´ÿ¸ÿ³ÿ»ÿ°ÿªÿ³ÿ²ÿ°ÿ¯ÿ©ÿ±ÿ¶ÿ´ÿÄÿ¸ÿ·ÿºÿ²ÿ´ÿºÿ¹ÿÄÿ¼ÿÀÿ¾ÿ´ÿ®ÿ·ÿÁÿÂÿ¾ÿ¹ÿ¸ÿ½ÿ±ÿ³ÿ¸ÿÈÿÊÿÀÿÂÿÉÿÂÿÅÿ¸ÿ¦ÿ¤ÿºÿÅÿ¼ÿºÿ¾ÿ¹ÿ·ÿÁÿ¾ÿ´ÿ´ÿ±ÿÑÿ¬ÿ¹ÿ²ÿ¬ÿÀÿ¾ÿ½ÿ¸ÿ°ÿ³ÿ±ÿ­ÿ³ÿ·ÿ¨ÿÔÿÅÿ¾ÿ¬ÿÌÿ·ÿ¸ÿ¾ÿ¿ÿÃÿ¼ÿ¼ÿÁÿÀÿ¹ÿºÿ¾ÿ´ÿ¶ÿ¾ÿ®ÿ¸ÿ·ÿ³ÿÆÿÁÿ²ÿ·ÿ»ÿ¼ÿ¸ÿ»ÿÅÿ¿ÿ§ÿÿ©ÿ·ÿ¬ÿ¿ÿ±ÿ¹ÿÂÿ¼ÿ¾ÿ³ÿ¬ÿ¦ÿ­ÿ±ÿµÿ»ÿ¸ÿ¶ÿ½ÿÃÿ®ÿ´ÿ°ÿÀÿ¶ÿ¤ÿÂÿÃÿÀÿÃÿÆÿÃÿ¾ÿ¹ÿ¹ÿÁÿÈÿ¶ÿ±ÿ»ÿ¥ÿÆÿ´ÿ¯ÿ·ÿ¹ÿ¬ÿ¨ÿ´ÿµÿ²ÿ¹ÿ»ÿ¸ÿºÿÃÿ»ÿ¯ÿ·ÿ³ÿ§ÿ®ÿÇÿ¸ÿ¸ÿ¹ÿ·ÿ·ÿ¿ÿÄÿºÿ¹ÿ·ÿ»ÿÁÿ¬ÿ¬ÿÃÿ¾ÿ±ÿ¬ÿ°ÿ¶ÿ±ÿ¯ÿºÿ¼ÿ¶ÿ¶ÿ½ÿÆÿÃÿ¤ÿ¶ÿÀÿÀÿ¿ÿÂÿ°ÿªÿ¸ÿÅÿÀÿ¬ÿ²ÿÁÿ¼ÿ·ÿ¶ÿ¶ÿÆÿ®ÿ²ÿÀÿÆÿ»ÿµÿ·ÿ²ÿºÿ»ÿÆÿ©ÿ¹ÿªÿ¹ÿ®ÿÃÿÀÿ¾ÿ½ÿ¸ÿ¶ÿ¿ÿÈÿºÿ®ÿ»ÿÈÿ°ÿ¿ÿ·ÿ§ÿ¥ÿ¯ÿÂÿ¾ÿ¸ÿµÿ«ÿ¸ÿ²ÿ·ÿ»ÿÃÿ«ÿ±ÿ¿ÿ°ÿ»ÿÀÿÀÿÆÿÇÿ¹ÿ¨ÿÀÿ¿ÿ±ÿÈÿªÿÀÿÁÿÃÿ¹ÿ³ÿ³ÿ·ÿ¿ÿºÿÄÿÃÿ±ÿºÿ©ÿ´ÿÿ¤ÿ·ÿ¼ÿ¿ÿÀÿ¶ÿ²ÿÊÿÄÿ¼ÿºÿ°ÿ´ÿ²ÿÂÿ¼ÿÂÿÊÿÇÿÁÿ¯ÿµÿ­ÿÀÿ¦ÿÂÿÊÿ¶ÿ¤ÿ°ÿ¾ÿ¼ÿ·ÿ¼ÿÀÿ¼ÿÂÿ»ÿªÿ®ÿ®ÿ²ÿºÿ¹ÿ³ÿ­ÿ©ÿ¯ÿ¾ÿÀÿµÿ²ÿ³ÿ°ÿ¯ÿ¶ÿµÿ®ÿ®ÿ·ÿ¾ÿºÿ¸ÿ»ÿ¾ÿÂÿÅÿ¸ÿ´ÿ´ÿ´ÿ´ÿ³ÿ±ÿ³ÿ³ÿ­ÿ¬ÿ¯ÿµÿ·ÿ¹ÿ´ÿ¥ÿ®ÿÆÿ¯ÿ³ÿ°ÿ±ÿ­ÿ³ÿ·ÿ°ÿ±ÿ©ÿªÿ±ÿ¥ÿ¬ÿ²ÿ±ÿ¢ÿ¬ÿ¯ÿ¤ÿ¤ÿ±ÿÂÿ¾ÿ¤ÿÿ©ÿÀÿ¥ÿ±ÿ°ÿ¯ÿ¾ÿÀÿ¸ÿµÿ³ÿ±ÿ¸ÿÿµÿÅÿ½ÿÀÿ´ÿ³ÿºÿºÿ»ÿÂÿ­ÿÆÿ»ÿ¸ÿÀÿ¬ÿ±ÿ³ÿµÿÀÿ½ÿÆÿ¹ÿ¹ÿÂÿ»ÿ¹ÿºÿ®ÿ²ÿ¹ÿ©ÿ¬ÿªÿÅÿ¾ÿÁÿÁÿÄÿµÿµÿÁÿ¿ÿ¹ÿ¹ÿ³ÿ½ÿ·ÿ±ÿÉÿÒÿÉÿ¿ÿ¶ÿ±ÿ»ÿ®ÿÈÿ¹ÿ¿ÿ»ÿºÿ¶ÿ»ÿÅÿÃÿÁÿÄÿ·ÿÁÿÇÿ½ÿ¯ÿµÿÈÿÍÿÀÿÃÿÃÿÅÿÀÿÀÿ¬ÿ´ÿÆÿ¿ÿ±ÿ±ÿ¸ÿÁÿ©ÿ»ÿºÿ½ÿ¸ÿ¹ÿÂÿ¹ÿ¶ÿÇÿÃÿÂÿ»ÿÈÿÀÿ¸ÿÂÿÎÿÉÿ¸ÿ¸ÿÀÿÉÿ½ÿ¿ÿÁÿ¹ÿ»ÿÃÿ­ÿÆÿ»ÿ²ÿ¸ÿ¿ÿ´ÿ¸ÿÄÿ±ÿ­ÿ²ÿ¸ÿ¶ÿ´ÿ°ÿ±ÿ¯ÿ©ÿ¦ÿ ÿ¯ÿ½ÿ¶ÿ´ÿ°ÿ¯ÿ¹ÿÀÿ¯ÿ§ÿ¹ÿ¯ÿ¨ÿ¥ÿ±ÿ¹ÿºÿ´ÿÿªÿÿ¤ÿ°ÿ­ÿ°ÿ²ÿ´ÿ½ÿªÿ£ÿ´ÿ¶ÿ³ÿ§ÿ¦ÿ°ÿ¶ÿ¬ÿ²ÿ·ÿ¬ÿ¯ÿ³ÿ´ÿ¹ÿ·ÿ©ÿ²ÿ­ÿºÿ«ÿ­ÿ¥ÿ¨ÿªÿ¦ÿ¯ÿªÿ¯ÿ«ÿ³ÿ·ÿ´ÿ±ÿ­ÿ¦ÿ¸ÿ±ÿ½ÿÆÿ°ÿ¼ÿ·ÿ»ÿÆÿÃÿ¾ÿÆÿÀÿÌÿÂÿÀÿÀÿÁÿ¿ÿ¿ÿÅÿÀÿÆÿºÿ§ÿ¹ÿÀÿ¿ÿ¼ÿ¶ÿ«ÿ®ÿ¿ÿ´ÿ³ÿ¸ÿÃÿ¾ÿ´ÿ»ÿºÿÕÿÅÿºÿ¾ÿÃÿ»ÿ±ÿ°ÿ¶ÿÇÿÂÿ¹ÿÀÿÀÿ¹ÿ¹ÿ»ÿ²ÿ°ÿ§ÿ¸ÿÄÿÁÿ²ÿ¶ÿ¼ÿµÿ´ÿÇÿ¶ÿ¶ÿ¿ÿ¶ÿÀÿÁÿ¹ÿ¾ÿÊÿ¶ÿ¿ÿºÿ¶ÿÆÿºÿ»ÿÃÿÆÿÍÿ¿ÿ¼ÿ·ÿ´ÿÀÿ½ÿ¼ÿ¿ÿ¼ÿ·ÿ±ÿÊÿÃÿÂÿ¯ÿ·ÿÃÿÀÿ¼ÿÀÿ·ÿ¹ÿÇÿ¿ÿÊÿ¿ÿ¸ÿ¸ÿºÿ½ÿÃÿÁÿ±ÿ·ÿºÿ·ÿ¼ÿ¿ÿÁÿ½ÿ¸ÿÂÿÀÿ§ÿ¹ÿÊÿ¾ÿ¬ÿ´ÿ¼ÿ¹ÿºÿÂÿÊÿËÿµÿ¸ÿÁÿµÿ´ÿÁÿÆÿÅÿÂÿµÿ©ÿÔÿ¾ÿÅÿÌÿ»ÿ²ÿ»ÿ¿ÿ¶ÿ­ÿ¸ÿÆÿ¹ÿ¾ÿµÿ´ÿ½ÿ½ÿ°ÿ·ÿÄÿ¹ÿ¿ÿÃÿÃÿÎÿÅÿÊÿÐÿÂÿÀÿËÿºÿ¯ÿºÿºÿ¾ÿÂÿ¿ÿ¿ÿ¼ÿ¶ÿÅÿ«ÿ°ÿÀÿ¼ÿ¬ÿ¬ÿ±ÿµÿºÿ¾ÿÁÿÅÿ®ÿ´ÿÉÿÂÿºÿÄÿÄÿ¹ÿºÿÇÿÆÿÆÿ¹ÿÁÿ¼ÿ±ÿ¶ÿµÿµÿºÿ¼ÿ»ÿ¼ÿ¯ÿÂÿËÿµÿ¿ÿ¶ÿ³ÿ½ÿÁÿ¾ÿ½ÿÀÿ´ÿ½ÿÇÿÇÿÄÿ²ÿÃÿÁÿ¹ÿ¼ÿ¼ÿ´ÿ³ÿºÿ³ÿ®ÿ­ÿ»ÿ¶ÿºÿ¸ÿ´ÿ´ÿºÿ¾ÿ·ÿ¼ÿ´ÿ¯ÿÁÿ¼ÿºÿÂÿ¼ÿ»ÿÆÿÀÿ°ÿµÿ«ÿ¾ÿ³ÿ¼ÿÆÿ²ÿ»ÿºÿ½ÿÆÿÆÿÂÿ¿ÿ¹ÿÀÿ¨ÿ¾ÿ»ÿµÿ·ÿ°ÿ­ÿ±ÿ·ÿÈÿÍÿ¨ÿ·ÿµÿºÿ¬ÿ¬ÿÁÿÇÿÄÿÁÿ»ÿºÿºÿ¶ÿËÿÄÿ¼ÿ¹ÿÁÿËÿÊÿÉÿÃÿÆÿÎÿÍÿÇÿÀÿµÿÆÿÂÿ®ÿÈÿ½ÿºÿºÿ»ÿ¿ÿ¿ÿÃÿÀÿµÿÈÿÂÿ¿ÿ²ÿÅÿ»ÿÃÿÁÿÄÿ»ÿ¶ÿÂÿÃÿ¸ÿÀÿºÿ»ÿÂÿÍÿ¹ÿÌÿÁÿ¹ÿ¿ÿÆÿÆÿ½ÿ¶ÿ·ÿ¸ÿ°ÿ³ÿ¶ÿÂÿÀÿ±ÿ²ÿ¶ÿ¶ÿ´ÿ¶ÿ¿ÿÂÿÂÿÊÿ¼ÿ®ÿ°ÿÌÿ¸ÿÁÿÁÿ½ÿ¶ÿ¿ÿÅÿºÿ´ÿ¿ÿÄÿ¶ÿ¾ÿ¿ÿÈÿÁÿ·ÿ·ÿÀÿ¸ÿÀÿÉÿËÿ¹ÿ·ÿÂÿ¹ÿ»ÿ·ÿÂÿ²ÿ°ÿÆÿºÿÅÿÅÿ¸ÿ¾ÿ»ÿ¶ÿ»ÿÀÿÄÿÃÿÂÿ¶ÿÁÿÔÿ½ÿµÿÊÿ¹ÿÉÿÀÿ°ÿÈÿÊÿ»ÿÀÿ¹ÿ¶ÿËÿÂÿ¹ÿ¼ÿ¶ÿ´ÿ»ÿ¼ÿ¶ÿ¶ÿ¹ÿ¹ÿ»ÿ¿ÿ¿ÿ»ÿ¿ÿÇÿÉÿ½ÿ¿ÿ·ÿ¾ÿ²ÿµÿ®ÿ³ÿ¿ÿÎÿÆÿ¸ÿ»ÿºÿ´ÿ°ÿ¸ÿÂÿ¸ÿ¹ÿ­ÿ®ÿ¹ÿÁÿ¶ÿ·ÿ®ÿ»ÿÂÿ´ÿ¯ÿ±ÿ²ÿ¸ÿ¸ÿ°ÿµÿ¢ÿ·ÿÂÿµÿ½ÿ¶ÿºÿ¿ÿÀÿ»ÿ¸ÿ¶ÿµÿ·ÿ¾ÿºÿ­ÿ»ÿ¶ÿÏÿ´ÿµÿ²ÿÇÿÄÿÀÿ·ÿ¶ÿ¹ÿ¿ÿÃÿÀÿ½ÿ·ÿ±ÿÌÿÏÿ°ÿºÿ«ÿ¢ÿ»ÿ¹ÿÃÿ½ÿ»ÿÇÿÃÿ½ÿ¶ÿµÿÃÿÁÿ­ÿ§ÿ·ÿºÿªÿ¬ÿÀÿ«ÿÂÿÂÿ»ÿ¾ÿÍÿ»ÿ»ÿÂÿ¹ÿ«ÿ°ÿ¼ÿ­ÿ§ÿ©ÿ²ÿÁÿÄÿÇÿºÿ¹ÿÀÿ¶ÿºÿ³ÿ¯ÿ¹ÿ¸ÿ·ÿ·ÿ½ÿ¾ÿ®ÿªÿ¶ÿºÿ¨ÿ¼ÿ¸ÿºÿ¿ÿ®ÿ¬ÿÂÿËÿÀÿ¿ÿÁÿµÿ¹ÿ´ÿ­ÿ±ÿ¬ÿ¯ÿ¹ÿ¯ÿ­ÿÁÿ«ÿ°ÿÂÿ¬ÿ³ÿ¿ÿÁÿµÿ¹ÿÃÿÂÿµÿ®ÿ¬ÿ¯ÿ°ÿ²ÿ¸ÿµÿ»ÿ·ÿ³ÿ½ÿºÿ¶ÿ»ÿ°ÿµÿ®ÿ´ÿ«ÿ³ÿ±ÿ´ÿ²ÿºÿ¼ÿ¸ÿ¹ÿ¸ÿ³ÿ¶ÿ·ÿºÿ¾ÿÁÿ¶ÿ¨ÿÇÿ´ÿ´ÿµÿ¾ÿ°ÿ¹ÿ¯ÿ¶ÿ¹ÿ°ÿ©ÿ¯ÿ¸ÿ½ÿµÿ®ÿ¶ÿ·ÿ°ÿµÿÀÿÀÿÂÿ¾ÿ¿ÿ¯ÿ³ÿ¾ÿ±ÿÀÿÏÿ¸ÿ¶ÿ¹ÿ¾ÿÇÿ¼ÿ¸ÿ´ÿ´ÿ»ÿ±ÿ¶ÿ¿ÿ³ÿ´ÿºÿÆÿÌÿÇÿÉÿÂÿÌÿ½ÿ»ÿµÿºÿ´ÿ­ÿÂÿ¿ÿ·ÿ¾ÿ½ÿ»ÿÀÿ»ÿ¬ÿ¨ÿ±ÿ´ÿ¶ÿ°ÿ§ÿµÿÃÿ´ÿ¼ÿÐÿËÿÙÿÉÿºÿÁÿ½ÿ¾ÿ³ÿ»ÿÃÿÂÿ¾ÿÄÿ¾ÿ±ÿ¶ÿ»ÿ±ÿ²ÿ»ÿºÿ´ÿÆÿ½ÿ´ÿÃÿ¶ÿÁÿ¶ÿÁÿ¶ÿÀÿµÿ§ÿ»ÿÉÿÅÿ·ÿ²ÿºÿ¶ÿ»ÿÁÿ»ÿÃÿÌÿÄÿ½ÿÂÿÅÿÁÿ¶ÿÁÿÅÿ±ÿÆÿÇÿ¾ÿ¶ÿÁÿÃÿ±ÿ¸ÿ¸ÿ³ÿ¬ÿªÿ¸ÿÁÿÅÿÉÿÁÿ¹ÿ½ÿ¿ÿÄÿÅÿ»ÿ»ÿºÿ¶ÿ´ÿÊÿÌÿÆÿÉÿ¶ÿ¨ÿ·ÿ»ÿºÿ¾ÿ¯ÿ¾ÿÀÿÓÿ¼ÿ¨ÿ¼ÿÀÿ¼ÿ¹ÿ»ÿÅÿÀÿµÿ¶ÿÃÿËÿÆÿ¶ÿ³ÿ¾ÿ²ÿºÿ¾ÿÄÿ»ÿ³ÿÍÿÇÿ·ÿ³ÿ³ÿ½ÿÀÿ»ÿ¹ÿÅÿ¼ÿ¿ÿÉÿÁÿ¿ÿÁÿ¼ÿ±ÿ¸ÿÈÿÈÿÃÿÃÿÌÿ»ÿ¶ÿ¹ÿÅÿ¿ÿ¶ÿ·ÿ¼ÿ¾ÿ»ÿÇÿ¬ÿ¶ÿ·ÿ¹ÿ»ÿ¼ÿÈÿ·ÿ¹ÿÁÿ¼ÿ²ÿ·ÿ¾ÿÄÿÄÿÄÿÇÿ½ÿ´ÿ½ÿ¿ÿ½ÿ·ÿ¼ÿÃÿÃÿÂÿ½ÿ°ÿ¾ÿ¶ÿ¾ÿ³ÿÓÿÆÿºÿµÿÁÿ½ÿÇÿ¼ÿ¾ÿ½ÿµÿ·ÿ¹ÿ»ÿ»ÿ¶ÿ·ÿ½ÿÀÿ¹ÿ½ÿ½ÿ¶ÿºÿµÿ®ÿºÿµÿÃÿÀÿ·ÿ·ÿ¾ÿ¶ÿ®ÿ¬ÿ·ÿ³ÿ¯ÿ¨ÿ¬ÿÉÿÑÿ¦ÿÏÿÂÿÎÿ¤ÿ³ÿÂÿ«ÿÂÿ¶ÿºÿ¹ÿ»ÿºÿ½ÿ»ÿ²ÿ¿ÿÈÿÄÿÈÿÆÿÂÿ½ÿ¹ÿ¾ÿ»ÿÅÿÀÿÆÿ¼ÿ­ÿºÿ»ÿÆÿÄÿÄÿ³ÿÂÿÉÿ³ÿ¿ÿ½ÿ³ÿ¿ÿÃÿÄÿ¾ÿ¾ÿ½ÿ½ÿÈÿÇÿ¹ÿ¸ÿ¿ÿÄÿ»ÿ¶ÿ·ÿ¹ÿÁÿ¿ÿºÿ¼ÿºÿ½ÿ·ÿµÿªÿ¨ÿºÿÈÿÌÿ¿ÿ¾ÿ¶ÿ­ÿÆÿ´ÿ¥ÿÃÿÃÿÐÿÍÿºÿÁÿ¥ÿ¼ÿ½ÿÊÿ±ÿ§ÿ¹ÿËÿÀÿ¹ÿÂÿÁÿ»ÿ½ÿÅÿ¹ÿ¯ÿ¼ÿ½ÿ±ÿ°ÿµÿ¸ÿ¼ÿÁÿÆÿÅÿ¬ÿ³ÿ³ÿ¹ÿ¼ÿ¸ÿºÿ³ÿÀÿÉÿÂÿ·ÿ¿ÿ»ÿ²ÿÅÿ®ÿ²ÿ¤ÿ¬ÿ±ÿÁÿÆÿ½ÿ½ÿ®ÿ±ÿ¯ÿ¼ÿ¸ÿÀÿ¿ÿ¿ÿÀÿ¾ÿµÿµÿÂÿ¾ÿ¸ÿµÿ¬ÿ«ÿ¸ÿ¹ÿÉÿÆÿ¿ÿ½ÿÀÿ¾ÿ¾ÿÉÿ·ÿÑÿ²ÿ¸ÿ¸ÿºÿ°ÿ´ÿÃÿÃÿËÿËÿÌÿÅÿÉÿ«ÿ¤ÿÂÿÄÿ½ÿÿ­ÿÎÿÄÿÀÿ²ÿ±ÿºÿ±ÿ´ÿ·ÿ¹ÿ»ÿ­ÿ©ÿ¹ÿÄÿ½ÿÀÿºÿ±ÿÁÿÀÿ·ÿ¹ÿ±ÿÇÿÂÿ´ÿ¸ÿ²ÿËÿ¿ÿ´ÿ¬ÿ°ÿ½ÿÂÿ¹ÿÄÿ²ÿªÿµÿÉÿ·ÿ´ÿ³ÿ¸ÿ¾ÿ·ÿÂÿ¹ÿ´ÿµÿÈÿÊÿÉÿÈÿ»ÿ¹ÿ¶ÿµÿ®ÿ«ÿ«ÿ²ÿÀÿ»ÿ¼ÿµÿ¸ÿÁÿ¿ÿÇÿ±ÿ³ÿ·ÿµÿ³ÿ»ÿ¿ÿ¸ÿ¨ÿ¯ÿ²ÿÁÿªÿÈÿ·ÿÆÿ®ÿ¨ÿ¿ÿÁÿÇÿÃÿÅÿ´ÿÁÿ³ÿµÿÂÿÁÿ»ÿ¬ÿ¯ÿ³ÿ´ÿ¼ÿ¹ÿ·ÿ»ÿ¿ÿÁÿ·ÿ´ÿµÿ¸ÿ¹ÿ²ÿ·ÿ¼ÿ¾ÿºÿ»ÿ¾ÿÁÿ¶ÿ³ÿ¾ÿÍÿ½ÿ¬ÿºÿµÿ¼ÿÈÿÅÿÂÿ¾ÿÃÿÁÿ¶ÿµÿ¼ÿ²ÿ¸ÿ°ÿÀÿ¹ÿ½ÿÀÿÇÿÄÿ¸ÿ½ÿ»ÿ¸ÿÀÿ·ÿ¾ÿºÿºÿ´ÿ¯ÿÀÿÊÿ»ÿ©ÿ®ÿÁÿÂÿµÿµÿµÿ²ÿ´ÿ¸ÿÉÿÂÿ¿ÿ³ÿ±ÿ·ÿÃÿÂÿ¼ÿ¡ÿºÿ³ÿ·ÿµÿÂÿ¶ÿÉÿÀÿ°ÿ»ÿ½ÿ½ÿÂÿ½ÿ»ÿ»ÿ¸ÿ¼ÿÅÿ¿ÿ§ÿ·ÿ¶ÿµÿ·ÿ¹ÿµÿ©ÿ±ÿÄÿÃÿ¾ÿºÿ»ÿ¾ÿ»ÿ¹ÿ·ÿ³ÿµÿ½ÿ¼ÿ²ÿ¹ÿ½ÿ¯ÿ©ÿªÿ­ÿºÿ¹ÿ·ÿ¹ÿ¾ÿÄÿ¹ÿ¶ÿ¨ÿ¾ÿ»ÿ»ÿ·ÿÁÿ»ÿ§ÿÆÿ­ÿ¯ÿ³ÿ¸ÿ¶ÿµÿ¾ÿ³ÿ«ÿ¯ÿ´ÿµÿºÿ¼ÿ®ÿ³ÿ»ÿ¶ÿ´ÿ½ÿ¿ÿ¹ÿ¶ÿ¸ÿ½ÿµÿ²ÿ»ÿ¶ÿ¯ÿ³ÿ²ÿ®ÿ¶ÿ²ÿ¼ÿÀÿ¿ÿÃÿ©ÿ¸ÿ¼ÿ¾ÿ»ÿ¿ÿ´ÿ»ÿÇÿ´ÿÈÿ­ÿÂÿ³ÿ§ÿ«ÿ¿ÿ¯ÿ¹ÿ©ÿ´ÿ©ÿ¶ÿÂÿÅÿ¿ÿ»ÿ¹ÿ»ÿ³ÿ³ÿªÿ²ÿ¸ÿ¸ÿ½ÿµÿ´ÿÈÿÇÿÃÿÎÿÇÿ·ÿ¼ÿÄÿÂÿÄÿÈÿ»ÿ«ÿ¯ÿ³ÿ­ÿ·ÿ±ÿ³ÿ¯ÿ¹ÿ´ÿµÿÂÿ­ÿ¥ÿ¬ÿ¿ÿ´ÿ·ÿ²ÿ¶ÿ¸ÿªÿ´ÿ²ÿÂÿÁÿµÿÂÿºÿ¼ÿ¹ÿ©ÿ¸ÿ¸ÿºÿ¶ÿ¬ÿ­ÿ­ÿ¯ÿ·ÿÂÿÃÿ½ÿ½ÿ»ÿºÿ¼ÿÄÿÄÿ»ÿ°ÿ±ÿÅÿ¸ÿ¼ÿ¼ÿ·ÿ¬ÿ´ÿ´ÿ¶ÿ¿ÿ¬ÿ¥ÿÍÿµÿÅÿÈÿÈÿÁÿÏÿÁÿ°ÿ¿ÿ¶ÿÊÿËÿÃÿ½ÿÂÿ¼ÿÄÿ¿ÿÄÿÌÿÅÿ¾ÿ´ÿ°ÿ´ÿ­ÿ®ÿºÿÂÿÇÿ¹ÿµÿ»ÿ»ÿÄÿÈÿ¶ÿ·ÿºÿ·ÿ±ÿºÿ¯ÿ·ÿÂÿ³ÿµÿ·ÿÁÿ¬ÿ¿ÿ¿ÿ±ÿ¾ÿÃÿÉÿ¾ÿ¹ÿºÿ¼ÿ´ÿ¶ÿÃÿÆÿÀÿ¼ÿÁÿÆÿÄÿ¿ÿÁÿÅÿ½ÿ½ÿÄÿ·ÿ°ÿºÿ·ÿºÿÁÿ³ÿ¿ÿÎÿÉÿ¥ÿ¼ÿ³ÿ³ÿ¼ÿªÿ¾ÿ«ÿ°ÿÂÿÆÿ¼ÿÑÿÏÿÏÿ´ÿ¿ÿÀÿ¤ÿ¸ÿ½ÿ»ÿºÿ²ÿ¿ÿºÿ»ÿÀÿ¹ÿ»ÿ»ÿºÿ»ÿ·ÿ½ÿÅÿÂÿÁÿÄÿ³ÿ³ÿÂÿÆÿµÿºÿ¤ÿ»ÿ»ÿÂÿ¼ÿÉÿ¶ÿÿÅÿ¹ÿ³ÿ±ÿºÿÃÿ¿ÿÁÿ¼ÿÄÿ¹ÿ»ÿºÿ²ÿ¶ÿ½ÿ¿ÿ·ÿ´ÿ¼ÿÃÿÄÿÁÿÁÿÅÿ½ÿ¢ÿ¹ÿµÿµÿ·ÿ·ÿ©ÿµÿ¥ÿ§ÿ¡ÿÿ»ÿ¯ÿ´ÿ³ÿÁÿ¼ÿ¾ÿ¸ÿÇÿ¸ÿ³ÿ±ÿªÿ¸ÿºÿ·ÿ¶ÿ½ÿÃÿ³ÿ²ÿÈÿ½ÿ¦ÿµÿºÿ®ÿ³ÿ½ÿÁÿ¹ÿ¸ÿ²ÿ²ÿ¶ÿ¼ÿ¬ÿ¼ÿÇÿ´ÿ´ÿÀÿºÿ°ÿ¹ÿÂÿ³ÿ²ÿÂÿ½ÿÀÿÉÿ­ÿ§ÿ«ÿ³ÿºÿ¸ÿ¾ÿ¹ÿ´ÿµÿ«ÿ´ÿ¼ÿ¾ÿ¶ÿ·ÿ®ÿ¼ÿÊÿ¶ÿ±ÿ½ÿÿ·ÿÆÿ·ÿ·ÿµÿ¶ÿ½ÿÆÿÀÿÔÿ½ÿ¿ÿ¾ÿ¾ÿÁÿÀÿ¹ÿ·ÿ°ÿ¶ÿ¿ÿ®ÿ­ÿ«ÿ±ÿ¸ÿ¹ÿ»ÿ«ÿ³ÿ½ÿ®ÿÿ¸ÿ½ÿ´ÿ¸ÿ²ÿÂÿÁÿµÿ·ÿ¶ÿ¶ÿ»ÿ¸ÿÅÿ¸ÿ·ÿ½ÿ¾ÿÁÿ¿ÿ¾ÿ¾ÿÀÿÄÿÊÿÐÿÊÿÍÿ¸ÿ¸ÿ¹ÿ±ÿÅÿ¾ÿËÿ³ÿÀÿ¸ÿ¦ÿ¦ÿºÿ¿ÿÄÿ¸ÿºÿÁÿÀÿºÿ½ÿ¼ÿ²ÿ·ÿ¼ÿ¶ÿ´ÿ´ÿÃÿ·ÿÿ¸ÿÆÿÃÿÂÿ°ÿ°ÿ´ÿÊÿ±ÿ´ÿÇÿ¼ÿ°ÿ³ÿ¹ÿ¹ÿºÿ¿ÿ¼ÿ³ÿ­ÿ¯ÿ°ÿ²ÿ¾ÿÁÿÁÿÄÿ·ÿ°ÿ¿ÿÁÿÄÿÒÿ´ÿÏÿÇÿ¾ÿ¶ÿ¹ÿ½ÿ¼ÿ·ÿ·ÿ±ÿ®ÿ¹ÿ»ÿÆÿÌÿÆÿÉÿÃÿ¸ÿºÿ»ÿÃÿ»ÿ¸ÿ¶ÿ¿ÿÐÿÂÿÇÿ¯ÿÂÿÌÿ¾ÿ²ÿµÿ·ÿ¸ÿÁÿÇÿ»ÿºÿ¹ÿ¯ÿ°ÿ¹ÿ¹ÿ°ÿ­ÿ»ÿÅÿ¶ÿ¶ÿ¸ÿ¼ÿ³ÿµÿ®ÿ«ÿÁÿ¸ÿ»ÿ´ÿ¼ÿ¸ÿ¾ÿ´ÿ¼ÿÈÿÇÿÇÿ´ÿ¡ÿ¯ÿ»ÿ­ÿ¿ÿÄÿ¾ÿ½ÿÒÿ»ÿ´ÿ¡ÿ«ÿ¸ÿ¿ÿ»ÿ®ÿ²ÿ¹ÿ²ÿ³ÿµÿ°ÿ¸ÿ½ÿ±ÿ³ÿ«ÿªÿ¸ÿ°ÿ¡ÿ±ÿ¤ÿ¸ÿ»ÿÈÿ½ÿ­ÿ¾ÿ½ÿ¸ÿ¶ÿ¶ÿ­ÿªÿ°ÿªÿ¡ÿ­ÿ»ÿ²ÿ±ÿ·ÿ´ÿµÿ¶ÿ¹ÿ´ÿÀÿ·ÿÂÿÀÿ¾ÿ¯ÿµÿ±ÿ­ÿ±ÿ³ÿ¿ÿÃÿ±ÿ³ÿÅÿÃÿ¿ÿ°ÿ¼ÿÄÿ¯ÿÄÿ¶ÿµÿµÿ§ÿ­ÿÁÿªÿ­ÿ²ÿ­ÿ´ÿ»ÿ¿ÿºÿ§ÿ®ÿ¸ÿÇÿ¼ÿ«ÿ£ÿ¸ÿ½ÿÁÿ»ÿ·ÿ´ÿ¿ÿ½ÿ¶ÿ´ÿ¹ÿ¹ÿ¶ÿ¶ÿºÿÈÿ³ÿ¶ÿªÿ¯ÿÇÿ½ÿµÿ·ÿ»ÿ¾ÿ¤ÿ²ÿ»ÿ½ÿ¿ÿÂÿÃÿÃÿÂÿ¸ÿ¼ÿ¸ÿ¾ÿ¹ÿ®ÿ±ÿÏÿ¯ÿ·ÿ¹ÿºÿÀÿ¿ÿÀÿÀÿ¸ÿ¯ÿ¯ÿ°ÿ·ÿÃÿ­ÿ½ÿ¶ÿÃÿÂÿÃÿ¸ÿªÿ®ÿ¯ÿÂÿ¿ÿÀÿÉÿ¾ÿ³ÿ¶ÿ¸ÿºÿ·ÿÁÿ¼ÿ¼ÿ±ÿ´ÿ»ÿ»ÿ¼ÿ»ÿ¾ÿ¹ÿ´ÿ¸ÿÂÿÁÿ·ÿ´ÿºÿÄÿºÿ¦ÿ¹ÿªÿ®ÿ«ÿ·ÿ¿ÿ¨ÿ¥ÿ¶ÿ·ÿ±ÿ¶ÿºÿ¶ÿ¸ÿ¶ÿ¤ÿºÿ²ÿ·ÿ±ÿ¦ÿ±ÿ°ÿµÿ·ÿ¬ÿ²ÿ»ÿÃÿ»ÿ©ÿ¯ÿ¨ÿÆÿ³ÿªÿ«ÿ¾ÿ¶ÿÀÿºÿ²ÿ±ÿ»ÿµÿ²ÿ»ÿ½ÿ¸ÿ·ÿÊÿ¾ÿ¸ÿ«ÿ·ÿ¿ÿÁÿ¿ÿµÿ½ÿ²ÿ·ÿ»ÿµÿ´ÿ²ÿ¶ÿ·ÿÂÿ¾ÿ¦ÿ®ÿÃÿÃÿ·ÿ¬ÿ­ÿ»ÿ²ÿªÿ±ÿ·ÿ¼ÿ·ÿ¼ÿÂÿËÿ¶ÿ½ÿ¼ÿÍÿÆÿÀÿ¾ÿºÿµÿ½ÿÅÿ¸ÿ°ÿ½ÿ»ÿÇÿ¼ÿºÿÆÿ¶ÿ·ÿÆÿÈÿ½ÿºÿ¹ÿ¶ÿ¸ÿ½ÿÆÿ©ÿµÿ´ÿÿ²ÿÄÿ¹ÿÀÿÂÿÁÿÄÿ¶ÿ¤ÿ·ÿ¿ÿ»ÿÀÿ«ÿ¶ÿºÿ©ÿ­ÿ´ÿ¶ÿ¶ÿ½ÿ¼ÿ´ÿ¹ÿ¶ÿ½ÿÁÿÀÿ©ÿ¾ÿÆÿ¸ÿ¾ÿ¾ÿ²ÿ³ÿ¶ÿ¯ÿµÿÂÿ²ÿ±ÿÁÿ°ÿ»ÿ½ÿÃÿ»ÿ¹ÿ·ÿ¹ÿ¿ÿÁÿÍÿÃÿ¼ÿ¾ÿ¬ÿ¬ÿ¿ÿ°ÿ·ÿÈÿÇÿÈÿÆÿ¸ÿÈÿÅÿ³ÿ«ÿ²ÿ´ÿ¸ÿÂÿ¸ÿµÿ½ÿÂÿ¹ÿ¶ÿ¿ÿ¸ÿ®ÿ£ÿÁÿ½ÿ¸ÿ¿ÿ¾ÿÃÿ·ÿ«ÿ±ÿ°ÿ·ÿ¸ÿ¶ÿ³ÿ¹ÿµÿ´ÿµÿ´ÿµÿ³ÿ­ÿ­ÿ®ÿÈÿ¿ÿ·ÿÀÿ²ÿ»ÿ©ÿ§ÿ¿ÿÁÿ°ÿ³ÿ·ÿ·ÿÄÿ³ÿ¹ÿµÿ¯ÿ¶ÿ¸ÿ¶ÿ¸ÿµÿ±ÿ¼ÿ®ÿ¢ÿ±ÿ¯ÿ­ÿºÿ­ÿ´ÿ¹ÿµÿµÿ´ÿÀÿ²ÿ¹ÿ­ÿªÿªÿ±ÿµÿ®ÿ²ÿ¼ÿ´ÿªÿ°ÿ©ÿ¬ÿ¯ÿ¯ÿ©ÿ¢ÿ±ÿÂÿ±ÿÿ¨ÿ²ÿ³ÿ­ÿ¯ÿ¸ÿ¸ÿ¾ÿÁÿ¹ÿ­ÿ®ÿ¿ÿÀÿ­ÿÀÿµÿ´ÿÇÿÈÿ³ÿ±ÿºÿµÿ³ÿ«ÿ¯ÿ´ÿÉÿÃÿ©ÿ­ÿ·ÿ»ÿ¹ÿ¶ÿºÿ¯ÿÀÿ½ÿ½ÿ·ÿ»ÿÅÿËÿ¿ÿ´ÿ½ÿ¼ÿ¾ÿ³ÿºÿ·ÿÃÿ¸ÿ³ÿ´ÿ³ÿ¶ÿ®ÿ²ÿÃÿÁÿ·ÿÅÿÄÿÁÿºÿ½ÿËÿ°ÿ·ÿÒÿµÿ¼ÿÀÿ¸ÿºÿÀÿÅÿÇÿ½ÿ½ÿÂÿÄÿ½ÿÂÿ»ÿ¾ÿÌÿÍÿ½ÿ°ÿÂÿ¸ÿ½ÿÆÿµÿ½ÿÁÿµÿ©ÿ´ÿÅÿºÿÀÿ·ÿ¶ÿ»ÿºÿ¿ÿÅÿ¾ÿ·ÿºÿ¿ÿ®ÿ«ÿ¶ÿ¿ÿ¾ÿ¹ÿ¶ÿ¸ÿ½ÿ²ÿ½ÿÍÿºÿÈÿÁÿ±ÿ·ÿ¿ÿ¸ÿÁÿÂÿ¯ÿ¯ÿ·ÿ¿ÿÂÿ¼ÿ¶ÿÁÿ¹ÿÂÿ¼ÿ¶ÿ³ÿ¶ÿ´ÿ±ÿ¶ÿ¾ÿÄÿµÿ¹ÿµÿ°ÿ¯ÿ³ÿ´ÿ­ÿ¬ÿ±ÿÿÿ¨ÿ·ÿ²ÿ¬ÿ¨ÿ¥ÿµÿ¡ÿ¯ÿ¹ÿ¿ÿ¹ÿ±ÿ¸ÿÇÿÉÿÄÿ¬ÿ°ÿºÿµÿ¯ÿ»ÿºÿ§ÿ¶ÿ³ÿªÿ©ÿ³ÿ°ÿ®ÿ±ÿ²ÿ°ÿ±ÿ¥ÿ­ÿ¬ÿ³ÿºÿ³ÿªÿ®ÿ«ÿ¶ÿ»ÿ®ÿ°ÿ´ÿ±ÿ§ÿ¥ÿ®ÿ­ÿµÿ½ÿ½ÿÎÿ¿ÿÀÿÍÿÌÿ¼ÿÂÿÀÿÐÿ±ÿ¸ÿ°ÿ­ÿ»ÿ¿ÿ®ÿ²ÿÃÿ®ÿ¶ÿ¼ÿÁÿºÿ¶ÿ»ÿ´ÿ°ÿÈÿ´ÿ¼ÿÂÿÅÿÇÿÅÿÃÿ³ÿ¸ÿÈÿÉÿÄÿ¾ÿºÿÀÿÌÿÅÿÃÿ¼ÿÀÿ¼ÿºÿºÿºÿ¹ÿ³ÿ±ÿ¶ÿ°ÿµÿºÿ­ÿ¬ÿ¹ÿ¹ÿ²ÿÏÿÉÿ¸ÿÀÿÁÿÊÿÊÿ¼ÿ¾ÿÈÿ¶ÿËÿ¹ÿºÿ¼ÿ²ÿ³ÿ½ÿ¿ÿ½ÿ¹ÿ¹ÿ·ÿµÿÁÿ¸ÿ¹ÿÆÿÊÿÄÿÄÿÃÿÀÿ¶ÿ¹ÿÇÿÖÿÒÿÂÿÃÿÇÿ¦ÿ¼ÿ¹ÿÓÿÊÿ¼ÿºÿ¹ÿ¸ÿÁÿÅÿ®ÿ¸ÿ²ÿ¼ÿËÿÈÿ»ÿ¶ÿ¿ÿÓÿ¾ÿ³ÿÆÿ»ÿ¼ÿ¸ÿ½ÿÄÿ¿ÿ½ÿÀÿÃÿÉÿºÿ·ÿÄÿÃÿ¼ÿ¿ÿÃÿ½ÿ¸ÿ±ÿ·ÿ»ÿ°ÿ¼ÿ½ÿµÿ´ÿ»ÿ¿ÿ½ÿ¸ÿ½ÿ½ÿºÿ¾ÿºÿ¾ÿ½ÿ±ÿ´ÿ¹ÿµÿÏÿÃÿÍÿÆÿÆÿÏÿÇÿÁÿÇÿ¼ÿÇÿ²ÿ½ÿ¸ÿÄÿËÿÇÿÁÿÂÿÃÿ¹ÿ½ÿ¬ÿ±ÿÇÿÎÿÎÿ¸ÿ­ÿ§ÿ¯ÿÆÿ½ÿ¶ÿ±ÿºÿ½ÿºÿ­ÿ¼ÿÌÿÁÿµÿ½ÿÁÿÎÿÄÿÆÿµÿ¼ÿ®ÿ³ÿÏÿÆÿ±ÿºÿÁÿÁÿ²ÿÆÿ¾ÿºÿ¸ÿµÿÀÿÉÿÄÿ¿ÿ¼ÿ¶ÿ­ÿºÿÀÿ½ÿ±ÿ©ÿ³ÿ½ÿÃÿÂÿ¹ÿ¹ÿÀÿ¶ÿµÿ±ÿ»ÿÀÿÂÿ³ÿ´ÿ¹ÿ³ÿ´ÿ¿ÿ¾ÿ±ÿ³ÿ¶ÿ£ÿ´ÿ·ÿ¯ÿµÿ½ÿ¶ÿ®ÿ¸ÿ·ÿ²ÿ¯ÿ¿ÿÆÿÀÿÏÿÈÿÄÿÊÿÂÿ½ÿÆÿ±ÿ·ÿ§ÿ¼ÿ³ÿ¼ÿ¶ÿ¹ÿ¾ÿ¿ÿ¿ÿºÿ³ÿ³ÿ¬ÿ§ÿ¼ÿªÿ³ÿÀÿ¹ÿ¹ÿ»ÿ»ÿ¸ÿ³ÿ¼ÿÅÿÂÿ¹ÿµÿ½ÿºÿ³ÿ¸ÿ´ÿ»ÿÃÿ¾ÿ¶ÿ®ÿºÿ¼ÿ¹ÿ¯ÿ®ÿºÿ½ÿ¹ÿ±ÿ¶ÿÁÿÂÿµÿ°ÿÐÿÅÿ¾ÿµÿÁÿÇÿÅÿÆÿ»ÿ´ÿ»ÿÁÿ¹ÿ¸ÿÆÿ¹ÿÀÿ·ÿÈÿÁÿ¼ÿ·ÿµÿ¾ÿÆÿÀÿ½ÿÈÿÉÿ¸ÿ¬ÿ»ÿºÿÆÿ³ÿ¼ÿ¶ÿºÿ°ÿ­ÿ»ÿ¾ÿ¾ÿÇÿ¼ÿÄÿÃÿ³ÿÌÿ´ÿ¹ÿÂÿÁÿÆÿÆÿÂÿ½ÿ¿ÿÈÿÇÿÁÿÅÿÃÿÃÿºÿ¨ÿµÿ½ÿ¿ÿ½ÿÀÿÎÿÒÿÀÿ¶ÿÈÿÈÿ³ÿÄÿ¸ÿÅÿ»ÿÂÿ¼ÿ³ÿ·ÿ¾ÿ¸ÿµÿºÿ½ÿ¿ÿÀÿÃÿ³ÿÆÿ·ÿ¿ÿªÿÀÿ¼ÿ¿ÿ¹ÿËÿÎÿÂÿÆÿÇÿºÿ³ÿ²ÿ´ÿ»ÿ¸ÿ²ÿ±ÿ¹ÿÁÿ­ÿ·ÿ¼ÿ¸ÿ³ÿ¯ÿ³ÿÁÿ¿ÿÂÿÇÿ©ÿ°ÿ·ÿ»ÿ¾ÿ¬ÿ§ÿ·ÿÁÿ¿ÿ¸ÿ³ÿ·ÿ¿ÿ¾ÿ¼ÿÅÿÇÿ¼ÿµÿ°ÿ´ÿ¸ÿÂÿ±ÿ¶ÿ¸ÿ¿ÿÂÿ³ÿ°ÿ³ÿ¤ÿ¼ÿÄÿÅÿ³ÿ»ÿ·ÿÉÿ·ÿºÿ­ÿµÿÈÿÆÿÀÿ¿ÿ¿ÿÁÿÃÿ¾ÿ­ÿ¯ÿ­ÿ»ÿÀÿµÿµÿ¸ÿÁÿÅÿÃÿºÿ¸ÿºÿ»ÿµÿ°ÿ¬ÿ¤ÿ¾ÿ¹ÿ­ÿ»ÿÇÿÝÿ´ÿ½ÿ»ÿ»ÿÀÿ¶ÿ¸ÿ»ÿÀÿÀÿºÿÀÿÃÿ¹ÿ«ÿ¹ÿ³ÿ«ÿ´ÿÂÿ²ÿÈÿ¼ÿµÿ§ÿ¼ÿ¿ÿ¼ÿÂÿ¼ÿ©ÿ±ÿÄÿ­ÿ¯ÿÅÿµÿ®ÿ°ÿÁÿ¸ÿ½ÿÀÿ¾ÿ½ÿ¹ÿ¹ÿºÿ³ÿ·ÿºÿ»ÿ½ÿ«ÿ©ÿµÿ»ÿ³ÿ¤ÿ´ÿ¹ÿ§ÿ£ÿ»ÿ¨ÿÃÿÃÿ¸ÿ³ÿ¿ÿ¼ÿµÿ¼ÿÀÿÁÿÀÿ·ÿ¸ÿ«ÿ»ÿ¬ÿ½ÿ¸ÿ­ÿ¹ÿ´ÿ¾ÿ­ÿµÿÄÿÀÿ³ÿ°ÿ®ÿ±ÿ®ÿ¨ÿ±ÿ­ÿªÿ«ÿºÿ¨ÿ°ÿ¾ÿ¾ÿ¸ÿªÿ¿ÿ¨ÿ¶ÿ¸ÿ·ÿ°ÿ°ÿ¤ÿ³ÿ»ÿ¶ÿ½ÿºÿ¼ÿ´ÿ¯ÿÆÿÈÿÁÿ¹ÿÂÿÈÿ¸ÿ³ÿ¿ÿ³ÿ¶ÿ°ÿÁÿÁÿ§ÿ®ÿÀÿ¹ÿ´ÿ´ÿ´ÿ¿ÿ¾ÿËÿ½ÿ«ÿªÿºÿ´ÿÃÿ°ÿ¶ÿÕÿÇÿÃÿÀÿ¸ÿ·ÿ´ÿ·ÿ¹ÿ¸ÿ»ÿ´ÿ­ÿ¶ÿ·ÿ½ÿÃÿ¹ÿ·ÿ¼ÿ¸ÿÃÿÊÿ¸ÿ­ÿÁÿ½ÿ½ÿ·ÿ¶ÿ¸ÿ»ÿ½ÿ¬ÿ²ÿ¹ÿ½ÿÄÿ½ÿ²ÿ©ÿ­ÿ¾ÿµÿ¼ÿÀÿ¸ÿ´ÿ¿ÿ´ÿÈÿ´ÿÅÿÇÿÊÿ¸ÿ¾ÿºÿ¹ÿ¿ÿÄÿ¿ÿ´ÿ®ÿ¸ÿ»ÿ®ÿ±ÿºÿµÿªÿ½ÿ¾ÿ±ÿ·ÿ²ÿ¾ÿµÿ ÿ¹ÿ¶ÿªÿ´ÿ¼ÿ¾ÿ¼ÿÃÿ¹ÿÿÿ§ÿ·ÿ±ÿ±ÿ¦ÿ¥ÿÃÿ®ÿÿ°ÿµÿ²ÿ·ÿ·ÿ¿ÿÈÿÿÂÿÉÿÈÿ¼ÿ·ÿÃÿ®ÿ·ÿ´ÿµÿ´ÿ¯ÿºÿÁÿÆÿÂÿÁÿÀÿ¹ÿ¼ÿÁÿÆÿÂÿÂÿ¿ÿ¹ÿ¸ÿÂÿÀÿ¿ÿÇÿËÿ¯ÿ×ÿÂÿµÿ¶ÿ´ÿ¿ÿÀÿÈÿÇÿ½ÿ¿ÿµÿ¶ÿºÿÁÿÎÿÈÿºÿ¶ÿÁÿÔÿÎÿ¿ÿ¶ÿºÿ¶ÿ¼ÿÅÿ°ÿ¾ÿ§ÿËÿËÿÀÿ±ÿ²ÿ¹ÿ¸ÿºÿºÿÃÿ¼ÿºÿÂÿÃÿ»ÿ¹ÿ¿ÿ³ÿ¸ÿÆÿ·ÿ½ÿÁÿËÿÃÿ´ÿ¿ÿÄÿÉÿµÿØÿÂÿ°ÿ»ÿËÿ³ÿ³ÿ°ÿ§ÿÁÿ´ÿÆÿ¶ÿºÿ¿ÿÂÿ²ÿ°ÿ´ÿ³ÿ²ÿ¹ÿÁÿÄÿÆÿÁÿ¸ÿ¶ÿ²ÿ¸ÿÂÿÀÿ´ÿ¹ÿ´ÿºÿ¼ÿÄÿ¶ÿÉÿÅÿ¹ÿ»ÿ¸ÿÉÿ¹ÿ¼ÿÄÿÀÿÂÿÄÿ¸ÿÃÿÄÿ½ÿÂÿÄÿ»ÿ·ÿÄÿÈÿÃÿ¼ÿ´ÿÅÿÅÿÆÿ¾ÿÃÿÆÿËÿ¿ÿÎÿ»ÿ¿ÿ¬ÿ©ÿ½ÿµÿ×ÿµÿµÿÂÿÉÿÎÿºÿ¹ÿ¾ÿÃÿ²ÿµÿ¼ÿºÿ¸ÿ¸ÿ¸ÿÃÿ¿ÿ¶ÿÀÿÆÿÅÿÇÿÄÿ¼ÿ·ÿ¶ÿ·ÿ¸ÿ»ÿÀÿÉÿÄÿ³ÿ¾ÿ²ÿÈÿÉÿ²ÿ§ÿ»ÿ·ÿ¹ÿ·ÿ½ÿ²ÿÀÿ»ÿ´ÿ¿ÿÃÿºÿ´ÿ·ÿÀÿºÿ²ÿ¿ÿÃÿ¸ÿ¹ÿÇÿÅÿÂÿÌÿ½ÿ«ÿ¸ÿÄÿ»ÿÅÿ»ÿ²ÿ»ÿ°ÿÃÿ¿ÿÀÿÆÿ¢ÿÆÿ³ÿÊÿ¼ÿÉÿ¼ÿ¾ÿÇÿÄÿ¸ÿ¶ÿºÿÃÿºÿ¶ÿ®ÿÅÿÅÿÂÿÄÿºÿ²ÿ´ÿ¸ÿ¶ÿ´ÿ¾ÿÈÿ½ÿ´ÿ»ÿ¹ÿ·ÿÀÿÄÿ¾ÿ³ÿ½ÿ¿ÿ½ÿÄÿºÿ½ÿªÿºÿÅÿ½ÿ¯ÿÉÿÈÿ³ÿÄÿ¹ÿ¹ÿªÿ°ÿ«ÿÂÿÕÿÅÿ¼ÿ®ÿ²ÿµÿ¿ÿ±ÿ¾ÿÃÿµÿµÿºÿ´ÿ¸ÿ¸ÿªÿ·ÿ¹ÿ±ÿ»ÿÂÿËÿ¹ÿ¿ÿ»ÿ³ÿÁÿ±ÿÍÿÏÿÂÿÅÿÎÿ¾ÿÐÿ¹ÿºÿ¼ÿ¥ÿ¾ÿªÿÇÿ¬ÿÆÿ·ÿÀÿ½ÿµÿ³ÿ¿ÿ¿ÿ´ÿ®ÿ´ÿ³ÿ¯ÿ¸ÿ¶ÿ³ÿ½ÿÄÿÂÿ»ÿ»ÿÃÿÌÿÌÿÃÿÆÿÁÿ½ÿÊÿ¾ÿ»ÿ©ÿ¬ÿÇÿ¸ÿÀÿÀÿ¤ÿÈÿ¿ÿÀÿÉÿÈÿ»ÿÎÿ¶ÿÂÿÅÿ¾ÿÈÿÂÿ³ÿ²ÿ¼ÿ²ÿ³ÿ«ÿÄÿ¼ÿºÿ·ÿ»ÿ½ÿºÿºÿ¸ÿ·ÿ½ÿ»ÿ°ÿ¨ÿ¥ÿ­ÿÂÿÈÿÁÿ½ÿ½ÿÄÿÂÿÉÿ¾ÿÆÿµÿ¶ÿ¶ÿ´ÿ¸ÿÀÿ¼ÿ¼ÿÂÿÆÿ¿ÿ»ÿ½ÿ¹ÿ½ÿ³ÿÀÿ¿ÿÆÿ¾ÿ½ÿ¹ÿ¹ÿ¹ÿ½ÿÇÿÇÿ·ÿªÿ°ÿ²ÿ±ÿµÿ¶ÿ¹ÿ¾ÿ¶ÿºÿ´ÿªÿ­ÿ¶ÿ½ÿ»ÿºÿ¹ÿ¹ÿ·ÿ¼ÿÀÿ¸ÿ¼ÿ¸ÿ¾ÿÉÿÁÿ¶ÿ·ÿµÿÁÿ¸ÿºÿÆÿÆÿÎÿÈÿ¿ÿ«ÿÃÿªÿ¸ÿ´ÿÁÿ²ÿ¼ÿÆÿÀÿÂÿµÿ¾ÿÃÿ¶ÿÃÿ¶ÿÄÿÎÿ¼ÿ¯ÿ¹ÿÊÿÇÿ»ÿ·ÿ¶ÿÂÿÈÿ»ÿ¶ÿ¹ÿ»ÿ¸ÿ¹ÿÅÿÅÿ¾ÿ´ÿ­ÿ½ÿ¿ÿ·ÿ¾ÿ¹ÿµÿ±ÿ¾ÿ³ÿÅÿ´ÿ²ÿ´ÿ¸ÿ¸ÿÊÿ³ÿ¾ÿ¶ÿ¯ÿ¼ÿ¶ÿÃÿÃÿ¹ÿ¬ÿµÿÆÿ¹ÿ´ÿ«ÿ³ÿºÿ¾ÿÇÿÀÿ¹ÿºÿµÿ¸ÿ½ÿºÿ»ÿÀÿ¹ÿ²ÿ½ÿÁÿÂÿ½ÿ»ÿ¿ÿ¹ÿ¸ÿÃÿ¸ÿÀÿ³ÿ¸ÿ¼ÿ·ÿ¼ÿ°ÿ¿ÿÀÿ¼ÿ»ÿÃÿ§ÿ©ÿÂÿºÿºÿ®ÿÁÿ½ÿ¶ÿ°ÿ¯ÿµÿÄÿ»ÿ³ÿ¶ÿÄÿµÿÃÿÌÿ¼ÿ¹ÿ¼ÿ¼ÿ¾ÿ»ÿ²ÿºÿ¾ÿ°ÿ¸ÿÈÿ½ÿ¶ÿ¶ÿ¬ÿ´ÿ¶ÿÁÿÁÿ¿ÿÅÿ·ÿ¾ÿÊÿÁÿÆÿÀÿ½ÿÁÿ½ÿ·ÿµÿ®ÿ¿ÿ¯ÿ©ÿ«ÿ¦ÿªÿµÿ±ÿÿ§ÿ¶ÿÁÿÂÿºÿ½ÿ¶ÿ¶ÿ­ÿ±ÿªÿ·ÿ½ÿ»ÿ¼ÿÀÿÆÿÉÿÄÿÂÿÄÿºÿ»ÿÇÿÅÿÂÿÀÿÀÿÂÿ½ÿ¶ÿµÿ¾ÿ¼ÿ¿ÿ´ÿ²ÿ±ÿ¸ÿ´ÿÂÿÿ¶ÿªÿÄÿ¯ÿ«ÿ´ÿ·ÿªÿÀÿ½ÿ²ÿÀÿÉÿµÿ½ÿËÿ¹ÿ½ÿ¼ÿ«ÿªÿ¶ÿ­ÿ¬ÿ´ÿ´ÿ³ÿµÿ¿ÿ·ÿ®ÿ¾ÿÅÿÂÿ½ÿ¸ÿÄÿÉÿ¼ÿ¶ÿ¸ÿÄÿÊÿÌÿ¤ÿ¬ÿÅÿ½ÿËÿÊÿ¶ÿ¬ÿ¾ÿ½ÿ·ÿ³ÿÈÿÍÿÀÿ¿ÿ¹ÿ½ÿÃÿºÿËÿÉÿÀÿÇÿÂÿÁÿÀÿÄÿÍÿÃÿ´ÿ³ÿµÿ¶ÿ¹ÿÂÿÈÿ¾ÿÂÿÃÿ±ÿ¾ÿ½ÿ·ÿÉÿÃÿ½ÿÂÿ¶ÿ±ÿÃÿ¼ÿÀÿÃÿ¶ÿ·ÿ¶ÿÄÿÁÿÀÿ¸ÿ³ÿµÿ·ÿ¼ÿ²ÿ»ÿÂÿ¾ÿ¶ÿ¼ÿÃÿÂÿÄÿÀÿÃÿÅÿÃÿ¼ÿ¸ÿ¸ÿ·ÿÂÿÊÿ¼ÿ¶ÿ½ÿ¼ÿ¶ÿ·ÿ¹ÿÁÿ»ÿ¶ÿ¾ÿÆÿ¸ÿ³ÿ¸ÿ²ÿµÿÀÿ½ÿ±ÿ¼ÿ¿ÿ½ÿÆÿÇÿ¼ÿÂÿÀÿ¹ÿÒÿÉÿ·ÿÆÿµÿÆÿÃÿ¿ÿ¿ÿ°ÿºÿÄÿ·ÿ¯ÿ®ÿ²ÿ¹ÿ¹ÿ»ÿÇÿÀÿÁÿ¹ÿµÿ¸ÿ½ÿ°ÿ³ÿÀÿÂÿÄÿ»ÿ´ÿ¾ÿÄÿ¹ÿ¹ÿºÿ¾ÿÈÿ»ÿÄÿ»ÿ½ÿ¶ÿ¶ÿ´ÿµÿ³ÿ´ÿÂÿ¸ÿ¸ÿÆÿÈÿ¿ÿºÿÀÿ¹ÿ»ÿ°ÿ¸ÿ¸ÿ³ÿ«ÿ«ÿ«ÿ¨ÿ®ÿ´ÿ¯ÿ©ÿ·ÿ¨ÿÏÿ£ÿ¬ÿºÿÿ­ÿÇÿ¸ÿ¶ÿ½ÿ´ÿÀÿ¾ÿµÿÂÿÁÿ·ÿ¹ÿ¿ÿËÿÉÿ¼ÿÃÿÇÿÀÿ¾ÿ­ÿºÿÃÿÁÿÁÿÄÿÁÿ¸ÿ¡ÿ¿ÿ½ÿ¬ÿ²ÿÃÿ»ÿ³ÿ¸ÿ¶ÿ°ÿ½ÿ¨ÿ¬ÿ¶ÿ¶ÿªÿ¬ÿ¯ÿ·ÿ¼ÿºÿµÿ¶ÿ½ÿ´ÿ©ÿ³ÿ·ÿ¶ÿ·ÿ¹ÿ¼ÿ½ÿ¶ÿ³ÿ´ÿÃÿÏÿ»ÿÇÿ¬ÿºÿÂÿ²ÿ½ÿÇÿ»ÿÇÿ¿ÿ«ÿºÿ±ÿ½ÿÇÿÈÿ¿ÿ®ÿ¯ÿ²ÿªÿ±ÿ¹ÿ²ÿ¯ÿÀÿ´ÿ¨ÿ«ÿ¼ÿ¦ÿÿ½ÿ»ÿ·ÿ·ÿ®ÿ¿ÿÁÿ½ÿµÿ®ÿ»ÿ³ÿ´ÿÀÿÀÿÃÿÅÿÇÿ¾ÿ²ÿ¹ÿ¿ÿ¹ÿ¶ÿºÿ¼ÿ¾ÿÈÿÖÿÀÿ°ÿ¸ÿ»ÿµÿÌÿ¼ÿ»ÿ¹ÿ¼ÿ´ÿºÿ¸ÿ¿ÿ°ÿ¸ÿÃÿ¶ÿ´ÿ»ÿµÿ±ÿµÿ¹ÿºÿ¶ÿ¾ÿÇÿ¯ÿÿ¶ÿ¾ÿ¶ÿ½ÿ´ÿµÿ¢ÿËÿµÿÅÿÍÿ¾ÿÂÿ¿ÿ·ÿ´ÿ¹ÿÏÿÆÿ·ÿ´ÿ¸ÿ¹ÿµÿ¼ÿ½ÿ³ÿºÿ½ÿ ÿ£ÿ¯ÿ²ÿ¼ÿµÿÅÿ¶ÿ°ÿ²ÿµÿ¸ÿÃÿÊÿÇÿ¶ÿ®ÿ¶ÿ¸ÿÈÿÇÿ»ÿÀÿÂÿ½ÿµÿºÿ¼ÿ¶ÿ´ÿ´ÿÅÿ®ÿ³ÿ»ÿ²ÿ²ÿ°ÿ°ÿ¬ÿ·ÿ¬ÿÆÿ»ÿ²ÿ®ÿ¼ÿÃÿµÿ­ÿ³ÿ¹ÿ¼ÿµÿ°ÿµÿ²ÿ«ÿ»ÿ³ÿ±ÿ°ÿ®ÿ°ÿÁÿ©ÿ³ÿ±ÿµÿ°ÿ´ÿ²ÿ¾ÿÊÿÈÿºÿ¯ÿ¸ÿ¿ÿµÿ®ÿ½ÿ¿ÿºÿ±ÿµÿ¬ÿ»ÿ°ÿ½ÿ¸ÿÀÿ´ÿÿ¬ÿ¶ÿ²ÿ°ÿ¶ÿ²ÿ·ÿ¹ÿ®ÿµÿ­ÿ§ÿ°ÿ´ÿ«ÿ¸ÿ®ÿ¹ÿÁÿÀÿ°ÿ©ÿÈÿºÿ«ÿ³ÿ¸ÿ²ÿ¼ÿÀÿ·ÿªÿ¨ÿ¾ÿÁÿ¿ÿ½ÿ³ÿ©ÿÅÿÿ§ÿÄÿ´ÿ§ÿªÿ¸ÿ¸ÿ»ÿ¶ÿµÿ³ÿ±ÿµÿ·ÿ¸ÿ¿ÿ¿ÿÁÿÃÿ²ÿ¼ÿÂÿ«ÿ¶ÿÇÿ®ÿ¹ÿ²ÿ¼ÿ­ÿ£ÿ«ÿ©ÿ¢ÿ­ÿ·ÿ«ÿ­ÿÀÿ´ÿ´ÿ²ÿ³ÿµÿÿºÿ±ÿ±ÿ·ÿ±ÿ­ÿ¯ÿµÿ´ÿ±ÿ¹ÿ¸ÿ¯ÿ®ÿ°ÿ¶ÿ²ÿ½ÿ¸ÿ·ÿ·ÿ«ÿÉÿ¶ÿ·ÿÿ¬ÿ¿ÿ¸ÿ¶ÿ¬ÿºÿÀÿ¸ÿÀÿ¼ÿ¶ÿ²ÿ·ÿ´ÿ®ÿ¬ÿÄÿ·ÿÅÿ·ÿÃÿÃÿ¾ÿ´ÿ²ÿ¹ÿ°ÿ«ÿ²ÿªÿ°ÿ´ÿÅÿ¸ÿ°ÿÆÿ±ÿºÿ´ÿºÿ¬ÿÁÿÅÿµÿÂÿÉÿÁÿ¹ÿ·ÿÀÿ¸ÿ¹ÿÃÿÃÿ®ÿ·ÿ³ÿºÿ¥ÿ²ÿµÿºÿÀÿ¹ÿ·ÿ¸ÿ³ÿ¸ÿÀÿ½ÿÑÿÂÿ®ÿ ÿ¬ÿ«ÿªÿÆÿ«ÿ¦ÿ¯ÿ¸ÿ·ÿ¶ÿ¶ÿ´ÿºÿ¼ÿ©ÿ½ÿÅÿ·ÿ­ÿ«ÿ®ÿ½ÿ²ÿÀÿ¾ÿ·ÿ±ÿ¶ÿ¿ÿÂÿÄÿÄÿ¹ÿ¿ÿ¿ÿÀÿ¿ÿ¯ÿÃÿ¸ÿÁÿ¶ÿ·ÿ½ÿºÿµÿ¸ÿ½ÿ¾ÿÊÿ¸ÿ­ÿ´ÿ»ÿÅÿ¿ÿ¾ÿºÿÅÿµÿ»ÿ¸ÿµÿ»ÿµÿ·ÿ¾ÿ¾ÿÄÿ²ÿÁÿÊÿ¶ÿÁÿ¸ÿ¸ÿ¹ÿ´ÿ¬ÿ°ÿ»ÿ¸ÿ·ÿ³ÿ²ÿ»ÿÊÿ¿ÿ¶ÿÎÿÁÿ°ÿ±ÿ¼ÿ¸ÿµÿ¹ÿ»ÿÀÿ¹ÿÁÿËÿÍÿÓÿÃÿµÿ·ÿÁÿ·ÿ´ÿ¹ÿ¾ÿ½ÿºÿ½ÿÃÿºÿ¾ÿºÿ¼ÿÉÿ½ÿ·ÿ½ÿ½ÿ·ÿ½ÿÃÿÁÿÀÿ¸ÿÂÿÀÿ·ÿ®ÿÆÿ³ÿ¶ÿºÿ­ÿ°ÿºÿ°ÿ¯ÿÁÿ¼ÿ»ÿ´ÿÍÿµÿ­ÿ´ÿ¼ÿµÿÁÿÉÿ·ÿ³ÿÅÿÅÿ¶ÿ¯ÿ®ÿ´ÿÁÿ³ÿÁÿÂÿ¼ÿºÿ¶ÿ»ÿÇÿÃÿÀÿÄÿ¹ÿ¶ÿ»ÿ¼ÿ´ÿºÿ¹ÿ¿ÿ¸ÿºÿ¶ÿ©ÿ½ÿºÿ®ÿ±ÿ¹ÿ³ÿ¾ÿÆÿµÿ­ÿ·ÿ¾ÿºÿºÿÆÿ°ÿ¼ÿ¶ÿ¹ÿÁÿÈÿºÿÀÿ¾ÿ¶ÿ±ÿ²ÿ½ÿÂÿ¸ÿ±ÿÄÿ·ÿµÿ«ÿ¬ÿ²ÿ¾ÿÀÿ¸ÿ³ÿ¶ÿ»ÿÀÿ½ÿ½ÿ«ÿ¯ÿ¯ÿ»ÿÇÿÂÿ¾ÿÁÿ¹ÿ¶ÿ³ÿªÿ¡ÿ®ÿ¥ÿ¹ÿ¼ÿÂÿ¼ÿ®ÿ¸ÿÁÿ©ÿ¥ÿªÿ¯ÿ´ÿ¬ÿ´ÿ½ÿ¹ÿ¸ÿ¾ÿ¼ÿ·ÿ²ÿ¶ÿÀÿ¢ÿ¥ÿ³ÿµÿ²ÿ³ÿ»ÿ»ÿ­ÿµÿ­ÿ²ÿ¬ÿ±ÿ¤ÿ°ÿ«ÿ¤ÿ¤ÿ¥ÿ«ÿ¨ÿ·ÿ´ÿÑÿÆÿ¼ÿÁÿÃÿ»ÿ´ÿ»ÿÅÿ¿ÿ½ÿ¸ÿºÿ¿ÿ¿ÿ¯ÿ¾ÿÅÿ¾ÿ¼ÿ³ÿ·ÿ²ÿÃÿ®ÿ®ÿ²ÿ»ÿ¿ÿ¸ÿ²ÿ²ÿ¬ÿ§ÿÁÿÊÿ¹ÿ´ÿÉÿÂÿ»ÿÀÿ¼ÿ°ÿ»ÿ¼ÿÃÿ¬ÿºÿ¼ÿ­ÿ°ÿ±ÿ¯ÿ®ÿ§ÿ¾ÿ·ÿÎÿ¶ÿ±ÿ²ÿ¸ÿ¾ÿÄÿËÿÍÿÃÿÆÿ±ÿÇÿÏÿÍÿÀÿ¶ÿºÿ¿ÿºÿ´ÿÊÿ»ÿ¾ÿ¿ÿ¼ÿ¿ÿÁÿÃÿÄÿ½ÿ´ÿÍÿ±ÿÉÿ¿ÿ´ÿ¾ÿ¹ÿ³ÿÅÿÂÿ­ÿÍÿ¸ÿ¸ÿÈÿÇÿÄÿÇÿÈÿÀÿÀÿ»ÿ¹ÿÃÿµÿ·ÿÃÿ¿ÿ°ÿ°ÿ¾ÿ»ÿÂÿÏÿÁÿÈÿÉÿ¸ÿ®ÿ»ÿ¸ÿ¬ÿ´ÿÉÿ½ÿÌÿ¸ÿ´ÿÁÿ¼ÿ·ÿ¿ÿÐÿÉÿÅÿ³ÿ´ÿ´ÿ²ÿ¸ÿ¼ÿ·ÿ¨ÿ¾ÿ¥ÿÿ§ÿ¬ÿ ÿÿ®ÿ­ÿ¹ÿÿ»ÿ¹ÿªÿÿÿªÿ³ÿ¨ÿ°ÿ¹ÿÅÿÀÿ¾ÿÃÿ¹ÿ ÿ¡ÿÆÿÀÿ±ÿÿ³ÿÀÿ¶ÿ®ÿ¶ÿ­ÿ¦ÿ§ÿµÿ°ÿ²ÿ³ÿ°ÿµÿ­ÿ´ÿ³ÿ¸ÿµÿ±ÿ«ÿ¯ÿ»ÿ±ÿ½ÿ³ÿ£ÿ­ÿ±ÿ¬ÿ¥ÿÿ ÿÿªÿ·ÿ¹ÿÁÿ½ÿÆÿÉÿ¾ÿ»ÿÀÿÂÿÁÿ¿ÿ¸ÿÁÿÊÿ¾ÿ°ÿ¿ÿ¼ÿÂÿ¸ÿÄÿ¾ÿ¶ÿ¯ÿ¬ÿ¿ÿ¸ÿ·ÿÀÿ¿ÿÃÿ½ÿ¬ÿ²ÿÏÿ¸ÿ»ÿÄÿ¼ÿ¾ÿÀÿÃÿÃÿÅÿËÿÂÿ½ÿ¹ÿÅÿºÿ³ÿ¹ÿÄÿÄÿ¼ÿÐÿ­ÿ²ÿ¼ÿºÿÂÿ¼ÿ®ÿ°ÿ²ÿËÿÈÿ¿ÿÄÿÀÿÈÿÌÿ½ÿ±ÿ¼ÿ­ÿ°ÿ²ÿ¶ÿËÿÅÿ·ÿ¼ÿÂÿºÿÅÿ¸ÿ»ÿ·ÿÄÿ¾ÿ·ÿ¾ÿÃÿÌÿÒÿ±ÿÆÿÆÿ¿ÿ´ÿ·ÿÃÿÄÿÁÿÄÿ£ÿ¹ÿ³ÿ»ÿÀÿ»ÿ¹ÿ¹ÿ¶ÿÅÿÄÿºÿ½ÿ¸ÿ¿ÿÆÿÄÿÂÿÁÿÃÿÐÿ¸ÿÊÿËÿÂÿÈÿÄÿÂÿÅÿÃÿÄÿÁÿÁÿÂÿÃÿ¹ÿÁÿÊÿÎÿÊÿ¼ÿ»ÿÏÿÎÿ¼ÿ¸ÿ¸ÿÃÿ¿ÿ·ÿ¹ÿºÿ¸ÿºÿÍÿÂÿ¹ÿµÿ¹ÿ·ÿ¾ÿÄÿÂÿÉÿÃÿ³ÿ¬ÿ¬ÿÊÿ·ÿºÿÄÿÀÿ¾ÿÆÿ»ÿÃÿ¼ÿÄÿÀÿÄÿÊÿÃÿ¼ÿÁÿÉÿÃÿ·ÿ¯ÿ½ÿ¿ÿËÿ¼ÿÅÿºÿ«ÿ³ÿÂÿÉÿªÿ®ÿÀÿ»ÿ°ÿ®ÿ´ÿÇÿÉÿ¸ÿµÿ´ÿÇÿ³ÿÁÿÃÿºÿ²ÿªÿ¿ÿÁÿ­ÿºÿÅÿÌÿ©ÿÉÿÁÿÂÿ¿ÿÂÿ¾ÿ¹ÿ»ÿºÿµÿºÿ«ÿÇÿ®ÿºÿ¾ÿµÿ´ÿ½ÿÄÿÇÿÈÿÊÿ»ÿÅÿÀÿ¾ÿ¿ÿÅÿÊÿ·ÿ¶ÿÆÿ½ÿ°ÿ±ÿ¶ÿÂÿ½ÿ·ÿ³ÿ«ÿ´ÿ»ÿ³ÿ±ÿµÿ°ÿ·ÿÃÿ¸ÿ²ÿ°ÿÁÿÂÿËÿÂÿ¿ÿËÿÅÿ¹ÿËÿÂÿ»ÿ¯ÿ¸ÿ¸ÿÁÿÆÿ½ÿ·ÿÀÿÉÿÂÿ½ÿÈÿºÿ²ÿÆÿ°ÿ¾ÿÁÿºÿ¼ÿ»ÿ¹ÿ¶ÿ­ÿ¿ÿµÿ»ÿ±ÿÀÿ¼ÿÈÿµÿ¦ÿ·ÿÇÿÇÿÄÿ»ÿ°ÿ±ÿÃÿ´ÿ¿ÿ·ÿÉÿÁÿ¿ÿ·ÿ³ÿ»ÿÁÿºÿ³ÿ¼ÿÅÿÊÿ´ÿ½ÿºÿ­ÿÉÿËÿÃÿºÿ¶ÿ»ÿ¹ÿÄÿ«ÿÄÿÊÿÏÿ¾ÿÁÿÃÿ¾ÿºÿ»ÿµÿµÿÇÿÂÿµÿÀÿµÿÇÿÂÿ¹ÿÇÿ¿ÿÃÿÅÿÂÿ´ÿ©ÿ­ÿ¸ÿÊÿÈÿÂÿ¾ÿ»ÿ¹ÿ¶ÿÁÿÄÿÈÿ¼ÿ·ÿÁÿÈÿÇÿ¿ÿ¾ÿ¹ÿÓÿÃÿ¸ÿ¤ÿ·ÿ»ÿÃÿÂÿ½ÿ¹ÿ·ÿ¸ÿ»ÿÂÿÅÿ¿ÿÈÿÀÿÌÿ¾ÿÅÿ¶ÿµÿ»ÿÃÿ½ÿ·ÿ³ÿ®ÿ¸ÿºÿ½ÿ¶ÿ¶ÿÅÿÂÿ°ÿ®ÿÉÿ»ÿ¹ÿµÿºÿ½ÿ¸ÿ»ÿ´ÿÀÿÁÿ¼ÿ¸ÿºÿ¿ÿ²ÿ·ÿ»ÿµÿÂÿÀÿ½ÿºÿ¯ÿ¸ÿ¿ÿ»ÿ¶ÿ¹ÿÈÿ¸ÿ»ÿÂÿ·ÿµÿµÿ»ÿ¶ÿ­ÿªÿ´ÿ¿ÿ¾ÿÀÿ¹ÿÂÿÃÿµÿ¯ÿ¼ÿ¶ÿºÿ»ÿ±ÿºÿºÿºÿËÿÌÿÃÿÄÿ±ÿµÿ¯ÿÄÿ«ÿ·ÿÅÿ«ÿ±ÿ±ÿÍÿÍÿÉÿÇÿ¾ÿ»ÿ¹ÿ»ÿÇÿºÿ¾ÿºÿ³ÿÇÿ±ÿ·ÿ´ÿÃÿÁÿ¹ÿÆÿ¿ÿ¿ÿÊÿÅÿ´ÿ¯ÿ½ÿ¼ÿÂÿÌÿ½ÿµÿÇÿÕÿ·ÿÅÿ¹ÿ½ÿ¼ÿÁÿ¾ÿ»ÿÁÿ¾ÿ¹ÿÁÿÂÿ¼ÿºÿ¼ÿ¨ÿ¼ÿ©ÿ¹ÿ½ÿ¹ÿ¼ÿ¼ÿ¬ÿªÿ¹ÿÊÿËÿÁÿ´ÿ¬ÿ¼ÿ¶ÿ®ÿ¾ÿÁÿ½ÿ«ÿ°ÿ¬ÿ¬ÿ·ÿ·ÿ¿ÿ¿ÿ¿ÿ³ÿ«ÿµÿºÿ·ÿ¹ÿ²ÿ´ÿ·ÿ¹ÿºÿÿºÿ»ÿÿºÿÌÿ°ÿ°ÿ»ÿÂÿ¹ÿ¼ÿÆÿÇÿÆÿÊÿÆÿµÿ³ÿ¬ÿ´ÿ¹ÿ­ÿÈÿ³ÿ¯ÿ¯ÿµÿ½ÿ¨ÿ¸ÿÄÿÈÿ½ÿ¸ÿ²ÿ­ÿ¯ÿ­ÿ´ÿ°ÿ±ÿ£ÿ¹ÿ¸ÿ½ÿ»ÿ·ÿ»ÿ¿ÿµÿÿ°ÿ¯ÿ¸ÿ¶ÿ­ÿ­ÿ¼ÿ¹ÿ°ÿÁÿÃÿ±ÿ¨ÿ´ÿ¶ÿÁÿ¹ÿ²ÿ¹ÿÄÿ¹ÿ³ÿ»ÿ¨ÿºÿ²ÿ¸ÿ¼ÿ¯ÿ²ÿ¹ÿ¯ÿ¬ÿ¹ÿÀÿ¾ÿ´ÿ¯ÿºÿ³ÿ²ÿ©ÿ¾ÿ´ÿ¶ÿÄÿ¾ÿÀÿ¶ÿ·ÿÀÿ»ÿ»ÿÀÿ·ÿ¹ÿÀÿÀÿ¼ÿ°ÿ°ÿºÿÃÿ»ÿ¸ÿÄÿ¶ÿ»ÿÅÿ¤ÿ±ÿÁÿ±ÿÂÿÅÿºÿ¼ÿµÿ¾ÿ¶ÿªÿ®ÿ¹ÿ¸ÿ¬ÿ¯ÿ¼ÿ·ÿ«ÿ·ÿÌÿ¼ÿ¼ÿ­ÿ²ÿ°ÿ¿ÿ¬ÿµÿ²ÿ³ÿ±ÿ²ÿ±ÿ·ÿ¹ÿ½ÿ¿ÿ´ÿ±ÿ´ÿ´ÿ¶ÿµÿ·ÿ¹ÿ²ÿ½ÿ½ÿºÿ±ÿ·ÿÂÿ©ÿ¹ÿºÿÉÿ·ÿ²ÿ¶ÿ·ÿºÿ¸ÿ·ÿÃÿ¹ÿ³ÿÁÿÁÿµÿµÿ¸ÿ³ÿ°ÿ¼ÿÁÿÁÿ»ÿ¬ÿ±ÿ±ÿ¹ÿºÿ¿ÿ¿ÿÊÿ³ÿ³ÿ»ÿ²ÿ½ÿ¿ÿÂÿºÿµÿ·ÿ³ÿ¼ÿ»ÿ¾ÿÉÿ¸ÿ¹ÿ½ÿ½ÿ»ÿ«ÿ¯ÿÂÿÅÿ½ÿ´ÿºÿÆÿÎÿ¦ÿÄÿÎÿ·ÿ­ÿÉÿÆÿÊÿ»ÿÅÿÈÿÄÿÂÿ¹ÿ³ÿ¸ÿºÿ¾ÿÂÿ¹ÿ¾ÿÊÿÅÿ¼ÿ¾ÿ»ÿºÿÁÿÆÿ«ÿ®ÿ´ÿÎÿºÿ½ÿ´ÿ±ÿ´ÿµÿ¿ÿ³ÿ»ÿ¸ÿºÿÂÿ¾ÿ½ÿºÿµÿ¸ÿÀÿ½ÿ»ÿÄÿ½ÿ¹ÿÄÿ»ÿºÿµÿ»ÿ¸ÿÁÿÊÿ½ÿ°ÿ¼ÿªÿ¢ÿ«ÿ¾ÿ¾ÿÁÿÇÿ¸ÿÆÿÆÿÍÿÂÿºÿ®ÿ¨ÿ¶ÿ¹ÿ³ÿ¿ÿÌÿÄÿ»ÿµÿ¸ÿÊÿÆÿÏÿ´ÿµÿ¶ÿ¹ÿÁÿ½ÿÇÿ¼ÿ¶ÿÂÿ¾ÿ¾ÿÆÿ½ÿ½ÿ¼ÿºÿ³ÿ³ÿ®ÿ·ÿÉÿ¾ÿ±ÿ·ÿ»ÿ¾ÿÍÿÔÿ»ÿ¨ÿ·ÿ»ÿ¶ÿÁÿÈÿµÿ¯ÿ¸ÿ¸ÿ¼ÿ´ÿµÿ²ÿ®ÿ¿ÿËÿÅÿÿªÿºÿËÿËÿ¯ÿ¹ÿÆÿÄÿ»ÿ¼ÿ½ÿ³ÿ·ÿ½ÿ»ÿÂÿ¾ÿ·ÿÀÿÁÿ¸ÿ·ÿÀÿ½ÿ·ÿ¾ÿ·ÿ³ÿ½ÿÍÿÊÿÉÿ»ÿ»ÿ¸ÿ¸ÿÂÿ«ÿ®ÿ¦ÿ½ÿ³ÿµÿÄÿ¾ÿ¯ÿ²ÿ°ÿÄÿ»ÿ¸ÿ¾ÿ¶ÿÁÿ¾ÿ¸ÿ¼ÿ¼ÿ½ÿºÿ®ÿ³ÿ¶ÿ§ÿµÿÆÿºÿ­ÿ´ÿ®ÿÔÿÉÿ¹ÿ¯ÿ±ÿµÿ¸ÿºÿÀÿÞÿ¬ÿÁÿµÿÀÿÆÿÊÿÈÿ·ÿ·ÿ»ÿ«ÿµÿ½ÿ®ÿ¬ÿ°ÿ·ÿµÿ»ÿ±ÿ´ÿ¿ÿ¼ÿ¿ÿ¾ÿÀÿÇÿ½ÿ¹ÿ´ÿ·ÿ¿ÿÇÿ¾ÿ¸ÿ»ÿ¾ÿÅÿ¸ÿÌÿÀÿÀÿ²ÿ¹ÿ¾ÿÇÿ¬ÿÂÿÒÿÀÿÃÿ¸ÿÀÿ´ÿ¯ÿ¯ÿÂÿÒÿÈÿ¿ÿºÿ¼ÿ¿ÿ¿ÿ´ÿºÿ·ÿ¥ÿ°ÿ·ÿ°ÿÁÿÂÿ®ÿ³ÿ¿ÿÈÿÈÿÃÿÅÿÄÿ¹ÿ°ÿ¯ÿ¾ÿ²ÿ»ÿÁÿ¹ÿ¦ÿ¶ÿÊÿ¼ÿËÿ§ÿÎÿ¸ÿÆÿ¿ÿÃÿ¸ÿÅÿ½ÿ»ÿÊÿÈÿÀÿÇÿÀÿ°ÿ®ÿ¯ÿ¯ÿ³ÿ±ÿ´ÿ¼ÿ»ÿ½ÿ·ÿ±ÿ»ÿ»ÿÀÿÖÿÏÿÀÿ»ÿ¼ÿ½ÿÄÿÀÿ¹ÿ¾ÿ·ÿÃÿºÿ»ÿ¯ÿ±ÿºÿÄÿÍÿÁÿ³ÿÐÿÄÿ´ÿÃÿÇÿ·ÿÁÿ½ÿ·ÿ¾ÿ´ÿ¿ÿ±ÿ¸ÿ°ÿÂÿ½ÿºÿ¾ÿ¹ÿ°ÿ·ÿÁÿ½ÿºÿ¼ÿ¶ÿ¨ÿ®ÿÅÿÊÿ¿ÿ½ÿ»ÿÂÿÅÿÁÿÆÿÍÿ·ÿ¼ÿ¸ÿ²ÿ¯ÿ»ÿÃÿÁÿÃÿ°ÿ¼ÿ¸ÿ¸ÿ¸ÿÃÿ¹ÿµÿ·ÿ¿ÿ¼ÿ²ÿ¹ÿ¸ÿ´ÿºÿ½ÿÈÿµÿ«ÿ¸ÿÀÿºÿ·ÿµÿµÿ·ÿ¸ÿ·ÿ±ÿ°ÿ³ÿµÿ»ÿ¿ÿÀÿÃÿ¹ÿ¶ÿÁÿ¸ÿ³ÿ¿ÿ¼ÿ¹ÿÈÿ¾ÿ¿ÿ¹ÿ½ÿÅÿ·ÿÂÿËÿÀÿÈÿ´ÿÁÿ»ÿÃÿ±ÿÃÿ¼ÿ¸ÿ²ÿÃÿÌÿ½ÿ¼ÿ¶ÿÂÿÅÿ±ÿÉÿÀÿÆÿÐÿ¾ÿ³ÿÁÿ¿ÿ²ÿªÿ²ÿµÿ·ÿÄÿÃÿºÿºÿ½ÿ¾ÿÁÿÆÿ³ÿºÿÈÿ¹ÿµÿ¿ÿ¶ÿÃÿ¼ÿÄÿÂÿ¹ÿ¼ÿ¾ÿ¾ÿ¿ÿ¬ÿ½ÿÀÿÊÿÃÿÄÿ¸ÿºÿÁÿµÿ¸ÿÂÿÀÿ¹ÿ¾ÿÈÿ¾ÿ²ÿ±ÿ¾ÿÊÿ¾ÿÉÿÌÿÃÿÁÿÀÿÀÿÄÿÆÿ¾ÿ¹ÿ»ÿºÿ½ÿÄÿÅÿ¿ÿÃÿ¿ÿ¼ÿ°ÿ¹ÿ¶ÿ²ÿ³ÿ³ÿ­ÿºÿµÿªÿªÿ³ÿÀÿÏÿ¹ÿ ÿÁÿÀÿÆÿÍÿ§ÿ¶ÿ¹ÿ²ÿÿ¸ÿÂÿÈÿÃÿ²ÿ´ÿÅÿµÿÀÿÌÿºÿ½ÿÀÿ»ÿÀÿÀÿ¹ÿÁÿÂÿºÿ¸ÿ¿ÿºÿ°ÿ¹ÿµÿ¾ÿ·ÿ¸ÿÇÿ¾ÿ¸ÿÅÿÁÿÑÿ·ÿÂÿÂÿ½ÿ±ÿ±ÿºÿ³ÿ¬ÿ®ÿ­ÿ¶ÿ¼ÿÿ³ÿ±ÿ½ÿÿ¬ÿ¶ÿÂÿ¼ÿ±ÿ½ÿµÿ±ÿ§ÿ¯ÿ°ÿ±ÿºÿÈÿÈÿÌÿÍÿÂÿÁÿ¼ÿ±ÿ´ÿºÿ¸ÿÁÿÇÿ·ÿ»ÿÂÿÂÿÈÿÇÿ¿ÿ±ÿÆÿ¼ÿ¾ÿ¸ÿÆÿªÿ¶ÿ¯ÿ¸ÿ»ÿÇÿ²ÿ­ÿ¤ÿ®ÿ±ÿ¾ÿÑÿ¯ÿÁÿ»ÿÇÿºÿ°ÿ³ÿ¶ÿÃÿ®ÿ±ÿ¶ÿ¾ÿ½ÿ°ÿ¸ÿ¼ÿÊÿÎÿ¹ÿ¯ÿµÿºÿ·ÿÃÿ½ÿ²ÿÀÿÄÿÔÿÒÿ¸ÿºÿ¿ÿ¸ÿ¯ÿ°ÿ±ÿ¾ÿÏÿ¬ÿ³ÿ«ÿÿ¯ÿ¯ÿ³ÿÞÿ ÿ·ÿ½ÿ¼ÿÅÿËÿÂÿÄÿ¹ÿÁÿÈÿ¸ÿºÿÂÿÄÿÃÿ¸ÿµÿµÿ¿ÿÃÿ¼ÿ·ÿ±ÿ¹ÿ½ÿ¾ÿÈÿ¹ÿ¯ÿÉÿ¹ÿ¼ÿÆÿºÿ¼ÿ¿ÿ¾ÿ»ÿÄÿÁÿ¹ÿÃÿÅÿÁÿ³ÿ·ÿÀÿ°ÿ¹ÿ·ÿ¸ÿ¼ÿÅÿ¼ÿ¼ÿÃÿÁÿÈÿÉÿÁÿÁÿÂÿ¼ÿ¶ÿ±ÿ­ÿ¹ÿÇÿÈÿÄÿÀÿ»ÿ¸ÿÄÿÁÿÅÿ¸ÿ´ÿ«ÿÉÿÉÿÃÿÊÿ¾ÿ©ÿªÿ¹ÿ«ÿ¹ÿ»ÿ¼ÿÂÿ°ÿÇÿªÿ¾ÿÆÿÏÿÊÿ¶ÿ¯ÿÀÿ¿ÿ¾ÿÁÿÅÿÆÿÄÿÉÿ»ÿ²ÿÃÿÆÿÂÿ¿ÿ±ÿ¯ÿ´ÿ¿ÿ®ÿ©ÿ ÿ»ÿ¾ÿ¶ÿ¯ÿ¿ÿÇÿ¿ÿºÿ±ÿÁÿÇÿÀÿ¶ÿÇÿÉÿ·ÿ±ÿ»ÿ¾ÿÂÿÃÿÀÿ¹ÿ¸ÿ¯ÿ¯ÿ»ÿ¸ÿ¹ÿ¿ÿÄÿ¼ÿ¶ÿ¼ÿ¹ÿÂÿ½ÿ·ÿ½ÿÃÿ·ÿ»ÿ³ÿ¸ÿ¶ÿªÿ½ÿ¨ÿÇÿ¾ÿ¼ÿ´ÿ¹ÿÁÿ½ÿ±ÿ¨ÿ­ÿ²ÿ¹ÿÉÿÉÿ¯ÿ°ÿÁÿ½ÿ»ÿ¹ÿÃÿÀÿ¹ÿÀÿ·ÿ²ÿ¿ÿÁÿ½ÿÆÿÅÿ½ÿ­ÿÃÿÂÿ·ÿ¬ÿ¯ÿ»ÿ²ÿÇÿ»ÿ¼ÿ¹ÿ»ÿ¯ÿ³ÿ´ÿ ÿ§ÿ±ÿ·ÿ»ÿ·ÿ³ÿµÿµÿ§ÿ¤ÿ³ÿµÿ¯ÿ¬ÿ®ÿ®ÿªÿ³ÿºÿ»ÿÄÿÇÿ¹ÿ¸ÿÃÿ½ÿ·ÿ¸ÿ¶ÿ¾ÿ¼ÿÂÿÀÿ²ÿµÿ·ÿÊÿËÿ¾ÿªÿ´ÿ»ÿºÿ¸ÿµÿµÿ·ÿ¶ÿ·ÿ¼ÿ¹ÿ²ÿ»ÿ¦ÿ­ÿµÿºÿ±ÿ­ÿ³ÿ»ÿ³ÿ»ÿ¹ÿ¹ÿÂÿ»ÿ±ÿ´ÿ½ÿºÿ¶ÿ±ÿ¸ÿ¾ÿ»ÿ±ÿ®ÿ²ÿ¶ÿÂÿÂÿ±ÿ³ÿ±ÿ±ÿ´ÿÀÿÈÿ¼ÿÃÿÇÿÆÿ³ÿ¤ÿºÿÅÿ²ÿ±ÿ­ÿ¾ÿ¾ÿ´ÿ´ÿ·ÿ°ÿ¶ÿÊÿÆÿºÿ·ÿºÿ»ÿ¶ÿÅÿÉÿ´ÿ«ÿÄÿ¼ÿ°ÿ¿ÿ®ÿ°ÿ´ÿÆÿÿ·ÿ¾ÿ´ÿ½ÿ­ÿ²ÿ¶ÿ³ÿµÿ¯ÿ±ÿ¼ÿÄÿÆÿÈÿÆÿµÿ²ÿÀÿ¢ÿ¯ÿÄÿ¹ÿ¬ÿ·ÿ¶ÿ¾ÿ¿ÿºÿ¿ÿ¶ÿ±ÿÁÿËÿÃÿ¹ÿ½ÿ»ÿµÿºÿºÿ·ÿ¶ÿ¸ÿºÿ¼ÿ±ÿªÿ¹ÿÁÿ»ÿ¾ÿ²ÿºÿ´ÿ¶ÿ¸ÿ©ÿ±ÿ¬ÿÀÿ¶ÿ½ÿÁÿ³ÿ«ÿ­ÿ³ÿ®ÿ§ÿ«ÿµÿ¶ÿ«ÿªÿ¼ÿ¶ÿ¾ÿ¸ÿ´ÿ´ÿ´ÿ³ÿ·ÿÃÿ¨ÿ¸ÿ¸ÿ·ÿ³ÿ¸ÿ¿ÿ¾ÿ¿ÿµÿ³ÿÁÿÂÿ¸ÿ²ÿ¸ÿ°ÿ¬ÿ¸ÿ¹ÿ·ÿ¹ÿ»ÿÂÿ¸ÿ·ÿºÿ»ÿµÿ³ÿ±ÿ²ÿµÿ¶ÿ·ÿ´ÿ­ÿ­ÿ°ÿ­ÿ©ÿ§ÿ´ÿ©ÿ·ÿµÿ°ÿÁÿ»ÿ¥ÿ®ÿ»ÿªÿ£ÿ®ÿ¹ÿÇÿÀÿ½ÿ¼ÿ®ÿ³ÿ»ÿ³ÿÀÿ¼ÿ­ÿ¾ÿ¤ÿ­ÿÀÿ ÿ°ÿ²ÿ¬ÿ¹ÿºÿ¼ÿ¶ÿ¶ÿ²ÿ°ÿ¬ÿ°ÿºÿ¸ÿ¸ÿÁÿÄÿ¹ÿ¸ÿ³ÿ²ÿ´ÿÄÿ§ÿ°ÿµÿ­ÿ¤ÿ§ÿ´ÿ®ÿ¤ÿ¤ÿ¯ÿ¨ÿÿ²ÿ°ÿ¢ÿ¯ÿ¿ÿºÿ·ÿÈÿÀÿ¬ÿºÿµÿ³ÿ®ÿ°ÿ®ÿ¬ÿ¹ÿºÿ±ÿµÿ¸ÿµÿ·ÿ¸ÿ±ÿ»ÿ¾ÿ¶ÿ¼ÿ·ÿºÿ¸ÿºÿ¹ÿ­ÿ¹ÿ¾ÿ½ÿÁÿ¼ÿ·ÿ¶ÿ­ÿ°ÿÅÿ¸ÿªÿ¹ÿ·ÿ¯ÿÐÿ²ÿ¹ÿ¿ÿ½ÿµÿ¶ÿÁÿ´ÿ©ÿ´ÿµÿ¯ÿ­ÿ¨ÿ­ÿ·ÿÆÿ¹ÿ´ÿ¶ÿ¾ÿ»ÿÁÿ½ÿ½ÿÀÿ·ÿ«ÿ§ÿ¯ÿ½ÿ»ÿ¶ÿ¸ÿÁÿ´ÿ¯ÿ½ÿ½ÿÿ©ÿ¯ÿ¹ÿ»ÿ²ÿ«ÿ¯ÿ´ÿ´ÿ·ÿ¶ÿ·ÿºÿ¯ÿ°ÿÍÿ°ÿ¡ÿÎÿ¥ÿ«ÿ°ÿ¾ÿºÿ°ÿ³ÿ·ÿ¿ÿÃÿ³ÿ»ÿ¼ÿ¿ÿ±ÿ­ÿ±ÿ¿ÿ¯ÿÆÿÃÿµÿ±ÿµÿ®ÿ¨ÿ±ÿºÿÀÿ³ÿÁÿÍÿÂÿªÿ­ÿÇÿÃÿ´ÿ½ÿÀÿ¾ÿ¾ÿÁÿ¾ÿ¾ÿÅÿ³ÿ®ÿ½ÿ·ÿÅÿ¾ÿÃÿÁÿÂÿ¬ÿ»ÿÆÿÃÿ¹ÿ°ÿ·ÿ»ÿÆÿÂÿ¾ÿ¹ÿÉÿ¾ÿºÿÄÿ¿ÿ®ÿ±ÿ´ÿ¾ÿÁÿµÿ­ÿ­ÿ·ÿ¸ÿ¶ÿµÿ½ÿÆÿÅÿ¼ÿ±ÿ¶ÿ±ÿ¨ÿ¨ÿ²ÿÁÿ¼ÿÂÿÇÿ·ÿÌÿ·ÿºÿ·ÿ²ÿ¥ÿ«ÿ¹ÿ²ÿ¯ÿÁÿÆÿ¹ÿ¯ÿ®ÿ»ÿ¾ÿËÿÅÿ²ÿµÿ³ÿÇÿÇÿ½ÿºÿ«ÿ¯ÿ»ÿªÿ°ÿÀÿÈÿ½ÿÂÿ¿ÿ­ÿ¹ÿ¿ÿ²ÿ³ÿ¸ÿ´ÿÁÿµÿÅÿÃÿ±ÿµÿ½ÿ»ÿÀÿ¿ÿ¹ÿ»ÿÂÿÃÿºÿ²ÿ´ÿ¯ÿÃÿ·ÿÉÿºÿ·ÿ½ÿ¹ÿ¾ÿÁÿºÿ¾ÿ¾ÿ²ÿÆÿ¼ÿ­ÿ´ÿ¸ÿ²ÿ©ÿ¯ÿ¹ÿ»ÿ¹ÿ¿ÿËÿ´ÿ°ÿ¿ÿ¬ÿÀÿÇÿ²ÿµÿ¹ÿ½ÿ¼ÿ»ÿ¼ÿ¯ÿ¹ÿ¼ÿÌÿ¸ÿ¿ÿ¾ÿ¸ÿÉÿÂÿ¯ÿ¶ÿÈÿÎÿËÿ¼ÿËÿ¥ÿ§ÿ®ÿ«ÿ·ÿ¾ÿÅÿÅÿ¸ÿµÿ¹ÿ´ÿ±ÿ²ÿ¶ÿ°ÿ·ÿ­ÿ¸ÿ³ÿ¬ÿ´ÿ±ÿºÿ¾ÿªÿ¥ÿ°ÿ¨ÿ­ÿµÿÈÿ¿ÿ±ÿ¼ÿÁÿ®ÿ®ÿ­ÿ½ÿ²ÿÆÿ¸ÿµÿ·ÿ³ÿ±ÿ¹ÿÈÿÇÿ°ÿÀÿ¹ÿ°ÿ±ÿ¯ÿ±ÿ®ÿ´ÿ¹ÿ³ÿ¸ÿ«ÿ¡ÿ ÿ±ÿ¨ÿ¬ÿÿÿ¬ÿ¯ÿ¬ÿÃÿºÿ³ÿ¸ÿ³ÿ´ÿÀÿÆÿÁÿµÿºÿÈÿ»ÿÃÿÃÿ½ÿÀÿÁÿÁÿ¿ÿ»ÿµÿ»ÿÄÿ¨ÿ¼ÿ¿ÿ©ÿ¦ÿÇÿÂÿµÿ´ÿµÿ­ÿªÿ¶ÿÃÿÁÿ¸ÿ²ÿÉÿÁÿ³ÿ¯ÿ³ÿ»ÿÁÿÆÿÁÿ¦ÿ²ÿµÿ¶ÿ´ÿ®ÿªÿ©ÿ®ÿÆÿ·ÿÏÿÀÿ³ÿ·ÿÀÿºÿ¼ÿÍÿÏÿÁÿ¹ÿÂÿ¢ÿÀÿÌÿ¾ÿ¾ÿ·ÿ¯ÿ¶ÿ¹ÿ¾ÿ¯ÿÃÿ³ÿÀÿ¿ÿÆÿÉÿÀÿÀÿ¹ÿ»ÿÄÿ³ÿ¹ÿ»ÿ¼ÿ¶ÿ»ÿÇÿ¼ÿ§ÿÁÿ¹ÿºÿÈÿÈÿ¿ÿÀÿÁÿ¸ÿÆÿ±ÿÄÿÊÿ²ÿ®ÿ´ÿ¹ÿ»ÿ»ÿ¿ÿÅÿ¶ÿÄÿ¿ÿºÿÉÿÁÿ¹ÿ¿ÿÁÿ¹ÿ¶ÿÉÿÀÿ»ÿºÿ²ÿ³ÿÃÿÅÿ·ÿÈÿ¹ÿÅÿ¨ÿ¯ÿ³ÿ´ÿ³ÿ®ÿ¹ÿ»ÿÊÿ§ÿ¥ÿ¦ÿ­ÿ±ÿ³ÿºÿ®ÿ§ÿ ÿÿ²ÿ­ÿ£ÿ©ÿ±ÿ­ÿ¨ÿ¿ÿ°ÿ¹ÿ¼ÿ»ÿ©ÿÿ¦ÿ²ÿ´ÿÉÿ¢ÿ«ÿ¨ÿªÿ¦ÿ£ÿ´ÿ·ÿ¬ÿ¨ÿ¶ÿ¶ÿ·ÿ­ÿ®ÿ¼ÿ±ÿ±ÿ³ÿÃÿ°ÿ´ÿªÿ¬ÿ»ÿ­ÿ­ÿ¦ÿ¤ÿ®ÿªÿ¨ÿ¥ÿÿÿÿ»ÿ´ÿ±ÿ²ÿµÿÃÿÄÿ°ÿ­ÿ·ÿÈÿËÿÖÿÑÿÄÿºÿµÿ»ÿÈÿ¿ÿÑÿµÿÂÿÃÿ»ÿ·ÿµÿÄÿ¯ÿ¹ÿÉÿ¿ÿ´ÿ·ÿ»ÿ¹ÿÄÿÍÿ²ÿÂÿ¼ÿÆÿÉÿÆÿÃÿ¿ÿ½ÿ³ÿÁÿ¼ÿÂÿºÿ·ÿÁÿÌÿÍÿ¼ÿÀÿÈÿ·ÿ»ÿÊÿÎÿÃÿ³ÿ°ÿ¨ÿÁÿ¸ÿ½ÿÉÿ½ÿ¶ÿ½ÿÀÿÊÿÇÿºÿ¸ÿ±ÿÅÿÂÿ»ÿ¼ÿ½ÿºÿ¬ÿÈÿ¿ÿÁÿÁÿÂÿÀÿºÿ´ÿ°ÿÃÿÄÿ¾ÿÀÿÊÿÉÿºÿ±ÿ²ÿµÿÆÿÅÿªÿ½ÿÍÿ¿ÿµÿ²ÿ·ÿ½ÿ»ÿÑÿÁÿ¼ÿ®ÿÉÿ²ÿ¤ÿ«ÿ±ÿ¸ÿÂÿ½ÿ®ÿÈÿÇÿ²ÿÃÿÊÿ¿ÿ¾ÿÂÿÄÿºÿ»ÿ±ÿ¸ÿ·ÿÀÿ¸ÿ«ÿ³ÿ·ÿ¼ÿÙÿ»ÿ»ÿ¸ÿºÿÃÿÀÿ¾ÿ¾ÿ°ÿ¸ÿ¾ÿÙÿÅÿ´ÿ³ÿºÿ®ÿ¨ÿ®ÿ¨ÿÀÿ°ÿ»ÿºÿ±ÿÄÿÉÿÁÿ¶ÿ¼ÿÏÿÃÿµÿºÿ»ÿ¼ÿÃÿÇÿÄÿºÿ²ÿ¸ÿÇÿÉÿÀÿÊÿ®ÿ¼ÿÈÿÀÿÂÿÄÿ¿ÿÄÿÃÿ¶ÿ¶ÿ¿ÿ¿ÿ¿ÿµÿ¿ÿ¼ÿ¸ÿ½ÿ¼ÿ½ÿÊÿÍÿÆÿ¿ÿÂÿºÿ»ÿ»ÿ¶ÿ¸ÿºÿ¹ÿ¸ÿºÿ¢ÿÂÿÄÿÇÿ¿ÿÄÿÄÿ¶ÿ±ÿ³ÿªÿÒÿÁÿÕÿ´ÿ¬ÿ³ÿÃÿ½ÿ¾ÿÁÿ´ÿ¸ÿÄÿÀÿÆÿÁÿ¹ÿÂÿÄÿÃÿÆÿÊÿËÿÆÿÂÿ½ÿ¼ÿÉÿ¶ÿÁÿÉÿÀÿ¶ÿÃÿÂÿ¯ÿ¶ÿÂÿÃÿÆÿ¶ÿ¯ÿ°ÿËÿ¿ÿÀÿÁÿ¿ÿÄÿÃÿÁÿÄÿ·ÿ½ÿÅÿ¶ÿ¸ÿËÿËÿºÿ±ÿ°ÿ¯ÿ¾ÿÏÿÉÿÄÿºÿ·ÿºÿ½ÿÆÿÂÿÁÿ·ÿ«ÿ³ÿ¶ÿ½ÿÁÿÀÿÄÿ½ÿ»ÿ¸ÿÌÿÆÿ·ÿ»ÿÅÿÀÿ´ÿ¹ÿ»ÿÁÿ¹ÿÁÿÅÿÌÿ¼ÿ¿ÿÄÿ¹ÿ°ÿ¸ÿÃÿºÿ²ÿÆÿ¼ÿÃÿ½ÿ²ÿ²ÿ¶ÿ±ÿ°ÿ±ÿ¯ÿºÿÆÿÀÿ¨ÿ¾ÿÈÿÇÿºÿÉÿÁÿ¾ÿ¼ÿ¶ÿ³ÿµÿ¸ÿ¸ÿÆÿÊÿºÿ·ÿ¸ÿ»ÿÄÿ¶ÿÃÿÂÿ¶ÿ¾ÿÂÿ¸ÿ½ÿÌÿ¿ÿ¸ÿÏÿÃÿ»ÿ±ÿÂÿÀÿºÿ¬ÿ¯ÿ¾ÿ¿ÿÂÿÃÿÉÿÉÿÆÿÄÿ½ÿµÿÂÿ¼ÿÄÿ¹ÿ±ÿ²ÿ¸ÿ¾ÿ¹ÿÄÿÂÿ½ÿ¸ÿÃÿÀÿ½ÿÉÿ½ÿ¿ÿ¹ÿÂÿÆÿ¼ÿºÿºÿºÿ¸ÿÈÿÁÿ¯ÿºÿ±ÿÌÿ´ÿÌÿÃÿ·ÿ³ÿ¶ÿ¹ÿ´ÿÃÿÂÿ¿ÿ·ÿ³ÿ·ÿËÿ¹ÿ²ÿ³ÿ¸ÿÀÿÃÿ½ÿºÿ¼ÿ¹ÿ¹ÿ¾ÿµÿÂÿ¹ÿ£ÿÌÿÀÿÅÿÀÿÀÿÅÿÆÿËÿ¼ÿ«ÿ³ÿÀÿ¾ÿ¸ÿ¶ÿÂÿ»ÿºÿ­ÿÁÿ±ÿ·ÿ´ÿ¹ÿÁÿÅÿ¼ÿ¿ÿÇÿºÿ¹ÿµÿºÿ¸ÿ¿ÿ¾ÿÅÿºÿÃÿÁÿ½ÿÈÿÉÿÂÿ¿ÿ»ÿ¹ÿ¹ÿ²ÿ¸ÿ²ÿÍÿ¾ÿÂÿÁÿ¸ÿ´ÿ´ÿ¼ÿ¸ÿ²ÿ»ÿ¹ÿ°ÿ·ÿ½ÿ¸ÿ®ÿ©ÿ¶ÿ¹ÿÓÿÕÿ¶ÿ®ÿ¿ÿ²ÿ¿ÿ³ÿ°ÿ·ÿ»ÿÂÿÆÿÃÿ¼ÿ·ÿ¾ÿÁÿºÿÂÿ¼ÿ³ÿÃÿ®ÿ¶ÿ±ÿ¾ÿÆÿÌÿÈÿ¯ÿ¦ÿ³ÿ½ÿ·ÿ¸ÿÀÿ±ÿÅÿÄÿ¾ÿÀÿ½ÿ¶ÿ§ÿ°ÿ¸ÿ½ÿ¸ÿÂÿÃÿ¿ÿµÿ°ÿ·ÿ¸ÿµÿ¸ÿ¶ÿ¶ÿ»ÿ°ÿÀÿÀÿÃÿ­ÿ³ÿºÿÄÿ¾ÿ¸ÿ¯ÿ³ÿÀÿÀÿ¾ÿ¾ÿ¾ÿÂÿ½ÿ¹ÿ½ÿ«ÿ®ÿ¶ÿµÿ´ÿ³ÿ¿ÿµÿ»ÿ·ÿ­ÿºÿÁÿÇÿ¾ÿ±ÿ±ÿ´ÿµÿ²ÿ®ÿ¶ÿ´ÿ½ÿ°ÿ¶ÿ°ÿ»ÿ»ÿ´ÿ·ÿ±ÿ¥ÿ¯ÿÀÿ¿ÿµÿ´ÿ»ÿ»ÿ¹ÿ»ÿºÿ»ÿ°ÿ¦ÿ·ÿªÿ¸ÿ«ÿ°ÿ¾ÿ«ÿ±ÿ²ÿÂÿ°ÿ¹ÿ­ÿ´ÿ¸ÿµÿºÿ¾ÿµÿ®ÿ¾ÿÂÿ±ÿ¸ÿ¼ÿÁÿÍÿÅÿÀÿÂÿ·ÿ¡ÿËÿ³ÿ¾ÿ¿ÿÐÿÀÿ¹ÿ¹ÿ½ÿ»ÿ¾ÿÄÿÉÿÌÿµÿ²ÿ»ÿ¿ÿ»ÿ·ÿºÿ¶ÿÅÿ³ÿ´ÿ¹ÿÃÿ³ÿÉÿÂÿ£ÿ¯ÿ¼ÿ»ÿ¶ÿµÿ³ÿ¾ÿÃÿ®ÿ­ÿ¾ÿÉÿ¾ÿ¼ÿÃÿ¹ÿ¾ÿ´ÿ¬ÿ½ÿ®ÿ·ÿ°ÿ¸ÿ¯ÿ´ÿ³ÿ°ÿ¾ÿºÿ³ÿºÿ¼ÿºÿ·ÿ¼ÿÅÿ·ÿ«ÿªÿ±ÿ¼ÿ³ÿÁÿ¯ÿÀÿ¸ÿµÿ³ÿÅÿ³ÿ¼ÿÅÿ·ÿ¹ÿ³ÿ²ÿ¿ÿµÿ¯ÿ·ÿºÿ·ÿµÿºÿÀÿÃÿÁÿ²ÿÀÿºÿ±ÿ­ÿ²ÿ·ÿ°ÿÔÿÄÿºÿ»ÿ°ÿ¹ÿ³ÿµÿ¹ÿÃÿÊÿÂÿºÿ¶ÿ·ÿ»ÿ¹ÿ¸ÿÀÿ¹ÿ¬ÿºÿÉÿÃÿ²ÿ¼ÿ¹ÿÁÿµÿºÿ«ÿ³ÿ¬ÿÇÿ¬ÿ±ÿ°ÿ¬ÿ¿ÿÁÿÁÿÉÿÈÿ»ÿºÿÃÿ¿ÿ´ÿµÿ­ÿ©ÿºÿ¾ÿÅÿÅÿ·ÿÁÿÃÿÂÿ¿ÿÁÿÀÿ¶ÿ¨ÿÆÿÃÿµÿÁÿ´ÿ§ÿ§ÿ«ÿÁÿ­ÿ°ÿ³ÿ²ÿ³ÿ¯ÿ»ÿ½ÿºÿ¼ÿ¹ÿÂÿºÿ¹ÿ·ÿºÿÃÿÁÿ¾ÿÊÿÎÿËÿµÿ½ÿÉÿ³ÿÄÿ¸ÿªÿ°ÿËÿµÿ½ÿ¶ÿ»ÿÇÿÀÿÒÿÎÿºÿ·ÿ¿ÿÃÿ¾ÿ°ÿ°ÿ½ÿºÿ¼ÿ¿ÿ¸ÿÇÿÁÿÏÿÄÿ·ÿ±ÿÁÿ¿ÿºÿÃÿ¹ÿ·ÿºÿ½ÿÎÿ½ÿÊÿÃÿ¿ÿ¸ÿ¹ÿ¸ÿ½ÿÆÿÆÿÄÿ»ÿ±ÿ®ÿµÿÁÿ¾ÿÁÿÅÿ¸ÿÁÿÊÿÃÿÄÿÃÿÆÿ½ÿ¶ÿ°ÿÂÿ¶ÿ®ÿÂÿÂÿÌÿºÿ§ÿ¥ÿ·ÿ¯ÿÃÿ¶ÿ½ÿ¹ÿ¾ÿ½ÿ»ÿ½ÿ¼ÿ»ÿÂÿ²ÿ±ÿ¾ÿ¼ÿ¼ÿ¼ÿ´ÿ¶ÿÆÿÄÿ»ÿ¾ÿ¹ÿ±ÿÈÿÃÿÀÿÊÿºÿ½ÿ¼ÿµÿ³ÿ·ÿ»ÿªÿ®ÿ£ÿ¾ÿ³ÿÎÿ¾ÿ·ÿÅÿ¾ÿ°ÿÆÿÍÿ³ÿ¼ÿÄÿ¿ÿ·ÿ²ÿ¹ÿ¿ÿ¿ÿµÿ´ÿÇÿÊÿÆÿ¹ÿµÿºÿ·ÿ¸ÿÁÿªÿ¼ÿ·ÿ¼ÿ±ÿ¾ÿÃÿÀÿ»ÿ¼ÿÂÿÈÿ»ÿÂÿÎÿ²ÿ°ÿÇÿÁÿÀÿÂÿ¸ÿ·ÿ¶ÿÃÿ¾ÿ¿ÿºÿ¸ÿ¹ÿ¸ÿ¾ÿ´ÿ´ÿÀÿ¹ÿºÿ¯ÿ·ÿ¿ÿ¸ÿ´ÿµÿ·ÿ¹ÿ¾ÿ¦ÿ½ÿ¼ÿ±ÿÀÿÂÿ¿ÿÖÿ­ÿ¹ÿ¹ÿÂÿÇÿ£ÿ¹ÿ©ÿ­ÿ¸ÿ½ÿÀÿµÿ°ÿ¾ÿÈÿÃÿÀÿ¹ÿ¾ÿÊÿÁÿºÿ»ÿ±ÿ·ÿÌÿÀÿªÿ¯ÿ»ÿ¶ÿÅÿÇÿÅÿ¿ÿÅÿÇÿ°ÿ¿ÿ­ÿ¹ÿÇÿËÿÊÿÇÿ¿ÿÇÿ¤ÿ»ÿ­ÿ»ÿ¿ÿÆÿ³ÿÀÿ®ÿÃÿÈÿÏÿÁÿÂÿÀÿÁÿ³ÿ¹ÿ¾ÿ¿ÿÅÿÃÿ¹ÿºÿ»ÿ·ÿºÿÀÿ·ÿ´ÿÀÿ¿ÿÀÿ¹ÿ·ÿ¼ÿÃÿÀÿÀÿÆÿ¾ÿÇÿ¿ÿ°ÿ¹ÿ³ÿ»ÿªÿ¹ÿ±ÿ¾ÿÀÿ¿ÿ¶ÿ¼ÿ»ÿ²ÿÄÿÆÿ¿ÿÁÿ½ÿ¾ÿ±ÿ©ÿ¯ÿÃÿ·ÿÀÿÄÿ¼ÿµÿºÿÀÿ¹ÿ½ÿÃÿÀÿ´ÿ¯ÿºÿ¼ÿ½ÿ¸ÿ·ÿ¸ÿ¹ÿ½ÿÀÿ½ÿ»ÿ¾ÿµÿ¸ÿ·ÿ¸ÿ¼ÿ¾ÿ»ÿµÿ³ÿ¼ÿ«ÿ¼ÿÄÿ¾ÿ¶ÿ¿ÿ³ÿ¶ÿ°ÿ¶ÿ¸ÿ¬ÿ¯ÿºÿÊÿ¼ÿµÿ¾ÿ¾ÿ¼ÿ»ÿ´ÿ°ÿ¶ÿÃÿ¼ÿ®ÿ²ÿµÿµÿ¼ÿÀÿ¿ÿ¾ÿ¾ÿÀÿ¾ÿ¶ÿ®ÿ¾ÿ·ÿºÿ¿ÿÂÿÃÿ¾ÿÅÿÈÿÍÿËÿÇÿµÿËÿºÿ¸ÿËÿ½ÿ®ÿ¸ÿ¼ÿ¿ÿ¿ÿ¼ÿ½ÿÁÿ²ÿÀÿÄÿ¹ÿµÿÁÿÂÿÀÿ»ÿÁÿ¾ÿ¾ÿ½ÿ»ÿÃÿ¹ÿ¸ÿ»ÿ¸ÿ¶ÿ³ÿ·ÿ»ÿÁÿÀÿÁÿ¾ÿ·ÿ¼ÿºÿ¸ÿÃÿ¹ÿ¹ÿ®ÿ¼ÿ¼ÿÃÿÃÿ¼ÿ¾ÿºÿ°ÿÂÿ¹ÿ±ÿ¼ÿµÿÄÿÂÿ½ÿ¹ÿ¢ÿ®ÿ¾ÿËÿ¾ÿÃÿÈÿ¹ÿ´ÿÁÿÊÿ·ÿ¹ÿºÿ¾ÿ¿ÿ¹ÿ¿ÿ¼ÿ¯ÿ¼ÿÄÿ¿ÿ¿ÿ¸ÿ¼ÿÀÿÀÿÆÿ»ÿµÿ½ÿÂÿ·ÿ³ÿ¬ÿ¸ÿ½ÿ°ÿ¼ÿºÿ¯ÿ³ÿÀÿÍÿÃÿ¤ÿ¶ÿÊÿÃÿÌÿ­ÿ±ÿ¶ÿ®ÿ£ÿ½ÿ¾ÿÆÿËÿ²ÿ²ÿÂÿ¾ÿ¾ÿ¾ÿ³ÿ¶ÿ¼ÿ¶ÿ»ÿÄÿÇÿ¼ÿ·ÿÂÿÂÿ·ÿ®ÿ¯ÿºÿ»ÿ¹ÿ²ÿ°ÿ¼ÿ¿ÿ²ÿ¿ÿÀÿÂÿ«ÿ¹ÿÁÿºÿ¥ÿ¸ÿ¬ÿ·ÿÿ©ÿ°ÿµÿ¿ÿ±ÿÁÿ¶ÿÅÿ·ÿ°ÿ´ÿÁÿ°ÿ«ÿ®ÿ®ÿ²ÿªÿ·ÿ¾ÿ´ÿ·ÿÉÿÍÿÇÿÂÿÁÿÉÿÀÿ®ÿ·ÿºÿ±ÿ½ÿÃÿ´ÿµÿ¹ÿ»ÿÄÿÄÿ¼ÿ´ÿÂÿÁÿÅÿ¶ÿÃÿ¬ÿ¼ÿÀÿÆÿÊÿÂÿ¸ÿ¼ÿ¿ÿ¥ÿ®ÿ«ÿÂÿ²ÿºÿµÿ¶ÿ¸ÿ·ÿ»ÿ¸ÿ¿ÿÍÿ½ÿÀÿ½ÿ³ÿºÿ¯ÿºÿÅÿ¾ÿ¼ÿ¼ÿ¼ÿ·ÿÀÿÊÿÀÿÀÿ¾ÿÂÿ×ÿ¿ÿ¯ÿ½ÿÍÿÀÿÀÿ®ÿ¾ÿÁÿ»ÿÌÿÅÿºÿÁÿ³ÿ¨ÿºÿÇÿÎÿ²ÿ¯ÿÃÿÀÿ¬ÿ¥ÿµÿ¬ÿµÿ¼ÿ¹ÿºÿ´ÿ¶ÿºÿ¸ÿ¾ÿ¹ÿ®ÿ»ÿÂÿÁÿÊÿÃÿºÿÀÿÆÿÏÿÁÿÆÿ»ÿÆÿËÿÅÿ®ÿ·ÿÁÿ¾ÿºÿÃÿ°ÿºÿ¸ÿ¿ÿ²ÿ±ÿÊÿºÿÃÿÂÿÅÿ·ÿ¸ÿ¸ÿ¸ÿÀÿ½ÿÒÿÍÿ¸ÿ¸ÿºÿµÿ¾ÿ»ÿµÿ¼ÿ»ÿ·ÿ·ÿ»ÿºÿÀÿÓÿÍÿÈÿ½ÿ³ÿ¹ÿËÿ»ÿÌÿÐÿËÿ±ÿ¼ÿºÿ±ÿ¸ÿÈÿ¯ÿÈÿÕÿÃÿ¼ÿÎÿ½ÿºÿ®ÿ¾ÿ·ÿ¿ÿ³ÿÅÿ·ÿ¯ÿ¶ÿ¾ÿºÿ«ÿ§ÿ·ÿ¸ÿ²ÿ²ÿ°ÿ¸ÿ®ÿ¸ÿ¹ÿ¿ÿ¾ÿªÿ²ÿ°ÿ³ÿ°ÿµÿÁÿ¹ÿ¿ÿ®ÿÀÿµÿ¸ÿ¾ÿÄÿªÿ°ÿµÿÄÿÃÿÏÿÆÿ½ÿ¯ÿ¬ÿµÿ¶ÿ¶ÿ¸ÿµÿºÿ¹ÿµÿºÿ¼ÿ´ÿ¨ÿ½ÿÃÿÄÿ¯ÿÀÿºÿ¼ÿ±ÿ·ÿ·ÿ¶ÿÅÿÅÿ±ÿ·ÿ¾ÿÆÿÀÿ¨ÿ»ÿµÿ¹ÿ¾ÿÃÿËÿ³ÿ´ÿÀÿ´ÿ·ÿÆÿÍÿÊÿ¾ÿºÿ¹ÿ·ÿ¶ÿ«ÿ±ÿ½ÿÃÿ¸ÿ­ÿ¶ÿ¸ÿ¶ÿ¹ÿªÿ¸ÿ¹ÿ½ÿ»ÿ¼ÿ¸ÿ¸ÿ²ÿµÿ´ÿªÿ¡ÿ·ÿÀÿ¾ÿÁÿÀÿµÿ³ÿ¦ÿ©ÿ¶ÿ²ÿ®ÿ®ÿ±ÿµÿ¶ÿ²ÿÂÿ»ÿÊÿÊÿ³ÿ¯ÿËÿ»ÿÁÿ¾ÿ·ÿ±ÿ´ÿ¾ÿ¹ÿ´ÿ¶ÿ±ÿµÿ´ÿÀÿÃÿ»ÿ¿ÿºÿ´ÿ²ÿ»ÿ»ÿ¦ÿ°ÿÉÿÂÿ¼ÿ¦ÿÿ°ÿ¾ÿ°ÿ¯ÿ®ÿ´ÿÉÿ±ÿÀÿ¾ÿ¯ÿÍÿ¾ÿ¿ÿ¸ÿÆÿÃÿ¹ÿ¯ÿ¶ÿÀÿ¸ÿ­ÿ¯ÿ¹ÿ¸ÿ¸ÿÂÿ½ÿ±ÿµÿ¼ÿÀÿÇÿµÿ³ÿ³ÿÀÿ¿ÿ¾ÿ¯ÿ·ÿ»ÿ¸ÿ¨ÿÿªÿ²ÿ¹ÿ¾ÿ½ÿ¸ÿ¸ÿÁÿ·ÿ³ÿ±ÿ²ÿ½ÿ½ÿÄÿÆÿµÿµÿÄÿÄÿ¹ÿ¸ÿ®ÿ¤ÿ¼ÿ¾ÿ¬ÿ¸ÿ³ÿ²ÿµÿ¹ÿ´ÿµÿ³ÿ¼ÿ¹ÿ½ÿ·ÿ±ÿ¶ÿ¾ÿÇÿÈÿÉÿÄÿÃÿ¹ÿ¯ÿ§ÿÆÿÊÿ±ÿµÿÁÿ¸ÿ³ÿ»ÿ«ÿ¶ÿ½ÿ¹ÿ¾ÿÂÿ¸ÿ¶ÿ¯ÿ³ÿºÿ»ÿºÿ·ÿºÿ»ÿ±ÿ°ÿ¾ÿÁÿ¾ÿ¿ÿ¯ÿ®ÿ¿ÿ³ÿªÿ¸ÿµÿ¶ÿ®ÿÅÿ¾ÿ¯ÿµÿ³ÿÿ¥ÿ¹ÿÂÿËÿÀÿ¶ÿºÿÃÿ´ÿÃÿ»ÿºÿ¿ÿÃÿ±ÿ¼ÿÀÿ²ÿÀÿºÿÀÿºÿ¹ÿÀÿ½ÿ¸ÿ¯ÿ»ÿÇÿ»ÿ²ÿ¬ÿ­ÿ«ÿ´ÿ½ÿºÿ³ÿ¯ÿÁÿµÿÁÿµÿ·ÿ·ÿ±ÿ²ÿ¸ÿ¶ÿ±ÿ¨ÿ·ÿºÿ·ÿºÿ¬ÿ¤ÿ¡ÿ°ÿÀÿ©ÿ²ÿ¬ÿ¤ÿ²ÿ·ÿ¯ÿ³ÿÀÿ¯ÿ³ÿ´ÿÂÿÆÿÃÿÂÿÀÿ»ÿ»ÿÃÿ½ÿ°ÿÄÿÄÿ´ÿ¥ÿ±ÿ¤ÿ«ÿ ÿÄÿ¬ÿ®ÿ¼ÿºÿµÿÀÿ¸ÿ¯ÿµÿ¸ÿ´ÿ¸ÿÁÿÅÿÅÿ·ÿ°ÿ®ÿ¶ÿ±ÿ¸ÿ´ÿ¾ÿ¸ÿ§ÿµÿ¸ÿÀÿºÿ¶ÿ°ÿ±ÿ²ÿ²ÿ´ÿ©ÿ¨ÿªÿÈÿ»ÿÁÿ¬ÿÂÿ¬ÿ¾ÿ³ÿÁÿ¸ÿ½ÿ¶ÿ²ÿ¹ÿ¶ÿ´ÿ¸ÿºÿ¾ÿ¿ÿ·ÿ³ÿ¹ÿ¬ÿ«ÿ±ÿºÿ³ÿ§ÿÿ¿ÿ»ÿÁÿÄÿ¾ÿ¹ÿ½ÿºÿ±ÿ°ÿªÿ°ÿ»ÿºÿÂÿ°ÿ³ÿÁÿ¾ÿ´ÿµÿ´ÿ¹ÿ½ÿÃÿ¼ÿ¶ÿ¶ÿ­ÿ«ÿµÿ®ÿ·ÿ»ÿ³ÿÄÿÀÿ¾ÿÈÿ½ÿ¸ÿ´ÿ¶ÿ·ÿ¾ÿ¸ÿ«ÿ²ÿ»ÿ¹ÿ¾ÿ¸ÿÁÿ«ÿ¯ÿÆÿ²ÿ¨ÿ©ÿ´ÿºÿ½ÿ²ÿ°ÿ¯ÿ®ÿ³ÿ¼ÿ¿ÿ¨ÿ·ÿ°ÿ¦ÿ²ÿ¨ÿªÿ³ÿ·ÿ½ÿ¹ÿ±ÿ¯ÿ³ÿ±ÿ°ÿµÿ·ÿ¹ÿ¸ÿ¤ÿµÿ¯ÿ¾ÿ¬ÿ½ÿ°ÿ°ÿ¿ÿÁÿ½ÿ¼ÿ³ÿ«ÿ¬ÿ±ÿ¾ÿÊÿÀÿ¤ÿ´ÿÃÿÃÿÌÿÇÿÌÿÄÿ¶ÿ¹ÿÀÿ¿ÿ¸ÿ·ÿ¿ÿ´ÿÀÿÀÿ»ÿÀÿ´ÿºÿ·ÿ³ÿ°ÿÂÿÅÿ¿ÿ¼ÿ¾ÿÍÿÛÿÇÿ¼ÿÀÿÆÿÂÿµÿ³ÿ·ÿ¶ÿ¸ÿµÿ¹ÿ¹ÿ¿ÿ¿ÿ®ÿ²ÿ·ÿ¹ÿ³ÿ»ÿ¼ÿÇÿÅÿËÿ»ÿ¹ÿ³ÿ®ÿ»ÿÎÿÍÿÅÿÈÿ¼ÿ¬ÿ®ÿÀÿ½ÿÁÿ¼ÿ©ÿ»ÿ¾ÿ¦ÿ¨ÿÁÿÃÿ´ÿ«ÿ¾ÿÄÿ»ÿ»ÿ¹ÿÁÿµÿ½ÿ¹ÿ´ÿ½ÿÄÿÈÿÉÿ»ÿ¨ÿÀÿÀÿ½ÿÂÿÐÿ¾ÿ±ÿ½ÿÂÿ¿ÿ·ÿ®ÿ¶ÿºÿµÿ­ÿ¹ÿ©ÿ³ÿ¶ÿ²ÿ¹ÿ¹ÿ¯ÿ·ÿ¿ÿ¼ÿÂÿ°ÿ½ÿ¸ÿ¸ÿ·ÿÀÿºÿÀÿºÿ½ÿ½ÿ³ÿ³ÿ·ÿ¯ÿ³ÿÂÿÀÿ­ÿ»ÿ»ÿ·ÿ®ÿ¶ÿ»ÿ²ÿ®ÿ¸ÿ½ÿ±ÿÁÿ½ÿ¹ÿÅÿ·ÿºÿµÿ¹ÿºÿ¹ÿ¸ÿ±ÿ®ÿ³ÿ´ÿÍÿ¹ÿ¹ÿ¾ÿ»ÿ½ÿÀÿºÿµÿ¸ÿºÿ¹ÿ·ÿ½ÿ»ÿ¢ÿÄÿ¬ÿ¹ÿ¶ÿ½ÿ¿ÿ¸ÿ¾ÿ¸ÿ´ÿªÿ·ÿ»ÿ®ÿ³ÿ´ÿ³ÿ½ÿ¹ÿ«ÿ²ÿ²ÿ¨ÿ¼ÿÃÿÿ¼ÿ´ÿµÿÂÿÀÿ»ÿ½ÿ¿ÿ»ÿ¸ÿ¹ÿ»ÿ¸ÿ¹ÿ±ÿµÿ³ÿ¬ÿÿÿ»ÿ·ÿ­ÿ´ÿ³ÿ´ÿ®ÿ²ÿ³ÿµÿ´ÿ´ÿ¶ÿ³ÿ­ÿ£ÿªÿ°ÿ¡ÿÿÿ®ÿ¹ÿ¿ÿÆÿ°ÿ¹ÿ±ÿ¾ÿ²ÿ¿ÿ½ÿ¿ÿºÿ©ÿ´ÿÇÿ¿ÿÃÿËÿ»ÿ¿ÿÉÿËÿ¹ÿ·ÿ¸ÿ»ÿ´ÿ¢ÿ°ÿ¤ÿÎÿÃÿÁÿ½ÿ³ÿµÿ´ÿ­ÿ±ÿÃÿ½ÿ¸ÿÁÿ¯ÿÄÿ²ÿ¦ÿªÿ´ÿÁÿÍÿÍÿÉÿ¾ÿ¸ÿÁÿµÿ¬ÿ§ÿªÿ°ÿµÿ½ÿÃÿ»ÿ½ÿ¶ÿ·ÿÀÿ·ÿ·ÿÅÿÆÿ¹ÿÃÿ»ÿ²ÿÁÿÆÿÏÿ·ÿ¨ÿ¨ÿ®ÿ¸ÿ°ÿ®ÿ¹ÿ±ÿÂÿ¼ÿ½ÿÀÿÂÿÁÿ¸ÿÄÿÃÿ´ÿÀÿÈÿÆÿÁÿÅÿÆÿºÿºÿºÿÅÿ¾ÿ¾ÿÃÿ¹ÿºÿ¾ÿ»ÿ¼ÿ»ÿµÿ­ÿ¶ÿ´ÿ¿ÿ¾ÿµÿ³ÿ¼ÿÎÿ³ÿ½ÿ·ÿ¿ÿÃÿÈÿÃÿ¼ÿÁÿ½ÿÃÿÄÿÂÿ¨ÿ¯ÿ±ÿ³ÿ»ÿ¿ÿÃÿÌÿÿÄÿ·ÿµÿ¹ÿ»ÿµÿ³ÿ¿ÿÀÿÄÿ®ÿ­ÿ·ÿ¸ÿ¬ÿ¬ÿ³ÿ¥ÿ§ÿ£ÿ ÿ´ÿ¸ÿ»ÿ¹ÿ²ÿ­ÿ³ÿÆÿ­ÿµÿµÿ³ÿ¤ÿÿ¡ÿªÿ³ÿ³ÿ´ÿ¿ÿ·ÿ±ÿ¥ÿ¤ÿºÿ½ÿ¤ÿ°ÿºÿ¼ÿ¶ÿ¦ÿ£ÿ¯ÿ¶ÿ¸ÿ«ÿ¼ÿ©ÿ¦ÿ¤ÿ«ÿ³ÿ±ÿ¯ÿ¼ÿ¨ÿ·ÿ®ÿªÿªÿ£ÿÿ¥ÿ¸ÿÁÿ¼ÿ¾ÿ¹ÿ½ÿÃÿ»ÿÂÿ³ÿ·ÿÊÿ¿ÿ¹ÿ¼ÿ¿ÿÂÿËÿÐÿÅÿÊÿ»ÿ¼ÿÁÿÇÿÎÿÉÿÒÿ¿ÿ¿ÿ¶ÿ²ÿ¸ÿ°ÿ¦ÿ·ÿÌÿÉÿ¼ÿºÿ¹ÿ¸ÿ¿ÿÅÿÁÿ»ÿÀÿ¬ÿ¸ÿ¾ÿ½ÿ¸ÿ¹ÿ¼ÿ¼ÿÁÿÅÿµÿ¼ÿ¸ÿÆÿÁÿ¹ÿ¹ÿ¸ÿ¸ÿ²ÿÅÿ¹ÿ¿ÿÈÿÊÿ½ÿ¬ÿ·ÿÓÿ¹ÿÝÿÍÿ¸ÿÁÿ°ÿ«ÿ¼ÿ¼ÿµÿ¾ÿ¾ÿÂÿ¿ÿÀÿ¾ÿºÿ¹ÿºÿ¸ÿÃÿÈÿ·ÿ­ÿ¶ÿ·ÿ²ÿ²ÿ½ÿÇÿ¿ÿÇÿÀÿÆÿÐÿÆÿ¶ÿ®ÿµÿÆÿÃÿËÿ´ÿ®ÿ¥ÿ®ÿ³ÿ¿ÿÀÿµÿ½ÿÈÿ¼ÿËÿÄÿ¿ÿ¯ÿ¶ÿÀÿ´ÿ¯ÿ½ÿ¿ÿ¶ÿ·ÿ®ÿ·ÿ­ÿ¬ÿ»ÿÈÿÆÿºÿ¶ÿ®ÿËÿÁÿÈÿÆÿºÿ¹ÿÅÿÇÿ°ÿ½ÿÁÿÒÿÄÿ¯ÿ¹ÿºÿ³ÿ·ÿÀÿÂÿÉÿºÿ»ÿÊÿ½ÿÁÿÂÿÂÿ¾ÿ¾ÿÍÿÃÿ°ÿ¼ÿ¸ÿ±ÿ´ÿÂÿ¾ÿ°ÿ³ÿÃÿ¾ÿ±ÿÆÿµÿÃÿ»ÿ¾ÿÁÿ¼ÿÁÿÉÿÆÿÅÿ®ÿ»ÿÓÿÅÿ¼ÿ¾ÿÃÿÅÿ¿ÿ·ÿ°ÿ°ÿÃÿ¿ÿ»ÿ´ÿ£ÿ´ÿ´ÿ·ÿ·ÿ´ÿ·ÿ­ÿ¶ÿ½ÿ³ÿ´ÿÂÿÃÿ¹ÿ»ÿÅÿÂÿ³ÿªÿ°ÿÆÿÆÿµÿ©ÿ¸ÿ¼ÿÀÿÂÿ¿ÿ»ÿ·ÿ½ÿ½ÿ¾ÿÁÿ»ÿ¶ÿ½ÿÀÿ²ÿ½ÿÓÿÊÿÂÿºÿÃÿÀÿ¾ÿ¹ÿÇÿÈÿÇÿµÿ«ÿ¹ÿÊÿÇÿ¹ÿÇÿÁÿ©ÿ©ÿªÿÅÿÀÿÂÿÉÿÁÿ»ÿ½ÿ¼ÿ¸ÿÎÿÂÿ½ÿµÿ­ÿ´ÿ»ÿ¹ÿ¸ÿ¹ÿµÿ²ÿ¹ÿ´ÿ¸ÿ¶ÿ¸ÿ¸ÿ½ÿÈÿÁÿ¶ÿ±ÿ¯ÿºÿ½ÿÆÿÅÿÃÿÉÿÀÿ¸ÿ½ÿÀÿ¾ÿ¼ÿÄÿÊÿÃÿ¾ÿµÿ³ÿ¿ÿ·ÿ¸ÿÌÿÀÿ¼ÿ»ÿ¾ÿºÿ°ÿ´ÿºÿ®ÿ³ÿÇÿ½ÿÉÿÂÿ¹ÿ´ÿ¸ÿ´ÿ¯ÿ·ÿ¿ÿºÿ»ÿµÿ²ÿ½ÿÀÿºÿ±ÿ¿ÿ´ÿ²ÿ¸ÿµÿµÿ¼ÿ·ÿ¾ÿÐÿµÿÆÿµÿ¦ÿ¶ÿÇÿÅÿÅÿ¿ÿ·ÿ¼ÿÄÿ¾ÿºÿÉÿµÿÄÿÇÿÁÿ±ÿ±ÿ¾ÿ¹ÿ¯ÿ§ÿ­ÿ¾ÿ½ÿ»ÿµÿÀÿÂÿ©ÿÈÿÈÿÊÿ¿ÿ§ÿ¸ÿºÿ±ÿ¯ÿ®ÿ·ÿ·ÿµÿÄÿÉÿ«ÿ¶ÿµÿ¼ÿÃÿ½ÿ¹ÿ¶ÿ¿ÿÂÿ¼ÿÃÿ¿ÿ½ÿÏÿºÿ¸ÿ³ÿÁÿ¸ÿ¹ÿÆÿÊÿÇÿÅÿ¼ÿ·ÿºÿ»ÿÐÿÆÿ»ÿ±ÿ¯ÿ¾ÿÍÿ²ÿ¯ÿ³ÿ¿ÿ¼ÿºÿÁÿ¼ÿ´ÿ¸ÿ³ÿ¹ÿËÿÉÿ°ÿÌÿÁÿÈÿÅÿ»ÿÈÿÒÿÌÿÆÿ½ÿ´ÿ·ÿºÿ¹ÿ°ÿ¶ÿÆÿ·ÿÂÿ²ÿÀÿ½ÿµÿ²ÿ¿ÿ¾ÿ·ÿºÿÅÿÍÿÉÿ¿ÿ¿ÿÃÿÅÿ¼ÿÆÿ¾ÿ¤ÿÃÿÇÿÅÿÁÿ»ÿºÿºÿ½ÿ½ÿ¸ÿ»ÿ·ÿ²ÿÉÿ»ÿ´ÿ¸ÿ·ÿÄÿ¿ÿ®ÿ¯ÿ¼ÿ¶ÿµÿµÿ¸ÿÀÿ³ÿ®ÿÇÿÃÿºÿ»ÿÔÿ»ÿ³ÿ·ÿªÿ¼ÿ·ÿ«ÿ«ÿ²ÿ¼ÿÄÿ¿ÿ¼ÿ¾ÿ´ÿ¿ÿÈÿ¿ÿ³ÿ³ÿËÿ³ÿ¹ÿµÿ©ÿ½ÿÄÿ·ÿ´ÿ»ÿ¼ÿ°ÿ­ÿ¹ÿµÿ¹ÿÂÿÄÿ¯ÿºÿÀÿ´ÿ ÿ¶ÿ¶ÿ¸ÿ³ÿ»ÿ¿ÿ¾ÿºÿ¶ÿ´ÿ²ÿµÿ·ÿ¶ÿ·ÿ¼ÿÀÿ©ÿÃÿ¯ÿ³ÿ½ÿ¿ÿ³ÿ¾ÿ½ÿµÿÂÿÃÿ²ÿ°ÿÀÿÆÿ¹ÿ«ÿ³ÿ½ÿ²ÿ¶ÿ¹ÿ²ÿ¶ÿµÿ¶ÿºÿ¼ÿµÿ³ÿµÿ³ÿ°ÿ¹ÿ¿ÿ½ÿ¸ÿ´ÿµÿ­ÿ´ÿ«ÿÀÿ¯ÿ°ÿÂÿ°ÿºÿ¤ÿÂÿ±ÿ¯ÿ®ÿ²ÿ¹ÿÃÿÀÿ´ÿµÿºÿ¹ÿ¶ÿ´ÿ·ÿ¶ÿ²ÿ´ÿ´ÿµÿÃÿ¾ÿ²ÿÀÿ¯ÿÂÿ½ÿ»ÿ¸ÿºÿ¾ÿ¯ÿ«ÿµÿ¶ÿ³ÿºÿ¾ÿ­ÿ²ÿ¬ÿ¯ÿ¹ÿ¶ÿ¶ÿÆÿÊÿ»ÿÊÿ³ÿºÿÆÿÇÿ¾ÿ±ÿ³ÿ»ÿºÿ¸ÿ¼ÿÄÿÆÿºÿ¸ÿ½ÿ®ÿ·ÿÁÿ½ÿ¹ÿÁÿ¹ÿµÿ½ÿÅÿ¿ÿÈÿ»ÿ¸ÿÂÿÎÿ½ÿ¸ÿ³ÿ¯ÿ¯ÿ©ÿ¶ÿÅÿ½ÿ»ÿÉÿÀÿÅÿ¬ÿ·ÿºÿ¾ÿÃÿ¹ÿ¸ÿ²ÿÄÿ¿ÿ½ÿºÿºÿ½ÿ½ÿµÿ»ÿÀÿ»ÿ¹ÿÀÿÈÿºÿ°ÿ®ÿ¹ÿ¸ÿÅÿºÿÆÿÇÿÏÿØÿ¶ÿÁÿ¼ÿ»ÿµÿ¹ÿ¨ÿ­ÿµÿ±ÿ®ÿ¼ÿºÿ²ÿ¹ÿÄÿÆÿ¶ÿ³ÿºÿ¶ÿ·ÿ¶ÿ¼ÿÁÿ¼ÿºÿ¯ÿÆÿ¾ÿÂÿ¸ÿ»ÿ¸ÿ·ÿ¿ÿ¹ÿ»ÿÉÿÊÿ»ÿ¬ÿ²ÿÁÿ¹ÿºÿÎÿ»ÿ²ÿÂÿÁÿÂÿÆÿ±ÿ¸ÿ½ÿÉÿ·ÿ¯ÿÁÿ¾ÿ¹ÿ²ÿ²ÿ½ÿ¯ÿÄÿ¼ÿËÿ¿ÿ¯ÿ±ÿµÿ¼ÿ¾ÿ¹ÿ»ÿ¶ÿ¯ÿ¹ÿ¹ÿ½ÿµÿ¯ÿÃÿÀÿ»ÿ¸ÿ²ÿ¼ÿ¸ÿ¶ÿÃÿ´ÿ¶ÿÃÿ²ÿ©ÿ´ÿÀÿÇÿºÿ»ÿÃÿ³ÿ­ÿ»ÿ¸ÿ²ÿ¯ÿ§ÿ¶ÿÁÿ³ÿ¬ÿ®ÿ³ÿÆÿ¸ÿ¸ÿ½ÿÁÿÅÿÄÿ¾ÿ·ÿ³ÿ«ÿ®ÿ¾ÿ¿ÿ¿ÿ¯ÿ°ÿÁÿ¼ÿ¿ÿ¹ÿ¾ÿÁÿ¯ÿ´ÿÂÿ¼ÿ²ÿ«ÿ«ÿ±ÿµÿ¶ÿ½ÿ¹ÿ»ÿÀÿºÿ¾ÿºÿ³ÿ¹ÿ½ÿÄÿÀÿ´ÿ¸ÿµÿ¯ÿ¸ÿ²ÿÃÿ»ÿ¼ÿ¾ÿÇÿÀÿÎÿÇÿÆÿ»ÿ¯ÿ³ÿ½ÿÅÿ¾ÿºÿÀÿ¹ÿ³ÿ·ÿ¿ÿÄÿÀÿ¯ÿ¿ÿ¿ÿ³ÿÂÿÉÿ½ÿºÿÁÿ¯ÿÍÿÃÿ²ÿ®ÿ¾ÿ¶ÿ³ÿ¾ÿ¿ÿ®ÿ¼ÿÁÿ³ÿ»ÿÄÿÂÿ¼ÿ´ÿ²ÿ½ÿ¾ÿ²ÿ°ÿ¶ÿ¼ÿÄÿÀÿ¹ÿ­ÿ°ÿ¼ÿ¼ÿ´ÿµÿ¾ÿÆÿ´ÿ½ÿ°ÿ¥ÿ²ÿ³ÿ¼ÿ»ÿ¢ÿ¬ÿµÿÅÿ²ÿ²ÿÁÿ´ÿ­ÿ¯ÿ¾ÿÄÿÁÿÁÿÅÿÁÿÃÿÅÿÆÿÉÿ½ÿ¾ÿÀÿ´ÿ¿ÿ¸ÿ±ÿµÿ¹ÿ¼ÿ½ÿ¹ÿµÿ²ÿ½ÿÇÿ¾ÿ®ÿÀÿ¼ÿ­ÿ½ÿÇÿËÿÊÿÒÿ²ÿ¹ÿÈÿÂÿ¿ÿ½ÿÀÿÅÿÂÿÃÿÀÿ»ÿÂÿ»ÿ±ÿ¶ÿ¹ÿ®ÿ²ÿÀÿ¶ÿ¹ÿ»ÿ·ÿ³ÿ±ÿ±ÿ¸ÿµÿ·ÿ´ÿ¯ÿ´ÿ¦ÿ¹ÿÆÿºÿÄÿÓÿ¸ÿ¹ÿ°ÿÀÿËÿ¥ÿ»ÿ³ÿ ÿ¬ÿ¹ÿ´ÿµÿ³ÿºÿ»ÿ´ÿÀÿÀÿ¿ÿÁÿ»ÿ¼ÿÅÿÅÿÄÿÇÿ¶ÿµÿÅÿ¯ÿ´ÿËÿÅÿÅÿ±ÿ­ÿ´ÿ·ÿ¸ÿ¼ÿÂÿ¾ÿ´ÿ¯ÿÇÿÉÿ¦ÿ¿ÿ±ÿÃÿ¿ÿÕÿ¥ÿ²ÿ¸ÿµÿ¾ÿÆÿÁÿ¿ÿÂÿÉÿ·ÿ½ÿ»ÿºÿ¾ÿ¹ÿºÿÁÿ½ÿ¾ÿÁÿÁÿÁÿÁÿÀÿ¹ÿ¹ÿ¸ÿ¼ÿ¹ÿ½ÿÃÿÀÿ¼ÿ¼ÿÂÿºÿ¬ÿ´ÿ½ÿ½ÿÅÿ±ÿ±ÿµÿ»ÿµÿ¹ÿµÿ¿ÿ¸ÿ¹ÿÅÿÅÿ¾ÿ½ÿÀÿ»ÿ¼ÿµÿ¿ÿºÿ®ÿ½ÿÁÿ¸ÿ±ÿ´ÿºÿ¼ÿÂÿºÿ¸ÿ¾ÿ¶ÿ¸ÿ»ÿ¿ÿ¾ÿ¹ÿªÿ¬ÿ¾ÿºÿ»ÿÁÿ¾ÿÂÿ·ÿÁÿµÿ»ÿ¾ÿ¸ÿ¹ÿÀÿ¸ÿ±ÿ¸ÿÅÿ¾ÿ¹ÿËÿ®ÿ·ÿºÿ»ÿ±ÿ³ÿºÿÀÿÈÿÀÿ¿ÿÂÿÅÿÃÿÃÿ¾ÿ²ÿÁÿÆÿ½ÿ¾ÿ¹ÿ¹ÿ»ÿÁÿÉÿÆÿÀÿºÿÉÿ¹ÿ¶ÿ±ÿ³ÿ®ÿÄÿ½ÿÌÿ¼ÿ±ÿÃÿ®ÿÇÿ¼ÿ·ÿ­ÿÁÿ®ÿÅÿ¾ÿ¬ÿ³ÿÊÿÁÿµÿºÿÇÿ¨ÿ¹ÿºÿÃÿÅÿÂÿ»ÿ­ÿ³ÿÆÿÆÿ¸ÿ·ÿÆÿÃÿÉÿÊÿ½ÿ¼ÿ»ÿ¼ÿ¼ÿ¸ÿ¼ÿ¿ÿºÿ¸ÿ¿ÿ·ÿ³ÿ½ÿ´ÿ·ÿÁÿ®ÿµÿ­ÿ½ÿ´ÿ¬ÿÓÿÀÿÉÿÉÿ½ÿ¾ÿ¿ÿ¶ÿ§ÿÿÊÿ»ÿ±ÿ¥ÿ¬ÿ´ÿÅÿ¸ÿÂÿ»ÿ½ÿ¶ÿ±ÿ»ÿ·ÿºÿ¿ÿÃÿÄÿºÿ½ÿÊÿÀÿ¸ÿÁÿÏÿÅÿ®ÿ²ÿ³ÿ²ÿ¶ÿ³ÿ­ÿ©ÿ´ÿ¸ÿ¶ÿ´ÿ¸ÿÉÿËÿÄÿÆÿ¼ÿ±ÿ¹ÿÀÿºÿÆÿ´ÿ«ÿÄÿ¿ÿËÿµÿ¶ÿ§ÿ²ÿ²ÿ¾ÿ´ÿµÿ±ÿªÿµÿ·ÿ³ÿ¸ÿµÿºÿ¼ÿ±ÿµÿÀÿÔÿÖÿ¾ÿµÿ´ÿ¸ÿ¼ÿ¹ÿ·ÿ½ÿÅÿÃÿÈÿ¸ÿ¸ÿÆÿºÿ±ÿ½ÿÅÿ³ÿÆÿ¾ÿ¹ÿ­ÿ·ÿ£ÿ±ÿÿ«ÿ¸ÿ®ÿºÿÀÿ»ÿ¸ÿ¹ÿËÿ³ÿµÿÁÿ¸ÿ·ÿ§ÿ¥ÿµÿ°ÿ¸ÿÁÿ½ÿ¸ÿÂÿÆÿ·ÿºÿÀÿÅÿÄÿ»ÿ¸ÿ¹ÿ½ÿÁÿ¾ÿ¼ÿ½ÿ¸ÿ¿ÿÅÿÃÿÄÿ¸ÿ³ÿ±ÿºÿ±ÿ±ÿ°ÿÇÿÀÿ¸ÿÎÿ¼ÿ´ÿÃÿÉÿ¡ÿ¬ÿ¸ÿÊÿ¿ÿ´ÿ¦ÿªÿ´ÿ³ÿÀÿ³ÿ¼ÿÊÿ·ÿ¶ÿ»ÿ¼ÿ´ÿ³ÿ»ÿ½ÿ¶ÿ·ÿÀÿÂÿ»ÿµÿÁÿÊÿ¼ÿ²ÿ¶ÿ·ÿ¼ÿ¶ÿ­ÿ½ÿ°ÿÂÿºÿ¿ÿ¿ÿ¹ÿ¯ÿ¬ÿ¾ÿµÿÌÿ«ÿ©ÿ°ÿ­ÿ¨ÿ¿ÿ¶ÿ­ÿÁÿÍÿ°ÿ­ÿ¬ÿÍÿÇÿºÿ¿ÿÅÿ¿ÿ±ÿ¼ÿ½ÿ¸ÿÄÿÆÿ»ÿ»ÿÌÿÏÿÀÿ¾ÿ½ÿ¼ÿ½ÿ¾ÿÄÿÆÿÌÿµÿÂÿ¼ÿÈÿ³ÿ¼ÿ¥ÿ¯ÿ¿ÿÂÿ°ÿ¬ÿ¿ÿ¹ÿÄÿ»ÿ½ÿ®ÿ¯ÿ²ÿ¸ÿ¹ÿ½ÿÍÿËÿ³ÿ±ÿ´ÿ´ÿÁÿ½ÿ¸ÿ¸ÿ¶ÿ·ÿ¸ÿ»ÿ¶ÿ¾ÿÊÿÂÿ»ÿ¸ÿ¼ÿ¹ÿÀÿ¹ÿÇÿºÿ¬ÿ¹ÿ¼ÿ²ÿ®ÿÂÿ³ÿ¥ÿ¾ÿÌÿÀÿ´ÿÁÿÁÿÆÿÀÿÈÿÁÿ¿ÿÀÿºÿ¿ÿ¾ÿ¸ÿ¼ÿÃÿÀÿ¸ÿ»ÿ²ÿ±ÿ¼ÿ´ÿ¶ÿ¼ÿÃÿ«ÿ¥ÿºÿ¯ÿ¶ÿ²ÿµÿ¶ÿºÿÈÿ´ÿ°ÿ¹ÿ¯ÿ³ÿ¿ÿÁÿ®ÿ¸ÿ®ÿ¹ÿÄÿ½ÿÇÿ¼ÿ¶ÿ³ÿ¶ÿÀÿ¸ÿ½ÿÁÿ¾ÿ·ÿ­ÿ´ÿ¹ÿ»ÿ·ÿ§ÿ´ÿ´ÿÁÿ²ÿ·ÿ®ÿ·ÿÀÿ±ÿ¯ÿ·ÿÄÿÎÿ¬ÿ½ÿ®ÿÀÿ´ÿ­ÿÅÿÏÿÏÿ³ÿÂÿÁÿºÿ¬ÿ¯ÿ¸ÿ¿ÿºÿ¸ÿ·ÿ¯ÿ±ÿÀÿÃÿ¯ÿ¡ÿ­ÿºÿ²ÿÀÿ·ÿ±ÿ²ÿ¹ÿ±ÿ²ÿ±ÿÄÿ©ÿ¹ÿÈÿÈÿ©ÿ¿ÿ³ÿ¹ÿ®ÿÿ¼ÿµÿ¸ÿÅÿÊÿ·ÿ·ÿµÿ®ÿ¯ÿ²ÿ·ÿµÿ­ÿµÿ»ÿ³ÿ°ÿ³ÿ¿ÿÃÿ·ÿ¾ÿÊÿ¼ÿÂÿ°ÿÄÿÀÿÄÿ¿ÿ«ÿµÿÏÿÂÿÄÿ²ÿ©ÿ²ÿ²ÿ°ÿ«ÿªÿ®ÿ®ÿ¥ÿ£ÿ¬ÿ­ÿ­ÿ¯ÿºÿ¿ÿ¾ÿ¹ÿ­ÿ¸ÿ½ÿ¸ÿ¿ÿ¹ÿÄÿ·ÿ®ÿÉÿÁÿÍÿ¹ÿÈÿ¼ÿ¸ÿ­ÿ²ÿ·ÿ²ÿ³ÿ³ÿ³ÿ­ÿ°ÿÁÿÁÿºÿ»ÿÂÿÊÿÍÿÁÿ¬ÿ®ÿ»ÿºÿ°ÿ¬ÿÂÿ´ÿÉÿÇÿ¹ÿÀÿÏÿÁÿÁÿÁÿ©ÿ¶ÿÉÿÀÿ½ÿ»ÿ¯ÿ®ÿ¹ÿÁÿ½ÿ®ÿ´ÿ¹ÿÂÿ½ÿ­ÿ¸ÿ¨ÿµÿ½ÿËÿ¹ÿ®ÿ½ÿ½ÿÃÿÈÿ¾ÿ»ÿ¶ÿÅÿÄÿ»ÿ¹ÿ³ÿ³ÿ¾ÿÅÿ¸ÿ§ÿ¹ÿ±ÿ¯ÿ¶ÿ¦ÿµÿ¿ÿ¥ÿÌÿ¾ÿµÿ½ÿ²ÿ»ÿºÿÀÿ½ÿÁÿÃÿ¶ÿ±ÿ²ÿ¸ÿ¹ÿºÿºÿºÿÆÿ¹ÿ©ÿ´ÿµÿµÿÀÿ¨ÿ³ÿ½ÿ¬ÿ®ÿ½ÿ½ÿ´ÿ²ÿµÿ¯ÿµÿ¯ÿ­ÿ³ÿ·ÿ±ÿÿÿºÿÁÿ¾ÿµÿºÿ­ÿ³ÿ¾ÿ»ÿºÿ¼ÿ¾ÿ¸ÿ¨ÿÀÿ´ÿºÿ¶ÿ¯ÿ·ÿ¿ÿ¼ÿ»ÿ¸ÿ¶ÿ¹ÿ²ÿ®ÿ´ÿ®ÿºÿ¼ÿ»ÿ¼ÿ¿ÿ±ÿÊÿÃÿºÿºÿ¾ÿ¬ÿ¶ÿ²ÿ·ÿ»ÿ¹ÿ²ÿ£ÿ¯ÿ³ÿªÿ°ÿ¨ÿ¼ÿ½ÿ±ÿ®ÿ¨ÿ¯ÿ¥ÿ¹ÿ¶ÿ²ÿÂÿ¹ÿ¼ÿ¸ÿ®ÿ¬ÿ¶ÿÄÿ½ÿ­ÿ±ÿ»ÿµÿ¯ÿµÿ¸ÿ±ÿ³ÿ¬ÿ³ÿ¾ÿ·ÿÆÿ´ÿ³ÿªÿºÿ¸ÿ¿ÿ½ÿ²ÿ·ÿ¸ÿ½ÿËÿÄÿ»ÿ¸ÿ³ÿ²ÿ´ÿ²ÿ·ÿ¹ÿ°ÿ¸ÿ¹ÿ©ÿ¦ÿ¸ÿ¸ÿ­ÿ°ÿ­ÿÿ«ÿÂÿ°ÿ¯ÿ¹ÿÃÿÂÿ²ÿÀÿ­ÿ¿ÿºÿ¾ÿ¾ÿµÿ³ÿÄÿÁÿ¹ÿ²ÿ²ÿ±ÿªÿ­ÿ¸ÿ½ÿºÿ°ÿ¬ÿ«ÿ ÿ°ÿÎÿ¶ÿ®ÿ­ÿÁÿ³ÿ´ÿ±ÿÁÿ»ÿ°ÿ®ÿ±ÿ¼ÿ·ÿ¸ÿ½ÿ¾ÿ¼ÿÈÿ¼ÿ­ÿÄÿµÿµÿ­ÿ¬ÿ°ÿ»ÿ»ÿ·ÿ²ÿ¯ÿµÿ¶ÿ°ÿ¼ÿ·ÿºÿ¾ÿÀÿ¼ÿÇÿºÿºÿ¯ÿ©ÿ¼ÿ¸ÿ¯ÿ¹ÿ¸ÿ¸ÿÀÿ¹ÿÉÿÂÿ°ÿ½ÿ¾ÿªÿ¹ÿ±ÿ­ÿ¼ÿÁÿµÿ²ÿ¶ÿ¸ÿ·ÿºÿ¼ÿµÿ¶ÿ½ÿ½ÿ¬ÿ²ÿ¹ÿ¾ÿÅÿºÿ´ÿ±ÿ³ÿ±ÿªÿ©ÿ¹ÿÄÿ½ÿ»ÿ´ÿ¨ÿ°ÿÌÿ«ÿ¼ÿ­ÿ«ÿ¶ÿÃÿÀÿ¼ÿ´ÿ­ÿ­ÿ¬ÿ´ÿ¼ÿ«ÿ¸ÿºÿ¸ÿÃÿ±ÿ½ÿÅÿ·ÿ®ÿ½ÿ¸ÿ³ÿºÿÀÿ¿ÿ·ÿÉÿÈÿ½ÿµÿ§ÿ²ÿ®ÿ³ÿ¶ÿ¾ÿ¸ÿ¸ÿºÿ¿ÿÀÿºÿÆÿÈÿ¸ÿ·ÿ°ÿÂÿµÿºÿ³ÿ¶ÿ½ÿ²ÿ±ÿ¿ÿÁÿ¹ÿ·ÿ²ÿ¸ÿµÿ³ÿ¹ÿ½ÿºÿÂÿ¶ÿ²ÿ²ÿ²ÿ¾ÿÁÿ¶ÿÀÿÔÿÀÿµÿÃÿÆÿÅÿÉÿ¾ÿµÿÁÿ»ÿ°ÿ¸ÿ¾ÿ¸ÿ¶ÿºÿÃÿ¹ÿ´ÿ¸ÿÿ¶ÿ¸ÿ«ÿ¯ÿ®ÿ¬ÿ°ÿ·ÿÀÿ¸ÿ«ÿÇÿ°ÿµÿ´ÿÀÿ´ÿºÿ¹ÿºÿ¿ÿ·ÿ³ÿ·ÿ¸ÿ¾ÿ³ÿ³ÿ´ÿ§ÿ¸ÿ¦ÿ«ÿºÿ³ÿ¯ÿ¯ÿ¸ÿÄÿ·ÿ¸ÿ»ÿ»ÿ¢ÿ¯ÿÇÿ¹ÿ®ÿ¾ÿ¼ÿ´ÿ¶ÿ±ÿ±ÿ¼ÿµÿ»ÿ¯ÿ¹ÿ½ÿ»ÿ­ÿ»ÿ¿ÿ¼ÿºÿºÿÁÿÉÿÉÿ³ÿ©ÿÎÿ½ÿ¾ÿ°ÿ²ÿºÿ¿ÿ¶ÿ®ÿ·ÿ´ÿÁÿÌÿ»ÿ²ÿ¸ÿ½ÿÇÿÆÿºÿ¬ÿ«ÿ®ÿ¦ÿ¬ÿ¡ÿ¼ÿ§ÿ»ÿ¤ÿÂÿ·ÿ¶ÿ³ÿ¶ÿÀÿ¸ÿ³ÿ¬ÿ°ÿÀÿ²ÿºÿ´ÿ¸ÿÃÿ³ÿ«ÿºÿ¶ÿ¯ÿºÿ´ÿ´ÿÃÿ¸ÿ¼ÿ½ÿ¼ÿºÿ¼ÿ¿ÿ½ÿ¼ÿ·ÿ±ÿÂÿ¶ÿ®ÿ¸ÿ¶ÿ±ÿªÿ«ÿ²ÿ²ÿ»ÿ»ÿÊÿªÿ¸ÿ°ÿºÿ¸ÿ®ÿ±ÿ´ÿ­ÿ¯ÿªÿ¯ÿ¸ÿ¬ÿ£ÿ§ÿ·ÿ·ÿ¹ÿ»ÿ»ÿÃÿ¶ÿ´ÿ¾ÿªÿ¾ÿ³ÿ´ÿ»ÿºÿ»ÿ¿ÿºÿ¼ÿºÿÃÿ½ÿºÿµÿºÿ¸ÿ¹ÿ¹ÿ¯ÿ°ÿ²ÿ´ÿ·ÿ·ÿ®ÿ¸ÿ±ÿ¹ÿ¹ÿ°ÿ¶ÿ³ÿÀÿÊÿ¯ÿ¶ÿ¼ÿ°ÿ´ÿ¸ÿ·ÿ¾ÿ¾ÿ²ÿÃÿÆÿ½ÿ»ÿ¸ÿ²ÿ¯ÿµÿ·ÿµÿ½ÿ«ÿ·ÿ¸ÿ·ÿ¾ÿ»ÿ¹ÿºÿ½ÿ¾ÿ·ÿÂÿ©ÿ°ÿºÿªÿ°ÿ®ÿµÿÄÿºÿ²ÿ±ÿ¯ÿ¹ÿ¾ÿ»ÿ­ÿµÿÂÿÀÿ¾ÿºÿÍÿ·ÿ¹ÿ®ÿÃÿ¾ÿµÿ·ÿ¾ÿÍÿÏÿ±ÿ¾ÿ¿ÿÁÿºÿ¹ÿ¼ÿ¼ÿ·ÿªÿ°ÿÁÿ¬ÿ±ÿ¯ÿ²ÿ¹ÿ»ÿ¼ÿÀÿÁÿ¸ÿ®ÿÊÿ½ÿÀÿÁÿºÿµÿ¿ÿÆÿ´ÿÂÿ³ÿ¿ÿ¼ÿ¾ÿ½ÿ¸ÿ¿ÿÁÿÆÿ·ÿ³ÿ³ÿ¶ÿ²ÿ¯ÿ¯ÿ³ÿ¿ÿ°ÿ«ÿ­ÿ»ÿ¹ÿ¯ÿ²ÿ»ÿ´ÿ¢ÿ®ÿ§ÿ®ÿ¤ÿ®ÿ°ÿ£ÿ¢ÿµÿ«ÿ²ÿºÿ³ÿ¼ÿ²ÿ¤ÿ ÿ¤ÿ­ÿ©ÿ§ÿÂÿµÿ»ÿ¸ÿ¹ÿ¿ÿ®ÿÿ³ÿ¼ÿ¶ÿµÿ§ÿ£ÿ¯ÿ¹ÿ½ÿ´ÿÀÿ´ÿ£ÿÿªÿ°ÿ¯ÿ¶ÿ³ÿ¶ÿ¬ÿ§ÿ±ÿ·ÿ®ÿ£ÿ­ÿ©ÿÊÿÄÿÊÿÅÿ¾ÿ¿ÿ¿ÿ±ÿ·ÿºÿ¹ÿ¶ÿ·ÿ¼ÿ½ÿ½ÿÈÿÉÿÁÿ¾ÿÄÿ½ÿ¾ÿÆÿËÿÈÿÉÿÁÿ°ÿ®ÿÅÿÄÿ¶ÿ·ÿÀÿÅÿ¼ÿÃÿ¾ÿ¿ÿºÿ¹ÿÀÿÃÿ½ÿÄÿ¯ÿ²ÿÃÿÎÿÆÿÈÿËÿµÿ¾ÿÎÿÄÿµÿ¼ÿ¾ÿ·ÿ°ÿºÿÈÿ¿ÿ¾ÿÌÿÁÿÈÿÆÿÃÿÁÿ»ÿ¶ÿ¿ÿ»ÿÁÿÄÿ¸ÿ®ÿ«ÿ±ÿ¾ÿ¼ÿ²ÿËÿÃÿ¹ÿºÿ¹ÿ¾ÿÄÿÂÿ»ÿ»ÿÄÿµÿÇÿ¹ÿªÿ±ÿ¼ÿ½ÿ»ÿ¼ÿ¯ÿ¿ÿ¾ÿÇÿÁÿ¼ÿ»ÿ¸ÿ´ÿ»ÿÁÿ¿ÿ·ÿ§ÿÉÿÊÿ¼ÿ¬ÿ«ÿ¼ÿ·ÿªÿÉÿÂÿÀÿ¿ÿ·ÿ¸ÿ¿ÿ·ÿ­ÿ¾ÿÄÿ¾ÿÆÿ¿ÿÅÿ¿ÿ­ÿªÿ·ÿÀÿÇÿ¹ÿ«ÿ´ÿµÿ¿ÿÀÿ¹ÿ¿ÿÉÿ¾ÿ¹ÿ¼ÿ¸ÿÁÿ½ÿ½ÿÆÿÊÿÊÿÉÿÉÿËÿ»ÿªÿÈÿÄÿ¹ÿÀÿ¾ÿ¼ÿ¼ÿ½ÿËÿÉÿºÿÆÿÄÿ¶ÿ´ÿ¼ÿ»ÿ¹ÿ½ÿ´ÿ±ÿ©ÿ¸ÿ´ÿ¾ÿÈÿÃÿÁÿ¿ÿÆÿÏÿÁÿ¿ÿ·ÿ»ÿÖÿÍÿ¹ÿ»ÿ¼ÿ½ÿ¼ÿ»ÿÉÿÈÿÃÿÃÿ¼ÿ½ÿÂÿ³ÿ»ÿÄÿÄÿÆÿÂÿºÿÆÿ¿ÿºÿºÿ½ÿ¿ÿ½ÿÁÿÇÿÇÿÄÿÍÿÉÿ¿ÿ·ÿÁÿÁÿ½ÿÂÿ½ÿºÿ½ÿ¼ÿ·ÿ¸ÿ²ÿ·ÿ¹ÿ»ÿ¸ÿºÿºÿ°ÿ­ÿ¿ÿÊÿ¼ÿ²ÿÁÿÇÿµÿÍÿÁÿ®ÿ´ÿ³ÿ±ÿ¿ÿÆÿ¼ÿ´ÿÄÿ¿ÿ¬ÿ®ÿ²ÿ´ÿ¼ÿÃÿÀÿ¶ÿµÿ¼ÿÊÿµÿÍÿµÿËÿ¹ÿµÿÀÿËÿ½ÿ¬ÿ¶ÿÂÿ¼ÿ¹ÿ¸ÿÇÿ»ÿÃÿ¶ÿÁÿÂÿ»ÿ¶ÿºÿÂÿ½ÿ±ÿ¶ÿÁÿ¾ÿ¿ÿ²ÿ­ÿ»ÿºÿºÿÂÿÄÿÃÿÁÿ»ÿµÿ®ÿÍÿ¼ÿ¹ÿËÿ¾ÿÀÿ¾ÿ°ÿ´ÿ¿ÿÁÿ±ÿ¸ÿ¼ÿÆÿ§ÿÁÿÊÿ½ÿ»ÿÄÿ¿ÿ¼ÿ¼ÿ³ÿ»ÿ½ÿ½ÿ¢ÿ±ÿÃÿ»ÿµÿ¸ÿµÿ³ÿµÿ±ÿ³ÿÄÿÅÿ¿ÿÂÿÐÿÀÿ¸ÿÆÿÇÿÂÿ¼ÿ¹ÿ¹ÿ¸ÿ·ÿ²ÿ¶ÿ¾ÿ¶ÿ¸ÿÀÿÈÿÀÿµÿÀÿÃÿºÿ±ÿ¯ÿ³ÿ¹ÿ¿ÿ¹ÿÂÿÂÿÇÿ¿ÿÃÿÃÿ»ÿ³ÿ«ÿ¶ÿ¹ÿ¸ÿ»ÿ·ÿ¼ÿ¸ÿ®ÿ¿ÿÆÿ²ÿµÿ²ÿÃÿ³ÿ´ÿ±ÿ­ÿ³ÿºÿ¾ÿÃÿºÿ¬ÿËÿ°ÿÊÿ®ÿ·ÿºÿ½ÿ¸ÿ¹ÿ»ÿ¾ÿ¾ÿ¸ÿ·ÿ¾ÿÇÿ¾ÿ·ÿ»ÿ±ÿÈÿÅÿ¾ÿ®ÿ¹ÿÃÿ½ÿ·ÿºÿ´ÿ­ÿ¹ÿ¶ÿÉÿ¿ÿ¿ÿºÿÑÿÄÿ¹ÿÁÿºÿ¸ÿÂÿËÿÄÿ¿ÿ¿ÿ³ÿ´ÿ±ÿ°ÿ»ÿÃÿ·ÿ¶ÿ°ÿ´ÿ¾ÿ³ÿªÿ®ÿ©ÿ¹ÿÃÿ¬ÿ«ÿ­ÿ´ÿ¿ÿ¯ÿ¹ÿ»ÿÒÿ¸ÿ®ÿÂÿ¼ÿ½ÿ½ÿ½ÿÃÿÂÿÁÿÄÿ¼ÿÃÿÅÿ¸ÿÑÿµÿºÿ¾ÿ¸ÿ»ÿËÿÈÿÂÿ¹ÿ­ÿ±ÿ»ÿ»ÿ¾ÿÃÿÄÿÆÿÀÿ¼ÿ¯ÿÍÿ±ÿ»ÿºÿ·ÿÁÿÃÿ»ÿ°ÿ¬ÿ´ÿ¼ÿºÿ·ÿ½ÿ²ÿ½ÿÆÿÆÿ£ÿºÿ¼ÿ°ÿÅÿ¾ÿ©ÿ«ÿºÿÁÿ¸ÿ¸ÿ¿ÿºÿ¶ÿ»ÿ¶ÿ²ÿ´ÿ¿ÿ°ÿÀÿ¤ÿ®ÿ©ÿ½ÿ±ÿ®ÿ±ÿ¸ÿ¿ÿ½ÿ¶ÿ³ÿ±ÿ°ÿ¾ÿÏÿÃÿ½ÿ¸ÿ¿ÿªÿÂÿ¨ÿ²ÿºÿÇÿ§ÿ»ÿªÿµÿ¿ÿµÿ»ÿ¸ÿ±ÿ¾ÿµÿªÿ ÿµÿ³ÿÃÿ½ÿ³ÿ³ÿ½ÿ§ÿ¯ÿºÿ¸ÿ®ÿ±ÿ·ÿ´ÿµÿ³ÿ°ÿµÿ°ÿ©ÿ·ÿ·ÿ ÿ·ÿ¶ÿ²ÿªÿ¨ÿ°ÿ§ÿ·ÿ´ÿ¾ÿ°ÿ®ÿ¯ÿ¸ÿ½ÿ¹ÿ¾ÿÃÿ·ÿ®ÿ¶ÿ¹ÿ·ÿ²ÿ¼ÿ³ÿÃÿÄÿµÿÀÿÍÿ¯ÿ­ÿºÿ´ÿºÿ¸ÿ¹ÿ·ÿ·ÿªÿÿ¹ÿÀÿ²ÿÿ«ÿÁÿ³ÿ¾ÿÃÿ¿ÿÄÿÁÿÅÿÈÿ½ÿ¹ÿ¿ÿ¾ÿ¿ÿ¶ÿ³ÿ¼ÿ»ÿ±ÿ¸ÿÃÿ¼ÿ¶ÿ±ÿ¸ÿ²ÿ¼ÿËÿÁÿ¹ÿ¿ÿÉÿ¯ÿ¹ÿ³ÿ°ÿ¯ÿªÿ¢ÿ¶ÿÁÿ¶ÿ´ÿ·ÿ®ÿ¬ÿºÿÁÿÁÿ¿ÿ®ÿ¹ÿÀÿ¶ÿ­ÿ®ÿ»ÿÀÿÊÿ³ÿ¾ÿ·ÿÇÿ¿ÿÆÿ¼ÿ½ÿ³ÿ³ÿ»ÿÂÿÅÿÂÿÀÿ¾ÿºÿ³ÿ©ÿ©ÿÉÿ·ÿ´ÿÃÿÃÿÂÿ©ÿ³ÿ³ÿ³ÿÀÿ¹ÿºÿµÿ¾ÿºÿµÿ²ÿ¿ÿÏÿÌÿ¿ÿ¸ÿ¸ÿ½ÿ¾ÿ¼ÿ¼ÿ¼ÿ³ÿ¼ÿ¾ÿËÿ»ÿ¼ÿ±ÿ¸ÿºÿÀÿÃÿ¿ÿ¸ÿ¾ÿÅÿ¾ÿ¶ÿÄÿÆÿÁÿ¹ÿºÿÂÿºÿ¶ÿÆÿ¾ÿ¬ÿÃÿÑÿÆÿÊÿµÿÂÿ½ÿ¯ÿÉÿ¶ÿ¿ÿ¢ÿµÿ¹ÿ¯ÿºÿ¹ÿ»ÿªÿ³ÿµÿ­ÿ²ÿ¹ÿ¿ÿÃÿÀÿÀÿÅÿÄÿ¾ÿ¾ÿ¹ÿ´ÿ·ÿÀÿ¿ÿ·ÿ´ÿ³ÿ¸ÿ¬ÿ¼ÿ¶ÿ²ÿ±ÿ°ÿ¼ÿ¿ÿ¾ÿÀÿÀÿ°ÿ«ÿ·ÿ¾ÿ²ÿµÿÃÿÃÿ»ÿ¹ÿ³ÿ­ÿ²ÿ­ÿºÿ»ÿ¾ÿ¸ÿ¼ÿÁÿ½ÿÌÿÀÿ§ÿ¿ÿ¶ÿ¢ÿ¯ÿ¿ÿÀÿ°ÿ­ÿ¬ÿ¼ÿ¾ÿ½ÿ¿ÿ·ÿ´ÿ²ÿ¼ÿÂÿ¹ÿ®ÿ¨ÿ«ÿ¯ÿºÿ¸ÿ³ÿ¹ÿÀÿÑÿÆÿ¿ÿ¼ÿÊÿ²ÿµÿ¹ÿËÿÍÿ©ÿ®ÿ©ÿ±ÿÄÿÆÿ½ÿ³ÿºÿ¾ÿÄÿ½ÿ«ÿ¸ÿÉÿ¼ÿ±ÿ°ÿ´ÿ¾ÿ¼ÿ»ÿÄÿ¼ÿµÿÁÿÉÿµÿ¶ÿ´ÿ¼ÿ«ÿ¸ÿ´ÿ´ÿ´ÿ¿ÿ­ÿ¼ÿÆÿºÿºÿÌÿÄÿ½ÿ½ÿ¼ÿ´ÿ¾ÿÇÿ»ÿ´ÿ½ÿ»ÿ¶ÿ¹ÿ¸ÿ½ÿ½ÿ­ÿ®ÿ²ÿ°ÿ¶ÿ½ÿ¶ÿ¶ÿ»ÿÆÿ®ÿ²ÿÄÿ»ÿ´ÿ¼ÿ»ÿ¶ÿ¼ÿËÿÃÿÃÿ¼ÿ±ÿªÿ±ÿ´ÿ³ÿ¶ÿºÿ»ÿ¨ÿ¬ÿ¸ÿ»ÿÂÿ¼ÿºÿ»ÿ±ÿ»ÿÉÿ¼ÿ´ÿ±ÿ«ÿ¯ÿ°ÿ­ÿ²ÿÆÿÏÿÇÿÀÿ¸ÿ¶ÿ¹ÿÃÿµÿ¹ÿµÿ½ÿ¸ÿÉÿ°ÿÂÿÌÿÀÿÅÿ¼ÿ¿ÿÇÿ³ÿºÿ¶ÿ¾ÿÄÿºÿ¾ÿ½ÿ³ÿ¾ÿ¿ÿ¸ÿ»ÿºÿ·ÿ¸ÿ¶ÿ­ÿºÿÄÿµÿ³ÿÄÿÀÿ¹ÿ¸ÿ¶ÿ³ÿÃÿÅÿ°ÿ½ÿÄÿ²ÿ´ÿÄÿ±ÿ¾ÿ¼ÿ¹ÿµÿ¯ÿÉÿ­ÿ¥ÿ²ÿ¾ÿÅÿ¼ÿ¾ÿ¾ÿÁÿ¿ÿÂÿÇÿÇÿ´ÿ¬ÿ´ÿ·ÿÂÿÄÿ¹ÿºÿÀÿ¿ÿ¶ÿ¹ÿÅÿ¿ÿ¼ÿ²ÿ°ÿ·ÿ½ÿÔÿ¼ÿ­ÿÅÿµÿ¦ÿÍÿ¯ÿ­ÿÆÿÀÿÆÿÀÿ¸ÿºÿÀÿ¾ÿÅÿÃÿÁÿ¸ÿ¼ÿ³ÿ¶ÿÁÿËÿÂÿ¿ÿÁÿ¸ÿ½ÿÄÿ¸ÿ¸ÿ½ÿ·ÿ½ÿÉÿÃÿ¶ÿ¹ÿ·ÿ½ÿÂÿºÿÄÿÅÿ¿ÿÃÿÁÿÀÿ¶ÿ¿ÿ´ÿ¹ÿÂÿ¸ÿ¹ÿ¹ÿ¾ÿ¹ÿ¹ÿ®ÿ¿ÿ­ÿ»ÿºÿÀÿºÿ·ÿÂÿ¿ÿÃÿÁÿÁÿ³ÿ¯ÿ²ÿÂÿ¼ÿ¦ÿ«ÿ½ÿÂÿÁÿ¸ÿ±ÿ¶ÿ»ÿÂÿÂÿ½ÿÂÿ¾ÿ³ÿ¸ÿÄÿ¹ÿÅÿÆÿ¼ÿÊÿ´ÿÄÿµÿ¼ÿÇÿ¼ÿ®ÿÁÿÉÿ¼ÿ¸ÿ»ÿÂÿÁÿÂÿ¿ÿ¼ÿºÿ¨ÿ·ÿ¸ÿ¸ÿÃÿ¸ÿ²ÿ»ÿÂÿÂÿÀÿ¼ÿÀÿ±ÿ¾ÿÅÿ¾ÿ¾ÿ´ÿ»ÿÅÿÅÿÍÿÏÿÎÿÄÿÅÿÃÿ´ÿºÿÆÿÀÿÊÿÆÿ¸ÿ£ÿ¶ÿ¹ÿ²ÿ¥ÿ¶ÿ¸ÿ¼ÿ¿ÿ¹ÿ¼ÿ¼ÿ°ÿ³ÿÊÿÈÿºÿªÿ½ÿµÿÄÿµÿ¼ÿ¸ÿÃÿµÿ³ÿ·ÿ¾ÿÂÿÀÿÄÿ¼ÿ¸ÿ¼ÿÀÿ·ÿ®ÿ¶ÿÄÿÉÿÆÿ¹ÿ®ÿ·ÿ²ÿ±ÿ³ÿ¾ÿÁÿ®ÿÁÿÌÿ¾ÿ¿ÿ±ÿ¨ÿ¸ÿ±ÿ´ÿ¹ÿªÿÃÿ´ÿ¹ÿ«ÿ®ÿ»ÿ¸ÿÆÿ²ÿµÿ¾ÿ»ÿ²ÿ¹ÿ¸ÿÀÿÍÿ¿ÿµÿÉÿ¹ÿ¼ÿ¾ÿ³ÿµÿ¼ÿ½ÿÁÿÁÿ³ÿ±ÿÃÿÎÿËÿ½ÿ¹ÿÄÿÀÿ°ÿ®ÿ¶ÿ­ÿ¹ÿÆÿ¬ÿ½ÿµÿ¹ÿµÿÂÿ·ÿºÿµÿ±ÿÄÿ³ÿÄÿºÿ¼ÿ·ÿ±ÿ»ÿ«ÿ³ÿ¾ÿºÿ®ÿÁÿÇÿ¸ÿ½ÿ²ÿ¹ÿªÿµÿÁÿ¾ÿ¹ÿºÿ¿ÿ½ÿ¸ÿ¿ÿ¿ÿ¾ÿÁÿºÿµÿ¾ÿÄÿºÿ·ÿÀÿÈÿÎÿÃÿ¼ÿ¶ÿ±ÿ»ÿÁÿ¸ÿÃÿÃÿ»ÿ¹ÿ¸ÿ¬ÿ¥ÿºÿ§ÿ¯ÿÀÿ¼ÿÄÿÁÿºÿ»ÿ¼ÿÐÿ¸ÿ¼ÿ¾ÿÃÿÂÿ°ÿ¯ÿ¿ÿµÿ²ÿ¸ÿ¾ÿºÿ»ÿ¹ÿ±ÿ¸ÿ»ÿ·ÿ½ÿ¿ÿ·ÿ¶ÿ¼ÿÁÿÅÿÆÿÅÿ¸ÿ¾ÿÄÿÁÿ¿ÿµÿ²ÿ­ÿ·ÿ´ÿ¦ÿ¯ÿÊÿ³ÿ©ÿÖÿÁÿ­ÿ¸ÿºÿ³ÿ±ÿ·ÿ¹ÿÂÿ¼ÿ²ÿ²ÿµÿ«ÿ¼ÿ¬ÿ°ÿ¶ÿ¼ÿÅÿ¿ÿ·ÿ±ÿ´ÿ³ÿµÿ¸ÿ½ÿÆÿÉÿºÿ°ÿ¹ÿ¼ÿÁÿÄÿÊÿ°ÿ¸ÿ¿ÿÃÿËÿ¶ÿµÿ½ÿÅÿ³ÿ¸ÿ»ÿ¼ÿÈÿ½ÿ·ÿÃÿµÿ½ÿÀÿ­ÿÇÿ°ÿ¥ÿ¸ÿËÿ¾ÿÌÿÃÿ´ÿ¸ÿ»ÿÍÿ¸ÿ¯ÿ®ÿ°ÿ¶ÿ»ÿÇÿ¿ÿµÿ¾ÿºÿ³ÿ·ÿ¸ÿ²ÿ±ÿºÿ½ÿÀÿÄÿ¹ÿ¾ÿÇÿÅÿ¾ÿÀÿ½ÿÂÿ»ÿÍÿÇÿÅÿ´ÿ¿ÿ³ÿÀÿ³ÿ½ÿ°ÿ´ÿµÿ¾ÿ²ÿÀÿ¹ÿÆÿ½ÿ­ÿ³ÿ¶ÿ»ÿ¼ÿºÿ¸ÿ¿ÿ¿ÿ¼ÿ¾ÿ·ÿ¼ÿºÿ¼ÿ¸ÿºÿ¼ÿ¯ÿ¼ÿ´ÿ¾ÿ®ÿ¯ÿ½ÿÌÿ¯ÿ¶ÿ´ÿ»ÿ¡ÿµÿËÿÍÿ¿ÿÉÿÄÿ½ÿÉÿºÿ¸ÿ¹ÿ·ÿÂÿÉÿ¾ÿ¾ÿ¾ÿÂÿÄÿ·ÿ¶ÿ¾ÿ¾ÿ®ÿ®ÿÅÿ»ÿ¼ÿ´ÿÀÿÀÿ¾ÿÏÿÄÿÄÿÃÿ¾ÿÀÿ¼ÿÂÿÁÿ³ÿ¨ÿ½ÿÃÿ»ÿ§ÿ§ÿÆÿ¼ÿµÿºÿÅÿºÿ½ÿ¹ÿÇÿ¹ÿ¾ÿÄÿÅÿ¶ÿ¨ÿ¶ÿ¿ÿ¿ÿÂÿ·ÿ¬ÿ°ÿ¼ÿ¶ÿ²ÿ±ÿ·ÿÀÿ®ÿ§ÿ»ÿ¾ÿ¿ÿ§ÿÊÿ¥ÿÆÿ¶ÿªÿ²ÿºÿºÿµÿ¼ÿ·ÿ­ÿ¶ÿ¬ÿµÿ©ÿ®ÿ°ÿªÿ±ÿ¾ÿÅÿÊÿÉÿÀÿ½ÿ¬ÿ±ÿ¶ÿ¯ÿ¼ÿ¶ÿ¸ÿ³ÿ¦ÿ¯ÿ¬ÿ±ÿ²ÿÅÿÅÿºÿÈÿ»ÿ¸ÿ³ÿ°ÿ´ÿ®ÿ¶ÿ¼ÿÀÿ´ÿ¸ÿ¹ÿ®ÿ³ÿ·ÿ¼ÿ¿ÿºÿ½ÿ·ÿ·ÿ³ÿ¶ÿÃÿ»ÿÃÿÈÿ¶ÿ¿ÿÇÿ±ÿ¸ÿÌÿÁÿ­ÿÂÿ¶ÿ¸ÿ¾ÿ²ÿÂÿ¨ÿ¤ÿ·ÿÈÿÇÿºÿ³ÿ»ÿÀÿ¯ÿ¤ÿ­ÿ­ÿµÿÇÿÂÿ¼ÿ¹ÿÁÿÆÿ¼ÿ¨ÿ²ÿÄÿÄÿ´ÿ¸ÿ»ÿ¯ÿÇÿÂÿÀÿ´ÿ·ÿ­ÿ­ÿ®ÿ´ÿ¼ÿ»ÿ¾ÿ¿ÿ¾ÿ»ÿ³ÿ¸ÿºÿ¨ÿ¸ÿÅÿÆÿ²ÿ¬ÿÂÿÈÿÄÿÆÿ¸ÿ³ÿ¼ÿÔÿ¦ÿ´ÿ¾ÿÂÿÆÿ±ÿ³ÿ½ÿ³ÿ´ÿ¼ÿ°ÿ¨ÿ®ÿ³ÿµÿ´ÿ¶ÿ¶ÿ¹ÿµÿ»ÿ¹ÿºÿ¹ÿµÿ¾ÿÈÿ®ÿ³ÿÍÿÊÿ³ÿ¸ÿµÿÁÿ¾ÿÊÿÈÿÄÿºÿ­ÿ³ÿ¼ÿ·ÿ¶ÿÅÿÆÿ­ÿ¾ÿµÿ³ÿÄÿ»ÿÐÿ³ÿ°ÿÂÿ¸ÿ·ÿ´ÿ¶ÿºÿºÿÏÿÀÿ¸ÿ¶ÿ¾ÿÁÿ¯ÿ­ÿ¸ÿ¼ÿ¾ÿ³ÿ®ÿ´ÿ±ÿµÿÀÿ¨ÿ±ÿ¸ÿ²ÿ¹ÿ²ÿ¨ÿ¹ÿ·ÿµÿ·ÿ¶ÿ¿ÿ¿ÿÀÿÈÿÊÿÁÿ²ÿ«ÿ®ÿ³ÿÁÿºÿ³ÿ»ÿ¸ÿ®ÿ¸ÿ´ÿ¦ÿÃÿÂÿ¾ÿ±ÿ»ÿ®ÿªÿ´ÿÅÿ¶ÿ´ÿ°ÿ²ÿºÿ²ÿ®ÿ´ÿ¸ÿ²ÿ²ÿ½ÿ¯ÿ³ÿ¯ÿÀÿ·ÿ²ÿ´ÿµÿ¬ÿ¯ÿÀÿ¦ÿ«ÿ»ÿ³ÿ­ÿ³ÿ´ÿ´ÿ¯ÿ©ÿ¸ÿ·ÿ¥ÿ¬ÿµÿÀÿ¢ÿÁÿ®ÿµÿ®ÿµÿµÿ¸ÿ§ÿ¡ÿ¨ÿ¼ÿÃÿ¸ÿ³ÿ³ÿ¶ÿ»ÿ¶ÿ½ÿ½ÿÒÿ¼ÿÀÿ·ÿ°ÿÆÿ£ÿ­ÿ²ÿºÿÁÿÂÿºÿ®ÿ¿ÿ¼ÿ¶ÿ¹ÿ·ÿ·ÿ«ÿ´ÿ»ÿºÿ¬ÿ½ÿ·ÿ©ÿ±ÿ¼ÿÿÿ·ÿ¯ÿ©ÿ¯ÿªÿ§ÿ®ÿ·ÿºÿ´ÿ´ÿ±ÿ·ÿ³ÿ´ÿ¸ÿ¾ÿ³ÿ¥ÿ¨ÿ²ÿ½ÿ±ÿ¸ÿ¹ÿ©ÿµÿ­ÿ§ÿ³ÿ°ÿ°ÿ´ÿ°ÿ­ÿ´ÿ¦ÿ¶ÿ¼ÿ·ÿ³ÿ»ÿ¶ÿ¶ÿ¹ÿ¶ÿ»ÿµÿ±ÿ´ÿ®ÿ§ÿ­ÿ®ÿ¶ÿÏÿ·ÿ½ÿ´ÿ¶ÿ¸ÿÆÿÀÿ»ÿ©ÿ¬ÿ¸ÿ´ÿ±ÿµÿ¹ÿ¸ÿ¯ÿ­ÿ»ÿ½ÿ½ÿ±ÿ¶ÿ§ÿÅÿÄÿ±ÿ´ÿ¸ÿÊÿÃÿºÿ·ÿµÿµÿ°ÿ®ÿµÿ¹ÿ¾ÿ¿ÿ¿ÿÄÿÂÿºÿ¨ÿ·ÿºÿ±ÿ²ÿ¼ÿ¾ÿ±ÿ­ÿ¹ÿ¿ÿ¹ÿ²ÿ°ÿÀÿ½ÿÂÿÌÿ»ÿÀÿÂÿÅÿÄÿµÿ²ÿ³ÿ±ÿ´ÿ±ÿ²ÿÀÿ±ÿ·ÿÁÿ±ÿ»ÿ±ÿ»ÿ¸ÿÀÿ¹ÿ·ÿ²ÿ²ÿ¯ÿ«ÿºÿÄÿ¼ÿºÿ´ÿ°ÿ±ÿÏÿ·ÿÄÿÆÿ¶ÿ²ÿ´ÿºÿÂÿÈÿÇÿ¿ÿÊÿËÿ¸ÿªÿªÿ¬ÿ­ÿ¹ÿºÿ¾ÿ¸ÿºÿ¹ÿµÿ¶ÿ¾ÿÇÿºÿªÿÈÿ¬ÿ»ÿ·ÿ¸ÿ»ÿÈÿËÿ¼ÿ¹ÿ»ÿ¹ÿ¶ÿ·ÿ½ÿ»ÿµÿ¶ÿ¿ÿ¹ÿ´ÿÀÿ³ÿ¾ÿ·ÿ´ÿ¶ÿ´ÿ¸ÿÅÿËÿ¿ÿ©ÿ¿ÿ»ÿ³ÿ½ÿ½ÿ«ÿ®ÿ·ÿ·ÿ¿ÿ¾ÿ²ÿ¶ÿ½ÿ´ÿ®ÿªÿ°ÿ¨ÿ¶ÿ½ÿ³ÿµÿÁÿÁÿ»ÿ½ÿ¶ÿ§ÿ°ÿ¾ÿ¹ÿÆÿºÿªÿ¹ÿµÿ®ÿÁÿ¿ÿ»ÿ¹ÿ´ÿÁÿÀÿ¹ÿ·ÿ´ÿ«ÿ½ÿ°ÿ¶ÿ¸ÿµÿ¾ÿ¿ÿ¾ÿ¹ÿ¬ÿ½ÿ´ÿ¦ÿÅÿ³ÿ²ÿ¯ÿ³ÿºÿ¼ÿ¼ÿ¹ÿ¶ÿµÿ¼ÿ¶ÿ»ÿºÿµÿ¾ÿ³ÿ²ÿµÿ¼ÿµÿ±ÿ¿ÿÍÿËÿµÿ½ÿÌÿÂÿÅÿ«ÿ£ÿ¬ÿÀÿÅÿ³ÿ¯ÿ·ÿ°ÿÌÿÄÿ²ÿÂÿÄÿµÿ½ÿºÿ¯ÿ­ÿ³ÿ·ÿ»ÿ¾ÿÁÿÈÿ¸ÿ·ÿ­ÿ½ÿ¶ÿ¸ÿ´ÿ±ÿºÿ¼ÿ²ÿºÿ°ÿ±ÿ±ÿ©ÿ§ÿ®ÿ¹ÿµÿ¨ÿ¨ÿ¸ÿÃÿÅÿ»ÿ»ÿ·ÿ²ÿ·ÿ½ÿ»ÿ¶ÿºÿ¾ÿ¼ÿ»ÿºÿ¸ÿ¾ÿªÿ¨ÿ²ÿ³ÿ¯ÿ«ÿ¶ÿ»ÿ©ÿ ÿ¢ÿÆÿ°ÿ£ÿÿ¨ÿ¢ÿ¤ÿ®ÿ¬ÿ§ÿ®ÿªÿ«ÿ¹ÿ¯ÿ´ÿ²ÿ²ÿ±ÿ¶ÿ­ÿ­ÿÇÿ°ÿÁÿ·ÿ¯ÿÃÿºÿ¹ÿ·ÿ·ÿ¸ÿ¶ÿ´ÿ³ÿºÿÑÿ¾ÿ®ÿ´ÿ¶ÿ­ÿ±ÿ³ÿ¯ÿºÿ»ÿ²ÿ¬ÿ¶ÿ´ÿ®ÿ¸ÿºÿ²ÿ­ÿ­ÿ¯ÿÂÿ¿ÿ¹ÿ°ÿ¿ÿ¹ÿ·ÿ¸ÿµÿ°ÿ³ÿ·ÿÁÿ¨ÿÃÿ°ÿ·ÿ±ÿ²ÿ´ÿ²ÿ³ÿ®ÿ´ÿÃÿ¸ÿºÿºÿ¼ÿ»ÿ¿ÿÅÿ½ÿ²ÿ·ÿÔÿ«ÿ»ÿµÿ½ÿÀÿÁÿ¸ÿ³ÿÇÿÂÿºÿºÿ½ÿ¾ÿ´ÿ»ÿ½ÿºÿºÿ¯ÿÃÿÅÿÆÿ­ÿ¸ÿ°ÿ²ÿ½ÿÃÿÈÿ¾ÿ»ÿÄÿ»ÿ»ÿ¹ÿµÿ³ÿ¹ÿ¾ÿ³ÿ²ÿÇÿ­ÿÇÿ³ÿ²ÿ½ÿÀÿÄÿÉÿ¼ÿÀÿÉÿÇÿ³ÿ´ÿÉÿÁÿ´ÿÁÿ²ÿ¶ÿÅÿºÿ¿ÿ½ÿ»ÿÀÿÂÿ¼ÿ¿ÿÊÿ¤ÿ®ÿ³ÿ°ÿ·ÿ³ÿ©ÿ·ÿÆÿ¦ÿ¢ÿ§ÿ­ÿ½ÿµÿ²ÿ¹ÿ´ÿ­ÿ¥ÿ§ÿ»ÿ»ÿ«ÿªÿªÿ¤ÿ¢ÿ ÿ¬ÿ´ÿ·ÿÄÿ°ÿ ÿ ÿ¤ÿ«ÿ©ÿ¦ÿ°ÿ­ÿ°ÿ¸ÿ¶ÿ°ÿ¶ÿ²ÿ´ÿ«ÿ¯ÿ·ÿ«ÿ°ÿ·ÿ±ÿ´ÿ©ÿµÿ°ÿªÿ²ÿºÿ¶ÿµÿ½ÿ¬ÿ¯ÿ§ÿ¤ÿ¤ÿ»ÿ³ÿ¦ÿµÿ¢ÿ¿ÿ·ÿÁÿÀÿ¹ÿ¼ÿ»ÿ¿ÿÉÿÏÿÚÿÉÿÃÿ½ÿ°ÿ¹ÿÃÿÉÿ¿ÿ³ÿ¿ÿ»ÿ¾ÿÇÿ¸ÿÆÿ¾ÿÉÿ¾ÿµÿÃÿÉÿÃÿÃÿ¼ÿÅÿ±ÿÃÿ¿ÿÈÿÇÿ¿ÿ¹ÿ¹ÿ¾ÿÂÿ°ÿÇÿÂÿ¾ÿ±ÿ¦ÿ´ÿÃÿ³ÿÂÿÁÿºÿºÿ»ÿ»ÿ¸ÿ¹ÿÈÿ¹ÿ½ÿÂÿ·ÿ³ÿ¬ÿ«ÿ¯ÿ²ÿÅÿ»ÿ»ÿÇÿ¶ÿ²ÿ²ÿ³ÿ¾ÿÈÿ¿ÿ³ÿºÿÇÿ±ÿ¶ÿ¿ÿÁÿ½ÿ±ÿ¨ÿÿÖÿÁÿÀÿ¼ÿºÿºÿ½ÿÀÿÁÿÀÿ¼ÿ»ÿ¼ÿÃÿ½ÿ¶ÿºÿÃÿÄÿ¯ÿ­ÿÎÿËÿµÿÅÿÆÿ¸ÿµÿ¹ÿ¶ÿ¸ÿ´ÿÆÿºÿ¸ÿ¼ÿ¶ÿ¹ÿÆÿÇÿÀÿÊÿÅÿÃÿÐÿ¹ÿ·ÿÄÿ¿ÿ¯ÿ±ÿÀÿÇÿÁÿÁÿ·ÿ¸ÿºÿÄÿÃÿÀÿÁÿ´ÿÁÿ¼ÿ»ÿÇÿµÿÀÿÍÿÆÿÀÿÁÿºÿÍÿÂÿ½ÿÇÿ«ÿ¶ÿ·ÿ¶ÿ¼ÿ½ÿ¶ÿÇÿÇÿÇÿÅÿÆÿÄÿ¾ÿ®ÿ¬ÿ·ÿ»ÿÀÿ¶ÿ¯ÿºÿÂÿÀÿÈÿ½ÿ·ÿ¶ÿ¿ÿÒÿÆÿ»ÿ¹ÿºÿÇÿÌÿ½ÿ¼ÿ¼ÿ¶ÿ·ÿ»ÿ¶ÿ¥ÿ±ÿÉÿÀÿ¨ÿ©ÿ¸ÿ»ÿ»ÿ¾ÿÂÿÅÿÁÿÆÿÃÿ´ÿ½ÿ¹ÿ¿ÿÀÿÀÿ¾ÿ¸ÿºÿÆÿÀÿÇÿ¿ÿ¹ÿ¾ÿ¸ÿ³ÿºÿÀÿ¾ÿÀÿ¿ÿºÿ»ÿ°ÿ·ÿÀÿ¼ÿÁÿ»ÿ¹ÿÀÿ¾ÿ»ÿÀÿ¶ÿ¤ÿÐÿÄÿÄÿ¼ÿ¿ÿ¹ÿ·ÿ¾ÿÀÿ¹ÿ²ÿÄÿ½ÿÁÿ²ÿµÿ½ÿ·ÿ¹ÿÁÿÇÿÊÿÂÿ·ÿ·ÿÑÿ¼ÿ´ÿ®ÿÌÿÁÿ­ÿ¼ÿÀÿ®ÿ¶ÿÂÿÁÿ·ÿÃÿÉÿÁÿÄÿ¶ÿ½ÿ¼ÿ¶ÿ¾ÿÄÿºÿ¶ÿµÿÀÿÒÿ¶ÿ½ÿ¾ÿÇÿÌÿÄÿÁÿÈÿÈÿ¿ÿ¾ÿ½ÿ³ÿ¾ÿÈÿÁÿÂÿÆÿÃÿ¾ÿÂÿ»ÿµÿÄÿºÿÃÿ¼ÿ»ÿ¿ÿ»ÿµÿµÿ®ÿµÿÁÿ¾ÿ¼ÿ¿ÿ¹ÿ¾ÿ¸ÿÇÿ¬ÿ°ÿÁÿ»ÿÆÿÁÿ¼ÿ¸ÿ¹ÿ¼ÿµÿ·ÿ¸ÿºÿ¬ÿ¯ÿÌÿÁÿ½ÿµÿÂÿ¼ÿ¼ÿÁÿºÿ·ÿ¼ÿºÿ»ÿ´ÿ½ÿ¹ÿÄÿ¾ÿ¿ÿÇÿÈÿ½ÿ·ÿ¶ÿ´ÿ¼ÿ¹ÿ¢ÿºÿ´ÿÇÿÊÿÊÿ«ÿ°ÿªÿ©ÿ°ÿ¾ÿÇÿÀÿ¼ÿÈÿ¼ÿ¨ÿ¼ÿµÿ»ÿ¾ÿ¼ÿÆÿµÿ¶ÿµÿ°ÿ²ÿ·ÿ¾ÿËÿÍÿÈÿÍÿºÿÇÿÊÿÂÿÄÿÃÿ½ÿºÿ·ÿ´ÿ¾ÿÇÿ¾ÿ¹ÿ»ÿÁÿ·ÿ¼ÿ³ÿÅÿ½ÿ·ÿ¹ÿµÿ¶ÿ¹ÿºÿºÿºÿ¿ÿÉÿÍÿÊÿÅÿ¸ÿÁÿ½ÿ²ÿÁÿÁÿ¶ÿ®ÿ´ÿ¾ÿ»ÿ¹ÿÄÿ¼ÿ·ÿ·ÿ²ÿ»ÿ¿ÿ»ÿ³ÿ³ÿ¸ÿ»ÿ¾ÿÄÿ¹ÿ½ÿÂÿ¹ÿ¾ÿÆÿÂÿ±ÿ¼ÿ¹ÿÊÿ»ÿÏÿÃÿÅÿÁÿ»ÿ¼ÿ¹ÿºÿÃÿÈÿÄÿÅÿÊÿÄÿ¿ÿ½ÿÉÿ´ÿ³ÿÃÿ¹ÿ¦ÿ´ÿÉÿ¹ÿ¼ÿµÿ¸ÿ¾ÿ³ÿ¹ÿ¿ÿÂÿ³ÿºÿ¿ÿ¹ÿÃÿ¡ÿ²ÿ¾ÿºÿÆÿÎÿÆÿºÿ°ÿ²ÿ½ÿ¾ÿ¶ÿ´ÿ²ÿ¿ÿ¾ÿ·ÿ³ÿ³ÿ¬ÿÃÿ¶ÿ¹ÿµÿ°ÿ«ÿ¶ÿµÿºÿ¿ÿºÿ¾ÿ°ÿ³ÿ´ÿµÿ¾ÿ¶ÿÀÿ¤ÿ·ÿ·ÿÈÿ¹ÿ²ÿ²ÿ¹ÿÀÿ¹ÿ°ÿ²ÿ¸ÿ»ÿ¼ÿ¾ÿ­ÿ¾ÿ´ÿ¯ÿÿºÿÿÀÿ®ÿ»ÿ¹ÿ¿ÿºÿ»ÿµÿ­ÿ¶ÿ³ÿ¯ÿ»ÿ©ÿ®ÿªÿµÿ¸ÿÃÿ·ÿ»ÿ¨ÿ¾ÿºÿ³ÿ°ÿ³ÿªÿ£ÿ°ÿ¸ÿ°ÿ´ÿ¹ÿ¬ÿ¬ÿ¶ÿÅÿ¯ÿ®ÿ°ÿ°ÿºÿ®ÿ¨ÿ¨ÿ¬ÿµÿ¸ÿ«ÿªÿµÿ´ÿ²ÿ²ÿ·ÿ¿ÿ¼ÿ³ÿ©ÿ¼ÿ¶ÿ°ÿ»ÿ¶ÿ»ÿ½ÿÅÿ¿ÿ³ÿ¼ÿ¦ÿ³ÿ»ÿ¶ÿ®ÿ®ÿ³ÿ·ÿ¹ÿ¼ÿ¹ÿ¶ÿ¼ÿ»ÿ·ÿµÿËÿ¼ÿ»ÿ²ÿ·ÿÅÿµÿ»ÿÇÿ¾ÿ¸ÿ½ÿ¾ÿ½ÿ·ÿ·ÿ¾ÿ½ÿ´ÿ·ÿ¾ÿµÿ¶ÿ¼ÿ¼ÿ¼ÿ¿ÿÄÿ¾ÿ²ÿËÿÁÿµÿ¶ÿÆÿ»ÿ®ÿ»ÿÂÿ½ÿÄÿ½ÿ¸ÿ»ÿ´ÿ»ÿÀÿ±ÿºÿÄÿ½ÿÄÿÅÿ§ÿºÿÅÿ´ÿÅÿ»ÿ¸ÿ¼ÿÆÿÌÿ¹ÿÈÿ¿ÿºÿµÿ¹ÿÅÿÅÿÀÿÀÿºÿ´ÿºÿ´ÿÀÿºÿ­ÿ¦ÿ±ÿ¿ÿ¿ÿ·ÿÆÿÊÿÃÿ¿ÿ§ÿ¶ÿ¸ÿ²ÿ©ÿ¶ÿ½ÿºÿÅÿÉÿÄÿÄÿ¶ÿ®ÿ»ÿ½ÿÊÿÅÿ·ÿ¹ÿÀÿ¼ÿÃÿ·ÿÊÿ·ÿ¸ÿ½ÿ·ÿ¾ÿ¹ÿÀÿÄÿÃÿºÿÁÿ½ÿ´ÿ´ÿÄÿÌÿ¾ÿ¸ÿÁÿÄÿÅÿÃÿÀÿ¼ÿÆÿ¶ÿ¾ÿ»ÿ±ÿ²ÿÁÿ±ÿ¬ÿ·ÿ¼ÿ¹ÿ·ÿÅÿ¾ÿ¼ÿ¸ÿºÿ½ÿ¹ÿ±ÿ½ÿÆÿÉÿÊÿÂÿÉÿËÿºÿÆÿ¿ÿÂÿ¿ÿÅÿ¼ÿÁÿÅÿÍÿ¹ÿ¥ÿ¶ÿ°ÿÂÿ½ÿ¶ÿ¼ÿ¿ÿ²ÿ³ÿÀÿÄÿ¿ÿµÿ¶ÿ²ÿÂÿÉÿÁÿ¾ÿµÿ·ÿ¸ÿ¾ÿ¼ÿ¸ÿ±ÿ½ÿ¾ÿ³ÿ¼ÿ¸ÿ¼ÿ®ÿ°ÿÂÿ«ÿ¯ÿ°ÿ¿ÿÄÿ­ÿ±ÿ¹ÿ¸ÿ¹ÿ¼ÿÆÿÄÿ½ÿÀÿÅÿ¿ÿ¾ÿ»ÿ°ÿ¯ÿ±ÿ¿ÿºÿ³ÿ®ÿ»ÿÁÿÆÿÃÿ»ÿÉÿÃÿ­ÿ´ÿ¸ÿ¿ÿ·ÿ½ÿ¡ÿ­ÿÉÿ¼ÿ´ÿ¹ÿ°ÿ³ÿ°ÿµÿ³ÿ¶ÿÂÿÄÿ¸ÿ¹ÿÆÿÁÿ¶ÿ¼ÿ¼ÿ®ÿÂÿÀÿ±ÿ¾ÿ¶ÿ¼ÿ¿ÿ­ÿ³ÿ¸ÿ²ÿ¯ÿ·ÿ²ÿµÿÅÿ°ÿ¦ÿÂÿËÿÁÿ¾ÿ½ÿ¼ÿ»ÿÁÿ»ÿ°ÿ¸ÿµÿ¹ÿ¸ÿ°ÿ¼ÿ¾ÿ´ÿµÿ·ÿ²ÿ±ÿ¸ÿ±ÿÂÿÆÿÉÿ¶ÿ®ÿ½ÿÅÿ´ÿ°ÿ¼ÿÀÿÂÿ¼ÿ½ÿªÿÓÿ¼ÿºÿ¸ÿ½ÿ³ÿ¸ÿ³ÿ·ÿºÿ¸ÿ¾ÿ¾ÿÂÿ¾ÿ¬ÿ±ÿ¸ÿµÿÁÿËÿÍÿÈÿ·ÿ®ÿ¶ÿ¾ÿÁÿ¿ÿ¹ÿÓÿ¶ÿ°ÿ·ÿµÿ±ÿ°ÿ¥ÿ»ÿ¹ÿµÿÙÿ½ÿµÿ¹ÿ´ÿ»ÿ·ÿ¸ÿÃÿ´ÿ»ÿ¹ÿºÿ¾ÿ¶ÿ¸ÿ¾ÿ½ÿ»ÿ¹ÿ½ÿÂÿÂÿÂÿ¼ÿ³ÿµÿ¼ÿ¾ÿ·ÿºÿ¾ÿÈÿ»ÿÀÿÃÿÀÿ¸ÿÉÿ»ÿ¼ÿ¹ÿ¥ÿºÿÏÿ¢ÿ¾ÿ¿ÿ¬ÿ«ÿ¹ÿ¹ÿ¨ÿ¶ÿµÿÁÿ´ÿ¹ÿÅÿÌÿÆÿÈÿ¿ÿÄÿÃÿÁÿ¿ÿ¿ÿÁÿ¿ÿ¶ÿ´ÿÆÿÂÿÀÿ½ÿÎÿÂÿ¸ÿÀÿ¸ÿºÿ²ÿ»ÿ½ÿ¿ÿ¼ÿÁÿ¤ÿ°ÿ¯ÿÂÿÅÿ¾ÿÏÿÈÿ½ÿ¾ÿÅÿÉÿ¼ÿ¼ÿ¶ÿÅÿ»ÿÅÿ¹ÿ±ÿÃÿÅÿ»ÿ¹ÿÀÿ½ÿºÿ¸ÿ»ÿ»ÿ¸ÿºÿ½ÿÀÿ·ÿ¯ÿµÿ¾ÿ¸ÿ¾ÿÀÿÊÿÁÿ¶ÿ¾ÿ½ÿÁÿÃÿÀÿ»ÿ¼ÿÀÿ­ÿ·ÿ¯ÿÇÿ³ÿ¿ÿ³ÿ¼ÿ¬ÿ»ÿ±ÿ±ÿ»ÿ¶ÿÀÿ¹ÿÀÿ½ÿ¼ÿ¾ÿ¶ÿ°ÿÂÿÂÿ´ÿ·ÿÀÿ¾ÿ½ÿ¾ÿ·ÿ´ÿ¼ÿÁÿ¸ÿ®ÿ¸ÿÄÿËÿÅÿ½ÿºÿÂÿÁÿÀÿÆÿÄÿÈÿ»ÿÊÿ°ÿ¾ÿµÿÍÿÔÿ¸ÿ³ÿ«ÿ¾ÿ¸ÿ²ÿÀÿ¿ÿÀÿ¯ÿÀÿ¹ÿ¯ÿ¼ÿÆÿ¸ÿ¿ÿ²ÿ·ÿ­ÿÿ ÿµÿºÿ´ÿ¾ÿÊÿÆÿ½ÿºÿÂÿ¿ÿ·ÿ¾ÿ½ÿÂÿ»ÿ«ÿ®ÿÂÿÂÿÄÿºÿÀÿÆÿ½ÿºÿ¾ÿ¼ÿ¿ÿ¦ÿ­ÿÁÿÅÿ¿ÿÃÿ·ÿ³ÿ·ÿÊÿÁÿ²ÿÂÿ³ÿÃÿ¾ÿ¾ÿ¶ÿ­ÿ®ÿ½ÿ¾ÿ±ÿ¸ÿ¿ÿ¿ÿÅÿ¶ÿ¯ÿ³ÿ»ÿÍÿÐÿ½ÿ°ÿªÿ±ÿªÿÿ¶ÿÁÿ»ÿ³ÿ´ÿ¼ÿ¹ÿ¹ÿ¯ÿµÿ¡ÿ¼ÿÐÿÃÿ´ÿ¹ÿ®ÿÍÿ¾ÿ¯ÿ¬ÿÊÿ»ÿÆÿÊÿÀÿÐÿÂÿ²ÿÃÿÀÿ¼ÿ»ÿÕÿµÿ³ÿ¿ÿ°ÿ²ÿ¿ÿÇÿ´ÿ±ÿÀÿÑÿÄÿ»ÿÁÿÁÿ¸ÿ±ÿ¯ÿ²ÿÁÿ·ÿ¬ÿ²ÿ»ÿ¿ÿÀÿ°ÿÃÿÙÿ¹ÿ¸ÿ»ÿ°ÿ´ÿ¶ÿ®ÿÅÿ»ÿÀÿ³ÿ²ÿ¾ÿ¶ÿ¾ÿ»ÿ»ÿ·ÿ»ÿÃÿ¶ÿ·ÿÂÿÀÿ¾ÿ¼ÿ²ÿ¬ÿ»ÿ¶ÿ¹ÿ²ÿ¶ÿ¸ÿ²ÿ¹ÿÉÿ½ÿµÿÃÿÃÿ·ÿ»ÿ´ÿ¬ÿµÿ´ÿ¾ÿÃÿ½ÿ°ÿ§ÿ¸ÿµÿ¶ÿªÿµÿ¹ÿ´ÿ´ÿÁÿ¨ÿ³ÿµÿÿ®ÿÅÿ½ÿ¿ÿ½ÿ»ÿµÿÄÿ¶ÿ®ÿ»ÿµÿ»ÿ¯ÿµÿÅÿ½ÿ»ÿºÿÂÿÅÿ¹ÿ²ÿ¯ÿ´ÿºÿ·ÿ¸ÿºÿ¸ÿ¹ÿºÿµÿ·ÿÂÿÀÿµÿ¶ÿ¶ÿ´ÿ³ÿ¿ÿ¼ÿ¼ÿ¸ÿºÿ±ÿªÿµÿ¾ÿµÿ³ÿÏÿ¸ÿ¶ÿµÿ±ÿ½ÿ½ÿ½ÿ­ÿ¹ÿ¾ÿ¸ÿ²ÿ²ÿ¯ÿ¸ÿ³ÿ©ÿ°ÿÁÿÂÿ¶ÿ·ÿµÿ¯ÿ¯ÿ¿ÿÀÿ³ÿ¸ÿÆÿ½ÿ³ÿ¹ÿ½ÿÁÿ½ÿ»ÿµÿºÿ¼ÿÂÿ®ÿ´ÿ°ÿµÿÀÿµÿ¹ÿÆÿ²ÿ¬ÿ¹ÿ½ÿÄÿ·ÿ¯ÿ²ÿµÿ½ÿ­ÿÄÿÌÿ½ÿ¾ÿÆÿÁÿ»ÿÀÿ³ÿµÿ¹ÿÁÿ¸ÿ¿ÿÆÿ¼ÿ·ÿ¿ÿ½ÿµÿ½ÿÊÿÔÿÀÿªÿ¿ÿ»ÿ³ÿ³ÿ¸ÿÃÿÀÿÁÿ³ÿ·ÿ·ÿµÿ²ÿ©ÿ¤ÿ¼ÿÇÿ°ÿ¶ÿ¯ÿ¼ÿ¸ÿÂÿ½ÿ´ÿ»ÿ´ÿ°ÿ¹ÿ¶ÿÀÿÃÿ²ÿ²ÿ±ÿºÿÇÿÆÿÀÿÁÿ¶ÿ¶ÿ¿ÿ½ÿ»ÿ¶ÿÄÿ¾ÿÆÿ¼ÿµÿºÿ°ÿ·ÿ±ÿ®ÿ¾ÿÁÿ°ÿ·ÿÆÿ¶ÿ¬ÿ«ÿÁÿÃÿÀÿÈÿÁÿ½ÿÀÿ³ÿµÿ²ÿ²ÿ¹ÿÄÿÃÿ¾ÿ¼ÿÄÿÈÿ°ÿ©ÿºÿºÿ¼ÿÁÿÀÿÍÿÎÿÇÿÆÿºÿ¹ÿÂÿËÿÈÿ­ÿ³ÿ°ÿ¾ÿ»ÿ¸ÿÄÿ¬ÿÕÿ»ÿ¹ÿ®ÿ¸ÿ¼ÿÄÿ¸ÿ´ÿ²ÿ­ÿÂÿ·ÿ¾ÿ¿ÿºÿ»ÿºÿ´ÿ²ÿ»ÿÅÿÃÿ»ÿµÿ±ÿ·ÿ¼ÿµÿ³ÿ±ÿ·ÿµÿ²ÿ¥ÿ½ÿ¿ÿ¹ÿµÿ½ÿ­ÿÀÿ®ÿ¶ÿÀÿ·ÿ»ÿºÿÿ³ÿªÿ¾ÿ¸ÿÅÿ¿ÿ¯ÿ¢ÿ¨ÿ¾ÿÃÿ³ÿ´ÿÁÿÀÿ¾ÿÈÿÎÿÅÿÆÿ½ÿÆÿ¿ÿ¯ÿ¯ÿ¶ÿÀÿºÿ³ÿ²ÿ´ÿºÿ»ÿÄÿ¿ÿ­ÿµÿ®ÿ¥ÿ°ÿ³ÿ·ÿ®ÿµÿµÿ´ÿºÿ¬ÿ¬ÿ¿ÿ¿ÿ¸ÿ¹ÿ¼ÿ¸ÿ¶ÿÀÿ¿ÿÅÿ¼ÿÀÿÃÿËÿÅÿ±ÿÁÿÈÿ´ÿ°ÿ¾ÿ­ÿÆÿ¹ÿ¯ÿ¼ÿ±ÿ´ÿ¹ÿ¸ÿ³ÿ±ÿ±ÿ©ÿ·ÿÀÿ´ÿ¶ÿ¼ÿÀÿÇÿÂÿ¹ÿÀÿÀÿÌÿºÿ«ÿÃÿÈÿºÿ¶ÿ¹ÿ¦ÿ¼ÿÃÿ¶ÿ¸ÿ¹ÿ¼ÿ³ÿ³ÿºÿÁÿ½ÿ¼ÿÄÿÀÿ¸ÿ·ÿ¶ÿ¹ÿ®ÿ«ÿ´ÿ¸ÿ³ÿ¼ÿ¾ÿÁÿºÿºÿ·ÿ¶ÿ´ÿÁÿ¬ÿ¼ÿµÿÀÿºÿÉÿ¾ÿ¬ÿªÿ¯ÿ´ÿºÿ¯ÿªÿ¯ÿ°ÿ·ÿ¼ÿ¿ÿ±ÿµÿ¿ÿÄÿºÿÀÿÀÿ¾ÿºÿ©ÿ¿ÿËÿÍÿµÿ³ÿºÿ¿ÿÀÿ¼ÿµÿ·ÿ¸ÿ´ÿ²ÿ·ÿ¸ÿ¼ÿÅÿ´ÿ¦ÿ¹ÿÅÿ³ÿÀÿ¾ÿ¼ÿ¼ÿÉÿ¯ÿ¿ÿ¼ÿ·ÿÇÿ¹ÿ¸ÿÀÿ¸ÿºÿ¹ÿµÿ»ÿ·ÿ²ÿ­ÿ³ÿ¼ÿ±ÿ´ÿ¸ÿºÿ¹ÿµÿ±ÿ°ÿ¹ÿ³ÿ¿ÿ¬ÿ¥ÿ³ÿ»ÿ¶ÿ¨ÿ³ÿ»ÿ¶ÿ±ÿµÿ¹ÿ·ÿ¶ÿ¹ÿµÿªÿ§ÿ¸ÿÂÿ½ÿ¸ÿ¼ÿ¿ÿ¼ÿ²ÿÆÿ§ÿ±ÿ±ÿ·ÿ©ÿ«ÿ°ÿÅÿ­ÿ§ÿ³ÿ¶ÿ³ÿ­ÿ±ÿ»ÿ¼ÿ¼ÿ»ÿÂÿµÿ¦ÿ¨ÿ°ÿ³ÿ©ÿµÿ¹ÿ°ÿ²ÿÀÿµÿ­ÿ±ÿ¸ÿ¯ÿ®ÿ¹ÿ¿ÿ»ÿ°ÿ«ÿ­ÿ¦ÿµÿ¹ÿ±ÿ¤ÿ½ÿ±ÿ¼ÿµÿ°ÿ°ÿ¹ÿµÿ®ÿ²ÿ¶ÿ¼ÿ¼ÿµÿ²ÿ¸ÿ¶ÿ³ÿ¿ÿµÿ¶ÿ·ÿ¯ÿªÿ°ÿ¼ÿ¿ÿ ÿ³ÿÍÿÀÿµÿÃÿ½ÿ¿ÿ»ÿ¹ÿ»ÿ½ÿºÿ­ÿ·ÿ¹ÿ¸ÿµÿ¶ÿµÿ¢ÿ·ÿ´ÿ£ÿªÿºÿ©ÿ¬ÿ¹ÿ³ÿ®ÿ©ÿ¶ÿÅÿÁÿÄÿÂÿ¼ÿ»ÿ¨ÿ¸ÿ©ÿºÿ¯ÿ¶ÿ´ÿ©ÿ¸ÿÀÿ¿ÿµÿ¾ÿ½ÿ¿ÿÁÿ·ÿ±ÿ¸ÿ¼ÿ¼ÿ¶ÿ²ÿ·ÿ¨ÿÉÿ­ÿ´ÿÂÿÃÿ·ÿ¶ÿÌÿ»ÿ¶ÿ½ÿÁÿ¿ÿ­ÿ¯ÿ¶ÿ±ÿ®ÿ»ÿ¹ÿÃÿ·ÿÊÿÈÿ·ÿ¹ÿ¶ÿ¾ÿ´ÿ±ÿ¹ÿ¹ÿ²ÿ°ÿ¶ÿ¼ÿ¿ÿ¿ÿ¶ÿ¬ÿ¯ÿ±ÿÃÿ®ÿ·ÿ»ÿÀÿ½ÿ»ÿ´ÿ¯ÿ±ÿ°ÿ²ÿ¿ÿÅÿÏÿ´ÿ¼ÿ¿ÿ¸ÿ¾ÿ¾ÿ°ÿ±ÿ¯ÿ°ÿ³ÿ¸ÿ¬ÿ¦ÿ·ÿ½ÿ¯ÿªÿ¸ÿÌÿ¹ÿ´ÿ­ÿÂÿ·ÿ§ÿ±ÿÉÿÊÿ»ÿ±ÿ´ÿ¼ÿÁÿ¼ÿ±ÿ°ÿ¤ÿ´ÿ¼ÿ½ÿ¶ÿ°ÿ±ÿ»ÿºÿ±ÿ¯ÿ­ÿ±ÿ»ÿ¼ÿ¾ÿ³ÿ©ÿÀÿÄÿ¹ÿ»ÿ¦ÿ¯ÿ°ÿ¸ÿ¸ÿ¨ÿµÿ»ÿ½ÿÁÿºÿ¾ÿ¿ÿµÿ¨ÿ¸ÿ®ÿ±ÿ¾ÿ±ÿ¬ÿ°ÿ³ÿ´ÿ¹ÿ¹ÿ¾ÿÇÿ¾ÿ¹ÿ¯ÿ¹ÿ¿ÿÂÿÊÿ½ÿµÿ®ÿ¹ÿµÿªÿ­ÿ®ÿ°ÿ¾ÿ½ÿ½ÿÅÿ»ÿÄÿ°ÿ¹ÿ¯ÿ¹ÿ½ÿ¸ÿ®ÿ°ÿ·ÿ·ÿ¼ÿÅÿÄÿ±ÿÉÿ·ÿ¯ÿ¬ÿ»ÿ»ÿÃÿÁÿ¹ÿ°ÿ®ÿ²ÿµÿ¶ÿµÿªÿ°ÿ«ÿ¾ÿ¿ÿ¶ÿ¼ÿÂÿÂÿ¿ÿµÿ¬ÿµÿÄÿ·ÿ©ÿÁÿ£ÿ²ÿ»ÿ¨ÿ­ÿ·ÿ­ÿ·ÿ»ÿ·ÿ¾ÿ´ÿ«ÿºÿ±ÿµÿ¶ÿ·ÿÃÿºÿ¸ÿ¶ÿ¹ÿ½ÿ¹ÿ»ÿÅÿµÿ¯ÿ³ÿ«ÿÁÿ½ÿ±ÿ¬ÿºÿ¶ÿ¸ÿ¸ÿ¯ÿ¶ÿ¾ÿÃÿ¹ÿ»ÿ»ÿ¹ÿºÿ¿ÿºÿºÿ»ÿ¾ÿÁÿ²ÿ¯ÿ¯ÿ¬ÿ·ÿ·ÿ·ÿ§ÿ·ÿ¸ÿ·ÿµÿ¯ÿ«ÿ³ÿÂÿ·ÿ¶ÿÂÿ¼ÿ¼ÿÇÿ¾ÿ³ÿ¸ÿµÿ«ÿ¯ÿ³ÿµÿ«ÿ¿ÿ»ÿ±ÿÈÿ¼ÿ©ÿ©ÿ²ÿ»ÿ¾ÿºÿ¾ÿ¾ÿµÿ¾ÿ¯ÿ·ÿ¯ÿ²ÿ²ÿ³ÿ¸ÿ½ÿÂÿ¾ÿ¹ÿÂÿ·ÿ¦ÿ®ÿ¯ÿ°ÿºÿ¸ÿ¶ÿ¹ÿµÿºÿÇÿ¶ÿÿµÿ±ÿ®ÿ±ÿ²ÿ°ÿ¬ÿªÿ±ÿ´ÿ²ÿÂÿ¸ÿ¬ÿ·ÿ±ÿ¤ÿ£ÿ¢ÿ£ÿ¯ÿ®ÿªÿ¶ÿ¤ÿºÿ·ÿ´ÿ¶ÿ»ÿ¼ÿ¼ÿºÿ¼ÿºÿ°ÿ¯ÿÁÿ³ÿÉÿÏÿÁÿ¸ÿ¼ÿÀÿ¼ÿ¹ÿÒÿÆÿ¬ÿ¯ÿ¯ÿ°ÿ½ÿ¸ÿ°ÿ¿ÿÁÿ¼ÿµÿ¦ÿ´ÿÀÿ²ÿ·ÿÆÿÆÿ¸ÿ±ÿ¿ÿ±ÿÁÿ´ÿ·ÿ»ÿ´ÿ¸ÿ½ÿºÿ°ÿ«ÿ¦ÿ­ÿ°ÿ»ÿ¼ÿ³ÿ¹ÿºÿ»ÿ½ÿºÿËÿ¾ÿ¯ÿºÿ»ÿÀÿ½ÿ»ÿ¼ÿ½ÿ¸ÿ±ÿÎÿ¼ÿ¹ÿ¯ÿ¸ÿ·ÿ¶ÿ¹ÿºÿ¹ÿÀÿÅÿÁÿ¹ÿÆÿÉÿÆÿ¾ÿºÿ¸ÿ²ÿ¹ÿ·ÿ»ÿ±ÿ²ÿ±ÿ½ÿÆÿÅÿÁÿ¾ÿÆÿ¨ÿ¿ÿµÿ¯ÿ³ÿ¶ÿ½ÿÉÿÈÿºÿ´ÿ´ÿÎÿ³ÿ±ÿ½ÿ¿ÿ»ÿºÿ¾ÿÉÿ»ÿÆÿÅÿÂÿÍÿÃÿ¼ÿºÿ¬ÿÃÿÅÿ³ÿ·ÿ¿ÿ»ÿ¿ÿÂÿ¹ÿ±ÿ¸ÿ¼ÿ·ÿÇÿËÿÖÿÀÿ±ÿ¼ÿºÿ±ÿ¬ÿ«ÿ­ÿÂÿ·ÿ¯ÿ°ÿ®ÿ§ÿ¤ÿ­ÿ«ÿ§ÿ©ÿ©ÿÿÿ¡ÿÿ©ÿ­ÿ½ÿ¸ÿ¦ÿ ÿ£ÿ¦ÿ©ÿ§ÿ ÿ£ÿ¸ÿ·ÿµÿ¼ÿÂÿ¶ÿ©ÿ¼ÿ§ÿ±ÿµÿ®ÿ³ÿ®ÿ©ÿ°ÿ©ÿ¯ÿ­ÿ±ÿ¹ÿ´ÿ¶ÿ½ÿ¸ÿ¶ÿ¸ÿ ÿ©ÿÿ°ÿ°ÿ±ÿ²ÿÿ¾ÿ²ÿ¸ÿºÿºÿÊÿ«ÿ¿ÿÄÿÁÿÄÿ¾ÿÁÿÇÿ¶ÿ¯ÿ¿ÿ½ÿ¿ÿ¬ÿ´ÿµÿ²ÿºÿ¬ÿ°ÿ·ÿ±ÿÁÿÃÿ¾ÿ»ÿ¾ÿÅÿÃÿ¹ÿ¸ÿÅÿ¾ÿÄÿÆÿ¼ÿ²ÿ¥ÿÃÿ¿ÿ»ÿÃÿ²ÿ¬ÿ¯ÿ·ÿÇÿÃÿ·ÿ§ÿ½ÿ½ÿ¾ÿÃÿÈÿÅÿ¹ÿ³ÿ®ÿÁÿÄÿ¹ÿ¿ÿÄÿ³ÿ¢ÿ²ÿ¾ÿ­ÿ¥ÿºÿÃÿ¹ÿµÿ·ÿ¼ÿÇÿ¿ÿ¸ÿ³ÿ¿ÿ¹ÿ¶ÿ¸ÿµÿ¸ÿÁÿ³ÿ¶ÿ¶ÿÊÿÌÿÇÿÀÿ¹ÿ¶ÿ·ÿºÿÇÿËÿÂÿÆÿÅÿ¾ÿ·ÿ´ÿ»ÿÆÿÁÿ¨ÿ§ÿ¼ÿ«ÿ·ÿÀÿÂÿ¿ÿ¶ÿ·ÿÈÿ½ÿ¾ÿ¹ÿ¸ÿ¯ÿ¯ÿ¶ÿ½ÿÃÿÇÿ´ÿ»ÿ³ÿ³ÿ¶ÿ¼ÿÁÿ½ÿ³ÿµÿ¼ÿ¯ÿÂÿ¿ÿ¾ÿ¸ÿ½ÿÅÿÆÿºÿ²ÿÀÿËÿÓÿ¼ÿÀÿÏÿÙÿÁÿªÿ·ÿÍÿÁÿÅÿÀÿ¶ÿ½ÿ«ÿ²ÿ³ÿµÿ¾ÿ¾ÿ·ÿºÿ¾ÿÅÿÂÿ¿ÿ¿ÿ½ÿ»ÿ¹ÿ¸ÿÂÿÏÿ³ÿ¯ÿÃÿ¸ÿÎÿÄÿ¿ÿ¼ÿ¶ÿºÿÉÿÅÿ´ÿÀÿ¹ÿµÿÌÿÈÿÀÿ¾ÿ¼ÿÀÿ½ÿ¬ÿ«ÿ²ÿÉÿÄÿ°ÿ«ÿ³ÿºÿ¶ÿ·ÿÁÿÄÿ½ÿ¯ÿÃÿ·ÿ²ÿ¶ÿ¼ÿ¼ÿ¼ÿ¿ÿ¼ÿ¶ÿÄÿÎÿÁÿ¿ÿ¹ÿ¶ÿ¸ÿ±ÿ¶ÿ½ÿ¹ÿÃÿÄÿ³ÿÂÿ¹ÿÇÿÈÿÄÿÂÿ¹ÿ»ÿ¾ÿ·ÿÄÿ¹ÿÂÿºÿÊÿÅÿÃÿÁÿ¿ÿ·ÿ¹ÿÄÿÀÿ¼ÿµÿ¾ÿ¾ÿÂÿµÿºÿ´ÿ¸ÿÃÿÅÿÃÿÆÿËÿ¿ÿ¿ÿÀÿÉÿ­ÿÀÿ¶ÿ½ÿ¶ÿ´ÿ³ÿ¬ÿ¿ÿ¾ÿ¸ÿªÿÂÿ½ÿ¼ÿÀÿ¸ÿ·ÿ¾ÿ½ÿºÿÃÿÈÿ´ÿ»ÿ»ÿ±ÿ°ÿ±ÿ¯ÿ¼ÿ¿ÿÀÿ¿ÿºÿºÿ½ÿÀÿÅÿ¿ÿÂÿ½ÿÆÿÆÿ¼ÿ¶ÿ»ÿÀÿÂÿÄÿ¼ÿºÿÉÿÃÿ¿ÿÂÿ¿ÿ¾ÿ½ÿ±ÿ¾ÿÀÿ»ÿ¼ÿ°ÿ¯ÿ½ÿ´ÿ¼ÿ¾ÿÀÿÁÿ·ÿÊÿÇÿÂÿ¿ÿ´ÿ°ÿ¿ÿÅÿ½ÿÅÿ¶ÿ¬ÿ»ÿ³ÿ¶ÿ¿ÿÅÿÈÿ¾ÿºÿ¸ÿ²ÿ¹ÿ¶ÿ°ÿÄÿµÿ·ÿ°ÿ±ÿ°ÿ¸ÿ·ÿµÿ¿ÿËÿÅÿ¶ÿ¶ÿ¼ÿ³ÿ×ÿ½ÿ½ÿ°ÿ¹ÿºÿ¼ÿ¾ÿ½ÿ½ÿÁÿ¹ÿ¬ÿ»ÿ´ÿ°ÿ½ÿ³ÿÄÿ´ÿÈÿËÿºÿ¹ÿºÿ¼ÿÅÿÇÿÇÿÁÿÃÿ³ÿÇÿ±ÿ­ÿ²ÿ¹ÿ´ÿ¼ÿµÿºÿÆÿ¾ÿ¶ÿÄÿËÿÀÿÁÿÉÿ·ÿ¼ÿÈÿ³ÿ¨ÿ­ÿºÿÀÿ¶ÿ¹ÿ¿ÿÂÿÓÿÌÿ»ÿ¾ÿÕÿÌÿ´ÿÅÿ¹ÿ«ÿÅÿÃÿµÿ¸ÿ»ÿ»ÿ»ÿ»ÿ¿ÿÂÿÂÿÄÿ³ÿªÿ·ÿ¿ÿÃÿ°ÿ±ÿ»ÿ´ÿ¼ÿ¸ÿ³ÿºÿ¿ÿÊÿ¾ÿ±ÿ³ÿ©ÿ³ÿ¾ÿ¹ÿµÿ¾ÿ»ÿ¯ÿ´ÿÂÿ»ÿµÿºÿÂÿÈÿÆÿÏÿÃÿ­ÿ¾ÿ¾ÿ×ÿÒÿ½ÿ´ÿ¹ÿ°ÿÆÿÍÿ³ÿ¬ÿ´ÿ·ÿ¼ÿ»ÿ¿ÿ¼ÿ«ÿºÿ¿ÿ¿ÿ¸ÿ¯ÿ½ÿ½ÿ´ÿÂÿÇÿ¿ÿ·ÿ¸ÿ½ÿ¿ÿ½ÿ²ÿ·ÿ¯ÿ®ÿ²ÿ·ÿÌÿ²ÿ³ÿ·ÿ®ÿ²ÿÊÿ»ÿ·ÿ¸ÿ³ÿµÿ³ÿ´ÿ½ÿ§ÿ²ÿÃÿ´ÿ®ÿ·ÿÃÿÁÿ´ÿ¶ÿÂÿ¶ÿ±ÿ©ÿ¨ÿ±ÿ¶ÿµÿ¶ÿµÿ¶ÿÁÿÆÿ³ÿÇÿËÿÍÿ²ÿ³ÿ·ÿ¿ÿÇÿ°ÿ¯ÿ»ÿÁÿ±ÿ¨ÿ§ÿ®ÿ¸ÿ·ÿ·ÿ­ÿ­ÿ¼ÿ¹ÿ¹ÿ³ÿ³ÿ¶ÿµÿ¹ÿÃÿ³ÿ°ÿ°ÿ²ÿ«ÿ§ÿ´ÿÊÿÇÿ¶ÿ»ÿ¬ÿ±ÿ»ÿÂÿ³ÿ²ÿ¯ÿ«ÿ»ÿ·ÿ®ÿ³ÿ¹ÿ¹ÿ°ÿ©ÿ´ÿ¶ÿµÿ²ÿ°ÿ¹ÿ·ÿ°ÿ«ÿ¹ÿ´ÿ¼ÿÁÿµÿÅÿ¾ÿ½ÿ»ÿÁÿ´ÿ®ÿ°ÿºÿ¼ÿ´ÿ³ÿ·ÿ®ÿ¦ÿ¶ÿÈÿÁÿ½ÿÃÿÇÿÀÿÁÿ¯ÿ»ÿ¾ÿÂÿ»ÿ³ÿ¸ÿÀÿµÿ¯ÿ¹ÿ¾ÿ¹ÿ¸ÿ¼ÿ¿ÿ¿ÿ¸ÿ±ÿ¯ÿ©ÿ²ÿËÿËÿËÿ½ÿÆÿ¼ÿÀÿ·ÿ¬ÿ¹ÿ¸ÿ«ÿ¼ÿÊÿ¾ÿ½ÿ´ÿ¯ÿ·ÿÃÿÉÿÆÿÅÿ¿ÿ°ÿºÿ¿ÿÁÿÃÿ½ÿ¦ÿ½ÿÁÿµÿÂÿ¨ÿÃÿµÿÐÿÈÿ»ÿÁÿÀÿ¼ÿ¾ÿÈÿÅÿ¾ÿÁÿºÿ²ÿ»ÿ½ÿ²ÿ²ÿ°ÿ²ÿ½ÿ®ÿËÿÇÿ¿ÿÊÿÈÿÊÿÄÿ«ÿ»ÿÁÿ¶ÿ¶ÿÇÿ¿ÿ¸ÿ·ÿ¹ÿ½ÿÂÿÂÿµÿµÿ¸ÿÆÿÇÿ¾ÿ¼ÿÂÿ¿ÿ»ÿÀÿÊÿ¶ÿ¼ÿ»ÿºÿ©ÿ³ÿÇÿ¾ÿ¶ÿ´ÿ¶ÿ¿ÿÇÿ¼ÿ¹ÿ¹ÿ«ÿ¶ÿÅÿ¾ÿ½ÿ´ÿÄÿÐÿ¾ÿ¶ÿ±ÿµÿ½ÿÃÿ¬ÿ»ÿ·ÿ¬ÿ¼ÿ¸ÿ¸ÿÆÿµÿ·ÿ¸ÿ·ÿ¿ÿ¸ÿ¸ÿÃÿÃÿÃÿÇÿÃÿÅÿÃÿ·ÿÀÿ¼ÿ¾ÿ¸ÿÀÿ´ÿ½ÿÉÿÄÿªÿ´ÿ¥ÿ¥ÿÁÿ¬ÿ¹ÿ»ÿ¾ÿÁÿÅÿËÿµÿ½ÿÉÿÂÿ²ÿ¬ÿ¶ÿÇÿÓÿÃÿ°ÿ¶ÿÀÿ¼ÿ¼ÿ¿ÿÂÿ¹ÿÄÿ¶ÿ¿ÿ²ÿ²ÿ¹ÿÀÿ¯ÿ¿ÿ¾ÿ¶ÿ»ÿ´ÿÁÿ¿ÿºÿºÿ¹ÿ¾ÿÃÿÅÿÃÿ»ÿ´ÿ½ÿÂÿºÿºÿ´ÿ½ÿ¹ÿÀÿ¾ÿÄÿ¶ÿ±ÿÃÿÀÿºÿ»ÿ¤ÿ·ÿ«ÿ©ÿ³ÿ·ÿËÿ¾ÿÄÿÁÿ³ÿ½ÿ½ÿÀÿËÿÎÿÂÿºÿ¼ÿ¾ÿ¹ÿ­ÿ³ÿÅÿÅÿ¾ÿ½ÿÅÿ»ÿÄÿÀÿÀÿÁÿ¸ÿ½ÿ´ÿ´ÿÂÿ¥ÿ»ÿ¾ÿ¾ÿ®ÿÀÿ´ÿ§ÿµÿÂÿ´ÿ¹ÿ¼ÿÀÿÁÿºÿ±ÿ­ÿ¹ÿ¹ÿ¼ÿÃÿ¼ÿ¶ÿ¶ÿºÿ¿ÿ¾ÿµÿ±ÿ·ÿ°ÿ¿ÿ½ÿÂÿ¸ÿ¥ÿ¯ÿ°ÿ¾ÿ²ÿÃÿ©ÿÔÿÁÿ¦ÿ¸ÿ±ÿÃÿºÿºÿÁÿÅÿÁÿ¬ÿ¶ÿÁÿ½ÿµÿµÿµÿ»ÿ¶ÿ¯ÿ·ÿ½ÿ¾ÿÁÿÀÿºÿºÿµÿ¬ÿ»ÿÐÿ¼ÿ³ÿÅÿ¹ÿ®ÿ³ÿ¸ÿµÿ±ÿ±ÿ»ÿµÿ¼ÿÀÿ»ÿÃÿÀÿµÿºÿ¼ÿºÿÅÿÃÿÃÿ¾ÿ·ÿ¸ÿ¼ÿ´ÿ¸ÿÄÿ»ÿ±ÿ¿ÿÌÿÇÿÅÿÃÿÂÿÇÿ½ÿ°ÿ¶ÿ¹ÿ¸ÿÁÿ¾ÿËÿÊÿÊÿ´ÿ±ÿ¥ÿµÿªÿ«ÿÇÿÀÿ·ÿÂÿ½ÿÌÿ±ÿ¼ÿ¾ÿÅÿ¦ÿªÿµÿÂÿ¶ÿ¬ÿ«ÿ³ÿÁÿ¾ÿ¬ÿ¦ÿ²ÿÃÿ¾ÿ·ÿ½ÿ¹ÿµÿ¼ÿÄÿ¸ÿ¯ÿ¿ÿ»ÿ¯ÿ»ÿÁÿÂÿ½ÿµÿºÿ»ÿÌÿ¸ÿÃÿªÿ§ÿµÿÅÿÁÿ¿ÿ´ÿ­ÿ´ÿÇÿÈÿ¶ÿ«ÿ¸ÿ¸ÿ¹ÿÀÿµÿªÿÀÿÀÿ¾ÿ·ÿ¹ÿ¿ÿ¹ÿ²ÿ·ÿ¼ÿ³ÿ±ÿ¾ÿ½ÿ¬ÿ¬ÿ²ÿ¹ÿ´ÿ®ÿÀÿÈÿ¸ÿ´ÿµÿ½ÿ²ÿ´ÿ¼ÿÑÿÂÿÌÿ«ÿ¸ÿ®ÿÀÿ«ÿÁÿÆÿ¹ÿ¸ÿ¹ÿ¸ÿ§ÿ¶ÿ¶ÿºÿ³ÿÀÿºÿ¹ÿÇÿÀÿÃÿºÿ¼ÿÄÿÅÿ¼ÿ±ÿ·ÿ¶ÿ·ÿÂÿºÿ¿ÿÀÿ¶ÿ¸ÿ»ÿÆÿ¸ÿ¡ÿ´ÿÊÿÂÿÃÿ­ÿ²ÿ¿ÿ±ÿ©ÿ°ÿ²ÿ§ÿÆÿËÿ¨ÿ¼ÿ´ÿÀÿ­ÿ±ÿ°ÿ»ÿÅÿ¸ÿ¸ÿ¹ÿ¨ÿ§ÿ¶ÿ¿ÿ®ÿ¨ÿ½ÿ´ÿ·ÿ²ÿ¼ÿ¿ÿ¾ÿÈÿÄÿµÿºÿÁÿÀÿÁÿ¹ÿ±ÿÀÿÍÿ¾ÿÄÿÎÿÁÿÃÿ¶ÿÃÿµÿ°ÿ¸ÿÊÿÜÿ·ÿ»ÿ»ÿ¶ÿ¯ÿ¸ÿÃÿÃÿ¸ÿ¶ÿ¿ÿÿÿ¸ÿ­ÿ¹ÿÿ»ÿÁÿ¼ÿ¬ÿ¶ÿ¸ÿÅÿÃÿºÿ¼ÿºÿ­ÿ¸ÿ¾ÿ»ÿµÿºÿ¹ÿµÿ½ÿ¶ÿ´ÿÅÿÃÿ²ÿ¶ÿÆÿÈÿºÿ¬ÿ±ÿ¦ÿÀÿÉÿ¬ÿÁÿ¸ÿ¦ÿ³ÿ°ÿ´ÿºÿ¬ÿ¯ÿ·ÿ·ÿ·ÿ´ÿ°ÿÅÿ½ÿÅÿÀÿ²ÿ¼ÿ¼ÿ¯ÿ©ÿ°ÿ³ÿ¶ÿ±ÿ¯ÿºÿ«ÿ®ÿµÿ¯ÿ·ÿ²ÿ®ÿ·ÿÅÿ¾ÿ²ÿÄÿÅÿ²ÿ«ÿµÿÃÿ¸ÿ¾ÿÓÿÅÿµÿ®ÿ®ÿ¶ÿ±ÿ»ÿ¼ÿ½ÿ«ÿÿ¯ÿ¬ÿ³ÿ¨ÿ¯ÿ«ÿ³ÿºÿ»ÿ°ÿÿ©ÿ¶ÿ½ÿ°ÿ¸ÿ¸ÿÀÿ´ÿ¿ÿ»ÿºÿµÿ³ÿ»ÿ·ÿ¾ÿ¸ÿ´ÿ´ÿÿ£ÿ¶ÿºÿµÿ·ÿ»ÿ¿ÿÊÿºÿ¼ÿÁÿºÿµÿ³ÿ¨ÿ¯ÿ´ÿ¨ÿ«ÿ³ÿ¯ÿ¬ÿ¥ÿ»ÿ§ÿ§ÿÿ¸ÿ·ÿÀÿ¿ÿÄÿ¸ÿ¾ÿ¬ÿÿ©ÿ±ÿÃÿ°ÿ»ÿÁÿ³ÿµÿµÿÄÿÊÿ¹ÿ²ÿ²ÿ³ÿ¹ÿ±ÿ³ÿ¼ÿ¾ÿÀÿ¿ÿ¹ÿ²ÿ¶ÿ³ÿ©ÿ¾ÿÀÿ±ÿ´ÿÅÿÁÿ¸ÿ¶ÿ±ÿ©ÿ²ÿÃÿ¨ÿ½ÿ¹ÿ¹ÿ±ÿ¼ÿ¶ÿ¸ÿÀÿÅÿÆÿµÿ°ÿµÿ²ÿ´ÿ°ÿ±ÿºÿ·ÿ´ÿ¼ÿÃÿºÿ³ÿ¿ÿ¼ÿ²ÿ¹ÿÂÿÂÿµÿ¸ÿÃÿ½ÿ»ÿ¹ÿ¹ÿ¿ÿºÿ³ÿ¸ÿ´ÿ½ÿÃÿ¶ÿ¾ÿºÿ¶ÿÉÿÁÿ¹ÿ¶ÿ±ÿ¥ÿÃÿ¼ÿÌÿ´ÿ´ÿÄÿ¸ÿ»ÿ²ÿÃÿÅÿÇÿ¾ÿ¿ÿÊÿÊÿÅÿ¾ÿ»ÿ¿ÿÃÿÉÿ¼ÿ¯ÿ¬ÿ´ÿ¹ÿ°ÿ¸ÿÉÿÀÿ½ÿÉÿÐÿÅÿºÿ³ÿ¯ÿÅÿÆÿ¸ÿ²ÿ®ÿ³ÿºÿÁÿµÿ·ÿ¸ÿÁÿ¹ÿÂÿ·ÿ´ÿ¶ÿ¶ÿ¶ÿ¬ÿ°ÿÁÿÁÿ¾ÿ³ÿ»ÿºÿÃÿÅÿ»ÿ®ÿ¸ÿÊÿÅÿÃÿºÿ¯ÿ½ÿÀÿºÿ¾ÿ½ÿÃÿ»ÿÄÿÃÿ¼ÿ½ÿ¸ÿ¸ÿ¸ÿ¯ÿ¾ÿ¹ÿºÿ»ÿÆÿ´ÿºÿ¼ÿ½ÿ»ÿÃÿÇÿ¾ÿºÿ¿ÿ·ÿ½ÿ¾ÿºÿ¼ÿ²ÿ½ÿ¹ÿ´ÿ¼ÿÌÿÃÿ¾ÿÄÿÀÿºÿ®ÿ¨ÿ·ÿ¹ÿªÿ¸ÿ¼ÿÁÿ³ÿ±ÿ´ÿ¸ÿ»ÿ¨ÿ±ÿÂÿ¾ÿ´ÿ²ÿ¸ÿÆÿÂÿ¶ÿÄÿ¸ÿ¼ÿ²ÿÈÿÿ®ÿ¾ÿ·ÿ¹ÿÅÿ¿ÿ¸ÿ¶ÿ¸ÿ¿ÿÁÿÀÿÀÿ¶ÿ³ÿºÿ½ÿÀÿµÿ´ÿ­ÿ³ÿ¹ÿ³ÿµÿÀÿ»ÿÀÿÃÿºÿ¸ÿÉÿ°ÿÇÿ¿ÿ¶ÿ¹ÿÁÿ¨ÿ»ÿ­ÿºÿµÿ¯ÿ°ÿ³ÿ¸ÿºÿÅÿ·ÿ¥ÿ¶ÿÆÿÇÿÁÿ½ÿ½ÿÃÿ¶ÿ¯ÿÅÿ»ÿ±ÿÉÿÀÿ´ÿµÿÊÿ°ÿµÿªÿºÿ¼ÿ³ÿ³ÿ¹ÿ¢ÿ¯ÿ³ÿ¥ÿ¶ÿªÿ³ÿ´ÿ²ÿ±ÿ§ÿ®ÿ»ÿ·ÿ¶ÿ½ÿ·ÿ¶ÿºÿ¶ÿÅÿ¸ÿºÿÄÿÃÿÂÿÆÿ·ÿÃÿÈÿ²ÿ·ÿ½ÿ¼ÿ°ÿµÿ´ÿ±ÿÄÿÂÿ°ÿ·ÿ³ÿ®ÿ·ÿÃÿÄÿÃÿÁÿ¸ÿ°ÿ´ÿÄÿÁÿ´ÿ¸ÿÇÿÊÿºÿÄÿµÿ·ÿÒÿ²ÿ¨ÿ·ÿµÿ»ÿ±ÿ¾ÿ¹ÿÆÿ¼ÿºÿ¾ÿºÿ²ÿ³ÿÄÿÃÿ¶ÿµÿ·ÿ·ÿ¹ÿºÿ·ÿ¸ÿ³ÿ¸ÿ¹ÿËÿÌÿËÿºÿ½ÿ­ÿÁÿÆÿºÿ´ÿºÿ¾ÿ·ÿ¦ÿªÿªÿ¢ÿ«ÿ¬ÿ´ÿ´ÿ­ÿ·ÿ¼ÿ¸ÿ½ÿ»ÿ¹ÿÀÿ¶ÿ¿ÿÁÿÉÿ¾ÿÁÿ±ÿÅÿ¿ÿºÿÈÿÄÿ¾ÿ»ÿÆÿ¹ÿµÿ¼ÿºÿ¹ÿ½ÿ¹ÿ²ÿ¶ÿµÿ¬ÿ°ÿ­ÿºÿÄÿ¾ÿ¹ÿ¹ÿªÿµÿ¾ÿÃÿÃÿ´ÿ³ÿ±ÿ¿ÿ¼ÿ®ÿ°ÿ¸ÿ±ÿ±ÿ¶ÿ¶ÿ°ÿ¹ÿÃÿ¶ÿ·ÿ»ÿ¼ÿ²ÿ¬ÿ»ÿ³ÿ²ÿ«ÿÇÿ«ÿ±ÿ¯ÿ·ÿ²ÿªÿ±ÿ°ÿ«ÿ®ÿ«ÿ­ÿ´ÿ´ÿ·ÿ¹ÿ«ÿ¤ÿ¬ÿ­ÿ²ÿ½ÿÀÿÿ°ÿ©ÿÁÿ°ÿ¼ÿµÿ³ÿ¸ÿ¹ÿ¯ÿ¾ÿ¹ÿ³ÿ³ÿ¯ÿ­ÿªÿ¹ÿÅÿ»ÿ¿ÿ¶ÿ­ÿ¹ÿ´ÿ«ÿ°ÿ«ÿ¢ÿÆÿÉÿÅÿÿ°ÿ¹ÿ¹ÿÅÿ¬ÿ¦ÿ¯ÿ¯ÿ·ÿ´ÿ§ÿ²ÿ¶ÿÿ©ÿ³ÿÿ£ÿ¶ÿÀÿ²ÿÂÿµÿªÿ·ÿ³ÿ´ÿ»ÿ°ÿ°ÿµÿ¸ÿºÿ½ÿ»ÿ²ÿºÿ­ÿ§ÿ¬ÿ¤ÿ°ÿ¯ÿµÿÃÿ±ÿÆÿ¹ÿ´ÿ­ÿ®ÿ´ÿ²ÿ¤ÿ¬ÿ·ÿ·ÿ»ÿ»ÿ²ÿ­ÿ¨ÿ¿ÿ³ÿ·ÿÿ²ÿ¯ÿ¶ÿ¶ÿºÿªÿ¶ÿ¶ÿ³ÿ°ÿ­ÿ·ÿ¶ÿ±ÿ¸ÿ¸ÿ¾ÿ¯ÿµÿ­ÿ­ÿ¢ÿ«ÿ«ÿÁÿ®ÿ¾ÿÇÿÈÿÎÿºÿºÿ½ÿ½ÿ½ÿ¾ÿÄÿÀÿÀÿ´ÿ´ÿ³ÿ©ÿ¾ÿ¬ÿ¯ÿ¿ÿ¾ÿºÿ¶ÿ½ÿ·ÿ¾ÿ½ÿ²ÿ±ÿºÿ¹ÿ¯ÿ´ÿ¯ÿÀÿÀÿ¨ÿ£ÿÊÿ¸ÿÀÿÃÿÂÿºÿ´ÿ°ÿºÿ»ÿµÿ¸ÿºÿ¼ÿ½ÿ»ÿºÿ¹ÿµÿ¹ÿ¾ÿªÿ»ÿ°ÿ¶ÿÁÿ¼ÿ¹ÿÃÿÀÿ°ÿ±ÿ¾ÿ½ÿ´ÿÂÿ±ÿÉÿºÿºÿ½ÿ²ÿ­ÿ¸ÿ¨ÿ¯ÿ¹ÿ´ÿ²ÿ¸ÿ¶ÿ¬ÿ¯ÿ¿ÿÌÿÀÿ²ÿ·ÿ»ÿ·ÿ¸ÿ¯ÿ·ÿ²ÿªÿ¹ÿÉÿÍÿÈÿºÿ´ÿ¶ÿ¯ÿÃÿÌÿ´ÿ¯ÿ¡ÿÿ°ÿ¾ÿ¶ÿ´ÿ°ÿ¶ÿ¸ÿµÿ·ÿµÿ¿ÿ¸ÿ¶ÿ¶ÿÄÿ»ÿ­ÿ£ÿ¾ÿÁÿ¯ÿ¥ÿ²ÿºÿ±ÿ¬ÿ«ÿ­ÿ­ÿ¯ÿ¾ÿ»ÿµÿ½ÿ®ÿ¨ÿ°ÿ²ÿ¶ÿºÿ¶ÿ²ÿ³ÿºÿÂÿ½ÿ²ÿµÿ²ÿÿËÿÂÿ¹ÿÂÿÄÿËÿÎÿÄÿ¶ÿ±ÿ·ÿ´ÿ¸ÿ·ÿÂÿ¸ÿ°ÿ²ÿ®ÿ¸ÿ¼ÿ»ÿµÿ¶ÿ»ÿµÿµÿ»ÿÂÿ²ÿÅÿºÿ¾ÿ®ÿµÿ¿ÿÉÿÂÿÄÿºÿ©ÿ°ÿ·ÿºÿºÿ»ÿ§ÿ¾ÿºÿ¹ÿ¸ÿ½ÿ½ÿµÿ¸ÿ½ÿ¼ÿ»ÿ­ÿ·ÿ³ÿÃÿ¡ÿÿ¢ÿ£ÿºÿÃÿºÿ´ÿ³ÿµÿ®ÿÿ´ÿ´ÿµÿ¼ÿ¶ÿ»ÿÁÿ¸ÿµÿ½ÿÁÿÄÿÂÿ³ÿ²ÿ¹ÿ²ÿ¤ÿÁÿÃÿ¿ÿ³ÿªÿ´ÿ¼ÿ¹ÿ·ÿ»ÿÀÿ·ÿ©ÿ¶ÿµÿÀÿºÿ¼ÿ®ÿ±ÿµÿ¹ÿ´ÿ«ÿ¸ÿ½ÿ½ÿºÿ³ÿºÿ¸ÿ¼ÿ»ÿ½ÿ¾ÿ¯ÿ­ÿÁÿ¾ÿ¶ÿÁÿ³ÿ«ÿ³ÿ¾ÿÀÿÀÿ½ÿµÿ«ÿ¬ÿ¹ÿ¸ÿ±ÿ®ÿ¿ÿ»ÿÅÿ¶ÿ±ÿµÿ¶ÿ¸ÿ¾ÿ¿ÿ¼ÿÀÿ¼ÿÃÿ¶ÿÅÿ¯ÿ¹ÿ·ÿ²ÿ°ÿ«ÿ¥ÿ¬ÿ·ÿ¸ÿ·ÿ³ÿ·ÿ®ÿ¨ÿµÿ²ÿ¬ÿ¯ÿ­ÿ±ÿÉÿ±ÿ©ÿºÿ­ÿ³ÿ²ÿ³ÿ¬ÿ¨ÿ²ÿ»ÿ·ÿ¶ÿ³ÿÿ¢ÿ°ÿ¨ÿ©ÿ«ÿ§ÿ©ÿ°ÿ«ÿ¬ÿºÿ¦ÿ¾ÿ²ÿ©ÿ´ÿ¿ÿÄÿ¼ÿ¶ÿÀÿ¼ÿÁÿ¬ÿªÿ¸ÿÁÿÀÿ®ÿ²ÿÂÿÃÿ¹ÿ·ÿÁÿ¸ÿ¶ÿ«ÿ²ÿ¸ÿ¾ÿ»ÿ´ÿ³ÿºÿÂÿ¢ÿªÿ¼ÿÂÿºÿ²ÿ¶ÿÃÿÆÿÁÿÅÿÂÿ´ÿ¹ÿÀÿ»ÿ¶ÿºÿ¹ÿ³ÿªÿÿ«ÿ¸ÿºÿ¹ÿ§ÿ¤ÿ³ÿ®ÿ®ÿ·ÿ¸ÿÀÿ²ÿ·ÿ½ÿÅÿÇÿ¿ÿºÿ¼ÿÀÿÁÿ¼ÿÇÿÃÿÂÿ¾ÿ·ÿ¨ÿ´ÿÄÿÀÿ±ÿ®ÿÐÿ¾ÿ±ÿÏÿÆÿÂÿ¿ÿ½ÿ»ÿºÿ½ÿ­ÿ¿ÿ½ÿ¸ÿ¿ÿËÿÊÿÂÿ½ÿºÿ¿ÿ¬ÿ·ÿµÿ¯ÿ¿ÿÄÿÄÿÅÿÃÿÁÿ´ÿ³ÿ¿ÿ²ÿ°ÿ¹ÿÄÿ¿ÿºÿÃÿ¬ÿÆÿÃÿ¯ÿ´ÿÁÿÆÿÇÿÅÿÂÿÀÿÂÿ°ÿ¹ÿ½ÿÀÿÆÿÅÿ½ÿ´ÿ²ÿÇÿ±ÿÅÿ¼ÿ¸ÿ§ÿ­ÿ¿ÿÁÿÃÿÈÿ¼ÿ¾ÿ½ÿ·ÿ®ÿ®ÿ­ÿ¢ÿ©ÿ¸ÿÿ²ÿ¿ÿÁÿ¨ÿ¡ÿ­ÿ«ÿÂÿ¿ÿ½ÿ§ÿ°ÿ¬ÿªÿ¯ÿ¬ÿ¦ÿªÿ©ÿ¼ÿ¸ÿ¬ÿ©ÿ¯ÿ±ÿ°ÿ»ÿ¨ÿ¯ÿ¾ÿ»ÿ­ÿªÿ³ÿºÿ¼ÿµÿºÿ¸ÿºÿ³ÿ³ÿ·ÿ·ÿ²ÿ¶ÿ¦ÿ±ÿ¶ÿ§ÿ±ÿ®ÿ¤ÿ¨ÿ¾ÿ»ÿ¸ÿ¶ÿ¹ÿ¹ÿÆÿÈÿµÿ¹ÿ¸ÿºÿÄÿÌÿÁÿ­ÿ¿ÿ³ÿºÿ·ÿ¹ÿ¿ÿÅÿÐÿÐÿ»ÿ»ÿºÿ·ÿ³ÿ·ÿ¶ÿ³ÿÅÿËÿªÿ¹ÿÂÿ½ÿ»ÿ¼ÿºÿ°ÿ¨ÿÆÿ¼ÿ¸ÿµÿµÿÆÿÅÿ»ÿÏÿºÿËÿ´ÿ¿ÿÈÿÆÿÈÿÌÿÊÿÃÿ¾ÿ¿ÿ±ÿÀÿÃÿÐÿÎÿÃÿ¼ÿ¨ÿÄÿ¬ÿ·ÿ¶ÿÂÿÇÿÁÿ¾ÿÃÿËÿ»ÿ»ÿ¿ÿÄÿÆÿ¿ÿ½ÿ´ÿ¥ÿ°ÿ£ÿ¾ÿ·ÿÀÿÅÿÊÿÂÿ·ÿ´ÿ±ÿ³ÿÁÿ½ÿÄÿÆÿÁÿ¶ÿ¹ÿÄÿ½ÿ²ÿ­ÿºÿºÿÁÿÀÿ¶ÿ´ÿ¶ÿ²ÿ¦ÿªÿ¿ÿ½ÿºÿ¿ÿ½ÿ°ÿ³ÿÁÿ¼ÿ¹ÿºÿÉÿ£ÿÇÿ½ÿ´ÿ°ÿ¯ÿ­ÿ³ÿÄÿ·ÿµÿ¹ÿ¸ÿ»ÿ¸ÿ»ÿ¼ÿºÿ»ÿ²ÿ»ÿ¿ÿ¸ÿ²ÿ¸ÿ³ÿÂÿÃÿµÿ·ÿ½ÿÁÿÈÿºÿªÿ³ÿ²ÿ°ÿ·ÿ¼ÿºÿ·ÿ»ÿ»ÿÃÿÁÿÅÿÇÿ¹ÿ°ÿºÿ·ÿ¨ÿµÿ°ÿ¶ÿ¯ÿºÿºÿÇÿÆÿÁÿ¾ÿ¼ÿÃÿÂÿ»ÿ³ÿÊÿÀÿÀÿÇÿ½ÿ­ÿ°ÿ¹ÿ¶ÿÈÿÌÿ¸ÿ¿ÿ¼ÿ´ÿºÿ´ÿ·ÿÀÿ¼ÿ´ÿÂÿÂÿ¾ÿ§ÿ±ÿ³ÿÉÿÎÿËÿÈÿÆÿÃÿ·ÿ±ÿÐÿ¾ÿ°ÿ·ÿÉÿ¶ÿ³ÿ¹ÿ¼ÿ¶ÿ¬ÿÀÿÀÿ°ÿ½ÿÁÿÏÿÈÿ¹ÿ¶ÿ»ÿÀÿÁÿÀÿÌÿ¿ÿÃÿ¸ÿºÿµÿ²ÿÈÿÆÿ¸ÿºÿÁÿ¾ÿ¿ÿ´ÿ±ÿÆÿÅÿÅÿÄÿÂÿ´ÿ¶ÿÁÿ¿ÿÂÿÈÿ»ÿ¼ÿÂÿ¸ÿºÿ¶ÿÆÿÁÿ±ÿ¸ÿÁÿµÿ¼ÿÅÿ¶ÿ±ÿ»ÿÁÿ²ÿ¶ÿÁÿÅÿÃÿ½ÿ¹ÿ¼ÿÂÿ¯ÿ°ÿ°ÿ¹ÿ³ÿ¼ÿ¼ÿÃÿÁÿÁÿÈÿÁÿ´ÿ¿ÿÀÿÄÿÇÿ±ÿ»ÿÈÿÁÿ­ÿ¤ÿ©ÿµÿÉÿÓÿ²ÿ°ÿµÿ¼ÿ¿ÿ¡ÿ´ÿ¶ÿ¸ÿÀÿÌÿÇÿ¾ÿ¾ÿ®ÿ©ÿºÿ¶ÿ­ÿ¹ÿÅÿÊÿ½ÿÂÿÃÿ¾ÿ­ÿ¥ÿ¸ÿ¹ÿ¥ÿ¹ÿ®ÿÂÿÃÿÂÿ½ÿ¶ÿ¿ÿÈÿÄÿÀÿ¿ÿ¾ÿ½ÿ´ÿ°ÿ¶ÿËÿ«ÿ«ÿ¶ÿ¼ÿ±ÿ²ÿ¸ÿ·ÿ±ÿ®ÿ°ÿ±ÿÃÿÅÿ½ÿ¼ÿ²ÿ·ÿ·ÿ¬ÿ´ÿÁÿÄÿÆÿÂÿ·ÿµÿ®ÿªÿ¬ÿ½ÿÇÿ·ÿ¾ÿ°ÿ¾ÿÊÿÂÿ½ÿÁÿÊÿÇÿ²ÿ±ÿ·ÿÂÿ¶ÿ·ÿ¿ÿ©ÿ·ÿµÿ³ÿ¾ÿ¸ÿ¿ÿÐÿÈÿµÿºÿÈÿÇÿÄÿ¹ÿªÿ¶ÿºÿ´ÿºÿ¶ÿ­ÿ­ÿ·ÿµÿ­ÿ±ÿ»ÿÃÿµÿ¸ÿÁÿÂÿ´ÿ»ÿºÿ·ÿÅÿÁÿ·ÿºÿÅÿÅÿÃÿÂÿ·ÿ·ÿÆÿ¹ÿ¼ÿ¨ÿ¸ÿµÿ³ÿ¾ÿ¸ÿ»ÿÎÿÅÿÁÿÂÿ¹ÿ¶ÿ¹ÿ¿ÿ­ÿÿ±ÿ¬ÿ·ÿÀÿÁÿºÿ¸ÿ¬ÿ¯ÿ½ÿ¼ÿ½ÿÁÿ¾ÿÆÿÈÿÆÿ»ÿ¤ÿÅÿÇÿ´ÿÉÿºÿ´ÿ¹ÿµÿÅÿÍÿÈÿÆÿ½ÿµÿºÿ²ÿ·ÿ¯ÿ±ÿÀÿ½ÿÎÿÁÿÁÿÆÿ¼ÿ¶ÿÀÿÀÿ¼ÿ½ÿ¿ÿÁÿ¾ÿ¸ÿ»ÿ´ÿ¯ÿ©ÿÂÿ³ÿ¨ÿÈÿ³ÿ¼ÿÃÿµÿ¯ÿ¾ÿÃÿºÿ¯ÿ²ÿ¾ÿÃÿ½ÿ§ÿ·ÿÃÿ¸ÿ°ÿÄÿÄÿÈÿ­ÿ²ÿ¶ÿ°ÿ­ÿµÿ´ÿ±ÿ¹ÿ²ÿ¡ÿ§ÿ²ÿ²ÿµÿ®ÿ¿ÿÀÿ½ÿ­ÿ©ÿ³ÿµÿ½ÿ¿ÿÄÿÃÿ¼ÿ¸ÿ¶ÿ¶ÿ¶ÿ¹ÿ»ÿ¸ÿµÿ¬ÿ¿ÿµÿ»ÿ¥ÿ¿ÿ±ÿ´ÿ»ÿ¹ÿ»ÿ½ÿ·ÿ·ÿ¿ÿ½ÿ¾ÿ·ÿ®ÿ¹ÿ²ÿ½ÿÈÿ­ÿ³ÿ¶ÿ¶ÿ²ÿªÿ½ÿ¹ÿ·ÿ³ÿ¹ÿ·ÿ¶ÿ¯ÿ«ÿ®ÿ²ÿµÿ´ÿºÿ¿ÿ²ÿ¨ÿ®ÿµÿ¼ÿ½ÿÄÿÈÿ¯ÿ¬ÿ¹ÿ¬ÿ¶ÿªÿ¡ÿ¯ÿ¼ÿ¿ÿ¾ÿ°ÿ¥ÿ¶ÿºÿ°ÿÁÿ»ÿ¼ÿÂÿÀÿ½ÿÄÿÀÿ»ÿ¯ÿ»ÿ¯ÿ³ÿ»ÿªÿ°ÿµÿ¿ÿºÿ¿ÿÃÿ¿ÿÂÿ»ÿºÿÅÿµÿ­ÿ»ÿÍÿ©ÿÀÿ°ÿ¿ÿÊÿ­ÿ«ÿµÿÀÿ¹ÿµÿ¬ÿ«ÿºÿ¼ÿ¯ÿ²ÿ¿ÿÀÿÂÿÆÿÂÿ·ÿ®ÿºÿÌÿºÿµÿ¨ÿ¹ÿ¯ÿ¹ÿ´ÿ¬ÿºÿ´ÿÃÿ¶ÿ·ÿ¼ÿµÿ»ÿ¹ÿÂÿÊÿºÿ¾ÿÁÿ¯ÿÂÿÊÿ­ÿ¶ÿÂÿ»ÿ¼ÿÀÿ®ÿ¼ÿ¿ÿÁÿ½ÿ³ÿ¨ÿ³ÿÂÿÂÿµÿ´ÿµÿÁÿ½ÿ¹ÿ¿ÿ¼ÿ½ÿÈÿÁÿ¸ÿ¿ÿÂÿÇÿÆÿ¿ÿÅÿ¾ÿ½ÿÇÿºÿ¶ÿÇÿÊÿ»ÿ©ÿ²ÿ¶ÿÄÿÁÿ¹ÿ·ÿ¶ÿ¨ÿ«ÿ½ÿÃÿÃÿ½ÿ±ÿ°ÿ½ÿÅÿ»ÿ·ÿ±ÿ¯ÿªÿ¼ÿ¹ÿ»ÿ­ÿ¾ÿ¾ÿ·ÿ®ÿ»ÿ½ÿ¿ÿ¸ÿ¶ÿ½ÿ¼ÿºÿ°ÿ¶ÿÂÿ¼ÿ¸ÿ¸ÿ¾ÿÁÿ»ÿµÿºÿ½ÿ¾ÿ³ÿ¹ÿºÿÄÿÐÿ¸ÿÀÿ¼ÿ¹ÿ°ÿ·ÿÁÿÆÿ¸ÿ¸ÿ¸ÿ¿ÿ±ÿ±ÿ¾ÿÁÿ¯ÿ°ÿ»ÿµÿ»ÿÉÿÇÿ¿ÿµÿ³ÿÅÿËÿ¼ÿÁÿ¶ÿÈÿ¼ÿÂÿ±ÿ°ÿÄÿ»ÿºÿÉÿÄÿ¬ÿ·ÿ¯ÿ¾ÿ»ÿ¼ÿÅÿ¹ÿ²ÿ¸ÿÀÿÀÿ¼ÿ»ÿÂÿÉÿÈÿ»ÿ¯ÿ·ÿ²ÿÍÿÊÿ¼ÿºÿµÿ±ÿ·ÿÈÿ¾ÿªÿ»ÿ¦ÿÀÿ¼ÿ»ÿ»ÿ¸ÿµÿ·ÿ¹ÿ»ÿ»ÿ¹ÿÅÿÈÿ¸ÿµÿ»ÿ¿ÿ¾ÿ²ÿªÿ¶ÿÅÿÇÿÆÿÊÿ¸ÿÄÿÊÿ¸ÿÀÿ¸ÿ¹ÿ¬ÿ´ÿÀÿµÿÇÿÃÿÅÿ­ÿ¶ÿ¸ÿµÿÄÿ¶ÿ»ÿ¯ÿ«ÿ¾ÿÇÿ¾ÿ®ÿ©ÿ·ÿ»ÿ¾ÿ½ÿ²ÿ¸ÿÃÿÇÿ¿ÿºÿµÿ©ÿ¨ÿªÿ®ÿ½ÿ²ÿÂÿ¼ÿËÿ®ÿ¿ÿÆÿÃÿ»ÿ¿ÿÊÿ¸ÿ·ÿºÿ²ÿÅÿÁÿÇÿÊÿ»ÿ¤ÿ³ÿ¹ÿ¨ÿ±ÿ³ÿ°ÿ¶ÿ¾ÿÀÿµÿµÿÁÿºÿ·ÿ¿ÿ½ÿ¿ÿ¿ÿÁÿÊÿÄÿÅÿÄÿ¼ÿ¬ÿ¶ÿ±ÿ®ÿÀÿ¹ÿµÿ«ÿÇÿ³ÿ´ÿÅÿÁÿÀÿÂÿËÿÂÿÅÿÉÿÄÿÂÿ¹ÿ±ÿ¼ÿ¾ÿºÿ¼ÿÀÿ¸ÿ·ÿÅÿ¿ÿ³ÿµÿµÿ¸ÿ³ÿ®ÿ¶ÿ¿ÿÅÿµÿµÿÃÿ´ÿµÿ¹ÿÄÿ½ÿÂÿ»ÿ­ÿÉÿÃÿ¹ÿÁÿ«ÿÆÿÁÿ»ÿ®ÿ¸ÿ»ÿ²ÿ¬ÿ¿ÿ´ÿ³ÿ±ÿ¶ÿÄÿÈÿ¸ÿ¸ÿ¶ÿµÿÅÿÉÿ¿ÿ¹ÿ»ÿ»ÿ±ÿ¬ÿ¯ÿÀÿ¸ÿ·ÿÉÿ°ÿ°ÿ°ÿ¹ÿ¼ÿ¾ÿ°ÿÐÿÐÿ²ÿ§ÿÈÿÉÿ¯ÿ±ÿºÿÅÿ·ÿÁÿÀÿ¼ÿ¼ÿ¸ÿ²ÿ¶ÿ¾ÿ¶ÿ°ÿ¿ÿÀÿ¾ÿ»ÿ½ÿÀÿ½ÿ¹ÿ·ÿ»ÿ·ÿ²ÿ¾ÿÀÿ°ÿ²ÿ¶ÿ·ÿºÿµÿÀÿ¿ÿ¶ÿ¶ÿºÿ¹ÿ®ÿ°ÿºÿÐÿÀÿ¾ÿ·ÿ¾ÿ¼ÿ·ÿµÿ¸ÿÍÿ¸ÿµÿ»ÿ¹ÿ´ÿ³ÿ½ÿºÿ·ÿ·ÿ³ÿ¬ÿ¸ÿÄÿÏÿÀÿ¾ÿ´ÿ»ÿÇÿ¶ÿ«ÿ­ÿ³ÿ³ÿªÿµÿÉÿËÿ¾ÿ³ÿ³ÿ²ÿ¦ÿªÿ»ÿºÿ³ÿ¾ÿ¿ÿÉÿÕÿ®ÿ±ÿ³ÿ½ÿÀÿÉÿ¾ÿ³ÿ§ÿÄÿ±ÿÏÿ¶ÿÁÿÂÿÔÿ´ÿÏÿ´ÿ±ÿÆÿ»ÿ¸ÿ¸ÿÄÿ¿ÿ®ÿ£ÿ«ÿ¾ÿÀÿ¿ÿºÿ·ÿ³ÿ­ÿ¸ÿ¿ÿºÿºÿ¸ÿ´ÿÈÿÇÿ¬ÿ­ÿ±ÿËÿ»ÿ«ÿ²ÿÍÿ¶ÿÄÿ­ÿ¿ÿºÿ¯ÿ°ÿÃÿ¿ÿÇÿ¿ÿ¡ÿÄÿÂÿÅÿ²ÿ¼ÿÂÿ·ÿÀÿÉÿÊÿ³ÿ·ÿµÿ·ÿ¿ÿÂÿÇÿÁÿ¸ÿ³ÿ¿ÿÀÿ½ÿÄÿ°ÿ¤ÿ³ÿ·ÿµÿ°ÿ¨ÿ¨ÿ¶ÿÇÿÅÿ³ÿ¼ÿÀÿ¼ÿÆÿÅÿÇÿ¿ÿ¼ÿ°ÿ½ÿ³ÿ·ÿºÿ¯ÿ¬ÿÂÿ¾ÿÂÿ·ÿ³ÿ»ÿ»ÿÂÿÏÿÊÿ¾ÿ¯ÿÀÿÈÿÃÿ¿ÿÎÿÊÿ¹ÿ±ÿ±ÿºÿ¼ÿ¸ÿ¹ÿ¸ÿ¼ÿ¹ÿ´ÿ²ÿªÿªÿ°ÿ¹ÿºÿ­ÿ²ÿ¸ÿ¯ÿÅÿºÿ°ÿ·ÿ´ÿÎÿ¿ÿ²ÿºÿ¶ÿÆÿÆÿ®ÿÉÿ»ÿÂÿ·ÿ»ÿ³ÿ¯ÿ·ÿ¾ÿ´ÿ³ÿÈÿ³ÿÉÿ¸ÿ¶ÿÃÿ»ÿ¨ÿ´ÿ¸ÿ²ÿ²ÿ¹ÿÌÿÆÿ´ÿ½ÿÅÿÇÿÄÿ¿ÿÃÿÁÿ¯ÿ«ÿ¹ÿ¹ÿ½ÿ·ÿ²ÿËÿÎÿ½ÿÁÿÅÿ¹ÿÂÿªÿÿÀÿ¢ÿ£ÿ´ÿ«ÿ¶ÿ¦ÿÉÿ´ÿÂÿ°ÿ¶ÿ¸ÿ¯ÿ©ÿ«ÿ­ÿ°ÿ¶ÿ¼ÿ¸ÿ¸ÿºÿ¾ÿ´ÿ³ÿ»ÿ®ÿ£ÿ°ÿ³ÿ¼ÿ¼ÿµÿ½ÿ¼ÿ±ÿ´ÿ®ÿ©ÿµÿ³ÿ±ÿÂÿÈÿ¸ÿ¶ÿ«ÿµÿµÿ¶ÿªÿ©ÿ·ÿÅÿ ÿ±ÿµÿ´ÿºÿ·ÿ²ÿ½ÿºÿÀÿ»ÿµÿ°ÿ¯ÿ±ÿ¹ÿµÿ°ÿ´ÿ°ÿ¾ÿÂÿÈÿ¸ÿ¸ÿÃÿ½ÿ¸ÿÅÿÂÿÄÿÅÿ»ÿ¹ÿ¶ÿµÿ¹ÿ·ÿ»ÿ¼ÿ´ÿ¹ÿºÿ¿ÿ»ÿÁÿÁÿÉÿ¸ÿºÿÏÿÁÿ´ÿ·ÿÀÿ¼ÿ³ÿ¾ÿ°ÿ¿ÿÅÿ°ÿÇÿ®ÿ¸ÿ²ÿ¼ÿ¹ÿÂÿÁÿ·ÿÆÿÊÿÄÿÉÿÀÿËÿºÿ²ÿµÿµÿ°ÿ±ÿÃÿÒÿÃÿ¶ÿÂÿ¶ÿ¬ÿÁÿÈÿ¯ÿµÿ­ÿ©ÿ´ÿÂÿ±ÿÉÿÂÿ¾ÿ·ÿ»ÿÑÿÀÿ¼ÿÌÿÉÿ·ÿ³ÿ³ÿ³ÿ»ÿ³ÿµÿÀÿ§ÿ·ÿ¼ÿÀÿÌÿÍÿµÿµÿ¾ÿ¶ÿ¼ÿ¸ÿ¶ÿÃÿºÿ·ÿÇÿÃÿ¶ÿ²ÿºÿÂÿ´ÿ¸ÿ¿ÿ¾ÿÁÿ¼ÿ¿ÿ·ÿ¾ÿ·ÿµÿµÿ¿ÿºÿ´ÿÅÿºÿÁÿÍÿºÿ¬ÿ±ÿ¿ÿÁÿ¼ÿÀÿÁÿ´ÿ²ÿ»ÿÂÿ»ÿ³ÿÄÿÐÿ¾ÿ¸ÿ¾ÿ½ÿÀÿ½ÿºÿ¹ÿ¿ÿ¶ÿÀÿ¾ÿÁÿ¿ÿÃÿ¿ÿ°ÿ¶ÿ­ÿÁÿ¤ÿ¿ÿ¾ÿ»ÿÅÿ¿ÿÅÿµÿ²ÿÄÿÀÿºÿ¦ÿ²ÿºÿ¶ÿ»ÿ¼ÿºÿ½ÿÃÿÅÿºÿ´ÿ¹ÿºÿÁÿÆÿ½ÿ´ÿ¹ÿ±ÿ²ÿÄÿ·ÿÁÿ¾ÿµÿ©ÿËÿÅÿÃÿÂÿ¶ÿ¸ÿ±ÿ·ÿ·ÿÇÿ«ÿ´ÿÃÿ¹ÿ©ÿ±ÿ·ÿ»ÿ¹ÿ»ÿ½ÿ¿ÿ»ÿ¼ÿÄÿÅÿÆÿÃÿÀÿÅÿÆÿ¿ÿ¿ÿ°ÿ±ÿ´ÿ§ÿÂÿ¼ÿÆÿ¶ÿ¬ÿ»ÿ¸ÿ±ÿºÿ´ÿ¾ÿ±ÿ¿ÿ®ÿ²ÿ²ÿ®ÿ´ÿ±ÿ¯ÿ°ÿÂÿÊÿ¼ÿ¼ÿÅÿ¿ÿ°ÿ­ÿºÿ¹ÿÁÿ°ÿ¾ÿ½ÿÈÿÀÿÆÿºÿÉÿÅÿÐÿ¯ÿ¿ÿÃÿ³ÿªÿ¹ÿ¶ÿÄÿÀÿ¿ÿÆÿ¼ÿ«ÿ²ÿ¾ÿ¾ÿ¾ÿ¿ÿÂÿÃÿ½ÿ»ÿ»ÿ¼ÿ»ÿ·ÿÅÿ¾ÿÀÿ½ÿµÿÂÿÉÿ·ÿªÿ´ÿ²ÿ¼ÿ¹ÿµÿ½ÿ¼ÿ¼ÿÈÿ½ÿ´ÿ¹ÿÁÿ·ÿ´ÿ½ÿÀÿÀÿ¿ÿºÿ³ÿºÿ¯ÿ±ÿ·ÿÇÿ¹ÿÍÿ­ÿ¹ÿºÿºÿ»ÿ·ÿ¿ÿ³ÿ·ÿ·ÿ¨ÿ³ÿ·ÿ¬ÿªÿ°ÿµÿ½ÿ½ÿµÿ±ÿ­ÿ­ÿµÿ¿ÿ®ÿµÿ´ÿÄÿ½ÿ¸ÿÆÿºÿÂÿ»ÿ²ÿÀÿÅÿµÿÂÿÉÿ»ÿ¼ÿÀÿµÿºÿ¿ÿ¸ÿ´ÿµÿ¯ÿ¨ÿ³ÿ·ÿºÿÂÿ¸ÿ¹ÿÆÿÊÿ¹ÿ±ÿ¼ÿ¸ÿ°ÿÀÿÔÿÀÿ¸ÿºÿ³ÿ¶ÿ½ÿ¶ÿºÿ¹ÿ·ÿ¿ÿÁÿºÿµÿ·ÿ·ÿµÿ´ÿ¾ÿµÿ¯ÿ­ÿÉÿ¼ÿ±ÿ©ÿ¶ÿ°ÿ¯ÿ¯ÿ³ÿ¸ÿ·ÿ³ÿ¸ÿ½ÿºÿµÿ³ÿ±ÿ´ÿµÿ¯ÿ¼ÿ²ÿÇÿÊÿËÿ¯ÿ³ÿ´ÿ°ÿ§ÿ¿ÿÀÿ´ÿ´ÿºÿ¿ÿ¶ÿ¥ÿ©ÿ¯ÿ¬ÿ·ÿ¿ÿ¸ÿ¼ÿ±ÿ¦ÿ¸ÿÀÿ»ÿ²ÿªÿ±ÿÇÿ®ÿÈÿ¯ÿ´ÿ¸ÿÈÿ¸ÿ²ÿÇÿÎÿÂÿ½ÿ¹ÿ¬ÿ£ÿ§ÿ¯ÿ´ÿ¹ÿ¡ÿ¶ÿ£ÿ¼ÿ¥ÿµÿ¼ÿ£ÿ¨ÿ³ÿ¯ÿ¯ÿ³ÿ¼ÿ½ÿºÿ¼ÿ½ÿ·ÿºÿ»ÿ­ÿ¯ÿ±ÿºÿ¬ÿ´ÿ­ÿªÿ°ÿ½ÿ¨ÿ®ÿ¦ÿ§ÿ­ÿ¼ÿ«ÿ¥ÿ¹ÿ¿ÿ¶ÿ°ÿ¬ÿ¯ÿ°ÿ­ÿ°ÿªÿ«ÿ²ÿºÿ»ÿÄÿ¶ÿ±ÿ¿ÿ°ÿ­ÿ¶ÿ¶ÿµÿ£ÿ¤ÿ¸ÿ¸ÿÁÿ»ÿ·ÿ³ÿ«ÿ¬ÿÃÿºÿ»ÿ·ÿ¦ÿ³ÿ²ÿ½ÿ¹ÿ½ÿ¼ÿ¾ÿºÿ±ÿ¹ÿ¼ÿºÿ´ÿµÿºÿµÿ´ÿ¸ÿ·ÿ®ÿ»ÿ¿ÿ¿ÿ±ÿ±ÿ·ÿ·ÿ´ÿ¶ÿ»ÿ¼ÿ¿ÿÃÿµÿÿ¶ÿÇÿÎÿ´ÿ´ÿ·ÿ·ÿÃÿ½ÿ½ÿÆÿÈÿ½ÿ¹ÿ»ÿ¸ÿ»ÿ»ÿ´ÿ¿ÿÀÿ»ÿºÿ´ÿ¯ÿ¸ÿºÿºÿ¹ÿµÿ¼ÿµÿ°ÿ¹ÿÁÿÅÿ½ÿ³ÿ¾ÿ¹ÿ³ÿ¶ÿµÿÂÿ¼ÿºÿ¼ÿ°ÿ¼ÿ¾ÿ¼ÿ½ÿ»ÿ¹ÿºÿ·ÿµÿÁÿºÿ²ÿ¼ÿ¯ÿ¹ÿ·ÿÄÿ¬ÿµÿ®ÿ²ÿ¼ÿºÿ·ÿ´ÿ«ÿ¶ÿ¿ÿÄÿ·ÿÂÿ¶ÿ²ÿ§ÿ¦ÿ¶ÿÆÿÀÿ¾ÿ¹ÿ­ÿ«ÿ°ÿºÿÆÿ¶ÿ¹ÿ´ÿ¹ÿÈÿÈÿÄÿ¶ÿ¹ÿ·ÿ±ÿ¶ÿ¿ÿ¿ÿ»ÿ´ÿ°ÿ¼ÿ·ÿ¸ÿ¶ÿ½ÿ±ÿ»ÿ¾ÿºÿ¹ÿ½ÿ¼ÿ²ÿªÿ±ÿ»ÿÁÿÊÿ°ÿµÿÊÿ²ÿÄÿºÿ®ÿ©ÿµÿ»ÿºÿÆÿ¾ÿªÿ²ÿ¯ÿ¯ÿ¿ÿ´ÿÃÿ°ÿÁÿ¶ÿ¶ÿ¿ÿ»ÿºÿ¼ÿ¹ÿ·ÿ²ÿ¶ÿ½ÿµÿ»ÿÏÿÇÿ±ÿ¹ÿ¯ÿ¼ÿ¾ÿÅÿ¼ÿ²ÿ´ÿ±ÿ·ÿÄÿ¼ÿ·ÿÀÿºÿ½ÿ½ÿ·ÿ¹ÿ·ÿ¿ÿ»ÿ³ÿ¼ÿ¸ÿ¸ÿ£ÿ©ÿ¼ÿ¹ÿ³ÿ£ÿ¨ÿªÿ³ÿµÿ·ÿ·ÿ©ÿÿ¬ÿ¬ÿºÿËÿ´ÿ½ÿÉÿ®ÿµÿÁÿÂÿ¼ÿ´ÿ¬ÿ­ÿÎÿ®ÿ¹ÿ¿ÿ¼ÿ¸ÿÊÿÃÿµÿ¯ÿ³ÿ½ÿÃÿ¹ÿ£ÿ¥ÿ­ÿ±ÿÀÿ°ÿ¸ÿµÿ´ÿ°ÿ«ÿ©ÿ¸ÿÊÿÁÿ³ÿ¼ÿÅÿ±ÿ¶ÿ®ÿÅÿ½ÿ²ÿ°ÿ¯ÿ¸ÿÃÿ¼ÿÊÿºÿ¯ÿ¬ÿºÿ¸ÿÀÿ¼ÿ¹ÿ°ÿ©ÿ±ÿ¯ÿ®ÿªÿ»ÿ»ÿ¸ÿÄÿ¾ÿ¾ÿ½ÿÀÿÀÿÃÿÉÿ²ÿ³ÿ»ÿ¹ÿ¼ÿ¯ÿ¿ÿ·ÿ´ÿ´ÿ¬ÿ¦ÿ¨ÿ«ÿ¥ÿ´ÿ³ÿ½ÿ²ÿ£ÿÿ¥ÿ²ÿµÿ²ÿ·ÿºÿ¬ÿ²ÿ¯ÿ¼ÿ¼ÿµÿ´ÿ¬ÿ¨ÿ°ÿ¸ÿ³ÿ­ÿ®ÿºÿ¹ÿ´ÿ³ÿ¶ÿºÿ¸ÿ·ÿ²ÿ¥ÿ©ÿ¾ÿ³ÿÅÿ²ÿ­ÿ¯ÿ¾ÿ¼ÿ¹ÿ½ÿ¸ÿ¼ÿ³ÿ©ÿ´ÿ·ÿÄÿ¶ÿ²ÿ·ÿÀÿÀÿ»ÿÃÿÈÿ±ÿ½ÿ¯ÿ¶ÿ¶ÿ¹ÿºÿ¶ÿ±ÿ±ÿ½ÿ±ÿ«ÿµÿ¹ÿ·ÿ¾ÿ´ÿ«ÿ¼ÿÆÿµÿÂÿ¬ÿ¾ÿÁÿºÿ¼ÿ½ÿ¯ÿ­ÿµÿ¹ÿ¹ÿ¨ÿ±ÿ±ÿ¬ÿ¬ÿ­ÿºÿ¶ÿ«ÿ¬ÿ¨ÿ¬ÿºÿÅÿÆÿÁÿÃÿÈÿÄÿÀÿ¿ÿ½ÿ½ÿÃÿÇÿ¿ÿ³ÿ·ÿ«ÿ«ÿ¶ÿ¸ÿ¾ÿÌÿÑÿ¹ÿ¿ÿÁÿºÿ¶ÿºÿ½ÿÀÿ¿ÿ´ÿÑÿÊÿ¹ÿ·ÿ·ÿ¾ÿÉÿÃÿ±ÿ²ÿ·ÿ»ÿ¾ÿ¼ÿÄÿ¾ÿ¹ÿ¹ÿºÿ½ÿÃÿ¹ÿ¹ÿ²ÿ±ÿ²ÿ®ÿ¹ÿÀÿ³ÿÄÿ­ÿµÿÃÿ´ÿ½ÿÁÿ½ÿÁÿÃÿ»ÿ½ÿ»ÿ¼ÿ»ÿÇÿÄÿÂÿ¾ÿ³ÿ´ÿ³ÿ©ÿªÿºÿ¬ÿ±ÿ·ÿµÿ¹ÿºÿ¹ÿÄÿÂÿ¸ÿ³ÿ¯ÿ²ÿ®ÿ©ÿ³ÿ²ÿ¨ÿ­ÿ±ÿ¥ÿ£ÿ¥ÿ£ÿ­ÿ·ÿ©ÿµÿ¨ÿ¹ÿªÿ¬ÿ³ÿ­ÿ®ÿÇÿ«ÿ­ÿ½ÿ¨ÿÿÿªÿÁÿÄÿ½ÿ·ÿ³ÿÿ¢ÿ·ÿºÿ³ÿ·ÿµÿÁÿ»ÿ¸ÿºÿ­ÿ«ÿ³ÿµÿ¼ÿ·ÿ°ÿ¤ÿ³ÿ§ÿ¢ÿ¨ÿ«ÿ³ÿµÿÂÿ½ÿµÿºÿ¼ÿÄÿ·ÿ·ÿ¿ÿÀÿÁÿÃÿ¼ÿºÿÆÿÄÿ½ÿ¼ÿ¾ÿ¹ÿ¬ÿ§ÿµÿ±ÿ·ÿºÿ¸ÿ³ÿ±ÿ²ÿµÿÄÿ¿ÿ¯ÿ½ÿ¼ÿ¸ÿ»ÿ¾ÿºÿµÿ¿ÿÃÿ¿ÿÁÿ±ÿ¸ÿÇÿÆÿÁÿÐÿ¶ÿÉÿ¿ÿ½ÿÇÿÅÿÀÿÁÿ½ÿºÿÅÿ¾ÿÂÿ½ÿ±ÿµÿ·ÿ·ÿÈÿºÿµÿ®ÿ¹ÿ·ÿ¿ÿÄÿÁÿ¿ÿÆÿÐÿÄÿ¼ÿºÿ¿ÿÁÿÊÿÍÿÉÿÂÿºÿ¸ÿÈÿ¹ÿ¿ÿÁÿÀÿÁÿ½ÿ¸ÿ¶ÿ´ÿ¾ÿ°ÿ¾ÿÃÿ¶ÿ«ÿ´ÿ½ÿ¯ÿ±ÿºÿ¸ÿµÿ³ÿ¼ÿ»ÿ¸ÿ»ÿµÿ¡ÿªÿ±ÿ·ÿ¾ÿ½ÿºÿ½ÿ½ÿ¸ÿ½ÿ³ÿÂÿ»ÿ·ÿ¾ÿÁÿ¿ÿºÿºÿ¾ÿÀÿÁÿ¹ÿÃÿµÿ»ÿ¸ÿ¹ÿ¼ÿÀÿ¾ÿ°ÿ­ÿºÿÀÿ¸ÿÇÿ·ÿ¶ÿ¸ÿºÿ¿ÿÁÿÄÿÆÿ¼ÿºÿ´ÿ¶ÿ¶ÿ³ÿ»ÿ¿ÿ¸ÿ¼ÿ¸ÿ­ÿ¾ÿ·ÿ¬ÿ¥ÿ¹ÿÆÿ»ÿ®ÿ°ÿºÿ¹ÿ½ÿ¿ÿ¼ÿ»ÿ½ÿÁÿ¼ÿµÿ¼ÿÅÿ½ÿ»ÿÊÿºÿ±ÿµÿ½ÿ±ÿ²ÿ¼ÿ¸ÿÃÿËÿÌÿÄÿÈÿÊÿºÿ«ÿ²ÿÂÿÆÿ½ÿ¸ÿºÿ¼ÿ½ÿ±ÿÁÿÀÿ¾ÿºÿ¼ÿºÿ¹ÿÅÿ´ÿªÿ¿ÿ²ÿ¯ÿ·ÿËÿ¼ÿ°ÿ¼ÿ¾ÿ¯ÿ±ÿ¾ÿ½ÿÆÿÃÿ»ÿ¶ÿ®ÿ°ÿ°ÿ®ÿ»ÿÈÿºÿÂÿ¹ÿÆÿ³ÿ³ÿ»ÿ¿ÿÅÿÆÿÄÿÆÿÂÿ¹ÿ¼ÿ³ÿ½ÿ¿ÿ¿ÿÉÿÁÿÊÿÆÿ½ÿ³ÿ£ÿ½ÿ¹ÿ¾ÿ´ÿ¼ÿºÿÀÿÃÿ¿ÿµÿ­ÿ¶ÿÄÿ¾ÿ¹ÿÇÿ¾ÿÀÿ·ÿ¼ÿ¬ÿ§ÿ·ÿÆÿÊÿ¼ÿ´ÿÉÿÌÿ¾ÿÄÿ¶ÿÀÿ»ÿÃÿºÿÂÿÇÿ¿ÿ¾ÿÅÿ¿ÿ¸ÿ¾ÿ½ÿ¸ÿ¯ÿ³ÿµÿ²ÿ³ÿ·ÿ¶ÿ·ÿÂÿÀÿ¹ÿÂÿÅÿÉÿÌÿÂÿ¹ÿ¼ÿ³ÿ·ÿ¿ÿ»ÿºÿ½ÿµÿµÿ¿ÿµÿ²ÿ¿ÿÂÿÇÿ±ÿ²ÿµÿ¸ÿÁÿÂÿ¹ÿ¯ÿºÿ¾ÿµÿ¼ÿÀÿ¾ÿÃÿ¶ÿ¾ÿ¿ÿºÿ»ÿ¼ÿ»ÿÄÿ»ÿ®ÿ¿ÿÆÿ­ÿ²ÿÈÿÀÿ»ÿÃÿÉÿÇÿÀÿ°ÿ ÿªÿ«ÿÂÿ¯ÿ±ÿ¯ÿ¬ÿ©ÿ¯ÿ°ÿ¸ÿÂÿÄÿ¾ÿµÿ·ÿ¼ÿ±ÿºÿ¯ÿÖÿ½ÿªÿ»ÿÇÿÂÿ¿ÿ¿ÿÁÿÅÿ½ÿ¯ÿÀÿ¾ÿÂÿ¼ÿ§ÿ¾ÿ´ÿ¾ÿ¹ÿ¸ÿÀÿ¿ÿ¾ÿÄÿÀÿ¸ÿ¿ÿ·ÿ´ÿ·ÿ ÿ£ÿ¶ÿ¸ÿÂÿ²ÿ¶ÿÀÿºÿ¯ÿªÿ·ÿÅÿµÿ¸ÿ°ÿ²ÿ¨ÿ¿ÿ¹ÿ¼ÿ»ÿ¾ÿºÿ¾ÿÂÿ¾ÿÁÿÃÿ¾ÿ½ÿ®ÿ¾ÿ½ÿ©ÿºÿ­ÿÁÿÀÿ¶ÿ®ÿÄÿ½ÿ»ÿ¸ÿ½ÿÉÿÂÿ»ÿ¹ÿÂÿ¸ÿ¨ÿ¼ÿ¼ÿÀÿÂÿÇÿÃÿÄÿ»ÿ¶ÿ»ÿ¸ÿ¼ÿÆÿÀÿ¾ÿ»ÿ¶ÿ·ÿ·ÿ¸ÿÅÿ±ÿÇÿ»ÿ·ÿ¼ÿ©ÿ¯ÿ¹ÿ¾ÿÂÿ½ÿ¶ÿ¶ÿÁÿ¶ÿ»ÿ¼ÿ¼ÿ½ÿÌÿÆÿ¿ÿÃÿ¼ÿ¼ÿÆÿÊÿÇÿËÿÒÿÍÿÇÿÌÿÅÿ²ÿ¿ÿ¼ÿÆÿ·ÿ¶ÿ¼ÿ´ÿ¿ÿ¾ÿ±ÿµÿ¾ÿ¹ÿºÿÁÿÂÿ¾ÿ¹ÿ¿ÿ³ÿ°ÿ¶ÿ½ÿÁÿËÿÅÿ¹ÿ´ÿµÿÁÿ¿ÿ»ÿ¾ÿ¸ÿ²ÿ¸ÿµÿ¬ÿ³ÿºÿÇÿ­ÿ¶ÿ¹ÿÉÿÂÿ³ÿÂÿ¸ÿ¯ÿ­ÿ´ÿÇÿÀÿ¹ÿ»ÿÂÿÀÿ·ÿ¶ÿ¹ÿ¿ÿ²ÿ«ÿ¼ÿµÿ¿ÿ°ÿÏÿ¸ÿÂÿ¶ÿ»ÿ·ÿ½ÿÀÿÆÿ³ÿ©ÿªÿ¨ÿ°ÿ¬ÿ©ÿªÿÃÿÁÿªÿ¸ÿÀÿ¼ÿ±ÿ¹ÿÀÿ¶ÿ®ÿ¹ÿ¹ÿ´ÿ²ÿ­ÿ¬ÿ°ÿ´ÿ¹ÿ»ÿºÿ«ÿ©ÿ¸ÿ»ÿ«ÿ±ÿ¬ÿ¸ÿ¶ÿÂÿÀÿ¹ÿÒÿÁÿ¼ÿ¾ÿ¸ÿ¾ÿÈÿ¹ÿ«ÿ¹ÿ¼ÿ´ÿÃÿ¶ÿÃÿÂÿ²ÿ·ÿÄÿÁÿ¯ÿªÿºÿ¾ÿ¶ÿÄÿ´ÿ·ÿºÿÂÿºÿ¼ÿÈÿÇÿÆÿ¼ÿ¹ÿÇÿ½ÿ¼ÿÁÿÂÿ»ÿ´ÿ°ÿ»ÿÃÿ§ÿ°ÿ³ÿÂÿÀÿ±ÿ¼ÿ¸ÿ¸ÿ¼ÿºÿ¾ÿ¾ÿ¾ÿÄÿÀÿ½ÿµÿ·ÿÀÿÎÿ¶ÿ¯ÿ¯ÿ·ÿ·ÿ¸ÿ³ÿ´ÿ´ÿ¯ÿ´ÿ´ÿµÿ®ÿ´ÿ½ÿ¾ÿ½ÿºÿ»ÿ¼ÿ°ÿ±ÿÌÿÁÿ°ÿ´ÿºÿÂÿ§ÿ¶ÿÃÿ¸ÿ²ÿ¤ÿªÿ¸ÿ³ÿÆÿ¾ÿÃÿÂÿ¿ÿ¶ÿ¼ÿ³ÿ®ÿ½ÿ¼ÿ¼ÿÅÿÂÿ¾ÿÁÿ¾ÿÉÿ½ÿÉÿÁÿ¸ÿÀÿ½ÿ¸ÿËÿ·ÿÅÿ¾ÿ»ÿµÿ¾ÿÁÿ¸ÿ¶ÿ¼ÿÅÿÅÿÇÿÍÿ¿ÿ°ÿ¶ÿ¿ÿÃÿÊÿËÿ¿ÿ½ÿ¦ÿ¾ÿÀÿÍÿÅÿºÿµÿ·ÿºÿ¼ÿ§ÿ»ÿÆÿ¾ÿÁÿÂÿÂÿÂÿ¼ÿºÿ¼ÿ¼ÿ½ÿºÿ³ÿ¶ÿ¼ÿ¼ÿ¶ÿ»ÿ¹ÿ¼ÿÂÿÁÿ³ÿÏÿÔÿÌÿ¸ÿÁÿ­ÿ¯ÿ¼ÿÁÿÉÿÅÿ¬ÿ±ÿÂÿÅÿÃÿÀÿ·ÿ±ÿ¾ÿÆÿÀÿÅÿÁÿ¹ÿÄÿ¹ÿ°ÿ¸ÿ¿ÿÈÿ½ÿ¹ÿ¿ÿ¸ÿ¼ÿµÿÁÿÊÿÀÿ¿ÿ½ÿÄÿ´ÿÆÿ³ÿ³ÿ¸ÿÀÿÆÿ»ÿ®ÿµÿ½ÿ¾ÿ¼ÿ±ÿµÿÊÿÇÿÂÿ»ÿÄÿÂÿºÿºÿ¿ÿºÿ¯ÿ¢ÿÉÿ·ÿ·ÿÏÿÇÿÃÿµÿÁÿ¼ÿ¯ÿ¸ÿºÿ½ÿ¹ÿ¸ÿ±ÿ£ÿ­ÿ¹ÿ¸ÿ´ÿ²ÿ¶ÿ»ÿºÿ¾ÿÅÿÃÿÄÿËÿÃÿ°ÿ·ÿÂÿ¶ÿ¹ÿ¯ÿ»ÿ¸ÿµÿµÿÁÿÅÿ·ÿ¿ÿ¹ÿ¯ÿ·ÿ´ÿÌÿ¾ÿÌÿ²ÿ¤ÿµÿ¸ÿ¶ÿ¥ÿ©ÿ¾ÿÆÿÂÿ¹ÿ³ÿºÿÀÿ¼ÿ¸ÿ½ÿËÿ½ÿÎÿ¿ÿÍÿÅÿ´ÿÄÿ±ÿ¿ÿÆÿ·ÿ°ÿ´ÿ»ÿÆÿ¯ÿ³ÿÃÿÌÿ®ÿ¾ÿ»ÿÑÿ¾ÿ¸ÿ¹ÿÉÿ´ÿ¬ÿ¾ÿ¹ÿ¯ÿ¸ÿ¾ÿ·ÿªÿ¬ÿ¸ÿ´ÿ¹ÿ½ÿ¸ÿ»ÿ»ÿ¶ÿ¸ÿÅÿÄÿ¼ÿ¼ÿ§ÿ¸ÿªÿ´ÿÃÿ¯ÿµÿÀÿ¿ÿ¹ÿ»ÿ»ÿ·ÿÀÿÆÿÄÿ½ÿ¸ÿÀÿ¼ÿÄÿ¾ÿ·ÿ¾ÿÂÿÃÿÇÿÅÿ¹ÿ¯ÿ¹ÿÄÿ·ÿ±ÿ¼ÿËÿËÿ¯ÿ¯ÿ¼ÿ²ÿ¶ÿ»ÿ¯ÿ¶ÿ¨ÿ«ÿÏÿÇÿ¿ÿ¾ÿ»ÿ»ÿ¿ÿÊÿ¹ÿÅÿÄÿ¼ÿ±ÿ¾ÿ±ÿÿ´ÿ¶ÿ±ÿ¼ÿ¿ÿ¹ÿ½ÿ³ÿ¶ÿ¼ÿ·ÿºÿÀÿºÿ·ÿ¼ÿ¼ÿ¼ÿ¹ÿ¶ÿ«ÿ¦ÿ¶ÿ­ÿ·ÿÌÿ¸ÿ´ÿµÿ©ÿÂÿ´ÿ­ÿµÿÚÿ¹ÿ±ÿ¾ÿÃÿµÿ¶ÿÄÿÊÿÂÿ¹ÿÀÿ¸ÿ¿ÿ¼ÿ»ÿ¼ÿÁÿ¼ÿµÿ±ÿ¸ÿ»ÿ¾ÿ¾ÿ¼ÿ¼ÿ¹ÿ¶ÿ»ÿÃÿÂÿ¾ÿ½ÿ½ÿÀÿ»ÿ½ÿÁÿÃÿÃÿ´ÿ´ÿ²ÿ²ÿ´ÿ·ÿ´ÿÂÿ±ÿ½ÿ¤ÿÀÿ½ÿºÿºÿ¹ÿ¸ÿÄÿ½ÿ¼ÿÃÿ¶ÿÀÿ¸ÿ½ÿ»ÿ¹ÿ¸ÿºÿ¯ÿ²ÿºÿÁÿÆÿÆÿ±ÿ¬ÿ½ÿ¼ÿ´ÿ±ÿ¬ÿ¸ÿÇÿÁÿ´ÿ¶ÿÁÿÁÿ¼ÿµÿ¹ÿ½ÿ³ÿ£ÿ¦ÿ®ÿÅÿ²ÿÒÿ½ÿªÿ°ÿ´ÿÂÿ¿ÿÎÿ´ÿ¿ÿ¿ÿËÿ²ÿ°ÿÈÿ»ÿ½ÿ²ÿÂÿ¾ÿ¸ÿ´ÿÁÿ®ÿ¶ÿÄÿÇÿ¶ÿ«ÿ´ÿ¹ÿ»ÿ¹ÿ³ÿ±ÿ±ÿ±ÿ±ÿ·ÿÀÿÂÿ¿ÿÂÿÂÿÉÿ¿ÿÈÿ¿ÿ¼ÿÂÿ³ÿ´ÿ¹ÿ¬ÿÂÿºÿ¹ÿ¦ÿºÿ·ÿ»ÿ©ÿ´ÿ´ÿ¸ÿÃÿ¥ÿ¹ÿ´ÿÄÿÀÿ»ÿ¾ÿ·ÿ¾ÿ³ÿ²ÿ³ÿ©ÿ·ÿÄÿ¾ÿºÿ»ÿ°ÿ°ÿºÿµÿ¹ÿÈÿÁÿ²ÿ³ÿºÿ¹ÿ¶ÿ¯ÿµÿ¿ÿ­ÿ®ÿ½ÿºÿ¬ÿÃÿ¸ÿ¾ÿ°ÿ²ÿÅÿ³ÿ«ÿ£ÿ«ÿ¼ÿ¯ÿÂÿ§ÿ¤ÿ¬ÿ¦ÿ©ÿ¶ÿ¿ÿ¸ÿ¹ÿ¾ÿ·ÿ¶ÿ³ÿ²ÿ¶ÿÇÿÁÿ´ÿ±ÿ¼ÿ·ÿ½ÿÁÿ´ÿ²ÿËÿÈÿÁÿÀÿ°ÿµÿºÿ¿ÿÂÿ·ÿÂÿÊÿµÿ©ÿ´ÿÇÿÍÿÀÿ¼ÿ¹ÿ½ÿ¼ÿ¾ÿ«ÿÍÿ½ÿµÿ¶ÿÛÿ¥ÿ¬ÿ¾ÿÐÿµÿ»ÿ°ÿ¯ÿºÿ·ÿ¸ÿÀÿ¼ÿ¶ÿ¥ÿ°ÿ¼ÿÄÿÁÿÄÿÉÿ¼ÿÄÿÊÿÄÿÁÿÁÿ½ÿÃÿºÿ°ÿ½ÿ²ÿ¯ÿ¾ÿÁÿ¿ÿºÿ´ÿÄÿÃÿ£ÿÿ­ÿ·ÿ¡ÿ¶ÿ³ÿÿµÿÃÿÃÿÎÿ¯ÿ©ÿ¡ÿ¼ÿ²ÿ¯ÿ¼ÿªÿ®ÿ±ÿ§ÿÉÿÀÿ©ÿµÿ²ÿ¶ÿ¶ÿ½ÿ¹ÿ¯ÿ¸ÿºÿ¼ÿ½ÿ¯ÿ²ÿ¯ÿ¯ÿ±ÿ®ÿµÿ¸ÿ¸ÿ¹ÿ½ÿ»ÿ¸ÿ¾ÿÊÿ¼ÿ£ÿ¦ÿ¸ÿ¶ÿ«ÿ§ÿ»ÿ°ÿ¦ÿ¸ÿ¼ÿ·ÿ·ÿ¹ÿ¼ÿ¼ÿ®ÿ¾ÿ´ÿ¹ÿ·ÿ°ÿ°ÿ´ÿ·ÿ©ÿªÿ°ÿ¸ÿ¹ÿÉÿ±ÿ¾ÿÆÿºÿ¿ÿÅÿ»ÿ½ÿÆÿ½ÿ´ÿ·ÿ½ÿÅÿÊÿÁÿ¶ÿµÿ¾ÿºÿ¹ÿ¸ÿ½ÿÀÿÃÿ³ÿ»ÿËÿÊÿÁÿÃÿÅÿÃÿ´ÿ·ÿªÿÍÿÕÿÇÿÄÿÀÿ³ÿºÿ¯ÿ¾ÿ¿ÿÅÿ·ÿ¼ÿ¿ÿ³ÿ¸ÿ¿ÿÇÿÄÿºÿ´ÿ²ÿ¶ÿ¸ÿ»ÿÄÿÀÿ·ÿ²ÿ³ÿÁÿÅÿ¿ÿºÿ°ÿÈÿÍÿÃÿÅÿ¼ÿ²ÿ®ÿ¾ÿµÿ¦ÿÁÿ¤ÿÃÿØÿ½ÿÊÿ³ÿ²ÿ¤ÿ¿ÿÀÿ´ÿ²ÿ¬ÿ½ÿ¸ÿÇÿ»ÿÆÿÂÿ·ÿ¹ÿ²ÿ·ÿ»ÿ»ÿµÿ­ÿ¶ÿÀÿ¿ÿ¸ÿ·ÿÁÿ¼ÿ®ÿ²ÿÂÿÁÿÃÿ¸ÿÂÿ¶ÿ»ÿ¯ÿ»ÿ®ÿ½ÿ¯ÿ·ÿÆÿ¯ÿ¶ÿÏÿ¼ÿ³ÿ¿ÿ¹ÿÁÿ»ÿ½ÿºÿ²ÿ³ÿ¼ÿÁÿÀÿ¹ÿºÿÂÿ¾ÿºÿºÿ»ÿÀÿ¼ÿ·ÿ°ÿ«ÿ°ÿ¶ÿ¸ÿ¬ÿÆÿÃÿ«ÿÿÆÿÆÿ©ÿ¶ÿ»ÿ°ÿ¯ÿ«ÿºÿ´ÿ°ÿ©ÿ¶ÿ¹ÿ½ÿÅÿÆÿ·ÿÿ¥ÿ²ÿ´ÿÃÿÌÿÃÿ¹ÿ¸ÿ·ÿ¸ÿ¼ÿºÿºÿ¼ÿºÿ±ÿµÿÁÿºÿ¸ÿ¯ÿºÿ£ÿÁÿÂÿÈÿ³ÿ·ÿ¬ÿ±ÿ¼ÿ¶ÿºÿªÿ§ÿ»ÿ¹ÿ´ÿ¸ÿÂÿ¾ÿ¾ÿÅÿ¸ÿ±ÿ´ÿµÿÅÿÇÿ¼ÿ¿ÿ¼ÿÅÿÅÿ¸ÿ«ÿ¹ÿ½ÿ­ÿ²ÿµÿ»ÿ»ÿ´ÿ¿ÿ»ÿÿ·ÿ»ÿÿ ÿµÿµÿ¬ÿ²ÿ´ÿºÿ»ÿ»ÿ¸ÿ¸ÿÃÿÂÿ¸ÿºÿ¿ÿ¿ÿ´ÿ¦ÿ¬ÿ¿ÿ¼ÿ­ÿµÿÁÿÁÿÃÿËÿ©ÿ¸ÿ¿ÿÌÿ ÿµÿÀÿ¨ÿ·ÿµÿÁÿ¼ÿºÿ·ÿ¼ÿºÿ¶ÿ¿ÿÃÿ·ÿ³ÿºÿÂÿÉÿ¼ÿ«ÿ­ÿµÿ«ÿ§ÿ»ÿ±ÿÅÿ¿ÿÎÿ·ÿÒÿ·ÿÂÿÆÿ°ÿ·ÿ­ÿ½ÿ·ÿºÿ¹ÿÌÿÌÿÀÿ»ÿ½ÿ°ÿ¸ÿÈÿÄÿÂÿÂÿ½ÿ²ÿ¸ÿµÿ´ÿ¹ÿ¾ÿ¸ÿÍÿ¨ÿ°ÿ¿ÿ´ÿ¯ÿ¹ÿ¯ÿ·ÿÂÿªÿºÿ¸ÿ¶ÿ»ÿ»ÿ¸ÿ¹ÿÁÿ»ÿ¸ÿÃÿÂÿ»ÿ¯ÿ±ÿ²ÿ²ÿªÿ´ÿ»ÿ½ÿÂÿ¶ÿÂÿ·ÿÁÿ®ÿ¸ÿ·ÿÇÿ¿ÿ¸ÿ·ÿ¶ÿ¬ÿ°ÿ²ÿ¸ÿµÿ²ÿ¸ÿ³ÿ²ÿ»ÿ¾ÿÁÿ¹ÿ¸ÿ¾ÿ½ÿ»ÿ¹ÿµÿÏÿ´ÿÌÿÌÿÍÿµÿÂÿÄÿ¬ÿ¸ÿÁÿ¸ÿ±ÿµÿ¾ÿÀÿ¸ÿ­ÿ§ÿ¯ÿ½ÿ·ÿ½ÿ¸ÿ²ÿ¸ÿ½ÿ»ÿ²ÿµÿ´ÿ±ÿ¦ÿ·ÿ´ÿ¶ÿµÿ¶ÿ¸ÿ»ÿ·ÿµÿ½ÿºÿ¶ÿ»ÿ³ÿ±ÿ²ÿ¦ÿ¦ÿµÿ·ÿ¿ÿÆÿ´ÿÂÿ¹ÿ²ÿ¹ÿÄÿ´ÿ»ÿ¶ÿ¡ÿ«ÿ²ÿ²ÿ¸ÿ¶ÿ¹ÿÀÿ²ÿ±ÿ½ÿ·ÿºÿ¶ÿºÿ·ÿÀÿÿ³ÿ¾ÿ¿ÿ»ÿ·ÿ´ÿ²ÿ­ÿµÿµÿ¸ÿ´ÿ©ÿ©ÿ«ÿ³ÿ³ÿ¸ÿÁÿ«ÿ©ÿ¦ÿ®ÿ®ÿ¸ÿÿÿ°ÿ¯ÿ«ÿÁÿÄÿÀÿ°ÿ¸ÿ¸ÿ®ÿºÿ³ÿ¨ÿ½ÿµÿÄÿ³ÿ°ÿ¶ÿ²ÿ¾ÿÇÿÀÿ²ÿ¨ÿ±ÿ¾ÿ»ÿ¹ÿºÿ°ÿ£ÿ¦ÿ¯ÿ­ÿ®ÿÀÿÄÿ²ÿ­ÿµÿ»ÿ½ÿ·ÿÅÿ³ÿµÿ¼ÿ´ÿ§ÿ¼ÿ¸ÿ°ÿ®ÿ·ÿ¸ÿ±ÿ¸ÿ°ÿ¸ÿ¼ÿÀÿ±ÿÆÿ¸ÿÅÿ¿ÿºÿ¾ÿÎÿ¾ÿ§ÿ±ÿ­ÿºÿ¿ÿ¶ÿµÿ´ÿ¸ÿºÿ¿ÿÂÿ¾ÿÁÿ¸ÿÁÿ´ÿÁÿÃÿÈÿ½ÿºÿ¬ÿ¯ÿ¸ÿ¶ÿºÿÃÿÃÿ¼ÿ°ÿÀÿ¼ÿ¶ÿ¼ÿ¿ÿÊÿ¼ÿ³ÿ­ÿÄÿÅÿÂÿÄÿÅÿ»ÿ¶ÿ¼ÿ½ÿ»ÿ¸ÿÃÿ»ÿ¼ÿ³ÿ±ÿ­ÿ´ÿÅÿµÿ¼ÿ¹ÿ¹ÿ¬ÿ¬ÿ»ÿÀÿ¿ÿÃÿÃÿ½ÿ½ÿÕÿ¯ÿ¨ÿÀÿ«ÿ²ÿ½ÿ¯ÿ½ÿ¹ÿ·ÿºÿ»ÿÁÿÇÿ¾ÿ²ÿ¯ÿ±ÿµÿ¿ÿ¼ÿ´ÿ³ÿ¿ÿÀÿ½ÿ§ÿ©ÿ·ÿµÿÁÿÄÿ®ÿ¯ÿ§ÿ¥ÿ¢ÿ¾ÿ²ÿ³ÿªÿ¯ÿ±ÿÈÿÄÿ¾ÿºÿ³ÿ«ÿªÿ¹ÿÄÿ½ÿ¸ÿ·ÿ³ÿ²ÿÈÿ¸ÿµÿµÿ´ÿ®ÿÀÿ¾ÿ·ÿ¸ÿ´ÿ´ÿ´ÿÒÿÃÿ½ÿÇÿ»ÿÀÿ¾ÿ·ÿ·ÿ¿ÿ¾ÿ´ÿ·ÿÁÿ»ÿºÿÈÿ°ÿªÿ³ÿ±ÿ¿ÿÄÿ²ÿ±ÿ±ÿµÿ°ÿºÿ¼ÿ²ÿ³ÿ²ÿ°ÿ¹ÿ²ÿ·ÿ¯ÿÆÿ¾ÿµÿ»ÿ¶ÿ¼ÿÁÿ¼ÿ·ÿºÿ¹ÿ·ÿ®ÿ¼ÿ·ÿÃÿ®ÿ³ÿÇÿ¸ÿÄÿÌÿÆÿ´ÿ²ÿÁÿ¾ÿ½ÿºÿ¾ÿÇÿÇÿ¼ÿºÿ¶ÿ»ÿ¹ÿÀÿ»ÿ²ÿ´ÿ¶ÿºÿ´ÿ¶ÿ¸ÿ§ÿµÿ¹ÿºÿÃÿ­ÿ­ÿ¿ÿÃÿ¶ÿ°ÿ¶ÿ¤ÿÁÿÍÿ»ÿÁÿÆÿ¿ÿÃÿ¸ÿ¼ÿ»ÿ¸ÿÁÿÀÿÄÿºÿ¨ÿ®ÿÿÁÿÊÿ¿ÿ¸ÿ±ÿ·ÿÃÿ¿ÿ°ÿ±ÿ»ÿÀÿ¶ÿµÿ¬ÿ¸ÿ¾ÿ·ÿ±ÿµÿ¾ÿÃÿÃÿÀÿÃÿ»ÿ¥ÿ¤ÿ¨ÿºÿ¼ÿ¥ÿ±ÿ¿ÿ±ÿ¬ÿ·ÿºÿÒÿÇÿ»ÿ´ÿ½ÿ°ÿ·ÿ¼ÿ¹ÿ°ÿ±ÿºÿ»ÿ¸ÿ¶ÿ´ÿ´ÿÄÿªÿ³ÿ¿ÿ»ÿºÿÀÿÃÿÁÿ¿ÿ½ÿ¶ÿÃÿ¯ÿ®ÿ½ÿ¶ÿ±ÿ°ÿ´ÿºÿºÿ¬ÿªÿÀÿÃÿ¹ÿÀÿ¾ÿÄÿÂÿµÿ­ÿ±ÿ¶ÿ­ÿªÿ©ÿ²ÿÑÿ¿ÿ¶ÿ±ÿ¨ÿ§ÿ®ÿ´ÿ¸ÿ¬ÿ¡ÿ¾ÿ¥ÿ½ÿ¶ÿ¨ÿÿÿªÿ²ÿ®ÿªÿºÿ«ÿÀÿ¿ÿ»ÿ¬ÿ·ÿ±ÿ´ÿ¾ÿ¸ÿ©ÿªÿ­ÿ±ÿÂÿÄÿ¼ÿ³ÿ­ÿ³ÿ»ÿ´ÿµÿÒÿ»ÿ®ÿºÿ´ÿ¶ÿ¿ÿ¿ÿºÿ­ÿ¬ÿ¼ÿ²ÿ»ÿ¶ÿ´ÿ´ÿ¿ÿ¶ÿ±ÿ½ÿ¼ÿµÿÂÿ¦ÿ£ÿ¾ÿ±ÿÅÿÀÿ¶ÿ¶ÿÁÿÆÿ¿ÿµÿ³ÿ¼ÿºÿ¨ÿÿ²ÿ¶ÿ³ÿºÿ±ÿ¢ÿËÿÍÿÃÿÂÿÀÿºÿºÿºÿ½ÿ¿ÿµÿÄÿ¸ÿÁÿ¶ÿ±ÿ«ÿ¶ÿ½ÿ¯ÿ£ÿ¹ÿÈÿËÿÃÿËÿºÿ²ÿ¸ÿ¿ÿ¾ÿ½ÿÁÿÍÿÍÿ®ÿ¾ÿ¸ÿºÿ¼ÿ¶ÿ¹ÿÃÿ²ÿºÿ­ÿ¼ÿÂÿ·ÿ¶ÿ¿ÿ¼ÿµÿÃÿÀÿºÿ³ÿºÿ´ÿ§ÿ²ÿÀÿÆÿÍÿÊÿ®ÿÅÿ¿ÿÇÿÆÿÁÿ½ÿ½ÿ¾ÿ²ÿ¿ÿ·ÿºÿÀÿ¿ÿÄÿ¿ÿºÿÀÿ»ÿÉÿµÿ³ÿ¤ÿ¹ÿ·ÿ¶ÿÀÿºÿ·ÿ¶ÿ»ÿ¹ÿ®ÿ´ÿµÿ¯ÿ®ÿµÿ´ÿªÿ§ÿÿ§ÿ±ÿ¦ÿÿ¨ÿ·ÿ¹ÿÆÿ¹ÿ®ÿ£ÿ¦ÿªÿ«ÿ·ÿÇÿ§ÿ©ÿ¸ÿ®ÿ¯ÿ¯ÿ²ÿ¹ÿ¹ÿ¬ÿ°ÿ¥ÿ©ÿ¦ÿ¡ÿ¢ÿ¦ÿ¨ÿ®ÿ·ÿ±ÿ°ÿµÿ¢ÿ­ÿ¸ÿ­ÿ­ÿ¥ÿ¬ÿ¬ÿ²ÿ¾ÿ´ÿÿÿÊÿÂÿ¶ÿ·ÿ²ÿ®ÿÁÿ¾ÿ¾ÿ¾ÿÁÿÀÿ¸ÿ·ÿ¶ÿ¿ÿÃÿ³ÿ¶ÿ´ÿµÿÂÿÉÿÀÿÔÿÁÿ½ÿ¾ÿ³ÿ±ÿµÿ·ÿÁÿÉÿ¶ÿ»ÿÇÿÀÿµÿ·ÿÆÿÍÿ·ÿ³ÿ»ÿÄÿÁÿ¾ÿ¸ÿ¹ÿ¼ÿºÿÂÿ¹ÿ·ÿ³ÿ¸ÿºÿ¹ÿ¹ÿ»ÿºÿ²ÿ»ÿ±ÿ¿ÿÅÿ¿ÿ·ÿ³ÿ¸ÿÇÿÃÿÆÿ­ÿÈÿ½ÿ»ÿ»ÿ¸ÿ½ÿ»ÿ´ÿÚÿÀÿ¯ÿ¾ÿ¿ÿËÿÎÿ¼ÿÀÿÊÿ¾ÿ½ÿ±ÿÅÿÉÿÄÿÃÿÅÿÅÿÁÿ¸ÿÃÿÃÿ¿ÿÁÿ¹ÿ·ÿÀÿ¾ÿ©ÿ°ÿ¾ÿÇÿ´ÿÆÿÆÿ¾ÿ½ÿ½ÿ³ÿ¦ÿ¸ÿ¸ÿ³ÿÅÿ®ÿ¬ÿ¶ÿ²ÿ¨ÿ¤ÿ»ÿ»ÿ»ÿ²ÿ¹ÿ¼ÿÅÿÀÿ½ÿÂÿ·ÿºÿµÿ»ÿ·ÿ¼ÿ¸ÿ·ÿÀÿÊÿÉÿ»ÿ¾ÿÆÿËÿ³ÿ±ÿµÿ»ÿÆÿÅÿ½ÿÁÿÀÿ¸ÿºÿ¾ÿ¿ÿ½ÿ¼ÿ»ÿ¸ÿºÿ¾ÿ¼ÿ·ÿ¡ÿ§ÿ­ÿÁÿ¶ÿºÿ¾ÿ¸ÿ´ÿµÿ¿ÿÇÿ½ÿ»ÿÂÿ¸ÿ·ÿ½ÿºÿ±ÿ³ÿ¹ÿ¶ÿ³ÿÆÿ½ÿµÿÈÿ½ÿµÿ¹ÿµÿ­ÿ­ÿÇÿÃÿÖÿÆÿ¹ÿ¼ÿ±ÿ¼ÿÉÿÀÿ·ÿºÿ»ÿ¾ÿÇÿÀÿ»ÿ¼ÿºÿËÿÄÿµÿ½ÿ¹ÿÀÿ½ÿÁÿÀÿ«ÿ¼ÿÁÿ¼ÿ¹ÿ¾ÿ¾ÿµÿÂÿÅÿÂÿÈÿ²ÿÍÿÏÿ¸ÿ¶ÿ»ÿÀÿ¿ÿµÿ»ÿ­ÿ½ÿµÿµÿ¸ÿÇÿÇÿ¿ÿ¿ÿÅÿÇÿÂÿ´ÿ¼ÿÅÿ¹ÿ²ÿ­ÿ´ÿ¹ÿ½ÿÄÿÉÿÅÿ¿ÿ»ÿ·ÿµÿ¹ÿÃÿ¸ÿµÿºÿÀÿ±ÿ¬ÿ»ÿÂÿÀÿÀÿ»ÿÀÿ½ÿ·ÿµÿ»ÿ³ÿºÿ¿ÿ¾ÿÀÿ¹ÿÉÿÈÿÛÿºÿ´ÿÆÿ¼ÿÊÿÍÿÄÿ½ÿ¹ÿ¸ÿ¾ÿÄÿ·ÿÇÿ¾ÿ·ÿÁÿ¹ÿÁÿÄÿÄÿ¹ÿ¼ÿÀÿ¯ÿÁÿÁÿ­ÿÁÿÊÿÁÿÀÿ¹ÿÃÿ³ÿ²ÿ¼ÿºÿ¿ÿÃÿ´ÿ³ÿÁÿ³ÿ¼ÿÁÿ¼ÿ¿ÿºÿ³ÿ¼ÿÁÿÀÿÆÿ¿ÿ¹ÿÄÿ¼ÿÇÿ¼ÿ¼ÿ·ÿÈÿ¶ÿ»ÿ¿ÿ»ÿ¿ÿ¹ÿµÿÄÿÀÿ´ÿ´ÿ»ÿ·ÿÄÿÈÿÉÿÃÿËÿÉÿÄÿËÿÁÿ¶ÿºÿ±ÿ¶ÿ®ÿºÿ±ÿ±ÿ´ÿ´ÿ­ÿ±ÿ¾ÿ¼ÿ­ÿ°ÿ¹ÿµÿ¾ÿ¿ÿ·ÿÃÿ»ÿÀÿ°ÿ¸ÿ½ÿ½ÿÅÿÇÿÊÿÌÿ¶ÿ´ÿ¼ÿ½ÿ¼ÿ¯ÿ½ÿºÿ¹ÿ³ÿºÿÆÿÂÿ¼ÿ½ÿ»ÿ¹ÿÅÿ±ÿ©ÿµÿ»ÿ´ÿ»ÿ¾ÿÈÿºÿ¸ÿ¹ÿ½ÿÁÿÁÿ¼ÿ¹ÿ¿ÿ¬ÿ¯ÿ®ÿ¯ÿ·ÿ½ÿ»ÿÃÿ¼ÿ±ÿµÿÂÿÆÿºÿ²ÿ»ÿ¼ÿ¯ÿ½ÿºÿªÿÈÿ´ÿ½ÿÉÿ¾ÿÆÿ´ÿ¶ÿ¾ÿÃÿÁÿ¸ÿºÿÃÿ¾ÿÂÿ¿ÿ¼ÿÄÿÏÿ¼ÿ¾ÿ¹ÿÉÿÆÿ¼ÿ¹ÿÀÿºÿ®ÿ¼ÿÁÿ±ÿ¶ÿ¼ÿºÿ¶ÿÃÿ´ÿÁÿ³ÿ¾ÿÌÿ±ÿ±ÿÆÿÄÿ»ÿ¾ÿ¾ÿÀÿ¾ÿ¼ÿ¿ÿÃÿÈÿµÿ»ÿ¿ÿÆÿ¿ÿÌÿÀÿ¼ÿÃÿÆÿÃÿµÿ¬ÿ¸ÿÎÿÑÿÓÿÖÿ¿ÿÃÿËÿÆÿÿ·ÿ´ÿÇÿ·ÿ°ÿÁÿÊÿ¿ÿ³ÿ·ÿ¿ÿ¼ÿ·ÿÁÿµÿ°ÿ¬ÿ¿ÿÊÿ½ÿÇÿµÿ«ÿ§ÿ¸ÿÎÿÆÿ·ÿ·ÿ¹ÿ´ÿ±ÿ°ÿ³ÿÃÿ·ÿ±ÿ¿ÿÇÿ»ÿÀÿ¼ÿ¿ÿ¹ÿ¬ÿ­ÿ´ÿ½ÿ¶ÿ¹ÿ»ÿÀÿÃÿ¶ÿ¸ÿ³ÿ¹ÿ´ÿ«ÿ¸ÿÄÿ¬ÿÄÿµÿ¸ÿÃÿ´ÿÅÿÀÿ»ÿ½ÿ¿ÿ·ÿ¯ÿµÿ´ÿ¬ÿ°ÿ­ÿ°ÿ«ÿÂÿ½ÿ²ÿ»ÿ²ÿÃÿ·ÿ¼ÿ¸ÿ©ÿ³ÿºÿµÿ¶ÿ¸ÿµÿµÿ¶ÿµÿºÿ¸ÿ°ÿ¹ÿ¼ÿËÿ¬ÿ«ÿ¯ÿ¬ÿ¨ÿ¡ÿÀÿ»ÿ³ÿµÿ³ÿ¾ÿÁÿ©ÿ¦ÿ°ÿ¸ÿÉÿÈÿÍÿÊÿ³ÿ±ÿÀÿ½ÿ¸ÿ½ÿ¹ÿ²ÿ¸ÿ½ÿÇÿÁÿÇÿÄÿ·ÿ»ÿÃÿºÿ½ÿÈÿÃÿÄÿÉÿÈÿÃÿ»ÿ¼ÿÌÿÀÿËÿËÿÊÿ¿ÿÉÿÇÿ­ÿÇÿ¾ÿ¾ÿ¾ÿ¾ÿ»ÿ¸ÿ¾ÿÀÿÃÿÃÿÁÿÃÿ²ÿ³ÿ´ÿÂÿ¿ÿÆÿ°ÿ±ÿ²ÿ»ÿ¿ÿ»ÿ·ÿ¸ÿ½ÿ±ÿ·ÿ¿ÿ²ÿ¬ÿ¸ÿÀÿ¸ÿ»ÿÁÿ½ÿ¿ÿºÿ°ÿ²ÿ±ÿ¾ÿ»ÿ­ÿ®ÿ«ÿÀÿ½ÿºÿ¨ÿ´ÿµÿ¹ÿºÿÇÿÃÿ½ÿ¼ÿºÿÀÿÁÿ¸ÿ¶ÿ¹ÿ·ÿ½ÿÀÿ¼ÿÂÿÆÿ´ÿÂÿºÿÂÿ½ÿªÿÃÿ¨ÿ»ÿÃÿ±ÿÁÿÄÿ¼ÿµÿ¹ÿ®ÿ¶ÿ½ÿ»ÿ¹ÿÇÿÄÿ¸ÿ¹ÿ¯ÿ¯ÿ´ÿÃÿÎÿÔÿÉÿ´ÿºÿ°ÿ·ÿÀÿÈÿÈÿ±ÿÀÿ¶ÿ±ÿ®ÿ¸ÿËÿ½ÿ¿ÿÇÿÀÿ¿ÿÀÿÃÿÇÿ¾ÿÁÿÊÿ¼ÿ¶ÿ»ÿÂÿÈÿÀÿ«ÿ»ÿÁÿËÿ§ÿºÿÆÿ¶ÿØÿ¶ÿ°ÿ½ÿ¨ÿªÿÁÿÏÿÃÿ´ÿ¸ÿÃÿÁÿ¾ÿ½ÿÀÿ¸ÿ²ÿÀÿÊÿÂÿ°ÿ´ÿÀÿ½ÿ¾ÿÃÿÊÿµÿ»ÿºÿ±ÿ½ÿµÿÊÿÀÿ¹ÿ½ÿ´ÿÆÿÅÿÉÿ¿ÿ¿ÿ·ÿÀÿÀÿ¶ÿ±ÿ²ÿ´ÿ¬ÿ©ÿ«ÿ®ÿ¿ÿÂÿ¸ÿ³ÿÆÿ¼ÿÈÿ¾ÿÁÿÁÿÍÿÂÿ¸ÿÂÿ³ÿÇÿÒÿºÿ½ÿÈÿÃÿ²ÿÃÿ¹ÿ¿ÿ¿ÿ¹ÿ·ÿ´ÿ±ÿ­ÿ²ÿµÿ«ÿªÿ·ÿºÿ¾ÿÃÿ½ÿÉÿÇÿÂÿ¶ÿ³ÿÀÿºÿ´ÿ¦ÿ¼ÿÃÿ»ÿÂÿÃÿ¿ÿ«ÿ¿ÿÂÿ´ÿÂÿ¿ÿÁÿ¾ÿÁÿ¾ÿºÿ¿ÿ·ÿ¯ÿ§ÿ¤ÿµÿÉÿÄÿÂÿÁÿ®ÿ¶ÿ¸ÿ­ÿ¬ÿ°ÿºÿ¼ÿ¾ÿºÿ»ÿÌÿ¼ÿ½ÿ¯ÿ­ÿ¸ÿÐÿ´ÿ¾ÿÔÿ©ÿÊÿÈÿÀÿ¶ÿÀÿ¿ÿÌÿ½ÿ¹ÿÀÿÆÿÁÿ¹ÿ·ÿ±ÿ¯ÿ¸ÿ¹ÿ±ÿ¯ÿ²ÿ¶ÿºÿ½ÿºÿÀÿÃÿ¸ÿ°ÿ­ÿºÿºÿÀÿÂÿ¯ÿ´ÿ®ÿÃÿ³ÿ°ÿ¿ÿÖÿ°ÿ¾ÿÀÿÅÿÁÿµÿ¹ÿ»ÿ·ÿ¶ÿ»ÿÁÿÂÿ»ÿ´ÿÁÿÅÿÃÿÅÿÀÿ¾ÿÄÿÀÿÁÿËÿÃÿÌÿÓÿÁÿ¹ÿ¹ÿ½ÿ°ÿÂÿÑÿ¾ÿ¾ÿºÿÐÿÙÿÊÿ¾ÿ£ÿ¯ÿÊÿ¼ÿ¸ÿ©ÿ¹ÿ¬ÿµÿ·ÿ§ÿ¡ÿÿ§ÿÀÿ¾ÿ·ÿ³ÿ·ÿÈÿ¿ÿ¶ÿÄÿÅÿ½ÿ¸ÿ¼ÿÃÿÃÿÈÿÀÿ½ÿÁÿ¸ÿºÿ¯ÿ¬ÿÇÿ½ÿÀÿ¸ÿ¾ÿ¶ÿ®ÿ¶ÿÃÿ¯ÿËÿ´ÿ·ÿ¯ÿÃÿÁÿ·ÿ½ÿÀÿ¹ÿ°ÿ¼ÿ¾ÿ´ÿ¯ÿ¾ÿÆÿÄÿÂÿ¹ÿµÿ»ÿÃÿÁÿ¿ÿ½ÿ´ÿ²ÿ²ÿ·ÿÃÿÁÿ½ÿ¿ÿÂÿÇÿ»ÿ¸ÿ»ÿ½ÿ¿ÿ²ÿ¶ÿ¾ÿ®ÿ¿ÿÂÿ°ÿÉÿÿ½ÿ¼ÿ·ÿÃÿ©ÿÁÿÁÿ³ÿÉÿ¾ÿÆÿÂÿÆÿÁÿ½ÿ»ÿµÿªÿ·ÿµÿµÿ¾ÿ¾ÿ¶ÿµÿÂÿÀÿ³ÿ¼ÿ¾ÿ¸ÿ½ÿÀÿÃÿ·ÿ°ÿ¿ÿ²ÿ§ÿ»ÿÀÿÀÿËÿ´ÿ­ÿ»ÿ¹ÿ³ÿ¿ÿ»ÿ¿ÿ¾ÿ¾ÿ·ÿ·ÿ·ÿ»ÿËÿ¸ÿÆÿ»ÿ¢ÿ±ÿÄÿÕÿÆÿ¹ÿ§ÿ¼ÿ½ÿ§ÿ®ÿ¾ÿºÿ¯ÿ´ÿÁÿ¿ÿ¿ÿ·ÿ¸ÿÁÿÂÿ¾ÿÂÿÆÿÀÿÃÿºÿ±ÿ¼ÿ²ÿ½ÿÃÿ·ÿÈÿÊÿ×ÿÈÿÅÿÈÿÇÿÂÿÂÿ¼ÿ¿ÿÅÿÂÿ·ÿ³ÿ¦ÿ§ÿÇÿ¾ÿ¨ÿ¡ÿ²ÿ´ÿ¶ÿ¹ÿ¾ÿÁÿÈÿÀÿ·ÿÀÿ°ÿ³ÿ§ÿ¼ÿÅÿ·ÿ³ÿ¼ÿºÿ²ÿºÿÈÿÎÿËÿºÿ´ÿ¾ÿ»ÿ¸ÿ¼ÿ·ÿ¸ÿ¬ÿ¯ÿ¹ÿ¼ÿ²ÿ©ÿ°ÿÅÿÆÿ¹ÿ»ÿÅÿ³ÿ²ÿ¶ÿ·ÿ¶ÿÃÿÐÿ´ÿ¼ÿ²ÿ¶ÿ«ÿ¶ÿ°ÿ§ÿ´ÿ¸ÿÊÿ¶ÿ²ÿ¨ÿ·ÿÀÿÄÿÁÿ¾ÿ²ÿºÿÃÿÉÿ»ÿ®ÿ½ÿÁÿ»ÿÉÿÌÿÁÿÃÿÉÿÁÿ±ÿ®ÿµÿÈÿ²ÿ²ÿËÿÈÿºÿ¶ÿ»ÿ»ÿ¸ÿ«ÿ°ÿÃÿ¸ÿ²ÿ¤ÿÃÿ´ÿ²ÿ»ÿ·ÿ·ÿ§ÿÁÿÇÿªÿ®ÿ¶ÿ»ÿ§ÿ¸ÿ·ÿ¾ÿ½ÿ¿ÿÉÿÄÿ¹ÿÂÿÍÿÈÿ¿ÿ¾ÿ¹ÿ¼ÿ»ÿ½ÿÀÿÂÿÀÿ¶ÿ¸ÿºÿÃÿÀÿ¹ÿµÿªÿ¥ÿ¼ÿ¶ÿµÿ¶ÿªÿÄÿ¦ÿ½ÿÄÿ¯ÿ°ÿ¼ÿÇÿ»ÿÆÿ¨ÿ³ÿ¬ÿ²ÿ¯ÿÇÿ¾ÿÑÿÏÿÇÿÆÿ»ÿ¾ÿÀÿ´ÿ²ÿ±ÿ·ÿ¼ÿ»ÿ½ÿ¹ÿ¹ÿ¡ÿÿ²ÿ½ÿ¼ÿ²ÿ´ÿÂÿÇÿ·ÿ¯ÿ¹ÿ¾ÿ´ÿ°ÿ®ÿ½ÿ¬ÿµÿ¬ÿ­ÿ­ÿ¯ÿÄÿÍÿ¶ÿ¹ÿ¯ÿÄÿËÿÈÿÉÿ­ÿÀÿ¹ÿ¯ÿ´ÿ»ÿ·ÿ¦ÿ¹ÿ¹ÿ°ÿ°ÿÃÿ²ÿ»ÿ¿ÿ¾ÿÄÿ½ÿ²ÿ³ÿ¹ÿ¿ÿ¹ÿÀÿÇÿÅÿÐÿÃÿ·ÿ½ÿÂÿ¹ÿµÿ´ÿ³ÿ»ÿ½ÿ¶ÿÌÿÔÿÉÿÄÿÐÿÆÿÈÿÀÿ²ÿ§ÿÎÿÐÿÅÿÄÿÃÿºÿ²ÿ´ÿ½ÿ·ÿ¼ÿ¸ÿºÿµÿ²ÿ»ÿ¶ÿºÿ¹ÿ°ÿ½ÿ¾ÿ¹ÿ»ÿ¼ÿ¾ÿ¼ÿ¹ÿ¿ÿÀÿ³ÿ·ÿ²ÿµÿµÿµÿ³ÿµÿ¹ÿÇÿ»ÿ½ÿºÿ´ÿºÿ·ÿ¬ÿÃÿ«ÿÒÿÄÿÆÿ®ÿÁÿÇÿÄÿÆÿ´ÿÿ¹ÿ®ÿ¾ÿÄÿºÿ¸ÿ¹ÿµÿ¾ÿµÿµÿºÿ°ÿ¯ÿ·ÿ¾ÿÁÿÀÿÄÿÆÿºÿ¶ÿ¾ÿÈÿ¿ÿ½ÿ¯ÿ½ÿ¸ÿÀÿ·ÿÃÿ°ÿÀÿµÿ¿ÿ¿ÿ®ÿ¸ÿ¿ÿµÿ½ÿÄÿ±ÿ¹ÿºÿ²ÿ¶ÿ´ÿ´ÿ½ÿ¾ÿµÿ¯ÿ³ÿÀÿÁÿ¿ÿ¼ÿµÿµÿ°ÿ·ÿÃÿÀÿÇÿ«ÿÀÿ¶ÿ¯ÿ¹ÿ½ÿ¢ÿ·ÿ¼ÿ±ÿ¥ÿ­ÿ¾ÿ¬ÿ½ÿ±ÿÁÿÃÿ¹ÿÒÿÍÿ¶ÿªÿ³ÿ¬ÿ¸ÿ¹ÿ¤ÿªÿºÿÇÿ½ÿÁÿÇÿµÿ¬ÿ®ÿ¶ÿÂÿ¾ÿ±ÿ·ÿ¹ÿ³ÿ³ÿ±ÿ±ÿÂÿºÿ®ÿ´ÿ½ÿºÿ´ÿ±ÿ°ÿ¾ÿ­ÿ«ÿµÿ¬ÿ®ÿµÿ½ÿ³ÿ±ÿ²ÿ¬ÿ¼ÿ½ÿ³ÿ²ÿ´ÿ¹ÿ¸ÿ¹ÿ¿ÿÃÿ¿ÿ»ÿÁÿ¹ÿ¶ÿÈÿ¨ÿÿ¬ÿªÿÿÿÍÿ«ÿ§ÿ£ÿÁÿÿ¯ÿ­ÿºÿ¬ÿµÿ¼ÿ·ÿ¹ÿ»ÿÀÿÃÿËÿÂÿ¹ÿ·ÿ´ÿµÿ¶ÿ´ÿ«ÿ¾ÿ¾ÿ®ÿ¸ÿÇÿµÿ³ÿÁÿÿ¯ÿ°ÿ½ÿ¬ÿ¯ÿºÿ¤ÿ´ÿ¬ÿ¹ÿ³ÿ²ÿ®ÿ¯ÿ­ÿ³ÿ´ÿ¶ÿ¸ÿ¹ÿ·ÿ³ÿ¶ÿ¾ÿ»ÿ±ÿ°ÿ°ÿ´ÿ¼ÿ¿ÿÂÿÎÿ¯ÿ©ÿ¸ÿ´ÿ¾ÿÂÿ©ÿ¯ÿ»ÿ»ÿ³ÿÁÿ­ÿÂÿÆÿ·ÿ¸ÿÉÿÀÿ¶ÿ½ÿ½ÿ¹ÿ½ÿÀÿ¾ÿ³ÿ¸ÿ»ÿÀÿ½ÿ¾ÿ¿ÿµÿ±ÿÆÿ°ÿ®ÿºÿÀÿÃÿÎÿ²ÿ²ÿ§ÿ¸ÿ»ÿ¾ÿ»ÿÈÿÅÿ³ÿ³ÿ¶ÿµÿ²ÿ³ÿ¿ÿÂÿÆÿ¼ÿ²ÿºÿ³ÿ·ÿ´ÿÇÿÅÿ±ÿ»ÿ«ÿ»ÿ¾ÿ½ÿ¿ÿ´ÿ±ÿ®ÿ®ÿ³ÿ¶ÿ²ÿ´ÿÁÿÃÿºÿ¸ÿ¼ÿ¶ÿµÿµÿ¶ÿ°ÿ¾ÿÐÿ±ÿÀÿºÿ´ÿ¼ÿÃÿ»ÿ¼ÿ§ÿ³ÿ­ÿÄÿ¼ÿ¶ÿ²ÿ¶ÿÃÿ´ÿ®ÿ¸ÿ²ÿÀÿ¶ÿ¸ÿ¶ÿ©ÿºÿ¶ÿ©ÿ»ÿÀÿ±ÿ¸ÿ¨ÿ¸ÿ©ÿ£ÿ­ÿÁÿ»ÿ³ÿ·ÿ¼ÿ¶ÿ­ÿµÿ¾ÿ´ÿ´ÿ¼ÿ®ÿ¬ÿÇÿÂÿ«ÿÿÙÿ¼ÿÊÿÃÿ¸ÿ«ÿªÿµÿÂÿ¹ÿºÿ»ÿ½ÿ¸ÿ³ÿ¹ÿµÿ©ÿ±ÿ¼ÿ®ÿ²ÿµÿÉÿ¼ÿ´ÿ¬ÿ®ÿ°ÿ¾ÿÂÿ¸ÿ»ÿµÿ³ÿ¼ÿ¸ÿ²ÿ«ÿ¯ÿ¸ÿ­ÿªÿ²ÿ²ÿ¹ÿµÿ½ÿ´ÿÁÿ¬ÿÀÿ®ÿ²ÿÿ§ÿ·ÿ¹ÿ²ÿ²ÿªÿ³ÿ¼ÿ¾ÿ½ÿ¬ÿ­ÿ¾ÿ³ÿ»ÿ¯ÿ±ÿºÿ²ÿ¸ÿÅÿ´ÿ¯ÿ¡ÿ´ÿ°ÿ¨ÿ¸ÿ¼ÿ°ÿ¥ÿ¡ÿ¯ÿ·ÿ¬ÿ²ÿ¹ÿ­ÿ¹ÿ¹ÿ´ÿÄÿ®ÿµÿ´ÿ¸ÿ³ÿ²ÿ¦ÿ·ÿ´ÿ²ÿºÿ¸ÿ­ÿ®ÿ·ÿ¸ÿ·ÿ¼ÿ·ÿÂÿ·ÿ±ÿ½ÿ²ÿ±ÿ±ÿµÿ¹ÿÀÿ°ÿ¬ÿ°ÿ¶ÿ¹ÿ¿ÿÄÿµÿ±ÿ¿ÿ¹ÿµÿºÿ±ÿÂÿ¾ÿ»ÿ¾ÿ¾ÿ¸ÿºÿ°ÿ°ÿÁÿ¾ÿ¶ÿ¹ÿ¾ÿÀÿ±ÿºÿ¹ÿ»ÿÃÿ­ÿ¼ÿ©ÿÿ¹ÿËÿ±ÿªÿ¸ÿÇÿºÿ³ÿ¼ÿ¾ÿ»ÿ¼ÿÀÿ´ÿ¶ÿ°ÿ±ÿ£ÿ¸ÿ½ÿºÿ»ÿ¸ÿ²ÿ«ÿºÿÄÿÂÿÈÿÇÿ¸ÿ±ÿ½ÿÅÿÄÿ²ÿ¨ÿ¡ÿ¡ÿ½ÿ¬ÿ¹ÿ½ÿ»ÿ¹ÿ¸ÿ»ÿ¿ÿÀÿµÿ«ÿ®ÿ´ÿÄÿ¹ÿ±ÿ¬ÿ·ÿÁÿ²ÿ±ÿ¶ÿºÿ¼ÿ·ÿ«ÿ«ÿ¶ÿ´ÿ±ÿ¸ÿ¾ÿ±ÿÆÿÁÿÁÿ²ÿ¼ÿ¼ÿ¶ÿ¸ÿ»ÿ²ÿ²ÿÀÿ¿ÿ¾ÿ·ÿ¸ÿÃÿ¾ÿ¼ÿ°ÿ»ÿºÿ²ÿ³ÿ·ÿºÿÂÿÁÿ³ÿ«ÿ¸ÿ»ÿ¨ÿ²ÿÀÿËÿÃÿ·ÿ¯ÿ®ÿ½ÿ¶ÿ¯ÿ¹ÿÂÿ½ÿ·ÿ»ÿ»ÿ°ÿ¾ÿµÿÇÿ¿ÿÄÿÄÿ¼ÿ®ÿ¼ÿ»ÿ¹ÿ¾ÿ·ÿ·ÿ·ÿµÿ¯ÿÀÿ²ÿºÿ·ÿ®ÿ²ÿ¸ÿ¶ÿ¸ÿ¶ÿ¶ÿ¸ÿºÿºÿ³ÿÂÿµÿ±ÿ±ÿ³ÿÂÿÂÿÁÿ¸ÿºÿ·ÿ²ÿ»ÿ¾ÿ±ÿÄÿÉÿ¿ÿÄÿ¿ÿ©ÿ»ÿ¿ÿ²ÿºÿ½ÿ´ÿ³ÿ»ÿÀÿ±ÿ³ÿ¶ÿ¦ÿ°ÿ´ÿºÿ¶ÿµÿ·ÿ®ÿ±ÿ¹ÿºÿ¼ÿ§ÿ»ÿÏÿÃÿ»ÿÁÿÓÿÍÿµÿ¾ÿÆÿÃÿ»ÿ±ÿµÿÂÿ´ÿ²ÿÅÿ»ÿ¿ÿÿ¨ÿ¾ÿÄÿÆÿ½ÿ²ÿÁÿÊÿÍÿºÿ­ÿ¼ÿ®ÿ³ÿºÿ½ÿÇÿÃÿÃÿÇÿ´ÿ·ÿ­ÿ«ÿªÿÁÿ¼ÿ¤ÿ¤ÿ·ÿºÿ·ÿÃÿÇÿ¿ÿÍÿ»ÿ¼ÿµÿ³ÿ°ÿµÿ¹ÿºÿ¼ÿ¿ÿÀÿ½ÿ¼ÿ¿ÿ¸ÿ´ÿÆÿ­ÿ©ÿ¦ÿ¸ÿÃÿÄÿÂÿÁÿÂÿ·ÿ«ÿ¾ÿ«ÿ¥ÿµÿ³ÿ°ÿ¯ÿ¹ÿºÿ´ÿÃÿÁÿ¼ÿÃÿ·ÿÂÿ¬ÿ®ÿ°ÿ¿ÿ¼ÿ·ÿºÿ¬ÿ«ÿ³ÿ·ÿÀÿ¿ÿ¯ÿ«ÿÿ©ÿ°ÿ«ÿ®ÿ«ÿ±ÿ®ÿ®ÿ­ÿ¤ÿÿªÿÿÿ¨ÿ®ÿ©ÿ«ÿ°ÿ´ÿ¸ÿ¥ÿ¬ÿ¬ÿ®ÿ´ÿ¾ÿÀÿµÿµÿ½ÿÄÿ³ÿÁÿÏÿÃÿ½ÿ²ÿ±ÿ¹ÿ¸ÿ¹ÿµÿÂÿ¾ÿ¹ÿÃÿÉÿÉÿ¿ÿ±ÿ¯ÿµÿ¸ÿ¾ÿ¹ÿ¶ÿÅÿ»ÿ¾ÿÇÿÂÿ¹ÿ¹ÿ³ÿ©ÿ²ÿÁÿ»ÿÆÿÁÿºÿ¼ÿºÿµÿ¼ÿÆÿ»ÿ¼ÿ±ÿ¦ÿªÿ±ÿ«ÿ°ÿÂÿÈÿÃÿÉÿ¿ÿ»ÿ¹ÿªÿ¬ÿ´ÿºÿÇÿÇÿµÿ¿ÿ»ÿÃÿÆÿ°ÿ¸ÿÅÿÌÿÅÿ²ÿ«ÿ½ÿÃÿ»ÿ»ÿ¹ÿ®ÿ®ÿ°ÿµÿÀÿÄÿÄÿ½ÿ¨ÿ¿ÿµÿ´ÿ¹ÿ·ÿ¸ÿÁÿ½ÿ¿ÿ«ÿÊÿ¶ÿÉÿÈÿ¿ÿ»ÿ¼ÿ½ÿµÿ±ÿ·ÿ¼ÿ¼ÿ´ÿ¹ÿÅÿÇÿÂÿ¼ÿ·ÿ»ÿ¾ÿÃÿËÿÁÿµÿºÿ¼ÿ²ÿ¶ÿ·ÿ§ÿ®ÿÃÿÆÿ½ÿ¾ÿÅÿ»ÿÂÿ»ÿ°ÿµÿºÿ¹ÿªÿ­ÿÀÿ²ÿ¯ÿ¨ÿ°ÿ³ÿ»ÿ½ÿ´ÿ®ÿ³ÿ¸ÿ¢ÿ§ÿ§ÿ±ÿ©ÿ¡ÿ¡ÿ¦ÿ±ÿ»ÿ¿ÿ»ÿ¸ÿ¶ÿ²ÿ²ÿµÿ²ÿ¨ÿ©ÿ¯ÿ¥ÿ¯ÿ¬ÿ©ÿ°ÿ°ÿ¤ÿ¬ÿ±ÿ ÿ£ÿ¯ÿ¡ÿ«ÿ»ÿ¶ÿ®ÿµÿ£ÿ¥ÿ©ÿÿ¹ÿ»ÿ¨ÿ®ÿ°ÿ³ÿ­ÿ¢ÿ©ÿ¢ÿÿ¤ÿ¿ÿ¸ÿ¸ÿÀÿ¼ÿ¯ÿÀÿÄÿÀÿºÿ¸ÿ½ÿ¾ÿ¹ÿ³ÿ»ÿ·ÿ»ÿÈÿÉÿÁÿÁÿÇÿÀÿ­ÿ¾ÿ¹ÿÇÿÁÿ¹ÿ¾ÿ¾ÿ½ÿÉÿÀÿ¿ÿµÿ´ÿ¾ÿÂÿ¹ÿ¸ÿºÿ³ÿÉÿÈÿ½ÿ¸ÿ¸ÿµÿ¶ÿºÿ¼ÿÆÿ¬ÿ¯ÿºÿ¹ÿµÿ¼ÿÄÿÃÿ½ÿ»ÿ¾ÿ¹ÿÉÿÅÿ¼ÿÂÿÈÿ¼ÿÆÿÎÿ­ÿËÿ¼ÿ³ÿ·ÿ»ÿÅÿÄÿ³ÿÎÿ·ÿÅÿÁÿ·ÿ½ÿÄÿ½ÿÃÿÎÿ¿ÿ¿ÿ¾ÿ¾ÿÁÿÃÿÃÿÄÿËÿÃÿÀÿÅÿËÿÁÿ°ÿ¦ÿ´ÿÈÿÄÿÁÿ¶ÿ¿ÿµÿ·ÿÄÿÅÿºÿ²ÿ´ÿ±ÿ©ÿ¹ÿÀÿ²ÿÀÿ¹ÿ±ÿ²ÿ²ÿ¶ÿÉÿÓÿ¿ÿ¸ÿ±ÿµÿ¾ÿÄÿÃÿ½ÿ»ÿ¯ÿÁÿ³ÿµÿ»ÿ·ÿ¼ÿºÿ½ÿÁÿ¹ÿ¼ÿÉÿ´ÿÐÿÇÿºÿ½ÿ¼ÿÁÿÅÿºÿºÿÁÿ¼ÿ½ÿÄÿµÿ¼ÿÃÿÃÿ·ÿ®ÿ»ÿ²ÿÄÿ³ÿ³ÿ§ÿÇÿ»ÿ¬ÿ³ÿ¹ÿºÿÀÿ¼ÿ½ÿ³ÿµÿÄÿºÿ´ÿ¿ÿÃÿµÿ©ÿºÿ¿ÿÌÿÆÿÃÿ´ÿ³ÿ²ÿºÿÂÿºÿ®ÿ¥ÿ¸ÿÌÿÉÿÁÿ°ÿ´ÿºÿÄÿÉÿ¾ÿ¶ÿ²ÿ³ÿºÿ»ÿ½ÿ³ÿ­ÿ¹ÿÅÿÂÿ»ÿÁÿÀÿ¶ÿÃÿ¶ÿÀÿµÿ¼ÿ¼ÿ¹ÿ½ÿ¿ÿ½ÿÁÿ¼ÿÌÿÇÿ½ÿ±ÿ³ÿÈÿËÿÏÿÈÿ¶ÿºÿ¿ÿ®ÿ¬ÿÄÿ½ÿºÿ±ÿÃÿ¹ÿ±ÿ¶ÿºÿÀÿÃÿ³ÿ¼ÿÏÿ¶ÿµÿ¼ÿÈÿÄÿ·ÿ°ÿ³ÿ½ÿÅÿÃÿÆÿ¹ÿ¶ÿ»ÿ½ÿ¼ÿ¹ÿÂÿ½ÿ¶ÿÂÿÂÿÂÿ½ÿµÿ¿ÿ½ÿÁÿ±ÿÿ§ÿµÿ¹ÿºÿ¹ÿ»ÿ¾ÿÃÿÁÿ²ÿ°ÿ½ÿ½ÿÁÿÉÿÇÿºÿ´ÿ¹ÿ½ÿ¿ÿÊÿÎÿÄÿÀÿºÿ´ÿ»ÿ³ÿ¸ÿ¿ÿ°ÿ©ÿ·ÿ»ÿ¶ÿ´ÿ¶ÿ´ÿÁÿ³ÿ³ÿÇÿ½ÿ³ÿ½ÿÂÿÆÿÇÿ³ÿ­ÿ·ÿ·ÿ¼ÿ»ÿÆÿËÿ¿ÿ¼ÿÁÿÀÿ·ÿ­ÿªÿ¾ÿÀÿ»ÿÍÿ¶ÿºÿ¹ÿËÿ½ÿºÿÃÿÀÿÁÿÀÿµÿÃÿÀÿËÿ¾ÿºÿÁÿ·ÿ´ÿ»ÿ½ÿ«ÿ±ÿÌÿÑÿÄÿ¹ÿ¶ÿËÿÄÿÀÿÆÿ·ÿÃÿÄÿ¾ÿ¼ÿ¾ÿÀÿºÿ®ÿ°ÿ¼ÿºÿºÿÃÿ³ÿÂÿÅÿºÿ½ÿÄÿÄÿÇÿÂÿÀÿÃÿÀÿÍÿ¬ÿ²ÿËÿ¶ÿÁÿ¿ÿ¿ÿ»ÿ¸ÿ¸ÿÅÿÅÿ»ÿ¼ÿ¼ÿ¿ÿÏÿÂÿ³ÿ¸ÿºÿ¸ÿ¾ÿ¿ÿ¿ÿ¿ÿ¼ÿµÿ³ÿ´ÿ´ÿ²ÿ²ÿÈÿ²ÿ¯ÿ®ÿÀÿÀÿÈÿ±ÿ¿ÿ·ÿ³ÿ°ÿ³ÿ¼ÿºÿµÿ½ÿºÿ±ÿÃÿÂÿ²ÿµÿ³ÿºÿ¼ÿ»ÿ·ÿ³ÿ­ÿ­ÿµÿ¶ÿ±ÿ»ÿÈÿÄÿÊÿ»ÿÅÿÃÿÉÿ¯ÿ¼ÿ¼ÿÅÿÀÿ·ÿ´ÿ½ÿÃÿÂÿÉÿÉÿ¶ÿ¼ÿ¬ÿ²ÿÖÿµÿ¬ÿÐÿ¶ÿ´ÿ¿ÿÆÿÂÿÉÿÐÿÈÿ¾ÿ¾ÿÁÿ·ÿ¼ÿÃÿ·ÿËÿµÿ¸ÿ¾ÿÈÿËÿÐÿÂÿ²ÿ²ÿ»ÿÆÿ½ÿ°ÿºÿµÿ·ÿ±ÿÆÿ¸ÿ¿ÿºÿ³ÿÀÿ´ÿ³ÿ¿ÿ·ÿ©ÿ¬ÿ½ÿ¾ÿ¯ÿªÿ­ÿ²ÿÄÿ¿ÿ®ÿ·ÿ¯ÿ»ÿÆÿµÿµÿ½ÿ¬ÿ²ÿÀÿÊÿÇÿ¼ÿ¹ÿ²ÿ´ÿÂÿºÿºÿ»ÿ³ÿ°ÿ¼ÿ¿ÿÉÿµÿÀÿµÿ°ÿºÿ»ÿ³ÿ¯ÿ²ÿºÿ»ÿ¿ÿÄÿ¶ÿ°ÿ³ÿ¬ÿ³ÿ±ÿ½ÿÀÿ»ÿ¼ÿ¸ÿ°ÿ§ÿ¯ÿµÿ´ÿ¶ÿ¾ÿ¹ÿ·ÿ¼ÿ·ÿ¬ÿ£ÿ¯ÿ®ÿ·ÿ©ÿ´ÿ´ÿ¬ÿ°ÿ²ÿºÿ´ÿ±ÿºÿ±ÿ¯ÿ¶ÿ¸ÿ¿ÿÀÿ¶ÿ´ÿµÿ³ÿ·ÿÃÿ½ÿÁÿ¼ÿºÿÊÿªÿ²ÿ¯ÿ²ÿÂÿµÿ»ÿ©ÿ°ÿ»ÿ½ÿµÿ¬ÿµÿÃÿÄÿÂÿ½ÿÊÿÅÿ²ÿªÿÃÿ¾ÿ½ÿ½ÿ¹ÿÁÿ²ÿ½ÿ»ÿ¾ÿ»ÿ»ÿ·ÿ¼ÿ·ÿ´ÿÅÿÁÿ¯ÿºÿ¿ÿºÿ¹ÿ¿ÿ¿ÿ»ÿ£ÿ¼ÿ¼ÿ¶ÿÈÿÅÿ¿ÿ¸ÿ¾ÿ¹ÿ»ÿ½ÿºÿ½ÿ¸ÿ¼ÿÂÿÅÿÃÿ¾ÿÅÿºÿ¸ÿ¼ÿºÿºÿÁÿ¨ÿºÿ¯ÿ»ÿ¸ÿ¾ÿµÿÈÿËÿºÿ²ÿ¾ÿ¼ÿÃÿ±ÿ«ÿ³ÿ¯ÿ¶ÿ½ÿ·ÿ½ÿÎÿ¶ÿ·ÿÈÿÀÿÅÿ¾ÿÁÿ½ÿÄÿ¾ÿ¿ÿ½ÿ½ÿÍÿÈÿ¼ÿ¾ÿÀÿ·ÿ­ÿ¾ÿÇÿÆÿÈÿ¹ÿ®ÿ¸ÿ¶ÿ³ÿÈÿÕÿ¶ÿºÿÂÿ­ÿ½ÿÅÿÃÿµÿÂÿÅÿÀÿ§ÿÁÿ¶ÿ¸ÿ¸ÿ¼ÿ¼ÿ·ÿ¸ÿ·ÿ¹ÿ¿ÿ½ÿ·ÿ¹ÿ½ÿºÿ¿ÿÁÿÉÿÉÿ¾ÿ½ÿ¯ÿÍÿ¾ÿ½ÿÁÿµÿÃÿ»ÿ®ÿ´ÿ½ÿ¿ÿ¹ÿ´ÿ¶ÿ·ÿ¼ÿ¿ÿ»ÿºÿ¾ÿÇÿÐÿËÿÀÿºÿ¹ÿÅÿ¶ÿ¯ÿ¹ÿ¼ÿºÿ¹ÿ«ÿ»ÿ¬ÿÍÿ½ÿ¾ÿ¿ÿ½ÿ·ÿ¸ÿ¿ÿ»ÿ·ÿ¿ÿÌÿÊÿ¹ÿ¬ÿ»ÿ¼ÿ´ÿÂÿÀÿ¼ÿ¸ÿ®ÿ²ÿ³ÿ¹ÿÀÿ¾ÿ¶ÿºÿÀÿ´ÿÐÿ·ÿÆÿ¸ÿ¯ÿªÿ¹ÿÂÿÆÿ½ÿ·ÿ¿ÿ¶ÿ¾ÿÂÿ¹ÿºÿ¸ÿµÿ»ÿ¹ÿ¼ÿÍÿÄÿ»ÿÕÿÌÿÑÿÎÿ£ÿ¥ÿ²ÿ¿ÿ§ÿ¿ÿ¸ÿÎÿ»ÿ¼ÿÕÿ½ÿÁÿ³ÿºÿ·ÿ¿ÿ»ÿÂÿ»ÿÁÿ¿ÿ¹ÿ¶ÿ«ÿªÿ¸ÿ³ÿ°ÿ¾ÿ¹ÿµÿ½ÿ»ÿÂÿ¸ÿ¶ÿ¾ÿ¹ÿÉÿ¾ÿ¶ÿ³ÿÃÿÃÿ¾ÿÏÿÐÿ¹ÿ­ÿÃÿ¼ÿ¾ÿÂÿ·ÿÁÿµÿ¹ÿ¾ÿ·ÿÀÿ¾ÿ³ÿ´ÿ²ÿ»ÿÀÿ³ÿ¸ÿÇÿÄÿ»ÿ¾ÿ¿ÿ¸ÿ²ÿ¤ÿ»ÿ²ÿ»ÿ¸ÿ¬ÿ¼ÿÆÿÃÿ«ÿ´ÿ¾ÿÄÿ¬ÿÊÿ³ÿÆÿ½ÿ¸ÿºÿÍÿ½ÿÂÿÆÿ¼ÿ½ÿ»ÿ¶ÿ¬ÿ°ÿºÿµÿ½ÿÁÿ±ÿ±ÿ¸ÿ¾ÿÀÿ¶ÿ±ÿÀÿÆÿ»ÿ°ÿ°ÿ°ÿ¶ÿÇÿ¾ÿ·ÿ´ÿ¯ÿ¿ÿ¸ÿ±ÿÂÿ¾ÿ¯ÿ¿ÿÁÿÃÿÃÿ·ÿ¶ÿ¼ÿ¹ÿÂÿ¸ÿ¼ÿÄÿ¿ÿ°ÿ¹ÿ¸ÿ¯ÿ½ÿÁÿÀÿÐÿÏÿ½ÿºÿ¼ÿ¸ÿ¾ÿÀÿ±ÿ«ÿ·ÿ½ÿÐÿµÿ­ÿ¼ÿÄÿËÿÃÿµÿÃÿ²ÿÁÿÀÿ¿ÿ¾ÿÀÿÂÿ´ÿÄÿºÿ¯ÿ§ÿªÿ°ÿÈÿÄÿµÿ±ÿÃÿÀÿ¹ÿ¿ÿ¯ÿ¯ÿÀÿ½ÿ½ÿÄÿÃÿÅÿÈÿ¿ÿºÿÀÿ¼ÿ·ÿ»ÿ¶ÿªÿ¸ÿ¼ÿ½ÿ³ÿ¬ÿ¼ÿÔÿµÿÁÿ¼ÿ»ÿ¼ÿ¾ÿ¿ÿ´ÿ¾ÿ³ÿ´ÿ¸ÿºÿÆÿ¸ÿ©ÿ²ÿÄÿ¾ÿºÿ¹ÿÄÿÍÿÈÿÁÿÊÿÆÿ·ÿ´ÿ±ÿ²ÿ»ÿ¸ÿ¹ÿÂÿ½ÿÂÿ¿ÿ³ÿ®ÿ¿ÿÇÿÆÿ¾ÿÃÿÉÿÀÿÌÿÀÿ°ÿ¿ÿÊÿÀÿ°ÿ²ÿ¯ÿÇÿÇÿ¿ÿ¹ÿ²ÿÈÿÃÿÂÿ¹ÿÀÿÅÿ¼ÿ¯ÿ¼ÿÁÿÂÿÁÿµÿ¹ÿ¹ÿ´ÿ¸ÿ³ÿ³ÿºÿ´ÿ±ÿ²ÿ¶ÿ¶ÿ¥ÿµÿÉÿ¿ÿ½ÿ»ÿ±ÿÈÿ¿ÿ¾ÿ»ÿÂÿÐÿÎÿµÿ½ÿ°ÿ»ÿ¾ÿ¯ÿ³ÿ¨ÿÖÿËÿ±ÿÿ¨ÿ¹ÿ¼ÿÉÿ»ÿ´ÿ¬ÿÃÿ¼ÿ¶ÿ¼ÿºÿºÿµÿÆÿÆÿÆÿ·ÿµÿ¼ÿ¸ÿºÿ¿ÿ¹ÿ¹ÿ¼ÿ¹ÿ³ÿ²ÿÀÿ¿ÿ¿ÿÃÿÀÿ³ÿµÿ¿ÿÆÿÈÿÂÿÀÿ®ÿ»ÿÃÿÎÿÃÿ¸ÿÇÿ½ÿÀÿ¾ÿÄÿ¼ÿ®ÿ®ÿ­ÿÆÿ¼ÿÅÿ»ÿÑÿÈÿ¹ÿ´ÿ±ÿµÿÄÿ·ÿ­ÿÁÿ¾ÿºÿ»ÿÅÿÆÿ¼ÿ½ÿ»ÿ·ÿ¶ÿ¹ÿÅÿ¿ÿºÿÀÿ¹ÿ´ÿ¨ÿ¸ÿÀÿ´ÿÀÿ¼ÿ«ÿ¹ÿ¶ÿÅÿÆÿ¼ÿ´ÿ»ÿ°ÿ¹ÿÂÿÄÿÆÿ®ÿÂÿËÿÇÿ°ÿ¹ÿÂÿµÿ±ÿ¬ÿËÿ¹ÿ·ÿÂÿºÿºÿ½ÿ»ÿ»ÿ¬ÿ´ÿ¹ÿ¸ÿ³ÿ®ÿ½ÿÀÿ·ÿ»ÿÃÿ¼ÿ±ÿ³ÿ°ÿ³ÿ½ÿ·ÿÀÿ®ÿ­ÿºÿ»ÿÃÿ»ÿµÿµÿ¶ÿ­ÿ­ÿ´ÿÁÿÅÿ¯ÿ¯ÿ´ÿ°ÿÁÿ°ÿÀÿ´ÿ¿ÿ¯ÿ¶ÿ¥ÿÂÿ­ÿÁÿÁÿÃÿÆÿ¹ÿ²ÿÁÿÂÿ¾ÿÄÿ¿ÿ±ÿ¾ÿÇÿºÿºÿÂÿÂÿ²ÿ²ÿ±ÿ©ÿÁÿÆÿÁÿ½ÿÅÿÄÿÆÿÀÿ¶ÿ£ÿ¸ÿ¹ÿ³ÿ·ÿ®ÿ¯ÿÄÿÈÿ¼ÿÑÿÃÿ·ÿ¨ÿ«ÿ¶ÿ·ÿ¨ÿ«ÿ¯ÿËÿãÿ¼ÿ­ÿ¾ÿÃÿÉÿÊÿ¿ÿ¶ÿ´ÿ¹ÿÅÿºÿ¶ÿÃÿ´ÿ­ÿµÿ¸ÿ¿ÿ¶ÿ®ÿ¼ÿ½ÿ³ÿºÿ¿ÿ¾ÿ·ÿ©ÿ´ÿÁÿ¶ÿ³ÿÄÿ²ÿ·ÿÂÿÊÿÁÿ»ÿ ÿ«ÿºÿ»ÿÁÿºÿÍÿ¼ÿÃÿ¾ÿ°ÿ¹ÿÂÿ»ÿ¹ÿÇÿ¹ÿ³ÿ¯ÿ¶ÿ½ÿ¶ÿ³ÿÁÿ¾ÿ¶ÿ·ÿ¶ÿ¶ÿ¸ÿ¶ÿºÿ¼ÿ½ÿÂÿ½ÿ¼ÿÂÿºÿ¼ÿ»ÿ±ÿ²ÿ¸ÿ»ÿ¸ÿÂÿØÿÈÿÂÿÈÿÀÿÑÿÐÿ±ÿ»ÿÂÿÇÿ¾ÿÂÿ³ÿÂÿµÿ°ÿ½ÿ¿ÿ³ÿ½ÿÐÿ·ÿ²ÿ»ÿ¼ÿ½ÿ»ÿ¸ÿ¹ÿºÿ·ÿ´ÿ°ÿ·ÿÁÿ¿ÿ½ÿºÿÁÿËÿºÿ¼ÿ®ÿ°ÿ²ÿ´ÿÂÿ¹ÿ¸ÿ·ÿ·ÿËÿ¿ÿÂÿÄÿ¸ÿÅÿÓÿµÿ·ÿ°ÿÅÿÇÿÊÿÁÿ»ÿÇÿ¿ÿÁÿ²ÿ¹ÿÇÿÆÿµÿ±ÿÃÿªÿ©ÿ¼ÿ´ÿºÿÉÿÆÿ¿ÿºÿ»ÿÅÿ¿ÿ¾ÿ·ÿÂÿ»ÿ¹ÿ¶ÿ²ÿ¬ÿÄÿÂÿµÿÁÿ¿ÿºÿ½ÿÅÿ±ÿÅÿ¼ÿ°ÿ¼ÿÂÿ¸ÿºÿÄÿ¸ÿ¹ÿ²ÿ³ÿ»ÿÁÿ¶ÿ¸ÿ¶ÿÁÿÇÿ¼ÿ¹ÿ¸ÿ¶ÿ¶ÿ³ÿ²ÿ¾ÿ¿ÿªÿ³ÿÀÿÅÿ¾ÿ°ÿ»ÿÁÿ·ÿÉÿÿ¹ÿÉÿ¯ÿ±ÿ²ÿ´ÿ±ÿÃÿÁÿÀÿÅÿÇÿ¸ÿ¶ÿ¿ÿÇÿºÿ·ÿºÿ³ÿ¼ÿÅÿ»ÿ°ÿ°ÿµÿ¹ÿ¼ÿ¸ÿ·ÿ¶ÿ¼ÿ«ÿ¯ÿ±ÿÀÿ½ÿ±ÿ³ÿ¼ÿ±ÿºÿ²ÿ®ÿ¯ÿ³ÿ®ÿ­ÿ½ÿ»ÿ¹ÿ¶ÿÀÿºÿ°ÿ¯ÿ°ÿÂÿÃÿµÿ¸ÿ·ÿ´ÿ²ÿ´ÿÃÿÁÿ·ÿ¹ÿºÿ±ÿÁÿÊÿªÿ¨ÿ«ÿªÿ¡ÿ¢ÿ¤ÿ²ÿ§ÿ²ÿ¾ÿ³ÿ³ÿºÿÎÿÏÿ´ÿÃÿÃÿÍÿÄÿ¿ÿ¸ÿ·ÿ¿ÿÂÿºÿ¶ÿ¶ÿ¸ÿ¸ÿ¯ÿ¿ÿÂÿ½ÿÆÿ»ÿ¯ÿ¨ÿ¿ÿ°ÿÀÿ°ÿ¸ÿ·ÿ­ÿ³ÿµÿ¬ÿ­ÿ´ÿ²ÿµÿÂÿ¸ÿ¹ÿÂÿ½ÿ¹ÿ´ÿÂÿÇÿ¾ÿ¹ÿ¯ÿ²ÿ¬ÿ¡ÿ­ÿ®ÿ¸ÿ¯ÿ¨ÿªÿÂÿÀÿÊÿ»ÿ³ÿ»ÿªÿÊÿÃÿ½ÿÉÿÓÿ¯ÿ½ÿ¿ÿ±ÿ¸ÿ·ÿ±ÿ³ÿ¸ÿºÿ¼ÿµÿµÿ»ÿ±ÿ°ÿºÿÃÿ¹ÿÃÿ±ÿ¾ÿÇÿ¿ÿ¿ÿ¶ÿ½ÿÅÿ»ÿÁÿ©ÿ¦ÿµÿÁÿ­ÿÁÿÀÿ°ÿ¼ÿÄÿ¸ÿºÿºÿ¸ÿÁÿºÿÉÿÌÿÂÿ¶ÿ¿ÿÂÿ¼ÿÂÿ¼ÿÔÿÁÿÄÿ´ÿ·ÿµÿ¾ÿÂÿ¸ÿµÿµÿ¼ÿ¼ÿ¶ÿ¸ÿ¹ÿÂÿÇÿ¸ÿ¹ÿÇÿÁÿ½ÿ·ÿ´ÿµÿ¿ÿÃÿ³ÿ»ÿ¯ÿ¬ÿÌÿÇÿÂÿÂÿ·ÿ¯ÿ³ÿ¸ÿºÿ´ÿ´ÿÁÿ¿ÿ·ÿ¸ÿ´ÿ¶ÿ¸ÿ¹ÿÄÿ»ÿ¦ÿ²ÿºÿ³ÿ¾ÿ¯ÿ·ÿ·ÿ³ÿµÿ¬ÿ«ÿ­ÿÃÿÀÿ³ÿ·ÿºÿ·ÿ±ÿ­ÿ°ÿ¯ÿ©ÿ¢ÿ®ÿ¯ÿ¿ÿ³ÿ¡ÿ¤ÿÁÿ©ÿÂÿ±ÿ¬ÿ¸ÿÄÿÇÿ®ÿÿ»ÿÄÿ¼ÿ¶ÿ±ÿ°ÿ±ÿ³ÿºÿºÿ´ÿµÿ±ÿÆÿ¾ÿ¯ÿ»ÿ»ÿ°ÿÃÿ½ÿÃÿ·ÿ·ÿ¶ÿ¹ÿ²ÿ¸ÿÃÿ·ÿªÿ§ÿ¬ÿ½ÿ´ÿ¹ÿÐÿ¸ÿ­ÿ¶ÿ±ÿÆÿ¦ÿÿ³ÿ«ÿ¸ÿ¯ÿ¯ÿ´ÿ³ÿ¶ÿÀÿÍÿÂÿ²ÿ¹ÿ¸ÿºÿ¼ÿ©ÿ´ÿÀÿ¯ÿ±ÿ¶ÿ±ÿ¹ÿ¬ÿ±ÿ®ÿ¸ÿ½ÿ®ÿ©ÿ²ÿ¹ÿºÿ¸ÿ·ÿ¿ÿ½ÿµÿ²ÿÅÿ½ÿ°ÿ­ÿ±ÿ¸ÿµÿªÿ­ÿªÿ¯ÿ´ÿ´ÿ²ÿ§ÿ«ÿ¸ÿ¶ÿ³ÿ°ÿ¾ÿ¹ÿ¯ÿ«ÿ´ÿÉÿ³ÿµÿªÿ©ÿ¦ÿ¶ÿ­ÿ¯ÿ¿ÿ¾ÿ·ÿ¼ÿÀÿ¹ÿ¶ÿ¸ÿ¼ÿ¶ÿµÿ½ÿ¶ÿªÿ¯ÿµÿ°ÿ²ÿµÿ´ÿ·ÿÁÿºÿ¹ÿÁÿ¿ÿ¼ÿ¼ÿÁÿÃÿÂÿµÿ¨ÿªÿ®ÿÉÿ­ÿµÿ®ÿ±ÿ¸ÿ½ÿ¼ÿÀÿ¿ÿ¸ÿ¸ÿ¸ÿºÿ¯ÿ³ÿ²ÿ¶ÿ«ÿ·ÿ·ÿ®ÿ°ÿµÿµÿ·ÿµÿ³ÿ»ÿÆÿÅÿ¹ÿºÿÂÿ·ÿ°ÿ¾ÿ¾ÿ³ÿ·ÿ¾ÿ»ÿ¾ÿÁÿÂÿµÿ»ÿ¶ÿ±ÿ½ÿ·ÿ±ÿ²ÿ²ÿÀÿ¶ÿ¯ÿ¶ÿ±ÿµÿ´ÿ»ÿ¼ÿ¹ÿÁÿ¿ÿ½ÿ¹ÿ²ÿ¿ÿ¸ÿ¶ÿÂÿ»ÿ¿ÿÈÿÉÿÃÿ¿ÿ·ÿ¸ÿ¶ÿ·ÿ¶ÿ¾ÿÀÿ·ÿ¹ÿ¶ÿ¿ÿ¾ÿÌÿ¹ÿ¹ÿ·ÿ¿ÿ·ÿ´ÿ¼ÿ³ÿ¾ÿ¼ÿ¨ÿ®ÿ¸ÿ¸ÿÃÿ¼ÿÏÿªÿÁÿ¶ÿ³ÿ«ÿ·ÿ¯ÿ¨ÿ­ÿºÿ¼ÿ±ÿ¸ÿÅÿ¿ÿÁÿ½ÿÃÿ³ÿ¹ÿ½ÿÃÿ´ÿºÿºÿÃÿÊÿ¿ÿ´ÿ¸ÿºÿµÿ½ÿ»ÿµÿ¶ÿ¸ÿ­ÿ±ÿ³ÿ±ÿ³ÿ¹ÿ¾ÿ¿ÿ¼ÿ±ÿ´ÿ·ÿ¹ÿ¹ÿ³ÿ¹ÿ¹ÿ¬ÿ»ÿÏÿÇÿÀÿÄÿºÿ³ÿ¿ÿÀÿ©ÿ­ÿ½ÿ¬ÿ¶ÿ½ÿ´ÿ³ÿ¯ÿ¯ÿ¹ÿ·ÿ©ÿ«ÿºÿ®ÿªÿ¬ÿ°ÿ¶ÿ©ÿ¥ÿ§ÿ®ÿ½ÿÂÿ½ÿÀÿ¾ÿ»ÿÁÿ¼ÿÎÿ¸ÿ¼ÿ¿ÿ¹ÿ¾ÿÂÿ»ÿ³ÿ´ÿ·ÿ¶ÿ§ÿ²ÿ¨ÿ¹ÿ§ÿ¡ÿÁÿÄÿ½ÿ¿ÿºÿºÿÆÿ¼ÿµÿ­ÿÊÿÅÿ±ÿ«ÿ¸ÿÀÿÂÿ¸ÿ»ÿ¿ÿ¿ÿÂÿ¨ÿ¸ÿ¿ÿ»ÿµÿ¶ÿ³ÿ¸ÿ»ÿ¿ÿ½ÿ¸ÿÈÿÛÿ»ÿ¼ÿÁÿ¶ÿ¶ÿ¹ÿ´ÿ½ÿÃÿÅÿÀÿ½ÿÇÿ½ÿ±ÿºÿÇÿ°ÿ¨ÿ·ÿÁÿ¼ÿµÿµÿ±ÿ¯ÿ·ÿ±ÿÃÿ®ÿ¦ÿ²ÿ¯ÿ¼ÿ¶ÿ¹ÿ³ÿ¬ÿ·ÿ¸ÿµÿ¶ÿºÿÑÿ²ÿ¶ÿËÿ°ÿÿ©ÿ´ÿµÿ¥ÿ¦ÿµÿ²ÿ±ÿ«ÿ°ÿ ÿ³ÿ·ÿ°ÿ±ÿ§ÿ«ÿ±ÿ®ÿ­ÿ«ÿ¡ÿ­ÿ²ÿ¸ÿ¯ÿ©ÿ¸ÿ¸ÿ¯ÿ©ÿ¹ÿ£ÿªÿ±ÿµÿ¸ÿ¸ÿ¹ÿ¹ÿ¹ÿÈÿÆÿ°ÿµÿ¾ÿ½ÿÂÿ»ÿ½ÿ¹ÿ®ÿºÿ·ÿ½ÿÉÿÇÿÒÿÊÿ¾ÿ¿ÿ¾ÿ¶ÿµÿ·ÿ´ÿ±ÿ¼ÿÂÿ¶ÿ·ÿ±ÿ²ÿ´ÿ¯ÿ¯ÿ¹ÿÁÿ¯ÿ»ÿ¹ÿ´ÿ·ÿ¼ÿºÿ±ÿ³ÿ¾ÿ¶ÿ²ÿÿ´ÿµÿ©ÿ£ÿªÿ»ÿÅÿ¿ÿ¼ÿ¸ÿ»ÿ¥ÿ¡ÿ¹ÿ½ÿ¾ÿÄÿÁÿ´ÿ¶ÿÅÿ½ÿÇÿ¸ÿÃÿ»ÿºÿ¿ÿ´ÿ­ÿÆÿ¼ÿ·ÿ©ÿÄÿ¿ÿ»ÿ´ÿ´ÿ¸ÿ»ÿÊÿ¯ÿ´ÿ½ÿ¸ÿ´ÿµÿ¸ÿ¾ÿÁÿ¿ÿ¼ÿµÿ´ÿ¼ÿ½ÿ¹ÿ®ÿ°ÿÁÿÊÿ¾ÿ²ÿ¹ÿµÿ¾ÿºÿ¿ÿÉÿÆÿ¶ÿ´ÿ»ÿºÿ¶ÿ´ÿªÿ±ÿÁÿÀÿ·ÿÁÿÃÿ¹ÿ¯ÿ¯ÿºÿÀÿ·ÿºÿÀÿ¶ÿ³ÿ²ÿ»ÿ¶ÿÅÿ³ÿ±ÿµÿ¯ÿ¹ÿ¿ÿ®ÿ¥ÿµÿÃÿÌÿÁÿµÿ¶ÿ²ÿ¢ÿ¨ÿ¸ÿ»ÿ®ÿ²ÿ°ÿ¥ÿ¤ÿ°ÿ¶ÿ©ÿ¼ÿ¬ÿ±ÿµÿ¶ÿ¬ÿ ÿ­ÿªÿÿ±ÿ«ÿªÿ·ÿ³ÿ­ÿ¾ÿ²ÿ«ÿÿ¦ÿ°ÿ­ÿ¥ÿÿ¡ÿ¶ÿ¯ÿ¡ÿ©ÿ¨ÿ¶ÿ³ÿ¬ÿ±ÿ·ÿ®ÿ°ÿ³ÿ¡ÿ£ÿ£ÿ¦ÿÊÿ¿ÿ·ÿÄÿ¾ÿ¼ÿ»ÿ¿ÿ½ÿ±ÿ¯ÿÀÿÌÿ®ÿÂÿ±ÿ°ÿ§ÿ¸ÿÀÿ¶ÿ´ÿ¿ÿÓÿ·ÿµÿ¾ÿ¿ÿÁÿÀÿÁÿÁÿ°ÿÀÿ½ÿ¿ÿ½ÿ¿ÿ¶ÿ¦ÿ®ÿÅÿ²ÿÂÿ½ÿ³ÿ·ÿ¶ÿ¶ÿ»ÿºÿ½ÿ¼ÿÑÿ®ÿ¿ÿÄÿ¿ÿ¸ÿ¶ÿËÿÐÿÚÿ·ÿ±ÿµÿ¼ÿ»ÿ¶ÿ½ÿÉÿ¿ÿ´ÿÅÿ¼ÿÃÿ¸ÿ³ÿºÿ¹ÿ»ÿ·ÿ­ÿ¡ÿ©ÿÂÿ¶ÿ¶ÿÀÿÀÿ¾ÿ½ÿºÿÃÿÅÿÉÿ·ÿ°ÿ·ÿºÿ¼ÿÂÿ¿ÿ½ÿÀÿ¿ÿÄÿÀÿ¾ÿ¿ÿ½ÿ¾ÿÂÿ®ÿ¸ÿ¶ÿ½ÿÃÿÄÿ¼ÿ°ÿ°ÿ»ÿ¯ÿ²ÿ½ÿ¤ÿ­ÿ»ÿ½ÿ½ÿ¿ÿ¼ÿ´ÿ²ÿÈÿ´ÿ¤ÿ¹ÿÀÿ¹ÿ´ÿµÿ¶ÿ³ÿÆÿ»ÿ¿ÿ¹ÿ±ÿºÿ¹ÿ´ÿ·ÿ¨ÿ§ÿÕÿ®ÿ¹ÿ¸ÿ»ÿ¸ÿ¹ÿ½ÿ¼ÿ¸ÿ¼ÿ½ÿ¾ÿ¼ÿÀÿ©ÿ´ÿÂÿÆÿÂÿµÿ¹ÿ°ÿ¯ÿ¬ÿ¾ÿ¥ÿ¯ÿ®ÿ³ÿÀÿÃÿËÿ¿ÿºÿ­ÿ°ÿ»ÿÅÿÀÿ¹ÿ½ÿ¿ÿ¸ÿÁÿÂÿ·ÿ·ÿ­ÿ¬ÿ©ÿ­ÿ¯ÿ¸ÿÂÿºÿ®ÿ³ÿÊÿÌÿ»ÿ³ÿ«ÿ²ÿ·ÿ·ÿ¾ÿÇÿÂÿºÿ¾ÿ´ÿ»ÿ®ÿ¶ÿºÿ»ÿ·ÿ±ÿ³ÿ½ÿÂÿÂÿÀÿ»ÿÉÿÂÿ¼ÿ¾ÿ¹ÿ¶ÿ¹ÿ·ÿ³ÿ²ÿÌÿÈÿµÿ­ÿ¦ÿ«ÿ»ÿ¶ÿ²ÿµÿ«ÿÁÿ±ÿ³ÿ°ÿ¾ÿºÿ²ÿ¹ÿ°ÿ¬ÿ²ÿ³ÿÅÿÐÿ´ÿ¹ÿ¿ÿ¶ÿ®ÿ£ÿ¾ÿÄÿµÿªÿ«ÿ¹ÿÁÿÃÿÂÿ¶ÿ±ÿºÿ¿ÿÇÿÈÿÄÿÀÿ½ÿ¸ÿ°ÿ¶ÿ¹ÿ»ÿÍÿ®ÿÂÿ¶ÿÁÿÈÿµÿ´ÿÅÿÂÿÉÿÁÿ½ÿ½ÿ¼ÿ¹ÿÀÿ¾ÿ»ÿ¶ÿ¼ÿÀÿ¶ÿ²ÿ¼ÿÅÿÃÿÄÿÇÿÅÿ¿ÿ·ÿµÿµÿ¹ÿ´ÿµÿÆÿ¶ÿÉÿÃÿËÿ·ÿ¯ÿÊÿºÿµÿÂÿÄÿµÿµÿÀÿ¾ÿ½ÿ¶ÿ»ÿ¹ÿÆÿÒÿÀÿÁÿÈÿÍÿÈÿ¼ÿ¶ÿ¼ÿ½ÿªÿËÿ·ÿÈÿ¾ÿ¼ÿ¿ÿÄÿÉÿÅÿ¾ÿÁÿÄÿ¾ÿ¼ÿ¶ÿ¬ÿ¾ÿÂÿ¾ÿ¸ÿ¿ÿ¦ÿ±ÿ¹ÿ¹ÿÈÿÐÿÀÿµÿ¿ÿ·ÿ¶ÿÂÿ¾ÿÆÿÈÿ®ÿ¸ÿ¾ÿÀÿÅÿÊÿÆÿ¿ÿ»ÿ·ÿ¼ÿÊÿµÿªÿÿ®ÿ¶ÿ·ÿ¿ÿÃÿ½ÿ¹ÿ¹ÿµÿ±ÿ´ÿÅÿËÿ¶ÿÂÿ½ÿÉÿÁÿ¹ÿ¸ÿÀÿ¹ÿ¾ÿÆÿºÿ­ÿ±ÿÁÿÈÿ¼ÿ´ÿ«ÿ´ÿºÿ»ÿÐÿËÿÈÿÇÿ¸ÿ²ÿ»ÿ¿ÿ¿ÿ»ÿ¾ÿÂÿ¸ÿ¯ÿ²ÿºÿÆÿ°ÿ²ÿ¹ÿ½ÿ½ÿ¸ÿ¶ÿ»ÿÀÿ¿ÿ¸ÿ³ÿ¯ÿÄÿ§ÿ×ÿ´ÿ§ÿ¶ÿ¹ÿ·ÿ¶ÿ±ÿ²ÿ·ÿ½ÿÀÿºÿÃÿÀÿ¾ÿ±ÿ¶ÿÀÿ½ÿ¶ÿ½ÿ¿ÿºÿ¹ÿ¼ÿ¹ÿÀÿÈÿÄÿÊÿÄÿ·ÿÄÿ²ÿ±ÿÓÿ±ÿÇÿÌÿÇÿÆÿ®ÿ¹ÿÃÿÃÿÊÿÆÿºÿ½ÿ¿ÿ®ÿ¼ÿ¾ÿ¶ÿÂÿ³ÿ¸ÿ¹ÿ¿ÿÎÿÃÿ¶ÿ¹ÿ¸ÿ²ÿ³ÿ¶ÿ±ÿ«ÿ¶ÿºÿ«ÿ¼ÿ¸ÿÉÿÍÿ·ÿ»ÿ»ÿ°ÿ°ÿ¯ÿ²ÿ·ÿ¾ÿºÿ®ÿ³ÿ³ÿ¬ÿÆÿ¹ÿ±ÿ«ÿÁÿªÿ¡ÿ¯ÿÂÿ´ÿ©ÿ¤ÿ®ÿºÿºÿµÿºÿ´ÿ¦ÿ²ÿ¸ÿ¿ÿµÿ¶ÿ·ÿÆÿ»ÿ¹ÿ°ÿºÿ±ÿ®ÿ¹ÿ½ÿ®ÿ­ÿ¶ÿ»ÿ·ÿ¸ÿ¿ÿ±ÿ©ÿ¿ÿ¶ÿ§ÿ±ÿ³ÿ¾ÿºÿ­ÿ·ÿ±ÿ»ÿ¶ÿ«ÿ ÿ¦ÿ«ÿ·ÿ½ÿ³ÿ·ÿ¶ÿ©ÿ²ÿ¨ÿ©ÿ¬ÿ¤ÿ·ÿ«ÿ±ÿ¶ÿ°ÿ·ÿ­ÿ¸ÿ·ÿ´ÿ´ÿ¸ÿ¾ÿÀÿ¶ÿ²ÿ¶ÿ§ÿªÿ®ÿ²ÿ»ÿ°ÿªÿÎÿÏÿªÿµÿÀÿ¬ÿ»ÿ¸ÿ´ÿ±ÿ°ÿ³ÿ¹ÿ½ÿ¾ÿÂÿÆÿÄÿÃÿÈÿÂÿÃÿ°ÿ»ÿ¹ÿ½ÿ¹ÿ½ÿÀÿ¦ÿ­ÿ½ÿ¾ÿºÿ¾ÿ¶ÿ¶ÿ¼ÿ±ÿ°ÿ²ÿ¬ÿ¾ÿÆÿÂÿ¶ÿ¿ÿ°ÿ¶ÿÃÿ¿ÿ¾ÿÃÿÄÿ¸ÿ­ÿ½ÿ¯ÿ¼ÿ»ÿ³ÿ¾ÿ¹ÿ²ÿ¿ÿÂÿ¾ÿ¼ÿ³ÿÃÿÈÿÁÿÁÿ´ÿºÿ½ÿ¥ÿ´ÿºÿ«ÿ·ÿÈÿ³ÿ»ÿ±ÿ´ÿ»ÿ·ÿ´ÿ¾ÿÂÿ·ÿ³ÿºÿ½ÿºÿ¹ÿ¿ÿºÿ­ÿÏÿÒÿÆÿÇÿÀÿÇÿ­ÿÃÿÇÿÄÿ¶ÿ»ÿËÿÂÿ»ÿ®ÿ¼ÿ»ÿ³ÿÁÿÃÿÂÿÅÿ³ÿ®ÿ»ÿ¯ÿ­ÿ°ÿÇÿµÿÑÿ»ÿÇÿÂÿ¾ÿÂÿ«ÿÂÿ¼ÿ¾ÿ¿ÿÂÿ²ÿÆÿÔÿÌÿ·ÿ¶ÿÅÿÈÿÄÿ¹ÿ²ÿ¾ÿ»ÿ³ÿ¼ÿÄÿ¿ÿ²ÿ¸ÿ±ÿÆÿ·ÿÍÿÊÿ¶ÿ½ÿ»ÿÂÿÃÿ»ÿ¹ÿ½ÿ´ÿ¼ÿ·ÿ­ÿ¬ÿ±ÿºÿ½ÿºÿ½ÿÆÿÅÿ¼ÿ·ÿµÿ¹ÿ¾ÿµÿÑÿÀÿÁÿ³ÿ¯ÿ£ÿ³ÿ¶ÿÃÿ¿ÿ¶ÿ¨ÿÀÿÅÿ¸ÿ°ÿ·ÿ´ÿ«ÿ¼ÿÑÿÀÿµÿÁÿÂÿ·ÿºÿÀÿ³ÿ³ÿ®ÿ°ÿ´ÿ®ÿ²ÿ®ÿ¾ÿ·ÿ¾ÿÀÿÕÿ»ÿ¾ÿ»ÿ¿ÿ£ÿ¹ÿ¶ÿ¿ÿ½ÿ½ÿºÿ¸ÿ³ÿ¸ÿÁÿÅÿÂÿºÿ´ÿµÿ¿ÿºÿ®ÿ·ÿÅÿÊÿÂÿÅÿ¯ÿ²ÿ±ÿ¿ÿ¿ÿ´ÿ´ÿÈÿ±ÿ±ÿ¼ÿÁÿ°ÿ¾ÿ¿ÿ´ÿ¾ÿ¿ÿ¼ÿÅÿÀÿÇÿ»ÿµÿ¾ÿ¼ÿ½ÿ¹ÿ°ÿ¼ÿ¼ÿ¯ÿºÿ»ÿ¹ÿ³ÿ®ÿ¶ÿ¹ÿÊÿ¼ÿµÿ¸ÿÂÿÊÿºÿ¸ÿÈÿ³ÿµÿºÿ©ÿ·ÿ¿ÿ«ÿ·ÿÄÿ½ÿ½ÿ¶ÿ¶ÿ«ÿ°ÿ¾ÿÇÿÄÿ»ÿÀÿ¾ÿ¸ÿ¿ÿ¿ÿ¿ÿ¿ÿ¾ÿ½ÿ¾ÿ³ÿ¸ÿ×ÿ¬ÿ«ÿµÿÚÿÄÿÈÿ¬ÿ·ÿ±ÿ¹ÿÁÿ²ÿ¹ÿ°ÿµÿ¿ÿ¼ÿ¿ÿ³ÿ¹ÿ´ÿ½ÿ¹ÿ´ÿ¯ÿ¬ÿ±ÿ¶ÿÄÿÊÿºÿºÿÂÿ¼ÿ¹ÿ²ÿ­ÿµÿÃÿ»ÿ±ÿ¾ÿºÿºÿ»ÿ¶ÿ¹ÿ¹ÿ­ÿºÿÈÿ®ÿ½ÿ±ÿ¯ÿµÿ²ÿ½ÿÂÿºÿ»ÿ´ÿ¬ÿ»ÿ²ÿ¶ÿ½ÿÂÿÁÿµÿµÿ¸ÿ±ÿ·ÿÀÿÂÿ¾ÿ¾ÿÌÿ½ÿ¸ÿ¹ÿ¯ÿÄÿ´ÿÁÿ¶ÿ¡ÿ¥ÿ¾ÿºÿ±ÿµÿÿ·ÿÊÿ¾ÿÐÿÍÿºÿ²ÿ»ÿ¹ÿ¼ÿÈÿÃÿ½ÿ¸ÿ¸ÿ§ÿÆÿÅÿ¬ÿ±ÿ¹ÿ±ÿ»ÿ¼ÿ®ÿ¯ÿ¹ÿºÿµÿºÿ¼ÿ´ÿ¹ÿ¹ÿ®ÿ·ÿ¾ÿ¾ÿ¾ÿ¦ÿ¯ÿ»ÿ¼ÿ¶ÿ©ÿ¸ÿ¾ÿÍÿ¹ÿµÿ¹ÿµÿ»ÿ·ÿ·ÿºÿ¼ÿ·ÿ¾ÿ¾ÿÂÿ¸ÿÄÿ½ÿ±ÿ¹ÿ¶ÿ³ÿ´ÿ¿ÿËÿÀÿ¹ÿÂÿÆÿÇÿ¹ÿ¬ÿ±ÿ½ÿ¿ÿ±ÿ¼ÿºÿÆÿÆÿ²ÿ¨ÿ°ÿ¿ÿÂÿ²ÿ¼ÿÃÿ´ÿ¼ÿ´ÿ²ÿ¼ÿÄÿÆÿÂÿ½ÿ¾ÿ´ÿÄÿÅÿÊÿ­ÿÆÿ®ÿ«ÿÃÿÃÿ½ÿÃÿÂÿµÿÀÿÇÿÇÿÄÿ³ÿ¸ÿ«ÿ«ÿ¹ÿ±ÿ¬ÿ©ÿ·ÿÐÿÈÿ³ÿ³ÿ°ÿ­ÿ­ÿ¬ÿ¹ÿÃÿËÿÀÿ·ÿÿ»ÿ»ÿÈÿ´ÿ¼ÿÁÿ·ÿ´ÿ³ÿ·ÿ«ÿ¹ÿ¹ÿÁÿºÿ©ÿ²ÿ·ÿªÿ·ÿ´ÿËÿÕÿ¾ÿ´ÿ·ÿºÿªÿ°ÿ·ÿ¸ÿÀÿ¿ÿ¿ÿ®ÿ®ÿ·ÿµÿ¹ÿ·ÿ¹ÿ¹ÿ¶ÿ¼ÿÄÿ¿ÿ»ÿÆÿ»ÿ¾ÿ½ÿ´ÿ½ÿ»ÿ³ÿÁÿ»ÿÂÿ»ÿÁÿÃÿ¾ÿ®ÿÈÿ»ÿÌÿ½ÿ¾ÿ°ÿ³ÿ¹ÿÅÿºÿËÿÅÿÈÿ¶ÿ¾ÿ¶ÿ±ÿÃÿÁÿ¼ÿÅÿ¿ÿ¸ÿ¾ÿÁÿ¿ÿ¾ÿÃÿÎÿÃÿ²ÿ¸ÿÁÿ¾ÿ°ÿ¯ÿ¹ÿºÿ¾ÿ»ÿ´ÿ¾ÿ²ÿ³ÿ¹ÿ«ÿ¸ÿ³ÿ½ÿ³ÿ®ÿ±ÿ¦ÿ«ÿªÿ·ÿÆÿÈÿ´ÿµÿ·ÿºÿ³ÿµÿ¾ÿ¸ÿºÿ­ÿ½ÿ¿ÿºÿ®ÿ³ÿ·ÿ¾ÿºÿ²ÿ±ÿ¹ÿÀÿ·ÿ¬ÿ©ÿ·ÿ¹ÿ­ÿ©ÿ´ÿ³ÿ®ÿ¿ÿ¹ÿ³ÿÃÿÅÿÂÿ¾ÿÁÿµÿ±ÿ³ÿ¬ÿ¶ÿÅÿ¡ÿ«ÿ©ÿ²ÿµÿÁÿ±ÿ½ÿ°ÿÁÿ®ÿ²ÿ¼ÿ·ÿ¶ÿ¹ÿÑÿ´ÿ¿ÿ³ÿÄÿ·ÿ»ÿÎÿ¹ÿ¿ÿÉÿ¾ÿ¿ÿ»ÿÃÿ·ÿ¸ÿ½ÿÆÿÄÿ·ÿÊÿÊÿ¼ÿºÿ¸ÿÅÿÁÿÅÿÅÿ­ÿ³ÿ»ÿ³ÿ±ÿ¹ÿ¸ÿÄÿ´ÿ·ÿ´ÿ¬ÿÈÿ´ÿ¨ÿÀÿ²ÿÅÿÿ¤ÿ¬ÿ¾ÿºÿÁÿ¸ÿÅÿ¿ÿÎÿ¸ÿ°ÿ³ÿ´ÿ®ÿÂÿÐÿÐÿÌÿÃÿ¿ÿ°ÿ©ÿ»ÿ¾ÿ´ÿ¯ÿ¹ÿ¿ÿ½ÿ»ÿ®ÿªÿªÿ¹ÿ¾ÿªÿ²ÿ¿ÿÆÿÁÿ·ÿ¾ÿºÿ»ÿµÿËÿ¹ÿ«ÿ¯ÿ«ÿÁÿ»ÿÄÿ®ÿÂÿ²ÿ²ÿÆÿ¹ÿµÿ¶ÿ¸ÿ·ÿÀÿ²ÿ´ÿ½ÿ«ÿ¿ÿÍÿ¾ÿ½ÿºÿµÿ·ÿ¹ÿ»ÿ¹ÿ±ÿ­ÿ¼ÿÆÿÄÿ¾ÿ´ÿºÿ¶ÿ¹ÿ»ÿ·ÿ½ÿ¿ÿµÿ¸ÿµÿÄÿ¹ÿ¿ÿºÿ¬ÿÍÿÇÿ»ÿÉÿ½ÿÁÿµÿÄÿµÿ»ÿ»ÿ¯ÿ´ÿÄÿºÿ¹ÿÉÿÂÿ»ÿÀÿ¾ÿ¹ÿ¶ÿ¿ÿ¾ÿ¾ÿ¼ÿ¼ÿ¿ÿ½ÿ¿ÿÃÿÄÿÂÿÆÿÇÿÃÿ¿ÿ¼ÿ±ÿ±ÿ»ÿºÿ¹ÿ¸ÿÆÿ²ÿÀÿ¸ÿºÿÂÿ±ÿÃÿ¶ÿ¾ÿÂÿ¾ÿµÿÅÿÄÿÃÿ°ÿ»ÿÎÿÄÿ¹ÿ½ÿ©ÿ·ÿÃÿ¼ÿ¾ÿºÿ´ÿ¸ÿ»ÿ¿ÿ¹ÿÄÿÐÿ¿ÿÀÿÄÿÄÿºÿ·ÿÇÿ¿ÿÀÿ¿ÿÀÿºÿ½ÿ»ÿ·ÿÈÿ¹ÿ¼ÿÄÿÀÿµÿËÿÁÿ¼ÿ·ÿ¼ÿÆÿÀÿÄÿÂÿ½ÿ¼ÿ¶ÿºÿÄÿÇÿ¿ÿ¶ÿ¿ÿÃÿºÿ¹ÿ»ÿ½ÿ½ÿ­ÿ¨ÿ¸ÿ´ÿ«ÿ¯ÿ²ÿÉÿ¹ÿ¨ÿ·ÿ½ÿÇÿ¹ÿ®ÿ¹ÿÇÿ¯ÿÆÿ±ÿÀÿÊÿ¾ÿ²ÿ·ÿ²ÿËÿ½ÿ½ÿ·ÿ¡ÿ¤ÿ¨ÿªÿ¤ÿ¦ÿ³ÿ°ÿ«ÿ¸ÿ¶ÿ°ÿºÿ·ÿ³ÿ±ÿ°ÿ¬ÿ¶ÿ¦ÿ¤ÿ¹ÿ©ÿ¹ÿÎÿµÿ®ÿ·ÿ±ÿ¿ÿ±ÿ¶ÿºÿ¸ÿ¾ÿÀÿ¿ÿ¿ÿÅÿºÿ¸ÿ¶ÿÄÿ¼ÿ¸ÿ¿ÿ¶ÿºÿ¹ÿ°ÿ»ÿÄÿ¾ÿ´ÿ¼ÿ±ÿ´ÿ´ÿ±ÿ»ÿ½ÿ·ÿ±ÿ°ÿ°ÿ­ÿÆÿºÿ±ÿºÿ·ÿ·ÿ±ÿ½ÿ¿ÿÈÿÎÿÑÿÊÿºÿ¯ÿ¿ÿÍÿÃÿ·ÿµÿ³ÿ³ÿ®ÿ¨ÿ¶ÿÀÿËÿ¾ÿ¯ÿ«ÿµÿÇÿ¾ÿËÿ¿ÿ¬ÿ¬ÿ®ÿ¯ÿ²ÿ¨ÿ³ÿ¼ÿ¼ÿÀÿ¼ÿ¹ÿËÿÅÿ¿ÿ¾ÿÁÿÌÿÀÿ¯ÿ³ÿ´ÿ·ÿÁÿÀÿ¹ÿÀÿÅÿ³ÿ¶ÿ»ÿÄÿµÿ¿ÿ»ÿ·ÿ·ÿÂÿ´ÿ·ÿÅÿÍÿºÿ¶ÿ½ÿ­ÿ®ÿ¹ÿºÿ¸ÿ¾ÿ·ÿ·ÿ½ÿ¹ÿ´ÿ°ÿ­ÿ¯ÿºÿ¼ÿ³ÿÅÿ°ÿ³ÿÇÿºÿÊÿ·ÿ½ÿ·ÿ±ÿ³ÿ¿ÿ¸ÿ¼ÿ¹ÿ´ÿ»ÿ»ÿÃÿÆÿ»ÿÂÿÉÿ»ÿÂÿÑÿÁÿªÿºÿÄÿ¹ÿ·ÿÁÿ¹ÿÃÿ»ÿÆÿÅÿ·ÿ½ÿÂÿÀÿ´ÿ·ÿ¾ÿ´ÿ³ÿ¼ÿ¶ÿµÿ¼ÿ¾ÿÁÿÂÿ¹ÿ´ÿ¿ÿÂÿ¼ÿ½ÿ¾ÿ¯ÿÀÿÁÿ·ÿ®ÿ¼ÿ±ÿ²ÿ´ÿ¾ÿ½ÿ½ÿÂÿ°ÿÄÿ½ÿ±ÿ¨ÿ±ÿÅÿÁÿ©ÿ©ÿÂÿÆÿ¹ÿ¾ÿ·ÿ¬ÿ³ÿ³ÿ¯ÿÅÿ²ÿ¹ÿ®ÿ¯ÿ¿ÿ»ÿ¿ÿ²ÿ¶ÿ¸ÿ³ÿ¬ÿ±ÿ¹ÿ³ÿ¤ÿ©ÿ½ÿ²ÿ¯ÿÀÿ´ÿ·ÿ¦ÿµÿ·ÿ½ÿÿÌÿ¾ÿªÿ®ÿ¹ÿÄÿ¾ÿªÿ®ÿÀÿÃÿ¹ÿµÿºÿ¸ÿ²ÿ¼ÿÀÿ²ÿ²ÿ³ÿ·ÿµÿ±ÿ²ÿ¸ÿ¾ÿÆÿ·ÿ½ÿ´ÿ°ÿ®ÿ§ÿ¨ÿ½ÿÃÿ¿ÿ»ÿ°ÿ²ÿµÿªÿ³ÿ¸ÿÃÿ¸ÿ³ÿÑÿ»ÿ³ÿ¥ÿÊÿ´ÿ¾ÿµÿ¶ÿ»ÿÂÿ»ÿºÿºÿ·ÿ¶ÿ²ÿ·ÿÁÿ½ÿªÿ³ÿ²ÿ·ÿ¶ÿ´ÿ¬ÿ²ÿ«ÿ·ÿ¸ÿ¨ÿ¸ÿ³ÿºÿ±ÿ²ÿ¹ÿ¨ÿ§ÿ¾ÿÀÿ¼ÿ¿ÿÂÿ½ÿ¸ÿµÿÿºÿÿ«ÿ´ÿ¬ÿ¸ÿ¹ÿ¯ÿ«ÿ¤ÿ¬ÿ¹ÿ¹ÿ´ÿ±ÿ»ÿ´ÿ­ÿ»ÿºÿÉÿ¹ÿºÿ±ÿ°ÿÆÿ´ÿ®ÿªÿ¹ÿÌÿ»ÿµÿ¿ÿ·ÿ°ÿ¼ÿËÿ³ÿ¶ÿ°ÿ¨ÿ¢ÿ´ÿ¶ÿ­ÿµÿ²ÿµÿÁÿ¼ÿ¯ÿ¯ÿ¶ÿ¶ÿ³ÿ¸ÿ¼ÿ¹ÿ¿ÿ´ÿ¬ÿ»ÿÀÿ·ÿ¯ÿ¿ÿ­ÿ­ÿ¯ÿ·ÿ©ÿ­ÿµÿ¸ÿ»ÿ±ÿ³ÿ¸ÿ°ÿºÿÀÿ¸ÿ²ÿ¼ÿÿ§ÿ¼ÿ½ÿÇÿÁÿ¹ÿ¸ÿ´ÿ°ÿµÿ¶ÿºÿµÿ¯ÿ·ÿÉÿºÿÂÿÆÿ¶ÿ¹ÿ½ÿ±ÿ©ÿºÿ¿ÿ¾ÿÂÿºÿ¯ÿ¸ÿºÿ¿ÿ¿ÿ¯ÿ½ÿ½ÿ¸ÿµÿ®ÿ¸ÿ¶ÿ·ÿ±ÿºÿÂÿ¹ÿ¹ÿ±ÿ³ÿµÿ·ÿ¶ÿ§ÿ½ÿÐÿºÿÂÿÂÿÄÿ¾ÿºÿ¶ÿ¶ÿ»ÿ¸ÿ²ÿÂÿ²ÿÄÿ¿ÿ»ÿ¸ÿ¿ÿµÿ±ÿ¯ÿªÿ½ÿ½ÿ³ÿ¶ÿ¶ÿ±ÿ±ÿ»ÿ©ÿ¸ÿ»ÿÿ·ÿ¼ÿ±ÿµÿµÿ²ÿ¾ÿ½ÿ±ÿ¹ÿÃÿÁÿ¹ÿºÿÈÿÀÿ¶ÿÁÿ²ÿ±ÿ²ÿ·ÿ¯ÿ¦ÿ±ÿ¾ÿ¿ÿ¾ÿ¾ÿËÿ¾ÿªÿ¯ÿ´ÿ¨ÿ«ÿ·ÿÀÿ»ÿ»ÿ½ÿ¿ÿÀÿ·ÿ­ÿ¾ÿÁÿ¶ÿ³ÿ¾ÿ´ÿÀÿÀÿ¸ÿ¬ÿ©ÿ»ÿÃÿ¯ÿ²ÿµÿ±ÿÃÿ¼ÿ¬ÿ·ÿ´ÿ¿ÿ´ÿ§ÿ¯ÿÂÿ¹ÿ ÿ±ÿµÿ¤ÿµÿ¶ÿ§ÿµÿ»ÿ³ÿ¨ÿ­ÿÂÿ¼ÿ§ÿ°ÿ½ÿ¯ÿ«ÿ¿ÿ¾ÿ¤ÿ°ÿ·ÿ³ÿµÿ±ÿ®ÿ¸ÿ¿ÿ·ÿ±ÿªÿ½ÿ©ÿªÿ®ÿºÿÁÿ¸ÿ«ÿ¶ÿ¿ÿ¾ÿ»ÿ­ÿ­ÿ·ÿÅÿ½ÿÀÿ¶ÿ¬ÿ´ÿ¿ÿ½ÿ»ÿ¾ÿ¿ÿ»ÿ¯ÿ±ÿ¿ÿÅÿ©ÿ»ÿ®ÿÀÿÎÿÅÿ·ÿ®ÿ±ÿÀÿ¸ÿ±ÿºÿ¹ÿÃÿ½ÿ³ÿ·ÿ¼ÿÃÿ¾ÿ»ÿÀÿ¸ÿ±ÿºÿÄÿÆÿ»ÿ¯ÿ¸ÿ²ÿ½ÿµÿ²ÿÃÿ¶ÿ²ÿ³ÿºÿºÿ¹ÿ´ÿÂÿ¹ÿ¹ÿ·ÿ³ÿ·ÿ»ÿÁÿ»ÿ¾ÿÉÿÄÿµÿ¯ÿ»ÿ½ÿ¸ÿ¿ÿÆÿ¾ÿ¹ÿ±ÿ³ÿ ÿªÿ¸ÿ¹ÿ¼ÿ¹ÿºÿ´ÿ¢ÿ ÿ²ÿºÿªÿ ÿ­ÿ·ÿºÿµÿ¯ÿªÿ«ÿºÿ¿ÿ¯ÿ¯ÿ©ÿ§ÿÈÿ·ÿ´ÿ®ÿ«ÿ²ÿ¸ÿÃÿ¸ÿ¸ÿ½ÿ¿ÿ¼ÿÄÿ³ÿ³ÿ´ÿºÿÊÿ³ÿ¾ÿ¶ÿ®ÿÆÿ±ÿ¨ÿµÿºÿ¼ÿºÿ²ÿ´ÿ·ÿ¹ÿ²ÿµÿºÿ°ÿ¬ÿ¸ÿºÿ¯ÿ¹ÿ½ÿ°ÿ¿ÿ§ÿ´ÿ²ÿ½ÿÁÿºÿ·ÿ´ÿ®ÿ¦ÿÿ¹ÿ´ÿ´ÿ¬ÿ®ÿºÿÁÿÂÿ½ÿ¯ÿ»ÿ¶ÿ¬ÿÊÿÌÿ¾ÿ¼ÿ¿ÿ¸ÿ³ÿÃÿÁÿ²ÿ¿ÿ»ÿ´ÿ¼ÿºÿ¶ÿÀÿºÿ²ÿ¸ÿÂÿÁÿ¿ÿ´ÿ­ÿ´ÿÂÿÉÿ¼ÿºÿÃÿÈÿ¿ÿºÿ¶ÿ¿ÿÂÿ¾ÿÄÿÊÿÉÿÓÿÄÿÇÿ¼ÿ¹ÿÃÿ¾ÿ¶ÿÈÿÄÿÃÿÇÿ¼ÿ®ÿ·ÿÃÿ»ÿ²ÿ·ÿ¾ÿÃÿ³ÿÆÿ¹ÿ½ÿ·ÿ´ÿ¾ÿ¾ÿ¸ÿÌÿ¿ÿºÿ²ÿ½ÿºÿ¸ÿ·ÿµÿºÿ±ÿ´ÿ±ÿÐÿ°ÿªÿªÿ¤ÿ©ÿ³ÿÿ¶ÿ»ÿ¯ÿ¸ÿµÿ·ÿºÿ°ÿ¬ÿ¬ÿ±ÿ¹ÿ´ÿ»ÿ²ÿ¢ÿÿ©ÿ´ÿµÿÌÿ¡ÿ¤ÿ¹ÿ¼ÿ®ÿªÿ¯ÿ£ÿÿµÿºÿ¶ÿ¸ÿ¶ÿ·ÿ¼ÿ´ÿ­ÿ²ÿ±ÿ¢ÿ§ÿ°ÿ±ÿ²ÿ¶ÿµÿºÿ§ÿ²ÿ¬ÿ©ÿªÿ¯ÿ³ÿ¬ÿ®ÿ§ÿ¦ÿ®ÿ¬ÿ²ÿ¿ÿ¼ÿ¼ÿÉÿ»ÿ¸ÿ¹ÿ¶ÿ¹ÿ·ÿ²ÿ¹ÿ¼ÿ²ÿÐÿ´ÿ¸ÿ°ÿ¶ÿ¾ÿ¹ÿ¸ÿÆÿÎÿ¿ÿ·ÿÁÿÄÿ¾ÿ¼ÿ¾ÿÄÿ½ÿÄÿ¸ÿ»ÿÁÿ¿ÿ¸ÿ·ÿ¿ÿÀÿµÿ­ÿÀÿ²ÿ»ÿÀÿ¸ÿ¸ÿ»ÿºÿ³ÿÆÿ´ÿÄÿËÿÀÿ»ÿÂÿ¿ÿ¿ÿªÿÃÿ¾ÿ¼ÿºÿ¸ÿ¶ÿ¹ÿÉÿÄÿ²ÿÀÿÈÿÂÿ¼ÿºÿÀÿÄÿ³ÿ»ÿ¿ÿ­ÿÇÿÀÿ¬ÿ«ÿ»ÿ¿ÿ¶ÿ²ÿ¿ÿÀÿÆÿËÿÅÿ·ÿ³ÿ¹ÿ¼ÿÁÿÌÿ©ÿÁÿ¾ÿ»ÿ·ÿ»ÿ¾ÿµÿ´ÿ²ÿ¸ÿ¾ÿ¾ÿ¾ÿ¹ÿ¾ÿ½ÿ³ÿ·ÿ½ÿ¸ÿ¼ÿ´ÿªÿ¶ÿ¿ÿ¹ÿ¹ÿ¿ÿ±ÿ¦ÿÄÿÂÿ¾ÿ³ÿ¶ÿ·ÿµÿ·ÿ¸ÿ·ÿ¾ÿÅÿÂÿÄÿ²ÿ¬ÿ¹ÿºÿ¬ÿ¤ÿ ÿ²ÿ¸ÿ¯ÿ½ÿ®ÿ¸ÿ½ÿ¶ÿ´ÿ¶ÿ¼ÿÅÿµÿ´ÿ·ÿ»ÿ¯ÿ¯ÿ´ÿ¼ÿÁÿµÿ½ÿÈÿ¥ÿ°ÿ²ÿ°ÿ¯ÿ²ÿ¹ÿ»ÿ¹ÿÇÿ·ÿ»ÿ²ÿºÿÂÿ½ÿ¿ÿÀÿ¼ÿ´ÿ²ÿÉÿÃÿ»ÿ·ÿ¹ÿ¹ÿ¦ÿ±ÿ»ÿ¾ÿ¾ÿ³ÿ¼ÿ¼ÿÈÿ¾ÿ»ÿ®ÿ©ÿ³ÿ¿ÿºÿµÿÃÿÆÿµÿºÿ¸ÿÁÿ¹ÿ¾ÿÂÿÌÿÇÿµÿ´ÿ¶ÿ¹ÿÄÿÆÿÀÿÆÿÀÿ¿ÿÄÿ¾ÿ·ÿ¼ÿµÿ¶ÿºÿ¿ÿÊÿÑÿºÿ²ÿ©ÿ¶ÿ³ÿ¥ÿ¯ÿªÿ¼ÿµÿ²ÿµÿ²ÿ»ÿ¶ÿ·ÿ¸ÿ·ÿ´ÿ³ÿ»ÿ¿ÿÃÿ²ÿ¯ÿ¼ÿ¼ÿ¸ÿ³ÿ­ÿ®ÿ¹ÿÄÿÆÿÄÿÂÿºÿ³ÿªÿ³ÿ·ÿÈÿÊÿÂÿ¿ÿ»ÿ¯ÿ¯ÿ®ÿµÿÈÿÉÿ»ÿ·ÿ¢ÿ¹ÿÅÿºÿ¿ÿÆÿ¸ÿªÿ¦ÿ»ÿÆÿ»ÿ¹ÿ¼ÿ¸ÿºÿ²ÿ­ÿ·ÿ¼ÿ¹ÿ»ÿ¿ÿºÿ©ÿÅÿÊÿ¹ÿ»ÿ±ÿ´ÿ»ÿ±ÿ¬ÿ¸ÿ¸ÿºÿÇÿËÿ¬ÿÁÿÅÿÀÿºÿ¶ÿ¼ÿ»ÿµÿÂÿ¾ÿ»ÿÃÿÈÿ¾ÿÙÿÅÿ´ÿÀÿ·ÿ¸ÿÄÿÄÿ¾ÿ»ÿ¼ÿ±ÿÂÿ»ÿÀÿ®ÿ»ÿ½ÿÇÿ½ÿ»ÿ¾ÿ¿ÿÉÿËÿ¾ÿÇÿÂÿ¸ÿÎÿÏÿÕÿ×ÿÍÿÅÿ·ÿ®ÿ¸ÿÁÿÀÿÅÿ¾ÿÂÿ¶ÿÂÿÅÿÃÿÃÿ¯ÿ²ÿ¼ÿ½ÿ¹ÿ¾ÿÅÿ»ÿ²ÿ±ÿ«ÿÂÿÃÿ×ÿ¾ÿ¤ÿ£ÿ¿ÿ¾ÿ·ÿ±ÿµÿ½ÿ¼ÿ¼ÿÀÿºÿÎÿËÿ·ÿÄÿÌÿ¶ÿµÿ·ÿÀÿ½ÿ¿ÿÃÿ¾ÿÀÿ¿ÿÊÿµÿÆÿÀÿÒÿÒÿÅÿ«ÿºÿÃÿÄÿÄÿÍÿÉÿ¾ÿÅÿÆÿ¾ÿ½ÿÁÿÉÿ·ÿµÿ«ÿ¾ÿ¼ÿ°ÿ»ÿÂÿÇÿÃÿ¿ÿÄÿ¿ÿ¶ÿ­ÿ¾ÿ¹ÿ¨ÿ®ÿÍÿÆÿÂÿ¿ÿÄÿÂÿ¼ÿ¼ÿ½ÿºÿ¼ÿÅÿºÿµÿ¹ÿ¶ÿ¯ÿ¯ÿÄÿÄÿÆÿÃÿ®ÿ±ÿ·ÿ³ÿ®ÿªÿ¡ÿÿ§ÿÀÿ¹ÿÄÿÌÿ½ÿªÿ¸ÿÉÿËÿÀÿÍÿ´ÿµÿ»ÿ¼ÿ¿ÿ¹ÿ´ÿ»ÿ¾ÿ´ÿ±ÿ³ÿÂÿ¿ÿ²ÿ²ÿ´ÿÏÿÎÿÄÿÀÿ¼ÿµÿ·ÿ³ÿ¥ÿ´ÿÆÿ¶ÿ¶ÿ¾ÿÐÿ´ÿÇÿ·ÿ·ÿ¼ÿ¶ÿµÿ±ÿ®ÿ·ÿÀÿÄÿ¿ÿ¶ÿºÿ¼ÿ¹ÿÂÿ·ÿ±ÿ­ÿ½ÿ¬ÿ©ÿÁÿ¿ÿ¶ÿ¾ÿ«ÿ³ÿ¸ÿ¯ÿ¸ÿ¹ÿ®ÿ´ÿ¶ÿ¶ÿ·ÿ·ÿ«ÿ«ÿÐÿÁÿ¾ÿ­ÿµÿ´ÿ¯ÿ°ÿµÿ¯ÿ³ÿ¹ÿºÿ¸ÿ®ÿ²ÿÀÿ¸ÿ¹ÿ´ÿ³ÿºÿ¡ÿ¡ÿ±ÿ³ÿ¦ÿ³ÿ½ÿÆÿ¿ÿ¸ÿºÿÂÿÄÿ´ÿ¯ÿ½ÿ¸ÿ·ÿ±ÿ¨ÿ·ÿ¼ÿÿ£ÿ­ÿ¸ÿ¶ÿ¯ÿ·ÿ±ÿµÿ´ÿ»ÿ·ÿ²ÿ±ÿ¶ÿºÿ¶ÿ¾ÿºÿ¢ÿ«ÿ²ÿ¯ÿÆÿÂÿ¸ÿ¸ÿ©ÿ©ÿ³ÿ¯ÿ¸ÿ¯ÿªÿ¯ÿ¶ÿ¶ÿ¸ÿ»ÿ¼ÿ¿ÿÃÿÇÿ¿ÿÀÿ¹ÿÌÿ¾ÿ®ÿÀÿ¸ÿ¼ÿ¿ÿ±ÿ¤ÿ¯ÿÇÿÉÿ´ÿ¸ÿ¿ÿ·ÿµÿ½ÿ²ÿ¨ÿ³ÿ®ÿ¦ÿ³ÿÇÿ·ÿ¡ÿÀÿ¹ÿ²ÿÂÿÁÿÐÿ¿ÿÂÿÅÿ¸ÿ¿ÿÇÿ¹ÿ¶ÿ³ÿ°ÿ¿ÿÂÿºÿ¾ÿ»ÿ¼ÿÀÿ¼ÿ½ÿ»ÿ°ÿÀÿ«ÿ¼ÿÂÿ¬ÿ°ÿÍÿÊÿ´ÿµÿ¶ÿ´ÿ¸ÿÂÿ·ÿ²ÿ»ÿ²ÿ±ÿÂÿ¿ÿ¾ÿÀÿµÿ¿ÿÄÿÉÿÏÿÄÿ¿ÿÌÿ¨ÿÆÿ¹ÿÂÿÇÿ¿ÿ½ÿºÿ´ÿµÿÄÿÆÿÁÿÆÿÁÿºÿÀÿ¼ÿ¾ÿÈÿ·ÿ¹ÿ´ÿ¹ÿÇÿ¸ÿªÿÄÿ¿ÿ¼ÿºÿ»ÿ´ÿ°ÿ¼ÿ³ÿÄÿÎÿÍÿÅÿÌÿ¹ÿ´ÿÄÿÃÿÂÿÃÿÀÿÂÿÃÿÇÿ¸ÿÃÿÃÿ´ÿÂÿ¸ÿÎÿ¿ÿÁÿÃÿ¸ÿ¿ÿ´ÿÅÿÃÿÄÿÂÿ¸ÿ²ÿ½ÿÂÿºÿ¶ÿ¹ÿ¸ÿ·ÿ´ÿ«ÿ­ÿÀÿ¿ÿ®ÿÀÿÉÿÖÿÀÿºÿÇÿ­ÿÂÿ·ÿ½ÿÂÿªÿÄÿ´ÿ¸ÿ¯ÿªÿ¹ÿºÿ¶ÿ¿ÿµÿ°ÿ¶ÿÀÿ¿ÿºÿ¶ÿ¸ÿºÿ²ÿ¸ÿ´ÿ­ÿ¶ÿ·ÿ¹ÿºÿ¶ÿ¶ÿÆÿÁÿÄÿÂÿÊÿ´ÿ¯ÿºÿÂÿ½ÿ½ÿµÿÃÿºÿ¾ÿÇÿ¿ÿ°ÿ¼ÿÀÿ¿ÿ¾ÿ´ÿÃÿÃÿ®ÿ¹ÿ¯ÿ«ÿ¥ÿ±ÿÆÿ¹ÿ¸ÿ°ÿËÿÆÿÃÿÄÿÊÿºÿ¶ÿµÿÅÿ¹ÿ»ÿ´ÿ¸ÿ±ÿÂÿºÿ¿ÿÊÿÂÿÀÿÂÿ»ÿ¼ÿ¿ÿºÿºÿ·ÿµÿ¼ÿ·ÿ½ÿ¸ÿ¶ÿ³ÿ°ÿ®ÿ¶ÿÃÿ¹ÿ°ÿ©ÿ´ÿÀÿ¶ÿ¶ÿÃÿÀÿ¼ÿ½ÿ½ÿ³ÿ·ÿ±ÿ±ÿ¼ÿÁÿÀÿ±ÿ¶ÿ¹ÿ¶ÿ´ÿµÿ»ÿ½ÿ¶ÿ³ÿ¹ÿÁÿ¾ÿ¬ÿ»ÿ¿ÿ¨ÿºÿ±ÿ®ÿÊÿÎÿ°ÿ¿ÿ¾ÿ·ÿÉÿÊÿÀÿ·ÿÉÿ³ÿÃÿÀÿÃÿ¹ÿÂÿ¹ÿ¹ÿ¸ÿ¼ÿºÿ»ÿÄÿ½ÿ·ÿ­ÿ«ÿ´ÿ½ÿÀÿ¿ÿÂÿÁÿ±ÿ¬ÿ´ÿ±ÿ´ÿÊÿ½ÿ¶ÿÅÿÅÿ½ÿ·ÿ¼ÿÃÿ¼ÿ¸ÿ²ÿÊÿ¶ÿÄÿ¸ÿºÿµÿ­ÿ·ÿ½ÿÖÿ¼ÿ¹ÿ±ÿ¸ÿÂÿÃÿºÿ·ÿ¹ÿ»ÿ¿ÿ±ÿ±ÿ¿ÿ¹ÿ¾ÿ¹ÿ¦ÿ®ÿ·ÿ¼ÿ¿ÿÊÿ¸ÿ½ÿÍÿ¸ÿ¯ÿ¸ÿ¸ÿ¼ÿÂÿÍÿ¦ÿ°ÿ­ÿÈÿÌÿ½ÿ½ÿ±ÿ¿ÿÈÿÁÿºÿ¼ÿºÿÁÿ¿ÿ¼ÿ¾ÿÁÿ²ÿµÿ¼ÿ²ÿ»ÿ½ÿ¹ÿ¸ÿ½ÿÅÿ¹ÿºÿÁÿ³ÿ°ÿ»ÿ·ÿ·ÿ´ÿ½ÿÆÿ¤ÿÂÿËÿ´ÿ±ÿ¼ÿµÿ¹ÿÆÿ½ÿ©ÿ²ÿ«ÿ¸ÿ¶ÿµÿÀÿ³ÿÁÿ·ÿ´ÿ¼ÿ¯ÿÄÿÆÿ¿ÿ¼ÿ½ÿ¸ÿ´ÿ¼ÿ¶ÿ¹ÿ¹ÿ¯ÿºÿÁÿ¹ÿ¸ÿ»ÿÁÿÁÿ¼ÿÃÿÁÿºÿ½ÿ²ÿ²ÿ±ÿ½ÿ¶ÿ±ÿµÿ¶ÿ¿ÿµÿÿ»ÿ½ÿµÿÃÿ¾ÿÆÿ¼ÿÿ¼ÿ©ÿ¬ÿµÿ°ÿËÿ¸ÿ¹ÿ´ÿ¼ÿ¹ÿÈÿÄÿÁÿÃÿÁÿ½ÿ½ÿÁÿÁÿºÿ³ÿÃÿÃÿ±ÿ¸ÿ¼ÿ°ÿ¥ÿ²ÿÁÿ¹ÿµÿ¾ÿ¶ÿ¹ÿÄÿ¹ÿ¾ÿ¹ÿ´ÿ´ÿ·ÿ¾ÿÀÿÉÿºÿ¬ÿ¦ÿÁÿ²ÿ¾ÿ®ÿ¸ÿ¸ÿ¬ÿ¾ÿ¡ÿªÿ°ÿ¸ÿ¿ÿ»ÿÉÿºÿ½ÿÁÿ³ÿ¦ÿ¼ÿÀÿ¸ÿ¸ÿ¿ÿ·ÿºÿ·ÿ«ÿ¼ÿËÿÅÿ¸ÿ¾ÿÄÿ·ÿ´ÿ°ÿ¼ÿÂÿ¾ÿÇÿ¼ÿ¶ÿ¶ÿ°ÿºÿÃÿºÿ¶ÿÃÿ¾ÿÂÿ´ÿºÿºÿ»ÿ¾ÿºÿµÿ½ÿ¼ÿ³ÿ­ÿÅÿÅÿ¼ÿ®ÿ²ÿ·ÿÁÿÆÿ¸ÿ½ÿÇÿÀÿ²ÿÁÿÌÿÇÿ¹ÿ²ÿÆÿÄÿ´ÿºÿÂÿ¾ÿ²ÿ±ÿ¼ÿÄÿÉÿ»ÿ²ÿ»ÿ³ÿ®ÿ¹ÿ¶ÿ»ÿ¸ÿ¯ÿ´ÿ¬ÿ»ÿ¦ÿ«ÿ©ÿ»ÿÎÿ³ÿ´ÿ´ÿÂÿ»ÿÀÿÀÿ¼ÿµÿ´ÿ³ÿ·ÿ¿ÿ·ÿ¥ÿ©ÿ´ÿÇÿ¼ÿºÿ¯ÿ³ÿÂÿ¿ÿºÿºÿ´ÿ³ÿ­ÿ­ÿ¶ÿ°ÿ·ÿÃÿºÿ¶ÿ³ÿ·ÿ¸ÿ»ÿÁÿ­ÿ°ÿ¯ÿ©ÿ¶ÿ¹ÿ®ÿ²ÿ®ÿ¹ÿºÿ»ÿÇÿ°ÿ½ÿÇÿ°ÿ³ÿÀÿ°ÿ­ÿ»ÿÅÿ®ÿ²ÿºÿ¹ÿÁÿ¸ÿ¸ÿ°ÿÄÿÆÿÃÿÁÿ¿ÿ¼ÿ¾ÿºÿ¸ÿÅÿÅÿÃÿÆÿÁÿ¹ÿ¾ÿÁÿ¶ÿ¶ÿ²ÿºÿ¸ÿ¾ÿ¾ÿÁÿ¨ÿ´ÿºÿ»ÿºÿ±ÿ½ÿ­ÿ·ÿ¥ÿ¹ÿ¬ÿ¿ÿ¨ÿ¬ÿ£ÿ²ÿ»ÿ«ÿÇÿÉÿ¸ÿ«ÿ·ÿÀÿÇÿÔÿ³ÿÆÿ´ÿÂÿÆÿ·ÿ½ÿ¾ÿ³ÿ¦ÿ©ÿ«ÿÿ®ÿ¿ÿÃÿÒÿÐÿÅÿºÿ¬ÿ¶ÿ¹ÿ½ÿÇÿÅÿ½ÿ´ÿÃÿÁÿ®ÿ­ÿ§ÿÃÿ¸ÿ¦ÿ¶ÿ³ÿ¶ÿ¹ÿ·ÿÍÿ°ÿ¸ÿ ÿÅÿºÿ­ÿ´ÿ½ÿÀÿÉÿ»ÿÁÿÁÿ¯ÿ³ÿ¾ÿ½ÿ¸ÿ»ÿÁÿÂÿ¿ÿ·ÿºÿ¹ÿ·ÿ¾ÿÀÿÆÿÀÿ³ÿ·ÿÃÿ¹ÿ²ÿ¸ÿ½ÿÇÿ·ÿ»ÿÀÿºÿ¨ÿ¼ÿ¹ÿ¦ÿ½ÿ¼ÿ¾ÿÀÿ¶ÿ·ÿ«ÿÂÿÃÿºÿ¼ÿ³ÿ³ÿÄÿÂÿ¹ÿ¼ÿÃÿÈÿÍÿÄÿºÿ½ÿÄÿ³ÿ¶ÿÁÿºÿ¹ÿ½ÿÂÿÄÿÂÿÂÿ»ÿ±ÿ°ÿºÿ½ÿ°ÿ¶ÿ·ÿ¿ÿ·ÿÄÿ·ÿÉÿ¾ÿ´ÿ¸ÿ¿ÿ¹ÿ³ÿ½ÿ²ÿ¸ÿÂÿÑÿÈÿÓÿÌÿ¹ÿ½ÿºÿ¸ÿ±ÿ»ÿ±ÿ³ÿÇÿÇÿ·ÿ¹ÿ¿ÿÃÿ¼ÿ»ÿÇÿÃÿ½ÿ¼ÿ²ÿ©ÿ¨ÿ³ÿ»ÿÎÿ¿ÿÂÿ½ÿÁÿµÿ¹ÿ¸ÿÏÿÄÿÁÿµÿÉÿ­ÿ¾ÿÈÿ°ÿÇÿ·ÿ«ÿÆÿÂÿ¹ÿ¸ÿ¼ÿÈÿºÿ»ÿ½ÿÃÿ¹ÿ¸ÿ¿ÿÀÿ¶ÿµÿ½ÿÁÿ¾ÿ¹ÿ¿ÿ¿ÿ³ÿ±ÿ³ÿºÿ¿ÿ´ÿ¹ÿºÿ¶ÿÌÿ¹ÿ¾ÿ»ÿÐÿÁÿ©ÿÍÿÇÿÅÿÅÿ²ÿ¼ÿµÿ¨ÿ«ÿµÿ²ÿ©ÿ®ÿ«ÿ®ÿµÿµÿ¬ÿ©ÿ©ÿ±ÿ³ÿ¨ÿ¯ÿ¶ÿ§ÿ¥ÿ°ÿ·ÿ¸ÿ²ÿ°ÿÆÿ±ÿ¨ÿ½ÿ¼ÿ³ÿ·ÿ¾ÿ¼ÿÃÿµÿÅÿ¼ÿ°ÿ³ÿºÿµÿ¾ÿ¯ÿ±ÿ·ÿ»ÿµÿ¸ÿºÿ²ÿµÿ»ÿºÿÂÿËÿ»ÿ«ÿ¸ÿ²ÿ­ÿªÿ¯ÿ²ÿµÿ¬ÿºÿ½ÿ­ÿµÿ¾ÿ´ÿ¶ÿØÿ×ÿÊÿ¹ÿÁÿÀÿ½ÿÁÿÃÿ»ÿºÿ»ÿ´ÿ»ÿ¿ÿÄÿ¿ÿ¹ÿÃÿ½ÿ§ÿ¦ÿ½ÿÎÿÅÿÆÿµÿµÿ´ÿ´ÿÄÿ¾ÿ§ÿ¨ÿµÿµÿ¥ÿÿ³ÿÇÿÀÿ½ÿ²ÿºÿÃÿ»ÿµÿµÿ¸ÿÁÿ¾ÿ´ÿ¶ÿ¾ÿ»ÿ´ÿ¾ÿÃÿ¸ÿºÿ¶ÿµÿÀÿÕÿÇÿÂÿ»ÿ»ÿÆÿ°ÿ³ÿºÿ¿ÿÃÿ©ÿ°ÿ¿ÿ¼ÿ¼ÿÁÿÉÿºÿ²ÿ·ÿ·ÿ±ÿ°ÿµÿ´ÿ©ÿ¯ÿ¿ÿºÿ¸ÿÅÿ¹ÿ®ÿºÿ·ÿÀÿ­ÿ¹ÿ¼ÿÀÿ³ÿ¾ÿµÿ¹ÿ¹ÿÆÿÅÿ¸ÿ·ÿ»ÿ³ÿ¸ÿÍÿÉÿ¾ÿÁÿ·ÿ¸ÿÆÿÄÿ¾ÿÄÿ¼ÿÁÿÈÿ²ÿÀÿºÿÿ¶ÿ¼ÿÉÿ¿ÿ»ÿ±ÿ±ÿ¸ÿ¸ÿ¯ÿ­ÿºÿÅÿÄÿÂÿ¿ÿ³ÿ«ÿ¶ÿ»ÿ¼ÿ¹ÿ°ÿÆÿ¿ÿÂÿ®ÿÍÿ¾ÿµÿ²ÿ¶ÿ³ÿÉÿ¿ÿ³ÿÀÿ»ÿÁÿ¸ÿ«ÿ«ÿ¶ÿÂÿ¼ÿµÿºÿ¸ÿÀÿ¹ÿ´ÿ¹ÿÅÿÀÿÄÿºÿ¿ÿ·ÿ¨ÿ¼ÿºÿÀÿµÿ­ÿ¶ÿ°ÿ¦ÿ©ÿ²ÿ±ÿ¬ÿ²ÿ´ÿ´ÿºÿ¹ÿ³ÿ°ÿ¾ÿ¨ÿ¿ÿ®ÿÿÙÿ¶ÿ¸ÿ­ÿ£ÿ¢ÿ¦ÿ§ÿ¸ÿÁÿ¶ÿ¡ÿÿ«ÿ³ÿ·ÿ´ÿ¥ÿ¡ÿ¬ÿµÿ²ÿ®ÿ¯ÿ¡ÿ®ÿ¶ÿ­ÿ³ÿ±ÿ±ÿ°ÿ¶ÿ£ÿ¨ÿ¯ÿ¶ÿ½ÿ¼ÿ¶ÿ¶ÿºÿ¹ÿ¶ÿ®ÿ¯ÿºÿ´ÿ«ÿÌÿ¨ÿ¶ÿ»ÿºÿ³ÿÿ¯ÿ¾ÿ«ÿ£ÿ°ÿ®ÿ¶ÿ´ÿªÿ·ÿ·ÿ·ÿ­ÿ´ÿ§ÿ·ÿ¾ÿ¯ÿ¶ÿ¸ÿ¾ÿ°ÿªÿ­ÿ²ÿ¤ÿ§ÿµÿ®ÿ±ÿµÿ¬ÿ³ÿµÿ®ÿ­ÿ¹ÿ²ÿ¾ÿ¶ÿ®ÿ«ÿ¢ÿ»ÿ¸ÿ¹ÿÄÿ¸ÿ¬ÿ¶ÿ«ÿ£ÿ¯ÿ¸ÿ¸ÿ¹ÿ¸ÿµÿ¶ÿ¾ÿµÿ¿ÿ¸ÿ¶ÿ¾ÿÌÿ¾ÿ§ÿ¬ÿ®ÿµÿºÿ»ÿµÿµÿ½ÿÁÿÅÿ¶ÿ±ÿ¹ÿ¶ÿ¹ÿªÿ¾ÿ³ÿ°ÿªÿ²ÿ¿ÿÆÿ½ÿ²ÿ­ÿ²ÿ¸ÿµÿ·ÿ¿ÿ·ÿÃÿ¼ÿºÿÁÿ´ÿÉÿ±ÿµÿ¯ÿºÿÃÿ¿ÿ»ÿ·ÿÃÿÅÿ­ÿ¬ÿ¾ÿ¹ÿ·ÿ·ÿºÿµÿ¶ÿ»ÿ£ÿªÿ¾ÿ¶ÿÈÿÃÿ¶ÿ·ÿ²ÿ¯ÿ¶ÿ¹ÿ¾ÿ½ÿÄÿ´ÿ¸ÿÅÿÀÿ¹ÿ£ÿ³ÿ´ÿ³ÿÀÿÁÿÂÿ¹ÿ²ÿ±ÿªÿ±ÿÂÿÁÿÃÿºÿ´ÿ¿ÿÁÿºÿµÿ»ÿºÿºÿ³ÿºÿ»ÿ¼ÿÀÿ­ÿºÿÃÿ¼ÿ¯ÿ«ÿ¨ÿÁÿ¨ÿ¥ÿ¶ÿÆÿ¾ÿ²ÿ´ÿ¿ÿÇÿ¿ÿ²ÿ»ÿ²ÿ»ÿ»ÿ·ÿ»ÿ½ÿ§ÿ´ÿ®ÿ¯ÿÁÿ¼ÿ»ÿ¼ÿ¸ÿÃÿ²ÿ°ÿ²ÿÆÿºÿ«ÿÜÿÂÿ¹ÿ¹ÿ¯ÿµÿÅÿÇÿ¿ÿ»ÿ¹ÿºÿ¹ÿ¸ÿÇÿÄÿ³ÿ¸ÿ³ÿµÿ¹ÿ¿ÿ½ÿ´ÿ¯ÿ±ÿ·ÿ¼ÿ®ÿ¶ÿÃÿ¤ÿ£ÿÿ·ÿ¦ÿ³ÿ»ÿ·ÿ¯ÿ®ÿ´ÿºÿ·ÿ´ÿ´ÿ¶ÿ¡ÿ³ÿ»ÿ³ÿ¹ÿ¿ÿ¿ÿºÿºÿµÿ¯ÿ¾ÿÇÿ±ÿ°ÿÅÿÀÿ¸ÿ±ÿ«ÿ½ÿ¹ÿ¹ÿ¶ÿÀÿ½ÿ±ÿ¿ÿÄÿµÿ¶ÿ°ÿ¡ÿ³ÿ¾ÿ¿ÿ°ÿ¼ÿ¼ÿ°ÿ©ÿ¨ÿ³ÿ±ÿ¢ÿÒÿ­ÿ±ÿ½ÿ¿ÿ­ÿ³ÿ¯ÿ­ÿºÿ½ÿ·ÿ¿ÿ»ÿ³ÿ«ÿ²ÿ®ÿ¾ÿÂÿÅÿºÿÃÿÇÿ¸ÿ­ÿ¹ÿÊÿ¿ÿ½ÿ¶ÿÁÿÁÿ¶ÿ²ÿÆÿ½ÿ½ÿÀÿµÿ®ÿ®ÿ²ÿÂÿÃÿ»ÿÁÿ¬ÿ²ÿµÿ¹ÿ³ÿ°ÿ²ÿ¯ÿ¶ÿ´ÿ¶ÿ²ÿ¹ÿÂÿ¬ÿ¯ÿ·ÿ¾ÿ¿ÿµÿ°ÿ»ÿ³ÿ´ÿ¿ÿÅÿµÿÉÿÂÿµÿ©ÿ¤ÿ¥ÿ©ÿ±ÿ²ÿÆÿÈÿÇÿ©ÿÆÿÂÿ´ÿ¸ÿ¸ÿºÿ½ÿ·ÿµÿ±ÿ¿ÿ¼ÿ¾ÿºÿ±ÿ¸ÿµÿ²ÿµÿ²ÿ³ÿÁÿ³ÿÿ¥ÿ½ÿ³ÿ½ÿ²ÿ°ÿ´ÿ±ÿ©ÿ¦ÿ±ÿµÿªÿÿºÿÇÿµÿ¨ÿ«ÿ±ÿ®ÿ®ÿ½ÿ¬ÿ¯ÿ¶ÿ¶ÿ¶ÿ©ÿ´ÿ°ÿ±ÿ¸ÿµÿ¶ÿ´ÿ½ÿ¼ÿ¸ÿºÿÂÿÂÿ½ÿ¸ÿÁÿÄÿ¸ÿÃÿ±ÿÿ¹ÿ«ÿ²ÿ­ÿ¯ÿ¸ÿ½ÿ½ÿºÿ»ÿ·ÿºÿ®ÿ©ÿ²ÿµÿÀÿÅÿºÿ²ÿÂÿ²ÿ­ÿÁÿ¼ÿÊÿÉÿ½ÿÀÿ¾ÿ³ÿ²ÿ¢ÿ°ÿ»ÿ±ÿ¿ÿ°ÿ¬ÿµÿ¿ÿ¾ÿ±ÿ«ÿ¹ÿÅÿ´ÿÄÿ¶ÿ·ÿºÿÃÿÊÿÂÿÅÿÇÿ°ÿÀÿ²ÿµÿÀÿ¿ÿÀÿ½ÿ±ÿ¹ÿÊÿ¾ÿ¿ÿÂÿºÿÅÿÂÿ¾ÿÀÿ·ÿ¿ÿ¿ÿ¾ÿ¸ÿÃÿÂÿÄÿÁÿÂÿÊÿÍÿÐÿÆÿ»ÿ¹ÿ²ÿ¼ÿÏÿÒÿÅÿ¹ÿ¹ÿÏÿ¼ÿ¹ÿ¥ÿ¸ÿ¸ÿ´ÿ·ÿ¾ÿÁÿºÿ¿ÿËÿµÿÂÿÅÿ¼ÿ¹ÿÂÿÄÿ²ÿºÿ°ÿ·ÿµÿ¼ÿ·ÿ¯ÿ·ÿÄÿ½ÿ°ÿ¹ÿÄÿ¸ÿ¼ÿ¹ÿ°ÿ­ÿ°ÿ®ÿ¦ÿÁÿ¹ÿ´ÿ±ÿ±ÿ¯ÿ¯ÿ±ÿ­ÿ ÿ²ÿ³ÿ²ÿ°ÿ¬ÿ§ÿ¦ÿ±ÿ¿ÿ¹ÿ¦ÿÿ®ÿ§ÿÿ¦ÿ®ÿ¨ÿ¤ÿ§ÿµÿ°ÿ¬ÿ«ÿ³ÿ¸ÿ©ÿ¯ÿ«ÿµÿ¾ÿ³ÿ¸ÿºÿ²ÿ«ÿÿ¡ÿ¹ÿÄÿ³ÿ¤ÿ¦ÿ¬ÿ­ÿ¦ÿ®ÿ ÿ³ÿ»ÿ«ÿ§ÿ¼ÿºÿ½ÿÅÿ´ÿ³ÿ»ÿ¸ÿ¼ÿÀÿ½ÿ¸ÿ¼ÿ¶ÿ¸ÿ´ÿ¶ÿ¾ÿÂÿ½ÿºÿÈÿÍÿÁÿ¼ÿ´ÿ³ÿÀÿÅÿ¾ÿÃÿ¼ÿÏÿÉÿ¶ÿ­ÿ·ÿÌÿÖÿÌÿÀÿ¾ÿ²ÿ®ÿÅÿÀÿ¼ÿÂÿ½ÿ±ÿ²ÿ»ÿ®ÿ¬ÿ´ÿ¶ÿ²ÿ±ÿ³ÿ´ÿ·ÿÌÿ»ÿ»ÿ¸ÿºÿµÿ¸ÿÃÿ¾ÿÇÿÄÿÂÿ»ÿ»ÿºÿ³ÿ±ÿºÿÄÿÄÿ¯ÿ°ÿµÿÈÿÀÿ²ÿ³ÿ»ÿ»ÿºÿ»ÿÊÿ¿ÿÂÿÎÿÕÿÅÿ·ÿÄÿÅÿÂÿ¼ÿ»ÿÁÿÊÿÇÿ¼ÿ¾ÿÂÿµÿÆÿ°ÿÀÿ¿ÿ¼ÿ¼ÿ´ÿ¹ÿ½ÿ¬ÿ»ÿÃÿ¨ÿ½ÿÅÿÄÿÁÿÁÿÅÿËÿÈÿ®ÿ¸ÿÅÿ¹ÿ½ÿ¿ÿÀÿ»ÿ»ÿÁÿÁÿ¼ÿÊÿÊÿÆÿÈÿÑÿËÿ¿ÿ¸ÿ´ÿ³ÿ«ÿ·ÿÂÿ¹ÿµÿ´ÿ¸ÿ¼ÿ¼ÿºÿ½ÿÁÿÃÿ·ÿ½ÿ´ÿÅÿ¼ÿ±ÿµÿµÿ­ÿ·ÿÉÿÃÿ©ÿ´ÿ¿ÿÅÿ¾ÿºÿ»ÿ´ÿ«ÿ±ÿ¯ÿ¼ÿ»ÿÄÿÀÿ³ÿ³ÿ½ÿ¿ÿÂÿ¾ÿ¿ÿÕÿµÿºÿËÿÃÿÅÿ¸ÿ¶ÿ½ÿ¸ÿºÿÃÿ·ÿµÿµÿºÿ¾ÿºÿµÿ¿ÿÈÿÀÿÇÿÂÿ¿ÿ°ÿÀÿÔÿÃÿÆÿËÿÍÿÅÿ´ÿ·ÿ¯ÿ·ÿÌÿÄÿ¼ÿ³ÿ¯ÿºÿÂÿÁÿÆÿÏÿ»ÿ¬ÿµÿ»ÿÆÿ»ÿ­ÿ»ÿ»ÿ·ÿ¼ÿ·ÿ²ÿ¹ÿºÿÂÿºÿ¹ÿ®ÿÀÿ·ÿ³ÿ¾ÿºÿ±ÿ·ÿ°ÿ¼ÿÊÿÂÿµÿ³ÿ´ÿÄÿÃÿ½ÿÅÿÉÿ¼ÿ¹ÿÇÿÇÿºÿ¿ÿºÿ³ÿ°ÿÅÿÄÿ¼ÿÊÿÏÿÃÿÇÿÁÿ¹ÿºÿ´ÿÃÿ¹ÿÂÿÆÿÃÿ»ÿ´ÿ»ÿ½ÿ°ÿ³ÿ½ÿÌÿÃÿ¹ÿ°ÿ°ÿ¹ÿºÿ±ÿ°ÿ¸ÿ¼ÿÂÿ²ÿÊÿ²ÿ¶ÿºÿ¸ÿ·ÿ¶ÿ¿ÿÁÿ¹ÿ¿ÿ¿ÿ¬ÿ¿ÿÂÿºÿ±ÿ¿ÿ¼ÿ¼ÿ»ÿ°ÿ°ÿºÿ¼ÿ½ÿÃÿÍÿ°ÿ»ÿ¶ÿÅÿÄÿÐÿÂÿ³ÿ®ÿ½ÿÆÿ¸ÿµÿ´ÿ°ÿÀÿºÿ½ÿ®ÿ¸ÿ¹ÿ¿ÿ¹ÿ±ÿºÿÂÿÂÿÎÿÊÿÌÿÒÿ·ÿÉÿÎÿÏÿÒÿËÿÃÿ¸ÿ¸ÿ¼ÿ¹ÿ»ÿ¿ÿÁÿ¼ÿ¼ÿ¸ÿÆÿ»ÿ¼ÿÀÿ¼ÿ¿ÿ¿ÿ¹ÿ¼ÿÅÿÃÿ·ÿ­ÿ»ÿ»ÿ»ÿ­ÿ¯ÿºÿ·ÿ¿ÿ¶ÿ°ÿ»ÿ½ÿ¹ÿ»ÿ¹ÿ¹ÿ¾ÿ¾ÿ×ÿ¹ÿºÿÅÿµÿ¾ÿÂÿÀÿ½ÿ»ÿ·ÿµÿÁÿÈÿÊÿ®ÿÇÿÃÿ½ÿÊÿ¼ÿ³ÿ¿ÿÊÿÉÿ¸ÿÁÿÊÿµÿºÿÃÿ¶ÿÇÿ·ÿ¿ÿ½ÿÂÿ³ÿÆÿ¾ÿ°ÿ®ÿ²ÿºÿ²ÿ£ÿ­ÿ´ÿ¸ÿ»ÿ»ÿºÿ®ÿÃÿ°ÿÃÿ½ÿÀÿ¸ÿµÿ¹ÿµÿ³ÿ·ÿºÿÄÿÂÿ¸ÿ¾ÿ¾ÿ²ÿ½ÿÄÿÅÿ¼ÿ¿ÿ¾ÿ»ÿ¹ÿ¼ÿ¼ÿ½ÿ¼ÿ¯ÿµÿ³ÿ¿ÿÃÿÆÿ¢ÿ»ÿ¥ÿ¶ÿ¼ÿµÿÄÿÅÿ¸ÿ·ÿ¿ÿ¿ÿºÿ¼ÿºÿ¾ÿ¸ÿ°ÿ«ÿÀÿÂÿ¾ÿ²ÿÆÿÄÿ¼ÿµÿ¾ÿÊÿÍÿÉÿÃÿ¼ÿ¶ÿµÿÂÿºÿ½ÿÄÿ¿ÿ±ÿ³ÿ¶ÿ¿ÿ²ÿ·ÿºÿ³ÿ¶ÿ²ÿ¶ÿ½ÿ¹ÿ¼ÿ³ÿÁÿ»ÿ¶ÿ¸ÿªÿ·ÿ½ÿÁÿºÿ´ÿ¼ÿ±ÿ¦ÿ´ÿ¶ÿ¸ÿºÿ³ÿ°ÿ¯ÿ¹ÿ»ÿÇÿ¶ÿ¨ÿ®ÿÂÿ¿ÿ¼ÿµÿ«ÿ±ÿ¯ÿ±ÿ´ÿ°ÿ®ÿ²ÿµÿ¸ÿ·ÿ¬ÿµÿ¸ÿ»ÿ»ÿÂÿÒÿ°ÿ»ÿ©ÿµÿ§ÿµÿ±ÿ³ÿ±ÿ²ÿ°ÿ»ÿ¼ÿ±ÿµÿ¶ÿ»ÿ¶ÿ«ÿ²ÿ±ÿÁÿ­ÿÿ­ÿ·ÿ°ÿ¬ÿ³ÿºÿ´ÿµÿ¿ÿ¸ÿ¯ÿºÿ¾ÿ´ÿ´ÿ¶ÿ²ÿ¨ÿ¹ÿ³ÿÆÿ¡ÿ©ÿ¥ÿ¼ÿ­ÿ³ÿ±ÿ´ÿ³ÿ¯ÿ­ÿ¼ÿÀÿµÿ´ÿ¹ÿ¸ÿ¾ÿÂÿ¿ÿ±ÿ²ÿ¸ÿÅÿÄÿ±ÿÇÿ´ÿ½ÿÀÿÀÿ¨ÿ½ÿÕÿÄÿ¸ÿµÿµÿ¹ÿ¹ÿ»ÿ¿ÿÀÿÀÿºÿºÿºÿ¯ÿ­ÿ¯ÿÑÿ·ÿÄÿÃÿÂÿºÿËÿÃÿÀÿ«ÿ³ÿÇÿ¿ÿ³ÿµÿ°ÿ´ÿ¼ÿ·ÿ¾ÿÃÿ¸ÿ·ÿ¿ÿ¸ÿÃÿµÿÇÿÅÿÇÿ¾ÿ¶ÿ¶ÿ¹ÿ·ÿÂÿÁÿÇÿÃÿºÿºÿ¿ÿÀÿ¶ÿ·ÿÁÿºÿ°ÿ²ÿ¶ÿºÿ·ÿ²ÿ»ÿ¾ÿ¼ÿÉÿÈÿ´ÿÍÿ»ÿ¼ÿÈÿ¿ÿµÿ¹ÿ°ÿ½ÿÐÿÍÿÀÿ½ÿ»ÿ¶ÿ¶ÿ¿ÿÅÿ¸ÿ´ÿ¸ÿ¯ÿ´ÿ½ÿ¶ÿÅÿ°ÿºÿÆÿ¦ÿ¼ÿ»ÿºÿÁÿ±ÿ½ÿÌÿÍÿ¿ÿ·ÿ·ÿÃÿÈÿ¹ÿºÿ¼ÿµÿÀÿ¼ÿÀÿ¸ÿ¾ÿÏÿÂÿËÿÂÿÍÿÃÿÃÿ¾ÿ¸ÿ¸ÿ¯ÿÀÿ½ÿÅÿÈÿ¾ÿ¬ÿ±ÿ³ÿ¤ÿ§ÿ´ÿ¹ÿµÿ¯ÿ¸ÿ½ÿ´ÿ®ÿ­ÿ´ÿªÿÌÿ±ÿÎÿ¶ÿÈÿ¸ÿ»ÿÉÿÊÿÏÿ¹ÿ«ÿºÿºÿ»ÿ½ÿ²ÿ®ÿµÿ±ÿ¶ÿ¶ÿ³ÿ¹ÿ¾ÿ·ÿ°ÿ¶ÿ´ÿ´ÿÁÿ»ÿ¿ÿºÿºÿÉÿ½ÿÈÿ½ÿÆÿØÿ·ÿÊÿ°ÿ¶ÿ¸ÿ®ÿ¾ÿ·ÿÄÿÁÿºÿ·ÿ¿ÿ¹ÿÂÿÇÿÍÿÎÿÄÿ½ÿ²ÿ±ÿ»ÿ²ÿ®ÿÃÿ§ÿ ÿ°ÿºÿÄÿ¾ÿ·ÿµÿÈÿ¨ÿ¶ÿÃÿ»ÿ¯ÿ©ÿ¶ÿÄÿ»ÿ»ÿºÿ½ÿ¾ÿÀÿÆÿÈÿ¿ÿ¿ÿÀÿ»ÿºÿºÿ½ÿÄÿÀÿ¹ÿÄÿÃÿ´ÿ³ÿºÿ²ÿ·ÿ¸ÿÄÿ·ÿ·ÿ´ÿÇÿ»ÿ³ÿ½ÿÄÿÂÿÐÿÄÿÁÿ¹ÿ¿ÿ½ÿ³ÿ­ÿ¶ÿÌÿÌÿ»ÿªÿ¡ÿªÿ±ÿµÿÇÿÍÿÃÿ½ÿ·ÿºÿ¯ÿÃÿÂÿµÿ¼ÿ½ÿ³ÿÍÿºÿ°ÿ¸ÿÈÿ´ÿÊÿ¿ÿµÿ¸ÿ¼ÿ¯ÿ½ÿºÿÉÿÃÿÄÿÀÿ´ÿÅÿ¾ÿ½ÿ¹ÿÁÿÂÿ»ÿ¸ÿ¸ÿ»ÿ»ÿ·ÿ¾ÿÀÿ´ÿ´ÿ«ÿ±ÿ¶ÿµÿÇÿ¼ÿ¼ÿÁÿ¼ÿ³ÿ´ÿ´ÿÁÿ²ÿµÿ·ÿÆÿ¨ÿÄÿ¯ÿÀÿ½ÿ®ÿÁÿ¼ÿËÿ¶ÿ¼ÿËÿ»ÿ´ÿºÿÁÿÈÿ»ÿµÿ·ÿµÿ½ÿºÿ»ÿÃÿ¿ÿÄÿ±ÿ®ÿÂÿ±ÿ°ÿ§ÿ¾ÿ¶ÿÀÿÇÿÂÿ²ÿ¼ÿÃÿÃÿÁÿ²ÿÆÿ¿ÿ¹ÿ¯ÿªÿ´ÿ´ÿµÿÀÿ¸ÿ¼ÿ´ÿ¹ÿÀÿºÿ¢ÿ¶ÿÁÿÅÿ¹ÿ´ÿ¼ÿ¹ÿÀÿÀÿ¼ÿºÿ²ÿ»ÿÃÿÀÿ·ÿ¾ÿ½ÿ¹ÿ¯ÿ·ÿÃÿ¯ÿÀÿÌÿµÿ§ÿ¾ÿºÿ²ÿ¿ÿ»ÿ©ÿ¹ÿ¹ÿ¹ÿ²ÿ³ÿ¿ÿ¶ÿ¹ÿ©ÿ°ÿ¸ÿºÿÂÿÂÿÃÿ½ÿ¹ÿ¯ÿ®ÿºÿ·ÿ¸ÿ¼ÿºÿ¯ÿ²ÿ½ÿ¿ÿ¹ÿ¾ÿÌÿÃÿÄÿ½ÿ»ÿÄÿ­ÿµÿ²ÿ³ÿ¹ÿ©ÿ³ÿºÿÆÿÈÿ¼ÿ¸ÿ³ÿ»ÿÂÿ¸ÿÂÿÀÿ¼ÿÆÿÊÿ½ÿ±ÿ³ÿ°ÿ¬ÿ«ÿ¥ÿ²ÿºÿÁÿ¸ÿ±ÿµÿÆÿÀÿ³ÿ¹ÿ»ÿ¹ÿ¼ÿ¼ÿ¶ÿ¯ÿ´ÿ¼ÿÂÿÏÿÃÿ³ÿ»ÿÊÿÂÿÄÿ¹ÿ¹ÿ¿ÿ¼ÿÄÿ°ÿ°ÿ²ÿÂÿÂÿºÿ²ÿ¹ÿÄÿ½ÿÀÿÂÿÈÿÇÿ³ÿ¦ÿÈÿÌÿÃÿµÿ²ÿ­ÿ´ÿÅÿÄÿºÿÆÿÇÿ¬ÿ¸ÿÁÿ¾ÿ¸ÿ¶ÿ¸ÿÂÿ¿ÿ¯ÿ»ÿÌÿÅÿ¾ÿ¿ÿ¿ÿ³ÿ²ÿ»ÿºÿ¶ÿ¶ÿÉÿ³ÿ°ÿ·ÿ°ÿ´ÿ»ÿÄÿÀÿ¹ÿ¶ÿ¸ÿ¬ÿµÿ«ÿ®ÿ¼ÿÆÿ³ÿÂÿ¼ÿÄÿÃÿÂÿ¼ÿ´ÿµÿ³ÿ­ÿ°ÿ¼ÿ½ÿÁÿÁÿÁÿÅÿÁÿÂÿÇÿÀÿ´ÿºÿÅÿ¿ÿ»ÿ½ÿÂÿÀÿ¶ÿ»ÿ¼ÿ»ÿ½ÿ·ÿ¯ÿ¼ÿ²ÿ·ÿ·ÿµÿ¸ÿ´ÿÀÿ·ÿÂÿ®ÿ·ÿ¶ÿÄÿËÿµÿ¸ÿ°ÿËÿÉÿ¾ÿÄÿ¶ÿ»ÿ¹ÿ±ÿ¸ÿ¶ÿ¹ÿ¹ÿ¼ÿ¼ÿÄÿ¾ÿ¿ÿ²ÿ°ÿÄÿ»ÿ­ÿ´ÿ·ÿµÿ¹ÿ¿ÿ·ÿ®ÿ¹ÿ¼ÿ¸ÿÁÿ´ÿ²ÿ³ÿ«ÿ½ÿ¾ÿ½ÿ¶ÿ«ÿ¶ÿ¯ÿÃÿ¼ÿ«ÿµÿ¾ÿ¶ÿÇÿ¯ÿ¶ÿ½ÿ½ÿ©ÿ¸ÿÊÿ®ÿ¾ÿ¿ÿ´ÿ¶ÿµÿÀÿ¿ÿ¼ÿºÿ³ÿÎÿÁÿºÿÄÿºÿ´ÿ±ÿ´ÿºÿ¼ÿ»ÿºÿµÿ¶ÿ½ÿºÿ·ÿ¸ÿ²ÿ®ÿ°ÿºÿÆÿ¶ÿ¿ÿ»ÿ¸ÿ°ÿµÿ·ÿ²ÿ¸ÿ¼ÿ­ÿ©ÿ«ÿ¤ÿ¨ÿÿ¹ÿ·ÿ­ÿ±ÿÇÿÅÿÁÿ²ÿ±ÿ¶ÿÄÿ¼ÿÄÿ»ÿ¿ÿ»ÿ¹ÿ»ÿ¬ÿ¹ÿ²ÿ´ÿ¿ÿ¾ÿ¹ÿ°ÿ¹ÿ¹ÿ²ÿ·ÿµÿ²ÿ³ÿ½ÿºÿ¯ÿÂÿÇÿ·ÿ¸ÿ´ÿ®ÿÓÿØÿ¿ÿÂÿÍÿ¿ÿ«ÿ«ÿ¯ÿ°ÿ¬ÿ¸ÿ¼ÿ°ÿ¥ÿµÿ¸ÿÁÿ²ÿ¿ÿ¿ÿ³ÿºÿÂÿÎÿÄÿ¿ÿ¯ÿ²ÿ¸ÿ¯ÿ³ÿÆÿ¼ÿºÿ°ÿ·ÿ¶ÿ´ÿ¶ÿ³ÿ¼ÿ·ÿ³ÿ»ÿÆÿºÿ°ÿ´ÿ¶ÿÂÿ¸ÿ³ÿ¿ÿÀÿ³ÿ»ÿµÿ°ÿµÿ¾ÿ¸ÿ¶ÿ·ÿ­ÿ¦ÿ±ÿÇÿÀÿºÿ¸ÿ¼ÿ¼ÿ¼ÿÃÿ¿ÿÇÿÄÿÄÿ¼ÿ¹ÿ»ÿºÿ­ÿµÿ¾ÿ¸ÿ´ÿ¹ÿÃÿÄÿ¾ÿÀÿ¾ÿ·ÿ¶ÿ²ÿ·ÿ°ÿºÿÂÿ¾ÿÅÿÁÿºÿÇÿ¿ÿ®ÿÎÿÂÿÀÿµÿ¼ÿ¹ÿ·ÿÅÿ½ÿÆÿºÿÃÿÅÿºÿ²ÿ»ÿµÿ¼ÿ»ÿ¸ÿ±ÿ²ÿ¸ÿÄÿ´ÿ¯ÿ¹ÿ½ÿÁÿ¸ÿ¯ÿ¬ÿ¯ÿ»ÿ¸ÿ¼ÿºÿÈÿÇÿÂÿ¯ÿµÿ¯ÿÁÿ¶ÿÀÿ¼ÿµÿ¸ÿ»ÿÄÿÊÿºÿªÿÆÿÎÿµÿ¹ÿÃÿ»ÿµÿ¸ÿÅÿÀÿÀÿµÿ·ÿºÿ·ÿ½ÿÃÿ»ÿ³ÿ´ÿ¹ÿÀÿÄÿÄÿ¿ÿ·ÿ´ÿ®ÿ¼ÿ¼ÿÀÿºÿ¹ÿ¯ÿ»ÿÃÿÀÿ»ÿ½ÿÄÿ¹ÿÓÿÈÿÉÿ¨ÿ¹ÿÉÿÅÿÁÿ·ÿ§ÿ¶ÿµÿ·ÿ¾ÿÃÿ½ÿµÿ½ÿ»ÿ½ÿ½ÿ­ÿ²ÿÈÿÎÿ½ÿ¸ÿÃÿÆÿÆÿÅÿ±ÿ¸ÿºÿ¸ÿºÿÁÿ±ÿµÿ¶ÿ«ÿ¶ÿÁÿÄÿÀÿ ÿ®ÿ­ÿ«ÿ±ÿªÿ³ÿÄÿµÿ±ÿ¶ÿ¹ÿ¶ÿ²ÿ¶ÿ½ÿÀÿÀÿ³ÿ¬ÿ¶ÿ¶ÿ¹ÿ²ÿ¯ÿ¸ÿ³ÿ§ÿ¯ÿ¶ÿÿ±ÿ´ÿ§ÿºÿÈÿ¸ÿÀÿ¾ÿÈÿµÿÄÿÍÿÀÿ³ÿµÿ·ÿ¹ÿÅÿÉÿÅÿÁÿ¸ÿ¶ÿÁÿ½ÿ®ÿµÿÀÿºÿ¶ÿ³ÿ¶ÿ®ÿ·ÿ¸ÿ¹ÿ«ÿ¶ÿ³ÿºÿ­ÿ£ÿ¯ÿÆÿ¶ÿ´ÿÂÿ¾ÿ¾ÿ¸ÿ´ÿ¯ÿ²ÿºÿÇÿÆÿÂÿÀÿ»ÿ´ÿ¯ÿÀÿÄÿ³ÿ­ÿ¸ÿ»ÿÎÿ¼ÿ±ÿ¾ÿ¿ÿÆÿ¨ÿ¯ÿÓÿÁÿÍÿ¾ÿ±ÿÂÿÉÿ´ÿ¾ÿ¾ÿÂÿ¿ÿÊÿ¿ÿ°ÿ¶ÿºÿ¿ÿ¸ÿ«ÿ¹ÿºÿ¾ÿÌÿÁÿ¹ÿ¼ÿ·ÿ¹ÿ©ÿ·ÿÁÿ¼ÿ®ÿ´ÿ´ÿ¼ÿ¸ÿÃÿÃÿµÿ¯ÿ«ÿ°ÿ±ÿ¾ÿÆÿ·ÿªÿªÿ¸ÿÅÿ¼ÿ¸ÿ¿ÿ¶ÿÎÿÌÿÒÿÍÿ·ÿ»ÿºÿ±ÿ´ÿÂÿ»ÿºÿÅÿ¶ÿ¿ÿ¶ÿ¸ÿÂÿÂÿÂÿ¿ÿÁÿ¼ÿ¯ÿµÿ¼ÿ¼ÿ±ÿ»ÿÅÿ¼ÿ¼ÿ±ÿÁÿ«ÿ³ÿ¿ÿ»ÿ°ÿ¸ÿ®ÿ¦ÿÀÿ±ÿ»ÿ»ÿ­ÿ­ÿ®ÿ¸ÿ¹ÿ¨ÿ«ÿ°ÿ´ÿ°ÿ©ÿÃÿ¿ÿÂÿÆÿºÿºÿÄÿ­ÿ°ÿ­ÿÃÿµÿ¯ÿÀÿ¯ÿ®ÿ¨ÿ°ÿ³ÿ¶ÿ±ÿ¦ÿ±ÿ»ÿ¶ÿ¯ÿ²ÿ»ÿ¦ÿ³ÿµÿ£ÿ¶ÿ³ÿ¥ÿªÿµÿÀÿ¾ÿªÿ·ÿµÿ¥ÿ¡ÿµÿ®ÿ§ÿ²ÿ³ÿ´ÿ­ÿ®ÿ³ÿµÿ¦ÿ²ÿ¬ÿ°ÿ£ÿÿ«ÿ¯ÿ¯ÿ²ÿµÿ¯ÿ£ÿ¤ÿºÿ¶ÿ©ÿ¯ÿ¼ÿÀÿ·ÿ­ÿ°ÿµÿ´ÿ¥ÿ®ÿ·ÿÃÿ¨ÿ³ÿ©ÿÿ¯ÿ§ÿ«ÿ¯ÿ¬ÿ¯ÿ®ÿ½ÿ¼ÿ³ÿ³ÿ±ÿ½ÿ³ÿ¼ÿ³ÿ®ÿ¿ÿ¨ÿ¹ÿ»ÿÂÿ°ÿ­ÿ¼ÿ²ÿ©ÿ­ÿµÿ¬ÿµÿ±ÿÿÿ³ÿ·ÿºÿ­ÿ½ÿ¶ÿ®ÿ¤ÿ°ÿ³ÿ»ÿÒÿºÿ¸ÿ¥ÿ­ÿ¼ÿ³ÿ­ÿ°ÿ©ÿ©ÿ¸ÿ¾ÿ»ÿ»ÿ´ÿ·ÿ·ÿ¼ÿ½ÿ´ÿ´ÿ½ÿºÿ¨ÿ§ÿ¹ÿ´ÿ´ÿ³ÿ°ÿ²ÿ¸ÿ¸ÿ¶ÿÎÿÄÿ±ÿµÿ¤ÿ®ÿÀÿÅÿ¹ÿ¾ÿÆÿÄÿ¼ÿ¶ÿ¹ÿ¼ÿ»ÿ¼ÿÃÿÃÿ¹ÿÃÿ¸ÿÅÿ»ÿºÿ½ÿ¸ÿ¶ÿ¾ÿ·ÿÕÿ¼ÿÂÿÀÿµÿ¹ÿÂÿÄÿ¼ÿ³ÿ¹ÿ¼ÿ¸ÿ´ÿ³ÿ²ÿ¯ÿ±ÿ·ÿ´ÿ»ÿ²ÿ®ÿ¸ÿ¹ÿ±ÿ¶ÿ¿ÿ¼ÿ¿ÿÀÿ¼ÿ¿ÿÀÿ¸ÿ·ÿ¾ÿµÿ¶ÿ·ÿ·ÿµÿ¶ÿ°ÿ©ÿ­ÿ°ÿ±ÿ¿ÿºÿÀÿÀÿºÿ³ÿÂÿÁÿÃÿºÿ»ÿÁÿ¾ÿ¼ÿ¶ÿ´ÿ¸ÿµÿ³ÿ³ÿ·ÿ³ÿÓÿ¶ÿ»ÿÁÿÀÿÂÿÂÿ½ÿ¸ÿ¸ÿÅÿÉÿ¾ÿºÿ¹ÿ²ÿºÿ¸ÿ¹ÿ¹ÿ»ÿ¤ÿ¶ÿ¦ÿ°ÿ½ÿ»ÿ¶ÿ°ÿµÿ¼ÿ´ÿ¾ÿºÿÇÿ¬ÿ«ÿ¾ÿ±ÿ»ÿ´ÿ¶ÿ¹ÿ»ÿ»ÿÃÿÄÿ¸ÿ¶ÿ¹ÿ¶ÿºÿ½ÿµÿÀÿ¶ÿ¾ÿÁÿÃÿÃÿ½ÿ·ÿ­ÿ«ÿºÿ¼ÿ¸ÿ±ÿ¼ÿÇÿÎÿ¹ÿ¹ÿ·ÿ¬ÿ¥ÿ¬ÿ®ÿ®ÿ³ÿ·ÿ¹ÿ­ÿ³ÿ£ÿ³ÿ¹ÿ¯ÿ¶ÿ¸ÿ¾ÿÆÿÉÿ¾ÿ³ÿ¶ÿ»ÿ´ÿÀÿµÿ©ÿ¼ÿ§ÿ³ÿ·ÿ¹ÿÁÿ¸ÿ®ÿ³ÿ¼ÿÂÿÇÿ¶ÿ·ÿ´ÿ´ÿ¸ÿ·ÿ¼ÿ¸ÿ°ÿÁÿÃÿºÿ´ÿ«ÿµÿÊÿÒÿ»ÿ¸ÿ¯ÿ²ÿ¯ÿ¸ÿ»ÿ±ÿ¯ÿ³ÿºÿÁÿ·ÿªÿ·ÿÁÿ³ÿÃÿµÿ¿ÿÃÿ½ÿ¬ÿ­ÿ³ÿ«ÿ®ÿ»ÿ¼ÿÂÿ»ÿ¼ÿªÿ°ÿ·ÿ®ÿ³ÿ»ÿ¸ÿ´ÿ¹ÿ¹ÿ»ÿ½ÿ»ÿÂÿ²ÿ¼ÿ¿ÿ¸ÿºÿ¸ÿ¯ÿ¯ÿ´ÿ¼ÿ±ÿ¬ÿ±ÿ·ÿ±ÿ¬ÿ¶ÿ¼ÿÀÿ·ÿ·ÿÅÿ·ÿ±ÿÀÿ³ÿ£ÿ´ÿ´ÿ«ÿ±ÿ³ÿ´ÿ¬ÿ®ÿÆÿ±ÿ«ÿÆÿ¿ÿÅÿ°ÿ¯ÿ±ÿµÿ´ÿ¬ÿ¨ÿªÿ¬ÿµÿ³ÿµÿ¬ÿ¯ÿ­ÿ¶ÿ¸ÿ³ÿ±ÿ±ÿ®ÿ®ÿ©ÿ¹ÿÖÿ¼ÿ°ÿ­ÿ¥ÿ«ÿµÿµÿ²ÿ¯ÿ¤ÿ¨ÿ³ÿºÿ½ÿªÿ¢ÿ«ÿ¶ÿ¶ÿªÿ¢ÿ®ÿ¬ÿ¯ÿ¯ÿ´ÿ¸ÿ¼ÿ¹ÿ¸ÿ·ÿ´ÿ´ÿ¹ÿÀÿÇÿ½ÿ¹ÿÁÿÃÿÂÿÃÿÂÿºÿ´ÿ³ÿ©ÿ²ÿ¾ÿ±ÿ¯ÿ±ÿ´ÿ¼ÿÉÿÉÿ¶ÿ°ÿ¼ÿÂÿ¨ÿ¬ÿ¾ÿ¸ÿ¸ÿÁÿ¾ÿ¸ÿ¼ÿÂÿÎÿØÿ´ÿ¹ÿªÿ°ÿ¸ÿ±ÿ®ÿ³ÿ²ÿÁÿÁÿ¯ÿ½ÿ®ÿ©ÿµÿ¹ÿºÿ»ÿªÿ·ÿÇÿ½ÿÃÿÊÿÆÿÃÿ¿ÿÁÿÁÿ°ÿ¸ÿÉÿ¹ÿ¹ÿ¹ÿ¿ÿÂÿ¿ÿ»ÿºÿ¾ÿÁÿ¶ÿ¹ÿÂÿ·ÿ¸ÿ¸ÿ·ÿ¼ÿÀÿ¸ÿµÿÆÿÂÿ¿ÿÀÿÂÿÄÿÉÿÍÿÊÿÄÿ¸ÿ­ÿÈÿÅÿÃÿÀÿ½ÿ½ÿ¿ÿ¿ÿ¿ÿÀÿÀÿ¾ÿ¾ÿÅÿ¿ÿºÿÀÿ¿ÿ¯ÿ»ÿÀÿ¸ÿÅÿ¼ÿ¼ÿ¿ÿ¹ÿ¸ÿÂÿ¸ÿ»ÿ¿ÿ¼ÿ¹ÿµÿºÿÃÿÇÿÇÿ½ÿÆÿ½ÿÅÿÈÿÃÿ»ÿµÿ±ÿ®ÿ§ÿ«ÿ²ÿ§ÿ³ÿ«ÿ¥ÿ°ÿ³ÿ¨ÿ¤ÿ´ÿ±ÿ®ÿ­ÿ¬ÿ§ÿ¦ÿ®ÿ©ÿ¸ÿ«ÿÿ¨ÿ¢ÿ°ÿ¾ÿ³ÿ¶ÿÁÿ»ÿ¡ÿ¨ÿ¦ÿ¥ÿ±ÿ±ÿ ÿ§ÿÿµÿ·ÿ¸ÿÀÿ³ÿ§ÿ®ÿ¯ÿ³ÿ³ÿ¬ÿ¤ÿ³ÿ©ÿ¢ÿ¨ÿ§ÿ³ÿ³ÿ¼ÿ¾ÿ®ÿ©ÿ¹ÿ¹ÿ¹ÿ¹ÿ·ÿ¾ÿ¾ÿµÿ»ÿÄÿÄÿÊÿ§ÿ¤ÿ¸ÿºÿ¯ÿ¹ÿ¿ÿ·ÿ·ÿÆÿÄÿ¿ÿ¿ÿºÿ¯ÿ¯ÿºÿÂÿÃÿÂÿÏÿ·ÿÂÿÈÿÁÿ¹ÿÁÿÌÿµÿ¼ÿ²ÿ¼ÿÂÿÅÿ½ÿ»ÿÀÿ³ÿºÿ·ÿµÿ©ÿ¯ÿ¼ÿ½ÿÁÿÆÿ¯ÿ¾ÿÎÿ´ÿ´ÿ¾ÿ¸ÿ®ÿ±ÿ¾ÿ¼ÿÂÿÄÿºÿ¯ÿ³ÿ¿ÿÁÿ·ÿµÿÀÿ±ÿ³ÿµÿ·ÿ»ÿ·ÿ¹ÿ¼ÿ¶ÿ¶ÿ·ÿÉÿ½ÿ¾ÿ½ÿÊÿÆÿ°ÿ®ÿÂÿ®ÿ¼ÿÆÿÀÿ¿ÿÇÿÃÿ¶ÿ¸ÿÅÿ·ÿÄÿ¼ÿ½ÿÀÿ¼ÿ¾ÿÁÿÄÿÁÿµÿÊÿÌÿ¼ÿÈÿÂÿ¸ÿ´ÿ³ÿºÿÄÿºÿ¸ÿÇÿÊÿ¿ÿ¾ÿ¼ÿÂÿ¾ÿºÿÂÿ·ÿÀÿ¾ÿ±ÿ¹ÿ¾ÿÁÿÇÿÇÿÅÿÇÿ¿ÿªÿ½ÿ±ÿµÿ¼ÿ¹ÿ¶ÿ¾ÿÄÿÄÿÈÿÂÿÂÿÀÿÁÿ¶ÿÏÿÎÿ²ÿ©ÿ¶ÿµÿ½ÿºÿ¼ÿºÿ³ÿµÿ¹ÿ¾ÿ»ÿ¶ÿ¸ÿ¼ÿ°ÿ°ÿ½ÿµÿÂÿ¾ÿ»ÿ°ÿ·ÿÉÿÀÿÃÿÁÿ³ÿªÿ³ÿ»ÿ½ÿÂÿ½ÿ¾ÿÄÿ³ÿ¾ÿ¹ÿ´ÿ³ÿ³ÿ¸ÿÅÿ»ÿ­ÿ²ÿ¿ÿÀÿ¸ÿ½ÿÎÿµÿÆÿÅÿ¼ÿÄÿ¸ÿÁÿÔÿ¶ÿ­ÿ³ÿ´ÿÐÿÅÿ³ÿ²ÿ¬ÿ²ÿ¶ÿµÿ¼ÿÅÿºÿ«ÿÓÿ¶ÿ»ÿ¶ÿÀÿÀÿ½ÿÁÿËÿËÿ¸ÿ¼ÿ»ÿ·ÿ»ÿ»ÿ¬ÿÀÿ¿ÿ´ÿ¸ÿ´ÿ¢ÿ®ÿºÿ¸ÿÃÿ®ÿ¸ÿÐÿ°ÿ´ÿÂÿ¾ÿÆÿÏÿµÿ´ÿ½ÿËÿ¼ÿÆÿÁÿ¿ÿ²ÿ¿ÿÅÿÁÿÉÿÅÿ½ÿ¸ÿ»ÿËÿ®ÿ»ÿ¿ÿÆÿºÿÂÿÄÿºÿÂÿÅÿ´ÿµÿ¸ÿ¹ÿÇÿÈÿºÿ®ÿ­ÿ³ÿ¾ÿÄÿ¼ÿ´ÿºÿÆÿ¡ÿÁÿ¿ÿ¿ÿ¿ÿ¹ÿÁÿÂÿ¸ÿ¸ÿÃÿÊÿÃÿ°ÿµÿ¶ÿÄÿÀÿ¹ÿ»ÿ¼ÿ»ÿ²ÿ¬ÿ´ÿ¾ÿ¼ÿ­ÿÆÿ±ÿºÿ¢ÿÆÿÆÿ¹ÿ´ÿ¼ÿ´ÿ´ÿÄÿ¹ÿºÿ¾ÿ´ÿ¸ÿ³ÿ·ÿ²ÿ¶ÿ´ÿ»ÿÅÿÀÿ½ÿÂÿ¶ÿºÿÖÿÆÿ¾ÿ³ÿ»ÿ¬ÿ°ÿÇÿÁÿ·ÿ¹ÿÀÿ¿ÿµÿ´ÿ±ÿ¼ÿ°ÿ½ÿ¨ÿ´ÿÃÿ¾ÿÅÿ¸ÿ´ÿµÿ¹ÿÄÿÃÿ¸ÿ¹ÿ¼ÿ·ÿ»ÿ¬ÿ®ÿ»ÿ·ÿÀÿ¹ÿ°ÿ±ÿ¸ÿ¶ÿ³ÿ¿ÿ¹ÿ¿ÿÁÿ²ÿÌÿºÿ­ÿ²ÿÂÿÁÿ¿ÿ·ÿ´ÿ¿ÿÃÿ¹ÿ¾ÿ¶ÿ°ÿ³ÿ¼ÿ¼ÿÎÿÉÿ½ÿ®ÿ·ÿÉÿÇÿ´ÿ´ÿ½ÿ°ÿ¸ÿÅÿ°ÿÃÿ»ÿ¬ÿ¿ÿµÿÂÿÇÿµÿ´ÿ¶ÿ´ÿ»ÿÁÿ¾ÿ¿ÿ·ÿ¸ÿÂÿÔÿÔÿÔÿÅÿ©ÿ»ÿ³ÿ¹ÿ¾ÿ»ÿ¼ÿ¼ÿ¸ÿ»ÿÂÿÊÿÃÿ¿ÿÊÿ´ÿµÿ¿ÿ¸ÿ¸ÿ±ÿ±ÿ¿ÿÅÿÄÿ·ÿ¯ÿ­ÿ¬ÿ¸ÿ¶ÿÀÿ»ÿºÿÇÿ·ÿÌÿªÿ»ÿ³ÿ´ÿ»ÿÁÿ»ÿºÿ¿ÿ½ÿÁÿÃÿºÿ¹ÿ¼ÿ¯ÿ¾ÿÅÿ¸ÿ»ÿµÿ®ÿ£ÿ¼ÿ·ÿ©ÿ®ÿºÿºÿ¹ÿÄÿ¾ÿ¹ÿ²ÿ¬ÿÀÿºÿÕÿÀÿºÿÁÿºÿ¯ÿ»ÿ¼ÿ³ÿ³ÿ¯ÿ®ÿ¶ÿ¸ÿÁÿ»ÿÁÿµÿ¸ÿÁÿ¿ÿ¼ÿËÿ·ÿÆÿ¹ÿ¶ÿ²ÿ®ÿ¸ÿ¯ÿ®ÿ¾ÿ¹ÿ¶ÿÁÿÁÿ´ÿÇÿ¼ÿ¸ÿµÿ®ÿ¸ÿ¶ÿ¼ÿ°ÿ¹ÿ±ÿµÿ»ÿ´ÿ§ÿªÿ²ÿ±ÿ°ÿ·ÿÂÿ»ÿÎÿ²ÿ°ÿ«ÿ¶ÿÉÿ¼ÿ½ÿºÿ«ÿ¬ÿ±ÿºÿ·ÿ­ÿ±ÿ¶ÿ²ÿ±ÿ­ÿ¸ÿªÿ¦ÿ±ÿ«ÿ¼ÿ´ÿ¡ÿ²ÿ»ÿ±ÿ±ÿµÿ¿ÿµÿªÿ«ÿ¨ÿ¥ÿ§ÿ¡ÿÿ´ÿ¯ÿ®ÿ«ÿ­ÿ·ÿ»ÿ§ÿ»ÿ´ÿÿ®ÿ³ÿ²ÿÀÿ»ÿµÿ¹ÿÁÿ½ÿ¸ÿ´ÿ²ÿºÿ¾ÿ½ÿ¾ÿ¶ÿºÿÆÿÀÿ»ÿ´ÿÈÿ¶ÿ®ÿ¯ÿÀÿ±ÿ¸ÿ®ÿ¬ÿ·ÿ¶ÿ²ÿ»ÿÁÿÄÿ¼ÿ®ÿÀÿ¼ÿ¬ÿªÿ´ÿÃÿ¶ÿÄÿ±ÿÕÿÇÿºÿ±ÿÂÿ»ÿ³ÿ ÿ¬ÿÅÿ¾ÿ´ÿ¸ÿ¶ÿ´ÿ¹ÿ²ÿ¯ÿ¯ÿ³ÿºÿ¿ÿºÿÆÿËÿÃÿ±ÿ¸ÿ¶ÿ«ÿ²ÿªÿ®ÿ©ÿ½ÿÑÿÈÿÉÿ´ÿ´ÿÀÿ²ÿ»ÿÃÿµÿÁÿ²ÿ°ÿºÿ³ÿ¸ÿÇÿ¶ÿ¾ÿÆÿÃÿ¸ÿÅÿÎÿ»ÿ´ÿ¹ÿµÿºÿ´ÿ°ÿÀÿÂÿ·ÿµÿ±ÿ­ÿ³ÿºÿ½ÿ­ÿ°ÿ±ÿÿ²ÿ»ÿ¿ÿ¿ÿÃÿ°ÿ¾ÿºÿ«ÿ²ÿºÿ¿ÿ³ÿ´ÿ¼ÿÃÿÂÿÁÿÇÿËÿÂÿ²ÿ±ÿ´ÿ¯ÿ»ÿ³ÿ²ÿ»ÿ»ÿÓÿÊÿÁÿ»ÿ¼ÿÅÿÆÿºÿ¹ÿ²ÿ°ÿ·ÿ¶ÿÊÿÊÿÁÿ¸ÿ·ÿ·ÿ¿ÿµÿ¬ÿ®ÿ±ÿ·ÿ²ÿ°ÿ¯ÿÇÿÀÿ°ÿ¼ÿ³ÿªÿ¹ÿµÿÇÿ³ÿ ÿÆÿ­ÿÊÿ¿ÿ¿ÿ¸ÿºÿ¿ÿ¿ÿºÿ­ÿ¶ÿ´ÿ¹ÿ¾ÿºÿ´ÿ¶ÿ½ÿ·ÿ¹ÿ¼ÿÀÿÍÿÆÿ¿ÿµÿÃÿÇÿ¶ÿÂÿªÿ·ÿÃÿ½ÿ¾ÿµÿºÿ²ÿ¶ÿÃÿ³ÿ¼ÿ¼ÿ²ÿÿ®ÿ¹ÿ²ÿµÿÁÿÃÿ·ÿ·ÿ¶ÿ¼ÿÉÿ¸ÿ±ÿ³ÿ·ÿÁÿ¬ÿ³ÿ¿ÿ¶ÿ·ÿÃÿ¶ÿ«ÿ¬ÿ³ÿÅÿ¼ÿ²ÿ·ÿÂÿ¾ÿÂÿ¾ÿ¾ÿ¾ÿ¼ÿ½ÿÁÿÂÿ»ÿ¿ÿ¾ÿ·ÿÁÿÅÿÃÿÈÿ¿ÿÃÿÁÿ³ÿµÿÈÿÂÿÄÿºÿÀÿµÿ³ÿµÿÇÿ¾ÿµÿ¶ÿ¹ÿ¼ÿ¼ÿ»ÿ·ÿ´ÿºÿ«ÿ­ÿ¸ÿ¶ÿ³ÿ¿ÿ·ÿ´ÿÄÿÁÿ±ÿ¸ÿ¼ÿ¯ÿ°ÿ·ÿÂÿÄÿ¹ÿ³ÿÃÿ¿ÿºÿ¶ÿ·ÿÁÿºÿ°ÿ¼ÿÆÿ¾ÿÍÿ½ÿ¹ÿ³ÿ¾ÿ¯ÿ¹ÿ±ÿ·ÿ¹ÿ·ÿ¹ÿ¸ÿÉÿ»ÿ¼ÿ¾ÿ¹ÿºÿ½ÿÅÿÁÿ½ÿ¿ÿ¸ÿÁÿÄÿ¸ÿÀÿ³ÿ¸ÿÂÿ¶ÿ¾ÿ½ÿËÿ¹ÿÇÿ³ÿ¯ÿ·ÿ»ÿ©ÿªÿ«ÿ·ÿ³ÿ´ÿµÿ¾ÿÂÿ³ÿ¾ÿÈÿÁÿ»ÿ»ÿËÿ¶ÿ¾ÿ²ÿ¶ÿÅÿ·ÿ­ÿ­ÿºÿºÿªÿ´ÿ¼ÿ¿ÿÆÿÀÿÅÿÆÿ¾ÿÃÿ­ÿ·ÿÅÿ¿ÿ²ÿ·ÿÊÿºÿ°ÿ«ÿ¾ÿ¹ÿ½ÿ³ÿÀÿÉÿ¶ÿ²ÿÀÿµÿÄÿ¿ÿºÿ»ÿ³ÿÃÿ±ÿÿ±ÿ¾ÿÄÿ½ÿ¼ÿ¾ÿ·ÿºÿ·ÿ¯ÿ©ÿªÿ½ÿÈÿÆÿ½ÿ¼ÿ¿ÿµÿ±ÿ·ÿ¿ÿ½ÿ³ÿÃÿÀÿ­ÿ®ÿÁÿ¿ÿ±ÿ»ÿ±ÿ»ÿÃÿÿµÿ­ÿÂÿ´ÿÅÿ±ÿ³ÿÂÿÃÿÌÿÂÿµÿ«ÿ¯ÿ»ÿÀÿÀÿ¿ÿ¾ÿÀÿ¶ÿ®ÿ¾ÿ¿ÿµÿ±ÿ°ÿ¶ÿªÿ±ÿºÿ¹ÿÇÿµÿ°ÿ¹ÿÑÿÉÿÈÿÁÿ§ÿ·ÿ¸ÿÃÿÿ¯ÿ¿ÿ·ÿÇÿ»ÿÆÿÃÿ¼ÿ¸ÿ´ÿ³ÿÍÿÎÿ²ÿ´ÿ¼ÿ¹ÿ¯ÿªÿ¦ÿ°ÿ´ÿÂÿÊÿÀÿ¹ÿ¿ÿ¾ÿ¯ÿ¶ÿÁÿµÿµÿ¹ÿ³ÿÂÿ¾ÿ«ÿ´ÿ·ÿ¾ÿ³ÿ¶ÿÅÿÄÿ´ÿ½ÿ¯ÿ¿ÿ½ÿ±ÿ»ÿËÿ¶ÿÁÿÈÿ¸ÿºÿºÿ²ÿ¾ÿÃÿ¹ÿºÿ¸ÿÇÿ·ÿ°ÿ½ÿ¾ÿ¾ÿ¿ÿºÿ±ÿ¡ÿ¢ÿ¸ÿÁÿ¼ÿ»ÿµÿ¯ÿ¯ÿ¶ÿµÿ´ÿ¼ÿºÿºÿ¿ÿ»ÿ°ÿ²ÿÂÿ¾ÿ½ÿ¾ÿ¹ÿ°ÿÀÿ´ÿ¸ÿ»ÿ³ÿ¾ÿ½ÿ¸ÿ·ÿ§ÿ°ÿ¾ÿ¨ÿ«ÿ¦ÿÆÿÀÿ¸ÿÇÿÇÿÇÿÂÿÂÿºÿµÿÃÿºÿ²ÿ¹ÿÈÿ¸ÿ³ÿ·ÿÅÿ¿ÿºÿµÿºÿºÿ´ÿ½ÿÂÿ¼ÿ»ÿ¼ÿ»ÿ¾ÿÇÿºÿµÿÀÿºÿ²ÿÃÿºÿ¿ÿºÿ¶ÿ¢ÿ³ÿÆÿµÿÃÿ¸ÿ»ÿ¼ÿÂÿ¼ÿÁÿµÿ©ÿÃÿÈÿ¹ÿ²ÿ»ÿÀÿ¼ÿ·ÿºÿ³ÿÆÿÈÿÃÿ¶ÿ¸ÿ¼ÿÁÿµÿ²ÿ¿ÿ²ÿ«ÿªÿ¬ÿ·ÿÀÿÃÿ¼ÿ´ÿµÿ¸ÿ¶ÿ½ÿÁÿ»ÿ¾ÿµÿ¼ÿ»ÿ¶ÿµÿ¨ÿµÿºÿÃÿµÿ²ÿ®ÿ¶ÿºÿ»ÿ³ÿ±ÿµÿÀÿÿ»ÿ¾ÿªÿ¾ÿ²ÿ¶ÿ¿ÿ¶ÿ¿ÿÁÿÁÿÃÿ½ÿ½ÿºÿ½ÿ·ÿ°ÿ¯ÿ³ÿºÿ»ÿ¹ÿºÿ¸ÿ´ÿ½ÿ¾ÿ¹ÿ¼ÿ¹ÿ´ÿ°ÿºÿÁÿÂÿ­ÿ¿ÿ¼ÿ¾ÿ¹ÿ¯ÿªÿ±ÿÂÿÀÿ®ÿ¯ÿ¤ÿ»ÿÿ¡ÿÊÿµÿÀÿ¤ÿ¯ÿÇÿÆÿÂÿ½ÿÃÿ©ÿ©ÿ´ÿ£ÿ£ÿ©ÿ¯ÿ¶ÿ¬ÿ³ÿºÿµÿ¼ÿ¾ÿ·ÿ±ÿ¶ÿµÿ±ÿ°ÿ©ÿ±ÿ¾ÿÃÿÉÿºÿµÿºÿ³ÿ½ÿÊÿ´ÿ¾ÿ²ÿ½ÿ®ÿÃÿ±ÿ¹ÿ«ÿ±ÿÂÿ¸ÿÏÿÇÿ·ÿ¸ÿ°ÿÅÿµÿ½ÿÏÿ¼ÿÀÿÃÿ°ÿ¬ÿ¯ÿ»ÿ¶ÿ²ÿ°ÿ¹ÿºÿ¹ÿ¿ÿÅÿÃÿ¼ÿ²ÿ·ÿ·ÿµÿÂÿ·ÿ¥ÿ±ÿ¼ÿ°ÿ±ÿÀÿÀÿµÿµÿ³ÿ¸ÿ»ÿºÿµÿµÿ´ÿ°ÿ·ÿ¼ÿ±ÿ»ÿªÿ§ÿ©ÿÆÿÄÿÀÿÃÿÂÿ½ÿ¯ÿ¼ÿ¿ÿÏÿ¾ÿ®ÿ­ÿ¸ÿ¹ÿ³ÿ¹ÿ¾ÿ¸ÿµÿµÿ»ÿÀÿ½ÿ¾ÿÈÿÇÿ½ÿÁÿ¸ÿ±ÿ±ÿÃÿÃÿÁÿÁÿ±ÿ¾ÿ¬ÿ±ÿµÿ¸ÿ³ÿºÿ´ÿ»ÿ©ÿºÿ¯ÿ¹ÿ²ÿÆÿÄÿÔÿ¿ÿÆÿ´ÿ¼ÿ½ÿ¶ÿ¹ÿºÿºÿÂÿÐÿÀÿµÿÁÿÄÿ»ÿ½ÿ¿ÿ²ÿ³ÿÀÿÃÿÄÿ´ÿ»ÿ»ÿ¿ÿÉÿ¿ÿÀÿ¿ÿ´ÿÕÿÀÿ·ÿ¹ÿ¹ÿºÿ¼ÿºÿ¹ÿÊÿ»ÿ¶ÿ®ÿ³ÿ°ÿÃÿÅÿ½ÿËÿÅÿµÿ¾ÿÁÿ¹ÿ´ÿ½ÿÁÿ·ÿ­ÿ³ÿ¼ÿ»ÿ½ÿ¿ÿ¼ÿµÿ³ÿ·ÿ»ÿ¿ÿ²ÿ¸ÿ¾ÿµÿ²ÿ¶ÿ½ÿ¹ÿÁÿËÿÅÿºÿÅÿ¤ÿ±ÿ¬ÿ¶ÿ¿ÿ¹ÿ½ÿµÿ³ÿ¹ÿ±ÿ¹ÿ¸ÿ·ÿ«ÿ¢ÿ©ÿÁÿÁÿ¨ÿ£ÿ­ÿ¿ÿ¶ÿ¯ÿ¹ÿ®ÿ²ÿ±ÿ»ÿÇÿ°ÿÀÿ»ÿ©ÿ±ÿÂÿÀÿªÿ¹ÿ¼ÿ±ÿ©ÿ·ÿ²ÿ©ÿ³ÿ¹ÿÆÿÂÿ¹ÿ´ÿºÿ·ÿ´ÿ´ÿ´ÿ²ÿ¶ÿ·ÿ®ÿ­ÿ´ÿºÿ»ÿ®ÿ©ÿ¸ÿ³ÿ£ÿªÿ¶ÿ¤ÿ·ÿ°ÿ¯ÿÁÿÀÿ¹ÿØÿÂÿ»ÿÄÿ¬ÿÁÿ¹ÿµÿ¾ÿ¸ÿ¶ÿ¸ÿ¿ÿ¿ÿÁÿÃÿ²ÿ³ÿ¹ÿ±ÿ¾ÿ¶ÿ¬ÿ»ÿ¶ÿ­ÿ¤ÿ´ÿ¦ÿ¸ÿ·ÿ¿ÿ¬ÿ¶ÿ±ÿºÿ²ÿ¶ÿ®ÿ°ÿÃÿ¹ÿÀÿºÿ¼ÿ¼ÿ¼ÿ»ÿÃÿ¹ÿ²ÿ¶ÿ·ÿ¸ÿ»ÿÃÿ½ÿ¶ÿµÿ¼ÿÄÿ¸ÿ®ÿºÿ¸ÿ¶ÿ¼ÿ¡ÿ¹ÿ¾ÿÂÿ´ÿÀÿ¿ÿÅÿ²ÿ½ÿ¸ÿ­ÿ½ÿÉÿÉÿÉÿÉÿÅÿ¼ÿ»ÿ½ÿµÿ±ÿ±ÿ·ÿÆÿÀÿ·ÿ»ÿ»ÿ¹ÿ«ÿ¯ÿ¯ÿ®ÿ©ÿÇÿÀÿ¿ÿ·ÿ´ÿ´ÿ¯ÿ­ÿ¬ÿ²ÿ¹ÿ¸ÿ¶ÿ´ÿ¯ÿ¬ÿ¯ÿ»ÿºÿ¯ÿºÿ³ÿ¶ÿ¿ÿ¦ÿºÿ©ÿ·ÿ£ÿÁÿ¿ÿ°ÿ°ÿµÿºÿÀÿÉÿ¿ÿÆÿÃÿÀÿµÿ¹ÿ¿ÿ¶ÿ¹ÿ·ÿ³ÿÀÿ³ÿ¹ÿ·ÿ¹ÿ°ÿ¬ÿ´ÿ¬ÿ­ÿ°ÿ®ÿ±ÿ¯ÿ­ÿ¯ÿ±ÿ§ÿ±ÿ¹ÿ®ÿ¦ÿ¨ÿ½ÿ¸ÿÿÿ©ÿªÿ«ÿ°ÿ«ÿ¼ÿÌÿµÿÀÿ¢ÿÈÿºÿÀÿ¬ÿ¶ÿ·ÿ´ÿ¸ÿ°ÿ¯ÿªÿ°ÿ·ÿ¸ÿ³ÿ®ÿ³ÿºÿµÿ«ÿ°ÿµÿ­ÿÄÿ¶ÿ¹ÿ»ÿ§ÿ±ÿ·ÿ»ÿ·ÿµÿ¤ÿ´ÿµÿ«ÿÿ¬ÿ°ÿ³ÿ¹ÿ°ÿ¯ÿ´ÿ²ÿ­ÿ°ÿ«ÿ·ÿ½ÿ°ÿ©ÿ±ÿ¬ÿ°ÿ¯ÿµÿ°ÿ´ÿÿªÿºÿ­ÿ«ÿ²ÿ¶ÿ¾ÿ¿ÿ´ÿ±ÿÀÿ¶ÿ©ÿ¯ÿ±ÿ¹ÿªÿÿ£ÿ°ÿ°ÿ¬ÿÃÿºÿ»ÿÁÿ´ÿ¹ÿ·ÿ«ÿ¯ÿ´ÿ¶ÿ·ÿ¿ÿ»ÿ³ÿ¿ÿ­ÿ»ÿ¸ÿÅÿÃÿªÿ·ÿªÿ·ÿ·ÿ´ÿÿ©ÿ·ÿ«ÿ§ÿ¯ÿ´ÿ½ÿ­ÿ°ÿÈÿ¾ÿ©ÿ¾ÿ³ÿÅÿÂÿ¸ÿ´ÿÿ§ÿ³ÿ½ÿ¿ÿ²ÿ¦ÿ§ÿ¸ÿÄÿ¸ÿ±ÿ°ÿ¾ÿ¯ÿ­ÿ·ÿ©ÿ¯ÿ¼ÿÀÿ·ÿµÿ¹ÿ²ÿ¹ÿ¸ÿ­ÿ¨ÿ±ÿÉÿÚÿÈÿ¶ÿ´ÿ¸ÿºÿ¨ÿ¤ÿºÿ·ÿ½ÿÂÿÃÿ¹ÿ·ÿ»ÿ¼ÿ·ÿ»ÿÅÿÀÿ¸ÿ¼ÿºÿºÿºÿºÿ¿ÿÃÿ¨ÿ²ÿ»ÿÁÿÀÿÁÿ½ÿÅÿ¼ÿ±ÿ·ÿ®ÿ«ÿ¼ÿ´ÿ¯ÿ¤ÿ³ÿ®ÿ¸ÿªÿ¼ÿ¿ÿ±ÿ°ÿ®ÿ´ÿ¶ÿ³ÿ½ÿÁÿ¹ÿ¶ÿ´ÿ¿ÿÆÿ´ÿ¾ÿÊÿ·ÿ¹ÿ¸ÿÈÿµÿ½ÿ»ÿ¼ÿÄÿÁÿ·ÿ¸ÿ¾ÿ²ÿ¯ÿ³ÿÉÿÃÿ¿ÿ¸ÿ·ÿ¼ÿ¼ÿ¸ÿ±ÿ³ÿ¶ÿ´ÿºÿÃÿ·ÿ¬ÿºÿÄÿ¼ÿËÿ»ÿ¸ÿÁÿ³ÿµÿ·ÿ¶ÿ¾ÿÁÿºÿ¶ÿ½ÿÁÿ¹ÿ±ÿ±ÿºÿ®ÿ²ÿ¦ÿ´ÿ¬ÿ¸ÿ³ÿ¸ÿ»ÿºÿ¾ÿÂÿÅÿÇÿÉÿ¿ÿ£ÿ¹ÿ´ÿ¾ÿ±ÿÂÿ¾ÿ¶ÿ»ÿ³ÿ³ÿÂÿÂÿµÿ²ÿ¸ÿ¶ÿ¶ÿÉÿÉÿÀÿÆÿÆÿ½ÿºÿ¾ÿÅÿÀÿ·ÿ¹ÿ»ÿ´ÿ¥ÿÉÿÀÿËÿµÿ³ÿÄÿ±ÿ§ÿ´ÿ¶ÿ·ÿ½ÿ¼ÿ·ÿ¯ÿ¾ÿ°ÿ¸ÿ³ÿ°ÿ±ÿ¯ÿÀÿ¾ÿ¸ÿ½ÿÄÿ¿ÿ¶ÿ»ÿ¾ÿ¼ÿÆÿÃÿ¸ÿ®ÿ¸ÿµÿ±ÿ¹ÿ¯ÿ®ÿ¶ÿ´ÿ²ÿ®ÿ¾ÿÂÿ»ÿ»ÿ¯ÿ¹ÿ¹ÿÀÿ¼ÿ·ÿ·ÿ½ÿÃÿÄÿÕÿ¾ÿ¾ÿÿÉÿ²ÿ»ÿ¹ÿ¾ÿ°ÿ¥ÿ¯ÿ·ÿ³ÿ®ÿ¬ÿ½ÿÃÿÀÿ¾ÿºÿ¶ÿÀÿµÿºÿ¿ÿ¸ÿ¼ÿÁÿ¶ÿÀÿÂÿ¼ÿÁÿªÿ¼ÿÆÿ¾ÿ¿ÿ¾ÿºÿ¾ÿÈÿÁÿ·ÿ¼ÿºÿÅÿ·ÿÀÿËÿ¼ÿ½ÿµÿ³ÿÀÿ¾ÿ²ÿ¤ÿµÿ¤ÿ¶ÿ¦ÿÂÿÀÿºÿ·ÿ»ÿÄÿÂÿ¸ÿµÿ¾ÿ²ÿ¨ÿ¨ÿ¨ÿ²ÿºÿ¯ÿ«ÿ¨ÿ­ÿ»ÿ³ÿ©ÿ´ÿ»ÿ»ÿ¯ÿ±ÿ±ÿ¹ÿ¶ÿ«ÿ­ÿ·ÿ³ÿ­ÿ°ÿ«ÿ¬ÿ­ÿ´ÿ³ÿªÿ®ÿºÿ¶ÿ«ÿ»ÿÕÿËÿ£ÿÄÿÀÿ´ÿ¦ÿ¥ÿ®ÿµÿ¹ÿ¶ÿ¤ÿ«ÿºÿªÿ®ÿ®ÿ®ÿ±ÿ±ÿ·ÿµÿ©ÿ¯ÿ¾ÿÄÿ³ÿÅÿªÿ¯ÿ¼ÿ·ÿ¸ÿ¿ÿ»ÿ¾ÿÈÿÕÿÈÿÄÿÂÿ¼ÿ¾ÿ½ÿÀÿ½ÿ¶ÿ½ÿ®ÿ´ÿ¿ÿ´ÿ©ÿªÿ®ÿ´ÿ½ÿÂÿ½ÿµÿ¼ÿ·ÿ³ÿÀÿÂÿ¸ÿ¹ÿ»ÿ»ÿ¾ÿ¼ÿ¸ÿÒÿÊÿÁÿ¹ÿÂÿ¹ÿ®ÿ¯ÿ«ÿ¨ÿ¶ÿ¹ÿµÿ³ÿ½ÿ±ÿ­ÿ¿ÿ»ÿ³ÿºÿºÿ¹ÿÊÿÑÿ«ÿÄÿÈÿ½ÿ³ÿºÿÃÿµÿ¥ÿÀÿ­ÿÁÿÁÿÄÿ¹ÿ´ÿ¹ÿ¹ÿ·ÿÅÿ¿ÿ·ÿ¿ÿÇÿ¼ÿ»ÿºÿ³ÿ¬ÿ³ÿÉÿÂÿ¾ÿ£ÿµÿÂÿÅÿÈÿÇÿ¿ÿºÿ½ÿ»ÿÃÿ»ÿÂÿÂÿ®ÿ®ÿÅÿÂÿ²ÿÎÿÄÿÈÿ¾ÿ¿ÿ¸ÿ·ÿ½ÿ¾ÿ»ÿµÿ¿ÿ»ÿÃÿ»ÿ¾ÿ¾ÿ½ÿÁÿ½ÿ±ÿ¸ÿÌÿÅÿÃÿ¸ÿµÿÀÿÇÿÀÿ½ÿÉÿÃÿÀÿºÿ¿ÿ¿ÿµÿ©ÿ£ÿ´ÿ¼ÿ´ÿºÿ¹ÿ¨ÿ¬ÿ·ÿ´ÿ®ÿ¯ÿ©ÿªÿ³ÿ¬ÿ«ÿ§ÿ¤ÿ¥ÿ«ÿ¼ÿ©ÿ±ÿ¦ÿ¡ÿ­ÿ²ÿ®ÿ¦ÿÿ§ÿ«ÿ§ÿ®ÿ³ÿ´ÿ­ÿ¤ÿ¦ÿ ÿ®ÿºÿµÿ±ÿ¨ÿ¥ÿ°ÿ»ÿ®ÿ¾ÿ¥ÿ³ÿºÿ±ÿªÿ¯ÿ·ÿ±ÿºÿ´ÿ´ÿ°ÿªÿ´ÿ¸ÿ´ÿ°ÿÆÿ¿ÿµÿ²ÿºÿÂÿ¸ÿ²ÿ¹ÿ¾ÿ¹ÿÅÿ¶ÿ¶ÿ½ÿ³ÿµÿ½ÿ½ÿ¾ÿ¾ÿÇÿÅÿÀÿÁÿ¾ÿÃÿ¸ÿÑÿ¹ÿ¹ÿ½ÿ¾ÿ¾ÿÃÿÉÿ¬ÿÈÿ½ÿÁÿÁÿ½ÿºÿºÿ¾ÿºÿÌÿ­ÿ¼ÿ¼ÿ½ÿ·ÿ·ÿ¹ÿ¶ÿ¿ÿ´ÿÍÿÀÿ¼ÿÇÿÅÿ²ÿ¬ÿ¸ÿ·ÿ¹ÿºÿ¯ÿ·ÿÃÿ¶ÿ®ÿ·ÿ½ÿÍÿ«ÿ©ÿÇÿ¼ÿ´ÿ¹ÿ¾ÿºÿ°ÿºÿ¶ÿÃÿ°ÿ³ÿ·ÿ»ÿºÿ­ÿ¬ÿÌÿÁÿÙÿ³ÿ¶ÿ½ÿ»ÿ±ÿ²ÿ¾ÿÁÿ¿ÿ¹ÿ¹ÿºÿ¿ÿºÿ¾ÿÈÿÃÿ±ÿ³ÿÁÿºÿ¿ÿ¹ÿÈÿÆÿ»ÿÂÿÉÿ¼ÿ½ÿ¶ÿ½ÿÃÿÇÿÄÿ¸ÿºÿ¹ÿ·ÿÌÿÀÿ¯ÿ¹ÿµÿ¹ÿÃÿ¾ÿÀÿÇÿÀÿ·ÿ¾ÿ°ÿ´ÿ©ÿ©ÿ¾ÿÁÿ·ÿ¾ÿÉÿ¾ÿÂÿÂÿÕÿÂÿ½ÿÁÿÊÿÆÿ¿ÿµÿ³ÿÊÿÄÿ´ÿ¸ÿ´ÿ¼ÿÀÿ¶ÿ¸ÿÁÿ»ÿºÿÏÿÇÿÁÿºÿ²ÿ¹ÿ¸ÿ¹ÿ®ÿªÿºÿ·ÿ´ÿ°ÿÈÿ¹ÿ»ÿÀÿ½ÿÀÿ·ÿ±ÿ¼ÿ¶ÿ¹ÿµÿ¹ÿ³ÿ®ÿºÿ³ÿ¼ÿÍÿÃÿ´ÿÁÿÃÿ®ÿÎÿ°ÿ»ÿ´ÿÂÿÁÿ¹ÿÂÿÒÿ¼ÿ¤ÿ¿ÿ¬ÿÃÿÉÿªÿ»ÿ¹ÿ¸ÿÀÿ¾ÿ·ÿ®ÿ¬ÿ¯ÿÀÿ¾ÿ¹ÿÀÿÀÿ¶ÿºÿÄÿÆÿÅÿ·ÿÀÿ¹ÿ§ÿ·ÿÂÿ¯ÿ¹ÿÈÿÂÿ¼ÿÂÿÁÿÁÿ¸ÿÂÿµÿ¼ÿÄÿ¿ÿ¼ÿ·ÿºÿ½ÿÂÿËÿ¾ÿ»ÿ¸ÿÅÿÁÿ¼ÿ±ÿ¿ÿ¸ÿ·ÿ½ÿºÿ¹ÿ¹ÿ¸ÿ¾ÿ·ÿÊÿÕÿ¾ÿ³ÿÀÿÂÿÀÿÁÿ¿ÿÇÿÅÿ®ÿ±ÿµÿÀÿÁÿºÿ¶ÿ±ÿ®ÿ­ÿµÿ¾ÿºÿÇÿÎÿ¾ÿ·ÿ»ÿ¾ÿÇÿÀÿ°ÿÁÿÅÿºÿÁÿÆÿºÿ·ÿ¼ÿ¯ÿ³ÿÔÿÇÿÁÿÁÿÁÿ¿ÿ»ÿºÿ¼ÿ¸ÿ»ÿÆÿ­ÿÊÿµÿ¯ÿºÿ¿ÿ¿ÿ¶ÿ·ÿ¿ÿÀÿ¿ÿ·ÿ¾ÿ¹ÿÂÿ¯ÿ¹ÿ³ÿ´ÿµÿ­ÿ¹ÿÄÿÃÿ¿ÿ½ÿ½ÿ¾ÿÊÿ¾ÿ³ÿºÿ®ÿÄÿÂÿ¶ÿ°ÿ´ÿ¼ÿ¾ÿ½ÿ½ÿ¿ÿ¼ÿ±ÿ¾ÿ´ÿªÿ²ÿËÿÁÿºÿ»ÿÀÿ¼ÿ½ÿÍÿÇÿÂÿºÿ ÿ©ÿ»ÿ°ÿ¸ÿÀÿ·ÿÂÿ½ÿµÿºÿ¾ÿºÿ¹ÿ½ÿ»ÿÅÿÀÿ³ÿ¹ÿ¸ÿ®ÿ­ÿ¼ÿ¿ÿÄÿµÿ¶ÿÎÿÃÿ¯ÿÊÿÃÿ°ÿ·ÿ·ÿÄÿÔÿµÿ¸ÿµÿ¸ÿ¹ÿÂÿÄÿ¶ÿ®ÿ²ÿÆÿÌÿ´ÿµÿÂÿ¾ÿÁÿ¿ÿÉÿËÿºÿ·ÿ»ÿ¹ÿ®ÿ´ÿÇÿºÿÆÿÑÿÁÿÓÿÁÿÙÿÃÿ¶ÿ¼ÿµÿ¼ÿ¿ÿ¼ÿÅÿÉÿÀÿÀÿÅÿÈÿ»ÿ»ÿÇÿ¨ÿ¿ÿÄÿ´ÿ»ÿËÿÆÿÎÿÂÿ¹ÿ¹ÿ¾ÿ¿ÿªÿµÿ¾ÿµÿ²ÿºÿ»ÿ´ÿËÿ¸ÿ¹ÿ¸ÿÄÿÂÿÀÿÂÿ½ÿ»ÿ½ÿ¼ÿ·ÿ»ÿ³ÿÄÿºÿÓÿÌÿÄÿÀÿ¸ÿ´ÿ¨ÿ°ÿ¼ÿºÿ²ÿµÿ¸ÿ·ÿÃÿÈÿÃÿ¬ÿªÿ¹ÿÄÿÔÿÈÿÁÿÄÿµÿ«ÿ»ÿ¸ÿ¬ÿ¬ÿ±ÿ¶ÿ»ÿÅÿ¾ÿ³ÿ³ÿ¹ÿ­ÿµÿ©ÿÀÿ¹ÿ¾ÿ¶ÿ®ÿ±ÿ®ÿºÿ»ÿ¢ÿÿ®ÿ»ÿ¼ÿÅÿ»ÿ«ÿ¸ÿ¿ÿÅÿ¹ÿ®ÿ¸ÿ´ÿ´ÿ·ÿÂÿµÿµÿÀÿÄÿ²ÿ²ÿÆÿÃÿËÿ»ÿ¸ÿ¬ÿ«ÿªÿÊÿºÿ­ÿ¸ÿ¾ÿ¼ÿ¾ÿÂÿ¹ÿ¹ÿ½ÿ³ÿ©ÿ¤ÿ«ÿ·ÿ²ÿ¶ÿµÿ£ÿ¢ÿªÿ¶ÿ°ÿ­ÿ§ÿ«ÿÃÿ¿ÿ³ÿ¬ÿ³ÿ¶ÿ±ÿ°ÿµÿ·ÿºÿ¼ÿ¯ÿ¨ÿ¬ÿ±ÿ²ÿ ÿ»ÿ¾ÿ·ÿ©ÿ¼ÿ«ÿ¯ÿÀÿ·ÿµÿ³ÿ³ÿ¸ÿµÿ­ÿ²ÿºÿ¸ÿÀÿÄÿºÿ¼ÿºÿÈÿÄÿºÿÄÿ¼ÿ¶ÿ»ÿ½ÿµÿÄÿ´ÿ«ÿ«ÿ½ÿ¹ÿÁÿÀÿªÿ°ÿÂÿÉÿÎÿ¹ÿ´ÿ·ÿ´ÿ®ÿÈÿÁÿ±ÿ¿ÿËÿÃÿ¯ÿ²ÿ»ÿ´ÿ³ÿ«ÿµÿ¾ÿºÿ³ÿ³ÿºÿ¼ÿ½ÿ¿ÿ°ÿ´ÿ¹ÿºÿ±ÿÆÿ®ÿ¼ÿ²ÿ½ÿÄÿ±ÿ¼ÿ¸ÿ´ÿÇÿ½ÿ°ÿ¶ÿ»ÿ¿ÿ¸ÿ±ÿ½ÿÄÿÀÿ¹ÿ²ÿ¿ÿ·ÿ¼ÿ¯ÿ³ÿÁÿÆÿ´ÿÉÿ½ÿÃÿµÿ¸ÿÃÿÀÿ­ÿ¹ÿ¶ÿ»ÿ«ÿ¯ÿÁÿÅÿ¾ÿ¶ÿ±ÿ³ÿ¹ÿºÿ¹ÿ³ÿ­ÿ²ÿ¼ÿÁÿ°ÿ¸ÿÊÿ¼ÿ¾ÿ®ÿÆÿ¸ÿ¾ÿÆÿ¼ÿ²ÿ¼ÿ»ÿÄÿÅÿ¹ÿÄÿÍÿ¾ÿ¶ÿ¶ÿ¶ÿ¿ÿÂÿ¶ÿºÿ»ÿ¾ÿÌÿÆÿ¸ÿ³ÿ¶ÿÊÿÄÿ®ÿ½ÿ³ÿ©ÿ²ÿ¯ÿ·ÿÉÿÂÿ¶ÿ·ÿ¼ÿÁÿÇÿ½ÿ°ÿ¼ÿÃÿ±ÿ¬ÿ·ÿµÿ´ÿÆÿ¼ÿ¯ÿ±ÿÇÿ¾ÿÊÿ½ÿ®ÿÃÿ±ÿ¶ÿ¾ÿ¶ÿµÿ¶ÿµÿ®ÿ½ÿ´ÿ½ÿµÿ·ÿ½ÿ·ÿ°ÿ°ÿ¼ÿ¿ÿ¼ÿ½ÿÄÿÊÿÅÿ¹ÿ®ÿÇÿÃÿ¶ÿÊÿ¹ÿ»ÿ³ÿ¹ÿ´ÿµÿÆÿ¹ÿ«ÿ®ÿ·ÿµÿ¶ÿÄÿ»ÿ¿ÿ¹ÿ¦ÿªÿ®ÿ³ÿ¸ÿ´ÿ¶ÿ¼ÿÎÿÁÿ¯ÿ¥ÿÀÿÁÿ½ÿÅÿºÿÀÿ¬ÿºÿ¯ÿºÿ¶ÿÁÿÁÿ¸ÿºÿ°ÿ»ÿ®ÿÆÿ·ÿ³ÿ¼ÿºÿÀÿ¼ÿºÿ½ÿ½ÿ·ÿ¶ÿÃÿÁÿ¸ÿ¼ÿÁÿÃÿ¼ÿ¾ÿ·ÿ·ÿ¹ÿ¾ÿ·ÿ¾ÿ³ÿ¼ÿ·ÿÇÿÈÿ¼ÿ´ÿ°ÿ°ÿ¼ÿ¹ÿ´ÿ³ÿ¿ÿÏÿÂÿÀÿ³ÿ³ÿ¾ÿÂÿ¶ÿ®ÿ¸ÿÉÿÑÿÔÿÅÿ´ÿÀÿ½ÿ¾ÿ¹ÿ­ÿ¾ÿÀÿµÿ´ÿ·ÿ·ÿ¯ÿ­ÿ¼ÿ»ÿ¾ÿÃÿÁÿ¿ÿ±ÿºÿ¦ÿµÿ¯ÿ´ÿ¯ÿ°ÿ¹ÿµÿµÿ¶ÿ½ÿ¿ÿ¸ÿ±ÿ¸ÿÃÿ»ÿ¹ÿ¼ÿ·ÿÆÿÉÿ»ÿ¹ÿ±ÿÁÿÁÿÂÿ¶ÿÆÿ±ÿµÿÃÿ·ÿ¹ÿ½ÿ±ÿ»ÿÌÿ°ÿ½ÿ¯ÿ¹ÿÁÿÂÿ½ÿ»ÿ²ÿ¿ÿºÿ«ÿ²ÿÂÿÇÿµÿ¾ÿÈÿÅÿÄÿÁÿ¼ÿ¶ÿ¿ÿÆÿ¸ÿ´ÿ½ÿÆÿÂÿ½ÿ´ÿµÿ´ÿ³ÿÃÿÅÿ»ÿÁÿÄÿÆÿ¸ÿ³ÿ¬ÿ»ÿ¸ÿºÿªÿ±ÿÃÿ¾ÿ³ÿÅÿÀÿÇÿ¸ÿ´ÿ¾ÿ¹ÿÃÿ¥ÿÿ²ÿ»ÿ½ÿ¸ÿºÿ½ÿ¸ÿ¸ÿµÿ®ÿ«ÿ¬ÿ»ÿÆÿ»ÿ¿ÿÅÿÂÿ¸ÿ²ÿÀÿÂÿ·ÿ´ÿÅÿ¿ÿÊÿ¿ÿ³ÿËÿ¶ÿ¼ÿËÿ¼ÿ­ÿ©ÿÃÿ¸ÿÇÿ°ÿÃÿ³ÿÃÿ¶ÿ»ÿ³ÿ¸ÿ¶ÿ´ÿ»ÿ¯ÿ¼ÿ¼ÿ»ÿÀÿÃÿ¿ÿ»ÿÃÿ»ÿ®ÿ¿ÿÊÿ±ÿ«ÿÁÿ¾ÿµÿ»ÿ¸ÿ¶ÿÌÿÍÿ¾ÿÕÿ»ÿ¼ÿÁÿ²ÿÊÿ¼ÿ¡ÿÊÿ¿ÿ¿ÿ¿ÿÊÿÄÿ¼ÿ¾ÿÁÿ¸ÿ¼ÿ«ÿ»ÿÏÿÏÿ½ÿ³ÿ¯ÿ°ÿ·ÿ¾ÿ¿ÿ¹ÿµÿ¸ÿ¿ÿ²ÿ¦ÿ®ÿ¶ÿ²ÿ³ÿ¸ÿ¶ÿ¹ÿ´ÿ¼ÿÅÿÏÿËÿ´ÿ¯ÿÀÿÀÿÁÿ·ÿ¸ÿ²ÿÆÿ³ÿ²ÿºÿÈÿ½ÿÁÿÂÿ²ÿÊÿ¬ÿÄÿ·ÿÅÿ¬ÿ¶ÿÆÿÂÿµÿ¿ÿÆÿ¾ÿÄÿ½ÿµÿ¥ÿ³ÿ¼ÿ¹ÿ´ÿ¿ÿ¶ÿ§ÿ®ÿ¿ÿ¼ÿ°ÿ®ÿ«ÿ±ÿ¿ÿ¿ÿ±ÿ³ÿ¸ÿ¼ÿÁÿÁÿ½ÿºÿ¶ÿ¯ÿÁÿ¿ÿ¾ÿºÿ²ÿÀÿÅÿ´ÿ¼ÿÁÿ¶ÿ­ÿµÿÄÿÉÿ³ÿÄÿÀÿ½ÿ½ÿ¼ÿ´ÿ¶ÿËÿ¾ÿ¼ÿ¹ÿÀÿ¶ÿ½ÿ¼ÿ»ÿ¹ÿ»ÿºÿÀÿ¿ÿ¸ÿ¹ÿ¼ÿ¹ÿ»ÿÂÿ¹ÿ¶ÿÂÿ¼ÿ·ÿÂÿ¼ÿ¹ÿ¾ÿ¶ÿ¹ÿºÿ¸ÿ¦ÿ±ÿÀÿ²ÿÂÿ¹ÿ¼ÿÂÿ»ÿ·ÿ½ÿµÿ«ÿ¾ÿÆÿ¼ÿ©ÿ¼ÿ¼ÿ»ÿ´ÿ¾ÿ¼ÿÏÿ»ÿ·ÿ³ÿ²ÿÁÿÊÿºÿµÿ¼ÿºÿ»ÿ°ÿ²ÿ»ÿ·ÿ¹ÿ¿ÿ½ÿ²ÿ·ÿ¼ÿ·ÿÄÿ¼ÿÄÿÂÿ¾ÿ²ÿ¯ÿ«ÿ¤ÿ°ÿ´ÿ³ÿ¬ÿ´ÿ½ÿ³ÿÀÿµÿ·ÿµÿ­ÿÃÿ¯ÿ¸ÿ´ÿ»ÿ¿ÿ¸ÿ¹ÿ¶ÿ¾ÿºÿ·ÿÀÿÄÿºÿ®ÿ°ÿ¼ÿ³ÿ±ÿ®ÿ½ÿÄÿ½ÿ¹ÿ²ÿ²ÿ´ÿ½ÿ¼ÿ·ÿ¸ÿ³ÿ¸ÿºÿ·ÿ²ÿ¹ÿµÿ´ÿ·ÿ¾ÿ¾ÿÂÿ±ÿ¬ÿ¯ÿ±ÿ«ÿ´ÿ«ÿ·ÿ¢ÿµÿ¾ÿ­ÿÇÿ©ÿ¯ÿÿ±ÿÀÿµÿ¸ÿ´ÿ³ÿºÿ¹ÿÃÿ¶ÿ¿ÿÂÿ¼ÿ©ÿ®ÿ­ÿÿ«ÿ¼ÿºÿ¼ÿ¿ÿÀÿ¾ÿ°ÿ¨ÿ·ÿÂÿÂÿÆÿÅÿ¶ÿµÿÇÿÄÿÃÿÂÿ¬ÿ´ÿÆÿ®ÿ±ÿ§ÿ¶ÿ³ÿ°ÿ¬ÿ¸ÿ°ÿ«ÿÕÿÃÿ±ÿ¾ÿªÿ¹ÿÉÿ³ÿÉÿ¸ÿ¼ÿ¼ÿ¸ÿ·ÿ¬ÿªÿÅÿÃÿ¸ÿ¨ÿ¬ÿ°ÿ»ÿ¹ÿ³ÿ¶ÿ²ÿ½ÿÄÿ¶ÿ»ÿÅÿ¸ÿ·ÿ½ÿ¸ÿ®ÿ®ÿ´ÿÃÿºÿ²ÿµÿ½ÿÂÿÁÿÄÿ½ÿ±ÿªÿ¹ÿ½ÿ¼ÿ¾ÿÈÿÍÿÂÿÁÿÉÿ³ÿ±ÿ¸ÿÄÿÃÿ¬ÿ°ÿ¼ÿÀÿ·ÿ¿ÿÀÿ¼ÿ¶ÿ¶ÿÁÿ½ÿºÿ½ÿÂÿÄÿÀÿËÿÉÿ¼ÿ¸ÿÀÿ¼ÿºÿÃÿ¶ÿ»ÿ¬ÿºÿ²ÿªÿ£ÿ¸ÿÀÿÃÿ±ÿ³ÿ½ÿÆÿ­ÿÉÿ¿ÿÀÿ´ÿ½ÿ¼ÿºÿ¿ÿÇÿÆÿ¼ÿÁÿ·ÿ½ÿÁÿ¼ÿÊÿÍÿ¾ÿÄÿÂÿ®ÿÁÿÎÿÂÿÐÿÉÿÂÿ³ÿ¬ÿ³ÿÀÿÂÿÄÿÖÿÃÿ±ÿÿ®ÿ±ÿ·ÿ¿ÿÊÿ´ÿÇÿµÿµÿ¼ÿ¿ÿ»ÿ¸ÿ·ÿ³ÿÏÿÂÿµÿ¼ÿÁÿ¿ÿ´ÿ¸ÿ½ÿ¾ÿµÿ´ÿ·ÿµÿ¼ÿÀÿºÿ²ÿ·ÿ´ÿ¹ÿ¸ÿ±ÿ©ÿÍÿ½ÿ½ÿ¼ÿ¹ÿÅÿ¯ÿÀÿºÿ»ÿ´ÿ°ÿªÿ ÿ·ÿ·ÿÅÿ·ÿ²ÿ³ÿ»ÿ³ÿ®ÿÂÿÂÿºÿ´ÿ±ÿºÿµÿªÿ·ÿÂÿ³ÿ³ÿÃÿ´ÿÆÿ´ÿ´ÿ°ÿ¿ÿ½ÿ¯ÿ°ÿ´ÿµÿ¹ÿ´ÿ´ÿÿ±ÿ³ÿ¸ÿ½ÿ¸ÿ´ÿ¾ÿºÿ¸ÿ¯ÿ¾ÿ¾ÿµÿ°ÿ«ÿ¯ÿ³ÿ²ÿµÿ´ÿ®ÿ¯ÿ³ÿ¶ÿ¶ÿ³ÿ­ÿ³ÿ©ÿ®ÿªÿµÿ°ÿ¼ÿÁÿ»ÿ°ÿ±ÿ²ÿ·ÿ¶ÿ¬ÿÄÿ®ÿÃÿ½ÿºÿÁÿÁÿÁÿ²ÿ½ÿÆÿ½ÿ´ÿ¹ÿ´ÿ³ÿºÿ£ÿ¢ÿ·ÿÁÿ¸ÿ·ÿ§ÿ³ÿ¨ÿ³ÿºÿªÿ°ÿÃÿ¶ÿÄÿ½ÿ°ÿ¬ÿ°ÿ¯ÿ·ÿ¶ÿµÿÃÿÈÿ¸ÿ¶ÿ¹ÿ²ÿ°ÿ·ÿ¹ÿ»ÿÇÿÁÿ¶ÿ·ÿÀÿÃÿ¸ÿ·ÿªÿ¸ÿÃÿÂÿÀÿ¯ÿ«ÿ®ÿ»ÿ³ÿ¸ÿ»ÿ­ÿ«ÿ¸ÿ¸ÿ©ÿ¶ÿÄÿ¶ÿ´ÿÊÿÄÿµÿ»ÿºÿ²ÿ¸ÿµÿ­ÿ²ÿºÿ±ÿ´ÿ³ÿ´ÿ©ÿ®ÿ©ÿ¸ÿ¶ÿÎÿÇÿÅÿ³ÿ·ÿµÿ°ÿ¯ÿ²ÿÀÿÅÿÃÿÂÿ·ÿ±ÿ²ÿ°ÿ¼ÿÁÿ´ÿªÿ´ÿÀÿ¼ÿ®ÿ°ÿÿ¬ÿ¶ÿ¬ÿÅÿªÿÀÿ³ÿ¸ÿ¹ÿ»ÿÁÿ·ÿ¹ÿÀÿ¾ÿºÿ³ÿ®ÿ´ÿµÿ³ÿ¿ÿ´ÿ¶ÿ°ÿ±ÿ®ÿ²ÿ­ÿºÿ±ÿ¡ÿ¥ÿ²ÿ¶ÿ¸ÿ©ÿ¯ÿ¯ÿ¨ÿªÿ°ÿ´ÿ³ÿ´ÿ²ÿ³ÿµÿ¬ÿ¦ÿ¬ÿ¯ÿ²ÿ¹ÿ´ÿ³ÿ¡ÿ¬ÿ¶ÿ¶ÿ·ÿ´ÿÀÿÀÿ°ÿ²ÿ¬ÿ®ÿ©ÿ°ÿÁÿ¿ÿ¶ÿ°ÿ²ÿ¹ÿ¶ÿ­ÿ±ÿ¶ÿ­ÿ½ÿ§ÿµÿ¸ÿ¦ÿ©ÿ¿ÿ¬ÿ¯ÿ­ÿ¬ÿ°ÿ·ÿÀÿ«ÿÿ£ÿ³ÿ³ÿ´ÿºÿ¯ÿªÿ¯ÿ´ÿ¿ÿ¼ÿ³ÿ¹ÿ·ÿ¦ÿ³ÿ¸ÿ«ÿ»ÿ½ÿ­ÿ¤ÿ¬ÿ¨ÿ¦ÿ¯ÿµÿ°ÿ±ÿ»ÿºÿ¶ÿ»ÿ´ÿÿ´ÿ³ÿ¶ÿ®ÿ²ÿ­ÿ¯ÿÿ®ÿ·ÿ½ÿ´ÿ´ÿ²ÿ±ÿ¶ÿ³ÿªÿ©ÿªÿ­ÿ¹ÿ¹ÿ¸ÿÀÿµÿÆÿ¼ÿÊÿÂÿ¬ÿ³ÿ«ÿ³ÿ­ÿ®ÿ¬ÿµÿ¹ÿ°ÿ³ÿ¿ÿÂÿ·ÿ¨ÿ±ÿºÿ¼ÿ¼ÿ¸ÿºÿ´ÿ³ÿÿ³ÿÓÿ½ÿ§ÿ½ÿ½ÿ­ÿ¨ÿ²ÿ½ÿ¼ÿ®ÿ¨ÿ¶ÿ¾ÿ¯ÿ¬ÿ¾ÿ­ÿ»ÿ½ÿ·ÿ³ÿÇÿ·ÿ·ÿµÿ¯ÿ¾ÿ¼ÿ¸ÿÇÿÀÿ»ÿ»ÿ¶ÿÄÿÄÿ¯ÿ«ÿ¨ÿ´ÿ¼ÿ®ÿÄÿÂÿÉÿ¾ÿ¾ÿ½ÿºÿ»ÿ·ÿ¯ÿ²ÿ¼ÿ¾ÿºÿÂÿ¿ÿÉÿ°ÿ´ÿ¶ÿËÿ¶ÿµÿÅÿÊÿ¼ÿÃÿÉÿ¾ÿÃÿÃÿÅÿÄÿ³ÿ²ÿ«ÿ¿ÿ³ÿÅÿ·ÿ³ÿ·ÿ¬ÿ¶ÿµÿ¸ÿ¾ÿÁÿÉÿÅÿ¸ÿµÿ¶ÿ·ÿËÿ²ÿ­ÿ±ÿÄÿµÿ´ÿ¿ÿ»ÿ·ÿ¹ÿµÿ±ÿÀÿÍÿ»ÿ«ÿ®ÿÁÿÅÿ°ÿµÿ²ÿÇÿÂÿµÿ¯ÿ±ÿ²ÿ´ÿ¸ÿ¹ÿºÿ¸ÿ»ÿ³ÿ³ÿÅÿ¾ÿËÿ±ÿ»ÿ¾ÿÇÿÈÿ¸ÿ¸ÿ¾ÿ¶ÿ¯ÿ·ÿ½ÿ¢ÿÿ¸ÿ§ÿ®ÿ©ÿ·ÿ¾ÿ¹ÿ´ÿ»ÿ½ÿ¼ÿºÿ¸ÿºÿÁÿÄÿ»ÿ´ÿ»ÿ½ÿ®ÿ¨ÿ¸ÿ»ÿµÿ½ÿ±ÿ¶ÿ¼ÿµÿ²ÿ±ÿ½ÿ¯ÿ²ÿÏÿÀÿËÿ¿ÿÂÿ·ÿ´ÿ¼ÿÀÿÂÿÀÿ»ÿ¼ÿ¹ÿ½ÿ¾ÿ±ÿ®ÿ¶ÿ³ÿ°ÿ¤ÿ³ÿ²ÿ´ÿ½ÿµÿ­ÿ³ÿ²ÿÅÿ®ÿºÿ¶ÿ³ÿ¡ÿ©ÿ¾ÿ¼ÿ»ÿ¿ÿÂÿÂÿ»ÿ®ÿ¬ÿ«ÿÀÿÃÿÊÿÄÿµÿºÿµÿ¸ÿ±ÿ©ÿ©ÿ±ÿ¶ÿ¶ÿÃÿÂÿ´ÿ¿ÿ®ÿ»ÿ³ÿÁÿ·ÿ¯ÿ¹ÿ¾ÿ»ÿÂÿÈÿÇÿ¾ÿ¶ÿÃÿ¸ÿ®ÿ®ÿ¨ÿ·ÿÀÿºÿµÿ¶ÿ³ÿ®ÿ´ÿ±ÿ¼ÿ½ÿÅÿ«ÿ»ÿµÿ´ÿ·ÿ¶ÿ¶ÿ¿ÿÄÿ¬ÿ·ÿÄÿ£ÿ²ÿÄÿ¾ÿÃÿÄÿÃÿ¼ÿ·ÿ¾ÿÆÿ¿ÿ´ÿ»ÿËÿÆÿ¶ÿÅÿÀÿ¸ÿ¼ÿ¼ÿ±ÿ³ÿÂÿ·ÿ¦ÿ¯ÿ¯ÿ¬ÿ¸ÿªÿ¶ÿ°ÿ´ÿ¶ÿ­ÿ®ÿ¸ÿ»ÿ¼ÿ¶ÿªÿ¯ÿ±ÿµÿ»ÿ¶ÿ±ÿ¯ÿ°ÿ³ÿ¤ÿ´ÿ·ÿ³ÿÁÿ¬ÿ³ÿ¸ÿºÿ±ÿ¬ÿ±ÿ²ÿ»ÿ²ÿ­ÿ®ÿ¨ÿ¼ÿ­ÿ«ÿ±ÿ¹ÿ½ÿ·ÿ¹ÿÆÿÁÿ«ÿ·ÿ¾ÿÂÿÃÿ±ÿ±ÿ´ÿºÿÃÿ¯ÿ¹ÿ©ÿ«ÿ«ÿ®ÿªÿ±ÿµÿ¸ÿµÿ®ÿ±ÿ¹ÿ½ÿºÿ¼ÿÁÿ°ÿ³ÿ£ÿ«ÿµÿ¶ÿÃÿÁÿ¼ÿÂÿÌÿÅÿ¾ÿ½ÿ»ÿÁÿ¼ÿ·ÿ¾ÿµÿËÿÁÿ§ÿÀÿ¹ÿ±ÿ´ÿ»ÿÄÿÁÿ¹ÿÄÿ¸ÿºÿ½ÿ½ÿ¼ÿÃÿÈÿ¿ÿ¶ÿºÿ¿ÿÄÿÂÿÉÿ­ÿ®ÿ¹ÿµÿ«ÿ®ÿ±ÿ¬ÿ¶ÿ±ÿ²ÿºÿ±ÿµÿ¿ÿ¸ÿ¯ÿ¶ÿÁÿºÿ½ÿÄÿÄÿÅÿÉÿÉÿÆÿ·ÿ«ÿ°ÿ³ÿ°ÿÃÿ»ÿ¼ÿ¼ÿ¯ÿ®ÿ°ÿ°ÿºÿÃÿÁÿºÿËÿÁÿ¹ÿ°ÿ¶ÿ»ÿ¼ÿÂÿÂÿÁÿÐÿµÿ¸ÿµÿ¸ÿ¾ÿ½ÿ·ÿ¸ÿÅÿÈÿ·ÿ²ÿ»ÿ½ÿºÿÂÿÄÿ¿ÿÇÿ¿ÿÑÿ®ÿ¾ÿÃÿÂÿÅÿÁÿ¿ÿÊÿ¹ÿÅÿ»ÿ¸ÿÂÿÁÿ¹ÿ´ÿ¹ÿÁÿ½ÿµÿ¾ÿ¿ÿ¹ÿ§ÿ©ÿ°ÿ±ÿ±ÿµÿ¾ÿ¼ÿµÿ°ÿºÿµÿ±ÿ²ÿ´ÿÈÿÂÿ¹ÿÄÿµÿ³ÿ²ÿ±ÿ­ÿ©ÿ¶ÿ¯ÿ§ÿ°ÿ±ÿ®ÿ¨ÿ£ÿ§ÿ±ÿ°ÿµÿ­ÿ¡ÿ¦ÿ¢ÿ¤ÿ©ÿ¢ÿÿ¤ÿ¯ÿ¦ÿªÿªÿ´ÿ´ÿ«ÿªÿ©ÿ­ÿºÿªÿ³ÿ°ÿ¬ÿ°ÿ¶ÿ»ÿ·ÿ®ÿ¢ÿ¢ÿ²ÿ­ÿ­ÿ³ÿ¨ÿ®ÿ­ÿ­ÿ¨ÿ¦ÿ¸ÿ¶ÿ²ÿ¸ÿÁÿ±ÿ´ÿÁÿ½ÿµÿ¾ÿ¸ÿ«ÿ³ÿ»ÿ¾ÿºÿ½ÿÃÿ¸ÿ´ÿ¸ÿ¾ÿºÿºÿ¸ÿ»ÿºÿ¹ÿÆÿÓÿÎÿÕÿ¾ÿ±ÿ´ÿ¹ÿ¼ÿÂÿÆÿ·ÿ¼ÿ¼ÿ¿ÿ¼ÿ¸ÿ¶ÿºÿ¼ÿ¸ÿÅÿÆÿÄÿµÿ®ÿ®ÿ³ÿ¶ÿ³ÿÆÿ¼ÿÄÿÉÿÄÿÅÿÆÿ¾ÿ²ÿÀÿÂÿ ÿÁÿÂÿÀÿÃÿ¸ÿ°ÿ½ÿ¼ÿÂÿ¸ÿ¸ÿÇÿ¼ÿ°ÿ´ÿ¶ÿ¯ÿµÿÆÿ½ÿ·ÿ¹ÿ®ÿ¶ÿºÿ¼ÿ¼ÿ¯ÿ½ÿÇÿÚÿ»ÿÀÿÊÿÆÿ¸ÿ²ÿ½ÿÀÿ»ÿ¹ÿÀÿºÿ¹ÿ¯ÿ²ÿÀÿÀÿ¹ÿºÿ³ÿ°ÿÃÿ½ÿ±ÿ¯ÿ´ÿ½ÿÃÿ·ÿ¹ÿµÿ¹ÿ·ÿÃÿÂÿ¿ÿÀÿÅÿÈÿËÿ¿ÿ½ÿ±ÿ¼ÿ¶ÿÀÿÌÿÃÿ·ÿºÿÀÿ¼ÿ»ÿ»ÿ²ÿ©ÿ¹ÿÃÿ½ÿ»ÿÁÿ»ÿ¶ÿÀÿÀÿ³ÿ»ÿ¿ÿÆÿ½ÿ·ÿ·ÿ©ÿ±ÿ®ÿÃÿ¿ÿ´ÿ¹ÿÃÿ½ÿ¶ÿºÿ¼ÿµÿ¾ÿÌÿÈÿµÿ«ÿºÿ¹ÿ³ÿ¸ÿÂÿÅÿ¸ÿ¾ÿÄÿ¸ÿ»ÿ°ÿ½ÿ¾ÿ¾ÿ»ÿ¬ÿªÿ±ÿ¼ÿ¹ÿ¹ÿ²ÿµÿºÿ¼ÿÂÿÎÿËÿµÿ·ÿ¥ÿµÿ»ÿÃÿÈÿÀÿËÿÇÿ·ÿ»ÿÅÿ½ÿ³ÿÉÿ²ÿ½ÿ¾ÿ²ÿ·ÿ´ÿ¸ÿ½ÿ¯ÿ±ÿ·ÿ¶ÿºÿ¸ÿ¶ÿ´ÿ³ÿ±ÿ¯ÿ²ÿ¼ÿÃÿÃÿ·ÿÃÿµÿ±ÿ½ÿ·ÿ¹ÿ¿ÿ¿ÿ¶ÿ°ÿ¿ÿÌÿÁÿµÿÿµÿ¾ÿÅÿÍÿÂÿ´ÿ±ÿ¾ÿÄÿ¸ÿÁÿ¿ÿ¹ÿ½ÿÁÿ¶ÿ¸ÿ¸ÿ¸ÿÅÿÆÿ¼ÿÀÿ®ÿ»ÿ»ÿ»ÿÃÿÆÿÅÿ¸ÿ»ÿ¿ÿ¸ÿºÿÅÿÄÿÇÿºÿ±ÿ´ÿÃÿ¾ÿ»ÿ¾ÿºÿ¹ÿÅÿÂÿµÿÈÿÑÿ¥ÿ´ÿ³ÿÓÿ³ÿ¼ÿ°ÿ³ÿÆÿÂÿ´ÿ¼ÿºÿ´ÿ·ÿÄÿ·ÿ±ÿÇÿÂÿ¿ÿÀÿÈÿÈÿÂÿ¼ÿ¸ÿÁÿºÿµÿÉÿÄÿ¬ÿ®ÿÂÿÈÿ¸ÿ§ÿªÿ¶ÿ¾ÿÄÿ½ÿ¸ÿ´ÿÇÿ¶ÿÁÿ¹ÿºÿ¸ÿ»ÿ¶ÿµÿÀÿÈÿÂÿ¹ÿ¸ÿÎÿ©ÿ³ÿ½ÿÅÿÊÿÆÿ¿ÿ½ÿÅÿÇÿÂÿ½ÿ½ÿÂÿ¾ÿ°ÿÌÿ»ÿºÿ¾ÿµÿ´ÿ®ÿÁÿÂÿµÿÂÿÅÿ¶ÿÀÿÅÿÎÿÃÿ»ÿ¼ÿ³ÿ¶ÿ¸ÿÄÿÆÿ½ÿ¸ÿ»ÿ½ÿ¸ÿ¾ÿ·ÿ½ÿ¿ÿ¿ÿµÿ³ÿ¯ÿ¸ÿÃÿÆÿÀÿ¹ÿ¶ÿ¬ÿ¤ÿ²ÿ»ÿµÿ¶ÿØÿµÿ¿ÿÄÿ²ÿ¯ÿ°ÿ·ÿ³ÿ·ÿÆÿÃÿ²ÿ²ÿÂÿÇÿ»ÿ±ÿÀÿÌÿ®ÿÀÿ´ÿ¾ÿµÿ´ÿ¸ÿ³ÿ±ÿ²ÿ­ÿ¨ÿ»ÿ¶ÿ·ÿÉÿ­ÿµÿÀÿºÿ½ÿ´ÿºÿºÿ±ÿ½ÿÈÿ¾ÿ¿ÿºÿ¸ÿÁÿÅÿ¹ÿÀÿ¹ÿ¯ÿÿÀÿÓÿÂÿ¼ÿÁÿÄÿÄÿ¼ÿ¶ÿ¿ÿÉÿÊÿÊÿ©ÿ«ÿ¼ÿ¼ÿÂÿÂÿ½ÿÁÿÄÿÄÿÁÿ¾ÿ»ÿ¾ÿÅÿ·ÿ´ÿ½ÿ¿ÿÜÿËÿÐÿºÿ¬ÿºÿÑÿÀÿ¶ÿ½ÿÆÿÉÿÃÿ¾ÿÃÿÅÿÅÿÇÿÇÿ±ÿ¶ÿ¥ÿ¿ÿÀÿ¶ÿÂÿ¿ÿÁÿ·ÿ³ÿ²ÿªÿªÿ°ÿ²ÿ¸ÿ¶ÿ´ÿ·ÿ½ÿ½ÿÐÿ¨ÿºÿ±ÿ¼ÿ§ÿ·ÿµÿ®ÿ´ÿ®ÿ¶ÿ®ÿ§ÿ¸ÿ·ÿ¼ÿ²ÿ°ÿ²ÿ¯ÿ¯ÿºÿ±ÿ®ÿµÿ®ÿ°ÿ«ÿ­ÿ³ÿ´ÿ·ÿÁÿÂÿµÿ³ÿ¾ÿÂÿ¶ÿ¸ÿ¾ÿ¸ÿÄÿµÿÅÿ´ÿ¢ÿ´ÿÄÿÈÿÆÿ¼ÿ·ÿÄÿ½ÿ°ÿ®ÿ±ÿ·ÿ¬ÿ¯ÿ­ÿ£ÿ­ÿ³ÿ¹ÿÿ¬ÿ¹ÿÿ¹ÿ¹ÿ³ÿ«ÿ¡ÿ§ÿ¸ÿ²ÿÿÿºÿ¯ÿªÿ°ÿ¯ÿ§ÿ³ÿ²ÿ±ÿ²ÿµÿ¯ÿÅÿ¼ÿºÿ¿ÿ¹ÿ²ÿ°ÿ·ÿ¸ÿ®ÿ¬ÿ²ÿ¾ÿÄÿ¼ÿÃÿ½ÿ³ÿ¯ÿÄÿ·ÿÆÿÆÿÉÿ³ÿ»ÿ´ÿ³ÿÈÿÃÿ®ÿ±ÿ¾ÿ¾ÿ½ÿ¼ÿ¹ÿ¾ÿÀÿ·ÿ´ÿÀÿ½ÿÀÿ±ÿºÿÐÿºÿºÿ»ÿÂÿ¾ÿ´ÿ»ÿµÿ¸ÿ¾ÿ³ÿ³ÿ®ÿ³ÿ¸ÿ³ÿ¯ÿ©ÿ±ÿ¾ÿÁÿ·ÿ»ÿ·ÿ¸ÿ¼ÿ¥ÿªÿÆÿ°ÿÛÿ¸ÿ¦ÿ¿ÿ½ÿ¼ÿ´ÿ«ÿºÿÁÿ½ÿÄÿÉÿÃÿÅÿÉÿ¼ÿ²ÿ¾ÿÁÿ»ÿ¬ÿ²ÿÂÿ¹ÿÁÿÆÿÂÿÄÿµÿ¶ÿ°ÿ¹ÿ³ÿ¸ÿ´ÿ°ÿ¯ÿ³ÿºÿÀÿÀÿ¹ÿ½ÿÄÿ²ÿ´ÿºÿÂÿÀÿÀÿ¶ÿÅÿ³ÿ»ÿËÿ®ÿ´ÿµÿºÿºÿ¼ÿÃÿÄÿ³ÿ±ÿ«ÿµÿÂÿ¼ÿ½ÿÇÿÃÿ»ÿ¹ÿ·ÿÁÿÀÿµÿ½ÿÁÿ½ÿ½ÿ¿ÿ½ÿªÿÇÿÊÿ½ÿ½ÿ·ÿ¸ÿºÿ©ÿ·ÿÅÿÁÿ½ÿ½ÿ¹ÿ¦ÿ¡ÿ²ÿ·ÿÁÿÌÿÂÿ¾ÿ»ÿ¹ÿ»ÿ³ÿ¶ÿ¶ÿ·ÿ­ÿ¼ÿÅÿ¹ÿ­ÿ¸ÿÂÿÁÿ½ÿ±ÿ¬ÿ°ÿ¸ÿ»ÿ±ÿ¸ÿ¸ÿ¹ÿ­ÿ±ÿ¸ÿ²ÿ´ÿµÿ·ÿ¶ÿ¹ÿ»ÿ¶ÿ¹ÿÄÿ¶ÿºÿÀÿ½ÿÀÿ¾ÿÃÿ³ÿ¿ÿÂÿÅÿ´ÿºÿ³ÿ³ÿ¶ÿËÿÁÿ¶ÿÃÿ¹ÿ¶ÿ´ÿ¨ÿµÿµÿ­ÿ¼ÿ¸ÿ¬ÿ³ÿ½ÿ®ÿ¶ÿ²ÿ·ÿÊÿ»ÿÆÿÆÿÍÿµÿºÿ¯ÿÆÿ°ÿ·ÿ¹ÿ´ÿ¼ÿ­ÿºÿ®ÿ¼ÿ»ÿ­ÿ¸ÿ½ÿÂÿ»ÿµÿ½ÿºÿ´ÿ¾ÿÁÿ´ÿ³ÿ¸ÿ¶ÿ¿ÿ¸ÿ¿ÿ³ÿ³ÿ²ÿ·ÿ¾ÿ½ÿ½ÿ³ÿ¶ÿÄÿ²ÿ¹ÿ·ÿºÿ·ÿ´ÿÃÿÀÿ¶ÿ¼ÿ½ÿ¹ÿ¸ÿ­ÿ³ÿ³ÿ¾ÿµÿ«ÿ·ÿÀÿÈÿÊÿ¿ÿ´ÿ¸ÿ¾ÿ¼ÿ³ÿ¨ÿ¸ÿ¾ÿ·ÿ¸ÿ­ÿÀÿ³ÿ®ÿ½ÿ¾ÿ»ÿ½ÿ¼ÿ¿ÿ¶ÿµÿ²ÿ¶ÿ¯ÿ·ÿ¼ÿ·ÿ¾ÿ°ÿ¨ÿ¶ÿÄÿÁÿµÿ®ÿ³ÿ³ÿ±ÿ¿ÿÅÿ½ÿÆÿÄÿ´ÿ¸ÿµÿÄÿ¼ÿ¾ÿ¨ÿ¼ÿ®ÿ²ÿ»ÿÂÿ°ÿ¦ÿ¸ÿ¡ÿÐÿÊÿÒÿ¬ÿ¯ÿØÿÀÿÂÿÃÿ¶ÿÈÿÃÿ¨ÿ²ÿ´ÿÂÿÀÿ½ÿÈÿÐÿÄÿ³ÿ¶ÿ¶ÿ³ÿÀÿÂÿ¹ÿ¸ÿ½ÿ»ÿÄÿºÿ­ÿ»ÿ²ÿ·ÿÈÿ¾ÿ¼ÿÍÿÁÿ²ÿ¼ÿ²ÿ±ÿ²ÿÂÿ»ÿ¯ÿ³ÿºÿ¸ÿ½ÿ½ÿÅÿ¸ÿ½ÿ·ÿ¼ÿ¾ÿ¦ÿ¤ÿ·ÿÀÿÀÿ³ÿ®ÿ³ÿ²ÿ¸ÿºÿºÿ½ÿµÿ·ÿ¹ÿ¯ÿºÿÅÿ¾ÿ½ÿ¼ÿÅÿ°ÿ°ÿµÿ¾ÿ·ÿÅÿÂÿ½ÿ´ÿ»ÿ¿ÿ×ÿ«ÿ²ÿ¼ÿ¾ÿÇÿÆÿÂÿµÿ¯ÿ°ÿ½ÿ½ÿ²ÿ°ÿ½ÿ²ÿµÿ¶ÿÊÿÍÿ¾ÿ¹ÿ½ÿ¾ÿ¹ÿÀÿÅÿ¼ÿ¹ÿ»ÿ´ÿ²ÿÄÿ¼ÿ³ÿ³ÿÄÿ½ÿÂÿ½ÿ¼ÿ¤ÿ°ÿ³ÿ´ÿ³ÿ¶ÿÃÿÀÿÄÿÃÿµÿÂÿ¦ÿÁÿ¼ÿ¸ÿÁÿ¹ÿµÿ¼ÿÅÿÁÿ·ÿ»ÿÉÿÄÿÀÿ´ÿ¯ÿÃÿ¾ÿ¹ÿ³ÿ¸ÿ¼ÿ¹ÿ³ÿ­ÿ¶ÿ¸ÿ²ÿ»ÿ¿ÿµÿºÿ»ÿÁÿ½ÿºÿ¶ÿ´ÿÂÿ³ÿ°ÿºÿ¿ÿ·ÿ®ÿ¨ÿ°ÿ¼ÿ¸ÿ°ÿÌÿ­ÿÑÿ²ÿÄÿµÿ¿ÿ²ÿ²ÿÊÿ²ÿ½ÿÉÿ¾ÿ¾ÿÂÿ·ÿ¸ÿ²ÿ±ÿ·ÿ·ÿ´ÿÃÿ¶ÿ«ÿ·ÿÁÿ»ÿ¹ÿ¿ÿ¯ÿ­ÿ¼ÿÀÿ´ÿ³ÿ·ÿ¿ÿ½ÿ·ÿ»ÿ»ÿ¥ÿ°ÿ»ÿ·ÿÄÿ»ÿ±ÿÂÿÉÿ¸ÿÈÿ­ÿ·ÿ±ÿÃÿÃÿ¿ÿ²ÿÁÿ¼ÿ¸ÿºÿ±ÿ¶ÿ»ÿ¹ÿ­ÿ¹ÿ¹ÿÀÿÃÿËÿÅÿ»ÿ´ÿ¸ÿÄÿÂÿ¿ÿ½ÿºÿºÿ¸ÿ¾ÿÇÿÀÿµÿ¶ÿºÿ·ÿÁÿ¹ÿ·ÿ¿ÿ¼ÿ¼ÿ¹ÿ¶ÿÂÿ¾ÿ·ÿ´ÿ·ÿºÿÆÿÇÿ¾ÿ¸ÿÀÿ¿ÿ½ÿÁÿÎÿ¸ÿ¬ÿ¹ÿ¼ÿ¿ÿµÿ¶ÿ¿ÿÀÿ²ÿºÿ»ÿ±ÿ»ÿ½ÿ¼ÿ»ÿ¹ÿÂÿ¾ÿºÿÆÿ½ÿ¯ÿ²ÿºÿ½ÿ¸ÿÀÿÁÿºÿºÿ«ÿ¿ÿ¾ÿ¼ÿ¾ÿ¼ÿ°ÿ¯ÿ²ÿ°ÿ¬ÿªÿ´ÿÆÿ½ÿºÿ±ÿ·ÿ±ÿ­ÿÁÿ¹ÿ­ÿºÿÊÿÄÿÃÿ¸ÿ°ÿÀÿ¾ÿ·ÿµÿ»ÿ·ÿ·ÿ¹ÿÀÿ¾ÿ´ÿ´ÿ¿ÿ¿ÿ¼ÿºÿºÿ¼ÿ³ÿµÿ¹ÿ³ÿ°ÿ±ÿÀÿÁÿ²ÿ¯ÿ°ÿ°ÿ¯ÿºÿ¼ÿºÿÊÿ¬ÿªÿ§ÿ«ÿÿ±ÿ¹ÿ·ÿ­ÿªÿºÿ½ÿÇÿ¶ÿ³ÿ³ÿÄÿÇÿ¼ÿ¹ÿ¶ÿ´ÿ¶ÿºÿ¼ÿ©ÿ³ÿÄÿ¶ÿµÿ·ÿ¸ÿ¡ÿ©ÿ¹ÿÁÿ¼ÿ»ÿ¶ÿ®ÿ»ÿÀÿºÿ¹ÿÂÿÈÿ¹ÿ¬ÿ¨ÿÅÿÁÿ²ÿ®ÿ¨ÿ°ÿ»ÿ¦ÿºÿªÿ©ÿ¬ÿÇÿÀÿ·ÿ½ÿ¤ÿÈÿÇÿÂÿÆÿ·ÿ°ÿ°ÿ¼ÿÆÿ·ÿ¹ÿ¾ÿ­ÿ¿ÿ­ÿ´ÿ³ÿ¼ÿ¹ÿÂÿÈÿ¾ÿ¾ÿ°ÿ¥ÿ®ÿ¶ÿ·ÿ¶ÿµÿ¾ÿËÿÆÿ¼ÿ¾ÿ·ÿ¾ÿ¾ÿ·ÿÈÿºÿ³ÿÀÿ¿ÿ¿ÿ¹ÿºÿ¾ÿÂÿÌÿÂÿÂÿÇÿ·ÿÂÿÂÿ¾ÿºÿ¿ÿÂÿµÿ¸ÿ¿ÿÆÿ¿ÿ¶ÿ¾ÿÀÿ¹ÿ½ÿ½ÿ¿ÿ¸ÿ¼ÿÁÿ¸ÿºÿ¸ÿ¶ÿÁÿÆÿËÿÊÿ¿ÿÂÿÁÿ¾ÿ±ÿÀÿ·ÿ´ÿ»ÿ½ÿºÿ³ÿ¨ÿ³ÿÀÿ¿ÿ¾ÿ§ÿ¼ÿ¶ÿ¶ÿÂÿµÿÀÿ¹ÿ±ÿ¼ÿ²ÿÃÿÉÿ½ÿµÿÅÿËÿÎÿÆÿµÿ´ÿ²ÿ·ÿÅÿ¼ÿºÿ¿ÿ¸ÿ¿ÿ¸ÿªÿ°ÿÁÿÁÿ½ÿÇÿ´ÿÄÿÃÿ±ÿ¹ÿ¯ÿÆÿ¿ÿÍÿ¿ÿ×ÿÉÿ¸ÿ¸ÿ½ÿ¶ÿ³ÿ¶ÿ·ÿ¿ÿ·ÿ»ÿÅÿ·ÿ¯ÿ¶ÿ³ÿ¿ÿ¾ÿ¾ÿÈÿ¹ÿ¶ÿ¾ÿ¶ÿ²ÿ¹ÿ¸ÿ¬ÿ°ÿ¶ÿ¸ÿ³ÿ®ÿ©ÿÈÿÂÿÄÿ³ÿ·ÿ·ÿ²ÿ²ÿ¬ÿªÿÀÿÁÿµÿ¸ÿÃÿºÿÀÿ´ÿ®ÿ´ÿ¸ÿ¼ÿµÿ¿ÿºÿ®ÿ´ÿ¶ÿ¶ÿºÿ²ÿ½ÿÂÿ¨ÿ¦ÿ®ÿ¶ÿ¬ÿÇÿ¼ÿ²ÿ·ÿÎÿ¶ÿ´ÿ¹ÿÄÿ°ÿµÿµÿ¹ÿ³ÿµÿ»ÿ·ÿ½ÿ¸ÿ¿ÿ¾ÿÂÿ­ÿ¶ÿ·ÿ¬ÿ´ÿ°ÿ®ÿ´ÿ³ÿ·ÿ¶ÿ±ÿ´ÿ´ÿ²ÿ³ÿ´ÿ°ÿ®ÿ©ÿ²ÿ¸ÿ¹ÿ·ÿ¾ÿÂÿ°ÿ®ÿ®ÿ¼ÿ·ÿÂÿ¾ÿÃÿÂÿ¹ÿµÿ¼ÿ»ÿ¬ÿ±ÿ°ÿ¸ÿ½ÿÃÿÆÿ»ÿ¬ÿÿÿ°ÿªÿµÿ·ÿ¬ÿ¹ÿ¼ÿ´ÿ»ÿ»ÿ­ÿªÿ²ÿ¶ÿ²ÿÆÿ½ÿ³ÿ¬ÿÁÿ¯ÿ¼ÿ´ÿ®ÿ¹ÿÅÿ±ÿ¯ÿµÿÀÿºÿºÿ½ÿ»ÿ¿ÿ¼ÿ¸ÿ¸ÿÂÿ¾ÿ³ÿ¶ÿ¶ÿ®ÿ¿ÿÁÿ½ÿ¸ÿ­ÿ±ÿÁÿÃÿ»ÿ¸ÿµÿÀÿÈÿÆÿ·ÿ®ÿÃÿ§ÿ®ÿ¾ÿ»ÿ²ÿ³ÿÁÿ¿ÿ»ÿÂÿ±ÿÿ°ÿ»ÿ»ÿÁÿµÿ«ÿ½ÿ¼ÿ¾ÿ¿ÿ½ÿÆÿÁÿ³ÿÃÿ¸ÿ²ÿ¼ÿ¼ÿ»ÿ»ÿÅÿÅÿ·ÿ±ÿ¯ÿ®ÿ¸ÿÀÿ³ÿ´ÿ·ÿ«ÿ¬ÿ«ÿ¦ÿªÿ¯ÿ·ÿ¹ÿ®ÿ²ÿºÿÂÿ¨ÿÿÀÿ®ÿ·ÿÆÿÉÿµÿ³ÿËÿÀÿ°ÿ·ÿ¼ÿ¾ÿ»ÿÀÿµÿµÿ³ÿÁÿ®ÿ·ÿ«ÿ´ÿ¯ÿ¹ÿµÿ¸ÿµÿÀÿÀÿ±ÿ°ÿ¾ÿÂÿ¼ÿºÿ´ÿ°ÿ®ÿ©ÿªÿ±ÿ³ÿ©ÿÅÿµÿ­ÿ³ÿ¶ÿ±ÿÎÿµÿ¸ÿ©ÿ²ÿ¾ÿ¿ÿ³ÿ´ÿ´ÿºÿÊÿ½ÿ¬ÿ¨ÿ®ÿ¸ÿ´ÿ²ÿ¹ÿ´ÿ°ÿªÿ«ÿ®ÿ±ÿÿ«ÿÂÿ­ÿ¬ÿ¦ÿ°ÿ©ÿ¥ÿºÿ ÿÿ ÿªÿ±ÿ¬ÿ¬ÿÿÿ±ÿ¸ÿ½ÿ²ÿÿ£ÿ·ÿ®ÿ«ÿÅÿ·ÿ´ÿ¾ÿ²ÿ²ÿ´ÿ¡ÿ©ÿ´ÿ¶ÿ¯ÿ§ÿµÿÄÿ¸ÿ³ÿ¸ÿªÿµÿÃÿ¯ÿ¸ÿ´ÿ¿ÿ³ÿ²ÿ¤ÿ¶ÿ³ÿ·ÿ®ÿ¬ÿ¨ÿ¥ÿ£ÿ®ÿ·ÿ®ÿ²ÿ¹ÿ°ÿ­ÿµÿ¸ÿ·ÿ»ÿ¼ÿ°ÿ¹ÿ¶ÿ°ÿ£ÿ®ÿµÿºÿ·ÿ¯ÿªÿ­ÿ³ÿ¹ÿ½ÿ¸ÿµÿ¼ÿ¶ÿ­ÿ¥ÿ¿ÿ¾ÿ·ÿÃÿÀÿÂÿ½ÿ¸ÿ³ÿ¶ÿ¶ÿ±ÿ²ÿ´ÿ¶ÿ¶ÿ¶ÿºÿºÿ·ÿ½ÿ½ÿ¹ÿ½ÿ°ÿ¾ÿ¬ÿ¹ÿµÿÃÿ¾ÿ²ÿ¿ÿÂÿ¾ÿºÿ¯ÿ²ÿ¸ÿ¼ÿ²ÿÅÿºÿ¯ÿ³ÿ©ÿÃÿÀÿÐÿ¹ÿÇÿ½ÿ»ÿÃÿÁÿ¹ÿ³ÿ®ÿ¯ÿ¸ÿÄÿÄÿÅÿ¶ÿÊÿ®ÿ»ÿ²ÿµÿ¼ÿ¿ÿ¼ÿºÿºÿ½ÿÀÿ¿ÿ¶ÿ¶ÿÏÿÓÿ·ÿ²ÿ­ÿÊÿ¿ÿÂÿ´ÿºÿ´ÿ°ÿ¿ÿºÿµÿ·ÿ¿ÿËÿÈÿ·ÿ¬ÿ¸ÿ¶ÿÅÿ£ÿ¾ÿ»ÿ·ÿ¿ÿ´ÿÀÿÁÿºÿ³ÿµÿ½ÿ·ÿ®ÿ³ÿ´ÿ¾ÿÉÿ¸ÿ£ÿÆÿÀÿÄÿ½ÿ¸ÿ·ÿ³ÿ­ÿ¯ÿ±ÿ·ÿÄÿÅÿÂÿÀÿµÿ¸ÿ¹ÿ¹ÿµÿÉÿÍÿ¸ÿ´ÿ¸ÿÀÿÅÿ¼ÿ¯ÿ·ÿÇÿ½ÿ©ÿºÿºÿ¾ÿ¶ÿÀÿ¾ÿ­ÿºÿ»ÿµÿ¶ÿ¼ÿ²ÿªÿ¹ÿ½ÿ·ÿÈÿÃÿ²ÿ²ÿ²ÿÃÿÆÿµÿ·ÿ½ÿÁÿµÿ®ÿ´ÿ¶ÿ´ÿ£ÿ²ÿ¹ÿ¾ÿÁÿºÿ²ÿ±ÿ°ÿµÿ¾ÿ»ÿ®ÿ°ÿ¾ÿÂÿºÿ¼ÿ¾ÿ¶ÿ¾ÿ­ÿÌÿ¿ÿ²ÿºÿ³ÿ·ÿ·ÿ¶ÿÀÿÇÿÈÿªÿ°ÿÄÿµÿ¦ÿ±ÿ½ÿ²ÿ¼ÿ¿ÿ·ÿ·ÿ»ÿºÿ»ÿ¹ÿ®ÿÂÿÜÿÄÿ¼ÿÂÿ·ÿµÿºÿ±ÿ¬ÿ±ÿ±ÿ²ÿ¾ÿ´ÿ±ÿµÿªÿ½ÿ³ÿÁÿ¼ÿ±ÿ¶ÿ·ÿ·ÿ¼ÿ»ÿ¶ÿ´ÿ¾ÿ¼ÿ»ÿÐÿÌÿ¸ÿ°ÿ²ÿ³ÿ¹ÿ¹ÿ´ÿºÿ²ÿ«ÿ¼ÿÁÿÁÿ³ÿ°ÿ·ÿ·ÿ³ÿ·ÿµÿµÿºÿ³ÿÃÿ¾ÿÇÿ»ÿ·ÿÄÿºÿ¹ÿ¶ÿ´ÿ¯ÿ°ÿ»ÿ»ÿ­ÿ¶ÿ¿ÿÄÿ­ÿÁÿ¾ÿ½ÿºÿºÿ·ÿ¶ÿ¶ÿ¤ÿ³ÿ®ÿÁÿ»ÿ´ÿ³ÿ±ÿ¾ÿ¼ÿ¬ÿ£ÿªÿ¶ÿ»ÿ¾ÿ¹ÿ¬ÿµÿ²ÿ¶ÿ¸ÿ³ÿ±ÿ­ÿªÿ³ÿ¸ÿ£ÿºÿºÿ­ÿ®ÿ²ÿ«ÿ¶ÿºÿ³ÿ´ÿ¿ÿÉÿ¼ÿºÿ«ÿ­ÿ½ÿ´ÿ¹ÿ·ÿ¯ÿ°ÿ¸ÿ¾ÿÃÿÃÿÅÿ°ÿ´ÿ·ÿÀÿ­ÿ·ÿºÿ·ÿ·ÿ±ÿ¿ÿ·ÿ¸ÿ¦ÿ¡ÿ ÿ®ÿ°ÿ±ÿ¸ÿºÿµÿ³ÿÂÿÄÿ¾ÿ¿ÿ²ÿ¯ÿ¢ÿ´ÿÅÿ¿ÿ²ÿ¦ÿ¨ÿ½ÿÌÿÉÿ¾ÿ½ÿÇÿÍÿÇÿ½ÿ¶ÿ½ÿËÿ³ÿÅÿ²ÿÁÿ½ÿ¸ÿ¾ÿ½ÿ¿ÿÍÿËÿ¼ÿµÿ¹ÿÂÿ½ÿ¿ÿËÿÃÿ¼ÿÁÿ½ÿ½ÿ¾ÿ·ÿ®ÿ¹ÿ²ÿÃÿ¾ÿ·ÿ´ÿ±ÿ¹ÿ¸ÿ°ÿ©ÿ¥ÿ¼ÿ²ÿ´ÿ²ÿ»ÿËÿ¼ÿ®ÿºÿÆÿ¼ÿµÿªÿ®ÿ»ÿÄÿÌÿÔÿÃÿÄÿÊÿÀÿ¾ÿ°ÿ³ÿ°ÿµÿºÿ´ÿ¾ÿÂÿÊÿ¿ÿ»ÿ¶ÿ½ÿÀÿ´ÿ®ÿ¿ÿ¼ÿ¬ÿ¯ÿ¯ÿ«ÿ¬ÿ¶ÿÃÿÀÿ´ÿ¾ÿÂÿ·ÿºÿ±ÿ¶ÿ²ÿ²ÿ¼ÿÈÿÈÿ½ÿ³ÿ«ÿ³ÿÉÿ·ÿ¯ÿ²ÿºÿ¼ÿµÿÆÿ»ÿ¯ÿÁÿÆÿ»ÿ°ÿ¬ÿ¯ÿºÿ¹ÿÔÿÍÿ¾ÿÆÿ½ÿ¹ÿ´ÿ®ÿÂÿ½ÿÁÿ¶ÿ¹ÿ¼ÿ²ÿ·ÿÀÿÂÿÅÿ¹ÿ¶ÿ¶ÿ¤ÿ®ÿ±ÿ¾ÿÅÿ¼ÿ¼ÿ®ÿ¥ÿ«ÿ£ÿ£ÿªÿ®ÿ°ÿ°ÿ¥ÿµÿ¹ÿ©ÿ®ÿ«ÿ¨ÿ®ÿ°ÿ£ÿ©ÿ·ÿ·ÿ­ÿ¦ÿ­ÿ²ÿ©ÿ¢ÿ°ÿ¯ÿ¯ÿ¨ÿ³ÿ´ÿ­ÿ«ÿ³ÿµÿ¥ÿ¥ÿ¹ÿ¨ÿ¦ÿ·ÿÀÿµÿªÿ¹ÿ¹ÿ¬ÿÿ¤ÿ¿ÿ¸ÿµÿÈÿÃÿÂÿ¼ÿ½ÿÅÿÃÿ¸ÿµÿ³ÿ°ÿ¹ÿ»ÿ³ÿµÿ¾ÿºÿ¹ÿ»ÿ¾ÿ¹ÿÅÿ»ÿ¸ÿÅÿÂÿÁÿÊÿ¥ÿÃÿÆÿÆÿ½ÿºÿ¿ÿ»ÿ½ÿÁÿ°ÿ²ÿ¼ÿ¹ÿ¸ÿÃÿÇÿÅÿµÿ³ÿ·ÿ»ÿºÿ¹ÿ·ÿ·ÿ¹ÿ·ÿ»ÿÇÿ¹ÿÄÿÀÿ¾ÿ½ÿ¿ÿÃÿ®ÿ¹ÿ½ÿÎÿ¾ÿ¼ÿ¿ÿºÿ¸ÿÉÿÍÿ·ÿÅÿ·ÿÂÿ¿ÿ´ÿ°ÿ®ÿ«ÿºÿÆÿµÿµÿ½ÿ¹ÿÀÿÁÿ½ÿÃÿ¸ÿ±ÿºÿÏÿ¸ÿÃÿÂÿÄÿÁÿ¶ÿºÿÂÿ·ÿ¼ÿÊÿ¼ÿ»ÿºÿ®ÿ§ÿµÿÄÿ»ÿ·ÿÐÿ¾ÿ½ÿ²ÿµÿ»ÿ¼ÿÂÿ½ÿ¹ÿµÿ¿ÿ¸ÿÄÿ½ÿÄÿÌÿÁÿÂÿÇÿ¾ÿ°ÿ¹ÿ¾ÿ·ÿÉÿÁÿ­ÿªÿ«ÿ»ÿ²ÿºÿ¾ÿºÿ½ÿ»ÿ¼ÿ¼ÿ¹ÿ´ÿ²ÿ®ÿ´ÿ±ÿ£ÿ®ÿÊÿÓÿÃÿµÿ»ÿ¼ÿ°ÿ®ÿÀÿÇÿÀÿµÿ½ÿ½ÿ·ÿ°ÿ¨ÿ¸ÿ½ÿ¿ÿÊÿµÿµÿµÿ¸ÿ³ÿ¯ÿµÿ¶ÿ´ÿÅÿÀÿºÿ¹ÿºÿ¸ÿ¼ÿ¿ÿ¿ÿ¼ÿ®ÿ¤ÿ¾ÿ¯ÿ½ÿ¹ÿÂÿ´ÿ¨ÿ¸ÿÊÿÄÿºÿºÿ²ÿ®ÿ¾ÿËÿÑÿÂÿÀÿÁÿ³ÿªÿ¶ÿ¶ÿÈÿÉÿ¾ÿÅÿºÿµÿ´ÿ´ÿ³ÿ¹ÿ¼ÿ¯ÿ¾ÿ¼ÿÔÿ½ÿÀÿ¹ÿ°ÿ¹ÿÀÿ»ÿ»ÿÇÿÈÿ¾ÿ¾ÿ¹ÿ½ÿ´ÿ¯ÿ²ÿ¿ÿÂÿ·ÿªÿ¤ÿ´ÿÁÿ­ÿ¬ÿ¾ÿ¿ÿÁÿÅÿ²ÿ­ÿ¸ÿ¿ÿÂÿ¯ÿÅÿÂÿ½ÿ½ÿ½ÿ¸ÿÁÿ¿ÿ·ÿ½ÿ¿ÿ·ÿÇÿªÿ¨ÿÉÿ¼ÿÅÿ¿ÿ±ÿ³ÿ½ÿÅÿ¼ÿ¶ÿÁÿ¶ÿÆÿ¾ÿ¶ÿ¹ÿ²ÿµÿËÿÀÿÂÿÁÿ¼ÿ¾ÿ²ÿ½ÿÁÿ«ÿ¯ÿ¶ÿ¿ÿÊÿÀÿ¼ÿÁÿ½ÿ¶ÿ´ÿ²ÿ«ÿ¹ÿºÿÎÿ·ÿ©ÿ¸ÿ´ÿ¿ÿ½ÿ¾ÿÃÿÅÿÆÿ»ÿ¾ÿÈÿºÿ¹ÿ¶ÿ¦ÿ´ÿªÿ³ÿ¶ÿ°ÿ¶ÿ¼ÿºÿÂÿÇÿ·ÿ¾ÿ¹ÿºÿ¼ÿ²ÿºÿ²ÿÅÿÀÿ¶ÿÂÿ·ÿ³ÿ½ÿ¸ÿÕÿÃÿ´ÿÆÿ¾ÿÁÿ²ÿ¸ÿÅÿÆÿÇÿÂÿµÿ¼ÿÃÿ¶ÿºÿÀÿÉÿÇÿ½ÿ­ÿ½ÿ¶ÿ´ÿ¼ÿ»ÿ¾ÿ»ÿ¬ÿ¾ÿÉÿÁÿ°ÿÃÿÒÿÄÿ¸ÿ²ÿ³ÿ·ÿ¼ÿ»ÿ·ÿ¸ÿµÿÃÿ·ÿ»ÿÀÿ»ÿÃÿ´ÿ®ÿ¯ÿ°ÿ¹ÿ¾ÿ«ÿ¡ÿ²ÿ¸ÿ½ÿ¹ÿ­ÿ±ÿÉÿ½ÿ·ÿÀÿ´ÿ·ÿ³ÿµÿÁÿ¿ÿ¹ÿ¿ÿ¼ÿ´ÿ±ÿµÿÁÿºÿ¿ÿºÿ«ÿºÿ¾ÿºÿ·ÿ±ÿ¯ÿ¶ÿ¼ÿ¼ÿ»ÿÁÿÃÿ¹ÿ»ÿ®ÿ·ÿ²ÿÀÿ¶ÿµÿ¹ÿ¹ÿ¶ÿ±ÿ´ÿ½ÿÀÿ¼ÿ²ÿ³ÿÇÿÂÿµÿÂÿÀÿ¾ÿ¿ÿÂÿ¾ÿ¯ÿ·ÿ½ÿ¿ÿÁÿ¹ÿ»ÿÁÿÀÿÌÿ½ÿ²ÿ·ÿµÿÃÿ»ÿ¼ÿ¹ÿ¾ÿºÿ¹ÿ·ÿ¯ÿ´ÿ¿ÿ½ÿ¶ÿ³ÿ®ÿºÿÃÿ·ÿºÿÅÿÔÿ±ÿ·ÿ»ÿ»ÿµÿ®ÿ¼ÿÇÿÂÿÎÿÕÿÅÿÆÿÃÿ³ÿ·ÿ¤ÿºÿ¹ÿ·ÿ»ÿ¸ÿÆÿÆÿ³ÿ®ÿ¯ÿ´ÿ»ÿµÿ´ÿ¸ÿºÿÀÿ°ÿ·ÿ·ÿ³ÿ³ÿÌÿ³ÿºÿ«ÿ¬ÿ¯ÿ¾ÿºÿºÿ¾ÿ¸ÿºÿ²ÿ½ÿ´ÿ®ÿ¾ÿ±ÿÿ³ÿ«ÿ²ÿ´ÿ¬ÿ¶ÿ³ÿ±ÿ°ÿ²ÿ½ÿÃÿÁÿ½ÿ±ÿ¶ÿ¹ÿªÿ¶ÿÁÿ°ÿ¹ÿÎÿÁÿµÿ§ÿ¬ÿ·ÿÆÿÂÿ¶ÿ±ÿ½ÿ¾ÿºÿ¼ÿ¶ÿµÿ¨ÿ¢ÿ¤ÿªÿ¼ÿºÿ¾ÿ¤ÿ«ÿ´ÿ¯ÿÀÿ¹ÿ²ÿ¯ÿ¹ÿ½ÿµÿ±ÿºÿºÿ²ÿµÿ³ÿ´ÿ®ÿªÿ½ÿ¿ÿ¯ÿ©ÿªÿ¼ÿ¼ÿ°ÿ¸ÿ¶ÿ»ÿµÿ´ÿ¶ÿ·ÿ²ÿ´ÿ¸ÿºÿ»ÿ«ÿ·ÿºÿ½ÿ¸ÿÉÿÇÿÀÿÁÿÀÿªÿÁÿ±ÿ®ÿ¾ÿ½ÿ®ÿÂÿÖÿÈÿ½ÿ½ÿ¾ÿÃÿ¾ÿµÿºÿÆÿ½ÿ¾ÿ¼ÿÃÿÓÿ±ÿºÿ¯ÿ¹ÿ¯ÿ·ÿÁÿ²ÿÅÿÈÿ¸ÿ°ÿ¬ÿ³ÿ¼ÿ¼ÿ³ÿªÿ·ÿ¿ÿÆÿÁÿ½ÿ¶ÿ·ÿ»ÿ¸ÿÏÿ¼ÿ©ÿ´ÿºÿÂÿ»ÿÂÿ°ÿªÿ¹ÿ»ÿ¾ÿÃÿÀÿ¿ÿ¼ÿºÿÃÿ¿ÿ³ÿºÿÅÿ»ÿ¯ÿ¯ÿ­ÿ°ÿÎÿºÿÈÿÁÿµÿ·ÿ¸ÿµÿÆÿºÿÀÿ¹ÿ¼ÿ½ÿ½ÿÂÿ½ÿ¼ÿ¹ÿ¶ÿÀÿ¸ÿ»ÿ¾ÿÁÿ®ÿÌÿÂÿ´ÿ¾ÿ¾ÿ²ÿÇÿÄÿ¾ÿ¾ÿ¹ÿ¾ÿÁÿ¸ÿ¿ÿ»ÿ»ÿ·ÿ¶ÿ½ÿÃÿ¾ÿ¹ÿºÿ³ÿ¸ÿ»ÿ±ÿ²ÿÂÿ¹ÿ­ÿ»ÿÈÿºÿ¸ÿ¿ÿÅÿ·ÿ³ÿ¾ÿ­ÿ¬ÿ¹ÿÃÿ¿ÿ³ÿÿÿ®ÿ½ÿÃÿ¿ÿ»ÿ¾ÿÁÿÁÿÂÿÁÿ²ÿ¼ÿºÿ¿ÿÆÿ©ÿ·ÿ»ÿ«ÿ¯ÿ«ÿ°ÿ¹ÿÀÿ»ÿ¬ÿ½ÿÃÿÀÿ·ÿ²ÿ±ÿ³ÿ°ÿ·ÿ¾ÿ¹ÿ·ÿ¸ÿ°ÿ§ÿ¾ÿÁÿ±ÿ©ÿ»ÿ¾ÿÄÿ±ÿ¸ÿ¾ÿ¼ÿÑÿÃÿ½ÿ¸ÿ¸ÿØÿÂÿÅÿ»ÿ·ÿºÿ°ÿ¶ÿÀÿÇÿÃÿÈÿÊÿÈÿ¹ÿ®ÿ½ÿ¾ÿ®ÿ´ÿÆÿ»ÿÀÿ¶ÿ³ÿ¾ÿÀÿÄÿÈÿÄÿ½ÿµÿ­ÿ¸ÿµÿ¬ÿ¹ÿ²ÿÃÿµÿ³ÿ¸ÿ¸ÿÁÿºÿµÿ¼ÿ¼ÿ´ÿ´ÿ¸ÿ¸ÿ»ÿ½ÿ¼ÿ¹ÿ¸ÿÂÿ¾ÿºÿ¿ÿ·ÿ¦ÿ¯ÿËÿÂÿ»ÿ´ÿµÿÏÿ¯ÿ¬ÿÿ¦ÿ¹ÿ£ÿ´ÿ½ÿ¿ÿ«ÿ­ÿ°ÿ½ÿ»ÿ¹ÿ°ÿªÿ©ÿ²ÿ¸ÿ¹ÿ·ÿ¸ÿ»ÿÁÿÁÿ«ÿ±ÿ·ÿºÿ¯ÿ·ÿ»ÿ»ÿ¸ÿ¼ÿ¸ÿµÿ´ÿ±ÿ¬ÿÃÿ¿ÿµÿ»ÿ¿ÿ¸ÿ¿ÿºÿ¸ÿ³ÿ´ÿÂÿ¹ÿ¼ÿ½ÿ´ÿ¶ÿÄÿÅÿ·ÿ¯ÿ´ÿ´ÿ¹ÿÀÿ¾ÿ¼ÿ¼ÿÃÿ¿ÿ½ÿ²ÿ·ÿ¨ÿ¿ÿÁÿÂÿºÿ¸ÿ·ÿ²ÿ»ÿ»ÿÂÿ¸ÿ¿ÿ´ÿÉÿ¹ÿºÿ¸ÿ±ÿÉÿ¹ÿ¼ÿ½ÿ¯ÿ»ÿÀÿ»ÿÂÿÈÿ»ÿ³ÿºÿ·ÿ¶ÿ´ÿ¼ÿÏÿÇÿÄÿÉÿ»ÿ¸ÿ¹ÿ¾ÿÀÿÁÿ·ÿ¶ÿ¹ÿ½ÿ¹ÿ¾ÿ¾ÿ¯ÿ­ÿ¸ÿ¼ÿ¹ÿ¤ÿÈÿËÿµÿÃÿ¹ÿºÿ¹ÿ²ÿ·ÿ¹ÿÆÿµÿ¶ÿ¼ÿ¼ÿ±ÿ·ÿÁÿ¾ÿ¸ÿ¶ÿµÿµÿ½ÿ½ÿ¾ÿÇÿÁÿ½ÿµÿ®ÿ±ÿ±ÿÄÿ¼ÿÁÿÀÿ­ÿ¼ÿ³ÿ­ÿ»ÿ»ÿ³ÿÈÿµÿ¾ÿ¾ÿ¿ÿ´ÿ¾ÿ®ÿÏÿ¾ÿ»ÿ¬ÿ½ÿ¼ÿ¹ÿ¶ÿ­ÿ¬ÿºÿ¿ÿ¬ÿ²ÿ¶ÿ»ÿÍÿ¾ÿ¶ÿ½ÿ·ÿ·ÿ¿ÿ¾ÿ¾ÿÇÿ¾ÿµÿµÿ©ÿ¹ÿÇÿÆÿ»ÿ¯ÿ¸ÿºÿÄÿ¹ÿ¹ÿ¹ÿÇÿ¹ÿ³ÿµÿ¯ÿÃÿ¯ÿÇÿÊÿ»ÿáÿ±ÿ¾ÿ½ÿÅÿ´ÿµÿÈÿÄÿ¶ÿÂÿ¸ÿÌÿÀÿ´ÿ°ÿ²ÿ°ÿ¹ÿ³ÿ¦ÿ©ÿ¸ÿºÿ¶ÿÂÿÁÿ¶ÿ¸ÿ½ÿ¸ÿ³ÿ°ÿÀÿÀÿÁÿ±ÿ­ÿÀÿ»ÿ±ÿµÿºÿ»ÿ²ÿ¬ÿ¿ÿ¯ÿ¹ÿ®ÿÃÿ¥ÿÅÿ²ÿ¿ÿ¾ÿÁÿÂÿ¼ÿÉÿºÿÇÿÊÿÁÿºÿ·ÿ³ÿ¬ÿ°ÿµÿ¼ÿ¶ÿ²ÿ½ÿ·ÿµÿ¶ÿµÿµÿ»ÿÆÿ¼ÿ²ÿ³ÿ³ÿ®ÿ±ÿ¼ÿ¿ÿ¼ÿ»ÿºÿ»ÿ³ÿ±ÿ°ÿ³ÿ¼ÿ·ÿ³ÿ·ÿ½ÿ³ÿÅÿ£ÿ¸ÿªÿ½ÿÂÿ½ÿ³ÿÄÿºÿ¾ÿ¾ÿ±ÿÂÿºÿ«ÿ­ÿ¶ÿ¹ÿÇÿÂÿ½ÿ¿ÿºÿ·ÿ¹ÿ¿ÿ¶ÿ¹ÿ»ÿºÿ¹ÿ·ÿ»ÿºÿ¼ÿÀÿÀÿµÿ¶ÿºÿ¯ÿ·ÿÏÿÌÿÄÿ½ÿ½ÿÁÿÁÿ³ÿ³ÿ´ÿÃÿËÿÁÿËÿ·ÿÉÿÅÿÉÿÀÿÊÿµÿ¦ÿ¯ÿ´ÿÃÿ¹ÿ°ÿ¾ÿ±ÿ¸ÿ¼ÿ·ÿ±ÿ­ÿ°ÿ¼ÿÀÿ¸ÿ½ÿ¸ÿ¾ÿÃÿºÿ³ÿ³ÿ»ÿ½ÿ»ÿ¿ÿ¸ÿ³ÿ¹ÿ­ÿµÿ¹ÿ³ÿ¸ÿ¾ÿ¼ÿ¼ÿ·ÿµÿ°ÿµÿÂÿ½ÿ¹ÿ¶ÿ¬ÿ¸ÿµÿ°ÿ·ÿ±ÿ¦ÿ¶ÿ¾ÿ»ÿÀÿ¸ÿµÿ½ÿ¼ÿÃÿ¯ÿ²ÿÁÿÌÿÂÿ»ÿÀÿ¸ÿ´ÿºÿ¿ÿÁÿ¾ÿÂÿ¼ÿ³ÿ±ÿ®ÿ´ÿµÿ¯ÿ¸ÿ¿ÿ¸ÿ²ÿ¹ÿºÿ½ÿÁÿ°ÿµÿ°ÿ¥ÿ¤ÿ¤ÿ¨ÿ¢ÿµÿ¼ÿÉÿ¯ÿºÿÄÿÂÿ¶ÿÂÿ´ÿ½ÿÄÿ»ÿºÿ½ÿ¿ÿ±ÿÉÿ¸ÿÁÿ»ÿ¼ÿÉÿ¼ÿÂÿ©ÿªÿ°ÿ®ÿ¯ÿÄÿÁÿ»ÿºÿ²ÿ¹ÿ¸ÿ®ÿ¬ÿ¯ÿ·ÿ´ÿ°ÿ¨ÿ¯ÿÅÿ¿ÿ´ÿ­ÿ·ÿ³ÿ¸ÿµÿ´ÿ³ÿÁÿ½ÿ³ÿÄÿ¼ÿÅÿ³ÿ¹ÿ¹ÿ¶ÿ´ÿ³ÿÉÿ¾ÿÂÿËÿÁÿ«ÿµÿ»ÿ²ÿºÿ·ÿ¹ÿÂÿ»ÿ½ÿÈÿ¹ÿ¸ÿ¿ÿ½ÿÃÿ¼ÿºÿ¹ÿ°ÿ¼ÿÂÿÂÿ¼ÿ¿ÿ»ÿ°ÿ¹ÿÂÿ²ÿ³ÿ¹ÿ¾ÿÂÿ¯ÿ«ÿÆÿºÿÅÿÊÿ°ÿ¶ÿ¾ÿÀÿ½ÿÂÿ¿ÿ¼ÿ¼ÿ°ÿÆÿÉÿÀÿÆÿ¶ÿ½ÿ¼ÿ½ÿÀÿ»ÿ¹ÿ±ÿ½ÿ½ÿ·ÿ´ÿ´ÿ¼ÿÃÿÇÿÆÿÁÿ·ÿ¿ÿÃÿÆÿ¼ÿµÿ¹ÿ´ÿ¿ÿ¾ÿÂÿ½ÿ±ÿ´ÿ½ÿ»ÿºÿ¶ÿ©ÿ´ÿ¿ÿÆÿ¸ÿºÿ´ÿ·ÿ¼ÿ·ÿÂÿÅÿÀÿ¼ÿÁÿÊÿÃÿ¹ÿµÿ´ÿ³ÿµÿ¼ÿ»ÿ³ÿ·ÿ»ÿºÿ»ÿ¹ÿÅÿ¶ÿ¸ÿ¹ÿºÿ´ÿ¶ÿ´ÿÇÿÌÿ¼ÿÁÿ´ÿºÿ³ÿ°ÿ´ÿ¼ÿ¿ÿ³ÿ¿ÿÆÿ¶ÿ»ÿ¶ÿÃÿ£ÿ¹ÿ­ÿ®ÿºÿÂÿ¼ÿ¸ÿ¸ÿ¾ÿ½ÿÂÿ»ÿ«ÿ¨ÿ³ÿÀÿ³ÿ®ÿ¹ÿ¾ÿµÿ·ÿ¾ÿ¿ÿºÿ·ÿ¨ÿ¾ÿ°ÿºÿ¯ÿ©ÿÿÁÿÃÿ¼ÿ¯ÿ¾ÿ¸ÿ°ÿ¸ÿ¼ÿ¸ÿµÿ³ÿºÿ§ÿªÿ¯ÿ²ÿ¨ÿªÿ¸ÿ³ÿµÿ¹ÿ±ÿµÿºÿ¶ÿµÿ¿ÿ¹ÿ²ÿ²ÿ»ÿ¹ÿÁÿ¹ÿ°ÿ±ÿ ÿ¥ÿÆÿ³ÿÂÿ©ÿ ÿ¨ÿ²ÿºÿÆÿÃÿ³ÿ¼ÿ½ÿ­ÿ­ÿ¨ÿ¹ÿµÿªÿ»ÿ¾ÿ²ÿ°ÿ³ÿµÿ¶ÿ­ÿ®ÿ±ÿ²ÿ¶ÿºÿµÿ»ÿ»ÿ¸ÿ¶ÿ¯ÿ±ÿ·ÿ¼ÿ³ÿÀÿ¾ÿ²ÿ±ÿ³ÿÉÿÀÿ¶ÿ±ÿÿ«ÿ·ÿ¯ÿ³ÿ¯ÿ´ÿ´ÿ£ÿªÿ³ÿ®ÿ®ÿµÿ½ÿ¾ÿ°ÿ³ÿ²ÿ­ÿÊÿ»ÿ°ÿ¯ÿ¾ÿÊÿ½ÿ¿ÿ½ÿÄÿºÿ¿ÿ³ÿ¨ÿ¾ÿ¸ÿ¯ÿ¶ÿ¿ÿ³ÿ·ÿºÿ¸ÿºÿ´ÿ´ÿ±ÿ¶ÿ²ÿ³ÿ²ÿ¶ÿ«ÿ¼ÿ³ÿ·ÿ¿ÿ²ÿ¾ÿÀÿÁÿ°ÿ«ÿÅÿ½ÿ¸ÿ»ÿ½ÿÇÿ¸ÿ¯ÿÃÿ¿ÿ¸ÿÅÿ½ÿ¯ÿ®ÿ®ÿµÿ ÿÿ²ÿ±ÿ¾ÿ·ÿ²ÿ»ÿ³ÿ¿ÿÀÿµÿÂÿ¼ÿ·ÿµÿÅÿºÿ¸ÿÇÿÈÿ¼ÿ·ÿÃÿÄÿ¼ÿºÿ´ÿ±ÿ²ÿ«ÿ¦ÿ¦ÿªÿ®ÿ³ÿ©ÿ±ÿºÿ®ÿÀÿ±ÿµÿºÿ»ÿ²ÿ»ÿÄÿÓÿ¼ÿ»ÿ¼ÿ½ÿ¢ÿ¢ÿ³ÿ¼ÿÄÿÂÿ»ÿ½ÿÄÿ¼ÿµÿÁÿºÿºÿ¾ÿ²ÿ¤ÿÂÿ²ÿ¹ÿ±ÿ³ÿ¸ÿ³ÿÁÿ»ÿ«ÿ·ÿÁÿ³ÿªÿ®ÿ®ÿ§ÿ¥ÿ´ÿºÿ§ÿ¨ÿ¾ÿ´ÿªÿ®ÿÿ¿ÿÃÿÃÿÃÿ­ÿ¹ÿ±ÿ»ÿ³ÿ ÿ®ÿµÿ·ÿµÿ·ÿ³ÿ®ÿ®ÿ«ÿ°ÿ·ÿ¹ÿ¶ÿ³ÿ¸ÿ¶ÿ·ÿ¦ÿ¶ÿµÿ­ÿ»ÿ¯ÿ©ÿ´ÿ¹ÿ¸ÿ§ÿ²ÿ·ÿ¶ÿ±ÿµÿÁÿ½ÿ©ÿÿÿ³ÿ»ÿ¯ÿ«ÿ¨ÿ¬ÿ­ÿÀÿÈÿ¸ÿ²ÿÁÿºÿÀÿªÿ³ÿ»ÿ±ÿ­ÿ¯ÿ¸ÿ¼ÿ±ÿ¬ÿ­ÿ«ÿ¯ÿ¿ÿ»ÿ¬ÿÿÆÿ¼ÿ·ÿÿ¾ÿ±ÿ²ÿ²ÿ·ÿ©ÿ¤ÿ¥ÿ¥ÿ©ÿ±ÿ»ÿ´ÿ§ÿºÿµÿÂÿ®ÿÂÿÅÿµÿ´ÿ±ÿªÿÿ°ÿ³ÿ³ÿ¸ÿ¸ÿµÿ³ÿ¶ÿ¿ÿÁÿºÿ´ÿÅÿÂÿ±ÿ­ÿ ÿÂÿ£ÿ¾ÿ¼ÿ»ÿÈÿ¹ÿÁÿ²ÿ³ÿÇÿÊÿÀÿÃÿÊÿ½ÿ²ÿ±ÿ´ÿ¶ÿ®ÿÂÿ¾ÿ¥ÿ»ÿ·ÿ´ÿ¶ÿÉÿ¿ÿºÿ¸ÿ¶ÿ¹ÿ´ÿ«ÿ­ÿ±ÿ²ÿ³ÿ¸ÿÄÿºÿ·ÿÇÿ´ÿÂÿ¾ÿªÿ»ÿ¶ÿ¶ÿÂÿÂÿÂÿ»ÿ±ÿ³ÿ¯ÿºÿÂÿÂÿ¹ÿÍÿ­ÿ´ÿ­ÿ·ÿ²ÿÆÿÅÿ¹ÿ¼ÿ³ÿ±ÿ·ÿ³ÿ²ÿ¸ÿÈÿÄÿ¾ÿÄÿÿ»ÿ°ÿÊÿ»ÿ³ÿ¯ÿ·ÿ·ÿ²ÿ³ÿ·ÿ¹ÿ¸ÿ±ÿ¬ÿ½ÿ¹ÿÄÿ¯ÿÇÿ½ÿ®ÿ¹ÿ¹ÿµÿ¼ÿ³ÿ´ÿ³ÿ§ÿ­ÿ¿ÿÃÿÄÿ°ÿªÿÃÿ°ÿ¼ÿÄÿ¶ÿ§ÿ±ÿ­ÿ¯ÿµÿ´ÿºÿÈÿÉÿÁÿÉÿÔÿ¶ÿµÿÂÿ¾ÿ½ÿ¿ÿÊÿµÿ¯ÿ®ÿ±ÿ¶ÿÃÿÈÿÃÿÀÿ¬ÿ¯ÿÂÿÃÿÁÿ·ÿÃÿ¹ÿ±ÿ¶ÿ»ÿ²ÿ¹ÿ»ÿ°ÿ±ÿ¼ÿ¾ÿµÿÁÿÊÿµÿ¶ÿ­ÿ¾ÿ´ÿ°ÿ½ÿ»ÿ·ÿµÿ¸ÿ¶ÿ¶ÿ¿ÿ³ÿ­ÿ±ÿÂÿ¸ÿ¼ÿªÿ¯ÿ¯ÿ´ÿ¼ÿ¶ÿ®ÿ°ÿµÿµÿ±ÿ²ÿ©ÿ¿ÿ²ÿ¨ÿ¼ÿ¾ÿ»ÿµÿ»ÿ¾ÿ¾ÿ¾ÿºÿ·ÿ¹ÿ°ÿ¨ÿÂÿ¾ÿ¾ÿ»ÿºÿµÿ»ÿ¹ÿºÿ¸ÿ¶ÿ»ÿ¼ÿ¸ÿ´ÿ¶ÿºÿ®ÿ°ÿªÿºÿªÿ¦ÿ³ÿ¯ÿ¥ÿ«ÿ²ÿ­ÿ§ÿ¨ÿ®ÿ¯ÿÄÿ¹ÿÆÿËÿ¾ÿ·ÿ¹ÿÀÿ¿ÿ¶ÿ´ÿ¶ÿËÿ²ÿ¾ÿ¯ÿ³ÿ­ÿ®ÿ¹ÿÁÿ»ÿ³ÿ½ÿÄÿ¶ÿÅÿÅÿ¸ÿ¹ÿÄÿ§ÿµÿ¼ÿºÿ»ÿ¹ÿ·ÿµÿ±ÿ²ÿ­ÿµÿÿ®ÿºÿ²ÿÉÿ¾ÿ¸ÿ¸ÿ´ÿ³ÿ´ÿ·ÿ·ÿ¸ÿ·ÿ­ÿ¿ÿ¹ÿÀÿµÿºÿ»ÿ¶ÿ¸ÿ·ÿ²ÿ®ÿÂÿ¸ÿ¦ÿ·ÿÁÿËÿÆÿ¯ÿªÿºÿ½ÿµÿ½ÿºÿ³ÿ²ÿ²ÿ²ÿ´ÿ¶ÿ«ÿ¢ÿ¥ÿ¥ÿÿ¥ÿ³ÿ¥ÿ¼ÿ­ÿ¸ÿ¯ÿ»ÿ·ÿµÿ¹ÿ¸ÿ¼ÿÃÿ·ÿ·ÿ¸ÿ¶ÿ½ÿ¾ÿºÿ®ÿ°ÿ¼ÿ¾ÿ¹ÿ¸ÿÇÿÂÿ±ÿ­ÿ§ÿ¬ÿ ÿ£ÿ³ÿ´ÿ­ÿµÿ½ÿ¯ÿÿÿ©ÿªÿ°ÿ´ÿ²ÿµÿºÿ·ÿ³ÿ´ÿ¼ÿËÿ¿ÿÅÿ¶ÿ­ÿ«ÿ´ÿÀÿÂÿºÿ·ÿÍÿ¿ÿ²ÿµÿ¾ÿÊÿÇÿ¸ÿ´ÿ¶ÿ±ÿ¼ÿ°ÿ¿ÿ»ÿ¸ÿ·ÿ¼ÿ¹ÿ¾ÿÄÿ¼ÿÆÿÆÿµÿ¼ÿÃÿ¯ÿµÿ»ÿ¿ÿÂÿÁÿ»ÿÂÿ»ÿ­ÿÌÿ¼ÿ¾ÿ§ÿ£ÿ¹ÿ¿ÿ³ÿÄÿ»ÿÂÿ¢ÿµÿ»ÿ½ÿ¸ÿÂÿÊÿ¾ÿ±ÿ²ÿ½ÿÀÿ¾ÿ¿ÿÁÿÃÿºÿ°ÿ¶ÿÅÿÊÿÂÿ¾ÿ¼ÿÂÿ»ÿ»ÿºÿ²ÿ°ÿ·ÿºÿ½ÿÁÿ¸ÿ¸ÿ¿ÿ¼ÿ©ÿ¦ÿ»ÿ·ÿ´ÿÅÿ¦ÿ½ÿ·ÿ´ÿÁÿÁÿ´ÿ³ÿ·ÿ³ÿ¿ÿ´ÿ³ÿ¯ÿ¯ÿ¸ÿ½ÿ´ÿ¯ÿÂÿ«ÿÆÿ¹ÿ¶ÿ¨ÿ°ÿµÿ¯ÿºÿ¿ÿ°ÿ³ÿ»ÿÄÿºÿ·ÿ·ÿ¹ÿÁÿ¿ÿÐÿÏÿ¾ÿ¶ÿÃÿÏÿÀÿµÿÆÿÃÿÂÿ¢ÿ»ÿºÿ¿ÿÂÿÀÿÀÿÀÿ²ÿ¸ÿ»ÿ°ÿ°ÿ­ÿªÿ­ÿµÿ¶ÿ³ÿ³ÿ°ÿ¬ÿ³ÿ¾ÿ¶ÿ²ÿ±ÿ¤ÿ¨ÿ³ÿ¯ÿ¦ÿ¤ÿ¬ÿ­ÿ¥ÿ¨ÿ²ÿ¦ÿ¬ÿ²ÿªÿÿ¤ÿ¦ÿ§ÿ³ÿªÿµÿ¬ÿ§ÿ³ÿ²ÿªÿ©ÿ®ÿ­ÿ¯ÿ²ÿ«ÿµÿ­ÿªÿ§ÿ§ÿ¸ÿÿ¤ÿ¡ÿ ÿ»ÿÒÿ­ÿÀÿºÿºÿ·ÿ²ÿ·ÿÁÿ¾ÿÄÿ¶ÿ¼ÿÅÿÃÿ´ÿ­ÿ»ÿÀÿÆÿÇÿÁÿ´ÿºÿ¾ÿ½ÿ¿ÿ½ÿ¶ÿÄÿ±ÿ¿ÿÂÿÄÿ¿ÿ¸ÿ¾ÿ½ÿÆÿºÿ¹ÿ±ÿµÿÅÿÃÿ®ÿ¶ÿÎÿËÿÆÿÈÿºÿ¾ÿ¾ÿ·ÿ¶ÿºÿ´ÿ·ÿÇÿºÿ¼ÿ¹ÿºÿ¼ÿ¼ÿÁÿ¶ÿ¡ÿÃÿÄÿ¶ÿ²ÿ½ÿÁÿ·ÿ´ÿ½ÿ»ÿÔÿ²ÿ°ÿ´ÿ·ÿ·ÿ³ÿ´ÿ´ÿ­ÿ¸ÿ»ÿ³ÿ»ÿ¿ÿ½ÿ¾ÿ»ÿ¸ÿ¹ÿºÿÎÿÄÿ¾ÿ¶ÿ¸ÿÂÿ¾ÿ¿ÿÀÿ¾ÿ¿ÿ²ÿÀÿÈÿ¾ÿÂÿÊÿ¯ÿ°ÿ­ÿ½ÿ½ÿÅÿµÿ¶ÿÂÿÂÿ¼ÿÆÿ¿ÿ±ÿ¿ÿÂÿ½ÿÇÿ¿ÿµÿ¾ÿÉÿÆÿ´ÿ»ÿÁÿ¶ÿ¿ÿ¸ÿÂÿ¿ÿ¬ÿ¯ÿ³ÿ·ÿ³ÿ¯ÿ¹ÿ¹ÿÅÿ¼ÿ¶ÿ¸ÿ°ÿµÿ¨ÿºÿ»ÿ¾ÿµÿ°ÿ¶ÿÈÿÇÿ´ÿµÿ½ÿ±ÿºÿ±ÿÆÿÌÿ»ÿ¼ÿ¼ÿ¹ÿÀÿ²ÿÀÿÏÿ±ÿÆÿÓÿÁÿ¹ÿ½ÿ¹ÿ´ÿ¾ÿÂÿ«ÿ¼ÿ¯ÿ¿ÿÀÿ»ÿºÿ·ÿºÿ¼ÿ·ÿµÿ­ÿ¯ÿ»ÿ¾ÿ¼ÿ»ÿÀÿÀÿÃÿÇÿÆÿÍÿªÿ·ÿ»ÿÂÿ»ÿÇÿÅÿ·ÿ²ÿ´ÿ±ÿ´ÿ¯ÿÉÿ»ÿ±ÿ½ÿ­ÿ±ÿ¬ÿ­ÿ´ÿ±ÿ¶ÿºÿ¾ÿ²ÿÂÿ¸ÿ¿ÿºÿ»ÿ¿ÿÁÿ¾ÿÀÿÊÿÃÿ¼ÿÃÿ·ÿ½ÿ­ÿ±ÿ¼ÿÅÿÅÿÆÿËÿ»ÿ¹ÿÌÿ¸ÿ»ÿµÿ¶ÿ¹ÿÂÿ·ÿ²ÿÃÿÇÿ¸ÿ°ÿÅÿ¾ÿÃÿ½ÿÃÿ°ÿ°ÿÀÿÁÿºÿÄÿÊÿ½ÿ²ÿÈÿÈÿÅÿÉÿÁÿ¼ÿ»ÿÂÿÈÿ¿ÿ¸ÿÁÿ§ÿµÿ±ÿÀÿÍÿ¼ÿ³ÿ¶ÿÄÿÏÿÂÿ®ÿ°ÿ¯ÿ§ÿ¶ÿÃÿ¿ÿËÿ²ÿ³ÿ¶ÿ±ÿµÿ¶ÿ°ÿ´ÿµÿ§ÿµÿ´ÿÆÿ²ÿ®ÿÀÿ¼ÿ¾ÿÄÿÇÿÀÿºÿÈÿÅÿ´ÿ¶ÿ»ÿÀÿºÿ½ÿ½ÿ·ÿµÿ¶ÿ¶ÿ¼ÿÂÿ¸ÿ¸ÿÂÿÃÿÃÿ´ÿ±ÿ½ÿ´ÿ±ÿ¯ÿ±ÿ³ÿ»ÿ½ÿ©ÿ§ÿ²ÿ»ÿÆÿÇÿ²ÿÄÿ²ÿ»ÿ·ÿ·ÿ¿ÿ¾ÿ¾ÿ½ÿ­ÿÂÿÊÿ¾ÿÀÿ¼ÿÀÿÆÿÉÿ¿ÿÄÿÂÿÃÿÇÿ½ÿ»ÿ¿ÿ¢ÿ±ÿÆÿ²ÿ©ÿ´ÿµÿ¿ÿÁÿ·ÿ²ÿ²ÿ´ÿ¹ÿ¼ÿ¹ÿ¹ÿÂÿ¼ÿµÿ¾ÿ°ÿÊÿµÿ²ÿ·ÿºÿ¿ÿÉÿÄÿ·ÿ¸ÿ¶ÿ¼ÿ»ÿ¾ÿÁÿÆÿªÿ³ÿ¾ÿÁÿ¿ÿºÿ·ÿÀÿÃÿµÿ°ÿ¶ÿ¾ÿºÿ²ÿÈÿÉÿµÿ´ÿÀÿÁÿ´ÿ¼ÿ¼ÿ¼ÿÈÿÇÿ¾ÿÃÿÅÿÈÿÌÿÅÿ±ÿ®ÿ¿ÿµÿ¼ÿ¶ÿ¯ÿ¼ÿÀÿ·ÿ¶ÿºÿºÿ¼ÿ¹ÿ¼ÿ½ÿ¼ÿ¾ÿÀÿ°ÿÀÿºÿ½ÿ¿ÿ¸ÿ¬ÿ¶ÿÂÿ¸ÿ¸ÿÅÿ¿ÿÁÿ¬ÿÇÿ´ÿÅÿ»ÿ¾ÿ¿ÿ®ÿ±ÿ³ÿ¼ÿ¾ÿ·ÿ´ÿ°ÿ°ÿ½ÿ¼ÿ±ÿ¯ÿ´ÿ´ÿÆÿ´ÿ³ÿ·ÿÈÿÀÿ»ÿÍÿ½ÿ§ÿ®ÿÀÿÃÿÁÿÊÿÀÿ»ÿ·ÿ·ÿ°ÿÁÿµÿÄÿ¼ÿÉÿ¸ÿ®ÿ²ÿ»ÿ»ÿ´ÿµÿ»ÿ³ÿ¬ÿ¾ÿÁÿ¼ÿ»ÿ½ÿ¬ÿ»ÿ¦ÿ¾ÿ³ÿ¯ÿ´ÿ·ÿºÿ¹ÿ¾ÿÅÿÂÿÃÿ½ÿªÿ§ÿ­ÿ»ÿ²ÿ¶ÿ°ÿ£ÿÂÿ¹ÿÂÿÁÿ¸ÿºÿ·ÿºÿ¯ÿ¶ÿÃÿÀÿÄÿËÿÅÿ³ÿ¯ÿÂÿ¸ÿ½ÿ¢ÿ°ÿ°ÿÆÿ³ÿ·ÿ¬ÿ®ÿ¯ÿ©ÿªÿ¸ÿ½ÿ¸ÿ³ÿ¯ÿ¬ÿ²ÿ¯ÿ­ÿ¦ÿµÿ·ÿ´ÿÊÿ¨ÿ¹ÿ®ÿ¶ÿºÿ¯ÿ¶ÿ±ÿÿ¬ÿ¿ÿ±ÿ´ÿ·ÿ°ÿ½ÿµÿÈÿ¸ÿÃÿÄÿ¶ÿ¤ÿªÿ³ÿ¿ÿ¯ÿ®ÿ®ÿ¬ÿ»ÿ·ÿ·ÿ»ÿ·ÿ·ÿ¸ÿ´ÿ¶ÿ·ÿ§ÿ¸ÿÆÿ·ÿ¿ÿ·ÿ¶ÿ¯ÿ³ÿÁÿµÿ³ÿÀÿ·ÿ¼ÿ«ÿ®ÿ«ÿ¶ÿÁÿ²ÿ¯ÿ¸ÿ¶ÿºÿ¹ÿ»ÿ¸ÿ¬ÿ±ÿ¾ÿÁÿÌÿ¯ÿµÿ¸ÿ¼ÿ­ÿµÿ½ÿ»ÿÆÿÄÿÂÿÂÿ¿ÿÀÿÁÿÅÿÄÿµÿ³ÿ¿ÿºÿÊÿ¸ÿ°ÿµÿÉÿ¯ÿ¿ÿ»ÿ¹ÿ½ÿÁÿ¹ÿÃÿÂÿ±ÿ°ÿ·ÿÁÿËÿÊÿÁÿ½ÿÁÿ»ÿ´ÿ¹ÿ«ÿ°ÿºÿ¾ÿ´ÿ³ÿªÿ­ÿ¿ÿ·ÿ¾ÿ²ÿ¶ÿ²ÿ´ÿ»ÿÊÿ»ÿ¾ÿÄÿÆÿÀÿ³ÿºÿÁÿ·ÿ·ÿ¾ÿËÿÂÿ°ÿ¾ÿ¼ÿºÿ±ÿ¾ÿªÿÂÿ¸ÿ¨ÿ»ÿ¹ÿÃÿ³ÿ­ÿ¸ÿÅÿÂÿÂÿÅÿ»ÿ­ÿµÿ¿ÿµÿ­ÿ³ÿ¿ÿºÿ¼ÿÂÿ²ÿ°ÿ°ÿ¶ÿ´ÿ´ÿÑÿÓÿºÿ½ÿ¼ÿ³ÿ²ÿÂÿ´ÿÈÿÑÿ½ÿÂÿËÿÈÿ²ÿ«ÿ¿ÿÀÿ¿ÿÄÿ¹ÿÀÿÅÿÀÿÆÿ¹ÿ¾ÿ¸ÿ¹ÿ´ÿªÿ¯ÿ¿ÿ­ÿºÿ©ÿ¸ÿÂÿ¾ÿÇÿÁÿÃÿÆÿ¼ÿ¸ÿºÿ¶ÿ´ÿ¶ÿ¾ÿÁÿ¸ÿ·ÿ½ÿ¶ÿ«ÿ¸ÿ¿ÿ´ÿºÿÃÿ¿ÿÅÿµÿ»ÿ¬ÿ¼ÿÇÿ¿ÿªÿÿºÿÂÿÿ½ÿÁÿÁÿºÿ¶ÿ©ÿ®ÿ¶ÿÃÿÃÿ½ÿÀÿ¸ÿ¬ÿ±ÿ»ÿ½ÿ¿ÿ¾ÿ¼ÿÃÿ¯ÿ¯ÿ°ÿÇÿÀÿ¸ÿÄÿ¿ÿµÿµÿ³ÿ¾ÿ¯ÿ¸ÿµÿÀÿ¯ÿ±ÿ»ÿ¼ÿ¹ÿ¸ÿ¸ÿ·ÿºÿ¹ÿ³ÿ³ÿ´ÿÀÿÆÿ¹ÿºÿÇÿÍÿÃÿ¸ÿ²ÿ«ÿ¥ÿÈÿÏÿ¿ÿÃÿ»ÿºÿ§ÿ·ÿ¾ÿ¡ÿÆÿÇÿÄÿ¼ÿ»ÿÁÿ¥ÿªÿ¾ÿÅÿ³ÿÁÿ¼ÿ¶ÿ¸ÿ³ÿ²ÿ·ÿ¶ÿ·ÿÃÿÈÿÁÿ±ÿ¸ÿ¼ÿ»ÿºÿ½ÿºÿÂÿ¾ÿµÿÈÿ¹ÿ®ÿ¾ÿ¯ÿ½ÿ½ÿ±ÿÄÿ½ÿ³ÿ¿ÿ®ÿ·ÿ½ÿ·ÿ¸ÿ·ÿ»ÿÊÿ¶ÿ¨ÿ¬ÿµÿ»ÿ¿ÿ¼ÿ¶ÿ¾ÿÃÿ¸ÿ¹ÿ·ÿ±ÿ£ÿÆÿÂÿ¸ÿ³ÿºÿ´ÿÈÿ±ÿ¤ÿÃÿÊÿ¿ÿ»ÿ³ÿÂÿ¸ÿ¾ÿ¹ÿÁÿ©ÿÁÿÅÿÁÿ¼ÿ«ÿ¸ÿºÿ¹ÿÄÿÀÿÇÿ¼ÿ»ÿ»ÿÂÿÇÿÅÿ¾ÿ´ÿ¹ÿ»ÿ½ÿÃÿ¸ÿ°ÿµÿ¸ÿ®ÿ½ÿÄÿÅÿ´ÿ¯ÿ¶ÿ¼ÿ½ÿ¯ÿ²ÿºÿÉÿ°ÿ¦ÿ¹ÿÄÿ¸ÿÂÿ·ÿ¼ÿ»ÿ·ÿ¶ÿ³ÿÆÿºÿµÿ¾ÿÆÿ»ÿ¶ÿ¸ÿ¶ÿ·ÿÁÿÊÿÃÿÉÿÌÿ¿ÿ¿ÿÁÿ¾ÿ±ÿ®ÿºÿÀÿÅÿ¹ÿÆÿ´ÿ¬ÿ±ÿºÿÂÿ¼ÿÏÿÄÿµÿ®ÿÊÿµÿºÿ¶ÿ¼ÿÆÿÀÿ¹ÿ§ÿ²ÿµÿ´ÿ¿ÿ®ÿ¨ÿ¸ÿÇÿÃÿÄÿ¿ÿ¶ÿÆÿÊÿÃÿÅÿÉÿÁÿ»ÿÈÿÍÿÂÿ·ÿ¶ÿÈÿËÿ²ÿºÿÂÿ´ÿ¾ÿ¸ÿÅÿ³ÿÍÿÈÿÃÿ¹ÿÅÿ«ÿ·ÿÆÿÂÿÀÿ¥ÿÄÿ³ÿªÿ¯ÿ®ÿ¸ÿÃÿÂÿ·ÿ¿ÿÇÿÂÿ½ÿ¼ÿ­ÿ¼ÿµÿ¹ÿ¼ÿ´ÿ¹ÿ¹ÿ²ÿ³ÿ±ÿ¹ÿ¿ÿ¶ÿ¼ÿ¾ÿµÿ¶ÿ·ÿ»ÿ·ÿ¹ÿ½ÿ»ÿ»ÿ®ÿ¯ÿ¾ÿÊÿ¿ÿ³ÿ´ÿÂÿ½ÿ´ÿ¼ÿÁÿ¶ÿ³ÿ»ÿ¨ÿ¾ÿºÿ»ÿ¾ÿ»ÿÁÿÁÿÈÿÁÿ½ÿÂÿ¾ÿ¹ÿ³ÿ·ÿ±ÿµÿ¿ÿÄÿ»ÿ²ÿ¹ÿºÿ»ÿ¸ÿµÿ±ÿ´ÿÀÿ¿ÿ³ÿ©ÿ¨ÿ¨ÿ´ÿ»ÿºÿºÿ¿ÿ¸ÿÀÿÂÿ¶ÿ±ÿ³ÿÁÿ´ÿ¹ÿ±ÿ²ÿµÿµÿªÿÁÿ­ÿ½ÿÅÿÃÿ¹ÿ·ÿ¹ÿÅÿ¼ÿ¶ÿÃÿ¶ÿµÿ·ÿ·ÿ¶ÿ¾ÿ¼ÿ½ÿÁÿ¹ÿ·ÿ»ÿÀÿÁÿ»ÿºÿ¾ÿ»ÿ¶ÿ¶ÿ»ÿ½ÿÅÿÇÿ°ÿ°ÿ·ÿ®ÿ¸ÿËÿÄÿ¹ÿÇÿÅÿµÿ²ÿ±ÿ²ÿ¾ÿÀÿ¿ÿ¼ÿÌÿ·ÿÄÿ¼ÿ¾ÿ·ÿ¾ÿ¾ÿ¦ÿ§ÿ¨ÿÀÿ°ÿ¹ÿ¼ÿ²ÿ·ÿµÿ¶ÿ½ÿ¹ÿ¿ÿÄÿÄÿÂÿ¾ÿºÿ¹ÿ·ÿ¸ÿ¸ÿ´ÿºÿºÿ­ÿ²ÿ´ÿ¨ÿ·ÿÀÿ²ÿ´ÿ²ÿ«ÿ³ÿ¿ÿ¼ÿ·ÿ²ÿ·ÿÅÿÅÿ¹ÿ±ÿÂÿ±ÿ½ÿ»ÿ­ÿ¶ÿ¸ÿ«ÿ±ÿ·ÿ³ÿÅÿÂÿÄÿ¾ÿ¯ÿÂÿ´ÿ¸ÿÄÿÊÿ¼ÿ­ÿ¹ÿ»ÿ±ÿ²ÿ¾ÿÄÿ½ÿ¼ÿ®ÿ²ÿµÿ©ÿ·ÿºÿªÿªÿºÿÂÿ´ÿ¾ÿÈÿÈÿÁÿ¶ÿ¾ÿ­ÿ´ÿÿ¤ÿ²ÿ¸ÿ»ÿ¯ÿÔÿ¶ÿÁÿÆÿ»ÿ¶ÿÀÿ¸ÿ·ÿ½ÿ¹ÿ½ÿ½ÿÀÿ«ÿ¿ÿ³ÿ¿ÿ½ÿ¿ÿÂÿ¶ÿ¾ÿ­ÿ¬ÿ°ÿ¶ÿ°ÿ°ÿ½ÿ¹ÿ·ÿÀÿ»ÿ¹ÿ»ÿ¯ÿ§ÿ°ÿºÿ³ÿ¨ÿ­ÿ¾ÿ¿ÿ°ÿ«ÿ·ÿÇÿÆÿ¾ÿÂÿ¯ÿ¿ÿ¸ÿÒÿ¯ÿÿ¾ÿÉÿ»ÿºÿÀÿÆÿÁÿ¹ÿ½ÿ½ÿÆÿ¸ÿºÿ³ÿ»ÿ¸ÿµÿÏÿÊÿÁÿµÿ¾ÿÉÿÅÿÀÿ»ÿ½ÿÃÿ¸ÿ¯ÿ¿ÿÃÿ¶ÿ»ÿ»ÿ»ÿ¿ÿÀÿ´ÿ¶ÿ¨ÿ«ÿ°ÿ¿ÿÂÿºÿµÿ´ÿÇÿ²ÿÈÿÉÿÔÿÑÿ¼ÿ­ÿ¹ÿÂÿ¾ÿÊÿ®ÿ¼ÿ¾ÿ»ÿ¦ÿ»ÿ¸ÿ®ÿ¹ÿ¸ÿÀÿ½ÿ³ÿ¬ÿ¹ÿ½ÿ¾ÿµÿ´ÿÅÿÆÿÄÿÄÿ¼ÿ±ÿ¶ÿ¾ÿÊÿÇÿ¹ÿ¼ÿ¹ÿÁÿÆÿ¼ÿ½ÿ¸ÿ²ÿ»ÿ»ÿµÿ¼ÿ¬ÿ¿ÿÅÿÂÿ³ÿ·ÿ²ÿÁÿÁÿ¸ÿ¼ÿ¸ÿ´ÿÃÿ½ÿÏÿËÿ¾ÿ¼ÿ·ÿ¡ÿ¨ÿ»ÿ»ÿ¶ÿ´ÿ¸ÿ±ÿ£ÿ¯ÿÅÿ¼ÿ¸ÿ¾ÿÓÿÁÿ²ÿÇÿÂÿÀÿÓÿÂÿ¶ÿ±ÿÆÿÃÿÇÿËÿÃÿ­ÿ¨ÿÄÿ´ÿÂÿ«ÿ­ÿ¢ÿÌÿ·ÿ¸ÿ²ÿÀÿ¶ÿ§ÿ­ÿ¯ÿ½ÿºÿ°ÿ¶ÿ²ÿ±ÿ¿ÿÂÿ¯ÿ°ÿÄÿ¾ÿÂÿ½ÿ»ÿ­ÿ»ÿ¶ÿ¾ÿ·ÿ²ÿ°ÿ¥ÿÿ±ÿ¿ÿ¹ÿ©ÿµÿ¹ÿªÿÈÿËÿÄÿ³ÿ±ÿ·ÿ©ÿ¨ÿ¬ÿªÿ©ÿ¹ÿµÿ­ÿ°ÿµÿÁÿÁÿÅÿÅÿ¸ÿ¹ÿ¹ÿ½ÿ®ÿÂÿÀÿ¹ÿ¿ÿ¼ÿ©ÿ¶ÿ»ÿ»ÿ«ÿºÿ­ÿ¤ÿ¶ÿ¹ÿ»ÿÉÿÁÿ½ÿ¹ÿ¨ÿÿ­ÿ«ÿ°ÿ°ÿ¸ÿ¶ÿµÿ¶ÿ®ÿ²ÿ¹ÿ¸ÿ°ÿ´ÿºÿ·ÿ¹ÿ­ÿ°ÿ»ÿ¹ÿ·ÿ¹ÿ¸ÿ¿ÿ¸ÿ»ÿ«ÿÂÿ¾ÿµÿºÿ»ÿÃÿ½ÿÁÿ½ÿ­ÿ¶ÿ¹ÿ­ÿ°ÿ³ÿ¸ÿºÿµÿ¸ÿ³ÿ°ÿÀÿÄÿ½ÿµÿ¼ÿ­ÿÁÿµÿ©ÿÿºÿ¯ÿ¤ÿ°ÿ¾ÿ±ÿ¾ÿ³ÿ¹ÿÁÿ·ÿÁÿ·ÿ°ÿ·ÿ¿ÿºÿ¶ÿ¼ÿ¹ÿºÿ¶ÿ¯ÿ¯ÿªÿ´ÿ·ÿ¯ÿµÿ¶ÿ§ÿ°ÿ°ÿªÿÁÿÂÿÃÿ´ÿ¹ÿ¯ÿ¼ÿ¶ÿ¾ÿÂÿ¿ÿ¿ÿÈÿÁÿ¶ÿ·ÿ¼ÿ¶ÿ¹ÿ±ÿ¶ÿÀÿ»ÿÂÿºÿ¹ÿºÿºÿ¿ÿÂÿÇÿÁÿ·ÿ»ÿ¼ÿÀÿÉÿºÿÂÿ±ÿÂÿÄÿÃÿÃÿÇÿÏÿÈÿÈÿ¾ÿ»ÿ¿ÿ»ÿ¶ÿ¯ÿ¬ÿ¯ÿ­ÿªÿªÿ®ÿ¢ÿ±ÿ¶ÿ¹ÿÅÿ¸ÿ­ÿ´ÿ´ÿ¯ÿÃÿ²ÿ·ÿÉÿ²ÿ¨ÿºÿÈÿ³ÿ¯ÿ¶ÿ¾ÿ¼ÿÀÿËÿ¹ÿ±ÿ²ÿ¸ÿ¼ÿ«ÿ¹ÿµÿ¯ÿ¸ÿ®ÿ¶ÿªÿ¯ÿ¯ÿ¨ÿ±ÿ´ÿ£ÿ±ÿÀÿ©ÿ¡ÿ°ÿµÿ°ÿ¬ÿ±ÿ«ÿÿ£ÿ¶ÿ¯ÿ¹ÿÇÿ³ÿ¤ÿ·ÿ©ÿ¿ÿ´ÿ¯ÿ¯ÿ¶ÿµÿ®ÿ²ÿ®ÿ½ÿºÿ¶ÿ±ÿªÿ§ÿ©ÿ¬ÿ°ÿ¼ÿ´ÿ¸ÿ²ÿµÿ¹ÿ´ÿ«ÿ¯ÿ­ÿ¶ÿ¼ÿ³ÿ´ÿ³ÿ»ÿÿ¦ÿ³ÿ­ÿ¢ÿ¬ÿ·ÿ»ÿ½ÿ¼ÿÇÿÁÿ´ÿ·ÿµÿ¯ÿ¶ÿ´ÿµÿÊÿ¹ÿ»ÿ»ÿ­ÿ²ÿ´ÿ±ÿ±ÿ§ÿªÿ¹ÿ¹ÿ¨ÿ§ÿ±ÿªÿ±ÿ´ÿÂÿ½ÿ­ÿ£ÿºÿ¼ÿ¿ÿ¨ÿ½ÿ¯ÿ¯ÿ¹ÿ°ÿºÿ»ÿ²ÿ­ÿ´ÿÄÿÉÿ¾ÿ·ÿÅÿÂÿÁÿÆÿ½ÿ½ÿ¼ÿ·ÿ®ÿ§ÿ«ÿ©ÿ¨ÿ³ÿÁÿ»ÿºÿµÿ¹ÿÂÿ½ÿÂÿÃÿ»ÿÀÿÉÿ·ÿ«ÿ¶ÿ©ÿ¾ÿ¬ÿ©ÿ°ÿ²ÿ³ÿ¸ÿ³ÿ·ÿ»ÿ·ÿ¸ÿºÿ·ÿµÿ¯ÿ¯ÿ²ÿ´ÿÁÿÃÿ­ÿ±ÿÊÿ¿ÿ¸ÿ¾ÿ¾ÿºÿ·ÿµÿ°ÿ´ÿºÿ¶ÿ´ÿ·ÿ±ÿ®ÿÀÿÀÿÌÿÃÿ·ÿÍÿ­ÿ°ÿ¨ÿ¨ÿºÿ´ÿºÿÃÿ°ÿ§ÿ±ÿ­ÿ²ÿ±ÿÀÿÁÿÌÿµÿ±ÿ§ÿÄÿ¼ÿÄÿ¿ÿ»ÿ¶ÿ²ÿ®ÿµÿºÿµÿºÿ»ÿ¹ÿ¹ÿ±ÿ»ÿ»ÿ¶ÿ¾ÿ­ÿ»ÿ¯ÿ¾ÿºÿ·ÿ°ÿ³ÿ»ÿºÿ¸ÿµÿ¼ÿÂÿÅÿºÿÄÿÀÿ³ÿ·ÿ¿ÿµÿ¹ÿ»ÿÁÿÃÿ»ÿ¸ÿ¸ÿ·ÿ¹ÿ³ÿ´ÿ·ÿ³ÿÀÿÐÿ°ÿ¬ÿÃÿ´ÿ´ÿ¹ÿ½ÿÈÿÉÿ¾ÿ¼ÿÁÿÈÿ¾ÿ¹ÿÂÿÆÿÄÿ¹ÿ¾ÿ­ÿµÿ¸ÿÀÿ¸ÿÁÿºÿ®ÿ¾ÿ¸ÿ©ÿ¿ÿÀÿ²ÿªÿ¶ÿÂÿ¾ÿ¹ÿÀÿ¹ÿ¼ÿ¯ÿ±ÿ¿ÿÁÿÀÿ·ÿÇÿÄÿËÿ¿ÿºÿ¼ÿ¶ÿËÿ¼ÿ¥ÿ¤ÿ½ÿÍÿ»ÿ²ÿ½ÿ±ÿ¶ÿ¼ÿ¹ÿ»ÿ³ÿ¶ÿµÿ¯ÿ¸ÿºÿ²ÿ¶ÿµÿ¯ÿ²ÿ³ÿ¯ÿ¨ÿ»ÿ­ÿÀÿ¸ÿ¸ÿµÿ¶ÿµÿªÿÿ¦ÿ¹ÿ½ÿÀÿ»ÿªÿ»ÿÁÿ¼ÿ»ÿ¹ÿÉÿ»ÿµÿ·ÿ¸ÿ¹ÿ¹ÿ´ÿ¯ÿ¶ÿºÿ²ÿÇÿ³ÿ¾ÿ°ÿÈÿ³ÿ¹ÿ·ÿ°ÿ²ÿ®ÿ©ÿ¥ÿ¬ÿÀÿ¼ÿÀÿ¹ÿÊÿÈÿÆÿ¿ÿºÿ¼ÿ»ÿ·ÿ¶ÿ²ÿ»ÿ¼ÿ¿ÿÆÿÅÿËÿ¿ÿ°ÿ½ÿÀÿ´ÿ¸ÿ¾ÿ»ÿÀÿ²ÿ¯ÿ¼ÿÅÿ¦ÿ³ÿ¾ÿ¹ÿ¾ÿÀÿºÿµÿ³ÿ´ÿ«ÿ¬ÿ¨ÿ«ÿ³ÿÅÿÑÿÀÿ¼ÿ½ÿÁÿ¿ÿ°ÿ¯ÿ¼ÿÌÿ½ÿ¯ÿ·ÿÂÿÇÿÁÿÂÿ¹ÿ°ÿ¶ÿ»ÿ¹ÿ°ÿ¡ÿºÿÁÿ£ÿÂÿ²ÿ²ÿ®ÿ«ÿ»ÿÅÿ¹ÿ·ÿ¿ÿ¸ÿ»ÿªÿ±ÿ·ÿ³ÿ«ÿ¨ÿ­ÿ®ÿ®ÿ¸ÿ§ÿÃÿ¼ÿÅÿ«ÿ»ÿ³ÿ³ÿµÿ¸ÿ¼ÿ¸ÿ±ÿ¯ÿ¶ÿ²ÿ¶ÿ½ÿ¼ÿµÿ³ÿµÿ¶ÿ³ÿ¯ÿ¾ÿËÿÂÿ¦ÿ°ÿ¥ÿ¯ÿ¹ÿ¹ÿ»ÿ¾ÿ·ÿ¯ÿ¹ÿªÿÿªÿ³ÿ®ÿ¼ÿ´ÿªÿ©ÿ²ÿ¿ÿ²ÿ©ÿ¬ÿÉÿ¸ÿÌÿÇÿ½ÿ¼ÿ±ÿªÿ¾ÿÎÿ³ÿÿµÿ­ÿ®ÿ¦ÿ¶ÿ¸ÿ²ÿ±ÿ®ÿªÿ®ÿªÿ¼ÿ·ÿ²ÿµÿºÿ¿ÿºÿºÿÇÿÁÿÇÿ¼ÿÂÿÀÿ³ÿ¶ÿºÿ¶ÿ½ÿÅÿÃÿÀÿ³ÿ«ÿÍÿµÿ­ÿ¯ÿ¶ÿÅÿÂÿ±ÿ¼ÿ±ÿ»ÿ²ÿÀÿ¿ÿ¶ÿÂÿÀÿ¼ÿ¿ÿ´ÿ¿ÿ¿ÿ¿ÿ²ÿÁÿ»ÿÀÿ¿ÿ¹ÿ½ÿÃÿ·ÿ­ÿ¯ÿ½ÿÅÿ¸ÿ²ÿ¸ÿ»ÿ¸ÿ´ÿ¬ÿºÿºÿ¹ÿÀÿËÿÄÿ»ÿÀÿÂÿ¶ÿ³ÿ²ÿ±ÿÄÿ¯ÿ¹ÿÅÿÄÿ¾ÿ¶ÿ©ÿ«ÿ·ÿÁÿ½ÿ¸ÿµÿ»ÿºÿ·ÿ¾ÿ¼ÿ§ÿÒÿ¯ÿ¼ÿµÿ¯ÿ»ÿÂÿ¿ÿÃÿ¬ÿ·ÿ¸ÿ·ÿ³ÿÀÿÅÿÂÿÁÿÁÿËÿÇÿÎÿ¸ÿ·ÿºÿ¸ÿ¼ÿÁÿ¹ÿ³ÿ¼ÿÒÿ²ÿ½ÿ¿ÿºÿ»ÿ½ÿ¹ÿ·ÿ²ÿ´ÿ°ÿ¬ÿ²ÿ²ÿ¯ÿ±ÿ­ÿ±ÿÂÿªÿ¾ÿ±ÿ¯ÿ²ÿ±ÿ±ÿ­ÿ§ÿ±ÿ¥ÿ¦ÿ³ÿ²ÿªÿ­ÿµÿ¬ÿ«ÿµÿªÿÿ¥ÿ§ÿ£ÿ§ÿ²ÿÃÿ´ÿ¤ÿ¬ÿ²ÿ­ÿ¬ÿ³ÿ­ÿ¢ÿ¯ÿ®ÿ©ÿ«ÿ¼ÿÂÿ»ÿ³ÿÿªÿµÿÿÇÿÈÿ¸ÿ¾ÿÄÿÁÿ¿ÿ¾ÿÀÿÌÿÆÿ¸ÿºÿ¿ÿÉÿÇÿ¸ÿ³ÿÇÿÑÿËÿ»ÿÀÿÈÿËÿÍÿÂÿ°ÿ»ÿÉÿÀÿµÿÁÿ¾ÿÃÿÅÿ¸ÿ°ÿ»ÿØÿ¾ÿ¾ÿ®ÿ¬ÿ®ÿ¨ÿ¨ÿ¹ÿ±ÿµÿ¼ÿÈÿÁÿ¼ÿÀÿÀÿ·ÿ´ÿ³ÿ«ÿÉÿ¿ÿ¼ÿ¶ÿ¸ÿ¹ÿ­ÿ¸ÿÔÿ±ÿÃÿÊÿÐÿÂÿ»ÿ¼ÿ³ÿµÿ±ÿÃÿÐÿÂÿµÿ®ÿ¸ÿÁÿºÿ¸ÿ¨ÿ´ÿÀÿÁÿ·ÿ¯ÿµÿ¼ÿ¶ÿµÿÂÿ²ÿ³ÿËÿÆÿÁÿ»ÿºÿÂÿÆÿ¿ÿ¾ÿºÿÀÿ²ÿ½ÿ½ÿ»ÿÄÿÇÿ¹ÿ¶ÿ¸ÿÄÿ·ÿÅÿÃÿÊÿÎÿÃÿºÿ½ÿ¾ÿ«ÿÈÿÇÿÁÿºÿ¶ÿ·ÿ¹ÿ»ÿ¼ÿ½ÿ­ÿÇÿ½ÿ·ÿºÿ¾ÿÀÿºÿ¸ÿÁÿ·ÿ¹ÿ°ÿ¶ÿ±ÿ²ÿ¬ÿªÿµÿ»ÿ¯ÿ¹ÿ«ÿ¶ÿ¸ÿ²ÿ¾ÿÁÿ²ÿ«ÿ±ÿ±ÿ·ÿ®ÿÄÿ·ÿ¿ÿÃÿ¸ÿ¸ÿ½ÿ¾ÿÇÿ¶ÿ«ÿÁÿ°ÿ¹ÿ¹ÿ½ÿ¼ÿÅÿÀÿ«ÿ¯ÿ¸ÿ²ÿ¹ÿ·ÿ¿ÿ¾ÿ¶ÿ¹ÿµÿ­ÿ¶ÿ¯ÿ¨ÿµÿºÿÄÿ¹ÿÀÿ»ÿÀÿÃÿÁÿÀÿºÿÆÿ´ÿ²ÿ»ÿÂÿ¸ÿÄÿÍÿ½ÿ°ÿ·ÿ¿ÿÅÿ®ÿÁÿºÿ½ÿ·ÿ¶ÿ¹ÿ»ÿ½ÿ½ÿ·ÿ½ÿÅÿ¶ÿ²ÿ¼ÿÅÿÃÿ¹ÿ¼ÿÁÿ½ÿ¹ÿ¾ÿÉÿ¾ÿ­ÿ¾ÿ¯ÿ¯ÿ¸ÿ¶ÿÀÿ¿ÿµÿ·ÿºÿÅÿÎÿºÿ¾ÿ¼ÿÉÿ¿ÿ½ÿ»ÿºÿ¸ÿ¾ÿÆÿ·ÿ¶ÿ°ÿ³ÿ½ÿ°ÿ¯ÿ­ÿ¸ÿ¿ÿ·ÿ¼ÿÆÿ¼ÿ¹ÿ¼ÿ¹ÿÃÿ¶ÿ·ÿ¼ÿÀÿ½ÿºÿ¸ÿ³ÿ¹ÿÅÿ®ÿ¯ÿ¯ÿÉÿÃÿ¹ÿ´ÿ¬ÿ¿ÿÎÿÒÿÙÿÍÿ´ÿ¸ÿ¾ÿÐÿÊÿ¼ÿ¸ÿºÿ¼ÿ³ÿ­ÿ·ÿ½ÿ»ÿÁÿ±ÿ°ÿ³ÿ±ÿ®ÿ¹ÿ½ÿ¿ÿ¸ÿ¸ÿ·ÿ¯ÿ­ÿ»ÿÁÿ´ÿ§ÿ¸ÿ·ÿ¿ÿ·ÿ¼ÿÃÿÁÿÁÿºÿ¶ÿ½ÿ³ÿµÿ¸ÿÈÿ½ÿÊÿ¹ÿÀÿ·ÿ¼ÿÁÿ½ÿ·ÿ»ÿÂÿ·ÿ·ÿ©ÿÄÿÃÿÏÿºÿÂÿ¾ÿ¸ÿºÿ¶ÿ°ÿ´ÿ¼ÿºÿ¶ÿ¾ÿÄÿ½ÿÁÿÃÿ´ÿÂÿÌÿ¿ÿ¾ÿÁÿÃÿÄÿÁÿÅÿÂÿ°ÿ´ÿÉÿ²ÿ´ÿ©ÿ²ÿºÿ¿ÿºÿ¹ÿ¼ÿ»ÿºÿ¾ÿÁÿ¶ÿÉÿ¶ÿÀÿ²ÿ­ÿºÿÏÿÆÿÆÿ¿ÿÁÿÂÿÀÿÅÿ¼ÿºÿÂÿ«ÿ½ÿ¿ÿ¸ÿ°ÿ¿ÿÆÿÅÿÅÿºÿ¹ÿ½ÿ»ÿ»ÿ¶ÿ¶ÿºÿ¼ÿ½ÿÈÿ²ÿ´ÿ¹ÿÁÿÉÿ¶ÿ³ÿ¿ÿÂÿ¼ÿ»ÿÄÿÈÿµÿ¸ÿËÿªÿ¹ÿ±ÿ±ÿ¬ÿ³ÿ¾ÿ³ÿ¶ÿÀÿ¹ÿ³ÿ¼ÿ½ÿ±ÿ»ÿ¿ÿÁÿÂÿ¸ÿÉÿÎÿÌÿÄÿÈÿÇÿºÿ¶ÿ·ÿ¼ÿ½ÿ»ÿÆÿ´ÿ²ÿ·ÿÂÿºÿÌÿÄÿÊÿ¾ÿ³ÿ´ÿ¾ÿÃÿÃÿ¼ÿ¸ÿºÿ¼ÿ¾ÿ²ÿ±ÿÁÿ¾ÿÕÿ¸ÿ³ÿ¶ÿ«ÿÏÿ¼ÿ½ÿ·ÿ°ÿ´ÿ¼ÿÂÿ¾ÿµÿ¾ÿµÿ·ÿ®ÿ½ÿ°ÿËÿ·ÿÈÿºÿÃÿ½ÿ­ÿ³ÿºÿÆÿÄÿ¸ÿ»ÿ¶ÿ©ÿ¬ÿÀÿÌÿªÿ»ÿ¹ÿ´ÿ·ÿ¼ÿ©ÿ¶ÿ«ÿ¸ÿÀÿ»ÿ¿ÿ¿ÿµÿ»ÿÁÿ°ÿµÿ­ÿ¾ÿ°ÿ²ÿ¤ÿ­ÿÃÿ½ÿ¾ÿÃÿÂÿÈÿÁÿÊÿÃÿ·ÿ¿ÿÇÿÁÿºÿ»ÿ¯ÿ«ÿ³ÿÈÿÊÿµÿ»ÿ±ÿ¾ÿ½ÿ¼ÿ½ÿÂÿ¸ÿ°ÿ¬ÿ¸ÿ½ÿ´ÿ­ÿ¦ÿªÿ±ÿ´ÿ³ÿ¬ÿ¸ÿµÿ½ÿ¶ÿ°ÿ»ÿ§ÿ·ÿ¸ÿ¬ÿ´ÿ¯ÿ©ÿ»ÿ¿ÿ»ÿ½ÿ·ÿ·ÿ²ÿ´ÿµÿ¸ÿÁÿÇÿÀÿ±ÿ·ÿ»ÿµÿ´ÿ«ÿ­ÿ£ÿ´ÿ»ÿ·ÿÀÿ¼ÿ¹ÿÃÿ¾ÿ»ÿ¿ÿ¼ÿÄÿ¸ÿÂÿÑÿ¶ÿ±ÿ¬ÿ³ÿºÿ¾ÿ¯ÿµÿ¿ÿÀÿ¸ÿÄÿ¾ÿªÿ°ÿºÿ·ÿ·ÿºÿÁÿ»ÿ»ÿ·ÿªÿ¬ÿ¶ÿÉÿ¿ÿÀÿ½ÿÇÿÇÿ¿ÿÁÿÃÿ¼ÿ¹ÿºÿ¾ÿÄÿÃÿ½ÿ¸ÿ´ÿ¼ÿÀÿ¸ÿÁÿ¿ÿ¼ÿ¬ÿ°ÿ¶ÿ±ÿ¶ÿ±ÿÄÿ¿ÿÊÿÇÿ°ÿ¹ÿÅÿ¸ÿ³ÿ²ÿ¹ÿÌÿÖÿÌÿÀÿÁÿÄÿ»ÿ¼ÿ³ÿ³ÿ±ÿºÿÁÿ½ÿÅÿ¼ÿ¹ÿ±ÿ­ÿ®ÿºÿ¥ÿ²ÿ¹ÿ¿ÿ¼ÿ¼ÿ¾ÿ±ÿ¯ÿÀÿÐÿËÿ¶ÿ²ÿ½ÿÃÿ°ÿºÿÉÿ¸ÿ»ÿÉÿµÿ­ÿÂÿÀÿµÿ¹ÿ¹ÿÈÿµÿ·ÿÀÿÃÿ¿ÿ¹ÿ¾ÿ»ÿ³ÿ¸ÿºÿ­ÿ¬ÿµÿÀÿÉÿ½ÿÀÿ²ÿ¹ÿ³ÿ¯ÿ»ÿºÿÁÿÅÿ³ÿ¶ÿ®ÿ¼ÿÁÿ¬ÿÇÿÄÿ±ÿ¸ÿÂÿ¿ÿ³ÿ¨ÿ«ÿ»ÿÃÿ¾ÿºÿ»ÿÃÿÁÿ±ÿ»ÿ¿ÿ¹ÿÂÿÀÿ°ÿ²ÿ©ÿ¹ÿÄÿÆÿ¼ÿ¾ÿÐÿ·ÿÄÿÑÿÃÿ¾ÿ¼ÿ½ÿÄÿÆÿ»ÿ°ÿ±ÿ´ÿ²ÿ»ÿÇÿ¾ÿ»ÿ¾ÿÂÿ¹ÿÍÿ¹ÿ¼ÿÈÿ½ÿÆÿÇÿ¥ÿÊÿ¸ÿÉÿ²ÿ¯ÿ³ÿÄÿ¹ÿÂÿ¯ÿ·ÿ¹ÿ°ÿ°ÿ¾ÿÄÿ¼ÿ»ÿ¶ÿªÿ°ÿ»ÿºÿ¸ÿ±ÿÁÿÂÿÁÿ¾ÿ´ÿ¶ÿ»ÿ¬ÿ²ÿÁÿÁÿ»ÿ¹ÿ¹ÿ²ÿ³ÿÀÿ»ÿ·ÿ¨ÿÄÿÇÿ»ÿ¼ÿ±ÿµÿ¾ÿ±ÿ¸ÿÀÿ³ÿ°ÿ·ÿ²ÿ±ÿ½ÿ¶ÿÍÿÂÿ²ÿ´ÿ®ÿ·ÿ¸ÿ½ÿ²ÿÎÿÂÿ³ÿºÿÂÿÍÿ³ÿ»ÿªÿÂÿºÿºÿ·ÿ§ÿ·ÿ³ÿ²ÿ´ÿÀÿ½ÿ¯ÿ·ÿ¹ÿÄÿÅÿ·ÿ¸ÿ¼ÿÀÿ¸ÿÃÿÅÿÀÿ¼ÿ·ÿ®ÿ·ÿÀÿÅÿ±ÿÀÿÆÿµÿÇÿ·ÿ¯ÿ½ÿ·ÿÃÿ·ÿ´ÿ·ÿ·ÿÀÿÁÿ¯ÿ¼ÿ»ÿ±ÿ¼ÿ·ÿ¹ÿ´ÿ¾ÿ¿ÿÁÿÁÿ¶ÿºÿ¸ÿ¼ÿÄÿ¶ÿ£ÿ²ÿÀÿ¹ÿ»ÿ½ÿÍÿ¸ÿÌÿ¾ÿ·ÿ»ÿ»ÿ°ÿ¿ÿ¾ÿ¸ÿ·ÿ´ÿÄÿ½ÿÅÿÇÿÍÿÊÿÈÿ¾ÿ»ÿ°ÿ³ÿ¸ÿ°ÿÃÿÄÿ¹ÿ´ÿ½ÿ½ÿ»ÿ¿ÿ´ÿ°ÿ²ÿ¹ÿÁÿ·ÿ±ÿ¶ÿºÿ¶ÿ¯ÿ¿ÿÁÿ®ÿ¸ÿÈÿ´ÿÀÿ¶ÿ¨ÿËÿÅÿ©ÿ»ÿ°ÿµÿ¶ÿ¹ÿ·ÿ¿ÿ¸ÿµÿÀÿ²ÿÇÿ¿ÿ¹ÿ¸ÿ¿ÿÀÿÁÿ³ÿ¸ÿ½ÿÁÿÍÿÁÿ¼ÿÅÿÇÿÎÿÈÿÃÿ¸ÿ²ÿ·ÿ¼ÿ¸ÿºÿ¬ÿ®ÿÂÿ·ÿ¶ÿ½ÿ¶ÿÎÿ»ÿÂÿ¶ÿÅÿ¨ÿÿÄÿÊÿ«ÿ¿ÿÅÿ¶ÿÃÿÊÿ»ÿ½ÿ¹ÿ½ÿ±ÿ¹ÿ½ÿÃÿ»ÿÁÿÄÿÀÿ»ÿºÿ·ÿ¶ÿ»ÿ¹ÿ´ÿ­ÿ¤ÿ¤ÿ³ÿ»ÿ³ÿÄÿÃÿ­ÿ¯ÿÃÿÀÿ¹ÿ»ÿ·ÿ³ÿÄÿÂÿ´ÿ½ÿ¶ÿ»ÿ°ÿ¯ÿ¿ÿ©ÿ¶ÿ¶ÿµÿ´ÿ¸ÿµÿÄÿ¸ÿ¼ÿÁÿ¾ÿÄÿ¾ÿ»ÿ¹ÿºÿºÿ¿ÿÁÿ¼ÿ·ÿ¾ÿ¼ÿ¶ÿ¸ÿ·ÿ¸ÿ·ÿ³ÿ·ÿ¼ÿ¿ÿÀÿÅÿºÿ¼ÿÂÿ¶ÿ·ÿ¶ÿÈÿÈÿ°ÿÁÿ¹ÿ¹ÿ¸ÿ³ÿÎÿ³ÿ»ÿµÿ¾ÿÃÿºÿÀÿ½ÿ¹ÿ¾ÿ¼ÿÂÿ¶ÿ­ÿ»ÿ»ÿ¶ÿ»ÿºÿ¹ÿ¼ÿ¼ÿÂÿ¹ÿ²ÿÁÿÂÿ¾ÿ¼ÿ¹ÿ²ÿ±ÿ¹ÿ·ÿ°ÿ­ÿ°ÿ²ÿ¶ÿ¶ÿ½ÿ²ÿ¶ÿ°ÿ¹ÿ»ÿºÿ²ÿ²ÿÄÿµÿ¼ÿºÿ¿ÿ²ÿ¼ÿ¯ÿ¼ÿ¸ÿ¯ÿ¼ÿ¾ÿÀÿ³ÿºÿ¹ÿºÿ¿ÿÇÿºÿµÿ±ÿ¹ÿ»ÿ¾ÿÄÿÏÿÆÿ½ÿ°ÿ¶ÿ½ÿÃÿ¹ÿ³ÿºÿÃÿ¼ÿ»ÿÄÿÀÿËÿÄÿµÿ®ÿ¸ÿÁÿ¶ÿ³ÿ´ÿÈÿÌÿ»ÿ´ÿ³ÿ¸ÿ³ÿ¸ÿ·ÿ±ÿ¿ÿÂÿ¬ÿ¹ÿ¬ÿ·ÿ±ÿ´ÿ¶ÿ³ÿµÿ¹ÿ¯ÿ¶ÿ¸ÿ®ÿ«ÿ¼ÿ¾ÿ»ÿÄÿÈÿÀÿÄÿÆÿÇÿÂÿ»ÿµÿ¶ÿ¹ÿ¹ÿµÿ²ÿ¬ÿ¨ÿ´ÿ¸ÿ­ÿªÿ³ÿ¼ÿ°ÿ¸ÿºÿ°ÿÀÿ¼ÿ¹ÿºÿ¾ÿÁÿµÿ¸ÿºÿÅÿ¿ÿ¸ÿ°ÿ¯ÿ¸ÿÃÿ½ÿµÿ¿ÿ»ÿÈÿËÿÇÿ¸ÿ¬ÿ»ÿ¸ÿÄÿ»ÿ·ÿ·ÿ«ÿ¹ÿ¼ÿ°ÿ²ÿ³ÿ¸ÿ¶ÿ¶ÿ²ÿ¸ÿµÿ¬ÿ¹ÿ·ÿ«ÿ¯ÿºÿ¿ÿºÿ»ÿÄÿ½ÿ´ÿ¾ÿÀÿ¾ÿ¶ÿ§ÿ³ÿ³ÿ·ÿµÿ±ÿÈÿ´ÿ¾ÿ·ÿ­ÿ·ÿ·ÿ½ÿ²ÿ¾ÿ¿ÿ¿ÿºÿ»ÿ°ÿ¯ÿ²ÿ¶ÿ¹ÿµÿ»ÿµÿ¸ÿ³ÿ³ÿ°ÿ¶ÿ¹ÿ­ÿ±ÿ²ÿµÿ¿ÿ¸ÿ½ÿÂÿ±ÿ«ÿ¯ÿ¾ÿµÿ¥ÿ¬ÿ°ÿµÿµÿ¨ÿ¯ÿ¿ÿºÿÁÿ¯ÿ¦ÿ¹ÿ´ÿ¹ÿ²ÿÿ§ÿÆÿ¯ÿµÿ¿ÿ¿ÿ·ÿ¿ÿ¦ÿ·ÿ½ÿ²ÿ´ÿÀÿ»ÿ²ÿÃÿÆÿÁÿ´ÿ±ÿ´ÿ¶ÿ·ÿ¾ÿÂÿ»ÿÁÿÆÿ¼ÿÄÿËÿÀÿ¶ÿ¹ÿÈÿÅÿ¾ÿØÿ³ÿ¦ÿªÿ»ÿ´ÿÄÿ¹ÿ®ÿÁÿ¶ÿ·ÿ³ÿ¹ÿÄÿÄÿ½ÿÿÂÿ¾ÿÅÿÍÿ³ÿ¾ÿ±ÿ­ÿ°ÿÁÿÅÿ¿ÿÃÿ¶ÿ¶ÿÆÿ¶ÿ«ÿ¹ÿ¾ÿÇÿÀÿ·ÿÀÿÂÿ¶ÿ°ÿ´ÿ¯ÿ¶ÿÁÿÅÿ½ÿÁÿ½ÿ¾ÿ¿ÿ»ÿ¶ÿ®ÿ³ÿ¶ÿ®ÿÂÿ·ÿ®ÿÁÿ½ÿ¹ÿ¹ÿ½ÿ¶ÿ»ÿÇÿÊÿÆÿ¿ÿ»ÿ¶ÿ»ÿ¶ÿ¾ÿÉÿ¿ÿ¿ÿ°ÿ©ÿ­ÿºÿÃÿÂÿ¾ÿ½ÿ¸ÿ°ÿºÿ·ÿ¿ÿ±ÿ«ÿ¹ÿ®ÿ±ÿ³ÿ¿ÿÇÿ¿ÿÀÿ®ÿÀÿ¸ÿ­ÿ¸ÿÒÿ¸ÿ¯ÿºÿÉÿÙÿ¯ÿ·ÿ®ÿ¸ÿ¸ÿ¬ÿ­ÿ¶ÿ¾ÿ¿ÿ±ÿ¹ÿ¼ÿ¶ÿ®ÿ°ÿÀÿÄÿ¿ÿÂÿÈÿ¿ÿ°ÿ²ÿ¸ÿ¯ÿ¯ÿ·ÿ§ÿ¾ÿ¼ÿ´ÿ¸ÿ¯ÿ´ÿ¬ÿ¡ÿ¤ÿ¶ÿ­ÿ¹ÿ¯ÿ­ÿ¦ÿÈÿ¼ÿ¹ÿ·ÿ°ÿ²ÿ¦ÿ¦ÿ©ÿ¨ÿ¯ÿµÿ«ÿ«ÿµÿµÿ¿ÿÁÿ±ÿ¶ÿÀÿ»ÿ©ÿ­ÿ¬ÿÉÿÛÿËÿ¶ÿ¯ÿ½ÿÁÿ´ÿÂÿ«ÿ¾ÿÆÿ©ÿÄÿ¤ÿ·ÿµÿÎÿ¶ÿ©ÿ¼ÿ·ÿ¯ÿ·ÿ¢ÿ±ÿÄÿ°ÿ¯ÿ¹ÿ¯ÿ´ÿ·ÿ¦ÿ­ÿºÿ¹ÿ½ÿ·ÿ·ÿºÿ¸ÿ½ÿÇÿÅÿÀÿÉÿÆÿ³ÿ¹ÿÂÿÃÿ¼ÿ¸ÿ²ÿ³ÿ·ÿ²ÿ®ÿªÿ­ÿ¶ÿ·ÿ³ÿ­ÿ»ÿÀÿ°ÿµÿ¸ÿ§ÿ¨ÿ´ÿ°ÿ±ÿÀÿ¿ÿ¹ÿ»ÿ©ÿ³ÿ³ÿ³ÿ°ÿ»ÿ¿ÿ²ÿ²ÿºÿºÿ¯ÿ½ÿ¸ÿ¹ÿ­ÿ¿ÿÁÿ¿ÿ½ÿºÿÂÿÀÿµÿ·ÿµÿ´ÿÆÿÃÿ©ÿ´ÿ¼ÿ±ÿ­ÿ±ÿ«ÿ±ÿÂÿÉÿ´ÿ¹ÿ·ÿÃÿ³ÿ¾ÿ¿ÿ¿ÿºÿÀÿÍÿ¿ÿ®ÿ·ÿ²ÿ»ÿ¿ÿ³ÿ°ÿ±ÿ¾ÿÍÿÈÿÃÿ¿ÿµÿ´ÿÈÿ¹ÿ¥ÿ¬ÿÈÿ¹ÿ¿ÿÃÿ¹ÿÃÿ·ÿÃÿ¾ÿ»ÿÀÿÏÿÎÿÆÿ°ÿ±ÿ¶ÿ¿ÿ¿ÿ´ÿ²ÿ¬ÿ°ÿ±ÿªÿµÿ«ÿ½ÿ¸ÿÂÿ¶ÿ¸ÿ´ÿ¼ÿ¶ÿ³ÿ¹ÿ¹ÿ´ÿ³ÿÅÿÄÿµÿ¸ÿÀÿ²ÿ°ÿµÿ«ÿ¥ÿ°ÿ»ÿ´ÿ³ÿÅÿÃÿ¼ÿ§ÿ¯ÿ³ÿ¯ÿ³ÿ³ÿ ÿ°ÿ±ÿ°ÿÿ­ÿ§ÿ¯ÿ´ÿ¯ÿ§ÿ¯ÿºÿ°ÿ«ÿ²ÿ­ÿ¦ÿ§ÿµÿ¼ÿµÿ°ÿ³ÿªÿ¯ÿ¥ÿÆÿ´ÿ¬ÿ²ÿ¶ÿÇÿ¸ÿ¾ÿÆÿ¹ÿ¼ÿµÿ©ÿ¦ÿ©ÿ°ÿ·ÿ¹ÿµÿ¯ÿ¨ÿ­ÿ´ÿ±ÿ°ÿªÿ·ÿ³ÿÿ¶ÿ³ÿ³ÿ±ÿ¿ÿ¬ÿ£ÿ¬ÿ¶ÿ±ÿ³ÿµÿ®ÿ¹ÿÁÿ³ÿ¸ÿ²ÿ¦ÿªÿ¤ÿ©ÿ»ÿÆÿ°ÿËÿ½ÿ®ÿ§ÿ°ÿ¿ÿ³ÿ°ÿ¨ÿ®ÿ¸ÿ¶ÿ§ÿ¥ÿ³ÿ²ÿ»ÿ»ÿ¼ÿ½ÿ´ÿ·ÿÿ¶ÿ½ÿ¬ÿÌÿ½ÿ¶ÿ³ÿ¶ÿ½ÿ°ÿ«ÿ±ÿµÿ¸ÿ¹ÿ½ÿ½ÿ´ÿ¥ÿ¯ÿÁÿ³ÿ­ÿ­ÿ¶ÿ´ÿ¦ÿµÿ°ÿ±ÿºÿ½ÿ®ÿ±ÿ«ÿ²ÿ¼ÿ·ÿ¹ÿ¼ÿ·ÿ·ÿ½ÿµÿ³ÿ¸ÿ´ÿ¯ÿÿ¯ÿ»ÿ¯ÿÂÿ·ÿ·ÿÂÿÀÿ»ÿ¸ÿµÿ±ÿ±ÿ³ÿ®ÿÂÿ²ÿ¸ÿ½ÿ²ÿ¹ÿÉÿÆÿ¿ÿ¸ÿÀÿ¿ÿºÿ®ÿ¯ÿ¾ÿ¿ÿµÿ¹ÿÀÿºÿ¹ÿ±ÿ»ÿÍÿ¼ÿ¾ÿÕÿÀÿ¡ÿ»ÿºÿ¼ÿ³ÿ³ÿ½ÿÂÿ¼ÿ»ÿ¼ÿ®ÿ­ÿ¼ÿÂÿ½ÿºÿµÿ®ÿºÿÀÿµÿ»ÿÄÿÃÿ½ÿ»ÿÀÿ½ÿ·ÿ¸ÿ²ÿ­ÿ¾ÿ±ÿ¾ÿÏÿÿºÿ¦ÿ»ÿ¼ÿ¹ÿÄÿ¾ÿ°ÿ¹ÿÁÿ»ÿºÿ½ÿ¿ÿ»ÿ¹ÿ¼ÿÂÿ´ÿ»ÿ³ÿÅÿ½ÿ³ÿ¹ÿÃÿÉÿÈÿÁÿÅÿÐÿÌÿËÿÍÿ¼ÿ®ÿ½ÿ­ÿ·ÿ¿ÿ½ÿÃÿ·ÿ²ÿ¿ÿÄÿ·ÿ¶ÿ¿ÿºÿ¸ÿ¾ÿ¿ÿ¾ÿ¸ÿÂÿ¼ÿ¯ÿ¶ÿ¯ÿ°ÿÀÿ²ÿ­ÿ¶ÿ±ÿ±ÿÀÿÀÿ¸ÿ½ÿÁÿ¤ÿ¿ÿÁÿºÿ½ÿÃÿ¿ÿ¸ÿ¬ÿ±ÿºÿ»ÿ¸ÿ¹ÿ¾ÿ¿ÿÌÿ´ÿ·ÿ¾ÿºÿ³ÿºÿ³ÿ³ÿ¶ÿ½ÿ¹ÿ¹ÿÃÿ»ÿ¼ÿ½ÿÿ¹ÿ¸ÿ³ÿ·ÿ®ÿÀÿÁÿ®ÿµÿºÿºÿÅÿÁÿ·ÿ»ÿ»ÿºÿÄÿµÿ´ÿÉÿ´ÿ¹ÿÄÿ¿ÿ¸ÿ¾ÿÄÿ¿ÿ¸ÿ¸ÿ½ÿ«ÿ«ÿ¼ÿ½ÿÇÿ·ÿ²ÿ®ÿ°ÿ·ÿ½ÿ·ÿ°ÿ¸ÿ±ÿ¯ÿÂÿ³ÿ¿ÿÿ¿ÿ¨ÿÿÿ£ÿ¥ÿ¹ÿ¼ÿ©ÿÁÿ¸ÿ«ÿ­ÿ·ÿÍÿ°ÿÂÿÁÿ·ÿ·ÿ»ÿ½ÿ½ÿ¼ÿÂÿ¼ÿ¼ÿµÿ´ÿÃÿ´ÿªÿµÿ½ÿÁÿ¹ÿÀÿÄÿ¢ÿªÿ³ÿÀÿ¼ÿªÿ¶ÿ¾ÿ·ÿ¿ÿºÿ®ÿ¯ÿ¶ÿ¶ÿ¬ÿ¸ÿ²ÿÄÿ½ÿ²ÿ¸ÿ¢ÿ·ÿÀÿÅÿÈÿ¼ÿ·ÿ¸ÿ·ÿ½ÿ±ÿ±ÿÃÿËÿÂÿ¼ÿ­ÿ©ÿ²ÿ´ÿ¬ÿ§ÿ©ÿ¹ÿÄÿ°ÿ­ÿ¥ÿ®ÿ¸ÿÂÿ¿ÿµÿ­ÿ§ÿµÿÀÿ½ÿ®ÿ½ÿ¹ÿ­ÿµÿ¶ÿ¶ÿµÿ°ÿ´ÿ³ÿµÿÃÿ¶ÿÊÿ½ÿ¬ÿ­ÿ¯ÿ¯ÿµÿÅÿËÿ´ÿ´ÿ®ÿÄÿ¶ÿ¶ÿ¯ÿ´ÿ°ÿ­ÿ¬ÿ°ÿ¼ÿ»ÿ»ÿ¿ÿÅÿ°ÿ´ÿºÿ¹ÿ­ÿ¨ÿ¨ÿ§ÿ¯ÿ°ÿ°ÿµÿ´ÿ¹ÿ¼ÿ°ÿ®ÿ«ÿ²ÿ½ÿ³ÿ¨ÿ°ÿÇÿ¯ÿ´ÿ¹ÿ¯ÿ³ÿ¶ÿ¬ÿ®ÿÂÿ¹ÿºÿ¾ÿÇÿ­ÿ±ÿ²ÿ´ÿ·ÿ¶ÿ°ÿ®ÿ³ÿ»ÿ¾ÿ®ÿÁÿ¶ÿ©ÿ³ÿ·ÿ´ÿµÿ±ÿ«ÿ¾ÿºÿ©ÿÀÿÑÿÈÿ¸ÿ´ÿ¾ÿ¾ÿ³ÿµÿ¸ÿÀÿ´ÿ¼ÿ¼ÿ¶ÿ¸ÿ¹ÿ·ÿ¹ÿµÿ½ÿ§ÿºÿÉÿ¿ÿºÿºÿÃÿÀÿ¸ÿÊÿ¾ÿ°ÿ¶ÿ¼ÿ¹ÿÂÿÄÿ»ÿ¶ÿ¹ÿ¶ÿÀÿÁÿ¼ÿ¾ÿ°ÿ¼ÿºÿ¸ÿÃÿÅÿ»ÿºÿ²ÿ¾ÿ¿ÿÌÿÂÿÀÿÄÿ¾ÿ·ÿ¾ÿ¹ÿ½ÿÉÿ«ÿ²ÿÁÿºÿ®ÿ¯ÿ°ÿ¯ÿ±ÿÂÿÄÿ¹ÿµÿºÿ½ÿ¿ÿÂÿ¾ÿÁÿÆÿËÿÅÿ¾ÿÂÿÆÿÂÿ»ÿ»ÿ½ÿÁÿ»ÿ¯ÿ³ÿ½ÿ½ÿ¼ÿ¾ÿ¿ÿÂÿÂÿÑÿ¬ÿÅÿÄÿºÿ¹ÿºÿ°ÿ¡ÿ¾ÿ«ÿ¶ÿ²ÿ´ÿ¹ÿ¶ÿ¸ÿÄÿ¹ÿ¢ÿ´ÿªÿ¥ÿµÿ®ÿ¥ÿ­ÿ®ÿ¬ÿ±ÿ¯ÿ¢ÿÿ®ÿ½ÿÀÿÁÿ¾ÿ³ÿµÿ®ÿ©ÿ±ÿ²ÿ¶ÿ´ÿ©ÿ³ÿ«ÿ°ÿ´ÿ¢ÿ¯ÿ»ÿªÿ¡ÿ¼ÿÄÿÆÿªÿ¢ÿ®ÿ­ÿ­ÿ²ÿ­ÿÿ¦ÿ¶ÿ«ÿ¸ÿÆÿÆÿ¾ÿ¶ÿ¯ÿ ÿ¢ÿÿ¯ÿ¯ÿ¬ÿ²ÿ¿ÿ¿ÿ¸ÿµÿ·ÿ¹ÿÁÿµÿµÿÀÿÃÿ¿ÿ¶ÿ´ÿÃÿÁÿ¼ÿ°ÿ´ÿ¿ÿÅÿÅÿ¾ÿ¸ÿÂÿ»ÿÄÿ½ÿ¸ÿ·ÿÃÿÊÿ¹ÿ©ÿ®ÿÉÿÒÿËÿ¼ÿ´ÿ³ÿ¸ÿÁÿ½ÿ¯ÿ¹ÿ³ÿ¾ÿ½ÿ»ÿ¿ÿÃÿ»ÿ©ÿ¿ÿ²ÿÈÿ¸ÿÀÿÀÿ¹ÿÀÿ¼ÿ²ÿÃÿµÿ·ÿÁÿºÿ¹ÿ¿ÿ¾ÿ·ÿÀÿ±ÿ±ÿÆÿÉÿÁÿ¸ÿ»ÿÄÿÀÿÅÿµÿ»ÿ»ÿÌÿÅÿ»ÿ®ÿ®ÿÁÿ¹ÿÁÿ¿ÿ½ÿÆÿ»ÿ¿ÿÂÿ¿ÿÃÿÅÿ³ÿ¶ÿËÿÈÿ±ÿ¯ÿ·ÿÀÿÄÿ¾ÿ·ÿ³ÿ¤ÿÃÿºÿ¿ÿÃÿÊÿÌÿ½ÿ´ÿ´ÿ¿ÿÂÿºÿÃÿÈÿÇÿÅÿÇÿÆÿ½ÿÆÿÅÿ³ÿºÿ¹ÿµÿ½ÿÁÿÃÿÅÿ·ÿ¾ÿ´ÿ¸ÿ¼ÿµÿªÿ®ÿ«ÿ©ÿ²ÿ±ÿ¶ÿ²ÿ¡ÿÀÿ¿ÿ¸ÿ½ÿÁÿ¶ÿ§ÿªÿ¼ÿ¸ÿ¯ÿ½ÿ¼ÿ»ÿ³ÿ®ÿ±ÿ»ÿÃÿºÿÿ»ÿ¬ÿ¡ÿ¯ÿ¬ÿ¹ÿ´ÿºÿÄÿ°ÿ³ÿ¸ÿ³ÿ¹ÿÀÿÄÿ¹ÿ¸ÿ¶ÿ¶ÿ³ÿ«ÿ»ÿ²ÿ»ÿ ÿÎÿ­ÿ³ÿÄÿ¸ÿ©ÿ°ÿ¼ÿ¹ÿ¼ÿÅÿ°ÿÃÿÀÿÀÿÄÿÈÿÃÿ½ÿ¾ÿ»ÿ´ÿµÿªÿÀÿ¤ÿ¾ÿÀÿ¹ÿ»ÿ¼ÿ»ÿ¹ÿ°ÿÃÿ®ÿ¬ÿ¶ÿÃÿÆÿ½ÿ¾ÿÄÿÆÿÄÿÂÿÇÿ²ÿ±ÿ±ÿÀÿºÿ¼ÿµÿºÿÆÿÃÿ½ÿÀÿ´ÿ¸ÿÁÿ³ÿÄÿÏÿÃÿ¾ÿ¹ÿ³ÿ´ÿ¶ÿ¶ÿºÿÁÿ¶ÿÌÿËÿÇÿ»ÿµÿ¦ÿºÿËÿ·ÿ·ÿ²ÿ¹ÿÅÿ¿ÿ¶ÿºÿªÿºÿ½ÿºÿ¸ÿ²ÿ¯ÿ¸ÿ¿ÿ½ÿÀÿ¼ÿ¿ÿ¼ÿ»ÿÈÿ¼ÿµÿ¸ÿ»ÿ»ÿ§ÿ²ÿ¾ÿ¿ÿ¿ÿÅÿÀÿ½ÿ·ÿ¿ÿÃÿ¸ÿ·ÿÄÿÅÿÈÿ´ÿ¾ÿ©ÿ½ÿÃÿ´ÿµÿ»ÿ¼ÿ¿ÿ·ÿ°ÿÁÿÈÿ½ÿ¾ÿ¦ÿ¼ÿ¨ÿÀÿ·ÿ¼ÿ¾ÿ¿ÿÇÿÁÿ³ÿºÿ¸ÿºÿ½ÿÅÿ³ÿ¼ÿ²ÿ½ÿ´ÿ°ÿÅÿ¿ÿ©ÿ®ÿÁÿÃÿ¿ÿ¼ÿ¨ÿºÿ¹ÿ¬ÿ¸ÿ¼ÿ·ÿ¹ÿµÿ­ÿ´ÿ¾ÿ¹ÿ¾ÿ·ÿ¼ÿÃÿºÿÎÿÍÿÅÿ°ÿ¯ÿ¼ÿÊÿÃÿ·ÿ¼ÿ¸ÿ¹ÿ±ÿ·ÿËÿ­ÿµÿ²ÿ»ÿ¿ÿ¹ÿ´ÿ¹ÿ¾ÿÃÿÇÿ»ÿÄÿ¼ÿÉÿÈÿÎÿ¿ÿ·ÿÉÿ¾ÿ½ÿ»ÿºÿºÿ½ÿÃÿÇÿ¿ÿ¯ÿ»ÿ±ÿ³ÿ»ÿ»ÿ»ÿ¿ÿÀÿ¹ÿºÿ·ÿ»ÿÇÿÆÿÂÿÂÿ¸ÿ¨ÿ²ÿ´ÿºÿ¾ÿ¾ÿµÿ¼ÿ½ÿ¿ÿ½ÿºÿ¿ÿÀÿ¼ÿÃÿÀÿ¯ÿ²ÿ¼ÿ ÿ»ÿºÿ°ÿ®ÿ¯ÿ¿ÿºÿ´ÿ¿ÿ¿ÿ»ÿ¼ÿ¯ÿ±ÿ¸ÿ¿ÿµÿ¿ÿ¿ÿ¼ÿÆÿÁÿºÿ¼ÿ¿ÿ»ÿ¹ÿ´ÿ´ÿ¼ÿ¼ÿ¿ÿ·ÿ³ÿÁÿÁÿÇÿÀÿÆÿÆÿÂÿÃÿ»ÿÀÿ¾ÿ¹ÿ¼ÿ¿ÿ¾ÿÆÿÉÿ¼ÿ¼ÿ±ÿ¼ÿÈÿÂÿ¾ÿ¾ÿ³ÿ½ÿ·ÿ¿ÿÁÿ¼ÿ¼ÿ¸ÿ¹ÿ¼ÿ°ÿ³ÿºÿ¼ÿ¸ÿÅÿ®ÿÅÿ±ÿ¸ÿºÿ´ÿºÿ±ÿ¯ÿµÿ¶ÿ³ÿ³ÿ¬ÿ®ÿÇÿ´ÿ¹ÿ¾ÿ¬ÿ·ÿ´ÿ¿ÿ¶ÿ¿ÿÀÿ»ÿ°ÿ¹ÿÁÿ¾ÿ¹ÿ´ÿ°ÿµÿ¼ÿÀÿÎÿ»ÿÁÿ¯ÿ¼ÿ¦ÿ°ÿ¶ÿ¿ÿÇÿÅÿ¦ÿªÿ½ÿºÿ¯ÿ»ÿÅÿ¸ÿ²ÿºÿ¸ÿ¸ÿ³ÿ½ÿÈÿÈÿµÿ¾ÿ²ÿ®ÿ©ÿ¼ÿ½ÿÄÿ¼ÿµÿ³ÿ¶ÿ·ÿ°ÿ¶ÿ¾ÿ´ÿ³ÿ»ÿ¸ÿ»ÿ¸ÿ°ÿ²ÿ¡ÿ±ÿ¿ÿÃÿ«ÿ©ÿ«ÿ®ÿ¸ÿ»ÿ¿ÿºÿ®ÿ´ÿ¼ÿ·ÿ¼ÿ¼ÿ¨ÿ´ÿ²ÿ»ÿ½ÿ°ÿ¼ÿ´ÿ³ÿÄÿ«ÿ²ÿ¡ÿ®ÿ»ÿ±ÿ±ÿ¶ÿ¸ÿÄÿÉÿÀÿ¹ÿÈÿ¹ÿ¶ÿ¿ÿºÿ«ÿÇÿÃÿ¸ÿ·ÿ®ÿ¿ÿ¿ÿ¿ÿ½ÿ¹ÿ¹ÿÈÿÅÿÄÿÄÿ³ÿ·ÿ¿ÿ¹ÿ»ÿÄÿ´ÿ±ÿ¯ÿ±ÿËÿ¾ÿÇÿ¼ÿ»ÿ¿ÿÂÿÉÿÇÿ°ÿ³ÿ·ÿºÿÀÿ½ÿ½ÿÂÿ¾ÿ¶ÿ¹ÿ¸ÿ´ÿÂÿ¿ÿ¾ÿÂÿÈÿ½ÿÈÿ´ÿ±ÿºÿÌÿÉÿ¼ÿÂÿºÿ¯ÿ¶ÿ¼ÿ½ÿÉÿÉÿ»ÿ·ÿ·ÿ¼ÿÁÿÆÿÁÿ¾ÿµÿ¿ÿÇÿÅÿ¼ÿÑÿÂÿ©ÿ­ÿ¸ÿ»ÿ¹ÿ½ÿµÿºÿ³ÿµÿ¹ÿ¿ÿÅÿ¸ÿ¶ÿÄÿ¹ÿ¬ÿ¸ÿÁÿ¶ÿ°ÿÂÿÏÿ³ÿÄÿÊÿ²ÿºÿÂÿµÿ¼ÿ¹ÿÌÿ·ÿ¯ÿÀÿºÿ»ÿ¹ÿ½ÿÇÿÂÿ»ÿ¹ÿºÿ¾ÿ¼ÿÁÿÅÿºÿ¾ÿ¹ÿ¶ÿÁÿ¼ÿÆÿ¶ÿÆÿºÿÂÿ´ÿ¢ÿºÿ¹ÿÉÿ½ÿ½ÿ·ÿ½ÿÁÿ¹ÿ³ÿºÿÄÿ¼ÿ»ÿÃÿ¼ÿÂÿÀÿ´ÿ¶ÿ¹ÿÄÿÅÿ¸ÿÊÿ¸ÿµÿµÿ¯ÿËÿËÿ»ÿ·ÿÈÿ´ÿ½ÿÇÿÇÿ¾ÿ½ÿ½ÿ¼ÿÀÿÃÿ·ÿ­ÿ®ÿ®ÿ³ÿÀÿÃÿ¼ÿ¼ÿÄÿ½ÿ¹ÿ³ÿÉÿÄÿÂÿ¿ÿÏÿÇÿÃÿ»ÿÐÿÄÿµÿ¹ÿ¼ÿÊÿºÿ¸ÿ»ÿµÿ¿ÿ´ÿ¯ÿ¹ÿ¾ÿ»ÿ®ÿ­ÿºÿ»ÿ³ÿ­ÿµÿÂÿÄÿÃÿ¿ÿ¸ÿ²ÿ¹ÿµÿ»ÿ»ÿ¿ÿÀÿ®ÿ½ÿ°ÿ¶ÿÍÿ»ÿ¹ÿ´ÿÅÿÈÿÄÿ¿ÿ¸ÿ´ÿÀÿÂÿ¼ÿ·ÿ¶ÿ¾ÿ¼ÿ³ÿ¸ÿ«ÿÿ°ÿ¶ÿÂÿ«ÿ¹ÿ¿ÿ¯ÿ¿ÿ§ÿÇÿ»ÿ¨ÿ­ÿ§ÿ¿ÿ·ÿÃÿ³ÿ¾ÿ±ÿ©ÿÃÿ½ÿ³ÿ¶ÿ®ÿ¹ÿ¼ÿ»ÿ¿ÿ¼ÿ¼ÿÅÿ½ÿ¸ÿÀÿ½ÿ¼ÿ¹ÿÆÿÂÿÆÿ¾ÿ²ÿ­ÿ½ÿ±ÿÂÿ·ÿ°ÿ¸ÿ¼ÿÄÿ³ÿ°ÿ¿ÿ¹ÿ¯ÿµÿ¶ÿ»ÿÂÿ¾ÿ¹ÿ¦ÿ³ÿ·ÿ¶ÿ·ÿ¬ÿ¶ÿÈÿÍÿ¸ÿ¶ÿ½ÿ¶ÿ¸ÿ²ÿ´ÿ»ÿ´ÿ¦ÿ­ÿÆÿÎÿÉÿÅÿÈÿ¸ÿ¹ÿ§ÿ»ÿÿ­ÿÁÿ­ÿÂÿ ÿ¿ÿ«ÿ¾ÿ³ÿÄÿÂÿ²ÿ¶ÿÄÿ»ÿµÿ´ÿ²ÿ´ÿ·ÿ¾ÿ½ÿ¼ÿ¼ÿ¸ÿ¶ÿ¶ÿ»ÿ¹ÿ¹ÿÅÿ¾ÿ³ÿ«ÿ­ÿ»ÿ¿ÿ¶ÿ£ÿ³ÿ³ÿ®ÿÀÿÁÿ³ÿÂÿ½ÿ¥ÿÂÿ±ÿ¶ÿÊÿ¸ÿ´ÿ½ÿ·ÿ¾ÿÁÿ·ÿªÿ¸ÿ´ÿÀÿÀÿºÿ®ÿ¼ÿ´ÿ¾ÿÁÿÃÿÃÿÄÿÆÿÀÿ¾ÿºÿ·ÿºÿºÿ°ÿ»ÿºÿ»ÿ½ÿ»ÿ¶ÿ©ÿ±ÿ»ÿÎÿÎÿ¥ÿ·ÿºÿµÿÁÿ«ÿ´ÿ¯ÿ«ÿÁÿ¸ÿ·ÿ·ÿ£ÿ³ÿ«ÿ±ÿ°ÿ¸ÿ¾ÿ¯ÿ­ÿÁÿ¾ÿ¶ÿÈÿÎÿÈÿ¼ÿºÿ±ÿ©ÿ®ÿºÿ·ÿ¨ÿ«ÿ°ÿµÿ¶ÿ¾ÿ´ÿ½ÿ¹ÿ¾ÿ¯ÿÀÿÁÿÁÿªÿ¸ÿÁÿ²ÿ­ÿ¿ÿµÿÓÿ¿ÿÿ²ÿ¼ÿ¡ÿ­ÿ±ÿÀÿ³ÿ·ÿ¹ÿÀÿ®ÿ·ÿÉÿºÿ§ÿ¯ÿ¶ÿ¹ÿºÿ¸ÿ¼ÿ·ÿ³ÿ¯ÿ³ÿ±ÿ®ÿ±ÿ²ÿ¼ÿ»ÿ·ÿ¾ÿÂÿÄÿºÿÉÿ½ÿÄÿÈÿÀÿ½ÿ¬ÿÂÿÇÿ¹ÿ»ÿ´ÿ­ÿÀÿ»ÿÃÿºÿºÿ¸ÿÕÿÆÿ±ÿ¾ÿ¿ÿÂÿ¹ÿºÿ¾ÿ¸ÿ¸ÿ¹ÿ¾ÿ´ÿ½ÿ¹ÿµÿ»ÿºÿ¾ÿ¹ÿ¸ÿÈÿÅÿ¼ÿ·ÿ´ÿµÿ­ÿ¬ÿ°ÿµÿ¹ÿºÿ¿ÿ¶ÿ³ÿ½ÿ­ÿ¹ÿÀÿ¯ÿ³ÿ«ÿ«ÿµÿÁÿ³ÿ²ÿÁÿÖÿÅÿÄÿÀÿ´ÿªÿ­ÿ¯ÿ´ÿÃÿ¼ÿ¿ÿ¹ÿÀÿ¿ÿ¹ÿÊÿ³ÿµÿ±ÿÃÿÆÿ¾ÿÀÿ½ÿºÿ³ÿµÿ«ÿ«ÿ­ÿ­ÿ»ÿÀÿ½ÿ¹ÿ¸ÿ¿ÿ¾ÿ¾ÿ¾ÿ±ÿºÿ¾ÿ¸ÿ¶ÿªÿÀÿ·ÿ©ÿ³ÿ¹ÿÍÿÀÿ¾ÿÀÿµÿÄÿÀÿ¦ÿ¬ÿ¹ÿµÿ¶ÿ©ÿ¬ÿ±ÿ§ÿµÿ­ÿ°ÿ¹ÿ¹ÿ¸ÿÀÿ¶ÿ°ÿ¶ÿ¾ÿÂÿ¾ÿ¸ÿÂÿ½ÿ°ÿ¸ÿ¶ÿ¯ÿ®ÿ¸ÿºÿ¶ÿºÿ¯ÿ¬ÿ¶ÿµÿ®ÿµÿ»ÿ¹ÿ²ÿ¨ÿ´ÿ¶ÿ¶ÿ¼ÿ´ÿ¿ÿºÿ¸ÿ´ÿ®ÿ¼ÿ¹ÿ¸ÿ®ÿ¹ÿºÿ»ÿ·ÿÂÿ·ÿ¶ÿÀÿ®ÿ±ÿµÿ´ÿ´ÿÀÿ¸ÿ³ÿ³ÿ±ÿÁÿ¿ÿ²ÿ¾ÿµÿ±ÿ±ÿ¯ÿ¼ÿ¿ÿ¦ÿ¥ÿ½ÿ¼ÿ³ÿºÿ¾ÿ·ÿ¼ÿ¶ÿ»ÿ®ÿ¥ÿ²ÿ¶ÿÁÿ²ÿ¸ÿÂÿ²ÿ³ÿ¼ÿ¿ÿ¾ÿ¬ÿÄÿ­ÿ¬ÿ¶ÿ³ÿ½ÿ®ÿ¼ÿµÿ¦ÿ¶ÿÁÿºÿµÿ¸ÿ´ÿ¾ÿ·ÿºÿ´ÿ±ÿ£ÿ±ÿµÿ®ÿ¶ÿ¯ÿ±ÿ´ÿ¹ÿ¼ÿ»ÿÄÿÀÿ·ÿ½ÿ¹ÿ°ÿ­ÿªÿ¦ÿ¬ÿ´ÿÀÿ°ÿ©ÿ·ÿ»ÿÁÿºÿ²ÿ³ÿ»ÿ¿ÿÄÿµÿµÿ²ÿ³ÿ¹ÿ±ÿ½ÿ¼ÿºÿ¾ÿÆÿ³ÿ¾ÿ»ÿÐÿ¾ÿ³ÿ¹ÿ¼ÿ¼ÿ±ÿ®ÿ¼ÿ·ÿ°ÿµÿ»ÿµÿ²ÿ½ÿ½ÿ¸ÿ¾ÿ¿ÿ·ÿ³ÿ¿ÿ»ÿµÿµÿ¼ÿÁÿÅÿµÿ¯ÿ²ÿ¹ÿ¯ÿ¯ÿ­ÿºÿµÿËÿÊÿÊÿÍÿ¢ÿ¶ÿ²ÿ¾ÿÃÿ³ÿ¶ÿÌÿºÿ¬ÿ¼ÿÇÿÃÿÀÿµÿ·ÿÁÿÃÿÀÿ·ÿ½ÿÀÿ¿ÿÄÿ¹ÿ¯ÿ¥ÿ¢ÿ·ÿºÿ¸ÿ¼ÿºÿ¸ÿ¿ÿÈÿÇÿ»ÿ¯ÿ¼ÿ¡ÿªÿÁÿ°ÿÆÿ±ÿ©ÿÀÿ´ÿ¹ÿ¹ÿÆÿ¸ÿ¹ÿÃÿÅÿÅÿ¾ÿ¸ÿ¶ÿ¶ÿ²ÿ±ÿ¹ÿ¶ÿ½ÿ»ÿ½ÿ´ÿ¹ÿÀÿ»ÿºÿ´ÿ¯ÿ¹ÿ·ÿ®ÿ¼ÿ¸ÿ¸ÿ¿ÿºÿ±ÿ®ÿ¹ÿ¾ÿ»ÿ¹ÿ¤ÿ¦ÿ·ÿ²ÿ¾ÿÁÿ­ÿ²ÿ·ÿÂÿ©ÿ»ÿ«ÿ´ÿÄÿ±ÿºÿ®ÿÀÿ¸ÿ¯ÿ·ÿ²ÿ¨ÿ³ÿ¼ÿÁÿÁÿÅÿÉÿÅÿÇÿ½ÿªÿ±ÿÊÿ¹ÿ¸ÿ¼ÿ±ÿ¿ÿ°ÿ´ÿÀÿ¸ÿ¹ÿ¾ÿ£ÿ¡ÿ®ÿ©ÿºÿ°ÿ¥ÿ©ÿ¹ÿ¶ÿ³ÿ³ÿ¯ÿ¼ÿ´ÿ·ÿ®ÿ´ÿ¯ÿ¯ÿ²ÿ¹ÿÄÿ¾ÿ¼ÿºÿ°ÿ²ÿµÿ¶ÿ·ÿªÿ­ÿ­ÿ¿ÿ¸ÿ·ÿÆÿ±ÿ±ÿÎÿ¼ÿ²ÿÊÿµÿ²ÿ£ÿ·ÿ»ÿ¾ÿ²ÿ ÿ«ÿ©ÿ¤ÿªÿ¬ÿ³ÿ±ÿ±ÿ´ÿ°ÿ³ÿ«ÿ¦ÿ®ÿ«ÿ¹ÿÅÿ¼ÿ½ÿ½ÿÇÿ¾ÿ³ÿ¾ÿÊÿÔÿ¿ÿÃÿ¿ÿ­ÿºÿÄÿÀÿ¿ÿ­ÿ´ÿ¯ÿºÿ°ÿ©ÿ°ÿ¯ÿ¢ÿ±ÿ½ÿ°ÿ¨ÿªÿ¤ÿ§ÿ³ÿ­ÿ¬ÿ¯ÿ¥ÿ¥ÿ¹ÿ»ÿªÿÁÿ­ÿ·ÿ·ÿ»ÿ¿ÿ¿ÿÇÿ¡ÿÏÿÁÿÇÿ©ÿ£ÿ»ÿ¹ÿ¸ÿÆÿ·ÿÁÿ¶ÿ³ÿÅÿÉÿÀÿºÿ¹ÿ½ÿÇÿ»ÿ¦ÿ²ÿ½ÿ·ÿ¬ÿ¯ÿ®ÿµÿÅÿÀÿÄÿ»ÿ»ÿ·ÿ¯ÿ½ÿµÿ¿ÿ¹ÿ¿ÿÏÿÎÿ±ÿµÿºÿ¶ÿ¶ÿ¶ÿ´ÿ¹ÿ½ÿ¼ÿÃÿ¶ÿ¬ÿ©ÿ«ÿ½ÿ©ÿ°ÿ¶ÿªÿÀÿ°ÿ©ÿºÿ¯ÿ±ÿÏÿÄÿ»ÿÀÿÊÿÀÿÄÿ·ÿ°ÿ¯ÿ¿ÿ¾ÿ¯ÿªÿ¤ÿ¯ÿ²ÿ°ÿ¸ÿµÿ¼ÿ¸ÿÃÿ­ÿ±ÿÍÿÅÿ½ÿ´ÿ¿ÿ±ÿ²ÿµÿºÿ¾ÿÅÿ½ÿ¿ÿ´ÿ´ÿµÿ¯ÿ­ÿ´ÿ·ÿ«ÿ³ÿÂÿ¼ÿ¸ÿ¾ÿ¦ÿ°ÿ§ÿ¶ÿªÿ«ÿ½ÿ¶ÿ¨ÿÿ¯ÿ¦ÿ®ÿ®ÿ´ÿ®ÿ¯ÿ´ÿ®ÿ³ÿ·ÿ¯ÿ¬ÿªÿ²ÿ¿ÿ´ÿ²ÿ³ÿ¿ÿ²ÿ´ÿ½ÿÈÿÁÿ¸ÿ­ÿÃÿÀÿ³ÿÃÿÇÿ»ÿºÿ¸ÿ¼ÿ¶ÿ·ÿÌÿÆÿ·ÿ´ÿ¨ÿ·ÿ¹ÿ©ÿ²ÿ¯ÿµÿ¸ÿ ÿ©ÿ­ÿ°ÿ±ÿ½ÿÃÿ¯ÿ§ÿ´ÿ¼ÿ¼ÿ¶ÿ²ÿ²ÿµÿ¾ÿ¼ÿ¼ÿÅÿ¶ÿµÿÿÿ¿ÿ³ÿºÿ¹ÿ¯ÿ§ÿ¦ÿÇÿÀÿ·ÿ®ÿ¸ÿ»ÿ·ÿ°ÿªÿ®ÿ²ÿµÿµÿ±ÿ»ÿ±ÿ­ÿ¨ÿ±ÿ¹ÿ§ÿ»ÿ¼ÿ¸ÿµÿ¹ÿ¾ÿ©ÿ¢ÿ ÿ¬ÿ»ÿ¸ÿ¬ÿ¥ÿ¬ÿªÿÿ®ÿ»ÿÈÿÄÿ°ÿµÿ¬ÿ¬ÿ«ÿ¼ÿ®ÿµÿ´ÿ±ÿªÿ´ÿ¹ÿ³ÿ´ÿ·ÿ·ÿ°ÿºÿ­ÿ³ÿ¿ÿ¶ÿ«ÿµÿ¹ÿ¶ÿªÿ©ÿ«ÿ±ÿ»ÿ½ÿÄÿÍÿÇÿ¼ÿ´ÿ­ÿ·ÿÊÿ¸ÿ¿ÿ°ÿµÿ­ÿ¹ÿËÿÅÿ¶ÿ³ÿ¾ÿºÿ®ÿ²ÿÀÿ¾ÿµÿ¸ÿ¹ÿ´ÿ´ÿÀÿºÿºÿÁÿ¿ÿµÿ±ÿ®ÿ­ÿ²ÿ°ÿÿ©ÿºÿ¾ÿ¼ÿ¿ÿÀÿµÿ°ÿ¼ÿÁÿ²ÿ·ÿµÿ¸ÿ¯ÿ¶ÿ­ÿ®ÿ´ÿÌÿÆÿ¼ÿµÿ´ÿ¹ÿ½ÿ´ÿ¦ÿ­ÿ¯ÿ±ÿÊÿµÿ»ÿ»ÿÂÿ¿ÿ©ÿÊÿÎÿÆÿÂÿ¹ÿ¯ÿ±ÿ½ÿ¿ÿ±ÿ·ÿÄÿ¾ÿ¯ÿ½ÿºÿÃÿºÿ¹ÿÊÿÄÿ¿ÿ¾ÿºÿÁÿÃÿÂÿÎÿÁÿÇÿºÿ¹ÿÇÿ¾ÿÂÿ³ÿÇÿµÿÅÿÅÿ¹ÿ¶ÿºÿÁÿÃÿ¶ÿ´ÿÀÿºÿ¶ÿ¹ÿºÿ³ÿ¾ÿ©ÿµÿ»ÿ·ÿªÿ³ÿÀÿ¸ÿ´ÿ¹ÿ¯ÿ¹ÿ°ÿ ÿ®ÿºÿ¿ÿ±ÿ¾ÿ¸ÿµÿ¼ÿ·ÿ³ÿ°ÿ®ÿ³ÿ°ÿ³ÿºÿ¯ÿ®ÿ²ÿÂÿ­ÿ¯ÿ©ÿ´ÿ²ÿ±ÿ¿ÿÃÿÀÿ¾ÿ·ÿÒÿÀÿ³ÿ¯ÿ´ÿ³ÿ¼ÿÄÿ¾ÿ³ÿ½ÿ»ÿ½ÿÅÿ¾ÿ»ÿºÿ¯ÿÂÿÄÿ®ÿÃÿÉÿÈÿ¼ÿµÿ«ÿ·ÿ¸ÿªÿªÿ°ÿÀÿ´ÿ·ÿ©ÿ¼ÿ·ÿ»ÿªÿ¬ÿ±ÿ¬ÿ´ÿ»ÿ¼ÿ¼ÿ¶ÿ²ÿ½ÿ¿ÿ¾ÿ¼ÿÀÿÆÿ¹ÿ²ÿ²ÿ½ÿ¸ÿ¯ÿ¸ÿ¿ÿ½ÿµÿ²ÿÅÿ±ÿÂÿ©ÿ¿ÿÀÿ¶ÿ³ÿ¶ÿ¸ÿ½ÿ¾ÿ±ÿµÿ»ÿ¥ÿ·ÿÂÿ²ÿ¾ÿ±ÿµÿ±ÿ·ÿÇÿ»ÿªÿ®ÿ¬ÿ°ÿ«ÿ°ÿ¸ÿ¶ÿ¸ÿ·ÿ²ÿ²ÿ¹ÿ½ÿ´ÿ¯ÿºÿºÿÂÿ®ÿ´ÿ¬ÿºÿ¹ÿ»ÿÊÿËÿÄÿÅÿ¿ÿ¹ÿÄÿ»ÿ®ÿªÿ¿ÿµÿ®ÿ§ÿ©ÿ´ÿ¹ÿ±ÿ®ÿ³ÿÃÿµÿ¼ÿºÿ²ÿ°ÿ¼ÿÁÿ¹ÿ³ÿ¶ÿ²ÿ£ÿ·ÿ©ÿ±ÿ·ÿÀÿ±ÿ¶ÿµÿ²ÿ­ÿ¨ÿ¨ÿ¬ÿ»ÿ»ÿ¯ÿ¹ÿ¢ÿ¶ÿ½ÿ´ÿ³ÿÂÿÂÿ«ÿªÿ¶ÿ®ÿ½ÿ¥ÿ¯ÿ¼ÿ²ÿ¬ÿªÿ¬ÿ´ÿ·ÿ³ÿ´ÿ¾ÿ»ÿÏÿ¯ÿ¶ÿ»ÿµÿ¹ÿ¹ÿ¬ÿªÿ¯ÿ¤ÿ¼ÿ©ÿ­ÿ»ÿ»ÿ°ÿ±ÿ»ÿ¼ÿ±ÿªÿ¾ÿ»ÿ¸ÿÂÿ·ÿ±ÿ³ÿ®ÿµÿ½ÿ¼ÿÇÿ°ÿµÿÉÿ¨ÿ¯ÿ±ÿ²ÿ¾ÿÂÿ·ÿ³ÿ¹ÿ²ÿ°ÿ®ÿÃÿ«ÿ ÿ«ÿ´ÿ¾ÿÆÿºÿ ÿ£ÿ´ÿÅÿÇÿÁÿºÿ¦ÿ®ÿºÿ­ÿ«ÿ»ÿµÿ»ÿ¹ÿ¿ÿ¸ÿ¸ÿºÿ¹ÿ»ÿ¾ÿ´ÿªÿ¬ÿÂÿ®ÿ¸ÿ³ÿ¸ÿ¾ÿ¿ÿÁÿ¾ÿ½ÿ¯ÿËÿ¸ÿÂÿÅÿÅÿÄÿ»ÿ«ÿªÿ»ÿ¿ÿ¸ÿÅÿºÿ¯ÿ®ÿ¹ÿÂÿÈÿÎÿ¹ÿµÿÄÿ¸ÿÂÿ¹ÿ´ÿ·ÿ·ÿ²ÿµÿ®ÿÈÿÎÿ½ÿ¸ÿ¿ÿ¸ÿºÿÂÿ¾ÿÆÿ¸ÿ´ÿ·ÿ½ÿ¼ÿ»ÿºÿºÿ¼ÿ¾ÿÂÿ¿ÿ¾ÿ¸ÿ½ÿ¾ÿÁÿ¼ÿµÿ¼ÿÇÿ¸ÿ¸ÿ«ÿ±ÿ²ÿ¶ÿºÿ¹ÿ¹ÿÃÿ¿ÿÏÿ±ÿÀÿÈÿÆÿ¶ÿ®ÿ³ÿ¬ÿµÿ£ÿ¼ÿ¶ÿ´ÿ¿ÿ½ÿ½ÿÆÿ¿ÿ©ÿ´ÿ«ÿ«ÿµÿµÿ¹ÿ¶ÿ¨ÿ¨ÿ¸ÿ¯ÿ«ÿ¹ÿÄÿ¹ÿ³ÿ´ÿ¤ÿ ÿ¼ÿ±ÿ®ÿ©ÿ©ÿ´ÿµÿ®ÿ²ÿ§ÿÿ©ÿ£ÿ®ÿ«ÿ®ÿµÿ­ÿ´ÿÀÿ¦ÿ°ÿ²ÿ¥ÿ¤ÿ°ÿ²ÿ©ÿ¬ÿ¨ÿºÿ·ÿ´ÿ«ÿªÿ²ÿ¯ÿ°ÿÃÿ¸ÿ·ÿ¶ÿ¸ÿ¹ÿÁÿ½ÿ´ÿ³ÿµÿ´ÿÈÿºÿ­ÿ¾ÿÆÿ»ÿ´ÿ·ÿµÿ¶ÿ¾ÿ¥ÿ¨ÿ­ÿ²ÿ¹ÿ·ÿ®ÿ¼ÿ³ÿÀÿÂÿ¸ÿµÿ¾ÿÅÿ¼ÿ¶ÿ²ÿ·ÿÁÿ¿ÿÂÿ½ÿ»ÿÃÿ»ÿºÿÅÿ§ÿºÿ»ÿºÿÁÿÈÿÃÿ»ÿ¬ÿÃÿÎÿÄÿ®ÿ³ÿ¸ÿ¯ÿ°ÿ·ÿÉÿÃÿ²ÿºÿ¹ÿ¹ÿ½ÿÀÿ¾ÿ¾ÿÂÿ²ÿ¥ÿÃÿ¾ÿ²ÿ³ÿ¸ÿºÿ¼ÿÄÿ¦ÿ¸ÿÊÿ³ÿ´ÿ³ÿ°ÿ¶ÿ¸ÿµÿ¬ÿ¸ÿ»ÿ¾ÿ³ÿ¹ÿ¿ÿ¹ÿÁÿÄÿ­ÿ¿ÿÂÿÂÿ»ÿ°ÿµÿ¼ÿ½ÿÄÿÀÿ¾ÿ¥ÿÃÿÄÿµÿ»ÿÅÿ¿ÿ´ÿ³ÿ³ÿ½ÿÆÿ»ÿµÿ¹ÿ·ÿªÿ¦ÿ®ÿ©ÿºÿºÿ´ÿ¸ÿ¸ÿ¼ÿºÿºÿÃÿÈÿ¹ÿ·ÿ²ÿ¸ÿ¼ÿµÿ±ÿºÿÀÿ¹ÿ´ÿ¶ÿµÿÁÿ«ÿ²ÿºÿ¹ÿºÿºÿºÿ¶ÿ«ÿÀÿ·ÿ«ÿ²ÿ»ÿ¿ÿ¹ÿ¹ÿ³ÿ¬ÿ¾ÿÀÿ¦ÿ¿ÿÈÿÌÿ·ÿ°ÿ¶ÿ²ÿ¯ÿ»ÿ¿ÿÃÿ»ÿÁÿ°ÿ°ÿ¿ÿ¹ÿµÿ¶ÿ´ÿ±ÿ²ÿÇÿ»ÿÂÿÐÿºÿ°ÿºÿ¼ÿ¶ÿ²ÿ¹ÿÇÿ¾ÿ¶ÿÄÿºÿÂÿ¾ÿÀÿ½ÿ¼ÿÅÿÈÿ½ÿ·ÿ¶ÿÒÿ½ÿÅÿÆÿ·ÿ¯ÿ±ÿ·ÿ¸ÿµÿ»ÿ©ÿªÿ²ÿ¸ÿ°ÿ¹ÿÀÿ¾ÿÀÿÁÿÀÿÈÿÎÿÆÿ½ÿ¹ÿ¾ÿ¦ÿ³ÿ»ÿ»ÿ¾ÿÈÿÈÿ¾ÿÁÿ©ÿ¹ÿÄÿºÿÃÿÄÿ¶ÿ²ÿ·ÿ·ÿ´ÿ»ÿ»ÿ¯ÿ¶ÿÀÿÔÿËÿÁÿ´ÿÂÿÀÿ±ÿºÿÆÿ»ÿ½ÿºÿ·ÿÀÿ¸ÿ¾ÿµÿ½ÿ½ÿºÿ»ÿ¹ÿ»ÿ¹ÿÂÿÀÿÀÿÀÿÀÿ½ÿÔÿÐÿÀÿÀÿÂÿ½ÿÁÿÆÿ¹ÿÀÿÇÿÄÿÇÿÄÿ¿ÿ´ÿ¿ÿÊÿ½ÿ°ÿ¹ÿÃÿÃÿªÿÇÿÈÿ³ÿÂÿ¹ÿ¾ÿ®ÿ©ÿ«ÿ®ÿ·ÿ»ÿÈÿ·ÿÂÿ­ÿ­ÿ©ÿ»ÿºÿ½ÿ³ÿ·ÿÅÿÁÿµÿ¹ÿÁÿÃÿÃÿÍÿËÿ·ÿ°ÿ¯ÿÁÿ¿ÿ®ÿµÿ¿ÿµÿ¶ÿÁÿ¾ÿ·ÿ»ÿµÿ²ÿ­ÿ¶ÿ½ÿ»ÿ»ÿ·ÿºÿÃÿ½ÿ·ÿ¸ÿµÿ®ÿÃÿ±ÿ¿ÿºÿ·ÿÄÿÅÿ¹ÿ¶ÿµÿ®ÿ·ÿ¿ÿ¸ÿºÿ¿ÿºÿ±ÿ¶ÿ·ÿÄÿÂÿ¶ÿ¯ÿ¶ÿ»ÿ¹ÿ·ÿ²ÿºÿÅÿÂÿ¹ÿ²ÿÎÿÓÿÐÿ¼ÿªÿÿ±ÿºÿ­ÿ¼ÿËÿ¸ÿ¾ÿÄÿÉÿ¯ÿÀÿÅÿÃÿ»ÿºÿ·ÿ­ÿ³ÿ¾ÿ¾ÿ¿ÿ¿ÿ¿ÿ¼ÿªÿ¿ÿ»ÿØÿ¸ÿªÿ«ÿ¼ÿ»ÿÂÿÀÿ¼ÿÂÿÃÿÀÿ½ÿ¹ÿ·ÿ¹ÿ±ÿ«ÿ½ÿ¼ÿÃÿÂÿ³ÿ¹ÿ¿ÿ¹ÿÇÿÑÿÁÿ¼ÿ±ÿ¿ÿ¸ÿÍÿÃÿ»ÿÂÿÂÿ²ÿÆÿÇÿ¼ÿ±ÿ¶ÿ¼ÿ¶ÿ´ÿ·ÿ´ÿÀÿÁÿ¿ÿ¾ÿÈÿÊÿ¾ÿ¶ÿºÿ¾ÿ¹ÿ¶ÿ¾ÿ¿ÿÀÿÅÿÊÿÊÿ¿ÿÀÿ¸ÿ½ÿÄÿ´ÿÀÿ°ÿ´ÿ»ÿ·ÿ¼ÿ±ÿ½ÿ¾ÿÁÿÀÿ´ÿ´ÿ´ÿ®ÿ¸ÿ½ÿ¿ÿ·ÿ¼ÿ¯ÿÃÿ»ÿ¬ÿ¯ÿ®ÿ³ÿ²ÿ®ÿµÿ¿ÿ·ÿ¯ÿ·ÿ®ÿ³ÿÀÿ®ÿµÿ¸ÿ½ÿ¶ÿÅÿ½ÿ´ÿµÿ³ÿ´ÿ¶ÿºÿ¸ÿ°ÿ±ÿ¾ÿÃÿ¹ÿ½ÿÐÿ¸ÿ¶ÿ¶ÿªÿ·ÿÁÿ¶ÿÀÿºÿ´ÿ´ÿ°ÿÂÿÆÿ¹ÿ­ÿ²ÿ¼ÿ³ÿ¶ÿ¼ÿ½ÿ±ÿÅÿ±ÿ¿ÿ¶ÿºÿ®ÿ¬ÿ¯ÿÁÿ¶ÿ³ÿ±ÿ¬ÿ³ÿ¸ÿ´ÿ²ÿ½ÿÃÿ°ÿ²ÿºÿÌÿºÿ¯ÿÄÿÿ¤ÿ±ÿ¦ÿÂÿ¹ÿºÿ½ÿ©ÿ³ÿ¹ÿºÿ·ÿ®ÿ¶ÿ¶ÿ¯ÿ©ÿ®ÿ¢ÿ¸ÿ¦ÿ¦ÿ¨ÿ³ÿ±ÿ¶ÿ´ÿ»ÿ¶ÿ¹ÿ©ÿ¯ÿµÿ°ÿ¯ÿ²ÿ¸ÿ¼ÿ¼ÿÁÿÂÿËÿ°ÿºÿ¢ÿ¶ÿÿ»ÿ±ÿºÿµÿ½ÿ³ÿ¹ÿ¾ÿ¾ÿ­ÿ¬ÿ¹ÿ»ÿ¼ÿ¾ÿµÿµÿ¹ÿ´ÿ¹ÿ¿ÿµÿ¸ÿ¸ÿ´ÿÁÿ½ÿ¹ÿ¹ÿ§ÿ¶ÿ¸ÿÀÿ½ÿ¶ÿ¸ÿºÿ³ÿ¸ÿ¼ÿ±ÿ¸ÿËÿÊÿÀÿ¯ÿ²ÿ¼ÿ¹ÿ¯ÿºÿÈÿÂÿÑÿ»ÿºÿÂÿ¿ÿÅÿÍÿÃÿ¼ÿµÿ¿ÿÅÿÂÿ¿ÿ²ÿ¥ÿªÿ°ÿ¯ÿ¹ÿÄÿ¾ÿ¼ÿÁÿÁÿÀÿÓÿ»ÿÃÿ²ÿÀÿÂÿÂÿÊÿÂÿ©ÿµÿ¿ÿ¿ÿÄÿÀÿÁÿÊÿÃÿºÿÂÿÆÿÃÿ½ÿ»ÿ¸ÿ¹ÿÃÿ¾ÿªÿµÿÐÿ»ÿ³ÿ¶ÿºÿ·ÿ±ÿÈÿ´ÿ¯ÿ³ÿ´ÿ¾ÿ¹ÿºÿÌÿÇÿÄÿËÿÁÿÂÿ¿ÿÅÿÉÿÄÿÁÿµÿ°ÿ¿ÿÊÿ³ÿ­ÿ¥ÿ¯ÿºÿ®ÿ¡ÿÆÿ¼ÿ¾ÿ¼ÿ¾ÿ°ÿ²ÿ¸ÿ°ÿ·ÿ¿ÿÂÿ¼ÿ±ÿ·ÿ¯ÿ·ÿ·ÿ·ÿ´ÿ·ÿ¹ÿÃÿ¶ÿÀÿ³ÿ¹ÿ½ÿ±ÿ½ÿÅÿµÿ³ÿºÿ»ÿ»ÿÀÿÂÿ»ÿ°ÿ»ÿ·ÿµÿ¹ÿ¿ÿ¹ÿ­ÿ»ÿ¿ÿµÿ´ÿÃÿÀÿ½ÿµÿ¹ÿµÿÁÿÍÿ²ÿÿÞÿÀÿØÿÇÿØÿÏÿÉÿ­ÿ´ÿÊÿÄÿ»ÿºÿ¿ÿÀÿ¶ÿ³ÿ¹ÿ¿ÿ¿ÿ¹ÿ¾ÿÅÿÂÿ¾ÿ¶ÿÁÿºÿÉÿÄÿ·ÿ¶ÿ°ÿ¾ÿÄÿ½ÿ½ÿ²ÿÆÿ®ÿÀÿÀÿ²ÿ¼ÿ¼ÿ¼ÿ­ÿ²ÿÂÿ¼ÿ©ÿ¦ÿ¿ÿÉÿÁÿ¿ÿÀÿÅÿ½ÿ±ÿ¹ÿ½ÿÌÿÊÿ¹ÿ°ÿÁÿÄÿºÿ¸ÿÐÿÎÿ²ÿ¿ÿµÿÉÿ¶ÿÃÿ¹ÿÀÿ¾ÿ·ÿÂÿ³ÿ¸ÿÀÿ¯ÿ¸ÿ´ÿ¶ÿÄÿ¾ÿºÿËÿ¿ÿ»ÿÀÿ´ÿ¿ÿÅÿ¼ÿ¿ÿ¼ÿ½ÿºÿÄÿÁÿ¾ÿ¶ÿ¹ÿ¯ÿÂÿ»ÿ¶ÿ«ÿÀÿÎÿÂÿ½ÿ¹ÿºÿ§ÿ·ÿ³ÿµÿºÿ»ÿ³ÿ±ÿ·ÿÆÿ¿ÿ¹ÿ³ÿ¾ÿÅÿ¶ÿ¬ÿ±ÿºÿ¿ÿ»ÿ·ÿ·ÿ¼ÿ®ÿ¯ÿºÿ¾ÿµÿÂÿºÿµÿ¸ÿ»ÿ¸ÿ¹ÿÀÿ²ÿ¿ÿ«ÿµÿ²ÿ¿ÿ¸ÿ¶ÿÅÿ¸ÿ¸ÿ¯ÿ»ÿÁÿ±ÿ²ÿ­ÿ¼ÿ²ÿ¼ÿ¾ÿµÿ¾ÿºÿ¶ÿ¼ÿÁÿÃÿ»ÿÁÿÏÿ¹ÿ­ÿ¼ÿ¶ÿ¹ÿ¿ÿ¯ÿ¨ÿÀÿ¯ÿ¹ÿ»ÿ¯ÿ´ÿ¾ÿºÿ¿ÿ©ÿ«ÿ¹ÿÀÿ¾ÿºÿÅÿ­ÿÀÿÀÿ½ÿºÿ¹ÿµÿ²ÿ¸ÿ»ÿ±ÿ·ÿ«ÿ²ÿÂÿÁÿ±ÿ«ÿºÿ·ÿ³ÿ²ÿ­ÿ½ÿ¹ÿ¨ÿ±ÿ»ÿÆÿ³ÿ¥ÿºÿÂÿ±ÿ·ÿµÿ¾ÿÊÿ¬ÿ±ÿÿ¯ÿ¯ÿÂÿ¤ÿ¹ÿ­ÿ³ÿÿªÿ·ÿÓÿ¶ÿ¾ÿÇÿÁÿ·ÿ·ÿ¼ÿÂÿ³ÿ¯ÿ»ÿÆÿËÿÃÿ¹ÿ½ÿºÿµÿ¶ÿ³ÿ·ÿ»ÿ¸ÿ½ÿÃÿ¼ÿ´ÿ»ÿÀÿ½ÿ·ÿ¼ÿÂÿ¶ÿ½ÿ³ÿºÿ³ÿ²ÿÅÿ¿ÿ¶ÿ±ÿ¬ÿ³ÿ³ÿ«ÿÃÿ·ÿÅÿµÿ¹ÿÄÿ»ÿ²ÿ³ÿ¶ÿ®ÿÿ°ÿ¸ÿ»ÿ¿ÿ¸ÿ³ÿ±ÿ³ÿ±ÿ«ÿ¯ÿ´ÿ±ÿ¶ÿÃÿÀÿ»ÿÀÿ½ÿÂÿºÿÊÿÀÿÄÿÆÿÀÿ³ÿ¯ÿÊÿÈÿÃÿ°ÿ·ÿ³ÿ½ÿ¿ÿ¸ÿÁÿ¯ÿ³ÿÊÿ¸ÿµÿ­ÿ»ÿ½ÿ¸ÿºÿ¹ÿ¹ÿÂÿ¿ÿºÿ¼ÿ·ÿ´ÿ¹ÿ¹ÿ¸ÿ»ÿÈÿËÿÈÿ¾ÿ¹ÿ·ÿ¼ÿ¸ÿ¬ÿ±ÿ±ÿ·ÿ¸ÿµÿ¼ÿ¾ÿ¾ÿ±ÿ²ÿ²ÿºÿµÿªÿªÿ¶ÿ·ÿÓÿªÿµÿÌÿ¿ÿËÿ´ÿÀÿ°ÿºÿ¨ÿ­ÿ¸ÿ·ÿ³ÿ¶ÿ½ÿ¼ÿ·ÿ¼ÿ½ÿ¹ÿ¶ÿ²ÿ¿ÿËÿ¿ÿ½ÿ·ÿ¿ÿ¾ÿ°ÿ¢ÿ§ÿ­ÿ¸ÿÃÿ·ÿ¹ÿÀÿ¿ÿÎÿÈÿºÿ»ÿ¿ÿºÿ©ÿ°ÿµÿÂÿ½ÿÂÿ±ÿ¦ÿ°ÿ¿ÿµÿ®ÿ¸ÿµÿ¼ÿ¸ÿ³ÿ±ÿ»ÿÄÿ½ÿÉÿµÿ®ÿ¸ÿ»ÿ·ÿ·ÿ¼ÿ»ÿÃÿºÿ¼ÿµÿ»ÿ»ÿ¶ÿ»ÿ»ÿÁÿÃÿºÿ·ÿ­ÿªÿ­ÿ°ÿ­ÿºÿÏÿ¾ÿµÿÀÿ¹ÿ²ÿ¼ÿÁÿ¹ÿ±ÿ·ÿ´ÿµÿ¶ÿ»ÿ¸ÿÆÿÁÿÄÿ½ÿ°ÿ»ÿÆÿÅÿ¶ÿÆÿ´ÿµÿ¦ÿÎÿ»ÿ±ÿ±ÿªÿ¼ÿ³ÿ¯ÿ¬ÿ¯ÿ¹ÿ¯ÿ·ÿÄÿÎÿ·ÿ¹ÿ»ÿ»ÿ·ÿ¯ÿ³ÿ·ÿ²ÿ¢ÿ£ÿ¼ÿÀÿµÿ¹ÿ·ÿ·ÿ·ÿ«ÿ¯ÿ«ÿÿ¬ÿ¸ÿ¿ÿ¹ÿ»ÿ¾ÿ¾ÿ³ÿÈÿ»ÿÁÿ¶ÿ¾ÿºÿÅÿºÿµÿ¼ÿ´ÿ¾ÿ±ÿ¡ÿµÿÂÿ¸ÿ¿ÿ¿ÿºÿ»ÿ¸ÿ²ÿ¯ÿ³ÿ¤ÿ®ÿ²ÿªÿ²ÿµÿ´ÿ²ÿ¿ÿ¿ÿ¼ÿ¿ÿ¶ÿ»ÿ¼ÿ´ÿµÿ²ÿ­ÿªÿ¦ÿ²ÿ¸ÿ±ÿ­ÿ¿ÿÁÿÁÿÆÿ­ÿ¿ÿÃÿ¼ÿÆÿÊÿÄÿ¸ÿ¼ÿ¶ÿ»ÿºÿ°ÿ»ÿÎÿ½ÿ²ÿ®ÿ¸ÿÄÿ½ÿ·ÿ²ÿ®ÿ¬ÿ«ÿ¤ÿ©ÿ¯ÿ¶ÿ³ÿ°ÿ·ÿ³ÿ°ÿ¸ÿÁÿ¼ÿ­ÿ´ÿÁÿ³ÿªÿ°ÿ¼ÿ´ÿ¦ÿ°ÿ»ÿËÿ®ÿ·ÿ¹ÿÂÿ¬ÿ²ÿÆÿ¾ÿ¥ÿ·ÿ«ÿ»ÿ·ÿ¥ÿÄÿÃÿ¼ÿ»ÿ´ÿ¼ÿ¿ÿ»ÿºÿºÿ¯ÿ·ÿÁÿ½ÿ±ÿ·ÿ¹ÿ·ÿ¹ÿÀÿÊÿÁÿµÿ¸ÿ¹ÿºÿÂÿÂÿ°ÿ²ÿ¼ÿÁÿÇÿÄÿÄÿÂÿ¾ÿ«ÿ¹ÿ½ÿ¼ÿ¹ÿ®ÿ³ÿ³ÿ©ÿÁÿµÿÃÿ¼ÿºÿ¸ÿ¹ÿºÿ¼ÿ¶ÿ³ÿ²ÿ°ÿµÿ¶ÿ®ÿºÿ½ÿ¼ÿ²ÿºÿºÿ³ÿ¾ÿºÿ²ÿ·ÿ±ÿ´ÿÁÿ·ÿ²ÿ¬ÿ±ÿ±ÿ»ÿ·ÿÁÿ½ÿªÿ¶ÿ¹ÿºÿ·ÿÂÿ¨ÿ¿ÿ°ÿ·ÿ¼ÿ¦ÿÅÿ¯ÿÄÿ¯ÿ¢ÿµÿ¸ÿ½ÿ·ÿ«ÿÿ¤ÿºÿ³ÿ¥ÿ§ÿ¹ÿºÿ®ÿ²ÿ¾ÿÁÿ¶ÿ³ÿÊÿÍÿ¼ÿ¼ÿÇÿÆÿ®ÿ³ÿ»ÿ¾ÿºÿºÿ§ÿ²ÿ¸ÿ¾ÿ¬ÿ³ÿ±ÿ¶ÿµÿ¼ÿºÿ¯ÿ´ÿ¿ÿºÿ¾ÿ°ÿ¸ÿµÿ²ÿ±ÿ¯ÿ²ÿ»ÿÁÿ®ÿ£ÿ¯ÿ©ÿ­ÿ±ÿ®ÿªÿ¬ÿµÿÂÿÂÿ½ÿ°ÿ¶ÿÃÿÄÿºÿ¶ÿ³ÿÀÿÉÿÊÿ½ÿ¸ÿ­ÿ±ÿÂÿ¯ÿ§ÿ½ÿµÿ¶ÿ¨ÿ²ÿ»ÿµÿ»ÿ¹ÿ²ÿ¯ÿ°ÿ»ÿÀÿÇÿºÿ³ÿ¿ÿ¾ÿ±ÿºÿ¸ÿÅÿ½ÿ·ÿ»ÿ²ÿºÿºÿ¶ÿ¸ÿ²ÿ¿ÿ¼ÿ½ÿ¸ÿ°ÿ²ÿ§ÿ¨ÿµÿ¸ÿ¨ÿ¥ÿ·ÿ¹ÿ¶ÿ²ÿÿÿ¨ÿ¢ÿ°ÿ¹ÿ³ÿ»ÿ²ÿ®ÿ±ÿÇÿ¹ÿÅÿ¸ÿÒÿ¯ÿ¾ÿÊÿ¤ÿ­ÿ£ÿ°ÿ¶ÿ®ÿªÿ»ÿ¿ÿ·ÿ¯ÿ°ÿ·ÿ¶ÿ´ÿ²ÿ­ÿ³ÿ¶ÿ«ÿ²ÿ¶ÿ°ÿ¦ÿªÿ®ÿºÿÃÿ­ÿ¿ÿ½ÿÃÿ²ÿ¶ÿ¾ÿÄÿÃÿ¯ÿ·ÿ»ÿ¾ÿ·ÿ»ÿ·ÿ¹ÿ¹ÿ¬ÿ²ÿ½ÿ¹ÿ¸ÿ´ÿ³ÿ¸ÿ·ÿ¹ÿ¹ÿ¼ÿ¶ÿÅÿ·ÿ¯ÿÐÿ·ÿ¼ÿ®ÿºÿÆÿÃÿ±ÿ³ÿÁÿ¼ÿÌÿÃÿ²ÿ³ÿ¸ÿ±ÿ¬ÿ¬ÿ±ÿºÿ¹ÿ²ÿ±ÿ¶ÿ¶ÿ¼ÿ»ÿºÿ±ÿÌÿºÿ¼ÿ±ÿÊÿÿ²ÿ¼ÿÂÿ¶ÿ½ÿ¸ÿ®ÿ¶ÿÂÿ³ÿ®ÿ±ÿ¯ÿµÿÀÿÊÿºÿ­ÿ·ÿ¸ÿµÿ°ÿ®ÿ¼ÿ½ÿ»ÿÂÿ½ÿ¤ÿ·ÿ°ÿ§ÿ¯ÿ´ÿ»ÿ·ÿµÿµÿ´ÿ¶ÿ¶ÿ°ÿ±ÿ¸ÿ²ÿ®ÿµÿ­ÿ²ÿ³ÿÃÿ·ÿ²ÿ¾ÿ¶ÿ­ÿ¨ÿ§ÿ²ÿ¹ÿ»ÿ³ÿ¬ÿ¿ÿÀÿ¾ÿ°ÿ­ÿ¹ÿ´ÿ²ÿ¶ÿ¬ÿ²ÿµÿ§ÿ³ÿ§ÿ»ÿ¼ÿ»ÿ­ÿ´ÿ¬ÿ²ÿ¸ÿ¸ÿ°ÿ°ÿÀÿÈÿ¾ÿ´ÿ°ÿ¯ÿµÿºÿ·ÿ§ÿ¤ÿ¨ÿ¶ÿ®ÿ±ÿ²ÿÉÿ°ÿ ÿ£ÿÔÿÏÿÇÿ­ÿ£ÿ½ÿµÿ¶ÿ¹ÿ­ÿ«ÿ´ÿµÿ°ÿ®ÿ³ÿ¶ÿ±ÿ¬ÿÀÿªÿ¹ÿ·ÿ²ÿ­ÿ±ÿ¶ÿ¶ÿ¾ÿ¹ÿ±ÿµÿ¬ÿ­ÿ±ÿ¬ÿ¯ÿ®ÿ¯ÿ¬ÿ¾ÿÇÿ³ÿ¹ÿÿ±ÿºÿ¿ÿ±ÿ»ÿ°ÿ³ÿ»ÿ¶ÿ®ÿ³ÿ³ÿµÿ¼ÿ´ÿ©ÿªÿ¹ÿ²ÿ®ÿ¼ÿ°ÿ¸ÿ±ÿ°ÿ»ÿ²ÿµÿµÿ±ÿ¸ÿ°ÿ°ÿ·ÿÁÿÉÿÁÿ¯ÿªÿ»ÿ´ÿÁÿÃÿ¯ÿ¬ÿºÿÃÿÂÿ¯ÿ®ÿ³ÿ·ÿ±ÿ¶ÿÆÿÁÿ¶ÿ¸ÿ¾ÿ»ÿ¯ÿÄÿÂÿ´ÿ¼ÿ±ÿÈÿºÿ­ÿ½ÿÓÿ³ÿÿ´ÿ¾ÿÉÿ¸ÿ¦ÿ¶ÿ½ÿ²ÿ­ÿ¸ÿ¶ÿ¯ÿµÿ´ÿ³ÿ»ÿ¼ÿ³ÿ¦ÿÀÿÃÿ¹ÿ²ÿ·ÿ¼ÿ¿ÿ½ÿ¶ÿµÿ®ÿ²ÿ§ÿÇÿ¸ÿÉÿÀÿ²ÿ¬ÿºÿÂÿÂÿÄÿ³ÿ³ÿÄÿÇÿÀÿ¾ÿÇÿÈÿ¹ÿ·ÿ½ÿÊÿ»ÿ´ÿ¾ÿÌÿÁÿ´ÿ±ÿ¹ÿÀÿ½ÿ¹ÿ¶ÿµÿ´ÿ±ÿÄÿ·ÿ°ÿ¾ÿÂÿÐÿµÿ³ÿ»ÿºÿ¼ÿ¹ÿÁÿÃÿ°ÿ°ÿ½ÿºÿ¹ÿ³ÿ·ÿ®ÿ·ÿ´ÿ½ÿµÿ°ÿ§ÿ³ÿ½ÿ½ÿ¾ÿºÿ¼ÿ¸ÿ­ÿ§ÿÅÿ¸ÿ¿ÿ²ÿ±ÿ°ÿ¹ÿÑÿÏÿ¿ÿ²ÿ®ÿ²ÿµÿ®ÿ­ÿÀÿ¬ÿ¥ÿ¼ÿ­ÿ¯ÿ¦ÿ¹ÿ¸ÿ°ÿ²ÿ´ÿµÿ¶ÿ¶ÿÊÿÀÿÔÿÄÿ¸ÿ¨ÿ»ÿ±ÿ±ÿ¹ÿÄÿºÿ³ÿ³ÿ¶ÿ¼ÿ³ÿ«ÿ¹ÿ²ÿ·ÿ¹ÿ´ÿ·ÿÃÿ­ÿ´ÿÁÿ¾ÿ¹ÿºÿÃÿÈÿ­ÿ°ÿ¬ÿ¨ÿÉÿ¸ÿÿ¯ÿ³ÿ³ÿ³ÿ´ÿ¾ÿ¾ÿ²ÿ¼ÿÀÿµÿÀÿ¶ÿÀÿ·ÿºÿ¬ÿ­ÿÂÿÅÿ¸ÿ¸ÿ¾ÿ¸ÿ´ÿÃÿÀÿ»ÿ¾ÿ©ÿÅÿÃÿ¹ÿ´ÿ¶ÿºÿÂÿÂÿ´ÿ³ÿ½ÿ¨ÿ»ÿ»ÿ°ÿ±ÿ±ÿ³ÿ°ÿ¦ÿ¬ÿ¸ÿ°ÿ¬ÿµÿÅÿ®ÿ¼ÿµÿ®ÿªÿ¦ÿµÿ¿ÿ¿ÿ¸ÿ³ÿ¹ÿ·ÿ¹ÿÊÿµÿ¿ÿ·ÿ¿ÿÀÿ¬ÿ½ÿ¸ÿ¬ÿÁÿÅÿÈÿ»ÿÇÿ¸ÿ²ÿºÿ¹ÿ±ÿ«ÿ¨ÿ¯ÿ¾ÿ¿ÿ°ÿºÿ¹ÿÃÿ¿ÿ²ÿ¿ÿ»ÿ¹ÿ´ÿ¸ÿ¼ÿ¼ÿ»ÿ·ÿ¿ÿÿ®ÿ¹ÿ°ÿµÿ±ÿ®ÿ¨ÿ®ÿ³ÿ¬ÿ±ÿ¸ÿ°ÿ´ÿ·ÿ³ÿ´ÿºÿ±ÿ²ÿ±ÿ©ÿ®ÿ³ÿ¨ÿÇÿµÿ¦ÿºÿÊÿ´ÿ²ÿ±ÿ¬ÿ­ÿ°ÿ±ÿ¶ÿ¹ÿ´ÿÎÿ­ÿ§ÿ¦ÿ¬ÿµÿ´ÿªÿ¥ÿªÿ²ÿ­ÿÿ©ÿ¹ÿ¼ÿ¬ÿ¬ÿ¸ÿÃÿºÿªÿ¼ÿ·ÿ»ÿÃÿ¼ÿ½ÿµÿ¬ÿ©ÿ©ÿ«ÿ­ÿ½ÿ·ÿ·ÿ¬ÿªÿ·ÿ°ÿ´ÿ¼ÿ¹ÿ°ÿªÿ¡ÿ¢ÿ¯ÿ¸ÿ¬ÿ±ÿ¶ÿµÿ®ÿ®ÿ»ÿÆÿÈÿ¯ÿ¨ÿ£ÿ½ÿÌÿ·ÿ·ÿ¼ÿ´ÿ¯ÿ¶ÿªÿÂÿ»ÿ²ÿ®ÿ³ÿ±ÿ­ÿ¯ÿ·ÿ»ÿ¦ÿ®ÿªÿµÿÄÿµÿ·ÿ¯ÿ®ÿ¹ÿ¿ÿÅÿ½ÿ¼ÿ´ÿÃÿ»ÿ¼ÿ¿ÿ¸ÿ±ÿ¸ÿ¾ÿªÿ®ÿÑÿ¶ÿÅÿÁÿÍÿÉÿ¸ÿ¿ÿÉÿÅÿÇÿÀÿ¾ÿ¹ÿ®ÿ¸ÿºÿ²ÿ¹ÿºÿÇÿ¶ÿÀÿÆÿÀÿ¸ÿÅÿÏÿ¿ÿ²ÿÊÿ«ÿÈÿ¼ÿÇÿÀÿµÿ°ÿ±ÿ³ÿÁÿ¶ÿ¸ÿ´ÿ©ÿ²ÿ½ÿÃÿÅÿÁÿ¿ÿ¿ÿÃÿ¸ÿµÿÁÿ»ÿ´ÿ±ÿ¸ÿÂÿ°ÿÍÿ¾ÿ¸ÿ»ÿµÿºÿÃÿ¾ÿµÿµÿ½ÿÆÿÀÿ¿ÿ»ÿ¿ÿÄÿ¾ÿ²ÿ³ÿ²ÿ³ÿ±ÿ±ÿ¶ÿ¯ÿ©ÿ­ÿªÿ¯ÿ®ÿÿ®ÿ¸ÿ©ÿ¹ÿÈÿ´ÿªÿ¶ÿ¸ÿ½ÿ¤ÿ¦ÿ®ÿ¯ÿ­ÿ±ÿ°ÿ¬ÿ·ÿ°ÿ®ÿ¯ÿ¶ÿ³ÿ¦ÿ¦ÿ±ÿÿ¸ÿ²ÿ¡ÿ§ÿ²ÿ°ÿ«ÿ³ÿ£ÿ²ÿªÿ¸ÿ³ÿ´ÿµÿ ÿÿ£ÿ®ÿºÿ´ÿÃÿ³ÿ¶ÿ¾ÿ»ÿ»ÿÄÿ¿ÿÄÿºÿ­ÿ¸ÿÆÿÅÿ»ÿ¸ÿ¬ÿ§ÿ¼ÿµÿ»ÿ½ÿ½ÿ¸ÿªÿ®ÿÌÿ¿ÿÇÿÅÿ»ÿµÿ¶ÿ¾ÿÃÿºÿ¼ÿÇÿ³ÿ½ÿ¾ÿ¹ÿ·ÿ´ÿ·ÿ´ÿ¿ÿµÿÁÿÁÿ»ÿÃÿÏÿÅÿ·ÿÅÿ»ÿ¶ÿ½ÿ´ÿµÿÇÿÍÿ»ÿ±ÿ½ÿ·ÿ½ÿºÿ¯ÿ­ÿ·ÿ¸ÿµÿÉÿºÿ¾ÿµÿÄÿÁÿ¹ÿ¼ÿÅÿÄÿ²ÿÄÿ×ÿ¿ÿÅÿÁÿÁÿÃÿ¿ÿºÿµÿ¾ÿ¸ÿ°ÿ´ÿ¸ÿ¹ÿºÿ»ÿºÿÆÿÅÿÁÿÃÿÀÿ¹ÿÃÿ¾ÿÆÿÎÿ»ÿ¼ÿ³ÿ´ÿ·ÿºÿÂÿ·ÿºÿÃÿ¹ÿ²ÿ½ÿ®ÿºÿ¸ÿÈÿÄÿÄÿÆÿ¾ÿ¶ÿ¼ÿ¯ÿÀÿÊÿÄÿÄÿ½ÿÀÿÀÿ»ÿÀÿÅÿÀÿ¸ÿ¼ÿ¸ÿ¹ÿ²ÿ´ÿ»ÿÆÿÉÿÁÿÅÿ°ÿ¼ÿ¾ÿ²ÿµÿ¸ÿµÿ³ÿ¹ÿÂÿµÿ¾ÿ¯ÿ¨ÿ¼ÿÒÿÊÿµÿ¯ÿ´ÿ¬ÿ¡ÿ¹ÿÅÿÉÿÅÿ»ÿ»ÿÃÿÀÿ²ÿ°ÿ»ÿ·ÿ½ÿ¹ÿÊÿ¯ÿ¤ÿ³ÿ²ÿ¶ÿÂÿÆÿÀÿ°ÿ´ÿ·ÿ±ÿ¿ÿ¹ÿºÿ¼ÿÃÿ¿ÿµÿ·ÿ¸ÿ»ÿÀÿÆÿ·ÿºÿºÿ»ÿºÿÁÿÅÿÁÿÅÿ¹ÿ·ÿ¨ÿ¹ÿÅÿÇÿ¼ÿ»ÿÀÿ½ÿ´ÿ³ÿ·ÿµÿ¤ÿ¸ÿÅÿºÿ»ÿÀÿ¸ÿ´ÿ¹ÿ¼ÿ»ÿÃÿ¸ÿÅÿ¦ÿ±ÿ¸ÿ½ÿ¸ÿ½ÿºÿ²ÿ»ÿ»ÿ¸ÿ°ÿ½ÿÇÿ½ÿµÿ¸ÿ´ÿ±ÿµÿºÿ¼ÿºÿÂÿ¸ÿ¼ÿÆÿÐÿ­ÿ²ÿ·ÿ¾ÿ¾ÿ¹ÿ¾ÿÅÿÂÿ»ÿºÿ«ÿ»ÿ¶ÿ½ÿÁÿÀÿ¾ÿ»ÿ¶ÿ³ÿ·ÿ¿ÿÌÿ¿ÿ¶ÿÂÿ­ÿ¼ÿÉÿÃÿÁÿÄÿ¿ÿ¼ÿÄÿÆÿÄÿµÿÁÿÈÿ½ÿ¾ÿ¼ÿ»ÿÂÿÈÿºÿ§ÿ²ÿËÿ¼ÿÄÿ¶ÿ¸ÿ´ÿ¼ÿÊÿ½ÿ»ÿ¾ÿ²ÿ°ÿÈÿÆÿÂÿÂÿÏÿÁÿ¬ÿªÿ´ÿ½ÿ¿ÿ²ÿ±ÿÁÿÀÿ¹ÿ¼ÿÂÿÍÿÎÿÂÿ°ÿµÿºÿ¸ÿºÿÁÿ³ÿ©ÿ¶ÿ¸ÿ½ÿ½ÿÁÿ·ÿºÿ¼ÿ´ÿ¹ÿ½ÿÆÿ½ÿµÿµÿ½ÿÄÿ²ÿµÿ¼ÿ¼ÿ©ÿÄÿ¶ÿ¶ÿÃÿ¼ÿ½ÿ´ÿ²ÿÅÿÌÿ¾ÿºÿ»ÿ¿ÿ¿ÿ¾ÿ¼ÿÄÿ»ÿºÿÅÿ¾ÿ¶ÿ¯ÿ°ÿ¸ÿµÿ®ÿ¶ÿ³ÿËÿÀÿÊÿËÿ¾ÿÅÿÅÿ·ÿ²ÿ¹ÿºÿ¹ÿ¶ÿ¹ÿÅÿ¯ÿºÿÆÿÈÿ²ÿ¼ÿÃÿÈÿÀÿÃÿÁÿ·ÿ³ÿ¸ÿ»ÿºÿÌÿÊÿ´ÿÆÿÃÿÃÿ½ÿ¸ÿ¶ÿ«ÿ±ÿ¿ÿ¶ÿ±ÿºÿ¼ÿ¶ÿ¸ÿºÿ´ÿ°ÿ»ÿ³ÿ¸ÿÄÿ¾ÿÅÿÊÿ¶ÿ½ÿÂÿ¶ÿÅÿÊÿ¯ÿ½ÿ´ÿ·ÿÃÿÀÿÃÿ´ÿ»ÿ³ÿ´ÿ¿ÿÆÿ¹ÿ·ÿ¿ÿÇÿÁÿ¶ÿ¶ÿ¶ÿ½ÿÀÿÄÿ»ÿ¼ÿºÿÊÿ·ÿ³ÿ¸ÿ¹ÿÇÿÈÿ¸ÿÁÿÏÿ½ÿ²ÿ­ÿ°ÿÌÿÃÿÅÿ¦ÿ¸ÿ¡ÿµÿ¿ÿ·ÿ¼ÿ¿ÿ¼ÿ·ÿÂÿÆÿ·ÿ¸ÿ´ÿ¯ÿ½ÿºÿºÿ±ÿ²ÿÂÿÉÿ³ÿ±ÿ¿ÿ±ÿ¬ÿ¿ÿÆÿÁÿ½ÿ¹ÿ¿ÿÇÿ·ÿ°ÿ»ÿÍÿÀÿÆÿ«ÿ¹ÿÈÿ¼ÿ¶ÿ¶ÿ¸ÿ¹ÿ²ÿ¶ÿ¸ÿ²ÿ¶ÿÂÿÆÿ¾ÿ¶ÿÈÿ»ÿ¿ÿ¼ÿ­ÿ¹ÿÀÿªÿ¦ÿÿ¬ÿ»ÿ³ÿ®ÿ³ÿ´ÿ·ÿºÿºÿ¶ÿ§ÿ¬ÿ¸ÿºÿ¿ÿ¯ÿ½ÿºÿ­ÿ³ÿ¸ÿ¼ÿ¼ÿ²ÿ°ÿµÿ²ÿ´ÿ´ÿ«ÿ²ÿ¸ÿ®ÿ§ÿ«ÿÀÿ¹ÿ©ÿ«ÿ«ÿ½ÿÍÿ°ÿ´ÿÃÿ»ÿ³ÿ±ÿ°ÿªÿ­ÿºÿ»ÿ´ÿ¼ÿ¶ÿ¥ÿ©ÿ®ÿ¥ÿ¸ÿµÿ©ÿ®ÿ´ÿ§ÿ½ÿ¼ÿ­ÿ¸ÿºÿ®ÿ¬ÿ±ÿ»ÿ»ÿ©ÿ£ÿ¬ÿ­ÿªÿªÿ«ÿÿ©ÿ¶ÿ·ÿ¸ÿ´ÿÂÿ°ÿ²ÿ½ÿÃÿÀÿÉÿÄÿ·ÿ°ÿ¼ÿ¼ÿ±ÿ¹ÿ½ÿ»ÿ¾ÿ·ÿ³ÿ·ÿ¼ÿ¿ÿ¾ÿµÿÀÿ±ÿ¹ÿÆÿ³ÿÀÿ½ÿ¾ÿÂÿÄÿÂÿÂÿµÿ¡ÿ­ÿÀÿ»ÿÁÿÁÿÉÿ¹ÿ¶ÿ·ÿµÿ½ÿÉÿ»ÿºÿÄÿËÿµÿÁÿÂÿ¾ÿÃÿ´ÿ¸ÿ»ÿÄÿÃÿ¶ÿ±ÿ¯ÿªÿ¬ÿ³ÿ´ÿ¸ÿ»ÿÃÿºÿÈÿ²ÿÀÿÏÿ²ÿÄÿºÿÍÿ°ÿ¤ÿ°ÿ·ÿ±ÿ¿ÿ»ÿ¸ÿÆÿÈÿ¾ÿ»ÿ¼ÿ¶ÿ¹ÿÇÿ»ÿÃÿÀÿ²ÿ®ÿÅÿ¸ÿ¨ÿ·ÿÀÿ©ÿ¿ÿµÿ»ÿ¼ÿ¶ÿ¾ÿ¹ÿÂÿ³ÿ·ÿÁÿ¶ÿ³ÿÂÿ¿ÿÀÿÏÿÂÿÁÿÐÿÂÿ¾ÿÀÿÍÿ´ÿºÿ´ÿÑÿ¸ÿÂÿ¿ÿ¸ÿ»ÿÈÿ¹ÿ¾ÿÂÿÅÿ¾ÿÇÿ½ÿ¼ÿ·ÿ»ÿºÿ·ÿÅÿÃÿ»ÿ¼ÿºÿÆÿ¹ÿ¾ÿ´ÿ¶ÿ´ÿ¶ÿ¯ÿ³ÿ¯ÿ¿ÿ´ÿ¿ÿºÿÄÿ¿ÿ³ÿºÿ¼ÿºÿËÿ¿ÿ©ÿ¦ÿµÿ¹ÿ¼ÿ»ÿ³ÿ»ÿËÿËÿ¾ÿÁÿ¶ÿ¹ÿÆÿÀÿ¶ÿµÿÀÿÆÿÂÿÖÿªÿ°ÿ¸ÿÅÿÁÿ¸ÿ°ÿ¹ÿ·ÿÀÿÇÿÅÿÃÿ¿ÿ»ÿ¹ÿ½ÿ¿ÿºÿ¼ÿÀÿ¿ÿ¿ÿ¾ÿÂÿ¼ÿºÿ¾ÿ¸ÿÃÿÃÿ¹ÿ¶ÿ½ÿ¿ÿ¹ÿ½ÿÃÿ­ÿÁÿ¸ÿ²ÿµÿºÿ°ÿ¶ÿÄÿÃÿÅÿÉÿºÿ°ÿºÿÆÿËÿÁÿ¼ÿ¸ÿ²ÿºÿ²ÿ¬ÿ«ÿ¶ÿ½ÿºÿ®ÿ¸ÿ¼ÿÇÿ½ÿ¹ÿÄÿ·ÿÉÿÊÿ¶ÿÀÿ¶ÿºÿ²ÿ¿ÿÀÿ¼ÿ²ÿÆÿÄÿ»ÿÃÿ¼ÿ¸ÿÀÿ¸ÿ¶ÿÆÿ¼ÿ·ÿÀÿºÿ¾ÿ½ÿºÿÆÿ¿ÿºÿ»ÿÂÿÁÿ»ÿµÿ­ÿ¹ÿÇÿ¿ÿÊÿ¶ÿÂÿ×ÿ¹ÿ«ÿÅÿ¹ÿ­ÿ´ÿÁÿÂÿ¾ÿ³ÿ³ÿ»ÿ¸ÿÅÿÆÿÂÿ¼ÿ´ÿªÿ²ÿ¹ÿ·ÿ»ÿ»ÿÁÿÅÿ¼ÿ¿ÿºÿ·ÿÀÿ¹ÿ²ÿ½ÿÀÿºÿÎÿÇÿ¹ÿÄÿÂÿ¤ÿ¼ÿ»ÿ¶ÿÈÿ²ÿ²ÿ½ÿÅÿ±ÿ·ÿºÿÃÿ¿ÿ¼ÿÃÿ´ÿºÿ¶ÿ¼ÿ½ÿ´ÿºÿÁÿ¿ÿÁÿÈÿÇÿ½ÿ½ÿ¼ÿ¯ÿ°ÿÅÿÅÿ¶ÿ»ÿ»ÿµÿÄÿ´ÿÂÿ½ÿ¶ÿ¸ÿ¸ÿ³ÿÊÿ«ÿ²ÿ¶ÿ³ÿ¼ÿ¸ÿ°ÿÀÿÂÿÁÿ·ÿºÿÀÿ¸ÿ¿ÿ´ÿ³ÿ³ÿ·ÿ«ÿ±ÿ¸ÿ¼ÿ´ÿ¬ÿµÿ¶ÿ¸ÿ»ÿ»ÿ¾ÿ¼ÿ¿ÿºÿ¼ÿÂÿªÿ§ÿµÿÈÿ¼ÿÀÿÇÿÃÿ©ÿ¸ÿÉÿÀÿ¾ÿ³ÿ´ÿ²ÿ´ÿ²ÿ¶ÿÄÿ¸ÿÉÿ¹ÿ¸ÿ¹ÿ¼ÿºÿ·ÿ·ÿÁÿÆÿ½ÿ²ÿ±ÿµÿÃÿÄÿ¾ÿ·ÿ¹ÿ¿ÿ¾ÿ»ÿ¶ÿµÿºÿÁÿÃÿÄÿ´ÿ³ÿ¼ÿ²ÿ³ÿ¾ÿ¿ÿ©ÿ¸ÿ¬ÿÉÿ¾ÿ¼ÿ¿ÿ¸ÿ«ÿ©ÿ´ÿµÿ¶ÿÂÿÇÿºÿ´ÿµÿ¯ÿÆÿÄÿ®ÿµÿ²ÿ½ÿ®ÿµÿ½ÿ½ÿ½ÿ©ÿ©ÿ±ÿ»ÿ»ÿ±ÿºÿ·ÿ¬ÿ¸ÿÀÿ¼ÿ¼ÿ¿ÿºÿ¿ÿÂÿÂÿÁÿ¹ÿÀÿºÿªÿºÿÈÿÇÿ¾ÿ¸ÿ±ÿÄÿ¹ÿµÿ¬ÿ»ÿ°ÿ¡ÿ­ÿ«ÿ·ÿ¯ÿµÿ²ÿÌÿ»ÿ²ÿ¶ÿ°ÿºÿ¼ÿ»ÿ»ÿ°ÿ¼ÿ¼ÿ²ÿ´ÿ¼ÿÄÿÀÿ´ÿ»ÿ¿ÿÊÿÃÿ­ÿ®ÿ®ÿ¸ÿ¸ÿ¶ÿ¬ÿµÿ¿ÿµÿ­ÿ°ÿ­ÿ³ÿ³ÿ·ÿµÿ·ÿÂÿªÿ³ÿ¼ÿ¯ÿµÿËÿ·ÿ½ÿ»ÿ¬ÿ«ÿ¾ÿÂÿ¾ÿºÿ¥ÿ«ÿ¼ÿ¯ÿÀÿÃÿ¾ÿÀÿµÿ¾ÿ«ÿ·ÿ¾ÿ¯ÿ¶ÿ³ÿ°ÿ½ÿ¾ÿ¸ÿ¹ÿ¶ÿ°ÿÂÿÎÿ½ÿ¸ÿ¶ÿ³ÿ¥ÿ«ÿµÿ¼ÿ»ÿ¼ÿ´ÿ³ÿ¸ÿ­ÿ³ÿ¸ÿ´ÿµÿ¯ÿ±ÿÀÿ°ÿÅÿºÿ®ÿ·ÿ¯ÿ¤ÿ±ÿ¹ÿ¶ÿ¹ÿµÿºÿÅÿºÿ¿ÿÄÿÇÿÁÿ¾ÿÄÿÀÿ½ÿ´ÿºÿ»ÿ³ÿ½ÿ·ÿµÿ¿ÿ·ÿ´ÿµÿºÿ¸ÿ«ÿ·ÿ®ÿ­ÿ²ÿ±ÿ´ÿ¾ÿÁÿ³ÿ»ÿ­ÿ²ÿ¯ÿ²ÿºÿ¿ÿÄÿ³ÿÁÿ¾ÿÂÿÍÿÁÿ®ÿ¹ÿ¯ÿ¿ÿ¸ÿ«ÿ½ÿÿ®ÿ­ÿ´ÿ·ÿ²ÿ·ÿ¯ÿºÿ¾ÿºÿ°ÿºÿµÿ·ÿ¹ÿ®ÿºÿ¸ÿ®ÿ´ÿµÿ´ÿ´ÿ·ÿ´ÿ©ÿ°ÿ³ÿ²ÿ¬ÿ¦ÿÿ¬ÿºÿ¶ÿ³ÿ¼ÿ¯ÿ°ÿ¶ÿ¸ÿ±ÿÁÿ¼ÿÂÿÍÿÕÿ²ÿ¸ÿ¼ÿ´ÿÆÿÁÿ¾ÿ·ÿ´ÿ²ÿÀÿÃÿ¸ÿ¬ÿ³ÿ¨ÿ³ÿ»ÿ³ÿ°ÿ¯ÿ±ÿ²ÿ´ÿ³ÿµÿÁÿ»ÿ¶ÿ±ÿ¯ÿ·ÿ©ÿ«ÿºÿ·ÿµÿ¼ÿ²ÿ°ÿ¶ÿ¿ÿÂÿÂÿ¾ÿ»ÿºÿ­ÿ¾ÿ»ÿµÿµÿÉÿ»ÿÂÿÉÿ¶ÿ¾ÿÅÿ¼ÿÃÿÂÿµÿ±ÿ°ÿµÿ³ÿ»ÿ³ÿ­ÿ¨ÿ­ÿ¬ÿ¨ÿ·ÿ¹ÿ¾ÿ»ÿ½ÿÆÿÅÿ¼ÿµÿµÿºÿºÿ¸ÿ¼ÿ³ÿ¶ÿ¬ÿ³ÿ­ÿ±ÿºÿ»ÿÉÿ§ÿµÿ½ÿÆÿÂÿËÿÀÿ¿ÿÀÿ¾ÿ«ÿ°ÿÐÿÃÿ¿ÿªÿÀÿ¿ÿ®ÿµÿºÿ¬ÿ´ÿÉÿ³ÿ»ÿ³ÿ¯ÿÃÿ»ÿ°ÿ·ÿ¿ÿÀÿ¼ÿ²ÿ±ÿ½ÿ»ÿ»ÿ¾ÿ°ÿ»ÿÄÿ´ÿ¾ÿ¾ÿ´ÿ¿ÿÀÿ·ÿ¹ÿËÿ¼ÿ´ÿ¯ÿ²ÿ¾ÿ¶ÿ¦ÿ³ÿ³ÿÃÿ¹ÿÃÿ¶ÿµÿ¹ÿºÿÁÿ»ÿºÿµÿ¿ÿÂÿ±ÿ³ÿºÿ²ÿ´ÿ¿ÿ¹ÿ³ÿ»ÿ¹ÿ³ÿ´ÿ¸ÿÊÿÎÿÁÿ»ÿ²ÿ°ÿ¯ÿÀÿ½ÿºÿÀÿ¶ÿ¿ÿÁÿ¤ÿµÿÃÿÅÿ¶ÿÒÿÈÿ¬ÿ¿ÿ¸ÿ²ÿµÿ§ÿ¨ÿÂÿÁÿÏÿ½ÿÂÿ¨ÿ©ÿ®ÿ­ÿ¯ÿÀÿÆÿ½ÿ·ÿµÿºÿ½ÿ·ÿ·ÿÁÿÊÿÊÿ¹ÿÂÿ³ÿ¾ÿ¶ÿ«ÿ±ÿ¸ÿÇÿ´ÿ»ÿ»ÿÆÿ¨ÿ«ÿ·ÿµÿ¸ÿ´ÿ²ÿ²ÿ¾ÿ³ÿ²ÿ´ÿ¹ÿ³ÿ·ÿ¸ÿ®ÿ©ÿªÿ·ÿ½ÿ¯ÿ¯ÿ°ÿ©ÿ´ÿ²ÿ¸ÿ·ÿªÿÿ¼ÿ±ÿ¬ÿ¹ÿ½ÿ¾ÿ¸ÿÀÿ­ÿ½ÿÃÿ»ÿ­ÿ¼ÿ¬ÿ®ÿ»ÿ¹ÿÂÿÑÿÃÿÆÿ¸ÿ²ÿ®ÿ´ÿ´ÿ·ÿ¸ÿ¸ÿ®ÿ©ÿµÿ°ÿ½ÿ¼ÿ´ÿ°ÿ½ÿ¼ÿ·ÿÀÿÆÿ¶ÿ®ÿÆÿ²ÿÁÿ°ÿºÿ­ÿÂÿÁÿ¿ÿÀÿ¼ÿ»ÿ²ÿ§ÿ¬ÿ²ÿ¨ÿÿ¯ÿ¿ÿ»ÿ°ÿ´ÿ«ÿÿ¬ÿ°ÿ²ÿ·ÿÃÿÊÿÀÿ¸ÿµÿ¸ÿ¿ÿ¬ÿºÿ¶ÿ¨ÿ³ÿÂÿÅÿ®ÿµÿºÿ»ÿ³ÿ»ÿ®ÿ±ÿÀÿ»ÿ»ÿ¬ÿµÿÆÿ¼ÿ¯ÿ²ÿ½ÿ­ÿ¡ÿ©ÿ®ÿ¨ÿ§ÿ´ÿ¶ÿ¼ÿ¯ÿµÿ¿ÿÃÿ»ÿÈÿ³ÿ¸ÿÉÿ¹ÿ³ÿªÿ³ÿ´ÿ¯ÿ±ÿ·ÿ­ÿ«ÿ¹ÿÂÿÀÿ¾ÿÀÿ¾ÿÁÿ·ÿ«ÿ¶ÿ©ÿ®ÿ»ÿÍÿÂÿ³ÿ³ÿÇÿºÿºÿ³ÿ³ÿ¡ÿ©ÿ¸ÿ¿ÿ³ÿ¸ÿ¨ÿ¸ÿ³ÿ²ÿ¶ÿ·ÿ¿ÿ¾ÿ¾ÿ¸ÿ´ÿ·ÿ¿ÿÅÿ½ÿ³ÿºÿ¹ÿºÿ¶ÿ¾ÿºÿºÿ°ÿÁÿ¿ÿÀÿÄÿ¶ÿ¾ÿ¿ÿ²ÿ±ÿ¶ÿµÿ¯ÿ´ÿ¹ÿ³ÿ¼ÿ¿ÿ´ÿ¿ÿ³ÿ·ÿ²ÿ¦ÿÃÿÉÿ»ÿ«ÿ¯ÿÀÿ¯ÿ·ÿ³ÿµÿÁÿºÿ´ÿºÿ·ÿ®ÿ­ÿ°ÿ²ÿ³ÿ²ÿ°ÿ¶ÿ´ÿ»ÿµÿÁÿºÿ¸ÿºÿ¤ÿ«ÿ­ÿ³ÿ¼ÿ¹ÿÎÿ¶ÿ³ÿªÿ­ÿÁÿÄÿ¾ÿ·ÿ°ÿ¯ÿªÿ²ÿÅÿËÿ¾ÿ¸ÿ¼ÿÊÿ¾ÿ¿ÿ»ÿµÿ¯ÿ·ÿ®ÿ®ÿ¯ÿªÿ»ÿ·ÿ°ÿµÿ¼ÿ½ÿ³ÿ­ÿ­ÿ«ÿ³ÿ°ÿ»ÿ³ÿµÿ©ÿ®ÿ¤ÿ¦ÿ¹ÿÿ¥ÿ´ÿ´ÿ£ÿ¯ÿ¾ÿ´ÿ®ÿ­ÿ¨ÿ¬ÿ·ÿ²ÿ­ÿºÿ³ÿ¹ÿ¼ÿÀÿ¬ÿ»ÿ¿ÿ´ÿ¨ÿ°ÿ ÿªÿ¼ÿ¼ÿ®ÿ·ÿµÿ´ÿ¸ÿ­ÿ§ÿ±ÿ®ÿ¯ÿ½ÿ¼ÿ¤ÿ¼ÿ¥ÿ¿ÿ·ÿ¿ÿ¾ÿ®ÿÁÿ¶ÿ¸ÿ³ÿ«ÿ¨ÿ«ÿ¶ÿ¾ÿ±ÿ£ÿ­ÿ·ÿ°ÿ²ÿ¶ÿ¶ÿÃÿ·ÿºÿºÿ¹ÿ¸ÿ¼ÿºÿºÿ½ÿ¯ÿ«ÿ¼ÿÅÿ¼ÿ·ÿ¼ÿºÿÂÿ¾ÿ­ÿ²ÿ»ÿÆÿ»ÿÃÿ½ÿ¿ÿ´ÿ¶ÿªÿ·ÿÈÿ¼ÿ·ÿÀÿÂÿ¾ÿ¸ÿ»ÿ°ÿ»ÿºÿ·ÿÆÿÁÿ²ÿ­ÿºÿ¹ÿºÿ´ÿ¼ÿÑÿÒÿÅÿÈÿËÿ¼ÿ³ÿºÿ¾ÿ¾ÿ´ÿ»ÿ²ÿ¶ÿÃÿÅÿ³ÿµÿ»ÿ½ÿ¸ÿ·ÿµÿµÿ¸ÿµÿ´ÿµÿ·ÿ¯ÿ¸ÿ»ÿÄÿµÿÿ¥ÿÃÿ¼ÿ¼ÿºÿÂÿ²ÿªÿ¼ÿ½ÿ»ÿÆÿ¼ÿ°ÿ·ÿ»ÿÈÿ·ÿ¸ÿ¾ÿ¿ÿºÿµÿ´ÿ¾ÿÃÿ¼ÿ¶ÿ¶ÿ´ÿ·ÿÀÿÐÿÊÿ·ÿÆÿ±ÿÏÿÆÿ®ÿÀÿ¼ÿ´ÿµÿ»ÿ´ÿªÿ±ÿ½ÿÀÿ±ÿµÿ¸ÿ«ÿ¸ÿÆÿÆÿºÿµÿ¨ÿ«ÿ´ÿ¸ÿ¶ÿ±ÿ±ÿºÿ²ÿ¾ÿ¯ÿÅÿÿ¼ÿ¾ÿ³ÿ¾ÿÆÿÅÿ¿ÿ¸ÿ´ÿ·ÿºÿµÿ³ÿÀÿ±ÿ´ÿ½ÿ·ÿÀÿ³ÿ¸ÿ¶ÿ¹ÿ½ÿ´ÿ°ÿµÿ·ÿ¶ÿ³ÿÆÿ§ÿ¤ÿÁÿÉÿ×ÿ´ÿ±ÿµÿ¾ÿ¼ÿµÿ¶ÿ½ÿÀÿ²ÿ´ÿ©ÿ¸ÿ´ÿ²ÿ»ÿÆÿ¼ÿºÿ°ÿ¹ÿ¹ÿµÿ·ÿ´ÿÊÿÉÿ¿ÿ¾ÿµÿÂÿ­ÿ·ÿºÿ¶ÿ¯ÿµÿ»ÿµÿ´ÿ¾ÿ¿ÿºÿ¸ÿ¸ÿ½ÿ¼ÿ¹ÿµÿËÿ½ÿ®ÿ¹ÿÇÿÉÿÄÿÀÿ¿ÿ³ÿÌÿ¬ÿ¼ÿÌÿ½ÿ¾ÿÀÿÅÿËÿÉÿÆÿÁÿ»ÿ¿ÿ¬ÿ¶ÿ°ÿ¶ÿ¯ÿ»ÿ»ÿ½ÿºÿÂÿÀÿ¯ÿ²ÿÁÿÒÿ¹ÿ°ÿµÿ¶ÿ¤ÿ¤ÿ°ÿµÿ­ÿ¦ÿ¯ÿºÿ»ÿ¾ÿÇÿ¿ÿ´ÿ³ÿ½ÿ¾ÿµÿÀÿÁÿ¸ÿ¶ÿÂÿÈÿ¥ÿ¼ÿ¾ÿºÿ®ÿ¯ÿ¹ÿ¯ÿ©ÿ¬ÿ»ÿ½ÿ³ÿÁÿ¹ÿÉÿ¸ÿºÿÃÿ¸ÿ®ÿ¶ÿ²ÿ¬ÿ°ÿ®ÿ©ÿ´ÿ®ÿ»ÿ°ÿ¡ÿÅÿÆÿ²ÿ®ÿ³ÿ°ÿ´ÿ¼ÿ±ÿ²ÿµÿ¶ÿ·ÿ·ÿÃÿ¼ÿ¿ÿ´ÿ¤ÿ±ÿÈÿ»ÿ®ÿ¨ÿ¹ÿÎÿºÿ¥ÿ·ÿ½ÿ¯ÿ¦ÿ¨ÿ¬ÿµÿ·ÿ³ÿ¬ÿ©ÿ­ÿ«ÿ±ÿ´ÿ©ÿ¥ÿ«ÿªÿ°ÿ¤ÿ®ÿ¤ÿ«ÿ°ÿÀÿ«ÿªÿÀÿÀÿ±ÿ±ÿ»ÿ¹ÿ¿ÿ¿ÿ·ÿ¿ÿ¾ÿ¼ÿ¹ÿ¹ÿ¼ÿ²ÿºÿÈÿ³ÿÅÿ¾ÿ¥ÿ¥ÿ²ÿ¬ÿ¤ÿ«ÿ°ÿ«ÿ§ÿ³ÿµÿ¸ÿ¼ÿ²ÿ¹ÿÆÿ¾ÿ¹ÿÆÿ¹ÿµÿ«ÿ¹ÿ²ÿ»ÿ¶ÿºÿ¼ÿ¼ÿÂÿ²ÿÁÿºÿ®ÿªÿ°ÿ¸ÿ¹ÿ²ÿ¯ÿ´ÿµÿ¶ÿºÿ±ÿ¨ÿ­ÿ·ÿÀÿ»ÿ¯ÿ­ÿ¾ÿÇÿ¦ÿ¹ÿ½ÿ³ÿµÿµÿ¶ÿ¶ÿµÿºÿ³ÿ¿ÿÅÿÀÿ¿ÿ­ÿ­ÿ´ÿ´ÿ±ÿ½ÿÒÿ²ÿ¼ÿ½ÿ½ÿºÿ»ÿ¶ÿµÿºÿÁÿ¾ÿ³ÿ°ÿ¿ÿ¿ÿºÿÅÿÈÿ¾ÿ¸ÿ±ÿºÿ³ÿÊÿ»ÿÂÿ·ÿ°ÿ®ÿ³ÿÃÿ´ÿ»ÿÀÿ§ÿ¬ÿ½ÿÅÿÀÿºÿ¼ÿ¿ÿ¿ÿ¿ÿ¼ÿ¿ÿÀÿ¿ÿ¼ÿ¼ÿ·ÿ®ÿÃÿ¾ÿ»ÿ¸ÿ¹ÿÁÿÇÿÅÿ¸ÿ®ÿ³ÿÃÿÆÿ¾ÿ°ÿ»ÿÀÿ³ÿ©ÿ«ÿ¶ÿ´ÿ°ÿ³ÿ­ÿ¥ÿªÿ­ÿ§ÿ©ÿ©ÿ©ÿ¸ÿ¸ÿªÿ«ÿ°ÿ¬ÿªÿ´ÿ®ÿ¦ÿÿ«ÿ°ÿ¨ÿ¥ÿ«ÿ®ÿ²ÿ®ÿµÿ¶ÿºÿ­ÿ«ÿµÿ­ÿ¬ÿ³ÿ¨ÿ®ÿ¬ÿ­ÿ¯ÿ§ÿ¡ÿ®ÿ·ÿ¤ÿ³ÿºÿ¶ÿ¸ÿ´ÿ¬ÿ­ÿÿÿ¾ÿµÿÇÿ²ÿ­ÿ¼ÿÀÿ¼ÿÆÿÀÿ±ÿ½ÿ³ÿ»ÿÆÿÅÿ¼ÿµÿÂÿºÿÆÿ²ÿ¯ÿºÿ»ÿ·ÿºÿÀÿÆÿ½ÿ¿ÿÁÿ¸ÿ²ÿ³ÿ·ÿµÿ¤ÿÀÿ¶ÿ¶ÿ¼ÿ¿ÿÄÿÈÿÂÿÂÿ ÿ¸ÿ¯ÿ¾ÿÃÿÃÿÃÿÃÿÁÿ¹ÿÅÿÅÿ¿ÿºÿ´ÿ³ÿ¹ÿºÿ±ÿ²ÿ²ÿÂÿ¿ÿ¿ÿºÿ´ÿ¶ÿºÿ·ÿÑÿ¸ÿÏÿÄÿÆÿÃÿÂÿÈÿÃÿ¹ÿÁÿ±ÿÇÿÆÿÄÿÀÿ·ÿ¼ÿÊÿÅÿ¿ÿ¸ÿÃÿ¸ÿ½ÿºÿÃÿ¼ÿ¬ÿ¿ÿÂÿ©ÿ³ÿÁÿ´ÿºÿÂÿ¾ÿ¾ÿÇÿ¼ÿµÿ²ÿºÿ¾ÿ½ÿ½ÿ½ÿ»ÿ¸ÿ¸ÿ¾ÿµÿÂÿÉÿ¾ÿ»ÿÀÿ¹ÿ²ÿµÿ¹ÿ¼ÿÄÿËÿÄÿÎÿÁÿ½ÿ¼ÿÀÿÃÿÀÿÀÿÀÿ¶ÿÇÿÆÿÄÿ³ÿ±ÿ¼ÿÃÿÆÿÇÿ½ÿ¸ÿµÿ·ÿ±ÿ³ÿ¶ÿºÿ»ÿ¸ÿ¼ÿ·ÿ¿ÿ¯ÿ±ÿÊÿÏÿÕÿÃÿ³ÿ¾ÿ·ÿÿ¯ÿ¬ÿ´ÿ´ÿÅÿÁÿÃÿ»ÿ²ÿ·ÿ½ÿ¹ÿ²ÿ¹ÿ²ÿ¹ÿºÿ¿ÿ·ÿ¶ÿ¿ÿ¾ÿ¼ÿµÿÁÿ·ÿ­ÿÉÿÂÿ¸ÿ³ÿºÿÅÿÄÿ½ÿ°ÿ½ÿÆÿÑÿ¯ÿ¾ÿ½ÿºÿºÿ¿ÿ¿ÿ¬ÿ³ÿ«ÿÊÿ´ÿÒÿºÿ®ÿ·ÿºÿ¿ÿÄÿ½ÿ¾ÿÁÿÂÿµÿ·ÿÂÿÁÿ»ÿÃÿ¼ÿ°ÿ¿ÿÊÿ¾ÿÌÿ³ÿ§ÿ±ÿÎÿ¼ÿ·ÿ»ÿ´ÿ°ÿ²ÿ²ÿ¾ÿÁÿÂÿ½ÿ¿ÿºÿ¬ÿ³ÿ¹ÿ¿ÿÂÿºÿ´ÿ¹ÿ¸ÿ½ÿ¤ÿÀÿ·ÿªÿ¦ÿ¬ÿºÿÈÿÇÿ¿ÿÁÿÂÿµÿ¶ÿªÿ¿ÿ²ÿ¶ÿºÿºÿ»ÿ¼ÿÀÿÅÿ²ÿ´ÿÅÿ­ÿÈÿÎÿ¶ÿµÿÂÿÂÿ¿ÿ¿ÿÃÿÊÿ½ÿµÿºÿ´ÿÄÿÊÿ¸ÿ»ÿÀÿ¿ÿÁÿÁÿ¼ÿ±ÿ³ÿ¼ÿªÿºÿ­ÿÀÿÃÿºÿ¾ÿ¹ÿ»ÿÀÿ¹ÿºÿÅÿÂÿ¼ÿÉÿÉÿ½ÿ¯ÿºÿ´ÿ¿ÿÀÿ»ÿ¶ÿºÿ¿ÿ©ÿ¯ÿ²ÿ®ÿÊÿµÿÊÿËÿÊÿÀÿ»ÿ·ÿ¶ÿ·ÿ¹ÿ¾ÿ½ÿ¼ÿÀÿ·ÿ³ÿ¿ÿ³ÿ¸ÿ¿ÿÄÿ¸ÿ°ÿ³ÿµÿ»ÿ¶ÿ·ÿ«ÿ±ÿ¿ÿ¸ÿºÿ¾ÿ¿ÿÁÿ¼ÿ»ÿÆÿÌÿÆÿÄÿÀÿ´ÿ¼ÿ»ÿÉÿ½ÿÅÿ¾ÿÁÿ½ÿºÿ¹ÿ¶ÿ²ÿ³ÿ³ÿ¯ÿ¼ÿÇÿ·ÿÇÿ¼ÿ²ÿ¹ÿÉÿÄÿ³ÿ¸ÿºÿ·ÿ³ÿ°ÿ¼ÿÃÿ³ÿ¼ÿÀÿ²ÿ¹ÿµÿ½ÿÀÿ½ÿÀÿ¼ÿ¹ÿ¸ÿ²ÿ²ÿ¶ÿ°ÿ¶ÿÅÿ³ÿ´ÿ¸ÿ®ÿÆÿÁÿ´ÿ´ÿÂÿµÿ±ÿÁÿ¸ÿ°ÿ½ÿ³ÿ²ÿ¥ÿÀÿºÿºÿ¾ÿÀÿºÿ·ÿ³ÿÀÿÀÿ®ÿ¯ÿÀÿ¼ÿ¯ÿÁÿÑÿ¸ÿ¿ÿÊÿ»ÿÆÿ¶ÿ½ÿÃÿÆÿºÿ®ÿ¹ÿÅÿ¼ÿ°ÿ¸ÿÀÿ¹ÿºÿ¼ÿ¸ÿ§ÿ²ÿÅÿ³ÿ´ÿ»ÿÆÿ»ÿ©ÿ²ÿ¿ÿ¾ÿÄÿÁÿ·ÿÁÿºÿÍÿÌÿ§ÿ¹ÿ¬ÿºÿ¹ÿºÿ®ÿ±ÿ¸ÿºÿÀÿÁÿ·ÿ³ÿ·ÿµÿ¿ÿºÿµÿÍÿ¡ÿÈÿÍÿÁÿ¾ÿÂÿ¸ÿ¼ÿÊÿÄÿ´ÿ¶ÿ»ÿ¶ÿ¼ÿµÿ¿ÿ¼ÿºÿ©ÿ²ÿÈÿ³ÿÉÿ¶ÿ¾ÿ¾ÿ¼ÿ»ÿ¶ÿ¾ÿÇÿ¾ÿ¸ÿ»ÿ·ÿ¸ÿ²ÿ¶ÿ»ÿ©ÿ´ÿÿÅÿÍÿÁÿ¦ÿ¥ÿªÿ¶ÿºÿ¹ÿºÿ»ÿºÿ¯ÿ®ÿ¾ÿ³ÿ®ÿ±ÿ¶ÿ¿ÿ±ÿ¸ÿÃÿ²ÿ¿ÿ¿ÿµÿ²ÿ²ÿ¸ÿÂÿ¼ÿ³ÿ¶ÿ²ÿ­ÿºÿ²ÿ§ÿ£ÿ²ÿ¸ÿ¶ÿ¯ÿ§ÿ¶ÿ¿ÿ¾ÿ°ÿ³ÿ·ÿ°ÿ°ÿªÿ¬ÿ³ÿ³ÿ³ÿ¸ÿÀÿ»ÿ°ÿ»ÿ¬ÿ¬ÿ³ÿ³ÿ·ÿÇÿ°ÿ­ÿºÿÇÿ¾ÿ»ÿ²ÿ®ÿ°ÿ¬ÿ®ÿ¶ÿ½ÿÂÿÂÿÉÿÍÿÀÿ¾ÿ®ÿÈÿÂÿ¾ÿ±ÿÅÿ¹ÿªÿ§ÿµÿ³ÿ¯ÿ¼ÿ¹ÿ²ÿ·ÿÄÿÃÿºÿÀÿ¾ÿ»ÿÀÿ½ÿ±ÿ¸ÿµÿ¼ÿ¸ÿ¯ÿ¾ÿÀÿ¼ÿµÿ­ÿ¯ÿ´ÿ²ÿ¼ÿ¸ÿ½ÿÈÿÁÿ·ÿµÿ´ÿµÿºÿ¾ÿ¾ÿÀÿÄÿ®ÿ¢ÿ·ÿÌÿºÿºÿ·ÿÍÿ·ÿÀÿÄÿ¶ÿ¸ÿµÿ¾ÿ½ÿ¿ÿÄÿ¯ÿªÿºÿ´ÿ¶ÿ¿ÿºÿ¿ÿ¿ÿÈÿ²ÿ»ÿÂÿÂÿ²ÿÇÿÀÿÁÿ¿ÿ¿ÿËÿÏÿÉÿ¬ÿÅÿÇÿ·ÿ¹ÿ½ÿµÿ¶ÿÁÿ¿ÿ·ÿ³ÿ¶ÿ·ÿ¼ÿ³ÿ´ÿÍÿ¼ÿÈÿÀÿÂÿªÿÄÿ¹ÿ´ÿ¹ÿ½ÿ¹ÿ¸ÿ½ÿ¹ÿ·ÿ¼ÿ·ÿ¶ÿ¸ÿ·ÿ½ÿ¿ÿÃÿÁÿÃÿËÿ¼ÿ¼ÿ³ÿ±ÿºÿ©ÿ¿ÿÏÿ©ÿ½ÿ»ÿ®ÿ±ÿÁÿÎÿ¿ÿÊÿËÿÈÿ¾ÿºÿÁÿÄÿÄÿ¾ÿ¸ÿ¹ÿÀÿÆÿÃÿÌÿÁÿ¼ÿ´ÿ°ÿ¸ÿ°ÿ¶ÿ¹ÿ³ÿ¿ÿ¯ÿÀÿÆÿÇÿÀÿ¸ÿÅÿ¿ÿºÿÌÿÅÿÀÿ¿ÿ»ÿ»ÿÆÿÀÿ°ÿ»ÿËÿÅÿ¶ÿ¹ÿ·ÿÃÿ¹ÿÿ¶ÿÁÿ¼ÿÄÿÌÿ¿ÿÀÿ¿ÿ·ÿËÿÉÿÈÿ¾ÿ¶ÿÂÿÇÿÃÿµÿÈÿÈÿºÿ¶ÿÄÿÊÿ½ÿ»ÿÂÿÃÿÅÿ¼ÿ¼ÿ´ÿ°ÿ»ÿ·ÿµÿÀÿ¶ÿºÿºÿÀÿ¿ÿ¿ÿÐÿ½ÿµÿµÿ°ÿÆÿ¾ÿ¶ÿ°ÿ¹ÿÂÿ¸ÿ»ÿ¼ÿ´ÿ±ÿ¹ÿ¹ÿÂÿ¸ÿ¯ÿÁÿ¿ÿÁÿÆÿ½ÿ·ÿÆÿ²ÿÉÿ¾ÿ§ÿ¿ÿÇÿ¼ÿ³ÿ´ÿ¹ÿÀÿÊÿ³ÿ¯ÿµÿ¶ÿÊÿÅÿÂÿ»ÿÃÿ¸ÿ¿ÿÃÿ¹ÿ·ÿ¿ÿµÿ¶ÿÂÿ»ÿ«ÿ±ÿ¿ÿ¹ÿ¸ÿÂÿÇÿ¿ÿ»ÿ¿ÿÉÿÁÿ¬ÿ¼ÿµÿ¼ÿ½ÿÆÿÂÿ¾ÿ¡ÿÌÿ¾ÿ¶ÿÃÿ¶ÿ½ÿ´ÿ¿ÿÅÿÅÿÈÿ¼ÿÆÿËÿ¿ÿ¹ÿµÿºÿÈÿÆÿ¿ÿ°ÿ²ÿÈÿ½ÿ»ÿÇÿ°ÿ¬ÿ°ÿ²ÿ¹ÿºÿ»ÿËÿ¹ÿ½ÿÉÿ¯ÿ±ÿµÿ¼ÿ ÿÌÿ¿ÿËÿÑÿ¶ÿ°ÿ²ÿÃÿ¸ÿ¼ÿ¿ÿºÿÁÿ¿ÿÁÿ¼ÿ»ÿ»ÿ±ÿ·ÿÁÿÃÿÄÿÀÿ¿ÿÁÿÀÿÂÿ¹ÿ­ÿµÿ°ÿ²ÿÃÿ·ÿ¹ÿÃÿ¸ÿ·ÿ´ÿ¶ÿºÿ»ÿ¼ÿÁÿÆÿºÿ«ÿµÿ¹ÿ»ÿ¶ÿ¹ÿ¿ÿÁÿÇÿÇÿ³ÿ³ÿ°ÿ­ÿºÿÁÿ±ÿ°ÿ¸ÿ¹ÿ­ÿ®ÿ»ÿ¹ÿ³ÿ¹ÿ¿ÿ¸ÿ³ÿ°ÿµÿÅÿ³ÿ¾ÿ´ÿ¶ÿ¹ÿÆÿ¹ÿÀÿÁÿ»ÿ¹ÿÀÿÀÿºÿ®ÿ®ÿ¿ÿ©ÿ¢ÿ¿ÿ¾ÿÀÿ¦ÿ·ÿÀÿ¿ÿÂÿÂÿ¼ÿ¸ÿ³ÿ·ÿ¼ÿÀÿ½ÿ¿ÿ¸ÿ·ÿÁÿÅÿ¿ÿ¹ÿµÿ³ÿ¸ÿ¾ÿÀÿ·ÿ¸ÿËÿÉÿÄÿ¿ÿ±ÿ¼ÿ¿ÿ¹ÿ¶ÿÂÿÀÿªÿ·ÿµÿ²ÿ¸ÿ½ÿÄÿºÿ¯ÿ´ÿ¹ÿÃÿÀÿÂÿ¶ÿ¹ÿ¶ÿ¸ÿ±ÿÆÿÀÿ²ÿ´ÿºÿÆÿµÿ¸ÿ¹ÿ·ÿ¯ÿ©ÿ¯ÿ´ÿ»ÿ¿ÿ½ÿ¾ÿ´ÿ¬ÿ³ÿ·ÿ¹ÿ»ÿ¿ÿ»ÿ¹ÿ½ÿ³ÿ½ÿ¬ÿ²ÿ¹ÿ¶ÿ¾ÿ·ÿÂÿºÿªÿ´ÿÃÿÄÿ²ÿ§ÿ¾ÿ²ÿ¯ÿ±ÿ¸ÿ±ÿ¹ÿ­ÿ³ÿÃÿ±ÿÂÿ¿ÿµÿ¬ÿ­ÿµÿ³ÿÂÿ¿ÿ¼ÿ¹ÿ³ÿ¾ÿÃÿ·ÿ­ÿ¶ÿºÿ³ÿ·ÿ¸ÿ·ÿºÿ¾ÿÁÿ°ÿ¨ÿ¯ÿºÿÁÿ²ÿ½ÿÄÿ¿ÿ·ÿÉÿµÿ¹ÿ¯ÿ¼ÿ»ÿÂÿ°ÿ«ÿ¼ÿ¹ÿ³ÿÌÿÀÿ½ÿ¿ÿ»ÿ·ÿÅÿ¶ÿ©ÿ¯ÿ¼ÿ¿ÿ°ÿ°ÿ´ÿ¸ÿ´ÿ«ÿ»ÿ³ÿµÿ¹ÿ¹ÿºÿÃÿÆÿÁÿ¹ÿ½ÿ¸ÿ²ÿºÿ¸ÿÁÿÅÿÀÿ¸ÿµÿÀÿÀÿ¶ÿÀÿ¿ÿ¸ÿ·ÿ¬ÿ­ÿÄÿ¼ÿÅÿ±ÿÌÿ¸ÿËÿ¼ÿµÿÂÿ»ÿ¬ÿÀÿ²ÿÇÿÃÿ·ÿ¿ÿÁÿÅÿ¶ÿÈÿ¼ÿ¸ÿ¹ÿÈÿÆÿÆÿ¸ÿ¯ÿÁÿÂÿ³ÿ±ÿ¶ÿ»ÿ½ÿ¸ÿ³ÿ°ÿªÿ©ÿ°ÿ·ÿ´ÿ³ÿ½ÿ¶ÿÅÿ¶ÿ§ÿÿÁÿ±ÿ°ÿ¿ÿÈÿÁÿºÿ¯ÿ¼ÿ¹ÿ¨ÿ½ÿ¤ÿ¶ÿºÿ³ÿ¾ÿÁÿÉÿ½ÿµÿÊÿ±ÿ¯ÿ²ÿµÿÌÿÊÿ²ÿ¼ÿºÿ½ÿ¼ÿÁÿ´ÿ«ÿ­ÿ¬ÿµÿ¿ÿ¶ÿµÿ³ÿ¸ÿ´ÿ¤ÿ©ÿ°ÿ¿ÿµÿ²ÿ²ÿ¬ÿ±ÿ´ÿ¹ÿ¸ÿÇÿ¹ÿ§ÿ¨ÿ½ÿ¹ÿ®ÿÊÿµÿÎÿÆÿÇÿ°ÿ½ÿ±ÿ­ÿÆÿËÿ½ÿ¾ÿ³ÿ­ÿÆÿÆÿ¯ÿªÿ¸ÿ¬ÿ³ÿ²ÿ®ÿ³ÿ´ÿ¯ÿ®ÿ®ÿ¸ÿÂÿ¿ÿ·ÿ³ÿ®ÿ²ÿ±ÿ©ÿ¶ÿ¶ÿ¯ÿ¸ÿÂÿ¸ÿ­ÿµÿÄÿÄÿ¾ÿ»ÿ¹ÿ¹ÿ¸ÿµÿ¸ÿ»ÿ¼ÿÀÿ¸ÿÁÿ¹ÿªÿ½ÿÊÿ¸ÿ½ÿ´ÿ½ÿ¿ÿ´ÿ¯ÿ³ÿÊÿ¶ÿ¾ÿ­ÿ´ÿ·ÿ²ÿ«ÿ®ÿ®ÿªÿ¸ÿÃÿÊÿ¾ÿ¸ÿÀÿ¼ÿ½ÿ¾ÿ¶ÿ²ÿ¿ÿ»ÿ¹ÿ±ÿÀÿÀÿ»ÿ¾ÿ»ÿÉÿ³ÿ°ÿÅÿÎÿÄÿµÿ»ÿ«ÿËÿ¯ÿÀÿ§ÿ¥ÿ´ÿ¸ÿ¤ÿÆÿ¸ÿ­ÿ½ÿÀÿÎÿÄÿ¼ÿ¾ÿÂÿ½ÿ¸ÿ¹ÿ©ÿ­ÿ·ÿµÿºÿÀÿÇÿÁÿ±ÿ«ÿ©ÿ¿ÿÅÿ·ÿ¸ÿ³ÿÅÿ·ÿ³ÿ²ÿ»ÿ½ÿÂÿÃÿºÿµÿÁÿÃÿ´ÿ²ÿÀÿ¹ÿ¼ÿ¼ÿ¼ÿµÿ³ÿµÿÀÿ¿ÿÈÿÀÿ»ÿ½ÿ¼ÿ³ÿ»ÿ¸ÿ¹ÿ¼ÿÁÿ»ÿ¶ÿµÿµÿ·ÿ½ÿÌÿÄÿ¼ÿ¾ÿºÿµÿ®ÿ¾ÿÇÿ¹ÿ¶ÿÁÿ¸ÿÁÿ»ÿÄÿÃÿ½ÿ¶ÿ½ÿ³ÿ¶ÿ¬ÿÀÿµÿ°ÿ«ÿ­ÿ°ÿ¾ÿÇÿÃÿ·ÿ§ÿÿ°ÿÀÿ»ÿ³ÿ°ÿ³ÿ¹ÿ´ÿ±ÿ´ÿ¼ÿÇÿ»ÿ¼ÿ¼ÿ¶ÿ¹ÿÁÿºÿªÿÿ«ÿµÿºÿ¾ÿµÿ«ÿºÿ¯ÿ¶ÿ½ÿ³ÿÂÿ³ÿ¯ÿ³ÿÄÿ·ÿºÿ²ÿÁÿ¸ÿ¼ÿÂÿ½ÿ»ÿºÿ¼ÿºÿ¸ÿÃÿ½ÿ¨ÿµÿÀÿ¹ÿ¼ÿ¯ÿ¨ÿÀÿ¯ÿ±ÿ¨ÿºÿ¾ÿµÿ¬ÿ®ÿ¶ÿÀÿ´ÿ´ÿ¾ÿªÿ´ÿÀÿ¿ÿÂÿÇÿ¼ÿ¸ÿ·ÿ·ÿ»ÿ±ÿ®ÿ­ÿ«ÿµÿ¸ÿ¿ÿÈÿ»ÿµÿ´ÿ¤ÿ­ÿÑÿÎÿµÿ´ÿÀÿÁÿ¸ÿ¬ÿ¬ÿ±ÿÄÿÄÿ½ÿÇÿ½ÿ¯ÿ¾ÿºÿ¼ÿ³ÿ«ÿ©ÿ³ÿ­ÿ¯ÿ¯ÿ·ÿÀÿ²ÿ²ÿ±ÿÿ ÿµÿ¸ÿºÿÊÿÃÿÀÿ½ÿÂÿ½ÿÂÿºÿ±ÿ³ÿ§ÿ¬ÿ®ÿ´ÿÐÿ±ÿ¸ÿÎÿÉÿÄÿ²ÿ«ÿ¯ÿ¹ÿ´ÿµÿ½ÿÆÿÅÿ¶ÿ³ÿ³ÿ¢ÿ¥ÿ­ÿ¨ÿ³ÿ«ÿ³ÿÃÿÂÿ¼ÿ·ÿÃÿ³ÿºÿÂÿ³ÿ­ÿÉÿÈÿ©ÿ£ÿ¨ÿ­ÿ£ÿ¦ÿ±ÿ¶ÿ·ÿÁÿÄÿÁÿÁÿ¸ÿ¯ÿ«ÿªÿ®ÿ¹ÿÌÿ½ÿ½ÿ¸ÿ¶ÿÅÿ´ÿÏÿ¬ÿ«ÿ¯ÿÎÿÁÿ©ÿ­ÿªÿ¨ÿ°ÿ³ÿ¶ÿ´ÿ°ÿ®ÿ¶ÿÀÿ½ÿ¸ÿ¶ÿ¶ÿ´ÿ¾ÿÂÿÃÿ´ÿÂÿ°ÿ¶ÿ´ÿÂÿ½ÿÀÿ´ÿÇÿÂÿ½ÿ·ÿ¹ÿÂÿ¸ÿ©ÿ³ÿ¾ÿ´ÿ­ÿ±ÿ¯ÿ®ÿµÿ®ÿ²ÿ¼ÿ¬ÿ¿ÿ½ÿ·ÿ¾ÿÿ®ÿ§ÿÅÿ«ÿ®ÿ¹ÿÈÿ¹ÿ·ÿ¹ÿ²ÿ¸ÿ¹ÿ­ÿ³ÿ¼ÿ²ÿªÿ°ÿ²ÿ¯ÿ®ÿ³ÿ¯ÿ·ÿ¶ÿ¼ÿÄÿ¨ÿ«ÿ²ÿ¦ÿ¨ÿ¯ÿ²ÿ´ÿ¾ÿ²ÿºÿ¼ÿ±ÿ´ÿ±ÿªÿ¬ÿ¨ÿ©ÿµÿÁÿ·ÿÃÿ½ÿ±ÿ·ÿµÿ·ÿ¨ÿ¶ÿ¹ÿ©ÿ±ÿ®ÿ¥ÿ¬ÿ¦ÿ°ÿ´ÿ·ÿ¹ÿ²ÿ°ÿ±ÿ­ÿ«ÿ®ÿ®ÿ¾ÿÁÿ±ÿ´ÿ®ÿµÿ¦ÿ·ÿÿ¬ÿµÿ·ÿ·ÿ·ÿ¯ÿ¥ÿ¥ÿªÿ·ÿÁÿ³ÿ®ÿ½ÿ¬ÿ°ÿ¹ÿ²ÿ¸ÿ¼ÿµÿªÿ´ÿ¹ÿÿ¸ÿ¼ÿ¸ÿ°ÿµÿ´ÿ®ÿ´ÿ·ÿ³ÿµÿ·ÿ¬ÿÿºÿ¶ÿºÿ³ÿ»ÿ»ÿÂÿµÿÅÿ´ÿºÿ¼ÿ´ÿ´ÿ·ÿ³ÿ¶ÿÁÿºÿ®ÿµÿ·ÿ¯ÿ½ÿ°ÿ¶ÿ½ÿ³ÿÊÿºÿ²ÿ¯ÿºÿ½ÿÆÿÃÿºÿ®ÿ²ÿ»ÿ¹ÿ¹ÿºÿ³ÿ±ÿ¾ÿ»ÿ»ÿ¹ÿÏÿ¹ÿºÿÆÿ¹ÿ¶ÿ½ÿ«ÿ·ÿÅÿ¶ÿ³ÿ»ÿºÿ»ÿ¾ÿºÿ¼ÿ¾ÿ¹ÿ®ÿÀÿ¯ÿÃÿ§ÿ´ÿºÿ¶ÿ½ÿÀÿ¸ÿºÿÃÿÃÿ½ÿ»ÿ·ÿ·ÿÆÿ¾ÿ½ÿÅÿ²ÿ¨ÿ²ÿ»ÿ¸ÿµÿ¼ÿÀÿ·ÿ·ÿ¶ÿ±ÿ·ÿÀÿ¾ÿ¼ÿ»ÿËÿ¶ÿ·ÿ°ÿ¼ÿÀÿ®ÿ¼ÿ®ÿ³ÿºÿ¶ÿ±ÿ­ÿ¹ÿ»ÿ«ÿÀÿ¿ÿ¨ÿ´ÿ³ÿ¸ÿºÿ¼ÿ¶ÿ»ÿ¾ÿµÿ±ÿ³ÿ¹ÿ¼ÿ¸ÿ°ÿ®ÿ¯ÿÁÿÆÿÄÿ»ÿÀÿ³ÿ®ÿÀÿ¼ÿ²ÿ²ÿ±ÿµÿ³ÿ°ÿ´ÿ¸ÿÁÿÃÿ¯ÿ»ÿ»ÿ»ÿ¼ÿ¼ÿÉÿ¾ÿ´ÿ²ÿ´ÿ¼ÿ½ÿ·ÿ·ÿ¹ÿµÿ¯ÿ¹ÿ¸ÿ®ÿ²ÿ·ÿ°ÿ½ÿ¬ÿ²ÿ¬ÿ¯ÿ±ÿ¸ÿ¸ÿ°ÿ¹ÿ¸ÿ³ÿ·ÿ¾ÿÁÿ½ÿ¼ÿ»ÿ¼ÿ°ÿ©ÿ·ÿ·ÿ³ÿ·ÿ°ÿ°ÿ¾ÿ¸ÿ°ÿ¤ÿ«ÿÁÿËÿ²ÿ³ÿ®ÿºÿ¾ÿ·ÿ±ÿ»ÿÇÿ¼ÿ±ÿ²ÿ½ÿ¿ÿ¯ÿ²ÿÂÿ³ÿ¶ÿ½ÿÃÿ¸ÿ¯ÿ®ÿ´ÿ¼ÿ²ÿ´ÿ¸ÿÃÿ¾ÿºÿÀÿÁÿ²ÿ³ÿ¸ÿ¶ÿµÿ¸ÿ¾ÿÁÿ¿ÿµÿ³ÿ²ÿ¹ÿ·ÿºÿÃÿºÿµÿ¸ÿ´ÿ©ÿ§ÿ°ÿµÿ¯ÿÂÿ¯ÿ¸ÿÆÿ¼ÿ·ÿ±ÿÄÿÅÿ¼ÿ¼ÿ¹ÿ¸ÿºÿ¯ÿ±ÿ¶ÿ´ÿ°ÿ¹ÿ¹ÿµÿ¯ÿ»ÿÀÿ¹ÿ¹ÿ·ÿÅÿ­ÿ¶ÿ¬ÿÀÿ³ÿ³ÿ°ÿ¯ÿ¨ÿ§ÿ®ÿ¸ÿÁÿ½ÿÃÿÁÿ©ÿªÿ¾ÿ¸ÿ´ÿÂÿÅÿ·ÿ£ÿ®ÿÌÿ·ÿÅÿ»ÿ³ÿÖÿªÿ´ÿ¿ÿºÿ¶ÿ¶ÿ¸ÿ»ÿ¿ÿ¿ÿ½ÿ±ÿµÿ·ÿÅÿ»ÿ³ÿ²ÿ²ÿ¬ÿ±ÿ½ÿ²ÿ½ÿÆÿÿ¨ÿ¼ÿ¯ÿÀÿ¹ÿ¦ÿ¤ÿ°ÿ´ÿ°ÿ³ÿ²ÿ«ÿ®ÿÂÿÀÿ¼ÿÊÿ¾ÿ«ÿ²ÿ¸ÿ¯ÿÃÿ¯ÿÎÿ¸ÿ´ÿÿ¥ÿ³ÿ±ÿ­ÿ±ÿ°ÿ°ÿ¶ÿ®ÿÿÿ©ÿªÿµÿ·ÿ¯ÿ³ÿ³ÿ§ÿ²ÿ£ÿ¤ÿ«ÿ²ÿ¹ÿ§ÿ ÿªÿ¯ÿ¶ÿ·ÿªÿ¼ÿ¸ÿ¾ÿ½ÿ³ÿÀÿ¸ÿ·ÿ¾ÿ¿ÿ½ÿÂÿ¾ÿ°ÿ·ÿÊÿÄÿ®ÿµÿ°ÿ¨ÿ§ÿ­ÿ¼ÿ´ÿ¢ÿ¬ÿ»ÿ¸ÿ¹ÿ®ÿ¾ÿÅÿ¹ÿ´ÿµÿ²ÿ±ÿ²ÿÄÿÌÿÆÿÀÿ¼ÿ¼ÿ½ÿ»ÿ¹ÿ»ÿ·ÿ²ÿ«ÿ±ÿ¼ÿºÿµÿ²ÿ°ÿµÿÃÿÇÿ¼ÿ±ÿ¸ÿ½ÿ¸ÿ¾ÿÅÿ½ÿºÿÈÿ¦ÿ³ÿ½ÿ¸ÿ´ÿ¶ÿ½ÿ¸ÿ±ÿ·ÿ¸ÿ¹ÿ±ÿ¼ÿ¯ÿ³ÿ»ÿÂÿÄÿÁÿ¿ÿ¿ÿ¼ÿÌÿ±ÿÄÿÏÿ¸ÿ°ÿ´ÿ¸ÿ»ÿ¸ÿ°ÿ³ÿ²ÿ³ÿ¾ÿÃÿÁÿÉÿÊÿ¯ÿºÿ¶ÿ«ÿÂÿÄÿÂÿÀÿ»ÿ»ÿºÿ«ÿ·ÿËÿ³ÿ·ÿÅÿ¿ÿÀÿ¿ÿ´ÿÂÿ¾ÿ¸ÿÅÿÇÿÄÿÇÿÇÿÁÿ¿ÿÁÿ³ÿ¾ÿ¿ÿ»ÿ¼ÿ¿ÿÂÿÆÿÆÿ¾ÿÉÿÕÿÂÿ¹ÿÄÿ¹ÿ±ÿ¹ÿ·ÿ©ÿ¶ÿ¾ÿÂÿºÿ°ÿ±ÿ³ÿ¶ÿ¸ÿ´ÿ«ÿ¼ÿ¬ÿ¯ÿ¹ÿ»ÿ¸ÿ²ÿ³ÿÂÿªÿ¢ÿÿ¬ÿ°ÿ¬ÿ¬ÿ­ÿªÿ±ÿÿ¨ÿ¸ÿ¼ÿ¨ÿ­ÿ·ÿªÿ¬ÿ¼ÿ¤ÿ±ÿ¿ÿ¼ÿµÿ­ÿ¦ÿ«ÿ¸ÿ¯ÿºÿ¹ÿµÿ©ÿ¦ÿ«ÿ¦ÿ ÿ¤ÿ¸ÿ½ÿÃÿ³ÿ±ÿ¾ÿÀÿºÿµÿ»ÿ´ÿÂÿ±ÿ°ÿ·ÿµÿÃÿ©ÿ×ÿÊÿ¹ÿ¾ÿ²ÿ±ÿ¹ÿµÿÃÿÄÿ«ÿ³ÿ±ÿ´ÿºÿ¾ÿ¼ÿ®ÿÍÿ©ÿ¼ÿ¼ÿÂÿÁÿÂÿÆÿÊÿÍÿÎÿ¥ÿµÿ­ÿ»ÿºÿ¼ÿÀÿ°ÿ»ÿ¹ÿµÿÇÿÍÿÇÿÇÿÀÿ°ÿ­ÿ³ÿ¨ÿ¾ÿÇÿÏÿ¿ÿ¼ÿ»ÿ¶ÿ½ÿÅÿÑÿ¿ÿÂÿÇÿÇÿÇÿÊÿÍÿÈÿ¿ÿ¿ÿ°ÿ»ÿ¾ÿËÿÁÿ¾ÿÆÿÇÿÇÿ¿ÿ³ÿ¶ÿ¶ÿÀÿºÿ¹ÿºÿ¹ÿÃÿÅÿ»ÿÅÿºÿ¼ÿ¾ÿÁÿÃÿ»ÿ¹ÿËÿ¾ÿ¹ÿÀÿ¼ÿÀÿ½ÿºÿ¸ÿ¸ÿ¾ÿÄÿ¶ÿ»ÿÂÿ½ÿ®ÿ¶ÿ¼ÿ»ÿ½ÿ¿ÿÊÿÈÿÃÿÆÿÆÿ½ÿ¸ÿºÿ»ÿ¾ÿÅÿÃÿÃÿ¬ÿ¼ÿ¿ÿÁÿ°ÿ¨ÿ³ÿ¼ÿºÿ²ÿ³ÿ¾ÿ¾ÿ¯ÿ³ÿ´ÿ·ÿºÿ¼ÿ½ÿ²ÿ´ÿµÿ½ÿ«ÿÆÿÎÿ¼ÿºÿÇÿÂÿ¶ÿ®ÿ¼ÿ·ÿ¸ÿ¬ÿÀÿÆÿÄÿºÿ³ÿ¼ÿ¾ÿÇÿ·ÿ½ÿ¤ÿ¾ÿÑÿÃÿ®ÿ²ÿ»ÿ²ÿºÿ¶ÿµÿ·ÿ­ÿÃÿÄÿ¾ÿ±ÿ±ÿÂÿËÿÇÿºÿÊÿÀÿÈÿµÿ¼ÿ½ÿ¾ÿ½ÿÃÿÍÿ¹ÿ¨ÿÁÿ¹ÿÆÿÂÿÀÿ¯ÿµÿ¼ÿ¾ÿÆÿÂÿ½ÿÏÿ¼ÿ½ÿ±ÿºÿ¸ÿ·ÿÀÿÇÿÂÿÀÿ¿ÿ¹ÿÐÿ³ÿÀÿÁÿµÿ±ÿ­ÿ¼ÿ½ÿµÿ¾ÿ¸ÿ¸ÿÃÿÇÿÁÿ´ÿºÿµÿ¹ÿ±ÿ´ÿ¼ÿ¯ÿ²ÿÃÿ¶ÿ·ÿ¡ÿ±ÿ¼ÿËÿÆÿ¸ÿ¼ÿÄÿ¿ÿ¹ÿ¿ÿÀÿ·ÿµÿ¹ÿºÿ¶ÿµÿ®ÿ®ÿ³ÿ·ÿºÿ¿ÿÀÿ¾ÿ¿ÿÊÿ¶ÿ¸ÿÇÿ´ÿ»ÿÆÿµÿ°ÿÄÿ¼ÿ´ÿÀÿµÿ±ÿÀÿËÿ½ÿ¿ÿÅÿÁÿÂÿÁÿ¸ÿÁÿ²ÿ½ÿ¶ÿ·ÿºÿÎÿÄÿ¼ÿ±ÿ½ÿÄÿ¾ÿ¾ÿÇÿÏÿÉÿ¿ÿÏÿ¼ÿºÿ²ÿÄÿ½ÿ¾ÿ½ÿ¿ÿÂÿ¾ÿÂÿ¹ÿ©ÿ±ÿ»ÿ¿ÿ»ÿ³ÿÂÿÌÿ´ÿ¯ÿµÿ°ÿ²ÿ¼ÿÂÿ½ÿºÿÉÿ¹ÿ¼ÿµÿ°ÿ±ÿ¸ÿÁÿ¾ÿ»ÿ¸ÿ³ÿ¾ÿ±ÿÆÿªÿÏÿÀÿÂÿÅÿ®ÿ¿ÿÁÿÆÿÉÿ¼ÿºÿÃÿ·ÿ·ÿ¹ÿ¶ÿ¿ÿÍÿ³ÿ·ÿÆÿÉÿ¼ÿÀÿ»ÿ¯ÿµÿ¿ÿÁÿ°ÿ¯ÿªÿ ÿ»ÿ¾ÿ½ÿ³ÿ»ÿ½ÿ¾ÿ¾ÿµÿ±ÿ¹ÿ»ÿ¾ÿ¶ÿ¼ÿºÿ¿ÿ«ÿÂÿºÿ¾ÿ¸ÿ³ÿ¿ÿÁÿ¸ÿ³ÿ«ÿ²ÿÄÿ®ÿ­ÿÎÿÂÿºÿÄÿ·ÿÂÿ¼ÿ·ÿ³ÿ·ÿ·ÿ½ÿÁÿµÿ¾ÿÅÿ¸ÿ¶ÿ¤ÿ¿ÿ¾ÿ«ÿ´ÿ´ÿ¸ÿ¸ÿÀÿÁÿ·ÿ°ÿ¾ÿ×ÿÈÿªÿ¿ÿÂÿÄÿ²ÿÇÿ«ÿÁÿµÿÀÿÇÿÁÿÁÿ³ÿ«ÿ¸ÿ»ÿ¶ÿ·ÿ·ÿ´ÿ¸ÿ®ÿ¸ÿ¹ÿÅÿ¹ÿ¨ÿ·ÿ®ÿ¯ÿ¶ÿ«ÿªÿ±ÿ¬ÿ´ÿ³ÿ°ÿÁÿÃÿ¨ÿ½ÿÏÿ½ÿ¸ÿ½ÿ¶ÿÅÿ¸ÿ±ÿºÿÀÿÀÿ¼ÿ²ÿ«ÿ´ÿ¹ÿÉÿÉÿÄÿÆÿÅÿÉÿ·ÿ¶ÿºÿ­ÿ¥ÿ¯ÿºÿ´ÿ»ÿÀÿµÿ·ÿ­ÿ¤ÿ´ÿ³ÿ±ÿ·ÿ¬ÿÅÿ³ÿ¿ÿ°ÿÀÿ»ÿ¶ÿ¹ÿºÿ¿ÿÅÿ¾ÿµÿ½ÿÈÿÂÿ ÿ¯ÿ¿ÿ°ÿ»ÿÂÿµÿ½ÿ¯ÿ®ÿ»ÿ²ÿ±ÿÂÿ¼ÿ³ÿ¸ÿ¹ÿµÿ¯ÿ³ÿ¬ÿ±ÿ³ÿ¿ÿ¼ÿ¯ÿÀÿÀÿ¼ÿ¾ÿ·ÿ­ÿ´ÿºÿºÿÆÿÈÿ¾ÿ¶ÿ­ÿ°ÿ´ÿ¸ÿÿªÿ£ÿÁÿ ÿ½ÿ¶ÿÊÿ¸ÿ²ÿ²ÿ³ÿ´ÿ®ÿ³ÿ½ÿ´ÿ¦ÿªÿ´ÿ¶ÿ»ÿÀÿ¹ÿºÿ¥ÿ´ÿ´ÿÿ´ÿÂÿ¹ÿ¹ÿ¾ÿºÿ·ÿ»ÿ¶ÿ½ÿÏÿ»ÿ ÿ­ÿÂÿÌÿÅÿ«ÿ«ÿÌÿÂÿ¸ÿ­ÿ¿ÿµÿ¯ÿ¬ÿÂÿ¸ÿ¹ÿµÿ¸ÿ¹ÿ±ÿ±ÿ´ÿºÿÁÿ½ÿ¾ÿÅÿÁÿºÿºÿ»ÿµÿ®ÿµÿ»ÿºÿ²ÿ¶ÿÆÿÈÿ¼ÿ²ÿ³ÿ±ÿµÿ©ÿ²ÿ¸ÿ¸ÿ¹ÿºÿÀÿ¼ÿ·ÿ¹ÿ²ÿ¼ÿ´ÿ®ÿµÿ´ÿÊÿÎÿ§ÿ·ÿ´ÿÁÿ»ÿÄÿ¹ÿ»ÿ´ÿ¼ÿÄÿ¼ÿ½ÿÅÿ¸ÿ®ÿ¾ÿ»ÿ·ÿÄÿ·ÿÓÿ¼ÿ¼ÿµÿªÿ¿ÿ½ÿÂÿ´ÿÁÿ²ÿ¶ÿÀÿÉÿÀÿÁÿÃÿ¼ÿÆÿ¾ÿ¯ÿ¶ÿºÿ·ÿ¼ÿÀÿ½ÿºÿ»ÿ³ÿ¿ÿºÿÅÿÃÿ¾ÿÇÿ·ÿÆÿµÿ¾ÿ·ÿºÿ¸ÿ¹ÿ·ÿ¯ÿ°ÿ±ÿ³ÿ¶ÿ³ÿ¸ÿÄÿºÿ´ÿÄÿÃÿ½ÿ¹ÿ¶ÿ©ÿ¸ÿ»ÿ¹ÿÅÿ¯ÿ»ÿÄÿÄÿ¶ÿºÿ¼ÿ¬ÿ¶ÿ¼ÿÄÿÂÿ¾ÿ´ÿ»ÿÃÿÆÿÊÿÁÿ»ÿ»ÿ¯ÿ°ÿºÿ»ÿ¿ÿ½ÿÂÿµÿ¸ÿ¶ÿ¯ÿÃÿÂÿ¶ÿ¹ÿ²ÿ»ÿÄÿµÿ¶ÿºÿÆÿÅÿ¼ÿ½ÿÁÿ¿ÿ¾ÿÁÿÅÿ¿ÿ·ÿ®ÿ©ÿ½ÿÄÿÅÿÈÿ´ÿ¿ÿ³ÿ¼ÿ¼ÿ´ÿ«ÿºÿÎÿ¾ÿÀÿºÿ½ÿªÿºÿ»ÿ¿ÿÎÿÀÿÄÿ¾ÿÁÿÆÿ¾ÿ·ÿ¶ÿÀÿÅÿ½ÿ·ÿºÿÄÿÈÿÂÿ½ÿ½ÿ·ÿ¿ÿ¶ÿºÿ¾ÿ»ÿ»ÿ¬ÿºÿÁÿ¹ÿÅÿ·ÿ²ÿ¾ÿ²ÿÉÿÃÿºÿ¯ÿ¯ÿ¦ÿ¬ÿ©ÿ¯ÿµÿ³ÿËÿÂÿ¨ÿ²ÿÍÿÊÿ´ÿÀÿ¶ÿ­ÿ ÿ¾ÿ³ÿ¾ÿÁÿªÿ¶ÿÂÿÄÿµÿ¸ÿ­ÿ¸ÿÅÿ¼ÿ©ÿ½ÿ¬ÿÄÿÄÿÆÿ¼ÿÁÿ¼ÿ½ÿÀÿ¾ÿ»ÿÃÿ¼ÿ¹ÿÀÿ»ÿ±ÿ¶ÿ½ÿ¶ÿºÿÄÿÀÿ¸ÿ»ÿÄÿ¿ÿ½ÿ¶ÿ¼ÿ±ÿ¾ÿ½ÿºÿ²ÿ³ÿÿÃÿ¿ÿ¸ÿ¹ÿ®ÿÊÿÄÿ¿ÿ¬ÿ°ÿ¹ÿ¹ÿ·ÿµÿ®ÿºÿ¹ÿ¸ÿ¾ÿ»ÿ»ÿÁÿ¿ÿ¹ÿ¹ÿÄÿÌÿ½ÿ®ÿÿ®ÿ¹ÿ¾ÿ¥ÿ½ÿ°ÿ½ÿ¹ÿ¹ÿ·ÿ­ÿ¸ÿªÿ·ÿÄÿ¾ÿ¾ÿ¯ÿºÿ¼ÿ¿ÿ¼ÿÂÿ¹ÿ¯ÿ·ÿ½ÿ·ÿ·ÿ¶ÿ¾ÿ°ÿ³ÿÅÿ¾ÿ¸ÿ¸ÿ·ÿ¸ÿ½ÿÂÿ¼ÿ·ÿ»ÿ±ÿ®ÿ¼ÿ¶ÿµÿºÿ½ÿ½ÿ¯ÿ©ÿªÿ¾ÿµÿ´ÿ¾ÿ·ÿ¯ÿÐÿÇÿ¿ÿÅÿÃÿ¸ÿ¼ÿ¿ÿÆÿ½ÿÃÿ·ÿ±ÿ°ÿ¸ÿÅÿ²ÿ²ÿ»ÿµÿ¾ÿ¹ÿ¥ÿ­ÿÂÿÀÿµÿ¹ÿÁÿÉÿÄÿÇÿÐÿ¼ÿ½ÿ¾ÿÊÿÅÿÀÿ¶ÿ»ÿºÿ¹ÿ¿ÿ¼ÿÆÿ¸ÿµÿÅÿ½ÿ¹ÿÅÿÃÿ¦ÿ¼ÿÈÿÃÿÁÿÀÿ¾ÿ¹ÿ±ÿ±ÿµÿÀÿ´ÿ¹ÿ½ÿ¼ÿºÿºÿ¹ÿºÿ¹ÿ·ÿ¸ÿ¹ÿºÿ´ÿ¹ÿÆÿÃÿÀÿ¸ÿ´ÿ½ÿ½ÿ»ÿÀÿÈÿÃÿÂÿ½ÿºÿ«ÿ³ÿ´ÿÃÿ¿ÿ¯ÿ»ÿÅÿÎÿ½ÿÃÿ¶ÿ¼ÿÇÿÃÿ¹ÿÉÿ¼ÿ»ÿ¯ÿ½ÿÀÿºÿ¾ÿºÿ¹ÿ¬ÿ¸ÿ°ÿ¶ÿ¾ÿÄÿÅÿ¹ÿ¸ÿ¹ÿ¼ÿºÿ¸ÿ¶ÿ»ÿ¹ÿ²ÿ»ÿ¹ÿ¾ÿ²ÿ¶ÿ½ÿ·ÿ¶ÿµÿÈÿ¹ÿÿÅÿ¼ÿµÿÄÿ¼ÿÑÿ¯ÿ¸ÿ®ÿ¹ÿ»ÿ»ÿ¯ÿÀÿºÿ¯ÿÃÿÌÿ½ÿµÿÁÿ¶ÿ°ÿÅÿÄÿºÿÄÿÂÿ½ÿ½ÿÃÿÀÿ·ÿ¼ÿ¼ÿºÿÁÿÀÿÃÿÂÿ·ÿ¬ÿ¤ÿ°ÿÄÿ¹ÿ±ÿ·ÿ½ÿ¼ÿÂÿÔÿÇÿ·ÿ¥ÿ­ÿ·ÿ²ÿºÿ¼ÿªÿÀÿ¯ÿ¿ÿ¾ÿ°ÿ¾ÿ¡ÿ­ÿÇÿÐÿÅÿ¾ÿ¼ÿÂÿ²ÿ½ÿ­ÿ¼ÿÈÿ¸ÿËÿ²ÿ¹ÿÒÿÂÿ±ÿºÿ¾ÿ½ÿºÿºÿ´ÿ²ÿ¿ÿ¹ÿ¸ÿÅÿÄÿÄÿ»ÿ²ÿ¯ÿµÿ¾ÿ´ÿ¼ÿ¥ÿÿ­ÿµÿ«ÿ®ÿÇÿÅÿµÿÎÿÇÿÎÿ·ÿ·ÿ³ÿ³ÿÃÿÀÿ¸ÿÈÿÑÿÖÿ¹ÿ­ÿÄÿ³ÿÂÿËÿËÿ»ÿ¦ÿ´ÿ²ÿ²ÿ³ÿ­ÿ¯ÿ¥ÿ¤ÿ¬ÿ¯ÿ±ÿ§ÿ­ÿÀÿ±ÿ­ÿ¼ÿ·ÿ¶ÿ´ÿ³ÿ´ÿºÿ­ÿºÿÄÿ ÿ¬ÿ»ÿ¿ÿ»ÿ¨ÿÄÿºÿÂÿÐÿ©ÿ®ÿ¸ÿ²ÿ»ÿ³ÿ¼ÿÑÿ¾ÿÁÿ³ÿ¶ÿ²ÿ°ÿºÿªÿ¨ÿºÿ·ÿ½ÿ°ÿ²ÿ¯ÿµÿ¼ÿ´ÿ´ÿ»ÿ¹ÿ­ÿ«ÿ·ÿ¸ÿ§ÿ£ÿ±ÿ¹ÿ´ÿ©ÿ¯ÿªÿ·ÿ½ÿÁÿ¯ÿ«ÿµÿ¯ÿºÿ¸ÿ¿ÿ¶ÿÆÿ´ÿ¹ÿ¶ÿ»ÿ´ÿÂÿ¦ÿµÿ¸ÿÉÿ¶ÿÄÿÂÿ£ÿÎÿÂÿ°ÿ¹ÿ½ÿ²ÿ©ÿ¦ÿ¨ÿ·ÿ¼ÿ¯ÿ²ÿ¼ÿ¹ÿ¼ÿ½ÿºÿ³ÿ³ÿ¸ÿ²ÿ¸ÿÁÿ»ÿ±ÿ´ÿµÿ³ÿ³ÿ±ÿ´ÿ´ÿÂÿ¹ÿ·ÿÇÿ¹ÿ¾ÿ¿ÿÃÿÁÿºÿ½ÿÄÿ¯ÿ£ÿÄÿÅÿ§ÿÁÿ±ÿÈÿÅÿ¯ÿ½ÿ¹ÿÇÿ½ÿ¸ÿ¯ÿ³ÿ¾ÿºÿ®ÿ±ÿ¬ÿ°ÿ¹ÿÁÿÆÿºÿ¶ÿ¼ÿ¼ÿ»ÿ¶ÿ·ÿ¼ÿÃÿÊÿ¹ÿªÿ¸ÿ½ÿ·ÿ¸ÿªÿºÿ¸ÿ¿ÿ¾ÿÇÿ¸ÿÄÿ«ÿ±ÿµÿÊÿÃÿµÿ±ÿÃÿ¼ÿµÿ¶ÿÀÿÄÿ¦ÿÀÿºÿ¿ÿËÿÎÿÁÿ¬ÿ©ÿ®ÿÀÿÍÿ½ÿ¼ÿÃÿ¶ÿ¸ÿÀÿ·ÿ¯ÿ¬ÿ·ÿÀÿ¸ÿµÿ©ÿ·ÿ¹ÿ¯ÿ¿ÿ¹ÿ²ÿÁÿÃÿÅÿÈÿ¯ÿÉÿ±ÿ·ÿ¼ÿ¶ÿ¾ÿ·ÿºÿ¸ÿ¹ÿ¿ÿ¾ÿ½ÿÄÿÄÿ¬ÿ­ÿ»ÿ¿ÿ»ÿ»ÿ´ÿµÿ½ÿ¶ÿ¯ÿµÿ¼ÿ¼ÿ¿ÿºÿ¯ÿ±ÿºÿ½ÿ´ÿ²ÿ½ÿÀÿ²ÿ½ÿ±ÿ¾ÿÃÿËÿÆÿÄÿ°ÿ¿ÿ¹ÿ©ÿÈÿ³ÿÈÿ°ÿ¯ÿ»ÿ¼ÿÊÿÈÿ¿ÿÁÿ¾ÿÀÿ¯ÿ³ÿÇÿÉÿ³ÿ¼ÿÃÿ¿ÿÁÿÂÿÄÿ¹ÿ¹ÿ¸ÿ·ÿÄÿÆÿ°ÿºÿ±ÿ¬ÿ¬ÿ¶ÿ·ÿÃÿ¼ÿÈÿ·ÿ¶ÿ´ÿ»ÿ°ÿÊÿÓÿÁÿ¹ÿ¸ÿÀÿÂÿºÿ³ÿ´ÿ¹ÿÁÿÄÿÆÿÆÿ¾ÿ¼ÿÁÿ¿ÿÃÿÁÿ®ÿµÿÁÿ¶ÿ¶ÿºÿ´ÿ¸ÿ³ÿºÿ¹ÿÆÿÃÿ¶ÿ±ÿ²ÿ¹ÿ¿ÿÂÿ¯ÿ¸ÿ¡ÿ£ÿ«ÿÆÿ½ÿÁÿ¸ÿ¶ÿ¹ÿ¸ÿµÿ¨ÿ´ÿ¹ÿ·ÿ¿ÿ¿ÿ·ÿ±ÿºÿÆÿ´ÿ¦ÿ¶ÿÁÿÁÿ«ÿ¹ÿ¶ÿ¼ÿ¼ÿ»ÿ¹ÿµÿÀÿºÿÅÿÀÿ³ÿ´ÿ¸ÿ¹ÿ°ÿ¯ÿªÿ¯ÿ¹ÿ·ÿ¼ÿ°ÿ³ÿÅÿºÿ¶ÿºÿ§ÿ¤ÿ´ÿ»ÿ¶ÿ»ÿ¸ÿ¹ÿ»ÿÄÿÄÿ½ÿ¼ÿ¤ÿ·ÿÄÿ¿ÿµÿ¶ÿÁÿ®ÿ¯ÿµÿ¯ÿ¯ÿ¸ÿ°ÿÿ©ÿÆÿ·ÿ¨ÿ²ÿ»ÿ¾ÿºÿÿÿ¦ÿ¸ÿÀÿ¾ÿ²ÿ©ÿÆÿ·ÿ¶ÿ·ÿÄÿ´ÿµÿºÿÃÿÀÿÁÿ·ÿ¢ÿ­ÿ¨ÿ°ÿ­ÿªÿ±ÿºÿÁÿÄÿ¹ÿ¹ÿÀÿµÿ´ÿ»ÿ¶ÿ¹ÿ¿ÿÆÿÅÿÂÿ¾ÿÁÿ½ÿÄÿ®ÿÂÿ³ÿ¾ÿ¿ÿ¸ÿÊÿÐÿ´ÿ¢ÿ°ÿ¼ÿÀÿ¯ÿ±ÿ·ÿ»ÿÃÿÆÿ·ÿ¦ÿ¯ÿ±ÿ²ÿ²ÿ½ÿÆÿ½ÿµÿ»ÿÄÿ»ÿËÿ¾ÿÂÿÈÿÄÿ¹ÿ­ÿ¶ÿ¸ÿ°ÿ¨ÿ®ÿºÿ¦ÿÿ¯ÿ¯ÿ®ÿ½ÿÃÿ³ÿ²ÿ²ÿºÿ´ÿ¤ÿ¬ÿ²ÿÂÿ©ÿ³ÿ¯ÿ°ÿ²ÿ¼ÿ¹ÿÂÿÁÿ¿ÿ¹ÿ½ÿ¹ÿÁÿÄÿµÿªÿ¬ÿ±ÿ²ÿ¯ÿ±ÿ­ÿ³ÿ³ÿ·ÿºÿ«ÿ ÿÿ¯ÿ´ÿ³ÿ¬ÿ¯ÿ´ÿ¬ÿ®ÿ£ÿ«ÿ³ÿÿÿ²ÿ·ÿ®ÿ±ÿ¯ÿ³ÿ¶ÿ¾ÿ¯ÿªÿ¾ÿ®ÿ£ÿ½ÿµÿ©ÿ§ÿ¨ÿ­ÿªÿ«ÿºÿ¼ÿµÿ²ÿ²ÿ³ÿ°ÿ©ÿ§ÿ¤ÿ«ÿ²ÿ¬ÿ´ÿ©ÿ¶ÿ½ÿ±ÿºÿÅÿÂÿÂÿ½ÿ¯ÿ¶ÿ©ÿ±ÿ­ÿ¡ÿ±ÿºÿ®ÿ®ÿ¶ÿ°ÿ ÿ³ÿ±ÿºÿ¸ÿ³ÿ¬ÿÃÿ¹ÿµÿ¿ÿ­ÿ²ÿ²ÿ°ÿµÿ¬ÿ±ÿÃÿºÿ¯ÿ¼ÿ»ÿ»ÿÀÿ»ÿ¸ÿ¨ÿÂÿ¾ÿ¤ÿ½ÿÆÿºÿÅÿÁÿ¹ÿ°ÿ½ÿ¼ÿÂÿÅÿ´ÿ®ÿµÿ³ÿ¶ÿºÿ®ÿ®ÿ³ÿ³ÿÌÿµÿ´ÿ²ÿ¸ÿ¾ÿ¹ÿ¶ÿ¹ÿ¯ÿ²ÿ´ÿ²ÿ±ÿ°ÿºÿ»ÿÀÿÂÿ¾ÿ¶ÿ¸ÿÂÿ·ÿºÿ¹ÿºÿ¶ÿ´ÿ½ÿÅÿ¸ÿ¯ÿ±ÿµÿ½ÿÂÿ¿ÿÃÿÁÿ´ÿ©ÿ¶ÿÀÿ¹ÿ¾ÿÀÿ·ÿ¸ÿ¾ÿÆÿÅÿ¿ÿºÿ«ÿ¯ÿÁÿºÿÂÿÂÿªÿ³ÿÄÿ½ÿÃÿ¶ÿÅÿ°ÿ´ÿÃÿ¼ÿ³ÿ·ÿ¿ÿ¿ÿ¿ÿÃÿÀÿ¸ÿ¹ÿµÿ¹ÿ´ÿ±ÿ¼ÿÀÿ³ÿ©ÿÂÿ¼ÿ¨ÿ¯ÿ¾ÿÁÿ»ÿ³ÿ«ÿ«ÿ»ÿ½ÿ°ÿ¸ÿ·ÿ²ÿ¶ÿ¬ÿÁÿÇÿ³ÿ­ÿªÿ²ÿ»ÿ¸ÿ»ÿ¹ÿ´ÿÊÿ¿ÿºÿ¸ÿ»ÿ³ÿ¿ÿ¹ÿÁÿ¶ÿ¶ÿ¶ÿ½ÿ³ÿ¦ÿ¦ÿ³ÿÄÿ¼ÿ·ÿ»ÿ´ÿ¾ÿºÿ®ÿÂÿ¸ÿ³ÿÂÿÄÿ»ÿµÿ³ÿ²ÿ°ÿ¶ÿ¿ÿ©ÿ¦ÿ¯ÿ°ÿ·ÿ¥ÿÂÿ­ÿ«ÿ¬ÿ³ÿ²ÿºÿ»ÿ¸ÿ¼ÿ±ÿµÿ¹ÿ°ÿ±ÿ·ÿ³ÿ¸ÿ¼ÿ©ÿ¯ÿ¸ÿ³ÿ´ÿ¶ÿ®ÿ²ÿÁÿ²ÿ­ÿµÿ¶ÿ°ÿ«ÿµÿÁÿÃÿÁÿ¶ÿ±ÿ·ÿ¸ÿ¼ÿÃÿ®ÿ´ÿÇÿÅÿ¼ÿ²ÿ·ÿ´ÿ·ÿ·ÿ¾ÿÆÿ¿ÿ¯ÿ²ÿÀÿ»ÿ¹ÿÂÿÂÿ«ÿ¯ÿ³ÿ·ÿ°ÿªÿ¯ÿ¾ÿ¾ÿ¸ÿ¹ÿ³ÿ·ÿ¸ÿ±ÿ©ÿ«ÿ´ÿºÿµÿÊÿÅÿ³ÿªÿ¯ÿ¯ÿ°ÿÃÿºÿÕÿ´ÿÃÿ±ÿ¯ÿ³ÿ®ÿ¶ÿ°ÿµÿ¹ÿ°ÿ³ÿºÿµÿ¶ÿµÿµÿ°ÿ²ÿ¼ÿÃÿ´ÿ¶ÿÁÿ¿ÿºÿ¾ÿÁÿÃÿ·ÿ·ÿ¶ÿ¼ÿ®ÿ­ÿ´ÿ¸ÿ·ÿ·ÿ¼ÿ¼ÿ¹ÿÄÿ¹ÿ§ÿ­ÿ¹ÿ¾ÿ¸ÿ½ÿ»ÿ­ÿ¤ÿ®ÿ³ÿ¦ÿ·ÿÁÿ´ÿÂÿ¹ÿÈÿ©ÿ¸ÿ±ÿ¯ÿ½ÿ¿ÿ¸ÿ»ÿ°ÿ¥ÿ«ÿ«ÿÊÿ¾ÿºÿ³ÿ¶ÿ·ÿµÿ¶ÿ¶ÿ´ÿ§ÿ¯ÿÃÿ¸ÿÿµÿªÿ´ÿ»ÿ³ÿ°ÿ¯ÿ®ÿ³ÿ´ÿºÿ¹ÿ±ÿ¼ÿÇÿºÿ®ÿ³ÿ¹ÿ¾ÿÆÿÀÿ¼ÿ·ÿ¾ÿ¿ÿªÿ»ÿ°ÿ¶ÿÀÿ¸ÿ¸ÿµÿ¨ÿ¥ÿ¡ÿ§ÿ°ÿ°ÿ¼ÿµÿ¸ÿºÿ³ÿÃÿ¼ÿ§ÿ§ÿÿ©ÿ«ÿ¨ÿªÿªÿªÿ©ÿ®ÿ¾ÿ·ÿ¾ÿ³ÿªÿ¿ÿ´ÿ®ÿ·ÿ¸ÿ´ÿ¹ÿÁÿÅÿ¶ÿ¨ÿ³ÿ¹ÿ¸ÿµÿ¿ÿºÿ°ÿ¶ÿ²ÿ«ÿ¨ÿ½ÿ·ÿ¸ÿ·ÿ»ÿ¼ÿ´ÿµÿÃÿ¸ÿ±ÿ½ÿÊÿÃÿÂÿ±ÿ³ÿÁÿ¶ÿ«ÿÁÿÃÿ·ÿ²ÿ¨ÿ²ÿµÿ°ÿ³ÿ¯ÿªÿ·ÿ¿ÿ´ÿ¹ÿ¹ÿÃÿ±ÿ°ÿ´ÿ½ÿ¸ÿ¬ÿ¿ÿºÿ®ÿÄÿºÿ´ÿºÿ¿ÿºÿµÿ»ÿ¼ÿµÿÀÿ¹ÿ¿ÿÃÿÃÿÍÿÃÿ´ÿ¿ÿÈÿ´ÿ·ÿ¾ÿÃÿÇÿÈÿ¾ÿ¾ÿ½ÿ´ÿ½ÿ¶ÿ¿ÿµÿÀÿÈÿÈÿÅÿËÿÎÿÃÿ¿ÿ²ÿÕÿÂÿÁÿÉÿÀÿ»ÿ¾ÿ´ÿ£ÿ²ÿËÿ¼ÿ¹ÿÀÿ¾ÿ¼ÿ¹ÿ»ÿ¼ÿ¸ÿ·ÿ¹ÿÈÿÂÿ¿ÿÆÿÆÿ¼ÿ³ÿ±ÿÇÿºÿ¶ÿµÿÀÿÄÿÃÿ¿ÿÁÿÍÿÁÿ¹ÿºÿºÿºÿ¸ÿ²ÿ¸ÿÉÿÁÿÑÿÌÿ½ÿ½ÿ¯ÿ°ÿºÿ¿ÿ»ÿ¬ÿ®ÿ¡ÿ´ÿ¼ÿ´ÿ¯ÿ«ÿ®ÿ½ÿ©ÿ·ÿ§ÿ«ÿ®ÿ­ÿ´ÿµÿ¯ÿ³ÿÿ²ÿ³ÿ²ÿ¨ÿ±ÿ¶ÿ²ÿ»ÿºÿ®ÿ¯ÿ¹ÿ­ÿ¶ÿ±ÿªÿ°ÿ£ÿÀÿ¨ÿ¸ÿ³ÿ´ÿºÿ±ÿ¥ÿ«ÿ®ÿ½ÿÅÿ¾ÿ·ÿ¿ÿÆÿºÿ¾ÿ­ÿ¼ÿ¯ÿ¾ÿ³ÿ¦ÿ¶ÿÉÿ½ÿ¼ÿÊÿ·ÿ»ÿÂÿÂÿ¼ÿ¸ÿ´ÿÁÿÁÿ¬ÿ¶ÿ¾ÿ¸ÿ¹ÿ¿ÿ¹ÿ¼ÿ°ÿÄÿÉÿ¨ÿ¶ÿ¼ÿºÿÃÿÉÿÀÿÌÿ½ÿ¶ÿµÿ»ÿ²ÿ¨ÿ¯ÿ¯ÿ¼ÿ°ÿ½ÿ°ÿ¬ÿ«ÿªÿ³ÿ¹ÿ²ÿ»ÿ©ÿ²ÿ¸ÿÉÿ¼ÿµÿ¼ÿ·ÿ·ÿÀÿÌÿºÿ¶ÿ¼ÿ¼ÿÃÿ¿ÿ³ÿÀÿ¿ÿ¼ÿ°ÿÄÿÊÿ¼ÿ¾ÿÊÿÎÿÃÿÂÿ¹ÿ»ÿ¹ÿ¬ÿºÿ¼ÿ¶ÿ¯ÿ­ÿÀÿ£ÿ¾ÿÃÿ¼ÿÄÿÄÿÁÿ¿ÿ¸ÿ³ÿÆÿÅÿ¼ÿ¶ÿ¾ÿ½ÿ¸ÿ¼ÿ¾ÿ¹ÿÀÿÃÿ«ÿÁÿ³ÿ¾ÿ®ÿ¶ÿÃÿÃÿÇÿÉÿÊÿ¹ÿÅÿ·ÿÀÿÆÿ¼ÿ»ÿ¿ÿ»ÿÊÿ¿ÿ¹ÿ¾ÿ¿ÿ¼ÿ¹ÿ¹ÿµÿ¸ÿ¿ÿ¸ÿ¸ÿ²ÿ¾ÿÀÿ²ÿ¶ÿ¶ÿµÿ´ÿ²ÿ¾ÿÂÿ·ÿ·ÿºÿ·ÿ¾ÿ»ÿ¯ÿ«ÿ±ÿ´ÿ²ÿ ÿÂÿ´ÿµÿ§ÿ­ÿºÿ¼ÿ¾ÿ¼ÿ³ÿÁÿÃÿ®ÿÄÿ»ÿÈÿÄÿÄÿÉÿ¹ÿ ÿ§ÿ½ÿ´ÿ¶ÿ¼ÿ³ÿ¿ÿ½ÿ»ÿµÿµÿ¼ÿ»ÿÄÿÃÿ¿ÿ¹ÿ¶ÿ´ÿ¸ÿ¹ÿ¿ÿ»ÿªÿ«ÿ²ÿ®ÿÐÿ¹ÿ½ÿµÿºÿ¸ÿ»ÿ¸ÿµÿÁÿºÿ³ÿÈÿ´ÿ½ÿ°ÿ¸ÿ¯ÿ¶ÿ¿ÿÈÿÓÿÄÿµÿÈÿ¹ÿÁÿÏÿÃÿÃÿ¶ÿ¶ÿ¼ÿ½ÿºÿÂÿÈÿ¹ÿ¾ÿ¹ÿÆÿ¸ÿ»ÿÀÿÁÿ¸ÿ³ÿ²ÿªÿ°ÿ°ÿ¡ÿºÿ¨ÿ¶ÿÅÿÁÿ½ÿ½ÿ½ÿ¼ÿºÿ¸ÿºÿÀÿ¹ÿ¹ÿ¼ÿ²ÿµÿ¹ÿµÿ¸ÿ¹ÿµÿ¾ÿ¼ÿ¯ÿ¬ÿ¿ÿ¯ÿ¸ÿ°ÿ¥ÿ¿ÿÇÿÀÿ¼ÿ»ÿÄÿ¼ÿµÿÌÿ¹ÿ´ÿ²ÿÁÿ¸ÿ¼ÿ¾ÿºÿÀÿÇÿºÿ®ÿ¶ÿ²ÿ«ÿ³ÿ°ÿ³ÿÁÿ¼ÿ»ÿ¸ÿ·ÿ¶ÿ¶ÿÁÿÀÿÁÿÅÿÊÿ¼ÿ½ÿ´ÿ·ÿ»ÿÀÿÂÿÀÿ¹ÿµÿÆÿÌÿ´ÿ»ÿ¿ÿ¿ÿ¼ÿÏÿ¿ÿËÿ½ÿ±ÿ»ÿ¾ÿ¼ÿÄÿËÿ¿ÿÀÿÓÿ¿ÿ¾ÿ°ÿ°ÿ¬ÿ³ÿÂÿÇÿ·ÿ¬ÿ¹ÿ¶ÿ²ÿºÿ³ÿµÿ¾ÿÑÿÌÿÇÿÍÿÆÿÃÿÊÿÁÿ¶ÿ½ÿ°ÿ¯ÿ»ÿµÿÆÿÃÿ³ÿ»ÿÍÿÔÿÊÿ½ÿ¹ÿºÿ»ÿ¼ÿÃÿ¸ÿ»ÿÁÿ¿ÿµÿ²ÿºÿÃÿÀÿ¸ÿ¾ÿÄÿ¹ÿ­ÿµÿÅÿ¿ÿ¹ÿÂÿ´ÿÂÿ¶ÿÃÿÀÿÀÿ½ÿµÿºÿÅÿ¿ÿºÿ¾ÿ¯ÿ»ÿ¸ÿ®ÿËÿÊÿ°ÿÄÿ·ÿ¹ÿÀÿÀÿ´ÿµÿ²ÿ·ÿÀÿ±ÿÁÿ¼ÿ¿ÿ´ÿ­ÿ²ÿ½ÿ«ÿ°ÿÃÿ°ÿ«ÿ»ÿÆÿÉÿÁÿ·ÿÁÿÀÿµÿÃÿ³ÿÃÿ¹ÿ¾ÿ¸ÿ±ÿ»ÿÁÿ¿ÿ´ÿ½ÿ¿ÿ¹ÿ¾ÿÂÿÂÿ¹ÿ¬ÿ°ÿ±ÿ¸ÿ¿ÿ¿ÿÆÿºÿºÿ¿ÿ¿ÿÁÿÃÿ¿ÿ³ÿ³ÿ¸ÿ®ÿ©ÿ«ÿºÿÀÿ­ÿÂÿ½ÿ®ÿ¼ÿÃÿ¼ÿÊÿÄÿ¿ÿ»ÿ¿ÿÈÿÀÿ¶ÿ´ÿ½ÿ»ÿ¼ÿÀÿºÿ³ÿ«ÿ­ÿ²ÿ³ÿ¼ÿ±ÿ·ÿ¹ÿ²ÿ´ÿ½ÿ¹ÿ±ÿ±ÿ©ÿ´ÿ¿ÿ¾ÿ¹ÿÁÿ©ÿ³ÿ³ÿ°ÿ¯ÿµÿ¯ÿ³ÿÀÿ½ÿ¶ÿ´ÿ°ÿµÿÃÿÄÿÆÿ·ÿ·ÿ­ÿ·ÿÂÿ¿ÿ»ÿ¥ÿ©ÿ³ÿµÿµÿºÿ¼ÿ®ÿÿ¥ÿ°ÿ­ÿ­ÿ«ÿÿ°ÿ´ÿ»ÿ¿ÿ·ÿÂÿ·ÿ»ÿ²ÿ¯ÿ­ÿ´ÿµÿ¯ÿ¶ÿºÿ¶ÿµÿ³ÿ¶ÿ°ÿ¥ÿ©ÿ³ÿ¶ÿ·ÿ£ÿÄÿ¬ÿ¾ÿÀÿ¸ÿ¯ÿ±ÿ­ÿ§ÿ²ÿÃÿ¸ÿ¦ÿ®ÿ¶ÿ´ÿ¯ÿ¿ÿºÿ¼ÿ³ÿ¹ÿ±ÿÿ¸ÿ´ÿ¹ÿ³ÿ¿ÿ¿ÿ·ÿ·ÿ³ÿ¶ÿ²ÿ±ÿ¹ÿ®ÿ¥ÿ»ÿ¾ÿ±ÿ¸ÿ»ÿÃÿÁÿ·ÿ¼ÿÈÿ®ÿ³ÿ²ÿÄÿÂÿÀÿÅÿÆÿ¹ÿ³ÿ¶ÿºÿ¼ÿ¼ÿºÿ¼ÿÇÿÁÿ¾ÿ°ÿ­ÿ©ÿ½ÿÆÿ¸ÿ¦ÿ¾ÿ°ÿµÿ¿ÿ¹ÿÀÿ¶ÿÁÿºÿ±ÿ­ÿªÿºÿÊÿÊÿÄÿ»ÿ¶ÿÄÿ»ÿ·ÿ²ÿÈÿ®ÿ´ÿ¯ÿ¼ÿ·ÿ¹ÿÀÿÃÿ¿ÿ¶ÿÅÿ½ÿ¼ÿºÿ³ÿºÿ¼ÿ¸ÿ·ÿ¶ÿÁÿ½ÿ¸ÿºÿ»ÿ´ÿÏÿ³ÿ±ÿÂÿ°ÿºÿ·ÿÅÿÃÿ³ÿÁÿÍÿÒÿ¿ÿ¯ÿ´ÿÄÿÉÿÆÿ¿ÿ¼ÿ¿ÿ·ÿ´ÿ·ÿ²ÿ¶ÿ¶ÿÁÿ¿ÿ½ÿ¹ÿ½ÿ¹ÿ»ÿÌÿ´ÿÄÿºÿÉÿÉÿ·ÿ·ÿ¹ÿ²ÿ¯ÿ¿ÿ¿ÿ¹ÿÂÿ¿ÿ³ÿ½ÿ¿ÿ¸ÿ¿ÿÄÿ¼ÿÇÿ»ÿÑÿÃÿÃÿºÿ»ÿ¼ÿÀÿ½ÿ¾ÿ¿ÿ¶ÿÄÿ¼ÿÅÿºÿ´ÿ±ÿ­ÿ½ÿÀÿ»ÿ·ÿ·ÿ¼ÿ®ÿ±ÿºÿ¿ÿ¼ÿ¶ÿÀÿ½ÿ¾ÿ¶ÿ½ÿ·ÿºÿ³ÿ°ÿ¯ÿÇÿ¶ÿ¨ÿºÿ³ÿ¶ÿ¸ÿ­ÿ®ÿ¹ÿ¸ÿ©ÿ±ÿÇÿÍÿËÿ¾ÿ®ÿ²ÿµÿÅÿÅÿ§ÿ¹ÿ³ÿÁÿºÿÁÿ¬ÿÀÿÀÿÂÿ¹ÿ²ÿ¾ÿµÿÀÿÃÿºÿÆÿ»ÿÀÿÂÿÈÿÃÿÃÿ¹ÿ³ÿ»ÿ¶ÿ·ÿ·ÿ±ÿ¼ÿºÿ¼ÿÀÿÀÿ¾ÿ½ÿºÿ¸ÿÀÿÆÿµÿªÿÇÿ®ÿ±ÿ¶ÿ¼ÿ»ÿ©ÿ¬ÿ¶ÿÀÿ®ÿ³ÿ´ÿ¹ÿÈÿ½ÿ¬ÿµÿ¼ÿ¼ÿ¿ÿ¶ÿ²ÿ·ÿºÿÅÿÃÿ»ÿ±ÿ¸ÿÄÿ¾ÿ»ÿÁÿÃÿÂÿÆÿ´ÿ½ÿ¾ÿ¸ÿÉÿÌÿÈÿ¶ÿÄÿ¥ÿ¯ÿ¹ÿ¿ÿ¾ÿÄÿ¿ÿ¼ÿÁÿÆÿ¼ÿ¾ÿºÿµÿ·ÿµÿÀÿÈÿºÿ³ÿ¹ÿ¼ÿ¹ÿ´ÿºÿËÿ¯ÿ±ÿµÿ¾ÿ ÿ§ÿ¸ÿ¸ÿÇÿ³ÿ°ÿ¹ÿ«ÿÿ¾ÿÏÿÍÿ¾ÿµÿ­ÿ«ÿ¿ÿÊÿ½ÿÁÿ¿ÿ¹ÿ¨ÿÿªÿ¿ÿÂÿ¼ÿÄÿÄÿ»ÿ¼ÿÄÿÀÿµÿ±ÿ²ÿ·ÿ¿ÿ´ÿ±ÿ»ÿÄÿÂÿÆÿ¶ÿ¾ÿ¹ÿ¯ÿ®ÿµÿµÿ¾ÿ»ÿÂÿ¿ÿºÿ²ÿ¹ÿ´ÿ±ÿ´ÿÁÿºÿ³ÿ¹ÿ»ÿ»ÿ¼ÿÃÿ¸ÿ²ÿ·ÿ³ÿ¶ÿ¼ÿ¼ÿ»ÿÃÿ¼ÿ²ÿ¯ÿ·ÿ¼ÿ°ÿºÿ¾ÿÁÿ¼ÿ§ÿµÿÃÿºÿ£ÿ´ÿ³ÿ¼ÿµÿ²ÿÇÿ¹ÿ¿ÿÈÿÇÿÃÿÊÿÆÿ°ÿºÿ¼ÿ¸ÿÁÿ½ÿµÿµÿµÿ¤ÿ»ÿÈÿ³ÿ¼ÿÀÿ°ÿ¶ÿÀÿ¹ÿ»ÿ¾ÿÊÿÇÿÀÿ¹ÿ®ÿ«ÿ¾ÿ´ÿ³ÿÄÿºÿ²ÿÅÿ¿ÿÍÿµÿÒÿ°ÿ¹ÿ½ÿÁÿÅÿ´ÿ¼ÿ«ÿ²ÿ¿ÿ»ÿ¹ÿ¼ÿ¹ÿ·ÿ¸ÿ´ÿµÿºÿ¾ÿ»ÿºÿ¼ÿµÿ¾ÿÅÿ¼ÿ·ÿ½ÿ¿ÿ¶ÿ»ÿ¼ÿÅÿÈÿ½ÿµÿ¶ÿÀÿ¶ÿ¶ÿÊÿ¾ÿÄÿ½ÿ¾ÿ¹ÿ¹ÿ¨ÿ²ÿ»ÿ·ÿÀÿ»ÿÆÿ»ÿºÿ¸ÿºÿÉÿÇÿ±ÿÉÿÁÿ»ÿ³ÿ¾ÿÇÿ½ÿ³ÿÁÿÄÿ¼ÿ¶ÿ¤ÿ´ÿÃÿÃÿ¼ÿ´ÿ»ÿ½ÿ¼ÿ¸ÿ­ÿ²ÿ¼ÿºÿ¸ÿ¾ÿÁÿÂÿ»ÿ½ÿÀÿºÿ°ÿ¾ÿÄÿÉÿÀÿ¼ÿÂÿ¯ÿÆÿÅÿ»ÿ«ÿºÿ·ÿËÿ¸ÿÂÿ¼ÿÁÿ¼ÿ¬ÿÀÿÄÿÊÿ¾ÿËÿ·ÿÁÿ¾ÿºÿ½ÿºÿ»ÿ³ÿ¸ÿ³ÿ¬ÿ«ÿ«ÿµÿ·ÿ²ÿ±ÿ²ÿ¾ÿÉÿÈÿÌÿ½ÿÆÿÅÿ¹ÿÉÿÅÿ¡ÿ«ÿ³ÿ½ÿ¶ÿ°ÿ´ÿ¿ÿÅÿ´ÿÊÿÂÿ£ÿ¯ÿÊÿ·ÿ´ÿÅÿÀÿ±ÿ½ÿ±ÿ¹ÿ¨ÿ½ÿÆÿÄÿÆÿÊÿ´ÿ®ÿ²ÿ¾ÿ´ÿ¿ÿÉÿÂÿ¸ÿ­ÿ®ÿµÿ­ÿ©ÿ­ÿ»ÿËÿÂÿµÿ°ÿ¼ÿ¾ÿ·ÿ½ÿ¸ÿµÿ¹ÿ²ÿ´ÿ¾ÿ¯ÿ²ÿ¼ÿ­ÿ¨ÿÅÿ±ÿ¾ÿ¼ÿ¿ÿ¸ÿ·ÿ»ÿ¾ÿ·ÿéÿËÿµÿ¾ÿ²ÿÇÿ¢ÿªÿ¼ÿ¶ÿ¼ÿÂÿÃÿÆÿ¹ÿ°ÿ¨ÿ´ÿ¿ÿ³ÿ¤ÿÿ¥ÿ»ÿµÿ¹ÿ½ÿºÿÁÿÆÿÈÿÀÿºÿ»ÿÉÿÌÿµÿ¹ÿ³ÿ¹ÿËÿÌÿÈÿ¯ÿÂÿ¹ÿ¯ÿ²ÿ«ÿ¬ÿÃÿºÿ¤ÿÆÿ¬ÿ»ÿ³ÿ¬ÿ«ÿ¼ÿ´ÿ¹ÿºÿ¾ÿ»ÿÃÿ²ÿ ÿ¥ÿÅÿ¹ÿ¯ÿµÿ®ÿ·ÿ¾ÿÀÿÀÿÐÿÐÿ°ÿ£ÿ»ÿÇÿµÿ©ÿ±ÿ¾ÿ¸ÿ±ÿ¬ÿ¯ÿ¸ÿ»ÿµÿ¼ÿ¸ÿºÿµÿ½ÿÆÿ°ÿ¸ÿÊÿ»ÿÆÿÈÿ¯ÿ¶ÿºÿ±ÿ«ÿ»ÿ¿ÿÈÿÃÿµÿ­ÿÆÿ©ÿ¦ÿÿ­ÿ²ÿ±ÿ°ÿ°ÿ½ÿËÿÇÿºÿºÿ­ÿ®ÿ·ÿ¸ÿ³ÿ¹ÿ¿ÿµÿµÿ·ÿ¶ÿºÿ¸ÿ²ÿÀÿÁÿ·ÿ±ÿ´ÿÆÿ¸ÿ¸ÿÂÿ¸ÿÅÿ¾ÿÅÿ¾ÿ«ÿÂÿ»ÿ·ÿ¢ÿÈÿ¼ÿ«ÿ½ÿ¯ÿ¼ÿÆÿ¬ÿ´ÿµÿ¶ÿ¿ÿ¬ÿ±ÿ²ÿ¶ÿºÿ·ÿ³ÿ±ÿ¹ÿ¹ÿ³ÿ»ÿ¸ÿ±ÿ¸ÿÀÿÁÿÆÿÉÿºÿ¼ÿÀÿ»ÿºÿ¼ÿÄÿ¼ÿµÿ¢ÿ³ÿÄÿ®ÿ«ÿÄÿ¯ÿ¾ÿ±ÿ¿ÿ¸ÿ¶ÿ§ÿÒÿÇÿ»ÿ»ÿ·ÿ¹ÿÂÿ¾ÿµÿÎÿËÿ¯ÿÇÿÁÿÄÿ¼ÿÂÿ¹ÿ®ÿ¯ÿ°ÿ²ÿ¾ÿÅÿ²ÿ¨ÿ±ÿ»ÿ¿ÿ¯ÿ®ÿªÿ«ÿ´ÿ¸ÿ¼ÿÀÿÄÿºÿ¥ÿÁÿ²ÿ¹ÿ´ÿ¬ÿ½ÿ ÿÍÿ¾ÿ¨ÿ»ÿ±ÿ²ÿ¸ÿÂÿÂÿÃÿ»ÿÄÿÁÿ¹ÿ¹ÿ°ÿÂÿ¹ÿ±ÿ°ÿ¸ÿ´ÿ³ÿ®ÿµÿ¿ÿÁÿÃÿ´ÿ®ÿ­ÿ²ÿ¹ÿ¶ÿ¹ÿ¼ÿ½ÿ´ÿÎÿ¯ÿÁÿ¶ÿ½ÿÁÿ¿ÿ³ÿÃÿÈÿªÿËÿ»ÿ®ÿµÿ«ÿ½ÿÂÿÅÿÂÿ¸ÿ½ÿ¿ÿ¼ÿ´ÿ¦ÿ«ÿºÿ¹ÿÀÿÃÿºÿºÿÆÿ¾ÿ­ÿ»ÿÂÿ´ÿªÿ³ÿÂÿÇÿ­ÿ¿ÿÀÿ­ÿÿ²ÿ¹ÿªÿºÿ°ÿÂÿ®ÿ·ÿ¿ÿ¼ÿÁÿºÿ¯ÿ¹ÿºÿ°ÿ­ÿ«ÿ«ÿ·ÿ·ÿ»ÿÂÿ·ÿ¶ÿÀÿÄÿ¿ÿ·ÿ´ÿµÿ½ÿ½ÿµÿ¾ÿµÿ±ÿ¶ÿ¹ÿ¼ÿÃÿ´ÿÃÿÀÿ¶ÿ»ÿ¼ÿÄÿ¯ÿ±ÿ´ÿ¹ÿ¯ÿ¿ÿ¾ÿ¸ÿÇÿÉÿÃÿ½ÿ¼ÿ·ÿ»ÿ¸ÿ«ÿ«ÿ½ÿ¿ÿ³ÿ³ÿ¸ÿ»ÿ°ÿ­ÿµÿÁÿºÿ¹ÿ¼ÿ®ÿ³ÿ¼ÿ½ÿºÿÀÿ®ÿ²ÿªÿ¼ÿÃÿÀÿÃÿ±ÿºÿµÿ°ÿ³ÿ´ÿ¶ÿ¸ÿ³ÿ³ÿ´ÿÁÿÂÿ±ÿ¬ÿ¶ÿ¼ÿ°ÿ´ÿ¼ÿ¿ÿ±ÿ¾ÿ½ÿÁÿÂÿÁÿÁÿ±ÿÆÿ®ÿºÿ°ÿ·ÿ¹ÿÀÿ¸ÿ¨ÿ­ÿ¯ÿ³ÿ¶ÿµÿÄÿµÿ¶ÿ¶ÿ¦ÿ«ÿ®ÿ©ÿ§ÿ¦ÿ±ÿ¯ÿ°ÿ°ÿÄÿ§ÿ¶ÿ¾ÿ½ÿÅÿÂÿÆÿ¾ÿ¼ÿºÿ¢ÿªÿ¹ÿ¶ÿ¯ÿ·ÿ³ÿ´ÿ¸ÿ½ÿ¾ÿ±ÿ¥ÿ¯ÿ·ÿºÿÁÿ³ÿ°ÿ°ÿ¼ÿ¹ÿ·ÿÆÿ·ÿÂÿ¿ÿ¯ÿµÿ¯ÿ·ÿÂÿ§ÿ¸ÿ®ÿ·ÿºÿ¸ÿ¹ÿÃÿ¾ÿ¹ÿ¿ÿÀÿºÿ¼ÿ¸ÿ°ÿ·ÿ»ÿ·ÿ©ÿ±ÿÄÿ¶ÿ¿ÿÂÿÎÿ³ÿËÿºÿÐÿºÿ²ÿªÿ­ÿ¹ÿ¹ÿ´ÿ°ÿ´ÿ¾ÿ·ÿ®ÿºÿ»ÿ«ÿ®ÿ¹ÿ±ÿ¬ÿ½ÿºÿ¶ÿ³ÿ¸ÿÂÿ¿ÿÀÿ·ÿ¯ÿ´ÿ¿ÿ»ÿºÿ¶ÿ¼ÿ¸ÿ²ÿ¿ÿÈÿ½ÿºÿµÿ¨ÿ«ÿ¶ÿ·ÿ¹ÿ¾ÿ¶ÿ³ÿ¸ÿ±ÿ¾ÿ¶ÿ­ÿ³ÿ£ÿ´ÿ¶ÿªÿÁÿµÿ¾ÿ¶ÿ±ÿ«ÿ¯ÿ¶ÿ±ÿ´ÿµÿ¦ÿ¢ÿ¥ÿ¯ÿ°ÿ³ÿ£ÿÿ²ÿ®ÿ±ÿºÿµÿ ÿ¨ÿ¨ÿ©ÿ¨ÿ±ÿ½ÿÁÿ¸ÿ´ÿ¶ÿ¸ÿ¶ÿ³ÿ­ÿ¦ÿ®ÿ®ÿªÿ¬ÿ®ÿ¼ÿ³ÿ¹ÿ¾ÿ»ÿ¹ÿ°ÿÿ¸ÿµÿ¿ÿÇÿªÿ¡ÿ²ÿ¹ÿ¹ÿ²ÿ°ÿ¼ÿ´ÿ¹ÿ¸ÿ­ÿ«ÿ³ÿ¶ÿ¾ÿ±ÿºÿ³ÿ¨ÿ­ÿ©ÿ²ÿÂÿ¸ÿ®ÿ¶ÿ·ÿºÿÀÿµÿµÿ¸ÿ­ÿ¯ÿ©ÿÍÿªÿ¹ÿ»ÿ¸ÿ¾ÿÌÿ¿ÿµÿ¦ÿ«ÿ°ÿÁÿÄÿ²ÿ¯ÿ·ÿ±ÿ²ÿ¸ÿ³ÿ¬ÿ²ÿ´ÿ¿ÿ©ÿºÿ±ÿ°ÿ³ÿ´ÿ¹ÿ½ÿ´ÿÁÿ¼ÿ·ÿ¶ÿ®ÿµÿºÿ¸ÿ¬ÿ½ÿ£ÿ»ÿ»ÿ·ÿ¸ÿ½ÿ©ÿ¶ÿ³ÿ­ÿ²ÿ¹ÿ»ÿ¹ÿ¸ÿ¼ÿ¾ÿºÿ¸ÿ¾ÿ·ÿ©ÿ¹ÿÇÿ¯ÿ´ÿ³ÿ¼ÿ°ÿ¯ÿ´ÿÇÿÇÿ¸ÿ®ÿ»ÿÄÿ¼ÿ¿ÿ½ÿ·ÿ·ÿµÿ¬ÿ¥ÿ½ÿÓÿ¸ÿ¶ÿÇÿ±ÿ¯ÿ´ÿÁÿÆÿ½ÿ¼ÿ¼ÿ²ÿ»ÿ¸ÿ¾ÿµÿ±ÿ³ÿÄÿ½ÿ¼ÿÆÿ®ÿÿ¥ÿ±ÿ¸ÿ±ÿ§ÿ¬ÿ°ÿ°ÿ¼ÿÀÿÅÿ¯ÿ¬ÿ±ÿ·ÿÇÿÆÿ¾ÿ»ÿ®ÿºÿ¾ÿ½ÿÇÿÅÿÀÿÁÿºÿ»ÿ¸ÿ¾ÿ¼ÿ¤ÿÇÿ¸ÿ¿ÿ´ÿÿ¢ÿªÿ­ÿ¸ÿ·ÿ¶ÿÀÿÀÿ®ÿ§ÿ¶ÿÂÿºÿºÿ¬ÿ¹ÿÄÿ¾ÿ¹ÿ¯ÿ¦ÿ¯ÿ´ÿ¯ÿ¸ÿ±ÿ´ÿ±ÿ¦ÿ©ÿ£ÿÇÿ¶ÿÅÿ´ÿ»ÿ¿ÿ³ÿ¹ÿÄÿ½ÿ¶ÿ±ÿ»ÿ­ÿ¨ÿªÿ²ÿ¸ÿÇÿ°ÿºÿºÿµÿ·ÿ¶ÿ³ÿ¼ÿÆÿ¹ÿÃÿÄÿ­ÿ¯ÿ¶ÿ´ÿÎÿÆÿÂÿ»ÿ°ÿ°ÿ¶ÿºÿÀÿºÿ¯ÿ¿ÿ¼ÿÁÿ¹ÿ®ÿÀÿ¿ÿÁÿ»ÿ·ÿ½ÿ»ÿµÿ¹ÿ´ÿ³ÿ¦ÿ°ÿ¤ÿ§ÿ½ÿ»ÿ¨ÿ®ÿ±ÿ³ÿµÿ·ÿ®ÿ¥ÿ°ÿµÿ¸ÿ»ÿ²ÿ±ÿ´ÿÄÿÏÿÆÿ´ÿ³ÿ¹ÿ³ÿ¯ÿ·ÿ½ÿ¼ÿÂÿÃÿ°ÿ¯ÿ¸ÿ¤ÿ­ÿ·ÿÂÿ¾ÿ¹ÿÁÿ¾ÿ»ÿ»ÿ¯ÿ·ÿ»ÿ¶ÿ»ÿ¶ÿ´ÿ¹ÿ±ÿ±ÿ»ÿ±ÿ©ÿ¿ÿ»ÿ½ÿ¤ÿÈÿÄÿ½ÿ¤ÿ©ÿµÿ¼ÿ¼ÿ·ÿºÿ¼ÿ¬ÿ¹ÿ¬ÿ¶ÿ¸ÿµÿ­ÿ¶ÿ³ÿ¨ÿ¯ÿ»ÿ¼ÿÁÿ³ÿ¨ÿ¨ÿ½ÿªÿ°ÿ¾ÿ´ÿºÿÃÿ½ÿ¸ÿ³ÿªÿ©ÿ«ÿ­ÿÅÿºÿÀÿ»ÿ´ÿ¶ÿ¸ÿ»ÿÀÿ´ÿ«ÿ°ÿ¼ÿÂÿ«ÿ´ÿ»ÿÀÿ­ÿ¯ÿÁÿ¼ÿ²ÿ·ÿ»ÿ°ÿ«ÿ©ÿ¾ÿÀÿ¹ÿ±ÿ´ÿ¾ÿÂÿÆÿ¿ÿ®ÿ¸ÿÍÿÁÿ²ÿÿ±ÿÌÿÀÿ²ÿ¹ÿ­ÿ¥ÿ§ÿ¼ÿ«ÿ²ÿªÿ·ÿ±ÿ¸ÿ¾ÿ¸ÿ¶ÿ­ÿ§ÿ«ÿ³ÿ©ÿ­ÿ¦ÿ«ÿ³ÿ¸ÿ»ÿ½ÿ½ÿºÿºÿ¤ÿ£ÿ¿ÿ¹ÿ·ÿ»ÿµÿ·ÿÆÿÂÿºÿ¸ÿÃÿ®ÿ¡ÿ¦ÿ¼ÿÇÿºÿ±ÿ¸ÿ¾ÿÀÿµÿ¶ÿ±ÿ½ÿÄÿ½ÿ¾ÿ¶ÿ´ÿÁÿÃÿ·ÿ¶ÿ°ÿ»ÿºÿ»ÿ²ÿµÿ´ÿ¶ÿÃÿ¹ÿ²ÿ£ÿªÿ¼ÿ³ÿ±ÿ´ÿ¬ÿªÿ¶ÿ·ÿ¬ÿÅÿ¶ÿÅÿÍÿ¾ÿ´ÿ¶ÿ·ÿ¼ÿÈÿÊÿÈÿ¾ÿ»ÿÁÿºÿ»ÿ´ÿ´ÿ½ÿ»ÿÁÿºÿ¾ÿÎÿÄÿ½ÿ²ÿªÿ¯ÿ±ÿ­ÿÃÿ·ÿ»ÿÉÿ¾ÿ¿ÿÉÿÍÿ¾ÿ¸ÿÈÿÀÿ¹ÿ¿ÿÉÿÇÿÁÿ¼ÿÁÿÅÿ¾ÿµÿ³ÿ¶ÿ¾ÿ¸ÿ´ÿ±ÿ¼ÿÃÿ½ÿµÿ´ÿÄÿ»ÿ³ÿ¯ÿ¶ÿ¶ÿ»ÿ½ÿ²ÿºÿÆÿªÿËÿÅÿÀÿÍÿÍÿÁÿ¾ÿ½ÿ¸ÿ°ÿ·ÿ¶ÿÂÿÃÿ·ÿ¶ÿÂÿÃÿ³ÿ·ÿÀÿÃÿÇÿµÿµÿ¼ÿ½ÿÌÿ·ÿÎÿÏÿ½ÿ¯ÿ®ÿ®ÿ±ÿ³ÿ®ÿ­ÿ¨ÿÄÿ°ÿ³ÿ«ÿ¡ÿ«ÿ¶ÿ°ÿ»ÿ¿ÿ¹ÿ­ÿ¨ÿ¨ÿ«ÿ¯ÿ´ÿµÿÀÿµÿ¨ÿ¦ÿ±ÿ®ÿ«ÿ½ÿÄÿ¶ÿ¹ÿ²ÿ¬ÿ¤ÿÿ¨ÿ¶ÿ´ÿ¼ÿ©ÿ«ÿ¬ÿÃÿÁÿ¬ÿ¡ÿ¥ÿ¡ÿÅÿÈÿÀÿÁÿËÿÉÿ´ÿ·ÿ¬ÿÁÿÀÿÂÿ½ÿÂÿÉÿ½ÿ½ÿËÿµÿ¸ÿºÿ¼ÿÇÿÉÿ·ÿ¶ÿÀÿÄÿÂÿ¶ÿ½ÿÀÿ¶ÿ±ÿ¹ÿ¶ÿÉÿÊÿÃÿËÿ¾ÿ¹ÿ·ÿ±ÿ¾ÿºÿÁÿÍÿ½ÿµÿ²ÿ±ÿ´ÿ¸ÿ»ÿÄÿ»ÿ»ÿºÿ¾ÿ´ÿ§ÿ±ÿÇÿ¹ÿ­ÿ´ÿ°ÿ´ÿ»ÿ¹ÿ¶ÿ»ÿ¾ÿ¿ÿ¹ÿ¿ÿ¯ÿ®ÿ´ÿ±ÿ³ÿÂÿÄÿ³ÿ¹ÿÁÿ½ÿ½ÿÇÿ¹ÿ»ÿÌÿÇÿÅÿÁÿ½ÿ´ÿ·ÿ¸ÿ¸ÿ´ÿ¬ÿªÿ´ÿÅÿ´ÿ¬ÿ½ÿ¸ÿÀÿÃÿ¿ÿ½ÿ½ÿºÿ¸ÿÅÿÀÿ±ÿÂÿÈÿ¼ÿ·ÿÄÿÉÿºÿ³ÿ³ÿÄÿ¿ÿºÿ²ÿ¯ÿ¶ÿ·ÿ·ÿÊÿ¼ÿ·ÿÁÿ®ÿ¾ÿÉÿÂÿ¼ÿ·ÿ®ÿËÿ²ÿÊÿ½ÿµÿ¶ÿ³ÿ¯ÿ»ÿÄÿ²ÿªÿÇÿÆÿÆÿ½ÿÂÿ¾ÿ»ÿµÿ·ÿÁÿ¶ÿËÿµÿ¨ÿ²ÿ­ÿ«ÿ°ÿ¸ÿÁÿÃÿ¶ÿ¥ÿ¦ÿµÿ¹ÿ¸ÿ¬ÿ¦ÿ«ÿ³ÿ¼ÿ¾ÿ«ÿ·ÿ½ÿ­ÿ¸ÿ²ÿ­ÿ·ÿÅÿÄÿ»ÿµÿ­ÿ´ÿÅÿ²ÿÄÿµÿ°ÿ«ÿ³ÿ½ÿ¿ÿ¾ÿ²ÿ»ÿÇÿ¯ÿ«ÿ¾ÿÂÿ¾ÿ»ÿÀÿÁÿ¶ÿ´ÿ¶ÿ×ÿªÿ¾ÿÃÿ°ÿµÿ´ÿ½ÿÄÿ¸ÿ´ÿ·ÿ¬ÿ·ÿ·ÿÄÿºÿ½ÿ¶ÿ²ÿ´ÿ³ÿ¼ÿÌÿÀÿ¶ÿºÿ¿ÿÀÿ»ÿÀÿºÿÀÿÄÿ¶ÿ·ÿËÿÑÿ¼ÿ½ÿ¯ÿÏÿ½ÿÆÿ¼ÿ¾ÿÁÿ¸ÿ¸ÿ¸ÿ¹ÿ±ÿÀÿÏÿ»ÿÄÿ¹ÿ¯ÿ«ÿ¯ÿ¹ÿÂÿÅÿ¹ÿ¯ÿÄÿ½ÿ»ÿ°ÿ»ÿ±ÿ³ÿ¹ÿ¶ÿ´ÿµÿµÿ¼ÿ½ÿ³ÿÌÿ»ÿ¢ÿ¬ÿÀÿ¸ÿ³ÿ¸ÿ»ÿ¿ÿÆÿÄÿºÿÑÿ¸ÿ¶ÿ³ÿ¹ÿ¹ÿµÿ½ÿËÿÑÿÊÿ¾ÿ®ÿ­ÿ»ÿÄÿ»ÿ®ÿ¶ÿÇÿ´ÿ¨ÿ®ÿµÿ¸ÿ´ÿºÿ·ÿÁÿÌÿ¸ÿÂÿ¶ÿ³ÿ¹ÿµÿ°ÿ³ÿÀÿËÿÅÿ¿ÿ²ÿ¨ÿ­ÿÈÿºÿ­ÿÁÿ²ÿ¿ÿÂÿ¶ÿºÿ¿ÿºÿÀÿÊÿºÿ¿ÿÌÿ¾ÿ¼ÿ»ÿ¼ÿ·ÿ²ÿ®ÿ°ÿ´ÿ³ÿµÿÃÿÜÿ·ÿ¬ÿÆÿºÿÂÿÃÿÇÿÃÿºÿ¸ÿ¾ÿÂÿ½ÿ´ÿ¸ÿ·ÿÁÿ¿ÿÆÿÁÿµÿ½ÿÆÿÇÿÆÿÀÿÁÿÅÿÄÿÄÿºÿµÿ¿ÿÀÿÌÿÍÿ©ÿ±ÿ½ÿºÿ¶ÿ»ÿÁÿÁÿ¼ÿ½ÿÇÿºÿÄÿÄÿÃÿÈÿ½ÿÃÿÃÿ¿ÿÂÿ¿ÿÅÿÃÿ±ÿ³ÿÁÿ¶ÿÁÿ¹ÿ®ÿ±ÿÊÿ¼ÿÀÿ¿ÿ»ÿ¿ÿ»ÿ»ÿ¾ÿµÿµÿÂÿµÿ¸ÿ²ÿµÿ³ÿ¼ÿ½ÿÅÿ»ÿ¶ÿ¼ÿÃÿ¹ÿ¼ÿÍÿÎÿ¿ÿ¸ÿ¿ÿ¶ÿ¸ÿ¿ÿµÿ·ÿ³ÿ¸ÿÂÿ³ÿ¹ÿ·ÿ³ÿ²ÿ¿ÿÄÿÂÿÆÿ½ÿ¾ÿ¿ÿ½ÿ¼ÿµÿÇÿ¸ÿ½ÿÅÿÍÿÅÿÍÿÄÿ°ÿ¾ÿÇÿ¹ÿ»ÿÅÿÀÿ´ÿ¢ÿ¹ÿ´ÿ¸ÿ¿ÿ¾ÿ¸ÿºÿÇÿÏÿÉÿÂÿÃÿ·ÿ¸ÿÇÿ½ÿÁÿÂÿ¼ÿ¬ÿ¾ÿ¦ÿ³ÿ²ÿÄÿÃÿ¶ÿ¶ÿ¼ÿ¾ÿºÿ¶ÿ¯ÿ­ÿ´ÿ·ÿ´ÿ¶ÿ¤ÿµÿ½ÿÀÿ¿ÿÇÿ¯ÿµÿ²ÿ¬ÿ±ÿ©ÿ¨ÿµÿÈÿ¿ÿ²ÿ·ÿ²ÿºÿÎÿ¼ÿ°ÿµÿ¿ÿÃÿ¿ÿ¿ÿ¼ÿ¸ÿÀÿ±ÿ¯ÿ¸ÿµÿ²ÿ´ÿ®ÿ«ÿ²ÿ¹ÿ¾ÿ»ÿªÿ¡ÿµÿ³ÿ±ÿËÿÃÿ¾ÿ³ÿ½ÿ¸ÿ±ÿµÿ´ÿ¶ÿ¸ÿºÿÃÿÆÿ½ÿºÿºÿÂÿ¹ÿ£ÿ¶ÿ­ÿ´ÿ»ÿÆÿ¿ÿ·ÿ­ÿ¹ÿ´ÿ²ÿ°ÿ¬ÿ©ÿ³ÿ¸ÿ°ÿ±ÿ³ÿ¯ÿ¢ÿµÿ±ÿ»ÿ¿ÿ´ÿ°ÿ¤ÿÄÿ¼ÿ½ÿÄÿ²ÿ»ÿÁÿ¾ÿÅÿÄÿ±ÿ´ÿºÿ³ÿÂÿ¼ÿ»ÿ½ÿ±ÿ²ÿ«ÿ½ÿÁÿ°ÿ»ÿ²ÿ¾ÿ¶ÿ¼ÿ½ÿÂÿÃÿÃÿÁÿ»ÿ¼ÿÂÿÀÿ¼ÿºÿ³ÿ¾ÿ¾ÿ¿ÿ»ÿ¬ÿ¢ÿ³ÿÂÿ¹ÿ¾ÿ´ÿºÿ·ÿ´ÿ­ÿ¿ÿÁÿ¸ÿ¼ÿ¹ÿ­ÿ´ÿ»ÿ¯ÿ·ÿÈÿ»ÿ±ÿÄÿ¨ÿ¬ÿ³ÿÍÿºÿ¨ÿ¨ÿÄÿµÿ½ÿÁÿ¸ÿµÿ¼ÿÄÿÊÿÅÿºÿµÿ²ÿ²ÿ¯ÿ®ÿ¸ÿ¹ÿ¾ÿ¯ÿ°ÿ¨ÿ²ÿ·ÿ¸ÿ»ÿ»ÿ¿ÿ­ÿ¨ÿÃÿÇÿÂÿ¶ÿ½ÿ¾ÿÇÿ²ÿ·ÿËÿÆÿÀÿ»ÿ»ÿÆÿÀÿ¹ÿ½ÿ¯ÿ»ÿÅÿ¹ÿÆÿ®ÿ¹ÿ»ÿºÿÂÿÃÿ¯ÿÇÿÂÿÅÿ»ÿ¯ÿÀÿÂÿ´ÿ¹ÿÀÿ¶ÿ¶ÿ¹ÿ³ÿ®ÿ´ÿ¾ÿºÿÌÿÐÿÍÿµÿ¬ÿÊÿ×ÿ¿ÿ±ÿ´ÿÄÿ½ÿÁÿ¸ÿ½ÿÉÿÊÿ¾ÿ¾ÿµÿ¶ÿ¼ÿ·ÿ¾ÿ¿ÿ³ÿµÿ¶ÿ³ÿ´ÿ¸ÿ¾ÿÅÿºÿ¹ÿ¯ÿ¶ÿ¬ÿ¸ÿÏÿ¸ÿ¹ÿ¥ÿ³ÿ°ÿ¸ÿ¯ÿ¥ÿËÿ½ÿºÿ½ÿÁÿÄÿ½ÿ¼ÿ¶ÿ·ÿÁÿÉÿÃÿ¸ÿ¿ÿÃÿÆÿÈÿÂÿ»ÿÇÿÀÿÀÿ®ÿ°ÿ½ÿÀÿÉÿ³ÿ´ÿ¯ÿ½ÿ»ÿÁÿÉÿµÿ¹ÿÂÿ½ÿÁÿÈÿÇÿÆÿ¼ÿ³ÿ·ÿ¶ÿ¼ÿ¼ÿ³ÿ¿ÿ¾ÿÁÿÇÿ¿ÿ±ÿ¶ÿ´ÿªÿ´ÿ¾ÿ¸ÿ¼ÿ¹ÿ­ÿÔÿÈÿ·ÿ·ÿ½ÿ¥ÿ¶ÿ»ÿ³ÿ¯ÿ¯ÿ¼ÿ¹ÿ±ÿ¾ÿ¹ÿ¶ÿÀÿÈÿÁÿ´ÿ²ÿ©ÿµÿÇÿ¹ÿ°ÿ±ÿ¿ÿ»ÿÈÿÂÿ³ÿ¶ÿ²ÿÃÿÉÿ¸ÿÍÿÎÿ½ÿÈÿÂÿµÿ¤ÿ°ÿ»ÿ»ÿÄÿÃÿ½ÿ¾ÿ¾ÿ»ÿ¸ÿ»ÿ¹ÿ¶ÿ³ÿ±ÿºÿ¸ÿµÿÁÿÁÿºÿ®ÿ¯ÿ»ÿ¿ÿ³ÿ¿ÿ¨ÿµÿ¾ÿ³ÿ¿ÿ·ÿ¹ÿµÿ¶ÿÇÿÇÿ«ÿÆÿ·ÿ¦ÿ°ÿ¶ÿºÿÀÿÅÿÔÿÊÿºÿ«ÿ¬ÿ¸ÿºÿ¸ÿÁÿÆÿ½ÿ¹ÿÁÿÅÿ¼ÿµÿ¼ÿ·ÿ¶ÿ¼ÿ·ÿ¼ÿ»ÿ¶ÿÄÿÄÿÂÿ°ÿ¸ÿ¸ÿ´ÿ¯ÿ¼ÿ»ÿµÿÍÿ¿ÿÄÿ¶ÿ¾ÿ±ÿ¶ÿ³ÿ´ÿµÿ¾ÿºÿµÿÂÿ´ÿ³ÿ¿ÿÆÿ¾ÿ¶ÿ¹ÿ¸ÿ·ÿºÿ¾ÿºÿ½ÿ¿ÿ´ÿ³ÿ¸ÿºÿ¶ÿÇÿ½ÿÆÿ·ÿ²ÿÊÿ·ÿ¹ÿ´ÿÅÿ¨ÿÁÿ½ÿ­ÿ½ÿÌÿ´ÿÒÿÆÿ¹ÿ´ÿ¥ÿ·ÿÊÿ¼ÿ¶ÿÁÿÄÿ¼ÿµÿ¼ÿµÿ¬ÿ±ÿ³ÿ·ÿÀÿ¿ÿºÿ»ÿ¶ÿÁÿÄÿ¸ÿÀÿ¹ÿÃÿÃÿ»ÿÀÿ¶ÿ´ÿ¯ÿºÿÉÿ³ÿ¿ÿÉÿ¼ÿÆÿ¾ÿÊÿ¸ÿÆÿÅÿ²ÿÀÿ«ÿ­ÿÅÿÂÿ¡ÿ·ÿ·ÿ¼ÿÅÿ¸ÿ±ÿ¶ÿ»ÿ¸ÿ¸ÿ¾ÿ¹ÿ»ÿÁÿÀÿ½ÿÀÿÃÿ´ÿ´ÿ¸ÿÀÿÉÿ¿ÿ»ÿ»ÿ¼ÿ·ÿ­ÿÂÿÈÿ¹ÿ¿ÿ¿ÿ¸ÿ¿ÿ­ÿ±ÿ¸ÿ³ÿÀÿ²ÿ½ÿÃÿ¡ÿ¯ÿµÿÄÿ¾ÿ¬ÿÄÿ·ÿÈÿ»ÿ®ÿ¸ÿ¼ÿ¸ÿÃÿÄÿÉÿÁÿ½ÿ»ÿ½ÿ¿ÿ¹ÿÁÿÊÿ¾ÿ¹ÿ¸ÿªÿ¾ÿ¼ÿ®ÿ´ÿ¼ÿ²ÿ²ÿ³ÿ°ÿ¬ÿ±ÿ¹ÿÍÿ¶ÿ½ÿ¼ÿÉÿÅÿ¸ÿÂÿªÿ¬ÿ¦ÿµÿ·ÿ±ÿÒÿ·ÿÉÿÁÿ¼ÿ·ÿ®ÿÀÿ¾ÿ¯ÿÂÿ¨ÿ¶ÿ½ÿ¾ÿ¹ÿªÿ¥ÿÀÿ¾ÿ®ÿ¶ÿÁÿ¿ÿ»ÿµÿ¿ÿÉÿ½ÿ¼ÿ³ÿ°ÿ³ÿ´ÿ¼ÿ¬ÿÀÿ²ÿ ÿÿÿÀÿ´ÿ»ÿ»ÿ¸ÿ¥ÿ·ÿ·ÿ³ÿ³ÿÿ³ÿÎÿÿÀÿµÿ³ÿ¢ÿ±ÿ°ÿ¶ÿ³ÿÃÿ»ÿ²ÿ¹ÿÇÿºÿ°ÿ­ÿ¸ÿµÿ·ÿÅÿ½ÿ¯ÿ±ÿÀÿ¾ÿºÿÈÿËÿ¾ÿµÿ¼ÿÆÿ½ÿ³ÿ¶ÿ¸ÿ¿ÿ·ÿ¹ÿ¾ÿ¹ÿ´ÿ³ÿ§ÿÂÿÄÿºÿ½ÿ½ÿ©ÿÚÿ´ÿ´ÿºÿ¥ÿÁÿªÿ¬ÿ½ÿ¼ÿ»ÿ¾ÿ¸ÿÄÿ¾ÿ¯ÿÀÿµÿ¸ÿ³ÿÃÿÈÿ¿ÿÂÿ¨ÿ°ÿ«ÿ¨ÿ°ÿ·ÿÁÿ¹ÿµÿ»ÿ»ÿµÿ·ÿÎÿÌÿÀÿÂÿÇÿ¸ÿ¸ÿÁÿ·ÿÃÿÁÿ²ÿºÿÅÿÆÿ³ÿ¯ÿ¬ÿ¯ÿ­ÿÿÍÿ¨ÿºÿ´ÿ·ÿÂÿ©ÿ½ÿ­ÿ¡ÿ±ÿ¢ÿ¢ÿºÿ¥ÿ¥ÿ³ÿ«ÿ¾ÿ¶ÿ§ÿ³ÿ¹ÿÁÿ½ÿ·ÿ®ÿµÿ´ÿ¼ÿ¾ÿµÿÀÿÐÿÀÿ¦ÿªÿ²ÿ»ÿÂÿÃÿ¶ÿ¾ÿ»ÿ¯ÿ³ÿ´ÿ¿ÿËÿ³ÿ´ÿÀÿ«ÿ¾ÿÈÿÐÿÄÿ±ÿ±ÿªÿ·ÿ»ÿ¾ÿ¦ÿ²ÿÀÿ¶ÿ¨ÿ¸ÿ¦ÿ¥ÿÿ¢ÿ§ÿ²ÿ¼ÿÅÿÄÿÈÿ´ÿ´ÿ»ÿ²ÿ´ÿ¸ÿ´ÿµÿ¿ÿ¾ÿ±ÿ¬ÿ¬ÿµÿ»ÿ´ÿ¹ÿÈÿ»ÿ±ÿµÿ¶ÿÁÿ¶ÿÂÿ¾ÿÂÿºÿ¸ÿ¿ÿÉÿ£ÿÇÿ³ÿÄÿ ÿºÿÀÿ±ÿ¶ÿ¸ÿ¼ÿ¿ÿ¬ÿ«ÿ¶ÿ·ÿ¹ÿ°ÿ³ÿ¶ÿ³ÿ¼ÿ¹ÿ¹ÿ¹ÿ¿ÿ¼ÿ±ÿµÿ¼ÿ¼ÿ»ÿ¾ÿÃÿÉÿÄÿ¶ÿ´ÿ³ÿ¼ÿÀÿ½ÿÁÿ¾ÿ²ÿ±ÿ½ÿÃÿ´ÿ´ÿ½ÿ´ÿÏÿ¸ÿ«ÿÉÿ¸ÿ´ÿ®ÿµÿ±ÿÀÿ¸ÿÀÿ»ÿÃÿ¼ÿ¼ÿ»ÿ¸ÿ³ÿ³ÿÄÿÉÿÃÿ³ÿÌÿÒÿ¸ÿ¸ÿ½ÿ°ÿ«ÿ°ÿ¸ÿÁÿ¸ÿ°ÿ¿ÿ¶ÿ¬ÿµÿ²ÿ·ÿ·ÿ½ÿÈÿ´ÿ¯ÿ½ÿÅÿ«ÿÀÿÉÿ¯ÿÄÿ»ÿ©ÿ±ÿ«ÿ¼ÿµÿµÿ­ÿÂÿ°ÿÉÿ¶ÿÆÿÌÿ»ÿ½ÿ´ÿµÿ·ÿ¾ÿ¾ÿÊÿÁÿ¶ÿ½ÿÅÿÄÿ»ÿ¹ÿ°ÿ²ÿ¶ÿÁÿ½ÿºÿ»ÿ½ÿÆÿ·ÿ¹ÿ©ÿ¶ÿ¸ÿÂÿ©ÿÃÿÅÿµÿÃÿÇÿ§ÿ¹ÿ¾ÿ¯ÿ¿ÿ·ÿÃÿÃÿÂÿÓÿ»ÿ¼ÿ¹ÿ¸ÿ¹ÿ´ÿ´ÿ»ÿµÿ¶ÿ¶ÿ³ÿ½ÿ¿ÿºÿ²ÿ¶ÿ´ÿ¯ÿ°ÿ¶ÿ®ÿÂÿ½ÿ·ÿÈÿ»ÿ½ÿÐÿ°ÿªÿºÿÌÿ²ÿ¬ÿ¬ÿµÿ¿ÿ¼ÿ²ÿ¬ÿ­ÿªÿ¹ÿ¼ÿ¶ÿ¶ÿ»ÿ¸ÿ´ÿ¶ÿÀÿ¼ÿ²ÿ°ÿ®ÿ¼ÿÁÿ´ÿºÿ¿ÿÀÿ¿ÿºÿ¶ÿ·ÿ¦ÿºÿÁÿ´ÿÄÿÀÿ¾ÿ²ÿ¯ÿ¾ÿ¹ÿ«ÿ¾ÿÉÿ³ÿ¸ÿ¼ÿ¯ÿ±ÿ¹ÿ¿ÿÂÿ»ÿ»ÿ¸ÿ¶ÿ¿ÿ¿ÿ³ÿ´ÿ´ÿ´ÿÇÿ¿ÿ¿ÿ½ÿºÿÂÿÀÿÂÿ¾ÿ¨ÿ¶ÿ¹ÿ´ÿ¹ÿ½ÿÈÿ¼ÿ¼ÿÅÿ·ÿÂÿ¹ÿ²ÿ¸ÿ·ÿ¶ÿ¶ÿ³ÿ®ÿ·ÿÅÿÃÿ¯ÿÿ¨ÿ³ÿ¬ÿ´ÿ½ÿ¿ÿ´ÿÄÿÂÿ¼ÿÀÿÈÿ»ÿ´ÿÔÿ±ÿµÿ±ÿ¬ÿ«ÿªÿºÿ³ÿ²ÿ²ÿ®ÿ´ÿ«ÿ¸ÿÿÿ­ÿ»ÿ¹ÿ«ÿ¯ÿ´ÿ»ÿÁÿ¿ÿÁÿ³ÿ¥ÿÁÿ¸ÿ¶ÿÀÿ¸ÿÂÿ²ÿµÿ«ÿ¸ÿ§ÿ¨ÿºÿ»ÿ¦ÿ³ÿ±ÿ±ÿ®ÿ²ÿ¶ÿ²ÿ¨ÿ¯ÿµÿ®ÿ³ÿµÿ±ÿ·ÿ·ÿ³ÿ±ÿ¶ÿ¶ÿµÿÄÿ¶ÿÃÿ¯ÿËÿºÿ¼ÿÌÿ·ÿ³ÿªÿ¹ÿ´ÿÀÿÁÿÅÿµÿ²ÿ¾ÿ¹ÿ±ÿ¹ÿÀÿ½ÿ¹ÿ§ÿ¯ÿºÿ»ÿÃÿ¾ÿÂÿ±ÿ¾ÿ¬ÿÉÿ´ÿ¯ÿ ÿ½ÿÂÿÅÿºÿ¹ÿ¶ÿ½ÿ½ÿ¶ÿ¶ÿ·ÿ°ÿ²ÿÄÿÇÿËÿÇÿÉÿÆÿ¼ÿÂÿ«ÿ½ÿÎÿ·ÿ¬ÿÁÿ­ÿÅÿºÿºÿ¸ÿ²ÿ·ÿ¾ÿÅÿÀÿÁÿ»ÿ®ÿ³ÿ·ÿ­ÿµÿÀÿ¹ÿ½ÿÇÿ±ÿ¹ÿÀÿ·ÿ»ÿ¦ÿÿ²ÿ²ÿ±ÿ¸ÿ±ÿ·ÿ»ÿ¯ÿ¶ÿ¾ÿ¸ÿ«ÿ«ÿ°ÿ±ÿ½ÿ¯ÿ©ÿ°ÿ´ÿ½ÿ´ÿ¶ÿ¶ÿ¸ÿÄÿ¤ÿ¬ÿ´ÿªÿ¬ÿ·ÿ»ÿ­ÿ­ÿµÿ¹ÿ»ÿºÿ·ÿ¯ÿ¥ÿ¯ÿ¸ÿ·ÿ°ÿ®ÿ³ÿªÿ¸ÿ³ÿ½ÿºÿ¶ÿ­ÿ£ÿ¶ÿÿ¨ÿ³ÿÅÿÂÿ½ÿ¹ÿªÿ­ÿ¯ÿ«ÿ³ÿ£ÿ¬ÿ©ÿ³ÿ¤ÿ£ÿµÿµÿ´ÿ®ÿ®ÿªÿ²ÿµÿ³ÿ°ÿ°ÿ®ÿ¶ÿ¼ÿ³ÿ®ÿ¦ÿ­ÿ¶ÿ±ÿµÿ®ÿ·ÿ´ÿ¾ÿÂÿÊÿÁÿ¼ÿ²ÿ²ÿ²ÿ¿ÿÂÿºÿÀÿºÿ­ÿ¼ÿ¿ÿºÿ¶ÿ¸ÿ®ÿ¬ÿ¬ÿ¹ÿ¯ÿ´ÿ¶ÿºÿ·ÿ¹ÿ´ÿ¶ÿ´ÿµÿ±ÿ±ÿ¸ÿ¼ÿ¿ÿ³ÿ¸ÿ²ÿ¨ÿÂÿ»ÿÆÿ´ÿºÿ´ÿÄÿÁÿ²ÿ·ÿ¿ÿ¸ÿ´ÿ´ÿ¶ÿ½ÿ¼ÿ¹ÿºÿ¹ÿ¸ÿ²ÿ­ÿ¬ÿ¶ÿ»ÿ¹ÿ²ÿ´ÿ²ÿ²ÿ³ÿ«ÿ§ÿ©ÿ®ÿµÿ¶ÿ³ÿ±ÿ¦ÿ¡ÿ­ÿ¶ÿ»ÿ°ÿ¼ÿ¾ÿ®ÿ¬ÿ¹ÿ»ÿ·ÿµÿ»ÿ½ÿ¼ÿ½ÿºÿ¾ÿ¸ÿ¯ÿ­ÿµÿ¾ÿ¶ÿºÿ¯ÿÅÿ»ÿªÿªÿ³ÿ±ÿ©ÿ®ÿµÿ»ÿ¾ÿÊÿÁÿ¼ÿ­ÿÀÿÈÿÂÿÀÿÆÿ»ÿÇÿÅÿ¾ÿ¿ÿÀÿ¿ÿ¿ÿ»ÿ²ÿ´ÿ¾ÿ´ÿ¹ÿ¼ÿ±ÿ¬ÿ¹ÿºÿ¸ÿ´ÿªÿ«ÿ°ÿ±ÿ¹ÿ¾ÿ¾ÿ»ÿÃÿÇÿºÿ·ÿ¨ÿ¶ÿ¹ÿ®ÿ³ÿ®ÿ­ÿ³ÿ³ÿ¸ÿÅÿÃÿ¹ÿªÿ¼ÿÀÿ½ÿ±ÿ©ÿªÿ³ÿºÿÅÿ»ÿ¾ÿ¼ÿ­ÿ­ÿ¸ÿÂÿ¶ÿ¸ÿÿ®ÿ»ÿÐÿ·ÿ¹ÿ·ÿ¶ÿ¸ÿ¶ÿ³ÿ·ÿºÿ´ÿ¹ÿ±ÿ©ÿ³ÿºÿ·ÿÌÿ¹ÿ³ÿ»ÿ±ÿ­ÿ¯ÿ²ÿ»ÿ¾ÿ¶ÿ´ÿ³ÿ®ÿ·ÿ¯ÿÁÿÒÿÂÿ¸ÿ°ÿ±ÿ¹ÿ»ÿ²ÿ§ÿ­ÿ¿ÿ¾ÿ ÿ®ÿÅÿ¯ÿ¡ÿ¥ÿ ÿ¨ÿ¿ÿÀÿµÿµÿ®ÿ¬ÿ´ÿÅÿ¹ÿ¯ÿ´ÿÈÿ¹ÿ»ÿ¶ÿ¶ÿ¼ÿ¿ÿ¾ÿ¶ÿ®ÿ½ÿºÿ§ÿ¨ÿ²ÿ¢ÿ¬ÿËÿ·ÿ¹ÿÀÿ¼ÿ¼ÿºÿ¹ÿ¶ÿ¬ÿ«ÿ¼ÿ¶ÿ²ÿ®ÿ±ÿ³ÿ²ÿ°ÿ²ÿµÿ­ÿ°ÿ»ÿªÿ®ÿÂÿÀÿ¼ÿ»ÿ¬ÿ¨ÿ·ÿÀÿºÿ¸ÿµÿ®ÿÄÿ§ÿ¹ÿ¿ÿ·ÿ©ÿµÿ²ÿ­ÿ¶ÿÀÿÂÿÀÿ¾ÿµÿ¼ÿ¸ÿ¥ÿ¦ÿ¶ÿ¦ÿ¹ÿ»ÿ±ÿ¯ÿ«ÿ²ÿ·ÿ®ÿ¾ÿÉÿ¶ÿÀÿ¸ÿ±ÿ´ÿ¶ÿ¶ÿ¹ÿÁÿµÿ¸ÿÇÿ®ÿ¹ÿ¸ÿ«ÿ³ÿ³ÿºÿÂÿÁÿÀÿ¼ÿ±ÿÿ°ÿ¢ÿ»ÿ½ÿ¶ÿ°ÿ°ÿ¯ÿ³ÿ¾ÿ¼ÿ»ÿÊÿÿµÿ°ÿ©ÿ¯ÿµÿµÿ°ÿ³ÿ¸ÿ­ÿ±ÿ»ÿ§ÿ³ÿ²ÿµÿ®ÿ­ÿ¯ÿ±ÿ­ÿ§ÿ·ÿ±ÿ®ÿ´ÿ¶ÿ¸ÿ¸ÿ«ÿ®ÿ¼ÿºÿ±ÿ¯ÿ¥ÿ§ÿ¶ÿ»ÿ¶ÿ¼ÿ½ÿ¸ÿ¹ÿ¼ÿºÿ·ÿ¶ÿ¿ÿ´ÿ¤ÿ®ÿ²ÿ¸ÿ°ÿ¸ÿÇÿÁÿ¹ÿ´ÿ»ÿ´ÿ¸ÿÃÿÅÿÁÿ½ÿ¸ÿºÿÅÿ¾ÿ¯ÿµÿ»ÿ½ÿÍÿ¸ÿ°ÿµÿºÿ¼ÿ²ÿ£ÿ¨ÿ¶ÿ½ÿ§ÿ²ÿ»ÿ¹ÿ²ÿ³ÿ¼ÿ³ÿ¸ÿ³ÿÆÿÁÿ²ÿµÿÇÿÒÿÉÿ´ÿ«ÿ´ÿ·ÿ¶ÿ°ÿµÿ·ÿ¯ÿ´ÿ³ÿ³ÿÉÿ¯ÿÁÿÆÿ¸ÿ¾ÿ¸ÿµÿ¼ÿ»ÿ³ÿ»ÿÃÿÊÿÀÿ¸ÿÄÿÉÿÆÿÆÿÇÿÄÿ¿ÿ´ÿ¶ÿ¼ÿ¸ÿ±ÿ»ÿÆÿÀÿ³ÿ¸ÿÅÿ­ÿ¸ÿ¤ÿ¬ÿ½ÿ¾ÿ¹ÿ³ÿ±ÿ¹ÿ¹ÿµÿ¾ÿªÿ²ÿ¼ÿÀÿºÿ±ÿ¶ÿÇÿ¥ÿÁÿÃÿÀÿÁÿÀÿ»ÿ·ÿ²ÿ¨ÿ·ÿ´ÿ³ÿÂÿ¾ÿ¶ÿ»ÿÀÿ¹ÿºÿ°ÿ¸ÿ¹ÿÂÿ¯ÿ²ÿ¾ÿÈÿÑÿÊÿÃÿ»ÿ¾ÿ¿ÿ´ÿ­ÿ«ÿ­ÿ²ÿ³ÿ³ÿ¼ÿ¦ÿ³ÿ¯ÿ°ÿ»ÿ¼ÿ±ÿ«ÿ´ÿÁÿ§ÿµÿÇÿÁÿ¶ÿ¸ÿ¼ÿ¶ÿ¸ÿ¯ÿ¬ÿ¯ÿªÿ¤ÿ§ÿ¬ÿªÿµÿ¡ÿ ÿ®ÿ¯ÿ¸ÿÂÿºÿ»ÿ½ÿ«ÿªÿ°ÿ¨ÿ¥ÿ¥ÿ¢ÿ«ÿÄÿÂÿÁÿÅÿÅÿ¿ÿÆÿ¬ÿ¼ÿ¼ÿ»ÿÄÿÆÿ¿ÿ»ÿ¸ÿ¼ÿËÿÆÿÂÿ»ÿ¹ÿÄÿÇÿµÿÃÿ¹ÿµÿ¾ÿ¼ÿÂÿÅÿÉÿÊÿ³ÿ´ÿÄÿ´ÿ¼ÿÀÿ¸ÿ·ÿ½ÿ´ÿ´ÿ»ÿ»ÿÇÿÃÿ´ÿ®ÿ°ÿ´ÿ·ÿ®ÿ§ÿ²ÿ¼ÿ·ÿ·ÿ´ÿ®ÿ³ÿÁÿÄÿ³ÿ¯ÿ®ÿ·ÿ¸ÿ·ÿ¹ÿµÿ­ÿ¼ÿÍÿ®ÿ¯ÿµÿ»ÿ±ÿ­ÿÁÿËÿ½ÿÍÿÄÿ½ÿ¹ÿ»ÿ¹ÿ¾ÿÈÿÃÿÆÿ¾ÿ¶ÿÅÿ¸ÿ¶ÿ»ÿÁÿ»ÿµÿÅÿÉÿºÿ±ÿµÿºÿ¸ÿ»ÿ»ÿ·ÿ¾ÿÄÿ½ÿÄÿÂÿ¹ÿÀÿÁÿ³ÿ±ÿ½ÿ¹ÿÉÿ¡ÿµÿ¼ÿ¼ÿ·ÿ¹ÿ¸ÿ´ÿ³ÿ­ÿÄÿ¼ÿ¹ÿ´ÿ¸ÿ»ÿºÿ¾ÿ½ÿ·ÿ¿ÿ¸ÿÃÿÑÿ¼ÿ¹ÿ¼ÿ»ÿ°ÿ®ÿºÿ»ÿ³ÿÄÿÄÿÇÿÆÿÈÿ¿ÿÂÿÄÿÀÿÍÿÀÿºÿ­ÿÃÿÄÿ·ÿ»ÿ»ÿºÿ¸ÿ°ÿ¶ÿ¬ÿ½ÿ½ÿ½ÿºÿ²ÿ¯ÿ¬ÿ´ÿºÿ¯ÿ¼ÿ¼ÿºÿ³ÿÂÿ»ÿ´ÿ¸ÿÇÿÄÿ´ÿºÿ´ÿ°ÿ¸ÿ¹ÿ¾ÿ¼ÿ¯ÿªÿ³ÿÀÿÀÿ¸ÿ¹ÿºÿºÿÑÿ¿ÿ¶ÿ´ÿÁÿ½ÿ°ÿ·ÿÂÿ»ÿ¥ÿÁÿ½ÿÂÿÌÿ¸ÿ¯ÿ³ÿºÿÅÿÄÿµÿ¿ÿªÿ¶ÿ³ÿÇÿ´ÿºÿ¹ÿ»ÿÃÿ¶ÿ©ÿÅÿÒÿÀÿ¾ÿÄÿÁÿ¶ÿ´ÿ²ÿ¹ÿÅÿÁÿ¹ÿÉÿÐÿºÿ´ÿ¸ÿÍÿ²ÿÂÿ¾ÿ¦ÿ«ÿÅÿÉÿ¿ÿËÿ»ÿ¦ÿÃÿ½ÿÉÿ¶ÿ­ÿ¨ÿ«ÿµÿ¿ÿÈÿ¹ÿ®ÿÁÿÃÿ¾ÿ»ÿ¼ÿÄÿÅÿÀÿ»ÿ³ÿ®ÿ´ÿ¬ÿÀÿËÿ¿ÿÁÿ¸ÿ¹ÿÆÿÉÿ¶ÿ®ÿ¶ÿ¸ÿÀÿ¿ÿ¹ÿÔÿºÿ°ÿ³ÿ¼ÿÃÿ¾ÿºÿ¯ÿ¬ÿÂÿ¸ÿ¼ÿÄÿ¿ÿÇÿ¼ÿÀÿºÿ¸ÿ«ÿ«ÿ¹ÿÁÿÃÿÂÿ·ÿÄÿÉÿÉÿ°ÿÄÿ½ÿÅÿ¼ÿ½ÿÅÿÀÿ¼ÿ¿ÿ°ÿ³ÿ°ÿ²ÿ¼ÿÇÿÇÿºÿ¹ÿ±ÿ±ÿ½ÿÁÿ¸ÿ¯ÿ¯ÿ»ÿ¼ÿ²ÿ´ÿ½ÿÂÿÆÿ·ÿ¼ÿÆÿ´ÿªÿºÿÀÿ°ÿ¬ÿ¹ÿ®ÿ³ÿÿ¾ÿ±ÿ°ÿµÿ»ÿ°ÿ¶ÿ¹ÿ¸ÿÅÿÅÿºÿ¼ÿÁÿÈÿÀÿÄÿ¿ÿºÿ¼ÿÅÿ¼ÿÃÿ¾ÿ±ÿÂÿËÿÓÿÈÿÁÿÂÿ¼ÿÎÿ´ÿÂÿÂÿ¾ÿ´ÿµÿºÿ»ÿ¾ÿÃÿÅÿÇÿ¸ÿ¼ÿÄÿÉÿÃÿµÿÁÿ·ÿÁÿ¿ÿ¼ÿ¿ÿÁÿ¿ÿ¿ÿÐÿØÿÆÿÃÿ¶ÿ½ÿ½ÿËÿ»ÿÀÿ¿ÿ¾ÿ¹ÿ¸ÿ¶ÿ³ÿ»ÿ¾ÿºÿ¿ÿ¸ÿ¯ÿÁÿºÿ¬ÿ½ÿÂÿÐÿÄÿ»ÿÂÿÁÿºÿ¼ÿ¾ÿ¿ÿÅÿ¶ÿ¹ÿÃÿ´ÿ«ÿ¯ÿºÿ½ÿ·ÿ¿ÿ¹ÿ·ÿµÿ¾ÿÄÿºÿ¼ÿ¹ÿºÿÅÿ¿ÿ¯ÿºÿÊÿÊÿ¾ÿ¾ÿÈÿµÿ¾ÿÅÿ¹ÿÀÿÂÿ±ÿ¼ÿÑÿÊÿÀÿºÿÂÿ·ÿÄÿ¸ÿÊÿÀÿÀÿÅÿÌÿÄÿÄÿÂÿ¹ÿ¶ÿ¿ÿÂÿ»ÿ¸ÿ¸ÿÁÿÈÿ·ÿ·ÿÐÿÂÿ¶ÿÄÿÁÿ¸ÿ»ÿ¼ÿ³ÿ¼ÿÂÿ²ÿµÿÀÿ¾ÿ®ÿ¹ÿ³ÿÊÿÇÿÏÿ½ÿ´ÿ°ÿ¯ÿ´ÿ«ÿ®ÿµÿ¾ÿ±ÿ¦ÿºÿÁÿÁÿ¹ÿ¿ÿ¸ÿ¾ÿ·ÿ»ÿ¿ÿ¼ÿ¸ÿºÿÄÿºÿ·ÿ­ÿªÿ±ÿ²ÿ³ÿ»ÿÃÿÅÿÉÿ¿ÿ¯ÿªÿ¼ÿÁÿ£ÿ½ÿÀÿÃÿ­ÿ½ÿ½ÿ·ÿµÿÃÿ½ÿºÿ¾ÿ±ÿ­ÿºÿ·ÿ¶ÿ±ÿ¦ÿ¬ÿ¹ÿ¢ÿ¹ÿ¿ÿ­ÿ«ÿ¯ÿ³ÿ¶ÿ¯ÿ°ÿ²ÿ´ÿ¯ÿ®ÿ¸ÿ´ÿ¯ÿ¸ÿ²ÿ£ÿ°ÿ¬ÿ§ÿ³ÿ±ÿ¿ÿ©ÿ¼ÿ¯ÿ­ÿÂÿ´ÿ³ÿÃÿ¸ÿ¶ÿ¹ÿ³ÿ°ÿ´ÿºÿ¿ÿÐÿÇÿÂÿ²ÿ°ÿ²ÿ³ÿÆÿ§ÿ»ÿ¹ÿ¹ÿ½ÿ¹ÿ»ÿ¶ÿ·ÿ½ÿÃÿÀÿÃÿÇÿ¼ÿµÿ·ÿµÿ¶ÿÀÿ¿ÿÁÿ´ÿ¶ÿ²ÿºÿ­ÿµÿ¬ÿ»ÿ¯ÿ·ÿ½ÿÄÿËÿÀÿºÿ¹ÿµÿ¨ÿ°ÿÃÿ²ÿ·ÿ½ÿ¹ÿ¶ÿ«ÿ²ÿ·ÿ§ÿºÿ­ÿ±ÿ®ÿ´ÿºÿ¼ÿ²ÿ´ÿ»ÿ¼ÿÆÿËÿÄÿ¾ÿ½ÿ¹ÿ³ÿ³ÿ·ÿ»ÿÄÿ¼ÿÅÿÄÿÁÿµÿÆÿ¬ÿÆÿ®ÿ¨ÿºÿÂÿÄÿÃÿ²ÿµÿ¾ÿÎÿÁÿ´ÿ»ÿ½ÿºÿ¸ÿ¶ÿÁÿÅÿºÿ½ÿ»ÿÅÿËÿ¼ÿ½ÿ¬ÿ·ÿ¾ÿ¹ÿµÿ§ÿ©ÿ¾ÿºÿ³ÿ­ÿ½ÿÅÿ½ÿ¶ÿ¾ÿÉÿ¾ÿ°ÿ¸ÿ¿ÿ¹ÿ»ÿÄÿ¿ÿ±ÿ»ÿ¨ÿ°ÿÅÿ¹ÿ½ÿ¾ÿÿµÿ×ÿ¬ÿºÿÅÿ¾ÿÇÿÄÿÁÿÃÿ¸ÿ±ÿ¼ÿºÿ½ÿÂÿºÿ¾ÿÃÿ»ÿ¹ÿ°ÿ¶ÿ»ÿ¶ÿ·ÿ¬ÿ¯ÿ¶ÿºÿÃÿºÿ¼ÿ«ÿ»ÿ¶ÿ³ÿÂÿ®ÿ¹ÿ¼ÿ°ÿ¬ÿ¶ÿ¶ÿ¿ÿÂÿ»ÿÄÿÇÿ·ÿºÿÁÿ¸ÿ®ÿ¥ÿ¬ÿÃÿÅÿÆÿ½ÿ¼ÿ²ÿ¨ÿ¸ÿ·ÿºÿ»ÿ¶ÿ´ÿµÿ»ÿ·ÿÈÿ½ÿ·ÿ¼ÿ³ÿ¸ÿÁÿÂÿºÿ¾ÿ¹ÿ®ÿ¸ÿ¼ÿ±ÿ¶ÿÉÿÈÿÍÿÏÿÃÿºÿ¯ÿ¼ÿ§ÿÉÿ¼ÿÈÿ¾ÿ²ÿµÿ³ÿÁÿÆÿÀÿ¹ÿ­ÿÄÿ¹ÿÇÿÐÿ¿ÿ¼ÿºÿÁÿÁÿÂÿ½ÿ·ÿÀÿ¹ÿ±ÿÂÿ¿ÿ»ÿÃÿÃÿÀÿ¼ÿ¼ÿ¯ÿ®ÿ½ÿ¢ÿ¶ÿµÿÁÿ¿ÿ¸ÿÇÿ»ÿ°ÿÁÿ¼ÿ±ÿ®ÿ·ÿÁÿ¹ÿºÿºÿ¿ÿ¿ÿ½ÿ¶ÿ·ÿ¼ÿ½ÿ½ÿ¼ÿ¼ÿÅÿÅÿ¶ÿ¿ÿÆÿÂÿÂÿ½ÿ¿ÿÍÿ½ÿÅÿ¶ÿ¸ÿ¿ÿÂÿÆÿ³ÿÍÿÆÿ©ÿ¤ÿÄÿ¹ÿ¾ÿµÿÂÿ«ÿ¸ÿ¹ÿÅÿÁÿÇÿÉÿ´ÿ°ÿ·ÿ½ÿÄÿÃÿ¿ÿ¿ÿµÿ²ÿ¼ÿµÿµÿÁÿÅÿÄÿÀÿµÿºÿ´ÿ¹ÿ¼ÿ¾ÿÀÿ¶ÿ«ÿ¬ÿ¸ÿ±ÿ³ÿ¸ÿµÿ¹ÿÐÿ¼ÿÊÿ¾ÿÃÿÂÿÃÿ»ÿ¹ÿ´ÿ¶ÿ·ÿ·ÿ¹ÿ²ÿ¬ÿ»ÿ¿ÿµÿ¸ÿ¾ÿ¶ÿ²ÿ½ÿÄÿ½ÿ¶ÿ¯ÿ±ÿ³ÿ±ÿ²ÿ¾ÿ­ÿ¼ÿÅÿ¾ÿÀÿºÿ²ÿ²ÿÉÿ¹ÿÂÿºÿÅÿ²ÿ½ÿÂÿ¸ÿ·ÿ´ÿ¶ÿ´ÿÇÿÆÿ¶ÿ²ÿ»ÿ½ÿÀÿ¼ÿ·ÿÀÿ¶ÿ¸ÿÁÿµÿ­ÿ´ÿºÿ·ÿ¿ÿºÿ»ÿºÿ´ÿ±ÿ¶ÿ¿ÿ¼ÿºÿ±ÿ²ÿ¹ÿ·ÿÀÿÇÿ¼ÿ´ÿ¿ÿºÿÏÿ¸ÿ³ÿºÿÂÿÁÿ°ÿªÿ±ÿºÿÉÿ¾ÿ­ÿµÿºÿ¸ÿÁÿµÿ°ÿ­ÿµÿ¶ÿ»ÿÃÿ»ÿ¶ÿ¸ÿ¼ÿ¾ÿ½ÿºÿ°ÿ³ÿ·ÿ¶ÿ´ÿ¼ÿÃÿ¹ÿµÿÀÿ¶ÿÁÿÖÿÂÿÆÿ¸ÿ¾ÿÅÿºÿ¼ÿ¯ÿ±ÿ¹ÿ¿ÿÃÿÂÿ¶ÿ¶ÿ¿ÿºÿ´ÿ³ÿºÿ³ÿÐÿÃÿ¯ÿ´ÿºÿÈÿÆÿ¼ÿÀÿÃÿÅÿÂÿÇÿÀÿµÿÅÿÌÿ¼ÿ¸ÿ¿ÿ»ÿÁÿÊÿ¶ÿ²ÿ·ÿ³ÿ·ÿ¾ÿ¬ÿ¯ÿÃÿ½ÿÉÿÀÿÈÿÍÿÂÿÑÿ¹ÿ¾ÿ¦ÿÎÿ ÿ°ÿ¸ÿ»ÿÆÿ¶ÿ·ÿÀÿ¿ÿÈÿ¾ÿ»ÿ¾ÿ±ÿÀÿºÿ ÿ§ÿ¼ÿ²ÿ½ÿ¿ÿ²ÿ­ÿ¼ÿ¼ÿµÿ»ÿ¹ÿ°ÿµÿÇÿÅÿÁÿ½ÿ¿ÿÂÿ¾ÿÂÿ¹ÿ¿ÿ¼ÿµÿÁÿËÿ¼ÿºÿªÿÊÿÉÿÄÿºÿ´ÿ»ÿÉÿ±ÿÅÿËÿ«ÿÁÿ¸ÿºÿ¿ÿÁÿ²ÿÅÿ´ÿºÿ¾ÿ³ÿ­ÿ³ÿ¬ÿ·ÿ½ÿµÿ¹ÿÀÿÃÿ¼ÿ¸ÿÂÿÀÿºÿ·ÿ´ÿªÿ­ÿÁÿ¾ÿ¸ÿ½ÿ¿ÿÃÿÃÿÂÿÅÿ¹ÿ°ÿµÿ®ÿ´ÿ¸ÿ¼ÿ¸ÿ¶ÿÀÿ«ÿ²ÿ¸ÿ´ÿ½ÿ§ÿÅÿ²ÿ®ÿµÿ¾ÿ¸ÿ¾ÿ¿ÿ¸ÿ§ÿÀÿ¶ÿ²ÿµÿµÿÇÿÊÿ»ÿ´ÿÃÿ·ÿ³ÿµÿ¯ÿ¶ÿ·ÿ½ÿÂÿ¼ÿ¸ÿ·ÿ½ÿºÿ»ÿ»ÿ²ÿÁÿºÿ¾ÿÃÿÀÿÂÿÀÿ¼ÿÄÿ«ÿÿÃÿÁÿ¼ÿÿ¬ÿ±ÿÉÿ¹ÿºÿÍÿÍÿ·ÿÆÿ¾ÿÉÿ»ÿ¹ÿÈÿ¸ÿÃÿ½ÿ·ÿ§ÿ­ÿ¦ÿ¡ÿ°ÿ¹ÿ°ÿÅÿÁÿÁÿ½ÿÇÿÇÿ¸ÿµÿ·ÿ±ÿ­ÿÿÿ³ÿ¼ÿÀÿ¶ÿ½ÿ©ÿ¥ÿ¶ÿÏÿ¼ÿ´ÿ­ÿ¶ÿÀÿ¹ÿ¾ÿÅÿ¯ÿ¬ÿ­ÿÀÿÕÿºÿÂÿ¾ÿ¹ÿ¿ÿºÿÁÿ¸ÿÉÿ½ÿ¸ÿ½ÿ¯ÿ§ÿ¯ÿ³ÿ¸ÿ°ÿÂÿ¿ÿ¿ÿ¼ÿ¬ÿ®ÿ¿ÿ»ÿ·ÿºÿ³ÿ¿ÿÅÿ·ÿ°ÿ·ÿ¾ÿÁÿÄÿ¼ÿÂÿÆÿ´ÿ¤ÿ±ÿ¨ÿ²ÿ°ÿ½ÿÍÿÃÿ³ÿ¶ÿ³ÿ·ÿ¶ÿÀÿ¿ÿÎÿ³ÿ´ÿÏÿµÿÇÿÀÿÆÿ¸ÿ®ÿ¸ÿ¼ÿ³ÿ²ÿ·ÿ¹ÿ»ÿÀÿ¿ÿ·ÿºÿµÿ¼ÿ¾ÿ¼ÿºÿÁÿÄÿºÿ¹ÿ½ÿ½ÿºÿ¼ÿ»ÿ³ÿÁÿÈÿ¸ÿÁÿÀÿµÿ¿ÿ½ÿµÿÂÿÀÿ´ÿ·ÿÂÿ±ÿ»ÿÉÿ±ÿÆÿ¥ÿ¤ÿ¬ÿ¼ÿÂÿ®ÿ°ÿ²ÿ´ÿ¹ÿÁÿ¶ÿ´ÿ±ÿ¼ÿÁÿÀÿ²ÿÄÿÊÿ·ÿ¸ÿ¿ÿ½ÿ²ÿ­ÿºÿÁÿ»ÿ»ÿ¶ÿ­ÿ½ÿ¹ÿÆÿÂÿ¾ÿÊÿ¬ÿ¥ÿºÿ·ÿ·ÿ¸ÿ¿ÿªÿÂÿ²ÿÕÿ¯ÿ¯ÿºÿÉÿ¼ÿ³ÿ½ÿÌÿ²ÿÄÿ«ÿ·ÿÂÿÂÿÁÿÀÿ½ÿ¶ÿ½ÿ¹ÿÍÿÊÿµÿ»ÿÀÿ¿ÿÀÿºÿºÿ»ÿ´ÿ½ÿÀÿ·ÿ¸ÿ¼ÿ¾ÿÂÿµÿ¦ÿ¶ÿ±ÿÀÿ·ÿÃÿ¿ÿÂÿ»ÿÅÿ²ÿ­ÿ²ÿ²ÿ´ÿ²ÿ¼ÿ·ÿ«ÿ½ÿÂÿ¾ÿ½ÿ»ÿ½ÿ¶ÿ°ÿ±ÿ°ÿ´ÿ°ÿ¯ÿ¸ÿ¶ÿ²ÿ´ÿµÿ¹ÿÇÿ¿ÿÁÿ¾ÿÂÿÈÿºÿ¦ÿµÿÃÿ¿ÿ¿ÿÇÿ·ÿ»ÿ·ÿ±ÿ³ÿÃÿºÿÏÿÏÿºÿ½ÿ³ÿ½ÿÂÿÂÿ»ÿ¸ÿ¼ÿ¼ÿ¶ÿ¶ÿ·ÿ¶ÿ²ÿ¯ÿ·ÿ¹ÿ·ÿ»ÿÅÿÄÿÃÿºÿ¸ÿ¸ÿ¦ÿ®ÿ²ÿ³ÿÊÿ´ÿ¶ÿ³ÿ¨ÿ´ÿ³ÿ­ÿ·ÿÉÿ­ÿ¶ÿ´ÿÿ¯ÿÍÿÄÿºÿ¸ÿºÿ·ÿ©ÿ®ÿ½ÿ¿ÿÇÿÉÿ½ÿ¶ÿ¬ÿ·ÿÃÿËÿÂÿÈÿ¼ÿ²ÿÆÿÅÿÀÿ¤ÿ®ÿ°ÿ°ÿ¸ÿËÿÃÿ½ÿ¶ÿ¸ÿ´ÿÂÿ¹ÿ®ÿ±ÿ´ÿ¿ÿ½ÿ½ÿÁÿ¯ÿÿÿ ÿ¢ÿ´ÿ¹ÿ´ÿ²ÿÉÿ»ÿºÿ»ÿºÿ¶ÿÁÿ¾ÿ³ÿÃÿ¡ÿÿ¢ÿ£ÿ½ÿ©ÿ¿ÿÿ¨ÿ¬ÿµÿµÿ­ÿºÿ»ÿ°ÿ¯ÿ¶ÿ¹ÿ¯ÿ¥ÿ²ÿ¿ÿ³ÿ¸ÿ¸ÿ¼ÿ´ÿºÿÂÿ¹ÿ³ÿ¡ÿ·ÿ¼ÿ¿ÿ­ÿ¨ÿ½ÿ·ÿ­ÿ¦ÿ¨ÿ¨ÿ¬ÿ°ÿ¨ÿ¦ÿ§ÿ°ÿ°ÿ¦ÿ¯ÿµÿ²ÿÁÿ»ÿ¬ÿ¯ÿ±ÿºÿ¼ÿ±ÿ¬ÿºÿ¸ÿ«ÿ¦ÿªÿ¾ÿ©ÿ°ÿÁÿ¾ÿ²ÿÅÿ²ÿµÿ¨ÿ±ÿ»ÿ·ÿºÿ¶ÿ¹ÿÁÿ»ÿ³ÿ·ÿ¼ÿÀÿ¾ÿÀÿÀÿÁÿ·ÿªÿÄÿ¼ÿ¸ÿ­ÿÊÿÄÿ¼ÿ®ÿ»ÿ¶ÿ´ÿ­ÿ¯ÿ¶ÿ²ÿ®ÿ²ÿ½ÿ¾ÿ³ÿ¹ÿ¼ÿÊÿ³ÿºÿ¿ÿ¶ÿ¯ÿÆÿÂÿ»ÿ¥ÿµÿ´ÿºÿªÿ¦ÿ§ÿ§ÿ¸ÿÁÿÃÿÀÿ¹ÿ¿ÿ¾ÿ®ÿ±ÿ´ÿ²ÿÄÿÅÿ´ÿ¼ÿÉÿ¸ÿÀÿ¾ÿ©ÿ¬ÿ¯ÿ°ÿ¯ÿ®ÿ½ÿµÿªÿ«ÿ¥ÿ³ÿ¹ÿ¶ÿ´ÿ®ÿ½ÿ¹ÿ§ÿ´ÿ£ÿµÿ¸ÿÿ°ÿ¼ÿ·ÿºÿ­ÿ¶ÿ¹ÿÀÿ¾ÿ®ÿ ÿ«ÿ±ÿ¯ÿ´ÿ­ÿªÿ²ÿ¨ÿ¨ÿ¶ÿ¼ÿ°ÿ¨ÿ°ÿ¥ÿªÿ²ÿ£ÿÄÿÿÿ«ÿ»ÿ¼ÿ½ÿ´ÿ³ÿ°ÿ¬ÿ¢ÿÿ¦ÿºÿ²ÿ®ÿ¬ÿ´ÿ©ÿ±ÿ¦ÿÿºÿÃÿ¿ÿ©ÿ´ÿ¸ÿ«ÿ¦ÿ¨ÿ³ÿ³ÿªÿ´ÿ¿ÿ·ÿ³ÿ³ÿ°ÿ·ÿ¾ÿ»ÿ¸ÿ±ÿ°ÿ¿ÿ¹ÿ©ÿ»ÿ¶ÿªÿ°ÿ©ÿ®ÿ±ÿ·ÿ¿ÿ¿ÿ¼ÿ²ÿ®ÿÀÿÀÿ¼ÿµÿ©ÿ®ÿ²ÿ³ÿ¹ÿ»ÿÀÿ®ÿ²ÿ²ÿ°ÿ¶ÿ¼ÿ»ÿºÿ¹ÿ¹ÿ´ÿ§ÿ«ÿ³ÿÂÿ¾ÿ³ÿ¥ÿ£ÿµÿÏÿ¼ÿÍÿ¯ÿ¯ÿ·ÿ®ÿ²ÿ¼ÿÄÿÊÿÁÿ´ÿ®ÿÂÿ²ÿ·ÿ¸ÿ­ÿÉÿ½ÿ¾ÿ»ÿ¼ÿ½ÿ¼ÿ¸ÿ®ÿ¦ÿ£ÿªÿ¼ÿÆÿ¸ÿ¶ÿ¾ÿ°ÿ¹ÿ¬ÿ½ÿÂÿ¼ÿ±ÿ¼ÿ¥ÿ±ÿµÿ¬ÿ²ÿ¹ÿ»ÿ¿ÿ¹ÿ³ÿÆÿ¼ÿ·ÿ´ÿµÿ¼ÿºÿ¼ÿ»ÿÈÿ±ÿ½ÿ¿ÿºÿ½ÿÂÿ»ÿ°ÿµÿ±ÿ»ÿÌÿÄÿµÿ¼ÿ¸ÿ¸ÿ­ÿ¾ÿËÿÀÿÂÿ»ÿ½ÿ¾ÿ¸ÿÀÿ»ÿµÿ»ÿ¹ÿ³ÿÃÿ²ÿµÿ¬ÿ¶ÿÂÿ¹ÿ±ÿ·ÿÀÿÂÿ¼ÿ°ÿ­ÿ´ÿÄÿÁÿ¾ÿ®ÿ²ÿ¬ÿ¶ÿ³ÿ«ÿ°ÿ¶ÿ¾ÿ¸ÿ°ÿÀÿÊÿ·ÿ¾ÿÃÿÁÿ¶ÿ´ÿ¢ÿ¸ÿ»ÿ°ÿ´ÿÎÿÐÿ¾ÿºÿ¶ÿ«ÿµÿºÿ¯ÿ°ÿ¦ÿ³ÿ¹ÿ½ÿ±ÿºÿ³ÿ²ÿµÿ´ÿ²ÿ³ÿ¶ÿ¹ÿ³ÿ´ÿ­ÿÀÿ¨ÿÃÿ²ÿ¯ÿ¯ÿµÿÆÿÁÿ²ÿ²ÿ¸ÿ´ÿ­ÿ¸ÿ¿ÿ¼ÿ¼ÿµÿ¹ÿÓÿ³ÿ®ÿ®ÿ®ÿ·ÿ¶ÿ²ÿ¸ÿºÿ²ÿÁÿµÿ³ÿÀÿ°ÿ´ÿÿ­ÿ³ÿ´ÿ­ÿ®ÿµÿ²ÿ²ÿ­ÿ²ÿ«ÿ²ÿ¶ÿ¹ÿ³ÿ¶ÿ·ÿ´ÿ¶ÿ¼ÿ¿ÿµÿ¬ÿÂÿÀÿ§ÿ´ÿÿ»ÿ¹ÿ´ÿ±ÿ¶ÿ·ÿ¸ÿ¾ÿ¹ÿ¯ÿ°ÿ£ÿªÿ¶ÿ²ÿ¬ÿ³ÿ®ÿ¹ÿ¹ÿ±ÿ±ÿ´ÿµÿ¶ÿ¾ÿ¸ÿ¨ÿ ÿÚÿºÿ¹ÿ²ÿ¨ÿµÿ»ÿµÿ±ÿ±ÿ¸ÿ´ÿ±ÿ»ÿÌÿ´ÿ­ÿ°ÿ­ÿ´ÿ®ÿªÿµÿºÿÂÿ®ÿÃÿ¢ÿ ÿ¼ÿªÿ±ÿ¿ÿÅÿ»ÿ­ÿ­ÿ²ÿ©ÿµÿÉÿÉÿ°ÿ¿ÿ¹ÿ±ÿ°ÿ³ÿ¯ÿ±ÿ»ÿ¸ÿºÿ»ÿ¸ÿ¾ÿÁÿÁÿÀÿºÿ»ÿ¹ÿ³ÿ¹ÿÆÿÅÿ½ÿ°ÿ ÿ°ÿ²ÿ°ÿ¹ÿ´ÿªÿ°ÿ¹ÿ³ÿ¼ÿ¿ÿ³ÿÃÿµÿ²ÿ³ÿ¶ÿ²ÿ§ÿ¨ÿ³ÿ¶ÿ¾ÿµÿ¬ÿ¸ÿ¶ÿ¶ÿ°ÿ®ÿ«ÿ«ÿ¯ÿ²ÿ´ÿ®ÿÿ¹ÿ·ÿºÿ»ÿ°ÿ¸ÿÉÿÅÿ¶ÿ»ÿÌÿ¹ÿ¸ÿÃÿ±ÿ·ÿ´ÿ¶ÿ»ÿ¼ÿ»ÿ¼ÿ·ÿÇÿºÿºÿ²ÿ²ÿ½ÿºÿ®ÿ°ÿµÿ«ÿ¿ÿ³ÿ¹ÿ¬ÿ¹ÿÎÿÀÿ¾ÿ¿ÿ¼ÿ¾ÿÂÿ·ÿ°ÿÂÿ½ÿ½ÿ»ÿ¼ÿÇÿ¾ÿ²ÿ¹ÿ©ÿÀÿ²ÿµÿ«ÿ¸ÿºÿ¿ÿ¸ÿ¸ÿÃÿ¹ÿ´ÿ¼ÿÅÿ·ÿ¯ÿ¿ÿ»ÿ·ÿ³ÿ°ÿ¹ÿ°ÿ³ÿ«ÿ³ÿ³ÿ®ÿ»ÿºÿ­ÿ²ÿ¿ÿµÿÅÿÁÿ¯ÿ½ÿ·ÿ»ÿ»ÿ»ÿÅÿÅÿ­ÿ´ÿÂÿ«ÿªÿ¶ÿÄÿÊÿÀÿµÿ¼ÿ»ÿ§ÿ­ÿ±ÿ¸ÿÃÿÅÿ½ÿºÿÁÿ¾ÿ±ÿ´ÿ¶ÿ¹ÿ¹ÿµÿ³ÿ·ÿÁÿÉÿ¾ÿ¼ÿÌÿ½ÿ¶ÿÇÿÀÿ¶ÿ»ÿ½ÿ¼ÿ¹ÿ¬ÿ®ÿ¹ÿ¾ÿ½ÿ¶ÿ²ÿ¸ÿ¾ÿÉÿÅÿ³ÿÃÿÆÿÃÿ¾ÿ¶ÿ¹ÿÃÿµÿ·ÿ¼ÿºÿ½ÿÁÿ½ÿ¹ÿ»ÿÆÿÐÿ·ÿ»ÿ®ÿ¬ÿ®ÿ±ÿ²ÿ±ÿ¯ÿ´ÿ¦ÿ£ÿ®ÿ¬ÿ©ÿªÿ¬ÿ®ÿ¶ÿ ÿ´ÿ¾ÿºÿ¼ÿ¿ÿ¸ÿ°ÿ³ÿ³ÿªÿ¿ÿ²ÿ¨ÿ«ÿ§ÿÿÿ¦ÿªÿÿÿ§ÿ¬ÿ®ÿ­ÿ°ÿ²ÿ©ÿ½ÿ¾ÿ¨ÿ¡ÿ«ÿ°ÿ®ÿ³ÿÆÿ¼ÿ¼ÿ¾ÿ·ÿ­ÿÄÿ°ÿ²ÿ¿ÿ¹ÿ½ÿ¹ÿ¯ÿµÿµÿ©ÿÌÿÉÿÃÿ¸ÿ»ÿÅÿÄÿ¼ÿÑÿ»ÿ°ÿÉÿÁÿÀÿÉÿÆÿ¼ÿ·ÿ½ÿÀÿ´ÿ»ÿÇÿÇÿ¾ÿ¸ÿ¹ÿµÿ¶ÿ¹ÿ½ÿ¾ÿ²ÿ´ÿÁÿÁÿÈÿ¶ÿ¯ÿ²ÿ¿ÿ¾ÿ¶ÿ¾ÿÄÿ³ÿ°ÿÆÿ¾ÿ«ÿ¬ÿ¹ÿ¹ÿ²ÿ´ÿ¼ÿ¹ÿÈÿÀÿ®ÿºÿ¼ÿ½ÿ½ÿ»ÿÁÿÅÿ´ÿÏÿÃÿÀÿ»ÿ¹ÿ·ÿÁÿËÿ¼ÿºÿ»ÿÅÿ¹ÿÄÿÆÿ³ÿ¶ÿÇÿ¹ÿ¹ÿ¶ÿ»ÿÀÿ²ÿµÿ±ÿ¸ÿ¹ÿ¬ÿ¾ÿ¾ÿ¼ÿ¹ÿ¸ÿ¼ÿ½ÿÅÿ¿ÿªÿ©ÿ°ÿÈÿÄÿµÿ¾ÿ¹ÿ­ÿ¯ÿ¶ÿ·ÿ¸ÿ¹ÿ·ÿÂÿ¶ÿ³ÿ°ÿµÿµÿ¹ÿ¾ÿ»ÿÑÿ°ÿÂÿËÿÁÿ¾ÿÂÿ½ÿ³ÿ±ÿ¸ÿÀÿ´ÿ³ÿ¯ÿµÿÈÿ½ÿ°ÿ¾ÿÌÿÄÿÂÿ»ÿÖÿÁÿµÿÈÿ·ÿ¸ÿ°ÿ²ÿÁÿ´ÿ¹ÿÂÿÀÿÆÿÀÿ·ÿ±ÿ´ÿµÿµÿ¸ÿ®ÿÍÿ³ÿÅÿ¯ÿ®ÿ¸ÿÈÿÁÿÁÿÈÿ¿ÿÃÿ·ÿÆÿ°ÿ·ÿ¯ÿ¼ÿ·ÿ³ÿ¸ÿ¾ÿ¼ÿ©ÿ°ÿÅÿ®ÿ¿ÿ¼ÿ¾ÿ¼ÿ½ÿÂÿ¼ÿ¸ÿÆÿ°ÿ­ÿ©ÿ»ÿ¼ÿÏÿÉÿºÿ¸ÿ¶ÿ¶ÿÅÿÂÿÀÿ¶ÿ³ÿ¼ÿ¼ÿµÿ³ÿ·ÿ»ÿ¹ÿ±ÿ­ÿ¹ÿ¾ÿÆÿ½ÿÃÿµÿ²ÿ·ÿºÿ¼ÿÁÿÉÿÇÿ·ÿÂÿÃÿ¸ÿÅÿ«ÿ¸ÿÅÿÀÿ´ÿ®ÿ»ÿÅÿ°ÿ®ÿ²ÿ¦ÿ³ÿ³ÿÃÿ»ÿ¹ÿ¾ÿ½ÿ»ÿ¸ÿ»ÿ¼ÿÀÿ·ÿ¼ÿÀÿ½ÿÅÿÁÿºÿ»ÿµÿ³ÿÅÿËÿ¶ÿÆÿÆÿÒÿ®ÿµÿºÿÂÿÇÿÀÿ³ÿ´ÿ¾ÿ½ÿ¼ÿÀÿºÿºÿ»ÿ³ÿ¹ÿÇÿÆÿÂÿ¿ÿ¸ÿÈÿÌÿ®ÿÐÿÃÿÁÿµÿÂÿºÿ´ÿ´ÿ»ÿÂÿÅÿÌÿÅÿµÿÊÿÃÿ¸ÿ¯ÿ¼ÿ¼ÿ·ÿ¹ÿ¾ÿÂÿ¾ÿ³ÿ®ÿ¶ÿÁÿ½ÿ½ÿ³ÿµÿÀÿ½ÿºÿ³ÿ®ÿ¹ÿÅÿ½ÿ©ÿ¤ÿ´ÿ«ÿ´ÿ·ÿ´ÿÃÿÆÿ½ÿ¥ÿ§ÿ®ÿ´ÿÄÿÆÿ½ÿ±ÿºÿµÿÀÿÿ¡ÿ£ÿ±ÿµÿ³ÿµÿ¾ÿÄÿ¿ÿÂÿÂÿÂÿµÿÅÿºÿ¬ÿºÿÃÿÕÿÍÿ¶ÿ¸ÿÇÿ½ÿ®ÿ²ÿ´ÿÃÿ·ÿºÿÆÿ³ÿºÿ·ÿ»ÿ·ÿºÿ»ÿ¸ÿ¶ÿ´ÿ·ÿ¾ÿ½ÿ¾ÿ»ÿÆÿ³ÿÀÿ°ÿ±ÿ¹ÿ³ÿ°ÿÂÿ¾ÿ·ÿÁÿ¾ÿ·ÿÂÿÏÿÈÿ¼ÿÅÿ»ÿµÿÂÿ±ÿ±ÿ¹ÿÀÿÂÿ¸ÿ°ÿ´ÿ¸ÿ·ÿ¼ÿ½ÿ¸ÿ¤ÿ¹ÿÎÿ±ÿ¯ÿ¼ÿ¼ÿÃÿ½ÿ¾ÿºÿ½ÿÃÿµÿ¼ÿÈÿµÿÊÿÁÿ»ÿ´ÿ¸ÿ¼ÿÂÿ¿ÿ¼ÿ¼ÿºÿ´ÿ³ÿ¼ÿÁÿÇÿÂÿ³ÿÐÿºÿ»ÿÆÿÊÿÃÿÉÿÂÿÊÿ´ÿ»ÿÁÿÄÿÃÿ¸ÿ²ÿ»ÿÎÿÉÿÀÿÌÿ»ÿ¹ÿÀÿ¶ÿ¾ÿÀÿÅÿÀÿ¸ÿ»ÿÄÿ¾ÿ»ÿÆÿ¾ÿÀÿÃÿ»ÿ·ÿ±ÿ»ÿ·ÿ°ÿªÿ¼ÿÇÿ¸ÿÂÿÎÿÈÿ¶ÿ°ÿºÿ¾ÿ²ÿ·ÿÇÿºÿ»ÿµÿ®ÿÆÿÊÿÅÿ¼ÿ¨ÿ²ÿ­ÿ³ÿ­ÿªÿ¨ÿ°ÿµÿ¯ÿ´ÿ¬ÿ±ÿ²ÿ¥ÿÁÿ·ÿ¯ÿ¦ÿÍÿ¾ÿ§ÿ¹ÿ·ÿ½ÿÄÿ¼ÿ¸ÿ¼ÿµÿ±ÿ¼ÿÁÿÅÿÀÿ¾ÿµÿªÿ¾ÿÏÿÿ ÿ²ÿ±ÿ­ÿ¹ÿ­ÿ¼ÿ³ÿ»ÿ¼ÿ²ÿ²ÿ±ÿ¼ÿÀÿ¸ÿ ÿªÿ°ÿ¬ÿ°ÿÿ´ÿ¶ÿªÿ­ÿ½ÿ»ÿ¼ÿ³ÿµÿ·ÿ·ÿ´ÿ²ÿºÿµÿ«ÿ¾ÿ¸ÿ¯ÿ´ÿÁÿ±ÿ°ÿ·ÿ·ÿ·ÿÇÿ¶ÿ¸ÿ¨ÿ¨ÿ«ÿ°ÿ¾ÿ¼ÿ¬ÿ®ÿ¸ÿ¶ÿ¸ÿ·ÿ½ÿÁÿ´ÿºÿ®ÿ¾ÿªÿºÿ·ÿÄÿµÿ¯ÿ·ÿ¹ÿ½ÿ®ÿ±ÿ¹ÿ¿ÿ»ÿºÿ¹ÿ¯ÿ½ÿ¼ÿ²ÿÂÿ¹ÿ»ÿ·ÿ»ÿ°ÿÂÿ´ÿ¾ÿªÿÿ²ÿ±ÿ¸ÿ¹ÿ½ÿÃÿ¿ÿ´ÿ·ÿÀÿ¶ÿ¹ÿÅÿ²ÿ·ÿ´ÿ·ÿ·ÿ¹ÿºÿ±ÿ ÿ·ÿµÿ´ÿ±ÿµÿ·ÿ¼ÿÂÿºÿ¹ÿºÿ¿ÿÅÿÀÿºÿ»ÿÃÿ½ÿ°ÿºÿ³ÿ±ÿ°ÿ´ÿÍÿÂÿ¸ÿËÿÏÿÇÿÁÿ­ÿ¼ÿ¸ÿ»ÿÄÿÂÿ¸ÿ¸ÿ¾ÿÂÿ¶ÿ·ÿÂÿ¾ÿ¸ÿ³ÿ¶ÿ»ÿµÿ²ÿ¿ÿÉÿÁÿÈÿ®ÿ±ÿ¸ÿ¿ÿ¾ÿ¾ÿºÿÁÿÅÿ±ÿ»ÿÆÿÌÿÂÿ³ÿ«ÿ¥ÿ©ÿµÿ¿ÿÃÿ¸ÿ­ÿ¶ÿ´ÿµÿ·ÿ½ÿÇÿÎÿ½ÿ±ÿ±ÿ¼ÿ¨ÿ»ÿÏÿÀÿ¹ÿÉÿÉÿÃÿ¼ÿ³ÿµÿ³ÿ´ÿÃÿÁÿ¹ÿ¾ÿÁÿÂÿÅÿÈÿ¿ÿ¯ÿ·ÿ·ÿÁÿ¨ÿ¯ÿÆÿÛÿÆÿÄÿ´ÿ·ÿ¹ÿÑÿÂÿ·ÿ·ÿ²ÿ¶ÿ½ÿºÿ·ÿÃÿ¼ÿºÿÃÿÀÿ¿ÿÈÿÆÿÅÿÏÿÆÿ¾ÿ»ÿ«ÿ²ÿ½ÿ¸ÿ´ÿ»ÿ¸ÿ¿ÿ½ÿ³ÿ»ÿÀÿÅÿ»ÿºÿ¬ÿºÿ½ÿ½ÿ·ÿ±ÿºÿ¸ÿµÿ´ÿµÿ¿ÿ¾ÿ¯ÿ®ÿ©ÿ¥ÿ»ÿ¸ÿ³ÿ¿ÿÈÿ»ÿ©ÿ¾ÿ¹ÿ®ÿÄÿ¹ÿ»ÿ·ÿ«ÿ¡ÿµÿ¾ÿ¸ÿ¾ÿÌÿ¸ÿ±ÿ²ÿ²ÿÁÿÆÿºÿ¶ÿµÿÁÿÆÿ·ÿ¯ÿ®ÿ°ÿµÿ·ÿ½ÿÀÿÂÿÅÿÈÿ¼ÿÌÿÀÿ²ÿ´ÿ¬ÿÂÿÁÿ»ÿµÿ¿ÿÃÿ²ÿ¸ÿ¶ÿºÿ·ÿ½ÿ´ÿ¶ÿµÿ±ÿ¹ÿ¹ÿºÿÂÿ¾ÿºÿ¶ÿ¬ÿ®ÿ¹ÿ·ÿºÿÃÿ¸ÿ¶ÿÁÿÇÿ½ÿÃÿ³ÿ¹ÿ³ÿ¹ÿÈÿ»ÿ·ÿ±ÿÊÿ¯ÿ§ÿ¤ÿ½ÿÅÿ³ÿ°ÿÃÿ¶ÿµÿÅÿ¿ÿ±ÿ¯ÿµÿÇÿ¿ÿ½ÿÄÿ¾ÿ³ÿ¼ÿÅÿÅÿ¾ÿ¹ÿÁÿÀÿºÿ¸ÿÅÿÄÿÄÿÇÿ­ÿºÿ´ÿÉÿÂÿ¹ÿÈÿ·ÿ³ÿ¬ÿÃÿ»ÿµÿµÿ»ÿ³ÿÁÿºÿÂÿ¾ÿÀÿÌÿÈÿÄÿ¼ÿ¹ÿ¿ÿ»ÿ¹ÿ´ÿµÿ½ÿÆÿ½ÿ¹ÿ¾ÿµÿ¶ÿ·ÿ¶ÿÀÿ¿ÿÄÿÀÿ¼ÿ¾ÿ¶ÿ½ÿ»ÿ¬ÿ²ÿ®ÿ¹ÿÃÿºÿ¯ÿ§ÿ´ÿÉÿ·ÿ¥ÿ¹ÿÂÿ¿ÿ®ÿ¨ÿ´ÿÃÿ¦ÿÿ²ÿ¸ÿ´ÿ½ÿÉÿÆÿ¸ÿÃÿÇÿÃÿºÿ¶ÿ¯ÿ¯ÿ¾ÿÄÿÂÿºÿ¾ÿ½ÿµÿ¯ÿ¨ÿ³ÿ»ÿ¿ÿ³ÿ³ÿ¾ÿ¼ÿÇÿºÿ¶ÿ¶ÿ»ÿµÿÂÿ²ÿ±ÿ½ÿ·ÿ¾ÿÅÿÂÿ²ÿ¬ÿÆÿÃÿÂÿ¸ÿÁÿ½ÿÅÿ¹ÿ¶ÿ·ÿ½ÿ¼ÿ´ÿºÿÅÿÆÿ¹ÿ²ÿ´ÿ¶ÿ¹ÿ»ÿ¸ÿ­ÿ³ÿºÿ»ÿªÿ·ÿ»ÿ±ÿ¾ÿ¾ÿ·ÿ¿ÿÃÿ¿ÿÄÿºÿÇÿÃÿ¸ÿ¹ÿ§ÿÀÿ¾ÿ·ÿ½ÿ½ÿÊÿÈÿÆÿ­ÿªÿ´ÿÀÿ¹ÿÇÿ¼ÿ¸ÿÊÿ»ÿÀÿÈÿ»ÿ²ÿ¶ÿÄÿ¿ÿ®ÿ°ÿµÿÁÿÀÿ§ÿ¯ÿÃÿÂÿ¼ÿÄÿÆÿ¿ÿÁÿÇÿÊÿÄÿµÿ¥ÿ³ÿ¶ÿÄÿÀÿÆÿÇÿÎÿÍÿ¥ÿÀÿÂÿÇÿÃÿÃÿÑÿ½ÿÉÿÁÿ¿ÿµÿºÿµÿ¹ÿ²ÿ¸ÿÁÿÑÿÑÿ»ÿ¨ÿ¸ÿÀÿÁÿ·ÿºÿµÿ¼ÿÀÿ¹ÿ¿ÿÉÿÀÿ²ÿ¿ÿÂÿÃÿÅÿ´ÿ±ÿÆÿÃÿ»ÿ¾ÿÁÿ´ÿÁÿºÿ½ÿÅÿ¾ÿÅÿ·ÿ¿ÿ´ÿ·ÿ¿ÿÇÿÁÿ½ÿ½ÿ©ÿÄÿËÿÆÿ½ÿ×ÿÊÿÅÿ»ÿÀÿºÿÃÿ·ÿ³ÿÀÿÏÿÊÿÄÿ¾ÿ¼ÿ´ÿÁÿÉÿ½ÿµÿ½ÿÁÿ¹ÿ·ÿ¶ÿ¸ÿ¾ÿ¸ÿ¶ÿºÿ¹ÿ±ÿ®ÿ¹ÿ¼ÿ¨ÿµÿ«ÿÃÿ¾ÿ³ÿÇÿ·ÿ·ÿ¬ÿºÿ½ÿ¹ÿ¶ÿÁÿÑÿ°ÿ¾ÿ¾ÿ×ÿ½ÿ°ÿ·ÿÂÿ»ÿ¼ÿ«ÿ·ÿ¸ÿ´ÿºÿ¸ÿ¹ÿµÿ±ÿ°ÿ¨ÿ©ÿ¨ÿ°ÿ·ÿ´ÿ»ÿ¿ÿ¿ÿ¸ÿ»ÿÉÿÄÿÀÿ¾ÿÌÿÀÿ¿ÿ·ÿÀÿÁÿºÿ¹ÿÆÿ¸ÿÅÿ°ÿÆÿ®ÿ¬ÿÄÿ°ÿÚÿ±ÿ¿ÿÏÿÏÿ¾ÿ¥ÿ·ÿÊÿ¼ÿµÿÈÿ·ÿ»ÿ»ÿ¡ÿ¤ÿµÿ±ÿ¶ÿ·ÿ·ÿÀÿ¶ÿ¶ÿÀÿ·ÿÀÿÆÿÂÿºÿ©ÿ¬ÿ±ÿ³ÿ´ÿ¯ÿ³ÿ²ÿ±ÿµÿ¹ÿ½ÿ»ÿ¶ÿ¯ÿ½ÿªÿ©ÿ´ÿÈÿÆÿ°ÿ·ÿµÿ¨ÿ¶ÿÌÿ¨ÿºÿ¯ÿ¨ÿÂÿ°ÿ¶ÿ·ÿ­ÿ¹ÿ¸ÿÏÿ ÿµÿ«ÿ±ÿ¯ÿ§ÿºÿºÿµÿ³ÿºÿ®ÿ­ÿ¨ÿ´ÿ´ÿ¸ÿÍÿÇÿ®ÿ°ÿÂÿÆÿ¾ÿ¼ÿÈÿÄÿºÿ­ÿ¨ÿ³ÿ¤ÿ¡ÿ¾ÿÀÿ¼ÿ»ÿ³ÿ«ÿ±ÿ¯ÿÈÿ°ÿ²ÿ·ÿ¿ÿÂÿ½ÿÁÿÍÿ¸ÿµÿÃÿ·ÿ·ÿ¾ÿ³ÿ¸ÿ¾ÿ¾ÿÃÿÄÿ¼ÿµÿ°ÿ®ÿ´ÿ¾ÿ¼ÿ·ÿ½ÿÀÿÂÿÁÿ¼ÿ¼ÿ¸ÿ¸ÿ¸ÿ±ÿÄÿÉÿ·ÿºÿ·ÿ·ÿ¸ÿ°ÿ²ÿºÿ»ÿ±ÿ¿ÿ¶ÿ¾ÿ½ÿºÿ¸ÿÍÿ­ÿ±ÿ°ÿºÿÃÿ¸ÿ²ÿ±ÿ°ÿÀÿ¹ÿ®ÿ¿ÿ¼ÿ·ÿ¸ÿ½ÿ´ÿ½ÿ¸ÿ³ÿ·ÿ·ÿÀÿÀÿµÿÁÿÄÿ¼ÿÀÿµÿ·ÿÁÿ¼ÿ¶ÿ·ÿ¾ÿ°ÿÀÿµÿ¤ÿ¶ÿ±ÿ¹ÿ«ÿ°ÿÀÿÃÿÂÿ¬ÿÑÿ¸ÿÅÿ¸ÿÅÿÍÿ½ÿ¶ÿÂÿ¹ÿ¹ÿÀÿ¿ÿ´ÿ»ÿ¾ÿ³ÿ¸ÿ°ÿ¾ÿÃÿ¸ÿ½ÿ²ÿ´ÿ¼ÿ·ÿ¿ÿºÿ¯ÿ¬ÿ½ÿ·ÿ½ÿ¼ÿÅÿÀÿ´ÿ­ÿ¶ÿ´ÿ³ÿÃÿ»ÿ¹ÿÁÿÅÿ¯ÿ³ÿ®ÿ´ÿºÿ·ÿ°ÿ²ÿ«ÿ³ÿ³ÿÀÿ´ÿ·ÿ¼ÿ³ÿ®ÿ²ÿ°ÿ·ÿ¼ÿ¯ÿ¹ÿ¿ÿ²ÿºÿ¹ÿ°ÿ¨ÿ«ÿºÿÆÿ¿ÿ®ÿºÿ²ÿÃÿ©ÿ³ÿ°ÿ±ÿÇÿ»ÿ¿ÿ³ÿ¾ÿ»ÿ±ÿ¿ÿ©ÿ®ÿªÿ²ÿ²ÿ¼ÿ½ÿºÿ½ÿµÿµÿ½ÿ³ÿ±ÿ½ÿÀÿ¼ÿ¹ÿµÿ´ÿ½ÿ½ÿÁÿ´ÿ¿ÿ¶ÿºÿÄÿ§ÿÿ¦ÿ±ÿÃÿ­ÿ§ÿµÿ²ÿµÿ©ÿ´ÿµÿÄÿ±ÿ­ÿÿÿ­ÿÂÿÄÿ¿ÿ»ÿÀÿÃÿ¾ÿ¾ÿÂÿ¸ÿ³ÿ¹ÿ³ÿ®ÿ­ÿ´ÿ¶ÿ¯ÿ©ÿ°ÿ¼ÿ±ÿºÿ°ÿ¶ÿ«ÿ§ÿÿ³ÿ±ÿÀÿ®ÿ¢ÿ®ÿÆÿ¸ÿÊÿ°ÿÿ´ÿ°ÿ¸ÿµÿµÿ¹ÿ²ÿ¬ÿÿÿÿ»ÿºÿ±ÿ¨ÿ¼ÿºÿ¼ÿ¹ÿ·ÿ²ÿ®ÿ²ÿºÿ¹ÿ¬ÿ­ÿ¦ÿ¨ÿ³ÿ¯ÿ·ÿ®ÿ±ÿ±ÿ¯ÿµÿ¹ÿ·ÿ¼ÿ½ÿÁÿÂÿ¹ÿÂÿÇÿµÿ¾ÿÎÿ½ÿ²ÿ¼ÿÌÿºÿ·ÿÀÿ­ÿ´ÿ¨ÿ»ÿ¿ÿ¶ÿÄÿ¸ÿ´ÿÀÿ£ÿªÿ­ÿ¹ÿºÿªÿ¢ÿ¥ÿ¬ÿ°ÿ´ÿ¸ÿ²ÿ¯ÿ»ÿÁÿ´ÿ´ÿ±ÿÀÿµÿ»ÿ¦ÿ¶ÿ¤ÿ²ÿ­ÿ³ÿ¬ÿ°ÿ§ÿ¸ÿ¸ÿÇÿ´ÿ·ÿÁÿ¾ÿÇÿÙÿÊÿ´ÿ®ÿ¬ÿµÿÅÿÆÿ¿ÿÀÿÀÿ­ÿµÿ¿ÿÌÿÂÿ¯ÿÉÿÀÿ°ÿ¹ÿ¿ÿ¼ÿ¯ÿ¨ÿºÿ°ÿ­ÿ«ÿ´ÿ¼ÿ·ÿ¬ÿ°ÿ¿ÿµÿ¨ÿ«ÿ¬ÿ²ÿ¹ÿ¾ÿ©ÿ¼ÿ³ÿ¹ÿ¿ÿ»ÿºÿÂÿ¿ÿÅÿºÿºÿÃÿ²ÿÁÿÂÿÂÿ½ÿºÿÆÿÈÿ¼ÿ¶ÿ´ÿ«ÿ¹ÿ»ÿÀÿÆÿÈÿ¶ÿÄÿÅÿ½ÿ¸ÿ´ÿ¹ÿ¶ÿ¹ÿ»ÿ¿ÿ¾ÿ¯ÿ¨ÿ³ÿ¸ÿ°ÿ²ÿ³ÿ©ÿ¸ÿ½ÿ­ÿ«ÿ·ÿ¦ÿ¢ÿµÿ¥ÿ·ÿ²ÿÀÿ­ÿ¦ÿ¶ÿ±ÿ­ÿ¶ÿºÿ¬ÿ¡ÿ¬ÿ©ÿ¨ÿ·ÿ±ÿ§ÿ­ÿ¶ÿ´ÿ·ÿ­ÿ§ÿ¢ÿ³ÿ¬ÿ²ÿÿ ÿµÿ´ÿ³ÿ§ÿ±ÿ­ÿ³ÿµÿ¬ÿÿÿªÿ³ÿ¹ÿ·ÿ²ÿ§ÿÿ¤ÿ«ÿ·ÿÍÿÂÿªÿ³ÿ¸ÿ´ÿ¶ÿ±ÿ¸ÿ´ÿ­ÿºÿ»ÿ²ÿ¼ÿ¹ÿ®ÿ¬ÿ«ÿ­ÿÂÿºÿ²ÿ¹ÿ½ÿ¨ÿ¤ÿ¼ÿ¸ÿ¼ÿ¹ÿ¹ÿ¯ÿ´ÿÀÿ¼ÿ­ÿ§ÿ²ÿ·ÿ°ÿ±ÿ¬ÿ±ÿ¦ÿ©ÿ´ÿ¹ÿ³ÿ¸ÿ°ÿ¸ÿ¸ÿ¯ÿ³ÿµÿºÿÀÿºÿ³ÿ³ÿ³ÿ«ÿ­ÿ¯ÿ¨ÿ°ÿ¸ÿµÿÂÿÀÿ¿ÿÎÿ½ÿ¯ÿ¶ÿ¹ÿ¿ÿ½ÿ¼ÿÁÿºÿ±ÿ¦ÿ¯ÿµÿÉÿÀÿ°ÿÑÿ¾ÿ°ÿºÿ²ÿ¹ÿÃÿ½ÿ»ÿ¾ÿºÿµÿ»ÿÂÿ¸ÿÁÿ°ÿ¸ÿ­ÿ²ÿ«ÿ»ÿºÿÀÿ¨ÿ¤ÿ¯ÿ±ÿ°ÿ³ÿ·ÿ´ÿµÿ¹ÿ¿ÿÊÿºÿ´ÿÀÿ·ÿÂÿÁÿÈÿÃÿÆÿ²ÿ¿ÿ½ÿ¼ÿ¿ÿ¹ÿ¾ÿÈÿ¼ÿµÿ°ÿ´ÿ¼ÿÀÿÂÿ¼ÿ°ÿ¶ÿ¿ÿ¹ÿ¦ÿ·ÿºÿÂÿÂÿ¼ÿ½ÿ·ÿ¿ÿ¼ÿÀÿ¶ÿªÿªÿ¾ÿ²ÿ¯ÿ¯ÿ¶ÿ¹ÿ½ÿ¿ÿ¼ÿ¯ÿ«ÿ³ÿ­ÿ¸ÿÈÿ¿ÿ´ÿ¢ÿ±ÿÁÿ­ÿ­ÿºÿ¹ÿÀÿ»ÿµÿÃÿÄÿ¶ÿ¸ÿ¸ÿÄÿ¬ÿ­ÿ¹ÿ¼ÿÄÿºÿ·ÿºÿÃÿ·ÿ¦ÿ¥ÿ³ÿµÿ¦ÿ­ÿ®ÿ«ÿ´ÿ»ÿ­ÿ´ÿ»ÿ°ÿµÿºÿ¶ÿ·ÿ¹ÿµÿ±ÿ±ÿ®ÿ°ÿ¹ÿ·ÿµÿºÿ«ÿ«ÿÁÿ·ÿ³ÿ¥ÿ©ÿ´ÿ¨ÿ§ÿ¶ÿÀÿ·ÿÂÿºÿ¯ÿµÿ±ÿ¬ÿ¬ÿ¹ÿ¾ÿºÿºÿ¾ÿ»ÿ¶ÿµÿ²ÿ°ÿ¬ÿ¯ÿ¶ÿ°ÿÿ¯ÿµÿ¯ÿ«ÿ®ÿ¸ÿ¸ÿµÿ»ÿ¬ÿ·ÿ²ÿ°ÿ½ÿ¿ÿºÿ¸ÿ¶ÿµÿ¹ÿ»ÿ·ÿ­ÿ©ÿ¿ÿ¼ÿ¬ÿ»ÿ²ÿÄÿÊÿ®ÿ¢ÿ´ÿºÿ´ÿ¹ÿ´ÿ­ÿ¿ÿ½ÿ½ÿµÿ¯ÿ¶ÿÄÿºÿµÿµÿµÿµÿ²ÿ¯ÿ¨ÿ­ÿ¨ÿºÿÆÿÄÿ±ÿµÿ¯ÿ­ÿ³ÿ®ÿ¥ÿ§ÿ¹ÿµÿ¿ÿ¹ÿ­ÿ´ÿ´ÿ«ÿ²ÿ²ÿ²ÿ¶ÿ¹ÿ½ÿ»ÿªÿ ÿ¯ÿ¾ÿ®ÿ®ÿÅÿÃÿ¿ÿ¿ÿ´ÿ¬ÿ·ÿ¶ÿ·ÿ±ÿ´ÿ¼ÿµÿ±ÿ°ÿ²ÿ­ÿ­ÿ¹ÿ»ÿ·ÿ²ÿµÿ¹ÿÂÿÀÿ´ÿ²ÿ¶ÿ»ÿ¿ÿÁÿ¾ÿ»ÿ¼ÿ¯ÿ°ÿ«ÿªÿ´ÿ¼ÿ´ÿ«ÿ°ÿ³ÿ®ÿ¶ÿ¿ÿ·ÿÍÿ²ÿ²ÿ»ÿ­ÿ¤ÿ§ÿ­ÿ±ÿ®ÿ¥ÿ²ÿºÿ¬ÿ©ÿ®ÿ´ÿ´ÿ¦ÿ­ÿ¶ÿ«ÿ©ÿ¬ÿ¬ÿªÿ£ÿ¯ÿ´ÿ®ÿ³ÿ¼ÿ½ÿºÿ¸ÿ¹ÿµÿ¼ÿ³ÿ³ÿ¾ÿ¶ÿµÿÃÿÅÿÁÿÄÿ¿ÿÃÿ¾ÿ¾ÿ¿ÿÁÿ¾ÿ¹ÿÁÿ½ÿ¬ÿ®ÿºÿÆÿÁÿ»ÿ»ÿÄÿºÿ¸ÿ½ÿ¹ÿ³ÿ·ÿ¹ÿ´ÿÉÿ¾ÿÆÿ³ÿ¶ÿ¸ÿµÿ´ÿ²ÿµÿÿ¤ÿ«ÿ¥ÿ¸ÿ®ÿ±ÿ¹ÿÀÿ¿ÿ¸ÿÁÿÂÿ·ÿ¿ÿ¹ÿ½ÿ¹ÿ½ÿ½ÿ²ÿ¬ÿ¼ÿ»ÿÅÿÃÿ¯ÿµÿ¶ÿ¶ÿ´ÿ²ÿ²ÿ»ÿÊÿÄÿ¾ÿÇÿ»ÿÂÿÂÿ¾ÿÀÿÀÿ·ÿ»ÿ²ÿµÿÂÿ»ÿ¿ÿÃÿ¸ÿ­ÿ²ÿ´ÿ¯ÿ°ÿ¾ÿÂÿ¿ÿ¾ÿÁÿÁÿºÿµÿµÿ£ÿ·ÿ­ÿ·ÿºÿÅÿÁÿµÿ¹ÿ¾ÿ»ÿÇÿÑÿ³ÿÈÿ½ÿ»ÿÇÿÃÿ¼ÿ¿ÿÅÿ®ÿ«ÿ°ÿ¶ÿ·ÿµÿ¶ÿºÿ¸ÿ»ÿªÿÁÿÂÿÆÿ¿ÿ»ÿÁÿÁÿ½ÿ¹ÿ½ÿ¸ÿÄÿÊÿÆÿºÿ²ÿ¸ÿ½ÿ´ÿÅÿ©ÿ´ÿ´ÿ±ÿ´ÿµÿ°ÿ®ÿ ÿ£ÿ¯ÿ³ÿ©ÿ¦ÿ©ÿ­ÿ¸ÿ§ÿ©ÿ®ÿ­ÿ¬ÿ¥ÿ¦ÿµÿ¾ÿµÿªÿÀÿ®ÿ«ÿµÿ¯ÿ©ÿ­ÿ¦ÿ³ÿÿ«ÿ¦ÿ§ÿ¯ÿ±ÿ´ÿ¿ÿ©ÿ²ÿÿ©ÿ«ÿ¦ÿ°ÿ¸ÿ³ÿÊÿÀÿ¼ÿ½ÿ¸ÿ¿ÿºÿ³ÿ³ÿ·ÿ³ÿ¹ÿ¿ÿ´ÿ¬ÿ®ÿ ÿÆÿÅÿÀÿ±ÿµÿÇÿÄÿÏÿÄÿÔÿ¸ÿÃÿ¿ÿÈÿÎÿ»ÿ³ÿ­ÿÇÿÂÿ¸ÿ·ÿÁÿÅÿÁÿºÿ¯ÿ¹ÿ´ÿ·ÿÆÿºÿµÿÂÿ¾ÿªÿÀÿ¾ÿ½ÿ¿ÿµÿ³ÿ¸ÿÊÿÔÿ¸ÿ²ÿºÿ·ÿµÿ½ÿÀÿÀÿ¼ÿ±ÿ­ÿÇÿ°ÿÏÿ»ÿ·ÿ¾ÿ»ÿ³ÿ¶ÿÀÿ»ÿ®ÿ¿ÿÄÿÄÿ»ÿ¿ÿ»ÿ¿ÿÔÿ´ÿªÿ·ÿ¯ÿ©ÿ¯ÿ°ÿ±ÿ¸ÿ¾ÿºÿ´ÿ²ÿÆÿ¶ÿ¯ÿ±ÿ²ÿºÿ¾ÿ¬ÿ½ÿ¬ÿ¨ÿ©ÿÃÿ¾ÿ³ÿ­ÿµÿÅÿÄÿ®ÿ±ÿÁÿºÿ¸ÿ¸ÿ­ÿ«ÿ´ÿ¹ÿ¼ÿÆÿ²ÿ·ÿºÿ¸ÿ±ÿÁÿÂÿ¶ÿ½ÿ³ÿÃÿ¶ÿÂÿÄÿµÿ¶ÿ¼ÿÅÿÀÿ³ÿ´ÿ¸ÿ¥ÿµÿ¬ÿ£ÿ²ÿ±ÿ«ÿ³ÿ¹ÿ³ÿµÿ»ÿÀÿÉÿºÿµÿµÿ³ÿ®ÿ±ÿÄÿÃÿ¼ÿ¾ÿ¹ÿËÿÅÿ·ÿ®ÿ©ÿ±ÿ¾ÿ½ÿºÿ³ÿ°ÿ¶ÿÁÿ¶ÿ³ÿ¼ÿ¹ÿ¹ÿÀÿ¸ÿÃÿ·ÿÌÿ°ÿµÿ¯ÿ½ÿ»ÿ·ÿ»ÿ¿ÿÃÿ´ÿ»ÿÑÿºÿ¸ÿ´ÿÈÿÀÿ«ÿ­ÿ»ÿ¼ÿºÿ®ÿ³ÿ­ÿºÿ¶ÿÄÿÉÿÆÿÀÿ¸ÿºÿÅÿºÿ¹ÿµÿ¸ÿ²ÿ¹ÿ³ÿ´ÿ·ÿ·ÿ·ÿ¶ÿ·ÿÁÿÄÿ²ÿ³ÿ®ÿ«ÿ°ÿ¼ÿÄÿÂÿÀÿÂÿÄÿºÿ°ÿ²ÿ¸ÿÃÿÉÿÃÿÄÿ¹ÿ·ÿ¾ÿ¶ÿ¼ÿ¶ÿ¹ÿ¸ÿ­ÿ·ÿ¾ÿÀÿÀÿÄÿÄÿ½ÿ·ÿ¹ÿºÿÆÿÌÿ·ÿÁÿ¼ÿ½ÿ³ÿµÿ³ÿ´ÿ½ÿ´ÿ°ÿÊÿ­ÿÊÿÁÿÎÿ»ÿ½ÿ½ÿÃÿÁÿ¿ÿ½ÿ±ÿÆÿÅÿÂÿÏÿ¨ÿµÿ³ÿ·ÿ¶ÿ¼ÿÃÿ·ÿ®ÿ¿ÿÎÿÁÿµÿ½ÿÃÿ»ÿ¸ÿ´ÿÃÿ¾ÿ½ÿÂÿ½ÿ½ÿÊÿ»ÿ¹ÿÇÿÓÿ·ÿ¥ÿ¹ÿÈÿ»ÿ´ÿ±ÿ¸ÿÄÿ¼ÿ¸ÿÀÿ¿ÿ¹ÿÂÿ¹ÿ¾ÿ»ÿÅÿÇÿÂÿ¸ÿ¹ÿ¾ÿ»ÿµÿÿ¡ÿÿ¾ÿ³ÿ¸ÿ¶ÿ½ÿµÿ«ÿ«ÿ¼ÿÇÿÁÿ¹ÿ¶ÿÂÿ½ÿ¸ÿËÿ¦ÿÿÿ©ÿ´ÿ±ÿ¶ÿÁÿÇÿÆÿ¸ÿ¸ÿ¿ÿ±ÿÈÿ¹ÿ¸ÿµÿ·ÿ¿ÿ±ÿ®ÿ­ÿ³ÿ¼ÿºÿ»ÿ±ÿ¹ÿ¬ÿºÿ¼ÿ²ÿ³ÿ¹ÿ·ÿ²ÿ´ÿ»ÿ¼ÿ²ÿ­ÿ¶ÿÁÿÆÿÂÿ®ÿ¾ÿÿµÿÉÿ³ÿ·ÿ¸ÿÁÿÀÿ½ÿ¹ÿºÿ¼ÿ¯ÿ¶ÿºÿ¿ÿºÿËÿ´ÿ½ÿ½ÿ¸ÿ¦ÿ©ÿ¹ÿÆÿÅÿÀÿÈÿÄÿ²ÿ¸ÿ°ÿ­ÿ¶ÿ´ÿ¶ÿ½ÿ¼ÿÁÿ°ÿ¹ÿÂÿ´ÿ»ÿÑÿÉÿ»ÿÀÿÃÿ¾ÿÅÿ³ÿ¶ÿ¿ÿ¿ÿµÿ½ÿ¾ÿ´ÿ³ÿ­ÿ±ÿ½ÿ¹ÿºÿÀÿ½ÿ¯ÿ²ÿ¶ÿ·ÿ»ÿ¿ÿµÿ½ÿÊÿ½ÿ¯ÿµÿºÿ¿ÿÃÿ¼ÿ¸ÿ¾ÿÃÿ»ÿÀÿÃÿµÿÂÿ¶ÿ·ÿ°ÿÄÿÄÿÃÿ½ÿ»ÿºÿ¿ÿÂÿºÿ¿ÿÆÿËÿÀÿÅÿ»ÿ»ÿ´ÿ½ÿ¶ÿ¬ÿ´ÿ»ÿÀÿÆÿÇÿÃÿ»ÿ¸ÿ°ÿ©ÿºÿÁÿ²ÿ¾ÿ¸ÿµÿ¦ÿ¶ÿÂÿ³ÿ­ÿ¿ÿ¯ÿ«ÿ°ÿµÿ¸ÿ¹ÿ¹ÿ°ÿ¨ÿ°ÿ¬ÿ¹ÿ¯ÿ¸ÿºÿ¥ÿ­ÿ¸ÿ®ÿ·ÿÂÿ»ÿ»ÿ·ÿ½ÿÅÿÃÿ¹ÿ³ÿºÿ¿ÿ¾ÿ´ÿÂÿ¸ÿ¶ÿÅÿÀÿÂÿ¯ÿ¸ÿ»ÿµÿ®ÿ±ÿÃÿÍÿÁÿ·ÿÂÿÃÿ±ÿ±ÿ´ÿµÿ´ÿ®ÿ¯ÿ¬ÿ»ÿ¬ÿºÿ»ÿ©ÿ³ÿ¹ÿ»ÿ¸ÿ¶ÿµÿºÿ¾ÿ³ÿªÿºÿ»ÿ¨ÿ¸ÿ³ÿ¨ÿ´ÿ¸ÿ®ÿ¬ÿ´ÿÃÿ¹ÿ¬ÿ©ÿ°ÿ¼ÿ¯ÿªÿ¿ÿÁÿ¸ÿ¬ÿ¤ÿ±ÿ¶ÿ®ÿ®ÿ´ÿÈÿ·ÿ½ÿ±ÿ¹ÿµÿ­ÿÁÿ½ÿºÿ¾ÿ³ÿ¿ÿ¾ÿµÿ±ÿ¶ÿºÿ¹ÿ»ÿ¾ÿ½ÿÅÿÁÿ·ÿ²ÿÀÿÅÿÊÿÂÿ³ÿ»ÿÂÿ¸ÿ¶ÿ»ÿÉÿÉÿÆÿÀÿ´ÿ²ÿ¸ÿ¶ÿ¸ÿ¼ÿ³ÿµÿÀÿµÿºÿ¹ÿ´ÿ¶ÿ¼ÿ¹ÿ²ÿµÿÀÿ»ÿÁÿÂÿ³ÿ³ÿ»ÿ¼ÿÀÿ»ÿÂÿ¹ÿ³ÿ½ÿÂÿ·ÿ²ÿÆÿÑÿËÿÆÿÍÿÆÿÁÿ¾ÿÌÿ³ÿ¬ÿ»ÿ¤ÿ½ÿÁÿºÿ´ÿ»ÿÂÿÂÿ¸ÿ­ÿ¶ÿ¸ÿºÿÂÿÀÿÄÿÅÿ°ÿ¯ÿ³ÿ´ÿµÿ¾ÿÇÿ½ÿÇÿ·ÿ¶ÿ¸ÿ·ÿ¹ÿ¾ÿµÿ»ÿ·ÿ¼ÿ¹ÿ¸ÿÄÿ¾ÿÂÿÂÿÁÿÃÿÁÿÆÿÉÿÁÿ¶ÿ¶ÿ¶ÿÀÿÆÿ¿ÿÄÿÒÿÃÿ°ÿÉÿ¸ÿ´ÿ²ÿºÿ·ÿ½ÿÃÿËÿÁÿ¿ÿÀÿµÿ·ÿÀÿÀÿÅÿ¾ÿºÿÂÿ¸ÿ³ÿ¾ÿÇÿºÿ½ÿ¹ÿÂÿ®ÿ´ÿ·ÿÃÿ¹ÿÆÿ§ÿÇÿÃÿÂÿÂÿÌÿ¼ÿ½ÿÐÿÎÿÕÿÃÿ³ÿ¹ÿ¶ÿ¹ÿ¸ÿ±ÿ¶ÿÁÿÎÿÎÿÁÿÈÿÅÿ®ÿ·ÿÆÿ·ÿ³ÿ½ÿ·ÿ½ÿÃÿ¶ÿ¸ÿ»ÿÂÿ¼ÿÀÿ¥ÿ½ÿ¾ÿ´ÿ¸ÿºÿÍÿ¿ÿ´ÿ³ÿ¹ÿ¸ÿ¹ÿ¼ÿµÿ´ÿ¸ÿºÿµÿÃÿÈÿ³ÿÅÿ¼ÿÉÿ¹ÿ­ÿ»ÿ¦ÿ¿ÿ¿ÿ¬ÿÁÿ¸ÿ¾ÿÂÿ³ÿ±ÿ¶ÿ«ÿ½ÿºÿÏÿ¿ÿ¸ÿÃÿ¿ÿÁÿ¿ÿ±ÿ´ÿ¯ÿ¦ÿ¶ÿºÿ¹ÿ¸ÿ¼ÿ¼ÿ´ÿ±ÿÀÿÁÿ½ÿ²ÿ»ÿÇÿÃÿ·ÿ»ÿÁÿÉÿµÿ¶ÿ®ÿ»ÿ¸ÿ½ÿµÿ°ÿ³ÿµÿ½ÿ¿ÿ¸ÿ»ÿ¶ÿ±ÿµÿºÿ¼ÿ´ÿ·ÿÄÿÇÿ½ÿ®ÿÆÿÒÿÃÿ¾ÿ¼ÿ±ÿ«ÿ®ÿ¿ÿ¿ÿ¾ÿ·ÿ´ÿ«ÿ¶ÿ¶ÿ±ÿ¸ÿ½ÿ´ÿ¾ÿ¾ÿ²ÿ»ÿÍÿÈÿ±ÿºÿÃÿ³ÿ½ÿÀÿÂÿÂÿ­ÿ±ÿÃÿÂÿ½ÿ·ÿ¸ÿ´ÿ°ÿ´ÿ¸ÿºÿÅÿ·ÿÀÿÃÿËÿ·ÿ±ÿÂÿ¹ÿ³ÿ½ÿÅÿÀÿºÿ·ÿÐÿ´ÿ¬ÿ·ÿ²ÿ¯ÿ¼ÿÃÿ»ÿ½ÿ´ÿ½ÿÉÿÀÿ¹ÿµÿµÿ¿ÿÀÿ½ÿºÿ´ÿ´ÿ¼ÿÀÿ·ÿ³ÿÁÿÁÿ¸ÿÐÿ¾ÿÏÿÇÿ½ÿ¾ÿµÿ¾ÿ¹ÿ¥ÿ»ÿ²ÿ£ÿÇÿ©ÿÿ´ÿ´ÿ¾ÿ²ÿ²ÿµÿ½ÿºÿÃÿ¶ÿºÿ¯ÿ²ÿ¿ÿ¹ÿ¯ÿ°ÿ¶ÿ²ÿµÿ¬ÿ¬ÿ»ÿ½ÿÈÿÍÿÆÿ¿ÿ²ÿ®ÿ¬ÿ²ÿ­ÿ¹ÿÅÿ¶ÿ®ÿ´ÿÆÿ¿ÿÃÿÉÿ»ÿ¶ÿ²ÿ³ÿÅÿ­ÿ²ÿµÿÄÿÀÿÂÿÇÿºÿ·ÿÅÿÃÿ¹ÿ»ÿ¿ÿ¾ÿÄÿ»ÿ±ÿ»ÿÆÿÇÿ·ÿºÿ¾ÿ¾ÿ»ÿ´ÿºÿ¾ÿºÿ¼ÿ¾ÿ­ÿ®ÿ»ÿ»ÿµÿ¶ÿ³ÿ»ÿÂÿªÿ´ÿ²ÿ±ÿ³ÿ´ÿµÿÅÿ¸ÿ½ÿ¿ÿªÿ½ÿ¼ÿ°ÿ±ÿ·ÿ¸ÿÆÿµÿ¦ÿ©ÿ½ÿÈÿÅÿÇÿÿÿ¾ÿ¼ÿ»ÿÄÿ¾ÿ·ÿ¯ÿ¼ÿ»ÿ¸ÿ´ÿ«ÿÂÿÐÿ¾ÿ²ÿ¹ÿÇÿÍÿÈÿºÿ±ÿªÿ¿ÿÈÿ½ÿ¸ÿºÿ¶ÿ­ÿ§ÿ¾ÿ»ÿ¾ÿµÿÎÿÃÿÊÿ³ÿ¿ÿ´ÿ³ÿ¦ÿ¼ÿÊÿÎÿ±ÿËÿ¿ÿÇÿÁÿªÿ»ÿÀÿÿ¿ÿ½ÿ¤ÿ°ÿ·ÿ·ÿ»ÿºÿ½ÿ¾ÿ¸ÿ®ÿ¹ÿ¾ÿ´ÿ¾ÿÀÿ¼ÿÃÿ¸ÿ«ÿ»ÿ¿ÿÆÿ¹ÿµÿµÿ²ÿ®ÿ­ÿ¿ÿÏÿÂÿ¼ÿ´ÿ¥ÿÊÿÄÿ¿ÿ½ÿÃÿ®ÿ»ÿ±ÿ°ÿ¦ÿ¸ÿ²ÿÀÿÏÿËÿ³ÿ¿ÿºÿµÿ±ÿ´ÿ±ÿ¹ÿÂÿÂÿ½ÿÅÿ¿ÿ¹ÿ¸ÿºÿ¶ÿ±ÿ³ÿ°ÿ©ÿ±ÿÃÿÎÿÌÿ¾ÿ¾ÿºÿ»ÿ»ÿ¸ÿ¿ÿ«ÿ±ÿµÿÉÿÀÿ­ÿÄÿ¸ÿ¼ÿ¶ÿÀÿ¶ÿ¾ÿ¶ÿ¯ÿÃÿ¹ÿ·ÿ¾ÿÉÿ·ÿ¯ÿ£ÿ¹ÿ·ÿ³ÿºÿÈÿÃÿ¶ÿ¯ÿ¼ÿ»ÿ¹ÿ´ÿ¸ÿ»ÿ»ÿ´ÿ·ÿ±ÿ­ÿ¬ÿ®ÿ¿ÿÀÿ»ÿÃÿ½ÿ²ÿ²ÿ¿ÿÀÿ¶ÿ¸ÿÀÿ³ÿ²ÿµÿ¾ÿÈÿÃÿ¿ÿÆÿ¼ÿ­ÿ¼ÿ¯ÿºÿ¬ÿ¹ÿ¿ÿÒÿ²ÿ¼ÿºÿÁÿµÿÅÿÂÿ»ÿ§ÿÿ©ÿ±ÿ©ÿªÿºÿ¾ÿÀÿ¹ÿ±ÿ´ÿ¸ÿÆÿÀÿÀÿÃÿ¹ÿ°ÿ²ÿºÿ®ÿ©ÿ¹ÿ¶ÿ²ÿ»ÿÁÿ¿ÿ´ÿ¼ÿÆÿºÿ¼ÿ¨ÿªÿ©ÿ´ÿÎÿ¼ÿÅÿ¾ÿ¸ÿÄÿ±ÿºÿ·ÿ³ÿÃÿ°ÿ«ÿ§ÿºÿ»ÿ´ÿºÿ ÿÿ¿ÿ²ÿ´ÿ¢ÿ­ÿ³ÿ³ÿ¸ÿµÿ±ÿ¦ÿ°ÿ­ÿ¨ÿ¯ÿ¸ÿ²ÿ®ÿµÿÂÿÉÿÃÿ·ÿ¶ÿÈÿ¾ÿ¹ÿÇÿ¶ÿ¸ÿÁÿ¾ÿ·ÿ½ÿÁÿÁÿÄÿ¼ÿ½ÿÈÿ¶ÿ´ÿ±ÿ¾ÿ¢ÿ«ÿ¢ÿ¯ÿÎÿÆÿ¶ÿ»ÿÁÿ½ÿÀÿÍÿ¾ÿÃÿ¶ÿÈÿ¼ÿ¸ÿ¾ÿ²ÿ¹ÿ²ÿ¾ÿ¸ÿ®ÿ¹ÿÂÿÍÿËÿÁÿÁÿ·ÿ®ÿ²ÿ¶ÿÅÿ¿ÿ»ÿ¼ÿ¶ÿ¶ÿ»ÿ¹ÿ½ÿ·ÿ¾ÿ¹ÿ¿ÿ¸ÿ¿ÿÅÿ®ÿÈÿºÿ±ÿÄÿ±ÿ½ÿÃÿÈÿ¸ÿ¾ÿ¶ÿÁÿÂÿ½ÿ·ÿÄÿÇÿÆÿÇÿ´ÿ«ÿ¶ÿ¸ÿ¶ÿ³ÿ³ÿ«ÿ¬ÿ¸ÿ¹ÿ½ÿºÿ±ÿ´ÿ´ÿ¶ÿÀÿÆÿÅÿºÿÄÿºÿ·ÿÁÿÊÿºÿ±ÿ¬ÿÔÿ·ÿ©ÿËÿ¿ÿ³ÿ·ÿ·ÿ¾ÿ¿ÿ¸ÿÁÿ¶ÿÄÿËÿÁÿÇÿ½ÿÁÿ¼ÿ¼ÿ¶ÿªÿ¸ÿ·ÿ³ÿ´ÿµÿ²ÿ®ÿ»ÿÂÿ¹ÿ¶ÿ³ÿ±ÿ·ÿ»ÿÁÿÁÿ³ÿµÿµÿ½ÿºÿ»ÿ¼ÿºÿ·ÿÇÿÄÿ§ÿ¶ÿ¾ÿÃÿ³ÿ¸ÿ¸ÿ¸ÿ°ÿ¼ÿ¾ÿ¾ÿÀÿ±ÿ¶ÿ´ÿ¯ÿÿ§ÿ¶ÿºÿ´ÿ¸ÿÁÿ·ÿ®ÿ·ÿÉÿÆÿ®ÿ¥ÿ±ÿ¹ÿÇÿ´ÿ­ÿÎÿ¸ÿµÿ¬ÿ°ÿ¿ÿ·ÿ¡ÿ«ÿ¾ÿ©ÿ¶ÿ°ÿ¹ÿ¸ÿ·ÿ¿ÿ¼ÿ´ÿ«ÿ®ÿÃÿ¼ÿªÿ·ÿ¸ÿªÿ·ÿÄÿ¿ÿ·ÿ±ÿµÿ¸ÿ¶ÿºÿ·ÿÄÿ¸ÿ¸ÿËÿªÿÿ¥ÿ³ÿ¾ÿ­ÿ¡ÿ¬ÿ¯ÿ»ÿ§ÿ¨ÿ®ÿ¾ÿ¹ÿ§ÿÿ©ÿÄÿÃÿÄÿ²ÿ¹ÿËÿºÿºÿÄÿ¿ÿ·ÿ±ÿ¯ÿ·ÿ·ÿ¦ÿ©ÿ¬ÿ¬ÿ¡ÿÀÿÄÿ©ÿ¯ÿ¬ÿ¯ÿ¯ÿ¯ÿÿ½ÿ»ÿ³ÿ¬ÿ«ÿ¶ÿÆÿÄÿÁÿÂÿ¼ÿ«ÿ¦ÿ·ÿ»ÿ¾ÿ¼ÿ¼ÿºÿÿÿÿÀÿ¸ÿ³ÿ«ÿ²ÿºÿ·ÿ·ÿ¿ÿµÿ«ÿ´ÿ¾ÿ±ÿ¹ÿ±ÿ±ÿ§ÿ¹ÿ½ÿ³ÿ¸ÿ²ÿ¹ÿ¿ÿ»ÿ´ÿ¼ÿÃÿÄÿ¶ÿ²ÿ¾ÿ»ÿ¶ÿ¸ÿ¸ÿ»ÿ¹ÿÈÿ¾ÿÇÿ£ÿÂÿ½ÿ¶ÿ½ÿ ÿ¬ÿ»ÿ®ÿ¸ÿ»ÿ¯ÿ¹ÿ°ÿ³ÿ´ÿ±ÿÃÿ¼ÿ²ÿ±ÿ³ÿµÿµÿ³ÿ´ÿµÿ³ÿ¸ÿ²ÿ¯ÿªÿ¶ÿ½ÿ±ÿ§ÿ¯ÿ¯ÿÂÿ§ÿ¿ÿ©ÿ½ÿ¬ÿ¨ÿ¹ÿ¾ÿ·ÿ·ÿ¿ÿ´ÿ¦ÿÿ§ÿ¿ÿ¹ÿ¶ÿÇÿÂÿ±ÿÂÿ½ÿ«ÿ¹ÿ¾ÿ­ÿ·ÿÇÿ²ÿ·ÿÃÿ£ÿ³ÿµÿµÿ®ÿ±ÿ¶ÿ¯ÿºÿµÿ»ÿ¼ÿ°ÿ¬ÿ´ÿ½ÿ¿ÿ·ÿ°ÿ½ÿ¿ÿÁÿ¹ÿ·ÿÍÿÀÿ½ÿ®ÿ¦ÿ·ÿÆÿ¯ÿ¶ÿ§ÿ³ÿºÿÁÿÔÿÊÿÁÿÀÿ»ÿ·ÿ¸ÿ¶ÿ»ÿÅÿ´ÿ³ÿ¿ÿÆÿºÿµÿ·ÿ¾ÿµÿ¶ÿ¿ÿ»ÿ¶ÿ½ÿ¶ÿ½ÿÃÿ¶ÿ¶ÿ±ÿ¶ÿ¶ÿ®ÿ·ÿ¹ÿµÿÊÿÎÿµÿ¨ÿ¤ÿºÿ¼ÿ³ÿ³ÿ³ÿ«ÿ²ÿ©ÿ³ÿ¦ÿ¹ÿÄÿºÿ³ÿªÿÿ¢ÿ´ÿ²ÿ´ÿ¹ÿ°ÿ­ÿ¯ÿ¶ÿ»ÿ®ÿÿÿ¯ÿ²ÿ ÿ¬ÿ«ÿ«ÿ¬ÿ¬ÿ¨ÿµÿ²ÿ®ÿ§ÿ¬ÿ´ÿ±ÿ¬ÿªÿ³ÿ³ÿ¦ÿ³ÿÿ©ÿ¶ÿ·ÿÂÿ³ÿ£ÿ¤ÿ«ÿÀÿºÿ¶ÿ»ÿ´ÿ²ÿ»ÿºÿºÿ·ÿ­ÿ°ÿªÿ§ÿÿ´ÿ­ÿ¡ÿ·ÿÅÿ²ÿ©ÿ£ÿ³ÿ½ÿ¹ÿ²ÿ´ÿ®ÿ®ÿ«ÿ®ÿ±ÿ¦ÿ³ÿ½ÿ¥ÿ¤ÿ´ÿ²ÿ¤ÿ´ÿÁÿ²ÿªÿ§ÿ¹ÿ´ÿ­ÿµÿ²ÿ½ÿ»ÿ¯ÿ±ÿ®ÿ´ÿ¼ÿ­ÿºÿ®ÿ·ÿ«ÿºÿ²ÿºÿ¥ÿ±ÿ°ÿ²ÿ¾ÿ­ÿ¯ÿµÿ·ÿ¹ÿ·ÿ»ÿ²ÿªÿ³ÿ»ÿºÿ¬ÿÄÿ½ÿ¶ÿ´ÿ«ÿ¬ÿ¼ÿÁÿÆÿÊÿÄÿºÿ¹ÿ¿ÿÁÿÅÿÆÿÅÿÀÿ§ÿÂÿ¿ÿ°ÿ¨ÿ»ÿÄÿÂÿÄÿÀÿ¾ÿ¼ÿ¸ÿ·ÿÁÿÆÿ·ÿ·ÿµÿÃÿ²ÿ»ÿ¹ÿ½ÿ¶ÿ¸ÿ³ÿ¼ÿÁÿÉÿÄÿ¸ÿ¼ÿÅÿÁÿ³ÿµÿ½ÿÇÿÆÿ¼ÿ¿ÿÆÿ»ÿºÿ½ÿ·ÿ´ÿ¸ÿ·ÿ»ÿÃÿ¸ÿ®ÿ³ÿ¸ÿÁÿ³ÿÿ¾ÿÅÿ·ÿ¬ÿ³ÿ³ÿÁÿÌÿÉÿºÿ«ÿ¬ÿ¯ÿ§ÿªÿ±ÿ«ÿ«ÿ¢ÿ¿ÿ©ÿ²ÿ«ÿ¸ÿ«ÿ¶ÿ´ÿ¶ÿ¼ÿºÿºÿ¯ÿ¥ÿÎÿ¯ÿ¸ÿÀÿ¾ÿ·ÿ½ÿ»ÿºÿµÿ¸ÿ¤ÿ®ÿ¿ÿ­ÿ³ÿ¹ÿ¯ÿ«ÿ±ÿ­ÿ¬ÿÁÿ»ÿ²ÿ¾ÿ¾ÿºÿ¹ÿ¿ÿ¹ÿ®ÿ·ÿ¸ÿºÿ¸ÿµÿºÿ¹ÿ¼ÿ¶ÿ¹ÿ¾ÿ±ÿ¶ÿ¾ÿ·ÿ¨ÿ¡ÿ¸ÿÃÿÿ·ÿÁÿ¬ÿ°ÿ­ÿ·ÿ±ÿ¼ÿÃÿÄÿºÿ²ÿ³ÿ¯ÿ­ÿªÿ¸ÿ§ÿ²ÿ¹ÿ´ÿ·ÿ®ÿªÿ²ÿ±ÿ¢ÿ¦ÿ¼ÿ¼ÿµÿ«ÿ¶ÿ¹ÿ­ÿºÿÄÿ·ÿ½ÿºÿ¶ÿ»ÿ¹ÿ²ÿ´ÿ®ÿ·ÿ¹ÿ³ÿ»ÿ³ÿ¾ÿ³ÿ³ÿ¶ÿ¾ÿ¿ÿÁÿÁÿ°ÿ§ÿ«ÿµÿÉÿÀÿ±ÿ½ÿ½ÿ¸ÿ¸ÿ·ÿ³ÿ·ÿÀÿ¸ÿ«ÿ²ÿ²ÿ¼ÿ¸ÿ¾ÿºÿ¸ÿªÿ®ÿµÿ±ÿ¬ÿ´ÿºÿ¦ÿ·ÿ°ÿ´ÿÂÿÃÿ°ÿ±ÿ¾ÿºÿ³ÿºÿ¾ÿ»ÿ¢ÿ¡ÿ³ÿ»ÿ¨ÿ¯ÿÇÿÌÿ»ÿ¹ÿÂÿÄÿÀÿªÿ­ÿ«ÿÃÿ­ÿ¦ÿ±ÿ´ÿ¼ÿ²ÿ¬ÿ¼ÿÂÿ°ÿ²ÿµÿ¯ÿ¼ÿ¹ÿ»ÿ±ÿ¿ÿ®ÿ¡ÿ¸ÿÉÿÄÿ»ÿ¸ÿ·ÿºÿ¾ÿµÿ²ÿ®ÿ¬ÿ«ÿ©ÿ¬ÿ¶ÿ¼ÿ¾ÿÀÿÿµÿ´ÿ®ÿ§ÿÿ¥ÿ¶ÿºÿ²ÿ¬ÿÆÿÃÿ¹ÿ´ÿµÿ«ÿ¢ÿ°ÿ²ÿ¥ÿ¤ÿ©ÿ­ÿÿÿÿ¶ÿ²ÿ¶ÿ»ÿ»ÿµÿ°ÿ»ÿ¼ÿÂÿ¼ÿ´ÿÐÿÁÿ¿ÿ¾ÿ¸ÿ¿ÿÊÿÃÿÅÿ¾ÿÉÿÅÿÂÿ´ÿÆÿÔÿ½ÿ®ÿ¿ÿÂÿ½ÿ°ÿ¶ÿ®ÿ²ÿ´ÿµÿ¸ÿ·ÿ¯ÿ®ÿ±ÿ¾ÿÁÿ»ÿÂÿ·ÿ¶ÿ±ÿ³ÿ²ÿµÿ¿ÿ®ÿ¤ÿ«ÿ²ÿÿ¶ÿÀÿÄÿÄÿ¹ÿ±ÿ»ÿÄÿ©ÿÈÿÐÿ´ÿ³ÿºÿºÿµÿºÿÁÿ°ÿÍÿ¼ÿÈÿ¾ÿÆÿ¬ÿ¨ÿµÿºÿÂÿÂÿÅÿÍÿÈÿÆÿÆÿÀÿ¾ÿÂÿÄÿ¿ÿµÿÁÿºÿÈÿÆÿÄÿÁÿ·ÿ´ÿ»ÿ½ÿ³ÿ¼ÿÆÿ±ÿ¼ÿÀÿÁÿ½ÿ´ÿ­ÿ®ÿ¶ÿÇÿ¿ÿ¼ÿÄÿ¾ÿºÿ¶ÿ°ÿ¹ÿ¶ÿÇÿÌÿ»ÿ·ÿºÿÆÿÈÿÁÿ¾ÿ¿ÿÐÿ°ÿ«ÿ½ÿÁÿÊÿÂÿ±ÿµÿ»ÿÉÿ¿ÿ»ÿÃÿËÿÉÿÏÿÌÿ·ÿµÿ¼ÿ¼ÿÍÿ¿ÿÄÿÉÿÂÿºÿ¹ÿ¸ÿ·ÿÀÿ·ÿ±ÿ½ÿ¾ÿµÿ³ÿ´ÿ­ÿ¨ÿ ÿ¶ÿ¹ÿ³ÿ®ÿ©ÿ°ÿ½ÿ«ÿªÿ®ÿ´ÿ½ÿ°ÿ©ÿ«ÿ°ÿ¹ÿ´ÿÂÿ®ÿ»ÿÄÿ¶ÿ´ÿ¹ÿ°ÿ·ÿ¬ÿ©ÿ¨ÿ¶ÿµÿ¬ÿ¨ÿ©ÿ­ÿªÿÈÿ°ÿ¬ÿ¢ÿ¬ÿ¸ÿ³ÿ½ÿ¼ÿºÿ»ÿÉÿÁÿ°ÿ³ÿÈÿºÿ³ÿ·ÿ»ÿ½ÿ¼ÿ¯ÿ¯ÿÁÿÉÿÃÿ´ÿ±ÿÀÿ¹ÿºÿÆÿÊÿÅÿÀÿ«ÿ²ÿÂÿ°ÿ»ÿ¦ÿÏÿÄÿºÿ¶ÿ¹ÿºÿºÿ¿ÿ°ÿÁÿ¼ÿ¼ÿ¼ÿµÿµÿ¾ÿ»ÿ©ÿÄÿ³ÿ»ÿ¿ÿ·ÿ¶ÿ»ÿÃÿÇÿ¸ÿ»ÿ´ÿ»ÿ¼ÿÁÿ·ÿ¶ÿÂÿÃÿºÿ¸ÿ¾ÿ´ÿ´ÿ¸ÿºÿ·ÿ²ÿ´ÿ¼ÿ±ÿ·ÿ½ÿ¿ÿ¼ÿ¹ÿÂÿÁÿ¸ÿÏÿ´ÿ³ÿÿÂÿÌÿÃÿÂÿ¼ÿ±ÿ³ÿ·ÿÁÿËÿ·ÿ®ÿ³ÿ·ÿ¶ÿ¹ÿÁÿÃÿªÿ¨ÿ¶ÿ·ÿÁÿ¿ÿ¹ÿºÿ¼ÿ¾ÿÁÿ°ÿ¿ÿºÿªÿ°ÿµÿ±ÿ³ÿ¼ÿºÿºÿ¸ÿ¾ÿ²ÿ®ÿÀÿÁÿÁÿÍÿÑÿÀÿ¿ÿ¶ÿÄÿ¸ÿ®ÿ»ÿÁÿ·ÿ¸ÿ·ÿ¦ÿ²ÿ²ÿ¡ÿÅÿ¼ÿ«ÿ­ÿ³ÿµÿ¹ÿ¼ÿ¶ÿ¿ÿ¢ÿÄÿ¼ÿÉÿ½ÿ´ÿ²ÿµÿÃÿÊÿºÿ½ÿ¸ÿ½ÿÊÿÂÿ½ÿµÿ¨ÿ§ÿ²ÿ·ÿ½ÿ·ÿ¾ÿ¾ÿ®ÿ®ÿ´ÿ¸ÿ»ÿºÿ¶ÿ¹ÿÀÿºÿÆÿ·ÿ¾ÿ»ÿÄÿÃÿ½ÿ¿ÿ¾ÿµÿ¶ÿÔÿÃÿ ÿ¸ÿÆÿ¶ÿ±ÿ´ÿ»ÿÃÿÂÿÀÿ¶ÿ±ÿ¹ÿÀÿ»ÿºÿ¾ÿ¿ÿ¿ÿ¿ÿÁÿÀÿ¾ÿ´ÿ¾ÿÖÿ¬ÿ°ÿ­ÿ²ÿ¿ÿ¼ÿ­ÿ©ÿ¶ÿ°ÿ¶ÿ±ÿ½ÿ¸ÿ­ÿ®ÿ¸ÿÄÿÂÿºÿÁÿ´ÿ¶ÿ´ÿ¤ÿ¾ÿ¼ÿ¾ÿÂÿ¿ÿ»ÿ¸ÿ·ÿ¹ÿ¹ÿ¿ÿ¼ÿÀÿ±ÿ¸ÿÂÿ½ÿ¿ÿÃÿ¼ÿ±ÿ­ÿ®ÿÈÿÈÿÊÿ¸ÿÀÿËÿ»ÿ½ÿÀÿÃÿ¼ÿ°ÿ¹ÿµÿÀÿ¼ÿÊÿµÿ¿ÿ¾ÿÅÿÉÿÅÿÁÿ¿ÿ½ÿµÿÃÿÅÿ¹ÿÂÿÃÿÂÿÃÿÅÿÂÿ¿ÿ¿ÿÀÿ¿ÿ¾ÿÀÿ½ÿ²ÿ¿ÿ¾ÿ¼ÿ¹ÿ·ÿÄÿÄÿ¿ÿÀÿ»ÿ¹ÿ¿ÿÀÿ¿ÿÍÿÌÿ°ÿ°ÿ¾ÿ»ÿ¾ÿ¶ÿ³ÿ¾ÿ»ÿ°ÿ¿ÿÅÿ¼ÿÀÿÀÿ¼ÿ³ÿ´ÿ³ÿ¼ÿÊÿÆÿ»ÿ¸ÿ¶ÿ¿ÿ¨ÿÿ ÿ»ÿ¤ÿ»ÿÃÿÃÿ»ÿ¹ÿ³ÿ¹ÿÉÿ»ÿ©ÿ¸ÿ¹ÿÁÿ´ÿËÿÂÿ¦ÿÿ¨ÿ¯ÿ¹ÿ·ÿ·ÿÃÿÀÿºÿÀÿ¾ÿ¼ÿÀÿÁÿ¼ÿ»ÿ¾ÿ´ÿ±ÿµÿ³ÿºÿÈÿÂÿ¼ÿ¼ÿ¼ÿ¬ÿ«ÿ¾ÿ´ÿ·ÿ·ÿÀÿ¹ÿ¯ÿ±ÿ·ÿ²ÿ­ÿ¼ÿ»ÿÆÿÐÿµÿ»ÿºÿ¹ÿ´ÿ¿ÿºÿºÿ¹ÿ±ÿµÿÀÿºÿ·ÿ¼ÿÅÿ¯ÿ»ÿ»ÿ¿ÿ¹ÿ¸ÿ¹ÿ¼ÿ°ÿ§ÿ®ÿ¼ÿÁÿÀÿÊÿÉÿ¬ÿ©ÿ·ÿ´ÿÅÿ¹ÿ­ÿ«ÿÃÿÂÿ²ÿ³ÿ¹ÿ²ÿ®ÿ¹ÿ¼ÿµÿµÿµÿÅÿ¾ÿ«ÿ·ÿ¾ÿ¿ÿ³ÿµÿ·ÿ¹ÿºÿ²ÿ°ÿºÿ½ÿ¾ÿ´ÿ´ÿ­ÿÄÿ¬ÿ³ÿºÿ¾ÿÄÿÈÿÄÿÁÿ¿ÿµÿ¸ÿ´ÿ¬ÿ·ÿ½ÿ¼ÿ¿ÿ»ÿÁÿ²ÿ»ÿÄÿ¸ÿ²ÿµÿÀÿÌÿÐÿÇÿ½ÿ½ÿ¾ÿ¸ÿ²ÿ­ÿ¥ÿ£ÿ·ÿ³ÿ°ÿÆÿ¾ÿÑÿ¼ÿ·ÿ¿ÿÀÿ²ÿ¸ÿ»ÿ»ÿ¼ÿ·ÿ®ÿ§ÿ´ÿ½ÿ¼ÿ·ÿÀÿ³ÿÿ¦ÿËÿ²ÿµÿÃÿ¿ÿ»ÿ®ÿ½ÿÉÿ·ÿ´ÿ¶ÿ©ÿªÿÀÿÉÿµÿ­ÿµÿ¹ÿµÿ¡ÿ­ÿ­ÿ¾ÿµÿµÿµÿµÿ¸ÿºÿ¼ÿ¸ÿ¶ÿÁÿÀÿ±ÿ¹ÿ¿ÿ½ÿÃÿ¸ÿÑÿ«ÿ¼ÿ²ÿ¾ÿºÿ´ÿµÿµÿµÿ°ÿªÿ»ÿÊÿ½ÿ¶ÿ´ÿ¬ÿ¡ÿ­ÿ¹ÿ¿ÿºÿ¸ÿºÿ«ÿ´ÿ¹ÿºÿ¸ÿ·ÿ±ÿ·ÿÁÿ·ÿ©ÿ²ÿ»ÿ¬ÿ¶ÿ´ÿ¯ÿ»ÿ½ÿºÿÂÿ«ÿ®ÿ½ÿ¥ÿ¾ÿ°ÿ¸ÿ²ÿºÿÄÿÁÿºÿ®ÿ§ÿ²ÿ¶ÿ©ÿ§ÿ¶ÿ¸ÿºÿ²ÿ­ÿºÿ¿ÿ«ÿÂÿ·ÿÂÿÉÿ¼ÿÌÿÀÿ½ÿ·ÿºÿÅÿ¼ÿºÿÄÿ¼ÿ¸ÿÂÿµÿ°ÿÂÿÊÿÃÿÆÿ¯ÿ°ÿ·ÿÊÿ·ÿºÿ¸ÿ¿ÿ¶ÿ®ÿ³ÿ±ÿ¶ÿ½ÿ¾ÿ½ÿ°ÿ°ÿ¹ÿ²ÿÁÿ³ÿ¼ÿºÿÁÿ°ÿ¸ÿµÿ½ÿ»ÿÈÿ¶ÿ³ÿ±ÿ»ÿÁÿ¿ÿ¶ÿ¸ÿ¼ÿ½ÿ¶ÿ°ÿ·ÿ½ÿÁÿÃÿ»ÿ»ÿµÿ©ÿ¼ÿºÿ´ÿÃÿ±ÿ®ÿÿ®ÿ¹ÿºÿ¿ÿ¿ÿÄÿ¼ÿÁÿ²ÿ´ÿ´ÿ¸ÿÄÿ¹ÿ¸ÿÆÿµÿ³ÿ¹ÿ¸ÿÁÿÅÿ¾ÿ¹ÿ¼ÿ¿ÿ¯ÿ¶ÿ»ÿÂÿÅÿºÿ´ÿ¾ÿÿªÿ¾ÿÅÿ»ÿ¼ÿÇÿÉÿÁÿ°ÿ«ÿ¾ÿ¿ÿºÿÈÿ»ÿÄÿ¸ÿÀÿ©ÿ¶ÿÏÿÅÿÆÿ®ÿ½ÿ­ÿ¼ÿ®ÿ»ÿºÿµÿÃÿ¾ÿÄÿÃÿÄÿÅÿµÿ¼ÿ¿ÿ¶ÿ½ÿ´ÿ³ÿ¶ÿ»ÿÀÿ¼ÿÂÿÄÿÂÿÅÿ²ÿ¸ÿÑÿÃÿ½ÿÀÿ»ÿ´ÿ¶ÿ´ÿ¶ÿÀÿ¾ÿ«ÿµÿµÿ¸ÿÀÿÃÿ½ÿ·ÿµÿµÿ¶ÿ½ÿÀÿ¾ÿÁÿ·ÿ³ÿ½ÿÀÿ¾ÿ³ÿ´ÿ¾ÿ¼ÿÇÿ°ÿ¾ÿ»ÿ·ÿ¶ÿ¼ÿ²ÿ½ÿÃÿ¸ÿ»ÿÄÿÆÿºÿºÿ¸ÿ¿ÿ¾ÿ¹ÿ¿ÿµÿ²ÿ°ÿ¬ÿ°ÿ¼ÿÅÿµÿ³ÿ¦ÿ´ÿºÿ·ÿÚÿÇÿÃÿ´ÿÌÿÄÿÂÿ³ÿÆÿÂÿÃÿ¯ÿ²ÿ¬ÿ·ÿÉÿ¼ÿ¶ÿ»ÿ½ÿÄÿÀÿ·ÿ¸ÿ¸ÿºÿ¼ÿ¸ÿ½ÿÁÿ»ÿÁÿ²ÿ±ÿµÿ²ÿ®ÿ¾ÿ½ÿÁÿ¸ÿ±ÿ¸ÿ½ÿÂÿ¶ÿ¸ÿµÿ¼ÿÈÿ½ÿ·ÿ¶ÿ´ÿ´ÿ±ÿµÿ°ÿ³ÿ¬ÿ¬ÿ³ÿ¸ÿÅÿ¶ÿ¢ÿ³ÿµÿ±ÿ½ÿÆÿÒÿÔÿ´ÿ¶ÿ°ÿ£ÿ¸ÿ½ÿ¬ÿÐÿ·ÿÅÿºÿ¾ÿ·ÿ­ÿÈÿ²ÿ¤ÿ¯ÿÉÿ»ÿ¼ÿ¾ÿ¸ÿÄÿ¼ÿºÿ´ÿ¹ÿ´ÿ·ÿºÿ¬ÿ±ÿ¾ÿºÿ´ÿªÿ­ÿ±ÿ®ÿ³ÿ´ÿ¾ÿºÿ¾ÿÁÿ¾ÿ·ÿ°ÿ¶ÿ¹ÿ½ÿ¸ÿÁÿÆÿºÿ¸ÿ´ÿÂÿÃÿ¯ÿÁÿ»ÿµÿ½ÿ·ÿ²ÿ³ÿ·ÿÌÿÇÿÈÿ´ÿ¤ÿ²ÿÄÿÃÿ¼ÿ´ÿ°ÿ¹ÿ¾ÿ¼ÿ®ÿ®ÿ±ÿ¯ÿ´ÿ¿ÿ¨ÿ¶ÿÁÿ¿ÿÿ¾ÿ·ÿ·ÿ´ÿÂÿ°ÿÅÿ©ÿµÿ¸ÿ·ÿ·ÿ¾ÿÇÿ°ÿµÿ½ÿ¹ÿ·ÿ»ÿÃÿ·ÿ»ÿ¼ÿ¿ÿ³ÿ±ÿ¶ÿÀÿÆÿÁÿ¹ÿ¾ÿÆÿÂÿ¿ÿ·ÿµÿ°ÿ¯ÿ½ÿ¹ÿ·ÿÄÿÄÿÂÿ®ÿªÿÆÿÀÿ¶ÿÃÿÂÿ°ÿ´ÿÇÿÇÿºÿ»ÿ¾ÿ»ÿ¿ÿ¸ÿ¹ÿ¹ÿ¶ÿ·ÿÀÿ»ÿ¼ÿ°ÿ»ÿ¾ÿ·ÿ¶ÿ¶ÿ¿ÿ¾ÿºÿµÿ¯ÿ¼ÿÁÿ¼ÿÅÿÀÿ¯ÿ¸ÿ»ÿ±ÿ²ÿ»ÿ¿ÿ»ÿÃÿÂÿ¾ÿÃÿ±ÿ·ÿ½ÿÇÿµÿ·ÿ¨ÿÆÿÇÿÃÿ½ÿ´ÿÉÿ»ÿ¡ÿ´ÿ¾ÿºÿÂÿªÿµÿ·ÿ¸ÿ²ÿ¿ÿÇÿ°ÿ²ÿ¾ÿ´ÿ¶ÿ·ÿºÿ¸ÿµÿ¿ÿÅÿºÿ»ÿÁÿ¸ÿ»ÿ»ÿ«ÿ¢ÿ¥ÿ¶ÿÃÿ¾ÿ³ÿµÿ½ÿÂÿÁÿ¿ÿ¨ÿºÿ³ÿ²ÿ­ÿ¸ÿ¾ÿ´ÿ¼ÿ¸ÿ¼ÿ¾ÿ´ÿÈÿ¿ÿÄÿÃÿ½ÿ°ÿ¾ÿÐÿ¼ÿ³ÿ©ÿ±ÿºÿ¼ÿ²ÿ­ÿ¸ÿÇÿºÿ²ÿ³ÿ¾ÿ¶ÿ½ÿÃÿ·ÿ´ÿ´ÿ±ÿ´ÿºÿ¿ÿ¾ÿ¸ÿ¾ÿ·ÿÂÿµÿ®ÿ·ÿ¸ÿ°ÿ¾ÿ°ÿÃÿÂÿÆÿ¿ÿªÿ¸ÿÁÿÆÿÉÿ¹ÿ¸ÿÀÿÆÿÁÿ·ÿ¦ÿµÿ·ÿ³ÿºÿ»ÿÆÿ¸ÿÀÿ¼ÿÍÿ½ÿªÿ·ÿÀÿ¶ÿÆÿ½ÿÆÿ¿ÿ¸ÿ¼ÿ¼ÿ²ÿ¼ÿÅÿºÿµÿ´ÿ·ÿÀÿÂÿ¹ÿÅÿÀÿÁÿËÿÁÿÆÿ¶ÿ¾ÿÁÿÆÿ¿ÿÁÿ¶ÿ¾ÿ¹ÿÆÿ·ÿ¶ÿ¹ÿ´ÿ­ÿ¿ÿ»ÿÁÿºÿ²ÿ½ÿ³ÿ¼ÿ»ÿ´ÿ·ÿµÿºÿ»ÿ¹ÿµÿÃÿÅÿ¼ÿºÿ¾ÿÅÿ¾ÿ¬ÿ°ÿ«ÿ­ÿ°ÿªÿµÿ¾ÿÃÿÃÿ´ÿ­ÿ¶ÿ¸ÿ¼ÿÂÿÄÿ¸ÿ±ÿ»ÿ¿ÿ²ÿÍÿÖÿÃÿ¿ÿµÿ»ÿÀÿ¸ÿ´ÿ ÿ´ÿ¸ÿÊÿ¼ÿÃÿªÿ²ÿ³ÿ»ÿ¶ÿÅÿ¥ÿ«ÿªÿ¬ÿ²ÿ¾ÿ»ÿÉÿÂÿÁÿ¯ÿ­ÿ¹ÿÅÿ¼ÿ¹ÿ·ÿ§ÿ¦ÿ©ÿ¸ÿ½ÿ°ÿ»ÿ¾ÿ¯ÿµÿÄÿÍÿÀÿÀÿÎÿÆÿËÿÉÿ¹ÿ¹ÿ¼ÿÁÿ³ÿ¿ÿ½ÿÄÿ¸ÿ·ÿºÿ¬ÿ¨ÿ­ÿºÿºÿ¯ÿ°ÿ·ÿ­ÿ¡ÿºÿÇÿ¾ÿ¾ÿ¯ÿ®ÿ¯ÿ©ÿµÿªÿ®ÿ»ÿ¼ÿ¬ÿ¹ÿÇÿ¾ÿ»ÿÂÿÆÿÂÿÌÿÉÿ¿ÿÂÿ¸ÿµÿ¸ÿºÿ¸ÿ³ÿ³ÿÃÿ·ÿ³ÿÀÿËÿÃÿ½ÿ°ÿ¼ÿ¿ÿ¼ÿ¥ÿ·ÿÒÿ¥ÿ®ÿ¸ÿ¾ÿÃÿ«ÿ³ÿ²ÿÅÿºÿÀÿ¿ÿ´ÿÈÿºÿ¾ÿ¹ÿ·ÿ¿ÿ¹ÿºÿ ÿ±ÿÀÿºÿºÿ¾ÿÈÿÌÿÁÿÀÿºÿ­ÿ¹ÿÁÿ¿ÿ½ÿÀÿÃÿ»ÿ¾ÿ¼ÿÃÿÀÿ¾ÿÁÿ¹ÿ¹ÿºÿ²ÿÆÿ­ÿÌÿ¯ÿ¹ÿÉÿ¸ÿÅÿÇÿÈÿ¹ÿ²ÿÊÿÃÿ»ÿ½ÿ½ÿµÿÀÿºÿÊÿ»ÿµÿµÿÂÿ¹ÿ´ÿ·ÿ°ÿ°ÿ¾ÿ¾ÿ¶ÿ½ÿÀÿºÿ¨ÿ¥ÿ¶ÿÃÿÀÿÂÿÉÿ¹ÿ®ÿ©ÿÂÿ¹ÿÄÿÁÿÉÿ©ÿ³ÿÎÿ¥ÿ¶ÿ¾ÿ­ÿÄÿÇÿ¹ÿÄÿºÿÐÿÓÿ¾ÿÃÿÑÿ¾ÿ¹ÿ°ÿ¸ÿ¸ÿ¶ÿ¾ÿ¹ÿ­ÿ³ÿºÿ¸ÿ¾ÿÂÿÆÿÅÿ¶ÿ³ÿ¶ÿ°ÿµÿ¶ÿ¼ÿ¹ÿ­ÿÃÿºÿËÿÄÿ¼ÿ¾ÿÍÿ±ÿ·ÿ¿ÿÇÿ½ÿ³ÿµÿ¿ÿ¿ÿ¯ÿ¸ÿÆÿÀÿÅÿ¶ÿ¯ÿ°ÿ±ÿ¥ÿ¨ÿ¯ÿ¸ÿ¹ÿ°ÿ¿ÿÃÿ¶ÿ¹ÿ´ÿºÿ·ÿ°ÿ¹ÿ·ÿÄÿ§ÿÿªÿ°ÿ®ÿºÿÅÿ±ÿ¸ÿÔÿ½ÿ´ÿÀÿ¸ÿ°ÿ½ÿ¿ÿ¼ÿ¥ÿ±ÿ®ÿ´ÿ½ÿ¹ÿÈÿÃÿ·ÿ¾ÿ´ÿµÿ´ÿ§ÿªÿ°ÿ¾ÿÈÿ®ÿÿ¼ÿÁÿ»ÿ«ÿ¾ÿ¶ÿ²ÿªÿ¼ÿµÿ­ÿ§ÿ¦ÿ¤ÿºÿ¯ÿªÿ°ÿÈÿ¼ÿ±ÿ§ÿ´ÿÀÿ¶ÿ°ÿ¨ÿ¹ÿÄÿ²ÿ²ÿ½ÿ»ÿ½ÿÀÿ¹ÿ¶ÿ¸ÿ³ÿ­ÿ¶ÿ¸ÿ²ÿ¦ÿ¦ÿ¸ÿ´ÿ«ÿ¦ÿÿÅÿ²ÿÿ®ÿ¯ÿ¨ÿ®ÿ½ÿ¿ÿ¿ÿÔÿÆÿÆÿ¾ÿ¶ÿµÿ·ÿ¶ÿ¶ÿÂÿ¿ÿÿÿ¡ÿµÿµÿ³ÿ·ÿ¶ÿ·ÿµÿµÿÆÿ·ÿ¶ÿ½ÿ½ÿµÿ²ÿ²ÿ¿ÿ§ÿ³ÿÉÿ´ÿ»ÿ®ÿÀÿÁÿ·ÿ­ÿ¯ÿ¼ÿÂÿ½ÿ¿ÿ¿ÿ¹ÿ·ÿ¶ÿ¸ÿ²ÿ´ÿÃÿÆÿ¹ÿ½ÿ¶ÿ¶ÿÆÿ¼ÿ¼ÿ´ÿ­ÿ¬ÿÁÿµÿ²ÿ¸ÿÿ¤ÿ§ÿ¡ÿµÿ¹ÿ³ÿ´ÿ¸ÿ±ÿ®ÿ¬ÿ­ÿ¶ÿ»ÿ¼ÿ±ÿ®ÿ¡ÿ³ÿ½ÿ°ÿ¤ÿ­ÿ®ÿ¾ÿ¨ÿºÿ£ÿ»ÿ£ÿÿ¬ÿ·ÿ°ÿ¯ÿ¸ÿ±ÿ¤ÿ«ÿ²ÿºÿ¹ÿ¶ÿÁÿ¾ÿ°ÿ®ÿ¿ÿ³ÿ¬ÿÅÿ¯ÿ»ÿµÿ¿ÿ¶ÿ»ÿÿ³ÿ·ÿ²ÿ§ÿ¹ÿ²ÿµÿ¿ÿ¸ÿ¾ÿ¹ÿ°ÿ¸ÿ»ÿ¼ÿÄÿ»ÿ±ÿ½ÿ¾ÿ´ÿ´ÿ·ÿÅÿÈÿÁÿ´ÿ´ÿ¾ÿºÿ¶ÿ·ÿ¬ÿµÿÃÿ¾ÿ¸ÿÂÿÀÿ¹ÿÀÿÃÿÀÿ¼ÿ½ÿÁÿ½ÿ¸ÿ°ÿ¶ÿ·ÿ°ÿºÿ»ÿ²ÿ´ÿµÿ·ÿºÿ³ÿ½ÿÆÿ¼ÿ³ÿ±ÿ°ÿ¶ÿ´ÿ¶ÿºÿ½ÿ¿ÿÁÿÅÿ¹ÿ½ÿ°ÿ¶ÿ¾ÿµÿ«ÿ¨ÿ·ÿ¯ÿ³ÿ¾ÿ¬ÿ·ÿ¯ÿ­ÿ¦ÿ¥ÿÿÿ®ÿ¬ÿ°ÿ¹ÿ±ÿ¬ÿªÿ³ÿ±ÿ©ÿÿÿ³ÿµÿ¢ÿ¹ÿ·ÿµÿ±ÿ¤ÿ¨ÿ¶ÿ·ÿ©ÿ¨ÿ²ÿ´ÿ´ÿ»ÿ²ÿ§ÿ³ÿ¯ÿªÿ¾ÿ¨ÿ±ÿ²ÿªÿ½ÿ¬ÿ±ÿ²ÿºÿ¬ÿªÿ·ÿ·ÿ±ÿ²ÿÀÿ½ÿ¬ÿ­ÿµÿµÿ°ÿ§ÿ¼ÿ¦ÿ ÿ¯ÿ±ÿ»ÿ¤ÿ¤ÿ¤ÿ¼ÿ¼ÿ®ÿ´ÿµÿ¬ÿ«ÿ±ÿÁÿÊÿµÿªÿ´ÿ¬ÿ´ÿ§ÿ¤ÿ«ÿ¶ÿºÿ®ÿÿ®ÿ¤ÿ«ÿ·ÿ·ÿºÿ°ÿ¨ÿ¬ÿªÿ­ÿ½ÿ¹ÿ¼ÿ¸ÿ·ÿ®ÿ»ÿ¼ÿµÿ·ÿ«ÿ±ÿÄÿÈÿ²ÿ¯ÿºÿÇÿÈÿ¼ÿ±ÿ¬ÿ®ÿ¯ÿ´ÿÀÿ¢ÿ²ÿ²ÿËÿ¶ÿ¨ÿ¹ÿ¾ÿ¸ÿ¼ÿ¼ÿ¶ÿ³ÿ¯ÿ±ÿ»ÿ¹ÿ½ÿ¸ÿÿ·ÿ²ÿ¿ÿÅÿ±ÿ³ÿ³ÿ¬ÿ·ÿ¶ÿ·ÿ¹ÿ°ÿ°ÿÂÿ½ÿªÿºÿ¼ÿ¼ÿÁÿ²ÿ«ÿ¶ÿ²ÿ·ÿºÿµÿ¼ÿÇÿ¼ÿµÿ±ÿ±ÿºÿ·ÿµÿ»ÿ½ÿÅÿÍÿ»ÿ¿ÿÉÿ¹ÿÏÿÁÿ¸ÿ¿ÿ¸ÿ»ÿ»ÿ³ÿ¯ÿ¬ÿ¶ÿ²ÿ±ÿ²ÿÁÿÀÿ¦ÿ¦ÿ³ÿ³ÿÀÿ¿ÿ®ÿ©ÿ·ÿºÿ¯ÿ©ÿ¢ÿ©ÿ°ÿ³ÿ³ÿ¿ÿ¬ÿ¼ÿ·ÿ¸ÿ²ÿªÿ¯ÿ²ÿ­ÿ®ÿ¶ÿ­ÿ¤ÿÇÿºÿ¼ÿ±ÿµÿ·ÿ·ÿ½ÿÅÿÃÿÀÿ¾ÿ»ÿÂÿÄÿ»ÿÈÿÂÿºÿ¨ÿ¥ÿ£ÿ½ÿ»ÿÅÿ»ÿºÿºÿ¶ÿ¼ÿ¹ÿ°ÿ¹ÿÃÿÀÿ¹ÿÅÿ³ÿ·ÿ³ÿ¯ÿ®ÿ¾ÿ©ÿ°ÿ»ÿ»ÿ½ÿ¸ÿªÿ´ÿ¾ÿ¶ÿ¿ÿ®ÿ¹ÿ®ÿµÿªÿ±ÿ¾ÿÅÿ¼ÿ²ÿ¨ÿ¡ÿ¯ÿ§ÿ¶ÿ°ÿ¾ÿ¸ÿ®ÿ´ÿ­ÿ¹ÿ´ÿ­ÿ®ÿ´ÿµÿ¬ÿªÿ¥ÿ²ÿ¾ÿÁÿ¼ÿ¹ÿ²ÿ·ÿ·ÿ¼ÿÁÿ·ÿ­ÿ²ÿ¼ÿ¶ÿµÿ¹ÿ¾ÿ´ÿ¥ÿ»ÿÕÿÄÿ¸ÿ»ÿ´ÿ¦ÿ«ÿ¹ÿ¹ÿÁÿ¿ÿ¼ÿ¾ÿ´ÿ·ÿ±ÿ³ÿ³ÿ¶ÿºÿ¹ÿ¸ÿµÿ¸ÿ¸ÿ¶ÿ®ÿÀÿ¯ÿ¾ÿÁÿÆÿÌÿÂÿ»ÿÀÿ³ÿ´ÿ¹ÿµÿ¾ÿÁÿÃÿ¶ÿºÿºÿ³ÿ´ÿºÿ¾ÿ¸ÿ°ÿ¨ÿ¶ÿ¸ÿ­ÿ·ÿ¸ÿ¹ÿ³ÿ´ÿ²ÿ°ÿ¾ÿÇÿºÿ¸ÿµÿÿ³ÿ®ÿ¹ÿÀÿ°ÿ©ÿ¶ÿ½ÿ¶ÿ·ÿºÿ±ÿ½ÿ°ÿ¥ÿ©ÿ¬ÿ²ÿ»ÿ¶ÿ¹ÿÊÿ»ÿ±ÿÂÿ´ÿ»ÿ¨ÿ®ÿ±ÿ³ÿ­ÿ¤ÿ§ÿ±ÿ¸ÿÂÿºÿ­ÿµÿ°ÿ­ÿ¤ÿÿ¢ÿ³ÿ³ÿ©ÿ¤ÿ©ÿ®ÿ¹ÿ»ÿµÿ´ÿ´ÿ­ÿªÿ¨ÿ¤ÿ¥ÿ¢ÿÿ®ÿ ÿ¿ÿ¶ÿ°ÿ´ÿ»ÿÀÿÂÿ¼ÿµÿ¹ÿ¨ÿ´ÿÁÿÁÿÃÿ¶ÿ®ÿ¾ÿÅÿ·ÿÁÿºÿ½ÿÍÿ·ÿ«ÿ¹ÿ»ÿ±ÿµÿ¾ÿ¿ÿÁÿ«ÿ¬ÿÂÿ¶ÿÉÿ¹ÿ½ÿÀÿ¿ÿ¼ÿ²ÿºÿ¶ÿ»ÿ·ÿ¾ÿ»ÿ¸ÿ¸ÿ´ÿ¶ÿ½ÿ´ÿ¬ÿ§ÿÿ¶ÿ«ÿÀÿÈÿÇÿ¿ÿ¯ÿ²ÿÊÿªÿÂÿ×ÿ®ÿ¯ÿ´ÿºÿÂÿÁÿ³ÿ²ÿÎÿ®ÿ²ÿ½ÿ½ÿ»ÿ½ÿ·ÿ±ÿ¶ÿÀÿÆÿ½ÿ±ÿÈÿÄÿ¿ÿÀÿÆÿÉÿÀÿµÿ·ÿ¾ÿ¿ÿËÿ²ÿ¨ÿÁÿÑÿËÿÇÿ¼ÿ½ÿÅÿ¯ÿÅÿÅÿÃÿ¾ÿ»ÿµÿ©ÿ¾ÿ¹ÿ¼ÿÀÿ»ÿ»ÿÇÿÅÿ¾ÿÁÿ¶ÿÂÿºÿ¹ÿ¯ÿ²ÿÃÿÉÿÂÿ»ÿ¹ÿÄÿ­ÿ·ÿÊÿÊÿÈÿÂÿÀÿÄÿÅÿ¾ÿÆÿ¼ÿ¸ÿ¯ÿ´ÿÏÿÍÿ°ÿ²ÿÂÿÃÿÇÿ´ÿ»ÿÀÿ½ÿ·ÿ¶ÿ¾ÿÃÿÅÿÅÿ¼ÿ¸ÿ²ÿ²ÿ®ÿªÿ·ÿµÿÿ´ÿ¯ÿ²ÿ³ÿ±ÿ·ÿ¾ÿ°ÿ§ÿ±ÿ»ÿ¯ÿ®ÿ´ÿ¶ÿ´ÿ¯ÿ¯ÿ«ÿºÿ·ÿÂÿµÿ¯ÿµÿµÿ­ÿ«ÿ¥ÿ¨ÿªÿ¢ÿ¤ÿ¬ÿ«ÿ£ÿªÿ¥ÿ®ÿµÿ¶ÿ«ÿ£ÿ£ÿ»ÿ½ÿ½ÿ¾ÿÈÿÍÿÄÿÃÿ¿ÿºÿºÿ»ÿ»ÿ¾ÿÂÿ·ÿÂÿÃÿÊÿÇÿÂÿ¿ÿµÿ³ÿÃÿ¿ÿ¼ÿÄÿ¾ÿµÿµÿ¹ÿµÿ¿ÿ­ÿÄÿÄÿ¿ÿÂÿ¿ÿ¼ÿ»ÿ©ÿµÿÅÿÈÿÄÿÃÿÅÿÁÿ¼ÿÀÿÀÿ¾ÿ»ÿÈÿÄÿÁÿ½ÿ½ÿÂÿÂÿ²ÿ¾ÿ½ÿÏÿÁÿÀÿ¼ÿ½ÿ¿ÿ±ÿ¶ÿ°ÿ¨ÿ±ÿµÿ»ÿ½ÿºÿ´ÿ®ÿ´ÿ±ÿÃÿ¾ÿµÿ·ÿ¾ÿÁÿÄÿÇÿ·ÿ»ÿ»ÿ©ÿºÿÁÿÄÿÂÿ¶ÿ°ÿ¼ÿ³ÿÉÿÊÿ²ÿ·ÿ¾ÿºÿ²ÿ²ÿÁÿÑÿÌÿ¿ÿ¶ÿ·ÿ¯ÿªÿ·ÿ½ÿ²ÿ·ÿÇÿ·ÿ·ÿÀÿ³ÿ»ÿµÿ¯ÿ¹ÿÃÿ¹ÿ¶ÿ¨ÿ·ÿ¶ÿ®ÿÁÿ¹ÿ¹ÿÉÿÎÿÌÿºÿ§ÿ¿ÿºÿ®ÿÇÿÆÿµÿ®ÿªÿ¤ÿ¾ÿ·ÿ¯ÿ¼ÿ¿ÿ¹ÿÂÿ»ÿ¶ÿÄÿÂÿ¶ÿÅÿ°ÿ¶ÿ¥ÿ²ÿ¶ÿ¸ÿ¼ÿ¿ÿÉÿÑÿ°ÿ®ÿ¾ÿÅÿ½ÿ¶ÿ¼ÿÊÿÊÿ¼ÿ½ÿÁÿµÿ¤ÿ°ÿ¨ÿ±ÿ®ÿ¹ÿ½ÿ¼ÿÀÿ¸ÿ¶ÿ·ÿ¹ÿÇÿ¾ÿÃÿ¿ÿÂÿÂÿ·ÿ°ÿ¸ÿ¾ÿ­ÿ»ÿ´ÿ»ÿ¹ÿ²ÿ¯ÿµÿµÿ¶ÿÁÿ·ÿÁÿºÿªÿ»ÿÅÿÆÿ¼ÿºÿ¹ÿ³ÿ±ÿµÿÁÿ±ÿºÿ»ÿÂÿ¼ÿºÿ±ÿªÿ³ÿ¶ÿ¥ÿ£ÿ¼ÿ­ÿÁÿ¶ÿ½ÿÅÿºÿ²ÿ¹ÿÅÿÈÿºÿ·ÿ´ÿÂÿ¶ÿºÿÄÿµÿ·ÿÀÿ»ÿ¶ÿ¶ÿ¶ÿ¿ÿÃÿÇÿ¹ÿ¾ÿ·ÿ¾ÿºÿ·ÿ·ÿ·ÿ¼ÿÃÿ¸ÿ°ÿ¾ÿ»ÿµÿÄÿÒÿËÿ­ÿ·ÿºÿ¿ÿÈÿ¬ÿ§ÿ¸ÿ»ÿ»ÿÅÿ¯ÿ»ÿ¹ÿÁÿÇÿ¼ÿµÿºÿ¸ÿ¼ÿ¼ÿËÿ¯ÿ½ÿ¯ÿÉÿÍÿ¾ÿºÿ½ÿÂÿ¿ÿ³ÿ±ÿ°ÿÁÿ·ÿÀÿ¾ÿ²ÿ²ÿ¾ÿÃÿÃÿ¾ÿ¹ÿ¼ÿ½ÿºÿÁÿ¹ÿÇÿ±ÿ´ÿÁÿÃÿ¹ÿºÿÀÿ»ÿ³ÿ¬ÿ§ÿÂÿ·ÿ¾ÿ»ÿÅÿ¹ÿ¬ÿ²ÿµÿ·ÿÃÿÆÿºÿ¶ÿ½ÿÄÿ»ÿ¦ÿ¤ÿ½ÿ²ÿÉÿÉÿÄÿµÿ¶ÿ¾ÿ¿ÿÄÿ»ÿ«ÿ¾ÿ¯ÿ»ÿ¿ÿ¿ÿÁÿ½ÿ´ÿ´ÿ¶ÿÁÿÂÿ·ÿ¾ÿ¾ÿªÿÂÿ¸ÿ½ÿÆÿÉÿÃÿ½ÿµÿ¸ÿ¸ÿµÿ±ÿµÿ¶ÿ²ÿÈÿÃÿ»ÿ²ÿ¶ÿ·ÿ²ÿ¹ÿ»ÿÀÿ¾ÿ­ÿ±ÿµÿ±ÿ¾ÿÄÿºÿÂÿÆÿËÿ¦ÿ®ÿÆÿ»ÿºÿ»ÿÁÿ¿ÿ¯ÿ­ÿ·ÿ·ÿ½ÿ¼ÿ¾ÿ»ÿ´ÿ¿ÿ»ÿ¶ÿ²ÿ±ÿ»ÿ½ÿ¸ÿµÿ³ÿªÿ«ÿ¸ÿ´ÿ ÿ­ÿ¸ÿ¸ÿ°ÿÈÿ¶ÿ¸ÿ¾ÿÂÿ´ÿ«ÿ¯ÿ»ÿÁÿ»ÿ¶ÿºÿµÿ©ÿ¼ÿ¹ÿ¨ÿÅÿ¶ÿÂÿ¹ÿ¾ÿºÿ¶ÿÃÿÉÿ·ÿ³ÿÁÿ±ÿ³ÿ¸ÿ¾ÿ¸ÿÊÿ¸ÿ¾ÿ¶ÿ¾ÿÈÿËÿÀÿ¿ÿÄÿ¾ÿµÿ®ÿµÿÀÿ¶ÿ¿ÿ¸ÿ¾ÿ°ÿÃÿ»ÿ½ÿ²ÿ¼ÿÈÿÐÿÆÿ½ÿÁÿ¸ÿ«ÿÀÿÐÿ°ÿ¥ÿ¢ÿ®ÿ§ÿËÿ½ÿ³ÿ®ÿÂÿÀÿÆÿÆÿ½ÿ¼ÿ³ÿ®ÿ·ÿ´ÿªÿ¯ÿ®ÿÂÿÂÿ±ÿ¸ÿ§ÿ°ÿ¯ÿ´ÿ®ÿ¸ÿºÿÂÿÃÿ¨ÿ¤ÿ¬ÿ¦ÿµÿ»ÿªÿºÿ¶ÿºÿ¶ÿ«ÿ§ÿ¸ÿ°ÿ´ÿ³ÿ­ÿ¿ÿ´ÿ§ÿªÿªÿªÿ³ÿºÿ¶ÿ¯ÿ»ÿÅÿ·ÿ¹ÿ´ÿ¶ÿÿºÿÄÿ¦ÿ­ÿ¿ÿ³ÿ«ÿ«ÿ°ÿ¿ÿÄÿºÿ±ÿ©ÿ«ÿµÿ¹ÿºÿÅÿ³ÿ¬ÿµÿºÿ¿ÿ®ÿ°ÿ¬ÿ¬ÿ°ÿ´ÿ¾ÿ¾ÿµÿ¸ÿ½ÿ¹ÿ·ÿ´ÿ¯ÿ´ÿ¶ÿÿ¨ÿ«ÿ±ÿ³ÿ·ÿÁÿ§ÿºÿ²ÿ§ÿ±ÿ¼ÿ¹ÿÀÿ¿ÿ»ÿ´ÿ®ÿ³ÿ·ÿºÿ³ÿ©ÿ·ÿªÿ¼ÿ´ÿ±ÿ³ÿÀÿµÿ¾ÿÂÿ¾ÿ¿ÿ¿ÿÅÿ¹ÿ»ÿÃÿ½ÿ¸ÿ¶ÿ·ÿÄÿÇÿÂÿÀÿ·ÿ²ÿÿÁÿ©ÿÃÿÁÿËÿÂÿ¹ÿÄÿÀÿÈÿÇÿ¾ÿ·ÿ½ÿ¹ÿ²ÿ¸ÿÀÿÆÿÀÿ¸ÿ»ÿ³ÿÃÿ®ÿÁÿ¿ÿ½ÿ§ÿ¯ÿ¸ÿ¶ÿ¿ÿÂÿ­ÿ¸ÿ¹ÿ¶ÿµÿ®ÿ¿ÿÂÿÅÿÆÿ¿ÿÃÿÆÿÁÿ¶ÿÁÿ¹ÿ³ÿ²ÿ¸ÿ¨ÿ²ÿÂÿ´ÿ¶ÿ´ÿÀÿºÿ¼ÿ­ÿÄÿÄÿÀÿÄÿÈÿºÿ±ÿµÿ´ÿ·ÿ³ÿªÿ³ÿ¸ÿ´ÿ¶ÿºÿ¿ÿ¾ÿ¿ÿ³ÿ²ÿ¼ÿ¹ÿÌÿÊÿªÿ­ÿµÿ·ÿ³ÿÆÿÌÿËÿµÿ®ÿ¸ÿÀÿÇÿÂÿ³ÿªÿ®ÿºÿ´ÿ¾ÿÊÿÈÿ¾ÿ½ÿ³ÿ¶ÿÈÿÀÿÆÿ­ÿ¹ÿ±ÿÅÿ·ÿ¸ÿ¹ÿ²ÿÍÿÂÿ¶ÿºÿ¾ÿÀÿ¾ÿ¾ÿµÿ©ÿ´ÿ¹ÿ½ÿ¶ÿ·ÿ¾ÿ»ÿ¯ÿ¾ÿÊÿÇÿ¬ÿÑÿÀÿ¿ÿÑÿÏÿ³ÿÃÿ´ÿµÿ·ÿ½ÿ²ÿ´ÿ¼ÿ½ÿ´ÿ¸ÿºÿ·ÿ»ÿ±ÿ­ÿ¹ÿ»ÿÁÿ·ÿ¶ÿ¸ÿ°ÿ¿ÿ¸ÿÆÿ­ÿ®ÿ»ÿ½ÿÇÿ±ÿÆÿ½ÿ¼ÿ¹ÿ³ÿºÿÄÿµÿ¿ÿÄÿÀÿ¿ÿ¼ÿ¾ÿ»ÿ·ÿÃÿÅÿ®ÿ¤ÿ´ÿ·ÿ³ÿÀÿÌÿÁÿ¨ÿµÿ«ÿ©ÿ¹ÿÍÿÄÿÀÿÇÿ­ÿ¿ÿÃÿÆÿ¸ÿÊÿÒÿÀÿ¿ÿÅÿÁÿ½ÿÄÿ»ÿ·ÿÂÿ¾ÿºÿÂÿÀÿ¸ÿºÿÄÿÁÿ¸ÿÂÿÀÿÂÿÇÿ¹ÿÄÿºÿ²ÿ®ÿÅÿÀÿ¹ÿ¹ÿ¶ÿ¯ÿ¼ÿ´ÿ·ÿËÿÃÿÉÿÌÿ¿ÿ·ÿ¼ÿÈÿÌÿÀÿºÿÁÿÂÿµÿ¯ÿ´ÿ»ÿ½ÿ±ÿ³ÿ¿ÿ·ÿ¸ÿºÿ·ÿºÿÆÿÌÿÂÿ¾ÿ¿ÿËÿ¸ÿ·ÿÈÿ³ÿ¨ÿÈÿÃÿ¾ÿ³ÿ»ÿ¨ÿ¯ÿ¯ÿÂÿ½ÿ¬ÿ³ÿ¯ÿ¶ÿ»ÿÀÿ¹ÿ¼ÿ¿ÿ¾ÿ³ÿ¯ÿ¿ÿ¾ÿ¸ÿºÿ´ÿ´ÿ¶ÿ²ÿ¸ÿ¼ÿËÿ·ÿºÿ¼ÿ¹ÿ¾ÿ»ÿÇÿºÿÉÿÇÿµÿÈÿºÿ±ÿ¾ÿ´ÿ¾ÿÂÿÀÿÁÿÀÿÇÿ´ÿºÿ³ÿ¬ÿ»ÿÄÿÈÿ¹ÿ±ÿ·ÿÅÿÔÿÀÿ®ÿºÿ»ÿ¿ÿÊÿÇÿ¸ÿÃÿÁÿÁÿÎÿÀÿÃÿÄÿÆÿ¬ÿ¹ÿÂÿºÿ·ÿ¿ÿ¾ÿÃÿ²ÿÁÿÏÿ¹ÿÀÿ¿ÿ¾ÿ¶ÿÄÿ±ÿ­ÿ«ÿ»ÿ¸ÿ´ÿºÿ¿ÿÂÿ±ÿ¢ÿ°ÿÄÿÇÿ½ÿ¹ÿ¾ÿ¿ÿ¾ÿ·ÿ±ÿºÿ½ÿ·ÿÉÿ¿ÿ¾ÿÀÿËÿÆÿ°ÿ¸ÿÁÿ¹ÿ³ÿ³ÿÅÿ½ÿ¼ÿÍÿ¸ÿ½ÿ²ÿÌÿ·ÿ¾ÿ¸ÿ¸ÿ»ÿ½ÿ´ÿ½ÿ¶ÿºÿ­ÿÁÿ¼ÿ°ÿ¹ÿ³ÿ½ÿ½ÿ·ÿ¸ÿ·ÿ½ÿÄÿ¿ÿ¾ÿ·ÿ«ÿ¶ÿ½ÿ°ÿ¨ÿµÿÄÿÀÿ½ÿ¿ÿ»ÿ»ÿÂÿ´ÿ¼ÿÊÿ¸ÿ½ÿ»ÿÑÿÄÿÃÿµÿ¶ÿÑÿªÿÃÿµÿÍÿ¹ÿ ÿ¾ÿÀÿ¸ÿ°ÿ±ÿ³ÿ±ÿ«ÿµÿ¸ÿ¸ÿÁÿ½ÿ²ÿ´ÿ·ÿ³ÿÂÿÇÿ³ÿ¸ÿÇÿÉÿÌÿÉÿÄÿ¿ÿ¶ÿºÿºÿÂÿÏÿ×ÿÅÿÀÿ¿ÿ¯ÿ´ÿ¶ÿ²ÿÄÿ¼ÿ«ÿ¾ÿ¿ÿÁÿ»ÿ»ÿ¬ÿÀÿ¿ÿ¶ÿÅÿ¿ÿÈÿÁÿ¿ÿ¾ÿ­ÿ±ÿ´ÿ¯ÿ®ÿ±ÿ²ÿ½ÿÀÿ·ÿ·ÿ¹ÿºÿÀÿ¼ÿ²ÿ»ÿÃÿºÿ±ÿ²ÿ³ÿµÿ¿ÿÅÿ½ÿ²ÿ¼ÿ°ÿ¤ÿÿ·ÿÁÿ»ÿ¶ÿÆÿ±ÿ³ÿºÿ¶ÿ¯ÿ´ÿ¶ÿÅÿ·ÿ±ÿ¿ÿ¾ÿÈÿ¸ÿ¼ÿ·ÿ²ÿÄÿ¸ÿ¶ÿ«ÿ½ÿ±ÿÉÿÅÿ³ÿ¯ÿºÿÅÿ·ÿºÿ¶ÿ½ÿµÿ´ÿ¹ÿ»ÿ°ÿ¸ÿÅÿºÿ¸ÿ½ÿ»ÿ¸ÿ·ÿ´ÿ¾ÿÅÿÃÿÈÿ²ÿ·ÿÁÿÉÿ»ÿÂÿ½ÿÆÿÂÿÐÿ²ÿÀÿ¯ÿ¼ÿ¹ÿ®ÿ²ÿÁÿÀÿÇÿ»ÿªÿÑÿ²ÿÀÿ¼ÿ´ÿ¾ÿµÿ·ÿ³ÿ¹ÿÂÿ¾ÿ±ÿ·ÿ¾ÿºÿ±ÿ¯ÿ¨ÿ«ÿ³ÿ¸ÿ·ÿ«ÿ³ÿÃÿ½ÿ·ÿ»ÿ¿ÿµÿ¯ÿ´ÿ¾ÿÀÿÂÿ¼ÿ¾ÿÃÿºÿ½ÿÇÿ¼ÿ³ÿ®ÿ·ÿ¼ÿµÿ´ÿ­ÿ¹ÿ·ÿ¼ÿÇÿÀÿ²ÿ·ÿ¦ÿÿ¨ÿµÿ¥ÿ¶ÿ¯ÿ°ÿ³ÿ¹ÿÁÿ´ÿÀÿ´ÿ®ÿ·ÿ¾ÿºÿ¾ÿºÿ®ÿ¨ÿ°ÿµÿºÿ·ÿ´ÿ½ÿºÿ·ÿ¸ÿºÿ»ÿ¹ÿ¼ÿÆÿÅÿ½ÿ·ÿÀÿ­ÿ¦ÿ¼ÿ¾ÿÅÿ¼ÿ°ÿ·ÿ»ÿÄÿ®ÿÿÊÿ­ÿ°ÿ²ÿ½ÿ¸ÿ³ÿ»ÿ¸ÿËÿ»ÿ»ÿ«ÿ¼ÿ±ÿ°ÿ¾ÿ¼ÿÀÿ¾ÿ¹ÿ£ÿ©ÿ¿ÿ¹ÿ­ÿ«ÿ¯ÿ¹ÿ¿ÿ½ÿ²ÿ­ÿºÿÉÿÌÿÂÿ½ÿ°ÿ²ÿÃÿÃÿ»ÿÀÿÂÿ¿ÿ²ÿ«ÿÁÿÍÿ¿ÿµÿºÿ´ÿ»ÿ¼ÿ¿ÿÅÿ¶ÿ«ÿ¾ÿ°ÿÈÿÀÿºÿ¿ÿ¹ÿ¿ÿÁÿÁÿ«ÿ´ÿ¯ÿ¶ÿ³ÿÿ¥ÿÊÿÐÿ½ÿµÿÃÿÊÿ¹ÿ¸ÿ»ÿ±ÿ¿ÿÄÿºÿÆÿ¿ÿ¹ÿºÿÃÿºÿÃÿ»ÿ¼ÿÀÿ®ÿ·ÿ·ÿ¸ÿÅÿ´ÿÆÿ³ÿ·ÿÅÿÃÿÇÿ¶ÿ´ÿºÿ¬ÿÈÿÁÿ²ÿ·ÿÀÿ´ÿÇÿ·ÿ¹ÿ¿ÿ½ÿ³ÿ¹ÿ·ÿ¼ÿÄÿºÿ³ÿÀÿÃÿ¼ÿÀÿ¼ÿ¯ÿ²ÿ³ÿ¾ÿÃÿ¸ÿºÿÎÿ¹ÿ¼ÿµÿÌÿÇÿÂÿºÿ¿ÿ±ÿ¬ÿ°ÿÀÿ©ÿÌÿ»ÿµÿÅÿ¶ÿ°ÿ¹ÿµÿÃÿÊÿÅÿºÿ½ÿ½ÿÀÿÂÿ¹ÿ¹ÿ½ÿ¾ÿºÿªÿ´ÿ¿ÿ³ÿ´ÿÁÿÅÿ¶ÿ²ÿ¹ÿ¸ÿ°ÿªÿ±ÿ´ÿ¬ÿ¾ÿ·ÿÁÿÃÿ·ÿ½ÿÄÿ¹ÿÍÿ´ÿ½ÿ·ÿ¸ÿ³ÿÃÿÇÿ´ÿ´ÿÅÿÁÿÀÿÀÿ´ÿ«ÿ²ÿ¶ÿ®ÿ´ÿ¿ÿ¹ÿ¬ÿ·ÿÃÿÀÿ¿ÿ´ÿ¶ÿºÿ·ÿ±ÿ¦ÿ«ÿ»ÿºÿ»ÿ§ÿ®ÿ¬ÿ³ÿ¦ÿ±ÿ¶ÿ¸ÿ·ÿ²ÿ©ÿ«ÿ¦ÿÂÿÀÿ¸ÿ¨ÿ»ÿ½ÿÁÿ°ÿ·ÿÀÿÀÿÆÿÉÿ¼ÿºÿºÿ·ÿ´ÿ®ÿ°ÿ¯ÿ®ÿ±ÿ«ÿ³ÿ±ÿ¥ÿ»ÿÂÿµÿ»ÿ©ÿ¬ÿ¨ÿ²ÿ¨ÿ¹ÿ¾ÿÂÿÊÿÀÿ°ÿ¶ÿ¼ÿºÿ°ÿ¬ÿ©ÿµÿÃÿÁÿ¯ÿ®ÿ¸ÿÂÿÀÿºÿ´ÿ²ÿ·ÿ¶ÿºÿ«ÿªÿ²ÿ©ÿ¬ÿ»ÿ¸ÿ­ÿ¸ÿºÿ»ÿ¬ÿµÿ³ÿÉÿ¦ÿµÿºÿÂÿ¼ÿÍÿÉÿËÿ»ÿ­ÿ®ÿ°ÿ­ÿ²ÿ»ÿºÿÿÿÿ¦ÿ´ÿ±ÿ»ÿ¿ÿ¼ÿ·ÿ®ÿ·ÿ±ÿµÿ»ÿÆÿºÿµÿ·ÿÆÿ«ÿ³ÿÇÿ·ÿÃÿ¯ÿ¼ÿ·ÿ¯ÿ°ÿ±ÿÃÿ¾ÿ©ÿ¯ÿ¹ÿºÿÀÿÀÿ¼ÿ¸ÿ´ÿºÿ·ÿÉÿ±ÿµÿ½ÿËÿÆÿÿ»ÿ»ÿÊÿ¿ÿÇÿ²ÿ§ÿ»ÿÀÿ´ÿ©ÿµÿ¸ÿ´ÿ·ÿ±ÿ¬ÿ¶ÿ¸ÿ®ÿ¯ÿ½ÿÀÿ¶ÿ¬ÿ¥ÿ½ÿ½ÿ´ÿ¤ÿÿ°ÿ°ÿÿ¨ÿ¤ÿ¨ÿ®ÿ«ÿ¸ÿ½ÿ±ÿ³ÿ³ÿ¯ÿ­ÿ½ÿ¶ÿ¯ÿ¬ÿ­ÿ´ÿ±ÿ®ÿ«ÿ®ÿ¡ÿ£ÿ°ÿ£ÿ¾ÿ¨ÿ°ÿ±ÿ¸ÿ¤ÿ¯ÿ¨ÿ­ÿ±ÿ¿ÿ³ÿ°ÿ±ÿ¹ÿ½ÿ¾ÿ»ÿ¾ÿÀÿÂÿÁÿ´ÿ³ÿºÿµÿ¶ÿ¹ÿ¶ÿ¹ÿÄÿºÿºÿ·ÿ¶ÿºÿ½ÿÁÿ´ÿ¹ÿÇÿ¹ÿ¾ÿÃÿÃÿÁÿ½ÿÅÿÄÿµÿ±ÿ¶ÿ¾ÿÉÿÊÿºÿ¿ÿÁÿºÿ¸ÿ¿ÿÀÿ·ÿ¼ÿÂÿ²ÿÂÿÈÿ»ÿ¯ÿ§ÿ¶ÿ¸ÿ©ÿ¬ÿ¶ÿ»ÿÄÿÁÿ¬ÿ«ÿ²ÿ£ÿ¦ÿ³ÿ·ÿ´ÿ«ÿ³ÿ«ÿ³ÿºÿ¾ÿ®ÿµÿ©ÿ³ÿ³ÿ´ÿ­ÿ®ÿ³ÿ´ÿ²ÿ°ÿ®ÿ¦ÿ³ÿ¬ÿ¤ÿÿ¨ÿ²ÿ³ÿ­ÿ°ÿÀÿ¿ÿÁÿ¦ÿ°ÿ¶ÿ³ÿ­ÿ¨ÿ°ÿ¯ÿ«ÿ°ÿ­ÿ¯ÿ³ÿÿ¡ÿ­ÿ¡ÿÿ®ÿ¡ÿ¸ÿ©ÿ®ÿ½ÿªÿ³ÿ¸ÿ½ÿ»ÿ®ÿ­ÿ´ÿ³ÿ´ÿ·ÿ´ÿ¹ÿ·ÿ²ÿ»ÿ½ÿ®ÿ©ÿ¯ÿ¼ÿ£ÿ©ÿ¨ÿÀÿ¶ÿ¿ÿÅÿµÿ¯ÿ°ÿ³ÿ´ÿ°ÿ¯ÿ«ÿªÿµÿ±ÿÿ¨ÿªÿÿ°ÿ¶ÿµÿ±ÿ¤ÿªÿ®ÿµÿ°ÿ¦ÿ£ÿ¦ÿ¦ÿ­ÿ¾ÿÆÿ¾ÿ¬ÿÃÿ¹ÿ°ÿ¿ÿ¹ÿ²ÿ¥ÿ¿ÿ¹ÿ·ÿ¹ÿ¸ÿ·ÿÀÿ¼ÿ¸ÿ¸ÿ²ÿºÿ½ÿÃÿÆÿ±ÿ°ÿ ÿÇÿ½ÿ©ÿ¹ÿ»ÿªÿªÿ®ÿ´ÿ·ÿ´ÿ³ÿ³ÿ²ÿ±ÿ³ÿ¯ÿÆÿ»ÿµÿ¼ÿ³ÿÀÿ¯ÿÿÿªÿ°ÿ±ÿ¶ÿ½ÿ½ÿ´ÿ¯ÿ²ÿ­ÿ¸ÿÌÿ²ÿ«ÿÂÿ³ÿºÿ»ÿ°ÿ¹ÿ½ÿ³ÿ¸ÿºÿ³ÿ¾ÿ¿ÿ¦ÿ¶ÿ»ÿ·ÿ°ÿ¾ÿ³ÿ³ÿ¬ÿ¨ÿ¶ÿ·ÿ¶ÿ½ÿ´ÿ¯ÿ¶ÿºÿ¸ÿ¬ÿªÿ°ÿÀÿ²ÿ·ÿ´ÿ¨ÿ³ÿ³ÿ¿ÿÅÿ¯ÿ±ÿ¿ÿÀÿ¼ÿ¿ÿÄÿ¿ÿ²ÿ­ÿ¦ÿÂÿ«ÿÿ¢ÿ¸ÿ³ÿ¯ÿ¹ÿºÿ¬ÿ®ÿ¼ÿµÿ¨ÿ±ÿ¸ÿ·ÿ§ÿ­ÿÁÿ´ÿ¿ÿ¶ÿ¿ÿ¿ÿ¿ÿÂÿ·ÿ¶ÿÀÿ»ÿ¸ÿ¨ÿ·ÿ³ÿ»ÿ®ÿªÿÃÿ¶ÿ»ÿºÿ¹ÿ¹ÿ´ÿ¯ÿ¸ÿÅÿÀÿµÿ¼ÿ·ÿÀÿ¶ÿ¶ÿªÿ¶ÿ·ÿºÿ·ÿ²ÿ±ÿ³ÿ¹ÿ¸ÿ­ÿÃÿÅÿ¹ÿªÿ¦ÿ´ÿ¦ÿ«ÿµÿÃÿ¾ÿ³ÿªÿ§ÿ°ÿ§ÿ­ÿ³ÿÅÿµÿ§ÿ¸ÿ±ÿ«ÿ»ÿ³ÿ·ÿÉÿÁÿ·ÿ¾ÿºÿ¶ÿ»ÿ¹ÿ¬ÿÁÿ²ÿ¯ÿ°ÿ¾ÿ¿ÿµÿ¬ÿ³ÿËÿÅÿ¿ÿ²ÿ¼ÿ»ÿ©ÿ¿ÿÆÿµÿ­ÿµÿ¹ÿ¹ÿ¹ÿ²ÿºÿ·ÿ²ÿÈÿ¹ÿÃÿ½ÿµÿ¯ÿ²ÿÁÿ½ÿ³ÿµÿ°ÿ¸ÿ®ÿµÿ°ÿ²ÿ¡ÿ²ÿ¹ÿ¾ÿ³ÿ¯ÿ¹ÿºÿ¶ÿ³ÿ®ÿÿÔÿÿ´ÿ¶ÿºÿ®ÿ±ÿ´ÿµÿºÿ¶ÿ¬ÿ§ÿ®ÿ²ÿ·ÿ³ÿ°ÿ¹ÿ¶ÿ±ÿ³ÿ²ÿ©ÿ¦ÿ©ÿÿ¯ÿ¢ÿ¬ÿ©ÿ½ÿ¶ÿ±ÿ­ÿ­ÿµÿ·ÿ¸ÿ½ÿ¾ÿ²ÿ©ÿ°ÿ¯ÿ­ÿ²ÿ¸ÿµÿ³ÿ»ÿÂÿÄÿ«ÿ¦ÿ°ÿ£ÿ·ÿ¯ÿ´ÿ´ÿ«ÿ©ÿ¯ÿ³ÿºÿ¼ÿ¯ÿ£ÿ¦ÿ¡ÿ²ÿÿÿ®ÿ¦ÿ¤ÿ¹ÿ½ÿ¡ÿ°ÿ«ÿÿ«ÿ²ÿ¯ÿªÿ¥ÿ¥ÿ¨ÿ¨ÿ«ÿ®ÿ¬ÿÀÿ¶ÿ¯ÿ¶ÿ³ÿ¬ÿ­ÿ°ÿ°ÿ¾ÿ»ÿÃÿÂÿ¹ÿ¶ÿ¹ÿ·ÿ¾ÿ»ÿ°ÿºÿ¶ÿ´ÿÏÿ¹ÿªÿ¹ÿ¿ÿ³ÿ­ÿ»ÿÇÿÀÿ¼ÿ­ÿ¿ÿÊÿËÿ¼ÿ¹ÿÃÿÊÿÆÿ½ÿ±ÿ¶ÿ¶ÿÁÿ¾ÿ¸ÿ·ÿ±ÿ¬ÿ±ÿ¸ÿ¼ÿ½ÿªÿ©ÿ©ÿ¤ÿµÿÀÿ¼ÿ¹ÿ»ÿÂÿÉÿ°ÿ¸ÿÁÿ²ÿ°ÿ·ÿÃÿÈÿ¾ÿµÿ½ÿÉÿÀÿ¿ÿ¶ÿ¬ÿ®ÿ­ÿ³ÿ¶ÿ³ÿ¹ÿ³ÿ¾ÿµÿÇÿÃÿÉÿÀÿÅÿÉÿºÿ³ÿºÿ¶ÿÅÿÁÿÁÿ°ÿ·ÿÈÿÍÿÈÿ¾ÿ±ÿ¼ÿ¿ÿ¸ÿÆÿÊÿ¾ÿÁÿÅÿ¹ÿ´ÿ±ÿÇÿ½ÿ¹ÿ¿ÿµÿ±ÿ·ÿ¶ÿ¹ÿ¼ÿ§ÿ¨ÿ´ÿ¸ÿÈÿÐÿÉÿ»ÿ³ÿ¼ÿ»ÿÂÿÈÿÄÿÀÿÀÿÇÿËÿÁÿ¿ÿÀÿ¸ÿ·ÿÀÿ»ÿÂÿÅÿ¾ÿºÿ»ÿÄÿ¨ÿ¶ÿÀÿ»ÿ´ÿ·ÿ¾ÿºÿ¼ÿÈÿ²ÿºÿ¸ÿ¾ÿÊÿÂÿ±ÿµÿ·ÿ°ÿ´ÿ«ÿ©ÿ³ÿµÿ¶ÿµÿ±ÿ³ÿ¸ÿ³ÿ³ÿ§ÿ£ÿ«ÿªÿ¡ÿµÿ¬ÿ¹ÿ²ÿ­ÿ®ÿ°ÿ²ÿ¯ÿ¥ÿ¤ÿ ÿ¤ÿÿ ÿ¢ÿ¨ÿ¬ÿ¯ÿ¸ÿ¥ÿÃÿ³ÿ¯ÿ¥ÿ ÿ©ÿÉÿ¼ÿ¶ÿ¸ÿ²ÿÈÿ³ÿÅÿÆÿ¿ÿ¹ÿºÿ¾ÿ¿ÿ¼ÿ·ÿÈÿÅÿÇÿÈÿÁÿ½ÿÅÿ»ÿÃÿÃÿºÿ½ÿ¿ÿ½ÿ¿ÿ¾ÿµÿ¶ÿ¯ÿ¹ÿ½ÿÃÿÊÿÃÿµÿÀÿ¶ÿªÿÁÿ¹ÿ½ÿÁÿÁÿ»ÿ°ÿªÿ¼ÿÃÿ»ÿ¿ÿ¼ÿ¾ÿºÿºÿÊÿÍÿ¶ÿÇÿÅÿÄÿÂÿÆÿ¼ÿ´ÿ¾ÿ°ÿ´ÿ¹ÿ¾ÿÅÿÀÿ¹ÿ»ÿÃÿÁÿ¯ÿ­ÿºÿÆÿ¸ÿ¶ÿÂÿÉÿÇÿÁÿ¸ÿ±ÿÂÿ«ÿ¼ÿ·ÿÌÿÅÿ½ÿÀÿºÿÂÿ¶ÿÁÿÁÿÀÿÀÿ¾ÿ²ÿ¬
[truncated: 11,216,668 more chars]
