# Supplementary material for: Deciphering neuronal deficit and protein profile changes in human brain organoids from patients with creatine transporter deficiency
Source: eLife. 2023 Oct 13;12:RP88459. doi: 10.7554/eLife.88459 (PMC10575631; doi:10.7554/eLife.88459)
Supplement: Figure 6—source data 4. [file elife-88459-fig6-data4.zip › Figure 6 - Source data 4/GSK3b (I and J)/Lea 2022-09-21 17h04m07s (tubuline colori blot 2a).scn]

MIME-Version: 1.0 (Generated by Image Lab 5.2.1)
Content-Type: multipart/mixed; boundary="20220921-170407-0865E7A8"
Content-Description: Image Lab Image File
X-EntityRank: middle
X-LastSaveDate: 2022.09.21.17.04.07.755

--20220921-170407-0865E7A8
Content-Type: text/xml; charset="utf8"
Content-Length: 1852
Content-Description: ItemHeaderTag
X-EntityRank: first
X-LastSaveDate: 2022.09.21.17.04.07.755

<!DOCTYPE XML>
<root version="2">
 <FileAuthoringInfo>
  <applicationName>Image Lab Touch</applicationName>
  <applicationSchema>3</applicationSchema>
  <majorVer>2</majorVer>
  <minorVer>3</minorVer>
  <subMinorVer>0</subMinorVer>
  <buildNumber>7</buildNumber>
  <changeList>198661</changeList>
  <buildType></buildType>
  <version>2.3.0.07</version>
 </FileAuthoringInfo>
 <name>Lea 2022-09-21 17h04m07s</name>
 <scan_id>54518502105861382</scan_id>
 <description></description>
 <user>Lea</user>
 <document_control_sign>0</document_control_sign>
 <document_controlled>0</document_controlled>
 <frame_sync_type>sync_frames_and_lanes</frame_sync_type>
 <normalization_channel>-1</normalization_channel>
 <normalization_use_bands>0</normalization_use_bands>
 <DisplaySettings>
  <showAnnotations>true</showAnnotations>
  <showLaneFrame>true</showLaneFrame>
  <showLanes>true</showLanes>
  <showBands>true</showBands>
  <showLaneLabels>true</showLaneLabels>
  <showBandsAttributes>true</showBandsAttributes>
  <bandsAttributes>1</bandsAttributes>
  <selectedLaneAttr>true</selectedLaneAttr>
  <showMWLegend>true</showMWLegend>
  <showVolumes>true</showVolumes>
  <showVolumesLabel>true</showVolumesLabel>
  <showBandEdges>false</showBandEdges>
 </DisplaySettings>
 <channel_count>1</channel_count>
 <rgb_composite>true</rgb_composite>
 <RGBDisplaySettings>
  <Red>
   <Channel>-1</Channel>
   <Enable>false</Enable>
  </Red>
  <Green>
   <Channel>-1</Channel>
   <Enable>false</Enable>
  </Green>
  <Blue>
   <Channel>-1</Channel>
   <Enable>false</Enable>
  </Blue>
 </RGBDisplaySettings>
 <scan_0>
  <transform gamma="1" invert="false" low_frac="0.979919" high_frac="0.999359" highlight_saturate="true"/>
  <colormap>Gray</colormap>
  <zoom>-1.0000000000000000</zoom>
  <image_anchor x="0.0000000000000000" y="0.0000000000000000"/>
 </scan_0>
</root>
--20220921-170407-0865E7A8
Content-Type: multipart/mixed; boundary="20220921-170407-0865E918"
Content-Description: ScanImageTag0
X-EntityRank: first
X-LastSaveDate: 2022.09.21.17.04.07.756

--20220921-170407-0865E918
Content-Type: application/octet-stream
Content-Length: 12179328
Content-Description: ImageData
X-EntityRank: first
X-LastSaveDate: 2022.09.21.17.04.07.756

«ÿ±ÿ²ÿ³ÿ¿ÿÄÿ¼ÿ¿ÿ¼ÿ¿ÿ°ÿ¹ÿÀÿ¿ÿ¾ÿÃÿÆÿÆÿ±ÿ¯ÿ³ÿ®ÿµÿ·ÿ»ÿÏÿ²ÿ¬ÿÃÿ¶ÿ³ÿºÿ¸ÿ·ÿÅÿÃÿÁÿ·ÿ¬ÿ´ÿ´ÿ¶ÿ´ÿ±ÿ½ÿ¥ÿ«ÿ¯ÿ¹ÿ¹ÿ¾ÿ¾ÿ¹ÿ¸ÿÁÿºÿ½ÿÂÿÆÿÉÿÀÿ³ÿµÿ´ÿ ÿÊÿ¹ÿÁÿÀÿ°ÿ¨ÿ¯ÿ¾ÿÅÿ½ÿ¾ÿÀÿ¾ÿ½ÿÀÿ¾ÿ¶ÿ³ÿÀÿ¼ÿÅÿ½ÿ¼ÿ°ÿ·ÿÁÿ¿ÿ½ÿÃÿÊÿÒÿªÿÅÿÇÿÂÿ¿ÿºÿ¹ÿÁÿ­ÿºÿ¾ÿ¶ÿÇÿ»ÿ§ÿ·ÿÎÿºÿ²ÿ·ÿ¼ÿÎÿÆÿ¸ÿ²ÿ²ÿ·ÿ¿ÿ¾ÿºÿ»ÿÁÿ¸ÿ·ÿ·ÿ±ÿ¶ÿÈÿÎÿÒÿÂÿ²ÿ¯ÿÊÿÈÿ·ÿ¹ÿºÿ±ÿºÿ½ÿÂÿ·ÿËÿ¼ÿ²ÿ·ÿ¾ÿ½ÿ¹ÿ¹ÿ¦ÿ¿ÿÂÿÂÿ¾ÿ¿ÿ·ÿ®ÿ®ÿ¯ÿ±ÿ²ÿµÿ±ÿ¹ÿ»ÿ¬ÿ«ÿ±ÿ«ÿ¤ÿ¶ÿ³ÿ«ÿ¯ÿ¶ÿ½ÿÆÿ¹ÿµÿµÿ¶ÿÅÿÃÿÅÿÁÿÄÿÅÿºÿ·ÿ¹ÿ¹ÿ³ÿ¯ÿ·ÿÃÿÊÿ´ÿÂÿ½ÿÄÿ°ÿ§ÿ²ÿ»ÿÁÿÂÿÃÿ¯ÿ¶ÿ±ÿºÿÂÿÄÿÇÿÄÿÆÿÇÿ©ÿ¿ÿÚÿºÿºÿ»ÿÅÿ»ÿ¸ÿÁÿÀÿ»ÿ°ÿ²ÿºÿ½ÿ¾ÿ½ÿ´ÿ³ÿ¶ÿ°ÿ¬ÿ¸ÿ¹ÿ¿ÿ¶ÿ·ÿ·ÿ¹ÿÀÿ¹ÿ¼ÿ¼ÿ¹ÿ¾ÿ»ÿ°ÿÀÿ»ÿ¹ÿµÿÁÿÅÿÂÿ½ÿ¼ÿ¸ÿ­ÿµÿ»ÿ¾ÿÂÿÎÿ»ÿÁÿµÿ¹ÿÄÿÄÿÃÿÂÿ­ÿ¶ÿ´ÿ·ÿ²ÿºÿ­ÿ½ÿ½ÿ·ÿ¼ÿ»ÿ¸ÿºÿ¾ÿÊÿ»ÿ°ÿ©ÿ¼ÿÄÿÅÿ¿ÿ¸ÿºÿ¿ÿÁÿ¸ÿÃÿ½ÿ»ÿ¼ÿ·ÿºÿ¼ÿ»ÿ¼ÿÀÿ¶ÿ¬ÿÂÿºÿÁÿÂÿ±ÿ©ÿ´ÿ­ÿ²ÿ¶ÿ¼ÿÀÿ»ÿ¹ÿ¼ÿµÿ´ÿ±ÿ²ÿ±ÿ»ÿ»ÿ»ÿÄÿÉÿ¾ÿ¶ÿ¾ÿ³ÿÆÿÂÿ«ÿÏÿ®ÿ¿ÿ¾ÿ¾ÿ»ÿ¾ÿ¾ÿ»ÿ¿ÿ¿ÿ¶ÿµÿ³ÿ¹ÿ½ÿÁÿ¶ÿ¹ÿ·ÿ´ÿºÿ¹ÿ¯ÿ¬ÿ²ÿÆÿ¿ÿ¾ÿ¾ÿµÿ¸ÿ¼ÿÀÿ»ÿµÿ¹ÿ½ÿÃÿÈÿºÿ´ÿ¿ÿÁÿÀÿ¶ÿ¶ÿ¶ÿºÿ¼ÿ·ÿ¸ÿ·ÿ°ÿ³ÿ¯ÿÿ¶ÿ±ÿÀÿµÿ¸ÿµÿÃÿÂÿÁÿ¿ÿÄÿÃÿ¸ÿ¿ÿ¿ÿ°ÿ½ÿÄÿ§ÿºÿ²ÿÈÿÅÿ¼ÿ¿ÿ¾ÿ¹ÿµÿ·ÿ·ÿ¦ÿ°ÿ³ÿÀÿ¼ÿ¯ÿ¸ÿÂÿÂÿ¸ÿ©ÿ³ÿ½ÿµÿ¯ÿ¶ÿÀÿ¿ÿ»ÿ°ÿ¹ÿÈÿºÿÃÿ¿ÿÃÿ¶ÿ©ÿ°ÿ½ÿ¾ÿÀÿÈÿÀÿ¼ÿ¬ÿ¼ÿÅÿ²ÿ¬ÿÄÿ³ÿ±ÿ½ÿ¹ÿ½ÿÀÿ¾ÿÇÿÆÿºÿÀÿ¿ÿÉÿÇÿÁÿ²ÿ¯ÿ©ÿ­ÿ»ÿ·ÿÁÿÃÿÆÿÅÿ¹ÿ¹ÿÃÿÅÿ»ÿ¯ÿ¹ÿºÿ¶ÿ¶ÿ´ÿ»ÿºÿºÿ¹ÿ·ÿ¶ÿºÿ½ÿºÿ¶ÿ¾ÿÊÿÅÿ¿ÿºÿ»ÿ¿ÿÂÿÌÿÆÿ¹ÿ·ÿ¾ÿÄÿ½ÿ²ÿµÿ¹ÿ·ÿÃÿ¸ÿ¾ÿµÿ¼ÿ½ÿÄÿ·ÿËÿ¸ÿ¹ÿ½ÿ¹ÿ·ÿºÿ¸ÿ¸ÿ¾ÿ´ÿ°ÿ½ÿ³ÿ¯ÿ´ÿÎÿÂÿ¶ÿ¶ÿ´ÿ»ÿ²ÿ¤ÿ¨ÿ©ÿ¯ÿ·ÿ¸ÿ¼ÿ´ÿ®ÿ°ÿ¹ÿ¸ÿ³ÿ»ÿ¸ÿ±ÿÃÿ»ÿ´ÿ¸ÿ¸ÿ»ÿ·ÿ°ÿ°ÿ¯ÿ¶ÿºÿ¥ÿÂÿ¿ÿÀÿ·ÿÆÿºÿ³ÿºÿ½ÿÁÿ¸ÿ³ÿ«ÿ±ÿÀÿ½ÿ­ÿ±ÿÀÿ·ÿ¬ÿ¶ÿ¦ÿÁÿ«ÿ®ÿ·ÿ¯ÿ³ÿ«ÿ¡ÿ¶ÿ½ÿ½ÿµÿ«ÿ²ÿ·ÿµÿ¹ÿ¸ÿ´ÿ·ÿ¾ÿ·ÿ¹ÿ¸ÿ¼ÿ»ÿ¶ÿµÿ²ÿ¶ÿÀÿÀÿªÿ¸ÿ¹ÿ±ÿ±ÿ²ÿ´ÿ°ÿ´ÿ»ÿ¼ÿ¿ÿ²ÿºÿ©ÿ§ÿ«ÿÁÿÂÿ²ÿ¯ÿµÿºÿ»ÿÅÿ¹ÿÀÿ¼ÿ±ÿ½ÿÁÿºÿ¸ÿ³ÿ³ÿ·ÿÍÿ¶ÿ½ÿ¸ÿÄÿ¿ÿ¸ÿ·ÿÄÿ¾ÿÃÿÃÿÃÿÄÿ½ÿ´ÿ¼ÿÁÿ¼ÿÀÿÀÿ¹ÿµÿËÿ¶ÿÁÿ·ÿ¸ÿÃÿ´ÿ¬ÿ·ÿÀÿ²ÿÂÿ¸ÿ¾ÿÃÿÀÿ¼ÿ´ÿ¼ÿÈÿ½ÿ·ÿ½ÿ¹ÿÂÿ¾ÿÁÿÀÿ¶ÿ³ÿ³ÿ­ÿ½ÿ¾ÿ¶ÿ¼ÿ¾ÿÉÿ¹ÿ¶ÿ³ÿ½ÿÂÿ»ÿ·ÿ³ÿ³ÿ¶ÿ´ÿ¼ÿ½ÿ³ÿ¬ÿ¼ÿÂÿÂÿ¸ÿ¼ÿ¯ÿºÿ´ÿ½ÿ±ÿ»ÿ¬ÿ¯ÿ°ÿ¬ÿ¶ÿ»ÿ½ÿ¸ÿ®ÿ®ÿ¸ÿ¾ÿ¼ÿ¿ÿ¾ÿ¾ÿ²ÿ²ÿ·ÿÊÿÒÿ´ÿ²ÿ¶ÿ¬ÿ²ÿ¶ÿÂÿ¹ÿ¾ÿµÿÀÿ¶ÿ¸ÿÁÿÅÿ¹ÿ¬ÿ°ÿ´ÿ²ÿ°ÿ¯ÿ¶ÿ¶ÿ¨ÿ«ÿ³ÿ¼ÿ³ÿ²ÿÀÿ³ÿ¬ÿ§ÿ²ÿ»ÿ´ÿ¹ÿ²ÿ°ÿ¬ÿ½ÿÃÿºÿ²ÿ³ÿ¶ÿ­ÿ«ÿ¶ÿ¸ÿ­ÿ¨ÿ¨ÿ²ÿ¬ÿ¯ÿ¢ÿ²ÿ¿ÿµÿ¹ÿÀÿ´ÿºÿ¾ÿµÿ©ÿÀÿÄÿ¸ÿÁÿ¶ÿ­ÿ·ÿ¹ÿ´ÿ³ÿ°ÿ²ÿ¼ÿÀÿ¾ÿ»ÿÌÿ¼ÿ¼ÿ·ÿÀÿ¹ÿ·ÿ¶ÿ­ÿ¼ÿ¶ÿ·ÿ·ÿÃÿºÿÂÿÃÿ¿ÿÀÿ¹ÿÀÿËÿÂÿÅÿÁÿ²ÿ¬ÿ¬ÿ·ÿÃÿÀÿ´ÿ¯ÿ¸ÿ¼ÿ»ÿ¶ÿ³ÿ¢ÿ¨ÿÇÿÃÿÊÿ¯ÿ§ÿ¤ÿ²ÿÿ°ÿ«ÿ®ÿ¼ÿ´ÿ¿ÿÅÿ´ÿÿ¥ÿ¹ÿ¾ÿ¾ÿºÿ¾ÿÆÿ¹ÿ±ÿ³ÿ±ÿ¸ÿ³ÿ¯ÿ®ÿ¤ÿ®ÿ«ÿ¾ÿ®ÿ¦ÿ¹ÿÀÿ³ÿ¯ÿµÿºÿ·ÿ»ÿ­ÿ¨ÿ¬ÿ´ÿ±ÿ¬ÿ±ÿ»ÿ¾ÿ»ÿ¯ÿ­ÿ±ÿ§ÿ´ÿÀÿ­ÿ´ÿ»ÿ½ÿÄÿÂÿ¼ÿÃÿÅÿ¿ÿ»ÿ¾ÿ³ÿ¿ÿ¾ÿ´ÿ±ÿµÿ¹ÿ¸ÿ¦ÿÃÿ±ÿ¹ÿ¸ÿÄÿÆÿÈÿ¼ÿ¸ÿºÿÁÿÀÿ¿ÿÁÿ¿ÿÀÿÅÿÁÿ±ÿ±ÿ¬ÿ²ÿ½ÿÄÿ¿ÿ·ÿ¸ÿ¶ÿ ÿ¹ÿ±ÿ±ÿ¹ÿÁÿÉÿ¿ÿ¬ÿÿ²ÿ­ÿ¬ÿµÿ£ÿ«ÿ¬ÿ°ÿ§ÿ¥ÿ¯ÿ¤ÿÿ¯ÿ¸ÿ²ÿ®ÿ±ÿ³ÿ°ÿ®ÿ±ÿ­ÿªÿ¶ÿ©ÿ¦ÿ¶ÿÄÿÏÿÆÿÂÿ½ÿ¹ÿÇÿÃÿ³ÿ¾ÿ·ÿ°ÿ·ÿÒÿ»ÿ±ÿ°ÿÅÿ¶ÿ­ÿ®ÿ­ÿ²ÿ¤ÿ¬ÿºÿ·ÿ¹ÿ¿ÿÂÿ½ÿ²ÿ­ÿ²ÿ³ÿ¬ÿ°ÿ±ÿ¹ÿÅÿ«ÿ¹ÿ»ÿ´ÿ¹ÿµÿÁÿµÿ²ÿºÿÃÿµÿÇÿ½ÿ¾ÿÇÿ·ÿ¾ÿ¼ÿ³ÿºÿ¸ÿ¼ÿºÿ³ÿ±ÿ®ÿ·ÿµÿÆÿ¾ÿ±ÿ´ÿ¼ÿ¹ÿ°ÿ¬ÿ®ÿ¾ÿÃÿ¼ÿ´ÿ´ÿºÿ´ÿ³ÿ¸ÿÂÿÁÿ¿ÿ¾ÿ¾ÿÀÿ»ÿ½ÿÄÿ»ÿÌÿÎÿ²ÿ¹ÿ¿ÿ´ÿ§ÿ¿ÿ¸ÿÊÿ»ÿ²ÿ¶ÿÀÿ·ÿ¹ÿÄÿ¸ÿ³ÿ·ÿ¿ÿÃÿÃÿ¾ÿÄÿÓÿËÿµÿ·ÿÅÿ°ÿ¥ÿ°ÿ½ÿ¶ÿÅÿºÿ²ÿÏÿÛÿ´ÿ¼ÿ¿ÿÀÿÈÿÒÿºÿ§ÿ·ÿ³ÿ»ÿ·ÿÅÿ³ÿÊÿ®ÿ²ÿ³ÿÄÿ³ÿÆÿÆÿ¸ÿ¸ÿ½ÿ»ÿ»ÿ´ÿºÿÉÿ¿ÿµÿ»ÿ¼ÿºÿ¸ÿµÿ¹ÿÂÿÄÿ½ÿ¸ÿÀÿ·ÿ»ÿÄÿ·ÿ¨ÿ¬ÿÎÿÆÿ²ÿ¤ÿ®ÿ¿ÿÁÿ¼ÿ´ÿÌÿ®ÿ¿ÿ¯ÿµÿ¹ÿ¼ÿ¹ÿ´ÿ»ÿÉÿ»ÿ¾ÿ»ÿ¶ÿ­ÿ³ÿ»ÿÀÿ½ÿ­ÿ¯ÿºÿ½ÿÅÿ½ÿ±ÿ°ÿ¬ÿ¸ÿ»ÿ¿ÿ»ÿ¼ÿ½ÿ´ÿ°ÿ¹ÿºÿ±ÿ³ÿ´ÿ¿ÿ¸ÿ±ÿ¼ÿÆÿÂÿ¼ÿ±ÿ¿ÿ´ÿÁÿ¾ÿ½ÿ²ÿ¼ÿ½ÿ»ÿµÿ®ÿ­ÿ³ÿ¾ÿÂÿºÿ»ÿÄÿ©ÿ±ÿÀÿ¿ÿ»ÿÂÿ¿ÿ½ÿ¿ÿ¼ÿÄÿ½ÿ¶ÿ¾ÿÇÿ¾ÿºÿ¹ÿ¶ÿºÿ®ÿ­ÿ¤ÿ²ÿ·ÿ³ÿ²ÿ»ÿÄÿ¯ÿ¼ÿÀÿ®ÿµÿ¶ÿ°ÿµÿ¸ÿ»ÿ¾ÿºÿ­ÿ²ÿÁÿºÿ³ÿµÿ¸ÿ·ÿ±ÿ®ÿ¾ÿ¼ÿºÿ·ÿ±ÿÃÿÄÿ»ÿÁÿ¼ÿ·ÿ³ÿ¸ÿ·ÿ»ÿ½ÿÃÿ¹ÿÃÿµÿ´ÿ±ÿ¯ÿ¸ÿ³ÿ¶ÿ¿ÿÄÿ¿ÿÄÿ¯ÿ·ÿÆÿ½ÿ¯ÿÁÿÊÿ½ÿ±ÿºÿ·ÿ¼ÿÂÿÈÿ¹ÿ»ÿ¼ÿ¾ÿ·ÿ³ÿ¿ÿÀÿ°ÿ°ÿ´ÿ·ÿ¼ÿ¸ÿ´ÿ·ÿ²ÿ³ÿÄÿÂÿ½ÿµÿºÿ¹ÿÉÿ¼ÿÃÿºÿÀÿ½ÿ±ÿÙÿÍÿµÿ½ÿµÿµÿÇÿÌÿ´ÿ¶ÿ´ÿ±ÿ¾ÿÇÿ¶ÿ§ÿÇÿÎÿÓÿ¾ÿ·ÿ»ÿ»ÿ¯ÿµÿµÿÀÿÇÿ¿ÿ¼ÿ¿ÿºÿ¶ÿ»ÿ¿ÿ»ÿ¶ÿ¹ÿ²ÿ°ÿ®ÿªÿ»ÿ²ÿÀÿËÿ»ÿ®ÿÄÿºÿºÿÃÿ£ÿ¾ÿ©ÿÀÿ»ÿ³ÿ¾ÿ¿ÿÊÿÏÿÈÿ¹ÿ´ÿ°ÿµÿ±ÿÄÿ¦ÿ¦ÿÉÿÇÿÆÿÌÿ¿ÿ·ÿ¾ÿÂÿÃÿÁÿ½ÿºÿ¹ÿ±ÿªÿ°ÿ°ÿ³ÿ´ÿµÿÅÿÂÿ»ÿ®ÿÌÿ±ÿÄÿÈÿ®ÿ·ÿÐÿÑÿ¼ÿÔÿ¿ÿ¼ÿµÿ¸ÿ»ÿ´ÿÉÿÅÿºÿ½ÿÂÿºÿ»ÿ¯ÿ·ÿÈÿÂÿ³ÿ½ÿÁÿ¼ÿ¼ÿ¼ÿ·ÿµÿ¼ÿ¼ÿ»ÿ»ÿ²ÿºÿ»ÿÁÿÄÿ¿ÿÊÿ¿ÿºÿ·ÿºÿÀÿ»ÿ»ÿ¾ÿÏÿ¼ÿ±ÿ»ÿ¥ÿ²ÿ±ÿÀÿ¿ÿ¶ÿ¹ÿ»ÿ´ÿÀÿ·ÿ¹ÿÉÿÉÿÅÿÄÿÇÿÈÿÇÿÉÿËÿÂÿ»ÿ¾ÿ¸ÿ½ÿÅÿÂÿÁÿºÿ°ÿ±ÿ±ÿÅÿºÿÆÿÙÿÂÿ´ÿ¿ÿ¯ÿÉÿÒÿÀÿ¼ÿ»ÿ¹ÿµÿÀÿÁÿÇÿÇÿÍÿÊÿ½ÿ¿ÿ¼ÿÀÿ¿ÿ½ÿ¼ÿÃÿÇÿ¿ÿ³ÿ±ÿÃÿÈÿÂÿÉÿÉÿ¼ÿÇÿ»ÿÍÿÊÿ¾ÿ¸ÿËÿÅÿÁÿ¹ÿ¹ÿ³ÿÄÿÀÿ½ÿ½ÿ³ÿ¬ÿ¿ÿÁÿÀÿ»ÿ³ÿ¾ÿÂÿ»ÿ²ÿ¶ÿ¼ÿ¼ÿ¿ÿÃÿÃÿÀÿ¸ÿºÿÃÿ½ÿ¾ÿ­ÿ²ÿ¯ÿªÿ²ÿ»ÿ·ÿÄÿÇÿ¿ÿ¨ÿ·ÿÊÿ½ÿ±ÿÄÿ»ÿ¾ÿ²ÿÃÿÏÿÄÿ³ÿµÿ»ÿÅÿÇÿÃÿ¼ÿµÿ»ÿÄÿÂÿºÿ¸ÿ½ÿºÿµÿ½ÿ¹ÿ·ÿ¾ÿÇÿ¿ÿ¶ÿ¿ÿ»ÿÃÿ±ÿºÿ»ÿ³ÿªÿÈÿ¿ÿÏÿÇÿ·ÿ¸ÿÁÿ½ÿ»ÿ»ÿ«ÿªÿ¶ÿ·ÿ°ÿ´ÿ¾ÿ¼ÿ¿ÿ½ÿ¼ÿÈÿ½ÿÃÿ¹ÿ­ÿ°ÿ·ÿ´ÿÃÿ´ÿ²ÿ»ÿ»ÿÌÿÊÿÆÿ¼ÿ¼ÿ±ÿ´ÿ¼ÿÀÿ¼ÿÄÿÃÿ¼ÿ²ÿ±ÿ¿ÿÇÿËÿÇÿÁÿ½ÿÃÿ½ÿ¿ÿ¾ÿ¶ÿ»ÿ¶ÿ¸ÿ¬ÿÄÿ»ÿ±ÿ»ÿ¹ÿÀÿµÿ°ÿ¾ÿÊÿÀÿ¶ÿ»ÿ¹ÿ¼ÿ´ÿ²ÿ¿ÿÅÿÂÿ¼ÿÀÿÃÿ½ÿªÿ«ÿ¸ÿ­ÿ´ÿºÿ·ÿ°ÿÁÿ½ÿÁÿÆÿ¾ÿ­ÿ¸ÿÁÿ¾ÿ¼ÿ¶ÿ¿ÿ½ÿÀÿ¼ÿ¯ÿ¶ÿÃÿÅÿÂÿ¿ÿÃÿ¿ÿËÿÄÿºÿ¹ÿÄÿ´ÿÆÿËÿ¸ÿ·ÿÑÿ»ÿ½ÿ¹ÿÄÿ¼ÿÒÿÎÿÉÿ½ÿÿ}ÿÿ»ÿ¹ÿºÿ¶ÿ²ÿ°ÿ¹ÿ¹ÿ±ÿªÿÀÿ¾ÿÁÿ²ÿ²ÿ¿ÿÂÿµÿ¶ÿ´ÿ°ÿºÿÂÿ»ÿºÿ½ÿÁÿ»ÿ¿ÿÇÿ¿ÿ¼ÿ²ÿ²ÿÁÿÈÿÆÿ´ÿ´ÿ·ÿ¶ÿ¶ÿ¸ÿµÿÀÿÀÿÈÿ»ÿ·ÿ±ÿ½ÿ´ÿµÿÀÿ¸ÿ®ÿ¼ÿÆÿ¹ÿºÿÄÿÅÿ¸ÿÀÿ½ÿÆÿÇÿÂÿ»ÿ²ÿÆÿ·ÿÐÿÉÿµÿ¾ÿ¹ÿ³ÿ³ÿºÿ»ÿµÿÂÿÏÿÄÿ»ÿ¼ÿ¼ÿ½ÿÁÿ»ÿ»ÿÆÿ¿ÿÓÿªÿÒÿ¾ÿ­ÿµÿÉÿÉÿ¾ÿÀÿ´ÿ¬ÿ¸ÿ¼ÿ¶ÿÁÿÉÿ¼ÿÂÿ¼ÿ³ÿ¾ÿ¸ÿÃÿ»ÿÈÿ¸ÿ­ÿÄÿ¿ÿ´ÿÀÿ´ÿ¸ÿÄÿÃÿ¸ÿ°ÿ¬ÿ±ÿ¸ÿ½ÿÑÿ¿ÿ°ÿ´ÿ¨ÿÁÿÄÿµÿÿ¿ÿºÿÆÿ´ÿ½ÿ¸ÿ¹ÿ¼ÿ»ÿ¾ÿºÿ´ÿ¹ÿÃÿÁÿ¼ÿÇÿÌÿÆÿÄÿÁÿÌÿ·ÿ¸ÿºÿÂÿÃÿ³ÿ¶ÿ»ÿºÿ±ÿ°ÿÃÿÅÿ¹ÿÀÿºÿ½ÿ²ÿ½ÿ·ÿÄÿµÿ±ÿ®ÿ²ÿ¶ÿ¯ÿ±ÿ¹ÿ»ÿ½ÿ¿ÿ¸ÿµÿ¾ÿÁÿ¿ÿµÿ´ÿ¥ÿ¸ÿ¨ÿ½ÿ¾ÿÁÿ²ÿÑÿÃÿ³ÿ¯ÿ»ÿÂÿ½ÿ³ÿªÿ¬ÿºÿÂÿÁÿ·ÿ±ÿµÿ¾ÿµÿ¼ÿ´ÿµÿµÿ¾ÿÃÿ´ÿµÿ¾ÿÁÿÆÿÆÿÂÿÁÿ¿ÿÑÿÃÿÀÿÎÿÀÿÊÿ½ÿ¸ÿÀÿÄÿ¼ÿ¹ÿ¶ÿ¹ÿÃÿÂÿºÿ»ÿ´ÿÁÿÇÿ¿ÿÄÿ²ÿ½ÿÌÿ¸ÿ·ÿÁÿ¿ÿ¸ÿ¼ÿÁÿÉÿÉÿÂÿÂÿ²ÿÂÿ¾ÿ»ÿ»ÿ¾ÿ±ÿ¿ÿÆÿÇÿ¹ÿÃÿ¼ÿ¿ÿÄÿÀÿ¿ÿ¿ÿ½ÿ¼ÿ¼ÿÈÿºÿÔÿÀÿ·ÿ¹ÿ¿ÿºÿ­ÿ½ÿ¸ÿ¼ÿ¾ÿ±ÿ»ÿ¿ÿÃÿ²ÿÉÿÀÿ¸ÿ¯ÿ´ÿ»ÿ«ÿ´ÿ´ÿÁÿÃÿÄÿÇÿÃÿ¿ÿ¾ÿÆÿ¼ÿ³ÿ°ÿÈÿºÿ»ÿ¾ÿ»ÿ½ÿµÿ¯ÿ±ÿ¾ÿÄÿ»ÿ·ÿ³ÿ§ÿ®ÿÊÿÀÿ®ÿ¯ÿºÿ¼ÿ¾ÿ¾ÿ¸ÿºÿ½ÿ¹ÿ´ÿºÿ»ÿ±ÿ¾ÿ³ÿ¶ÿ®ÿ¨ÿ¼ÿ¸ÿÊÿÄÿ¾ÿÀÿ¾ÿÂÿ¾ÿµÿ»ÿ»ÿ¼ÿ­ÿ´ÿÊÿ¾ÿ¼ÿ¼ÿ±ÿ³ÿ¿ÿ»ÿ¶ÿÅÿÅÿ»ÿ»ÿÒÿ±ÿÿ¾ÿ»ÿ·ÿ±ÿ³ÿ´ÿ³ÿ¹ÿ»ÿ¶ÿ¹ÿ³ÿ´ÿÁÿÄÿÇÿ¹ÿ¼ÿ¼ÿÀÿÇÿÈÿ¼ÿ°ÿµÿ¼ÿÁÿ½ÿÖÿ²ÿ¨ÿ»ÿÄÿ¼ÿ±ÿ¯ÿ¸ÿºÿ´ÿµÿµÿ´ÿ·ÿÁÿ¶ÿ½ÿÅÿÆÿ¼ÿ¹ÿ´ÿ¸ÿÄÿ½ÿ·ÿËÿ±ÿÃÿ¿ÿÈÿ¾ÿ«ÿ¶ÿ¹ÿ¸ÿ¯ÿ­ÿ¿ÿÀÿÁÿ»ÿ«ÿ¿ÿ½ÿÎÿÄÿ¹ÿ¹ÿ¿ÿµÿ°ÿÄÿ¼ÿ»ÿ¹ÿ¤ÿ½ÿ¯ÿÂÿ½ÿ¿ÿÄÿÁÿ¾ÿ½ÿ·ÿ·ÿÅÿ·ÿ»ÿ¹ÿ¼ÿÇÿÀÿ±ÿ²ÿ¹ÿµÿµÿ¼ÿ´ÿ¸ÿÄÿÀÿ¾ÿÆÿÀÿµÿºÿÅÿÄÿÀÿÃÿ»ÿµÿ¸ÿ¾ÿÉÿËÿ¹ÿºÿÄÿÉÿ½ÿ»ÿÖÿÈÿ¾ÿÕÿ¼ÿÉÿ¸ÿ¿ÿµÿ¸ÿ¿ÿ¸ÿ²ÿºÿÀÿÁÿÀÿÀÿ´ÿºÿ®ÿ«ÿ®ÿ®ÿ±ÿµÿ¯ÿ¹ÿ¯ÿ¨ÿ¶ÿ»ÿÁÿÂÿÂÿÉÿÈÿÇÿÏÿ³ÿºÿÂÿ½ÿ¾ÿ¼ÿ»ÿ¹ÿ¹ÿ¶ÿ°ÿ·ÿÄÿÃÿÆÿ²ÿÀÿÆÿÓÿÇÿ¹ÿ»ÿÅÿËÿÄÿÂÿ¹ÿ½ÿÃÿ¼ÿÇÿ¿ÿ¾ÿ¿ÿµÿÁÿÅÿ¾ÿéÿÝÿÄÿÁÿÀÿ¿ÿÃÿÂÿ¹ÿ¹ÿÂÿÅÿ¸ÿ»ÿ¸ÿµÿ¼ÿÇÿÇÿ¿ÿ½ÿÁÿ¼ÿ¿ÿÐÿÜÿÉÿ»ÿ½ÿÁÿ½ÿ»ÿ¾ÿ¾ÿÍÿ½ÿºÿºÿÃÿÈÿÁÿ¼ÿÂÿ»ÿ¨ÿÃÿÀÿÏÿºÿ¾ÿ¶ÿ±ÿ¹ÿ¹ÿ¼ÿÃÿÎÿÏÿ¸ÿ¿ÿ»ÿ¼ÿ¸ÿ¯ÿ¼ÿÄÿÄÿ¿ÿµÿ¿ÿÕÿÉÿ¶ÿ¶ÿ¿ÿ½ÿ¹ÿÇÿÆÿ±ÿ´ÿ±ÿ¶ÿ¿ÿ¾ÿÁÿ¼ÿ¼ÿ°ÿ¯ÿ¯ÿ¨ÿ¬ÿµÿ»ÿÃÿÃÿ´ÿ²ÿ´ÿ»ÿ¼ÿ»ÿÅÿËÿÇÿÃÿÄÿ·ÿ¸ÿ¿ÿÁÿ¿ÿ·ÿ·ÿÃÿÁÿ¹ÿ¿ÿ¼ÿÃÿ·ÿ²ÿ¸ÿ¶ÿ­ÿ¥ÿ¢ÿÿÁÿ¾ÿ³ÿ°ÿ´ÿ¶ÿ°ÿ±ÿ¨ÿºÿ´ÿ¬ÿ«ÿ­ÿ»ÿÃÿ½ÿÀÿ³ÿ¯ÿ¯ÿ©ÿ´ÿ²ÿµÿÄÿÄÿ¾ÿ·ÿºÿ¶ÿÈÿ¼ÿ±ÿ´ÿ´ÿ¸ÿ¹ÿ¸ÿ¼ÿ¶ÿ¶ÿ¾ÿÈÿÉÿ¿ÿ¬ÿÅÿ¸ÿÀÿ¾ÿºÿ¼ÿÁÿÃÿ´ÿ¸ÿ»ÿÅÿÂÿ»ÿ¹ÿ¶ÿ¶ÿ½ÿÄÿ°ÿ¹ÿºÿ°ÿ³ÿ½ÿ·ÿ¯ÿ·ÿ¨ÿªÿ®ÿºÿÃÿÆÿÃÿµÿÁÿÊÿºÿ¼ÿÀÿÂÿ¾ÿ·ÿÁÿÇÿÄÿ½ÿ¼ÿ±ÿ­ÿ­ÿ¬ÿ²ÿÀÿ²ÿÌÿ¶ÿ­ÿ«ÿ¶ÿÆÿÉÿÁÿºÿºÿ´ÿ¶ÿ½ÿ»ÿ¾ÿËÿÅÿºÿÀÿÆÿ¹ÿ¸ÿºÿ½ÿ»ÿ³ÿ¿ÿ¿ÿ½ÿÃÿÃÿÀÿ¼ÿ·ÿ®ÿ¬ÿ²ÿÂÿ¼ÿÊÿÂÿ»ÿ¸ÿ·ÿ¼ÿÁÿ¿ÿ¼ÿ¿ÿÈÿÀÿÄÿÃÿ¶ÿ¯ÿ³ÿ¯ÿËÿ°ÿÀÿ·ÿÀÿÇÿ¾ÿ¹ÿµÿ»ÿÄÿ¸ÿÂÿ¿ÿ½ÿ¸ÿµÿ¼ÿºÿ¶ÿÈÿ½ÿ¬ÿ¾ÿ¿ÿ±ÿ±ÿ¾ÿ»ÿ¹ÿºÿ·ÿ¹ÿÀÿµÿ±ÿ³ÿ¶ÿ¿ÿÁÿ«ÿÄÿÅÿ²ÿªÿ®ÿÀÿËÿ¼ÿ´ÿ²ÿ¹ÿ¶ÿ´ÿÆÿÈÿÁÿ¿ÿ½ÿ·ÿÁÿ»ÿ²ÿËÿÌÿÈÿ¼ÿ»ÿÃÿÄÿ¼ÿ¶ÿÀÿÉÿ³ÿºÿºÿ²ÿ³ÿ±ÿ®ÿ¶ÿ¸ÿÇÿ²ÿµÿ¸ÿ°ÿ¦ÿ·ÿ¾ÿªÿ©ÿ¹ÿÂÿºÿªÿÂÿ¿ÿÀÿºÿ³ÿ¸ÿ½ÿ¾ÿ¿ÿÁÿºÿÊÿ´ÿ¯ÿ±ÿ®ÿ±ÿ²ÿ¨ÿ½ÿ³ÿ±ÿÆÿ´ÿ¶ÿ¬ÿ©ÿ¨ÿ³ÿÃÿ¾ÿ¶ÿ¶ÿ¾ÿÀÿ²ÿÁÿÃÿ¼ÿ¾ÿ¼ÿ¬ÿ´ÿºÿ¨ÿ¿ÿ¯ÿ»ÿ¼ÿ·ÿºÿ¿ÿÅÿËÿÈÿºÿ«ÿ³ÿµÿºÿÀÿ¯ÿ©ÿ´ÿ¹ÿ»ÿÆÿºÿÉÿ¯ÿ¯ÿ¶ÿºÿ¯ÿ³ÿºÿ¶ÿ·ÿÄÿ»ÿ¶ÿÁÿÊÿ½ÿ¼ÿ¼ÿ½ÿÇÿÇÿºÿ¯ÿ¬ÿ³ÿÿ¯ÿ·ÿ¹ÿ²ÿÅÿÂÿËÿËÿ¼ÿ»ÿ¾ÿ½ÿÄÿÇÿ¼ÿ³ÿ²ÿ¶ÿÇÿÄÿ¾ÿÀÿµÿ±ÿÄÿÇÿÿ²ÿ¹ÿ¶ÿ¸ÿ·ÿ·ÿ·ÿ·ÿ¸ÿºÿ»ÿ¶ÿÃÿ½ÿ¿ÿ¸ÿ¼ÿÄÿÃÿ½ÿ¹ÿ»ÿ»ÿ©ÿ´ÿ§ÿ£ÿ¥ÿ¡ÿ«ÿ²ÿÃÿÁÿºÿ¹ÿ¼ÿ»ÿ¶ÿÂÿ½ÿ¿ÿ³ÿ¸ÿ°ÿ´ÿ¸ÿ·ÿ¼ÿÁÿÂÿ¾ÿ´ÿÅÿÀÿÊÿ»ÿ½ÿÄÿºÿ±ÿ¹ÿÁÿÁÿ¼ÿµÿ¹ÿÅÿ²ÿ¹ÿ´ÿ²ÿÄÿ»ÿÂÿÁÿÃÿÅÿÈÿÆÿºÿ¸ÿ½ÿÈÿÍÿÃÿ³ÿ³ÿ¨ÿªÿ¼ÿÂÿ¿ÿ¹ÿ¸ÿÄÿÍÿÈÿÆÿ¿ÿ¾ÿ´ÿµÿ²ÿ±ÿÀÿÈÿ¹ÿ®ÿ´ÿ­ÿÿ´ÿÂÿ¸ÿÀÿ¶ÿ¿ÿ·ÿ¼ÿ·ÿ¸ÿºÿºÿÃÿÇÿ¼ÿ¿ÿ³ÿ»ÿ·ÿÇÿ¶ÿÍÿµÿ¶ÿ¸ÿ¿ÿÁÿÇÿÊÿ²ÿ ÿ³ÿ»ÿÃÿÀÿÌÿ´ÿ¼ÿ²ÿ¼ÿ¼ÿ»ÿ°ÿ´ÿÆÿÂÿ³ÿ¶ÿ»ÿ¸ÿ¶ÿ±ÿ±ÿ¾ÿ¿ÿÅÿÆÿÀÿÃÿ´ÿ¯ÿ´ÿµÿÀÿÇÿ»ÿ»ÿÄÿ³ÿÃÿ¸ÿ´ÿºÿÀÿ²ÿªÿ¸ÿÃÿ¿ÿ¶ÿ¼ÿÅÿ·ÿ¼ÿ¹ÿ¸ÿ¼ÿºÿºÿÄÿ±ÿ±ÿÀÿÄÿÇÿ¸ÿµÿ¹ÿ¦ÿ¯ÿÅÿ·ÿÀÿ³ÿËÿ¶ÿ·ÿµÿ¾ÿ¼ÿ¶ÿ¶ÿ³ÿ²ÿµÿ¼ÿ¿ÿºÿ¿ÿ¼ÿ¹ÿÃÿÀÿ³ÿ·ÿÏÿ¼ÿ¹ÿ»ÿ´ÿ¼ÿÅÿ¼ÿ´ÿ´ÿ±ÿ²ÿ¶ÿÅÿ¾ÿ½ÿ¹ÿ»ÿ²ÿÃÿ³ÿ·ÿ¦ÿ²ÿ·ÿ°ÿ·ÿÀÿÇÿÉÿ»ÿµÿ¯ÿ»ÿ¹ÿ­ÿÑÿÈÿ´ÿ¶ÿ´ÿµÿ²ÿ´ÿ³ÿ±ÿ°ÿ¶ÿ¹ÿ´ÿ¸ÿ¶ÿ®ÿ²ÿ®ÿ¾ÿ°ÿ¸ÿ½ÿ¹ÿÄÿ²ÿ²ÿ®ÿ¯ÿÉÿÃÿ¯ÿµÿ¿ÿÅÿ½ÿ¯ÿµÿ¶ÿ¼ÿºÿ¸ÿÏÿ§ÿ°ÿ»ÿµÿ±ÿ¶ÿ¶ÿ´ÿ¸ÿ¶ÿµÿÃÿÎÿ½ÿ³ÿ¿ÿ§ÿ²ÿ·ÿ³ÿ´ÿºÿ·ÿÃÿ¸ÿÄÿ»ÿÂÿÆÿ¾ÿ·ÿ¼ÿ¾ÿ­ÿ¯ÿÀÿ¶ÿÃÿ®ÿ°ÿ¼ÿ±ÿºÿ¹ÿ½ÿ¾ÿÂÿÀÿ¸ÿ­ÿ·ÿ¸ÿ¸ÿ¹ÿ·ÿ¹ÿ¶ÿ¸ÿ½ÿ¤ÿ·ÿµÿ¶ÿ²ÿºÿÁÿ¹ÿ·ÿ·ÿªÿ°ÿÁÿ¿ÿ¶ÿ²ÿµÿ¼ÿ¹ÿ¸ÿ¿ÿºÿ»ÿÄÿ¼ÿÅÿÉÿ³ÿÁÿµÿÇÿÁÿÄÿÁÿÇÿ¼ÿÂÿÃÿÀÿºÿºÿ¼ÿÀÿÃÿ·ÿ¹ÿÆÿºÿ·ÿ¾ÿ»ÿ½ÿ¬ÿ»ÿÃÿ¾ÿ¶ÿ·ÿÁÿ¸ÿ¿ÿÀÿ¾ÿÎÿÇÿ¾ÿ»ÿ¸ÿÀÿ¼ÿ¯ÿ¸ÿ¶ÿ·ÿÄÿÈÿ¾ÿºÿ¥ÿ¯ÿ°ÿ´ÿ½ÿ¬ÿÃÿµÿ¸ÿ«ÿ®ÿ«ÿ±ÿ¸ÿ²ÿ³ÿÂÿ»ÿ¸ÿÊÿ®ÿ¯ÿ©ÿ½ÿ¢ÿ¥ÿ½ÿÿ¨ÿÿÑÿÆÿ»ÿ»ÿ½ÿºÿ·ÿµÿ³ÿ¼ÿÈÿÁÿ¸ÿ·ÿ·ÿ¼ÿÂÿ¼ÿ¼ÿ¿ÿÅÿ¼ÿ¼ÿ±ÿÀÿ¸ÿÔÿ¼ÿ¯ÿ¬ÿÁÿÅÿ¶ÿÂÿ´ÿ¹ÿÄÿÎÿËÿ¾ÿ¾ÿÂÿºÿ±ÿ­ÿ°ÿ¾ÿÄÿÄÿ²ÿ²ÿµÿµÿÀÿ¿ÿ¯ÿ¾ÿ¶ÿ«ÿªÿ±ÿ¹ÿ²ÿ±ÿ¶ÿ¼ÿ°ÿ´ÿ½ÿ¶ÿ²ÿ¶ÿ¯ÿ«ÿ±ÿ¹ÿ»ÿ²ÿ©ÿ¨ÿ°ÿ»ÿ¹ÿ§ÿ¦ÿÁÿ¾ÿ«ÿÉÿ¼ÿ¸ÿ­ÿµÿ¶ÿªÿ³ÿ²ÿ¶ÿµÿ°ÿ²ÿµÿµÿºÿ¹ÿ¸ÿÀÿ¼ÿ°ÿ¸ÿËÿ·ÿ»ÿ²ÿÂÿ¿ÿÄÿÍÿ¯ÿÆÿ²ÿ¶ÿ¹ÿ¼ÿÄÿÆÿ¸ÿ¾ÿ½ÿ³ÿ²ÿ¸ÿÀÿÈÿ¾ÿ¶ÿ´ÿ·ÿ½ÿºÿ·ÿ©ÿ­ÿ¸ÿ¹ÿ¯ÿ®ÿ®ÿ¿ÿÀÿÎÿ¾ÿ©ÿÅÿÿºÿÿ¸ÿ¬ÿ¨ÿ²ÿ¯ÿ¨ÿ´ÿÁÿ­ÿ ÿ§ÿ°ÿ´ÿ·ÿµÿ¼ÿÁÿ²ÿ®ÿ²ÿ®ÿµÿ·ÿÿ¯ÿÿ¯ÿ³ÿ·ÿ±ÿ¬ÿ¹ÿ²ÿ´ÿ§ÿ´ÿÂÿ´ÿ¸ÿ¸ÿ½ÿ­ÿ­ÿ¬ÿ¦ÿ´ÿ´ÿ¨ÿ¬ÿ¶ÿ·ÿ³ÿ©ÿ¨ÿ°ÿ¯ÿ»ÿ·ÿ¶ÿ¿ÿ¡ÿ¸ÿ¹ÿ¯ÿÅÿºÿ³ÿÿÿ¾ÿÈÿ´ÿÿ¶ÿ¯ÿ¼ÿ²ÿ¬ÿ±ÿ±ÿ¯ÿ²ÿÁÿ½ÿ°ÿ³ÿÀÿÂÿ¼ÿ²ÿ°ÿ¾ÿÀÿ¾ÿ»ÿ¹ÿ½ÿ´ÿÀÿÂÿ¾ÿµÿ»ÿ®ÿ©ÿÂÿºÿ°ÿ²ÿ¬ÿ·ÿ³ÿ¹ÿÿ¢ÿ«ÿ³ÿ¶ÿªÿµÿ¹ÿµÿ®ÿ¨ÿ¯ÿ¾ÿ¼ÿ¹ÿ¸ÿ°ÿ«ÿ¶ÿ¹ÿ«ÿ¶ÿºÿÆÿ¼ÿµÿ±ÿÃÿÍÿµÿ¼ÿ¾ÿµÿ©ÿÆÿ¿ÿ·ÿ¯ÿ»ÿ¾ÿÁÿ»ÿÀÿÑÿ¼ÿÁÿ¹ÿÃÿµÿ£ÿ°ÿµÿ´ÿµÿ½ÿ»ÿ¸ÿ²ÿ³ÿ·ÿµÿ»ÿ±ÿ«ÿ¶ÿ²ÿµÿ¾ÿ³ÿ­ÿ¶ÿ¶ÿ²ÿÀÿ©ÿ®ÿµÿ­ÿ¹ÿÇÿ¹ÿºÿ¼ÿ¹ÿÁÿ·ÿ¼ÿÇÿ¾ÿÃÿ·ÿ¾ÿ¾ÿ¯ÿ¶ÿµÿ¸ÿ²ÿ»ÿ³ÿ©ÿ±ÿ¹ÿ¼ÿ»ÿ²ÿ±ÿ½ÿ¹ÿ½ÿ¶ÿ¸ÿÃÿ³ÿ¯ÿÀÿ¼ÿ¾ÿµÿÄÿ­ÿ´ÿÁÿ¬ÿ³ÿÆÿ¾ÿµÿÁÿ¶ÿ´ÿ½ÿ¯ÿ³ÿ¼ÿ¼ÿ½ÿ°ÿ¶ÿ³ÿºÿ·ÿ¿ÿºÿ¼ÿÁÿ»ÿ³ÿ¿ÿºÿ¯ÿ¾ÿ¾ÿ²ÿ³ÿ¼ÿ³ÿ²ÿ¼ÿ·ÿ»ÿÄÿ»ÿ¼ÿÄÿÁÿ¬ÿ³ÿÆÿÇÿÍÿ¼ÿ©ÿÀÿ°ÿ¬ÿÛÿÇÿÀÿ´ÿÂÿÉÿ¬ÿÀÿÊÿ½ÿÂÿ¸ÿ³ÿ°ÿ¹ÿ¾ÿ·ÿªÿ´ÿÃÿÁÿ¶ÿ­ÿ½ÿÁÿ¬ÿ­ÿ±ÿ¿ÿÅÿµÿ²ÿÄÿÄÿÅÿÁÿ¾ÿ·ÿ¾ÿÄÿ­ÿ±ÿ±ÿ¹ÿ¼ÿÍÿÆÿ³ÿ½ÿ¹ÿÒÿ»ÿ©ÿ´ÿÁÿ½ÿ³ÿ·ÿ½ÿ·ÿ¸ÿÁÿ²ÿ²ÿ»ÿ½ÿ½ÿ»ÿ¾ÿ´ÿµÿ½ÿ»ÿºÿ¼ÿ¾ÿ·ÿºÿºÿ±ÿ¯ÿÀÿ¿ÿ³ÿ°ÿ¼ÿ»ÿ²ÿÀÿ¯ÿ¼ÿ·ÿ·ÿ¶ÿÁÿËÿÃÿ¸ÿÂÿ¼ÿÅÿºÿ¹ÿ·ÿ¾ÿÀÿ¿ÿ´ÿ­ÿ³ÿ»ÿÃÿ¼ÿ«ÿ´ÿ´ÿ¥ÿ«ÿ¿ÿÈÿÄÿÇÿÁÿ¼ÿ¹ÿµÿ¾ÿ»ÿ·ÿºÿ¿ÿ¸ÿ¯ÿ¸ÿ®ÿ°ÿ¼ÿ¼ÿµÿ©ÿ»ÿ°ÿ­ÿ®ÿ¶ÿ²ÿÃÿÁÿ¹ÿ·ÿ³ÿ­ÿºÿ¹ÿ¾ÿºÿ±ÿ¶ÿ®ÿ·ÿºÿ»ÿºÿ¬ÿ²ÿªÿ®ÿÄÿÂÿ½ÿµÿ´ÿÅÿÀÿºÿ¿ÿ¸ÿ³ÿ¯ÿ½ÿ¼ÿ¼ÿ·ÿ·ÿ¶ÿ·ÿµÿ¯ÿ²ÿ·ÿ¶ÿ²ÿ©ÿµÿ½ÿÍÿÅÿ¦ÿ¹ÿÂÿÁÿÁÿÁÿÊÿ»ÿ¹ÿ¿ÿ¾ÿ¶ÿµÿ»ÿ´ÿÆÿÅÿÇÿ´ÿ¹ÿÇÿ»ÿ²ÿ¹ÿÂÿÁÿ¹ÿ±ÿ´ÿ½ÿ»ÿ»ÿÂÿÁÿ½ÿ´ÿ¶ÿÅÿÄÿÃÿºÿ¯ÿ¶ÿÅÿ¾ÿÉÿÆÿ­ÿ¨ÿ¼ÿ´ÿµÿ°ÿ¶ÿ·ÿ«ÿ¹ÿ¹ÿ´ÿ¾ÿµÿ¿ÿËÿÊÿ¾ÿ¿ÿ¹ÿ¬ÿ·ÿÃÿÃÿÃÿ½ÿºÿ¶ÿºÿÄÿÅÿ¾ÿ¸ÿ±ÿ°ÿºÿ¿ÿµÿ´ÿ¾ÿ»ÿ¸ÿÅÿ¼ÿÀÿÃÿÅÿËÿÃÿÆÿ£ÿ­ÿ­ÿ×ÿ°ÿÐÿµÿ·ÿ¼ÿ¨ÿ²ÿ³ÿ³ÿ¼ÿ²ÿµÿÆÿ¿ÿ¸ÿÈÿÇÿ¹ÿºÿÄÿ°ÿ¨ÿ¸ÿÃÿÄÿ»ÿ°ÿºÿÂÿÁÿÄÿ¬ÿ®ÿ·ÿÀÿºÿ®ÿ±ÿ¿ÿÉÿ­ÿ¸ÿÂÿ­ÿ»ÿµÿ´ÿÊÿÅÿ¼ÿ¿ÿ½ÿÎÿÇÿ¼ÿÑÿÈÿ¹ÿÀÿÆÿÄÿ±ÿ®ÿ·ÿÍÿÅÿ¹ÿÃÿÅÿ½ÿ¿ÿÀÿ¼ÿ¾ÿ¸ÿ±ÿ¿ÿÄÿ²ÿ¶ÿ·ÿºÿÀÿ²ÿ½ÿÁÿÁÿºÿ¿ÿ¾ÿ»ÿ¹ÿ¸ÿÇÿ·ÿ¯ÿ¹ÿ¹ÿ¸ÿ·ÿ¹ÿ¸ÿºÿÃÿ»ÿÿ¸ÿ¾ÿÁÿÇÿËÿÃÿ¸ÿ·ÿ´ÿ¶ÿºÿºÿ¾ÿÇÿÀÿ¶ÿÄÿÉÿÑÿÄÿ¹ÿÁÿ¾ÿÅÿ´ÿÌÿµÿÔÿ¹ÿÆÿ¿ÿ³ÿ·ÿ¿ÿ¸ÿÉÿ¶ÿÇÿÄÿÀÿ´ÿ¹ÿ¾ÿÂÿÁÿ´ÿ·ÿ¼ÿ²ÿ¶ÿ»ÿ¹ÿ¼ÿ»ÿ½ÿ¸ÿ«ÿ·ÿ¿ÿ»ÿ¿ÿ¿ÿ»ÿµÿ®ÿ¹ÿÁÿÃÿµÿÂÿÁÿÀÿÁÿ¹ÿ¶ÿÅÿÀÿÁÿ¼ÿÂÿ¹ÿÄÿÂÿ¼ÿ²ÿ·ÿ¼ÿºÿ¸ÿ·ÿ¿ÿÄÿÂÿ¾ÿºÿ´ÿ°ÿ¹ÿ¹ÿ®ÿ¸ÿ¿ÿ¸ÿµÿ¿ÿÃÿ±ÿ½ÿ¶ÿÉÿÃÿ¸ÿÄÿ´ÿ¼ÿÆÿÆÿÎÿÏÿ¿ÿ¬ÿºÿÂÿ½ÿ»ÿÅÿ¸ÿ·ÿºÿ¶ÿ·ÿÀÿÃÿÀÿÃÿÁÿÀÿÅÿµÿ±ÿ¼ÿ´ÿ­ÿ½ÿ¹ÿ·ÿ¼ÿ§ÿÀÿÊÿ²ÿ°ÿÁÿ¯ÿ¹ÿÃÿ¶ÿ¿ÿÀÿ¸ÿ»ÿ¿ÿ±ÿ¸ÿµÿµÿ®ÿ±ÿ½ÿ¶ÿ¸ÿºÿ³ÿ³ÿ²ÿ»ÿÄÿ¾ÿµÿ¿ÿÁÿ´ÿ¿ÿÂÿÎÿÎÿ¡ÿ½ÿ¸ÿÅÿ¶ÿ¸ÿ´ÿ²ÿµÿ·ÿºÿ¹ÿ¯ÿµÿ´ÿµÿ»ÿ½ÿ½ÿ¿ÿÁÿ¹ÿ¸ÿ·ÿÅÿÏÿÂÿ»ÿ³ÿÊÿ·ÿµÿ½ÿÉÿ½ÿ°ÿ¸ÿ­ÿ¿ÿ¶ÿ¬ÿ©ÿ¹ÿ¹ÿ¸ÿ¶ÿºÿÆÿÁÿ¬ÿ¬ÿ²ÿµÿ¼ÿ²ÿ²ÿªÿ­ÿ²ÿ´ÿÇÿ³ÿ·ÿ¶ÿ·ÿÏÿÆÿÉÿªÿ±ÿ«ÿ¯ÿ²ÿÀÿ½ÿ¿ÿ¾ÿ¼ÿÃÿ¼ÿ²ÿµÿ¾ÿÇÿÍÿÆÿÀÿÄÿÈÿ¸ÿ¸ÿ¼ÿµÿ¹ÿ¿ÿÅÿ¾ÿÁÿÈÿÃÿºÿ»ÿÂÿ´ÿ²ÿ¾ÿ³ÿÿeÿfÿÿÿ¬ÿ¾ÿÃÿÂÿ¿ÿ¾ÿ¹ÿ¸ÿ¸ÿµÿ¸ÿËÿÅÿÈÿÇÿ»ÿÀÿ±ÿ±ÿ¼ÿÁÿ½ÿ¼ÿ½ÿÀÿÄÿ»ÿ¿ÿÅÿ»ÿ¸ÿ¶ÿºÿÃÿÀÿ±ÿÿÿµÿ¿ÿºÿÊÿ½ÿÂÿÎÿÉÿÆÿÆÿÎÿÂÿÂÿÄÿÃÿÉÿÄÿ·ÿÆÿÖÿÂÿ¹ÿ¿ÿ¸ÿÈÿÌÿÃÿÆÿ°ÿ¼ÿ¾ÿÅÿÀÿÉÿÄÿ®ÿ¾ÿ½ÿ·ÿ¶ÿ¶ÿ°ÿ²ÿ¸ÿ¸ÿ·ÿ¶ÿ·ÿ¼ÿÆÿÁÿÇÿÀÿ»ÿÍÿ½ÿ¶ÿÆÿ®ÿÆÿÄÿÆÿºÿ½ÿÅÿµÿ«ÿ²ÿ¹ÿ´ÿ´ÿÂÿÅÿÂÿ´ÿ¿ÿ¿ÿ»ÿÄÿ·ÿ¿ÿªÿ·ÿÅÿÃÿ¸ÿÆÿÂÿµÿ¬ÿ´ÿÁÿ°ÿ¯ÿÁÿ¸ÿÆÿÓÿÂÿ¦ÿÿÿÌÿ³ÿ¿ÿ´ÿÂÿºÿÁÿ¨ÿªÿ·ÿ¿ÿ¹ÿ¹ÿµÿ¸ÿ½ÿ¸ÿ¼ÿ»ÿ¼ÿ´ÿÁÿÂÿ¹ÿÉÿÈÿ¸ÿ¿ÿºÿÇÿ»ÿ¼ÿÁÿÄÿÄÿ¶ÿµÿÄÿÅÿ¾ÿÂÿ¼ÿ°ÿ±ÿ±ÿ³ÿ´ÿ¶ÿ³ÿÁÿ½ÿ³ÿ´ÿºÿµÿ²ÿ¼ÿÃÿ¹ÿ¶ÿÀÿ¿ÿ¿ÿ»ÿ½ÿ¼ÿ½ÿÀÿ¨ÿÄÿºÿ°ÿ³ÿÄÿ¿ÿ³ÿ·ÿ·ÿ®ÿ°ÿÀÿÂÿ¼ÿ¿ÿµÿ»ÿ¾ÿ¼ÿ¹ÿÁÿ®ÿ¬ÿÄÿ¹ÿÄÿÆÿ¸ÿ·ÿ½ÿÀÿÆÿÆÿ½ÿÃÿÅÿ¹ÿÂÿ¿ÿÀÿ»ÿÕÿÁÿ¼ÿ¾ÿÇÿ¶ÿ²ÿÂÿ¼ÿÂÿÈÿ½ÿ¼ÿ±ÿ½ÿÍÿ¾ÿ·ÿ¥ÿ¼ÿÀÿ·ÿ½ÿÈÿÀÿÄÿ½ÿ¸ÿ¸ÿ¹ÿ¼ÿµÿ¶ÿ¾ÿ¹ÿ±ÿ¾ÿ³ÿ»ÿ²ÿ¿ÿÇÿÈÿ¹ÿ¶ÿ»ÿ»ÿ¿ÿÄÿ¾ÿ·ÿ³ÿ¸ÿ»ÿÀÿÍÿ·ÿ«ÿ»ÿ¹ÿ¿ÿÁÿµÿ±ÿ¸ÿ¿ÿÏÿÐÿ¼ÿ½ÿºÿÁÿ³ÿºÿ±ÿ¸ÿ®ÿ£ÿ¶ÿ¶ÿÀÿÄÿÃÿÄÿÅÿÃÿ¼ÿÂÿ«ÿ¾ÿÆÿ¶ÿµÿÀÿ·ÿÁÿ·ÿ°ÿ³ÿÃÿ¼ÿ«ÿ¼ÿÈÿ¶ÿ»ÿ­ÿ¶ÿ¸ÿµÿ¸ÿ³ÿ¹ÿ»ÿÂÿÁÿÀÿ¾ÿ¸ÿ·ÿ²ÿ¯ÿ¸ÿ·ÿ»ÿ¤ÿªÿ¿ÿ½ÿµÿ¹ÿÀÿÃÿ¶ÿ·ÿÂÿºÿ¿ÿ­ÿ½ÿÃÿ¯ÿÂÿÀÿÄÿÈÿÀÿ·ÿ¹ÿÁÿÀÿ¹ÿ¾ÿ¹ÿ©ÿ ÿÂÿ¶ÿ´ÿ±ÿ²ÿ¿ÿÏÿÆÿ¸ÿµÿ±ÿ­ÿ²ÿ¹ÿ»ÿ·ÿ¸ÿÌÿÂÿ¼ÿµÿ¶ÿ¼ÿ¾ÿ¸ÿ¸ÿÀÿ¼ÿ²ÿ¾ÿ´ÿ·ÿ³ÿ¯ÿÆÿÔÿÎÿ»ÿ¿ÿ½ÿ°ÿ´ÿ¿ÿÃÿ¿ÿ»ÿ¶ÿ±ÿÆÿÄÿÂÿ¿ÿÁÿ¼ÿµÿ¹ÿÀÿ»ÿ¿ÿ·ÿ»ÿ·ÿ·ÿ¾ÿ´ÿ¯ÿ¼ÿÂÿ¼ÿµÿ´ÿºÿÀÿ¹ÿµÿ»ÿ¹ÿÉÿÃÿµÿ´ÿµÿ±ÿ¹ÿÁÿ¸ÿ²ÿ¸ÿ¹ÿ¯ÿÁÿÈÿÁÿ¿ÿÁÿ¼ÿ³ÿ·ÿÃÿÄÿÁÿµÿÉÿ¶ÿ¿ÿÅÿ¾ÿ°ÿ¶ÿ·ÿ±ÿ¶ÿºÿ¸ÿÁÿÑÿÃÿ¸ÿ¼ÿ·ÿ¨ÿ°ÿ±ÿ²ÿ½ÿÀÿ´ÿ¸ÿ¹ÿÁÿÁÿÄÿ¼ÿ³ÿ»ÿ¿ÿ¿ÿÄÿ¿ÿ³ÿ­ÿÃÿ»ÿÅÿºÿÁÿÀÿÂÿ¾ÿ¸ÿ»ÿ¿ÿ¸ÿ¼ÿµÿÊÿ³ÿºÿªÿ¦ÿµÿ¼ÿ³ÿ´ÿÃÿÃÿÇÿ¯ÿºÿ«ÿµÿ¼ÿÂÿÊÿÈÿ¿ÿºÿ®ÿ¸ÿÅÿÅÿºÿ¿ÿ½ÿ»ÿ¸ÿµÿ³ÿ¯ÿ°ÿ·ÿ­ÿ¾ÿ¾ÿÄÿÀÿÃÿ¾ÿ¾ÿÆÿÂÿ¾ÿÎÿ¸ÿ®ÿ¾ÿ¿ÿÎÿÐÿÇÿÁÿÁÿºÿ´ÿ¬ÿÁÿ©ÿ»ÿ½ÿÁÿÃÿ¾ÿ½ÿÀÿ¾ÿ¼ÿ¸ÿÃÿ¸ÿ¶ÿ»ÿÁÿÁÿ»ÿ¼ÿÁÿ·ÿ¿ÿÆÿ½ÿ®ÿÀÿ¿ÿÅÿÊÿÊÿÉÿ½ÿºÿÅÿÌÿ»ÿÁÿÃÿ¼ÿ¸ÿ·ÿºÿÎÿ¹ÿ¶ÿÈÿÅÿÀÿÁÿ¿ÿµÿ³ÿ¼ÿºÿ¾ÿ¼ÿÜÿ·ÿ½ÿÁÿÃÿ¹ÿ³ÿ¿ÿÅÿÐÿÌÿ²ÿÅÿÄÿ½ÿ­ÿ©ÿ»ÿÅÿÁÿÁÿ¼ÿ°ÿºÿ´ÿ¹ÿ»ÿ¸ÿÀÿÎÿÔÿ¾ÿ¸ÿ¹ÿÀÿ±ÿ²ÿºÿºÿÈÿ¾ÿ ÿºÿÄÿ½ÿ¶ÿ´ÿ½ÿÅÿ¿ÿÊÿ»ÿÈÿ¾ÿºÿ»ÿÂÿÆÿÃÿÂÿÂÿÉÿÀÿÄÿ¾ÿÁÿºÿµÿ±ÿ¤ÿÿ©ÿ±ÿ»ÿ»ÿ·ÿ¸ÿ´ÿ¯ÿ°ÿÿ³ÿ´ÿªÿ§ÿ©ÿµÿÀÿÁÿÀÿºÿ§ÿ¬ÿ¬ÿ°ÿ±ÿ´ÿ¹ÿ¼ÿ¶ÿ¨ÿ¤ÿ¦ÿÇÿÂÿ¾ÿ¾ÿ·ÿ´ÿ­ÿ´ÿ²ÿ¾ÿ½ÿ¼ÿ¼ÿ»ÿ¹ÿ»ÿÃÿ¾ÿ¼ÿ»ÿÂÿ¸ÿ½ÿØÿ×ÿÆÿ¦ÿÊÿ¿ÿ¼ÿ¿ÿºÿ·ÿÀÿ·ÿ½ÿÌÿÅÿ¹ÿ±ÿ´ÿ¾ÿºÿ¸ÿ²ÿ¸ÿºÿÄÿÃÿµÿ´ÿ·ÿ¹ÿÉÿ¿ÿÄÿÆÿÅÿÃÿ½ÿ»ÿÌÿÇÿÀÿÎÿÃÿ®ÿ­ÿµÿµÿ´ÿ³ÿÏÿ¿ÿµÿ°ÿ´ÿÅÿÂÿºÿÂÿ·ÿ»ÿ§ÿµÿÑÿÈÿ®ÿÁÿ­ÿ¯ÿ·ÿÉÿÉÿÆÿÃÿ¿ÿ¹ÿ·ÿ½ÿ«ÿ½ÿ»ÿ¸ÿ¸ÿ¬ÿ ÿ«ÿÂÿ¿ÿ¹ÿËÿÀÿ·ÿµÿ·ÿÁÿ·ÿËÿ¯ÿ¼ÿÄÿ¶ÿµÿ¾ÿ¾ÿÉÿºÿ©ÿ²ÿ­ÿ¹ÿÂÿÁÿ½ÿ³ÿ¬ÿ¾ÿ¸ÿÁÿ¾ÿµÿ°ÿ±ÿ²ÿ´ÿ¿ÿÂÿ·ÿ¼ÿ»ÿ²ÿ«ÿ»ÿºÿ«ÿµÿ¾ÿÀÿ¶ÿºÿ¹ÿ·ÿ°ÿ®ÿ³ÿµÿ¸ÿ¯ÿ«ÿ°ÿ»ÿÀÿÀÿÇÿÈÿÂÿÂÿ½ÿ®ÿ±ÿ²ÿ¼ÿÂÿ¾ÿ¹ÿ½ÿ¼ÿ´ÿ¾ÿ¼ÿ³ÿÂÿ±ÿµÿ¶ÿ­ÿªÿ«ÿ°ÿ­ÿ¶ÿÄÿ²ÿÀÿµÿ­ÿ²ÿ¸ÿ³ÿ¬ÿ³ÿÍÿ°ÿ¶ÿÀÿ·ÿ·ÿÁÿÃÿ¹ÿ¼ÿ·ÿ¸ÿµÿ´ÿÆÿ¶ÿ¨ÿªÿ²ÿºÿ¿ÿ·ÿ»ÿ´ÿ´ÿÅÿ»ÿºÿºÿ¿ÿËÿËÿ½ÿÅÿ»ÿÃÿ®ÿºÿ³ÿ­ÿ²ÿ³ÿ²ÿÁÿÁÿµÿ¡ÿ¹ÿ¸ÿ¼ÿ¾ÿ¶ÿ³ÿ´ÿ³ÿ¶ÿ¯ÿÕÿÌÿ­ÿ¶ÿÂÿÄÿ½ÿµÿ¸ÿ¾ÿ¼ÿ¸ÿ¾ÿ­ÿºÿ±ÿµÿ¸ÿ¶ÿ¿ÿÃÿµÿªÿªÿ³ÿ¸ÿºÿ°ÿ¸ÿ½ÿ±ÿ¹ÿÃÿÁÿÂÿ¿ÿ³ÿ´ÿÄÿ³ÿ¶ÿ¹ÿ°ÿ¤ÿ¬ÿ½ÿ»ÿ°ÿ¶ÿ´ÿºÿ¾ÿ¾ÿÃÿÀÿÉÿËÿÅÿ¾ÿ¸ÿ½ÿºÿ¿ÿÄÿÊÿºÿÇÿºÿ¯ÿ¾ÿÄÿ¸ÿºÿÇÿÉÿÃÿ¿ÿ²ÿ¹ÿµÿ¶ÿ»ÿÀÿ½ÿ½ÿ¸ÿ®ÿ¼ÿ¾ÿÅÿÍÿ»ÿ»ÿ¿ÿ»ÿ·ÿ¾ÿ¸ÿ´ÿ¼ÿ³ÿ°ÿ´ÿµÿÿ¢ÿ³ÿºÿ¼ÿ¸ÿ¸ÿºÿ¹ÿµÿ³ÿ³ÿÄÿ¼ÿ¾ÿ¿ÿ¯ÿ³ÿµÿ¶ÿµÿ°ÿ§ÿ¦ÿ²ÿ±ÿ¸ÿ·ÿ¶ÿ´ÿ·ÿÇÿÄÿÁÿ¹ÿ¸ÿ½ÿ»ÿ´ÿµÿ¿ÿ´ÿ­ÿ½ÿ­ÿ¼ÿµÿ·ÿ´ÿ¹ÿºÿºÿ½ÿºÿÆÿºÿÉÿ´ÿ¿ÿ·ÿ¶ÿ§ÿ¶ÿºÿ¿ÿ¿ÿ²ÿ¯ÿ¾ÿ¾ÿÀÿÍÿÀÿ¿ÿÂÿ¸ÿ¸ÿ±ÿ·ÿ»ÿ¾ÿÉÿÊÿ¿ÿÅÿÀÿËÿµÿÆÿ¯ÿÀÿ½ÿÈÿ¿ÿºÿ½ÿ¿ÿÂÿÂÿ¼ÿ¸ÿ´ÿ¸ÿ³ÿµÿ¹ÿÇÿÁÿÊÿ¹ÿ¶ÿÁÿÉÿÉÿÀÿ·ÿ¿ÿºÿ·ÿ±ÿ¸ÿ²ÿ¾ÿ­ÿ»ÿ¸ÿ»ÿµÿ·ÿËÿÉÿ²ÿ·ÿÁÿ²ÿ±ÿ¸ÿ­ÿ¬ÿ½ÿ°ÿ¶ÿ°ÿ°ÿ©ÿ¤ÿ­ÿ·ÿ½ÿ»ÿ¹ÿ¾ÿÅÿ­ÿÀÿ½ÿ»ÿ¸ÿ¾ÿ»ÿ²ÿÁÿÉÿÁÿ½ÿ¼ÿ¼ÿ¶ÿÀÿ¿ÿ©ÿ¾ÿ³ÿ¬ÿ²ÿ¶ÿÉÿ¾ÿÂÿºÿ²ÿ¶ÿ¶ÿ´ÿ³ÿ´ÿ°ÿ¶ÿ¶ÿÌÿ»ÿ»ÿ»ÿÒÿ¾ÿ´ÿ¶ÿ´ÿ³ÿ¸ÿ½ÿ¾ÿ·ÿ­ÿ×ÿ¿ÿÀÿ×ÿµÿÄÿÂÿÄÿÀÿÀÿÂÿ¿ÿºÿ´ÿ¹ÿ¿ÿµÿ°ÿµÿ¾ÿ¹ÿÆÿÁÿºÿªÿµÿÁÿ±ÿ®ÿ³ÿµÿ´ÿÄÿÍÿÂÿÀÿÅÿÈÿ¼ÿ³ÿ®ÿÄÿÂÿ®ÿ©ÿ·ÿ«ÿ¯ÿ³ÿ«ÿºÿºÿµÿ·ÿ¶ÿºÿ¶ÿ¸ÿ¾ÿ½ÿ¹ÿºÿ¹ÿ¶ÿ¿ÿÅÿÅÿ¾ÿ¾ÿ°ÿ­ÿ³ÿ»ÿËÿÏÿ¾ÿ¼ÿ¹ÿ±ÿºÿ¹ÿ·ÿ©ÿ¾ÿ±ÿ«ÿ¯ÿ·ÿ³ÿ·ÿ½ÿ¼ÿ²ÿ«ÿ­ÿ¼ÿÎÿÊÿ½ÿ¸ÿµÿ»ÿ¥ÿ¾ÿ¶ÿ¬ÿ¹ÿÇÿÀÿ¹ÿ¿ÿ¾ÿ¹ÿ­ÿ¨ÿ®ÿ½ÿÂÿµÿ´ÿ¼ÿÂÿ¾ÿ¿ÿ´ÿÁÿ¼ÿÀÿ´ÿÁÿÎÿ¿ÿºÿ¨ÿ±ÿ³ÿ­ÿ·ÿºÿ¹ÿÄÿ½ÿÃÿÆÿ¸ÿ¶ÿ»ÿÉÿ¬ÿ¬ÿ«ÿÎÿ¾ÿ¾ÿÅÿÀÿÆÿ¼ÿµÿ¯ÿ²ÿ»ÿºÿ¹ÿ»ÿ²ÿ®ÿÀÿÂÿÊÿ¼ÿ´ÿ¾ÿÃÿ¸ÿ»ÿ¼ÿ¼ÿ½ÿ¾ÿÀÿ¹ÿ¶ÿ½ÿ¸ÿ·ÿ¹ÿ¶ÿ¹ÿ·ÿÁÿÆÿÂÿ½ÿ´ÿ¼ÿÃÿ¢ÿ±ÿÄÿ§ÿ·ÿÁÿºÿ¹ÿºÿ´ÿ¿ÿ¼ÿ¸ÿ»ÿµÿ·ÿ½ÿ´ÿ¹ÿÁÿ¼ÿÇÿÉÿ¼ÿ»ÿ¯ÿ¶ÿ·ÿËÿ¶ÿÇÿÂÿ­ÿµÿ³ÿ¹ÿ°ÿµÿ¼ÿ¿ÿ½ÿÃÿÊÿ¼ÿ³ÿ®ÿÉÿÇÿ¼ÿÀÿÿ¹ÿ´ÿ¬ÿ¹ÿ·ÿÂÿ»ÿÄÿºÿ¾ÿÄÿºÿºÿ½ÿ¿ÿ±ÿ­ÿ·ÿ³ÿ²ÿºÿºÿ¾ÿ»ÿÃÿÂÿ½ÿÃÿ¹ÿ·ÿÇÿ¿ÿÿ°ÿÅÿ»ÿ±ÿ¸ÿÎÿÁÿ½ÿµÿ»ÿ±ÿ®ÿ¿ÿºÿ³ÿÀÿ½ÿÁÿÊÿËÿ·ÿ¾ÿ¹ÿ¹ÿ±ÿÂÿ´ÿ»ÿ³ÿ·ÿ®ÿ³ÿ¯ÿ°ÿ²ÿ²ÿ¿ÿ±ÿ¬ÿ¹ÿµÿ±ÿºÿ·ÿ¸ÿ¼ÿ°ÿ»ÿÀÿ²ÿ«ÿ·ÿ¹ÿÂÿÄÿ¯ÿ¯ÿ¯ÿ§ÿÌÿºÿ·ÿªÿ¦ÿ³ÿºÿ¶ÿ¼ÿºÿ³ÿ®ÿ©ÿ­ÿ²ÿ¸ÿÀÿÀÿ¿ÿ¸ÿ©ÿ¬ÿÃÿºÿ´ÿ±ÿÇÿÃÿÆÿÖÿ¾ÿ¹ÿ¦ÿ½ÿ¹ÿ´ÿ¼ÿ½ÿ³ÿÆÿ¿ÿ¶ÿ±ÿ³ÿ´ÿ°ÿ°ÿ·ÿ¹ÿ½ÿ½ÿ¬ÿ°ÿ ÿ¦ÿ­ÿÿªÿ¤ÿ¨ÿ¬ÿ­ÿ¼ÿ»ÿ²ÿ«ÿ¬ÿ·ÿÀÿÀÿ¤ÿ§ÿ¨ÿ´ÿ¬ÿ³ÿ¸ÿµÿ±ÿ¦ÿ¡ÿ¨ÿ¬ÿ«ÿ°ÿµÿ°ÿ°ÿ¯ÿ¼ÿºÿ·ÿÿ©ÿÿ§ÿ·ÿ°ÿ»ÿÃÿ±ÿ¶ÿ­ÿ²ÿ¼ÿ·ÿ¨ÿ­ÿ¹ÿ²ÿªÿ¥ÿ¦ÿ¨ÿªÿ®ÿ´ÿ·ÿ¼ÿ·ÿ»ÿÂÿ°ÿ¹ÿÀÿ½ÿ¯ÿ¯ÿ«ÿ¢ÿ½ÿ´ÿ¦ÿ¶ÿ¼ÿÄÿ°ÿ³ÿ»ÿµÿÂÿ³ÿ´ÿ¯ÿ¬ÿªÿ©ÿ±ÿ»ÿ³ÿ®ÿ¸ÿ¼ÿ°ÿ¨ÿ¶ÿ½ÿ¹ÿ¶ÿ°ÿ»ÿÀÿ¿ÿÈÿ¼ÿ¸ÿ²ÿ¼ÿ¹ÿ¶ÿ°ÿ´ÿ¬ÿ²ÿ¿ÿÁÿ·ÿªÿÿ°ÿ¯ÿ¾ÿ¨ÿ§ÿÿ¶ÿºÿ¹ÿ°ÿ·ÿ¼ÿ¾ÿ¿ÿ³ÿ¸ÿ´ÿ·ÿ¾ÿ¼ÿ³ÿ¯ÿÅÿ¿ÿ²ÿÿ¡ÿ±ÿ¾ÿ½ÿÃÿÃÿÂÿºÿ³ÿ­ÿºÿ¼ÿÍÿ·ÿ¶ÿÁÿ¿ÿ¿ÿÅÿºÿ¼ÿ®ÿ¬ÿ¶ÿ¸ÿ¸ÿ·ÿ±ÿ³ÿ·ÿ«ÿ²ÿ»ÿ²ÿ°ÿ±ÿ«ÿ±ÿ¹ÿ·ÿµÿ·ÿ¹ÿ®ÿ²ÿ®ÿ®ÿ¼ÿºÿ¸ÿÁÿÀÿ³ÿ¾ÿ¿ÿ¿ÿÃÿÇÿ´ÿµÿ¸ÿ³ÿ³ÿ¶ÿ¹ÿ»ÿÂÿ¹ÿµÿ²ÿ¯ÿ»ÿ³ÿµÿ²ÿ·ÿµÿªÿ­ÿ²ÿ±ÿ»ÿÁÿºÿ¹ÿ·ÿ¾ÿµÿ²ÿ¿ÿ²ÿ¸ÿ¿ÿÅÿÏÿ½ÿ²ÿÿ¿ÿ¿ÿ°ÿ²ÿÀÿ«ÿ·ÿ¾ÿ½ÿ¼ÿºÿ·ÿ¨ÿµÿ©ÿ³ÿ¯ÿ±ÿ»ÿÔÿÄÿºÿ¹ÿ²ÿÆÿÁÿ±ÿ½ÿËÿ¾ÿ¯ÿ¿ÿÆÿ¹ÿ°ÿ²ÿÉÿÁÿ¹ÿ°ÿ½ÿ¾ÿºÿºÿÂÿ½ÿÁÿÂÿÒÿ×ÿ±ÿ¿ÿ¶ÿ¬ÿ¸ÿÇÿ»ÿ¾ÿ¯ÿ²ÿÂÿ¾ÿÅÿÈÿÁÿÆÿ½ÿ¿ÿ³ÿ²ÿºÿ¸ÿ±ÿ¿ÿÀÿ¸ÿ¸ÿ®ÿµÿºÿ©ÿ°ÿ´ÿµÿ¶ÿ³ÿºÿ¶ÿ¿ÿÀÿ¿ÿÀÿ½ÿºÿ«ÿ¬ÿ½ÿ³ÿ½ÿÁÿ¼ÿ»ÿ¶ÿ¼ÿ¼ÿÊÿ½ÿ±ÿµÿ¹ÿ¼ÿ·ÿ¹ÿ¿ÿÄÿ°ÿ·ÿ¹ÿ¸ÿÁÿÅÿ¿ÿ¼ÿÀÿ·ÿ±ÿÂÿÅÿ»ÿÁÿÇÿ¿ÿ¹ÿ½ÿ·ÿ±ÿÂÿÇÿÅÿ²ÿ¹ÿÃÿ¶ÿ¾ÿ±ÿ¿ÿ¾ÿ¹ÿ¸ÿ³ÿÏÿÉÿ¹ÿ½ÿ¶ÿÁÿÄÿµÿµÿÈÿ¾ÿ¸ÿµÿ®ÿ¿ÿ¿ÿ¹ÿ³ÿ²ÿ·ÿ®ÿ¯ÿ´ÿ»ÿÁÿÂÿÅÿ¼ÿµÿ»ÿ¹ÿ¯ÿ­ÿ¸ÿ¿ÿ½ÿ¹ÿ±ÿ²ÿ±ÿ¨ÿ³ÿ³ÿµÿªÿ¼ÿ³ÿµÿ¸ÿ°ÿÂÿÁÿ¹ÿ¸ÿÁÿ¾ÿ¯ÿËÿÂÿÀÿºÿ½ÿ¾ÿµÿ¶ÿÁÿÀÿ²ÿ¬ÿ­ÿ®ÿ·ÿÁÿºÿ·ÿ³ÿ´ÿÂÿ¿ÿ¼ÿ»ÿ³ÿ´ÿ±ÿ·ÿ·ÿÃÿÃÿ­ÿ´ÿ±ÿ½ÿ®ÿ´ÿ¸ÿ¼ÿ£ÿÿ°ÿ¸ÿÄÿ³ÿ±ÿÉÿ»ÿÃÿÅÿ¾ÿ½ÿ¸ÿÀÿÁÿ´ÿ¼ÿ´ÿ´ÿºÿÁÿ¾ÿÇÿºÿ»ÿÂÿ¼ÿÀÿÄÿÄÿ½ÿ¾ÿºÿ±ÿ»ÿÆÿÌÿÈÿ¾ÿ¿ÿ»ÿµÿÀÿµÿÈÿÁÿ¶ÿºÿ¹ÿ¿ÿ½ÿÁÿ±ÿ¬ÿÅÿ½ÿ¾ÿÄÿ¯ÿ¶ÿ¶ÿµÿ´ÿªÿÊÿÃÿ¼ÿÆÿÄÿ·ÿÇÿÀÿÅÿ¾ÿÀÿËÿÄÿ¹ÿ¼ÿºÿ·ÿÁÿÀÿ¹ÿ»ÿ¼ÿ¹ÿ·ÿÁÿÃÿ½ÿ¿ÿºÿºÿ¿ÿ°ÿºÿÂÿÒÿÏÿÉÿ°ÿ­ÿÊÿ­ÿÔÿÑÿ¸ÿ°ÿÍÿ½ÿ¯ÿÅÿ¿ÿÁÿ«ÿÇÿ¿ÿÇÿºÿ«ÿ¹ÿ³ÿ®ÿ°ÿ²ÿ¼ÿªÿ²ÿ¶ÿ³ÿ¿ÿÁÿÊÿ½ÿ±ÿÇÿ»ÿ²ÿ­ÿ­ÿ¾ÿÅÿÁÿ¼ÿºÿ±ÿÀÿªÿÃÿ¼ÿÛÿ¦ÿÅÿ°ÿ»ÿ¾ÿÉÿâÿÃÿ½ÿÀÿ¸ÿ±ÿ¸ÿËÿ¸ÿ«ÿ·ÿ¶ÿÃÿ¿ÿ´ÿ²ÿ¬ÿ¸ÿÆÿºÿ³ÿ¾ÿ¼ÿ·ÿÁÿ¼ÿ¬ÿ°ÿ±ÿ¹ÿÀÿ²ÿ¶ÿ¼ÿÃÿ¸ÿ¿ÿ´ÿ¹ÿ¹ÿ»ÿÇÿ¹ÿµÿ»ÿÎÿ¿ÿ¹ÿ½ÿµÿÂÿÊÿÃÿµÿ»ÿ»ÿ½ÿ¼ÿ¼ÿµÿ´ÿ²ÿ³ÿ¿ÿ»ÿ²ÿ¿ÿÍÿÂÿ»ÿÂÿ½ÿÁÿ¸ÿ¸ÿ½ÿ¿ÿÈÿ»ÿÀÿ©ÿÅÿÀÿ¬ÿ¿ÿ·ÿ³ÿ´ÿÓÿÌÿ¶ÿÁÿ¶ÿÃÿÔÿÄÿ¿ÿÄÿ¯ÿ¹ÿ³ÿªÿ­ÿ·ÿ¾ÿ·ÿµÿ·ÿ¹ÿÃÿ·ÿ®ÿ»ÿ·ÿ±ÿ­ÿ´ÿ²ÿÁÿ¯ÿ³ÿ¹ÿ¹ÿ»ÿ¼ÿ»ÿÀÿ¸ÿÂÿ³ÿ³ÿ¾ÿ¸ÿÐÿÃÿ»ÿ¶ÿ´ÿ³ÿÈÿ»ÿµÿ¹ÿ¼ÿÁÿÃÿÅÿÌÿÄÿ¶ÿºÿÂÿÄÿÅÿÁÿ»ÿºÿ¿ÿÉÿÀÿ¸ÿÅÿ³ÿÇÿ¿ÿ²ÿÎÿÕÿ¯ÿÂÿ°ÿ´ÿ¿ÿ²ÿÇÿÔÿ¼ÿ¼ÿÂÿ¾ÿÃÿÇÿÑÿÈÿ¸ÿ½ÿ¹ÿ´ÿÁÿÁÿÀÿÃÿ²ÿ®ÿÂÿÂÿ¯ÿ»ÿ¼ÿ¼ÿÉÿªÿÅÿÎÿµÿ«ÿÉÿ®ÿÀÿ»ÿ¿ÿºÿÁÿÄÿºÿ·ÿ·ÿºÿ¶ÿ¸ÿ¼ÿ¼ÿ¹ÿ»ÿ¹ÿ¸ÿ¾ÿ³ÿ¶ÿ¹ÿ´ÿ®ÿµÿÉÿ¿ÿÆÿÂÿÀÿÁÿÁÿ¼ÿÊÿ¼ÿ»ÿ´ÿÑÿ¶ÿÄÿ¹ÿºÿ¿ÿ»ÿ½ÿµÿµÿ¸ÿÀÿ½ÿ¹ÿºÿ´ÿ·ÿ³ÿ¾ÿÍÿÈÿÂÿÁÿ¼ÿÅÿ¿ÿ¼ÿÄÿÈÿ´ÿ±ÿ¼ÿ²ÿÀÿ»ÿ´ÿ¸ÿÁÿ½ÿÀÿÁÿ½ÿºÿºÿ¶ÿ»ÿÀÿÃÿÊÿºÿ®ÿ³ÿ¶ÿµÿÈÿÅÿºÿµÿ¥ÿ´ÿËÿ·ÿºÿÂÿ¯ÿÇÿªÿÊÿ¶ÿµÿ³ÿ¸ÿÂÿ¼ÿÀÿ¼ÿ¶ÿ·ÿ¸ÿ¿ÿ¾ÿ¿ÿÈÿÀÿ©ÿ»ÿ¸ÿ½ÿ»ÿºÿ½ÿ½ÿ´ÿ¾ÿ½ÿ¿ÿÆÿÆÿ¯ÿ²ÿ³ÿ¬ÿÿ`ÿjÿÿÿ¨ÿ¶ÿºÿÃÿÇÿÓÿ×ÿÀÿÂÿ¼ÿ³ÿÈÿ½ÿÇÿ¸ÿÁÿ·ÿ¾ÿ¶ÿÇÿÄÿºÿ¾ÿÀÿÃÿÂÿºÿ»ÿ¼ÿµÿ²ÿ¶ÿ¿ÿÅÿ¾ÿ©ÿÿÿ»ÿÃÿÆÿ¾ÿ¿ÿ²ÿÄÿÇÿ¼ÿºÿ³ÿ¸ÿ¼ÿ·ÿ¯ÿ»ÿºÿ³ÿÂÿÁÿ·ÿÁÿºÿ»ÿÇÿÊÿÀÿ¸ÿ¬ÿºÿ»ÿÂÿ»ÿÁÿ½ÿ¹ÿ¼ÿÀÿÅÿ»ÿ½ÿ¾ÿÅÿÃÿµÿ±ÿ°ÿ­ÿ²ÿ±ÿ®ÿ¾ÿÅÿ½ÿ´ÿ±ÿ°ÿ¸ÿ½ÿÆÿ·ÿÀÿÆÿ±ÿ°ÿ«ÿ¦ÿ´ÿ½ÿ²ÿ¶ÿÄÿºÿ´ÿ»ÿÅÿ¼ÿÅÿ»ÿ³ÿ°ÿ¶ÿ½ÿ¿ÿ·ÿ±ÿ¯ÿ·ÿ·ÿªÿ«ÿºÿ»ÿÂÿÁÿ¶ÿ»ÿ°ÿ­ÿ°ÿ«ÿ²ÿ¶ÿ¬ÿ¿ÿ·ÿ¬ÿ¬ÿ±ÿ´ÿµÿÃÿÅÿ½ÿ´ÿ±ÿÀÿÆÿ¾ÿ»ÿ¾ÿºÿ¦ÿºÿÃÿ¶ÿÂÿÇÿ©ÿÆÿ·ÿÀÿ½ÿÁÿ´ÿÀÿÆÿ·ÿ³ÿ³ÿ¶ÿ½ÿÀÿÏÿ°ÿ°ÿÍÿ¶ÿºÿ±ÿÆÿªÿµÿ¸ÿÊÿ¼ÿ¶ÿ¸ÿ»ÿ¿ÿ»ÿ¶ÿ´ÿ²ÿºÿÅÿÀÿÀÿºÿºÿ²ÿÇÿ£ÿ¿ÿÃÿ¹ÿºÿÇÿÄÿÊÿ½ÿ­ÿµÿ½ÿ»ÿ´ÿ·ÿ¼ÿÃÿ³ÿ¹ÿ·ÿ¶ÿ³ÿÐÿÀÿ»ÿÄÿÂÿ¾ÿ¹ÿ¹ÿÀÿºÿ°ÿºÿÅÿ´ÿ¹ÿ·ÿÃÿÅÿÉÿÆÿ¶ÿ³ÿ¿ÿ½ÿ²ÿÂÿ½ÿ¬ÿ°ÿ»ÿ½ÿ¸ÿ³ÿ´ÿ®ÿ¾ÿ®ÿÀÿµÿ¼ÿ»ÿÁÿÅÿÅÿ¿ÿ¾ÿ¶ÿ½ÿÅÿÀÿÇÿ»ÿ¾ÿ³ÿÉÿ»ÿÇÿ¦ÿÿÅÿ¼ÿµÿ¸ÿÀÿ¾ÿ¿ÿÀÿ¼ÿ¹ÿ¯ÿ¹ÿ¶ÿÌÿÄÿ»ÿ¨ÿ´ÿ¸ÿ»ÿÇÿºÿ¹ÿÄÿÂÿºÿ¾ÿÃÿ½ÿ»ÿÃÿ°ÿ¹ÿ»ÿ¾ÿ³ÿ³ÿ´ÿ¸ÿ¹ÿ¸ÿ¾ÿ¿ÿ¼ÿ¸ÿ²ÿ¸ÿ²ÿ¼ÿÃÿµÿÍÿÆÿºÿ±ÿªÿ±ÿ·ÿËÿÃÿ¹ÿÂÿºÿ±ÿ¨ÿ¶ÿ¾ÿ¸ÿÂÿ®ÿ³ÿÁÿ½ÿÈÿÄÿÂÿ¸ÿ´ÿ·ÿªÿ´ÿÂÿºÿºÿ¼ÿËÿ¿ÿÄÿ¿ÿ¹ÿÁÿÐÿÆÿ®ÿ¯ÿºÿ±ÿ¸ÿ¿ÿ¼ÿÄÿ¿ÿ»ÿÆÿËÿ»ÿ¼ÿÀÿÄÿ¿ÿ¹ÿÁÿºÿ¹ÿ±ÿÉÿ´ÿ§ÿ«ÿ²ÿºÿ·ÿ»ÿÆÿÁÿ¯ÿªÿ·ÿ¿ÿ¾ÿ²ÿ»ÿÂÿ¶ÿ®ÿ³ÿ¸ÿºÿ³ÿ¨ÿ°ÿÁÿÁÿ¿ÿÇÿÆÿÇÿÈÿ¸ÿ»ÿÈÿ½ÿÃÿÎÿÊÿ¶ÿ¸ÿÏÿÊÿÀÿ¹ÿ­ÿ½ÿÌÿËÿÆÿ·ÿ¼ÿÂÿ¹ÿ½ÿÇÿÁÿÅÿ·ÿ³ÿ¦ÿÀÿÍÿ¿ÿÃÿÉÿÈÿÄÿÀÿºÿºÿÇÿ½ÿËÿ¼ÿ»ÿ¿ÿÂÿ¸ÿ½ÿ´ÿ¯ÿ­ÿ¦ÿ®ÿÀÿ¹ÿÃÿ¬ÿÂÿ²ÿ¼ÿ¿ÿÀÿºÿ¹ÿ¿ÿ¿ÿºÿ¸ÿ¾ÿÓÿÂÿ¹ÿ¾ÿÁÿÄÿ¸ÿ¬ÿ±ÿ¾ÿÂÿ¸ÿ½ÿÂÿ­ÿÁÿÍÿÂÿºÿ¯ÿ­ÿ«ÿ²ÿ»ÿºÿÂÿ¸ÿ»ÿ¶ÿÀÿ¼ÿ®ÿ»ÿ¾ÿ½ÿ»ÿºÿÁÿ½ÿÁÿ´ÿ·ÿÅÿ°ÿ¹ÿ±ÿ²ÿ½ÿÃÿÀÿ¾ÿ½ÿ²ÿÇÿºÿÂÿ¹ÿ½ÿºÿ¼ÿºÿ·ÿÄÿ»ÿ²ÿ«ÿ¬ÿ²ÿÃÿÇÿÉÿÊÿÀÿ³ÿ²ÿ¼ÿÅÿÄÿ½ÿ´ÿ»ÿÀÿ¾ÿ½ÿ¼ÿ¼ÿÀÿÂÿËÿ¼ÿàÿ°ÿµÿ¸ÿÀÿ¼ÿÁÿÂÿ´ÿ²ÿ¾ÿ¾ÿªÿÅÿÂÿÀÿÇÿÅÿÃÿÁÿ¹ÿ·ÿ¹ÿ²ÿÀÿ¹ÿÇÿÅÿ¶ÿ­ÿ·ÿÉÿÊÿ¹ÿ°ÿÍÿÅÿ¸ÿ»ÿÇÿÅÿÁÿ¾ÿ¹ÿ¼ÿ¶ÿËÿÐÿÆÿ»ÿ½ÿ½ÿÃÿÓÿÓÿÃÿÊÿÉÿÈÿÂÿÀÿ¸ÿ³ÿ»ÿ¼ÿ·ÿ¿ÿÂÿ´ÿÁÿÉÿ³ÿ¬ÿ®ÿ´ÿ¿ÿÉÿÅÿ¼ÿ²ÿÅÿ¾ÿÁÿÄÿÈÿ¾ÿ¹ÿÆÿÉÿÂÿ½ÿ»ÿ»ÿÀÿÊÿÀÿ¼ÿÃÿ¿ÿºÿÆÿ³ÿÂÿÊÿÀÿ´ÿ²ÿ¸ÿÀÿÐÿÏÿ¬ÿ·ÿ»ÿ¸ÿ¹ÿÁÿ½ÿÀÿËÿ¬ÿ³ÿ´ÿÂÿ¹ÿ°ÿ®ÿ¿ÿÆÿ»ÿÄÿÂÿÊÿÊÿËÿ¼ÿÄÿÄÿ»ÿÅÿÇÿ ÿÈÿ¹ÿÆÿ¾ÿ¯ÿ®ÿ±ÿ®ÿ¬ÿ´ÿ¥ÿÂÿ¿ÿ¬ÿ°ÿ¯ÿ¨ÿ®ÿ²ÿºÿ»ÿ±ÿÿ¢ÿ´ÿ·ÿ´ÿ¹ÿµÿ¦ÿ«ÿµÿ©ÿ²ÿ³ÿ«ÿ§ÿ¥ÿ´ÿ¸ÿÆÿ¶ÿ²ÿ¸ÿµÿ¯ÿ±ÿµÿÇÿÁÿÅÿÂÿ·ÿµÿ´ÿ­ÿµÿÉÿ³ÿÀÿÅÿÇÿËÿÈÿÁÿÇÿ¾ÿ¤ÿÉÿ¹ÿÁÿÃÿ¶ÿ²ÿ¼ÿÀÿµÿÉÿÄÿ»ÿ¼ÿÀÿ¾ÿºÿ¶ÿÃÿÈÿÊÿÇÿÁÿ¹ÿ³ÿÆÿ¹ÿ¹ÿÃÿÂÿ¿ÿ½ÿ¼ÿ´ÿ¶ÿ´ÿ¼ÿ¶ÿ¹ÿºÿ¹ÿ½ÿÀÿ½ÿ½ÿ´ÿ¾ÿ¾ÿºÿ¶ÿ±ÿ¯ÿ·ÿ®ÿÁÿ·ÿ¿ÿ¹ÿ¸ÿÂÿÁÿ½ÿ°ÿÃÿ¹ÿÀÿÂÿ¼ÿ½ÿ½ÿ³ÿÃÿºÿÃÿ®ÿ´ÿ»ÿÁÿÊÿÌÿ½ÿÉÿÊÿµÿ¶ÿÄÿ¼ÿ»ÿÁÿ¼ÿÂÿ²ÿÆÿ¸ÿÇÿ»ÿ°ÿ³ÿ»ÿ½ÿ¼ÿ¿ÿÂÿÂÿËÿÁÿ½ÿ½ÿ½ÿ¼ÿ²ÿ´ÿ¿ÿÀÿ·ÿ²ÿ¶ÿ·ÿ®ÿ«ÿ¹ÿ²ÿ¢ÿ§ÿ®ÿ¯ÿµÿÁÿ¸ÿ¤ÿºÿÃÿÊÿ·ÿ¸ÿÃÿÁÿ¹ÿ³ÿ®ÿ¨ÿ«ÿ³ÿºÿ¬ÿ°ÿ«ÿ¸ÿÃÿÄÿ»ÿ«ÿ¯ÿ²ÿÄÿ±ÿ¸ÿ¶ÿµÿ±ÿµÿÁÿµÿ²ÿÊÿªÿ¨ÿ³ÿ¨ÿºÿºÿÿ ÿ©ÿ¯ÿ»ÿ±ÿ¯ÿ³ÿµÿµÿ¶ÿ·ÿ¸ÿ¯ÿ©ÿÅÿ­ÿ«ÿ±ÿ·ÿ»ÿ´ÿ´ÿÁÿ¹ÿ ÿÃÿªÿ´ÿÀÿ¸ÿ­ÿ²ÿ¼ÿºÿ´ÿ¿ÿºÿ¼ÿÃÿ»ÿÃÿ¾ÿ¬ÿ¡ÿªÿ¸ÿ¶ÿ²ÿ´ÿ±ÿ¯ÿ¿ÿ³ÿ­ÿµÿ¹ÿµÿ¸ÿÂÿ¿ÿ­ÿ§ÿ¢ÿ¹ÿ»ÿ±ÿ³ÿ¸ÿ³ÿ¸ÿÈÿÅÿ²ÿ®ÿ¸ÿ¹ÿ´ÿ¬ÿ¯ÿºÿÀÿ¹ÿ¬ÿµÿ±ÿ¾ÿµÿ¾ÿ°ÿ©ÿ­ÿ°ÿ°ÿ¥ÿ¸ÿ¯ÿ©ÿ¶ÿ®ÿ³ÿ¼ÿ¾ÿÁÿÊÿÍÿÅÿ¯ÿ¡ÿÿÂÿÿ­ÿ±ÿ©ÿ®ÿ¶ÿµÿ¿ÿÅÿ«ÿ¹ÿ­ÿ´ÿ¸ÿ¿ÿÀÿÉÿÄÿ¹ÿ·ÿºÿ»ÿµÿ¹ÿ½ÿÄÿÀÿÅÿ»ÿÃÿÆÿÀÿ¼ÿ¶ÿ´ÿºÿÅÿµÿÀÿ¾ÿ¤ÿ¼ÿ¿ÿ»ÿ¸ÿ·ÿ¶ÿ®ÿ»ÿµÿ¾ÿÈÿ³ÿ¿ÿ»ÿ¸ÿ°ÿ¸ÿ»ÿ¬ÿ®ÿÆÿÁÿ¼ÿÈÿ§ÿ±ÿ´ÿ´ÿ¶ÿ¶ÿµÿ¸ÿ¼ÿµÿ¯ÿ·ÿÃÿ³ÿºÿÀÿ®ÿ½ÿ¾ÿªÿ¨ÿ¸ÿµÿ¨ÿ³ÿ³ÿ·ÿ´ÿ°ÿµÿ°ÿ«ÿºÿÃÿ·ÿ°ÿ·ÿ¸ÿ±ÿ¹ÿÀÿµÿ¤ÿ½ÿµÿ¾ÿ¼ÿ¹ÿ·ÿ¾ÿ¾ÿ¹ÿ¸ÿ¦ÿ¸ÿ´ÿ»ÿ»ÿ¹ÿÁÿ¹ÿ¿ÿÄÿ¾ÿ¸ÿµÿ°ÿ¯ÿ¶ÿ²ÿ­ÿÊÿ¾ÿÅÿÁÿÁÿ¿ÿ¿ÿÁÿ»ÿ³ÿ³ÿ´ÿ³ÿªÿ±ÿ¿ÿ¼ÿ¾ÿ´ÿÆÿ¼ÿÀÿ¾ÿ½ÿÁÿÅÿÆÿ½ÿ·ÿÁÿ·ÿ»ÿ±ÿ²ÿ³ÿ¡ÿ±ÿÂÿÑÿÏÿÅÿ¹ÿ¹ÿÅÿËÿÐÿºÿ·ÿÁÿ¼ÿºÿ¸ÿ½ÿºÿ¶ÿ¼ÿ·ÿ¶ÿÄÿÃÿ±ÿ¶ÿÀÿ±ÿÀÿ½ÿ·ÿ¡ÿÂÿ³ÿ®ÿÂÿ¹ÿ°ÿ·ÿ·ÿµÿ¶ÿ±ÿ»ÿÁÿ»ÿ·ÿ°ÿ¸ÿÄÿÄÿÂÿ¿ÿÃÿÁÿÀÿÀÿµÿµÿÄÿÁÿÁÿºÿ´ÿ»ÿ­ÿ®ÿÃÿ¼ÿ¾ÿÁÿ»ÿÄÿÆÿ½ÿ¼ÿ½ÿ¶ÿ©ÿ²ÿ½ÿ±ÿÂÿ»ÿ»ÿµÿÆÿ¸ÿ²ÿ²ÿ°ÿ³ÿ»ÿ¼ÿ¸ÿÄÿÇÿ¸ÿ¾ÿ´ÿ½ÿÄÿ»ÿÉÿÈÿÁÿ¶ÿ»ÿ²ÿ®ÿ±ÿ±ÿ¹ÿ´ÿºÿ¸ÿºÿ¨ÿËÿ·ÿÀÿ³ÿ³ÿ¸ÿºÿ¼ÿ¸ÿ¶ÿ°ÿ´ÿ¸ÿ®ÿ¼ÿ¶ÿ ÿ¶ÿ­ÿ²ÿ°ÿ¯ÿ³ÿ³ÿµÿ°ÿ­ÿ¶ÿ²ÿµÿ¼ÿ¸ÿ¯ÿ°ÿÄÿ¶ÿ´ÿºÿ²ÿ»ÿºÿÒÿ»ÿÈÿÃÿ¼ÿ¾ÿ¾ÿµÿºÿ·ÿ­ÿ¹ÿÂÿ¼ÿ¿ÿÀÿºÿµÿÅÿ«ÿ ÿ·ÿ¶ÿ®ÿ²ÿ¶ÿ«ÿµÿ¾ÿ¾ÿ·ÿ±ÿ´ÿ¾ÿÃÿ³ÿ³ÿ«ÿ§ÿÁÿ¨ÿ±ÿÁÿÆÿ½ÿ»ÿ²ÿµÿµÿÇÿÃÿ³ÿªÿ¥ÿ­ÿ½ÿÂÿ¿ÿ³ÿ»ÿ²ÿ¾ÿ·ÿ¶ÿ¾ÿÆÿµÿ»ÿÔÿ·ÿµÿ¤ÿ°ÿ³ÿ´ÿ»ÿµÿµÿ¸ÿ¼ÿ¸ÿÁÿ¾ÿ«ÿ«ÿÇÿÊÿÆÿ¾ÿ­ÿªÿµÿÆÿ¹ÿºÿ½ÿ¹ÿ¹ÿ·ÿµÿ¶ÿ´ÿ¶ÿ²ÿ°ÿ·ÿ¸ÿ½ÿ¸ÿ·ÿÁÿÇÿ¶ÿ¯ÿ¼ÿ²ÿ¨ÿµÿ¶ÿ·ÿ¸ÿ³ÿ°ÿ·ÿ¿ÿÄÿÀÿ±ÿ¾ÿ¼ÿ¼ÿ¾ÿ¹ÿ°ÿ¬ÿ¶ÿÄÿÄÿËÿÇÿ¶ÿ¸ÿ²ÿ¢ÿªÿ²ÿµÿ¹ÿ½ÿ·ÿ¶ÿ¿ÿºÿÀÿÅÿ½ÿ½ÿ»ÿ°ÿ»ÿÁÿÂÿ¾ÿ¿ÿ¶ÿ¸ÿ²ÿªÿ¿ÿ»ÿ¶ÿµÿ±ÿ³ÿ§ÿ­ÿÊÿÈÿ¸ÿ§ÿ²ÿ·ÿ·ÿÅÿ»ÿ¨ÿ¹ÿ²ÿ¼ÿÆÿ­ÿ¼ÿ¸ÿÀÿ¼ÿ¶ÿ¸ÿ¸ÿ»ÿ½ÿºÿ±ÿ±ÿ½ÿ¸ÿ®ÿ´ÿÀÿ¼ÿ½ÿÈÿºÿ¿ÿÆÿ±ÿ¶ÿÇÿ¾ÿÆÿ¶ÿ£ÿ¿ÿÀÿ´ÿ¹ÿ¹ÿÇÿ¸ÿ³ÿÂÿÅÿÄÿµÿ®ÿÁÿ¸ÿ³ÿ¸ÿÈÿ½ÿÂÿºÿÀÿ¬ÿ¿ÿÁÿ¸ÿ±ÿ¼ÿ©ÿ¶ÿ°ÿ«ÿ¸ÿ°ÿ±ÿ¹ÿ¸ÿ¼ÿÂÿ»ÿ´ÿ¸ÿ¸ÿ³ÿ°ÿ¯ÿµÿªÿ®ÿ¸ÿ¼ÿØÿ»ÿ·ÿ¯ÿ¶ÿ²ÿ¼ÿ¨ÿ·ÿ¶ÿ¾ÿ°ÿ·ÿ¸ÿÂÿÅÿÁÿ»ÿµÿ¯ÿ¯ÿºÿÃÿÅÿ¿ÿ¶ÿ®ÿ¡ÿºÿºÿÁÿ²ÿÀÿËÿ¿ÿºÿ½ÿ¬ÿ­ÿÉÿÁÿªÿ­ÿ¿ÿ¸ÿÃÿÃÿ¶ÿ¬ÿ¯ÿ¯ÿ«ÿªÿ°ÿ½ÿ¼ÿºÿÀÿ¶ÿ°ÿºÿ¹ÿÀÿºÿ»ÿÇÿÀÿ¼ÿ¸ÿ»ÿ°ÿºÿ¹ÿ¯ÿ´ÿ±ÿ«ÿ±ÿ¶ÿ«ÿ¸ÿ¼ÿ»ÿ´ÿ¶ÿ¸ÿ±ÿ«ÿ©ÿ®ÿ±ÿ«ÿ¯ÿ¸ÿºÿÇÿÂÿ®ÿ³ÿ©ÿ¬ÿ¢ÿ¯ÿ¶ÿÁÿ¾ÿ·ÿ½ÿºÿÀÿ±ÿ´ÿ·ÿ±ÿªÿ³ÿ¨ÿ¬ÿ­ÿ«ÿ­ÿ¢ÿ«ÿ¹ÿ¹ÿ²ÿªÿ´ÿ´ÿ©ÿ±ÿ²ÿ§ÿÂÿ´ÿ¯ÿ¹ÿÀÿ¹ÿÄÿËÿºÿ½ÿ«ÿ·ÿÃÿ´ÿ¨ÿ¸ÿ£ÿ¶ÿ­ÿ§ÿ´ÿ¹ÿ·ÿ³ÿºÿ¹ÿ°ÿ­ÿ²ÿ·ÿµÿ¶ÿ·ÿµÿ¸ÿºÿ¼ÿ¹ÿ´ÿ­ÿ±ÿ±ÿ²ÿ®ÿ¯ÿ¶ÿ·ÿµÿºÿ°ÿ¦ÿ¤ÿÿ­ÿ©ÿ«ÿ¦ÿÿ±ÿ¾ÿ ÿ¥ÿ¸ÿÈÿÄÿ½ÿµÿ²ÿµÿ¶ÿÁÿ¾ÿ°ÿ³ÿ´ÿºÿÂÿ¿ÿ¸ÿÉÿ¸ÿ³ÿ¿ÿ¿ÿËÿ»ÿ»ÿÀÿ·ÿµÿÖÿ´ÿÀÿ½ÿ°ÿÀÿ¾ÿµÿ¾ÿ¸ÿ²ÿ¶ÿ°ÿ±ÿ»ÿ°ÿ²ÿ¥ÿªÿ¶ÿ½ÿ¸ÿ³ÿ³ÿ²ÿ³ÿ¯ÿ»ÿ¿ÿ¸ÿ½ÿ²ÿ²ÿ¾ÿ·ÿÉÿ»ÿ·ÿËÿºÿ­ÿºÿ¾ÿÀÿ»ÿÂÿµÿ³ÿ¿ÿ¹ÿ²ÿµÿ³ÿ·ÿÂÿÆÿ¶ÿªÿºÿ¾ÿ·ÿÆÿÆÿÂÿÄÿ½ÿµÿ³ÿ®ÿ³ÿÁÿÀÿ¿ÿÀÿ¼ÿ¸ÿ»ÿ¯ÿ´ÿÉÿºÿ­ÿ·ÿÇÿ½ÿ±ÿÀÿÂÿ·ÿÁÿ¯ÿÀÿ¡ÿµÿ²ÿ½ÿ¯ÿ¶ÿ½ÿÅÿ¾ÿ»ÿ»ÿ²ÿºÿºÿºÿÇÿÉÿ»ÿÃÿ¾ÿ·ÿÔÿÚÿÈÿÃÿÃÿ¼ÿºÿÃÿ¹ÿ»ÿºÿ»ÿÄÿ·ÿÀÿÄÿ¼ÿ´ÿ¼ÿºÿ¦ÿ¶ÿ¸ÿ¶ÿÙÿºÿÁÿ¾ÿ½ÿÃÿ½ÿ«ÿ³ÿ¾ÿ»ÿÀÿ¸ÿºÿ¼ÿÀÿ·ÿ½ÿ¸ÿ³ÿ°ÿ¶ÿÉÿÅÿ¼ÿ¾ÿ¶ÿ¶ÿ»ÿ±ÿ´ÿ·ÿ±ÿ¸ÿ¸ÿºÿµÿ±ÿºÿ½ÿ¹ÿ»ÿ±ÿ«ÿ¯ÿÃÿ°ÿºÿ²ÿ¯ÿ¶ÿ»ÿ»ÿ»ÿ¸ÿ·ÿ·ÿ»ÿ¼ÿ¶ÿ·ÿ½ÿºÿÃÿ¸ÿµÿ¿ÿ»ÿÄÿÂÿ¼ÿÀÿ¹ÿ¸ÿºÿÄÿÅÿ¸ÿ¾ÿÄÿÀÿ¶ÿ¶ÿÀÿ¼ÿºÿ¿ÿÌÿ¯ÿ°ÿ»ÿµÿ²ÿ·ÿÀÿ¸ÿ¶ÿ¼ÿ­ÿÆÿ½ÿ¶ÿ¹ÿ±ÿ¸ÿÅÿµÿ²ÿÈÿ¸ÿ·ÿ°ÿ¦ÿºÿºÿ±ÿ·ÿ¿ÿ¸ÿ°ÿ»ÿÃÿ¿ÿ´ÿ¶ÿ¿ÿ½ÿºÿÁÿ»ÿ¬ÿ®ÿ´ÿ¾ÿÁÿ½ÿ¼ÿ¨ÿ´ÿ®ÿ ÿ©ÿ³ÿ«ÿ³ÿ¸ÿµÿ¿ÿÄÿÑÿÂÿ¶ÿ·ÿºÿËÿ¾ÿÒÿÉÿÅÿ¶ÿÄÿ¸ÿ»ÿ¹ÿ·ÿ¶ÿ¯ÿ¶ÿ±ÿµÿ¾ÿ¹ÿ±ÿ³ÿ·ÿµÿºÿ½ÿ¿ÿ¼ÿ³ÿ»ÿÀÿ±ÿ°ÿÁÿÅÿ´ÿ·ÿ³ÿ¿ÿ²ÿ±ÿ·ÿ¾ÿ¥ÿ«ÿ»ÿÁÿ¿ÿ¯ÿ¶ÿ¿ÿ¸ÿÊÿ°ÿ·ÿºÿ±ÿ¹ÿ¹ÿ±ÿÀÿ½ÿ»ÿµÿ´ÿ½ÿÁÿÁÿ¼ÿ¾ÿ¼ÿÁÿºÿµÿ¶ÿÀÿÀÿ±ÿ¹ÿÆÿÆÿÂÿ¹ÿ»ÿÀÿ»ÿºÿµÿÄÿÁÿÀÿ»ÿ·ÿµÿ·ÿ»ÿ¾ÿÂÿ¼ÿºÿºÿÎÿ±ÿµÿºÿ²ÿ¹ÿ´ÿ³ÿ¶ÿ®ÿÂÿÂÿ·ÿµÿÀÿÊÿ¯ÿ³ÿÁÿÁÿ¹ÿºÿ½ÿ±ÿµÿ¾ÿ¾ÿ½ÿ¾ÿ¿ÿ¾ÿ¾ÿ³ÿ½ÿÈÿÄÿÃÿ¾ÿ»ÿ°ÿ»ÿÐÿÇÿ¼ÿ´ÿ¢ÿÃÿ¸ÿÀÿÇÿÃÿÈÿÀÿÇÿ±ÿ¼ÿ¹ÿÁÿ«ÿ¿ÿÀÿ¾ÿ¶ÿ´ÿºÿÃÿÅÿ¾ÿ¼ÿ¿ÿÃÿÇÿÆÿ¼ÿ¹ÿ¼ÿ»ÿÇÿÎÿËÿÅÿ¼ÿ½ÿ·ÿ²ÿ»ÿ½ÿ¾ÿ¨ÿÿ·ÿÇÿÉÿ§ÿÂÿ®ÿÀÿ·ÿªÿºÿ°ÿ°ÿ¯ÿÂÿ·ÿÃÿÀÿÅÿÅÿ·ÿ·ÿÂÿÁÿ³ÿ°ÿ¬ÿ®ÿ¸ÿ½ÿÅÿÀÿ·ÿ½ÿÊÿÐÿÃÿ¶ÿ°ÿ«ÿ´ÿ¼ÿÆÿ¼ÿ¶ÿ¹ÿ¿ÿ·ÿ²ÿ±ÿ±ÿ²ÿ½ÿ»ÿ¹ÿ»ÿ´ÿ¿ÿÁÿ»ÿÇÿ»ÿ¿ÿºÿ¾ÿÀÿ¶ÿ³ÿ¹ÿ·ÿ·ÿ´ÿºÿ¸ÿ´ÿ¹ÿ°ÿ©ÿ¶ÿÃÿÃÿÀÿ¿ÿ»ÿÀÿ»ÿÂÿÎÿ¸ÿÅÿÏÿÅÿ¾ÿÆÿÄÿËÿÀÿËÿºÿÄÿ¿ÿ°ÿ¶ÿÂÿµÿ½ÿ½ÿÁÿ½ÿ§ÿÇÿÁÿ·ÿ¼ÿ¼ÿÀÿÅÿ¸ÿ«ÿ©ÿ¿ÿÎÿ½ÿ¾ÿËÿÆÿ·ÿ²ÿ·ÿµÿµÿ·ÿ¤ÿ·ÿÈÿ½ÿµÿ©ÿ¾ÿ·ÿÂÿ§ÿ°ÿµÿ¹ÿÃÿÄÿ­ÿµÿ¶ÿºÿÊÿ¾ÿ¸ÿ¾ÿºÿ¶ÿ½ÿÃÿÈÿÂÿ»ÿÀÿÄÿÃÿÄÿÄÿÂÿÂÿ¸ÿ¿ÿµÿ±ÿ¸ÿ¯ÿ±ÿÁÿ¼ÿÆÿÈÿÅÿÆÿ³ÿÂÿÀÿ½ÿ½ÿ»ÿ²ÿÉÿÊÿ¼ÿÉÿÁÿ¹ÿÄÿÂÿ¿ÿÇÿÁÿ°ÿµÿÅÿÂÿ¿ÿ·ÿ±ÿ°ÿ·ÿ¼ÿ¾ÿÆÿ»ÿÃÿ»ÿ¶ÿ¾ÿ½ÿÐÿ¯ÿ¶ÿ·ÿÇÿÄÿÀÿÉÿ¸ÿ¿ÿÁÿ¾ÿ·ÿ¼ÿÄÿºÿ³ÿ¿ÿ¼ÿ°ÿ¶ÿ³ÿ±ÿ¶ÿ»ÿ½ÿ¶ÿÅÿÌÿÈÿÆÿÅÿ¼ÿ¼ÿÆÿºÿ¾ÿ¸ÿ½ÿÍÿµÿ­ÿ½ÿÉÿÑÿÅÿÄÿÉÿ½ÿ¶ÿ·ÿ³ÿ´ÿ¹ÿ¶ÿ·ÿ¼ÿÁÿ»ÿ·ÿ¸ÿËÿÆÿ¶ÿªÿ¸ÿÁÿÅÿµÿÄÿ¾ÿ¾ÿ¾ÿ»ÿ´ÿÆÿËÿ¹ÿ·ÿ¿ÿºÿ¶ÿ¸ÿ¶ÿºÿ½ÿ½ÿÆÿÊÿ¼ÿ¨ÿÿ ÿÇÿ¼ÿÁÿªÿ³ÿÆÿÊÿ»ÿ°ÿÅÿ¹ÿ­ÿ¼ÿÂÿÈÿÁÿ­ÿ«ÿ·ÿºÿÅÿÇÿ½ÿ·ÿ¸ÿ¼ÿ»ÿ¼ÿÊÿÌÿ®ÿ»ÿ¼ÿÄÿÆÿ¸ÿÂÿµÿ«ÿ¶ÿ¹ÿÆÿºÿ¼ÿ´ÿµÿ®ÿ«ÿÿ¡ÿ£ÿÿÿ¬ÿ¸ÿ»ÿ´ÿ©ÿ²ÿ¼ÿÃÿ¿ÿ±ÿºÿ¶ÿÅÿµÿ»ÿ¼ÿ§ÿ½ÿÇÿÄÿÄÿÃÿ¾ÿ¶ÿ½ÿ»ÿµÿ¶ÿ¿ÿ¿ÿ¹ÿµÿ¸ÿËÿÆÿ¥ÿÿªÿ¶ÿÅÿÃÿ¿ÿºÿ¶ÿ½ÿ¾ÿµÿ´ÿ´ÿ°ÿ²ÿ³ÿ¹ÿ¿ÿÃÿ¼ÿ½ÿ»ÿ­ÿÀÿÙÿÊÿÁÿÎÿÅÿÀÿ¶ÿ±ÿ½ÿ³ÿ±ÿ·ÿ²ÿ¹ÿ½ÿ¾ÿÁÿ»ÿ¿ÿÄÿÄÿ»ÿ³ÿ¶ÿ²ÿ§ÿªÿ§ÿ»ÿ´ÿ»ÿ­ÿ°ÿ¼ÿ¹ÿ·ÿ¾ÿ½ÿÁÿ·ÿºÿÆÿ½ÿÆÿ»ÿ¬ÿ³ÿ½ÿÅÿ¿ÿ¬ÿ²ÿÀÿÃÿÀÿÆÿ¶ÿ±ÿ½ÿÁÿÇÿÁÿ­ÿ«ÿ¬ÿ³ÿµÿ®ÿ¶ÿ¸ÿ¼ÿÆÿÀÿ²ÿ¢ÿÿ¹ÿ´ÿ³ÿÃÿ¼ÿÄÿ·ÿ»ÿ¨ÿµÿÄÿ¾ÿ¾ÿ½ÿ±ÿ¼ÿ°ÿ¯ÿ¼ÿºÿ¶ÿ¼ÿÃÿ¹ÿ§ÿ·ÿÃÿ³ÿµÿ´ÿ¬ÿÁÿÂÿ°ÿ¹ÿ»ÿªÿ°ÿÿ®ÿºÿ¶ÿ´ÿ¦ÿ¦ÿ»ÿ·ÿ¸ÿ½ÿÈÿÎÿ«ÿ³ÿ¹ÿ¶ÿ³ÿÂÿ¸ÿ¸ÿ·ÿ·ÿ¹ÿÂÿ·ÿ¥ÿ¬ÿ¸ÿ¿ÿÃÿºÿ¹ÿÂÿÃÿ´ÿ½ÿÁÿ¾ÿ°ÿµÿÄÿ»ÿ¿ÿµÿ»ÿÁÿ¾ÿ¾ÿ±ÿ¸ÿÁÿÁÿ¼ÿ´ÿ¸ÿÂÿÍÿÓÿÀÿ»ÿËÿÆÿÂÿ·ÿ³ÿ·ÿ±ÿ«ÿ°ÿ·ÿºÿ¬ÿÂÿÂÿ¾ÿÀÿÇÿ¸ÿÀÿÃÿ½ÿËÿÃÿ½ÿ±ÿ¦ÿ²ÿ¼ÿ¹ÿÀÿµÿ½ÿ¿ÿ»ÿÅÿ¶ÿÁÿ¼ÿ¾ÿÊÿÀÿ½ÿ¾ÿ³ÿ°ÿ¶ÿÁÿÃÿ³ÿ¹ÿÀÿ³ÿÍÿÊÿºÿ¾ÿ¿ÿ¹ÿºÿºÿÂÿ¼ÿ¹ÿ½ÿÆÿÂÿ·ÿ¿ÿ½ÿÈÿ¿ÿÊÿµÿ¹ÿ³ÿ®ÿ³ÿ¸ÿ»ÿÆÿ¿ÿ°ÿºÿÆÿ»ÿµÿµÿ¯ÿ×ÿ»ÿ»ÿÂÿµÿ®ÿ´ÿ¼ÿÀÿÆÿÀÿµÿ­ÿªÿ®ÿ´ÿ¹ÿ·ÿ¶ÿÂÿÉÿ¸ÿ©ÿ°ÿ¯ÿ¶ÿÄÿÃÿ¾ÿÄÿ¼ÿ«ÿ»ÿ»ÿ¸ÿ«ÿ¾ÿ¿ÿÁÿÁÿºÿ¹ÿµÿ»ÿ·ÿ¹ÿ¹ÿ°ÿ·ÿ¼ÿÅÿÇÿ»ÿÇÿ¼ÿ±ÿÆÿÆÿ¿ÿ¾ÿ¸ÿ¶ÿ¾ÿ°ÿ£ÿÉÿ¿ÿ®ÿ¸ÿ¶ÿÃÿÅÿ¾ÿ·ÿºÿ¾ÿÅÿÄÿÃÿ¿ÿµÿ¼ÿ¹ÿ¾ÿ¼ÿ¾ÿ¸ÿ¹ÿÀÿÄÿ¿ÿÅÿÅÿÄÿÄÿÁÿÍÿÐÿÊÿÄÿ°ÿ¶ÿ«ÿ¹ÿÅÿÈÿÀÿºÿ¸ÿ¹ÿÀÿÅÿ½ÿÄÿÊÿÅÿÇÿ³ÿ²ÿ¶ÿ²ÿ¼ÿ¾ÿ¾ÿ¼ÿ¼ÿÁÿ²ÿ¬ÿ´ÿÆÿÄÿËÿÍÿµÿ´ÿ½ÿºÿÁÿÄÿ·ÿ¿ÿ´ÿ·ÿ½ÿÀÿ·ÿ´ÿ·ÿ½ÿ¾ÿ¼ÿÃÿÆÿÀÿÃÿÄÿÌÿÄÿ¿ÿÃÿÄÿÁÿ¶ÿ±ÿµÿºÿºÿ·ÿºÿ¿ÿ¥ÿÄÿ«ÿ¼ÿµÿ¼ÿÇÿÄÿÂÿ¾ÿ¸ÿ¹ÿ·ÿ¾ÿÅÿÊÿ»ÿÁÿÅÿÈÿ¿ÿ¹ÿ¼ÿ¾ÿ»ÿ»ÿ¹ÿ¼ÿ¸ÿªÿÂÿÀÿ¿ÿ¯ÿ¬ÿ¼ÿ½ÿ²ÿ¸ÿÃÿÅÿ±ÿ·ÿ¼ÿÈÿ½ÿºÿ¶ÿ½ÿ»ÿ°ÿµÿ»ÿÂÿ¾ÿÉÿËÿªÿ²ÿ¹ÿ»ÿºÿ´ÿ¶ÿÃÿÃÿ¸ÿÀÿºÿ¼ÿ¾ÿÅÿ¹ÿ»ÿ»ÿ¿ÿÄÿ¯ÿ»ÿÅÿÃÿ»ÿÈÿËÿÀÿ¶ÿ¹ÿ¾ÿÂÿÌÿÒÿÊÿ½ÿ³ÿ¸ÿÀÿÀÿ¿ÿ¾ÿ»ÿ»ÿÃÿÃÿÁÿ¾ÿ½ÿÁÿÆÿÇÿ½ÿ´ÿ±ÿ¶ÿ½ÿ·ÿÆÿ¸ÿËÿ¾ÿºÿÅÿÅÿÁÿ¶ÿ°ÿºÿ½ÿÃÿÍÿ¼ÿ¶ÿÂÿÉÿ»ÿ¸ÿÄÿÃÿ´ÿ¸ÿÅÿÏÿ½ÿ¹ÿÃÿÆÿÆÿ¾ÿ»ÿÅÿÀÿÎÿÉÿÁÿÁÿºÿÁÿÅÿ¿ÿ´ÿ±ÿÈÿÇÿ¶ÿ½ÿ´ÿ¶ÿºÿÁÿ¾ÿ·ÿ»ÿ¿ÿ·ÿ¿ÿ°ÿ´ÿ½ÿÃÿ¿ÿ¹ÿ·ÿ¼ÿÈÿ¾ÿ½ÿÃÿÂÿµÿ¿ÿÃÿÆÿÌÿÅÿ¼ÿ·ÿ±ÿ¹ÿ·ÿµÿ¶ÿ¹ÿ½ÿ¼ÿ½ÿÇÿµÿÀÿ½ÿ·ÿ¶ÿºÿ¾ÿÃÿÄÿ½ÿ®ÿ¾ÿ¾ÿºÿÆÿÃÿºÿ´ÿ«ÿ¨ÿ¸ÿ¼ÿÅÿ¶ÿ®ÿÀÿÉÿÀÿ¸ÿ¹ÿ¾ÿºÿÏÿÈÿºÿÁÿÃÿÀÿ¿ÿ½ÿÀÿÑÿ¹ÿÁÿ¶ÿ¹ÿ»ÿ¹ÿ·ÿ³ÿ¯ÿ¨ÿ¾ÿºÿ­ÿ²ÿªÿ ÿ¥ÿ©ÿ¨ÿ±ÿ½ÿ®ÿ¦ÿ¶ÿ¼ÿ³ÿ®ÿ«ÿÿ¬ÿµÿ¬ÿ»ÿÁÿ¸ÿ­ÿ¬ÿ¹ÿÄÿ¸ÿ¼ÿÁÿÃÿ²ÿ¦ÿ¯ÿÄÿÙÿÅÿÀÿÁÿµÿµÿ°ÿ©ÿ¶ÿ¼ÿ¥ÿ®ÿ½ÿÇÿÉÿ¾ÿ¿ÿÌÿºÿ·ÿ»ÿ½ÿÄÿ¹ÿ³ÿ´ÿºÿÀÿ³ÿÆÿÄÿÆÿÍÿÇÿ¿ÿ¸ÿ©ÿ¸ÿÂÿÉÿÇÿÀÿ¶ÿ³ÿÅÿ»ÿ²ÿÇÿ¼ÿªÿ±ÿ¶ÿ·ÿÈÿÀÿªÿ¸ÿ°ÿ¦ÿ®ÿ·ÿºÿ¸ÿÆÿÃÿ·ÿºÿ¶ÿ±ÿ²ÿ²ÿ¼ÿ­ÿ¨ÿÂÿ¹ÿ³ÿ´ÿ±ÿ³ÿ·ÿ·ÿÆÿ¾ÿÁÿ¹ÿ±ÿ³ÿ´ÿ¯ÿÈÿÅÿ¿ÿ¸ÿµÿ²ÿ²ÿºÿ¾ÿ¹ÿÅÿÝÿ²ÿ¾ÿÃÿ»ÿ¼ÿÅÿ½ÿ½ÿ¸ÿ»ÿÊÿÊÿ¶ÿ¸ÿ¾ÿ²ÿ¸ÿ½ÿÎÿºÿ´ÿÊÿÄÿ²ÿ±ÿÀÿÍÿÄÿ©ÿ¶ÿ±ÿ¯ÿ¼ÿÅÿÀÿ´ÿ¨ÿ³ÿ´ÿÉÿÅÿºÿÁÿ¾ÿ¿ÿÁÿ¹ÿÊÿ¿ÿÆÿ»ÿ¶ÿ¾ÿÉÿÇÿ¹ÿ°ÿµÿ¶ÿÂÿ¶ÿÇÿ·ÿ¼ÿ¯ÿ¯ÿ¾ÿ´ÿ°ÿ­ÿ³ÿÅÿºÿ´ÿ±ÿ³ÿµÿ·ÿÂÿ¿ÿ¼ÿÄÿ¹ÿ¢ÿ¨ÿªÿ§ÿ­ÿ¸ÿÁÿ¶ÿ·ÿ¼ÿ¿ÿÂÿ¶ÿ¸ÿ¶ÿ²ÿ·ÿ³ÿºÿ±ÿ¸ÿ«ÿ«ÿ±ÿ±ÿµÿ¹ÿºÿÁÿ¹ÿ¤ÿ»ÿ·ÿ¶ÿ³ÿ°ÿ±ÿ¾ÿÄÿ²ÿ®ÿ¾ÿÁÿ¼ÿ½ÿ³ÿÂÿÂÿµÿ¯ÿ°ÿÁÿÈÿµÿ¹ÿ´ÿ¯ÿ¿ÿ½ÿ¸ÿ»ÿ¾ÿ¾ÿ¹ÿ¼ÿ»ÿÄÿ®ÿ¹ÿÁÿÃÿ¾ÿ¼ÿÃÿÄÿÂÿ¤ÿ¶ÿ½ÿÂÿÏÿ¼ÿ¬ÿ«ÿ±ÿ½ÿÅÿÆÿ¶ÿ²ÿ»ÿ¶ÿ·ÿ¸ÿ¨ÿ©ÿ¸ÿ¸ÿ¯ÿ½ÿÊÿµÿ«ÿÂÿÀÿ¼ÿºÿ¿ÿÈÿÇÿ¿ÿ»ÿ³ÿ¡ÿÿÿ°ÿºÿ¹ÿ¶ÿ¸ÿ¹ÿ¸ÿ½ÿÀÿ¯ÿ´ÿ¸ÿ±ÿ¶ÿ³ÿ°ÿµÿ»ÿ´ÿ³ÿ¿ÿ·ÿÀÿ¾ÿºÿÉÿÒÿÆÿµÿÊÿËÿ¹ÿ¼ÿ½ÿ¸ÿ¿ÿÇÿÊÿ¾ÿºÿ²ÿ´ÿ¸ÿ¸ÿ»ÿ¸ÿ°ÿ³ÿ±ÿ¨ÿ©ÿ·ÿ¬ÿÃÿÉÿ¹ÿ«ÿºÿÊÿ½ÿµÿ¾ÿÇÿÈÿ¾ÿ¿ÿÄÿ¹ÿ±ÿ®ÿ¸ÿ¸ÿ·ÿÀÿºÿ¯ÿÁÿÃÿºÿ½ÿ·ÿ°ÿ¦ÿ¤ÿµÿ½ÿ·ÿ½ÿ¿ÿ­ÿ¾ÿ±ÿ¿ÿ¸ÿ¹ÿªÿµÿ¿ÿÄÿ¼ÿ¸ÿ»ÿ³ÿ±ÿ¿ÿ¸ÿ±ÿ·ÿÇÿËÿ¾ÿ·ÿ¹ÿÊÿÏÿ¿ÿ°ÿ²ÿÁÿµÿ«ÿ½ÿÂÿ»ÿºÿ½ÿ¾ÿ½ÿ¾ÿ½ÿ¶ÿµÿµÿ´ÿ¿ÿ¶ÿ¹ÿ²ÿ½ÿ¹ÿÆÿ¿ÿ»ÿ¹ÿ»ÿ¸ÿ¶ÿ¿ÿÀÿÄÿ¼ÿ¸ÿ¿ÿ´ÿ°ÿÁÿÀÿ¼ÿ·ÿ·ÿ¼ÿ»ÿ¸ÿ¼ÿ¾ÿÆÿ¾ÿÀÿ²ÿ¼ÿ¹ÿ«ÿ¸ÿºÿ¹ÿÃÿÒÿÌÿºÿÀÿÇÿÃÿ»ÿ¾ÿºÿÂÿ¼ÿ¸ÿÂÿºÿºÿ¾ÿ¿ÿ¾ÿÀÿ¿ÿ±ÿ¯ÿ¶ÿµÿ°ÿ­ÿ²ÿÇÿ¹ÿ¾ÿ¬ÿ´ÿ½ÿºÿ¿ÿÁÿºÿ³ÿ¶ÿ¹ÿ¼ÿ»ÿÁÿ«ÿ»ÿÅÿ¾ÿÀÿ¸ÿ½ÿÁÿ»ÿ¶ÿªÿ¬ÿ­ÿµÿ½ÿ°ÿÊÿ¹ÿ¶ÿ¢ÿ³ÿÁÿ½ÿ¿ÿ¶ÿ¶ÿ»ÿ´ÿ¹ÿ²ÿ³ÿ¯ÿ»ÿ¾ÿ´ÿ¾ÿ³ÿ·ÿ­ÿ³ÿ°ÿ·ÿÅÿÄÿµÿ®ÿ³ÿ¶ÿ·ÿÃÿ­ÿ¸ÿÅÿ¿ÿ·ÿ¼ÿÂÿ½ÿÆÿ½ÿµÿ´ÿ´ÿ³ÿ°ÿ´ÿ¸ÿÄÿÉÿ½ÿ­ÿÄÿªÿºÿÆÿ´ÿ²ÿ·ÿ¸ÿÀÿ¸ÿ¨ÿ±ÿÀÿ¼ÿ¯ÿ²ÿ¾ÿ¦ÿºÿ§ÿËÿ¸ÿÃÿÂÿ¾ÿ¸ÿ³ÿ»ÿ¹ÿ±ÿ¹ÿÀÿ´ÿ·ÿÁÿªÿ¢ÿ§ÿ¹ÿ¦ÿ°ÿ·ÿ£ÿ¢ÿ¯ÿ¶ÿ×ÿ¿ÿ·ÿ¾ÿÂÿÄÿ½ÿ¹ÿ·ÿºÿÅÿµÿ®ÿÃÿ»ÿªÿ°ÿ·ÿªÿ¯ÿ®ÿ¬ÿµÿºÿ»ÿÁÿÀÿ¸ÿ½ÿÃÿ±ÿ´ÿµÿ±ÿ¸ÿÀÿÙÿºÿÂÿ¼ÿ¸ÿ¹ÿ¸ÿÂÿºÿ®ÿ²ÿ¶ÿ³ÿµÿ´ÿ³ÿ»ÿ®ÿ½ÿ¶ÿ²ÿ­ÿ·ÿºÿÁÿ®ÿ¶ÿÄÿ·ÿ®ÿªÿ­ÿ­ÿ´ÿºÿ®ÿ­ÿ¼ÿÀÿ¾ÿ­ÿ°ÿ´ÿ¿ÿÊÿ§ÿ´ÿÇÿÀÿ¾ÿ¸ÿ¶ÿ³ÿ½ÿ¼ÿ»ÿÀÿÀÿ»ÿ´ÿ°ÿ¯ÿºÿ»ÿºÿµÿ¼ÿ»ÿÁÿÉÿ¶ÿ¹ÿ«ÿ»ÿ¿ÿ¯ÿ¶ÿ¾ÿºÿÄÿÂÿ·ÿ¹ÿÀÿÄÿ¸ÿªÿ¶ÿÄÿ¼ÿ¿ÿ¼ÿ©ÿªÿ©ÿÎÿÀÿÂÿÉÿ¶ÿºÿ¾ÿ«ÿ¨ÿ³ÿ·ÿ³ÿ¸ÿ»ÿ¹ÿ»ÿ­ÿ¸ÿ´ÿ²ÿ¼ÿ»ÿ¸ÿÿÂÿ±ÿ«ÿ ÿ¸ÿ°ÿ±ÿ³ÿ®ÿµÿÄÿÈÿ½ÿ³ÿ¦ÿ§ÿ¶ÿ³ÿ¶ÿ·ÿºÿ´ÿ¹ÿÄÿ«ÿ¸ÿ¶ÿ¦ÿÆÿ¿ÿ¯ÿ¼ÿ·ÿ¸ÿ¸ÿ²ÿ±ÿ¹ÿºÿ¸ÿ¼ÿÁÿ¹ÿ¸ÿÂÿ»ÿ¹ÿ³ÿ­ÿ´ÿ½ÿÀÿ¼ÿÌÿºÿ°ÿÉÿ®ÿÄÿ¹ÿ¿ÿºÿ°ÿ±ÿ½ÿ¹ÿ·ÿ½ÿ½ÿ½ÿ¾ÿ¿ÿ¼ÿ·ÿ¼ÿ²ÿ¯ÿ·ÿ¸ÿ¯ÿ»ÿ½ÿ¹ÿ³ÿ¹ÿÂÿ¹ÿ²ÿ°ÿ³ÿ´ÿ·ÿªÿºÿÀÿ²ÿ¸ÿÁÿ¼ÿ·ÿ¹ÿÆÿÈÿ·ÿ±ÿ¸ÿ¼ÿ±ÿÀÿºÿÊÿÄÿ³ÿÂÿ»ÿ½ÿÈÿÄÿÎÿ§ÿ±ÿªÿ¸ÿ´ÿºÿ¹ÿÀÿËÿÌÿÃÿ¿ÿ¶ÿ±ÿºÿ»ÿ½ÿÃÿ³ÿ­ÿ°ÿ»ÿµÿÈÿ¾ÿ¬ÿÉÿ·ÿ«ÿÃÿ³ÿ¨ÿÈÿÀÿ¶ÿ¢ÿ°ÿ·ÿ·ÿ³ÿ¹ÿ¯ÿ¥ÿªÿ¬ÿ¯ÿ²ÿ«ÿ¦ÿ¡ÿ®ÿÁÿ½ÿ½ÿ¾ÿµÿÂÿ±ÿÇÿÆÿÂÿºÿ»ÿ¾ÿ®ÿÂÿ±ÿ¯ÿ²ÿ²ÿ¶ÿ°ÿ¯ÿ¸ÿ¿ÿÄÿ¸ÿ½ÿÌÿÃÿ²ÿ¬ÿ´ÿ¸ÿ®ÿ¯ÿ»ÿ½ÿÄÿÅÿ©ÿ¹ÿ«ÿ´ÿ·ÿ¾ÿÇÿ³ÿªÿ°ÿ°ÿ±ÿ¼ÿ°ÿºÿ¥ÿªÿ³ÿ¨ÿ©ÿªÿªÿ©ÿ©ÿ¢ÿ´ÿ»ÿ¸ÿ»ÿ°ÿ¸ÿÀÿ¼ÿ«ÿ·ÿ°ÿ¶ÿ¬ÿ¥ÿÿ½ÿÃÿ·ÿ·ÿ½ÿ¥ÿªÿ«ÿÀÿ°ÿ­ÿÅÿ¶ÿ¸ÿ°ÿ¼ÿ´ÿ¸ÿºÿ´ÿ¶ÿ¹ÿ·ÿµÿ·ÿ¼ÿ¹ÿºÿ¾ÿ±ÿ­ÿ¶ÿ¯ÿ»ÿÁÿ®ÿ±ÿºÿ¬ÿ¨ÿ©ÿ¹ÿ½ÿ³ÿ°ÿ³ÿ¬ÿ¶ÿ¨ÿ¢ÿ¢ÿ´ÿ¶ÿ®ÿ©ÿ½ÿµÿ¥ÿ°ÿ¶ÿ³ÿ¾ÿºÿªÿ²ÿ½ÿÁÿ¹ÿªÿªÿ¬ÿ³ÿ­ÿÀÿÁÿ½ÿ¶ÿ¾ÿÁÿ¼ÿÁÿ®ÿÐÿ¶ÿ³ÿ­ÿÍÿÌÿÌÿºÿ·ÿ²ÿªÿ±ÿ­ÿ¼ÿ¿ÿ¹ÿ¶ÿ¬ÿ²ÿµÿ·ÿ¼ÿ²ÿ³ÿ½ÿ»ÿ¶ÿ¯ÿ°ÿ±ÿªÿ¼ÿÀÿ»ÿ¸ÿ¹ÿ·ÿ½ÿÀÿÇÿ½ÿ¾ÿÆÿ­ÿ¬ÿ²ÿ´ÿºÿÀÿ¸ÿªÿ¶ÿ´ÿ¸ÿ·ÿ³ÿ¿ÿ¾ÿ¼ÿÈÿ²ÿ¶ÿÉÿÂÿÆÿÄÿ¼ÿ»ÿÄÿÅÿ¶ÿ³ÿ´ÿ°ÿºÿ¿ÿÁÿ·ÿ°ÿ´ÿ½ÿ°ÿ¾ÿ¾ÿ´ÿµÿµÿºÿ½ÿµÿÆÿÂÿ´ÿÖÿ°ÿÎÿ®ÿ«ÿÏÿ·ÿÀÿÃÿ¶ÿ´ÿ¶ÿºÿ¸ÿ¯ÿ±ÿÀÿËÿÅÿµÿ­ÿÂÿÁÿ»ÿÂÿÁÿ¹ÿ²ÿ±ÿµÿÄÿÁÿºÿ»ÿÆÿÆÿ»ÿ¸ÿ´ÿ¼ÿ¿ÿ±ÿ¿ÿÁÿ¦ÿ­ÿµÿºÿÍÿÄÿ¼ÿ¹ÿ¨ÿÁÿ²ÿ­ÿ¸ÿ³ÿ¶ÿ¬ÿ¶ÿÁÿµÿ¹ÿºÿ·ÿ¶ÿ³ÿ´ÿ¬ÿºÿÂÿ¾ÿºÿ³ÿ³ÿ²ÿ³ÿµÿ°ÿ²ÿ¿ÿ½ÿÀÿÄÿ³ÿ¸ÿ»ÿ¸ÿÂÿ»ÿ±ÿ¨ÿ¾ÿ¹ÿ¸ÿ©ÿ­ÿ·ÿ¹ÿ±ÿ¯ÿ³ÿ¿ÿ¼ÿ¶ÿ¼ÿ³ÿºÿ·ÿ²ÿ½ÿÁÿÂÿ»ÿ¿ÿÇÿÁÿ¼ÿ¹ÿµÿµÿ¶ÿ¾ÿ¹ÿ²ÿ¸ÿ»ÿ¼ÿ¶ÿµÿ½ÿÄÿ¾ÿ¯ÿ¶ÿ®ÿ¶ÿ·ÿ¸ÿ¸ÿ½ÿ»ÿªÿ¯ÿ¿ÿ»ÿ²ÿ®ÿ¿ÿºÿ·ÿ¿ÿºÿ¸ÿÁÿÆÿ²ÿºÿªÿ¯ÿ¸ÿµÿ¹ÿ¿ÿÀÿµÿ¹ÿ½ÿÅÿÃÿ¸ÿ·ÿÀÿÂÿÀÿ½ÿµÿ±ÿµÿºÿ¸ÿ¶ÿ»ÿ¹ÿ©ÿ·ÿµÿÿ§ÿ¸ÿµÿ°ÿ»ÿ¸ÿ°ÿÀÿÆÿÅÿ·ÿ¾ÿ¶ÿÂÿ¿ÿÃÿÇÿÌÿ¯ÿ»ÿºÿ¼ÿ¶ÿ¥ÿ·ÿ·ÿ²ÿÀÿ½ÿ»ÿ²ÿµÿ¼ÿÂÿÈÿ¾ÿ¶ÿ¼ÿ»ÿ±ÿ¼ÿÃÿ®ÿ­ÿ²ÿ±ÿ¾ÿÇÿ¾ÿ¹ÿ»ÿ¼ÿÃÿ½ÿÄÿ»ÿ¼ÿ¿ÿÇÿÃÿ½ÿµÿ²ÿÈÿ¯ÿµÿÀÿ¸ÿµÿ»ÿ½ÿµÿ±ÿ¸ÿ±ÿ¶ÿºÿ¶ÿ·ÿ¹ÿ¿ÿ»ÿ¹ÿ´ÿ²ÿ¶ÿºÿ¸ÿ²ÿ¸ÿ¿ÿ¼ÿ¸ÿ¶ÿµÿ¸ÿ¶ÿ¹ÿ¹ÿµÿ»ÿÀÿµÿ·ÿ½ÿ½ÿÀÿ½ÿÊÿºÿ«ÿ­ÿ¹ÿ¹ÿÁÿ¸ÿ·ÿ¾ÿºÿ¬ÿ´ÿ±ÿºÿ½ÿÆÿ°ÿÂÿÁÿ²ÿ´ÿ»ÿ¸ÿ¸ÿ´ÿ¼ÿ»ÿ±ÿ»ÿÂÿ¾ÿ¾ÿ¼ÿ¼ÿÀÿÂÿÃÿ½ÿÃÿÁÿÅÿÆÿ²ÿ»ÿÆÿËÿÀÿ°ÿ°ÿ¿ÿ»ÿ¾ÿ·ÿ»ÿÃÿÁÿ·ÿ¸ÿ³ÿ´ÿÁÿÀÿ½ÿ¼ÿ»ÿ¼ÿ¹ÿµÿÆÿºÿ¬ÿÀÿ¼ÿ§ÿ°ÿ¿ÿ»ÿ¶ÿ­ÿ¯ÿ¸ÿºÿ½ÿ±ÿ³ÿ¸ÿ´ÿ³ÿÀÿ³ÿ¼ÿ¿ÿÃÿÇÿ¸ÿ½ÿ²ÿËÿÈÿÑÿ¸ÿËÿ¸ÿ°ÿºÿ°ÿ³ÿÀÿ¿ÿ¿ÿÂÿ½ÿ¿ÿÎÿÙÿÊÿ¸ÿ¸ÿºÿ³ÿ½ÿ¼ÿ¼ÿ¾ÿ´ÿ¹ÿÂÿÀÿ¿ÿ·ÿ´ÿ²ÿ¸ÿ³ÿ½ÿµÿ³ÿ»ÿ¼ÿ®ÿ§ÿ±ÿ¯ÿ¬ÿµÿ³ÿµÿ¶ÿ²ÿ°ÿ¼ÿ¸ÿÇÿ¿ÿ¸ÿ­ÿ¶ÿ³ÿ·ÿµÿ±ÿ¶ÿ¼ÿ·ÿµÿºÿ¹ÿ¾ÿºÿ³ÿ°ÿ±ÿÀÿÅÿ¾ÿ¹ÿ¼ÿ»ÿ¼ÿ¼ÿ®ÿÂÿÅÿÈÿ²ÿºÿÅÿ»ÿÅÿ¿ÿ¸ÿÇÿµÿ»ÿÁÿºÿºÿÊÿÍÿÅÿ¯ÿ§ÿºÿÂÿÀÿÆÿ­ÿ½ÿÃÿÄÿÆÿÁÿÈÿÌÿÄÿ¸ÿµÿ¹ÿ¹ÿ°ÿ­ÿ·ÿ¿ÿ¸ÿµÿ»ÿÍÿÂÿÄÿ¹ÿÂÿ¼ÿ½ÿ¶ÿ¿ÿ¹ÿ¾ÿ¥ÿÊÿ»ÿ·ÿÅÿÂÿÃÿÀÿ»ÿÀÿ»ÿ¸ÿ¹ÿ·ÿ¿ÿÁÿ¿ÿ¾ÿ¹ÿ½ÿ¼ÿ½ÿÄÿÇÿ¶ÿÁÿÆÿ±ÿ¿ÿ¸ÿ±ÿ¿ÿ·ÿÀÿÀÿ¿ÿÊÿ©ÿ¾ÿ±ÿ±ÿÅÿµÿ½ÿ¿ÿ½ÿÀÿÁÿºÿ¾ÿºÿ¶ÿ¹ÿ¿ÿ½ÿ´ÿ½ÿÄÿ±ÿ±ÿÃÿ¿ÿ¿ÿÉÿÂÿÊÿÇÿµÿÅÿ³ÿ¸ÿ±ÿÈÿ×ÿ¼ÿ¸ÿ¾ÿ¿ÿÂÿ¼ÿÁÿºÿÁÿ¿ÿºÿ²ÿ¹ÿ»ÿ³ÿ»ÿÁÿ¼ÿ¹ÿ¶ÿ¸ÿ»ÿ¸ÿ«ÿ«ÿÅÿÈÿÄÿÉÿÄÿ±ÿÃÿ¹ÿÆÿ§ÿµÿ®ÿÆÿÎÿ½ÿÿ®ÿ¾ÿÀÿµÿÂÿÁÿ½ÿºÿ¼ÿ¿ÿ½ÿ¼ÿ¼ÿ¸ÿ»ÿÆÿÄÿ¾ÿºÿ¸ÿÄÿ¹ÿ±ÿ³ÿÅÿ¹ÿÂÿÇÿ¶ÿÇÿ½ÿ¼ÿ²ÿµÿ¿ÿ¸ÿ´ÿ±ÿ³ÿ¶ÿ´ÿ¸ÿ¼ÿ·ÿ¼ÿÏÿÑÿÁÿµÿ±ÿ½ÿÁÿÁÿÉÿ»ÿÌÿ¾ÿÈÿÍÿÁÿµÿºÿ°ÿ½ÿ¸ÿºÿ»ÿ»ÿ®ÿ®ÿÃÿÂÿ¹ÿ¾ÿÄÿ¾ÿ¹ÿ´ÿ¯ÿÅÿÇÿ·ÿ¶ÿÀÿ·ÿÅÿ³ÿ»ÿ¶ÿ³ÿ«ÿ´ÿÁÿ¶ÿ©ÿ²ÿ°ÿ®ÿ±ÿ®ÿ¸ÿ¥ÿÿÿ§ÿ¯ÿ¶ÿ³ÿ±ÿ¶ÿ¼ÿµÿ¯ÿ¿ÿ¶ÿÆÿÀÿÊÿ¼ÿÆÿÊÿÃÿÚÿÆÿ½ÿ¾ÿ±ÿ°ÿ¶ÿ´ÿ¶ÿ¾ÿÃÿÂÿÂÿ¼ÿ¹ÿÆÿ¶ÿÿÿ³ÿ¾ÿ»ÿ·ÿÁÿÃÿ¹ÿ³ÿ°ÿ¿ÿ¿ÿÂÿ¿ÿºÿ¹ÿÃÿÅÿ»ÿ®ÿ­ÿ¼ÿÁÿºÿ·ÿ¯ÿ¿ÿ¾ÿ»ÿ»ÿ¹ÿÂÿÁÿÎÿ­ÿÂÿ¿ÿ³ÿºÿÁÿ·ÿ»ÿ»ÿ»ÿ³ÿ±ÿ¹ÿ¼ÿ´ÿ²ÿ¶ÿ´ÿÀÿ°ÿÌÿÆÿÍÿÇÿ¸ÿÃÿËÿÅÿ½ÿ²ÿ¨ÿÍÿÄÿ¹ÿ­ÿ¢ÿ¯ÿ¹ÿ¼ÿºÿ¯ÿ³ÿÀÿÁÿ»ÿ¼ÿ¹ÿ·ÿÃÿ¼ÿÕÿÅÿºÿ­ÿµÿ¹ÿºÿ¶ÿ¸ÿºÿÀÿ¿ÿ¼ÿÁÿºÿ¬ÿ¯ÿ°ÿ¿ÿ»ÿ±ÿ±ÿÄÿ´ÿ¯ÿ¬ÿ¹ÿÈÿÁÿ®ÿ°ÿÀÿ±ÿ»ÿºÿ®ÿ±ÿ¸ÿ¿ÿ¼ÿ¬ÿªÿ»ÿ±ÿ±ÿ­ÿ¹ÿµÿ¹ÿ²ÿ¹ÿÂÿ½ÿ«ÿÿ¬ÿ±ÿ±ÿ¹ÿ¸ÿ®ÿ³ÿ¹ÿ­ÿ³ÿ¾ÿ¹ÿÅÿ´ÿÇÿ²ÿ½ÿ¼ÿ¸ÿ§ÿ­ÿ¹ÿºÿÇÿ½ÿ­ÿµÿ´ÿ®ÿÀÿ¾ÿ¿ÿºÿ½ÿ½ÿÃÿ¸ÿ§ÿ»ÿ¶ÿÿ«ÿÂÿÁÿÃÿÆÿÈÿÁÿ·ÿÁÿ¼ÿ­ÿÅÿºÿ¸ÿ¿ÿÇÿÆÿ´ÿÈÿÅÿÇÿ¾ÿ¶ÿ±ÿ¶ÿ´ÿ¯ÿµÿºÿ»ÿ³ÿÃÿ»ÿ¿ÿ®ÿ½ÿ½ÿºÿÇÿÇÿÂÿ·ÿ±ÿÄÿÀÿ®ÿµÿ»ÿ±ÿ²ÿ¼ÿ³ÿÃÿ½ÿµÿÏÿÁÿºÿÇÿ·ÿ°ÿ½ÿ½ÿ¶ÿ¹ÿÅÿÍÿÅÿ´ÿºÿÆÿÍÿÔÿ¾ÿµÿ·ÿÇÿ²ÿÎÿÂÿÃÿÄÿÃÿÈÿÄÿ»ÿ¿ÿÄÿ¿ÿ½ÿÌÿ¼ÿ¿ÿ½ÿ¯ÿ®ÿ»ÿÃÿ¿ÿµÿ¯ÿµÿ´ÿ¶ÿÇÿ´ÿ±ÿÉÿ°ÿ³ÿ·ÿ¸ÿ¸ÿ¶ÿºÿÆÿÌÿÁÿ³ÿªÿ©ÿ«ÿ¯ÿºÿ¯ÿ±ÿÄÿÇÿ½ÿ¶ÿ±ÿ¸ÿÁÿ·ÿµÿ·ÿµÿµÿ´ÿ«ÿ«ÿºÿÅÿµÿÀÿ·ÿ³ÿ°ÿ¸ÿ°ÿºÿ»ÿ·ÿ»ÿ½ÿ¸ÿ¹ÿÇÿËÿÀÿ¢ÿºÿºÿ¹ÿÁÿÂÿ½ÿ¾ÿÁÿ¿ÿºÿ½ÿÅÿÆÿ·ÿ¯ÿÀÿ®ÿÕÿ³ÿ¿ÿ¸ÿºÿÀÿÈÿÉÿ»ÿ°ÿ´ÿ³ÿ¹ÿÂÿÇÿÁÿÁÿ³ÿºÿÃÿÇÿÃÿºÿ¾ÿÉÿÀÿµÿ¶ÿ´ÿ³ÿ´ÿ­ÿ½ÿÉÿÎÿÒÿÉÿºÿ¶ÿ¸ÿµÿ·ÿÏÿÄÿ»ÿÂÿ³ÿµÿ´ÿÊÿ¿ÿ±ÿ¯ÿ¿ÿÑÿÊÿ¼ÿ¼ÿ¼ÿÁÿ¸ÿ½ÿÄÿ¿ÿ²ÿ´ÿ¹ÿ¾ÿºÿ´ÿ¸ÿÃÿ¹ÿ·ÿ¶ÿ³ÿ¶ÿ½ÿ¬ÿ¬ÿ¯ÿ±ÿ¿ÿËÿÅÿÅÿËÿÚÿ¿ÿÃÿÁÿÂÿ°ÿ·ÿ¹ÿÂÿÊÿÂÿºÿ·ÿ®ÿ¹ÿÁÿÅÿÎÿ«ÿÀÿÃÿ¸ÿ´ÿÄÿÑÿ»ÿ®ÿÇÿÌÿÊÿÂÿÆÿ¿ÿËÿÏÿÉÿÂÿÀÿÃÿÃÿµÿµÿºÿ¼ÿ¸ÿ»ÿ²ÿ¯ÿ»ÿÁÿÄÿÅÿ¹ÿ¹ÿ¬ÿÅÿ±ÿÉÿÁÿ·ÿ¹ÿ¼ÿºÿ»ÿºÿµÿ¸ÿ½ÿÇÿ»ÿËÿÈÿ­ÿºÿÍÿÇÿ¾ÿÀÿÂÿ¼ÿ½ÿ·ÿºÿÃÿÇÿ¾ÿ»ÿÀÿÂÿ¼ÿ»ÿÄÿºÿÄÿ¾ÿÃÿ¸ÿ¼ÿ°ÿªÿ¸ÿÀÿ¾ÿÍÿÍÿºÿ²ÿ¸ÿ¸ÿÀÿÀÿ¹ÿ´ÿºÿ¿ÿ»ÿÅÿ¿ÿ¯ÿ¯ÿÀÿÁÿµÿ¯ÿ½ÿÉÿÁÿ¶ÿÃÿºÿÁÿ¶ÿÂÿÉÿ¼ÿ½ÿ»ÿ¶ÿ½ÿ¿ÿÂÿ±ÿ²ÿ°ÿ²ÿ¼ÿÁÿ¿ÿºÿ·ÿ³ÿºÿÊÿÂÿÊÿ¹ÿ»ÿÃÿÉÿ½ÿ¶ÿÁÿÅÿÄÿ¾ÿ¶ÿ³ÿ¾ÿ¾ÿºÿ¹ÿ´ÿ´ÿÂÿµÿ®ÿ¼ÿ¹ÿÃÿ¸ÿºÿ½ÿÁÿÈÿÂÿ¸ÿ¼ÿ¸ÿµÿÂÿÇÿÂÿÄÿ¿ÿ´ÿºÿ¯ÿÎÿÁÿ¸ÿ­ÿ³ÿÅÿÏÿÂÿ´ÿ½ÿ¼ÿµÿ½ÿ«ÿ¶ÿ¶ÿ¼ÿÄÿÊÿÃÿ¢ÿ¾ÿµÿÁÿ§ÿ·ÿ¼ÿÃÿÇÿ¾ÿ½ÿ»ÿ»ÿÅÿÅÿÃÿ¹ÿÀÿ¿ÿµÿ½ÿÂÿ¿ÿ¿ÿ²ÿ¯ÿ´ÿ»ÿÈÿÄÿ²ÿ¹ÿ·ÿÂÿ¿ÿ²ÿ¼ÿµÿ¸ÿÁÿ¸ÿÀÿÅÿÂÿ¼ÿËÿºÿ°ÿ³ÿ·ÿµÿ©ÿÿ®ÿ±ÿ­ÿ©ÿÿÿ¦ÿ¹ÿµÿ¶ÿ¸ÿ§ÿ´ÿ±ÿ´ÿ¸ÿ¶ÿ¯ÿÿªÿ³ÿ¶ÿ¾ÿÄÿ½ÿ±ÿ¯ÿ³ÿ¯ÿ¼ÿÂÿÀÿ»ÿ¹ÿºÿ¿ÿÀÿ³ÿ¶ÿ´ÿµÿ²ÿ°ÿ­ÿµÿ¿ÿ´ÿ´ÿÈÿÅÿÇÿ·ÿ®ÿ°ÿ±ÿ¶ÿ´ÿ¼ÿºÿÂÿÈÿ¼ÿ³ÿ¶ÿ¼ÿÁÿ½ÿÆÿÆÿÆÿÀÿµÿµÿÁÿ¼ÿÃÿÂÿÂÿÂÿ¹ÿ·ÿ¹ÿ·ÿ¶ÿÀÿ¾ÿ²ÿ³ÿÂÿÃÿÎÿÅÿ¾ÿµÿ¶ÿ°ÿ°ÿÀÿ·ÿµÿ¿ÿÅÿ½ÿ¿ÿ¼ÿ·ÿÂÿ·ÿÁÿ´ÿ­ÿÄÿ±ÿ«ÿ¹ÿµÿ·ÿÁÿÀÿÆÿÅÿ¿ÿ¸ÿ¶ÿ»ÿºÿ¿ÿÈÿÍÿ¿ÿ´ÿ«ÿ­ÿ­ÿ¨ÿ²ÿ´ÿºÿÀÿ¯ÿ´ÿ¸ÿ´ÿºÿÅÿ»ÿ¾ÿ¾ÿ»ÿÁÿ¸ÿ¨ÿ¨ÿ²ÿ·ÿ¹ÿÅÿ»ÿÅÿÂÿ¸ÿ½ÿ·ÿ«ÿµÿÇÿÅÿ´ÿ³ÿ­ÿ¯ÿ¼ÿÅÿÀÿµÿ´ÿ·ÿ³ÿµÿÄÿ·ÿ½ÿ½ÿµÿºÿÂÿËÿ½ÿÀÿ»ÿ¸ÿ¸ÿÆÿËÿÁÿ»ÿÀÿ½ÿ·ÿËÿºÿ¶ÿ®ÿ·ÿ¹ÿ°ÿ²ÿµÿºÿ°ÿ¾ÿ¹ÿ¯ÿ³ÿ¼ÿ¾ÿ»ÿµÿ§ÿ«ÿ²ÿ¹ÿ§ÿÿ¡ÿ¬ÿ´ÿ¶ÿ¹ÿÄÿ²ÿ¶ÿ»ÿÂÿ½ÿ½ÿ´ÿ®ÿÀÿ¯ÿ­ÿ·ÿ½ÿÈÿÀÿ½ÿ¾ÿ¿ÿ¼ÿ°ÿ°ÿ¼ÿ¿ÿ¼ÿ·ÿ°ÿ²ÿ¬ÿ¯ÿ¾ÿÀÿ«ÿ«ÿ¿ÿÃÿµÿÀÿ¶ÿ±ÿ½ÿ¾ÿ¶ÿ¹ÿ¶ÿÅÿ´ÿ®ÿ¸ÿ«ÿ·ÿ¹ÿºÿ¾ÿ½ÿÂÿ¹ÿ½ÿ£ÿ·ÿ¶ÿ¹ÿ»ÿ®ÿ©ÿ³ÿ½ÿÂÿµÿºÿÁÿÃÿÁÿÅÿÄÿºÿ¹ÿ¹ÿ´ÿ»ÿÃÿÁÿ³ÿ¾ÿÇÿ²ÿµÿ´ÿ¸ÿ¾ÿµÿ±ÿ»ÿ½ÿÏÿ¾ÿ¹ÿ¶ÿÇÿÇÿÁÿÄÿÃÿ³ÿ­ÿÄÿ¸ÿ§ÿzÿ·ÿºÿµÿ¯ÿ«ÿ¹ÿÁÿ¸ÿ¶ÿªÿ¼ÿ¾ÿ»ÿ¶ÿµÿ²ÿªÿµÿ¾ÿµÿÂÿ¾ÿÌÿÁÿ­ÿÁÿ¾ÿÂÿµÿÂÿÑÿÀÿ¶ÿ¿ÿ²ÿ­ÿ¸ÿÃÿºÿ½ÿ¾ÿ»ÿ±ÿ´ÿ¿ÿ½ÿ®ÿ³ÿ³ÿ½ÿ¸ÿ°ÿºÿ°ÿµÿ¸ÿµÿ·ÿ¹ÿ³ÿ±ÿ¸ÿºÿ¶ÿ»ÿ·ÿÁÿºÿÁÿ·ÿ¸ÿ¾ÿ½ÿÆÿ¾ÿ­ÿÇÿ¼ÿÅÿ²ÿ½ÿµÿ³ÿ¾ÿ»ÿ¼ÿ½ÿ¯ÿ»ÿ´ÿÂÿ¸ÿÀÿ¾ÿÂÿ¹ÿ¼ÿÀÿÀÿ¾ÿ¼ÿ¿ÿ·ÿ·ÿÈÿ¯ÿ­ÿ·ÿÁÿ¼ÿÀÿ»ÿ·ÿ¾ÿÂÿ»ÿ²ÿµÿÃÿÈÿÀÿ¿ÿ¼ÿµÿºÿ¸ÿ·ÿ¸ÿ¸ÿºÿ¸ÿ³ÿ¶ÿÈÿÉÿ·ÿÀÿ¿ÿ¼ÿ»ÿÁÿ¬ÿ¬ÿ²ÿ°ÿ¾ÿËÿÄÿÃÿ½ÿ¹ÿÁÿÁÿ±ÿ¸ÿ»ÿÀÿÃÿ¹ÿ´ÿ¸ÿ²ÿ«ÿ¸ÿ¹ÿ²ÿ¼ÿÄÿØÿ¹ÿÃÿ¯ÿµÿ´ÿ´ÿ¿ÿÀÿºÿÀÿÂÿ¾ÿ¹ÿ±ÿÅÿ´ÿ¼ÿºÿºÿºÿ¹ÿÁÿÀÿ¼ÿÂÿÌÿÉÿ®ÿªÿ·ÿÃÿ»ÿÍÿ©ÿÃÿÎÿ¹ÿ«ÿ°ÿÀÿÁÿ³ÿ¸ÿÇÿ»ÿ³ÿ¸ÿ®ÿÁÿÈÿ·ÿ½ÿ·ÿ±ÿ¦ÿ±ÿ¼ÿºÿ»ÿ¹ÿ³ÿ¶ÿ³ÿ´ÿ»ÿºÿÀÿ»ÿ¸ÿ«ÿ³ÿÐÿ¾ÿ¶ÿ¸ÿ¸ÿ¾ÿ¾ÿ¼ÿ©ÿ¼ÿ¾ÿËÿ¶ÿ½ÿ»ÿ·ÿ¸ÿ»ÿ¼ÿÁÿ»ÿ´ÿ±ÿ®ÿÀÿÏÿÀÿ¨ÿ ÿºÿ£ÿ¼ÿ¼ÿ´ÿ¶ÿ½ÿ½ÿÅÿÅÿºÿ¹ÿµÿ°ÿ¸ÿ²ÿ¸ÿÀÿÌÿÂÿÙÿ¸ÿ¯ÿ¼ÿ¶ÿºÿ¹ÿ¾ÿ¾ÿ¬ÿ¹ÿÀÿ°ÿ³ÿ³ÿÅÿ¾ÿ¸ÿ¦ÿ´ÿ¼ÿ´ÿ¶ÿÃÿ¿ÿ»ÿ²ÿ«ÿµÿ´ÿ¬ÿ²ÿ»ÿºÿ¸ÿ¶ÿ¬ÿ¢ÿÿÂÿ¢ÿÂÿ»ÿ©ÿ¡ÿ«ÿµÿ½ÿ¸ÿ½ÿÁÿÁÿ¼ÿ³ÿ½ÿ¹ÿ°ÿ°ÿ±ÿ´ÿÃÿ³ÿµÿ³ÿ±ÿ©ÿªÿ¯ÿÀÿÀÿ¼ÿ¶ÿ¹ÿ¿ÿ°ÿ³ÿÅÿ¸ÿÆÿÃÿ¸ÿ¼ÿÃÿÃÿ¼ÿÈÿÁÿÁÿ®ÿ«ÿ¸ÿºÿ³ÿ²ÿ¶ÿµÿ±ÿ­ÿ²ÿ¼ÿ«ÿ¿ÿ½ÿ¾ÿ³ÿ¹ÿ½ÿ½ÿ£ÿ²ÿ´ÿºÿ¹ÿÀÿÀÿ¼ÿ¾ÿºÿ»ÿÃÿ¼ÿºÿÃÿÀÿºÿÈÿÿÄÿ±ÿ³ÿ©ÿ·ÿÁÿ¶ÿ´ÿ»ÿ¸ÿ½ÿÄÿÁÿÃÿÀÿ¶ÿ¹ÿ³ÿÂÿ¿ÿ¾ÿ¹ÿÂÿ·ÿ¸ÿ¾ÿºÿÀÿ¬ÿ¹ÿµÿ»ÿÂÿ³ÿ¼ÿËÿÃÿµÿ¼ÿÄÿ·ÿ¿ÿÁÿ´ÿ¼ÿÃÿ»ÿÌÿ­ÿ¹ÿ¼ÿÀÿ³ÿ´ÿ¹ÿ²ÿÀÿ½ÿ¹ÿ¯ÿ³ÿ³ÿªÿ²ÿ»ÿ»ÿ·ÿ­ÿºÿ¹ÿ¼ÿ»ÿ¿ÿ ÿ¬ÿ³ÿ§ÿ«ÿºÿ¯ÿ¾ÿ«ÿ¼ÿ¼ÿÀÿÀÿ½ÿÃÿ¾ÿ¸ÿ»ÿ¸ÿ¼ÿ¶ÿ¥ÿ³ÿ¹ÿ¼ÿ¿ÿ¾ÿºÿºÿªÿ½ÿºÿ·ÿ½ÿµÿ·ÿ»ÿ³ÿ³ÿ²ÿ¶ÿ¶ÿ·ÿ¹ÿ²ÿ°ÿÇÿÎÿÂÿ»ÿ²ÿ³ÿÀÿ­ÿ·ÿ»ÿ¯ÿºÿªÿ»ÿ°ÿ¸ÿ®ÿ²ÿÅÿÄÿ¸ÿ¹ÿ¼ÿ½ÿ¸ÿµÿ¾ÿ¼ÿ¸ÿÀÿ¹ÿ°ÿ´ÿ¼ÿ«ÿ´ÿ²ÿ»ÿ±ÿ¾ÿµÿ¸ÿÀÿªÿ¤ÿ¿ÿ¹ÿ¸ÿ²ÿºÿ¶ÿ¬ÿ²ÿÂÿ»ÿ®ÿ³ÿºÿ¾ÿ¾ÿ¹ÿ´ÿ¸ÿ·ÿªÿªÿÃÿ¥ÿ¶ÿ²ÿ±ÿ»ÿ¸ÿ´ÿ¿ÿ¬ÿ³ÿ¬ÿ½ÿ®ÿ®ÿ·ÿ¼ÿÂÿÄÿ¾ÿ¸ÿºÿ¹ÿ°ÿ®ÿ·ÿ¹ÿµÿ¯ÿ¾ÿÄÿ²ÿ¸ÿ¿ÿªÿ¿ÿ¸ÿ¯ÿ¼ÿ³ÿ¾ÿ³ÿµÿ¸ÿÂÿ´ÿºÿ­ÿ±ÿÈÿÂÿµÿµÿ»ÿ»ÿ´ÿ©ÿ¤ÿ¯ÿ³ÿ³ÿËÿ²ÿ¶ÿ«ÿ¹ÿ´ÿÆÿ¾ÿ½ÿ»ÿÌÿ¼ÿ½ÿÁÿÈÿ¾ÿÈÿ¹ÿ´ÿ°ÿ±ÿ·ÿºÿ¼ÿ¶ÿ·ÿ½ÿ»ÿ²ÿ±ÿ¹ÿºÿ¸ÿ·ÿ¸ÿ¬ÿ½ÿÂÿªÿ¬ÿ¬ÿÈÿ½ÿ½ÿ½ÿ¬ÿÿºÿ¶ÿÅÿÇÿ½ÿµÿ¯ÿºÿÀÿ¨ÿ«ÿºÿ³ÿ­ÿ¨ÿ§ÿµÿ»ÿ²ÿ°ÿ´ÿºÿ¿ÿ½ÿµÿ¸ÿ¶ÿ°ÿ¸ÿ¨ÿ ÿ¾ÿÀÿµÿ¡ÿ©ÿ¡ÿªÿªÿºÿ¬ÿ©ÿÌÿÅÿ¼ÿ²ÿÁÿ±ÿ±ÿ¹ÿºÿ·ÿ·ÿ¹ÿ´ÿºÿÁÿÀÿÉÿÊÿ¹ÿ­ÿ¸ÿ¶ÿ¼ÿÂÿ¾ÿÀÿÌÿ´ÿªÿ­ÿ´ÿ¸ÿ§ÿ¯ÿ±ÿÃÿ®ÿ¸ÿ´ÿÿ¢ÿ­ÿ¯ÿ¬ÿÄÿÇÿµÿ¾ÿÆÿ¸ÿ±ÿÄÿÈÿ·ÿ¼ÿÊÿÅÿ»ÿ¹ÿ½ÿ²ÿ¥ÿ¾ÿ²ÿ¸ÿÄÿÑÿÔÿÆÿºÿ¿ÿ²ÿ¶ÿ¹ÿÀÿÈÿ·ÿ»ÿ¿ÿ¹ÿ¹ÿ¹ÿ½ÿÂÿÅÿÂÿ¿ÿºÿ­ÿ´ÿ¿ÿ¹ÿÀÿ¹ÿ³ÿ¼ÿ½ÿ³ÿ«ÿ®ÿ­ÿ®ÿ»ÿ¼ÿ³ÿ°ÿ»ÿ´ÿ´ÿÀÿ¾ÿ½ÿËÿ¶ÿºÿÏÿÁÿ¾ÿÂÿÆÿ¶ÿ¯ÿ»ÿ¯ÿ³ÿÂÿ³ÿµÿ¾ÿ»ÿÀÿºÿ·ÿËÿ¸ÿ¼ÿºÿ²ÿ´ÿµÿ¹ÿ¼ÿ°ÿ©ÿ²ÿºÿ¼ÿ¾ÿ¿ÿ­ÿ¼ÿÆÿ¿ÿ¯ÿ°ÿ½ÿÇÿÃÿ­ÿ·ÿ·ÿ¸ÿ¿ÿ¿ÿ´ÿ¾ÿÇÿÔÿ«ÿºÿ±ÿ°ÿºÿÀÿ¶ÿ¾ÿ¯ÿ¸ÿ¿ÿµÿ´ÿ¿ÿµÿ¹ÿÊÿÁÿ´ÿ®ÿµÿ¿ÿ¶ÿ°ÿ¯ÿ³ÿºÿ²ÿ¼ÿ¾ÿÃÿÂÿ¯ÿ³ÿ´ÿ°ÿ¼ÿÂÿ½ÿÃÿ¢ÿ¥ÿÇÿ»ÿ¼ÿÄÿµÿ¦ÿ°ÿ¼ÿ°ÿ¼ÿ¹ÿ¸ÿÁÿ¸ÿ½ÿ¸ÿ·ÿ°ÿÃÿºÿ¶ÿ¸ÿºÿ­ÿ®ÿ¹ÿ¾ÿÀÿ»ÿ³ÿªÿ²ÿ¹ÿ­ÿ°ÿ·ÿÀÿËÿÉÿ¿ÿµÿ¸ÿ³ÿÊÿÂÿ²ÿ­ÿ·ÿ¹ÿ³ÿµÿ´ÿ±ÿµÿ±ÿ¶ÿºÿÇÿ¿ÿ¿ÿ¶ÿ»ÿÃÿ¬ÿ°ÿ½ÿÂÿÇÿ·ÿ»ÿ½ÿ¾ÿ¼ÿ·ÿ½ÿºÿ¬ÿ¯ÿµÿ°ÿ²ÿ»ÿ¾ÿ½ÿÂÿ»ÿÄÿÍÿ¶ÿ¯ÿ³ÿ»ÿÀÿ¾ÿÃÿÃÿ·ÿ°ÿ­ÿÉÿ½ÿ«ÿ´ÿ¿ÿ¸ÿ³ÿÂÿ½ÿºÿµÿÁÿ¸ÿ´ÿ±ÿ¹ÿ½ÿ¸ÿ¾ÿ¹ÿºÿ¹ÿ½ÿ¯ÿ¾ÿÁÿ»ÿ½ÿ¾ÿ¿ÿÁÿÂÿ¿ÿ·ÿºÿ¿ÿ³ÿ´ÿºÿµÿ¯ÿ´ÿ¬ÿÿÿ¿ÿ¸ÿ¬ÿ¿ÿÊÿ¼ÿ½ÿÄÿ¾ÿÄÿºÿ·ÿµÿ¯ÿ®ÿÃÿ¿ÿ´ÿµÿ¶ÿºÿ¶ÿ¯ÿ¹ÿ½ÿ³ÿÀÿÅÿµÿµÿÈÿÄÿºÿ¿ÿ»ÿÀÿÃÿ´ÿ²ÿ´ÿ´ÿ³ÿ·ÿ¿ÿ¼ÿÃÿÇÿÂÿ¾ÿÃÿËÿÄÿÀÿÄÿÁÿ¿ÿ¶ÿ®ÿÊÿÅÿ¼ÿ²ÿ¼ÿ¾ÿ»ÿ¼ÿÆÿÅÿÁÿ½ÿ©ÿ¤ÿ±ÿ¾ÿ½ÿ¶ÿ°ÿ³ÿµÿ¶ÿ½ÿ¸ÿµÿµÿµÿ·ÿ°ÿ±ÿ·ÿ¶ÿ¸ÿ¸ÿ»ÿ¸ÿ¸ÿ³ÿ»ÿ¾ÿ²ÿÄÿÅÿºÿ»ÿÆÿ¼ÿÄÿ¸ÿÅÿÁÿ­ÿ¹ÿ¨ÿ¹ÿÃÿ¹ÿÊÿÇÿºÿ·ÿ¾ÿ½ÿ²ÿ¸ÿÄÿ°ÿ¹ÿ¿ÿ»ÿ¸ÿÃÿÁÿ¿ÿ¶ÿ¹ÿ¿ÿµÿ²ÿ¼ÿ¼ÿ¼ÿ¿ÿÁÿÊÿÆÿ¾ÿÀÿÈÿÀÿ¼ÿ»ÿ´ÿÀÿÁÿÁÿÄÿµÿ´ÿÅÿ²ÿÉÿ¶ÿ´ÿ¹ÿÀÿµÿ¸ÿµÿÂÿÃÿ½ÿ½ÿÀÿ¸ÿÁÿ²ÿ·ÿÇÿ¾ÿ»ÿ³ÿ®ÿ·ÿÁÿÃÿ¹ÿ²ÿ½ÿÆÿ¾ÿ¸ÿ³ÿªÿºÿÂÿ·ÿ´ÿµÿ½ÿ»ÿ¼ÿÁÿÈÿËÿÏÿ½ÿ²ÿÆÿµÿ¿ÿÃÿ·ÿÂÿ¿ÿ°ÿ³ÿ°ÿ¼ÿ»ÿÁÿÀÿÄÿ¾ÿÀÿÃÿÆÿ±ÿ¹ÿ´ÿ®ÿÊÿÊÿºÿ¸ÿÆÿÊÿ½ÿÁÿ°ÿ®ÿÁÿ­ÿ­ÿ¼ÿ­ÿ«ÿ¯ÿ¯ÿ¿ÿ³ÿ·ÿµÿ©ÿ¬ÿ¶ÿ³ÿ®ÿ³ÿ¾ÿ»ÿµÿÁÿ»ÿ«ÿ·ÿ¼ÿ²ÿ¹ÿ½ÿ±ÿµÿ¼ÿºÿ«ÿ¸ÿ¿ÿÀÿÆÿ¼ÿªÿ©ÿ·ÿºÿ¸ÿ¼ÿ¾ÿ´ÿ®ÿ·ÿ¼ÿ²ÿ°ÿ¿ÿ·ÿ¼ÿÃÿºÿÄÿ¾ÿ½ÿ»ÿ¿ÿ¼ÿÀÿÀÿ¾ÿ¿ÿ¹ÿ³ÿ·ÿ«ÿ´ÿ¸ÿ½ÿ­ÿºÿÁÿ·ÿ¶ÿ¼ÿ·ÿ¹ÿ¼ÿ¾ÿÄÿ½ÿ¿ÿ»ÿ·ÿ¼ÿ¼ÿÇÿÂÿ½ÿ·ÿ»ÿ®ÿ³ÿÆÿ¶ÿºÿÌÿ½ÿ»ÿºÿ¹ÿ¦ÿ·ÿÒÿ·ÿÈÿ¿ÿÇÿ¿ÿ¼ÿÅÿÆÿÄÿ¹ÿ¬ÿ½ÿÃÿ¾ÿ¸ÿ´ÿ»ÿ°ÿ±ÿÃÿÊÿ½ÿ¿ÿÂÿ¸ÿÄÿ´ÿ®ÿÁÿ¾ÿÁÿ´ÿµÿÊÿ»ÿ¿ÿ°ÿ¿ÿÄÿ»ÿ¾ÿ«ÿ¼ÿÁÿ¶ÿµÿÈÿÌÿ¼ÿ³ÿÀÿÁÿ¾ÿ·ÿ¶ÿÏÿÀÿªÿ²ÿ¸ÿ·ÿ²ÿÀÿÌÿÐÿÄÿ¶ÿÇÿ¿ÿÀÿÌÿÃÿÁÿ½ÿµÿ½ÿÃÿÀÿÄÿ½ÿÁÿ·ÿ´ÿºÿ»ÿ·ÿÃÿÁÿ¸ÿÀÿ²ÿ¦ÿ»ÿ»ÿªÿ®ÿ¿ÿ¾ÿ¿ÿ»ÿ¶ÿ²ÿÆÿºÿ»ÿµÿ¼ÿ¸ÿ»ÿ¹ÿ¸ÿÌÿºÿ·ÿÂÿ¶ÿ³ÿ»ÿ¸ÿºÿÃÿ¾ÿ¡ÿÿ³ÿ¯ÿ°ÿ»ÿ´ÿ½ÿ¼ÿ­ÿ°ÿ¹ÿ»ÿ¬ÿ¹ÿ¿ÿÀÿ°ÿ¯ÿÉÿÁÿÁÿ·ÿ±ÿ½ÿ¾ÿ·ÿ·ÿ´ÿ¶ÿ¾ÿÂÿÆÿ¿ÿÀÿËÿÊÿÉÿ¼ÿ­ÿÄÿÅÿ¿ÿ¿ÿ¿ÿÓÿ¼ÿÀÿµÿÀÿ·ÿªÿ®ÿ­ÿ¸ÿ²ÿ¸ÿ²ÿ¸ÿ»ÿÃÿ½ÿ½ÿ¿ÿ¸ÿ¯ÿ³ÿ·ÿ¹ÿÁÿµÿ¹ÿ»ÿÃÿºÿµÿ¯ÿ®ÿÉÿÃÿ®ÿ¶ÿÊÿÂÿ«ÿºÿ´ÿµÿ°ÿ³ÿ»ÿ©ÿ¦ÿ­ÿ°ÿ±ÿ²ÿµÿ´ÿ½ÿÂÿ¸ÿÅÿÃÿÃÿÈÿ¸ÿÁÿÎÿ¿ÿ»ÿ·ÿ·ÿ»ÿ¿ÿ½ÿ½ÿ´ÿ·ÿ°ÿ¾ÿÆÿºÿ´ÿ½ÿ¾ÿ¸ÿµÿ¦ÿ¤ÿ³ÿ¸ÿÉÿ¯ÿ¼ÿÄÿËÿÀÿÄÿ´ÿµÿ¶ÿ»ÿÁÿ²ÿ·ÿ¾ÿ½ÿ¯ÿ¬ÿ¾ÿËÿÁÿ²ÿ¹ÿÆÿÁÿÃÿºÿÁÿ¼ÿ½ÿ²ÿ¨ÿ²ÿÇÿ»ÿµÿ±ÿ¸ÿ¿ÿ·ÿ½ÿ¹ÿ¯ÿ¼ÿÆÿ¸ÿ´ÿÅÿÄÿºÿ¾ÿ·ÿ»ÿºÿÏÿÃÿ­ÿ¿ÿÆÿ°ÿºÿÕÿ­ÿÂÿÌÿÀÿÁÿÂÿÀÿ½ÿ¹ÿ·ÿ­ÿ¬ÿ¼ÿºÿ¸ÿ®ÿÃÿÇÿ¹ÿ±ÿÊÿ¼ÿÂÿ«ÿ«ÿ¸ÿÀÿ·ÿ³ÿµÿºÿ¼ÿºÿ¶ÿ¶ÿ¹ÿ¹ÿ°ÿ®ÿ¦ÿ®ÿ¬ÿ³ÿ°ÿ²ÿ¹ÿ´ÿ´ÿºÿ»ÿ¸ÿ¿ÿ¶ÿ»ÿÂÿ¹ÿ°ÿ¸ÿÁÿÀÿ¼ÿ«ÿ©ÿ²ÿ­ÿ·ÿ»ÿ±ÿ´ÿ¼ÿÃÿ¿ÿºÿ«ÿµÿÁÿ·ÿ·ÿ»ÿ¼ÿ½ÿ¸ÿ¼ÿµÿ²ÿ¦ÿ¹ÿ®ÿÃÿÏÿ¿ÿºÿªÿ·ÿ°ÿ¾ÿºÿ¶ÿºÿÀÿÁÿÀÿ³ÿ­ÿÆÿÁÿ¼ÿ²ÿ½ÿ®ÿ¼ÿ±ÿ¤ÿ¼ÿºÿ§ÿ±ÿ¼ÿÍÿºÿ¸ÿ¿ÿ»ÿ¹ÿ¨ÿ¨ÿ¿ÿËÿÊÿ¸ÿ¼ÿ¸ÿµÿ¸ÿÃÿºÿ¿ÿ¸ÿ»ÿ·ÿ½ÿÀÿ¶ÿ³ÿ¸ÿ½ÿÃÿ·ÿ¹ÿ¿ÿµÿ¸ÿÊÿ³ÿÊÿÃÿÄÿ¾ÿÄÿ½ÿ¸ÿ¿ÿÃÿÆÿÈÿÆÿ¾ÿ¸ÿËÿÂÿ»ÿÌÿ¿ÿ®ÿÁÿ·ÿ®ÿ·ÿ½ÿ¿ÿÇÿÆÿÅÿËÿÂÿ½ÿ¿ÿ³ÿÃÿ½ÿ×ÿ¶ÿ»ÿÀÿ»ÿ½ÿ¼ÿµÿ»ÿ¾ÿ¾ÿÀÿ¸ÿºÿ¾ÿ¹ÿÀÿ²ÿÀÿÈÿ¼ÿ¶ÿ»ÿ¿ÿ³ÿµÿ¼ÿ¼ÿµÿµÿÆÿÆÿ»ÿ°ÿÁÿÀÿ¬ÿÈÿÀÿÌÿ¿ÿÅÿÀÿ¶ÿµÿ°ÿ²ÿºÿ¸ÿ¼ÿ«ÿ³ÿÃÿºÿÅÿÂÿºÿ½ÿÅÿ°ÿ¬ÿ±ÿ·ÿÁÿ¸ÿ¤ÿ±ÿÄÿÀÿÇÿÎÿµÿÅÿ¶ÿ¯ÿ±ÿµÿ¶ÿ¬ÿ²ÿÁÿÂÿÁÿÀÿ¿ÿÀÿ©ÿ²ÿÀÿ¾ÿÉÿ¿ÿÃÿÃÿ¹ÿÆÿÉÿ·ÿ½ÿÃÿÌÿ¾ÿ¶ÿºÿ¯ÿÇÿÈÿ¾ÿÀÿ¾ÿ¿ÿÂÿ¿ÿ½ÿºÿ¯ÿ¶ÿ»ÿÆÿ¯ÿ®ÿ²ÿ¼ÿµÿ½ÿÁÿÂÿ¿ÿµÿ¶ÿ½ÿ²ÿ¼ÿ´ÿºÿÉÿ½ÿ³ÿÂÿÊÿ¼ÿ³ÿ¶ÿ´ÿ²ÿÂÿÃÿ»ÿµÿ¼ÿ³ÿ¯ÿ²ÿÄÿÁÿ¿ÿ½ÿ¹ÿ·ÿ½ÿÊÿÏÿ¿ÿºÿ«ÿÂÿ¿ÿÆÿ¶ÿ­ÿ´ÿ¹ÿ»ÿºÿ¿ÿËÿÀÿ®ÿÀÿ®ÿÄÿ»ÿ·ÿÃÿÆÿ»ÿ»ÿ¾ÿ·ÿ¹ÿÀÿÎÿ¾ÿ«ÿÆÿ¾ÿ·ÿ¿ÿ¸ÿ»ÿÁÿ¾ÿ¹ÿ¹ÿ¼ÿÂÿ¸ÿ²ÿÄÿÁÿ´ÿºÿÈÿÈÿÃÿ»ÿ²ÿ¹ÿÁÿÉÿ·ÿÄÿÉÿÃÿÐÿÔÿÇÿÁÿÇÿÉÿÂÿ´ÿ¸ÿ¶ÿ¬ÿ³ÿÎÿÍÿ»ÿ¿ÿ¾ÿ»ÿÁÿ¾ÿ±ÿ¸ÿ·ÿ­ÿ±ÿ·ÿ¶ÿÀÿ¾ÿ¾ÿÃÿÆÿÈÿÄÿ¶ÿºÿÌÿÁÿ²ÿ¹ÿ¿ÿ´ÿ¯ÿµÿ½ÿÇÿÈÿ½ÿ½ÿÆÿÆÿÉÿÇÿ¾ÿ»ÿ¾ÿ¼ÿ¹ÿÅÿÌÿÎÿÅÿ½ÿÅÿ¼ÿ¯ÿ´ÿ·ÿ¸ÿÂÿÆÿ¿ÿ¼ÿ¸ÿ¹ÿ¹ÿÁÿÀÿ±ÿ³ÿÀÿÃÿÄÿÊÿÀÿ¯ÿÂÿ¸ÿºÿÂÿ¾ÿ½ÿÈÿÃÿ«ÿ°ÿ¯ÿÈÿ·ÿÂÿÂÿµÿ¼ÿ»ÿ¹ÿ¿ÿºÿ¶ÿ¶ÿ¬ÿÈÿÁÿÌÿÊÿ¾ÿÄÿÁÿ±ÿÊÿÐÿµÿ½ÿ¹ÿ¹ÿÃÿÆÿ¾ÿ¹ÿ¼ÿÊÿÍÿËÿ¸ÿºÿÂÿ½ÿ²ÿ¸ÿ´ÿ¯ÿÆÿÎÿÊÿÂÿ»ÿ¹ÿ¦ÿ¶ÿ¿ÿÁÿÅÿ¿ÿ¶ÿ¼ÿÄÿ¹ÿÀÿ¿ÿºÿÈÿÀÿ³ÿÄÿ¼ÿ°ÿ¶ÿ¸ÿ¾ÿ©ÿ¹ÿÄÿ¶ÿ¯ÿ¾ÿÆÿ®ÿÃÿ±ÿÂÿ¹ÿ·ÿµÿÀÿÏÿÂÿÊÿÊÿÀÿ¼ÿÀÿÁÿÂÿÁÿÄÿÁÿºÿÀÿËÿÇÿ¿ÿ¸ÿ¸ÿ¸ÿ¿ÿÈÿÆÿÃÿÃÿ¿ÿ²ÿ¿ÿÇÿÍÿÅÿ´ÿ¸ÿÀÿ¾ÿ¿ÿ«ÿ¼ÿ¼ÿ¾ÿÀÿÁÿÂÿÃÿ¿ÿµÿ¾ÿÍÿÆÿ²ÿ¯ÿ³ÿ§ÿ ÿ«ÿ³ÿ©ÿÿÿÿ¯ÿ»ÿµÿ¦ÿ¥ÿ©ÿ­ÿ±ÿ±ÿ±ÿ°ÿ§ÿ¢ÿÿ¾ÿ¬ÿ´ÿ·ÿ¹ÿ¶ÿ²ÿ¶ÿ°ÿ¦ÿ¼ÿºÿºÿ·ÿ»ÿºÿ¶ÿÍÿÀÿ«ÿ³ÿ¸ÿ´ÿ¶ÿÀÿÁÿ¹ÿÁÿÍÿ½ÿÄÿ¶ÿ³ÿ¸ÿ»ÿºÿ¼ÿÇÿÊÿÆÿÃÿ³ÿ±ÿ·ÿ»ÿÇÿ¹ÿÌÿºÿ¶ÿºÿ¶ÿ¸ÿÁÿ³ÿ½ÿÁÿÀÿ·ÿ½ÿ½ÿ¸ÿºÿ¶ÿ½ÿÁÿ½ÿ¾ÿ»ÿ¼ÿÐÿÁÿÃÿ¸ÿ³ÿ³ÿ¯ÿ¹ÿ»ÿ»ÿ¸ÿµÿ¼ÿÂÿÆÿÂÿ¸ÿÁÿµÿ³ÿ¸ÿ®ÿºÿ¾ÿ´ÿµÿ¿ÿ¯ÿ¿ÿÎÿÇÿÄÿºÿµÿ¿ÿÇÿÁÿÀÿ¹ÿºÿÀÿÀÿ½ÿ»ÿ¶ÿ´ÿ¾ÿ·ÿÀÿ¹ÿ´ÿ¶ÿ´ÿµÿÁÿºÿÁÿ¿ÿ»ÿÊÿÒÿÅÿ¿ÿÀÿ²ÿÊÿÓÿ·ÿ¹ÿ´ÿ­ÿ³ÿ¾ÿ»ÿ·ÿÅÿºÿÁÿÄÿ¶ÿµÿºÿ³ÿªÿ®ÿ¯ÿÂÿÇÿ¨ÿ®ÿ´ÿÁÿÇÿ¼ÿ¸ÿÄÿÁÿ½ÿÆÿ¼ÿ½ÿ¶ÿ»ÿ½ÿ´ÿÉÿËÿ¨ÿ¶ÿ®ÿ´ÿ·ÿ´ÿ»ÿ¿ÿ°ÿ¶ÿ¸ÿÁÿ±ÿ¼ÿµÿ°ÿ±ÿºÿÂÿÄÿ¾ÿ¼ÿ°ÿ¯ÿ»ÿµÿ±ÿ°ÿ´ÿÀÿÅÿ®ÿÄÿºÿÁÿ¸ÿ°ÿ²ÿ·ÿ¹ÿºÿÁÿ¿ÿÁÿ¼ÿ´ÿ·ÿÌÿÆÿ³ÿ´ÿÃÿÅÿ¹ÿÅÿ¿ÿ¹ÿ°ÿ¥ÿµÿºÿ¼ÿÆÿ¾ÿ³ÿ´ÿ­ÿ²ÿÂÿ¶ÿ²ÿµÿ»ÿ»ÿ¯ÿ¬ÿ¼ÿ³ÿ³ÿ·ÿºÿ°ÿ°ÿ´ÿ¹ÿºÿ²ÿÀÿ¹ÿ¹ÿ¯ÿ¦ÿµÿÀÿºÿ³ÿ¯ÿ´ÿÁÿ¼ÿÄÿÑÿÃÿ¹ÿ¼ÿ¿ÿÅÿÀÿ½ÿÂÿ¶ÿ³ÿ½ÿ¿ÿ¿ÿÂÿÊÿ±ÿ­ÿ±ÿ«ÿ°ÿÄÿÉÿ¾ÿ½ÿÁÿ¼ÿµÿ±ÿ¼ÿÂÿÀÿ¼ÿ½ÿÂÿ§ÿºÿ¹ÿ¯ÿ³ÿÚÿÝÿ¿ÿ¿ÿ¾ÿ±ÿ¹ÿ³ÿ¾ÿÁÿ´ÿ²ÿ½ÿ¸ÿ¸ÿ±ÿ§ÿ³ÿÄÿ¹ÿ»ÿÄÿÈÿ¼ÿ§ÿÌÿÊÿ·ÿ±ÿµÿ¸ÿ·ÿºÿ»ÿ¶ÿ¶ÿ³ÿ¾ÿºÿÂÿÅÿ»ÿµÿµÿ¸ÿ¶ÿ±ÿ¿ÿÂÿ½ÿ¼ÿ²ÿ±ÿ¯ÿ«ÿ­ÿµÿ¾ÿÂÿ¿ÿ»ÿ·ÿºÿµÿÁÿ¶ÿ»ÿ¶ÿ¹ÿ½ÿ»ÿ½ÿÇÿÑÿºÿ³ÿÁÿ½ÿ¶ÿ»ÿÇÿÈÿÄÿ´ÿ¤ÿªÿ·ÿ­ÿ¸ÿÁÿÀÿ¸ÿºÿÀÿÆÿËÿ¼ÿµÿ»ÿ¼ÿºÿ¾ÿÃÿºÿºÿºÿ³ÿ¾ÿÃÿºÿ²ÿ»ÿ¶ÿ¯ÿ¼ÿÅÿºÿ´ÿºÿÁÿ¾ÿ¶ÿ·ÿ»ÿ¸ÿ±ÿµÿ¼ÿ¹ÿ±ÿ¯ÿ´ÿÃÿ¾ÿ»ÿÈÿÇÿÀÿÂÿÀÿµÿ¼ÿ½ÿ¹ÿ¾ÿÄÿÄÿ¿ÿ¿ÿÆÿ²ÿÉÿÀÿ©ÿ·ÿºÿ¾ÿ¼ÿ¶ÿ³ÿ³ÿ±ÿµÿ·ÿ¶ÿ½ÿÂÿ©ÿ¶ÿ×ÿ½ÿ¡ÿ©ÿ²ÿµÿºÿ´ÿ¯ÿ¾ÿ¶ÿ·ÿ®ÿ°ÿÃÿ°ÿ´ÿ¼ÿÀÿÄÿ½ÿ¾ÿ¼ÿ¶ÿ¾ÿÂÿ¼ÿµÿËÿÎÿÇÿ¼ÿÊÿ¸ÿ³ÿÈÿÄÿ¯ÿ­ÿ»ÿ¿ÿ¸ÿ¶ÿ¹ÿ¹ÿ­ÿ½ÿ¬ÿ¼ÿÈÿºÿ´ÿµÿ¹ÿºÿ¾ÿ±ÿ¦ÿ½ÿÃÿ¤ÿ®ÿÃÿ³ÿ¸ÿ¾ÿ¼ÿÁÿ±ÿ®ÿ¾ÿ¼ÿ¬ÿ°ÿ¹ÿºÿ¿ÿ½ÿºÿ±ÿÇÿÅÿÅÿÅÿ¸ÿ²ÿÁÿÅÿ¼ÿ¸ÿ¸ÿÀÿ½ÿ¿ÿÁÿ²ÿ¿ÿ¸ÿ©ÿ²ÿ¸ÿ¨ÿ·ÿ½ÿ®ÿÄÿÀÿ»ÿ½ÿ¸ÿ¼ÿÁÿ´ÿªÿ´ÿ°ÿ³ÿ¾ÿ¶ÿÄÿÓÿ¹ÿ·ÿ¹ÿ¹ÿ½ÿÀÿºÿÂÿÀÿ°ÿ³ÿµÿ«ÿ´ÿÅÿ¼ÿÅÿ½ÿ·ÿ½ÿ³ÿ»ÿÃÿ¹ÿ¿ÿ­ÿ§ÿ²ÿ·ÿ®ÿªÿ±ÿ²ÿµÿ¹ÿ®ÿ±ÿ¶ÿ³ÿ¯ÿ«ÿ¯ÿÿµÿ¨ÿ°ÿ¸ÿ»ÿ»ÿ¶ÿ¸ÿµÿ©ÿ¶ÿ®ÿ¯ÿ¶ÿ¯ÿ®ÿ¸ÿ¬ÿ²ÿ³ÿ³ÿ¸ÿ¬ÿ³ÿÆÿ¿ÿ²ÿ³ÿ¶ÿ³ÿ­ÿµÿÈÿ¸ÿÁÿÏÿ¹ÿÒÿªÿ·ÿ«ÿ·ÿ³ÿÁÿ»ÿ¹ÿ»ÿ»ÿ³ÿ°ÿ´ÿ´ÿ°ÿ¨ÿ®ÿ°ÿ¾ÿºÿµÿÅÿ¿ÿ·ÿ±ÿ»ÿ´ÿÀÿºÿ½ÿ¿ÿÂÿÀÿ¸ÿ¸ÿ±ÿ¦ÿ·ÿ¸ÿ¸ÿ³ÿ¸ÿ¤ÿ³ÿ±ÿ¼ÿ¼ÿ¹ÿ´ÿ´ÿ¦ÿ¬ÿ³ÿ°ÿµÿÀÿ¹ÿ­ÿ·ÿ¿ÿ¾ÿÁÿ¹ÿÀÿ¾ÿ¾ÿ¯ÿ·ÿ¾ÿ¿ÿºÿ¾ÿÄÿ¼ÿ»ÿÁÿ¾ÿÀÿÁÿ¿ÿÁÿÅÿÆÿÉÿÊÿ¿ÿ½ÿÃÿÇÿ¼ÿºÿÇÿ¿ÿºÿ·ÿÁÿ´ÿ¼ÿ¸ÿ¶ÿ¯ÿ¼ÿºÿ»ÿ¼ÿºÿ°ÿ­ÿ¼ÿÁÿ¹ÿ¶ÿÄÿÌÿÃÿ½ÿªÿ­ÿ¶ÿ±ÿÌÿÃÿ²ÿÊÿ¿ÿ¾ÿÀÿ¸ÿÆÿÂÿÀÿ¼ÿ¾ÿÃÿ¿ÿÉÿÐÿÍÿÄÿ¬ÿ¶ÿ½ÿÅÿ¼ÿÆÿ½ÿÃÿ«ÿ·ÿÂÿÇÿ¾ÿ±ÿ´ÿÂÿ»ÿ¬ÿ¦ÿ±ÿ¯ÿ´ÿ½ÿ®ÿ±ÿ»ÿ¼ÿ²ÿ½ÿÍÿ¼ÿÂÿ»ÿ¾ÿ·ÿÁÿÆÿºÿÇÿ¶ÿ¹ÿ¢ÿ¸ÿ»ÿ³ÿ¬ÿ°ÿ¿ÿ¿ÿºÿ»ÿºÿ·ÿ´ÿ¹ÿ¸ÿ´ÿ¿ÿ¿ÿ«ÿÂÿ·ÿÀÿ¹ÿÁÿ¾ÿ¸ÿÀÿ ÿªÿ³ÿÀÿ¼ÿÂÿ¼ÿ¼ÿºÿ±ÿ¶ÿ¾ÿ¶ÿ¶ÿ¶ÿ±ÿÄÿÄÿ¿ÿÄÿÆÿ¸ÿ³ÿ½ÿ¨ÿÆÿ¯ÿ¯ÿµÿÁÿ¹ÿ®ÿ¾ÿ¹ÿºÿ¼ÿ¬ÿµÿ»ÿ»ÿ»ÿºÿ¸ÿµÿ½ÿ¿ÿ¯ÿ±ÿ¿ÿ¸ÿÄÿºÿ´ÿºÿ­ÿ°ÿ¯ÿªÿÆÿÇÿ­ÿ¶ÿ½ÿ´ÿ©ÿ²ÿ²ÿ©ÿµÿ­ÿ§ÿ¸ÿÃÿµÿºÿÂÿ¿ÿ»ÿ»ÿ»ÿ²ÿµÿ²ÿ±ÿ·ÿ©ÿ¸ÿ·ÿ«ÿ¯ÿÁÿ¾ÿµÿ¨ÿÉÿÀÿ¹ÿºÿ¼ÿÆÿËÿ®ÿ¥ÿ²ÿ®ÿµÿ³ÿ«ÿ±ÿ¯ÿ¬ÿ²ÿ¯ÿ²ÿ¾ÿ¼ÿÁÿ¿ÿ·ÿ­ÿ¥ÿ¼ÿ­ÿ«ÿ²ÿÉÿ¼ÿ®ÿµÿÿ°ÿ£ÿ½ÿÈÿ³ÿÍÿÁÿ¦ÿ³ÿ§ÿ·ÿ»ÿ°ÿ²ÿ°ÿµÿ·ÿ³ÿ¼ÿÃÿ¼ÿºÿºÿ°ÿ®ÿ«ÿ¹ÿ°ÿ½ÿ»ÿ©ÿ²ÿÀÿÈÿ²ÿºÿ®ÿ¶ÿ·ÿ¬ÿ³ÿ±ÿ´ÿºÿÀÿÁÿµÿ·ÿ©ÿ¦ÿ¸ÿÀÿÁÿ·ÿ·ÿ·ÿµÿ¶ÿ¼ÿÇÿÃÿ½ÿ°ÿ®ÿ¶ÿ¾ÿ¿ÿ¾ÿ´ÿÏÿÃÿ¼ÿºÿ¶ÿ¯ÿ«ÿ¡ÿªÿ´ÿ¯ÿ ÿÿ»ÿ·ÿÂÿ¸ÿ­ÿ³ÿÅÿ³ÿ±ÿ¬ÿ­ÿ¾ÿ¿ÿ¶ÿ¹ÿµÿ³ÿ¼ÿ»ÿ³ÿ²ÿÀÿ¸ÿÁÿÂÿ·ÿ»ÿ¿ÿ¶ÿ±ÿªÿ»ÿºÿ©ÿ¶ÿÁÿ¼ÿ´ÿµÿ±ÿ¹ÿºÿÁÿ¯ÿÃÿ½ÿ³ÿ¼ÿ¿ÿÄÿÀÿ¹ÿ®ÿ²ÿ»ÿ¹ÿ½ÿÂÿ²ÿ­ÿ±ÿ¬ÿºÿ¼ÿ¸ÿ¯ÿ¬ÿ´ÿ·ÿ¼ÿÀÿ¸ÿ·ÿ·ÿ¹ÿ´ÿÐÿÎÿ¿ÿÄÿÁÿºÿ·ÿºÿºÿ´ÿÀÿµÿ¶ÿ¶ÿ´ÿÆÿÄÿÃÿ¼ÿ³ÿ¬ÿ¬ÿ²ÿ¯ÿ¶ÿÂÿ¿ÿ²ÿ¬ÿ½ÿÉÿ¹ÿºÿÄÿµÿ¿ÿ²ÿ¨ÿ½ÿËÿ²ÿÁÿÉÿ¿ÿ¿ÿ§ÿÆÿÀÿÑÿ°ÿÂÿ¡ÿÐÿµÿÆÿ¦ÿÁÿÃÿ½ÿ½ÿµÿªÿ¸ÿ¹ÿ±ÿºÿ¶ÿ¸ÿ½ÿ¾ÿ¹ÿ¼ÿ¿ÿ¹ÿ·ÿ¹ÿ¾ÿÁÿ¿ÿ¾ÿ¼ÿÀÿÄÿÂÿ¼ÿªÿ¾ÿ¹ÿ¹ÿ½ÿ¿ÿÆÿÆÿ£ÿ´ÿ½ÿ¬ÿÃÿÁÿ»ÿ¢ÿÈÿ´ÿ³ÿ°ÿ°ÿ·ÿÀÿ¾ÿ¾ÿ²ÿÀÿ³ÿºÿ·ÿµÿ·ÿ¹ÿ¾ÿ¾ÿ½ÿ¾ÿ¿ÿ¹ÿµÿ´ÿ´ÿºÿ¸ÿ·ÿ³ÿºÿÉÿÂÿ¿ÿµÿ½ÿ¯ÿÄÿÃÿ·ÿ¼ÿ·ÿ¹ÿ¶ÿ¹ÿ¹ÿ±ÿ½ÿºÿÁÿ·ÿ»ÿ»ÿÐÿ¶ÿ»ÿÆÿ²ÿ²ÿÂÿÊÿÈÿ¼ÿ·ÿ²ÿ±ÿ¸ÿÆÿÅÿÂÿ¸ÿ¬ÿ²ÿ®ÿ±ÿ¿ÿ¾ÿÁÿÂÿ¼ÿ¶ÿ¼ÿÀÿ¼ÿ¹ÿ¶ÿ²ÿ·ÿ¸ÿ»ÿ¬ÿÆÿ»ÿÈÿ±ÿ»ÿ·ÿÂÿ²ÿ³ÿ»ÿÁÿ·ÿªÿ·ÿ¶ÿ²ÿ¨ÿ±ÿ¹ÿ¾ÿµÿ¼ÿºÿÇÿÂÿ±ÿ¼ÿºÿºÿ¾ÿºÿ¹ÿ»ÿ¾ÿ¿ÿÀÿ¾ÿºÿ»ÿ°ÿ¯ÿ¾ÿ»ÿ·ÿ§ÿ¬ÿÿ¹ÿ¸ÿ­ÿ¾ÿÄÿÇÿÃÿ¸ÿ²ÿ»ÿÆÿ±ÿËÿ°ÿ»ÿÂÿ»ÿ¸ÿ°ÿ¬ÿ¾ÿµÿ©ÿ¶ÿ·ÿ³ÿ¸ÿÎÿ¸ÿ´ÿ¿ÿ¾ÿµÿ«ÿ¯ÿ¾ÿÀÿ¼ÿ´ÿ²ÿ¼ÿ»ÿ¾ÿ¼ÿºÿÅÿµÿ°ÿ±ÿ»ÿ¾ÿ·ÿ¸ÿÃÿÀÿÈÿ³ÿ¥ÿÃÿ°ÿºÿ²ÿ¶ÿºÿ¼ÿµÿ½ÿÉÿ»ÿ¿ÿ±ÿ·ÿ½ÿºÿ¼ÿÇÿ»ÿ¼ÿ¸ÿ´ÿ¹ÿ³ÿ´ÿ´ÿ½ÿºÿ°ÿ¸ÿ½ÿ´ÿ¬ÿµÿÃÿÄÿÂÿ¼ÿÂÿÃÿ¼ÿÏÿÊÿ»ÿÄÿ½ÿ°ÿ»ÿ¹ÿÀÿ»ÿµÿÇÿ´ÿ¹ÿµÿÁÿÌÿÄÿÅÿ´ÿÁÿ½ÿ²ÿ¹ÿ¼ÿ¶ÿµÿ¼ÿ»ÿ¹ÿÀÿÀÿÃÿ½ÿ´ÿ·ÿ¹ÿ³ÿ·ÿ·ÿ¶ÿºÿºÿÁÿ¿ÿÂÿÃÿÈÿ»ÿ²ÿ²ÿ·ÿ¾ÿÂÿµÿ¿ÿ»ÿ¼ÿÃÿ¿ÿÂÿ°ÿ¿ÿÆÿ¿ÿ¿ÿµÿ¾ÿÀÿÉÿ¿ÿ¼ÿÆÿÂÿ¿ÿµÿµÿ¹ÿÀÿ¶ÿ´ÿ²ÿ¶ÿ½ÿ¹ÿ®ÿ®ÿ¾ÿ¾ÿ¸ÿÂÿ¿ÿµÿ¸ÿÀÿ¾ÿ¿ÿÀÿ¸ÿ¼ÿÄÿ¶ÿ¾ÿÃÿ»ÿ¿ÿ¼ÿ°ÿÉÿÊÿÃÿÂÿÇÿ®ÿ¶ÿ°ÿ²ÿ¦ÿ­ÿ¿ÿÀÿ¶ÿ¹ÿµÿ¾ÿÆÿÁÿÄÿ¶ÿ¡ÿºÿ¾ÿ¶ÿ°ÿ¹ÿÃÿ°ÿ¬ÿ¯ÿ§ÿ°ÿ¹ÿ¸ÿ¾ÿµÿ¬ÿ³ÿÃÿÆÿ´ÿ¸ÿ¨ÿºÿ²ÿ®ÿ°ÿªÿªÿÂÿµÿËÿ¿ÿ¹ÿ©ÿ¾ÿ¿ÿ´ÿ¹ÿÇÿ½ÿ»ÿ¹ÿ½ÿ¯ÿ»ÿÂÿÂÿÁÿ¾ÿ¸ÿ°ÿµÿ¼ÿ¾ÿÇÿÇÿ²ÿªÿµÿ¼ÿ±ÿ¾ÿÂÿ¾ÿµÿÂÿ¾ÿÃÿÅÿÆÿ¬ÿÀÿ¸ÿ¹ÿÊÿÆÿÄÿÃÿµÿ·ÿ«ÿ¸ÿÇÿÃÿ¹ÿÂÿÄÿ»ÿÅÿÄÿµÿ»ÿºÿ©ÿ´ÿÇÿÂÿ¿ÿÁÿºÿ¸ÿ°ÿÄÿ¾ÿÃÿ¸ÿ¿ÿ¸ÿ·ÿÅÿÍÿ¾ÿ±ÿÈÿÌÿÌÿÈÿ¦ÿÀÿÄÿÇÿ¯ÿÆÿ½ÿÀÿÉÿÌÿÈÿÀÿ°ÿ³ÿÀÿ¹ÿ±ÿ¿ÿ¿ÿ²ÿºÿÂÿÀÿ¼ÿÂÿÀÿÃÿºÿ­ÿÅÿ¼ÿ¾ÿ·ÿ´ÿ»ÿÁÿ»ÿÁÿ³ÿ¸ÿ¿ÿÁÿÇÿÇÿ»ÿ¿ÿµÿ½ÿÃÿÆÿ¿ÿ¸ÿ´ÿ¸ÿ¿ÿ²ÿ©ÿµÿ»ÿ¸ÿ²ÿ°ÿ²ÿ°ÿ°ÿ´ÿÅÿÁÿ·ÿºÿ½ÿÁÿÂÿÄÿÌÿÊÿÆÿÆÿÑÿÆÿ½ÿ¶ÿÀÿÀÿ¼ÿÃÿÄÿ¸ÿ¼ÿÀÿ¹ÿ¾ÿ´ÿ¡ÿ±ÿ½ÿ³ÿ´ÿ¶ÿ¶ÿÂÿÂÿ±ÿ±ÿÄÿ½ÿºÿ»ÿ±ÿ½ÿ½ÿ´ÿ¾ÿ»ÿ·ÿ¹ÿÄÿÂÿÅÿ¶ÿ±ÿÁÿÀÿÀÿÃÿ¼ÿµÿ¶ÿ³ÿ²ÿ¾ÿ·ÿ¿ÿÈÿ¶ÿ°ÿ¼ÿÀÿ³ÿÇÿÅÿ¼ÿ¨ÿÅÿ¼ÿÁÿ·ÿÀÿÅÿÀÿ²ÿÄÿ¸ÿ´ÿÇÿÅÿÁÿºÿ¸ÿ»ÿ»ÿ¿ÿ¸ÿ¦ÿ¸ÿÁÿ¸ÿÁÿ¾ÿÖÿ¾ÿ»ÿ­ÿÈÿºÿ»ÿ¶ÿ¬ÿ¼ÿ»ÿÒÿÊÿ¶ÿºÿÇÿ·ÿµÿ°ÿ²ÿ°ÿ¸ÿÂÿ¸ÿ·ÿ¹ÿ¿ÿ½ÿÅÿÀÿ¶ÿ¬ÿ»ÿÖÿÒÿ¶ÿ½ÿÔÿ¾ÿ·ÿÃÿ½ÿ½ÿ·ÿºÿµÿ³ÿ»ÿ±ÿ¹ÿ½ÿ¹ÿ¾ÿ»ÿ¾ÿÅÿÀÿµÿÁÿÎÿÄÿÅÿÁÿ³ÿ»ÿ»ÿ¨ÿ½ÿÂÿÃÿ«ÿ´ÿ¸ÿµÿÂÿ¶ÿ¨ÿ´ÿ¿ÿÅÿÄÿ¶ÿ®ÿ¨ÿ¯ÿºÿ¼ÿËÿ´ÿÅÿÁÿ¼ÿ»ÿÄÿÈÿ°ÿ«ÿµÿÅÿ»ÿ®ÿ´ÿ³ÿ¼ÿ¾ÿ¶ÿ³ÿ´ÿ´ÿ¶ÿ±ÿ¶ÿÍÿ»ÿ³ÿ¾ÿ¶ÿ³ÿ²ÿÆÿÎÿ·ÿÎÿÁÿ¦ÿÂÿ¸ÿ¼ÿ¼ÿµÿ½ÿÀÿ±ÿ³ÿÅÿÄÿ¸ÿºÿºÿ­ÿ³ÿÎÿÁÿ²ÿ¾ÿÃÿ¸ÿÀÿÊÿ»ÿ³ÿªÿºÿ¼ÿÈÿÏÿµÿ´ÿ´ÿ²ÿÎÿÏÿÈÿÀÿ±ÿ·ÿ³ÿ¶ÿ­ÿ°ÿ·ÿ»ÿ´ÿ±ÿ¸ÿ½ÿ¼ÿ´ÿ°ÿ³ÿºÿ¿ÿÀÿºÿºÿ´ÿÿ¤ÿªÿ¶ÿ²ÿ¸ÿ¹ÿ½ÿÅÿ´ÿ¶ÿ´ÿ±ÿÁÿ¾ÿ³ÿ£ÿ°ÿºÿ½ÿÁÿ¹ÿºÿÅÿµÿ¨ÿ²ÿ¯ÿºÿ½ÿµÿ¼ÿ¼ÿËÿ¾ÿ¶ÿ±ÿ¿ÿ¿ÿ¾ÿ¼ÿ·ÿ»ÿ¿ÿ¾ÿÆÿËÿµÿ´ÿÁÿ½ÿ¿ÿ¸ÿ¨ÿ«ÿ¬ÿÇÿ¼ÿ·ÿ¸ÿ¼ÿ¹ÿ¶ÿ¾ÿÂÿ¸ÿ¿ÿÏÿ¿ÿ¹ÿ¹ÿÀÿ®ÿÁÿºÿ®ÿ¼ÿµÿ³ÿ²ÿ¸ÿ¿ÿ¼ÿ½ÿ®ÿªÿ»ÿÃÿ»ÿ®ÿ¼ÿºÿ¹ÿÃÿÁÿ­ÿ½ÿ¾ÿÁÿ¿ÿ±ÿÅÿÁÿÀÿÆÿºÿ¯ÿ·ÿÄÿÈÿµÿ¼ÿ¿ÿ¿ÿ¸ÿÇÿ¸ÿÇÿÃÿÁÿÆÿºÿ®ÿ³ÿ¶ÿÄÿÄÿ¹ÿÇÿ¶ÿ¶ÿ¿ÿÄÿ¿ÿ¯ÿ¹ÿ°ÿµÿ¼ÿ¶ÿ´ÿ¸ÿÅÿÉÿÄÿÄÿÃÿÃÿÇÿÃÿÇÿÂÿÂÿÌÿºÿ©ÿ¿ÿ¹ÿ²ÿÂÿÆÿÊÿÄÿ¾ÿÄÿÃÿÀÿÂÿ³ÿ¯ÿ¬ÿÄÿ¾ÿÁÿºÿ¶ÿ²ÿ´ÿµÿ½ÿÇÿÄÿÂÿÅÿºÿ·ÿ·ÿ¸ÿ±ÿ¨ÿµÿ±ÿ½ÿ¼ÿ²ÿªÿ°ÿ¼ÿºÿ»ÿÀÿ½ÿÂÿ²ÿ·ÿ´ÿ¸ÿÅÿÁÿ¾ÿ»ÿÆÿ¿ÿºÿ¼ÿÃÿÅÿ¼ÿ¸ÿ¾ÿ­ÿ´ÿÀÿÀÿÊÿËÿ¶ÿ¿ÿ¾ÿ©ÿ±ÿ³ÿ¬ÿµÿÄÿÃÿ¹ÿ³ÿ»ÿ½ÿ¹ÿ»ÿ¶ÿÍÿÉÿ¾ÿºÿ¼ÿÀÿ½ÿºÿ¹ÿ¼ÿÒÿÜÿÓÿ¯ÿ§ÿÅÿÅÿ³ÿ»ÿÈÿ¾ÿ»ÿÁÿÇÿÅÿ´ÿ±ÿ´ÿÀÿ¨ÿªÿ¸ÿ³ÿµÿ½ÿ½ÿ´ÿ·ÿÇÿÉÿ½ÿ¿ÿÒÿ½ÿÇÿ ÿ¯ÿÀÿ½ÿ»ÿ½ÿ²ÿ´ÿ·ÿ½ÿÉÿ¸ÿ·ÿºÿ¸ÿ¬ÿºÿÃÿÇÿºÿ¼ÿ»ÿµÿºÿÀÿ¸ÿ´ÿÂÿ¿ÿÉÿÂÿ¶ÿÐÿ¾ÿ²ÿ®ÿºÿÁÿ¼ÿ»ÿÀÿ½ÿÀÿÑÿ³ÿ½ÿÂÿ¸ÿ¼ÿ¹ÿÇÿÏÿ¾ÿ´ÿ½ÿ½ÿ³ÿ¾ÿ¯ÿÐÿÄÿ«ÿ¶ÿ¿ÿ¿ÿ·ÿ´ÿ¾ÿÂÿ¼ÿÆÿÅÿÃÿ¾ÿ¹ÿ½ÿ¿ÿ¾ÿ¸ÿ¼ÿºÿ²ÿ²ÿ¬ÿ¾ÿËÿ¾ÿ²ÿÁÿÌÿÍÿÂÿ¾ÿ¾ÿ¿ÿ¸ÿ®ÿÃÿ²ÿ½ÿ¿ÿÄÿ°ÿ³ÿÁÿÈÿÁÿµÿ¸ÿÁÿ»ÿ°ÿ´ÿ¶ÿÄÿ´ÿ»ÿÀÿÁÿÁÿÅÿÊÿ½ÿ©ÿ²ÿ¿ÿ³ÿ·ÿ¾ÿ¿ÿÇÿºÿµÿ½ÿÀÿ¿ÿ°ÿÍÿ¼ÿ­ÿ¹ÿÎÿ¿ÿµÿÃÿÇÿ¿ÿÊÿÒÿÇÿ¼ÿ¾ÿ¹ÿºÿÀÿÃÿÄÿ»ÿ´ÿÅÿÔÿÇÿÏÿ³ÿÂÿÆÿ½ÿ±ÿ»ÿÁÿÀÿÆÿÆÿ¿ÿ¸ÿÆÿµÿ·ÿ²ÿ¹ÿÅÿËÿÄÿ¼ÿÀÿÃÿÊÿµÿÃÿ¼ÿ¾ÿ¶ÿ´ÿ½ÿÀÿºÿ½ÿÀÿ¹ÿÊÿÁÿÍÿÁÿ¼ÿ¾ÿ¸ÿ´ÿ²ÿ©ÿ½ÿ¹ÿµÿ²ÿºÿ·ÿ¾ÿ¿ÿÄÿÍÿÆÿÐÿÀÿÄÿÈÿ¼ÿ³ÿ²ÿ¸ÿÁÿÃÿÅÿÉÿ¾ÿ¸ÿ±ÿ¢ÿ¿ÿ½ÿ·ÿ»ÿºÿºÿ½ÿÄÿ»ÿ¿ÿ¼ÿ¸ÿÃÿÌÿÆÿ¹ÿºÿÆÿÙÿ¾ÿÁÿ¶ÿ²ÿºÿ¿ÿºÿ½ÿÆÿ¶ÿÅÿ¶ÿÉÿÇÿºÿ·ÿÉÿÎÿ¸ÿµÿ°ÿÎÿÄÿ¼ÿÂÿ¬ÿµÿÇÿ¼ÿµÿÉÿËÿ¾ÿ¿ÿÁÿ¹ÿ¼ÿÉÿÐÿËÿ¼ÿ¹ÿ¿ÿÂÿ¨ÿµÿÎÿÂÿ°ÿ¹ÿ¿ÿÈÿÂÿµÿÀÿÊÿÀÿ»ÿÂÿÄÿ¿ÿ¼ÿ½ÿÈÿ¯ÿ²ÿµÿ­ÿ¢ÿÿ ÿ³ÿÂÿ¬ÿ ÿ¡ÿ¬ÿ¸ÿ¼ÿ³ÿ£ÿ­ÿ¶ÿ­ÿ±ÿ·ÿ¸ÿ©ÿÿ¢ÿ¥ÿ¾ÿ¢ÿ´ÿ»ÿÀÿ¼ÿ¶ÿµÿ±ÿ¦ÿ¯ÿ¸ÿ»ÿ¸ÿºÿ±ÿ²ÿÇÿ½ÿÇÿ»ÿÈÿÃÿ½ÿ½ÿ»ÿµÿ»ÿ½ÿµÿµÿºÿ½ÿÄÿ¾ÿ¬ÿ¯ÿ²ÿ¸ÿ°ÿ¸ÿµÿ·ÿ³ÿ´ÿÅÿ¾ÿÇÿ¶ÿ­ÿ¯ÿ¯ÿ®ÿ±ÿ¯ÿ¸ÿÂÿÀÿ¯ÿ»ÿ¼ÿ¸ÿÀÿ»ÿ¸ÿ¿ÿÀÿ±ÿ·ÿ´ÿ»ÿ¼ÿ¶ÿ¹ÿ¸ÿ¶ÿ¹ÿ­ÿ±ÿ»ÿ¶ÿ¯ÿ¶ÿ¼ÿ»ÿÆÿÈÿ¼ÿÓÿ¶ÿºÿÁÿ»ÿ½ÿÆÿÀÿÇÿ¨ÿµÿÈÿ¾ÿ¾ÿ»ÿ²ÿ¿ÿÉÿ¸ÿÅÿÀÿ¹ÿºÿ¸ÿ¹ÿ¹ÿ®ÿ·ÿÆÿ»ÿ¹ÿ¿ÿ¸ÿ¶ÿ»ÿ¸ÿ²ÿ°ÿ»ÿÆÿ¾ÿ¾ÿ­ÿªÿ³ÿ¸ÿÃÿ¹ÿ½ÿ·ÿ»ÿ´ÿ²ÿ·ÿ½ÿÂÿÁÿÌÿµÿÅÿ¹ÿ¼ÿÀÿ¿ÿ¶ÿ®ÿ²ÿÊÿ¦ÿ¹ÿ®ÿ«ÿ²ÿ»ÿÀÿÀÿ¾ÿ¿ÿÅÿ·ÿÈÿÁÿÈÿ»ÿ­ÿ³ÿ½ÿÌÿÀÿÃÿÊÿ»ÿ»ÿ¶ÿ³ÿ´ÿ³ÿ°ÿµÿ·ÿ¹ÿ¼ÿ·ÿ¶ÿÀÿ½ÿ¹ÿÀÿ©ÿ¶ÿÖÿÊÿ´ÿ½ÿ¹ÿ¯ÿ°ÿ³ÿµÿÃÿ®ÿ¹ÿ¹ÿÃÿ¿ÿ²ÿ®ÿ¬ÿ§ÿ¯ÿËÿºÿ¯ÿ½ÿÇÿ¾ÿÀÿ½ÿ´ÿµÿÂÿÈÿ»ÿ¾ÿ¶ÿ¶ÿ²ÿ¦ÿ³ÿÅÿÇÿ½ÿ¬ÿÁÿ©ÿ¡ÿ°ÿÿ³ÿ±ÿµÿÁÿ¹ÿ©ÿ°ÿÀÿ´ÿ½ÿ»ÿ·ÿµÿµÿ»ÿÅÿÁÿ¸ÿÄÿÊÿ±ÿ¬ÿµÿ¬ÿ²ÿ³ÿ¶ÿ·ÿ®ÿ´ÿÂÿÁÿÆÿÀÿ¶ÿ½ÿÀÿ½ÿ¸ÿ¿ÿÍÿÄÿºÿÕÿ»ÿ¾ÿ¾ÿ´ÿ¹ÿ¿ÿ¼ÿ´ÿ´ÿ¿ÿÅÿºÿ¼ÿºÿ°ÿ¯ÿ¸ÿ¿ÿ¸ÿ¸ÿ¼ÿµÿºÿ¹ÿ¸ÿ´ÿ¬ÿ´ÿ·ÿÉÿÇÿ¿ÿÂÿÂÿÀÿ¹ÿ²ÿ¾ÿ¼ÿ¹ÿ¸ÿ¿ÿ¼ÿ³ÿ®ÿ·ÿ¾ÿ®ÿ±ÿÄÿËÿ½ÿ¾ÿ¶ÿ³ÿ±ÿÁÿÄÿ¸ÿ¿ÿÈÿÁÿÁÿ±ÿ·ÿ²ÿ¾ÿ¸ÿÁÿ¹ÿ³ÿºÿ¶ÿ´ÿ¼ÿÈÿÌÿÍÿÄÿ½ÿ¤ÿÃÿÇÿ½ÿÁÿÂÿ¿ÿÄÿÅÿ»ÿÅÿ¬ÿ°ÿ¯ÿµÿ²ÿ±ÿÀÿÂÿ´ÿÁÿÐÿ²ÿªÿÉÿ¶ÿÀÿ­ÿ³ÿ³ÿµÿ·ÿ¹ÿ¸ÿ²ÿºÿ»ÿ½ÿ¿ÿÀÿ¾ÿ¿ÿÁÿÄÿÄÿ¹ÿ¹ÿ¿ÿÀÿÃÿ¸ÿºÿÄÿ¸ÿ´ÿÁÿÒÿÀÿ·ÿ·ÿ·ÿ±ÿ±ÿ¸ÿ¸ÿºÿ¶ÿÂÿ¼ÿºÿ¶ÿÂÿ´ÿ²ÿ¸ÿ»ÿÀÿ½ÿ³ÿ¸ÿ»ÿ¹ÿ´ÿÎÿÄÿÀÿ¶ÿ­ÿ­ÿÁÿÅÿÁÿ»ÿ´ÿ»ÿ¹ÿ¿ÿÂÿ³ÿÄÿ¿ÿ±ÿ®ÿ¶ÿÀÿ³ÿ²ÿ·ÿ°ÿÁÿÅÿ»ÿ«ÿÆÿÃÿ¾ÿ¸ÿÃÿ³ÿ­ÿºÿ½ÿ¹ÿÀÿ¾ÿ²ÿ¸ÿ©ÿµÿ¶ÿÇÿ»ÿ±ÿ±ÿ¶ÿÆÿÌÿÃÿ½ÿ¿ÿÀÿ¼ÿÃÿÉÿºÿÈÿ±ÿ¸ÿÄÿ³ÿ³ÿ¹ÿÅÿÂÿ¼ÿ·ÿÁÿËÿÀÿÀÿºÿ¶ÿ²ÿÇÿ½ÿ¯ÿ¿ÿµÿ´ÿ¾ÿ½ÿ¿ÿ¸ÿ­ÿ¶ÿÅÿ»ÿªÿ·ÿÁÿËÿÄÿªÿ¾ÿÀÿ½ÿ«ÿ¾ÿ¹ÿ¶ÿ¶ÿ±ÿµÿ·ÿ¯ÿ°ÿ½ÿ½ÿºÿ¬ÿ¿ÿ°ÿ²ÿ¸ÿ±ÿÂÿ¸ÿ ÿ§ÿ»ÿÃÿÉÿ¾ÿ¯ÿ¨ÿ¬ÿ·ÿºÿ¬ÿÂÿ»ÿ¹ÿ·ÿ²ÿ²ÿ·ÿ´ÿµÿ¿ÿºÿ¬ÿ­ÿºÿÄÿ¹ÿ»ÿÂÿÅÿºÿ¸ÿ±ÿÄÿÃÿÌÿ½ÿ¹ÿ¸ÿ»ÿÆÿ½ÿ¸ÿÂÿ¹ÿ®ÿ¾ÿ¿ÿ¹ÿ¹ÿ¹ÿÁÿ½ÿ¼ÿÆÿ´ÿ³ÿºÿ½ÿºÿ±ÿºÿ½ÿ·ÿ¼ÿ·ÿ§ÿ²ÿ·ÿ¬ÿ«ÿÂÿ¸ÿ´ÿÀÿ±ÿ°ÿ´ÿ»ÿ¹ÿ³ÿ¸ÿ·ÿ½ÿ ÿ«ÿ¸ÿ¶ÿ¹ÿ³ÿ¶ÿ´ÿµÿ²ÿÀÿµÿ©ÿµÿÄÿ»ÿ®ÿ²ÿ®ÿ¯ÿÆÿÁÿµÿ±ÿ¾ÿ¬ÿ²ÿ®ÿÉÿ¸ÿ¾ÿ¬ÿ·ÿ¾ÿ¶ÿ®ÿ·ÿ»ÿ¸ÿ¸ÿ°ÿ¨ÿ¦ÿ«ÿ¢ÿÁÿ´ÿ­ÿ¾ÿ³ÿÄÿ¨ÿ²ÿ±ÿ¾ÿÀÿµÿ­ÿ»ÿºÿ³ÿ¶ÿ´ÿ¸ÿ°ÿ¨ÿ«ÿ³ÿ´ÿ³ÿ¶ÿ½ÿ»ÿ·ÿÉÿ¾ÿ·ÿ®ÿ³ÿµÿªÿ´ÿ¾ÿ¯ÿ¤ÿ®ÿ»ÿÁÿºÿ²ÿ¶ÿ¶ÿµÿ¹ÿÀÿ»ÿÆÿ¶ÿ®ÿµÿ´ÿ¹ÿ¾ÿÄÿÀÿ»ÿÃÿÆÿÀÿºÿ¼ÿ¾ÿ±ÿ·ÿÆÿÌÿÊÿ¹ÿÄÿµÿÆÿ¶ÿÆÿ´ÿÁÿºÿºÿ´ÿ²ÿÂÿÉÿÄÿÂÿ·ÿ²ÿÃÿÉÿÁÿ±ÿ°ÿ³ÿ·ÿ²ÿ¹ÿ´ÿ¬ÿÆÿ¸ÿ°ÿ¯ÿ´ÿºÿ¶ÿºÿ»ÿÁÿ®ÿ±ÿ¸ÿ»ÿ¼ÿµÿÁÿÈÿÎÿÁÿ²ÿ½ÿÌÿ½ÿÁÿÁÿ¸ÿÀÿ²ÿÁÿËÿËÿ½ÿ¹ÿ²ÿ¹ÿÁÿÂÿÀÿ¹ÿ­ÿ¯ÿ½ÿ·ÿ®ÿÃÿÊÿ¾ÿºÿ¶ÿ°ÿ´ÿ·ÿ¸ÿÂÿÆÿ±ÿÀÿ¿ÿ¸ÿ®ÿ°ÿ½ÿ·ÿ´ÿºÿ·ÿ¸ÿÀÿ»ÿ¹ÿ¾ÿ·ÿ²ÿµÿµÿºÿÇÿ¼ÿ²ÿ»ÿ¿ÿÎÿ¿ÿ·ÿÊÿÀÿ»ÿ¬ÿ¯ÿµÿÁÿÂÿÊÿÂÿ®ÿ°ÿµÿ¿ÿÉÿÂÿ¼ÿ¶ÿ®ÿ¹ÿ·ÿ¶ÿ¬ÿÁÿÍÿ±ÿ¼ÿ½ÿÂÿ»ÿªÿ¨ÿºÿÂÿÁÿ½ÿ¶ÿ¶ÿ¾ÿ¸ÿºÿ¶ÿ¶ÿ·ÿ¹ÿ¹ÿ¶ÿ¼ÿ½ÿµÿ»ÿÂÿÇÿÓÿ½ÿµÿ¯ÿ¬ÿ¸ÿÃÿ«ÿ½ÿ­ÿÃÿ¹ÿÃÿµÿ­ÿ¸ÿ¾ÿÄÿ»ÿªÿ«ÿ´ÿ¸ÿ»ÿ·ÿªÿ§ÿµÿ¹ÿ´ÿ¼ÿÆÿÁÿ»ÿ¶ÿ¬ÿÁÿ¶ÿ²ÿ³ÿ°ÿºÿ¸ÿ¢ÿ¹ÿ«ÿ¤ÿ¼ÿ½ÿÅÿÅÿ°ÿ¬ÿ¶ÿºÿ²ÿ®ÿ¯ÿµÿ¸ÿ´ÿ¸ÿ·ÿ±ÿ·ÿ¹ÿ¼ÿ¾ÿ¿ÿ»ÿ°ÿ±ÿ°ÿ¸ÿ»ÿ´ÿÑÿ»ÿ®ÿÅÿÆÿ¼ÿ®ÿµÿ±ÿ©ÿ´ÿ±ÿÿªÿÂÿÀÿºÿÀÿ¾ÿµÿ²ÿªÿªÿ¹ÿ¼ÿ¸ÿ¶ÿ¹ÿ´ÿ´ÿÉÿ»ÿ»ÿ³ÿ¹ÿµÿºÿ¶ÿ«ÿ½ÿ¼ÿ¾ÿµÿ¿ÿ·ÿ©ÿ¶ÿ²ÿ¹ÿ¹ÿ³ÿ¶ÿ¨ÿ©ÿºÿ¿ÿÂÿ¸ÿ»ÿÁÿ±ÿ«ÿ´ÿ»ÿ¶ÿ´ÿ²ÿ¥ÿ­ÿ¾ÿ½ÿ®ÿ¸ÿÄÿ·ÿ½ÿ«ÿ²ÿ°ÿÂÿ­ÿ¬ÿ¡ÿªÿµÿºÿ¸ÿ½ÿ¶ÿÅÿ±ÿ°ÿ¬ÿ¹ÿ¸ÿ»ÿ½ÿ¹ÿ¿ÿ¸ÿªÿ¬ÿºÿÅÿ»ÿ¨ÿ¯ÿÂÿ¹ÿ¼ÿ¹ÿ²ÿ¹ÿ¾ÿ¯ÿ¹ÿµÿ°ÿÂÿ®ÿ¸ÿµÿ·ÿ¼ÿºÿ¯ÿµÿÄÿ³ÿ¤ÿµÿ·ÿ·ÿºÿ¾ÿÆÿ½ÿ·ÿ±ÿ´ÿ¹ÿ·ÿºÿ·ÿ°ÿ¼ÿ¼ÿ°ÿÀÿ¼ÿµÿºÿ³ÿ¯ÿ¶ÿÁÿÀÿ¨ÿ²ÿ®ÿ¸ÿ¿ÿ®ÿ½ÿ³ÿ½ÿºÿ¹ÿ£ÿ¼ÿ¸ÿ¨ÿÆÿ½ÿ¹ÿ¶ÿ·ÿ¾ÿµÿ²ÿ¯ÿµÿºÿ¿ÿÀÿÃÿ¸ÿ§ÿ¾ÿÌÿ»ÿÀÿÌÿÄÿ³ÿÂÿ»ÿµÿ¹ÿ¿ÿÅÿ¼ÿ­ÿ·ÿÂÿ¦ÿÁÿ¬ÿÇÿ¿ÿÅÿ¶ÿÌÿ¾ÿ¿ÿ´ÿÂÿ¸ÿ½ÿ½ÿ¶ÿºÿ¹ÿ·ÿ¸ÿÄÿ¿ÿÀÿ´ÿ¿ÿ¿ÿµÿ·ÿ¶ÿºÿºÿÀÿËÿ¿ÿ¾ÿËÿÌÿÃÿ¶ÿ¾ÿÆÿ¾ÿ«ÿÉÿÄÿ½ÿ¶ÿºÿ¿ÿºÿ²ÿÅÿªÿµÿÀÿÊÿ»ÿ³ÿÄÿ²ÿ´ÿ±ÿ³ÿ¸ÿ´ÿ¼ÿÂÿ¼ÿ½ÿ´ÿ´ÿ·ÿ¸ÿ¶ÿ¹ÿÉÿÎÿÄÿÁÿ½ÿµÿ¶ÿºÿºÿ¼ÿÇÿÉÿÀÿ³ÿ»ÿÄÿ·ÿºÿ¾ÿ¸ÿ·ÿÆÿÀÿ¼ÿÀÿÆÿ¸ÿºÿ¹ÿ¸ÿÆÿÄÿ³ÿ²ÿµÿ¹ÿÁÿµÿ±ÿÂÿÇÿÃÿÎÿÌÿËÿÅÿ»ÿÀÿÃÿÆÿÍÿÃÿ½ÿÈÿÆÿ½ÿ»ÿ½ÿ¸ÿ¬ÿ¸ÿÁÿ¹ÿ¸ÿ»ÿÆÿ¾ÿ»ÿÉÿÇÿ½ÿ½ÿºÿ»ÿÌÿ¹ÿºÿ±ÿºÿ¼ÿÄÿÈÿÌÿÀÿ±ÿÅÿ¼ÿ¶ÿ§ÿ»ÿ¾ÿ»ÿ»ÿÁÿÄÿ¿ÿºÿ¸ÿ·ÿ»ÿ·ÿ²ÿµÿ¬ÿ¬ÿ¼ÿµÿ¶ÿºÿ±ÿ·ÿ¶ÿ·ÿ¸ÿ»ÿ¿ÿµÿ°ÿ®ÿ©ÿµÿÂÿÐÿÀÿ¯ÿÃÿµÿ±ÿËÿ¹ÿ¼ÿ¶ÿÀÿ¿ÿ«ÿÉÿÃÿ³ÿ¯ÿ£ÿµÿµÿ·ÿ½ÿÆÿ¶ÿ¶ÿÅÿÊÿ»ÿ½ÿÄÿÂÿËÿÅÿ½ÿ¿ÿ¹ÿ»ÿÁÿ¾ÿµÿ°ÿ²ÿ·ÿ´ÿ®ÿ·ÿ½ÿ²ÿ¹ÿ¹ÿ¦ÿ·ÿ¿ÿ¼ÿ±ÿ¯ÿ»ÿ»ÿ·ÿÁÿ¦ÿ¹ÿ»ÿ¼ÿ°ÿ¸ÿÍÿ¸ÿ§ÿÄÿÀÿÇÿ³ÿ¾ÿÇÿ¼ÿ·ÿ¹ÿµÿ³ÿ±ÿ¶ÿºÿÀÿ¶ÿ´ÿ¾ÿ¼ÿ¶ÿ°ÿ°ÿ¾ÿÇÿ»ÿ·ÿ»ÿ¼ÿ»ÿÈÿÂÿ°ÿ¸ÿ´ÿºÿ¾ÿ¸ÿºÿºÿ¸ÿÆÿÉÿ¿ÿ­ÿÃÿ´ÿ¹ÿËÿ·ÿ½ÿ¸ÿµÿ¼ÿ¼ÿÀÿ»ÿ·ÿ¶ÿ¼ÿ¹ÿ°ÿ¸ÿ»ÿ«ÿ®ÿ¾ÿÂÿ½ÿ¸ÿ´ÿ³ÿ·ÿµÿ¶ÿÃÿÅÿÂÿµÿ»ÿ¼ÿ»ÿ³ÿ¿ÿ²ÿ¶ÿ¸ÿÎÿÄÿÆÿ¿ÿ´ÿÇÿÆÿ²ÿÄÿ¶ÿÂÿÀÿÁÿ¹ÿ¼ÿ·ÿÇÿÇÿ»ÿ¶ÿ¹ÿÀÿ²ÿ¶ÿ»ÿÀÿÈÿÆÿ·ÿ ÿ­ÿÀÿ²ÿ¯ÿ»ÿÀÿÁÿÉÿÀÿÀÿ´ÿ«ÿ¾ÿÁÿ¾ÿ¹ÿ¿ÿºÿ¶ÿ¾ÿµÿµÿÇÿµÿ¹ÿ¹ÿ²ÿºÿºÿ§ÿ³ÿ¹ÿµÿ½ÿÇÿÄÿÅÿ¼ÿÂÿµÿÅÿÆÿ¼ÿÀÿµÿ¸ÿÁÿ»ÿ°ÿ¯ÿ±ÿ±ÿ¹ÿ»ÿ½ÿ¾ÿÄÿÁÿ¶ÿ¬ÿÂÿ°ÿ¿ÿÀÿ²ÿÃÿÇÿËÿ®ÿ©ÿ¼ÿ¯ÿ´ÿËÿÄÿ¹ÿÀÿºÿ½ÿ²ÿÂÿËÿÀÿÀÿ·ÿ¸ÿÁÿÀÿ½ÿ¾ÿ³ÿÀÿÊÿ¸ÿ¼ÿÂÿ»ÿÃÿÃÿ¸ÿ¸ÿ´ÿ·ÿ»ÿÂÿºÿ¹ÿ¶ÿÈÿ»ÿÃÿÆÿµÿ»ÿºÿ¼ÿÆÿÇÿÇÿ½ÿ¼ÿ·ÿÀÿ¹ÿ¸ÿ¼ÿ¶ÿ¶ÿ¼ÿÃÿ½ÿ¼ÿÁÿ¸ÿ¶ÿ´ÿ¤ÿ§ÿ²ÿ±ÿ½ÿÃÿ¿ÿÀÿ¹ÿÌÿÉÿ¶ÿ¹ÿÑÿÆÿ¬ÿÆÿ¨ÿºÿ¥ÿ½ÿ¾ÿÌÿÉÿ¥ÿ¯ÿ»ÿÏÿÅÿ½ÿµÿ½ÿÀÿÇÿÀÿ¼ÿ¸ÿµÿÂÿ»ÿµÿÄÿÄÿÁÿÉÿÉÿ¸ÿ°ÿÄÿÁÿÃÿ®ÿ­ÿÃÿ²ÿ·ÿ¸ÿ»ÿ¶ÿ¹ÿ¾ÿÀÿ»ÿ´ÿ´ÿ¾ÿÉÿÍÿ½ÿ¸ÿ¾ÿÃÿ½ÿÂÿÀÿ¹ÿ¶ÿ·ÿºÿ½ÿ»ÿ»ÿ¼ÿ¯ÿ¬ÿ­ÿ®ÿÍÿÀÿ¿ÿ±ÿºÿ³ÿÇÿ¯ÿ¸ÿºÿÇÿ³ÿÂÿÊÿÂÿÅÿºÿ¼ÿ³ÿ·ÿÁÿºÿºÿ¹ÿ³ÿ¶ÿºÿºÿ¿ÿ¼ÿµÿ¼ÿ¿ÿ¶ÿ·ÿ¶ÿ»ÿÂÿÈÿ¸ÿ½ÿ¿ÿÃÿ¹ÿ¹ÿ½ÿÂÿºÿ»ÿÅÿÁÿ´ÿÀÿ¸ÿÍÿÃÿ»ÿ¸ÿ·ÿ±ÿ¬ÿ¶ÿ½ÿÀÿËÿÍÿ¿ÿ¯ÿ²ÿÆÿ»ÿªÿ½ÿ½ÿÁÿ¸ÿ¼ÿÊÿ»ÿ¯ÿºÿ»ÿÂÿºÿ¾ÿÃÿ¿ÿ®ÿ¾ÿ¼ÿ·ÿÃÿ¾ÿ»ÿ¾ÿµÿ²ÿ¶ÿ¼ÿÂÿ¸ÿ·ÿÅÿ¶ÿ¼ÿ¹ÿ¿ÿ´ÿ¶ÿ¶ÿ·ÿ»ÿ¶ÿÌÿ¿ÿ¿ÿÁÿ½ÿ¯ÿ¹ÿÆÿ¹ÿ£ÿ»ÿÅÿ½ÿÁÿ¸ÿ±ÿ¿ÿÈÿÉÿ¹ÿµÿ½ÿÒÿÁÿÂÿÄÿÊÿÆÿ²ÿÄÿ¿ÿ¯ÿ¼ÿÅÿÃÿÁÿ¼ÿ¹ÿµÿ»ÿ¶ÿ±ÿ»ÿºÿ½ÿÈÿÂÿ»ÿÄÿ¸ÿºÿÈÿÃÿÁÿÈÿËÿ½ÿ¢ÿÔÿ½ÿ§ÿ¨ÿ¼ÿÏÿÃÿ§ÿ±ÿ½ÿÂÿÄÿÈÿ·ÿ³ÿ¿ÿºÿ¢ÿÿ¸ÿ½ÿÃÿÊÿÁÿ¼ÿ¸ÿ¸ÿ¹ÿµÿ¾ÿ·ÿ«ÿ·ÿÄÿÆÿ·ÿ·ÿµÿÃÿ½ÿ¸ÿ·ÿºÿÂÿÂÿ¸ÿ¨ÿ±ÿ²ÿ¸ÿ¼ÿ³ÿÆÿÆÿ¼ÿÂÿÆÿ¯ÿ¸ÿ¬ÿ¼ÿÅÿÃÿÂÿÈÿÁÿºÿ¶ÿµÿºÿ½ÿ¸ÿ¼ÿ¿ÿ®ÿ¹ÿÇÿ»ÿ¶ÿÏÿÇÿ°ÿ»ÿ½ÿÄÿ²ÿ³ÿ¯ÿ»ÿ¾ÿÊÿÒÿ¿ÿ¾ÿÆÿºÿµÿµÿ»ÿ­ÿ¥ÿ±ÿ¸ÿÁÿ§ÿÁÿ¶ÿÆÿÌÿºÿ¼ÿ¿ÿ·ÿ³ÿµÿ»ÿÀÿÆÿÁÿ»ÿ´ÿÿ¦ÿ®ÿ´ÿ²ÿÄÿ¶ÿÂÿÇÿºÿºÿ·ÿ³ÿÿ£ÿ½ÿ»ÿ²ÿ¯ÿºÿ¾ÿºÿ¸ÿ·ÿ¶ÿ®ÿ¸ÿ¾ÿ½ÿ¿ÿ¹ÿ¶ÿ°ÿÁÿ¾ÿ»ÿ¶ÿ¸ÿµÿÀÿ±ÿ°ÿ¼ÿ¹ÿ¹ÿÀÿÁÿÃÿ¾ÿ´ÿÄÿ»ÿ´ÿÄÿÐÿÊÿÿ»ÿºÿÿ¯ÿ³ÿ«ÿ³ÿ·ÿºÿÂÿÆÿÁÿ¸ÿ»ÿ¶ÿ½ÿ¿ÿÌÿ½ÿÅÿ²ÿ®ÿ±ÿ±ÿÂÿÆÿ·ÿ³ÿ¸ÿ³ÿ·ÿÁÿ³ÿ¼ÿÇÿ¿ÿÂÿÙÿ¿ÿ»ÿÉÿ»ÿ¼ÿ­ÿËÿÆÿÀÿÂÿ·ÿ¯ÿ¸ÿÀÿÂÿÁÿÄÿÈÿ¿ÿ¾ÿÃÿÃÿ±ÿ»ÿ³ÿÀÿºÿµÿÀÿ¾ÿ¹ÿ³ÿ¾ÿËÿ´ÿ½ÿºÿÅÿ·ÿÆÿµÿ´ÿµÿ¬ÿ²ÿ½ÿÂÿÇÿÁÿÂÿÁÿ¹ÿ¸ÿ¸ÿÃÿÉÿÂÿ¾ÿÇÿÄÿ³ÿ»ÿÀÿÀÿ»ÿ³ÿ±ÿ´ÿ³ÿ¯ÿ·ÿ½ÿ¸ÿÃÿ¶ÿ·ÿ½ÿ»ÿ¾ÿ¸ÿµÿ¹ÿÅÿ»ÿµÿÀÿ¿ÿ¸ÿµÿ¯ÿµÿ·ÿÄÿ¾ÿ½ÿ°ÿÆÿºÿÊÿ¹ÿ»ÿ¼ÿ½ÿ´ÿ°ÿ¶ÿ¸ÿ¼ÿÂÿºÿ¿ÿ¿ÿÄÿÁÿ¾ÿ¸ÿ´ÿ·ÿ¿ÿÇÿÈÿÉÿÂÿÀÿÉÿ»ÿ®ÿ©ÿ³ÿÇÿ¼ÿ·ÿ°ÿÅÿ¿ÿ¬ÿ«ÿ©ÿµÿÂÿ·ÿ³ÿ¹ÿ¹ÿ±ÿ¶ÿ³ÿ­ÿÅÿÈÿ¸ÿ¹ÿ¸ÿ¹ÿÃÿÂÿ¼ÿÄÿÁÿ¸ÿÃÿ¹ÿÿ«ÿ¯ÿ¿ÿ·ÿ»ÿÄÿÆÿ»ÿ¸ÿÁÿ¼ÿ­ÿ¶ÿÄÿµÿ³ÿÃÿ¹ÿ¸ÿ»ÿÅÿÄÿÆÿÆÿ¼ÿ¸ÿ¿ÿ³ÿÄÿ²ÿ©ÿ¹ÿ½ÿ¶ÿ»ÿ¿ÿ±ÿ²ÿµÿ¾ÿÅÿ¹ÿÀÿºÿ³ÿµÿÅÿ½ÿ¾ÿ¸ÿ¾ÿ½ÿ½ÿ»ÿ¶ÿ´ÿ²ÿµÿ®ÿ¼ÿ½ÿºÿ½ÿ»ÿÁÿ·ÿ¼ÿÀÿºÿ¶ÿ²ÿ·ÿÇÿÃÿ·ÿ¹ÿÈÿÀÿ·ÿ¸ÿÆÿÄÿ»ÿ¼ÿ´ÿ§ÿ½ÿÂÿ»ÿ»ÿÆÿ¯ÿ«ÿÅÿÄÿ±ÿ±ÿÂÿÈÿ¼ÿÀÿÌÿÅÿ¾ÿÃÿÈÿ¸ÿ«ÿ±ÿ»ÿ¾ÿ´ÿ¨ÿ¶ÿ¾ÿ¼ÿ½ÿ¨ÿºÿÄÿÆÿÉÿÀÿ²ÿµÿ¸ÿµÿÂÿ´ÿÇÿÈÿ½ÿÉÿÈÿÅÿÈÿÂÿ·ÿµÿ¸ÿ½ÿÄÿºÿÎÿÆÿ¼ÿºÿ»ÿ¾ÿÀÿÂÿÀÿ¶ÿ¨ÿºÿÄÿ´ÿµÿÅÿ¬ÿ­ÿ³ÿ·ÿÅÿÑÿÃÿ¾ÿÆÿ§ÿ°ÿ¸ÿÈÿºÿ¹ÿÈÿÉÿÁÿÈÿÐÿÉÿºÿ½ÿÃÿºÿ¿ÿËÿÑÿÊÿÉÿÈÿÂÿÐÿÅÿ³ÿºÿÇÿÀÿµÿÀÿ»ÿ´ÿºÿÄÿÎÿÀÿÂÿ¶ÿ«ÿ¶ÿÀÿÆÿÄÿÉÿÒÿÐÿÍÿ¸ÿ¾ÿ¹ÿ±ÿ´ÿµÿ½ÿÀÿ¿ÿ¾ÿ»ÿ½ÿºÿ²ÿ°ÿ±ÿ¹ÿ¾ÿ·ÿ´ÿ¼ÿÁÿ³ÿ¬ÿÊÿ¾ÿÄÿ¶ÿ¶ÿ´ÿÀÿÎÿÅÿµÿ¼ÿºÿÀÿ¹ÿÁÿ¸ÿ¯ÿ´ÿ¼ÿÃÿËÿËÿ»ÿ¿ÿ´ÿ¼ÿÁÿ¶ÿ½ÿÄÿÄÿÃÿ¼ÿÀÿ³ÿ°ÿ±ÿ¹ÿ¾ÿÆÿÃÿ·ÿ³ÿ½ÿÑÿÚÿºÿ²ÿ¼ÿÈÿÁÿ´ÿ´ÿÁÿËÿ¿ÿ¸ÿËÿ¿ÿ¿ÿÃÿÀÿ¶ÿ´ÿ»ÿ¸ÿ¶ÿ±ÿ¯ÿµÿ·ÿ¹ÿÂÿÀÿ¹ÿ¿ÿÈÿ¹ÿµÿÀÿ¼ÿ»ÿÃÿÏÿÎÿ¹ÿ²ÿ¿ÿÆÿÍÿÌÿ¿ÿ²ÿ¬ÿ´ÿ¾ÿ·ÿÄÿÄÿÀÿÈÿ½ÿ»ÿÄÿÂÿ¹ÿÀÿ¼ÿÁÿ»ÿ¸ÿ´ÿ¯ÿ³ÿ¶ÿ§ÿ°ÿ½ÿ©ÿ©ÿ­ÿ²ÿµÿµÿ±ÿ©ÿ¯ÿ±ÿ°ÿ¾ÿ¿ÿ°ÿ©ÿ©ÿ¨ÿ¸ÿ¹ÿ³ÿ¹ÿÀÿ¼ÿ»ÿ¹ÿ³ÿ¯ÿµÿ®ÿ´ÿ²ÿ¬ÿ¶ÿ¾ÿ¸ÿ®ÿ½ÿÅÿ´ÿ°ÿ³ÿ°ÿ¹ÿ¶ÿ¯ÿ¹ÿ¸ÿ¿ÿ´ÿ³ÿ·ÿÂÿ½ÿµÿ¼ÿÁÿºÿ°ÿ³ÿªÿ³ÿÆÿÑÿÍÿ¸ÿ½ÿ¹ÿ·ÿ°ÿªÿ¨ÿ¯ÿµÿµÿÂÿ´ÿ»ÿ¾ÿÂÿºÿ¸ÿ¯ÿ²ÿ·ÿ¬ÿµÿÄÿ·ÿ»ÿ¶ÿ´ÿºÿ»ÿ´ÿ¼ÿ·ÿ¢ÿ¹ÿ±ÿ´ÿ¶ÿ½ÿÄÿ²ÿ®ÿ»ÿÁÿÅÿÉÿÁÿµÿµÿÇÿÌÿÁÿ¹ÿ·ÿ¾ÿ´ÿ®ÿµÿ¿ÿ½ÿ»ÿ¿ÿ¼ÿÄÿ¾ÿ¹ÿ³ÿ³ÿºÿ´ÿÀÿ¸ÿ·ÿ¶ÿ¹ÿ´ÿ±ÿ»ÿÅÿ¿ÿÀÿ¼ÿ²ÿ»ÿ½ÿ°ÿ®ÿ¾ÿÅÿÄÿ«ÿ²ÿºÿ¿ÿµÿ´ÿ»ÿºÿµÿ¸ÿ¬ÿ¬ÿ¬ÿµÿÀÿ¸ÿ±ÿµÿ¶ÿ¶ÿ¿ÿ¦ÿ«ÿ°ÿ¸ÿ±ÿ±ÿ·ÿ¶ÿ»ÿ³ÿÄÿ´ÿ½ÿÁÿ½ÿ»ÿÁÿÀÿ®ÿÂÿ²ÿÅÿÆÿ¾ÿ¼ÿ½ÿ¹ÿ·ÿ·ÿ±ÿ¯ÿ·ÿ°ÿÄÿ¶ÿ«ÿ´ÿºÿÀÿÑÿ®ÿ©ÿ·ÿ´ÿºÿ¼ÿ»ÿ¼ÿ»ÿ»ÿÂÿÃÿ³ÿ±ÿ¬ÿ­ÿ°ÿ´ÿ¾ÿ¼ÿ­ÿ²ÿÄÿ·ÿ¾ÿ³ÿÀÿÅÿÈÿÁÿ¹ÿ¾ÿÃÿÁÿ·ÿµÿ¿ÿºÿ¸ÿ²ÿ·ÿÂÿ¾ÿ©ÿ§ÿÉÿÃÿ¾ÿÇÿ¹ÿ°ÿ¬ÿ¯ÿ»ÿÅÿ¿ÿ·ÿ´ÿ±ÿ¶ÿ½ÿ°ÿµÿÂÿÀÿ¸ÿÂÿÇÿ²ÿ·ÿ·ÿ­ÿ±ÿ²ÿ·ÿ»ÿ½ÿ¼ÿµÿµÿ½ÿ¶ÿ±ÿÂÿÁÿ½ÿ»ÿ´ÿºÿÌÿÎÿ¾ÿÂÿ¾ÿÿµÿªÿ¶ÿÀÿ¿ÿ¾ÿ»ÿ³ÿ±ÿ®ÿ¼ÿ¹ÿ´ÿªÿ°ÿ¸ÿÂÿ½ÿ»ÿÅÿ®ÿ¬ÿ·ÿ¿ÿ½ÿÌÿ´ÿ¸ÿÀÿÀÿÂÿÄÿÀÿ½ÿ¼ÿ·ÿµÿ¸ÿÆÿÀÿ½ÿ¿ÿÂÿÁÿ½ÿºÿ°ÿ¶ÿÂÿµÿªÿ·ÿ¾ÿÀÿÁÿÁÿ¾ÿ¶ÿ¶ÿ¹ÿ¹ÿ½ÿ·ÿ·ÿµÿ¿ÿ·ÿ·ÿ´ÿ«ÿ²ÿ¿ÿ·ÿºÿÂÿ¿ÿ§ÿ¾ÿÃÿ¹ÿ¸ÿÉÿËÿ¼ÿ¹ÿ¿ÿºÿºÿÕÿÅÿ®ÿ³ÿ§ÿ¯ÿ±ÿ¸ÿÈÿÅÿ¶ÿ¸ÿ·ÿ³ÿÿºÿÂÿ³ÿ²ÿºÿ°ÿ°ÿ´ÿ¯ÿ³ÿ¼ÿ·ÿ¸ÿ¾ÿ¶ÿ¼ÿÁÿÀÿ»ÿ·ÿÈÿÈÿ³ÿ±ÿ½ÿ³ÿ½ÿ¿ÿ´ÿ»ÿ¾ÿÈÿÄÿÂÿ³ÿ¯ÿµÿ¶ÿ¸ÿ¹ÿ«ÿ¼ÿ¹ÿËÿ¾ÿ¹ÿ»ÿ½ÿ·ÿ·ÿÂÿÁÿ¾ÿÁÿ¼ÿ¸ÿ½ÿ°ÿ³ÿÃÿ¹ÿ¬ÿ©ÿµÿ½ÿ½ÿ¾ÿ¾ÿ¹ÿµÿ½ÿ¼ÿ»ÿ°ÿ¹ÿ¸ÿÀÿÆÿ·ÿ¸ÿ·ÿ½ÿÂÿ¼ÿ¾ÿ½ÿ®ÿÀÿ°ÿ¸ÿªÿÊÿ²ÿ¾ÿ»ÿ¯ÿ¶ÿÁÿ¾ÿ¼ÿÁÿ¿ÿ¹ÿ²ÿ¼ÿ¿ÿÎÿ´ÿ¼ÿ¸ÿ§ÿ»ÿ¾ÿ²ÿµÿÁÿÄÿ¾ÿºÿµÿ«ÿ¿ÿ¯ÿ³ÿ±ÿ¹ÿ·ÿ¨ÿ»ÿ¾ÿ¾ÿ¿ÿÂÿÊÿÀÿºÿÄÿºÿ¿ÿÊÿÄÿ¨ÿÀÿ¿ÿ¿ÿ¶ÿ²ÿ¹ÿ°ÿ¤ÿ°ÿ¸ÿ°ÿ ÿ»ÿ¼ÿÃÿÓÿºÿÁÿ·ÿ¾ÿ¸ÿºÿ¸ÿ¾ÿ»ÿ®ÿ¸ÿ¾ÿ¶ÿ´ÿ¼ÿ²ÿ«ÿ´ÿÀÿ¼ÿÌÿ¾ÿ¼ÿµÿ¨ÿ­ÿ»ÿ»ÿ¼ÿÎÿÇÿ¶ÿºÿÄÿ½ÿ¾ÿ½ÿ¿ÿÂÿ¿ÿ²ÿ­ÿ¶ÿ´ÿ¸ÿ´ÿ®ÿºÿ²ÿ¶ÿÄÿ¼ÿÀÿ·ÿ¼ÿ¼ÿÉÿÄÿ½ÿ»ÿÃÿºÿ±ÿµÿºÿ½ÿ¿ÿµÿ´ÿ¾ÿ½ÿ³ÿ²ÿ®ÿ±ÿ³ÿ½ÿ¾ÿºÿ¾ÿ¾ÿ³ÿ³ÿ¶ÿ³ÿ¸ÿÃÿ¼ÿ¶ÿ¾ÿ²ÿ´ÿÁÿÿ²ÿ¬ÿ»ÿºÿ²ÿ²ÿ¶ÿÂÿÀÿ¿ÿÉÿÁÿ¬ÿ´ÿÊÿÈÿ¬ÿµÿ»ÿ¯ÿÂÿÀÿÅÿ½ÿ»ÿ°ÿ³ÿºÿ´ÿ·ÿ½ÿ¾ÿ·ÿ¬ÿ´ÿºÿÅÿÆÿ¯ÿÿ®ÿÀÿ¹ÿÂÿÅÿÉÿ»ÿ½ÿºÿÃÿ¶ÿ«ÿ²ÿºÿÁÿ¿ÿ¯ÿ¬ÿ²ÿ±ÿ­ÿ¬ÿ±ÿ®ÿÄÿ²ÿ»ÿºÿ±ÿ²ÿ³ÿ¬ÿ¢ÿ¦ÿ®ÿ³ÿµÿ¹ÿ½ÿ°ÿ¬ÿ°ÿ¢ÿ­ÿÀÿ®ÿ´ÿÄÿÁÿ·ÿµÿ©ÿµÿºÿ¸ÿ´ÿ®ÿ²ÿ¶ÿ´ÿµÿ¸ÿ»ÿ»ÿ¶ÿ¬ÿ»ÿ¿ÿ½ÿÂÿÃÿ¹ÿ´ÿ·ÿºÿ¸ÿºÿÁÿ¾ÿ·ÿÃÿÅÿÃÿ¿ÿ·ÿ¶ÿµÿµÿ³ÿÂÿ±ÿ»ÿ¼ÿ»ÿ¶ÿ±ÿ»ÿ´ÿÈÿ¹ÿ³ÿ½ÿ¹ÿ³ÿ¯ÿÀÿÉÿÁÿ¸ÿ±ÿ³ÿ¿ÿÁÿ·ÿ¼ÿÄÿ¾ÿ»ÿÄÿÎÿÇÿ»ÿ´ÿ½ÿ±ÿ»ÿ»ÿ³ÿ¾ÿÀÿÄÿ¶ÿ±ÿ·ÿ¿ÿÈÿ¾ÿ­ÿ¸ÿÆÿÇÿ»ÿÀÿ¹ÿÂÿ±ÿÉÿÄÿ§ÿÀÿ¼ÿÄÿÇÿÅÿ¼ÿÀÿ³ÿÂÿÉÿºÿ°ÿ»ÿÁÿ¶ÿ´ÿ»ÿ¹ÿµÿ¹ÿ³ÿ°ÿ·ÿÇÿÁÿ¾ÿÈÿ­ÿÂÿ¶ÿ¯ÿ¶ÿ³ÿ´ÿ³ÿ»ÿÀÿµÿ¯ÿ­ÿ´ÿµÿ®ÿ²ÿ¾ÿ»ÿ¶ÿ¾ÿ·ÿÄÿ¼ÿ°ÿ¶ÿ¼ÿ½ÿÆÿÂÿ¸ÿÇÿÞÿÀÿ¼ÿ®ÿ²ÿ¶ÿ¸ÿÃÿ¼ÿ¨ÿ³ÿ¶ÿ³ÿ¸ÿ¯ÿ¯ÿ¶ÿ½ÿÌÿ»ÿ¾ÿ¾ÿÄÿÀÿµÿ³ÿ¸ÿ¹ÿ·ÿ´ÿ·ÿÀÿ¾ÿ¾ÿÄÿ»ÿ¶ÿ¼ÿ¿ÿ»ÿµÿ±ÿ°ÿ¼ÿ¾ÿ³ÿµÿºÿ·ÿºÿÂÿ¿ÿÌÿºÿ¹ÿ±ÿ´ÿÂÿºÿÄÿ¦ÿ±ÿ¡ÿ»ÿ¹ÿ­ÿ®ÿ¸ÿ¸ÿ·ÿªÿ¨ÿ¶ÿ±ÿ·ÿ»ÿµÿ¸ÿ¼ÿ¹ÿ³ÿ¶ÿ¹ÿºÿºÿ¾ÿ­ÿ¶ÿ²ÿÂÿ½ÿ²ÿ±ÿ²ÿ«ÿ´ÿ³ÿ«ÿ¨ÿ¾ÿÅÿ¾ÿÀÿ½ÿ½ÿºÿÀÿ³ÿ²ÿ½ÿºÿ¹ÿ¸ÿ¸ÿºÿ¶ÿºÿ­ÿ¯ÿ½ÿÆÿ¾ÿ°ÿ¤ÿËÿ·ÿ¬ÿ¬ÿ±ÿ¿ÿÊÿ¼ÿ¿ÿ¸ÿËÿ«ÿ¼ÿ»ÿ§ÿ°ÿ²ÿÿ¬ÿ¬ÿ·ÿ»ÿ±ÿ¿ÿ½ÿ°ÿµÿ´ÿ´ÿ®ÿ­ÿ¸ÿ¸ÿÃÿÊÿ°ÿ¯ÿ½ÿ·ÿ´ÿ½ÿ²ÿ²ÿ³ÿ¹ÿ¿ÿ·ÿÉÿÂÿ­ÿ±ÿºÿ¸ÿ¸ÿ´ÿ½ÿ²ÿ¶ÿ¼ÿ»ÿºÿ·ÿÀÿÃÿµÿ²ÿ¸ÿ»ÿºÿ¶ÿ°ÿªÿ®ÿºÿ§ÿÿ®ÿ¯ÿ¯ÿ»ÿÄÿ¨ÿ¸ÿ»ÿ»ÿ´ÿ¬ÿ®ÿ¶ÿ®ÿ¯ÿ­ÿ±ÿºÿ¨ÿ·ÿ¼ÿÈÿ¼ÿ¯ÿ¹ÿ³ÿ¶ÿ¶ÿ­ÿ°ÿµÿ»ÿ¸ÿ¾ÿ¼ÿÅÿ¿ÿÀÿÂÿºÿºÿ»ÿ¯ÿ±ÿ¹ÿ¬ÿ·ÿ®ÿ¹ÿ¶ÿ»ÿ®ÿ¶ÿµÿ³ÿÃÿ´ÿ³ÿ¼ÿºÿºÿ¼ÿ½ÿ»ÿµÿºÿ»ÿ¼ÿ¶ÿ®ÿ®ÿ«ÿ¶ÿÍÿÉÿ¸ÿ¹ÿ»ÿ·ÿ»ÿÃÿ¿ÿ¬ÿ·ÿÉÿ¥ÿªÿºÿ³ÿ¿ÿªÿ­ÿ³ÿÄÿ¸ÿ¾ÿ°ÿ±ÿµÿ£ÿ¸ÿ±ÿ½ÿÆÿÁÿ³ÿ·ÿ°ÿºÿÌÿÄÿ²ÿ¸ÿ¿ÿ­ÿ«ÿ¹ÿ½ÿ¼ÿ»ÿÁÿ¼ÿ±ÿ¹ÿÀÿÀÿÊÿ¹ÿ¼ÿ¹ÿ¼ÿºÿªÿ·ÿÁÿÏÿÃÿ¹ÿÃÿ¨ÿÄÿºÿÁÿ·ÿÄÿ¿ÿÃÿ½ÿ¾ÿ¼ÿ·ÿ³ÿ¶ÿÂÿ¼ÿ½ÿ¸ÿ¿ÿÂÿ¸ÿ¼ÿ»ÿ¶ÿ»ÿ¾ÿÅÿÁÿ¶ÿ¼ÿÃÿÆÿ°ÿºÿÆÿ¸ÿ¾ÿ¿ÿÂÿµÿ´ÿÀÿµÿ¶ÿ¼ÿÆÿ¯ÿµÿ³ÿÌÿºÿ½ÿ¶ÿ¸ÿ¯ÿ¶ÿºÿÀÿ³ÿÁÿÄÿ¼ÿ´ÿ½ÿÂÿÆÿ»ÿ´ÿ¶ÿÄÿÌÿÁÿÁÿÁÿ¾ÿÀÿ¹ÿ»ÿ¼ÿÀÿÉÿÁÿ¸ÿ¸ÿÈÿ¹ÿ¹ÿ²ÿ¾ÿ´ÿÊÿÃÿ¹ÿÁÿÃÿ¬ÿ¿ÿÃÿÂÿÂÿÌÿÃÿÇÿ½ÿ¶ÿ¼ÿ´ÿÁÿ¾ÿÄÿÆÿ¸ÿµÿºÿÆÿ²ÿ¿ÿÎÿ¼ÿÀÿ¾ÿµÿ¼ÿ½ÿ»ÿ¼ÿ¿ÿÄÿºÿ¸ÿÁÿµÿ­ÿ´ÿÇÿÁÿ¸ÿ¸ÿÄÿÉÿ¹ÿ¹ÿ¼ÿ½ÿ»ÿºÿÅÿµÿÍÿ­ÿ¯ÿÎÿÁÿ´ÿ¸ÿÇÿ´ÿ¬ÿ·ÿÃÿÇÿ¾ÿªÿµÿÄÿÀÿÄÿ¼ÿÂÿÆÿµÿ®ÿ¯ÿ¹ÿÂÿÀÿ¿ÿºÿ¸ÿÀÿÃÿÁÿ¼ÿºÿÀÿºÿ¶ÿ¯ÿ­ÿÂÿ»ÿ¼ÿÈÿÅÿ¸ÿ±ÿÁÿ¸ÿ°ÿÂÿÅÿµÿ¬ÿ·ÿ®ÿ¶ÿ«ÿ»ÿ­ÿ¶ÿ·ÿºÿ¯ÿ¸ÿ®ÿ¬ÿ¿ÿÁÿ¶ÿ½ÿ¼ÿ²ÿ±ÿ¿ÿÅÿ¶ÿ§ÿ«ÿÀÿÇÿºÿ¶ÿ¼ÿÃÿÀÿÀÿ·ÿ»ÿ½ÿÅÿ±ÿµÿÂÿÌÿÃÿºÿ­ÿ¾ÿ½ÿÅÿ»ÿ·ÿÍÿÈÿ³ÿ¯ÿµÿÀÿ¸ÿÍÿ´ÿµÿ¹ÿºÿÂÿÀÿºÿ·ÿ©ÿ²ÿÄÿ³ÿ³ÿ¿ÿ¿ÿ¸ÿ»ÿ¾ÿ¸ÿºÿºÿºÿÃÿ´ÿ¬ÿ²ÿ¾ÿ»ÿ¹ÿºÿ·ÿºÿÆÿ¾ÿÐÿÈÿ¿ÿ·ÿÈÿ½ÿÃÿÆÿ¿ÿ¶ÿµÿ±ÿÄÿ¾ÿ½ÿ¸ÿ¶ÿ¯ÿ¹ÿ´ÿµÿ³ÿ¶ÿ·ÿ¾ÿ¾ÿ¶ÿ³ÿ·ÿ®ÿ¯ÿÀÿÅÿ¾ÿºÿ¸ÿ½ÿÁÿ¼ÿ¸ÿ¾ÿ¼ÿ¼ÿºÿ¾ÿ½ÿ¯ÿ®ÿ½ÿ¶ÿ¼ÿ¶ÿËÿÁÿ½ÿ½ÿ½ÿ¿ÿÇÿ¸ÿÆÿ¶ÿ¼ÿ»ÿ·ÿ¨ÿ»ÿ³ÿÁÿÆÿ»ÿºÿ¶ÿ¸ÿºÿ°ÿ±ÿ»ÿÆÿÀÿµÿ¤ÿ«ÿ¶ÿ±ÿ·ÿ¾ÿÁÿ½ÿÇÿËÿÇÿ·ÿ¶ÿ³ÿ°ÿ¿ÿ½ÿ¹ÿªÿ´ÿ¾ÿÌÿ£ÿ®ÿÀÿºÿ±ÿ¿ÿ¾ÿÁÿ¸ÿ±ÿ¿ÿÁÿºÿÁÿÆÿ¼ÿªÿ°ÿ¸ÿ¹ÿªÿ±ÿ²ÿ´ÿ¹ÿ¹ÿ¹ÿÂÿ¹ÿ¦ÿ¬ÿ¹ÿÊÿ¸ÿ³ÿ¸ÿ¼ÿ°ÿÂÿÆÿ´ÿ»ÿ¯ÿ³ÿ³ÿÁÿÃÿÉÿ±ÿ¾ÿ´ÿ¯ÿ¸ÿÁÿ¶ÿ·ÿÁÿÁÿµÿ¸ÿÄÿ¹ÿºÿ¸ÿ´ÿÈÿ¸ÿ±ÿ±ÿ«ÿµÿ¿ÿÀÿÃÿÁÿ¹ÿºÿºÿ¼ÿÁÿ¾ÿ¿ÿ½ÿ²ÿ³ÿ°ÿ¾ÿÂÿ³ÿÇÿÃÿ©ÿÉÿ¾ÿ³ÿ¹ÿ¾ÿ¶ÿÀÿ»ÿ¬ÿ¹ÿÀÿ³ÿÿ©ÿÁÿ¶ÿ¸ÿ¿ÿ¿ÿÁÿ»ÿ³ÿ¸ÿÀÿ¸ÿ²ÿ¿ÿÌÿÃÿ«ÿ³ÿÀÿÃÿÂÿÅÿ¶ÿÂÿÉÿ¹ÿ®ÿ¢ÿ¿ÿ»ÿ°ÿ¼ÿ»ÿ¹ÿÃÿ½ÿÂÿÁÿÇÿ¸ÿ±ÿ¿ÿÒÿÄÿ¸ÿ±ÿ¸ÿÂÿÃÿÁÿÂÿÂÿ¿ÿ¹ÿÁÿÐÿ¹ÿ°ÿ¾ÿ´ÿ»ÿ¯ÿ·ÿ¬ÿ¶ÿ´ÿ¼ÿµÿ·ÿµÿÁÿ½ÿÁÿ¿ÿ»ÿ¸ÿÊÿÁÿºÿºÿÎÿÈÿ½ÿ½ÿ·ÿÁÿÄÿ½ÿÁÿÂÿ¿ÿÀÿ¿ÿ´ÿ²ÿ¿ÿ¼ÿ»ÿºÿÆÿ¼ÿÍÿ²ÿªÿ¦ÿÂÿ´ÿÇÿËÿÈÿ±ÿ¶ÿÀÿºÿÁÿ¶ÿ¯ÿ·ÿ²ÿ¸ÿ¶ÿÀÿ½ÿ³ÿ³ÿµÿ²ÿ¼ÿÊÿ¿ÿ½ÿÊÿ¾ÿ¿ÿÃÿ¼ÿºÿÅÿÄÿ¼ÿ¸ÿÂÿÀÿÃÿºÿ¿ÿÆÿ¾ÿ¶ÿÄÿ»ÿ¿ÿ¼ÿ¹ÿ¼ÿ¿ÿÁÿ½ÿ»ÿ¿ÿÃÿºÿ³ÿÁÿÁÿ±ÿ»ÿÄÿ±ÿ±ÿÂÿ¾ÿ¾ÿÌÿ·ÿ®ÿ½ÿ·ÿ½ÿ¹ÿ·ÿ½ÿÃÿ¾ÿ³ÿ¶ÿ»ÿÄÿ¿ÿ³ÿ¼ÿÆÿ·ÿ®ÿ·ÿÁÿÉÿÅÿÄÿÅÿ¶ÿ´ÿ¸ÿµÿ²ÿ¶ÿ½ÿ¸ÿÁÿÄÿ¿ÿÐÿÁÿÅÿ¿ÿ¾ÿÎÿÈÿÉÿÂÿ·ÿÌÿÅÿ¾ÿÁÿ¿ÿ¿ÿ½ÿ¼ÿ¼ÿÀÿ¾ÿÉÿ¶ÿÎÿÄÿÅÿ¸ÿ³ÿÏÿ³ÿ¶ÿÃÿÇÿÎÿÇÿ¼ÿºÿºÿºÿ´ÿ¸ÿÁÿ¹ÿ½ÿÆÿºÿµÿ»ÿ·ÿºÿÂÿ¶ÿ¿ÿÃÿÊÿ¬ÿ»ÿºÿÆÿ¨ÿËÿªÿ°ÿ­ÿ½ÿÀÿ¿ÿÄÿ³ÿ¿ÿ³ÿ°ÿÄÿÁÿ³ÿ´ÿ¶ÿ¸ÿÀÿ½ÿÁÿ·ÿ´ÿËÿºÿºÿ£ÿ¹ÿ¸ÿ»ÿÉÿ¿ÿ¹ÿ·ÿ½ÿÆÿ¹ÿµÿ²ÿ¶ÿ»ÿ¶ÿ¹ÿÀÿÂÿÂÿ¼ÿ­ÿ°ÿÆÿØÿÅÿ³ÿ·ÿ¿ÿ±ÿ¶ÿÄÿÄÿ¼ÿÀÿÅÿÏÿÄÿºÿºÿºÿ¼ÿÂÿÆÿÈÿ·ÿ¼ÿÀÿ½ÿºÿÍÿÌÿ°ÿ®ÿ¦ÿ¿ÿ¶ÿ¸ÿ§ÿºÿ»ÿÁÿÅÿºÿÀÿÀÿ²ÿ·ÿÆÿÑÿÄÿÿ³ÿ·ÿÄÿ¡ÿ·ÿ¥ÿÄÿµÿ´ÿ°ÿ§ÿÀÿ·ÿ¶ÿ¼ÿ¼ÿ½ÿºÿ¸ÿ·ÿ¯ÿ®ÿ´ÿ´ÿ´ÿÄÿ½ÿÉÿ±ÿ¸ÿÁÿ»ÿ¯ÿ­ÿ¦ÿ¬ÿ­ÿ³ÿ»ÿ½ÿ±ÿ²ÿ½ÿ³ÿ®ÿ½ÿÂÿÅÿ¶ÿºÿºÿµÿ­ÿ±ÿ¶ÿ½ÿµÿ±ÿ¼ÿ¼ÿ¯ÿ·ÿ½ÿ°ÿ­ÿ¸ÿÃÿÅÿ½ÿ§ÿÀÿ½ÿ·ÿÃÿ°ÿ¹ÿ®ÿÃÿÀÿ¼ÿÌÿ±ÿ¯ÿ²ÿ´ÿ¶ÿºÿÅÿ¼ÿ¯ÿ·ÿ°ÿµÿ½ÿÎÿ½ÿÂÿ²ÿ¯ÿ¯ÿ³ÿ¶ÿ¿ÿ¿ÿ¾ÿÉÿÀÿ¯ÿ°ÿ°ÿ¸ÿºÿ¾ÿÇÿ¶ÿÂÿ·ÿÂÿ°ÿÄÿ³ÿÄÿ½ÿ¿ÿ¿ÿ°ÿ¤ÿ¬ÿ·ÿ½ÿÈÿÃÿ»ÿ¾ÿ½ÿÏÿÉÿ¾ÿ»ÿ¿ÿÀÿ¯ÿ²ÿÆÿÆÿÆÿÉÿÂÿÁÿÅÿ°ÿ¨ÿ¯ÿÀÿ®ÿ¾ÿÅÿÑÿ¿ÿ¸ÿ»ÿÁÿ½ÿºÿ¸ÿ¹ÿ»ÿ´ÿ³ÿ½ÿÃÿÇÿ»ÿ¸ÿ¿ÿÅÿ¹ÿ¿ÿÌÿÇÿ¶ÿ¯ÿ¶ÿ¸ÿ¹ÿ¹ÿ³ÿ´ÿÆÿÅÿÌÿ¸ÿµÿºÿ³ÿ»ÿÄÿÄÿÀÿ¹ÿ¾ÿ¸ÿ±ÿ¯ÿ¯ÿ¹ÿ»ÿ¾ÿ³ÿ´ÿ²ÿ¸ÿºÿ¬ÿ±ÿ±ÿ¸ÿ¶ÿµÿ¹ÿ»ÿ³ÿ±ÿ¹ÿµÿ¸ÿºÿÀÿ½ÿÅÿ±ÿ§ÿ´ÿ¾ÿÁÿÁÿÄÿÀÿ½ÿÅÿÀÿ°ÿµÿ³ÿ½ÿ¸ÿÒÿ´ÿÆÿ³ÿ³ÿ°ÿ«ÿÀÿËÿ½ÿ¼ÿ¿ÿ®ÿ¬ÿ¯ÿ²ÿ¶ÿÁÿ¼ÿ±ÿ´ÿ·ÿÁÿËÿÄÿ»ÿÇÿÏÿÆÿÇÿÊÿÖÿØÿ³ÿ½ÿËÿ´ÿ¼ÿ¾ÿ³ÿ®ÿ¸ÿ½ÿ±ÿºÿÇÿ¼ÿ½ÿÇÿÂÿ±ÿ¼ÿ¹ÿ¾ÿÆÿ¾ÿ±ÿ²ÿºÿ¾ÿ®ÿ°ÿÓÿ¯ÿ³ÿÎÿÈÿ±ÿ¯ÿ´ÿ²ÿºÿ½ÿ·ÿÁÿ·ÿ³ÿÅÿÇÿªÿ¼ÿ¹ÿÄÿÇÿÁÿ°ÿ¥ÿ²ÿ½ÿ±ÿ¹ÿÀÿ¨ÿ´ÿ¸ÿ¶ÿÃÿºÿ¹ÿ¶ÿ¼ÿ¼ÿ³ÿºÿÀÿ½ÿÃÿ¿ÿÄÿÇÿ·ÿµÿÂÿ»ÿµÿ¾ÿºÿªÿ¸ÿÄÿ·ÿºÿµÿ®ÿ®ÿ¿ÿ¹ÿ³ÿ¸ÿÄÿÈÿÁÿ¼ÿ¾ÿÁÿ»ÿÃÿ¸ÿ°ÿµÿ»ÿÆÿÇÿ¸ÿ°ÿ¼ÿÀÿÅÿÎÿÑÿÃÿÈÿÂÿÈÿÁÿ¸ÿ¼ÿÃÿÁÿ¸ÿÀÿ½ÿÆÿ´ÿ¶ÿÉÿÄÿÁÿÀÿÁÿÃÿ¹ÿ­ÿ½ÿÄÿÈÿ¯ÿºÿÀÿÁÿ¼ÿÃÿÆÿÄÿ¿ÿ·ÿÃÿ¿ÿ¼ÿ¿ÿÃÿ§ÿªÿÀÿÃÿ»ÿ¸ÿ¹ÿ½ÿÃÿÂÿ·ÿµÿÇÿ¶ÿ¶ÿÄÿ¾ÿ·ÿ¿ÿÅÿÆÿ¹ÿ¹ÿºÿ¾ÿ½ÿ¾ÿÀÿ·ÿ³ÿ¿ÿÈÿÀÿÇÿ²ÿÊÿ±ÿ¹ÿ¯ÿµÿ·ÿ±ÿ²ÿÀÿËÿ¶ÿËÿ°ÿ´ÿÈÿ»ÿ·ÿ¼ÿÀÿÇÿÉÿ·ÿ¾ÿºÿ­ÿÂÿ·ÿÁÿ¹ÿ´ÿ¾ÿ¿ÿ´ÿ»ÿ»ÿ¯ÿ¶ÿ´ÿ¯ÿ¬ÿ¶ÿºÿºÿ½ÿ»ÿ´ÿºÿ¯ÿ·ÿ£ÿ¢ÿºÿÍÿÌÿÀÿ¸ÿ´ÿ´ÿ¼ÿ²ÿ¸ÿÈÿ¿ÿÀÿÅÿÄÿÁÿÁÿËÿÂÿ°ÿ¯ÿ»ÿÁÿ¾ÿÃÿÍÿÌÿÂÿÂÿ°ÿ¬ÿ°ÿ¾ÿÂÿÊÿÂÿ½ÿÈÿÆÿÍÿÖÿ¸ÿËÿªÿºÿ¼ÿ±ÿ´ÿ¿ÿÃÿ½ÿ¹ÿÂÿ¼ÿÊÿÆÿ³ÿ®ÿµÿ·ÿºÿÅÿ¹ÿÀÿÎÿ´ÿ½ÿ¿ÿ¿ÿÇÿ¾ÿÈÿ¹ÿ¬ÿ¿ÿ»ÿ¼ÿÃÿÆÿ½ÿ­ÿ§ÿÇÿ²ÿÆÿÅÿÌÿÂÿ½ÿ»ÿ®ÿ¬ÿºÿºÿ²ÿÁÿ¾ÿÁÿÄÿ¿ÿ¾ÿÇÿºÿ²ÿÏÿ¹ÿÆÿÆÿ¹ÿ´ÿºÿÀÿ¸ÿ¸ÿ¦ÿ¨ÿ«ÿªÿ°ÿ´ÿ¬ÿ¬ÿ°ÿ±ÿ¶ÿ¬ÿ²ÿ²ÿ«ÿ«ÿªÿ¥ÿ³ÿµÿ¯ÿ³ÿ¹ÿ¾ÿºÿ´ÿ¸ÿºÿ·ÿ¥ÿ¤ÿ¸ÿ½ÿ·ÿ¸ÿ¿ÿ¿ÿ·ÿ³ÿ£ÿ©ÿµÿ»ÿ½ÿ»ÿ¾ÿÉÿÄÿµÿ³ÿ½ÿÃÿÂÿÅÿÏÿÀÿ¯ÿ²ÿµÿ¼ÿ½ÿÈÿÌÿ»ÿÀÿ²ÿÆÿ¿ÿ¶ÿ¶ÿºÿ»ÿ¶ÿ¿ÿ¯ÿ¿ÿÇÿÌÿ¿ÿ½ÿ¼ÿ¿ÿ¾ÿ©ÿ¤ÿ­ÿÂÿ¼ÿ®ÿ®ÿ·ÿµÿ¨ÿ¯ÿ¿ÿ­ÿÃÿ´ÿ³ÿ»ÿÁÿÈÿ¿ÿÂÿ¬ÿ´ÿÅÿÅÿÆÿÀÿ´ÿ·ÿÂÿºÿÁÿÀÿÆÿ¼ÿ²ÿµÿÁÿÏÿ¾ÿ­ÿ¶ÿ´ÿ²ÿ®ÿ°ÿºÿ½ÿ­ÿ»ÿºÿ´ÿÁÿÁÿ¸ÿ»ÿÅÿÅÿÌÿàÿ§ÿµÿ®ÿÀÿ½ÿ­ÿºÿÎÿÊÿ³ÿ·ÿ¼ÿ½ÿ³ÿ®ÿµÿ¸ÿ¶ÿ®ÿ»ÿ³ÿ³ÿ¨ÿ¿ÿÈÿÀÿÀÿ¹ÿÁÿµÿ¡ÿ¢ÿ±ÿÊÿÃÿ¶ÿ»ÿ³ÿ¯ÿ½ÿ°ÿÁÿºÿ¸ÿ·ÿµÿµÿ½ÿÃÿºÿÇÿÄÿÊÿ¼ÿºÿ¾ÿºÿ·ÿ¿ÿ¹ÿ°ÿÀÿ¶ÿ·ÿ¶ÿ´ÿ·ÿ¾ÿÁÿ½ÿ½ÿ¸ÿ¶ÿ½ÿÃÿ½ÿ·ÿºÿ¸ÿ´ÿÌÿÉÿ¼ÿ¯ÿ®ÿ®ÿ¶ÿ¸ÿ¸ÿ»ÿÀÿÈÿ©ÿ¬ÿ½ÿÌÿÂÿÇÿËÿÈÿÀÿ¸ÿ½ÿ½ÿ¿ÿ¶ÿÃÿ¾ÿ¸ÿ¸ÿ»ÿ»ÿ»ÿÁÿ®ÿ©ÿÂÿªÿ¾ÿÀÿ¶ÿ´ÿ¹ÿ»ÿÀÿÈÿªÿºÿ²ÿ±ÿ½ÿ°ÿ¸ÿÇÿÈÿ½ÿ³ÿÊÿÊÿ»ÿ·ÿÇÿ¼ÿÀÿÀÿ¹ÿ¸ÿ»ÿºÿ¯ÿ¼ÿÄÿ©ÿ¾ÿÅÿ¸ÿ¹ÿ½ÿ¾ÿÄÿºÿÄÿ»ÿ»ÿÇÿ¬ÿ±ÿ½ÿ´ÿ¨ÿ¯ÿ¸ÿ´ÿ½ÿ®ÿÁÿ¶ÿ¨ÿ­ÿ½ÿ³ÿ­ÿ°ÿ¹ÿËÿ»ÿ¬ÿÊÿÃÿÔÿÄÿÆÿ»ÿ²ÿ·ÿÂÿÄÿ»ÿµÿ²ÿ²ÿ­ÿ·ÿ¿ÿÀÿ¶ÿ»ÿÆÿÁÿºÿ¾ÿ¼ÿ©ÿÂÿÃÿÅÿ½ÿ²ÿ·ÿ½ÿ¾ÿ¿ÿ»ÿ³ÿºÿ²ÿªÿÇÿ¹ÿ¸ÿÀÿÃÿ»ÿ¨ÿ¨ÿ¼ÿºÿªÿ¼ÿ¥ÿ¾ÿÌÿ¸ÿºÿ»ÿºÿ¾ÿÂÿºÿ¶ÿÈÿ¼ÿµÿÔÿ½ÿ´ÿÁÿµÿ³ÿ³ÿ´ÿºÿºÿ±ÿ±ÿµÿ±ÿ¿ÿ¿ÿÉÿºÿªÿ¸ÿ¸ÿ´ÿ³ÿ¯ÿ¶ÿÂÿ¬ÿ·ÿ¹ÿºÿ»ÿºÿÁÿ¾ÿ¾ÿÊÿÉÿ·ÿ±ÿ¾ÿËÿÃÿÇÿÊÿ¼ÿµÿ¾ÿ½ÿÍÿÉÿ½ÿ¾ÿ»ÿ­ÿªÿ²ÿÃÿ½ÿ¿ÿ¹ÿ°ÿ¿ÿ¾ÿ¶ÿ´ÿ¼ÿ´ÿ©ÿÀÿ¾ÿÊÿÅÿ·ÿ·ÿ»ÿÌÿÇÿ½ÿÃÿÀÿ¼ÿ¸ÿ·ÿ¹ÿ±ÿ¶ÿÂÿ²ÿ±ÿ³ÿ±ÿ¼ÿÆÿ¸ÿ½ÿ»ÿºÿ¼ÿ·ÿ¿ÿÌÿÂÿ¾ÿ³ÿ·ÿÄÿËÿÀÿÆÿÁÿµÿ¸ÿÃÿÀÿ·ÿ¼ÿÄÿ»ÿ¿ÿÉÿ¾ÿ¿ÿ´ÿµÿÃÿ¶ÿ®ÿ´ÿÄÿÄÿ¸ÿ¾ÿ¹ÿ²ÿ®ÿ¸ÿµÿ¿ÿÒÿÅÿ»ÿÇÿ»ÿ¼ÿ¼ÿ¹ÿ¹ÿºÿÁÿÀÿ«ÿ¼ÿºÿÃÿÃÿºÿ³ÿ»ÿÃÿÎÿËÿ¹ÿ¯ÿ±ÿ¬ÿ­ÿ¾ÿ¾ÿ¼ÿ·ÿÆÿ¼ÿ¾ÿÏÿ½ÿ¼ÿ½ÿ»ÿ¼ÿ²ÿ²ÿ¸ÿ´ÿ¸ÿÄÿÄÿµÿ¿ÿ¶ÿ¹ÿÅÿºÿ¹ÿ¾ÿ¹ÿºÿÆÿÆÿ¶ÿ¯ÿµÿ¼ÿ½ÿ­ÿ«ÿ¸ÿÅÿÎÿÀÿ²ÿ¶ÿÇÿÂÿºÿ°ÿ½ÿ³ÿ®ÿµÿ®ÿ¶ÿ¶ÿ¶ÿ¼ÿÉÿÉÿ·ÿ¨ÿÄÿÇÿ²ÿ¬ÿÀÿ½ÿ¸ÿ²ÿ¶ÿ´ÿ±ÿ¾ÿ±ÿ³ÿ±ÿ¸ÿ½ÿ¿ÿ«ÿ²ÿ§ÿµÿ¹ÿ¼ÿ¶ÿ»ÿ±ÿªÿ¶ÿÄÿÄÿ¸ÿ³ÿ±ÿ´ÿÊÿ¬ÿ»ÿ£ÿÉÿ²ÿÅÿ®ÿ´ÿ½ÿ½ÿ¼ÿ¼ÿÄÿÊÿ½ÿ«ÿ¬ÿÀÿ¼ÿ»ÿ¶ÿÀÿ©ÿ¹ÿ¿ÿÅÿ¼ÿ³ÿªÿ´ÿ½ÿÂÿÀÿ²ÿ®ÿ³ÿ´ÿ±ÿ¬ÿ¾ÿ¬ÿ§ÿ¸ÿµÿ¶ÿÁÿ¾ÿÀÿÈÿÇÿ¼ÿ¶ÿ¾ÿÀÿ¶ÿ²ÿ´ÿ¹ÿ¼ÿµÿ¸ÿÀÿ­ÿ²ÿ±ÿ»ÿ¯ÿ´ÿ«ÿÄÿ·ÿ¯ÿ¯ÿ°ÿ·ÿÂÿÀÿ¾ÿ¹ÿ°ÿ²ÿ»ÿ¿ÿ¬ÿ°ÿªÿ¨ÿ°ÿ¦ÿ¨ÿ·ÿÂÿ½ÿ§ÿ´ÿ±ÿ³ÿ¯ÿµÿ¸ÿ²ÿ²ÿ¶ÿ½ÿÃÿÀÿ¾ÿÃÿ½ÿÊÿ¾ÿÃÿÑÿÃÿªÿ¶ÿºÿ¸ÿÀÿªÿ¯ÿ½ÿ»ÿÄÿÇÿ½ÿ½ÿ¿ÿºÿ±ÿ·ÿ¾ÿ½ÿ«ÿ¯ÿ´ÿ´ÿ¯ÿ¾ÿÀÿ´ÿÂÿ¿ÿ¯ÿÉÿ¾ÿµÿ²ÿ´ÿ²ÿ¼ÿ¹ÿ§ÿ±ÿ»ÿµÿ¡ÿµÿØÿ¹ÿ²ÿÆÿÀÿÇÿÔÿ¹ÿ¾ÿÃÿÂÿÄÿ¹ÿ·ÿ½ÿ¿ÿ¶ÿ­ÿµÿÄÿÉÿ»ÿ«ÿ°ÿ¸ÿ¶ÿ½ÿËÿ³ÿ­ÿ´ÿÂÿÆÿ§ÿÇÿµÿµÿÇÿÆÿ¸ÿ³ÿ¨ÿ²ÿµÿ®ÿ¸ÿÄÿÁÿ»ÿ¹ÿ¿ÿÉÿ¿ÿÄÿÅÿ¸ÿ¿ÿ¸ÿÇÿÎÿ¹ÿ±ÿÄÿ¾ÿ¯ÿ®ÿ½ÿÂÿµÿ«ÿ»ÿ¾ÿ¶ÿ¬ÿ®ÿ¯ÿ¯ÿ¹ÿ¶ÿ¶ÿ¹ÿ¼ÿÆÿÑÿ´ÿ®ÿ½ÿÃÿ¿ÿ®ÿ²ÿ´ÿ½ÿ·ÿ´ÿ²ÿ¹ÿÁÿ¶ÿ¿ÿ¸ÿ¹ÿÅÿÄÿ¾ÿ¾ÿ¸ÿ¬ÿ­ÿµÿ²ÿºÿ¼ÿ¬ÿ±ÿÉÿ´ÿ§ÿªÿ©ÿ¼ÿ³ÿÁÿ½ÿ¼ÿºÿ¶ÿÁÿ´ÿ¾ÿ¾ÿ¿ÿºÿ¶ÿ³ÿ²ÿ¾ÿ¼ÿ®ÿ±ÿ¶ÿ»ÿ¼ÿÁÿÃÿ½ÿ³ÿÉÿ®ÿ±ÿÂÿ²ÿ³ÿ·ÿ¥ÿ¤ÿ¸ÿÂÿ³ÿµÿ©ÿ¢ÿ®ÿ­ÿÁÿ¶ÿ¯ÿ¼ÿÁÿ½ÿ´ÿ²ÿ·ÿ±ÿ®ÿ²ÿ»ÿ¸ÿ­ÿ³ÿ­ÿ¯ÿ½ÿ»ÿ´ÿµÿµÿ°ÿ³ÿ³ÿºÿ³ÿ»ÿ¼ÿµÿÀÿ¹ÿ´ÿ°ÿ¯ÿ±ÿ¹ÿ¹ÿ·ÿ·ÿºÿ·ÿ¨ÿ±ÿÅÿÆÿ¼ÿ²ÿµÿ©ÿºÿªÿ«ÿ¾ÿºÿ»ÿÇÿ·ÿ¸ÿ·ÿ¾ÿµÿµÿÄÿ°ÿºÿ§ÿ°ÿ´ÿ¯ÿ±ÿ¸ÿ»ÿ¶ÿ³ÿ½ÿ¶ÿ°ÿ·ÿ¬ÿ±ÿµÿ°ÿ±ÿ½ÿÐÿÂÿ²ÿ©ÿ½ÿ«ÿ¼ÿÈÿ°ÿÃÿ®ÿ¶ÿÂÿºÿ¸ÿÂÿ¶ÿºÿ¸ÿ»ÿÅÿºÿÀÿ¸ÿ¼ÿ¾ÿ¸ÿ»ÿÀÿÉÿÇÿ¸ÿ·ÿ¼ÿÄÿ¹ÿ²ÿÀÿ¶ÿ±ÿ©ÿ®ÿ½ÿÃÿ³ÿ¨ÿ¬ÿ³ÿ·ÿÎÿ°ÿ¬ÿ¶ÿ¬ÿ«ÿ¯ÿµÿ°ÿ¯ÿÁÿºÿ­ÿ¶ÿ»ÿ¾ÿ½ÿ½ÿÄÿ·ÿ³ÿ³ÿ£ÿ³ÿ¿ÿ°ÿ¬ÿ´ÿÀÿ¸ÿ³ÿÀÿ¼ÿÃÿµÿ²ÿ¾ÿµÿ³ÿ¤ÿ¤ÿ©ÿ¿ÿ½ÿ½ÿ®ÿ¹ÿÀÿÀÿ½ÿºÿ¾ÿËÿÀÿ·ÿ»ÿ¹ÿÁÿ¿ÿ·ÿ¶ÿ¹ÿ·ÿ­ÿ©ÿ´ÿÅÿÇÿ»ÿ¸ÿ½ÿ¶ÿµÿ»ÿ½ÿºÿ¼ÿ·ÿ½ÿ¿ÿ­ÿºÿ¦ÿ¸ÿµÿµÿ²ÿÈÿºÿ¼ÿÃÿÂÿ³ÿ½ÿµÿÅÿ»ÿÌÿÂÿ°ÿ®ÿ²ÿ¶ÿ§ÿ­ÿ»ÿÅÿÈÿ¼ÿ»ÿÆÿËÿÉÿ·ÿ®ÿ·ÿÃÿ¸ÿ¸ÿ¾ÿ»ÿ¸ÿ¼ÿ½ÿ¿ÿÌÿ§ÿÿ¿ÿ¿ÿÃÿ·ÿÃÿµÿÂÿ½ÿÀÿ°ÿÄÿ°ÿÄÿÀÿÂÿÅÿ¸ÿ¶ÿ¹ÿÂÿ¾ÿÁÿ¼ÿ»ÿ·ÿÃÿÆÿÀÿ½ÿµÿ»ÿÆÿ¾ÿ²ÿ¯ÿ»ÿÇÿ«ÿ±ÿ»ÿµÿËÿ¿ÿ¾ÿºÿµÿÀÿ´ÿºÿÄÿÄÿ¹ÿ²ÿÿÀÿ¸ÿ¶ÿ¼ÿÂÿ²ÿ½ÿÁÿÀÿ¼ÿÀÿÀÿµÿ¼ÿÆÿÆÿÅÿµÿ¯ÿ·ÿ¿ÿÇÿÀÿ»ÿ¸ÿ¹ÿÅÿ¿ÿ¶ÿ¬ÿ¦ÿ´ÿ¹ÿ¸ÿ¾ÿ¸ÿÀÿ´ÿ¸ÿ»ÿÆÿËÿ¸ÿ¹ÿ¶ÿ¿ÿªÿ¿ÿ²ÿÁÿ¶ÿÅÿËÿ½ÿÍÿºÿÅÿÂÿ¼ÿ½ÿÂÿÃÿ¶ÿ»ÿÈÿÊÿ¸ÿ´ÿ·ÿ·ÿºÿ¸ÿ´ÿ´ÿ»ÿ½ÿ¾ÿ½ÿºÿ·ÿ¬ÿ¼ÿÍÿ½ÿ§ÿ¹ÿ¹ÿÁÿ¾ÿ¹ÿ®ÿ´ÿ¾ÿ¯ÿÅÿªÿÀÿ¿ÿ¥ÿÃÿÌÿÅÿÓÿÅÿµÿªÿ¼ÿ»ÿ¬ÿÊÿ½ÿ¯ÿ³ÿÅÿÈÿÅÿ±ÿ²ÿ½ÿÁÿÂÿÅÿÄÿ²ÿ¶ÿÇÿÇÿÃÿ¾ÿ¸ÿ¹ÿ¾ÿ±ÿ´ÿÇÿ¿ÿ¸ÿ®ÿÿÁÿÅÿ¸ÿ¬ÿ¯ÿÄÿÇÿ°ÿµÿ¡ÿ´ÿ·ÿ°ÿÂÿ®ÿ½ÿÀÿ¼ÿ¾ÿµÿ¹ÿÍÿ¶ÿ»ÿ«ÿ¬ÿ¯ÿ¥ÿªÿ°ÿ¨ÿÀÿ¹ÿ³ÿ±ÿ©ÿ¶ÿ¿ÿµÿ±ÿ¶ÿºÿ°ÿ­ÿÅÿÌÿ½ÿÉÿÇÿ¿ÿÀÿÄÿ¹ÿ·ÿÅÿÂÿµÿÁÿ³ÿÐÿÆÿ½ÿºÿÎÿ­ÿ¸ÿ¿ÿ¯ÿÄÿ¼ÿ¸ÿµÿ½ÿºÿ¿ÿ´ÿ·ÿºÿºÿ¹ÿÿ¡ÿºÿ¹ÿ¹ÿ¿ÿ·ÿ©ÿ³ÿÄÿ¾ÿ¿ÿÂÿµÿ³ÿ®ÿ©ÿ´ÿ¹ÿ»ÿÉÿÁÿ¶ÿ¿ÿÇÿ¹ÿ¾ÿÅÿ¶ÿ´ÿ¯ÿ¢ÿ³ÿÍÿ°ÿÂÿ­ÿ±ÿ¾ÿ±ÿ³ÿ¹ÿ¶ÿ³ÿ²ÿ¶ÿ«ÿ±ÿ±ÿËÿÌÿÁÿÂÿ¿ÿÀÿ¾ÿ¸ÿºÿ¸ÿ¶ÿºÿ¿ÿ¿ÿ¹ÿ¹ÿ¿ÿ¸ÿ«ÿ²ÿ¿ÿ¼ÿ¶ÿ°ÿ²ÿ´ÿµÿ¾ÿ¹ÿ»ÿ¼ÿ¹ÿ°ÿÂÿ¹ÿÁÿ¾ÿÇÿÀÿ¹ÿ¾ÿ¿ÿ£ÿ·ÿ¾ÿ¼ÿÈÿºÿ¸ÿ¸ÿ¹ÿ¹ÿ°ÿ´ÿ»ÿ¾ÿ¯ÿ·ÿ·ÿ²ÿºÿ¹ÿ¼ÿ½ÿ¹ÿ¸ÿ¾ÿÉÿ¼ÿ²ÿ²ÿ·ÿÃÿÂÿ¿ÿ³ÿ·ÿ¼ÿ½ÿºÿ¶ÿ±ÿÃÿÁÿÄÿ±ÿ³ÿÇÿ¼ÿÁÿËÿ¼ÿÂÿ¾ÿ½ÿ»ÿÉÿÌÿÂÿÃÿ¸ÿÀÿ¹ÿ«ÿ±ÿ¹ÿÂÿÊÿÁÿ¸ÿ¿ÿÆÿ¾ÿ¯ÿ¯ÿ´ÿ¹ÿ°ÿµÿ£ÿ®ÿÊÿ«ÿ¹ÿ¾ÿ¶ÿÂÿÄÿºÿ½ÿÌÿÁÿ°ÿ¾ÿÄÿ­ÿ¯ÿµÿºÿÁÿ¶ÿµÿ»ÿÂÿ®ÿ°ÿ«ÿ´ÿÁÿ¶ÿ¬ÿºÿÅÿÉÿÍÿÄÿ½ÿ»ÿ¼ÿ¿ÿÄÿÀÿ½ÿ·ÿ¸ÿ¹ÿÄÿ¸ÿ²ÿÇÿ´ÿ¸ÿÃÿ¿ÿ¯ÿºÿ½ÿÁÿ¾ÿÁÿ¶ÿ²ÿ¼ÿ»ÿ°ÿºÿ¹ÿµÿ»ÿ¿ÿÆÿÈÿÄÿ¾ÿ¾ÿÂÿÁÿÁÿÃÿ¼ÿ·ÿ»ÿ·ÿ»ÿ¼ÿÄÿ»ÿ²ÿ´ÿÓÿÀÿ²ÿËÿ¸ÿÂÿ»ÿËÿ´ÿ¤ÿÇÿÃÿ¨ÿ²ÿ»ÿÃÿºÿ¹ÿÅÿ¾ÿ¹ÿ¿ÿ¹ÿ¿ÿÆÿ»ÿÃÿÅÿ½ÿ¹ÿ¸ÿÁÿ½ÿ¿ÿ»ÿ°ÿºÿ¹ÿ»ÿ§ÿ¹ÿ¸ÿ¸ÿ°ÿ½ÿ¹ÿÁÿ¿ÿ¿ÿ¿ÿÈÿ½ÿÎÿÁÿ¾ÿ¶ÿÀÿÅÿÂÿ»ÿ·ÿ¾ÿÅÿÁÿ½ÿÀÿ¹ÿ¸ÿÁÿÁÿ»ÿ­ÿµÿ¸ÿ¾ÿºÿÄÿ¹ÿ¥ÿ«ÿÆÿ±ÿÇÿËÿÓÿÏÿ®ÿ³ÿ³ÿÁÿÁÿ¶ÿÅÿÀÿÄÿÉÿ¿ÿÈÿ¹ÿ¼ÿ¸ÿ²ÿ»ÿ¾ÿÁÿ»ÿ½ÿÎÿÀÿ¿ÿÅÿ¯ÿ°ÿÆÿÊÿÄÿºÿÉÿÃÿ¿ÿ½ÿ¹ÿ»ÿ¯ÿ­ÿÇÿ¼ÿ¿ÿ»ÿ±ÿ²ÿ¾ÿ¾ÿÃÿ½ÿ¶ÿ¾ÿ¾ÿ·ÿ³ÿ´ÿÈÿÂÿ²ÿËÿÃÿ¹ÿ²ÿ¼ÿÃÿÂÿºÿ°ÿ¸ÿÇÿÁÿÅÿºÿ¹ÿÐÿ·ÿ°ÿ¹ÿ¾ÿºÿ´ÿ±ÿ³ÿ±ÿ¬ÿµÿÂÿÀÿ½ÿÅÿ½ÿ¸ÿÀÿ¾ÿºÿ¹ÿ¯ÿÆÿÁÿ²ÿ´ÿºÿÁÿºÿÀÿ®ÿ­ÿ»ÿ´ÿ²ÿÂÿ¶ÿ½ÿÁÿÁÿ·ÿ°ÿ¾ÿÁÿ»ÿÊÿÄÿ¸ÿÊÿÁÿ±ÿÃÿÀÿ©ÿ¼ÿ¹ÿ¼ÿºÿÃÿ½ÿÐÿËÿÆÿ¾ÿ°ÿºÿ¼ÿ¸ÿÀÿ¼ÿ»ÿ¾ÿ¼ÿÀÿÀÿ»ÿ¿ÿÄÿÀÿ¾ÿÂÿ·ÿ´ÿÄÿ³ÿ´ÿªÿÔÿºÿËÿÅÿ©ÿ°ÿ¿ÿ°ÿÁÿ¾ÿ¯ÿ«ÿ¯ÿ¹ÿ»ÿ³ÿªÿµÿÇÿÁÿ¼ÿ½ÿ³ÿÆÿ­ÿÃÿ°ÿºÿÅÿÄÿÈÿ¶ÿ²ÿ¬ÿ°ÿ¼ÿ¾ÿÄÿ¸ÿ²ÿ»ÿÀÿÉÿÐÿÆÿ»ÿ½ÿ³ÿ¾ÿ°ÿºÿÈÿ¥ÿ¬ÿÆÿÇÿ¹ÿÄÿÆÿ³ÿ½ÿ³ÿ¶ÿ¸ÿ¯ÿ´ÿ·ÿÆÿÎÿÀÿÃÿ¾ÿ¹ÿºÿÂÿ¹ÿµÿËÿ«ÿ¯ÿ·ÿ¾ÿ¼ÿ¾ÿ²ÿºÿÁÿÁÿ¸ÿ·ÿÁÿÉÿÂÿ³ÿ®ÿ´ÿ³ÿ­ÿ¯ÿ¹ÿ±ÿ¦ÿºÿ°ÿ½ÿÅÿ°ÿ±ÿ³ÿÀÿÀÿºÿ´ÿÀÿºÿ±ÿ³ÿ¶ÿºÿ³ÿ³ÿ»ÿºÿ»ÿ¿ÿÉÿ­ÿºÿµÿÂÿ³ÿ«ÿ¸ÿ·ÿ¬ÿ«ÿ´ÿµÿ»ÿ·ÿ²ÿ³ÿ®ÿ·ÿ¸ÿÆÿ³ÿ»ÿ¬ÿµÿÅÿ·ÿ»ÿÂÿ¸ÿµÿ½ÿ´ÿ¹ÿ¶ÿ°ÿ¯ÿ²ÿ¿ÿÈÿ¿ÿ´ÿ¯ÿµÿÄÿÃÿÂÿ»ÿ¤ÿ¾ÿ§ÿºÿ¼ÿ¹ÿ·ÿ¹ÿÂÿÄÿ°ÿ³ÿÁÿ·ÿ³ÿ±ÿµÿ´ÿÂÿ½ÿ±ÿ²ÿ¶ÿ½ÿ¹ÿ¹ÿµÿ´ÿ¸ÿÅÿÍÿÆÿ¶ÿ­ÿ®ÿ©ÿ°ÿÂÿÂÿ¶ÿ´ÿ³ÿ»ÿÔÿÌÿÄÿ¶ÿ¹ÿ¸ÿ²ÿºÿ¹ÿ¸ÿ¾ÿ¿ÿÁÿ½ÿ³ÿ¾ÿÃÿÎÿ»ÿ¼ÿ·ÿÊÿÄÿ¾ÿ¿ÿÂÿ·ÿ½ÿÊÿ¹ÿ­ÿ¿ÿÆÿ½ÿ·ÿÆÿ¾ÿ·ÿ¸ÿ¹ÿ²ÿÓÿÃÿÀÿºÿµÿ²ÿÂÿÇÿ½ÿ½ÿ¶ÿ·ÿÀÿ½ÿ½ÿ¾ÿËÿ§ÿ²ÿ¿ÿÃÿµÿÀÿÃÿ¼ÿÀÿÁÿ¶ÿºÿÉÿ¹ÿ·ÿ»ÿ§ÿ»ÿ¸ÿÀÿ¬ÿ®ÿ¸ÿÆÿÄÿ¶ÿ³ÿ´ÿµÿ¹ÿµÿ·ÿ»ÿ¿ÿ½ÿ°ÿºÿ±ÿµÿ»ÿ¹ÿ¹ÿ´ÿºÿ³ÿªÿ¯ÿ­ÿ¹ÿ¹ÿ¾ÿ±ÿ°ÿ¼ÿ³ÿ¾ÿÆÿµÿÀÿÀÿ¹ÿ½ÿ¾ÿ¼ÿºÿ­ÿ·ÿ½ÿµÿÓÿ·ÿ ÿÁÿÂÿ·ÿ»ÿ¿ÿ¿ÿÌÿÊÿµÿ³ÿ°ÿÃÿÄÿÂÿÅÿÇÿ½ÿ´ÿ´ÿ¹ÿ¾ÿÄÿÂÿ¼ÿ¼ÿÀÿÇÿÀÿÕÿ×ÿÍÿªÿ¼ÿ¿ÿÎÿ½ÿ°ÿ«ÿ¹ÿÉÿÆÿ¾ÿ¸ÿ½ÿºÿ¸ÿÃÿÏÿ¬ÿ¿ÿµÿ¼ÿÈÿ¾ÿ¶ÿ¼ÿºÿ²ÿ¶ÿ¿ÿÏÿÂÿÊÿÇÿ¹ÿ¾ÿ½ÿÁÿÆÿ¿ÿ¹ÿºÿ·ÿºÿºÿÈÿ¿ÿ¯ÿ»ÿ²ÿ¿ÿÉÿ¼ÿ®ÿªÿ¸ÿÄÿ¶ÿÂÿÏÿÂÿÊÿÃÿ²ÿÂÿ²ÿÀÿ¾ÿ¹ÿ¸ÿºÿ¾ÿÀÿÂÿÇÿÁÿ¿ÿÊÿ»ÿÀÿÂÿÅÿÅÿÂÿ»ÿ½ÿÃÿ¨ÿ¹ÿ±ÿËÿ¼ÿ¼ÿ¹ÿÆÿÄÿÆÿÊÿÅÿ¾ÿ»ÿ¾ÿÂÿ±ÿÇÿ¾ÿ¼ÿÄÿ¸ÿ·ÿºÿ¼ÿ¹ÿ¼ÿÎÿ¼ÿ»ÿ·ÿ¿ÿ«ÿµÿÆÿ¾ÿ¿ÿÆÿÇÿ½ÿ¹ÿÂÿ²ÿÂÿ±ÿ¹ÿ½ÿ¶ÿºÿ¾ÿ½ÿÃÿÈÿÃÿÇÿ¾ÿ¶ÿ¨ÿ¹ÿºÿºÿÅÿÄÿÁÿÂÿÄÿÃÿ½ÿ½ÿ´ÿÃÿÆÿ»ÿ°ÿÂÿÂÿÆÿÆÿ¸ÿ´ÿºÿÌÿ»ÿ¾ÿÁÿÂÿ¾ÿÁÿ½ÿ·ÿ¶ÿ¹ÿ»ÿ´ÿµÿ³ÿÂÿ¾ÿ±ÿºÿ¼ÿºÿÄÿÐÿÊÿÃÿÁÿ»ÿ­ÿ½ÿÄÿ¼ÿ¹ÿ²ÿ®ÿºÿ¼ÿ²ÿÌÿ¾ÿ¹ÿÈÿµÿ²ÿµÿ½ÿÇÿÂÿ¸ÿ»ÿ¼ÿÅÿ©ÿÒÿ¾ÿ¶ÿºÿÃÿÅÿÀÿ¿ÿÆÿÀÿÃÿ½ÿ¶ÿ¸ÿÂÿ¿ÿÁÿÇÿ½ÿ²ÿ±ÿÌÿÊÿÄÿ½ÿ¼ÿÃÿÆÿÂÿÁÿÃÿ¸ÿ½ÿµÿ¿ÿÎÿÄÿ½ÿ¼ÿÀÿÂÿÄÿÏÿÂÿ¶ÿÁÿ¯ÿ¼ÿÇÿ¹ÿÂÿÔÿÊÿÅÿµÿ¸ÿ¹ÿÁÿ¿ÿºÿ¶ÿºÿ¼ÿ·ÿ³ÿ»ÿ¦ÿ®ÿºÿ¿ÿÁÿÈÿÍÿÄÿ¹ÿÁÿ¬ÿ¿ÿÄÿÎÿÂÿ³ÿ²ÿ¶ÿ´ÿ´ÿ¾ÿÄÿ´ÿ½ÿ²ÿ¾ÿÀÿ¶ÿ¸ÿÉÿÉÿ¶ÿ»ÿËÿ¹ÿ¼ÿÄÿ¾ÿ²ÿ±ÿ¿ÿÈÿÇÿÄÿÆÿ¿ÿ»ÿ´ÿµÿÇÿÊÿµÿ©ÿ¦ÿ¾ÿ¾ÿ¾ÿ¼ÿ¹ÿ¿ÿÄÿµÿ¿ÿÍÿÄÿ¿ÿ¸ÿ·ÿ·ÿ²ÿ³ÿ¾ÿºÿ«ÿ¬ÿªÿ°ÿ¶ÿ·ÿ²ÿ¬ÿ¦ÿ¥ÿ¶ÿªÿ§ÿ®ÿ·ÿ»ÿ»ÿ·ÿ®ÿÿ¨ÿ¶ÿµÿ½ÿÂÿ¹ÿµÿ½ÿ¸ÿ¦ÿ²ÿ¾ÿÄÿÈÿÀÿ¯ÿ­ÿ¿ÿÎÿÂÿ¿ÿ·ÿ¾ÿ³ÿ§ÿÄÿÃÿÆÿÆÿ¸ÿ¼ÿÄÿÇÿÇÿÁÿºÿ²ÿ³ÿ¾ÿ½ÿ¿ÿ¶ÿ³ÿÃÿºÿ²ÿ¸ÿ¼ÿÇÿÂÿ½ÿ»ÿ¼ÿ¼ÿÆÿ²ÿÈÿÁÿ±ÿ·ÿÂÿÆÿÂÿ¶ÿ¿ÿªÿ¿ÿÆÿ²ÿ¬ÿ°ÿ«ÿ§ÿ­ÿ§ÿ¿ÿ¹ÿ·ÿ»ÿ¿ÿ¿ÿ»ÿ©ÿºÿÁÿÇÿºÿ½ÿÈÿËÿºÿ¯ÿ±ÿ·ÿ¹ÿ¸ÿ½ÿ¾ÿ¾ÿÃÿÀÿµÿ´ÿ ÿ¹ÿÃÿÀÿ·ÿµÿ¼ÿ¾ÿºÿ¹ÿÊÿ»ÿÂÿÐÿÈÿÀÿÈÿ²ÿÃÿ½ÿ·ÿ¼ÿ¶ÿ¼ÿÉÿÄÿ¹ÿÂÿ»ÿ·ÿ¹ÿ³ÿºÿ¹ÿ´ÿ¶ÿÀÿ½ÿ³ÿ¿ÿÅÿÉÿ¿ÿ·ÿ»ÿÀÿ»ÿ©ÿ®ÿºÿÿ¬ÿ´ÿÈÿÌÿ½ÿºÿÁÿºÿ»ÿ¾ÿ¸ÿ´ÿÁÿÀÿ¸ÿºÿ»ÿ¾ÿ·ÿ²ÿÀÿÇÿ»ÿ¹ÿºÿ¶ÿµÿ¹ÿºÿÅÿÅÿÂÿµÿ·ÿ»ÿ¹ÿ»ÿÆÿÍÿ¿ÿ¾ÿÂÿºÿ¸ÿ¹ÿµÿ´ÿ²ÿ§ÿµÿÄÿÆÿ®ÿ§ÿ®ÿÁÿ½ÿµÿ¸ÿ¦ÿ·ÿ§ÿ¢ÿ¶ÿÇÿÄÿÄÿÆÿÄÿ¿ÿ´ÿºÿÅÿ¿ÿ»ÿ¬ÿ¼ÿµÿ²ÿ¹ÿ¶ÿ°ÿ²ÿ«ÿ§ÿ·ÿ¹ÿÐÿÆÿ¼ÿÃÿÂÿ·ÿ¾ÿ¼ÿ¤ÿÀÿÉÿÂÿ²ÿ¯ÿ¾ÿÈÿÐÿØÿ¼ÿ´ÿµÿÏÿÃÿ¸ÿ½ÿ¼ÿ»ÿµÿ°ÿºÿÄÿ¬ÿ¼ÿÍÿ¶ÿ¶ÿ¼ÿ³ÿµÿ¿ÿºÿ¯ÿ³ÿ·ÿ³ÿ©ÿÃÿ¾ÿ¸ÿ·ÿ±ÿ©ÿ¬ÿ·ÿ¼ÿ¹ÿ²ÿ½ÿ½ÿ¯ÿ´ÿ½ÿ±ÿ²ÿ¸ÿ¨ÿ±ÿ¿ÿ·ÿ¸ÿÉÿÆÿ¹ÿ»ÿ´ÿµÿ¹ÿ³ÿµÿÂÿ¶ÿªÿ´ÿ°ÿ¶ÿ²ÿ¶ÿ¹ÿ½ÿÃÿÂÿ¿ÿÉÿÀÿ«ÿ°ÿÇÿ¶ÿ¯ÿµÿ»ÿ¿ÿ»ÿ±ÿ­ÿ¯ÿ¯ÿ¯ÿ§ÿÊÿ»ÿ­ÿ»ÿÃÿ»ÿ­ÿ±ÿÀÿµÿ¹ÿ¿ÿºÿÂÿ»ÿ­ÿ¯ÿ®ÿ³ÿ¼ÿ¼ÿ²ÿ°ÿÃÿ¶ÿ¶ÿÃÿ´ÿ¹ÿ¸ÿÅÿÀÿ´ÿ¹ÿ¾ÿºÿÁÿÆÿ°ÿ¸ÿÊÿÃÿÁÿ¥ÿ¬ÿ³ÿµÿÁÿÈÿ¿ÿ¾ÿ¾ÿ¬ÿ´ÿ´ÿÁÿ¿ÿ¼ÿ½ÿÂÿ¼ÿÂÿÉÿÁÿ¸ÿ¬ÿ¼ÿ¿ÿÀÿÀÿËÿ²ÿ¿ÿ¾ÿÂÿÉÿÇÿÅÿ¾ÿ«ÿªÿ½ÿÈÿ¼ÿ»ÿºÿ¹ÿ½ÿÇÿ´ÿ³ÿ¶ÿ±ÿ¸ÿµÿ¹ÿ³ÿ­ÿ°ÿÀÿÄÿ·ÿÈÿÓÿÆÿ¼ÿÂÿ¾ÿ´ÿºÿ«ÿ²ÿ¼ÿ®ÿ»ÿ­ÿµÿºÿÄÿ¸ÿ¬ÿ¦ÿ§ÿ»ÿÓÿÎÿÄÿÂÿ­ÿÍÿ¾ÿ±ÿ³ÿ±ÿºÿ¿ÿ´ÿ½ÿËÿÃÿ¶ÿ¹ÿÁÿ¹ÿ¾ÿÊÿÍÿÉÿ¿ÿÀÿÇÿÂÿÃÿÁÿ´ÿ´ÿÇÿÉÿ®ÿµÿ»ÿ¼ÿÅÿ¸ÿÉÿ¼ÿ´ÿÇÿ¼ÿ½ÿÃÿ¹ÿ±ÿ·ÿÆÿÂÿ¬ÿºÿ¼ÿ²ÿÌÿ¶ÿÕÿ°ÿ®ÿ¤ÿªÿ·ÿÃÿÄÿ¹ÿ·ÿ·ÿ´ÿºÿ±ÿ¸ÿÇÿ¾ÿÃÿ°ÿ¼ÿ»ÿ½ÿÄÿ¼ÿ°ÿ´ÿµÿ®ÿ¸ÿ¸ÿ¯ÿÊÿ¿ÿÂÿºÿ¾ÿ¯ÿ´ÿ¼ÿÃÿ·ÿ¬ÿªÿ³ÿ¶ÿ°ÿÅÿ±ÿÆÿ¾ÿ´ÿÇÿ¼ÿ¦ÿ½ÿ¾ÿ½ÿºÿ±ÿµÿ´ÿ­ÿ³ÿ´ÿ¬ÿ¨ÿ²ÿÈÿ¸ÿ¾ÿ³ÿ¶ÿ«ÿ¼ÿÈÿ´ÿºÿ·ÿ»ÿÀÿ»ÿ·ÿ°ÿ²ÿ¶ÿ¹ÿ»ÿ­ÿÃÿËÿÁÿÁÿªÿ§ÿ¼ÿ³ÿ©ÿÄÿÍÿ¹ÿ±ÿ±ÿ®ÿ´ÿ¼ÿÅÿ°ÿ´ÿ²ÿ©ÿÑÿÀÿ·ÿÇÿ¸ÿ¬ÿ»ÿ¿ÿ®ÿ°ÿ´ÿµÿ¸ÿ­ÿµÿ¼ÿ¯ÿµÿ¨ÿ´ÿ±ÿ¿ÿ¸ÿ¬ÿ¹ÿ²ÿ­ÿ¯ÿ±ÿ±ÿ¹ÿ¿ÿ¿ÿºÿ´ÿ¶ÿ²ÿ²ÿ¦ÿ¬ÿ¤ÿ´ÿ°ÿ·ÿ¶ÿ°ÿ¾ÿÄÿ³ÿ±ÿ¹ÿÂÿ½ÿµÿµÿ¬ÿ¯ÿºÿ±ÿºÿ«ÿ¦ÿ«ÿ¹ÿ¹ÿ´ÿµÿ«ÿ¬ÿ¬ÿ°ÿ½ÿ¾ÿ»ÿ¶ÿ²ÿ½ÿ¼ÿ²ÿ½ÿ¶ÿÿ¤ÿ³ÿ®ÿ»ÿªÿ±ÿºÿ¸ÿ¼ÿ¯ÿÉÿ²ÿ¯ÿªÿºÿÄÿºÿ¶ÿ¹ÿ½ÿÁÿ¾ÿ»ÿ®ÿÃÿ½ÿµÿ»ÿÂÿ¿ÿÆÿ¼ÿ»ÿÌÿÌÿÉÿÇÿ¶ÿ±ÿ¸ÿ¶ÿ±ÿ´ÿ»ÿÀÿ¹ÿµÿÆÿºÿ³ÿ³ÿ¯ÿ±ÿ¸ÿÄÿÍÿµÿÀÿÃÿºÿÄÿÃÿÂÿ¸ÿ¶ÿ°ÿ´ÿÄÿ¾ÿ±ÿ±ÿ±ÿ¡ÿÁÿËÿÄÿ´ÿÃÿ»ÿ¹ÿ¿ÿµÿ²ÿÁÿ¼ÿ½ÿ·ÿµÿºÿ¸ÿ­ÿ©ÿ®ÿ¸ÿ¾ÿ¾ÿ¶ÿ­ÿ®ÿ³ÿÇÿÂÿ°ÿ°ÿºÿ»ÿÃÿ±ÿ¸ÿ¹ÿ¬ÿÈÿÀÿ«ÿ¯ÿ±ÿ­ÿ®ÿ¼ÿÃÿ¹ÿ°ÿ¯ÿµÿºÿ¾ÿ¸ÿ·ÿ´ÿÃÿ¾ÿÃÿ¦ÿ¶ÿ³ÿ©ÿ°ÿ´ÿ´ÿ«ÿ¿ÿÃÿ»ÿ¬ÿ¼ÿÅÿÂÿ·ÿ²ÿ´ÿ»ÿÅÿ´ÿ«ÿ³ÿ®ÿËÿÇÿÊÿ¹ÿ¿ÿËÿ¿ÿ®ÿ³ÿ¨ÿµÿ±ÿ¶ÿ¨ÿµÿ»ÿÆÿÆÿ·ÿ¸ÿ´ÿµÿ·ÿ¶ÿ´ÿ«ÿ³ÿ²ÿ³ÿ³ÿ½ÿ¸ÿ­ÿ¶ÿ½ÿ¼ÿ®ÿ¥ÿºÿÄÿ½ÿºÿ»ÿ¸ÿ±ÿµÿ°ÿ¾ÿ¾ÿÀÿ¶ÿ²ÿ¸ÿºÿ¿ÿ¸ÿªÿ®ÿ«ÿ¶ÿ­ÿ¢ÿ²ÿÃÿ¼ÿ´ÿ½ÿ´ÿ¾ÿ¬ÿ·ÿ·ÿºÿ¾ÿµÿºÿ¯ÿ¦ÿ±ÿ²ÿ©ÿ¿ÿ¶ÿ­ÿ«ÿ«ÿ·ÿ»ÿ°ÿ®ÿ³ÿ±ÿ®ÿ®ÿÄÿºÿ²ÿ¯ÿ¥ÿ´ÿ·ÿ¸ÿÇÿÀÿ·ÿ¶ÿ®ÿµÿ½ÿ´ÿºÿ·ÿ²ÿ¼ÿ¯ÿ¯ÿ®ÿ«ÿ²ÿ¸ÿ°ÿ²ÿºÿ¾ÿ¾ÿ²ÿµÿºÿ¿ÿ£ÿ®ÿ´ÿ¬ÿµÿÐÿÂÿ¶ÿ©ÿ¾ÿ­ÿ¾ÿ±ÿºÿ»ÿ´ÿ¹ÿºÿ»ÿ´ÿ§ÿÿ¦ÿ°ÿ±ÿ±ÿ®ÿ¥ÿ°ÿ·ÿ®ÿ¸ÿ¿ÿ´ÿ·ÿ¹ÿ±ÿ²ÿÇÿÁÿ½ÿ³ÿ·ÿÀÿ­ÿÈÿ¼ÿ£ÿ¿ÿ³ÿ³ÿÀÿ»ÿ«ÿ·ÿ¥ÿ¹ÿ½ÿ¿ÿÀÿ´ÿ¼ÿ¼ÿ¹ÿ´ÿ¼ÿ¾ÿ¿ÿÂÿ¾ÿ½ÿ¶ÿ·ÿÃÿ¼ÿ¯ÿÁÿ¹ÿ½ÿ¶ÿ´ÿÁÿ¤ÿÆÿÀÿ­ÿÕÿÍÿÄÿºÿ¹ÿ§ÿ·ÿ¶ÿ¾ÿ¨ÿ¿ÿ¼ÿ¶ÿ¸ÿ«ÿ³ÿ¯ÿ°ÿ¶ÿ¯ÿ±ÿ°ÿ²ÿ®ÿ¦ÿ¶ÿ¼ÿ±ÿ®ÿ¶ÿ¼ÿ·ÿªÿ¹ÿ¯ÿÆÿ¯ÿ³ÿ¾ÿ¹ÿ¼ÿ§ÿ®ÿ«ÿÁÿ½ÿ½ÿ¶ÿ½ÿËÿÄÿ¾ÿ¶ÿ¿ÿÅÿÃÿÃÿµÿ¯ÿ½ÿÃÿ¿ÿºÿ²ÿµÿ·ÿ³ÿ²ÿ´ÿ·ÿ²ÿ¸ÿ¼ÿ³ÿ³ÿ·ÿÂÿ¼ÿ¸ÿ·ÿÁÿ¿ÿ¾ÿÄÿÁÿ¾ÿ­ÿÂÿ¨ÿ¶ÿ­ÿÄÿÊÿ¶ÿÁÿÉÿ»ÿ«ÿ«ÿ¸ÿ³ÿ¼ÿ¿ÿ·ÿ¸ÿ²ÿ·ÿ¿ÿÇÿÇÿÆÿÇÿ¼ÿ¸ÿÀÿÂÿÀÿ»ÿ½ÿÀÿ±ÿÿ½ÿÀÿ®ÿÂÿÁÿ´ÿ´ÿ·ÿÄÿ¾ÿªÿÂÿ¾ÿ¾ÿ¶ÿ¾ÿºÿ±ÿÂÿ«ÿ¯ÿÄÿÊÿÅÿ¿ÿºÿµÿ¿ÿÇÿ½ÿ·ÿ¸ÿ²ÿ¶ÿ¼ÿÃÿ¿ÿ®ÿ¿ÿÎÿÃÿÇÿ¼ÿ¹ÿÀÿ°ÿ°ÿµÿ¹ÿÃÿÅÿ¼ÿÃÿ¸ÿ¶ÿµÿ¯ÿÃÿÀÿ¯ÿÀÿÿ»ÿµÿ­ÿÀÿ¼ÿÁÿÊÿÂÿºÿ¾ÿ¶ÿ½ÿ¼ÿÊÿºÿ´ÿ°ÿ´ÿ¸ÿÃÿÃÿ»ÿ¼ÿÀÿºÿ¶ÿ´ÿ²ÿ¼ÿ°ÿªÿµÿÊÿ¾ÿ²ÿ«ÿ¶ÿ½ÿ¹ÿ¸ÿÃÿ¾ÿ·ÿ¶ÿ¼ÿºÿ«ÿ¾ÿ·ÿÉÿ¾ÿ½ÿÈÿ³ÿºÿËÿ³ÿËÿ²ÿ¶ÿµÿ¿ÿºÿ½ÿ½ÿÁÿÊÿÎÿ¿ÿ¸ÿ¼ÿ¾ÿ­ÿ¦ÿ¸ÿÄÿÆÿ¹ÿ­ÿ²ÿÂÿÎÿ´ÿ¸ÿ©ÿ²ÿ±ÿ·ÿ´ÿ­ÿÀÿÀÿ°ÿ¶ÿËÿ¶ÿªÿÊÿ·ÿ¿ÿ´ÿ°ÿÕÿÌÿ½ÿ¾ÿ¿ÿµÿÄÿÄÿÀÿÅÿ¬ÿºÿÀÿ¬ÿ«ÿÁÿÈÿ»ÿ³ÿºÿ´ÿ¶ÿÅÿÅÿ¿ÿÅÿËÿ½ÿ­ÿ®ÿ´ÿ¼ÿ²ÿ»ÿ¼ÿ¨ÿ¥ÿ¼ÿÊÿÅÿ¾ÿ»ÿ¿ÿºÿ¯ÿ°ÿ¾ÿ¿ÿ»ÿÒÿµÿÍÿªÿÒÿÂÿµÿ³ÿ³ÿ´ÿ°ÿ¯ÿÄÿ¨ÿ²ÿ½ÿ¹ÿ¼ÿ¼ÿ»ÿÀÿ¾ÿÊÿÈÿ»ÿ·ÿµÿ±ÿ°ÿÃÿÄÿ·ÿÄÿÇÿ¼ÿ¬ÿºÿ¼ÿ±ÿÀÿºÿ¿ÿ¶ÿÐÿ°ÿÉÿ¾ÿµÿÅÿ«ÿ¯ÿ¾ÿ»ÿÇÿÃÿÆÿÃÿ¼ÿºÿÄÿºÿÈÿ°ÿ£ÿ«ÿ³ÿ³ÿÀÿºÿÅÿÅÿÌÿ»ÿ¼ÿ½ÿ¶ÿºÿÆÿ¿ÿ»ÿÉÿÀÿ·ÿºÿ¼ÿ°ÿ±ÿ¾ÿÃÿºÿ¬ÿ±ÿ¼ÿ»ÿ¯ÿ­ÿ¶ÿÆÿµÿªÿ»ÿ¬ÿÂÿ³ÿ¨ÿÁÿ±ÿ­ÿÄÿÂÿ¿ÿÁÿÁÿ»ÿ¶ÿ­ÿ²ÿ¼ÿËÿÀÿ¿ÿ¾ÿ¾ÿ¼ÿ·ÿ³ÿ¶ÿ¼ÿÀÿÂÿ½ÿ³ÿ­ÿ¬ÿ­ÿ­ÿ±ÿ¼ÿÂÿ½ÿÆÿ´ÿªÿ²ÿ¶ÿ¸ÿ¿ÿºÿ¸ÿ²ÿÆÿ¸ÿ´ÿµÿÆÿÊÿ¹ÿ¿ÿ¿ÿ³ÿ¼ÿÃÿ»ÿ¾ÿ·ÿ¶ÿ½ÿ³ÿ¶ÿºÿ¼ÿÈÿ¾ÿ±ÿÃÿ¿ÿ´ÿ¾ÿ¹ÿ´ÿ¼ÿÃÿÅÿÉÿËÿ½ÿºÿ´ÿ¯ÿÅÿÄÿºÿÆÿÊÿÌÿ½ÿ°ÿ¹ÿ¶ÿ¾ÿÀÿ½ÿÊÿÃÿÅÿ¼ÿ³ÿ¯ÿ»ÿÈÿÅÿ¿ÿÀÿÁÿÂÿ·ÿºÿ½ÿ±ÿµÿÉÿÉÿÀÿÅÿÈÿÁÿÂÿÀÿÀÿÅÿ¼ÿ¾ÿ¾ÿ²ÿ½ÿÆÿ³ÿÃÿÆÿÂÿÁÿËÿÈÿ¹ÿÌÿ²ÿÊÿÒÿÊÿ´ÿ½ÿ¸ÿ§ÿ§ÿ³ÿ¹ÿ¿ÿ¿ÿ¸ÿÉÿ¿ÿ¹ÿÁÿ¼ÿ¸ÿºÿ¾ÿ¼ÿÂÿ½ÿÇÿÊÿ½ÿÀÿ·ÿ¾ÿºÿ½ÿ¼ÿÁÿÄÿ¼ÿÃÿ¼ÿ¾ÿ¹ÿ¼ÿ¯ÿ¿ÿÄÿ»ÿ¹ÿÌÿÇÿÍÿÈÿÅÿ·ÿÂÿÂÿÅÿËÿ¾ÿ¹ÿ¹ÿºÿ²ÿ½ÿÄÿ¿ÿ»ÿ¸ÿ¶ÿ¹ÿ¿ÿÇÿÄÿµÿ´ÿ½ÿºÿ³ÿÈÿÅÿ¯ÿ±ÿ½ÿÆÿÀÿ¸ÿ¬ÿÔÿ°ÿ¼ÿ»ÿ¶ÿ»ÿ¸ÿ°ÿÇÿÈÿ±ÿ¸ÿÉÿÅÿÂÿÅÿÂÿÁÿÀÿ´ÿ«ÿ¸ÿ¿ÿÄÿÁÿ·ÿÉÿÎÿ»ÿ°ÿ±ÿºÿ²ÿªÿ¥ÿ²ÿºÿ´ÿ¶ÿ¸ÿ¼ÿ¹ÿÁÿ½ÿ¯ÿÃÿÂÿÄÿ·ÿÎÿ¶ÿºÿÁÿÆÿËÿÄÿÅÿÇÿÀÿ¸ÿ·ÿºÿ¿ÿÁÿÃÿÃÿ¶ÿ´ÿÀÿ¿ÿÊÿÀÿ¼ÿ³ÿ®ÿ±ÿÁÿÃÿ½ÿ×ÿ¼ÿ»ÿÉÿ¹ÿÁÿ¨ÿ·ÿ¾ÿÈÿÄÿ·ÿ°ÿ³ÿ·ÿ»ÿÄÿÏÿÐÿÌÿÃÿ¸ÿ·ÿ·ÿ²ÿ½ÿÃÿ°ÿ¯ÿÈÿÊÿÌÿÃÿÊÿÂÿÆÿ»ÿ½ÿ»ÿÂÿ®ÿ¾ÿ¹ÿÄÿÆÿ¹ÿ¯ÿ³ÿ¸ÿ¸ÿºÿ¼ÿ¼ÿ¼ÿ¶ÿ·ÿ¾ÿ»ÿ»ÿ¯ÿ¸ÿÃÿ¾ÿ°ÿ¸ÿËÿ´ÿ·ÿ»ÿÃÿËÿÎÿ¸ÿ¾ÿ¶ÿºÿ¬ÿ²ÿÅÿ¾ÿÊÿÅÿ±ÿ±ÿ²ÿ´ÿ¹ÿ¼ÿ·ÿ¯ÿ¸ÿ¼ÿ¹ÿÇÿÆÿÁÿ¾ÿ°ÿ¸ÿÁÿ¢ÿ¼ÿ½ÿ¾ÿ¿ÿºÿ½ÿ¶ÿ¹ÿ±ÿ¬ÿµÿ´ÿÇÿ­ÿ¯ÿ»ÿ¿ÿÄÿ¼ÿ´ÿ»ÿÅÿ¿ÿÇÿÅÿ¿ÿ¿ÿµÿÀÿ¿ÿ±ÿ¾ÿ®ÿ¸ÿ¹ÿ·ÿÄÿ»ÿ°ÿ©ÿÂÿ¼ÿ³ÿµÿ²ÿ¶ÿÁÿÈÿÃÿ¾ÿÀÿ¼ÿºÿ·ÿ¹ÿÇÿ¾ÿ¾ÿ»ÿÈÿ²ÿ«ÿÍÿËÿÇÿÇÿ±ÿÅÿ­ÿ³ÿÈÿ³ÿ¸ÿ®ÿ³ÿ·ÿ­ÿ·ÿ»ÿ·ÿ·ÿÂÿ»ÿºÿ·ÿ¼ÿ¼ÿÀÿÄÿËÿ¾ÿÏÿÁÿÆÿ³ÿ²ÿ¦ÿ·ÿÄÿÆÿ»ÿ±ÿ·ÿÆÿÆÿÇÿÍÿÂÿ´ÿ¯ÿ¹ÿ½ÿºÿ¹ÿ±ÿµÿ«ÿÌÿ«ÿ¼ÿ¼ÿÅÿ¾ÿºÿ¸ÿµÿ¶ÿ´ÿ«ÿ¯ÿºÿ¹ÿµÿ²ÿ±ÿ³ÿ½ÿºÿ¬ÿ²ÿ¯ÿ´ÿËÿ±ÿ²ÿ¿ÿ¾ÿÉÿÃÿ¶ÿ©ÿ°ÿµÿ´ÿ¶ÿ´ÿ·ÿÀÿÃÿ¼ÿ¤ÿ¯ÿ­ÿ³ÿ·ÿ¶ÿ«ÿ¿ÿºÿ¼ÿ©ÿÀÿÅÿÂÿ½ÿ¶ÿ®ÿ¯ÿ°ÿ¸ÿÁÿ¸ÿ³ÿ½ÿ¶ÿ°ÿ®ÿ¶ÿ¸ÿ¸ÿ´ÿ¼ÿ¥ÿ®ÿ±ÿ½ÿ¹ÿ¯ÿ±ÿ±ÿ©ÿ°ÿ´ÿ­ÿ±ÿµÿ»ÿµÿ´ÿ¥ÿ«ÿ¥ÿÊÿ¶ÿÄÿ½ÿÅÿ¶ÿ¹ÿµÿ¸ÿ®ÿ°ÿ¶ÿ²ÿ·ÿÄÿ½ÿ³ÿ¸ÿ¸ÿ³ÿ¸ÿ³ÿ¾ÿ«ÿ¼ÿÅÿºÿ½ÿ³ÿ²ÿ®ÿ¿ÿ×ÿÑÿ½ÿÁÿÊÿÀÿ¾ÿ²ÿ¬ÿºÿ¶ÿ´ÿ·ÿ¸ÿÀÿÃÿ¼ÿºÿ´ÿ¶ÿÂÿÉÿÆÿºÿ®ÿ®ÿ·ÿ´ÿ­ÿºÿ±ÿ¶ÿ³ÿ­ÿ¼ÿ®ÿ¼ÿ¯ÿ»ÿÚÿÍÿ»ÿÁÿÈÿÆÿÀÿ»ÿ¿ÿÂÿÃÿÃÿ¹ÿ²ÿ¯ÿ­ÿÄÿÀÿÎÿÅÿ¾ÿ·ÿ¾ÿ½ÿ¸ÿÁÿ½ÿ­ÿ¶ÿ²ÿ¼ÿÈÿ¼ÿÇÿÍÿ«ÿ©ÿ²ÿºÿµÿµÿ¶ÿ¿ÿÅÿÄÿÂÿ½ÿ²ÿ¾ÿ¼ÿÆÿ¿ÿÄÿµÿ²ÿÀÿ¼ÿÅÿ¿ÿ·ÿ¹ÿÅÿËÿÀÿ´ÿ±ÿ¤ÿ¢ÿ¿ÿÑÿËÿ­ÿ®ÿ©ÿ´ÿ½ÿÃÿ¼ÿ³ÿ¶ÿ¸ÿºÿ¿ÿ¹ÿ½ÿ·ÿ½ÿ»ÿ·ÿËÿÂÿ±ÿ¼ÿÇÿ·ÿ³ÿ·ÿ¼ÿ»ÿ±ÿ·ÿ¾ÿ®ÿÁÿ¹ÿ´ÿ³ÿÃÿËÿ½ÿ´ÿÅÿ¿ÿ¹ÿÃÿÅÿÀÿÂÿÁÿ¹ÿÂÿÀÿÃÿ¸ÿÀÿ»ÿ±ÿ¯ÿ«ÿ¹ÿÁÿÅÿ¼ÿ¶ÿ¿ÿ·ÿµÿ·ÿÓÿÐÿÃÿÂÿ¹ÿ½ÿ¾ÿ½ÿÇÿÃÿ¿ÿÂÿÁÿÂÿ·ÿ³ÿÌÿÚÿÌÿ·ÿÍÿÇÿ½ÿ«ÿµÿÇÿÆÿÄÿÇÿ¾ÿ»ÿºÿ²ÿÅÿÐÿ¯ÿÁÿºÿ¾ÿÃÿ¿ÿ»ÿ¾ÿÁÿ»ÿ²ÿ²ÿÇÿ¹ÿÄÿÇÿ¬ÿÇÿÃÿÅÿÇÿ¸ÿ®ÿ±ÿµÿºÿºÿÂÿ¹ÿ¿ÿ³ÿ·ÿ¿ÿÄÿµÿ¸ÿºÿºÿ¼ÿ¶ÿ¹ÿÃÿÄÿÎÿËÿ¼ÿÂÿ´ÿºÿÐÿÂÿ²ÿ´ÿ»ÿÀÿ¹ÿÂÿÃÿ¿ÿÇÿ¼ÿ¼ÿÈÿÎÿÊÿ¾ÿ³ÿ¼ÿÌÿ½ÿ¾ÿÀÿÕÿ¼ÿÂÿ®ÿ¶ÿµÿÂÿÐÿÈÿ¸ÿ¹ÿÅÿÆÿµÿÍÿÂÿÆÿÌÿ¸ÿÃÿÂÿ½ÿ·ÿ¶ÿ¿ÿ³ÿÅÿÃÿÇÿ¼ÿ¾ÿ¹ÿ³ÿ¾ÿÆÿ¾ÿ¹ÿ¹ÿ´ÿ¹ÿÆÿÂÿÎÿ¶ÿ»ÿ¿ÿ¿ÿ¼ÿ¿ÿÄÿÇÿÂÿ²ÿ¹ÿÌÿ°ÿ¶ÿ³ÿ¿ÿ·ÿ®ÿ´ÿÂÿÁÿ»ÿÆÿ±ÿ¿ÿÁÿÀÿºÿ½ÿ¾ÿ¼ÿºÿ¿ÿÃÿ½ÿ·ÿ©ÿ³ÿ³ÿ½ÿµÿÀÿ·ÿ¨ÿ®ÿ»ÿ½ÿ»ÿ´ÿ¹ÿ½ÿ»ÿ´ÿ¸ÿ¶ÿµÿÂÿÍÿÉÿÇÿ½ÿÅÿ¾ÿ¿ÿ¼ÿ»ÿ¿ÿªÿ¬ÿÂÿÃÿÂÿÂÿ¿ÿ¸ÿ»ÿ±ÿ²ÿ¹ÿÃÿÄÿ¾ÿ·ÿ²ÿ´ÿµÿ¶ÿ±ÿ²ÿÁÿÄÿ¿ÿÅÿÅÿ½ÿËÿÆÿÃÿÂÿÁÿÉÿÄÿ»ÿ¾ÿÆÿÇÿ¾ÿ½ÿÈÿËÿ¯ÿ¼ÿÅÿ»ÿ»ÿ½ÿ¼ÿ¹ÿ·ÿ¼ÿ¸ÿÌÿ¾ÿÇÿ¾ÿ¾ÿÆÿÄÿ·ÿ­ÿ·ÿ·ÿµÿ³ÿ«ÿµÿ´ÿ²ÿµÿ¸ÿ¹ÿ¶ÿ¹ÿ¸ÿ¿ÿ¾ÿ»ÿºÿ¶ÿ¸ÿºÿ³ÿÁÿ¸ÿµÿ¸ÿÃÿ³ÿ±ÿ»ÿ½ÿÀÿÄÿªÿÍÿµÿÄÿ¼ÿµÿ·ÿ¼ÿºÿ´ÿ¸ÿÉÿÁÿÄÿ±ÿµÿÏÿÊÿ°ÿ­ÿ°ÿ´ÿÑÿÄÿ¸ÿ¶ÿÄÿÃÿ»ÿ¿ÿÄÿÃÿÄÿ¹ÿ¹ÿÀÿÓÿÇÿ²ÿºÿÌÿ¶ÿµÿ´ÿ¾ÿºÿ·ÿ´ÿ²ÿ¶ÿ¹ÿ¬ÿ¾ÿ±ÿ½ÿÀÿ¿ÿ»ÿ»ÿ¶ÿªÿ·ÿ´ÿ¾ÿ¡ÿ¸ÿ°ÿ§ÿ°ÿ¶ÿ­ÿ¢ÿ°ÿ¹ÿ³ÿ«ÿ¸ÿ¼ÿ¸ÿ·ÿ¯ÿ¦ÿ°ÿ¶ÿ¤ÿ°ÿÄÿÄÿ¼ÿ¼ÿ±ÿ¯ÿ²ÿÃÿÅÿÆÿÈÿ¿ÿ±ÿ³ÿ°ÿªÿ¨ÿ¯ÿºÿÆÿ¶ÿªÿ¹ÿºÿÃÿÂÿ¹ÿ¹ÿ»ÿ¿ÿ¿ÿ½ÿ¿ÿ¬ÿ»ÿÌÿµÿ²ÿ®ÿ®ÿ»ÿÃÿÀÿ±ÿ¹ÿÅÿ¾ÿ¼ÿ½ÿÃÿ°ÿ³ÿ¾ÿ¿ÿÅÿÅÿ½ÿÀÿÊÿÄÿ¯ÿÃÿ´ÿºÿ½ÿ·ÿ³ÿ²ÿ«ÿ¿ÿ±ÿÿ¸ÿ³ÿ°ÿ·ÿ¾ÿÃÿÃÿ¸ÿ·ÿ»ÿ»ÿ¶ÿ·ÿÁÿÁÿ·ÿ±ÿ´ÿªÿ«ÿ³ÿ¸ÿ¶ÿ¹ÿ¼ÿªÿ­ÿ³ÿ©ÿ¹ÿÀÿ»ÿ¼ÿ¿ÿ¶ÿ°ÿÊÿÉÿÍÿ¿ÿ½ÿÁÿÀÿ¿ÿ»ÿ­ÿ»ÿÎÿÌÿÇÿÃÿ¿ÿ¾ÿ¿ÿºÿ½ÿ¦ÿ¸ÿ¼ÿ°ÿ¶ÿ¹ÿ·ÿ½ÿºÿÎÿ¬ÿÄÿ¸ÿ»ÿ¶ÿ·ÿ·ÿ¯ÿ¯ÿ¸ÿ«ÿÁÿ¦ÿ¹ÿ³ÿµÿºÿ²ÿ´ÿÇÿÏÿÎÿ»ÿ«ÿ£ÿ¾ÿÌÿÁÿ½ÿ´ÿ½ÿ·ÿ®ÿÂÿÈÿ¿ÿ¹ÿµÿµÿ½ÿ»ÿÂÿÊÿ½ÿ·ÿ¹ÿÄÿÅÿ¸ÿ°ÿ¸ÿ·ÿÊÿÂÿÌÿ·ÿ¶ÿµÿ±ÿµÿ¹ÿ«ÿ¨ÿ¼ÿËÿ®ÿ¬ÿ°ÿ±ÿ¾ÿ¿ÿªÿ¢ÿ¡ÿ§ÿ½ÿ½ÿ³ÿ¹ÿ¾ÿ¾ÿ»ÿ·ÿ·ÿ¾ÿÐÿ®ÿÊÿ²ÿªÿ«ÿ¬ÿºÿÌÿÍÿÇÿ¥ÿ¹ÿ¿ÿ½ÿÇÿ½ÿ¶ÿ¿ÿ¾ÿ¬ÿ·ÿ´ÿ¬ÿ°ÿÌÿµÿ´ÿ¼ÿ¼ÿ¿ÿÈÿÊÿ¬ÿ­ÿÄÿÑÿºÿÆÿÁÿ²ÿ®ÿ°ÿ³ÿÄÿÊÿ­ÿ·ÿÃÿÁÿ·ÿ¼ÿ¸ÿ­ÿ´ÿÆÿÁÿ®ÿ½ÿ¬ÿºÿºÿ·ÿ³ÿ²ÿ·ÿ·ÿ³ÿ¹ÿ²ÿ©ÿ©ÿÿ¶ÿ¿ÿ»ÿ±ÿ±ÿ¶ÿ­ÿ£ÿ¹ÿÏÿ·ÿ·ÿÎÿÆÿµÿµÿºÿ·ÿ±ÿ¯ÿºÿÌÿÂÿ¬ÿ¼ÿ·ÿµÿ³ÿ¼ÿÀÿ½ÿÃÿÊÿ½ÿÁÿ·ÿ²ÿ¹ÿÈÿ¿ÿÃÿÃÿÁÿ·ÿ±ÿ¸ÿ¶ÿµÿ£ÿ·ÿ®ÿ»ÿºÿ­ÿµÿ»ÿµÿ¨ÿ©ÿ½ÿ»ÿÌÿ»ÿªÿÀÿ¬ÿ³ÿ»ÿµÿ¶ÿ»ÿ½ÿ½ÿ´ÿ¹ÿ°ÿ°ÿÇÿµÿÁÿ¶ÿÅÿËÿºÿ¬ÿ«ÿ­ÿºÿÆÿ½ÿ·ÿÃÿ¯ÿ¯ÿ¯ÿ´ÿ´ÿ¸ÿ¾ÿÁÿÆÿÊÿ¹ÿ·ÿªÿ·ÿ¼ÿ·ÿÅÿÆÿÅÿºÿ³ÿ·ÿ¹ÿ¼ÿÀÿÉÿÆÿ¿ÿªÿ¶ÿ¸ÿ¼ÿ¾ÿ¸ÿÀÿÁÿ²ÿµÿÂÿ¸ÿ¾ÿÇÿ¹ÿÏÿÇÿÆÿÁÿÍÿÎÿ¼ÿ­ÿ±ÿºÿ¹ÿÀÿÅÿÃÿÆÿ¸ÿ³ÿ³ÿ»ÿÂÿ¿ÿ¼ÿÅÿÃÿ´ÿ¼ÿ³ÿµÿ·ÿ·ÿ´ÿ»ÿÁÿµÿ¸ÿÁÿÀÿÁÿÃÿÃÿÍÿÉÿ¸ÿÁÿ«ÿ·ÿÁÿ´ÿ¿ÿÁÿÀÿ¿ÿºÿÃÿËÿ¿ÿµÿ´ÿ¼ÿ¸ÿ¹ÿ½ÿ¾ÿÅÿÇÿÉÿÀÿÌÿÉÿÍÿÉÿ·ÿºÿ½ÿ·ÿÀÿÃÿ­ÿ¨ÿ¤ÿËÿ²ÿÿ«ÿ®ÿºÿÊÿ¾ÿ²ÿºÿÃÿ¿ÿ¼ÿ¯ÿ·ÿ¿ÿÆÿ³ÿÅÿÈÿÁÿ¹ÿ¾ÿÃÿÅÿÁÿ¶ÿ¼ÿ¿ÿªÿ¹ÿ¸ÿÇÿÆÿÃÿ»ÿ®ÿ¿ÿ½ÿÁÿÊÿÉÿ½ÿ²ÿ·ÿ³ÿºÿ¼ÿÀÿ¸ÿºÿ»ÿ¦ÿ±ÿ¾ÿºÿÁÿ¾ÿµÿ·ÿ¸ÿ¶ÿºÿµÿµÿ¹ÿÆÿÀÿµÿÆÿºÿµÿÂÿ¸ÿ·ÿºÿ»ÿ´ÿ¶ÿºÿ¹ÿÅÿÂÿ«ÿ¸ÿ¿ÿ¾ÿ¨ÿ¤ÿ²ÿ¾ÿ²ÿ¬ÿ»ÿÁÿ²ÿ¶ÿÁÿ¼ÿ¾ÿ¾ÿ¹ÿËÿÀÿÃÿ°ÿÄÿ¾ÿÍÿÆÿ²ÿ²ÿÄÿ»ÿ­ÿÂÿÇÿ¹ÿ¼ÿºÿ¯ÿ¸ÿ¸ÿ­ÿ°ÿ¹ÿ­ÿºÿµÿÂÿ´ÿÃÿ¼ÿºÿ¸ÿ¹ÿµÿ·ÿ²ÿ«ÿ¶ÿ®ÿºÿÂÿ´ÿ´ÿ²ÿÀÿ£ÿÂÿÌÿÉÿ»ÿºÿ¸ÿ«ÿ±ÿµÿ·ÿÁÿ»ÿµÿ¼ÿ´ÿ¬ÿ¯ÿ¸ÿ´ÿ¤ÿµÿ¯ÿ¹ÿºÿ´ÿ®ÿÅÿ¾ÿ´ÿ·ÿ¹ÿµÿµÿ·ÿ¯ÿªÿ±ÿ·ÿ´ÿ·ÿ£ÿ¸ÿÍÿ²ÿÿ£ÿ·ÿÿ±ÿ§ÿ¥ÿ¥ÿ°ÿºÿ³ÿ°ÿºÿ¼ÿ±ÿ«ÿ«ÿ­ÿ»ÿ²ÿ¹ÿ´ÿ¾ÿÃÿ·ÿ²ÿ¼ÿÇÿ¶ÿºÿ´ÿ¶ÿ½ÿ½ÿ¿ÿ½ÿ»ÿÀÿ½ÿÅÿÃÿ±ÿ»ÿ¾ÿ³ÿ¨ÿ¥ÿ¬ÿ¹ÿ°ÿÀÿÂÿÂÿÄÿ³ÿ±ÿ¿ÿ¿ÿ²ÿ°ÿ¹ÿ¼ÿ½ÿ¸ÿ¾ÿ¶ÿ²ÿÆÿ³ÿ®ÿ¸ÿ»ÿÄÿ°ÿ»ÿ¾ÿºÿ¯ÿ¶ÿÂÿÃÿÅÿ¸ÿ¨ÿ®ÿ³ÿµÿ¼ÿ·ÿ¤ÿ¶ÿ®ÿ²ÿºÿµÿ¤ÿ¼ÿ¸ÿ¶ÿ¿ÿÅÿÅÿ¼ÿ¿ÿ»ÿ¯ÿµÿ´ÿ¬ÿ°ÿ³ÿ¹ÿÄÿÁÿµÿ¹ÿÃÿÉÿµÿ¸ÿ±ÿÄÿÌÿÂÿ¬ÿºÿ¶ÿ´ÿ´ÿµÿ´ÿ»ÿºÿ·ÿ·ÿ¹ÿ»ÿ¸ÿ¹ÿ»ÿ³ÿ°ÿ¨ÿ­ÿ·ÿ²ÿ¨ÿ»ÿ¾ÿ¦ÿ³ÿºÿµÿ¤ÿ±ÿ¯ÿ¯ÿ¹ÿ¶ÿ¶ÿ¸ÿ¾ÿ»ÿ¶ÿºÿ¹ÿ¶ÿ·ÿ¾ÿ¶ÿ­ÿ¹ÿ«ÿ·ÿ´ÿÁÿ»ÿµÿ¿ÿ­ÿ»ÿÐÿ°ÿ³ÿÀÿ¶ÿ¼ÿ³ÿ¸ÿ¹ÿ²ÿ½ÿÈÿ·ÿ¸ÿµÿ±ÿÁÿ´ÿ±ÿ³ÿ¶ÿ¸ÿ¸ÿÆÿ³ÿ¼ÿÊÿÈÿ¼ÿ¸ÿµÿÀÿ±ÿµÿÂÿ³ÿ³ÿ·ÿ½ÿ¼ÿ·ÿ¼ÿ»ÿ¿ÿÁÿºÿ½ÿÇÿÂÿ¶ÿ¶ÿ¯ÿ»ÿ°ÿ¹ÿºÿÍÿ³ÿ·ÿºÿ°ÿÎÿ¼ÿ°ÿ°ÿ´ÿÂÿºÿ®ÿ¼ÿ¼ÿ¾ÿ½ÿ¹ÿ¶ÿ·ÿ¸ÿªÿ¬ÿ³ÿ¬ÿ¯ÿ³ÿ´ÿ³ÿ¿ÿÆÿ¬ÿ­ÿ²ÿ«ÿºÿ¿ÿ¬ÿÉÿÍÿ´ÿ¬ÿ¸ÿ²ÿ½ÿ´ÿ¾ÿºÿ²ÿ«ÿ¥ÿ¸ÿ²ÿ°ÿ±ÿ¯ÿµÿ·ÿµÿ¸ÿ¶ÿ´ÿ²ÿ­ÿ´ÿ«ÿ²ÿ±ÿºÿÅÿ¦ÿ«ÿ¢ÿ²ÿ­ÿµÿÌÿ«ÿ¼ÿ³ÿ°ÿ¶ÿµÿ¥ÿ²ÿÿ ÿªÿ±ÿ¯ÿ²ÿ¯ÿ£ÿªÿ²ÿ®ÿ·ÿ¹ÿ¯ÿ±ÿ¿ÿ¸ÿ±ÿ¼ÿ¯ÿ¹ÿ«ÿ¿ÿ¾ÿ±ÿÁÿ¯ÿ¶ÿ²ÿÅÿ®ÿÃÿÉÿ²ÿ­ÿªÿ¹ÿÇÿºÿ´ÿ´ÿ´ÿÃÿ¹ÿ¶ÿ»ÿ½ÿÄÿ¼ÿ²ÿ¹ÿ·ÿ©ÿ³ÿ½ÿ»ÿ«ÿ³ÿ±ÿÐÿÄÿ¼ÿ¾ÿ¨ÿÂÿ¹ÿ»ÿÄÿÊÿ¿ÿÝÿ»ÿ½ÿ¾ÿ ÿ¯ÿ¸ÿ¸ÿ¸ÿ¸ÿ´ÿ´ÿ¯ÿ°ÿ¸ÿ°ÿ±ÿ¹ÿ´ÿ¯ÿ±ÿ¹ÿ·ÿ­ÿ¸ÿ¾ÿ¯ÿ¹ÿ²ÿ¹ÿ³ÿºÿ¶ÿ²ÿ³ÿ·ÿºÿµÿÀÿ»ÿ®ÿ±ÿ»ÿ·ÿ¿ÿÃÿµÿ´ÿ®ÿ»ÿºÿÀÿ¼ÿ²ÿ·ÿºÿ¿ÿ¼ÿ¶ÿ·ÿ±ÿµÿµÿ°ÿ¹ÿ¸ÿ¹ÿ¶ÿ¼ÿ¾ÿ²ÿ»ÿÐÿ³ÿÂÿÂÿÌÿ¿ÿ«ÿ­ÿ´ÿ»ÿÇÿ³ÿ¯ÿ·ÿÂÿ¹ÿ´ÿÇÿ¾ÿ¶ÿ±ÿ½ÿ»ÿ¸ÿ¥ÿ©ÿ·ÿÁÿÁÿµÿ°ÿ¹ÿ»ÿ¼ÿ·ÿ¾ÿÇÿ»ÿÂÿÊÿÂÿ½ÿÀÿºÿ½ÿ§ÿ»ÿ¿ÿ³ÿ³ÿ¿ÿ°ÿ¶ÿ³ÿÂÿÂÿ¯ÿÇÿÀÿ¿ÿ·ÿ¼ÿ¾ÿ¹ÿ¹ÿ¶ÿ·ÿ¿ÿÃÿ»ÿÅÿ¾ÿ´ÿºÿÉÿ·ÿ¸ÿÀÿºÿ²ÿ¶ÿÂÿ¾ÿ±ÿÀÿÊÿÀÿÊÿ¾ÿ·ÿ¾ÿÀÿ¾ÿºÿºÿ³ÿ¹ÿ¿ÿÆÿÁÿ´ÿ¶ÿ¦ÿ»ÿ¼ÿ¥ÿÅÿÇÿ¾ÿ¶ÿ¯ÿ¸ÿ³ÿÁÿ´ÿ³ÿ¸ÿ²ÿ©ÿ½ÿºÿÁÿ¿ÿ±ÿ©ÿ¶ÿ¸ÿ´ÿ¸ÿ¶ÿ°ÿµÿ½ÿ¹ÿµÿºÿÃÿÈÿÄÿÇÿÈÿÀÿ¹ÿÅÿ´ÿ¤ÿµÿÀÿ»ÿ»ÿ¬ÿ¾ÿ»ÿ¡ÿÉÿ¼ÿ¥ÿÂÿµÿÿ¹ÿ¸ÿ«ÿ¯ÿ¹ÿµÿ»ÿ¶ÿ¶ÿ¾ÿ¹ÿ¬ÿµÿÊÿÈÿ°ÿ¤ÿ­ÿÅÿÄÿ·ÿ­ÿ«ÿµÿ¶ÿ·ÿ¹ÿ»ÿ½ÿ¾ÿÃÿ­ÿ½ÿ¯ÿ´ÿ¾ÿ²ÿ¾ÿ¾ÿÊÿÁÿ¶ÿ¬ÿ±ÿÁÿ´ÿ³ÿÇÿ¿ÿÊÿÏÿÄÿÔÿ±ÿ¬ÿ¯ÿÆÿÅÿÃÿµÿ·ÿ¾ÿ´ÿ¯ÿ»ÿÃÿ¿ÿ¶ÿ¾ÿ³ÿ³ÿ¸ÿ²ÿ°ÿ¹ÿ¼ÿ±ÿ´ÿ¼ÿ³ÿ°ÿ¾ÿ¼ÿÇÿÉÿ¢ÿªÿµÿ¾ÿÇÿÅÿºÿ£ÿ°ÿ±ÿÁÿ»ÿ±ÿ·ÿ«ÿ¯ÿªÿ¼ÿÄÿÀÿÎÿÁÿ¸ÿ½ÿ»ÿÈÿÀÿ¬ÿ¸ÿÄÿ¼ÿ©ÿ²ÿ²ÿ±ÿ´ÿÅÿÂÿµÿ¹ÿ¼ÿÀÿ½ÿÀÿÆÿ¹ÿ¾ÿÈÿ­ÿ®ÿ°ÿ·ÿ¶ÿÑÿÂÿ»ÿ¬ÿ³ÿ½ÿ¶ÿÆÿ¿ÿ¿ÿ¶ÿ«ÿÿÂÿÇÿÇÿªÿÄÿÃÿ®ÿ«ÿÂÿÑÿÉÿÊÿ°ÿ¾ÿ¶ÿ·ÿ»ÿ»ÿÂÿØÿ×ÿ½ÿ»ÿÅÿÅÿ¹ÿ·ÿÄÿÆÿ½ÿÁÿÄÿ´ÿ¯ÿ»ÿ¸ÿ´ÿÁÿÆÿÃÿÂÿÈÿ¶ÿ±ÿ´ÿ²ÿ°ÿ´ÿ¾ÿ®ÿ»ÿ´ÿºÿ²ÿ£ÿ¤ÿÏÿÁÿÉÿ³ÿ«ÿ¹ÿ½ÿ¥ÿ³ÿ¿ÿ¸ÿ´ÿÆÿÂÿ¸ÿ»ÿ»ÿ¼ÿ´ÿ¹ÿ¿ÿÁÿÇÿÅÿ¼ÿ³ÿ¹ÿ¶ÿ¾ÿÀÿ¸ÿ¿ÿÂÿ¶ÿ´ÿ½ÿºÿ²ÿÃÿ³ÿ±ÿ½ÿÀÿ»ÿºÿ¸ÿÅÿÃÿ»ÿ°ÿ¶ÿ¿ÿÁÿÂÿ¾ÿµÿ·ÿÀÿ·ÿ²ÿ¶ÿ¶ÿ»ÿÄÿ¹ÿ·ÿ¿ÿºÿ¸ÿ¶ÿºÿ½ÿ¼ÿÆÿÆÿÅÿÆÿÅÿ¾ÿ»ÿ¯ÿ²ÿ¶ÿ´ÿ¼ÿ»ÿ½ÿ­ÿ³ÿ¾ÿ·ÿ¸ÿ·ÿ¯ÿ¿ÿ¼ÿÃÿ·ÿ»ÿ¹ÿµÿ¼ÿ¾ÿºÿ¼ÿ¾ÿ¿ÿ¸ÿ½ÿÄÿ¿ÿÂÿÅÿ¹ÿ¸ÿ½ÿ¸ÿ¹ÿ¶ÿºÿÃÿ¶ÿ¯ÿ¾ÿÁÿ­ÿ±ÿ¾ÿ°ÿ´ÿµÿ¶ÿ­ÿ±ÿ´ÿ·ÿ·ÿØÿ°ÿ»ÿ³ÿ·ÿ°ÿ½ÿ¼ÿÉÿÄÿ³ÿÃÿ¿ÿÄÿÃÿ¾ÿÊÿÊÿÈÿÇÿ³ÿ²ÿºÿºÿ·ÿÆÿÅÿ¿ÿÀÿ±ÿ¸ÿ®ÿ¹ÿÅÿÂÿ¿ÿ½ÿ¾ÿ¶ÿÇÿ¿ÿ¸ÿ¹ÿµÿËÿ¸ÿ·ÿÅÿÕÿ¿ÿ¿ÿ¹ÿºÿÀÿÄÿ»ÿÇÿ´ÿµÿ¾ÿÅÿ²ÿ¿ÿÆÿ¾ÿ´ÿ¶ÿºÿ¹ÿ¾ÿÁÿ½ÿ»ÿºÿ»ÿÆÿ¹ÿ¸ÿÉÿÃÿ¶ÿ·ÿ¸ÿ»ÿ¶ÿÊÿ¶ÿÍÿ­ÿ­ÿ¾ÿ´ÿ½ÿ´ÿ´ÿ½ÿÈÿÄÿºÿºÿ»ÿÃÿ¿ÿ½ÿÉÿÁÿ¹ÿ­ÿ¢ÿ±ÿ¹ÿºÿÄÿ¾ÿ¹ÿ¹ÿ²ÿ°ÿ«ÿ­ÿ©ÿ·ÿ²ÿ·ÿ¹ÿµÿ¸ÿ­ÿ¿ÿÂÿ¬ÿ¾ÿÁÿºÿ´ÿÍÿ¸ÿÃÿ¼ÿÅÿÆÿÃÿÂÿÄÿ¸ÿ°ÿ²ÿÁÿÅÿ¸ÿºÿÀÿ¼ÿ¸ÿÂÿ·ÿ¹ÿÄÿ¿ÿ¶ÿÀÿ´ÿÃÿÂÿ´ÿ­ÿÐÿ ÿÁÿ¸ÿ±ÿµÿÁÿÃÿÃÿ½ÿ°ÿ¯ÿ¿ÿ½ÿ¶ÿÅÿ¹ÿ¹ÿÂÿÃÿÊÿÂÿ¸ÿ²ÿ·ÿ¾ÿ¿ÿ¾ÿÅÿÇÿÀÿÁÿÒÿÁÿÅÿ´ÿÅÿ¾ÿÆÿµÿ¿ÿÀÿ¸ÿÄÿ»ÿ®ÿ´ÿ¾ÿ¼ÿ¯ÿ²ÿ¸ÿ´ÿ¹ÿÅÿÂÿÀÿÅÿ»ÿÀÿÍÿÆÿÄÿ»ÿÃÿÎÿÀÿ­ÿ¼ÿÃÿ·ÿ¬ÿÀÿÂÿ¹ÿÆÿ½ÿ¹ÿ¶ÿ±ÿ·ÿ¾ÿ³ÿ±ÿ¾ÿ·ÿ¯ÿ­ÿ¦ÿ²ÿ¾ÿ¹ÿ¹ÿ¿ÿÈÿ¿ÿ¾ÿ¼ÿ¾ÿ§ÿÅÿÇÿÇÿÊÿ»ÿÀÿ¾ÿÆÿ½ÿ·ÿ¶ÿ°ÿ²ÿ²ÿ½ÿÃÿ¶ÿµÿµÿ°ÿµÿ·ÿÈÿÈÿ½ÿ®ÿÂÿäÿÃÿ­ÿ¹ÿ»ÿ½ÿ¬ÿÍÿ·ÿ®ÿÀÿ±ÿ¸ÿ¶ÿ°ÿ²ÿ³ÿ¬ÿ´ÿÄÿÈÿ»ÿ¸ÿ¿ÿºÿ¹ÿ¶ÿÄÿÆÿÁÿÈÿ·ÿÍÿ¬ÿÃÿ½ÿ»ÿºÿ¸ÿ¸ÿ¶ÿ½ÿÁÿÄÿ¼ÿ»ÿ±ÿ¼ÿ¾ÿµÿ¼ÿ¾ÿ¸ÿ¸ÿ·ÿÃÿÆÿ³ÿ¹ÿ¿ÿÅÿ½ÿÊÿ¯ÿÇÿ¾ÿÑÿ»ÿÀÿ¯ÿ²ÿ¾ÿ¾ÿ»ÿ®ÿ³ÿ¾ÿ¿ÿÃÿÁÿ¼ÿ¹ÿµÿ¿ÿ¹ÿ¾ÿÀÿ»ÿ®ÿ»ÿÈÿÃÿÌÿ»ÿ»ÿ¯ÿ¥ÿ±ÿºÿ¸ÿ²ÿ¯ÿ²ÿ¼ÿ¶ÿ¯ÿ¿ÿÀÿÃÿÁÿÃÿ°ÿªÿ¹ÿ«ÿ¶ÿªÿ©ÿÃÿÅÿÉÿÇÿ´ÿ¹ÿ·ÿµÿ½ÿ½ÿ´ÿ´ÿ¼ÿ¹ÿºÿÁÿ¿ÿ®ÿ¤ÿÉÿ¤ÿ¬ÿÇÿ°ÿÇÿ´ÿ¾ÿ²ÿ¶ÿÃÿ¹ÿ»ÿ±ÿªÿ³ÿ¼ÿ½ÿ¹ÿ³ÿ¨ÿ§ÿÿ§ÿ´ÿ©ÿµÿ²ÿªÿ°ÿÄÿ³ÿ¸ÿºÿÃÿµÿºÿ½ÿ°ÿ²ÿ³ÿ©ÿ¬ÿ©ÿ­ÿÊÿºÿËÿÈÿ´ÿ¹ÿ¬ÿ¶ÿ¨ÿÅÿ¿ÿ´ÿ´ÿ¸ÿºÿªÿ¨ÿ·ÿ´ÿµÿ³ÿªÿ½ÿ¹ÿ¼ÿ´ÿ¬ÿ¸ÿ½ÿ¸ÿÆÿ¼ÿµÿºÿÍÿÇÿ³ÿ³ÿ½ÿ½ÿÄÿÊÿ¼ÿ»ÿÂÿ¼ÿºÿËÿ³ÿ²ÿ¿ÿÀÿ¹ÿ»ÿºÿ·ÿÀÿÀÿ¼ÿ¸ÿ»ÿÆÿ¾ÿ»ÿÅÿÅÿ²ÿ¼ÿ²ÿÏÿ¾ÿ¼ÿ½ÿËÿÏÿÌÿ²ÿ°ÿÁÿÇÿÊÿÂÿ¬ÿ³ÿÉÿ¬ÿ³ÿ»ÿ¹ÿ±ÿ¾ÿÂÿÈÿ»ÿÂÿÂÿºÿ¶ÿºÿ¿ÿÃÿÄÿ¹ÿ¶ÿ¶ÿ±ÿ¼ÿÅÿÿµÿÁÿ¸ÿ½ÿ¶ÿ¬ÿ§ÿ¤ÿ°ÿºÿÀÿÄÿ¼ÿÄÿ¼ÿÅÿ½ÿ»ÿ¿ÿ¶ÿÁÿÇÿÏÿÉÿÆÿ¼ÿÉÿÍÿ»ÿ¼ÿÇÿÅÿÏÿÁÿ·ÿ´ÿ»ÿ¿ÿÀÿÍÿºÿ³ÿ½ÿ½ÿ¿ÿºÿ½ÿÂÿ½ÿ¼ÿ´ÿ¸ÿµÿ´ÿ¸ÿÁÿÈÿÍÿÏÿ®ÿ¸ÿ²ÿ¸ÿ»ÿªÿ³ÿÁÿ°ÿ¹ÿ±ÿÀÿÒÿ±ÿ®ÿ·ÿÉÿ»ÿ»ÿ¿ÿÅÿÎÿÌÿÃÿÃÿÄÿÎÿÉÿÈÿÆÿºÿºÿºÿ·ÿ¼ÿÀÿ¶ÿ»ÿ¿ÿ±ÿ³ÿÄÿ±ÿ´ÿ¾ÿÁÿ¹ÿµÿµÿÃÿÈÿÈÿÉÿ¾ÿ¼ÿÂÿÁÿ¼ÿºÿºÿÆÿÎÿ²ÿ³ÿ²ÿ·ÿÃÿ½ÿÇÿ¿ÿ¹ÿÃÿÄÿ½ÿ¸ÿ»ÿÎÿÃÿ¹ÿ¶ÿÉÿ»ÿÂÿ¿ÿ½ÿ¹ÿ¸ÿ½ÿÀÿÃÿÂÿ¼ÿµÿÀÿ½ÿ¬ÿÃÿÄÿÎÿÄÿÆÿÆÿ°ÿ§ÿ¶ÿ±ÿ»ÿ·ÿ¿ÿ³ÿÄÿÅÿÃÿ¾ÿ½ÿºÿºÿ·ÿ·ÿÃÿ½ÿÌÿÊÿºÿ±ÿ°ÿ¼ÿ¹ÿÊÿÄÿÀÿÀÿÄÿÅÿ¸ÿÄÿÍÿ¾ÿÀÿ½ÿ¹ÿÄÿÎÿÁÿ¸ÿ¸ÿ¿ÿÈÿÄÿÈÿÈÿÒÿ»ÿÆÿÊÿÑÿ¶ÿ·ÿÉÿÐÿÄÿ·ÿ½ÿÅÿ¾ÿÉÿ¾ÿÂÿÍÿ»ÿÅÿ¿ÿ¿ÿÁÿµÿ®ÿÆÿÒÿÆÿ¿ÿ¢ÿ±ÿ½ÿ¼ÿ¾ÿ¼ÿÂÿÁÿ´ÿ´ÿÀÿÅÿÈÿÇÿ»ÿ½ÿÈÿÈÿÄÿÁÿ¾ÿºÿ¹ÿºÿµÿ½ÿ¶ÿ·ÿ©ÿÃÿºÿ«ÿ¹ÿÀÿºÿ¿ÿÅÿ¾ÿ¿ÿ¾ÿºÿÅÿÃÿ¿ÿ¹ÿ¸ÿ³ÿ°ÿ¹ÿºÿ»ÿ¶ÿ°ÿÁÿ©ÿÎÿ¹ÿ¨ÿ®ÿ¹ÿÄÿÄÿ´ÿ¹ÿ¹ÿ¼ÿÀÿ¶ÿ½ÿ¼ÿ½ÿ¿ÿ¾ÿÂÿÂÿÅÿÐÿµÿºÿ¸ÿ»ÿÄÿÄÿºÿ¼ÿÆÿ¸ÿ¦ÿ¸ÿµÿ»ÿ·ÿ¿ÿÀÿºÿ¹ÿµÿ°ÿ¿ÿ±ÿ»ÿÁÿ¸ÿ±ÿ½ÿµÿ¶ÿ»ÿºÿÅÿÇÿÀÿÈÿ¶ÿÀÿ½ÿÀÿ¿ÿ¿ÿ¿ÿ»ÿ¿ÿÊÿÉÿ©ÿËÿÁÿÆÿÃÿ¿ÿ¹ÿ°ÿ·ÿ¼ÿ½ÿ½ÿ¶ÿÈÿÃÿ¿ÿÁÿ¾ÿ³ÿ³ÿ½ÿÂÿ¶ÿ¼ÿ¿ÿ¼ÿÂÿ¾ÿµÿ¶ÿÀÿÄÿ²ÿ¯ÿ¸ÿÊÿÈÿ½ÿ¸ÿÁÿÊÿÆÿÊÿ¿ÿÅÿÆÿÌÿÃÿ¿ÿ·ÿ¸ÿÇÿËÿÂÿ½ÿºÿ·ÿ·ÿ¹ÿÁÿ½ÿ¶ÿºÿ¾ÿÎÿÂÿ¼ÿµÿ¹ÿ»ÿ¿ÿÃÿ¿ÿ»ÿ¾ÿÇÿ·ÿºÿÀÿÌÿËÿÅÿÁÿÂÿÃÿ¼ÿ±ÿÀÿÂÿÅÿ¾ÿ´ÿ´ÿ¸ÿ»ÿ×ÿ¿ÿ²ÿÇÿºÿ¹ÿµÿ±ÿ±ÿ³ÿÂÿ´ÿ½ÿÂÿÊÿÃÿÄÿÄÿ¸ÿ³ÿ¯ÿ¬ÿµÿªÿªÿ°ÿ®ÿ¯ÿ´ÿ¼ÿÁÿ°ÿ¶ÿ±ÿ´ÿ±ÿ®ÿ­ÿ°ÿ¯ÿÿ¹ÿ³ÿ³ÿ½ÿÅÿÀÿµÿ±ÿ°ÿµÿÈÿÈÿ¿ÿÄÿ»ÿªÿ±ÿ¼ÿ¸ÿ²ÿ²ÿ¾ÿ½ÿ³ÿ­ÿ²ÿÇÿØÿ½ÿ°ÿ·ÿ¶ÿ´ÿ¶ÿ¾ÿÂÿºÿ¶ÿÂÿ¶ÿ·ÿºÿÇÿÐÿ¾ÿ±ÿ¿ÿÉÿÂÿÌÿÃÿÆÿÇÿÏÿÒÿ¶ÿÀÿÆÿÃÿ¿ÿÅÿÎÿÀÿ·ÿ»ÿ¹ÿ·ÿ²ÿµÿ·ÿµÿÈÿÁÿ©ÿ»ÿ¤ÿ¼ÿºÿ°ÿºÿÅÿÀÿ´ÿ¹ÿ»ÿ·ÿ¸ÿ¼ÿ½ÿ¸ÿ¦ÿ¯ÿ·ÿ¯ÿ°ÿµÿ¿ÿÅÿÀÿ¼ÿ»ÿ½ÿ·ÿ¶ÿ¸ÿ·ÿ¹ÿ¾ÿ½ÿ°ÿ«ÿ³ÿÆÿÇÿ¹ÿÁÿÐÿËÿ»ÿÅÿºÿÁÿÃÿÅÿ¾ÿ·ÿºÿ¾ÿºÿºÿ´ÿ¢ÿºÿÇÿ¾ÿ¶ÿ±ÿ¯ÿ¸ÿÄÿ´ÿÁÿ¨ÿªÿºÿ¿ÿ¾ÿ¾ÿ¶ÿ¬ÿºÿµÿÀÿ°ÿ»ÿµÿ¯ÿ´ÿ²ÿ±ÿ°ÿ·ÿ¾ÿÂÿ¼ÿ¶ÿ´ÿ¹ÿÄÿÒÿÁÿÁÿ¸ÿ²ÿ¼ÿ½ÿ»ÿºÿ³ÿ¯ÿÁÿ¸ÿÈÿÄÿ½ÿªÿ«ÿ¼ÿ·ÿ«ÿ¿ÿ¿ÿ¬ÿ¼ÿ°ÿÂÿ»ÿ¹ÿ¸ÿ±ÿµÿ½ÿ¬ÿºÿ¤ÿ¾ÿ¬ÿ©ÿ»ÿ±ÿ¤ÿ­ÿ­ÿ¼ÿªÿªÿÀÿ¾ÿ´ÿ¸ÿ»ÿ¸ÿ·ÿ¸ÿ¸ÿ¾ÿ¿ÿ»ÿÖÿÈÿ¸ÿ½ÿ¼ÿ¬ÿ¯ÿÅÿÄÿ¹ÿÄÿ³ÿ¸ÿ·ÿ»ÿ¼ÿ¼ÿºÿ®ÿ®ÿ·ÿ§ÿ¬ÿ±ÿ¤ÿ©ÿ½ÿ¹ÿ«ÿºÿ¾ÿ¯ÿµÿÀÿºÿ¼ÿÇÿÃÿ¶ÿ¶ÿ·ÿ²ÿÇÿÍÿ«ÿ¹ÿÁÿ¯ÿ®ÿ´ÿ¹ÿ»ÿ»ÿ¸ÿ´ÿÂÿµÿ²ÿ¸ÿ¾ÿµÿ´ÿ®ÿ¯ÿ·ÿ·ÿºÿªÿ§ÿ«ÿjÿÿ¦ÿ¿ÿ»ÿ²ÿ¼ÿÅÿºÿÇÿÊÿ·ÿÆÿÇÿ·ÿ¥ÿ´ÿÂÿ¹ÿ¯ÿ·ÿ¿ÿÌÿÀÿ°ÿ¯ÿ¯ÿÈÿÅÿ¸ÿ¶ÿ¼ÿ¸ÿ¯ÿ¹ÿ²ÿºÿ·ÿÃÿÂÿ·ÿÀÿ½ÿ¹ÿ¸ÿ¯ÿ°ÿ¼ÿÁÿ±ÿÉÿµÿ±ÿÈÿ¸ÿ·ÿÁÿÆÿÄÿ»ÿºÿ»ÿÍÿ¸ÿ±ÿ¸ÿ­ÿ®ÿ¹ÿ¹ÿ¹ÿ¹ÿ»ÿÈÿ¾ÿ¼ÿºÿ±ÿÉÿÁÿ¾ÿ·ÿ¸ÿ½ÿ½ÿ·ÿ¶ÿÀÿ¹ÿ´ÿÆÿ¾ÿºÿªÿ»ÿÂÿÄÿ¾ÿ»ÿ¼ÿ¶ÿ»ÿÇÿ´ÿÀÿ°ÿ¹ÿ¼ÿÂÿÊÿÀÿ¼ÿºÿ²ÿ¶ÿ¿ÿºÿÂÿ¾ÿÇÿ±ÿºÿÇÿÁÿ¾ÿ¾ÿ»ÿÂÿÆÿ´ÿ°ÿÉÿÁÿÀÿÈÿ»ÿÃÿÁÿÀÿÀÿÈÿ²ÿÿ°ÿ¸ÿ¨ÿ´ÿÂÿ®ÿµÿÇÿ®ÿÅÿÁÿ¸ÿ¸ÿ¸ÿ¼ÿÁÿºÿ±ÿ½ÿ¸ÿ±ÿÂÿÃÿ·ÿÇÿÁÿºÿ¼ÿ¸ÿ³ÿµÿ»ÿ¼ÿ¹ÿÀÿ¸ÿ²ÿ¿ÿ½ÿÌÿ¹ÿ¹ÿÁÿÁÿ»ÿÁÿÆÿÃÿ¿ÿºÿ¹ÿ·ÿ¼ÿ°ÿ´ÿ¹ÿ²ÿÄÿÀÿ»ÿ²ÿ»ÿ½ÿ´ÿ´ÿ·ÿºÿ®ÿ²ÿÄÿÁÿ®ÿ­ÿÄÿ¹ÿÿÿ£ÿºÿÇÿÄÿ½ÿ¹ÿµÿ´ÿ¾ÿ¼ÿÅÿ¿ÿÂÿ¼ÿÇÿ³ÿµÿ¹ÿ¶ÿ¶ÿµÿºÿÃÿÂÿ¼ÿ¾ÿ»ÿ¿ÿ½ÿ½ÿÉÿ½ÿ²ÿÂÿÂÿ¼ÿÄÿÃÿºÿµÿ¦ÿ²ÿÀÿ¼ÿÉÿ¾ÿ°ÿ½ÿÀÿÁÿÈÿÑÿÐÿÆÿ¿ÿ¾ÿ½ÿ¹ÿ·ÿ½ÿÂÿÅÿÂÿ²ÿ¶ÿÆÿ¿ÿÁÿ½ÿºÿÁÿµÿµÿ¸ÿ·ÿ¼ÿ¸ÿ¶ÿ«ÿ¯ÿ½ÿ°ÿ·ÿ®ÿ§ÿ±ÿÃÿ´ÿ³ÿ³ÿÀÿÄÿÀÿ¶ÿ¶ÿÈÿÆÿÂÿÔÿÂÿ¹ÿ´ÿ·ÿ²ÿÅÿ½ÿ­ÿ¶ÿ°ÿ·ÿ±ÿ¸ÿ½ÿµÿ½ÿÁÿ¼ÿÂÿ³ÿÉÿ¬ÿ¯ÿÊÿÈÿÀÿÁÿ®ÿ¼ÿ¹ÿ·ÿ°ÿ®ÿµÿºÿµÿ³ÿ»ÿ±ÿ°ÿ¶ÿ´ÿÃÿÇÿÌÿ§ÿÂÿÃÿºÿºÿ¾ÿµÿ±ÿ±ÿ¯ÿ°ÿ¯ÿ­ÿ«ÿ¬ÿ­ÿªÿªÿ¶ÿ¬ÿ¬ÿÀÿÄÿ¶ÿ¿ÿ»ÿ°ÿ¾ÿÂÿ¶ÿ¶ÿµÿªÿ­ÿ¹ÿ·ÿ±ÿ°ÿ´ÿ»ÿ´ÿ¬ÿ¶ÿ¨ÿºÿ´ÿ¬ÿºÿ¿ÿºÿ¸ÿºÿ¸ÿ­ÿ¬ÿ²ÿ·ÿÂÿ¶ÿ©ÿªÿ²ÿ­ÿµÿ½ÿ±ÿ³ÿÃÿºÿ»ÿ¶ÿÃÿÀÿ»ÿÁÿ¿ÿ²ÿ²ÿ¹ÿÀÿÃÿ¼ÿÁÿÄÿ¸ÿÈÿ¶ÿ¯ÿ­ÿÂÿ¨ÿÇÿ¸ÿ¬ÿµÿ°ÿÇÿ¹ÿ´ÿ¬ÿ¶ÿÀÿÃÿ¿ÿ³ÿ¾ÿÂÿ»ÿ¸ÿºÿ¯ÿ´ÿÌÿÅÿ©ÿ­ÿ¾ÿ¼ÿ»ÿµÿÁÿÀÿ¶ÿ·ÿÄÿÁÿ¸ÿ¹ÿ²ÿ­ÿ®ÿ®ÿ²ÿ²ÿ²ÿ¡ÿÁÿ¶ÿ¾ÿÃÿ»ÿ¼ÿ¸ÿ¾ÿ¿ÿ·ÿ¾ÿ¸ÿ¿ÿÊÿÀÿ½ÿ¼ÿ¶ÿµÿ¶ÿ¾ÿÄÿ¼ÿ»ÿÀÿ¿ÿ¼ÿ¯ÿÀÿÄÿ¶ÿËÿ»ÿµÿµÿ½ÿÊÿ¿ÿÆÿ»ÿ½ÿÃÿ¾ÿ±ÿªÿºÿÀÿ¸ÿÂÿÈÿÅÿºÿ·ÿ¦ÿ³ÿ°ÿ¾ÿÇÿµÿÃÿ´ÿÀÿ±ÿ´ÿ­ÿ·ÿ±ÿ¬ÿ±ÿ¾ÿ¹ÿ°ÿ³ÿ»ÿ²ÿ­ÿ»ÿ´ÿ»ÿÁÿÃÿ¬ÿ³ÿÃÿ¯ÿ»ÿÿ¿ÿ¿ÿ¿ÿ¸ÿ·ÿÎÿ½ÿºÿ¸ÿ´ÿ¿ÿ­ÿ·ÿ¹ÿ¸ÿ¼ÿ¸ÿ³ÿ¶ÿ¹ÿ°ÿ¶ÿµÿ®ÿ¯ÿ¯ÿÄÿ¸ÿ»ÿÉÿÐÿ¹ÿ¼ÿºÿ§ÿªÿ©ÿÀÿ²ÿ¼ÿ¶ÿ¶ÿ´ÿ·ÿ·ÿ¼ÿÂÿ»ÿºÿ¾ÿÂÿÂÿ¸ÿ¿ÿ­ÿ¬ÿ¤ÿ·ÿÇÿ³ÿ±ÿ½ÿ¢ÿÂÿ¶ÿÿÁÿ´ÿ¹ÿ´ÿÈÿ¸ÿ­ÿ¶ÿ®ÿ´ÿºÿ²ÿ¯ÿ»ÿ°ÿ©ÿµÿ´ÿµÿ°ÿ¼ÿ·ÿÁÿºÿ¦ÿ¬ÿ¿ÿ¶ÿ»ÿÄÿ¨ÿÂÿÁÿ³ÿ°ÿ´ÿ§ÿ²ÿ¬ÿºÿÃÿÂÿÇÿ·ÿ´ÿµÿ²ÿ´ÿ¸ÿ²ÿ±ÿ¸ÿ´ÿ«ÿ®ÿ¼ÿºÿÔÿÖÿÂÿ©ÿ¿ÿ³ÿ¿ÿ¹ÿ·ÿ©ÿ¸ÿ®ÿÊÿÊÿªÿ³ÿ®ÿ·ÿ®ÿ¦ÿµÿ¯ÿ°ÿ²ÿ¶ÿ»ÿ¶ÿ³ÿ­ÿ¬ÿ´ÿ¶ÿ±ÿ¬ÿ°ÿ±ÿ¶ÿ¸ÿ¯ÿ®ÿ°ÿ´ÿ®ÿºÿ¹ÿ®ÿ±ÿ¿ÿÒÿºÿÁÿ¼ÿÇÿ¹ÿ°ÿ¬ÿ¸ÿÂÿÌÿÇÿ³ÿ©ÿ­ÿ±ÿ¼ÿ¿ÿÈÿÊÿ²ÿ®ÿ»ÿ¸ÿ¹ÿÂÿ¶ÿ§ÿ«ÿ¨ÿÂÿ¿ÿµÿ´ÿÆÿÆÿ½ÿ¬ÿ»ÿ°ÿÃÿ¸ÿ¿ÿÄÿÄÿ»ÿ·ÿ±ÿ¸ÿ±ÿ²ÿÃÿ·ÿ½ÿ¶ÿ¯ÿ±ÿ°ÿ§ÿ¨ÿ³ÿ²ÿ°ÿ¶ÿ¾ÿ¿ÿ°ÿ¹ÿ´ÿ¶ÿ¹ÿ±ÿ»ÿºÿ°ÿÁÿ¶ÿ¹ÿ¿ÿ¯ÿ¸ÿ¼ÿÅÿªÿ¦ÿ²ÿ¿ÿÁÿ°ÿ·ÿ±ÿ¦ÿ£ÿ½ÿ½ÿ²ÿ¼ÿÅÿÆÿºÿ²ÿ²ÿ´ÿ¼ÿ·ÿ±ÿºÿµÿ´ÿ¸ÿ±ÿ¿ÿ¼ÿ³ÿ¼ÿ³ÿ´ÿ¿ÿÍÿ¿ÿ¥ÿµÿÆÿÁÿ©ÿÒÿÆÿ»ÿÉÿÀÿ»ÿ·ÿ¶ÿ®ÿºÿ¯ÿ°ÿ±ÿ½ÿ°ÿ¬ÿ¹ÿÂÿÃÿ¾ÿ¯ÿ®ÿ¸ÿ»ÿ¹ÿ¾ÿÁÿ¼ÿÀÿÃÿÁÿµÿÁÿ²ÿ·ÿ¿ÿ´ÿ¼ÿºÿµÿ¼ÿµÿ±ÿ­ÿ¿ÿ¾ÿµÿ¾ÿÅÿ¹ÿ¹ÿÁÿ·ÿºÿ¿ÿºÿÁÿ¾ÿ½ÿ§ÿ¸ÿ¾ÿ°ÿ¶ÿÆÿ¿ÿ¿ÿÂÿ»ÿ¶ÿ·ÿ¶ÿ½ÿ½ÿ·ÿ½ÿµÿ¹ÿ¸ÿ¸ÿ¾ÿÄÿ¿ÿ¹ÿµÿ¬ÿ²ÿÄÿÅÿÅÿ¼ÿ®ÿ°ÿÄÿÂÿ­ÿÆÿ±ÿ¹ÿµÿÂÿÄÿÃÿ°ÿ¤ÿ¾ÿÂÿ®ÿ®ÿÀÿ¸ÿ±ÿ±ÿ´ÿ¸ÿ»ÿÁÿÄÿÀÿ¶ÿ¿ÿÂÿ¶ÿ¼ÿÄÿÃÿÀÿÂÿµÿ½ÿ¿ÿ»ÿºÿÌÿÆÿ¿ÿ²ÿËÿÎÿ·ÿ»ÿ¸ÿ·ÿ×ÿ¼ÿÄÿ¸ÿ¾ÿ»ÿ°ÿÁÿ½ÿ»ÿÂÿ¶ÿÀÿ­ÿÀÿ¯ÿªÿÊÿÉÿ»ÿ·ÿµÿºÿÃÿÂÿÆÿÀÿ½ÿ¹ÿ´ÿÀÿÅÿÁÿ¶ÿ®ÿ»ÿ¼ÿ¹ÿÇÿÁÿ¹ÿ¹ÿºÿ©ÿ³ÿ½ÿ·ÿÄÿÅÿ§ÿÇÿ¯ÿÏÿ·ÿÒÿÑÿ¶ÿÊÿ½ÿ¾ÿ´ÿµÿ¹ÿ¶ÿ½ÿ½ÿÀÿÂÿÊÿºÿ®ÿ¹ÿ¹ÿ½ÿÄÿÀÿ´ÿµÿÄÿ¿ÿ½ÿÄÿÀÿºÿ¹ÿÄÿ¾ÿ¯ÿ©ÿ³ÿÁÿ«ÿ³ÿ²ÿ³ÿ±ÿ«ÿÈÿÈÿ°ÿ±ÿÃÿ¾ÿ®ÿÄÿÈÿ¿ÿÀÿÃÿ²ÿ²ÿ·ÿ½ÿ¿ÿ¶ÿ¬ÿ²ÿÉÿ×ÿºÿ°ÿ²ÿ¬ÿ°ÿ»ÿÄÿµÿµÿ¸ÿ±ÿ®ÿ§ÿ¯ÿÄÿÈÿÆÿ¼ÿ«ÿ·ÿ¿ÿ¿ÿµÿ¥ÿ®ÿ»ÿÁÿ½ÿ·ÿÂÿºÿÌÿ³ÿÍÿ¿ÿÀÿÓÿ½ÿµÿ¿ÿ¹ÿ§ÿÆÿÑÿËÿÆÿ¿ÿ¼ÿÃÿ»ÿ²ÿµÿ¯ÿÉÿÈÿ»ÿ²ÿ·ÿ¿ÿ»ÿÐÿÎÿÊÿÌÿÉÿ¿ÿ¼ÿÊÿÁÿ¯ÿ±ÿ½ÿÈÿ»ÿ¼ÿÀÿÁÿ¿ÿÈÿÂÿÊÿ¸ÿÀÿÂÿªÿ»ÿ´ÿÂÿ¾ÿ¿ÿÀÿ·ÿÄÿ»ÿ®ÿÀÿÍÿ¸ÿ½ÿ»ÿ£ÿÀÿ¾ÿºÿÂÿÌÿÉÿÍÿ¿ÿ¸ÿÇÿÇÿÂÿ¾ÿ¶ÿÀÿÉÿ½ÿ·ÿÀÿÅÿÊÿÉÿ¾ÿÍÿ¹ÿ´ÿÉÿÄÿµÿ¾ÿ²ÿ¹ÿÃÿ´ÿ±ÿµÿ¹ÿÆÿ¹ÿ¼ÿ½ÿ¼ÿÇÿ·ÿ¾ÿÀÿµÿ¾ÿ¾ÿÃÿºÿÃÿ¶ÿ¾ÿ·ÿ²ÿÀÿºÿ¯ÿ¸ÿ¹ÿ³ÿºÿµÿ»ÿÅÿºÿ»ÿ½ÿºÿ¼ÿ¾ÿºÿ¿ÿºÿ­ÿ±ÿ¶ÿ¬ÿ©ÿªÿªÿºÿºÿµÿ·ÿ³ÿ°ÿ¼ÿÆÿÁÿ¶ÿ·ÿ½ÿµÿ»ÿÄÿÂÿÁÿÁÿÄÿ½ÿÑÿÇÿÀÿÆÿ»ÿ°ÿ¬ÿ°ÿ·ÿ´ÿ³ÿ²ÿ¸ÿÇÿÀÿ½ÿÉÿ¶ÿ«ÿ¾ÿÂÿÀÿÃÿ³ÿ°ÿ¸ÿÂÿ±ÿ½ÿ³ÿ¶ÿ³ÿ¯ÿÆÿÃÿ±ÿÏÿÌÿºÿÁÿÐÿÍÿÁÿÏÿÈÿ½ÿ±ÿ·ÿ¿ÿ»ÿÂÿ¿ÿÅÿÃÿ½ÿ¼ÿÀÿÄÿ´ÿ¶ÿ»ÿºÿÇÿ¿ÿ¸ÿ¼ÿÃÿÄÿ¶ÿÂÿ½ÿ½ÿ¹ÿÇÿ²ÿ²ÿ¹ÿÚÿ»ÿ©ÿ¸ÿÂÿ±ÿÆÿ±ÿ¿ÿ±ÿ´ÿÁÿÌÿ°ÿ¸ÿÆÿÀÿ¸ÿ·ÿ»ÿÁÿÅÿ¾ÿ·ÿµÿ²ÿ½ÿÀÿºÿ·ÿÀÿ¸ÿ±ÿ¹ÿµÿ»ÿ«ÿ¶ÿªÿ¹ÿµÿ²ÿ»ÿÇÿÃÿÎÿ½ÿÄÿ²ÿ³ÿ¶ÿ·ÿ½ÿÅÿ·ÿ·ÿ¯ÿ¯ÿµÿµÿ¬ÿ«ÿ¶ÿÀÿ¹ÿ±ÿ¼ÿ½ÿ®ÿ¢ÿ¿ÿ¶ÿ¶ÿ´ÿ·ÿÁÿ½ÿ¶ÿ»ÿ«ÿ¿ÿÂÿÁÿÄÿÀÿ¾ÿÀÿ³ÿ»ÿÍÿ½ÿ¸ÿ¾ÿÂÿ¶ÿ¹ÿ¹ÿ¶ÿ®ÿ¾ÿÃÿ·ÿ»ÿ¾ÿÃÿÀÿ»ÿ³ÿ¸ÿ»ÿ±ÿ²ÿÀÿ¬ÿ¶ÿµÿÃÿÂÿÌÿ­ÿ»ÿÎÿ¶ÿªÿ¿ÿ´ÿ§ÿ³ÿ±ÿ½ÿ»ÿ¿ÿÀÿÃÿ½ÿÁÿÆÿÀÿÂÿÂÿ¸ÿ·ÿµÿºÿ·ÿÂÿÄÿ¿ÿÆÿ°ÿÐÿÀÿ®ÿ²ÿÀÿ¹ÿ¹ÿ¼ÿÅÿÂÿ¶ÿ»ÿ·ÿ«ÿÃÿÂÿ¿ÿ²ÿ¶ÿ½ÿºÿ¼ÿ·ÿ±ÿ¿ÿÄÿ¹ÿ¸ÿÀÿ¸ÿÀÿÏÿÂÿ²ÿÅÿ¥ÿ´ÿ¸ÿ·ÿ×ÿ¤ÿµÿ¾ÿ¸ÿ®ÿÀÿÄÿµÿ·ÿÃÿ¾ÿ»ÿµÿ³ÿ»ÿ·ÿªÿ²ÿÁÿ¾ÿ¹ÿµÿÃÿ¾ÿ¼ÿÅÿ¾ÿ°ÿ½ÿ»ÿÍÿ½ÿ»ÿÁÿ½ÿÀÿºÿ¼ÿ¼ÿ¹ÿ´ÿ¾ÿ»ÿ¼ÿ¹ÿ¹ÿ¶ÿ¯ÿ¸ÿÌÿÒÿÂÿÁÿ´ÿ¾ÿÉÿÆÿªÿ¢ÿ½ÿÑÿ¯ÿ·ÿ¿ÿ¹ÿÎÿ¹ÿ¸ÿ±ÿ®ÿ±ÿ»ÿ»ÿ·ÿºÿÁÿ¿ÿ»ÿ¾ÿÁÿÁÿÂÿÀÿÀÿµÿÃÿ·ÿÊÿ±ÿ·ÿ´ÿ¸ÿ¼ÿ»ÿ§ÿ£ÿ½ÿºÿ´ÿ²ÿ¾ÿ»ÿ¾ÿ»ÿ±ÿ·ÿ¼ÿ²ÿ®ÿ·ÿ½ÿºÿÇÿÍÿ¿ÿÉÿ¿ÿ³ÿ¥ÿ¯ÿ¯ÿ¼ÿ¸ÿ·ÿ·ÿ«ÿ¹ÿÁÿ¼ÿ®ÿ·ÿÂÿ½ÿ¸ÿ¶ÿµÿ¾ÿÃÿ¿ÿ²ÿ¹ÿÀÿ±ÿ·ÿ¶ÿÄÿÁÿ¿ÿÇÿ·ÿ­ÿ¶ÿ½ÿ¼ÿ³ÿ´ÿÅÿÇÿºÿ¶ÿ·ÿ»ÿ¾ÿ¸ÿÄÿµÿ²ÿÎÿ±ÿ¦ÿ©ÿ½ÿ¹ÿÊÿÀÿ½ÿºÿ¸ÿÉÿÀÿ´ÿ¶ÿÁÿ¼ÿ¯ÿ¶ÿÀÿ¹ÿ³ÿ·ÿ²ÿªÿÁÿ¿ÿ½ÿ´ÿ·ÿ©ÿÀÿ¬ÿÁÿ²ÿ³ÿ°ÿ­ÿ©ÿµÿ·ÿ°ÿ´ÿ°ÿ¤ÿÿÿÿ¯ÿ«ÿ¯ÿ¼ÿ©ÿµÿ´ÿ¼ÿºÿÃÿÇÿÅÿ¶ÿ¶ÿ¶ÿ¼ÿÃÿÀÿ»ÿ¼ÿÅÿ½ÿ¹ÿ³ÿÅÿºÿ·ÿ¯ÿºÿ­ÿ¥ÿ·ÿ¸ÿ¸ÿ³ÿ­ÿ¸ÿ³ÿ®ÿ´ÿµÿ´ÿ±ÿ°ÿ»ÿºÿ»ÿ®ÿ¹ÿ­ÿ¬ÿ¶ÿ¾ÿÁÿªÿºÿÅÿÊÿ½ÿ­ÿ®ÿ¾ÿÃÿ´ÿ®ÿ­ÿ³ÿµÿ½ÿ¾ÿ²ÿ«ÿ¼ÿÃÿÀÿµÿ¸ÿ¶ÿ³ÿ¸ÿºÿ¹ÿ½ÿÀÿ½ÿ¹ÿÀÿÀÿ·ÿÁÿ¹ÿºÿ¹ÿ²ÿÀÿ»ÿ¹ÿ«ÿµÿ½ÿ·ÿ»ÿÄÿ½ÿ·ÿÂÿÁÿ´ÿ¾ÿºÿÀÿ±ÿ¾ÿÄÿ¾ÿ¾ÿÇÿÆÿ²ÿ¸ÿÀÿÄÿÇÿÅÿÅÿ»ÿÇÿÉÿ½ÿ³ÿ¿ÿÂÿªÿ®ÿ¿ÿËÿ½ÿµÿ¬ÿ§ÿ§ÿ§ÿ¯ÿ»ÿ¿ÿÂÿÁÿÃÿ¹ÿÃÿ¿ÿÁÿÅÿÑÿÅÿËÿÀÿÅÿÈÿÆÿÆÿ»ÿ¶ÿÃÿ½ÿÁÿ»ÿ¿ÿ¿ÿÆÿºÿ¼ÿ·ÿ¼ÿÂÿÁÿ¿ÿÀÿÀÿÀÿÁÿ»ÿºÿ½ÿ³ÿ¶ÿ¶ÿÉÿÇÿÍÿ¹ÿÁÿ¶ÿ¾ÿÁÿ´ÿµÿÀÿÄÿÅÿ¹ÿ×ÿÔÿµÿ®ÿ¸ÿÅÿ¿ÿ¿ÿ´ÿ»ÿÌÿÆÿ»ÿÃÿÊÿÓÿÉÿÒÿÇÿ¶ÿ¸ÿ´ÿ¶ÿÇÿÃÿµÿÁÿÍÿÁÿ°ÿµÿÇÿÅÿÄÿÇÿ¼ÿ±ÿ½ÿÅÿÊÿËÿÀÿºÿ¹ÿ¼ÿ¾ÿ¿ÿÂÿÆÿÍÿ¿ÿÈÿ¿ÿµÿ×ÿ¯ÿ¹ÿÄÿ¼ÿ¹ÿ³ÿ²ÿ¾ÿÃÿÅÿÊÿ¼ÿÀÿ¹ÿ×ÿ¾ÿÄÿ»ÿÀÿ¾ÿºÿ½ÿ½ÿ½ÿÇÿÅÿ¹ÿ¹ÿ²ÿ½ÿ¬ÿÃÿÆÿÃÿ·ÿºÿÁÿÁÿÂÿÁÿ»ÿ°ÿ¿ÿºÿ¼ÿÀÿÁÿÇÿ¼ÿ»ÿÄÿ¾ÿÃÿÐÿ»ÿÅÿ½ÿÇÿÆÿÍÿÔÿÏÿ¾ÿÁÿÂÿ»ÿ¾ÿ¼ÿ°ÿºÿËÿ¸ÿºÿ»ÿÂÿ¿ÿÄÿ¸ÿ´ÿ»ÿ¼ÿ¹ÿ¾ÿÁÿµÿµÿÂÿÇÿ±ÿÀÿ®ÿ²ÿ¼ÿ½ÿÁÿÊÿÇÿ·ÿµÿÂÿÃÿ¹ÿÌÿÁÿÂÿºÿ¼ÿ½ÿºÿ»ÿ¼ÿÂÿÁÿ°ÿ¾ÿ±ÿÆÿµÿÀÿÇÿÄÿÄÿÆÿ½ÿ²ÿ³ÿ±ÿ¶ÿÅÿ¾ÿÁÿÀÿºÿ¼ÿÂÿÃÿÀÿÂÿºÿ®ÿ®ÿÄÿ±ÿ¿ÿºÿ¼ÿºÿ½ÿ¼ÿºÿÂÿÀÿÃÿ½ÿ®ÿ¾ÿÄÿ¾ÿÃÿ¿ÿ¹ÿ¹ÿ´ÿ¶ÿÁÿ»ÿÄÿÊÿÒÿÅÿ¿ÿ¹ÿ½ÿ¾ÿ²ÿ¬ÿ¹ÿ·ÿ¶ÿÃÿÉÿºÿÃÿÃÿ½ÿ¹ÿ»ÿ¾ÿ½ÿµÿËÿ·ÿ»ÿµÿÐÿÖÿÉÿ¼ÿ¸ÿ¹ÿ³ÿ§ÿ¬ÿ·ÿµÿ¹ÿÂÿÂÿ½ÿ¼ÿµÿ¯ÿ¶ÿ­ÿ°ÿ¼ÿÐÿÅÿÃÿ¾ÿÂÿ¿ÿºÿÂÿÃÿ·ÿÄÿ©ÿ¸ÿ¹ÿÂÿÄÿÁÿ½ÿ·ÿ³ÿ²ÿ±ÿ³ÿ¼ÿ»ÿ²ÿ´ÿÆÿËÿÀÿºÿ³ÿ¹ÿ»ÿ¸ÿÁÿÁÿºÿ¼ÿ»ÿºÿÃÿÊÿÄÿ¿ÿ¼ÿºÿÅÿÃÿÁÿ»ÿ»ÿÃÿ»ÿ²ÿ¦ÿ²ÿÉÿ½ÿ¸ÿ¸ÿ¿ÿÄÿÃÿÁÿ¾ÿºÿÊÿÅÿ¾ÿ¯ÿ¹ÿÆÿÀÿ¼ÿÀÿÈÿÐÿ»ÿ¿ÿÂÿÇÿ±ÿ¨ÿ¹ÿÁÿÈÿ¹ÿ©ÿ¬ÿ¸ÿ¾ÿ¹ÿ¾ÿËÿÍÿÇÿ®ÿÊÿ¨ÿ³ÿÃÿÆÿ¼ÿ¾ÿÈÿÅÿ¾ÿ°ÿÃÿºÿºÿÄÿÎÿÃÿ°ÿ½ÿËÿ±ÿÆÿ¹ÿ·ÿ¿ÿ½ÿ±ÿ´ÿÈÿÊÿ½ÿ·ÿÁÿÉÿÁÿÅÿÅÿ¾ÿÅÿÉÿ¥ÿ¶ÿ¦ÿ²ÿ¬ÿ«ÿ­ÿ¶ÿÂÿ­ÿ¨ÿ­ÿ§ÿ§ÿ£ÿ­ÿ·ÿ³ÿ°ÿµÿ¦ÿ´ÿ´ÿ»ÿ»ÿ¹ÿ»ÿ¹ÿ±ÿ´ÿÁÿÂÿ¼ÿ¿ÿ´ÿ©ÿ·ÿËÿ·ÿ´ÿ½ÿÅÿ¸ÿ°ÿ¯ÿ¯ÿ³ÿ½ÿ²ÿ«ÿ¿ÿ¹ÿ´ÿ¶ÿºÿ½ÿÃÿºÿ¿ÿ¶ÿ½ÿºÿ¸ÿºÿ¹ÿ´ÿ¼ÿÃÿÃÿÈÿ¼ÿ¾ÿ¯ÿÁÿÏÿ³ÿ¿ÿÀÿÂÿ¾ÿÀÿËÿ¹ÿ¹ÿ¹ÿÄÿ¼ÿÀÿÀÿ»ÿÀÿÀÿ§ÿ²ÿ­ÿ£ÿ­ÿ²ÿ®ÿµÿ»ÿ·ÿ´ÿ¶ÿ½ÿºÿµÿ¾ÿÇÿ½ÿ´ÿ¥ÿ·ÿ«ÿºÿÅÿºÿ¸ÿÁÿ³ÿºÿÊÿÇÿ¿ÿ¿ÿÀÿÀÿ½ÿ´ÿ±ÿÁÿ¨ÿ¹ÿ¹ÿ±ÿ³ÿ´ÿ¯ÿ­ÿµÿËÿ»ÿ¹ÿ¾ÿ±ÿ¬ÿ²ÿ·ÿ¸ÿ½ÿ­ÿ¦ÿ´ÿÄÿÁÿ³ÿ¨ÿ§ÿµÿ²ÿÁÿÃÿ»ÿ·ÿ¼ÿÀÿ½ÿ¼ÿ¿ÿ«ÿ¶ÿ¸ÿ½ÿºÿ¾ÿÅÿ½ÿ°ÿ³ÿ¾ÿ·ÿ°ÿ¶ÿ©ÿ¶ÿ·ÿ­ÿ¯ÿ½ÿÈÿÂÿ¿ÿ½ÿ¹ÿ»ÿ°ÿ¯ÿ¸ÿºÿ¼ÿÂÿ´ÿ·ÿÿ½ÿÀÿ¼ÿ¶ÿµÿ»ÿ¾ÿ´ÿ®ÿ¿ÿ´ÿÂÿÂÿ¼ÿ¾ÿ¿ÿ·ÿºÿ¡ÿÆÿÉÿÁÿÂÿ»ÿ³ÿ³ÿ±ÿ´ÿÁÿ»ÿ²ÿ®ÿ¸ÿ»ÿ¾ÿ¹ÿµÿ·ÿ¸ÿºÿÁÿÉÿ´ÿÆÿ¿ÿ»ÿ¹ÿ°ÿ¬ÿ°ÿ´ÿ¿ÿºÿ¿ÿÈÿºÿ¾ÿ²ÿ²ÿ¸ÿ·ÿ»ÿµÿ¹ÿ¾ÿ¶ÿ¶ÿºÿµÿ·ÿµÿ³ÿ±ÿ­ÿ¸ÿ³ÿÂÿÉÿºÿºÿÅÿ¼ÿ³ÿµÿ¶ÿ°ÿ½ÿÉÿ¸ÿÂÿ¹ÿ²ÿªÿ®ÿµÿ¹ÿ¼ÿ¸ÿ£ÿ±ÿÂÿ¯ÿ·ÿÂÿ¼ÿ±ÿªÿ¨ÿ±ÿ¸ÿ¶ÿ¶ÿ©ÿ±ÿ`ÿLÿÿ¦ÿ³ÿ¾ÿ¿ÿ¹ÿ¼ÿÄÿÊÿ¸ÿ¬ÿ¾ÿ¹ÿ²ÿ½ÿÆÿ¹ÿ®ÿ¸ÿ¹ÿÂÿ¯ÿ¯ÿ¨ÿ¶ÿÂÿÁÿÃÿ¼ÿ³ÿÀÿÀÿ¼ÿÀÿ¾ÿ¸ÿÂÿ¼ÿ»ÿÂÿÁÿµÿ³ÿ¶ÿ©ÿ¶ÿ¿ÿ¾ÿÈÿÄÿ½ÿÊÿ½ÿ¹ÿ¶ÿ«ÿ´ÿÀÿ¹ÿÁÿØÿ¸ÿ¹ÿ¬ÿ±ÿ¶ÿ»ÿ¸ÿ»ÿÂÿÁÿÇÿÃÿÀÿ¿ÿ½ÿ¹ÿ½ÿ¼ÿ¹ÿ¹ÿ¼ÿÁÿÁÿ½ÿ½ÿÃÿÈÿ·ÿ®ÿ½ÿ½ÿÈÿÎÿÌÿÃÿ¶ÿ¯ÿ®ÿ®ÿ¶ÿ°ÿÂÿ½ÿÇÿ¸ÿ¸ÿÉÿÉÿÁÿÁÿÁÿ½ÿ»ÿ¹ÿ¿ÿ¹ÿÇÿºÿ¿ÿÉÿÃÿ¸ÿ¾ÿÄÿ¿ÿ¿ÿÂÿ¹ÿ¸ÿÉÿ¶ÿÆÿ¹ÿÅÿÂÿ¶ÿÀÿÂÿÁÿÍÿÏÿÅÿÄÿ»ÿÅÿ¶ÿµÿ¹ÿ»ÿÈÿÀÿ¸ÿ¸ÿµÿµÿ¹ÿ±ÿ¬ÿµÿ²ÿ¼ÿ´ÿÈÿµÿÃÿ½ÿÁÿÀÿÅÿÇÿÂÿ¼ÿ´ÿ²ÿËÿ½ÿ³ÿ²ÿ©ÿÅÿºÿ¸ÿ±ÿ»ÿ¼ÿÁÿÄÿ»ÿÇÿÄÿËÿ¿ÿ¬ÿÎÿ«ÿ²ÿ¼ÿ¿ÿÄÿÄÿ³ÿ¯ÿ¼ÿÄÿÁÿºÿÁÿÆÿ·ÿ¼ÿÅÿºÿÂÿ»ÿÀÿ½ÿÿ¢ÿºÿÃÿÌÿÎÿËÿÓÿÊÿËÿ¿ÿ¸ÿ»ÿ¿ÿ°ÿ³ÿ¿ÿÊÿÃÿ¾ÿÁÿ¼ÿ¼ÿÆÿÁÿºÿÏÿÀÿÉÿ¢ÿ¹ÿÌÿ½ÿ³ÿ¹ÿ»ÿ¼ÿ»ÿºÿ¼ÿ»ÿ¸ÿ¼ÿ¯ÿ«ÿ¯ÿ¡ÿ¿ÿ­ÿ¥ÿ¹ÿ¼ÿÂÿ¶ÿ«ÿ°ÿ·ÿ¶ÿ¶ÿ»ÿºÿÆÿÉÿÇÿ²ÿ®ÿºÿÂÿ½ÿ¿ÿºÿ¿ÿ½ÿÀÿËÿÈÿ¼ÿ¹ÿ«ÿªÿ«ÿ½ÿ¬ÿ°ÿ»ÿºÿ¾ÿ°ÿ½ÿÆÿ´ÿ»ÿÅÿ¿ÿ»ÿ¿ÿÇÿ¾ÿ½ÿÂÿ¹ÿ¸ÿµÿ¬ÿ·ÿÀÿÇÿÄÿ³ÿ¶ÿ¹ÿ³ÿµÿ¹ÿ¹ÿºÿ¾ÿÄÿ»ÿÈÿÅÿ·ÿ´ÿÊÿ·ÿÌÿ¹ÿ¶ÿ»ÿ¶ÿ·ÿ·ÿ±ÿ°ÿ¶ÿµÿµÿÁÿ­ÿ®ÿ¸ÿ·ÿ¸ÿÃÿªÿ¹ÿ­ÿ»ÿ¾ÿ¿ÿÄÿ½ÿ»ÿ®ÿ¦ÿ¶ÿ¿ÿ²ÿ§ÿªÿ»ÿ²ÿ°ÿÉÿ´ÿ¿ÿÂÿÈÿ®ÿºÿ½ÿÃÿºÿ»ÿ¼ÿ¿ÿ½ÿ©ÿ¦ÿ·ÿµÿ±ÿ¶ÿ½ÿ²ÿÁÿ³ÿ¯ÿ«ÿÇÿºÿ³ÿ¬ÿ´ÿ³ÿ¹ÿ·ÿºÿ½ÿ´ÿ®ÿµÿ¾ÿ¶ÿ±ÿ·ÿ®ÿ«ÿªÿ¾ÿ¾ÿ²ÿ»ÿ·ÿ½ÿ¿ÿ¼ÿºÿºÿ¸ÿÀÿ¼ÿ¹ÿÂÿÂÿÄÿ·ÿ´ÿ¯ÿÂÿÐÿÑÿ­ÿÄÿ²ÿÇÿ±ÿ¸ÿ²ÿ»ÿ¾ÿ¾ÿ§ÿªÿ±ÿºÿÃÿÇÿÄÿ²ÿ½ÿÁÿ½ÿ¸ÿ¿ÿ¸ÿºÿÀÿ¼ÿ¶ÿ¹ÿ·ÿ®ÿÀÿ¹ÿÄÿ½ÿ±ÿ¼ÿ¿ÿ¹ÿ°ÿ²ÿ½ÿ·ÿ³ÿ³ÿ¸ÿºÿ¯ÿ¨ÿ¿ÿ´ÿ¼ÿ³ÿ°ÿ¸ÿ§ÿ¼ÿ¼ÿ´ÿµÿ¹ÿ³ÿÇÿÉÿÀÿ¸ÿµÿ·ÿ¸ÿÅÿÀÿ²ÿºÿÅÿ¸ÿ¶ÿºÿªÿ¸ÿªÿ»ÿµÿ«ÿÃÿ½ÿ»ÿ²ÿÀÿ¿ÿÀÿ²ÿ¨ÿµÿ·ÿ±ÿ±ÿµÿÆÿËÿÁÿºÿ¼ÿ³ÿµÿµÿ¿ÿ¿ÿ»ÿÌÿ°ÿÂÿ¹ÿÁÿ¸ÿºÿ²ÿ°ÿ¹ÿ¾ÿºÿ¸ÿ¼ÿ¸ÿ­ÿ©ÿ²ÿ¿ÿ·ÿ¿ÿÇÿ»ÿ³ÿªÿ¾ÿ¸ÿÒÿ·ÿÊÿ²ÿÄÿ¿ÿÀÿ¶ÿ·ÿ°ÿ½ÿ½ÿµÿ»ÿÈÿ¾ÿ¶ÿ¸ÿ¸ÿºÿºÿ¸ÿºÿÀÿ¸ÿ´ÿ®ÿ»ÿ¼ÿµÿ¾ÿËÿ½ÿ·ÿÂÿ¤ÿ­ÿ¯ÿÀÿ·ÿ¶ÿ®ÿªÿ¥ÿ¨ÿ®ÿ¯ÿ¾ÿµÿ¬ÿ¶ÿ¥ÿ©ÿ¿ÿÈÿ¹ÿ¹ÿ²ÿ®ÿ©ÿ§ÿ¥ÿ·ÿ­ÿ²ÿÀÿ°ÿÁÿ¸ÿ²ÿ´ÿµÿ¼ÿ­ÿ©ÿªÿ¯ÿ°ÿ²ÿ²ÿ¯ÿ«ÿ¬ÿ²ÿ´ÿ²ÿ±ÿÃÿ¼ÿ¸ÿ¼ÿ°ÿ³ÿÀÿ¾ÿ¬ÿ±ÿºÿÂÿ¸ÿ¬ÿ¸ÿ¬ÿ¶ÿ³ÿ³ÿ©ÿ¼ÿÃÿ¸ÿªÿ§ÿ¥ÿ£ÿ­ÿ°ÿ¦ÿ¡ÿ§ÿ±ÿ¸ÿ´ÿ¸ÿ¸ÿ³ÿ»ÿÇÿ¸ÿ·ÿ¯ÿ±ÿÄÿ¾ÿ­ÿÁÿµÿÆÿ°ÿ«ÿºÿ¬ÿµÿ³ÿ¯ÿ¬ÿ´ÿ´ÿ³ÿÃÿ¿ÿ¶ÿ·ÿ´ÿ®ÿ¶ÿ·ÿ§ÿªÿ¸ÿ±ÿªÿ³ÿ¯ÿ°ÿ±ÿ´ÿºÿ¾ÿÅÿ´ÿ·ÿÁÿÁÿ¸ÿ°ÿÁÿ°ÿºÿ«ÿ·ÿ½ÿºÿ»ÿÄÿ´ÿ¬ÿÀÿÇÿËÿÂÿ±ÿ·ÿ¹ÿ¶ÿÀÿ¹ÿµÿÍÿÀÿ»ÿÁÿÂÿËÿÀÿÀÿ½ÿ¼ÿ±ÿ»ÿ«ÿ»ÿ²ÿ®ÿ­ÿ¸ÿ®ÿºÿ³ÿ®ÿ«ÿÀÿ´ÿ®ÿ³ÿ²ÿÂÿ»ÿ¹ÿ»ÿµÿ¦ÿ¦ÿ´ÿ¶ÿ³ÿ¹ÿ¹ÿ²ÿ³ÿ»ÿ­ÿÃÿ´ÿ­ÿ¹ÿ·ÿ¶ÿ½ÿÄÿÂÿÂÿ¹ÿ´ÿÁÿ¿ÿÃÿ®ÿ¬ÿ¼ÿ¨ÿªÿ½ÿÄÿÂÿ¶ÿ¶ÿ³ÿªÿ·ÿÃÿËÿµÿ ÿ®ÿ¯ÿ¬ÿ²ÿ¶ÿ¶ÿ«ÿºÿÇÿÄÿ¶ÿ³ÿ´ÿµÿ­ÿ¬ÿ¹ÿ¡ÿºÿÆÿ°ÿ¹ÿÂÿ®ÿºÿ¼ÿÌÿ»ÿ¿ÿ»ÿÃÿÒÿµÿ¯ÿ±ÿ°ÿ´ÿÊÿÆÿÇÿ½ÿ¹ÿ¾ÿ·ÿ±ÿ¸ÿ¾ÿºÿµÿ¸ÿ¹ÿ¶ÿ²ÿ°ÿºÿÅÿÀÿ®ÿ¸ÿÁÿ±ÿ´ÿÃÿ´ÿ¶ÿ²ÿ³ÿÀÿ¼ÿµÿ³ÿÁÿ¹ÿ³ÿ¹ÿ¿ÿ¯ÿ¹ÿºÿºÿ¾ÿ¿ÿ¸ÿ¢ÿ·ÿ¾ÿ±ÿ¸ÿ¾ÿÃÿÁÿ¸ÿ¶ÿ·ÿ·ÿ°ÿ½ÿÅÿ²ÿ´ÿ·ÿÀÿÅÿ´ÿ¶ÿ¾ÿ¸ÿ´ÿ®ÿ²ÿ¹ÿ¦ÿºÿ¼ÿ½ÿ¦ÿ³ÿ´ÿºÿ·ÿ¼ÿ±ÿ¹ÿ½ÿÇÿ»ÿ¯ÿ°ÿ®ÿ±ÿ²ÿ°ÿ²ÿ´ÿ²ÿµÿ¹ÿ¶ÿ½ÿ»ÿÁÿ½ÿ½ÿ½ÿ¶ÿ¸ÿ½ÿ»ÿ¯ÿµÿÅÿÇÿ»ÿ³ÿ½ÿ¹ÿ¹ÿ¸ÿªÿÂÿÀÿÂÿ½ÿ±ÿÀÿËÿÐÿ©ÿÏÿÏÿÃÿ°ÿºÿ°ÿºÿÐÿ·ÿÎÿÅÿ½ÿ·ÿÌÿ¸ÿ¦ÿµÿ·ÿ¹ÿ»ÿËÿ¾ÿ»ÿ½ÿ¶ÿ´ÿ¬ÿ²ÿ»ÿ¸ÿ·ÿ³ÿ°ÿ³ÿ¾ÿ¼ÿ¸ÿËÿÉÿÇÿÅÿ±ÿºÿ´ÿ¼ÿ¼ÿµÿ³ÿ¶ÿÃÿ¹ÿÁÿ¦ÿÅÿÂÿ½ÿÐÿÉÿÉÿªÿ¯ÿ¼ÿ»ÿ¹ÿÅÿÇÿÄÿ»ÿ°ÿµÿ½ÿÂÿ¿ÿ¹ÿ¹ÿ¾ÿÂÿÀÿ¿ÿ½ÿ¹ÿÂÿÃÿ¾ÿ¿ÿ»ÿÂÿÅÿ¹ÿµÿ¯ÿ²ÿ«ÿ¼ÿÁÿ°ÿÄÿËÿ¨ÿ´ÿÀÿ¼ÿ½ÿ­ÿ±ÿ³ÿÂÿ±ÿÊÿÀÿ»ÿ»ÿ¶ÿ¾ÿÆÿÇÿÁÿÄÿ¼ÿ½ÿ¸ÿ¿ÿÂÿÄÿÅÿ¹ÿÁÿÇÿÆÿÅÿ¹ÿ³ÿ¼ÿºÿ·ÿÁÿ½ÿ·ÿºÿ¼ÿ¸ÿ»ÿ´ÿ·ÿÃÿËÿ¾ÿÍÿÆÿ»ÿ¶ÿ»ÿ¼ÿÀÿÉÿ¸ÿ¾ÿµÿ´ÿ®ÿÂÿ¼ÿÆÿÙÿÀÿ»ÿ¶ÿ¹ÿ§ÿ¬ÿ´ÿ¾ÿ¹ÿÀÿÇÿÀÿÂÿ¿ÿµÿ¹ÿ¾ÿ¹ÿ³ÿ°ÿ³ÿµÿ­ÿ·ÿÁÿ¼ÿÃÿ©ÿ·ÿ½ÿ¼ÿÆÿÆÿÉÿ´ÿµÿ»ÿºÿ²ÿÉÿ»ÿ¶ÿ¨ÿ¸ÿÓÿ¼ÿÖÿ¹ÿÂÿµÿÁÿ¿ÿ¿ÿµÿ°ÿ¾ÿ´ÿ²ÿ³ÿÃÿÅÿÀÿ¿ÿ·ÿ·ÿ¶ÿ¯ÿ²ÿ¼ÿÂÿ¼ÿ¯ÿ¸ÿÀÿÀÿÉÿÀÿÂÿÁÿºÿ±ÿ·ÿÄÿ¼ÿ¾ÿÉÿÖÿÊÿµÿ°ÿÑÿÃÿ¾ÿ»ÿÂÿ°ÿ°ÿÁÿÃÿ¾ÿÆÿ´ÿ¶ÿ¼ÿÂÿ³ÿµÿºÿ¶ÿÂÿ¾ÿ¾ÿ¼ÿ²ÿ·ÿ½ÿ´ÿ·ÿºÿºÿ¾ÿºÿ·ÿ»ÿ»ÿµÿµÿ·ÿ½ÿ»ÿµÿ·ÿ²ÿ¯ÿ°ÿ®ÿ¶ÿ²ÿÿ°ÿ¾ÿ°ÿÊÿ¿ÿÄÿ¿ÿ¼ÿ¶ÿÆÿ¯ÿ¾ÿÄÿ»ÿ¹ÿ¹ÿÀÿÁÿÔÿÈÿÂÿ­ÿ¦ÿ«ÿ¸ÿ¼ÿ»ÿ½ÿºÿ±ÿ¯ÿ¹ÿ¼ÿ¾ÿÅÿ½ÿ¶ÿÂÿÈÿÃÿÄÿÄÿÆÿÃÿ¸ÿ®ÿÁÿ³ÿ·ÿ½ÿ¯ÿªÿ´ÿ¥ÿÁÿÇÿÀÿÓÿºÿÓÿ³ÿ°ÿÂÿ¿ÿ¾ÿÁÿÊÿÃÿ¾ÿ½ÿ±ÿ²ÿ¾ÿÅÿÃÿÀÿÃÿÀÿ»ÿ¹ÿÅÿ¾ÿ²ÿºÿÁÿ²ÿÿ¾ÿºÿÇÿ¼ÿÅÿ³ÿÁÿÃÿÎÿ¼ÿ·ÿÊÿ½ÿ¹ÿÎÿ¼ÿÇÿ°ÿºÿ¼ÿÂÿ¯ÿ·ÿÅÿ¼ÿÂÿÄÿ¾ÿ¾ÿÃÿ¹ÿ¯ÿ¶ÿµÿ¿ÿ½ÿ¹ÿÀÿ´ÿ¯ÿ½ÿÄÿÃÿ¸ÿ¼ÿ£ÿ¼ÿÄÿ±ÿ¹ÿÊÿ¿ÿ«ÿ·ÿ¸ÿ¿ÿ·ÿ¨ÿ¶ÿ¸ÿÂÿµÿ¹ÿ²ÿ¿ÿÃÿ³ÿ°ÿÂÿÅÿÁÿÊÿÈÿ¼ÿ°ÿ«ÿÀÿÐÿÍÿÀÿ¿ÿ¼ÿÃÿ¹ÿÏÿ¶ÿ¼ÿ¦ÿÃÿ¼ÿÉÿÃÿºÿÂÿ¶ÿ«ÿÃÿÑÿ½ÿ¶ÿÄÿÀÿ¯ÿ²ÿ¼ÿ¼ÿ°ÿ·ÿ½ÿ¹ÿ»ÿ¼ÿ¼ÿ¿ÿ¾ÿ¹ÿ¾ÿ¹ÿ¸ÿ³ÿÃÿ¶ÿ°ÿÅÿ¼ÿÉÿ»ÿ¦ÿ·ÿ°ÿ©ÿËÿ¶ÿ¸ÿ¼ÿÁÿ¿ÿ¿ÿÄÿÂÿµÿ´ÿ·ÿµÿ¿ÿÆÿÂÿ½ÿ¾ÿÇÿÆÿ¾ÿ­ÿµÿ¼ÿ²ÿÅÿ´ÿÀÿ­ÿ¬ÿ¼ÿºÿ´ÿÀÿÈÿ¹ÿ¶ÿ½ÿ³ÿ¸ÿ®ÿÅÿ¹ÿ·ÿ¸ÿ¾ÿÂÿ»ÿ»ÿ³ÿ²ÿ¸ÿ³ÿ¹ÿ»ÿ¾ÿÁÿÀÿÀÿ·ÿ¶ÿ¿ÿ²ÿ«ÿÄÿ­ÿÂÿ²ÿºÿ¸ÿÄÿÀÿ¶ÿÅÿ³ÿ¶ÿÀÿµÿºÿ¯ÿ´ÿ¿ÿÇÿÆÿÀÿÀÿ»ÿÉÿÈÿ·ÿ¾ÿ³ÿ¶ÿÃÿ³ÿ·ÿ±ÿÆÿ²ÿÃÿ¾ÿÁÿ¸ÿ·ÿ¶ÿÇÿ¿ÿµÿ»ÿ»ÿ»ÿ¾ÿ¿ÿ³ÿ©ÿ³ÿÂÿÆÿ½ÿ½ÿ¶ÿ¶ÿ»ÿ¸ÿÄÿÂÿÌÿ°ÿ³ÿ¿ÿÆÿÂÿµÿÈÿ·ÿ»ÿ±ÿ°ÿÀÿ¾ÿºÿ·ÿ¾ÿÅÿÀÿÂÿÃÿ»ÿ»ÿ¶ÿ¾ÿ·ÿÅÿ¾ÿ¾ÿÅÿ»ÿ¾ÿ¶ÿ¼ÿÁÿ°ÿ³ÿ³ÿÀÿ¬ÿ´ÿÅÿÌÿºÿªÿ·ÿ¾ÿ´ÿµÿÁÿÅÿ¼ÿ¶ÿÏÿÄÿÃÿ³ÿÄÿÅÿ°ÿ°ÿÂÿ¿ÿ²ÿ¶ÿ¾ÿ»ÿ»ÿÀÿ¼ÿ°ÿ³ÿÄÿºÿ­ÿ¶ÿ¹ÿÁÿÂÿºÿ¿ÿÀÿÀÿ²ÿÀÿºÿÎÿ´ÿµÿÑÿµÿÇÿÄÿÂÿ¸ÿ¿ÿÈÿÂÿ²ÿ³ÿ½ÿÂÿÁÿ³ÿ±ÿÁÿÅÿ¹ÿÅÿ¾ÿªÿ·ÿÉÿÈÿÈÿ´ÿ·ÿ±ÿ³ÿÅÿ¼ÿµÿ¾ÿÇÿºÿ­ÿ¶ÿ¼ÿ·ÿ¸ÿµÿ´ÿ¾ÿÂÿ²ÿÂÿÁÿ»ÿ¶ÿ­ÿ¿ÿÊÿ¸ÿÄÿ¾ÿ¹ÿµÿ½ÿ¯ÿ£ÿ¨ÿ¤ÿÿÿÿÿ²ÿµÿ½ÿÇÿ¬ÿµÿ³ÿ³ÿÀÿÂÿÁÿÀÿÃÿ¸ÿ´ÿ³ÿ¸ÿ¾ÿ²ÿ¦ÿ¬ÿ³ÿ´ÿ¬ÿºÿ°ÿ¶ÿ«ÿ·ÿ°ÿ¼ÿ»ÿ»ÿ©ÿ¶ÿ±ÿ¸ÿ¸ÿµÿÀÿ¾ÿ´ÿ¾ÿÄÿ³ÿ¶ÿ«ÿ¨ÿÁÿ¬ÿ¥ÿ¯ÿ·ÿ½ÿºÿ¶ÿ¯ÿ¿ÿ¹ÿ¯ÿ¼ÿÅÿ¹ÿ´ÿ³ÿ¦ÿ±ÿ»ÿÄÿ±ÿ³ÿºÿ³ÿÃÿ¼ÿ¯ÿ¸ÿÀÿ±ÿ¾ÿºÿ°ÿ¶ÿ»ÿºÿ¹ÿ½ÿ´ÿ¬ÿ±ÿ·ÿ¦ÿÈÿ·ÿÄÿ¼ÿ¸ÿ°ÿ°ÿ¹ÿ¿ÿ»ÿ·ÿ»ÿÂÿÊÿÌÿÄÿÀÿ³ÿ¹ÿ¢ÿ»ÿ»ÿ»ÿÈÿÈÿÎÿ·ÿ¹ÿ¼ÿÆÿÌÿÂÿºÿ¶ÿ³ÿ¸ÿÀÿ¹ÿ»ÿ¥ÿ»ÿ½ÿ¯ÿ¸ÿµÿ¹ÿÂÿ¿ÿ¹ÿ²ÿ¶ÿÁÿÁÿ»ÿ´ÿËÿ¾ÿËÿ¼ÿÁÿ¸ÿÊÿ¸ÿ¼ÿ³ÿ¾ÿËÿÌÿÃÿ·ÿµÿ¸ÿÁÿÏÿ¸ÿºÿ°ÿ³ÿÅÿÆÿÁÿËÿÊÿÃÿÃÿÌÿÔÿÕÿÈÿ¶ÿ¹ÿÍÿÉÿ¼ÿ±ÿºÿÃÿÅÿÅÿÎÿºÿ»ÿ¹ÿ½ÿÌÿÇÿºÿºÿ¸ÿÌÿËÿ©ÿºÿ²ÿÅÿÊÿ¼ÿ®ÿ·ÿÀÿ»ÿÀÿÇÿ¿ÿÄÿÁÿÅÿºÿ¹ÿ¹ÿ¾ÿÏÿËÿÈÿÂÿËÿËÿ¼ÿºÿÆÿ¿ÿ©ÿ§ÿ³ÿ°ÿ¶ÿÇÿ¼ÿÄÿÃÿÁÿÂÿ¿ÿ»ÿ¾ÿÄÿÄÿÏÿÖÿËÿÆÿÈÿÇÿ½ÿ·ÿ»ÿºÿÃÿÅÿ´ÿµÿÇÿÄÿ¿ÿÀÿÀÿÀÿµÿÒÿ½ÿ¹ÿ¸ÿÇÿÇÿÅÿ¾ÿµÿ·ÿ»ÿÉÿËÿ³ÿªÿËÿÆÿÊÿÊÿÃÿÅÿ½ÿÁÿÆÿ´ÿ¯ÿ¾ÿ¸ÿ¼ÿ¯ÿ¶ÿ¶ÿ¸ÿÁÿ¾ÿÂÿÃÿ»ÿ¾ÿÅÿÂÿÁÿ²ÿ³ÿ¿ÿÆÿÏÿ¾ÿÈÿºÿ·ÿ¿ÿ»ÿ¸ÿºÿ±ÿ¸ÿ²ÿ¸ÿ¹ÿÂÿÄÿ¹ÿ¸ÿ»ÿÁÿÂÿ¾ÿ¾ÿ½ÿºÿ½ÿÀÿ¾ÿ¯ÿÀÿµÿ¶ÿ¼ÿÃÿÑÿÌÿ¼ÿ¾ÿ¹ÿ¼ÿ½ÿ·ÿÂÿ¿ÿÇÿ½ÿ¼ÿºÿ¾ÿ»ÿ±ÿºÿ´ÿ°ÿÀÿ¿ÿÄÿ¿ÿÅÿÂÿ¶ÿ¼ÿÇÿÅÿ¿ÿ¬ÿ«ÿ·ÿÇÿÈÿ¶ÿ¸ÿ´ÿ»ÿÂÿ¼ÿ·ÿ»ÿºÿ´ÿ·ÿ·ÿ¶ÿÐÿ¸ÿºÿÕÿ×ÿÉÿÈÿÆÿºÿÆÿ¯ÿªÿ¶ÿ»ÿ¶ÿÀÿÀÿÇÿÂÿ°ÿ¶ÿÅÿ¸ÿ¼ÿÎÿÁÿ¹ÿµÿÌÿÏÿÀÿ³ÿµÿÂÿµÿ°ÿÀÿÇÿ¾ÿÀÿÁÿÀÿ½ÿµÿ¹ÿÊÿ»ÿÀÿ±ÿ±ÿ¶ÿÀÿËÿ¹ÿ²ÿ·ÿ·ÿµÿ°ÿ¬ÿ±ÿÿ´ÿ½ÿÅÿ¿ÿºÿ¸ÿ´ÿ´ÿµÿ³ÿ°ÿÀÿµÿ²ÿ¿ÿ»ÿ»ÿËÿËÿµÿ¶ÿÇÿ¹ÿÁÿµÿ¸ÿ¾ÿ»ÿ¸ÿ¼ÿ»ÿ®ÿ¯ÿµÿ¼ÿÁÿ½ÿ»ÿ¾ÿÂÿÆÿÀÿ²ÿÃÿÇÿ²ÿÏÿÁÿÄÿ»ÿ³ÿ¼ÿÊÿÉÿÇÿÎÿ»ÿ¿ÿºÿ´ÿ¶ÿ»ÿ¶ÿ»ÿ×ÿÐÿ¶ÿ¸ÿ¶ÿÇÿ»ÿ¶ÿ·ÿ·ÿ¼ÿÄÿ¼ÿ·ÿËÿÅÿÁÿ²ÿ»ÿÀÿ¼ÿ¸ÿ¶ÿÉÿ¿ÿÃÿÃÿºÿºÿ«ÿ¤ÿ²ÿÂÿÁÿ¾ÿ®ÿ´ÿ¶ÿ¿ÿµÿ³ÿ¹ÿ¹ÿµÿ¦ÿ´ÿ»ÿÅÿ½ÿ½ÿ¹ÿ¸ÿ¼ÿ¾ÿ¹ÿµÿÁÿ³ÿ¹ÿÄÿÎÿÃÿ¼ÿÆÿ¼ÿ¾ÿÎÿ½ÿ»ÿÃÿÀÿ½ÿÀÿ½ÿ­ÿ©ÿ®ÿÀÿÆÿ½ÿºÿ»ÿ¿ÿÆÿËÿ½ÿªÿÿ ÿ¥ÿ®ÿ¸ÿ±ÿ ÿÿÿ ÿ ÿ©ÿ¡ÿ¬ÿ·ÿ´ÿ±ÿ¹ÿªÿ¶ÿ®ÿ®ÿ±ÿ·ÿÁÿÆÿ½ÿÁÿ°ÿ¹ÿ·ÿ¯ÿ³ÿ³ÿ¹ÿÆÿ­ÿºÿÀÿ¶ÿºÿÍÿÑÿÅÿºÿ®ÿ§ÿ¨ÿÂÿ´ÿ·ÿÄÿÂÿ·ÿ¼ÿÆÿ¿ÿ²ÿÄÿ¾ÿ¸ÿ¸ÿµÿ³ÿ¼ÿªÿ½ÿ¹ÿ¿ÿÄÿ¹ÿ¹ÿÑÿºÿÁÿ¼ÿÁÿÆÿ¾ÿÄÿ¿ÿ¶ÿºÿÌÿÇÿÉÿÊÿ¿ÿ¿ÿÈÿ¤ÿ±ÿµÿ³ÿ²ÿ­ÿ°ÿ¾ÿ³ÿµÿÁÿ½ÿ´ÿ²ÿ®ÿµÿÄÿ»ÿ¾ÿÃÿ«ÿ°ÿ¨ÿ¸ÿ»ÿ°ÿ¾ÿ´ÿÁÿÃÿÆÿÁÿ¼ÿÃÿÁÿ³ÿ¸ÿ¼ÿËÿ³ÿ§ÿÁÿºÿ­ÿ­ÿ§ÿ©ÿ¿ÿÆÿÀÿµÿ³ÿ¬ÿ®ÿ¶ÿ°ÿ±ÿ»ÿ»ÿ¯ÿ³ÿ·ÿ¸ÿ¶ÿ¹ÿ¼ÿ¯ÿ½ÿÀÿ°ÿ´ÿ¸ÿ±ÿ´ÿ¸ÿ¶ÿÁÿ«ÿ¼ÿ¸ÿ¼ÿ½ÿ¾ÿÁÿ¿ÿ´ÿ±ÿÈÿ³ÿ³ÿÆÿ·ÿ¼ÿ»ÿ²ÿµÿ½ÿºÿ²ÿ»ÿ¾ÿ¸ÿ¼ÿ½ÿ¼ÿ½ÿ¼ÿÄÿÊÿ¿ÿ±ÿ´ÿºÿ´ÿ½ÿ½ÿ±ÿ¸ÿ¶ÿ«ÿ©ÿ½ÿ¼ÿÁÿÁÿ¿ÿÁÿÃÿÀÿµÿ­ÿ¤ÿ¸ÿÇÿÀÿÁÿ½ÿ¹ÿ»ÿ¸ÿ¹ÿ¬ÿ¾ÿµÿ¼ÿ¾ÿ¾ÿ¾ÿºÿºÿ¶ÿ§ÿÀÿµÿ¬ÿ¾ÿ½ÿÄÿ¾ÿ¼ÿºÿ¬ÿ·ÿÆÿµÿÇÿÉÿ»ÿ¾ÿ»ÿ®ÿ§ÿ©ÿ´ÿ³ÿ«ÿÄÿ¦ÿ»ÿªÿÿ«ÿ¸ÿ¶ÿ²ÿ´ÿ©ÿ°ÿ¼ÿÆÿ¼ÿ¶ÿÁÿ»ÿ²ÿ±ÿ¬ÿ¿ÿ¿ÿ¶ÿ°ÿ¾ÿÇÿÀÿ¯ÿ³ÿÀÿ¼ÿ³ÿ¹ÿºÿ±ÿ±ÿ¾ÿ¶ÿ¸ÿ¸ÿ·ÿ¯ÿ¬ÿµÿ¸ÿ°ÿ²ÿ±ÿ²ÿ¤ÿEÿgÿ¥ÿ·ÿ·ÿ²ÿ´ÿ¶ÿ¼ÿ±ÿÃÿ²ÿ¶ÿ·ÿ¾ÿÀÿ»ÿ¹ÿ¶ÿ³ÿ»ÿºÿ²ÿ¾ÿ±ÿ¾ÿ¶ÿÀÿ¿ÿ±ÿ¸ÿÁÿ¼ÿ¾ÿØÿÈÿÀÿÄÿ½ÿ²ÿ½ÿÂÿ¹ÿµÿ¸ÿ¶ÿÅÿ¹ÿ¶ÿ¸ÿÀÿµÿ¹ÿ¾ÿÁÿÄÿ½ÿµÿÀÿµÿ»ÿ´ÿÁÿÃÿÄÿ¼ÿ½ÿ¸ÿµÿ»ÿÂÿÂÿÅÿÀÿÀÿ½ÿ½ÿ¶ÿ¹ÿÆÿÉÿºÿ±ÿµÿ¸ÿ¹ÿ¼ÿ¾ÿ±ÿ»ÿ½ÿÄÿÌÿÅÿÁÿÃÿÂÿ¸ÿ©ÿ¦ÿ²ÿµÿ·ÿÀÿ°ÿ»ÿ«ÿ½ÿÄÿÃÿÇÿÁÿ»ÿÂÿµÿ°ÿÊÿ£ÿ»ÿ¿ÿÅÿÃÿ¶ÿ°ÿ¸ÿÀÿ·ÿ¯ÿ»ÿ´ÿ¾ÿ¹ÿ¢ÿµÿ·ÿÈÿ²ÿ¹ÿ³ÿ­ÿ·ÿ½ÿ¹ÿ¹ÿºÿÁÿÓÿ¸ÿ¹ÿ®ÿÄÿÀÿ¾ÿ¸ÿ¶ÿ¸ÿµÿ±ÿ²ÿ°ÿ®ÿµÿÃÿ¶ÿ­ÿ¿ÿÏÿ´ÿÊÿÇÿ¹ÿÁÿËÿÈÿ¾ÿ¹ÿ¿ÿ¸ÿ¼ÿºÿ®ÿºÿÀÿÆÿ°ÿ¸ÿÃÿ¾ÿ¾ÿ³ÿ­ÿÀÿ²ÿ¢ÿ¼ÿ±ÿ°ÿÃÿµÿ³ÿÁÿ¼ÿÃÿËÿÃÿ½ÿ¾ÿ¿ÿËÿÊÿ¾ÿ¯ÿ¼ÿÀÿÃÿ¼ÿ¿ÿÉÿ¼ÿ²ÿ½ÿÆÿËÿÌÿ¾ÿ¶ÿÁÿ´ÿ¿ÿ¿ÿ»ÿ¾ÿÀÿ¾ÿ»ÿºÿ¾ÿÁÿ»ÿ¶ÿ¼ÿÃÿÇÿ¼ÿÅÿ¿ÿÃÿ­ÿ½ÿÇÿÂÿÀÿ¹ÿ¼ÿÃÿ¼ÿ³ÿ½ÿÇÿÉÿÂÿºÿ·ÿºÿ»ÿ¼ÿÀÿ³ÿÁÿÄÿ½ÿ´ÿºÿ¼ÿ¶ÿ·ÿ·ÿ¾ÿ¹ÿ´ÿ¾ÿ¼ÿ¿ÿ±ÿ½ÿÂÿÃÿ¼ÿÇÿÑÿÉÿÃÿÁÿÌÿÙÿÊÿËÿ»ÿ½ÿ¯ÿ¸ÿ¦ÿÀÿÄÿ¿ÿ¶ÿ¾ÿÉÿÁÿÂÿÁÿºÿÁÿÉÿ¿ÿ¶ÿ¾ÿ²ÿ³ÿ»ÿ½ÿ»ÿ»ÿ¯ÿÀÿÐÿÅÿ¼ÿ»ÿµÿ­ÿ·ÿÃÿ¼ÿµÿ®ÿ¨ÿ°ÿ°ÿÁÿ¿ÿ¿ÿ²ÿ¿ÿµÿºÿ½ÿµÿ·ÿ¾ÿ¿ÿ¹ÿ·ÿ¹ÿ¶ÿ¹ÿ ÿ±ÿ¶ÿ®ÿ·ÿ²ÿÈÿ½ÿ®ÿ´ÿ¯ÿ´ÿ±ÿ³ÿ®ÿ¯ÿ´ÿ´ÿ»ÿ»ÿ®ÿ®ÿÃÿÀÿ¼ÿËÿ¿ÿÎÿ¿ÿ¼ÿ¯ÿ»ÿ¹ÿ¼ÿºÿÀÿÅÿÆÿÂÿ±ÿ©ÿ±ÿ¶ÿ´ÿ·ÿÀÿ¸ÿ·ÿ³ÿ¾ÿËÿµÿ¶ÿÄÿ¹ÿ²ÿ²ÿ´ÿ´ÿ³ÿ½ÿÂÿ¸ÿµÿ½ÿ¼ÿ´ÿ¾ÿ®ÿ´ÿ²ÿ¶ÿ»ÿµÿ¸ÿÁÿÃÿ²ÿºÿÊÿ·ÿ¬ÿ·ÿ¹ÿ¶ÿÀÿÈÿÀÿ½ÿ­ÿ¬ÿ¼ÿ±ÿÁÿ®ÿ°ÿ¦ÿºÿ§ÿÃÿ¸ÿ¸ÿ½ÿ¶ÿ©ÿ³ÿ½ÿ·ÿ¶ÿÂÿ¼ÿ¥ÿ®ÿ´ÿ½ÿ¿ÿÀÿÆÿ²ÿÆÿ¥ÿÆÿ·ÿ´ÿ»ÿÀÿ±ÿ¬ÿÿ®ÿÃÿ­ÿ³ÿÅÿ¿ÿÁÿ·ÿºÿÀÿ¿ÿÃÿºÿ²ÿ«ÿ³ÿ»ÿÂÿµÿ¹ÿ®ÿ»ÿÁÿºÿ·ÿ¸ÿ¶ÿ½ÿ·ÿ³ÿ±ÿ¬ÿµÿ¿ÿÅÿÀÿ³ÿ·ÿÀÿ¼ÿ¹ÿ®ÿ§ÿ¬ÿÌÿ®ÿ¹ÿÌÿÒÿºÿ¨ÿÿ°ÿ¹ÿ°ÿªÿ­ÿ½ÿÀÿ¶ÿ¸ÿ»ÿ¿ÿ¶ÿ¹ÿÇÿÁÿÄÿ²ÿ³ÿ´ÿ¹ÿ·ÿÂÿ¿ÿ¾ÿ½ÿÇÿ»ÿ¸ÿµÿ±ÿ¾ÿ¼ÿ¾ÿÀÿºÿ¼ÿ´ÿ±ÿÀÿ»ÿ¸ÿÌÿÈÿÉÿÂÿ©ÿ·ÿ´ÿÄÿÆÿ¹ÿÃÿÄÿ½ÿ¼ÿ¿ÿ¹ÿ¼ÿÆÿ¼ÿ¸ÿ¾ÿÀÿµÿ¸ÿÁÿÁÿÁÿ¸ÿµÿ·ÿ³ÿ¸ÿ¹ÿ³ÿ¾ÿºÿºÿ²ÿ¸ÿ¿ÿ¿ÿ½ÿ±ÿ½ÿÃÿÁÿ³ÿ²ÿ¾ÿºÿ¶ÿ¯ÿ¬ÿ³ÿºÿ»ÿ²ÿ®ÿ³ÿ¹ÿÅÿÆÿÎÿ¶ÿ³ÿ¾ÿ¯ÿµÿ¸ÿ·ÿ²ÿ¬ÿªÿÃÿÉÿ¿ÿ±ÿ³ÿ­ÿ­ÿ¯ÿ¯ÿ¶ÿ­ÿ¢ÿ«ÿ±ÿ°ÿ¬ÿªÿ°ÿ±ÿ¬ÿ·ÿÈÿ¾ÿ³ÿ¼ÿ¶ÿ¨ÿ»ÿºÿ©ÿÿ²ÿ¢ÿËÿ«ÿ²ÿ£ÿ¼ÿÀÿ´ÿ©ÿ°ÿ±ÿ°ÿ´ÿ¸ÿ¦ÿÿ¡ÿ¡ÿªÿ»ÿ¾ÿ»ÿÁÿ²ÿ¹ÿ¹ÿªÿ§ÿ°ÿÀÿÅÿ¶ÿºÿ°ÿÇÿ¯ÿºÿµÿ´ÿ¾ÿ¯ÿÀÿ±ÿ¯ÿ³ÿ·ÿ­ÿ©ÿ©ÿ®ÿ¿ÿ¾ÿ»ÿ¸ÿ¯ÿ°ÿ·ÿ´ÿ¤ÿ­ÿ·ÿ¨ÿ°ÿ·ÿ±ÿ­ÿ¬ÿ¼ÿÄÿÀÿ§ÿµÿºÿ²ÿ°ÿ¥ÿ¾ÿ¶ÿ¶ÿ´ÿ¸ÿºÿ¶ÿÀÿ®ÿÁÿ³ÿ·ÿ·ÿ¸ÿ½ÿ½ÿ½ÿ»ÿ¹ÿ¼ÿºÿ®ÿ­ÿ¯ÿµÿ·ÿ¿ÿ¾ÿÃÿÄÿ¾ÿµÿ±ÿ­ÿÄÿ½ÿ»ÿ¶ÿ°ÿ¶ÿ·ÿ¼ÿµÿ°ÿ¼ÿ±ÿÆÿºÿ±ÿ®ÿ´ÿ»ÿºÿ¾ÿ¼ÿµÿ¯ÿ¶ÿÁÿ¼ÿ¸ÿ¹ÿ­ÿ¤ÿ¸ÿÁÿ±ÿÃÿ¶ÿ»ÿ¶ÿ´ÿ¼ÿ³ÿ¹ÿÈÿÁÿÄÿ¸ÿÅÿÂÿ¿ÿ±ÿ°ÿÂÿ®ÿ¹ÿÃÿÉÿµÿ·ÿ²ÿ³ÿ¹ÿÁÿ½ÿÄÿÏÿÅÿ½ÿÀÿ»ÿ·ÿ¸ÿºÿÁÿ²ÿ¤ÿ±ÿ°ÿ¹ÿ·ÿ¾ÿ°ÿ³ÿ¹ÿ¼ÿ®ÿºÿÂÿ±ÿÅÿ©ÿËÿ¥ÿ·ÿÆÿÈÿ·ÿ¿ÿÇÿ¹ÿ·ÿÆÿÅÿÃÿËÿÄÿ½ÿ±ÿ¹ÿ¿ÿ·ÿ·ÿ¼ÿÀÿÄÿÆÿÃÿ½ÿ·ÿ²ÿ²ÿ¿ÿÃÿ½ÿ·ÿ¸ÿµÿ¥ÿ°ÿÊÿ²ÿ³ÿ¨ÿµÿÎÿ»ÿ³ÿ±ÿ¼ÿ³ÿ»ÿ¹ÿ¯ÿ²ÿµÿ®ÿ¼ÿÄÿºÿ±ÿ¯ÿ¿ÿ½ÿ¾ÿ½ÿ¸ÿ¼ÿ½ÿ´ÿºÿÁÿÀÿ¿ÿÁÿ¿ÿµÿ²ÿ¯ÿ¹ÿ¸ÿ±ÿÀÿ¸ÿ·ÿ´ÿ¹ÿ¹ÿ¸ÿÿ¿ÿ¸ÿ¶ÿ°ÿ¿ÿ¶ÿ¿ÿ®ÿÀÿ¨ÿÀÿÄÿ®ÿ±ÿÅÿ¼ÿªÿ¹ÿ¿ÿÁÿ¸ÿ¹ÿ¿ÿ¸ÿºÿ¶ÿ¿ÿÄÿ¿ÿ´ÿ¶ÿ°ÿ¬ÿ°ÿ¯ÿ½ÿÆÿ¼ÿ´ÿ³ÿÂÿÊÿ¶ÿªÿ¿ÿ«ÿ´ÿ¯ÿ¼ÿÄÿÇÿÊÿÅÿ¹ÿ¿ÿ¯ÿ±ÿÏÿ¼ÿºÿÂÿªÿÊÿÉÿÉÿ¶ÿÃÿÃÿ¼ÿµÿ¸ÿ¹ÿÂÿÀÿÃÿ¿ÿ½ÿ»ÿ½ÿ½ÿ´ÿ·ÿÅÿÁÿ·ÿºÿ´ÿ³ÿ·ÿ¶ÿ·ÿ®ÿÀÿ¿ÿ¿ÿÁÿ¤ÿ¡ÿ·ÿµÿ¼ÿ´ÿÂÿÍÿ¾ÿÂÿ¼ÿÑÿ¹ÿ¶ÿ¯ÿ¸ÿÂÿ¿ÿ¼ÿÊÿÉÿ¾ÿÃÿ¼ÿ±ÿºÿ¶ÿ¼ÿ­ÿ´ÿ·ÿ¹ÿ¤ÿªÿÆÿÇÿÉÿÃÿ¹ÿ´ÿ¼ÿÁÿ¼ÿÂÿ¼ÿÁÿ¾ÿ·ÿ¸ÿ¼ÿ»ÿ¸ÿ¶ÿÁÿ¼ÿ²ÿ¶ÿÁÿ²ÿ²ÿ¾ÿ·ÿÈÿ¶ÿ®ÿ²ÿÅÿ¸ÿ¸ÿÂÿ·ÿÅÿ»ÿºÿËÿÉÿ¼ÿ­ÿ´ÿÈÿÅÿÊÿ¿ÿ½ÿ»ÿÁÿ¾ÿÅÿÉÿºÿ·ÿ¸ÿ³ÿ³ÿ¸ÿ¶ÿ²ÿ²ÿ±ÿµÿ±ÿÂÿ¹ÿ¾ÿ½ÿÈÿÃÿ½ÿ´ÿ¿ÿµÿ¾ÿÃÿ·ÿÇÿÃÿ²ÿ³ÿ¿ÿ¼ÿÃÿÁÿ»ÿÌÿ»ÿºÿÂÿÂÿ»ÿ·ÿ­ÿ·ÿÆÿÁÿÈÿ¾ÿÄÿºÿ¶ÿ¾ÿµÿ«ÿ§ÿ«ÿ¸ÿ¼ÿ·ÿ»ÿ¸ÿ«ÿ±ÿ¯ÿ¾ÿ½ÿÂÿ´ÿ½ÿ½ÿ²ÿºÿºÿµÿ¨ÿ®ÿ¹ÿÉÿÁÿ»ÿµÿÑÿ½ÿ¾ÿ¸ÿ°ÿÁÿ¼ÿÅÿ³ÿ¬ÿ«ÿ´ÿ¨ÿ²ÿ½ÿ¼ÿ»ÿ¹ÿ·ÿ²ÿ¸ÿ¯ÿ·ÿÅÿ½ÿµÿ°ÿ®ÿ®ÿ¯ÿ½ÿÀÿºÿ½ÿºÿµÿ´ÿÁÿ¿ÿÁÿÉÿÉÿÍÿ²ÿ¯ÿ¯ÿ³ÿÇÿ¯ÿËÿ²ÿ¿ÿ«ÿÂÿ¸ÿºÿÁÿÂÿÀÿÆÿ¶ÿ¸ÿ·ÿ±ÿ¼ÿ¾ÿ®ÿµÿºÿ¶ÿ¸ÿ»ÿ¸ÿ¹ÿÂÿÁÿºÿ¶ÿ¶ÿµÿ­ÿ·ÿ´ÿ¼ÿ·ÿ±ÿ·ÿªÿ¶ÿÁÿ¹ÿ¼ÿ±ÿÿµÿÀÿ¯ÿÕÿÁÿµÿ»ÿ·ÿ½ÿÀÿ³ÿ¶ÿºÿ½ÿ¹ÿ»ÿÀÿ¹ÿÇÿÂÿ¿ÿ©ÿ¬ÿ·ÿºÿµÿ·ÿÆÿÉÿ½ÿ³ÿ¸ÿÅÿ½ÿ´ÿ­ÿ´ÿÀÿÄÿÇÿÂÿ¼ÿ·ÿ½ÿ¸ÿ­ÿ¹ÿ´ÿÃÿ¹ÿÀÿÂÿ ÿÀÿ¹ÿ¶ÿ®ÿµÿÃÿ­ÿÁÿ§ÿ¹ÿÙÿÉÿºÿ²ÿÃÿÈÿÃÿÁÿ¹ÿ²ÿ¸ÿÂÿ¾ÿ³ÿ­ÿ¸ÿÈÿÐÿÐÿÀÿ·ÿ·ÿÂÿÁÿ¶ÿ¹ÿ¾ÿ±ÿ½ÿ¼ÿÁÿÂÿÄÿ®ÿÁÿÄÿÂÿ¾ÿÇÿÅÿÇÿ®ÿµÿ¶ÿ¹ÿ½ÿÅÿÈÿÀÿÃÿÈÿÀÿ¹ÿÁÿÁÿ¯ÿ­ÿ»ÿÀÿÁÿ´ÿµÿ¿ÿ¼ÿ¿ÿºÿ¿ÿºÿ¸ÿ·ÿÇÿÒÿ»ÿÃÿªÿµÿÀÿ¿ÿ½ÿ´ÿ¹ÿÌÿ¿ÿÇÿËÿ´ÿ¨ÿÁÿÈÿºÿÂÿÂÿÂÿÇÿÁÿ¿ÿÊÿÇÿ´ÿµÿ»ÿ»ÿÂÿ¯ÿ¹ÿÆÿÃÿ¼ÿÎÿÀÿ¸ÿºÿÊÿÅÿ­ÿÅÿ¹ÿ¼ÿ±ÿÀÿÂÿÊÿ¶ÿ¿ÿ½ÿ¹ÿ¶ÿ»ÿ¾ÿ¶ÿ¼ÿ¼ÿ´ÿ¶ÿ½ÿ½ÿ¸ÿºÿ·ÿºÿÅÿ¹ÿ¸ÿµÿºÿÀÿ°ÿ¼ÿ½ÿÁÿ©ÿ¯ÿÃÿºÿºÿÃÿÂÿÄÿÀÿÊÿÀÿÃÿÂÿ°ÿ´ÿ¶ÿÁÿ»ÿ¶ÿ»ÿµÿ±ÿµÿ¸ÿ¿ÿÇÿÅÿÆÿ¾ÿ¾ÿ¶ÿ³ÿÄÿºÿ»ÿÄÿ·ÿ¬ÿ·ÿÉÿ³ÿµÿ¸ÿ«ÿ¿ÿÁÿÀÿ³ÿ³ÿ»ÿ»ÿ¿ÿÁÿÂÿ²ÿ®ÿ³ÿ²ÿ¼ÿ½ÿÂÿ·ÿ¼ÿ¿ÿºÿ¹ÿÍÿÇÿ¶ÿ±ÿ¸ÿ¿ÿ½ÿµÿÀÿ´ÿÀÿ¶ÿ½ÿ¶ÿ«ÿ²ÿÂÿ¿ÿ»ÿ¼ÿËÿ¾ÿ½ÿÊÿ½ÿ¾ÿ¿ÿ¼ÿ½ÿÁÿÀÿÃÿÄÿ·ÿ¶ÿ¼ÿ»ÿ½ÿÇÿ¿ÿÐÿ¼ÿÄÿ·ÿºÿ¸ÿ±ÿ¶ÿ·ÿ¿ÿ¿ÿÇÿÀÿ³ÿ·ÿºÿÀÿ½ÿ³ÿ¸ÿ·ÿ½ÿ²ÿºÿ°ÿ½ÿÂÿÆÿÊÿÃÿ°ÿ³ÿ¬ÿÂÿ¸ÿ´ÿ¸ÿ·ÿµÿ¸ÿ¼ÿÀÿÑÿÐÿÅÿÆÿ·ÿ°ÿÀÿ¿ÿºÿ¿ÿÁÿ»ÿËÿÊÿ½ÿµÿ·ÿÍÿÂÿ·ÿ·ÿ·ÿ³ÿ²ÿÇÿÒÿÅÿµÿ»ÿÁÿ¿ÿ»ÿ½ÿÄÿºÿ¾ÿÅÿÏÿÁÿ½ÿÆÿ¾ÿ´ÿ·ÿµÿÊÿ·ÿËÿÂÿ¹ÿ¹ÿ»ÿÂÿ·ÿ¬ÿ¸ÿ¼ÿ¹ÿÀÿÃÿ¿ÿÁÿ¼ÿÁÿ¾ÿÃÿºÿ·ÿºÿÌÿ¬ÿ¸ÿºÿÀÿ´ÿ³ÿµÿ¾ÿ¼ÿÂÿÀÿ´ÿ¯ÿ³ÿÀÿÂÿ±ÿ¯ÿÂÿÉÿ³ÿÂÿºÿ§ÿÀÿÈÿ¿ÿÂÿ³ÿ¹ÿ»ÿ®ÿ´ÿ´ÿ¼ÿÂÿÀÿµÿ¯ÿ®ÿ¯ÿ¹ÿ»ÿ°ÿ¶ÿÀÿ¼ÿ§ÿ·ÿ¿ÿ±ÿ°ÿ¥ÿ¼ÿÀÿ¬ÿ¨ÿÿ ÿ®ÿ³ÿ°ÿ¤ÿÿÿ¦ÿ¬ÿ²ÿ«ÿ®ÿ»ÿ¹ÿÇÿ¾ÿ¶ÿ¸ÿÁÿÃÿÁÿ¹ÿµÿºÿ°ÿµÿ¹ÿ¹ÿÁÿÄÿµÿ°ÿ´ÿ«ÿÁÿ¸ÿ°ÿÊÿ¤ÿ³ÿ¯ÿ³ÿ¶ÿÉÿ®ÿµÿ°ÿµÿ«ÿ´ÿÀÿ¹ÿ¹ÿÂÿÁÿ»ÿÁÿ®ÿªÿ²ÿ©ÿ°ÿ»ÿµÿ±ÿ·ÿ·ÿ¶ÿ¼ÿÆÿÂÿ½ÿ¹ÿ·ÿ¼ÿ¶ÿ«ÿ·ÿÄÿÅÿ½ÿÉÿÅÿÆÿÁÿÄÿ¸ÿµÿ¿ÿÀÿÇÿ½ÿ²ÿ¸ÿ»ÿ¸ÿ¸ÿ¶ÿ½ÿ¹ÿ­ÿ²ÿµÿÇÿºÿÆÿÒÿÔÿºÿÁÿÉÿ±ÿ¥ÿ´ÿ½ÿÁÿÃÿ·ÿ¿ÿÊÿ²ÿ¼ÿ¸ÿ·ÿ¾ÿµÿºÿÊÿÒÿÆÿ»ÿµÿ»ÿÂÿ½ÿ¶ÿ²ÿ®ÿ¸ÿ·ÿÀÿÌÿÄÿ¼ÿÈÿÇÿÀÿ»ÿ¾ÿ´ÿ²ÿ¹ÿÄÿÃÿ½ÿ»ÿ°ÿ¯ÿÄÿ¾ÿ½ÿ¹ÿÂÿºÿÀÿ²ÿ¬ÿ­ÿ»ÿËÿÎÿÅÿ¼ÿ´ÿ½ÿÕÿÈÿ¾ÿÁÿºÿ¾ÿ±ÿºÿÌÿ´ÿÈÿÉÿÁÿÆÿËÿÂÿ·ÿ¶ÿºÿÍÿÓÿºÿ·ÿ¹ÿÆÿËÿÂÿÈÿ»ÿ½ÿÂÿÅÿÂÿ½ÿºÿ¸ÿÀÿ¿ÿÌÿÓÿ·ÿÂÿ¸ÿµÿµÿ½ÿ½ÿÃÿÁÿ¼ÿ¸ÿ´ÿ¸ÿ¶ÿ»ÿ±ÿÁÿ»ÿÍÿÄÿÀÿ¼ÿ±ÿ¶ÿÁÿ¼ÿ¾ÿÃÿºÿ¾ÿ¾ÿ³ÿ³ÿ°ÿ¸ÿÅÿ·ÿ¿ÿ½ÿÇÿÆÿ¹ÿ½ÿÇÿÈÿÊÿÅÿ»ÿÂÿÆÿÀÿ¸ÿÈÿ¼ÿ¹ÿÆÿÂÿ¸ÿ¾ÿÂÿ¹ÿºÿÊÿÄÿ´ÿ¹ÿÂÿ¼ÿ¶ÿÂÿÂÿÃÿÅÿ¼ÿ¼ÿÁÿÁÿÉÿÏÿÀÿ·ÿ¼ÿËÿ¼ÿ»ÿ¼ÿÍÿÑÿÊÿÃÿ¼ÿ»ÿÄÿ¶ÿ´ÿ²ÿÌÿ·ÿ¼ÿ»ÿÂÿ¿ÿ´ÿ¸ÿ¼ÿ¿ÿÆÿ¸ÿ°ÿ¶ÿÃÿÀÿÈÿÇÿ¾ÿµÿÁÿ½ÿ·ÿ»ÿ­ÿ¢ÿ¾ÿ»ÿ¹ÿÅÿÂÿºÿºÿºÿ½ÿ»ÿÂÿÍÿÄÿµÿ¿ÿÅÿÃÿ³ÿµÿ¹ÿ¯ÿ­ÿ­ÿ³ÿ®ÿ¶ÿÇÿ½ÿ¶ÿÅÿÂÿµÿ¨ÿ³ÿÈÿ»ÿ¿ÿ»ÿ»ÿÀÿ»ÿ±ÿ©ÿ·ÿ´ÿ½ÿÀÿÈÿÈÿ¼ÿµÿÅÿÄÿ»ÿÁÿ¸ÿ¼ÿ½ÿ½ÿÄÿ»ÿ¾ÿºÿÁÿ»ÿ´ÿ¸ÿ¾ÿ½ÿ¯ÿ·ÿ«ÿ¼ÿºÿÇÿÂÿºÿÀÿÇÿÈÿÅÿ»ÿºÿºÿÂÿ¿ÿ¹ÿµÿ»ÿÁÿËÿÅÿ¾ÿÆÿÇÿÈÿÀÿÀÿÄÿ¹ÿ·ÿ¾ÿÂÿ¬ÿ¦ÿ²ÿ¯ÿ´ÿ·ÿ»ÿµÿ½ÿ¿ÿºÿ¼ÿ½ÿ²ÿ¸ÿÈÿ¸ÿËÿÔÿ¸ÿ²ÿÄÿÈÿ¾ÿÃÿ¿ÿµÿ¸ÿ·ÿ­ÿ¦ÿ¦ÿ¯ÿ¹ÿÃÿ»ÿ¸ÿ¼ÿ·ÿ³ÿ¾ÿ¶ÿ²ÿÆÿÄÿ½ÿ¸ÿ½ÿºÿ¿ÿËÿÉÿÂÿ»ÿÉÿ¶ÿ³ÿµÿ³ÿ­ÿµÿÁÿ¾ÿ¹ÿ·ÿËÿÇÿ¹ÿ²ÿ¸ÿ·ÿ»ÿ·ÿ²ÿ¼ÿÂÿËÿ¹ÿÊÿÐÿÍÿµÿ¬ÿºÿÄÿÂÿÈÿÐÿ»ÿ¼ÿ¶ÿ³ÿ©ÿ§ÿ²ÿ½ÿÁÿËÿ×ÿÕÿ²ÿ·ÿ³ÿ³ÿ¸ÿ¿ÿÆÿÆÿÀÿ¾ÿ¹ÿÄÿ»ÿ±ÿ¼ÿÃÿ¾ÿ»ÿÁÿÃÿ¿ÿÃÿÆÿºÿ»ÿ¶ÿ¯ÿ·ÿÂÿ½ÿ½ÿ¶ÿ¿ÿ³ÿ±ÿ°ÿ¸ÿÁÿ½ÿ²ÿ¶ÿ²ÿÆÿ¹ÿ·ÿ¼ÿ´ÿ±ÿºÿ¼ÿ¯ÿ¾ÿÁÿ¶ÿÀÿÂÿÉÿÄÿÀÿ¿ÿ´ÿ´ÿ¼ÿÎÿ¸ÿÅÿ¾ÿ¹ÿ¾ÿ¼ÿ°ÿ®ÿ¹ÿ½ÿÅÿ¼ÿ®ÿ¶ÿÄÿÅÿ¿ÿ¸ÿ²ÿ®ÿ·ÿ§ÿ ÿÿÿ¤ÿ ÿ ÿ±ÿ§ÿ²ÿ­ÿ¬ÿ´ÿ·ÿµÿ½ÿ·ÿ¥ÿ±ÿ«ÿ«ÿ¯ÿ±ÿ¹ÿÇÿÅÿ¶ÿªÿµÿ­ÿ·ÿµÿµÿ»ÿµÿºÿÅÿ²ÿ½ÿËÿÅÿ¿ÿ¾ÿ»ÿÌÿ·ÿ¾ÿÀÿÊÿ×ÿÊÿµÿ¶ÿ½ÿ¼ÿ²ÿÇÿÇÿÅÿ¾ÿ¶ÿ¼ÿËÿ¾ÿ¸ÿÀÿ½ÿ²ÿ¾ÿ½ÿ±ÿ¸ÿ¼ÿ¹ÿ¾ÿÄÿ»ÿ¿ÿÈÿÂÿ¾ÿ½ÿ´ÿ¶ÿÄÿÊÿÉÿÕÿ³ÿ»ÿÄÿ¹ÿ´ÿ±ÿ²ÿÄÿ¶ÿ²ÿ½ÿÀÿ¶ÿµÿ¶ÿ³ÿ´ÿ§ÿ·ÿÂÿµÿ½ÿ¾ÿµÿºÿÅÿ¼ÿ¹ÿÂÿ¼ÿ¿ÿÁÿµÿ²ÿ·ÿ´ÿ½ÿ®ÿÇÿ¸ÿ³ÿÂÿºÿ±ÿ¸ÿ¶ÿ´ÿÃÿÁÿ½ÿ°ÿ²ÿ¯ÿ±ÿºÿ³ÿºÿ±ÿµÿ²ÿ¡ÿ­ÿÃÿ¿ÿ°ÿ±ÿ¯ÿ³ÿ¾ÿ´ÿ½ÿ¸ÿ«ÿ¬ÿ·ÿ²ÿ¸ÿ³ÿ¾ÿ²ÿ®ÿ»ÿÀÿ¶ÿ²ÿ½ÿ´ÿ¬ÿ¶ÿÇÿÄÿµÿ¼ÿ¾ÿ°ÿ³ÿÂÿ¶ÿ©ÿµÿ¶ÿ¦ÿ¥ÿ¯ÿ»ÿÂÿÄÿ¾ÿÒÿÇÿ ÿ®ÿ½ÿ¿ÿÀÿ¼ÿ±ÿ·ÿ«ÿ«ÿ­ÿ·ÿµÿ±ÿµÿ¸ÿ³ÿ´ÿ¾ÿ³ÿÇÿ¸ÿ¨ÿÁÿ¶ÿ«ÿ²ÿ¹ÿ±ÿ§ÿ¯ÿÿÄÿ·ÿ·ÿ¼ÿ»ÿÈÿÒÿ¼ÿ­ÿ°ÿ¹ÿ¾ÿµÿ¼ÿÐÿÂÿ­ÿ³ÿÀÿ·ÿ¾ÿÃÿ¶ÿÄÿÂÿ°ÿ´ÿ¾ÿ·ÿ¬ÿ°ÿ·ÿ¯ÿ´ÿ¹ÿµÿ°ÿÀÿ²ÿ«ÿ¸ÿµÿ¦ÿ°ÿ´ÿÀÿºÿÅÿ¾ÿµÿ»ÿ¾ÿ¹ÿ¹ÿ½ÿÈÿ»ÿÃÿÁÿ¶ÿ¶ÿºÿ´ÿ¬ÿ­ÿ±ÿ¬ÿ®ÿ°ÿ°ÿ±ÿ°ÿ·ÿ¸ÿ°ÿ·ÿ¹ÿ°ÿ½ÿµÿ©ÿ·ÿ·ÿ¿ÿ¯ÿ§ÿÿ¡ÿµÿÃÿ¾ÿ¹ÿ¸ÿ°ÿ´ÿ»ÿ¶ÿ¾ÿÀÿ½ÿµÿ®ÿ¶ÿÇÿ»ÿ¬ÿ½ÿ¤ÿ¯ÿÆÿ¾ÿÆÿÀÿ»ÿ¾ÿµÿ®ÿ²ÿ·ÿÉÿ¿ÿºÿ»ÿÃÿ¶ÿ»ÿÂÿ¼ÿ½ÿ¹ÿµÿÉÿºÿ¿ÿ¹ÿ¼ÿËÿ¿ÿ±ÿ­ÿ³ÿ¶ÿªÿ¿ÿ½ÿÃÿ½ÿ¿ÿÀÿÄÿÃÿÁÿµÿ¯ÿ·ÿ·ÿ¸ÿ¾ÿ¶ÿÊÿ¶ÿ¦ÿÇÿ¿ÿªÿ­ÿ´ÿ¹ÿ¼ÿµÿ·ÿ·ÿÁÿ·ÿºÿÁÿÂÿÈÿ½ÿ·ÿ¿ÿÅÿÀÿ·ÿµÿÁÿ³ÿ²ÿÀÿ¿ÿ¹ÿ½ÿÉÿÅÿ»ÿ¹ÿÀÿÈÿÃÿ¾ÿ¶ÿÀÿÄÿºÿ¾ÿ¾ÿ¿ÿªÿ­ÿºÿ»ÿ¹ÿºÿÄÿÁÿ²ÿÅÿÀÿ¸ÿ·ÿ´ÿ«ÿ±ÿ³ÿ´ÿÀÿÈÿÂÿºÿ½ÿÆÿÒÿ¯ÿÆÿ·ÿÅÿ¾ÿ¾ÿ¿ÿ¾ÿÂÿ½ÿ°ÿ²ÿÂÿ¶ÿ¶ÿÇÿªÿ²ÿ¶ÿ¶ÿÂÿÂÿÁÿ¾ÿ¼ÿ½ÿ¼ÿ¾ÿÁÿÉÿ¸ÿÁÿÊÿÄÿÂÿÁÿÉÿ¸ÿ³ÿ»ÿ¸ÿ°ÿ¯ÿºÿ°ÿ®ÿ¾ÿÇÿÇÿÐÿÌÿÆÿ¸ÿ¿ÿÅÿÈÿÆÿ¸ÿ³ÿ·ÿ½ÿÐÿÉÿÉÿ¸ÿÁÿÅÿ¾ÿ»ÿ¹ÿ¹ÿµÿ¹ÿ¾ÿÀÿÇÿÅÿÇÿ»ÿ·ÿ·ÿ´ÿ¾ÿ¼ÿ¼ÿ¿ÿ·ÿ®ÿ³ÿ¶ÿºÿ¹ÿ¯ÿ¹ÿ¾ÿÑÿÁÿ´ÿµÿµÿÃÿ¼ÿÀÿÁÿÂÿ¹ÿ´ÿ¹ÿ¸ÿ¯ÿ«ÿ´ÿºÿÁÿ¸ÿ¾ÿÈÿ±ÿ¼ÿ·ÿ´ÿ¼ÿºÿ½ÿÁÿÂÿÁÿºÿ»ÿ¼ÿ·ÿ¼ÿ¶ÿ´ÿ¾ÿºÿ­ÿ¶ÿÀÿ¹ÿ»ÿ¹ÿµÿ­ÿ»ÿ¾ÿ¬ÿ¾ÿ¸ÿ¾ÿ®ÿ¯ÿ«ÿ¸ÿ²ÿ°ÿ¸ÿÃÿÆÿÉÿÄÿÁÿÄÿ¾ÿ·ÿ·ÿ´ÿ¸ÿ¹ÿÇÿ±ÿ½ÿ»ÿ¯ÿÃÿºÿ·ÿ£ÿÅÿÂÿ«ÿ³ÿ¹ÿ´ÿºÿ¹ÿ¬ÿ°ÿ·ÿµÿµÿ²ÿ¾ÿ¼ÿ»ÿ´ÿÁÿºÿ·ÿµÿµÿ¸ÿ¸ÿ½ÿÀÿ²ÿ¨ÿ³ÿµÿ²ÿ¿ÿ«ÿ¶ÿ¡ÿÈÿ¼ÿÂÿ©ÿµÿÄÿ¿ÿ«ÿ³ÿ»ÿ´ÿ¹ÿÂÿÀÿ¶ÿ¶ÿÄÿ¿ÿÃÿÄÿ³ÿ»ÿ½ÿ¸ÿ´ÿ°ÿ¶ÿ²ÿ©ÿ«ÿ¸ÿ¹ÿ»ÿ¿ÿ­ÿ«ÿ¼ÿ·ÿºÿÂÿ¯ÿÍÿ³ÿ³ÿªÿ¬ÿ¯ÿ»ÿÏÿ¹ÿ±ÿ¸ÿºÿºÿºÿºÿ¼ÿ¸ÿ²ÿºÿ¸ÿ·ÿ³ÿ­ÿºÿÂÿ·ÿ®ÿ¹ÿÊÿ¿ÿ»ÿ¼ÿÈÿ»ÿ´ÿ¸ÿµÿ·ÿ¿ÿ¹ÿ¬ÿ±ÿ­ÿ²ÿºÿ²ÿ»ÿÑÿ¸ÿ±ÿ´ÿ¹ÿ·ÿÃÿ¾ÿºÿ¼ÿ³ÿªÿ¯ÿ·ÿ²ÿ¯ÿºÿ·ÿ¦ÿ§ÿ²ÿ²ÿ¼ÿ¾ÿÄÿ·ÿºÿ»ÿ¶ÿ­ÿ§ÿ°ÿÄÿ³ÿ»ÿªÿ¥ÿ¹ÿÃÿÂÿÀÿ·ÿ«ÿ­ÿµÿ¹ÿ³ÿ¬ÿÄÿ¯ÿ³ÿµÿ¬ÿ½ÿ¹ÿ¨ÿÂÿ¹ÿ»ÿ¶ÿÀÿ¾ÿ½ÿ·ÿ®ÿ²ÿ±ÿ¬ÿ¸ÿ¼ÿ¹ÿ¿ÿÁÿ»ÿÆÿ¿ÿ³ÿ¬ÿÂÿ³ÿ·ÿ³ÿºÿÅÿ¤ÿ³ÿ¹ÿ©ÿ¶ÿ±ÿ¶ÿÂÿÄÿ½ÿ½ÿÅÿ¼ÿ·ÿ¼ÿ³ÿ½ÿÄÿ¿ÿ´ÿ¯ÿ¿ÿÿºÿ¯ÿ²ÿÀÿ¶ÿÅÿ»ÿ´ÿ·ÿªÿªÿ½ÿÄÿÆÿÆÿ¾ÿ±ÿ±ÿÌÿ¾ÿ¯ÿ·ÿ¼ÿÉÿ­ÿ¦ÿµÿ©ÿ»ÿÊÿÇÿ²ÿ­ÿ²ÿ¼ÿÅÿËÿÅÿ»ÿÂÿÅÿºÿ¸ÿºÿ°ÿ·ÿÀÿ¹ÿ¿ÿ³ÿ¬ÿµÿªÿ®ÿ±ÿ¾ÿ»ÿ³ÿ´ÿ³ÿÀÿ®ÿºÿµÿ°ÿÈÿ¯ÿ®ÿ½ÿ´ÿ¯ÿ¹ÿ¹ÿ³ÿ­ÿ»ÿÅÿ½ÿ¯ÿ¦ÿµÿ©ÿ³ÿ³ÿ¹ÿ³ÿ²ÿ´ÿÀÿÄÿÂÿÊÿÂÿºÿÅÿ¾ÿÂÿ¹ÿªÿ¼ÿÆÿ²ÿµÿ·ÿºÿ¸ÿ¬ÿ°ÿ¸ÿ½ÿ·ÿ¬ÿ³ÿ²ÿ±ÿ¹ÿÃÿ¹ÿ¬ÿ­ÿ·ÿ±ÿºÿ­ÿÁÿ³ÿ£ÿ«ÿÍÿ·ÿ°ÿ·ÿ¯ÿ¿ÿ®ÿ²ÿ¼ÿ¸ÿÀÿ»ÿÁÿ½ÿªÿ¶ÿºÿ¦ÿ£ÿ¥ÿ¨ÿ­ÿ¥ÿ²ÿ¼ÿ¶ÿ»ÿ·ÿ¹ÿ¶ÿ¸ÿÀÿ¥ÿÈÿµÿ·ÿ¿ÿ¯ÿÄÿ®ÿ§ÿ¨ÿ¢ÿ®ÿ³ÿ¦ÿ¨ÿ¨ÿ¨ÿµÿ¸ÿ»ÿ´ÿ¦ÿ±ÿ½ÿ¶ÿ­ÿ¬ÿµÿ®ÿ®ÿ³ÿ¶ÿ±ÿ¥ÿºÿºÿ®ÿÿ±ÿªÿ¾ÿ·ÿ¼ÿÅÿ­ÿ±ÿÊÿ±ÿ±ÿÂÿ³ÿ¶ÿ¾ÿÁÿ¹ÿ¨ÿ§ÿ´ÿ½ÿ²ÿ¸ÿÈÿ¾ÿºÿµÿ¯ÿ³ÿªÿ¸ÿ±ÿ¾ÿ·ÿÄÿ·ÿ¿ÿÀÿ©ÿ¼ÿÅÿ³ÿ­ÿ·ÿ´ÿ½ÿ½ÿ»ÿ¯ÿÇÿ·ÿËÿºÿ®ÿµÿ½ÿ²ÿ°ÿ¹ÿ²ÿ«ÿ´ÿ½ÿ»ÿ¶ÿ¸ÿ¶ÿ«ÿ®ÿ½ÿ½ÿ°ÿÅÿÈÿÃÿ²ÿµÿºÿºÿ·ÿÈÿÇÿ¼ÿ¼ÿ½ÿ¶ÿ­ÿ´ÿ³ÿºÿ¸ÿ½ÿ»ÿÂÿÁÿ»ÿ¾ÿµÿµÿ³ÿ½ÿ·ÿ°ÿµÿ¿ÿ²ÿ£ÿ¶ÿÃÿ¼ÿ´ÿ¶ÿ²ÿ«ÿºÿ·ÿ®ÿ¹ÿÅÿµÿ¥ÿÂÿ»ÿ·ÿ´ÿµÿ°ÿ¡ÿÂÿ¾ÿ¿ÿÊÿ¶ÿ±ÿ½ÿ¶ÿ»ÿ»ÿ¼ÿ½ÿÀÿ¿ÿ¿ÿ¾ÿ·ÿµÿ¼ÿÀÿ»ÿ»ÿ¸ÿ¸ÿ¿ÿÀÿÆÿ¾ÿ°ÿ±ÿºÿ¾ÿ¯ÿ°ÿµÿ¸ÿ¦ÿ¯ÿºÿ¸ÿ´ÿ·ÿºÿÏÿ¯ÿ´ÿ´ÿ³ÿ³ÿÈÿ¹ÿ¨ÿ¶ÿ¯ÿ²ÿ¿ÿÆÿ·ÿ¹ÿ¶ÿ¬ÿ±ÿÁÿ½ÿ¾ÿÀÿ¹ÿ²ÿ»ÿ´ÿ´ÿÅÿÄÿ¾ÿ³ÿ¦ÿ¤ÿ°ÿªÿ¬ÿ·ÿ¯ÿ²ÿ´ÿºÿµÿ¨ÿ§ÿ´ÿ®ÿ¸ÿ¼ÿ¾ÿ²ÿ­ÿºÿÅÿ«ÿ¹ÿµÿ­ÿ©ÿ²ÿÄÿÀÿ¼ÿÀÿºÿ¿ÿºÿÇÿÇÿÍÿ½ÿ¹ÿºÿÂÿµÿºÿÁÿ»ÿ¹ÿ¶ÿ¿ÿ¹ÿ±ÿ°ÿ³ÿ¿ÿ¶ÿ¸ÿÈÿ½ÿÀÿ½ÿ½ÿÓÿ¶ÿ¯ÿ·ÿÂÿ·ÿ³ÿ¤ÿ¡ÿ³ÿÈÿÂÿÃÿ¼ÿ±ÿ»ÿ½ÿ®ÿÂÿ¼ÿ³ÿµÿÆÿÑÿÍÿ¾ÿ³ÿ¯ÿ¶ÿ½ÿ·ÿ²ÿ¾ÿÄÿÓÿÏÿºÿ¸ÿ¸ÿ¿ÿÁÿÄÿ¶ÿ°ÿÁÿ½ÿ²ÿ¶ÿ´ÿ­ÿ¸ÿ´ÿÂÿ´ÿÃÿÁÿ»ÿ¯ÿÀÿ®ÿ¹ÿ¶ÿ¨ÿ±ÿ¶ÿÃÿ¶ÿÁÿÆÿÄÿÄÿÈÿ³ÿÃÿ¸ÿ²ÿÀÿÆÿ½ÿ¶ÿ°ÿÁÿÇÿÁÿÁÿ¹ÿ´ÿ¹ÿ¿ÿÁÿ½ÿ¶ÿµÿ·ÿ¸ÿÅÿÄÿºÿ½ÿÀÿÅÿÁÿÉÿ½ÿ»ÿ¾ÿ¹ÿµÿ·ÿ¾ÿ½ÿ¶ÿÀÿÁÿ¹ÿÀÿÊÿ²ÿ¸ÿ³ÿµÿ·ÿ¿ÿÄÿ¶ÿµÿ±ÿ»ÿ¸ÿ»ÿ¹ÿºÿºÿ¼ÿÄÿÍÿÅÿ¸ÿ¸ÿÄÿÃÿ»ÿÀÿÁÿÄÿÄÿ»ÿ²ÿ²ÿ»ÿ³ÿÁÿ·ÿÉÿÅÿÄÿ¸ÿ°ÿ»ÿÌÿ¼ÿÅÿÌÿ»ÿÁÿªÿÅÿÎÿ¾ÿ½ÿÂÿ¸ÿÄÿ¸ÿËÿÆÿÀÿ¹ÿ¹ÿÄÿÀÿÆÿ½ÿ²ÿÃÿÇÿÀÿ¸ÿµÿ¶ÿµÿ¹ÿÁÿÁÿ´ÿ¶ÿ¾ÿ²ÿºÿÄÿÆÿÁÿ¿ÿ­ÿºÿ»ÿÂÿ»ÿ©ÿ¨ÿ¹ÿ»ÿ­ÿ±ÿÍÿÂÿºÿÁÿ±ÿ­ÿ¦ÿ¤ÿ¹ÿµÿÍÿÖÿ¼ÿ¼ÿ¶ÿ¸ÿÃÿÌÿ¹ÿ¼ÿÃÿ­ÿ°ÿ¯ÿ¡ÿ¯ÿÁÿµÿ¹ÿºÿ©ÿµÿÃÿÈÿÌÿ¾ÿ·ÿÁÿ¿ÿÍÿ»ÿÁÿ¸ÿ©ÿÄÿ±ÿ´ÿ°ÿ­ÿ­ÿ»ÿ½ÿºÿ¯ÿÁÿ·ÿÄÿ¸ÿ´ÿ»ÿ¿ÿ¶ÿ¯ÿ¶ÿ¿ÿ¾ÿ¹ÿ¼ÿ¸ÿ´ÿ³ÿ½ÿÇÿÂÿ·ÿ·ÿ¸ÿ»ÿ»ÿºÿ·ÿ¸ÿ»ÿ²ÿ¼ÿÀÿÃÿ¶ÿ¬ÿ¶ÿ¶ÿ¿ÿÇÿÂÿ½ÿ¹ÿºÿ¹ÿ½ÿ²ÿÃÿÇÿ·ÿ·ÿ±ÿ·ÿ±ÿÂÿ¸ÿ·ÿÉÿÆÿ½ÿ»ÿ´ÿÅÿ»ÿ´ÿ¾ÿÁÿ¶ÿ®ÿ°ÿ´ÿÁÿÈÿÀÿ»ÿÇÿÌÿºÿ³ÿµÿ¯ÿ²ÿ¼ÿ·ÿÃÿºÿÁÿÄÿÁÿ¶ÿÁÿµÿÉÿ·ÿ·ÿÁÿ»ÿºÿ·ÿÅÿºÿ·ÿ¹ÿÆÿÂÿ´ÿÆÿÓÿ»ÿ·ÿºÿ´ÿ³ÿ²ÿ½ÿÄÿÅÿÏÿÑÿËÿ¿ÿ¶ÿ¹ÿ´ÿ·ÿµÿÀÿ¾ÿ¶ÿÀÿÉÿ¾ÿ»ÿ·ÿ²ÿÂÿ¾ÿ³ÿ¾ÿÄÿ²ÿ¹ÿ¸ÿ¿ÿ¯ÿ¸ÿ»ÿºÿµÿ©ÿ³ÿ¶ÿÅÿÆÿÈÿÇÿÃÿ¾ÿºÿ¼ÿ¿ÿÃÿ¶ÿ®ÿ¸ÿ¸ÿÃÿ¸ÿ¤ÿ¾ÿ»ÿ°ÿ¸ÿ»ÿ¾ÿ¯ÿºÿÁÿÉÿºÿÄÿ«ÿ½ÿÊÿ¹ÿÄÿ¬ÿ»ÿÇÿÃÿÅÿÅÿ¹ÿ¸ÿÂÿËÿ¶ÿ«ÿ«ÿ¸ÿºÿÁÿÈÿ»ÿ»ÿ¾ÿ´ÿ¶ÿÆÿÇÿ¿ÿ¾ÿ¾ÿ¼ÿ¿ÿ¾ÿÈÿ­ÿÂÿ¶ÿ´ÿ©ÿ¶ÿ¹ÿ¯ÿ¾ÿÁÿÅÿÀÿÀÿ®ÿ³ÿ¾ÿÆÿÅÿ½ÿ³ÿ¾ÿ»ÿµÿ½ÿÃÿÄÿÄÿ¼ÿ¯ÿµÿ¿ÿ½ÿ¼ÿ»ÿ»ÿºÿ­ÿ°ÿ¹ÿ´ÿ®ÿ»ÿ¹ÿ·ÿ®ÿ»ÿ«ÿ¶ÿ»ÿ²ÿ³ÿ»ÿºÿ¯ÿªÿ´ÿÄÿÃÿ¾ÿÁÿÀÿ¹ÿ¸ÿÂÿ¿ÿ¸ÿ¾ÿÀÿËÿÁÿ¿ÿºÿ£ÿ¬ÿ°ÿÀÿºÿ½ÿºÿµÿÀÿÅÿ¾ÿ±ÿÉÿÅÿ·ÿ³ÿ»ÿÁÿ·ÿ·ÿÅÿÊÿ´ÿ³ÿ»ÿ³ÿ¼ÿÈÿÇÿ½ÿ¿ÿÉÿ¿ÿÇÿÀÿÀÿÌÿÌÿµÿ¶ÿ¶ÿ¶ÿ¶ÿÅÿÕÿ¹ÿ·ÿºÿºÿÊÿÃÿ¶ÿ¿ÿÇÿ¹ÿºÿÃÿÅÿÀÿ¼ÿ¸ÿ¨ÿ®ÿ´ÿ»ÿ½ÿºÿ¹ÿ¾ÿ±ÿÂÿºÿ¶ÿËÿÜÿ½ÿÁÿ½ÿ±ÿµÿ´ÿ¶ÿ»ÿ¿ÿ½ÿ¿ÿÅÿÁÿ½ÿ¼ÿ·ÿ·ÿºÿ·ÿ»ÿ¹ÿ¿ÿ¾ÿ¼ÿÂÿÆÿ½ÿ¼ÿ¦ÿÄÿ±ÿ²ÿ·ÿÁÿºÿ¯ÿÀÿµÿ¹ÿÅÿ¾ÿÃÿÄÿÁÿÅÿ¾ÿ¸ÿ¿ÿ¼ÿ®ÿ­ÿ¾ÿÀÿÈÿÆÿ»ÿ³ÿ»ÿÃÿÊÿ¾ÿÄÿ¹ÿ³ÿ«ÿÃÿ¿ÿºÿ¹ÿ±ÿ³ÿ¶ÿ·ÿ¹ÿ¹ÿ½ÿµÿ¹ÿÂÿ¾ÿÆÿÃÿÃÿÂÿ¸ÿÆÿ¸ÿºÿÈÿ¶ÿ¹ÿ¼ÿÄÿÊÿÉÿ¼ÿµÿÄÿÆÿÇÿÆÿ¿ÿÌÿÆÿºÿ»ÿ¾ÿÃÿÀÿºÿÂÿ®ÿ³ÿÁÿÇÿ·ÿÄÿÃÿÌÿ¾ÿÂÿÁÿµÿ¹ÿ¾ÿ­ÿ¢ÿ±ÿ»ÿ±ÿ¬ÿ²ÿÈÿÄÿ°ÿ¿ÿµÿÇÿ¬ÿ·ÿÉÿ¹ÿ®ÿ©ÿ¹ÿ¹ÿ¹ÿ¸ÿºÿ²ÿ«ÿµÿ¼ÿ´ÿ°ÿ¼ÿ¼ÿ±ÿ²ÿ¶ÿ¶ÿ°ÿÂÿ¡ÿ¼ÿ¿ÿ«ÿ§ÿ±ÿ¾ÿ¸ÿ³ÿ¼ÿºÿ°ÿ¯ÿ³ÿ³ÿ¸ÿÂÿ½ÿ´ÿ¿ÿÃÿÊÿ¯ÿ½ÿÃÿ¿ÿ¾ÿ¸ÿ«ÿ¶ÿ¸ÿ¸ÿ¾ÿÂÿËÿËÿ½ÿ­ÿ­ÿÅÿÃÿ¸ÿºÿÁÿÃÿÉÿÜÿ½ÿ°ÿ²ÿºÿµÿ¾ÿÃÿ¾ÿ¶ÿ·ÿ¹ÿ¼ÿÀÿ·ÿ¸ÿÈÿºÿ®ÿ®ÿªÿ·ÿÁÿ´ÿ®ÿ°ÿ¿ÿ½ÿ¿ÿ¾ÿÀÿ¼ÿ¹ÿ´ÿ·ÿ´ÿ£ÿ±ÿµÿ¸ÿ¹ÿ°ÿ¹ÿ×ÿÜÿ»ÿÊÿ¾ÿÃÿÁÿ¶ÿ¶ÿºÿ¼ÿµÿ±ÿ³ÿµÿÂÿÃÿ·ÿ½ÿ²ÿ·ÿÀÿ¸ÿÍÿÒÿÃÿÁÿÆÿ²ÿ¯ÿÄÿÁÿ³ÿ¶ÿ¹ÿ¼ÿ´ÿÉÿ¾ÿ±ÿÁÿÇÿ¶ÿ©ÿ¼ÿÃÿÅÿ¶ÿºÿ¼ÿ»ÿ½ÿ¿ÿ½ÿ¶ÿ´ÿ¶ÿÆÿÃÿÄÿÇÿËÿÈÿ½ÿÁÿµÿÁÿ´ÿ±ÿ¹ÿ½ÿÇÿÃÿ´ÿÇÿÉÿ½ÿÁÿÏÿÂÿ½ÿÅÿµÿ±ÿ½ÿ¿ÿÆÿÒÿËÿÀÿºÿ´ÿÂÿÆÿÀÿ¸ÿ¾ÿµÿÀÿµÿµÿÌÿÍÿ¸ÿºÿ½ÿÃÿÆÿÆÿËÿÁÿ¼ÿÄÿÅÿ¿ÿ¹ÿ»ÿÊÿ¿ÿ¿ÿ¹ÿ¿ÿÀÿµÿ²ÿ¼ÿÂÿÂÿ¼ÿ·ÿÉÿ¼ÿÉÿÃÿ¸ÿÈÿ©ÿ°ÿ¼ÿÃÿ¼ÿ·ÿ¹ÿÀÿ¾ÿ³ÿ¼ÿ¸ÿÌÿ½ÿÅÿ¾ÿ¶ÿ³ÿºÿºÿ¹ÿ²ÿ¿ÿÎÿÁÿ·ÿÃÿÁÿ¿ÿÃÿÇÿ¾ÿºÿ½ÿ½ÿºÿ¿ÿ¶ÿ»ÿÉÿÈÿ¿ÿ¸ÿ¯ÿ¼ÿ¾ÿÿ¹ÿÄÿ»ÿ´ÿ¾ÿ¼ÿ¶ÿÃÿÆÿ»ÿÂÿÄÿÄÿµÿ¨ÿ¨ÿÍÿ»ÿ·ÿ½ÿ¼ÿ»ÿÂÿÄÿÀÿÂÿËÿÈÿ¿ÿ¿ÿ¿ÿÆÿ¼ÿ³ÿ½ÿ½ÿ¶ÿ¶ÿ°ÿ¬ÿ«ÿ£ÿ¯ÿ§ÿ¼ÿÎÿÀÿ¾ÿ²ÿÂÿ´ÿ­ÿºÿÇÿËÿÅÿ¼ÿ»ÿ¾ÿ¶ÿ°ÿÆÿÃÿÅÿ¿ÿÉÿÆÿ¼ÿÄÿÅÿªÿ¡ÿ·ÿ°ÿ¿ÿ¼ÿ²ÿ·ÿ¶ÿ³ÿ¯ÿ½ÿÐÿÄÿ±ÿÁÿÆÿÀÿ³ÿÅÿÀÿÅÿ¸ÿºÿ½ÿ½ÿ½ÿ¿ÿÀÿµÿ­ÿÇÿÆÿ¤ÿ½ÿÂÿ¹ÿ½ÿ·ÿ¶ÿ¼ÿ¿ÿ·ÿ²ÿ¼ÿ¹ÿ¹ÿ¿ÿÂÿÃÿºÿÇÿÖÿÈÿ¹ÿ¸ÿ¸ÿ¼ÿ´ÿ¹ÿÆÿÀÿ¼ÿÀÿÀÿ¸ÿ¶ÿ¶ÿ¹ÿ¼ÿ´ÿ­ÿÈÿ¼ÿ¶ÿÆÿ·ÿµÿÅÿ¾ÿ»ÿÂÿ¸ÿ´ÿ³ÿÀÿ½ÿ¹ÿÆÿÊÿÄÿ¿ÿ¾ÿËÿÑÿÂÿ¾ÿºÿ®ÿ»ÿºÿ½ÿºÿ´ÿ½ÿµÿ®ÿ¿ÿ·ÿ¹ÿÇÿ°ÿ¹ÿ¹ÿ¶ÿ·ÿ¹ÿ·ÿ½ÿ¿ÿ½ÿÉÿÔÿÅÿÃÿÌÿÆÿÄÿÀÿ¹ÿ´ÿ±ÿ¹ÿÃÿ³ÿ¯ÿ¿ÿÏÿÄÿ·ÿ½ÿÀÿ¸ÿºÿ¾ÿ¹ÿÁÿÆÿÆÿÂÿ¹ÿ½ÿÄÿÄÿ½ÿ³ÿ§ÿ¬ÿÃÿ¿ÿ´ÿ¶ÿ´ÿ®ÿ¾ÿÁÿºÿ¼ÿ¶ÿÅÿÁÿ¯ÿ²ÿ¹ÿ¸ÿ½ÿÀÿÄÿÈÿÁÿ®ÿ§ÿ¤ÿµÿÂÿÁÿ»ÿ»ÿ¾ÿÀÿÈÿÊÿ¼ÿ·ÿ¿ÿ¶ÿ´ÿ¸ÿµÿ¯ÿ´ÿ¾ÿºÿÍÿ·ÿªÿ¸ÿ±ÿ²ÿÃÿÁÿ·ÿ¿ÿ²ÿ¤ÿ¹ÿ¿ÿ±ÿÀÿÀÿ¾ÿ½ÿºÿÄÿ²ÿ¸ÿ°ÿÀÿ®ÿ²ÿÀÿºÿ³ÿ¶ÿ°ÿ¬ÿµÿ¯ÿµÿ°ÿ¿ÿÈÿÀÿ¼ÿÃÿÉÿºÿ¾ÿ»ÿ²ÿ¿ÿÆÿÌÿÅÿ¶ÿÄÿ½ÿÁÿÊÿÆÿÌÿÆÿÂÿÄÿÁÿ½ÿ²ÿºÿÂÿ¿ÿ¯ÿ³ÿ½ÿÆÿÇÿ³ÿ¸ÿÀÿÀÿºÿ¯ÿ¼ÿÄÿ»ÿ·ÿ»ÿ²ÿ¶ÿ´ÿ­ÿÿªÿºÿ®ÿÿ±ÿ¹ÿ­ÿ´ÿ·ÿ¶ÿ»ÿ·ÿ¯ÿ´ÿµÿÿ¬ÿ¤ÿÿ±ÿ¿ÿ·ÿ·ÿÆÿ³ÿ·ÿ»ÿÂÿ¶ÿ¸ÿ»ÿ»ÿ½ÿ¶ÿÊÿ¸ÿ³ÿ¼ÿ¿ÿÀÿ¾ÿ¼ÿ¿ÿÁÿ¿ÿÉÿËÿÁÿ²ÿ²ÿ¶ÿ¨ÿ¼ÿ¹ÿµÿÃÿÈÿÀÿ¸ÿ½ÿÅÿºÿ·ÿÂÿÍÿ¶ÿÊÿÀÿ°ÿ²ÿ¾ÿ»ÿºÿ¼ÿ¯ÿ¼ÿ¿ÿ¿ÿ³ÿ¼ÿ¿ÿ¶ÿ®ÿ¯ÿ·ÿÃÿ§ÿ»ÿ»ÿ¿ÿ»ÿ²ÿµÿÀÿ·ÿ·ÿ«ÿ°ÿÀÿ½ÿªÿ¥ÿªÿ·ÿ·ÿ»ÿ¨ÿ²ÿµÿ®ÿ²ÿÂÿ¿ÿÉÿ¼ÿ·ÿ»ÿ¼ÿ¸ÿ²ÿ´ÿ»ÿ³ÿ¸ÿ´ÿÌÿÆÿ»ÿ»ÿºÿ¹ÿÂÿºÿ¾ÿ½ÿ¼ÿ±ÿ½ÿºÿ¯ÿ¶ÿ¬ÿÀÿ¬ÿËÿµÿ®ÿºÿÍÿÑÿ½ÿ¯ÿÀÿ¸ÿÀÿ¶ÿÀÿ¸ÿ¯ÿ³ÿ¸ÿ´ÿ§ÿ¶ÿÌÿµÿ­ÿµÿ¹ÿ®ÿ®ÿÊÿ¼ÿ­ÿ±ÿ¹ÿºÿ´ÿ¶ÿ·ÿ³ÿ·ÿ½ÿ³ÿ®ÿ¯ÿ´ÿ´ÿ¹ÿ¹ÿ¼ÿÊÿÅÿ¿ÿÁÿ½ÿ®ÿ½ÿ¼ÿ¾ÿÂÿ¼ÿ´ÿ»ÿ¯ÿ¨ÿ³ÿ¸ÿ¹ÿ¸ÿ·ÿ¶ÿ­ÿ¢ÿ´ÿÍÿ¼ÿ¥ÿµÿ½ÿ»ÿ²ÿ«ÿ­ÿ°ÿ­ÿ­ÿ¦ÿ·ÿµÿ®ÿ±ÿºÿ¿ÿ¸ÿ­ÿÆÿ­ÿÊÿ½ÿÃÿ´ÿ¾ÿ¾ÿ²ÿ·ÿÆÿÂÿ·ÿ¶ÿ·ÿ¿ÿ¾ÿ²ÿ²ÿ´ÿ¯ÿ¬ÿ­ÿ¾ÿÂÿ»ÿ¦ÿ¼ÿºÿ¶ÿ¹ÿ½ÿºÿ±ÿ³ÿ¥ÿ²ÿÅÿ¹ÿµÿ¸ÿ¸ÿ»ÿÀÿ·ÿ«ÿ¼ÿ°ÿÊÿÅÿ¯ÿ±ÿ¸ÿ¿ÿÃÿÂÿ¾ÿ¶ÿªÿ¯ÿ¥ÿ·ÿ½ÿ­ÿ´ÿ¿ÿ¹ÿµÿºÿµÿ¶ÿ»ÿ­ÿ¤ÿ´ÿ®ÿ¼ÿ¬ÿ·ÿ·ÿ®ÿÁÿÄÿ·ÿËÿ°ÿ±ÿ¸ÿ¸ÿ¾ÿÂÿ¸ÿ­ÿ®ÿ³ÿµÿÀÿªÿ¨ÿ®ÿÁÿµÿ·ÿÉÿÁÿ²ÿ¹ÿ¼ÿ´ÿ¯ÿ³ÿ¿ÿ¶ÿ·ÿ±ÿÆÿÆÿÂÿÃÿ¸ÿ¯ÿºÿ¼ÿ¹ÿ¨ÿ¿ÿ©ÿÄÿ·ÿ¯ÿ·ÿ¹ÿ¼ÿÅÿ½ÿ¿ÿÀÿÏÿÅÿ¹ÿ¸ÿ½ÿÃÿÂÿ¼ÿ´ÿ´ÿ¿ÿÂÿ½ÿ®ÿ¶ÿ©ÿ¨ÿ°ÿ»ÿ¾ÿ³ÿ·ÿ¾ÿ»ÿ¿ÿ¯ÿ²ÿÀÿÁÿ´ÿÂÿ¼ÿÁÿÀÿ½ÿÄÿËÿÄÿµÿ±ÿ´ÿ¾ÿÿ¯ÿ¹ÿÄÿÁÿÀÿÆÿ¿ÿ½ÿËÿÊÿ½ÿ¾ÿÂÿµÿÆÿ·ÿ·ÿ´ÿÁÿ³ÿ¶ÿÅÿÂÿ¿ÿ¼ÿ²ÿÇÿÕÿºÿÆÿ½ÿÁÿµÿ¯ÿ³ÿ®ÿµÿ½ÿµÿ¿ÿ¶ÿ·ÿµÿÆÿµÿÃÿ»ÿÁÿ¹ÿ´ÿ¾ÿÈÿÅÿ¾ÿ°ÿ¯ÿÈÿÅÿÃÿÃÿ»ÿÊÿÂÿ¶ÿ¼ÿ­ÿ°ÿÃÿÁÿ¹ÿ¾ÿÅÿ¼ÿ¼ÿÃÿµÿÀÿºÿÄÿ·ÿÀÿ¾ÿ¼ÿÆÿÁÿ°ÿ°ÿÄÿºÿ¶ÿ¬ÿ·ÿ¯ÿ¶ÿºÿÁÿ¹ÿ¸ÿºÿ½ÿÂÿÃÿºÿ­ÿ³ÿÇÿ¸ÿÎÿËÿÆÿ½ÿºÿºÿ´ÿ¸ÿ°ÿ²ÿºÿ«ÿ¶ÿÁÿ¯ÿÀÿÅÿ·ÿ³ÿ¸ÿ°ÿ¶ÿ¿ÿ¿ÿ³ÿ¸ÿ»ÿ¸ÿºÿ¯ÿ¸ÿÂÿÎÿÊÿ¬ÿ¯ÿ¸ÿÀÿ¯ÿ¹ÿ¸ÿ¼ÿ¿ÿ®ÿ¦ÿ¶ÿ½ÿÃÿÁÿ´ÿ¶ÿ½ÿ¹ÿÐÿºÿ­ÿ°ÿºÿ¿ÿ³ÿ¹ÿÃÿ¹ÿ¸ÿÃÿ½ÿºÿ°ÿ»ÿµÿ­ÿÈÿÂÿºÿ¼ÿºÿÃÿ»ÿ±ÿºÿ½ÿºÿ¿ÿÀÿÄÿ¹ÿ¾ÿ¬ÿ´ÿ´ÿ¼ÿ¼ÿ³ÿ©ÿ»ÿÄÿÂÿ»ÿ¹ÿ¸ÿ³ÿµÿ­ÿÿ­ÿ¸ÿÇÿ³ÿÀÿ½ÿ¾ÿ¶ÿ¨ÿ³ÿ·ÿ²ÿ·ÿºÿ¶ÿ¹ÿ¿ÿ¾ÿ¹ÿ¾ÿÅÿ¸ÿÄÿ½ÿµÿ¶ÿ³ÿ³ÿ¶ÿÅÿºÿºÿ®ÿ°ÿ»ÿ½ÿ¾ÿ½ÿ³ÿ©ÿ°ÿ¹ÿ»ÿ¿ÿ¾ÿºÿ»ÿ¸ÿ´ÿ·ÿ¶ÿ¼ÿ¼ÿÁÿÃÿºÿµÿ¹ÿÁÿÅÿ½ÿ²ÿµÿÉÿºÿ¿ÿ»ÿ§ÿ²ÿ³ÿ³ÿµÿ®ÿ©ÿ¸ÿÀÿ¸ÿ°ÿ²ÿÅÿÍÿ¹ÿ¸ÿ¸ÿ´ÿÂÿ®ÿ»ÿÄÿºÿ³ÿ¢ÿ®ÿ·ÿ­ÿÂÿ¿ÿ³ÿªÿ¯ÿ¹ÿºÿ¸ÿ¶ÿ°ÿ°ÿ³ÿ´ÿ»ÿ¯ÿ¬ÿ»ÿÀÿ¯ÿÃÿÃÿÂÿÁÿÃÿÂÿ·ÿµÿºÿ¿ÿ»ÿÂÿÑÿÉÿÁÿ¹ÿµÿ·ÿ¾ÿºÿËÿÔÿÄÿ´ÿ¸ÿ¿ÿ¿ÿ¹ÿ½ÿ»ÿÂÿ»ÿ°ÿ±ÿ²ÿ±ÿ¶ÿ½ÿ¼ÿ´ÿ¶ÿ¹ÿ©ÿ±ÿ§ÿ²ÿ¶ÿµÿ®ÿ¼ÿ²ÿ¿ÿ±ÿ·ÿ£ÿ¶ÿµÿ¹ÿÂÿ¼ÿÁÿÃÿ¹ÿ²ÿ´ÿºÿ´ÿ²ÿ²ÿÊÿ®ÿ¶ÿ°ÿ²ÿÁÿ¾ÿ¤ÿ¾ÿ·ÿµÿ³ÿ¾ÿ¿ÿ¹ÿ­ÿ¬ÿ»ÿ¼ÿ³ÿ·ÿ»ÿ¶ÿµÿ²ÿ³ÿÆÿ­ÿ·ÿ¬ÿ³ÿ¨ÿ«ÿ¬ÿ¹ÿ¹ÿÂÿÂÿÉÿ¹ÿºÿºÿ³ÿ¼ÿºÿ¯ÿ³ÿ¹ÿ´ÿ°ÿµÿ¹ÿ»ÿ¶ÿ²ÿ­ÿ°ÿÀÿ§ÿ»ÿ®ÿ¯ÿ©ÿ³ÿÅÿ»ÿºÿ¸ÿ²ÿºÿ²ÿµÿºÿ·ÿºÿ®ÿ¦ÿ³ÿºÿ¹ÿ¼ÿ¹ÿÎÿ·ÿÌÿ±ÿÃÿ¾ÿºÿÀÿ¿ÿ°ÿ¯ÿµÿ½ÿÉÿÁÿ¿ÿ¼ÿ¾ÿ³ÿ­ÿ´ÿ¸ÿºÿ¹ÿ¹ÿ¿ÿµÿ®ÿ³ÿ´ÿ´ÿ¼ÿËÿ¬ÿ·ÿ¦ÿÀÿÁÿÂÿÁÿ¾ÿ´ÿµÿ«ÿ¼ÿ¾ÿ¹ÿºÿ¶ÿ±ÿ¥ÿÿÿ­ÿ³ÿ³ÿ®ÿ°ÿºÿ´ÿ­ÿ¬ÿ¾ÿµÿ¯ÿ¯ÿÀÿ¯ÿ»ÿ¹ÿ²ÿÍÿ¯ÿÀÿÂÿ­ÿ»ÿÆÿÀÿ½ÿ¯ÿ£ÿ¸ÿÃÿÂÿÆÿÅÿÀÿ¶ÿ°ÿ®ÿ´ÿµÿµÿ²ÿ±ÿ¿ÿ»ÿ¾ÿ¼ÿ¯ÿ·ÿ¨ÿ¥ÿ½ÿ²ÿ¬ÿÒÿÉÿ¾ÿÆÿÎÿ¾ÿºÿÅÿ·ÿ§ÿÿ¦ÿ²ÿ²ÿ²ÿ¶ÿ·ÿ¸ÿ¶ÿ°ÿ³ÿµÿºÿ¼ÿºÿÃÿ¿ÿ¾ÿµÿÀÿ²ÿ¸ÿµÿ¬ÿÉÿ¶ÿ½ÿ´ÿ£ÿ§ÿ¡ÿ¸ÿ¯ÿ¢ÿ§ÿ°ÿ¨ÿ­ÿ­ÿªÿ¯ÿ©ÿ±ÿÄÿ½ÿ©ÿ£ÿºÿ¬ÿªÿ±ÿ´ÿµÿ¢ÿ¹ÿ»ÿÂÿ¶ÿ¸ÿ·ÿ½ÿÌÿÂÿ¿ÿÃÿ¬ÿÇÿÏÿÆÿ½ÿÅÿÂÿ¼ÿ°ÿ¯ÿ°ÿ°ÿÂÿËÿºÿµÿ¿ÿºÿ²ÿ°ÿ°ÿ»ÿ±ÿ¿ÿ·ÿ½ÿÀÿÍÿ½ÿ¹ÿ¾ÿ»ÿºÿÂÿ²ÿ³ÿÁÿ³ÿ½ÿÀÿ¼ÿ¸ÿÅÿ·ÿÁÿ·ÿ´ÿ¶ÿµÿ±ÿ´ÿ»ÿ³ÿ¬ÿ¸ÿ¼ÿ³ÿ¬ÿ³ÿ¶ÿ¬ÿ®ÿ´ÿµÿ¹ÿ·ÿ¿ÿÅÿ±ÿÀÿ·ÿ»ÿ±ÿ½ÿ®ÿ·ÿ¿ÿµÿÀÿ¦ÿ¼ÿ´ÿ¼ÿ¹ÿ¥ÿ­ÿÉÿÊÿ«ÿ½ÿÃÿÌÿÉÿ¼ÿ¹ÿºÿ¿ÿÁÿ³ÿ¶ÿ¹ÿ±ÿÂÿ»ÿ¯ÿµÿ»ÿÄÿÃÿ´ÿ´ÿÀÿ®ÿ¬ÿ°ÿ«ÿ£ÿµÿ´ÿ¨ÿ°ÿ¼ÿ¹ÿÇÿËÿ¶ÿ¦ÿÁÿ¶ÿ¶ÿºÿ±ÿ¸ÿÂÿ¸ÿ¹ÿºÿ°ÿ«ÿ¼ÿÅÿ½ÿ½ÿ¶ÿ«ÿµÿÀÿÄÿ½ÿ­ÿ­ÿ²ÿÅÿ¶ÿ¯ÿ·ÿ½ÿ¶ÿ»ÿ³ÿ¸ÿ¸ÿÎÿ¾ÿÆÿ«ÿ¯ÿ»ÿ¿ÿ¬ÿÇÿµÿ²ÿ¹ÿ°ÿ¹ÿÈÿ½ÿ³ÿ½ÿ¿ÿ´ÿ¯ÿÁÿÅÿ¿ÿ¸ÿ´ÿµÿ°ÿºÿ¾ÿºÿÆÿÂÿµÿ°ÿ³ÿµÿ³ÿ»ÿ¸ÿ¸ÿ´ÿºÿªÿ­ÿ¶ÿÅÿ¼ÿ©ÿ¼ÿ«ÿ¾ÿÅÿ¼ÿ°ÿ´ÿ¾ÿ·ÿÁÿµÿÀÿ¹ÿÎÿ¹ÿ¹ÿ¯ÿ·ÿ°ÿ±ÿ¾ÿÆÿÅÿÀÿÃÿ¬ÿ¤ÿ²ÿ³ÿºÿ¶ÿ±ÿ¹ÿ¶ÿ²ÿ±ÿ·ÿÀÿ»ÿ¨ÿ·ÿºÿºÿ¹ÿÃÿ·ÿ¶ÿ·ÿ§ÿ¾ÿÀÿ¨ÿÁÿÇÿºÿÆÿ¸ÿ¶ÿ°ÿ¬ÿ¼ÿÇÿ·ÿºÿ½ÿ¸ÿ³ÿ¸ÿ¾ÿ¸ÿºÿ½ÿ»ÿ¯ÿ½ÿ¾ÿ¾ÿ¶ÿºÿÄÿËÿÍÿÀÿ»ÿÇÿÃÿ²ÿ½ÿÀÿ·ÿ«ÿ°ÿ²ÿ»ÿ¬ÿ±ÿÌÿ«ÿ±ÿ³ÿ³ÿµÿ­ÿ«ÿ¿ÿ°ÿÂÿ¿ÿ°ÿ¬ÿºÿ¼ÿ»ÿ¶ÿºÿÊÿµÿÂÿÇÿÃÿ¿ÿ°ÿ¶ÿÄÿÁÿ­ÿºÿÃÿ´ÿ¸ÿºÿ½ÿÄÿÂÿÇÿÄÿ·ÿ­ÿ­ÿ¹ÿÂÿ¿ÿ¶ÿ¼ÿºÿÆÿÇÿÀÿ½ÿ·ÿ¼ÿ¹ÿÄÿ½ÿ±ÿ±ÿ²ÿ³ÿ¸ÿÉÿÅÿ¼ÿÂÿÊÿ¸ÿ°ÿ»ÿºÿËÿÂÿÄÿ¿ÿµÿ¹ÿ·ÿ¬ÿ²ÿºÿ»ÿ½ÿÀÿÆÿ¾ÿ·ÿ¹ÿÁÿÁÿµÿ¶ÿºÿ¿ÿÁÿ¹ÿ¸ÿ¶ÿ´ÿ¼ÿÉÿ¹ÿ¾ÿÁÿÂÿ¿ÿËÿ¶ÿÇÿ¼ÿ¹ÿÃÿ¬ÿ·ÿ·ÿÏÿ»ÿÀÿÆÿºÿ°ÿ±ÿºÿÃÿ¿ÿ¸ÿ³ÿ±ÿ³ÿªÿ²ÿ¸ÿ½ÿËÿ»ÿ¾ÿÀÿ±ÿ²ÿ¾ÿ·ÿ«ÿ´ÿÄÿÄÿ¹ÿ¶ÿ·ÿºÿÁÿÂÿ¹ÿ¹ÿ½ÿ¼ÿÀÿ²ÿ­ÿÿ­ÿÎÿÀÿ­ÿÅÿ½ÿÒÿ²ÿ¢ÿÁÿ»ÿ»ÿÁÿ¸ÿÉÿ°ÿ²ÿÂÿºÿµÿ½ÿ¾ÿ¸ÿ¼ÿ­ÿÃÿÃÿ©ÿ²ÿ»ÿ¼ÿ¼ÿ²ÿ¥ÿ¯ÿÁÿ¼ÿ¼ÿ¿ÿ»ÿ¼ÿ¬ÿ¦ÿ¶ÿÅÿ®ÿ¹ÿ¹ÿ§ÿ¾ÿÌÿ¿ÿ¾ÿ±ÿ»ÿ®ÿ·ÿÊÿ·ÿ´ÿ¸ÿ³ÿ¦ÿ©ÿÀÿ¸ÿ½ÿ³ÿ¹ÿµÿ¯ÿ½ÿ¿ÿ»ÿ­ÿ®ÿ·ÿ¶ÿ²ÿ¹ÿ¼ÿ¼ÿ»ÿ¼ÿºÿ¼ÿÂÿ¹ÿÃÿÍÿÂÿ¸ÿ¶ÿ³ÿÁÿÃÿ½ÿÂÿ¾ÿ´ÿ¿ÿµÿ»ÿ²ÿ¹ÿÀÿ¿ÿ³ÿºÿ®ÿ·ÿÅÿÂÿÁÿËÿÅÿ¶ÿ¶ÿ¿ÿÊÿ¿ÿ³ÿÄÿÂÿ¶ÿ±ÿ°ÿ²ÿºÿÀÿ·ÿ¸ÿÅÿÆÿÁÿ¼ÿ´ÿªÿ²ÿ¿ÿ»ÿ¾ÿ·ÿÇÿÁÿÄÿµÿ¹ÿ¶ÿÎÿ²ÿÇÿ´ÿÎÿ¸ÿ±ÿÉÿ½ÿÈÿÅÿÐÿ½ÿ²ÿ»ÿ©ÿ¼ÿ¼ÿ¼ÿ»ÿ¼ÿÈÿÄÿ¶ÿ»ÿÈÿËÿËÿÉÿÈÿÁÿ¹ÿÁÿÀÿ½ÿ²ÿÀÿÌÿÉÿ¹ÿ¿ÿÀÿ¶ÿ¯ÿ½ÿÂÿ·ÿ¶ÿ­ÿ½ÿ©ÿÂÿ£ÿ¶ÿÁÿ®ÿ¼ÿ¯ÿ­ÿ¸ÿÂÿËÿÂÿÁÿÇÿÆÿ¾ÿ¸ÿ®ÿ®ÿ¼ÿÀÿ»ÿ»ÿÊÿÆÿ³ÿ¿ÿÁÿ»ÿÀÿ¸ÿ¼ÿ»ÿ¾ÿÀÿÂÿ¶ÿÃÿ¸ÿÀÿÃÿ¹ÿ¿ÿ®ÿ³ÿµÿÇÿÂÿÅÿÆÿ¸ÿ¼ÿ¾ÿµÿ³ÿÂÿÃÿÀÿÁÿ½ÿ±ÿ¦ÿºÿÑÿÂÿ±ÿ¶ÿ»ÿ¬ÿ»ÿÇÿÆÿ½ÿµÿÂÿÀÿµÿÎÿµÿ²ÿ²ÿ»ÿ¨ÿ¹ÿÔÿÈÿ½ÿ²ÿ­ÿ´ÿÆÿÃÿ¶ÿ¯ÿ®ÿ³ÿ»ÿÀÿÆÿÊÿÈÿÃÿ»ÿµÿ·ÿ¼ÿ¯ÿ²ÿµÿºÿ¯ÿ·ÿºÿÀÿµÿ±ÿ¸ÿ¸ÿ¾ÿÃÿ¯ÿµÿ¿ÿµÿµÿÈÿÏÿÁÿ²ÿ°ÿ¿ÿÀÿºÿ¸ÿ­ÿ§ÿ®ÿ·ÿÂÿÌÿÊÿ¶ÿ»ÿºÿ»ÿÅÿµÿÆÿ¼ÿÈÿÃÿÇÿ¢ÿ²ÿÂÿÅÿÂÿ¹ÿÈÿ«ÿ©ÿ¯ÿÂÿÂÿºÿ¸ÿÀÿÉÿÂÿÀÿÂÿºÿ¼ÿÆÿÅÿÄÿÂÿ»ÿÇÿÉÿ»ÿÉÿºÿÁÿÊÿÑÿ³ÿºÿ¿ÿÂÿÂÿÀÿ¾ÿÁÿ½ÿ¶ÿ¶ÿ²ÿ¼ÿ¼ÿ®ÿ½ÿËÿÅÿ¾ÿ¾ÿÀÿ­ÿ¨ÿ¿ÿÀÿ½ÿºÿ¼ÿÆÿ³ÿËÿ´ÿªÿÁÿÑÿ¸ÿºÿ¿ÿÂÿÄÿ¹ÿµÿ½ÿ·ÿ·ÿ±ÿ»ÿÁÿºÿ·ÿ¹ÿ¾ÿ½ÿÅÿÊÿ¼ÿ·ÿ¾ÿºÿ¼ÿ¸ÿÃÿ¯ÿÌÿÑÿÏÿÀÿ±ÿ½ÿ¹ÿÀÿÒÿ¾ÿ¯ÿ²ÿ·ÿµÿ·ÿÀÿÅÿÃÿ½ÿ¾ÿ»ÿ³ÿ¼ÿÃÿºÿÈÿÈÿ¾ÿ±ÿ¹ÿ­ÿÄÿÃÿÈÿÆÿ¼ÿ¶ÿ½ÿ´ÿ³ÿÁÿ¿ÿ¼ÿ»ÿ¸ÿ½ÿ¼ÿ¶ÿ½ÿÄÿÃÿ½ÿÁÿ¸ÿÈÿ¹ÿÎÿ¿ÿ¸ÿ·ÿÁÿ®ÿÅÿÐÿÆÿÆÿÁÿ½ÿ½ÿ¾ÿ¼ÿÁÿÁÿÀÿÏÿÊÿÀÿºÿ¼ÿ¿ÿÃÿ¾ÿ¸ÿ´ÿ»ÿÊÿ¬ÿ¹ÿÈÿÃÿÏÿÃÿ¯ÿ·ÿ¹ÿÉÿ¿ÿ«ÿ²ÿ¼ÿ½ÿ½ÿ¹ÿ­ÿÄÿ¼ÿ¼ÿ±ÿ¸ÿ·ÿ®ÿ½ÿÌÿ¿ÿ«ÿ·ÿ¼ÿ¯ÿ¹ÿºÿ¾ÿ¹ÿ´ÿºÿ½ÿ¹ÿ¬ÿ«ÿÃÿ´ÿ³ÿ¸ÿºÿ´ÿÌÿ¦ÿ²ÿÉÿÃÿÂÿ²ÿ³ÿ»ÿ¼ÿ¯ÿ¬ÿ·ÿÃÿÀÿ½ÿÂÿºÿ³ÿºÿ²ÿ¾ÿÀÿ¡ÿºÿ¶ÿ¶ÿ¹ÿ½ÿ·ÿ¾ÿ»ÿ¹ÿÂÿÆÿÀÿÁÿÀÿ¹ÿ¼ÿ¹ÿºÿÁÿÃÿ¸ÿ¢ÿ»ÿÃÿÉÿ®ÿ²ÿÊÿ¶ÿ»ÿÂÿ¾ÿ³ÿ¶ÿ·ÿ½ÿÅÿ´ÿ®ÿºÿ¸ÿ¬ÿ»ÿ´ÿ¼ÿÄÿÄÿ½ÿ¸ÿÁÿ½ÿ¶ÿ¼ÿ¿ÿºÿ¶ÿÀÿÈÿ¹ÿ³ÿ¶ÿ©ÿ¾ÿ¿ÿÂÿÄÿÎÿ¿ÿ¥ÿ»ÿ¼ÿ³ÿ¼ÿµÿ¶ÿºÿ¸ÿ³ÿ³ÿ»ÿ¼ÿºÿÃÿÂÿÄÿ¶ÿºÿÃÿ«ÿ¿ÿÄÿÁÿÈÿÆÿ¿ÿ·ÿÂÿ¿ÿ¿ÿÀÿ·ÿÄÿÉÿÉÿ·ÿÃÿ¶ÿÈÿ°ÿ¤ÿ¥ÿµÿµÿ¯ÿÂÿÉÿÁÿ½ÿÀÿÃÿ½ÿ²ÿ¾ÿÇÿºÿÄÿÀÿÀÿÇÿ·ÿ³ÿµÿÀÿ¿ÿÀÿÉÿÂÿ½ÿÈÿÌÿÈÿÃÿÅÿÉÿÁÿ¸ÿ¯ÿÆÿ·ÿ¹ÿÈÿ¿ÿÄÿÐÿÆÿ¿ÿÂÿÀÿÀÿÈÿÂÿÁÿÁÿÎÿÃÿÍÿ¶ÿ¼ÿ¹ÿ½ÿÄÿÅÿÃÿºÿ¾ÿÆÿ¾ÿ¾ÿÉÿÐÿÇÿ²ÿ±ÿÀÿÃÿ¼ÿÂÿÇÿ¸ÿ³ÿ¼ÿ¼ÿ¹ÿ½ÿ¿ÿ½ÿ»ÿÆÿ½ÿ²ÿÈÿ°ÿÈÿÌÿÂÿ¼ÿ¼ÿ¼ÿÀÿ¿ÿ·ÿ¸ÿ³ÿ¾ÿÉÿºÿ¼ÿÊÿÀÿÁÿÄÿ¾ÿ¼ÿ´ÿ¯ÿ¿ÿÌÿÂÿ´ÿ§ÿÄÿ¼ÿ»ÿ¨ÿ¯ÿ³ÿÅÿµÿ±ÿ½ÿ»ÿ·ÿ¼ÿÃÿÃÿ¹ÿ±ÿ¿ÿÿ³ÿ¾ÿºÿ½ÿ·ÿºÿÁÿÀÿ¹ÿ·ÿ¼ÿÆÿÁÿ½ÿÇÿ°ÿÑÿ°ÿ±ÿÆÿÄÿÂÿ¼ÿ»ÿµÿ¶ÿÅÿÂÿ¸ÿÀÿÅÿÇÿ®ÿÀÿ½ÿ·ÿºÿÃÿ¼ÿºÿ¾ÿ½ÿÀÿ¿ÿÎÿ²ÿÅÿªÿ¯ÿ·ÿ®ÿ±ÿ¶ÿÊÿÍÿÃÿÆÿÃÿ½ÿ­ÿ²ÿÐÿµÿ¾ÿÌÿÏÿ½ÿ½ÿÏÿ¿ÿ¦ÿ°ÿ¬ÿÆÿ¿ÿ³ÿÉÿ½ÿ¸ÿ½ÿ¼ÿ¿ÿÉÿ¾ÿ³ÿ¾ÿºÿ±ÿ¹ÿÆÿÆÿ¸ÿ´ÿ¼ÿÁÿÆÿµÿ³ÿÄÿÂÿÉÿÁÿ¶ÿ¶ÿµÿ·ÿÈÿ¹ÿ¸ÿ¶ÿ°ÿ´ÿ¾ÿ¼ÿºÿ½ÿÀÿ²ÿ¯ÿ»ÿÄÿ¹ÿÄÿÃÿÂÿÍÿÊÿºÿ¹ÿ¾ÿÂÿ½ÿÃÿÈÿ¸ÿ·ÿ·ÿ´ÿ³ÿ¸ÿ»ÿ³ÿÌÿ³ÿ­ÿ¸ÿ¸ÿ¾ÿÌÿºÿ«ÿ­ÿµÿÅÿÀÿÄÿ¹ÿ¶ÿÈÿÍÿ¾ÿ±ÿ³ÿÅÿÌÿ¹ÿ¯ÿ´ÿ¯ÿ¿ÿÅÿ¹ÿ²ÿ¸ÿ¹ÿªÿ¥ÿ³ÿÂÿÈÿ½ÿ·ÿ¶ÿ¿ÿ»ÿ½ÿ¸ÿ»ÿ¿ÿ¿ÿÀÿÂÿÅÿ¼ÿÃÿÉÿÒÿÆÿÉÿ¿ÿ³ÿ·ÿ½ÿ»ÿ¹ÿ±ÿÂÿ¿ÿ«ÿªÿ¿ÿÀÿ¼ÿ¾ÿ½ÿ¿ÿÁÿÁÿÁÿÃÿ»ÿÂÿÃÿ¹ÿ«ÿ­ÿ¾ÿ¼ÿÂÿ»ÿ±ÿÂÿ±ÿ³ÿ¾ÿÀÿÀÿ¿ÿ´ÿºÿ¹ÿ¶ÿ»ÿËÿËÿ¿ÿ¹ÿÀÿ»ÿ©ÿµÿ²ÿ³ÿ»ÿËÿ¶ÿ´ÿÂÿÂÿÁÿÉÿÂÿÀÿ¿ÿÈÿ³ÿ¶ÿ¾ÿ¿ÿ´ÿ²ÿ½ÿ¸ÿÊÿÂÿ»ÿÅÿÉÿÂÿ³ÿ®ÿ´ÿµÿ¤ÿ¨ÿ³ÿÆÿ¹ÿÀÿºÿÁÿÀÿ¶ÿºÿÅÿÇÿÄÿÃÿ¹ÿÎÿÅÿ¾ÿ¿ÿ¾ÿ½ÿ¥ÿ±ÿ¬ÿÇÿ²ÿ¾ÿÈÿÆÿÀÿ»ÿ³ÿºÿµÿÆÿÑÿËÿ¾ÿ·ÿ¾ÿÈÿÄÿ»ÿÈÿËÿÈÿÄÿ¿ÿÀÿºÿµÿÂÿÀÿ¼ÿÁÿÌÿ»ÿ½ÿÆÿÎÿÏÿÆÿÄÿ·ÿÁÿ¸ÿ¸ÿÁÿµÿ­ÿ¶ÿ²ÿ±ÿ¾ÿ·ÿ³ÿ§ÿ¤ÿ¦ÿ­ÿ´ÿ«ÿªÿÿ¬ÿ­ÿ¯ÿ¶ÿ±ÿ¨ÿ­ÿ³ÿ¦ÿ¡ÿ­ÿ²ÿºÿ·ÿ¼ÿÇÿÀÿµÿ¿ÿÆÿÃÿ«ÿ­ÿºÿ½ÿ·ÿ¹ÿÂÿ»ÿ°ÿÄÿÅÿ¾ÿ¿ÿÁÿÂÿËÿ¤ÿ®ÿ¿ÿÃÿ¾ÿÃÿ¾ÿ¬ÿºÿÁÿªÿ»ÿ¾ÿ¿ÿ·ÿ²ÿ½ÿ¾ÿ­ÿ¹ÿºÿÄÿÇÿªÿºÿºÿÀÿ¾ÿ¸ÿ»ÿ­ÿ¾ÿ¸ÿ§ÿ¸ÿÅÿÅÿ¿ÿ¿ÿÉÿ·ÿÁÿºÿ¶ÿ°ÿ¹ÿ¿ÿ¸ÿºÿ¹ÿ­ÿÄÿµÿ³ÿ³ÿ°ÿ­ÿªÿ³ÿ·ÿºÿ¸ÿºÿ´ÿ±ÿ²ÿµÿºÿÆÿÀÿ¸ÿµÿ¶ÿ³ÿµÿºÿ¶ÿ°ÿ±ÿÍÿÀÿ¹ÿÆÿÁÿ°ÿ¬ÿ´ÿ¿ÿ¹ÿÈÿ¿ÿ½ÿ»ÿ¾ÿ¿ÿ¶ÿµÿ¶ÿ­ÿ°ÿ²ÿ¹ÿÈÿÅÿ¾ÿ¼ÿ°ÿªÿ¸ÿÄÿ´ÿ®ÿ·ÿ³ÿ²ÿ¹ÿ·ÿ½ÿ¦ÿ¼ÿ¾ÿ­ÿ³ÿÁÿ¾ÿ³ÿµÿÄÿ¾ÿªÿ¸ÿºÿµÿ·ÿ·ÿ³ÿ´ÿºÿ¯ÿ¸ÿ³ÿ°ÿ»ÿÍÿÉÿ¶ÿ³ÿ½ÿ¼ÿ¦ÿÁÿ§ÿ¾ÿ¾ÿºÿ¹ÿºÿ¸ÿ¸ÿ»ÿ¼ÿ¬ÿ«ÿ¨ÿ±ÿ²ÿ®ÿ¾ÿ×ÿÈÿ´ÿ½ÿÈÿ¹ÿ¼ÿ³ÿ´ÿ¶ÿ­ÿ©ÿµÿ¹ÿ¦ÿ¯ÿ±ÿºÿ½ÿ»ÿ¿ÿ»ÿ®ÿÁÿÆÿ¤ÿ±ÿºÿÂÿ³ÿ¯ÿµÿ¶ÿ½ÿÉÿÀÿ±ÿ­ÿ¹ÿ»ÿÁÿÅÿ¼ÿ®ÿ¬ÿ³ÿ³ÿµÿ»ÿ·ÿ¼ÿ¯ÿ­ÿ±ÿÀÿÅÿ´ÿ«ÿ¯ÿ§ÿ½ÿ²ÿ·ÿ§ÿ¬ÿºÿÃÿÃÿ¾ÿ¹ÿÀÿ¼ÿ¾ÿÛÿ²ÿ­ÿÂÿÇÿ¼ÿ²ÿ²ÿ¸ÿ°ÿ®ÿ¬ÿ¸ÿºÿ¶ÿ±ÿ»ÿÄÿÃÿÁÿ·ÿ±ÿÓÿ¾ÿ­ÿ²ÿ»ÿÁÿÀÿ·ÿ¬ÿ¨ÿµÿºÿ¯ÿÆÿ¼ÿ©ÿºÿÀÿ»ÿ·ÿ±ÿ¬ÿ°ÿµÿ°ÿ²ÿºÿ´ÿ°ÿÿ±ÿ¸ÿ¯ÿ¦ÿ¢ÿ¢ÿ©ÿ´ÿ¹ÿµÿ¸ÿ¼ÿ¶ÿ·ÿ¾ÿÁÿ¿ÿ¾ÿ³ÿ¬ÿ»ÿÐÿ´ÿ¬ÿµÿ·ÿÂÿÅÿÁÿÂÿ¼ÿ¸ÿÁÿ©ÿ³ÿ½ÿÃÿ¼ÿµÿ»ÿÂÿÁÿ¹ÿ¼ÿÂÿ½ÿ¼ÿÁÿ±ÿ¿ÿ´ÿ©ÿ¶ÿ½ÿ¼ÿÇÿÄÿ·ÿ¸ÿ½ÿÃÿ¬ÿ¦ÿ´ÿÌÿ³ÿºÿ·ÿ»ÿÂÿ½ÿ¼ÿÈÿÈÿ±ÿÿ ÿ¬ÿºÿÅÿ½ÿ±ÿ¼ÿ¶ÿµÿÁÿÃÿ»ÿ½ÿ¾ÿ¿ÿºÿ¹ÿµÿµÿµÿ´ÿ¾ÿÂÿÄÿÂÿ´ÿ°ÿ°ÿ«ÿºÿ´ÿ«ÿ½ÿÅÿ¼ÿ°ÿ²ÿ±ÿ´ÿ¹ÿ¸ÿ¸ÿ»ÿ»ÿ«ÿ²ÿÂÿÉÿ·ÿµÿ¸ÿ²ÿ±ÿ¬ÿ³ÿÄÿ»ÿÂÿÃÿ¶ÿ³ÿ»ÿ¼ÿ¸ÿ¿ÿ½ÿ²ÿ²ÿ¯ÿ´ÿÀÿ¹ÿ³ÿ½ÿÄÿµÿ´ÿÀÿ­ÿ¬ÿ¢ÿ°ÿ¯ÿ³ÿºÿ½ÿÁÿ¿ÿ¼ÿÍÿºÿ·ÿ¸ÿÈÿ¿ÿ¹ÿ¹ÿ¼ÿ·ÿµÿ¸ÿ»ÿ¾ÿÁÿÅÿÄÿ»ÿ»ÿ¼ÿ©ÿ¿ÿÈÿ¾ÿ¸ÿ»ÿ¹ÿ¶ÿ¶ÿ¹ÿÄÿËÿÀÿ¾ÿ´ÿÂÿ±ÿ³ÿ±ÿ¶ÿÃÿºÿ¹ÿ»ÿ¸ÿ·ÿ¿ÿÁÿ»ÿ¾ÿ·ÿ¹ÿ¿ÿÂÿÓÿ±ÿµÿ½ÿ½ÿÂÿ¿ÿ²ÿ¬ÿÄÿÎÿ¶ÿ²ÿ¿ÿÀÿÀÿ»ÿ°ÿ¶ÿÅÿÅÿ³ÿÀÿ·ÿÀÿÄÿ³ÿ¶ÿÄÿ¾ÿ¾ÿÊÿÁÿ¼ÿ²ÿ¶ÿªÿ«ÿµÿ»ÿ±ÿ°ÿªÿ¹ÿÈÿÃÿÂÿÃÿÄÿÉÿÈÿÑÿÇÿÈÿ´ÿ¿ÿ·ÿÃÿÆÿ¸ÿ¯ÿ¶ÿ´ÿ»ÿ½ÿ¼ÿ¶ÿ²ÿ»ÿ±ÿÿ¬ÿÁÿÄÿ°ÿ³ÿÊÿµÿÿ¾ÿÃÿÒÿ»ÿµÿ½ÿºÿ¹ÿ¾ÿ¿ÿ¼ÿ¾ÿ¾ÿ®ÿ¼ÿÅÿµÿ­ÿ²ÿ·ÿ¶ÿ¿ÿ¶ÿ½ÿ³ÿ«ÿ±ÿÁÿÏÿÄÿ¶ÿºÿ»ÿÃÿ¹ÿ¿ÿºÿ¤ÿ¬ÿ³ÿ¼ÿÀÿ­ÿ³ÿ¼ÿ¾ÿµÿ³ÿ´ÿ·ÿ½ÿ¹ÿ¶ÿ°ÿ°ÿ¸ÿºÿÅÿ±ÿ°ÿµÿÁÿ¹ÿ¾ÿ·ÿ»ÿµÿ¸ÿÁÿ¾ÿ·ÿºÿÊÿÎÿ½ÿ´ÿÄÿÌÿ¿ÿ¸ÿÆÿ¿ÿ±ÿ©ÿÀÿ¿ÿ°ÿ½ÿ¼ÿ¸ÿ³ÿ´ÿ¿ÿ½ÿµÿ¸ÿ³ÿ®ÿ¸ÿ¾ÿ½ÿ¼ÿ¯ÿ¼ÿ³ÿ¯ÿÊÿÃÿÓÿËÿºÿ³ÿ¬ÿµÿÁÿµÿ­ÿ­ÿ¯ÿÀÿÀÿ¿ÿÁÿ¿ÿ¹ÿ¶ÿ¾ÿµÿ­ÿ·ÿ¬ÿÁÿÂÿºÿÀÿÃÿÈÿÇÿÃÿÁÿ»ÿ¶ÿºÿ¼ÿ¹ÿ²ÿ½ÿÁÿºÿ´ÿ°ÿ®ÿ²ÿ¬ÿÀÿ²ÿ²ÿ¶ÿºÿ½ÿ³ÿ½ÿ²ÿ®ÿ´ÿ¼ÿÃÿ¿ÿ»ÿµÿ³ÿ¸ÿ¶ÿÂÿ¿ÿ¸ÿ¸ÿ±ÿ±ÿÀÿÈÿÇÿ¾ÿµÿ¼ÿ¸ÿ¸ÿµÿ°ÿ·ÿ·ÿ¬ÿ¼ÿÉÿµÿµÿ·ÿ³ÿ±ÿ·ÿÊÿÁÿ¼ÿÆÿ¾ÿ·ÿ²ÿ¸ÿªÿ¬ÿºÿ¾ÿÄÿÈÿ»ÿÈÿÈÿºÿ¾ÿÅÿ¶ÿ©ÿ²ÿ³ÿ­ÿ¸ÿ¶ÿ°ÿ»ÿµÿ·ÿ¹ÿ·ÿÃÿ½ÿºÿ³ÿ¦ÿ¹ÿÇÿ»ÿ¹ÿÀÿÂÿ¼ÿ¹ÿ»ÿ¸ÿ®ÿ©ÿ±ÿºÿ¹ÿ½ÿ´ÿ¬ÿ«ÿ¸ÿ¼ÿµÿ·ÿÊÿ¶ÿ´ÿ¶ÿ¼ÿ½ÿ½ÿÀÿ´ÿ·ÿ´ÿµÿ´ÿµÿ³ÿ¯ÿ²ÿ½ÿÂÿ¼ÿÀÿ¾ÿ´ÿ²ÿµÿ¸ÿ¶ÿÈÿÂÿ°ÿÁÿ¤ÿ¼ÿ´ÿ¾ÿ±ÿ®ÿ¶ÿ¨ÿ¹ÿ³ÿªÿ²ÿºÿ¯ÿ»ÿ½ÿ°ÿ³ÿ³ÿ³ÿ¿ÿ¹ÿ­ÿ°ÿ²ÿ¹ÿ«ÿÆÿ¦ÿ°ÿ¶ÿ¼ÿ¯ÿÀÿ¹ÿ¬ÿÂÿ®ÿ¸ÿºÿ³ÿ²ÿ¹ÿºÿ·ÿ¨ÿÿ­ÿ»ÿ¼ÿÄÿ¿ÿ¼ÿ¼ÿ­ÿ°ÿ°ÿ°ÿ¶ÿ³ÿ°ÿ³ÿ·ÿ±ÿºÿ»ÿ¨ÿ¬ÿ¯ÿ»ÿ¿ÿÌÿÂÿ¼ÿÄÿ¯ÿÁÿ³ÿ­ÿ±ÿ©ÿ¨ÿµÿ°ÿ¤ÿ¯ÿ¸ÿ°ÿ­ÿ¯ÿ³ÿ·ÿ³ÿ´ÿ»ÿ¶ÿ´ÿÆÿÃÿÄÿºÿ½ÿ»ÿ©ÿµÿªÿ¾ÿ±ÿ¹ÿµÿ·ÿ©ÿ®ÿ¼ÿ®ÿ«ÿ¨ÿ´ÿ¦ÿÿ©ÿ¥ÿ¨ÿ±ÿµÿÇÿÊÿ°ÿ£ÿÅÿÁÿ¯ÿµÿµÿ²ÿ¯ÿ¿ÿµÿ¼ÿ¬ÿ¤ÿÿ®ÿ³ÿ¨ÿ¼ÿÐÿÈÿÄÿµÿ¼ÿ´ÿ´ÿ¾ÿÄÿÄÿ±ÿ©ÿ°ÿ»ÿÅÿÉÿÃÿ¸ÿ»ÿ½ÿ·ÿ¯ÿ±ÿ¬ÿ¼ÿ¾ÿ¼ÿ¶ÿÁÿ½ÿÄÿÂÿ»ÿ¹ÿÃÿ´ÿ¿ÿÆÿ±ÿÂÿÇÿ·ÿ¸ÿ»ÿ¸ÿ¯ÿ³ÿºÿ·ÿ¹ÿ´ÿ´ÿ¹ÿºÿµÿ¸ÿ¿ÿºÿ´ÿ¸ÿ·ÿ¨ÿ´ÿ¾ÿ¹ÿÆÿºÿ±ÿÈÿËÿ½ÿ¸ÿ½ÿ¸ÿ¸ÿ½ÿÉÿ¿ÿÀÿ´ÿÀÿ»ÿ±ÿ¬ÿÅÿ²ÿÀÿ¸ÿ¼ÿ©ÿ¸ÿ¾ÿ·ÿ²ÿªÿ¹ÿÅÿ¸ÿ³ÿ·ÿ¹ÿÁÿÁÿ·ÿºÿÁÿ±ÿ»ÿ¿ÿÁÿ¸ÿ»ÿ¹ÿ©ÿ¹ÿ¬ÿ´ÿ¥ÿºÿ¾ÿµÿºÿ¸ÿ¥ÿ·ÿÎÿ±ÿ®ÿ¶ÿ²ÿ¯ÿºÿºÿÀÿÁÿ¶ÿ²ÿ²ÿªÿ®ÿ¼ÿ¼ÿ¹ÿ¾ÿ¶ÿ°ÿºÿÂÿÄÿ»ÿ¯ÿ³ÿ»ÿÁÿÆÿ¿ÿ½ÿµÿ¿ÿËÿÂÿ»ÿÀÿÅÿÁÿ²ÿ·ÿ¯ÿ½ÿÁÿ±ÿÀÿ®ÿ¹ÿ´ÿ¹ÿÉÿÄÿÀÿ­ÿ·ÿ½ÿ¿ÿÄÿ¿ÿ¾ÿ¾ÿ¹ÿ¯ÿ¯ÿµÿ¾ÿ¾ÿ¾ÿÂÿ¶ÿ®ÿ²ÿ¶ÿ¯ÿ­ÿµÿ·ÿ»ÿ»ÿ»ÿ¿ÿÉÿ±ÿ¿ÿÅÿÏÿµÿÊÿ³ÿ¨ÿÇÿ·ÿÊÿ­ÿ²ÿ°ÿÀÿ¯ÿÿ¶ÿÄÿµÿ·ÿ»ÿµÿÅÿµÿ¬ÿ¹ÿ¿ÿ±ÿ¬ÿµÿÀÿÅÿÇÿÈÿÁÿ²ÿ°ÿÀÿ¾ÿ¶ÿ¼ÿÂÿ·ÿÁÿ°ÿ¯ÿ¸ÿÆÿ±ÿªÿÀÿ¸ÿÀÿ°ÿ«ÿÉÿÃÿËÿÂÿ¹ÿÖÿÂÿÂÿ«ÿÉÿ­ÿ½ÿÁÿ¾ÿ·ÿµÿ·ÿ¹ÿ´ÿÀÿºÿ¸ÿ¸ÿ¶ÿ·ÿµÿ¿ÿÃÿÆÿÃÿ½ÿÁÿÂÿ¿ÿ¹ÿ¾ÿÇÿÀÿ­ÿÄÿÁÿ¾ÿ±ÿ³ÿ»ÿ¨ÿ±ÿºÿ¸ÿ½ÿ·ÿ»ÿÉÿÆÿ¿ÿ·ÿºÿ®ÿ»ÿ·ÿ±ÿ¹ÿ·ÿÇÿµÿ¶ÿÁÿÃÿ¿ÿ©ÿ¸ÿ¼ÿÅÿ·ÿ³ÿ­ÿ³ÿºÿ¹ÿ¶ÿ»ÿ¾ÿ¼ÿ¾ÿ´ÿ¯ÿ·ÿ½ÿÂÿ·ÿ¸ÿºÿºÿÄÿÀÿ¸ÿºÿ²ÿ»ÿ±ÿÂÿ¿ÿ´ÿ±ÿ¥ÿÀÿ´ÿÆÿÏÿ¸ÿ³ÿÆÿ¼ÿºÿºÿ³ÿÂÿ»ÿÍÿµÿµÿ²ÿ´ÿ­ÿ´ÿ¶ÿ»ÿ¸ÿ¸ÿ¾ÿ²ÿ³ÿ»ÿ¸ÿºÿµÿ³ÿºÿ¾ÿ¾ÿ¸ÿ´ÿºÿ´ÿÀÿÇÿµÿ¯ÿ½ÿ¾ÿÆÿÈÿ±ÿ»ÿ¶ÿ¼ÿÅÿ¬ÿ£ÿµÿÍÿ°ÿ»ÿÀÿÉÿ®ÿ²ÿ²ÿÁÿ·ÿµÿ±ÿ¶ÿ§ÿ§ÿµÿ¹ÿ·ÿÅÿ¿ÿºÿ¿ÿ²ÿ¸ÿ½ÿ´ÿ²ÿ¶ÿ·ÿ²ÿ³ÿ¶ÿºÿ»ÿ¾ÿµÿºÿ»ÿ¾ÿÉÿ¸ÿ¥ÿ§ÿÄÿÁÿÂÿÇÿÆÿÉÿÄÿµÿ¸ÿÊÿµÿÇÿÃÿÀÿµÿªÿ´ÿ±ÿÀÿ­ÿ«ÿ¿ÿ´ÿÀÿÄÿ½ÿÇÿÆÿ½ÿ½ÿ¹ÿ¾ÿÆÿ½ÿ¸ÿ³ÿ³ÿºÿ·ÿ³ÿ±ÿ¾ÿ±ÿ¶ÿ¸ÿ»ÿ¶ÿ´ÿ¶ÿ²ÿÁÿ¹ÿÁÿÍÿÃÿÈÿÿ·ÿ¿ÿ³ÿÂÿÆÿµÿºÿÅÿÊÿ°ÿ¸ÿÑÿÄÿ´ÿ»ÿ±ÿ³ÿÁÿ»ÿ¯ÿ¿ÿ´ÿ¨ÿ­ÿ¼ÿ¾ÿ¹ÿ»ÿ»ÿ¾ÿ¿ÿ¼ÿ³ÿªÿµÿÇÿÄÿÀÿÀÿ¿ÿ¼ÿ²ÿºÿ¼ÿ½ÿ·ÿ±ÿ²ÿ·ÿ·ÿÂÿªÿÀÿ¹ÿ¸ÿÂÿ¸ÿÁÿÅÿ»ÿ·ÿ¹ÿËÿÃÿ¿ÿÁÿÃÿ·ÿ¹ÿ¿ÿ¸ÿ·ÿÀÿÀÿ¸ÿ²ÿµÿÃÿÌÿÇÿ¸ÿ­ÿ²ÿ¾ÿÁÿ¹ÿ·ÿ¾ÿ³ÿ¸ÿ¹ÿ¼ÿ´ÿºÿ»ÿ«ÿ½ÿÍÿÅÿ£ÿËÿ¿ÿÍÿÁÿËÿ»ÿºÿ²ÿ²ÿ¹ÿ¿ÿÀÿ¸ÿ³ÿºÿ½ÿ°ÿ¯ÿ´ÿºÿÀÿÂÿ¿ÿ»ÿ¿ÿ¼ÿ¹ÿ´ÿ°ÿËÿÂÿ¿ÿ¼ÿ³ÿ³ÿ¸ÿ¼ÿ­ÿÂÿ¹ÿ±ÿ ÿ´ÿËÿÄÿ´ÿ¾ÿ¶ÿ¿ÿ¿ÿÁÿÃÿ¾ÿÁÿÓÿÆÿÄÿÂÿÒÿÇÿ´ÿªÿ²ÿÁÿÂÿ¿ÿ¿ÿÄÿÈÿÆÿÈÿÈÿÊÿËÿÂÿ¿ÿÉÿÂÿ¹ÿºÿ·ÿ²ÿ·ÿÃÿ¯ÿ¸ÿ¶ÿ¶ÿ»ÿ¼ÿÊÿµÿ±ÿÇÿ¿ÿÀÿµÿ³ÿ¼ÿ¿ÿÁÿÁÿÁÿÃÿÂÿ»ÿ¸ÿÅÿÈÿÅÿ¿ÿ»ÿ¼ÿÀÿ¿ÿÓÿÄÿ·ÿ¶ÿ°ÿ¶ÿªÿÈÿ©ÿ­ÿ¾ÿ¸ÿ¿ÿÄÿ²ÿÃÿµÿ²ÿ¯ÿ¶ÿÑÿÄÿ®ÿµÿÀÿ¶ÿ³ÿÀÿÅÿÂÿÆÿÆÿ·ÿ·ÿºÿ±ÿ¬ÿ«ÿµÿ¹ÿ½ÿÀÿÁÿ¸ÿ­ÿÄÿ´ÿÆÿÂÿÄÿÄÿºÿÍÿÅÿÀÿºÿ·ÿ¾ÿ¹ÿ»ÿÀÿ¹ÿ»ÿ¸ÿ³ÿ­ÿ¸ÿÐÿÍÿÆÿ´ÿ¯ÿ·ÿ«ÿÄÿÉÿÎÿºÿÍÿÃÿÊÿÅÿÂÿ¶ÿ±ÿºÿ»ÿÂÿ®ÿ±ÿ¸ÿÀÿÁÿ¼ÿÀÿ»ÿÃÿÇÿÀÿ¾ÿ¼ÿ¼ÿ¼ÿ·ÿ¶ÿ»ÿ¹ÿÄÿ¼ÿÁÿÈÿ·ÿ¸ÿ¾ÿÊÿ½ÿ¶ÿºÿ¼ÿ¶ÿ´ÿÅÿÄÿ³ÿ¯ÿ¼ÿ¾ÿÈÿËÿÀÿ·ÿ³ÿºÿ¿ÿ¹ÿ´ÿ¯ÿ³ÿ¸ÿºÿÄÿµÿ·ÿ·ÿ´ÿ»ÿÄÿ«ÿ¸ÿ¼ÿºÿËÿ½ÿÄÿÊÿºÿµÿ»ÿ´ÿµÿ¸ÿ¸ÿ·ÿ¶ÿ¹ÿÂÿ½ÿ´ÿÂÿÊÿ½ÿºÿ¶ÿÄÿ½ÿ·ÿ¾ÿÃÿ½ÿ¶ÿ¿ÿÅÿÁÿÎÿÑÿ½ÿ¾ÿ¼ÿÀÿÈÿËÿ´ÿ«ÿºÿÄÿÅÿÄÿ·ÿ±ÿ¿ÿ»ÿ»ÿ¶ÿ¾ÿÇÿ³ÿ±ÿ®ÿ±ÿ¾ÿ½ÿÃÿ¼ÿÅÿ·ÿ¼ÿºÿ¼ÿÅÿÅÿ½ÿ¾ÿºÿ½ÿÁÿ¶ÿ»ÿÁÿ¼ÿµÿÃÿËÿ¹ÿ´ÿ½ÿÀÿÖÿ¸ÿ°ÿ¯ÿ½ÿ±ÿ¼ÿ¼ÿ¼ÿ¿ÿ·ÿºÿÃÿÄÿ¹ÿ¸ÿÂÿÄÿÁÿµÿÀÿ¯ÿÀÿ¾ÿºÿÂÿ³ÿÀÿ¦ÿ¹ÿÃÿÄÿÒÿÍÿ»ÿÂÿ½ÿÇÿ½ÿºÿÆÿÁÿ·ÿ²ÿ¸ÿºÿ®ÿ¾ÿ»ÿ¼ÿÃÿ½ÿ¾ÿÈÿ­ÿ¿ÿ±ÿ·ÿ·ÿªÿ°ÿ²ÿ¹ÿ¾ÿ¾ÿ·ÿ·ÿ¿ÿ²ÿ«ÿÂÿ¹ÿ±ÿ¿ÿ·ÿÀÿ¾ÿ¯ÿ·ÿ½ÿ±ÿÃÿÃÿ¯ÿ¹ÿµÿ­ÿ¸ÿÄÿÅÿÈÿÍÿÆÿÁÿ»ÿ±ÿÉÿµÿªÿ¸ÿÄÿºÿ½ÿÁÿÀÿËÿ½ÿºÿ½ÿÉÿËÿ¿ÿ¼ÿ½ÿÁÿÈÿÃÿÂÿÂÿ¨ÿ²ÿ±ÿ¬ÿ¿ÿ·ÿµÿ½ÿ½ÿÁÿºÿÅÿ½ÿ­ÿºÿ¶ÿ­ÿ¬ÿ²ÿ½ÿºÿºÿ±ÿµÿÂÿËÿÉÿÇÿÐÿºÿ»ÿ¹ÿÂÿ»ÿ¶ÿ¸ÿ¶ÿÂÿÆÿºÿºÿÃÿÄÿÂÿÅÿÊÿ´ÿ®ÿ¿ÿ¯ÿ¯ÿÁÿÀÿ¯ÿ¾ÿÇÿÀÿ·ÿ¶ÿ¿ÿÂÿºÿ»ÿÉÿÆÿÁÿ½ÿ¸ÿÀÿ­ÿ¼ÿ¿ÿÇÿÂÿ¶ÿºÿÀÿ»ÿ¶ÿ¿ÿÃÿÁÿ¿ÿ´ÿ¿ÿÄÿ¯ÿÇÿÌÿ±ÿ¹ÿ¯ÿ¬ÿ¿ÿ¸ÿ¼ÿ¾ÿ»ÿÃÿÄÿ¿ÿÂÿÄÿÉÿÈÿµÿ·ÿÈÿ¯ÿÉÿ½ÿ½ÿ¸ÿ¹ÿ»ÿÀÿÂÿ¿ÿ¿ÿºÿ¹ÿÂÿÃÿÈÿÂÿ²ÿ·ÿ±ÿµÿºÿ´ÿÀÿµÿÂÿÄÿ¾ÿ¸ÿÃÿÇÿ¹ÿ½ÿ¼ÿµÿ¹ÿÄÿÎÿÄÿ½ÿÁÿÄÿÁÿ¿ÿÎÿ»ÿ°ÿ¿ÿÄÿºÿ´ÿÄÿÉÿÍÿ¼ÿ¿ÿ¼ÿ¾ÿ¹ÿËÿÃÿ²ÿ¼ÿÄÿ½ÿ¸ÿ´ÿ±ÿ¶ÿÀÿ½ÿÃÿÏÿÁÿ¬ÿÚÿÌÿÁÿ´ÿµÿ·ÿ¼ÿµÿ²ÿ»ÿ¶ÿ¼ÿ¸ÿ°ÿÁÿÉÿÇÿÁÿ¾ÿ¿ÿ¿ÿ»ÿ®ÿ°ÿ¾ÿÁÿ»ÿ½ÿ¾ÿµÿ»ÿ½ÿ¾ÿÆÿ³ÿ¬ÿÁÿÇÿºÿµÿ¹ÿ»ÿºÿ³ÿ¸ÿÀÿ½ÿ³ÿ·ÿµÿ¿ÿ¿ÿ¿ÿ¿ÿ¼ÿ¼ÿ¸ÿ¸ÿÇÿÊÿ­ÿ«ÿ¯ÿ´ÿÆÿ«ÿµÿ¼ÿ³ÿµÿºÿ¾ÿ¿ÿ¾ÿ¿ÿÂÿ¿ÿÄÿ¿ÿ°ÿÆÿ¼ÿ¹ÿÂÿÇÿÀÿ¼ÿ»ÿÀÿÇÿ»ÿÇÿÒÿ³ÿ³ÿ£ÿ­ÿ½ÿºÿÅÿÆÿÁÿÄÿÄÿÂÿÁÿ¸ÿÂÿÎÿ¾ÿ·ÿÃÿÈÿ»ÿ»ÿÌÿÓÿÊÿ½ÿ¼ÿÏÿÏÿÍÿÇÿ¾ÿÆÿÀÿ¹ÿÀÿÅÿ¼ÿ¶ÿºÿ·ÿ¬ÿºÿÃÿÉÿ´ÿ¯ÿµÿ·ÿÈÿ¼ÿ³ÿ¼ÿÁÿÄÿÁÿ«ÿ®ÿ¿ÿ¼ÿ¾ÿ¿ÿºÿÂÿ·ÿ³ÿºÿ·ÿºÿÀÿ»ÿ«ÿ®ÿ®ÿ½ÿ»ÿ¿ÿ¾ÿ¼ÿÁÿÄÿÃÿÂÿ±ÿ¿ÿ³ÿ¸ÿ·ÿ¸ÿ·ÿ½ÿÂÿÀÿ¿ÿÀÿ¼ÿ¼ÿ©ÿ°ÿÁÿªÿ¯ÿÍÿÂÿ½ÿÃÿÏÿØÿ³ÿ³ÿÊÿÃÿÉÿ½ÿ³ÿ»ÿºÿ¿ÿ¿ÿµÿ´ÿ¼ÿ²ÿ¶ÿºÿ¶ÿ°ÿ½ÿÄÿºÿ·ÿ´ÿ§ÿ¬ÿ³ÿ³ÿ³ÿÅÿ¸ÿ¶ÿ¹ÿ¹ÿ½ÿ»ÿ¹ÿÀÿ½ÿºÿÃÿ¾ÿÊÿ¼ÿ»ÿµÿ²ÿ·ÿ»ÿºÿ¸ÿºÿ·ÿ¼ÿ¶ÿ®ÿ¾ÿÃÿ¹ÿ·ÿÀÿÃÿÀÿÃÿÃÿÁÿºÿÀÿ¾ÿ¶ÿ°ÿ½ÿÊÿ¹ÿ©ÿ»ÿ¿ÿ¸ÿ½ÿ·ÿ»ÿ¼ÿÆÿÉÿ¾ÿ¿ÿ¼ÿ¸ÿ½ÿÆÿ¾ÿ¾ÿ¼ÿ¼ÿ·ÿ²ÿ¹ÿµÿ°ÿ¾ÿ¼ÿ¯ÿÁÿÆÿÀÿÃÿÂÿ¹ÿÃÿÇÿÄÿ·ÿºÿ¸ÿÀÿÁÿÂÿÇÿÄÿÃÿÉÿ»ÿÆÿ¾ÿ¾ÿÁÿºÿ½ÿ¿ÿ´ÿ¾ÿ½ÿºÿÅÿµÿµÿÆÿÉÿ¾ÿ½ÿÉÿÊÿÁÿÆÿ¿ÿ»ÿ¿ÿÌÿÅÿÄÿÈÿ®ÿÁÿ±ÿÉÿ¹ÿ¹ÿ¼ÿÀÿ¿ÿµÿ¶ÿ¼ÿÁÿ¼ÿÅÿ½ÿ¬ÿµÿÈÿÃÿ´ÿÆÿÆÿÈÿÀÿ³ÿ´ÿ»ÿ²ÿ³ÿÊÿ¿ÿ½ÿÂÿÂÿÇÿÃÿÆÿÈÿÁÿ»ÿºÿ¹ÿ»ÿÃÿ¾ÿÃÿ¯ÿ¯ÿ¶ÿªÿ²ÿ·ÿ½ÿ½ÿ²ÿ°ÿ±ÿµÿ²ÿ©ÿ«ÿÿÿ¶ÿ§ÿ«ÿ²ÿ¶ÿ¹ÿ¶ÿ«ÿ ÿ¬ÿ»ÿ·ÿ·ÿ¿ÿÀÿ»ÿºÿ±ÿÑÿ®ÿ¹ÿ·ÿ¶ÿ²ÿ±ÿºÿµÿ¼ÿ¹ÿÊÿÀÿÂÿÃÿ¼ÿºÿ¸ÿ±ÿºÿÂÿ»ÿÁÿÇÿÅÿÂÿ»ÿÁÿÈÿ½ÿ¶ÿ¹ÿ´ÿ³ÿ¼ÿÂÿ°ÿÁÿºÿÄÿ²ÿ­ÿ»ÿ¿ÿ½ÿ¼ÿ¼ÿ¸ÿµÿ¹ÿÈÿÄÿ³ÿ³ÿÂÿËÿ¿ÿ°ÿ·ÿËÿÃÿ»ÿ±ÿ¯ÿ¹ÿÅÿÀÿ²ÿ®ÿ¼ÿ½ÿ¾ÿ¶ÿ©ÿ¶ÿÔÿÆÿ´ÿ½ÿ½ÿºÿ²ÿ´ÿ¾ÿÃÿÂÿÅÿ°ÿµÿ»ÿÀÿ¿ÿµÿ°ÿ¼ÿÃÿÂÿ¾ÿ´ÿ¬ÿ³ÿ¼ÿ¶ÿ®ÿ¸ÿÁÿ¿ÿÌÿÀÿºÿ»ÿ²ÿ­ÿ¾ÿÄÿ·ÿ¿ÿ¿ÿ»ÿ¸ÿÃÿ»ÿ±ÿ¼ÿ¶ÿ¸ÿºÿÀÿ®ÿ±ÿµÿ®ÿ°ÿ¸ÿªÿÃÿ²ÿ·ÿºÿÉÿÄÿ¿ÿÀÿºÿ®ÿ·ÿÇÿ¸ÿ½ÿ¼ÿµÿ¸ÿºÿ³ÿ±ÿ°ÿ·ÿÀÿ´ÿ°ÿºÿ±ÿ¯ÿ´ÿ´ÿ¼ÿ¶ÿ·ÿºÿ©ÿ¾ÿ¹ÿ®ÿ¯ÿ´ÿ¶ÿ´ÿ¹ÿ¶ÿ·ÿ·ÿ´ÿ¾ÿÄÿ·ÿªÿ±ÿ²ÿÂÿÑÿÉÿÂÿ¾ÿ®ÿ³ÿ½ÿ¸ÿ³ÿ²ÿ´ÿ«ÿ®ÿ¿ÿÁÿ»ÿµÿ°ÿ¯ÿ°ÿ±ÿÚÿ²ÿ©ÿÄÿ¿ÿ­ÿ«ÿ´ÿ¸ÿ¶ÿ·ÿ·ÿ¸ÿ¬ÿ¸ÿ·ÿ¾ÿÇÿÃÿ¶ÿ°ÿ´ÿ­ÿÌÿ´ÿ´ÿ²ÿ¶ÿºÿºÿ»ÿºÿ±ÿ²ÿ³ÿ®ÿÅÿ­ÿ¸ÿ±ÿ±ÿ·ÿºÿ¶ÿ¬ÿ¼ÿÑÿÆÿ§ÿ¬ÿ¾ÿÇÿ»ÿ³ÿ»ÿ¾ÿ²ÿ³ÿ¶ÿ¯ÿ³ÿ¹ÿ´ÿ®ÿ°ÿ¹ÿ¼ÿ³ÿ°ÿ¸ÿªÿ»ÿ´ÿÆÿ¬ÿ³ÿ¿ÿºÿµÿ´ÿ´ÿºÿ²ÿ¨ÿ»ÿÇÿ°ÿ³ÿ¾ÿÁÿÁÿ²ÿ¨ÿ¸ÿ²ÿ²ÿ¨ÿ³ÿÈÿºÿ·ÿ²ÿµÿ·ÿ¸ÿ³ÿ­ÿ¹ÿ¸ÿ·ÿ»ÿ¼ÿ½ÿºÿÀÿ¶ÿ°ÿ¶ÿ¾ÿÉÿ¼ÿÉÿÉÿ»ÿ°ÿËÿµÿÁÿ¹ÿ¹ÿÇÿÆÿ¾ÿ¿ÿ©ÿ²ÿ»ÿ·ÿ´ÿ·ÿ»ÿ½ÿ»ÿ²ÿ±ÿ¸ÿ´ÿÅÿÄÿ´ÿ¿ÿ±ÿÊÿÀÿ¾ÿ½ÿµÿ¶ÿ²ÿªÿµÿºÿ³ÿ®ÿ³ÿÁÿ³ÿ¬ÿ·ÿ»ÿºÿ¸ÿ¶ÿ¶ÿ´ÿÀÿ¸ÿ¡ÿ¾ÿ»ÿ§ÿÈÿÊÿºÿ·ÿ¸ÿ·ÿ¼ÿÀÿ¹ÿÄÿ¼ÿ¯ÿ¾ÿ³ÿ¸ÿ¿ÿºÿ²ÿ·ÿ¸ÿ³ÿ´ÿ³ÿÅÿÌÿ¼ÿÊÿÅÿ½ÿ·ÿ¼ÿ±ÿ·ÿ¶ÿºÿ¾ÿ±ÿ²ÿ¯ÿÀÿ¬ÿ½ÿ¿ÿÌÿ´ÿ¹ÿ»ÿ»ÿ·ÿ¸ÿºÿ·ÿ»ÿ±ÿ²ÿÿÂÿ¿ÿ¸ÿ½ÿ²ÿ¾ÿ¸ÿ»ÿÄÿÄÿ¿ÿ°ÿ¬ÿ¼ÿ½ÿ³ÿ¶ÿ¹ÿ»ÿ®ÿ¥ÿ¬ÿ²ÿ¶ÿ¸ÿ´ÿ¬ÿ²ÿ¿ÿ½ÿ³ÿ±ÿÁÿ»ÿ¿ÿ¹ÿ­ÿ·ÿ¯ÿ«ÿ·ÿ¼ÿ¸ÿ»ÿÁÿÈÿÒÿÑÿ¾ÿ¼ÿ¹ÿ½ÿÀÿÅÿËÿÄÿ¾ÿ»ÿ·ÿ±ÿ¬ÿµÿ¼ÿÏÿâÿÃÿËÿ·ÿ²ÿ®ÿ°ÿµÿ»ÿºÿ´ÿºÿ¿ÿ¼ÿÄÿ»ÿ¶ÿ®ÿ³ÿÔÿÉÿ·ÿ¸ÿÄÿÔÿÂÿµÿµÿµÿÂÿÏÿÉÿÅÿÁÿ¼ÿÀÿÃÿ³ÿÇÿÀÿ´ÿÆÿ½ÿ¿ÿÃÿ·ÿ·ÿÂÿÁÿÀÿÃÿÃÿÊÿ¿ÿ¦ÿ±ÿ¢ÿ®ÿÀÿ­ÿ¶ÿ¸ÿ«ÿ³ÿ¼ÿ¼ÿºÿ½ÿÂÿ¹ÿÈÿÄÿÀÿÃÿ¾ÿ±ÿÁÿÆÿ³ÿµÿµÿ´ÿÁÿÇÿÀÿÃÿÆÿ»ÿ¹ÿÆÿÁÿ´ÿ¿ÿ³ÿ³ÿÉÿ¹ÿ¹ÿÆÿÏÿÁÿ½ÿ¾ÿÈÿÀÿ¬ÿ«ÿ²ÿºÿ°ÿ¼ÿ±ÿ¹ÿ¹ÿ·ÿ§ÿ¸ÿÁÿ¯ÿ·ÿ¼ÿ¸ÿ¶ÿµÿ¶ÿ¾ÿÆÿÈÿÇÿ»ÿºÿ¹ÿÈÿÐÿ·ÿ²ÿ¿ÿ¬ÿÆÿÏÿ¼ÿºÿ»ÿ¹ÿºÿ´ÿ³ÿ»ÿ¼ÿ¼ÿÁÿ¶ÿºÿ´ÿ¹ÿÇÿ¹ÿ´ÿ¹ÿ¸ÿºÿºÿ²ÿ¶ÿ»ÿ¸ÿÀÿ»ÿ¯ÿ°ÿ´ÿÁÿµÿ¦ÿ¹ÿ¸ÿ¨ÿÊÿÊÿÀÿ¾ÿµÿ³ÿ³ÿ°ÿ®ÿ·ÿ·ÿºÿÀÿÃÿ¾ÿ´ÿºÿºÿªÿ½ÿÁÿÍÿ´ÿªÿ©ÿ¼ÿ¼ÿÒÿ½ÿ°ÿºÿÄÿ³ÿ¬ÿ¶ÿ»ÿµÿ§ÿ«ÿ»ÿ¹ÿ¼ÿÃÿºÿ¹ÿÀÿ±ÿ¼ÿ¯ÿ°ÿ²ÿ­ÿÇÿÁÿ¹ÿÇÿÉÿÂÿÄÿÅÿ¾ÿºÿÀÿÉÿÀÿ±ÿ½ÿ¶ÿÀÿ­ÿÏÿ·ÿÃÿ¨ÿ²ÿºÿ¾ÿÁÿÂÿ²ÿ¼ÿºÿÄÿÂÿ¾ÿºÿ¿ÿÆÿ·ÿ²ÿ³ÿµÿ¹ÿ»ÿÆÿ¶ÿ¸ÿ»ÿ¼ÿ¹ÿÈÿ½ÿÅÿÅÿ·ÿ¿ÿ³ÿ·ÿÀÿ·ÿµÿ¹ÿ¶ÿ¿ÿÈÿ½ÿ¹ÿÁÿ¹ÿ¼ÿ´ÿÅÿ¡ÿÍÿ¸ÿ»ÿ±ÿ¶ÿ¸ÿ½ÿ»ÿ¾ÿºÿ¾ÿÌÿÄÿ¼ÿÀÿ¾ÿÀÿÇÿ¼ÿ¯ÿ½ÿ½ÿ´ÿ¹ÿ´ÿ±ÿÆÿÅÿ¶ÿÀÿ¾ÿ¬ÿ°ÿÂÿ«ÿºÿÆÿ¾ÿ½ÿ¼ÿÆÿÂÿºÿ¶ÿ¾ÿ¾ÿ±ÿ·ÿ¼ÿ¸ÿ¸ÿ°ÿ²ÿ¹ÿ½ÿÄÿÆÿ¯ÿ±ÿ¼ÿ³ÿ³ÿ¬ÿ½ÿÉÿÉÿÀÿ³ÿ¯ÿµÿ­ÿ´ÿÂÿ¿ÿ³ÿ­ÿ·ÿÀÿ¼ÿºÿ¹ÿ´ÿ¶ÿÀÿÁÿ¸ÿ¬ÿ­ÿ»ÿÃÿªÿÄÿ ÿ¹ÿÂÿ¼ÿ©ÿÂÿ´ÿ¼ÿËÿÄÿÊÿÊÿÆÿ½ÿ³ÿ­ÿ¨ÿ°ÿµÿ´ÿ¼ÿ¶ÿ²ÿ¶ÿ³ÿ¼ÿ¿ÿ¹ÿ²ÿÊÿ³ÿ¿ÿ·ÿ¸ÿ¸ÿ¶ÿµÿ²ÿ·ÿ°ÿµÿ±ÿ¸ÿ²ÿªÿ¤ÿÿ¥ÿ·ÿ¶ÿ³ÿ»ÿ´ÿ®ÿ³ÿªÿ®ÿ¶ÿ»ÿ¨ÿºÿµÿÈÿ§ÿ±ÿ³ÿ°ÿÄÿÇÿÀÿ¿ÿ°ÿ²ÿ¾ÿÀÿ»ÿ²ÿ­ÿ±ÿ­ÿ¶ÿ¶ÿªÿ»ÿÄÿ²ÿ­ÿ³ÿ¸ÿ³ÿ¹ÿ¹ÿµÿ­ÿ¬ÿ¹ÿÇÿ»ÿ¬ÿ³ÿÃÿ¢ÿ»ÿ°ÿ¹ÿ±ÿ³ÿ¨ÿ²ÿ¥ÿ´ÿ±ÿªÿ¯ÿ°ÿ¸ÿ¤ÿ£ÿ°ÿ«ÿªÿ¨ÿªÿ½ÿÄÿ»ÿ¿ÿµÿ¯ÿ´ÿ­ÿ¿ÿ¬ÿ¥ÿÃÿ ÿ¨ÿ»ÿ»ÿ·ÿ·ÿ¬ÿÂÿ¶ÿ¾ÿÆÿ®ÿ²ÿºÿ¿ÿ¼ÿÀÿ¿ÿ½ÿ¹ÿµÿ·ÿ¿ÿÃÿÁÿ³ÿ®ÿÆÿÆÿ·ÿ±ÿ·ÿ²ÿÇÿÀÿ»ÿ´ÿ¿ÿ¶ÿÀÿ¾ÿ¶ÿÃÿ¿ÿ²ÿ¾ÿ¼ÿºÿÆÿÄÿºÿ·ÿ¯ÿ¶ÿ±ÿ°ÿ´ÿ¹ÿÎÿ¸ÿ£ÿ°ÿ¿ÿÀÿºÿ³ÿ¹ÿÂÿ·ÿ­ÿ¬ÿ½ÿ¾ÿ´ÿ·ÿ¹ÿ¼ÿÂÿ¶ÿÉÿÈÿ³ÿ¾ÿ¼ÿËÿ´ÿ»ÿÑÿ½ÿ©ÿ§ÿÅÿ°ÿÅÿÁÿ¹ÿ·ÿ¨ÿ¯ÿ¦ÿ¯ÿ³ÿºÿ·ÿ´ÿ½ÿ·ÿ¶ÿÂÿ½ÿ»ÿ¹ÿ©ÿ®ÿµÿºÿÁÿ·ÿ»ÿ¤ÿ²ÿ·ÿ»ÿ¸ÿ²ÿ¿ÿ·ÿ½ÿ¼ÿÅÿ¹ÿµÿ¨ÿ¹ÿÌÿ¶ÿ¶ÿ¼ÿ°ÿ¯ÿ¶ÿÂÿ±ÿ±ÿ¹ÿ¼ÿ¹ÿ³ÿ·ÿ¿ÿ¶ÿ´ÿ¸ÿ±ÿ¸ÿ¾ÿ¼ÿÆÿ½ÿ®ÿ¶ÿ¿ÿ½ÿÀÿ¿ÿÁÿµÿÁÿ¿ÿ¶ÿÉÿ¾ÿ¾ÿÍÿ±ÿ°ÿ±ÿÂÿÀÿ«ÿÀÿµÿ°ÿ¨ÿ»ÿÃÿ¾ÿ½ÿ¸ÿÀÿÂÿÇÿÊÿ¶ÿ»ÿÏÿÁÿªÿ·ÿ½ÿ¶ÿ¶ÿ­ÿ§ÿ©ÿªÿ´ÿÈÿÇÿÃÿ¾ÿ¯ÿ·ÿ¸ÿºÿ¹ÿÀÿ²ÿ®ÿ¾ÿµÿ¿ÿÊÿ¿ÿÅÿ­ÿÂÿµÿÇÿ®ÿµÿµÿÂÿ·ÿ½ÿ·ÿ¾ÿ¿ÿÆÿÃÿËÿÄÿ©ÿ®ÿÀÿ»ÿµÿ¹ÿÀÿÌÿËÿÃÿÂÿ¾ÿ¼ÿ»ÿ»ÿºÿ¶ÿ¹ÿ´ÿºÿÅÿ»ÿ¹ÿÉÿ¸ÿÁÿ³ÿ»ÿºÿ¼ÿ»ÿÎÿÅÿ»ÿ·ÿ¾ÿ¶ÿÃÿÊÿ¸ÿ´ÿ¸ÿÁÿ¿ÿ´ÿ§ÿ»ÿ°ÿ¯ÿ°ÿ¹ÿ¹ÿ½ÿ½ÿ¿ÿ·ÿ¼ÿÂÿ»ÿÁÿÁÿ¸ÿ½ÿÂÿÆÿÆÿÆÿÈÿÄÿ»ÿÈÿÁÿ»ÿÂÿ¹ÿ©ÿ¶ÿºÿ¼ÿ¶ÿ»ÿÂÿ²ÿÄÿÌÿ½ÿ´ÿºÿÁÿ³ÿ¹ÿµÿ¼ÿÃÿÁÿ·ÿ«ÿ¹ÿ¾ÿ·ÿªÿ¹ÿ¸ÿÅÿÄÿ²ÿ£ÿ²ÿ»ÿ¸ÿ°ÿµÿ·ÿ²ÿ¸ÿ±ÿ²ÿ¾ÿºÿ»ÿ¹ÿ·ÿ²ÿ°ÿ»ÿ¹ÿ³ÿ¼ÿµÿºÿ·ÿÁÿ¾ÿ¸ÿ¿ÿ©ÿÂÿ½ÿ¿ÿÊÿ¾ÿ¾ÿ½ÿ´ÿÁÿ´ÿ§ÿ·ÿ¶ÿÉÿ³ÿ¹ÿ°ÿ³ÿºÿ¾ÿ¼ÿ¾ÿ³ÿ²ÿ»ÿ¯ÿ·ÿ¼ÿ±ÿºÿºÿ´ÿÀÿ¿ÿ²ÿµÿµÿºÿ¹ÿ»ÿ½ÿ³ÿ¯ÿ»ÿÂÿÁÿºÿ·ÿ±ÿ¶ÿ´ÿÀÿ¼ÿ¤ÿ½ÿÈÿ°ÿ°ÿÍÿÌÿ«ÿªÿ¯ÿ½ÿ¸ÿ³ÿ·ÿ½ÿ³ÿ¶ÿ¶ÿ½ÿ¼ÿ¸ÿ¶ÿ´ÿµÿµÿ¹ÿ¹ÿ¶ÿ¶ÿÀÿÁÿ¸ÿ»ÿÀÿÃÿ¶ÿ±ÿ¾ÿ¹ÿ·ÿ²ÿÀÿ´ÿ¦ÿ´ÿÆÿÈÿ´ÿ¼ÿÁÿ¿ÿ®ÿ´ÿÁÿ¬ÿÂÿºÿÕÿ·ÿ¸ÿ´ÿºÿ¹ÿ¼ÿ°ÿ®ÿ¸ÿ´ÿ»ÿ¬ÿÀÿÀÿÁÿÂÿ¿ÿ¶ÿ¹ÿ¿ÿµÿ»ÿ¿ÿÅÿËÿ¸ÿ·ÿ°ÿ³ÿ½ÿÊÿÌÿ³ÿ´ÿÀÿºÿ¸ÿ¿ÿ¿ÿÃÿÈÿÈÿ¯ÿÀÿ¾ÿ°ÿ¾ÿ¥ÿ¯ÿ¾ÿ±ÿºÿÆÿ¬ÿ»ÿÆÿ¾ÿÁÿºÿ½ÿ±ÿ¸ÿªÿ­ÿ¬ÿÆÿÊÿµÿ½ÿ¼ÿºÿ¼ÿ¹ÿºÿ½ÿ¾ÿ¸ÿÀÿ·ÿ®ÿ¶ÿ¸ÿ»ÿÁÿÃÿ´ÿ»ÿÇÿ±ÿ­ÿºÿºÿ±ÿÀÿºÿ­ÿ¶ÿÊÿ´ÿÈÿ²ÿ²ÿ½ÿÄÿÁÿ½ÿÃÿ·ÿ·ÿÂÿÇÿ·ÿ¸ÿÃÿ¾ÿºÿ½ÿ¾ÿÃÿ»ÿ´ÿÂÿÈÿÅÿ¾ÿ·ÿ·ÿÀÿÈÿ½ÿµÿ¯ÿµÿºÿ»ÿºÿ®ÿ®ÿÈÿ«ÿÀÿ²ÿÆÿ³ÿ¼ÿ¼ÿÆÿºÿÄÿ¼ÿÀÿ´ÿÁÿ»ÿµÿ¸ÿ³ÿ»ÿ¼ÿºÿ¯ÿ¸ÿ¿ÿ·ÿ½ÿ®ÿ¬ÿÅÿÀÿºÿ¤ÿ§ÿ³ÿ¹ÿ½ÿ°ÿ¶ÿ¤ÿªÿ¶ÿ¯ÿ®ÿÈÿÐÿ ÿ¨ÿ¤ÿ¸ÿ±ÿ´ÿ½ÿ¿ÿ¹ÿ¯ÿÃÿÄÿÃÿºÿÀÿÐÿÊÿ¹ÿÇÿÈÿ¿ÿÈÿÈÿÁÿ½ÿ¼ÿ²ÿ­ÿ¼ÿ»ÿÂÿ¿ÿÁÿÊÿÏÿËÿËÿÇÿ¼ÿ·ÿ¸ÿ®ÿ½ÿ¿ÿ³ÿÁÿ¼ÿµÿ½ÿ¸ÿ¼ÿ·ÿ½ÿÌÿÇÿÁÿ±ÿ¯ÿ¹ÿ½ÿÁÿÄÿ¾ÿ¾ÿÅÿÅÿÇÿÄÿºÿÀÿÍÿËÿ¼ÿ»ÿ¶ÿÊÿÍÿÇÿÉÿ¶ÿÌÿ¼ÿ¢ÿËÿÇÿ»ÿ·ÿÉÿ¶ÿÃÿ¶ÿ¸ÿÁÿ¾ÿÁÿÌÿÌÿÍÿÀÿ¾ÿºÿ´ÿµÿÀÿÇÿÀÿ¾ÿ½ÿ³ÿ¹ÿÄÿ¸ÿ®ÿ«ÿ¶ÿºÿ½ÿ¸ÿ¾ÿ·ÿ»ÿ¹ÿÁÿ½ÿÊÿÃÿ½ÿÃÿÑÿ·ÿ¸ÿ¹ÿ¿ÿÆÿ¿ÿÂÿÃÿËÿÍÿÀÿ¸ÿ¾ÿ¹ÿ¶ÿÃÿµÿ¬ÿÆÿºÿÉÿÌÿ´ÿµÿ¾ÿµÿ¢ÿ·ÿ·ÿÈÿ¹ÿ¬ÿ¸ÿÍÿ¿ÿ¶ÿ¶ÿ¼ÿÂÿ¹ÿ¶ÿ²ÿºÿ¸ÿ¹ÿµÿ²ÿÀÿÁÿ±ÿ­ÿ·ÿ¾ÿ·ÿ¬ÿ½ÿÄÿ½ÿ»ÿ¹ÿ½ÿÀÿ³ÿÃÿ·ÿÂÿÑÿ»ÿ¿ÿ¶ÿ¬ÿºÿ´ÿ¼ÿµÿ¸ÿÄÿ¼ÿ´ÿ¹ÿÀÿ¿ÿ¼ÿ¶ÿ°ÿ¿ÿ»ÿÆÿÊÿ»ÿ³ÿ³ÿËÿºÿÇÿ¶ÿÈÿ¶ÿ½ÿ·ÿµÿ·ÿ³ÿÁÿ¹ÿ¼ÿÃÿ¾ÿ¸ÿ¼ÿÂÿÂÿ¾ÿµÿ¸ÿÀÿ¹ÿ¾ÿ±ÿ¶ÿÆÿ³ÿ®ÿÆÿ©ÿ»ÿÁÿÄÿ¯ÿºÿ­ÿ¬ÿµÿ²ÿ¸ÿÆÿ¿ÿµÿºÿ¿ÿ·ÿ¹ÿ¼ÿ±ÿ´ÿ»ÿ½ÿ½ÿ´ÿ¼ÿµÿ·ÿ±ÿ²ÿ´ÿÀÿ½ÿ¿ÿ®ÿÄÿ¼ÿÂÿ¼ÿ¼ÿ»ÿ¾ÿ¾ÿÂÿÂÿ¾ÿ³ÿ­ÿ½ÿÂÿÀÿ¾ÿÉÿÈÿÂÿºÿÀÿÓÿÅÿ·ÿÈÿ®ÿÀÿÐÿÌÿÐÿÌÿÇÿÊÿÂÿ½ÿºÿ·ÿºÿ¾ÿ¿ÿ¼ÿ¾ÿ½ÿ³ÿËÿÃÿÀÿÁÿ°ÿ±ÿ©ÿ¾ÿ¿ÿ¾ÿÖÿÈÿÅÿÈÿ¹ÿÁÿÂÿÀÿ¾ÿ¼ÿ¸ÿ¾ÿÐÿ¿ÿ´ÿÃÿÄÿ¿ÿÒÿÍÿ·ÿ·ÿÅÿ»ÿ¾ÿ´ÿ²ÿµÿ·ÿ·ÿµÿµÿ¿ÿºÿ³ÿ¾ÿÂÿ¸ÿ»ÿÀÿ±ÿ·ÿºÿ¹ÿ´ÿ±ÿ»ÿ·ÿÄÿ»ÿÀÿ½ÿ±ÿ²ÿ¾ÿÅÿÉÿÉÿÅÿ½ÿºÿÄÿÈÿÊÿÅÿ¼ÿ½ÿ·ÿµÿÏÿÃÿ½ÿ²ÿ¼ÿ´ÿÇÿ¾ÿÆÿÍÿÆÿºÿ±ÿ¸ÿÃÿÃÿËÿÑÿ´ÿ°ÿ¿ÿ·ÿÀÿ§ÿÉÿÀÿ¸ÿÊÿ¼ÿÀÿ»ÿ¼ÿ¸ÿºÿÉÿÈÿ¸ÿ±ÿ®ÿ³ÿ¹ÿ²ÿÆÿËÿÂÿ½ÿÅÿ®ÿ¹ÿ½ÿÉÿ¶ÿ¶ÿ¼ÿ¶ÿ·ÿ½ÿ½ÿ¿ÿÆÿÇÿ¼ÿºÿºÿ³ÿ´ÿ£ÿºÿÐÿÅÿÃÿ§ÿ·ÿ¸ÿ½ÿ¸ÿ´ÿ»ÿ¾ÿ·ÿ¹ÿÄÿ¿ÿÀÿ³ÿ±ÿºÿ»ÿÃÿÃÿÄÿ²ÿµÿ¸ÿ½ÿÁÿ¹ÿ½ÿÂÿ¸ÿ¹ÿÃÿÁÿ¹ÿ²ÿ¿ÿ»ÿ¿ÿÎÿ¾ÿ¾ÿ°ÿ¼ÿ»ÿ°ÿ»ÿÑÿÐÿ¿ÿ¿ÿËÿËÿÀÿ¸ÿµÿ»ÿ¨ÿ¸ÿÁÿÈÿÃÿ·ÿ·ÿÊÿÀÿÄÿÐÿÎÿÊÿËÿÈÿ±ÿºÿ¾ÿ©ÿ½ÿÒÿÔÿÇÿÂÿ¸ÿ¹ÿ»ÿ¼ÿºÿÂÿÁÿ¸ÿ½ÿ¼ÿ¯ÿ±ÿ¾ÿÂÿ´ÿ¼ÿ½ÿ³ÿ¼ÿÄÿÁÿÆÿÏÿÅÿ¹ÿ»ÿ¼ÿ¼ÿ½ÿÎÿÉÿÆÿ²ÿºÿ¸ÿÃÿ¶ÿ´ÿ½ÿÃÿ½ÿºÿ»ÿ¸ÿ¼ÿÀÿºÿÀÿÐÿÅÿÂÿ¸ÿÐÿÄÿÁÿÀÿµÿ¯ÿ½ÿÊÿÂÿºÿÃÿÀÿ­ÿºÿÄÿ¶ÿ¸ÿ¹ÿ½ÿ¹ÿ´ÿ·ÿµÿ´ÿ»ÿ¿ÿ¿ÿ¸ÿ¶ÿµÿ½ÿÔÿ­ÿÈÿ»ÿ´ÿÓÿÊÿÆÿÂÿ¾ÿ¼ÿµÿÄÿºÿÇÿ¾ÿ¼ÿ·ÿ¹ÿÀÿ¿ÿÀÿ½ÿÀÿÀÿ¼ÿÁÿÈÿÂÿ©ÿ±ÿ¦ÿ¿ÿ¾ÿ¼ÿÎÿ·ÿ°ÿ¹ÿ»ÿÅÿËÿÄÿËÿ¾ÿ½ÿ±ÿÄÿ¾ÿÂÿ¾ÿµÿÂÿÁÿ±ÿ¥ÿ°ÿ¶ÿ£ÿ·ÿÇÿ¾ÿ¿ÿÃÿµÿ±ÿ¶ÿ¾ÿ¾ÿÅÿÇÿÄÿÅÿÄÿÂÿÀÿÃÿ½ÿ®ÿ»ÿ¼ÿÁÿÉÿÊÿÉÿÂÿ¼ÿ»ÿ³ÿ¿ÿÿÀÿÎÿÈÿ¿ÿ·ÿÄÿÀÿ¸ÿ¹ÿ¿ÿÀÿ¸ÿ½ÿÂÿ·ÿ·ÿ®ÿ°ÿ¯ÿºÿ­ÿ¹ÿÇÿ¼ÿºÿºÿÌÿÚÿ»ÿÂÿ¹ÿÁÿ»ÿ¾ÿ¾ÿ½ÿºÿ¸ÿ¿ÿ¿ÿµÿµÿ³ÿ¨ÿÂÿÃÿËÿÈÿ¼ÿ½ÿÁÿ»ÿÂÿÉÿÈÿ°ÿÅÿ·ÿ³ÿÃÿ»ÿ¿ÿÉÿÆÿÀÿ¾ÿ³ÿ©ÿ®ÿ»ÿ­ÿ±ÿÃÿÂÿÅÿ¿ÿÁÿÉÿºÿ±ÿ¹ÿ¿ÿ¿ÿ¸ÿ¹ÿ¶ÿÀÿ½ÿµÿ¶ÿºÿÀÿµÿ´ÿ³ÿ½ÿÁÿ½ÿ¿ÿ¾ÿÄÿÃÿ³ÿªÿ¶ÿÁÿ·ÿÂÿÂÿÂÿ³ÿ½ÿ¿ÿ¹ÿ¼ÿ¿ÿ¿ÿÆÿÁÿÁÿËÿÃÿÀÿµÿ´ÿ¸ÿ¼ÿ¼ÿ¶ÿÉÿÆÿËÿ«ÿ´ÿÌÿËÿÁÿ¾ÿ¼ÿ¾ÿÅÿÁÿ¿ÿ¿ÿ¿ÿ¿ÿ¼ÿ¼ÿ»ÿ½ÿ¹ÿ¯ÿ¹ÿ¾ÿ¼ÿÉÿ³ÿ¿ÿÉÿËÿÉÿÈÿÃÿÀÿ¿ÿªÿ¶ÿ¸ÿ²ÿÃÿÂÿ¿ÿ»ÿ»ÿÀÿ¹ÿÂÿ¸ÿÂÿµÿ¿ÿÆÿÉÿÅÿ¾ÿ½ÿÄÿÅÿÂÿÄÿÃÿµÿ¾ÿÂÿ¼ÿ¸ÿ¸ÿ»ÿÎÿËÿ»ÿ²ÿ¶ÿ·ÿ¹ÿºÿ¹ÿ¾ÿÉÿÆÿ±ÿÉÿ²ÿºÿÈÿÆÿ¿ÿ½ÿÀÿËÿ¾ÿ¸ÿ¸ÿ¿ÿ¹ÿµÿ¾ÿ¾ÿ·ÿ½ÿ¸ÿÄÿËÿÂÿ¶ÿ®ÿ¸ÿ¼ÿ»ÿÂÿ¾ÿÂÿÇÿ·ÿ±ÿ®ÿ¶ÿ¾ÿ¶ÿ¶ÿÍÿ¯ÿ½ÿ¼ÿ³ÿ³ÿ¾ÿÀÿÆÿËÿ¿ÿ¾ÿ¸ÿÆÿÁÿÃÿÁÿ¼ÿ¾ÿÃÿÄÿÓÿ»ÿÅÿÂÿÉÿÄÿ¿ÿ»ÿ·ÿµÿ¹ÿ»ÿ»ÿ¯ÿ·ÿ¯ÿ¨ÿ¥ÿ ÿ£ÿ´ÿÿ­ÿ¬ÿ³ÿºÿ¸ÿ²ÿªÿ¦ÿ­ÿ­ÿ³ÿ¶ÿÀÿÅÿÂÿ¶ÿ§ÿ¼ÿÉÿºÿ¯ÿ±ÿºÿµÿ«ÿ°ÿ·ÿÃÿ¼ÿ¼ÿ´ÿ¾ÿ¾ÿ¾ÿ¿ÿ­ÿ±ÿÅÿ¹ÿ¹ÿ·ÿµÿÃÿÂÿ§ÿÄÿ­ÿ¶ÿ¿ÿ±ÿµÿ»ÿ½ÿÀÿ·ÿ·ÿ¿ÿÂÿ®ÿ¾ÿ¹ÿºÿ¹ÿ»ÿ¾ÿ²ÿ¼ÿ¬ÿ¼ÿ²ÿµÿ¬ÿ«ÿ½ÿ»ÿ©ÿ´ÿ¹ÿ¹ÿ´ÿ¶ÿ³ÿµÿÇÿ¸ÿ­ÿ®ÿºÿÂÿ¯ÿ¬ÿ´ÿ­ÿ»ÿÑÿÃÿÄÿÀÿ¶ÿ³ÿºÿÃÿÇÿÉÿ·ÿ¿ÿ¼ÿ·ÿ¹ÿµÿ­ÿ­ÿ­ÿÇÿÆÿ½ÿ½ÿ¶ÿ¸ÿÁÿ¿ÿ´ÿ»ÿÏÿÃÿ¾ÿ¾ÿ¹ÿµÿ±ÿ­ÿ¬ÿ¨ÿ¬ÿÈÿÍÿ½ÿµÿ¸ÿºÿºÿÃÿÀÿÃÿ¼ÿ¶ÿºÿÄÿ»ÿ¯ÿ´ÿ¼ÿ­ÿ½ÿÂÿÃÿÀÿ»ÿµÿµÿºÿÁÿÈÿ¿ÿÁÿ¸ÿ·ÿ·ÿ±ÿ´ÿ»ÿ¶ÿ³ÿÆÿÂÿ«ÿ½ÿ¤ÿ¢ÿ¦ÿ¬ÿ¸ÿ¹ÿ¹ÿ¼ÿÇÿ»ÿ²ÿ¾ÿ¼ÿ²ÿ±ÿ¹ÿ¼ÿ°ÿ¿ÿ´ÿ®ÿ¶ÿ©ÿ¦ÿ±ÿ¹ÿ³ÿ«ÿÂÿÃÿ»ÿ¼ÿ¶ÿ³ÿ²ÿºÿÂÿ½ÿ³ÿ¨ÿ²ÿ¼ÿ»ÿ¸ÿ´ÿ·ÿ³ÿ·ÿÆÿ¸ÿ¦ÿ¾ÿÃÿÀÿ³ÿµÿ±ÿ°ÿµÿ¼ÿÀÿ®ÿ¸ÿ¸ÿ±ÿ¶ÿÀÿ¸ÿ²ÿ¯ÿ­ÿ·ÿ¿ÿ°ÿÁÿÀÿ²ÿ¶ÿ¼ÿ¿ÿÂÿÂÿ¿ÿºÿ¶ÿ¹ÿ·ÿ·ÿ¾ÿºÿ²ÿ¯ÿ¼ÿÂÿ²ÿ±ÿ´ÿ§ÿ¸ÿµÿ·ÿÂÿÁÿ½ÿ»ÿ½ÿÀÿ¸ÿ´ÿ¶ÿ®ÿ¸ÿ·ÿ¶ÿ¯ÿ´ÿ½ÿ¸ÿ­ÿ±ÿÀÿ³ÿ»ÿ¾ÿÉÿÈÿ¾ÿ¼ÿ½ÿ¿ÿÁÿ¿ÿÀÿ²ÿÿºÿÆÿÀÿ¯ÿ²ÿ¼ÿÅÿ·ÿÿ§ÿ¨ÿ¾ÿ³ÿÒÿ®ÿ©ÿ´ÿ°ÿ¬ÿªÿ¸ÿÆÿ·ÿ¼ÿÉÿµÿÆÿ¹ÿ²ÿ¿ÿ¼ÿ¸ÿ´ÿ±ÿ½ÿºÿ¯ÿºÿ¬ÿ¾ÿ¾ÿ³ÿ¯ÿ³ÿ±ÿ²ÿÂÿËÿÃÿ¿ÿ¯ÿ¾ÿ¸ÿ¶ÿ¶ÿÁÿ¶ÿµÿ»ÿºÿ¶ÿºÿÁÿ¶ÿ¾ÿ·ÿ»ÿ·ÿµÿ°ÿ»ÿÅÿ¾ÿ´ÿ¬ÿ£ÿ°ÿ¼ÿ¿ÿÈÿÈÿ¹ÿ·ÿ³ÿ»ÿÆÿÅÿÀÿ¸ÿ¯ÿ³ÿ²ÿÃÿÅÿ®ÿ³ÿ©ÿ·ÿ¿ÿ·ÿ¹ÿÁÿ»ÿ³ÿ¼ÿ²ÿºÿ¹ÿ²ÿ¾ÿ¯ÿ¼ÿÀÿÀÿÃÿÃÿ½ÿ¹ÿ¸ÿ¿ÿÇÿ³ÿÊÿÄÿ¸ÿµÿ¯ÿ­ÿµÿºÿ²ÿ­ÿ¶ÿ´ÿ²ÿ´ÿ¾ÿµÿÁÿ¶ÿ¼ÿ®ÿ·ÿ¿ÿ¾ÿ½ÿ¼ÿ¶ÿµÿÀÿ·ÿ·ÿ·ÿ¹ÿµÿ´ÿÄÿ·ÿ³ÿÂÿÄÿÃÿÈÿ½ÿ©ÿ©ÿ¿ÿ¾ÿ²ÿ¤ÿºÿÀÿºÿÃÿÄÿ³ÿºÿÊÿÇÿ¿ÿ¹ÿ¿ÿ¾ÿ¶ÿ¶ÿÉÿÁÿºÿ±ÿÀÿºÿ©ÿ¤ÿ°ÿµÿ¯ÿ±ÿ¼ÿÌÿÒÿËÿÊÿ¾ÿÆÿµÿÁÿÑÿËÿÍÿÂÿ»ÿÆÿÈÿÁÿ¾ÿÊÿÆÿÌÿÁÿµÿÅÿµÿ©ÿ¦ÿ²ÿ½ÿ½ÿµÿ·ÿ¾ÿ¿ÿÆÿ¸ÿ¯ÿ´ÿ°ÿÆÿÈÿÀÿ²ÿÁÿÄÿ´ÿ´ÿ»ÿ¾ÿÀÿÆÿÐÿÈÿÁÿ¹ÿ½ÿÀÿ¯ÿ¶ÿ¶ÿ°ÿ»ÿÇÿÃÿ½ÿ¹ÿ·ÿ¸ÿµÿ·ÿ·ÿÂÿÃÿ¿ÿ¾ÿ©ÿÌÿ·ÿÀÿ«ÿ·ÿÁÿºÿ¾ÿ¾ÿ´ÿ³ÿ¼ÿ¼ÿ´ÿÃÿÀÿºÿÂÿ»ÿ®ÿÂÿ»ÿºÿºÿ¶ÿ»ÿ»ÿºÿºÿ»ÿÀÿ¿ÿÆÿÈÿÆÿ¯ÿ ÿ«ÿ«ÿ­ÿ¼ÿÄÿÏÿÀÿµÿ¬ÿÂÿÍÿÃÿ·ÿ°ÿ¾ÿ¿ÿ­ÿ»ÿ¹ÿ¶ÿ¶ÿ±ÿ¨ÿÁÿÀÿ®ÿµÿ¹ÿ½ÿ·ÿ¶ÿ¹ÿ¹ÿ½ÿ¹ÿ±ÿ»ÿ²ÿÀÿÇÿÅÿËÿÁÿºÿÿ±ÿ¼ÿ®ÿ®ÿÀÿÁÿµÿ±ÿ°ÿ²ÿºÿ¾ÿÃÿ»ÿÂÿ´ÿ¹ÿÀÿ¿ÿ±ÿµÿÂÿ²ÿ¼ÿÂÿ»ÿÉÿÄÿ«ÿ°ÿ»ÿ»ÿ¾ÿµÿ®ÿ²ÿ¹ÿ³ÿ¬ÿ½ÿÀÿ¿ÿ°ÿ¸ÿ´ÿ¯ÿ®ÿªÿ¶ÿ¹ÿµÿ»ÿ¾ÿºÿ¶ÿ·ÿ´ÿ²ÿ®ÿºÿÐÿ¤ÿÅÿµÿ³ÿÀÿ³ÿ³ÿËÿÈÿÃÿ»ÿ°ÿ²ÿÂÿÅÿ»ÿ¹ÿ½ÿ¼ÿ¼ÿ¿ÿ¸ÿ»ÿ¾ÿ­ÿÁÿ¼ÿ½ÿ´ÿ»ÿÅÿÁÿ²ÿÅÿÃÿºÿ¸ÿ¶ÿ·ÿ¼ÿ¾ÿ¿ÿÈÿÃÿºÿÄÿÉÿ´ÿÜÿ°ÿ¿ÿ°ÿ¨ÿ¸ÿ¡ÿ¸ÿ»ÿ´ÿÄÿÁÿ½ÿ¾ÿ¹ÿÀÿÃÿ¼ÿ»ÿ¯ÿ·ÿ¾ÿºÿ±ÿ¼ÿ´ÿÁÿ´ÿ¿ÿ¾ÿÄÿµÿµÿ²ÿ¹ÿ»ÿ±ÿ·ÿ½ÿ´ÿ¶ÿ·ÿ¯ÿµÿ±ÿ¥ÿÁÿÒÿ¸ÿ¼ÿÀÿ¶ÿ¿ÿ½ÿ´ÿ»ÿ¹ÿ½ÿ°ÿÂÿ¼ÿ³ÿµÿ²ÿ½ÿ·ÿµÿ½ÿ¼ÿºÿÃÿ½ÿ²ÿÂÿÅÿ¾ÿ³ÿ¹ÿ¿ÿÈÿÃÿ±ÿ´ÿ²ÿ¸ÿ°ÿËÿ°ÿÃÿ½ÿ¸ÿ·ÿ·ÿºÿ½ÿ°ÿ±ÿ®ÿ§ÿ·ÿ½ÿ¼ÿ¼ÿ½ÿÁÿ«ÿÅÿÑÿ»ÿ½ÿËÿµÿÇÿ¹ÿÄÿ¼ÿµÿ½ÿ¾ÿ¼ÿµÿ»ÿÅÿ»ÿºÿÅÿÀÿ²ÿ®ÿ·ÿ¼ÿ´ÿ¶ÿÀÿ¼ÿ·ÿºÿÊÿÉÿ¼ÿ²ÿÄÿÑÿ¹ÿÏÿÃÿ¯ÿÂÿ·ÿ¼ÿÅÿ»ÿµÿ°ÿ²ÿÀÿÂÿÂÿ¶ÿ§ÿ®ÿ°ÿ¬ÿ²ÿ¹ÿ¸ÿ»ÿ»ÿ»ÿ»ÿÁÿÆÿµÿ·ÿÁÿÃÿÂÿÂÿÅÿÃÿÂÿ³ÿ·ÿµÿ±ÿ²ÿ·ÿ¾ÿºÿ¯ÿÿÿ¬ÿ°ÿ¶ÿºÿªÿ¬ÿµÿ¸ÿ´ÿ±ÿ¬ÿ¾ÿÆÿºÿ´ÿ¾ÿ§ÿÿ¼ÿÔÿ­ÿ¶ÿ¨ÿ±ÿ³ÿ¨ÿ±ÿ§ÿ°ÿ¸ÿ¬ÿ³ÿ¶ÿºÿ¼ÿ²ÿ´ÿ¬ÿÿ­ÿ¶ÿ½ÿ³ÿ³ÿÂÿ­ÿ·ÿ¯ÿ¬ÿ¸ÿ²ÿ ÿÀÿÉÿ¦ÿ¿ÿ¸ÿÃÿ»ÿ´ÿ©ÿ§ÿ«ÿµÿ¶ÿ²ÿ°ÿ¬ÿ±ÿ°ÿµÿ°ÿ ÿ¯ÿ¼ÿºÿÊÿ¾ÿ®ÿ³ÿ­ÿ·ÿ»ÿ±ÿ³ÿ¤ÿÂÿ¶ÿ£ÿ¯ÿ¨ÿºÿ¾ÿ±ÿ¿ÿÃÿªÿ½ÿ³ÿÂÿ¶ÿ½ÿ³ÿ²ÿ´ÿ¼ÿ¸ÿ¶ÿ¶ÿµÿ½ÿÁÿ»ÿ¯ÿ©ÿ¸ÿ¿ÿÀÿ¼ÿºÿµÿÊÿÈÿµÿ¯ÿ¾ÿÁÿ°ÿ·ÿ·ÿÀÿ»ÿ°ÿÂÿºÿ¿ÿ½ÿ·ÿÃÿÁÿ³ÿ¶ÿ¼ÿ·ÿ½ÿ¹ÿ¼ÿ¹ÿ²ÿÀÿÊÿÃÿ¿ÿ¹ÿ¾ÿÄÿºÿ¶ÿªÿ¯ÿ¼ÿ¼ÿ¾ÿªÿ´ÿ¶ÿ±ÿ±ÿ ÿ¤ÿ°ÿ¿ÿÓÿ»ÿ·ÿªÿ²ÿÃÿÈÿÑÿ¸ÿºÿ¼ÿ«ÿ«ÿ¯ÿ¢ÿ«ÿ³ÿµÿ¼ÿÀÿºÿ¸ÿµÿºÿÃÿ¾ÿ¾ÿÁÿ²ÿ©ÿ¤ÿ³ÿ¾ÿ³ÿµÿ²ÿ°ÿ½ÿºÿ«ÿ¯ÿ»ÿ­ÿ¿ÿ¼ÿÀÿ ÿ¬ÿ«ÿ·ÿÇÿ¿ÿ¶ÿÂÿ­ÿ­ÿ±ÿÀÿ­ÿªÿ½ÿÁÿÀÿ½ÿ½ÿÃÿ»ÿ¸ÿ°ÿ§ÿ´ÿ¹ÿºÿ»ÿ¸ÿ²ÿ·ÿºÿÀÿÄÿÄÿ·ÿÃÿ»ÿ²ÿ¨ÿÁÿ¼ÿÁÿÇÿ¸ÿÂÿ¸ÿÃÿ¬ÿ²ÿ²ÿÀÿ´ÿ«ÿ®ÿµÿ³ÿ¶ÿ±ÿÀÿ¾ÿÌÿºÿ«ÿÀÿÁÿÀÿºÿ®ÿ¬ÿ¯ÿªÿ¨ÿ®ÿ¯ÿ»ÿÄÿÉÿ±ÿ¥ÿ­ÿ½ÿ½ÿ®ÿ¹ÿ»ÿ°ÿÄÿÐÿ¹ÿÇÿ­ÿ¶ÿÆÿÊÿ¬ÿ¿ÿÕÿÅÿºÿ¨ÿ½ÿÏÿÁÿÄÿÄÿËÿ»ÿ¹ÿµÿ»ÿÀÿ¹ÿÄÿÄÿ¼ÿ¸ÿ·ÿ·ÿ¼ÿÂÿÀÿ¾ÿÆÿÆÿ¶ÿºÿÀÿ´ÿ±ÿ¯ÿ²ÿÀÿ½ÿ½ÿÁÿ¶ÿ¼ÿ¾ÿÉÿ·ÿ¶ÿ¸ÿÄÿ·ÿ¸ÿ³ÿÉÿ´ÿÂÿÈÿ¾ÿ¨ÿ¶ÿÅÿ±ÿ«ÿ²ÿÀÿ¿ÿÂÿ¼ÿ±ÿ»ÿÃÿÃÿÇÿÄÿÂÿ¹ÿµÿ¾ÿ¾ÿºÿ·ÿ¾ÿÇÿ¼ÿ½ÿ¾ÿÂÿ¼ÿ·ÿÁÿ½ÿÄÿÀÿ­ÿÈÿ·ÿ¸ÿ²ÿ¹ÿ¶ÿ²ÿ»ÿÂÿ·ÿ¿ÿ»ÿ»ÿÁÿ¼ÿ¿ÿ¶ÿµÿ¼ÿÃÿ·ÿ¶ÿ¾ÿ²ÿ´ÿ¼ÿ»ÿÁÿÅÿ·ÿ­ÿ¯ÿ¯ÿ«ÿ±ÿ¾ÿ¾ÿºÿ¶ÿ²ÿ¶ÿ·ÿ¸ÿ¸ÿ»ÿ¶ÿ²ÿ¯ÿ»ÿ¹ÿ´ÿ²ÿµÿ¸ÿÄÿ¹ÿ¼ÿ³ÿÁÿºÿÏÿÈÿ»ÿºÿ»ÿ¼ÿÇÿ©ÿ¶ÿ²ÿ²ÿÃÿºÿ¾ÿ½ÿ½ÿ¸ÿ½ÿ¾ÿÁÿÃÿÂÿ¸ÿ¼ÿ»ÿ¸ÿ½ÿ¹ÿ»ÿÂÿºÿ¸ÿÆÿÀÿ©ÿ´ÿ¾ÿºÿÁÿÅÿÃÿ¶ÿ·ÿ¿ÿÆÿ¹ÿÅÿÅÿ¹ÿ´ÿ®ÿ¸ÿÀÿ«ÿ½ÿ»ÿ­ÿµÿÃÿºÿ¼ÿ®ÿ²ÿ½ÿµÿ½ÿ·ÿ»ÿºÿºÿ¹ÿÁÿÂÿ½ÿ½ÿ¹ÿ´ÿ¹ÿÂÿ»ÿ²ÿ·ÿÁÿÁÿ½ÿÁÿ¿ÿ¾ÿ¿ÿ¿ÿÂÿµÿµÿ´ÿ·ÿºÿµÿµÿµÿÄÿ¼ÿÍÿ²ÿºÿ®ÿºÿ»ÿ¶ÿÊÿ²ÿÔÿÆÿÁÿ¹ÿ»ÿÂÿ¶ÿ¹ÿ¼ÿ¶ÿ¼ÿ²ÿ¶ÿ¿ÿ¶ÿ»ÿÀÿºÿ²ÿ¶ÿÀÿ½ÿ¼ÿÂÿÊÿÉÿ¼ÿºÿ¸ÿ·ÿÇÿØÿÈÿÂÿÄÿºÿ´ÿ¿ÿµÿ¶ÿºÿ¬ÿ±ÿÀÿ¼ÿ¿ÿ²ÿ­ÿµÿºÿ¸ÿºÿÈÿ¾ÿ½ÿ©ÿ®ÿ¹ÿÄÿ¾ÿ°ÿ±ÿ ÿ­ÿ¹ÿÀÿÁÿ¿ÿÁÿÃÿ¿ÿ¿ÿ¾ÿºÿÀÿºÿ³ÿ¾ÿºÿ¼ÿ¾ÿÄÿÇÿÃÿºÿ¸ÿµÿºÿÅÿÀÿÈÿ¿ÿÅÿ±ÿÃÿÁÿÁÿ½ÿµÿÄÿÈÿÂÿÂÿÊÿÉÿÆÿÄÿ®ÿ¶ÿ·ÿ¸ÿ¾ÿ½ÿ¿ÿ»ÿ¶ÿ±ÿµÿ»ÿ¿ÿÁÿ¼ÿ¼ÿ»ÿµÿ¸ÿÁÿ½ÿ¾ÿÊÿÁÿ¿ÿ¯ÿ³ÿ¾ÿºÿ¼ÿµÿ·ÿÅÿ´ÿÅÿ³ÿ¼ÿÊÿ°ÿÃÿÃÿ¿ÿ¼ÿ½ÿºÿ¸ÿÇÿÂÿ¹ÿ«ÿ®ÿ¾ÿ¸ÿ¹ÿ¹ÿ¸ÿ¸ÿÁÿÅÿ½ÿ¾ÿ¾ÿ·ÿ½ÿÂÿ·ÿ»ÿÂÿ®ÿ¹ÿÒÿ¿ÿ»ÿ´ÿ¹ÿÅÿªÿ¼ÿºÿ»ÿ»ÿËÿÃÿ¿ÿ´ÿºÿÂÿ¿ÿºÿ¯ÿ¾ÿÇÿ½ÿ½ÿºÿ®ÿ¯ÿ¾ÿ¸ÿ±ÿºÿ¼ÿ¿ÿÊÿÃÿ¶ÿ´ÿ¹ÿÀÿ»ÿ¹ÿ³ÿÅÿÇÿÂÿÇÿÅÿ¿ÿ³ÿ¹ÿ¾ÿ´ÿÊÿÇÿºÿÀÿ½ÿ­ÿ·ÿÂÿÄÿ¶ÿ»ÿ½ÿ·ÿ­ÿ²ÿ¿ÿ¿ÿ¼ÿ¹ÿ¶ÿ¶ÿ¼ÿÅÿºÿ°ÿ·ÿªÿ«ÿ´ÿÆÿ»ÿ¯ÿ±ÿÂÿÊÿÁÿÁÿÂÿ½ÿ¼ÿ°ÿ¯ÿ¯ÿ¾ÿ´ÿ°ÿ¯ÿÅÿÁÿÁÿÂÿÐÿÊÿÆÿ¾ÿ¼ÿ³ÿµÿ¾ÿ¿ÿ»ÿ±ÿ¾ÿÆÿ´ÿµÿµÿ½ÿ¹ÿ«ÿ§ÿ·ÿ¿ÿÀÿÃÿ·ÿ±ÿÁÿ·ÿÈÿÃÿÉÿÉÿ¶ÿËÿÃÿ¿ÿ¾ÿÂÿÅÿµÿ°ÿ½ÿ½ÿºÿ¼ÿ¿ÿÂÿ»ÿºÿºÿ·ÿËÿÉÿ¾ÿÂÿ³ÿ´ÿºÿÈÿ¼ÿÈÿ·ÿ´ÿÞÿÈÿÍÿ·ÿ¹ÿ¯ÿ¾ÿÁÿºÿÁÿÅÿ´ÿ·ÿµÿ®ÿ²ÿ²ÿºÿÂÿÀÿ·ÿ«ÿ²ÿ³ÿ¸ÿ¬ÿ°ÿ´ÿÀÿºÿ·ÿ¹ÿ¶ÿ³ÿ»ÿºÿÁÿÎÿÀÿÆÿÃÿ¾ÿËÿÊÿ¼ÿ´ÿ¹ÿÁÿÉÿºÿ¯ÿ·ÿ½ÿ¿ÿ¹ÿµÿ¾ÿÐÿ¿ÿÂÿÇÿ²ÿ¡ÿ¼ÿÇÿÆÿÅÿÁÿ¼ÿÃÿÀÿ¶ÿ²ÿªÿ¹ÿÀÿ¿ÿ¸ÿ¾ÿ¿ÿÆÿÈÿ¹ÿ´ÿ¶ÿ¸ÿ¼ÿµÿÁÿ¼ÿ¿ÿÃÿ±ÿ¶ÿÁÿ¶ÿ¼ÿÃÿÆÿ¡ÿ·ÿ´ÿºÿ®ÿÇÿºÿÈÿÑÿÌÿÊÿÈÿÃÿËÿÌÿ¿ÿ¼ÿºÿ¼ÿ·ÿÀÿÁÿ°ÿÁÿ¶ÿ¯ÿ°ÿ¼ÿÆÿÂÿ»ÿÇÿÍÿÈÿ³ÿ±ÿ½ÿÀÿºÿ¿ÿÇÿÅÿ·ÿ¶ÿ½ÿ¼ÿÃÿÅÿºÿÀÿºÿ¶ÿ¿ÿ¿ÿ³ÿºÿÊÿÈÿÀÿªÿ®ÿ¿ÿºÿ·ÿ·ÿ°ÿµÿ»ÿ»ÿÀÿÄÿÃÿÅÿÈÿÀÿ¿ÿÅÿÄÿ¾ÿ¼ÿ¿ÿ¹ÿ¬ÿÂÿÄÿ¼ÿÁÿºÿÌÿÅÿ¾ÿÁÿ¿ÿÁÿÃÿÂÿÃÿÁÿÁÿÂÿ¸ÿÂÿ´ÿ±ÿ¶ÿÍÿ·ÿ»ÿ¯ÿ¯ÿºÿÂÿ´ÿ°ÿ¸ÿ¿ÿµÿ®ÿµÿ¹ÿ¹ÿ¿ÿÁÿºÿ»ÿ¾ÿ¶ÿ´ÿ¸ÿ­ÿ¸ÿ«ÿ­ÿ´ÿ¾ÿ½ÿ±ÿ­ÿµÿ¯ÿ¸ÿ»ÿ¸ÿµÿ²ÿ­ÿ°ÿ¹ÿ½ÿÏÿÊÿ»ÿºÿ¹ÿÇÿÍÿÀÿ´ÿ ÿ©ÿ¨ÿÂÿ½ÿ¿ÿÃÿÃÿ»ÿ¯ÿ®ÿ¹ÿÁÿÇÿÌÿ¼ÿ³ÿ·ÿ·ÿ±ÿºÿ»ÿÂÿ¸ÿÉÿ¸ÿÀÿÇÿ¸ÿ­ÿ·ÿ¿ÿ±ÿ«ÿµÿ´ÿ±ÿ¸ÿ¼ÿ¸ÿÀÿÈÿÐÿ¬ÿªÿ¼ÿ¾ÿ»ÿ¹ÿÂÿ¾ÿµÿ¸ÿ¼ÿ¾ÿ¿ÿºÿºÿÃÿ½ÿÀÿÃÿÆÿÂÿ±ÿËÿÊÿØÿ¶ÿ¸ÿÇÿµÿ½ÿ¶ÿ¼ÿÁÿ¶ÿºÿ»ÿ¶ÿÀÿ²ÿ¼ÿ´ÿÂÿÅÿÀÿ´ÿ¸ÿ¯ÿÅÿºÿ½ÿ´ÿ¯ÿ¹ÿ¾ÿ¾ÿÆÿÍÿ¼ÿÆÿ¶ÿÁÿ¸ÿÇÿ¡ÿ¶ÿ¸ÿ¹ÿÁÿÈÿÄÿÉÿÌÿÁÿ³ÿ·ÿÁÿ½ÿÁÿÀÿ´ÿµÿ¼ÿ¼ÿ¶ÿÇÿÂÿ½ÿÅÿµÿ»ÿÁÿ¸ÿ¯ÿ²ÿÈÿÑÿ¿ÿÃÿÐÿ½ÿ¼ÿºÿÁÿÌÿËÿ½ÿ¹ÿ¿ÿÁÿÀÿÁÿ¾ÿ½ÿ½ÿ¸ÿ¸ÿÀÿ»ÿ»ÿ³ÿ¿ÿµÿ¸ÿÆÿ½ÿ¸ÿ¿ÿÃÿ¿ÿ¹ÿ±ÿ¦ÿ©ÿºÿÂÿ¼ÿÃÿÃÿ¿ÿ½ÿ¹ÿ»ÿ¹ÿÁÿ¿ÿÀÿÆÿÁÿ¹ÿ³ÿ¯ÿ¹ÿºÿÁÿµÿ¯ÿÄÿÃÿÀÿÑÿ¼ÿ´ÿ»ÿ»ÿ¶ÿ·ÿÄÿÆÿ¾ÿ³ÿ¹ÿ§ÿÇÿÁÿ¹ÿ¶ÿ¯ÿ»ÿ¼ÿ¶ÿ¶ÿ´ÿºÿÄÿ¸ÿÇÿÄÿÁÿ»ÿÊÿÃÿ¿ÿÈÿÁÿ²ÿ½ÿÐÿÊÿ½ÿÇÿËÿËÿÄÿÃÿÂÿ¼ÿ¿ÿ¾ÿÀÿÅÿ½ÿ¿ÿÅÿÁÿÃÿÁÿÀÿ¿ÿ¬ÿÂÿÃÿ¼ÿÈÿÈÿÁÿ¿ÿ´ÿ¹ÿÇÿÅÿÄÿ¾ÿ³ÿ¶ÿÈÿÂÿÌÿ¾ÿ³ÿÌÿÈÿ·ÿ¶ÿ¹ÿºÿÂÿ¿ÿªÿÿ®ÿÃÿ¿ÿ¿ÿ¿ÿ³ÿ¿ÿ·ÿºÿÍÿÉÿÂÿÂÿµÿ·ÿ²ÿ²ÿ¸ÿÀÿÄÿÒÿÍÿÇÿÁÿ¼ÿÆÿÏÿ¼ÿ³ÿÑÿÓÿÄÿÍÿ±ÿÃÿ°ÿ°ÿ»ÿ¸ÿ¸ÿ¾ÿÅÿ½ÿ¥ÿ¹ÿÂÿ¹ÿ±ÿºÿµÿ¿ÿÂÿ·ÿ·ÿÅÿÎÿÂÿÓÿ¸ÿÂÿÆÿÀÿ¸ÿ´ÿ»ÿÁÿ¾ÿ¸ÿ´ÿ»ÿ¼ÿ³ÿ«ÿºÿÀÿÀÿÁÿ»ÿ¿ÿ¿ÿ·ÿ¸ÿ®ÿ·ÿÁÿ»ÿÆÿÊÿ²ÿ½ÿÄÿ¾ÿ¹ÿ½ÿ¼ÿ±ÿ³ÿ©ÿ±ÿ·ÿ¹ÿ·ÿºÿºÿ¶ÿ»ÿÀÿ½ÿÄÿ¹ÿ±ÿ»ÿ·ÿ´ÿ¹ÿ¸ÿ´ÿ¹ÿ¹ÿ´ÿ¼ÿÀÿ¾ÿ»ÿÆÿÎÿ½ÿÀÿ¿ÿÅÿÂÿ´ÿ¹ÿÉÿ¾ÿÈÿ¿ÿ¸ÿ·ÿ»ÿ´ÿ¶ÿÂÿÅÿÀÿÂÿÊÿÂÿÈÿËÿÄÿÄÿ¾ÿÊÿÌÿÄÿÁÿ¿ÿÂÿÆÿÀÿ¬ÿµÿÏÿÌÿÇÿºÿ°ÿ¶ÿ¿ÿ¸ÿ»ÿÁÿÂÿÃÿÈÿÁÿÅÿÊÿ¼ÿ±ÿ¾ÿ´ÿ»ÿ¶ÿÃÿÊÿÎÿÇÿÀÿ»ÿ¼ÿÂÿ¼ÿ«ÿ²ÿºÿ²ÿ¿ÿÄÿÇÿ¿ÿÀÿÇÿºÿ³ÿ»ÿÆÿ¼ÿ»ÿÌÿÄÿ·ÿ¶ÿÁÿÉÿ¿ÿÌÿÉÿÄÿ»ÿÄÿÀÿºÿ¹ÿ¾ÿÆÿ»ÿÂÿ·ÿ»ÿ¸ÿ­ÿ¿ÿËÿÅÿÇÿÈÿÁÿÄÿÃÿ½ÿÆÿÆÿ¼ÿ½ÿÃÿÁÿÁÿ¹ÿÃÿ½ÿÀÿªÿ½ÿÅÿºÿªÿ¡ÿ­ÿªÿËÿÂÿ¸ÿ¹ÿ½ÿ»ÿ»ÿ¿ÿ¼ÿÀÿÅÿÄÿ¹ÿ¾ÿ»ÿºÿ²ÿ¬ÿ¸ÿÀÿ°ÿ°ÿ¹ÿ¿ÿ¶ÿ»ÿ¾ÿ½ÿÃÿ½ÿµÿÊÿÀÿÃÿ·ÿºÿ¾ÿ¹ÿºÿµÿºÿ°ÿ¹ÿ»ÿÈÿÃÿÃÿÆÿÁÿÄÿ»ÿ²ÿ´ÿ³ÿ¨ÿ­ÿ©ÿ ÿ®ÿ°ÿ¬ÿ¼ÿ¥ÿ´ÿ®ÿªÿ¤ÿÿ«ÿ¹ÿËÿ­ÿ»ÿ»ÿ»ÿ»ÿ®ÿ¡ÿ³ÿÈÿ³ÿÂÿÅÿ¸ÿ§ÿ¡ÿ§ÿµÿËÿ½ÿ¿ÿ²ÿ´ÿ¼ÿÇÿÀÿ®ÿ¶ÿ´ÿÂÿ³ÿ¶ÿ´ÿ·ÿÀÿÈÿÇÿ¤ÿÉÿÅÿ¶ÿ¸ÿ¼ÿ¾ÿÂÿ½ÿ°ÿºÿÁÿºÿÀÿµÿ¹ÿ¹ÿ¯ÿ½ÿ»ÿËÿ«ÿ·ÿµÿ·ÿ¸ÿ´ÿ´ÿ¯ÿÀÿÀÿ°ÿ°ÿ±ÿ¶ÿºÿ¶ÿ»ÿ¤ÿ¨ÿ»ÿ¹ÿ¿ÿÂÿÃÿÅÿ¿ÿÃÿÀÿ¿ÿÂÿÂÿ¶ÿ°ÿ¸ÿ¾ÿ½ÿÀÿ½ÿºÿÄÿ¸ÿºÿÊÿÈÿ¹ÿÁÿºÿ»ÿ´ÿºÿÁÿÂÿÀÿºÿ¯ÿ²ÿÕÿºÿ°ÿÁÿÅÿÃÿÂÿ»ÿÃÿÄÿºÿÃÿ³ÿ¹ÿ¼ÿÁÿÁÿºÿ½ÿÈÿÃÿ¶ÿºÿÃÿËÿ½ÿ·ÿÈÿ¸ÿ¿ÿÏÿºÿµÿ¿ÿ¿ÿ¶ÿ»ÿÅÿ»ÿÂÿ·ÿ·ÿ¸ÿ°ÿ°ÿ­ÿ°ÿ¿ÿÆÿ°ÿµÿºÿ·ÿ·ÿ¶ÿ³ÿ³ÿ¶ÿºÿ»ÿºÿºÿ½ÿ´ÿ³ÿÃÿÂÿºÿ¿ÿÅÿÃÿ·ÿÖÿ¼ÿ¶ÿÂÿ½ÿ°ÿ¯ÿ·ÿ¼ÿ°ÿ¦ÿ½ÿµÿ¸ÿ¹ÿ±ÿ´ÿ¾ÿÁÿ¼ÿ¥ÿ£ÿ±ÿ­ÿ¾ÿ»ÿµÿ³ÿ®ÿµÿÁÿ£ÿÀÿÆÿ²ÿºÿ¼ÿ®ÿ­ÿ·ÿ¹ÿ¶ÿÅÿ»ÿ¹ÿ³ÿ¼ÿÁÿ½ÿÃÿÇÿ±ÿ ÿ¶ÿ¿ÿ¼ÿ¶ÿ¯ÿ¨ÿ±ÿµÿ²ÿ¶ÿ¿ÿÀÿÀÿ·ÿ°ÿºÿ³ÿ½ÿ¼ÿµÿ°ÿ¯ÿ±ÿ±ÿ¬ÿ¯ÿªÿÂÿ¶ÿ¼ÿÂÿ¸ÿ±ÿ»ÿ¿ÿ´ÿ´ÿ¸ÿ´ÿ®ÿºÿ¯ÿ²ÿ¶ÿ¹ÿºÿ¼ÿÀÿ±ÿ·ÿ°ÿÈÿÒÿ»ÿ½ÿÁÿÈÿÀÿ¸ÿ¾ÿºÿ¸ÿ±ÿ¤ÿÁÿ»ÿÀÿ¸ÿµÿ¶ÿ¼ÿ¾ÿ³ÿ±ÿ·ÿ»ÿºÿ³ÿ±ÿ²ÿ¶ÿµÿ±ÿªÿ°ÿÅÿ»ÿ¶ÿÓÿ¼ÿÈÿ­ÿ¶ÿ´ÿ¯ÿ³ÿ¹ÿ¶ÿ®ÿ¹ÿÑÿÉÿ³ÿ·ÿ¸ÿµÿ±ÿ­ÿ½ÿ½ÿ¸ÿÇÿ¸ÿ¶ÿ·ÿÊÿ¹ÿµÿ¹ÿÆÿÀÿ¾ÿ¼ÿ¼ÿÇÿÌÿÔÿÐÿªÿÏÿÌÿµÿ¹ÿ°ÿºÿ¼ÿºÿ¶ÿ¬ÿ®ÿ°ÿ¾ÿÆÿÎÿÌÿÈÿÄÿÁÿ¶ÿºÿ¾ÿ¸ÿ·ÿ¼ÿÄÿ©ÿ¸ÿ¹ÿ²ÿ¸ÿ¼ÿÄÿ·ÿ´ÿ¸ÿ¸ÿ¸ÿµÿ´ÿ¯ÿ±ÿÄÿ¸ÿ¾ÿ¯ÿÅÿ¾ÿ¹ÿ½ÿËÿÊÿ²ÿ¶ÿÈÿÄÿÞÿ´ÿÈÿ¾ÿ¾ÿ»ÿ±ÿ´ÿ¼ÿ¶ÿ­ÿ²ÿ¸ÿºÿÃÿÆÿ¸ÿÇÿ¼ÿ¿ÿ®ÿ¾ÿ¿ÿµÿ±ÿ¯ÿ´ÿ¿ÿÀÿÁÿºÿ´ÿ±ÿ»ÿµÿ½ÿÂÿµÿ½ÿ»ÿ²ÿ¾ÿ¿ÿ«ÿ¯ÿÁÿ¸ÿ³ÿºÿ®ÿ·ÿºÿÄÿÀÿ¸ÿ¹ÿ¸ÿºÿ¾ÿ¯ÿªÿÆÿÊÿÃÿºÿ¶ÿ¹ÿºÿ¿ÿ¼ÿ´ÿ¯ÿ²ÿ·ÿµÿ³ÿµÿËÿÂÿ¾ÿÇÿËÿÇÿ¾ÿ»ÿÆÿÒÿ×ÿÃÿ¸ÿÂÿ½ÿ¶ÿµÿ¸ÿÂÿ¾ÿÌÿ½ÿÀÿ¶ÿ¸ÿµÿ·ÿ¶ÿºÿ½ÿ½ÿ¿ÿ¿ÿÁÿÄÿºÿ¶ÿÀÿµÿ·ÿ·ÿ®ÿÂÿ¼ÿµÿ­ÿ²ÿÃÿ¾ÿ·ÿÈÿµÿÄÿÈÿ¾ÿÉÿ·ÿ´ÿ°ÿ°ÿ³ÿÆÿÃÿ¼ÿ»ÿµÿµÿÁÿ½ÿ¶ÿ½ÿÄÿ¿ÿ¿ÿ·ÿÐÿ¸ÿÈÿ¾ÿ×ÿÀÿ¾ÿ½ÿ¯ÿ«ÿ´ÿÂÿ¼ÿ³ÿºÿÆÿÇÿµÿ¾ÿ·ÿÂÿ¸ÿÉÿÇÿºÿ¸ÿºÿµÿ²ÿ¯ÿ¥ÿ²ÿ½ÿÎÿ½ÿÍÿÁÿ¨ÿ¸ÿ­ÿ¹ÿÎÿÆÿ´ÿ´ÿ·ÿÂÿÃÿµÿµÿ¶ÿÁÿ·ÿ³ÿ¿ÿ¸ÿ«ÿÇÿ¨ÿ®ÿÉÿÇÿÂÿ¿ÿ¹ÿ¿ÿµÿ°ÿ­ÿ©ÿÀÿÃÿ½ÿ³ÿÈÿ¶ÿÀÿ¶ÿ­ÿ«ÿ«ÿ²ÿÁÿÀÿ³ÿ­ÿÀÿ¾ÿ²ÿ¼ÿ½ÿ±ÿ¶ÿ²ÿ±ÿ´ÿ¶ÿ¥ÿÃÿÅÿ¶ÿ¼ÿµÿÆÿ¼ÿ¼ÿºÿ¹ÿÀÿÍÿÊÿ°ÿ©ÿ¿ÿ¿ÿ­ÿ°ÿµÿ¯ÿ«ÿ¯ÿ¿ÿ¶ÿµÿªÿ²ÿ¹ÿ½ÿµÿ²ÿ»ÿÀÿ´ÿ³ÿÀÿÁÿ¼ÿ¬ÿ©ÿºÿ­ÿ¿ÿÓÿ£ÿÐÿÁÿµÿºÿ¸ÿ½ÿÅÿ½ÿ¶ÿ´ÿ±ÿ¹ÿÈÿÊÿÃÿ¹ÿ³ÿ·ÿ¼ÿ¸ÿºÿ°ÿÀÿ§ÿÂÿ¿ÿ¿ÿºÿÆÿ¿ÿºÿ·ÿÁÿ¿ÿ¾ÿ»ÿ¸ÿ¿ÿ¼ÿ³ÿ¦ÿ©ÿÂÿ»ÿºÿ·ÿ¶ÿÛÿÎÿ¼ÿ³ÿµÿ´ÿÀÿÂÿºÿÇÿ½ÿ·ÿ¾ÿ½ÿºÿÀÿÄÿ¿ÿ»ÿ³ÿ´ÿÇÿ·ÿ¬ÿ®ÿ´ÿÁÿ¯ÿ¯ÿÁÿ®ÿ·ÿ­ÿºÿÇÿÄÿ·ÿÅÿÄÿ¶ÿ¶ÿ·ÿ¯ÿ¼ÿÑÿ·ÿ¶ÿ²ÿ§ÿ²ÿ¼ÿ»ÿÉÿ»ÿ³ÿ¬ÿ¼ÿ¼ÿ¼ÿ¼ÿ¼ÿ³ÿ¸ÿµÿ¾ÿ¼ÿ±ÿ´ÿºÿ»ÿ¿ÿ¾ÿ²ÿ¹ÿÀÿ½ÿ»ÿ¿ÿÁÿÍÿ»ÿ¯ÿ©ÿ¯ÿÅÿ«ÿ¿ÿÆÿÅÿ°ÿ ÿ«ÿ»ÿÁÿ¾ÿÅÿÂÿ»ÿÀÿ»ÿ­ÿ­ÿºÿÁÿÃÿªÿ¼ÿÈÿ»ÿÊÿÁÿ²ÿÐÿÆÿÌÿÆÿ³ÿ±ÿ³ÿÀÿ¾ÿÀÿÃÿÂÿ¼ÿ¹ÿ¼ÿ½ÿÀÿÅÿÁÿ¹ÿ¿ÿ·ÿ¦ÿ¯ÿ¸ÿÃÿ·ÿÄÿ»ÿ°ÿ¬ÿ¾ÿ¼ÿ´ÿÁÿÀÿ¶ÿÂÿ¹ÿÆÿ¾ÿ ÿ¯ÿÄÿ¸ÿ®ÿµÿ¶ÿ¼ÿÃÿ¼ÿ»ÿ²ÿ¼ÿÂÿÅÿ¿ÿ¾ÿ·ÿ»ÿ®ÿ¿ÿ»ÿÅÿ·ÿ¿ÿÀÿÃÿÀÿ´ÿ»ÿ´ÿ­ÿ¶ÿÀÿµÿºÿ·ÿ®ÿ¥ÿ¨ÿ»ÿ»ÿ¹ÿ­ÿ°ÿ¶ÿÂÿ¸ÿ°ÿ³ÿ¥ÿÈÿ³ÿ³ÿ¬ÿ¶ÿ¦ÿ©ÿµÿ¶ÿ«ÿªÿ®ÿµÿ²ÿÿ¡ÿ¸ÿ¿ÿÁÿºÿ³ÿ´ÿ·ÿ²ÿ´ÿ»ÿªÿ¦ÿµÿ¿ÿÈÿ¿ÿ»ÿ¯ÿ¹ÿÃÿ­ÿ®ÿªÿ±ÿÎÿ¾ÿ®ÿÁÿºÿÆÿ·ÿ»ÿºÿµÿ°ÿ¸ÿ¹ÿ«ÿ¨ÿ­ÿ«ÿ°ÿºÿµÿ¨ÿ¥ÿ¬ÿµÿµÿªÿ¨ÿ«ÿ²ÿÁÿ°ÿÀÿ´ÿ¹ÿÍÿÁÿ±ÿ¨ÿ®ÿ¦ÿ·ÿªÿ«ÿ¯ÿ°ÿ°ÿ¸ÿµÿ»ÿ±ÿ´ÿ¯ÿ¶ÿµÿ²ÿ¶ÿ¹ÿ·ÿ¸ÿ¿ÿ»ÿ´ÿ³ÿ´ÿ·ÿ¾ÿ¼ÿ»ÿ½ÿÉÿÈÿ¸ÿ®ÿÄÿÅÿ²ÿ¼ÿ²ÿ±ÿºÿ´ÿÉÿÆÿ¸ÿ½ÿ«ÿ½ÿÀÿ½ÿ¹ÿ±ÿ·ÿ´ÿ·ÿºÿ³ÿ±ÿ¹ÿ¿ÿ´ÿµÿºÿªÿ°ÿ·ÿ­ÿ«ÿ·ÿ³ÿÀÿ´ÿ«ÿ¸ÿÀÿÆÿ¾ÿ¸ÿ ÿ¬ÿ¿ÿÈÿ´ÿÁÿÄÿ¢ÿ²ÿ­ÿ°ÿ»ÿ±ÿ³ÿ¶ÿ¸ÿ²ÿ®ÿ¯ÿ®ÿ¯ÿ´ÿµÿ¶ÿ·ÿ¸ÿ½ÿ¼ÿ·ÿ¼ÿ¹ÿ²ÿ°ÿ¹ÿ¼ÿ·ÿ¶ÿ·ÿ¸ÿ°ÿÅÿ¸ÿ²ÿ»ÿ¨ÿ¯ÿ½ÿ¹ÿ¿ÿÿ¯ÿ«ÿ¹ÿÅÿºÿ¸ÿÀÿµÿ¶ÿµÿÀÿ¾ÿ½ÿÇÿÀÿ¿ÿÀÿÃÿÀÿ¹ÿ»ÿ°ÿ¤ÿ£ÿ§ÿ´ÿ°ÿ²ÿÀÿ´ÿºÿ¸ÿ¼ÿÀÿ»ÿ´ÿÂÿ·ÿ¸ÿÅÿ»ÿÁÿµÿ¼ÿ¡ÿ»ÿÃÿ¼ÿ²ÿ°ÿ½ÿ­ÿ´ÿ°ÿ³ÿ®ÿ¶ÿ¯ÿ»ÿ·ÿ³ÿ»ÿ°ÿ¶ÿ¿ÿ¿ÿ¶ÿ½ÿÂÿ½ÿÀÿ¸ÿ®ÿ³ÿ¹ÿÀÿ»ÿ®ÿ¨ÿ¿ÿ®ÿ®ÿºÿ¹ÿ¬ÿÃÿÁÿ´ÿ²ÿÄÿ¿ÿ¾ÿÊÿÁÿ²ÿ¾ÿÁÿ´ÿÃÿ¾ÿºÿ·ÿ¶ÿ·ÿ¿ÿ¾ÿ¼ÿ½ÿµÿ´ÿÉÿËÿºÿ±ÿ´ÿ±ÿ­ÿ¸ÿºÿ²ÿ»ÿ¿ÿ¾ÿÄÿºÿ´ÿ·ÿ´ÿ°ÿ³ÿ¶ÿ¸ÿ¹ÿÁÿ½ÿµÿ²ÿ»ÿÇÿ¸ÿÂÿ¶ÿ½ÿÂÿ¹ÿ¬ÿ»ÿ´ÿÂÿ¼ÿµÿ±ÿ¸ÿÂÿ±ÿ¶ÿ¿ÿ¹ÿ¿ÿÅÿºÿ³ÿÀÿÆÿÂÿÃÿÅÿ¾ÿ´ÿ¸ÿ¾ÿ»ÿ¿ÿ¿ÿÃÿÆÿ·ÿºÿ¼ÿ¾ÿºÿ°ÿÂÿÄÿÃÿÃÿ°ÿÄÿ°ÿ¶ÿ±ÿ¿ÿ¬ÿ¿ÿ·ÿ¹ÿ³ÿ¼ÿ»ÿ¯ÿÌÿºÿ¶ÿ¼ÿ±ÿ¼ÿÄÿÉÿ¹ÿ¸ÿ®ÿ¹ÿ¿ÿ¼ÿ¾ÿÅÿ·ÿ²ÿ²ÿ«ÿ¬ÿ²ÿ¹ÿÀÿ¸ÿ±ÿ»ÿ½ÿ´ÿ´ÿ¼ÿºÿ¼ÿ·ÿµÿÀÿ±ÿ´ÿ©ÿµÿÁÿËÿ¶ÿ·ÿµÿÁÿºÿÍÿÏÿÂÿ²ÿ»ÿ¯ÿÂÿ±ÿµÿ¹ÿ½ÿÄÿÀÿ¸ÿ¿ÿµÿ»ÿÅÿ»ÿºÿÄÿÃÿºÿÄÿÀÿÃÿÃÿ¹ÿÀÿÃÿ¼ÿ¿ÿÄÿ¿ÿ¹ÿÁÿÀÿ¶ÿ¹ÿÇÿÃÿºÿÃÿÂÿÁÿºÿÈÿÆÿÅÿ¹ÿÁÿ½ÿÀÿ´ÿ¼ÿ±ÿ«ÿÁÿ°ÿ´ÿÅÿÀÿµÿÀÿ³ÿ¾ÿ²ÿÀÿ·ÿ·ÿ¼ÿÄÿÄÿºÿ¾ÿ»ÿºÿ¶ÿ¿ÿÀÿ³ÿ´ÿ¹ÿ·ÿ¸ÿ¾ÿ¹ÿ·ÿ¾ÿÁÿ½ÿ¼ÿ¼ÿµÿ¯ÿ³ÿºÿ¶ÿ²ÿ¼ÿ¼ÿÆÿ©ÿÁÿ¶ÿ¹ÿ¹ÿÀÿ¿ÿÂÿÍÿÈÿ°ÿ¼ÿ¼ÿ¶ÿ¿ÿÆÿ¶ÿÀÿÄÿ±ÿ¼ÿ¹ÿ¶ÿ¼ÿÄÿÂÿÂÿÄÿ¾ÿ½ÿ¹ÿ²ÿ´ÿ¹ÿÅÿÀÿ³ÿ¿ÿÆÿÈÿ¹ÿ«ÿ¹ÿÉÿÄÿÂÿ¼ÿ»ÿÀÿºÿµÿ¼ÿ±ÿ¯ÿ¹ÿ®ÿÎÿµÿºÿÄÿÑÿ«ÿ¶ÿÄÿ¿ÿ¹ÿ¸ÿ¸ÿ±ÿ·ÿ¹ÿ²ÿ°ÿµÿµÿÄÿ¶ÿ­ÿ¸ÿ»ÿ­ÿ«ÿÀÿÇÿ¾ÿ¼ÿÇÿÉÿ¾ÿ¶ÿªÿ¸ÿ½ÿÂÿ½ÿ¶ÿ«ÿ¼ÿ¹ÿ«ÿÀÿ¨ÿÀÿ¶ÿÆÿµÿ­ÿÌÿÆÿ¼ÿ»ÿÒÿÁÿµÿ¸ÿ¨ÿ¾ÿ¸ÿ¸ÿÀÿ¼ÿ¶ÿ·ÿ·ÿ·ÿÀÿ½ÿ³ÿ·ÿ»ÿ¼ÿ¹ÿ´ÿ¾ÿÅÿ·ÿ·ÿ½ÿ¶ÿÌÿ´ÿ®ÿºÿ°ÿºÿ»ÿÄÿ®ÿ¶ÿÁÿ·ÿ¹ÿÎÿ±ÿÇÿÄÿÅÿÅÿºÿ°ÿ¼ÿÅÿÓÿÆÿ®ÿ¯ÿ²ÿµÿÃÿ¶ÿªÿ¸ÿÀÿ¼ÿÁÿÅÿ·ÿ´ÿÉÿÒÿ¸ÿ³ÿÆÿ¹ÿ»ÿ¸ÿ½ÿ¼ÿ±ÿ¹ÿÁÿ®ÿ±ÿ¾ÿ·ÿ°ÿ©ÿÂÿ¸ÿ¾ÿ¿ÿÂÿ¹ÿÎÿ¼ÿÃÿÌÿÅÿÃÿ»ÿ¶ÿ²ÿ­ÿ¸ÿ»ÿ±ÿ®ÿ·ÿÀÿÀÿ¹ÿ¸ÿÁÿºÿ²ÿ¶ÿ®ÿ·ÿ´ÿµÿ±ÿºÿÁÿ²ÿ³ÿ»ÿ¿ÿÈÿÅÿ®ÿÌÿÇÿ±ÿ³ÿÆÿ¿ÿ§ÿ²ÿ¸ÿ¾ÿ¶ÿ½ÿÃÿÅÿÆÿ¿ÿ»ÿ½ÿ»ÿ¸ÿ¹ÿºÿ¾ÿ»ÿµÿ¸ÿÃÿ¾ÿªÿ¯ÿ­ÿ¾ÿ¾ÿ²ÿ¸ÿÌÿÂÿÄÿÁÿ·ÿ»ÿÅÿ¼ÿ¾ÿ¹ÿ·ÿ±ÿ»ÿÄÿ»ÿ­ÿ­ÿµÿ±ÿ©ÿºÿÀÿ´ÿºÿÄÿÂÿÄÿÃÿ¾ÿÆÿÃÿ®ÿ«ÿ´ÿÅÿÃÿÄÿ¯ÿ¹ÿ»ÿ´ÿÂÿÁÿÁÿ¾ÿ¸ÿ¿ÿÂÿ¼ÿÀÿ³ÿÄÿ»ÿµÿ¾ÿ»ÿ¿ÿÁÿ³ÿ­ÿ±ÿ»ÿ¾ÿ±ÿ¯ÿ¿ÿÃÿ·ÿ£ÿ½ÿ½ÿÈÿ¸ÿ¹ÿ¼ÿÊÿÈÿÚÿ±ÿÌÿ²ÿÁÿÏÿ´ÿ¾ÿ¹ÿ»ÿ¾ÿ¹ÿµÿ¸ÿÁÿ·ÿ¹ÿ¶ÿ²ÿ¶ÿ­ÿ­ÿ­ÿÂÿ»ÿ®ÿ©ÿÃÿ·ÿ­ÿºÿ±ÿ³ÿµÿ¹ÿ½ÿÅÿÁÿ©ÿ­ÿ¬ÿ·ÿ½ÿ¾ÿ¿ÿ»ÿÆÿÇÿ½ÿ½ÿ¼ÿ¾ÿÃÿÂÿÂÿ¸ÿ¿ÿÅÿºÿ¿ÿ±ÿºÿ¶ÿÆÿ¼ÿÎÿ¸ÿÀÿ¸ÿÅÿ²ÿ¸ÿ¯ÿÅÿÆÿ¸ÿ®ÿ²ÿ¼ÿÈÿÅÿµÿ±ÿ¹ÿÃÿÇÿ¾ÿ½ÿÀÿÄÿÄÿ¹ÿÁÿÀÿÇÿ·ÿÈÿÂÿ·ÿÇÿÃÿ»ÿÆÿÃÿ´ÿ¯ÿÀÿÑÿËÿ¹ÿ¿ÿÍÿÉÿ¿ÿ»ÿ¾ÿ¹ÿ´ÿËÿÁÿ°ÿ¶ÿ¹ÿ¹ÿÍÿ½ÿÒÿÈÿÆÿÌÿÇÿÇÿ¬ÿ·ÿÌÿÃÿ·ÿ¼ÿÇÿÉÿÀÿ»ÿ¹ÿ¼ÿÆÿÀÿµÿ·ÿµÿ°ÿ¾ÿÊÿ®ÿÎÿÎÿµÿ²ÿ½ÿ¾ÿ¼ÿ¯ÿ·ÿ¾ÿ·ÿ¿ÿÍÿÊÿÂÿÅÿÃÿ¾ÿÂÿ¼ÿ±ÿ´ÿ¯ÿ¾ÿÃÿ¿ÿÊÿ½ÿÀÿÍÿÂÿ¯ÿÀÿËÿÉÿ¾ÿ·ÿ¿ÿÃÿÃÿÁÿÀÿÁÿÄÿÃÿ¸ÿ·ÿ±ÿ·ÿ¾ÿÁÿ½ÿ°ÿ«ÿºÿ·ÿ¾ÿ¾ÿµÿ¶ÿ»ÿ»ÿºÿ¸ÿ¹ÿ½ÿ¼ÿ¼ÿÀÿ¿ÿ»ÿ¿ÿ¼ÿµÿ©ÿ´ÿ¸ÿ±ÿ ÿ²ÿ·ÿ­ÿ­ÿ·ÿ²ÿ°ÿ²ÿ³ÿ»ÿ±ÿ³ÿ»ÿ¯ÿ½ÿÄÿ°ÿ¶ÿ´ÿ¹ÿÃÿÀÿµÿ·ÿ»ÿÌÿÅÿ²ÿ¿ÿÃÿ»ÿÀÿÃÿ¼ÿ±ÿ·ÿÀÿ»ÿ»ÿºÿ¸ÿ¸ÿÀÿ²ÿ½ÿ°ÿµÿÂÿµÿ¦ÿÑÿÆÿÂÿºÿ¥ÿ­ÿ¾ÿ¹ÿ¶ÿµÿªÿ³ÿ¾ÿÄÿÄÿºÿÀÿ´ÿ¯ÿ¸ÿ³ÿºÿ¿ÿÎÿ¹ÿºÿÃÿÄÿÁÿÀÿ½ÿÀÿÆÿ¸ÿºÿÂÿÃÿÇÿÂÿ¾ÿÄÿ½ÿÃÿÆÿÁÿ¶ÿ¾ÿÅÿÄÿ¾ÿÁÿÃÿºÿºÿ·ÿµÿÊÿ¾ÿ½ÿºÿ¼ÿ²ÿÃÿ¨ÿÊÿÂÿÁÿ´ÿ´ÿ½ÿÀÿÃÿÁÿ»ÿ¾ÿµÿÈÿ½ÿÅÿ¼ÿÈÿÊÿËÿËÿÈÿÆÿ°ÿ·ÿ¿ÿ»ÿ¹ÿ¶ÿºÿÂÿÂÿÅÿ½ÿ½ÿÅÿ½ÿºÿÉÿºÿ»ÿ¿ÿ¾ÿ¼ÿÄÿÀÿ»ÿÀÿÁÿÍÿÒÿÇÿ¶ÿªÿÇÿÏÿÎÿ¸ÿ¹ÿ¾ÿ¿ÿÆÿ·ÿ¸ÿ½ÿ¶ÿ¶ÿÁÿÄÿ¼ÿÄÿ¾ÿ¸ÿ¹ÿÃÿ´ÿ¶ÿÅÿ¼ÿ´ÿ¯ÿ±ÿ¶ÿºÿ¿ÿ¾ÿ¹ÿ¿ÿ¿ÿ¾ÿ¶ÿ¾ÿµÿ¿ÿ¾ÿ½ÿ¼ÿ»ÿÁÿÆÿÆÿÁÿ¼ÿ¶ÿ¬ÿ²ÿ²ÿ´ÿÌÿ¾ÿ½ÿÂÿ»ÿ¾ÿÂÿÃÿ¾ÿµÿ¹ÿÄÿ¼ÿ·ÿµÿ±ÿ¯ÿÿÈÿÍÿ¼ÿ½ÿ´ÿ½ÿÂÿÀÿ¼ÿ¸ÿÂÿÉÿ½ÿ»ÿ¿ÿ¾ÿ¹ÿÁÿÃÿÃÿ¾ÿ¾ÿÃÿÉÿÇÿ¼ÿ½ÿËÿÃÿ¹ÿ´ÿ®ÿÊÿÅÿÂÿ¸ÿ½ÿÐÿ¿ÿÁÿÆÿÀÿ½ÿ·ÿºÿ¬ÿµÿ¿ÿ¶ÿ»ÿÃÿÀÿºÿ¼ÿ¶ÿ¾ÿÂÿ»ÿ¾ÿºÿ¶ÿÅÿÄÿÆÿ¿ÿÃÿÂÿÉÿÌÿÈÿÇÿÆÿÇÿÆÿµÿÿµÿ¼ÿ¡ÿ°ÿ´ÿÀÿ®ÿªÿ©ÿÀÿËÿÆÿÈÿÃÿ»ÿ«ÿ¸ÿÀÿ¹ÿÉÿ¾ÿÆÿËÿÆÿ½ÿÁÿÍÿÊÿ¾ÿ²ÿÀÿÈÿÀÿÍÿÈÿ»ÿ­ÿ¶ÿ»ÿ¸ÿ²ÿ´ÿÀÿ·ÿªÿ¶ÿËÿÀÿ¿ÿ½ÿ´ÿ·ÿ·ÿ²ÿ¹ÿÇÿÊÿ·ÿµÿ´ÿ¸ÿ¾ÿµÿ°ÿ³ÿ¾ÿºÿ¶ÿµÿ®ÿ¾ÿ¼ÿ´ÿ­ÿ²ÿÄÿ¸ÿºÿ¼ÿ¾ÿ½ÿÂÿÆÿºÿ¼ÿ¶ÿ¿ÿÊÿ½ÿÑÿ»ÿ¶ÿ¼ÿÅÿÅÿ¸ÿµÿ»ÿ·ÿ±ÿÁÿ¿ÿ·ÿ·ÿºÿ·ÿ¿ÿÂÿ½ÿÌÿÅÿ¶ÿ»ÿ»ÿ·ÿ½ÿ¹ÿ¾ÿÇÿ¼ÿ¶ÿÆÿÁÿ»ÿ½ÿÉÿÏÿ¸ÿÁÿÁÿÁÿºÿ¯ÿ·ÿÄÿ¯ÿ¼ÿ²ÿ¾ÿ¡ÿÎÿÁÿÁÿ½ÿ¸ÿ´ÿ·ÿËÿÄÿÀÿÀÿ½ÿºÿµÿÂÿÀÿ´ÿ¶ÿÀÿÃÿ½ÿ¼ÿÃÿÅÿÁÿÅÿÇÿÅÿ¾ÿÃÿÍÿ¾ÿÃÿ½ÿ¼ÿ¾ÿÈÿ¼ÿÃÿÊÿÀÿ·ÿºÿ¸ÿºÿÌÿ¸ÿ¼ÿËÿÉÿ¹ÿ¸ÿ»ÿµÿ¿ÿÃÿ´ÿ¿ÿ±ÿ»ÿÅÿËÿÃÿÁÿÇÿÂÿºÿÄÿÍÿÂÿ±ÿÁÿÄÿ¶ÿ¯ÿ³ÿ®ÿ«ÿÃÿÊÿÁÿ¿ÿÍÿÂÿ½ÿ¹ÿ³ÿ±ÿ¬ÿµÿ´ÿ¨ÿ·ÿÄÿ»ÿ´ÿ¹ÿ¬ÿÿÈÿÏÿ±ÿ·ÿÈÿÄÿ·ÿ¼ÿÇÿÉÿÅÿÅÿ½ÿºÿ·ÿ¸ÿ¸ÿ»ÿÂÿ½ÿ°ÿªÿ¬ÿÉÿ¼ÿÂÿÆÿÇÿ¹ÿ´ÿ¾ÿ¾ÿ¸ÿÈÿÑÿÀÿÉÿÀÿ¹ÿ°ÿ©ÿ«ÿ«ÿÁÿ·ÿ´ÿÅÿµÿ©ÿªÿ¶ÿ¿ÿºÿ»ÿÀÿ½ÿÄÿ±ÿ°ÿµÿ·ÿ²ÿ§ÿ¯ÿºÿ·ÿ·ÿ´ÿºÿÃÿÌÿÌÿ¿ÿ¾ÿ³ÿ½ÿ´ÿ±ÿ²ÿ¯ÿ°ÿ±ÿ­ÿ²ÿ²ÿÂÿµÿ¯ÿ¡ÿÿ§ÿ­ÿ¼ÿÓÿ¥ÿ¸ÿ¨ÿ±ÿ·ÿ¯ÿ©ÿ¯ÿ¸ÿ²ÿ¶ÿ´ÿ·ÿ¨ÿ­ÿÅÿÂÿ®ÿ±ÿ»ÿ¾ÿ¶ÿÁÿÂÿ°ÿ«ÿ¿ÿ¶ÿ¶ÿ¾ÿºÿÃÿ½ÿ¸ÿÄÿËÿÍÿÇÿ¶ÿ»ÿ¿ÿ¾ÿÁÿÄÿÀÿ³ÿ°ÿ»ÿ·ÿ¸ÿµÿµÿ¶ÿ²ÿ¹ÿÕÿÄÿ¬ÿ¶ÿ¾ÿ»ÿ·ÿ´ÿ±ÿ¶ÿÃÿÂÿ¹ÿ³ÿ»ÿ¹ÿ®ÿ³ÿµÿÏÿºÿ½ÿÄÿ¾ÿ¶ÿ¾ÿËÿ»ÿ½ÿ³ÿÃÿÂÿÆÿ½ÿ²ÿ´ÿ¼ÿ¶ÿ¹ÿÍÿÅÿ¸ÿªÿ¸ÿÆÿºÿ¶ÿ´ÿ´ÿ·ÿ­ÿµÿÆÿÌÿÀÿ²ÿ²ÿ¨ÿÃÿ³ÿ¥ÿ®ÿÁÿ¹ÿ¯ÿÉÿÎÿ¹ÿ»ÿºÿ®ÿ´ÿ¹ÿ½ÿ¾ÿµÿÀÿØÿÃÿ¼ÿÃÿÀÿµÿ·ÿ»ÿ´ÿ´ÿ¡ÿ¸ÿ©ÿ­ÿ¼ÿ½ÿºÿ¾ÿÃÿºÿ¼ÿ±ÿ±ÿ¸ÿ²ÿ®ÿ³ÿ¼ÿÁÿ½ÿÃÿ¿ÿ¸ÿªÿ°ÿÁÿÉÿ½ÿ²ÿ¸ÿµÿ¯ÿ²ÿ®ÿ´ÿµÿÃÿÁÿ±ÿ¶ÿÌÿÊÿºÿ»ÿÈÿªÿ°ÿ±ÿ¸ÿ¸ÿ¯ÿ¹ÿ¯ÿ¯ÿ¶ÿ¯ÿ¸ÿ»ÿ¶ÿ·ÿ¿ÿÁÿ¼ÿ¬ÿ¬ÿ¢ÿ­ÿ§ÿµÿºÿ±ÿ²ÿ¼ÿÀÿÀÿ¶ÿÀÿ¨ÿªÿµÿ´ÿ®ÿ·ÿ¾ÿ²ÿ¯ÿ­ÿ¯ÿÁÿÈÿ±ÿ½ÿÆÿÁÿ¾ÿºÿºÿ»ÿ¶ÿ«ÿ³ÿ±ÿ³ÿ·ÿ³ÿ´ÿºÿ¸ÿÀÿ»ÿ¹ÿ«ÿ´ÿ¾ÿ¼ÿ½ÿ¸ÿ¯ÿ·ÿÂÿªÿ¦ÿºÿÈÿ·ÿªÿºÿ½ÿ¶ÿ¶ÿ·ÿ®ÿ³ÿ¸ÿ´ÿ»ÿ°ÿ¿ÿÃÿºÿ«ÿªÿ´ÿ¸ÿ¸ÿ½ÿ²ÿ»ÿ²ÿ¿ÿ¿ÿ¼ÿ¾ÿ¶ÿ¬ÿ·ÿ·ÿ«ÿ²ÿ®ÿÍÿ¼ÿ¯ÿ¸ÿºÿµÿ·ÿÁÿÌÿÆÿÆÿ®ÿºÿµÿ¼ÿµÿÀÿ¾ÿ¸ÿ·ÿ°ÿ¶ÿ¼ÿ¹ÿÉÿÄÿ»ÿ¼ÿÉÿÀÿ±ÿªÿ­ÿ»ÿÂÿÀÿ»ÿÈÿÁÿ¸ÿ²ÿ·ÿµÿ±ÿ¶ÿ»ÿºÿ»ÿ¤ÿ­ÿ¹ÿÅÿ½ÿµÿ¹ÿºÿ»ÿÄÿÀÿ²ÿ³ÿ±ÿ½ÿ­ÿ±ÿ¾ÿºÿ¯ÿ¼ÿ±ÿ½ÿÂÿ»ÿ¼ÿ³ÿ¶ÿ¶ÿ²ÿÃÿ»ÿ¶ÿ½ÿ½ÿ¾ÿ¸ÿ²ÿ¶ÿ¾ÿ¾ÿ¸ÿÄÿ³ÿÁÿ²ÿµÿ¿ÿ¸ÿºÿ¶ÿ·ÿÀÿ»ÿµÿ¾ÿÀÿ¿ÿµÿÍÿ·ÿ¿ÿ¼ÿ¸ÿªÿ¤ÿ°ÿ¿ÿ»ÿ¬ÿ¯ÿ°ÿ¸ÿ½ÿ³ÿ¶ÿ»ÿÃÿ¸ÿ¸ÿ¹ÿ»ÿ¼ÿ»ÿ¿ÿ¸ÿºÿ·ÿÈÿÀÿÈÿ¿ÿÌÿ¾ÿ¤ÿµÿÅÿ¸ÿ¯ÿ¯ÿ¸ÿÍÿ¾ÿµÿ¼ÿÈÿÀÿ¯ÿºÿ¸ÿ»ÿ½ÿ±ÿ¤ÿ°ÿ¿ÿ´ÿ¹ÿÂÿ´ÿÅÿ¿ÿ³ÿ²ÿ³ÿµÿ²ÿ³ÿ»ÿºÿ¯ÿ®ÿ½ÿ½ÿÆÿ¾ÿ¹ÿ¶ÿ»ÿÄÿÁÿºÿ¹ÿ½ÿ½ÿ»ÿ»ÿ»ÿÃÿÀÿ¼ÿ¯ÿÆÿÅÿ¼ÿ¾ÿÅÿÁÿ¿ÿÂÿ·ÿ¬ÿ®ÿ±ÿµÿÁÿ¼ÿ¼ÿ¸ÿ¬ÿ¸ÿÂÿ·ÿ³ÿ½ÿÄÿ¾ÿ³ÿ¹ÿÃÿºÿ³ÿ²ÿÂÿÊÿÆÿ­ÿÄÿ¼ÿ»ÿ¾ÿ¾ÿ¸ÿ½ÿÁÿ½ÿºÿ¾ÿºÿ²ÿÄÿ»ÿºÿÀÿ»ÿÄÿµÿµÿ³ÿ¼ÿ±ÿ·ÿ¶ÿ¾ÿÃÿ¹ÿ³ÿ´ÿÃÿ¼ÿÁÿ´ÿ¿ÿÃÿ´ÿ¢ÿ°ÿ»ÿ·ÿÃÿÃÿ¾ÿ½ÿ°ÿ®ÿ¾ÿÀÿ»ÿ­ÿÂÿÄÿËÿ®ÿÄÿ»ÿºÿÁÿÁÿ¼ÿ°ÿ¼ÿÇÿÁÿ¼ÿ½ÿ¾ÿ·ÿµÿ´ÿÈÿºÿÆÿ¬ÿ¹ÿ³ÿ¾ÿ³ÿ®ÿ¶ÿ¶ÿ¿ÿÀÿ½ÿ·ÿ¬ÿ»ÿ¾ÿ³ÿ¬ÿ¼ÿ¯ÿ³ÿÁÿªÿ¬ÿ¸ÿ½ÿÃÿ´ÿ·ÿÉÿ¿ÿ­ÿ²ÿ¸ÿ´ÿ§ÿ«ÿ²ÿÂÿ±ÿÅÿÂÿ¥ÿ£ÿ«ÿ³ÿ¸ÿ¶ÿ´ÿ´ÿÀÿ·ÿ²ÿÀÿÀÿÂÿ»ÿ°ÿ°ÿ¯ÿ²ÿ®ÿ½ÿµÿºÿ¹ÿ·ÿÁÿ»ÿºÿ¹ÿ·ÿªÿ±ÿ¼ÿ®ÿ¯ÿ»ÿ½ÿÁÿ¸ÿ¹ÿ±ÿºÿÁÿºÿ¼ÿ¯ÿ²ÿµÿ¹ÿ¿ÿºÿ»ÿÂÿÁÿ³ÿµÿÉÿÃÿÁÿ´ÿªÿ¼ÿÀÿ´ÿ¶ÿ¹ÿÂÿÃÿÃÿ³ÿÁÿ¦ÿ©ÿ°ÿ®ÿ®ÿ¸ÿ²ÿ¸ÿÅÿ°ÿ°ÿÆÿ¹ÿ·ÿ°ÿ­ÿ¶ÿ¿ÿ¯ÿÃÿ¼ÿÁÿ¾ÿÊÿÁÿ²ÿ¼ÿÆÿÂÿ»ÿºÿÃÿÈÿºÿ­ÿ·ÿÂÿÈÿ¼ÿ±ÿºÿ¸ÿÌÿÅÿÅÿ²ÿ¶ÿ¬ÿ·ÿÁÿÇÿÎÿÄÿ¼ÿ¿ÿÄÿÀÿ¸ÿµÿµÿºÿ·ÿ®ÿ»ÿ¶ÿ¹ÿ«ÿ«ÿÂÿ±ÿ±ÿÀÿ±ÿ»ÿ½ÿÂÿ²ÿÊÿÇÿÂÿÊÿ½ÿ¯ÿ¸ÿÆÿÂÿ¶ÿ¹ÿ½ÿºÿºÿ·ÿ½ÿ¶ÿÂÿÍÿºÿµÿ·ÿºÿ»ÿ´ÿ¼ÿ½ÿ»ÿ¶ÿ»ÿÀÿ·ÿ±ÿ¸ÿ¼ÿ·ÿµÿ¶ÿ°ÿ·ÿºÿÀÿ¾ÿ»ÿ¼ÿ¶ÿ¸ÿÃÿ¸ÿ³ÿ¹ÿÆÿÇÿµÿµÿ¹ÿ¸ÿ·ÿÀÿºÿ±ÿ®ÿ­ÿ¹ÿ¾ÿ¸ÿ¸ÿ¶ÿÄÿÂÿ¾ÿ´ÿÁÿµÿÆÿ²ÿ½ÿÁÿÀÿÀÿÄÿ²ÿ´ÿ´ÿ½ÿ¿ÿ½ÿ´ÿ¼ÿÂÿ¾ÿÁÿÈÿÄÿ»ÿ¼ÿ¹ÿ´ÿµÿ§ÿ®ÿ¿ÿºÿ®ÿ·ÿÁÿ·ÿ³ÿ·ÿÅÿ¹ÿ®ÿ¾ÿ¿ÿÂÿÂÿ³ÿºÿºÿ¶ÿÁÿÃÿ»ÿÅÿÌÿÅÿÄÿ¼ÿ¿ÿ¹ÿ¸ÿÈÿÇÿ¿ÿ´ÿ¶ÿ®ÿ·ÿ½ÿÁÿÄÿ¬ÿªÿ¸ÿ·ÿ´ÿ¼ÿ¿ÿÀÿ±ÿÃÿÁÿ»ÿÌÿÍÿ¼ÿ«ÿ¨ÿ°ÿªÿ±ÿÀÿ¸ÿ¸ÿ±ÿµÿ®ÿ¹ÿ²ÿÅÿ­ÿÉÿºÿÂÿÀÿ¶ÿ¶ÿºÿÈÿ¾ÿ²ÿ·ÿÀÿ·ÿ±ÿºÿ¿ÿÂÿ·ÿ±ÿ»ÿ½ÿ¶ÿ³ÿ¹ÿºÿ²ÿ¹ÿ¿ÿÆÿÅÿ·ÿµÿ®ÿÂÿ½ÿ·ÿ®ÿ½ÿÁÿ°ÿ±ÿÄÿ®ÿÅÿµÿ¶ÿ¹ÿ¹ÿµÿºÿ¶ÿ±ÿ«ÿ£ÿ¨ÿ³ÿ´ÿ¯ÿ¶ÿ¸ÿ·ÿ¿ÿ±ÿ©ÿ¥ÿ©ÿ¨ÿµÿ­ÿ·ÿ²ÿÃÿÌÿÍÿºÿ±ÿ¶ÿ´ÿÅÿ¶ÿÿ®ÿ³ÿ¶ÿ¶ÿ»ÿ¿ÿ¨ÿ·ÿµÿ±ÿ²ÿ»ÿ¿ÿ´ÿ±ÿ¸ÿÃÿÆÿ½ÿ½ÿ·ÿ¿ÿ´ÿµÿ¿ÿÁÿÂÿ¾ÿ½ÿ´ÿÐÿºÿ»ÿ¿ÿ±ÿ¯ÿµÿµÿ¿ÿÉÿÁÿÇÿ³ÿ±ÿ¼ÿ²ÿ°ÿ´ÿ°ÿ¬ÿ­ÿµÿ·ÿ·ÿ·ÿ²ÿ³ÿ½ÿÁÿµÿ§ÿ©ÿ«ÿ²ÿ«ÿ¤ÿ¸ÿÆÿÁÿ·ÿ§ÿ²ÿ§ÿ½ÿ®ÿ¹ÿ¿ÿ¶ÿ°ÿÈÿ¬ÿ±ÿ¹ÿ¯ÿ®ÿ´ÿ²ÿ¹ÿ»ÿÃÿ¹ÿ«ÿ½ÿ¼ÿ²ÿ´ÿ±ÿµÿ¸ÿ´ÿ¶ÿ¶ÿºÿ¼ÿµÿ¹ÿ·ÿÀÿ¹ÿ¬ÿµÿ®ÿ¯ÿµÿÁÿ«ÿ¼ÿ¿ÿ¤ÿ·ÿ»ÿ¼ÿÊÿ«ÿ²ÿ®ÿ¾ÿÅÿ·ÿ¾ÿÀÿ»ÿ»ÿÁÿÁÿ½ÿËÿÍÿÊÿÆÿ½ÿÂÿ»ÿ­ÿ®ÿ¶ÿ¸ÿ¦ÿ£ÿ¸ÿ²ÿ¸ÿÆÿ»ÿÂÿµÿ¯ÿ¸ÿ´ÿ¯ÿÂÿ¹ÿ¾ÿ²ÿ·ÿ­ÿÎÿÆÿ±ÿÀÿÈÿºÿ¾ÿ¹ÿ¾ÿÂÿ³ÿ¦ÿ¹ÿ¿ÿ¤ÿ¤ÿªÿ£ÿ·ÿÊÿËÿ¼ÿ¼ÿÁÿÆÿÆÿÃÿÄÿÁÿ²ÿ¥ÿ¬ÿªÿ®ÿ»ÿµÿªÿ­ÿµÿÃÿºÿ¶ÿ±ÿÅÿÇÿ·ÿ­ÿ¼ÿ³ÿ¶ÿ»ÿ¶ÿÿ¸ÿµÿ¥ÿ»ÿÂÿ»ÿÂÿ±ÿÂÿÅÿ½ÿÀÿÄÿ³ÿ­ÿ·ÿËÿÂÿµÿ®ÿ­ÿ¸ÿÅÿ¼ÿ­ÿ´ÿ¼ÿÁÿÈÿ¿ÿºÿµÿ¹ÿ¹ÿ±ÿ¾ÿÉÿ¾ÿ½ÿ¾ÿ¼ÿ¾ÿ¹ÿµÿ·ÿÉÿ¹ÿ·ÿÂÿ¾ÿªÿ¯ÿµÿÈÿµÿ¹ÿ¹ÿµÿ¿ÿ¼ÿ¾ÿÁÿºÿ°ÿ»ÿ¾ÿ¼ÿÁÿÁÿ¿ÿ¼ÿºÿºÿ»ÿ¼ÿ¸ÿ½ÿÅÿÁÿ¿ÿ¼ÿ½ÿÅÿÅÿ¶ÿµÿºÿ¼ÿÆÿÄÿ¿ÿ®ÿ²ÿµÿ¸ÿ±ÿ»ÿ±ÿ»ÿ³ÿ²ÿ¼ÿ¬ÿµÿ®ÿ¹ÿµÿ­ÿÆÿÂÿºÿ±ÿÃÿÀÿ²ÿ«ÿ±ÿ¶ÿ»ÿ¾ÿÁÿ·ÿ¬ÿµÿ¼ÿ¾ÿ´ÿ²ÿ»ÿ¶ÿ¹ÿÂÿ¿ÿ¶ÿ°ÿ¾ÿÀÿ¾ÿ¸ÿµÿ¿ÿ¤ÿ°ÿ°ÿ¸ÿÍÿÇÿÁÿµÿ¸ÿÄÿ³ÿ±ÿËÿÈÿ½ÿ½ÿ¸ÿ·ÿ¿ÿÃÿÀÿ´ÿ±ÿ¿ÿ¾ÿÂÿ¶ÿºÿÄÿ¾ÿ½ÿÂÿ¼ÿ·ÿ¾ÿÂÿÃÿÃÿ¹ÿµÿ¾ÿÃÿÁÿ¹ÿ¶ÿÁÿÆÿ¾ÿ±ÿ¬ÿ²ÿ±ÿ·ÿÌÿÀÿ¾ÿ½ÿ²ÿ¹ÿÆÿ½ÿËÿÅÿÇÿ¾ÿÄÿ²ÿ³ÿÄÿÄÿ¶ÿ¸ÿÅÿµÿÁÿ²ÿ²ÿ¾ÿÃÿ´ÿµÿ»ÿÃÿÀÿ¯ÿ·ÿ¿ÿÀÿ²ÿ°ÿ¿ÿ¸ÿµÿ½ÿ½ÿ¹ÿ¯ÿ®ÿ±ÿ¶ÿ¸ÿ¸ÿ»ÿ¾ÿµÿ¯ÿ¯ÿ·ÿ¹ÿ·ÿ¸ÿ°ÿµÿ«ÿÁÿÄÿÄÿ¹ÿÁÿ³ÿÁÿÀÿ½ÿ¬ÿÈÿ°ÿ­ÿÀÿÄÿ¸ÿÃÿËÿËÿÅÿ´ÿ®ÿ¹ÿ¼ÿ¿ÿÀÿÄÿÃÿ»ÿ·ÿ·ÿ¼ÿÀÿÀÿ»ÿ¹ÿÁÿÅÿÃÿ·ÿªÿ¯ÿÃÿÇÿÂÿ»ÿ¹ÿ¾ÿÂÿ¯ÿºÿµÿ´ÿ¯ÿ»ÿÃÿºÿ²ÿ±ÿÄÿÁÿÁÿÌÿÄÿ´ÿÀÿÂÿ±ÿÈÿ¸ÿ¿ÿ¹ÿÁÿÄÿÁÿ¼ÿ¼ÿ¸ÿ²ÿ¯ÿ´ÿÂÿÇÿ»ÿ®ÿ¯ÿ±ÿ­ÿ´ÿÀÿÀÿ»ÿÃÿ¼ÿÉÿ·ÿÁÿ¢ÿµÿ¾ÿ»ÿ³ÿ¬ÿ©ÿºÿ¶ÿÅÿ«ÿ¸ÿ®ÿ¼ÿ´ÿªÿ­ÿ±ÿÉÿ¸ÿ¯ÿÉÿ¿ÿ·ÿÁÿÀÿÈÿÂÿ·ÿ½ÿ½ÿ¿ÿÅÿ¾ÿ¿ÿÇÿ½ÿ²ÿºÿ·ÿ³ÿÂÿ²ÿºÿºÿ¯ÿ³ÿ±ÿÉÿ ÿÂÿ¿ÿ´ÿ´ÿºÿ»ÿÃÿºÿÀÿÊÿ³ÿ¯ÿÃÿÉÿÅÿÀÿ¹ÿ¼ÿ»ÿ¾ÿºÿ¶ÿÂÿÀÿ¾ÿ¹ÿ½ÿÃÿ¹ÿºÿ½ÿ¾ÿºÿ°ÿµÿ¹ÿ¸ÿ°ÿ»ÿ»ÿ·ÿ±ÿÃÿ²ÿÆÿ»ÿ¸ÿÄÿ¼ÿ±ÿ³ÿÈÿ¹ÿÂÿ¿ÿ³ÿ³ÿºÿ¾ÿ¶ÿÇÿ¹ÿ¬ÿµÿ¯ÿÂÿÏÿËÿÇÿ¹ÿ½ÿÅÿ»ÿÀÿÃÿ¹ÿ¿ÿÄÿ²ÿ³ÿ¶ÿ·ÿ»ÿ¶ÿ¶ÿ·ÿ¬ÿÉÿÍÿ¾ÿÆÿ°ÿÆÿÌÿ¸ÿ®ÿÁÿÈÿ¸ÿ¶ÿºÿ»ÿºÿÀÿÀÿ¼ÿ¸ÿ¹ÿ²ÿ¶ÿ»ÿ·ÿ¾ÿÁÿºÿ²ÿ­ÿ·ÿºÿ½ÿµÿ¶ÿ¥ÿ¯ÿ¾ÿºÿ¯ÿÃÿÍÿËÿÚÿ®ÿºÿÍÿºÿ»ÿ¸ÿ·ÿºÿ¬ÿ¥ÿ´ÿ¶ÿ¶ÿºÿ»ÿ»ÿ½ÿ¿ÿÀÿ¹ÿ¾ÿ¿ÿ¶ÿÃÿÃÿ¿ÿ½ÿ¿ÿºÿ±ÿ½ÿ¶ÿÀÿ¶ÿÄÿ¾ÿ¸ÿ­ÿ¼ÿ¶ÿ·ÿ»ÿ½ÿ³ÿ³ÿ½ÿ°ÿÁÿ½ÿ¾ÿ»ÿµÿ»ÿ¿ÿµÿ°ÿ¶ÿ¼ÿ»ÿ»ÿÀÿÁÿÂÿ²ÿ§ÿÉÿºÿËÿ½ÿÌÿÑÿ½ÿÀÿºÿ³ÿ¿ÿ´ÿÈÿºÿÿ·ÿÊÿ·ÿºÿ¸ÿµÿ²ÿ®ÿ±ÿ·ÿ¶ÿµÿ½ÿÇÿÀÿ´ÿ¾ÿÁÿ¼ÿ¹ÿÁÿ·ÿ­ÿ·ÿºÿºÿ¹ÿµÿÁÿÁÿÃÿ¬ÿ®ÿªÿ¿ÿÆÿÆÿÀÿÀÿ¿ÿºÿÇÿÆÿ¼ÿ¼ÿ¾ÿ¿ÿ¼ÿ¼ÿºÿ¼ÿÂÿÂÿ½ÿ½ÿÉÿ¿ÿ¿ÿÃÿ»ÿÍÿ¹ÿÙÿÃÿÇÿµÿ´ÿ´ÿ´ÿ·ÿ·ÿÅÿÅÿ¹ÿ¾ÿÆÿÆÿËÿÌÿÀÿ¼ÿ¼ÿ»ÿ¿ÿ½ÿ½ÿµÿÃÿ¿ÿÈÿÁÿÃÿ½ÿºÿ¾ÿ¶ÿ°ÿ½ÿ¹ÿÂÿËÿÁÿ¿ÿÂÿÆÿÀÿ´ÿÂÿÀÿ«ÿ¿ÿ³ÿ·ÿ±ÿÅÿÆÿØÿ·ÿ¶ÿÈÿÁÿÂÿÔÿ¾ÿºÿºÿÂÿÆÿºÿ¶ÿ¿ÿÇÿÁÿ¶ÿ¸ÿÀÿÄÿÄÿ¸ÿ¸ÿÇÿÆÿ¾ÿ¸ÿÃÿ¶ÿÍÿÌÿÂÿ°ÿ¾ÿÈÿÆÿ¼ÿµÿÄÿÇÿ¿ÿÂÿ¾ÿ³ÿ·ÿ½ÿÄÿÃÿ´ÿÄÿÉÿ¸ÿ·ÿµÿ¾ÿÂÿÂÿ¼ÿÈÿÅÿÂÿÇÿ¾ÿÉÿ½ÿ·ÿ¼ÿÁÿÆÿÅÿÂÿÅÿÅÿÁÿÀÿ»ÿµÿ³ÿÄÿ¾ÿºÿÆÿ¶ÿÉÿÆÿ§ÿªÿ«ÿ»ÿÂÿ¼ÿÃÿ¼ÿºÿ½ÿÄÿÀÿ·ÿÃÿÆÿ¶ÿ»ÿ¸ÿ¯ÿµÿÌÿÁÿ¤ÿ±ÿ±ÿ©ÿ¹ÿÅÿ²ÿ±ÿÀÿ½ÿÀÿ¾ÿ½ÿºÿ·ÿÁÿÅÿ¾ÿÀÿ²ÿÑÿ¹ÿ­ÿÂÿ¶ÿÁÿºÿÐÿ²ÿ¸ÿÆÿ´ÿ¹ÿÃÿÅÿ¼ÿ¶ÿ¸ÿºÿ½ÿÀÿÄÿ»ÿÀÿ¾ÿÂÿÄÿ¼ÿ½ÿ¹ÿªÿÈÿ¸ÿÆÿ¼ÿ¹ÿÂÿÂÿ·ÿ±ÿ®ÿ­ÿ¼ÿÇÿÁÿ°ÿ±ÿ¸ÿ¯ÿ´ÿ³ÿ¹ÿ·ÿ½ÿÎÿ½ÿ¿ÿÁÿ¼ÿ»ÿÀÿ½ÿ»ÿÀÿÀÿÉÿÅÿ·ÿºÿ¿ÿÍÿÀÿ»ÿ½ÿÅÿ¶ÿ°ÿºÿ¿ÿ¿ÿÇÿÆÿ¼ÿ¸ÿ¾ÿÂÿµÿÌÿÈÿ»ÿ±ÿÀÿÃÿ¿ÿ¹ÿ¿ÿÈÿÃÿ·ÿ¾ÿ½ÿ¿ÿÈÿÂÿ¼ÿ»ÿÁÿÁÿÂÿ¶ÿ´ÿ²ÿ²ÿ¾ÿÉÿÈÿ¹ÿ©ÿ°ÿ¢ÿ¯ÿ¿ÿ¼ÿºÿ¸ÿÀÿÇÿ¿ÿ»ÿÆÿ¾ÿÀÿÅÿ²ÿµÿ´ÿ¾ÿ»ÿ¾ÿ»ÿ´ÿ¸ÿºÿºÿÄÿ¼ÿ·ÿ·ÿÁÿÏÿÇÿ§ÿÉÿ¿ÿÁÿ¿ÿ³ÿ²ÿ·ÿ¹ÿÁÿËÿÆÿºÿÄÿÂÿ·ÿÇÿÃÿ·ÿ»ÿÁÿ¼ÿ¹ÿÀÿÀÿºÿÁÿÍÿ¿ÿ¦ÿ¬ÿºÿÇÿÃÿ¥ÿÎÿ·ÿÂÿÈÿÂÿ·ÿ¿ÿ¾ÿ½ÿÂÿÇÿÄÿ¶ÿ½ÿ¸ÿÁÿÌÿ¾ÿ¾ÿ»ÿºÿ²ÿµÿÃÿÇÿÁÿ¿ÿ·ÿ®ÿ²ÿ³ÿÀÿÄÿ§ÿ¸ÿÊÿÀÿ¾ÿ²ÿºÿÇÿÇÿ½ÿºÿ¹ÿ¼ÿÆÿÅÿ±ÿ½ÿ¿ÿÅÿÎÿµÿÀÿÁÿ¹ÿ¬ÿ¹ÿÒÿÏÿºÿ·ÿÄÿ¹ÿ³ÿ¾ÿÃÿ¶ÿ¹ÿÀÿÇÿ¼ÿ½ÿÂÿ»ÿ²ÿ·ÿ´ÿ­ÿÂÿ³ÿ­ÿ·ÿ¹ÿ»ÿ½ÿ¿ÿ¼ÿ½ÿµÿ³ÿÁÿÀÿ´ÿ¾ÿ¿ÿ­ÿªÿÌÿÀÿÂÿÈÿÈÿÇÿÀÿºÿ»ÿ¼ÿÅÿÎÿºÿ©ÿÈÿÁÿÌÿÁÿ³ÿ·ÿ¹ÿ¼ÿ»ÿ¼ÿÅÿ½ÿ§ÿ¸ÿÂÿ¿ÿÅÿ·ÿ´ÿÂÿÇÿÅÿÄÿÃÿÆÿËÿÍÿºÿ´ÿ²ÿ½ÿ³ÿ§ÿ·ÿºÿÀÿÄÿ»ÿ¯ÿ®ÿ·ÿ´ÿ¯ÿ¾ÿÂÿÇÿ±ÿ³ÿ¶ÿ³ÿ³ÿ´ÿ¶ÿÃÿÂÿ­ÿÇÿ£ÿ¹ÿ¾ÿ­ÿÿ®ÿ¹ÿ½ÿÁÿ¼ÿ¼ÿÃÿ·ÿ³ÿ¾ÿÉÿºÿ·ÿ¸ÿ»ÿ¾ÿÀÿ¼ÿ´ÿ²ÿ°ÿ³ÿ½ÿ±ÿÊÿÔÿÇÿ¿ÿ¼ÿµÿ¸ÿ¼ÿ·ÿ¿ÿ°ÿÀÿÃÿÁÿÀÿÂÿµÿ·ÿ»ÿµÿºÿÄÿµÿ½ÿÓÿÀÿÂÿ´ÿ·ÿ¶ÿ±ÿ¿ÿÊÿ¾ÿ¸ÿ¿ÿÈÿÂÿºÿÃÿÂÿ½ÿºÿºÿºÿ¼ÿÂÿµÿ²ÿ«ÿÂÿÂÿ¹ÿºÿËÿÊÿ¹ÿ¹ÿÁÿµÿ»ÿ¿ÿºÿ­ÿ¯ÿ²ÿ±ÿ¬ÿ°ÿ½ÿÀÿ½ÿÅÿ¸ÿÏÿÐÿ¾ÿÂÿÌÿÇÿÍÿÓÿÂÿ»ÿ´ÿÃÿºÿÃÿÂÿÂÿÅÿÂÿ½ÿ¼ÿºÿ¿ÿ½ÿÈÿËÿÁÿµÿ»ÿÏÿÐÿÃÿÃÿ¾ÿ«ÿÉÿ½ÿ½ÿÁÿÅÿÃÿ¾ÿ¿ÿÁÿ·ÿ»ÿÁÿ½ÿÀÿ·ÿ·ÿ»ÿ¾ÿ¶ÿ®ÿ·ÿ¿ÿ½ÿ¼ÿ¶ÿÈÿ½ÿ¹ÿµÿ«ÿªÿ´ÿ®ÿ©ÿÃÿÄÿµÿ¼ÿ»ÿ»ÿÀÿ½ÿ°ÿ·ÿÍÿ½ÿÉÿ¿ÿ·ÿ¹ÿÂÿÇÿÅÿÀÿ·ÿ·ÿ±ÿÆÿ¼ÿ¼ÿ¹ÿ»ÿ»ÿ­ÿ³ÿ¸ÿ¿ÿÒÿ½ÿÁÿµÿµÿÂÿ¾ÿ·ÿÓÿÅÿ®ÿÁÿÀÿ¸ÿÁÿÆÿ¿ÿÆÿÇÿ´ÿ¾ÿÝÿÁÿ·ÿ¾ÿÆÿÃÿ¾ÿÈÿÀÿ¿ÿÌÿ­ÿªÿµÿ»ÿ¶ÿ±ÿ°ÿ¼ÿÄÿ³ÿ»ÿ´ÿ´ÿÂÿÌÿÆÿ¸ÿ½ÿ»ÿ¸ÿ¸ÿ¯ÿ³ÿºÿ·ÿ®ÿ¬ÿÿÅÿ«ÿ¬ÿ°ÿ¸ÿ°ÿ¥ÿ¸ÿ·ÿ¯ÿ¦ÿ¡ÿ®ÿ´ÿ²ÿ¬ÿ¦ÿ¦ÿ¯ÿÃÿ®ÿ½ÿ¶ÿ¶ÿ»ÿ¿ÿÄÿÿ®ÿ­ÿ£ÿ»ÿ¸ÿ¦ÿ®ÿÅÿ¼ÿ±ÿ½ÿ´ÿ´ÿ°ÿºÿÅÿÃÿ»ÿ®ÿ¾ÿÌÿÅÿÅÿ¾ÿ»ÿÀÿ·ÿ¹ÿ´ÿ®ÿ±ÿ±ÿ¬ÿ¤ÿ§ÿµÿÁÿ«ÿ¥ÿ®ÿºÿºÿµÿ·ÿ°ÿ¿ÿ¼ÿ¯ÿµÿ·ÿ·ÿ·ÿ´ÿ¹ÿÁÿ¥ÿ»ÿ·ÿ±ÿ±ÿ«ÿ®ÿÅÿ¾ÿ©ÿ°ÿÉÿÃÿÀÿÂÿÂÿÂÿ¹ÿ´ÿÁÿÌÿÀÿ»ÿ¸ÿºÿÅÿÅÿ³ÿ¯ÿ°ÿ¼ÿ¿ÿÁÿ¿ÿÁÿÂÿ¶ÿ¹ÿ¬ÿ¸ÿ¾ÿ²ÿ®ÿ·ÿ°ÿÿ±ÿÇÿ·ÿ³ÿ°ÿ³ÿ¶ÿµÿ±ÿ²ÿ¼ÿÐÿÚÿ¿ÿ¼ÿ»ÿÁÿ¶ÿ®ÿ»ÿ»ÿ¼ÿÉÿ¯ÿºÿÈÿ¿ÿºÿ¶ÿ±ÿ¹ÿ¿ÿÁÿ¼ÿ¹ÿ°ÿ±ÿ¹ÿ¼ÿ¶ÿ²ÿÁÿÎÿ¿ÿ¾ÿ¯ÿ¹ÿ°ÿºÿ¾ÿ¯ÿºÿ¬ÿ­ÿªÿªÿ¶ÿ·ÿ¹ÿ¸ÿ±ÿ±ÿµÿ¼ÿ³ÿ·ÿ²ÿ´ÿ¸ÿ¶ÿ³ÿ¶ÿ´ÿªÿ±ÿ¹ÿ·ÿ¬ÿ´ÿ·ÿ²ÿ·ÿÁÿ¼ÿ´ÿ¯ÿµÿ³ÿ³ÿ³ÿ¬ÿ±ÿ¸ÿ¶ÿ´ÿºÿÃÿ´ÿ¼ÿ¾ÿ­ÿ±ÿÂÿ¾ÿ³ÿ½ÿ¿ÿ«ÿ¢ÿºÿ°ÿ¹ÿ«ÿ¯ÿ±ÿºÿÇÿ·ÿ¼ÿ¿ÿ«ÿ±ÿ¹ÿ¸ÿ»ÿ¼ÿ¸ÿºÿÀÿ»ÿÇÿ²ÿ»ÿ¶ÿ´ÿ¶ÿ«ÿ¸ÿÃÿ¾ÿÀÿ·ÿ´ÿ²ÿ¶ÿ¿ÿ¼ÿ¦ÿ­ÿ»ÿ¼ÿµÿ®ÿ´ÿ·ÿ´ÿ·ÿ¼ÿ¸ÿ°ÿ³ÿÊÿÃÿªÿ²ÿ¹ÿÀÿ»ÿ«ÿ»ÿ¾ÿÀÿ¾ÿµÿ®ÿ©ÿ§ÿ´ÿÀÿ­ÿ½ÿ¢ÿ¿ÿµÿ²ÿ¸ÿÃÿËÿÇÿÁÿ¿ÿÂÿ¤ÿ«ÿ¿ÿÀÿ°ÿ­ÿ¸ÿ´ÿ°ÿºÿ´ÿ·ÿ½ÿ¶ÿÁÿÑÿÄÿ¹ÿ·ÿÂÿÁÿ°ÿ­ÿ¸ÿ¿ÿËÿ½ÿ´ÿÇÿ¶ÿ¶ÿ¿ÿ³ÿ®ÿ°ÿ³ÿºÿ°ÿÿ·ÿ¤ÿ³ÿµÿ¬ÿ»ÿÎÿÃÿ¬ÿ®ÿ¼ÿºÿ¿ÿ¹ÿ½ÿ³ÿ½ÿµÿ¯ÿµÿ©ÿ´ÿÈÿÂÿºÿ´ÿ²ÿÁÿ¨ÿÁÿ²ÿ¿ÿÃÿÉÿ»ÿ·ÿ¸ÿ´ÿÂÿÍÿ¿ÿÂÿ´ÿÀÿÀÿ»ÿ»ÿ¸ÿ¶ÿ»ÿ·ÿºÿÃÿ¸ÿºÿÇÿÍÿ­ÿ¼ÿ¶ÿÀÿÅÿÊÿÆÿ¿ÿÄÿÅÿºÿ¶ÿ¦ÿ¬ÿ°ÿ§ÿ·ÿ³ÿ­ÿ¿ÿ°ÿ¼ÿ»ÿµÿºÿºÿÇÿ¹ÿ¹ÿ´ÿ¯ÿÇÿÄÿ­ÿ»ÿ¶ÿ±ÿ½ÿÂÿ¹ÿ³ÿ±ÿÁÿÉÿÄÿ»ÿ²ÿÈÿÍÿÃÿ¼ÿ·ÿ½ÿ¿ÿµÿ¬ÿ®ÿ¹ÿ°ÿ¶ÿºÿÍÿÅÿ«ÿ§ÿ§ÿ¯ÿ®ÿ²ÿµÿ¯ÿ«ÿªÿ¨ÿ½ÿÌÿ¹ÿ·ÿ±ÿ¼ÿÇÿÃÿÁÿÂÿÂÿºÿ¶ÿ»ÿ¶ÿ¶ÿÍÿÃÿªÿ¸ÿ¾ÿ»ÿ¸ÿºÿÁÿ¹ÿ½ÿ¹ÿ²ÿ«ÿ¬ÿÀÿÈÿ³ÿ»ÿÄÿ³ÿ¬ÿµÿ¸ÿ³ÿ¸ÿ¿ÿ¿ÿ½ÿ¹ÿµÿ¸ÿ¸ÿ±ÿ·ÿ·ÿµÿ¶ÿ·ÿ°ÿ³ÿ½ÿ¿ÿ¿ÿ·ÿ±ÿ¼ÿ¾ÿÀÿÊÿ¿ÿ³ÿÅÿÉÿ·ÿ·ÿ·ÿ´ÿ°ÿ²ÿ¸ÿ¹ÿ¶ÿµÿ³ÿ´ÿµÿ°ÿ³ÿºÿ¼ÿµÿÄÿ­ÿÇÿ¹ÿÃÿÁÿ»ÿËÿ¸ÿµÿ¹ÿ¼ÿ¾ÿ·ÿ¶ÿÀÿ»ÿ»ÿµÿÇÿ¼ÿÆÿ·ÿ¿ÿ­ÿ´ÿ¹ÿºÿÀÿºÿ¸ÿµÿ®ÿµÿ²ÿªÿ¸ÿÐÿ¸ÿÃÿ·ÿ§ÿ³ÿÂÿÀÿ»ÿºÿ²ÿ³ÿ´ÿ´ÿºÿÆÿÈÿµÿ¼ÿºÿ½ÿ¥ÿ¥ÿ¦ÿ¿ÿÁÿ¶ÿ±ÿ£ÿ±ÿ¼ÿÀÿµÿ«ÿ¸ÿ¿ÿ¸ÿ¾ÿÄÿÁÿÅÿ·ÿ±ÿ¸ÿÁÿ²ÿ®ÿ¤ÿ©ÿ´ÿ°ÿªÿ®ÿ²ÿ¹ÿ³ÿ³ÿ¸ÿ³ÿÆÿ»ÿ¸ÿ²ÿ³ÿ³ÿ·ÿ§ÿºÿ»ÿÄÿºÿ¨ÿ®ÿ¸ÿ½ÿ¶ÿ¹ÿÁÿ½ÿµÿ°ÿ©ÿ°ÿÀÿ¯ÿÇÿ½ÿÀÿ·ÿ»ÿ¾ÿ°ÿ·ÿ¯ÿºÿ¸ÿ¹ÿÄÿÄÿ»ÿ²ÿ¸ÿÇÿ¿ÿ¸ÿ±ÿ·ÿ»ÿ£ÿ·ÿ«ÿÕÿ¨ÿ¹ÿÂÿ¾ÿ·ÿ³ÿ¶ÿÄÿÅÿ¸ÿ¸ÿµÿ´ÿÂÿ»ÿ¸ÿÉÿºÿ¶ÿ±ÿ²ÿÌÿÇÿ¸ÿÉÿ¾ÿÃÿÀÿÌÿÁÿÁÿÂÿ¼ÿ½ÿ½ÿµÿ¸ÿÉÿÈÿ»ÿ¿ÿÉÿÂÿ¿ÿÀÿ¸ÿ¾ÿ½ÿÉÿ¼ÿÌÿ¶ÿ«ÿÃÿÁÿ¿ÿÃÿÄÿÃÿÄÿÂÿ½ÿ¸ÿ·ÿ·ÿºÿ¹ÿ´ÿ¬ÿ¶ÿ¸ÿ¸ÿ·ÿ³ÿµÿ¹ÿ¼ÿ¹ÿ»ÿ·ÿÀÿµÿÆÿÅÿªÿ¸ÿÃÿ±ÿ³ÿÃÿÖÿÍÿ»ÿÆÿÂÿ»ÿÆÿÂÿ¿ÿ¼ÿÅÿ¹ÿÄÿ¼ÿ½ÿ¸ÿ´ÿ¹ÿÀÿ»ÿ¸ÿµÿºÿÅÿ¿ÿµÿ·ÿ·ÿ¸ÿ¯ÿ¬ÿÂÿ·ÿÁÿÂÿÄÿ¤ÿÁÿ­ÿÔÿÎÿ°ÿ²ÿªÿÀÿÄÿºÿ«ÿ¥ÿ´ÿÅÿÃÿ¹ÿ¹ÿµÿ²ÿ¿ÿ¿ÿºÿ­ÿÇÿ¿ÿ¾ÿ¿ÿÉÿ¼ÿ­ÿ©ÿÂÿ²ÿºÿ¿ÿÃÿµÿµÿµÿ·ÿ¹ÿÃÿ·ÿ»ÿÊÿÂÿ¶ÿ¸ÿ»ÿµÿ²ÿºÿÅÿ²ÿ«ÿ½ÿ¨ÿÂÿÁÿ«ÿ¨ÿ³ÿ¯ÿÿ´ÿÊÿ½ÿ¶ÿ¸ÿÂÿ½ÿ¸ÿ­ÿ­ÿÃÿÊÿ¿ÿ¹ÿ¿ÿ¿ÿ·ÿºÿ»ÿ½ÿµÿ´ÿÂÿ¼ÿÇÿ¯ÿ¿ÿ¹ÿ¾ÿ¹ÿÂÿÄÿ¹ÿ²ÿ»ÿÀÿºÿ»ÿ·ÿÄÿÂÿÀÿ´ÿ´ÿºÿ¿ÿºÿ²ÿ³ÿ´ÿ»ÿÄÿ×ÿÔÿÀÿ¹ÿ¾ÿ¹ÿ·ÿÌÿÆÿ¶ÿ¹ÿ±ÿÂÿ·ÿ±ÿ³ÿ¿ÿ¾ÿÈÿÅÿ¹ÿ¾ÿÀÿ¾ÿ½ÿÁÿºÿ¶ÿ¼ÿÂÿ¹ÿ¯ÿ´ÿ°ÿ¶ÿ¾ÿºÿµÿ°ÿ·ÿºÿ¸ÿ²ÿ­ÿÎÿ¼ÿ¾ÿ³ÿ¾ÿ­ÿ¶ÿ¸ÿ²ÿ¾ÿºÿ»ÿ¹ÿ¬ÿ¹ÿ¹ÿºÿ¿ÿÄÿÈÿÃÿ´ÿ¯ÿ±ÿ¶ÿ·ÿ¥ÿ¨ÿÃÿÀÿ ÿ¨ÿ¶ÿºÿ¹ÿ»ÿ¼ÿ¹ÿºÿ±ÿ«ÿ¶ÿºÿ·ÿ¶ÿ´ÿ±ÿ®ÿ°ÿ²ÿ¥ÿ¬ÿ°ÿ¯ÿ½ÿ¹ÿ®ÿ«ÿ¼ÿ¾ÿ±ÿ¯ÿ¯ÿ·ÿÆÿÆÿ»ÿ±ÿÂÿ·ÿ·ÿÀÿ¹ÿµÿ½ÿ»ÿ³ÿÇÿÁÿ»ÿÀÿ³ÿªÿºÿ«ÿ·ÿÏÿ½ÿ¹ÿ»ÿ¼ÿ°ÿÃÿÂÿ²ÿ¯ÿ¸ÿÂÿÃÿºÿ¸ÿ¸ÿ¬ÿ³ÿÀÿ»ÿÁÿ¹ÿ¢ÿ³ÿ¶ÿ²ÿÆÿÆÿ½ÿ¼ÿ®ÿ¹ÿ¿ÿ«ÿ¹ÿÌÿ®ÿ²ÿ°ÿ»ÿÄÿ¯ÿ³ÿ°ÿ¥ÿªÿ¶ÿ´ÿ¶ÿ¾ÿÆÿ¼ÿ±ÿ½ÿ¾ÿºÿ³ÿ¯ÿ³ÿ»ÿºÿ´ÿ¹ÿ¿ÿ¿ÿ¹ÿºÿµÿ½ÿµÿ®ÿ¹ÿ³ÿ¶ÿ»ÿ²ÿ©ÿÁÿ²ÿ¶ÿ­ÿ½ÿÂÿÄÿ©ÿªÿ±ÿ±ÿ¾ÿ¾ÿ¿ÿ¶ÿ¯ÿ¬ÿÄÿ¾ÿ¾ÿ¿ÿ»ÿÁÿÅÿ¼ÿ·ÿ³ÿ¯ÿ±ÿ·ÿ¿ÿ»ÿ±ÿ¹ÿ¿ÿ¾ÿ¹ÿ³ÿ¶ÿºÿ±ÿ²ÿ·ÿÁÿ³ÿ½ÿ¯ÿÆÿÄÿÇÿ©ÿÃÿÃÿÎÿÚÿ ÿ¸ÿÅÿÃÿÃÿÃÿ¯ÿ½ÿ´ÿ´ÿ³ÿÄÿÄÿ¸ÿµÿºÿ½ÿÅÿÆÿÂÿÄÿ¾ÿºÿ¼ÿ¸ÿµÿ°ÿ³ÿ¸ÿ¶ÿ±ÿ©ÿ¶ÿ¬ÿÉÿÀÿºÿ¸ÿ«ÿ¾ÿ¶ÿªÿÂÿ§ÿ¹ÿ®ÿ»ÿ®ÿ·ÿ¾ÿ´ÿ¸ÿ¿ÿµÿÂÿ°ÿ¿ÿ¾ÿ²ÿ¿ÿÅÿ»ÿ´ÿÿ®ÿ½ÿ³ÿ°ÿ±ÿ¶ÿ¸ÿ¯ÿ¬ÿºÿÀÿ½ÿÅÿ¿ÿ¼ÿ»ÿ¼ÿºÿ·ÿ¿ÿ½ÿµÿ²ÿ¶ÿ°ÿÁÿ¸ÿ±ÿ³ÿ´ÿ­ÿ³ÿ¹ÿÅÿ®ÿºÿ¯ÿÊÿ¸ÿ¼ÿµÿ®ÿ½ÿÆÿ·ÿ¼ÿ·ÿ®ÿºÿÇÿÀÿ½ÿµÿ¼ÿ»ÿ´ÿ¸ÿ¾ÿ½ÿ·ÿÁÿÂÿ¶ÿ¶ÿµÿ¿ÿÅÿÇÿ­ÿ®ÿÅÿºÿÆÿÂÿ»ÿµÿ¸ÿ½ÿ¾ÿ½ÿ³ÿ¾ÿ´ÿ¸ÿ«ÿÂÿ®ÿ¹ÿ­ÿ±ÿ®ÿ°ÿ½ÿ¼ÿ°ÿ´ÿµÿ¿ÿºÿ·ÿ®ÿ²ÿÁÿÄÿ¼ÿºÿ²ÿ»ÿÄÿ¿ÿ¼ÿ¿ÿÃÿÂÿÅÿÄÿ¹ÿ¹ÿ³ÿ·ÿÆÿÁÿ´ÿºÿ¹ÿ«ÿ¶ÿºÿ¸ÿÅÿºÿ»ÿÁÿ²ÿ¼ÿ¾ÿ½ÿ»ÿÃÿ¼ÿ³ÿ½ÿ¹ÿÅÿµÿºÿ»ÿ±ÿ½ÿ¾ÿÉÿÆÿ¿ÿÅÿÁÿÇÿ¾ÿ±ÿ¹ÿ¼ÿ¾ÿ¸ÿ´ÿ·ÿ¼ÿÅÿÄÿ½ÿ·ÿ³ÿ·ÿ¸ÿ»ÿ¶ÿµÿ°ÿ°ÿµÿÇÿ¿ÿÀÿ¿ÿ¨ÿ·ÿ¾ÿºÿ»ÿÂÿÊÿ»ÿ»ÿ³ÿ»ÿ¹ÿÎÿ´ÿ®ÿ½ÿ´ÿÃÿµÿ³ÿÇÿ¹ÿ¼ÿµÿ¼ÿ»ÿ¾ÿ´ÿ¸ÿÀÿ¾ÿ·ÿ´ÿ»ÿ¸ÿºÿÄÿÃÿµÿªÿ§ÿ£ÿ¯ÿ²ÿ´ÿºÿ¾ÿ¸ÿ²ÿ¶ÿ½ÿ¹ÿ»ÿ¸ÿ¯ÿµÿºÿÄÿÀÿÉÿ¿ÿ»ÿÁÿ·ÿ¹ÿÆÿÂÿÂÿÂÿ¹ÿÍÿ¾ÿ¾ÿÂÿÅÿÂÿ·ÿ²ÿ¯ÿ¯ÿ¯ÿ¿ÿÁÿÁÿÇÿ¹ÿ²ÿ¹ÿÃÿÂÿ¶ÿ»ÿÁÿ¾ÿµÿÂÿÁÿºÿ±ÿ¿ÿÐÿÁÿ¹ÿ¼ÿ¹ÿ¯ÿ´ÿ«ÿÌÿ´ÿ®ÿ·ÿÊÿ¹ÿµÿ¬ÿ¾ÿ¾ÿ²ÿ¶ÿ·ÿºÿÂÿÒÿ¸ÿ¾ÿ»ÿºÿÃÿÃÿ¼ÿÇÿ¼ÿ¶ÿÆÿÇÿÀÿÆÿÂÿ½ÿÀÿµÿµÿ¿ÿÃÿ¸ÿ³ÿ´ÿ¿ÿ»ÿ®ÿ¸ÿ»ÿºÿµÿÃÿ®ÿÊÿ¿ÿ·ÿ¿ÿ´ÿ¬ÿºÿ·ÿ®ÿ»ÿ¸ÿ¯ÿÃÿ¦ÿ«ÿ¼ÿ´ÿ½ÿ»ÿ»ÿ²ÿÂÿÍÿÇÿÁÿ»ÿ¾ÿËÿÏÿÌÿÁÿ´ÿºÿºÿ¶ÿ¸ÿ½ÿÈÿµÿ³ÿÀÿ¸ÿ¹ÿ½ÿªÿÆÿ®ÿ½ÿËÿ´ÿ©ÿ­ÿ¼ÿ¿ÿµÿ¶ÿ¿ÿ«ÿ³ÿ¹ÿÄÿ¼ÿ·ÿ¸ÿ½ÿºÿ¸ÿ±ÿ·ÿÃÿÆÿÀÿ¯ÿ¸ÿÆÿÀÿ½ÿ»ÿ»ÿµÿ±ÿ¶ÿ²ÿ¶ÿÀÿÅÿÈÿÃÿ¾ÿ±ÿ°ÿ¶ÿ§ÿÃÿ»ÿÒÿ¬ÿ¯ÿ¬ÿÉÿ«ÿÂÿ¯ÿ¯ÿ³ÿ±ÿÉÿ¿ÿ´ÿ­ÿ°ÿÀÿÂÿ¿ÿ½ÿÇÿÎÿ¾ÿ¼ÿ¾ÿ¹ÿ»ÿ·ÿ¸ÿ°ÿ®ÿ°ÿ¬ÿ¸ÿÃÿ²ÿºÿ¯ÿ¹ÿÆÿ½ÿÆÿÀÿ²ÿÅÿÆÿ·ÿ¾ÿ·ÿÍÿÂÿ¼ÿÂÿºÿ¼ÿ°ÿ·ÿµÿ¯ÿ¾ÿ¶ÿµÿ¼ÿ·ÿ½ÿÃÿ¼ÿ·ÿ±ÿ¸ÿÃÿ¿ÿÀÿ¹ÿ¤ÿ¼ÿÄÿÁÿºÿ¿ÿÀÿÈÿÀÿÁÿ¾ÿÈÿ¯ÿ¿ÿÍÿ¸ÿ·ÿ¾ÿÁÿÂÿÈÿ½ÿÉÿÁÿµÿµÿ¾ÿµÿ­ÿ½ÿ½ÿ»ÿÆÿºÿÁÿÊÿÈÿÆÿÁÿÄÿµÿ»ÿËÿÑÿÉÿ¸ÿµÿ¶ÿÂÿÃÿ½ÿ½ÿ¹ÿ¸ÿ¼ÿÀÿ¿ÿ¼ÿÂÿ¸ÿµÿ¼ÿ¾ÿ¿ÿÀÿÁÿ¾ÿÀÿÈÿÇÿ¿ÿ¸ÿ·ÿ½ÿÊÿ´ÿÉÿ¼ÿ¿ÿ½ÿÔÿ»ÿ´ÿ¶ÿÉÿ»ÿ¹ÿÄÿÒÿ³ÿµÿ´ÿ¼ÿ¿ÿ¶ÿÃÿÁÿÇÿÒÿÅÿ»ÿ·ÿ¸ÿÄÿ¾ÿ¹ÿ¿ÿ¾ÿÄÿÂÿ¿ÿ¾ÿµÿ¿ÿÄÿºÿ¼ÿÀÿ»ÿÆÿÅÿ¾ÿ¸ÿÅÿÅÿÉÿÁÿÂÿÁÿÁÿÃÿÁÿ¿ÿ»ÿ¿ÿÂÿ¾ÿÆÿÇÿÃÿÀÿÌÿµÿ´ÿ¶ÿ¹ÿ©ÿ±ÿ¾ÿ¬ÿÂÿÃÿÃÿÍÿ»ÿÁÿÉÿ½ÿ¿ÿÃÿËÿ¿ÿÀÿÃÿÂÿÇÿÅÿ»ÿ¹ÿÀÿ¼ÿ»ÿµÿ¿ÿ¼ÿ»ÿÄÿÁÿÁÿ½ÿ¼ÿ¶ÿºÿÆÿ½ÿµÿ¸ÿ½ÿÆÿÉÿÁÿÇÿÁÿ¿ÿÁÿÀÿÀÿ»ÿ¿ÿÃÿÀÿºÿ·ÿ¶ÿ¶ÿÂÿ½ÿÆÿØÿÿ¼ÿÃÿ¹ÿ°ÿÊÿ±ÿ°ÿ°ÿ®ÿÀÿÅÿ·ÿ¯ÿ»ÿÆÿÄÿ¾ÿ»ÿ½ÿËÿÍÿÀÿ¸ÿ¯ÿ¹ÿÈÿ½ÿ¶ÿ½ÿ·ÿ¾ÿ¸ÿÿ¬ÿÀÿÉÿ¾ÿ³ÿÄÿÇÿ¿ÿ¿ÿÆÿËÿÃÿ½ÿ¾ÿÁÿ¾ÿ»ÿÄÿÂÿ¼ÿ»ÿÉÿËÿÐÿµÿ¹ÿÌÿ¾ÿÁÿ´ÿ¹ÿ¾ÿ¿ÿ»ÿ¼ÿÆÿÈÿÃÿÁÿºÿ³ÿÈÿ¿ÿ¾ÿÄÿ¾ÿÁÿÀÿ¼ÿ£ÿÿ¼ÿ½ÿÒÿÊÿ¹ÿ½ÿÃÿ¿ÿÀÿ¿ÿ½ÿ¸ÿ®ÿºÿ·ÿ½ÿ¾ÿÃÿ½ÿµÿ¶ÿ±ÿ°ÿÁÿ½ÿ·ÿ´ÿ´ÿµÿ¹ÿ¾ÿ½ÿ½ÿÂÿÄÿ¼ÿ´ÿ¼ÿ¸ÿÅÿ®ÿÇÿ¶ÿ©ÿÞÿÏÿ¶ÿ°ÿ¸ÿÀÿ·ÿ½ÿ½ÿÀÿ¼ÿ´ÿ·ÿÃÿÃÿ¾ÿÈÿ½ÿÁÿÃÿºÿÂÿÇÿºÿ¨ÿ­ÿ¿ÿ¥ÿ»ÿÄÿÂÿ¼ÿ½ÿ¶ÿÂÿÎÿ¼ÿ¶ÿÃÿÁÿºÿºÿÃÿÂÿÄÿ³ÿ»ÿ°ÿµÿÄÿÉÿ»ÿ·ÿ²ÿ¹ÿ½ÿ¹ÿ»ÿÂÿÉÿÅÿ³ÿ»ÿ¼ÿµÿÃÿÍÿ¼ÿ¸ÿÈÿÇÿÎÿ¿ÿ³ÿ¼ÿ½ÿ»ÿÃÿÃÿÉÿÏÿµÿ¬ÿ§ÿ»ÿ½ÿ»ÿÎÿ¸ÿ¿ÿºÿÍÿÀÿµÿÂÿÂÿ¸ÿ½ÿÂÿ¿ÿÁÿºÿ²ÿ¹ÿºÿÀÿÁÿÿÉÿÅÿÆÿÕÿÉÿ³ÿ½ÿ·ÿ¶ÿºÿ¸ÿ»ÿÀÿÈÿÉÿÄÿÇÿ¸ÿ¹ÿ¿ÿ¯ÿ¼ÿ·ÿÆÿ¿ÿÀÿ¼ÿ¸ÿÁÿÁÿµÿ¶ÿÂÿÃÿ¿ÿ¸ÿØÿ°ÿ¶ÿÉÿ½ÿÅÿ¸ÿËÿÇÿ½ÿÄÿÌÿÆÿ¿ÿ¿ÿ¼ÿÀÿÂÿÆÿÅÿ¹ÿ¹ÿ¼ÿÃÿºÿÀÿºÿ¯ÿ±ÿ³ÿ³ÿºÿ½ÿÄÿ´ÿºÿåÿÎÿ¾ÿ·ÿ´ÿ«ÿ·ÿÄÿ·ÿµÿ¼ÿÈÿÉÿ¸ÿÂÿÇÿÐÿÆÿ¸ÿ¬ÿ½ÿ¹ÿ²ÿ·ÿ¹ÿ¾ÿµÿ°ÿ³ÿºÿÄÿ½ÿ¯ÿ±ÿºÿ®ÿÌÿÉÿ¶ÿ¶ÿªÿ¾ÿ¾ÿ»ÿ¿ÿ¸ÿµÿÈÿÎÿµÿ»ÿ¾ÿ¿ÿÒÿ¿ÿÈÿ½ÿÂÿÈÿµÿ¸ÿÊÿÄÿ¿ÿ¸ÿ«ÿ¿ÿ¶ÿºÿÀÿËÿ¹ÿ³ÿ¶ÿ¸ÿÁÿºÿµÿºÿ¶ÿºÿ´ÿ±ÿ±ÿ½ÿÍÿ³ÿ¾ÿ´ÿÂÿ¾ÿ·ÿÄÿÌÿÂÿ¸ÿµÿ±ÿ¶ÿ½ÿÂÿ·ÿÍÿµÿ¼ÿ¾ÿ²ÿ¸ÿ¿ÿ¼ÿÄÿÈÿÃÿ´ÿ½ÿ·ÿ­ÿ«ÿ«ÿÅÿÈÿÃÿÇÿÇÿÄÿÀÿ®ÿ·ÿ½ÿ¹ÿ¾ÿºÿ²ÿ¸ÿÂÿÉÿÇÿ¾ÿ¼ÿÉÿÆÿ¶ÿ©ÿ©ÿ·ÿÂÿ·ÿ´ÿ»ÿ¿ÿ½ÿ¶ÿ´ÿÀÿÊÿ¼ÿ¸ÿÆÿÁÿÄÿ­ÿ¶ÿ·ÿ·ÿ½ÿ·ÿ¯ÿ¾ÿÄÿµÿµÿ¸ÿ¾ÿ¿ÿÃÿ¶ÿ»ÿ¶ÿ®ÿ±ÿ´ÿ¹ÿÇÿ»ÿ½ÿÂÿÀÿµÿµÿ³ÿ»ÿ¸ÿµÿ¶ÿ¯ÿ°ÿ¨ÿ½ÿ¸ÿ¬ÿÈÿÉÿÊÿÈÿ°ÿ©ÿ´ÿ²ÿ¬ÿ¸ÿ·ÿ©ÿ»ÿ½ÿ¼ÿÃÿ´ÿ·ÿ¹ÿ¯ÿ¯ÿ»ÿ½ÿ¹ÿ¾ÿ¯ÿÃÿÊÿµÿ«ÿ¸ÿÀÿ¼ÿ¾ÿÃÿËÿÆÿ¬ÿ¾ÿÀÿ¿ÿ¿ÿÀÿ¿ÿ¸ÿ¶ÿ¾ÿÇÿ¸ÿ³ÿ¾ÿÊÿÒÿÀÿ»ÿ¹ÿ°ÿ³ÿºÿ«ÿ¼ÿ½ÿ³ÿ¨ÿ»ÿ·ÿ±ÿ±ÿ¹ÿ¼ÿ»ÿ¿ÿÃÿ³ÿ¸ÿÈÿ½ÿ¿ÿÃÿÊÿÉÿÏÿØÿÂÿ¾ÿÊÿÇÿÌÿËÿÁÿ¿ÿ¿ÿÀÿ¿ÿ¿ÿÅÿ»ÿ¼ÿ³ÿÁÿÃÿ¸ÿ½ÿÉÿÈÿÂÿÁÿ°ÿÂÿµÿ³ÿÂÿÁÿÂÿ»ÿ¼ÿ¼ÿ²ÿºÿ¾ÿÅÿ¸ÿ·ÿ·ÿÂÿÅÿÂÿÀÿÁÿÈÿÉÿ¿ÿ¼ÿ¸ÿ»ÿ½ÿ¿ÿ¼ÿ·ÿ´ÿ·ÿ¶ÿÃÿÄÿ½ÿ¸ÿ¼ÿºÿ´ÿ±ÿ¯ÿ´ÿÇÿÃÿ¶ÿ¾ÿÇÿÂÿ½ÿ»ÿ¶ÿ³ÿµÿ»ÿ«ÿ·ÿÀÿÂÿ³ÿºÿÄÿ·ÿ«ÿ¬ÿÃÿ¼ÿ¸ÿºÿ±ÿ¶ÿºÿ¶ÿ»ÿÊÿ»ÿ­ÿ¶ÿ¿ÿ¿ÿÈÿÄÿ»ÿÁÿÇÿÐÿ§ÿ¿ÿ¬ÿ»ÿÎÿÑÿÈÿÉÿÕÿÉÿÆÿÉÿªÿ³ÿ»ÿ»ÿ¸ÿ¸ÿÀÿÁÿ«ÿ±ÿÅÿ¿ÿ½ÿ¿ÿÅÿÅÿ¹ÿÀÿÅÿ²ÿ¸ÿ±ÿ±ÿ³ÿ®ÿ©ÿ¨ÿÿ¾ÿ±ÿ­ÿ¼ÿ¸ÿ°ÿ¼ÿÅÿ¾ÿ»ÿ®ÿ§ÿ¡ÿ¬ÿ­ÿ¦ÿ¨ÿ­ÿ©ÿ¸ÿ¸ÿ¸ÿÁÿ¿ÿ®ÿ¯ÿ¾ÿ²ÿÎÿ½ÿ¼ÿÄÿ·ÿ³ÿ¿ÿÄÿ¸ÿºÿ³ÿºÿ°ÿ¶ÿºÿ¸ÿºÿºÿ¶ÿ£ÿ¯ÿ¯ÿ¿ÿÅÿÉÿÈÿ¾ÿÅÿ¸ÿ´ÿ³ÿµÿÂÿÊÿ½ÿÍÿÃÿ¹ÿµÿ¼ÿ¾ÿ¹ÿ´ÿ¶ÿ²ÿ¼ÿ¿ÿªÿ®ÿµÿ³ÿ¸ÿÉÿ¹ÿÃÿ°ÿ¾ÿºÿ³ÿ­ÿ°ÿ¼ÿÄÿ¹ÿ©ÿ³ÿ¸ÿ¹ÿ³ÿ¶ÿ½ÿµÿ¶ÿ·ÿ´ÿºÿ¶ÿ°ÿ­ÿ®ÿ¸ÿÈÿ·ÿÀÿ¯ÿÁÿÉÿÁÿ·ÿ¯ÿµÿ½ÿ¦ÿ»ÿÐÿÇÿ»ÿ»ÿÃÿÄÿ¸ÿ¶ÿ¶ÿ¼ÿ¸ÿ¬ÿ¶ÿ¼ÿ»ÿ·ÿ´ÿÂÿËÿ¿ÿ³ÿ­ÿ¯ÿ¯ÿ±ÿ¾ÿÃÿ³ÿ¾ÿ¿ÿ°ÿ­ÿ´ÿ±ÿ³ÿ¹ÿ³ÿ°ÿ¸ÿ¿ÿ¾ÿÁÿ¹ÿµÿ·ÿ¹ÿ°ÿ¥ÿ¸ÿ§ÿ­ÿÂÿ²ÿºÿ¶ÿµÿ¹ÿ­ÿ¸ÿ³ÿ¸ÿ§ÿ²ÿ±ÿ±ÿ±ÿ¶ÿ»ÿ³ÿ±ÿ¨ÿ¶ÿ±ÿ­ÿ±ÿ¶ÿ¾ÿ¿ÿ±ÿ¥ÿ¤ÿµÿ±ÿºÿ®ÿ±ÿ¶ÿ°ÿ­ÿ·ÿ¸ÿ®ÿ¬ÿÅÿ¶ÿªÿ­ÿ¯ÿ´ÿºÿµÿªÿ´ÿ³ÿ¹ÿ¹ÿÇÿ¹ÿÀÿÊÿÀÿµÿÁÿÂÿ©ÿ½ÿ«ÿ§ÿÃÿÆÿÃÿÂÿºÿ´ÿµÿ»ÿ¹ÿ¶ÿµÿµÿ¸ÿ½ÿ»ÿ°ÿ®ÿºÿºÿÄÿ³ÿ±ÿ¼ÿ¼ÿ¶ÿ·ÿµÿ¹ÿ¸ÿ©ÿ¹ÿ·ÿ´ÿ¾ÿ¬ÿ»ÿ³ÿªÿ°ÿ¸ÿ¸ÿ¸ÿÃÿµÿ¶ÿ ÿ¯ÿÃÿ¬ÿ«ÿ¿ÿ¿ÿ³ÿ·ÿºÿ¸ÿ¾ÿ¦ÿ²ÿÀÿÄÿÀÿ²ÿ®ÿ±ÿªÿ²ÿÀÿ¿ÿºÿ²ÿ®ÿ¦ÿ§ÿ¶ÿ¸ÿ²ÿ³ÿ­ÿ¨ÿªÿÿªÿ»ÿºÿ²ÿ³ÿ°ÿ§ÿ¬ÿ»ÿºÿ¿ÿÃÿ»ÿÄÿÈÿÃÿ»ÿ¸ÿ·ÿ¿ÿÃÿ»ÿ¸ÿ»ÿ¼ÿ¼ÿºÿ¿ÿ³ÿ±ÿ¿ÿ¼ÿ´ÿ·ÿ¶ÿ²ÿ²ÿ®ÿÃÿ¯ÿ·ÿ¾ÿ·ÿ¯ÿµÿ½ÿÇÿ½ÿ¬ÿÍÿÍÿ½ÿºÿ¬ÿ³ÿ·ÿ¸ÿ¸ÿ³ÿ²ÿºÿ¸ÿ¯ÿ·ÿ±ÿ½ÿ«ÿÀÿ¸ÿ°ÿ»ÿºÿ¹ÿ·ÿ¸ÿÀÿ»ÿ¦ÿ¯ÿÂÿ°ÿ¾ÿÆÿÅÿ¾ÿ¿ÿÀÿÂÿ¸ÿ®ÿ¸ÿµÿ²ÿ»ÿ¾ÿ¿ÿ°ÿÃÿ·ÿ¸ÿÑÿÉÿÄÿÅÿ¼ÿÁÿ¹ÿ¹ÿ½ÿ½ÿ¤ÿ½ÿµÿªÿ¹ÿ³ÿ¹ÿ¾ÿ»ÿ»ÿ®ÿ¾ÿ®ÿ·ÿËÿ³ÿÁÿÅÿÆÿ¿ÿÀÿ·ÿ®ÿ¸ÿÀÿ¶ÿ³ÿ²ÿÄÿÄÿÇÿ¸ÿ¿ÿÀÿÎÿºÿ¼ÿÁÿ¹ÿ·ÿ¿ÿÃÿºÿ³ÿµÿ³ÿÁÿÉÿ´ÿËÿÁÿ½ÿ¹ÿ¾ÿ¶ÿ¹ÿÊÿ¸ÿµÿºÿ»ÿ¸ÿÄÿ½ÿ»ÿÀÿ»ÿ»ÿÄÿÄÿºÿ®ÿµÿÆÿÀÿÍÿÉÿÆÿ»ÿ´ÿºÿ¾ÿ¼ÿ¶ÿºÿÂÿºÿ¯ÿ·ÿ¹ÿ°ÿµÿ­ÿ¾ÿÀÿµÿ¬ÿÀÿ·ÿ®ÿ¸ÿ¿ÿ·ÿ¶ÿ·ÿ¯ÿ·ÿÄÿµÿÅÿÁÿÁÿ¨ÿÁÿ¸ÿ½ÿ¼ÿÊÿÆÿ¹ÿ¹ÿºÿºÿ¾ÿÂÿ¼ÿºÿÍÿÀÿ¸ÿÀÿ¿ÿ¯ÿ·ÿ´ÿºÿ¬ÿ»ÿ¹ÿ´ÿ»ÿ´ÿ´ÿ¾ÿÀÿ±ÿÿ³ÿ¨ÿµÿÀÿ­ÿ½ÿ³ÿ½ÿ¾ÿ²ÿ·ÿÉÿÃÿ²ÿ¹ÿºÿºÿºÿÇÿ»ÿ·ÿÄÿÀÿ³ÿªÿ·ÿ§ÿµÿÄÿ½ÿ³ÿ¬ÿ¬ÿ»ÿÀÿªÿ´ÿºÿ³ÿÌÿÇÿ²ÿ¶ÿÐÿÅÿÃÿÄÿÇÿ¸ÿºÿ½ÿ¸ÿÃÿÅÿ¼ÿ·ÿ¬ÿ¶ÿ¹ÿ´ÿºÿÇÿÄÿ½ÿÕÿÅÿ¼ÿ¶ÿ¬ÿ´ÿ¶ÿ±ÿµÿ´ÿ»ÿÂÿ´ÿÐÿÿ¿ÿÀÿ½ÿ°ÿ¦ÿ°ÿ²ÿ·ÿ°ÿ¬ÿ²ÿ¸ÿ²ÿ±ÿ»ÿ¿ÿ¹ÿÀÿ³ÿ°ÿÿ©ÿÁÿ¶ÿ¾ÿ¿ÿµÿ³ÿ°ÿ¼ÿÃÿ¼ÿÆÿÂÿ¼ÿÃÿ¿ÿ»ÿ´ÿ¤ÿ°ÿ¹ÿ¯ÿÁÿÁÿÃÿ¬ÿµÿ¿ÿµÿ»ÿªÿµÿ¾ÿºÿ¹ÿ»ÿ¸ÿ¸ÿ»ÿ¸ÿ¸ÿ¸ÿµÿÁÿ»ÿ¿ÿÆÿ«ÿ¼ÿ¯ÿÈÿ¬ÿ¯ÿµÿµÿ¯ÿ²ÿÁÿºÿ¯ÿ´ÿ·ÿºÿ½ÿ¹ÿ·ÿ¸ÿºÿ¶ÿÅÿÅÿÕÿµÿÅÿÀÿ»ÿ¶ÿÆÿÆÿÄÿÈÿ¼ÿÃÿÇÿ±ÿ°ÿÁÿÅÿ´ÿ²ÿÀÿ¹ÿÑÿÖÿÈÿÅÿ¸ÿ¾ÿ»ÿ¿ÿ¹ÿ¾ÿÂÿºÿµÿ´ÿºÿÃÿÅÿÄÿ¾ÿ·ÿÀÿÊÿ¹ÿ¼ÿ»ÿ»ÿ±ÿ°ÿ¿ÿ»ÿ¿ÿ½ÿÁÿ¶ÿ»ÿÀÿÂÿ¼ÿ¼ÿ¸ÿ¯ÿºÿ·ÿ®ÿ»ÿÂÿ¼ÿ´ÿ­ÿ¶ÿ¾ÿ¾ÿ±ÿÀÿÂÿ³ÿ®ÿ«ÿ¿ÿÂÿÅÿ¹ÿ½ÿ¶ÿ²ÿ»ÿÀÿÁÿÂÿÀÿÆÿÁÿ¶ÿ¸ÿºÿÃÿµÿ¯ÿÂÿ½ÿ»ÿ×ÿÁÿ¦ÿ³ÿºÿ­ÿ¶ÿ·ÿºÿÀÿ½ÿ´ÿ³ÿ¹ÿ¹ÿ¶ÿµÿµÿ¼ÿÄÿÂÿ»ÿºÿ·ÿ¹ÿ½ÿÅÿ½ÿ³ÿÈÿ»ÿ¶ÿµÿ©ÿ¿ÿ·ÿ¾ÿÀÿºÿÀÿ²ÿ·ÿ¾ÿ½ÿ¿ÿ¯ÿ«ÿ¸ÿ½ÿ¿ÿÊÿÈÿ²ÿ­ÿ¹ÿÂÿ¯ÿ¶ÿµÿ¼ÿªÿÆÿ·ÿÓÿÆÿ·ÿµÿ·ÿÃÿ³ÿÃÿ·ÿºÿµÿ´ÿ·ÿ²ÿ¾ÿÆÿ¹ÿ³ÿ¸ÿ½ÿ¾ÿ°ÿµÿÂÿ¯ÿ°ÿ¹ÿµÿÍÿ·ÿ¿ÿÉÿ¶ÿ¿ÿÇÿ¼ÿºÿÄÿ»ÿ¹ÿ²ÿµÿ±ÿ¾ÿÇÿÆÿ»ÿ»ÿ¾ÿµÿ¼ÿÀÿ±ÿ²ÿ¿ÿ¸ÿ·ÿ°ÿ¾ÿÇÿ¥ÿµÿ»ÿÃÿ·ÿ½ÿ§ÿµÿÅÿ½ÿ³ÿºÿ»ÿªÿµÿ½ÿ¾ÿ½ÿ½ÿ¹ÿÅÿÃÿ³ÿµÿ½ÿºÿ¸ÿ¶ÿ¹ÿ¸ÿ²ÿÀÿ¼ÿºÿ¯ÿ¹ÿ²ÿ¸ÿ»ÿªÿÄÿ¿ÿºÿ³ÿÀÿªÿ·ÿ¯ÿ«ÿ°ÿ¤ÿ¸ÿªÿ²ÿºÿ®ÿ¼ÿÇÿ·ÿ®ÿ«ÿ©ÿ±ÿ²ÿ²ÿ¾ÿ¶ÿ©ÿ¼ÿÄÿ¿ÿ³ÿ¨ÿ½ÿ¶ÿ¾ÿªÿ»ÿÀÿ½ÿ¹ÿ±ÿ½ÿ¨ÿ±ÿ³ÿµÿºÿ§ÿ¹ÿ²ÿ¯ÿ¸ÿÀÿÃÿ»ÿ·ÿºÿ½ÿ·ÿºÿÀÿ¶ÿ°ÿºÿÅÿ¸ÿµÿ¾ÿÂÿ¶ÿÁÿÂÿ¾ÿÄÿ½ÿ»ÿ¼ÿÁÿºÿÀÿ§ÿ´ÿ¹ÿ±ÿ³ÿ´ÿ¾ÿÃÿµÿ½ÿÁÿÀÿÅÿ½ÿÅÿÀÿÃÿÂÿ·ÿ½ÿÁÿÂÿÉÿÀÿ°ÿ¦ÿ³ÿ¼ÿ¯ÿµÿµÿÅÿ¼ÿ®ÿ³ÿ¾ÿÅÿ°ÿ·ÿ­ÿÜÿ¾ÿ¾ÿ°ÿ¾ÿ¸ÿ°ÿµÿªÿ¸ÿÀÿÀÿÂÿ³ÿ°ÿ°ÿ°ÿºÿ¸ÿ²ÿÄÿÁÿ³ÿ·ÿ¼ÿÀÿÅÿÄÿÂÿÂÿºÿ¼ÿ¹ÿÀÿ¾ÿ³ÿ¶ÿÁÿ¾ÿ¶ÿªÿ¸ÿÂÿ·ÿÊÿ©ÿ¿ÿºÿ¶ÿ¯ÿ¬ÿ»ÿ±ÿ°ÿ¾ÿ¹ÿ¸ÿ³ÿÀÿÃÿ¾ÿºÿ´ÿ¹ÿÂÿ¾ÿ½ÿ·ÿ²ÿ¸ÿ³ÿ°ÿ¿ÿ¼ÿ´ÿÁÿ¾ÿ¾ÿ¿ÿ±ÿ»ÿÅÿÂÿÀÿ¼ÿÎÿ¾ÿÀÿÂÿ¹ÿÌÿÿÇÿËÿÇÿ¹ÿÒÿÂÿ¼ÿÌÿËÿ»ÿ¸ÿ³ÿØÿÁÿ¼ÿ¯ÿ²ÿ½ÿÅÿ¹ÿ°ÿ½ÿ½ÿ¶ÿ¾ÿÅÿÂÿ¿ÿºÿ·ÿ¼ÿ¾ÿÅÿÇÿ¾ÿµÿ®ÿ¸ÿºÿ½ÿ¼ÿ¹ÿ»ÿ²ÿ±ÿ»ÿ®ÿ¸ÿ¦ÿ¸ÿ°ÿÇÿ¸ÿ°ÿÉÿÃÿÄÿ»ÿ¯ÿ½ÿ³ÿ²ÿ§ÿªÿºÿÂÿÂÿ±ÿ­ÿ¯ÿµÿ±ÿ²ÿ²ÿ¼ÿºÿ³ÿ¾ÿÇÿÀÿ¹ÿ¾ÿµÿºÿÆÿºÿ½ÿ¹ÿ¶ÿ±ÿ±ÿ¶ÿ»ÿ¬ÿµÿ´ÿ¼ÿ¹ÿªÿªÿ¬ÿ¹ÿ¶ÿ¹ÿÃÿ©ÿÂÿ»ÿ¹ÿ¯ÿ±ÿ¹ÿ¿ÿ´ÿ¶ÿ¸ÿ·ÿ³ÿ¾ÿÀÿºÿµÿ¾ÿÁÿ´ÿ¶ÿ¼ÿÁÿ¿ÿ½ÿ»ÿ·ÿ¿ÿ¼ÿ¼ÿ¾ÿ»ÿ¬ÿ®ÿ¾ÿ»ÿÇÿËÿ¾ÿ¾ÿÎÿ¸ÿÈÿÄÿ·ÿÇÿ²ÿ¾ÿ¯ÿ»ÿÀÿÃÿÇÿÁÿ£ÿ±ÿ·ÿ¾ÿ±ÿ¾ÿ·ÿ½ÿ±ÿÁÿÂÿ±ÿ¿ÿÊÿÅÿ¸ÿ¶ÿ¸ÿ¶ÿ¿ÿÅÿ¿ÿÂÿºÿ´ÿºÿ¶ÿ¿ÿ¸ÿ¶ÿ¶ÿ²ÿ°ÿºÿ³ÿ»ÿÂÿ·ÿ»ÿ½ÿ¹ÿÄÿ×ÿÇÿ¾ÿÇÿµÿ²ÿ¿ÿ´ÿ¾ÿ¶ÿ«ÿÇÿ­ÿ¾ÿÂÿÀÿ¼ÿ»ÿºÿ¾ÿÀÿ»ÿ´ÿ»ÿ»ÿ­ÿ¶ÿ¹ÿ¿ÿ¸ÿ±ÿ¸ÿ½ÿÁÿ¿ÿ¹ÿ¶ÿ¹ÿºÿµÿ¹ÿ»ÿ¼ÿ¹ÿ¿ÿºÿ¿ÿ¸ÿ¹ÿ½ÿ¶ÿ¿ÿµÿËÿ®ÿ¼ÿÎÿ»ÿ»ÿ¹ÿµÿ°ÿµÿºÿ·ÿ¶ÿ¹ÿ½ÿÀÿµÿ¶ÿ»ÿÆÿ¿ÿÂÿµÿÁÿ·ÿ¶ÿ¹ÿ·ÿ»ÿ½ÿ·ÿ¸ÿ¹ÿ¿ÿ¿ÿ³ÿ»ÿ¶ÿ¥ÿ­ÿ¬ÿ²ÿ»ÿ¾ÿÁÿ´ÿ·ÿ¿ÿ»ÿÂÿ¿ÿ®ÿ¸ÿÂÿÃÿ²ÿÀÿÇÿ¸ÿ¼ÿ¾ÿ»ÿÌÿÕÿÁÿÔÿÈÿÆÿ·ÿ¶ÿ¶ÿºÿµÿ¿ÿÂÿºÿ¶ÿ·ÿ¿ÿÄÿÅÿÊÿ¿ÿ²ÿºÿÄÿ»ÿ·ÿÃÿÁÿÀÿÀÿ»ÿ·ÿ¹ÿ²ÿÀÿÉÿ¿ÿÁÿ¹ÿ½ÿ°ÿÂÿªÿÃÿ­ÿÉÿ¸ÿ²ÿ¼ÿ²ÿ©ÿÇÿÉÿ¶ÿ²ÿµÿ»ÿ½ÿÂÿ¶ÿ³ÿ´ÿ»ÿÀÿ¶ÿÂÿÇÿÆÿÂÿ³ÿµÿ»ÿÁÿ¾ÿ¶ÿ¼ÿ¶ÿ·ÿÀÿ¿ÿ¼ÿµÿ¿ÿ½ÿ¾ÿ·ÿÇÿÁÿÇÿ»ÿ¿ÿ»ÿÇÿÂÿ°ÿ»ÿÃÿÊÿ¸ÿ¯ÿÌÿËÿÄÿÉÿÇÿ×ÿ¹ÿ¿ÿ»ÿÍÿ³ÿ»ÿ¼ÿµÿºÿÃÿËÿÅÿÀÿÄÿ»ÿ¶ÿ¶ÿ³ÿ¿ÿÁÿ½ÿ¿ÿÇÿÇÿ·ÿ¹ÿ¼ÿ¹ÿ´ÿÃÿªÿ»ÿ¾ÿ³ÿÃÿ¦ÿ´ÿ­ÿ»ÿ»ÿ¿ÿ¶ÿ»ÿªÿºÿ¬ÿ´ÿ¸ÿ¶ÿ²ÿ½ÿ»ÿµÿ¶ÿ´ÿÂÿÉÿÇÿ¿ÿÀÿÁÿ¸ÿ¹ÿ¿ÿ½ÿ¼ÿ¿ÿ¶ÿ¹ÿÂÿ¼ÿÀÿÉÿ¼ÿ³ÿ½ÿ¾ÿ´ÿ¾ÿÊÿÉÿÇÿ¸ÿÅÿ¸ÿ¾ÿ·ÿÅÿ¬ÿ®ÿ¸ÿ¯ÿÂÿÃÿ¼ÿ¿ÿÉÿÄÿºÿ¾ÿºÿ³ÿµÿ±ÿ·ÿÂÿÃÿÃÿ¿ÿÂÿ¸ÿ®ÿÃÿ¹ÿ¶ÿ¾ÿ¿ÿ¿ÿµÿºÿ½ÿÀÿ¾ÿ¼ÿ¬ÿÄÿÂÿ¾ÿÊÿ¸ÿÁÿºÿ¿ÿËÿÂÿ¼ÿªÿ¸ÿÇÿÂÿÃÿÀÿ¼ÿ¿ÿ»ÿºÿÂÿÃÿÃÿ¼ÿ¶ÿÄÿ¾ÿºÿ¾ÿµÿ¶ÿÄÿ»ÿËÿÍÿºÿ®ÿ½ÿµÿÔÿ¹ÿµÿÇÿÄÿ­ÿÈÿ¸ÿ¿ÿÀÿÅÿÁÿ½ÿ»ÿ¶ÿ¾ÿÂÿ¿ÿÇÿÃÿ»ÿ¿ÿºÿÀÿËÿ·ÿ·ÿ¿ÿÁÿ¿ÿºÿ¿ÿÑÿÃÿÁÿÆÿ·ÿÀÿºÿ¹ÿÀÿ¸ÿ¾ÿÄÿ»ÿÂÿÁÿ¶ÿ½ÿ»ÿÀÿÀÿ¾ÿÀÿÅÿÊÿÄÿÂÿÆÿÃÿÄÿ¼ÿºÿ»ÿ¿ÿÂÿºÿ±ÿÈÿÍÿÃÿÇÿ¼ÿ·ÿ·ÿ±ÿÃÿÐÿ¸ÿ¸ÿ¬ÿ¨ÿ¼ÿÃÿÓÿÁÿÄÿÂÿÊÿÖÿÓÿÉÿÅÿÆÿºÿ¸ÿÄÿ½ÿÃÿÁÿÃÿÐÿ¿ÿºÿÉÿ¼ÿÄÿ¼ÿÀÿÀÿ¿ÿÀÿ¹ÿÅÿ¹ÿÇÿÃÿ¿ÿ²ÿ¶ÿºÿ¾ÿ¾ÿ¼ÿÃÿÆÿºÿ»ÿÂÿ±ÿ¸ÿ½ÿ±ÿ¶ÿ¶ÿ³ÿ¬ÿ¶ÿ´ÿºÿÆÿµÿ¾ÿ¿ÿ¿ÿÂÿÌÿÀÿÌÿÇÿ¿ÿ»ÿ»ÿÀÿÈÿËÿ¿ÿºÿ¿ÿ¶ÿ¹ÿ¼ÿ»ÿÀÿ¾ÿÌÿÁÿµÿ»ÿ¶ÿÇÿ¶ÿÀÿÆÿÁÿÄÿÃÿÄÿÀÿÌÿºÿ´ÿµÿ´ÿºÿ½ÿ¼ÿÂÿÍÿÍÿ½ÿ±ÿ©ÿÀÿ¹ÿÅÿÏÿÐÿ±ÿÆÿ¹ÿÂÿ¾ÿ»ÿºÿ¬ÿ«ÿ¯ÿ²ÿ½ÿ¼ÿµÿ¸ÿ¾ÿÁÿ¼ÿµÿ¼ÿÃÿÅÿÈÿ¿ÿºÿ±ÿÂÿ¿ÿ¶ÿªÿÅÿËÿ½ÿ²ÿ¨ÿ°ÿ½ÿÊÿÈÿÄÿÀÿÂÿÀÿÆÿÈÿ¶ÿ¯ÿ­ÿ´ÿÐÿÑÿÀÿÈÿËÿÆÿ²ÿ×ÿÓÿÉÿ²ÿ´ÿÓÿÂÿÈÿ¶ÿ¹ÿµÿ³ÿ²ÿ«ÿ¶ÿ½ÿºÿÇÿ¼ÿ¾ÿÁÿÃÿÈÿ»ÿÂÿÃÿÒÿºÿ«ÿµÿ¾ÿ°ÿªÿ»ÿÀÿ¼ÿ°ÿ·ÿÅÿ¸ÿ³ÿÆÿÅÿ»ÿÀÿÀÿ¸ÿ´ÿ±ÿ·ÿÀÿ±ÿ»ÿ·ÿ®ÿ¼ÿ¹ÿ¨ÿ±ÿ±ÿµÿ»ÿÁÿÁÿ¹ÿ²ÿ±ÿ¼ÿÈÿÄÿÄÿºÿ«ÿ½ÿ½ÿ¿ÿ»ÿ±ÿ³ÿ¶ÿ¨ÿ±ÿ²ÿ²ÿµÿ´ÿ¸ÿÂÿ¼ÿ±ÿºÿ½ÿ½ÿºÿ¯ÿµÿÆÿ½ÿ°ÿ±ÿ¿ÿ­ÿ¾ÿÁÿ»ÿºÿ®ÿ¶ÿÂÿÂÿÁÿ·ÿ°ÿ²ÿ³ÿËÿÇÿ³ÿ´ÿµÿÈÿ½ÿ¼ÿ½ÿ¿ÿ³ÿ³ÿ»ÿÃÿºÿ¸ÿ¾ÿ¾ÿÂÿ¿ÿ²ÿºÿµÿ²ÿ·ÿÁÿËÿ»ÿÌÿµÿ¶ÿ·ÿ¶ÿ¼ÿÇÿÉÿ¸ÿ­ÿ±ÿµÿºÿ®ÿ¦ÿ°ÿÁÿ²ÿ½ÿ¦ÿ°ÿÁÿÓÿÂÿ¸ÿÁÿÂÿ´ÿ»ÿ¿ÿ·ÿÂÿÅÿºÿ¹ÿ¶ÿÇÿ´ÿ«ÿµÿÅÿ»ÿ©ÿ¹ÿÌÿÃÿ½ÿ»ÿ¿ÿºÿ­ÿ¯ÿ·ÿÆÿ»ÿ³ÿ¾ÿÅÿÅÿ´ÿÁÿ»ÿÉÿÃÿÀÿ¹ÿ»ÿÇÿÇÿÁÿÄÿÀÿ»ÿÂÿÁÿÉÿ½ÿ¾ÿÃÿ¯ÿÈÿ´ÿºÿÈÿÂÿ¹ÿ»ÿ»ÿºÿ¿ÿ¶ÿ¹ÿÄÿ¼ÿÁÿÊÿÁÿºÿºÿ±ÿ³ÿÀÿ½ÿ¿ÿ¼ÿ·ÿ¸ÿ°ÿ¯ÿ´ÿ®ÿÉÿ¤ÿÿÒÿÎÿ¸ÿ¦ÿ¾ÿ»ÿµÿºÿÅÿÂÿ´ÿ½ÿÐÿÊÿÀÿÀÿºÿ´ÿ·ÿ¸ÿºÿ³ÿ´ÿ´ÿ½ÿÆÿÄÿÁÿËÿÓÿ®ÿ»ÿÀÿÂÿÏÿÃÿ¸ÿ«ÿ«ÿºÿËÿÑÿÃÿ·ÿ¿ÿÅÿ¾ÿ¸ÿ³ÿÀÿÎÿÄÿÃÿµÿ·ÿ»ÿ¼ÿ¿ÿºÿ±ÿ´ÿ¿ÿËÿÆÿ°ÿÇÿ·ÿ¸ÿ³ÿµÿ¾ÿ¼ÿ¿ÿ»ÿ³ÿ´ÿ¹ÿ´ÿ¨ÿ¨ÿ·ÿÆÿ½ÿ´ÿ·ÿ©ÿ¹ÿ´ÿ·ÿÃÿÁÿ³ÿ¶ÿÉÿºÿ¿ÿÃÿÇÿ»ÿÆÿ¥ÿ»ÿµÿ±ÿ½ÿ»ÿ­ÿªÿ²ÿÁÿ®ÿÆÿ®ÿ±ÿÃÿ¹ÿ°ÿ¤ÿ²ÿÅÿÒÿÍÿºÿ¿ÿ¶ÿ·ÿªÿ´ÿÄÿ¸ÿºÿ¼ÿÃÿÇÿ¿ÿ·ÿ·ÿ¹ÿ®ÿ±ÿ³ÿÃÿ¾ÿ²ÿ½ÿ¸ÿ²ÿ¸ÿÅÿÆÿ¼ÿ»ÿÄÿÃÿÉÿ¹ÿ¼ÿºÿ¯ÿ¹ÿ¿ÿÉÿÁÿ¸ÿ¾ÿ¹ÿºÿ¹ÿ¾ÿªÿ½ÿÃÿ·ÿ´ÿ³ÿ½ÿ¹ÿ³ÿÂÿÅÿºÿ±ÿÀÿ¸ÿ¶ÿ¿ÿµÿ¶ÿ°ÿµÿ´ÿ­ÿ´ÿ«ÿ¸ÿºÿÃÿ¼ÿÅÿ¸ÿ¾ÿ¯ÿ©ÿÁÿÆÿ±ÿ¼ÿ¾ÿ¶ÿ«ÿ³ÿ°ÿ»ÿµÿ¾ÿ¹ÿ±ÿ³ÿ·ÿ¿ÿ¬ÿÈÿÆÿÄÿÅÿ¼ÿ¾ÿÀÿÇÿÌÿ¾ÿ²ÿ¼ÿÀÿ±ÿªÿµÿ¾ÿ¾ÿ¿ÿ»ÿ»ÿ·ÿµÿÃÿÁÿÇÿÄÿ¸ÿºÿºÿ´ÿ»ÿÆÿÄÿ²ÿªÿºÿ¥ÿ¼ÿ³ÿ¼ÿ¿ÿ²ÿ½ÿÆÿ¿ÿ¹ÿ¸ÿ·ÿ·ÿ²ÿ¸ÿÀÿ»ÿ·ÿÅÿÐÿÐÿËÿÂÿ­ÿ·ÿ¯ÿ´ÿÄÿ·ÿ¸ÿÂÿÇÿÅÿÈÿÍÿµÿ°ÿ¬ÿÇÿÑÿ¼ÿ½ÿÆÿÄÿÅÿÈÿ¹ÿÀÿºÿ¿ÿËÿÌÿÁÿÀÿÂÿ½ÿ¸ÿ½ÿ½ÿÈÿ²ÿºÿÀÿÂÿ¶ÿ°ÿ«ÿ«ÿÂÿ¿ÿ¿ÿÀÿÅÿÆÿ»ÿ¼ÿ¿ÿ¶ÿ´ÿÄÿÊÿÆÿÅÿËÿ»ÿ¿ÿÅÿÀÿ¾ÿÂÿ¹ÿ¸ÿÎÿÄÿÆÿÑÿÈÿ¸ÿ²ÿ¶ÿ¹ÿ¹ÿÀÿ±ÿ¨ÿÈÿÈÿºÿ»ÿ½ÿ¸ÿ¶ÿ¶ÿ¼ÿ¿ÿÂÿÀÿÂÿ½ÿÁÿ¿ÿ²ÿ¹ÿ¾ÿÇÿ¾ÿºÿ·ÿÂÿ¿ÿ»ÿÄÿÃÿ¹ÿÌÿ½ÿ¼ÿ¿ÿ¿ÿºÿ¹ÿ½ÿ½ÿ¼ÿ¿ÿ¹ÿ´ÿ¿ÿÀÿºÿ¶ÿ¼ÿÁÿµÿ¶ÿ³ÿÅÿÆÿ½ÿºÿ´ÿ¯ÿ¶ÿ¹ÿÇÿ¼ÿÀÿµÿ´ÿ²ÿ­ÿ«ÿ©ÿ£ÿ±ÿ°ÿ§ÿ®ÿ­ÿ´ÿ»ÿµÿ³ÿ¢ÿºÿ²ÿ´ÿ·ÿ©ÿ¥ÿ±ÿ±ÿ¦ÿ¢ÿ¹ÿ«ÿ½ÿ¯ÿ­ÿ¹ÿ°ÿ¬ÿÙÿÎÿËÿµÿ·ÿ¾ÿ½ÿºÿºÿ¼ÿ¹ÿ¾ÿ´ÿµÿ°ÿ´ÿ»ÿºÿ¼ÿ¯ÿ¬ÿ·ÿ¾ÿÁÿ½ÿ´ÿ³ÿ·ÿ»ÿ¾ÿ¾ÿ¼ÿÀÿ¼ÿ¤ÿ»ÿ»ÿ¶ÿ±ÿ¼ÿ½ÿ¹ÿ½ÿ¶ÿ³ÿÄÿ¹ÿ¾ÿÁÿ»ÿ»ÿÂÿ¿ÿ¿ÿÊÿÁÿ½ÿÅÿ¶ÿ®ÿ´ÿ»ÿÃÿ³ÿºÿºÿ®ÿ±ÿ¸ÿ¶ÿ±ÿ·ÿ¯ÿ³ÿ½ÿÄÿ³ÿ°ÿ­ÿ³ÿÉÿÄÿµÿÀÿµÿ¿ÿÀÿµÿ·ÿ¾ÿ²ÿ¾ÿ«ÿ½ÿ²ÿµÿºÿ¶ÿ¸ÿ¸ÿ¦ÿ±ÿ¼ÿ±ÿ»ÿ¸ÿ¶ÿ¼ÿÀÿ¿ÿÁÿ¾ÿ¸ÿºÿ±ÿ¿ÿ¶ÿ±ÿ¸ÿ½ÿ½ÿ¤ÿ³ÿÊÿ»ÿ°ÿ­ÿ²ÿ·ÿ¼ÿ¾ÿ³ÿ«ÿºÿ´ÿ¯ÿ¶ÿ½ÿ¸ÿ²ÿ´ÿ«ÿ°ÿªÿ®ÿ¶ÿµÿ³ÿ¯ÿ±ÿºÿ¶ÿµÿ·ÿ½ÿ°ÿ¾ÿ»ÿ´ÿ¹ÿÉÿÎÿ¸ÿ¬ÿ®ÿ­ÿ¯ÿ±ÿ­ÿ°ÿ»ÿÆÿÁÿ«ÿ­ÿ²ÿ·ÿºÿ°ÿ®ÿ³ÿ¯ÿ©ÿ±ÿ¹ÿÅÿ³ÿ·ÿÈÿÂÿ¹ÿ·ÿ¹ÿ¼ÿ½ÿ¸ÿ²ÿ§ÿ²ÿÀÿÁÿ¼ÿÈÿÃÿµÿ¼ÿ¿ÿÁÿÁÿ°ÿ¼ÿ¸ÿ¬ÿ¸ÿºÿµÿµÿ¯ÿ¼ÿ¿ÿµÿ¾ÿ¼ÿ²ÿ·ÿºÿµÿ°ÿ¬ÿ®ÿ¾ÿÀÿÆÿÃÿ¶ÿ³ÿ³ÿ®ÿ²ÿ¼ÿ¸ÿ­ÿ¾ÿ¾ÿ¸ÿ¹ÿ½ÿÄÿ¾ÿ±ÿ³ÿ½ÿÀÿËÿÂÿ°ÿµÿ¯ÿ²ÿ°ÿ­ÿ­ÿ´ÿ¼ÿÂÿÁÿ­ÿ®ÿµÿ°ÿ¯ÿ¶ÿ½ÿ½ÿ±ÿ°ÿ½ÿ¸ÿ®ÿºÿ½ÿÀÿ¾ÿ»ÿËÿ¶ÿ¶ÿ½ÿ°ÿ¯ÿ²ÿ«ÿ¹ÿ´ÿ®ÿ¯ÿ·ÿ´ÿ²ÿ¬ÿªÿ¹ÿÈÿÃÿ­ÿÃÿ»ÿºÿÉÿ»ÿ»ÿÆÿÂÿ¾ÿÃÿÃÿ¾ÿ«ÿºÿ»ÿÃÿ·ÿ¹ÿÀÿÊÿÆÿ¿ÿ½ÿ¹ÿ³ÿ¿ÿÃÿÇÿ­ÿ¼ÿÀÿÂÿÃÿºÿ½ÿ¾ÿ²ÿ±ÿ¿ÿ³ÿÏÿÂÿ¬ÿºÿ¿ÿ¹ÿ¸ÿ½ÿ²ÿ¥ÿ©ÿ±ÿÌÿµÿ¥ÿºÿÊÿÇÿµÿ¿ÿ»ÿ±ÿ³ÿ¸ÿ¿ÿÂÿ´ÿºÿÅÿµÿÀÿÒÿÊÿÁÿÂÿ½ÿ¿ÿ¿ÿ³ÿ±ÿ²ÿ·ÿ½ÿ½ÿ¿ÿ¿ÿ°ÿÈÿËÿ±ÿ«ÿ¾ÿÈÿ½ÿ¾ÿºÿ°ÿ¼ÿÅÿ·ÿÅÿÀÿºÿ´ÿ¸ÿ»ÿÂÿÈÿ½ÿ·ÿ¸ÿ´ÿ±ÿºÿ¾ÿÂÿÜÿÌÿ¾ÿ¾ÿÀÿ¹ÿ¾ÿÉÿ¼ÿÁÿ»ÿµÿÅÿÄÿ´ÿ¸ÿ³ÿ¿ÿºÿ¼ÿÂÿ¼ÿµÿºÿÇÿÀÿ¦ÿ¿ÿµÿ·ÿ´ÿ¶ÿ»ÿ¹ÿ¸ÿ¹ÿµÿ³ÿ½ÿÇÿ»ÿ½ÿÌÿºÿ²ÿÂÿÅÿ¸ÿ¶ÿ¾ÿ¼ÿ¼ÿ¸ÿ¸ÿºÿ²ÿ½ÿ¾ÿÇÿ¿ÿÂÿ»ÿÅÿ¹ÿ½ÿ¯ÿ°ÿ¸ÿÀÿÂÿ»ÿ½ÿÀÿ¬ÿ²ÿ¶ÿÅÿ¾ÿ­ÿ­ÿ¾ÿ¹ÿ±ÿ°ÿ±ÿ®ÿ·ÿ½ÿ¬ÿ¦ÿ»ÿºÿ¼ÿÕÿÂÿ¯ÿÒÿ»ÿ­ÿ°ÿºÿ¸ÿ¯ÿ³ÿ´ÿ´ÿ¾ÿºÿµÿ´ÿÕÿ¼ÿ»ÿ¿ÿÈÿ°ÿ´ÿ°ÿ³ÿ»ÿ¿ÿ¿ÿ¸ÿÁÿ¿ÿ£ÿÀÿËÿ»ÿ¨ÿ½ÿ¸ÿÅÿ¾ÿªÿÀÿ¿ÿ¾ÿÃÿ¼ÿ¶ÿÃÿ¿ÿ±ÿÃÿ»ÿ¹ÿÄÿÈÿ·ÿ²ÿ¶ÿ¨ÿ¿ÿÌÿÌÿ¶ÿªÿ­ÿ±ÿ¹ÿÀÿ½ÿºÿÃÿÂÿ«ÿµÿªÿÃÿÀÿ©ÿ³ÿ·ÿµÿ¾ÿÀÿÊÿÁÿ¼ÿ¿ÿ·ÿ¶ÿ¹ÿ¯ÿµÿ¬ÿºÿÁÿ»ÿÁÿ­ÿ­ÿ¾ÿ¿ÿÇÿÈÿºÿ·ÿµÿ¼ÿÀÿºÿ¹ÿ¯ÿµÿ¶ÿËÿ´ÿÇÿÅÿªÿ¸ÿ§ÿ¶ÿ¿ÿ»ÿ­ÿ¦ÿ³ÿÆÿ¾ÿ¶ÿ¾ÿ°ÿ³ÿ¹ÿ²ÿ¯ÿ¨ÿÂÿµÿ¬ÿ¶ÿ¾ÿµÿ¶ÿ»ÿ¼ÿ´ÿ´ÿ¼ÿÂÿ·ÿ°ÿµÿ¬ÿ«ÿªÿ¼ÿ¸ÿ°ÿ»ÿ»ÿºÿ³ÿ«ÿ¸ÿ¶ÿ¾ÿ¹ÿ­ÿ¼ÿ²ÿ¡ÿ¤ÿ°ÿÀÿÅÿºÿ²ÿ¯ÿ¨ÿ½ÿ®ÿÿ£ÿ¸ÿÁÿ«ÿ«ÿ½ÿ³ÿ°ÿ²ÿ²ÿµÿ½ÿ½ÿ¸ÿ¶ÿ±ÿ¯ÿ°ÿ³ÿµÿ¶ÿ¿ÿ²ÿ¼ÿ°ÿÂÿ¼ÿ»ÿºÿ³ÿÇÿÎÿÇÿ¿ÿ½ÿ¾ÿ¿ÿÄÿÉÿÅÿ¾ÿ¹ÿ¿ÿµÿ·ÿÀÿ½ÿÇÿ¼ÿ¸ÿ²ÿ¿ÿµÿÁÿ»ÿÆÿ¼ÿ¶ÿ±ÿ¸ÿÁÿ¾ÿºÿ¿ÿÀÿ¸ÿ¾ÿÅÿ¸ÿÂÿ¶ÿºÿ¯ÿ·ÿ´ÿÇÿ¿ÿÅÿºÿºÿÃÿµÿ´ÿÊÿÆÿÑÿËÿ·ÿ¸ÿ±ÿ²ÿÈÿ¼ÿµÿ°ÿ¬ÿ­ÿÆÿ»ÿªÿ´ÿ²ÿ¾ÿ¬ÿÀÿºÿÎÿ·ÿ»ÿ»ÿµÿ¹ÿÆÿÉÿÈÿ¿ÿ¿ÿÂÿ´ÿºÿ¿ÿ¶ÿ°ÿÃÿÒÿÆÿ´ÿ´ÿ»ÿ¿ÿ·ÿ°ÿ¹ÿ·ÿºÿµÿ²ÿ³ÿ®ÿ³ÿÀÿ½ÿºÿ»ÿ°ÿ­ÿ¼ÿ¿ÿ¸ÿ½ÿ¾ÿ¹ÿÂÿ¾ÿÁÿ­ÿÇÿ´ÿ«ÿ½ÿ»ÿÂÿ¹ÿ¾ÿ¹ÿµÿ¾ÿ¸ÿ½ÿÁÿ»ÿ¸ÿ²ÿ·ÿ·ÿµÿÁÿÁÿ¸ÿ±ÿ¼ÿ´ÿ³ÿÊÿ·ÿ·ÿ¾ÿÑÿ¹ÿ¾ÿÅÿªÿ¹ÿ»ÿÅÿ²ÿ³ÿ»ÿ¹ÿ¾ÿ¹ÿ®ÿ¹ÿ¹ÿ¼ÿÅÿºÿ³ÿ·ÿ¼ÿ¾ÿ®ÿ¯ÿ¿ÿºÿ´ÿ¸ÿ·ÿÈÿ´ÿÄÿÀÿ·ÿÎÿÈÿÅÿ·ÿ¸ÿ·ÿµÿ©ÿ¸ÿ´ÿ®ÿ¼ÿ³ÿ¼ÿµÿ´ÿ¸ÿ´ÿÃÿÆÿµÿÿ¶ÿ¹ÿ·ÿÄÿ¿ÿ³ÿµÿÄÿ¼ÿ¶ÿ¹ÿµÿ½ÿ¾ÿµÿËÿÄÿ½ÿ­ÿ·ÿ¶ÿ»ÿÍÿÐÿ¾ÿÃÿÃÿ»ÿ¶ÿºÿ¾ÿ»ÿ¿ÿ»ÿ¸ÿ¼ÿÆÿÄÿÈÿ¾ÿÊÿ´ÿ¹ÿµÿ£ÿ¾ÿªÿºÿ¸ÿÃÿ»ÿ¾ÿ¬ÿ«ÿÆÿ³ÿ¿ÿÐÿÌÿ¿ÿ¬ÿ¯ÿ²ÿºÿÂÿºÿ¸ÿ¶ÿ­ÿ¬ÿªÿ¤ÿÿ©ÿ¯ÿ°ÿ¯ÿ¨ÿ¸ÿÀÿ±ÿ¯ÿ¶ÿÅÿªÿ¼ÿµÿÆÿ®ÿ¿ÿ­ÿ·ÿ¼ÿ³ÿ¿ÿÁÿ¸ÿÄÿ¿ÿ½ÿ»ÿ¾ÿÂÿ¾ÿ¶ÿ¸ÿÀÿ½ÿ¸ÿ¿ÿÆÿ¼ÿÂÿ¾ÿÁÿ·ÿÈÿØÿÎÿ¼ÿ¼ÿ¾ÿ·ÿ´ÿ´ÿµÿÁÿÇÿ´ÿµÿ´ÿªÿÂÿÊÿ¿ÿ³ÿ°ÿÀÿÆÿ¿ÿ»ÿ»ÿÉÿÈÿ½ÿ³ÿ´ÿ»ÿºÿ¿ÿ½ÿ¬ÿ´ÿ¹ÿ´ÿÄÿ»ÿ¿ÿ¼ÿ¾ÿ¿ÿ¿ÿ¾ÿ¡ÿ»ÿÁÿ«ÿ½ÿ¸ÿ·ÿ¼ÿ¹ÿ«ÿµÿ°ÿ¼ÿÉÿ¿ÿÀÿ½ÿ²ÿ¥ÿ°ÿ½ÿÁÿ¹ÿÀÿÄÿ»ÿ¼ÿ¹ÿ¹ÿÊÿÌÿÃÿ»ÿ¶ÿÈÿ¼ÿ°ÿ»ÿ¶ÿ°ÿ¿ÿ¾ÿ¯ÿ±ÿ·ÿ¹ÿÅÿËÿ³ÿ¿ÿ·ÿºÿ®ÿ§ÿ·ÿ»ÿ¢ÿµÿ·ÿÄÿ¹ÿºÿºÿ°ÿ±ÿ°ÿ³ÿÁÿ¼ÿ¼ÿ¼ÿÀÿÈÿ½ÿ¹ÿ¼ÿ³ÿ²ÿ¹ÿÂÿ´ÿ´ÿ±ÿ¶ÿµÿºÿ¹ÿ»ÿ«ÿ«ÿÁÿÌÿµÿÌÿÿÃÿ±ÿÃÿ¸ÿºÿ¸ÿ±ÿÈÿËÿ½ÿºÿªÿ§ÿ®ÿ±ÿ¸ÿ¼ÿ´ÿ»ÿ¸ÿ¿ÿ·ÿªÿ¯ÿ´ÿºÿÆÿ¿ÿ¸ÿÃÿ¾ÿ¹ÿÀÿ¿ÿ³ÿ²ÿ»ÿ¿ÿ¶ÿ¾ÿ¶ÿËÿÄÿºÿµÿ´ÿ¯ÿ³ÿ´ÿÅÿ±ÿ¿ÿ·ÿ®ÿÄÿ¼ÿËÿÀÿ®ÿ´ÿÀÿ¼ÿ¹ÿ¶ÿµÿ¶ÿ¶ÿ¸ÿ¿ÿ¼ÿµÿ¹ÿ»ÿ¾ÿÄÿÂÿ¼ÿÁÿÆÿ¿ÿÀÿÁÿ·ÿ¼ÿÈÿºÿÂÿ¾ÿ´ÿºÿ½ÿ·ÿÉÿ¹ÿ´ÿ¹ÿ¾ÿ¿ÿ²ÿ·ÿ±ÿ¯ÿªÿ½ÿ¾ÿ®ÿ¯ÿ½ÿ³ÿ°ÿ·ÿ¼ÿ²ÿµÿ´ÿÁÿ¾ÿ°ÿÀÿÃÿ¸ÿ¿ÿÄÿÅÿ¹ÿ¶ÿ¿ÿ½ÿ¹ÿ¸ÿ¿ÿ¿ÿ¶ÿ³ÿµÿÂÿ³ÿ¯ÿ²ÿ¯ÿ¸ÿÆÿÍÿÅÿµÿØÿ±ÿÌÿ¸ÿÂÿ´ÿ´ÿ´ÿ¹ÿ³ÿÁÿ¼ÿ¿ÿÃÿ³ÿ¶ÿ¼ÿ¶ÿ»ÿ¾ÿ¾ÿ½ÿ¿ÿÅÿÉÿ½ÿ·ÿ·ÿÆÿ¼ÿ¶ÿÁÿ¼ÿ½ÿ¾ÿ¶ÿ¾ÿ¿ÿ¸ÿ¾ÿ»ÿ·ÿ·ÿµÿ»ÿÃÿ¼ÿ¾ÿ»ÿÂÿ·ÿÁÿÂÿ¼ÿºÿ«ÿÄÿÅÿ»ÿÇÿ²ÿÐÿ¶ÿ»ÿ³ÿ§ÿ¬ÿ»ÿ²ÿ²ÿ»ÿ»ÿ¼ÿÄÿ´ÿ´ÿºÿ·ÿ¬ÿ»ÿ¤ÿ§ÿÉÿ½ÿºÿ¹ÿ³ÿ±ÿ·ÿÀÿÁÿ»ÿ±ÿ·ÿ±ÿ²ÿ½ÿ»ÿµÿºÿÄÿ³ÿ¶ÿ¹ÿ»ÿÂÿÅÿ½ÿ½ÿÂÿ¥ÿÄÿ½ÿºÿËÿ¯ÿ¼ÿÂÿ¯ÿ¸ÿÌÿºÿÀÿ°ÿ¸ÿ¸ÿºÿ¹ÿ»ÿÊÿÉÿ³ÿ¶ÿ±ÿ¾ÿÅÿ¿ÿ»ÿ¹ÿ»ÿ»ÿ½ÿ½ÿ»ÿÀÿÆÿÇÿ¿ÿºÿ¹ÿ¹ÿ¶ÿ¹ÿÃÿ¾ÿ¹ÿ½ÿ¹ÿÆÿÄÿ«ÿ¸ÿ¿ÿ¶ÿ¸ÿ½ÿÂÿ¹ÿ©ÿÄÿ½ÿ½ÿÍÿÀÿÍÿÉÿ´ÿ¸ÿ´ÿ´ÿ»ÿÁÿÐÿÍÿÄÿÁÿÆÿÁÿÃÿËÿÏÿÇÿ·ÿ·ÿºÿµÿ¿ÿÆÿ»ÿÀÿÉÿµÿ³ÿ¹ÿ¾ÿÃÿÁÿÁÿÀÿÂÿ¼ÿ»ÿÁÿ¹ÿ¶ÿ·ÿÊÿ¹ÿ·ÿ¼ÿÀÿ­ÿºÿÈÿ»ÿ´ÿ°ÿ¹ÿµÿÀÿ½ÿ¸ÿ´ÿ¿ÿ¹ÿµÿÁÿÆÿÀÿ¹ÿµÿ½ÿºÿ¼ÿÃÿºÿ¼ÿÁÿ»ÿ¾ÿÆÿÆÿÅÿÉÿ»ÿÀÿºÿÈÿÈÿÄÿ¿ÿ°ÿÁÿ¹ÿ¾ÿ«ÿ­ÿ¼ÿÀÿ»ÿ·ÿ¼ÿ±ÿ¬ÿ¢ÿ­ÿÓÿÈÿÃÿÏÿÛÿËÿµÿµÿ»ÿ´ÿ½ÿÄÿ½ÿÆÿÉÿÆÿ¿ÿµÿÀÿ¾ÿ®ÿ¼ÿÉÿÃÿÀÿ³ÿ¿ÿºÿÌÿ¾ÿºÿ­ÿµÿ»ÿÉÿ±ÿ«ÿÈÿ£ÿÎÿ³ÿÅÿÀÿÄÿ²ÿ¿ÿ³ÿ±ÿµÿ¹ÿ³ÿÈÿÂÿ¸ÿ½ÿµÿÀÿÂÿÄÿÈÿÀÿ·ÿµÿ·ÿ¯ÿ®ÿÂÿÁÿ·ÿ½ÿ¿ÿµÿÂÿÂÿ·ÿºÿÂÿÊÿ¿ÿÅÿËÿÉÿËÿ¾ÿ´ÿÌÿ¶ÿÃÿÄÿ¾ÿ´ÿÌÿ°ÿ»ÿÀÿÄÿÁÿ·ÿ´ÿ¨ÿ­ÿ´ÿ»ÿ¾ÿÈÿÊÿÏÿÌÿ¬ÿªÿ¸ÿÇÿÄÿÇÿÐÿ¼ÿËÿ¼ÿ¶ÿ­ÿÂÿÂÿÂÿÅÿÂÿºÿÆÿ¾ÿÄÿÂÿÌÿ¼ÿ¼ÿ½ÿÈÿ¾ÿ´ÿ´ÿ½ÿÌÿÅÿ»ÿ»ÿ¶ÿ»ÿ¼ÿ¸ÿÀÿÆÿÇÿÀÿµÿÀÿÃÿÃÿºÿ¾ÿÀÿÅÿÀÿÏÿËÿ¾ÿ®ÿ·ÿºÿÊÿ¹ÿÂÿÈÿ»ÿ±ÿÆÿÁÿÂÿÇÿÀÿ¼ÿ¾ÿºÿÀÿ»ÿ½ÿ²ÿ³ÿ½ÿÄÿÄÿ¹ÿ»ÿ¿ÿÁÿ·ÿ¾ÿËÿÂÿµÿ¾ÿÌÿÁÿ±ÿÏÿÍÿÌÿÉÿ´ÿÂÿ´ÿ®ÿºÿ³ÿ»ÿ¶ÿªÿµÿ»ÿÀÿ¶ÿµÿ¹ÿºÿÁÿ»ÿºÿÃÿÅÿÇÿÀÿ¾ÿ¼ÿÁÿ¿ÿÃÿ¿ÿÁÿÆÿÀÿ»ÿÊÿºÿ¶ÿ²ÿÉÿ»ÿ¹ÿ»ÿ¾ÿÍÿ¿ÿ»ÿ°ÿºÿ´ÿ°ÿºÿÈÿÀÿ¸ÿºÿºÿ½ÿÄÿÐÿÊÿ¸ÿ¾ÿ¾ÿ½ÿ¸ÿ¾ÿËÿ³ÿÈÿÅÿ¿ÿÂÿ¸ÿ¿ÿºÿÅÿ¾ÿÆÿÀÿ¶ÿ±ÿ¿ÿÃÿ¿ÿ¹ÿ¶ÿÃÿÈÿ¼ÿ¼ÿ¿ÿ¸ÿ°ÿ³ÿ³ÿÀÿÁÿÀÿ°ÿ»ÿÃÿ´ÿµÿ½ÿ¸ÿ»ÿ±ÿ°ÿ¼ÿ¼ÿ¯ÿ±ÿµÿ´ÿ¼ÿÍÿÑÿËÿ¾ÿºÿ¼ÿ¶ÿ»ÿ¾ÿÅÿ¹ÿ¹ÿÃÿ»ÿ°ÿ¿ÿ»ÿÏÿµÿ¹ÿ¹ÿ½ÿÅÿÑÿÊÿ·ÿ¶ÿºÿ³ÿ­ÿ¯ÿ¹ÿÄÿÊÿÃÿ¼ÿ¼ÿ·ÿ¼ÿÀÿ¾ÿÂÿµÿºÿÆÿ»ÿ¸ÿÇÿÀÿÊÿºÿÈÿÂÿÃÿ»ÿ¸ÿ·ÿ¶ÿ·ÿ¾ÿÀÿÁÿ¼ÿµÿ¿ÿÇÿÈÿÉÿÊÿ¹ÿºÿÃÿºÿ¿ÿ±ÿÂÿÍÿ¸ÿ·ÿÅÿÇÿÌÿÈÿÂÿºÿ­ÿ´ÿÃÿËÿÅÿ½ÿºÿ¹ÿ»ÿÈÿÊÿ²ÿ²ÿ¸ÿ»ÿ¼ÿÔÿÎÿÔÿÄÿÿÆÿÉÿÇÿ¼ÿÁÿ²ÿ¬ÿ·ÿ±ÿ°ÿ´ÿ´ÿÀÿÅÿÃÿ±ÿ»ÿÁÿ¼ÿ¸ÿ¶ÿËÿ·ÿ»ÿ¬ÿ¹ÿ¿ÿÅÿ¯ÿ¿ÿ¾ÿ¾ÿºÿÄÿÈÿÀÿÅÿºÿ¯ÿÉÿÀÿ¾ÿÀÿ·ÿ¿ÿÂÿ¸ÿ¾ÿ°ÿµÿ·ÿÅÿ³ÿ°ÿ¬ÿ¬ÿ¸ÿ¼ÿ»ÿ¹ÿµÿ·ÿ·ÿ¸ÿ­ÿºÿÊÿÄÿ¿ÿ¿ÿÑÿÇÿÐÿ·ÿ¶ÿ«ÿ³ÿÄÿÇÿµÿ¬ÿ¶ÿ¾ÿ»ÿ²ÿ²ÿµÿ¬ÿ±ÿ°ÿ¬ÿ·ÿ½ÿÅÿÁÿÅÿ¹ÿÂÿ´ÿ¶ÿ°ÿªÿ®ÿ¶ÿ¼ÿµÿ¦ÿ¦ÿ³ÿ®ÿµÿ´ÿ´ÿ¼ÿÂÿÿ¿ÿ²ÿ¶ÿÇÿ¯ÿ«ÿ±ÿ¼ÿ·ÿ²ÿ²ÿ´ÿ½ÿÄÿÁÿ´ÿ·ÿ¸ÿ¼ÿ°ÿÎÿ¾ÿÚÿºÿ«ÿ»ÿÀÿ·ÿ¾ÿ¾ÿÂÿÈÿÄÿºÿ¸ÿÒÿÉÿ¸ÿºÿÿ°ÿ¯ÿÂÿÀÿÄÿÂÿÀÿ»ÿÁÿÃÿÂÿ¹ÿ¶ÿÄÿËÿÃÿºÿ²ÿ±ÿ³ÿÀÿ²ÿ¯ÿÁÿ¸ÿµÿ»ÿÈÿÇÿ¾ÿ¿ÿÅÿ¿ÿ³ÿµÿ¹ÿ©ÿ±ÿÈÿÆÿÈÿÅÿ¹ÿµÿ¿ÿ¸ÿÀÿ·ÿºÿÄÿÉÿËÿÁÿ¹ÿ½ÿ²ÿµÿ¸ÿ¹ÿ¸ÿ²ÿ²ÿ¸ÿÀÿÌÿ¹ÿ¶ÿ·ÿ¾ÿÀÿ´ÿ´ÿ¾ÿ¶ÿ»ÿºÿ»ÿ×ÿÃÿÁÿ­ÿ±ÿ¾ÿÅÿ½ÿÄÿÁÿ¸ÿ·ÿ±ÿ²ÿÅÿ¿ÿÃÿ¿ÿÀÿÄÿ±ÿ¶ÿ·ÿ¯ÿÀÿÄÿ¹ÿ¹ÿ¿ÿ¿ÿÁÿÈÿÁÿ¼ÿËÿÎÿ®ÿºÿ·ÿÀÿ²ÿ³ÿ³ÿ³ÿ¸ÿ¼ÿºÿÀÿËÿµÿÍÿÈÿ¯ÿ°ÿ³ÿÃÿ»ÿµÿÂÿÉÿÀÿµÿ¸ÿ¿ÿ½ÿ»ÿ²ÿ±ÿÍÿÂÿÁÿ½ÿ¶ÿ·ÿÁÿµÿ¸ÿ½ÿ¸ÿ»ÿÅÿÊÿÈÿËÿÉÿ¸ÿ¾ÿÁÿ¾ÿ³ÿ´ÿ¼ÿ³ÿ¦ÿ®ÿ¸ÿ°ÿ±ÿ¬ÿ¼ÿ¿ÿ²ÿ¨ÿ´ÿ¿ÿÀÿÂÿÇÿ¿ÿ°ÿ«ÿ³ÿ¶ÿ«ÿ¹ÿÁÿ·ÿ¶ÿÉÿ±ÿÁÿ»ÿ¶ÿ¶ÿ¸ÿ´ÿ¬ÿ´ÿÀÿ¶ÿ»ÿ°ÿ²ÿÌÿÌÿ³ÿ¶ÿºÿ½ÿ¼ÿ³ÿ³ÿ½ÿÂÿÀÿ´ÿ¹ÿ°ÿ·ÿÊÿÂÿ¿ÿ¾ÿÅÿ»ÿ¬ÿ´ÿ®ÿ²ÿºÿ½ÿÈÿ¿ÿ¶ÿ³ÿÀÿÆÿ»ÿ»ÿ¼ÿ¯ÿ¹ÿºÿºÿËÿ¢ÿ°ÿ¹ÿÂÿÇÿÉÿÁÿ»ÿºÿ·ÿ¾ÿÇÿ¾ÿ»ÿ±ÿ¹ÿÆÿÇÿºÿ®ÿ°ÿ·ÿ¶ÿ¸ÿÂÿÂÿÄÿ±ÿÇÿÆÿµÿ®ÿ³ÿ¼ÿ¶ÿ³ÿºÿºÿÉÿµÿÀÿÈÿµÿ²ÿºÿÄÿÉÿÇÿÀÿ¼ÿ¾ÿ¼ÿ¶ÿ­ÿÇÿÆÿ±ÿ³ÿºÿ¸ÿ¶ÿµÿ¸ÿ¸ÿ§ÿ¾ÿ¿ÿËÿÄÿÉÿÈÿÍÿÖÿÑÿ¹ÿ«ÿÀÿËÿ½ÿÈÿ¿ÿÂÿ¹ÿ¹ÿÀÿÀÿ¶ÿ°ÿµÿÁÿÊÿ¶ÿ¿ÿÉÿÁÿÁÿ¿ÿÆÿËÿÊÿÎÿÀÿ¶ÿ´ÿÂÿÁÿ¹ÿ¾ÿËÿÌÿÂÿ¹ÿ·ÿ»ÿ¼ÿÁÿ»ÿ´ÿ»ÿ¼ÿºÿ¶ÿ¬ÿ¯ÿºÿ¨ÿ½ÿÂÿ»ÿÍÿÇÿÃÿÌÿÐÿËÿÌÿÊÿ²ÿ¸ÿ½ÿ¸ÿËÿÊÿÂÿ¿ÿÀÿ¿ÿ½ÿÃÿÎÿ´ÿÂÿÄÿÁÿÀÿÆÿÄÿÁÿÀÿ¹ÿÀÿÀÿÄÿ¸ÿ´ÿÁÿÄÿÉÿÆÿÂÿÅÿ¿ÿ³ÿÏÿÀÿ°ÿµÿÂÿ¿ÿ¿ÿÈÿÈÿÊÿÊÿÃÿÉÿ½ÿ¸ÿ½ÿ¸ÿ¶ÿ»ÿ¿ÿÂÿ»ÿÃÿÀÿ¿ÿÂÿ¼ÿ¬ÿ©ÿ»ÿÉÿ¾ÿ¾ÿ¬ÿÇÿÀÿÁÿÁÿ¾ÿÀÿÃÿÁÿÐÿÆÿÃÿÆÿÄÿ´ÿ·ÿ¹ÿ¸ÿ¾ÿ³ÿÈÿÏÿµÿ°ÿÀÿÆÿÈÿÈÿ¿ÿµÿÊÿµÿªÿ·ÿ²ÿ¬ÿ©ÿ¬ÿ·ÿÁÿÊÿÅÿÅÿ·ÿÃÿ»ÿ¶ÿºÿºÿ»ÿÃÿÀÿÆÿÅÿ»ÿ·ÿ¼ÿ½ÿ¾ÿÉÿ´ÿÀÿµÿ¹ÿ¼ÿÃÿ¿ÿ±ÿ¦ÿ§ÿ¦ÿ±ÿ¡ÿ®ÿµÿ¶ÿ´ÿ²ÿ°ÿ²ÿ³ÿ¡ÿ¨ÿÁÿ·ÿªÿ¦ÿ¥ÿ¨ÿÿºÿ²ÿ²ÿ¬ÿ¶ÿ¸ÿ²ÿºÿÁÿÀÿ¥ÿ¬ÿµÿ³ÿ·ÿ½ÿºÿ½ÿ½ÿ²ÿ¶ÿµÿ­ÿ±ÿ¸ÿºÿ½ÿ¨ÿ±ÿ¦ÿ¦ÿÂÿ»ÿ¶ÿËÿÇÿÓÿËÿ¹ÿ¸ÿÃÿÄÿ¹ÿ©ÿ¬ÿ´ÿ´ÿºÿ»ÿºÿÆÿÀÿ±ÿËÿ½ÿÏÿÉÿ®ÿ¬ÿÂÿ¿ÿÂÿÂÿ²ÿ®ÿÁÿÀÿ¶ÿ¹ÿ³ÿ¸ÿ·ÿÄÿ¼ÿÇÿÄÿ¶ÿ¹ÿÁÿ¥ÿ¯ÿ³ÿÀÿ¶ÿºÿ¿ÿ´ÿ­ÿÄÿ¼ÿ·ÿ½ÿ¹ÿ¸ÿ·ÿ»ÿ¹ÿ°ÿºÿÄÿ©ÿ¼ÿ¾ÿ·ÿ°ÿ¶ÿ¼ÿµÿªÿµÿ·ÿ¯ÿ¿ÿÅÿ¸ÿ³ÿ¹ÿµÿ¶ÿÉÿÕÿ¼ÿÉÿÂÿÁÿ´ÿ¥ÿ©ÿªÿ´ÿÄÿÄÿ»ÿ¸ÿ¸ÿ·ÿ¹ÿ¿ÿÀÿ»ÿ´ÿ±ÿ³ÿÄÿÁÿ¿ÿÃÿ½ÿ²ÿ­ÿ»ÿ¦ÿµÿªÿ«ÿ¯ÿ®ÿ¯ÿ¶ÿ¸ÿºÿ®ÿ¹ÿ¼ÿÃÿ²ÿ²ÿºÿºÿ¿ÿ¦ÿ°ÿ¿ÿ¶ÿ¼ÿ¶ÿ²ÿ°ÿ¶ÿÅÿËÿ»ÿ¸ÿ³ÿÂÿ½ÿ¸ÿ²ÿ»ÿ¼ÿ§ÿ¬ÿ²ÿÃÿ¾ÿ¸ÿÄÿ¼ÿ°ÿ¶ÿÁÿÁÿ¿ÿ½ÿ±ÿ®ÿ¶ÿÎÿÅÿ½ÿÁÿ¼ÿºÿÍÿ§ÿ²ÿ¬ÿ«ÿ»ÿÃÿ­ÿ¬ÿ»ÿ·ÿ«ÿ«ÿ½ÿÁÿ¸ÿÁÿÄÿ¸ÿ³ÿ¹ÿ³ÿ´ÿÅÿ¹ÿÈÿÂÿÃÿ³ÿªÿ¯ÿ¹ÿ´ÿ¬ÿ¶ÿ¼ÿ¯ÿ±ÿ³ÿ·ÿ¾ÿÆÿÉÿÂÿ½ÿÃÿÂÿ®ÿ¸ÿ¨ÿ¸ÿÅÿ¦ÿ®ÿµÿ°ÿ¦ÿ§ÿ´ÿÁÿÁÿ­ÿ¹ÿÀÿÁÿ¹ÿ¶ÿ±ÿ²ÿ°ÿ¬ÿ´ÿ¾ÿ©ÿÂÿµÿ°ÿ¯ÿ²ÿ·ÿ¹ÿ³ÿ¹ÿ¾ÿ¯ÿ³ÿ¯ÿ¾ÿ½ÿµÿ¹ÿ¸ÿ²ÿ¯ÿ®ÿ±ÿÀÿÌÿÂÿ½ÿ¹ÿ¹ÿ±ÿ¯ÿºÿ±ÿ¸ÿÈÿÃÿ¸ÿ»ÿµÿ®ÿ±ÿ¸ÿÁÿµÿ´ÿÉÿÎÿÅÿ½ÿ¼ÿ¿ÿ¹ÿÆÿÇÿÆÿ¬ÿ·ÿÇÿÆÿÁÿ¹ÿ¼ÿÂÿ¸ÿ¹ÿ¼ÿ®ÿÍÿ¿ÿµÿÃÿÃÿ²ÿ±ÿ³ÿ¥ÿÿµÿÄÿÈÿ·ÿÿÌÿ¼ÿºÿ­ÿ¹ÿÂÿ»ÿµÿ³ÿµÿ¾ÿ¼ÿÄÿÅÿ¸ÿ´ÿÍÿÆÿ¼ÿÀÿ¹ÿµÿ¾ÿ¹ÿµÿµÿ¯ÿÃÿÉÿÄÿÀÿÂÿ»ÿ»ÿ¿ÿ¶ÿ·ÿÃÿ»ÿ³ÿµÿ·ÿ¾ÿÀÿÈÿ»ÿ¾ÿ·ÿ±ÿ¸ÿÃÿÄÿ½ÿ¹ÿÃÿ¾ÿºÿºÿ¸ÿ´ÿºÿµÿ´ÿ»ÿÄÿÃÿ¹ÿ¼ÿÈÿ»ÿ¹ÿµÿ¾ÿÏÿ½ÿ¸ÿ¸ÿ³ÿ¶ÿÀÿÁÿ½ÿ¾ÿ¾ÿ¼ÿÎÿ¯ÿ¤ÿ¤ÿÍÿËÿÆÿÀÿ¹ÿ·ÿ°ÿ²ÿ¾ÿÅÿÃÿ¼ÿ·ÿµÿÑÿ¿ÿ¯ÿ³ÿ¶ÿ¶ÿºÿÁÿÅÿÀÿ»ÿ¶ÿªÿªÿºÿ¿ÿ°ÿ·ÿ´ÿ·ÿ²ÿ¼ÿ²ÿ§ÿµÿ¹ÿ¾ÿ¿ÿ¿ÿÂÿµÿ±ÿÂÿ»ÿ¾ÿÅÿ³ÿºÿÁÿ»ÿÁÿ³ÿ¶ÿ²ÿ©ÿ´ÿ¿ÿÁÿÁÿ®ÿ©ÿ²ÿ«ÿÆÿÄÿÁÿÄÿ»ÿµÿ¸ÿ¹ÿ¹ÿ¸ÿ³ÿ´ÿ¿ÿ»ÿ¯ÿÌÿÂÿ¿ÿµÿÃÿµÿ¼ÿ¹ÿ³ÿ·ÿ³ÿ°ÿ¯ÿ°ÿ¿ÿÀÿ¨ÿ´ÿ¼ÿ¾ÿ¹ÿ»ÿ¹ÿ¸ÿ±ÿÀÿÀÿ¸ÿ¸ÿ¾ÿ¼ÿ»ÿºÿ³ÿÀÿ¾ÿ·ÿÏÿÅÿ°ÿºÿ´ÿµÿÆÿ¸ÿ³ÿ±ÿ¿ÿÂÿ·ÿµÿµÿ³ÿ´ÿ±ÿ¶ÿ¬ÿ¸ÿÀÿ¼ÿ»ÿ´ÿ·ÿ®ÿªÿ®ÿ»ÿÃÿ½ÿ±ÿ¬ÿ±ÿ¾ÿÀÿ­ÿ¡ÿ§ÿÈÿÉÿËÿ§ÿ¾ÿ©ÿ©ÿ®ÿ³ÿ·ÿ¼ÿ¼ÿ½ÿÀÿ»ÿºÿÅÿµÿ¶ÿ¯ÿÆÿÀÿÀÿÁÿ±ÿ¿ÿ°ÿ±ÿ¹ÿÂÿ·ÿ ÿªÿÃÿÅÿ¶ÿ¬ÿ¸ÿÀÿ»ÿ¯ÿ½ÿ´ÿ¼ÿÒÿ¸ÿ°ÿ³ÿ¼ÿ¹ÿ¿ÿµÿ¶ÿ¸ÿ°ÿµÿµÿ²ÿ¿ÿ²ÿ±ÿ¯ÿÀÿ³ÿ²ÿ½ÿ¾ÿ³ÿ¸ÿ³ÿ¯ÿ°ÿ´ÿµÿ¬ÿ¯ÿ©ÿªÿ«ÿ¥ÿ¿ÿÉÿ¯ÿ¦ÿ®ÿ¨ÿÿªÿÄÿ·ÿÁÿËÿ¿ÿ´ÿºÿ»ÿ´ÿ±ÿ­ÿ²ÿ·ÿ·ÿ¸ÿµÿ±ÿ´ÿµÿ²ÿÀÿ¸ÿÃÿ±ÿ°ÿ¹ÿ²ÿÉÿÉÿ³ÿÁÿÀÿ´ÿÀÿÃÿ¼ÿµÿµÿ¿ÿÂÿ¹ÿ°ÿ¹ÿ»ÿ«ÿ©ÿÆÿ­ÿÅÿºÿ®ÿÂÿÁÿ¶ÿÃÿµÿÄÿ¼ÿ°ÿ³ÿÂÿËÿ¿ÿ¸ÿ·ÿµÿÁÿÃÿ¿ÿ¹ÿºÿªÿ­ÿ¹ÿ¬ÿ¸ÿÈÿ»ÿ¼ÿÄÿºÿ±ÿ¸ÿ¦ÿ²ÿÉÿÏÿÄÿ¾ÿ¾ÿ²ÿ¨ÿ³ÿ¸ÿ®ÿ²ÿ¼ÿ¸ÿÁÿÀÿ§ÿ»ÿ·ÿÀÿ½ÿÂÿ¾ÿÊÿºÿºÿÉÿÅÿÀÿÄÿÅÿ¹ÿ±ÿÃÿÊÿ¶ÿ¼ÿÀÿ°ÿ½ÿ½ÿ¼ÿºÿ»ÿ»ÿ»ÿÆÿ±ÿÊÿ·ÿ¼ÿÁÿ©ÿ³ÿ¹ÿËÿÇÿ¯ÿºÿÈÿ¸ÿ±ÿ½ÿÅÿÂÿ¼ÿºÿÀÿ»ÿ¼ÿÊÿÄÿ¸ÿÃÿ¼ÿ·ÿ³ÿÁÿ¿ÿ·ÿ·ÿ¿ÿ»ÿ¹ÿ»ÿ½ÿÀÿÃÿ¸ÿ±ÿ¾ÿ¼ÿ®ÿ´ÿ¹ÿ»ÿ¯ÿ¯ÿ¾ÿµÿÆÿ¯ÿÁÿ¼ÿÃÿÎÿ¶ÿÂÿ±ÿ²ÿ·ÿ¹ÿ¶ÿ°ÿ¿ÿ´ÿºÿÁÿ·ÿºÿ½ÿ¾ÿÃÿ¹ÿ¯ÿ°ÿ²ÿµÿ­ÿ²ÿµÿÅÿºÿºÿµÿÀÿ¯ÿÂÿÈÿÀÿËÿÃÿ¼ÿÅÿ½ÿ¿ÿºÿªÿªÿ¾ÿÁÿ¹ÿ©ÿ¬ÿ·ÿ¿ÿÁÿ¾ÿÆÿÐÿÔÿÁÿ¯ÿ¬ÿ¾ÿÁÿÅÿÄÿÄÿ¸ÿ¶ÿ¿ÿ¬ÿ»ÿÄÿ¹ÿ»ÿÊÿ²ÿ½ÿ·ÿ¼ÿµÿ¹ÿÀÿÅÿÀÿ½ÿ¶ÿºÿµÿ·ÿÉÿ»ÿ³ÿºÿ³ÿÂÿÁÿÆÿµÿÂÿÂÿ½ÿËÿ®ÿ¿ÿÃÿ¬ÿÃÿÇÿ·ÿ¹ÿºÿ¸ÿ´ÿ¶ÿ®ÿ¼ÿÑÿÚÿºÿ ÿ°ÿ­ÿÿµÿ¿ÿ¦ÿÿ£ÿ«ÿ¨ÿ¯ÿ®ÿ¸ÿ»ÿ±ÿ¨ÿ¯ÿ±ÿÂÿ²ÿÃÿ»ÿ¼ÿ®ÿ¬ÿ¯ÿ¹ÿ¾ÿ»ÿ­ÿ·ÿ»ÿ½ÿÁÿÂÿºÿ¸ÿ¹ÿ·ÿµÿ·ÿ¸ÿºÿ¸ÿ±ÿ±ÿ°ÿºÿÍÿÊÿÁÿÃÿ°ÿ´ÿËÿÂÿÅÿÏÿ·ÿ¼ÿÌÿÅÿ¸ÿªÿ°ÿÉÿÉÿµÿÄÿ½ÿ¶ÿÆÿÅÿÀÿÂÿÃÿ¾ÿ¹ÿ¿ÿÌÿÉÿÅÿÇÿ·ÿ¾ÿÑÿÇÿ¸ÿ¹ÿºÿ°ÿµÿ¾ÿÃÿÃÿ¶ÿ¼ÿ¾ÿÀÿ½ÿ½ÿÀÿ±ÿ¬ÿÅÿ¥ÿÊÿ¹ÿÄÿÇÿ¿ÿ»ÿºÿ°ÿ¼ÿÀÿ·ÿ½ÿÀÿ¶ÿ°ÿ±ÿºÿÆÿÀÿ³ÿ¸ÿÂÿÇÿ¶ÿ«ÿ¿ÿÅÿÂÿ¸ÿ²ÿÄÿ¸ÿ¥ÿ®ÿÃÿÁÿÅÿÆÿ³ÿ¿ÿ¶ÿºÿÀÿ½ÿ´ÿ¾ÿ¸ÿ¸ÿ­ÿ¨ÿºÿ¨ÿ²ÿ¸ÿµÿÃÿÊÿ¹ÿ¨ÿºÿ½ÿ»ÿ¹ÿ¸ÿ¶ÿÀÿ¶ÿ²ÿ¿ÿ´ÿ¯ÿ·ÿ¸ÿ¸ÿ¾ÿ¶ÿªÿ­ÿ¶ÿ®ÿ·ÿºÿÂÿ±ÿ¤ÿ¥ÿ²ÿ½ÿ¼ÿ¬ÿ¾ÿÃÿ¯ÿ¿ÿÁÿ«ÿªÿ·ÿÈÿÀÿ¹ÿ½ÿ°ÿ·ÿ¹ÿ½ÿ°ÿ¾ÿÃÿ¸ÿ¹ÿ¸ÿºÿ¼ÿ´ÿ½ÿÀÿ½ÿÀÿ»ÿÁÿ¿ÿ¹ÿ¶ÿªÿ´ÿºÿ°ÿ´ÿ·ÿÃÿ¸ÿÆÿÃÿµÿ¿ÿ·ÿ®ÿºÿ·ÿÏÿ¯ÿ²ÿÃÿ°ÿ¾ÿ²ÿµÿ¾ÿ²ÿ¶ÿÂÿÀÿÇÿÃÿ¿ÿ´ÿ±ÿ¾ÿ¿ÿÁÿ½ÿÂÿ¿ÿÃÿ¿ÿ¸ÿ½ÿ¾ÿÁÿ½ÿ»ÿ¿ÿ¾ÿ¾ÿ»ÿºÿ¶ÿÇÿ³ÿ·ÿ¿ÿ­ÿÅÿ¸ÿ»ÿ¼ÿºÿ¾ÿ¯ÿ¾ÿÇÿ¨ÿ¹ÿ¯ÿ¿ÿ«ÿ£ÿ·ÿ¤ÿ¸ÿÁÿÉÿºÿ¯ÿ¶ÿ³ÿ¾ÿ»ÿÅÿÂÿ±ÿ°ÿ½ÿÂÿºÿµÿºÿ¹ÿ¾ÿÇÿºÿ³ÿ´ÿ¯ÿ¹ÿÂÿ»ÿ¹ÿ±ÿ¸ÿÃÿÄÿ³ÿ´ÿ»ÿÏÿÉÿ¼ÿ°ÿÃÿÂÿ­ÿ¸ÿÀÿµÿ¨ÿÁÿªÿÃÿÇÿÄÿÁÿ½ÿÊÿÁÿ±ÿµÿÌÿ´ÿ½ÿÃÿ»ÿ¾ÿÂÿ³ÿ´ÿÄÿ¿ÿ»ÿ¾ÿºÿµÿ®ÿ¹ÿÉÿ¼ÿ¼ÿÃÿ½ÿÁÿÆÿÀÿ´ÿ»ÿÊÿ¯ÿÇÿÃÿÁÿÆÿ¸ÿ¹ÿ±ÿÅÿ»ÿµÿÂÿ¾ÿÊÿÂÿµÿÁÿÅÿ¹ÿ¾ÿµÿ¬ÿ¼ÿÁÿ¾ÿ½ÿ½ÿ½ÿ¹ÿ«ÿ«ÿ¯ÿ¾ÿ·ÿ·ÿ½ÿ¸ÿ¸ÿ¸ÿµÿ½ÿÅÿºÿºÿÄÿ¼ÿµÿ»ÿ½ÿ¼ÿÄÿ¼ÿ¼ÿ¹ÿÂÿÀÿ¹ÿÇÿËÿ´ÿ¯ÿÇÿ¯ÿ·ÿ½ÿ¥ÿ¹ÿ»ÿÂÿ·ÿ¼ÿ²ÿÄÿÁÿ¾ÿËÿ¶ÿ¯ÿÉÿÂÿÃÿ±ÿ­ÿ·ÿ¿ÿ½ÿÅÿÁÿÂÿÊÿ¿ÿ³ÿ²ÿ¸ÿ¾ÿÂÿÀÿµÿ½ÿÆÿÇÿÁÿ·ÿ²ÿÄÿ¾ÿÈÿ¶ÿ¼ÿÀÿ¸ÿ¹ÿÁÿ¹ÿ¿ÿ¾ÿÀÿ²ÿ¼ÿÀÿ¿ÿ±ÿµÿ«ÿÆÿ¾ÿ¶ÿ¼ÿ¶ÿ»ÿÂÿÁÿ¾ÿÀÿÊÿÅÿÎÿÂÿÃÿÆÿÀÿ¾ÿ¹ÿºÿ¹ÿµÿ½ÿ½ÿ¿ÿÈÿÈÿ½ÿ¸ÿ¸ÿÅÿÇÿ¿ÿÀÿ»ÿÆÿ¸ÿ¸ÿÊÿÀÿºÿ»ÿºÿ±ÿºÿ¹ÿ½ÿ²ÿ¸ÿÆÿ¸ÿ¼ÿ°ÿ¹ÿ·ÿÄÿ½ÿ»ÿÄÿÄÿÀÿ¾ÿ¹ÿ·ÿ¹ÿÃÿÆÿÇÿ½ÿ¾ÿ½ÿºÿÊÿËÿÀÿ¸ÿÅÿÊÿ»ÿ·ÿ¹ÿ¿ÿÄÿÃÿÎÿ·ÿ»ÿµÿ·ÿ©ÿÇÿÒÿ¹ÿ´ÿµÿ·ÿÅÿ¿ÿ·ÿ©ÿÓÿÅÿµÿ´ÿÀÿÄÿ¾ÿÁÿµÿ¿ÿªÿ­ÿ´ÿÁÿÄÿÁÿ½ÿ»ÿ½ÿºÿÁÿÊÿ»ÿ¬ÿ¯ÿ¶ÿÂÿÁÿ·ÿ¶ÿÀÿ¶ÿÂÿ¿ÿÉÿ½ÿ½ÿÀÿËÿ¼ÿ°ÿÏÿµÿ¾ÿÀÿÃÿ¶ÿºÿÃÿ¿ÿËÿ½ÿ·ÿÁÿ¸ÿ·ÿ¿ÿºÿºÿ¼ÿ¹ÿÁÿÀÿ½ÿ¿ÿ¸ÿ­ÿ²ÿ¾ÿ¸ÿ½ÿ¾ÿ³ÿ²ÿÄÿÂÿÃÿ½ÿÇÿ¾ÿ¿ÿÉÿÎÿÑÿÓÿ¯ÿÀÿÈÿ¯ÿÂÿÁÿ¸ÿ¾ÿÄÿ¹ÿ½ÿÆÿÅÿ¼ÿ¶ÿ²ÿºÿËÿÃÿÅÿÃÿ»ÿ¹ÿ½ÿÂÿÆÿÁÿ²ÿ½ÿ¿ÿ¹ÿÃÿ±ÿÍÿÉÿªÿ´ÿ¼ÿ¾ÿ¹ÿ¿ÿ¿ÿ¶ÿÄÿ·ÿÉÿÀÿÃÿ¶ÿ¿ÿÃÿ½ÿ¯ÿÁÿÃÿ¶ÿ¾ÿ¼ÿ»ÿÂÿ¼ÿµÿ·ÿ»ÿ½ÿÀÿÀÿºÿºÿÂÿÉÿÆÿ¼ÿºÿÉÿÅÿ¸ÿËÿÄÿËÿÃÿ¿ÿÂÿÈÿÅÿÂÿÇÿÈÿ©ÿ¸ÿ®ÿµÿ»ÿ²ÿ¬ÿ·ÿ»ÿÂÿ¿ÿ³ÿ¶ÿ½ÿ»ÿÅÿÍÿ¼ÿ´ÿ»ÿ´ÿ®ÿ¹ÿ·ÿ¾ÿ¶ÿ²ÿ¯ÿÇÿ¹ÿ¼ÿÄÿ½ÿÄÿ¸ÿÁÿºÿ¿ÿÀÿ¹ÿ»ÿ³ÿµÿ½ÿ¹ÿ¸ÿ¯ÿ©ÿ´ÿ¸ÿµÿ²ÿºÿÃÿ¿ÿÀÿºÿ³ÿ¾ÿÂÿµÿ½ÿ¸ÿÁÿ¼ÿ·ÿ®ÿµÿÉÿËÿ¶ÿ¼ÿ·ÿËÿËÿÂÿÈÿ»ÿ·ÿ¶ÿ¿ÿÆÿÆÿ¿ÿ¾ÿ¿ÿÅÿÅÿ´ÿ®ÿ½ÿÄÿÂÿÁÿ¼ÿÂÿ¸ÿ°ÿ¼ÿ¿ÿ³ÿÆÿÕÿ²ÿÈÿ½ÿ¿ÿ½ÿ¶ÿÅÿÉÿ»ÿ³ÿ¼ÿÈÿ¿ÿ»ÿ¸ÿµÿ½ÿÆÿÂÿ¼ÿ½ÿ·ÿµÿ·ÿ¹ÿ¹ÿ¿ÿÆÿÀÿ»ÿ¾ÿÂÿ·ÿÌÿÂÿ¼ÿÃÿµÿ±ÿ³ÿ¼ÿ¿ÿ±ÿ¶ÿÇÿÈÿÃÿÁÿÀÿ¾ÿÀÿ¾ÿ¾ÿÇÿÁÿ¾ÿ¶ÿÃÿÒÿºÿÆÿÄÿÀÿ®ÿ±ÿ¯ÿ¼ÿ»ÿÉÿËÿ¿ÿµÿ·ÿ¹ÿµÿ°ÿÂÿËÿÅÿ½ÿºÿÂÿÀÿ½ÿ¸ÿÀÿºÿ³ÿÀÿµÿ¸ÿ»ÿ¿ÿËÿÇÿÇÿÄÿÆÿØÿÓÿËÿ½ÿ¼ÿÀÿ½ÿÂÿÃÿ¿ÿÂÿÂÿÁÿÃÿÈÿÌÿ¶ÿ´ÿ¿ÿÁÿÀÿºÿÌÿ¾ÿ¼ÿÈÿËÿ·ÿ½ÿ¼ÿ¼ÿ¬ÿÁÿÆÿ¼ÿ¹ÿ¹ÿ¿ÿ¾ÿ´ÿ¸ÿÆÿ¿ÿºÿÊÿ¸ÿ¼ÿÉÿÂÿµÿÊÿÁÿÃÿÇÿ²ÿ¶ÿ·ÿ¾ÿ­ÿ¯ÿÁÿÀÿºÿ¸ÿµÿ¼ÿÆÿ¼ÿ±ÿµÿ½ÿ»ÿ¿ÿ¼ÿ¿ÿ½ÿ¼ÿ¹ÿªÿ±ÿ¶ÿ²ÿ¼ÿ¼ÿ»ÿ¶ÿ²ÿ±ÿµÿ·ÿ²ÿ²ÿÁÿÁÿ´ÿ¾ÿ¹ÿ©ÿÇÿÂÿÂÿºÿ·ÿµÿËÿ¼ÿ²ÿ·ÿ¶ÿ·ÿ²ÿµÿ¹ÿµÿ¸ÿµÿ¨ÿ®ÿ¹ÿÃÿµÿ´ÿ¬ÿ»ÿ²ÿ¹ÿÁÿÏÿ¯ÿ¹ÿ¿ÿÐÿÆÿ±ÿ¸ÿÁÿ·ÿ²ÿ¼ÿÀÿ·ÿ¶ÿµÿ¨ÿ¬ÿ»ÿºÿ½ÿÃÿ·ÿ½ÿ±ÿ¸ÿ¶ÿ´ÿ²ÿ¼ÿ»ÿ·ÿ¯ÿ£ÿ²ÿÂÿÁÿ½ÿ°ÿÇÿÏÿÑÿ°ÿºÿ·ÿµÿÄÿÃÿºÿ¹ÿ¿ÿ¿ÿ»ÿ»ÿ½ÿÃÿÁÿ¸ÿÁÿµÿÂÿÀÿÀÿ½ÿÞÿ»ÿ¹ÿÅÿÀÿ¿ÿÆÿÊÿÄÿ¾ÿ¼ÿ¶ÿ¹ÿËÿÅÿµÿ½ÿÃÿÌÿ¾ÿÀÿ³ÿ»ÿÄÿ¾ÿ¼ÿÌÿÌÿÃÿ¹ÿ·ÿ¾ÿÂÿÃÿÀÿ¶ÿ³ÿ±ÿ¸ÿ»ÿ½ÿÉÿ½ÿºÿ»ÿÄÿÂÿ»ÿ±ÿ¼ÿÉÿÀÿºÿ´ÿ ÿ¸ÿÑÿ¶ÿ»ÿÁÿµÿºÿ¾ÿ²ÿÃÿ¼ÿÂÿÀÿ¼ÿ¿ÿºÿµÿ¶ÿ¶ÿµÿ¿ÿ¶ÿÅÿ¦ÿËÿ½ÿ°ÿ¹ÿ³ÿ´ÿÅÿÒÿÁÿ²ÿÀÿ¾ÿ¨ÿ¸ÿºÿ»ÿÃÿ²ÿÅÿªÿºÿÊÿ¿ÿ¸ÿÆÿ¾ÿµÿ·ÿ³ÿµÿ»ÿ½ÿÏÿºÿ¿ÿ¼ÿ¾ÿ±ÿ¶ÿºÿÀÿÆÿÇÿÉÿÉÿÀÿ¸ÿ»ÿÂÿÀÿ¿ÿÁÿµÿ¸ÿ¹ÿÃÿ»ÿ¶ÿ¶ÿ±ÿºÿÀÿ¸ÿ·ÿ»ÿ¸ÿ³ÿ°ÿ»ÿÍÿ¸ÿ¾ÿÂÿ·ÿºÿÀÿºÿ¶ÿ¾ÿÃÿ¾ÿºÿ³ÿ³ÿÏÿ¹ÿ»ÿÃÿÁÿÀÿ½ÿ´ÿ¼ÿÂÿ¿ÿ¶ÿ°ÿ´ÿ³ÿÁÿµÿÃÿ»ÿËÿ¹ÿ¶ÿ±ÿ¸ÿ»ÿ´ÿ¶ÿ¹ÿºÿÀÿÀÿ·ÿÁÿ½ÿºÿ·ÿºÿ¾ÿÅÿÄÿ¶ÿ¯ÿ°ÿ©ÿ¥ÿ¸ÿ½ÿ´ÿºÿ°ÿËÿ¸ÿÄÿÂÿ·ÿ»ÿÇÿÂÿ¶ÿ¶ÿ¿ÿÇÿ¸ÿÀÿ¶ÿ¿ÿÉÿ°ÿ·ÿ³ÿ½ÿÁÿÀÿ¾ÿ°ÿ¸ÿºÿ¶ÿ¬ÿÁÿÃÿÄÿÀÿ¼ÿ¼ÿÄÿ¹ÿ¯ÿ·ÿ´ÿ³ÿ¸ÿ±ÿ»ÿ»ÿ¿ÿ¶ÿÀÿ´ÿ¶ÿÀÿÂÿÈÿÈÿ¸ÿ½ÿÁÿ®ÿ¹ÿÀÿÂÿÅÿ¼ÿ¶ÿ¹ÿ¼ÿºÿ»ÿ½ÿ¹ÿºÿ«ÿ¬ÿ»ÿ¶ÿµÿ·ÿ¿ÿ¾ÿºÿ»ÿ´ÿ¸ÿ¹ÿºÿ¶ÿ¸ÿ±ÿ³ÿ¾ÿ¼ÿ¹ÿ¿ÿ»ÿ·ÿÏÿÅÿÏÿÀÿ¶ÿ¶ÿºÿºÿ®ÿ°ÿ»ÿ¼ÿ´ÿ®ÿ·ÿ±ÿ¾ÿ¹ÿ½ÿ¶ÿ¶ÿ¹ÿ¾ÿÁÿÀÿÀÿÀÿ¼ÿ¼ÿ¹ÿÉÿÎÿÂÿ»ÿËÿÈÿ±ÿ²ÿÇÿÅÿ¾ÿ»ÿ¼ÿÂÿ¼ÿ¼ÿÃÿ¸ÿ³ÿ¼ÿ¾ÿ¾ÿ¿ÿ¶ÿÉÿÉÿÃÿ¹ÿ¹ÿÃÿÍÿÆÿ´ÿ³ÿ¿ÿÒÿÒÿºÿ¹ÿÀÿËÿÇÿÁÿ¼ÿ»ÿÄÿÇÿÆÿ¿ÿÅÿÂÿ¼ÿ½ÿ½ÿ¸ÿ¼ÿÂÿÃÿÈÿ¾ÿ·ÿ»ÿÇÿÀÿÂÿÆÿÆÿÇÿÂÿ´ÿ»ÿÈÿ¢ÿ¼ÿÏÿÂÿºÿ¼ÿ¼ÿ¼ÿÃÿÂÿ¸ÿ¿ÿÊÿÃÿÄÿÃÿÀÿÃÿ¿ÿºÿÄÿ¾ÿÈÿ¶ÿ®ÿ½ÿ¿ÿºÿ½ÿÀÿ½ÿ¾ÿ¯ÿÃÿ´ÿËÿ¼ÿ¸ÿ±ÿ¾ÿÏÿËÿÀÿ½ÿÊÿÀÿÄÿ²ÿ²ÿ´ÿµÿ·ÿ¼ÿÂÿÉÿÙÿ·ÿ½ÿÂÿÅÿÄÿ¹ÿºÿÆÿ½ÿºÿ½ÿ¿ÿ³ÿÂÿ¿ÿ³ÿ·ÿ¿ÿ¾ÿÏÿµÿ¼ÿ´ÿ¿ÿÌÿÎÿÇÿ½ÿ´ÿµÿ¶ÿÇÿ¼ÿ»ÿÂÿÉÿÉÿÃÿÀÿ¾ÿ¼ÿËÿÁÿ¿ÿ®ÿµÿ½ÿÁÿÃÿ¿ÿÊÿÀÿ·ÿ­ÿÃÿÀÿ·ÿ´ÿ¸ÿ¾ÿ¿ÿÅÿÉÿ½ÿ²ÿ²ÿºÿ½ÿºÿ¶ÿ³ÿËÿÍÿ­ÿ¬ÿ¼ÿ¿ÿ°ÿ¤ÿ§ÿÿ¯ÿ®ÿ®ÿ¼ÿ½ÿ°ÿ«ÿµÿ½ÿ½ÿ²ÿ¢ÿ·ÿ´ÿ¨ÿ§ÿ­ÿ¯ÿªÿÁÿ¹ÿ­ÿ²ÿ¹ÿ®ÿ¨ÿ¶ÿ¼ÿÀÿ§ÿÀÿ¸ÿºÿÇÿºÿ©ÿ¸ÿ´ÿ³ÿÂÿ½ÿ³ÿµÿ·ÿµÿµÿ¶ÿ½ÿ§ÿ£ÿ¹ÿ²ÿ¯ÿ¶ÿ¸ÿ¯ÿ­ÿ¸ÿ½ÿ¶ÿÃÿºÿ´ÿ´ÿ¾ÿ¿ÿÁÿÀÿ¼ÿÁÿ½ÿ¹ÿºÿ»ÿÊÿÏÿÄÿºÿ¹ÿ¹ÿÀÿÂÿµÿ´ÿºÿ¿ÿ¾ÿ»ÿ»ÿ±ÿ¹ÿÀÿ°ÿ²ÿ¸ÿ¹ÿ»ÿ¾ÿÂÿ¶ÿ®ÿ¼ÿ¾ÿÂÿÃÿºÿ·ÿÂÿ²ÿ»ÿ¾ÿ¹ÿ³ÿ®ÿ°ÿ¸ÿ¹ÿ»ÿ»ÿ½ÿÁÿ¾ÿÂÿ¸ÿ¶ÿ¿ÿ¯ÿ¯ÿ¿ÿ°ÿ¯ÿ¹ÿÄÿ¹ÿ¬ÿ­ÿ±ÿ³ÿÌÿµÿ½ÿ·ÿ²ÿ³ÿ¹ÿºÿµÿ©ÿ´ÿÄÿ´ÿ¯ÿ¶ÿ¹ÿ²ÿ¯ÿ¾ÿÉÿ·ÿ¹ÿµÿ¶ÿÇÿ¿ÿ·ÿ¼ÿ¼ÿ¸ÿ§ÿ¹ÿ¯ÿ®ÿ±ÿ­ÿ°ÿµÿ´ÿ°ÿ©ÿ»ÿºÿ¹ÿ½ÿ¿ÿ¸ÿ¹ÿÂÿÅÿÂÿ»ÿ¿ÿºÿ¼ÿ»ÿ¹ÿ·ÿ´ÿµÿ¿ÿÁÿÁÿÀÿºÿµÿ´ÿ´ÿ±ÿªÿ±ÿ¿ÿ±ÿªÿ¿ÿ¶ÿ¹ÿ¬ÿ´ÿºÿ»ÿ¼ÿºÿ½ÿ³ÿ²ÿ²ÿÄÿÉÿÂÿ½ÿ¶ÿ¹ÿÇÿ·ÿ¶ÿ´ÿÇÿ¾ÿ¬ÿ¤ÿªÿ¶ÿ¶ÿ³ÿ·ÿ«ÿÀÿ´ÿ¸ÿ¾ÿ½ÿ¸ÿ°ÿµÿ¶ÿ«ÿÄÿÄÿ³ÿ¬ÿÀÿ®ÿ¸ÿÇÿ¾ÿ±ÿ¸ÿÇÿÁÿ±ÿ½ÿ±ÿ¶ÿÎÿÀÿ¸ÿÃÿÈÿÃÿ»ÿ·ÿ»ÿ©ÿÁÿ¼ÿ¼ÿ©ÿµÿ¼ÿ´ÿ°ÿ²ÿ»ÿÎÿ¶ÿÁÿÊÿËÿÁÿ»ÿ¶ÿµÿµÿ´ÿºÿ¹ÿ²ÿÃÿÃÿÂÿ«ÿ±ÿ¹ÿ¶ÿ·ÿÀÿÀÿ²ÿµÿ°ÿ½ÿ´ÿµÿÃÿµÿ°ÿ¼ÿ»ÿ²ÿ¹ÿÃÿÀÿ·ÿÅÿÊÿÄÿÊÿµÿ®ÿ¸ÿ¼ÿ¶ÿ²ÿ±ÿ²ÿµÿ©ÿ´ÿ´ÿ®ÿ°ÿÁÿÁÿ¾ÿÁÿ¼ÿÆÿÃÿÀÿÿ¸ÿ¾ÿ­ÿ¶ÿ¾ÿÃÿÀÿµÿ³ÿ¹ÿ³ÿµÿ¹ÿÂÿ¸ÿ¿ÿÀÿ½ÿ±ÿµÿ³ÿ¥ÿ¬ÿÀÿ¿ÿÆÿÃÿ´ÿ¬ÿÈÿºÿµÿ¹ÿÀÿÀÿ·ÿ²ÿ½ÿ¿ÿÆÿÀÿÃÿ¾ÿ¯ÿ¿ÿÁÿ¼ÿÁÿÄÿ¹ÿ´ÿ¾ÿ±ÿ¹ÿÉÿÀÿ´ÿ½ÿÂÿ®ÿ¶ÿÀÿ¿ÿ¾ÿ¿ÿ¿ÿ¼ÿÈÿ»ÿ½ÿÉÿÅÿ¾ÿ³ÿ»ÿ¨ÿ­ÿ¼ÿ¼ÿ¼ÿºÿ­ÿ­ÿ¾ÿ¯ÿ«ÿÄÿÆÿºÿ¾ÿ·ÿ¶ÿ¹ÿ¸ÿ·ÿ¹ÿÀÿÇÿ½ÿ¹ÿÉÿÈÿ¿ÿÇÿ¿ÿ±ÿ·ÿÄÿ¹ÿ§ÿ«ÿ¶ÿ´ÿµÿÁÿ²ÿÿºÿÆÿÄÿ»ÿÇÿ¶ÿ®ÿ¹ÿ¶ÿ³ÿ¹ÿ±ÿ¸ÿ¯ÿÊÿ¸ÿ³ÿ¶ÿ­ÿ·ÿ¹ÿ¹ÿ¸ÿÀÿ¾ÿºÿÊÿÈÿ¹ÿ²ÿÀÿ°ÿºÿ·ÿ¾ÿ³ÿµÿ·ÿ¼ÿºÿ¸ÿ¹ÿ½ÿÃÿ°ÿ¯ÿÍÿ¶ÿ¸ÿºÿËÿ¼ÿÆÿÀÿÈÿ¹ÿ¶ÿ½ÿ¸ÿ«ÿ¢ÿ³ÿ½ÿÂÿÅÿÑÿËÿÅÿ³ÿ¶ÿÅÿÃÿÁÿÇÿÄÿ¼ÿ¼ÿºÿ²ÿ¿ÿ¾ÿ»ÿ¿ÿ½ÿ¬ÿ¹ÿÂÿ½ÿÉÿ½ÿ¼ÿÇÿ¸ÿ¡ÿ¤ÿ±ÿ¿ÿ½ÿ¤ÿµÿ´ÿÌÿÑÿÂÿµÿ´ÿ»ÿºÿ¸ÿ³ÿ²ÿ¸ÿ»ÿ¿ÿÂÿ´ÿ®ÿ¹ÿ¶ÿ¿ÿ¾ÿ²ÿ¹ÿ¶ÿ¿ÿÃÿ²ÿ¶ÿ»ÿ®ÿµÿ¶ÿ¶ÿÄÿµÿ«ÿ·ÿÀÿ¶ÿ³ÿÁÿ·ÿ´ÿ²ÿ¹ÿ´ÿ¯ÿ®ÿ¶ÿºÿ²ÿ­ÿ¯ÿ·ÿÀÿ·ÿµÿªÿÀÿ§ÿ¿ÿ©ÿµÿ¦ÿÂÿÃÿ²ÿ·ÿ­ÿ¯ÿºÿºÿµÿ²ÿ·ÿµÿ¼ÿºÿ¸ÿ¹ÿ³ÿ½ÿ½ÿ¿ÿÄÿ¶ÿ³ÿ±ÿ¿ÿÀÿ±ÿ±ÿ¹ÿ¶ÿ¯ÿ·ÿÄÿµÿºÿµÿ±ÿÃÿÃÿ³ÿÄÿ ÿ±ÿÂÿÀÿµÿ±ÿ¯ÿµÿ¶ÿ³ÿ¸ÿ¾ÿÀÿ½ÿ¼ÿ·ÿºÿ¹ÿ·ÿ³ÿÅÿÁÿ¼ÿºÿ¼ÿ¸ÿ·ÿ½ÿºÿ°ÿ·ÿ³ÿ¯ÿ»ÿ¾ÿÐÿ´ÿ«ÿ°ÿ³ÿ§ÿºÿ±ÿ©ÿ»ÿ»ÿÄÿÁÿ½ÿÉÿ¿ÿ»ÿ¸ÿºÿ¸ÿ®ÿ®ÿ³ÿ¸ÿ»ÿ·ÿ®ÿÀÿ¹ÿ²ÿÂÿ´ÿÇÿ¼ÿÁÿÉÿÁÿÁÿµÿµÿ²ÿ´ÿ³ÿ¯ÿ´ÿÁÿ½ÿ«ÿ¶ÿ¿ÿ¹ÿ¹ÿµÿÌÿ¸ÿÁÿ¶ÿ¬ÿÅÿÂÿ²ÿ³ÿ¯ÿ¿ÿÅÿ³ÿ³ÿÈÿÈÿÂÿÃÿ»ÿ³ÿ¶ÿÁÿ»ÿÀÿºÿ³ÿÿ¶ÿÅÿ¿ÿ¼ÿ±ÿÊÿ¯ÿ´ÿ±ÿ²ÿ´ÿ¼ÿÄÿÁÿÀÿ¹ÿ¸ÿ¾ÿ¼ÿÁÿ¼ÿ³ÿ¼ÿÁÿ¿ÿÃÿ½ÿºÿ»ÿ»ÿ´ÿºÿ½ÿºÿÃÿ¿ÿ¿ÿÏÿÌÿÁÿ»ÿµÿ°ÿ±ÿ¹ÿÂÿÃÿ¿ÿºÿ¾ÿ¬ÿ±ÿÅÿ¡ÿ®ÿÑÿ¿ÿÀÿ­ÿ¦ÿ±ÿ·ÿÁÿ»ÿÃÿµÿ¾ÿÉÿ¿ÿ¿ÿÃÿ´ÿ·ÿÉÿÂÿ½ÿ¼ÿ°ÿ·ÿÀÿºÿÌÿ¿ÿ¼ÿ¶ÿ·ÿÅÿÁÿ·ÿµÿÉÿ±ÿ­ÿ­ÿ¾ÿ¼ÿµÿ¯ÿ±ÿ±ÿ¼ÿ¸ÿ¤ÿ«ÿ¯ÿ­ÿ¼ÿ·ÿ·ÿ¹ÿ²ÿÀÿºÿ¯ÿ±ÿ¶ÿÍÿ½ÿÅÿºÿ¿ÿ»ÿ²ÿÅÿ¹ÿÄÿÄÿÀÿÅÿÅÿ½ÿºÿ¶ÿ·ÿ»ÿ³ÿ®ÿ¹ÿÂÿ°ÿ´ÿ¸ÿ¾ÿ±ÿ½ÿºÿ±ÿÄÿ±ÿ¿ÿ¿ÿ¿ÿ²ÿÕÿÇÿ¬ÿ®ÿ§ÿÇÿÃÿ¾ÿ¸ÿ¬ÿ«ÿ¹ÿ·ÿ­ÿ²ÿ¿ÿÐÿÏÿÂÿÇÿ¼ÿ¶ÿ´ÿÒÿÏÿ¾ÿÌÿ¾ÿ¶ÿ¶ÿ¯ÿ¥ÿÉÿÆÿ¿ÿ½ÿ®ÿ¸ÿ¸ÿºÿ´ÿ¸ÿ­ÿ®ÿ¹ÿ¼ÿµÿ¸ÿ¶ÿ³ÿÂÿ¾ÿ´ÿ¸ÿ»ÿ½ÿ¶ÿÀÿ¶ÿ±ÿ¢ÿ¹ÿ½ÿ²ÿÄÿÑÿÁÿ´ÿ°ÿ¬ÿÇÿ·ÿ½ÿ¶ÿ­ÿ´ÿ¬ÿ¬ÿ®ÿ±ÿ³ÿ¸ÿ¹ÿ½ÿÇÿÃÿ·ÿ¶ÿ¹ÿ´ÿ«ÿµÿ´ÿ«ÿ«ÿ¯ÿ©ÿ·ÿ»ÿ»ÿµÿ°ÿ¸ÿ·ÿ¼ÿ«ÿ¯ÿµÿ¼ÿ¶ÿºÿ¾ÿÀÿ´ÿ¾ÿÀÿµÿªÿ³ÿ¶ÿ±ÿ¶ÿ¼ÿºÿ¶ÿ¸ÿ¸ÿºÿÇÿÆÿºÿºÿ½ÿ¶ÿÈÿ¶ÿ¿ÿÂÿÃÿÀÿ­ÿÐÿ¿ÿ½ÿºÿ¼ÿÂÿ¹ÿÖÿÆÿ¼ÿÈÿ¾ÿÓÿÆÿÍÿÈÿÃÿ½ÿ»ÿ½ÿ»ÿ³ÿ¶ÿºÿÂÿÍÿÂÿ´ÿ°ÿ¬ÿ­ÿ·ÿ¿ÿ¯ÿ»ÿÂÿ¾ÿÇÿÃÿ¾ÿ¾ÿÀÿ¿ÿ©ÿÅÿ·ÿÎÿºÿ½ÿ½ÿ¹ÿ½ÿºÿµÿ²ÿ¹ÿ»ÿ¼ÿÁÿ¹ÿ¿ÿ¹ÿ»ÿÄÿ»ÿ²ÿ·ÿ¿ÿÇÿ¸ÿªÿ·ÿ¸ÿÀÿÁÿ³ÿ²ÿ½ÿ¹ÿ·ÿÀÿÄÿÄÿÅÿ¹ÿÉÿ´ÿ»ÿÁÿÁÿ¹ÿ¾ÿ¹ÿ½ÿÀÿÿ°ÿ¬ÿ¸ÿ¾ÿ»ÿ¸ÿÄÿÇÿÄÿÍÿÊÿÄÿ¿ÿÄÿ¿ÿ»ÿµÿ¥ÿ²ÿÌÿÏÿ½ÿ°ÿºÿ¼ÿ·ÿ´ÿ±ÿ¸ÿ»ÿÁÿ¾ÿ½ÿ±ÿ¹ÿ¿ÿÀÿ¡ÿ²ÿ¾ÿÆÿÆÿÆÿ¼ÿÀÿµÿ¹ÿ½ÿÉÿ»ÿ·ÿ¯ÿ¾ÿÇÿ¿ÿ¹ÿ·ÿ¹ÿ»ÿ¼ÿ¾ÿ²ÿµÿ¾ÿ¾ÿ¸ÿµÿ¿ÿÃÿ»ÿ¹ÿ¶ÿ´ÿ¸ÿ¯ÿ­ÿ²ÿ¸ÿ¶ÿÃÿÃÿ´ÿ»ÿ¹ÿ©ÿ¾ÿÅÿ¬ÿ»ÿ¼ÿÍÿ½ÿµÿ»ÿ´ÿ°ÿ¬ÿ¬ÿ¼ÿºÿÆÿºÿ»ÿºÿ½ÿ¾ÿ¹ÿ¹ÿ¹ÿ½ÿÂÿÁÿÀÿ±ÿ·ÿÂÿ¹ÿ¾ÿÆÿÃÿ¼ÿµÿ¶ÿ¶ÿ»ÿºÿ¸ÿ±ÿÂÿ©ÿ»ÿÁÿºÿ»ÿºÿ»ÿ¹ÿ¸ÿÀÿ®ÿÁÿ¿ÿ¯ÿ»ÿ±ÿÆÿ´ÿ¶ÿ´ÿ®ÿÄÿÎÿ¿ÿÆÿÀÿÅÿÁÿÂÿÀÿÀÿÅÿÂÿÅÿÁÿ°ÿ¯ÿ³ÿ»ÿÁÿÃÿÆÿ·ÿ¬ÿ¹ÿ¼ÿ¹ÿÀÿÌÿÂÿÀÿ¹ÿ´ÿ³ÿ²ÿ´ÿÌÿ±ÿ°ÿ­ÿºÿÂÿÁÿµÿ½ÿÀÿ¹ÿ¿ÿÍÿÆÿ¾ÿÊÿÆÿ¹ÿÂÿÄÿ½ÿ¹ÿ¹ÿÏÿ¸ÿ·ÿ²ÿ·ÿºÿ¾ÿÆÿÂÿ¸ÿ³ÿÄÿÎÿ¾ÿ´ÿ²ÿ¯ÿ¾ÿÇÿ·ÿ«ÿ°ÿ½ÿÇÿÁÿ¬ÿ²ÿ¾ÿ¶ÿÉÿµÿÁÿÇÿªÿÉÿ±ÿÀÿ»ÿ©ÿºÿ¡ÿÅÿ¼ÿ»ÿ¾ÿ¸ÿ»ÿ¾ÿ¶ÿÀÿ´ÿµÿ´ÿµÿ´ÿ´ÿ¦ÿÿ¤ÿÿªÿ´ÿ¼ÿ¾ÿ²ÿ´ÿÁÿ¾ÿÀÿÊÿÆÿÄÿ»ÿ¼ÿÀÿ³ÿÄÿÇÿ¸ÿ¿ÿ¾ÿÄÿ¸ÿ±ÿ¸ÿÄÿÈÿ¹ÿ¦ÿ¿ÿ¿ÿÉÿ³ÿ¿ÿ¥ÿ­ÿ½ÿÃÿµÿÂÿ¸ÿÊÿÅÿÊÿµÿÆÿÍÿÁÿÉÿµÿ·ÿÃÿ¼ÿÁÿÈÿÁÿ´ÿ¸ÿºÿ³ÿ»ÿÈÿÁÿ½ÿ¾ÿ³ÿºÿÁÿÄÿ¸ÿÀÿÆÿÂÿÁÿÅÿÂÿÀÿÎÿ°ÿ¿ÿÂÿ¿ÿ¾ÿºÿÈÿ¹ÿÄÿÀÿÀÿ±ÿ³ÿ¨ÿ»ÿ§ÿ¯ÿ´ÿ±ÿ±ÿ¿ÿ¹ÿºÿ½ÿÊÿÊÿÊÿÀÿ½ÿ¼ÿ³ÿ²ÿºÿÅÿÁÿºÿ¶ÿ²ÿÁÿËÿÈÿÆÿ´ÿµÿ¼ÿÄÿ¼ÿÂÿ»ÿ¶ÿ´ÿ¼ÿÐÿÂÿ¿ÿºÿ²ÿ¨ÿµÿ±ÿ¿ÿ´ÿ´ÿ¼ÿ¾ÿÄÿºÿ¯ÿ³ÿºÿ³ÿ±ÿÀÿºÿÌÿ»ÿ­ÿ¼ÿÃÿ¿ÿÄÿÃÿµÿ¶ÿ¹ÿ»ÿÄÿÆÿÀÿµÿ¼ÿÆÿµÿ·ÿ´ÿÂÿÃÿ¿ÿ¾ÿ¬ÿ«ÿ¸ÿÂÿÊÿ¼ÿÑÿÍÿ¶ÿ­ÿ½ÿ½ÿÅÿµÿ´ÿÈÿ¯ÿÀÿ¼ÿÇÿ¼ÿºÿÆÿ¿ÿ¯ÿ¬ÿ¯ÿ­ÿ¬ÿµÿ»ÿÁÿ½ÿ¿ÿ¿ÿ·ÿ½ÿÄÿ¿ÿ±ÿ´ÿ·ÿÈÿÂÿºÿºÿ¿ÿ¸ÿÈÿÓÿ¸ÿ«ÿÆÿ¾ÿÁÿ¤ÿ¸ÿÂÿ¶ÿÁÿ¼ÿ¼ÿÂÿÑÿÅÿÇÿ³ÿ»ÿ¶ÿ¿ÿ½ÿ»ÿ¾ÿÄÿ¾ÿ¸ÿÁÿÈÿÈÿÆÿ¾ÿ½ÿ¾ÿ¶ÿ¹ÿ¾ÿ¹ÿ³ÿ´ÿÀÿÁÿÁÿ´ÿÂÿ¯ÿ½ÿÊÿÇÿÓÿÃÿ´ÿÕÿ¼ÿ¸ÿÂÿ½ÿÅÿºÿ©ÿ§ÿ±ÿ½ÿµÿ±ÿ¹ÿÄÿ¹ÿÃÿ¼ÿµÿ¿ÿºÿ²ÿ¹ÿÄÿ¾ÿ¬ÿ±ÿ¿ÿÂÿÁÿ¹ÿ¼ÿÂÿÇÿ¶ÿ¨ÿÀÿÃÿÃÿÂÿÀÿÊÿÆÿµÿÀÿÃÿ·ÿ¼ÿ»ÿÅÿÈÿ½ÿ»ÿÂÿÀÿÂÿºÿµÿÍÿÏÿ¸ÿ»ÿÃÿºÿµÿ´ÿ³ÿ·ÿ¿ÿÃÿ½ÿÇÿ½ÿÅÿÈÿ¼ÿÇÿ¿ÿÓÿ¾ÿ³ÿÌÿÀÿÆÿ½ÿÉÿÈÿªÿ¼ÿ¼ÿÆÿ´ÿ®ÿ¸ÿÈÿÙÿÐÿÃÿ´ÿ·ÿ¿ÿ¹ÿ·ÿÇÿÇÿ²ÿ·ÿÀÿ¸ÿ¾ÿËÿÌÿ´ÿ¼ÿ¥ÿ¹ÿ®ÿ»ÿ³ÿµÿÆÿÈÿºÿ¶ÿ¾ÿ¿ÿ½ÿ½ÿÆÿÂÿÄÿÁÿ¼ÿ¶ÿ©ÿ¸ÿÁÿ»ÿ¶ÿ¾ÿÁÿ½ÿÅÿ¿ÿ¯ÿ¸ÿºÿ±ÿ¾ÿ·ÿÉÿÆÿ¶ÿ»ÿµÿÊÿÆÿµÿºÿÄÿ½ÿÊÿ¼ÿ¸ÿ·ÿÈÿ½ÿ»ÿÍÿÌÿµÿ¾ÿÃÿ¾ÿ¸ÿ¼ÿÂÿ¹ÿÁÿÂÿ·ÿ´ÿ£ÿ»ÿ´ÿ¯ÿÊÿÇÿ´ÿØÿ¼ÿ¶ÿ»ÿÂÿ´ÿ¼ÿÈÿÎÿ»ÿ¶ÿ¹ÿÂÿºÿ»ÿ½ÿ¿ÿÁÿÂÿÆÿÂÿ±ÿ²ÿ¼ÿºÿ¸ÿ³ÿÁÿÀÿ·ÿºÿ°ÿ¸ÿ·ÿ¶ÿ¿ÿËÿ¾ÿ®ÿÀÿ®ÿÐÿÇÿ»ÿ¸ÿ°ÿ«ÿ­ÿ¾ÿÈÿÆÿ»ÿ»ÿÉÿÀÿ¹ÿµÿ±ÿÏÿÛÿÂÿÇÿÆÿ¹ÿ¡ÿºÿµÿ»ÿ·ÿ¶ÿ¿ÿÀÿÁÿ·ÿ½ÿÉÿ¿ÿËÿÐÿÅÿ¼ÿ»ÿÃÿÅÿÁÿÀÿ¹ÿ½ÿ¸ÿ¶ÿ·ÿ¾ÿ½ÿªÿ¼ÿ±ÿÅÿÊÿÄÿ¼ÿÓÿÁÿ½ÿ¹ÿ¼ÿ¼ÿºÿµÿ»ÿµÿªÿ²ÿ·ÿ¾ÿ½ÿ¶ÿ³ÿ½ÿÁÿ¸ÿÆÿÇÿ»ÿÁÿÈÿµÿ¯ÿ´ÿ¶ÿÂÿ²ÿ¹ÿ´ÿ¬ÿ¶ÿ½ÿ²ÿ¯ÿ²ÿ·ÿÂÿ°ÿ¯ÿ²ÿ¿ÿ±ÿ¼ÿÀÿ©ÿÊÿ´ÿÁÿ°ÿ·ÿ¼ÿ½ÿ´ÿµÿÁÿÅÿ¹ÿºÿ¼ÿ»ÿ¿ÿµÿ®ÿ±ÿ¼ÿ´ÿ³ÿ¶ÿÊÿÉÿ·ÿ»ÿ­ÿ®ÿ¯ÿºÿ®ÿ·ÿ»ÿÄÿ½ÿ´ÿÅÿÍÿÃÿ·ÿ°ÿ»ÿ¹ÿ©ÿ¶ÿ´ÿ½ÿÌÿ¿ÿ«ÿ´ÿ®ÿºÿ¿ÿ²ÿµÿÁÿÀÿ¸ÿªÿ°ÿ·ÿ»ÿÁÿ¶ÿ¬ÿ¨ÿ±ÿ¶ÿ¹ÿ²ÿ¬ÿ¼ÿ¥ÿ ÿ­ÿ¼ÿÿ·ÿÍÿØÿÎÿÂÿ¸ÿ¸ÿµÿ°ÿ·ÿ¼ÿ¼ÿ¾ÿÄÿ³ÿºÿ¾ÿ«ÿªÿ»ÿ¯ÿ¶ÿ´ÿ¼ÿ´ÿ°ÿºÿÀÿ¹ÿµÿ±ÿ²ÿ·ÿµÿ¼ÿÉÿÂÿ´ÿ»ÿ§ÿ³ÿ·ÿ©ÿÿ¯ÿ³ÿÄÿ½ÿËÿËÿÈÿ¿ÿ»ÿÅÿÂÿ¾ÿ¶ÿ®ÿ½ÿÂÿ³ÿµÿÏÿ¹ÿ­ÿÁÿÅÿ½ÿÀÿµÿ¬ÿ­ÿ¹ÿÀÿÀÿÆÿ¾ÿÄÿÅÿ±ÿºÿ´ÿ­ÿ­ÿ²ÿÀÿÆÿ¸ÿÀÿÂÿÂÿ·ÿ®ÿµÿ½ÿÃÿÁÿ¼ÿ¼ÿ¸ÿ½ÿ½ÿÂÿÆÿ°ÿ¶ÿ½ÿ¾ÿ¸ÿ¸ÿ­ÿªÿ±ÿ·ÿÁÿÇÿ¶ÿ¦ÿ¹ÿ³ÿÅÿÃÿ©ÿÀÿ¿ÿÅÿ¼ÿ»ÿÂÿ¸ÿ±ÿµÿ·ÿ³ÿ±ÿ¹ÿ¾ÿÁÿ¾ÿ¼ÿ¦ÿÈÿ¼ÿ¹ÿ¸ÿ¹ÿÂÿ¶ÿºÿÁÿ¿ÿÇÿÅÿ°ÿ³ÿÀÿºÿÃÿºÿµÿ²ÿ½ÿÀÿ»ÿ¹ÿÆÿ½ÿµÿ¹ÿ¶ÿ³ÿ·ÿºÿÃÿ¸ÿ½ÿËÿ¶ÿ¿ÿµÿÂÿ³ÿ®ÿ·ÿÆÿÍÿÆÿ¼ÿ¹ÿ½ÿ¹ÿ³ÿ¶ÿ¹ÿ®ÿ»ÿÊÿÀÿ¶ÿ¶ÿ¶ÿ´ÿ¹ÿÀÿÀÿÃÿÈÿ¿ÿ¶ÿ½ÿ¯ÿ¬ÿÄÿºÿ´ÿ°ÿ¶ÿÇÿÂÿ·ÿ½ÿÂÿÀÿÀÿ´ÿÆÿ»ÿ´ÿÁÿ¿ÿÇÿ¼ÿ¹ÿÄÿÅÿÇÿÅÿ»ÿ¸ÿ´ÿ±ÿ¯ÿªÿ³ÿ¯ÿÈÿÎÿµÿÅÿÄÿÅÿÃÿ¾ÿÂÿÂÿ¼ÿµÿÃÿ¹ÿ»ÿ»ÿ³ÿ¯ÿÀÿÂÿ½ÿ©ÿÿ¢ÿÿÿªÿ¹ÿ´ÿ¿ÿÃÿ¨ÿ¶ÿÆÿ¼ÿÂÿ¼ÿ³ÿ±ÿ°ÿºÿËÿÂÿÄÿ½ÿ¼ÿÂÿ²ÿ´ÿÃÿ·ÿ°ÿ¿ÿÃÿ¸ÿ¶ÿµÿºÿ´ÿ»ÿ±ÿÆÿÆÿËÿ¾ÿ´ÿ¯ÿ³ÿ¾ÿ»ÿ·ÿ¸ÿ·ÿ´ÿ¹ÿ½ÿ½ÿÄÿÀÿ¿ÿÃÿÃÿ¼ÿ¹ÿÀÿÅÿ¿ÿÛÿ±ÿ·ÿ¶ÿ¸ÿ²ÿ´ÿ¾ÿ¿ÿ¹ÿ¶ÿ¸ÿ³ÿµÿ¶ÿ¸ÿÂÿ²ÿÃÿ½ÿ±ÿ²ÿ¶ÿ¯ÿ­ÿ»ÿ£ÿ·ÿÃÿ¾ÿ¿ÿÂÿÈÿºÿºÿÃÿ¹ÿ­ÿ»ÿÇÿÂÿµÿ¶ÿÂÿÃÿ¼ÿ´ÿ¸ÿÃÿÂÿºÿÅÿÊÿ»ÿÕÿÅÿÆÿÃÿÀÿ»ÿÆÿÌÿÉÿÑÿÓÿÀÿ»ÿ¬ÿËÿ¿ÿ½ÿ²ÿµÿ´ÿ¯ÿ¸ÿÁÿ²ÿ¯ÿ¿ÿ¾ÿÁÿ¹ÿ½ÿ¼ÿ­ÿ¹ÿÌÿÅÿºÿ¹ÿ¶ÿËÿ½ÿÍÿ¾ÿ¹ÿÉÿËÿ½ÿ¾ÿÄÿµÿ»ÿËÿÃÿÃÿÀÿºÿ¿ÿÅÿÁÿ½ÿÂÿÄÿ¼ÿÉÿ×ÿÁÿ¶ÿ½ÿÁÿ½ÿ¹ÿÁÿÉÿ½ÿ²ÿ¿ÿ»ÿ»ÿ·ÿ¶ÿ¶ÿ¿ÿÆÿ¿ÿ¶ÿ·ÿÈÿ¦ÿ½ÿÇÿ»ÿ°ÿ¨ÿ­ÿ¸ÿ¹ÿµÿ²ÿ»ÿ¸ÿ´ÿ¶ÿ¼ÿÀÿºÿ¹ÿ¾ÿÁÿ½ÿºÿºÿÄÿ·ÿ³ÿ³ÿ´ÿÀÿÌÿÄÿÂÿÉÿÁÿ©ÿÇÿÀÿ¾ÿÂÿ¿ÿ½ÿÆÿÉÿÔÿ¸ÿÈÿ¿ÿ¼ÿ»ÿ»ÿ±ÿ¬ÿ»ÿ¸ÿ½ÿ½ÿ§ÿ´ÿ«ÿ²ÿ·ÿ´ÿ¼ÿÀÿ´ÿÒÿÆÿ³ÿºÿ·ÿ²ÿ²ÿ·ÿÀÿÀÿºÿ¸ÿ³ÿ»ÿÊÿÈÿÁÿÁÿËÿÓÿ¿ÿÈÿ¸ÿ¼ÿÀÿ¼ÿ½ÿ¾ÿÀÿÃÿºÿ½ÿÃÿÉÿÁÿÃÿÄÿÅÿÇÿÉÿÍÿÇÿÅÿÇÿËÿÂÿ¹ÿ¸ÿ·ÿ´ÿ¹ÿÁÿ¾ÿÄÿ·ÿ³ÿ·ÿ¶ÿ¶ÿÂÿËÿµÿ·ÿÂÿ­ÿ³ÿ³ÿªÿ¥ÿ¤ÿ¤ÿ«ÿ²ÿ¬ÿ°ÿ®ÿ¦ÿ¨ÿ³ÿ¯ÿ£ÿ©ÿªÿ¸ÿ³ÿ´ÿ²ÿµÿ½ÿ·ÿ¸ÿ®ÿ°ÿ´ÿ¹ÿ´ÿ«ÿ­ÿ½ÿ¹ÿ°ÿ¹ÿºÿ´ÿ±ÿ³ÿ½ÿÇÿÄÿÀÿÀÿºÿºÿ½ÿºÿ´ÿ¸ÿ¿ÿ¼ÿ¾ÿ¸ÿÆÿÆÿ¸ÿ¬ÿ´ÿ´ÿ¯ÿ¹ÿÂÿ·ÿ¯ÿ¹ÿ·ÿ¿ÿÉÿÇÿÃÿÄÿÂÿÆÿ¸ÿÂÿ¶ÿ¾ÿ¿ÿÂÿÁÿ¼ÿÆÿªÿ¹ÿ½ÿ»ÿÂÿÃÿ¾ÿ½ÿ½ÿ»ÿ°ÿºÿ¹ÿ²ÿ©ÿªÿ»ÿÇÿ¾ÿ¹ÿ¯ÿ®ÿ²ÿ³ÿ¹ÿ»ÿ¶ÿ½ÿÂÿ±ÿ·ÿ±ÿ»ÿ³ÿ´ÿ½ÿ¿ÿÂÿ­ÿ¾ÿÈÿºÿ¼ÿÇÿÅÿºÿ¶ÿ¦ÿ¤ÿ±ÿ«ÿ¦ÿ¦ÿ¹ÿ½ÿµÿ¸ÿ®ÿ¹ÿ¬ÿ«ÿ½ÿ±ÿ´ÿºÿµÿ²ÿ¶ÿ³ÿ¾ÿ°ÿ¯ÿ­ÿ²ÿ¸ÿµÿ´ÿ¸ÿ«ÿÅÿÄÿ§ÿ­ÿ»ÿ¸ÿ¶ÿ¼ÿ·ÿ¶ÿ³ÿ¦ÿ­ÿ¯ÿ·ÿ¶ÿ´ÿ»ÿÀÿ¸ÿ­ÿºÿÉÿÃÿ­ÿ²ÿ½ÿ³ÿ¯ÿ¸ÿ§ÿ¼ÿÃÿ½ÿÂÿ´ÿ³ÿµÿ±ÿ³ÿ¾ÿ½ÿÈÿËÿ²ÿ­ÿªÿ¨ÿ±ÿ¶ÿ´ÿÁÿÅÿ´ÿ²ÿ°ÿ¹ÿ¹ÿ±ÿ·ÿ»ÿ¶ÿµÿ·ÿ±ÿ¶ÿ«ÿ¹ÿ¿ÿÀÿºÿ¹ÿ¾ÿ¼ÿÆÿ¯ÿ¬ÿ¼ÿ¿ÿµÿ¯ÿ­ÿ¶ÿ³ÿªÿ»ÿ­ÿ½ÿ®ÿ¹ÿ´ÿ¬ÿ±ÿ¶ÿ¯ÿ¦ÿ³ÿÅÿ¿ÿºÿÆÿµÿ´ÿ¶ÿ¿ÿºÿ²ÿ¾ÿËÿÃÿÃÿÈÿÂÿÃÿÉÿÅÿµÿ¹ÿÂÿ°ÿ¥ÿ¯ÿ°ÿºÿ»ÿ°ÿ³ÿµÿÀÿ¿ÿ®ÿ©ÿ´ÿÁÿËÿ¿ÿÂÿ¿ÿÁÿµÿ´ÿÀÿÂÿµÿ´ÿÃÿ´ÿ¿ÿÇÿ¶ÿÆÿ¿ÿÇÿÅÿ¼ÿ·ÿºÿÆÿ½ÿ²ÿ±ÿ¼ÿ²ÿ¶ÿºÿ­ÿ¬ÿ¸ÿ¶ÿ©ÿ¶ÿÒÿ·ÿ¯ÿ¬ÿ½ÿ§ÿ®ÿ°ÿ°ÿ´ÿºÿ¾ÿ¶ÿ©ÿ´ÿ«ÿ¯ÿ´ÿ­ÿ©ÿ´ÿÃÿÄÿÀÿÀÿ¼ÿÄÿÃÿÂÿ¿ÿ®ÿ©ÿµÿÅÿÆÿ½ÿÁÿÃÿ´ÿ´ÿµÿ½ÿÃÿºÿÁÿÇÿ»ÿ»ÿ¸ÿ¼ÿ»ÿ´ÿ¸ÿ­ÿ¹ÿÀÿÇÿ¼ÿºÿ¹ÿËÿÂÿ»ÿ½ÿ¾ÿÁÿÃÿ¾ÿÌÿÇÿ¯ÿ¼ÿÇÿ¼ÿ¾ÿ¿ÿ¼ÿ½ÿ½ÿ¿ÿÃÿºÿÃÿ·ÿ¼ÿÕÿ³ÿ¿ÿÀÿ¼ÿ»ÿ¼ÿ»ÿ¾ÿÆÿÃÿ¾ÿÅÿ·ÿ½ÿÂÿÅÿ´ÿºÿÅÿ¶ÿ²ÿ¾ÿÃÿÂÿ¿ÿ¾ÿ¾ÿÌÿ§ÿ²ÿ¾ÿ²ÿ¸ÿ³ÿ²ÿºÿÁÿ¹ÿ³ÿ¸ÿ¯ÿÅÿ¾ÿÂÿÅÿºÿÆÿÆÿ¾ÿ¹ÿ´ÿ»ÿ»ÿ°ÿ¶ÿÈÿ½ÿªÿÌÿ³ÿ­ÿ°ÿ°ÿ¼ÿ¼ÿ»ÿ¶ÿ²ÿ½ÿºÿ¨ÿ²ÿ¶ÿ¾ÿ°ÿÃÿµÿ²ÿ¾ÿ¼ÿÊÿÂÿ­ÿ¬ÿÀÿ¿ÿ«ÿªÿ§ÿ½ÿ¸ÿÃÿÀÿ²ÿ£ÿ¶ÿ·ÿ¿ÿºÿ±ÿ²ÿµÿ·ÿ¹ÿ¸ÿ»ÿ´ÿÍÿµÿºÿ¬ÿÂÿ³ÿºÿ¾ÿ¼ÿ¾ÿÃÿ¼ÿ·ÿ¾ÿ³ÿµÿÉÿÅÿ¾ÿÄÿ¼ÿ³ÿ³ÿ«ÿ¹ÿÀÿ¿ÿÊÿËÿÂÿ¿ÿ»ÿ¹ÿºÿ´ÿ¾ÿ¹ÿÀÿ«ÿ¿ÿ®ÿºÿÂÿËÿÅÿ¸ÿ·ÿ¾ÿ¿ÿ»ÿÁÿÃÿ²ÿ«ÿÃÿ¼ÿ»ÿµÿ¹ÿ¶ÿ¼ÿºÿ¼ÿÂÿ¼ÿºÿ¹ÿ¹ÿÃÿ¹ÿ¾ÿÈÿ±ÿ¾ÿ°ÿ¬ÿÃÿÉÿ¸ÿ¼ÿ¯ÿ½ÿÁÿ»ÿ³ÿ²ÿ¾ÿÃÿºÿ¯ÿ½ÿÃÿÆÿ¶ÿ¹ÿ½ÿ½ÿ·ÿºÿ¶ÿ¹ÿºÿ²ÿ­ÿ²ÿ²ÿ­ÿ´ÿÁÿ·ÿ»ÿ¶ÿ¿ÿÃÿ»ÿ³ÿ¶ÿÅÿÂÿ®ÿºÿ®ÿ­ÿ¿ÿ¾ÿ­ÿ®ÿ¾ÿÄÿ¿ÿÁÿ¯ÿ¼ÿµÿ±ÿ¶ÿ»ÿ¸ÿ¾ÿ¶ÿ¹ÿ¾ÿ¼ÿ¹ÿ¹ÿÁÿÂÿ¯ÿ¬ÿÂÿ¿ÿ³ÿ°ÿ£ÿ·ÿÀÿÍÿÇÿµÿ¼ÿ¸ÿ±ÿ¸ÿ±ÿµÿªÿ¢ÿµÿºÿ¸ÿÊÿÅÿ·ÿ¹ÿ½ÿ³ÿÃÿ·ÿ±ÿ»ÿ¿ÿ¼ÿºÿºÿ»ÿÊÿÔÿÎÿ¿ÿ·ÿ¼ÿ¶ÿ¨ÿ°ÿ·ÿÁÿ¸ÿ¦ÿ¬ÿ¹ÿ¤ÿ¶ÿ¯ÿµÿ³ÿ³ÿ²ÿ±ÿ¸ÿ¸ÿ¶ÿ¶ÿÀÿ»ÿ­ÿ²ÿ¸ÿºÿ³ÿ«ÿ¥ÿÁÿ©ÿ¥ÿ¹ÿ»ÿ»ÿ»ÿ¿ÿÂÿ¿ÿ¹ÿ¼ÿÁÿÂÿÀÿ¸ÿ¯ÿ¯ÿ±ÿ±ÿ¹ÿ¾ÿ»ÿ¿ÿ½ÿµÿ¾ÿ°ÿ¼ÿ±ÿ¶ÿºÿ¶ÿ²ÿ²ÿµÿ¾ÿÈÿÁÿ´ÿÄÿÆÿ¸ÿ·ÿ®ÿµÿÂÿ¹ÿ¼ÿ×ÿÊÿ°ÿ©ÿ¨ÿ³ÿ»ÿÂÿ¼ÿ¼ÿÅÿ»ÿÀÿÄÿ¾ÿ´ÿ²ÿ³ÿ¼ÿ¾ÿ³ÿ¶ÿÃÿÄÿ¬ÿ¯ÿÂÿÅÿ¸ÿÁÿ¿ÿÁÿ¯ÿÃÿ³ÿ´ÿ¸ÿ³ÿÉÿÅÿ½ÿÂÿÈÿÄÿ½ÿ¼ÿµÿªÿ§ÿ§ÿ¯ÿ¹ÿ®ÿ¤ÿÂÿ¼ÿ­ÿ²ÿ¶ÿ·ÿµÿ«ÿ«ÿ¿ÿ«ÿ»ÿ®ÿ¿ÿÔÿ¿ÿ¸ÿÄÿÍÿÄÿ´ÿ´ÿ¹ÿ¾ÿ½ÿ»ÿ½ÿ­ÿ´ÿ»ÿ¶ÿ¯ÿ¹ÿ±ÿµÿºÿËÿºÿ¸ÿ°ÿÅÿ¼ÿ®ÿ¶ÿ¿ÿÅÿ²ÿªÿºÿÇÿÅÿ»ÿ³ÿ²ÿ»ÿÀÿ½ÿ½ÿÇÿµÿ®ÿ¼ÿ¼ÿ»ÿ»ÿ°ÿ¼ÿ¼ÿÆÿ¼ÿÊÿ¾ÿ»ÿÂÿ¶ÿ¾ÿÇÿºÿ¶ÿÀÿ½ÿ·ÿ´ÿµÿ½ÿ½ÿ¼ÿÃÿÅÿ¼ÿ³ÿ¼ÿ¯ÿ¼ÿÂÿ¼ÿ²ÿ¾ÿ­ÿ¾ÿ­ÿ¼ÿºÿ¿ÿÀÿÀÿÂÿµÿ½ÿ¶ÿ¼ÿÅÿÅÿÇÿÑÿÇÿ¯ÿ«ÿ¶ÿ¾ÿ»ÿ·ÿ¾ÿ¾ÿ¿ÿ¯ÿ¾ÿËÿ³ÿ½ÿÄÿ«ÿÀÿ¶ÿ·ÿËÿËÿÆÿÅÿ¿ÿ»ÿ¸ÿ¾ÿ»ÿ¶ÿ³ÿ³ÿ¹ÿºÿÄÿÉÿ¼ÿ»ÿ½ÿ»ÿÄÿºÿ¾ÿ¸ÿÇÿ¸ÿ±ÿ·ÿ¤ÿÀÿ¹ÿ«ÿÜÿ¨ÿ°ÿºÿ·ÿ»ÿÂÿ¿ÿÂÿ¹ÿ¹ÿÈÿ°ÿ·ÿ²ÿ°ÿ³ÿ¿ÿºÿ¶ÿ½ÿ·ÿ·ÿ¸ÿ·ÿ¿ÿ·ÿ¿ÿÐÿ¼ÿ¨ÿ·ÿ¹ÿ»ÿÀÿ¸ÿ°ÿ­ÿ±ÿ±ÿ²ÿ±ÿ¸ÿ¾ÿ¹ÿ¾ÿÃÿÅÿ»ÿ®ÿ¹ÿ¸ÿ¯ÿªÿ«ÿ³ÿ¸ÿÁÿÁÿ³ÿ°ÿ·ÿ·ÿµÿ·ÿ¹ÿ¼ÿ¶ÿ¹ÿ¶ÿ¸ÿÆÿ¾ÿÌÿÃÿ°ÿÓÿÂÿ¾ÿ¯ÿ³ÿÂÿ´ÿÅÿÁÿÆÿÀÿ¼ÿ¾ÿÏÿµÿºÿ¾ÿÊÿÃÿÁÿÁÿºÿ¹ÿ³ÿ¸ÿÅÿÌÿÀÿ¬ÿ»ÿºÿ®ÿ²ÿÀÿ´ÿºÿÃÿ»ÿ½ÿÂÿÀÿ¸ÿ¸ÿ·ÿ®ÿ¾ÿÃÿ¼ÿÊÿ¹ÿ°ÿ­ÿµÿµÿºÿ»ÿÄÿÅÿ¿ÿ½ÿ¾ÿÀÿÂÿÀÿÄÿ½ÿ´ÿºÿ·ÿ·ÿ¿ÿ¼ÿ¶ÿµÿ¾ÿºÿ¶ÿ®ÿÀÿÂÿ¿ÿ°ÿ³ÿ¬ÿ»ÿ»ÿÈÿºÿÄÿ¸ÿ¹ÿ½ÿÊÿ¯ÿÉÿÇÿ­ÿÃÿÄÿ¹ÿºÿ¸ÿ¼ÿ°ÿ¶ÿÃÿºÿ¸ÿ»ÿÎÿÀÿ²ÿ¹ÿÆÿÁÿ®ÿ¯ÿ¯ÿ¶ÿÈÿ¿ÿ¾ÿÀÿ·ÿ¨ÿ¯ÿ¿ÿÁÿÂÿ³ÿ·ÿÃÿÎÿ¼ÿ®ÿ¶ÿÀÿ¸ÿµÿ³ÿµÿÆÿÃÿ¸ÿ´ÿ¹ÿÁÿ»ÿ¸ÿÂÿ¼ÿÂÿ³ÿ°ÿ½ÿÀÿ¸ÿ¼ÿ¾ÿÀÿÂÿ¶ÿ³ÿºÿÀÿ¾ÿÀÿÃÿ²ÿºÿ¼ÿ¸ÿ°ÿ³ÿ½ÿºÿ¼ÿ¸ÿ´ÿ¹ÿµÿ©ÿ¹ÿÌÿ¬ÿ¶ÿÇÿÄÿ¿ÿ¿ÿ±ÿ¯ÿ¤ÿ®ÿ¸ÿÀÿºÿÃÿµÿºÿ´ÿ²ÿ¸ÿ¾ÿ¿ÿ½ÿ¾ÿºÿ¹ÿ»ÿ²ÿ¶ÿÇÿÅÿ¸ÿ¶ÿ¸ÿÁÿÉÿ¾ÿ¹ÿºÿÇÿµÿ»ÿÄÿÅÿÅÿÃÿÅÿ¼ÿ½ÿ¼ÿÁÿ¦ÿ±ÿ¸ÿ°ÿ«ÿ¨ÿÅÿ°ÿ¼ÿ­ÿ¾ÿÀÿÈÿÁÿ¿ÿ¶ÿÆÿÂÿ¸ÿ½ÿÃÿ¸ÿ¹ÿ»ÿ²ÿ¸ÿÁÿ¬ÿ«ÿ¼ÿµÿ°ÿ¹ÿ²ÿ§ÿ°ÿ»ÿÈÿÁÿ¼ÿÀÿ¿ÿÈÿ¶ÿ«ÿ±ÿºÿÆÿ²ÿ±ÿÓÿÅÿÀÿ¹ÿ ÿÂÿÉÿ­ÿ©ÿÁÿªÿÔÿÑÿËÿ½ÿÑÿÎÿËÿ¿ÿÄÿÍÿÎÿÃÿ¼ÿÅÿÅÿÆÿ»ÿ¶ÿÉÿËÿÍÿÐÿÆÿ±ÿ©ÿ·ÿ´ÿ´ÿºÿµÿÁÿÓÿÈÿ¹ÿÀÿµÿÀÿ¶ÿ¹ÿÉÿµÿ½ÿ²ÿ¼ÿ¨ÿ²ÿËÿÆÿ³ÿ¯ÿ¯ÿ»ÿ¿ÿ¿ÿ´ÿºÿ»ÿ¸ÿÁÿÆÿ»ÿ´ÿ°ÿÌÿÀÿ¼ÿÌÿÐÿµÿ»ÿ»ÿÁÿ½ÿµÿ±ÿÀÿÃÿ¬ÿ°ÿºÿ»ÿÇÿÄÿ¿ÿ¿ÿ½ÿÀÿÈÿÃÿÉÿ¼ÿÂÿ¹ÿÑÿÏÿ¿ÿ¼ÿÁÿ­ÿ¿ÿ¸ÿ¾ÿ°ÿ¾ÿ°ÿ¾ÿ¸ÿÆÿ·ÿ±ÿ³ÿ­ÿ­ÿÊÿ¹ÿ½ÿÃÿ¸ÿÀÿ³ÿ¯ÿ´ÿ²ÿµÿ¼ÿµÿ¥ÿªÿºÿ½ÿÀÿÀÿ½ÿÃÿ¿ÿ¾ÿÆÿ»ÿ·ÿºÿÏÿÎÿÌÿÂÿÃÿÕÿ¾ÿÀÿ²ÿÌÿÈÿºÿ»ÿ¶ÿ¼ÿºÿ¾ÿÅÿÄÿÀÿ¶ÿ«ÿÊÿ£ÿµÿºÿ²ÿ¼ÿ¸ÿ¹ÿÂÿÆÿÇÿºÿ»ÿÆÿºÿ¾ÿÄÿµÿ·ÿ¼ÿ·ÿ»ÿ·ÿ°ÿ¹ÿ¿ÿÀÿ¾ÿ·ÿºÿºÿºÿºÿÄÿÁÿ±ÿ¯ÿÀÿ¼ÿÂÿÃÿ¼ÿ»ÿµÿ·ÿ´ÿÇÿ¶ÿ¬ÿ½ÿÁÿ¾ÿ¿ÿ«ÿ²ÿ¸ÿ³ÿ®ÿ´ÿ¶ÿËÿ·ÿ¯ÿÀÿÇÿ»ÿ¸ÿºÿ¹ÿ¼ÿ¸ÿ³ÿºÿ¸ÿ³ÿ¶ÿ·ÿÆÿËÿÏÿ¹ÿ¶ÿ¹ÿÀÿ¸ÿ®ÿ²ÿ¹ÿÇÿÏÿ¿ÿ¸ÿ¾ÿ·ÿ·ÿ¹ÿµÿ´ÿªÿ¹ÿ½ÿÀÿÁÿ¼ÿ­ÿ¹ÿÃÿÂÿºÿ¶ÿ±ÿÄÿÊÿºÿµÿ¼ÿµÿ²ÿ½ÿÁÿÀÿ¿ÿÀÿÍÿÇÿ¨ÿ¦ÿµÿ­ÿ¼ÿ¿ÿÀÿÀÿ¸ÿÁÿÌÿÀÿ±ÿ¥ÿ¾ÿ¨ÿºÿ¿ÿ¾ÿÁÿ¿ÿ«ÿ¾ÿ¿ÿ¾ÿ¿ÿ»ÿ¾ÿÄÿÁÿ¾ÿ¼ÿÁÿ¾ÿ»ÿ»ÿ¹ÿ»ÿÃÿÃÿÀÿÁÿºÿµÿ¾ÿÃÿ»ÿ¶ÿ¸ÿÂÿ½ÿ½ÿµÿ½ÿ¶ÿ½ÿ½ÿ»ÿÀÿ¼ÿÂÿÍÿ¼ÿÆÿÃÿËÿ½ÿ¸ÿ·ÿ½ÿ½ÿ½ÿ¸ÿ»ÿ¼ÿºÿ»ÿÄÿ¯ÿ¦ÿ¹ÿ¸ÿ½ÿÂÿ¾ÿ¹ÿ¸ÿÀÿÁÿÎÿÆÿ¼ÿ¼ÿÅÿÁÿÀÿ·ÿ¼ÿÀÿÀÿ®ÿÊÿ¿ÿ»ÿÊÿ¬ÿÁÿÊÿÇÿÍÿÈÿ½ÿ·ÿ¯ÿ¹ÿ³ÿ½ÿ¼ÿÁÿÅÿÅÿ¹ÿÂÿÅÿµÿ³ÿºÿ·ÿ³ÿ·ÿ¸ÿºÿÊÿÆÿÄÿÄÿÄÿºÿÆÿÈÿ½ÿ±ÿÌÿ½ÿÁÿµÿÆÿÃÿ¾ÿÏÿÄÿ½ÿ®ÿ°ÿ»ÿÁÿÉÿ¿ÿ¶ÿ¸ÿ¿ÿ¹ÿ´ÿ°ÿ¯ÿµÿ½ÿÀÿ¶ÿ¼ÿÆÿÃÿºÿºÿ¹ÿ¼ÿ¸ÿ¿ÿÂÿ¸ÿ¿ÿ¼ÿ²ÿ°ÿÄÿ°ÿ¯ÿ¿ÿ»ÿ¿ÿÂÿÀÿ¾ÿ¼ÿ½ÿ°ÿ°ÿºÿ¼ÿµÿ¸ÿÂÿÇÿÐÿÑÿÃÿ¸ÿ±ÿ¯ÿÀÿ¹ÿ¿ÿÅÿÇÿ¿ÿ±ÿÁÿÊÿ¸ÿÅÿÁÿ¾ÿ´ÿ´ÿºÿ½ÿÇÿµÿ¼ÿ¶ÿ¿ÿÅÿÃÿ¼ÿ¶ÿ¹ÿºÿÂÿÌÿÂÿ´ÿ²ÿÇÿÆÿÀÿ·ÿ»ÿÈÿÑÿ¹ÿ¾ÿ¾ÿµÿÆÿ¹ÿ½ÿÁÿÅÿÌÿÁÿ³ÿÆÿÇÿÃÿÀÿÁÿÃÿÅÿ¾ÿ½ÿ½ÿ³ÿ´ÿÂÿÃÿ¹ÿºÿ¾ÿ¸ÿ¬ÿÂÿ¿ÿ·ÿÉÿ¬ÿ°ÿ¿ÿ³ÿ¯ÿ°ÿ±ÿ°ÿ³ÿ¹ÿÇÿ¹ÿ¯ÿ±ÿ¼ÿÁÿ½ÿ¶ÿ¾ÿÇÿ¼ÿ·ÿ´ÿÅÿºÿÂÿ½ÿÊÿÄÿ½ÿ¬ÿ¾ÿÀÿºÿ¾ÿ»ÿ²ÿ¿ÿ·ÿ»ÿÂÿÍÿËÿÅÿÆÿËÿÅÿ¼ÿÅÿÏÿÆÿ¾ÿ»ÿ¿ÿµÿ¯ÿ·ÿ·ÿ¾ÿ²ÿÂÿ³ÿÃÿÀÿ¹ÿ¾ÿ¬ÿ­ÿ¯ÿ·ÿ¸ÿÈÿ½ÿ¾ÿËÿ¼ÿ«ÿ­ÿ¸ÿ¿ÿ¸ÿ»ÿ»ÿ¹ÿ·ÿ³ÿÊÿ¿ÿ·ÿÁÿÁÿ±ÿ½ÿµÿ¯ÿÂÿ±ÿ¯ÿ°ÿ±ÿ±ÿ²ÿ°ÿ©ÿ©ÿ¯ÿ°ÿ°ÿ±ÿ®ÿ´ÿÉÿ¶ÿ­ÿ·ÿ»ÿ±ÿ»ÿ»ÿÀÿÂÿ¹ÿ²ÿ¶ÿÇÿÆÿ¸ÿ¿ÿÀÿÀÿÀÿ²ÿ­ÿ³ÿ¹ÿ­ÿªÿ¿ÿÏÿÀÿ¶ÿÇÿ³ÿµÿ·ÿ°ÿ¯ÿ»ÿ·ÿÀÿÀÿ­ÿ­ÿ³ÿ¶ÿ²ÿ²ÿ¿ÿ·ÿ¶ÿ³ÿ±ÿ±ÿ¨ÿÀÿ¯ÿ­ÿ²ÿÁÿ±ÿ¨ÿ²ÿ·ÿ³ÿ·ÿ¯ÿ´ÿ¸ÿ¿ÿÂÿµÿ«ÿ¥ÿ§ÿ²ÿ¹ÿ­ÿ¸ÿÃÿ²ÿÌÿ¹ÿÏÿ¿ÿ¼ÿµÿÅÿ²ÿ®ÿ±ÿÃÿÃÿ¸ÿµÿ«ÿ®ÿ¹ÿ¹ÿ®ÿÆÿÄÿ³ÿ¯ÿ³ÿ´ÿ°ÿ´ÿ¹ÿ°ÿ¹ÿÂÿ¾ÿ±ÿ­ÿ¶ÿºÿ´ÿ­ÿ­ÿ²ÿÄÿ«ÿ·ÿ´ÿºÿÂÿÅÿ§ÿºÿ¹ÿ½ÿ¸ÿ¾ÿ¯ÿ¿ÿÅÿ´ÿ·ÿÀÿºÿ°ÿ´ÿ´ÿ­ÿ³ÿ»ÿºÿÂÿ®ÿ¸ÿÂÿÀÿ½ÿ°ÿ­ÿ°ÿ¼ÿ¼ÿ¸ÿÃÿ¿ÿ·ÿ±ÿ²ÿÀÿÊÿÇÿ¿ÿ¶ÿÑÿ»ÿ¸ÿÅÿ»ÿ°ÿ¨ÿ²ÿ»ÿ¾ÿÀÿºÿ¹ÿ¹ÿÀÿÆÿËÿ»ÿ¼ÿ´ÿÆÿÃÿºÿ½ÿÃÿ½ÿ»ÿÄÿÂÿ¼ÿ½ÿ¯ÿ°ÿµÿºÿ»ÿ´ÿ¸ÿÀÿ½ÿÂÿ¹ÿ·ÿµÿ¶ÿºÿ¶ÿ³ÿµÿ·ÿ½ÿºÿÄÿ½ÿµÿºÿÄÿÁÿ¾ÿÀÿ¿ÿ½ÿ¶ÿ¿ÿºÿ»ÿ¾ÿ¶ÿ½ÿÂÿ¾ÿ¹ÿ¼ÿ¿ÿ¬ÿ½ÿ¹ÿ¿ÿ»ÿºÿÃÿ½ÿ³ÿ¶ÿ¹ÿ¯ÿ­ÿ¼ÿ¹ÿ°ÿ¶ÿ½ÿ³ÿËÿÂÿºÿ¿ÿ¿ÿÉÿ¾ÿµÿ¾ÿ¾ÿ³ÿ²ÿ¾ÿÈÿ¿ÿ»ÿ²ÿ»ÿÆÿ·ÿ³ÿ¸ÿ»ÿ´ÿ¶ÿ»ÿ¹ÿ¶ÿÀÿÊÿ¸ÿ¯ÿÄÿ¼ÿ¼ÿ¸ÿ·ÿ±ÿÎÿÍÿÁÿ¹ÿ¹ÿ½ÿÅÿÊÿ»ÿ¾ÿºÿ±ÿ²ÿ¬ÿ»ÿ»ÿ¾ÿÂÿ¾ÿÂÿÀÿ¼ÿÁÿ¼ÿÄÿ´ÿ®ÿ±ÿÌÿÁÿÐÿ¤ÿµÿµÿÁÿÃÿÀÿÅÿ¹ÿ«ÿµÿ¹ÿµÿ±ÿ·ÿºÿ°ÿ¼ÿ¿ÿ½ÿÿÿ£ÿ¨ÿ ÿ¢ÿºÿµÿÃÿ¿ÿ¿ÿ®ÿ«ÿÉÿ¿ÿµÿ´ÿÁÿÆÿ¹ÿ½ÿÀÿ¹ÿµÿ»ÿ±ÿ¸ÿ¶ÿÆÿÂÿ¾ÿ»ÿ¸ÿ»ÿ»ÿ¹ÿ³ÿÎÿ¸ÿÃÿ¸ÿ¨ÿÁÿ¸ÿ¼ÿ¶ÿµÿÃÿÃÿ»ÿ¿ÿÁÿ¶ÿ¿ÿÀÿ¿ÿ½ÿÈÿÂÿÇÿ½ÿ°ÿ¼ÿ¿ÿÁÿÃÿ®ÿ»ÿ¢ÿÂÿ±ÿ»ÿÁÿ¸ÿ·ÿºÿ¾ÿÂÿ·ÿÂÿÁÿÃÿºÿ¶ÿÇÿÂÿ·ÿ¿ÿËÿÉÿÇÿÄÿ°ÿÿ¿ÿ·ÿ½ÿÃÿÃÿÆÿÃÿÀÿ¼ÿ³ÿ°ÿ¼ÿ±ÿÁÿÂÿÄÿÆÿ¶ÿ®ÿÀÿÑÿÈÿÀÿÆÿÁÿÌÿÁÿÖÿÄÿ½ÿÁÿ¾ÿºÿ¼ÿÉÿÑÿÄÿ½ÿ¼ÿ¸ÿÑÿºÿÂÿ»ÿ¿ÿ¿ÿÊÿÌÿ´ÿªÿ¼ÿ©ÿ¯ÿ¯ÿºÿ²ÿ¹ÿ¶ÿ¼ÿ¿ÿ¶ÿ²ÿ¾ÿ¹ÿ¾ÿ½ÿËÿÅÿÊÿÈÿÃÿºÿ¶ÿ¸ÿ´ÿÀÿ¶ÿ¿ÿ¿ÿ¿ÿÀÿÉÿÁÿÀÿÇÿÃÿ¸ÿ´ÿÅÿÄÿ½ÿ¶ÿ»ÿ¼ÿ¶ÿ²ÿ»ÿÁÿ³ÿµÿ²ÿÂÿ±ÿ¯ÿ²ÿ½ÿÉÿÃÿ»ÿ¼ÿºÿÀÿ¹ÿÂÿÁÿ·ÿ±ÿ¹ÿºÿ¸ÿ¾ÿÁÿÃÿÓÿºÿ·ÿÀÿÕÿÒÿÍÿÂÿ½ÿÁÿ»ÿ¹ÿÃÿÐÿºÿ·ÿ´ÿ¯ÿ¾ÿÎÿÉÿÂÿÁÿ¶ÿ·ÿ´ÿ¼ÿÄÿ¶ÿ¬ÿ´ÿºÿ¹ÿÂÿ¶ÿ½ÿÏÿÅÿ»ÿ¾ÿºÿ»ÿ½ÿ¬ÿ½ÿÇÿÁÿ¹ÿºÿ»ÿ¿ÿÊÿÊÿ½ÿÂÿÎÿ½ÿ·ÿ²ÿ¹ÿ¸ÿ°ÿ¸ÿÂÿ¼ÿÁÿ°ÿ½ÿÈÿÅÿÉÿËÿ¼ÿºÿÐÿÓÿÎÿªÿÁÿ¶ÿ­ÿ»ÿ¼ÿ¹ÿÃÿ¸ÿ§ÿ´ÿËÿÈÿ¿ÿ»ÿ´ÿ±ÿ¶ÿºÿÈÿ³ÿ­ÿ°ÿ¸ÿÁÿ¾ÿµÿ°ÿ±ÿ»ÿÁÿÁÿÅÿ¾ÿºÿ½ÿ»ÿ´ÿ´ÿ­ÿ·ÿÆÿÇÿ´ÿ­ÿ§ÿ£ÿªÿ±ÿ¥ÿ¤ÿ¥ÿ®ÿ­ÿ£ÿÿ¨ÿ±ÿ«ÿ³ÿ«ÿ°ÿÂÿ¾ÿ¹ÿ¶ÿ³ÿ²ÿ«ÿ«ÿ±ÿ±ÿ²ÿºÿ¸ÿ·ÿ¿ÿ»ÿ©ÿ®ÿÈÿ¹ÿ´ÿ¸ÿÁÿÅÿ»ÿÃÿ§ÿÇÿ¼ÿ¹ÿµÿµÿ»ÿ¼ÿ¾ÿÇÿ¾ÿÃÿÅÿ»ÿºÿÇÿµÿ»ÿ¿ÿºÿºÿ­ÿÅÿºÿÃÿÈÿÏÿËÿÈÿÔÿ»ÿ»ÿÂÿºÿ¸ÿÇÿÐÿÉÿÁÿÈÿ­ÿ¨ÿ¯ÿ½ÿÇÿÍÿÉÿ¿ÿÁÿ³ÿ¬ÿ­ÿ¨ÿªÿ³ÿ·ÿµÿ»ÿ½ÿÆÿ¸ÿ´ÿ¹ÿ²ÿ°ÿ¶ÿ¸ÿ¸ÿ±ÿ¾ÿ³ÿ°ÿ¾ÿ¶ÿ»ÿÏÿÆÿÁÿ²ÿÁÿÉÿ¾ÿÀÿÃÿÁÿ¸ÿ«ÿ©ÿÿÿ¢ÿÿ¡ÿ¶ÿÁÿ½ÿÁÿ¯ÿ¯ÿ¨ÿ³ÿ¸ÿ¶ÿµÿ·ÿ¯ÿ¤ÿºÿ»ÿ¼ÿ±ÿ»ÿ¶ÿ·ÿÀÿ¾ÿ³ÿ»ÿ­ÿ¶ÿÿ¶ÿ³ÿ¶ÿºÿ·ÿ¶ÿµÿµÿ­ÿ§ÿ­ÿ­ÿ«ÿ´ÿ¸ÿ½ÿËÿ»ÿÃÿ·ÿ´ÿÅÿÃÿ¸ÿªÿ¬ÿÀÿÁÿ±ÿ»ÿ²ÿ·ÿ¾ÿ³ÿ¬ÿ®ÿ­ÿ°ÿÀÿÄÿ»ÿÆÿ»ÿ¸ÿ·ÿµÿºÿºÿ¯ÿ¹ÿ»ÿ·ÿµÿ´ÿ«ÿµÿ²ÿ¬ÿ®ÿ³ÿÁÿµÿ±ÿµÿ¹ÿ¼ÿÇÿÂÿ·ÿªÿ¥ÿºÿÁÿ©ÿ·ÿÅÿ¶ÿ·ÿ¸ÿ³ÿ³ÿµÿ¯ÿµÿ­ÿ°ÿ¶ÿ¶ÿ·ÿ»ÿ¿ÿ»ÿ»ÿÄÿºÿ«ÿµÿ»ÿ¾ÿÁÿÂÿ¼ÿ¼ÿÀÿ¾ÿ»ÿÁÿÁÿÎÿ·ÿÆÿËÿºÿ­ÿ¨ÿÿªÿÇÿ½ÿ²ÿ°ÿÁÿÅÿ½ÿµÿ¶ÿÁÿ¹ÿ­ÿ¶ÿ¸ÿÂÿºÿ¼ÿÇÿ²ÿ¯ÿ¤ÿ¬ÿ¼ÿ¼ÿµÿ¼ÿÇÿ³ÿ°ÿ«ÿÆÿ¾ÿ±ÿ½ÿºÿ°ÿ·ÿÀÿÅÿÅÿºÿµÿ¶ÿ¾ÿÀÿ·ÿ±ÿ³ÿ¶ÿ»ÿÆÿ¸ÿ­ÿ½ÿÿ¶ÿ­ÿ·ÿ¹ÿ¶ÿ®ÿ¬ÿ¸ÿÃÿ¸ÿ¬ÿ±ÿ¨ÿµÿ¼ÿ³ÿ´ÿ²ÿ´ÿºÿ·ÿ±ÿ¸ÿÉÿ¾ÿ¸ÿ¾ÿ·ÿ¯ÿ¬ÿ´ÿ¿ÿ·ÿ²ÿ½ÿ½ÿ¾ÿÄÿÉÿÀÿ¹ÿÁÿÇÿ¼ÿÀÿ½ÿ­ÿ¨ÿ´ÿÄÿÀÿÄÿÊÿ¼ÿ²ÿ¿ÿÄÿÊÿ½ÿ¬ÿ¬ÿ´ÿ¸ÿºÿ³ÿÅÿ²ÿ±ÿ½ÿÄÿÄÿ½ÿ¾ÿ¯ÿ®ÿ¼ÿ¸ÿ»ÿÐÿ­ÿ·ÿ·ÿ½ÿ½ÿ·ÿ¸ÿ½ÿ¶ÿ»ÿÂÿ½ÿ¾ÿ¾ÿ²ÿ¶ÿ¬ÿ»ÿ¹ÿ¶ÿÀÿ¶ÿ³ÿ¹ÿ¿ÿ½ÿºÿÁÿÃÿ»ÿ¼ÿ¿ÿ¤ÿ¸ÿ³ÿ¶ÿ¼ÿ¨ÿ²ÿÂÿ¾ÿ´ÿ±ÿ¶ÿ¯ÿºÿ»ÿ¹ÿÁÿ¹ÿÄÿÆÿ½ÿ¼ÿ»ÿ¾ÿÄÿÁÿ·ÿ¼ÿÇÿµÿ³ÿºÿ°ÿ´ÿ»ÿ¾ÿÄÿ¼ÿ¶ÿ¸ÿÁÿÅÿ¹ÿ·ÿÂÿÃÿ¸ÿ¼ÿµÿµÿºÿ»ÿÆÿÑÿÀÿ¥ÿ©ÿÀÿ¾ÿ·ÿ¶ÿ°ÿÀÿ³ÿ¼ÿÁÿ¹ÿ¿ÿÁÿÀÿ¹ÿ²ÿ²ÿ·ÿ¸ÿ¸ÿ»ÿÆÿ¼ÿÁÿÃÿ´ÿ¿ÿÀÿªÿ¢ÿ¯ÿ·ÿÂÿÃÿ¾ÿ¾ÿ»ÿ½ÿµÿÊÿµÿ¶ÿÂÿ­ÿÁÿµÿ·ÿ¸ÿ¿ÿ½ÿÄÿÉÿÀÿ»ÿ¶ÿ¶ÿÁÿ¶ÿ»ÿ¯ÿµÿÄÿ½ÿ¾ÿ¼ÿ¾ÿÂÿ¼ÿ¹ÿ´ÿ¨ÿ°ÿÀÿ´ÿ¿ÿ¶ÿ»ÿÍÿ±ÿ»ÿ³ÿ½ÿ¹ÿ¶ÿ¹ÿÁÿÅÿºÿ»ÿÆÿ½ÿµÿµÿÁÿ¬ÿµÿ¾ÿÎÿµÿ·ÿªÿ¨ÿ°ÿÈÿÀÿ·ÿµÿ²ÿ¼ÿÅÿ¶ÿºÿºÿ¿ÿ¾ÿÈÿ¹ÿ³ÿ´ÿÂÿ¿ÿ·ÿµÿ·ÿ¼ÿ·ÿ²ÿ¸ÿ´ÿ¯ÿ¿ÿ¼ÿ¼ÿ«ÿÅÿ´ÿ¿ÿ¸ÿ°ÿ¶ÿ·ÿ¬ÿ®ÿ»ÿ·ÿ´ÿ´ÿ·ÿ¶ÿµÿ¿ÿ¾ÿÄÿ¸ÿ¬ÿ¶ÿ¾ÿ¶ÿ°ÿ´ÿµÿ³ÿ­ÿ°ÿ¿ÿÇÿÅÿ¼ÿ¸ÿ¾ÿ½ÿ³ÿ·ÿ¿ÿ¯ÿ«ÿ©ÿÄÿµÿ¸ÿ¾ÿ¼ÿÅÿÃÿ´ÿ·ÿ±ÿ®ÿ­ÿ©ÿ²ÿ½ÿ½ÿÃÿÁÿ¶ÿ¿ÿ½ÿ·ÿ³ÿ¶ÿÃÿ´ÿ³ÿºÿ¯ÿ¾ÿ©ÿ¦ÿ§ÿ»ÿÁÿ¬ÿ¶ÿÌÿÉÿËÿÄÿ´ÿ¹ÿ¯ÿÄÿ¸ÿ¤ÿ·ÿÂÿµÿ«ÿ²ÿ±ÿ­ÿªÿ°ÿ±ÿ²ÿµÿµÿµÿ¶ÿ¶ÿ¼ÿ±ÿºÿ´ÿ½ÿ¶ÿ·ÿÐÿÍÿÁÿ»ÿÈÿÂÿ±ÿ¶ÿ¶ÿ²ÿ»ÿ¿ÿ»ÿºÿ´ÿ³ÿÁÿºÿ±ÿ®ÿ³ÿªÿ¶ÿ½ÿ²ÿ½ÿ¶ÿÀÿ³ÿ¹ÿ¹ÿ»ÿ¼ÿ¾ÿÀÿ¿ÿ¹ÿ¸ÿ¸ÿ±ÿ±ÿ¬ÿ±ÿÀÿ¼ÿ¿ÿÉÿÂÿÂÿ¿ÿÂÿ´ÿºÿÂÿ°ÿÆÿ¼ÿ¼ÿÍÿÁÿ©ÿ­ÿ®ÿ¯ÿÀÿÆÿ¾ÿ¹ÿºÿºÿ³ÿ½ÿÇÿÆÿºÿµÿÉÿµÿ¯ÿ½ÿ¯ÿ½ÿÄÿÀÿ»ÿ¼ÿºÿ¹ÿÀÿÂÿ½ÿ¶ÿ±ÿ¼ÿÇÿÀÿÄÿ¼ÿÌÿ¶ÿ©ÿ¨ÿºÿÃÿ´ÿ³ÿ¹ÿÂÿ¶ÿÊÿ¾ÿ½ÿ±ÿ¹ÿÅÿ¿ÿ¶ÿÃÿËÿ¿ÿ¯ÿ´ÿ¾ÿ¶ÿ¹ÿÄÿÇÿ°ÿ´ÿ¬ÿºÿ®ÿ¹ÿÂÿÏÿÁÿÉÿ¦ÿ¨ÿ°ÿ¨ÿ¹ÿ¾ÿÊÿËÿ±ÿ´ÿ¯ÿ¿ÿÃÿ·ÿÌÿÌÿ¹ÿºÿ´ÿ´ÿ¨ÿ§ÿºÿ·ÿ¸ÿ»ÿ¿ÿ¼ÿ¯ÿ´ÿ¸ÿ¸ÿ½ÿ¾ÿÃÿ·ÿ°ÿ°ÿÀÿÀÿ»ÿ³ÿ´ÿµÿ·ÿºÿ¸ÿ¸ÿ¼ÿ¿ÿ¶ÿ®ÿ¶ÿ°ÿ¹ÿ¯ÿÃÿÃÿ½ÿ«ÿ¼ÿ¹ÿ»ÿ¶ÿ´ÿ®ÿÆÿÕÿÝÿÂÿ·ÿÁÿ¾ÿ·ÿµÿÁÿËÿÌÿËÿ½ÿ°ÿ·ÿ¿ÿ¹ÿ½ÿÀÿÀÿÀÿ©ÿ¯ÿ¯ÿ­ÿ´ÿ»ÿ¬ÿ·ÿ¿ÿ½ÿËÿÃÿÇÿÎÿÁÿÂÿ¸ÿ½ÿºÿ¶ÿ¶ÿ¶ÿ¹ÿ¾ÿÂÿ¾ÿ¸ÿ¸ÿ³ÿ»ÿÑÿ¸ÿ¸ÿ¶ÿµÿÁÿ¡ÿ»ÿÁÿÉÿµÿ¸ÿ¿ÿ·ÿÂÿ¼ÿ·ÿ´ÿ½ÿÎÿÆÿ´ÿ»ÿ¹ÿÁÿ¹ÿ¶ÿ½ÿ±ÿ¤ÿ§ÿ±ÿ±ÿ«ÿ²ÿµÿ·ÿºÿ²ÿ¯ÿ·ÿ»ÿ¬ÿ®ÿ²ÿºÿ¶ÿ²ÿªÿ¿ÿ»ÿ­ÿ´ÿ¶ÿ½ÿÁÿ»ÿÀÿ½ÿÅÿ±ÿ¹ÿºÿ°ÿµÿ°ÿ´ÿ³ÿ±ÿ½ÿ»ÿ³ÿ®ÿ«ÿ¯ÿ«ÿ®ÿ³ÿ¸ÿºÿÏÿ±ÿ©ÿ·ÿ·ÿ»ÿ¾ÿ·ÿ·ÿºÿ«ÿ«ÿ¾ÿÍÿµÿ¾ÿ¹ÿËÿÅÿ¿ÿ·ÿ´ÿÃÿ´ÿ¸ÿÈÿÈÿÆÿÄÿÁÿÃÿÈÿÄÿ¼ÿÈÿËÿ»ÿÀÿ´ÿ«ÿµÿ¿ÿ¿ÿ¸ÿÁÿ³ÿ¾ÿÂÿ¶ÿ¼ÿ¹ÿ±ÿ¯ÿ¹ÿÎÿÀÿÌÿÄÿ¸ÿ±ÿ¿ÿ¿ÿ½ÿËÿÎÿÂÿÀÿµÿ¹ÿºÿ»ÿÀÿÂÿ¿ÿ´ÿ·ÿ¹ÿ¼ÿÁÿÀÿÄÿ±ÿ³ÿ½ÿ¸ÿ®ÿ»ÿËÿÄÿ¿ÿ¾ÿ¼ÿÿÂÿÀÿÄÿ»ÿ»ÿÄÿ¶ÿÂÿÃÿÉÿÃÿÂÿÆÿÄÿ°ÿ±ÿ¿ÿ¯ÿ°ÿ«ÿ¸ÿµÿ­ÿ·ÿ¾ÿÊÿÂÿ¬ÿ°ÿ¿ÿ½ÿ´ÿ¼ÿÃÿ¾ÿÃÿÂÿ½ÿ®ÿ´ÿÁÿ·ÿ´ÿ·ÿ­ÿÂÿ¾ÿÄÿªÿ°ÿ´ÿ³ÿ°ÿÈÿ·ÿÀÿ»ÿ¼ÿ½ÿ¼ÿªÿ²ÿ´ÿ·ÿ¼ÿ³ÿÀÿÁÿ¸ÿÂÿÂÿ¸ÿ¹ÿÅÿÀÿ»ÿ³ÿ¹ÿÁÿ¸ÿªÿªÿÂÿ¸ÿ´ÿ±ÿ­ÿ·ÿºÿ·ÿ½ÿ¸ÿµÿ³ÿ¸ÿ²ÿ´ÿÄÿÄÿµÿºÿËÿ¶ÿ»ÿÀÿÅÿ¶ÿ²ÿ·ÿ»ÿÇÿ·ÿ²ÿ´ÿµÿ³ÿ²ÿÃÿÄÿÈÿÅÿÄÿ»ÿ·ÿ¾ÿÄÿ¼ÿ»ÿ½ÿºÿ¶ÿ¬ÿ´ÿÀÿÀÿ¶ÿ´ÿ´ÿ¬ÿ«ÿÀÿÌÿÂÿ¼ÿ»ÿ¼ÿ¶ÿ¼ÿÏÿ­ÿ¬ÿÇÿÌÿ®ÿ¹ÿÃÿ£ÿ¶ÿÌÿºÿ¶ÿºÿ¾ÿ±ÿÁÿ½ÿ°ÿÿºÿ¼ÿÁÿÀÿ¹ÿºÿ»ÿ¾ÿ¸ÿ±ÿ³ÿ­ÿªÿ¼ÿÊÿ¾ÿ«ÿ°ÿ¹ÿ»ÿÆÿ¿ÿ­ÿºÿ³ÿ¤ÿ±ÿ¥ÿ¢ÿ¾ÿÊÿÄÿ®ÿ¦ÿ¼ÿÂÿ´ÿ·ÿÇÿ¿ÿ³ÿ¾ÿàÿ°ÿ½ÿ¿ÿµÿØÿÈÿÆÿ¾ÿÁÿÀÿ¹ÿ¿ÿ¸ÿ¶ÿÌÿÈÿ¸ÿ³ÿ±ÿ²ÿ²ÿ¼ÿÃÿ½ÿ¾ÿÆÿ½ÿ¾ÿÌÿ½ÿ¿ÿ°ÿ®ÿ³ÿÇÿÍÿ¶ÿ£ÿ»ÿºÿÆÿÃÿÅÿ¨ÿÐÿÂÿ¸ÿºÿ³ÿºÿÑÿµÿ·ÿ¾ÿÆÿÊÿ½ÿ¨ÿÊÿÉÿºÿ´ÿ¿ÿ»ÿ²ÿ¸ÿÉÿ½ÿ»ÿºÿÀÿ¾ÿ³ÿ¾ÿËÿÁÿ¼ÿÃÿ·ÿ°ÿ½ÿ¿ÿ¾ÿ¶ÿ³ÿÅÿÊÿÄÿÅÿÖÿ¯ÿ°ÿµÿ¾ÿÉÿ¾ÿÌÿ¹ÿÊÿ¾ÿ³ÿ·ÿ³ÿ·ÿ³ÿÂÿÊÿËÿÇÿ¹ÿ´ÿÄÿºÿÌÿ´ÿÃÿÜÿÄÿÆÿÈÿÄÿÀÿÁÿ¾ÿ¾ÿ¼ÿºÿÀÿÀÿÉÿÒÿÉÿÂÿ¾ÿ¼ÿÀÿºÿ¹ÿºÿÇÿÔÿÈÿÂÿµÿÊÿÇÿÏÿ½ÿÌÿÅÿÓÿ¾ÿ½ÿ¦ÿ«ÿÈÿ³ÿÆÿËÿ½ÿ¸ÿ°ÿÓÿµÿ¼ÿ¬ÿ¼ÿ¾ÿ»ÿ°ÿ·ÿ½ÿ´ÿ¹ÿÃÿ¾ÿ¿ÿÀÿ²ÿ¯ÿµÿ³ÿ¸ÿ¸ÿ¶ÿ¿ÿ¾ÿ¹ÿ¸ÿ½ÿºÿÀÿ¶ÿ¹ÿ»ÿÈÿÀÿ­ÿ»ÿ³ÿ»ÿ¼ÿ½ÿÁÿÁÿ·ÿ¿ÿ»ÿºÿ·ÿÂÿ´ÿ°ÿ»ÿ·ÿºÿ½ÿ¸ÿµÿ¶ÿ½ÿ»ÿ¹ÿºÿÁÿÀÿÂÿ»ÿ¹ÿÄÿÅÿÀÿ½ÿ¿ÿºÿ°ÿ·ÿ¿ÿ¿ÿËÿÒÿÁÿ½ÿÊÿ½ÿ®ÿµÿ¶ÿªÿ»ÿ¿ÿ¿ÿ²ÿ·ÿ·ÿ¾ÿÈÿ³ÿµÿ³ÿÂÿ¹ÿ¸ÿÈÿ¾ÿ¨ÿ¾ÿ¿ÿ³ÿ·ÿ½ÿ¿ÿÄÿ¾ÿ¼ÿ¾ÿ½ÿÂÿµÿªÿ¬ÿ¹ÿÊÿ¿ÿ·ÿÅÿÆÿ½ÿÂÿ¿ÿµÿ·ÿÈÿ¼ÿ³ÿ´ÿ·ÿ¶ÿ±ÿ¿ÿ½ÿ­ÿ´ÿ¿ÿ¹ÿÉÿ»ÿÃÿ¹ÿÉÿ¿ÿÁÿÍÿÄÿ¿ÿ½ÿ¿ÿÂÿÉÿ¾ÿ·ÿºÿ¸ÿ¸ÿÁÿ¹ÿ¸ÿÃÿÂÿ½ÿÀÿËÿÂÿ´ÿ¸ÿÈÿ¿ÿÁÿ¼ÿ¼ÿÆÿ¼ÿ´ÿ¼ÿ½ÿÃÿÃÿ¹ÿ¿ÿÅÿÍÿÄÿ·ÿÆÿÉÿÌÿÅÿÄÿ½ÿ¿ÿÀÿ¸ÿ´ÿ¹ÿ¼ÿ¹ÿÃÿÀÿ¾ÿÀÿÀÿÇÿÄÿµÿ·ÿÀÿ¼ÿµÿ¸ÿ½ÿÓÿÉÿÎÿÉÿÊÿÇÿ´ÿ¿ÿ¶ÿ¥ÿ·ÿ³ÿ«ÿÅÿÇÿÇÿÆÿ»ÿµÿ¹ÿÀÿµÿ»ÿ·ÿºÿ¼ÿ¿ÿ´ÿ¾ÿ¼ÿ³ÿ»ÿ½ÿ½ÿÀÿ¾ÿ¼ÿ¿ÿÊÿÊÿ½ÿ¹ÿÃÿ¸ÿÍÿ¾ÿÁÿ¶ÿÆÿºÿÊÿ»ÿ»ÿ¯ÿÇÿÓÿ¸ÿ²ÿ¶ÿÅÿ·ÿÇÿÆÿ¶ÿ¶ÿ¶ÿÀÿ»ÿºÿÄÿÂÿ½ÿ³ÿ§ÿ¸ÿÈÿÀÿÃÿºÿ¿ÿÌÿ¶ÿ½ÿÈÿºÿ±ÿ½ÿÑÿ«ÿ»ÿ´ÿÊÿ¶ÿ´ÿÅÿÆÿÀÿ¾ÿ±ÿÂÿ¾ÿ¬ÿ§ÿÂÿ¼ÿ´ÿºÿ½ÿÀÿÄÿÍÿÌÿÁÿ·ÿ¶ÿ¿ÿ¼ÿ¼ÿÀÿÓÿ¼ÿªÿ¿ÿ¼ÿ¹ÿµÿÁÿ¸ÿÁÿ»ÿÁÿ»ÿ¾ÿ´ÿºÿ¸ÿ»ÿÁÿ·ÿ°ÿÇÿÎÿÁÿÆÿÁÿ´ÿµÿ½ÿÑÿÌÿÅÿÁÿÅÿ»ÿµÿ©ÿ´ÿ¹ÿ¿ÿÃÿ»ÿÅÿÒÿÄÿ³ÿ³ÿ½ÿÓÿ»ÿ·ÿÃÿÂÿºÿ½ÿ½ÿ·ÿºÿºÿ¸ÿÂÿÂÿ½ÿ¹ÿ·ÿÅÿ°ÿÂÿÁÿÍÿÊÿ½ÿ»ÿ¸ÿ½ÿÀÿ»ÿ¹ÿ¼ÿÄÿÈÿÃÿ·ÿ·ÿÅÿÇÿÁÿÃÿÆÿËÿÊÿËÿÅÿ±ÿ¾ÿ»ÿÂÿµÿ±ÿ¹ÿ·ÿÂÿ¯ÿÃÿ¿ÿ½ÿÆÿ·ÿÆÿ­ÿ»ÿÀÿÀÿÈÿÃÿÈÿÎÿÁÿºÿÆÿÇÿ¼ÿ¿ÿ½ÿ·ÿ°ÿ¾ÿÆÿ»ÿ¸ÿ´ÿ¹ÿ°ÿÆÿÉÿ¿ÿ¼ÿ½ÿÊÿ¿ÿ­ÿ­ÿ¼ÿ·ÿ¹ÿµÿ¼ÿÆÿ¸ÿ²ÿ½ÿ½ÿ¾ÿ»ÿ¼ÿ·ÿ·ÿ¼ÿ¿ÿµÿÈÿÈÿ¼ÿÆÿ¼ÿ´ÿÅÿ¸ÿ±ÿ¹ÿ¿ÿ°ÿ§ÿ¨ÿÿÿ¥ÿ¤ÿ¢ÿ´ÿÅÿÂÿ¼ÿµÿ«ÿÅÿ½ÿâÿÌÿµÿ°ÿ¾ÿ·ÿÃÿÀÿÂÿ·ÿ»ÿÂÿ»ÿ¸ÿÂÿÀÿ¸ÿ¹ÿ´ÿºÿ¬ÿËÿ·ÿºÿ¸ÿÀÿÀÿ³ÿ­ÿ¬ÿ¿ÿÆÿ¾ÿ·ÿµÿ¹ÿ´ÿ´ÿÉÿÄÿ¯ÿ¼ÿºÿ¨ÿÂÿ¾ÿ¾ÿÈÿ¼ÿÅÿ·ÿÈÿ¶ÿÃÿ¹ÿ¶ÿ³ÿ¯ÿ²ÿ¹ÿºÿ·ÿ¶ÿ·ÿ¶ÿ´ÿ±ÿ«ÿ±ÿ³ÿªÿ¯ÿÂÿÀÿÊÿ«ÿ¯ÿ¸ÿ¸ÿ¹ÿÇÿ¾ÿ·ÿ ÿ®ÿÅÿÇÿ¾ÿ¶ÿ¹ÿ²ÿ¯ÿºÿ¯ÿ´ÿ·ÿ°ÿ±ÿ¿ÿ³ÿ¶ÿ¹ÿ»ÿ¿ÿ¸ÿ³ÿ¯ÿ¬ÿ±ÿ»ÿºÿ´ÿ°ÿ°ÿ½ÿ´ÿ¶ÿ¯ÿÁÿ²ÿÃÿÚÿ½ÿºÿ»ÿªÿ³ÿ¾ÿÌÿÆÿ·ÿµÿ¶ÿ¼ÿÇÿ¸ÿµÿ²ÿÁÿÊÿ®ÿÀÿÂÿÄÿÈÿÃÿ¶ÿ¸ÿ»ÿÂÿ¼ÿ³ÿºÿÃÿÅÿ¾ÿÅÿ©ÿ¹ÿÀÿÂÿ°ÿÑÿ½ÿÄÿÁÿÁÿ²ÿ²ÿ·ÿºÿ¿ÿ½ÿ¾ÿÃÿ½ÿ»ÿ¾ÿ¾ÿÖÿ¶ÿ­ÿ¶ÿ·ÿ²ÿÀÿÁÿµÿ¼ÿ¾ÿ¿ÿ¹ÿ¹ÿÂÿÅÿÊÿ¼ÿ¬ÿ¾ÿ·ÿ©ÿÉÿ¶ÿÿ«ÿÀÿ¿ÿ¾ÿÁÿ»ÿµÿ³ÿ²ÿ¶ÿ¸ÿÃÿ»ÿµÿÅÿÀÿ¾ÿÁÿÀÿ±ÿ·ÿÅÿÄÿ¾ÿÂÿ¼ÿ±ÿ·ÿ¿ÿ¹ÿ­ÿ½ÿ³ÿ©ÿ¨ÿ¹ÿÍÿÁÿ¿ÿÄÿ·ÿ²ÿ±ÿ®ÿ¯ÿµÿ½ÿ¶ÿ®ÿ±ÿ²ÿ¶ÿ´ÿÂÿÄÿÉÿµÿºÿ¬ÿºÿËÿ¾ÿ·ÿºÿ³ÿºÿÇÿ·ÿÆÿ¼ÿ¤ÿ±ÿºÿ»ÿ¾ÿ·ÿ¶ÿ¼ÿ¾ÿ½ÿ¼ÿ·ÿ¹ÿ¾ÿ»ÿ°ÿ´ÿ§ÿ»ÿ¸ÿ»ÿ¶ÿ³ÿ¼ÿ»ÿ¼ÿÅÿÀÿÂÿ¹ÿ´ÿ°ÿ±ÿ¨ÿ³ÿ·ÿÂÿ¿ÿ³ÿ´ÿ¾ÿÀÿ»ÿ½ÿÂÿ½ÿ¾ÿ¹ÿ»ÿµÿµÿ¯ÿ»ÿ·ÿ»ÿ¾ÿ¸ÿ´ÿ·ÿ´ÿ°ÿ¹ÿ»ÿ»ÿ±ÿÂÿµÿ¸ÿ½ÿ½ÿ¬ÿÿÿÿªÿ½ÿ¿ÿºÿËÿ´ÿ´ÿ¯ÿ²ÿ¶ÿ¿ÿÀÿ¹ÿ¹ÿÀÿ½ÿ±ÿ»ÿ²ÿªÿ¼ÿ¼ÿ¶ÿ½ÿÎÿÅÿ¸ÿ²ÿµÿ¸ÿ½ÿÂÿ»ÿÄÿ»ÿÃÿ¸ÿºÿ¾ÿ½ÿÁÿ¼ÿºÿÂÿÄÿÁÿÀÿÀÿ»ÿ¹ÿºÿ»ÿ½ÿÌÿÀÿ·ÿ½ÿÁÿ¾ÿÁÿ»ÿ³ÿÄÿ¦ÿÁÿÊÿ±ÿÃÿÁÿ¼ÿ½ÿÂÿÂÿºÿ±ÿ¾ÿÀÿ¿ÿªÿÀÿ¼ÿ»ÿºÿ¾ÿÂÿ¾ÿ½ÿÆÿÃÿ¬ÿ¿ÿ»ÿ¬ÿÉÿ°ÿ¶ÿÉÿÁÿ¶ÿ·ÿ¹ÿ¾ÿºÿÄÿÈÿ¿ÿÆÿ»ÿ¯ÿ»ÿÈÿÆÿÃÿÄÿÃÿÅÿÃÿ«ÿºÿÉÿ¾ÿÃÿÁÿºÿÉÿÈÿ²ÿ·ÿ¹ÿÂÿÓÿºÿºÿºÿ¿ÿÁÿÀÿÅÿÂÿ¹ÿÅÿ¹ÿÁÿÅÿ¸ÿÕÿÆÿÂÿ¹ÿ¾ÿ´ÿ¨ÿÆÿÉÿµÿ¶ÿÄÿÂÿÇÿÅÿ¿ÿ¹ÿ¸ÿ¶ÿ±ÿ¹ÿÁÿ±ÿ·ÿÅÿÍÿÃÿµÿ¼ÿÑÿÓÿÃÿ¶ÿ­ÿ¨ÿ¸ÿ¶ÿ½ÿ°ÿ³ÿ¹ÿºÿºÿºÿ³ÿ©ÿÃÿËÿÃÿ°ÿ¹ÿ³ÿ¯ÿ±ÿµÿ·ÿ·ÿ½ÿ¿ÿ¹ÿ¸ÿ³ÿ½ÿÂÿ½ÿ»ÿÄÿÄÿÅÿ»ÿºÿ³ÿ¸ÿ³ÿ´ÿ¼ÿ¼ÿÂÿÌÿ¾ÿÉÿÃÿÂÿ¼ÿ·ÿ¼ÿ¹ÿÂÿÒÿÉÿÁÿ±ÿ»ÿ°ÿ±ÿ²ÿ¹ÿÅÿ»ÿ²ÿÃÿÆÿÁÿ¸ÿÅÿÄÿ·ÿÀÿÅÿÃÿ¾ÿ¹ÿÂÿÒÿÃÿ½ÿ¼ÿÒÿØÿÎÿÊÿÊÿ¿ÿ»ÿªÿ¨ÿ¸ÿ·ÿªÿ®ÿ»ÿ¹ÿµÿ½ÿ±ÿÁÿ²ÿÇÿÕÿÌÿÀÿ¶ÿ¶ÿËÿÆÿ¿ÿÂÿ·ÿ¶ÿÅÿ»ÿ·ÿ½ÿ´ÿ¬ÿºÿºÿÁÿ¿ÿ¸ÿ¾ÿÈÿËÿÏÿÈÿ»ÿÊÿÀÿ¼ÿ¸ÿ¯ÿ³ÿµÿ±ÿÂÿÍÿºÿÍÿ´ÿ¼ÿÆÿ¾ÿ²ÿ´ÿÂÿºÿ¶ÿÈÿÁÿ¼ÿ¶ÿ¶ÿµÿ©ÿ¢ÿªÿÿ¸ÿ°ÿ°ÿ­ÿ¦ÿªÿµÿ¬ÿ¨ÿ«ÿ°ÿ¦ÿ£ÿ´ÿ¹ÿ«ÿºÿ¨ÿ¬ÿ¨ÿ¬ÿµÿ¼ÿ·ÿ±ÿ¾ÿ²ÿ«ÿ¾ÿ¶ÿ²ÿ¯ÿ­ÿ¾ÿØÿ±ÿ¦ÿÊÿÁÿ±ÿ¨ÿ¯ÿ¸ÿºÿÊÿÉÿ¶ÿÅÿÁÿºÿ¼ÿÁÿ´ÿ»ÿÀÿ¾ÿºÿ²ÿÀÿÆÿÈÿ¾ÿÇÿÐÿ¹ÿ¹ÿ¿ÿ¿ÿ¶ÿªÿ­ÿ¸ÿ½ÿ¹ÿ»ÿÂÿ¸ÿ°ÿ¯ÿ¶ÿÂÿÇÿÉÿÊÿ½ÿ³ÿÂÿÃÿ°ÿ¸ÿ»ÿµÿ¾ÿ½ÿ¯ÿÉÿ½ÿ¸ÿ·ÿ³ÿ°ÿµÿÀÿ½ÿ¸ÿÀÿ¼ÿ¹ÿ¼ÿ½ÿ¼ÿÄÿÊÿÅÿ¶ÿ·ÿÀÿµÿºÿ¶ÿ«ÿ©ÿ¡ÿ­ÿÿÿ¡ÿ¥ÿ¦ÿ³ÿÅÿÄÿ´ÿ¶ÿ¯ÿ®ÿºÿ·ÿ»ÿ·ÿ´ÿ»ÿ´ÿ»ÿ¼ÿ²ÿÁÿÄÿ¹ÿ½ÿÂÿ¹ÿÀÿ¸ÿ¿ÿªÿ²ÿÁÿ±ÿ¯ÿ·ÿ¶ÿ·ÿ¸ÿ¯ÿ¹ÿ«ÿµÿ®ÿ¥ÿ¯ÿ½ÿ¹ÿºÿ³ÿ²ÿ³ÿ¹ÿ³ÿÅÿ½ÿ¯ÿ­ÿ¬ÿ¶ÿ´ÿ±ÿ¼ÿ®ÿ¸ÿ¹ÿ°ÿ­ÿ±ÿ´ÿ·ÿ³ÿ«ÿ¶ÿ¿ÿÃÿ¼ÿ±ÿ³ÿ¸ÿ¯ÿ±ÿµÿ¼ÿ±ÿ²ÿ±ÿ¶ÿ¶ÿ°ÿ¬ÿ²ÿÌÿ¾ÿ­ÿ¹ÿ¸ÿ¾ÿ»ÿµÿ½ÿÂÿ´ÿµÿ­ÿªÿ²ÿÂÿ½ÿ¶ÿ³ÿºÿ»ÿµÿºÿÂÿ®ÿ¸ÿ´ÿ®ÿÆÿÍÿ¼ÿ¶ÿ¸ÿ¯ÿ´ÿ²ÿ¶ÿµÿ¼ÿÅÿ¹ÿ´ÿ³ÿ»ÿ¿ÿ³ÿ»ÿ»ÿÃÿ¹ÿ½ÿ¼ÿ³ÿ³ÿÁÿ»ÿ¦ÿ¶ÿ¼ÿÀÿ¯ÿÄÿ¸ÿ«ÿ±ÿªÿ®ÿ¶ÿ¶ÿÃÿ¿ÿºÿ¬ÿºÿÈÿ¯ÿ®ÿ´ÿ·ÿ·ÿºÿ½ÿ¹ÿÀÿÂÿÄÿ¶ÿ³ÿ«ÿ¯ÿ«ÿÿÿ®ÿÆÿÅÿÈÿ½ÿµÿ´ÿËÿÆÿ»ÿ¿ÿºÿ®ÿ¸ÿÁÿºÿ³ÿ»ÿ§ÿªÿªÿ»ÿÂÿÁÿÁÿÀÿ¾ÿ¾ÿ¾ÿÀÿ­ÿ³ÿºÿÅÿ·ÿ¼ÿ¿ÿ¸ÿµÿºÿ»ÿ³ÿ¿ÿÿ¹ÿ¸ÿµÿµÿ°ÿ¯ÿ°ÿ·ÿºÿ¼ÿÆÿ¾ÿÉÿÄÿ»ÿ¾ÿ¸ÿ¼ÿÀÿ¿ÿÁÿ»ÿ±ÿ¶ÿ½ÿÀÿ±ÿÀÿÂÿºÿ²ÿ²ÿ»ÿµÿ§ÿ«ÿ´ÿ°ÿ²ÿ®ÿ³ÿ¥ÿÁÿÃÿºÿ¾ÿ¶ÿºÿ¾ÿ½ÿÀÿÃÿ¹ÿ«ÿ·ÿ¾ÿ±ÿºÿÁÿ»ÿ¼ÿ·ÿ¬ÿ­ÿ¸ÿ»ÿ½ÿºÿ¤ÿ¶ÿ¥ÿ¹ÿÂÿ»ÿÃÿ¸ÿ¥ÿ°ÿ¼ÿ¶ÿ·ÿ¸ÿªÿ±ÿºÿµÿÆÿ´ÿ¼ÿ­ÿ®ÿ­ÿ®ÿ¹ÿºÿ´ÿ²ÿ¬ÿ±ÿÁÿÉÿ³ÿºÿ´ÿºÿÄÿ¾ÿ¾ÿ»ÿµÿ½ÿ¿ÿ·ÿÄÿ°ÿ·ÿ¶ÿÄÿ¯ÿ©ÿ½ÿÇÿÁÿ·ÿ¶ÿ¼ÿÀÿÂÿÄÿÁÿµÿÅÿ¼ÿÀÿµÿÃÿÄÿ¼ÿ­ÿ¯ÿ¿ÿÃÿµÿ­ÿ³ÿ±ÿ³ÿ°ÿÀÿ¾ÿÆÿÄÿ¿ÿÃÿÀÿÀÿ¾ÿ¹ÿµÿ²ÿ´ÿ½ÿÑÿÈÿ·ÿ¸ÿÑÿÇÿÄÿ²ÿ½ÿ¨ÿ£ÿµÿ¹ÿ½ÿÂÿÀÿÄÿ½ÿ¿ÿÀÿ½ÿ»ÿÃÿ»ÿ¿ÿ·ÿ·ÿºÿ¸ÿµÿ¼ÿÁÿ´ÿ­ÿ³ÿµÿÊÿÀÿ®ÿÍÿ±ÿ¸ÿ¾ÿ¿ÿ¹ÿ²ÿ¹ÿ¹ÿ²ÿ³ÿ·ÿ½ÿÂÿ·ÿ±ÿ³ÿÂÿ¸ÿ´ÿÅÿ¶ÿ¾ÿÃÿ´ÿ¶ÿ·ÿ´ÿ³ÿ·ÿ¿ÿÅÿÁÿ«ÿÂÿÂÿ×ÿ¯ÿ¾ÿ»ÿ¾ÿºÿ±ÿ»ÿ¸ÿ·ÿ½ÿµÿ¬ÿ¸ÿ¾ÿµÿÅÿÂÿ½ÿÁÿÅÿ¯ÿ±ÿµÿ¸ÿ»ÿ´ÿ°ÿ©ÿ·ÿ»ÿ³ÿ¶ÿ²ÿ±ÿ¸ÿµÿ©ÿ£ÿ¾ÿ¨ÿ´ÿºÿÅÿÂÿ±ÿ¯ÿ²ÿ·ÿ¸ÿ±ÿµÿÀÿÁÿ·ÿ¬ÿ°ÿºÿµÿ°ÿ°ÿÂÿ°ÿ±ÿ°ÿ¸ÿ´ÿ°ÿÁÿÇÿÇÿºÿ«ÿ®ÿºÿ»ÿ·ÿÁÿ¾ÿ¸ÿ¿ÿ·ÿ´ÿ¶ÿ®ÿÁÿ½ÿ°ÿÄÿ¾ÿµÿ·ÿ¸ÿºÿºÿ³ÿ¸ÿÄÿ¶ÿ­ÿ¼ÿÌÿºÿ½ÿ§ÿµÿ¸ÿÈÿ»ÿ¬ÿ¾ÿ½ÿÀÿ¼ÿ²ÿ­ÿ¥ÿ¨ÿ²ÿ±ÿ´ÿ¸ÿ¾ÿ¸ÿµÿ³ÿ¾ÿ´ÿ»ÿ®ÿ»ÿ·ÿ¬ÿ¾ÿÆÿ½ÿ¸ÿºÿµÿ¹ÿ¶ÿ°ÿ¹ÿ«ÿ¬ÿ¿ÿ­ÿ²ÿ±ÿºÿÁÿ³ÿ»ÿ·ÿÁÿ¹ÿµÿºÿ¿ÿ¿ÿ·ÿ©ÿ¶ÿÇÿÀÿ¶ÿ³ÿ³ÿ¹ÿ½ÿ¯ÿ­ÿ³ÿ¸ÿ±ÿ¹ÿÁÿ¿ÿ»ÿ´ÿ´ÿÀÿ½ÿºÿ¸ÿ»ÿ½ÿ°ÿ®ÿ¹ÿ½ÿÀÿ¾ÿ¹ÿ¿ÿËÿÂÿÃÿÂÿ¤ÿ­ÿ·ÿ¸ÿ­ÿ¹ÿ¼ÿ«ÿ·ÿ³ÿÃÿÇÿ¶ÿ±ÿ¹ÿ´ÿµÿÃÿÇÿÄÿ½ÿ¹ÿ·ÿ¹ÿÍÿ¾ÿÁÿÁÿ¹ÿÐÿ´ÿ°ÿ­ÿ¬ÿ½ÿ½ÿºÿ¬ÿ©ÿ¨ÿ¶ÿÆÿºÿ¼ÿ¿ÿ³ÿ¹ÿ¶ÿ³ÿÈÿÐÿÄÿ¿ÿ³ÿ»ÿ½ÿ´ÿ¼ÿ¼ÿÃÿÀÿ¬ÿ·ÿÁÿÇÿÂÿÀÿÃÿÃÿÀÿÀÿ»ÿ²ÿ²ÿ³ÿ¸ÿ»ÿ¶ÿ¾ÿÌÿ·ÿ³ÿ²ÿÌÿÈÿÍÿÂÿÂÿºÿ¸ÿ¾ÿÃÿ¼ÿ§ÿ²ÿºÿ¨ÿ¤ÿªÿ·ÿ¶ÿ°ÿ¸ÿ¸ÿ¶ÿ»ÿµÿµÿ»ÿ²ÿÿ«ÿ´ÿ±ÿÆÿ»ÿ¼ÿ±ÿ¶ÿ³ÿªÿ²ÿ¶ÿ®ÿ¾ÿµÿ«ÿ¯ÿ»ÿ¾ÿÂÿ¿ÿ¶ÿ±ÿ·ÿ¸ÿ®ÿ¸ÿ½ÿ´ÿ¶ÿ³ÿ»ÿ¾ÿ¼ÿÆÿ¹ÿÃÿ¨ÿ©ÿÆÿÇÿÀÿÑÿÈÿÚÿÎÿ½ÿ´ÿ¹ÿ½ÿ¸ÿ·ÿ»ÿ·ÿÄÿÈÿ¿ÿÂÿ½ÿ¶ÿºÿ´ÿ¯ÿ½ÿ½ÿ¾ÿÁÿ²ÿµÿ®ÿ¨ÿ¶ÿ§ÿ·ÿ³ÿÆÿªÿÉÿ»ÿ»ÿÄÿ¯ÿÀÿ³ÿ¶ÿ­ÿ®ÿ´ÿ¼ÿÂÿÃÿÀÿ½ÿÂÿÂÿÁÿÄÿÃÿÆÿ¶ÿ³ÿÈÿÂÿÀÿ²ÿÇÿÄÿÖÿÃÿÃÿÆÿ«ÿÿ¼ÿ ÿ¹ÿÁÿ»ÿ¹ÿ»ÿ­ÿ¬ÿ»ÿÅÿ·ÿªÿ¬ÿ²ÿ¼ÿµÿ©ÿ±ÿ²ÿ±ÿ¹ÿ¬ÿ°ÿ°ÿ²ÿ¶ÿ°ÿºÿ¯ÿ­ÿ¨ÿ¡ÿÃÿ½ÿ´ÿ¶ÿ»ÿ²ÿ¹ÿ³ÿÃÿ¸ÿÁÿ¶ÿÀÿ³ÿ·ÿ·ÿ±ÿ±ÿÿ¤ÿ´ÿ©ÿ©ÿ¯ÿ®ÿ´ÿ±ÿ«ÿ®ÿ´ÿÃÿ½ÿ¿ÿ·ÿ¹ÿ°ÿ·ÿ³ÿ´ÿÂÿ°ÿ¾ÿºÿ¸ÿ¬ÿÂÿÃÿÄÿÅÿ¹ÿÇÿ¯ÿ»ÿÇÿÁÿ¶ÿ©ÿ¯ÿÇÿÆÿ½ÿ¿ÿÃÿÀÿºÿ¿ÿÅÿÀÿ¶ÿ«ÿ¬ÿºÿ¿ÿÇÿ¼ÿµÿ¾ÿÀÿÇÿºÿÂÿ·ÿµÿ·ÿ½ÿÈÿÅÿ¼ÿÈÿ½ÿ¼ÿÀÿÈÿÀÿ»ÿÃÿ»ÿºÿ»ÿ»ÿ¾ÿ»ÿÀÿÀÿÄÿÆÿÅÿÀÿÀÿËÿÐÿÆÿ®ÿ´ÿ¹ÿ¹ÿ½ÿ¹ÿ²ÿ»ÿ¾ÿÆÿÂÿÃÿÀÿÆÿ°ÿ¼ÿ»ÿËÿ×ÿ½ÿÆÿµÿ©ÿ®ÿÊÿÅÿ³ÿ¯ÿÆÿÄÿ·ÿ·ÿ¶ÿ¬ÿµÿ«ÿºÿÃÿ·ÿ°ÿºÿÁÿ¹ÿ¸ÿ½ÿÂÿ¿ÿ¼ÿºÿ¹ÿµÿµÿÃÿ¸ÿªÿ±ÿ¹ÿ°ÿ¾ÿ½ÿºÿ¥ÿ°ÿ­ÿ¼ÿÆÿ·ÿµÿ³ÿ°ÿ¼ÿ¾ÿªÿ¹ÿ«ÿ»ÿ¶ÿ­ÿ¿ÿ¿ÿ°ÿ¹ÿ¹ÿºÿÀÿÇÿ¸ÿµÿ¼ÿ¼ÿ¾ÿºÿ­ÿ¤ÿ³ÿ»ÿ³ÿ°ÿ¯ÿ¸ÿ¶ÿ³ÿ¿ÿÃÿ·ÿ²ÿ¸ÿ±ÿ¿ÿÌÿ³ÿÄÿÄÿÅÿ±ÿÁÿ¹ÿÎÿËÿÁÿºÿÂÿÐÿ¿ÿÀÿºÿ½ÿ·ÿ·ÿ­ÿ³ÿÂÿÅÿÄÿ´ÿ·ÿ½ÿ¼ÿ¾ÿ»ÿ¶ÿ½ÿÄÿ·ÿ±ÿ¹ÿ»ÿµÿÀÿ¿ÿ¸ÿ³ÿ»ÿºÿÂÿ¶ÿ»ÿ¸ÿ²ÿ¯ÿ¾ÿ¼ÿ¸ÿ¶ÿ¿ÿ½ÿ°ÿÃÿ²ÿ»ÿÇÿ¿ÿÆÿ¥ÿ¹ÿ½ÿ»ÿÎÿ¨ÿ°ÿºÿ½ÿ¸ÿ¯ÿ³ÿ¼ÿ¿ÿÁÿÉÿÄÿÆÿÇÿ¿ÿ·ÿÁÿÓÿÈÿ½ÿµÿµÿÃÿºÿ¶ÿ®ÿ¡ÿ­ÿÀÿ¿ÿ¶ÿÃÿÂÿ½ÿÇÿ±ÿÅÿ®ÿÊÿ¿ÿÃÿ´ÿ³ÿÂÿºÿÁÿÉÿ³ÿ¶ÿÒÿÓÿÀÿ»ÿ³ÿÁÿÁÿ­ÿ¯ÿ®ÿÅÿËÿ»ÿÀÿÅÿÀÿÊÿÇÿºÿÇÿÎÿ¾ÿ»ÿÀÿ¾ÿ½ÿÁÿ«ÿ³ÿ·ÿÃÿÂÿºÿ¸ÿÃÿºÿÆÿÅÿÎÿ´ÿ±ÿÃÿ¾ÿ·ÿ¨ÿ°ÿËÿ±ÿºÿÅÿÊÿ¾ÿ¸ÿ¶ÿ³ÿ·ÿÈÿÁÿºÿÏÿÈÿ½ÿºÿÃÿÌÿÍÿÌÿÄÿ®ÿ©ÿªÿ½ÿÇÿ´ÿ¸ÿ¾ÿËÿØÿÉÿµÿ³ÿÈÿÈÿ¯ÿ¬ÿ²ÿÇÿ½ÿ»ÿÊÿ´ÿ±ÿºÿÉÿÂÿ±ÿ¾ÿ¨ÿÆÿ°ÿ¾ÿÎÿ½ÿÆÿÇÿÀÿ»ÿØÿÂÿ»ÿµÿÈÿÇÿÆÿÒÿ¹ÿ¸ÿµÿ¹ÿ½ÿÄÿÍÿÄÿÃÿÉÿÇÿÉÿÄÿ½ÿ½ÿÀÿÁÿ¿ÿÉÿÀÿÃÿ¾ÿ·ÿÄÿ·ÿÐÿËÿ¾ÿÅÿ±ÿÃÿÇÿÑÿ·ÿ²ÿ¶ÿÍÿÂÿÄÿºÿ¾ÿÉÿ§ÿ¹ÿ¼ÿ³ÿ°ÿºÿÄÿÃÿ´ÿ¹ÿ¼ÿ½ÿ¾ÿÁÿºÿÀÿÄÿºÿ¶ÿ¾ÿ¾ÿ¼ÿ¾ÿ½ÿ½ÿ²ÿºÿÂÿ±ÿ³ÿ»ÿ½ÿ¾ÿ¼ÿÌÿÈÿ³ÿÆÿ¼ÿ·ÿ§ÿÂÿ²ÿµÿºÿÇÿ¹ÿ½ÿÅÿ»ÿ­ÿ«ÿºÿÁÿÀÿ·ÿºÿ»ÿ¿ÿÁÿ¸ÿ¿ÿ½ÿÃÿ¸ÿÂÿÄÿ¿ÿÇÿÄÿ¾ÿ¿ÿÂÿÆÿ¼ÿ»ÿÇÿÀÿ½ÿÂÿ¾ÿÄÿÌÿ·ÿµÿ·ÿ¾ÿ¶ÿ³ÿ²ÿ´ÿ¹ÿ«ÿ°ÿ½ÿÊÿ»ÿÉÿ½ÿ¿ÿ¸ÿ»ÿ¾ÿÅÿµÿ¹ÿ»ÿ¸ÿ¸ÿÆÿÊÿÃÿÈÿºÿÁÿ¹ÿÄÿÆÿ½ÿ½ÿÁÿÉÿ¾ÿ¸ÿºÿ±ÿ¸ÿÍÿÎÿËÿ°ÿ»ÿ¸ÿ»ÿ¹ÿ±ÿºÿ¶ÿÉÿ´ÿÃÿ»ÿ»ÿÆÿÀÿ¸ÿÅÿ½ÿ¸ÿ×ÿÂÿ¿ÿÇÿ¿ÿÍÿ½ÿÆÿÅÿÅÿµÿ¹ÿÂÿÈÿÊÿ¿ÿ·ÿÃÿÅÿ¼ÿ¿ÿ¿ÿÂÿ½ÿºÿÌÿÈÿÂÿ»ÿ¹ÿÄÿ¶ÿ¸ÿÈÿÉÿÆÿÌÿ·ÿÅÿÊÿÈÿ¼ÿ·ÿÒÿÊÿºÿ¼ÿ¹ÿ¼ÿÀÿÄÿÄÿ¼ÿ½ÿ½ÿÄÿÇÿÂÿÁÿÀÿ»ÿÀÿÄÿ¾ÿ»ÿ»ÿÀÿÁÿÁÿÂÿÃÿÃÿ¸ÿ¼ÿ®ÿÅÿÇÿÄÿÓÿÆÿ³ÿ·ÿßÿ§ÿºÿÔÿ©ÿÌÿÉÿ´ÿ³ÿ½ÿ½ÿËÿ¼ÿ¹ÿÆÿÄÿ·ÿ¿ÿ¾ÿÁÿÂÿÁÿÇÿÄÿËÿÍÿÌÿÆÿ¸ÿ¼ÿÃÿÂÿÀÿ¾ÿ¹ÿµÿÆÿºÿÊÿÉÿ¾ÿ§ÿÃÿÇÿ®ÿ·ÿ¼ÿÐÿ»ÿÄÿ¾ÿ¼ÿÀÿ¹ÿ¾ÿ¾ÿ½ÿÂÿ½ÿ¶ÿ¸ÿ»ÿ¸ÿ¶ÿÅÿÏÿÆÿ½ÿÂÿ¼ÿ·ÿ¶ÿÅÿ²ÿÅÿºÿÍÿÃÿ¿ÿÊÿ¼ÿ»ÿÉÿÁÿ¼ÿ§ÿÁÿ¸ÿºÿµÿ´ÿÁÿ½ÿÅÿÅÿ¸ÿ¸ÿ¾ÿºÿ·ÿÄÿÆÿÁÿ¼ÿÀÿÉÿÄÿÕÿÃÿ¹ÿÄÿ»ÿ¬ÿ¹ÿ½ÿ¸ÿÇÿ¼ÿºÿÁÿÅÿÃÿµÿ¶ÿ¸ÿ¹ÿ¶ÿ³ÿ»ÿ½ÿºÿ¼ÿÃÿ½ÿ±ÿ¹ÿÄÿËÿÈÿÑÿÅÿÇÿ¶ÿµÿ¿ÿÿ¿ÿÁÿ½ÿ¿ÿÁÿ»ÿªÿ³ÿÆÿÈÿ½ÿ·ÿÉÿºÿ¨ÿµÿºÿÀÿÈÿ½ÿ¶ÿ·ÿ¼ÿÇÿ»ÿºÿÍÿ»ÿºÿºÿÌÿÁÿ­ÿ¹ÿ·ÿ¾ÿÄÿÌÿ¶ÿ»ÿÆÿÍÿ¼ÿ¸ÿ¶ÿ»ÿ½ÿ¾ÿ¿ÿ³ÿ¸ÿÈÿÀÿ»ÿ¸ÿ³ÿ¶ÿºÿ²ÿ³ÿ²ÿÀÿÍÿÇÿ¾ÿÏÿ¥ÿ¹ÿ¸ÿ¹ÿ·ÿ¼ÿÂÿ»ÿ¼ÿÁÿÌÿÂÿµÿ»ÿ¾ÿ¸ÿ¹ÿÀÿÀÿ¸ÿ·ÿºÿ½ÿ¿ÿ¼ÿ»ÿ´ÿ»ÿ»ÿ»ÿ¹ÿÁÿºÿÅÿ»ÿ¾ÿ¼ÿÃÿÂÿ¿ÿÆÿÌÿÈÿ·ÿªÿµÿÉÿÄÿ¶ÿ³ÿ·ÿÂÿ²ÿ¬ÿÂÿÄÿÅÿ½ÿÉÿÂÿ¾ÿÄÿ½ÿµÿºÿ¯ÿ¶ÿ±ÿ¯ÿ°ÿ©ÿ©ÿ®ÿ¬ÿ­ÿÅÿÊÿÂÿÁÿ´ÿ²ÿ¯ÿÉÿ±ÿ¾ÿ¸ÿÌÿÈÿ²ÿµÿ§ÿ°ÿ°ÿ·ÿ²ÿ³ÿÃÿ¾ÿ·ÿ·ÿ¹ÿÉÿ·ÿÀÿ©ÿ¿ÿ»ÿ±ÿÏÿ°ÿ²ÿ¯ÿ»ÿÀÿ¿ÿ³ÿ²ÿ±ÿ¸ÿÀÿ¿ÿ²ÿªÿ²ÿ¶ÿ®ÿ«ÿ²ÿ¶ÿ´ÿ·ÿ»ÿ²ÿ£ÿ½ÿÇÿ®ÿÿ²ÿ½ÿ²ÿ¶ÿºÿ¶ÿ²ÿµÿÀÿÁÿ¸ÿ°ÿ§ÿªÿ³ÿ³ÿ³ÿÂÿ»ÿÀÿ²ÿ¬ÿ°ÿ¯ÿ´ÿ¼ÿ¹ÿ«ÿªÿ³ÿÀÿ¼ÿ¹ÿÇÿºÿ¯ÿÇÿ¹ÿ«ÿ¿ÿ±ÿÀÿ¾ÿ¿ÿºÿÃÿÃÿ²ÿ±ÿ²ÿ¬ÿ¦ÿªÿ¹ÿ¼ÿ²ÿµÿ»ÿ¹ÿ»ÿ½ÿ±ÿ¯ÿ¸ÿ¹ÿËÿ¼ÿÇÿ¾ÿ·ÿ·ÿ¿ÿ¹ÿµÿµÿ¸ÿÀÿÈÿÇÿµÿºÿ¸ÿËÿÂÿ¯ÿ³ÿÁÿÓÿÌÿ¾ÿ¶ÿ¼ÿÃÿÈÿ´ÿ¸ÿÃÿ»ÿ¼ÿÀÿ½ÿ¬ÿ¸ÿ¾ÿ¶ÿÁÿ¹ÿÿªÿÉÿ¶ÿ²ÿ½ÿ½ÿ¸ÿ½ÿ½ÿÂÿÌÿÄÿÁÿ»ÿ¹ÿÍÿ¶ÿ®ÿ»ÿ´ÿ£ÿÆÿÄÿ²ÿ³ÿ¯ÿ¶ÿÀÿÂÿÄÿÂÿ¾ÿÆÿÁÿ¸ÿÏÿ·ÿ¿ÿ¿ÿ´ÿ¼ÿ¶ÿ¸ÿ¯ÿ»ÿÀÿ»ÿ³ÿ¬ÿ´ÿÄÿÌÿ¼ÿ®ÿÇÿÄÿÇÿ³ÿ´ÿ»ÿ³ÿ¹ÿ¼ÿÀÿÃÿ¹ÿ·ÿ¿ÿ¿ÿÄÿ¾ÿ»ÿ»ÿÉÿ¾ÿ·ÿÆÿÊÿÄÿÂÿ³ÿºÿ´ÿ¬ÿ³ÿ¶ÿ³ÿ´ÿ´ÿ¯ÿ¯ÿ¾ÿ®ÿÇÿ¸ÿÊÿÄÿÇÿÂÿÄÿ¿ÿ´ÿ¬ÿªÿ¯ÿ³ÿÇÿ¿ÿÍÿªÿÿ¸ÿÊÿ»ÿÀÿ·ÿ¶ÿÀÿÂÿÆÿÅÿ³ÿ·ÿ¾ÿºÿ¾ÿ¶ÿ¸ÿ¾ÿ³ÿÉÿÆÿ¿ÿÍÿÀÿ³ÿÂÿÌÿÍÿÏÿÈÿ°ÿ½ÿÀÿÂÿ¸ÿ»ÿ¸ÿ­ÿ¸ÿÂÿ¹ÿ¾ÿÅÿ¸ÿ¿ÿ¾ÿÄÿÁÿÐÿ¹ÿËÿÀÿµÿ¾ÿÊÿ¼ÿ±ÿ±ÿµÿÃÿ´ÿ©ÿ½ÿ¼ÿÃÿ¹ÿÂÿ¾ÿ½ÿ½ÿ°ÿ­ÿ­ÿ©ÿ·ÿ»ÿ·ÿÁÿºÿ½ÿÑÿÄÿ³ÿÀÿ¿ÿÀÿ¹ÿ½ÿÅÿ»ÿ¼ÿ»ÿ°ÿÂÿÍÿ²ÿ»ÿÊÿÆÿ±ÿ³ÿ¶ÿºÿÆÿÃÿÅÿÊÿ²ÿ¹ÿÅÿ¯ÿ¼ÿËÿÃÿ­ÿ°ÿ·ÿ¼ÿÂÿ¿ÿÁÿ¹ÿ«ÿ±ÿºÿÈÿÈÿ»ÿ·ÿ¾ÿÃÿÃÿÄÿÅÿ¼ÿÇÿµÿ¼ÿ²ÿ¶ÿ½ÿÊÿÀÿÉÿÍÿ½ÿ­ÿ¥ÿ©ÿ´ÿ·ÿ©ÿ½ÿ¸ÿ¼ÿÀÿ¼ÿ¸ÿ»ÿÈÿÏÿ¾ÿÅÿÄÿ´ÿ¯ÿºÿ±ÿÁÿÃÿ¼ÿºÿ¼ÿºÿ·ÿ¼ÿ¹ÿ¾ÿÁÿÆÿÅÿ¾ÿ·ÿÄÿÀÿ¾ÿÇÿÁÿÃÿÄÿÈÿ»ÿÔÿ¼ÿºÿ¾ÿÆÿÇÿºÿ¬ÿªÿ²ÿ³ÿÇÿ·ÿ¹ÿ±ÿ¸ÿÅÿÁÿ¿ÿ¼ÿ¸ÿºÿ½ÿºÿÃÿ­ÿ¸ÿÊÿÃÿ³ÿ·ÿ¬ÿ«ÿÈÿÇÿ½ÿ³ÿÁÿ·ÿ»ÿ¼ÿ±ÿ³ÿ¶ÿ³ÿ±ÿ·ÿÇÿ¹ÿºÿÀÿ±ÿÃÿ³ÿ¿ÿÉÿ¿ÿ¼ÿ¼ÿ¯ÿ¤ÿ°ÿ¸ÿ±ÿ¯ÿ¶ÿ¾ÿ¾ÿ¾ÿ¾ÿ²ÿµÿ¸ÿÅÿÆÿÍÿ¹ÿÁÿÀÿµÿ¸ÿ¹ÿ·ÿÀÿÉÿ®ÿ¼ÿ­ÿ©ÿ»ÿÀÿ¿ÿÄÿÅÿÃÿºÿ²ÿ¬ÿ°ÿÇÿÐÿÉÿÇÿÃÿ»ÿÀÿÃÿËÿ¶ÿºÿÀÿÊÿºÿ½ÿÉÿÈÿÅÿ¯ÿ°ÿ²ÿ¼ÿ¿ÿ»ÿÁÿÂÿ»ÿ½ÿÌÿÉÿ­ÿ¿ÿÊÿ¼ÿÁÿÃÿ½ÿ¾ÿÃÿ¾ÿÀÿ¿ÿ¸ÿ½ÿÈÿÆÿ¼ÿÃÿËÿ»ÿ³ÿÀÿªÿ«ÿ³ÿ²ÿ·ÿ»ÿ´ÿ´ÿÃÿ¿ÿÂÿ²ÿÂÿÈÿÃÿ¾ÿ»ÿ½ÿÂÿÄÿ·ÿ·ÿÆÿÄÿÅÿÀÿ¾ÿ½ÿ·ÿºÿ¾ÿ¯ÿÁÿÃÿÀÿÁÿÄÿÆÿÄÿ¾ÿ³ÿÀÿµÿºÿ³ÿ´ÿºÿÅÿÎÿÏÿÅÿÂÿÊÿ©ÿÀÿÃÿ¹ÿ³ÿ¸ÿÄÿ¿ÿ°ÿÆÿ¸ÿ¶ÿµÿ³ÿ³ÿ·ÿ»ÿ±ÿ¯ÿ¦ÿ¨ÿÀÿ½ÿ¥ÿ¡ÿ±ÿ¤ÿ±ÿ«ÿ¨ÿ´ÿºÿ¸ÿ¶ÿ·ÿªÿÿ§ÿ°ÿ¾ÿ´ÿ²ÿ§ÿ¦ÿ¼ÿ»ÿ°ÿ»ÿ¹ÿ»ÿ»ÿ»ÿÇÿÑÿÏÿËÿ´ÿÔÿ¸ÿ¦ÿ·ÿ¿ÿºÿÊÿÇÿ³ÿ½ÿÂÿ»ÿ½ÿ¿ÿ»ÿ»ÿÃÿ½ÿ¾ÿ²ÿ«ÿÅÿÂÿ°ÿ´ÿÌÿËÿÊÿÃÿ¿ÿ¸ÿªÿ°ÿÃÿÆÿ´ÿ°ÿ½ÿ¶ÿ¹ÿ¹ÿ®ÿ¶ÿÂÿ¹ÿÀÿ«ÿ¶ÿÈÿ¿ÿÁÿ½ÿ»ÿ¾ÿÂÿºÿ±ÿÂÿµÿ·ÿ°ÿ­ÿ±ÿµÿºÿ¾ÿÄÿ«ÿÁÿËÿÆÿ¸ÿ²ÿ½ÿ¿ÿ³ÿ¿ÿ¾ÿÀÿ¯ÿ±ÿ®ÿÿÿÿ¦ÿÿÿ¡ÿ¯ÿ«ÿªÿ±ÿ­ÿÄÿ¾ÿ¹ÿ¶ÿ¸ÿ·ÿ¾ÿ¹ÿ±ÿ¿ÿ¼ÿ¿ÿ·ÿ»ÿÂÿ·ÿ¸ÿÂÿÄÿÄÿ¹ÿ¯ÿ°ÿ±ÿÀÿÎÿÀÿ¹ÿºÿ±ÿ¸ÿ»ÿ­ÿÆÿ¹ÿºÿ»ÿºÿ¹ÿ¹ÿ·ÿ¬ÿ±ÿÎÿ½ÿ¾ÿ´ÿ³ÿ´ÿ°ÿ­ÿ«ÿ²ÿ¸ÿ½ÿ¼ÿ°ÿ¸ÿ½ÿ¸ÿ±ÿµÿÁÿ¾ÿ¸ÿ©ÿ·ÿ°ÿÅÿÅÿ½ÿ¸ÿ®ÿ«ÿ¥ÿ®ÿ»ÿ§ÿ¶ÿ·ÿ¹ÿºÿ¶ÿµÿ´ÿÌÿ²ÿ²ÿ¹ÿ»ÿ³ÿ¶ÿ³ÿ´ÿÀÿ½ÿºÿ¸ÿ»ÿ·ÿ»ÿ¹ÿ²ÿ²ÿºÿ½ÿµÿ¾ÿËÿ¬ÿÂÿ®ÿºÿºÿµÿ¹ÿ¾ÿ·ÿ§ÿ±ÿ¹ÿ´ÿ§ÿ´ÿÁÿ¹ÿ¹ÿ·ÿµÿ¿ÿ²ÿµÿºÿ¾ÿÍÿºÿ·ÿ¿ÿ½ÿ³ÿ±ÿ®ÿ§ÿ°ÿ­ÿ¸ÿ¸ÿ¸ÿ ÿ«ÿ°ÿ­ÿ¿ÿËÿ¾ÿÃÿ¼ÿ¤ÿÁÿÇÿÁÿÀÿ¿ÿÀÿ¼ÿ¶ÿµÿ¤ÿ²ÿ¶ÿÉÿ¿ÿ¯ÿ²ÿ¶ÿ´ÿªÿÿÿ¯ÿ½ÿÇÿ²ÿ­ÿ¶ÿÊÿÂÿÆÿÂÿ¼ÿÈÿÂÿ®ÿ´ÿ´ÿÄÿ»ÿÏÿÈÿÀÿÂÿ¹ÿ¶ÿÂÿ¾ÿ·ÿÀÿËÿ¹ÿ¶ÿ¼ÿÇÿ¶ÿÀÿÆÿ»ÿ¸ÿ¼ÿÁÿÅÿ±ÿ¯ÿ´ÿ·ÿ»ÿÆÿ»ÿ¶ÿ¸ÿ»ÿ¿ÿ¹ÿ»ÿ·ÿÂÿ¶ÿºÿ½ÿÅÿ¼ÿÆÿÈÿÁÿ¾ÿ¸ÿ½ÿÃÿÆÿÀÿÈÿÒÿ³ÿ²ÿºÿ·ÿ³ÿ¶ÿ¸ÿ¼ÿ¿ÿ»ÿ³ÿ·ÿ³ÿ½ÿ´ÿ¾ÿ»ÿ§ÿ¨ÿºÿ¼ÿ¬ÿ§ÿ´ÿ¥ÿ±ÿ¿ÿ¶ÿºÿ¿ÿ¾ÿ¸ÿ³ÿµÿ·ÿºÿ¼ÿ¸ÿ¸ÿ«ÿºÿ¥ÿ½ÿ¿ÿÆÿ¼ÿ¿ÿ¹ÿ¬ÿ¯ÿ¸ÿ¿ÿÉÿÂÿ¹ÿ¸ÿ¿ÿ¸ÿ¸ÿÅÿ¿ÿºÿ°ÿ¬ÿ­ÿ°ÿ¶ÿ¸ÿ¯ÿ¬ÿÊÿÌÿ¬ÿ¯ÿ»ÿ½ÿ¸ÿ¾ÿºÿ¹ÿ³ÿ«ÿ¿ÿÆÿ®ÿ·ÿÉÿÆÿ¿ÿ¬ÿ°ÿ¾ÿÉÿÀÿ¶ÿµÿºÿ½ÿ¹ÿÃÿÁÿ¦ÿ¾ÿ²ÿ°ÿÁÿÁÿÐÿ¾ÿÂÿ²ÿ¬ÿÇÿÊÿ»ÿËÿÄÿÉÿºÿ·ÿ¸ÿÀÿ»ÿ½ÿ¶ÿ³ÿÃÿÁÿ»ÿ·ÿ®ÿ­ÿºÿÑÿºÿÂÿ¯ÿÕÿÑÿÈÿ¯ÿ­ÿ¼ÿ­ÿ³ÿ»ÿ¹ÿ¼ÿ²ÿ±ÿ¿ÿÂÿ»ÿ»ÿ¿ÿÁÿ¿ÿ¯ÿ·ÿ¶ÿµÿ¬ÿ¤ÿ­ÿ»ÿ½ÿ¸ÿ·ÿ³ÿ¼ÿ¬ÿ£ÿ¿ÿ°ÿÿµÿ³ÿ¿ÿÄÿ¹ÿ»ÿ»ÿ¸ÿÄÿÅÿ¹ÿºÿ¯ÿ·ÿÃÿ¶ÿ¹ÿ¼ÿ¶ÿ½ÿÇÿºÿµÿ²ÿ¸ÿÃÿ¾ÿ´ÿ­ÿ¶ÿ¶ÿ¼ÿÂÿ»ÿ¬ÿÈÿ·ÿºÿ¶ÿ¿ÿÃÿ´ÿ¯ÿ¾ÿÂÿºÿºÿµÿ¶ÿÉÿÂÿÆÿÀÿÀÿ²ÿ¹ÿÅÿ¼ÿÊÿÆÿ»ÿ¶ÿ»ÿÄÿÈÿ½ÿ§ÿ«ÿÀÿÀÿ¶ÿ´ÿÉÿ²ÿ³ÿ´ÿ½ÿÅÿ½ÿ³ÿ¼ÿÃÿ³ÿ¯ÿºÿ¿ÿÅÿ½ÿ¡ÿªÿµÿ½ÿ²ÿ±ÿ¹ÿ¨ÿ¤ÿ¯ÿµÿ·ÿ»ÿÁÿ¾ÿµÿªÿ§ÿ®ÿµÿºÿ¸ÿ¬ÿ¼ÿ½ÿ½ÿ»ÿµÿ²ÿ¶ÿ»ÿ¿ÿ²ÿ»ÿ¼ÿ·ÿ¸ÿÅÿÄÿ·ÿ¯ÿ²ÿ¿ÿ¸ÿ¶ÿ°ÿ½ÿ¬ÿ¿ÿÿºÿ­ÿ¾ÿÂÿ¦ÿ­ÿ®ÿºÿºÿ½ÿÊÿ½ÿ¯ÿ·ÿ·ÿ³ÿ°ÿ·ÿ¼ÿ³ÿ¶ÿ¼ÿÁÿ³ÿ°ÿ¶ÿºÿ­ÿ½ÿËÿÆÿÂÿ¿ÿ³ÿ°ÿ¹ÿ¸ÿ¬ÿ«ÿ·ÿ¼ÿ®ÿ´ÿ³ÿ¬ÿ¶ÿ³ÿ¾ÿ»ÿ¿ÿ¶ÿ°ÿ½ÿ¾ÿºÿ©ÿ§ÿ³ÿ¶ÿ¯ÿ¯ÿµÿ¶ÿµÿ»ÿ¸ÿ·ÿ³ÿÁÿ¯ÿ±ÿ¾ÿÄÿ¹ÿªÿ¼ÿ³ÿµÿ»ÿµÿ±ÿ¯ÿ­ÿ¹ÿÁÿ½ÿÅÿÀÿ±ÿÈÿ·ÿ¶ÿ´ÿ¹ÿ¿ÿ¨ÿ·ÿ´ÿ¯ÿ´ÿ²ÿÄÿ»ÿ§ÿ·ÿ³ÿ°ÿÄÿÇÿ¹ÿ¿ÿÊÿÄÿ¾ÿ»ÿºÿ¸ÿºÿÈÿ³ÿ¿ÿ¾ÿÁÿÇÿ¼ÿ³ÿ¹ÿ¸ÿÉÿËÿ»ÿ¿ÿÀÿºÿ±ÿ£ÿ¬ÿ®ÿ¬ÿ¼ÿÃÿ¾ÿ´ÿÉÿ¶ÿ¸ÿ³ÿ²ÿ­ÿ¶ÿºÿ¨ÿ¦ÿ¿ÿ¹ÿ¤ÿ´ÿ´ÿÃÿÇÿÃÿËÿÌÿÄÿºÿ¸ÿ¹ÿ»ÿºÿ³ÿ»ÿ¼ÿ­ÿÊÿÅÿÄÿËÿÅÿ¿ÿÀÿÉÿÀÿÇÿ¼ÿ»ÿ²ÿ¶ÿÃÿ»ÿ´ÿ­ÿ´ÿ¾ÿÀÿµÿ±ÿ½ÿÄÿ»ÿ¬ÿ°ÿÁÿ´ÿ±ÿ¨ÿ²ÿªÿ´ÿÄÿ¾ÿÇÿÄÿ»ÿ´ÿ¬ÿ·ÿ¶ÿ°ÿ±ÿ½ÿ»ÿ²ÿ°ÿ¾ÿ¿ÿ»ÿ¹ÿ¸ÿ»ÿ»ÿ·ÿ·ÿ¾ÿÈÿÇÿ¾ÿÍÿ¹ÿ¢ÿ¼ÿÖÿ´ÿ³ÿ»ÿ¿ÿ»ÿÆÿËÿµÿ³ÿ»ÿ¸ÿ´ÿ¸ÿÂÿ¼ÿ»ÿÂÿ»ÿ¹ÿ¾ÿ¿ÿÄÿÀÿºÿÀÿ»ÿ¾ÿºÿ¼ÿµÿ¶ÿÈÿ±ÿµÿ±ÿ°ÿ¯ÿ²ÿ³ÿÊÿ¯ÿÀÿ·ÿ±ÿµÿ¨ÿ·ÿ«ÿ¹ÿ³ÿ¨ÿµÿ½ÿ»ÿ²ÿ­ÿ¯ÿ¶ÿ¼ÿ²ÿ­ÿ©ÿ±ÿ¯ÿ³ÿ´ÿ¸ÿ»ÿ¸ÿÃÿÇÿÈÿ¸ÿÃÿ¶ÿµÿ²ÿ¸ÿ¸ÿ¾ÿµÿ¶ÿ¾ÿ¬ÿ¥ÿ²ÿ¹ÿÀÿ»ÿ§ÿ¨ÿ³ÿ¾ÿ¿ÿ³ÿ»ÿ¾ÿºÿ¼ÿ´ÿµÿÁÿµÿºÿ·ÿÇÿ¥ÿ©ÿ¤ÿ£ÿºÿ¬ÿ³ÿ¯ÿµÿ«ÿ°ÿ¯ÿÉÿ¸ÿ°ÿ±ÿ¶ÿ°ÿµÿ±ÿ®ÿ­ÿ®ÿ¯ÿ§ÿªÿ½ÿ°ÿ¦ÿ¼ÿ°ÿ³ÿµÿºÿ¹ÿ¸ÿ¡ÿ§ÿ«ÿ¾ÿ½ÿ¯ÿ©ÿ¹ÿÄÿ¼ÿ»ÿÎÿ·ÿ¶ÿ°ÿ¨ÿÃÿ®ÿºÿ¼ÿ½ÿÀÿ½ÿµÿ¯ÿ²ÿ¼ÿ¼ÿ´ÿ½ÿÄÿºÿµÿ´ÿ¸ÿ»ÿ¶ÿ²ÿ²ÿ½ÿ¾ÿÅÿºÿ¯ÿÇÿ¿ÿÊÿÄÿºÿ±ÿºÿ¸ÿ¹ÿºÿ¾ÿ¹ÿ¹ÿÀÿ·ÿ°ÿ»ÿ¹ÿ®ÿ»ÿÄÿ¹ÿÀÿÃÿÀÿÄÿ¹ÿ¼ÿÁÿ¾ÿÃÿÄÿËÿÐÿÇÿÄÿÅÿÆÿÁÿ¸ÿ¯ÿ¯ÿ¶ÿ²ÿ¬ÿ¾ÿ¸ÿÂÿÁÿÕÿ¿ÿÊÿ³ÿÎÿÓÿ½ÿ¼ÿ»ÿ°ÿ¬ÿÆÿÅÿÇÿÀÿ«ÿ»ÿµÿ£ÿ®ÿÄÿÄÿ±ÿ®ÿ¼ÿÀÿ¹ÿ¸ÿ¾ÿ¿ÿ¶ÿ±ÿ¿ÿÅÿ¾ÿÀÿÀÿ¼ÿ¼ÿ·ÿÂÿ¸ÿµÿ¼ÿªÿÇÿÊÿÃÿ³ÿ´ÿ°ÿ¼ÿÈÿ»ÿ¹ÿ±ÿ¿ÿ¼ÿ·ÿ»ÿºÿµÿÄÿ´ÿ´ÿÂÿ¼ÿ¬ÿ±ÿ´ÿ¶ÿÁÿÁÿ·ÿ·ÿ¾ÿ¾ÿÂÿÂÿ½ÿºÿ±ÿºÿÆÿ¿ÿ¼ÿµÿ·ÿ¯ÿ»ÿÀÿ¶ÿÁÿºÿ´ÿºÿ»ÿ¯ÿÇÿÄÿ¸ÿºÿ­ÿ¸ÿ»ÿµÿ¸ÿÀÿÄÿ¿ÿºÿÃÿ¼ÿ¿ÿ´ÿ¯ÿ´ÿ¼ÿ§ÿ­ÿÁÿ´ÿ»ÿÀÿ¶ÿºÿ¹ÿ³ÿ¸ÿºÿ¹ÿ´ÿ¶ÿÁÿºÿ¼ÿµÿµÿ¿ÿ­ÿ§ÿ»ÿÀÿ»ÿÃÿÃÿ ÿ»ÿÆÿÃÿÆÿÀÿÎÿ´ÿÆÿ¿ÿÃÿÎÿ³ÿÃÿ©ÿ­ÿ©ÿ´ÿÖÿÄÿÁÿµÿ·ÿËÿÆÿ°ÿ¶ÿ±ÿ¼ÿ¹ÿ¿ÿËÿ¹ÿ±ÿ²ÿ¸ÿÄÿ»ÿ¸ÿÁÿÅÿ¹ÿªÿ¹ÿ¿ÿ¹ÿªÿ½ÿµÿ¬ÿ®ÿ´ÿ´ÿ¶ÿºÿºÿÇÿ¹ÿÂÿ£ÿ½ÿºÿ¼ÿ¾ÿ¥ÿÃÿ¿ÿÁÿÈÿ½ÿÀÿ·ÿ«ÿºÿ®ÿºÿ¸ÿ®ÿ®ÿ¼ÿÈÿÁÿ¹ÿºÿ²ÿ³ÿ¹ÿ»ÿ¾ÿ¸ÿ´ÿ¹ÿÃÿ»ÿ©ÿ´ÿÅÿÅÿ±ÿºÿ»ÿ³ÿ½ÿ¿ÿÆÿÌÿ¶ÿ¿ÿÊÿËÿµÿ¾ÿ¿ÿ¯ÿ½ÿÃÿËÿÇÿ»ÿÁÿÇÿÂÿÀÿ³ÿÆÿºÿ±ÿÅÿÁÿÉÿÆÿÁÿÅÿ¾ÿ³ÿ­ÿ»ÿÈÿÁÿ¸ÿ·ÿÀÿÅÿÂÿ¿ÿ·ÿ¸ÿ¹ÿ·ÿ·ÿÿ»ÿÁÿÂÿ¿ÿÂÿØÿÇÿ´ÿ»ÿÄÿ¾ÿÉÿ½ÿ¹ÿÒÿËÿ³ÿªÿ¼ÿªÿËÿÿÆÿÄÿÅÿ½ÿÕÿ¿ÿ³ÿÁÿºÿÏÿÏÿÌÿ¼ÿ¶ÿµÿ½ÿÁÿÊÿÂÿ²ÿ´ÿÃÿÈÿµÿ³ÿÆÿºÿªÿºÿ·ÿ¾ÿÍÿÈÿÇÿ¹ÿ¸ÿÉÿ¼ÿµÿÏÿºÿ¶ÿÌÿ¹ÿ¦ÿÿ»ÿ»ÿ­ÿ«ÿ¶ÿÁÿ¼ÿÂÿ¿ÿ»ÿÝÿÊÿÀÿ»ÿ±ÿ±ÿÄÿÁÿÂÿÄÿ»ÿ±ÿÃÿ¸ÿ¬ÿºÿ¼ÿ½ÿ¼ÿµÿ³ÿ³ÿÆÿÆÿ¯ÿ°ÿ¸ÿÄÿ¾ÿ¼ÿÍÿÎÿ¾ÿÆÿ¹ÿ²ÿ¦ÿ¸ÿ³ÿ»ÿ¸ÿ×ÿÐÿ½ÿ¾ÿ¼ÿ¼ÿ±ÿ¼ÿºÿÆÿ¶ÿ½ÿ½ÿºÿÁÿÆÿÂÿ»ÿ¼ÿµÿ¹ÿÅÿÃÿÂÿÀÿ¸ÿ½ÿ¿ÿ½ÿ¸ÿµÿÁÿÀÿ¼ÿ¼ÿ»ÿ¾ÿ»ÿ¹ÿ®ÿµÿµÿºÿºÿ´ÿ¹ÿ»ÿ©ÿ¸ÿ°ÿÂÿ¿ÿËÿÄÿÊÿ¹ÿÉÿÀÿ¾ÿÁÿÄÿ¹ÿ¸ÿ·ÿÊÿÉÿ»ÿ¾ÿ¹ÿ½ÿ´ÿ¾ÿÆÿ¿ÿ»ÿ¶ÿ±ÿºÿÅÿºÿµÿÃÿÔÿÌÿ¼ÿ¹ÿ¼ÿ´ÿÍÿËÿ¿ÿ´ÿµÿÀÿÂÿÀÿÉÿ³ÿ·ÿÇÿ¼ÿ¿ÿÆÿÃÿ¿ÿÉÿÇÿ½ÿÃÿÉÿÅÿÀÿÈÿÅÿÂÿ¾ÿÂÿÃÿ¹ÿ±ÿ°ÿºÿ¼ÿ¸ÿ½ÿ¿ÿÉÿÉÿÆÿÊÿÍÿËÿÁÿÀÿ¼ÿµÿ¸ÿÆÿ¹ÿÁÿÖÿ½ÿÎÿÃÿ´ÿ¿ÿ¿ÿÉÿÇÿ¯ÿ½ÿ¿ÿ¿ÿÄÿÂÿÂÿÁÿ¼ÿ·ÿÁÿÅÿÆÿÀÿ¸ÿ½ÿ¿ÿ¾ÿÅÿÃÿ¸ÿºÿ¸ÿ·ÿ¸ÿ«ÿ½ÿ¹ÿ³ÿ·ÿ½ÿÍÿ±ÿÂÿ·ÿ¾ÿÉÿÊÿ¹ÿÂÿ°ÿÂÿ·ÿ¾ÿÈÿÎÿÏÿÒÿÂÿ³ÿ¨ÿ®ÿ¸ÿ¿ÿÃÿ¶ÿ·ÿºÿºÿÄÿÂÿ¾ÿÀÿÃÿ½ÿÀÿºÿ¯ÿ´ÿ´ÿÀÿÁÿÃÿÅÿÀÿ²ÿ¿ÿÃÿºÿ¼ÿ¿ÿ°ÿÂÿ½ÿÄÿÃÿÈÿ¿ÿÅÿÀÿºÿ·ÿÁÿ¿ÿ¿ÿÅÿ¿ÿ¸ÿµÿ·ÿ¿ÿÀÿÃÿÊÿ¹ÿ·ÿ®ÿ¾ÿ½ÿ´ÿ¸ÿÅÿÍÿ¶ÿ¹ÿÎÿµÿÉÿ¹ÿÂÿ¼ÿÂÿ½ÿ¬ÿ¿ÿ¶ÿ¸ÿµÿ¿ÿºÿ½ÿ¾ÿºÿÂÿÊÿ¼ÿ´ÿ¿ÿ¿ÿºÿ¬ÿ°ÿÅÿÆÿÎÿÈÿÊÿÆÿÅÿ¦ÿÀÿ¯ÿ»ÿÁÿ´ÿºÿÇÿÔÿÁÿ§ÿ°ÿ½ÿ·ÿ¹ÿ³ÿ³ÿ²ÿ¸ÿÀÿÅÿÁÿ¼ÿÉÿÆÿ±ÿµÿºÿ·ÿºÿ¬ÿ ÿ±ÿ·ÿ¾ÿ¨ÿÖÿÀÿ·ÿ·ÿ­ÿ½ÿ¸ÿÂÿ·ÿ®ÿ´ÿ¬ÿ£ÿ´ÿ¸ÿ»ÿËÿÆÿ¶ÿ´ÿ¼ÿËÿÄÿ¼ÿÇÿ»ÿ¾ÿ¸ÿÂÿ®ÿ¬ÿ­ÿ¼ÿ»ÿ·ÿÎÿÅÿ¶ÿÃÿÄÿ»ÿ½ÿÃÿ¿ÿÅÿÊÿÍÿÊÿÅÿÀÿ´ÿ°ÿ¼ÿÄÿÑÿÔÿÏÿÑÿ¢ÿ»ÿ²ÿÆÿ¨ÿÁÿ¼ÿÃÿ¼ÿÁÿÁÿÃÿËÿ¿ÿµÿ¸ÿÀÿµÿ´ÿ¼ÿ»ÿ·ÿ¹ÿÀÿÀÿ¿ÿ¸ÿ¸ÿ¹ÿ½ÿÀÿ¶ÿÀÿ¼ÿ±ÿÀÿÉÿ¾ÿÀÿÃÿ¹ÿÆÿ¼ÿ¶ÿÀÿÇÿÀÿ³ÿ³ÿÃÿÀÿ·ÿ·ÿ³ÿµÿ­ÿÂÿ¾ÿµÿ²ÿ»ÿ¶ÿ¸ÿ¾ÿÅÿºÿ¯ÿ¸ÿ¸ÿºÿ´ÿ§ÿºÿ½ÿ»ÿ¸ÿ´ÿ¹ÿ¼ÿ²ÿ³ÿÇÿÀÿ½ÿÁÿÉÿµÿ³ÿÄÿÄÿÃÿ»ÿÉÿ´ÿÂÿ¾ÿµÿ¹ÿ²ÿµÿ¼ÿ¿ÿ»ÿ½ÿÅÿ¸ÿ¯ÿÀÿ¹ÿ½ÿ±ÿ³ÿ¿ÿ¹ÿÅÿ±ÿ½ÿ¹ÿ¸ÿ¯ÿ²ÿ»ÿ³ÿ²ÿ¾ÿ»ÿÂÿ½ÿ«ÿ¬ÿ·ÿÀÿÁÿ¿ÿ­ÿ¸ÿ³ÿÅÿµÿÊÿºÿ´ÿ¾ÿÂÿ³ÿ¹ÿ¸ÿ¼ÿ¸ÿ¾ÿ¼ÿÁÿÅÿ¸ÿ´ÿ·ÿ­ÿ®ÿ¾ÿºÿ°ÿÀÿºÿÅÿ°ÿ¸ÿºÿ»ÿÀÿ´ÿ¨ÿ½ÿÃÿ¾ÿ¹ÿÀÿÇÿ¸ÿ­ÿ´ÿÃÿÅÿ§ÿ¦ÿ§ÿÂÿÌÿÁÿ¾ÿ·ÿÁÿ»ÿ¿ÿ¾ÿ«ÿ«ÿ³ÿ¸ÿ¼ÿ´ÿ­ÿ¸ÿºÿ¾ÿÀÿ»ÿ­ÿ²ÿ®ÿ½ÿÁÿ¹ÿºÿªÿ²ÿÂÿºÿ±ÿ±ÿµÿºÿÃÿ¿ÿ±ÿºÿÀÿ¿ÿ°ÿ»ÿºÿ»ÿÊÿÆÿÂÿÄÿ¼ÿÄÿÄÿ¸ÿ¿ÿ»ÿ´ÿÄÿÈÿ»ÿ»ÿÀÿ¾ÿªÿÆÿºÿ§ÿ§ÿ³ÿ½ÿ¶ÿ¹ÿÅÿ¼ÿ½ÿÂÿ¶ÿ¬ÿµÿÁÿ¼ÿÂÿ¾ÿ»ÿ»ÿ¶ÿÂÿ°ÿÄÿÇÿ¾ÿ´ÿµÿÁÿÀÿ¾ÿ²ÿ¨ÿºÿ½ÿÄÿÅÿÇÿ¿ÿ¿ÿ¿ÿ´ÿ²ÿÇÿÂÿºÿ½ÿ³ÿ¶ÿÃÿÆÿÂÿÈÿÐÿÀÿ±ÿ°ÿÀÿÍÿÂÿµÿ¾ÿ­ÿ³ÿªÿ®ÿ·ÿ»ÿ¼ÿ¹ÿ¶ÿ¼ÿÂÿ¹ÿ§ÿºÿ·ÿ¹ÿÉÿ¼ÿÈÿÁÿ¿ÿºÿ½ÿ»ÿµÿ°ÿ²ÿ¼ÿ¼ÿ±ÿºÿºÿ¼ÿÏÿÊÿÇÿÉÿÍÿËÿÈÿ¾ÿµÿ±ÿ¹ÿÄÿ·ÿ¶ÿ³ÿÀÿ¶ÿ´ÿ·ÿÊÿÂÿÁÿÀÿ»ÿÀÿ»ÿºÿÁÿ¾ÿ¾ÿ¿ÿ½ÿ¹ÿÆÿ´ÿ¹ÿÀÿÐÿÊÿÁÿÁÿÃÿ¿ÿ°ÿ«ÿ´ÿ¾ÿÂÿÆÿ¸ÿÄÿÁÿ¼ÿ®ÿ²ÿ¶ÿÆÿ¿ÿµÿ¿ÿÀÿ´ÿ¹ÿ¿ÿÃÿ¾ÿÅÿÉÿµÿÂÿµÿÇÿÂÿ¾ÿÅÿ¹ÿ¯ÿµÿ»ÿÍÿËÿÇÿ¿ÿÉÿÍÿ¼ÿ¶ÿµÿ³ÿµÿ³ÿ²ÿ¹ÿ¸ÿ³ÿ½ÿÀÿ³ÿÕÿ¹ÿÂÿ»ÿ¿ÿ¾ÿÎÿÜÿÍÿÁÿÌÿÈÿºÿÂÿ¹ÿ¶ÿ¹ÿ¼ÿÉÿ¼ÿ¿ÿ¸ÿ¹ÿÀÿºÿ¾ÿ¿ÿ¾ÿ¯ÿÀÿ¹ÿµÿ¸ÿ²ÿ¬ÿ¼ÿºÿµÿÃÿËÿ¼ÿ¬ÿ¶ÿ¹ÿ»ÿÒÿºÿ½ÿÁÿ½ÿºÿºÿÂÿÆÿ¾ÿ»ÿªÿ¾ÿ¶ÿÄÿÀÿÈÿÈÿÉÿÌÿÅÿÁÿÃÿ·ÿ®ÿ³ÿ­ÿ³ÿ»ÿ½ÿÄÿÂÿ½ÿÃÿÊÿÂÿ¼ÿÀÿÃÿ»ÿ¬ÿÀÿ»ÿÄÿ³ÿ¬ÿ¶ÿ¾ÿ¼ÿ·ÿ¹ÿÂÿ»ÿÂÿÀÿÊÿÇÿ»ÿÅÿ¸ÿ²ÿ¼ÿ¿ÿ¿ÿ½ÿÊÿ»ÿ¸ÿÿ´ÿÉÿÄÿ¸ÿ²ÿ«ÿ­ÿºÿ¥ÿ»ÿ·ÿÃÿ¬ÿ»ÿÀÿÈÿÆÿ¹ÿ³ÿ¹ÿ»ÿÂÿ¾ÿÉÿÒÿÍÿ¿ÿÅÿÄÿ»ÿÂÿÄÿ´ÿÂÿÌÿ¹ÿ½ÿ¿ÿ´ÿ³ÿ¶ÿ½ÿ¹ÿ´ÿÄÿÃÿÆÿÄÿ¿ÿÅÿ¼ÿ·ÿ¿ÿ¶ÿ¯ÿ¯ÿ°ÿÃÿ­ÿºÿÄÿ£ÿºÿ¹ÿ¹ÿ¹ÿ»ÿ¾ÿ¾ÿ¶ÿ¬ÿ·ÿ¸ÿÁÿ¾ÿ½ÿ´ÿ½ÿÄÿ»ÿºÿ¹ÿÎÿºÿÀÿ«ÿ®ÿ½ÿÂÿÁÿÂÿ¾ÿ¸ÿ¼ÿµÿ¿ÿÉÿÅÿÀÿ»ÿºÿÂÿÇÿºÿ±ÿÈÿ±ÿ¾ÿ¼ÿÃÿÄÿ¾ÿ¹ÿ»ÿ¼ÿ¯ÿ²ÿÇÿÄÿ¼ÿÌÿÆÿ¼ÿ¶ÿ¼ÿÏÿÁÿ¶ÿµÿ¿ÿºÿ·ÿÄÿÀÿ¼ÿÃÿ»ÿ­ÿ¿ÿÃÿ¹ÿ¶ÿ¸ÿ·ÿÂÿÊÿÂÿºÿ´ÿÿÄÿ­ÿ´ÿ»ÿÂÿÀÿÃÿÏÿÊÿÉÿ¿ÿÁÿÁÿ¼ÿ¼ÿÁÿÂÿÈÿÕÿÂÿÆÿÒÿÉÿ¾ÿ´ÿÄÿÊÿ¾ÿ¿ÿºÿ°ÿÃÿÉÿ¾ÿºÿ¾ÿ¹ÿ¶ÿ¿ÿºÿÅÿºÿ»ÿÉÿ´ÿµÿ¿ÿÁÿÅÿÁÿ¿ÿÈÿ´ÿ¾ÿºÿµÿ±ÿ¹ÿÉÿ¿ÿÇÿ°ÿ¸ÿÂÿÀÿºÿºÿ»ÿ±ÿ¨ÿ«ÿÿ±ÿ¾ÿ²ÿ ÿ£ÿ²ÿ²ÿ´ÿ­ÿ³ÿ²ÿ¸ÿ¯ÿ¥ÿ©ÿ¶ÿ¹ÿÅÿ¨ÿÃÿ©ÿ¤ÿ¦ÿ¬ÿ¸ÿ¹ÿ´ÿ¿ÿ¸ÿ¹ÿ»ÿ¿ÿºÿ¼ÿÍÿ»ÿÁÿ²ÿÉÿ¹ÿ¹ÿ¾ÿ»ÿ¹ÿÀÿ»ÿ¯ÿ»ÿ¼ÿ¿ÿ¼ÿ¶ÿµÿÇÿ·ÿÀÿ¿ÿ®ÿÂÿÂÿÄÿ¿ÿªÿ¼ÿºÿÂÿ»ÿµÿ·ÿ»ÿÃÿÈÿÂÿ¶ÿ³ÿ¶ÿ´ÿ¶ÿºÿ¼ÿÄÿÉÿ²ÿÎÿ«ÿ¼ÿ¶ÿºÿ¼ÿ½ÿÆÿÁÿ³ÿ»ÿ¶ÿ¬ÿµÿ¯ÿ¬ÿ³ÿ·ÿÈÿÆÿ·ÿªÿ°ÿ¹ÿÀÿ¹ÿ±ÿÀÿÅÿ®ÿ¿ÿ¿ÿºÿ«ÿ¥ÿ§ÿ¡ÿÿÿ¡ÿ©ÿÿ©ÿ²ÿ±ÿ¶ÿ½ÿ³ÿ¾ÿÂÿ¾ÿ¿ÿ¿ÿ¾ÿ¾ÿ¼ÿ¸ÿ¼ÿ·ÿÊÿ¸ÿ¹ÿ±ÿ¸ÿ¶ÿ·ÿÂÿÁÿÇÿÊÿ´ÿÀÿ²ÿ½ÿÃÿ¼ÿµÿ¯ÿ·ÿÁÿ²ÿ¼ÿÄÿ¼ÿ·ÿ¾ÿÂÿ¼ÿ·ÿ¶ÿ¯ÿÆÿÀÿ®ÿµÿ°ÿ¶ÿÁÿ²ÿ°ÿ­ÿ±ÿ¹ÿ«ÿ³ÿ¼ÿºÿºÿ¸ÿ®ÿÉÿÑÿÇÿ²ÿµÿ¹ÿ¼ÿ¸ÿ°ÿ²ÿ¹ÿ¶ÿ§ÿÿ·ÿ«ÿ¸ÿ¶ÿ¯ÿ´ÿµÿ«ÿ¥ÿ´ÿ¯ÿ¬ÿ±ÿ¾ÿÆÿÇÿÁÿºÿ¶ÿ®ÿ±ÿºÿÀÿÀÿµÿ±ÿ²ÿ¶ÿ·ÿ¶ÿ½ÿ¾ÿ¶ÿ³ÿ¶ÿ´ÿ®ÿ®ÿ½ÿµÿ£ÿ°ÿµÿ¾ÿ¾ÿ¹ÿºÿ±ÿ¼ÿ½ÿ½ÿºÿ´ÿ¿ÿÀÿ°ÿÇÿ´ÿ±ÿÃÿ¹ÿ¶ÿÇÿÂÿ­ÿ¶ÿÄÿ·ÿ§ÿ¾ÿºÿµÿ©ÿ¯ÿ¶ÿ³ÿ¾ÿÐÿÂÿ¸ÿÀÿ¯ÿ´ÿºÿ½ÿÈÿ¼ÿ²ÿ»ÿ¸ÿµÿµÿ°ÿ¾ÿ¿ÿÆÿ­ÿ±ÿ´ÿµÿ¹ÿ¢ÿuÿÿÿ²ÿºÿ±ÿ©ÿ²ÿ¸ÿ±ÿ´ÿÀÿÃÿ¿ÿ±ÿ½ÿ¼ÿ¸ÿ¨ÿ¾ÿ¾ÿ·ÿ·ÿµÿ³ÿ½ÿ¾ÿ¸ÿ·ÿÇÿÄÿ¹ÿ´ÿÀÿÃÿÈÿ²ÿÿ¯ÿ´ÿ¾ÿ¸ÿ¬ÿ¹ÿÃÿ¼ÿ¸ÿ¼ÿÁÿ¾ÿ¼ÿ¸ÿ¶ÿºÿªÿ¿ÿÄÿ±ÿ³ÿ·ÿÅÿÈÿÂÿÆÿÅÿ³ÿ²ÿ¿ÿ²ÿ¸ÿÌÿ»ÿÐÿ±ÿ°ÿºÿ·ÿºÿÃÿ¼ÿ¸ÿÍÿ¼ÿ·ÿÂÿ·ÿµÿ³ÿ»ÿ³ÿµÿµÿ±ÿ¼ÿÅÿ¸ÿ­ÿ±ÿ¸ÿ³ÿ¾ÿ±ÿ½ÿ»ÿ²ÿ±ÿ·ÿÀÿÃÿ»ÿ²ÿªÿ·ÿÀÿ¾ÿ¿ÿ²ÿ¶ÿµÿ®ÿ´ÿÂÿÅÿ¼ÿ½ÿÆÿµÿÀÿ·ÿÊÿ¼ÿ¿ÿ½ÿ¸ÿ¼ÿºÿ²ÿ®ÿ¯ÿ¶ÿ¼ÿÀÿ»ÿ¶ÿÂÿ¸ÿ¶ÿ¹ÿ²ÿ°ÿ»ÿ¿ÿ¯ÿ®ÿ»ÿ¸ÿÃÿºÿËÿÄÿ¶ÿºÿµÿ»ÿºÿÆÿ»ÿ¹ÿ¹ÿ¶ÿ¿ÿ»ÿºÿ´ÿ¸ÿ´ÿ°ÿ¾ÿÅÿ±ÿ¼ÿ»ÿºÿ·ÿ¼ÿÀÿÃÿÐÿ¼ÿ¿ÿ¹ÿÄÿ³ÿ¬ÿ±ÿ¶ÿ¸ÿ³ÿ±ÿÁÿÂÿ¼ÿ¿ÿºÿ¹ÿ°ÿÉÿÁÿÆÿÂÿ¾ÿµÿÀÿÀÿ»ÿÄÿ¿ÿ¸ÿ­ÿ®ÿ¿ÿ¶ÿ¶ÿÍÿ¹ÿ½ÿ°ÿ´ÿ¸ÿ´ÿ³ÿ·ÿÁÿ¼ÿ°ÿ«ÿ®ÿ¶ÿºÿºÿ½ÿ·ÿ·ÿ¹ÿÆÿÎÿ°ÿªÿ·ÿÉÿÃÿ¹ÿ½ÿ½ÿ·ÿ¼ÿÀÿ´ÿ´ÿÀÿµÿµÿ·ÿ¿ÿ»ÿ²ÿ¹ÿºÿ¸ÿ¼ÿ·ÿ¸ÿ·ÿ·ÿÄÿÈÿÆÿ·ÿÇÿÄÿ±ÿÍÿ»ÿÒÿÇÿÄÿÁÿÄÿ¿ÿ¾ÿ¹ÿ¹ÿÁÿ¿ÿºÿµÿµÿ¾ÿÈÿÊÿ·ÿ»ÿÈÿÀÿ²ÿ²ÿÁÿÇÿºÿ®ÿ±ÿÀÿÄÿ»ÿ·ÿ¯ÿ²ÿ¼ÿ¹ÿ­ÿ·ÿªÿ­ÿ·ÿ´ÿ±ÿ¹ÿ³ÿ­ÿºÿ³ÿ«ÿ°ÿ¯ÿ¼ÿ½ÿ©ÿ­ÿ­ÿ¯ÿ¿ÿÉÿ¯ÿ­ÿ§ÿ«ÿ¯ÿ«ÿ¬ÿ¸ÿ½ÿ¹ÿ¾ÿ¿ÿ«ÿ¤ÿ¶ÿ¸ÿ¿ÿ½ÿÉÿ¶ÿÁÿÄÿ±ÿ³ÿ§ÿ²ÿ¸ÿµÿ·ÿ¹ÿ·ÿ¼ÿ¾ÿ³ÿ°ÿ³ÿ¹ÿ¿ÿ´ÿ©ÿ®ÿÁÿÆÿªÿ¬ÿ¯ÿ²ÿ¹ÿÀÿ²ÿ¼ÿ»ÿ¦ÿ­ÿÀÿ»ÿ·ÿ¸ÿ¯ÿ»ÿ·ÿ¹ÿÃÿªÿ±ÿ¿ÿ¸ÿ£ÿ´ÿÀÿµÿ¯ÿ·ÿ¿ÿ»ÿ»ÿ¾ÿºÿ¹ÿºÿ·ÿºÿÁÿ¶ÿ´ÿ¼ÿ»ÿºÿ®ÿÿÄÿ²ÿ°ÿÂÿÊÿÀÿ¼ÿ¾ÿ¿ÿºÿ³ÿ­ÿ¹ÿÁÿµÿºÿ¾ÿ·ÿ¼ÿ¼ÿÈÿ¸ÿµÿ¸ÿ¶ÿÄÿÌÿ³ÿµÿÂÿ½ÿ­ÿ²ÿ­ÿ¤ÿ«ÿ´ÿ¸ÿ±ÿ§ÿ­ÿ¹ÿ¾ÿ¢ÿÍÿÆÿ·ÿ¹ÿ°ÿÙÿ¾ÿºÿ°ÿ­ÿªÿ¯ÿ¬ÿ§ÿ­ÿ°ÿ¹ÿÅÿÃÿ¼ÿÀÿÆÿ¿ÿºÿÃÿ½ÿ¼ÿÍÿ½ÿÃÿ¶ÿÃÿ²ÿ¿ÿªÿ´ÿ¸ÿºÿ´ÿ¾ÿµÿ¯ÿ´ÿ¾ÿÁÿ¼ÿ³ÿ¤ÿÿ¤ÿ¶ÿ½ÿ½ÿ¶ÿÁÿ½ÿ¹ÿ¯ÿÀÿ¹ÿºÿ¯ÿ´ÿÀÿ¿ÿ°ÿÀÿºÿ¸ÿÀÿ¶ÿÂÿÇÿ»ÿ¹ÿÅÿÈÿÂÿÅÿÀÿ·ÿ¹ÿ¬ÿ¸ÿÌÿÍÿÔÿ¾ÿ¾ÿ¤ÿÀÿÂÿÊÿºÿ¾ÿÅÿÊÿ·ÿµÿ·ÿ»ÿ¼ÿ¾ÿ¶ÿ¼ÿÀÿ·ÿ±ÿ®ÿ±ÿ²ÿ½ÿ·ÿÁÿ³ÿ±ÿ¯ÿ¼ÿºÿ¹ÿÀÿÈÿ´ÿºÿÀÿÂÿ¹ÿµÿ¯ÿÀÿÂÿ¼ÿ½ÿÇÿÃÿ¹ÿ´ÿµÿ·ÿ·ÿ¶ÿµÿÅÿÇÿÒÿÉÿ°ÿ¾ÿ¿ÿ¿ÿÃÿÂÿ·ÿ»ÿ¦ÿÑÿ¸ÿ³ÿ¾ÿÆÿÈÿÅÿÁÿÃÿÄÿÇÿÁÿ¼ÿ·ÿ¯ÿ³ÿ½ÿºÿ²ÿ¹ÿ½ÿ³ÿÀÿºÿ·ÿ¸ÿ¼ÿÈÿ²ÿ±ÿ·ÿ¨ÿÃÿ®ÿ©ÿÃÿ´ÿ³ÿ»ÿ°ÿªÿ²ÿ»ÿ­ÿºÿÁÿ¾ÿ¸ÿ²ÿºÿ¹ÿ¯ÿ¹ÿ¾ÿ¶ÿ»ÿÁÿ²ÿ»ÿÓÿ¸ÿ²ÿ¾ÿºÿ±ÿ»ÿ³ÿÄÿÅÿ³ÿ¼ÿºÿ¬ÿ»ÿ·ÿ¯ÿÿ©ÿ¹ÿ¯ÿ­ÿ¬ÿ¸ÿÀÿÀÿ¯ÿ¨ÿ¦ÿ¬ÿ¸ÿ³ÿµÿ»ÿÅÿ»ÿ­ÿ®ÿ½ÿ¸ÿ¶ÿµÿÀÿ¬ÿ¥ÿ£ÿ¶ÿ·ÿ¨ÿ¨ÿ¼ÿ°ÿ¹ÿ·ÿ²ÿ·ÿµÿ´ÿ°ÿ¾ÿÀÿµÿ¹ÿ°ÿ¡ÿ£ÿ¨ÿ¶ÿ¶ÿ¢ÿ¥ÿ«ÿ¨ÿ­ÿºÿ³ÿ¼ÿ¿ÿÂÿÇÿ·ÿÀÿ»ÿ¸ÿ¹ÿµÿ·ÿÀÿÅÿËÿÊÿ®ÿ½ÿ±ÿµÿÀÿ±ÿ¬ÿ­ÿ»ÿ¼ÿ½ÿÀÿÇÿÄÿ¶ÿ®ÿµÿ½ÿ¼ÿ¹ÿ¹ÿ³ÿ²ÿºÿ·ÿ³ÿ¼ÿ¹ÿ¸ÿÄÿ¾ÿ·ÿÆÿÃÿÈÿ¹ÿ³ÿ­ÿ¹ÿ¯ÿ²ÿ¹ÿÇÿÀÿ«ÿÅÿªÿµÿ»ÿµÿ®ÿÃÿÅÿ¸ÿÃÿ½ÿºÿÅÿ¾ÿºÿ»ÿ¶ÿ·ÿ¶ÿ³ÿ¹ÿÁÿÇÿ¼ÿ­ÿ­ÿºÿ¹ÿ»ÿµÿÈÿ¾ÿËÿ¶ÿ²ÿÊÿÈÿÆÿÃÿºÿËÿ­ÿÎÿºÿ«ÿ±ÿ¬ÿÀÿ³ÿµÿÀÿÃÿÃÿÀÿÂÿ¿ÿ¿ÿ¼ÿ¸ÿ¹ÿ¼ÿ½ÿ¿ÿÀÿ¼ÿ¹ÿ¼ÿ¿ÿ¼ÿ¿ÿ½ÿ¿ÿÄÿÉÿ¾ÿ°ÿÀÿ¿ÿ¼ÿÃÿ³ÿÁÿ»ÿÈÿ®ÿ¿ÿ¯ÿ¿ÿ¾ÿ½ÿÄÿµÿÁÿÁÿ¹ÿ¼ÿ»ÿÁÿ¼ÿ·ÿÀÿÁÿÂÿºÿ¹ÿºÿµÿ¸ÿ¾ÿ¶ÿ¶ÿ¼ÿÂÿÇÿ½ÿ¶ÿ¸ÿ¶ÿ¹ÿÅÿ¾ÿµÿ­ÿ³ÿ±ÿÄÿ½ÿÆÿÅÿºÿ­ÿ§ÿ»ÿÃÿÇÿÁÿ­ÿÉÿ¼ÿÅÿµÿ²ÿ¾ÿ³ÿÁÿºÿµÿÁÿ¸ÿ¯ÿ¹ÿ¬ÿ¯ÿ¦ÿ¨ÿ´ÿÂÿÂÿÀÿ®ÿªÿ±ÿ¯ÿ¶ÿ½ÿ³ÿ«ÿ²ÿ·ÿ¾ÿ¸ÿ¼ÿÆÿÉÿ¯ÿÀÿ¶ÿ¯ÿ®ÿ©ÿ±ÿ«ÿ¯ÿ°ÿ·ÿ·ÿ¸ÿÇÿ»ÿ¿ÿ¿ÿ¿ÿÃÿÑÿËÿ·ÿ¯ÿ²ÿ©ÿºÿ¯ÿ¦ÿ°ÿ¾ÿÀÿÇÿµÿ¬ÿ´ÿ¬ÿÁÿÄÿ¶ÿ½ÿÀÿµÿ¹ÿ¾ÿ´ÿ·ÿ´ÿ´ÿ·ÿ·ÿÁÿÂÿ®ÿ´ÿ«ÿ¼ÿÃÿ®ÿ¬ÿ£ÿ¼ÿ±ÿ¼ÿ¿ÿ©ÿ®ÿÐÿ³ÿÏÿÒÿÀÿ¹ÿÿÂÿ¯ÿ´ÿÇÿËÿ½ÿ¢ÿ¸ÿ³ÿ¼ÿ¾ÿ´ÿ±ÿ²ÿºÿ³ÿ²ÿ¾ÿÁÿ³ÿ±ÿ¹ÿ¼ÿÀÿ¿ÿ·ÿ±ÿ³ÿ¯ÿ´ÿÊÿÇÿÑÿÃÿ»ÿ¶ÿ·ÿ´ÿ¼ÿ¼ÿ·ÿ½ÿÆÿ·ÿÂÿÃÿ¿ÿÉÿ¶ÿ¾ÿ´ÿÄÿ¸ÿ·ÿÍÿÉÿÁÿ½ÿ¹ÿ¶ÿ¸ÿÀÿ¸ÿÀÿ¿ÿ¸ÿ©ÿ«ÿ¶ÿºÿ·ÿ¿ÿÅÿ¾ÿºÿ¾ÿ¿ÿ»ÿÇÿÌÿÆÿÄÿÈÿÏÿÁÿ¸ÿÁÿÃÿ¹ÿºÿÃÿÇÿÀÿ»ÿ³ÿÑÿ¹ÿÁÿÅÿÁÿ²ÿºÿÀÿ²ÿÁÿÂÿÑÿ·ÿÆÿÁÿËÿ¶ÿ½ÿ¼ÿºÿ·ÿ¹ÿ±ÿ¶ÿ©ÿ½ÿÁÿ¯ÿ²ÿ¶ÿÅÿÍÿÉÿÅÿÃÿ½ÿ¸ÿÆÿÌÿ¾ÿ¶ÿºÿÅÿÑÿÌÿÂÿ¿ÿ¿ÿÃÿÎÿ¼ÿ¼ÿ°ÿ­ÿºÿ¯ÿ¥ÿ¶ÿ¯ÿ¿ÿÃÿÇÿ©ÿ¶ÿ·ÿ»ÿÂÿ¼ÿ±ÿÌÿÆÿ¥ÿ«ÿÃÿ·ÿ³ÿ»ÿºÿ¾ÿ¶ÿ¬ÿ½ÿÆÿ·ÿ´ÿÁÿÆÿÄÿÁÿ¾ÿ¼ÿ¸ÿ±ÿ¯ÿ³ÿ»ÿ³ÿºÿºÿÅÿ¾ÿ°ÿÁÿÁÿ­ÿ«ÿ·ÿÎÿ¿ÿ®ÿÒÿÑÿÀÿ´ÿ´ÿÌÿ¿ÿ¼ÿ³ÿÂÿ¼ÿ¼ÿ½ÿ°ÿ¼ÿÄÿ¸ÿÂÿ¹ÿ¹ÿµÿ¿ÿÂÿ½ÿ»ÿ½ÿÌÿÂÿ±ÿ²ÿ³ÿ¸ÿ¹ÿ¼ÿ»ÿ¹ÿºÿ¼ÿÂÿ­ÿ¹ÿ¸ÿµÿÇÿ»ÿ¸ÿ³ÿ³ÿÄÿ¸ÿ»ÿÃÿ¼ÿÀÿÅÿ°ÿÀÿ¿ÿ²ÿ¿ÿÅÿ³ÿ±ÿ®ÿÅÿÂÿ¸ÿ¯ÿ»ÿºÿ²ÿ¿ÿ¾ÿ¾ÿÀÿ¹ÿ¼ÿÅÿÅÿ»ÿÂÿÈÿ´ÿ¶ÿ½ÿ½ÿ±ÿµÿÅÿºÿ¿ÿ³ÿÄÿ¯ÿºÿÉÿÀÿ·ÿ·ÿ±ÿ³ÿ´ÿ¾ÿÃÿ¼ÿ¿ÿ¼ÿ»ÿ²ÿ¹ÿÊÿÃÿ´ÿºÿÎÿÇÿÌÿÍÿ¾ÿÇÿÅÿ¿ÿ©ÿ¢ÿ¼ÿ¶ÿ¶ÿ¾ÿÃÿÉÿÂÿÃÿÍÿÆÿÄÿ½ÿ´ÿµÿ«ÿ·ÿÃÿºÿÆÿªÿ³ÿÂÿÑÿ·ÿ¼ÿ²ÿ»ÿÌÿ¾ÿÄÿÂÿÆÿ»ÿµÿ¸ÿÅÿÍÿÆÿ¿ÿ¹ÿÆÿÈÿ¼ÿÂÿÆÿÄÿºÿ²ÿÂÿ¿ÿ¸ÿÁÿ½ÿÅÿ»ÿÉÿÄÿ¶ÿÃÿ®ÿÃÿÔÿºÿ¸ÿÉÿºÿ ÿ³ÿÇÿ¹ÿ¾ÿ·ÿºÿ»ÿÃÿ¹ÿ¾ÿ´ÿºÿÇÿÅÿÁÿ³ÿµÿ¾ÿ³ÿµÿ´ÿ±ÿ¼ÿ»ÿ¼ÿ´ÿ¿ÿ´ÿÁÿÃÿ¼ÿ½ÿ²ÿ­ÿ´ÿ³ÿ»ÿ³ÿ¹ÿµÿÇÿ¾ÿ·ÿ»ÿÆÿ½ÿÈÿµÿ»ÿ¼ÿÂÿ¾ÿ¾ÿÉÿÊÿ¿ÿºÿ¼ÿ¶ÿ³ÿºÿ¿ÿ³ÿµÿ³ÿ±ÿÀÿÉÿ³ÿ¿ÿ¾ÿÍÿÄÿºÿ½ÿ½ÿ±ÿ·ÿÄÿªÿºÿ¸ÿºÿÁÿÆÿÃÿÅÿ¸ÿ±ÿ³ÿ´ÿ¾ÿÌÿÅÿ¼ÿ¾ÿ»ÿ¼ÿºÿ´ÿÅÿÀÿ¼ÿÂÿËÿÂÿºÿ²ÿ´ÿ»ÿ¼ÿ¹ÿºÿÄÿÇÿÔÿºÿ¯ÿ°ÿºÿ¸ÿ¹ÿ»ÿ»ÿ¶ÿ¿ÿÇÿÆÿÇÿÇÿÅÿÂÿÂÿ¿ÿÁÿÀÿ¹ÿ¿ÿÈÿÃÿ¼ÿÆÿÄÿµÿ¿ÿ·ÿ»ÿ±ÿÇÿÎÿ¾ÿµÿ¾ÿ»ÿ¼ÿÁÿÉÿÁÿ¿ÿÆÿ¿ÿ¾ÿÁÿ¼ÿÁÿ¾ÿºÿÃÿ¸ÿÆÿ¼ÿÃÿ®ÿ¯ÿ®ÿÃÿ¹ÿ«ÿ¹ÿ¼ÿµÿÀÿÀÿ¾ÿ¹ÿ·ÿ¸ÿÁÿ¾ÿ»ÿ¼ÿ¦ÿ©ÿÂÿ¸ÿ¯ÿÀÿÐÿÌÿ¿ÿËÿµÿËÿ¶ÿ±ÿ­ÿ·ÿ¼ÿ³ÿ¸ÿÆÿÃÿ¶ÿ¼ÿÀÿ¼ÿÀÿ¾ÿ¸ÿ¹ÿ¶ÿ¼ÿ¹ÿµÿ½ÿ¿ÿÁÿ´ÿ·ÿ¹ÿ¾ÿ¸ÿºÿÁÿ¸ÿµÿÀÿ×ÿµÿÁÿÀÿÅÿÃÿÃÿËÿÎÿÉÿÄÿÂÿÈÿ»ÿ´ÿÃÿ»ÿ¶ÿ»ÿ¸ÿÃÿÂÿÂÿÆÿ¸ÿÉÿÄÿ¿ÿ¯ÿ³ÿ£ÿ³ÿ¼ÿ·ÿ±ÿ¹ÿ¾ÿ·ÿ¶ÿ¸ÿ¼ÿÆÿÅÿµÿ½ÿÌÿ¹ÿµÿÂÿÔÿ¾ÿµÿÂÿºÿ²ÿÎÿ¿ÿÁÿÉÿÁÿÂÿºÿÊÿ¹ÿ¶ÿ¶ÿ¾ÿÀÿ¶ÿ¶ÿÀÿ½ÿ±ÿ¸ÿ®ÿ¨ÿ·ÿÄÿ­ÿ®ÿ»ÿÃÿ¸ÿ¤ÿ¦ÿ³ÿ¸ÿ¶ÿ´ÿ¹ÿ½ÿÅÿ¿ÿ®ÿ¼ÿÐÿÂÿ²ÿ»ÿ²ÿµÿ±ÿÈÿ»ÿ¨ÿ¾ÿ¿ÿÀÿ´ÿ¾ÿÃÿ·ÿ¯ÿÂÿÊÿÄÿºÿ¬ÿ®ÿÂÿÃÿ»ÿÀÿÁÿ½ÿ¹ÿµÿ¶ÿ²ÿÀÿÄÿ½ÿºÿ¹ÿ²ÿÀÿÈÿÁÿ¾ÿÃÿ½ÿÀÿÆÿ²ÿ®ÿ·ÿ±ÿÃÿ°ÿ¶ÿ­ÿÁÿ¹ÿ°ÿºÿ·ÿºÿ»ÿ¸ÿ¸ÿ½ÿ´ÿ¸ÿ¹ÿ¯ÿ»ÿÀÿ¿ÿ»ÿÁÿ·ÿ­ÿ¶ÿÆÿ»ÿÄÿ¿ÿ­ÿ¯ÿ¼ÿ®ÿ©ÿ¸ÿ¾ÿ³ÿ³ÿ¾ÿÄÿÊÿÀÿÁÿ¼ÿÃÿÌÿÇÿ¿ÿÊÿÌÿÇÿ¹ÿ½ÿ¾ÿ¿ÿÄÿ¹ÿ±ÿ¼ÿÃÿÃÿÅÿÆÿÃÿ®ÿ»ÿ»ÿ±ÿ±ÿ¿ÿÆÿÆÿÁÿÂÿ¾ÿ·ÿ¹ÿ­ÿ¨ÿ»ÿ¿ÿ¸ÿÁÿºÿÄÿ¾ÿ«ÿÃÿ¾ÿÀÿÈÿÆÿ¼ÿ¸ÿÅÿÄÿ¶ÿ±ÿ¸ÿºÿ¹ÿ¾ÿ¿ÿ¹ÿ¹ÿÃÿÑÿ¼ÿÿ¥ÿ¨ÿ¶ÿ¾ÿ³ÿ¯ÿÁÿÇÿÀÿ½ÿ»ÿÀÿºÿ¥ÿÀÿÄÿÄÿ´ÿ¾ÿ±ÿ³ÿ±ÿºÿºÿ¼ÿ½ÿ¾ÿ¼ÿ¶ÿÀÿÁÿºÿ®ÿ¼ÿËÿÅÿÊÿ¼ÿ¹ÿ¿ÿºÿ¹ÿ¹ÿºÿ¹ÿ·ÿ½ÿ¾ÿµÿËÿ²ÿ»ÿÃÿØÿÃÿÅÿÄÿËÿÅÿµÿ°ÿ±ÿ¯ÿ¬ÿ±ÿÅÿ¾ÿ­ÿ³ÿµÿ¨ÿ³ÿ¸ÿÅÿÃÿ¿ÿÁÿ¼ÿ´ÿ¸ÿÀÿÃÿÂÿÁÿÂÿÉÿ¾ÿÇÿ»ÿ»ÿ½ÿºÿ¸ÿµÿ¸ÿÁÿ¼ÿ¯ÿ®ÿ¯ÿºÿ¹ÿÇÿÈÿ¹ÿ³ÿ¿ÿÄÿ¿ÿ¾ÿ»ÿ¸ÿ»ÿ´ÿ¯ÿÀÿÂÿÀÿ¿ÿ¾ÿ½ÿ»ÿ¯ÿ©ÿ¯ÿ´ÿ¸ÿÄÿÂÿ³ÿ½ÿÁÿ¼ÿ°ÿ·ÿËÿ½ÿ¼ÿ±ÿ­ÿ·ÿµÿ³ÿ»ÿ¾ÿ¹ÿ´ÿ¼ÿ¾ÿÆÿÈÿºÿ±ÿ½ÿ»ÿ¿ÿ­ÿ¨ÿ¹ÿÄÿÃÿ¸ÿËÿÌÿÂÿ°ÿÅÿ¾ÿÅÿÇÿÉÿ¾ÿ¼ÿºÿ°ÿµÿ½ÿ¾ÿ½ÿÖÿ¼ÿ±ÿ¹ÿ¿ÿÁÿÌÿÌÿºÿ±ÿ°ÿ¬ÿ¿ÿÄÿ³ÿºÿÊÿµÿ¿ÿ»ÿÀÿ¸ÿ®ÿ´ÿ¹ÿ¹ÿÎÿ¶ÿÒÿÀÿ±ÿ®ÿ¹ÿ·ÿÅÿ¿ÿ²ÿ³ÿ¼ÿÅÿÁÿµÿ²ÿ²ÿ½ÿ·ÿÇÿÉÿÆÿÅÿ¼ÿ¸ÿ½ÿºÿ¶ÿ»ÿ¸ÿÃÿ°ÿ¿ÿ´ÿ¾ÿ²ÿ¨ÿ²ÿ±ÿ¬ÿÂÿ½ÿÁÿºÿÐÿÅÿÀÿ¼ÿ±ÿ¯ÿ¹ÿ¿ÿ½ÿ½ÿÉÿÌÿÀÿÂÿËÿ»ÿ¼ÿ¸ÿ¾ÿÇÿÄÿÀÿÀÿÀÿºÿÂÿ´ÿÄÿ¹ÿÄÿ¿ÿ»ÿ¾ÿ¼ÿÀÿ¸ÿÈÿ×ÿÅÿ¾ÿ¶ÿ¿ÿÃÿ¸ÿ©ÿ°ÿÂÿÂÿÈÿÀÿÓÿ¼ÿºÿÄÿ¿ÿÀÿ¸ÿºÿÄÿ¸ÿ¾ÿ»ÿ¶ÿÆÿ·ÿÈÿÂÿ»ÿ¿ÿ´ÿ²ÿËÿ±ÿÌÿÄÿ´ÿ¸ÿ·ÿ±ÿ®ÿ·ÿ½ÿ¸ÿ¸ÿ°ÿºÿ¶ÿ»ÿËÿ´ÿ²ÿ¸ÿ»ÿÃÿÍÿÎÿÂÿ¶ÿºÿ·ÿÀÿÉÿ¾ÿ·ÿ·ÿ¶ÿ¹ÿ¼ÿ¸ÿÄÿ¹ÿÀÿ»ÿÊÿ½ÿ®ÿ²ÿµÿ·ÿ©ÿ·ÿÑÿ±ÿ½ÿÅÿ¼ÿ¸ÿ·ÿ³ÿ¿ÿ¾ÿÁÿ¾ÿÁÿÇÿÃÿºÿºÿ¾ÿ¼ÿ¼ÿ³ÿÊÿÄÿ¿ÿ¯ÿ¸ÿ´ÿ·ÿÂÿ»ÿ®ÿÃÿÅÿÀÿ¬ÿ±ÿ¹ÿ¾ÿÌÿÑÿºÿ·ÿ¹ÿÃÿ¼ÿ»ÿÁÿ»ÿ¸ÿÁÿÊÿÉÿÎÿ¼ÿ¼ÿÌÿºÿ»ÿÃÿÂÿÀÿÉÿÒÿ½ÿÁÿÉÿ¾ÿ¸ÿ¾ÿ¿ÿÂÿÐÿÏÿ³ÿ¼ÿÈÿºÿ¼ÿ¾ÿ·ÿ¸ÿÂÿÀÿ¼ÿÁÿ¿ÿ¾ÿ«ÿ¾ÿÅÿÅÿËÿ¼ÿ»ÿÂÿ¼ÿ¸ÿ¶ÿ¶ÿ²ÿ¼ÿÉÿµÿ½ÿªÿËÿ¿ÿµÿÁÿ¿ÿ´ÿ¶ÿ§ÿÿ«ÿ´ÿ¸ÿ¤ÿ¢ÿªÿ°ÿ½ÿ´ÿ­ÿ¶ÿ·ÿ¶ÿ¬ÿ¯ÿ¹ÿ¿ÿÇÿ¼ÿÿ¸ÿ¡ÿ§ÿ«ÿ²ÿ»ÿ·ÿ¸ÿ»ÿ°ÿ¼ÿ¼ÿ»ÿ¿ÿÈÿÊÿÂÿ½ÿÀÿ·ÿÂÿÂÿÁÿ¿ÿ¿ÿÈÿÀÿÄÿ­ÿÄÿ½ÿ±ÿ«ÿ¬ÿ½ÿÅÿÄÿ¾ÿ·ÿ½ÿºÿ¸ÿºÿ°ÿ·ÿ´ÿÄÿ¶ÿ±ÿ·ÿ¼ÿ¼ÿ¾ÿÂÿºÿ²ÿÁÿÄÿÄÿÇÿ¾ÿ¬ÿ±ÿªÿÊÿ¯ÿÆÿÄÿÁÿÀÿ½ÿÁÿ¶ÿ¨ÿ»ÿºÿ±ÿ³ÿ±ÿ¬ÿ±ÿ°ÿ¹ÿÁÿ«ÿ¶ÿ¼ÿ¶ÿ¸ÿ¾ÿ¿ÿËÿµÿ¸ÿºÿºÿ¬ÿ ÿÿÿ£ÿÿÿÿ¶ÿ²ÿÁÿÁÿ·ÿ·ÿÁÿÂÿ¾ÿ»ÿ´ÿÂÿÉÿ¿ÿ¾ÿÆÿÇÿ½ÿÅÿÍÿµÿ«ÿ©ÿ¶ÿ´ÿ±ÿÃÿÀÿµÿËÿ¹ÿºÿ­ÿ³ÿ¸ÿµÿµÿµÿ´ÿÈÿ¶ÿ¸ÿ®ÿ°ÿ·ÿÂÿÃÿ²ÿºÿ¶ÿ¨ÿ¯ÿ´ÿ­ÿ¹ÿ¹ÿ¹ÿÆÿ·ÿ¯ÿ°ÿ®ÿ­ÿ§ÿ°ÿ¸ÿ¶ÿ¼ÿÊÿ¸ÿ©ÿ»ÿµÿ¼ÿ¾ÿºÿ¸ÿ·ÿ¸ÿ½ÿ¿ÿ¼ÿ³ÿÿÿ²ÿ¸ÿ½ÿ·ÿ®ÿ¶ÿÀÿ´ÿºÿ°ÿµÿ±ÿ³ÿ¾ÿÆÿÅÿÁÿ¼ÿ°ÿ·ÿµÿ¾ÿ³ÿ¯ÿ´ÿ¹ÿµÿµÿÁÿ¾ÿµÿÂÿÊÿ·ÿ¹ÿ½ÿ©ÿ¦ÿ°ÿ¯ÿºÿºÿ¾ÿºÿÃÿ¿ÿ¯ÿ·ÿ»ÿ³ÿ«ÿ¥ÿ¨ÿÄÿÀÿ¶ÿÁÿ¼ÿ¾ÿËÿÇÿ»ÿ¸ÿ·ÿ·ÿ¼ÿ¯ÿ¢ÿ´ÿÂÿÀÿ¸ÿ»ÿºÿ²ÿ±ÿµÿ¿ÿ¦ÿ¾ÿ¯ÿ·ÿ¾ÿ¸ÿ¼ÿÃÿÃÿÁÿ·ÿ¹ÿÅÿ¯ÿµÿ´ÿ¼ÿ·ÿ²ÿ³ÿ¸ÿ·ÿ­ÿ¡ÿuÿuÿÿ·ÿÎÿÄÿ¹ÿÀÿ¿ÿ²ÿ±ÿºÿ¾ÿÀÿ³ÿ±ÿÄÿ³ÿ¸ÿµÿ±ÿ¸ÿ¼ÿ¼ÿÁÿÃÿ¿ÿ´ÿÐÿ¸ÿ®ÿ½ÿ¾ÿ¹ÿ³ÿ¥ÿ¡ÿ«ÿ ÿ¶ÿ·ÿºÿ¶ÿ´ÿ²ÿ´ÿ´ÿÁÿÄÿ·ÿ°ÿ³ÿÁÿ²ÿÀÿÃÿ»ÿ¿ÿ¼ÿÂÿÂÿ·ÿ®ÿµÿ¾ÿ¹ÿÆÿÀÿ®ÿËÿÄÿÈÿ¹ÿ°ÿ´ÿ³ÿ¹ÿÃÿ»ÿ´ÿÃÿ¿ÿ¯ÿ·ÿ«ÿ¹ÿÂÿÁÿ¿ÿ¸ÿ¼ÿ¾ÿ³ÿ³ÿ²ÿ°ÿªÿ§ÿ©ÿ´ÿ¸ÿ·ÿ¶ÿºÿ·ÿ¯ÿ³ÿ¼ÿ¶ÿÂÿ§ÿÆÿ¹ÿÃÿ´ÿ¯ÿ©ÿªÿ©ÿ±ÿ°ÿªÿ´ÿ²ÿ´ÿÈÿºÿ¯ÿ¼ÿÁÿÃÿµÿ¯ÿ²ÿ¿ÿºÿ°ÿºÿºÿ¸ÿÀÿ¯ÿÿ¾ÿÆÿÊÿÐÿ½ÿ¿ÿºÿ¤ÿ¤ÿ¸ÿ»ÿ¯ÿ¯ÿµÿÅÿ½ÿ¬ÿ¾ÿ¹ÿ³ÿ«ÿ¾ÿÂÿºÿºÿ²ÿ¹ÿÀÿ¤ÿ®ÿ¼ÿ¶ÿ³ÿ­ÿµÿ®ÿ®ÿÀÿ¹ÿ®ÿ½ÿÄÿ´ÿ·ÿ²ÿÃÿ¸ÿÂÿ«ÿ­ÿ¾ÿ¶ÿ·ÿ·ÿµÿ¾ÿÇÿÁÿ¸ÿÁÿËÿÀÿÇÿÄÿÃÿÙÿ´ÿÉÿºÿ·ÿÁÿµÿ»ÿ»ÿ¯ÿ¯ÿ³ÿ¼ÿ¾ÿÂÿ®ÿÁÿ²ÿ´ÿ¶ÿ©ÿ¹ÿ¶ÿÂÿÄÿ¿ÿºÿ¸ÿ½ÿ»ÿ¹ÿ«ÿ·ÿ²ÿÖÿ§ÿËÿ´ÿ´ÿÆÿÈÿºÿ¸ÿ¼ÿÄÿÊÿ¿ÿ´ÿ´ÿ´ÿ¿ÿ¿ÿ±ÿ®ÿ½ÿ½ÿµÿºÿµÿ°ÿ·ÿ»ÿºÿ´ÿ®ÿ±ÿ¶ÿ´ÿ¸ÿ¿ÿ¼ÿºÿ¾ÿ¯ÿ°ÿ¾ÿ¸ÿ¿ÿ¾ÿ´ÿ´ÿ¸ÿÀÿÆÿ¿ÿ½ÿ¹ÿ·ÿ´ÿÏÿ»ÿµÿÀÿÃÿ¯ÿ¼ÿªÿ­ÿ¾ÿÂÿÃÿ¿ÿ¹ÿÁÿÃÿ´ÿºÿÂÿ­ÿ¾ÿºÿ§ÿµÿ´ÿºÿ¯ÿ·ÿ¹ÿ¸ÿ´ÿ¹ÿ¹ÿ°ÿ¬ÿ­ÿ³ÿ´ÿ´ÿ¼ÿ­ÿÿ¿ÿ·ÿµÿÂÿ¬ÿ®ÿ¢ÿ´ÿ­ÿ­ÿ¼ÿ¹ÿµÿµÿ¯ÿ¹ÿ¹ÿ¸ÿÀÿ¼ÿÄÿÀÿ±ÿ·ÿ°ÿ³ÿ£ÿ«ÿ³ÿ°ÿ´ÿµÿ±ÿ°ÿµÿÀÿÀÿ´ÿ¹ÿ½ÿªÿ¯ÿÀÿ¶ÿ¿ÿ¸ÿ·ÿ°ÿ©ÿ±ÿªÿ¶ÿ¶ÿ¥ÿÿ¬ÿºÿ¼ÿ¿ÿ»ÿ­ÿ¿ÿ¿ÿºÿ»ÿ·ÿ¶ÿ»ÿªÿªÿ¹ÿ¼ÿ¬ÿ·ÿ¹ÿ½ÿµÿ³ÿÁÿ¼ÿ²ÿµÿ­ÿ¸ÿÈÿºÿÇÿËÿ¶ÿ¨ÿ¯ÿ±ÿ¿ÿ±ÿÉÿÅÿÑÿ¼ÿ´ÿ½ÿÆÿ½ÿ´ÿ±ÿ»ÿÂÿ·ÿ¹ÿ¾ÿ½ÿÁÿ»ÿÆÿ¹ÿ¶ÿ¾ÿÀÿ×ÿÈÿ­ÿ´ÿ¶ÿ¾ÿ´ÿµÿ¿ÿ¼ÿ´ÿ®ÿ²ÿ¸ÿ·ÿÅÿÎÿ¾ÿ¤ÿ³ÿÃÿ·ÿÿ¼ÿÙÿ¸ÿÀÿÀÿºÿ­ÿ§ÿ´ÿ¶ÿ±ÿ·ÿ½ÿÀÿÁÿÃÿÂÿ½ÿ¹ÿ¸ÿÉÿÆÿÇÿÃÿ·ÿÅÿµÿÕÿ±ÿ¾ÿ®ÿÇÿ½ÿÇÿ³ÿ´ÿÕÿÉÿ´ÿ¸ÿ·ÿ®ÿ±ÿ²ÿ·ÿÃÿ¾ÿ¿ÿ¿ÿÆÿºÿ³ÿ®ÿ¯ÿÀÿ´ÿÃÿ¯ÿÅÿÉÿ¿ÿºÿ¼ÿÃÿ¹ÿÂÿµÿµÿºÿ´ÿ·ÿÄÿ½ÿ³ÿÁÿ¹ÿ³ÿÄÿ©ÿ¬ÿÁÿÈÿÀÿ¦ÿÀÿÇÿÎÿµÿÌÿÈÿÀÿ´ÿ·ÿ§ÿ°ÿ°ÿÁÿÊÿºÿ°ÿ´ÿ¸ÿ³ÿ­ÿ°ÿ³ÿ¹ÿºÿ°ÿ®ÿ°ÿ²ÿ¶ÿ¼ÿ­ÿ±ÿºÿ¹ÿ±ÿ¾ÿÈÿÄÿµÿ°ÿ³ÿÁÿ¹ÿ¾ÿÄÿÂÿ¸ÿµÿ¼ÿ¿ÿºÿ´ÿ²ÿ¶ÿ¿ÿ¹ÿ²ÿ¾ÿ¹ÿ±ÿ¿ÿºÿ±ÿÆÿ¾ÿ±ÿÂÿ¼ÿ·ÿÉÿ²ÿ°ÿ¾ÿ¶ÿ±ÿ¶ÿ¼ÿ¾ÿÄÿ¿ÿ­ÿ¤ÿ§ÿ°ÿ¬ÿ¨ÿ·ÿ³ÿ±ÿ»ÿ´ÿ²ÿ¹ÿÈÿ¾ÿºÿµÿ¶ÿ²ÿ¸ÿ»ÿ³ÿ·ÿ°ÿ°ÿ¾ÿÄÿ¸ÿºÿÉÿÁÿ¼ÿÁÿµÿ»ÿÀÿ¼ÿÄÿ¶ÿ²ÿ½ÿµÿËÿ½ÿ¶ÿÆÿÀÿÆÿ·ÿ¾ÿÈÿ«ÿÌÿÉÿ¶ÿ½ÿ¹ÿ°ÿÂÿÂÿÇÿ¾ÿ®ÿ®ÿ¬ÿ³ÿªÿ¦ÿ¨ÿ¸ÿ¶ÿ³ÿµÿ·ÿ¦ÿÿ±ÿ´ÿºÿ¼ÿÀÿ¶ÿ«ÿ³ÿ²ÿ¸ÿ»ÿµÿÁÿ¼ÿ²ÿ§ÿÀÿ¹ÿ¯ÿ­ÿ²ÿºÿµÿÄÿ·ÿ±ÿªÿ·ÿ²ÿ¸ÿ·ÿ«ÿ¬ÿ¹ÿÅÿÂÿ³ÿ¯ÿ¯ÿ«ÿ·ÿ¾ÿ¨ÿ¥ÿ´ÿÉÿ¿ÿÁÿÅÿÁÿÀÿÅÿ¦ÿ·ÿ»ÿ»ÿÃÿ°ÿÿ»ÿ¦ÿ±ÿÆÿ¸ÿÈÿ¹ÿ¿ÿ»ÿºÿÆÿ¿ÿ¹ÿ¼ÿÂÿ½ÿ½ÿ³ÿ¶ÿ¾ÿµÿµÿ¼ÿ¾ÿºÿ¿ÿ¹ÿ¶ÿºÿ°ÿ´ÿÇÿÇÿÃÿÊÿÂÿÅÿ³ÿ¶ÿ·ÿ³ÿ¯ÿ¼ÿ¶ÿÄÿÅÿÁÿ·ÿ¨ÿ¼ÿ½ÿÀÿºÿ¼ÿÄÿ³ÿµÿºÿ·ÿÆÿÀÿ´ÿºÿ®ÿªÿ¶ÿ´ÿºÿÅÿ½ÿ¾ÿ·ÿ°ÿ´ÿ³ÿ¬ÿ»ÿ½ÿ´ÿºÿÁÿ»ÿÅÿ«ÿ¯ÿÍÿ¸ÿ³ÿËÿÃÿ²ÿ¢ÿ¨ÿ³ÿ»ÿ¹ÿªÿ·ÿÀÿ¼ÿÀÿ¿ÿ»ÿÀÿ¹ÿ¼ÿ¸ÿºÿ»ÿµÿ¶ÿ¹ÿ¾ÿ¾ÿ¾ÿ½ÿ¼ÿ´ÿ·ÿÄÿÐÿÅÿ²ÿ¸ÿ¶ÿÂÿÍÿ¿ÿ¸ÿ­ÿ¾ÿ°ÿÁÿ±ÿ´ÿµÿ²ÿ»ÿ¾ÿ¾ÿÀÿºÿ¸ÿÀÿÀÿµÿ¹ÿ»ÿ»ÿ¼ÿ¿ÿÁÿ¸ÿ³ÿ³ÿ¿ÿµÿµÿ¼ÿ¸ÿÁÿ¹ÿ´ÿ¼ÿ»ÿ¸ÿ¸ÿ´ÿ°ÿ»ÿ®ÿ©ÿ¾ÿÇÿ¹ÿÂÿ³ÿ¾ÿÅÿÄÿØÿÉÿÆÿ§ÿ¾ÿ¹ÿ¿ÿÆÿÊÿÂÿºÿ¶ÿ¬ÿ³ÿÅÿËÿÂÿ·ÿÂÿºÿ·ÿ´ÿ¼ÿÍÿÐÿÆÿÇÿ½ÿ¥ÿ°ÿÆÿ¼ÿ±ÿ¶ÿºÿ¹ÿ»ÿºÿ¾ÿÉÿºÿ¸ÿÀÿËÿ¼ÿ°ÿ£ÿ¡ÿ©ÿ³ÿ¶ÿÒÿ©ÿÂÿ´ÿ¿ÿÑÿ¼ÿªÿ°ÿ¸ÿÌÿ±ÿ¸ÿ´ÿ¸ÿªÿ¬ÿ¾ÿºÿ¸ÿ¸ÿ»ÿ¯ÿ®ÿ³ÿÀÿÇÿÇÿ·ÿªÿ³ÿ·ÿºÿ¾ÿµÿ±ÿ²ÿ¾ÿÊÿÂÿ±ÿºÿ°ÿºÿÄÿÌÿÇÿÄÿ¸ÿ©ÿ¿ÿ®ÿ¿ÿÈÿ¼ÿ·ÿ°ÿªÿÏÿ¹ÿ³ÿÅÿ²ÿ´ÿ´ÿ°ÿ¼ÿ¿ÿ¹ÿ¸ÿ¯ÿ²ÿ°ÿ·ÿÃÿÈÿÊÿÅÿ·ÿ°ÿ¸ÿ½ÿ¹ÿ·ÿ¹ÿ¹ÿ¼ÿ¿ÿµÿ±ÿµÿ¸ÿÂÿÌÿÁÿ¸ÿÅÿÉÿ¼ÿ¿ÿÀÿ¾ÿ¼ÿ´ÿÀÿÇÿÁÿ¾ÿ¹ÿÂÿÂÿºÿÂÿ°ÿ·ÿÎÿ¼ÿËÿÊÿÆÿÄÿÂÿÏÿºÿ¹ÿ·ÿ¹ÿ¶ÿÃÿ½ÿÀÿ¶ÿ»ÿ¿ÿ·ÿ·ÿ¸ÿµÿ»ÿ»ÿ´ÿÄÿÐÿÉÿÊÿÉÿ¹ÿ¸ÿ½ÿÆÿÀÿ®ÿºÿÈÿÈÿ®ÿ¾ÿ®ÿÑÿºÿ·ÿ©ÿºÿ¾ÿ®ÿ¼ÿ­ÿÂÿ»ÿ«ÿ®ÿ¾ÿ¼ÿÆÿ´ÿ¹ÿ®ÿ·ÿÄÿ¹ÿ«ÿ«ÿ·ÿµÿ·ÿµÿ·ÿºÿµÿºÿÁÿ½ÿºÿ½ÿ¸ÿ½ÿÆÿ¾ÿ¾ÿºÿÂÿÍÿÎÿºÿ±ÿ©ÿ¹ÿÇÿµÿ½ÿÃÿ¸ÿ«ÿÀÿ¯ÿ»ÿÅÿ»ÿ¿ÿ¼ÿ¾ÿ©ÿ¹ÿÂÿ¼ÿ¾ÿÂÿºÿºÿ¾ÿ¿ÿ³ÿ»ÿÅÿ¿ÿ»ÿ®ÿ³ÿ½ÿÅÿÁÿÁÿ¾ÿ½ÿ¿ÿ¼ÿÀÿ·ÿ²ÿÂÿ¾ÿ¶ÿ¾ÿ¿ÿÀÿÈÿ²ÿ­ÿ¯ÿ£ÿ¸ÿÈÿ¹ÿ¶ÿ»ÿ½ÿ¬ÿÎÿ¼ÿ°ÿÈÿ·ÿ¹ÿÃÿÀÿºÿ·ÿ´ÿ²ÿ»ÿ¸ÿÁÿ´ÿ»ÿ¯ÿÁÿ¼ÿ»ÿ·ÿµÿ¼ÿ¼ÿ´ÿ¼ÿÌÿÁÿµÿÀÿÁÿ»ÿ¾ÿ½ÿ¼ÿ¹ÿ½ÿ¾ÿÇÿ¼ÿ½ÿÁÿºÿÅÿ³ÿ®ÿ·ÿÀÿÀÿÄÿ¬ÿÃÿ½ÿ½ÿ»ÿ®ÿÅÿ»ÿ¯ÿ·ÿ¶ÿ¸ÿ³ÿ¹ÿ¾ÿ¹ÿºÿ²ÿ½ÿ¼ÿ»ÿ¸ÿ²ÿºÿÀÿËÿÏÿÀÿºÿ¾ÿ¿ÿ¾ÿ½ÿÀÿºÿ¹ÿÀÿÁÿµÿ´ÿ°ÿºÿ³ÿ¾ÿ¶ÿ³ÿÒÿ½ÿ­ÿ½ÿÈÿ·ÿ¾ÿµÿÑÿ¿ÿÅÿ­ÿ´ÿÏÿ¼ÿ¼ÿ´ÿ½ÿ»ÿÁÿ½ÿµÿµÿ¾ÿËÿÈÿ·ÿ´ÿÈÿËÿ³ÿ°ÿ¿ÿÂÿ½ÿ»ÿÐÿÎÿÆÿ¶ÿ®ÿ´ÿÄÿ¸ÿ·ÿ¸ÿ¶ÿµÿºÿÌÿÐÿ³ÿ·ÿ¾ÿ¸ÿÃÿ¹ÿÁÿÀÿÂÿ¹ÿ¹ÿ·ÿÁÿËÿÆÿ¼ÿ»ÿÉÿÅÿÃÿÂÿºÿÃÿ»ÿ´ÿÁÿ¿ÿÂÿÆÿ²ÿ¹ÿ¸ÿÆÿ½ÿ¯ÿÆÿ¹ÿ®ÿÓÿ´ÿ±ÿÊÿ¼ÿ¬ÿÅÿÂÿ¯ÿÁÿÈÿ¶ÿ¥ÿµÿÃÿÄÿÂÿ¹ÿ¯ÿ©ÿ©ÿ¸ÿ¿ÿÁÿÃÿ¾ÿ»ÿ¿ÿÅÿÀÿ»ÿ¬ÿÃÿ¾ÿ»ÿÂÿºÿ²ÿ«ÿ¾ÿÄÿ®ÿ°ÿµÿ±ÿ¿ÿÄÿÂÿ·ÿ­ÿ·ÿ¹ÿÆÿ¸ÿÅÿÈÿÄÿÀÿÄÿÆÿÁÿ¹ÿÂÿ¹ÿ¨ÿ¸ÿ»ÿ¿ÿ°ÿ»ÿ¿ÿ¸ÿÃÿÀÿ¿ÿÆÿ»ÿÆÿ»ÿÄÿÂÿ¾ÿ½ÿÇÿÊÿµÿÃÿ·ÿ¿ÿ²ÿºÿ§ÿ±ÿÀÿÅÿÆÿ·ÿ´ÿÃÿ¾ÿ¸ÿ¿ÿ¹ÿºÿ½ÿºÿÀÿ­ÿºÿµÿÊÿ¾ÿ½ÿºÿ¼ÿÍÿ¿ÿ°ÿÌÿÆÿÁÿËÿ¹ÿ¼ÿ·ÿ¾ÿ»ÿ¹ÿÂÿ¾ÿ¼ÿ¼ÿºÿ·ÿ¹ÿÀÿ¾ÿ¿ÿÀÿÁÿ¿ÿ¶ÿ½ÿÇÿÌÿÍÿÅÿ°ÿÀÿÁÿ­ÿ·ÿ»ÿ»ÿ¿ÿÉÿ´ÿ¹ÿ¹ÿ­ÿ´ÿ½ÿÃÿ¹ÿ¿ÿ¼ÿ®ÿµÿÄÿÂÿºÿ»ÿÂÿ½ÿºÿÅÿÁÿÁÿµÿ³ÿ±ÿÆÿ¬ÿ³ÿ³ÿ½ÿ²ÿ­ÿ²ÿÄÿ¸ÿ¸ÿ»ÿ½ÿ¹ÿ³ÿ»ÿ¶ÿ¾ÿÁÿ³ÿ¶ÿ»ÿÄÿÀÿÉÿ¾ÿ´ÿ«ÿ³ÿÿ»ÿ¶ÿ©ÿ´ÿªÿ¸ÿ­ÿÀÿ½ÿ¹ÿ¼ÿÅÿ»ÿºÿºÿµÿ¾ÿÀÿ¹ÿºÿÄÿÄÿ´ÿ´ÿ¸ÿÃÿ¸ÿÀÿ»ÿ¿ÿ³ÿÂÿÄÿÂÿ¶ÿÀÿÊÿÆÿ¸ÿ´ÿÒÿÓÿÁÿÅÿÄÿ½ÿ¼ÿ¸ÿÂÿÉÿ¶ÿÆÿÕÿÁÿÂÿ±ÿÁÿÐÿÆÿÉÿ­ÿ¾ÿ»ÿ·ÿ¾ÿ°ÿ¯ÿ¾ÿ½ÿ«ÿ¶ÿÁÿ½ÿ¹ÿºÿ¼ÿÉÿÓÿÂÿ´ÿ³ÿÉÿÆÿÓÿÁÿ®ÿ²ÿÃÿ¸ÿ§ÿÃÿÃÿÎÿ°ÿÀÿÀÿÊÿÐÿÌÿÆÿ·ÿ¸ÿÄÿºÿ²ÿºÿÃÿ´ÿ®ÿ½ÿ±ÿ°ÿ¼ÿ´ÿ´ÿ¥ÿ§ÿµÿ¹ÿ¹ÿ´ÿ·ÿµÿÉÿËÿ½ÿÈÿÌÿµÿ¥ÿ¶ÿÊÿÁÿ±ÿ±ÿÁÿ²ÿ´ÿ»ÿÍÿ©ÿ°ÿ«ÿ½ÿ¯ÿºÿÆÿÅÿ·ÿ¦ÿªÿ¼ÿÄÿ¾ÿ¹ÿ½ÿ¿ÿµÿµÿ«ÿ¿ÿÅÿ½ÿ¸ÿ¾ÿ»ÿ¶ÿªÿ¹ÿÀÿ³ÿ¶ÿ½ÿ»ÿµÿ­ÿ®ÿ°ÿºÿ·ÿ²ÿ±ÿºÿÿ°ÿ ÿ§ÿ¨ÿ´ÿ·ÿ®ÿ®ÿ¹ÿ®ÿ°ÿ·ÿ·ÿ¾ÿ½ÿ»ÿ­ÿÀÿ¸ÿ®ÿÄÿ²ÿ·ÿÂÿµÿ¯ÿ¶ÿ½ÿ·ÿ°ÿ®ÿ±ÿ¬ÿ¦ÿ¬ÿ­ÿ­ÿÀÿ¿ÿµÿ´ÿËÿ»ÿÃÿ¾ÿÅÿÃÿ·ÿ´ÿ½ÿ½ÿÀÿ½ÿ²ÿµÿÀÿ¿ÿÁÿ¿ÿËÿ­ÿ°ÿ¸ÿ³ÿËÿ¯ÿÆÿ±ÿÀÿ¹ÿ±ÿÃÿ¶ÿ©ÿ·ÿ¼ÿ±ÿ±ÿÆÿÆÿÃÿÄÿ¶ÿÄÿ¾ÿÉÿÂÿÆÿ»ÿ°ÿÃÿÈÿÀÿ½ÿ½ÿ¹ÿ±ÿµÿ¸ÿÃÿµÿ¹ÿ¸ÿÂÿ¨ÿ±ÿÆÿ¹ÿ¼ÿ·ÿ¹ÿ¼ÿÅÿÌÿÄÿºÿ¶ÿµÿ¾ÿÈÿ¼ÿ²ÿ­ÿ¾ÿ¸ÿ´ÿ±ÿ½ÿ¹ÿ¾ÿÂÿ½ÿ¼ÿ½ÿ¼ÿÇÿºÿ¬ÿÅÿÁÿæÿÍÿ²ÿ¬ÿ¸ÿ·ÿ¹ÿ»ÿ¸ÿ´ÿ®ÿ±ÿ»ÿ¸ÿÃÿ·ÿµÿ¼ÿÊÿ¶ÿÃÿºÿÉÿÍÿ»ÿ¶ÿ¿ÿÂÿ»ÿ¹ÿÄÿÊÿ¹ÿ²ÿ§ÿ¦ÿªÿ¼ÿÊÿÇÿ¸ÿ»ÿ¿ÿ½ÿ¸ÿ¹ÿ¾ÿ½ÿÅÿÇÿ¶ÿÇÿÈÿÅÿµÿ·ÿ¼ÿÃÿ¸ÿ¯ÿ²ÿ±ÿ´ÿ¾ÿ¸ÿ»ÿ½ÿÇÿÉÿ­ÿÂÿ¶ÿÀÿ´ÿÀÿÀÿ½ÿÁÿ»ÿ¶ÿÂÿÅÿÂÿ½ÿ¼ÿÀÿ½ÿ°ÿ³ÿ´ÿµÿ»ÿÁÿ¼ÿ¶ÿ»ÿ¼ÿ»ÿ³ÿÀÿÆÿÀÿ¾ÿ¶ÿ¸ÿÁÿ»ÿ¸ÿ»ÿ¾ÿ¾ÿºÿÄÿ¼ÿ´ÿÀÿ»ÿ½ÿ¸ÿ²ÿ´ÿ²ÿ¼ÿÄÿÆÿ¿ÿ³ÿÅÿÈÿËÿ«ÿ¼ÿÀÿ¾ÿÁÿÊÿ½ÿ½ÿ¼ÿµÿºÿºÿ¶ÿ½ÿ¿ÿ§ÿ±ÿ½ÿÏÿ¶ÿ¹ÿËÿÌÿ¾ÿ´ÿ´ÿ¯ÿ©ÿ±ÿ¸ÿ³ÿ½ÿµÿ²ÿ¼ÿ½ÿµÿ¸ÿ¹ÿ·ÿÃÿ»ÿ¾ÿÃÿ½ÿ¸ÿ²ÿ½ÿÁÿÆÿÄÿ¹ÿ¸ÿ¼ÿ´ÿµÿ»ÿ£ÿÆÿ·ÿËÿÆÿÄÿ¿ÿµÿµÿ¼ÿ¸ÿ³ÿ¶ÿ¶ÿ·ÿºÿ¿ÿ½ÿ°ÿ¸ÿ¼ÿµÿ²ÿ³ÿ¼ÿÉÿÃÿÍÿÉÿÀÿ¾ÿ³ÿ·ÿ¼ÿ½ÿ¿ÿÁÿ¼ÿ²ÿÌÿ¾ÿÍÿ¾ÿÊÿÈÿ¾ÿÂÿ¿ÿ´ÿ»ÿÓÿÒÿÃÿÆÿÁÿÀÿÁÿÃÿ¿ÿÆÿ¿ÿ¶ÿ¹ÿ³ÿÆÿÂÿ´ÿÃÿÆÿÄÿºÿ±ÿ«ÿ¶ÿÇÿÁÿÄÿ¾ÿ¼ÿ¼ÿ¿ÿÅÿÀÿ·ÿ²ÿ¼ÿÃÿ¶ÿ´ÿÈÿ¹ÿÁÿµÿÀÿ¹ÿ»ÿ¹ÿªÿ°ÿÂÿ³ÿÀÿ¹ÿªÿ´ÿµÿ³ÿ­ÿ¾ÿÂÿ´ÿµÿ¼ÿÆÿÊÿ¹ÿµÿ·ÿ´ÿ¾ÿ»ÿ»ÿÇÿ¾ÿÉÿ°ÿµÿÌÿÀÿÃÿ¸ÿ­ÿ²ÿ½ÿ½ÿ¶ÿ»ÿ¼ÿ³ÿÇÿÂÿ·ÿ²ÿºÿ½ÿ½ÿ¼ÿ©ÿµÿÎÿ£ÿ±ÿ¾ÿ´ÿ»ÿ¹ÿ¸ÿÉÿ»ÿÄÿ¿ÿÆÿÄÿ¾ÿÂÿÇÿÉÿÅÿ·ÿ½ÿ½ÿÇÿ¹ÿ½ÿÇÿ¼ÿ¶ÿºÿ¹ÿ±ÿ¶ÿ»ÿÐÿ±ÿ´ÿ¹ÿ¶ÿ¼ÿ¾ÿ²ÿ­ÿ¶ÿÂÿ±ÿ¶ÿÀÿÅÿÄÿÀÿÀÿÇÿÇÿ¼ÿ¬ÿÏÿ¼ÿÁÿÉÿÉÿÉÿÊÿ¾ÿ³ÿ¼ÿÊÿÄÿ¯ÿ»ÿÍÿÃÿ¼ÿÐÿÈÿ¾ÿºÿ½ÿ¹ÿ¸ÿ²ÿ»ÿÆÿ¸ÿ¶ÿ¾ÿÍÿÆÿ¼ÿÆÿÆÿÀÿ¿ÿÃÿ¹ÿ¿ÿ»ÿÂÿºÿ½ÿ¶ÿ¹ÿ»ÿ«ÿµÿ¸ÿÌÿ¸ÿ·ÿ¿ÿºÿµÿ³ÿ«ÿ¯ÿÊÿ½ÿ°ÿ¤ÿ²ÿ«ÿ¦ÿ¸ÿ¶ÿºÿ«ÿ¯ÿ¶ÿ©ÿµÿÀÿ¼ÿ¸ÿ£ÿ£ÿ²ÿ³ÿºÿ·ÿ¿ÿÁÿ¸ÿ¿ÿ¹ÿ°ÿÃÿ¹ÿ°ÿ»ÿÆÿÈÿÎÿ¿ÿ³ÿ¹ÿ´ÿ½ÿÅÿÇÿÁÿµÿ¾ÿçÿ¯ÿÊÿ¸ÿµÿ°ÿ­ÿ¾ÿ³ÿÃÿºÿÀÿ¹ÿ·ÿÀÿÇÿ½ÿµÿÃÿÀÿµÿ¬ÿ±ÿ¸ÿ·ÿ¹ÿ¸ÿ±ÿÇÿÉÿ¿ÿ¶ÿ¼ÿÇÿÉÿÑÿÀÿÐÿºÿ¹ÿ½ÿ¿ÿÄÿÉÿÄÿ¯ÿ²ÿ»ÿÁÿ»ÿ²ÿµÿ¸ÿ­ÿ¯ÿÁÿÿ®ÿ®ÿ±ÿ¾ÿÂÿ·ÿ¯ÿ¸ÿ¶ÿ¹ÿ¬ÿ¬ÿ§ÿÿÿÿÿÿÿ­ÿµÿ¯ÿ³ÿµÿ´ÿ´ÿ®ÿ¼ÿ¿ÿ´ÿµÿ¼ÿ½ÿ·ÿ»ÿÌÿÉÿ¸ÿ±ÿØÿµÿ±ÿ¸ÿËÿÑÿÃÿÈÿÕÿ¸ÿÄÿ¼ÿ¶ÿ°ÿ­ÿ³ÿºÿ¼ÿºÿ²ÿ¿ÿ»ÿ·ÿµÿ¸ÿ³ÿ­ÿ·ÿÁÿ¶ÿßÿÆÿÃÿµÿ²ÿºÿ¼ÿ»ÿ¾ÿ¶ÿ³ÿ¼ÿ¶ÿÀÿ®ÿ¨ÿ«ÿ´ÿ»ÿ¸ÿÄÿ¶ÿ·ÿÀÿ½ÿ¸ÿµÿ³ÿ¾ÿÈÿ½ÿ¸ÿ¶ÿ¿ÿ¨ÿÿ¨ÿ¿ÿÃÿ´ÿªÿ½ÿ½ÿºÿ³ÿÃÿ½ÿºÿ¿ÿºÿºÿÈÿÌÿ»ÿ¶ÿ½ÿ·ÿ¾ÿ´ÿ³ÿ½ÿ»ÿ²ÿ±ÿºÿºÿ·ÿºÿÆÿ´ÿÄÿ¼ÿ®ÿ©ÿªÿ¯ÿµÿ¯ÿ²ÿµÿÆÿ»ÿ¶ÿ·ÿ¸ÿ³ÿªÿ¡ÿ¥ÿÈÿµÿ¯ÿ¼ÿ­ÿµÿ°ÿ³ÿ¿ÿ¾ÿ³ÿ±ÿ¼ÿµÿ¸ÿ¶ÿ¸ÿ¾ÿ¾ÿÂÿÂÿ¸ÿ²ÿ­ÿ¤ÿ®ÿ×ÿ¿ÿ¯ÿ¼ÿÉÿÆÿ¾ÿÀÿÆÿ¾ÿ°ÿÍÿ·ÿ²ÿ¥ÿ³ÿÃÿÁÿ»ÿÂÿÃÿ±ÿ¹ÿ¬ÿ ÿÿÿ¿ÿÅÿ²ÿ¯ÿ»ÿÆÿÁÿ®ÿ½ÿÆÿ·ÿ¸ÿ¿ÿÀÿ¸ÿºÿºÿ»ÿ·ÿ®ÿ·ÿ»ÿ¹ÿ³ÿ®ÿÈÿ¼ÿ½ÿ¼ÿ¿ÿ¹ÿ´ÿ¾ÿÄÿ¾ÿÅÿÂÿÂÿ»ÿ°ÿµÿ·ÿµÿºÿ¿ÿ¹ÿµÿµÿ°ÿ®ÿ¿ÿ¸ÿµÿ³ÿ³ÿ°ÿ´ÿ»ÿ¼ÿ¿ÿÂÿµÿÏÿÉÿ¹ÿÌÿÁÿÄÿ¾ÿµÿ¶ÿ±ÿ®ÿ¹ÿ¿ÿ¼ÿ¾ÿÉÿ©ÿ³ÿ·ÿÁÿ¯ÿ¹ÿÃÿ¾ÿ¾ÿÃÿ¹ÿ®ÿ½ÿ·ÿªÿ®ÿ°ÿºÿÀÿ¹ÿºÿ¸ÿµÿ®ÿ­ÿ¼ÿ½ÿºÿ¾ÿÙÿ¿ÿµÿºÿ¯ÿ«ÿ´ÿ·ÿ±ÿ­ÿ³ÿÁÿÄÿÁÿÇÿ¼ÿ¬ÿ¬ÿ¶ÿ¹ÿ®ÿ®ÿ«ÿ²ÿºÿ®ÿ©ÿ­ÿ¿ÿ¶ÿ§ÿµÿÄÿ¬ÿºÿ½ÿ»ÿ³ÿ»ÿ¾ÿ±ÿ´ÿÂÿ½ÿ©ÿ´ÿ¶ÿÅÿ¬ÿ½ÿ¾ÿ²ÿªÿ¸ÿÈÿ½ÿ­ÿ°ÿ§ÿµÿ²ÿÁÿÂÿ­ÿ«ÿÅÿ¾ÿÇÿÉÿ¿ÿ»ÿ»ÿ¿ÿÆÿÃÿ»ÿ­ÿÇÿÄÿÅÿ¦ÿ¼ÿÉÿ¾ÿ»ÿ¸ÿ±ÿ¼ÿÊÿÆÿÀÿ¾ÿ¾ÿ¾ÿËÿ¬ÿ¿ÿ¹ÿ¤ÿµÿ·ÿ»ÿËÿÁÿ®ÿ¨ÿªÿ´ÿ³ÿ´ÿ¶ÿ¸ÿ­ÿÐÿ½ÿºÿ·ÿ¬ÿ±ÿµÿ¿ÿ²ÿ¯ÿ¼ÿ¸ÿ¹ÿ¸ÿ¶ÿ·ÿÈÿ´ÿÌÿÄÿ»ÿÁÿ¾ÿÁÿ»ÿ³ÿ»ÿ»ÿÁÿÉÿ·ÿ³ÿ¹ÿ¸ÿ¼ÿ¹ÿ¯ÿ´ÿ½ÿ¼ÿ³ÿ¼ÿ²ÿ¬ÿ¶ÿ¼ÿ´ÿ·ÿºÿ©ÿµÿÄÿ¾ÿ¿ÿ»ÿ¸ÿ²ÿ¼ÿÆÿ¸ÿ¾ÿ½ÿ½ÿ¹ÿ±ÿ²ÿ½ÿÀÿ»ÿÃÿ¼ÿ¶ÿµÿºÿ¶ÿ¸ÿ·ÿ«ÿ¬ÿ·ÿ¼ÿ¸ÿ¶ÿ½ÿ½ÿ¹ÿ¼ÿ»ÿ³ÿ®ÿµÿ»ÿ¼ÿµÿ«ÿ»ÿ¹ÿ¹ÿ½ÿµÿ³ÿºÿ¹ÿ¾ÿÂÿ»ÿ±ÿ­ÿ±ÿ¶ÿ¹ÿ¸ÿµÿ²ÿ§ÿ¼ÿ¸ÿ¬ÿÁÿÃÿ½ÿµÿ³ÿ¼ÿ¹ÿ»ÿ¸ÿ§ÿ§ÿ®ÿ°ÿºÿ®ÿ®ÿ»ÿ¸ÿÂÿ¯ÿ¯ÿ¯ÿºÿ¼ÿ­ÿ­ÿ³ÿ¶ÿ²ÿ¨ÿ¬ÿºÿ¿ÿ¼ÿ°ÿ¿ÿÆÿ§ÿ³ÿµÿÎÿÃÿ¿ÿÂÿ¯ÿ¶ÿ¿ÿ±ÿ³ÿ»ÿºÿ­ÿ§ÿ¯ÿ°ÿ¶ÿÀÿ²ÿºÿ¾ÿ²ÿ¹ÿ¸ÿÄÿ½ÿ«ÿ¸ÿºÿ«ÿ²ÿ¹ÿ³ÿ»ÿÁÿ¬ÿ§ÿµÿ¶ÿ³ÿ»ÿÈÿºÿ±ÿÿ¬ÿÀÿ¨ÿÇÿÎÿ±ÿ½ÿÂÿÁÿÂÿ¹ÿ°ÿ±ÿ½ÿ¹ÿ¶ÿ»ÿ·ÿ´ÿ¶ÿ¼ÿ¼ÿÀÿ¿ÿ¹ÿµÿ­ÿ·ÿÀÿÈÿÀÿ´ÿ°ÿ»ÿ¶ÿ´ÿ¶ÿ²ÿ¶ÿºÿ½ÿ¸ÿ­ÿ´ÿÀÿºÿ·ÿºÿ¸ÿªÿ¨ÿ·ÿ­ÿÈÿÎÿ½ÿ½ÿ½ÿ¹ÿ²ÿ©ÿ¯ÿ°ÿ¸ÿ°ÿ®ÿ·ÿÁÿÃÿÁÿÂÿ¸ÿ¸ÿÃÿÁÿÅÿ´ÿ¾ÿÃÿ¼ÿÄÿ»ÿ»ÿ ÿ¯ÿÿ³ÿµÿÁÿÏÿÂÿÂÿ»ÿ¹ÿ¸ÿ¬ÿ©ÿ¸ÿÈÿ²ÿ±ÿÃÿÉÿ·ÿ¹ÿµÿ¼ÿÀÿ½ÿ¹ÿ´ÿÅÿ»ÿ¶ÿ·ÿ±ÿ½ÿ¼ÿÈÿ»ÿ®ÿ´ÿ·ÿ±ÿ¼ÿÂÿºÿÅÿÂÿÂÿ¶ÿ·ÿ²ÿÁÿ¹ÿÂÿ¸ÿÇÿÏÿ½ÿÂÿ·ÿ»ÿ°ÿ¬ÿ·ÿµÿºÿ¸ÿÁÿÇÿ·ÿ´ÿÀÿÇÿ¿ÿ±ÿ´ÿ½ÿ½ÿ¸ÿ´ÿ±ÿ¸ÿ¯ÿºÿ°ÿ¬ÿ¸ÿ¼ÿºÿ·ÿÁÿÈÿ½ÿ²ÿ¶ÿ®ÿ¼ÿ¹ÿ¼ÿ½ÿÀÿ¹ÿ·ÿ´ÿ­ÿ³ÿ¸ÿ»ÿ­ÿÆÿÏÿªÿ®ÿÅÿ¾ÿ¼ÿ¾ÿ³ÿ²ÿ¿ÿ¹ÿ±ÿ¥ÿ²ÿËÿÅÿ®ÿÿ·ÿ¹ÿÀÿºÿ¶ÿÅÿÃÿ·ÿ¯ÿ­ÿ°ÿªÿ¥ÿ²ÿ¶ÿ»ÿ»ÿ´ÿ¹ÿ¶ÿ¼ÿ¾ÿºÿµÿ¿ÿ½ÿ®ÿ½ÿ®ÿ¼ÿÃÿÀÿ°ÿÀÿÄÿÀÿ¼ÿÂÿ¾ÿ¦ÿ¯ÿ»ÿ»ÿ·ÿ¸ÿÅÿ¿ÿµÿ¼ÿÇÿÅÿÁÿ¾ÿ¹ÿºÿ­ÿ¾ÿ½ÿ®ÿ¸ÿ§ÿ¿ÿ°ÿÀÿÄÿÂÿ¾ÿÂÿÂÿ¨ÿ®ÿ¹ÿ¶ÿ·ÿ¯ÿ¬ÿ°ÿ¨ÿ¨ÿ®ÿµÿ±ÿ«ÿ´ÿ²ÿÀÿÇÿºÿ´ÿ¿ÿºÿ²ÿµÿÁÿ³ÿºÿÁÿÑÿ§ÿÅÿ«ÿÀÿ²ÿ²ÿÁÿÇÿºÿ§ÿ±ÿ®ÿ¾ÿ¿ÿµÿ´ÿ»ÿªÿ­ÿµÿ¹ÿ¹ÿ±ÿ´ÿ¶ÿ¶ÿ°ÿ­ÿ¶ÿ­ÿ¬ÿ¾ÿ§ÿªÿºÿÀÿÆÿ´ÿ®ÿµÿ¯ÿÿ¹ÿÿ¿ÿ£ÿ¹ÿ¾ÿ°ÿÁÿ¾ÿÂÿÀÿ¼ÿ¿ÿºÿ»ÿ¾ÿºÿ½ÿÇÿ½ÿ¸ÿÂÿ¼ÿ´ÿ¼ÿÁÿÁÿÄÿÁÿÂÿµÿ³ÿ¶ÿ¾ÿ½ÿÅÿÁÿ¸ÿÄÿÃÿ±ÿØÿÃÿ±ÿÍÿÅÿÄÿÂÿÁÿ¼ÿ³ÿÁÿµÿÄÿÆÿ²ÿ±ÿ¿ÿ³ÿ«ÿªÿ«ÿ·ÿ¿ÿÁÿ»ÿÂÿÇÿ¼ÿÀÿÀÿÉÿÎÿÇÿ°ÿ¦ÿ»ÿÇÿÈÿËÿ³ÿÉÿËÿ·ÿÒÿ­ÿÿ¾ÿÿÄÿÌÿ½ÿ«ÿ£ÿÿµÿ¸ÿ¿ÿÀÿ¼ÿÄÿ¶ÿÀÿ¸ÿ¶ÿ¸ÿ¯ÿ°ÿºÿ·ÿ°ÿ´ÿ¶ÿ·ÿ¾ÿÁÿ¼ÿºÿ¾ÿ®ÿ³ÿ¸ÿÂÿËÿ¾ÿ¼ÿ°ÿÂÿÏÿÄÿ¹ÿ¼ÿ¼ÿ¿ÿ»ÿ¹ÿ²ÿ¯ÿ´ÿ´ÿÁÿÂÿ·ÿ¸ÿÃÿ²ÿ¶ÿ·ÿ¹ÿµÿ¸ÿ³ÿ¾ÿ¾ÿ­ÿ©ÿ¬ÿ°ÿ¶ÿ¼ÿ´ÿ¯ÿ¾ÿ¸ÿ¬ÿ½ÿËÿ»ÿ¸ÿ¶ÿ¹ÿ¶ÿÂÿ·ÿ»ÿ½ÿ·ÿ½ÿÓÿÐÿÊÿ¿ÿËÿÐÿ³ÿ¥ÿ¨ÿ¬ÿ¿ÿÂÿ´ÿ´ÿ­ÿ®ÿ§ÿ«ÿ§ÿÇÿÕÿÅÿÇÿ½ÿ­ÿ¢ÿµÿÑÿÉÿÆÿ¾ÿ­ÿ«ÿ«ÿ±ÿ¹ÿ´ÿ¹ÿÇÿÁÿÁÿªÿ¨ÿºÿºÿªÿ¤ÿ¦ÿ´ÿµÿ±ÿÁÿÇÿÄÿ½ÿ´ÿ½ÿ¿ÿ°ÿ¿ÿÈÿµÿµÿ¹ÿÄÿÅÿºÿ½ÿ»ÿÆÿ¸ÿ°ÿ²ÿ¯ÿ½ÿÀÿ·ÿ´ÿºÿ»ÿ½ÿ¸ÿ½ÿ¿ÿ¿ÿ·ÿ¯ÿ²ÿµÿ·ÿ¶ÿ¶ÿ»ÿÌÿ¸ÿ¥ÿ°ÿ²ÿµÿ¾ÿ±ÿ«ÿ½ÿ²ÿ¯ÿªÿµÿ»ÿ®ÿ¸ÿ½ÿ§ÿÁÿ»ÿ¸ÿµÿ®ÿ´ÿ¼ÿ¸ÿ³ÿµÿ¼ÿ´ÿ²ÿ±ÿµÿ§ÿ¹ÿ¸ÿ¾ÿÁÿ»ÿ°ÿºÿ¼ÿ¼ÿ¼ÿ½ÿ½ÿ·ÿ»ÿ¼ÿ»ÿ¹ÿ³ÿºÿÂÿÊÿ¸ÿ®ÿµÿ¼ÿ¶ÿÅÿÅÿ¼ÿ°ÿªÿµÿ½ÿÆÿºÿÀÿµÿµÿÎÿ¾ÿÊÿ·ÿÉÿ¿ÿÇÿÏÿÄÿ½ÿ¹ÿÇÿÂÿ¿ÿÃÿÁÿ¾ÿÅÿ»ÿ»ÿºÿ¹ÿºÿ¹ÿ´ÿ¶ÿ·ÿºÿÀÿ½ÿºÿÀÿÀÿ½ÿÂÿ¯ÿ¶ÿµÿ´ÿ¼ÿ³ÿ­ÿ´ÿ¶ÿ´ÿ¶ÿ½ÿ¹ÿµÿ±ÿ²ÿÅÿ·ÿ·ÿÁÿ©ÿÂÿ»ÿºÿ·ÿÁÿ¿ÿ¶ÿ¼ÿ¹ÿ¯ÿ¬ÿ¾ÿÃÿ¾ÿ·ÿ¾ÿÂÿÅÿÆÿÇÿ¾ÿ¨ÿµÿÇÿÆÿ»ÿ°ÿ´ÿ¹ÿ¼ÿ¾ÿÂÿ´ÿÅÿÍÿ¶ÿ´ÿ­ÿ¹ÿ³ÿµÿºÿºÿ·ÿÀÿÌÿ¿ÿ»ÿÏÿ¶ÿÍÿÆÿÂÿÐÿ°ÿÇÿ³ÿ§ÿÂÿ½ÿ²ÿ°ÿÅÿÐÿ½ÿ¿ÿÃÿ¶ÿºÿ­ÿ­ÿ¸ÿ ÿ°ÿ¾ÿµÿÃÿÃÿ¯ÿ­ÿ¸ÿ½ÿ¹ÿ³ÿ³ÿ½ÿÀÿÈÿµÿ¼ÿ´ÿÌÿ¹ÿºÿ¶ÿÊÿÄÿµÿ«ÿºÿÉÿ°ÿ·ÿÚÿµÿÄÿ¨ÿµÿ¨ÿµÿ®ÿ¸ÿ¶ÿ¸ÿ±ÿ¸ÿ¾ÿ¹ÿ»ÿÀÿ»ÿ¿ÿ³ÿ·ÿºÿ·ÿ»ÿÂÿ½ÿ·ÿÁÿÄÿÄÿÅÿÀÿ¿ÿ¿ÿ¼ÿ¯ÿ¿ÿµÿ»ÿ½ÿÀÿ¾ÿ³ÿ³ÿÈÿÅÿ¸ÿÃÿ¯ÿ½ÿ¼ÿ¸ÿ»ÿºÿÑÿ¼ÿ¿ÿ¸ÿ²ÿ¼ÿºÿ¿ÿÁÿ¼ÿ¶ÿ¿ÿÅÿ½ÿ¼ÿ½ÿ¸ÿ¹ÿ·ÿ½ÿÅÿ¿ÿ¼ÿ¿ÿ¾ÿ¼ÿÅÿÊÿºÿ¼ÿ»ÿ¿ÿ·ÿÀÿÂÿÄÿÀÿ½ÿºÿºÿ¸ÿÂÿÁÿ²ÿ¾ÿÄÿÆÿ¸ÿ»ÿÇÿ»ÿ§ÿ¼ÿ¼ÿ©ÿ¨ÿ°ÿ±ÿ·ÿÀÿ¶ÿ¹ÿ¸ÿÃÿÂÿÂÿ¸ÿ³ÿÀÿºÿ´ÿ¸ÿÆÿ¿ÿ¾ÿÇÿÑÿÊÿÅÿ½ÿ¹ÿ»ÿÈÿÄÿÁÿ³ÿÃÿÅÿºÿÃÿ¿ÿ½ÿÅÿÎÿÅÿ·ÿµÿ¹ÿ¾ÿ³ÿ¸ÿÁÿ½ÿ¹ÿ¿ÿÀÿºÿ¾ÿÁÿ¿ÿÈÿÂÿ·ÿ¾ÿ¹ÿ·ÿ¾ÿ¾ÿ¾ÿÂÿºÿºÿ·ÿ¼ÿµÿ¶ÿÁÿ½ÿ­ÿ¿ÿ¶ÿÉÿÂÿÄÿÂÿÂÿ½ÿ¸ÿ¿ÿ¼ÿ¿ÿ¾ÿ¼ÿµÿ¹ÿ¹ÿÃÿ¹ÿ³ÿÁÿÂÿÅÿÇÿÃÿÌÿÏÿÃÿ¶ÿ·ÿ½ÿ¸ÿ²ÿ´ÿÁÿ´ÿ¸ÿ´ÿ°ÿ¿ÿ¿ÿ»ÿ½ÿÁÿºÿÈÿÁÿÁÿ¶ÿ°ÿ¶ÿÂÿÂÿÅÿÈÿËÿÂÿ¿ÿÄÿ¿ÿ³ÿ²ÿÁÿ¼ÿ¸ÿÁÿ½ÿ½ÿ³ÿµÿÂÿÂÿÃÿÆÿÇÿÉÿ½ÿ·ÿ°ÿÌÿ±ÿ¶ÿ³ÿ±ÿÆÿ»ÿ·ÿ¶ÿ³ÿ·ÿ³ÿ±ÿ³ÿ¬ÿ¦ÿ´ÿºÿµÿ±ÿ°ÿ´ÿ¹ÿ¶ÿ®ÿ³ÿ¿ÿ³ÿªÿ¾ÿ¶ÿÃÿ·ÿ³ÿ³ÿÁÿÊÿ¹ÿµÿÊÿ»ÿ±ÿÁÿ¿ÿ°ÿ´ÿÄÿ¹ÿ»ÿÀÿÀÿÂÿ¼ÿ¶ÿ³ÿ¶ÿºÿÀÿÃÿ¶ÿ³ÿ¿ÿ¼ÿµÿ®ÿ¿ÿ¾ÿÃÿ¸ÿºÿÆÿµÿ©ÿ·ÿÁÿ¼ÿÂÿÆÿÃÿÃÿÆÿÄÿÅÿÈÿÇÿºÿ«ÿµÿµÿºÿÄÿ·ÿÃÿÈÿ¸ÿ¸ÿ½ÿ¶ÿ¹ÿ³ÿÄÿ³ÿÂÿ§ÿÆÿ»ÿÈÿ°ÿ­ÿ¸ÿÆÿ»ÿÂÿºÿ¾ÿ»ÿ¸ÿ·ÿºÿ¿ÿ¿ÿ³ÿ³ÿÈÿÀÿºÿÅÿ¿ÿÊÿÏÿÄÿÎÿÅÿ´ÿÆÿ¿ÿÆÿ®ÿ®ÿµÿ¹ÿ±ÿÉÿÂÿ¹ÿ¼ÿ¶ÿ·ÿÈÿÈÿ¼ÿºÿÀÿÀÿ¸ÿ¸ÿ¾ÿÅÿÄÿ·ÿ·ÿÂÿÀÿ¿ÿÀÿ±ÿ½ÿ¼ÿÂÿÀÿ®ÿÀÿ¾ÿ»ÿÇÿÌÿÊÿÅÿÂÿÃÿËÿËÿÀÿ¿ÿ»ÿ¼ÿ®ÿ½ÿ©ÿÀÿ¾ÿÃÿÌÿÃÿÃÿ°ÿ°ÿ¹ÿ§ÿºÿ²ÿ®ÿÂÿÃÿ·ÿ°ÿ¹ÿÁÿÄÿÈÿÄÿ¾ÿ´ÿ½ÿÅÿÒÿ½ÿ·ÿÆÿ¹ÿ®ÿºÿÀÿºÿ°ÿ¸ÿ²ÿ·ÿÁÿÄÿÃÿ²ÿ­ÿ¾ÿÃÿµÿ¨ÿ±ÿ¸ÿ¿ÿºÿ½ÿ»ÿ¿ÿºÿ¤ÿµÿ«ÿ±ÿÃÿ¹ÿ¹ÿ´ÿ¸ÿ²ÿ¼ÿÃÿÃÿÂÿ¹ÿ²ÿ³ÿ¹ÿÈÿ¸ÿ¬ÿ­ÿ¸ÿ³ÿ¶ÿ´ÿ¸ÿ¯ÿ²ÿÆÿ­ÿÿÿ¬ÿ¿ÿ·ÿ±ÿ¶ÿµÿÀÿÃÿ±ÿ¬ÿ³ÿ´ÿÀÿ¬ÿÆÿÐÿ²ÿµÿ½ÿ¶ÿ¼ÿ°ÿ²ÿ½ÿ­ÿ·ÿÁÿ¹ÿ¶ÿ¿ÿÅÿ´ÿ¼ÿÉÿÉÿÊÿÈÿ¬ÿ¿ÿ¸ÿÄÿ²ÿ¿ÿÍÿ½ÿ»ÿºÿ³ÿ·ÿ³ÿ°ÿºÿ¾ÿ¸ÿ­ÿ¾ÿ¸ÿ°ÿ½ÿÿ°ÿºÿÅÿ²ÿ²ÿÀÿ½ÿ³ÿÇÿÊÿ¾ÿ¼ÿºÿ¹ÿÁÿÁÿ²ÿ±ÿ¸ÿ¿ÿ·ÿµÿ´ÿ²ÿÈÿ½ÿ´ÿÈÿ½ÿ´ÿ¼ÿ»ÿ¿ÿÁÿ¹ÿ¹ÿ¼ÿÉÿ´ÿ½ÿ½ÿÄÿÂÿ¼ÿÁÿ»ÿ½ÿ¸ÿÃÿ¼ÿ±ÿ­ÿ»ÿÂÿ±ÿ°ÿ·ÿ¬ÿµÿ¹ÿ´ÿÆÿÌÿÊÿ¸ÿ¾ÿ²ÿ¬ÿÅÿÇÿÉÿÁÿÂÿÄÿ³ÿ³ÿ¶ÿ¸ÿµÿ¼ÿ´ÿÆÿµÿÀÿÀÿÈÿ¿ÿ³ÿ¨ÿ·ÿÅÿ½ÿ¹ÿÀÿÁÿ¼ÿÃÿÇÿ¸ÿ·ÿºÿ»ÿÁÿ´ÿ®ÿ¹ÿ¼ÿÃÿ¾ÿµÿ»ÿ¾ÿ²ÿ°ÿ»ÿ¯ÿ¸ÿÇÿØÿÖÿ¬ÿ±ÿÀÿ¿ÿÈÿÃÿºÿ»ÿ½ÿ»ÿ¼ÿ½ÿ³ÿ½ÿ·ÿ¿ÿ»ÿ¹ÿºÿºÿ¿ÿÁÿ¸ÿ¹ÿÃÿÃÿÄÿÄÿµÿ´ÿ´ÿ±ÿ£ÿÿÍÿ¸ÿ¿ÿÁÿ¿ÿÁÿÁÿ»ÿ·ÿ¹ÿ»ÿ¿ÿÊÿÃÿ´ÿ¿ÿÁÿÓÿ´ÿ¸ÿ¶ÿÊÿÇÿ·ÿ»ÿ¼ÿ»ÿ¿ÿ¼ÿÉÿÅÿ¿ÿ»ÿ²ÿ½ÿ©ÿ·ÿ»ÿ½ÿ¿ÿÅÿÊÿÃÿ¼ÿÁÿÃÿÃÿÂÿ¸ÿµÿ·ÿµÿ¾ÿ·ÿ²ÿ½ÿÊÿÇÿÀÿÀÿ¼ÿ°ÿ¼ÿ±ÿÐÿÑÿ¾ÿºÿÊÿÁÿ¸ÿ½ÿ¶ÿ´ÿ¿ÿÁÿÃÿ½ÿ´ÿ¸ÿ¾ÿÒÿ¸ÿµÿ¸ÿµÿµÿ¹ÿÃÿÀÿ¯ÿ¶ÿÇÿÈÿ¼ÿÀÿ´ÿ¹ÿºÿÄÿ±ÿ´ÿÁÿ¼ÿ¶ÿµÿ¬ÿ¹ÿ¯ÿ´ÿ»ÿ¿ÿ·ÿÂÿ¶ÿÃÿ¿ÿ®ÿ¥ÿÿªÿ°ÿµÿ¹ÿ²ÿ¾ÿ¶ÿ¸ÿ´ÿÅÿÉÿÂÿ¿ÿ½ÿ¶ÿ¹ÿ·ÿ°ÿÆÿÄÿÁÿ¶ÿ¹ÿ¸ÿ¹ÿÄÿÈÿµÿ°ÿÌÿÆÿºÿ¿ÿºÿËÿÃÿ½ÿºÿ´ÿ½ÿÆÿ¿ÿ¼ÿ½ÿÀÿÀÿ·ÿ¾ÿ²ÿ·ÿ®ÿ®ÿ±ÿ¹ÿÁÿµÿ°ÿ²ÿÐÿ»ÿºÿ½ÿ¸ÿÅÿÅÿÁÿÀÿÀÿÀÿ»ÿÂÿ¼ÿÇÿ°ÿ»ÿ¹ÿµÿ±ÿ¼ÿ¼ÿ¨ÿ®ÿÄÿ¼ÿ´ÿ¼ÿ·ÿ¾ÿÉÿÑÿÆÿµÿµÿ»ÿ·ÿ¶ÿ¥ÿ­ÿÃÿÃÿÀÿÄÿÉÿÁÿ¼ÿÁÿ¿ÿ½ÿÏÿ½ÿµÿÍÿÄÿÁÿ¿ÿ¶ÿ½ÿÇÿ¿ÿ¸ÿÄÿ¹ÿ¿ÿ´ÿ¶ÿ½ÿÇÿ½ÿ²ÿ«ÿ©ÿµÿ¯ÿ°ÿ¶ÿÀÿÇÿÄÿ¸ÿÆÿÏÿÀÿ¸ÿÅÿÄÿÏÿ·ÿ¶ÿ·ÿ¯ÿ¼ÿºÿÇÿÐÿ¸ÿ·ÿ±ÿ¥ÿ³ÿ¸ÿ»ÿ¹ÿ²ÿ¿ÿÄÿ¹ÿ¼ÿÂÿ¿ÿÆÿÐÿÆÿ¹ÿµÿÀÿ½ÿ¸ÿÃÿ±ÿ®ÿÃÿ¸ÿÀÿ¹ÿ¿ÿ¼ÿµÿºÿ¼ÿ°ÿÆÿ¼ÿÄÿ¼ÿ¾ÿºÿ¹ÿ¼ÿ»ÿ·ÿ±ÿ°ÿÇÿ¸ÿ´ÿÈÿÉÿ¿ÿ¾ÿºÿ¨ÿ¨ÿ¹ÿÉÿ²ÿ¹ÿ¼ÿ¸ÿ·ÿºÿ»ÿºÿ¼ÿ©ÿÿ·ÿ³ÿ½ÿÀÿ»ÿ»ÿ½ÿºÿÃÿ°ÿ¾ÿºÿÁÿËÿÍÿÊÿÀÿ³ÿ¿ÿ¾ÿ¹ÿÐÿËÿËÿÅÿ¿ÿ»ÿµÿºÿÐÿÃÿ±ÿµÿ¶ÿ²ÿ¼ÿ¿ÿ·ÿ¼ÿ¾ÿÄÿÄÿÉÿÒÿÄÿ¸ÿ¾ÿÇÿÅÿ¿ÿ¼ÿÄÿÄÿÈÿºÿ´ÿ²ÿ¯ÿ½ÿÀÿËÿÄÿ³ÿ¸ÿÁÿÄÿ½ÿ±ÿ°ÿ¶ÿÿÿÿ®ÿ®ÿ¬ÿ³ÿ²ÿ¾ÿ­ÿ±ÿ°ÿ°ÿ¶ÿ°ÿ§ÿ§ÿ¯ÿ°ÿ°ÿ¬ÿ£ÿ¯ÿµÿ¾ÿÅÿÁÿÀÿ¶ÿ¼ÿ¸ÿ²ÿºÿ¹ÿºÿÇÿ»ÿªÿ±ÿÇÿ²ÿÁÿÎÿÈÿÀÿ¾ÿÚÿ·ÿ·ÿºÿÃÿ¼ÿ¹ÿÎÿ°ÿ¯ÿ»ÿÂÿ¸ÿ³ÿ·ÿºÿÄÿ¦ÿÊÿÆÿ¿ÿ¸ÿ·ÿ¼ÿ»ÿ¶ÿÂÿ¾ÿÎÿÅÿ¶ÿ¯ÿ¶ÿ¿ÿÀÿÏÿ½ÿØÿÈÿ¿ÿ¸ÿ¯ÿ³ÿÄÿÁÿ±ÿÂÿ¼ÿ­ÿµÿ¾ÿºÿºÿÇÿµÿ­ÿÂÿ¹ÿµÿ´ÿ»ÿ¿ÿ·ÿ°ÿ®ÿ¸ÿºÿ ÿÿªÿ¢ÿÿÿÿ¤ÿ²ÿÓÿÅÿÂÿÇÿÃÿ·ÿ±ÿ²ÿ³ÿÁÿ°ÿ½ÿ»ÿ¯ÿ­ÿ³ÿ·ÿÁÿ©ÿÅÿ¶ÿ­ÿ¸ÿ¿ÿ»ÿÀÿÄÿ·ÿÄÿ¶ÿ¹ÿµÿµÿµÿ±ÿ¾ÿÎÿ¹ÿ¸ÿ´ÿµÿ­ÿ»ÿÀÿ¶ÿ¶ÿ³ÿ¥ÿµÿÂÿ¿ÿ»ÿ½ÿ·ÿ·ÿ¼ÿ½ÿ¹ÿ¹ÿ¸ÿ¶ÿ»ÿ¸ÿ·ÿ±ÿµÿÀÿÈÿ½ÿ­ÿÃÿÂÿÊÿÉÿºÿ¶ÿ³ÿ¶ÿÀÿÇÿ¾ÿ·ÿ±ÿÁÿ¶ÿ¥ÿ«ÿ¼ÿ½ÿ¯ÿ±ÿÄÿ­ÿ¼ÿËÿ°ÿµÿºÿ¹ÿºÿ²ÿ´ÿÈÿ·ÿµÿ´ÿ¹ÿºÿÁÿ¿ÿÄÿÃÿ¸ÿ¸ÿµÿÐÿ·ÿ¦ÿ¸ÿ½ÿÄÿ¿ÿ¹ÿ¼ÿ¾ÿ¿ÿ¶ÿªÿµÿ±ÿÄÿÄÿÅÿ¿ÿ¸ÿ¶ÿ¶ÿ¶ÿªÿÂÿËÿ²ÿ³ÿ¨ÿ§ÿ®ÿ¹ÿÆÿÆÿºÿ¸ÿ½ÿ»ÿ·ÿÂÿ¹ÿ¶ÿ¹ÿ¾ÿ¾ÿ¸ÿ´ÿ³ÿ¸ÿºÿ´ÿ­ÿÂÿÅÿ¶ÿ¦ÿ­ÿ½ÿ¿ÿÔÿµÿÃÿºÿ¹ÿ©ÿ¶ÿ»ÿ¼ÿ½ÿ½ÿ¼ÿ²ÿ±ÿ´ÿ¹ÿ«ÿ§ÿªÿ·ÿ²ÿ´ÿ½ÿ¸ÿ±ÿ±ÿ¹ÿÁÿ¹ÿÀÿ»ÿ¹ÿµÿ¹ÿÀÿ·ÿ¦ÿ§ÿ½ÿ¿ÿµÿ³ÿºÿ¸ÿ´ÿ¹ÿ®ÿ·ÿ¹ÿªÿ¸ÿÑÿÅÿ¸ÿ³ÿ·ÿÀÿÆÿÀÿ½ÿ»ÿµÿµÿ¾ÿ¿ÿ°ÿ¦ÿ´ÿ®ÿºÿÂÿ±ÿ¸ÿÀÿ¸ÿ²ÿ¹ÿ½ÿ¹ÿ´ÿÄÿºÿÊÿÆÿ½ÿÈÿ½ÿµÿ»ÿ·ÿ±ÿºÿ¹ÿ¸ÿÀÿ¹ÿÇÿ¤ÿ¶ÿÁÿÀÿÃÿ¿ÿµÿ³ÿ¯ÿ¥ÿ²ÿÂÿ¬ÿ«ÿ¼ÿ¼ÿÁÿÀÿ¹ÿ¹ÿ°ÿ¬ÿ²ÿ²ÿ½ÿ­ÿÿÂÿ·ÿ´ÿ¶ÿÃÿ»ÿÂÿÄÿ¶ÿ¬ÿ´ÿ½ÿºÿ¼ÿÀÿºÿÃÿ³ÿ±ÿ¯ÿ³ÿ´ÿ²ÿ§ÿ¦ÿ¼ÿ¿ÿ¢ÿ¨ÿÂÿËÿÀÿ­ÿ¯ÿ¯ÿ­ÿ­ÿÀÿºÿ·ÿÁÿºÿ½ÿÆÿ¿ÿ¾ÿ¼ÿ¼ÿÈÿ«ÿºÿÇÿ¿ÿ·ÿºÿµÿ®ÿ®ÿ¬ÿ¸ÿ´ÿ´ÿ¯ÿ³ÿÁÿËÿÅÿ¸ÿÄÿÃÿ¹ÿ¹ÿ¸ÿ±ÿ¸ÿ¼ÿ»ÿ³ÿ¼ÿÓÿÆÿ¨ÿÈÿ»ÿÅÿ½ÿ¾ÿÁÿÀÿÁÿÃÿÈÿÌÿÕÿÂÿ·ÿ¶ÿ¦ÿ¿ÿ¶ÿÃÿÀÿ¾ÿÃÿÀÿ¸ÿ©ÿÿÿÿ¥ÿ±ÿ³ÿÀÿÇÿÄÿºÿ´ÿ¼ÿ¿ÿ¹ÿ»ÿ½ÿ¼ÿ¼ÿ²ÿ²ÿÇÿºÿ¶ÿ²ÿºÿ´ÿ¹ÿµÿ®ÿ¼ÿÄÿ½ÿ¶ÿ»ÿ¸ÿ·ÿ½ÿ´ÿÅÿ»ÿ¼ÿÀÿªÿ®ÿ¸ÿ¶ÿ²ÿ°ÿ½ÿÉÿ·ÿ ÿ±ÿ¿ÿºÿÍÿËÿ½ÿ»ÿ´ÿÈÿ»ÿÀÿ¶ÿºÿ¹ÿ°ÿ¸ÿ¹ÿºÿ¼ÿ¸ÿºÿ¿ÿºÿµÿ¹ÿ¹ÿ¶ÿ¿ÿ¥ÿÁÿÏÿ²ÿ¼ÿ¹ÿµÿ±ÿÃÿºÿ´ÿ»ÿ¸ÿ´ÿ´ÿ°ÿ¬ÿ¶ÿ«ÿ½ÿ³ÿ«ÿ·ÿ·ÿµÿÅÿºÿµÿ½ÿ½ÿ¼ÿ½ÿ³ÿ£ÿ¢ÿªÿ¯ÿ»ÿ¹ÿ¨ÿÿ´ÿ³ÿ¹ÿ§ÿ°ÿ³ÿ¼ÿ¹ÿ®ÿ´ÿ¹ÿ´ÿ»ÿ¶ÿ©ÿ¸ÿºÿÃÿ¼ÿ®ÿ¸ÿ¯ÿ¿ÿ¶ÿ®ÿ¹ÿÃÿÌÿ°ÿ«ÿÀÿÀÿ¹ÿ´ÿµÿÃÿÀÿºÿºÿ­ÿ½ÿºÿ°ÿ·ÿ´ÿ»ÿ»ÿ°ÿ£ÿ­ÿ²ÿ¶ÿ¨ÿ­ÿµÿ´ÿ²ÿµÿ®ÿªÿÄÿ¶ÿ´ÿµÿ­ÿ¿ÿ³ÿ»ÿÃÿ­ÿ´ÿ«ÿ«ÿ±ÿ¶ÿ´ÿ¹ÿÀÿ¶ÿ²ÿ¹ÿ·ÿ´ÿ°ÿ´ÿ¶ÿ³ÿ´ÿÌÿ²ÿ¾ÿ»ÿÃÿ¶ÿ´ÿ¯ÿ¹ÿ°ÿ¹ÿµÿ´ÿ»ÿ¾ÿ»ÿÀÿÃÿ·ÿ¶ÿÅÿÆÿ¿ÿ½ÿ¶ÿ»ÿ°ÿ¶ÿÊÿÁÿ´ÿ»ÿ»ÿ¯ÿ²ÿ©ÿ ÿ¥ÿ°ÿ¯ÿ¬ÿ¨ÿ´ÿÆÿ¼ÿ»ÿ»ÿ¿ÿÂÿ¯ÿ£ÿ°ÿÆÿ¾ÿÏÿ®ÿµÿ»ÿ±ÿ´ÿµÿ°ÿ±ÿ»ÿ°ÿ¬ÿ²ÿ¹ÿ¶ÿ³ÿÅÿ¼ÿÀÿ½ÿºÿÏÿÍÿ«ÿ³ÿ°ÿÄÿÏÿ½ÿªÿ±ÿ ÿ°ÿºÿ±ÿ±ÿÅÿ»ÿ²ÿ±ÿµÿ³ÿ«ÿºÿ¾ÿ´ÿµÿÇÿ½ÿ¯ÿÆÿ¶ÿ®ÿÁÿ¹ÿ»ÿÂÿ¹ÿ«ÿºÿ²ÿ¯ÿ°ÿµÿ¼ÿ±ÿ¨ÿ±ÿÄÿÈÿ¼ÿÅÿÏÿ¿ÿ¯ÿ·ÿÂÿÉÿÅÿ¿ÿ¾ÿ·ÿ»ÿ­ÿ¸ÿÏÿÁÿµÿ´ÿºÿÃÿ»ÿ·ÿ¸ÿ½ÿÁÿ¹ÿ½ÿ½ÿ´ÿ¹ÿ½ÿ¹ÿ»ÿ½ÿ½ÿ°ÿ¼ÿÀÿ¸ÿ­ÿÂÿ§ÿ´ÿ¾ÿºÿ¿ÿ¾ÿÅÿÇÿÁÿ·ÿÂÿ°ÿ½ÿ¼ÿÁÿ¿ÿ·ÿ½ÿÂÿÀÿÇÿÈÿ¸ÿÀÿÂÿ°ÿ¸ÿÈÿ´ÿ¬ÿ¦ÿ½ÿ«ÿ°ÿ¼ÿ³ÿÃÿ¾ÿ²ÿ«ÿ¸ÿ¸ÿ¥ÿ¡ÿ³ÿ¿ÿÀÿ¼ÿ½ÿÃÿ¿ÿ¿ÿÃÿ¼ÿ±ÿ®ÿ¬ÿ¨ÿ¸ÿ¼ÿµÿ¸ÿ½ÿÂÿ¯ÿ»ÿ¾ÿ°ÿµÿÂÿµÿ´ÿ¦ÿÿºÿ¾ÿ½ÿÂÿ·ÿµÿ¸ÿ½ÿÆÿ¿ÿ½ÿ¿ÿ¯ÿ®ÿ»ÿ½ÿ¿ÿ¹ÿ³ÿ¼ÿÁÿ¸ÿµÿµÿ«ÿ­ÿ¬ÿ½ÿ³ÿÄÿ²ÿ½ÿ´ÿ¸ÿ¿ÿÁÿÁÿ¯ÿ¸ÿ®ÿ¬ÿ³ÿ¸ÿÁÿ¾ÿµÿ¯ÿ¦ÿ¤ÿ¤ÿ¨ÿ¸ÿ½ÿµÿ«ÿ±ÿ»ÿ·ÿºÿÃÿ²ÿ±ÿºÿ½ÿ½ÿ¯ÿ°ÿÄÿ¹ÿ³ÿ±ÿºÿ©ÿ¯ÿ´ÿÃÿ·ÿ¨ÿ¾ÿ¶ÿµÿ¼ÿ­ÿÃÿÆÿºÿºÿ¯ÿ£ÿ¬ÿÀÿÁÿ»ÿÃÿ»ÿ·ÿ½ÿ´ÿ¾ÿÊÿ³ÿ¬ÿºÿªÿºÿ­ÿ·ÿÅÿ«ÿ¢ÿÆÿ¤ÿ¿ÿ´ÿ¿ÿ¿ÿ«ÿÃÿºÿ»ÿµÿ·ÿ¿ÿ¿ÿÊÿ¿ÿ²ÿ¿ÿÄÿ¼ÿ·ÿÁÿÁÿ²ÿ¶ÿ¹ÿ¼ÿ½ÿÇÿÁÿ·ÿ¾ÿ´ÿ´ÿ­ÿ¸ÿ¯ÿ¹ÿ¾ÿÄÿ½ÿºÿÓÿ¶ÿÕÿ¼ÿªÿÄÿ¼ÿ¼ÿ¼ÿ¬ÿ±ÿÈÿ¸ÿºÿÅÿ²ÿ¸ÿ¹ÿºÿÃÿÇÿÃÿ¶ÿµÿÁÿÆÿÊÿ¿ÿµÿÀÿ»ÿ¼ÿÀÿÇÿ³ÿÆÿÄÿÑÿ´ÿ­ÿÀÿ°ÿ´ÿµÿ«ÿÇÿªÿµÿÇÿ¯ÿ´ÿ²ÿ®ÿ»ÿ»ÿ´ÿ½ÿ¼ÿ¸ÿ·ÿ¹ÿÀÿºÿ±ÿ³ÿ¥ÿ¯ÿ¹ÿ·ÿÁÿÃÿ¼ÿ¸ÿ½ÿ½ÿ¸ÿÂÿµÿºÿ·ÿ·ÿºÿÀÿ·ÿ´ÿ½ÿÂÿÄÿ½ÿ¾ÿÅÿÂÿ²ÿ»ÿÉÿªÿÆÿ·ÿ¹ÿ¶ÿ®ÿ¹ÿÇÿ°ÿ²ÿµÿ¹ÿ·ÿ·ÿ°ÿ¯ÿ¸ÿ´ÿ¯ÿ©ÿ²ÿ¾ÿ¿ÿ¾ÿ¿ÿÁÿ±ÿ®ÿÆÿÂÿºÿµÿ³ÿ¯ÿ«ÿ¾ÿÁÿÅÿÀÿÂÿ·ÿÀÿÂÿ¹ÿºÿ³ÿ¾ÿ³ÿ±ÿ²ÿºÿÌÿºÿ­ÿ¼ÿ¸ÿ±ÿ¹ÿÁÿÆÿÍÿÃÿ¹ÿÂÿºÿ³ÿ°ÿÀÿËÿËÿÇÿÉÿÅÿºÿ¶ÿ±ÿ¯ÿ¶ÿ¸ÿ³ÿ¶ÿ¿ÿ¾ÿÀÿÄÿÂÿ­ÿ­ÿÂÿ¾ÿ´ÿÆÿ¿ÿ½ÿ¾ÿÅÿµÿ¬ÿÂÿ¯ÿÅÿºÿÆÿ¯ÿ·ÿÅÿÁÿÁÿµÿ¼ÿ¹ÿºÿÉÿÀÿ´ÿ¶ÿ¸ÿµÿ¸ÿ¹ÿ¸ÿ¼ÿ²ÿ²ÿ½ÿ¼ÿ¶ÿ¹ÿºÿ»ÿ¾ÿ·ÿ¼ÿ¾ÿ¿ÿ¼ÿ©ÿªÿ¹ÿ½ÿ´ÿ´ÿ·ÿ·ÿ³ÿµÿ£ÿÀÿÅÿ¹ÿ³ÿ´ÿ¥ÿÀÿ¾ÿ¾ÿÂÿ¾ÿÇÿÁÿ»ÿ«ÿ¸ÿÇÿ·ÿµÿ¹ÿ¶ÿ´ÿ±ÿ¸ÿ¹ÿ¼ÿ¹ÿ¼ÿ½ÿ¼ÿÀÿ½ÿÂÿÇÿºÿ·ÿ½ÿ¿ÿ½ÿ¶ÿ±ÿ³ÿ¸ÿÆÿºÿ¯ÿ¶ÿ¯ÿ¹ÿ¶ÿ¹ÿ½ÿ´ÿ»ÿ¶ÿ°ÿÅÿ¼ÿ­ÿ¯ÿÇÿ·ÿÎÿÀÿ¹ÿÁÿÄÿÂÿ·ÿ·ÿ´ÿºÿµÿÄÿÐÿÉÿÄÿÈÿ¹ÿ¿ÿÄÿ½ÿµÿÃÿÇÿÆÿÈÿ¿ÿ¾ÿ¾ÿ·ÿ¶ÿ¸ÿ½ÿÁÿ¸ÿºÿ½ÿµÿ¹ÿ­ÿ°ÿ¹ÿ³ÿ¾ÿ´ÿ¾ÿ¶ÿ¾ÿ¨ÿ¸ÿÇÿ¶ÿÁÿÐÿ»ÿÅÿ¹ÿ½ÿÈÿºÿ²ÿ¨ÿÇÿÀÿ²ÿ²ÿÁÿºÿ±ÿÀÿ¿ÿ»ÿ¼ÿÀÿÄÿ¿ÿ¸ÿ´ÿ¶ÿÀÿ¾ÿ«ÿ§ÿ²ÿ±ÿ·ÿ»ÿ¼ÿÃÿ¾ÿ¸ÿ²ÿ·ÿ»ÿ°ÿºÿ³ÿ³ÿÇÿ¹ÿ»ÿ¬ÿ¶ÿÆÿÁÿÒÿ³ÿ¿ÿÌÿºÿÀÿ¨ÿ»ÿÌÿÁÿÉÿ½ÿÇÿ¾ÿ½ÿÄÿÇÿÈÿ½ÿ½ÿ¿ÿºÿ¾ÿ¿ÿ¿ÿÈÿ¿ÿºÿ»ÿ½ÿÇÿ¾ÿºÿ¼ÿ½ÿÇÿÄÿÃÿÅÿ²ÿ­ÿÉÿÃÿÇÿÓÿÁÿ¶ÿ¯ÿÆÿÆÿÃÿ·ÿÒÿ¼ÿ·ÿÏÿ§ÿÈÿ¼ÿ¹ÿÈÿ¹ÿ²ÿ¹ÿ°ÿ¹ÿµÿµÿÁÿ¹ÿÃÿÒÿÉÿ»ÿ¼ÿÂÿÁÿÉÿÊÿÃÿ¾ÿ¾ÿÂÿ·ÿ¶ÿ½ÿÂÿ¹ÿ²ÿ¸ÿµÿ¿ÿÅÿÄÿ½ÿÁÿ»ÿÈÿ½ÿ¶ÿÀÿÃÿ¼ÿ²ÿµÿ¼ÿÆÿÇÿ¼ÿÁÿ¿ÿµÿºÿÀÿ¾ÿÂÿ¿ÿ´ÿ¼ÿºÿºÿ¾ÿÈÿ¼ÿ¸ÿ¸ÿµÿ²ÿ´ÿ¾ÿÂÿÆÿÇÿÄÿ¿ÿºÿ¾ÿ¹ÿ¹ÿ·ÿ¹ÿÅÿÃÿÀÿØÿÖÿ·ÿÁÿÂÿµÿÄÿÄÿÄÿ»ÿ«ÿÍÿÆÿ¿ÿ»ÿ¶ÿ¯ÿ³ÿ¿ÿ­ÿÀÿÊÿ¾ÿ¾ÿ¾ÿÂÿÅÿºÿÆÿÊÿÅÿÃÿÄÿËÿÁÿ½ÿÈÿÎÿÎÿ¸ÿ¶ÿÂÿ»ÿÄÿ¼ÿ²ÿ»ÿÅÿÔÿºÿÏÿÃÿ¹ÿ·ÿÄÿÃÿÉÿ¸ÿ­ÿ±ÿ¹ÿÉÿÀÿ¹ÿÁÿËÿºÿ·ÿ¸ÿ¾ÿ¿ÿ¾ÿÆÿÈÿÃÿÁÿ¼ÿºÿ·ÿºÿÆÿÁÿ»ÿÀÿ²ÿ³ÿÃÿ¾ÿ¿ÿ¹ÿ³ÿ·ÿ½ÿÇÿÍÿ²ÿ¼ÿ¾ÿ¿ÿÁÿ¯ÿÄÿ³ÿ­ÿ·ÿ¿ÿÂÿ­ÿ±ÿÀÿ¬ÿ»ÿÇÿÇÿÇÿ¾ÿÁÿÂÿ¼ÿÅÿÇÿ¶ÿºÿµÿ°ÿºÿÈÿ²ÿ°ÿ¹ÿ«ÿ¦ÿÃÿÁÿ¿ÿÌÿÈÿ³ÿÂÿµÿ±ÿµÿªÿ¿ÿ¿ÿÀÿ¿ÿÄÿ»ÿµÿ³ÿ·ÿ´ÿ³ÿºÿÃÿÅÿ½ÿ½ÿ¿ÿ¶ÿ¶ÿ½ÿ¾ÿÅÿ¸ÿÊÿÀÿ¼ÿ¹ÿÁÿÈÿ·ÿÄÿÏÿÃÿ¹ÿ¸ÿ¿ÿÆÿ¶ÿ¼ÿ¸ÿªÿ¬ÿ§ÿ½ÿ¶ÿ¶ÿÉÿ¿ÿ£ÿ¬ÿÁÿºÿ±ÿ°ÿ¿ÿÈÿ¾ÿ¿ÿÀÿ¾ÿÅÿ¾ÿ¼ÿËÿÒÿ¾ÿ±ÿ±ÿ®ÿ§ÿ´ÿÆÿ«ÿ³ÿÀÿ¶ÿµÿ¶ÿ¿ÿÀÿ½ÿ¿ÿÃÿ½ÿ¸ÿ¾ÿÀÿ¶ÿ­ÿ»ÿÅÿ½ÿ¹ÿ·ÿ¾ÿÃÿÂÿ¹ÿÎÿ±ÿÇÿ¾ÿÃÿÈÿÄÿ®ÿ²ÿ½ÿºÿºÿ³ÿ¯ÿ²ÿ±ÿ´ÿÇÿÉÿ¿ÿ¾ÿÃÿÊÿÇÿÂÿµÿ±ÿ±ÿ¼ÿÃÿÄÿ»ÿÀÿ´ÿÊÿ»ÿÀÿ°ÿÂÿ½ÿÃÿºÿ»ÿ½ÿÈÿ¶ÿ¸ÿºÿ´ÿ±ÿ´ÿ¹ÿ¼ÿºÿ¼ÿ¼ÿ·ÿËÿÊÿÈÿÍÿ¼ÿÇÿÈÿ¹ÿÆÿ¸ÿÂÿÙÿÔÿµÿ°ÿ½ÿ¶ÿ¸ÿÃÿ¿ÿºÿ»ÿ¸ÿµÿ¶ÿ¶ÿ¹ÿ¾ÿ¾ÿÀÿ½ÿÁÿ¹ÿ¹ÿÄÿ¿ÿ³ÿ¸ÿ¨ÿÁÿ¼ÿºÿ¿ÿ´ÿÃÿ²ÿµÿ¿ÿÀÿ¹ÿ²ÿºÿÂÿÆÿÄÿÀÿÅÿ·ÿ¼ÿ·ÿÂÿ»ÿªÿ¹ÿÃÿ»ÿÔÿÄÿºÿµÿÁÿ¬ÿ±ÿµÿ¸ÿÂÿ»ÿµÿ¶ÿ¿ÿ½ÿ·ÿ¿ÿÀÿ»ÿºÿÂÿÀÿ¹ÿµÿ®ÿÄÿ¼ÿ´ÿ½ÿ¹ÿ·ÿªÿÄÿ½ÿ¿ÿ²ÿ³ÿ¶ÿ½ÿ¼ÿ·ÿ¾ÿ»ÿ¯ÿ¯ÿ³ÿÄÿÀÿ»ÿ¿ÿ¾ÿ´ÿ³ÿµÿ³ÿ¹ÿ¼ÿ½ÿµÿ²ÿ½ÿ±ÿ­ÿµÿ¾ÿ½ÿ±ÿªÿ±ÿºÿ¹ÿ¸ÿ®ÿ¹ÿ·ÿ¸ÿ§ÿ©ÿÿºÿ¾ÿ°ÿºÿÁÿµÿ­ÿ®ÿªÿ³ÿ±ÿ©ÿµÿ¿ÿ¾ÿ¸ÿ²ÿ°ÿÃÿ³ÿ¶ÿÇÿ¸ÿ¸ÿ·ÿµÿ½ÿ¾ÿ³ÿÀÿ¶ÿµÿ´ÿ¸ÿ»ÿ¸ÿÀÿ¹ÿ·ÿÁÿªÿ¨ÿ¾ÿ°ÿ»ÿ¿ÿ·ÿ´ÿªÿ¸ÿÂÿÀÿÁÿ¸ÿ¸ÿ³ÿ´ÿÂÿÃÿ¹ÿ³ÿ½ÿÁÿ²ÿ·ÿ­ÿ²ÿ¹ÿ¹ÿ´ÿÁÿ¶ÿ»ÿ»ÿÍÿÊÿ¸ÿºÿ¹ÿµÿÄÿÂÿÃÿ¸ÿ³ÿÅÿ¸ÿÀÿÊÿºÿ´ÿÁÿ¼ÿÏÿ¿ÿ®ÿºÿÀÿ½ÿ¹ÿµÿ³ÿ¼ÿÉÿ°ÿ¼ÿ½ÿÁÿ»ÿÀÿµÿÅÿÀÿ¶ÿÀÿÄÿ»ÿ¼ÿ¹ÿµÿ»ÿ·ÿ³ÿ¼ÿ»ÿÄÿ¾ÿÂÿËÿªÿ³ÿµÿ²ÿ©ÿÃÿÅÿÁÿ·ÿÁÿÇÿ»ÿÀÿÂÿ¾ÿ»ÿÆÿ»ÿ·ÿ®ÿ¸ÿµÿ°ÿÃÿ¾ÿ²ÿªÿ¬ÿºÿ¼ÿ±ÿ¬ÿµÿÉÿÃÿ®ÿ´ÿÊÿ¶ÿÄÿ³ÿ·ÿ½ÿ»ÿ½ÿ¾ÿÄÿÇÿ¿ÿµÿºÿÆÿ¶ÿ³ÿÃÿÀÿÌÿÁÿÂÿÀÿªÿ´ÿÅÿÊÿÊÿÊÿÅÿÂÿÆÿ¿ÿ¼ÿ³ÿ¾ÿ¸ÿÇÿ´ÿ¼ÿ¸ÿ¾ÿ¿ÿÅÿÆÿºÿ¶ÿ¿ÿÂÿºÿºÿÆÿ¿ÿ¿ÿ±ÿ¨ÿ«ÿÈÿ½ÿÀÿ¿ÿÂÿÃÿ½ÿ¾ÿËÿÏÿÂÿ»ÿ»ÿ±ÿ¿ÿ´ÿ¸ÿ·ÿÀÿÇÿ¸ÿ¯ÿµÿ½ÿºÿ°ÿ´ÿÃÿÂÿ¹ÿ¤ÿÐÿ»ÿ¾ÿ²ÿ¹ÿ¶ÿÂÿÍÿÂÿ¸ÿ¼ÿ¹ÿÁÿÃÿµÿ¸ÿºÿµÿ¼ÿ¼ÿÀÿÆÿÏÿÏÿÅÿ¿ÿ¿ÿ¼ÿ¼ÿËÿµÿÇÿ½ÿÁÿ¿ÿÁÿ¾ÿ¿ÿ«ÿªÿ¿ÿÂÿ»ÿÀÿ³ÿªÿ½ÿÌÿ¼ÿ³ÿ·ÿ°ÿ·ÿ¿ÿÅÿÆÿÄÿÀÿ¼ÿÀÿÁÿµÿÄÿ°ÿ¿ÿÃÿ°ÿ®ÿ¿ÿºÿ·ÿ½ÿ±ÿ¾ÿµÿÇÿ³ÿÈÿ¿ÿÀÿ³ÿµÿÀÿ¸ÿ©ÿ¯ÿ¸ÿ±ÿÀÿ²ÿ²ÿÊÿ¾ÿ¼ÿ¸ÿÅÿÂÿºÿÂÿÇÿ»ÿ´ÿ¼ÿ»ÿÅÿÇÿÇÿºÿºÿ­ÿ³ÿ½ÿ¼ÿ¼ÿ»ÿ³ÿ´ÿ´ÿ¼ÿ³ÿÐÿÈÿ¾ÿ¸ÿ¶ÿÅÿÍÿÂÿ¼ÿ»ÿÄÿÀÿ½ÿÄÿ¸ÿÉÿ¶ÿ³ÿ¯ÿºÿÂÿ»ÿÌÿºÿÉÿÉÿÂÿÃÿ¹ÿÈÿÁÿÀÿ½ÿºÿÀÿ¼ÿ¹ÿÄÿÃÿ½ÿ¿ÿ¶ÿºÿ½ÿÄÿÄÿ¼ÿ·ÿ´ÿ­ÿ¶ÿ½ÿÑÿÁÿ¼ÿÃÿ¾ÿµÿ¿ÿÄÿµÿ¸ÿ¨ÿ¢ÿÀÿ¿ÿ½ÿ¸ÿÅÿÀÿ¸ÿ´ÿ²ÿ¼ÿ¼ÿ±ÿÀÿ°ÿ¿ÿÈÿÊÿ¹ÿ½ÿÅÿÀÿÂÿ¾ÿÃÿÁÿºÿÇÿºÿ¾ÿ½ÿ¾ÿºÿ·ÿÀÿÂÿ²ÿ­ÿÈÿÌÿÅÿ½ÿÃÿËÿÅÿÆÿÎÿÀÿÈÿ½ÿ½ÿ²ÿ´ÿ¹ÿ½ÿ¿ÿÄÿÌÿÇÿÅÿÄÿ·ÿÅÿ²ÿ·ÿÃÿÉÿÂÿ¾ÿÅÿÃÿÄÿÐÿÚÿÈÿ»ÿ¸ÿÂÿÃÿÃÿÂÿ¹ÿÁÿ¸ÿ·ÿ©ÿ®ÿÀÿºÿ²ÿµÿ¹ÿ·ÿ³ÿ¬ÿ¾ÿ²ÿ¼ÿ½ÿµÿºÿ¼ÿ±ÿ³ÿ²ÿÄÿÅÿ¸ÿÄÿÄÿµÿ³ÿ·ÿ»ÿÃÿ½ÿµÿ­ÿÂÿËÿÎÿÆÿ»ÿ»ÿÂÿ¼ÿ·ÿ¶ÿµÿ¶ÿ¸ÿ¸ÿ»ÿÆÿÏÿËÿ½ÿÅÿ°ÿ¯ÿ»ÿÄÿÅÿÄÿ¼ÿ³ÿ¸ÿÄÿ³ÿÉÿÂÿÃÿÇÿÌÿÏÿÌÿ»ÿµÿÐÿ½ÿ¼ÿÂÿÄÿ¿ÿºÿ»ÿ½ÿÁÿÄÿÁÿ¹ÿ¼ÿ·ÿ»ÿÁÿ¾ÿ½ÿËÿËÿÍÿÇÿÅÿÁÿ¾ÿ¹ÿ¼ÿÉÿÁÿÃÿÌÿ·ÿ»ÿ³ÿ¯ÿºÿ¾ÿ¯ÿ°ÿ´ÿ¯ÿ¯ÿ·ÿµÿ²ÿ¬ÿ¤ÿ¯ÿ·ÿ¾ÿ¸ÿ¸ÿ¯ÿ¢ÿ¡ÿ§ÿ¢ÿ­ÿÄÿ³ÿ´ÿ¬ÿÁÿËÿ¾ÿ¼ÿÂÿ·ÿ´ÿ¿ÿ½ÿ¿ÿ¸ÿ´ÿ½ÿÄÿ³ÿ²ÿÍÿ¹ÿ·ÿ·ÿ¿ÿÃÿ¹ÿÌÿÂÿ©ÿ¶ÿºÿÉÿÄÿÅÿ¸ÿ·ÿ­ÿ³ÿ¹ÿ²ÿªÿ¯ÿºÿ¥ÿ¾ÿ¿ÿÃÿÀÿºÿ¼ÿÄÿÀÿÁÿ¼ÿÃÿÆÿÄÿÊÿÆÿ±ÿ°ÿ½ÿ±ÿ½ÿÀÿ¼ÿ³ÿ¬ÿ¯ÿ¹ÿ´ÿµÿªÿ­ÿ­ÿ²ÿ¹ÿ·ÿ±ÿ¹ÿ»ÿ¿ÿ´ÿºÿ¾ÿµÿ¶ÿÂÿÂÿÃÿºÿ´ÿ¶ÿ¦ÿ¥ÿ¦ÿÿÿÿÿ§ÿ¼ÿÁÿÅÿÃÿ»ÿ¶ÿ¶ÿ¶ÿÄÿÂÿ¾ÿ´ÿÂÿ½ÿ³ÿ«ÿ¨ÿ±ÿµÿ»ÿ¾ÿ¸ÿ®ÿ±ÿ¼ÿÄÿºÿ©ÿ´ÿ±ÿ·ÿ´ÿµÿ¹ÿ´ÿ·ÿÇÿÐÿ¹ÿ¶ÿ­ÿ­ÿ­ÿ±ÿ¸ÿµÿ´ÿ»ÿ·ÿ²ÿÆÿ·ÿ³ÿ¶ÿ³ÿ²ÿ¸ÿ½ÿºÿºÿ¿ÿ®ÿµÿ¿ÿ¼ÿ¾ÿÇÿºÿ­ÿ¾ÿ°ÿ¸ÿ°ÿÆÿ¹ÿ¹ÿ¸ÿ²ÿ²ÿÀÿÇÿ»ÿºÿ±ÿ¶ÿ³ÿ¸ÿÁÿÂÿ¾ÿºÿ®ÿ¯ÿºÿÂÿËÿ½ÿÄÿÀÿµÿ½ÿÂÿ²ÿ´ÿ¶ÿ»ÿ³ÿ´ÿ´ÿ°ÿ´ÿÂÿÄÿ¹ÿ½ÿ®ÿÄÿÆÿÃÿºÿ²ÿ±ÿ´ÿÀÿÇÿÃÿÈÿµÿ´ÿ¸ÿ³ÿ¿ÿÈÿÂÿ¼ÿ»ÿºÿºÿ´ÿ¤ÿ¯ÿÂÿ¸ÿ¯ÿ±ÿ®ÿ¿ÿËÿÀÿ½ÿ·ÿ´ÿ³ÿÁÿµÿ¿ÿÀÿºÿ´ÿ²ÿ´ÿ´ÿ¹ÿÆÿ¾ÿ¬ÿ«ÿ«ÿ¸ÿÃÿ¶ÿ¬ÿ¸ÿÀÿ½ÿÊÿ²ÿµÿ¼ÿÁÿ½ÿÃÿ°ÿ¦ÿ¶ÿ¾ÿ´ÿ±ÿºÿ·ÿ¬ÿÆÿºÿ¤ÿ´ÿ¾ÿÁÿÆÿÀÿ´ÿ«ÿ¹ÿ¶ÿ«ÿ°ÿ´ÿ±ÿ®ÿ¯ÿ¶ÿ·ÿ®ÿµÿ¿ÿªÿ¿ÿ°ÿ¹ÿ»ÿ«ÿ±ÿ¶ÿµÿ¯ÿ«ÿ¿ÿÎÿ¶ÿºÿ¬ÿ²ÿ½ÿÄÿÄÿ¿ÿ¾ÿ¹ÿ·ÿÃÿÅÿ©ÿ»ÿ¿ÿ¦ÿ»ÿËÿÈÿÊÿ¿ÿ¼ÿ´ÿ¯ÿÂÿ·ÿÁÿºÿ¶ÿÃÿÀÿÀÿÎÿÅÿ¹ÿ¿ÿÂÿÁÿÌÿÎÿÂÿÈÿ«ÿÈÿ©ÿ¼ÿ¶ÿ³ÿµÿ¸ÿ¸ÿ¶ÿ·ÿµÿ¿ÿ¿ÿ£ÿ³ÿÅÿ¼ÿºÿ¿ÿ´ÿ°ÿ·ÿ»ÿ¸ÿµÿµÿ§ÿ³ÿºÿ³ÿºÿ»ÿ±ÿ«ÿ¾ÿ¾ÿ±ÿ«ÿ²ÿÀÿ¸ÿ½ÿ¾ÿ­ÿºÿ¾ÿÂÿµÿ¶ÿ¿ÿ¿ÿ³ÿ¬ÿ¼ÿÑÿÀÿÅÿ³ÿ¬ÿÊÿ¼ÿ´ÿÃÿÇÿ°ÿ´ÿ¾ÿµÿ´ÿÁÿÁÿÀÿ¼ÿÎÿ»ÿÆÿ½ÿ·ÿ¾ÿÅÿ»ÿ·ÿÁÿÂÿ½ÿ¿ÿ­ÿ°ÿ½ÿÍÿ³ÿ¯ÿ·ÿÅÿ½ÿ¹ÿÃÿÇÿ»ÿ±ÿµÿ¸ÿ¸ÿ¿ÿÆÿ¾ÿ·ÿÇÿÆÿ°ÿÈÿ¹ÿ¹ÿ·ÿ¼ÿÁÿÂÿÇÿ¿ÿ°ÿªÿ»ÿÊÿÅÿ­ÿÆÿ°ÿ·ÿ·ÿ¶ÿºÿÂÿÃÿÆÿ¹ÿÿjÿPÿÿ­ÿªÿËÿ²ÿÃÿÀÿºÿ¬ÿºÿÊÿÈÿÈÿÄÿºÿÁÿÁÿ¶ÿ¿ÿÔÿ¹ÿ¾ÿ¼ÿºÿ¹ÿªÿºÿ¼ÿºÿ´ÿ¶ÿ¸ÿµÿ½ÿ¾ÿËÿÃÿ¸ÿÀÿµÿ½ÿ½ÿºÿ³ÿºÿ¾ÿÌÿÓÿÇÿµÿ¹ÿÆÿÁÿ±ÿªÿ·ÿÄÿ¼ÿÁÿËÿµÿ°ÿ²ÿµÿ·ÿÁÿ¿ÿ¼ÿ¾ÿÂÿÆÿÃÿ¿ÿ¯ÿ°ÿ¿ÿÀÿ²ÿÅÿÂÿ½ÿ»ÿ»ÿÁÿ»ÿ³ÿ°ÿ·ÿÃÿÄÿ¿ÿ¾ÿµÿ¹ÿ¼ÿ¼ÿ¬ÿ®ÿ¨ÿ´ÿ¹ÿ¹ÿÁÿ·ÿ¼ÿÀÿÁÿ»ÿ¶ÿ¯ÿ¤ÿªÿ¯ÿ§ÿ¬ÿ²ÿÉÿÁÿ¡ÿÖÿ°ÿ¸ÿ·ÿ·ÿ°ÿ¶ÿÃÿ¹ÿ³ÿ¹ÿ»ÿ¼ÿ»ÿÀÿ½ÿ¹ÿÄÿ´ÿ»ÿ±ÿ¹ÿ¯ÿ²ÿÁÿ¾ÿÅÿ¹ÿ³ÿÅÿ¿ÿ¸ÿÉÿÄÿ·ÿÅÿ½ÿÃÿ½ÿ§ÿÁÿ³ÿ³ÿ³ÿ½ÿ»ÿ±ÿ´ÿµÿ³ÿ¸ÿ³ÿ°ÿ®ÿ®ÿ¸ÿ¾ÿ¹ÿ´ÿÄÿ¸ÿ¯ÿ­ÿ´ÿ»ÿ±ÿ¥ÿ½ÿ²ÿªÿ£ÿ²ÿ«ÿ©ÿ¹ÿ¿ÿ¹ÿ¯ÿ±ÿºÿ²ÿ®ÿ®ÿ·ÿ²ÿÿ¥ÿ¿ÿ¸ÿ±ÿ´ÿ³ÿ»ÿ¶ÿºÿ»ÿ©ÿ´ÿ¹ÿ»ÿ½ÿ¿ÿ¾ÿÀÿÊÿÀÿ·ÿÆÿÄÿÆÿÀÿ°ÿ¼ÿ¹ÿÊÿÆÿ¹ÿ±ÿ¾ÿ¨ÿ¬ÿºÿ²ÿ¼ÿ¹ÿ¹ÿ¶ÿ®ÿ¶ÿÀÿÅÿÁÿÇÿÆÿÊÿºÿ²ÿ¾ÿµÿ³ÿ·ÿ¿ÿ©ÿÀÿ¹ÿ®ÿ­ÿ¹ÿºÿ½ÿ´ÿ³ÿ·ÿ¶ÿ³ÿ°ÿ²ÿ¹ÿÀÿ¸ÿ¬ÿ»ÿÅÿ·ÿ¾ÿ¶ÿ³ÿ°ÿ¨ÿ®ÿ¹ÿÁÿÌÿÈÿ¹ÿºÿ¸ÿÁÿÁÿ¸ÿ®ÿ­ÿµÿ²ÿ¶ÿ»ÿ·ÿ³ÿ¼ÿºÿ·ÿ·ÿ¶ÿ©ÿ¿ÿµÿÄÿÀÿ³ÿ±ÿÁÿ¸ÿ´ÿ§ÿ²ÿ·ÿ³ÿ¹ÿ½ÿ¸ÿ¸ÿÁÿÂÿºÿ¯ÿ¤ÿ»ÿÅÿ±ÿ¹ÿ®ÿ¿ÿ¾ÿ´ÿ¯ÿ©ÿ½ÿ¹ÿ¼ÿ²ÿÀÿÅÿÃÿ·ÿ·ÿºÿ½ÿ´ÿ¾ÿÉÿ·ÿ±ÿ·ÿ·ÿºÿ¾ÿ»ÿ®ÿ¸ÿ¿ÿ³ÿ·ÿÊÿµÿ»ÿµÿÂÿ¿ÿÈÿ²ÿ³ÿÀÿ¹ÿ²ÿ»ÿÇÿ¼ÿÁÿÅÿ»ÿ¹ÿ·ÿ³ÿ¸ÿ»ÿºÿ¾ÿ¯ÿ±ÿ±ÿÂÿ¶ÿ²ÿÆÿÃÿÍÿÄÿ­ÿÂÿ¯ÿ¼ÿ³ÿ²ÿ¿ÿ¿ÿ³ÿ©ÿ´ÿ´ÿ¶ÿ´ÿ»ÿ½ÿ¶ÿ¼ÿÀÿ¸ÿ¯ÿ±ÿ·ÿ­ÿ®ÿµÿ¶ÿ´ÿ³ÿÆÿ¯ÿÀÿ³ÿ¶ÿ­ÿ¦ÿ´ÿ±ÿ©ÿ¬ÿ§ÿ°ÿ°ÿ¯ÿ¼ÿ½ÿ§ÿ±ÿ»ÿ³ÿ®ÿ°ÿ¸ÿÂÿÀÿ¼ÿÄÿ»ÿÀÿÄÿ®ÿµÿ»ÿÀÿµÿÀÿ¾ÿÉÿ¼ÿÅÿ¶ÿÇÿ¸ÿ¶ÿ¹ÿÀÿ·ÿ©ÿ°ÿ¿ÿ»ÿ³ÿ²ÿ¿ÿ¾ÿ¸ÿ·ÿ´ÿ°ÿ®ÿ¯ÿ·ÿ»ÿ·ÿ·ÿ¸ÿ·ÿ¹ÿ¹ÿÃÿ­ÿ²ÿ¼ÿ¿ÿµÿ·ÿºÿ·ÿÐÿ¶ÿ£ÿ¶ÿ®ÿµÿÀÿÀÿ¼ÿ¸ÿºÿ¸ÿ·ÿ¿ÿ³ÿ±ÿ·ÿ­ÿ«ÿ­ÿ²ÿ¶ÿ«ÿ§ÿ´ÿ¾ÿ»ÿ¹ÿ­ÿ©ÿºÿ½ÿ·ÿ±ÿ³ÿ°ÿ´ÿÿªÿÅÿ¸ÿµÿ®ÿ§ÿ´ÿ¼ÿÄÿÂÿªÿºÿµÿ°ÿ²ÿ±ÿÀÿÇÿÅÿ½ÿ¶ÿµÿ·ÿ·ÿ³ÿ·ÿºÿ­ÿ®ÿ·ÿºÿ«ÿ½ÿ½ÿ±ÿµÿ¶ÿ¿ÿ¯ÿµÿ±ÿºÿÃÿ¸ÿÀÿ¸ÿ²ÿ­ÿÀÿ´ÿ¬ÿ¶ÿÆÿËÿÃÿ³ÿ»ÿÊÿ³ÿ½ÿÏÿ¡ÿ£ÿ¹ÿ¹ÿ«ÿµÿÁÿ¼ÿÁÿ½ÿ¬ÿ¯ÿÀÿ½ÿÃÿÐÿ¼ÿÀÿÂÿ¹ÿµÿÄÿ¾ÿºÿ¸ÿ´ÿ»ÿ½ÿÂÿ©ÿÅÿµÿ¼ÿÄÿ´ÿ·ÿ¼ÿ±ÿ¶ÿ¸ÿ®ÿµÿÃÿ·ÿ²ÿ­ÿÀÿÁÿ·ÿµÿ¨ÿ¯ÿ»ÿºÿÅÿËÿ¿ÿ»ÿ¿ÿ½ÿºÿ¿ÿÀÿÃÿ½ÿÀÿ¹ÿ½ÿ±ÿ¶ÿ¹ÿµÿÄÿÁÿ·ÿ¾ÿÁÿ¨ÿ¹ÿÈÿºÿÂÿ±ÿ·ÿ¼ÿ¯ÿ¾ÿ¿ÿÄÿÄÿÃÿ·ÿ¶ÿ³ÿ¸ÿ°ÿ¹ÿ½ÿ·ÿºÿ»ÿ±ÿ©ÿ³ÿÂÿ¼ÿ­ÿ·ÿ¼ÿ¯ÿ¯ÿ³ÿ±ÿ´ÿ´ÿ°ÿ¯ÿ½ÿºÿ·ÿÌÿÃÿÆÿÅÿ·ÿ¯ÿ³ÿ¯ÿÒÿ­ÿ¯ÿ·ÿÂÿ¸ÿ°ÿ¢ÿ¼ÿÃÿ¢ÿ¨ÿ¸ÿ¹ÿºÿ¾ÿ·ÿµÿÀÿÀÿÁÿÄÿÁÿºÿ½ÿÀÿ¾ÿÀÿÁÿ¿ÿÀÿ·ÿ¯ÿ¼ÿÊÿÇÿºÿ¾ÿ½ÿ²ÿ±ÿ¾ÿ¶ÿ·ÿ²ÿ ÿ­ÿÂÿ°ÿ¨ÿÀÿ²ÿ´ÿºÿÊÿ¹ÿ·ÿÀÿÄÿÁÿ·ÿÂÿÀÿ¼ÿÃÿ¸ÿ½ÿÇÿµÿ¶ÿ¸ÿ³ÿµÿÂÿ»ÿ­ÿ°ÿ²ÿ¼ÿºÿ±ÿ½ÿÂÿÃÿÀÿ¸ÿ»ÿÄÿÀÿ¼ÿÅÿºÿ±ÿÀÿ·ÿ³ÿÀÿ¶ÿ¶ÿÉÿÌÿÀÿ¸ÿÀÿ¹ÿ±ÿÅÿ±ÿ±ÿ´ÿÉÿ´ÿ¼ÿ¶ÿ·ÿÁÿ¼ÿ²ÿ½ÿ²ÿÀÿÁÿ¿ÿ¹ÿ½ÿÁÿÆÿÁÿ»ÿ¿ÿ¹ÿºÿÀÿºÿ´ÿ¶ÿ½ÿ¿ÿ³ÿ«ÿ°ÿ´ÿ¿ÿ¹ÿµÿ´ÿ©ÿ´ÿ¶ÿ¶ÿ»ÿÅÿºÿ¹ÿ©ÿÃÿ»ÿ¹ÿÁÿ´ÿ¾ÿ»ÿ¼ÿ¸ÿÈÿÂÿ¼ÿ½ÿ´ÿ³ÿ³ÿ«ÿ¾ÿÁÿÈÿÂÿÆÿÂÿ¹ÿ¾ÿÃÿ»ÿÃÿ½ÿ¸ÿÆÿÂÿ½ÿ½ÿ·ÿ»ÿ½ÿÀÿÄÿ¶ÿ»ÿÃÿ¾ÿ¸ÿºÿ¼ÿÆÿ½ÿ´ÿ´ÿÇÿ´ÿ³ÿ³ÿ¾ÿ¼ÿ°ÿ¾ÿÀÿ¾ÿ¿ÿ¼ÿ¹ÿÄÿÃÿÄÿªÿÃÿ»ÿ½ÿ¹ÿÁÿµÿ©ÿ´ÿ¸ÿ¼ÿºÿ¹ÿ¶ÿ»ÿ¹ÿµÿ¼ÿÈÿÅÿ°ÿ§ÿµÿÄÿ³ÿ®ÿ¹ÿ¹ÿ»ÿ´ÿµÿ°ÿÁÿ²ÿ­ÿ­ÿ®ÿ¼ÿµÿ¹ÿ¶ÿÍÿÀÿÀÿºÿ¸ÿ¼ÿ²ÿÀÿÅÿ¬ÿ½ÿ¿ÿÂÿµÿ±ÿËÿÂÿ²ÿ¼ÿ²ÿÂÿ½ÿ¸ÿÃÿÉÿÊÿ½ÿ»ÿÆÿËÿÃÿÇÿÌÿºÿ¶ÿ¿ÿ¾ÿÈÿÌÿÂÿÄÿÁÿºÿ©ÿ¾ÿÃÿºÿÅÿÉÿÃÿÅÿºÿ®ÿÉÿ¬ÿËÿÏÿ´ÿ¬ÿ·ÿÅÿ¶ÿÄÿÃÿÆÿÆÿ§ÿ¸ÿ°ÿ¿ÿÇÿÁÿ­ÿ¼ÿ¿ÿÇÿ¿ÿÄÿÄÿËÿÔÿÒÿÀÿ·ÿÀÿ·ÿ¯ÿ»ÿÉÿÎÿÁÿÈÿÁÿÀÿÀÿ¹ÿ¾ÿ¶ÿ¼ÿÀÿ¾ÿ¾ÿ­ÿµÿÂÿÁÿ»ÿÀÿ»ÿÂÿÂÿ¼ÿµÿÂÿºÿÀÿÁÿÅÿÇÿ¿ÿÀÿ½ÿ·ÿ¼ÿ¾ÿÇÿºÿ´ÿ»ÿ½ÿ±ÿ¯ÿ½ÿ½ÿÂÿÈÿ¾ÿ»ÿ³ÿµÿÅÿ¹ÿ²ÿ©ÿ¸ÿ½ÿÄÿÈÿÙÿµÿÉÿ½ÿ¼ÿ°ÿÒÿÃÿµÿ¸ÿ¼ÿÀÿÇÿ³ÿÊÿºÿ±ÿÄÿ¾ÿ¸ÿ°ÿÁÿ½ÿ·ÿ¶ÿ½ÿÄÿµÿ´ÿ¼ÿ¸ÿ¶ÿ¶ÿ¾ÿÄÿ¸ÿ·ÿÇÿºÿ½ÿ´ÿÀÿ¸ÿ¼ÿ¼ÿ¶ÿÀÿÎÿÀÿËÿÁÿÃÿÃÿÊÿÂÿÎÿ¿ÿ»ÿÁÿÎÿÄÿ¿ÿ¿ÿ¼ÿÇÿ»ÿ¸ÿ¿ÿÀÿ¿ÿÄÿÃÿÂÿÄÿ¿ÿ¸ÿ¼ÿ¹ÿ¹ÿÌÿÅÿ¿ÿ¿ÿ¯ÿ³ÿÁÿÂÿ½ÿ´ÿ½ÿ¼ÿÄÿÌÿÅÿ©ÿ´ÿ¬ÿÅÿËÿµÿÀÿÄÿ½ÿºÿ¼ÿ·ÿ¹ÿ¶ÿ¼ÿ½ÿÂÿ¼ÿ¼ÿÄÿ½ÿµÿ»ÿÅÿÃÿÄÿÊÿ·ÿ¸ÿ¹ÿ¶ÿ¿ÿ¿ÿ¹ÿ¥ÿ¹ÿ½ÿÁÿ¡ÿ§ÿ¬ÿ¯ÿ»ÿÅÿ¶ÿ¹ÿµÿ­ÿÅÿ»ÿ¹ÿÄÿºÿ¸ÿ±ÿªÿÁÿ¿ÿ±ÿ¶ÿÀÿ½ÿ´ÿ¼ÿÃÿÀÿ¼ÿ»ÿ¸ÿºÿ­ÿ»ÿ®ÿ¸ÿ¸ÿÁÿ»ÿÀÿ¹ÿËÿ³ÿ®ÿ®ÿ¶ÿÆÿÃÿ±ÿ²ÿ³ÿµÿ´ÿ´ÿ½ÿºÿºÿ¯ÿ©ÿ³ÿ¶ÿÄÿÏÿÀÿ½ÿ²ÿ´ÿÃÿÄÿ«ÿ³ÿºÿ·ÿµÿ¬ÿ¾ÿ»ÿ­ÿ¼ÿ´ÿ´ÿµÿ»ÿºÿ¶ÿ½ÿ²ÿ±ÿÄÿÀÿ½ÿÂÿÊÿÃÿ»ÿ·ÿ´ÿºÿ»ÿ¼ÿÇÿÏÿÎÿ¾ÿ»ÿ¾ÿ¿ÿ±ÿÄÿÀÿ·ÿÎÿÍÿ¿ÿ½ÿµÿÂÿ¸ÿ¶ÿ¿ÿ´ÿ·ÿ»ÿÅÿÁÿ°ÿ¶ÿÃÿÄÿÇÿÊÿÁÿ³ÿ±ÿÁÿÈÿÍÿÌÿÐÿ¹ÿÁÿ½ÿÃÿ¼ÿ¶ÿµÿÄÿ¶ÿ¹ÿ½ÿ²ÿÈÿÇÿ·ÿ¸ÿ¿ÿÁÿºÿ­ÿ­ÿ²ÿ¸ÿ½ÿ¶ÿ¶ÿÅÿ¾ÿÂÿÀÿÁÿÁÿÂÿ®ÿ¼ÿ°ÿ»ÿÄÿÇÿÃÿÀÿ¯ÿ¯ÿÆÿºÿ·ÿµÿºÿ¸ÿµÿ»ÿÀÿÀÿ¾ÿ½ÿ¼ÿºÿµÿÊÿ¿ÿÀÿ¬ÿ²ÿ²ÿ³ÿÅÿ½ÿ¸ÿºÿ¿ÿÆÿ°ÿ½ÿ»ÿ¶ÿµÿ¶ÿºÿÀÿ¹ÿ¸ÿÃÿÁÿ¾ÿ¿ÿÊÿºÿ½ÿ¶ÿÇÿÈÿ°ÿÂÿÅÿÇÿ®ÿ·ÿÀÿ¡ÿ½ÿ¾ÿ¿ÿºÿºÿ³ÿ¸ÿ¸ÿµÿÂÿ¾ÿ²ÿ¶ÿÃÿÂÿ²ÿ¶ÿ²ÿÑÿÆÿÁÿ¶ÿ·ÿÍÿºÿ¾ÿµÿÁÿ¾ÿ°ÿ­ÿ»ÿ¼ÿµÿ·ÿ±ÿ±ÿÁÿµÿµÿ¿ÿÂÿ³ÿ½ÿ¾ÿªÿºÿ½ÿ»ÿ´ÿ»ÿ¹ÿ¸ÿ¿ÿ¸ÿ§ÿ§ÿ·ÿ¿ÿ³ÿ§ÿ­ÿ·ÿ¾ÿ´ÿ§ÿ¶ÿ¼ÿºÿ¯ÿ­ÿ«ÿ¾ÿ¼ÿ³ÿ¥ÿ¸ÿÁÿ½ÿ¸ÿ¼ÿ¿ÿ½ÿ­ÿ©ÿ·ÿ¼ÿ¿ÿ¶ÿ·ÿ·ÿ²ÿ¤ÿ¸ÿÃÿ¾ÿÂÿ´ÿµÿÅÿ³ÿºÿ°ÿ¬ÿ±ÿ¶ÿ±ÿ¶ÿÇÿÂÿ½ÿÀÿ¯ÿ´ÿ½ÿÇÿ¾ÿ°ÿ¨ÿ¶ÿ¾ÿ¥ÿ¯ÿ«ÿÆÿÁÿ¾ÿÃÿÂÿ¾ÿºÿ¶ÿ´ÿÁÿÆÿ·ÿºÿ»ÿ·ÿ³ÿ³ÿµÿ¾ÿµÿ¹ÿ¸ÿÁÿÀÿ¹ÿ¶ÿ±ÿµÿ¿ÿ½ÿ»ÿÈÿ²ÿ»ÿ¸ÿÃÿ¿ÿ®ÿ´ÿ¾ÿ¸ÿÁÿ­ÿ­ÿ·ÿ½ÿ¶ÿ²ÿ¸ÿ¸ÿ¾ÿËÿ»ÿ½ÿ¾ÿÅÿºÿ°ÿÀÿ¼ÿÃÿ·ÿÆÿÂÿ±ÿ³ÿµÿ®ÿ³ÿ·ÿ¹ÿÏÿÃÿ¸ÿ¸ÿºÿ½ÿ¦ÿ¹ÿ·ÿ¹ÿ­ÿ¸ÿÄÿ·ÿ²ÿÀÿºÿ·ÿÊÿÉÿ¼ÿ¾ÿ½ÿªÿÀÿ·ÿÃÿ´ÿ½ÿ¹ÿÏÿÊÿ²ÿÂÿÈÿ½ÿ»ÿµÿ­ÿ¨ÿ¶ÿ²ÿ§ÿ¶ÿ®ÿºÿ¼ÿÀÿ¼ÿ·ÿ¸ÿÂÿÇÿÅÿ¾ÿ³ÿ±ÿ»ÿ¾ÿ¾ÿ·ÿÍÿÅÿÆÿÆÿÏÿ¬ÿ¸ÿ¿ÿÁÿÅÿºÿ¶ÿ¿ÿ¾ÿÂÿÉÿ±ÿ¾ÿ²ÿÇÿ¹ÿÁÿÀÿÁÿÁÿÂÿÀÿ½ÿ½ÿ»ÿ¸ÿ¸ÿ¾ÿÍÿ¼ÿ»ÿ¯ÿ¹ÿ·ÿ¾ÿ¼ÿÀÿ¸ÿ·ÿÃÿÄÿ¼ÿÁÿÅÿ¹ÿ»ÿ½ÿ¦ÿ°ÿÅÿÀÿÁÿ»ÿÃÿ±ÿ­ÿµÿ½ÿºÿ¸ÿÃÿ·ÿ¼ÿºÿµÿ°ÿÅÿÄÿÃÿ¶ÿÅÿÀÿ½ÿÂÿÃÿ»ÿ²ÿ¿ÿ¾ÿ¹ÿ¿ÿ½ÿ½ÿ´ÿ·ÿ¿ÿ¸ÿ¸ÿ·ÿªÿµÿÈÿµÿ¹ÿÀÿÀÿÉÿ¡ÿµÿºÿ°ÿµÿµÿ´ÿ½ÿÃÿ½ÿ¹ÿ¾ÿ´ÿ©ÿ¹ÿ¶ÿ¸ÿ»ÿÀÿÁÿµÿ¼ÿÃÿ¾ÿÀÿÉÿÆÿÅÿ¿ÿ¿ÿ·ÿÿ¼ÿÇÿ¹ÿ­ÿ³ÿ¼ÿÄÿÄÿ»ÿ¿ÿ¼ÿ½ÿ¬ÿ¼ÿÊÿÆÿÅÿÃÿÂÿ¾ÿ±ÿ®ÿ¸ÿºÿ¸ÿ¯ÿÆÿÇÿÂÿ¿ÿ±ÿªÿ¯ÿ»ÿÈÿÈÿ»ÿ¶ÿ·ÿÆÿ³ÿÀÿËÿ»ÿ½ÿ³ÿ¹ÿÄÿÁÿµÿ²ÿÀÿÇÿ®ÿ¬ÿ¶ÿÅÿ·ÿ¹ÿ¸ÿ·ÿ¼ÿÀÿ¼ÿ¹ÿÁÿÅÿ¿ÿÀÿµÿºÿ¿ÿ³ÿ¸ÿÁÿ¼ÿ¿ÿÏÿÅÿ¬ÿ°ÿ¸ÿ¼ÿµÿ¾ÿÅÿ¼ÿ¹ÿ¹ÿ¸ÿ¸ÿ·ÿºÿÁÿÃÿ¾ÿ¼ÿÊÿÃÿ¾ÿ¸ÿºÿÂÿÅÿÀÿ¸ÿÉÿ©ÿÊÿ»ÿ¼ÿÁÿÄÿ¸ÿ»ÿ¸ÿ´ÿÅÿ¹ÿ­ÿ¿ÿÃÿ¸ÿ´ÿ·ÿÀÿ¼ÿ´ÿµÿ³ÿ±ÿ°ÿ¡ÿ³ÿÊÿ©ÿ±ÿ¯ÿ¿ÿÁÿ¿ÿËÿÉÿÉÿÃÿÅÿÈÿ¿ÿÃÿÁÿÁÿ½ÿ¼ÿÆÿÉÿ¹ÿµÿ¨ÿ¶ÿÃÿ±ÿ·ÿºÿ¹ÿÆÿÑÿÂÿÀÿÁÿ¿ÿ«ÿ¶ÿ·ÿÂÿÅÿ¼ÿ¹ÿÄÿ¾ÿ´ÿ¾ÿ¸ÿÏÿ´ÿÂÿÏÿÇÿºÿµÿ·ÿÁÿÁÿÖÿÂÿ·ÿ²ÿ·ÿÁÿÆÿÀÿ¼ÿÁÿÂÿ°ÿ«ÿ»ÿ¼ÿ¶ÿ±ÿ´ÿÂÿÊÿºÿ¤ÿ½ÿ¸ÿ»ÿÄÿ¾ÿ½ÿ¿ÿÄÿÁÿµÿÀÿ¾ÿ»ÿËÿ¸ÿ¼ÿÃÿÄÿÃÿÃÿÉÿ¸ÿ¸ÿÅÿÏÿØÿÉÿ²ÿ°ÿ»ÿ¸ÿ¨ÿ¨ÿ»ÿ°ÿµÿ¹ÿ·ÿ¶ÿ»ÿÅÿÎÿ¿ÿ±ÿ±ÿÆÿÁÿÃÿÄÿ¿ÿ½ÿÂÿÆÿ¶ÿÆÿ¿ÿ½ÿÀÿºÿºÿ¹ÿ´ÿÉÿÀÿÃÿ³ÿÄÿÅÿÃÿÅÿÀÿºÿÈÿÆÿÔÿ¼ÿ¸ÿ¼ÿºÿÁÿÄÿ·ÿ¶ÿµÿ´ÿ¾ÿÈÿÁÿ¹ÿ¸ÿÄÿÌÿ½ÿ¶ÿÆÿ»ÿ·ÿ±ÿ²ÿ¸ÿ²ÿ£ÿ´ÿ­ÿ¥ÿ´ÿ·ÿªÿ®ÿ¯ÿ­ÿ´ÿ¤ÿ¸ÿÆÿ³ÿ³ÿ³ÿ³ÿ¬ÿ¢ÿ¨ÿºÿ°ÿ¨ÿ©ÿ¹ÿ¾ÿÀÿÂÿ¹ÿÁÿ¯ÿ¸ÿµÿ¾ÿÁÿ¹ÿµÿµÿ³ÿºÿÄÿ³ÿ¸ÿ³ÿ¼ÿÆÿºÿ°ÿ½ÿ¦ÿ²ÿ¾ÿ¶ÿÉÿ¸ÿËÿÄÿÆÿÆÿÃÿ½ÿ³ÿ¬ÿµÿ±ÿ³ÿ¸ÿÁÿ¹ÿ®ÿ´ÿ¶ÿÃÿÈÿ½ÿ°ÿ±ÿÀÿÇÿÃÿ¾ÿ´ÿ¼ÿ¼ÿÀÿ¾ÿ»ÿ¯ÿ®ÿ¾ÿÃÿÁÿ»ÿ¬ÿ©ÿ¯ÿµÿ´ÿ°ÿ®ÿ¬ÿ¨ÿ¶ÿ´ÿ¸ÿ½ÿ¼ÿºÿ¾ÿÀÿÄÿ¿ÿ¿ÿ§ÿ¦ÿ¦ÿ²ÿ¼ÿ´ÿ±ÿÿ­ÿ½ÿ³ÿÃÿ¿ÿºÿÁÿ¿ÿ·ÿÆÿÍÿ¾ÿ¿ÿÄÿ¸ÿ¨ÿ¦ÿ¬ÿ¸ÿ¾ÿ¿ÿ²ÿÇÿ±ÿ«ÿ¹ÿÃÿ¼ÿªÿ°ÿ²ÿ¶ÿµÿ¸ÿ»ÿ°ÿ°ÿ¼ÿ¹ÿÍÿ¨ÿµÿ§ÿ¸ÿ¼ÿ¹ÿ°ÿ¯ÿµÿ©ÿ³ÿÂÿ²ÿ¸ÿµÿ®ÿ¯ÿ³ÿ¸ÿ»ÿ·ÿ½ÿºÿ½ÿ»ÿµÿÃÿÁÿ´ÿ­ÿ©ÿ³ÿ£ÿ½ÿÁÿ¾ÿÁÿ¿ÿ¶ÿ²ÿºÿÈÿµÿ±ÿ¬ÿ¹ÿ¶ÿ¶ÿ»ÿÊÿÑÿÄÿ¿ÿÃÿ¾ÿºÿÄÿÀÿÁÿ½ÿºÿºÿ¿ÿÀÿ²ÿ¶ÿ»ÿ¾ÿ´ÿ²ÿ·ÿ³ÿ¬ÿ³ÿÀÿµÿÇÿ¿ÿ½ÿÈÿÌÿ½ÿ·ÿºÿºÿºÿ¾ÿÁÿ¹ÿºÿ°ÿ¸ÿºÿ»ÿµÿ¶ÿÃÿÅÿ¸ÿ¼ÿ«ÿ¯ÿ´ÿ¿ÿªÿ­ÿ²ÿ·ÿ¼ÿ´ÿ³ÿ»ÿ©ÿ°ÿÂÿÂÿºÿ³ÿ¬ÿ¨ÿ¬ÿ·ÿ¸ÿ®ÿÂÿ¸ÿ¦ÿ¯ÿ ÿªÿ·ÿ±ÿ©ÿ¯ÿ¸ÿ»ÿ¼ÿµÿ³ÿÁÿÊÿÅÿÇÿ¾ÿ´ÿ¾ÿÄÿ±ÿµÿ·ÿ»ÿ¦ÿ¾ÿ½ÿµÿ­ÿ°ÿ½ÿÃÿÁÿÃÿ´ÿ¹ÿ±ÿ¯ÿ²ÿ°ÿ±ÿ¥ÿ¦ÿ¯ÿ¯ÿ²ÿÉÿÖÿÊÿ¿ÿ´ÿÀÿ¿ÿÇÿ½ÿ¶ÿ¼ÿ»ÿ´ÿ»ÿ¸ÿ³ÿÁÿ­ÿµÿºÿ¹ÿÁÿ¾ÿ´ÿ²ÿ¸ÿÉÿÃÿµÿºÿ»ÿ¾ÿ¶ÿ®ÿµÿ½ÿºÿ·ÿ³ÿ®ÿºÿ·ÿÂÿÄÿ¿ÿ¾ÿ¸ÿÀÿËÿÌÿÅÿÆÿÇÿÁÿËÿÒÿµÿ¾ÿ¤ÿ¼ÿ½ÿ§ÿ­ÿ¹ÿÁÿ¼ÿ²ÿ·ÿÂÿÅÿ¿ÿ·ÿ¥ÿ½ÿÃÿ¶ÿ±ÿ¼ÿ·ÿ´ÿ¸ÿ±ÿ·ÿËÿ®ÿ¶ÿ¯ÿ¨ÿ«ÿ²ÿ¼ÿ½ÿ¹ÿÂÿÁÿ»ÿ»ÿµÿ¹ÿ·ÿ»ÿºÿ©ÿ­ÿÅÿÉÿ·ÿ°ÿ¶ÿ¶ÿ­ÿ­ÿµÿ´ÿ¼ÿÐÿÁÿ§ÿÿÿ°ÿ­ÿ¶ÿºÿÀÿÃÿ½ÿ¿ÿÆÿºÿ¾ÿ¼ÿÂÿ¾ÿÀÿ¶ÿÃÿ¹ÿ·ÿ±ÿ»ÿ¿ÿ¯ÿ°ÿÁÿÁÿÇÿ±ÿ¤ÿÄÿºÿÆÿ¿ÿ¹ÿ¼ÿ½ÿ·ÿ²ÿµÿ¿ÿÂÿ½ÿÅÿÍÿ¹ÿºÿ³ÿÈÿ·ÿÃÿÂÿ¶ÿºÿ´ÿ¹ÿÄÿ´ÿ©ÿ²ÿºÿ¹ÿ¯ÿ¶ÿ¾ÿÊÿ¿ÿ»ÿ¼ÿ¸ÿ¹ÿÅÿÈÿÆÿÁÿ ÿuÿXÿ^ÿÿ´ÿ¹ÿÂÿËÿ¸ÿ³ÿ³ÿ»ÿÂÿÅÿ¾ÿ¶ÿºÿµÿ°ÿµÿ¯ÿ¸ÿ»ÿ¶ÿÁÿµÿÈÿµÿ»ÿ¸ÿ´ÿ®ÿ­ÿ³ÿ²ÿ»ÿÁÿÀÿÄÿ¶ÿ¹ÿÂÿºÿµÿ´ÿÉÿ¯ÿªÿ¯ÿ°ÿ´ÿ¿ÿ½ÿ°ÿ¾ÿÀÿ§ÿ»ÿÈÿ¿ÿÀÿÇÿ¹ÿ³ÿÁÿÁÿÄÿÉÿÂÿ¾ÿÀÿ½ÿ¶ÿ³ÿÃÿÀÿºÿ¿ÿ©ÿ°ÿ­ÿ³ÿ¦ÿ¯ÿ³ÿ¶ÿÇÿÇÿµÿ²ÿ¶ÿ²ÿ­ÿ¢ÿ¬ÿÈÿ¸ÿÇÿ³ÿ§ÿ«ÿ¹ÿ¯ÿ½ÿ¸ÿ¸ÿ¸ÿµÿºÿ²ÿ°ÿ¼ÿ¸ÿµÿ¹ÿ²ÿ¯ÿ¯ÿ¾ÿ·ÿ¾ÿ¶ÿ©ÿ´ÿÂÿ½ÿ´ÿ·ÿµÿ«ÿ²ÿºÿ´ÿ¹ÿ¾ÿ¼ÿÅÿ²ÿºÿÀÿ»ÿµÿµÿ¬ÿ¼ÿ¼ÿªÿºÿºÿ¹ÿÂÿ½ÿ·ÿ´ÿ±ÿºÿ½ÿ¼ÿÁÿ¸ÿ¸ÿªÿ·ÿÇÿÁÿ¹ÿµÿ«ÿ°ÿ¶ÿ¶ÿ¶ÿ·ÿ¶ÿ±ÿ©ÿ­ÿºÿ½ÿ¼ÿÅÿ½ÿ«ÿ¯ÿÁÿ¹ÿÿ©ÿ²ÿ²ÿ´ÿ¨ÿ¶ÿ¿ÿ¿ÿÀÿÂÿ¾ÿ®ÿ«ÿ»ÿ¸ÿ±ÿ­ÿ¬ÿµÿªÿ£ÿ²ÿ»ÿ¹ÿ¶ÿ¹ÿ¼ÿ°ÿ²ÿ»ÿ¸ÿ´ÿ¾ÿ¼ÿ¸ÿÁÿÀÿ¹ÿ¼ÿµÿ²ÿºÿ³ÿÅÿÀÿ¦ÿ´ÿËÿÈÿ°ÿ¸ÿ·ÿ´ÿ¶ÿÈÿ¿ÿ¨ÿ°ÿ¿ÿ¼ÿ·ÿ³ÿ·ÿ¼ÿ±ÿ³ÿ»ÿÀÿÅÿÀÿ²ÿ¼ÿ¶ÿ¸ÿ¹ÿ»ÿ²ÿÀÿ´ÿ¯ÿ³ÿµÿ¸ÿ³ÿ¨ÿ­ÿ³ÿ°ÿ¬ÿ«ÿ´ÿ°ÿÄÿ¼ÿ³ÿ¬ÿ¯ÿ­ÿ¾ÿ«ÿ«ÿºÿ·ÿ½ÿªÿÀÿÅÿ¿ÿ¶ÿ¬ÿ¬ÿ²ÿ´ÿ¿ÿ¿ÿµÿ¶ÿ°ÿ·ÿÁÿ¿ÿ»ÿ·ÿ½ÿ½ÿ¬ÿ»ÿ²ÿÅÿÁÿ¸ÿ´ÿ»ÿ½ÿ³ÿÀÿ½ÿ°ÿ»ÿºÿµÿÁÿÄÿÂÿÃÿ¼ÿ¾ÿ¿ÿ°ÿ¾ÿªÿ¾ÿ«ÿÁÿ¶ÿ´ÿ®ÿ©ÿ»ÿ¯ÿ¼ÿ°ÿ°ÿ­ÿ¼ÿÅÿ¿ÿ¯ÿ´ÿ±ÿ»ÿ¾ÿ»ÿ¿ÿ»ÿ·ÿ¸ÿ¶ÿ±ÿÄÿ¶ÿ´ÿ²ÿ»ÿ¹ÿÃÿËÿÄÿÆÿ´ÿ¾ÿÀÿÁÿ¤ÿ³ÿÌÿ¶ÿÃÿ¹ÿ°ÿ½ÿ·ÿ³ÿ·ÿ³ÿµÿ¸ÿ¶ÿ³ÿ·ÿ¹ÿ·ÿ´ÿºÿÂÿ¼ÿ³ÿ¸ÿËÿ·ÿÐÿ¾ÿ¬ÿµÿ¶ÿªÿ¸ÿÂÿ¼ÿ®ÿ³ÿ¹ÿ²ÿ³ÿ²ÿ²ÿ²ÿ³ÿºÿ³ÿ®ÿ¸ÿ³ÿ·ÿ¾ÿ®ÿ°ÿ±ÿ±ÿ¸ÿ³ÿ±ÿºÿÉÿ¾ÿ§ÿ¢ÿ¬ÿÿªÿ·ÿ¾ÿ¹ÿ·ÿ±ÿ­ÿ©ÿ½ÿÀÿ·ÿ·ÿ¹ÿ´ÿ°ÿ±ÿ´ÿºÿ¸ÿ¹ÿÄÿ¸ÿ­ÿ¼ÿ²ÿ³ÿ¾ÿÂÿ°ÿ³ÿ¸ÿÁÿ¿ÿÎÿ¯ÿ¼ÿ¸ÿºÿ®ÿ°ÿ·ÿÈÿÂÿ³ÿ­ÿ½ÿ¹ÿ¹ÿ¾ÿÀÿÁÿ¾ÿºÿ³ÿ·ÿÀÿ¾ÿ¼ÿ³ÿ¹ÿ¹ÿ±ÿ¼ÿ²ÿ°ÿºÿ»ÿ¤ÿ´ÿ³ÿ¼ÿÂÿ ÿÂÿ½ÿ±ÿ¯ÿ¼ÿ³ÿªÿ¸ÿ¹ÿ¼ÿºÿ©ÿ´ÿ¿ÿ·ÿ¸ÿ¿ÿÂÿ³ÿ¬ÿ¾ÿµÿ·ÿÀÿ´ÿ»ÿ­ÿµÿ¸ÿºÿ¹ÿ­ÿ³ÿ«ÿ«ÿ°ÿ´ÿÁÿ³ÿ«ÿ±ÿ±ÿ³ÿÉÿ¾ÿ«ÿ±ÿ¶ÿ´ÿ¸ÿ±ÿ·ÿ¾ÿ³ÿ½ÿÆÿ»ÿ´ÿ¹ÿ»ÿ²ÿ±ÿµÿ¹ÿ¾ÿ·ÿ¯ÿ£ÿ½ÿÊÿ¿ÿµÿµÿ¶ÿµÿ¾ÿ¯ÿ¸ÿ«ÿ¯ÿÁÿ­ÿ·ÿ»ÿµÿªÿ»ÿµÿÉÿÕÿ¹ÿ»ÿ¿ÿ´ÿ·ÿÁÿºÿ¼ÿ¸ÿ°ÿ¸ÿ¸ÿ±ÿ»ÿ½ÿµÿ¼ÿÂÿÂÿ·ÿ²ÿ»ÿ¹ÿÁÿÉÿ¶ÿ¶ÿ³ÿ´ÿµÿ±ÿ¶ÿÇÿ»ÿ¿ÿ·ÿ±ÿ´ÿÇÿ¿ÿ¶ÿ½ÿ¯ÿ³ÿÂÿ¸ÿ¶ÿ·ÿºÿÂÿµÿ±ÿ»ÿÃÿ¹ÿ¹ÿ³ÿ±ÿºÿºÿÁÿÃÿ¹ÿ»ÿ½ÿ½ÿ¾ÿ»ÿÁÿ¿ÿÃÿÄÿÄÿÄÿ¾ÿ¹ÿ°ÿ®ÿ¿ÿÃÿÄÿ¼ÿ´ÿ»ÿ·ÿÂÿ¼ÿ±ÿ´ÿ½ÿ¾ÿÇÿÇÿ±ÿ¹ÿÄÿÁÿ»ÿ¶ÿµÿ¿ÿ¶ÿ¼ÿ¾ÿ¼ÿ»ÿ¶ÿ©ÿ£ÿµÿÇÿÉÿËÿÑÿËÿ¾ÿ·ÿ¾ÿºÿ¾ÿ¾ÿ¥ÿ©ÿ±ÿ»ÿ»ÿ¼ÿ¾ÿ´ÿ·ÿ¶ÿ ÿ¯ÿ¾ÿËÿÂÿÂÿ§ÿ¶ÿÁÿÁÿÃÿÌÿ«ÿ­ÿ·ÿÂÿÃÿÂÿ»ÿ·ÿ²ÿ¯ÿ¸ÿ½ÿ¼ÿ¸ÿ´ÿ»ÿÄÿ¼ÿ³ÿ·ÿÀÿÁÿ½ÿ¾ÿ¸ÿÃÿ¾ÿ±ÿ¹ÿµÿ»ÿÂÿÉÿ¯ÿ©ÿ´ÿªÿµÿ«ÿªÿ»ÿ¶ÿ³ÿ½ÿ¾ÿµÿºÿÖÿÀÿÁÿ¸ÿÂÿÉÿÂÿ¾ÿÁÿÂÿÅÿÌÿÀÿ¿ÿ½ÿÂÿÅÿ¸ÿ°ÿ®ÿ°ÿ¸ÿ¼ÿ¶ÿ»ÿÅÿ¾ÿ¼ÿ»ÿ¶ÿ±ÿÁÿÇÿ¹ÿ·ÿ¹ÿ¾ÿÃÿ¼ÿ»ÿÁÿµÿÀÿºÿÈÿ¯ÿ·ÿÆÿ¾ÿ½ÿÅÿ¯ÿ·ÿ¦ÿ±ÿ¶ÿ´ÿ¿ÿ»ÿÅÿºÿ±ÿÀÿ½ÿÄÿÄÿÃÿÀÿµÿ¼ÿÅÿÁÿ·ÿ»ÿ½ÿºÿ»ÿºÿ¹ÿÀÿÄÿ¼ÿ¶ÿ±ÿµÿ¹ÿ³ÿ¸ÿºÿ¶ÿ°ÿ¹ÿ¾ÿºÿ´ÿ·ÿ²ÿµÿ©ÿ«ÿÇÿ¹ÿ¼ÿ©ÿÂÿºÿ¹ÿ±ÿÆÿ¾ÿÀÿ½ÿ³ÿ³ÿ³ÿµÿ¹ÿ¸ÿÁÿÂÿÂÿÃÿ½ÿ·ÿ½ÿ¾ÿºÿºÿºÿ½ÿ¶ÿ²ÿ¸ÿ¶ÿ·ÿºÿ¿ÿ¾ÿ°ÿ·ÿ¼ÿµÿ§ÿÀÿ¿ÿÀÿÃÿ­ÿ¸ÿÁÿ´ÿ©ÿºÿÅÿÆÿ´ÿÂÿ³ÿÄÿÀÿÁÿ¸ÿÂÿÂÿÉÿ¶ÿ¸ÿ°ÿ³ÿ¸ÿ¹ÿ°ÿ¸ÿÁÿ¼ÿ»ÿ·ÿ¸ÿµÿµÿ´ÿ´ÿ¾ÿÅÿÁÿ¼ÿ¸ÿ·ÿºÿ³ÿªÿ«ÿ³ÿÂÿ¾ÿ½ÿ´ÿÊÿÁÿ»ÿ·ÿºÿ·ÿÃÿ¾ÿÂÿØÿ¿ÿÂÿ¾ÿ»ÿµÿ¼ÿºÿÁÿ¸ÿÎÿÀÿ°ÿ¸ÿÀÿÆÿ·ÿ´ÿ³ÿÃÿÈÿÃÿ¸ÿ»ÿºÿ´ÿ¶ÿ¾ÿÂÿÉÿ¼ÿ®ÿ·ÿ¾ÿÄÿÄÿºÿÃÿÌÿ¿ÿ¿ÿÁÿÅÿ³ÿÆÿÌÿ¶ÿ·ÿ¿ÿ¼ÿÁÿÊÿÈÿ¿ÿ¶ÿ¹ÿËÿ»ÿ»ÿ¿ÿ±ÿÈÿ½ÿ¸ÿÈÿ´ÿ¬ÿ²ÿ³ÿ´ÿÈÿ»ÿ¶ÿ¾ÿ½ÿÀÿµÿ¼ÿÉÿÉÿËÿÀÿ°ÿ·ÿ¼ÿµÿ¸ÿ·ÿ¾ÿÂÿ¸ÿÅÿ»ÿ»ÿ¾ÿµÿ½ÿÇÿ»ÿÄÿ¹ÿÁÿ¤ÿ¾ÿ¼ÿÃÿ¿ÿÆÿ¸ÿ´ÿÃÿºÿÀÿÂÿÅÿËÿÇÿÊÿÐÿÁÿÆÿÄÿÅÿÇÿÁÿÃÿ·ÿµÿ»ÿ¾ÿ¸ÿ¸ÿ¾ÿµÿ¹ÿÁÿ¶ÿ¹ÿ´ÿ·ÿÅÿ¿ÿ»ÿªÿµÿÀÿ¾ÿÆÿÄÿ½ÿÍÿÈÿÊÿÀÿÌÿÀÿ®ÿÈÿ²ÿ¶ÿ¹ÿ¹ÿ¿ÿ¹ÿµÿÈÿ¼ÿ¦ÿ·ÿÆÿ¼ÿµÿ³ÿ»ÿ´ÿ¶ÿ½ÿ¿ÿÀÿ·ÿ±ÿ¿ÿÍÿÊÿÆÿ·ÿ¦ÿ²ÿ¿ÿ¶ÿÂÿÄÿ¬ÿÁÿ¶ÿ°ÿ»ÿ·ÿ·ÿÁÿ­ÿÅÿ¾ÿ¼ÿÇÿÅÿ¿ÿºÿÚÿÅÿ®ÿºÿ½ÿÁÿÆÿ¸ÿºÿÌÿÆÿ¶ÿµÿ¸ÿ´ÿ±ÿºÿ¾ÿ½ÿÄÿ½ÿ¾ÿ»ÿ¾ÿ¸ÿ¸ÿ¾ÿ¾ÿ´ÿÁÿ´ÿ»ÿ½ÿ±ÿ²ÿ±ÿ¯ÿÇÿÅÿÁÿ¿ÿ»ÿ»ÿ·ÿ¸ÿ¼ÿ½ÿ´ÿ¶ÿÃÿÃÿºÿ´ÿÁÿÆÿºÿ³ÿ·ÿ¼ÿÂÿÃÿ³ÿ·ÿÁÿÅÿÀÿ·ÿºÿÇÿÈÿÌÿÏÿ°ÿ©ÿ³ÿÅÿ¿ÿÂÿ»ÿÀÿºÿÑÿ¹ÿ¶ÿ¾ÿ¼ÿ²ÿ´ÿ³ÿ³ÿËÿÂÿµÿºÿÂÿ¼ÿµÿºÿÂÿÅÿºÿºÿµÿ·ÿÁÿºÿ¯ÿÆÿ³ÿ½ÿ½ÿËÿ½ÿ¾ÿ¹ÿ±ÿµÿ¿ÿÉÿÅÿ½ÿÃÿÏÿÁÿ­ÿ¯ÿ¾ÿ«ÿ´ÿºÿ½ÿºÿºÿÆÿ²ÿ®ÿÉÿÃÿµÿ½ÿµÿÇÿÄÿ»ÿºÿ¯ÿ®ÿÌÿÈÿ´ÿ´ÿÄÿ¹ÿ«ÿµÿ®ÿ¬ÿ¼ÿºÿ»ÿÑÿÄÿ¹ÿ¶ÿ¹ÿ½ÿ¼ÿ·ÿµÿ»ÿÂÿ¼ÿ´ÿÂÿÍÿ½ÿ¶ÿ½ÿÂÿ·ÿÁÿ¼ÿÀÿÈÿÆÿ³ÿÎÿ¿ÿ¸ÿ¼ÿ¸ÿ¾ÿ¾ÿÁÿ¶ÿ¶ÿÃÿ¸ÿ­ÿÂÿËÿ»ÿ¸ÿµÿ¯ÿ½ÿÄÿÏÿÈÿÄÿÇÿ¾ÿ´ÿ½ÿ½ÿÂÿ²ÿÁÿ¹ÿ»ÿ«ÿÁÿ¾ÿÒÿÅÿ¼ÿµÿ¸ÿÃÿ¼ÿªÿ«ÿµÿ·ÿºÿ¼ÿ·ÿ·ÿºÿÀÿ¾ÿºÿ¬ÿ¬ÿÀÿËÿÊÿ»ÿ¿ÿÊÿ¦ÿ´ÿºÿÇÿ¼ÿÅÿ»ÿ±ÿ¼ÿÁÿ¿ÿ½ÿ¸ÿ¸ÿ¼ÿ¹ÿÄÿÅÿºÿÅÿÂÿ·ÿ®ÿ¸ÿ¹ÿ»ÿÎÿ¸ÿ¼ÿÀÿÃÿÁÿ¹ÿÄÿ²ÿ®ÿ³ÿÂÿÂÿ»ÿ¶ÿ¹ÿÀÿ½ÿ¹ÿÁÿÐÿ¿ÿ¼ÿÆÿ«ÿ·ÿ«ÿ«ÿ³ÿÊÿÍÿÕÿ½ÿÀÿÂÿ»ÿ·ÿ¹ÿÄÿÁÿÃÿÁÿ»ÿÀÿÀÿ·ÿ¹ÿ¼ÿÅÿºÿ»ÿ·ÿËÿÄÿ¼ÿ¿ÿ¼ÿÍÿ½ÿ­ÿµÿÁÿ¼ÿµÿ·ÿ©ÿ¸ÿÍÿÂÿ¶ÿ¼ÿ¹ÿ®ÿµÿÊÿ½ÿÀÿ¯ÿ¯ÿµÿ¶ÿÀÿ²ÿ­ÿºÿ·ÿ¶ÿ¿ÿ¿ÿ±ÿªÿ­ÿ´ÿµÿ´ÿ±ÿ±ÿ¼ÿ¼ÿ®ÿ¹ÿÅÿÆÿ¸ÿ²ÿ¸ÿÅÿÄÿ¸ÿ®ÿ¹ÿ±ÿ¼ÿ¶ÿ°ÿ¹ÿ»ÿ»ÿ¹ÿ¸ÿ¿ÿ¼ÿ¸ÿ¼ÿ®ÿ¸ÿ´ÿÅÿÁÿ·ÿÊÿ²ÿ¬ÿ¿ÿ­ÿ³ÿ¯ÿ³ÿ¶ÿ´ÿ°ÿ´ÿ»ÿ¹ÿ»ÿÀÿÇÿ¹ÿ¿ÿ²ÿ¼ÿ½ÿµÿÿ°ÿ¬ÿ±ÿ³ÿ¹ÿ¸ÿ¿ÿÁÿ¯ÿ²ÿ¾ÿ»ÿÅÿËÿ¼ÿ¸ÿµÿ´ÿ²ÿ²ÿ¸ÿºÿ½ÿ¸ÿ°ÿ·ÿºÿÁÿ°ÿ±ÿ¶ÿ¶ÿ¿ÿ¿ÿ½ÿ»ÿÃÿºÿ©ÿÃÿÀÿÏÿÀÿ©ÿµÿ·ÿ»ÿ¯ÿ²ÿÅÿ¾ÿºÿÇÿÅÿ¿ÿÈÿÅÿÂÿÄÿÁÿ¿ÿ¦ÿÆÿ·ÿ³ÿ¹ÿ¹ÿ¸ÿ¹ÿ´ÿ¶ÿ·ÿÀÿÀÿºÿÊÿÇÿÆÿ¿ÿ±ÿ¸ÿ´ÿÂÿ«ÿ¾ÿÄÿ°ÿÂÿ¶ÿºÿ¿ÿ°ÿ¶ÿÉÿÄÿ¿ÿ¿ÿºÿ°ÿÅÿ³ÿ¹ÿÃÿ¶ÿ»ÿÅÿÇÿ»ÿ¶ÿµÿ»ÿ¸ÿ­ÿ¶ÿÄÿÅÿ»ÿ°ÿ±ÿ¶ÿ¾ÿÉÿ¼ÿ°ÿ¾ÿ½ÿ¹ÿ½ÿÂÿ»ÿ°ÿ´ÿÃÿ¾ÿ¹ÿ¹ÿÂÿÅÿ¸ÿÌÿÊÿ¸ÿ´ÿ¿ÿ»ÿ·ÿ·ÿÄÿÂÿ±ÿ»ÿÇÿ¹ÿÃÿ±ÿÈÿ¿ÿÅÿÊÿºÿ¾ÿ»ÿ±ÿ¸ÿÅÿ¹ÿ­ÿ·ÿ¶ÿ½ÿ¯ÿ»ÿ¼ÿ´ÿ·ÿ´ÿÃÿµÿ²ÿ®ÿÀÿÅÿ¿ÿÃÿ½ÿ¹ÿÆÿ¾ÿ³ÿ´ÿÏÿÄÿÈÿ±ÿÂÿ¸ÿÂÿ¾ÿ·ÿ¶ÿ²ÿ´ÿ·ÿ½ÿ®ÿ°ÿ¬ÿ¿ÿÆÿ½ÿ©ÿ¿ÿ½ÿºÿ¸ÿºÿ¼ÿ½ÿÊÿÂÿ½ÿÂÿ¶ÿ¾ÿ´ÿ¼ÿÁÿ·ÿ°ÿ±ÿ¹ÿºÿ´ÿ½ÿÈÿ¾ÿ¹ÿ¿ÿ¶ÿ»ÿ»ÿ¾ÿ»ÿÎÿÙÿØÿÈÿ·ÿµÿ¹ÿ½ÿ±ÿ½ÿ¶ÿ»ÿÆÿ¾ÿ¼ÿ¶ÿÂÿÊÿµÿªÿ¼ÿ½ÿ°ÿÀÿÅÿ¶ÿ ÿ¸ÿ¬ÿ°ÿ¼ÿ·ÿ¸ÿºÿ¸ÿºÿ»ÿ¿ÿ´ÿ«ÿ±ÿÇÿ½ÿ½ÿ½ÿºÿ¸ÿ°ÿ¶ÿ½ÿ¶ÿÁÿ¼ÿ¶ÿÂÿ´ÿºÿ»ÿ½ÿÅÿÅÿÅÿ¼ÿ¹ÿ¿ÿ²ÿ¾ÿ­ÿ¸ÿÆÿ½ÿÄÿ°ÿ½ÿ¿ÿºÿµÿ±ÿ¶ÿ»ÿ¾ÿ°ÿÞÿ½ÿ½ÿµÿÂÿ³ÿ±ÿ·ÿ¹ÿÀÿÈÿÃÿ¾ÿÇÿ¯ÿºÿ¶ÿ¬ÿ¹ÿ¾ÿ¿ÿÀÿ¹ÿ±ÿ­ÿµÿÀÿÇÿÃÿ²ÿ±ÿ¶ÿ¹ÿºÿ¶ÿ·ÿÀÿ¼ÿ¶ÿÅÿ»ÿ¿ÿÒÿ¿ÿÀÿ´ÿ·ÿ½ÿ¶ÿ±ÿ¶ÿ»ÿ´ÿ¿ÿ°ÿÄÿÁÿ½ÿ¸ÿ°ÿ¬ÿ¸ÿÈÿÅÿÀÿ¿ÿÁÿÀÿµÿ²ÿ³ÿÁÿÆÿÆÿÉÿ½ÿ½ÿ¼ÿ¾ÿ°ÿ¯ÿÀÿÈÿÄÿÁÿÆÿÌÿÈÿ¾ÿÀÿÊÿ¾ÿ¿ÿÇÿÅÿÅÿÈÿÂÿ¼ÿÄÿÇÿÂÿ¯ÿÅÿ¶ÿÃÿ¹ÿ¯ÿ²ÿ¾ÿÃÿ·ÿ·ÿ·ÿÁÿ­ÿ¼ÿ´ÿ¼ÿ¹ÿºÿÆÿ¿ÿ°ÿÁÿ¸ÿºÿ¬ÿ·ÿ¯ÿ¬ÿ²ÿ®ÿ¨ÿµÿÃÿ¯ÿ»ÿ®ÿ¸ÿ·ÿ¼ÿ½ÿ¼ÿÀÿÃÿÆÿÆÿ¯ÿ¸ÿÄÿ»ÿÌÿÒÿÊÿÀÿ¾ÿÁÿ¶ÿÈÿÄÿÇÿÂÿÁÿ¿ÿÈÿÈÿ¼ÿ¿ÿ¼ÿ¸ÿµÿ¾ÿ½ÿÆÿÂÿ¶ÿ´ÿ±ÿ£ÿ³ÿ¼ÿ¸ÿÂÿÉÿÀÿ­ÿ®ÿ½ÿºÿ®ÿ¬ÿ¿ÿ¥ÿ¯ÿ½ÿÁÿ½ÿ»ÿºÿ¶ÿ´ÿ»ÿ»ÿÊÿÌÿÉÿÁÿÀÿÄÿÂÿ¾ÿ¹ÿºÿ¸ÿËÿÂÿ¹ÿ¹ÿ³ÿ±ÿÁÿÑÿÇÿ¼ÿÏÿ¼ÿÁÿÌÿÂÿ»ÿÌÿ¿ÿÎÿÀÿ¶ÿºÿÁÿÁÿ¼ÿ¾ÿÃÿÌÿ½ÿ´ÿÄÿµÿ²ÿ¿ÿÂÿ¸ÿ¶ÿ½ÿÅÿºÿ¹ÿ·ÿ´ÿ¸ÿ´ÿ°ÿÁÿ´ÿ¹ÿ®ÿµÿ³ÿ¬ÿ¥ÿ£ÿÿÿ³ÿ¯ÿ®ÿ½ÿ¼ÿ°ÿ¥ÿ¡ÿ¬ÿ¹ÿªÿ¤ÿ±ÿ¬ÿ·ÿÄÿºÿ¥ÿ¯ÿÁÿ´ÿ¯ÿ¿ÿ¾ÿ¸ÿ°ÿ©ÿ¯ÿ¿ÿ»ÿ»ÿ¾ÿ·ÿÀÿÃÿ½ÿÁÿ®ÿ¾ÿÃÿºÿÂÿÑÿÂÿÊÿÏÿ¼ÿµÿ½ÿÁÿ»ÿ´ÿ¾ÿ·ÿ¶ÿ¾ÿÅÿ½ÿ´ÿºÿµÿÂÿ®ÿ¬ÿµÿ·ÿ·ÿ³ÿ±ÿÀÿ¹ÿ¸ÿÁÿÈÿÂÿ½ÿ´ÿ¬ÿ·ÿ½ÿÄÿ¸ÿÃÿ¿ÿ¶ÿ¸ÿÈÿÓÿÂÿ¯ÿ¿ÿ®ÿ°ÿ±ÿµÿ¾ÿ½ÿ²ÿ·ÿ´ÿ¼ÿ¶ÿ¬ÿ¯ÿ­ÿ®ÿ³ÿ­ÿ¶ÿÉÿ±ÿ¦ÿºÿÃÿºÿ´ÿÁÿÈÿ»ÿ¿ÿÉÿ»ÿÁÿ¾ÿ¶ÿ¨ÿ ÿ²ÿ±ÿ¨ÿ¦ÿ¶ÿ¸ÿ·ÿ³ÿ¹ÿÀÿ¸ÿ¶ÿÄÿ½ÿ·ÿ¾ÿ¹ÿ¶ÿ¯ÿ±ÿ½ÿ®ÿ¨ÿ®ÿ«ÿÆÿ¸ÿ·ÿ¼ÿ¹ÿ´ÿµÿ´ÿÃÿ·ÿ²ÿ¶ÿ³ÿ±ÿ´ÿ¸ÿ¶ÿ²ÿ¬ÿÀÿÄÿºÿ±ÿªÿ¹ÿÃÿÁÿÆÿÀÿ¯ÿ®ÿ®ÿ¼ÿ·ÿÀÿÀÿ¹ÿ·ÿ¶ÿ±ÿÁÿ­ÿ²ÿ¬ÿÂÿÄÿ»ÿ»ÿÁÿ½ÿ´ÿ®ÿ³ÿÃÿÃÿ»ÿ¶ÿ¾ÿÂÿ¶ÿ­ÿÁÿÅÿ¼ÿ©ÿ´ÿ¸ÿ©ÿ´ÿ¹ÿ­ÿµÿÃÿªÿ¤ÿ²ÿ·ÿÎÿÏÿÂÿ¹ÿºÿ¶ÿ­ÿ¶ÿ»ÿÄÿ¹ÿ³ÿ·ÿÄÿ¿ÿ¨ÿ£ÿ»ÿÂÿ«ÿ¹ÿÃÿªÿ¬ÿ·ÿ²ÿµÿ¯ÿ®ÿ¹ÿ·ÿ¸ÿ¾ÿªÿ¶ÿ¹ÿ¹ÿ¸ÿºÿ¾ÿ·ÿ¨ÿ­ÿÃÿ±ÿ¢ÿ¹ÿºÿËÿ¹ÿ´ÿ¶ÿ´ÿ²ÿ±ÿ¸ÿÁÿÂÿºÿ·ÿºÿÉÿÃÿ¼ÿ¼ÿ¿ÿÁÿ¹ÿ·ÿÇÿ¥ÿÄÿ±ÿ¹ÿ»ÿµÿµÿ³ÿµÿ¼ÿ¾ÿÄÿËÿ»ÿ´ÿ»ÿÅÿ¿ÿ¸ÿ¯ÿ¸ÿÁÿ¸ÿÀÿ·ÿ³ÿ¸ÿ¸ÿºÿ©ÿ¼ÿÀÿºÿ¼ÿ¹ÿ²ÿ¹ÿ·ÿ¯ÿªÿ»ÿ®ÿµÿ·ÿÄÿ½ÿ¸ÿ´ÿ­ÿ¸ÿÂÿÃÿÅÿ¨ÿ¶ÿ»ÿ­ÿ±ÿ¸ÿ¾ÿ³ÿ¬ÿ´ÿ¶ÿ´ÿ²ÿ¼ÿÑÿ¶ÿ»ÿµÿÀÿÆÿ½ÿ±ÿ¶ÿ¿ÿ¼ÿÁÿ¿ÿ¾ÿ°ÿ¿ÿÎÿÓÿÂÿ´ÿµÿÁÿÀÿµÿ¹ÿ¾ÿ¼ÿ²ÿ¨ÿ¶ÿÀÿºÿ±ÿ®ÿ¼ÿÂÿ¼ÿºÿ»ÿ»ÿ¾ÿºÿ¸ÿ¾ÿ¹ÿ¶ÿ¶ÿ¶ÿ´ÿ´ÿ¯ÿ±ÿ¾ÿÂÿ¸ÿ·ÿ¼ÿ¶ÿ³ÿ±ÿ«ÿÄÿ¹ÿ²ÿ®ÿ²ÿ´ÿ¯ÿ¬ÿ°ÿ³ÿ´ÿ¸ÿ¸ÿ«ÿ¾ÿ­ÿ½ÿ³ÿ±ÿ´ÿ·ÿ¾ÿ½ÿ¸ÿÁÿºÿ¹ÿÁÿµÿÆÿÂÿ¹ÿ´ÿ²ÿ¹ÿ·ÿ·ÿ³ÿ§ÿªÿ¬ÿ¸ÿ­ÿ¬ÿ°ÿ°ÿ¯ÿ²ÿ°ÿ½ÿ½ÿµÿ³ÿ·ÿÄÿÌÿÄÿ½ÿ¾ÿ½ÿ¯ÿ·ÿÁÿÄÿ°ÿ²ÿºÿ»ÿÂÿ¾ÿ½ÿºÿ«ÿÅÿÈÿ°ÿ¿ÿÄÿ¨ÿ¸ÿºÿ½ÿ¶ÿ¹ÿ¹ÿ´ÿ¹ÿ¹ÿ¹ÿÂÿ³ÿÿÿxÿÿ½ÿ½ÿ°ÿÈÿºÿÃÿ»ÿÃÿÍÿÍÿÃÿºÿÀÿ¸ÿÃÿºÿÉÿÁÿÆÿ¾ÿÐÿ²ÿÇÿ¼ÿ¼ÿµÿ¶ÿ¹ÿµÿ´ÿ³ÿ·ÿ¸ÿÀÿÄÿÄÿÿ¼ÿµÿ¹ÿ¼ÿ¸ÿ´ÿºÿÈÿÅÿ½ÿ¾ÿ»ÿ¾ÿÄÿ»ÿ³ÿ¾ÿ¿ÿÁÿ´ÿ¿ÿÁÿÃÿÉÿÃÿÀÿ¿ÿ¹ÿ»ÿ¹ÿ±ÿ¯ÿ¨ÿ¸ÿ¹ÿ¨ÿÄÿ¸ÿºÿÂÿÃÿ³ÿ²ÿ»ÿ¾ÿ¾ÿ¼ÿ±ÿ¯ÿ¹ÿ¹ÿ®ÿªÿ¸ÿ·ÿ»ÿÂÿ¯ÿ¦ÿ³ÿÁÿªÿ¸ÿ»ÿÂÿ¸ÿ°ÿ»ÿ¾ÿºÿºÿ®ÿµÿ¶ÿµÿ´ÿÿ¤ÿ¨ÿ³ÿ³ÿµÿÁÿ¿ÿÄÿºÿ»ÿ±ÿ¨ÿµÿ·ÿ©ÿ¬ÿµÿµÿÂÿ²ÿ¯ÿÃÿ¶ÿ°ÿµÿ¼ÿ·ÿ¸ÿ¨ÿ®ÿ¯ÿ°ÿ±ÿ·ÿ¸ÿ±ÿ¼ÿÁÿ¬ÿÿ¨ÿ¹ÿÄÿ±ÿ§ÿ¥ÿ»ÿºÿ´ÿ¨ÿ²ÿ¾ÿ¿ÿ¿ÿ¾ÿ»ÿ¶ÿ±ÿ®ÿ°ÿ³ÿ·ÿÅÿ¼ÿ®ÿ±ÿËÿ¸ÿ±ÿ¯ÿ¨ÿ­ÿ¨ÿµÿÄÿÊÿ¼ÿµÿ­ÿ¨ÿ­ÿ¬ÿ©ÿ°ÿ½ÿ¼ÿ¾ÿÀÿ¬ÿ®ÿªÿ¸ÿÆÿ½ÿÇÿ¿ÿ¶ÿ±ÿ»ÿ¿ÿ·ÿÃÿ¾ÿ²ÿÂÿÀÿ¯ÿ»ÿ¯ÿ¡ÿ»ÿ¿ÿ¿ÿ¿ÿ¬ÿµÿ¹ÿÉÿÇÿ³ÿ²ÿ­ÿ®ÿ¸ÿ´ÿ¦ÿ«ÿ³ÿ¶ÿ¿ÿÀÿ»ÿ½ÿ¾ÿµÿ¸ÿ¸ÿÂÿÁÿµÿ·ÿ³ÿµÿ¹ÿºÿºÿ´ÿ´ÿ´ÿÀÿºÿ°ÿ©ÿ°ÿÀÿÄÿ¾ÿ³ÿ¬ÿ¿ÿ»ÿ»ÿ¥ÿÀÿ°ÿ´ÿºÿ¯ÿ¤ÿ²ÿ°ÿ¤ÿ©ÿÅÿ¾ÿ«ÿ³ÿ¯ÿ¯ÿ±ÿ»ÿÁÿÀÿµÿ´ÿÂÿµÿ·ÿÆÿÃÿÂÿ¸ÿ½ÿÄÿ¸ÿ»ÿ§ÿÅÿ¾ÿ±ÿ°ÿ¶ÿÆÿ±ÿ±ÿ°ÿºÿ»ÿÆÿ½ÿ­ÿ²ÿ»ÿ»ÿ¹ÿÃÿ´ÿ¹ÿÃÿÊÿ´ÿ®ÿ³ÿÀÿ·ÿÂÿ½ÿÇÿºÿ»ÿ©ÿ·ÿÁÿÀÿ½ÿ·ÿ³ÿ±ÿ¬ÿ¸ÿÆÿ¿ÿ´ÿ´ÿ»ÿ»ÿ¿ÿ®ÿÄÿ²ÿºÿ²ÿ±ÿ´ÿÅÿÆÿºÿ§ÿ½ÿÆÿÅÿ»ÿ­ÿ¹ÿ½ÿ³ÿºÿµÿ»ÿ¾ÿ®ÿªÿµÿÀÿÁÿ¼ÿ¶ÿ¯ÿ¸ÿ«ÿ±ÿ¸ÿ³ÿ¼ÿÆÿ¼ÿ¾ÿÉÿ°ÿÈÿ´ÿ±ÿ³ÿ»ÿµÿÇÿÇÿ¸ÿ«ÿ·ÿºÿµÿ¸ÿ¸ÿ¯ÿ¬ÿ´ÿµÿ±ÿ·ÿ¼ÿ·ÿ¶ÿ±ÿ¥ÿ¯ÿ¨ÿÿ¼ÿ¾ÿ§ÿ²ÿ¾ÿ¥ÿ¶ÿ³ÿ½ÿ£ÿ­ÿÉÿÌÿ°ÿ³ÿ¹ÿµÿ°ÿªÿ£ÿªÿ°ÿ¶ÿÂÿ¶ÿªÿ¾ÿÃÿ´ÿºÿ»ÿ¾ÿ¾ÿÅÿ®ÿµÿ­ÿ¼ÿ§ÿ¢ÿºÿÌÿ·ÿ¾ÿ¨ÿÁÿ·ÿ°ÿ¨ÿ·ÿ¼ÿÂÿºÿ£ÿ¬ÿ¸ÿ´ÿ¿ÿÂÿ¹ÿ¹ÿ·ÿ´ÿ¶ÿ½ÿÄÿ¹ÿ±ÿ¶ÿ¯ÿ©ÿ¹ÿ¹ÿ³ÿ¯ÿÈÿ¯ÿÅÿÂÿ·ÿÎÿ±ÿÄÿ¶ÿËÿ¾ÿÃÿÆÿµÿ¹ÿ¼ÿ¸ÿ¼ÿÀÿ¶ÿ¿ÿ»ÿºÿÀÿºÿ¹ÿ²ÿ´ÿÃÿ¸ÿ±ÿ®ÿ¨ÿµÿ²ÿÀÿ¶ÿ³ÿ»ÿ¿ÿ¶ÿ¿ÿ±ÿ»ÿ³ÿÃÿ¨ÿ»ÿ¸ÿ½ÿ²ÿ¾ÿÀÿ²ÿ¼ÿ¸ÿÂÿÀÿ¼ÿ»ÿµÿ¹ÿ½ÿÁÿÄÿ¾ÿÁÿÅÿ»ÿ»ÿºÿ³ÿ»ÿµÿ¿ÿÊÿÂÿ»ÿÉÿ½ÿºÿ³ÿ¶ÿ­ÿ¯ÿÈÿÉÿ¬ÿÒÿ¼ÿ»ÿÆÿÊÿÇÿ¶ÿ³ÿ±ÿ®ÿ¿ÿÁÿºÿ·ÿ©ÿ§ÿ½ÿÇÿ·ÿ¬ÿºÿÃÿ¼ÿ¿ÿ¾ÿ¼ÿÌÿÏÿÈÿ´ÿ·ÿ´ÿ¯ÿÀÿ»ÿ¹ÿÃÿ·ÿ¼ÿ¯ÿ·ÿÃÿºÿÁÿ¹ÿºÿµÿ¾ÿ¹ÿ½ÿÀÿ¿ÿ¦ÿ¬ÿÀÿÄÿ¼ÿ²ÿ³ÿÅÿÆÿ»ÿ¾ÿÃÿ¸ÿ¼ÿ·ÿ¯ÿ¹ÿÂÿÂÿ½ÿ¼ÿ¹ÿ²ÿ·ÿÀÿ¸ÿ·ÿ²ÿÑÿ½ÿ°ÿ¼ÿ½ÿ¿ÿªÿ¡ÿ¾ÿ¼ÿµÿ¬ÿ¯ÿÍÿºÿ°ÿ³ÿµÿ¬ÿÃÿ¯ÿ±ÿµÿ¸ÿ¬ÿ»ÿµÿ³ÿÄÿ¸ÿÁÿ¿ÿºÿµÿ¦ÿ¦ÿ½ÿ¹ÿ±ÿ½ÿ¹ÿÁÿÇÿ²ÿ®ÿ¾ÿ¹ÿ½ÿ®ÿ¾ÿÀÿÈÿ´ÿ»ÿ¼ÿ¼ÿ­ÿ¶ÿ­ÿ¾ÿ¶ÿªÿ¾ÿ¸ÿ¹ÿ§ÿ¾ÿ¹ÿÀÿÀÿ±ÿ²ÿ¼ÿ³ÿºÿ¶ÿ»ÿ½ÿ¶ÿ¯ÿ¼ÿÃÿ¸ÿ¶ÿ­ÿ®ÿ­ÿ²ÿ»ÿ´ÿ´ÿ°ÿ­ÿ¹ÿ²ÿµÿ¾ÿºÿ¿ÿ¶ÿ´ÿ³ÿ¬ÿ®ÿ¼ÿ²ÿ«ÿ½ÿ³ÿ¾ÿ³ÿ³ÿ­ÿ»ÿ¶ÿ«ÿÂÿ°ÿÁÿÃÿ¾ÿµÿÂÿ¼ÿÄÿÆÿ»ÿÉÿÆÿÃÿÆÿ¼ÿ·ÿ¿ÿ¼ÿ½ÿ½ÿ­ÿ³ÿ·ÿ³ÿ¾ÿÁÿ¿ÿÃÿÁÿ½ÿ¶ÿ·ÿ»ÿ³ÿÀÿÇÿ±ÿ¯ÿ¹ÿ¸ÿµÿÁÿÂÿ¾ÿ»ÿÄÿ­ÿ½ÿ­ÿÁÿ»ÿ»ÿ¿ÿÃÿÃÿ¿ÿºÿ²ÿ½ÿ±ÿ·ÿ»ÿÍÿ»ÿ³ÿ¾ÿÇÿÂÿÃÿÁÿÆÿ¹ÿ·ÿÀÿ¹ÿ³ÿ¹ÿÁÿÀÿºÿ»ÿ¼ÿÆÿÏÿÀÿ¸ÿ½ÿ»ÿºÿ±ÿ²ÿ²ÿ±ÿ¶ÿ¸ÿ¼ÿÁÿ®ÿ©ÿµÿ¶ÿµÿ¯ÿÈÿ­ÿ§ÿ«ÿ´ÿÂÿ½ÿ§ÿ¶ÿ¶ÿ´ÿ°ÿµÿ´ÿµÿ¸ÿ¹ÿ¹ÿ¹ÿ¿ÿÄÿ¼ÿ¼ÿ¸ÿºÿ¾ÿµÿ¿ÿÁÿµÿµÿ³ÿ´ÿ½ÿ¿ÿ·ÿºÿºÿ´ÿºÿ³ÿ§ÿ§ÿ¶ÿ¶ÿÂÿÇÿ³ÿÃÿºÿµÿªÿ²ÿÃÿËÿÅÿ¹ÿ¹ÿ¸ÿ»ÿ¿ÿ¸ÿÄÿÄÿ¼ÿ¶ÿ®ÿ±ÿ©ÿ¶ÿÂÿ²ÿÄÿÄÿÂÿ½ÿ¼ÿÀÿ»ÿºÿ»ÿ»ÿ»ÿÁÿÄÿ¿ÿÁÿ¾ÿ¶ÿ¯ÿªÿ±ÿ¸ÿºÿ¼ÿ»ÿ¶ÿ¹ÿÂÿ³ÿ¶ÿÈÿ¼ÿÁÿ´ÿÃÿ¾ÿ¸ÿÁÿÅÿ¾ÿ¸ÿ½ÿ¿ÿµÿºÿ»ÿÁÿ²ÿºÿÀÿ³ÿ¤ÿ´ÿ¶ÿÂÿÁÿ¹ÿ®ÿ±ÿ¸ÿ¸ÿ­ÿ³ÿ·ÿ³ÿ³ÿ·ÿ¼ÿÀÿºÿºÿËÿÆÿ¼ÿ´ÿ·ÿÁÿÀÿÁÿÂÿÎÿÁÿËÿ¾ÿ¸ÿ¨ÿ´ÿÀÿ·ÿ±ÿ¿ÿÎÿ­ÿ»ÿ»ÿ·ÿµÿ´ÿÇÿÁÿ¸ÿÃÿÀÿ¹ÿÉÿÉÿÁÿ·ÿ³ÿ¸ÿ¹ÿºÿÀÿÁÿ»ÿµÿ½ÿ¹ÿ¬ÿ°ÿºÿÁÿ¹ÿºÿÆÿºÿ¹ÿ¼ÿÈÿ¸ÿ®ÿ¶ÿ¸ÿ®ÿ®ÿ°ÿ¹ÿ±ÿËÿ¸ÿ¸ÿ´ÿÍÿÁÿ½ÿ³ÿ·ÿ¹ÿ¶ÿÀÿÊÿÊÿÃÿ¾ÿ¸ÿ¸ÿ´ÿÁÿËÿÉÿÁÿµÿ¹ÿ·ÿ¸ÿ¼ÿ¾ÿ¿ÿ¹ÿ¹ÿ¼ÿ¹ÿ¶ÿ´ÿÀÿÍÿÂÿÀÿ·ÿ³ÿºÿ±ÿÆÿ´ÿÇÿÄÿÆÿÆÿÆÿÇÿ½ÿ§ÿÁÿ¼ÿ½ÿ½ÿ½ÿ³ÿ¶ÿ»ÿÇÿ»ÿ¦ÿ¶ÿÈÿÂÿ¼ÿ´ÿ³ÿ³ÿ¹ÿ¸ÿ¾ÿÃÿ²ÿ¬ÿ·ÿÂÿÁÿÄÿÉÿ¹ÿ·ÿ³ÿºÿ¸ÿ·ÿ¶ÿÄÿ²ÿ­ÿ¿ÿ¾ÿ°ÿ³ÿÿ¶ÿÍÿ­ÿÍÿºÿ¹ÿ³ÿ¶ÿ·ÿÒÿµÿÂÿ·ÿ¶ÿ¹ÿ¶ÿÁÿÊÿÅÿ´ÿ´ÿ²ÿ±ÿ½ÿ¹ÿ¶ÿ¾ÿ´ÿ±ÿ³ÿ¿ÿÁÿ¹ÿ¾ÿ½ÿ¾ÿ¶ÿ¯ÿ°ÿ¶ÿ±ÿ·ÿ¯ÿ»ÿÀÿÅÿÃÿ¹ÿ°ÿºÿ±ÿ»ÿ¶ÿ¿ÿ¼ÿ¸ÿ¹ÿ¸ÿ¹ÿ¼ÿ¼ÿÀÿ»ÿ¼ÿ¿ÿ¹ÿÂÿÀÿ·ÿÆÿÒÿÅÿ¾ÿºÿ·ÿ¹ÿ¾ÿ¸ÿÏÿÍÿÂÿ³ÿ¬ÿ¿ÿØÿ¶ÿ°ÿÃÿ¼ÿÂÿ¼ÿºÿ¯ÿºÿºÿÄÿ¿ÿµÿ¼ÿ¹ÿ¼ÿÅÿ¿ÿºÿÀÿÃÿ»ÿ¼ÿÂÿ½ÿ¾ÿÏÿÅÿ¾ÿÅÿ»ÿ¶ÿ¾ÿÄÿ¼ÿ·ÿ¸ÿµÿ¸ÿ×ÿÀÿÀÿ¾ÿÆÿÌÿÂÿ¯ÿ®ÿÃÿ´ÿ³ÿºÿµÿ¸ÿÇÿÆÿ¸ÿ­ÿ±ÿÀÿ¸ÿ¼ÿ´ÿÇÿ½ÿÂÿ¾ÿ½ÿÅÿºÿ·ÿ¸ÿ¾ÿÉÿ¾ÿ¶ÿ·ÿÇÿ¹ÿ£ÿ§ÿ¹ÿÀÿ¹ÿ±ÿ°ÿ¯ÿ³ÿ¶ÿ¼ÿÀÿ·ÿµÿµÿ¦ÿ¯ÿÁÿ¸ÿ·ÿ´ÿ¶ÿÂÿ³ÿ¸ÿ¿ÿÀÿ¸ÿªÿÂÿ½ÿªÿ¶ÿ·ÿÇÿÀÿµÿ°ÿ·ÿ¸ÿ¤ÿ®ÿÁÿ´ÿ©ÿ³ÿ´ÿ·ÿ¿ÿ½ÿÄÿ¼ÿµÿÂÿÌÿµÿ·ÿ±ÿÇÿ´ÿÂÿºÿ·ÿ°ÿ¿ÿÁÿËÿÃÿ¸ÿ«ÿ­ÿ¸ÿ¼ÿ¶ÿ³ÿ¸ÿ½ÿÀÿ¼ÿ¸ÿ¸ÿ¾ÿÃÿ¼ÿ³ÿ½ÿºÿÉÿÉÿÅÿ®ÿ»ÿÁÿ¸ÿÀÿÅÿ¾ÿÁÿ½ÿ»ÿ¸ÿÁÿÆÿÊÿÊÿ¹ÿ²ÿ¼ÿÂÿÁÿµÿµÿ½ÿÃÿ¼ÿ·ÿ»ÿµÿ½ÿÅÿ½ÿÃÿÆÿÁÿÁÿÃÿ½ÿ®ÿ±ÿ¯ÿÁÿÄÿÀÿ»ÿ½ÿÆÿÃÿ»ÿ¼ÿÆÿ¼ÿ¾ÿÅÿ¸ÿ¸ÿ½ÿ·ÿÊÿÏÿ¸ÿ¢ÿÁÿ¶ÿÌÿÅÿËÿ¶ÿ¯ÿ°ÿ»ÿÍÿËÿÅÿÀÿ¼ÿÅÿ½ÿÂÿ¾ÿ¾ÿ¯ÿ»ÿ»ÿ¾ÿÉÿ²ÿÆÿºÿ¯ÿ¹ÿ¿ÿÀÿ¼ÿÄÿ¹ÿµÿ·ÿ¸ÿÁÿÅÿ¹ÿ±ÿ·ÿ¹ÿ½ÿÀÿ²ÿ®ÿ¿ÿ®ÿµÿ·ÿ·ÿµÿ­ÿ»ÿ»ÿ¸ÿÀÿ·ÿ¨ÿ«ÿ²ÿ·ÿ²ÿ§ÿ°ÿ¸ÿ¶ÿµÿ±ÿ¾ÿ¾ÿ²ÿÃÿ¶ÿ­ÿÃÿªÿ­ÿ³ÿ½ÿ¾ÿ»ÿ¶ÿ³ÿµÿµÿµÿ´ÿ³ÿºÿ±ÿ¤ÿ¿ÿ²ÿÀÿ¼ÿ®ÿ´ÿ³ÿ¦ÿ´ÿ­ÿ¥ÿ­ÿ¾ÿ¶ÿ¯ÿ¸ÿ½ÿºÿµÿ³ÿ»ÿ¶ÿ·ÿ»ÿ¨ÿºÿÎÿºÿ»ÿ½ÿ·ÿÃÿ«ÿµÿ³ÿÁÿÃÿ¶ÿ·ÿ¼ÿÁÿÉÿÀÿ²ÿ´ÿ´ÿ¯ÿ³ÿ½ÿµÿ¼ÿÀÿ¾ÿ°ÿ¶ÿ»ÿËÿ½ÿ³ÿ·ÿ´ÿ»ÿÃÿ¾ÿÆÿ¹ÿÀÿÂÿ²ÿ¼ÿËÿ»ÿ¡ÿ¸ÿ¸ÿÀÿ»ÿ¬ÿ¼ÿ³ÿ³ÿÂÿ½ÿ»ÿ¾ÿ¶ÿÀÿÀÿºÿ¸ÿ«ÿËÿºÿ±ÿ·ÿ¯ÿ¾ÿ·ÿµÿ¶ÿ¸ÿ¹ÿ¸ÿ·ÿ±ÿ³ÿ¿ÿ¾ÿ¼ÿÂÿ¶ÿ©ÿ¸ÿ·ÿÇÿ»ÿ¾ÿ¾ÿ¹ÿ·ÿ¹ÿÅÿÆÿ½ÿ¼ÿ¹ÿ¹ÿºÿÅÿ¶ÿ±ÿ»ÿµÿ¾ÿ»ÿ´ÿÅÿÅÿ¶ÿ¶ÿµÿ¹ÿÀÿ¼ÿÁÿ¹ÿÃÿ©ÿ¯ÿÄÿ¾ÿ¨ÿªÿÄÿÀÿ²ÿ½ÿÁÿ·ÿ°ÿ»ÿÄÿ·ÿ·ÿÂÿÀÿ¯ÿ¶ÿÆÿÊÿ¼ÿ¼ÿÇÿ±ÿµÿ´ÿ²ÿ¹ÿÀÿÇÿÄÿÃÿÎÿºÿÆÿÄÿÀÿÃÿ±ÿÄÿÅÿ³ÿ³ÿÁÿ¸ÿ«ÿ¬ÿ­ÿ»ÿÁÿºÿ²ÿªÿ·ÿ¶ÿ³ÿ¾ÿÍÿ½ÿ¶ÿ·ÿÃÿÃÿ½ÿÂÿµÿÄÿ¼ÿ­ÿÀÿ¾ÿÇÿ±ÿÇÿÁÿÆÿ½ÿµÿµÿ´ÿ±ÿµÿ»ÿÁÿ¿ÿ¬ÿ¿ÿ¥ÿ¸ÿ®ÿ·ÿ¶ÿÂÿ¶ÿ±ÿÀÿÌÿÓÿÅÿÃÿÉÿ´ÿ¾ÿÆÿÇÿÁÿ¹ÿ²ÿ»ÿ½ÿ¶ÿ¶ÿ¼ÿÁÿ½ÿ¾ÿ­ÿªÿÉÿ¹ÿ´ÿ°ÿÌÿÇÿÂÿÁÿ¹ÿ¶ÿ¹ÿ¸ÿ·ÿ¸ÿ»ÿ¹ÿÃÿ²ÿ·ÿ¶ÿÀÿÄÿ¶ÿ©ÿ·ÿÄÿ¬ÿ»ÿÄÿÅÿ¹ÿ´ÿºÿ¬ÿ¾ÿÈÿÅÿ¼ÿºÿ»ÿ½ÿÁÿ²ÿ¨ÿºÿ½ÿ¶ÿ¹ÿ¸ÿ¾ÿ­ÿ¦ÿ²ÿ¾ÿÂÿ¼ÿÃÿ¢ÿ¤ÿÂÿ´ÿ¶ÿºÿÈÿºÿ¶ÿ»ÿÁÿ¿ÿµÿ¹ÿ¶ÿ·ÿ¿ÿÃÿÌÿ¯ÿ·ÿ¶ÿ¾ÿÂÿºÿ¹ÿ¿ÿ¿ÿ¯ÿÿÆÿ©ÿ¸ÿÀÿ»ÿ»ÿºÿ¹ÿ¸ÿ¸ÿºÿ¹ÿÇÿ´ÿ¾ÿ´ÿ¦ÿ½ÿÃÿÂÿ½ÿ¸ÿ´ÿ²ÿ¹ÿÎÿÀÿËÿ¼ÿ«ÿºÿ·ÿ³ÿ¶ÿ¹ÿ¹ÿ¸ÿ¶ÿÒÿÀÿÇÿÍÿÀÿÅÿÁÿ¿ÿ¼ÿºÿ¼ÿ¿ÿÀÿÃÿ§ÿÁÿÊÿÁÿÂÿÁÿ¾ÿ·ÿ¸ÿÅÿÊÿ½ÿ¹ÿ»ÿÊÿ¶ÿµÿ«ÿºÿÂÿÄÿÆÿ½ÿµÿÈÿÂÿÁÿ´ÿ°ÿ»ÿ·ÿ±ÿ¸ÿ½ÿºÿ¸ÿ»ÿÅÿ¼ÿ»ÿÊÿÇÿÅÿÆÿÂÿ½ÿÁÿÊÿÅÿ½ÿÊÿÉÿÁÿ¶ÿ¼ÿ¸ÿÂÿÅÿ¸ÿ»ÿ©ÿ»ÿ¶ÿÈÿ¼ÿ¿ÿ¸ÿ¼ÿ½ÿ·ÿ¶ÿ¹ÿ°ÿÁÿ¯ÿÈÿÄÿÂÿ·ÿ¾ÿÌÿÅÿ¶ÿ²ÿ¯ÿ¨ÿÀÿÅÿÅÿÂÿ»ÿºÿ¿ÿÄÿÓÿ¾ÿÄÿµÿ®ÿÉÿÉÿ·ÿ¯ÿ¸ÿÀÿÁÿ¼ÿÌÿËÿÇÿÃÿÇÿÂÿ¹ÿÀÿÇÿ»ÿ¼ÿ»ÿÀÿ¿ÿ¼ÿÆÿ¾ÿ°ÿ´ÿÂÿÀÿÄÿÅÿÌÿÂÿÅÿ±ÿ¹ÿÄÿ½ÿ½ÿºÿÆÿ¥ÿ·ÿ»ÿ¾ÿ¿ÿÀÿ¼ÿµÿºÿ¸ÿ¿ÿ¯ÿ¾ÿ¾ÿÂÿÃÿ»ÿµÿ¸ÿ¼ÿ¸ÿµÿÀÿºÿ¸ÿ»ÿ¶ÿ²ÿ¾ÿÎÿÇÿÇÿÎÿ»ÿ²ÿµÿ±ÿ¶ÿÄÿ´ÿ¬ÿ¶ÿ¶ÿ¿ÿ¼ÿ½ÿ¿ÿ¼ÿ¼ÿ½ÿ¹ÿÄÿºÿ±ÿ·ÿ»ÿ¾ÿ¹ÿµÿÆÿÍÿ¼ÿÃÿµÿ«ÿºÿ¹ÿ¯ÿÀÿµÿ¸ÿ¡ÿ°ÿ¢ÿ¤ÿ¯ÿ³ÿ¯ÿ¤ÿÿ«ÿ¬ÿ´ÿ§ÿ ÿ¥ÿªÿ©ÿºÿ­ÿ¤ÿ´ÿ¯ÿ±ÿ¸ÿ¶ÿ´ÿ¿ÿ³ÿ³ÿ½ÿ²ÿ²ÿ²ÿ´ÿµÿ´ÿ¸ÿ¹ÿÀÿºÿÀÿ¿ÿ·ÿ·ÿ¹ÿ·ÿ¿ÿÊÿÄÿÉÿÂÿºÿ¼ÿÄÿÁÿ»ÿ¹ÿºÿ¾ÿ½ÿ¾ÿ¹ÿ¿ÿ¼ÿ³ÿ±ÿ·ÿÂÿ³ÿ¬ÿ¸ÿ¾ÿÃÿµÿ­ÿ³ÿ³ÿºÿÊÿ³ÿÃÿÈÿÇÿ¾ÿ´ÿ²ÿ¸ÿÃÿ¸ÿ°ÿ¾ÿÏÿÌÿ½ÿ»ÿÂÿ¶ÿÂÿÌÿ´ÿ¶ÿºÿ·ÿ½ÿ¿ÿ¯ÿ½ÿ¾ÿºÿ®ÿºÿ¼ÿµÿ¶ÿ¼ÿ¿ÿ¿ÿÕÿ¾ÿ³ÿ»ÿÀÿ»ÿ¶ÿ»ÿÄÿ¶ÿ»ÿÊÿ¯ÿ±ÿ³ÿ²ÿ¯ÿ¥ÿ¢ÿ°ÿ¼ÿºÿ±ÿ¶ÿµÿ»ÿ»ÿ±ÿ°ÿºÿÒÿÀÿ·ÿÅÿÀÿ´ÿ±ÿ´ÿ¾ÿ®ÿ§ÿ¤ÿºÿÍÿ»ÿ«ÿÀÿËÿµÿ¸ÿºÿÄÿ³ÿºÿ¶ÿµÿ¹ÿ¸ÿ·ÿ¾ÿ³ÿ¶ÿ®ÿ¯ÿ²ÿÀÿ·ÿ­ÿ©ÿ©ÿºÿÂÿ³ÿ·ÿ±ÿºÿ¯ÿ¶ÿ¼ÿ¶ÿ¶ÿ·ÿ³ÿ«ÿµÿÃÿ³ÿ£ÿµÿÄÿÄÿ¿ÿºÿºÿ«ÿ»ÿ¼ÿºÿ»ÿ¼ÿÄÿÄÿ¶ÿ±ÿÀÿÄÿ¹ÿ¶ÿ­ÿ¶ÿ¶ÿ·ÿ²ÿ°ÿ¹ÿ°ÿ³ÿ½ÿÍÿ¶ÿÂÿ¿ÿ¼ÿ¾ÿ¹ÿ³ÿ¶ÿµÿÁÿ¿ÿ¼ÿºÿ¤ÿ°ÿ¿ÿ·ÿ¨ÿ«ÿ»ÿ³ÿªÿ·ÿ¬ÿÄÿ¼ÿ¼ÿ»ÿ´ÿ²ÿµÿ°ÿ¿ÿ¸ÿ³ÿ·ÿµÿ¸ÿ¬ÿ¦ÿ¸ÿ»ÿ§ÿ´ÿÈÿÉÿ¦ÿ¼ÿ­ÿ´ÿ´ÿ¼ÿ»ÿ¹ÿ»ÿ²ÿ¾ÿÊÿÂÿ¹ÿÀÿ±ÿ¹ÿÉÿ¿ÿ¸ÿ¹ÿ®ÿºÿ·ÿ¹ÿµÿ°ÿ²ÿ«ÿ»ÿ¾ÿÆÿÅÿ´ÿ³ÿ¹ÿµÿÈÿ¿ÿ¸ÿ´ÿºÿÁÿ¼ÿ¶ÿ»ÿ¿ÿ´ÿ¹ÿÀÿ­ÿ¾ÿ«ÿµÿ³ÿ¼ÿ»ÿ»ÿºÿ´ÿ²ÿºÿ¼ÿ·ÿÿ²ÿ½ÿ´ÿ±ÿ¹ÿ¾ÿ¿ÿ¼ÿ¸ÿ¹ÿ´ÿ·ÿ¸ÿÀÿ²ÿÄÿ¹ÿ°ÿ´ÿ¿ÿÂÿ´ÿ®ÿ½ÿ¼ÿ¶ÿ³ÿÏÿ­ÿ¬ÿ¸ÿÉÿÊÿºÿ³ÿ¹ÿ¹ÿ¯ÿ§ÿÊÿÊÿËÿ¾ÿ¯ÿºÿ¸ÿ±ÿ³ÿÀÿÃÿºÿºÿ·ÿµÿ©ÿ¤ÿ¿ÿ½ÿ¹ÿ³ÿ°ÿ¿ÿÃÿ¿ÿºÿ¨ÿ­ÿ¼ÿ¬ÿ°ÿ±ÿ½ÿ¶ÿ¶ÿºÿ²ÿ²ÿ¶ÿ²ÿ²ÿ¸ÿ³ÿ¶ÿÁÿ¹ÿ·ÿ¹ÿ®ÿ¸ÿ¦ÿ¶ÿ¾ÿ´ÿ¸ÿÉÿÉÿ³ÿÇÿ¹ÿ³ÿ°ÿ±ÿ¹ÿ½ÿ¼ÿ¼ÿ»ÿ³ÿ²ÿ¾ÿ»ÿ§ÿ°ÿÀÿ»ÿÁÿ·ÿ¾ÿËÿÁÿ½ÿÃÿÁÿ»ÿ´ÿ²ÿ¸ÿ¶ÿ­ÿ·ÿµÿµÿ¿ÿ»ÿ°ÿ½ÿ©ÿ·ÿ¸ÿ¶ÿ¸ÿ·ÿÀÿÍÿÃÿÃÿ»ÿ·ÿ¸ÿ¾ÿ·ÿÁÿ»ÿ¹ÿ²ÿ±ÿ¯ÿ§ÿ¦ÿ®ÿ¹ÿÁÿ½ÿÀÿ´ÿÈÿÀÿ½ÿ®ÿ®ÿ±ÿ¶ÿ­ÿ¨ÿ°ÿ¬ÿ°ÿÆÿ¯ÿ©ÿÁÿ¦ÿµÿ¥ÿ´ÿ¹ÿ´ÿÆÿÄÿ®ÿªÿ¸ÿÅÿÆÿ¿ÿÃÿÁÿÄÿ»ÿ³ÿÇÿÄÿÁÿÇÿ´ÿ¸ÿ¼ÿ¹ÿ¸ÿ½ÿÂÿÁÿ¿ÿ½ÿÃÿ³ÿ¯ÿ¬ÿ°ÿ¿ÿºÿ»ÿ¯ÿÔÿ¼ÿ³ÿÂÿºÿ´ÿ½ÿ½ÿ¸ÿ»ÿÀÿ½ÿ¶ÿÆÿ»ÿÅÿ®ÿ´ÿ¾ÿ¾ÿ»ÿ»ÿ´ÿµÿ´ÿ´ÿ»ÿ³ÿ¹ÿ»ÿ¸ÿ±ÿ´ÿ¬ÿ¾ÿ±ÿ·ÿ¯ÿ¬ÿ¶ÿ½ÿµÿ¶ÿ¿ÿ¶ÿ¶ÿÄÿ¹ÿ¶ÿºÿ¿ÿ³ÿ¼ÿ®ÿªÿ­ÿ¶ÿÈÿ¸ÿ»ÿ¼ÿ·ÿ´ÿ´ÿºÿ¶ÿ«ÿ¬ÿ¯ÿ»ÿ´ÿÉÿ½ÿªÿµÿ«ÿ²ÿ»ÿÀÿ°ÿªÿ´ÿ¸ÿ´ÿ¯ÿ®ÿ²ÿ¶ÿ´ÿ®ÿ·ÿºÿ°ÿ°ÿ´ÿ°ÿ¸ÿ­ÿ´ÿÇÿ´ÿµÿ¶ÿ¸ÿµÿ´ÿ¯ÿ¹ÿ½ÿ¦ÿ§ÿ£ÿ´ÿ½ÿªÿ¼ÿ±ÿÆÿ¼ÿ®ÿ¯ÿ«ÿºÿ¬ÿ±ÿ½ÿ¾ÿ¹ÿ¶ÿ´ÿµÿ·ÿºÿ¹ÿ¬ÿ·ÿºÿ¯ÿ°ÿ¢ÿºÿ¼ÿ¶ÿ¥ÿ©ÿ¨ÿ¤ÿ¬ÿ¯ÿ»ÿºÿ¿ÿÃÿ¶ÿ­ÿ´ÿ¼ÿµÿ½ÿºÿ¿ÿ»ÿ¹ÿ¸ÿ´ÿ²ÿÄÿ¶ÿ¾ÿºÿ½ÿÄÿÅÿ¼ÿºÿ½ÿ·ÿ±ÿºÿ½ÿ´ÿÁÿ¿ÿ¿ÿÄÿÎÿ¹ÿ·ÿ²ÿ¨ÿÈÿ¼ÿÂÿ³ÿ¾ÿÉÿ¿ÿ½ÿ³ÿªÿ°ÿ¶ÿ¼ÿ¾ÿ¶ÿ»ÿÁÿ¿ÿ¼ÿÁÿ¹ÿ¶ÿ»ÿ«ÿ±ÿºÿ«ÿ´ÿºÿ¾ÿ³ÿ»ÿ¶ÿ¸ÿºÿªÿ¬ÿ¸ÿ¶ÿ»ÿ½ÿ²ÿ³ÿ«ÿ´ÿ±ÿºÿÊÿÄÿ°ÿ»ÿ³ÿ¿ÿ¾ÿ·ÿ®ÿºÿÌÿ¹ÿ¦ÿ¦ÿ©ÿ²ÿ¶ÿ½ÿÀÿµÿ­ÿ¸ÿ¿ÿ·ÿÀÿÁÿ¾ÿºÿºÿ¼ÿÉÿ±ÿ¼ÿ¥ÿ¶ÿ¯ÿ²ÿ«ÿ¨ÿ­ÿ¯ÿ®ÿ¿ÿÑÿ½ÿ²ÿ·ÿÀÿÒÿÓÿÇÿÂÿ¸ÿ²ÿ¾ÿÆÿµÿ°ÿÂÿ½ÿËÿ´ÿÇÿ»ÿºÿ¥ÿ¾ÿ´ÿÅÿÊÿ»ÿºÿ·ÿ²ÿ³ÿ¸ÿ½ÿÄÿÅÿ¹ÿ´ÿ¶ÿºÿÄÿ¸ÿÀÿµÿÂÿ¯ÿ·ÿÇÿ´ÿ¸ÿ¶ÿ³ÿ¿ÿ·ÿ¶ÿÀÿÃÿ±ÿÇÿ¿ÿÁÿ½ÿ°ÿ³ÿ¬ÿ­ÿ°ÿ¯ÿ±ÿ­ÿ»ÿÅÿ¶ÿ´ÿºÿ¦ÿªÿ»ÿÂÿ¾ÿ¹ÿÉÿ¶ÿ¼ÿ¤ÿ²ÿ¶ÿ¼ÿ½ÿÍÿÇÿ°ÿ°ÿ¸ÿ¹ÿµÿ¹ÿ¸ÿ¬ÿ«ÿ°ÿ­ÿ³ÿ¸ÿ¶ÿ¿ÿ´ÿ°ÿ¬ÿ®ÿ¦ÿ²ÿ¬ÿ³ÿºÿ¬ÿ·ÿ³ÿºÿ©ÿ²ÿ©ÿ·ÿ¼ÿ¿ÿËÿ»ÿ±ÿ·ÿµÿµÿ­ÿ§ÿªÿ¯ÿ»ÿ¼ÿ»ÿÅÿ»ÿ»ÿÁÿÀÿÃÿ¸ÿÊÿ­ÿ¸ÿ¬ÿ¸ÿ­ÿªÿ¯ÿÊÿ¤ÿªÿ´ÿÀÿ¹ÿªÿ ÿµÿ¸ÿ½ÿ·ÿ¦ÿ²ÿ·ÿ¸ÿ¼ÿ¶ÿ³ÿÁÿÁÿ³ÿ¶ÿºÿÈÿµÿ®ÿ½ÿ½ÿ²ÿÁÿ´ÿ¹ÿ­ÿÁÿÐÿ ÿ³ÿ¯ÿÆÿ¸ÿÖÿµÿ¸ÿ©ÿÆÿÃÿ»ÿ¶ÿµÿ´ÿµÿ¾ÿ½ÿ´ÿ¯ÿ¯ÿ±ÿ¥ÿ¤ÿ±ÿ¯ÿ´ÿ·ÿ²ÿ¦ÿ¢ÿ©ÿ«ÿ»ÿ³ÿ®ÿ²ÿ¾ÿÀÿÉÿ±ÿ´ÿÆÿ¾ÿ¨ÿ¶ÿ³ÿËÿºÿ³ÿÁÿ¶ÿÃÿ¶ÿºÿ¾ÿ»ÿ½ÿµÿÁÿÇÿÂÿ·ÿ°ÿ¼ÿ¾ÿ¿ÿÉÿÁÿ°ÿ¯ÿ´ÿ·ÿ·ÿ³ÿÂÿ¶ÿ²ÿ¹ÿ®ÿ»ÿÃÿÄÿÚÿ·ÿÃÿÖÿÀÿÉÿºÿ¿ÿ¼ÿ¸ÿºÿÂÿ¿ÿ¿ÿÂÿ±ÿ°ÿ¸ÿ°ÿÀÿÈÿÂÿÆÿÀÿ¿ÿ¿ÿ½ÿ»ÿ´ÿ½ÿÇÿÆÿ´ÿÁÿÃÿ¸ÿ¾ÿ¾ÿ¶ÿµÿ¹ÿ¼ÿ¾ÿÀÿÁÿ¶ÿÀÿµÿµÿÁÿÃÿºÿ»ÿÅÿÂÿµÿ®ÿ»ÿËÿÉÿ²ÿ¸ÿÄÿËÿ¾ÿ¾ÿ¾ÿ¼ÿºÿ·ÿ¸ÿ·ÿ¾ÿÂÿ¾ÿÁÿÀÿ¼ÿ´ÿ¹ÿ·ÿ±ÿ¶ÿÐÿÆÿ¹ÿ®ÿ¸ÿ¯ÿµÿÐÿºÿ½ÿ»ÿ±ÿ½ÿÄÿÃÿÁÿÈÿÁÿ¯ÿ¹ÿ«ÿ­ÿ®ÿ¯ÿ®ÿµÿ¸ÿ»ÿ¶ÿ©ÿ«ÿ²ÿ¿ÿ¼ÿ¾ÿÃÿ·ÿµÿ¿ÿºÿ¯ÿ»ÿËÿÂÿ³ÿ·ÿµÿ©ÿ½ÿÄÿÀÿÁÿ·ÿ¹ÿ¼ÿ­ÿ®ÿÃÿ°ÿ¾ÿ­ÿ¼ÿ¼ÿ¾ÿ´ÿÊÿ½ÿ¯ÿÁÿ½ÿ¾ÿ¿ÿ¼ÿµÿµÿÄÿÏÿ¿ÿ¶ÿÃÿÈÿ¼ÿ®ÿ°ÿ»ÿ¼ÿ¯ÿ«ÿºÿ»ÿ»ÿÃÿ·ÿµÿ½ÿ´ÿ»ÿ¾ÿ¸ÿµÿ¶ÿ®ÿ°ÿ°ÿ®ÿ®ÿ«ÿ®ÿ¼ÿÀÿ²ÿºÿ²ÿ·ÿµÿ½ÿ²ÿ¨ÿÊÿÇÿµÿ¾ÿ¼ÿ¾ÿÄÿÀÿ½ÿ¼ÿºÿ¼ÿ»ÿ±ÿ³ÿÀÿ¶ÿºÿ²ÿ©ÿ¹ÿ¿ÿ·ÿºÿÀÿÃÿÁÿ»ÿ·ÿ´ÿ³ÿ´ÿºÿÅÿÊÿ¹ÿ¸ÿºÿ¬ÿ²ÿÀÿÄÿ¾ÿ°ÿÅÿ±ÿ³ÿ¯ÿÆÿÂÿÁÿ³ÿÊÿÆÿ½ÿÌÿ¿ÿ³ÿ­ÿ®ÿºÿÇÿ¾ÿ¶ÿºÿÄÿ½ÿÆÿºÿ¿ÿÃÿ½ÿ¿ÿ¼ÿ¸ÿ»ÿºÿ²ÿ³ÿ»ÿ¼ÿ¹ÿ½ÿ¹ÿ®ÿ¿ÿ¾ÿ¹ÿ²ÿ¯ÿ´ÿ­ÿ·ÿ³ÿ±ÿÀÿªÿ¯ÿ¶ÿ¸ÿÂÿÀÿ¿ÿ®ÿ²ÿ¼ÿ³ÿ¼ÿÃÿ¬ÿ´ÿ´ÿ¨ÿ°ÿÀÿ²ÿºÿ­ÿµÿ·ÿ´ÿ»ÿÂÿ¶ÿªÿµÿÁÿÆÿ»ÿ³ÿ²ÿ°ÿ½ÿ¿ÿ´ÿÀÿÇÿ¹ÿ¶ÿ¸ÿ½ÿÀÿ±ÿªÿ´ÿ·ÿ¶ÿÄÿ¼ÿµÿÊÿ¹ÿµÿ±ÿµÿ½ÿÀÿÃÿ©ÿ¹ÿ¶ÿ°ÿ³ÿ¿ÿ·ÿÉÿ¾ÿ¯ÿ²ÿ¾ÿ±ÿµÿÃÿºÿÃÿµÿÁÿ¸ÿÀÿ¿ÿ¶ÿ»ÿ¸ÿ¶ÿ¸ÿËÿÐÿÄÿÁÿµÿ±ÿµÿ²ÿ·ÿÅÿÃÿ¯ÿºÿºÿºÿ¿ÿ¹ÿºÿÃÿ¹ÿ½ÿ°ÿ²ÿ¬ÿ§ÿÁÿ¸ÿ³ÿÀÿÂÿÁÿ©ÿ¼ÿµÿ¶ÿ³ÿµÿ»ÿºÿ¶ÿ¼ÿµÿ¾ÿ¿ÿ¯ÿ¸ÿÀÿ¿ÿÈÿ¼ÿ°ÿºÿ¼ÿ¸ÿ¾ÿÃÿÅÿÄÿÀÿ¾ÿ¸ÿ©ÿ©ÿ·ÿ½ÿ¸ÿ»ÿÄÿÃÿÁÿµÿÿÂÿ¤ÿ»ÿ´ÿÃÿ²ÿ¯ÿËÿ®ÿ¾ÿ¸ÿ·ÿ­ÿÂÿ»ÿ¸ÿÌÿÃÿ°ÿÌÿÂÿ¶ÿ¯ÿ¶ÿµÿÅÿ¿ÿÁÿÀÿÇÿÆÿ¸ÿ»ÿ½ÿ¹ÿÁÿ¾ÿ¿ÿÀÿ³ÿÂÿÂÿ½ÿÂÿ¿ÿÃÿÆÿ¼ÿ·ÿ¯ÿÇÿÀÿÑÿ¢ÿ·ÿÈÿ¼ÿ²ÿÆÿ¾ÿÍÿÂÿ½ÿ¶ÿ¶ÿ¿ÿÀÿ¸ÿ±ÿ¯ÿ²ÿ¬ÿ´ÿÂÿÅÿÁÿ»ÿºÿ½ÿ¹ÿ½ÿ¼ÿ¸ÿ¾ÿ¾ÿ½ÿÀÿÀÿ¸ÿ²ÿÁÿÊÿ½ÿÃÿÂÿªÿ®ÿ´ÿÀÿ®ÿ¾ÿ¶ÿÂÿ³ÿ»ÿÅÿ¿ÿ·ÿ¹ÿºÿ¾ÿ¶ÿºÿÄÿ±ÿ·ÿÂÿ¼ÿ·ÿ½ÿ¿ÿ»ÿ½ÿ¸ÿ°ÿÅÿËÿ³ÿ°ÿ¸ÿ³ÿ´ÿÃÿÄÿºÿ¾ÿÃÿÆÿÂÿ¶ÿ¾ÿÀÿÅÿÂÿ¸ÿÈÿÃÿËÿÑÿÆÿ¿ÿÂÿ³ÿÃÿ©ÿ¶ÿ·ÿÈÿËÿ¸ÿºÿ¼ÿÃÿ¼ÿÀÿµÿÂÿËÿÂÿÇÿÀÿ¸ÿÀÿÁÿÃÿÉÿ¶ÿ³ÿÉÿºÿµÿ´ÿ´ÿÈÿ½ÿÀÿ¹ÿÂÿ¼ÿ¶ÿ²ÿ¹ÿ³ÿ²ÿÇÿ¶ÿ·ÿÆÿÀÿ¸ÿ¶ÿ¿ÿÀÿ¿ÿ·ÿ»ÿËÿÂÿ¸ÿ²ÿ¹ÿÆÿ¿ÿ¾ÿÈÿ»ÿ¯ÿ¶ÿ¹ÿ¼ÿ¸ÿ·ÿ»ÿÇÿÖÿÃÿ¿ÿ³ÿÉÿµÿ¿ÿ±ÿ²ÿÂÿ¾ÿÃÿ´ÿ»ÿ»ÿ´ÿ¶ÿÅÿÏÿÇÿ±ÿÈÿ¾ÿÀÿÂÿ¬ÿ¶ÿÇÿÄÿ¾ÿ½ÿ¿ÿÂÿ¿ÿ·ÿ¿ÿÆÿ¾ÿ²ÿÂÿ¾ÿ¼ÿ³ÿÈÿ°ÿ¼ÿ¼ÿ±ÿ·ÿ¯ÿ¯ÿÃÿÆÿ»ÿ¾ÿÀÿÎÿÅÿºÿºÿºÿ¹ÿ·ÿ¼ÿ»ÿ»ÿ¨ÿ¬ÿ¹ÿ´ÿÀÿÈÿÄÿ¹ÿ¸ÿµÿ»ÿÐÿ¿ÿÀÿÂÿ»ÿ¸ÿ¼ÿÄÿÖÿ¿ÿÆÿÀÿ¹ÿÏÿÊÿ°ÿ°ÿ­ÿ¯ÿ±ÿÂÿÄÿ¼ÿ´ÿµÿ½ÿÀÿ¹ÿ¶ÿ»ÿ¸ÿ¹ÿÆÿÃÿ¾ÿ¾ÿ¸ÿ¾ÿ²ÿ´ÿÁÿµÿ®ÿ³ÿ±ÿ¿ÿ·ÿ¹ÿ³ÿÀÿ½ÿ·ÿÀÿÁÿ¿ÿ³ÿ±ÿ¹ÿ¼ÿ¶ÿ±ÿ¶ÿ¶ÿ»ÿÇÿ»ÿÄÿÄÿ¾ÿ¾ÿ¼ÿºÿÀÿ¹ÿ¿ÿºÿ½ÿ¬ÿ¸ÿÄÿ­ÿ³ÿ¸ÿ³ÿ¥ÿ­ÿºÿÃÿÆÿ»ÿºÿÂÿ¾ÿ¿ÿÁÿµÿ»ÿÃÿ¾ÿºÿ¼ÿÅÿËÿÉÿÂÿ´ÿ¾ÿ°ÿ·ÿ¿ÿÆÿÃÿºÿ¸ÿÂÿÆÿµÿ¸ÿ¸ÿ¼ÿ»ÿÀÿÅÿ±ÿ«ÿ¶ÿ¶ÿÄÿÀÿ¼ÿ¶ÿÁÿ°ÿ¼ÿ´ÿÇÿÊÿ¹ÿÀÿÄÿ¿ÿ¹ÿ·ÿ·ÿ¶ÿ½ÿ·ÿ´ÿ³ÿºÿ¿ÿÀÿÅÿÄÿÆÿ¹ÿ´ÿÉÿºÿµÿ¯ÿÍÿ¯ÿÀÿÉÿÉÿ¤ÿ·ÿÁÿ¶ÿ­ÿ¼ÿ¼ÿ·ÿ½ÿÈÿÎÿÅÿºÿ¾ÿÆÿÂÿÀÿ¾ÿ¹ÿ´ÿ»ÿ½ÿÂÿÁÿµÿ¼ÿÃÿµÿ¾ÿÃÿÇÿÁÿ¿ÿ¿ÿÂÿÇÿ¸ÿ¾ÿËÿ¶ÿ°ÿ¼ÿºÿÂÿÂÿÊÿ´ÿ ÿ¦ÿÂÿºÿÊÿºÿ»ÿ¼ÿÃÿ±ÿ·ÿ¯ÿ­ÿ¶ÿ¯ÿ®ÿ­ÿ¥ÿ©ÿ¯ÿ²ÿ¬ÿ±ÿ»ÿµÿµÿ¿ÿ¬ÿ¦ÿÈÿ¹ÿ²ÿ¶ÿ­ÿ´ÿ³ÿ¥ÿ¬ÿ¹ÿ·ÿ±ÿ¬ÿ¯ÿÀÿ¼ÿ¦ÿ¼ÿ¶ÿÂÿ½ÿ¬ÿ¦ÿ¬ÿµÿ¾ÿ´ÿÿ«ÿ¹ÿ²ÿµÿÁÿÀÿ¼ÿµÿ¯ÿ´ÿ³ÿ¯ÿµÿ¦ÿ³ÿ«ÿÁÿ½ÿ¶ÿ·ÿ­ÿ¹ÿ¾ÿ±ÿ®ÿ¯ÿ´ÿ³ÿ³ÿ¼ÿ½ÿ¹ÿ·ÿ³ÿºÿ²ÿ½ÿÂÿ¿ÿºÿºÿ»ÿ¸ÿºÿ·ÿÁÿ¾ÿ®ÿ®ÿ¶ÿÅÿÆÿ¾ÿ¾ÿ­ÿÃÿÄÿ³ÿ¸ÿ½ÿ»ÿÄÿ¸ÿÁÿ½ÿ¾ÿ¼ÿ¶ÿ´ÿºÿ¹ÿºÿ¾ÿ¸ÿ»ÿ¿ÿ¶ÿºÿµÿ¯ÿÂÿµÿ¹ÿ¶ÿ§ÿ¹ÿ¶ÿµÿ¹ÿºÿ·ÿ³ÿ±ÿµÿ·ÿ½ÿ»ÿ²ÿËÿ´ÿ¿ÿÃÿ·ÿÄÿÆÿºÿ¶ÿ»ÿÀÿÅÿÈÿÁÿ³ÿ³ÿÀÿ»ÿ¹ÿ¸ÿ¯ÿ¶ÿÁÿ¼ÿ¿ÿ»ÿ®ÿÄÿÊÿÅÿÍÿÀÿ¯ÿ·ÿ¼ÿ¿ÿÇÿ±ÿµÿªÿ´ÿÄÿ³ÿ¯ÿ¿ÿ¾ÿ¹ÿ·ÿ¹ÿµÿ±ÿ¹ÿ»ÿ²ÿ½ÿÊÿ½ÿ¹ÿ¼ÿ¾ÿÀÿ±ÿºÿÖÿ¿ÿ·ÿ¿ÿÉÿÎÿËÿÇÿÀÿ»ÿÈÿºÿ·ÿ½ÿÇÿ·ÿ²ÿÉÿÇÿ¼ÿ´ÿ½ÿ½ÿ²ÿ±ÿ¹ÿ¿ÿÁÿ½ÿ¥ÿªÿ®ÿ¼ÿ³ÿµÿ¹ÿµÿ¸ÿ¹ÿ½ÿ´ÿµÿºÿ«ÿÊÿÆÿ½ÿ¸ÿ¾ÿÂÿÄÿÂÿ½ÿ¿ÿ½ÿ¶ÿ¶ÿ½ÿÄÿ¿ÿºÿÉÿÃÿ»ÿÂÿ°ÿ·ÿ¶ÿÀÿÂÿÈÿ¿ÿÀÿÀÿÂÿÃÿµÿÈÿÇÿ½ÿÅÿÊÿ¿ÿ¹ÿºÿ¿ÿÁÿ»ÿ³ÿ­ÿ³ÿ½ÿÂÿÍÿÃÿ»ÿÀÿÿºÿ¸ÿÒÿ¿ÿ³ÿÁÿÆÿÆÿÅÿ¼ÿÀÿ©ÿ±ÿ­ÿ¾ÿ«ÿ½ÿ¶ÿµÿ¿ÿ½ÿ±ÿ³ÿ¸ÿ¸ÿÂÿ»ÿ´ÿ¾ÿ·ÿ»ÿ»ÿ¸ÿÀÿ¿ÿÃÿÂÿ¸ÿµÿ²ÿ¤ÿªÿÅÿ¶ÿ»ÿÀÿ¾ÿÁÿµÿµÿ²ÿµÿ½ÿ³ÿ®ÿ¼ÿ½ÿ´ÿ¬ÿ²ÿºÿ¾ÿ¹ÿ®ÿ¼ÿÂÿ·ÿ¹ÿ¾ÿ¶ÿ¼ÿ¼ÿ¿ÿÂÿ´ÿ±ÿºÿ»ÿ½ÿÄÿÄÿ¾ÿ¼ÿÌÿÆÿ¿ÿ¶ÿ¾ÿ²ÿ»ÿÇÿÊÿºÿ¯ÿ·ÿ¼ÿ½ÿ·ÿ¸ÿ¾ÿ·ÿ®ÿ»ÿÃÿÇÿ¿ÿµÿ³ÿ³ÿºÿ¼ÿ¼ÿÄÿÔÿ¾ÿ¾ÿ·ÿÀÿÍÿÈÿ½ÿºÿÃÿÚÿ»ÿ½ÿÂÿÃÿÃÿÁÿ¹ÿ·ÿ¸ÿºÿ¹ÿ¸ÿÎÿÃÿÔÿÅÿÀÿÂÿÆÿÅÿ¾ÿ´ÿµÿ¿ÿ¹ÿ¶ÿÀÿÉÿ·ÿ½ÿ³ÿ»ÿ¾ÿºÿ¼ÿ¹ÿ«ÿªÿ®ÿ¹ÿ½ÿÁÿÀÿ·ÿµÿ²ÿ·ÿÀÿ¿ÿºÿ·ÿ¼ÿ¿ÿÏÿÆÿÈÿÏÿÍÿÃÿ¾ÿ¼ÿºÿÀÿÈÿÅÿÆÿ½ÿÓÿÕÿÊÿÆÿÆÿÀÿ³ÿ¸ÿ®ÿÉÿÇÿÃÿ½ÿ·ÿ´ÿ´ÿµÿ¸ÿºÿ²ÿ¸ÿÁÿÃÿÃÿ´ÿ®ÿ±ÿ¶ÿ·ÿ´ÿ¿ÿÉÿÆÿÆÿ»ÿ½ÿ¸ÿ¶ÿ¸ÿ¾ÿÄÿÀÿÉÿ»ÿ­ÿÃÿÃÿÆÿÃÿ¾ÿÃÿ»ÿ¦ÿ½ÿ¾ÿ½ÿÑÿÉÿ²ÿ¶ÿÆÿÆÿÂÿ±ÿ¸ÿÀÿÂÿµÿÆÿÀÿ·ÿÄÿÑÿÉÿÌÿ¼ÿÃÿÂÿ¼ÿ¶ÿ¿ÿÂÿ¿ÿ¿ÿ½ÿÇÿ¥ÿÁÿ¹ÿ·ÿÃÿÅÿ½ÿ»ÿ¼ÿµÿ¼ÿÆÿºÿÁÿÈÿÃÿÁÿÃÿÀÿÀÿÄÿ»ÿ­ÿ¶ÿ¸ÿ·ÿ·ÿ¶ÿºÿÄÿ½ÿ¹ÿÀÿ©ÿ·ÿÀÿ¿ÿ¹ÿ³ÿ¯ÿ¬ÿ²ÿ¶ÿÃÿ·ÿÅÿÍÿÂÿ¸ÿ¼ÿ³ÿ»ÿÉÿ±ÿ¹ÿËÿÉÿºÿ¸ÿ½ÿÀÿ¼ÿ¾ÿµÿ­ÿ¹ÿ·ÿ²ÿµÿ±ÿ¥ÿ£ÿ´ÿ³ÿ§ÿ£ÿ£ÿ¤ÿ¬ÿ«ÿÿ­ÿ°ÿ¹ÿ¬ÿµÿ´ÿ¥ÿµÿ¨ÿÿ°ÿªÿ´ÿ¼ÿºÿ¼ÿÄÿ¾ÿ¾ÿ°ÿ­ÿÀÿµÿ¤ÿªÿ¸ÿ²ÿ¸ÿ¹ÿ´ÿÀÿ¹ÿ¸ÿ¾ÿ¿ÿ»ÿ¨ÿ½ÿ¿ÿ½ÿ¶ÿ´ÿ´ÿ¼ÿÀÿ¼ÿ·ÿ·ÿ»ÿ¼ÿ²ÿÄÿÀÿÆÿÃÿ»ÿÁÿªÿÐÿ±ÿÁÿ»ÿ´ÿ¸ÿµÿ°ÿ´ÿ¬ÿÓÿ¯ÿ¿ÿÏÿÔÿÉÿµÿ³ÿ¿ÿÊÿÀÿ¸ÿ¸ÿÇÿÉÿ½ÿµÿ´ÿ¶ÿÁÿÀÿ¶ÿ»ÿÂÿÀÿÂÿÈÿ¬ÿ¦ÿÐÿÊÿ¶ÿ¯ÿºÿÀÿ¿ÿÀÿºÿ¿ÿÁÿÄÿµÿºÿ½ÿ½ÿ¿ÿ¿ÿ¹ÿªÿ¸ÿ¾ÿ¼ÿÂÿ´ÿ¨ÿ¸ÿÈÿÄÿ¹ÿ°ÿ²ÿ´ÿ¸ÿ·ÿ»ÿ¼ÿ®ÿ·ÿÀÿ¾ÿ²ÿ¨ÿ·ÿÅÿµÿ±ÿÉÿ½ÿ³ÿ¶ÿ¾ÿÌÿÇÿ·ÿ³ÿºÿÂÿ¼ÿ³ÿ³ÿ»ÿ¶ÿ»ÿºÿ¹ÿ¼ÿ»ÿ¶ÿ¾ÿÕÿ·ÿÿ¯ÿÅÿÂÿ¹ÿ³ÿ«ÿªÿ¼ÿ¼ÿ¹ÿ¿ÿ½ÿ¼ÿ®ÿ²ÿ¸ÿ³ÿ¶ÿÂÿ¸ÿ¬ÿÆÿ¾ÿÉÿ·ÿ³ÿ¾ÿÃÿÄÿ¾ÿÃÿÌÿÌÿ»ÿ¶ÿ¼ÿÄÿÇÿ¿ÿµÿ¹ÿºÿÉÿ¨ÿ¬ÿÀÿ¼ÿ°ÿ¼ÿÂÿ°ÿ°ÿ´ÿ¶ÿ·ÿÂÿ½ÿ·ÿ²ÿºÿÄÿ½ÿ¯ÿ·ÿÂÿËÿ½ÿ©ÿ±ÿ¹ÿ­ÿ§ÿ±ÿ²ÿ²ÿÄÿ¯ÿ¤ÿºÿ«ÿºÿ²ÿ¹ÿ¾ÿ¸ÿ³ÿ§ÿ¥ÿ¸ÿ¼ÿ¸ÿ·ÿ°ÿ°ÿ¹ÿ»ÿ·ÿ¶ÿ±ÿ²ÿÀÿ¼ÿ¼ÿ¼ÿ³ÿ£ÿ¯ÿ¹ÿ¶ÿ°ÿ°ÿ¯ÿ¶ÿÇÿ·ÿÀÿÎÿ»ÿ¸ÿÆÿÇÿ¼ÿ»ÿÁÿ¾ÿ½ÿÎÿ¯ÿÆÿ¾ÿ²ÿ°ÿÁÿÇÿÁÿ¸ÿ²ÿ¶ÿ³ÿ»ÿÂÿ¼ÿ¸ÿÀÿÄÿ½ÿÃÿÊÿ¹ÿ­ÿµÿ»ÿ²ÿ²ÿ®ÿ³ÿÀÿºÿ¼ÿ½ÿµÿµÿÀÿ¸ÿ¼ÿ¶ÿ¦ÿ³ÿÆÿ°ÿµÿ¼ÿ°ÿ³ÿ¼ÿ´ÿÃÿªÿ·ÿ·ÿÈÿ»ÿ»ÿ»ÿ»ÿ´ÿ¶ÿ¾ÿ¸ÿ²ÿÃÿÀÿ¿ÿ­ÿÃÿ¸ÿ²ÿµÿÉÿÕÿÂÿ²ÿ¸ÿ»ÿ¾ÿÇÿÇÿÈÿ¶ÿÈÿµÿ½ÿ½ÿ³ÿµÿÂÿÇÿ¾ÿ¾ÿÀÿ½ÿ­ÿ±ÿ«ÿ³ÿÂÿÀÿ¬ÿ«ÿ¹ÿÅÿÅÿ¹ÿ·ÿ¸ÿ¥ÿ¹ÿ¶ÿ¶ÿ´ÿ°ÿ¨ÿ²ÿ¼ÿ¸ÿµÿ¹ÿ·ÿ­ÿ¯ÿºÿ³ÿºÿ¸ÿ¸ÿ´ÿ³ÿ«ÿ²ÿ¯ÿ£ÿ°ÿÀÿ»ÿ·ÿ»ÿºÿ¾ÿ´ÿËÿÈÿ¸ÿÀÿ¿ÿµÿµÿ½ÿ¸ÿ¨ÿ­ÿ¿ÿÇÿ¯ÿ¶ÿ­ÿ´ÿÉÿ»ÿºÿºÿ»ÿ½ÿ¹ÿ³ÿ«ÿ±ÿ¿ÿÅÿ¨ÿÕÿÉÿÂÿÈÿ¸ÿ¸ÿºÿºÿ¿ÿ·ÿ±ÿ¾ÿ¼ÿÊÿÂÿ¶ÿ¼ÿºÿ¸ÿ³ÿ¹ÿ¤ÿ²ÿÎÿÈÿºÿ±ÿªÿ¼ÿÂÿ«ÿÏÿÅÿºÿÌÿ½ÿ´ÿ­ÿºÿÈÿºÿ­ÿ³ÿ¹ÿÀÿÅÿµÿ·ÿÎÿ¹ÿºÿªÿ²ÿ±ÿ²ÿ¶ÿ¸ÿ¶ÿ¶ÿ´ÿ®ÿ«ÿ­ÿ´ÿ¿ÿÄÿ¹ÿ°ÿ´ÿºÿ¾ÿµÿ³ÿ®ÿ·ÿ¶ÿºÿÀÿµÿ¯ÿ®ÿ¨ÿ½ÿºÿ¾ÿ²ÿ´ÿÅÿ¨ÿÄÿÁÿ»ÿ¼ÿ±ÿ­ÿ´ÿ¿ÿÉÿÃÿ¸ÿ¼ÿÎÿ´ÿ¿ÿËÿÇÿÀÿ¯ÿ®ÿ·ÿ¶ÿ­ÿ±ÿ¹ÿºÿ±ÿ±ÿÃÿÉÿ¸ÿ¯ÿÅÿ¿ÿÇÿ¾ÿÂÿ»ÿ´ÿ½ÿ«ÿ«ÿ·ÿ·ÿÂÿÈÿ½ÿºÿ¾ÿ´ÿ®ÿºÿÆÿ³ÿ®ÿ¨ÿ¹ÿ·ÿ¸ÿÂÿ¸ÿ½ÿ·ÿ¬ÿ¸ÿÂÿ¼ÿ²ÿ®ÿ¾ÿ¼ÿ³ÿ±ÿ¥ÿ ÿ®ÿÿ¶ÿ®ÿ¯ÿ¶ÿ³ÿ©ÿ®ÿ²ÿ¬ÿ¬ÿµÿ´ÿ²ÿ¹ÿ¯ÿºÿÁÿ°ÿ³ÿ¶ÿ°ÿÀÿ®ÿ¶ÿÁÿÂÿÇÿ·ÿ»ÿÆÿ½ÿ³ÿ±ÿ¹ÿ½ÿ²ÿ¹ÿ²ÿ±ÿ²ÿ©ÿ¦ÿ¼ÿ½ÿ¯ÿ«ÿ§ÿ¼ÿ·ÿ«ÿ°ÿºÿ·ÿ²ÿµÿ¶ÿ³ÿºÿÃÿ³ÿ¶ÿ°ÿ£ÿ°ÿ´ÿÿ¹ÿ±ÿ¹ÿ¾ÿµÿ¢ÿ®ÿ¯ÿ³ÿ±ÿ¶ÿÀÿÂÿÄÿÂÿÁÿ¹ÿ»ÿ¿ÿ¾ÿÆÿ¾ÿ´ÿÆÿ»ÿÂÿ«ÿ¬ÿ´ÿÀÿÅÿÀÿ½ÿ½ÿ°ÿ¬ÿ»ÿÁÿ»ÿ·ÿ´ÿ´ÿ²ÿ»ÿÚÿ¯ÿºÿ¨ÿ¯ÿ·ÿ±ÿ­ÿ·ÿ»ÿ½ÿ¾ÿ¶ÿ¦ÿ³ÿºÿ¾ÿÅÿ¼ÿ¸ÿ¼ÿ½ÿ·ÿ½ÿÄÿ½ÿ°ÿ¸ÿ¬ÿ¥ÿ½ÿºÿ¬ÿ»ÿ¿ÿ¸ÿÄÿ´ÿ¿ÿÄÿ¼ÿ¹ÿ°ÿ«ÿ¶ÿ¹ÿ¶ÿºÿ¦ÿ§ÿ±ÿ«ÿ¾ÿÊÿÀÿ´ÿ³ÿËÿÉÿ®ÿ®ÿ¿ÿÊÿ³ÿ­ÿ¯ÿ®ÿ·ÿ½ÿ¿ÿÁÿºÿ¸ÿÂÿ½ÿ°ÿ»ÿ¼ÿ¹ÿ±ÿ¾ÿ¹ÿµÿªÿÁÿµÿ¸ÿ©ÿ©ÿ¨ÿ´ÿ¯ÿ½ÿ±ÿ®ÿµÿ¬ÿ¶ÿ½ÿ¼ÿÁÿ¼ÿ¾ÿ¼ÿ½ÿ·ÿ¦ÿÂÿ°ÿÃÿ»ÿ¾ÿßÿ¹ÿ´ÿ·ÿºÿ§ÿ»ÿ·ÿ¾ÿÆÿ²ÿ·ÿ»ÿµÿ¼ÿÄÿ¿ÿ¾ÿÀÿ»ÿµÿµÿ¹ÿ»ÿÅÿºÿºÿ¾ÿ®ÿ¼ÿÅÿ¸ÿ»ÿµÿµÿÅÿÊÿµÿ¹ÿ¾ÿ¶ÿ±ÿ°ÿ¿ÿÆÿ¸ÿ­ÿ²ÿ´ÿ»ÿ½ÿ±ÿ·ÿÆÿÌÿ±ÿ³ÿÅÿ¬ÿ¸ÿ¸ÿ¸ÿ¾ÿ­ÿÄÿ«ÿ¢ÿ¶ÿ¬ÿ·ÿ¹ÿµÿºÿÃÿ°ÿ¬ÿµÿµÿ¸ÿ¸ÿ¶ÿ³ÿ®ÿ­ÿ¯ÿ¯ÿ±ÿ¹ÿ´ÿ´ÿÿªÿ§ÿªÿ°ÿ¯ÿ«ÿ»ÿ·ÿ·ÿ¯ÿ¨ÿÆÿ°ÿÃÿ¸ÿ®ÿ­ÿ°ÿµÿ¤ÿÿ¬ÿ¸ÿ²ÿ³ÿ¶ÿ³ÿ¶ÿ¶ÿ»ÿÀÿ·ÿ¼ÿ½ÿºÿ¶ÿ¼ÿÊÿ­ÿ·ÿ¬ÿµÿ±ÿ¨ÿ¸ÿÂÿ¦ÿ¡ÿ·ÿ¼ÿ¼ÿµÿ¬ÿ±ÿ¶ÿ¿ÿ»ÿºÿ½ÿ¿ÿÁÿÀÿÂÿ¿ÿµÿ´ÿ¹ÿ¼ÿ½ÿ¹ÿµÿµÿ¾ÿ½ÿ½ÿ¤ÿ©ÿ´ÿÿ¿ÿ¼ÿ¹ÿÉÿÂÿ¬ÿ¦ÿ¼ÿ±ÿ­ÿºÿÁÿÇÿµÿ¸ÿ²ÿ«ÿ´ÿ­ÿ´ÿ·ÿ­ÿ²ÿ»ÿ»ÿºÿºÿ»ÿ¹ÿ¬ÿ¤ÿ±ÿ»ÿ»ÿ®ÿ±ÿ±ÿªÿ³ÿ·ÿ¿ÿ¶ÿ¸ÿ¤ÿÇÿ²ÿ®ÿªÿ±ÿÅÿ·ÿ½ÿ¿ÿºÿ½ÿ¯ÿ®ÿ¸ÿ¼ÿ´ÿ°ÿ¹ÿÀÿ»ÿ¹ÿ³ÿ¹ÿÃÿµÿ¹ÿºÿµÿªÿ²ÿ¯ÿ»ÿÁÿµÿµÿÿÃÿÀÿ®ÿÉÿ´ÿ¹ÿÎÿÎÿ¾ÿ±ÿ¿ÿ»ÿ¸ÿ¯ÿµÿ²ÿ¸ÿÅÿ»ÿºÿ¿ÿºÿÈÿÇÿÀÿ»ÿÀÿÆÿ¹ÿºÿÀÿ¶ÿ¸ÿ¾ÿ¿ÿ¸ÿ°ÿ¸ÿÂÿ¾ÿ³ÿ¼ÿ¾ÿ¿ÿ´ÿ«ÿÄÿ¿ÿÄÿ»ÿ»ÿÃÿ¿ÿµÿ¹ÿ½ÿÆÿ·ÿ¾ÿ·ÿ·ÿ·ÿ¹ÿÃÿÍÿ»ÿ´ÿ¼ÿÄÿÁÿ·ÿµÿ¼ÿÀÿÀÿ»ÿ´ÿ¶ÿ¼ÿ¸ÿ°ÿ²ÿ¹ÿ¶ÿ½ÿÊÿÀÿÉÿÉÿËÿ¾ÿ¹ÿÊÿ¹ÿ½ÿÊÿ¹ÿ«ÿ¸ÿ¹ÿÇÿ·ÿÀÿÇÿÑÿÄÿ¼ÿÔÿ·ÿ­ÿ¾ÿ½ÿÁÿ¿ÿÅÿÊÿÀÿ³ÿ¯ÿ´ÿ¹ÿ¹ÿÆÿÄÿ¹ÿµÿ³ÿ·ÿºÿÀÿÅÿÃÿ½ÿÉÿÏÿ·ÿ°ÿºÿºÿ¶ÿ¸ÿ½ÿ¼ÿ¼ÿ¿ÿÀÿ¹ÿÀÿÍÿ¬ÿÁÿËÿ´ÿ±ÿºÿÀÿµÿ²ÿ¬ÿÄÿÀÿÈÿ­ÿ·ÿÅÿ¸ÿ±ÿ¹ÿºÿÁÿ»ÿ¼ÿÀÿ½ÿ³ÿªÿ®ÿ¶ÿ¸ÿ½ÿ¾ÿ¾ÿÄÿ¼ÿ¹ÿ¹ÿ¿ÿÅÿ±ÿ«ÿ´ÿ¹ÿ§ÿ©ÿ·ÿ§ÿ·ÿ¶ÿ§ÿ¨ÿÄÿµÿ±ÿÆÿ¹ÿÃÿÊÿÃÿ¼ÿÃÿ®ÿ¸ÿÊÿºÿ¾ÿ¯ÿ¬ÿ¶ÿ½ÿ·ÿÄÿÊÿºÿÀÿµÿ®ÿ·ÿ¼ÿ»ÿºÿ¾ÿ¼ÿ»ÿ¼ÿºÿ¾ÿµÿ¯ÿµÿÀÿÁÿ¾ÿÀÿÁÿ¶ÿºÿ·ÿ»ÿ¿ÿªÿÆÿÁÿ¬ÿ«ÿºÿÂÿ»ÿ­ÿ¿ÿ»ÿ¹ÿÇÿ¾ÿ¯ÿ£ÿ­ÿ¾ÿÀÿ¾ÿ¾ÿ·ÿÀÿ¾ÿ½ÿºÿ¸ÿÁÿÂÿÃÿÃÿ¼ÿ¼ÿ´ÿ«ÿ±ÿ¸ÿÀÿ·ÿ©ÿ²ÿ±ÿ¾ÿ¿ÿ¹ÿ¸ÿ½ÿÄÿ¼ÿ¿ÿ³ÿªÿ¶ÿ­ÿµÿ³ÿµÿ¼ÿ¶ÿ¹ÿ±ÿÄÿÉÿÆÿ´ÿÌÿ®ÿÃÿ¾ÿ®ÿµÿÂÿ¯ÿÃÿ«ÿ²ÿ¹ÿ´ÿ½ÿ¸ÿ³ÿ±ÿ´ÿÅÿÈÿ¾ÿ±ÿ°ÿ²ÿ¶ÿ¹ÿ²ÿ·ÿ½ÿ»ÿµÿ³ÿ½ÿ¿ÿ¹ÿ·ÿ´ÿÂÿÁÿ¿ÿ°ÿ·ÿÆÿ«ÿ¦ÿ¹ÿµÿÁÿ¾ÿ´ÿ¯ÿ«ÿ»ÿ»ÿ®ÿÄÿ¹ÿ¾ÿÂÿ±ÿÀÿÆÿ¿ÿ¸ÿ±ÿ¹ÿÁÿ¶ÿ¾ÿ³ÿ»ÿµÿ²ÿ½ÿºÿ·ÿ¸ÿÃÿËÿÄÿ·ÿ­ÿ³ÿÄÿÆÿ·ÿ¾ÿÃÿ®ÿ¶ÿ¿ÿÂÿ»ÿ¿ÿ¼ÿÅÿ±ÿ³ÿ¬ÿ¶ÿ©ÿ°ÿÆÿ­ÿ»ÿ¿ÿÀÿ¿ÿ¯ÿ·ÿ¹ÿ¿ÿÁÿ¹ÿ¸ÿÁÿ¿ÿÌÿÊÿÁÿÈÿ±ÿ¸ÿÃÿ¼ÿÃÿºÿ´ÿ¸ÿ»ÿÃÿÈÿÎÿÑÿÇÿ¼ÿ¼ÿÂÿ½ÿ¼ÿÅÿÉÿÃÿ²ÿ¼ÿÂÿ¹ÿ·ÿºÿÂÿ·ÿÅÿ³ÿ¹ÿ¨ÿ¾ÿ»ÿ¿ÿÉÿ¾ÿ´ÿÄÿ¸ÿÕÿ»ÿÃÿ²ÿ¼ÿ·ÿ¬ÿ¶ÿÁÿ¾ÿºÿ¿ÿÆÿÊÿÆÿÈÿËÿ¹ÿ¼ÿÈÿÄÿºÿ°ÿ¯ÿ¶ÿ½ÿ¸ÿ³ÿ»ÿÃÿ®ÿ¨ÿºÿÒÿÖÿµÿ¥ÿ»ÿ°ÿÓÿÃÿÀÿÂÿªÿÂÿÉÿÇÿ¯ÿ§ÿºÿ¿ÿÄÿºÿ¿ÿ½ÿÂÿ¼ÿ¹ÿÉÿÂÿÆÿ·ÿ¶ÿ¿ÿÇÿÈÿÂÿ´ÿ®ÿ»ÿºÿ½ÿÅÿ·ÿµÿ´ÿ°ÿ±ÿºÿÂÿÀÿ«ÿ­ÿ¼ÿÀÿ³ÿ·ÿ¶ÿ¾ÿ´ÿ¬ÿ¶ÿÁÿÇÿ»ÿ±ÿ¼ÿ»ÿ¹ÿÈÿºÿ·ÿ½ÿ¾ÿ½ÿÁÿÀÿ¹ÿ¹ÿÉÿ¸ÿ»ÿÍÿÊÿÀÿ¶ÿ·ÿÄÿÊÿÁÿ¹ÿ¸ÿ¸ÿÃÿÃÿ·ÿ´ÿ¹ÿ·ÿ´ÿÃÿ¯ÿ¿ÿ¼ÿ´ÿÃÿ¸ÿ¼ÿ¾ÿÇÿ»ÿ°ÿºÿ¸ÿÅÿÀÿ¿ÿÂÿ·ÿÂÿÁÿ·ÿ¶ÿÆÿ¼ÿ¾ÿÄÿÂÿÄÿ½ÿ°ÿºÿ¾ÿ¿ÿÇÿ¿ÿÃÿ½ÿµÿ»ÿ¿ÿÂÿÆÿ»ÿÄÿ¹ÿ³ÿ¶ÿ©ÿ©ÿÒÿ²ÿºÿÃÿ¼ÿÀÿ·ÿ¹ÿºÿ½ÿÀÿ¶ÿÆÿÃÿ¾ÿÄÿ·ÿ¼ÿÀÿ¼ÿ½ÿ·ÿ±ÿ·ÿ¾ÿÀÿ¼ÿ·ÿºÿ³ÿ¿ÿ¬ÿ¿ÿ²ÿÂÿÄÿÂÿ­ÿºÿÂÿµÿÑÿ·ÿ·ÿÂÿÆÿ®ÿÇÿºÿ±ÿ°ÿ®ÿ¢ÿ±ÿ¸ÿ¬ÿ²ÿ¾ÿ¾ÿµÿÅÿÇÿ´ÿ¼ÿÅÿÀÿµÿ§ÿ«ÿ¸ÿ¹ÿ¹ÿ¶ÿÌÿ¼ÿÉÿ¾ÿ³ÿ¾ÿºÿÁÿÃÿ¸ÿ¼ÿ·ÿÅÿ¾ÿÀÿ½ÿÁÿÉÿ»ÿºÿÈÿÂÿµÿ¶ÿÃÿÄÿ´ÿ´ÿÀÿ¾ÿÅÿÂÿºÿÐÿÌÿÈÿÃÿÂÿÁÿÑÿËÿÎÿÃÿ»ÿÃÿÅÿÃÿ·ÿ¸ÿ·ÿ®ÿºÿ¸ÿ°ÿ»ÿÄÿ¼ÿ°ÿ»ÿÄÿÃÿÄÿÁÿÂÿÉÿÇÿÇÿ¿ÿÁÿÊÿ½ÿ¹ÿ»ÿºÿ®ÿ¯ÿ´ÿÀÿ¹ÿÀÿ¶ÿ¯ÿ¶ÿ³ÿ»ÿÁÿÄÿÅÿÀÿÄÿÃÿ¶ÿ²ÿµÿ¬ÿ°ÿÀÿºÿ¼ÿÈÿ¾ÿ±ÿ®ÿ³ÿ¥ÿ®ÿÅÿ«ÿ®ÿÑÿÑÿ´ÿ¾ÿÃÿ²ÿ³ÿ¿ÿ·ÿ©ÿ­ÿ¾ÿ»ÿÄÿÃÿÁÿÂÿ½ÿÂÿ¼ÿ°ÿ½ÿ¼ÿÈÿÇÿ´ÿÊÿÄÿÈÿÂÿ¹ÿ±ÿ¶ÿ±ÿÆÿÂÿ½ÿµÿ±ÿ²ÿ¼ÿÊÿÀÿ·ÿ¾ÿ¸ÿ·ÿ¿ÿ¼ÿ¾ÿ¾ÿµÿÀÿÇÿÃÿ²ÿ©ÿ¹ÿÂÿ¸ÿ¿ÿËÿ»ÿ¿ÿÂÿ¾ÿÂÿÂÿºÿ¾ÿ¿ÿ®ÿµÿ¸ÿµÿ³ÿµÿÄÿËÿ¾ÿ°ÿ¶ÿ¼ÿ·ÿ»ÿ´ÿ³ÿ¹ÿÉÿºÿ¶ÿÂÿ²ÿ¶ÿÿ³ÿÀÿÂÿÊÿ½ÿÀÿ¿ÿ»ÿÁÿÃÿÆÿÉÿ¾ÿ¹ÿµÿÂÿÁÿ¾ÿ¼ÿ¹ÿ¾ÿ³ÿÌÿ¿ÿÆÿÂÿºÿÁÿ·ÿ½ÿ¹ÿÁÿ¿ÿ¼ÿÁÿ¸ÿ¯ÿ¹ÿÂÿ¾ÿ¯ÿ±ÿÕÿÃÿ¶ÿ·ÿ¬ÿÍÿ«ÿ¸ÿ±ÿÄÿ±ÿÃÿ·ÿ®ÿ»ÿ·ÿ®ÿ¯ÿ±ÿ´ÿ·ÿ¯ÿ®ÿÁÿ·ÿ­ÿºÿ²ÿ´ÿªÿÉÿÇÿ±ÿ®ÿ¥ÿ¸ÿ°ÿ¬ÿ¼ÿ¿ÿÀÿ¾ÿ¾ÿÈÿ¼ÿ®ÿ¹ÿ´ÿ¹ÿÄÿØÿ´ÿ´ÿ²ÿÆÿ¶ÿ³ÿ¯ÿ¼ÿ²ÿ°ÿÁÿÆÿ¼ÿ»ÿÀÿ¸ÿ²ÿ¼ÿ¼ÿ½ÿÁÿ´ÿªÿ¸ÿ¸ÿ¹ÿ¬ÿ§ÿªÿ¨ÿªÿ°ÿµÿÀÿ·ÿ³ÿ§ÿ¤ÿ½ÿ²ÿ«ÿ¿ÿ·ÿ»ÿÀÿ·ÿÀÿºÿªÿ¾ÿÄÿ¿ÿÀÿ¸ÿ°ÿ°ÿ¼ÿÄÿ¼ÿ³ÿ¯ÿ¶ÿÃÿÃÿ½ÿ¶ÿÅÿÅÿÄÿÉÿÄÿÏÿ½ÿ´ÿ¹ÿ¾ÿÈÿ¸ÿ¹ÿÄÿÀÿÂÿ»ÿ¹ÿ¸ÿÅÿ¶ÿ¯ÿ³ÿÃÿ¸ÿ·ÿ­ÿÁÿ½ÿÁÿÆÿ¾ÿ±ÿ®ÿ¸ÿÁÿµÿ¥ÿ²ÿÃÿÐÿËÿÎÿ°ÿ½ÿ¿ÿ¹ÿ²ÿ´ÿÀÿÃÿ¹ÿ³ÿ³ÿ½ÿÉÿÃÿ½ÿ¶ÿ­ÿ¾ÿÏÿ¿ÿÃÿ©ÿ¶ÿÍÿÉÿ»ÿ¾ÿ¾ÿÅÿÀÿ«ÿ³ÿÁÿÀÿ¼ÿÁÿ³ÿ¯ÿ¿ÿ½ÿ¯ÿ´ÿ²ÿ¸ÿºÿ¸ÿ³ÿ·ÿºÿ³ÿ»ÿÂÿ¹ÿ¿ÿ¸ÿ»ÿ¶ÿ¬ÿÀÿ¼ÿºÿ´ÿ¹ÿºÿµÿ³ÿ³ÿ·ÿ¼ÿ¨ÿ¨ÿÆÿÃÿºÿÂÿ¾ÿÈÿ¾ÿ¸ÿ¶ÿÂÿÁÿ·ÿ·ÿ¶ÿ³ÿ»ÿÂÿ²ÿ­ÿ«ÿ´ÿ¶ÿÉÿ¶ÿÁÿÄÿ¹ÿºÿÈÿÊÿ¹ÿ±ÿµÿ»ÿ»ÿ´ÿÆÿ½ÿÅÿ¼ÿ±ÿ¸ÿÀÿ»ÿ±ÿ·ÿÄÿÁÿ·ÿ¹ÿ·ÿ²ÿ»ÿÅÿÄÿ¼ÿÁÿÆÿÅÿÅÿÂÿÅÿÉÿ½ÿ¶ÿÅÿ»ÿÃÿ¹ÿ´ÿ²ÿ¹ÿ¾ÿÉÿ¿ÿÂÿºÿ´ÿºÿÀÿËÿÉÿ»ÿÂÿ¾ÿ±ÿµÿ½ÿÁÿ·ÿ¸ÿ²ÿ­ÿ¹ÿºÿµÿÇÿÂÿºÿ²ÿ¾ÿ®ÿ»ÿ³ÿ°ÿÁÿ¼ÿ´ÿ¶ÿ¸ÿ¼ÿ¾ÿ´ÿ±ÿÀÿÈÿÆÿÉÿÊÿÅÿÆÿ»ÿ²ÿ³ÿ®ÿ¨ÿ­ÿ¸ÿËÿ¼ÿ¼ÿ¾ÿ¸ÿ¾ÿ»ÿ·ÿ²ÿ³ÿµÿ³ÿ¹ÿÄÿ±ÿ¸ÿÔÿÂÿ¦ÿ¼ÿµÿµÿ¶ÿ³ÿ¶ÿÇÿÎÿ¼ÿÀÿÀÿ¶ÿ½ÿ¸ÿ²ÿºÿ¹ÿ²ÿ¹ÿÄÿºÿ¯ÿ±ÿ¬ÿ¸ÿ´ÿ¸ÿ½ÿ¶ÿÁÿÀÿµÿ³ÿ¶ÿ¾ÿÆÿ·ÿÁÿ¾ÿÁÿ¼ÿ¹ÿ¼ÿÅÿÂÿ¾ÿ¹ÿ±ÿ¬ÿ´ÿÀÿ¸ÿ×ÿ´ÿ¹ÿ»ÿ¾ÿÄÿ¶ÿ­ÿºÿÈÿÉÿ·ÿ²ÿ¿ÿ¿ÿ½ÿ³ÿ·ÿ»ÿ¹ÿµÿµÿ¼ÿ¶ÿ¶ÿÁÿÆÿ°ÿ¶ÿÀÿÆÿ»ÿ¶ÿ»ÿÄÿÌÿÆÿÆÿÄÿ´ÿºÿÁÿ»ÿ¶ÿ»ÿÃÿÃÿµÿ¯ÿËÿÀÿÂÿºÿÁÿÂÿ¶ÿÃÿÊÿ»ÿ²ÿ¬ÿ°ÿÆÿ¿ÿÎÿÅÿËÿÍÿÅÿ¼ÿ¶ÿ¶ÿºÿ¸ÿ¼ÿÆÿ»ÿªÿ±ÿ¼ÿ¹ÿ·ÿ»ÿ¼ÿÃÿÅÿªÿ¿ÿÁÿ»ÿ¸ÿ»ÿºÿ¶ÿºÿÆÿ½ÿ©ÿÃÿ¿ÿµÿ³ÿ¹ÿ¿ÿÅÿ¿ÿ·ÿÃÿ¼ÿÏÿ·ÿÊÿ¶ÿ¨ÿ³ÿµÿ³ÿ·ÿ´ÿ°ÿÁÿ¿ÿÀÿ¿ÿÈÿ½ÿ²ÿ±ÿ½ÿÍÿ»ÿ­ÿ¼ÿÂÿ¼ÿÄÿ¹ÿ¼ÿÁÿÄÿÅÿ·ÿ·ÿ»ÿ¾ÿºÿÁÿ¸ÿ¶ÿÀÿÄÿ»ÿ²ÿËÿËÿºÿ»ÿÀÿ¿ÿÃÿÅÿ¿ÿºÿ¾ÿ¹ÿÊÿ¶ÿ¼ÿÃÿÃÿ¿ÿ¹ÿµÿ±ÿªÿªÿÕÿËÿÃÿºÿµÿÁÿÈÿ¿ÿÅÿÃÿ¶ÿ·ÿ±ÿ¶ÿ¸ÿ·ÿ¼ÿÃÿÂÿºÿ¿ÿ³ÿ¿ÿ®ÿ¬ÿ»ÿ»ÿ±ÿ½ÿ½ÿ³ÿ¸ÿÄÿÇÿÉÿÄÿÀÿ¾ÿ²ÿÃÿÌÿ·ÿ«ÿ²ÿ·ÿÅÿÎÿÂÿÉÿ¿ÿ½ÿ°ÿ¸ÿ¹ÿ»ÿºÿ¸ÿ°ÿ¨ÿ¨ÿ¸ÿ°ÿ¡ÿ¢ÿ©ÿ¯ÿ²ÿ­ÿÿ¨ÿ¦ÿÄÿ¶ÿ¶ÿµÿ®ÿ¬ÿÿ¦ÿ®ÿ¥ÿ¯ÿ±ÿ¯ÿµÿ½ÿºÿ±ÿ¯ÿÃÿÇÿ¼ÿ«ÿ¨ÿ°ÿ´ÿ¶ÿ¶ÿ¾ÿÁÿ½ÿ¼ÿ½ÿ»ÿ±ÿ®ÿ²ÿ¾ÿÄÿÍÿÄÿ¿ÿ»ÿ¼ÿ¶ÿ°ÿÁÿ®ÿ·ÿ·ÿÁÿ·ÿ¯ÿ³ÿ´ÿ¶ÿ°ÿÌÿ¶ÿÀÿ»ÿ½ÿÂÿÁÿ¶ÿ²ÿ¨ÿÇÿ°ÿ¶ÿÆÿËÿÆÿÉÿÊÿ´ÿ¿ÿ©ÿ°ÿ¶ÿ¼ÿÁÿ¿ÿ»ÿ¼ÿ³ÿÀÿºÿ·ÿ¼ÿ¹ÿ¼ÿÅÿ¸ÿ«ÿ»ÿ³ÿÉÿÁÿ¾ÿÀÿÅÿÆÿºÿ¸ÿÄÿÅÿ¾ÿ¿ÿÀÿ¿ÿ»ÿ½ÿ½ÿ­ÿÅÿÈÿµÿ§ÿÿÿ°ÿ¾ÿµÿÊÿ»ÿ²ÿ¸ÿ½ÿ¾ÿ¼ÿ¸ÿ´ÿ·ÿÂÿÅÿ·ÿ¤ÿÿ«ÿÁÿÁÿ°ÿ·ÿ¼ÿ­ÿºÿ¿ÿ¾ÿ´ÿ±ÿ´ÿ¸ÿ½ÿÆÿ·ÿ­ÿºÿµÿ¹ÿ·ÿ´ÿ´ÿ»ÿÁÿ¹ÿ­ÿÂÿ¹ÿ¼ÿ¼ÿ¸ÿ³ÿ°ÿ³ÿºÿ³ÿ¿ÿ¿ÿÁÿ¹ÿ¼ÿ¬ÿ´ÿºÿ§ÿ²ÿÆÿ°ÿ³ÿ­ÿ²ÿ®ÿ²ÿÀÿ¾ÿ±ÿ½ÿÄÿ¸ÿÌÿÊÿÀÿ´ÿ¶ÿºÿÁÿÀÿ­ÿ®ÿ»ÿÆÿ¸ÿÄÿÁÿºÿ¼ÿÀÿ¾ÿ´ÿ±ÿ»ÿ°ÿÁÿºÿÁÿ¿ÿ¿ÿÂÿÂÿ·ÿ­ÿ®ÿ°ÿÕÿ¶ÿ¸ÿÀÿ»ÿ¿ÿºÿ°ÿµÿ¹ÿ½ÿ°ÿÃÿ¹ÿ°ÿºÿ³ÿ±ÿºÿ½ÿ³ÿ¨ÿ·ÿ¬ÿ»ÿ²ÿ«ÿ´ÿ­ÿ®ÿ¼ÿ½ÿ²ÿ·ÿ¹ÿ¼ÿ½ÿ½ÿ¾ÿ¼ÿ·ÿ¹ÿ½ÿ¼ÿµÿ­ÿ¶ÿ°ÿÃÿ¿ÿ½ÿ´ÿ½ÿÀÿÁÿÌÿÌÿ¿ÿÁÿ¥ÿªÿÌÿÃÿÀÿ¾ÿ»ÿ«ÿ·ÿÁÿ°ÿ´ÿ½ÿ¶ÿ¾ÿÍÿÊÿ±ÿÀÿ²ÿ¯ÿ¶ÿ²ÿ¯ÿ¸ÿ¾ÿ·ÿ¿ÿÆÿ·ÿ¾ÿ¶ÿ»ÿ¿ÿ¾ÿºÿ¸ÿÀÿÄÿ¸ÿ·ÿ±ÿ¶ÿÀÿ«ÿ­ÿÅÿÇÿ½ÿ¸ÿ³ÿ´ÿ»ÿÀÿ«ÿÀÿ·ÿÄÿ»ÿ¿ÿ¹ÿ±ÿ¶ÿ¹ÿ²ÿµÿ¿ÿ¹ÿ¸ÿ³ÿµÿ°ÿ®ÿÀÿ¼ÿ»ÿ·ÿ¯ÿ¼ÿÀÿÂÿµÿÆÿµÿÇÿÇÿ´ÿ¶ÿ»ÿ¸ÿ¶ÿ¾ÿÇÿ¿ÿµÿÆÿ½ÿ´ÿ±ÿ¥ÿ­ÿÇÿËÿºÿ±ÿ¬ÿ¨ÿ­ÿ§ÿ­ÿ²ÿ¶ÿµÿ¹ÿ«ÿ¬ÿªÿ¨ÿ¼ÿÄÿ¸ÿ·ÿÆÿÄÿ°ÿ©ÿ¼ÿ°ÿ±ÿ·ÿ¹ÿ´ÿ³ÿ«ÿ±ÿ¿ÿ»ÿ³ÿ´ÿÈÿÁÿµÿÁÿÀÿ¼ÿÀÿÂÿÀÿ¿ÿ¸ÿ³ÿµÿ¶ÿ¶ÿ±ÿ³ÿÊÿ·ÿ±ÿ¶ÿ¯ÿÉÿÁÿ¯ÿ³ÿ¯ÿ«ÿºÿ¼ÿµÿ¼ÿ«ÿºÿÂÿ¯ÿÑÿÏÿÂÿ¸ÿÇÿÄÿºÿºÿ½ÿÀÿ»ÿ´ÿ·ÿÀÿÂÿ²ÿÀÿµÿÉÿ³ÿ¾ÿÁÿ³ÿ°ÿ´ÿºÿ»ÿ¯ÿµÿ·ÿ°ÿÅÿÂÿ²ÿ»ÿ¶ÿ¶ÿ­ÿ¾ÿÒÿÍÿ¼ÿ·ÿÃÿÎÿ¸ÿ»ÿ¶ÿÇÿÅÿ¶ÿ´ÿ½ÿÂÿ´ÿÁÿËÿÎÿÃÿ¼ÿ»ÿ´ÿ¾ÿ½ÿ¹ÿ½ÿ¬ÿÄÿ«ÿ®ÿ¸ÿ²ÿ±ÿµÿºÿ¸ÿ²ÿ·ÿ»ÿ¯ÿ¦ÿ¬ÿ»ÿÀÿ«ÿÏÿÀÿ±ÿÈÿ·ÿ¶ÿ¾ÿ·ÿµÿ´ÿ·ÿÄÿÅÿºÿ»ÿÁÿÎÿ±ÿÁÿÅÿÌÿ´ÿ·ÿ³ÿ¸ÿÃÿµÿ°ÿ¸ÿ¼ÿ¶ÿ·ÿÁÿ¸ÿÄÿÈÿ¹ÿ©ÿ¸ÿÔÿ¸ÿÏÿÄÿ½ÿ¼ÿ¾ÿ²ÿ­ÿ·ÿ¾ÿ½ÿ½ÿ¸ÿ»ÿµÿ»ÿÆÿ­ÿ¨ÿ¸ÿ¾ÿµÿ¾ÿ¾ÿ°ÿ¼ÿÀÿ½ÿÆÿÄÿ²ÿ´ÿ¿ÿ¦ÿ¦ÿµÿªÿÿ³ÿ¼ÿ°ÿ¼ÿ¸ÿÁÿ½ÿºÿºÿ±ÿ®ÿªÿ¯ÿ»ÿ·ÿ¯ÿ´ÿ®ÿ¸ÿ½ÿ¼ÿ¶ÿ¢ÿ¹ÿ¸ÿ¨ÿ«ÿ¨ÿ±ÿ¾ÿÀÿÃÿÍÿËÿÂÿºÿ±ÿµÿ·ÿ¿ÿµÿºÿ§ÿ´ÿ«ÿ´ÿ±ÿªÿ´ÿ¢ÿ³ÿ¿ÿµÿ±ÿ¸ÿ¼ÿ½ÿÀÿ½ÿ¶ÿºÿ²ÿ´ÿºÿ§ÿ·ÿ²ÿºÿ®ÿ¤ÿÒÿºÿ¶ÿ«ÿ±ÿ¨ÿ¥ÿ®ÿ¸ÿ¼ÿºÿ¹ÿ¹ÿ¹ÿ»ÿ¾ÿ»ÿ®ÿ·ÿÀÿ±ÿ­ÿ¾ÿ¼ÿ¿ÿ¯ÿ­ÿ´ÿ¹ÿ³ÿ°ÿºÿ¸ÿ©ÿ³ÿÊÿÈÿÃÿÁÿÅÿ¿ÿÂÿÁÿºÿÒÿ¿ÿÅÿÌÿ¹ÿ¹ÿ¼ÿËÿÅÿÄÿ¹ÿ²ÿªÿ°ÿ¸ÿ¶ÿ»ÿ¸ÿ²ÿµÿ³ÿÂÿÂÿ½ÿ»ÿºÿ·ÿ½ÿ®ÿ²ÿ¿ÿ«ÿ«ÿºÿÆÿÈÿ¿ÿ»ÿ½ÿ¾ÿÀÿ¿ÿ¯ÿ¨ÿ·ÿ¾ÿ·ÿ®ÿ·ÿ¼ÿÄÿÄÿ´ÿ¿ÿ­ÿªÿªÿÊÿ¯ÿ¼ÿ¸ÿÀÿ¯ÿ¬ÿ«ÿ²ÿ·ÿ¼ÿÀÿ»ÿºÿ½ÿÁÿÅÿºÿ²ÿ¿ÿ´ÿ³ÿÀÿ¯ÿ°ÿÔÿÆÿÀÿºÿ´ÿ¸ÿ½ÿ¬ÿ­ÿ³ÿªÿ«ÿ±ÿµÿ¹ÿ¶ÿ®ÿ°ÿ¸ÿ»ÿ¸ÿ½ÿµÿ½ÿ½ÿ·ÿºÿ¹ÿ´ÿÒÿ¼ÿºÿ¼ÿ°ÿµÿ¶ÿ²ÿ±ÿ¿ÿ¸ÿ¹ÿ»ÿ¼ÿ¾ÿÂÿ½ÿ¹ÿ¹ÿ²ÿ´ÿ¿ÿÅÿ»ÿ³ÿÄÿ¾ÿ¹ÿ´ÿ¿ÿ­ÿºÿ¼ÿÃÿÉÿËÿÁÿÈÿ¾ÿ°ÿÄÿÇÿ´ÿ¶ÿ·ÿ¶ÿºÿ½ÿºÿ¼ÿ½ÿ¶ÿ»ÿµÿÃÿ¹ÿ¹ÿÈÿ¿ÿ»ÿ¶ÿªÿ°ÿ®ÿ»ÿªÿÿÆÿ·ÿµÿ·ÿ´ÿ¬ÿ¿ÿ¼ÿ±ÿ°ÿ®ÿ¸ÿÄÿ¶ÿ¯ÿºÿ¼ÿ¸ÿ®ÿ±ÿ¾ÿÆÿ¼ÿ§ÿÀÿ¨ÿ¿ÿ¾ÿ¹ÿÿ»ÿ¤ÿ¶ÿ©ÿËÿ¼ÿ³ÿ»ÿ¸ÿµÿ¼ÿ®ÿ¹ÿ§ÿ¬ÿ²ÿµÿ±ÿ¥ÿ¤ÿ±ÿÀÿ¹ÿ®ÿ»ÿ¸ÿ¯ÿ¬ÿ°ÿ§ÿÀÿÄÿ´ÿ·ÿ¥ÿ¸ÿ´ÿ¢ÿÎÿÂÿ³ÿ©ÿ¢ÿ¶ÿ½ÿÃÿ¹ÿ´ÿ±ÿ¹ÿµÿ²ÿ¹ÿ±ÿ²ÿÃÿÌÿ¿ÿ®ÿ±ÿºÿ¼ÿ·ÿ´ÿ»ÿÐÿ»ÿ»ÿ»ÿ¼ÿÄÿ¼ÿÂÿ­ÿ¸ÿ»ÿÀÿÆÿ³ÿ³ÿÅÿÃÿ´ÿ±ÿ²ÿ·ÿ¼ÿ¶ÿ°ÿ¸ÿ¿ÿÂÿ¹ÿ©ÿ­ÿµÿ³ÿ¼ÿ¾ÿ´ÿ¾ÿ¼ÿ«ÿ±ÿµÿÂÿÀÿ³ÿ­ÿ»ÿ³ÿ¹ÿ¿ÿ°ÿ§ÿ¶ÿªÿ·ÿ­ÿ¯ÿ´ÿ¹ÿ´ÿ²ÿºÿÂÿÉÿ¯ÿ®ÿ·ÿ»ÿ·ÿ·ÿ¸ÿ»ÿ®ÿ­ÿ»ÿÁÿÁÿÁÿÆÿÄÿ»ÿµÿ¾ÿ¿ÿ³ÿÃÿ¬ÿ¯ÿµÿÐÿÎÿÈÿµÿ«ÿÁÿ»ÿ¶ÿÁÿ¿ÿªÿ½ÿÄÿ®ÿ°ÿ¹ÿ§ÿ¾ÿÃÿ¬ÿºÿÀÿ²ÿºÿÉÿÂÿ½ÿÄÿÊÿÀÿ½ÿ»ÿ¸ÿ¼ÿ·ÿºÿ±ÿ¶ÿ½ÿÁÿÈÿ±ÿºÿ¹ÿÉÿ»ÿ²ÿËÿ¯ÿÃÿºÿ®ÿÄÿÄÿ¯ÿ§ÿ¼ÿÉÿ²ÿ¸ÿ«ÿÿªÿ´ÿ¸ÿ¸ÿ¸ÿ°ÿ¶ÿÀÿ»ÿ³ÿµÿºÿ¼ÿÂÿÁÿ¸ÿ´ÿ·ÿÀÿ¾ÿ²ÿ±ÿ»ÿºÿÀÿ½ÿµÿµÿÉÿÈÿÌÿ¿ÿ¯ÿËÿ»ÿÉÿÀÿ©ÿÂÿÆÿµÿ¨ÿ¬ÿÁÿ¸ÿºÿ¸ÿ·ÿ½ÿ¼ÿµÿ¼ÿ£ÿ¾ÿÌÿÍÿ¿ÿ´ÿµÿµÿ¸ÿ°ÿ¤ÿ´ÿÅÿÃÿ½ÿ·ÿ¿ÿÅÿ¸ÿ¶ÿËÿÖÿ½ÿ½ÿ²ÿ©ÿÀÿ¶ÿ¿ÿ²ÿµÿ¶ÿÉÿ¶ÿÀÿÊÿ§ÿÉÿµÿÁÿ¼ÿ¸ÿ¹ÿ¿ÿÅÿ»ÿ¼ÿ¶ÿµÿ¤ÿ·ÿ¾ÿ³ÿ¨ÿ°ÿ²ÿ»ÿÁÿ»ÿºÿÂÿÁÿ»ÿµÿ®ÿ³ÿ¼ÿ¾ÿ¾ÿ¾ÿÅÿ¹ÿµÿ¸ÿ¿ÿ±ÿ§ÿ±ÿ¹ÿ°ÿªÿ¼ÿ¸ÿ­ÿ®ÿ¥ÿ¨ÿºÿ³ÿ»ÿ½ÿ»ÿÌÿÄÿÃÿ·ÿ¹ÿ½ÿ¸ÿÃÿ²ÿ»ÿ³ÿ­ÿ·ÿÃÿ¸ÿ¿ÿÉÿÀÿ¸ÿ¶ÿ¶ÿ·ÿ¹ÿºÿ¾ÿ¿ÿ»ÿ»ÿ»ÿÁÿÅÿ¼ÿ·ÿ´ÿ½ÿ¯ÿ³ÿÁÿÂÿÁÿ¾ÿ±ÿ¯ÿÄÿ±ÿÅÿÀÿ¨ÿ¹ÿ¸ÿ¯ÿµÿ®ÿªÿ¹ÿµÿÄÿ»ÿ³ÿ§ÿ³ÿ¸ÿ¸ÿÄÿÆÿ»ÿÄÿÁÿ¸ÿÀÿ¹ÿÁÿÃÿÄÿ¾ÿ¹ÿ·ÿ´ÿ¸ÿºÿ¶ÿ¾ÿ¾ÿ¸ÿÃÿÀÿÂÿ¾ÿ½ÿ»ÿÀÿÃÿÄÿÀÿ³ÿ·ÿ»ÿ±ÿ¹ÿ¹ÿÀÿ¼ÿ¼ÿ¼ÿ¯ÿ¿ÿÀÿÆÿ³ÿÅÿÿ¸ÿÂÿ°ÿ´ÿ´ÿ²ÿ¼ÿµÿ´ÿ¸ÿ´ÿ½ÿ²ÿ±ÿ»ÿ¸ÿ¹ÿ·ÿ·ÿ¸ÿµÿ³ÿ²ÿ´ÿ³ÿ³ÿ½ÿ½ÿ±ÿ²ÿ·ÿ¹ÿ½ÿºÿ¸ÿÂÿÀÿÆÿ»ÿÀÿ»ÿ¦ÿÿ½ÿ¬ÿÃÿÆÿ°ÿÄÿ¯ÿµÿÎÿ¹ÿºÿÇÿºÿÀÿ±ÿÁÿ¹ÿÄÿ¾ÿ«ÿ·ÿ¾ÿ¹ÿ¸ÿ®ÿ¸ÿÀÿ¾ÿÅÿÆÿÆÿ¼ÿ·ÿÀÿ¼ÿ°ÿµÿ¿ÿÇÿÌÿ»ÿ²ÿ°ÿ³ÿ²ÿÀÿºÿ³ÿ·ÿºÿÅÿ¹ÿ³ÿ¬ÿµÿ¯ÿÃÿÈÿµÿ¿ÿÁÿ»ÿ½ÿ¹ÿ¹ÿÆÿÉÿÅÿ³ÿ°ÿ¾ÿ¼ÿÆÿÆÿÄÿÍÿÀÿ¼ÿ¶ÿ¶ÿ¼ÿ¸ÿ²ÿ¹ÿ¿ÿÁÿÃÿÎÿËÿºÿ½ÿÁÿÀÿÅÿÆÿÈÿÆÿÄÿ¸ÿÁÿÀÿ¸ÿ­ÿ¹ÿ®ÿ³ÿ¹ÿÃÿ½ÿ»ÿ¿ÿ²ÿÀÿ°ÿÄÿ®ÿ¬ÿ²ÿ¼ÿµÿÌÿ¼ÿÉÿ¨ÿ¼ÿ¸ÿÑÿÄÿÀÿÂÿ»ÿ»ÿ´ÿ½ÿ¹ÿÄÿÊÿ¼ÿ±ÿ³ÿºÿºÿ»ÿ¿ÿÈÿÀÿ»ÿºÿ­ÿ¸ÿ´ÿ¹ÿ½ÿµÿ±ÿ»ÿÍÿÂÿÃÿÃÿÁÿ¶ÿ¸ÿ¶ÿÁÿÂÿ¼ÿ«ÿ»ÿ¸ÿ½ÿ¶ÿµÿ¸ÿÈÿ¶ÿÅÿÈÿ¹ÿ·ÿ¾ÿÇÿÈÿÂÿ±ÿ³ÿµÿ¹ÿ¹ÿ»ÿ½ÿ­ÿ±ÿ²ÿ¨ÿ²ÿ½ÿ³ÿ´ÿ®ÿ¯ÿ³ÿ¾ÿ¼ÿ¿ÿÁÿÈÿÁÿ©ÿªÿËÿ¾ÿÈÿ»ÿ½ÿÌÿÄÿÇÿ¾ÿ¸ÿ¼ÿÂÿ¿ÿ¹ÿ½ÿ»ÿ»ÿ½ÿ´ÿ¼ÿÅÿÀÿ»ÿ´ÿ¹ÿÁÿ¿ÿºÿµÿ´ÿ·ÿ¾ÿ¿ÿÆÿÂÿ»ÿµÿ¿ÿÈÿ®ÿ´ÿ¾ÿ¼ÿ¼ÿ¾ÿÄÿ¦ÿªÿÈÿ»ÿÂÿÂÿ¯ÿ¶ÿ·ÿ·ÿÃÿ»ÿ½ÿ¹ÿ´ÿ¾ÿËÿÁÿ¿ÿºÿÇÿÆÿµÿ¸ÿ¸ÿ»ÿÁÿ¼ÿ¼ÿ¸ÿ¸ÿ°ÿµÿ¼ÿÊÿ¿ÿ¿ÿ¹ÿ´ÿ½ÿºÿ¯ÿÀÿ¸ÿÃÿÎÿ¸ÿÃÿ¶ÿ¶ÿ±ÿ¿ÿÆÿ¶ÿ¸ÿ»ÿ»ÿ¾ÿ°ÿ¬ÿ´ÿ¶ÿµÿºÿ¿ÿ¿ÿ½ÿÀÿ¾ÿ¶ÿ¹ÿ¹ÿ°ÿ§ÿ¼ÿ¶ÿÁÿ¼ÿÁÿÂÿÄÿ¿ÿºÿÄÿÿÏÿÎÿÁÿÁÿÊÿ½ÿÄÿÇÿÊÿËÿÈÿ¾ÿ¸ÿµÿÂÿÄÿ·ÿ¿ÿÊÿ½ÿµÿ»ÿ¾ÿ¾ÿ¿ÿ¼ÿ»ÿ¿ÿÀÿ¸ÿÄÿÀÿÂÿ¶ÿ¸ÿ¾ÿÀÿÓÿ±ÿÅÿºÿºÿ»ÿ´ÿ»ÿÀÿ¼ÿÉÿ´ÿ²ÿÇÿÀÿ±ÿ¹ÿÃÿÁÿ»ÿÀÿÅÿ½ÿ·ÿ¼ÿ¿ÿÆÿ¿ÿµÿ¿ÿ°ÿªÿ»ÿ­ÿÈÿÆÿ¿ÿÃÿ¡ÿÄÿ«ÿ¥ÿ³ÿµÿ¹ÿÅÿ¾ÿÍÿÇÿÀÿÃÿÆÿÔÿÌÿ¼ÿ·ÿ³ÿ½ÿÁÿ»ÿ°ÿ»ÿÀÿ¸ÿ¹ÿ¾ÿÄÿ°ÿ§ÿ»ÿ¿ÿÁÿ·ÿ¶ÿ¿ÿ¸ÿ¿ÿ±ÿ½ÿ¹ÿ¶ÿÇÿÂÿ¾ÿ¹ÿµÿµÿ½ÿÂÿÃÿÂÿ¸ÿ¾ÿºÿ¸ÿªÿ³ÿ¹ÿÍÿ«ÿ±ÿ´ÿ®ÿÃÿÒÿÀÿÃÿ½ÿ·ÿ»ÿ¼ÿ°ÿ¥ÿ³ÿ¯ÿÀÿÄÿÂÿÀÿºÿ¼ÿ·ÿ¼ÿÎÿÉÿÍÿÊÿºÿÁÿ»ÿ¶ÿÀÿ¸ÿ©ÿ¸ÿ¿ÿÀÿ²ÿ¼ÿ¼ÿ¼ÿ²ÿ¶ÿ¿ÿ½ÿ½ÿ»ÿ¿ÿÆÿÇÿÉÿÁÿ¼ÿÌÿËÿ¾ÿ´ÿ¼ÿ»ÿÐÿ­ÿµÿÄÿ¶ÿÊÿ¾ÿÈÿÂÿÁÿÀÿ»ÿ»ÿ¿ÿ°ÿÁÿ¾ÿ¸ÿÀÿÁÿÃÿÄÿ¿ÿºÿ¼ÿµÿ·ÿºÿ»ÿµÿ¼ÿÄÿ±ÿÊÿ¾ÿ½ÿ²ÿ´ÿ¨ÿ­ÿ²ÿ»ÿµÿ»ÿÇÿºÿºÿÃÿÆÿÇÿ´ÿ¼ÿÅÿÈÿÉÿ¶ÿ¾ÿÂÿ½ÿ³ÿÈÿ¿ÿÉÿÁÿ²ÿ¸ÿ·ÿºÿ°ÿ·ÿ¶ÿ¹ÿ¼ÿ¼ÿ¾ÿµÿ¼ÿÅÿ¿ÿ»ÿÃÿ¹ÿÈÿ£ÿÉÿ°ÿÂÿµÿ¯ÿ»ÿ·ÿ¼ÿ»ÿ¹ÿ°ÿ¯ÿ¶ÿ³ÿ¸ÿÁÿ¸ÿ®ÿ²ÿ¹ÿ¯ÿ¶ÿ¶ÿ±ÿÂÿ®ÿÈÿÆÿ°ÿ«ÿ¯ÿ²ÿ¸ÿ®ÿ¶ÿ·ÿ¸ÿ·ÿ²ÿ·ÿµÿ³ÿÂÿÂÿ¿ÿ»ÿ®ÿÒÿ¼ÿÀÿ¼ÿÿ¨ÿ­ÿ½ÿ¸ÿ²ÿ´ÿ½ÿÂÿÃÿÄÿ¿ÿ¼ÿ»ÿ¶ÿ¾ÿ¹ÿ·ÿ¸ÿ³ÿ°ÿÀÿ»ÿ¡ÿ°ÿ½ÿÉÿÆÿÀÿÆÿÅÿÀÿ´ÿ²ÿ¸ÿ´ÿ¹ÿÁÿÂÿÂÿÀÿ©ÿ±ÿ´ÿºÿ¼ÿÁÿËÿÉÿ¿ÿ¹ÿ·ÿÀÿÃÿ¶ÿ°ÿµÿ½ÿÍÿÈÿºÿÁÿ±ÿÃÿ³ÿ°ÿ®ÿ¼ÿÁÿ´ÿÀÿÄÿ¾ÿ¾ÿÄÿ¼ÿ²ÿ¸ÿÁÿÁÿ¾ÿÇÿ»ÿ²ÿ¼ÿÇÿ¸ÿÉÿ±ÿÅÿÁÿÅÿ»ÿ±ÿ­ÿ³ÿ¸ÿ«ÿ¦ÿ°ÿ´ÿÀÿ¸ÿ¸ÿ«ÿ¯ÿ¡ÿ¿ÿÀÿµÿµÿ±ÿÁÿÄÿ½ÿÃÿ¾ÿ³ÿÂÿÉÿ¿ÿ¸ÿÀÿÄÿ»ÿ·ÿ¢ÿ²ÿ»ÿ¼ÿ¾ÿ¶ÿÆÿÌÿ¹ÿ²ÿ¶ÿ¶ÿ²ÿ¹ÿÊÿ²ÿ¨ÿÃÿ®ÿ¨ÿ®ÿ¶ÿÄÿÄÿÂÿ¹ÿ´ÿµÿµÿ¸ÿ¼ÿÀÿ¹ÿ¸ÿ½ÿ³ÿ´ÿ¯ÿ¿ÿÃÿ½ÿ»ÿ¾ÿÁÿÃÿ¼ÿÁÿÎÿ¸ÿ¾ÿ¾ÿËÿËÿÏÿ­ÿÃÿÆÿÀÿÀÿÄÿ½ÿµÿ°ÿ®ÿµÿ¼ÿ¸ÿ´ÿ³ÿ²ÿ­ÿ¶ÿ¼ÿ¶ÿ¶ÿÁÿÀÿÇÿÉÿ¹ÿµÿ¾ÿ¸ÿ½ÿÂÿ½ÿÀÿ»ÿÑÿËÿ©ÿ«ÿÅÿÄÿ´ÿ¶ÿ¿ÿ·ÿ©ÿ¯ÿ°ÿ¶ÿºÿÀÿÁÿ³ÿÀÿÆÿÂÿ´ÿ­ÿ»ÿÉÿÄÿ½ÿ¿ÿÅÿÐÿÑÿ·ÿ½ÿ¸ÿ·ÿ¼ÿºÿÃÿ¹ÿ¹ÿ½ÿ¹ÿ¾ÿÃÿÈÿÀÿÀÿÉÿÃÿ½ÿ¾ÿ¶ÿ¶ÿ·ÿµÿ³ÿºÿ¾ÿ¸ÿºÿÂÿµÿ·ÿµÿ²ÿ¶ÿºÿÀÿ¶ÿ·ÿ¾ÿ¼ÿºÿ¿ÿ·ÿ³ÿºÿÂÿÁÿ¾ÿ¯ÿªÿÀÿ¼ÿÃÿÁÿ¶ÿ¹ÿ¹ÿ¼ÿÏÿÉÿÀÿºÿ°ÿ¾ÿºÿ·ÿ¸ÿ¸ÿ»ÿ¿ÿÁÿ¾ÿ°ÿ½ÿ×ÿ·ÿÀÿ·ÿÉÿÄÿÉÿµÿ´ÿÇÿÄÿÅÿÃÿÌÿ¾ÿÂÿ´ÿ¸ÿ³ÿ»ÿ´ÿ°ÿ´ÿ¶ÿ¶ÿ¹ÿ¯ÿºÿ·ÿÇÿ±ÿÌÿÅÿÂÿ¾ÿ·ÿ½ÿÈÿÇÿÁÿºÿÅÿÌÿ¼ÿÀÿµÿ»ÿÄÿÅÿºÿ­ÿ§ÿ¬ÿÁÿ¹ÿ»ÿ¿ÿÑÿÃÿºÿ¼ÿÏÿÐÿÁÿ½ÿÂÿÂÿÁÿÊÿ²ÿ¸ÿ³ÿ¹ÿ»ÿ¸ÿ³ÿ¼ÿÆÿºÿ»ÿËÿ¸ÿ²ÿÓÿÎÿ»ÿ±ÿ¾ÿÂÿ¿ÿÊÿÊÿÂÿ¾ÿ³ÿ«ÿÂÿ­ÿ¶ÿ¿ÿÁÿÁÿ¹ÿ»ÿÈÿºÿÉÿ²ÿ¸ÿ§ÿ´ÿ¹ÿ¬ÿ¯ÿ¹ÿ±ÿ´ÿÃÿÀÿÈÿÃÿÅÿºÿ»ÿ»ÿ¸ÿ»ÿÀÿÁÿ·ÿºÿÂÿ²ÿ´ÿ¬ÿ´ÿÀÿºÿ·ÿÂÿºÿËÿ³ÿÇÿ¸ÿ¿ÿÅÿÀÿºÿ¾ÿÁÿºÿ¼ÿ¼ÿ«ÿ¬ÿ§ÿÃÿÈÿºÿ¯ÿµÿÇÿËÿÖÿ´ÿÃÿ¹ÿ·ÿºÿºÿ·ÿ´ÿ±ÿ«ÿ½ÿÊÿÆÿ¿ÿ´ÿ«ÿ²ÿ­ÿ«ÿ¾ÿÇÿ¶ÿÆÿÀÿ¸ÿ±ÿ¿ÿÅÿÃÿÀÿÁÿÃÿºÿÂÿ»ÿ»ÿ¾ÿ¹ÿÀÿÆÿ¾ÿ²ÿµÿÀÿ¼ÿÂÿÂÿºÿÀÿ¾ÿ¼ÿ¼ÿµÿµÿÊÿÇÿ°ÿºÿ½ÿ¼ÿ»ÿ¸ÿ¶ÿ»ÿºÿ¼ÿÌÿ¾ÿµÿ¬ÿºÿºÿ±ÿ»ÿÁÿÉÿËÿ´ÿ¶ÿ¾ÿÁÿ¾ÿ¾ÿÄÿÁÿ¿ÿÈÿ¾ÿ¿ÿ½ÿ©ÿ ÿ«ÿ¶ÿ½ÿÒÿÒÿ³ÿÆÿ½ÿºÿ¼ÿºÿµÿ·ÿºÿÃÿÅÿ®ÿ»ÿÄÿÀÿ·ÿ¹ÿÅÿ¿ÿÅÿ¶ÿ²ÿÀÿ¹ÿ»ÿÁÿ¹ÿ­ÿ¥ÿÃÿ¡ÿ¨ÿ¦ÿªÿ´ÿ±ÿ¨ÿ²ÿ»ÿÆÿ¼ÿ²ÿºÿ¿ÿ·ÿ©ÿ ÿ¹ÿ¬ÿ®ÿªÿ«ÿ²ÿ¸ÿ²ÿ®ÿÆÿ¹ÿÆÿ²ÿ´ÿ·ÿ³ÿ²ÿ¹ÿ»ÿ¸ÿÈÿ¹ÿ½ÿÀÿ¾ÿ¹ÿ¸ÿ½ÿ¾ÿ´ÿºÿËÿÃÿ¾ÿÀÿÃÿ¼ÿ¯ÿÇÿ±ÿºÿÄÿ¿ÿ½ÿ¶ÿ±ÿµÿªÿ¿ÿ¼ÿ«ÿ´ÿ¾ÿ¹ÿ»ÿÂÿºÿ¶ÿºÿ»ÿ¿ÿÐÿ¾ÿ°ÿ½ÿÄÿÅÿ¶ÿ«ÿ²ÿÅÿÁÿ¶ÿ¶ÿ¹ÿ¶ÿ¼ÿ¶ÿÂÿÀÿ»ÿÀÿ¾ÿ¹ÿ¿ÿ³ÿµÿ·ÿ¦ÿ®ÿ¿ÿÂÿ»ÿ½ÿÆÿ¿ÿÊÿ¶ÿÈÿÅÿÆÿÁÿ¼ÿ½ÿµÿ¸ÿÃÿÌÿ½ÿµÿ®ÿªÿ§ÿªÿ¹ÿ¾ÿÅÿ¹ÿ¸ÿ¯ÿºÿ¸ÿµÿ¶ÿ²ÿ¹ÿ»ÿÁÿÈÿ¬ÿ¶ÿ¸ÿºÿºÿ¯ÿµÿ­ÿ¨ÿ¼ÿ±ÿ¹ÿ·ÿ·ÿ´ÿ®ÿ²ÿ»ÿÂÿ²ÿµÿ®ÿÀÿÂÿ·ÿªÿ¥ÿ½ÿÂÿ½ÿ¬ÿÆÿ²ÿ¾ÿÂÿ¼ÿ´ÿ®ÿ¸ÿ¶ÿºÿ»ÿ¸ÿ¯ÿ¾ÿ¿ÿÅÿÉÿ¯ÿ¯ÿµÿÆÿ»ÿ¹ÿ·ÿ·ÿ½ÿÃÿ¾ÿ´ÿµÿÀÿ¿ÿ¿ÿÀÿ¼ÿ¶ÿ¶ÿ¶ÿ·ÿ½ÿµÿ¯ÿ³ÿ¾ÿ®ÿÁÿÄÿ¸ÿ½ÿÈÿ¿ÿ·ÿ¾ÿ»ÿ«ÿÂÿÀÿÊÿÈÿÍÿÌÿ¾ÿ¶ÿ¶ÿ½ÿªÿ¶ÿ±ÿÈÿ¼ÿ´ÿºÿ¿ÿ½ÿ½ÿµÿ­ÿ¾ÿ½ÿ¹ÿ·ÿ¾ÿ¼ÿ²ÿ±ÿ½ÿÂÿ±ÿ·ÿ¤ÿªÿµÿ¼ÿ¿ÿ³ÿ¹ÿÀÿ¹ÿ´ÿ«ÿ·ÿ°ÿ¾ÿªÿ³ÿ¹ÿÁÿ¾ÿ¹ÿ½ÿÃÿÅÿ·ÿ¿ÿÁÿÀÿÂÿÀÿÁÿ¾ÿ·ÿ·ÿ¼ÿ¾ÿ¼ÿ±ÿ²ÿ½ÿÀÿ½ÿ¾ÿ¾ÿ±ÿ·ÿ½ÿ­ÿ±ÿ¼ÿ¹ÿ²ÿ»ÿÄÿªÿ¹ÿÇÿÍÿÇÿµÿ²ÿÃÿ´ÿ¯ÿ¹ÿ­ÿ±ÿ»ÿ¶ÿ¬ÿ·ÿÀÿ¸ÿ½ÿÐÿÅÿ¸ÿ¼ÿ·ÿ¼ÿ¼ÿ¬ÿµÿ®ÿ©ÿ³ÿ¶ÿ·ÿÂÿÃÿ¾ÿ¿ÿ¸ÿ©ÿ»ÿ½ÿ¿ÿ¶ÿ°ÿ»ÿÂÿ·ÿ±ÿ­ÿ¸ÿ¶ÿ«ÿ¯ÿÅÿÂÿÊÿÅÿ»ÿÃÿÅÿ¸ÿ¹ÿ½ÿºÿ¬ÿ¼ÿÍÿÀÿºÿ¸ÿ²ÿ¶ÿ¶ÿ³ÿÀÿ¼ÿ¦ÿ´ÿ³ÿªÿµÿ¯ÿ´ÿ¼ÿ¸ÿ¯ÿ¯ÿ±ÿ²ÿ·ÿ¯ÿ©ÿ³ÿÄÿ·ÿ¦ÿ±ÿ¹ÿ²ÿ±ÿÀÿÁÿ¸ÿ»ÿºÿÂÿ·ÿ¯ÿÍÿÁÿ¸ÿ»ÿ°ÿÀÿÄÿËÿÈÿ½ÿ¿ÿ¿ÿÃÿÇÿÂÿÉÿÁÿ¸ÿÆÿÄÿÆÿÃÿµÿ°ÿ¸ÿ»ÿ¹ÿ¼ÿ¸ÿ¯ÿÊÿ¿ÿ¸ÿºÿ¬ÿ¥ÿ®ÿÄÿÃÿ¸ÿ²ÿ¶ÿÂÿÃÿÁÿÊÿ¼ÿ²ÿÁÿ½ÿÆÿ½ÿªÿ¿ÿÃÿ¶ÿ·ÿ¸ÿ¸ÿÅÿ¼ÿ¹ÿ¹ÿÀÿ¯ÿÉÿ¾ÿÁÿ¯ÿ°ÿ²ÿÁÿÃÿ¹ÿ¶ÿ«ÿ§ÿ¿ÿ¶ÿ¸ÿºÿ¹ÿ¿ÿ¬ÿµÿ³ÿ¤ÿ±ÿÆÿÁÿ´ÿµÿ¹ÿ¸ÿµÿ·ÿËÿÌÿÒÿÏÿÈÿ´ÿÄÿ¿ÿ¾ÿºÿ¾ÿÂÿ¹ÿ³ÿ·ÿÁÿ¾ÿºÿÀÿ®ÿÄÿ¹ÿ²ÿ¸ÿ¸ÿ²ÿÃÿÆÿºÿ¶ÿ¶ÿµÿºÿÀÿ´ÿ³ÿÆÿ¿ÿËÿÃÿ®ÿºÿºÿ¸ÿ¿ÿ·ÿ¶ÿ¿ÿÂÿ¼ÿ¸ÿ½ÿºÿ´ÿ¾ÿÅÿ¸ÿ¸ÿ½ÿ³ÿ¿ÿ®ÿ­ÿ¸ÿºÿ¹ÿ¶ÿ·ÿ¸ÿµÿÃÿÁÿ¹ÿ±ÿ³ÿ§ÿ­ÿÅÿªÿºÿ¶ÿÆÿÀÿ¼ÿ·ÿ¯ÿ¶ÿ¹ÿ¹ÿÀÿ»ÿ¿ÿ¾ÿ½ÿ·ÿ¸ÿµÿ±ÿ»ÿ°ÿÇÿ¾ÿ°ÿ·ÿÅÿ¾ÿ¹ÿ¶ÿ®ÿ°ÿ®ÿ°ÿ²ÿ¬ÿ§ÿ¦ÿºÿ¢ÿ¸ÿ°ÿ¬ÿ¿ÿÂÿ»ÿ¿ÿ´ÿ®ÿ±ÿ²ÿµÿ±ÿ¯ÿ¹ÿ¼ÿÂÿºÿ¶ÿ¯ÿºÿ¶ÿ®ÿ²ÿ·ÿ¿ÿ°ÿ²ÿ®ÿ¯ÿ­ÿ¯ÿ»ÿ¹ÿ¯ÿµÿ½ÿ¶ÿ´ÿ·ÿ°ÿ¹ÿ¾ÿ¿ÿ±ÿ®ÿ±ÿ­ÿ¶ÿÄÿÁÿµÿ°ÿ¶ÿ¸ÿ·ÿºÿ¸ÿ¶ÿ«ÿ´ÿ¬ÿ ÿ¹ÿ«ÿ³ÿÆÿ®ÿ©ÿ½ÿ±ÿ¨ÿ«ÿ«ÿ´ÿµÿ´ÿ¸ÿ¶ÿ°ÿ®ÿ±ÿµÿÉÿ¼ÿ§ÿ±ÿ°ÿ¥ÿ²ÿ¸ÿ±ÿ¸ÿºÿ»ÿ´ÿ¨ÿ®ÿºÿÂÿÀÿ¸ÿ³ÿµÿ¾ÿÆÿºÿ¯ÿ·ÿ´ÿ»ÿ·ÿ¹ÿ¿ÿ¨ÿ¼ÿ¾ÿÁÿ¸ÿ»ÿ²ÿ±ÿ°ÿ®ÿ¦ÿ³ÿÂÿ¹ÿ±ÿ¯ÿ®ÿ³ÿ¾ÿÂÿÂÿºÿ¸ÿÂÿ²ÿÇÿ½ÿ´ÿºÿ»ÿºÿ¸ÿ¸ÿ±ÿÆÿ¿ÿ¨ÿ«ÿ·ÿ¸ÿ±ÿ³ÿ´ÿ«ÿ­ÿªÿ¹ÿ«ÿÂÿ´ÿ¸ÿ°ÿ±ÿµÿ©ÿ¾ÿ¶ÿ¶ÿ½ÿ»ÿ°ÿµÿ®ÿ¶ÿ´ÿ®ÿ¹ÿ¶ÿ±ÿ¶ÿ±ÿºÿÃÿ½ÿ¾ÿ¨ÿ°ÿ¾ÿ®ÿªÿËÿÀÿ°ÿ¯ÿ·ÿÃÿ½ÿ¾ÿ¼ÿÃÿÆÿ¸ÿÄÿÃÿ´ÿ¸ÿ»ÿ¼ÿ¹ÿ­ÿ¶ÿÅÿ¾ÿ³ÿ¶ÿºÿ´ÿÀÿ´ÿ»ÿ»ÿ¸ÿ±ÿ²ÿ¹ÿ»ÿ¸ÿ³ÿºÿ·ÿºÿ¼ÿ½ÿ¶ÿÀÿÉÿ¾ÿ¶ÿ¯ÿ¶ÿ´ÿ¿ÿ¿ÿºÿÇÿ¾ÿ¶ÿ±ÿÉÿ»ÿ¬ÿÅÿÇÿ¶ÿ·ÿÄÿ¾ÿÁÿ¼ÿ¼ÿ¶ÿ¶ÿ¸ÿ¸ÿ¸ÿ¸ÿ¿ÿÃÿÁÿ¹ÿ´ÿ¿ÿ¸ÿÌÿ¼ÿ´ÿ¾ÿÉÿ»ÿ¬ÿ§ÿ­ÿÄÿ¯ÿ±ÿ´ÿ¾ÿ»ÿ¹ÿ³ÿ¸ÿ±ÿ³ÿ°ÿ¶ÿ¸ÿ¸ÿµÿ½ÿµÿ¨ÿ¶ÿ¹ÿºÿ½ÿºÿÊÿ¾ÿ¶ÿ¾ÿ»ÿ¬ÿ´ÿ¸ÿÂÿ¸ÿ¬ÿ¼ÿ´ÿ»ÿµÿ¨ÿ®ÿÃÿÅÿªÿ¦ÿ®ÿ±ÿ§ÿ³ÿ¹ÿ°ÿ³ÿ¯ÿ£ÿ«ÿ¿ÿ·ÿ¦ÿºÿ¿ÿ¶ÿ¨ÿºÿ°ÿ´ÿÀÿ»ÿ·ÿ©ÿ¸ÿ»ÿ®ÿÂÿ¸ÿ¹ÿ½ÿ¢ÿ®ÿ¶ÿµÿ¯ÿ²ÿ²ÿ®ÿ²ÿ¸ÿÀÿÅÿÀÿÂÿÅÿÄÿÂÿ¹ÿ»ÿµÿ²ÿ³ÿÏÿÊÿ­ÿµÿÇÿ»ÿ¶ÿ¤ÿ²ÿ²ÿÁÿÂÿ¬ÿ¼ÿ®ÿ¹ÿ´ÿËÿÀÿ¼ÿ½ÿ¼ÿµÿ²ÿ³ÿµÿ»ÿÇÿÆÿ¯ÿ¯ÿºÿµÿ·ÿ³ÿ®ÿ½ÿ¿ÿ´ÿÆÿ·ÿ³ÿ¹ÿ¶ÿ±ÿ¾ÿ¿ÿºÿÁÿ¬ÿªÿ²ÿÃÿ±ÿ³ÿ¶ÿÃÿµÿ´ÿªÿ²ÿ¼ÿ¾ÿ²ÿ¿ÿÉÿ»ÿµÿ´ÿ¬ÿºÿ¼ÿ¸ÿ¼ÿ´ÿ®ÿ°ÿ¿ÿËÿ¿ÿ¬ÿµÿµÿºÿ¤ÿ­ÿ´ÿ«ÿ¼ÿµÿ®ÿÄÿ²ÿ¼ÿ®ÿÀÿ¶ÿÊÿ°ÿ²ÿÊÿµÿºÿ¶ÿ²ÿ±ÿÆÿ¿ÿ»ÿÁÿ½ÿ±ÿ¼ÿÂÿ¼ÿ¼ÿ¹ÿ¸ÿ»ÿºÿÀÿÁÿ¶ÿÀÿ¹ÿÇÿÀÿÀÿÖÿºÿ·ÿ½ÿ¾ÿ½ÿºÿÊÿ¾ÿ´ÿÃÿ®ÿ­ÿ¼ÿ°ÿ§ÿ¼ÿÉÿ­ÿ·ÿºÿÿ¢ÿÁÿ¹ÿ³ÿ½ÿµÿ¼ÿ°ÿ­ÿ°ÿ²ÿ°ÿ°ÿ·ÿ½ÿ½ÿÂÿÄÿ½ÿ»ÿ¯ÿ·ÿÇÿ¬ÿ³ÿ±ÿ¹ÿÊÿÑÿÂÿ®ÿºÿ®ÿ½ÿ°ÿ¶ÿ©ÿ¿ÿ·ÿ³ÿÊÿ±ÿÁÿÃÿ¡ÿ°ÿ¶ÿÃÿÉÿÖÿ¿ÿÊÿ¿ÿ¾ÿ´ÿ¯ÿ¹ÿÀÿ¹ÿ³ÿ¿ÿ¸ÿ«ÿ±ÿ¹ÿ½ÿ½ÿ·ÿ¸ÿÂÿ¶ÿµÿÁÿÂÿªÿ¯ÿ°ÿ¨ÿ´ÿ±ÿ·ÿµÿ¶ÿ»ÿÃÿ¾ÿ²ÿÄÿºÿÈÿ¼ÿ¿ÿÀÿ½ÿ«ÿµÿÃÿ¹ÿ¨ÿ·ÿ½ÿ´ÿ¾ÿ½ÿ¹ÿ±ÿ¼ÿ¿ÿ¹ÿÁÿ½ÿ±ÿ¸ÿÁÿ¾ÿ´ÿ°ÿµÿ·ÿ¼ÿ½ÿ»ÿ¿ÿ¶ÿ²ÿ´ÿ°ÿ¬ÿ«ÿ²ÿµÿ¯ÿ¯ÿºÿÊÿ´ÿ¯ÿ¯ÿ³ÿ¥ÿ¹ÿÀÿ¼ÿ±ÿ¹ÿÀÿÃÿ«ÿºÿÇÿºÿ¸ÿ²ÿ¼ÿºÿµÿ²ÿÂÿ½ÿ³ÿÁÿ¿ÿ®ÿ²ÿ¹ÿ¸ÿ¹ÿ¸ÿ½ÿ·ÿ·ÿÃÿ¼ÿ¸ÿ¸ÿ½ÿÀÿ»ÿ¾ÿ¯ÿªÿ²ÿ¹ÿºÿÇÿ»ÿ¾ÿÂÿ ÿÀÿ¯ÿ®ÿÂÿºÿ¸ÿ¹ÿ½ÿ³ÿ²ÿÀÿÅÿ±ÿ­ÿ²ÿ½ÿ³ÿ¸ÿÅÿÉÿÃÿÐÿ½ÿ¹ÿÁÿºÿÀÿÁÿÂÿ¾ÿ»ÿ¹ÿ³ÿ´ÿ»ÿ¼ÿ¹ÿ¸ÿ·ÿ¹ÿÂÿÂÿ´ÿºÿºÿÆÿ¾ÿ»ÿ¼ÿ°ÿÉÿÓÿÉÿ¹ÿ²ÿ¶ÿ¸ÿÅÿÄÿ¼ÿÀÿÀÿºÿ®ÿ¯ÿ¨ÿÿÇÿµÿÀÿºÿ²ÿ®ÿ¯ÿªÿ·ÿ­ÿ¼ÿ»ÿ³ÿ²ÿ°ÿ¤ÿ®ÿ·ÿ·ÿ°ÿ²ÿ»ÿ¼ÿ¶ÿºÿºÿ°ÿ³ÿ²ÿ¶ÿ¯ÿ®ÿ¹ÿ¸ÿ¼ÿ®ÿÁÿÀÿ¹ÿ«ÿ¸ÿ¯ÿ¼ÿ²ÿ±ÿÇÿ´ÿÏÿÇÿÅÿÅÿÈÿ±ÿ¼ÿÆÿÈÿ²ÿ¼ÿ´ÿ»ÿ½ÿ³ÿ¶ÿºÿ¶ÿ¶ÿ©ÿ½ÿÊÿÆÿÀÿ¾ÿÂÿÁÿÀÿ¿ÿ½ÿ¶ÿ²ÿ¸ÿ¾ÿÃÿ¾ÿ¸ÿ®ÿ¶ÿµÿ¸ÿµÿ³ÿ°ÿ³ÿ·ÿÀÿ»ÿ´ÿ°ÿºÿ¾ÿÍÿÂÿµÿ¹ÿ¿ÿ²ÿ®ÿÀÿÇÿ¿ÿÀÿ¦ÿ«ÿ¿ÿ¶ÿ¶ÿ²ÿ½ÿÊÿÀÿÂÿ¸ÿ¹ÿ½ÿµÿ±ÿÃÿÅÿ¹ÿºÿÀÿ¸ÿ±ÿ¹ÿ¹ÿ½ÿÀÿ¹ÿ»ÿ·ÿ¹ÿ¼ÿ´ÿ³ÿ¼ÿ¹ÿ´ÿ¬ÿºÿ°ÿµÿÂÿÇÿ·ÿ´ÿ±ÿ¯ÿÁÿ¼ÿªÿ½ÿ´ÿ¸ÿ¾ÿ·ÿ¼ÿ·ÿÄÿÄÿÈÿÃÿÉÿ¹ÿ¸ÿ¹ÿ´ÿ«ÿ¸ÿÊÿÉÿÁÿ»ÿºÿ½ÿ¾ÿ´ÿ©ÿ»ÿÂÿ¯ÿµÿ¿ÿÊÿ¬ÿ­ÿÈÿÊÿ¾ÿ½ÿ±ÿ¤ÿ½ÿÈÿ®ÿ¥ÿÂÿ«ÿ«ÿºÿ¿ÿ¾ÿªÿ¶ÿ´ÿªÿ¹ÿÂÿ­ÿ®ÿ½ÿÍÿÈÿÀÿ¶ÿ¿ÿÇÿÈÿ·ÿ±ÿ·ÿ²ÿ³ÿÄÿ½ÿ¶ÿ¿ÿ¹ÿ¿ÿÀÿÁÿ·ÿ·ÿ«ÿ¯ÿ¸ÿÁÿµÿºÿÆÿÜÿÄÿ²ÿªÿËÿ¸ÿÑÿ¶ÿ¬ÿËÿ½ÿÃÿ¼ÿ»ÿÃÿÂÿ²ÿµÿ±ÿ´ÿ»ÿ·ÿ¿ÿÉÿÀÿ¸ÿ¾ÿÀÿ»ÿ·ÿ¸ÿ½ÿ¼ÿºÿ¹ÿ¶ÿÆÿÈÿÈÿ¬ÿ²ÿºÿ»ÿµÿ²ÿ´ÿÀÿÉÿ¸ÿ·ÿ½ÿ´ÿÁÿ®ÿ»ÿ¹ÿ¬ÿÂÿ¹ÿºÿÂÿÃÿÀÿ´ÿ·ÿÀÿÎÿËÿÂÿÀÿÆÿÆÿºÿ¿ÿ¿ÿ°ÿµÿºÿ¹ÿÁÿÃÿ¹ÿ·ÿ¶ÿ±ÿ®ÿÄÿºÿºÿÆÿÍÿÐÿÇÿ·ÿ¿ÿÕÿºÿ¿ÿ¹ÿ·ÿ½ÿÇÿÃÿ²ÿ´ÿ¸ÿ¶ÿºÿ±ÿ§ÿ«ÿ²ÿ¶ÿ¿ÿÄÿÀÿ¹ÿ¼ÿÀÿ¾ÿÅÿ¾ÿ®ÿ±ÿÁÿ¿ÿÂÿÆÿ½ÿÏÿ·ÿ°ÿ¸ÿ¹ÿ¹ÿ¿ÿ®ÿ±ÿÁÿÁÿ¯ÿ¹ÿËÿÆÿ²ÿºÿ¹ÿ¯ÿ¸ÿÉÿÃÿ½ÿºÿµÿºÿ·ÿ²ÿ¸ÿºÿÃÿ¾ÿ´ÿ®ÿ·ÿ²ÿ®ÿ¶ÿ©ÿ¯ÿ½ÿµÿ¸ÿÂÿ¦ÿÇÿ»ÿ»ÿ°ÿºÿ³ÿ¸ÿ¼ÿ½ÿ§ÿ­ÿÀÿ·ÿ³ÿ¾ÿÈÿÏÿÊÿ½ÿ»ÿ¼ÿ¸ÿºÿ·ÿ´ÿ®ÿ±ÿ¿ÿÎÿ¿ÿÅÿ¯ÿ¶ÿ¹ÿµÿÊÿºÿÃÿÍÿÇÿ¡ÿÆÿ³ÿÉÿ»ÿ³ÿÀÿºÿ·ÿ¼ÿÂÿ½ÿÃÿÉÿ½ÿ»ÿÁÿÆÿÇÿÁÿ¹ÿ¹ÿ¸ÿ½ÿÃÿÁÿ§ÿ¶ÿ½ÿ»ÿ³ÿ·ÿÉÿ´ÿÃÿ¶ÿÀÿ¶ÿªÿ¹ÿÂÿºÿ²ÿ»ÿ½ÿÌÿÊÿ¼ÿ¼ÿ³ÿ½ÿÁÿ¹ÿ¼ÿ¾ÿÇÿºÿ¤ÿÖÿÒÿËÿÆÿ¬ÿ½ÿÁÿÄÿ·ÿ³ÿ´ÿ±ÿ³ÿ´ÿ·ÿÅÿÆÿÆÿ·ÿ°ÿ¼ÿ¿ÿÇÿ×ÿÑÿ¾ÿ½ÿºÿ³ÿ¿ÿªÿ²ÿµÿµÿ¼ÿ¸ÿ¶ÿ¶ÿÅÿ·ÿ±ÿ¹ÿ¸ÿ²ÿ»ÿÀÿ¼ÿ²ÿ±ÿ¾ÿÅÿ»ÿ´ÿ½ÿÂÿÆÿ¿ÿ¸ÿÇÿÌÿµÿÆÿÔÿÆÿÇÿ·ÿÀÿµÿºÿ¸ÿ¿ÿ»ÿ¹ÿ·ÿ¼ÿ·ÿ¸ÿÁÿÅÿ¼ÿ²ÿ¼ÿÃÿ¹ÿ±ÿ¸ÿ¼ÿ¼ÿ¼ÿ¼ÿÂÿ¼ÿÌÿ¿ÿ¶ÿÄÿ¼ÿ¶ÿÄÿÌÿÉÿ¼ÿ²ÿ»ÿÉÿÆÿ½ÿ·ÿ°ÿ´ÿ½ÿÂÿÅÿÃÿ¹ÿ¿ÿÂÿ½ÿ±ÿÀÿµÿÀÿÁÿºÿ·ÿÁÿ¿ÿºÿÀÿ¸ÿ¹ÿ¼ÿÀÿÂÿ²ÿªÿ¶ÿ¶ÿ©ÿÀÿÃÿÂÿÅÿÃÿ«ÿ·ÿºÿ­ÿ«ÿ«ÿ´ÿÆÿÅÿ²ÿ¸ÿ¹ÿ§ÿ«ÿ»ÿ´ÿ«ÿ²ÿ´ÿ¸ÿ½ÿ·ÿ¯ÿÁÿ·ÿ¹ÿ»ÿ²ÿ¼ÿ¸ÿ·ÿµÿ±ÿ¿ÿ½ÿªÿ«ÿ²ÿ°ÿµÿ·ÿ·ÿÆÿ½ÿÄÿÇÿ´ÿ¿ÿÅÿ¿ÿÄÿ¹ÿ¸ÿ¸ÿ¾ÿ²ÿ¦ÿ¬ÿ¿ÿÃÿ¸ÿ»ÿÄÿ´ÿ¬ÿ¹ÿ®ÿ·ÿµÿ®ÿ¼ÿ¾ÿÀÿ­ÿ³ÿ¸ÿÐÿ³ÿ¶ÿ¶ÿ·ÿ¾ÿºÿ¯ÿ¯ÿÄÿØÿÆÿ¹ÿ¶ÿ¼ÿÉÿ¹ÿÃÿËÿ­ÿ¸ÿ½ÿÀÿÀÿ¹ÿ·ÿºÿºÿ°ÿ¶ÿÁÿÂÿÍÿÂÿ¼ÿ¶ÿ¹ÿ¿ÿ´ÿ¢ÿ­ÿÂÿÏÿ®ÿ¾ÿ­ÿ¾ÿÑÿÈÿ¿ÿºÿÂÿÎÿ¿ÿ¶ÿ½ÿ¬ÿ¸ÿ»ÿ¹ÿ¸ÿ¾ÿ¾ÿ¼ÿÁÿ¿ÿ¸ÿºÿ®ÿ¬ÿµÿ°ÿ®ÿ»ÿºÿ±ÿ´ÿ¹ÿ±ÿ¯ÿ±ÿ´ÿ½ÿ¯ÿÌÿÎÿÊÿ¿ÿµÿÂÿ½ÿ¬ÿÁÿÌÿ¶ÿ¼ÿÀÿ¸ÿ»ÿ­ÿ¤ÿ­ÿ¶ÿ·ÿ¼ÿ±ÿ¸ÿ´ÿ´ÿÂÿÅÿÂÿÂÿÌÿÎÿÇÿ»ÿÎÿÃÿÑÿ²ÿ¼ÿ¾ÿÇÿËÿÊÿ¼ÿ¯ÿ¹ÿÄÿ¾ÿÅÿºÿºÿºÿ²ÿ¿ÿ¼ÿÉÿºÿÆÿ¼ÿ»ÿ¿ÿ·ÿ¶ÿÀÿºÿ¯ÿ³ÿÇÿÊÿÇÿËÿ¿ÿÁÿªÿ»ÿ½ÿ»ÿ¼ÿ¶ÿ±ÿ¹ÿ½ÿ´ÿ°ÿ°ÿ´ÿ¶ÿ²ÿ¹ÿ»ÿ¼ÿ­ÿ¹ÿ¸ÿ¾ÿÁÿ·ÿ®ÿ±ÿ¼ÿÆÿ¾ÿ­ÿ²ÿÍÿÁÿÅÿ°ÿ¸ÿÅÿÆÿÃÿÈÿÅÿ²ÿ¦ÿ®ÿ¶ÿÆÿÆÿ­ÿµÿºÿºÿÀÿ»ÿ´ÿÁÿÅÿ¾ÿÁÿ¿ÿ³ÿ¯ÿ§ÿÁÿ¸ÿÌÿ¸ÿ°ÿ²ÿ·ÿ»ÿ­ÿ¶ÿ½ÿ´ÿ¸ÿÀÿ²ÿ¸ÿºÿ½ÿÌÿÊÿÎÿ¼ÿ¼ÿ°ÿ±ÿ¹ÿ´ÿ«ÿ¯ÿµÿ¶ÿ³ÿÁÿ·ÿ·ÿÏÿÅÿÄÿ¼ÿ¹ÿ¾ÿ¾ÿ¹ÿ¸ÿ¹ÿ·ÿ¼ÿ½ÿÂÿ°ÿ°ÿ¬ÿ¸ÿÉÿÀÿ¸ÿÀÿÁÿ»ÿÂÿ¿ÿ½ÿÀÿ¹ÿºÿ¸ÿÀÿÀÿÀÿ½ÿ¿ÿÀÿ½ÿÄÿÀÿ¿ÿÕÿ¹ÿÌÿ¼ÿÀÿ½ÿµÿ¶ÿ½ÿ¿ÿ¿ÿ½ÿµÿ³ÿÀÿ®ÿ©ÿ¿ÿ¸ÿ¼ÿ»ÿ²ÿ³ÿ»ÿÀÿÂÿ¼ÿÂÿ¹ÿ³ÿÀÿ¸ÿÅÿÊÿ¾ÿÂÿÏÿÒÿÎÿÆÿÂÿ¸ÿÌÿ»ÿ¿ÿ·ÿÃÿÆÿÃÿºÿ±ÿªÿªÿÃÿÊÿÃÿ´ÿµÿµÿÃÿÉÿÅÿ¹ÿµÿÁÿÈÿµÿ¿ÿ»ÿ«ÿ²ÿ½ÿ·ÿ¹ÿ»ÿ½ÿ¾ÿ¾ÿÄÿÈÿÆÿ¶ÿ¹ÿÀÿ¼ÿÆÿÄÿÉÿÉÿ¼ÿ¯ÿ®ÿÀÿ½ÿµÿ·ÿ²ÿ³ÿÄÿÀÿ¹ÿ»ÿ¾ÿ¿ÿÀÿµÿÂÿ²ÿ¼ÿ»ÿ¹ÿÀÿÎÿÁÿµÿÆÿ½ÿÅÿÁÿ¶ÿÁÿÅÿÃÿÆÿÅÿÅÿÅÿÃÿÄÿÈÿÁÿ¿ÿ¾ÿ»ÿ½ÿ½ÿÂÿÅÿÆÿÉÿÍÿÃÿµÿÌÿ·ÿ·ÿÈÿÁÿºÿ¶ÿ±ÿ¹ÿÆÿ¸ÿ±ÿ·ÿ¨ÿ»ÿ¿ÿ¾ÿÉÿËÿ»ÿ½ÿÈÿ¸ÿÎÿºÿ©ÿ¸ÿËÿÁÿ¯ÿ¯ÿ¸ÿÁÿÍÿËÿ¾ÿ·ÿ¹ÿ¾ÿ¹ÿ²ÿºÿÈÿ¼ÿ·ÿÎÿ²ÿÈÿÀÿÃÿ¿ÿ½ÿ¿ÿ¾ÿÂÿÊÿÄÿ¸ÿÁÿÉÿÈÿÆÿ¼ÿµÿÂÿÅÿ²ÿ¼ÿ§ÿ¶ÿ¶ÿ´ÿ¹ÿ¶ÿ®ÿ³ÿ¶ÿºÿ©ÿ³ÿ¸ÿºÿ¼ÿºÿ¸ÿ¼ÿ¼ÿÊÿ»ÿÄÿÈÿÆÿÄÿ¿ÿ½ÿ»ÿºÿÅÿÉÿ³ÿÆÿÆÿÌÿÇÿ¾ÿºÿ·ÿ¾ÿÈÿÅÿ³ÿ§ÿ§ÿ¶ÿ²ÿ©ÿ¿ÿÐÿÚÿ¿ÿ²ÿ½ÿ¹ÿºÿ¸ÿµÿ½ÿ¸ÿ³ÿÅÿ¿ÿ²ÿ¼ÿÅÿºÿ­ÿ´ÿ¸ÿÑÿªÿ·ÿ°ÿ²ÿ½ÿÉÿÅÿµÿ®ÿÃÿ¡ÿ°ÿ§ÿ§ÿ©ÿ¢ÿ¤ÿµÿ±ÿ¼ÿ®ÿ«ÿ¦ÿ¬ÿ±ÿ¨ÿ¤ÿ¹ÿ¯ÿ¹ÿ¯ÿ¸ÿ¸ÿ¸ÿ·ÿ´ÿ¸ÿ¸ÿ½ÿ¶ÿ¼ÿºÿ³ÿ¾ÿÈÿµÿÁÿ²ÿªÿ²ÿ¾ÿ¾ÿºÿ»ÿ¾ÿ¸ÿ²ÿ¯ÿ¼ÿ¼ÿ·ÿ¿ÿÈÿ¿ÿ¶ÿ¼ÿÄÿ¾ÿ¾ÿ¼ÿ½ÿ·ÿ®ÿ¸ÿ¿ÿªÿ¸ÿ»ÿ¿ÿ¸ÿµÿºÿÀÿ¯ÿºÿÁÿºÿÀÿÈÿ¼ÿ­ÿ³ÿ»ÿ¹ÿ·ÿ¿ÿ´ÿÆÿÊÿ½ÿ·ÿºÿ±ÿºÿ»ÿÁÿÀÿ¹ÿ»ÿÈÿÏÿÃÿÒÿÊÿ¼ÿ­ÿ­ÿÁÿÇÿÀÿ¼ÿ¶ÿ°ÿÀÿ´ÿ¾ÿÊÿÄÿ¸ÿ´ÿ¼ÿÀÿ­ÿ¿ÿ¸ÿªÿ²ÿ«ÿºÿÈÿ»ÿ¶ÿ«ÿ´ÿ¿ÿ¾ÿ¨ÿ­ÿ³ÿ®ÿ±ÿ¸ÿ¶ÿÀÿÀÿÈÿ²ÿ·ÿ½ÿ®ÿ¨ÿ¶ÿ¯ÿ·ÿ¸ÿ²ÿ¯ÿ»ÿ»ÿ¹ÿ´ÿ«ÿ­ÿªÿÁÿÁÿ­ÿ¬ÿ±ÿ¸ÿ·ÿ´ÿ¶ÿ·ÿ´ÿ¨ÿ¸ÿÆÿ±ÿ°ÿ¾ÿÃÿÀÿ·ÿ´ÿÅÿ´ÿ±ÿ°ÿ§ÿ¸ÿÅÿÁÿ»ÿ°ÿ¨ÿ¯ÿµÿÀÿÇÿ¸ÿ®ÿ·ÿºÿ²ÿ³ÿ´ÿÄÿÄÿ¸ÿ¼ÿ²ÿºÿ¾ÿÂÿÃÿ±ÿµÿ¯ÿ³ÿÁÿ¸ÿ±ÿ¶ÿ¶ÿ¼ÿ¿ÿ²ÿ´ÿ¿ÿµÿ±ÿ¬ÿ»ÿÇÿÁÿÀÿÅÿ½ÿ½ÿÚÿ°ÿºÿ°ÿ¹ÿÁÿÀÿ½ÿ¹ÿ»ÿ¾ÿµÿ´ÿ³ÿÂÿ»ÿ¶ÿ»ÿÁÿ¿ÿ¶ÿ«ÿ¬ÿ¾ÿ¾ÿÍÿ¿ÿªÿ®ÿ¡ÿµÿ¹ÿºÿºÿ±ÿÀÿÀÿ§ÿ«ÿÆÿ¸ÿ³ÿ¼ÿÃÿ¾ÿ±ÿ©ÿ²ÿÃÿ´ÿ¿ÿ¼ÿÂÿ«ÿ®ÿ½ÿÅÿ¿ÿ·ÿºÿÅÿÉÿ¶ÿ¨ÿ³ÿ¼ÿÀÿ½ÿ¶ÿ·ÿÁÿ¿ÿ²ÿÀÿ¨ÿÆÿ½ÿ±ÿËÿÁÿ»ÿ»ÿ¾ÿ·ÿ©ÿ©ÿ²ÿ¿ÿ¿ÿºÿ¤ÿºÿ»ÿ»ÿºÿ¼ÿ¼ÿ·ÿ¹ÿËÿÉÿ¯ÿµÿ·ÿ´ÿ®ÿ¡ÿ£ÿ®ÿ¹ÿ¾ÿ»ÿ½ÿ½ÿ¿ÿ³ÿ·ÿ¸ÿ­ÿ²ÿ³ÿ¸ÿ·ÿ¶ÿ½ÿÁÿ¹ÿ¶ÿªÿ½ÿ¾ÿ¶ÿ·ÿµÿ¶ÿ³ÿ¶ÿ»ÿ¹ÿ¹ÿ¾ÿ¿ÿ¸ÿ¶ÿ©ÿÅÿ¾ÿÁÿÁÿ½ÿ»ÿ¾ÿ¹ÿ¯ÿ·ÿ·ÿ¸ÿ·ÿ¶ÿ¨ÿ±ÿ«ÿ­ÿ´ÿ»ÿºÿ¸ÿµÿ±ÿ¼ÿ±ÿ¨ÿ¶ÿÆÿ»ÿ¡ÿµÿÂÿºÿ¸ÿ¼ÿ¹ÿ´ÿ²ÿ°ÿ¹ÿ¯ÿÏÿ¶ÿÄÿºÿ¥ÿ­ÿÂÿ¹ÿ°ÿ°ÿ®ÿµÿ¸ÿ¿ÿ¿ÿ®ÿÒÿÁÿ³ÿÂÿÈÿÆÿ»ÿ¬ÿ­ÿ¿ÿÇÿÁÿÂÿÀÿÂÿ»ÿ®ÿ¸ÿÑÿÊÿÁÿ¹ÿ¸ÿÄÿÂÿÁÿÄÿ¸ÿÊÿ¾ÿÌÿºÿÂÿºÿ¸ÿ¼ÿ¼ÿµÿ¸ÿ¿ÿ¾ÿ¾ÿ½ÿ´ÿ°ÿ´ÿ¶ÿ¿ÿ°ÿÉÿ¯ÿ¸ÿ¾ÿ¶ÿ®ÿ¤ÿ±ÿÂÿ½ÿ´ÿ¯ÿ»ÿ¿ÿºÿ»ÿ·ÿµÿÅÿ­ÿ¹ÿ¶ÿ¦ÿ§ÿ¼ÿÂÿºÿ¸ÿ¶ÿÁÿ½ÿ»ÿÊÿÓÿÄÿÄÿÆÿ½ÿ¼ÿ¸ÿ¹ÿµÿ¹ÿ¾ÿ¹ÿ¹ÿ¹ÿÀÿ³ÿ·ÿÍÿ°ÿ¼ÿÆÿÀÿ»ÿµÿ±ÿÃÿÂÿ²ÿ¸ÿ¿ÿ¯ÿ·ÿÄÿÅÿ½ÿËÿÆÿÇÿÇÿ¸ÿ¿ÿ¿ÿÁÿ½ÿ¼ÿ¾ÿ»ÿºÿ¾ÿ¼ÿÃÿÀÿ·ÿ¾ÿÅÿ¶ÿµÿ³ÿ¸ÿ¹ÿ§ÿ¯ÿ¶ÿÂÿÊÿÈÿÀÿ¾ÿÇÿÆÿÖÿÄÿ¹ÿ³ÿ®ÿ®ÿÁÿ­ÿ«ÿ»ÿ¼ÿºÿ²ÿ³ÿ¯ÿ¶ÿÄÿ¾ÿ¾ÿ½ÿ¼ÿ¸ÿ¹ÿ¶ÿºÿµÿ­ÿ³ÿ·ÿÀÿÁÿ·ÿÁÿÆÿ¿ÿ½ÿµÿ·ÿÇÿ¶ÿ²ÿ¦ÿ£ÿ¯ÿÿªÿªÿ·ÿ²ÿ«ÿ³ÿ¼ÿºÿ½ÿ·ÿ°ÿ±ÿ°ÿ°ÿ®ÿ¯ÿµÿ±ÿÉÿ·ÿ²ÿºÿÃÿ±ÿ¶ÿ´ÿ¿ÿ©ÿµÿÃÿÃÿ¹ÿ¼ÿËÿÐÿÂÿ°ÿ¸ÿ³ÿ©ÿ¸ÿºÿÉÿ²ÿµÿÅÿ¶ÿ¶ÿ¬ÿ¶ÿ½ÿÁÿ¹ÿ¬ÿ©ÿ¶ÿ·ÿ²ÿ¿ÿ·ÿ·ÿ·ÿ¯ÿ¼ÿ­ÿ´ÿÖÿ¼ÿÂÿ¸ÿ°ÿ¹ÿºÿÆÿËÿ¿ÿµÿ´ÿ·ÿ·ÿ·ÿ¹ÿ±ÿ«ÿ¸ÿ¿ÿ«ÿªÿ±ÿ­ÿ¹ÿ¿ÿÀÿ³ÿµÿ¼ÿÀÿºÿ°ÿ¯ÿ²ÿ·ÿ³ÿªÿ¬ÿºÿÀÿ½ÿÂÿÅÿÕÿÀÿÉÿ¿ÿÈÿµÿ´ÿ½ÿÄÿ¾ÿÊÿ¹ÿ¶ÿ±ÿ²ÿ²ÿ¯ÿ¼ÿÉÿ¿ÿ¬ÿ§ÿ²ÿµÿÅÿ¶ÿ½ÿ½ÿµÿÀÿ¥ÿËÿ¸ÿÂÿ»ÿ©ÿµÿ±ÿÃÿÁÿÁÿ»ÿ½ÿ¿ÿ·ÿ¿ÿÂÿ·ÿ»ÿÁÿ¼ÿÃÿºÿ³ÿ¶ÿ¯ÿ¬ÿ±ÿ¦ÿ´ÿ³ÿ¯ÿ»ÿ±ÿ¹ÿ¿ÿ·ÿ¼ÿ±ÿµÿµÿ®ÿ»ÿÁÿ¹ÿ²ÿ¥ÿ§ÿ³ÿµÿ¶ÿ¤ÿ¢ÿ¨ÿ³ÿÆÿËÿÃÿ­ÿ±ÿÀÿ½ÿ¸ÿ½ÿÁÿ·ÿÁÿ·ÿ¼ÿ¾ÿ´ÿ¼ÿ·ÿµÿ¿ÿ¯ÿ±ÿ¾ÿ¹ÿ®ÿ¯ÿªÿ²ÿªÿÂÿ¸ÿ¹ÿµÿªÿºÿ»ÿ½ÿÁÿ¿ÿºÿ¬ÿµÿ¾ÿÃÿÀÿÁÿÈÿÃÿ»ÿ´ÿ¸ÿ¸ÿÀÿÇÿ¸ÿµÿ¾ÿ¶ÿ¬ÿ°ÿÃÿÆÿ®ÿ­ÿ¯ÿÂÿ­ÿ±ÿÄÿ¶ÿ£ÿ£ÿ³ÿµÿ°ÿµÿ»ÿÁÿÁÿ¹ÿºÿ¼ÿ¾ÿ¼ÿÀÿ¹ÿ¹ÿ¶ÿÂÿ±ÿ­ÿ´ÿµÿÈÿ«ÿ­ÿ»ÿ°ÿ¶ÿ¹ÿµÿ¯ÿ¯ÿ´ÿ¹ÿ¹ÿ¶ÿ°ÿªÿ³ÿºÿ¹ÿ¼ÿµÿ£ÿ«ÿÁÿ¼ÿµÿ·ÿ¨ÿ­ÿÃÿ³ÿ´ÿ¿ÿ­ÿ¡ÿ¾ÿÆÿ´ÿ§ÿ¸ÿÀÿ»ÿ½ÿ¯ÿ°ÿ¯ÿÂÿÂÿ´ÿ»ÿ¹ÿµÿµÿ®ÿ¯ÿµÿ¶ÿ´ÿ½ÿ¾ÿ¶ÿ¶ÿÀÿÁÿ¶ÿ»ÿ·ÿ½ÿ°ÿªÿ½ÿ¸ÿÀÿ¸ÿ¿ÿ©ÿ«ÿ¹ÿÂÿºÿ¬ÿ±ÿ¯ÿ­ÿ¾ÿÇÿ»ÿ¬ÿ§ÿ¸ÿÁÿ¾ÿ·ÿ§ÿºÿ¿ÿ¶ÿÁÿ¹ÿ½ÿÇÿÅÿºÿ»ÿ½ÿ²ÿ¬ÿ¹ÿºÿÃÿ´ÿÅÿ¸ÿ³ÿ¬ÿÇÿ¼ÿ´ÿÁÿÆÿ¹ÿ¶ÿ¶ÿºÿ½ÿÃÿÈÿ»ÿ®ÿµÿ»ÿ¸ÿ²ÿ¯ÿ¿ÿÄÿºÿ½ÿ»ÿ¼ÿÄÿÁÿ¶ÿµÿ¸ÿÀÿ»ÿ»ÿ¼ÿ¸ÿÂÿ£ÿ¨ÿÐÿÐÿÀÿ¼ÿÊÿÀÿÄÿÊÿ¸ÿ°ÿ³ÿ²ÿ°ÿ®ÿ»ÿÄÿºÿÀÿÅÿ·ÿ³ÿ¶ÿµÿºÿÈÿ¶ÿ½ÿ¸ÿµÿµÿµÿ·ÿÈÿÀÿÅÿµÿ¹ÿªÿ¾ÿ¸ÿ´ÿÓÿÒÿµÿºÿÀÿ¸ÿ¹ÿ¿ÿµÿºÿÁÿ¿ÿÀÿÂÿÃÿ·ÿµÿ¹ÿ¶ÿ´ÿ®ÿ³ÿÂÿÂÿ¾ÿ¹ÿ¶ÿÆÿÄÿËÿÂÿÃÿÌÿ¼ÿ¶ÿ»ÿ²ÿÀÿºÿÈÿÎÿ²ÿÌÿÄÿ£ÿÀÿÀÿÁÿ¼ÿÄÿ±ÿµÿ¹ÿ§ÿ´ÿµÿµÿ°ÿÃÿºÿ±ÿ¸ÿÀÿ¿ÿ¿ÿÀÿÅÿ¾ÿ¬ÿ²ÿÂÿÂÿ·ÿ±ÿµÿ¹ÿÌÿÍÿ¾ÿ¼ÿÃÿÃÿ¶ÿÁÿºÿÊÿÂÿ»ÿ¿ÿ¿ÿÆÿ»ÿ¬ÿÉÿÇÿÆÿ¬ÿ¹ÿ¦ÿ³ÿÆÿ¿ÿ½ÿ´ÿ¸ÿ½ÿ¾ÿ±ÿ´ÿÈÿÐÿÌÿºÿ²ÿ·ÿ¶ÿºÿ»ÿµÿ´ÿ°ÿ²ÿ¸ÿÄÿ½ÿ·ÿ»ÿ·ÿ¸ÿ²ÿ±ÿ·ÿºÿ¯ÿ±ÿÄÿ¾ÿ¹ÿ·ÿ±ÿ°ÿ¸ÿªÿ¿ÿ·ÿ¿ÿ¿ÿ¸ÿ¨ÿ²ÿµÿ´ÿ§ÿ·ÿÆÿ½ÿ»ÿÀÿºÿ·ÿ¹ÿÈÿÅÿ¹ÿºÿ°ÿ³ÿ¿ÿ¼ÿ»ÿ¾ÿºÿµÿ¹ÿÀÿ¾ÿ¶ÿ¼ÿ°ÿµÿ½ÿ±ÿµÿ³ÿºÿ³ÿ­ÿ½ÿÊÿ¯ÿ¸ÿºÿÁÿ©ÿ¹ÿ¿ÿ¾ÿ²ÿ¶ÿÊÿ¼ÿªÿ¼ÿµÿ»ÿ¼ÿ½ÿÂÿ¾ÿºÿ­ÿÅÿÉÿÃÿÈÿÀÿ±ÿ±ÿ¹ÿ¹ÿ¶ÿºÿ¼ÿ²ÿ¬ÿºÿ¿ÿ·ÿºÿ¼ÿ¿ÿ¼ÿ­ÿ¼ÿ°ÿ£ÿµÿºÿÂÿµÿËÿ¹ÿ¬ÿÎÿÁÿ±ÿ²ÿ·ÿ¹ÿ·ÿ¬ÿ¯ÿ¿ÿ²ÿºÿ«ÿ¸ÿµÿ±ÿ¹ÿÅÿ¾ÿ¾ÿ¶ÿºÿ¶ÿµÿ¼ÿ»ÿÁÿÂÿ±ÿ¶ÿÅÿÌÿÇÿ¾ÿ¹ÿ¸ÿ´ÿµÿÀÿ¸ÿµÿÁÿÂÿ¶ÿ·ÿÇÿ¸ÿºÿÂÿ³ÿ¹ÿÃÿµÿÁÿ¹ÿªÿ¸ÿªÿ°ÿÉÿÄÿ¹ÿ¶ÿ©ÿ¼ÿÉÿ´ÿÈÿ­ÿ¿ÿ¼ÿ§ÿ±ÿ²ÿ¯ÿ´ÿ¬ÿ·ÿºÿ»ÿÄÿ½ÿ®ÿ¹ÿ¾ÿ½ÿ¸ÿ±ÿ·ÿ¹ÿ¸ÿ½ÿ´ÿ´ÿ¼ÿ´ÿºÿ³ÿ°ÿÀÿÂÿÃÿ£ÿ¶ÿºÿ«ÿ¶ÿÆÿ³ÿ½ÿ¬ÿ«ÿ¸ÿ¿ÿ»ÿºÿ·ÿ¿ÿÆÿ«ÿ¾ÿÁÿÃÿÀÿÇÿÃÿ¸ÿÀÿ²ÿ±ÿºÿ¾ÿ¹ÿ´ÿÁÿ¸ÿ¹ÿ¸ÿ°ÿ¼ÿÆÿ¼ÿµÿºÿ·ÿ«ÿ®ÿ½ÿÄÿÁÿ½ÿ¹ÿµÿ´ÿ¯ÿ¸ÿ¿ÿ¯ÿ³ÿ±ÿ²ÿ¯ÿ¼ÿ·ÿÇÿ¶ÿÊÿÀÿ¶ÿ§ÿ»ÿ¼ÿ³ÿÀÿ¿ÿ´ÿ½ÿ­ÿ®ÿ½ÿ³ÿµÿ²ÿ³ÿ¾ÿ»ÿ¾ÿ¶ÿ·ÿ¹ÿ·ÿ¶ÿ¾ÿ¿ÿ½ÿ¿ÿ·ÿ¬ÿ´ÿ¼ÿºÿÀÿ¿ÿ¹ÿ·ÿµÿ®ÿ°ÿ®ÿµÿÀÿ»ÿ¸ÿ·ÿ¿ÿ·ÿ°ÿ¿ÿÅÿ»ÿÀÿ¤ÿ«ÿµÿ¸ÿ¸ÿÀÿ²ÿ§ÿ«ÿ»ÿÆÿÁÿ¼ÿ±ÿÀÿµÿÀÿÀÿ²ÿ²ÿ¹ÿ°ÿ·ÿ¼ÿ»ÿÈÿËÿÆÿ¼ÿ¸ÿÄÿÈÿÇÿ¾ÿ¸ÿÂÿÄÿÍÿ¿ÿ±ÿÆÿ¿ÿ±ÿÀÿ»ÿÒÿËÿ¸ÿÖÿ¼ÿ£ÿÐÿ ÿ§ÿ¶ÿ¥ÿµÿÌÿ¾ÿ¸ÿªÿÄÿ©ÿ¸ÿ´ÿ½ÿ´ÿµÿËÿËÿÉÿ¾ÿ¼ÿ¾ÿ¶ÿ´ÿ»ÿÂÿÂÿ¼ÿ¸ÿºÿ¾ÿ¾ÿ»ÿÄÿÇÿºÿÀÿÇÿÂÿ¯ÿ¸ÿÀÿÐÿÃÿ±ÿ®ÿµÿ¿ÿÇÿ©ÿ¤ÿ¿ÿ´ÿ¼ÿ¼ÿµÿÄÿ¸ÿ­ÿ½ÿ¯ÿµÿ¼ÿºÿÉÿÒÿÁÿ»ÿÂÿÇÿÁÿ¾ÿ¿ÿÃÿÄÿÁÿ¾ÿµÿÈÿÄÿÈÿ¶ÿ³ÿ¹ÿ¼ÿ³ÿºÿÂÿ»ÿÊÿ»ÿÈÿ»ÿÓÿ¼ÿÁÿÂÿ»ÿ¹ÿ¶ÿËÿ¶ÿ´ÿµÿÍÿ¾ÿ¿ÿ¸ÿÉÿµÿ«ÿ¨ÿªÿºÿÉÿÒÿËÿ¶ÿ¬ÿ±ÿ¾ÿÈÿÆÿÁÿ»ÿ½ÿºÿ¿ÿ±ÿ«ÿÃÿ¸ÿÎÿÊÿÄÿ¿ÿ»ÿÂÿºÿ¾ÿ°ÿ­ÿ¾ÿÆÿÃÿ¯ÿ»ÿ»ÿÅÿÀÿµÿ±ÿ²ÿ¶ÿ¶ÿ¿ÿ½ÿ¸ÿ¶ÿ²ÿ»ÿÄÿÀÿ¸ÿ·ÿ½ÿ¾ÿÇÿÉÿÃÿ¶ÿÊÿ¾ÿ­ÿ¼ÿ®ÿµÿ¨ÿ½ÿ°ÿ¾ÿ¼ÿÂÿ¹ÿÓÿÊÿºÿÅÿ²ÿ­ÿ¼ÿ¹ÿ¿ÿ»ÿ¸ÿ¹ÿÃÿ¿ÿ³ÿºÿÀÿÀÿ»ÿºÿªÿ¶ÿ¾ÿ½ÿ¼ÿ¸ÿºÿÇÿµÿ½ÿ¿ÿ«ÿÀÿÄÿ¶ÿ¶ÿ¼ÿ²ÿµÿÁÿ´ÿ©ÿ¶ÿÆÿÁÿ¾ÿÆÿÈÿÏÿÑÿÁÿ¹ÿ°ÿ¬ÿÀÿ¾ÿÃÿ»ÿÁÿÀÿÅÿ¸ÿºÿµÿÅÿ»ÿÇÿÄÿ¸ÿ×ÿ¸ÿ±ÿ¾ÿÍÿÅÿÀÿ¶ÿ¹ÿ½ÿ¿ÿ®ÿ¨ÿ´ÿ´ÿµÿ¾ÿ¼ÿ¼ÿÆÿÊÿÏÿÌÿ´ÿ±ÿºÿ¶ÿ´ÿºÿ¸ÿµÿÀÿ½ÿ¹ÿ°ÿÇÿ¼ÿÂÿÀÿÄÿµÿ±ÿ±ÿ¾ÿ°ÿ®ÿ¿ÿ¹ÿ´ÿºÿ¼ÿ¸ÿµÿÁÿÉÿ¾ÿ·ÿ·ÿÀÿËÿÎÿ¾ÿÁÿÇÿÂÿ¯ÿ³ÿ°ÿÈÿ¿ÿ³ÿ¸ÿ¶ÿ±ÿ¿ÿÀÿ»ÿÀÿÆÿ¾ÿ¿ÿÁÿ»ÿ¿ÿÉÿÈÿ²ÿ¯ÿ»ÿ¼ÿÄÿµÿºÿ´ÿ¹ÿ¶ÿ´ÿ±ÿ¶ÿËÿ¡ÿ­ÿ³ÿ°ÿ®ÿÁÿ¼ÿ»ÿÅÿÃÿÁÿ¾ÿ´ÿ®ÿ´ÿ½ÿ½ÿÆÿÆÿËÿ¼ÿ±ÿ¸ÿµÿ±ÿ¹ÿ³ÿÎÿ¶ÿµÿ¾ÿÅÿÀÿ»ÿ½ÿ´ÿµÿ»ÿ²ÿµÿ¾ÿ¸ÿ¼ÿÅÿ½ÿ·ÿ¸ÿ®ÿÃÿºÿ¸ÿ¹ÿÄÿ´ÿ¿ÿ±ÿ¸ÿÃÿ¿ÿ³ÿÂÿÔÿ½ÿªÿ±ÿ±ÿ´ÿ½ÿ­ÿ¯ÿÆÿÁÿÊÿÀÿ¼ÿÌÿÃÿ²ÿ®ÿ±ÿ»ÿ»ÿ¶ÿºÿÂÿÃÿÄÿ¾ÿ¾ÿÃÿÀÿ¿ÿ¾ÿ¹ÿ½ÿ·ÿ«ÿ¸ÿ²ÿ²ÿ¶ÿÈÿ½ÿ²ÿµÿ¯ÿÁÿÂÿªÿ«ÿµÿ®ÿÆÿÄÿ¸ÿ¹ÿ¾ÿºÿµÿÃÿÁÿ«ÿ·ÿ¿ÿÀÿºÿ¾ÿªÿ´ÿ·ÿªÿºÿ³ÿ¶ÿ¾ÿ¶ÿ´ÿ¶ÿºÿÂÿ²ÿªÿ¼ÿÀÿ½ÿÄÿÁÿÆÿºÿÿ¹ÿ»ÿ½ÿ¥ÿ»ÿ°ÿºÿ¹ÿ§ÿ³ÿÅÿ·ÿ­ÿ±ÿ·ÿ·ÿ¸ÿ·ÿ±ÿ¶ÿ¾ÿ·ÿ¹ÿ®ÿ¸ÿÆÿ»ÿ³ÿ±ÿ³ÿºÿµÿ¹ÿ·ÿµÿ¾ÿÁÿÀÿ»ÿ´ÿÂÿÖÿÇÿ«ÿ«ÿÎÿÇÿÀÿÁÿ¼ÿ°ÿÁÿÈÿ¿ÿ¸ÿ½ÿ¿ÿ±ÿ¯ÿµÿ¼ÿÂÿÈÿÎÿÇÿ¼ÿ±ÿÀÿÃÿ»ÿªÿ¯ÿ¯ÿËÿ¶ÿ²ÿ¸ÿºÿÀÿÁÿ»ÿ¿ÿÃÿÄÿÈÿÀÿÈÿÑÿµÿ®ÿ¶ÿÀÿ¶ÿ¸ÿÀÿÃÿ¸ÿ½ÿÃÿ³ÿ¶ÿÀÿ¹ÿºÿÅÿÅÿ½ÿ¼ÿÆÿ³ÿÏÿÎÿÎÿ´ÿµÿ»ÿÊÿ¶ÿ¥ÿªÿ²ÿ¾ÿÊÿÃÿ½ÿÂÿ¿ÿÉÿÀÿÁÿ´ÿ©ÿ¾ÿÃÿ³ÿ¶ÿ»ÿ½ÿ´ÿºÿÂÿÁÿÌÿÎÿ¿ÿ¿ÿ»ÿ°ÿÇÿ´ÿ¦ÿÑÿÆÿºÿÅÿ½ÿµÿÄÿÆÿÇÿÆÿµÿ¸ÿºÿµÿ³ÿ½ÿ¼ÿ½ÿ¾ÿ²ÿÆÿ¿ÿ¾ÿÀÿ¶ÿ·ÿ¹ÿ·ÿ¾ÿ»ÿ¨ÿ«ÿ°ÿÆÿ»ÿµÿºÿÁÿÌÿ¼ÿ»ÿ¼ÿ¼ÿ¾ÿ¶ÿ®ÿ²ÿ­ÿ´ÿ´ÿÃÿÅÿ·ÿÀÿ¶ÿÀÿ´ÿ¯ÿ·ÿµÿµÿ·ÿµÿ»ÿ»ÿÃÿµÿÀÿÎÿ¼ÿ´ÿ»ÿºÿ¶ÿÂÿÉÿÃÿ¹ÿ±ÿ±ÿºÿÂÿ¾ÿ©ÿ»ÿ½ÿ·ÿÂÿÇÿ¹ÿ³ÿ´ÿ¸ÿ³ÿ©ÿ°ÿ½ÿ»ÿ»ÿ¹ÿ¿ÿ¶ÿÆÿ»ÿ¾ÿ¹ÿ¶ÿÁÿ¾ÿ¶ÿ¿ÿ»ÿ¬ÿ¿ÿÄÿÀÿ³ÿÃÿÇÿ®ÿ·ÿÆÿ´ÿ¿ÿµÿ«ÿÃÿ»ÿÆÿÊÿÀÿÕÿÍÿÌÿÇÿÏÿÅÿ»ÿ½ÿ¾ÿ´ÿ²ÿ¼ÿ¾ÿÉÿËÿ¾ÿÁÿ¼ÿÅÿÈÿÄÿÎÿ½ÿ²ÿ¾ÿÀÿ¶ÿ°ÿÁÿ¹ÿ®ÿ¼ÿ­ÿÃÿÀÿÄÿ»ÿ¼ÿºÿ³ÿ»ÿ¿ÿ»ÿ¸ÿµÿ°ÿ¿ÿ¸ÿºÿ°ÿ·ÿÁÿ¼ÿ°ÿ¶ÿÀÿ©ÿ¾ÿÀÿ£ÿ¾ÿÁÿÅÿ¿ÿ¿ÿ¾ÿÀÿÇÿÅÿ¿ÿ¿ÿ©ÿ»ÿ¾ÿ¾ÿÁÿ·ÿ¶ÿ¸ÿ·ÿ½ÿÂÿºÿ»ÿÀÿÅÿµÿ¸ÿÇÿÑÿÃÿÀÿÀÿ½ÿ·ÿ¶ÿÃÿÂÿ½ÿ²ÿ¾ÿ²ÿÈÿÊÿÀÿ³ÿ¬ÿ´ÿÃÿÃÿ°ÿ¸ÿÁÿ®ÿ¸ÿÅÿÀÿÁÿÁÿ¹ÿ¹ÿÃÿÆÿ¹ÿ¿ÿÅÿÅÿ¼ÿÁÿ¾ÿ¹ÿ½ÿ³ÿ¨ÿ½ÿÇÿ»ÿ½ÿÃÿ½ÿÌÿÆÿÀÿ´ÿ¹ÿÇÿÈÿÀÿ³ÿ¾ÿ¸ÿ¼ÿÇÿÀÿÈÿØÿÒÿÁÿ¸ÿµÿ²ÿ¼ÿÇÿÎÿÊÿÊÿÄÿÁÿÅÿÄÿ¼ÿ¾ÿÆÿÆÿ²ÿÄÿºÿ»ÿÁÿÆÿÂÿ¾ÿ¹ÿ¬ÿ±ÿ¸ÿ¿ÿÈÿ½ÿÇÿ»ÿµÿ³ÿ²ÿ¶ÿ»ÿ¸ÿ½ÿ¿ÿ¶ÿÐÿÀÿÀÿÉÿÈÿÃÿÀÿ»ÿ¶ÿËÿ¸ÿ¢ÿ¹ÿÁÿ·ÿ¯ÿ·ÿÂÿÁÿÄÿËÿ¬ÿ½ÿ¼ÿÃÿÀÿ¹ÿ¸ÿ¸ÿ¹ÿÈÿÇÿ»ÿµÿ¿ÿ¸ÿÆÿÈÿÅÿÍÿÈÿ¿ÿÀÿ°ÿ½ÿÎÿÊÿÂÿ»ÿ»ÿ¿ÿ½ÿ¾ÿ»ÿµÿ±ÿÆÿÂÿ·ÿµÿ¼ÿ¾ÿ®ÿ´ÿ®ÿ¶ÿ·ÿ»ÿ¹ÿ»ÿÁÿÃÿÊÿÂÿ±ÿ·ÿÅÿÂÿ²ÿ¹ÿ¾ÿ¿ÿÏÿÇÿÈÿ´ÿ½ÿÇÿÉÿÆÿ¼ÿ±ÿµÿÀÿÊÿ¸ÿÅÿ¸ÿ·ÿ»ÿ¿ÿ·ÿªÿºÿÁÿ¸ÿ¸ÿ»ÿºÿÅÿÁÿ¼ÿÆÿÇÿ·ÿ¸ÿ¹ÿ³ÿ¼ÿÃÿÄÿ¼ÿ´ÿ»ÿ®ÿ¶ÿ´ÿ·ÿ±ÿÄÿÎÿÉÿÉÿ¾ÿ·ÿ­ÿ­ÿ¥ÿ£ÿÿÿ¤ÿ¤ÿ¶ÿ¾ÿºÿºÿ­ÿÿ¥ÿ°ÿ¯ÿ°ÿ¸ÿºÿ±ÿÀÿ¸ÿ¹ÿ¿ÿÁÿÂÿ·ÿ¸ÿ¯ÿ´ÿ«ÿ«ÿ¼ÿÈÿÁÿ»ÿ±ÿ¾ÿ¯ÿ³ÿ¿ÿ»ÿ³ÿµÿ±ÿ©ÿ´ÿ¼ÿÄÿ¸ÿµÿºÿ·ÿ¾ÿ¼ÿ±ÿ¬ÿ±ÿ¿ÿ½ÿ¹ÿºÿ²ÿ½ÿ´ÿ¶ÿ¿ÿÃÿ¹ÿ¹ÿÇÿ»ÿ«ÿ±ÿ¶ÿ±ÿ¸ÿ´ÿ¯ÿ·ÿ½ÿ¼ÿÁÿÉÿ¾ÿ­ÿºÿÃÿ¿ÿ½ÿ¼ÿµÿÄÿ¶ÿ½ÿÀÿ¶ÿ¹ÿ¼ÿ´ÿÀÿÇÿÁÿÅÿ³ÿ­ÿ»ÿ¸ÿ©ÿ­ÿ«ÿ«ÿ°ÿ³ÿ¾ÿ½ÿ¿ÿÁÿ¸ÿµÿÍÿÈÿÃÿ¼ÿÂÿ½ÿµÿ²ÿ´ÿ±ÿ¶ÿµÿ¶ÿ¿ÿÁÿ²ÿ®ÿ¶ÿ·ÿ¯ÿµÿ»ÿ²ÿÑÿ®ÿ¹ÿÂÿ¸ÿ®ÿ®ÿ­ÿ©ÿÆÿ¸ÿ«ÿµÿÃÿ½ÿ¸ÿ¶ÿ°ÿÄÿ¯ÿÇÿÅÿµÿ¸ÿ©ÿ¥ÿ²ÿ¸ÿ´ÿ ÿ·ÿÀÿ¸ÿ¯ÿ¨ÿ¯ÿ½ÿÄÿÂÿÃÿÅÿÂÿ¼ÿµÿ¶ÿ¬ÿ¦ÿ¥ÿªÿµÿ±ÿ·ÿÀÿÃÿÅÿ¸ÿ³ÿ¯ÿ°ÿ°ÿªÿ¶ÿ¶ÿÄÿ·ÿ«ÿ³ÿ®ÿ«ÿ¯ÿ¾ÿÊÿµÿ¬ÿ³ÿ¶ÿ¾ÿ¼ÿ¿ÿÀÿ³ÿ³ÿ½ÿ±ÿ¬ÿ²ÿÃÿ´ÿ®ÿ¹ÿ¹ÿ·ÿ¹ÿ¼ÿºÿ¯ÿ½ÿ²ÿ¡ÿ·ÿ¸ÿ¶ÿ¿ÿ¸ÿ°ÿ¸ÿ¾ÿ¹ÿ¹ÿÃÿÃÿ»ÿ¶ÿ¶ÿÀÿÂÿ¸ÿ©ÿ£ÿ°ÿ¿ÿÆÿÀÿ±ÿµÿ²ÿ»ÿ·ÿ·ÿÂÿ¹ÿ­ÿÄÿ«ÿµÿ¿ÿ·ÿ½ÿÄÿÄÿÀÿ¸ÿ±ÿ­ÿ¯ÿ´ÿ¾ÿÂÿÀÿÊÿ¾ÿ¾ÿÅÿÃÿ¼ÿ¸ÿµÿÃÿ¼ÿ°ÿ¶ÿ¼ÿ¿ÿ·ÿ®ÿ¶ÿÄÿ¿ÿ´ÿ¼ÿ¹ÿµÿÂÿ¶ÿ¶ÿµÿ±ÿ¾ÿºÿ±ÿ·ÿ´ÿ»ÿ¯ÿ½ÿ½ÿ´ÿ·ÿÀÿºÿÇÿÑÿ¿ÿ°ÿºÿ·ÿ¿ÿ²ÿ¾ÿ¸ÿºÿ»ÿ¿ÿ¿ÿ¿ÿÉÿÇÿ¹ÿÇÿºÿµÿ¹ÿÆÿ½ÿ¼ÿµÿ®ÿ´ÿ¹ÿ½ÿ¿ÿ¶ÿ´ÿ¯ÿ»ÿÁÿ¹ÿ®ÿºÿÄÿºÿ±ÿ³ÿ½ÿ¿ÿµÿºÿ¶ÿ¾ÿ±ÿ¹ÿÁÿ·ÿÄÿÄÿ»ÿÁÿÅÿºÿ³ÿ´ÿ¬ÿ¼ÿµÿÂÿ¼ÿµÿÂÿ¼ÿÀÿÀÿ¹ÿµÿ´ÿ·ÿ¶ÿµÿ¿ÿ¦ÿÃÿ¼ÿ°ÿ°ÿ»ÿ»ÿ¾ÿÀÿºÿ¸ÿµÿ°ÿÉÿ½ÿ«ÿ§ÿ¸ÿ¾ÿ¹ÿ¾ÿÁÿÂÿÁÿÊÿÊÿ·ÿÆÿ»ÿºÿ¾ÿÇÿºÿ¹ÿÄÿÇÿ»ÿ¶ÿ°ÿ®ÿ·ÿ½ÿ¼ÿµÿ·ÿÂÿ¹ÿÆÿ¨ÿ´ÿµÿ²ÿÄÿÅÿ¶ÿ¸ÿÃÿÀÿ»ÿ¿ÿµÿ½ÿ°ÿÅÿ¹ÿºÿ´ÿ½ÿÂÿÂÿÉÿÌÿÆÿÅÿ¿ÿ¼ÿ¬ÿ¾ÿÃÿ»ÿ¸ÿ°ÿªÿÁÿ¿ÿÆÿ·ÿªÿ¶ÿºÿ·ÿ¼ÿ½ÿ¾ÿ¾ÿµÿºÿ±ÿÁÿµÿºÿ½ÿµÿ¬ÿ¹ÿÈÿÄÿÄÿ¼ÿ½ÿ²ÿ¨ÿ°ÿ±ÿ¤ÿ¯ÿÀÿ»ÿÅÿÃÿÂÿ¶ÿ¯ÿ´ÿ²ÿ¶ÿºÿ¼ÿ­ÿ²ÿÉÿ²ÿºÿÃÿ¼ÿ¯ÿªÿ±ÿÀÿÂÿ¶ÿµÿ¾ÿ½ÿ²ÿ¼ÿ¿ÿ½ÿÕÿËÿÄÿ¹ÿ·ÿµÿºÿ¹ÿºÿÅÿÐÿÂÿ°ÿ»ÿÂÿÇÿÁÿËÿËÿ§ÿ½ÿ¾ÿ¶ÿ½ÿ¼ÿ¿ÿÉÿ¿ÿ¿ÿÂÿ¹ÿ¿ÿÃÿ¹ÿÃÿÆÿÄÿµÿÀÿ¾ÿ³ÿ¹ÿ°ÿ±ÿ´ÿ³ÿ¶ÿµÿ¶ÿ±ÿ°ÿÃÿÄÿµÿÁÿ¿ÿ¹ÿ¹ÿ³ÿ´ÿÀÿ´ÿ¹ÿ¹ÿ­ÿ»ÿ¹ÿºÿÅÿÈÿ¹ÿ²ÿ¾ÿ·ÿ®ÿ±ÿ±ÿ¹ÿ¸ÿ«ÿ¦ÿ¶ÿ¹ÿ©ÿ³ÿ«ÿ²ÿ¸ÿºÿ¸ÿ³ÿ¬ÿ­ÿ¹ÿ»ÿ°ÿ±ÿ­ÿºÿ«ÿ¬ÿµÿ­ÿ³ÿºÿ¾ÿ´ÿ´ÿ´ÿÊÿÈÿ´ÿ¶ÿ¿ÿ¼ÿ¼ÿ»ÿ¼ÿÂÿ­ÿ¹ÿ¼ÿÅÿ¶ÿ¨ÿ¸ÿ´ÿ±ÿ±ÿ¯ÿ²ÿ³ÿ¯ÿ«ÿ«ÿ®ÿ³ÿ¶ÿµÿ²ÿ¡ÿ¢ÿ±ÿ¸ÿ¿ÿ·ÿµÿ»ÿµÿ±ÿ·ÿ¿ÿ¯ÿ°ÿ±ÿ³ÿ¯ÿ®ÿ²ÿ¸ÿ¿ÿ¾ÿµÿ¨ÿ»ÿ³ÿ°ÿ´ÿ­ÿ¹ÿÏÿÄÿ¾ÿ·ÿ²ÿ¼ÿ½ÿ¼ÿ­ÿµÿ­ÿÿ¡ÿ®ÿÀÿÄÿ¾ÿ±ÿÃÿÊÿ¹ÿ²ÿ¿ÿ¬ÿÑÿÊÿ¹ÿ´ÿµÿ±ÿÅÿ¿ÿ¶ÿ´ÿºÿ¾ÿ¼ÿ½ÿÁÿ½ÿ¬ÿ§ÿµÿ·ÿ¹ÿ»ÿ¼ÿ¶ÿ²ÿ¾ÿ«ÿ°ÿµÿ¸ÿµÿ±ÿÀÿ½ÿ»ÿ·ÿ³ÿ±ÿ³ÿÄÿÉÿ¸ÿ°ÿ¶ÿ»ÿ»ÿ·ÿÂÿÁÿÁÿ³ÿ²ÿ¯ÿÏÿºÿ¶ÿ³ÿ§ÿÂÿ´ÿ¸ÿ¼ÿ¶ÿ³ÿ°ÿ±ÿµÿºÿÃÿÈÿÁÿ¶ÿªÿ­ÿ¸ÿÆÿµÿ¥ÿ­ÿ­ÿÖÿ¿ÿ³ÿºÿ£ÿ¦ÿ·ÿ¯ÿ¹ÿ¿ÿ¸ÿ³ÿ¿ÿ¿ÿ²ÿ¸ÿ¿ÿÃÿÆÿ²ÿ«ÿ°ÿ¶ÿÄÿ´ÿªÿ¸ÿ³ÿ¯ÿ¬ÿÆÿ¸ÿ·ÿ¹ÿ±ÿºÿÃÿ¸ÿ¿ÿÀÿ½ÿ¶ÿ¸ÿºÿÆÿÇÿ¼ÿ»ÿ»ÿ¶ÿ¨ÿ«ÿÉÿÀÿ°ÿÁÿÿ»ÿ¸ÿÆÿºÿ­ÿÉÿ±ÿµÿ³ÿ»ÿ³ÿ¼ÿºÿ³ÿ®ÿ»ÿ¾ÿ¶ÿ»ÿÃÿ¸ÿ±ÿ¼ÿÀÿ½ÿÀÿ¸ÿ²ÿ·ÿ¹ÿÃÿ±ÿ¹ÿ¦ÿ¯ÿºÿªÿ±ÿµÿ±ÿºÿ°ÿºÿ·ÿ½ÿ±ÿ´ÿ±ÿ¬ÿ®ÿ²ÿ½ÿ±ÿ©ÿ´ÿ·ÿºÿºÿ¼ÿ³ÿ±ÿ¼ÿ´ÿ¸ÿ¼ÿ»ÿÃÿ¢ÿ§ÿ¸ÿ»ÿ¹ÿªÿ¯ÿ¼ÿ»ÿ®ÿ²ÿ±ÿ°ÿ®ÿºÿ¼ÿËÿÈÿ´ÿ¹ÿ¿ÿ¶ÿ­ÿ±ÿ·ÿ±ÿ¹ÿÀÿ»ÿ¸ÿ§ÿ½ÿ¹ÿ¼ÿÇÿ´ÿ³ÿÁÿµÿ®ÿ³ÿ¼ÿ»ÿ¶ÿ»ÿ§ÿ±ÿ¿ÿÅÿ­ÿ·ÿ°ÿ±ÿ­ÿºÿ³ÿ¹ÿÀÿ¯ÿ«ÿ³ÿ¼ÿÁÿ¿ÿ·ÿ£ÿªÿ¹ÿºÿÂÿ½ÿÅÿ´ÿ¨ÿ½ÿ©ÿÀÿ²ÿ´ÿÀÿºÿÄÿÒÿ¹ÿ¹ÿµÿ·ÿ´ÿ¹ÿ½ÿ¼ÿ½ÿÀÿ¾ÿ¼ÿ¾ÿÀÿµÿ­ÿ¸ÿºÿ­ÿ®ÿ´ÿ½ÿ»ÿ½ÿ¯ÿ¸ÿÇÿÄÿ¾ÿ¬ÿÀÿ¾ÿ·ÿ®ÿÁÿ®ÿ¾ÿ¿ÿ«ÿ¦ÿ°ÿ½ÿºÿÊÿ¼ÿ¯ÿ¿ÿ¶ÿ¥ÿÿ³ÿ¾ÿ·ÿ¼ÿÅÿ¶ÿ©ÿ®ÿ·ÿÂÿÀÿºÿ»ÿµÿ¸ÿ»ÿ²ÿÁÿÃÿ²ÿ¯ÿ¹ÿÇÿ½ÿÈÿÌÿ¿ÿ®ÿÈÿ³ÿºÿ¿ÿÅÿ·ÿÇÿ»ÿ¼ÿ´ÿºÿÃÿÇÿ»ÿ¶ÿ²ÿµÿÅÿÁÿ·ÿ»ÿ·ÿ¶ÿµÿ­ÿ¼ÿÅÿ³ÿªÿ­ÿºÿ¼ÿ¾ÿ¼ÿ»ÿ¹ÿ»ÿµÿ¯ÿ²ÿ¸ÿÁÿ¼ÿ½ÿÄÿ¿ÿÅÿ©ÿ¿ÿ·ÿÄÿÉÿÆÿ½ÿ¥ÿ©ÿ©ÿ­ÿ§ÿ¤ÿ´ÿÁÿ¹ÿ¹ÿÂÿ¼ÿ°ÿªÿ°ÿ¹ÿºÿµÿ¶ÿ»ÿ¹ÿ¹ÿ»ÿ¿ÿÁÿ¼ÿÍÿ½ÿ¢ÿ°ÿ¿ÿÁÿÉÿÅÿÏÿ¸ÿ¾ÿ¼ÿÆÿ¼ÿ·ÿ¹ÿ«ÿ¿ÿÀÿÌÿ¥ÿ«ÿ¾ÿ¨ÿÁÿ¹ÿ¿ÿ¿ÿÁÿ¾ÿ¿ÿ»ÿ¼ÿ¿ÿÁÿ¹ÿ´ÿµÿµÿ¶ÿ·ÿ¼ÿ¿ÿ¾ÿ¹ÿ»ÿÇÿÀÿºÿ¹ÿ´ÿ¸ÿ´ÿÁÿ¹ÿºÿµÿ½ÿÌÿÅÿ½ÿ³ÿ¯ÿÄÿÃÿ©ÿ½ÿ©ÿ¹ÿÃÿ½ÿ·ÿ¾ÿ·ÿµÿ­ÿ±ÿ½ÿÀÿ²ÿ¿ÿµÿµÿ´ÿ¾ÿÂÿ¸ÿ»ÿ½ÿ»ÿ¹ÿ³ÿ·ÿ»ÿ·ÿ¼ÿÂÿÃÿ½ÿµÿÀÿµÿ´ÿÇÿ¿ÿ¼ÿ¼ÿÁÿÄÿ»ÿÂÿ¾ÿ¡ÿ·ÿÀÿÎÿµÿ³ÿÄÿµÿ©ÿºÿÉÿ²ÿ¼ÿ«ÿµÿ½ÿ¿ÿÄÿÂÿ¿ÿ¼ÿ¿ÿ»ÿ¸ÿ¼ÿÅÿ¹ÿ³ÿ¸ÿ¹ÿ°ÿ´ÿÀÿ¼ÿ¼ÿ¸ÿ¯ÿ¼ÿÄÿ¾ÿ¹ÿ»ÿ¸ÿ¤ÿ¸ÿ°ÿ­ÿ²ÿ»ÿ¹ÿ­ÿ´ÿ½ÿ¶ÿÂÿºÿ¨ÿ½ÿ¸ÿ°ÿÕÿ­ÿÀÿÌÿ²ÿÅÿ¥ÿ¶ÿ¹ÿ©ÿ«ÿ¾ÿÃÿ¶ÿ´ÿ¾ÿ¹ÿ¤ÿ©ÿ²ÿ»ÿÇÿ±ÿ¶ÿÂÿÍÿÍÿÁÿÆÿÀÿ¶ÿÀÿÇÿÀÿºÿÈÿÈÿÀÿÊÿÅÿÃÿÂÿ½ÿ²ÿ¯ÿ¨ÿ¬ÿ½ÿÆÿ²ÿÁÿ³ÿ°ÿÂÿÅÿÁÿ±ÿ±ÿÇÿÅÿºÿ¬ÿ¢ÿ¿ÿ¹ÿ²ÿ·ÿ¸ÿºÿÀÿ¶ÿ¨ÿ­ÿ¼ÿÅÿ»ÿ¶ÿ±ÿ¿ÿ¸ÿ³ÿÁÿ¹ÿ«ÿ·ÿ¹ÿªÿ²ÿ¶ÿ¸ÿ·ÿ¶ÿÁÿ¼ÿÎÿÈÿ¸ÿµÿ§ÿ­ÿÆÿ¿ÿ´ÿÓÿ¿ÿºÿ»ÿÇÿ»ÿ¯ÿ¤ÿ½ÿ¶ÿ°ÿ´ÿ±ÿ¼ÿÁÿÈÿµÿ¸ÿÇÿ¼ÿ¿ÿ³ÿ·ÿ·ÿ³ÿ»ÿ¸ÿ¼ÿ¹ÿ®ÿ½ÿÆÿ¹ÿ³ÿ¶ÿºÿºÿµÿ»ÿÇÿ¿ÿ¸ÿÀÿ´ÿ²ÿ¹ÿ¹ÿ½ÿ¸ÿÆÿ¹ÿ±ÿªÿ¼ÿ¯ÿÊÿ¶ÿ»ÿ»ÿ½ÿ¬ÿ«ÿÔÿËÿ¶ÿÃÿºÿ³ÿ¹ÿºÿºÿ´ÿ¸ÿ³ÿ³ÿ»ÿ¾ÿºÿ±ÿ°ÿ¯ÿ¼ÿ¸ÿ±ÿ»ÿÅÿÆÿºÿ´ÿ¾ÿ½ÿ¾ÿÆÿÁÿÂÿ½ÿ¸ÿ¶ÿ²ÿ¹ÿÇÿ¾ÿ¾ÿÅÿÁÿ»ÿ¯ÿ«ÿ¼ÿ¶ÿ¸ÿ¸ÿÃÿ¬ÿ¨ÿ¬ÿµÿ¼ÿÄÿ¦ÿ¶ÿÄÿÇÿ¾ÿ°ÿ§ÿÅÿªÿ¶ÿ½ÿ¾ÿ´ÿ¼ÿÄÿ¼ÿ³ÿµÿ»ÿ½ÿËÿÉÿÅÿÑÿÌÿ¾ÿµÿÄÿÀÿ»ÿÈÿ¼ÿ·ÿ´ÿ±ÿ§ÿ¼ÿ¸ÿ°ÿ¹ÿ¶ÿÌÿ¾ÿ«ÿÁÿÀÿ²ÿ°ÿ²ÿ°ÿ­ÿÇÿ³ÿµÿÁÿ¶ÿ¿ÿÆÿ²ÿ«ÿÿªÿ»ÿÂÿµÿ°ÿºÿµÿ®ÿºÿ¼ÿµÿµÿºÿÆÿ»ÿ¤ÿ²ÿ¾ÿÇÿ·ÿÀÿ»ÿ¸ÿ½ÿ·ÿÉÿÁÿ·ÿÃÿÃÿ¸ÿ½ÿ»ÿÃÿ¾ÿ´ÿÇÿ½ÿ¹ÿ­ÿ¾ÿ®ÿ¹ÿÄÿ¹ÿ¼ÿºÿ¾ÿÃÿËÿºÿ¸ÿ½ÿ¾ÿ¾ÿÀÿ½ÿÂÿËÿÅÿÁÿ¾ÿ½ÿ·ÿÁÿ¿ÿ¶ÿÈÿÊÿÄÿÌÿÅÿÃÿÌÿÀÿ¶ÿÀÿÆÿ¯ÿ¾ÿ½ÿ¾ÿ°ÿÉÿÇÿ»ÿÊÿ¾ÿÆÿËÿ¾ÿÃÿµÿ»ÿ»ÿ«ÿ®ÿ³ÿÃÿ¹ÿ·ÿÄÿ¾ÿÂÿ¶ÿ·ÿ¼ÿ¯ÿ­ÿªÿ¦ÿ°ÿ»ÿ¿ÿÀÿ¾ÿÊÿËÿËÿÃÿÄÿ¾ÿ»ÿ½ÿªÿ±ÿºÿ¿ÿËÿ½ÿÁÿ¶ÿÎÿ´ÿ¹ÿ¿ÿ¹ÿ»ÿ¿ÿ½ÿ¸ÿ·ÿ»ÿµÿ³ÿ½ÿ»ÿ¾ÿÆÿÉÿÂÿÊÿÅÿÃÿÃÿ·ÿ¾ÿ¹ÿ¬ÿ¬ÿµÿ©ÿÉÿÄÿÎÿ·ÿºÿºÿÀÿÓÿÆÿÁÿ»ÿÃÿÂÿ·ÿ¶ÿµÿ¼ÿ¼ÿ·ÿ³ÿ¹ÿÃÿ¿ÿ¹ÿ»ÿÁÿÀÿ¼ÿ²ÿÌÿ²ÿ®ÿÃÿºÿ¿ÿ¼ÿ²ÿ¼ÿ¾ÿÉÿÄÿ½ÿÇÿÀÿ¸ÿºÿ²ÿ·ÿÂÿÊÿÂÿ¼ÿÂÿÆÿ¿ÿ»ÿÄÿ¾ÿ¬ÿ·ÿÅÿÆÿÎÿ¿ÿ»ÿµÿµÿ´ÿºÿºÿÄÿÒÿÀÿªÿ´ÿºÿ½ÿ­ÿ´ÿÂÿ±ÿµÿÅÿ¶ÿ²ÿ¹ÿ¸ÿÄÿ¿ÿ³ÿ¿ÿÄÿ¾ÿ¼ÿ¼ÿÅÿÉÿÃÿ·ÿ¯ÿ´ÿµÿ¬ÿÄÿÄÿ¿ÿ½ÿÁÿ¼ÿ°ÿÆÿÅÿÇÿ¸ÿºÿ¾ÿ¹ÿ°ÿµÿ²ÿ·ÿÁÿ¼ÿ²ÿºÿ»ÿ¶ÿ¸ÿ´ÿ·ÿ±ÿ´ÿ¼ÿ¹ÿ¶ÿ¾ÿ¹ÿÀÿÆÿ»ÿ²ÿ¨ÿÁÿÃÿ£ÿÅÿ´ÿ¿ÿÊÿ¿ÿ¸ÿ¿ÿÍÿÓÿÄÿ¼ÿºÿ¼ÿ¸ÿ»ÿÌÿ¿ÿ´ÿÅÿÇÿÀÿÃÿÈÿ²ÿºÿµÿ¹ÿµÿ³ÿ¾ÿ¡ÿ®ÿ¯ÿ´ÿ»ÿ¿ÿ¹ÿ´ÿ¼ÿÇÿÀÿÄÿÉÿÂÿÈÿ¿ÿ±ÿ¸ÿ½ÿÉÿÂÿÀÿÈÿÊÿ¾ÿÁÿ³ÿÂÿ´ÿ»ÿ¹ÿÂÿÉÿ¹ÿ¼ÿµÿ»ÿÇÿ¹ÿµÿÄÿÃÿ¾ÿ¿ÿÀÿÅÿ¼ÿ°ÿÇÿ°ÿ¸ÿ³ÿÄÿÂÿ¿ÿ°ÿÀÿ¼ÿÁÿ·ÿ¾ÿÁÿ´ÿµÿ¼ÿ¾ÿ¸ÿ»ÿ¹ÿ´ÿ»ÿ»ÿ¸ÿ²ÿ´ÿ·ÿÃÿÖÿ¸ÿÁÿÉÿÈÿ¼ÿ¹ÿÂÿ¿ÿ·ÿ¸ÿÃÿºÿ½ÿ¿ÿÂÿ¶ÿ³ÿ·ÿ¹ÿÅÿ¾ÿ´ÿ«ÿ¶ÿÄÿÂÿ¼ÿ¼ÿ¹ÿ¶ÿ¾ÿ³ÿªÿ·ÿ¿ÿÐÿÆÿÇÿÁÿ·ÿ²ÿºÿ´ÿ¨ÿ·ÿºÿ³ÿ·ÿ»ÿ±ÿ«ÿ¬ÿªÿÁÿ¯ÿ¥ÿ´ÿ°ÿºÿºÿ½ÿ¾ÿµÿ¹ÿ¹ÿ°ÿ¸ÿ¼ÿ¸ÿ¿ÿÂÿÉÿ½ÿ½ÿÆÿÄÿ¿ÿÊÿ¼ÿ¦ÿÿ±ÿ¿ÿµÿ°ÿ·ÿ°ÿ¯ÿ³ÿ©ÿ¨ÿºÿ»ÿ¸ÿ»ÿµÿÄÿ¶ÿÄÿµÿ©ÿ¹ÿºÿºÿ«ÿ°ÿ´ÿÇÿÂÿ¹ÿ¶ÿ³ÿ²ÿ¶ÿ»ÿ¶ÿ¼ÿÇÿ¯ÿÁÿ³ÿ¾ÿÃÿÀÿÏÿÄÿ²ÿÉÿÀÿµÿ¹ÿÂÿÁÿ¿ÿÈÿÍÿÀÿ¸ÿÃÿÅÿ¹ÿÅÿ²ÿ·ÿ­ÿÁÿ©ÿ¨ÿ©ÿ·ÿºÿ°ÿ·ÿÁÿ¼ÿ¹ÿ¹ÿ¼ÿÅÿÀÿ½ÿÃÿ½ÿÇÿÂÿ¯ÿÊÿÅÿºÿ³ÿ»ÿºÿÃÿ½ÿ±ÿºÿÃÿ¿ÿ¿ÿÄÿÆÿÄÿÊÿ»ÿºÿ¼ÿÁÿÈÿËÿÏÿÊÿÉÿµÿ°ÿºÿ¸ÿ¼ÿÃÿÂÿÈÿ¼ÿ»ÿ¼ÿ¶ÿÅÿ¿ÿµÿ¹ÿÂÿÀÿµÿ»ÿºÿ½ÿÂÿ³ÿ´ÿ¼ÿ¶ÿ¼ÿ¿ÿ°ÿ®ÿ¿ÿ¿ÿ¼ÿ¾ÿ¶ÿ¶ÿ½ÿÃÿÄÿ¿ÿµÿ¬ÿµÿ®ÿ°ÿÍÿ­ÿ¸ÿ¹ÿ´ÿÍÿÂÿ¾ÿ¸ÿ¬ÿ´ÿ·ÿ¶ÿ¿ÿ¿ÿÇÿ½ÿ·ÿ¿ÿ´ÿÕÿºÿ¾ÿ¹ÿ¼ÿÄÿ¿ÿÃÿÉÿÂÿ¹ÿ´ÿ­ÿ¶ÿ´ÿÒÿ¾ÿµÿÀÿ¶ÿ¼ÿ±ÿ¸ÿ·ÿ·ÿÂÿÇÿÁÿ·ÿ²ÿ¸ÿÃÿÆÿÃÿ·ÿ´ÿÄÿÃÿµÿ°ÿºÿÀÿ½ÿ¹ÿ¸ÿ´ÿµÿ¹ÿ½ÿÀÿ°ÿ·ÿÃÿÉÿÇÿµÿ·ÿÃÿ·ÿ³ÿÉÿÓÿÍÿÀÿÃÿÂÿ°ÿÇÿÊÿÊÿÆÿÈÿÃÿ´ÿ¶ÿÀÿ½ÿ¾ÿÇÿÁÿÆÿ³ÿ³ÿ±ÿ¾ÿÊÿ¾ÿÂÿÈÿ¿ÿ»ÿ½ÿÇÿÐÿ¹ÿÐÿËÿÂÿ¿ÿÁÿÀÿ¹ÿ¿ÿÄÿ¿ÿ¸ÿ¸ÿÀÿÄÿÊÿÂÿ½ÿºÿºÿÃÿ¼ÿ²ÿÌÿ¾ÿµÿ¿ÿ¹ÿªÿ¦ÿ¾ÿÉÿÈÿÍÿ»ÿÁÿÄÿÀÿ»ÿ¾ÿ¼ÿ²ÿ­ÿ¸ÿÁÿ¹ÿ¼ÿ·ÿÊÿ¾ÿ¾ÿ·ÿÂÿÈÿ»ÿ²ÿ·ÿ²ÿ«ÿ·ÿµÿ ÿ¸ÿÅÿÆÿÇÿÉÿÃÿ¿ÿ¿ÿ¾ÿ½ÿ¹ÿ®ÿÀÿ¸ÿ¶ÿ¹ÿ½ÿ·ÿ°ÿ°ÿ¶ÿ³ÿªÿ­ÿÁÿÀÿ­ÿ½ÿ¾ÿ½ÿµÿ¿ÿÁÿÃÿÁÿ½ÿÅÿÈÿÁÿÇÿ³ÿ·ÿ¶ÿÀÿËÿÁÿ»ÿÃÿÅÿÆÿÛÿËÿ¹ÿÂÿÃÿÈÿ»ÿºÿ¶ÿ¹ÿ¾ÿ¿ÿÀÿ»ÿÀÿ½ÿ¼ÿÂÿÂÿ®ÿ®ÿ·ÿ³ÿ¶ÿÅÿÆÿ»ÿÉÿÄÿÏÿÏÿ¸ÿ·ÿ²ÿ·ÿÆÿÈÿ»ÿºÿÁÿ¿ÿ½ÿÅÿÀÿ¸ÿ±ÿ·ÿ¿ÿ»ÿ»ÿÎÿ¹ÿÃÿÇÿ¿ÿÅÿÄÿ²ÿ³ÿµÿ·ÿÀÿ¼ÿ¿ÿ»ÿºÿ¿ÿÁÿÀÿ¿ÿ¸ÿ¼ÿ¿ÿ¸ÿÊÿÐÿ³ÿ³ÿ¶ÿÆÿºÿ¬ÿ¶ÿ½ÿµÿ³ÿ®ÿ·ÿ¿ÿ¶ÿÄÿÀÿÄÿÄÿ¼ÿºÿÀÿÄÿÈÿ±ÿ¬ÿÊÿ¶ÿ¸ÿ¶ÿ»ÿÈÿÉÿ¿ÿ¾ÿ¸ÿªÿ½ÿ¸ÿÊÿÂÿ»ÿ»ÿºÿ¾ÿÇÿÎÿ­ÿ¿ÿªÿ½ÿÇÿ¸ÿ·ÿÃÿ¾ÿµÿµÿ¬ÿ½ÿ¾ÿÀÿ½ÿ¸ÿ»ÿÄÿÂÿ»ÿ¾ÿÆÿ²ÿ½ÿ¸ÿµÿµÿ·ÿ¿ÿ¾ÿ°ÿÅÿ¿ÿ¶ÿ¸ÿ³ÿÂÿÇÿÂÿÌÿÄÿ¸ÿ£ÿ»ÿºÿ¸ÿ»ÿ¹ÿ¿ÿÇÿÄÿÏÿ¨ÿºÿËÿ¼ÿ¿ÿ½ÿ¶ÿºÿÂÿ¸ÿ´ÿÄÿºÿÇÿÅÿÄÿÀÿ¾ÿÁÿ­ÿÆÿ¼ÿ¾ÿ¹ÿºÿµÿ¹ÿÄÿÈÿ½ÿ©ÿ¼ÿ´ÿ¼ÿÅÿ¾ÿ»ÿÁÿ¹ÿ±ÿÂÿÉÿÇÿ¿ÿÀÿ¹ÿ¹ÿÂÿ¾ÿ¸ÿºÿ°ÿ¡ÿÿÿÿ¦ÿ°ÿ³ÿ­ÿ«ÿÄÿºÿºÿ¿ÿ¸ÿ­ÿ¨ÿ©ÿ¼ÿ¥ÿ³ÿ»ÿ¿ÿÂÿ¿ÿ¹ÿÂÿ²ÿ¸ÿ¹ÿ¿ÿ·ÿ³ÿµÿ°ÿ«ÿºÿ­ÿ¼ÿºÿÉÿÁÿ´ÿ·ÿ¸ÿ­ÿ¼ÿ¿ÿËÿ¹ÿ­ÿÃÿÌÿÍÿ¤ÿ¸ÿ¬ÿ±ÿªÿ¤ÿ³ÿÇÿ·ÿ¹ÿ·ÿ²ÿ´ÿ¶ÿ¹ÿ»ÿ¹ÿºÿ«ÿ ÿ¾ÿÏÿ¸ÿ»ÿÀÿ¹ÿÉÿ¼ÿÆÿ»ÿÀÿ¶ÿ¶ÿ¾ÿ½ÿºÿ»ÿ¼ÿ¼ÿ¹ÿ±ÿ°ÿ±ÿ¼ÿÇÿÄÿÒÿ½ÿ¹ÿÄÿ¼ÿ°ÿ¬ÿ¬ÿ¦ÿ£ÿªÿ¶ÿ´ÿ¨ÿºÿ¸ÿ«ÿ³ÿÄÿ¿ÿ»ÿÿ¶ÿ¯ÿ±ÿ«ÿ«ÿ¼ÿÂÿ°ÿ¸ÿ½ÿÁÿ±ÿ´ÿ¼ÿ»ÿ¸ÿ¶ÿ»ÿÎÿ¾ÿ­ÿ¼ÿ¹ÿ°ÿ¼ÿ¾ÿ´ÿ¶ÿºÿ²ÿ°ÿ³ÿ²ÿ¼ÿÂÿ½ÿ½ÿ¾ÿ­ÿÃÿ­ÿ®ÿ¶ÿ½ÿÂÿµÿ¬ÿ¯ÿ°ÿ²ÿ´ÿÍÿ¶ÿ­ÿ®ÿ­ÿ±ÿºÿ½ÿ¼ÿ½ÿÉÿÂÿ¼ÿ·ÿÀÿ¾ÿ¿ÿÀÿ°ÿªÿ¸ÿ®ÿ¹ÿÀÿ½ÿ°ÿ°ÿ³ÿ¯ÿªÿ±ÿ¿ÿ¸ÿ±ÿ·ÿ°ÿ·ÿÄÿÀÿ³ÿ±ÿ½ÿÄÿÊÿ³ÿ´ÿ¸ÿºÿÆÿ¾ÿ¸ÿ¹ÿ¸ÿ»ÿºÿ­ÿÄÿ¶ÿÆÿÄÿÄÿ¾ÿ½ÿ¿ÿ°ÿ³ÿ¯ÿ¯ÿ·ÿ¯ÿ²ÿ¯ÿ°ÿ·ÿÄÿÏÿÃÿºÿ¿ÿÂÿÁÿ°ÿ¶ÿ²ÿ°ÿ·ÿ·ÿ­ÿ±ÿºÿ·ÿ´ÿÅÿ°ÿ±ÿ³ÿ³ÿºÿ·ÿ±ÿ»ÿ½ÿÀÿ±ÿ°ÿ½ÿ³ÿ¸ÿºÿ´ÿ±ÿ³ÿ´ÿ³ÿÂÿ·ÿ·ÿ¾ÿ¹ÿ·ÿ·ÿ¯ÿµÿÀÿ¾ÿºÿµÿ¦ÿ«ÿ¸ÿ¼ÿ½ÿ¿ÿ½ÿ·ÿ´ÿ¹ÿ½ÿ´ÿ½ÿÿ¾ÿÿ²ÿ±ÿ¹ÿ¹ÿ¼ÿºÿ°ÿµÿÀÿ½ÿ«ÿ·ÿ³ÿºÿ¸ÿ¼ÿ³ÿ»ÿÌÿÅÿ¯ÿ²ÿÑÿÄÿ¿ÿÀÿ¸ÿºÿ±ÿ¶ÿÅÿÎÿÐÿËÿ¼ÿ¹ÿ¸ÿ·ÿÃÿÂÿ´ÿÄÿ»ÿ­ÿ±ÿ»ÿÁÿÀÿ´ÿ´ÿÃÿËÿµÿ¾ÿ¸ÿºÿ²ÿ·ÿ¶ÿ±ÿºÿ½ÿ¬ÿªÿ³ÿÀÿ´ÿÃÿ¸ÿ¸ÿ¿ÿÀÿºÿ·ÿ´ÿ²ÿ¿ÿ¶ÿ«ÿÄÿ©ÿ¼ÿÂÿÂÿ©ÿ¬ÿµÿ¹ÿ¸ÿ³ÿ´ÿ¸ÿ¸ÿ¸ÿ¹ÿ§ÿÂÿÁÿºÿµÿ¼ÿ¾ÿ»ÿÁÿÄÿ»ÿ¹ÿ¸ÿÄÿ¶ÿ¬ÿ§ÿ¸ÿ­ÿµÿ»ÿ¶ÿµÿ¹ÿÂÿÌÿÁÿÉÿÄÿ±ÿÄÿÃÿºÿ¿ÿÃÿÇÿ½ÿ¹ÿµÿ«ÿ®ÿ³ÿ±ÿ¿ÿÂÿ¾ÿ ÿÇÿ¶ÿ¾ÿ¿ÿ´ÿ¹ÿ¸ÿµÿ»ÿ¼ÿ»ÿ¾ÿÁÿ±ÿ±ÿ«ÿ¾ÿÉÿ¿ÿµÿ·ÿ»ÿ¿ÿ¾ÿ¹ÿÆÿÓÿÀÿÌÿÀÿ©ÿÒÿ²ÿ°ÿ²ÿ´ÿ½ÿ¶ÿÃÿÊÿ¾ÿ¶ÿ¸ÿ½ÿ¸ÿ¶ÿÅÿ²ÿ±ÿÂÿ³ÿ¸ÿ¹ÿ¹ÿ¿ÿ»ÿ´ÿ»ÿÈÿÅÿ´ÿ¸ÿÈÿºÿ¶ÿ¶ÿÀÿ²ÿ²ÿÄÿÃÿÄÿÉÿÃÿ³ÿ·ÿ¾ÿ­ÿ²ÿÀÿ¹ÿ²ÿ®ÿ°ÿºÿ·ÿ½ÿ²ÿ´ÿ¯ÿ³ÿµÿ³ÿ¹ÿ¼ÿ¿ÿºÿ¬ÿ°ÿ±ÿ±ÿ½ÿ¦ÿÈÿ¼ÿ³ÿ®ÿ±ÿ¯ÿºÿ¿ÿÇÿÊÿ¶ÿ´ÿ½ÿËÿ¼ÿÆÿÈÿ¢ÿ¿ÿ·ÿºÿ¼ÿ³ÿ´ÿ°ÿ´ÿ¯ÿ¯ÿ½ÿºÿ±ÿµÿÁÿ»ÿÂÿ¶ÿ½ÿ¸ÿÀÿ°ÿ¯ÿ¼ÿ¾ÿ¹ÿ·ÿ¹ÿ»ÿ¼ÿ»ÿ¾ÿÀÿ±ÿÆÿ¸ÿ¬ÿ®ÿ²ÿªÿ¥ÿÁÿÌÿ°ÿ»ÿÅÿ¸ÿºÿÀÿ»ÿ¹ÿ¾ÿ¾ÿ«ÿ¹ÿ°ÿÀÿ½ÿ¹ÿÄÿ¯ÿ¶ÿÃÿ´ÿ¶ÿ°ÿ°ÿ¶ÿ¹ÿ¸ÿ³ÿ­ÿ®ÿ°ÿ®ÿ´ÿµÿÑÿ°ÿ¬ÿ³ÿÍÿÈÿÆÿÉÿÄÿºÿ»ÿ¹ÿ»ÿÃÿµÿ¯ÿ¼ÿ»ÿ¿ÿ¹ÿ¬ÿ´ÿ½ÿÃÿ¹ÿ±ÿ²ÿ­ÿ±ÿ³ÿ©ÿ¯ÿ­ÿ¬ÿ±ÿ´ÿ·ÿ²ÿ¨ÿ­ÿ±ÿ«ÿ»ÿ¯ÿ¥ÿÂÿºÿ¬ÿ³ÿ¬ÿ­ÿ»ÿ¼ÿ±ÿ»ÿªÿ£ÿ®ÿ¸ÿ¾ÿ¾ÿ¶ÿ¶ÿ¿ÿ»ÿ¶ÿ¶ÿ¸ÿ°ÿ¿ÿÂÿ¦ÿÁÿ¸ÿ¸ÿÂÿ±ÿ«ÿ½ÿÃÿÅÿ¹ÿ±ÿ·ÿÂÿÈÿ¼ÿµÿÈÿÄÿ¶ÿÄÿÆÿ¹ÿ®ÿÅÿÀÿ­ÿÄÿ¯ÿÁÿºÿ¹ÿÃÿÃÿ½ÿ¾ÿÀÿÂÿ»ÿºÿÀÿ¹ÿ°ÿ­ÿ¹ÿ¾ÿ½ÿÁÿ³ÿ«ÿ·ÿÃÿÌÿ«ÿ½ÿ¿ÿ»ÿ·ÿ´ÿ®ÿ»ÿÇÿ½ÿ«ÿ¦ÿ§ÿµÿÃÿ¶ÿºÿÁÿ³ÿ¶ÿ¶ÿ´ÿ¾ÿ³ÿ¶ÿµÿÄÿ½ÿ¿ÿ°ÿ­ÿ»ÿ¼ÿ»ÿºÿ²ÿ°ÿ¶ÿ¸ÿ¹ÿºÿ·ÿ¾ÿÃÿ·ÿ­ÿ¯ÿ·ÿ¿ÿ¾ÿÌÿµÿ³ÿ¨ÿ¯ÿ¤ÿ®ÿ¨ÿ¤ÿ¹ÿ¸ÿµÿ°ÿ­ÿ°ÿ¹ÿ¼ÿ½ÿ¾ÿ·ÿ³ÿ¾ÿ¾ÿ¼ÿºÿ»ÿÉÿºÿ±ÿ»ÿ¸ÿ±ÿÁÿºÿ·ÿµÿ»ÿ°ÿ·ÿÆÿ·ÿ´ÿ¹ÿÀÿ½ÿµÿ½ÿÉÿÅÿ¹ÿ¶ÿ¼ÿ¾ÿ¹ÿ¸ÿÅÿÂÿÎÿÅÿ·ÿ«ÿÎÿÙÿ¿ÿ¶ÿ°ÿ¸ÿ·ÿ±ÿ±ÿ¢ÿ·ÿ¿ÿÆÿËÿÅÿ¿ÿ¸ÿµÿ¹ÿµÿ°ÿµÿ¸ÿ·ÿ»ÿ¶ÿ´ÿ¹ÿµÿÀÿ®ÿµÿ°ÿ®ÿ²ÿ¤ÿ«ÿ³ÿ¾ÿ¶ÿÂÿ´ÿ±ÿ½ÿ´ÿ­ÿ¶ÿ¼ÿ¸ÿ¬ÿ­ÿ·ÿ½ÿ¿ÿ½ÿ¾ÿ¹ÿ¦ÿ­ÿ¿ÿ¯ÿÂÿ¡ÿ¬ÿ¦ÿ·ÿÿ ÿ¨ÿ­ÿ¹ÿ½ÿ®ÿ´ÿ¼ÿ³ÿ®ÿ­ÿ³ÿ¶ÿºÿ³ÿµÿµÿ±ÿ³ÿºÿ´ÿ§ÿ¯ÿ³ÿ¬ÿ¹ÿ¹ÿµÿµÿ±ÿ¼ÿÁÿ¶ÿÁÿ¾ÿ´ÿ¸ÿ»ÿ¾ÿ½ÿªÿµÿ®ÿ¢ÿ´ÿ»ÿÊÿÃÿ´ÿºÿºÿ­ÿ§ÿ³ÿ¿ÿ¸ÿ°ÿ³ÿ»ÿ½ÿ¸ÿ·ÿ´ÿ±ÿ¸ÿÄÿµÿ½ÿÅÿ½ÿ»ÿ½ÿ¹ÿ°ÿ¯ÿÁÿ¬ÿ¦ÿ¯ÿÆÿÈÿÇÿ¾ÿºÿ´ÿ¹ÿºÿ¶ÿ²ÿ¶ÿ¾ÿÄÿ¸ÿ¶ÿ¼ÿºÿµÿ±ÿ¾ÿÀÿ®ÿ¯ÿ·ÿ¹ÿºÿ·ÿ±ÿ¯ÿ¾ÿ½ÿ²ÿ®ÿ¿ÿ¾ÿ±ÿ»ÿ¹ÿ ÿÄÿ¾ÿ´ÿÄÿÁÿ¿ÿÅÿÄÿ¹ÿ½ÿ³ÿ²ÿ¹ÿ³ÿ´ÿÅÿÊÿÇÿÃÿ»ÿ´ÿ¯ÿ·ÿ¿ÿ¶ÿ±ÿ«ÿµÿÀÿÈÿºÿÅÿºÿ¶ÿµÿ¹ÿÃÿºÿµÿ´ÿ½ÿ¬ÿµÿ§ÿ¾ÿÀÿ½ÿ³ÿ¸ÿ»ÿºÿ±ÿ²ÿ¿ÿ»ÿ»ÿ³ÿ®ÿ±ÿºÿÆÿ½ÿ»ÿºÿÀÿ¹ÿ£ÿ®ÿ¹ÿ²ÿ²ÿ³ÿµÿ³ÿ®ÿ´ÿ³ÿ®ÿ»ÿ°ÿ¶ÿ°ÿ¿ÿ¸ÿ®ÿÃÿÂÿ®ÿ¿ÿÿ²ÿ°ÿ®ÿÆÿ´ÿËÿ¯ÿªÿ£ÿÃÿÀÿ°ÿ¿ÿ½ÿ·ÿ°ÿ¬ÿ·ÿ¸ÿ´ÿµÿºÿ¿ÿÆÿÆÿ¶ÿ´ÿ½ÿ¾ÿ¾ÿÀÿÀÿÊÿÇÿ½ÿ«ÿÈÿÌÿÁÿ·ÿÇÿ¿ÿÂÿ¸ÿÊÿ­ÿ°ÿÁÿ¸ÿ¸ÿ¸ÿ¼ÿ¹ÿ¹ÿÇÿÅÿ½ÿÃÿÀÿ¿ÿÍÿ¶ÿ¿ÿÃÿÂÿºÿ¹ÿÇÿ¹ÿ¶ÿ¿ÿ¶ÿ·ÿºÿ³ÿ´ÿ»ÿ½ÿ¾ÿºÿ½ÿ¿ÿ¸ÿ»ÿ·ÿÈÿ°ÿ²ÿ²ÿ½ÿÂÿÄÿ¼ÿ´ÿ¼ÿÉÿËÿºÿÉÿ£ÿ²ÿ¼ÿ»ÿÂÿ»ÿ·ÿ¯ÿ­ÿ¬ÿ¶ÿ¿ÿ³ÿ¹ÿ²ÿ¾ÿ¼ÿ´ÿ¸ÿÀÿÂÿÇÿÀÿ·ÿ²ÿ«ÿ®ÿ·ÿÃÿÎÿÅÿ¹ÿ¼ÿ¼ÿºÿ¼ÿ¼ÿ·ÿÀÿÆÿÁÿÃÿÊÿÁÿ»ÿ²ÿ­ÿÀÿµÿÀÿ½ÿµÿ¯ÿ¦ÿ¸ÿ¹ÿ¯ÿ¿ÿªÿ°ÿ°ÿ¾ÿÀÿ±ÿÆÿ½ÿÀÿ¶ÿ¸ÿ²ÿ³ÿ«ÿ°ÿµÿ®ÿ§ÿ«ÿ¿ÿ»ÿ³ÿ½ÿ¶ÿ¹ÿ¿ÿºÿ¸ÿÃÿ¹ÿ¬ÿ¾ÿ¿ÿ§ÿ´ÿ«ÿ®ÿ¼ÿ´ÿ»ÿ·ÿºÿ£ÿÆÿÃÿ½ÿ¥ÿ»ÿÍÿ«ÿ¾ÿÂÿÄÿÇÿÃÿÃÿ«ÿ³ÿËÿ¹ÿ»ÿ¾ÿ½ÿÀÿºÿ³ÿ¿ÿÂÿ¾ÿÅÿÇÿÀÿ¼ÿ½ÿÀÿÁÿÁÿ»ÿ³ÿ³ÿ¸ÿ¸ÿµÿÂÿÉÿÏÿÐÿÉÿÌÿ¸ÿÄÿÁÿÈÿËÿ»ÿ¹ÿµÿ¼ÿ·ÿ²ÿ»ÿ»ÿÍÿ¼ÿ¿ÿÏÿ¹ÿªÿ¨ÿºÿ·ÿ´ÿºÿ´ÿ¼ÿ¸ÿ»ÿ¼ÿ­ÿºÿºÿ®ÿ¶ÿÇÿÀÿºÿ¿ÿÇÿ¾ÿ¿ÿÂÿ»ÿÀÿµÿ®ÿ¸ÿÀÿ¶ÿªÿ»ÿÄÿ¶ÿ·ÿÁÿÐÿºÿ·ÿ¶ÿ¼ÿ½ÿ¾ÿÅÿÒÿ¸ÿ¸ÿ½ÿÀÿ¸ÿ½ÿ®ÿ´ÿ®ÿ¶ÿ©ÿºÿÀÿ®ÿ°ÿ¸ÿÅÿµÿ´ÿ²ÿµÿÃÿÂÿÁÿÄÿ¹ÿ±ÿ³ÿ³ÿ´ÿÅÿ¼ÿ°ÿÄÿÇÿ¸ÿ¶ÿ·ÿ¯ÿ»ÿÅÿÁÿÁÿ½ÿµÿ¼ÿÀÿ»ÿÂÿºÿ²ÿ¶ÿ¶ÿ­ÿ¿ÿ»ÿ»ÿ³ÿ©ÿËÿÃÿ¨ÿ¼ÿ¼ÿ°ÿ¯ÿÂÿ¿ÿ±ÿ´ÿ¬ÿµÿÁÿÃÿÀÿ¼ÿ·ÿ®ÿ¸ÿ¸ÿ²ÿ»ÿ¾ÿÁÿ¾ÿ¾ÿÇÿÀÿ¼ÿÀÿ¼ÿ¿ÿÂÿ¼ÿ»ÿ´ÿ½ÿÅÿµÿÁÿÃÿ¼ÿ¼ÿ®ÿµÿÁÿ¾ÿ²ÿÀÿ½ÿ¯ÿ¥ÿ¥ÿ³ÿÉÿÆÿªÿ¾ÿ¾ÿ¼ÿÁÿ¶ÿ¯ÿÃÿ«ÿºÿ¾ÿÁÿºÿ¼ÿÁÿ¶ÿªÿ§ÿ®ÿ´ÿÂÿ½ÿ³ÿ¹ÿ·ÿÀÿÂÿ¼ÿÅÿÂÿÇÿËÿÉÿ¼ÿ·ÿ¼ÿ¿ÿÁÿ¾ÿ³ÿÃÿÃÿ²ÿ¶ÿÆÿÃÿ·ÿ¬ÿÇÿÁÿÊÿ¾ÿ´ÿÃÿ±ÿµÿ£ÿ¬ÿ½ÿÂÿÄÿ¼ÿÄÿËÿÁÿ±ÿÀÿÃÿ¹ÿ­ÿµÿÁÿ´ÿ®ÿ¸ÿÃÿ¼ÿ»ÿÂÿ»ÿµÿ¼ÿÂÿÂÿÀÿ¿ÿÃÿ¾ÿ±ÿÇÿÆÿ¿ÿºÿÄÿÆÿÂÿ¬ÿ»ÿ·ÿ¿ÿÀÿºÿ®ÿºÿÁÿ¿ÿ¼ÿ´ÿÅÿºÿ¸ÿ³ÿÀÿ»ÿ¶ÿ»ÿ¾ÿ¼ÿÀÿÌÿÅÿ¾ÿÀÿ¸ÿ¸ÿ¿ÿÆÿºÿÄÿÍÿ¾ÿ»ÿÁÿÀÿ·ÿÀÿ¢ÿ¶ÿ¿ÿ¹ÿ¾ÿÃÿ´ÿ¾ÿ¼ÿ¸ÿºÿÂÿÉÿÅÿ´ÿµÿÅÿÂÿ½ÿÆÿ»ÿ»ÿ¿ÿÁÿ¶ÿ®ÿÂÿËÿ·ÿ­ÿ¸ÿÇÿÈÿÆÿÁÿÊÿÃÿÌÿ¾ÿÉÿ½ÿÇÿÅÿ¯ÿÍÿ¼ÿ¼ÿÈÿÀÿ´ÿ»ÿ½ÿ¼ÿÆÿÉÿ¼ÿ®ÿ·ÿ°ÿ¼ÿÀÿµÿ»ÿÉÿ½ÿ¸ÿºÿÂÿ¿ÿ²ÿ¶ÿ¹ÿ¿ÿÀÿ¿ÿ½ÿÇÿÂÿÀÿÄÿ½ÿ»ÿºÿ±ÿ¬ÿ»ÿ¬ÿÎÿÃÿÇÿ·ÿÄÿÄÿÄÿÅÿÃÿÇÿµÿ¼ÿ½ÿ¿ÿ´ÿ¾ÿ»ÿ¿ÿÎÿÉÿÆÿ¾ÿ±ÿ¶ÿ»ÿ·ÿ¼ÿÆÿ¨ÿ¾ÿÆÿ×ÿÆÿµÿ±ÿÊÿ¨ÿ¾ÿÂÿ¹ÿ¾ÿ½ÿÉÿÈÿ¸ÿ²ÿ¯ÿ¿ÿÃÿ¿ÿ¹ÿ·ÿ¾ÿÊÿÀÿ²ÿ»ÿ¹ÿ·ÿÂÿÃÿÍÿÐÿÆÿ½ÿ¹ÿÁÿÁÿ¾ÿ¾ÿ´ÿÄÿ¿ÿºÿ¶ÿ¹ÿ¼ÿ¯ÿ¸ÿ¼ÿÂÿ¹ÿ¼ÿºÿ¸ÿºÿÃÿÎÿÉÿ¼ÿ³ÿ¹ÿ·ÿ³ÿºÿ¾ÿÅÿ¼ÿ±ÿ¸ÿ½ÿ½ÿ¹ÿÉÿÄÿÂÿµÿ¼ÿ¿ÿ»ÿ¿ÿÀÿÄÿ¼ÿ³ÿÁÿ²ÿ³ÿÁÿ½ÿºÿ¸ÿ½ÿ¼ÿ»ÿºÿ¾ÿ¾ÿ·ÿºÿ·ÿ°ÿµÿ·ÿ´ÿ·ÿÌÿÅÿ¿ÿ¶ÿÑÿ¹ÿÃÿªÿ»ÿ¿ÿ¿ÿ¼ÿµÿËÿ¼ÿÀÿÊÿ»ÿ°ÿ´ÿ¸ÿ¿ÿ¼ÿµÿÃÿÆÿ½ÿÁÿ½ÿ½ÿÀÿ½ÿ¸ÿ½ÿ¶ÿ¸ÿ¿ÿ¿ÿ»ÿ´ÿ·ÿ¼ÿ´ÿ¸ÿÂÿ¸ÿ®ÿ½ÿÅÿÁÿ¼ÿ¼ÿ¾ÿÁÿÅÿÂÿ¾ÿ¹ÿ¼ÿ¾ÿÈÿÍÿÄÿ«ÿ¯ÿ¯ÿ¿ÿ±ÿ¯ÿ½ÿÅÿÎÿÏÿÃÿ¸ÿÄÿÂÿÀÿÁÿ¼ÿºÿºÿ±ÿ¸ÿÌÿÅÿ¿ÿÃÿ¶ÿºÿ¸ÿÄÿ¹ÿ³ÿÃÿÉÿ¹ÿ®ÿµÿ¯ÿªÿ­ÿµÿºÿºÿÃÿÕÿÍÿ¾ÿÀÿÃÿÇÿÇÿ¹ÿ·ÿ¡ÿ§ÿºÿÇÿºÿÎÿ»ÿÈÿµÿ²ÿ·ÿ¼ÿÇÿ¸ÿ¼ÿ»ÿÀÿ·ÿµÿ¾ÿ¿ÿÅÿÉÿ»ÿ²ÿÃÿµÿÁÿ»ÿÆÿ±ÿ°ÿ¶ÿ³ÿ¥ÿ±ÿ´ÿÁÿ¶ÿºÿºÿ¦ÿ¯ÿÃÿÄÿÂÿ¾ÿ¶ÿ±ÿ³ÿ¼ÿ®ÿ¨ÿ¬ÿ®ÿ¸ÿ°ÿ¬ÿ¨ÿ´ÿ¼ÿ¾ÿÃÿ³ÿ°ÿÀÿ¾ÿ²ÿ³ÿ¶ÿ²ÿ«ÿ«ÿÂÿÁÿ½ÿ¸ÿÂÿ²ÿÄÿÍÿÃÿÿ£ÿªÿºÿ·ÿ¶ÿ´ÿ´ÿ¹ÿ©ÿ¥ÿ³ÿ¯ÿ²ÿ¼ÿºÿÂÿ«ÿÈÿºÿ¥ÿ¼ÿ°ÿ¾ÿªÿ®ÿ¼ÿ½ÿµÿ°ÿ²ÿ±ÿ°ÿ½ÿÇÿÀÿ®ÿÿÂÿ¾ÿ¡ÿ¸ÿÇÿ°ÿ ÿ¶ÿ¸ÿ·ÿ«ÿÃÿÂÿ¾ÿÅÿÂÿ¿ÿ¼ÿ´ÿ¾ÿÌÿ¿ÿ´ÿÀÿ»ÿ¨ÿ´ÿ­ÿ´ÿ¸ÿºÿ³ÿ¹ÿ±ÿµÿÁÿ±ÿ¢ÿ°ÿ·ÿ·ÿ¿ÿÒÿÂÿ²ÿ°ÿÀÿÊÿÂÿÅÿ»ÿºÿÁÿ½ÿ¿ÿ¸ÿ«ÿ´ÿÃÿ½ÿ¼ÿÃÿÄÿ¾ÿ¾ÿ¶ÿ¹ÿÊÿÇÿ·ÿ¾ÿ·ÿ²ÿÄÿÀÿÄÿÉÿ¿ÿ»ÿ½ÿ¼ÿ®ÿ¬ÿ°ÿÅÿ°ÿ¼ÿ¸ÿÁÿ¾ÿÀÿ»ÿ°ÿ¬ÿ¬ÿ³ÿ±ÿªÿ´ÿ¾ÿµÿ³ÿ³ÿ¶ÿÆÿ¹ÿ¯ÿ¬ÿµÿ£ÿÿ¡ÿ·ÿ¼ÿ±ÿ±ÿºÿ»ÿ¦ÿ­ÿÅÿ«ÿÉÿÃÿ³ÿÔÿ»ÿºÿµÿ´ÿÁÿÇÿÃÿ¸ÿ´ÿÀÿÃÿ»ÿ¾ÿ»ÿÉÿ±ÿºÿ¸ÿ²ÿ½ÿ¼ÿ±ÿ³ÿ»ÿÁÿÁÿ·ÿµÿ¾ÿÌÿ·ÿ½ÿ¸ÿ¾ÿ±ÿ´ÿÆÿ¹ÿÁÿÄÿÀÿÄÿÃÿ·ÿ¯ÿ·ÿ°ÿ¿ÿ·ÿ·ÿÂÿ¿ÿÈÿºÿ¶ÿ¼ÿ½ÿ¿ÿ¾ÿ»ÿ¾ÿÆÿÊÿ·ÿ±ÿ±ÿ»ÿÓÿÀÿ»ÿ¼ÿ»ÿ¿ÿÃÿÊÿÏÿ¾ÿÁÿÇÿÅÿ·ÿ°ÿ¬ÿ¯ÿºÿºÿ¹ÿ±ÿµÿ¾ÿ½ÿ¿ÿÃÿ¼ÿ½ÿµÿ¸ÿ·ÿ¹ÿÂÿÆÿÊÿÂÿ¯ÿ²ÿ¾ÿ½ÿÂÿ¶ÿ­ÿÔÿ·ÿºÿºÿ³ÿ¯ÿºÿÂÿÆÿÂÿ¾ÿÄÿÆÿÀÿ»ÿ¾ÿ¸ÿ¾ÿÆÿ½ÿ¦ÿ³ÿºÿºÿ¸ÿ³ÿµÿÅÿ¼ÿ²ÿ¯ÿ©ÿÃÿÁÿ¸ÿ¹ÿÅÿÂÿÁÿ¾ÿ´ÿ´ÿÃÿÁÿÀÿÈÿÏÿÃÿ·ÿ²ÿ»ÿ¼ÿÄÿËÿÉÿ¿ÿ¯ÿ¹ÿ²ÿ©ÿ±ÿÂÿ³ÿ¹ÿ¹ÿÁÿ¼ÿ¶ÿ¼ÿ¼ÿ¸ÿÆÿ»ÿ¾ÿ¹ÿ¾ÿÄÿÅÿ¼ÿµÿµÿ¹ÿ½ÿÆÿÕÿÂÿºÿºÿ«ÿªÿµÿ¼ÿ¼ÿ¿ÿ½ÿ»ÿÅÿÉÿÄÿÄÿ°ÿÃÿ£ÿ¿ÿÌÿÃÿ¶ÿ¸ÿ½ÿ»ÿÂÿÅÿÉÿ¼ÿÄÿÄÿ»ÿÁÿµÿ³ÿ»ÿ½ÿ¼ÿÃÿÅÿ¹ÿÍÿÃÿÃÿ»ÿ·ÿ¾ÿ¼ÿ·ÿ¾ÿÆÿ½ÿ¬ÿÆÿ»ÿÉÿ½ÿÅÿÈÿ»ÿ¹ÿ»ÿ¸ÿÂÿÀÿÅÿÁÿ½ÿ¿ÿ°ÿªÿ¶ÿ¹ÿ°ÿ¼ÿÑÿ¼ÿÐÿ¿ÿ»ÿ¿ÿ¸ÿ³ÿ±ÿ³ÿ¼ÿÁÿ¼ÿ½ÿÃÿ¶ÿ¹ÿÈÿ¿ÿ¶ÿ²ÿ¿ÿ¾ÿ³ÿ¿ÿÃÿÇÿ³ÿ°ÿÃÿ¸ÿ±ÿÁÿÅÿ»ÿ´ÿ¬ÿµÿºÿ²ÿ¯ÿµÿ¿ÿÃÿ¿ÿ¿ÿÀÿÃÿÏÿ¿ÿ¹ÿ¬ÿ¾ÿÃÿ±ÿ±ÿÆÿÐÿÇÿÀÿ«ÿÈÿÀÿÀÿÅÿ¹ÿ»ÿÃÿÂÿºÿ¹ÿÌÿµÿÂÿ¹ÿ¾ÿÂÿ·ÿ²ÿ»ÿÂÿÃÿÒÿÇÿÃÿ®ÿ´ÿ¾ÿ¼ÿ¹ÿ¸ÿ³ÿ°ÿÈÿÐÿºÿÆÿÅÿ·ÿÀÿÎÿÌÿÌÿÔÿ¿ÿÒÿ¹ÿ²ÿ°ÿ½ÿ¸ÿ¶ÿÅÿÀÿ¸ÿÿÂÿÊÿÆÿÈÿÄÿ¼ÿ¾ÿÄÿ¾ÿÉÿ¾ÿÈÿ½ÿÀÿ¿ÿ»ÿ¿ÿ¼ÿ¯ÿ¼ÿ¹ÿ¿ÿ¾ÿËÿÌÿÊÿÄÿ³ÿ´ÿÀÿ¿ÿ´ÿÌÿÁÿ»ÿµÿ³ÿ»ÿµÿ«ÿÆÿ¬ÿÁÿÂÿµÿ´ÿ¹ÿ¶ÿ»ÿÆÿ¾ÿÌÿÅÿ¾ÿ»ÿ¸ÿ±ÿ´ÿÃÿ¾ÿ»ÿ£ÿ¦ÿ¥ÿÿ§ÿ¸ÿºÿ´ÿÿ³ÿ¶ÿºÿ»ÿ³ÿ¥ÿ¢ÿ°ÿ¤ÿÿ©ÿºÿ¼ÿ¾ÿµÿ¯ÿ¿ÿ¨ÿºÿ¶ÿ³ÿµÿ¼ÿ¼ÿ·ÿ¹ÿ¸ÿ»ÿÌÿªÿ·ÿ¿ÿ¾ÿ¿ÿÄÿ»ÿ¶ÿ·ÿÄÿÄÿºÿÂÿÊÿ°ÿ®ÿ¹ÿ±ÿ¹ÿ´ÿ¦ÿ¯ÿÌÿ»ÿ¿ÿ»ÿ¸ÿ¶ÿ³ÿ³ÿ²ÿ³ÿÆÿ±ÿºÿ®ÿ¼ÿÂÿ»ÿ¼ÿ½ÿ´ÿÀÿ³ÿºÿ·ÿ»ÿºÿºÿ¹ÿ¯ÿ½ÿ¹ÿ§ÿ¥ÿ²ÿ¾ÿÉÿÈÿ»ÿ¬ÿ©ÿÇÿ±ÿ½ÿµÿ¹ÿ½ÿ¶ÿ±ÿ®ÿ²ÿ¼ÿ³ÿ­ÿ°ÿºÿµÿ­ÿ»ÿÅÿºÿªÿ»ÿ¹ÿºÿ°ÿ®ÿÁÿÊÿ±ÿ½ÿ»ÿ¿ÿ¬ÿ§ÿ¸ÿºÿ¸ÿÆÿ¿ÿÂÿ·ÿ³ÿ¨ÿ·ÿ¾ÿ¼ÿ¹ÿ·ÿ¹ÿÃÿ´ÿ¤ÿ½ÿ¿ÿ¿ÿ¹ÿ·ÿÀÿÁÿ²ÿ¶ÿÈÿ¬ÿ½ÿ¸ÿ»ÿµÿµÿ½ÿ±ÿ¯ÿ®ÿ¿ÿ±ÿ¥ÿ¨ÿ±ÿ´ÿµÿ¸ÿ»ÿ¶ÿºÿ·ÿºÿ±ÿ¯ÿÅÿÂÿ­ÿ´ÿÂÿ¸ÿ½ÿ·ÿ»ÿµÿ¸ÿ·ÿ´ÿ±ÿ¯ÿ·ÿÁÿ³ÿ¶ÿÂÿ»ÿ¯ÿµÿ½ÿÁÿÃÿ³ÿ³ÿ¾ÿ´ÿ³ÿ²ÿ¸ÿ³ÿ¬ÿ°ÿ´ÿªÿ·ÿÍÿ·ÿ©ÿ¾ÿ¼ÿ¸ÿ´ÿ³ÿ¹ÿ¾ÿ·ÿÁÿ¢ÿ¿ÿ¼ÿ®ÿ±ÿ·ÿ¸ÿ½ÿÅÿÉÿÀÿ³ÿ´ÿ´ÿ·ÿ´ÿµÿ¶ÿ¶ÿ·ÿ¶ÿ´ÿ¯ÿ¯ÿ¬ÿ¯ÿ¯ÿ±ÿ¬ÿ±ÿ©ÿ§ÿµÿ·ÿ¶ÿÃÿÄÿ«ÿªÿÃÿÅÿ³ÿ¨ÿ²ÿ¸ÿ´ÿ¼ÿ¶ÿÅÿ°ÿ³ÿÆÿÁÿ¿ÿÅÿÉÿÆÿ¾ÿµÿ¾ÿ¼ÿ¤ÿ±ÿ¸ÿÀÿ¿ÿÀÿÊÿÁÿ²ÿµÿ½ÿÇÿÿ°ÿ·ÿ¢ÿ·ÿÀÿ»ÿÂÿ¿ÿ²ÿ¯ÿ³ÿÁÿ¸ÿ³ÿ¾ÿ³ÿ¼ÿÂÿ¶ÿ²ÿ¼ÿÁÿºÿ²ÿ³ÿÀÿ°ÿ¾ÿÍÿ¾ÿÆÿÀÿ·ÿ¼ÿ¾ÿºÿ»ÿ·ÿ´ÿ¿ÿ·ÿÈÿ»ÿµÿ¼ÿ¸ÿ«ÿ¬ÿµÿ¼ÿÂÿ¹ÿ«ÿºÿ§ÿ¹ÿ¾ÿ¾ÿ¾ÿ¶ÿµÿ³ÿ´ÿ¾ÿºÿ²ÿ¶ÿ´ÿ½ÿ¹ÿ½ÿ°ÿ²ÿ·ÿºÿºÿ¹ÿµÿ±ÿ»ÿÃÿÅÿ¶ÿ»ÿ­ÿ°ÿ¼ÿ¹ÿ¼ÿ´ÿ³ÿ½ÿ¸ÿ·ÿ¾ÿ²ÿ¶ÿ³ÿ±ÿ¶ÿ¿ÿºÿºÿ¾ÿ»ÿµÿ¹ÿÃÿ¼ÿ²ÿ°ÿ³ÿ³ÿ¯ÿÈÿÁÿ°ÿ¸ÿ¼ÿ»ÿ»ÿ»ÿ·ÿ¶ÿÀÿÀÿ¾ÿÁÿ¿ÿ»ÿ»ÿ¾ÿµÿºÿÀÿ¿ÿ½ÿÀÿÃÿÀÿºÿ·ÿ·ÿ·ÿ¡ÿ¹ÿ¯ÿÄÿ»ÿ«ÿ®ÿ²ÿ²ÿ¹ÿ½ÿÂÿ½ÿ¾ÿ»ÿ¹ÿ´ÿÆÿÏÿÆÿÁÿ«ÿ­ÿ¼ÿÀÿ½ÿÁÿØÿÆÿµÿ¿ÿ¾ÿËÿ²ÿºÿÄÿÈÿ¼ÿ¸ÿ¶ÿ¹ÿÀÿÄÿÁÿ¼ÿ¹ÿ¾ÿÆÿ©ÿ¼ÿÅÿºÿ¥ÿ­ÿ¶ÿ¸ÿºÿ°ÿ´ÿÆÿÂÿÁÿ®ÿ¯ÿÎÿ´ÿ½ÿ½ÿÊÿ¸ÿ¼ÿÄÿÂÿÅÿ½ÿ¶ÿÃÿÉÿ¸ÿ¶ÿÁÿ¼ÿ°ÿ±ÿªÿºÿ»ÿ¼ÿ¯ÿ±ÿ¹ÿ´ÿ¸ÿºÿµÿ¼ÿ¾ÿÌÿÇÿÆÿÂÿ¶ÿÆÿ´ÿÆÿÀÿÆÿ·ÿµÿ°ÿ·ÿ½ÿºÿ¿ÿ½ÿ¹ÿ¼ÿ¼ÿÁÿ¹ÿ¶ÿ¬ÿ¶ÿ§ÿ·ÿ±ÿÆÿ¹ÿµÿ·ÿ¶ÿ°ÿ¢ÿ¥ÿ³ÿ­ÿ´ÿ·ÿ»ÿÈÿËÿ®ÿµÿ¿ÿ¸ÿ¼ÿÀÿÁÿ¼ÿ¼ÿ¼ÿÂÿÉÿÁÿ¾ÿ´ÿ½ÿ¨ÿ¯ÿ¶ÿ­ÿ·ÿ±ÿ¼ÿ¹ÿ£ÿ¬ÿ·ÿ»ÿ³ÿ®ÿ°ÿ®ÿ±ÿ·ÿ·ÿ·ÿ»ÿ¾ÿ°ÿ¾ÿ¼ÿ½ÿ»ÿËÿÁÿµÿ¤ÿ ÿ©ÿ¼ÿ¾ÿ§ÿ¤ÿ¶ÿ«ÿ£ÿ¥ÿ´ÿÊÿºÿ¯ÿ¯ÿ¾ÿ¢ÿ´ÿ±ÿ¹ÿÂÿ°ÿ®ÿ´ÿ´ÿ±ÿ¬ÿ²ÿ½ÿ¾ÿ´ÿ²ÿ¬ÿÄÿÈÿ»ÿ·ÿ¨ÿ²ÿµÿ¼ÿ°ÿ§ÿ¨ÿ«ÿ¶ÿ½ÿ¸ÿ¶ÿºÿ¼ÿ¸ÿ­ÿ«ÿ·ÿ¨ÿ³ÿªÿ¼ÿ·ÿ»ÿ¢ÿ·ÿ°ÿ¹ÿ²ÿºÿ¯ÿ¯ÿ°ÿ¸ÿ¾ÿ»ÿ¼ÿµÿ±ÿºÿ¿ÿ¹ÿ´ÿµÿÆÿ°ÿ´ÿ©ÿ±ÿ¿ÿµÿ°ÿ«ÿ¸ÿ·ÿ³ÿ³ÿ·ÿ´ÿ®ÿ®ÿ²ÿÀÿ¼ÿ¶ÿÊÿ¼ÿÊÿÆÿÇÿ¹ÿ»ÿ»ÿ¹ÿÁÿ¹ÿ»ÿ¶ÿ¿ÿÀÿ½ÿ¿ÿ¾ÿµÿ´ÿ»ÿ³ÿ±ÿµÿ¾ÿÉÿ¿ÿÂÿ­ÿ¬ÿ¶ÿ±ÿÀÿ²ÿÂÿ¼ÿµÿ¡ÿ¬ÿ¸ÿ½ÿÂÿÂÿ·ÿ©ÿ¬ÿ¹ÿ¾ÿ¹ÿ°ÿ®ÿ¬ÿ¼ÿ­ÿµÿ¶ÿµÿ·ÿ»ÿ½ÿ«ÿÁÿ¿ÿ·ÿ³ÿ¿ÿ¼ÿ¿ÿ¾ÿ½ÿ¸ÿ¹ÿÀÿ¹ÿ¶ÿÁÿ¿ÿ¶ÿÁÿµÿ­ÿÁÿ»ÿ£ÿ ÿ¯ÿ¶ÿ¾ÿÎÿ·ÿ²ÿ´ÿ¯ÿ­ÿªÿªÿ­ÿ±ÿÄÿÏÿÈÿÁÿ½ÿµÿ´ÿÈÿÍÿÀÿ¿ÿÆÿÇÿ¸ÿ°ÿ¯ÿ¹ÿ¶ÿ¨ÿ¸ÿ¯ÿ¹ÿ¸ÿ¹ÿ»ÿµÿ¯ÿ½ÿÊÿ½ÿ®ÿ³ÿ»ÿºÿÀÿÍÿÈÿÃÿ¾ÿ³ÿ¹ÿÆÿ¹ÿÉÿ«ÿÀÿ½ÿ¡ÿÁÿ²ÿ¬ÿ¹ÿ°ÿ¨ÿÄÿ½ÿ¹ÿ¹ÿ­ÿ¹ÿÄÿ¿ÿµÿ°ÿ¸ÿÁÿÁÿ¹ÿ®ÿ¶ÿ¼ÿ¸ÿÃÿ½ÿ«ÿ¹ÿ±ÿ¸ÿ²ÿ¿ÿ¯ÿ¶ÿ¦ÿ¥ÿÇÿ¾ÿ¼ÿ¼ÿ¼ÿÆÿ¹ÿ²ÿ¸ÿ±ÿ´ÿ½ÿ½ÿ½ÿ»ÿ´ÿ¨ÿ©ÿºÿ¸ÿ¿ÿ¹ÿ«ÿÀÿ¯ÿ¿ÿ³ÿ¹ÿ¯ÿ¶ÿ©ÿ¤ÿ±ÿÀÿ¸ÿ²ÿ»ÿ¯ÿ´ÿµÿ¹ÿ¶ÿ¶ÿ­ÿ®ÿ·ÿ¶ÿ°ÿ´ÿ¶ÿ®ÿ®ÿ®ÿ°ÿ»ÿ»ÿ»ÿ¶ÿ¸ÿ¼ÿÀÿÁÿ¸ÿ½ÿ§ÿ¦ÿ¾ÿ­ÿ¶ÿ±ÿ¤ÿ£ÿªÿ¼ÿÂÿ¿ÿÇÿºÿ³ÿ»ÿÁÿ¸ÿµÿ¸ÿ½ÿÃÿ»ÿ²ÿ­ÿ¤ÿ°ÿºÿ¹ÿÎÿÅÿ¹ÿ·ÿ´ÿ»ÿ·ÿÊÿÇÿ¶ÿ½ÿºÿ¤ÿ´ÿµÿÄÿºÿµÿ½ÿºÿ¹ÿÇÿ¼ÿ¼ÿ¸ÿ²ÿ¸ÿ»ÿ²ÿ²ÿºÿ¸ÿºÿ¶ÿ´ÿ¼ÿ¹ÿ»ÿ«ÿ´ÿÂÿ»ÿÀÿ­ÿ±ÿ»ÿ¸ÿ¯ÿ¶ÿ½ÿµÿ®ÿ±ÿ·ÿ¤ÿ³ÿ³ÿºÿÅÿ½ÿ¿ÿÅÿµÿ»ÿ¶ÿ¸ÿÅÿÀÿ»ÿÀÿÆÿÅÿ¿ÿÂÿ¾ÿ·ÿÁÿÆÿ¼ÿ·ÿ¾ÿ´ÿ¶ÿ»ÿ¾ÿ½ÿ¸ÿÇÿÁÿºÿ»ÿ¾ÿ¾ÿ­ÿÂÿ«ÿ²ÿ·ÿÃÿÅÿ¾ÿ«ÿ²ÿÃÿºÿ´ÿÀÿ¿ÿ¶ÿ»ÿ»ÿÁÿºÿ¯ÿ¿ÿ¼ÿ´ÿ¹ÿÀÿ´ÿ¬ÿºÿ´ÿ»ÿÄÿÃÿÁÿÁÿ¹ÿ´ÿÀÿ³ÿ³ÿµÿÆÿÀÿËÿÀÿ¼ÿ³ÿÈÿ¶ÿ½ÿÇÿÃÿÃÿ¼ÿ·ÿªÿ³ÿ«ÿªÿ«ÿÄÿÀÿÅÿºÿ¹ÿ¼ÿ·ÿ¸ÿ¹ÿµÿ»ÿ·ÿ¯ÿ¹ÿ¶ÿ±ÿ¿ÿÇÿ½ÿºÿÁÿ´ÿ°ÿºÿºÿ´ÿ¼ÿ¿ÿÈÿÃÿ­ÿ·ÿÀÿÅÿ­ÿ¤ÿ»ÿÂÿ«ÿ®ÿ«ÿ¾ÿÀÿ·ÿºÿÁÿ¾ÿ«ÿÄÿ³ÿ»ÿÅÿ½ÿ¿ÿÆÿºÿ¬ÿ¹ÿÍÿ¼ÿ¸ÿ¿ÿµÿ¶ÿ¾ÿ¼ÿ¸ÿ»ÿ¸ÿ¶ÿÁÿÂÿÆÿ¸ÿ»ÿºÿÄÿ´ÿ¶ÿºÿ¹ÿ¹ÿ½ÿ¼ÿ´ÿ½ÿ½ÿÁÿ¶ÿÅÿ±ÿ¶ÿ¸ÿºÿ¼ÿµÿ·ÿ´ÿ­ÿ­ÿ¶ÿºÿÁÿ¼ÿ·ÿÂÿÃÿ¸ÿ¹ÿ¾ÿ½ÿ¾ÿÃÿÁÿÁÿ¾ÿ³ÿ½ÿÇÿÄÿÂÿ»ÿÄÿÆÿ¼ÿ¿ÿºÿ´ÿÂÿ¶ÿµÿÂÿ´ÿ·ÿ½ÿÀÿ½ÿÍÿµÿ±ÿÁÿ¯ÿ±ÿºÿ»ÿÁÿ½ÿ¬ÿ³ÿºÿ¼ÿÂÿ½ÿ½ÿÉÿÅÿÂÿ³ÿÀÿ»ÿ§ÿ¯ÿ´ÿ¬ÿ·ÿ¸ÿ³ÿºÿ³ÿ³ÿÂÿÇÿ¿ÿ¯ÿ´ÿ·ÿ«ÿ½ÿ¸ÿ·ÿ¹ÿ´ÿÁÿ´ÿÉÿ¼ÿ¼ÿ­ÿ´ÿ¯ÿ«ÿÀÿ®ÿ·ÿ±ÿ¥ÿ¨ÿ¸ÿªÿ¥ÿ±ÿ¯ÿ¼ÿÄÿ¿ÿÆÿÁÿ³ÿ¶ÿµÿÄÿ½ÿ´ÿ«ÿ·ÿÁÿÉÿÈÿÇÿ»ÿ±ÿºÿµÿ«ÿ­ÿ³ÿµÿ·ÿ·ÿ´ÿ¼ÿ·ÿ¬ÿ¹ÿ¼ÿ²ÿ´ÿ¿ÿ³ÿÂÿÀÿÅÿ¼ÿ­ÿ¼ÿÅÿ¿ÿÎÿ»ÿ»ÿ·ÿÃÿÆÿ¸ÿ°ÿºÿ·ÿ¦ÿ­ÿ¹ÿ¾ÿÈÿÈÿ¯ÿÁÿÃÿ¬ÿ¶ÿ²ÿ¦ÿ£ÿ´ÿ´ÿ°ÿ¿ÿÄÿ´ÿ©ÿ±ÿ²ÿ´ÿ»ÿ±ÿºÿ»ÿ¬ÿ·ÿ·ÿ¨ÿ·ÿÄÿ»ÿÇÿ»ÿ¹ÿ¾ÿ»ÿ±ÿ´ÿÅÿÀÿ¾ÿ»ÿÊÿÆÿ»ÿÈÿ¦ÿ¹ÿ¾ÿ·ÿ©ÿ°ÿ·ÿºÿ­ÿ³ÿ·ÿ½ÿ¸ÿ·ÿ«ÿ³ÿ»ÿ»ÿ»ÿÃÿ¸ÿ·ÿ½ÿºÿ³ÿ±ÿ¼ÿÉÿÇÿ¼ÿ¸ÿ»ÿ¸ÿ±ÿ»ÿµÿ®ÿ¿ÿ¿ÿÀÿ³ÿ¼ÿ»ÿ³ÿ¶ÿªÿ¨ÿ¯ÿµÿ®ÿ¬ÿ«ÿ¸ÿÅÿÄÿ´ÿ«ÿ®ÿ²ÿ­ÿ¹ÿ¼ÿµÿ³ÿ®ÿ²ÿÁÿÎÿÃÿ¾ÿ¼ÿ³ÿ´ÿ¸ÿ¹ÿµÿ¯ÿ²ÿ³ÿ³ÿÁÿÊÿÁÿºÿ¶ÿ²ÿ¹ÿ¼ÿ´ÿ°ÿ¹ÿ½ÿ¹ÿ¸ÿ·ÿ¶ÿÁÿ³ÿ»ÿÀÿÄÿ´ÿÄÿ¬ÿ¨ÿ¯ÿ¡ÿºÿÆÿ¼ÿ¥ÿ¾ÿ¾ÿºÿºÿ¾ÿ¹ÿÀÿÄÿ¾ÿ¾ÿ¼ÿ¹ÿ¶ÿ½ÿ½ÿ®ÿ¢ÿ­ÿ±ÿ²ÿ»ÿºÿµÿ·ÿ¾ÿ¿ÿ¹ÿÂÿ½ÿ¾ÿÆÿÄÿÀÿ¶ÿµÿ¸ÿ¼ÿ·ÿ±ÿºÿ¶ÿ­ÿ»ÿÉÿ³ÿ±ÿÈÿ¾ÿ³ÿºÿÁÿ¾ÿÆÿ»ÿºÿ­ÿ³ÿ½ÿ¿ÿ½ÿ¾ÿºÿ»ÿ¾ÿºÿºÿµÿ¸ÿÁÿ½ÿµÿ¾ÿ¹ÿ­ÿ½ÿÅÿÌÿÃÿ·ÿ´ÿ³ÿÁÿ½ÿ·ÿ´ÿ²ÿ¶ÿ®ÿ®ÿÆÿÉÿ½ÿÂÿµÿ¿ÿ²ÿ²ÿºÿÈÿÈÿ´ÿµÿÃÿ½ÿ´ÿ¼ÿ¹ÿ¿ÿ²ÿ³ÿµÿÈÿÁÿ¾ÿÁÿÃÿÃÿ½ÿÂÿ½ÿ³ÿ¹ÿ¿ÿÂÿ¼ÿÄÿÂÿ¼ÿÀÿ¹ÿ»ÿ¾ÿÂÿ´ÿÉÿªÿ·ÿ½ÿÄÿ¼ÿÄÿ³ÿ¾ÿ²ÿ¼ÿ¹ÿÇÿÀÿ¿ÿ»ÿÁÿÂÿÅÿºÿ»ÿ½ÿµÿºÿ»ÿ³ÿ¹ÿÀÿ¯ÿ¯ÿÆÿÄÿ¼ÿ¼ÿ»ÿ»ÿ¸ÿ°ÿ²ÿ¸ÿËÿ¡ÿÄÿ´ÿ´ÿ¶ÿÄÿÂÿËÿ³ÿÔÿ¾ÿÁÿ¬ÿ»ÿ½ÿµÿ³ÿ®ÿ°ÿ²ÿ¸ÿ¸ÿ½ÿÁÿ¿ÿ¼ÿ½ÿÇÿ¾ÿ°ÿ²ÿ°ÿµÿµÿ³ÿ²ÿ¿ÿºÿ´ÿ¹ÿ½ÿ¸ÿµÿ¸ÿ´ÿ¶ÿ¸ÿÎÿ¨ÿ»ÿÆÿÈÿÌÿ´ÿËÿ¼ÿ¹ÿÌÿÀÿ±ÿ¶ÿ¿ÿ·ÿ¸ÿÃÿ»ÿ¶ÿ¾ÿ¸ÿ·ÿÁÿ·ÿ³ÿÃÿÀÿ©ÿ¸ÿÏÿÎÿÁÿÀÿ¦ÿ·ÿÆÿµÿ´ÿ²ÿÄÿ¸ÿÃÿºÿÁÿµÿ±ÿµÿ½ÿ½ÿÈÿÆÿÂÿÄÿÅÿ¼ÿ³ÿ²ÿ¼ÿ»ÿºÿÆÿÇÿÉÿ¿ÿ¸ÿÅÿÄÿÈÿ¶ÿ¿ÿÈÿ¹ÿÈÿÂÿÁÿµÿ¸ÿ»ÿÆÿ·ÿ´ÿ²ÿ¹ÿÇÿÀÿ¹ÿ¾ÿ¶ÿ´ÿ·ÿ·ÿ¹ÿ½ÿÁÿÁÿÁÿ»ÿ¯ÿ¹ÿ¾ÿÁÿÆÿºÿ¸ÿ¼ÿÂÿÁÿ¹ÿÆÿÇÿ¹ÿ¾ÿÎÿ´ÿ¶ÿ²ÿ·ÿÅÿ¹ÿµÿºÿ¾ÿ¿ÿ¶ÿµÿÂÿÆÿ»ÿ¶ÿ¼ÿ»ÿºÿ³ÿ½ÿ¹ÿÇÿÃÿ½ÿÈÿØÿ¸ÿ¼ÿ«ÿ­ÿÇÿ½ÿ¸ÿ«ÿÀÿ¸ÿ¹ÿ¸ÿ½ÿ«ÿ°ÿ»ÿ¼ÿ´ÿ´ÿÀÿ¼ÿ¸ÿ»ÿ¶ÿ¸ÿºÿºÿ¿ÿºÿ¸ÿ½ÿÀÿÐÿ½ÿ±ÿ½ÿÄÿ¸ÿºÿÂÿºÿµÿºÿÂÿºÿ´ÿ¶ÿ¸ÿÁÿÁÿ¼ÿ»ÿªÿ«ÿ¾ÿ¿ÿÅÿ¹ÿºÿ¶ÿ³ÿ»ÿ»ÿÍÿÃÿ­ÿ¯ÿÆÿ¿ÿ»ÿ½ÿ½ÿÁÿÇÿÂÿ¿ÿ½ÿ±ÿ³ÿÃÿÁÿÁÿ½ÿÃÿ½ÿ¿ÿÉÿ¼ÿ·ÿÄÿÆÿ¿ÿªÿ¼ÿ¿ÿ»ÿ¶ÿÅÿÅÿ»ÿÀÿ½ÿµÿ¯ÿµÿÁÿÁÿÃÿ¿ÿ´ÿ¬ÿ®ÿ¿ÿÌÿ¾ÿ¬ÿ¶ÿËÿ·ÿ¸ÿ¾ÿ´ÿµÿ¼ÿ½ÿ·ÿ´ÿ´ÿ½ÿÄÿÃÿÃÿÅÿ»ÿ³ÿ¾ÿ²ÿÆÿ·ÿ¶ÿ¼ÿ¬ÿ³ÿªÿµÿÄÿÊÿÊÿÆÿ´ÿ³ÿ¶ÿ¹ÿ¿ÿ»ÿ¸ÿ¿ÿ¿ÿ¸ÿ°ÿ³ÿ³ÿ³ÿ·ÿ³ÿ«ÿ½ÿ¸ÿ´ÿ¾ÿºÿ¾ÿ¿ÿ¸ÿµÿ¿ÿÀÿ¼ÿ»ÿ¾ÿÁÿ¿ÿÄÿÀÿ´ÿ¹ÿ³ÿÀÿ¾ÿ²ÿ©ÿ´ÿ£ÿ­ÿ²ÿ¼ÿÂÿ¸ÿ¯ÿ°ÿ¯ÿ²ÿ´ÿ³ÿ±ÿ°ÿÂÿ»ÿ¶ÿ³ÿÀÿ¶ÿ°ÿ·ÿºÿÀÿ¾ÿ¾ÿ»ÿ°ÿ°ÿ¼ÿ¿ÿ»ÿ»ÿ¾ÿ¾ÿ»ÿ´ÿ³ÿ¼ÿ§ÿ¾ÿªÿÊÿ¯ÿ¡ÿ³ÿ©ÿ±ÿÁÿÐÿÉÿÁÿÉÿÅÿºÿ¶ÿ¶ÿÁÿÄÿ¼ÿ·ÿºÿ¿ÿÿ¬ÿ³ÿ¼ÿ¿ÿÍÿÁÿÀÿ¿ÿ±ÿ²ÿ¶ÿ¶ÿ¾ÿÆÿÁÿ¹ÿ»ÿ±ÿÊÿÉÿÅÿÌÿ¿ÿºÿÁÿÈÿÇÿ»ÿÀÿÃÿ±ÿ°ÿ¾ÿ¼ÿ¾ÿÂÿÇÿ¹ÿ¿ÿ¼ÿ»ÿÁÿ¼ÿ¶ÿÀÿÂÿ²ÿÅÿÄÿÀÿºÿµÿ½ÿÅÿÅÿ³ÿ¼ÿ¯ÿÂÿ¬ÿÓÿºÿÄÿ·ÿ¶ÿ¶ÿ³ÿ­ÿªÿ´ÿ·ÿ°ÿ¹ÿÂÿ´ÿ¶ÿ¼ÿ´ÿ¶ÿºÿ²ÿÀÿ¶ÿ¿ÿÄÿÍÿ¶ÿ±ÿ¿ÿÀÿÁÿ¼ÿ«ÿ®ÿ²ÿµÿ¼ÿÆÿºÿÄÿ¯ÿºÿ¹ÿÃÿÄÿÃÿÁÿÀÿ¾ÿ³ÿ¶ÿ»ÿÆÿºÿ³ÿ¹ÿªÿÏÿÒÿµÿ©ÿ­ÿ¼ÿ½ÿµÿµÿ¸ÿ¼ÿÈÿ¿ÿÃÿÁÿºÿÆÿ´ÿ¾ÿÁÿ¶ÿ·ÿ·ÿ¸ÿºÿ½ÿ»ÿ­ÿªÿ®ÿÎÿ»ÿÂÿÃÿ²ÿÂÿ¸ÿºÿ³ÿ´ÿ·ÿÀÿÉÿÃÿÈÿ¾ÿ´ÿ°ÿ¶ÿ·ÿÅÿ³ÿ»ÿ¿ÿ¾ÿÃÿÇÿÇÿ¼ÿ³ÿ»ÿ¼ÿÅÿ¸ÿÆÿ´ÿ³ÿÃÿÀÿ¿ÿ´ÿ¯ÿ¸ÿ½ÿ¼ÿÂÿÅÿ¾ÿ»ÿ»ÿµÿµÿÀÿÊÿÆÿÂÿ¼ÿ¿ÿÆÿÂÿ·ÿ¾ÿÄÿ¹ÿ¶ÿ«ÿ¶ÿªÿÈÿËÿ¾ÿ¿ÿ½ÿ½ÿÃÿÂÿ¼ÿ¿ÿ»ÿ¼ÿÉÿ¿ÿ¹ÿ¬ÿµÿ¸ÿ¾ÿ¹ÿ´ÿ·ÿ¾ÿÒÿÊÿ½ÿ·ÿ°ÿÄÿÃÿ¸ÿ½ÿ¿ÿºÿÂÿ¿ÿ±ÿ»ÿÄÿÌÿÇÿÉÿ·ÿ¬ÿ²ÿ·ÿ¹ÿ½ÿ¹ÿÄÿÎÿ¾ÿÃÿÄÿ¼ÿÆÿ¯ÿÈÿ´ÿ©ÿ¶ÿ¼ÿÄÿÇÿ½ÿ¿ÿËÿ´ÿ·ÿÐÿÓÿÏÿÄÿÄÿµÿ°ÿ¸ÿ¹ÿ´ÿµÿÀÿ·ÿÖÿ¼ÿ§ÿ®ÿ·ÿÀÿ¿ÿ¸ÿ¸ÿºÿ´ÿÁÿÀÿ¸ÿÉÿ²ÿÅÿÃÿ¼ÿ²ÿ¯ÿ»ÿÆÿ»ÿ´ÿ½ÿÄÿÓÿËÿÄÿ¾ÿ±ÿ¬ÿ¶ÿ¹ÿ¸ÿÁÿÉÿÇÿÂÿÏÿÊÿ¼ÿÂÿÅÿÉÿÁÿ»ÿÉÿÌÿ·ÿ¿ÿ¿ÿÃÿ²ÿ¼ÿÇÿ´ÿ·ÿÂÿÀÿÁÿÃÿÂÿÁÿ»ÿ¿ÿ¶ÿÁÿÅÿÁÿ¹ÿ¸ÿÅÿÎÿÎÿÂÿ·ÿÂÿÉÿÁÿ¶ÿ»ÿ½ÿ´ÿ´ÿ¼ÿÀÿ½ÿ²ÿÂÿÁÿºÿ³ÿÃÿ¿ÿ´ÿÄÿ¼ÿ¼ÿ°ÿÀÿ¹ÿºÿ¶ÿ¼ÿÁÿ¼ÿ¹ÿ½ÿ¸ÿºÿÂÿ·ÿ³ÿ¿ÿ¾ÿ¾ÿºÿ°ÿ³ÿ½ÿÀÿ¾ÿ¾ÿ¿ÿÅÿ¹ÿºÿÅÿÂÿºÿ½ÿ®ÿÂÿ¿ÿÃÿ¾ÿ¸ÿ³ÿ¶ÿ½ÿ»ÿ·ÿÍÿµÿ½ÿ¸ÿ¾ÿ½ÿÁÿÄÿ¸ÿ°ÿµÿ»ÿÕÿ®ÿ¶ÿ³ÿÁÿÁÿ¹ÿ³ÿ¯ÿ¶ÿÆÿÆÿ»ÿ¿ÿ¾ÿ¶ÿ»ÿ¸ÿ¶ÿÃÿÀÿºÿËÿÌÿ©ÿ¦ÿ¬ÿ®ÿºÿÂÿºÿµÿ®ÿÄÿËÿÄÿ½ÿÂÿÀÿ´ÿ´ÿ¾ÿ¬ÿ«ÿÂÿ¸ÿ·ÿ´ÿ¹ÿ¾ÿ¼ÿºÿ¾ÿÀÿ¿ÿ·ÿÅÿÂÿÄÿÅÿ¾ÿ»ÿ¯ÿÅÿ¸ÿÅÿÊÿÃÿ´ÿ½ÿÉÿ¸ÿºÿ¼ÿ²ÿÍÿÁÿ¶ÿ¸ÿ¼ÿ¾ÿÄÿºÿ¯ÿ½ÿ¿ÿ¿ÿÈÿÃÿºÿÀÿ½ÿ«ÿ¸ÿ¯ÿ°ÿ©ÿ¡ÿ£ÿªÿ¯ÿ°ÿ£ÿ¾ÿÀÿ¿ÿ´ÿ¹ÿ¹ÿ«ÿ­ÿ³ÿ±ÿµÿ®ÿªÿ²ÿ·ÿ¼ÿ¿ÿ®ÿÂÿ°ÿ´ÿ¼ÿ³ÿ¶ÿÀÿÂÿÅÿ¦ÿ·ÿºÿ¬ÿºÿºÿ½ÿÇÿ¹ÿµÿ¸ÿÀÿÅÿ»ÿ®ÿ¸ÿ¯ÿ¬ÿºÿ¶ÿºÿ¼ÿ´ÿ²ÿ¾ÿ½ÿ¼ÿÁÿÁÿ½ÿ½ÿÁÿÁÿ«ÿ§ÿÅÿ½ÿµÿ»ÿÃÿºÿ®ÿ·ÿ·ÿ¼ÿ»ÿ¾ÿ¶ÿ»ÿÀÿ·ÿ¬ÿ«ÿ²ÿ«ÿ»ÿÉÿ²ÿ¤ÿ¨ÿ«ÿ²ÿÃÿ¼ÿÅÿ¸ÿÉÿºÿ½ÿÇÿ¹ÿ¨ÿ¸ÿ¶ÿ¼ÿ·ÿ³ÿÂÿÀÿ¬ÿ±ÿÊÿ½ÿÁÿ¤ÿ°ÿ·ÿ´ÿ¬ÿ­ÿ¸ÿºÿ­ÿ´ÿ½ÿ»ÿ¼ÿ³ÿ¸ÿ·ÿªÿ«ÿ·ÿ»ÿ»ÿºÿ«ÿ·ÿ°ÿ­ÿ´ÿµÿ¸ÿ»ÿ¨ÿ±ÿÃÿ¾ÿ¸ÿ´ÿµÿ½ÿºÿ­ÿ¾ÿ°ÿ¹ÿ³ÿ«ÿ¹ÿÈÿÅÿ¼ÿ·ÿ»ÿ³ÿµÿ¸ÿ®ÿ¢ÿ¬ÿ·ÿºÿ¿ÿ³ÿ¥ÿ·ÿÆÿ»ÿ©ÿ¶ÿÃÿ·ÿ£ÿ¨ÿ½ÿ²ÿ¸ÿ¹ÿ»ÿ´ÿÂÿ¿ÿ³ÿ·ÿºÿ¶ÿÂÿµÿ»ÿÉÿ¶ÿ¸ÿ»ÿ¶ÿ´ÿ¶ÿ¶ÿµÿ²ÿ³ÿ¼ÿ¯ÿ·ÿ°ÿ¬ÿ¯ÿ¦ÿ¤ÿ»ÿÇÿ¿ÿ²ÿ¾ÿ¹ÿ·ÿ­ÿ®ÿ³ÿ¦ÿ¬ÿÀÿ¹ÿÎÿ´ÿµÿ·ÿ¼ÿºÿ¼ÿÂÿºÿ·ÿ²ÿÿ²ÿ±ÿÈÿ¿ÿ»ÿ²ÿ¦ÿ®ÿ¨ÿ¢ÿ¬ÿ¹ÿ¹ÿ¨ÿ«ÿ­ÿ¹ÿ¸ÿ§ÿ«ÿÂÿ¿ÿÁÿÂÿ°ÿ½ÿ½ÿ­ÿ±ÿ¸ÿ¸ÿ·ÿ²ÿºÿÃÿ¦ÿ«ÿ¸ÿºÿ¼ÿÂÿ¿ÿ¼ÿÀÿ½ÿµÿ´ÿ¹ÿ¹ÿ¾ÿ¼ÿÄÿÃÿ½ÿÀÿºÿ´ÿÄÿ»ÿ°ÿÎÿÔÿ×ÿ·ÿ¾ÿ¶ÿºÿÀÿÃÿÂÿºÿµÿÂÿ¹ÿ»ÿ½ÿÃÿÃÿ¼ÿ³ÿ°ÿ´ÿ¸ÿ½ÿÁÿ·ÿºÿ·ÿÅÿÁÿ¯ÿ¯ÿÀÿ¶ÿ±ÿ²ÿ«ÿ¸ÿµÿ«ÿÃÿ»ÿÂÿÁÿÄÿ´ÿ³ÿºÿ·ÿ­ÿ±ÿÎÿ°ÿ·ÿ·ÿ¨ÿ¬ÿ¹ÿÃÿÒÿÂÿÁÿÂÿ±ÿ´ÿ¼ÿ³ÿÆÿ¿ÿ¿ÿºÿ³ÿ³ÿ²ÿ·ÿ½ÿ»ÿ¹ÿ¾ÿ»ÿÁÿ¼ÿÁÿ¡ÿÆÿ¼ÿ¯ÿ©ÿ¹ÿÀÿ¾ÿ½ÿÀÿ¼ÿ»ÿ»ÿ®ÿ³ÿÀÿ´ÿ®ÿµÿºÿ®ÿ¦ÿ¬ÿ·ÿ¿ÿÆÿ¾ÿ°ÿ¶ÿ¯ÿºÿÀÿ°ÿ¸ÿ·ÿ»ÿ½ÿÁÿÆÿÀÿ·ÿ´ÿ¼ÿ¾ÿµÿ¿ÿÆÿ±ÿ·ÿ»ÿºÿºÿºÿÄÿÌÿÈÿÂÿ³ÿ³ÿ´ÿÂÿ¾ÿ¾ÿ»ÿ½ÿ»ÿ»ÿ¸ÿ´ÿ·ÿ½ÿºÿ·ÿÄÿ¾ÿ¶ÿ¾ÿÀÿºÿ¿ÿÂÿÅÿÄÿ½ÿ¶ÿ¹ÿ½ÿ¾ÿÃÿ¾ÿ¯ÿ¾ÿ»ÿµÿ±ÿ²ÿ½ÿ¿ÿ³ÿµÿ¼ÿ³ÿ®ÿ¼ÿÀÿ½ÿ¿ÿÀÿ»ÿ¿ÿ¶ÿÉÿ¼ÿ²ÿ¶ÿ¶ÿ¾ÿÅÿÁÿ¶ÿ°ÿ¹ÿÇÿÍÿ¹ÿ¸ÿÕÿºÿ³ÿÊÿÒÿÅÿ¹ÿ·ÿ»ÿÀÿ½ÿ¿ÿÃÿÀÿÇÿ¹ÿµÿµÿ¬ÿ½ÿ½ÿÒÿ¸ÿ¯ÿ¨ÿ³ÿÄÿÍÿÅÿ½ÿ¾ÿÂÿÆÿÃÿÅÿ¸ÿ·ÿ©ÿ²ÿµÿÆÿÁÿÆÿµÿ¼ÿºÿ´ÿ¹ÿ¸ÿ¶ÿ¿ÿ¾ÿÀÿ¯ÿ·ÿ´ÿ½ÿ¾ÿ¬ÿ¼ÿÂÿÃÿ¾ÿ»ÿ¿ÿ³ÿ­ÿÀÿÅÿ¿ÿÁÿ©ÿ¯ÿ®ÿ©ÿÇÿ¾ÿ¼ÿ¾ÿÊÿÀÿ·ÿ¶ÿ»ÿ¾ÿ½ÿÀÿÅÿÁÿ¹ÿ¹ÿ¾ÿ»ÿÃÿ­ÿ¯ÿºÿÂÿÆÿ±ÿ½ÿ¾ÿ¿ÿµÿ²ÿ±ÿ¯ÿ´ÿ´ÿ³ÿºÿ½ÿ¾ÿ´ÿ¯ÿÀÿ¿ÿ¹ÿ½ÿÂÿÂÿºÿ´ÿÿÿÿªÿ¸ÿ®ÿ«ÿ°ÿ²ÿ»ÿÃÿÓÿ£ÿ¨ÿºÿËÿ°ÿ»ÿ«ÿ§ÿ¨ÿ¹ÿ½ÿ²ÿ¬ÿ³ÿ³ÿ¯ÿ¸ÿ²ÿ«ÿ³ÿ¼ÿÀÿÁÿ¹ÿ¹ÿ¿ÿ¬ÿ«ÿ´ÿÊÿ½ÿ®ÿ¯ÿ³ÿ¶ÿ»ÿ½ÿ¿ÿÅÿÅÿÃÿ«ÿ¦ÿ¿ÿ¿ÿ¹ÿ§ÿ²ÿ±ÿÀÿ­ÿ¸ÿ´ÿ¯ÿ²ÿÇÿ¼ÿ¨ÿªÿ´ÿ·ÿ³ÿ¶ÿ·ÿ¬ÿ½ÿ¼ÿ»ÿ¹ÿ­ÿÏÿ½ÿ­ÿ¼ÿÁÿ¯ÿªÿ¾ÿ¼ÿÃÿÈÿËÿ¸ÿ©ÿ¶ÿ¸ÿ´ÿ¼ÿ¾ÿ»ÿÿµÿ½ÿÀÿ¶ÿÇÿÀÿ¸ÿµÿ¿ÿºÿ¹ÿ¿ÿ½ÿºÿ¶ÿ´ÿºÿ¿ÿ·ÿ¬ÿ¨ÿ®ÿ¸ÿ¸ÿÃÿÑÿÁÿÆÿ´ÿ¾ÿ´ÿ¥ÿ¶ÿ¾ÿ¨ÿ­ÿ²ÿ·ÿµÿ¶ÿ±ÿ´ÿÀÿ»ÿ´ÿºÿºÿµÿ­ÿ©ÿ³ÿ²ÿ»ÿ»ÿ¿ÿ³ÿ¹ÿ¹ÿ¹ÿÂÿ¯ÿ¿ÿÈÿºÿ¶ÿ¼ÿ¾ÿ¼ÿÈÿÇÿ¿ÿ¼ÿ´ÿµÿºÿ¾ÿÂÿÊÿ¾ÿ©ÿ¹ÿ«ÿ«ÿ¯ÿºÿ·ÿ´ÿ®ÿ°ÿ­ÿ¯ÿ½ÿ¿ÿ·ÿ­ÿ¶ÿ¸ÿ½ÿºÿ»ÿÁÿºÿºÿ¾ÿ½ÿÍÿÅÿ»ÿ¹ÿºÿ¿ÿ½ÿ±ÿ¼ÿ¿ÿ¦ÿ¤ÿµÿ©ÿ­ÿÄÿÈÿºÿ³ÿ²ÿÄÿÀÿ±ÿªÿ¼ÿÊÿ½ÿ·ÿÁÿËÿ¾ÿ¾ÿ³ÿÀÿÆÿ¼ÿ³ÿ¯ÿ½ÿÄÿ·ÿ¼ÿÉÿ¶ÿ¿ÿ¶ÿ¼ÿÍÿµÿ®ÿ´ÿ«ÿ«ÿ¼ÿÁÿ»ÿ»ÿ¾ÿ¿ÿÀÿ¿ÿ¶ÿºÿ¿ÿ¹ÿ¿ÿÄÿ­ÿ·ÿµÿ¹ÿ¯ÿ´ÿ®ÿ³ÿ°ÿ¸ÿËÿÂÿ³ÿ«ÿ©ÿ¸ÿÇÿ¼ÿ»ÿ±ÿ²ÿ¹ÿ¹ÿ¶ÿ«ÿ¬ÿ¿ÿÇÿ¾ÿ»ÿ»ÿÆÿ¸ÿ¨ÿ­ÿµÿ¶ÿÃÿÂÿ·ÿÅÿ¶ÿ´ÿ¯ÿ­ÿ¸ÿÃÿ³ÿ±ÿ·ÿ±ÿ¬ÿ´ÿ¹ÿ¼ÿÂÿ¿ÿ¸ÿ¶ÿ¸ÿ¸ÿ²ÿ¸ÿ½ÿ½ÿ¿ÿÃÿÇÿ²ÿ¯ÿ±ÿÌÿÁÿºÿÿ½ÿÊÿµÿ·ÿ¾ÿ»ÿ­ÿ±ÿÿ³ÿ²ÿªÿ²ÿÈÿ¾ÿ²ÿ°ÿ®ÿ¸ÿ¿ÿ±ÿ§ÿ·ÿ¿ÿ®ÿ®ÿ³ÿ»ÿÁÿ»ÿµÿÂÿ®ÿ¼ÿµÿ¶ÿÍÿÂÿÁÿ¼ÿ¤ÿÃÿºÿÆÿ¹ÿ´ÿÀÿ½ÿµÿÍÿºÿ¹ÿ½ÿ¼ÿµÿ²ÿ«ÿ«ÿ±ÿµÿµÿ·ÿ·ÿ­ÿ¯ÿ¸ÿ²ÿ°ÿ¹ÿÂÿ»ÿ´ÿ¬ÿ«ÿ¦ÿ¹ÿ½ÿ±ÿ²ÿ½ÿ½ÿ¼ÿ¦ÿ¼ÿ±ÿ¶ÿÅÿÇÿÍÿÀÿ¬ÿ¾ÿ´ÿÈÿÂÿ±ÿ¶ÿÄÿÂÿ»ÿÁÿÅÿ·ÿ¬ÿ«ÿ¶ÿ½ÿ´ÿÁÿ¼ÿ¸ÿ»ÿ¼ÿÁÿ»ÿÂÿ¶ÿ¿ÿ»ÿÅÿ¸ÿ­ÿÀÿ­ÿÀÿ¼ÿ¾ÿ»ÿ·ÿ´ÿºÿÀÿ¾ÿ¸ÿÂÿÅÿ¶ÿºÿºÿ¿ÿÃÿ¸ÿ¸ÿ·ÿ»ÿ¿ÿ·ÿ²ÿ»ÿÅÿ½ÿ¼ÿ»ÿÁÿËÿÄÿÀÿ¹ÿ¸ÿ»ÿ´ÿ¿ÿÀÿÆÿ¸ÿÄÿÁÿ¢ÿÀÿ´ÿ·ÿÈÿ¿ÿÓÿ¿ÿÆÿÈÿÃÿ·ÿ­ÿ®ÿ¯ÿºÿ±ÿ¶ÿÀÿÅÿÇÿÂÿºÿªÿ²ÿÄÿÅÿÄÿÉÿÇÿÆÿÌÿÆÿÏÿÀÿ¿ÿ¸ÿµÿ²ÿ¸ÿÀÿ·ÿ¶ÿ¿ÿ³ÿªÿ°ÿ´ÿ´ÿ°ÿ¶ÿÏÿ¾ÿ¯ÿ·ÿ°ÿÃÿ½ÿÇÿ¶ÿºÿÁÿÈÿ»ÿ´ÿ©ÿ¶ÿºÿÇÿÆÿ¹ÿ·ÿ¸ÿµÿ½ÿÁÿ¼ÿ·ÿ¹ÿÄÿ½ÿ³ÿ®ÿ°ÿ½ÿÄÿÃÿ½ÿ·ÿºÿ¼ÿ·ÿ¹ÿ¶ÿ¸ÿ¹ÿ¶ÿÁÿ½ÿµÿ»ÿ¾ÿ´ÿ¿ÿÁÿ½ÿÇÿÁÿ¾ÿ»ÿ¸ÿÃÿ¶ÿ·ÿ¼ÿ¼ÿÃÿÃÿ½ÿ·ÿ¿ÿºÿ²ÿ´ÿ´ÿ·ÿÁÿ¹ÿ¹ÿÀÿ²ÿºÿÅÿ¿ÿÁÿ¹ÿ»ÿÁÿ¿ÿ³ÿ®ÿ¿ÿ½ÿµÿ´ÿ·ÿ¥ÿ¶ÿ¸ÿ¸ÿÇÿ·ÿ³ÿ´ÿ·ÿ¯ÿºÿ®ÿÆÿÇÿµÿ²ÿÅÿ¿ÿÀÿ­ÿÃÿÈÿÄÿ¾ÿ³ÿÇÿÈÿ¼ÿÃÿÅÿÉÿÉÿ¿ÿµÿ¶ÿÀÿÈÿÌÿÉÿµÿ«ÿ¸ÿ¸ÿ»ÿ³ÿ½ÿÊÿ·ÿ®ÿ®ÿÁÿÃÿ¶ÿ¼ÿ©ÿÒÿ¿ÿ»ÿ¾ÿ´ÿÆÿ»ÿÆÿ·ÿ·ÿ¤ÿÄÿ¿ÿ±ÿ¯ÿ²ÿ°ÿ²ÿ¦ÿ¿ÿµÿÇÿ½ÿ·ÿÂÿ©ÿ³ÿ¿ÿµÿªÿ ÿ¢ÿ©ÿ´ÿÃÿÁÿ³ÿºÿ¾ÿ¸ÿÀÿ¾ÿºÿ»ÿ°ÿ¯ÿ»ÿÁÿ¶ÿ°ÿÆÿ¹ÿ½ÿµÿ¾ÿ¸ÿ¹ÿ¯ÿ«ÿ¢ÿÃÿ¿ÿ·ÿ¿ÿÃÿ´ÿºÿ·ÿ´ÿ·ÿ°ÿ²ÿ³ÿ°ÿ¼ÿ¿ÿ°ÿºÿÇÿ·ÿ¿ÿ¼ÿªÿ¨ÿ¾ÿ½ÿµÿ®ÿ°ÿ¯ÿ­ÿµÿ»ÿÂÿÅÿ¹ÿ®ÿºÿ½ÿ°ÿ¿ÿÂÿ±ÿ¤ÿ¬ÿ½ÿÂÿ¾ÿ´ÿ«ÿÅÿÒÿ¹ÿÌÿ³ÿ¬ÿÂÿ·ÿ¾ÿ°ÿ¯ÿ¶ÿ»ÿ­ÿ¬ÿÃÿÇÿ´ÿ¼ÿÅÿ»ÿ§ÿ¿ÿÁÿ·ÿ´ÿªÿ±ÿ½ÿ¹ÿÃÿÂÿÀÿÀÿÄÿÀÿ½ÿ¿ÿ·ÿ¶ÿ¶ÿ¶ÿ¸ÿ´ÿ¹ÿ½ÿ³ÿ©ÿ¬ÿÿ¨ÿ²ÿÃÿ±ÿ½ÿ¸ÿµÿµÿ±ÿÆÿ½ÿ¯ÿ¼ÿ¬ÿÂÿºÿ°ÿ¸ÿªÿ´ÿ¹ÿÀÿµÿ®ÿ­ÿ·ÿÏÿÅÿºÿºÿµÿ«ÿ¯ÿµÿ°ÿ°ÿ±ÿ©ÿªÿ¬ÿ±ÿ»ÿ¾ÿ¾ÿ¸ÿ¬ÿ«ÿ³ÿ¸ÿ¾ÿ¼ÿÂÿÅÿµÿµÿ»ÿ¿ÿµÿ«ÿ¹ÿ¼ÿ³ÿ±ÿ½ÿ¨ÿ·ÿ°ÿÀÿ£ÿ´ÿ«ÿ³ÿ»ÿÀÿ·ÿ¿ÿ¶ÿ¿ÿÎÿ¸ÿ¼ÿ¶ÿ´ÿµÿ·ÿ¼ÿ¸ÿµÿ»ÿ»ÿ»ÿÆÿÄÿ¹ÿ½ÿÂÿºÿ±ÿ°ÿ¼ÿÅÿÀÿÆÿ¼ÿ¹ÿ¾ÿ¸ÿ«ÿ¯ÿ¸ÿºÿ»ÿ¹ÿ¹ÿÍÿ¾ÿÄÿ«ÿ½ÿÇÿ¸ÿ¿ÿ±ÿÄÿ¯ÿ»ÿ¿ÿÁÿ¸ÿ·ÿÉÿÆÿÄÿ³ÿµÿÆÿ¹ÿ¶ÿÀÿ·ÿºÿ½ÿ»ÿÁÿ¹ÿºÿ½ÿ²ÿ°ÿ³ÿ¯ÿ´ÿÒÿ½ÿ³ÿ¤ÿ§ÿ¹ÿÃÿ¿ÿ¹ÿ®ÿ¤ÿ°ÿ¬ÿÁÿÊÿÇÿÃÿÄÿÃÿ¾ÿ¶ÿÄÿ³ÿ¨ÿ²ÿÁÿºÿ°ÿ¶ÿµÿ»ÿÇÿÈÿÁÿÃÿÀÿ´ÿ·ÿ·ÿ®ÿ¶ÿÁÿÂÿ¼ÿ¹ÿÄÿ½ÿ´ÿ¹ÿÄÿÄÿÌÿ½ÿÈÿÅÿ´ÿ°ÿ»ÿ²ÿ¾ÿ¿ÿÂÿ¥ÿ¹ÿ¼ÿÌÿÀÿÇÿÎÿÃÿ¶ÿ¿ÿ¼ÿÆÿ¾ÿµÿ¸ÿ¶ÿºÿÇÿÉÿÂÿÂÿÁÿÁÿÃÿ»ÿ®ÿ±ÿÍÿÃÿÆÿÄÿÀÿÎÿ»ÿ»ÿÀÿËÿÑÿ¸ÿÆÿÆÿÈÿ¯ÿ©ÿÁÿ»ÿÅÿ·ÿµÿ½ÿ¾ÿ³ÿ¾ÿÂÿ¿ÿÄÿ¿ÿ½ÿÄÿÉÿ¸ÿ«ÿ°ÿ´ÿ¸ÿ¹ÿºÿ¸ÿ»ÿ´ÿ°ÿµÿ¶ÿºÿÀÿ¼ÿ·ÿ·ÿµÿÃÿ§ÿÉÿÈÿÂÿÕÿ¿ÿ¶ÿ±ÿ»ÿËÿ½ÿ·ÿ»ÿ¼ÿÂÿÀÿ¹ÿ¶ÿ¶ÿ½ÿÀÿËÿÆÿ°ÿ¾ÿÁÿ³ÿ¯ÿÂÿ¾ÿÀÿÉÿ¯ÿ¯ÿÃÿÄÿ°ÿÎÿ­ÿ¹ÿ¸ÿ¶ÿ¼ÿÀÿ¾ÿ¾ÿ¸ÿÂÿ½ÿÆÿÊÿ¿ÿ¿ÿ¾ÿµÿ²ÿ·ÿÀÿ·ÿ³ÿÂÿÄÿÆÿ¼ÿ³ÿ¿ÿÇÿÌÿ¸ÿÀÿÈÿ°ÿÃÿÃÿÐÿ¾ÿÈÿ´ÿÁÿ¹ÿ»ÿ¹ÿ®ÿ¸ÿ¾ÿ´ÿÃÿÅÿ»ÿ¹ÿ¹ÿ½ÿÈÿÉÿ¿ÿÅÿÅÿ²ÿµÿµÿ½ÿºÿ·ÿ°ÿ¹ÿ¼ÿ±ÿ­ÿÇÿÇÿ´ÿºÿÅÿ­ÿ¹ÿÂÿµÿ¸ÿ²ÿ´ÿÁÿºÿ¹ÿ±ÿµÿÁÿ¼ÿµÿ¸ÿ»ÿ¼ÿÀÿºÿµÿ¼ÿÂÿµÿ´ÿ½ÿ¿ÿ·ÿ¸ÿ²ÿ²ÿÃÿÅÿÂÿµÿºÿ²ÿ²ÿ¾ÿÈÿÈÿ´ÿ±ÿµÿ¶ÿ½ÿÉÿÄÿ¶ÿ²ÿ©ÿ¯ÿ½ÿÃÿºÿ¿ÿÇÿÀÿºÿÎÿ»ÿ«ÿ¹ÿÀÿ¸ÿÀÿ»ÿ·ÿºÿ³ÿ¶ÿ­ÿ´ÿ¶ÿ¶ÿ¾ÿ¸ÿµÿ¸ÿºÿ¶ÿ³ÿÌÿÂÿ¾ÿ¿ÿÃÿ±ÿÑÿ°ÿ»ÿ·ÿÅÿ¹ÿ¶ÿ¾ÿ¹ÿ®ÿ²ÿ½ÿÂÿÂÿ¹ÿ»ÿÁÿºÿµÿ¸ÿ¼ÿ»ÿÂÿ¾ÿ¸ÿÐÿÊÿÄÿ½ÿºÿÍÿ¶ÿ»ÿºÿ¿ÿ»ÿÄÿ¹ÿ·ÿ¼ÿÅÿ¼ÿªÿ¹ÿ¼ÿ¯ÿÅÿ¿ÿ½ÿÇÿ¸ÿÈÿ¼ÿÀÿ¯ÿ¯ÿ¼ÿÁÿ¼ÿ³ÿ³ÿºÿ¾ÿ°ÿ©ÿªÿ³ÿ¶ÿ¸ÿ¾ÿÁÿÃÿ¼ÿµÿ´ÿ¸ÿÆÿ®ÿ²ÿ¼ÿ¬ÿ¾ÿ«ÿ·ÿ´ÿ¸ÿÂÿºÿ¸ÿºÿ»ÿ½ÿ»ÿ¯ÿ«ÿ¸ÿ¹ÿµÿÀÿ¶ÿ´ÿ±ÿ·ÿ¸ÿ¯ÿ¿ÿ¿ÿ¼ÿ¿ÿ¶ÿ´ÿ·ÿÀÿµÿ½ÿ¼ÿ¼ÿ¾ÿÁÿÁÿÂÿÉÿÁÿ±ÿ¾ÿ¶ÿ¾ÿÆÿÄÿºÿÀÿ¿ÿÊÿÃÿ½ÿ¸ÿ·ÿºÿ´ÿ¿ÿÁÿµÿ±ÿµÿ¶ÿ¸ÿ¾ÿ¦ÿ³ÿ¼ÿºÿ®ÿ¬ÿËÿÃÿÏÿÂÿ´ÿ³ÿ¯ÿ¾ÿ»ÿµÿ¶ÿ»ÿ»ÿ²ÿ¿ÿÅÿªÿ¬ÿªÿ©ÿ³ÿÿ½ÿÑÿªÿ³ÿ¼ÿÑÿÉÿµÿ»ÿÀÿÅÿÀÿ´ÿ¹ÿÁÿÄÿºÿ½ÿÂÿªÿ¨ÿºÿ³ÿ­ÿÀÿ½ÿ¿ÿÂÿ®ÿ²ÿÂÿ¾ÿÁÿÅÿ®ÿ¯ÿÀÿ°ÿ´ÿ¾ÿÖÿÖÿÌÿÃÿÒÿ·ÿºÿ¶ÿ¹ÿÁÿ¸ÿ±ÿ´ÿ¸ÿ¿ÿÁÿ¼ÿ½ÿµÿ¹ÿÁÿ³ÿ¯ÿ´ÿµÿµÿ·ÿÄÿ¸ÿ²ÿ·ÿ²ÿ´ÿÃÿºÿ©ÿ²ÿÄÿ·ÿºÿ¾ÿ¼ÿÊÿ¨ÿ¦ÿ®ÿ¾ÿÀÿ¶ÿÀÿÃÿ¶ÿ·ÿ½ÿ»ÿ»ÿ¿ÿµÿ°ÿ»ÿ³ÿ¯ÿÍÿÊÿ¿ÿÄÿ¿ÿÈÿÀÿµÿÅÿÎÿÇÿ¾ÿµÿ»ÿ¶ÿµÿÈÿ´ÿ±ÿ¶ÿ¿ÿ¿ÿ»ÿµÿ¹ÿÇÿÁÿ²ÿÁÿÉÿ¾ÿ¿ÿ²ÿ®ÿºÿÂÿµÿ¾ÿÊÿ¿ÿµÿ¾ÿ¼ÿÀÿÊÿÆÿÏÿÂÿ¼ÿÃÿÉÿ¹ÿºÿ¿ÿºÿºÿµÿ®ÿ¯ÿµÿ»ÿ¾ÿ½ÿ¶ÿ°ÿ±ÿ¸ÿ¹ÿ«ÿ¼ÿ¿ÿ¼ÿ°ÿ¶ÿÁÿ¿ÿ¼ÿ¹ÿ·ÿ¹ÿ²ÿÀÿ¨ÿ¼ÿÁÿ³ÿ°ÿ¸ÿ¹ÿ¾ÿÂÿÀÿºÿ³ÿ²ÿ¹ÿ¹ÿ·ÿºÿ¹ÿÂÿ¸ÿ¾ÿ³ÿ½ÿ¾ÿºÿ¾ÿ¾ÿ»ÿºÿ¾ÿÊÿÉÿ¾ÿ°ÿ¹ÿ½ÿÉÿÂÿÂÿ¿ÿ¼ÿÆÿËÿÆÿÌÿÁÿ°ÿ¿ÿÈÿ´ÿºÿÎÿÄÿÂÿÁÿÅÿ¿ÿµÿ¸ÿ¿ÿ¶ÿ¶ÿ¸ÿÂÿ¹ÿ·ÿÀÿÀÿ¿ÿ¾ÿ»ÿ¾ÿ½ÿ¸ÿ·ÿºÿÁÿ»ÿ¾ÿ°ÿ½ÿ²ÿÄÿ½ÿ«ÿ¶ÿ¾ÿ·ÿ»ÿÉÿÓÿ¸ÿÆÿ°ÿ±ÿ¼ÿ¾ÿ¾ÿµÿºÿ¿ÿ¶ÿ¹ÿÂÿ¶ÿ·ÿµÿÎÿÖÿ¿ÿ»ÿÄÿÅÿÀÿ½ÿ¿ÿÃÿÀÿ¼ÿ¼ÿÏÿÏÿÍÿËÿÂÿ°ÿ²ÿ®ÿªÿ»ÿÅÿ¼ÿ»ÿÀÿ¿ÿ´ÿºÿ³ÿ¾ÿÅÿ¸ÿ®ÿ­ÿ±ÿÁÿËÿ½ÿºÿ·ÿÃÿÁÿÀÿ¹ÿºÿÀÿ¼ÿºÿ¿ÿ´ÿ¸ÿÒÿµÿÁÿÄÿÁÿÀÿ¼ÿ¾ÿÀÿ¾ÿÄÿÇÿ´ÿÂÿÅÿ»ÿÈÿÆÿÌÿÍÿ¿ÿ½ÿÊÿ»ÿ»ÿ´ÿ­ÿ¹ÿ¾ÿÕÿÍÿÂÿÅÿÁÿ½ÿÄÿ¸ÿÄÿ½ÿ¸ÿ´ÿ¿ÿ¼ÿ·ÿ´ÿ¹ÿ½ÿ¸ÿÁÿÇÿ°ÿ»ÿÂÿ±ÿ¦ÿ·ÿ¼ÿÀÿÀÿ²ÿÇÿ½ÿºÿ³ÿ½ÿÀÿ½ÿÈÿÆÿÆÿÎÿÄÿÂÿ¬ÿ³ÿ½ÿÅÿÃÿ³ÿ°ÿ»ÿ»ÿ¯ÿ­ÿÅÿÊÿ¼ÿÀÿÁÿºÿ¿ÿ¹ÿ²ÿ´ÿ´ÿÀÿÃÿ´ÿ»ÿ´ÿ¸ÿ´ÿ½ÿ¼ÿ·ÿÀÿ¶ÿ®ÿÁÿ»ÿÊÿÁÿ¶ÿ±ÿ³ÿºÿÅÿÌÿÀÿ±ÿ¹ÿÎÿÍÿÆÿ¹ÿÀÿ¾ÿ¡ÿ«ÿµÿ«ÿ¯ÿ¹ÿÀÿ¸ÿ»ÿÂÿÀÿ½ÿËÿÂÿ¶ÿÆÿ»ÿ²ÿ½ÿÂÿ¼ÿ¸ÿºÿ¾ÿ¥ÿºÿ´ÿ·ÿ¿ÿÆÿÄÿÀÿ¿ÿ¾ÿÄÿ½ÿÀÿÉÿ¸ÿ·ÿÁÿÄÿÂÿÆÿ¼ÿ»ÿÕÿÐÿÒÿÏÿÀÿ¿ÿÄÿ½ÿ·ÿÀÿ²ÿºÿºÿÅÿÄÿÃÿÅÿ¸ÿ¶ÿ¿ÿ±ÿµÿÌÿÃÿ¶ÿ¿ÿÀÿ¶ÿ¾ÿ¶ÿÅÿÏÿ¿ÿ¹ÿ¾ÿ¾ÿ½ÿÁÿ¿ÿ²ÿÀÿÂÿÅÿ°ÿ°ÿ¾ÿ¿ÿ·ÿ¹ÿ¯ÿ¶ÿ©ÿÿÿ¢ÿ ÿ¡ÿ®ÿ­ÿÀÿÇÿ½ÿºÿ³ÿ­ÿ©ÿ¨ÿºÿ ÿªÿ¯ÿªÿ«ÿ¶ÿÅÿÈÿ¾ÿÀÿ¯ÿ²ÿ¸ÿ³ÿ¹ÿÂÿÄÿÀÿºÿ³ÿ´ÿ­ÿÃÿ¿ÿ¿ÿÅÿ¶ÿ¸ÿÆÿÐÿÀÿ¬ÿ¹ÿÈÿÌÿ³ÿ°ÿ±ÿ¸ÿ·ÿ¯ÿ¹ÿ¾ÿ¼ÿ·ÿ¼ÿ¾ÿ³ÿ¹ÿÍÿÈÿ¹ÿÂÿ¹ÿ¸ÿ²ÿµÿÃÿÇÿºÿ¹ÿÃÿ¶ÿ½ÿ½ÿ½ÿÁÿÆÿÃÿ±ÿ©ÿÀÿ¿ÿ¶ÿ«ÿ±ÿÁÿÂÿµÿ·ÿºÿºÿÀÿÂÿÆÿÀÿ¾ÿ¼ÿ«ÿ£ÿ´ÿ«ÿ¶ÿµÿ¼ÿ¾ÿ»ÿ®ÿÿ°ÿÂÿÌÿ±ÿ¬ÿ²ÿµÿ±ÿ¬ÿªÿ¨ÿ¯ÿ­ÿ¿ÿ»ÿ»ÿ­ÿ±ÿ»ÿ¯ÿ´ÿ°ÿÐÿ´ÿ´ÿ´ÿ°ÿ©ÿ²ÿ»ÿ§ÿ­ÿºÿªÿ¹ÿ¸ÿ¯ÿ®ÿ®ÿ®ÿ±ÿ¦ÿ¤ÿ¯ÿ¨ÿ¯ÿ°ÿ°ÿ¶ÿÀÿÃÿ´ÿ©ÿ¼ÿ¹ÿÃÿÁÿ½ÿ²ÿµÿºÿ³ÿ¼ÿ°ÿ¨ÿ¹ÿÏÿÄÿ»ÿ®ÿ°ÿ¸ÿ´ÿ°ÿ±ÿ·ÿ¸ÿ·ÿºÿµÿÂÿ¾ÿ¯ÿ¸ÿ¿ÿÁÿ¿ÿºÿ³ÿÌÿÄÿ½ÿ´ÿ¬ÿ·ÿÅÿÁÿÁÿ«ÿ¸ÿ¿ÿ³ÿ½ÿ¸ÿ¸ÿ»ÿ¦ÿ¯ÿÓÿÂÿ½ÿ­ÿºÿÁÿÁÿ¹ÿ´ÿ´ÿ±ÿ½ÿÈÿÂÿ½ÿ±ÿ·ÿ¿ÿ½ÿ¸ÿ½ÿÅÿ¾ÿ±ÿºÿ¦ÿ¿ÿ«ÿÂÿÇÿ·ÿ±ÿ¯ÿ¯ÿ¿ÿ¸ÿ»ÿ¯ÿ·ÿªÿ¦ÿ¨ÿ½ÿÀÿ°ÿ¯ÿ·ÿ·ÿÏÿ½ÿÂÿÅÿ½ÿ©ÿ©ÿ¶ÿ·ÿ´ÿ¼ÿ·ÿËÿ¤ÿ°ÿÆÿµÿ¹ÿ¾ÿµÿ²ÿ¿ÿ¾ÿ²ÿ±ÿ¯ÿ¿ÿ¹ÿ¶ÿÀÿÇÿÅÿÂÿ¾ÿ»ÿÀÿ¸ÿ¸ÿ«ÿ·ÿÓÿÀÿºÿÆÿÇÿÅÿÄÿÂÿÁÿ¾ÿÅÿ¾ÿ¾ÿ¶ÿÃÿ·ÿ¶ÿ¹ÿµÿ´ÿ·ÿºÿÉÿ°ÿÿÇÿÁÿÇÿ¹ÿ¸ÿ¶ÿ­ÿ´ÿ¸ÿ¥ÿ²ÿ¾ÿµÿ¼ÿ»ÿºÿºÿ»ÿ»ÿ¶ÿÂÿÀÿ¯ÿ½ÿ¸ÿ¯ÿÈÿ¡ÿ§ÿ¼ÿ­ÿ¼ÿÈÿÆÿÅÿÁÿ²ÿ®ÿµÿ¶ÿÁÿ¿ÿ¹ÿ·ÿ±ÿÂÿÄÿ½ÿ¶ÿ¶ÿÀÿ¾ÿ¥ÿ¸ÿ»ÿ»ÿµÿ¶ÿºÿ¸ÿ²ÿ½ÿÄÿÂÿ¹ÿ±ÿ»ÿ½ÿ»ÿ»ÿ¸ÿÂÿ²ÿ¹ÿ½ÿ´ÿ«ÿªÿ«ÿ¦ÿ¥ÿ®ÿ¶ÿ²ÿ¬ÿ¯ÿºÿ¹ÿ²ÿ±ÿ¹ÿÀÿ¹ÿºÿÄÿÄÿÀÿºÿ·ÿ¿ÿ¿ÿªÿÆÿ¹ÿ¼ÿ¹ÿ³ÿ¼ÿ¾ÿ·ÿµÿºÿÇÿ»ÿ½ÿÌÿÆÿÆÿ¾ÿ¾ÿµÿ¼ÿ¿ÿÂÿ¿ÿ·ÿ·ÿ¹ÿ²ÿ»ÿ¹ÿºÿ¸ÿ±ÿ®ÿ­ÿ¼ÿÄÿÅÿÃÿ¿ÿ»ÿ»ÿ¾ÿ»ÿ¨ÿ²ÿµÿµÿÂÿÀÿ³ÿ¯ÿ¸ÿ½ÿ·ÿ¼ÿ¼ÿ¼ÿÃÿ´ÿ­ÿ¿ÿ¾ÿ«ÿ½ÿ¸ÿÀÿ½ÿ¶ÿ¹ÿ¿ÿµÿ·ÿÉÿÀÿ©ÿ®ÿ´ÿ¹ÿÊÿÀÿ¿ÿ¾ÿÊÿÄÿÂÿÉÿ¾ÿ²ÿ¯ÿ¾ÿÄÿ¼ÿºÿµÿÄÿ¾ÿ°ÿ®ÿ»ÿ¨ÿ½ÿÊÿ¿ÿ²ÿ²ÿ¸ÿ½ÿ¶ÿ´ÿ¸ÿ±ÿ«ÿ­ÿ·ÿ½ÿÉÿ¾ÿ±ÿÅÿ²ÿ°ÿ½ÿ¾ÿ´ÿ½ÿ½ÿ´ÿ±ÿ®ÿºÿÃÿ¶ÿ»ÿ·ÿ¶ÿ¶ÿ·ÿÏÿ¾ÿÇÿÅÿÀÿÈÿÇÿ»ÿºÿ¿ÿ¿ÿºÿ·ÿ¿ÿÁÿ»ÿ·ÿ²ÿÅÿ±ÿÀÿ¿ÿÅÿÈÿ¾ÿºÿ·ÿ¼ÿ¼ÿµÿ¿ÿÓÿÐÿ¾ÿÖÿ±ÿ¼ÿÃÿ°ÿ¶ÿ¸ÿ»ÿ½ÿ·ÿ¼ÿ¹ÿ¹ÿ»ÿ¬ÿ¥ÿ¶ÿ·ÿ³ÿ¸ÿ³ÿ½ÿ­ÿ¬ÿÌÿ´ÿ¼ÿµÿ¾ÿ³ÿÀÿ¿ÿÁÿ±ÿÿÿ«ÿ­ÿ¬ÿ«ÿÇÿ²ÿ¼ÿ¬ÿ§ÿ®ÿ·ÿ½ÿ«ÿÁÿ¾ÿ¨ÿ°ÿ±ÿ´ÿ·ÿ¯ÿ³ÿ¹ÿ¶ÿ¾ÿ¯ÿ¡ÿ´ÿ­ÿ»ÿ´ÿ®ÿ§ÿ´ÿ¬ÿ£ÿ¿ÿÇÿÅÿµÿ¶ÿ½ÿ¼ÿ½ÿÀÿ·ÿ«ÿ²ÿ£ÿÿ£ÿ©ÿ¶ÿÿ¶ÿµÿ°ÿ­ÿ±ÿ¯ÿ­ÿ«ÿ±ÿÀÿÁÿ¬ÿ¨ÿ³ÿ´ÿ­ÿ¬ÿ¼ÿ´ÿ»ÿ»ÿ¾ÿ©ÿÿ±ÿ»ÿ³ÿ«ÿÃÿ¯ÿ¶ÿ¸ÿ´ÿ½ÿ±ÿÂÿ¿ÿ¬ÿµÿ±ÿ±ÿ½ÿÃÿÂÿ²ÿ·ÿ«ÿ½ÿ©ÿÐÿÁÿÁÿµÿ¾ÿ¾ÿ·ÿÂÿÄÿ¸ÿ³ÿµÿºÿÁÿ¾ÿ±ÿ³ÿ¿ÿÃÿ¿ÿ½ÿÁÿÒÿ´ÿ£ÿ¸ÿ¿ÿ°ÿÈÿ½ÿºÿ¦ÿ«ÿÆÿ½ÿ¾ÿÃÿ¼ÿ¼ÿÁÿ½ÿ¼ÿÀÿ¾ÿ»ÿ¼ÿ¾ÿ·ÿ·ÿ¹ÿ¬ÿ¯ÿ±ÿ·ÿ·ÿµÿºÿ¾ÿ¿ÿ¼ÿµÿ¸ÿ¿ÿ¸ÿ»ÿÅÿÄÿ½ÿ¸ÿ·ÿ¹ÿ¸ÿºÿ¬ÿ±ÿÆÿ¿ÿ«ÿËÿ¬ÿ»ÿ¦ÿ¬ÿÌÿ³ÿ¹ÿ¾ÿ½ÿ»ÿ®ÿ·ÿ²ÿºÿ¿ÿ´ÿ¯ÿ·ÿ»ÿ¾ÿÅÿÅÿÈÿ½ÿµÿ¯ÿ°ÿ°ÿ½ÿ¾ÿÇÿÇÿ°ÿµÿ¸ÿ´ÿ·ÿµÿ®ÿ³ÿ½ÿ¶ÿ´ÿ¾ÿÃÿ¹ÿ·ÿ¸ÿ®ÿ±ÿ½ÿ¶ÿ¯ÿÉÿ´ÿÅÿÃÿÀÿ¯ÿ³ÿÁÿ¾ÿ±ÿ½ÿÇÿÊÿÂÿ»ÿÃÿÀÿ´ÿ±ÿ¿ÿºÿ²ÿºÿ¾ÿ¼ÿ½ÿ»ÿ³ÿ²ÿ¹ÿ¼ÿµÿºÿ¶ÿ°ÿ¶ÿ¸ÿ¿ÿ¸ÿ¢ÿ±ÿ±ÿ¬ÿ²ÿÀÿµÿ¯ÿ¿ÿ¾ÿÁÿ½ÿ»ÿÆÿËÿÊÿ´ÿ¦ÿ¬ÿ¾ÿÇÿºÿ´ÿ»ÿ¾ÿÂÿÀÿ»ÿÂÿÆÿ¬ÿªÿ±ÿ­ÿÁÿºÿ³ÿ½ÿÃÿ¼ÿ´ÿ®ÿ¬ÿ½ÿ¸ÿ¶ÿ·ÿ³ÿ²ÿ½ÿÁÿ¼ÿ¼ÿ»ÿ¿ÿ»ÿ±ÿ°ÿ³ÿÀÿºÿ°ÿ·ÿÁÿÄÿ»ÿ³ÿ¶ÿÂÿ¶ÿ°ÿ¬ÿ®ÿ©ÿÁÿ»ÿ»ÿ­ÿ«ÿ¨ÿ°ÿ°ÿµÿ«ÿ¼ÿ®ÿ¢ÿ°ÿ­ÿ¨ÿ­ÿ²ÿ­ÿ«ÿ±ÿ¶ÿ¼ÿ°ÿ®ÿµÿÀÿ«ÿµÿ¼ÿ±ÿ¾ÿ¨ÿ¥ÿÎÿÂÿ´ÿ¿ÿ¨ÿºÿ·ÿÂÿ¸ÿ¸ÿ¹ÿ¶ÿ¯ÿºÿ¶ÿ«ÿ¸ÿÂÿ·ÿ¬ÿ©ÿ°ÿ²ÿ²ÿ¹ÿ»ÿÀÿ»ÿ­ÿ°ÿ·ÿ´ÿ¬ÿ½ÿ«ÿ¾ÿ²ÿ±ÿ§ÿªÿ¹ÿ¦ÿÊÿÿ§ÿÅÿÎÿ¶ÿ½ÿ®ÿÌÿÿ­ÿºÿÄÿ®ÿºÿÃÿ½ÿ¯ÿµÿµÿ³ÿ¹ÿ¹ÿ½ÿ½ÿ¹ÿ·ÿ¸ÿ½ÿ¹ÿ½ÿ´ÿ°ÿÀÿÀÿÌÿÁÿ¿ÿ¨ÿ³ÿµÿ¿ÿ³ÿ­ÿ·ÿ¯ÿ¼ÿ¬ÿ¶ÿ®ÿ­ÿ¶ÿ·ÿ»ÿÀÿ´ÿºÿÁÿ´ÿ¾ÿ¶ÿ¸ÿÅÿÅÿ¼ÿ¸ÿÁÿÅÿ»ÿ¹ÿºÿ¸ÿ¾ÿµÿ²ÿÁÿ¿ÿÄÿ»ÿ¿ÿ¿ÿ¹ÿ­ÿ´ÿºÿÉÿ¸ÿÉÿ½ÿ®ÿÆÿÐÿ¹ÿ»ÿÿ¾ÿ¡ÿÇÿÏÿ»ÿÇÿµÿ£ÿ¨ÿ±ÿ°ÿ¿ÿ¸ÿÁÿËÿÊÿÈÿÂÿ¼ÿºÿ¶ÿ°ÿ·ÿ¼ÿ´ÿ¯ÿ³ÿ¸ÿ½ÿÀÿÁÿ¼ÿ´ÿÅÿ¼ÿ­ÿ­ÿÅÿÂÿ¿ÿÇÿµÿ±ÿ·ÿÄÿ½ÿ´ÿ¼ÿºÿ®ÿ¿ÿ¬ÿÈÿ¾ÿÀÿÀÿ¾ÿ´ÿ«ÿ°ÿ¸ÿ½ÿÄÿ¼ÿ½ÿ·ÿ´ÿ¼ÿ¿ÿ¼ÿ½ÿ»ÿ³ÿ½ÿ½ÿ°ÿ²ÿ»ÿ·ÿµÿ°ÿÇÿ¸ÿ¹ÿ»ÿ±ÿ®ÿ«ÿ¯ÿÀÿµÿ¾ÿÃÿµÿ»ÿÀÿÂÿÆÿ¹ÿ¾ÿÍÿ»ÿÇÿºÿ´ÿ¼ÿÃÿ¼ÿÀÿ¾ÿ·ÿºÿ¶ÿ¶ÿµÿµÿ³ÿ²ÿ¯ÿ¹ÿºÿ´ÿ·ÿ´ÿ·ÿ»ÿÁÿÊÿÅÿ¶ÿ³ÿºÿ·ÿ´ÿ°ÿ»ÿÍÿ¶ÿ¸ÿ¯ÿ´ÿÂÿ»ÿºÿºÿÇÿ¾ÿªÿªÿ«ÿÇÿ¹ÿ¼ÿ´ÿ´ÿ±ÿºÿÄÿÇÿÃÿ¸ÿ²ÿ¾ÿÀÿËÿ·ÿ»ÿÂÿÁÿ¿ÿÃÿ¹ÿ´ÿ¹ÿ»ÿµÿ«ÿ²ÿÄÿÄÿ¸ÿ¸ÿÀÿ»ÿ°ÿ»ÿ¶ÿ³ÿÅÿ¾ÿ¾ÿÃÿ²ÿ°ÿÃÿ¯ÿÄÿ±ÿ¾ÿ°ÿ·ÿ«ÿ°ÿ³ÿ³ÿ³ÿ·ÿ©ÿ®ÿ¬ÿµÿÇÿ´ÿ»ÿªÿ»ÿ¸ÿÇÿÎÿ¼ÿµÿ¯ÿªÿ¸ÿ½ÿ¾ÿ¶ÿªÿ¬ÿ°ÿÁÿÄÿ´ÿ³ÿ·ÿ¶ÿ¬ÿ¬ÿ·ÿ¯ÿÀÿÃÿ·ÿ°ÿ¹ÿ¹ÿºÿºÿÃÿÆÿ±ÿ¸ÿ¾ÿ¾ÿÃÿ¶ÿÿ³ÿ°ÿÆÿ¿ÿ´ÿ©ÿµÿ±ÿ¯ÿ¯ÿ¬ÿ½ÿÈÿ«ÿ¼ÿ¸ÿµÿ¸ÿ´ÿ¿ÿ´ÿ´ÿ»ÿ»ÿ¸ÿ¶ÿºÿÀÿµÿ«ÿ®ÿ±ÿÀÿÄÿ¶ÿ­ÿ´ÿÃÿ»ÿ¾ÿ¶ÿºÿ¯ÿ¶ÿËÿÎÿÈÿªÿ¨ÿ¦ÿ­ÿ½ÿÉÿºÿ¬ÿ¿ÿ¬ÿ¾ÿ·ÿ¥ÿÄÿ±ÿÄÿÇÿÊÿÈÿÄÿ¶ÿÆÿÅÿ·ÿ°ÿ½ÿÈÿ»ÿ½ÿÅÿÅÿ·ÿ²ÿÂÿÎÿÈÿÊÿÌÿ¸ÿ´ÿÁÿºÿ³ÿ´ÿ³ÿ°ÿ¾ÿÀÿ²ÿ¯ÿ¡ÿ¦ÿªÿÇÿ¯ÿ¶ÿ¾ÿ«ÿ¢ÿ¶ÿÂÿ´ÿ½ÿ½ÿ¼ÿ°ÿ§ÿ¢ÿ½ÿ²ÿ©ÿµÿÈÿ¶ÿÿ¶ÿ½ÿÊÿ¹ÿ±ÿµÿ°ÿªÿ­ÿ±ÿ¬ÿµÿÄÿ¾ÿ¿ÿ¿ÿ¯ÿ°ÿ·ÿµÿ¾ÿ¾ÿµÿ¸ÿ¸ÿÀÿ¿ÿ¹ÿ¾ÿ¸ÿ´ÿ¹ÿ¶ÿÁÿ°ÿ·ÿ¼ÿ¯ÿ´ÿ½ÿ³ÿ¹ÿÅÿ·ÿÿ±ÿµÿ«ÿ»ÿÀÿ¹ÿÂÿ·ÿ¼ÿÆÿµÿÀÿ¶ÿ³ÿ¹ÿ²ÿ¸ÿÁÿÄÿÀÿ½ÿÈÿÈÿ¿ÿ¼ÿ¿ÿÀÿ²ÿ¨ÿ®ÿ¾ÿÀÿÀÿÂÿ·ÿ³ÿÆÿÃÿ©ÿ¹ÿËÿ¿ÿÆÿ®ÿ¼ÿ²ÿÆÿËÿ¥ÿ¾ÿ»ÿ½ÿ¿ÿ­ÿ¾ÿºÿ´ÿÀÿ²ÿ¶ÿ¼ÿÄÿ¸ÿºÿÄÿÂÿ¼ÿµÿ²ÿ½ÿÉÿÀÿ¶ÿ»ÿ¿ÿÃÿºÿ´ÿ½ÿ®ÿÁÿÐÿÉÿ²ÿÄÿÃÿµÿ±ÿºÿÂÿ¥ÿ°ÿ±ÿÁÿ»ÿ±ÿÍÿÈÿ°ÿ³ÿ¸ÿÊÿ¼ÿ»ÿ³ÿ¯ÿ¶ÿ´ÿÊÿ¸ÿ§ÿµÿ½ÿ½ÿ¾ÿ¾ÿ¾ÿÃÿ¾ÿ¯ÿ´ÿ¼ÿ¸ÿ»ÿ½ÿ¼ÿ¹ÿ¶ÿ¾ÿÂÿ´ÿ·ÿ¼ÿÂÿÊÿÃÿÅÿÐÿ·ÿ£ÿ½ÿ¯ÿ²ÿ¼ÿÆÿ§ÿ·ÿÇÿÀÿÁÿÀÿÀÿ´ÿ»ÿ¸ÿ²ÿ¼ÿ³ÿ­ÿ¹ÿ·ÿ»ÿÀÿ¿ÿÁÿ¶ÿ·ÿÌÿÐÿÇÿ½ÿÃÿ¼ÿ¸ÿ·ÿ»ÿºÿÄÿÁÿ¸ÿºÿµÿÀÿÆÿ»ÿ»ÿ¯ÿ½ÿ·ÿÉÿÊÿËÿºÿ»ÿÌÿËÿ·ÿÅÿÅÿ´ÿ¹ÿ¯ÿ°ÿÅÿ½ÿ´ÿ·ÿ¼ÿÆÿÅÿºÿ¹ÿºÿ»ÿ½ÿ¸ÿ¿ÿ¹ÿ¹ÿÑÿÆÿÃÿ¿ÿ¿ÿ»ÿ¼ÿÄÿÅÿÄÿÊÿÌÿµÿ´ÿ¸ÿ¾ÿ½ÿÃÿ·ÿ¹ÿÉÿÄÿ»ÿ¶ÿ«ÿµÿÁÿÂÿÀÿ¾ÿÃÿÀÿ»ÿ½ÿÀÿÆÿÊÿÁÿÐÿÅÿºÿ¹ÿÅÿ°ÿ¿ÿÊÿºÿ°ÿ³ÿÆÿÄÿ¾ÿÁÿ¹ÿ²ÿ¼ÿ¹ÿ¼ÿÂÿ½ÿ°ÿ°ÿÁÿÇÿ¿ÿÅÿÍÿÆÿÁÿºÿµÿ¾ÿÀÿ¾ÿ¸ÿ±ÿÁÿ¹ÿÀÿ¹ÿÊÿ¹ÿÅÿ¼ÿ¼ÿ±ÿ»ÿ¾ÿ¼ÿºÿÇÿ¾ÿ¹ÿ½ÿÀÿ¿ÿ°ÿ°ÿ³ÿ³ÿ´ÿ°ÿµÿ¶ÿºÿÄÿ­ÿ¯ÿ²ÿ¾ÿ¯ÿºÿ¹ÿ»ÿ®ÿÊÿ¶ÿ°ÿ¹ÿ§ÿ½ÿÇÿ¾ÿÀÿ·ÿ»ÿ¼ÿ·ÿ¸ÿ³ÿºÿ¼ÿ±ÿ¶ÿÁÿ»ÿµÿÀÿÈÿÀÿÇÿµÿ­ÿ¹ÿ¸ÿ¼ÿ±ÿ®ÿªÿ°ÿ¿ÿµÿ»ÿ½ÿ»ÿ·ÿÄÿÔÿÃÿÂÿÂÿÁÿÎÿºÿ³ÿ¾ÿÁÿÇÿ´ÿµÿÃÿ·ÿ¯ÿ¶ÿ¼ÿÁÿ«ÿ¸ÿ¸ÿÄÿ»ÿ¶ÿ»ÿ¹ÿ¾ÿÁÿ¸ÿ±ÿ¶ÿ´ÿ®ÿ³ÿ³ÿ¹ÿ¾ÿ»ÿ¾ÿ¾ÿ¾ÿ½ÿÀÿÁÿ°ÿ²ÿÀÿÂÿ¶ÿ»ÿÄÿ¸ÿ©ÿËÿºÿªÿÄÿ¼ÿ¼ÿ³ÿ¶ÿ»ÿ¹ÿ²ÿ·ÿÄÿ¿ÿ¸ÿ¹ÿ¼ÿ»ÿ¼ÿ¾ÿ­ÿÅÿÁÿÉÿÃÿÄÿºÿ½ÿ¸ÿ¸ÿ¼ÿ¹ÿ¹ÿ¾ÿÄÿÈÿÅÿºÿ¯ÿµÿÂÿÅÿÂÿÁÿÂÿ»ÿ¼ÿ¸ÿÂÿ¬ÿ¯ÿ°ÿ¬ÿÌÿ¯ÿ¯ÿ©ÿµÿÊÿ¼ÿ«ÿ®ÿ¬ÿ­ÿ®ÿ°ÿ¼ÿÂÿÁÿ¾ÿµÿºÿÄÿ²ÿ´ÿ­ÿªÿÀÿ®ÿËÿ®ÿ¹ÿÂÿ¾ÿ´ÿ¶ÿÉÿÈÿ¶ÿµÿ°ÿ¨ÿ´ÿËÿÎÿ¸ÿÂÿ­ÿ©ÿÀÿÄÿÏÿ´ÿ½ÿµÿ°ÿªÿ³ÿ¹ÿ°ÿ·ÿµÿ¯ÿ»ÿ¾ÿ·ÿ¸ÿºÿ¹ÿ±ÿ¹ÿ¼ÿÅÿ¾ÿ¹ÿ±ÿ½ÿÉÿÂÿ®ÿ²ÿ¿ÿ¿ÿ¬ÿºÿ»ÿ³ÿµÿºÿ¿ÿ·ÿ«ÿ²ÿ¯ÿ­ÿ´ÿ¼ÿ¤ÿ©ÿÀÿ¸ÿÆÿ·ÿ²ÿ·ÿ°ÿ®ÿªÿ¬ÿ­ÿ³ÿ³ÿ©ÿ°ÿ¾ÿºÿ¶ÿ¯ÿ´ÿ°ÿ²ÿ­ÿ¸ÿËÿªÿ°ÿÐÿ³ÿÁÿ¿ÿÀÿÂÿÀÿ»ÿ´ÿ¾ÿÁÿ¹ÿ¼ÿÁÿªÿ¯ÿ»ÿ³ÿ¨ÿµÿÀÿ¼ÿ¶ÿ¶ÿ¶ÿ¼ÿ¹ÿ¸ÿ¹ÿ¸ÿ¿ÿ±ÿÆÿÑÿµÿ½ÿÊÿ°ÿ¹ÿ¡ÿÀÿÃÿ¹ÿ´ÿ¾ÿ¼ÿ¸ÿ¼ÿ¾ÿ½ÿ·ÿ¶ÿÄÿ¾ÿ¸ÿºÿ¥ÿ½ÿ¶ÿ®ÿ³ÿ¨ÿ±ÿ¿ÿÏÿÇÿ¹ÿ½ÿÇÿËÿÃÿÀÿÁÿºÿÇÿÌÿ¿ÿÊÿºÿ¾ÿÄÿÂÿÂÿÀÿÀÿÀÿºÿ´ÿ¹ÿ¼ÿ¸ÿÀÿ°ÿ±ÿÄÿ¡ÿ±ÿÉÿÊÿ¿ÿÆÿÅÿÂÿÁÿÄÿÀÿ¶ÿ®ÿ¯ÿÉÿÈÿ¼ÿ¸ÿÁÿºÿ¹ÿ¸ÿ¾ÿ¶ÿ¹ÿ¼ÿÀÿÁÿ¸ÿºÿËÿÃÿ»ÿµÿ¦ÿ«ÿ¶ÿ»ÿÊÿ·ÿÂÿÁÿÈÿºÿ±ÿ¸ÿ·ÿ¹ÿ¿ÿ½ÿºÿºÿÈÿµÿ·ÿ»ÿ¾ÿÂÿºÿ®ÿ°ÿ»ÿÀÿÁÿÄÿ»ÿ±ÿ³ÿ¶ÿÃÿ¸ÿ¾ÿ³ÿ¹ÿ½ÿÊÿÊÿ¾ÿÁÿÇÿºÿ­ÿºÿÌÿµÿ¸ÿÃÿ·ÿ³ÿ·ÿ¸ÿ¼ÿÂÿ¼ÿµÿ¸ÿ»ÿ¸ÿ¹ÿÃÿ»ÿ»ÿÀÿÂÿÆÿ½ÿ²ÿÂÿÃÿÊÿÉÿ¶ÿªÿ±ÿ¸ÿÃÿÇÿ·ÿ¸ÿ¸ÿÆÿÍÿÂÿ¼ÿÁÿ¾ÿ¼ÿÇÿÐÿÍÿÃÿ¿ÿÐÿºÿÅÿ³ÿ¢ÿ¾ÿ¸ÿ»ÿ¿ÿºÿÀÿÂÿ¯ÿµÿµÿ±ÿ¼ÿ½ÿÄÿÇÿÂÿºÿÂÿÀÿ´ÿ°ÿ­ÿ«ÿÁÿ¶ÿ®ÿ¶ÿÂÿÞÿÐÿ·ÿ®ÿµÿºÿ»ÿ¼ÿ¾ÿÃÿ°ÿÆÿ³ÿÁÿÃÿ¾ÿ½ÿ·ÿ¿ÿ»ÿ¶ÿ¹ÿ»ÿÌÿÉÿ¿ÿÓÿÅÿµÿÀÿÈÿ»ÿ²ÿ³ÿ¼ÿÁÿÃÿËÿËÿÃÿÆÿÄÿÑÿÂÿ²ÿ°ÿ¬ÿ¬ÿ¶ÿ¾ÿÀÿÁÿÍÿ´ÿºÿÂÿÆÿÄÿÎÿÉÿºÿ»ÿ¿ÿ¼ÿÉÿÄÿ´ÿ³ÿÃÿÈÿÌÿÀÿ½ÿ¾ÿºÿ·ÿ¾ÿÊÿÂÿ´ÿ·ÿ±ÿÓÿÉÿ¸ÿ»ÿÁÿÀÿÃÿÆÿ¾ÿÌÿ¦ÿ±ÿÂÿËÿÄÿÉÿÇÿºÿµÿ¹ÿÂÿÈÿËÿµÿ·ÿ®ÿ»ÿ¹ÿÃÿÃÿµÿ®ÿµÿ¸ÿÈÿÁÿ´ÿ¶ÿ¹ÿµÿ¼ÿ½ÿ¾ÿÁÿ¸ÿ®ÿ©ÿ¹ÿÅÿÀÿ¾ÿÆÿ¾ÿ·ÿÃÿÆÿ¸ÿÀÿÃÿ·ÿ±ÿ´ÿ¿ÿ¼ÿÄÿÉÿÃÿÀÿÄÿÁÿ¼ÿ½ÿ³ÿÄÿ¼ÿ¯ÿ·ÿ»ÿ¾ÿÁÿ¹ÿ¼ÿ¾ÿ¿ÿ»ÿ³ÿ¾ÿ¿ÿ¸ÿ¶ÿ·ÿ·ÿ´ÿ´ÿ­ÿÀÿ¼ÿ±ÿ³ÿ¼ÿ»ÿºÿÀÿÃÿÃÿÆÿºÿÈÿÀÿÉÿ»ÿ²ÿ¾ÿÈÿÇÿÈÿ®ÿÎÿÁÿ¬ÿ´ÿ·ÿ²ÿ±ÿºÿ»ÿ¶ÿÄÿÃÿ¹ÿÃÿ»ÿ½ÿÉÿÆÿ¾ÿÉÿÅÿ¸ÿÃÿ®ÿªÿºÿÁÿ¼ÿ´ÿ¶ÿÃÿÃÿ·ÿ·ÿ¾ÿÇÿ»ÿ³ÿ¹ÿÁÿÆÿÄÿ»ÿÄÿÅÿµÿ±ÿ¸ÿÂÿÆÿÃÿÄÿ¿ÿÅÿÎÿÌÿ½ÿÂÿ»ÿ»ÿÃÿµÿ·ÿ²ÿ¹ÿ¸ÿÍÿÄÿ¾ÿºÿµÿÁÿ¾ÿ¸ÿ°ÿ¼ÿ¢ÿ»ÿÊÿËÿÐÿ¿ÿµÿÌÿÀÿ·ÿ¾ÿÁÿ¾ÿºÿ¹ÿ½ÿºÿËÿÆÿÇÿ½ÿ»ÿ¸ÿ´ÿ¾ÿÒÿ­ÿ´ÿ±ÿÿ ÿ«ÿ¦ÿ¢ÿ²ÿ«ÿ·ÿ¿ÿºÿºÿ·ÿ¯ÿªÿ±ÿ¸ÿ©ÿÿ´ÿ¿ÿµÿ³ÿ·ÿ¼ÿÀÿ¯ÿ±ÿ°ÿ±ÿ´ÿ»ÿÇÿÇÿ·ÿ±ÿºÿ½ÿÿµÿºÿ»ÿÃÿ¾ÿ¶ÿ¹ÿ³ÿ´ÿÂÿÈÿ¶ÿ¾ÿ³ÿ¼ÿºÿ¸ÿ´ÿ¬ÿ¿ÿÈÿ¿ÿÀÿÁÿÃÿ½ÿºÿ»ÿ­ÿÃÿÑÿÆÿ½ÿÃÿ¿ÿºÿÀÿÈÿÃÿ¿ÿ¯ÿ¸ÿºÿºÿ¼ÿÀÿÁÿ¹ÿµÿ§ÿ¿ÿÈÿ¼ÿ²ÿ¶ÿ¾ÿ¼ÿ»ÿ¼ÿ±ÿ¿ÿÇÿ¾ÿ¾ÿÄÿ½ÿ­ÿ±ÿ¼ÿ°ÿÉÿÁÿ©ÿ­ÿ±ÿ³ÿ¿ÿ¬ÿºÿ¾ÿ¾ÿÁÿºÿ¶ÿºÿµÿ¢ÿ£ÿ³ÿÀÿÍÿ¿ÿ²ÿ¯ÿ¨ÿ°ÿÇÿ¸ÿ»ÿªÿ®ÿ®ÿ·ÿ³ÿ­ÿµÿ»ÿ¦ÿªÿÀÿ¹ÿºÿ¶ÿ²ÿ´ÿ»ÿ¿ÿÄÿÒÿµÿ¥ÿÿ¨ÿ®ÿ«ÿ«ÿ¶ÿ¿ÿ¸ÿ©ÿ¹ÿ¼ÿÄÿÄÿÀÿ¼ÿÃÿÊÿ¾ÿ±ÿ¹ÿ«ÿ«ÿ¥ÿ­ÿÆÿÅÿ¹ÿ½ÿÁÿºÿ¹ÿ»ÿ´ÿ¸ÿ´ÿµÿ¾ÿ»ÿ®ÿ°ÿ¹ÿÇÿ­ÿ²ÿÌÿºÿ¼ÿµÿ²ÿ»ÿºÿ¼ÿÏÿÄÿ©ÿµÿ¶ÿ±ÿ»ÿ¼ÿ»ÿÁÿ­ÿÁÿ¼ÿ³ÿµÿºÿÆÿ¼ÿÄÿÂÿ®ÿªÿ¤ÿ°ÿÈÿÍÿÆÿ»ÿ³ÿ³ÿºÿ¾ÿÀÿÂÿ»ÿ®ÿÉÿ¼ÿÊÿÂÿ¾ÿÊÿºÿ«ÿ½ÿÀÿ¶ÿ¸ÿ¿ÿµÿ½ÿ³ÿ°ÿµÿÀÿ¾ÿ²ÿ¹ÿ±ÿ¢ÿÉÿ½ÿÃÿºÿºÿ°ÿ²ÿÄÿÉÿÉÿÎÿÃÿÑÿ®ÿ·ÿ½ÿ¾ÿÀÿºÿ°ÿ°ÿ¾ÿÄÿ±ÿ¸ÿ¶ÿ®ÿËÿºÿµÿ³ÿ©ÿ®ÿ¸ÿºÿÇÿ»ÿ»ÿ»ÿ¿ÿÉÿ¿ÿÅÿÄÿÅÿÂÿ¼ÿ»ÿºÿÄÿÄÿÃÿ¼ÿ½ÿÁÿ´ÿ²ÿ²ÿ·ÿÁÿÂÿºÿ«ÿ¢ÿ³ÿ«ÿ¿ÿ«ÿ²ÿ¹ÿ°ÿ¬ÿºÿÁÿ¯ÿ­ÿÁÿÍÿ¸ÿ®ÿ·ÿµÿ°ÿ¹ÿºÿ¼ÿ¿ÿ®ÿ¨ÿ¶ÿ±ÿ¥ÿ³ÿ®ÿµÿ±ÿ¸ÿ¾ÿ¿ÿÁÿ½ÿ¶ÿ¸ÿ­ÿÃÿ¶ÿ±ÿ¯ÿ±ÿ±ÿ½ÿÂÿ¼ÿ²ÿ°ÿ»ÿ¾ÿÃÿºÿµÿÏÿ³ÿ¸ÿ½ÿÌÿºÿ¿ÿÅÿ»ÿµÿ±ÿ¸ÿ¶ÿ¹ÿ»ÿºÿºÿ©ÿ°ÿ»ÿ·ÿ¯ÿ¯ÿ´ÿ¹ÿ¾ÿ»ÿ½ÿ¶ÿ²ÿ¹ÿµÿ·ÿ¿ÿÀÿºÿ½ÿ»ÿ¼ÿÂÿ¼ÿ½ÿÂÿ´ÿ»ÿÈÿºÿÅÿ»ÿ­ÿ¸ÿµÿ±ÿ¸ÿ¸ÿ³ÿºÿÄÿ­ÿÄÿµÿ·ÿÐÿµÿ³ÿ¨ÿ·ÿºÿ¿ÿÁÿµÿ·ÿ¼ÿ·ÿ½ÿ´ÿ¾ÿ»ÿ´ÿ®ÿ»ÿÅÿ­ÿ³ÿÁÿ½ÿ¾ÿÀÿÃÿÊÿ«ÿÃÿ¼ÿ¶ÿËÿÈÿ¼ÿ¼ÿ·ÿÂÿ¼ÿºÿÂÿÇÿÅÿ¯ÿ°ÿ´ÿ¿ÿ¸ÿ¸ÿÁÿÆÿÌÿÁÿ¬ÿ¾ÿÊÿÊÿÆÿ¼ÿµÿ³ÿ¼ÿ²ÿÃÿÅÿ¯ÿÃÿ¼ÿ·ÿ·ÿ¶ÿ·ÿ³ÿ¶ÿÂÿÃÿµÿ²ÿ¶ÿ¸ÿÃÿ¿ÿ¶ÿ¯ÿ¶ÿ¯ÿ²ÿ¼ÿ±ÿºÿÀÿÁÿÁÿ»ÿµÿ¼ÿÇÿ¾ÿ³ÿ¶ÿÆÿÃÿ¨ÿ¿ÿµÿ«ÿ»ÿ¾ÿµÿµÿ±ÿ±ÿ¶ÿ´ÿ¸ÿ¸ÿ°ÿ¼ÿµÿ¯ÿ³ÿ×ÿÉÿ·ÿ±ÿ»ÿºÿ¼ÿÁÿ¸ÿ®ÿ³ÿºÿ»ÿ³ÿ¸ÿ¾ÿÀÿºÿ¬ÿºÿ¹ÿ¹ÿ«ÿ»ÿÉÿÅÿ¿ÿ¾ÿ¾ÿ¿ÿ»ÿ¸ÿÆÿ¼ÿÂÿ±ÿ¸ÿÇÿ¿ÿ·ÿºÿ¾ÿÁÿÇÿ¾ÿ·ÿ´ÿµÿ¸ÿ®ÿ®ÿ¹ÿ²ÿÀÿ·ÿ¬ÿ·ÿ¬ÿ°ÿ¿ÿ°ÿ¹ÿ±ÿºÿ¸ÿÁÿÁÿ¸ÿ²ÿ­ÿ¦ÿ§ÿ´ÿ´ÿ·ÿ·ÿµÿ°ÿ¯ÿ®ÿ²ÿ½ÿ¾ÿÂÿ³ÿ¯ÿªÿ³ÿ¹ÿ±ÿ°ÿ´ÿ·ÿ¹ÿ·ÿ¾ÿÀÿ®ÿ¯ÿ§ÿ ÿ«ÿµÿ¡ÿºÿ¥ÿ­ÿ³ÿ³ÿ´ÿ·ÿ¾ÿºÿµÿ¼ÿ¶ÿ±ÿºÿ©ÿ­ÿ£ÿ­ÿ­ÿ°ÿÿ¬ÿ´ÿ°ÿ²ÿ±ÿ¶ÿºÿ·ÿ·ÿ¸ÿÃÿ¸ÿ¨ÿ¯ÿµÿ¯ÿ°ÿ³ÿ³ÿ²ÿ ÿºÿ²ÿ¥ÿ ÿ«ÿÁÿ¬ÿ±ÿ¶ÿ±ÿµÿ¹ÿ¿ÿ¹ÿ¯ÿ°ÿ³ÿ¼ÿ¼ÿ®ÿ´ÿÁÿÀÿ²ÿ¹ÿ²ÿÅÿªÿ½ÿ¹ÿÃÿ³ÿÂÿÀÿ´ÿ¿ÿ¾ÿ¸ÿ¶ÿ³ÿ¸ÿÁÿÀÿ¾ÿºÿ¹ÿºÿ½ÿ¸ÿËÿÌÿ®ÿËÿÇÿÃÿ»ÿ¿ÿ¿ÿÌÿÀÿµÿ¿ÿºÿ¸ÿ½ÿ¼ÿ¼ÿ¼ÿ½ÿ¿ÿÀÿÃÿ¶ÿ³ÿ¸ÿ´ÿ²ÿµÿ¥ÿ´ÿ«ÿ»ÿÄÿ´ÿ¹ÿ¹ÿ¿ÿÂÿ°ÿ®ÿÀÿÀÿ´ÿµÿÁÿÀÿ¹ÿ½ÿÂÿÊÿºÿÂÿ¾ÿÁÿÉÿÀÿºÿÆÿÅÿ±ÿ´ÿ½ÿ·ÿ¶ÿÇÿ½ÿ¿ÿ´ÿºÿ¶ÿ¹ÿ»ÿ·ÿ·ÿ¶ÿÁÿÊÿÆÿ½ÿ¸ÿ»ÿ³ÿ²ÿ®ÿ¸ÿªÿ´ÿ¶ÿÉÿÂÿ²ÿ»ÿ¿ÿ»ÿÆÿÐÿ½ÿ°ÿÄÿÂÿÄÿÂÿ»ÿ´ÿ²ÿ»ÿ´ÿ²ÿ´ÿ·ÿ½ÿ°ÿÄÿÒÿÊÿ¸ÿ¼ÿÃÿ¸ÿÈÿ¶ÿÄÿ¼ÿÄÿ½ÿºÿ·ÿµÿ²ÿºÿ³ÿ²ÿ¼ÿ·ÿ´ÿ»ÿ¾ÿ»ÿ³ÿ¶ÿ¾ÿ»ÿ±ÿ³ÿ±ÿ±ÿ¯ÿ´ÿÁÿ°ÿ»ÿËÿ²ÿ²ÿÿ¯ÿªÿÀÿÓÿ·ÿ¿ÿ¼ÿ¿ÿÆÿÃÿÂÿ¶ÿ­ÿµÿ³ÿ±ÿ¾ÿºÿ·ÿÆÿÀÿÁÿÅÿÏÿ´ÿªÿ¬ÿ±ÿ¶ÿºÿ³ÿ³ÿÂÿºÿÂÿ»ÿ¤ÿ³ÿ»ÿ¸ÿ¶ÿ½ÿ½ÿÁÿ¶ÿ³ÿ¾ÿ¼ÿ»ÿµÿ¯ÿ³ÿ´ÿ»ÿ²ÿºÿºÿÀÿ¿ÿ´ÿÄÿ¹ÿ©ÿ´ÿ·ÿ»ÿÒÿÄÿ¸ÿ­ÿÍÿÎÿ·ÿµÿ¹ÿÌÿºÿ¶ÿµÿ¨ÿ¬ÿ°ÿ¸ÿÆÿÀÿµÿ¶ÿµÿ°ÿ°ÿ¹ÿ³ÿµÿ¶ÿ°ÿ¡ÿ²ÿ³ÿ¶ÿµÿ¯ÿ¥ÿ¿ÿÆÿ¯ÿµÿ´ÿ©ÿ³ÿ²ÿµÿ½ÿ«ÿ®ÿ®ÿ¬ÿ¹ÿ©ÿ±ÿ®ÿ­ÿ·ÿ¸ÿ¶ÿ²ÿ¶ÿ¸ÿ²ÿÁÿÄÿ®ÿ®ÿ¼ÿ·ÿ¸ÿ·ÿ°ÿ²ÿ©ÿ²ÿ­ÿºÿ¯ÿ´ÿËÿ§ÿ®ÿ©ÿ¦ÿµÿ´ÿÅÿ´ÿ¶ÿ´ÿ¯ÿ¨ÿ¤ÿ®ÿ½ÿ¾ÿ¼ÿ·ÿµÿºÿºÿºÿ·ÿ±ÿ¼ÿÀÿ®ÿ±ÿ´ÿ°ÿ·ÿ¯ÿ±ÿ¾ÿÂÿ¸ÿÁÿ¶ÿ´ÿ´ÿ¹ÿºÿ¥ÿ³ÿ«ÿ¿ÿªÿ¯ÿ­ÿµÿ¸ÿ±ÿ½ÿ¿ÿ¶ÿ¾ÿ½ÿ½ÿÄÿ½ÿÇÿÁÿÄÿ½ÿµÿ·ÿ¸ÿ¼ÿ¼ÿ¹ÿ¸ÿ¿ÿµÿ§ÿµÿ±ÿµÿ«ÿµÿÅÿ¿ÿ¸ÿÂÿ«ÿÆÿµÿ¿ÿ³ÿ¾ÿ¾ÿÝÿÀÿ»ÿ¢ÿ»ÿ®ÿ¶ÿËÿ¬ÿ¿ÿ¯ÿ¯ÿ²ÿÂÿºÿ»ÿÀÿ¾ÿ½ÿÃÿ¼ÿ´ÿ¿ÿÁÿ¾ÿ¾ÿ¸ÿ¾ÿ¼ÿ³ÿ¹ÿ«ÿ³ÿ¶ÿ¨ÿ°ÿÉÿÆÿ¾ÿ¹ÿ­ÿÀÿÉÿÅÿÈÿ¼ÿ´ÿºÿ¾ÿ»ÿ¸ÿ·ÿ·ÿ°ÿ¿ÿµÿÂÿ³ÿ·ÿ½ÿÁÿµÿ¹ÿ¹ÿ¶ÿºÿ½ÿ²ÿ»ÿ¿ÿ¼ÿÁÿÀÿ±ÿ²ÿÂÿ»ÿ±ÿµÿ»ÿÀÿÆÿ¹ÿ¬ÿ¨ÿÊÿ¶ÿ¶ÿÁÿ¬ÿ¤ÿ¹ÿ¯ÿËÿ¼ÿ»ÿ»ÿÁÿ¯ÿ¼ÿ¿ÿ¸ÿºÿºÿ»ÿºÿ¸ÿ¼ÿÁÿ¬ÿÃÿºÿ·ÿÀÿ¸ÿµÿ¶ÿ´ÿÄÿÄÿºÿ´ÿ±ÿ°ÿ±ÿ³ÿ¶ÿ¾ÿ»ÿºÿ¿ÿ»ÿÊÿ½ÿ³ÿµÿ¦ÿ¶ÿ¼ÿ¹ÿÀÿ·ÿ¨ÿ¯ÿÄÿÒÿ½ÿÇÿ²ÿÄÿ¦ÿ¿ÿºÿ¬ÿ¶ÿ»ÿÂÿ±ÿÁÿ¿ÿÂÿ½ÿ¬ÿµÿ¬ÿ¹ÿÄÿ¼ÿ¬ÿ²ÿÄÿ¹ÿÅÿÇÿ¯ÿ³ÿ¸ÿÀÿ¿ÿ­ÿ¯ÿ²ÿ¶ÿÁÿ¼ÿ·ÿ¼ÿ¿ÿ·ÿ»ÿÄÿÃÿ¾ÿÂÿ±ÿªÿ·ÿÓÿºÿ¯ÿµÿ¾ÿÂÿ·ÿ¾ÿ²ÿ³ÿÉÿ­ÿÁÿ®ÿ±ÿ¼ÿ§ÿÁÿµÿ¬ÿ¾ÿ¸ÿ²ÿÎÿ¹ÿ¼ÿµÿ«ÿËÿÁÿ¿ÿ®ÿªÿ®ÿ«ÿ¯ÿ´ÿºÿ¹ÿµÿ²ÿ¥ÿÿªÿ·ÿÁÿ¹ÿ¯ÿ´ÿºÿÂÿÅÿ»ÿ¼ÿ¿ÿ·ÿ½ÿ»ÿ­ÿ²ÿ»ÿºÿÁÿ¼ÿÄÿ¬ÿµÿ±ÿÃÿ³ÿÌÿÈÿµÿÁÿµÿÀÿ¹ÿ·ÿ»ÿÇÿ®ÿ½ÿ®ÿ¸ÿÁÿ¿ÿºÿ·ÿ½ÿ¾ÿÁÿÄÿ·ÿµÿÄÿÂÿ·ÿ´ÿ»ÿÊÿÎÿ»ÿ¼ÿ¶ÿ³ÿ¾ÿÄÿÀÿºÿ¶ÿÂÿ¼ÿÅÿ¡ÿÄÿºÿ±ÿ®ÿÈÿ¸ÿºÿ°ÿ°ÿ§ÿÁÿ´ÿ±ÿ´ÿ´ÿ·ÿÁÿ¶ÿ·ÿ½ÿ¼ÿÖÿÌÿ¶ÿ¨ÿÂÿÁÿÆÿÃÿ½ÿ½ÿµÿ²ÿ¹ÿ¹ÿµÿ¹ÿ½ÿ¸ÿ­ÿ°ÿ³ÿ®ÿ¸ÿÃÿÇÿÄÿ¡ÿ¯ÿ±ÿ»ÿÊÿ¹ÿ°ÿ¸ÿÃÿÆÿÄÿÿ¯ÿµÿ«ÿ³ÿ¼ÿ¶ÿ«ÿ¸ÿÀÿÈÿØÿ³ÿ¯ÿ·ÿ§ÿ´ÿ½ÿ»ÿ¬ÿ¨ÿÈÿ¸ÿ¬ÿ³ÿ¹ÿËÿÈÿ³ÿ±ÿµÿ·ÿÆÿÎÿÇÿÆÿ¿ÿ´ÿ°ÿ±ÿºÿ·ÿ¶ÿ¶ÿ´ÿ±ÿ°ÿ¹ÿºÿ½ÿ±ÿ·ÿÇÿ°ÿ³ÿ·ÿ»ÿ«ÿ¸ÿ»ÿ²ÿ¯ÿ¿ÿ¼ÿ¸ÿ¿ÿ¿ÿ¹ÿÊÿ¹ÿÂÿ¾ÿ¿ÿÂÿ·ÿ½ÿÄÿÂÿ¼ÿ¾ÿÀÿ½ÿ¹ÿºÿ½ÿ¹ÿ³ÿ®ÿ·ÿ¿ÿ»ÿ¾ÿ»ÿ¼ÿµÿ¼ÿÅÿ³ÿ·ÿÅÿ¿ÿÀÿ¹ÿ¹ÿ±ÿÆÿ¶ÿ¯ÿºÿ¶ÿ¹ÿÐÿ¶ÿ¾ÿ±ÿ»ÿ¹ÿ´ÿ»ÿ¸ÿÀÿÀÿºÿÅÿÃÿ¾ÿ»ÿ¿ÿÁÿÇÿÎÿÂÿ¹ÿ¿ÿ»ÿ·ÿ¶ÿ·ÿ¿ÿ¼ÿ¶ÿ²ÿ¨ÿ²ÿÇÿ½ÿÂÿ³ÿ¿ÿ®ÿÁÿ²ÿ­ÿÆÿ¼ÿ»ÿÊÿ±ÿÏÿÀÿ¨ÿÅÿ½ÿ¾ÿ¼ÿ²ÿ°ÿºÿ³ÿ´ÿ­ÿ·ÿÀÿ¼ÿ¿ÿ¹ÿ¿ÿÀÿ·ÿ¶ÿ½ÿÀÿºÿ¼ÿ´ÿ­ÿ´ÿºÿÁÿ¹ÿÀÿ·ÿ¸ÿÆÿ¾ÿÃÿ¾ÿºÿ¦ÿÁÿ´ÿ¥ÿµÿ¹ÿ¶ÿ¹ÿ¿ÿ³ÿÀÿ»ÿ¶ÿºÿ´ÿµÿ¾ÿ¶ÿ©ÿ´ÿ¼ÿ¹ÿ¶ÿ±ÿºÿ¶ÿ¬ÿÃÿÍÿ½ÿ±ÿµÿÄÿ²ÿªÿ¹ÿÆÿºÿ´ÿÇÿ¸ÿ¾ÿºÿ¹ÿÊÿºÿ¬ÿ§ÿ«ÿ§ÿÄÿ¸ÿÈÿµÿ©ÿ»ÿÐÿ¾ÿÌÿ¿ÿ®ÿ©ÿ²ÿ»ÿ¼ÿ¹ÿ¼ÿÃÿÀÿÃÿÉÿ»ÿªÿ¨ÿ°ÿ¿ÿ¼ÿÀÿ¹ÿ¹ÿÍÿÉÿÍÿ¿ÿÁÿÁÿÅÿ·ÿÃÿÉÿºÿ½ÿ¶ÿºÿ¶ÿ¶ÿ¶ÿµÿ¾ÿ»ÿÀÿ¼ÿ¹ÿ½ÿ³ÿµÿ»ÿºÿ¹ÿÂÿÊÿ¸ÿ·ÿÃÿÁÿ¾ÿÐÿÀÿÃÿ¼ÿ¼ÿ¿ÿ¾ÿ³ÿ»ÿÂÿ¨ÿ³ÿ³ÿËÿ°ÿÆÿ¿ÿÆÿ¹ÿ¾ÿ¾ÿ½ÿµÿ²ÿ¹ÿ­ÿ´ÿ½ÿÄÿÏÿÇÿ¹ÿ²ÿµÿºÿ¿ÿ¬ÿªÿ¯ÿ¯ÿÁÿ¾ÿ¶ÿÀÿ¿ÿÃÿÆÿÃÿ®ÿ½ÿµÿ¿ÿ¼ÿ½ÿÅÿµÿ¸ÿ°ÿ¶ÿ¶ÿ³ÿ·ÿ·ÿÂÿÃÿ¶ÿ·ÿ»ÿ½ÿ¹ÿÇÿÒÿËÿ¶ÿÆÿÌÿ©ÿ­ÿ¸ÿÖÿ¿ÿ¹ÿ³ÿ¾ÿ¯ÿ»ÿÆÿ·ÿ¹ÿÂÿÄÿÆÿÃÿÀÿ¾ÿ¸ÿµÿ½ÿËÿÇÿ·ÿ¼ÿÇÿÉÿËÿ¹ÿºÿ´ÿ·ÿµÿ¹ÿ®ÿ¸ÿ¸ÿÄÿ¶ÿ¸ÿ¹ÿ³ÿ±ÿÇÿ¼ÿÃÿÌÿ¹ÿ­ÿ±ÿ³ÿ·ÿÁÿÂÿ»ÿ»ÿ¾ÿÆÿÅÿ´ÿ¿ÿ¹ÿ²ÿ«ÿºÿ®ÿÀÿ¼ÿºÿ¾ÿ½ÿ¿ÿÄÿ¶ÿ±ÿºÿ»ÿ¶ÿ´ÿ¶ÿ¹ÿ¿ÿÀÿ¼ÿ¸ÿ¶ÿ½ÿ¼ÿ¹ÿ´ÿ°ÿ¶ÿ¶ÿ´ÿµÿÇÿÁÿÀÿ³ÿÀÿµÿÀÿ½ÿ²ÿ©ÿ²ÿ®ÿ¨ÿ¥ÿ¹ÿÀÿ¼ÿ·ÿ®ÿ½ÿ·ÿ»ÿ¿ÿµÿ·ÿ²ÿÁÿÃÿÎÿ²ÿ·ÿ¼ÿÁÿÅÿ½ÿÃÿ¼ÿÎÿÈÿ»ÿ¹ÿ»ÿ·ÿ¸ÿÄÿÈÿÄÿ»ÿªÿ¼ÿ¾ÿ¾ÿµÿ±ÿÂÿÃÿ»ÿ»ÿÊÿ´ÿÌÿÚÿËÿÌÿ·ÿ§ÿ¹ÿºÿ·ÿ¸ÿµÿ¾ÿ¿ÿ¹ÿ¾ÿÄÿ¹ÿ±ÿ³ÿ³ÿ°ÿ¶ÿÈÿ«ÿ³ÿºÿ·ÿ¬ÿ³ÿ¸ÿ¯ÿ°ÿ±ÿ±ÿµÿºÿ¸ÿµÿºÿ¯ÿÅÿÃÿ©ÿ®ÿ·ÿ¸ÿ³ÿÆÿ±ÿ±ÿ·ÿ¿ÿ¹ÿ®ÿªÿ¨ÿ¹ÿºÿ¹ÿ¿ÿ»ÿµÿ­ÿ·ÿÃÿÀÿ±ÿ°ÿ²ÿÌÿÈÿ±ÿ¼ÿµÿµÿ­ÿ§ÿ¡ÿ²ÿ¼ÿ´ÿ«ÿ¤ÿ¬ÿ»ÿºÿ¹ÿ­ÿ©ÿ¸ÿÃÿºÿ¶ÿ±ÿ°ÿ°ÿ³ÿ°ÿ­ÿ¨ÿ¬ÿ¯ÿµÿºÿºÿ¶ÿ©ÿ§ÿºÿ¹ÿ¹ÿ§ÿµÿ°ÿ¨ÿºÿÀÿ­ÿ¢ÿ¼ÿ·ÿÃÿÊÿÅÿ½ÿ¹ÿ°ÿ¯ÿ¼ÿ·ÿ´ÿºÿ¾ÿ£ÿ¿ÿÀÿ¹ÿ³ÿ³ÿÅÿ·ÿµÿÁÿÅÿÇÿ¾ÿ¼ÿºÿ¿ÿÆÿ²ÿ¸ÿÁÿÅÿµÿÙÿÂÿ¤ÿ½ÿ¿ÿ½ÿÃÿÔÿÕÿÄÿÈÿÌÿÅÿ¼ÿµÿÂÿËÿÊÿ¾ÿ³ÿ²ÿÀÿ·ÿ½ÿ¶ÿ®ÿ¿ÿÓÿÎÿ¾ÿÀÿÅÿÁÿ¿ÿ¼ÿ¹ÿÈÿÉÿÁÿ´ÿºÿÆÿ¾ÿÉÿÇÿ¿ÿ½ÿÀÿ¹ÿ¹ÿºÿ»ÿ¿ÿÂÿ»ÿµÿ±ÿÈÿÇÿ«ÿÀÿµÿ¹ÿÂÿ¾ÿºÿ¿ÿÅÿ­ÿºÿÑÿ´ÿ½ÿ³ÿ¥ÿ ÿªÿ»ÿÁÿ³ÿÈÿ¶ÿ½ÿ¾ÿÂÿÃÿ¼ÿ·ÿ¾ÿÀÿ¸ÿ·ÿÆÿ¯ÿ¶ÿÁÿÄÿ´ÿ¼ÿÅÿ¿ÿ¸ÿºÿÀÿÈÿËÿÅÿÇÿÈÿ¸ÿ¾ÿËÿ»ÿ½ÿ¿ÿÁÿ¾ÿ´ÿ¸ÿ°ÿ¶ÿÀÿÂÿÂÿ·ÿ²ÿ³ÿ±ÿÃÿ»ÿ¹ÿ¼ÿ¾ÿÄÿºÿ¾ÿÁÿ¿ÿÂÿÉÿÈÿÁÿÃÿºÿ¿ÿ­ÿ¯ÿÃÿ½ÿ¿ÿ¸ÿÀÿ¼ÿ¼ÿÁÿ¿ÿ¸ÿ½ÿÅÿºÿ¶ÿ¿ÿ¹ÿ³ÿºÿ²ÿ¥ÿ¿ÿÃÿ»ÿ½ÿ¼ÿ¶ÿ°ÿ¸ÿ³ÿ´ÿºÿÀÿÂÿÍÿ»ÿÀÿÆÿ´ÿ­ÿ»ÿÉÿÉÿµÿ°ÿ·ÿ¾ÿ½ÿÄÿÇÿÙÿÎÿºÿ·ÿ¼ÿ¿ÿºÿ¶ÿ¹ÿ¶ÿ±ÿ¸ÿ»ÿÁÿÇÿÂÿ·ÿ¾ÿºÿ³ÿ¼ÿÅÿ¾ÿµÿ¼ÿÆÿ¦ÿ­ÿ¼ÿÅÿ²ÿ»ÿ»ÿ¾ÿ¾ÿ½ÿÄÿÂÿ¼ÿÄÿ¸ÿÆÿÀÿºÿ¶ÿ¿ÿ»ÿ´ÿ¾ÿ¼ÿ®ÿÀÿÈÿ»ÿÉÿÇÿ¸ÿÁÿÀÿ¼ÿÇÿÉÿ½ÿºÿ¾ÿ»ÿÁÿÒÿÉÿµÿÄÿ¹ÿ¬ÿ±ÿÁÿÂÿºÿ¼ÿÆÿÈÿÄÿ·ÿÅÿÀÿÃÿÆÿÏÿÄÿÂÿÌÿÍÿÇÿÅÿÆÿÄÿ»ÿ¿ÿÆÿÅÿ¼ÿºÿ¸ÿºÿ¸ÿ´ÿ¾ÿ¶ÿ¢ÿÁÿ³ÿ¹ÿÄÿ¶ÿÁÿÂÿ¸ÿ¸ÿ½ÿ¿ÿÃÿ»ÿ±ÿÊÿÏÿ»ÿÀÿÆÿ¾ÿ±ÿµÿÁÿ»ÿ±ÿ¨ÿ­ÿÄÿ¸ÿ¹ÿ¶ÿÅÿ¾ÿ¸ÿËÿÇÿÀÿÍÿ¾ÿÅÿÃÿ½ÿÇÿÅÿÀÿÃÿÁÿ°ÿ³ÿ¾ÿÄÿ¼ÿÕÿ¿ÿ¾ÿ²ÿ¸ÿÂÿ·ÿ·ÿÃÿ·ÿ½ÿ¿ÿ¿ÿ²ÿÃÿÂÿ°ÿ°ÿºÿ·ÿÂÿºÿ¬ÿÂÿÄÿ¾ÿµÿºÿ½ÿºÿ¿ÿ½ÿ¼ÿÄÿ»ÿ¯ÿ¾ÿ¶ÿ¶ÿ¸ÿµÿ²ÿ·ÿ¿ÿµÿ¾ÿÉÿ¶ÿ¨ÿ©ÿ»ÿÌÿÌÿÀÿ´ÿ©ÿ±ÿÑÿÅÿ»ÿ®ÿ¶ÿ¿ÿ¾ÿÀÿÄÿ´ÿÇÿ¿ÿµÿ¸ÿ¸ÿ°ÿ´ÿ¼ÿ¼ÿÉÿÔÿ¿ÿ¿ÿ³ÿÂÿÃÿÁÿÂÿ¿ÿ¼ÿÆÿ¸ÿÃÿ±ÿÀÿÁÿ¿ÿ¾ÿ»ÿ¾ÿÁÿ©ÿÁÿ­ÿÇÿ¾ÿ«ÿ¹ÿ½ÿ¶ÿºÿ¼ÿ»ÿÍÿ·ÿµÿ¹ÿ´ÿ¸ÿ¿ÿÁÿÅÿ·ÿ¼ÿ´ÿ¸ÿ¯ÿ±ÿ¾ÿÀÿ½ÿÊÿÍÿÃÿ²ÿ½ÿÄÿ¾ÿ¶ÿ¶ÿ½ÿ½ÿ¾ÿÅÿÁÿ¼ÿµÿ¾ÿÄÿÉÿÈÿÂÿÂÿÎÿµÿ»ÿÃÿ¿ÿºÿ¹ÿ¹ÿ·ÿ¸ÿ¿ÿÉÿ¾ÿÄÿÀÿ¼ÿºÿºÿÁÿÂÿ¿ÿ·ÿ³ÿ®ÿ±ÿ¨ÿ©ÿ´ÿ«ÿ²ÿ¬ÿ³ÿªÿ¯ÿ®ÿ¨ÿ­ÿ¸ÿ®ÿ­ÿ¬ÿ«ÿ°ÿ¼ÿ¶ÿ²ÿºÿ¯ÿ°ÿ·ÿ³ÿ³ÿ´ÿÀÿÂÿ³ÿ¬ÿ®ÿ¼ÿªÿºÿ·ÿ¾ÿ³ÿªÿ¶ÿµÿÀÿÃÿ°ÿ¾ÿ¿ÿÅÿµÿ¶ÿºÿ¸ÿ³ÿ´ÿÈÿ·ÿÂÿÊÿ»ÿ³ÿ¹ÿ¿ÿÁÿÂÿ¹ÿ³ÿÁÿÀÿÇÿ¿ÿ³ÿ¹ÿÂÿÀÿºÿ±ÿºÿ»ÿ·ÿ¾ÿÀÿ¶ÿÇÿ³ÿ«ÿ³ÿ¹ÿ¼ÿ¹ÿ¸ÿ¸ÿ²ÿ»ÿËÿ¬ÿ´ÿ½ÿ½ÿ»ÿÂÿÁÿ¨ÿ¤ÿÂÿÉÿÈÿÇÿ±ÿ±ÿ¼ÿ·ÿ½ÿ±ÿ¹ÿ·ÿÂÿÈÿÄÿ»ÿ¸ÿ¸ÿ©ÿ¤ÿ»ÿ¹ÿ¿ÿÁÿ·ÿ³ÿ»ÿ»ÿ¶ÿÁÿÅÿ°ÿ³ÿ³ÿ·ÿ³ÿ°ÿ´ÿµÿ²ÿ¶ÿ¶ÿºÿÀÿ¸ÿ¬ÿ±ÿ¿ÿÀÿµÿªÿ¢ÿÁÿ¼ÿ±ÿ¹ÿ»ÿ¯ÿ¬ÿ¶ÿ·ÿÁÿ¸ÿÂÿºÿ½ÿ¸ÿ´ÿ¾ÿÁÿ­ÿ²ÿ¯ÿ²ÿµÿ´ÿ²ÿ¹ÿ³ÿ®ÿ¸ÿ¶ÿ¿ÿ½ÿ¹ÿ­ÿ³ÿ²ÿ¶ÿ¼ÿ¸ÿ¶ÿ¶ÿ¥ÿ¾ÿ¸ÿ´ÿµÿÂÿ¹ÿ«ÿ·ÿÅÿµÿ»ÿÈÿ¸ÿ­ÿ³ÿµÿ±ÿ³ÿ¾ÿÂÿ¸ÿ·ÿ¿ÿ¨ÿ²ÿÇÿÈÿÂÿÅÿÁÿ»ÿ¼ÿÃÿ¾ÿ­ÿ·ÿÃÿ¿ÿ¿ÿ´ÿ¯ÿ¸ÿÂÿºÿ´ÿ·ÿ®ÿ¾ÿ°ÿ¬ÿÄÿ¾ÿÄÿºÿ§ÿ»ÿ»ÿ¿ÿÀÿ¿ÿ±ÿ¬ÿ¹ÿ¼ÿÁÿÁÿºÿºÿ¹ÿ»ÿµÿÀÿºÿÅÿºÿ¯ÿºÿÁÿºÿ¸ÿµÿ´ÿ³ÿÓÿ°ÿ½ÿ½ÿÆÿÌÿºÿ­ÿ´ÿ¸ÿ¿ÿÂÿ³ÿÎÿ¦ÿ¾ÿÌÿ½ÿ¶ÿ®ÿ­ÿ¶ÿ¯ÿ·ÿ°ÿÁÿÈÿÄÿÏÿÃÿÂÿºÿ´ÿ·ÿ·ÿ½ÿºÿºÿ½ÿ½ÿ½ÿ½ÿÆÿ¾ÿ¿ÿ»ÿ¼ÿÍÿÁÿ®ÿ¿ÿ¶ÿ·ÿ»ÿ¸ÿ¶ÿ´ÿ°ÿ´ÿ¹ÿ½ÿÁÿÀÿ¿ÿ¸ÿÂÿºÿ®ÿ­ÿªÿºÿ¾ÿµÿ¹ÿ¿ÿµÿÁÿºÿÌÿ³ÿ¨ÿ½ÿ¼ÿµÿ²ÿµÿ¾ÿÁÿ¾ÿºÿºÿµÿÆÿ©ÿ°ÿºÿ±ÿµÿ²ÿ²ÿ­ÿ³ÿ½ÿ³ÿ¯ÿ¦ÿÅÿ½ÿÃÿ¼ÿ¯ÿ°ÿ¾ÿÁÿ¿ÿÁÿ¾ÿ½ÿÀÿ¾ÿ±ÿ¬ÿ¤ÿ¬ÿ³ÿ¤ÿ°ÿ¯ÿ·ÿ»ÿ´ÿ¦ÿ¢ÿ½ÿÌÿÇÿ»ÿÉÿÇÿ½ÿÅÿ¼ÿÅÿÄÿºÿ»ÿÆÿÈÿ¶ÿµÿÁÿ¹ÿ³ÿÈÿ¸ÿÂÿ´ÿ±ÿ¼ÿÄÿÉÿÇÿÀÿ¹ÿ¹ÿ½ÿ®ÿÆÿµÿÀÿÁÿ®ÿ±ÿ¬ÿ³ÿºÿ¾ÿ¾ÿ·ÿ¼ÿ¿ÿ¼ÿÃÿ¿ÿ·ÿ¼ÿµÿ°ÿ¾ÿ¶ÿµÿ·ÿÇÿÈÿ¹ÿ»ÿ¶ÿµÿ¼ÿÅÿ«ÿ¾ÿ³ÿ»ÿ²ÿÀÿ¹ÿ¹ÿ´ÿ·ÿÀÿ»ÿ·ÿ­ÿ¶ÿºÿ¹ÿÑÿ¾ÿ®ÿ½ÿÃÿÉÿÁÿ²ÿ¹ÿÂÿ¾ÿ¼ÿ¾ÿ½ÿ¼ÿ«ÿ·ÿ¿ÿ³ÿÇÿ¦ÿ¸ÿÃÿ«ÿ°ÿ¹ÿÄÿÇÿ»ÿ¼ÿ¸ÿ¶ÿ­ÿÅÿÁÿÅÿ¯ÿ¶ÿÄÿ¾ÿ¾ÿ·ÿÃÿÅÿÁÿÇÿÅÿ²ÿ­ÿÁÿÄÿ°ÿ«ÿÁÿ¿ÿ¢ÿ°ÿ²ÿºÿ¼ÿ¼ÿ®ÿ­ÿ¯ÿ²ÿ»ÿ¸ÿ¹ÿ§ÿ´ÿ°ÿ°ÿ«ÿ¯ÿÂÿ´ÿ³ÿ³ÿ¹ÿ½ÿ¸ÿ¹ÿ·ÿ¯ÿ¸ÿÃÿ¸ÿ´ÿ¯ÿ³ÿµÿ·ÿ§ÿ°ÿ¾ÿºÿ®ÿºÿµÿ·ÿ¸ÿ´ÿµÿ¸ÿ´ÿ³ÿÂÿ¯ÿ¸ÿ¹ÿ«ÿ¦ÿ»ÿ§ÿµÿ³ÿ½ÿ´ÿ±ÿ±ÿµÿ·ÿ±ÿ«ÿ´ÿÃÿ¶ÿ¿ÿ¶ÿ©ÿ¹ÿ´ÿ´ÿ¹ÿÀÿÊÿ³ÿ¼ÿÃÿ´ÿ¼ÿ¯ÿ¨ÿ£ÿ¢ÿ®ÿÿ±ÿ¹ÿ«ÿ¶ÿ²ÿ²ÿ²ÿ¹ÿ¹ÿ¼ÿ³ÿ²ÿ®ÿ¨ÿ´ÿ»ÿ¯ÿ§ÿ±ÿ¹ÿ³ÿ¬ÿ´ÿÇÿ»ÿ¦ÿ¸ÿ©ÿ¼ÿ»ÿ·ÿÁÿ¬ÿ¥ÿ¿ÿºÿ»ÿÄÿÃÿµÿ´ÿºÿ¯ÿ­ÿµÿ­ÿ¶ÿ´ÿ¬ÿ¯ÿ±ÿ¦ÿ§ÿ¶ÿ°ÿ½ÿ³ÿ»ÿÅÿÀÿºÿ¶ÿ¼ÿ·ÿ­ÿ¶ÿ½ÿ´ÿ¨ÿ¶ÿ«ÿ«ÿ¦ÿ·ÿ³ÿ®ÿºÿ´ÿÄÿ°ÿ±ÿÄÿ·ÿ¯ÿ²ÿ¹ÿ¾ÿ·ÿ±ÿµÿ³ÿ³ÿ·ÿ·ÿ¬ÿ·ÿ¼ÿÉÿ¾ÿÄÿ¶ÿ³ÿ±ÿ·ÿ©ÿ¼ÿ·ÿ¶ÿÃÿËÿ»ÿ«ÿªÿ²ÿ¾ÿÄÿ½ÿ´ÿÀÿ¾ÿ­ÿÀÿÇÿËÿÎÿËÿÄÿÃÿ¼ÿ­ÿÉÿÈÿ¸ÿ³ÿ¹ÿ»ÿ´ÿµÿÃÿÅÿºÿ»ÿÁÿÀÿÂÿ­ÿ¨ÿ³ÿ´ÿºÿ¾ÿ¶ÿÂÿ°ÿ¾ÿÊÿÆÿ½ÿ¶ÿ³ÿ»ÿµÿ¯ÿ´ÿ¯ÿ¯ÿ·ÿÁÿËÿÄÿºÿ¬ÿªÿ¿ÿÓÿ¸ÿ­ÿÁÿ¾ÿ§ÿ»ÿ»ÿ©ÿ³ÿ¾ÿÂÿ´ÿ»ÿ½ÿÂÿ°ÿ²ÿ¹ÿ»ÿ¸ÿ¸ÿ¼ÿ¼ÿÃÿÇÿÁÿ³ÿ¯ÿ½ÿºÿ»ÿ¸ÿ³ÿ³ÿ¬ÿ²ÿÏÿÊÿ«ÿ¾ÿÂÿ¶ÿ¾ÿ²ÿÊÿÁÿ³ÿ³ÿ¼ÿ¹ÿ³ÿ²ÿ°ÿºÿ½ÿÀÿÆÿÂÿºÿ´ÿÂÿÁÿµÿ´ÿÄÿÀÿµÿÅÿ³ÿºÿ¹ÿÆÿ¾ÿ´ÿµÿ·ÿ¶ÿ³ÿªÿ°ÿ»ÿ·ÿ¹ÿÁÿÂÿÁÿºÿÀÿºÿÂÿ«ÿ²ÿµÿ°ÿ½ÿµÿ½ÿÊÿ»ÿ³ÿ¹ÿ°ÿ¡ÿ¹ÿ¸ÿÀÿ¼ÿºÿÀÿ¾ÿ¾ÿÊÿÇÿÃÿºÿ¯ÿ³ÿºÿ¼ÿ¹ÿ»ÿÁÿ¿ÿ¾ÿÄÿÈÿÈÿ¶ÿ¯ÿ»ÿµÿµÿ¹ÿ¹ÿ©ÿ´ÿ³ÿ½ÿ·ÿ¦ÿµÿÁÿ¹ÿ³ÿ²ÿ²ÿ´ÿ©ÿ®ÿÃÿÄÿÂÿµÿªÿºÿµÿ³ÿ­ÿÊÿÀÿ¿ÿ»ÿ½ÿµÿºÿ°ÿºÿ¯ÿ¿ÿµÿ¿ÿ´ÿ¹ÿ´ÿÊÿ¾ÿµÿÃÿÂÿÆÿ¿ÿ«ÿ¥ÿ®ÿ¹ÿÂÿÅÿÀÿ¼ÿ½ÿÅÿÉÿ½ÿºÿ»ÿ¼ÿ»ÿ²ÿ¨ÿ·ÿµÿ²ÿ¯ÿÁÿ«ÿ¬ÿÈÿ¸ÿ¬ÿÁÿ¥ÿ¦ÿ©ÿ»ÿ»ÿ³ÿ«ÿ³ÿ¶ÿ¼ÿ³ÿ©ÿ£ÿ®ÿºÿ¹ÿ°ÿ¨ÿ³ÿ¸ÿ¬ÿ±ÿ°ÿ´ÿ½ÿºÿºÿ´ÿªÿ­ÿÀÿ²ÿ²ÿÆÿÁÿ©ÿ¿ÿÖÿ½ÿºÿÆÿ°ÿ­ÿ¯ÿÄÿÁÿÁÿ ÿ£ÿ¯ÿÁÿÁÿÇÿÎÿÁÿ±ÿ·ÿ»ÿÂÿ¼ÿ®ÿ³ÿ²ÿ·ÿ¼ÿ¸ÿ¶ÿ¯ÿ¶ÿ¬ÿÿ§ÿ¸ÿ«ÿ´ÿ»ÿ¹ÿ´ÿ¾ÿ°ÿ¢ÿ³ÿ¦ÿÈÿµÿ±ÿ°ÿ¼ÿÁÿ°ÿºÿ¸ÿ¼ÿ¸ÿ·ÿ»ÿ½ÿ²ÿ·ÿ½ÿ¾ÿ¾ÿÁÿºÿ¬ÿ¬ÿ­ÿ²ÿ»ÿÁÿÈÿ¾ÿ¬ÿ¯ÿ²ÿ¹ÿ¶ÿ¾ÿÌÿÂÿ¼ÿ«ÿ­ÿÀÿÉÿ¯ÿ¯ÿ¯ÿÃÿ´ÿ¢ÿÈÿ·ÿ¼ÿ¸ÿÅÿÂÿ½ÿ²ÿ´ÿ¯ÿ¸ÿÀÿµÿ»ÿÀÿ·ÿ´ÿ¿ÿºÿºÿ¼ÿ´ÿ¶ÿ·ÿ·ÿµÿÁÿÄÿªÿ±ÿ¶ÿ½ÿµÿ¿ÿ»ÿ¶ÿÁÿÎÿ´ÿ¹ÿÎÿ¿ÿÆÿ°ÿ¹ÿ¥ÿÂÿÄÿ»ÿ³ÿ¹ÿÀÿ»ÿ»ÿ­ÿºÿÂÿÏÿÃÿÇÿ¹ÿ³ÿ°ÿ¸ÿ»ÿÀÿÁÿ¶ÿ·ÿ¾ÿ°ÿ¯ÿÁÿ½ÿ«ÿ¦ÿ¾ÿÅÿÂÿ¹ÿ¸ÿ¸ÿÂÿ¹ÿ¹ÿ»ÿ®ÿ¤ÿ¿ÿ»ÿÇÿÄÿ½ÿÉÿÏÿ°ÿ»ÿ±ÿ±ÿÏÿ´ÿ±ÿ¿ÿ¬ÿµÿÁÿ±ÿËÿ»ÿ¬ÿÁÿÄÿºÿ½ÿ¯ÿ¬ÿ²ÿºÿ»ÿ¼ÿµÿ°ÿµÿµÿºÿÂÿºÿ°ÿ»ÿÁÿ¶ÿ¶ÿÍÿÅÿÆÿ³ÿ²ÿµÿ¹ÿÂÿ·ÿ²ÿÂÿ¾ÿ¸ÿÂÿ°ÿÃÿ»ÿ°ÿ³ÿ¯ÿ¾ÿ¸ÿ·ÿÅÿ³ÿ¼ÿÉÿÇÿÖÿÅÿÂÿ¬ÿ·ÿÄÿ¾ÿ¹ÿµÿÇÿÂÿ¥ÿ°ÿÀÿÉÿÌÿÅÿÉÿÏÿÅÿ¸ÿ¶ÿºÿÁÿºÿ¸ÿ³ÿÁÿÁÿÂÿ§ÿ´ÿ¸ÿ²ÿ¯ÿ¸ÿ¼ÿ²ÿ®ÿÓÿÅÿÆÿ½ÿºÿ³ÿµÿ¸ÿ¬ÿ¼ÿ¼ÿ»ÿ·ÿ¾ÿ·ÿ¾ÿ±ÿ±ÿ·ÿ»ÿ°ÿ«ÿÄÿÍÿÀÿÂÿÁÿÄÿÏÿÄÿ·ÿ³ÿ­ÿ²ÿÀÿ»ÿ³ÿÂÿÄÿ¿ÿ¹ÿ²ÿ´ÿºÿ¸ÿ§ÿ§ÿ³ÿ¾ÿÃÿ¦ÿ©ÿÁÿ»ÿ¸ÿËÿ¥ÿ²ÿªÿÀÿ«ÿ¹ÿ¶ÿ½ÿ·ÿÁÿ¹ÿÄÿ¶ÿ¶ÿËÿ´ÿµÿ¿ÿÇÿÂÿÊÿÀÿ¹ÿ¿ÿÅÿÁÿ®ÿ³ÿ¹ÿ®ÿ³ÿ¿ÿÆÿÄÿÁÿ¼ÿ´ÿ¾ÿÀÿ»ÿ¸ÿ¸ÿÂÿ±ÿ¼ÿ¹ÿ¿ÿ¶ÿÅÿ±ÿºÿºÿÊÿÄÿÃÿ¬ÿ¹ÿ½ÿ³ÿ±ÿ¶ÿ½ÿ¹ÿ¿ÿ¾ÿ±ÿ©ÿ±ÿ¼ÿÅÿÎÿ·ÿ³ÿ·ÿÅÿÀÿµÿ´ÿ¸ÿ¿ÿÆÿ·ÿ±ÿºÿºÿµÿ°ÿ®ÿ¸ÿ¼ÿ²ÿ°ÿºÿÈÿÆÿÇÿÁÿ±ÿ½ÿÏÿÁÿ·ÿÀÿµÿ°ÿ²ÿ°ÿ´ÿºÿ´ÿ½ÿªÿÞÿÎÿ¯ÿ´ÿÇÿÊÿªÿÇÿ¶ÿ´ÿ¶ÿÆÿºÿÅÿ·ÿ±ÿÈÿºÿµÿµÿ´ÿ·ÿ·ÿ±ÿ­ÿ·ÿ·ÿ°ÿ´ÿ¹ÿºÿ¹ÿºÿºÿ¹ÿ·ÿ¶ÿ¹ÿ­ÿ¯ÿ·ÿ²ÿ¹ÿÀÿ¼ÿ¸ÿ¼ÿ´ÿÄÿ¼ÿÁÿ¹ÿ¬ÿ²ÿ®ÿªÿ¿ÿ°ÿ½ÿ·ÿ¯ÿ³ÿÀÿ¹ÿ¸ÿµÿ¯ÿÅÿ¸ÿ¸ÿ¾ÿËÿÌÿ¼ÿ¶ÿ»ÿ½ÿ¿ÿÄÿ¶ÿ¶ÿ¹ÿ¬ÿ©ÿ°ÿ¸ÿ¶ÿ·ÿºÿ·ÿ¶ÿ³ÿ½ÿ¼ÿ²ÿÃÿ¾ÿ²ÿºÿÉÿÂÿÂÿ»ÿ¸ÿÄÿ¹ÿ½ÿ·ÿ¾ÿ¼ÿÆÿÂÿ¸ÿ¹ÿ°ÿ§ÿ¶ÿ±ÿ°ÿ¾ÿ»ÿ½ÿÅÿ±ÿ°ÿ½ÿÁÿÅÿÈÿÆÿ½ÿ¾ÿ¼ÿ¸ÿÅÿÆÿÂÿÁÿ¸ÿ¸ÿ½ÿ¿ÿµÿ³ÿ²ÿÆÿËÿ»ÿÌÿÆÿ«ÿÅÿ½ÿÎÿ»ÿ¿ÿËÿ´ÿ¶ÿÅÿ¹ÿ¾ÿ¸ÿºÿ¸ÿ¤ÿÃÿ´ÿ»ÿ¶ÿ®ÿ³ÿÅÿ¾ÿ¹ÿ±ÿ­ÿ½ÿ¿ÿ½ÿ½ÿ½ÿÁÿ·ÿ¯ÿ±ÿ¸ÿ°ÿ´ÿ¼ÿµÿ·ÿÀÿ°ÿ¹ÿ¼ÿ·ÿ°ÿ¸ÿ½ÿ¯ÿ²ÿ°ÿ¾ÿ¸ÿ²ÿ´ÿÃÿÀÿ¾ÿÀÿ·ÿ¯ÿÁÿ·ÿªÿ¾ÿ¿ÿ¹ÿ°ÿ¶ÿ»ÿ°ÿ·ÿÄÿºÿ¯ÿµÿ·ÿ´ÿ¼ÿ·ÿ¼ÿÀÿ¹ÿ²ÿÁÿ½ÿ¬ÿ¶ÿÃÿ°ÿºÿ¤ÿ¶ÿÁÿ¬ÿºÿ­ÿÄÿÊÿßÿÏÿ»ÿ²ÿ¾ÿµÿ·ÿÃÿÂÿ¸ÿ³ÿ¹ÿÂÿÀÿ¶ÿ´ÿ½ÿ¿ÿºÿ´ÿ©ÿ¶ÿ¹ÿ±ÿ¸ÿÆÿÅÿÄÿ»ÿ¸ÿ¶ÿÇÿÁÿÃÿÁÿÅÿ¸ÿ±ÿ³ÿ½ÿ¾ÿ³ÿ¿ÿ»ÿÃÿÂÿ¾ÿ¹ÿÄÿ¼ÿ®ÿ¹ÿÅÿÃÿÄÿÇÿÁÿ»ÿºÿ¸ÿ»ÿ¿ÿÄÿÈÿÇÿ°ÿ®ÿ³ÿÁÿ¸ÿÆÿ»ÿ³ÿ·ÿ·ÿ»ÿ·ÿÂÿÆÿÏÿ¿ÿºÿµÿ·ÿ»ÿ®ÿªÿ©ÿ¶ÿ¹ÿ²ÿ®ÿ°ÿ¯ÿ¬ÿ¹ÿÁÿ¿ÿ­ÿ¬ÿ¯ÿ·ÿÅÿ·ÿ·ÿÁÿ½ÿÃÿÇÿÉÿ¸ÿ¹ÿ¶ÿ¹ÿ¾ÿÅÿ¾ÿ»ÿÂÿ½ÿ·ÿ¼ÿ¹ÿÁÿ¾ÿÂÿºÿ¶ÿ»ÿ²ÿ¼ÿ°ÿ¶ÿÂÿÀÿ´ÿ½ÿÏÿ»ÿ¾ÿÏÿ»ÿ¿ÿÓÿ±ÿ°ÿ«ÿªÿÄÿ¸ÿÅÿ¹ÿÉÿÄÿ¾ÿÂÿÂÿ½ÿ»ÿ½ÿËÿÌÿ·ÿ·ÿÀÿ¼ÿ¾ÿºÿ¾ÿ³ÿÄÿÄÿÂÿ²ÿ¶ÿÈÿ·ÿ­ÿËÿºÿ¿ÿ²ÿÃÿÁÿ¾ÿÃÿ½ÿ·ÿ¶ÿ³ÿ½ÿÊÿÅÿ¸ÿ´ÿ½ÿ¾ÿ´ÿ¬ÿÈÿÇÿ¶ÿ¶ÿ½ÿ¿ÿÄÿÀÿºÿÇÿ«ÿ¼ÿ®ÿ¯ÿ¿ÿ¶ÿ¾ÿ»ÿ·ÿ¿ÿ»ÿ¹ÿ¼ÿ¶ÿ³ÿ¹ÿÁÿÀÿ¾ÿºÿ¸ÿ¼ÿÁÿ¼ÿ¼ÿ½ÿ¶ÿÆÿ·ÿ¿ÿ²ÿÆÿµÿ»ÿ¥ÿ¬ÿÃÿËÿ¶ÿ½ÿÂÿ½ÿ¶ÿ¸ÿÈÿ¼ÿ½ÿ·ÿ¾ÿ¼ÿ¯ÿºÿÅÿÍÿÌÿ®ÿÃÿÅÿÁÿÄÿÈÿ½ÿÃÿ¼ÿ¼ÿ¾ÿ¼ÿ·ÿºÿÀÿºÿ»ÿÄÿ³ÿ­ÿ¸ÿ®ÿ¼ÿ±ÿÀÿÃÿÃÿ·ÿÊÿÄÿÆÿ°ÿ»ÿÅÿ·ÿ®ÿ¾ÿÁÿ´ÿ¬ÿ¯ÿ¶ÿ½ÿ¿ÿ¹ÿºÿÃÿ·ÿÆÿ¸ÿ®ÿÁÿ¿ÿ¹ÿ²ÿ»ÿ°ÿ±ÿÀÿ³ÿ¨ÿ«ÿ°ÿ´ÿ¯ÿ·ÿÄÿ¸ÿ¨ÿ¨ÿÆÿ¶ÿµÿÂÿÐÿÀÿ£ÿÆÿ±ÿµÿ®ÿ¼ÿ¯ÿ¯ÿ²ÿ±ÿ´ÿ±ÿ½ÿÈÿ¿ÿ²ÿ«ÿºÿÈÿÁÿ±ÿ´ÿ©ÿ­ÿÁÿ¦ÿÁÿªÿ¬ÿ¨ÿ±ÿºÿÁÿ³ÿµÿ¶ÿ±ÿ¬ÿ¬ÿ¯ÿ¡ÿ´ÿ´ÿµÿÄÿ½ÿ¼ÿ®ÿ¶ÿ¨ÿ´ÿ«ÿ¬ÿ²ÿ®ÿ°ÿ¾ÿÁÿ»ÿ·ÿ¯ÿ°ÿÂÿÃÿÆÿ®ÿ¿ÿÊÿ¥ÿ¾ÿ¿ÿ³ÿ´ÿ´ÿ°ÿ°ÿ½ÿ¼ÿ¾ÿÆÿ¼ÿ»ÿ¾ÿµÿÂÿºÿÂÿºÿÎÿ¾ÿ·ÿ·ÿºÿ¾ÿµÿµÿÃÿÍÿÄÿ¼ÿ½ÿ¿ÿ¿ÿÆÿÕÿÑÿÎÿÊÿ¹ÿ¹ÿÃÿ½ÿÊÿ½ÿÈÿ¸ÿ¹ÿÈÿ¸ÿ¿ÿËÿÇÿÅÿÅÿÉÿÌÿ½ÿ¾ÿ»ÿÃÿ¹ÿ±ÿ¼ÿ´ÿ¸ÿ½ÿÂÿÅÿËÿÂÿ¾ÿ»ÿÀÿÓÿÌÿÀÿ«ÿ´ÿÄÿ¬ÿ»ÿ³ÿ·ÿ±ÿ¿ÿ±ÿ¨ÿ½ÿ¹ÿ¸ÿÁÿÅÿÅÿ¸ÿ²ÿºÿÁÿÊÿ¼ÿÅÿ±ÿ°ÿÁÿ¾ÿ¹ÿ¿ÿÄÿ¹ÿºÿ´ÿªÿ¶ÿ¶ÿ±ÿÄÿ·ÿ·ÿ¶ÿ²ÿ¸ÿ¾ÿÂÿÇÿºÿ¸ÿºÿ¾ÿ¾ÿ»ÿ¶ÿ¹ÿÄÿ·ÿÂÿÄÿºÿ¿ÿÃÿµÿ»ÿ´ÿÄÿÓÿ½ÿ®ÿ¾ÿÆÿÁÿ¼ÿ¾ÿ¾ÿºÿ¹ÿ»ÿ¿ÿ¹ÿ·ÿ¿ÿ³ÿµÿ¼ÿÁÿÃÿ»ÿ²ÿ±ÿ·ÿÍÿ³ÿ·ÿ¼ÿÄÿÇÿ³ÿÁÿÌÿ¹ÿ°ÿ»ÿ¼ÿµÿ®ÿ®ÿ¨ÿµÿ±ÿÈÿÆÿÀÿ¸ÿ»ÿ¿ÿÂÿÅÿÃÿ½ÿ¾ÿÇÿÌÿ¿ÿÂÿÀÿÎÿ½ÿ®ÿ¸ÿ·ÿ´ÿ¾ÿ¹ÿµÿ²ÿ¢ÿ®ÿ¸ÿ»ÿ·ÿµÿÆÿ³ÿ²ÿÅÿÅÿ¹ÿ­ÿ²ÿÁÿÂÿÂÿÄÿ¼ÿ·ÿÄÿÄÿÁÿ¹ÿ»ÿÃÿÌÿÈÿÈÿËÿÂÿ»ÿÁÿ¼ÿ¹ÿ¸ÿ¼ÿÀÿÌÿÃÿÄÿÀÿ»ÿ½ÿ¿ÿÃÿÁÿ´ÿÄÿ´ÿÅÿÂÿ·ÿ¶ÿ¯ÿµÿ¿ÿµÿ®ÿ·ÿ»ÿ¼ÿÉÿ½ÿÃÿ¿ÿÁÿ¹ÿÂÿ¹ÿ³ÿÁÿ¿ÿ¯ÿºÿ¾ÿ±ÿ¾ÿÀÿ®ÿÉÿÎÿ³ÿ¿ÿÊÿÆÿÂÿÃÿÃÿÁÿÏÿ¼ÿ®ÿ¶ÿ¯ÿ°ÿµÿ¿ÿÄÿÂÿÁÿÂÿ¿ÿÀÿ³ÿ¯ÿÈÿÓÿÊÿÊÿÍÿÊÿ¹ÿ°ÿ¹ÿ¿ÿÄÿÆÿ¶ÿ»ÿ¹ÿºÿ·ÿºÿ¹ÿÁÿÂÿ¸ÿ¶ÿ¹ÿ¶ÿ«ÿ¶ÿ®ÿ±ÿµÿ½ÿºÿ«ÿ©ÿ´ÿ¸ÿÀÿÃÿÊÿÌÿÈÿ´ÿºÿÇÿ¾ÿ·ÿ¿ÿ½ÿ´ÿ·ÿ®ÿÉÿ¼ÿÈÿÇÿÃÿÁÿÉÿÁÿ°ÿºÿÄÿÇÿÅÿÂÿÂÿÄÿ½ÿÀÿ¾ÿ¼ÿ¾ÿ½ÿ»ÿÅÿËÿÏÿÂÿÌÿÂÿ¼ÿËÿÆÿ»ÿ¿ÿ®ÿµÿ¸ÿÒÿÀÿºÿÊÿÃÿ¶ÿ´ÿ´ÿ±ÿºÿºÿ¿ÿÀÿ¼ÿÀÿÀÿ¶ÿ­ÿ³ÿ·ÿ°ÿ±ÿ¦ÿ»ÿÊÿÀÿ¹ÿÂÿÂÿ·ÿ³ÿ¹ÿÃÿÀÿµÿ»ÿ´ÿ¹ÿ¶ÿºÿÀÿÀÿ¿ÿÃÿ¶ÿÿ½ÿ¿ÿ¾ÿ°ÿ®ÿ¸ÿ¿ÿÀÿÁÿÅÿÅÿÓÿÃÿ¶ÿ²ÿ³ÿ»ÿ¿ÿºÿ¾ÿÉÿ´ÿ»ÿ»ÿÊÿ¼ÿ²ÿÀÿÃÿ¹ÿÃÿ¶ÿÃÿ¸ÿÉÿÅÿÁÿ¿ÿ½ÿ¾ÿ¿ÿ¸ÿµÿ²ÿÌÿ¯ÿµÿ¾ÿÂÿ¼ÿ¼ÿÃÿµÿÉÿ·ÿ´ÿ½ÿ¼ÿ¼ÿÄÿÊÿÆÿÆÿ»ÿ¾ÿÁÿÃÿÑÿÊÿ½ÿÁÿËÿÎÿËÿ«ÿ½ÿ¹ÿ·ÿ³ÿ¿ÿÆÿ¾ÿ»ÿ·ÿ°ÿµÿÁÿÃÿ»ÿ¯ÿ²ÿÁÿºÿ¶ÿ·ÿ¾ÿ°ÿ³ÿ³ÿ¸ÿ½ÿ¸ÿ´ÿºÿÀÿÀÿÃÿÇÿÇÿÇÿ¿ÿ¯ÿ½ÿÂÿ´ÿÄÿ«ÿ§ÿ¨ÿ¯ÿ´ÿªÿ«ÿ¤ÿ¦ÿ ÿ§ÿ¯ÿ¬ÿ©ÿ°ÿµÿ©ÿ®ÿ²ÿ§ÿµÿ¼ÿ³ÿ­ÿ¯ÿ®ÿµÿ¼ÿ¸ÿ³ÿµÿ·ÿ¸ÿ¶ÿ·ÿÇÿ¢ÿ´ÿÅÿÀÿ¾ÿ½ÿ°ÿ¬ÿ®ÿÁÿ¾ÿ°ÿ¼ÿÃÿºÿ°ÿ¬ÿ±ÿµÿ·ÿÌÿÀÿ¤ÿ°ÿÃÿÇÿ¼ÿºÿÂÿ²ÿ¢ÿ¾ÿ¶ÿ½ÿÄÿ»ÿ³ÿ½ÿºÿ­ÿ¿ÿÀÿ¯ÿ¸ÿ½ÿ·ÿ¸ÿ½ÿ´ÿ·ÿµÿ¾ÿµÿ¹ÿºÿ¶ÿ·ÿ´ÿ·ÿÎÿ®ÿ­ÿ®ÿ³ÿ®ÿ©ÿ²ÿ´ÿ±ÿ¾ÿ¬ÿ·ÿºÿ³ÿ¸ÿÁÿ´ÿ®ÿ½ÿ»ÿ»ÿÂÿÀÿÂÿÀÿ´ÿ°ÿ¸ÿ¤ÿ·ÿ±ÿÁÿºÿµÿºÿ¿ÿ»ÿ²ÿÃÿÂÿ¼ÿºÿ¹ÿ¸ÿ´ÿ±ÿ´ÿ¸ÿ²ÿ¸ÿ²ÿºÿ½ÿÀÿÆÿÎÿÍÿÁÿ¶ÿÿ±ÿ½ÿ¯ÿ³ÿ½ÿ¼ÿ³ÿ°ÿ¶ÿ³ÿÑÿ»ÿ½ÿÀÿ¼ÿµÿ·ÿÃÿÆÿ¯ÿ°ÿºÿºÿ²ÿ±ÿ¯ÿ´ÿ·ÿ²ÿ®ÿ­ÿÂÿµÿ¼ÿ³ÿ¯ÿ´ÿ¶ÿ¶ÿ¹ÿ¶ÿ½ÿ·ÿ«ÿÀÿ­ÿ³ÿ±ÿ°ÿ°ÿ±ÿ¶ÿ²ÿ§ÿÃÿ²ÿ·ÿ¶ÿ¼ÿ¶ÿ´ÿÀÿÆÿ¸ÿ½ÿÊÿÊÿ½ÿÅÿ¸ÿ¾ÿÊÿÀÿ³ÿ¾ÿÃÿ¸ÿ¶ÿ²ÿ½ÿ¬ÿ¹ÿ¶ÿ·ÿ¿ÿ½ÿ·ÿ¨ÿ²ÿ«ÿ«ÿÑÿÉÿ¾ÿÀÿ·ÿ±ÿ¸ÿ¼ÿ¸ÿ»ÿÃÿ©ÿ¶ÿ§ÿ¹ÿ¼ÿ¾ÿÂÿ»ÿÀÿÅÿ¶ÿÄÿºÿÍÿÁÿÀÿ¾ÿ±ÿ¹ÿÈÿÂÿÀÿ´ÿ¬ÿ¿ÿ¹ÿÄÿÅÿÃÿÊÿÃÿ°ÿ°ÿ·ÿ¹ÿÆÿÀÿ·ÿ«ÿ·ÿÂÿÂÿÁÿ¹ÿµÿ¿ÿ·ÿ·ÿÈÿ¸ÿ°ÿºÿÀÿ¼ÿ²ÿ³ÿ±ÿ´ÿÁÿ½ÿÃÿ´ÿ¨ÿ®ÿ»ÿÃÿÄÿ¿ÿ¹ÿ²ÿ°ÿ¹ÿ¸ÿµÿÈÿ¸ÿÇÿ¿ÿ·ÿºÿ¹ÿ´ÿºÿÂÿ¿ÿ¾ÿÀÿÏÿ²ÿµÿ¿ÿ»ÿµÿ´ÿ®ÿ§ÿ´ÿ¿ÿ±ÿ°ÿÇÿ¹ÿÌÿµÿ´ÿ¿ÿ¸ÿ´ÿ´ÿºÿÀÿ¾ÿ¸ÿ¸ÿµÿ¾ÿ·ÿ¥ÿ¯ÿµÿÊÿÄÿ¨ÿ«ÿµÿ®ÿ¯ÿ±ÿ¨ÿÿ´ÿ³ÿ¶ÿ·ÿµÿ¶ÿ·ÿÁÿ»ÿ¸ÿÆÿÄÿ¼ÿÂÿ¹ÿ¬ÿ¯ÿ¬ÿ¬ÿ¤ÿ½ÿºÿ¸ÿÃÿÀÿ§ÿÿ¦ÿ¾ÿ»ÿµÿÈÿ¿ÿÃÿÅÿ¹ÿÃÿÆÿ¼ÿºÿÈÿÍÿºÿ¹ÿ¦ÿ¶ÿºÿÃÿÁÿ¹ÿÀÿ¸ÿµÿ³ÿ²ÿ¼ÿ½ÿ®ÿ·ÿ¸ÿ²ÿÁÿ²ÿÂÿ¿ÿ¥ÿ´ÿ¸ÿ¹ÿ¼ÿ»ÿ¼ÿ¼ÿ²ÿ¬ÿÀÿµÿÉÿ¬ÿÀÿ»ÿ ÿ²ÿÃÿÄÿºÿµÿ·ÿ¸ÿºÿ¸ÿ½ÿ¼ÿ¼ÿ¸ÿÉÿ¹ÿ±ÿ°ÿ½ÿ¿ÿ½ÿ³ÿ¶ÿÀÿ°ÿ­ÿ²ÿ¾ÿ¥ÿ·ÿÈÿÆÿ¶ÿ°ÿÁÿÄÿÃÿ½ÿ¹ÿ¹ÿ¸ÿ»ÿ¿ÿµÿ°ÿµÿ»ÿ»ÿÆÿÅÿ¤ÿ¸ÿÅÿ¸ÿ·ÿ¾ÿÂÿÀÿºÿ¾ÿºÿ­ÿºÿ½ÿ¸ÿ´ÿÅÿ¹ÿ¨ÿ³ÿºÿ¿ÿÅÿ¶ÿ±ÿÃÿÄÿµÿ´ÿ¼ÿÁÿ­ÿ¯ÿÃÿ±ÿ®ÿ´ÿºÿÀÿ¼ÿºÿ°ÿµÿÃÿÁÿÁÿÁÿµÿ·ÿ¨ÿ»ÿ¾ÿ ÿµÿ¾ÿ¸ÿÆÿ°ÿ¸ÿÍÿÈÿ¾ÿºÿ¼ÿÅÿÃÿ»ÿ²ÿ®ÿ±ÿ´ÿ¾ÿµÿ¿ÿ¶ÿ»ÿ¾ÿÂÿ»ÿ·ÿ­ÿªÿ¾ÿÌÿÈÿ¾ÿ´ÿÄÿÇÿ¶ÿÍÿ¤ÿ­ÿ°ÿÀÿÉÿÀÿ±ÿ¸ÿµÿ°ÿ·ÿ¹ÿ²ÿ²ÿ»ÿ»ÿ²ÿ·ÿ¥ÿ¸ÿÂÿ¿ÿ­ÿ¼ÿ½ÿ½ÿ¼ÿ¸ÿ´ÿÅÿÂÿ½ÿÄÿµÿ«ÿ·ÿÃÿ»ÿªÿ©ÿ¹ÿ¹ÿ¼ÿ³ÿ¹ÿ¹ÿ³ÿ½ÿ®ÿ®ÿµÿ²ÿ±ÿ¯ÿµÿ½ÿ¯ÿ¤ÿ¥ÿ³ÿ´ÿ±ÿ¿ÿ»ÿºÿ¼ÿ·ÿ°ÿ¨ÿªÿ¶ÿ¶ÿºÿ¹ÿ¸ÿºÿ½ÿÃÿ½ÿ³ÿµÿ±ÿµÿÁÿ¢ÿÿ©ÿ©ÿ®ÿ­ÿ¶ÿ¿ÿ°ÿ®ÿ³ÿ°ÿ°ÿ¹ÿ´ÿ°ÿ²ÿ¯ÿ¶ÿ¹ÿ½ÿÈÿºÿ±ÿ»ÿ¸ÿ³ÿ©ÿ¶ÿ´ÿ°ÿÁÿ²ÿ½ÿ»ÿ¯ÿªÿ¯ÿ¯ÿ²ÿ´ÿµÿÀÿ¸ÿ»ÿÀÿ°ÿ¾ÿÇÿÀÿ½ÿ¶ÿ½ÿ¾ÿ°ÿµÿ®ÿ¸ÿ´ÿ³ÿ½ÿ¾ÿ¶ÿ®ÿ°ÿ·ÿ¼ÿÈÿÉÿÇÿ¾ÿÇÿÇÿÃÿ¨ÿ¢ÿ®ÿµÿµÿÂÿ¹ÿµÿÇÿÁÿ¾ÿºÿ°ÿ°ÿ®ÿºÿÉÿÂÿ´ÿ´ÿ½ÿÃÿÀÿµÿ­ÿ·ÿ·ÿÂÿÂÿ»ÿ¿ÿ¶ÿªÿ²ÿÁÿ¼ÿ§ÿ«ÿ¹ÿÁÿÂÿÁÿ¶ÿ²ÿºÿ½ÿÃÿÈÿ»ÿ·ÿ²ÿºÿ²ÿÂÿ¿ÿ¯ÿ¶ÿ²ÿºÿ¿ÿ¸ÿÂÿ¿ÿÉÿÅÿ¼ÿÀÿÀÿ½ÿÀÿÁÿ»ÿ¸ÿ¸ÿ¹ÿ¼ÿ½ÿ´ÿ·ÿµÿ¸ÿÂÿÑÿºÿÊÿ¬ÿÒÿËÿ°ÿÄÿÏÿ»ÿªÿµÿ¯ÿ±ÿ«ÿºÿ²ÿ¬ÿºÿÂÿÉÿÊÿÄÿÃÿÂÿ½ÿºÿ¿ÿ»ÿµÿÉÿÅÿ¾ÿ¿ÿ²ÿ³ÿºÿÃÿ¼ÿ°ÿºÿ¾ÿ»ÿ¾ÿºÿ¶ÿ¸ÿÃÿ¿ÿ²ÿµÿºÿ¹ÿ¼ÿ¼ÿ¶ÿ¸ÿÀÿÇÿÁÿÀÿµÿ®ÿ¶ÿ¾ÿÏÿ»ÿ­ÿÂÿ»ÿ¨ÿ ÿÿ¨ÿÊÿ®ÿ¹ÿ¹ÿÈÿ·ÿ©ÿ¾ÿ¿ÿ¿ÿ¾ÿ»ÿ´ÿµÿÀÿ½ÿºÿ±ÿ¼ÿ¸ÿ¼ÿ»ÿ¿ÿ¾ÿ»ÿ¶ÿ¾ÿ®ÿÃÿ³ÿÇÿ¨ÿªÿ³ÿ­ÿ®ÿ²ÿ¹ÿºÿÀÿ¶ÿ©ÿ¬ÿ¶ÿ¶ÿ°ÿ²ÿ¹ÿºÿ´ÿ¯ÿ²ÿ¼ÿ¿ÿ½ÿÆÿÃÿ¬ÿ°ÿ¸ÿÏÿ¶ÿ°ÿÂÿ¶ÿ¦ÿ¬ÿªÿ¼ÿ¬ÿ±ÿºÿ±ÿ·ÿ½ÿµÿ±ÿ¶ÿ¹ÿµÿ¯ÿ¶ÿºÿ¼ÿ¹ÿ¼ÿÀÿÀÿÌÿÅÿ»ÿ¼ÿ¼ÿ¶ÿ¶ÿ¯ÿ½ÿ¹ÿ°ÿ¸ÿ°ÿ·ÿ®ÿºÿ¿ÿ£ÿÃÿ´ÿ«ÿ«ÿ§ÿ¨ÿÁÿ²ÿ¸ÿ¼ÿ»ÿ»ÿ²ÿ¯ÿ·ÿ·ÿ³ÿ¬ÿ¥ÿ©ÿ¯ÿ¹ÿ·ÿ§ÿ«ÿ°ÿ«ÿ³ÿ²ÿ±ÿµÿ£ÿ¾ÿ¥ÿ®ÿ²ÿ¼ÿ¸ÿ»ÿµÿ´ÿÀÿ·ÿºÿ±ÿ¸ÿµÿ»ÿ¸ÿ©ÿ¶ÿ¶ÿ·ÿºÿÆÿÌÿÂÿÁÿ½ÿÅÿÀÿ­ÿºÿÀÿ¹ÿ½ÿ»ÿ´ÿµÿ¹ÿ°ÿ©ÿ§ÿ¹ÿ²ÿ´ÿµÿ¯ÿ©ÿºÿ¥ÿ¦ÿªÿªÿ¹ÿ±ÿ½ÿ°ÿ³ÿ±ÿµÿ½ÿ¨ÿ±ÿºÿ³ÿºÿ»ÿ¼ÿ´ÿ¶ÿ»ÿÂÿÊÿºÿ²ÿÁÿ¸ÿ©ÿ¹ÿÁÿÄÿÍÿµÿÄÿ¾ÿÐÿ¨ÿ·ÿ¼ÿ¾ÿºÿ¯ÿ¬ÿºÿ©ÿÂÿ«ÿÈÿÀÿÈÿ°ÿ»ÿ·ÿ²ÿÁÿÔÿÅÿÉÿ¯ÿ«ÿ®ÿ·ÿ¶ÿ®ÿ¸ÿ¶ÿ¸ÿºÿ¶ÿ´ÿ¶ÿµÿ¶ÿÀÿÁÿ»ÿ¶ÿ¾ÿÃÿ¹ÿ®ÿ¹ÿÀÿ°ÿ®ÿ²ÿ·ÿÇÿÆÿ¨ÿ¬ÿÍÿ½ÿ¿ÿ©ÿÆÿ±ÿÀÿ¿ÿÆÿ°ÿ²ÿ½ÿ»ÿ»ÿ¼ÿÈÿ¿ÿÁÿ½ÿ±ÿ³ÿºÿ¶ÿ»ÿ»ÿºÿ¸ÿµÿ·ÿ¼ÿ¸ÿ³ÿ»ÿÂÿºÿªÿ²ÿ¼ÿÂÿÂÿ»ÿ¹ÿ¶ÿÇÿÅÿ¶ÿ¹ÿ§ÿ¶ÿ½ÿÇÿ»ÿ¿ÿÓÿ·ÿÂÿ¶ÿ¶ÿÉÿ¸ÿºÿ²ÿ§ÿ­ÿµÿËÿ°ÿ¿ÿÃÿÂÿ¸ÿÂÿÄÿ¼ÿ°ÿ¨ÿ¬ÿ¹ÿ»ÿ½ÿµÿªÿ´ÿ¾ÿ¼ÿ³ÿ¯ÿ½ÿÉÿÈÿÆÿ¾ÿ»ÿÂÿÏÿÄÿÇÿÃÿ·ÿÌÿËÿ´ÿºÿ´ÿ»ÿ¼ÿÂÿ»ÿ¿ÿ¾ÿ¬ÿ¶ÿ©ÿ½ÿ»ÿ®ÿµÿ¾ÿÃÿÒÿ±ÿ´ÿµÿ½ÿºÿ®ÿ¿ÿ½ÿ´ÿªÿ¶ÿºÿ¾ÿÁÿ·ÿ³ÿ·ÿ¿ÿ¾ÿ»ÿÂÿºÿ£ÿ®ÿ¹ÿ¼ÿ®ÿ²ÿ¹ÿ¶ÿ½ÿÀÿÆÿ»ÿ´ÿ²ÿ¿ÿ»ÿ¯ÿÀÿºÿÄÿÅÿ¾ÿ²ÿÀÿÄÿ¹ÿÄÿÅÿºÿ¼ÿÅÿÇÿÍÿÂÿ±ÿ´ÿ±ÿ·ÿ½ÿ¾ÿ¼ÿ»ÿ±ÿÁÿÁÿÀÿÊÿÂÿ¸ÿ¹ÿ´ÿ²ÿ®ÿ¦ÿºÿÂÿ¬ÿ¬ÿ½ÿÄÿ©ÿ°ÿ°ÿ³ÿ³ÿ¸ÿ¾ÿ¯ÿ±ÿÀÿÏÿ¿ÿÐÿ°ÿÄÿ¸ÿ³ÿ®ÿÀÿ½ÿ¸ÿ´ÿ¾ÿ´ÿ½ÿ¢ÿ£ÿÅÿÁÿ´ÿ®ÿµÿºÿ³ÿ¸ÿÁÿ­ÿµÿ´ÿ±ÿ»ÿ¼ÿ¶ÿ¼ÿ¿ÿ¸ÿ¿ÿÃÿ°ÿ®ÿºÿ·ÿ¸ÿ°ÿ¶ÿºÿ²ÿºÿ¸ÿ¿ÿÈÿÅÿµÿ´ÿ¯ÿ¯ÿÁÿ±ÿ¹ÿÅÿÊÿªÿ¹ÿ·ÿÅÿÂÿ³ÿ¾ÿÂÿ­ÿ½ÿÂÿ¶ÿÂÿ¹ÿ¹ÿ«ÿ´ÿ³ÿµÿ²ÿ·ÿÀÿÅÿ¾ÿÂÿÃÿ½ÿºÿºÿ»ÿ»ÿÀÿÀÿ¸ÿ¿ÿ»ÿ²ÿ¼ÿ¨ÿ°ÿºÿ»ÿÁÿÆÿÂÿ²ÿ½ÿ¹ÿÀÿµÿªÿºÿ·ÿ¶ÿ¹ÿ¼ÿ¿ÿÒÿÏÿ±ÿ¯ÿ¶ÿ³ÿÄÿ¨ÿ°ÿ³ÿªÿªÿºÿ¹ÿ¿ÿ¸ÿ»ÿÁÿÆÿµÿºÿ¼ÿ¹ÿºÿ¶ÿ·ÿÄÿ¾ÿ¶ÿ¾ÿºÿ¶ÿ¹ÿ¿ÿÀÿ®ÿ­ÿ°ÿªÿ·ÿ¹ÿÁÿ¸ÿ¼ÿÁÿ¼ÿ³ÿ¼ÿ£ÿ¸ÿ²ÿ­ÿ¬ÿÅÿ»ÿ°ÿÂÿ¾ÿ¾ÿºÿ®ÿÂÿªÿ¥ÿ­ÿµÿ´ÿ³ÿÁÿÈÿ»ÿ¯ÿ·ÿ»ÿ½ÿ½ÿ¼ÿ»ÿ¶ÿ¥ÿ¡ÿ±ÿºÿ¹ÿ·ÿ¸ÿ¯ÿ·ÿ´ÿºÿÃÿ¸ÿ¿ÿ¾ÿ»ÿ¼ÿÀÿ¼ÿÄÿ¸ÿµÿ½ÿ»ÿÁÿÀÿ¼ÿ«ÿ¶ÿÁÿÃÿ¹ÿ´ÿµÿ¾ÿ¾ÿºÿ³ÿ¸ÿ·ÿÀÿ³ÿ§ÿ§ÿ¯ÿ´ÿ¬ÿµÿÁÿ¸ÿ±ÿ·ÿÁÿÃÿ»ÿ»ÿ¾ÿ°ÿµÿºÿ½ÿ²ÿ²ÿ¾ÿ¹ÿ¾ÿ½ÿ¹ÿ¶ÿ¼ÿ¹ÿÊÿ·ÿ´ÿ¿ÿÂÿ©ÿ¯ÿÁÿÃÿµÿ½ÿ¼ÿÇÿÄÿµÿ²ÿÁÿÇÿ¼ÿ¾ÿÁÿÁÿ¶ÿ¶ÿÇÿÅÿºÿÁÿÉÿÂÿ²ÿ®ÿ¾ÿ¾ÿ±ÿµÿ­ÿ¯ÿ¶ÿ²ÿ²ÿ¶ÿÕÿ¸ÿ°ÿ¸ÿÆÿ»ÿ·ÿ·ÿ¸ÿºÿ»ÿÀÿÆÿ¹ÿÅÿÅÿÈÿ»ÿÁÿµÿ¶ÿ¾ÿ·ÿ»ÿ¸ÿ¿ÿÅÿºÿ¹ÿºÿ±ÿ±ÿ¯ÿ­ÿµÿÀÿ¹ÿ°ÿ»ÿ«ÿ¥ÿ·ÿºÿ»ÿ³ÿÈÿÌÿ¨ÿÁÿ³ÿ«ÿ®ÿ·ÿ½ÿ¹ÿµÿ¨ÿÁÿ·ÿÅÿÅÿ¸ÿ´ÿÆÿÄÿ·ÿÂÿ×ÿÌÿºÿ¼ÿºÿ¾ÿÀÿ¹ÿµÿµÿ¼ÿ¶ÿ¸ÿ¹ÿÅÿÉÿÀÿ°ÿ­ÿºÿÉÿ¾ÿÆÿËÿÇÿ½ÿ²ÿ½ÿµÿ¾ÿºÿÆÿ¾ÿ¾ÿ»ÿ¿ÿÂÿÀÿÁÿ¸ÿµÿ·ÿ¼ÿ¼ÿ¶ÿ°ÿ¹ÿÉÿÆÿÉÿÃÿÂÿ°ÿ¾ÿ·ÿ°ÿ¶ÿ¶ÿ¾ÿ¾ÿÏÿ¬ÿÉÿÊÿÊÿ¹ÿÅÿÀÿ¿ÿ¸ÿ²ÿ²ÿ¼ÿÄÿ¼ÿ³ÿ¬ÿ³ÿ¾ÿ»ÿ¶ÿ°ÿ´ÿÂÿ¾ÿÁÿÂÿ½ÿ¾ÿ·ÿ¾ÿÈÿ¾ÿÄÿ½ÿÆÿºÿÇÿÉÿ¼ÿ°ÿÀÿÀÿ½ÿ¿ÿ¼ÿºÿÃÿÄÿ¸ÿÄÿÂÿ³ÿ¸ÿ¶ÿ®ÿ¾ÿÂÿ´ÿ¶ÿ¼ÿ¸ÿ½ÿÂÿÇÿÂÿÃÿÍÿÆÿªÿ¿ÿºÿ´ÿ²ÿ¼ÿ¿ÿ»ÿ¿ÿ¹ÿÍÿ½ÿ»ÿ»ÿ´ÿ³ÿ¼ÿÀÿÅÿ½ÿ»ÿ¿ÿ³ÿ¸ÿÃÿ¹ÿ½ÿ»ÿ¾ÿ¾ÿÈÿÃÿÄÿ²ÿ½ÿÃÿ´ÿ¬ÿÃÿÄÿÄÿÁÿµÿÁÿ¾ÿ¼ÿ¾ÿ¸ÿ¶ÿ´ÿ´ÿ¹ÿ³ÿ­ÿ»ÿÈÿÌÿÌÿ½ÿ¯ÿÂÿ»ÿÑÿÄÿ½ÿÆÿÄÿ¾ÿ´ÿ¶ÿ²ÿªÿºÿÀÿ¹ÿ½ÿÄÿ¸ÿ¼ÿÀÿºÿ½ÿ¼ÿ¹ÿÂÿÃÿÀÿ¿ÿ¹ÿ¾ÿ·ÿ¶ÿ½ÿ¿ÿÃÿ³ÿ¯ÿÆÿÀÿ´ÿÈÿ·ÿÇÿ½ÿÇÿÌÿ¿ÿµÿ¼ÿ½ÿÁÿÁÿ½ÿÅÿ¿ÿµÿ´ÿ¶ÿµÿ«ÿ¼ÿÐÿÑÿÃÿ´ÿÆÿËÿµÿÆÿÁÿºÿ´ÿ½ÿ¾ÿ¸ÿ¸ÿ»ÿÀÿºÿ­ÿ¯ÿ¹ÿ¼ÿÀÿÂÿ¾ÿ¿ÿ±ÿªÿÀÿÂÿ¬ÿ¦ÿ¶ÿÅÿ°ÿ¾ÿ«ÿ¶ÿ¸ÿÀÿÁÿ±ÿ²ÿ­ÿ¦ÿ·ÿ»ÿ®ÿ°ÿÎÿÁÿ¹ÿ´ÿ¸ÿ³ÿ½ÿ¿ÿ°ÿ¿ÿÀÿ±ÿÂÿ·ÿ±ÿ³ÿ·ÿ¸ÿÃÿÂÿµÿµÿ´ÿµÿ·ÿ¶ÿ¾ÿ½ÿ°ÿµÿÃÿÃÿµÿ°ÿ¨ÿ¨ÿ®ÿ½ÿÊÿ´ÿ´ÿ¬ÿ¸ÿÆÿ»ÿ²ÿµÿÆÿÆÿ·ÿ¶ÿ¯ÿ©ÿ©ÿ¼ÿ£ÿ¨ÿ¼ÿºÿ¾ÿ·ÿºÿ«ÿ«ÿ·ÿ³ÿµÿ¬ÿ«ÿÁÿ¸ÿ»ÿ¹ÿ­ÿÀÿÌÿ¶ÿ¸ÿ¼ÿ±ÿ°ÿ¶ÿ½ÿ´ÿ¨ÿ¬ÿ¹ÿ½ÿ¼ÿ¼ÿ¹ÿ»ÿ¾ÿ¼ÿÁÿ¾ÿ¾ÿÆÿ¯ÿ³ÿ­ÿµÿ·ÿ¼ÿºÿ²ÿÂÿÅÿÅÿ³ÿ½ÿÕÿÎÿÄÿ¾ÿµÿÁÿÇÿÆÿºÿ¸ÿ¶ÿÀÿ¾ÿ»ÿ¶ÿ»ÿºÿ¾ÿ¿ÿ¿ÿ¼ÿ¸ÿ¸ÿ¼ÿÅÿÀÿÂÿ¼ÿ°ÿ³ÿÂÿ½ÿ±ÿºÿÁÿ½ÿÄÿºÿ»ÿ¸ÿ¸ÿÂÿÅÿÄÿÆÿÁÿ´ÿÂÿÁÿ¸ÿ«ÿ«ÿ²ÿºÿµÿ³ÿ¿ÿÇÿÅÿÂÿÁÿÊÿÐÿÍÿÇÿ³ÿ§ÿ³ÿ¾ÿÂÿ¯ÿºÿ¸ÿ®ÿ¼ÿÁÿ¿ÿ»ÿ¹ÿ¶ÿ¶ÿ·ÿ´ÿ·ÿºÿ´ÿ»ÿºÿÁÿ¸ÿ®ÿµÿ³ÿ¸ÿ±ÿÀÿ»ÿ»ÿÁÿ¼ÿÀÿÃÿºÿ±ÿ³ÿ³ÿ°ÿÃÿÐÿ¶ÿÀÿÁÿÀÿ´ÿ¹ÿºÿ½ÿ¾ÿ¹ÿÁÿ¶ÿ»ÿÊÿÂÿ³ÿÅÿ¿ÿ¼ÿºÿÁÿÂÿÄÿ¾ÿ¾ÿÅÿÃÿ¿ÿ·ÿ¸ÿ»ÿ¹ÿÄÿËÿ¯ÿ¾ÿ¾ÿ¾ÿÄÿ½ÿ¸ÿÁÿÉÿÃÿºÿµÿ»ÿÎÿ·ÿ¼ÿ¶ÿÊÿÍÿ¿ÿ»ÿ¿ÿÂÿÏÿÅÿ·ÿµÿ¥ÿ¾ÿÄÿÁÿ·ÿ¼ÿ»ÿÅÿÆÿ¸ÿ½ÿ¿ÿÁÿÂÿÂÿÇÿÆÿÇÿÁÿ·ÿÄÿÎÿÅÿÏÿ¹ÿ¼ÿÃÿÂÿËÿËÿ¼ÿ»ÿÃÿÃÿ´ÿÄÿ ÿÅÿ²ÿ±ÿ¾ÿÇÿ½ÿ³ÿ¹ÿ¿ÿÄÿÍÿÏÿÈÿ¸ÿ¶ÿ´ÿ§ÿÄÿ´ÿºÿ¾ÿ¼ÿ·ÿ°ÿ±ÿ¼ÿ¿ÿ¼ÿµÿ½ÿªÿÀÿÎÿÈÿÉÿÁÿÁÿ¼ÿ¶ÿ¿ÿÄÿ¶ÿ°ÿ½ÿÂÿ½ÿÅÿÂÿ»ÿ±ÿ³ÿ¹ÿ¬ÿ¬ÿÀÿ½ÿÅÿºÿÈÿÇÿÇÿÅÿ»ÿ½ÿºÿ¹ÿµÿ·ÿÈÿÉÿ°ÿ¼ÿÃÿÐÿÁÿÏÿÒÿÆÿ¶ÿ¸ÿºÿºÿÇÿÇÿ¹ÿ»ÿÂÿ´ÿºÿ½ÿ¸ÿ¼ÿÃÿÁÿºÿ½ÿÈÿÂÿ¾ÿ³ÿ¶ÿÉÿÇÿ¿ÿ°ÿ¾ÿÀÿ²ÿ²ÿ»ÿ¿ÿÀÿÃÿÎÿ·ÿÇÿ»ÿ¾ÿ»ÿÁÿÅÿ½ÿµÿ¸ÿÀÿªÿ´ÿ´ÿÀÿ¿ÿÆÿÅÿÀÿ»ÿ³ÿ³ÿ½ÿ³ÿ¼ÿ»ÿ»ÿ½ÿÀÿ¼ÿ¸ÿºÿ»ÿ»ÿ¾ÿÇÿ´ÿÄÿ¬ÿÀÿÆÿ¿ÿÂÿÉÿÃÿ¸ÿ¸ÿÀÿ·ÿÀÿÃÿÐÿÄÿ¾ÿ¹ÿ¸ÿ³ÿ³ÿºÿ½ÿÁÿÆÿÊÿ¶ÿ¾ÿ·ÿ·ÿÇÿÈÿÂÿ¿ÿ»ÿÄÿ³ÿÀÿ¹ÿ»ÿÆÿËÿÆÿ¼ÿµÿ·ÿ¼ÿµÿµÿ¸ÿÃÿ¯ÿÀÿ¸ÿµÿµÿ¯ÿ·ÿ¾ÿ±ÿ»ÿ¼ÿ½ÿÃÿÈÿ¿ÿ¾ÿºÿ´ÿÀÿ»ÿ¼ÿ¯ÿ·ÿÆÿÄÿµÿ¾ÿÆÿ·ÿ¶ÿÈÿÃÿ³ÿÂÿºÿÆÿ»ÿÀÿÌÿÅÿÁÿÏÿÎÿÍÿÄÿ¹ÿºÿºÿ¼ÿ¼ÿ¹ÿ¸ÿ»ÿ¿ÿÐÿÇÿÄÿÀÿºÿÀÿ»ÿ²ÿ½ÿ¸ÿ´ÿ´ÿÂÿ»ÿºÿ¿ÿ¿ÿºÿ·ÿ¹ÿ°ÿÀÿÈÿ»ÿµÿÃÿ°ÿ¯ÿÌÿÏÿ¶ÿÅÿ¼ÿ´ÿ¶ÿ»ÿ¾ÿÊÿÊÿ¼ÿ»ÿ´ÿ»ÿÀÿÆÿ½ÿÅÿÉÿÀÿ»ÿÁÿ½ÿÃÿ¾ÿ»ÿ±ÿºÿÁÿÁÿÁÿÀÿ½ÿ±ÿ¼ÿÆÿÆÿ¿ÿ·ÿ¸ÿ¾ÿ¸ÿÿ»ÿ¼ÿµÿÅÿÄÿºÿºÿ¾ÿ¼ÿÀÿ¿ÿÈÿÄÿÃÿÄÿÆÿ¿ÿºÿÃÿÅÿ¾ÿ¿ÿÅÿ¹ÿ­ÿ®ÿ§ÿÿ¢ÿ¤ÿÿ¢ÿ®ÿ«ÿ¥ÿªÿ¯ÿ¨ÿ ÿ©ÿ¬ÿ³ÿ¯ÿ¬ÿ«ÿ¯ÿ²ÿ­ÿÃÿµÿºÿ¸ÿ°ÿµÿ¸ÿ²ÿ¼ÿÆÿ³ÿ»ÿÂÿ±ÿ³ÿ½ÿ¸ÿªÿ¦ÿ¾ÿÀÿ°ÿ¯ÿ·ÿ·ÿ³ÿ­ÿ¯ÿ¼ÿ¾ÿÇÿ²ÿ³ÿ³ÿ¼ÿ¼ÿÀÿËÿ¸ÿ©ÿ¤ÿÀÿ¸ÿ³ÿ·ÿµÿ±ÿ¹ÿ¹ÿ¤ÿ¾ÿÁÿÆÿ»ÿ³ÿÁÿÌÿ¹ÿ­ÿ¶ÿºÿ±ÿ³ÿ·ÿ´ÿ´ÿÂÿÁÿ·ÿÆÿ¾ÿ¼ÿ·ÿ³ÿ°ÿ¯ÿ¿ÿ¿ÿ¿ÿ¿ÿÈÿ½ÿ¹ÿ¹ÿ¹ÿµÿ¥ÿ¢ÿ°ÿ¼ÿºÿÀÿ½ÿ»ÿ¹ÿ²ÿ²ÿ½ÿ·ÿ¥ÿ°ÿ¶ÿ³ÿºÿÅÿ¿ÿ°ÿ§ÿ©ÿ¹ÿÀÿÀÿ¾ÿ¸ÿµÿ³ÿ®ÿ¶ÿ¹ÿ¶ÿÅÿÄÿ»ÿ²ÿ°ÿ±ÿ´ÿ²ÿ¦ÿ³ÿÁÿ±ÿ´ÿ¸ÿ¾ÿ¸ÿ°ÿ¶ÿ¹ÿ¶ÿÂÿÀÿµÿ¶ÿ¿ÿ¸ÿªÿ®ÿ·ÿªÿ¶ÿÁÿ´ÿ°ÿ¾ÿºÿ´ÿ·ÿµÿ®ÿ²ÿÀÿ»ÿÆÿ¹ÿ»ÿ²ÿºÿÉÿ¾ÿ²ÿ°ÿÍÿÅÿÀÿ¹ÿÄÿÆÿÁÿÀÿ¾ÿ·ÿ»ÿ¤ÿºÿ´ÿÁÿ·ÿ¶ÿ¯ÿ±ÿ½ÿÁÿÅÿ¦ÿ»ÿ±ÿ¶ÿ¶ÿÁÿ½ÿºÿ¼ÿ¼ÿÀÿ·ÿ¸ÿ³ÿºÿÀÿ´ÿµÿ´ÿ²ÿ¿ÿÈÿ¿ÿÁÿÃÿÊÿ¶ÿ±ÿ´ÿ²ÿ³ÿµÿ·ÿ¾ÿÂÿÊÿºÿÅÿ®ÿ¹ÿ°ÿ·ÿ¹ÿ¸ÿÁÿÃÿ½ÿÍÿ¹ÿ¹ÿÂÿ¼ÿÆÿ·ÿµÿ½ÿ¸ÿµÿ¿ÿ½ÿÃÿ°ÿ¿ÿÈÿÄÿÂÿºÿÃÿÉÿ·ÿ¥ÿ±ÿÅÿÅÿ¸ÿ³ÿ³ÿ¹ÿ¶ÿÁÿ¿ÿºÿ¿ÿÀÿÇÿ»ÿÐÿÆÿ¸ÿ±ÿ¯ÿ¬ÿ­ÿ´ÿ¸ÿ¹ÿÅÿ¿ÿ¼ÿÂÿ®ÿ»ÿ«ÿ®ÿÅÿ×ÿÐÿ´ÿ©ÿºÿ¹ÿ¹ÿÌÿ­ÿ¹ÿ»ÿ¸ÿÀÿ¾ÿºÿÀÿÁÿ¹ÿ½ÿºÿÄÿ¾ÿÃÿÃÿ·ÿ¦ÿ¬ÿªÿ­ÿ½ÿÂÿ¾ÿÅÿ»ÿ¤ÿÅÿ«ÿ¶ÿÇÿ±ÿ¬ÿºÿÇÿÂÿ·ÿºÿ¸ÿÁÿ¼ÿ¡ÿÀÿÈÿÆÿ¶ÿ°ÿºÿ¼ÿºÿµÿ¬ÿ·ÿ¹ÿ®ÿÀÿµÿµÿ·ÿ³ÿ¿ÿ¾ÿ»ÿ´ÿ´ÿÃÿ»ÿµÿ²ÿÁÿ¸ÿ´ÿ»ÿ¸ÿ£ÿ°ÿÀÿ¾ÿ½ÿ·ÿ¦ÿÿÿ³ÿ¼ÿ³ÿÃÿÁÿ¼ÿ¹ÿ²ÿ¼ÿÁÿ¾ÿ½ÿ¾ÿÈÿ¾ÿ±ÿ¬ÿ³ÿÎÿÇÿËÿ©ÿ·ÿ¯ÿ³ÿ¹ÿ·ÿÄÿÇÿµÿ¾ÿ¨ÿ¹ÿÁÿ·ÿ·ÿÁÿ¯ÿÃÿÁÿ¾ÿºÿµÿºÿ¼ÿ»ÿ«ÿºÿ²ÿÁÿ®ÿ¹ÿÇÿ¼ÿÎÿÀÿ·ÿ­ÿ¯ÿÀÿ·ÿ²ÿ¹ÿ¸ÿµÿ°ÿÄÿÂÿ¾ÿ¯ÿ¼ÿÀÿ¾ÿÁÿÀÿ½ÿ½ÿ·ÿ¸ÿ¯ÿ°ÿ·ÿ·ÿ´ÿ³ÿ°ÿ¸ÿÁÿÁÿ»ÿ®ÿ¶ÿÄÿ»ÿ¶ÿµÿ·ÿ½ÿ½ÿ¿ÿ»ÿÂÿÅÿ±ÿµÿ¸ÿ¾ÿ¼ÿºÿÁÿ¾ÿ¼ÿÃÿ¯ÿªÿ¯ÿ°ÿ¿ÿ¿ÿµÿ´ÿ©ÿµÿ¶ÿ²ÿ³ÿ²ÿ±ÿ¿ÿÆÿ¹ÿ»ÿ½ÿÄÿ·ÿ±ÿÇÿ°ÿ»ÿ¶ÿÇÿÀÿ¿ÿ½ÿ±ÿ«ÿµÿ¿ÿ¿ÿÀÿ¶ÿ¸ÿÐÿ»ÿ»ÿ¿ÿ²ÿ½ÿ¾ÿ¸ÿ¼ÿ¸ÿ³ÿ·ÿ»ÿ¸ÿ»ÿÂÿ½ÿÁÿ¯ÿ¶ÿ©ÿ±ÿ¿ÿ¸ÿËÿ´ÿµÿÀÿ¸ÿ¶ÿ³ÿ«ÿ¨ÿ´ÿÂÿ¼ÿÆÿ¿ÿ¶ÿ¿ÿ´ÿ¿ÿªÿÁÿÅÿÂÿÆÿµÿ­ÿ¸ÿ¶ÿ·ÿ»ÿ¹ÿ¼ÿ·ÿ³ÿ¾ÿ¹ÿÁÿ¡ÿºÿ³ÿ»ÿ©ÿÿ ÿ¾ÿ¶ÿ»ÿ¾ÿ»ÿÁÿÊÿÊÿ»ÿ¸ÿÆÿ»ÿ»ÿ¨ÿ®ÿ¾ÿ»ÿÉÿ½ÿ¹ÿ½ÿ¼ÿ¼ÿ´ÿµÿ·ÿ¸ÿ¼ÿ¾ÿÀÿ¿ÿ³ÿ¯ÿµÿ©ÿ©ÿ»ÿ¾ÿ¬ÿ¢ÿ¼ÿ³ÿ³ÿ¡ÿ¯ÿªÿ¦ÿ±ÿ«ÿ²ÿ·ÿ¶ÿÂÿºÿºÿ»ÿ³ÿ­ÿ»ÿ¦ÿ£ÿ¬ÿ­ÿ§ÿªÿ¸ÿ»ÿ«ÿ©ÿªÿ¤ÿ¯ÿ¿ÿ¶ÿ²ÿºÿªÿ®ÿºÿ²ÿºÿÍÿ¸ÿ¿ÿÂÿ³ÿÁÿ¼ÿ´ÿ°ÿ´ÿ©ÿ©ÿ§ÿ²ÿ¿ÿ·ÿ®ÿ¶ÿ¹ÿ®ÿ´ÿÂÿ¾ÿÆÿÂÿºÿÀÿ¯ÿ¶ÿ·ÿ¿ÿ»ÿ´ÿ·ÿÁÿÃÿ¹ÿ³ÿ³ÿ·ÿÁÿÃÿ¹ÿµÿ·ÿ¼ÿÊÿÍÿ¿ÿÁÿÃÿ®ÿ¹ÿ¿ÿ¹ÿºÿ·ÿ¼ÿ¸ÿ²ÿ³ÿ·ÿÅÿÁÿ³ÿ·ÿ¸ÿ¼ÿ»ÿ±ÿ±ÿ°ÿ·ÿ½ÿÆÿºÿ¯ÿ¶ÿ¶ÿ¯ÿ¼ÿ¿ÿ°ÿÂÿ³ÿ·ÿ®ÿ³ÿ®ÿ®ÿ´ÿ¾ÿºÿÂÿÉÿ½ÿ²ÿ»ÿÁÿ®ÿ»ÿ»ÿºÿ»ÿ¬ÿºÿÍÿ®ÿ«ÿºÿ»ÿÀÿ¶ÿ¿ÿÂÿÅÿÈÿ¿ÿ¼ÿ¾ÿ½ÿÅÿÃÿ¶ÿ¸ÿ¼ÿ´ÿ¶ÿ¹ÿ«ÿ¬ÿ»ÿÅÿ´ÿÈÿ³ÿÂÿ¹ÿ¼ÿÉÿ¯ÿÀÿ¼ÿ¸ÿ«ÿÆÿÃÿ¶ÿÂÿÀÿ­ÿ²ÿ¹ÿµÿ²ÿ³ÿ»ÿÂÿ¿ÿºÿ¿ÿ´ÿ±ÿµÿ¾ÿ¾ÿÄÿÁÿ¾ÿ©ÿ¶ÿÉÿÆÿ·ÿÄÿÀÿºÿÀÿÃÿ¹ÿ³ÿÀÿÀÿ·ÿ¹ÿµÿ¬ÿ³ÿµÿªÿ»ÿÇÿÁÿ´ÿ·ÿÆÿºÿÅÿÃÿ¿ÿÃÿÇÿ°ÿºÿ¬ÿ§ÿ¬ÿ·ÿ½ÿ±ÿµÿ°ÿÂÿÃÿ¶ÿ¯ÿ°ÿ²ÿ²ÿ´ÿ¹ÿ»ÿ½ÿ´ÿ¬ÿ³ÿºÿ½ÿ¾ÿ±ÿ±ÿ²ÿ¶ÿ½ÿºÿ·ÿÂÿ¿ÿÂÿ¹ÿ²ÿ´ÿªÿ¬ÿÊÿ½ÿ´ÿ­ÿ®ÿ«ÿªÿ¶ÿÂÿ¼ÿ«ÿ°ÿºÿ¬ÿ¢ÿ§ÿ°ÿ²ÿ­ÿ®ÿ¼ÿ¥ÿ¯ÿÄÿÎÿ¾ÿ¶ÿ¸ÿ¾ÿ¤ÿ§ÿ³ÿµÿ·ÿ´ÿ¥ÿµÿ½ÿ¾ÿ½ÿ®ÿ¬ÿ±ÿ¿ÿÅÿ·ÿªÿ¯ÿ³ÿ³ÿ·ÿµÿ»ÿ½ÿ½ÿ½ÿÅÿ·ÿ°ÿ´ÿ¹ÿ¾ÿ±ÿ¼ÿÿºÿ·ÿ³ÿÀÿÿÃÿÅÿ¼ÿ±ÿ¥ÿÿ°ÿ²ÿµÿ»ÿ³ÿ·ÿÁÿ¶ÿ«ÿ·ÿ²ÿ¤ÿ²ÿ¾ÿ¶ÿ¯ÿ¤ÿ¤ÿµÿ¿ÿ¹ÿ»ÿªÿÄÿÈÿ¬ÿ«ÿ³ÿÄÿ£ÿÂÿ§ÿÿ¸ÿ¹ÿ«ÿ°ÿ°ÿ¯ÿ³ÿ»ÿÄÿÀÿ«ÿ«ÿ±ÿ»ÿ±ÿµÿ¾ÿÃÿÀÿ½ÿÃÿÀÿ±ÿ´ÿÅÿºÿ±ÿ·ÿ«ÿ¹ÿ¼ÿ¾ÿ»ÿ¸ÿ¹ÿ¿ÿ´ÿºÿªÿ³ÿ·ÿ²ÿ¨ÿ§ÿ¼ÿ²ÿ«ÿ»ÿ¸ÿ¿ÿ¶ÿÁÿ»ÿ§ÿÁÿ¿ÿ´ÿ¾ÿ¿ÿÂÿ³ÿ­ÿ½ÿÄÿ³ÿ©ÿºÿÈÿ½ÿ³ÿ¿ÿÁÿ¿ÿ»ÿÁÿ»ÿ·ÿ²ÿ½ÿÿ³ÿ ÿ³ÿ³ÿºÿ»ÿÀÿ¼ÿÀÿËÿÆÿÁÿ´ÿ´ÿ¹ÿ¶ÿÔÿÖÿÄÿ³ÿ«ÿ¤ÿ±ÿÄÿºÿ¼ÿ¿ÿ¼ÿÃÿ¿ÿºÿ´ÿ±ÿ¸ÿ¿ÿÄÿÃÿÃÿ»ÿ¿ÿÆÿ¶ÿ³ÿ¬ÿ»ÿºÿ²ÿÂÿ¿ÿÇÿ¼ÿ²ÿ³ÿÈÿ¹ÿ·ÿ·ÿ»ÿ»ÿÀÿ¶ÿÂÿ¶ÿ¶ÿ¸ÿ»ÿ¼ÿÁÿ¼ÿ¸ÿ¹ÿ®ÿ¡ÿ­ÿ¾ÿÀÿ¾ÿ¼ÿ³ÿ´ÿÁÿÀÿ»ÿºÿ´ÿ½ÿÍÿÇÿ»ÿ¬ÿ°ÿ·ÿ¹ÿÁÿ¹ÿ¬ÿÁÿÂÿ½ÿÈÿ¦ÿµÿÉÿÇÿ¬ÿ½ÿÆÿªÿ±ÿËÿ¶ÿ¶ÿØÿÈÿÉÿµÿ¿ÿ«ÿºÿ¿ÿ´ÿÈÿÄÿ¬ÿ´ÿ¸ÿÃÿ·ÿ´ÿ½ÿÄÿ½ÿ¸ÿ·ÿ±ÿ®ÿ±ÿÀÿÁÿ¾ÿÄÿ·ÿºÿ³ÿºÿÂÿÜÿÐÿ¾ÿÄÿ»ÿÂÿ²ÿ¸ÿ´ÿ¢ÿ°ÿ»ÿ¾ÿ´ÿ´ÿ©ÿ¾ÿ¥ÿ¬ÿ±ÿÑÿ»ÿ¹ÿÿ¹ÿ½ÿ¸ÿÀÿ·ÿ³ÿ¼ÿÁÿ´ÿ±ÿ¶ÿªÿ±ÿ±ÿ²ÿ¾ÿ¸ÿ´ÿ»ÿ´ÿ·ÿÁÿÄÿÇÿ¸ÿµÿ¶ÿ½ÿ´ÿ¯ÿµÿÂÿ»ÿ¾ÿÆÿ·ÿÈÿºÿÊÿÃÿ²ÿÁÿ¢ÿÀÿÃÿ¸ÿ¼ÿ¼ÿ·ÿÒÿºÿ²ÿÂÿÐÿÄÿÉÿÁÿ¼ÿ³ÿ¿ÿ¸ÿ´ÿ¼ÿ±ÿ·ÿÃÿ²ÿ¯ÿÅÿ²ÿ©ÿ¿ÿ½ÿµÿ¶ÿ¹ÿÂÿºÿªÿµÿ¿ÿ²ÿµÿ¸ÿ­ÿ­ÿÀÿÁÿ»ÿªÿ­ÿµÿ³ÿ¾ÿ¾ÿ½ÿ¸ÿ±ÿ¯ÿÈÿ¼ÿºÿ¸ÿ¸ÿ¿ÿÂÿ¿ÿ¼ÿ·ÿ½ÿ¤ÿ¹ÿ½ÿËÿ»ÿ·ÿÃÿµÿ«ÿ°ÿ¸ÿ¾ÿ²ÿ·ÿÃÿÄÿ»ÿ¸ÿ¶ÿ²ÿºÿ¿ÿ¶ÿ¸ÿ¿ÿ½ÿ»ÿ´ÿ´ÿ»ÿ´ÿ¤ÿºÿÂÿ·ÿÁÿÉÿ¸ÿ®ÿ±ÿ°ÿÊÿºÿ´ÿ§ÿ´ÿ³ÿ¬ÿ±ÿÃÿÉÿ¼ÿÁÿÁÿÁÿËÿÄÿµÿ½ÿ»ÿÂÿºÿÂÿ´ÿ¶ÿªÿ¬ÿ²ÿ»ÿ±ÿµÿ½ÿÁÿºÿ»ÿ½ÿ´ÿ·ÿ¶ÿ»ÿÅÿÂÿÇÿÁÿ²ÿ¹ÿÂÿÂÿÃÿÁÿ»ÿÄÿÆÿÿ­ÿ»ÿ¾ÿ²ÿÁÿ»ÿ¾ÿ­ÿÃÿ¹ÿÄÿ·ÿ¶ÿËÿÍÿ·ÿÃÿÀÿÂÿ¹ÿ½ÿ¿ÿ¹ÿ´ÿ¹ÿ¶ÿ°ÿÄÿ¸ÿ·ÿºÿ³ÿ²ÿ³ÿ»ÿ¹ÿ²ÿ´ÿµÿ¬ÿ¢ÿ¨ÿ­ÿ·ÿ·ÿ¹ÿÀÿ·ÿ¹ÿ³ÿ²ÿºÿ¼ÿ½ÿ¹ÿ¼ÿ¼ÿ©ÿ²ÿ½ÿ·ÿ¾ÿ±ÿ¸ÿµÿ¸ÿµÿ½ÿ­ÿ¹ÿ»ÿ²ÿ¾ÿ©ÿ²ÿ¿ÿ±ÿ°ÿÁÿºÿÀÿÁÿ¹ÿ²ÿ¸ÿÂÿ¸ÿ²ÿ²ÿµÿÀÿ¿ÿ¶ÿ²ÿ®ÿ­ÿ»ÿ»ÿ¶ÿ»ÿ»ÿ¿ÿÀÿ¿ÿ¿ÿµÿ¼ÿ¿ÿ¬ÿ³ÿ°ÿ¹ÿ¿ÿÍÿ¹ÿ¨ÿ²ÿÊÿ¶ÿµÿ°ÿµÿ·ÿÉÿÂÿ²ÿ·ÿ¶ÿ³ÿ¶ÿ³ÿ³ÿ«ÿ§ÿªÿ·ÿÀÿ½ÿ»ÿ¾ÿÄÿËÿÇÿ»ÿµÿ·ÿ¸ÿ¬ÿ©ÿ²ÿªÿ¸ÿ´ÿ­ÿ³ÿ½ÿ¸ÿ¾ÿºÿ¹ÿ§ÿÏÿ¸ÿ±ÿÇÿ­ÿ³ÿ­ÿµÿºÿ¸ÿ»ÿ»ÿÄÿµÿºÿ¦ÿ¬ÿ»ÿÁÿ»ÿ½ÿ´ÿ¹ÿ¾ÿ¾ÿ¼ÿ±ÿ´ÿ¶ÿ¹ÿÀÿÁÿ½ÿ³ÿµÿ°ÿµÿ½ÿÀÿºÿÆÿ²ÿ·ÿ¾ÿÁÿ¹ÿÇÿ¶ÿ¶ÿÁÿÆÿ¿ÿ¼ÿ´ÿÌÿÁÿÆÿÈÿËÿºÿ¶ÿ»ÿ±ÿ»ÿ¹ÿ»ÿÅÿ³ÿ«ÿ°ÿ¸ÿÁÿ¹ÿ¶ÿÀÿÁÿÆÿ»ÿ·ÿªÿªÿ´ÿ³ÿÅÿÀÿ¹ÿ¿ÿ§ÿ·ÿ°ÿ±ÿ¬ÿ³ÿµÿ´ÿ¹ÿ°ÿ·ÿÀÿÌÿÎÿËÿÇÿ¼ÿ²ÿ·ÿ­ÿ­ÿ­ÿ¸ÿÀÿµÿ¯ÿµÿ¹ÿ³ÿ·ÿ»ÿ°ÿ¶ÿ·ÿ»ÿÀÿ³ÿµÿ¨ÿ¨ÿÉÿ½ÿ¹ÿÉÿÈÿ·ÿ±ÿÄÿ±ÿµÿÀÿ½ÿ¼ÿ¹ÿ²ÿ¾ÿ½ÿ¯ÿÀÿ¿ÿ¼ÿ¼ÿºÿºÿºÿµÿ·ÿÂÿ¿ÿÀÿÀÿ´ÿ´ÿºÿµÿ­ÿ±ÿ²ÿÁÿÑÿ¿ÿÃÿºÿ²ÿÊÿµÿÈÿÎÿ¸ÿ°ÿÅÿ¶ÿ½ÿÂÿÏÿÁÿ´ÿ¿ÿÀÿ³ÿ»ÿ¿ÿÅÿÎÿ¼ÿ¾ÿÇÿ¼ÿÁÿ»ÿÃÿ¼ÿ¿ÿÃÿÅÿÎÿºÿÃÿÁÿ³ÿ¶ÿÆÿÅÿ¹ÿ·ÿÄÿ·ÿ¿ÿ¹ÿ¹ÿÃÿÄÿ´ÿÅÿ½ÿ²ÿ·ÿºÿ¸ÿ©ÿ¨ÿ­ÿÄÿÏÿÆÿ±ÿ½ÿÂÿ¸ÿËÿÄÿ¦ÿÊÿ£ÿÉÿÄÿµÿÃÿ¿ÿÊÿºÿ¶ÿ»ÿ¸ÿ¾ÿ¼ÿ¿ÿÍÿ¾ÿ´ÿ»ÿ¸ÿ½ÿÄÿ¾ÿÂÿÄÿ¾ÿÃÿÀÿµÿµÿ´ÿËÿÌÿ¾ÿ¸ÿÂÿ¿ÿÒÿÎÿ¼ÿ½ÿÀÿ¿ÿ¿ÿ³ÿµÿºÿ´ÿ¾ÿ»ÿ·ÿÇÿÄÿµÿ¨ÿ¦ÿ·ÿ´ÿÌÿ´ÿ¹ÿÃÿ¿ÿÇÿ®ÿ¶ÿ½ÿ·ÿ·ÿÃÿ»ÿÃÿ½ÿÌÿ¸ÿ²ÿÀÿÂÿÀÿ¿ÿÂÿÅÿ¼ÿ¹ÿ¾ÿ´ÿ²ÿ²ÿ²ÿ¼ÿ²ÿ³ÿÀÿµÿ¼ÿ¹ÿ±ÿÂÿÉÿ¾ÿ¾ÿ´ÿ»ÿ¿ÿ®ÿ«ÿ¼ÿÇÿ»ÿ³ÿÁÿÉÿÅÿÃÿ´ÿ¸ÿªÿ±ÿ½ÿ»ÿºÿÀÿÃÿÐÿ³ÿÉÿÄÿ³ÿ²ÿÄÿÁÿ¹ÿ³ÿ¶ÿºÿ½ÿºÿ¹ÿÅÿÀÿ³ÿÅÿÆÿÅÿÁÿ¾ÿÆÿÅÿµÿµÿ°ÿÈÿ¯ÿ¨ÿ°ÿÐÿ±ÿ¦ÿ³ÿ°ÿ¾ÿÂÿ³ÿ®ÿ³ÿºÿºÿÄÿ¹ÿ¬ÿ¶ÿ·ÿ£ÿ³ÿÂÿµÿ»ÿ¾ÿ¥ÿ¸ÿ¹ÿ»ÿ²ÿ²ÿ°ÿ»ÿ¿ÿ¾ÿÃÿÀÿÁÿ¾ÿ¶ÿµÿ´ÿ¨ÿ¿ÿÃÿ¿ÿÆÿ¸ÿÂÿ®ÿÌÿÁÿÂÿ³ÿºÿ¶ÿ¸ÿ¾ÿ¾ÿ»ÿ¿ÿÈÿ¿ÿ²ÿ²ÿ±ÿ­ÿ»ÿ¶ÿ¯ÿ®ÿÇÿ·ÿÆÿ¸ÿ¹ÿ±ÿ«ÿ²ÿºÿ¶ÿ·ÿÁÿ·ÿ¤ÿ©ÿ·ÿ¾ÿ°ÿ¶ÿÁÿ¼ÿ°ÿµÿ¾ÿ¿ÿÅÿ·ÿ²ÿ­ÿ´ÿ¹ÿ¾ÿÃÿ¿ÿºÿ´ÿ±ÿÁÿÂÿ¿ÿÌÿ·ÿÁÿ­ÿ´ÿ·ÿ¾ÿÄÿÁÿ±ÿÃÿ¾ÿ·ÿ·ÿ»ÿÄÿÁÿ³ÿ°ÿÃÿÆÿÄÿÃÿ¸ÿ·ÿ¬ÿÄÿ½ÿÁÿºÿ«ÿ½ÿ¾ÿ¸ÿµÿ³ÿ¬ÿ¯ÿ½ÿ·ÿÀÿÀÿ¼ÿÂÿÄÿÒÿ·ÿ¾ÿ°ÿÁÿÁÿ¹ÿÁÿÄÿ¿ÿ¹ÿ·ÿ»ÿÂÿÁÿ¶ÿ½ÿÇÿºÿ¯ÿ°ÿ¸ÿ±ÿ¯ÿ½ÿÀÿºÿÀÿÁÿÅÿÃÿ½ÿÄÿÃÿ¹ÿ¯ÿ·ÿºÿ²ÿÅÿÊÿËÿºÿÇÿ½ÿ®ÿ¹ÿÅÿ¶ÿ®ÿÀÿÂÿ±ÿ½ÿ¾ÿ´ÿ½ÿÀÿ¹ÿ°ÿµÿ´ÿÃÿ´ÿ¸ÿ¼ÿ¾ÿ¼ÿÁÿÄÿ¹ÿ³ÿÿ¸ÿ¬ÿ´ÿÇÿÃÿÄÿÂÿ¹ÿ®ÿ¹ÿ¾ÿµÿ·ÿ·ÿºÿÆÿ»ÿÀÿ¿ÿÄÿ¼ÿ¿ÿ¹ÿ½ÿ¼ÿµÿ¶ÿ½ÿ½ÿ¯ÿ²ÿÆÿÃÿºÿÄÿÊÿÇÿÇÿÉÿÅÿ»ÿ»ÿÂÿ¿ÿ¹ÿ¹ÿÅÿÍÿÊÿ¾ÿ²ÿ¹ÿÃÿËÿ­ÿ½ÿ¿ÿ¿ÿ¸ÿÉÿÆÿÅÿ»ÿ²ÿ¿ÿÆÿÁÿÇÿ¸ÿÑÿµÿÃÿÇÿÅÿÈÿºÿ¹ÿ¾ÿ»ÿ¹ÿÀÿÃÿ½ÿ¸ÿÀÿ¾ÿ¸ÿËÿºÿÅÿ¸ÿÂÿÉÿ¸ÿÅÿÇÿ·ÿ±ÿ´ÿÉÿµÿ®ÿÈÿÂÿ¾ÿ³ÿ²ÿÄÿµÿ³ÿ¼ÿÂÿÃÿÄÿÉÿÂÿ»ÿ¼ÿ¿ÿÇÿÖÿÃÿÕÿÆÿ»ÿÃÿ¹ÿªÿ¶ÿÁÿ»ÿ¸ÿ´ÿÄÿÂÿ¿ÿ²ÿ³ÿ°ÿ·ÿ½ÿºÿ¶ÿ¸ÿ·ÿ¯ÿ»ÿÄÿÁÿÅÿÆÿÀÿ¶ÿ³ÿ¶ÿ¶ÿ®ÿ¨ÿ²ÿ·ÿ¾ÿ½ÿÈÿ¼ÿÁÿ¯ÿ»ÿ½ÿ°ÿ¶ÿÀÿÀÿÈÿÃÿ²ÿÇÿÐÿÅÿÉÿÇÿ·ÿ­ÿ»ÿÁÿÂÿÂÿ¸ÿÄÿÃÿ¶ÿÆÿÂÿºÿºÿÂÿÃÿÂÿÀÿÃÿËÿÇÿÃÿ»ÿ¯ÿ¸ÿ¸ÿ½ÿ·ÿºÿÆÿÇÿ¸ÿ±ÿ½ÿÄÿÉÿÊÿ¾ÿÇÿÂÿÁÿ¶ÿ¶ÿÂÿÆÿ½ÿ¶ÿ¶ÿ´ÿ¯ÿÊÿ¸ÿ±ÿ¿ÿÃÿÁÿÄÿÍÿÑÿÊÿÁÿÂÿ¸ÿÆÿ¸ÿÈÿ¼ÿ·ÿ³ÿ¸ÿÁÿÃÿÀÿ¹ÿ¸ÿ»ÿÉÿ¾ÿÀÿ¿ÿ½ÿÃÿÁÿ¿ÿÍÿÆÿÅÿÓÿÌÿ¹ÿÍÿµÿ°ÿ±ÿ­ÿ³ÿ¾ÿ»ÿ½ÿ¹ÿ¯ÿ¶ÿ¯ÿÁÿÉÿÄÿ¼ÿ¼ÿÇÿÉÿ§ÿ©ÿÀÿÊÿ³ÿµÿ½ÿ¼ÿ·ÿºÿ½ÿ³ÿ·ÿ½ÿ¯ÿ¼ÿ¿ÿ½ÿ¶ÿ²ÿ³ÿ´ÿ¼ÿ¼ÿµÿËÿÊÿÍÿÄÿ¸ÿµÿµÿ½ÿÂÿµÿ¿ÿ¼ÿ»ÿºÿÀÿ³ÿ¸ÿºÿµÿ¹ÿ¾ÿ¯ÿÿÌÿÁÿÅÿ·ÿ¿ÿÄÿ¼ÿºÿÀÿ¾ÿ½ÿ¿ÿ¼ÿÁÿÃÿÀÿÁÿÆÿÃÿ»ÿÀÿÃÿÃÿÃÿÌÿ·ÿ´ÿºÿ¹ÿ»ÿ½ÿ°ÿ¹ÿÉÿ°ÿ²ÿ¹ÿ¼ÿ¸ÿ¶ÿ¸ÿ¼ÿÊÿ¾ÿ³ÿ¸ÿ¿ÿ»ÿ¹ÿºÿ¿ÿ¿ÿ¿ÿ¿ÿ¸ÿºÿ­ÿ¶ÿÃÿ¾ÿ²ÿ°ÿ¹ÿ¶ÿÆÿÇÿµÿ¿ÿÒÿÇÿ±ÿ·ÿ»ÿ­ÿ¸ÿ¹ÿ±ÿÂÿºÿ¶ÿ¼ÿ½ÿÃÿ¼ÿÇÿ¶ÿÁÿÂÿÇÿ¿ÿ²ÿ±ÿ·ÿÔÿÎÿºÿ±ÿ®ÿ°ÿ¸ÿÂÿÄÿ»ÿ»ÿºÿÀÿ¿ÿÀÿ¿ÿ¾ÿ¾ÿºÿ¯ÿ²ÿ±ÿºÿµÿ»ÿ·ÿ¦ÿÿ¤ÿÿ¦ÿ¦ÿ³ÿ§ÿ§ÿ¨ÿ¨ÿ°ÿ°ÿ³ÿ¼ÿµÿ£ÿ¯ÿ¶ÿ½ÿÃÿ³ÿ²ÿ­ÿ°ÿ²ÿºÿ¼ÿ°ÿ®ÿ¾ÿ»ÿ»ÿÃÿ¾ÿ¶ÿÁÿÅÿ¹ÿ´ÿ¼ÿÆÿÇÿ¶ÿ¯ÿµÿ²ÿ®ÿ·ÿÂÿºÿ³ÿÈÿ¶ÿÄÿ½ÿÁÿÃÿ¸ÿ·ÿ¶ÿ±ÿ¬ÿ·ÿ¿ÿµÿ­ÿ¯ÿ¯ÿ°ÿ¶ÿ¯ÿ¼ÿ¹ÿ·ÿ·ÿµÿ¶ÿ½ÿºÿ´ÿ©ÿµÿ´ÿ³ÿ´ÿ°ÿ´ÿÊÿÄÿ¹ÿ¿ÿÉÿÂÿÄÿºÿ«ÿ·ÿÀÿ°ÿ±ÿ·ÿ½ÿ¶ÿ°ÿ±ÿ¶ÿ¹ÿ¯ÿ°ÿ¥ÿºÿ·ÿ»ÿ´ÿ±ÿºÿ¾ÿ²ÿ³ÿ³ÿÿÇÿÀÿ¾ÿ»ÿ¸ÿ»ÿ±ÿ¯ÿ­ÿ¶ÿÀÿ¸ÿ¹ÿ¸ÿ´ÿ¯ÿ§ÿ³ÿ¼ÿÎÿÎÿÀÿÀÿ¶ÿ²ÿ´ÿ­ÿ­ÿÿ°ÿ·ÿºÿ¯ÿ²ÿ¶ÿµÿ²ÿ³ÿ­ÿ²ÿ¦ÿ«ÿ·ÿºÿ°ÿ­ÿ±ÿ²ÿ¼ÿÀÿ´ÿºÿ±ÿ¼ÿÅÿ¾ÿ´ÿ°ÿ¯ÿ¹ÿ·ÿÃÿÄÿËÿ±ÿ´ÿ·ÿµÿ»ÿÁÿ»ÿ¾ÿÌÿ¸ÿÅÿÇÿÊÿÌÿÀÿ·ÿ¾ÿ¾ÿÂÿµÿ¯ÿ±ÿ¼ÿ¶ÿ¹ÿ³ÿ°ÿ»ÿ³ÿ´ÿ·ÿÂÿ´ÿ¾ÿ¹ÿ¶ÿ¶ÿ¼ÿ»ÿ±ÿ½ÿ°ÿµÿ¨ÿ´ÿ¶ÿ¾ÿ¶ÿ¶ÿ¼ÿ¹ÿ¼ÿ·ÿ°ÿ¿ÿÃÿÎÿµÿªÿ­ÿ«ÿ­ÿ³ÿ·ÿÅÿ¾ÿ¿ÿÈÿ½ÿ´ÿ²ÿ¶ÿºÿºÿºÿ»ÿ¼ÿµÿ«ÿÄÿÄÿ·ÿ°ÿ»ÿ¿ÿ¼ÿ¸ÿ±ÿºÿÂÿ¹ÿËÿµÿÆÿ¿ÿ¶ÿ³ÿÁÿÆÿ´ÿ¶ÿ¹ÿ¿ÿ¿ÿ¹ÿ°ÿµÿ´ÿ¯ÿ®ÿ¼ÿÂÿºÿÃÿÍÿÍÿÈÿÈÿÂÿ¸ÿ¸ÿ¯ÿ´ÿ¼ÿ¸ÿ¹ÿ¼ÿºÿÂÿÁÿ´ÿ³ÿÂÿ¬ÿ±ÿºÿ¼ÿ»ÿ¸ÿÁÿ¶ÿ·ÿ½ÿ¶ÿ°ÿµÿ´ÿ¾ÿ½ÿ¸ÿÁÿÃÿ­ÿ´ÿ¼ÿÒÿÄÿ²ÿÀÿ¿ÿ·ÿ·ÿ¿ÿÁÿ»ÿ¸ÿ¸ÿ²ÿ±ÿ¤ÿ¸ÿ¿ÿÀÿ»ÿ²ÿ²ÿ¿ÿÈÿÁÿ»ÿÌÿÈÿ¼ÿÁÿ¶ÿÍÿÒÿÖÿÏÿÊÿ¸ÿ®ÿ»ÿºÿªÿ¹ÿµÿ¯ÿÁÿÃÿ»ÿ´ÿ³ÿ»ÿ¸ÿ·ÿ·ÿ¸ÿ¾ÿ´ÿ½ÿ¿ÿ»ÿ¯ÿÇÿ²ÿÌÿ»ÿ¯ÿ¸ÿ½ÿ½ÿÁÿ¾ÿ´ÿºÿ»ÿÇÿËÿ·ÿ½ÿ·ÿ¸ÿ³ÿ¹ÿºÿ¸ÿºÿ·ÿ¿ÿÇÿ½ÿ¹ÿ´ÿ¾ÿ¢ÿÉÿÈÿÀÿ¹ÿÅÿÄÿ¼ÿÈÿÁÿ´ÿÄÿ¿ÿÅÿ¶ÿ±ÿ®ÿÇÿÂÿÆÿ½ÿ¼ÿÁÿºÿ·ÿµÿÂÿ¶ÿ¬ÿ®ÿ³ÿ¶ÿÁÿ·ÿÁÿÅÿ»ÿ°ÿ³ÿ»ÿ½ÿ¶ÿ·ÿ³ÿ´ÿ¾ÿ®ÿ¿ÿºÿºÿ¯ÿÁÿÃÿ¸ÿºÿÂÿÂÿ»ÿ¶ÿ¸ÿ¹ÿ ÿºÿ»ÿÂÿ¿ÿ¾ÿ¼ÿ«ÿ³ÿ½ÿ¶ÿ±ÿ¹ÿ¼ÿ¶ÿ¿ÿÈÿÂÿÅÿÇÿ·ÿªÿÂÿ·ÿµÿ´ÿ¶ÿ¾ÿÃÿÀÿ·ÿ»ÿÎÿºÿºÿ¯ÿ³ÿÊÿ©ÿ´ÿ¿ÿ¼ÿÁÿ¹ÿµÿ¸ÿ¼ÿÀÿÀÿ¾ÿ½ÿºÿ·ÿÃÿÄÿ´ÿÊÿÃÿÀÿ¸ÿ¿ÿ±ÿµÿ¹ÿ´ÿ³ÿ²ÿ¸ÿÐÿÉÿ©ÿ¸ÿÛÿ°ÿ­ÿÄÿ½ÿ¹ÿ´ÿºÿºÿ¸ÿ¸ÿ¶ÿ³ÿ·ÿ½ÿ¸ÿ¾ÿÄÿ±ÿ¶ÿ¦ÿ ÿ´ÿ½ÿ¶ÿ»ÿ¬ÿ±ÿ½ÿ©ÿ«ÿºÿ¶ÿ½ÿÉÿ»ÿ³ÿ·ÿ²ÿ¯ÿ¶ÿ£ÿ¾ÿºÿ»ÿ¬ÿ­ÿ«ÿªÿ³ÿ¶ÿºÿ¹ÿ´ÿ¼ÿ¸ÿ»ÿÃÿÃÿ¹ÿ©ÿ¿ÿ¬ÿÅÿºÿ®ÿ©ÿ½ÿ´ÿ­ÿ¸ÿ¹ÿ®ÿ´ÿÃÿÇÿÅÿ½ÿ´ÿËÿºÿ­ÿºÿ½ÿËÿÄÿ®ÿ¿ÿÄÿ¹ÿ»ÿ½ÿ¾ÿÅÿÄÿ¿ÿ½ÿ´ÿ¶ÿ¿ÿ½ÿ®ÿ©ÿ¸ÿºÿ°ÿÿ³ÿÈÿ¸ÿ¾ÿ¿ÿ»ÿ½ÿ¾ÿ¿ÿ»ÿ·ÿ¼ÿÀÿ¸ÿµÿ¹ÿµÿªÿ®ÿ·ÿ¼ÿ¹ÿ¬ÿ±ÿ´ÿ·ÿ¶ÿ¯ÿ³ÿ»ÿ¹ÿ¸ÿ·ÿ°ÿ¯ÿ¾ÿÄÿµÿ²ÿ¶ÿ«ÿ¸ÿ¿ÿÂÿ¬ÿ¯ÿ·ÿÄÿÂÿ»ÿ¼ÿ¯ÿ´ÿ¶ÿ­ÿµÿ³ÿ²ÿºÿ±ÿ¯ÿ´ÿÁÿÇÿÁÿÍÿ¶ÿ¼ÿ³ÿ®ÿÄÿÄÿ¯ÿ¶ÿ¼ÿ¾ÿ¹ÿ­ÿ³ÿ±ÿ´ÿ³ÿ«ÿ¸ÿ½ÿ²ÿ²ÿµÿ±ÿµÿºÿ²ÿ¶ÿ»ÿ¹ÿµÿÀÿ½ÿ¾ÿ½ÿ®ÿ«ÿµÿÃÿ¾ÿ»ÿ¾ÿ½ÿ¼ÿ¸ÿ¯ÿ³ÿ·ÿ¶ÿµÿÄÿ´ÿ±ÿ²ÿ­ÿ¦ÿ¯ÿÃÿ´ÿÁÿ¸ÿºÿ³ÿ½ÿÄÿ¶ÿ¬ÿ¹ÿÁÿÁÿÃÿ¿ÿ«ÿ¤ÿ¼ÿ·ÿ©ÿ°ÿ·ÿµÿ¾ÿ·ÿ¿ÿ·ÿºÿ½ÿÇÿ¹ÿ´ÿÃÿÇÿ°ÿÄÿ¹ÿ·ÿÀÿ·ÿ¹ÿ»ÿ¹ÿ½ÿ½ÿ¶ÿ°ÿ¹ÿ±ÿ¶ÿºÿ»ÿ´ÿ±ÿ»ÿ¾ÿÃÿ¿ÿ»ÿÂÿµÿºÿ»ÿ·ÿ½ÿªÿ¦ÿ¬ÿ²ÿ´ÿ±ÿ±ÿ»ÿ¼ÿ·ÿ¶ÿ°ÿ³ÿ±ÿµÿ¶ÿ¸ÿºÿ¼ÿÅÿ¶ÿ¹ÿÁÿ¯ÿ¬ÿ¾ÿÇÿ¾ÿ»ÿ¿ÿ¼ÿºÿ½ÿ¸ÿ¸ÿ¸ÿ»ÿ¸ÿ´ÿ´ÿ®ÿ®ÿµÿ¸ÿ¼ÿ¸ÿ¼ÿÃÿÃÿºÿÆÿ®ÿÅÿ´ÿ»ÿ´ÿ¶ÿÁÿ½ÿ¤ÿµÿ½ÿ¯ÿ®ÿ¼ÿÀÿ½ÿÄÿÅÿºÿ¹ÿºÿ´ÿ°ÿ³ÿ¼ÿºÿ®ÿªÿ¬ÿ¸ÿ»ÿ¹ÿ°ÿ­ÿ«ÿ¯ÿ·ÿµÿÈÿºÿÃÿªÿ¾ÿ¸ÿ¯ÿ¸ÿ³ÿÁÿ³ÿªÿ°ÿ¶ÿ¶ÿ¢ÿ¹ÿÄÿ¶ÿ½ÿµÿªÿ¸ÿ·ÿ¤ÿ©ÿ¸ÿ¬ÿ½ÿÀÿ©ÿÃÿ¼ÿÁÿ¾ÿ´ÿ´ÿÏÿ¨ÿªÿ¾ÿ²ÿÁÿ»ÿ¶ÿ¶ÿ­ÿ½ÿÂÿ½ÿ²ÿ¬ÿ¯ÿ¾ÿÂÿ·ÿºÿ¼ÿºÿ¹ÿ´ÿ¼ÿ½ÿÂÿÀÿÅÿ¿ÿ°ÿºÿ²ÿÄÿ®ÿ´ÿªÿªÿ´ÿ³ÿÂÿ¼ÿ¼ÿ½ÿ©ÿ¬ÿ¦ÿ®ÿ±ÿ©ÿ°ÿ±ÿ·ÿÃÿÇÿºÿ®ÿ¯ÿ¯ÿ«ÿ´ÿÄÿÃÿµÿ­ÿ©ÿ±ÿ°ÿÃÿ´ÿºÿºÿÎÿ»ÿÃÿ¸ÿÉÿ¯ÿ½ÿ¼ÿ«ÿ·ÿ¸ÿªÿ³ÿ±ÿ½ÿ¯ÿ¼ÿµÿºÿ°ÿ²ÿ¸ÿÄÿºÿ§ÿ¯ÿ½ÿ·ÿ¾ÿÆÿ¾ÿ¸ÿ°ÿ·ÿ½ÿµÿ¯ÿ­ÿ¾ÿ®ÿ¼ÿ¸ÿµÿ·ÿ¹ÿ®ÿ¸ÿ³ÿÔÿÃÿ¶ÿºÿÃÿÃÿ¿ÿªÿºÿ»ÿ¿ÿºÿ¸ÿÅÿ»ÿ¯ÿ­ÿ±ÿÍÿ¿ÿ¯ÿ±ÿ´ÿ¹ÿ¼ÿÁÿ»ÿ»ÿÅÿ¹ÿ¾ÿÃÿÇÿÆÿºÿÊÿÁÿµÿÃÿ¸ÿ¬ÿÄÿ¨ÿ¤ÿ·ÿ¿ÿÂÿÀÿ»ÿ³ÿ´ÿ¤ÿºÿºÿ¬ÿ»ÿ¶ÿÈÿËÿÄÿ¿ÿ·ÿ©ÿ°ÿ¶ÿÁÿºÿ¸ÿ»ÿÇÿÄÿ¼ÿ¸ÿ¶ÿÂÿÅÿºÿ°ÿ°ÿ½ÿÇÿÂÿ­ÿ¼ÿ²ÿ¾ÿ¼ÿ¹ÿÊÿÆÿÉÿ¿ÿ¼ÿÁÿÆÿ²ÿÀÿÅÿ°ÿ¶ÿËÿ¸ÿ¼ÿÃÿ¿ÿ¹ÿ¶ÿ³ÿ²ÿ®ÿ´ÿÄÿ²ÿ¶ÿ´ÿ½ÿ½ÿºÿÁÿµÿ²ÿ¾ÿ¼ÿ·ÿ¸ÿ¹ÿ·ÿ·ÿ½ÿÀÿ­ÿ«ÿ±ÿ¸ÿÀÿ¾ÿ°ÿ²ÿÂÿ¿ÿÅÿ¹ÿ¾ÿ¿ÿÀÿ£ÿÅÿÅÿ»ÿ½ÿ¸ÿ½ÿ±ÿ¯ÿºÿ¾ÿÂÿÓÿ¾ÿÀÿÃÿ¾ÿ»ÿ»ÿµÿ»ÿ·ÿ¸ÿ½ÿ±ÿ·ÿÃÿÐÿÄÿ³ÿ¾ÿÈÿÌÿ¿ÿ¯ÿ´ÿ®ÿ¥ÿ¯ÿ¼ÿ¾ÿ¾ÿÅÿ½ÿ«ÿ¿ÿºÿ¹ÿ¼ÿ¹ÿÅÿÃÿªÿ¾ÿ»ÿ­ÿÁÿÐÿ«ÿºÿ²ÿªÿ½ÿ¸ÿ©ÿÁÿ²ÿ®ÿ²ÿ¶ÿ¯ÿ¸ÿÅÿÀÿ¯ÿ­ÿºÿ²ÿ®ÿ¦ÿ¬ÿ¼ÿ¸ÿ­ÿ¸ÿÁÿ¾ÿ¼ÿµÿ½ÿ¼ÿ®ÿ§ÿ²ÿ¾ÿ±ÿ¶ÿ¼ÿ¾ÿ°ÿÇÿ¶ÿ½ÿ¹ÿ³ÿµÿ¯ÿ¼ÿ´ÿµÿ»ÿÏÿµÿÄÿ±ÿÂÿÂÿ¼ÿ»ÿ¿ÿ»ÿ½ÿ¾ÿÀÿ°ÿÁÿÃÿ¸ÿ©ÿ¶ÿ¿ÿÂÿÁÿ½ÿÂÿ¾ÿµÿ´ÿÁÿ¼ÿ°ÿ²ÿ½ÿ¿ÿ±ÿ¶ÿ½ÿ¿ÿ¿ÿ¶ÿ«ÿ¾ÿÃÿºÿ»ÿ¸ÿ·ÿ½ÿ³ÿÂÿ¸ÿ°ÿ¼ÿ¨ÿ«ÿÈÿ¯ÿÂÿÀÿÀÿ¿ÿµÿ¿ÿ·ÿ¾ÿÊÿ¹ÿÃÿ¼ÿÁÿÆÿÍÿÅÿ¿ÿÇÿ¸ÿ´ÿ¹ÿ¹ÿ¹ÿ·ÿ¹ÿ´ÿ»ÿÂÿ½ÿ¾ÿ½ÿ¸ÿ¾ÿ¿ÿ¾ÿÌÿ¿ÿ¯ÿ¶ÿ¸ÿ±ÿ·ÿ½ÿ´ÿ°ÿ³ÿ³ÿ³ÿ±ÿ¶ÿ«ÿ²ÿ½ÿ©ÿ©ÿ·ÿ²ÿ½ÿ»ÿÇÿÀÿ«ÿ°ÿÉÿ½ÿ¸ÿÂÿ»ÿ¸ÿÏÿÂÿºÿ¸ÿ±ÿ¶ÿ¿ÿ®ÿ³ÿ¸ÿºÿ¾ÿÁÿºÿ·ÿµÿ¶ÿ¸ÿ´ÿ¼ÿ¼ÿ´ÿºÿ·ÿµÿ±ÿ¸ÿÇÿ¯ÿ¼ÿ±ÿµÿ¹ÿ¯ÿ¶ÿÌÿºÿ¾ÿ¯ÿ¯ÿÂÿ¶ÿÀÿÅÿ¨ÿ¦ÿÓÿÉÿ¸ÿÀÿ®ÿ¿ÿ´ÿ°ÿÄÿ¿ÿÃÿÀÿ¹ÿ²ÿ¼ÿ¾ÿ´ÿ¯ÿ«ÿÀÿÅÿ¶ÿ¹ÿÁÿÈÿÇÿÁÿÁÿÁÿ½ÿ³ÿºÿÇÿÉÿÎÿÇÿ¸ÿ¹ÿ±ÿ±ÿÆÿÊÿ¨ÿ¾ÿ·ÿ²ÿ½ÿ·ÿÉÿ¸ÿ»ÿ¬ÿ¼ÿ½ÿ®ÿÇÿ«ÿ¾ÿ¼ÿµÿÁÿ¼ÿ·ÿ²ÿ·ÿ¹ÿ¼ÿ¿ÿ¹ÿ±ÿ³ÿ¶ÿ¾ÿ²ÿªÿ¶ÿ¶ÿ¶ÿÃÿ½ÿ¯ÿ¥ÿÿ²ÿ½ÿ·ÿ§ÿªÿ»ÿÂÿÀÿµÿ»ÿ¾ÿÄÿ¹ÿ°ÿ¼ÿ³ÿ¸ÿºÿÇÿ»ÿ¾ÿ´ÿ¿ÿ²ÿ¬ÿ¨ÿªÿ¸ÿÆÿÆÿ»ÿ²ÿ·ÿ¹ÿ¶ÿ¶ÿ·ÿ¯ÿ®ÿ´ÿÁÿ¾ÿ¸ÿ¼ÿ·ÿ·ÿ¼ÿ¶ÿºÿ¿ÿ·ÿ¼ÿ¶ÿ®ÿ¹ÿ®ÿ¹ÿ¯ÿ³ÿ²ÿ´ÿºÿ¼ÿ¾ÿ¶ÿ§ÿ¯ÿ·ÿ¯ÿÃÿÊÿÒÿ¹ÿÊÿ¨ÿ¹ÿÎÿÃÿÂÿ±ÿ¼ÿ·ÿ¸ÿÀÿ¹ÿ©ÿªÿ½ÿÀÿ´ÿ·ÿÀÿ¿ÿÅÿÇÿ¸ÿ¶ÿºÿ¹ÿ´ÿÂÿ·ÿ½ÿ¼ÿ¿ÿÆÿ¹ÿ·ÿÀÿµÿºÿÅÿ¾ÿ°ÿÄÿÃÿÃÿ·ÿ°ÿ¿ÿÇÿ¯ÿ½ÿÈÿÍÿ¾ÿ±ÿºÿ²ÿ°ÿ±ÿ½ÿÅÿ¶ÿ°ÿ´ÿ¼ÿÁÿ»ÿ¾ÿÃÿ¿ÿÈÿÇÿÀÿÇÿºÿ¸ÿ¾ÿ¾ÿ¹ÿ­ÿÀÿ¼ÿÇÿÁÿ¹ÿ®ÿ°ÿ¹ÿÀÿÐÿ¿ÿµÿ¬ÿÅÿ¸ÿµÿºÿ»ÿ®ÿªÿÆÿ¾ÿ´ÿ°ÿ¼ÿ¹ÿ«ÿ°ÿ³ÿºÿ½ÿ´ÿ°ÿºÿ®ÿÅÿÍÿ»ÿ¸ÿ·ÿ®ÿ¹ÿºÿ¹ÿ³ÿµÿ«ÿµÿÀÿÀÿºÿºÿ¿ÿ¼ÿµÿµÿ¶ÿ°ÿ¯ÿ»ÿ½ÿ¿ÿÂÿ¹ÿ¶ÿ½ÿÂÿ¿ÿ¿ÿ¾ÿ¶ÿÂÿÃÿ¸ÿÀÿÇÿ²ÿ®ÿ´ÿ³ÿÈÿ­ÿ¾ÿÀÿ²ÿºÿÇÿÈÿÈÿÉÿÌÿ¿ÿ»ÿ¤ÿ§ÿ«ÿ«ÿ³ÿ¿ÿÁÿ¹ÿ¸ÿ¾ÿÁÿ»ÿ²ÿ´ÿ³ÿ¶ÿÂÿÂÿ¸ÿ«ÿ²ÿÅÿÅÿÁÿ¸ÿºÿºÿ´ÿ¶ÿÃÿ¾ÿ»ÿ¾ÿÃÿ»ÿ¾ÿ¸ÿ¹ÿ·ÿ¸ÿ´ÿ¿ÿÂÿ¿ÿ¸ÿ·ÿ»ÿºÿ¸ÿ·ÿ¿ÿ»ÿ¼ÿ°ÿ¼ÿ¶ÿºÿ¾ÿ¿ÿ¶ÿÇÿ¶ÿ¸ÿÊÿÀÿ´ÿ°ÿ¼ÿ¿ÿÊÿÅÿÀÿ´ÿ¼ÿÂÿÅÿÀÿÀÿÁÿºÿ¹ÿ½ÿ·ÿ³ÿÀÿºÿÀÿÃÿ°ÿ©ÿÀÿÆÿÇÿ»ÿ³ÿÂÿ¼ÿÅÿ¿ÿ¿ÿÆÿÄÿÈÿÆÿ½ÿ¼ÿ¾ÿ»ÿ¼ÿ³ÿ¸ÿÉÿÂÿ½ÿ¾ÿ½ÿ»ÿ·ÿÃÿÃÿÅÿÌÿºÿ´ÿ¿ÿÇÿ¹ÿ²ÿ·ÿÈÿ¸ÿ½ÿ½ÿÃÿ²ÿ¶ÿ¿ÿÆÿ¿ÿ»ÿÁÿÃÿ½ÿºÿÁÿ·ÿ´ÿÀÿ¿ÿÇÿ·ÿ¼ÿ³ÿ¹ÿÂÿµÿ¼ÿÀÿ¾ÿÀÿ®ÿ¹ÿÆÿÄÿÇÿ¾ÿ¼ÿ³ÿ¹ÿÐÿÄÿ°ÿ½ÿÄÿºÿ¬ÿ ÿ§ÿÈÿËÿ¸ÿ®ÿ½ÿÈÿ¨ÿÉÿÆÿ¼ÿ´ÿÆÿÁÿÂÿ´ÿ´ÿ¸ÿ¾ÿÁÿ»ÿÀÿÁÿ¹ÿ¼ÿ¿ÿÅÿÀÿÄÿºÿ±ÿ±ÿÇÿºÿÃÿ«ÿ¶ÿ·ÿµÿ¶ÿÿ¼ÿÊÿÅÿ¼ÿ¬ÿ«ÿ¾ÿÂÿºÿÀÿ´ÿÃÿ¶ÿ·ÿ¯ÿ­ÿÄÿ·ÿ®ÿ¯ÿµÿºÿ½ÿºÿ¬ÿ¯ÿ³ÿ±ÿ·ÿÀÿ¾ÿ¹ÿ¼ÿ¾ÿ¾ÿÁÿ¬ÿÿ¯ÿ¼ÿ¾ÿ¬ÿ¾ÿÆÿ®ÿ²ÿ¿ÿ¹ÿ²ÿºÿÁÿ¶ÿµÿÁÿÀÿ¸ÿ¶ÿºÿ¿ÿµÿ¼ÿ´ÿÀÿ¹ÿºÿÈÿÉÿºÿÀÿµÿ·ÿ¾ÿ±ÿ¯ÿ»ÿ»ÿ²ÿ­ÿ¯ÿ¹ÿ¼ÿ²ÿ±ÿµÿºÿ¶ÿÈÿ´ÿ¾ÿÁÿ¿ÿÒÿÆÿ®ÿ²ÿ¸ÿºÿ½ÿ¾ÿ½ÿ½ÿ·ÿ´ÿÅÿÂÿ½ÿÂÿ·ÿ¶ÿªÿ¸ÿÏÿ´ÿ­ÿ¼ÿ¹ÿºÿ¿ÿÂÿ³ÿ¬ÿ»ÿÇÿÁÿ¹ÿ½ÿ»ÿ°ÿÇÿ¯ÿÀÿ­ÿ³ÿ·ÿÀÿÂÿ±ÿ·ÿ¸ÿ·ÿ²ÿªÿ¨ÿ´ÿ¼ÿ²ÿ¸ÿ¾ÿ¶ÿÁÿÀÿ¿ÿÐÿ±ÿºÿÅÿÉÿ±ÿ¸ÿÂÿÃÿÅÿÅÿÁÿ¿ÿÇÿÄÿµÿÌÿÁÿ¼ÿÅÿÇÿ³ÿ¹ÿÁÿºÿ·ÿ´ÿ·ÿ¹ÿ¿ÿÄÿÂÿÂÿ·ÿ³ÿÆÿ»ÿÍÿ¨ÿµÿ¼ÿÌÿÂÿÂÿ½ÿ¸ÿ¸ÿ¿ÿ¼ÿÂÿÄÿºÿÄÿ¼ÿÉÿÅÿ¿ÿ¹ÿºÿÂÿÃÿÁÿ¹ÿÆÿÉÿÌÿÇÿÀÿÂÿÁÿ¸ÿ¶ÿ¸ÿÆÿ®ÿÃÿ¸ÿÍÿ·ÿ·ÿºÿ·ÿ¾ÿÅÿÁÿ·ÿ¼ÿÇÿÁÿ½ÿ¶ÿÄÿ»ÿ¹ÿ±ÿ¸ÿ´ÿÁÿ»ÿÂÿÂÿ´ÿµÿÊÿÌÿ¯ÿ¦ÿ±ÿ¿ÿ¾ÿ°ÿÒÿËÿÀÿ»ÿÀÿÀÿÄÿÂÿÈÿÍÿºÿ°ÿºÿÃÿÐÿ´ÿ½ÿÂÿ¶ÿºÿÂÿ»ÿºÿ¹ÿ·ÿ½ÿ¾ÿ·ÿÁÿÌÿÄÿ¸ÿÀÿÅÿ¼ÿÂÿÀÿ¿ÿÄÿ¼ÿ¸ÿ¶ÿ¶ÿ¹ÿ»ÿÀÿ»ÿÂÿËÿÇÿ½ÿ³ÿÀÿ­ÿµÿÅÿ¿ÿ·ÿ¹ÿÀÿÄÿÆÿÂÿ¶ÿ°ÿÆÿºÿ»ÿ½ÿ»ÿ·ÿ»ÿÁÿÄÿÂÿºÿÂÿÆÿÆÿ¸ÿºÿÄÿÃÿÅÿÂÿ¿ÿ¾ÿ¾ÿÆÿÊÿÄÿÈÿÉÿÀÿ·ÿÊÿÇÿ°ÿ¬ÿ°ÿ®ÿºÿ¾ÿ¶ÿ¸ÿÀÿºÿ»ÿ·ÿÅÿ¯ÿ¼ÿÉÿÅÿÁÿ»ÿ»ÿºÿ¾ÿ¿ÿ¬ÿµÿ¯ÿÉÿ°ÿ¸ÿ°ÿ·ÿ¾ÿ¸ÿÀÿ»ÿ²ÿÂÿÉÿ¸ÿ¾ÿÔÿ½ÿ·ÿ²ÿ½ÿÂÿ¿ÿÁÿÅÿ½ÿ¸ÿÂÿ¿ÿÃÿÙÿ¼ÿÀÿ®ÿ³ÿ¼ÿÂÿÈÿÅÿÂÿËÿÃÿ³ÿ­ÿ¸ÿ½ÿËÿºÿ½ÿÄÿÉÿÉÿ½ÿ´ÿ½ÿ»ÿÊÿÈÿ¹ÿÄÿ¼ÿ¹ÿ·ÿÅÿËÿÁÿ»ÿ¼ÿ½ÿµÿÓÿÀÿ¾ÿ·ÿ¼ÿÇÿÈÿÆÿÂÿÀÿÐÿÀÿ¡ÿÇÿ´ÿÁÿÂÿµÿ·ÿÅÿÇÿºÿ¸ÿÂÿÈÿÅÿÁÿÃÿÅÿ¼ÿ´ÿºÿ·ÿ³ÿ¸ÿ³ÿÃÿ²ÿÑÿÕÿÅÿ¾ÿ²ÿµÿ³ÿ¶ÿÃÿ¾ÿ¾ÿ¼ÿ´ÿ³ÿ²ÿ¸ÿµÿºÿ¹ÿ¾ÿÆÿ¸ÿ½ÿ¹ÿ¯ÿ³ÿ²ÿ¯ÿ»ÿÃÿ¹ÿ±ÿºÿ½ÿ½ÿ¸ÿ®ÿ½ÿ¿ÿ¸ÿ°ÿ°ÿ°ÿ¹ÿÉÿÂÿÀÿ¸ÿ´ÿÁÿ´ÿ²ÿ­ÿ²ÿ¸ÿ¹ÿºÿ´ÿÂÿÃÿ¹ÿÄÿ¾ÿ»ÿ»ÿ¾ÿ¾ÿ¸ÿ»ÿ­ÿÁÿÐÿ°ÿ¹ÿºÿ³ÿ°ÿµÿ»ÿµÿÁÿ±ÿ¾ÿÄÿÁÿÀÿÄÿÈÿÅÿ¹ÿ¶ÿ¾ÿ°ÿÄÿ¼ÿ¯ÿ³ÿ®ÿ ÿ©ÿÁÿ±ÿ·ÿ¼ÿ´ÿ¯ÿ±ÿ·ÿºÿÀÿÇÿÅÿÁÿ»ÿ²ÿ¿ÿ»ÿÇÿ¾ÿºÿÁÿ³ÿ¬ÿ»ÿ­ÿ»ÿ°ÿ¸ÿ»ÿ»ÿºÿºÿ¸ÿ¶ÿ¿ÿ¶ÿ¹ÿ¿ÿ½ÿµÿ»ÿÇÿÂÿ´ÿ¿ÿÂÿÁÿÅÿ·ÿ¸ÿ¶ÿ®ÿ¹ÿÇÿÆÿ®ÿµÿµÿ¾ÿÄÿ¾ÿ»ÿÅÿ½ÿ¬ÿÁÿ¯ÿ½ÿ»ÿ³ÿ¹ÿ½ÿ°ÿ­ÿ©ÿºÿÄÿÁÿ½ÿ¿ÿ¾ÿµÿµÿ¸ÿ¼ÿµÿ¨ÿÆÿ¶ÿÿ¡ÿ¦ÿÿ´ÿ§ÿ§ÿ±ÿ³ÿ§ÿ§ÿ±ÿ±ÿ§ÿ¾ÿ¥ÿ´ÿ®ÿ®ÿ¸ÿ¼ÿ·ÿ­ÿ·ÿ·ÿºÿËÿ¾ÿµÿ½ÿÀÿ´ÿ¿ÿÅÿ¼ÿ½ÿÅÿ»ÿ»ÿ·ÿÃÿÄÿºÿ²ÿ´ÿ¸ÿ²ÿ±ÿÃÿÏÿ«ÿ¤ÿ¤ÿ­ÿ»ÿ¹ÿºÿºÿ²ÿ½ÿ¹ÿ®ÿ²ÿ¶ÿºÿ¾ÿ¸ÿ´ÿ¸ÿ¯ÿ»ÿ­ÿºÿ¼ÿ¹ÿµÿ¯ÿ­ÿ·ÿµÿºÿ­ÿ°ÿ´ÿ¸ÿ¹ÿ·ÿ½ÿÈÿ¿ÿ·ÿ¸ÿ¯ÿ°ÿ°ÿ¬ÿªÿ¥ÿ¢ÿ½ÿ¹ÿÁÿ­ÿ³ÿ­ÿªÿ¹ÿºÿ¾ÿ»ÿ±ÿ¹ÿºÿ»ÿ­ÿ¦ÿµÿ½ÿÆÿ»ÿ´ÿËÿ¼ÿ»ÿ¼ÿºÿ·ÿ¸ÿ¶ÿ¹ÿ°ÿ¹ÿ¸ÿ®ÿ®ÿºÿ»ÿ®ÿªÿ¯ÿ¬ÿ¯ÿ³ÿ¾ÿ¼ÿ¼ÿ¹ÿ²ÿ´ÿ½ÿ­ÿ¯ÿ±ÿ¾ÿ±ÿ¯ÿ¯ÿ©ÿ´ÿ»ÿ®ÿ°ÿ¬ÿÂÿ½ÿµÿ±ÿ³ÿµÿ°ÿ½ÿµÿ°ÿ´ÿ¬ÿ¼ÿ¿ÿ´ÿ®ÿ¬ÿ«ÿ¹ÿ¹ÿÈÿ½ÿÉÿ¼ÿ¾ÿºÿ¶ÿ¸ÿªÿ¯ÿ¸ÿ¸ÿ¾ÿÂÿ¸ÿ¶ÿÁÿÃÿ¸ÿ´ÿ³ÿ¾ÿ·ÿ¸ÿ®ÿ±ÿµÿÁÿ¹ÿ£ÿÿ¬ÿÉÿ¢ÿ«ÿÈÿÅÿµÿ²ÿ¼ÿ¼ÿ°ÿ¬ÿºÿ´ÿ¬ÿ¨ÿ­ÿ­ÿ­ÿ¼ÿÄÿ½ÿ¹ÿ°ÿ£ÿ§ÿ¬ÿªÿ¸ÿÀÿ±ÿ«ÿ¶ÿ»ÿ´ÿ°ÿÂÿ²ÿÀÿÁÿÄÿ¯ÿ´ÿºÿ»ÿÁÿÈÿ¹ÿ³ÿÉÿ¨ÿ¨ÿ¸ÿ¸ÿ¼ÿ¸ÿ¾ÿÅÿ¾ÿ±ÿ®ÿ½ÿ¸ÿÌÿ¶ÿ¸ÿ»ÿ´ÿ­ÿºÿÇÿ¾ÿºÿªÿ»ÿÂÿÑÿ°ÿ­ÿ°ÿ¯ÿ±ÿ¶ÿ»ÿ¾ÿÃÿ¹ÿÉÿÅÿ»ÿ»ÿ½ÿÁÿºÿºÿ¿ÿ¹ÿ»ÿ¸ÿ¿ÿªÿ²ÿ³ÿ¹ÿ»ÿÁÿÂÿ¼ÿ¿ÿÅÿ¶ÿ²ÿÁÿ·ÿ¯ÿ½ÿ¸ÿ»ÿ¹ÿºÿ¸ÿ¹ÿ¾ÿ½ÿ¶ÿ´ÿµÿÁÿ²ÿ¶ÿÊÿ®ÿªÿ¸ÿ¼ÿ»ÿ»ÿ¹ÿºÿ¼ÿ¨ÿ·ÿ¼ÿÊÿÈÿ´ÿ·ÿÂÿÁÿºÿ·ÿ¾ÿÇÿÆÿ±ÿÜÿ²ÿ°ÿÂÿÍÿÃÿ¯ÿ²ÿ»ÿ¹ÿ»ÿ·ÿÆÿ»ÿ¾ÿ°ÿÂÿÃÿ±ÿ¶ÿµÿ®ÿ´ÿ½ÿ»ÿ»ÿ·ÿ¶ÿ¿ÿÀÿÅÿÃÿÌÿÁÿ¹ÿÇÿÉÿ¿ÿºÿ¶ÿ²ÿ´ÿµÿÁÿ½ÿÉÿ±ÿ°ÿ»ÿÁÿÀÿÀÿ³ÿ©ÿµÿ¿ÿÍÿÌÿÃÿ­ÿºÿ¾ÿ¸ÿ­ÿªÿ·ÿ»ÿÀÿ¿ÿ¹ÿÃÿ·ÿ´ÿÁÿÁÿÉÿ±ÿ´ÿ®ÿÇÿÃÿ´ÿ³ÿ¾ÿÇÿ»ÿªÿ¾ÿºÿºÿµÿÇÿÀÿÿ©ÿ¼ÿ¼ÿ¹ÿÂÿ¿ÿ¹ÿÂÿÅÿ¾ÿ·ÿ¬ÿ·ÿËÿ¶ÿµÿ³ÿ»ÿ¯ÿ¾ÿÅÿÆÿÅÿÃÿÇÿÆÿ¿ÿ³ÿ±ÿ¾ÿ¨ÿÈÿÑÿÅÿÈÿÈÿÄÿ½ÿ¸ÿ°ÿ®ÿ´ÿ¶ÿ½ÿÀÿÇÿ»ÿÀÿÉÿ®ÿ©ÿ½ÿ­ÿ²ÿ´ÿµÿÁÿÄÿ¸ÿ¾ÿÑÿ¼ÿ¬ÿÖÿ°ÿºÿÊÿ·ÿ¿ÿ»ÿÀÿ¿ÿ¶ÿ¹ÿÁÿÅÿÇÿ½ÿ¶ÿ¿ÿÃÿ³ÿÄÿÈÿ¸ÿÅÿËÿ¼ÿ¶ÿ¼ÿ·ÿ¹ÿ¿ÿÄÿ¹ÿ«ÿÅÿËÿ·ÿ½ÿ­ÿ½ÿ¼ÿ¬ÿÄÿÈÿ¸ÿ®ÿ³ÿ¶ÿÂÿÇÿ¿ÿ¸ÿ·ÿ»ÿ³ÿ¹ÿ¿ÿ¾ÿ±ÿ¹ÿ³ÿºÿÌÿ®ÿ°ÿ½ÿ½ÿÂÿ²ÿ±ÿÆÿÈÿÀÿ¸ÿ¹ÿ·ÿÄÿ³ÿµÿÀÿ¥ÿ²ÿµÿ·ÿ°ÿ«ÿ­ÿ«ÿ°ÿ±ÿ°ÿ³ÿµÿµÿ¯ÿ»ÿµÿºÿ¯ÿ«ÿµÿ»ÿ»ÿ¼ÿ³ÿµÿ¬ÿ±ÿ­ÿ®ÿ½ÿÂÿ¹ÿ²ÿ¶ÿºÿ´ÿ±ÿ¾ÿ°ÿ°ÿµÿ±ÿºÿÆÿ´ÿ»ÿÀÿ¸ÿµÿ¾ÿÄÿ¿ÿ¾ÿ¼ÿ°ÿ®ÿ´ÿ»ÿ©ÿ¡ÿÀÿ¾ÿ·ÿ·ÿ³ÿ°ÿÀÿ½ÿ±ÿµÿÀÿÈÿÅÿËÿÄÿµÿ¹ÿ¾ÿ¿ÿ·ÿ¾ÿ´ÿ­ÿ¬ÿ¹ÿ¸ÿ¹ÿ©ÿ¿ÿ¶ÿ±ÿµÿ»ÿ»ÿÅÿºÿ¨ÿ«ÿµÿºÿ¹ÿ¾ÿ´ÿÿ©ÿÆÿÀÿÍÿ±ÿÄÿ§ÿ¾ÿ¾ÿÄÿÂÿµÿ¹ÿ¼ÿ¿ÿµÿ¬ÿ­ÿ´ÿ»ÿ±ÿ®ÿ½ÿ¹ÿ¾ÿ¶ÿÇÿ¼ÿÄÿ¶ÿ°ÿÁÿÀÿ²ÿ¾ÿÎÿ¹ÿ´ÿºÿºÿ»ÿ·ÿ²ÿ±ÿ·ÿÃÿÀÿ¹ÿ·ÿ¼ÿÑÿÉÿ»ÿÊÿÇÿÃÿ¿ÿ»ÿµÿÈÿ¾ÿ±ÿ¯ÿ´ÿ½ÿ¶ÿ¾ÿÇÿ¿ÿ½ÿÀÿ·ÿ²ÿ¹ÿ»ÿ¶ÿ³ÿ²ÿ¯ÿ³ÿ¬ÿ³ÿÐÿ³ÿ¼ÿ³ÿ²ÿ·ÿ¹ÿµÿ³ÿ«ÿªÿ¹ÿµÿºÿÂÿ½ÿ¹ÿ¯ÿ°ÿªÿ·ÿ±ÿªÿ±ÿ»ÿ³ÿ¿ÿÅÿ¾ÿÃÿÈÿÁÿ¸ÿ¼ÿÃÿ²ÿ·ÿ´ÿ´ÿ»ÿ¾ÿ¾ÿºÿ¼ÿÃÿÃÿºÿ«ÿ¬ÿ´ÿ²ÿÃÿÀÿ½ÿ¹ÿºÿ´ÿ¿ÿ»ÿ¿ÿµÿÀÿ¹ÿ´ÿ«ÿ´ÿ³ÿºÿ´ÿ¯ÿ²ÿ´ÿ¾ÿÉÿÀÿºÿ¹ÿ¯ÿ´ÿ¬ÿµÿ°ÿ»ÿ¼ÿÀÿÅÿ·ÿ¹ÿ¹ÿ®ÿ­ÿ·ÿ¿ÿºÿµÿµÿ¬ÿ¬ÿµÿ¸ÿ·ÿ®ÿ´ÿ·ÿ·ÿºÿ²ÿ´ÿ¹ÿ°ÿ»ÿ·ÿ­ÿ±ÿ¸ÿ¼ÿ®ÿ¼ÿ­ÿ°ÿ»ÿºÿ¾ÿ¼ÿ¶ÿ¨ÿ¼ÿ½ÿÃÿµÿ¿ÿ½ÿ¸ÿ³ÿ°ÿºÿ»ÿ¸ÿ¶ÿ°ÿ¬ÿ®ÿ´ÿ²ÿºÿ®ÿ¸ÿ¶ÿ«ÿ¶ÿ²ÿ²ÿ²ÿ·ÿ¦ÿÈÿ¼ÿ¬ÿ«ÿÅÿ´ÿ¯ÿ¶ÿÀÿ½ÿÁÿ³ÿ°ÿµÿ³ÿ°ÿÃÿÄÿ®ÿ¬ÿ±ÿ²ÿ½ÿ¼ÿ®ÿºÿ´ÿ´ÿ¶ÿÌÿÁÿ¼ÿ´ÿ´ÿªÿ¿ÿ¶ÿÀÿ¼ÿ¬ÿ¯ÿ­ÿ¹ÿ°ÿ½ÿÂÿµÿ»ÿ¾ÿ´ÿ´ÿ·ÿ¬ÿ°ÿ»ÿ¼ÿÀÿÀÿ¾ÿ¼ÿ¶ÿ¿ÿÂÿ¿ÿ¼ÿ´ÿ·ÿ«ÿ²ÿ¯ÿÁÿ¶ÿ¶ÿµÿ±ÿ°ÿ´ÿ¾ÿ»ÿ´ÿ¹ÿ²ÿÒÿÂÿ¯ÿªÿ·ÿ¬ÿ¬ÿ¾ÿ³ÿ·ÿÃÿÇÿµÿ£ÿ¬ÿ±ÿ°ÿµÿ¼ÿ¼ÿ¹ÿ¼ÿ¾ÿºÿ¶ÿÌÿ¾ÿÃÿ®ÿ­ÿ¹ÿ¨ÿ±ÿÄÿÆÿ§ÿ¸ÿ°ÿºÿºÿ´ÿ·ÿ«ÿ²ÿ¯ÿ³ÿ¿ÿÀÿ´ÿ¸ÿ¼ÿªÿ¯ÿ½ÿµÿ·ÿ¾ÿ¸ÿ½ÿ·ÿ°ÿÄÿ¿ÿªÿ´ÿÁÿ®ÿ±ÿ°ÿ»ÿ»ÿ±ÿÈÿºÿÄÿÅÿ¸ÿ¶ÿ·ÿÎÿ¬ÿ¹ÿ°ÿ¾ÿ£ÿ¦ÿ¸ÿ³ÿ¼ÿ¶ÿ¶ÿ¸ÿÈÿÂÿÂÿÁÿ°ÿ»ÿºÿ©ÿ§ÿ­ÿºÿ»ÿ´ÿºÿ¸ÿ¼ÿ¾ÿ²ÿ¹ÿ¹ÿ¹ÿ¹ÿ¶ÿ³ÿ»ÿÁÿºÿºÿ¹ÿ¿ÿ¯ÿÄÿÂÿÿ¹ÿ¾ÿËÿªÿÄÿºÿ­ÿ´ÿ¶ÿ´ÿ´ÿ¯ÿ«ÿµÿ·ÿ´ÿ¶ÿ¸ÿºÿ½ÿÂÿ¿ÿ½ÿ¿ÿ¹ÿ¶ÿ¯ÿ¯ÿ¿ÿÏÿÄÿ±ÿÀÿ¼ÿ¶ÿ­ÿ´ÿ¿ÿÅÿÉÿ¶ÿµÿÄÿÂÿ·ÿÅÿÃÿ»ÿ¶ÿÆÿ³ÿ¼ÿÆÿ¬ÿÁÿ¹ÿ²ÿ®ÿ¹ÿ´ÿ®ÿ´ÿ»ÿªÿ°ÿºÿ´ÿ°ÿ¬ÿ°ÿ°ÿ´ÿ¼ÿ¹ÿµÿ¯ÿ´ÿÇÿÊÿµÿºÿ»ÿÅÿ¾ÿ¾ÿ¶ÿ¹ÿµÿ¶ÿ¶ÿ¾ÿ»ÿºÿ¿ÿÆÿÎÿ¼ÿ¿ÿ¯ÿ¡ÿ¯ÿºÿ­ÿÀÿµÿÄÿÍÿÅÿÀÿ¿ÿËÿ»ÿ°ÿ¬ÿ¶ÿ¶ÿ¶ÿºÿ¶ÿ¸ÿ¾ÿ¦ÿ¢ÿºÿ¶ÿªÿ±ÿ¸ÿÄÿÆÿ²ÿ¸ÿ¼ÿÅÿ³ÿ»ÿµÿ¿ÿÀÿÈÿËÿ½ÿÅÿ²ÿ¹ÿ³ÿ°ÿ©ÿ¿ÿÈÿÆÿ´ÿ®ÿµÿÅÿ»ÿ»ÿµÿÀÿÂÿ·ÿ´ÿ±ÿµÿ¹ÿ¾ÿÅÿÅÿ»ÿ±ÿÃÿ±ÿ¥ÿ©ÿ³ÿÀÿÉÿÅÿ»ÿ»ÿ»ÿ¼ÿ»ÿ¾ÿÄÿ·ÿ®ÿ½ÿ½ÿ¬ÿ¼ÿµÿ¶ÿ¬ÿ°ÿ±ÿ»ÿ¶ÿ¸ÿ¿ÿÁÿ¹ÿ·ÿ·ÿµÿ¾ÿ»ÿÄÿ«ÿ¸ÿºÿ¶ÿ²ÿ±ÿ²ÿ¶ÿ¹ÿÆÿ¸ÿ¾ÿÀÿµÿ§ÿºÿ½ÿÁÿÀÿºÿ·ÿ¹ÿÀÿ«ÿ²ÿÁÿ¸ÿ¸ÿ»ÿ½ÿ¹ÿ¸ÿÂÿÀÿ¿ÿ¾ÿ°ÿ¯ÿ·ÿ³ÿ³ÿµÿ¹ÿÀÿºÿÀÿºÿ³ÿ¸ÿ­ÿ®ÿÅÿ´ÿÈÿÃÿÅÿ¿ÿºÿ¿ÿ²ÿÇÿÃÿ»ÿ½ÿ¸ÿ¯ÿÅÿËÿÃÿÀÿÇÿ½ÿÄÿÂÿ¹ÿ½ÿ·ÿ¸ÿµÿ»ÿÃÿÀÿÇÿÈÿ¾ÿ¶ÿ³ÿ¿ÿÅÿÀÿ»ÿµÿÁÿ¿ÿÂÿÀÿ»ÿ®ÿ±ÿ»ÿºÿ½ÿ´ÿ«ÿÇÿÀÿ¹ÿ´ÿªÿ·ÿ¸ÿ²ÿÎÿ¹ÿ­ÿ²ÿ¾ÿ°ÿ«ÿÃÿÁÿ½ÿÁÿÇÿ¯ÿ±ÿ¼ÿ¶ÿ»ÿ±ÿ¯ÿ±ÿ²ÿ·ÿ¸ÿ²ÿ·ÿ¹ÿ±ÿ´ÿ´ÿ­ÿ³ÿ½ÿ½ÿ¸ÿ·ÿ¸ÿ¯ÿÁÿ¯ÿ±ÿ³ÿ°ÿ½ÿ½ÿÀÿÀÿ¼ÿ·ÿ¼ÿÇÿ¿ÿ®ÿÂÿ·ÿ ÿÂÿ±ÿÑÿªÿ·ÿÄÿ¾ÿ½ÿºÿ¿ÿºÿ¹ÿÀÿ¿ÿÅÿÉÿÇÿµÿ½ÿÃÿÇÿ¼ÿ¬ÿ¸ÿÈÿ¾ÿ«ÿ³ÿÁÿÄÿÇÿ¿ÿÃÿÌÿ½ÿ¶ÿµÿºÿÀÿ·ÿ¹ÿ¾ÿ¹ÿ³ÿÅÿ½ÿÈÿÓÿ°ÿºÿ¾ÿºÿ°ÿÆÿ±ÿ¼ÿ¿ÿ­ÿÈÿ¾ÿ½ÿ¹ÿ¸ÿ³ÿ®ÿÃÿ¹ÿ»ÿÁÿÁÿ´ÿ¸ÿÄÿÀÿÀÿÅÿºÿ·ÿÅÿÅÿ¹ÿ´ÿ´ÿ°ÿ»ÿÊÿ±ÿ¨ÿ»ÿÅÿ¹ÿ­ÿ¯ÿ¶ÿ»ÿ´ÿ¹ÿ¹ÿ¾ÿ½ÿ«ÿ²ÿ¸ÿ³ÿ¾ÿ³ÿ¨ÿ½ÿ°ÿ¸ÿ¹ÿ½ÿ¿ÿÀÿ»ÿ³ÿ¸ÿÄÿ¸ÿ´ÿ·ÿ½ÿ¸ÿ·ÿ½ÿ±ÿ®ÿ±ÿ¯ÿµÿµÿ­ÿ¶ÿÂÿ·ÿ¸ÿ³ÿ¯ÿ¶ÿ¾ÿ¾ÿºÿ²ÿ§ÿ¦ÿµÿ´ÿ¾ÿ¶ÿ­ÿ´ÿ½ÿ©ÿ©ÿ»ÿ­ÿËÿ´ÿ¶ÿ»ÿ¾ÿ«ÿÈÿÂÿ¿ÿ¾ÿ¼ÿ´ÿ²ÿ·ÿºÿ»ÿ·ÿ±ÿ³ÿ³ÿ¸ÿºÿ±ÿ¼ÿÌÿÏÿ½ÿ¯ÿ½ÿÈÿ³ÿ³ÿµÿ°ÿ³ÿ¬ÿ°ÿ©ÿ¿ÿ¸ÿ¿ÿ¬ÿÅÿ¼ÿÊÿ¼ÿ³ÿ¼ÿ²ÿ¸ÿ¿ÿÅÿÀÿ¸ÿµÿ¶ÿ´ÿ²ÿ³ÿÀÿÃÿ¿ÿ½ÿ¸ÿ²ÿ·ÿ¼ÿ¿ÿÅÿ½ÿ½ÿÈÿÃÿºÿ¸ÿ³ÿ¸ÿ½ÿ°ÿ¶ÿÃÿÃÿÂÿÆÿ°ÿ½ÿÁÿÄÿ½ÿÄÿ²ÿ¸ÿ½ÿ»ÿ¿ÿËÿ»ÿ»ÿ¸ÿ³ÿºÿ»ÿ»ÿ¸ÿ³ÿ·ÿ»ÿÀÿ¿ÿ±ÿ¹ÿÂÿËÿÔÿÃÿÁÿ¼ÿ¾ÿ¹ÿ¹ÿÅÿ¥ÿ§ÿ¸ÿÂÿ¾ÿ²ÿ¿ÿ¼ÿÈÿÅÿµÿÀÿ©ÿ¹ÿ³ÿ¯ÿ°ÿ¹ÿ»ÿ¿ÿÁÿÀÿ·ÿµÿ¼ÿÁÿÂÿÁÿµÿ³ÿÇÿÂÿ¿ÿ»ÿÊÿ¼ÿÄÿÆÿÁÿÀÿºÿÌÿºÿ¼ÿ½ÿÄÿÄÿµÿ¹ÿ½ÿ¹ÿ·ÿ°ÿ¬ÿ¶ÿµÿ»ÿÄÿÇÿÉÿÄÿ·ÿÁÿÁÿ¯ÿ®ÿ¯ÿ½ÿÄÿ¿ÿ³ÿ´ÿÃÿÇÿÄÿ³ÿÀÿ»ÿ´ÿ±ÿ¬ÿÀÿ¶ÿ¾ÿÅÿ¼ÿÂÿÃÿ¾ÿÄÿ¿ÿ»ÿµÿ³ÿÉÿÈÿµÿ¶ÿÁÿÇÿÀÿºÿÆÿ¾ÿµÿ»ÿ¾ÿºÿ¿ÿ¿ÿ±ÿÀÿ²ÿ°ÿ³ÿÑÿÀÿ±ÿ¯ÿ¯ÿ¿ÿºÿºÿ«ÿ¯ÿÉÿÄÿ¶ÿ¹ÿÀÿÃÿ¿ÿ¼ÿÂÿÂÿ¸ÿºÿ¹ÿ°ÿ»ÿ®ÿ¬ÿÄÿ·ÿ´ÿºÿ¿ÿÁÿ»ÿ¹ÿ½ÿ»ÿÍÿÄÿÁÿÃÿ»ÿ»ÿ¼ÿºÿ»ÿÀÿ½ÿ¾ÿ¿ÿºÿ¿ÿÁÿÀÿ½ÿ²ÿ´ÿ³ÿ¬ÿ¬ÿ´ÿÀÿÇÿ¿ÿªÿºÿÅÿºÿ³ÿ«ÿÁÿ±ÿ¹ÿ¿ÿÉÿÆÿ½ÿ¹ÿÂÿÄÿ¹ÿ¿ÿÀÿ¼ÿ¿ÿ¼ÿÉÿºÿ¾ÿ»ÿ¼ÿ¿ÿ³ÿ¶ÿ·ÿÁÿÀÿ»ÿ±ÿ¶ÿÀÿÂÿÅÿÇÿ²ÿ·ÿ¿ÿ»ÿºÿ´ÿ»ÿ¼ÿ¹ÿ°ÿ¼ÿ¿ÿµÿÀÿ¬ÿÀÿ¿ÿ±ÿ¹ÿ»ÿºÿ²ÿÊÿ¹ÿ½ÿ»ÿ»ÿ¾ÿ»ÿ¼ÿ¹ÿµÿ¾ÿÂÿÀÿÀÿÀÿµÿÃÿ½ÿ°ÿ®ÿÈÿ¸ÿÅÿÅÿ¹ÿ®ÿÀÿ»ÿ¸ÿÐÿÖÿ»ÿ¿ÿÅÿ¾ÿ¾ÿ½ÿ»ÿ·ÿºÿºÿ¬ÿ¹ÿ·ÿºÿµÿ°ÿ©ÿ·ÿÃÿ¸ÿ¹ÿ¹ÿ¶ÿµÿµÿ®ÿ¶ÿ¾ÿµÿ¬ÿ«ÿ²ÿ¹ÿ¼ÿ¹ÿ®ÿÃÿ·ÿ·ÿÒÿÊÿ®ÿ¤ÿ±ÿ¶ÿ¯ÿ´ÿ¹ÿ²ÿ¬ÿ¸ÿÂÿ¼ÿ´ÿ±ÿ´ÿ¼ÿ¸ÿ¼ÿ¿ÿÆÿ¿ÿ¾ÿÇÿÅÿ¸ÿ¼ÿ±ÿ·ÿ¶ÿµÿ®ÿ¶ÿ±ÿªÿ©ÿ±ÿ¹ÿ±ÿ°ÿ®ÿ¨ÿÀÿ¸ÿ»ÿ·ÿ»ÿÉÿ½ÿ»ÿ°ÿ´ÿ¹ÿ½ÿÃÿÅÿ¿ÿ¼ÿ»ÿ·ÿ·ÿ¸ÿ¹ÿ½ÿµÿµÿ©ÿ¯ÿ¹ÿÉÿ«ÿ¨ÿ½ÿ¿ÿÂÿÅÿÂÿÃÿ¼ÿ½ÿÄÿÂÿÇÿÈÿÇÿÃÿÉÿ«ÿ·ÿÉÿ²ÿ¶ÿÈÿ·ÿ´ÿ²ÿ´ÿ»ÿ°ÿ¨ÿ®ÿ»ÿ¾ÿ¸ÿÁÿ¾ÿµÿ¶ÿ³ÿÀÿËÿ¾ÿ®ÿ½ÿ¶ÿ¼ÿÄÿËÿÑÿÁÿ¿ÿ»ÿ®ÿ»ÿ»ÿ²ÿÄÿ¾ÿÆÿÒÿÐÿÌÿËÿ¿ÿ¾ÿ¶ÿ¯ÿÃÿ»ÿÀÿÇÿÄÿËÿÂÿ»ÿºÿÄÿÈÿµÿÑÿÌÿ¼ÿµÿ·ÿ©ÿ´ÿÃÿÄÿÂÿ½ÿ¹ÿ½ÿÀÿ¹ÿ¼ÿÀÿ¿ÿÀÿ¾ÿÃÿÊÿÃÿ»ÿÊÿËÿÉÿÄÿ¼ÿ¾ÿ¿ÿ¸ÿ½ÿµÿ¨ÿ¾ÿÊÿÅÿµÿ¾ÿ¼ÿºÿ³ÿ¼ÿÂÿÂÿ¾ÿÁÿÂÿºÿºÿÁÿÀÿ½ÿµÿ¶ÿ¹ÿ¹ÿÇÿÂÿÊÿÉÿÀÿÁÿÄÿÂÿ¾ÿ±ÿ¶ÿºÿÆÿÃÿ×ÿÈÿ¶ÿÊÿÀÿ»ÿ½ÿºÿ¿ÿÅÿ¾ÿ¶ÿÀÿÊÿÁÿÆÿ½ÿÃÿÀÿ±ÿÈÿºÿ¿ÿ»ÿºÿ½ÿ½ÿ¼ÿÄÿÒÿÅÿ½ÿÆÿ·ÿ»ÿÃÿÃÿ´ÿ¸ÿÃÿ¾ÿ¸ÿ¸ÿºÿÁÿ¼ÿ·ÿÇÿºÿÌÿÀÿµÿ¾ÿÈÿÂÿËÿÇÿ¿ÿºÿ¹ÿÃÿÀÿÊÿºÿÎÿÂÿÃÿ»ÿµÿÁÿÈÿÁÿºÿÁÿ¾ÿ¶ÿÈÿÆÿÄÿµÿ²ÿ¿ÿÀÿµÿ½ÿ½ÿ¿ÿ¿ÿºÿºÿÆÿÍÿ¼ÿ¯ÿ²ÿÆÿÄÿ¨ÿÃÿÈÿ½ÿ¼ÿ»ÿ¹ÿºÿ¼ÿÂÿÆÿÁÿ¿ÿ´ÿºÿÃÿËÿÆÿÁÿ¾ÿ¶ÿ·ÿ¿ÿ¼ÿ¶ÿµÿÀÿ±ÿÍÿ»ÿ¿ÿÉÿÆÿ¼ÿ·ÿµÿ·ÿÁÿÁÿÂÿÉÿµÿ»ÿ²ÿÀÿ·ÿÂÿËÿÀÿ·ÿ¸ÿ·ÿÂÿËÿ¹ÿ¨ÿ¯ÿÆÿÅÿÀÿ¹ÿ¾ÿ¿ÿÂÿÇÿ»ÿ³ÿ¾ÿ»ÿÃÿÁÿ¼ÿ¹ÿÅÿÃÿ¼ÿºÿÂÿÓÿÂÿÁÿÎÿÑÿÁÿ¸ÿÄÿÂÿÄÿÃÿ½ÿ¿ÿÇÿ¸ÿ»ÿÊÿÃÿÔÿÁÿºÿÂÿ¿ÿ½ÿµÿ¸ÿÏÿ«ÿÿÊÿ¯ÿ²ÿ°ÿÁÿÁÿÆÿÁÿ»ÿ¾ÿºÿÄÿ½ÿ»ÿÊÿ½ÿ¾ÿ¼ÿºÿ»ÿÀÿ¼ÿ²ÿµÿÅÿ¿ÿÂÿ¹ÿÁÿµÿ¼ÿ¹ÿ½ÿÈÿÃÿÀÿ¹ÿÂÿ¶ÿ¾ÿºÿ¯ÿ»ÿ¹ÿµÿ¿ÿÆÿ»ÿ¼ÿÁÿ°ÿ¨ÿ½ÿªÿ­ÿ·ÿ¼ÿ¿ÿ¹ÿ±ÿ±ÿÊÿ¾ÿÂÿ·ÿ¸ÿ´ÿ¯ÿ¹ÿ¿ÿ¶ÿÆÿÄÿ·ÿ¾ÿ¿ÿ´ÿ·ÿ¾ÿÊÿËÿ¹ÿ¸ÿ·ÿÇÿÄÿÍÿÃÿ´ÿ¶ÿ¼ÿ¹ÿÀÿÎÿÃÿ¿ÿÅÿ®ÿÆÿ¹ÿ½ÿÅÿ»ÿ¶ÿÂÿ¹ÿ²ÿÍÿÆÿ¸ÿ½ÿºÿºÿ¾ÿ¹ÿ¸ÿÅÿ½ÿÒÿ³ÿÅÿ·ÿ¡ÿ¤ÿ»ÿÁÿ±ÿ©ÿµÿ³ÿ±ÿµÿ¼ÿÂÿÇÿÌÿÌÿ¿ÿ¿ÿ»ÿ»ÿµÿÃÿ¿ÿÀÿÅÿ¾ÿ³ÿªÿ¹ÿ§ÿ´ÿ¼ÿ¼ÿ¼ÿÃÿÃÿ¸ÿ½ÿµÿ¸ÿ¸ÿ½ÿ²ÿ·ÿ¸ÿµÿ½ÿ¹ÿÂÿ»ÿÍÿÃÿ·ÿµÿºÿ½ÿÂÿÍÿÁÿ½ÿ°ÿ¹ÿ»ÿÇÿÉÿ¾ÿ²ÿ¸ÿÇÿÃÿÁÿ½ÿ³ÿ´ÿµÿºÿÁÿ»ÿ³ÿ½ÿÂÿ½ÿ¹ÿ¼ÿ»ÿ¼ÿ¾ÿ­ÿÉÿ©ÿ±ÿ¿ÿ·ÿ®ÿ©ÿ«ÿ°ÿ¨ÿÿ©ÿ¼ÿ·ÿµÿ±ÿ©ÿ£ÿÿ³ÿ¦ÿ±ÿ¥ÿ¨ÿ²ÿ¶ÿ·ÿ¾ÿ¾ÿ³ÿºÿ¶ÿºÿÁÿÃÿ½ÿ·ÿÀÿ¸ÿµÿÀÿÁÿºÿµÿºÿ¶ÿ¾ÿ¤ÿ°ÿ²ÿ¶ÿ²ÿ³ÿÂÿÊÿ¸ÿÁÿ¶ÿ³ÿÁÿ½ÿ¶ÿ²ÿ¨ÿ¼ÿ¿ÿ¶ÿ³ÿ·ÿ±ÿ»ÿÄÿ»ÿÃÿ¬ÿ§ÿ®ÿµÿ°ÿ²ÿµÿ´ÿ´ÿ¬ÿ®ÿÃÿ¾ÿ±ÿ·ÿ»ÿ¹ÿ¸ÿÀÿÅÿ¹ÿºÿ½ÿ´ÿ±ÿÀÿ¿ÿ¨ÿªÿªÿ¾ÿÃÿÀÿ½ÿ·ÿ¯ÿ­ÿ»ÿºÿÁÿ®ÿ·ÿ»ÿ¾ÿÄÿÅÿ½ÿ´ÿ¸ÿÀÿÆÿ²ÿ°ÿ²ÿ´ÿ¶ÿ´ÿ°ÿ¨ÿ¬ÿÆÿ±ÿµÿ°ÿ´ÿ´ÿ¶ÿÁÿ¿ÿ²ÿ³ÿ·ÿ°ÿºÿ¿ÿ»ÿ¼ÿ¿ÿ¸ÿ»ÿ»ÿ¾ÿ½ÿ·ÿ¼ÿ¸ÿ¼ÿ¸ÿ¨ÿ±ÿÇÿ¬ÿ·ÿ®ÿ«ÿ¸ÿ¸ÿ±ÿ¹ÿÄÿ»ÿÀÿÇÿºÿ¾ÿ²ÿ³ÿ»ÿºÿ²ÿ«ÿ¨ÿªÿÁÿ«ÿ«ÿ¹ÿ«ÿ¾ÿÍÿ¾ÿ¸ÿµÿªÿºÿ¦ÿ±ÿ¯ÿ®ÿ±ÿ¹ÿÃÿÂÿ¯ÿ¨ÿ²ÿ»ÿÀÿ«ÿ¿ÿÃÿ¹ÿ«ÿ©ÿÅÿÃÿ±ÿ¿ÿ§ÿ¹ÿ¼ÿ¯ÿ°ÿ¸ÿ¶ÿ°ÿ´ÿ¸ÿ¼ÿ´ÿ³ÿ½ÿ»ÿµÿ¸ÿ»ÿ»ÿ¾ÿ¶ÿ¡ÿµÿ¼ÿ¢ÿªÿ³ÿ²ÿ°ÿ¶ÿ¿ÿ¼ÿ¯ÿ¹ÿµÿ·ÿµÿÈÿ·ÿ½ÿ»ÿ¶ÿÃÿÁÿÃÿ°ÿ¼ÿ½ÿ°ÿºÿ·ÿÁÿ»ÿµÿ¿ÿÁÿ¾ÿ«ÿµÿÁÿ¹ÿ½ÿ¶ÿ½ÿ»ÿ®ÿ»ÿÐÿ¹ÿºÿ±ÿ¿ÿ£ÿ©ÿ¸ÿÅÿÃÿ½ÿ¹ÿµÿ·ÿ»ÿ±ÿ¸ÿ¹ÿÇÿÀÿ¸ÿ¼ÿ»ÿµÿµÿ¸ÿ·ÿ¿ÿÄÿ¸ÿÆÿ±ÿ¬ÿ½ÿÄÿÂÿÄÿÂÿ¼ÿºÿ·ÿ¹ÿ¼ÿÄÿ²ÿºÿ¸ÿ¼ÿ½ÿºÿ»ÿ¾ÿÄÿÅÿ·ÿ»ÿ»ÿÎÿÈÿ½ÿ¿ÿ»ÿ¾ÿÈÿ¿ÿ»ÿÁÿ´ÿÁÿËÿ¸ÿÄÿÅÿ¾ÿÃÿ¸ÿ¸ÿ¾ÿºÿ´ÿ³ÿ°ÿ­ÿ¾ÿ¨ÿ¾ÿªÿÃÿºÿ¶ÿÂÿ·ÿ°ÿ¹ÿ»ÿ¿ÿµÿ¸ÿ°ÿ¼ÿ©ÿ»ÿÀÿ­ÿ³ÿ¶ÿ°ÿ±ÿ·ÿ¾ÿ½ÿ½ÿ¹ÿ¿ÿÊÿ¶ÿºÿÅÿ¿ÿÁÿÀÿ·ÿ´ÿ³ÿ¬ÿ²ÿ²ÿ«ÿ¸ÿ¹ÿ²ÿ¸ÿ­ÿ¸ÿ½ÿÀÿÀÿ¶ÿ®ÿ¶ÿÆÿÐÿ­ÿ³ÿ¿ÿ¸ÿÿ£ÿ¾ÿ¸ÿ½ÿÄÿÁÿ¿ÿÂÿÅÿ½ÿ³ÿ·ÿ¹ÿÊÿ¯ÿÂÿ¸ÿ½ÿ¼ÿµÿ½ÿÀÿ¸ÿ³ÿ³ÿÀÿ·ÿµÿÃÿÇÿÊÿ½ÿ±ÿ¿ÿ®ÿ°ÿ½ÿ¾ÿ¹ÿ¼ÿÄÿ½ÿºÿ°ÿ·ÿÄÿºÿ´ÿ¬ÿ¹ÿ°ÿ»ÿÀÿÃÿÃÿ¸ÿ¼ÿÆÿ¸ÿºÿ´ÿÂÿ¨ÿ¨ÿÄÿ·ÿ²ÿ³ÿÂÿÅÿ¼ÿ´ÿ±ÿ¶ÿºÿ¹ÿ¼ÿ¾ÿ¸ÿ¸ÿÉÿ®ÿ¸ÿ¼ÿªÿ²ÿÄÿÊÿ¾ÿ¿ÿÉÿ·ÿÁÿµÿÅÿ´ÿ½ÿ»ÿµÿ¹ÿ¿ÿ³ÿ»ÿ½ÿ¶ÿÇÿÉÿ½ÿÁÿ¶ÿµÿ»ÿÆÿºÿÄÿÅÿ±ÿÃÿÂÿÀÿ¼ÿµÿ­ÿ¼ÿÊÿÀÿ¹ÿ°ÿ¤ÿ½ÿÏÿÀÿ¿ÿÀÿ¼ÿ²ÿ¸ÿ¸ÿ¸ÿ¸ÿÀÿ¸ÿ»ÿ¾ÿ¾ÿÅÿ¿ÿ¹ÿ¶ÿ°ÿ°ÿÂÿ¿ÿÃÿÇÿ¹ÿ¾ÿÃÿ¾ÿ¶ÿ¶ÿÂÿ¾ÿªÿ¯ÿÄÿÅÿ»ÿ¼ÿ¶ÿ¸ÿ³ÿºÿÀÿ²ÿ¹ÿ¿ÿÇÿ»ÿ³ÿ²ÿ³ÿ³ÿ°ÿ¬ÿ´ÿ¸ÿ®ÿ³ÿµÿ¢ÿÄÿÇÿ¨ÿÁÿ¾ÿ¼ÿ¨ÿ¾ÿ»ÿ±ÿºÿ°ÿ¸ÿÆÿ¿ÿ»ÿºÿ½ÿµÿ¨ÿµÿµÿ¦ÿ¸ÿºÿ¬ÿ°ÿ¼ÿ·ÿ¾ÿ¹ÿ¬ÿ©ÿ³ÿ¾ÿµÿ°ÿ²ÿ¥ÿ«ÿ«ÿÁÿ½ÿ¬ÿÌÿ·ÿ¿ÿ»ÿÁÿ ÿºÿ«ÿ­ÿ³ÿ¨ÿ¨ÿ³ÿ¼ÿÃÿÃÿ¾ÿ·ÿ¯ÿ´ÿ³ÿ°ÿµÿ³ÿ³ÿªÿ¶ÿ²ÿ°ÿ©ÿ§ÿ¸ÿ¾ÿ¼ÿ·ÿ°ÿ¨ÿ¬ÿ³ÿ®ÿµÿ¶ÿ³ÿ²ÿ°ÿ»ÿ´ÿ¹ÿ¢ÿÅÿ¬ÿ¬ÿ´ÿ·ÿ¼ÿºÿÊÿ¿ÿÁÿÂÿ¹ÿ²ÿ­ÿ²ÿ°ÿ®ÿÅÿ·ÿ³ÿ»ÿ¾ÿ¶ÿ¸ÿ·ÿ¹ÿ¿ÿ¾ÿ»ÿ´ÿ¹ÿ±ÿ²ÿÀÿÂÿ·ÿ·ÿ¿ÿ¸ÿ­ÿ¬ÿ³ÿ¹ÿ¾ÿ¿ÿÃÿÂÿ¾ÿÝÿÂÿ±ÿ¿ÿÁÿ¶ÿÅÿ¸ÿ¿ÿ¶ÿ®ÿ³ÿ¼ÿÂÿÇÿÈÿÂÿ¿ÿºÿ±ÿ´ÿ¿ÿ·ÿµÿ­ÿ¶ÿ¸ÿ¯ÿ»ÿµÿÊÿ³ÿªÿ®ÿ»ÿ°ÿ©ÿ´ÿ¼ÿ¿ÿ¶ÿ°ÿ·ÿ¸ÿ¾ÿÃÿ°ÿ°ÿ­ÿ¬ÿ§ÿ¬ÿ³ÿ¸ÿ«ÿºÿÆÿÈÿ»ÿÂÿÇÿ¿ÿ¶ÿÀÿÅÿ­ÿ²ÿ´ÿµÿ¹ÿ¼ÿ·ÿ±ÿµÿ¸ÿ¼ÿ¾ÿ¹ÿ¿ÿ¹ÿÂÿ·ÿÍÿÌÿ¸ÿÇÿ¸ÿÂÿ¿ÿ»ÿ²ÿÁÿ·ÿ¹ÿÒÿÄÿÀÿ¾ÿ»ÿ»ÿ¸ÿºÿ½ÿ»ÿ¾ÿ¼ÿ¸ÿ¾ÿ¹ÿ·ÿµÿ»ÿºÿÀÿ¹ÿ»ÿ¾ÿ¯ÿ¥ÿ¼ÿÀÿ¼ÿ»ÿÆÿ´ÿ²ÿ¼ÿ½ÿÇÿÌÿÁÿ¿ÿ¾ÿµÿ½ÿ¾ÿ®ÿ²ÿ®ÿ¹ÿ¶ÿ¿ÿ¾ÿ¯ÿÀÿÄÿÂÿ¿ÿ¨ÿ±ÿ¾ÿ³ÿºÿ±ÿ«ÿ²ÿ¼ÿÄÿ¶ÿ¯ÿ®ÿ´ÿ±ÿ«ÿ·ÿ¹ÿ·ÿ¹ÿ°ÿ­ÿ¯ÿ·ÿ»ÿÄÿ¿ÿ¹ÿ¹ÿ­ÿ¿ÿ¶ÿ±ÿ¸ÿÍÿ±ÿËÿµÿ¥ÿ¹ÿ¶ÿ½ÿ¾ÿ±ÿ»ÿÆÿºÿ¼ÿ¹ÿ¶ÿ´ÿ¨ÿÿ³ÿ¾ÿ¯ÿ®ÿ´ÿ»ÿ«ÿ®ÿ¼ÿ¸ÿÆÿ¿ÿ¸ÿ­ÿ½ÿ³ÿ¶ÿ¯ÿÀÿ·ÿ½ÿÍÿ½ÿÁÿ®ÿµÿ²ÿÄÿÂÿ»ÿ´ÿ´ÿ¨ÿ¨ÿ²ÿ®ÿ³ÿ·ÿµÿ¸ÿ¸ÿ¸ÿ¹ÿ»ÿ¸ÿºÿ³ÿ¹ÿ³ÿ´ÿ©ÿ­ÿ»ÿ»ÿºÿ³ÿÃÿÌÿÁÿ½ÿ¯ÿ¸ÿ¶ÿÂÿºÿÎÿÀÿ°ÿ¶ÿÈÿÁÿ¸ÿ²ÿ¦ÿ«ÿ°ÿ¯ÿªÿ£ÿ¦ÿÿÿ³ÿ³ÿµÿ½ÿÂÿÁÿ¸ÿ±ÿ¹ÿÀÿ²ÿ¥ÿ·ÿ²ÿ©ÿ§ÿ¿ÿÉÿ·ÿªÿ´ÿÃÿ½ÿ¸ÿ±ÿ¬ÿ°ÿ´ÿ±ÿÅÿÂÿ·ÿ¼ÿ»ÿ±ÿµÿ½ÿ»ÿ±ÿ°ÿ¹ÿ¿ÿ¼ÿ±ÿÀÿ¼ÿ¶ÿ¾ÿ¿ÿÇÿ·ÿµÿ¿ÿÁÿ¶ÿ½ÿ´ÿ»ÿ­ÿ±ÿ¾ÿ´ÿÎÿ¤ÿ¢ÿÇÿ»ÿªÿ®ÿÂÿÎÿ¶ÿÀÿÅÿÀÿ¼ÿ¯ÿ½ÿÐÿÁÿ·ÿ¿ÿ¸ÿ·ÿÈÿÈÿµÿ°ÿ¹ÿ»ÿ´ÿ¯ÿ¿ÿºÿ¹ÿ¾ÿ»ÿ²ÿºÿ¾ÿÂÿÉÿ«ÿ©ÿ¼ÿ´ÿµÿ»ÿÿÁÿ½ÿ»ÿ»ÿÁÿ»ÿ³ÿ¿ÿ°ÿ´ÿ½ÿ±ÿ«ÿµÿ¸ÿµÿ¶ÿ¸ÿ¸ÿ¼ÿÄÿ¼ÿ´ÿ»ÿ¹ÿµÿ»ÿÁÿÀÿÈÿÂÿºÿ¾ÿºÿµÿ²ÿ¹ÿÁÿ¹ÿ·ÿ°ÿ¯ÿ¼ÿÀÿÁÿºÿ¸ÿ¸ÿ©ÿ¾ÿ«ÿºÿ¾ÿ¶ÿ¿ÿ²ÿ¾ÿÀÿ¸ÿ«ÿ°ÿ·ÿ³ÿ«ÿ²ÿ¼ÿÀÿ¶ÿ§ÿ­ÿ·ÿ´ÿ¬ÿ®ÿºÿ¼ÿ¹ÿ¹ÿºÿ»ÿ¸ÿ»ÿ·ÿ´ÿ¯ÿ­ÿ¹ÿÂÿ®ÿ§ÿ»ÿ¶ÿ­ÿºÿ°ÿÏÿÏÿ»ÿ¤ÿÁÿ¿ÿ±ÿ¯ÿ¶ÿªÿÂÿ»ÿ¨ÿªÿµÿ¸ÿÅÿ¹ÿ¿ÿ¾ÿ¸ÿ¹ÿ´ÿ®ÿÃÿÎÿÁÿ¹ÿ¶ÿ²ÿ½ÿÇÿ»ÿ¶ÿÂÿ¿ÿ½ÿ»ÿ¾ÿ¶ÿ¯ÿ½ÿ³ÿ¿ÿ½ÿÃÿµÿ·ÿ´ÿ½ÿ¾ÿ·ÿ¿ÿÂÿÌÿ¸ÿÿ´ÿ­ÿ­ÿ½ÿ¹ÿ»ÿ¿ÿµÿ²ÿ¯ÿ±ÿ¯ÿ¿ÿÅÿÈÿ¸ÿÁÿ¿ÿ¸ÿ·ÿ´ÿ¸ÿ½ÿ»ÿ»ÿ´ÿ°ÿ¶ÿ³ÿ¯ÿ¾ÿÇÿ¼ÿµÿ±ÿ¹ÿ¸ÿ²ÿ³ÿ¿ÿÀÿ³ÿºÿÅÿ¿ÿÆÿ·ÿÂÿÁÿ¼ÿ¯ÿ¼ÿÆÿ²ÿÁÿ³ÿ¾ÿ±ÿ±ÿ±ÿ¾ÿÂÿ¼ÿ®ÿ³ÿÃÿÃÿ¼ÿ»ÿÁÿ´ÿºÿ»ÿ»ÿ³ÿ²ÿ¸ÿµÿºÿ³ÿ¬ÿ¼ÿ¿ÿ·ÿ´ÿ²ÿ´ÿ»ÿÂÿ¿ÿºÿÂÿ¹ÿ³ÿ½ÿ¾ÿ·ÿµÿ¸ÿµÿÁÿ¿ÿ³ÿ»ÿ®ÿ¼ÿ¶ÿÀÿ·ÿÆÿ²ÿÀÿÁÿ½ÿÉÿ²ÿÏÿÈÿ¿ÿºÿ»ÿ¶ÿÁÿÍÿÂÿ·ÿ¹ÿ¹ÿÃÿÇÿ»ÿºÿ¶ÿ±ÿ¬ÿ±ÿ¹ÿ¼ÿ¿ÿÅÿÃÿ·ÿ²ÿ¸ÿ¹ÿ¼ÿÊÿÄÿ»ÿ½ÿÇÿÌÿÁÿ¶ÿ¿ÿÀÿÁÿÂÿµÿ´ÿ´ÿºÿ¶ÿ¸ÿ«ÿ¹ÿºÿ´ÿÒÿ³ÿ®ÿ²ÿ°ÿ²ÿÂÿÇÿÆÿÂÿ¿ÿÀÿÿ¸ÿÊÿ¿ÿ²ÿµÿÀÿÃÿÅÿÁÿ½ÿ²ÿ²ÿ°ÿ°ÿ³ÿ±ÿ¶ÿ»ÿ¿ÿºÿÂÿ½ÿ¹ÿ´ÿ¸ÿ¼ÿ·ÿ¶ÿ´ÿ¶ÿ´ÿ¸ÿ¾ÿ¼ÿºÿÀÿ­ÿÆÿ¬ÿÆÿ­ÿ±ÿµÿ³ÿÀÿ®ÿ¾ÿÁÿ¹ÿ³ÿ¯ÿ§ÿÀÿ¸ÿ½ÿÉÿÇÿËÿÃÿ¸ÿ¸ÿ½ÿÀÿ¾ÿ¾ÿÂÿµÿ¸ÿÀÿ½ÿÁÿÁÿ¸ÿ´ÿÁÿ´ÿ¶ÿ·ÿ»ÿ¹ÿÁÿ±ÿ¸ÿ¹ÿ´ÿÈÿ¾ÿÌÿ¼ÿ¿ÿ½ÿ¨ÿ·ÿ¯ÿÃÿ¿ÿ¿ÿÍÿÀÿ±ÿÍÿÂÿÍÿÆÿ¾ÿÄÿµÿ¶ÿ¿ÿËÿÑÿ¼ÿ¶ÿ±ÿ´ÿÂÿËÿÊÿ¾ÿ¾ÿÂÿ¿ÿ»ÿÀÿ¾ÿªÿ´ÿ½ÿ³ÿ¶ÿ¹ÿ³ÿ·ÿ©ÿ°ÿ¶ÿ·ÿ´ÿ²ÿ­ÿ¬ÿ¸ÿªÿ³ÿ¼ÿ®ÿ«ÿ¼ÿ¬ÿ·ÿÁÿÇÿÂÿ¿ÿ¸ÿµÿ´ÿ¹ÿ·ÿ¹ÿºÿ½ÿ¿ÿÄÿ¸ÿ·ÿ¼ÿ­ÿ®ÿµÿ·ÿ²ÿ¯ÿ·ÿµÿ³ÿ¼ÿÄÿ¼ÿ´ÿ²ÿÂÿÁÿ¼ÿ¶ÿ¶ÿºÿÂÿ®ÿ¼ÿ½ÿÃÿÅÿ¿ÿ³ÿ¬ÿ¹ÿ¤ÿ¾ÿ¥ÿ»ÿ»ÿ³ÿÃÿÁÿÌÿÃÿµÿ¶ÿÅÿÇÿ¿ÿ¿ÿÇÿÉÿÅÿ¼ÿ«ÿ¯ÿ¿ÿÂÿÅÿ¸ÿ°ÿ¿ÿ¶ÿ«ÿºÿ»ÿÈÿÆÿ°ÿ¶ÿ ÿ¾ÿ¹ÿÁÿºÿÇÿ¼ÿÃÿÀÿÆÿªÿ­ÿºÿ±ÿÁÿ¸ÿ°ÿ°ÿ¹ÿ·ÿ±ÿ¹ÿÄÿ¶ÿ³ÿ¼ÿ»ÿÀÿÀÿ³ÿ¶ÿ¾ÿ¿ÿÂÿ¿ÿºÿÂÿÂÿªÿ¹ÿ¹ÿ½ÿ»ÿ¸ÿÅÿ¸ÿ½ÿ¸ÿµÿ´ÿÆÿÄÿÊÿ·ÿÁÿµÿµÿÁÿ´ÿ³ÿÉÿ¿ÿ¶ÿÀÿ´ÿ´ÿ¸ÿ·ÿ¿ÿ¿ÿ±ÿ¶ÿ¼ÿºÿ·ÿ®ÿÆÿÒÿ¼ÿÀÿÁÿ»ÿ»ÿ·ÿ¾ÿ³ÿµÿÄÿÇÿ³ÿÆÿ¯ÿÉÿ¹ÿÁÿ¹ÿµÿ¯ÿ¬ÿ¹ÿ´ÿ¶ÿ²ÿ»ÿÁÿÅÿÄÿÀÿ½ÿ»ÿ¾ÿ½ÿ¼ÿ¼ÿ±ÿ´ÿ¾ÿ¾ÿ½ÿ¶ÿ¿ÿ¹ÿÅÿÎÿÏÿºÿ»ÿÄÿ·ÿ¼ÿ¹ÿ·ÿ·ÿ¸ÿºÿÃÿÄÿÂÿ³ÿ¼ÿºÿ¼ÿ¼ÿµÿÁÿÀÿ¾ÿºÿ­ÿ³ÿºÿ±ÿ±ÿ³ÿ±ÿ¶ÿ¼ÿ¼ÿ³ÿ¹ÿµÿ»ÿÊÿ¸ÿºÿ¸ÿ¬ÿÀÿ¸ÿ¾ÿ¾ÿÀÿÇÿÀÿÁÿÎÿÌÿÂÿ³ÿµÿÆÿÂÿ³ÿ¹ÿÄÿÅÿÁÿÀÿÄÿ¼ÿ¹ÿÃÿ½ÿ·ÿ¿ÿ»ÿ±ÿ´ÿ¼ÿ½ÿÎÿÉÿµÿÊÿÂÿÎÿÂÿ¿ÿ¹ÿÀÿ½ÿ¸ÿ·ÿµÿÃÿÎÿÃÿÇÿÅÿ³ÿ¹ÿ¼ÿ¶ÿ³ÿÿ¦ÿºÿ­ÿ³ÿ¸ÿ½ÿÇÿÔÿ¾ÿÌÿ´ÿÈÿ»ÿÅÿÄÿ»ÿÆÿ»ÿ¸ÿµÿ´ÿ¾ÿÅÿÅÿ¿ÿ¹ÿ»ÿ»ÿ·ÿÆÿËÿÁÿ¶ÿÍÿÌÿ­ÿ¹ÿÎÿÎÿ³ÿÂÿ¿ÿ¾ÿ»ÿ±ÿ·ÿ¾ÿ¼ÿ»ÿ¸ÿµÿ¿ÿ¼ÿ½ÿÁÿ½ÿ·ÿ¸ÿÁÿ½ÿ²ÿ³ÿ½ÿ­ÿ³ÿÁÿÁÿ½ÿ¼ÿ¯ÿÀÿÀÿ¿ÿËÿºÿ¾ÿ´ÿ´ÿÀÿÄÿ¶ÿ²ÿ¿ÿÄÿ¸ÿ¸ÿÃÿ»ÿºÿÆÿ¶ÿ³ÿ¶ÿ¿ÿ¾ÿ´ÿ½ÿÂÿÀÿ±ÿ¾ÿ¯ÿÊÿ¸ÿµÿºÿ¿ÿÀÿ·ÿ¸ÿ¿ÿ»ÿ»ÿÂÿ½ÿ¼ÿ»ÿ»ÿÂÿÄÿ³ÿÂÿ°ÿ®ÿÃÿ±ÿÁÿ¯ÿ·ÿµÿ¾ÿµÿÄÿÀÿºÿÆÿÅÿÃÿÃÿ°ÿ«ÿ³ÿ§ÿ°ÿ²ÿµÿÃÿ¸ÿµÿ®ÿ¿ÿ­ÿ°ÿ·ÿ¿ÿÀÿ»ÿ¸ÿ°ÿ°ÿ®ÿµÿ½ÿ±ÿ¯ÿ·ÿ¶ÿ®ÿ£ÿ¼ÿ¸ÿÿÂÿ¯ÿ¨ÿªÿ¼ÿ¸ÿÊÿ°ÿ³ÿ¼ÿ²ÿ«ÿ·ÿµÿ§ÿªÿºÿµÿ¦ÿ¹ÿ½ÿÈÿÂÿ¸ÿÁÿºÿ¾ÿÄÿ°ÿ¬ÿ«ÿ¹ÿ¿ÿ½ÿ±ÿ­ÿ­ÿ³ÿµÿ³ÿ¾ÿÃÿ·ÿµÿÇÿÿ»ÿ¿ÿ·ÿÂÿ¡ÿ¨ÿ®ÿ­ÿ¹ÿ¸ÿ¸ÿ¾ÿÃÿ¶ÿ±ÿ¸ÿ²ÿ¸ÿ¼ÿ¼ÿ´ÿ±ÿ»ÿ±ÿ¶ÿºÿºÿ¹ÿ¹ÿÂÿÆÿºÿ¶ÿ¾ÿÀÿÄÿÆÿ¿ÿºÿ±ÿËÿÑÿ¸ÿ¬ÿ­ÿ¯ÿµÿÐÿÄÿ¯ÿ¯ÿ²ÿ¶ÿµÿºÿ¾ÿ»ÿ»ÿ¾ÿ¾ÿÂÿºÿ´ÿ¸ÿÀÿ¿ÿ¸ÿ¥ÿ¼ÿ·ÿÃÿÂÿ¿ÿÄÿËÿÈÿ»ÿ¶ÿ½ÿÂÿ¼ÿ®ÿ³ÿ½ÿÌÿ¿ÿÏÿÈÿËÿÇÿµÿ¸ÿÌÿÁÿ¼ÿµÿ¹ÿÉÿÈÿÁÿ¶ÿ¿ÿ³ÿ³ÿÇÿ¶ÿºÿ·ÿ½ÿºÿ¸ÿ¿ÿ¼ÿ¹ÿ¿ÿ´ÿ²ÿ¼ÿªÿ©ÿÍÿÀÿÉÿ»ÿ´ÿÀÿÌÿÀÿÄÿÊÿÁÿ¹ÿ¾ÿÁÿÃÿÉÿÂÿ¼ÿºÿ¿ÿÏÿºÿ½ÿÂÿ¹ÿ§ÿ¾ÿ¼ÿ»ÿ¼ÿÅÿ¸ÿ­ÿ¹ÿ»ÿ¿ÿ»ÿÄÿ¶ÿºÿÀÿÀÿÁÿ¿ÿÁÿÅÿÀÿ¿ÿÀÿ¼ÿ·ÿºÿÂÿÊÿ­ÿ¸ÿÒÿªÿÄÿÇÿÇÿ«ÿÂÿÐÿÀÿ»ÿ¸ÿµÿÃÿÆÿ³ÿÃÿÀÿÂÿ¾ÿ¶ÿÊÿ¼ÿ¿ÿ»ÿÄÿÆÿÀÿ½ÿºÿºÿÃÿÁÿ¸ÿ¸ÿÃÿÆÿ¾ÿ¶ÿ»ÿÆÿ¼ÿ¼ÿºÿ´ÿ¸ÿ¸ÿÀÿÁÿ³ÿÀÿÃÿ®ÿºÿÓÿ¿ÿ¾ÿÁÿ¼ÿ·ÿ½ÿÁÿ½ÿ¾ÿ·ÿÊÿ»ÿÃÿ¶ÿ«ÿ²ÿ±ÿ´ÿ´ÿ¯ÿ¯ÿºÿÀÿ³ÿ¶ÿÅÿ·ÿ°ÿµÿ´ÿÃÿ¹ÿ¸ÿ·ÿ²ÿ¼ÿÔÿÙÿ¾ÿ¨ÿ¿ÿ¿ÿÇÿ©ÿ¶ÿÇÿ¿ÿ¼ÿ´ÿµÿ¶ÿ´ÿÃÿÌÿÄÿ¸ÿ¿ÿµÿµÿÀÿÇÿÅÿ¾ÿ¿ÿ¼ÿµÿ¶ÿºÿ¶ÿ±ÿÂÿµÿ¼ÿÇÿÎÿÄÿÆÿÆÿ´ÿ±ÿ¿ÿºÿÀÿÅÿ·ÿ¶ÿµÿÁÿ¿ÿÌÿÆÿ·ÿµÿ»ÿ¾ÿ¿ÿ«ÿ·ÿ´ÿÍÿÃÿ¹ÿ½ÿÄÿ¿ÿÁÿÄÿ»ÿ³ÿ²ÿÃÿÁÿÅÿÁÿÅÿ¸ÿ·ÿ®ÿ±ÿ°ÿ»ÿÓÿ½ÿªÿ±ÿÃÿÃÿÅÿËÿÆÿ¼ÿÂÿÀÿ¿ÿÂÿ±ÿ¹ÿÇÿ·ÿÎÿÁÿÀÿ¹ÿºÿ¶ÿ¸ÿÂÿÁÿÂÿ¿ÿÓÿÓÿ¯ÿ¯ÿÄÿÅÿ¿ÿÀÿÈÿÃÿ³ÿ·ÿ»ÿ¶ÿµÿ¨ÿ¸ÿ¾ÿ¼ÿ·ÿÀÿÂÿ´ÿ¸ÿÀÿÁÿ°ÿºÿ«ÿ±ÿ´ÿ¼ÿÁÿ¿ÿ½ÿºÿ­ÿÂÿ¸ÿÉÿÃÿ´ÿ·ÿ»ÿ¾ÿ½ÿ¼ÿÄÿÀÿºÿÄÿÈÿ·ÿ°ÿ¼ÿÉÿÂÿ±ÿ³ÿÀÿ¼ÿÈÿÆÿ¾ÿ¶ÿ¼ÿ¹ÿ·ÿºÿºÿµÿ®ÿ¿ÿ±ÿÅÿ·ÿ¾ÿ»ÿ®ÿ´ÿ¿ÿ¿ÿ½ÿ·ÿ´ÿ¾ÿÂÿÄÿºÿµÿ¸ÿ¼ÿ¾ÿÆÿÁÿÆÿÏÿ¬ÿ·ÿ·ÿºÿÄÿ½ÿ±ÿ½ÿÅÿÃÿÌÿÆÿ¹ÿ¾ÿ±ÿµÿÁÿ¾ÿ¸ÿ¿ÿÁÿÜÿ¿ÿÊÿÀÿ¸ÿ¾ÿÈÿÄÿµÿ²ÿ½ÿ³ÿ»ÿ¾ÿÈÿÆÿ½ÿ¾ÿÅÿÆÿÁÿ¿ÿ¸ÿ´ÿÄÿ·ÿ´ÿ¾ÿÂÿ¿ÿ·ÿ¯ÿÝÿ¹ÿ¸ÿ³ÿ±ÿ¾ÿÇÿÆÿÈÿ¶ÿÃÿ¶ÿºÿ¹ÿÃÿÁÿÀÿÆÿ»ÿ¬ÿÆÿÎÿËÿÍÿ¼ÿ¿ÿÉÿÄÿ¾ÿÄÿÈÿ¹ÿÅÿÁÿÅÿÀÿ·ÿ´ÿ³ÿÃÿ¿ÿ°ÿ­ÿ´ÿ°ÿ³ÿ¾ÿ¾ÿ³ÿµÿÀÿ³ÿµÿ¸ÿ¾ÿ¼ÿºÿºÿ¯ÿÁÿ¶ÿ¿ÿ±ÿ¬ÿ·ÿ¶ÿ¨ÿ£ÿ¤ÿ«ÿ³ÿÁÿ¹ÿ¹ÿ¶ÿ®ÿ§ÿ¥ÿ³ÿ¯ÿ§ÿÿªÿ¹ÿµÿ­ÿ´ÿ©ÿºÿ´ÿªÿ¯ÿ¶ÿ»ÿ½ÿ½ÿ´ÿ­ÿµÿ¾ÿ¼ÿ·ÿ®ÿÀÿ³ÿÄÿ±ÿÃÿÁÿ½ÿ»ÿ²ÿ®ÿµÿ¡ÿ¤ÿ§ÿ¸ÿ¶ÿ³ÿ²ÿ°ÿ²ÿÄÿÁÿ¿ÿºÿ·ÿ¸ÿ¸ÿºÿÁÿÃÿ·ÿ¥ÿ­ÿ¼ÿ¸ÿ·ÿºÿµÿ´ÿ¸ÿ°ÿ¾ÿÉÿÀÿÀÿºÿ«ÿ©ÿ­ÿ±ÿ¿ÿ¨ÿ°ÿ³ÿ­ÿ±ÿ¸ÿ¯ÿ´ÿ´ÿ¶ÿÏÿÌÿÃÿ·ÿ¬ÿ¯ÿ½ÿ¿ÿ¿ÿ­ÿ·ÿ½ÿ¾ÿºÿ·ÿºÿ¾ÿºÿ´ÿ«ÿ³ÿ¯ÿ²ÿºÿ²ÿªÿ°ÿ¬ÿ¬ÿÊÿºÿ°ÿ±ÿ¹ÿµÿ®ÿ³ÿ»ÿ«ÿ¯ÿ½ÿ½ÿÅÿÃÿ¸ÿ¶ÿÀÿÄÿÁÿ¾ÿÃÿ¹ÿ²ÿ²ÿ¯ÿµÿ¾ÿµÿ­ÿ¸ÿ±ÿÁÿ¼ÿ·ÿ»ÿ¾ÿ³ÿ°ÿÄÿÀÿµÿÀÿÃÿÃÿ½ÿµÿ½ÿÄÿ¾ÿ¹ÿ±ÿ·ÿ­ÿ£ÿ¬ÿ²ÿ³ÿ´ÿ¼ÿ½ÿ°ÿ²ÿÄÿÃÿ¸ÿ±ÿ¯ÿ¸ÿ¼ÿ½ÿ¼ÿ¶ÿ´ÿ°ÿ®ÿ²ÿµÿ¯ÿµÿ½ÿ´ÿ§ÿ¨ÿ³ÿÃÿ¸ÿÉÿ²ÿµÿ¹ÿ±ÿªÿªÿ®ÿµÿ±ÿ´ÿ¼ÿºÿºÿ²ÿ¬ÿ¯ÿ³ÿ¸ÿÈÿÖÿ¹ÿ­ÿºÿÄÿ¤ÿ¨ÿ²ÿµÿ²ÿ±ÿ¹ÿÀÿ³ÿ¹ÿµÿ­ÿ³ÿ¾ÿÆÿÏÿÄÿµÿ¼ÿ»ÿ»ÿ¸ÿÿ²ÿ®ÿ¸ÿÉÿËÿ·ÿ­ÿºÿ¾ÿÂÿªÿ·ÿºÿ·ÿ¶ÿ¸ÿ¼ÿ¶ÿ±ÿºÿÁÿÅÿÃÿÅÿ­ÿÀÿ¼ÿ¹ÿ¿ÿÀÿÅÿÁÿ²ÿµÿÀÿ»ÿ¸ÿ³ÿÈÿËÿ¼ÿ·ÿ»ÿ¯ÿªÿ¾ÿÇÿµÿ½ÿ¯ÿ°ÿ¯ÿ¯ÿ¶ÿÈÿÃÿ½ÿÀÿºÿ±ÿµÿºÿ¬ÿ¼ÿ³ÿ°ÿ²ÿµÿ¶ÿ¯ÿ´ÿÀÿÀÿÂÿ±ÿ¾ÿ¯ÿÂÿÇÿµÿ±ÿ­ÿ±ÿ¸ÿ»ÿ½ÿÁÿ¶ÿ·ÿ¿ÿËÿÆÿºÿ²ÿ·ÿ²ÿ¯ÿ¯ÿ²ÿ¹ÿÀÿ¿ÿ²ÿ¬ÿ³ÿÅÿ»ÿÁÿ±ÿÂÿÀÿ«ÿ§ÿ°ÿ³ÿ¼ÿªÿÃÿ­ÿ¸ÿ³ÿ¼ÿ¹ÿ§ÿ­ÿ»ÿ¶ÿµÿ¾ÿ³ÿ»ÿÌÿ¥ÿ·ÿÆÿ¿ÿ¹ÿ·ÿ¼ÿÁÿ¶ÿµÿÂÿ¹ÿ°ÿ¹ÿµÿµÿ³ÿ¹ÿ²ÿ»ÿ±ÿ¯ÿ«ÿ¶ÿ½ÿµÿ²ÿ¯ÿµÿ¶ÿ½ÿ¤ÿÄÿ³ÿ«ÿªÿ¯ÿ±ÿ¸ÿ¸ÿ¼ÿÈÿÄÿ¿ÿ´ÿ´ÿ°ÿ»ÿÍÿ«ÿ¹ÿ¼ÿÁÿÈÿÅÿ¿ÿ»ÿ¶ÿÃÿÂÿµÿÀÿÊÿÃÿºÿÃÿ½ÿ¼ÿ»ÿ°ÿ®ÿ³ÿ¸ÿ¶ÿ¯ÿºÿ´ÿ»ÿ¼ÿµÿ±ÿ¸ÿ¶ÿ³ÿÁÿºÿÀÿ¸ÿ®ÿ½ÿÅÿÄÿÅÿ¿ÿ¾ÿ»ÿ¿ÿ¿ÿÀÿ¹ÿÁÿÄÿÄÿÏÿÆÿ·ÿ±ÿªÿ²ÿÁÿ­ÿ³ÿÈÿ¼ÿ¾ÿÌÿ½ÿ´ÿ¯ÿ¬ÿ·ÿ¸ÿ¯ÿ¯ÿ¸ÿÄÿÈÿ¶ÿ³ÿÆÿ¶ÿµÿÃÿ´ÿ®ÿ·ÿÀÿ¾ÿ²ÿ²ÿÈÿËÿ·ÿ·ÿ³ÿ°ÿ¼ÿÅÿÅÿ·ÿ¾ÿÁÿÃÿ¿ÿÊÿÁÿ²ÿ²ÿ³ÿ¹ÿÄÿ¾ÿµÿºÿ±ÿ¹ÿ´ÿÃÿÌÿ²ÿºÿ²ÿ¿ÿ´ÿ¶ÿÅÿÃÿ¹ÿ·ÿ¼ÿÇÿÈÿÂÿ¿ÿ¶ÿ¶ÿ£ÿÊÿ¸ÿÀÿªÿ¼ÿ´ÿµÿ·ÿ¼ÿ¹ÿ»ÿÆÿÇÿ¼ÿ¹ÿ½ÿÃÿ¼ÿ¶ÿ¤ÿ»ÿºÿ¾ÿÀÿÄÿÈÿ¼ÿ·ÿ»ÿ¾ÿ»ÿµÿ®ÿ­ÿ·ÿµÿÃÿ¦ÿÿ´ÿ¸ÿ«ÿÖÿ®ÿ¾ÿ¶ÿ¹ÿ¥ÿ®ÿÅÿ»ÿ³ÿ³ÿ´ÿÁÿÃÿ½ÿ¾ÿ­ÿ·ÿ´ÿªÿ¹ÿ·ÿ¸ÿºÿ¹ÿ¯ÿ¾ÿÀÿªÿ®ÿµÿ»ÿÁÿ»ÿµÿ®ÿ¹ÿ±ÿ¶ÿ£ÿ½ÿ©ÿÆÿØÿ»ÿ»ÿ¼ÿ¨ÿ°ÿ«ÿ­ÿ²ÿ­ÿªÿ±ÿ¹ÿ»ÿ¸ÿ±ÿ¦ÿ¯ÿ¯ÿ½ÿ¸ÿ¸ÿ¬ÿ©ÿ·ÿÅÿ©ÿ¢ÿªÿ¹ÿ±ÿ©ÿ¤ÿ§ÿµÿ½ÿ¹ÿ´ÿºÿ±ÿ¸ÿ¸ÿ²ÿÃÿ©ÿ­ÿÿ²ÿ·ÿ½ÿµÿÂÿËÿÄÿ»ÿ±ÿ³ÿ¹ÿ¶ÿ²ÿ°ÿ´ÿ³ÿ²ÿÆÿ¶ÿ¹ÿÁÿÄÿÀÿÿ®ÿ³ÿ¹ÿ¸ÿ¸ÿ°ÿ©ÿ¯ÿ½ÿÈÿÄÿ¿ÿ»ÿÍÿÔÿ·ÿ¹ÿ¹ÿºÿ·ÿµÿÀÿÇÿÀÿ½ÿÂÿ¤ÿ¸ÿÇÿ¸ÿ·ÿ¹ÿÁÿ½ÿ¸ÿµÿÀÿÁÿ»ÿÅÿÀÿ¶ÿ¾ÿ¶ÿ¹ÿ¸ÿÃÿ²ÿ¸ÿ´ÿºÿ©ÿ¥ÿ©ÿ²ÿ³ÿÀÿ³ÿªÿ²ÿ¤ÿ°ÿ±ÿ³ÿÂÿÄÿ¼ÿ·ÿ¹ÿ¹ÿ«ÿ«ÿ»ÿ¯ÿªÿ¹ÿ¹ÿÁÿ³ÿÀÿÅÿÂÿ³ÿ®ÿÂÿÂÿÄÿÄÿÂÿ¼ÿ¾ÿ»ÿ¾ÿ¾ÿºÿ¶ÿ¹ÿ¹ÿ­ÿºÿÄÿ®ÿ¢ÿ³ÿ®ÿ·ÿ²ÿ­ÿÂÿ­ÿ¢ÿ©ÿ°ÿ·ÿ¼ÿ°ÿ¶ÿ¹ÿÁÿ½ÿ½ÿºÿ²ÿ·ÿºÿµÿ¶ÿ¼ÿÂÿÀÿ»ÿ¿ÿºÿ·ÿ·ÿ½ÿ¾ÿ½ÿ¯ÿ±ÿÃÿ¶ÿ¨ÿ¹ÿÂÿ±ÿ·ÿµÿ¶ÿªÿ·ÿ¿ÿ»ÿÁÿ¾ÿ´ÿ®ÿ¶ÿ¾ÿ¶ÿ»ÿ¿ÿÂÿ·ÿµÿ³ÿ¼ÿ¬ÿ¶ÿÄÿÆÿ¹ÿ¤ÿÄÿ±ÿ¯ÿ¯ÿ¯ÿ¬ÿªÿ¶ÿ½ÿ¼ÿ³ÿ±ÿ¾ÿ¾ÿ¼ÿ½ÿµÿ¸ÿÀÿµÿ¯ÿµÿ¼ÿ¿ÿÆÿÂÿ¸ÿ·ÿ¸ÿÇÿ°ÿ¥ÿ¾ÿÉÿªÿºÿ·ÿµÿÆÿ²ÿ½ÿÇÿ¼ÿ¿ÿ·ÿ¶ÿ²ÿ¹ÿ¸ÿ¬ÿ«ÿ²ÿ±ÿ¬ÿ²ÿºÿ»ÿµÿ§ÿ´ÿ²ÿ¶ÿÀÿ»ÿÀÿ´ÿÑÿ·ÿÂÿ¾ÿ¼ÿ­ÿ»ÿÑÿ¾ÿÀÿºÿ´ÿ´ÿÇÿ¼ÿ¸ÿ¹ÿ¶ÿ¶ÿ·ÿ¹ÿµÿ¸ÿ¼ÿ·ÿ³ÿ¶ÿºÿ»ÿ¿ÿºÿ·ÿ¬ÿ¼ÿºÿ¸ÿ­ÿ¯ÿÃÿÁÿ°ÿ¯ÿ´ÿ½ÿÇÿÆÿ©ÿÅÿÃÿ²ÿ¸ÿ¸ÿ±ÿ¸ÿ³ÿºÿ¸ÿ¸ÿºÿÀÿ°ÿ¤ÿ±ÿºÿ»ÿ´ÿ®ÿ®ÿ«ÿºÿ¿ÿ©ÿ­ÿÅÿÉÿ¹ÿ²ÿ¶ÿ»ÿ²ÿ°ÿ¼ÿ·ÿ²ÿ½ÿ¿ÿºÿ¶ÿ¸ÿ¿ÿ¸ÿµÿ¯ÿ¥ÿ²ÿ´ÿ´ÿ»ÿ¼ÿ¾ÿÇÿ¸ÿ²ÿ¼ÿ½ÿ¿ÿ¶ÿ³ÿÂÿÄÿ¿ÿ¹ÿÀÿ·ÿ»ÿÇÿÁÿÇÿ·ÿ©ÿ¸ÿÁÿ¸ÿÅÿµÿ¼ÿ¸ÿºÿºÿ¤ÿÍÿ®ÿÿµÿ»ÿÅÿ¢ÿ¹ÿºÿ·ÿ¦ÿºÿ¿ÿ¯ÿÁÿÍÿ¾ÿ¸ÿµÿ¿ÿºÿ©ÿ³ÿ¹ÿ·ÿ¸ÿ¿ÿÁÿ½ÿÂÿÌÿ±ÿ²ÿ¸ÿ¾ÿ»ÿÉÿÃÿ¸ÿÅÿ»ÿ·ÿ»ÿ§ÿ±ÿ²ÿ©ÿ©ÿ²ÿÁÿÂÿ¸ÿ¶ÿÇÿÉÿ¼ÿ¸ÿ¹ÿ¢ÿªÿ·ÿÃÿ½ÿ´ÿ±ÿ½ÿÃÿ¿ÿ¼ÿ¶ÿ»ÿ½ÿµÿ¼ÿÁÿ»ÿ¹ÿ·ÿÃÿ½ÿ¹ÿºÿ½ÿÁÿÌÿ·ÿ±ÿ¹ÿ°ÿµÿ¼ÿÀÿ¹ÿ¯ÿÂÿ±ÿÓÿÃÿÃÿ¾ÿ¿ÿ¹ÿ²ÿÀÿ»ÿ±ÿ³ÿËÿÃÿ¶ÿ¹ÿ¬ÿÄÿÍÿÃÿ¸ÿ»ÿ¿ÿÂÿÉÿÃÿÂÿ¶ÿ·ÿÎÿÌÿ½ÿ¿ÿ°ÿ·ÿ°ÿÀÿÈÿ¯ÿ²ÿ»ÿ«ÿÂÿ·ÿ·ÿ¹ÿÿÀÿÀÿ´ÿºÿÔÿÈÿªÿ¸ÿÇÿÅÿºÿ´ÿ½ÿµÿÁÿ»ÿÈÿÃÿ¿ÿÆÿ»ÿ²ÿÀÿÀÿ»ÿ»ÿ½ÿÂÿºÿ¼ÿ½ÿ¹ÿÁÿ¼ÿºÿ±ÿ·ÿ¹ÿÂÿ¾ÿ³ÿÂÿ·ÿÀÿ¹ÿÄÿÈÿÈÿ¼ÿ¿ÿ½ÿ½ÿ¿ÿÆÿÅÿ³ÿ¾ÿ½ÿ¯ÿ®ÿ½ÿÄÿ¹ÿ¸ÿÃÿ·ÿ¸ÿºÿ½ÿÅÿÁÿ¾ÿ·ÿºÿÇÿ¼ÿ»ÿ¿ÿÀÿÀÿ¿ÿÃÿ»ÿ°ÿµÿµÿ±ÿ¸ÿ¾ÿ½ÿ½ÿºÿºÿµÿ¯ÿ¯ÿÉÿÃÿ¾ÿÃÿ¼ÿ½ÿ¼ÿ»ÿ½ÿ¾ÿÂÿ®ÿ³ÿÈÿºÿÁÿ·ÿ½ÿ²ÿ¹ÿ¬ÿÁÿÊÿ¿ÿ¤ÿ¨ÿ²ÿ¾ÿ¶ÿ·ÿ¾ÿ¸ÿ¶ÿ¿ÿ¶ÿ®ÿ³ÿ¹ÿ°ÿ¸ÿ»ÿ°ÿ·ÿ¾ÿ²ÿ±ÿ²ÿ²ÿ»ÿ¾ÿÄÿ¼ÿ¿ÿ¿ÿ¸ÿ»ÿ½ÿ¸ÿ»ÿÁÿ¿ÿ¿ÿÆÿ®ÿ½ÿ¯ÿÂÿ¶ÿÄÿ»ÿ±ÿ¡ÿ¼ÿ´ÿ¯ÿÇÿ´ÿÄÿÓÿÃÿ½ÿÇÿÁÿ¿ÿÄÿ¹ÿ´ÿ·ÿ´ÿ´ÿ»ÿµÿ¶ÿ²ÿ­ÿ±ÿ³ÿ·ÿ½ÿ½ÿºÿ»ÿ¼ÿ³ÿ¯ÿ¸ÿÃÿÊÿÃÿ¸ÿºÿ·ÿÃÿÀÿ¾ÿ½ÿºÿ¾ÿºÿ­ÿ¥ÿ ÿ½ÿ¸ÿ½ÿ¸ÿÏÿ½ÿÄÿÄÿÅÿ«ÿ´ÿ´ÿ«ÿÃÿÃÿÆÿ½ÿ´ÿ½ÿªÿ´ÿÈÿÀÿ·ÿ¿ÿÃÿÅÿÅÿÀÿÄÿ¸ÿ«ÿ±ÿ¸ÿ¶ÿ²ÿ¼ÿ½ÿ°ÿ°ÿºÿ½ÿ·ÿ½ÿºÿ»ÿ°ÿ´ÿ®ÿ¹ÿ³ÿ¹ÿ¾ÿ·ÿÃÿ¾ÿ¦ÿµÿ¶ÿ¼ÿÂÿºÿ¯ÿ¬ÿ²ÿ²ÿÁÿºÿ¨ÿµÿÃÿ®ÿÃÿËÿ»ÿ¿ÿ¿ÿÇÿËÿ¸ÿ¶ÿ±ÿ®ÿ¸ÿÅÿÂÿ³ÿ´ÿ¸ÿ°ÿ¹ÿ¼ÿ²ÿ·ÿ¹ÿ¼ÿ¸ÿ¼ÿÇÿ²ÿ¹ÿ»ÿ¾ÿÀÿÂÿ¹ÿ·ÿ·ÿÄÿºÿËÿ¬ÿ¿ÿÂÿ·ÿ»ÿÆÿµÿÅÿ¸ÿ´ÿËÿ¦ÿÇÿËÿÁÿÿ»ÿ´ÿ®ÿ½ÿÀÿ¯ÿ±ÿ­ÿ¶ÿÊÿÂÿºÿ¾ÿµÿ¨ÿ¯ÿ¼ÿ¼ÿÀÿ¹ÿ³ÿµÿ¬ÿ«ÿ´ÿ¸ÿ±ÿ·ÿ¶ÿ¼ÿÅÿ½ÿµÿµÿ¹ÿ¶ÿ½ÿ»ÿ¶ÿ¯ÿÃÿ»ÿ¼ÿ°ÿ½ÿµÿÃÿÀÿ½ÿ´ÿ»ÿ³ÿ²ÿºÿ¼ÿÁÿ¸ÿ¸ÿ·ÿ»ÿ²ÿ±ÿÁÿÄÿ¹ÿ¸ÿÁÿ¿ÿ²ÿºÿÂÿ½ÿ¸ÿ´ÿ·ÿ²ÿ¼ÿ»ÿÇÿ·ÿ¸ÿ¶ÿ½ÿ¶ÿÆÿÆÿÄÿ·ÿ·ÿ»ÿÇÿ´ÿ¶ÿ±ÿÆÿ¾ÿ¼ÿ±ÿ·ÿ¾ÿ¶ÿ³ÿ²ÿ°ÿªÿ´ÿ¹ÿ¶ÿ·ÿ´ÿºÿÁÿÁÿ»ÿÄÿÏÿ»ÿºÿ¸ÿ»ÿ¹ÿ¶ÿ½ÿ¸ÿ·ÿ©ÿ±ÿ»ÿºÿºÿ°ÿ¨ÿ¾ÿÐÿÃÿ¶ÿ¹ÿÄÿ»ÿ½ÿ®ÿµÿ®ÿµÿ½ÿ¾ÿ°ÿ¸ÿ»ÿ¸ÿ²ÿÀÿ¸ÿÂÿÄÿ»ÿ¹ÿ¸ÿÂÿ¾ÿ·ÿ¶ÿ¹ÿºÿ±ÿÃÿÅÿÂÿ­ÿ¶ÿºÿ¶ÿ»ÿ»ÿ·ÿÁÿÂÿ»ÿÁÿ»ÿÂÿ³ÿ¿ÿ·ÿµÿ¼ÿÄÿ¾ÿ¼ÿÄÿ²ÿ®ÿµÿ¹ÿ¾ÿÉÿºÿ´ÿ½ÿ¯ÿ©ÿ¶ÿºÿ¾ÿÁÿ¼ÿÁÿ¯ÿ©ÿ¸ÿ±ÿ¹ÿÉÿÃÿÐÿ¿ÿÅÿ®ÿÁÿ¥ÿ½ÿ¿ÿ»ÿÁÿÄÿ«ÿ¾ÿºÿ«ÿ¿ÿËÿÆÿ»ÿ¿ÿ¼ÿ²ÿ·ÿ½ÿºÿ¼ÿºÿ±ÿµÿÂÿ¿ÿ¶ÿ®ÿ¸ÿ½ÿÉÿÀÿÁÿ¨ÿºÿ¼ÿ»ÿ·ÿÆÿ´ÿ½ÿÁÿ¹ÿÍÿ»ÿ½ÿÂÿÄÿ°ÿ®ÿ½ÿ»ÿ½ÿÇÿÈÿÀÿÆÿ¼ÿ§ÿ¸ÿ¾ÿ³ÿ¼ÿ³ÿ³ÿºÿ²ÿ¦ÿ½ÿÃÿÆÿÁÿµÿ»ÿµÿÓÿ»ÿºÿÁÿÂÿ¶ÿÈÿÉÿÃÿ¾ÿ¸ÿ¼ÿÁÿÁÿºÿÀÿÄÿÁÿÆÿÊÿÅÿ»ÿ¹ÿºÿ´ÿ¼ÿÄÿ±ÿ¶ÿ¶ÿÃÿÊÿ½ÿ­ÿÃÿ¬ÿ«ÿ¿ÿ¹ÿÄÿ½ÿ¶ÿ¿ÿ»ÿ¼ÿÂÿ¼ÿ®ÿ¸ÿÇÿ´ÿªÿ´ÿ´ÿÃÿÄÿ°ÿ®ÿÂÿ´ÿ­ÿÂÿÂÿÉÿÉÿµÿÔÿ°ÿÈÿ»ÿÁÿÈÿ¹ÿÉÿ½ÿµÿµÿ°ÿ¶ÿÆÿÏÿÃÿ¶ÿºÿ¾ÿ»ÿ¿ÿËÿÃÿÇÿÆÿ°ÿ»ÿÇÿ¼ÿ²ÿ³ÿÿÁÿ´ÿºÿÒÿÉÿÆÿ¾ÿÇÿÆÿÅÿ½ÿ¸ÿºÿ³ÿµÿ¿ÿ½ÿ¿ÿÂÿ±ÿ·ÿ±ÿ§ÿ±ÿ­ÿ¼ÿÄÿ¿ÿ±ÿÈÿ­ÿ½ÿÊÿÂÿ»ÿºÿ¯ÿ·ÿÃÿÃÿ¾ÿ¼ÿ¸ÿºÿ¼ÿ»ÿºÿ¯ÿ´ÿµÿÀÿÏÿ»ÿ»ÿºÿ´ÿ½ÿ´ÿ³ÿºÿºÿÀÿ½ÿÀÿ±ÿ½ÿµÿ³ÿ¶ÿ»ÿ¿ÿ¾ÿÁÿ¸ÿ­ÿÁÿ»ÿ´ÿÂÿ¹ÿºÿ¯ÿ¸ÿµÿµÿ³ÿ¹ÿ¸ÿ¬ÿ³ÿ°ÿ²ÿºÿ¶ÿ·ÿÃÿÉÿÌÿÎÿ¿ÿ°ÿ®ÿ´ÿ¬ÿ£ÿ­ÿ¬ÿ«ÿµÿ¯ÿªÿ¹ÿ½ÿ½ÿ¹ÿ´ÿ¹ÿµÿªÿ¥ÿ´ÿ¾ÿÀÿ¿ÿ»ÿÀÿ½ÿ¼ÿÃÿ°ÿ´ÿ¼ÿÿ»ÿÂÿÆÿ¿ÿ½ÿ·ÿ½ÿ±ÿ«ÿ°ÿ®ÿ®ÿ¶ÿ·ÿ¹ÿºÿ¯ÿ¹ÿ¸ÿÀÿÄÿ«ÿÌÿ¯ÿÊÿ¹ÿºÿ£ÿ´ÿ²ÿ»ÿÄÿ²ÿ¨ÿ´ÿ¿ÿÀÿ»ÿ¸ÿ¸ÿµÿ·ÿ·ÿªÿµÿ¼ÿÍÿ­ÿÅÿ¥ÿ°ÿÄÿ¿ÿ¾ÿÂÿ¿ÿÁÿ¿ÿ¼ÿ¼ÿÁÿÅÿµÿ½ÿ¼ÿ¼ÿÁÿµÿ¹ÿ¼ÿ¾ÿ¹ÿ¹ÿÃÿÅÿÁÿ»ÿµÿ¼ÿ»ÿ³ÿ³ÿ·ÿÂÿÅÿ¼ÿ°ÿµÿÀÿÅÿÁÿÍÿÊÿÇÿËÿÄÿÆÿÃÿËÿÇÿ·ÿ»ÿ»ÿµÿÈÿ½ÿ´ÿÀÿÃÿ»ÿÂÿ©ÿÉÿÂÿÈÿÂÿ±ÿ·ÿ½ÿÂÿËÿÊÿÒÿØÿ¹ÿ·ÿ¬ÿ½ÿÃÿÁÿ½ÿÎÿÃÿ°ÿ»ÿÁÿºÿµÿ¯ÿ²ÿ·ÿ¿ÿÇÿºÿµÿ¯ÿ¼ÿºÿ¼ÿ§ÿ½ÿµÿ½ÿÁÿºÿ¿ÿ¾ÿ½ÿ¹ÿÆÿÆÿ·ÿÂÿ¿ÿÆÿ³ÿÇÿ»ÿ³ÿ´ÿÆÿ¿ÿ½ÿÇÿÆÿºÿ¸ÿ¸ÿ¿ÿÉÿÈÿÇÿÀÿ½ÿ´ÿ¯ÿ¿ÿ¹ÿ½ÿ½ÿÑÿÐÿÌÿÆÿ¼ÿ¹ÿ·ÿ·ÿºÿ·ÿ¹ÿ¸ÿ¾ÿ³ÿÈÿ·ÿÄÿÇÿ¿ÿÊÿÇÿ¿ÿ»ÿ·ÿºÿÄÿÈÿÉÿºÿ¼ÿÊÿ«ÿ´ÿ§ÿÈÿ¹ÿ¼ÿ»ÿ»ÿ·ÿ·ÿ»ÿ½ÿÁÿ´ÿÂÿ¹ÿ½ÿ¼ÿÁÿµÿ½ÿÁÿ¼ÿÅÿÉÿÄÿ½ÿºÿºÿ¼ÿ¹ÿ¼ÿÈÿ¿ÿ¼ÿ¢ÿÄÿÇÿÃÿ±ÿ²ÿ³ÿ­ÿ±ÿ·ÿÀÿÄÿÀÿ·ÿ¼ÿ±ÿ¾ÿÇÿÁÿ³ÿ»ÿÃÿ¸ÿ°ÿºÿÆÿÄÿºÿÆÿ»ÿÃÿÇÿ½ÿ½ÿÃÿ»ÿ»ÿ³ÿ±ÿ¹ÿ·ÿ­ÿ®ÿÃÿºÿÿ¶ÿ½ÿÁÿ¹ÿ¬ÿ²ÿ¾ÿÃÿÊÿËÿÀÿÉÿÅÿÁÿÒÿ¢ÿÂÿÅÿ¿ÿÁÿºÿ¿ÿÇÿÄÿÃÿÅÿ¶ÿ­ÿÂÿ±ÿ±ÿ²ÿÅÿËÿËÿÄÿ¹ÿ¼ÿÈÿÄÿÁÿ»ÿ¯ÿÓÿÈÿÑÿÍÿ¼ÿÅÿ¿ÿ¸ÿÂÿÅÿ¸ÿ¾ÿÀÿ·ÿ­ÿºÿÀÿÂÿËÿ·ÿ²ÿ»ÿ·ÿ¶ÿÃÿÂÿ¿ÿÅÿ»ÿ»ÿµÿ¾ÿ²ÿ¯ÿ¿ÿ¼ÿ²ÿ´ÿ­ÿ»ÿÅÿ¾ÿÇÿÃÿ²ÿ¸ÿ¹ÿµÿ°ÿ¸ÿÁÿ½ÿ·ÿ½ÿ»ÿ»ÿ»ÿ¿ÿ¸ÿÆÿÆÿ¿ÿ¿ÿ¾ÿ·ÿ¸ÿ¾ÿ¹ÿ´ÿ¯ÿ¸ÿ¸ÿ»ÿ¾ÿÃÿÀÿ¹ÿ¸ÿ³ÿ¹ÿËÿ¿ÿ»ÿ¾ÿÄÿÃÿ»ÿ¾ÿÆÿÆÿÃÿºÿ¯ÿ®ÿ±ÿ»ÿºÿ¼ÿ¿ÿÇÿÌÿÃÿ¸ÿËÿÉÿÄÿµÿ½ÿ¿ÿ¿ÿ¸ÿ·ÿµÿ·ÿ¿ÿ¶ÿºÿ¹ÿÅÿÅÿºÿºÿÆÿÄÿ½ÿ¼ÿºÿÅÿÍÿ·ÿºÿÍÿ¶ÿµÿÁÿ¹ÿ¼ÿÌÿÂÿ»ÿ½ÿ´ÿ¹ÿ´ÿµÿ½ÿ¿ÿ·ÿ³ÿ´ÿ±ÿÂÿÆÿÁÿ¦ÿ´ÿÂÿÍÿÄÿ±ÿ°ÿ·ÿ¯ÿ°ÿ¸ÿ±ÿÌÿÌÿµÿ·ÿ¹ÿ¶ÿ¿ÿÆÿÉÿÃÿ¾ÿ½ÿ»ÿÂÿÍÿÆÿ´ÿ°ÿ»ÿ¾ÿËÿÒÿ¹ÿÀÿ¸ÿ¾ÿÆÿÀÿ¶ÿ·ÿÁÿÌÿÃÿÊÿÀÿ·ÿºÿ¿ÿÁÿÀÿ¸ÿ¬ÿ²ÿ°ÿ·ÿ¿ÿ·ÿ³ÿ±ÿ¶ÿÄÿ¾ÿ¿ÿÁÿ½ÿÄÿ»ÿ±ÿ¶ÿÂÿÄÿ¼ÿ³ÿ¹ÿ¾ÿÂÿ¼ÿ¼ÿÁÿÆÿËÿÌÿ¶ÿÇÿ¶ÿºÿ¼ÿºÿ½ÿÅÿÉÿÀÿ±ÿ·ÿºÿÌÿ½ÿ²ÿ½ÿÇÿÁÿ¾ÿËÿÁÿ¹ÿÃÿºÿºÿ¸ÿ³ÿ¯ÿ´ÿºÿ»ÿÎÿ¸ÿ¹ÿ¾ÿ¹ÿ·ÿºÿ»ÿÄÿ·ÿ¯ÿ±ÿ»ÿÆÿ½ÿ´ÿ¶ÿµÿ¶ÿÁÿ¼ÿ±ÿ®ÿ®ÿ­ÿ«ÿ©ÿ¬ÿ£ÿÿ±ÿ¦ÿ ÿ¨ÿ±ÿ³ÿ³ÿ»ÿ¸ÿ³ÿÿ«ÿ·ÿ©ÿªÿÃÿÀÿ­ÿ¬ÿµÿ¥ÿ¯ÿ±ÿµÿ½ÿ¶ÿ°ÿ¿ÿ¸ÿ¶ÿ³ÿ´ÿ¼ÿ¾ÿËÿºÿ±ÿ¼ÿ½ÿÈÿÕÿÂÿÃÿ³ÿ§ÿ¯ÿ·ÿ¹ÿ¹ÿ¿ÿÁÿ»ÿËÿ½ÿºÿÂÿÀÿ¿ÿ½ÿ´ÿ¯ÿ¬ÿºÿ¶ÿÀÿ­ÿ±ÿ¿ÿ»ÿ°ÿµÿ¼ÿ°ÿ°ÿÀÿÄÿÁÿ¹ÿ­ÿ¬ÿµÿ·ÿÁÿ°ÿ¾ÿ»ÿ±ÿ¨ÿ©ÿºÿ´ÿ·ÿÀÿÇÿÈÿ»ÿ´ÿ­ÿ¨ÿÅÿÀÿµÿ¯ÿ´ÿ¹ÿ¹ÿ±ÿ±ÿ¹ÿµÿ·ÿ³ÿºÿµÿªÿ®ÿ¯ÿªÿ­ÿ¸ÿ¹ÿ¹ÿºÿ±ÿ°ÿ¯ÿ±ÿ¬ÿ¤ÿ¶ÿ«ÿÀÿ­ÿ«ÿ³ÿºÿ¹ÿ²ÿ³ÿ½ÿ½ÿÀÿÅÿÈÿ®ÿ¦ÿ¨ÿ¤ÿ«ÿÀÿÊÿÀÿÇÿÒÿ¬ÿ£ÿªÿ´ÿ¶ÿ²ÿ®ÿ´ÿ¿ÿ´ÿÂÿÁÿ¹ÿ¶ÿ»ÿ¾ÿ¶ÿ®ÿ¿ÿ»ÿ»ÿ³ÿ·ÿ±ÿ¹ÿ²ÿ±ÿ¸ÿ³ÿ¨ÿ¥ÿ¸ÿ´ÿµÿµÿ»ÿÀÿºÿ¹ÿ¼ÿ§ÿÊÿ°ÿÅÿµÿ­ÿ¶ÿ²ÿªÿ®ÿ·ÿºÿºÿÆÿÄÿ·ÿ¶ÿµÿ¹ÿ¸ÿ°ÿ­ÿ³ÿ·ÿµÿ³ÿ´ÿÅÿºÿ¾ÿµÿ­ÿ²ÿ¸ÿ¶ÿ¨ÿ¬ÿ¸ÿ»ÿ²ÿ¡ÿªÿ²ÿ·ÿµÿ²ÿºÿ¹ÿºÿ½ÿ¹ÿ°ÿ°ÿ·ÿ¼ÿ²ÿ®ÿÁÿÍÿÁÿÈÿ¾ÿ»ÿ¬ÿ¯ÿÅÿÎÿÉÿ¾ÿµÿ³ÿ­ÿ·ÿ¯ÿ³ÿ­ÿ»ÿÂÿ¹ÿ®ÿ±ÿ¸ÿ®ÿÿ¬ÿ¿ÿÀÿ¹ÿ´ÿÍÿÄÿÀÿÁÿÈÿÆÿ°ÿ°ÿÈÿÃÿ³ÿ»ÿºÿ¼ÿºÿ¨ÿ«ÿ³ÿ¯ÿ·ÿ½ÿ«ÿÂÿ³ÿ¿ÿ·ÿºÿ¿ÿÁÿ¼ÿ¹ÿ¶ÿ²ÿ¸ÿ®ÿ¾ÿªÿ­ÿ©ÿ¥ÿµÿ»ÿÀÿÀÿÃÿËÿÇÿÈÿ®ÿÆÿ¾ÿ¶ÿ¼ÿ³ÿ¼ÿºÿµÿ³ÿ°ÿ·ÿÆÿÅÿºÿ·ÿËÿ¹ÿ«ÿ¸ÿ±ÿ´ÿ¸ÿ¹ÿ»ÿ¸ÿ¼ÿ·ÿ´ÿ»ÿÁÿ½ÿ³ÿºÿ¨ÿ¶ÿÁÿ²ÿ§ÿ¯ÿ»ÿÁÿ°ÿÑÿ½ÿ¾ÿµÿ½ÿ¼ÿ±ÿ®ÿÀÿÊÿ¸ÿ­ÿÄÿÒÿ¼ÿ½ÿ´ÿ¬ÿ¶ÿ·ÿ»ÿºÿºÿºÿ¸ÿ¾ÿÅÿ¼ÿ·ÿ¹ÿ¸ÿ«ÿºÿÀÿ´ÿ´ÿ¸ÿ®ÿ´ÿ¼ÿ¶ÿ»ÿ½ÿÊÿÕÿ©ÿ§ÿ¾ÿµÿ­ÿ£ÿ²ÿ´ÿ¹ÿ¿ÿ½ÿÅÿÆÿ¶ÿ¥ÿ½ÿ¬ÿºÿÇÿ²ÿ­ÿ¹ÿÆÿÉÿÁÿ±ÿ­ÿ¶ÿ±ÿÁÿ·ÿ»ÿ¶ÿ¼ÿÃÿÆÿ«ÿ·ÿÆÿ¿ÿ¹ÿ·ÿ¸ÿ»ÿ­ÿ¸ÿµÿºÿÄÿ³ÿ­ÿ¶ÿ±ÿ»ÿÅÿÃÿºÿ¸ÿ¸ÿ¸ÿÃÿÂÿ­ÿ¼ÿ§ÿ±ÿ²ÿ°ÿÄÿ³ÿ·ÿÁÿ½ÿ¾ÿ¼ÿ¸ÿ·ÿ«ÿ®ÿ»ÿªÿ³ÿËÿÂÿ½ÿ¶ÿ¼ÿ´ÿ·ÿ»ÿµÿ¬ÿ­ÿµÿ¼ÿÉÿÉÿ½ÿÔÿ¿ÿÏÿºÿ»ÿ·ÿ¿ÿ¿ÿ½ÿ¼ÿ°ÿ³ÿ»ÿ½ÿ¾ÿ´ÿ·ÿ³ÿÍÿØÿÉÿ·ÿÐÿ¾ÿÀÿÈÿÉÿÀÿ»ÿ´ÿ³ÿ½ÿÄÿÁÿÂÿÂÿÆÿ­ÿ­ÿ¸ÿÁÿ¶ÿ¹ÿºÿ»ÿµÿ®ÿ»ÿÃÿ¿ÿ¼ÿºÿºÿÂÿ¼ÿ´ÿ¯ÿÄÿÿÄÿ¹ÿÿ·ÿ¼ÿ°ÿ¶ÿ»ÿµÿ·ÿ¾ÿÄÿÃÿºÿ¸ÿ²ÿ»ÿ¶ÿÂÿµÿ¿ÿ°ÿÆÿ¿ÿ½ÿ¿ÿÄÿ¶ÿ½ÿºÿ²ÿ³ÿ«ÿ±ÿ¶ÿ³ÿÄÿÀÿ»ÿ¹ÿ ÿªÿ¾ÿ¸ÿµÿ¼ÿ·ÿµÿºÿ¿ÿ¼ÿ¸ÿ¶ÿ·ÿÀÿ½ÿ®ÿ¯ÿ­ÿ³ÿ´ÿÀÿ»ÿ¶ÿ·ÿ¿ÿÉÿ¹ÿ¶ÿÈÿ½ÿ¼ÿÂÿ¼ÿÇÿÉÿ¯ÿ³ÿÁÿ®ÿ¶ÿ³ÿ¿ÿ½ÿÃÿ¹ÿ·ÿ²ÿ®ÿ©ÿ±ÿ±ÿ¥ÿ¬ÿ±ÿ­ÿªÿ¬ÿ·ÿ°ÿ¦ÿªÿ­ÿ¹ÿÅÿ¯ÿ¸ÿ£ÿ¯ÿ®ÿÇÿ¬ÿ¨ÿªÿ³ÿ¬ÿ£ÿ­ÿ³ÿ¶ÿ½ÿµÿ­ÿ­ÿ§ÿ°ÿ±ÿ¶ÿ½ÿ½ÿÉÿ®ÿ´ÿ¬ÿ»ÿ¶ÿ¾ÿÅÿÂÿ±ÿ¬ÿ­ÿ±ÿ¯ÿ¬ÿµÿºÿ¾ÿºÿ¹ÿ¯ÿ´ÿ¯ÿ¿ÿ½ÿ±ÿ¼ÿºÿÄÿ¿ÿÁÿ¿ÿ´ÿªÿ³ÿÄÿÁÿ°ÿ«ÿµÿÂÿ¿ÿºÿ»ÿÁÿ´ÿ©ÿ©ÿ¼ÿ¬ÿ²ÿ¾ÿ±ÿÄÿ¾ÿÂÿ½ÿÁÿÀÿ¿ÿÂÿÁÿºÿµÿ·ÿ½ÿ·ÿªÿ°ÿ²ÿ¿ÿ³ÿ¼ÿÃÿ³ÿÆÿÿÿµÿÍÿ³ÿ¥ÿºÿ¾ÿÂÿÇÿ¶ÿ»ÿ¿ÿÅÿÁÿ¾ÿÁÿµÿ´ÿÀÿ¿ÿ³ÿÀÿ»ÿ®ÿ²ÿ´ÿ¿ÿ»ÿÉÿ½ÿ¯ÿºÿ¬ÿÂÿ¾ÿÊÿÄÿ½ÿÁÿÌÿÀÿ±ÿ²ÿ¾ÿÉÿÁÿ¾ÿºÿ¶ÿÄÿ·ÿ»ÿÌÿÎÿÉÿ»ÿ½ÿ¼ÿ¥ÿ¬ÿ½ÿºÿ½ÿ¼ÿ¿ÿÇÿºÿÂÿ¼ÿ¼ÿ¼ÿ·ÿºÿÀÿ¸ÿ²ÿ¾ÿÂÿ¿ÿ¿ÿ»ÿ³ÿ¿ÿ¬ÿ»ÿ·ÿ±ÿ­ÿ¸ÿÆÿÎÿ¼ÿµÿ´ÿ´ÿ¸ÿ¹ÿ½ÿ¾ÿµÿ¶ÿ±ÿ¸ÿ¹ÿ°ÿ³ÿ¾ÿ¼ÿ±ÿ¾ÿÄÿ¾ÿ¯ÿÂÿÀÿ¯ÿ¢ÿªÿ°ÿ´ÿ¨ÿ ÿ°ÿ¶ÿµÿ±ÿ±ÿ®ÿ²ÿ´ÿ´ÿºÿ´ÿ³ÿºÿÁÿÃÿ¾ÿªÿ¯ÿÁÿµÿ«ÿ«ÿ·ÿÁÿ¿ÿ¼ÿ¹ÿ¸ÿ¨ÿÀÿ¨ÿÿ£ÿ½ÿ¨ÿÅÿ´ÿ¼ÿ½ÿ¿ÿÈÿ¿ÿÁÿ¸ÿ«ÿ¿ÿ¹ÿ²ÿºÿ®ÿ±ÿÁÿ¶ÿ²ÿ»ÿ¼ÿÈÿÃÿºÿÂÿ½ÿ¶ÿ°ÿ¾ÿÆÿÂÿÊÿ½ÿÁÿ±ÿÇÿ­ÿºÿºÿµÿÂÿÃÿµÿ´ÿ¿ÿ¶ÿ·ÿºÿºÿÄÿÇÿÅÿÆÿ¹ÿ²ÿ¸ÿ²ÿ³ÿ½ÿ¶ÿ·ÿ¼ÿÂÿµÿ½ÿÀÿ°ÿµÿ°ÿ´ÿ²ÿÊÿ¬ÿ¸ÿ±ÿÄÿ¿ÿÂÿµÿ­ÿ®ÿ¯ÿ²ÿ¨ÿºÿºÿºÿ­ÿ²ÿµÿ·ÿ¸ÿ·ÿ³ÿ±ÿ³ÿ´ÿ¶ÿ®ÿ²ÿµÿ»ÿ·ÿ­ÿ´ÿÁÿ°ÿ«ÿ®ÿ¶ÿ­ÿÿ³ÿ¹ÿ½ÿ¶ÿ»ÿ¸ÿºÿ°ÿ·ÿ±ÿ²ÿ·ÿ¦ÿ´ÿ³ÿ»ÿ²ÿ¯ÿµÿ½ÿ¬ÿ±ÿ½ÿ¸ÿºÿ¶ÿ¶ÿ¾ÿÄÿÁÿ¹ÿÄÿÁÿÀÿ»ÿÉÿÓÿ»ÿ¼ÿ¿ÿ½ÿ§ÿÀÿ½ÿ¬ÿÀÿ´ÿ·ÿ»ÿ·ÿÈÿ½ÿ§ÿ·ÿÁÿ¶ÿ¼ÿ¶ÿ®ÿÂÿºÿ©ÿ©ÿ«ÿ¶ÿ½ÿ¾ÿºÿ¸ÿ·ÿ°ÿ¯ÿ¼ÿÃÿ¹ÿµÿ¸ÿ¼ÿÅÿ·ÿ¸ÿ¸ÿÁÿÛÿ½ÿÇÿÆÿ¾ÿºÿ±ÿ¹ÿ¬ÿ§ÿ¼ÿ´ÿ©ÿ©ÿ®ÿÁÿ¼ÿ´ÿºÿÃÿÄÿÃÿ²ÿ¯ÿ ÿ©ÿ¶ÿÁÿ½ÿ·ÿ²ÿ»ÿ¿ÿµÿ½ÿÁÿ¶ÿ¸ÿ¹ÿ·ÿ³ÿ³ÿ¸ÿ¼ÿÆÿ¹ÿ°ÿ³ÿ³ÿ·ÿÅÿÅÿ»ÿ¾ÿ¾ÿ­ÿ±ÿÁÿ¾ÿÆÿÂÿºÿÇÿÆÿÊÿÃÿ¹ÿÁÿ¥ÿ«ÿ¶ÿ²ÿ·ÿ»ÿ°ÿ³ÿ¾ÿºÿÆÿÀÿ¬ÿ­ÿºÿ»ÿ¾ÿÏÿÈÿÁÿÉÿ¹ÿ«ÿ«ÿÁÿËÿÀÿ¹ÿÁÿÅÿ¾ÿ¹ÿ¾ÿ©ÿÿ±ÿ¹ÿÍÿÁÿªÿÆÿ»ÿÅÿ»ÿÁÿÐÿÅÿ°ÿ¾ÿ½ÿµÿÌÿÃÿ³ÿ·ÿ°ÿÈÿÌÿÀÿ¿ÿ¶ÿ¯ÿ»ÿ¾ÿ¾ÿ½ÿÂÿÀÿ°ÿ´ÿÄÿ¿ÿ¶ÿ½ÿ¯ÿ¢ÿ»ÿ»ÿ¾ÿ¸ÿµÿ®ÿ³ÿ½ÿªÿ´ÿËÿÏÿÂÿ±ÿÇÿ½ÿËÿÉÿ¶ÿ«ÿ¼ÿ¿ÿ®ÿ·ÿ¾ÿ¼ÿ»ÿÄÿÃÿ»ÿ¼ÿ»ÿ»ÿÂÿÆÿºÿ¶ÿ¶ÿÄÿ¿ÿ³ÿ³ÿÀÿÀÿÀÿÀÿ´ÿ­ÿ¶ÿÀÿ¾ÿ·ÿ»ÿ¼ÿ·ÿµÿ¶ÿ²ÿ´ÿ®ÿÁÿ½ÿ¿ÿÁÿ«ÿ®ÿ·ÿ³ÿªÿµÿÇÿ±ÿ´ÿÅÿ»ÿËÿ²ÿµÿ³ÿÅÿ±ÿÎÿÇÿ¼ÿ²ÿºÿ³ÿ±ÿ¿ÿ¶ÿ´ÿ¼ÿ¾ÿ¿ÿ¼ÿ»ÿ¸ÿ»ÿ¶ÿ¼ÿÀÿ´ÿ³ÿ¶ÿ¬ÿ°ÿ¼ÿ¹ÿ¸ÿ¼ÿÂÿ¾ÿºÿ»ÿ¶ÿ³ÿµÿ¸ÿ½ÿÂÿÄÿ»ÿÉÿ¯ÿ»ÿ»ÿÀÿ¹ÿÂÿ¸ÿ«ÿ¡ÿ¼ÿ­ÿ§ÿ»ÿºÿ·ÿËÿÊÿ½ÿÄÿ¼ÿÆÿ¸ÿ²ÿ¹ÿ´ÿ®ÿ±ÿµÿ´ÿ´ÿ®ÿ¶ÿ¸ÿ²ÿ±ÿ¹ÿÀÿ»ÿ¸ÿ¸ÿ·ÿ±ÿ¶ÿÄÿÆÿ¿ÿ»ÿºÿ¹ÿ¼ÿÁÿÂÿ´ÿ¸ÿ¶ÿ¯ÿ«ÿ¬ÿ¬ÿºÿ®ÿ¿ÿ½ÿËÿ»ÿÇÿ´ÿÀÿ¾ÿ²ÿÁÿ´ÿÁÿ¼ÿÀÿÀÿ¸ÿÃÿ³ÿ«ÿÂÿ¹ÿ·ÿ¶ÿ»ÿºÿ¼ÿ¿ÿ¿ÿµÿ­ÿ¶ÿÁÿºÿµÿ¾ÿ¶ÿ­ÿ´ÿºÿÃÿ¿ÿ­ÿ¯ÿ¾ÿ½ÿ¼ÿ¶ÿ·ÿ½ÿ¼ÿ¸ÿ·ÿ±ÿ¸ÿ¹ÿ·ÿÉÿ«ÿÃÿ³ÿ·ÿ´ÿ·ÿ¸ÿÂÿÀÿ²ÿÇÿÎÿ²ÿ¹ÿÌÿºÿÆÿ¾ÿµÿÀÿ¸ÿ²ÿ´ÿÅÿÉÿ­ÿ«ÿ¸ÿ´ÿ²ÿ»ÿËÿÉÿÀÿ½ÿ²ÿ¿ÿ¼ÿ³ÿ¿ÿÀÿ¾ÿ·ÿ·ÿÁÿÀÿ¤ÿ®ÿ´ÿ¸ÿ±ÿ¹ÿ°ÿÂÿ«ÿÔÿ¿ÿªÿ½ÿ®ÿ¶ÿ½ÿÆÿµÿ´ÿ®ÿµÿ¼ÿÅÿ¸ÿ¨ÿÂÿ·ÿ³ÿ²ÿ«ÿ¿ÿ¿ÿ´ÿ³ÿ·ÿ¹ÿ»ÿºÿ¼ÿÉÿÆÿºÿÁÿØÿÇÿªÿ¸ÿ±ÿºÿ¸ÿ¹ÿ´ÿ·ÿÇÿ¹ÿ¶ÿªÿµÿÀÿ¹ÿ¬ÿ²ÿ°ÿÂÿ·ÿ ÿ³ÿ»ÿ·ÿÇÿ¿ÿ½ÿ¾ÿ±ÿ·ÿ³ÿ¸ÿ¿ÿ·ÿÅÿ·ÿ·ÿ²ÿ¯ÿ¿ÿºÿ¸ÿ¿ÿÆÿÆÿºÿ¼ÿ¹ÿ¼ÿ¼ÿÀÿ¼ÿµÿ°ÿ¼ÿ¿ÿºÿ²ÿ²ÿ¶ÿ¹ÿ¾ÿ¿ÿÉÿµÿÅÿ»ÿÄÿµÿ¹ÿ­ÿÁÿ±ÿµÿ·ÿ½ÿ´ÿ´ÿ¸ÿ©ÿ°ÿ®ÿµÿ¾ÿÀÿ¿ÿ½ÿ·ÿ·ÿÁÿÄÿÉÿÇÿ´ÿ½ÿÉÿÀÿ¼ÿ¾ÿ¼ÿÂÿÄÿ«ÿ¯ÿ¿ÿ®ÿ¿ÿÀÿÅÿ±ÿ¿ÿÃÿÄÿ´ÿÉÿ¶ÿ¸ÿºÿªÿ¨ÿÀÿ¾ÿµÿ¨ÿ¸ÿ¶ÿÁÿÊÿ¿ÿ²ÿºÿ´ÿ¸ÿ¿ÿºÿÁÿ¼ÿ®ÿ³ÿµÿ°ÿ´ÿÃÿÁÿÀÿ²ÿ´ÿ·ÿ°ÿ¶ÿ²ÿ®ÿÅÿÃÿ¹ÿÂÿ´ÿ½ÿÀÿ·ÿÂÿÄÿÐÿ»ÿºÿÀÿÁÿ»ÿ¶ÿºÿ¾ÿ½ÿ·ÿ»ÿÂÿÂÿ¼ÿ´ÿ¶ÿ´ÿµÿÅÿµÿ·ÿ³ÿ³ÿ¸ÿËÿÕÿ¹ÿ³ÿÅÿ·ÿ¿ÿ¹ÿ¶ÿÄÿºÿÐÿ¼ÿÀÿÅÿ³ÿ²ÿµÿ¸ÿÇÿ¿ÿ¼ÿÁÿÂÿ¶ÿ±ÿ¸ÿ¼ÿ¿ÿÁÿ·ÿ¯ÿ·ÿÂÿÁÿ·ÿµÿ¼ÿ¼ÿÁÿ®ÿ±ÿ ÿ¶ÿ½ÿÄÿµÿ»ÿ©ÿ¹ÿÂÿºÿ¾ÿÁÿ¹ÿÀÿÄÿ·ÿ²ÿÂÿÈÿ²ÿ©ÿ·ÿÃÿÎÿÊÿ·ÿ©ÿ¥ÿ½ÿÓÿÁÿ¼ÿ¸ÿ¼ÿÉÿÄÿÂÿÂÿ¿ÿ¥ÿÊÿ§ÿÔÿ³ÿÈÿÀÿ½ÿ»ÿÌÿÆÿ¼ÿºÿÅÿ¾ÿ¼ÿÁÿÄÿÁÿ¼ÿ¹ÿ½ÿÇÿÊÿ¿ÿ»ÿ¾ÿ¶ÿ¿ÿÄÿ®ÿ±ÿ²ÿÂÿ¼ÿÂÿ³ÿ¬ÿ¾ÿÃÿÂÿ»ÿÅÿÈÿ½ÿÁÿÀÿ¿ÿÎÿÀÿ¬ÿ¬ÿ±ÿ³ÿ¹ÿ¿ÿ½ÿ»ÿºÿ¾ÿÀÿ­ÿ¶ÿ³ÿÁÿ²ÿÄÿ¾ÿµÿ±ÿ½ÿ½ÿÀÿÁÿÌÿºÿÄÿ½ÿ¾ÿºÿ²ÿºÿÅÿÉÿÄÿ»ÿ·ÿ·ÿ¾ÿ¿ÿ¶ÿ¶ÿ¹ÿ»ÿªÿÀÿ¾ÿÑÿ¿ÿ°ÿ»ÿ¿ÿÉÿÀÿÃÿ¶ÿ½ÿ¼ÿÈÿ´ÿ¼ÿ½ÿ¶ÿ·ÿ·ÿ´ÿ½ÿÇÿÄÿ¹ÿ²ÿºÿ³ÿ¼ÿ¸ÿ¥ÿ¶ÿÉÿÂÿ·ÿÉÿ±ÿ¸ÿÁÿ¿ÿµÿ°ÿ¸ÿ½ÿÆÿÅÿ¹ÿºÿ¾ÿ¾ÿ¾ÿ½ÿ·ÿ´ÿ¼ÿ¿ÿÆÿ¯ÿ³ÿ°ÿ·ÿ¼ÿÊÿ·ÿ³ÿÈÿ¶ÿ¼ÿ¿ÿÅÿ°ÿ±ÿ²ÿ·ÿºÿ³ÿºÿÂÿÁÿ±ÿ¤ÿ½ÿµÿ¯ÿÁÿ¶ÿµÿ­ÿ¼ÿ²ÿÂÿ¯ÿ¸ÿÁÿÉÿÉÿ¯ÿºÿÂÿ´ÿ±ÿ¿ÿÃÿ¼ÿ¸ÿ°ÿ§ÿ¸ÿÂÿ­ÿ¬ÿ§ÿ¥ÿ·ÿºÿ«ÿºÿ»ÿ»ÿ²ÿ°ÿ©ÿ³ÿ´ÿ±ÿ²ÿµÿ¹ÿÂÿÂÿ½ÿ¿ÿ¼ÿÃÿ¹ÿ²ÿÅÿ¹ÿ³ÿ¿ÿ¾ÿ®ÿ·ÿ ÿ©ÿµÿ¿ÿ­ÿ°ÿÃÿµÿ±ÿ¾ÿ¼ÿ¼ÿºÿ²ÿ½ÿÇÿ¿ÿ¬ÿÇÿ¦ÿ¹ÿ¤ÿ¾ÿ§ÿ¸ÿ¨ÿµÿÀÿ¯ÿ§ÿºÿÉÿÁÿ¼ÿ½ÿ´ÿ³ÿºÿ¸ÿ³ÿ¹ÿ¸ÿ¾ÿÚÿºÿÖÿ®ÿ§ÿÃÿ½ÿÂÿÁÿ³ÿ¯ÿ¶ÿ¶ÿºÿ¿ÿ°ÿ³ÿÆÿºÿÁÿ°ÿ³ÿÀÿ»ÿ¿ÿ¶ÿ¸ÿÂÿÈÿ¹ÿ°ÿ¼ÿ¿ÿ´ÿºÿÅÿ³ÿ®ÿ»ÿ²ÿ¾ÿ½ÿ©ÿÎÿªÿÀÿÓÿÒÿ¿ÿÁÿÁÿÅÿÁÿ¾ÿÆÿÀÿµÿÂÿÀÿ¶ÿÃÿÀÿ¾ÿÁÿ²ÿÅÿÍÿ¾ÿÅÿÃÿ¹ÿÇÿÌÿÆÿÂÿ»ÿ¿ÿÎÿÂÿ¹ÿ»ÿ±ÿÈÿÄÿ½ÿ¼ÿ¸ÿ¾ÿ½ÿ³ÿ¬ÿ¯ÿÆÿÅÿÀÿÂÿ»ÿ²ÿ¨ÿÂÿ¾ÿ¸ÿ¶ÿ¼ÿÁÿÅÿ¾ÿÂÿ¼ÿ½ÿ¶ÿÃÿËÿÈÿÊÿÅÿÁÿµÿÊÿÈÿ­ÿ»ÿ¾ÿÆÿºÿ­ÿºÿÆÿ¼ÿ¼ÿ¸ÿ¸ÿÁÿÅÿÌÿÈÿ½ÿ´ÿªÿ¼ÿÃÿ¿ÿÓÿÏÿÃÿÀÿ¸ÿ¸ÿ·ÿ·ÿ½ÿ¿ÿÄÿÈÿ½ÿÉÿÄÿÀÿ±ÿÊÿÌÿ½ÿÏÿÏÿÅÿ·ÿ³ÿ»ÿÂÿÁÿ¶ÿ¿ÿÑÿÃÿµÿºÿÂÿÄÿ¿ÿÍÿÅÿµÿ®ÿÆÿÎÿÀÿ¿ÿ½ÿÌÿ²ÿ±ÿÏÿÀÿ§ÿ¸ÿÂÿÀÿÆÿÊÿÈÿ¼ÿ¹ÿÃÿÀÿÃÿ·ÿµÿ»ÿ­ÿ´ÿ»ÿ¯ÿ·ÿ°ÿ¿ÿ½ÿ¶ÿÀÿ¿ÿ¹ÿ¾ÿ¾ÿºÿ½ÿ¹ÿÄÿ½ÿÃÿ²ÿ¾ÿÇÿ¼ÿ·ÿÁÿÉÿÇÿÄÿ»ÿÄÿØÿ¹ÿ¾ÿ²ÿ¯ÿÃÿÃÿÄÿÅÿ¾ÿ¼ÿÀÿ·ÿ¶ÿÃÿ®ÿÉÿÀÿÁÿÃÿ¼ÿÆÿÄÿÀÿ¿ÿ¹ÿ¹ÿ¹ÿ­ÿ¦ÿ½ÿºÿ¿ÿµÿÄÿÁÿ¾ÿ¿ÿÁÿÇÿÌÿÄÿ¶ÿ®ÿ¬ÿ¬ÿ´ÿ¹ÿÊÿÆÿÄÿÈÿÀÿ¼ÿÁÿÁÿÄÿµÿ»ÿÌÿËÿÒÿ¯ÿÂÿ¶ÿµÿ·ÿ¾ÿÃÿÃÿÆÿ·ÿ·ÿ°ÿ»ÿ¿ÿÁÿ¾ÿ¸ÿ³ÿ²ÿ¹ÿ¹ÿ°ÿ²ÿµÿÑÿ±ÿÉÿ¹ÿ´ÿÂÿÊÿÈÿ·ÿ¯ÿ»ÿÀÿºÿ¾ÿµÿÂÿ¸ÿºÿ¼ÿ¾ÿ³ÿ±ÿ¶ÿ¶ÿ°ÿ¦ÿ­ÿ¨ÿ·ÿ»ÿÅÿÇÿÄÿ¼ÿ·ÿ¹ÿ¼ÿ¾ÿ»ÿ³ÿÆÿ¬ÿ­ÿ±ÿÂÿ½ÿ»ÿ½ÿ½ÿ½ÿ¹ÿ´ÿ¾ÿÄÿÃÿ¿ÿ¼ÿ»ÿ¶ÿÀÿÉÿÀÿ·ÿ¼ÿ¶ÿÁÿÀÿÅÿÀÿºÿÄÿÅÿÁÿÃÿÄÿÁÿÃÿÃÿÉÿ·ÿ»ÿ»ÿÁÿ»ÿ·ÿÃÿÊÿÀÿ¿ÿÁÿÇÿºÿ¿ÿ¸ÿ½ÿÂÿ¾ÿÀÿ¹ÿ±ÿËÿÒÿ©ÿ½ÿÅÿ»ÿÀÿÅÿÂÿÆÿÀÿ´ÿÄÿÄÿÀÿ¸ÿ¾ÿ±ÿ·ÿ¿ÿ·ÿ³ÿ¹ÿ¼ÿÑÿÁÿ¼ÿÀÿ³ÿºÿÀÿÆÿÑÿÎÿ½ÿÂÿÁÿ³ÿ»ÿÊÿÁÿ´ÿ³ÿ´ÿ¶ÿ¿ÿÊÿÀÿ¹ÿ¿ÿÄÿ¿ÿ±ÿ¸ÿ²ÿ®ÿ¹ÿ»ÿÂÿ¬ÿºÿÀÿ¸ÿ»ÿ¾ÿ½ÿ¾ÿ»ÿ´ÿÅÿ»ÿºÿÉÿ¼ÿÀÿ¿ÿ¿ÿ¼ÿ´ÿ·ÿ´ÿ¥ÿºÿ®ÿ¸ÿºÿºÿ·ÿ·ÿºÿ¸ÿÂÿÌÿ¾ÿ¹ÿ¶ÿ¶ÿ½ÿ»ÿ¶ÿ»ÿ½ÿÑÿµÿ°ÿÔÿÌÿÀÿ¾ÿÂÿÀÿµÿÃÿ¬ÿ½ÿ½ÿ»ÿ¾ÿÁÿÄÿÂÿ·ÿ¶ÿÌÿºÿ®ÿ¹ÿÁÿÃÿ¿ÿ¿ÿÅÿ¾ÿ°ÿ¿ÿ²ÿ´ÿ¿ÿ¹ÿ²ÿµÿ¸ÿÃÿÃÿ½ÿ»ÿµÿ½ÿÁÿºÿ¸ÿÁÿºÿ®ÿ¬ÿµÿ¾ÿ½ÿ¹ÿ¶ÿ´ÿ¸ÿ¿ÿÄÿ±ÿ­ÿ©ÿ¨ÿ©ÿ§ÿ£ÿ©ÿ£ÿµÿ¤ÿ©ÿªÿ¦ÿ¨ÿ²ÿ¸ÿ»ÿ±ÿÿ©ÿ®ÿ­ÿ°ÿ´ÿ¹ÿ·ÿ²ÿÀÿÃÿ´ÿ ÿ¥ÿ¼ÿÃÿ¯ÿ¿ÿ´ÿ¸ÿ»ÿ¿ÿ·ÿÀÿ½ÿÑÿ½ÿºÿÃÿÇÿÌÿÌÿ·ÿ¬ÿ¸ÿ½ÿ»ÿ¹ÿ¿ÿÊÿËÿ¸ÿ¶ÿ´ÿ¼ÿºÿ¶ÿ¿ÿÃÿ²ÿºÿ²ÿ­ÿµÿÂÿ³ÿ³ÿÀÿ½ÿµÿ·ÿµÿ¬ÿ©ÿ°ÿ²ÿ±ÿ¹ÿ¿ÿºÿ¾ÿ³ÿ³ÿ³ÿ²ÿ¸ÿ±ÿ£ÿ§ÿµÿºÿ¹ÿ¿ÿ³ÿºÿ·ÿ¶ÿ·ÿ«ÿ¼ÿÈÿÉÿÁÿÄÿ½ÿ»ÿ¹ÿ¶ÿ¸ÿ¦ÿ´ÿ»ÿ®ÿ±ÿ³ÿ¶ÿ±ÿªÿ´ÿ¹ÿµÿ¶ÿ®ÿÀÿµÿ¼ÿÁÿÃÿÇÿªÿ¾ÿ¯ÿ´ÿ±ÿ´ÿ®ÿ±ÿ³ÿ¯ÿ´ÿ±ÿ¾ÿ¿ÿÁÿ³ÿ«ÿ¸ÿµÿ«ÿ¸ÿ¼ÿÂÿ´ÿ¹ÿµÿ³ÿ³ÿ±ÿ·ÿ¿ÿºÿºÿ¿ÿ¹ÿËÿ¾ÿ¹ÿ®ÿ³ÿ»ÿ³ÿ±ÿ¨ÿ¦ÿ¾ÿ£ÿÄÿ®ÿ±ÿ±ÿ¯ÿ¾ÿÃÿ¼ÿ¢ÿ¦ÿ®ÿµÿ¸ÿÀÿÂÿ·ÿ±ÿ¸ÿ³ÿ½ÿ¢ÿ½ÿ¬ÿ³ÿ²ÿ³ÿ¸ÿ³ÿ¬ÿ¸ÿµÿÄÿ½ÿ²ÿ¼ÿ·ÿ¸ÿ¹ÿ¸ÿ»ÿÀÿÇÿÏÿ´ÿ­ÿµÿ´ÿ¶ÿ·ÿ³ÿ´ÿ¹ÿ³ÿ°ÿ¶ÿµÿ±ÿ«ÿ°ÿ´ÿ±ÿµÿ¶ÿ±ÿÀÿºÿ¼ÿ°ÿ·ÿµÿ³ÿ¬ÿ©ÿ¤ÿ¨ÿ¿ÿÅÿ»ÿ·ÿ°ÿ¾ÿ®ÿ¾ÿÈÿ½ÿ·ÿ½ÿ»ÿ®ÿ¯ÿºÿ¹ÿ°ÿ¢ÿ¹ÿ¾ÿµÿ¬ÿ±ÿ¿ÿºÿ¤ÿÂÿ»ÿ¯ÿÈÿ²ÿÂÿ»ÿÃÿÊÿÁÿ¾ÿºÿ­ÿÈÿªÿ¹ÿ¿ÿ¦ÿ·ÿÅÿ¸ÿ¹ÿÇÿ¼ÿ²ÿºÿ°ÿ¤ÿ¦ÿ´ÿ°ÿÃÿ½ÿ·ÿ´ÿ¯ÿ®ÿ±ÿ»ÿ¯ÿ¾ÿ®ÿ­ÿ­ÿ®ÿ²ÿ¤ÿÿ°ÿ¸ÿ¶ÿÒÿÂÿºÿ¹ÿÅÿ»ÿ³ÿ®ÿ«ÿ³ÿ¹ÿ¸ÿ¶ÿµÿ·ÿÄÿÅÿ»ÿÀÿ­ÿ±ÿÇÿÁÿºÿºÿÀÿÌÿÇÿ¯ÿÁÿÍÿÿ´ÿ·ÿ»ÿ³ÿ¬ÿ±ÿ»ÿ¹ÿ¯ÿ¯ÿ½ÿ½ÿ¸ÿ¿ÿ¹ÿ·ÿ´ÿ¼ÿ³ÿ´ÿ¼ÿºÿµÿ½ÿÅÿ¾ÿ¼ÿ¸ÿÆÿ¾ÿ»ÿÆÿÇÿ±ÿ°ÿ»ÿ¿ÿºÿ·ÿÉÿËÿºÿ¼ÿµÿ¤ÿ¼ÿÄÿ·ÿºÿ½ÿ¯ÿ±ÿÅÿÉÿÁÿ±ÿºÿÄÿ®ÿÍÿ»ÿ²ÿ±ÿ¯ÿ¹ÿÂÿÀÿ¼ÿ»ÿ¿ÿÇÿ»ÿ§ÿÂÿ°ÿ»ÿ¹ÿ¾ÿ½ÿÃÿÁÿÊÿÎÿ»ÿµÿ»ÿ°ÿ­ÿ¿ÿÅÿºÿ²ÿÉÿ¿ÿÆÿ¹ÿ¼ÿ¼ÿ»ÿºÿ¶ÿ¼ÿ´ÿ¹ÿ½ÿ¹ÿ¾ÿ·ÿ¸ÿ´ÿ·ÿÇÿÀÿ¼ÿÅÿÅÿÁÿÃÿÅÿËÿÇÿ·ÿªÿ¬ÿ²ÿÿºÿ§ÿ²ÿ½ÿºÿ¼ÿºÿ¹ÿ¿ÿ¹ÿµÿ³ÿªÿÎÿ¼ÿ²ÿ½ÿ´ÿ¸ÿ»ÿ·ÿ¿ÿÃÿÈÿÌÿËÿËÿ¾ÿÅÿ¯ÿ¹ÿ­ÿÀÿ»ÿµÿ·ÿ²ÿ¾ÿ¹ÿ²ÿ´ÿ¾ÿ¸ÿ±ÿÂÿ»ÿ½ÿÅÿÌÿÈÿÅÿµÿ¸ÿ¶ÿ¶ÿºÿ«ÿµÿ¿ÿµÿ­ÿ¼ÿÆÿ¸ÿ¹ÿ½ÿ¶ÿ³ÿ¶ÿÂÿ®ÿ·ÿ²ÿºÿ¯ÿ°ÿ³ÿ¸ÿ¼ÿ¸ÿ·ÿ·ÿ³ÿ¸ÿ¿ÿ·ÿ¼ÿºÿÆÿºÿ¿ÿÂÿ°ÿ·ÿ°ÿ¨ÿÿ´ÿÆÿÃÿÂÿ½ÿ¼ÿ¼ÿ¬ÿ»ÿµÿÀÿºÿÃÿ´ÿÀÿ·ÿ¸ÿ¹ÿÄÿ¯ÿ¬ÿ­ÿ¥ÿ´ÿ¿ÿ·ÿ³ÿ¹ÿ¶ÿ³ÿ·ÿ¯ÿ¶ÿ¶ÿ«ÿ¸ÿºÿ»ÿ´ÿ¯ÿµÿ¿ÿÁÿ¾ÿ¹ÿ°ÿ³ÿ¿ÿ®ÿ§ÿ­ÿ±ÿ³ÿÇÿ»ÿ·ÿ°ÿ²ÿÅÿºÿ²ÿÆÿ¾ÿ·ÿÀÿ»ÿµÿ½ÿ·ÿ³ÿÄÿÐÿ´ÿ·ÿÂÿ¿ÿ½ÿ·ÿ¹ÿÀÿÅÿ¹ÿ³ÿ¸ÿ¶ÿ¹ÿ¹ÿµÿ®ÿ¬ÿÃÿºÿ¦ÿªÿ®ÿ½ÿµÿ±ÿ¶ÿ¯ÿ¸ÿ²ÿ¿ÿµÿ«ÿ´ÿ±ÿ¾ÿ¶ÿªÿ¨ÿ¨ÿ±ÿ®ÿ³ÿ¶ÿ¶ÿ»ÿ¶ÿ·ÿºÿ©ÿ´ÿ¸ÿ®ÿ¥ÿ´ÿ¸ÿ²ÿ²ÿºÿºÿ²ÿ²ÿ»ÿºÿ¯ÿ¬ÿ³ÿ½ÿÂÿÁÿ¸ÿºÿ¦ÿ½ÿÃÿ¬ÿÃÿÇÿÀÿ²ÿ¯ÿ¬ÿ¸ÿ´ÿ¶ÿ¸ÿÇÿÆÿ³ÿ¸ÿÂÿÁÿ¾ÿ¿ÿÃÿ½ÿ»ÿ¦ÿ²ÿ­ÿ½ÿÅÿ¾ÿ½ÿºÿÂÿÃÿ½ÿ¿ÿ¾ÿ´ÿºÿÂÿ¸ÿµÿ½ÿ¿ÿ¾ÿ¶ÿ°ÿ³ÿÿ´ÿ¿ÿÁÿ­ÿ×ÿÃÿ­ÿ°ÿ¶ÿ¸ÿÃÿÃÿÆÿ¿ÿ¼ÿ»ÿÂÿÆÿÇÿÊÿÊÿÄÿÂÿÀÿ»ÿ¸ÿÁÿ¾ÿ¹ÿ¬ÿ¸ÿ»ÿ½ÿÀÿ¶ÿ¯ÿÁÿÅÿÂÿ·ÿÁÿÃÿºÿ·ÿ²ÿÀÿ½ÿ¶ÿ¾ÿÄÿËÿÅÿ¾ÿ ÿ¢ÿÂÿ¿ÿ¾ÿ¶ÿ¸ÿ±ÿ¿ÿÂÿ±ÿµÿ¿ÿ±ÿ¾ÿÁÿ´ÿ¿ÿ¼ÿ¹ÿÂÿ¼ÿ®ÿ·ÿ¾ÿ¼ÿ¸ÿ²ÿ¾ÿ½ÿµÿ»ÿ´ÿºÿÃÿ´ÿ¹ÿªÿ²ÿÀÿµÿÈÿºÿÂÿ¹ÿ¿ÿ¼ÿÁÿÀÿ³ÿµÿµÿ±ÿ§ÿ±ÿÁÿÁÿ¿ÿ½ÿ¸ÿ³ÿ³ÿ¼ÿÍÿµÿ°ÿ¾ÿ®ÿªÿ¸ÿ²ÿÀÿ¬ÿ¯ÿ­ÿ§ÿ®ÿ°ÿ¶ÿµÿ²ÿ®ÿ±ÿ³ÿ­ÿ®ÿ±ÿ·ÿ¾ÿ¼ÿ°ÿ°ÿ»ÿ±ÿ­ÿ®ÿ½ÿ¹ÿªÿ¼ÿ¨ÿ´ÿ³ÿºÿ·ÿÿ ÿ¢ÿ»ÿ°ÿ°ÿ²ÿÆÿÊÿÅÿ½ÿ¸ÿÍÿ¹ÿªÿ½ÿÄÿÀÿ·ÿ¶ÿ¾ÿ»ÿ¸ÿÀÿÅÿÅÿ¾ÿ·ÿÅÿ¸ÿ¸ÿ¶ÿ½ÿ¿ÿ¾ÿ·ÿÄÿ¼ÿ³ÿÇÿ·ÿ¹ÿ´ÿºÿÅÿÂÿ¹ÿºÿ¼ÿ¶ÿ´ÿ¶ÿ´ÿ¹ÿ¸ÿ·ÿÆÿ¸ÿ­ÿÁÿÁÿºÿ¿ÿÂÿ½ÿÅÿÈÿ¸ÿªÿÄÿÂÿÅÿ²ÿºÿ¹ÿÉÿ·ÿ½ÿÃÿ´ÿ¯ÿ¨ÿ¿ÿØÿ»ÿ³ÿ¶ÿÀÿÆÿ°ÿ¶ÿºÿµÿ­ÿ±ÿ¶ÿ¸ÿ¤ÿÿ±ÿºÿ·ÿ´ÿ»ÿ­ÿ¯ÿ¸ÿ¶ÿ²ÿ¿ÿ½ÿµÿ¼ÿ±ÿ¨ÿÿ²ÿµÿÃÿ°ÿºÿ´ÿ°ÿ¸ÿ±ÿ²ÿ¶ÿ²ÿ²ÿµÿµÿÂÿµÿ£ÿ­ÿ¶ÿ­ÿ®ÿ¸ÿ¸ÿ¸ÿ¹ÿ¶ÿ»ÿÁÿ·ÿ¸ÿ¿ÿ¹ÿ´ÿ¯ÿ·ÿ±ÿ¸ÿ¬ÿ«ÿ«ÿ¯ÿªÿ¸ÿ´ÿËÿ¿ÿ¿ÿ»ÿ°ÿ¶ÿ·ÿ­ÿ¢ÿªÿ£ÿ²ÿ´ÿ«ÿ­ÿ¨ÿ±ÿºÿ¶ÿ½ÿÉÿÇÿ¹ÿºÿ¾ÿ´ÿ·ÿÅÿÇÿ¿ÿÂÿ½ÿµÿ±ÿ®ÿºÿ»ÿ¸ÿÉÿ¨ÿ¶ÿÅÿ°ÿ¹ÿ±ÿ°ÿ¸ÿ²ÿÀÿ¶ÿ¬ÿ¶ÿ°ÿ»ÿ¿ÿ¹ÿ¿ÿÄÿ¹ÿ½ÿ±ÿ­ÿ®ÿ¬ÿ´ÿ¼ÿ¼ÿÃÿ¿ÿ¶ÿ·ÿ¯ÿ®ÿ´ÿ¹ÿÃÿÁÿ¹ÿ¬ÿ³ÿÅÿÃÿ»ÿ°ÿ®ÿ¼ÿ¶ÿ¿ÿÁÿ¸ÿ­ÿ­ÿÅÿ©ÿÿ¼ÿ¾ÿµÿ»ÿµÿ¿ÿ½ÿ¹ÿºÿÇÿ¸ÿ¸ÿ·ÿºÿ¶ÿ§ÿµÿÀÿÃÿ¾ÿÀÿ³ÿ»ÿÀÿ¯ÿ§ÿ¸ÿ¼ÿ²ÿ¶ÿ¿ÿÇÿ¼ÿÌÿ¾ÿÁÿÑÿÄÿÅÿÇÿÐÿ½ÿÃÿ»ÿÅÿ¶ÿÃÿ»ÿÄÿÀÿÆÿ²ÿªÿ¯ÿ®ÿ»ÿÈÿ¸ÿ¸ÿ­ÿ¶ÿ´ÿ¶ÿÂÿÌÿÂÿÂÿÆÿÅÿ¼ÿ­ÿ°ÿ·ÿ³ÿ½ÿÅÿµÿ­ÿ¶ÿ¶ÿ¸ÿ»ÿµÿ¸ÿ·ÿ°ÿ³ÿ¸ÿ·ÿÃÿÀÿ»ÿ®ÿ­ÿ­ÿ²ÿ¶ÿÌÿÉÿÂÿ¯ÿÆÿ²ÿÄÿºÿ´ÿ³ÿ§ÿ¹ÿªÿ·ÿÇÿ¼ÿ¾ÿÉÿ¼ÿ¹ÿ¾ÿ¹ÿ¼ÿ»ÿ½ÿ¶ÿ¶ÿ°ÿÂÿ½ÿ¶ÿ¸ÿ¸ÿ¼ÿ¾ÿµÿ­ÿ®ÿ¹ÿÅÿÄÿÂÿ¾ÿºÿ°ÿ¥ÿ¸ÿ´ÿ·ÿºÿ¼ÿÄÿ½ÿÁÿ°ÿªÿ½ÿ­ÿ©ÿ·ÿÂÿ²ÿ¹ÿ»ÿ¾ÿÇÿ«ÿÁÿ´ÿ¹ÿµÿÊÿ¾ÿ¶ÿ³ÿÐÿ½ÿ°ÿÂÿ¾ÿÀÿÀÿÄÿ¿ÿ¾ÿ¿ÿ¹ÿ¼ÿ¹ÿµÿ½ÿ¸ÿ±ÿ·ÿ²ÿ³ÿÀÿ»ÿ¶ÿ¸ÿ¹ÿ¼ÿ³ÿ±ÿ¸ÿ»ÿ¼ÿÂÿ¼ÿ¶ÿ¶ÿ¶ÿ¿ÿºÿÈÿ½ÿ¿ÿ¸ÿºÿ°ÿ»ÿ¦ÿÀÿ½ÿ­ÿ»ÿ¹ÿ¶ÿ¸ÿÇÿ½ÿ¿ÿ»ÿÃÿ»ÿ¶ÿ¾ÿ«ÿ¯ÿµÿ¶ÿÀÿµÿ°ÿ¾ÿ¸ÿ±ÿ®ÿ²ÿ´ÿºÿÀÿ¹ÿ¾ÿ¼ÿµÿ¹ÿÁÿÂÿ¹ÿ»ÿÂÿ¶ÿ¸ÿÄÿÀÿÂÿ±ÿ¸ÿ´ÿ¬ÿµÿ´ÿÿ´ÿ¹ÿ¤ÿ¹ÿ½ÿ°ÿ°ÿÀÿ·ÿÊÿ¿ÿ¹ÿ½ÿ¹ÿÁÿÀÿÅÿ´ÿ¶ÿ¿ÿµÿ³ÿ­ÿ¸ÿ¼ÿ¸ÿ½ÿ»ÿ·ÿµÿ´ÿ¹ÿ³ÿ¹ÿ¿ÿ´ÿ¸ÿ·ÿ»ÿÆÿÀÿµÿ²ÿºÿ±ÿ»ÿÁÿ³ÿºÿ¼ÿ¸ÿ¼ÿ³ÿ³ÿÅÿÇÿÁÿÿ¿ÿ¶ÿÄÿÇÿ¼ÿ²ÿ½ÿ¼ÿ¼ÿÀÿÀÿ«ÿ­ÿÌÿÁÿÃÿµÿ°ÿ²ÿºÿ³ÿ²ÿ¿ÿÄÿ¸ÿ±ÿºÿÅÿ½ÿ¼ÿ¿ÿ»ÿ¿ÿµÿ³ÿ²ÿµÿ¼ÿÁÿ¿ÿ¬ÿ«ÿ±ÿ½ÿ¶ÿÀÿÀÿ¶ÿµÿ«ÿÂÿ§ÿÇÿÌÿ¼ÿ¸ÿ¿ÿ¼ÿÃÿ¿ÿµÿ»ÿºÿÿ¨ÿ½ÿÃÿµÿ§ÿ®ÿ¿ÿÂÿ½ÿÇÿÄÿµÿÀÿÄÿ¸ÿµÿ¹ÿ¿ÿ½ÿÀÿÎÿÅÿ¸ÿ½ÿÂÿÆÿ¹ÿÃÿ¸ÿ£ÿ©ÿ»ÿ´ÿªÿ¿ÿ´ÿ»ÿ¶ÿ¹ÿ¸ÿÌÿ´ÿ¥ÿ¼ÿ¬ÿ¯ÿ³ÿ³ÿÈÿ¼ÿ©ÿ©ÿÁÿÀÿ°ÿµÿµÿÄÿ¸ÿÄÿÐÿºÿ¹ÿ³ÿ¶ÿ¹ÿ¬ÿ§ÿ¸ÿËÿ¹ÿ±ÿÁÿ²ÿ³ÿ·ÿ»ÿÁÿÂÿ¨ÿ½ÿ¼ÿÈÿ«ÿ°ÿ¹ÿÄÿÊÿµÿÕÿ±ÿÍÿ­ÿ³ÿ»ÿµÿ¾ÿ¶ÿÁÿÉÿµÿÃÿ´ÿ¹ÿÆÿ¾ÿ¼ÿ·ÿ·ÿ·ÿºÿ¾ÿ½ÿ¸ÿ¸ÿ¯ÿ¯ÿÄÿ¿ÿ°ÿÄÿÐÿÀÿÁÿÅÿÍÿ¸ÿºÿ¼ÿºÿÊÿÃÿ·ÿÍÿ¼ÿÇÿÂÿÄÿÊÿµÿÃÿ¢ÿ¾ÿ´ÿ­ÿÀÿÀÿ½ÿ¿ÿ¹ÿ·ÿ¸ÿ¾ÿÊÿ¼ÿ²ÿ½ÿÂÿ¿ÿ¿ÿ¹ÿ¸ÿ¹ÿ·ÿ¼ÿºÿ¸ÿ½ÿÃÿ»ÿ¾ÿ¾ÿ¿ÿÆÿ¶ÿªÿ©ÿ±ÿÈÿÁÿ½ÿÇÿ²ÿ½ÿÀÿ¯ÿÇÿËÿÊÿÌÿ½ÿÄÿ¼ÿÂÿÄÿ¼ÿ´ÿ²ÿµÿ­ÿ­ÿ½ÿÊÿ¾ÿ´ÿ¼ÿ»ÿ¿ÿÀÿÄÿ²ÿ¶ÿÉÿÄÿ¬ÿ¶ÿÀÿ³ÿ±ÿ½ÿ ÿ°ÿÎÿ°ÿÉÿÆÿÈÿ²ÿ¼ÿÄÿ´ÿÄÿÊÿºÿ½ÿ¹ÿºÿ¿ÿÂÿÅÿÃÿÁÿÀÿ¼ÿ·ÿ¹ÿ¼ÿ½ÿ»ÿÃÿ¼ÿÂÿÅÿ³ÿ«ÿ©ÿ½ÿ½ÿ¿ÿ·ÿ±ÿ¯ÿÇÿÔÿÂÿºÿÀÿ¶ÿÄÿÄÿºÿ½ÿÉÿ¾ÿ·ÿ¼ÿÂÿÃÿÇÿÆÿ»ÿ±ÿ¬ÿ³ÿµÿ¡ÿÿÃÿÁÿ¿ÿÈÿ¾ÿ¼ÿÔÿÊÿËÿ¹ÿÉÿÅÿÄÿ¿ÿ»ÿ½ÿÆÿÅÿ¾ÿµÿ¿ÿºÿ³ÿ·ÿÆÿ½ÿµÿµÿ²ÿ½ÿÊÿÂÿ¶ÿ¼ÿ½ÿ¼ÿÃÿ°ÿ®ÿµÿ·ÿ¾ÿÁÿÀÿÊÿÄÿÓÿ¿ÿ°ÿÆÿÃÿºÿ¶ÿÁÿºÿÀÿ·ÿÊÿÍÿºÿ³ÿ»ÿÃÿ¾ÿ·ÿ´ÿµÿ¹ÿ²ÿ»ÿ¹ÿ²ÿÀÿÂÿ¯ÿÀÿ§ÿ²ÿ¸ÿÆÿ»ÿÌÿ½ÿ¹ÿµÿÇÿ½ÿ¶ÿ¹ÿÁÿ½ÿ³ÿµÿ³ÿ³ÿ½ÿ»ÿ»ÿ»ÿ¹ÿ²ÿ®ÿÉÿ¼ÿÆÿ¾ÿ¯ÿ¯ÿÂÿ¬ÿ£ÿ²ÿÆÿ¸ÿ°ÿ©ÿ»ÿ¸ÿÂÿ¼ÿ³ÿÀÿÉÿÅÿÅÿÄÿÀÿºÿ¸ÿÀÿØÿ¿ÿ²ÿÀÿÄÿ¿ÿÀÿ¼ÿÈÿ»ÿ¶ÿ¾ÿºÿ­ÿ¹ÿ´ÿ¾ÿºÿ¼ÿ¾ÿ½ÿÂÿÂÿÃÿÃÿ¼ÿ¹ÿ·ÿ¾ÿÀÿ½ÿ«ÿÃÿÉÿ³ÿ³ÿ«ÿ¨ÿ¯ÿºÿ¾ÿ¹ÿ®ÿ¶ÿÌÿÁÿ¹ÿ»ÿ¶ÿ¿ÿ¿ÿ«ÿ©ÿ·ÿÁÿ¶ÿºÿºÿ½ÿ°ÿ·ÿ¾ÿ¾ÿ¹ÿ·ÿ¾ÿÈÿ¼ÿµÿÀÿ½ÿÉÿÍÿ·ÿ±ÿ¸ÿ¹ÿ¼ÿ¾ÿ¿ÿÀÿÁÿ¸ÿ«ÿ¦ÿ¸ÿ¼ÿÆÿ¹ÿÀÿ¼ÿ±ÿ±ÿ¯ÿ¿ÿ³ÿ¹ÿ·ÿ½ÿ¿ÿ½ÿ¿ÿ½ÿºÿ³ÿ³ÿ²ÿ¾ÿÀÿºÿ»ÿ¹ÿ»ÿÂÿÉÿ£ÿ¿ÿ²ÿ«ÿªÿµÿ²ÿ´ÿ°ÿ±ÿ¾ÿ¾ÿÂÿÌÿ¼ÿµÿ½ÿÃÿ¸ÿ¨ÿ¨ÿ±ÿ²ÿ­ÿ±ÿ¯ÿÂÿ¶ÿ¯ÿ¯ÿ¶ÿÄÿÁÿ¿ÿÅÿ¶ÿ®ÿ½ÿ¾ÿ´ÿ°ÿÅÿ¹ÿÊÿ·ÿ·ÿ³ÿ¬ÿ¾ÿÀÿÁÿ¼ÿ¯ÿ§ÿ¬ÿ²ÿ¸ÿ½ÿ¸ÿ¶ÿ½ÿ³ÿÄÿ¤ÿ¨ÿÆÿ³ÿÅÿ¾ÿ¿ÿÂÿºÿ®ÿ¸ÿµÿºÿÃÿÂÿ½ÿÂÿÏÿ¿ÿÂÿÇÿ¹ÿÄÿ´ÿ»ÿ»ÿÉÿÇÿ¶ÿÎÿÏÿÂÿ¿ÿ»ÿÆÿÃÿ«ÿ°ÿ¿ÿ½ÿ¶ÿ·ÿÁÿÃÿ½ÿ²ÿÇÿ²ÿÁÿÈÿ¿ÿ¼ÿÆÿÇÿ¿ÿ³ÿ³ÿ¸ÿ«ÿ¸ÿ½ÿÄÿ´ÿ´ÿ²ÿ²ÿÄÿÅÿ·ÿ³ÿ»ÿÅÿÄÿÃÿ¾ÿ¼ÿ¿ÿ»ÿ³ÿ¿ÿËÿ¾ÿ¾ÿÊÿµÿ»ÿÇÿÅÿ¼ÿ»ÿ¶ÿÆÿÆÿ¼ÿ·ÿ±ÿ»ÿÁÿ±ÿÑÿÎÿ®ÿ¾ÿ»ÿ¼ÿ·ÿ²ÿ¿ÿ¹ÿÂÿ¿ÿÀÿÆÿ½ÿ¸ÿÄÿÂÿ´ÿµÿ½ÿ¹ÿ¹ÿÕÿµÿ³ÿ·ÿµÿÈÿÀÿ¿ÿÂÿ²ÿ¯ÿ«ÿ­ÿÊÿÎÿ­ÿ³ÿÉÿ¸ÿ®ÿÄÿÍÿÀÿµÿ·ÿ¾ÿÁÿ»ÿºÿÉÿ½ÿ½ÿËÿÁÿ¾ÿÈÿ¾ÿËÿ¬ÿ°ÿÉÿÈÿ½ÿÀÿÈÿÏÿÍÿµÿÂÿÆÿËÿ°ÿµÿ»ÿÄÿÏÿÂÿ¼ÿÂÿÅÿÁÿÂÿÁÿ»ÿ·ÿÅÿÌÿÅÿÆÿÈÿÁÿ´ÿÄÿÅÿ¾ÿ·ÿ·ÿÂÿ¸ÿ¶ÿ¿ÿËÿ·ÿ¾ÿ¿ÿÀÿ·ÿÃÿÄÿ½ÿ½ÿ¿ÿ½ÿ¼ÿ¿ÿÆÿÇÿÎÿÏÿ³ÿ¹ÿ´ÿ¤ÿÿ®ÿ¼ÿ·ÿ»ÿÄÿ¸ÿ¸ÿÅÿÄÿÊÿ½ÿ¹ÿ½ÿÌÿÌÿÂÿÂÿÀÿ½ÿ»ÿ¶ÿ¿ÿ±ÿ¾ÿ´ÿÅÿ¼ÿ¯ÿ·ÿÇÿÆÿ¹ÿ¶ÿÀÿÂÿ½ÿ½ÿÿ²ÿ¹ÿÇÿËÿ½ÿÂÿ»ÿ»ÿ¿ÿµÿ±ÿ¿ÿÂÿ¸ÿÍÿ½ÿ½ÿ¾ÿ¼ÿÀÿÅÿÂÿ»ÿ¸ÿ¸ÿ½ÿÂÿºÿ¯ÿÀÿÄÿÅÿ·ÿ·ÿ¯ÿ¯ÿ±ÿ²ÿ´ÿµÿÏÿÏÿ®ÿ¤ÿÐÿÂÿ¿ÿÌÿÆÿºÿÀÿÏÿÉÿ¶ÿ¸ÿ·ÿÃÿµÿÎÿ¸ÿÁÿ´ÿ¸ÿ¹ÿ®ÿ°ÿ¸ÿ»ÿµÿÇÿ¸ÿ«ÿµÿÉÿÄÿ¶ÿ±ÿºÿÂÿ½ÿÁÿÀÿÀÿ¸ÿ¯ÿ¿ÿ»ÿ¸ÿ¹ÿ¼ÿ½ÿ·ÿ²ÿ»ÿªÿ¿ÿµÿÀÿºÿ¿ÿ±ÿ¹ÿÅÿÄÿÁÿÄÿÏÿ¾ÿ¼ÿ»ÿ¹ÿÆÿÂÿ¹ÿ¹ÿÁÿÉÿÈÿÂÿÖÿ´ÿÁÿ°ÿ¶ÿµÿ±ÿ±ÿ·ÿÁÿÄÿ¿ÿÑÿÀÿ²ÿ°ÿ´ÿµÿ¾ÿÃÿ¹ÿ·ÿÁÿ¼ÿºÿ±ÿ¼ÿÉÿ»ÿµÿ·ÿ¾ÿ¼ÿ²ÿ²ÿ»ÿÆÿ¸ÿ¾ÿ³ÿ®ÿ¼ÿ½ÿ½ÿ½ÿ¾ÿÅÿ¼ÿ¶ÿ½ÿ½ÿ¾ÿÁÿ»ÿ¿ÿÁÿ·ÿ·ÿÊÿÁÿ­ÿÂÿÆÿ½ÿ¶ÿ½ÿ»ÿ¼ÿÄÿµÿ¼ÿ³ÿÆÿÀÿ´ÿ¸ÿ´ÿ²ÿ³ÿ¹ÿÄÿ¡ÿ°ÿÇÿ¶ÿ¿ÿ¹ÿ·ÿÅÿÆÿ¹ÿÁÿºÿ¹ÿÄÿ·ÿÅÿÂÿ¾ÿ¸ÿµÿ¶ÿ¨ÿ¥ÿ³ÿºÿÂÿÃÿÅÿÂÿºÿ´ÿ¶ÿÁÿÈÿ¶ÿ¿ÿºÿÁÿÆÿ¿ÿ¼ÿÂÿÀÿÇÿÇÿÁÿ×ÿÊÿ¾ÿÃÿÂÿ¹ÿ½ÿ³ÿ¬ÿÀÿ¾ÿ¹ÿÀÿÂÿ¾ÿ¾ÿ¾ÿ¶ÿÂÿ¹ÿ¥ÿµÿ°ÿ«ÿµÿ¿ÿÁÿÆÿ¿ÿ±ÿÈÿ¿ÿÅÿÁÿ·ÿ·ÿ¹ÿµÿ¾ÿÄÿ¨ÿ¶ÿºÿ´ÿ½ÿÉÿÂÿ»ÿ¨ÿ¯ÿÄÿÄÿ¾ÿ¸ÿ¶ÿ·ÿºÿ·ÿÂÿºÿµÿ¨ÿ¢ÿ¨ÿ§ÿÿ¤ÿ¢ÿÿ«ÿÿÿÿ¡ÿ¦ÿ§ÿ²ÿ¢ÿ®ÿ¬ÿ«ÿ¬ÿ©ÿ¬ÿ±ÿ­ÿ»ÿ´ÿ³ÿµÿ³ÿµÿ¿ÿÃÿ·ÿ¾ÿ±ÿÇÿ¿ÿ¿ÿÀÿ¹ÿ±ÿÄÿ¹ÿ¶ÿ·ÿ²ÿ¯ÿ®ÿ¾ÿÁÿ»ÿ½ÿ¿ÿ¸ÿ¿ÿÐÿÀÿºÿ­ÿ±ÿ»ÿ¼ÿ¾ÿ¼ÿ²ÿ²ÿ¾ÿ½ÿµÿ²ÿ±ÿ½ÿ·ÿ²ÿÁÿÃÿ¯ÿ¼ÿ°ÿ±ÿ«ÿ±ÿ²ÿ§ÿ«ÿÄÿ³ÿ°ÿ­ÿ½ÿ¿ÿ¼ÿ´ÿ©ÿ­ÿ«ÿÃÿ¾ÿ¸ÿ¦ÿµÿ·ÿ±ÿ¼ÿ¸ÿ»ÿÊÿÀÿ¿ÿºÿÂÿ½ÿ¶ÿ¸ÿ­ÿ­ÿ®ÿ½ÿ­ÿ¥ÿ®ÿÀÿÂÿ¶ÿ°ÿ±ÿÀÿÅÿ®ÿ¸ÿ·ÿ¯ÿ±ÿ»ÿÂÿµÿ©ÿ¨ÿ«ÿ£ÿ«ÿ§ÿ­ÿ¶ÿ¯ÿ³ÿºÿÄÿ¸ÿ«ÿ«ÿ©ÿ¯ÿ±ÿ«ÿ³ÿµÿ¼ÿ·ÿ½ÿ»ÿ¸ÿ¹ÿ¸ÿ½ÿÆÿÁÿÀÿºÿ»ÿÀÿ´ÿ¼ÿ¾ÿ¬ÿ§ÿ°ÿªÿÐÿ¿ÿ¿ÿ¶ÿ¹ÿ¯ÿºÿ¼ÿ²ÿ¹ÿÁÿ¼ÿ¡ÿ°ÿ°ÿ»ÿ¹ÿ¶ÿ¿ÿÅÿ¼ÿ·ÿÂÿ¿ÿ»ÿÅÿ±ÿ¸ÿ±ÿ°ÿ¶ÿ¸ÿ»ÿ½ÿ²ÿ·ÿ»ÿµÿ´ÿ´ÿ¶ÿ¹ÿµÿ¶ÿÆÿÀÿ¾ÿ¸ÿ´ÿ¹ÿ¸ÿ¹ÿ¾ÿ¼ÿ¸ÿ¼ÿ»ÿ©ÿ³ÿ³ÿ²ÿ·ÿ°ÿ¾ÿºÿ°ÿ±ÿ¯ÿÃÿÇÿ¹ÿ²ÿ¯ÿÃÿ¾ÿ®ÿ¯ÿ´ÿ²ÿ·ÿ¼ÿ©ÿ­ÿ¶ÿÄÿ¯ÿÂÿÄÿµÿ´ÿ¼ÿ³ÿªÿÄÿÊÿ±ÿ¸ÿ¯ÿ­ÿ»ÿ¾ÿ¹ÿÂÿÈÿ¸ÿÀÿÁÿÇÿ½ÿÅÿ³ÿ»ÿ°ÿ´ÿÀÿ¼ÿ¹ÿ¿ÿ¸ÿÁÿ¯ÿ´ÿ«ÿ±ÿ½ÿºÿ½ÿÂÿ»ÿ¼ÿ¼ÿ·ÿµÿ¦ÿ©ÿ±ÿÄÿ¾ÿÁÿ¹ÿ¶ÿ¸ÿ¶ÿ¼ÿµÿ·ÿ¯ÿ®ÿÿºÿÅÿ¿ÿ°ÿ§ÿ¤ÿ«ÿ¹ÿºÿÊÿÈÿ·ÿÃÿ³ÿ¾ÿ»ÿ³ÿµÿ¹ÿ·ÿ¸ÿ·ÿ ÿ¸ÿÀÿ°ÿ·ÿ¹ÿ·ÿ³ÿ¹ÿ½ÿµÿ­ÿµÿ¸ÿÿ¶ÿÈÿ­ÿ¸ÿµÿ©ÿ«ÿ¸ÿµÿ³ÿ¼ÿ¶ÿ«ÿÀÿ¸ÿ¾ÿ±ÿ®ÿ¿ÿÉÿÃÿ³ÿ³ÿ·ÿ°ÿ·ÿÈÿÂÿ¾ÿ¹ÿÈÿ¾ÿ´ÿ¿ÿ½ÿ´ÿ«ÿ­ÿ´ÿ¹ÿ½ÿ½ÿÀÿÄÿ½ÿ»ÿ½ÿ¸ÿ¬ÿ»ÿ³ÿ·ÿ´ÿµÿ¿ÿµÿ«ÿ¿ÿÄÿ²ÿÆÿ¹ÿ¾ÿÂÿµÿ³ÿÄÿÆÿÇÿ¿ÿ´ÿ¾ÿÀÿ¿ÿÁÿ«ÿ¼ÿ¸ÿ¼ÿ¹ÿÈÿºÿ°ÿ¿ÿ¹ÿµÿ¾ÿ°ÿ¹ÿÇÿ¾ÿ¸ÿ·ÿµÿ«ÿ´ÿ½ÿÆÿÂÿ½ÿºÿ´ÿ±ÿ³ÿºÿ¸ÿ³ÿÆÿºÿ®ÿ¹ÿ¾ÿÀÿ´ÿ»ÿ²ÿ¬ÿÁÿÇÿ²ÿ­ÿ¸ÿ¼ÿ¨ÿ§ÿÀÿ´ÿ½ÿ¡ÿ®ÿ©ÿºÿÁÿ¾ÿÀÿ¸ÿ®ÿ¶ÿ¸ÿ¿ÿ¶ÿ®ÿÄÿ½ÿÅÿÁÿ¾ÿÇÿÅÿÃÿÃÿÉÿÄÿºÿµÿ¯ÿ²ÿÂÿ¾ÿµÿ´ÿ·ÿÈÿ¯ÿ½ÿ¤ÿ³ÿ¶ÿªÿ±ÿÁÿÀÿ¶ÿ½ÿ¼ÿ±ÿ²ÿ¸ÿ¼ÿÏÿºÿ­ÿ¢ÿ«ÿ²ÿ¿ÿ´ÿ½ÿÃÿ³ÿ·ÿÆÿÃÿÉÿÆÿ¼ÿ¯ÿ­ÿÃÿ®ÿ®ÿ¯ÿ²ÿ­ÿ¯ÿ½ÿ¼ÿ½ÿ¿ÿ¼ÿÃÿÀÿ¿ÿÓÿÅÿÇÿÊÿ·ÿ¡ÿ¾ÿ±ÿ±ÿ¸ÿ¬ÿ¨ÿ¢ÿ«ÿºÿÃÿÉÿ¾ÿ¿ÿÂÿ¿ÿ¿ÿ±ÿ»ÿ¯ÿÀÿ¿ÿ¸ÿ²ÿ±ÿ±ÿ±ÿ²ÿ°ÿ¹ÿÃÿÃÿËÿÀÿ©ÿ­ÿ±ÿªÿÂÿ¯ÿ°ÿÀÿ´ÿ¼ÿ¼ÿ»ÿµÿµÿ¸ÿ¿ÿÀÿÂÿÃÿ±ÿ´ÿ»ÿ³ÿ³ÿµÿ¶ÿ»ÿÂÿ³ÿ­ÿºÿ¯ÿ´ÿ·ÿªÿ¶ÿ¶ÿ½ÿÊÿ¾ÿ¶ÿ´ÿ·ÿºÿÊÿ×ÿ¾ÿÁÿ¹ÿÂÿ±ÿ¬ÿ¿ÿÂÿ»ÿ¶ÿªÿ«ÿ¹ÿÃÿÄÿ¾ÿ³ÿ±ÿºÿ¼ÿºÿ±ÿµÿÄÿ»ÿ¾ÿÀÿÆÿ¬ÿªÿ¼ÿ¯ÿ°ÿÂÿÆÿÃÿÅÿÍÿÌÿ¼ÿ±ÿ­ÿ¾ÿÇÿ¸ÿ±ÿ¸ÿ§ÿ¸ÿ§ÿ§ÿ¹ÿ¾ÿ¬ÿ¸ÿ´ÿ®ÿ·ÿ·ÿ¼ÿ·ÿ¶ÿÃÿÀÿ´ÿ¯ÿ»ÿÀÿÀÿ»ÿÆÿÀÿ¹ÿ²ÿ­ÿÁÿ¹ÿËÿ²ÿ®ÿÈÿ¾ÿÃÿ¼ÿ·ÿ·ÿ³ÿ½ÿÅÿÁÿ¼ÿµÿ·ÿ·ÿ¹ÿÆÿÎÿºÿ­ÿ¬ÿ´ÿ²ÿ½ÿ¯ÿ¼ÿ¹ÿ¶ÿ±ÿ´ÿ¼ÿ±ÿ±ÿÁÿÁÿºÿ¸ÿ¸ÿ¾ÿÌÿºÿÇÿ²ÿªÿºÿ´ÿ¾ÿ¹ÿ£ÿ´ÿ­ÿÉÿ´ÿ²ÿ³ÿ¶ÿ½ÿ¾ÿ´ÿ½ÿ¾ÿÀÿÂÿ¾ÿÎÿÊÿ·ÿªÿµÿ¸ÿ½ÿ¾ÿ¯ÿÃÿ·ÿ¶ÿ¯ÿ¸ÿ¯ÿ¹ÿ¹ÿ¾ÿ·ÿ±ÿ½ÿ½ÿ¹ÿÅÿ¼ÿ­ÿ°ÿµÿ¸ÿºÿ¼ÿ¿ÿ±ÿÀÿÀÿ¾ÿ¬ÿËÿ§ÿ¬ÿµÿ¿ÿ¿ÿ»ÿ¼ÿ¼ÿ¹ÿÀÿ¯ÿ´ÿ´ÿ­ÿºÿ´ÿ¬ÿºÿ½ÿ°ÿ¯ÿºÿÃÿºÿ´ÿ´ÿ±ÿÀÿ¸ÿÅÿ¹ÿÂÿÊÿÂÿ¼ÿ¹ÿ°ÿ¿ÿ¹ÿ¸ÿ¹ÿ¿ÿÀÿÇÿÏÿ½ÿ¸ÿÁÿÆÿÉÿÅÿÀÿºÿ¸ÿ»ÿ¼ÿ½ÿÄÿ¸ÿ®ÿ°ÿ±ÿ®ÿ¬ÿ¶ÿ¿ÿÄÿµÿ´ÿ¹ÿ·ÿ¸ÿ¹ÿ®ÿºÿ¯ÿºÿ¼ÿ°ÿ°ÿ²ÿ±ÿ¶ÿÀÿÅÿÂÿ¹ÿµÿ´ÿºÿÉÿ¯ÿ¤ÿºÿ»ÿ·ÿ²ÿÂÿ´ÿ´ÿ©ÿÿÁÿ­ÿ¹ÿªÿ·ÿ¸ÿÌÿÉÿ¾ÿ¸ÿ¨ÿ²ÿ½ÿ»ÿ¼ÿ·ÿ±ÿ®ÿ¬ÿ¹ÿÅÿÅÿ¿ÿ¾ÿ½ÿ·ÿ°ÿÁÿ¶ÿ¹ÿ½ÿ¾ÿÂÿÍÿ¿ÿ¿ÿÁÿÁÿ³ÿ¼ÿ¼ÿºÿ½ÿ½ÿ¼ÿ¾ÿºÿ³ÿ·ÿ²ÿ©ÿ¶ÿÃÿ¾ÿ´ÿ´ÿºÿºÿ·ÿ¶ÿ½ÿ½ÿ¯ÿ«ÿ«ÿ¸ÿ¼ÿÉÿÇÿ¢ÿ±ÿÆÿ³ÿ³ÿÿ¹ÿÌÿ²ÿ¨ÿ¯ÿ¶ÿÊÿºÿ¶ÿÅÿÃÿºÿ¾ÿÀÿ½ÿ¼ÿ¶ÿ·ÿÁÿ¾ÿ°ÿ©ÿ¶ÿÇÿ¶ÿµÿµÿ²ÿ®ÿ¹ÿµÿÄÿÂÿ¯ÿÔÿÄÿ­ÿ«ÿ¯ÿ¼ÿºÿ¶ÿ¼ÿ±ÿ®ÿÊÿ·ÿ³ÿµÿ£ÿ°ÿ±ÿºÿÃÿ»ÿ«ÿ®ÿ¸ÿÁÿ¸ÿ´ÿ¶ÿ¸ÿ¾ÿµÿºÿ»ÿ·ÿ¾ÿ½ÿÀÿ´ÿ³ÿ®ÿ¯ÿ¹ÿÏÿ«ÿ©ÿ¹ÿÏÿÏÿ»ÿÖÿÄÿÊÿÑÿ³ÿ¹ÿ±ÿ¾ÿÀÿÆÿ¾ÿ½ÿ´ÿºÿÆÿÁÿ¸ÿÇÿÑÿÇÿÂÿÁÿ¹ÿ³ÿ¯ÿ³ÿ½ÿ·ÿ½ÿ½ÿ©ÿ­ÿ®ÿ°ÿ®ÿºÿÄÿ¼ÿ¼ÿ¢ÿ²ÿÃÿ²ÿÈÿ»ÿºÿÃÿ·ÿ³ÿµÿ¼ÿ¿ÿÅÿÀÿÁÿ»ÿºÿÂÿ®ÿµÿºÿ¶ÿ¸ÿ±ÿ¶ÿ¹ÿÁÿÊÿÀÿ¶ÿ·ÿºÿ°ÿ±ÿÉÿÍÿÌÿÃÿ±ÿÁÿÅÿ¼ÿ¼ÿ¿ÿÅÿÂÿºÿ¼ÿÇÿ¶ÿÈÿ¹ÿ¶ÿ¶ÿ½ÿÁÿÉÿªÿ½ÿ½ÿÅÿ²ÿ®ÿ¶ÿ¾ÿ¶ÿÊÿµÿºÿÂÿ¾ÿ¾ÿ°ÿ»ÿÅÿÁÿÁÿÁÿµÿ»ÿ¼ÿ¯ÿºÿÉÿÆÿ·ÿ»ÿÇÿ¾ÿ²ÿ³ÿ³ÿ´ÿ»ÿ»ÿÃÿ·ÿ³ÿµÿ²ÿÔÿÆÿ¹ÿÃÿÅÿ±ÿ¢ÿÿÀÿµÿÒÿ½ÿÄÿÂÿ³ÿ¤ÿ­ÿÀÿÄÿÇÿ¿ÿ¾ÿ¶ÿ´ÿ¼ÿµÿ½ÿ½ÿµÿ´ÿ²ÿ²ÿ´ÿ¯ÿ®ÿ³ÿ¶ÿ¸ÿ¸ÿ·ÿ¯ÿ¬ÿ±ÿÀÿÇÿÌÿ»ÿ¿ÿ»ÿ°ÿ­ÿ¹ÿ»ÿÀÿ¿ÿ·ÿ½ÿªÿ¶ÿ³ÿªÿ½ÿ³ÿµÿ¦ÿ·ÿ¾ÿ²ÿÁÿÃÿÂÿ»ÿÂÿºÿ´ÿ¹ÿ¸ÿ·ÿ³ÿ°ÿÄÿÀÿ¼ÿÃÿ²ÿ´ÿ½ÿ¹ÿ´ÿ®ÿ¯ÿ³ÿ¼ÿÆÿ¸ÿ´ÿ¸ÿ­ÿ¾ÿ¶ÿ©ÿºÿ³ÿÃÿÆÿ¾ÿ¶ÿ¹ÿ·ÿ´ÿµÿÃÿ¸ÿ´ÿ¼ÿµÿÁÿ°ÿ¸ÿÊÿºÿ£ÿ´ÿ¼ÿ¼ÿ¯ÿ¡ÿÅÿ¶ÿ¶ÿ®ÿ¾ÿÇÿÂÿ»ÿÄÿ¸ÿ°ÿ¹ÿ»ÿ´ÿ²ÿ´ÿ·ÿºÿÂÿÃÿ¼ÿ½ÿºÿ¸ÿ¹ÿ¹ÿºÿ±ÿ²ÿ²ÿÅÿ¼ÿÁÿ¸ÿ­ÿ¾ÿµÿ¸ÿÄÿÌÿ°ÿºÿ®ÿÂÿ·ÿ·ÿ®ÿÀÿÄÿ´ÿºÿ­ÿ¸ÿ¯ÿ¹ÿÇÿÈÿ½ÿ³ÿ³ÿ·ÿ¿ÿ®ÿµÿ°ÿ¸ÿÈÿ¾ÿºÿ¾ÿÂÿÀÿºÿ¶ÿ±ÿ³ÿºÿ¼ÿ¾ÿ½ÿ¸ÿ³ÿ¸ÿ¹ÿ²ÿ¾ÿ»ÿ¨ÿ§ÿÅÿÊÿÊÿ¹ÿÆÿ¹ÿ£ÿµÿºÿªÿ¯ÿ¶ÿÿ²ÿ»ÿ¹ÿºÿ®ÿºÿÉÿ»ÿ¦ÿ³ÿ¶ÿ½ÿ¹ÿµÿ¼ÿ½ÿ¶ÿ³ÿµÿ°ÿ½ÿÇÿ½ÿ·ÿ¼ÿ¾ÿ¶ÿ°ÿ­ÿ®ÿ»ÿ½ÿ³ÿ³ÿ­ÿ¥ÿ®ÿºÿºÿ·ÿ­ÿ°ÿ¹ÿ¼ÿ²ÿ·ÿ¿ÿ¾ÿ¼ÿ¾ÿ¬ÿËÿÆÿ¸ÿ©ÿ½ÿ¹ÿÄÿ»ÿ¹ÿ¿ÿ»ÿµÿÄÿ·ÿ¾ÿ¨ÿ­ÿ¿ÿµÿ¸ÿºÿ¸ÿÂÿ¸ÿµÿ¸ÿÂÿÊÿÊÿÆÿ»ÿÂÿÉÿÂÿ¸ÿ¬ÿ¯ÿ´ÿ´ÿ³ÿ¹ÿÂÿ¼ÿ»ÿ¦ÿ¿ÿÅÿºÿ¹ÿÈÿ½ÿ¸ÿ¾ÿÃÿ¯ÿ´ÿÃÿ´ÿÀÿ´ÿÆÿ»ÿ±ÿµÿ¹ÿ©ÿ¾ÿ¸ÿ»ÿÂÿ»ÿ±ÿ¹ÿ½ÿ¥ÿ²ÿÃÿ´ÿ©ÿ¸ÿÉÿÃÿ»ÿµÿ«ÿµÿ¸ÿ¼ÿÅÿ»ÿ¼ÿºÿÃÿÅÿÁÿÌÿ¾ÿ²ÿÃÿÆÿ¿ÿ±ÿ²ÿ²ÿ¾ÿÄÿÄÿ¸ÿÁÿÇÿ«ÿ´ÿ®ÿ¢ÿ²ÿºÿµÿ±ÿ±ÿ¯ÿ»ÿ¸ÿ´ÿÁÿÇÿ²ÿ¯ÿ¶ÿÁÿ½ÿ¯ÿ´ÿ¿ÿ½ÿ»ÿ²ÿ»ÿÈÿ«ÿªÿ¿ÿ¬ÿ¬ÿ³ÿ¸ÿ¿ÿÃÿ´ÿ¸ÿ¼ÿÅÿ­ÿºÿºÿ½ÿÄÿªÿÒÿÄÿÀÿ§ÿ±ÿ¼ÿÇÿÄÿ¸ÿÇÿÏÿ´ÿÇÿ¸ÿÀÿ¿ÿÇÿ»ÿ½ÿÆÿ¼ÿÂÿ¹ÿ´ÿ¹ÿÂÿ·ÿ¯ÿ¸ÿ³ÿ¶ÿ¿ÿÀÿ¼ÿµÿ·ÿ½ÿÁÿÀÿ¾ÿÇÿ¾ÿ¸ÿÇÿ´ÿ¯ÿÏÿ¦ÿÒÿ¯ÿÊÿËÿ¦ÿ®ÿ°ÿ·ÿËÿ¾ÿ³ÿ°ÿÃÿ¸ÿ°ÿ·ÿÀÿ½ÿ¾ÿÅÿºÿ´ÿ¶ÿ·ÿ¾ÿÁÿ¿ÿÁÿ¿ÿÀÿÉÿÊÿ½ÿ¹ÿ¹ÿÆÿÂÿÌÿ­ÿ¶ÿ½ÿÂÿ¹ÿ¹ÿ¶ÿÃÿÅÿ¶ÿ¹ÿÉÿÃÿ´ÿÌÿÉÿÃÿÀÿ½ÿÀÿ²ÿ¬ÿ¯ÿÃÿ³ÿ¯ÿ¼ÿ·ÿ·ÿ½ÿ¸ÿ·ÿÂÿÀÿ¹ÿÅÿ¿ÿÁÿËÿÇÿ¼ÿÃÿ¿ÿ±ÿÁÿ²ÿ³ÿ¿ÿ«ÿÆÿ¸ÿ¬ÿ®ÿ¹ÿÊÿºÿ¾ÿ»ÿ´ÿ²ÿ°ÿ¶ÿ´ÿ±ÿ²ÿÄÿÁÿÃÿÌÿ¾ÿ´ÿ´ÿºÿ¹ÿ¸ÿ¼ÿÃÿÅÿ¿ÿÂÿµÿÄÿ¾ÿ³ÿÂÿ³ÿ¦ÿºÿÃÿÅÿÀÿÃÿÂÿÇÿÀÿ²ÿÌÿÉÿ»ÿ­ÿ­ÿ·ÿ²ÿ¸ÿÇÿ·ÿ«ÿ½ÿ¿ÿºÿ¾ÿÁÿÊÿÂÿÈÿÁÿÅÿ¾ÿ»ÿ»ÿ´ÿÁÿÀÿ¸ÿ·ÿ¾ÿÅÿÉÿÈÿÂÿ·ÿ·ÿ¼ÿ¶ÿ»ÿ¹ÿÂÿ¼ÿ¶ÿ»ÿ¸ÿ¸ÿÇÿÆÿ°ÿµÿÁÿÂÿÁÿ¸ÿ½ÿÈÿºÿ»ÿÄÿÆÿÎÿÀÿÑÿºÿ¼ÿÉÿ¹ÿÁÿ»ÿËÿÂÿ±ÿ²ÿ¾ÿ¸ÿ¼ÿÁÿ»ÿÁÿÉÿ½ÿ²ÿ·ÿ³ÿ§ÿ§ÿ¯ÿ»ÿÌÿ»ÿ³ÿºÿ´ÿ£ÿ¾ÿ¹ÿÃÿÌÿ»ÿ»ÿ°ÿÀÿ¿ÿ¼ÿ¶ÿÃÿ¼ÿ±ÿ³ÿ±ÿ¹ÿÅÿÄÿÀÿ¸ÿºÿ¹ÿ¼ÿÏÿ½ÿÇÿ¹ÿ¶ÿ¾ÿÌÿ²ÿ¶ÿÉÿÈÿ¹ÿ¶ÿ¨ÿÿ³ÿ¾ÿ¶ÿ³ÿÃÿÆÿ½ÿÁÿÀÿ½ÿÂÿ´ÿ³ÿËÿ»ÿ¹ÿÈÿÁÿ¸ÿÄÿ¯ÿÆÿÂÿ¸ÿºÿ»ÿ»ÿ¾ÿ±ÿ»ÿ¸ÿ»ÿÃÿÅÿÀÿÀÿÄÿÁÿÂÿÆÿ½ÿ¯ÿ¿ÿ²ÿ´ÿÂÿºÿ¡ÿ¯ÿ§ÿºÿ»ÿ¿ÿ¼ÿ¼ÿ¼ÿ¼ÿÂÿ¼ÿÀÿ¾ÿµÿ¶ÿ½ÿ¸ÿ°ÿÂÿÉÿ¶ÿ¼ÿÃÿ½ÿ½ÿÁÿÂÿ¹ÿ»ÿÂÿµÿÅÿ¾ÿ³ÿ¸ÿ¼ÿºÿÈÿÁÿ¼ÿ¼ÿ¹ÿ¾ÿÇÿÈÿ¹ÿ³ÿÆÿ¼ÿ¤ÿ¾ÿ¾ÿ®ÿ°ÿÒÿ¿ÿ»ÿÀÿ½ÿÇÿ½ÿ±ÿ²ÿ¿ÿ¿ÿ¿ÿ½ÿ¹ÿ¶ÿ³ÿµÿ¸ÿÆÿ¼ÿ¿ÿ¹ÿºÿÀÿÃÿÁÿ¸ÿ³ÿ¹ÿÑÿÃÿ¯ÿ¨ÿ¯ÿ¯ÿµÿ¹ÿ¾ÿÇÿÅÿÇÿÀÿÂÿÒÿÈÿ¾ÿªÿ½ÿ¨ÿ¯ÿ»ÿÃÿÆÿ´ÿ¸ÿ·ÿ­ÿ·ÿ¾ÿ¾ÿÂÿÂÿÅÿÅÿ²ÿ°ÿ¸ÿ½ÿ¡ÿ½ÿºÿ³ÿ¹ÿÿ±ÿµÿ«ÿ¤ÿµÿ¼ÿ½ÿÀÿ¸ÿ³ÿµÿ±ÿ¶ÿ¼ÿÇÿ²ÿ¸ÿ»ÿ»ÿÆÿÃÿÂÿ¿ÿ¹ÿ¹ÿÅÿ°ÿ©ÿÀÿÇÿ½ÿ¼ÿ½ÿÁÿ´ÿ±ÿÀÿÌÿ·ÿÂÿÆÿÀÿ¼ÿÇÿ¾ÿÌÿÐÿÇÿ½ÿ¼ÿ³ÿ©ÿ°ÿºÿÀÿ¯ÿ·ÿÆÿÌÿÄÿ©ÿ¿ÿµÿÅÿÀÿ½ÿ¶ÿ±ÿ½ÿÂÿÂÿÄÿ¼ÿ´ÿ³ÿÁÿ¾ÿÆÿÄÿÎÿÇÿÀÿÊÿ¾ÿ³ÿÇÿ¼ÿµÿ³ÿµÿ¶ÿ¼ÿÆÿÁÿÅÿÐÿÇÿ»ÿ¾ÿ¹ÿ¾ÿ»ÿ¸ÿ¿ÿÃÿ¹ÿ»ÿÂÿ»ÿ­ÿ´ÿÂÿ¼ÿ¼ÿ¸ÿÇÿ·ÿÉÿ¼ÿ­ÿ»ÿÃÿÂÿ¶ÿ´ÿ¹ÿÇÿËÿºÿ®ÿ·ÿÂÿ¾ÿ´ÿÀÿ¸ÿºÿ¸ÿÀÿ½ÿ³ÿ·ÿÆÿÊÿÀÿ¶ÿ»ÿÇÿÁÿºÿÌÿÌÿÀÿÉÿÂÿ½ÿ´ÿ¼ÿÈÿ·ÿ¸ÿÀÿÄÿÃÿ½ÿ½ÿ¼ÿªÿ¾ÿÈÿÃÿÁÿ¿ÿ¶ÿÍÿÃÿµÿ¶ÿ¾ÿ¿ÿ»ÿ½ÿ¾ÿ¹ÿ¶ÿÅÿ¶ÿÒÿ½ÿ¼ÿ¹ÿÀÿÎÿ¼ÿ°ÿ¿ÿÄÿ¼ÿ¼ÿ¼ÿ»ÿ¿ÿ½ÿÉÿ¾ÿ½ÿÀÿ¼ÿ¸ÿÅÿ°ÿµÿÀÿ¼ÿÁÿÄÿ¿ÿ¸ÿÆÿÈÿ²ÿ»ÿ¼ÿ½ÿËÿÇÿ¹ÿ¹ÿ½ÿºÿ´ÿ³ÿ¼ÿÂÿÅÿÆÿ¹ÿ¾ÿÄÿÍÿÆÿÃÿ¾ÿÅÿÂÿ³ÿ°ÿ¬ÿ·ÿ¹ÿ¼ÿ¿ÿ¼ÿ´ÿÄÿÂÿ»ÿÁÿÆÿÃÿÁÿÁÿ¸ÿÊÿÆÿ·ÿÊÿ¶ÿ¹ÿÒÿ´ÿµÿ»ÿ³ÿ²ÿ¿ÿÇÿÂÿ½ÿÁÿºÿÃÿÁÿ·ÿÎÿ¸ÿ½ÿÉÿÅÿÀÿºÿµÿ¸ÿ¾ÿµÿÈÿÀÿ¿ÿ³ÿÀÿ»ÿ¼ÿÅÿÀÿ·ÿ·ÿ´ÿ±ÿÎÿÌÿÌÿÀÿ´ÿ¹ÿµÿ´ÿ¿ÿ¿ÿ¾ÿÈÿÃÿ½ÿ³ÿ¿ÿ¼ÿÄÿ¹ÿÅÿ¸ÿ²ÿ¿ÿÁÿºÿ³ÿ¾ÿËÿÄÿÍÿ·ÿÄÿµÿºÿ¸ÿ¬ÿ´ÿÉÿÈÿ·ÿÃÿ±ÿ¾ÿ©ÿ·ÿÁÿ»ÿÀÿËÿÍÿÇÿ¼ÿªÿÄÿ´ÿ®ÿ±ÿ®ÿ¶ÿ¿ÿ½ÿ·ÿ²ÿµÿ¾ÿ»ÿ¹ÿ¼ÿ½ÿ¯ÿ³ÿ¸ÿ¶ÿÆÿÒÿÇÿÀÿÄÿÇÿ¼ÿ½ÿ±ÿ¿ÿÄÿ¶ÿ¯ÿ¹ÿÃÿºÿ±ÿµÿ©ÿÀÿ¸ÿºÿ¼ÿ»ÿ¸ÿÀÿÄÿ¾ÿÆÿÅÿÃÿ­ÿ´ÿ±ÿ°ÿ½ÿ¿ÿ¼ÿÀÿÀÿ¾ÿÃÿ¬ÿÀÿÈÿ¼ÿ¹ÿ¾ÿÀÿ»ÿ´ÿ­ÿ®ÿÁÿ­ÿ¹ÿ¾ÿ¾ÿ¶ÿÆÿÃÿ¹ÿ½ÿ¿ÿÂÿ¶ÿÀÿ¼ÿºÿ¶ÿ¯ÿ¶ÿÄÿ¾ÿ®ÿµÿ ÿ¿ÿÅÿÇÿ½ÿ½ÿÅÿ½ÿ¶ÿ·ÿ³ÿÃÿ´ÿËÿ¶ÿÈÿ¿ÿ³ÿµÿ¹ÿ¿ÿÆÿ»ÿÇÿ¨ÿ®ÿ»ÿºÿ¼ÿÍÿÓÿÆÿ½ÿ¹ÿ»ÿ¿ÿÀÿÉÿ¾ÿ¾ÿÁÿ¼ÿ¸ÿ¹ÿ¤ÿ¬ÿ°ÿÐÿÂÿÃÿ¿ÿºÿ½ÿ½ÿ¹ÿÂÿ³ÿÊÿÇÿÇÿÈÿÅÿÂÿÄÿÃÿ·ÿÄÿºÿÂÿÐÿ·ÿ¼ÿºÿ¬ÿ¸ÿÆÿÄÿÅÿ½ÿ­ÿ¿ÿÃÿ¹ÿ¸ÿºÿ°ÿ¯ÿÆÿÉÿ·ÿ¯ÿ¨ÿµÿÅÿÄÿÇÿÃÿµÿÉÿ½ÿÆÿ¹ÿ´ÿ»ÿ¸ÿ´ÿÆÿËÿ±ÿ·ÿ¸ÿ³ÿ±ÿ²ÿ¹ÿÆÿ¶ÿ»ÿµÿ½ÿ©ÿ®ÿ»ÿºÿ±ÿ°ÿ»ÿ¾ÿºÿ¯ÿ¢ÿ¦ÿ¬ÿ§ÿ£ÿ£ÿ¤ÿÿ©ÿ¡ÿ§ÿ°ÿ¯ÿ¯ÿ¯ÿ´ÿÁÿ¯ÿ¯ÿ¨ÿ§ÿ©ÿ§ÿ©ÿ´ÿµÿ¨ÿ½ÿ­ÿ´ÿÁÿ¿ÿºÿ°ÿÅÿ¹ÿ¸ÿ¾ÿÈÿÃÿÀÿ½ÿ´ÿ¸ÿ½ÿ·ÿ¼ÿºÿÃÿÇÿ½ÿ·ÿ»ÿºÿ¹ÿÉÿÀÿ¿ÿ²ÿÉÿÂÿ¹ÿ²ÿ­ÿ³ÿ¼ÿ¹ÿ¼ÿºÿ¾ÿ³ÿÀÿ¾ÿ§ÿºÿÇÿ­ÿÃÿºÿ¾ÿ²ÿ¬ÿ©ÿÿ¨ÿ¿ÿ³ÿÁÿ»ÿ³ÿºÿ¹ÿ±ÿ°ÿ¶ÿ°ÿÄÿÁÿ»ÿ¬ÿ¯ÿ°ÿ£ÿ¤ÿ¬ÿÈÿÿ¬ÿ¨ÿ³ÿ¼ÿºÿ¯ÿ¨ÿ°ÿµÿ°ÿ¿ÿ¹ÿ¬ÿ®ÿÀÿÄÿ°ÿºÿ¯ÿ¶ÿ®ÿ³ÿ³ÿ¨ÿ²ÿ¼ÿªÿ ÿ¯ÿ¬ÿ§ÿ¡ÿ©ÿ«ÿ¦ÿ®ÿ»ÿ³ÿ¼ÿÇÿÆÿ½ÿ·ÿ´ÿ¹ÿ¿ÿ¹ÿ°ÿ²ÿ­ÿ´ÿ£ÿ·ÿÁÿ°ÿ¯ÿ¸ÿ»ÿ¼ÿ¹ÿ²ÿ­ÿ¼ÿºÿ­ÿ¡ÿ¦ÿ¥ÿÿ²ÿºÿ¸ÿ±ÿ«ÿ²ÿ´ÿ»ÿ¶ÿ´ÿµÿ°ÿ±ÿ³ÿ®ÿ·ÿ®ÿ³ÿ±ÿ¢ÿ¥ÿ¶ÿ³ÿ¢ÿ¢ÿ¿ÿ¿ÿ¼ÿ°ÿ¶ÿ½ÿ±ÿ¥ÿ­ÿ½ÿ¹ÿµÿ¯ÿ¹ÿ¶ÿ©ÿ®ÿ¶ÿ¿ÿÀÿ´ÿÅÿÃÿ¼ÿ¾ÿ¼ÿ°ÿºÿºÿ½ÿÆÿ¾ÿ´ÿÊÿ³ÿÂÿ·ÿÁÿ¹ÿ«ÿ¹ÿÁÿ¯ÿ®ÿ¶ÿ±ÿ³ÿÁÿ½ÿ±ÿºÿ¿ÿ¶ÿ¶ÿ»ÿ¸ÿ»ÿ¸ÿÂÿ¡ÿ´ÿÅÿ¶ÿÄÿÅÿ½ÿ¾ÿ½ÿ²ÿ§ÿ«ÿ½ÿ­ÿ³ÿ¦ÿ¶ÿ½ÿµÿºÿÂÿºÿµÿÅÿ©ÿÂÿÅÿ·ÿ¶ÿ¶ÿ«ÿ°ÿ¼ÿ½ÿ¹ÿ´ÿ¿ÿ»ÿ¾ÿÃÿÂÿ¯ÿ¢ÿ­ÿ·ÿ¾ÿÁÿ¸ÿºÿÁÿÀÿ¶ÿ»ÿ½ÿÀÿ¶ÿ·ÿ¶ÿ´ÿ½ÿ¼ÿÂÿ¹ÿ·ÿ¾ÿ»ÿ²ÿ³ÿ½ÿÊÿÄÿÀÿ¸ÿ£ÿ»ÿÍÿ¶ÿÄÿ¤ÿ¦ÿ­ÿ¸ÿµÿ¸ÿ¼ÿ¸ÿ´ÿ³ÿµÿ¬ÿºÿÃÿ¯ÿ½ÿÁÿÂÿ«ÿ©ÿ¼ÿÂÿ½ÿ½ÿµÿÁÿÈÿ¨ÿ±ÿ¤ÿºÿ«ÿ²ÿ¸ÿ³ÿ®ÿ¸ÿ¿ÿ°ÿÄÿÀÿÉÿ±ÿÂÿ×ÿ¾ÿºÿÂÿ¸ÿ³ÿ¶ÿ´ÿÂÿÄÿ·ÿ±ÿµÿ¸ÿ¬ÿ«ÿ¸ÿ±ÿµÿ·ÿ®ÿ­ÿ¶ÿ¹ÿ¹ÿ²ÿ´ÿ°ÿ¸ÿ³ÿ´ÿÁÿ¼ÿ·ÿµÿ¸ÿÅÿÇÿ½ÿÄÿ±ÿ³ÿÁÿÄÿ¹ÿ¹ÿÈÿ¼ÿ¼ÿÀÿ¿ÿºÿ·ÿÂÿÀÿ·ÿ½ÿ°ÿ¹ÿ¬ÿ³ÿÈÿÆÿ¾ÿ©ÿ¦ÿ·ÿÁÿÆÿÉÿÓÿÉÿ½ÿÂÿ±ÿ°ÿ«ÿ³ÿ¸ÿ¿ÿÀÿÃÿ¿ÿ±ÿ­ÿ¹ÿ¾ÿ¸ÿ°ÿÎÿËÿ¸ÿ¨ÿÆÿºÿ±ÿ­ÿ°ÿ»ÿºÿ³ÿ®ÿ©ÿ·ÿ¹ÿªÿ¹ÿ¿ÿ¬ÿÂÿ±ÿ³ÿ¼ÿ¿ÿÃÿÆÿ¿ÿ¯ÿ¬ÿ²ÿ¶ÿ¿ÿ¾ÿ¯ÿ·ÿ´ÿ¾ÿÄÿ´ÿÀÿºÿ¿ÿÅÿÂÿºÿµÿ½ÿ¼ÿ¿ÿÅÿºÿºÿ½ÿ³ÿÀÿ³ÿ¾ÿ¦ÿ­ÿ±ÿ«ÿ²ÿ¾ÿ¿ÿµÿ®ÿ³ÿ¬ÿºÿ½ÿ¿ÿÕÿÂÿ²ÿ·ÿ½ÿÀÿÀÿÁÿ»ÿ´ÿ¹ÿÁÿ»ÿµÿºÿ¶ÿÀÿ¼ÿ²ÿÀÿºÿ¶ÿ³ÿ±ÿ¸ÿ¹ÿÀÿ¿ÿ¼ÿÀÿÅÿÊÿ´ÿ¾ÿ¹ÿÍÿÇÿ¿ÿ°ÿ«ÿ¹ÿºÿ²ÿÅÿ»ÿ»ÿÁÿ¹ÿ¶ÿ¾ÿÄÿ¾ÿ»ÿ¾ÿÅÿÅÿ³ÿÂÿ¬ÿ¾ÿ¼ÿ·ÿ»ÿ®ÿ¯ÿ´ÿ¹ÿ¹ÿºÿÄÿÄÿ¹ÿ°ÿ½ÿ´ÿ¹ÿ¨ÿ±ÿ¯ÿµÿ¶ÿÃÿÀÿÅÿ¹ÿ¶ÿ¸ÿ³ÿ°ÿ·ÿ¹ÿ¶ÿ¹ÿÁÿ³ÿ¸ÿºÿ´ÿºÿ¾ÿÐÿ¶ÿµÿ·ÿ»ÿ½ÿÀÿ»ÿ¾ÿ¹ÿ¬ÿ°ÿ´ÿ³ÿ³ÿªÿÁÿ³ÿÈÿËÿÃÿ¯ÿ¿ÿ«ÿµÿ¹ÿ¯ÿ¯ÿ¸ÿ°ÿ©ÿ¸ÿÁÿÀÿ½ÿ²ÿ®ÿ¦ÿ¨ÿ¿ÿ®ÿ¼ÿ¹ÿÀÿ©ÿ¿ÿÍÿ±ÿºÿºÿ¯ÿ¶ÿ¹ÿ¸ÿÀÿÎÿÄÿµÿ¾ÿ»ÿ¶ÿÅÿ´ÿ±ÿ®ÿ¿ÿ±ÿ¯ÿ´ÿ¯ÿ®ÿÈÿ´ÿ¼ÿ°ÿ°ÿÉÿÀÿµÿ¼ÿÀÿÂÿ¿ÿ»ÿ»ÿÂÿÌÿÇÿÁÿÅÿÊÿ±ÿ§ÿ½ÿ»ÿÅÿÊÿ»ÿ®ÿÂÿÃÿÀÿÄÿÂÿ¹ÿ²ÿ¹ÿÄÿÀÿ·ÿ¯ÿ¹ÿÀÿ²ÿÃÿÅÿºÿµÿ®ÿ°ÿ¢ÿ³ÿ±ÿ¹ÿ»ÿ¶ÿµÿ®ÿ³ÿ¸ÿ¶ÿ´ÿªÿ«ÿ¸ÿ±ÿªÿ¿ÿÂÿÎÿÇÿ°ÿ»ÿ»ÿ¿ÿÈÿ¥ÿ¾ÿ´ÿÍÿÃÿÅÿºÿ®ÿ¶ÿ²ÿ´ÿ¹ÿµÿ¿ÿÂÿ¸ÿÆÿ¿ÿ¶ÿµÿ¼ÿºÿ¾ÿ·ÿ³ÿ¹ÿ°ÿµÿ¥ÿ©ÿ§ÿ´ÿµÿÅÿ·ÿºÿ»ÿ¾ÿÇÿÅÿÀÿ¿ÿ½ÿºÿ²ÿ½ÿÓÿÁÿ¤ÿ½ÿÁÿºÿÁÿÅÿ¶ÿºÿ³ÿÄÿ¶ÿÄÿÃÿÃÿÀÿÍÿ¸ÿ·ÿ®ÿ«ÿ¸ÿ¹ÿºÿ¾ÿºÿ³ÿ®ÿ»ÿÈÿÀÿ»ÿ¶ÿ½ÿÃÿ¸ÿÁÿ¸ÿÂÿÇÿ¼ÿ¿ÿ¾ÿ´ÿ¹ÿºÿÀÿ²ÿÍÿÈÿÊÿ´ÿ«ÿ´ÿ¶ÿ·ÿ·ÿÀÿÆÿ¸ÿµÿ¸ÿ·ÿµÿ¾ÿÄÿÊÿ´ÿªÿ¶ÿ¦ÿ¦ÿÀÿºÿ±ÿ°ÿ¾ÿÁÿ·ÿ²ÿ¯ÿ¾ÿºÿ¾ÿÀÿ¶ÿ¶ÿ¹ÿ¸ÿ´ÿ¾ÿÅÿ»ÿ¸ÿ«ÿ¯ÿ·ÿ»ÿ»ÿ·ÿ¸ÿ»ÿ¿ÿ·ÿ­ÿºÿÂÿ¸ÿ¨ÿÄÿ²ÿ¬ÿ¾ÿªÿªÿ¹ÿºÿ¿ÿ¿ÿ»ÿ»ÿ¿ÿ¸ÿ¸ÿÅÿ¼ÿ¤ÿ¥ÿ¾ÿÉÿ¹ÿ¯ÿ»ÿ¸ÿ¯ÿ¼ÿ¿ÿ³ÿµÿ·ÿ¾ÿÇÿÍÿÅÿ¸ÿ½ÿÆÿ°ÿ¹ÿ¼ÿºÿ¾ÿ¿ÿºÿ½ÿ»ÿ´ÿ­ÿ­ÿ±ÿ³ÿ¸ÿ´ÿ´ÿÁÿ¼ÿ²ÿ³ÿ³ÿ¨ÿ«ÿ¹ÿ¸ÿÄÿ¿ÿÍÿ­ÿ£ÿÆÿ¾ÿ¼ÿÂÿÿºÿ±ÿÅÿµÿÆÿÅÿ«ÿ¼ÿ¾ÿ¶ÿ·ÿ¹ÿ´ÿ·ÿ¹ÿ¹ÿ·ÿ¸ÿ¿ÿÂÿÁÿ¾ÿ¹ÿ¸ÿ¸ÿ±ÿ³ÿÉÿ¹ÿ¨ÿ¬ÿµÿ¿ÿ½ÿªÿÆÿÅÿ±ÿ·ÿ¬ÿÁÿ±ÿ¿ÿÃÿ¾ÿ´ÿÆÿÁÿ¦ÿ°ÿ²ÿ®ÿ¯ÿ¶ÿºÿ·ÿ¶ÿ´ÿ¿ÿÍÿÁÿ°ÿ¬ÿ±ÿ»ÿ²ÿ°ÿ»ÿ³ÿ±ÿ³ÿ²ÿ¹ÿºÿ§ÿ©ÿÄÿ´ÿ»ÿ¿ÿ¿ÿÃÿµÿ¿ÿÁÿ¼ÿ¼ÿÔÿÆÿ¹ÿÂÿÆÿ¹ÿÎÿÂÿÀÿ»ÿ»ÿ¾ÿ²ÿ²ÿ½ÿÂÿ½ÿ°ÿ´ÿ¹ÿ¶ÿµÿ¶ÿÄÿÃÿÃÿÇÿ¶ÿ¿ÿÄÿºÿ°ÿ½ÿÉÿ´ÿ£ÿ¶ÿ¾ÿÁÿ²ÿÉÿÃÿ¿ÿ¹ÿ´ÿªÿÀÿÈÿ¾ÿÎÿÂÿºÿµÿ³ÿ»ÿ¯ÿ·ÿ»ÿÃÿ¾ÿ´ÿ¬ÿ¯ÿ¿ÿÂÿÁÿÀÿµÿ·ÿËÿÏÿÉÿÅÿ¼ÿ¼ÿ·ÿ¹ÿ»ÿ´ÿÀÿÃÿ¾ÿ¼ÿÀÿ¼ÿÁÿºÿ³ÿÅÿ²ÿÂÿµÿ³ÿ¼ÿµÿ¾ÿÉÿÄÿ®ÿÅÿÁÿ¿ÿ¿ÿ¶ÿ¼ÿ¼ÿÁÿÃÿÀÿ¾ÿ¸ÿ½ÿ¶ÿ·ÿÉÿ¿ÿ®ÿ»ÿ¾ÿ·ÿ³ÿ­ÿ«ÿ§ÿºÿºÿ´ÿÀÿÃÿ¸ÿµÿ»ÿÇÿ½ÿ»ÿÀÿ¯ÿ¼ÿ¼ÿ°ÿËÿ²ÿÀÿÀÿÅÿÍÿ»ÿÃÿ»ÿ¼ÿ¸ÿ½ÿ´ÿÄÿ¿ÿµÿ³ÿ©ÿµÿ·ÿ±ÿ¹ÿ¹ÿÀÿ¾ÿÀÿ·ÿ®ÿ¶ÿ»ÿ·ÿ¶ÿµÿµÿºÿºÿ´ÿ©ÿ¥ÿ´ÿÅÿ¾ÿÅÿ¹ÿÄÿ¿ÿ·ÿ­ÿÂÿ¹ÿ¾ÿ·ÿ»ÿºÿ³ÿµÿ¯ÿ¯ÿ½ÿ¹ÿ³ÿ­ÿ¸ÿ¹ÿ«ÿ¼ÿ¼ÿÂÿ·ÿ½ÿ¸ÿ²ÿÂÿÃÿ¾ÿ¯ÿ°ÿ½ÿÀÿ¼ÿ¿ÿ»ÿ´ÿ¼ÿ¿ÿ²ÿ­ÿ¥ÿ£ÿ¸ÿÁÿ·ÿ¯ÿºÿ½ÿ¶ÿµÿ®ÿ¬ÿ¨ÿ»ÿÈÿ²ÿ²ÿÆÿ»ÿ°ÿ®ÿºÿ¶ÿ·ÿ»ÿÅÿ¼ÿ¯ÿ¸ÿÄÿÂÿ­ÿ¾ÿÏÿËÿ½ÿ±ÿ¶ÿ³ÿ»ÿ°ÿ·ÿÁÿ¾ÿ¸ÿÆÿ»ÿ²ÿ¸ÿÀÿÃÿÄÿ½ÿ¼ÿÁÿÅÿ¼ÿ¬ÿ´ÿ¹ÿÀÿÅÿ½ÿºÿÁÿÅÿ¿ÿÉÿ»ÿ¿ÿÀÿ±ÿÄÿ¹ÿºÿ´ÿ²ÿ±ÿ¿ÿºÿÂÿ¹ÿ²ÿ¶ÿ¸ÿºÿ¸ÿ»ÿµÿ¾ÿ¿ÿÏÿÉÿÃÿºÿ¸ÿ·ÿ²ÿÁÿ¸ÿ¶ÿ¦ÿ¼ÿÆÿ¾ÿ¹ÿ·ÿ¼ÿÁÿÁÿ¿ÿ»ÿ¶ÿ´ÿºÿ»ÿ´ÿµÿºÿºÿ´ÿ°ÿ½ÿ½ÿ²ÿ©ÿÁÿ¹ÿÇÿ½ÿ½ÿµÿºÿ¶ÿ¶ÿ¹ÿ±ÿºÿ·ÿ§ÿ½ÿÅÿ¿ÿ°ÿ²ÿ·ÿ¾ÿ²ÿ¥ÿ³ÿ¿ÿ»ÿ¥ÿ¶ÿ·ÿ¯ÿ¹ÿ¼ÿ´ÿ¹ÿÂÿÄÿºÿ½ÿÆÿ¾ÿºÿ¸ÿ¼ÿÃÿÀÿ´ÿ©ÿ¬ÿÿ¤ÿ»ÿ¶ÿ°ÿ¯ÿÂÿ¹ÿ°ÿ«ÿ±ÿ¸ÿÆÿ»ÿÇÿ±ÿÁÿ¹ÿµÿ·ÿ¹ÿ¿ÿ½ÿ½ÿµÿ¼ÿÈÿ²ÿ¾ÿ·ÿÈÿ·ÿµÿ¸ÿºÿ¶ÿÂÿÃÿÁÿ±ÿ¶ÿ¶ÿ·ÿÁÿ¿ÿ»ÿ¼ÿÆÿÁÿ¸ÿÀÿÁÿÀÿ¶ÿ·ÿÁÿÁÿÀÿ´ÿ·ÿ±ÿÂÿÄÿ½ÿÌÿÇÿÇÿ³ÿºÿ»ÿ½ÿ²ÿÀÿ¼ÿ®ÿ°ÿ²ÿ»ÿ¬ÿÁÿ³ÿµÿ¹ÿÀÿºÿ¾ÿÃÿ±ÿºÿºÿÀÿÀÿ½ÿ±ÿÇÿÏÿ´ÿ°ÿ¹ÿ¼ÿ´ÿ³ÿ¾ÿ¿ÿÂÿ¿ÿ»ÿÃÿ¼ÿÀÿ¹ÿ±ÿ²ÿ¼ÿ°ÿÂÿÉÿÀÿµÿ¹ÿ³ÿËÿ·ÿºÿ²ÿ¯ÿ©ÿ¼ÿÁÿ°ÿ´ÿ§ÿÅÿÊÿ¾ÿ±ÿÄÿÌÿ±ÿºÿÇÿ¸ÿ·ÿ´ÿÂÿ½ÿ©ÿ«ÿºÿºÿÄÿ½ÿ´ÿ·ÿ«ÿ³ÿ»ÿ¶ÿ¾ÿÀÿÊÿÂÿÂÿ¼ÿ¶ÿ±ÿ¹ÿ½ÿÄÿ·ÿ²ÿ±ÿµÿÅÿ¼ÿ·ÿ±ÿ»ÿ¹ÿ¼ÿ»ÿ³ÿ¿ÿ¾ÿ¬ÿÆÿ¼ÿ¾ÿ³ÿ¶ÿ·ÿ¸ÿÅÿÂÿ¾ÿ¼ÿ¸ÿ¿ÿÂÿÂÿÁÿ´ÿ¯ÿ½ÿÆÿÀÿ¿ÿ¸ÿºÿÂÿºÿ¶ÿÂÿÍÿÄÿ¾ÿ¾ÿ³ÿÍÿ¹ÿ¯ÿÃÿ«ÿ´ÿ»ÿÅÿ±ÿ½ÿÃÿÊÿ·ÿÆÿ»ÿ¼ÿ¬ÿ²ÿÅÿÃÿÁÿÄÿÁÿÁÿÅÿÁÿ·ÿµÿ¿ÿÇÿÇÿÂÿ¿ÿÄÿÂÿ¼ÿÁÿÂÿÅÿ¶ÿÉÿÃÿÁÿ¼ÿ°ÿ»ÿ·ÿ¥ÿÅÿ»ÿ°ÿ¾ÿÈÿ¹ÿ¹ÿÆÿÌÿ½ÿ½ÿ»ÿÄÿ³ÿ²ÿ«ÿ½ÿÂÿÀÿ¼ÿ·ÿºÿÂÿ¹ÿ¯ÿ¹ÿ¹ÿ»ÿÁÿ¶ÿÀÿÈÿÏÿÂÿÁÿ¹ÿ¹ÿµÿ·ÿ·ÿÂÿ«ÿ·ÿ¬ÿ¤ÿ®ÿ¹ÿ¼ÿËÿµÿÀÿµÿ½ÿÃÿÆÿÃÿ¾ÿ¾ÿ¸ÿ·ÿºÿ»ÿ»ÿ´ÿ°ÿ´ÿ°ÿ³ÿ¿ÿºÿ±ÿ¸ÿÆÿ¿ÿÃÿ¾ÿ°ÿÀÿ½ÿ©ÿ¹ÿµÿÎÿÈÿ¹ÿÄÿÃÿ·ÿ¾ÿÃÿ¾ÿºÿ´ÿ¶ÿ¸ÿ¸ÿ·ÿ¾ÿ½ÿ½ÿ¿ÿ¸ÿÁÿ¿ÿ¸ÿÅÿÂÿ²ÿ²ÿÑÿÇÿµÿÂÿ¹ÿ©ÿÅÿ¾ÿ»ÿ¼ÿ¾ÿÎÿ¼ÿ¬ÿµÿ³ÿ´ÿ¥ÿ¹ÿ¿ÿÄÿ¼ÿ¸ÿ¿ÿ¾ÿ¸ÿÁÿÅÿ·ÿºÿ¿ÿ¿ÿ·ÿ¹ÿÄÿÈÿÂÿÀÿÁÿ¶ÿÄÿ®ÿÉÿ½ÿÅÿÊÿ¶ÿ½ÿÅÿÀÿ¼ÿ½ÿ¿ÿ»ÿÁÿ»ÿ½ÿ±ÿ´ÿ½ÿ´ÿ½ÿ¾ÿÁÿ½ÿ¸ÿ¿ÿËÿÈÿ®ÿ°ÿºÿºÿÀÿ®ÿ¾ÿÁÿÒÿÉÿÏÿºÿ¹ÿÂÿÁÿ¾ÿÁÿ½ÿºÿ´ÿ´ÿÃÿÍÿÈÿÂÿ»ÿµÿ¹ÿºÿÄÿÀÿÇÿÀÿ´ÿ±ÿÑÿ¹ÿ¾ÿ¼ÿ½ÿ¦ÿ³ÿ½ÿÁÿËÿÄÿºÿ²ÿ»ÿÃÿ»ÿ³ÿµÿ»ÿÂÿÃÿ¼ÿÂÿÀÿ¼ÿµÿËÿÉÿÁÿ¸ÿ´ÿ¼ÿÂÿ·ÿ·ÿÄÿÄÿ¸ÿÃÿÁÿ²ÿ½ÿÃÿ»ÿ¾ÿÆÿÁÿ·ÿ³ÿ°ÿ±ÿÁÿºÿ·ÿ¹ÿ¹ÿÅÿ¾ÿÈÿ»ÿ·ÿÚÿÇÿÉÿÄÿÀÿ¼ÿ¹ÿ¼ÿ·ÿ¶ÿ±ÿ¯ÿ°ÿµÿÁÿ¼ÿ·ÿÆÿÀÿ»ÿÀÿÈÿºÿ­ÿÁÿ·ÿ¬ÿ»ÿ¯ÿµÿ¬ÿÄÿÁÿÄÿÉÿÂÿ¸ÿ»ÿ¹ÿ´ÿ»ÿ¹ÿ·ÿ¿ÿÉÿ«ÿ²ÿÁÿÍÿ¸ÿ½ÿ¸ÿ¶ÿºÿ³ÿ¦ÿ®ÿ·ÿÀÿ»ÿÀÿÀÿ½ÿ¼ÿ±ÿ­ÿ¶ÿ»ÿÁÿ½ÿÁÿ¹ÿÅÿ°ÿ²ÿ³ÿ·ÿ±ÿ¸ÿÃÿ²ÿ¶ÿ¿ÿÃÿ¼ÿ·ÿ·ÿ¶ÿ²ÿµÿ¸ÿ«ÿ«ÿ²ÿÊÿ¶ÿ¨ÿ¸ÿ«ÿµÿ¿ÿÊÿÂÿÄÿÅÿ¾ÿµÿ¹ÿºÿ¸ÿ»ÿ¾ÿÁÿ»ÿªÿ°ÿ·ÿ®ÿ¬ÿÍÿ³ÿØÿÉÿ§ÿ·ÿºÿ¬ÿ´ÿ¸ÿµÿ¸ÿ¹ÿºÿ¹ÿµÿ¶ÿ·ÿ¾ÿ±ÿ³ÿÃÿ½ÿÓÿÁÿ¹ÿ¶ÿ»ÿ¹ÿ¿ÿ¹ÿ®ÿ¤ÿ°ÿÂÿÅÿ»ÿ³ÿ»ÿ¶ÿ¶ÿÇÿ²ÿ·ÿ¶ÿÊÿµÿËÿ±ÿµÿÉÿ¶ÿ«ÿ·ÿ¸ÿ´ÿÀÿÃÿ»ÿÄÿ¾ÿºÿÄÿÉÿÄÿ²ÿ¹ÿµÿÆÿ¾ÿ½ÿ¶ÿ­ÿ¹ÿ¸ÿµÿÃÿÎÿÀÿ´ÿ¼ÿ°ÿ±ÿ¿ÿ¸ÿ¿ÿÆÿ±ÿÍÿ»ÿ·ÿ­ÿ²ÿ·ÿºÿ»ÿ»ÿ¿ÿÇÿÎÿÄÿËÿ¹ÿºÿËÿÅÿµÿ¾ÿ¶ÿÈÿÃÿÆÿÁÿ¸ÿ¶ÿÄÿÌÿ¼ÿ¹ÿ½ÿ´ÿªÿ¿ÿ¾ÿÀÿ·ÿ·ÿµÿ¸ÿ½ÿµÿ¸ÿÀÿ¿ÿ¹ÿ¸ÿ¿ÿËÿÄÿ¼ÿºÿÄÿ±ÿÄÿ¾ÿ»ÿ¹ÿÃÿÂÿÂÿÁÿÂÿÏÿÍÿ±ÿ±ÿÅÿ¿ÿÂÿÉÿÃÿ·ÿ¶ÿÉÿ½ÿ·ÿ¿ÿÁÿ¼ÿÀÿÅÿ»ÿ²ÿ¾ÿÂÿ»ÿ¸ÿ¾ÿ´ÿ´ÿÌÿÅÿ¼ÿÀÿ¹ÿ±ÿ½ÿÆÿ·ÿ±ÿÉÿÅÿÍÿ½ÿ¸ÿ½ÿ»ÿÁÿ¿ÿ·ÿ¼ÿÀÿ¸ÿ²ÿ¸ÿ¿ÿºÿµÿ¸ÿ°ÿ½ÿ¼ÿÉÿ¾ÿÁÿ¸ÿ¸ÿ³ÿ´ÿ½ÿ¼ÿ¸ÿ³ÿÁÿÍÿ´ÿ¤ÿ¶ÿÀÿÊÿÆÿ¶ÿ»ÿÀÿ¹ÿ¹ÿ¾ÿ¿ÿ½ÿ¾ÿÂÿ¸ÿ¿ÿ½ÿ¸ÿ½ÿºÿ·ÿ¾ÿ·ÿ±ÿ¼ÿ¼ÿ³ÿ»ÿÌÿÁÿÐÿ·ÿ¶ÿ¸ÿ¯ÿºÿÀÿ¾ÿÄÿÂÿ¸ÿÀÿ¼ÿºÿ¾ÿ§ÿ¸ÿ¾ÿ½ÿÁÿÊÿÈÿÃÿÁÿ¾ÿ¹ÿ°ÿ´ÿ¸ÿ¶ÿ¶ÿµÿÌÿÁÿÁÿÄÿÊÿÇÿºÿ¼ÿ²ÿ¸ÿÄÿ¾ÿ¶ÿµÿ¾ÿÃÿÃÿÃÿÁÿ¼ÿ³ÿ­ÿ²ÿ¸ÿÆÿÈÿÊÿÌÿ¶ÿ½ÿ¸ÿ½ÿ¼ÿºÿÃÿÃÿ¾ÿÃÿ´ÿ»ÿ¬ÿ±ÿ°ÿ®ÿ·ÿ¿ÿÀÿÄÿ¾ÿµÿÑÿ»ÿÖÿºÿ½ÿ½ÿ´ÿ¹ÿ·ÿµÿ¶ÿ·ÿºÿ±ÿÊÿ½ÿ·ÿ±ÿ´ÿ·ÿµÿ¶ÿ±ÿ²ÿ¹ÿ±ÿ²ÿ¹ÿ»ÿ½ÿ³ÿ§ÿ°ÿ¿ÿ½ÿºÿ»ÿ½ÿÄÿ¶ÿ»ÿÅÿÄÿÁÿÃÿÂÿËÿÆÿ´ÿ±ÿ¿ÿÇÿÇÿµÿ½ÿ´ÿÇÿÃÿ»ÿ±ÿ´ÿ¹ÿµÿ°ÿªÿ®ÿµÿÂÿ¼ÿÅÿ¿ÿÃÿÄÿ¹ÿµÿÆÿÑÿ¼ÿ±ÿ»ÿÀÿ©ÿµÿ¹ÿ½ÿÄÿÅÿÃÿÂÿ±ÿÌÿÇÿºÿÅÿ»ÿ´ÿ¶ÿ¸ÿ±ÿ¢ÿ©ÿ´ÿµÿ²ÿÂÿºÿÎÿÃÿ¹ÿÁÿÇÿÇÿºÿ¾ÿµÿÈÿÅÿ¸ÿ³ÿ»ÿÁÿÂÿ¿ÿ·ÿ°ÿ·ÿÈÿÅÿ¼ÿÈÿÁÿ°ÿ°ÿ¼ÿÃÿÁÿÍÿËÿÐÿ½ÿµÿ·ÿ¼ÿÁÿÅÿÏÿËÿµÿ¨ÿµÿÀÿ»ÿ¹ÿÀÿÈÿÇÿ¹ÿ¸ÿÁÿËÿÅÿ¹ÿ¿ÿÃÿÀÿ¶ÿ¨ÿ­ÿ½ÿ¶ÿÄÿ½ÿÆÿÈÿÀÿ°ÿ©ÿ½ÿÇÿ´ÿ»ÿÈÿÄÿÂÿÂÿÂÿÆÿÉÿÁÿ¿ÿ·ÿ»ÿ×ÿÃÿÀÿÄÿÊÿËÿ¼ÿ©ÿ¾ÿÍÿÈÿ¹ÿ¶ÿ½ÿÀÿºÿ·ÿµÿÄÿÇÿ¹ÿÂÿ¿ÿ½ÿ¸ÿ±ÿ¯ÿ§ÿ¥ÿ¶ÿ·ÿºÿ»ÿ½ÿ»ÿ»ÿÂÿÌÿÉÿ¼ÿ¶ÿ»ÿ¾ÿ³ÿ¯ÿºÿºÿ¯ÿ¿ÿÉÿ¾ÿ½ÿ¼ÿ½ÿ¸ÿ°ÿ¶ÿÄÿ¹ÿ²ÿºÿ°ÿ±ÿ¶ÿ²ÿ«ÿ¬ÿ¯ÿÿ£ÿÿ°ÿ¼ÿ¯ÿ®ÿªÿªÿ¬ÿ¨ÿ²ÿªÿ¤ÿ¢ÿ¤ÿ«ÿ»ÿ­ÿ®ÿ¾ÿ«ÿ²ÿºÿ¸ÿ»ÿÄÿ¶ÿ¬ÿ£ÿÄÿ«ÿ³ÿºÿ·ÿ¹ÿÀÿÃÿ¿ÿÅÿ´ÿºÿ¸ÿ¸ÿ·ÿ·ÿµÿ¬ÿ¨ÿºÿËÿºÿËÿËÿ¼ÿ³ÿ±ÿ´ÿÃÿ®ÿ²ÿ¹ÿ¸ÿ°ÿ·ÿ½ÿ¯ÿ±ÿºÿ½ÿ½ÿ¿ÿ»ÿ¯ÿ¥ÿ¢ÿ¢ÿ®ÿ²ÿÂÿ´ÿ¶ÿ¨ÿ¦ÿ³ÿ¹ÿ¸ÿ»ÿÉÿÁÿÁÿ¾ÿ¸ÿ±ÿ­ÿµÿ¸ÿ¦ÿ»ÿ¥ÿ§ÿ³ÿµÿ¶ÿµÿ°ÿ«ÿ²ÿ»ÿ·ÿ¾ÿ¿ÿºÿÁÿÅÿ¸ÿµÿ¾ÿ°ÿ´ÿ·ÿÅÿ¾ÿ¬ÿ¨ÿ²ÿ´ÿ°ÿ¯ÿÃÿ­ÿ®ÿ±ÿ³ÿ°ÿµÿ¿ÿ·ÿ³ÿ¿ÿÃÿÉÿºÿ´ÿ±ÿºÿ¼ÿ«ÿµÿÀÿ®ÿ¬ÿ­ÿºÿµÿ±ÿ³ÿ±ÿ¯ÿ±ÿ©ÿ­ÿ»ÿÀÿÂÿ¼ÿµÿ§ÿ¢ÿ·ÿ­ÿ´ÿ¶ÿ´ÿµÿ¶ÿµÿ¶ÿ´ÿ¯ÿ©ÿ©ÿ«ÿÁÿ±ÿ°ÿ°ÿ°ÿ§ÿªÿÀÿÁÿ ÿ¨ÿÅÿ°ÿÃÿÁÿ¶ÿ¬ÿ­ÿ¸ÿºÿ°ÿºÿ­ÿ©ÿ°ÿ»ÿµÿ°ÿ»ÿÇÿÀÿ«ÿ«ÿÂÿËÿ©ÿ«ÿÄÿ¸ÿ­ÿ´ÿÂÿÀÿ¬ÿ¸ÿÆÿÈÿ¿ÿÂÿ¸ÿ³ÿ³ÿ´ÿ±ÿ¯ÿÁÿ¢ÿ°ÿ·ÿÇÿ­ÿ¬ÿµÿ·ÿ»ÿ¿ÿ»ÿ¼ÿºÿËÿ©ÿ­ÿÅÿ½ÿ¾ÿ¿ÿÂÿÀÿ°ÿ´ÿ¶ÿ´ÿ§ÿ¿ÿ¿ÿÅÿÌÿÁÿÃÿÅÿ»ÿÁÿÃÿ³ÿ¥ÿÉÿ¿ÿ±ÿ·ÿµÿ°ÿ½ÿÉÿ»ÿ¯ÿ±ÿªÿÄÿ®ÿ¶ÿ»ÿ°ÿ«ÿ³ÿ²ÿ«ÿ²ÿ¸ÿ»ÿÃÿÉÿ°ÿµÿ¾ÿ¿ÿ·ÿ®ÿ®ÿ±ÿ¯ÿµÿÃÿ¼ÿÄÿ¼ÿÆÿ»ÿ·ÿ´ÿªÿµÿ¼ÿ¹ÿ¿ÿ¦ÿÂÿ°ÿºÿ¥ÿ±ÿ§ÿ°ÿ²ÿµÿ»ÿºÿ·ÿ´ÿ¶ÿÂÿ¼ÿÅÿÁÿºÿ»ÿºÿ»ÿ¹ÿ²ÿ®ÿ±ÿ²ÿ´ÿ¹ÿ±ÿ³ÿ³ÿ³ÿÀÿ´ÿ»ÿ»ÿ±ÿ­ÿµÿÆÿºÿºÿ´ÿ¶ÿ¹ÿÒÿÀÿ¹ÿÆÿ¿ÿ¹ÿ¹ÿµÿºÿ½ÿªÿ¯ÿ»ÿÈÿ¶ÿ¸ÿ§ÿ²ÿ²ÿ¹ÿ»ÿ¬ÿ§ÿ¯ÿ±ÿ½ÿ¾ÿ¾ÿ®ÿ½ÿ½ÿÈÿµÿ«ÿºÿ½ÿ²ÿ¹ÿÇÿ¾ÿªÿ³ÿ«ÿ¹ÿÍÿ²ÿµÿ¾ÿ¾ÿ¯ÿ³ÿ¾ÿ½ÿ»ÿ¸ÿ¿ÿ¹ÿÀÿÆÿ©ÿÂÿ¾ÿÃÿ®ÿ²ÿ¸ÿºÿµÿ°ÿºÿ½ÿÃÿ¹ÿ»ÿ¼ÿ¼ÿ·ÿºÿ´ÿ¶ÿÅÿ»ÿ·ÿ·ÿ²ÿ¾ÿÆÿ¼ÿ¶ÿ»ÿÄÿ·ÿ·ÿ¨ÿºÿ¹ÿ¼ÿÊÿÊÿÆÿÇÿÂÿ³ÿ¦ÿ¨ÿ·ÿÁÿËÿÌÿ¼ÿ¼ÿ¸ÿ¶ÿ½ÿ¾ÿÀÿÉÿÃÿ¹ÿ»ÿ»ÿÂÿ¯ÿ²ÿ¬ÿ¥ÿ¶ÿ¾ÿ©ÿ§ÿ³ÿÃÿÇÿ¼ÿµÿ¹ÿ»ÿÀÿ½ÿÂÿ¾ÿ¹ÿÄÿÃÿÀÿ¶ÿ»ÿ¸ÿ­ÿ¯ÿ±ÿ·ÿ½ÿ¿ÿ¿ÿ¸ÿ³ÿ»ÿ¨ÿ³ÿËÿÃÿÃÿ³ÿ¾ÿ·ÿ¼ÿÂÿÃÿ¹ÿ¼ÿÁÿ½ÿ»ÿ°ÿ¹ÿ±ÿºÿÉÿÅÿµÿ¸ÿ¾ÿÅÿºÿºÿÈÿ¾ÿ·ÿ»ÿ¼ÿ¼ÿ¼ÿÁÿ»ÿÈÿ©ÿ¼ÿÇÿßÿÀÿÅÿ¯ÿ«ÿ·ÿ½ÿ½ÿ¼ÿ¼ÿ»ÿÂÿÅÿ¸ÿ¹ÿ¹ÿ¹ÿ±ÿÊÿ¾ÿÂÿ­ÿ·ÿºÿµÿºÿ¿ÿ¹ÿ°ÿ³ÿ¼ÿ±ÿ©ÿ¾ÿ¹ÿ·ÿÆÿÁÿ½ÿ§ÿ¬ÿ»ÿÅÿÀÿ»ÿÀÿ·ÿ»ÿ¹ÿ³ÿ¬ÿ­ÿ¶ÿ²ÿ¥ÿ°ÿ¿ÿ¸ÿ¾ÿ»ÿ°ÿ¶ÿ²ÿ¹ÿºÿµÿ´ÿªÿ·ÿ°ÿ©ÿ­ÿÁÿÍÿ¾ÿ·ÿ¿ÿ¼ÿ¯ÿ»ÿ½ÿ¸ÿÈÿµÿ³ÿ­ÿ·ÿ¨ÿ²ÿ¥ÿ°ÿ¸ÿ³ÿ¯ÿ¸ÿ¸ÿ°ÿ´ÿ³ÿ¯ÿ«ÿªÿ±ÿ¡ÿ²ÿ¾ÿÒÿ¿ÿ¸ÿ°ÿ¨ÿ³ÿÃÿ¹ÿ³ÿ¼ÿÀÿÃÿ¾ÿ®ÿ§ÿ±ÿ»ÿ³ÿªÿÿ´ÿ±ÿ·ÿ¸ÿ©ÿ²ÿ¯ÿªÿ½ÿ¼ÿ¸ÿ³ÿµÿÄÿÄÿ·ÿºÿÄÿ¿ÿ¸ÿ¾ÿ·ÿ¼ÿÁÿ½ÿÇÿ²ÿÊÿËÿ¬ÿ³ÿªÿ³ÿ°ÿºÿ³ÿ¹ÿ¸ÿ½ÿÀÿÈÿÁÿ°ÿµÿµÿ²ÿ¼ÿ³ÿ¹ÿ¿ÿ³ÿÂÿ¹ÿ¸ÿ½ÿµÿ¹ÿ´ÿµÿ®ÿ´ÿ¿ÿ½ÿÁÿ¸ÿ±ÿ¯ÿªÿ´ÿ¾ÿ¹ÿ¿ÿÄÿÂÿÅÿ³ÿÃÿ¿ÿ·ÿÃÿÐÿÍÿÂÿ½ÿÂÿÅÿÎÿÍÿÄÿÄÿ¼ÿ¾ÿ¶ÿºÿ¼ÿµÿ½ÿ¾ÿºÿÃÿÁÿ½ÿÃÿ¾ÿÃÿ¼ÿ´ÿ½ÿ°ÿÀÿÐÿµÿ®ÿ³ÿ¿ÿ»ÿ¶ÿ¿ÿ´ÿ»ÿÊÿÐÿËÿ·ÿ¸ÿÅÿÅÿÀÿ¶ÿÄÿ¾ÿ´ÿ·ÿ´ÿ«ÿÆÿ¶ÿªÿ¿ÿ¹ÿÆÿÄÿÁÿ¶ÿ¸ÿ½ÿÍÿÀÿ¸ÿ´ÿµÿºÿÃÿÃÿ¸ÿ¶ÿ½ÿºÿµÿÄÿÊÿ¾ÿ°ÿ¿ÿÃÿ½ÿ¹ÿÅÿ°ÿÂÿ«ÿ»ÿ´ÿÇÿ»ÿ´ÿ­ÿ¿ÿºÿ¼ÿÂÿ¿ÿÉÿ¿ÿµÿ²ÿ¬ÿ²ÿ²ÿ±ÿ¸ÿ³ÿ­ÿ¸ÿÉÿÀÿÈÿµÿ½ÿ±ÿªÿ´ÿ¼ÿ¾ÿ²ÿ³ÿ½ÿºÿ·ÿ³ÿ¸ÿºÿÂÿ¾ÿ½ÿ·ÿ´ÿÀÿÃÿ·ÿ»ÿÀÿ³ÿ³ÿ´ÿµÿ½ÿ»ÿ½ÿ¸ÿºÿ¸ÿÂÿ¾ÿ¹ÿ£ÿ¯ÿ¾ÿÉÿ¶ÿ³ÿËÿ´ÿ«ÿ¨ÿ¬ÿ»ÿµÿ¸ÿÄÿ·ÿ¾ÿÁÿ·ÿ¿ÿ´ÿ¢ÿ´ÿÄÿ¿ÿºÿ¶ÿ»ÿ¿ÿ²ÿµÿºÿ¶ÿ¹ÿ·ÿ»ÿÃÿ¼ÿÀÿ¿ÿÄÿÄÿ³ÿ¹ÿÇÿÃÿ½ÿ¾ÿ¿ÿ½ÿ»ÿ¾ÿ½ÿ»ÿ¿ÿ½ÿ½ÿÀÿ¾ÿÁÿÂÿ¾ÿ»ÿ¼ÿºÿ´ÿ¶ÿ¾ÿ»ÿ½ÿÈÿÈÿ·ÿ¢ÿ±ÿ¿ÿÃÿ±ÿ§ÿ±ÿËÿ±ÿ¼ÿ«ÿ³ÿ½ÿÄÿ¼ÿµÿªÿ®ÿ³ÿ±ÿ·ÿ´ÿ³ÿºÿ´ÿ²ÿ¼ÿÁÿ¿ÿ³ÿ°ÿ¹ÿÊÿ³ÿ²ÿ¯ÿ¸ÿ»ÿºÿ¯ÿªÿ²ÿ¸ÿ³ÿµÿ»ÿ¶ÿ½ÿ½ÿÂÿ¼ÿ¸ÿºÿ¡ÿ¯ÿ®ÿ·ÿ·ÿ¯ÿ»ÿ¾ÿÆÿÃÿ´ÿ®ÿ»ÿÆÿ¹ÿ¬ÿ­ÿµÿ¾ÿ¿ÿÁÿ½ÿ½ÿÂÿ¾ÿºÿ·ÿµÿ²ÿ¼ÿ®ÿ½ÿªÿ»ÿ¬ÿ¸ÿ»ÿ¸ÿ¸ÿ¹ÿ·ÿºÿ¥ÿ«ÿ´ÿÃÿ¸ÿµÿ±ÿ·ÿµÿ²ÿ½ÿ¿ÿ¶ÿµÿ±ÿ¶ÿ±ÿ±ÿÅÿÃÿ¼ÿÀÿÄÿ¹ÿ°ÿ¾ÿÏÿºÿ²ÿÄÿ½ÿ¹ÿ¥ÿ¿ÿÂÿÇÿ¶ÿºÿ¾ÿÀÿ·ÿ·ÿ¶ÿÁÿÆÿºÿ¾ÿºÿ²ÿ­ÿ°ÿÀÿµÿ»ÿ·ÿ¼ÿ»ÿ±ÿ§ÿ³ÿÃÿÂÿ¾ÿ¿ÿºÿ´ÿ¹ÿÁÿÁÿ¹ÿ®ÿªÿ½ÿÅÿ®ÿªÿ¹ÿºÿºÿ¸ÿ¼ÿÓÿ¾ÿÏÿÈÿ¿ÿÃÿ¿ÿÇÿ³ÿÆÿÎÿ¶ÿ¾ÿ¿ÿ«ÿ¤ÿ·ÿ¸ÿÃÿ¸ÿ¼ÿ¿ÿÌÿÀÿÄÿºÿÀÿÇÿÁÿ²ÿµÿ¼ÿ­ÿ¯ÿºÿ·ÿºÿ½ÿºÿ´ÿ­ÿ§ÿ²ÿ½ÿÔÿÈÿ¾ÿºÿ½ÿÂÿÆÿÍÿ¾ÿÂÿÄÿ¬ÿ½ÿ´ÿÊÿºÿÂÿ¿ÿ§ÿÃÿºÿ²ÿ¾ÿ¾ÿ¹ÿ¹ÿ¾ÿ²ÿ¹ÿ¯ÿ½ÿ¾ÿ±ÿ¸ÿÂÿÁÿÁÿÅÿ½ÿ·ÿ»ÿºÿ²ÿµÿ¹ÿ¹ÿ¸ÿ´ÿ±ÿªÿ´ÿ¼ÿ¼ÿºÿÁÿºÿÀÿµÿµÿ®ÿ¼ÿ¿ÿ¿ÿ°ÿ»ÿ¾ÿ¹ÿ°ÿ©ÿºÿ¸ÿ¯ÿ¹ÿ¾ÿ¸ÿÀÿ®ÿºÿ¶ÿ¹ÿ²ÿ³ÿ¹ÿÅÿÊÿÄÿ¹ÿ¯ÿ±ÿ·ÿ¿ÿÁÿºÿ¿ÿ¼ÿ»ÿ¹ÿ²ÿ»ÿ¶ÿ±ÿ¾ÿÁÿ¾ÿ½ÿ¼ÿ¼ÿµÿ·ÿ¾ÿ¹ÿºÿÆÿ¼ÿ¬ÿ§ÿÆÿÅÿµÿºÿ½ÿ»ÿ·ÿ¯ÿ»ÿÂÿ·ÿºÿµÿÇÿÁÿ³ÿ·ÿÃÿÁÿ¹ÿ¯ÿ·ÿºÿ¿ÿÅÿÄÿ±ÿ¬ÿ»ÿ½ÿ¸ÿ·ÿ½ÿºÿ¸ÿ¼ÿ¼ÿºÿÀÿÀÿ´ÿµÿ»ÿ¹ÿºÿ¸ÿ¹ÿËÿÒÿ¾ÿ³ÿÂÿËÿ¾ÿ¯ÿ¹ÿ³ÿËÿÀÿ±ÿ¿ÿÉÿ¶ÿ®ÿ¿ÿÂÿÁÿµÿ²ÿÂÿÉÿ½ÿ°ÿÂÿÇÿÁÿ»ÿ¿ÿ¸ÿÃÿÀÿÃÿºÿ¸ÿ²ÿºÿºÿÄÿºÿ¹ÿ¼ÿÄÿÇÿÃÿÃÿ¿ÿÈÿÅÿ»ÿ¾ÿ¹ÿÇÿ¿ÿ¼ÿ¼ÿ¶ÿ»ÿºÿ­ÿ·ÿ´ÿºÿ±ÿ¼ÿ®ÿ®ÿ±ÿ®ÿ¹ÿ¶ÿ¾ÿÀÿ§ÿÁÿÆÿ¼ÿ¶ÿÀÿ­ÿºÿÀÿ²ÿµÿ½ÿÀÿ¹ÿ»ÿ¹ÿµÿÀÿºÿ´ÿ«ÿ²ÿÁÿ¾ÿ»ÿÈÿÉÿÆÿÅÿÈÿÊÿÀÿ»ÿ¹ÿ·ÿ¼ÿ¾ÿ¹ÿ¹ÿ¯ÿ´ÿ½ÿ¹ÿ¬ÿ«ÿ¬ÿµÿÀÿ»ÿÅÿ·ÿÀÿµÿ·ÿ´ÿ·ÿÀÿ½ÿÉÿ²ÿ¯ÿÍÿ»ÿ¿ÿºÿÊÿ»ÿ¼ÿºÿÁÿ½ÿÇÿÍÿÁÿ³ÿ·ÿ¸ÿ°ÿ±ÿ³ÿ»ÿ½ÿ¿ÿ¶ÿ®ÿ¾ÿÆÿÂÿºÿ¹ÿÈÿÄÿ¹ÿ¸ÿ¸ÿ¼ÿÁÿ¼ÿ¾ÿÎÿ³ÿÌÿºÿºÿ¬ÿ¸ÿ¿ÿ¿ÿÅÿ½ÿºÿ¶ÿÃÿÂÿÁÿÁÿ¶ÿ¹ÿÉÿÇÿ´ÿÿµÿÈÿµÿ±ÿ´ÿ»ÿÀÿÈÿÑÿ¸ÿ°ÿ·ÿ¿ÿÊÿÆÿÂÿºÿ±ÿ¿ÿÇÿ¸ÿ«ÿ¶ÿÃÿ®ÿ°ÿ¸ÿ·ÿÇÿ°ÿ²ÿ»ÿ¹ÿ°ÿ´ÿ¶ÿ³ÿÜÿ·ÿ¶ÿÊÿÑÿ´ÿ»ÿ¸ÿ·ÿÜÿÇÿ²ÿÈÿ¸ÿ¸ÿ°ÿ½ÿ¹ÿÀÿ¿ÿ¹ÿ¶ÿ­ÿ¿ÿÉÿ»ÿµÿ­ÿ­ÿ³ÿ°ÿ³ÿ¯ÿ±ÿÂÿÅÿÅÿÂÿÃÿ¸ÿ¸ÿ±ÿ±ÿÂÿÍÿÂÿºÿ¸ÿÁÿÃÿ¬ÿ¼ÿµÿÃÿ¹ÿ´ÿ²ÿ¨ÿ·ÿ©ÿªÿ½ÿ¿ÿµÿ·ÿ®ÿ¸ÿ»ÿ¾ÿ¿ÿ½ÿ½ÿÆÿÅÿÀÿÃÿÃÿÀÿÃÿÆÿºÿ±ÿ½ÿ½ÿ¹ÿµÿ±ÿµÿ¸ÿ¿ÿ¾ÿÀÿ³ÿ¨ÿ¼ÿ½ÿ¶ÿ²ÿ¼ÿ¯ÿ·ÿ¸ÿºÿ´ÿ´ÿ»ÿ±ÿ¹ÿ®ÿ¨ÿ¿ÿ¶ÿ¬ÿ¶ÿ§ÿ²ÿºÿ¼ÿÅÿÁÿ´ÿ¯ÿÀÿÌÿ»ÿ¯ÿ·ÿÁÿÂÿ¼ÿÂÿÈÿ»ÿ½ÿ»ÿËÿÇÿËÿ±ÿÊÿ¿ÿ±ÿ·ÿ²ÿ®ÿ¼ÿ¾ÿ³ÿ¾ÿÆÿ»ÿ¶ÿ³ÿ¾ÿÁÿ°ÿ»ÿºÿ½ÿÈÿÃÿ±ÿ¯ÿ³ÿ»ÿ¾ÿµÿ¹ÿ¹ÿ¸ÿ¹ÿ²ÿ¸ÿ¶ÿ¿ÿÅÿÇÿ´ÿÈÿÄÿÁÿºÿµÿ¹ÿ¾ÿºÿ¶ÿÁÿ²ÿÑÿÆÿ°ÿ¯ÿ¹ÿ¾ÿ¾ÿÄÿ»ÿ½ÿ½ÿ¸ÿµÿ½ÿ¿ÿ¾ÿ½ÿºÿ»ÿºÿ¾ÿÁÿ·ÿ¦ÿ³ÿÂÿÇÿÆÿÃÿ³ÿ³ÿÅÿ·ÿËÿ½ÿÏÿÆÿºÿ¾ÿ»ÿ¨ÿºÿ¸ÿ»ÿ¹ÿ¸ÿÂÿÅÿ´ÿ¯ÿ¼ÿÃÿÇÿ¾ÿ«ÿ²ÿ¾ÿÀÿÍÿÁÿÀÿ¿ÿ×ÿ¶ÿÅÿ±ÿ·ÿ±ÿÿ³ÿ·ÿÂÿ¸ÿ»ÿÄÿ¶ÿ¼ÿ¿ÿ±ÿ±ÿËÿÂÿÆÿÄÿÀÿ»ÿÁÿÂÿ»ÿ¾ÿ¾ÿ¼ÿ¹ÿµÿ²ÿ¿ÿÀÿ¾ÿ½ÿÉÿºÿ²ÿ¿ÿ¾ÿÂÿÆÿ¹ÿ¾ÿ·ÿ¼ÿ¹ÿÀÿ²ÿ·ÿºÿ²ÿ¼ÿ½ÿÆÿÄÿºÿ¶ÿ»ÿÈÿÆÿ¿ÿÁÿÁÿµÿ½ÿÃÿÇÿÌÿËÿ´ÿÄÿ­ÿ½ÿÑÿÄÿ½ÿÇÿÆÿ¸ÿÄÿºÿ¿ÿ·ÿ±ÿ°ÿ¶ÿÁÿÄÿºÿ»ÿÄÿÁÿ¿ÿ¾ÿ´ÿ·ÿÄÿ¼ÿÀÿ²ÿ©ÿÂÿ¾ÿ±ÿ©ÿ¹ÿ­ÿ¸ÿ¿ÿ°ÿ¼ÿÅÿÍÿ¶ÿ­ÿ´ÿÈÿÏÿ¸ÿ¯ÿ·ÿ¼ÿ¼ÿ±ÿµÿ¹ÿËÿÆÿ¶ÿ»ÿ»ÿ¸ÿ¸ÿ·ÿÂÿ¸ÿÌÿÅÿµÿÉÿÄÿªÿ¹ÿ¼ÿ¿ÿÄÿÂÿ¿ÿµÿ·ÿ¿ÿ¶ÿ¹ÿ´ÿ«ÿ¯ÿÃÿ»ÿ¤ÿÈÿÉÿ¿ÿÅÿ½ÿ¿ÿ¼ÿ¾ÿÖÿÈÿ»ÿ¾ÿ·ÿ­ÿ³ÿÂÿÂÿ¼ÿ¿ÿ½ÿ»ÿ¹ÿ¸ÿ¶ÿ¼ÿ²ÿ¥ÿÖÿ­ÿ²ÿ¼ÿ¬ÿÃÿ¸ÿ¾ÿ¸ÿÃÿÅÿ¹ÿ°ÿ±ÿ¿ÿÀÿ·ÿÄÿ¿ÿ²ÿ¾ÿ½ÿ¼ÿ²ÿÀÿÈÿÖÿÀÿ¬ÿ·ÿ½ÿÇÿ¾ÿÅÿ¿ÿ¸ÿµÿ¼ÿÌÿÌÿºÿ¨ÿªÿ½ÿÀÿ¿ÿ¼ÿ³ÿ¾ÿ­ÿ»ÿ¶ÿºÿ¶ÿµÿ¸ÿ¯ÿÃÿÂÿÀÿ¿ÿ¶ÿ«ÿ¶ÿ¿ÿ»ÿÄÿ·ÿ¨ÿ©ÿ§ÿÁÿ»ÿ¾ÿ»ÿ¼ÿ«ÿ½ÿÍÿÖÿÃÿÀÿÄÿÆÿ½ÿ¸ÿµÿ´ÿ´ÿ¯ÿ°ÿ®ÿ¦ÿ­ÿ´ÿ¿ÿ¾ÿÉÿÎÿ°ÿÄÿ»ÿ­ÿ²ÿ¹ÿÎÿÎÿ±ÿ³ÿÆÿ»ÿ´ÿÁÿÀÿ½ÿ¹ÿ²ÿ¸ÿ½ÿºÿ¶ÿ¹ÿ¶ÿ¯ÿ¾ÿ³ÿ¹ÿ·ÿ³ÿ½ÿÁÿ¸ÿµÿ»ÿ¿ÿÁÿ¼ÿ«ÿ¯ÿºÿ¾ÿÎÿ¸ÿ¶ÿÀÿºÿ´ÿ©ÿµÿÀÿÀÿ»ÿºÿÃÿÁÿ¯ÿ¹ÿÂÿ½ÿÀÿÂÿµÿ¹ÿÄÿÃÿ¾ÿ·ÿ´ÿµÿ¹ÿ¾ÿÊÿÎÿÄÿ¾ÿ¶ÿ®ÿ°ÿÅÿÁÿ·ÿ°ÿ¶ÿÁÿ¯ÿÈÿ½ÿÁÿ½ÿ¼ÿÃÿ¶ÿ±ÿÌÿÑÿÂÿÁÿ·ÿÀÿÈÿÁÿ»ÿÌÿ¸ÿÇÿºÿ½ÿÀÿ¹ÿµÿÅÿÌÿ¼ÿ¸ÿ´ÿÓÿÍÿÉÿ³ÿ«ÿÉÿ«ÿ¹ÿÂÿÑÿ¾ÿ­ÿ»ÿ¿ÿ»ÿÀÿ¾ÿÇÿÏÿÀÿÅÿ½ÿ³ÿ·ÿÁÿ·ÿ°ÿÀÿÇÿºÿ¾ÿÍÿÅÿµÿ³ÿ­ÿ¶ÿ¾ÿ»ÿÀÿÑÿ«ÿªÿÌÿÂÿ®ÿ¼ÿ¾ÿ¶ÿÂÿÈÿ¼ÿ»ÿ¼ÿ½ÿ«ÿºÿ°ÿ½ÿ¡ÿ·ÿ¸ÿ¾ÿÅÿ¿ÿºÿ¸ÿ²ÿ³ÿ¼ÿÂÿÅÿ¶ÿ¸ÿ¥ÿ½ÿ¹ÿ½ÿÂÿ½ÿÃÿÅÿµÿªÿ²ÿ¾ÿ¹ÿ³ÿ²ÿ©ÿ´ÿ°ÿÆÿÅÿÆÿÂÿ¿ÿºÿ³ÿ¿ÿËÿ¼ÿ´ÿ®ÿÆÿ°ÿ°ÿ°ÿÄÿ¹ÿÀÿ»ÿÂÿ½ÿºÿÅÿÊÿÈÿÄÿÁÿ»ÿºÿ¹ÿ¸ÿ¬ÿµÿÁÿÌÿ¼ÿ¨ÿ¨ÿ¸ÿ¹ÿ§ÿÉÿÊÿÁÿ®ÿµÿµÿ·ÿ·ÿ·ÿ¶ÿÁÿÆÿÀÿ½ÿ´ÿ»ÿÀÿ½ÿ¯ÿºÿ¾ÿÇÿ½ÿ»ÿ¾ÿÁÿÁÿÈÿÇÿ«ÿÌÿ·ÿ¹ÿ´ÿ·ÿ¼ÿÄÿ¿ÿ¼ÿÁÿÃÿÀÿ¼ÿ¿ÿ¾ÿÁÿÃÿ¿ÿ±ÿ²ÿ¼ÿÂÿ¾ÿ½ÿ¿ÿ¶ÿ°ÿ½ÿ¾ÿºÿ³ÿºÿÈÿ¶ÿ´ÿ¹ÿºÿ²ÿ³ÿ¾ÿÅÿÀÿ»ÿ¾ÿ½ÿ«ÿ´ÿ»ÿ¨ÿ«ÿ¬ÿªÿ¼ÿÌÿÅÿÊÿ±ÿ¿ÿ¿ÿ¹ÿ·ÿ²ÿ·ÿ·ÿ»ÿ´ÿ°ÿ¼ÿ¼ÿËÿ¿ÿ¶ÿÁÿÈÿÈÿ¾ÿºÿ¶ÿÁÿÃÿ·ÿÎÿÂÿÅÿÁÿºÿ¾ÿ¯ÿºÿÀÿÃÿ½ÿ·ÿ¶ÿµÿ¾ÿ¶ÿ¼ÿÉÿÃÿ²ÿ»ÿºÿ¾ÿÆÿÀÿ½ÿÁÿºÿ¨ÿ½ÿÄÿ¸ÿÅÿÁÿ½ÿ¹ÿ·ÿ¼ÿ·ÿ±ÿ½ÿ¸ÿ½ÿÂÿÆÿÄÿ³ÿ©ÿ¹ÿÉÿÀÿÈÿ¦ÿ¾ÿÅÿ±ÿºÿ¾ÿÀÿÂÿ¼ÿ¸ÿÀÿ½ÿÆÿÇÿ½ÿ²ÿ³ÿ¨ÿ­ÿ¹ÿ¹ÿ³ÿ­ÿÄÿÏÿÇÿ¹ÿÀÿÇÿÁÿ¼ÿºÿ½ÿÄÿºÿÀÿÂÿÊÿÌÿ½ÿ³ÿ¹ÿÄÿÄÿ»ÿ½ÿ·ÿ½ÿ¦ÿªÿ¯ÿ½ÿ½ÿµÿ¹ÿÁÿÂÿÂÿÃÿÖÿ¿ÿ»ÿ¾ÿ»ÿ¿ÿ½ÿ»ÿÅÿ§ÿÿ´ÿÄÿÁÿ´ÿ¹ÿ¼ÿÁÿÌÿÌÿÅÿÃÿÆÿ¾ÿÀÿÄÿÀÿ¼ÿ­ÿ ÿ«ÿ¬ÿ¹ÿ«ÿ¾ÿÁÿ±ÿ·ÿ»ÿºÿ¿ÿ·ÿ¹ÿ¿ÿ¿ÿÁÿ¹ÿ¹ÿ¿ÿÆÿÈÿÃÿ½ÿÃÿ§ÿÀÿ¸ÿºÿÄÿÆÿ¾ÿ¼ÿ¾ÿ¹ÿ¼ÿÅÿ±ÿ°ÿÇÿËÿ¼ÿ»ÿÃÿ½ÿ¿ÿµÿ»ÿÁÿÇÿÄÿ¿ÿÀÿÁÿÃÿ·ÿ¶ÿ«ÿÃÿÄÿÀÿÁÿÆÿÌÿ·ÿµÿÁÿ¾ÿ¼ÿ¶ÿ·ÿ¾ÿ¿ÿ¶ÿ»ÿ¶ÿªÿ±ÿ»ÿ»ÿ·ÿ»ÿÅÿÂÿ¹ÿ´ÿÀÿÄÿ¿ÿ·ÿ¬ÿ£ÿ¢ÿ ÿ¤ÿ£ÿ¦ÿ¤ÿ¯ÿºÿ´ÿ¬ÿ·ÿ¯ÿ©ÿ­ÿ¦ÿ ÿ¦ÿ¬ÿ²ÿÁÿ¯ÿªÿ±ÿ¯ÿ©ÿ§ÿªÿ²ÿ»ÿ·ÿ·ÿ³ÿ¾ÿ¢ÿÇÿ¾ÿ·ÿ¸ÿ»ÿ¾ÿÁÿ¿ÿ³ÿ°ÿ²ÿ³ÿ³ÿ·ÿ¯ÿÿµÿÂÿ¸ÿ´ÿ¹ÿ¸ÿ½ÿÁÿ¹ÿ¯ÿ¯ÿ°ÿ³ÿ¯ÿ´ÿ¯ÿ¯ÿ·ÿ¸ÿ·ÿ¸ÿ¸ÿ¿ÿÄÿ¶ÿ½ÿÇÿ´ÿ£ÿµÿ©ÿ¹ÿ·ÿ¾ÿ¸ÿ®ÿ±ÿ½ÿÂÿÁÿÒÿ¾ÿ»ÿ¹ÿ½ÿ¾ÿ³ÿ­ÿÐÿÁÿ¿ÿ¹ÿºÿ²ÿ­ÿ°ÿ°ÿ¥ÿ§ÿ»ÿ¸ÿ»ÿ¾ÿ¿ÿ¹ÿ¹ÿ½ÿºÿ½ÿÂÿ·ÿÁÿÂÿÈÿÅÿ°ÿ§ÿ´ÿºÿ»ÿ¹ÿÅÿ·ÿ½ÿ´ÿ·ÿ½ÿºÿ·ÿ¯ÿ©ÿ½ÿÁÿÇÿÀÿÈÿËÿÁÿ»ÿ·ÿ¸ÿÄÿ¹ÿºÿºÿºÿºÿ´ÿ°ÿ®ÿ¬ÿ¶ÿ±ÿÀÿ·ÿ»ÿÃÿ¾ÿÃÿÌÿÁÿÃÿµÿ¹ÿ§ÿ±ÿ¸ÿÀÿ°ÿ©ÿ¶ÿµÿ«ÿ¦ÿÿ¹ÿ¯ÿªÿ¨ÿµÿºÿ·ÿ¿ÿ¸ÿÅÿ£ÿ¨ÿ¸ÿ´ÿ°ÿ¶ÿ²ÿ¯ÿ¹ÿºÿ®ÿÆÿ®ÿ«ÿ¬ÿ»ÿ½ÿ®ÿ¶ÿÃÿªÿ®ÿ¶ÿ¬ÿÂÿÉÿ¦ÿ·ÿµÿ©ÿµÿÂÿ¼ÿ¯ÿ¯ÿÅÿÃÿ»ÿ°ÿµÿ±ÿ«ÿ­ÿ®ÿ·ÿÆÿÂÿ»ÿ¾ÿªÿ¶ÿ¸ÿ¾ÿ¿ÿºÿ¾ÿ¿ÿ¬ÿ¾ÿÇÿªÿµÿÁÿ¼ÿ·ÿµÿ¾ÿÁÿ±ÿµÿ¨ÿ¹ÿÂÿ¹ÿ·ÿ¸ÿÄÿÆÿ¼ÿ·ÿºÿÂÿÂÿµÿ¸ÿ¶ÿ»ÿ¸ÿµÿ¶ÿ¶ÿ¼ÿÂÿ¸ÿ·ÿ½ÿ¸ÿ·ÿ´ÿ¼ÿÂÿ¬ÿ¯ÿÁÿÊÿÄÿºÿ¼ÿ¬ÿ¾ÿÃÿµÿµÿ¶ÿºÿ»ÿ´ÿ²ÿ¹ÿ·ÿºÿ»ÿ²ÿÑÿ½ÿÇÿ¿ÿ¾ÿµÿ¶ÿ¼ÿ¼ÿ¾ÿÁÿ·ÿ½ÿÂÿµÿ·ÿ«ÿ³ÿ¾ÿÃÿÁÿ»ÿ¹ÿ¿ÿ»ÿ¶ÿ¼ÿ¶ÿÉÿºÿ¿ÿÀÿ¨ÿ®ÿ®ÿ¬ÿ²ÿ®ÿÁÿ²ÿ¼ÿ¯ÿ¼ÿ¹ÿ»ÿ¸ÿ´ÿ¸ÿ¾ÿ¶ÿ®ÿ»ÿÈÿ®ÿÈÿ¯ÿ¿ÿ¶ÿ½ÿ´ÿ¿ÿ¹ÿºÿ½ÿ¼ÿÃÿÈÿÂÿ¥ÿ³ÿ§ÿ¿ÿ¹ÿ»ÿ¯ÿ¶ÿ¹ÿ»ÿ¸ÿ®ÿ°ÿµÿÂÿÀÿ¼ÿÐÿÆÿÀÿ³ÿªÿ¥ÿ±ÿ·ÿ·ÿ²ÿ«ÿ²ÿ¨ÿ°ÿ¬ÿ¯ÿ´ÿºÿ±ÿ¶ÿ°ÿ·ÿ·ÿ¼ÿÉÿÅÿ¿ÿ½ÿ¼ÿÂÿ­ÿÂÿ±ÿ¼ÿÅÿ»ÿ­ÿ¼ÿ¼ÿ·ÿ¹ÿ·ÿÀÿ½ÿÏÿÅÿ»ÿ°ÿÆÿ»ÿºÿ¯ÿ·ÿÅÿ½ÿ±ÿ°ÿ´ÿÈÿÈÿ¶ÿÅÿ·ÿ§ÿÿÊÿÃÿÅÿ¹ÿ­ÿ¹ÿ¼ÿµÿ¾ÿÂÿ¶ÿ¹ÿ»ÿ´ÿ»ÿÆÿÄÿÎÿ·ÿ¹ÿ³ÿªÿ»ÿÂÿ¸ÿ²ÿ¶ÿÂÿ¸ÿ³ÿÿ³ÿ³ÿ»ÿ»ÿµÿµÿµÿ­ÿÁÿÌÿÁÿ¹ÿ½ÿÆÿÃÿ¹ÿ¹ÿµÿ·ÿÅÿÅÿÆÿ½ÿ¾ÿµÿ¸ÿ¶ÿ¯ÿ»ÿ¿ÿ³ÿÃÿÒÿÅÿÃÿÃÿËÿÏÿÇÿÃÿ­ÿºÿ»ÿ½ÿ¸ÿ¬ÿ­ÿµÿ¶ÿ¸ÿ¹ÿ´ÿ½ÿ°ÿ»ÿÈÿÉÿ®ÿ¥ÿ¹ÿÁÿ½ÿÇÿÉÿ»ÿ¸ÿÄÿÅÿ½ÿºÿ®ÿ§ÿÆÿ½ÿ»ÿ¼ÿºÿ­ÿ¶ÿ·ÿ¶ÿ¸ÿ½ÿ¹ÿÃÿÊÿ¿ÿÄÿÑÿÅÿ´ÿ¾ÿÀÿ©ÿÅÿÀÿ³ÿ¼ÿ«ÿÂÿÅÿ»ÿ¾ÿ·ÿ°ÿ»ÿÈÿÃÿ¼ÿ¼ÿ¯ÿÊÿµÿÃÿ©ÿÄÿ¸ÿ¹ÿµÿ·ÿ¼ÿ¼ÿ¸ÿ½ÿ²ÿ®ÿ±ÿ³ÿºÿ¶ÿ°ÿ®ÿ³ÿ´ÿ°ÿ·ÿ²ÿ³ÿÃÿÿ±ÿÅÿ®ÿ±ÿ­ÿµÿºÿ­ÿ¨ÿ¶ÿ·ÿ³ÿÃÿ¸ÿÄÿ´ÿ´ÿ´ÿÁÿµÿ©ÿ¨ÿ¼ÿ¬ÿ³ÿ³ÿ·ÿ¹ÿ³ÿ¯ÿ­ÿªÿ¨ÿ­ÿ¸ÿ¶ÿ³ÿ³ÿ¶ÿ®ÿÉÿ·ÿÌÿ¹ÿ·ÿªÿ¡ÿ£ÿ¯ÿ¶ÿ°ÿ«ÿ°ÿ»ÿ¹ÿ²ÿµÿ´ÿ³ÿºÿ±ÿ¨ÿ°ÿ±ÿ³ÿ±ÿ«ÿ­ÿªÿµÿ­ÿ¹ÿ´ÿ´ÿ½ÿ¸ÿ³ÿ¸ÿ»ÿ»ÿ·ÿ®ÿ­ÿ°ÿµÿ¹ÿ¸ÿ¼ÿÂÿ¬ÿ»ÿÄÿ²ÿ¢ÿÀÿ·ÿ´ÿµÿ½ÿÀÿ¿ÿÆÿÈÿ¿ÿ³ÿ³ÿ¸ÿ®ÿ¹ÿ´ÿ²ÿ¶ÿ¾ÿ¾ÿ½ÿËÿ³ÿ¶ÿ²ÿ´ÿÂÿ»ÿ²ÿÈÿ¹ÿ¶ÿ·ÿÂÿÕÿÆÿ³ÿºÿ½ÿ¼ÿ½ÿ¶ÿ°ÿ¬ÿ´ÿÇÿ´ÿ¹ÿÌÿÉÿÃÿ°ÿ¸ÿºÿ·ÿ¹ÿ¹ÿ·ÿ²ÿ½ÿÆÿ¿ÿ¼ÿÃÿÂÿ¶ÿµÿ»ÿÃÿ·ÿ¾ÿ¶ÿ±ÿ¸ÿ¯ÿ½ÿ±ÿÉÿÉÿ½ÿÄÿºÿ»ÿ°ÿ§ÿ¹ÿÀÿÁÿÁÿ·ÿÆÿÅÿ±ÿ¼ÿ¾ÿ¬ÿ©ÿ°ÿ¬ÿ¸ÿ»ÿ³ÿµÿ»ÿ«ÿ°ÿÁÿ·ÿ½ÿÇÿ»ÿ·ÿ¿ÿµÿÁÿÂÿ»ÿ½ÿÆÿÀÿ¾ÿÀÿµÿ²ÿµÿ³ÿµÿ¼ÿÎÿÒÿ¼ÿ¸ÿÄÿ½ÿÈÿ¿ÿµÿ¥ÿ¤ÿ§ÿ®ÿ¼ÿÈÿÊÿ°ÿ¹ÿ¾ÿ¿ÿÄÿÄÿÅÿÃÿ½ÿ½ÿ¸ÿµÿ»ÿ¶ÿ·ÿ°ÿ«ÿ¸ÿ½ÿ·ÿ¹ÿ«ÿ¿ÿ§ÿ³ÿµÿ¾ÿÀÿ´ÿºÿÄÿ¾ÿºÿ¼ÿ·ÿÀÿÁÿÂÿÅÿ½ÿµÿÀÿÁÿ´ÿ·ÿ¾ÿÂÿÇÿ»ÿ¼ÿ¾ÿÊÿ¿ÿ»ÿ·ÿ°ÿ·ÿ¹ÿÿ²ÿÈÿ®ÿ®ÿ¹ÿ½ÿÏÿÉÿ±ÿÀÿ¼ÿ½ÿ¸ÿÂÿ¹ÿ´ÿÁÿÆÿËÿÈÿ¹ÿ±ÿ²ÿ¿ÿÂÿ»ÿºÿ¶ÿÃÿËÿ²ÿºÿ¶ÿÀÿÅÿ»ÿÈÿ³ÿ·ÿÌÿËÿ¼ÿ¹ÿ¼ÿÇÿÅÿ°ÿ¸ÿÆÿ¼ÿ²ÿ¹ÿ¸ÿ·ÿ¶ÿ¶ÿ¾ÿ²ÿ£ÿ³ÿ¹ÿ¬ÿ½ÿÃÿÇÿÍÿ½ÿÄÿÄÿºÿÄÿ±ÿ¨ÿ ÿ¹ÿµÿ¨ÿ¶ÿ¤ÿ¦ÿ¿ÿ¹ÿ½ÿÉÿºÿ­ÿ±ÿ½ÿ¶ÿ¶ÿ¯ÿµÿ·ÿ¸ÿ¾ÿ½ÿ¸ÿµÿºÿ¹ÿ¸ÿÀÿºÿ²ÿ»ÿ¾ÿµÿ¶ÿ°ÿ¯ÿ¹ÿ³ÿ´ÿ°ÿ³ÿ±ÿ²ÿ³ÿ¶ÿ´ÿ³ÿ±ÿ¹ÿ°ÿ±ÿ¾ÿ½ÿ­ÿ¸ÿÁÿ½ÿ½ÿÂÿ¿ÿ¾ÿ²ÿ©ÿ´ÿ»ÿ¾ÿ½ÿµÿ°ÿ¯ÿµÿ¯ÿ¦ÿ¥ÿ¬ÿ¸ÿÀÿÏÿÃÿÆÿ¶ÿÈÿ¹ÿ¶ÿÈÿ®ÿ¸ÿÊÿ¯ÿ¿ÿµÿ»ÿ·ÿºÿ¨ÿ«ÿ°ÿÇÿºÿ­ÿ±ÿºÿ»ÿ½ÿÆÿ¿ÿ¶ÿµÿµÿ»ÿºÿ³ÿ¾ÿÂÿ·ÿ·ÿ½ÿ´ÿ®ÿÁÿÆÿ¼ÿµÿÀÿ¶ÿÈÿÈÿ»ÿ¼ÿÅÿÁÿ°ÿ¶ÿÈÿ´ÿ¿ÿÆÿ¶ÿ»ÿ¸ÿ¼ÿ»ÿ°ÿ±ÿ³ÿ±ÿ³ÿ¾ÿÂÿ¸ÿ·ÿµÿªÿ°ÿ¿ÿ¹ÿ¹ÿ¼ÿ·ÿÀÿ½ÿ³ÿÀÿÄÿªÿ­ÿ¶ÿ½ÿ¬ÿ±ÿ®ÿ¶ÿ³ÿÃÿ»ÿÎÿÈÿ°ÿÜÿ´ÿÃÿ³ÿ¿ÿ¨ÿºÿÆÿÆÿÊÿÀÿÄÿ¾ÿÁÿ¹ÿÆÿ¹ÿ¾ÿÀÿÁÿ½ÿµÿ½ÿÀÿ·ÿ¸ÿ¸ÿ¶ÿ¾ÿ¸ÿ²ÿ¹ÿ¹ÿµÿ¹ÿ½ÿ»ÿ¿ÿ³ÿ·ÿÁÿÅÿÇÿÀÿ¾ÿ´ÿ´ÿ¾ÿÆÿ½ÿ½ÿÃÿÀÿÁÿ­ÿ¹ÿ³ÿ³ÿ¼ÿ·ÿÐÿ¯ÿ®ÿµÿºÿÇÿ¹ÿµÿ»ÿÄÿÁÿÁÿ¼ÿ¶ÿ´ÿÁÿÃÿ¼ÿ¾ÿ¿ÿ»ÿ²ÿ²ÿ³ÿ·ÿ¿ÿ¼ÿ°ÿ«ÿ³ÿ±ÿ¾ÿÂÿ·ÿ¾ÿÀÿ¹ÿ¹ÿ»ÿºÿ¹ÿ½ÿ»ÿ½ÿ¸ÿ½ÿ½ÿµÿ¿ÿ®ÿ¸ÿ¬ÿ¯ÿ¿ÿÂÿÀÿ¼ÿ³ÿºÿ¹ÿ¸ÿ·ÿ²ÿÀÿÃÿÃÿ¿ÿ³ÿ±ÿ½ÿ½ÿÀÿÀÿ·ÿ·ÿÁÿ½ÿ´ÿ¶ÿÀÿÀÿ¹ÿ»ÿ¹ÿ¹ÿ¶ÿÃÿÁÿ»ÿ½ÿ´ÿ·ÿ¸ÿ¾ÿ»ÿ¶ÿ¥ÿ°ÿÁÿ²ÿ¿ÿÌÿ¼ÿÆÿ»ÿ¼ÿ¸ÿ·ÿÇÿ®ÿ³ÿ¶ÿ±ÿ±ÿºÿºÿµÿ½ÿ¿ÿ¹ÿ½ÿ¿ÿ¿ÿºÿ§ÿ«ÿÀÿÂÿÂÿ¼ÿ¶ÿ·ÿµÿ­ÿ¸ÿÅÿÀÿ¾ÿÁÿÂÿµÿ¤ÿªÿ´ÿ¾ÿÁÿ½ÿÁÿ¯ÿ»ÿ¸ÿ²ÿÀÿÁÿÂÿÀÿ¯ÿ°ÿÅÿÿªÿ¾ÿ×ÿÃÿÃÿ¼ÿÁÿ¹ÿÅÿ¼ÿ²ÿ®ÿ¬ÿ¿ÿ¸ÿºÿÀÿÀÿ¹ÿÁÿ»ÿ¸ÿ¿ÿÁÿºÿ¯ÿ¸ÿ³ÿ¬ÿ¯ÿ»ÿËÿºÿ´ÿÁÿ»ÿ¼ÿ¹ÿ¹ÿ¹ÿ¹ÿ½ÿ³ÿ¹ÿµÿ®ÿ¼ÿ¼ÿ¼ÿ¾ÿ±ÿ¿ÿ¹ÿµÿ¶ÿÀÿÅÿÀÿ½ÿ¼ÿÂÿÍÿ±ÿÁÿÀÿºÿ­ÿ¯ÿ·ÿÆÿ¾ÿ¹ÿÎÿÁÿ¸ÿÀÿ»ÿ®ÿ¨ÿ°ÿµÿÂÿ¼ÿ´ÿµÿ¹ÿ¿ÿ¼ÿ¼ÿ¿ÿ¸ÿÀÿÇÿ¾ÿÄÿÇÿ¯ÿ¯ÿ³ÿ²ÿ¯ÿºÿ¸ÿ°ÿ¯ÿºÿªÿ¶ÿÄÿ´ÿÎÿ½ÿ¶ÿªÿºÿ½ÿºÿ½ÿ´ÿ²ÿÂÿÁÿÇÿ¾ÿ¼ÿ®ÿ¼ÿ¯ÿ´ÿ¼ÿÁÿÄÿÀÿ¶ÿ¼ÿ½ÿ¶ÿ¼ÿ»ÿ¿ÿºÿ±ÿ°ÿ¯ÿºÿ½ÿºÿºÿ»ÿÄÿÃÿ¿ÿÂÿ¸ÿ¼ÿ½ÿ»ÿ½ÿÃÿ·ÿÀÿµÿÀÿ¹ÿ­ÿÂÿÇÿÉÿ¿ÿµÿ¸ÿµÿÀÿ°ÿÃÿµÿ°ÿ¼ÿÂÿ¶ÿ°ÿ³ÿ¬ÿÃÿ¾ÿ·ÿ¾ÿ±ÿ«ÿÇÿ¿ÿ²ÿ²ÿ¶ÿÁÿÄÿ½ÿ·ÿºÿ¼ÿ¾ÿ½ÿ¸ÿµÿ²ÿÄÿÅÿÃÿ»ÿÇÿ¦ÿ®ÿºÿÁÿ­ÿÇÿµÿ©ÿµÿµÿÿ¬ÿ§ÿ«ÿÆÿÀÿ»ÿ¾ÿ¿ÿ²ÿ¼ÿÌÿÉÿÂÿ¬ÿ®ÿÂÿÄÿ¯ÿ¹ÿ³ÿ¶ÿÍÿÅÿÄÿ¼ÿ²ÿ½ÿÀÿ¼ÿ´ÿ°ÿ½ÿÂÿ»ÿÃÿÇÿ»ÿ¯ÿµÿ´ÿÄÿÎÿÆÿÀÿ½ÿ¹ÿÁÿ¾ÿÂÿºÿ²ÿ¹ÿÂÿ´ÿ±ÿ³ÿ©ÿ±ÿµÿ¼ÿ²ÿ¾ÿ·ÿ³ÿ·ÿ¼ÿ¾ÿÃÿ¼ÿ¿ÿ·ÿ¼ÿ¸ÿ¶ÿ½ÿµÿºÿ¼ÿµÿ¶ÿ³ÿ«ÿ´ÿÂÿ°ÿ¬ÿÂÿÃÿ¹ÿÉÿ­ÿ³ÿÁÿºÿ¶ÿÅÿ©ÿÄÿ»ÿ»ÿÄÿµÿ½ÿ´ÿØÿ¯ÿ»ÿÃÿºÿ´ÿ¶ÿ·ÿ´ÿ¸ÿ¾ÿ»ÿ³ÿ²ÿ¹ÿ½ÿ»ÿÃÿÂÿ±ÿ¼ÿÏÿÄÿ¿ÿÅÿ¶ÿ®ÿµÿÏÿÌÿÄÿ»ÿÔÿÁÿÀÿ±ÿÆÿ·ÿÇÿ¾ÿ¯ÿ»ÿÄÿ¿ÿ¾ÿ±ÿ¿ÿ¼ÿ¶ÿ¸ÿÉÿÃÿÊÿÆÿ¸ÿ°ÿµÿÅÿÄÿµÿµÿºÿ¶ÿ¼ÿÀÿÀÿ·ÿ¶ÿÊÿ¹ÿ·ÿÂÿÄÿÇÿÉÿ³ÿ»ÿ®ÿ»ÿ¾ÿÃÿ´ÿ²ÿºÿ¾ÿËÿËÿ¿ÿ°ÿÁÿÈÿºÿ¶ÿ±ÿºÿ»ÿ¯ÿ¨ÿ¨ÿ±ÿ¹ÿÅÿÍÿÅÿ»ÿ«ÿÀÿÌÿÇÿÃÿÊÿ¹ÿ«ÿ½ÿ±ÿ¿ÿÇÿ½ÿÄÿÇÿÁÿµÿ¢ÿºÿ¾ÿ½ÿÄÿºÿ¿ÿÄÿ¹ÿ¯ÿ¹ÿÁÿºÿ­ÿÿ ÿ»ÿÉÿÎÿÊÿ¾ÿ¼ÿÃÿµÿÊÿÁÿ®ÿ¼ÿªÿ³ÿ¿ÿ´ÿ·ÿÉÿ¶ÿ°ÿ·ÿ¾ÿ»ÿÀÿ¹ÿ³ÿ¼ÿ»ÿ¼ÿÂÿÇÿÃÿÀÿÅÿÀÿ¶ÿ¾ÿ¿ÿ³ÿÁÿ¼ÿ·ÿ°ÿ¿ÿ¸ÿ¾ÿ½ÿÃÿÇÿÅÿ¼ÿ¼ÿÀÿÃÿ¬ÿ»ÿÁÿ¸ÿ¼ÿ½ÿÁÿ¼ÿºÿÀÿ¹ÿµÿºÿ¹ÿ¸ÿºÿÀÿ²ÿ»ÿµÿªÿÂÿÍÿÅÿÐÿ³ÿºÿ²ÿºÿÐÿ¹ÿ¾ÿÄÿÁÿ»ÿ½ÿ½ÿ»ÿ¬ÿ¬ÿÀÿÉÿ»ÿªÿ²ÿÃÿÈÿÍÿºÿ³ÿµÿÄÿ»ÿ¸ÿºÿºÿÊÿÌÿ¾ÿ¼ÿËÿ¼ÿ¸ÿ´ÿ±ÿ¾ÿ¼ÿÇÿ¿ÿ°ÿ°ÿµÿ¹ÿÁÿ¼ÿ¹ÿÄÿÆÿÌÿÀÿ¸ÿºÿ¾ÿ¨ÿ³ÿÉÿ½ÿ¶ÿ¯ÿÈÿ·ÿÍÿÃÿ©ÿÄÿÀÿ°ÿ¾ÿ½ÿÂÿÀÿ»ÿÀÿºÿ¼ÿÈÿÁÿÍÿÀÿ­ÿ¡ÿºÿÌÿ°ÿÇÿÎÿ¿ÿ¹ÿËÿ´ÿ¹ÿÐÿÈÿÃÿÈÿ¾ÿÅÿ¹ÿÀÿÇÿ¿ÿÆÿÄÿ¾ÿ½ÿ¹ÿ³ÿµÿ·ÿ·ÿ²ÿÑÿºÿ¸ÿ¾ÿ»ÿÁÿÉÿ½ÿµÿÄÿÀÿºÿ·ÿ³ÿµÿµÿ´ÿ¼ÿ¾ÿ²ÿµÿ¸ÿÁÿ¼ÿ¶ÿ§ÿµÿ¿ÿ¨ÿÇÿ³ÿÍÿ¿ÿ¾ÿºÿ­ÿ®ÿ¶ÿÃÿÍÿÌÿ»ÿ²ÿÁÿÃÿ½ÿ¹ÿ³ÿ­ÿ©ÿºÿ³ÿÁÿ¶ÿ³ÿ¹ÿµÿ²ÿÂÿÀÿ¾ÿ½ÿ¹ÿ¹ÿ¸ÿµÿ±ÿ³ÿ¸ÿ¶ÿ½ÿ¸ÿ»ÿ·ÿ¹ÿ°ÿ¬ÿ´ÿÂÿÌÿ½ÿ±ÿ½ÿÂÿ¸ÿ¶ÿ¯ÿ­ÿ´ÿ´ÿµÿ±ÿ©ÿ¬ÿ¶ÿÂÿ¸ÿÇÿ¿ÿ»ÿÁÿ³ÿÿ²ÿ³ÿ±ÿ¶ÿ¶ÿ±ÿ¬ÿ²ÿ³ÿ­ÿ¼ÿÅÿ´ÿ¬ÿ¯ÿ¯ÿ©ÿ­ÿ¸ÿºÿ¸ÿÆÿÄÿ¾ÿÁÿ¼ÿ½ÿ³ÿ±ÿ¾ÿ¿ÿ¾ÿµÿ¶ÿ·ÿ¹ÿ¥ÿ»ÿÃÿÃÿÅÿÃÿÈÿÌÿÈÿ²ÿ±ÿºÿ½ÿÁÿÃÿ·ÿ±ÿÊÿÈÿ¹ÿ¿ÿÃÿ¶ÿÄÿ¹ÿÂÿ¿ÿÀÿÁÿ»ÿÄÿ½ÿºÿºÿ·ÿºÿ¶ÿ¾ÿ¸ÿ¹ÿµÿÊÿºÿÅÿ«ÿ±ÿ­ÿÉÿÃÿ¿ÿµÿ½ÿ¼ÿµÿÀÿÊÿÏÿ¼ÿ·ÿ¼ÿ¼ÿ¶ÿÂÿËÿÁÿÆÿ¼ÿÃÿÆÿÁÿÂÿÁÿ¾ÿÅÿÁÿ½ÿËÿÒÿÌÿ¶ÿ¯ÿÊÿÃÿÇÿÅÿ¸ÿ½ÿ¿ÿÃÿ¿ÿ¹ÿ¿ÿÂÿÁÿÄÿÁÿÆÿ¯ÿ±ÿ±ÿ¹ÿ¿ÿ½ÿÆÿ¸ÿµÿÄÿÉÿÀÿ·ÿ·ÿ¸ÿ±ÿÁÿ¸ÿÃÿÃÿ¾ÿ»ÿ¸ÿ½ÿ¼ÿÁÿÁÿ½ÿ¿ÿºÿ´ÿ¾ÿ¼ÿ¹ÿ¶ÿ®ÿµÿÅÿ©ÿ¯ÿ¹ÿÃÿÁÿ´ÿÀÿÊÿÄÿÀÿÂÿØÿÇÿ¬ÿÄÿ½ÿ¢ÿ¹ÿÂÿÉÿ¸ÿ¾ÿÃÿºÿ®ÿ°ÿ¿ÿ¼ÿµÿ³ÿ«ÿ¹ÿµÿ¼ÿ·ÿÁÿ¶ÿºÿ¼ÿ¸ÿ¶ÿ´ÿºÿÀÿ®ÿ®ÿÈÿ´ÿÊÿÄÿ¿ÿÈÿÁÿÁÿ¼ÿÄÿËÿÈÿÌÿÈÿÇÿ¶ÿ¿ÿ´ÿ´ÿ³ÿÃÿÀÿÃÿ·ÿ°ÿ´ÿ½ÿ¼ÿ­ÿÃÿ×ÿ«ÿ°ÿÂÿ±ÿÃÿÉÿ¸ÿ»ÿÌÿÌÿÀÿ¹ÿ¹ÿÂÿ¹ÿ¬ÿÀÿ¹ÿÃÿ»ÿ¾ÿ»ÿ¶ÿ¸ÿ½ÿÌÿÍÿ°ÿ¹ÿ®ÿÉÿ¶ÿºÿ¸ÿÃÿ»ÿÁÿÃÿÄÿ¼ÿ´ÿºÿ¸ÿÃÿÄÿÀÿ»ÿ¸ÿ¹ÿ·ÿµÿ°ÿ«ÿ¦ÿ¯ÿÀÿ¿ÿÄÿ©ÿÀÿ¹ÿÁÿÂÿ·ÿ¶ÿ¹ÿ¶ÿºÿÂÿ»ÿ·ÿÆÿÉÿ¦ÿÃÿ¾ÿ²ÿ¨ÿ¦ÿ¯ÿ½ÿÈÿÌÿÇÿÅÿÀÿÊÿ³ÿ©ÿ²ÿ¶ÿ±ÿ³ÿ·ÿÀÿÉÿÃÿ¼ÿ´ÿ©ÿÆÿºÿÌÿÁÿÄÿ¶ÿ°ÿ¬ÿªÿºÿ¹ÿ¾ÿ·ÿÀÿÁÿ´ÿºÿÅÿÆÿÀÿµÿ±ÿ½ÿÁÿ¯ÿÃÿÍÿ®ÿ·ÿ¾ÿ»ÿÀÿÍÿÇÿ°ÿ½ÿÍÿÆÿ¼ÿ³ÿºÿ³ÿ¾ÿÇÿ¹ÿ´ÿÂÿÁÿ±ÿÉÿ´ÿÃÿ¹ÿºÿ¸ÿ°ÿ¹ÿ¿ÿ·ÿ¹ÿ»ÿ¶ÿ³ÿ¼ÿ¶ÿ²ÿ¸ÿÁÿ¼ÿ´ÿ¶ÿ¾ÿÀÿ¾ÿ»ÿÃÿºÿÃÿ°ÿ²ÿ·ÿºÿ»ÿ·ÿÌÿ³ÿÃÿ¼ÿºÿËÿ¼ÿ¯ÿ¨ÿ°ÿÀÿ½ÿÅÿÉÿºÿÉÿÅÿ¸ÿ¶ÿÆÿÃÿ·ÿÅÿ¼ÿÅÿ¹ÿ³ÿ¹ÿ»ÿ¸ÿÁÿºÿºÿÌÿ¸ÿºÿ·ÿ¼ÿÀÿ½ÿºÿ½ÿ¾ÿÂÿÅÿ´ÿ¢ÿ®ÿËÿÊÿ¾ÿ³ÿ³ÿ½ÿÁÿÅÿÒÿÃÿÀÿÄÿÆÿÃÿ¾ÿ¹ÿ´ÿ´ÿ¶ÿ´ÿ®ÿ±ÿÄÿ±ÿ²ÿ¾ÿÆÿÆÿ»ÿ¶ÿÂÿËÿºÿ¿ÿ¿ÿºÿ¿ÿÂÿÂÿÀÿ»ÿÁÿ£ÿ¸ÿµÿÁÿ¾ÿºÿºÿ·ÿ¾ÿÔÿÃÿÀÿÇÿ¿ÿ¿ÿÀÿ·ÿ²ÿ¾ÿ½ÿ½ÿ°ÿ¶ÿÅÿÄÿ¿ÿÈÿÐÿÌÿÇÿ³ÿ¡ÿ½ÿÁÿÈÿÂÿÇÿÑÿ¿ÿ­ÿ¼ÿÏÿÃÿ¼ÿ¸ÿ¶ÿµÿºÿÈÿ¿ÿ°ÿ®ÿ½ÿÂÿÇÿÇÿÃÿÂÿºÿ¨ÿÉÿÃÿÆÿÀÿ²ÿ¤ÿ£ÿ§ÿÿ§ÿ¡ÿ¹ÿ©ÿ¡ÿ¨ÿ±ÿ¬ÿÿ¯ÿ®ÿ©ÿ·ÿ°ÿ²ÿ¸ÿ¼ÿÀÿ´ÿ¯ÿ­ÿ¦ÿ ÿ¦ÿ®ÿ®ÿ¨ÿ«ÿ³ÿ³ÿÊÿÄÿÃÿµÿ³ÿ¹ÿºÿ»ÿÄÿ¼ÿ·ÿ­ÿ²ÿ¸ÿ­ÿ«ÿ¸ÿ¨ÿ£ÿºÿ¸ÿÇÿ¿ÿ·ÿ½ÿÊÿËÿ¸ÿ¯ÿ¬ÿµÿ³ÿ¶ÿµÿ´ÿ½ÿ¹ÿ·ÿºÿ»ÿ¸ÿ´ÿ·ÿ¾ÿÁÿµÿ¢ÿ ÿ±ÿ»ÿ¹ÿÅÿÆÿ½ÿ´ÿ´ÿÂÿÇÿÂÿºÿ°ÿ¤ÿ´ÿ¼ÿ­ÿ¹ÿ¹ÿ¸ÿ¬ÿÀÿ¾ÿµÿ¯ÿ²ÿ¶ÿ­ÿ ÿ¼ÿ°ÿ¹ÿÁÿÂÿ¿ÿºÿµÿ·ÿ¿ÿÆÿ¸ÿÄÿÄÿÀÿºÿ³ÿµÿÀÿ¹ÿ¼ÿ¯ÿºÿ¾ÿÁÿ·ÿ¼ÿÁÿ¶ÿ¸ÿ­ÿºÿ»ÿ²ÿ¤ÿ¯ÿ»ÿ»ÿ°ÿªÿµÿµÿÃÿÂÿ¾ÿÀÿÃÿ½ÿ°ÿ­ÿ»ÿ·ÿ¹ÿÂÿ³ÿÃÿ«ÿ§ÿ°ÿ³ÿ¹ÿµÿ´ÿ·ÿ½ÿ¸ÿ®ÿ¬ÿ·ÿ°ÿ§ÿ´ÿ½ÿµÿ¥ÿ§ÿªÿ¬ÿ©ÿ±ÿ¹ÿºÿ¿ÿ½ÿµÿ¯ÿ­ÿ½ÿÃÿ³ÿ¬ÿªÿ­ÿ®ÿ¬ÿ²ÿ´ÿÁÿ·ÿ»ÿ²ÿ´ÿ³ÿ´ÿ·ÿ¹ÿÁÿÇÿ³ÿ²ÿ¸ÿÅÿµÿ¸ÿºÿ·ÿ¿ÿÄÿ¶ÿ²ÿ·ÿ¹ÿ¼ÿ±ÿ¨ÿ¥ÿ¡ÿ¢ÿ¬ÿ²ÿ®ÿ¢ÿ³ÿ·ÿÊÿ¿ÿ»ÿ¹ÿ»ÿºÿºÿÂÿÃÿ³ÿ³ÿ¹ÿ³ÿ¾ÿ¹ÿ·ÿ¿ÿÀÿºÿºÿ°ÿ¹ÿ½ÿ¡ÿ±ÿÆÿÁÿÂÿ¿ÿ¾ÿºÿ±ÿ±ÿ¹ÿ»ÿÄÿ½ÿ¥ÿ¶ÿÁÿ·ÿºÿ¹ÿ¯ÿºÿËÿÕÿÅÿ¨ÿ¹ÿ¾ÿ¶ÿ´ÿ½ÿºÿ·ÿÀÿÃÿ¶ÿ±ÿ³ÿ»ÿ»ÿ½ÿ¹ÿ²ÿ²ÿ¶ÿ¼ÿ½ÿ¾ÿÃÿ´ÿ³ÿ¶ÿ´ÿ¹ÿ¸ÿÂÿ½ÿ½ÿÀÿ½ÿ¹ÿ¶ÿ³ÿªÿÀÿ¿ÿ®ÿ½ÿ¯ÿºÿÇÿÆÿÆÿÁÿ´ÿ¼ÿÁÿ¼ÿÊÿÆÿ´ÿ²ÿ­ÿ´ÿ½ÿ½ÿ»ÿ¶ÿ°ÿ³ÿÃÿ«ÿºÿ³ÿºÿ´ÿ¿ÿ±ÿ¶ÿ¹ÿ¹ÿºÿ²ÿ¼ÿÇÿ®ÿ¶ÿ¿ÿÆÿÃÿ½ÿ»ÿ²ÿµÿ²ÿ²ÿ¹ÿµÿ´ÿ·ÿ²ÿ¨ÿµÿ©ÿ±ÿªÿ¬ÿºÿºÿ¹ÿ¼ÿ¼ÿÄÿ¹ÿ»ÿ´ÿºÿ°ÿ³ÿÀÿÀÿÁÿ¸ÿ±ÿ®ÿ±ÿ°ÿ¨ÿ°ÿªÿ»ÿ¬ÿ³ÿ«ÿµÿºÿ¼ÿ®ÿ´ÿ½ÿÀÿÂÿ¾ÿÂÿ½ÿ¸ÿºÿÅÿÁÿÏÿ¿ÿ»ÿ¶ÿ¹ÿÆÿÄÿºÿ¾ÿÃÿÄÿ¼ÿ»ÿ½ÿ¶ÿ®ÿÇÿ®ÿ°ÿ³ÿºÿÂÿ¿ÿ¼ÿ½ÿ¹ÿ¶ÿ³ÿ«ÿ²ÿ»ÿ¨ÿ¶ÿ´ÿºÿ¼ÿ»ÿ½ÿ½ÿ¾ÿ¹ÿ³ÿ·ÿ½ÿ½ÿÉÿ¸ÿ¾ÿ³ÿ¶ÿËÿ¶ÿ¸ÿºÿ®ÿ¶ÿÂÿ½ÿ»ÿ¾ÿÈÿ»ÿ¹ÿ­ÿ³ÿ·ÿ¾ÿ¸ÿ´ÿ¶ÿ²ÿ³ÿ·ÿ¸ÿ·ÿ´ÿ¯ÿ³ÿ´ÿÃÿºÿ±ÿ¹ÿ¶ÿ¿ÿÅÿºÿ¾ÿ·ÿ³ÿ³ÿ°ÿºÿ½ÿ°ÿµÿµÿ½ÿÂÿ»ÿµÿÎÿµÿµÿ¼ÿÁÿÌÿÉÿ½ÿ·ÿ¼ÿ½ÿ¶ÿ¹ÿ½ÿ¾ÿ³ÿ±ÿµÿ·ÿÍÿºÿ¦ÿ³ÿ¿ÿ½ÿÅÿÆÿÈÿÅÿÀÿ¹ÿ§ÿ¦ÿ¬ÿÈÿ´ÿÆÿ¾ÿ¯ÿ­ÿ²ÿ½ÿÄÿºÿµÿ¹ÿºÿÂÿÌÿÅÿÀÿÇÿÃÿ¶ÿ¿ÿ¼ÿ¶ÿ¼ÿ¹ÿ¬ÿ¼ÿ·ÿ½ÿ²ÿ³ÿ¼ÿ¶ÿ£ÿ¦ÿ·ÿ¼ÿ¾ÿ³ÿ²ÿÁÿ¹ÿ·ÿ¸ÿ¨ÿ·ÿ²ÿ®ÿ¾ÿ¿ÿÃÿÅÿ»ÿ®ÿ´ÿ½ÿºÿ»ÿ¼ÿ»ÿ¼ÿ±ÿ¡ÿÿ§ÿ°ÿ¹ÿ¹ÿÿ­ÿ¶ÿ®ÿ®ÿ´ÿ»ÿµÿ¯ÿ±ÿ¯ÿ©ÿ«ÿºÿ¶ÿºÿ¶ÿ·ÿµÿ®ÿ½ÿ¤ÿ¨ÿ²ÿ·ÿ´ÿ¿ÿ»ÿ¹ÿ¸ÿ´ÿ¬ÿ¬ÿ¶ÿ²ÿ¹ÿ¯ÿºÿ³ÿ»ÿ­ÿ¿ÿ¼ÿ³ÿ¾ÿ¼ÿ½ÿ´ÿÿ­ÿµÿ¸ÿ·ÿ³ÿ³ÿµÿ³ÿ¬ÿ±ÿ½ÿ¹ÿÅÿ¹ÿºÿ¶ÿ½ÿ³ÿ®ÿµÿ¨ÿ·ÿ©ÿ§ÿ¨ÿ°ÿ¸ÿ¼ÿ¶ÿµÿµÿ³ÿ¸ÿ«ÿ¤ÿ°ÿ³ÿ§ÿ½ÿÉÿ»ÿºÿÅÿ®ÿ²ÿ­ÿÂÿ´ÿ³ÿ³ÿ¹ÿ½ÿ¸ÿ¸ÿ½ÿ¾ÿ¸ÿ¯ÿµÿºÿ¶ÿ³ÿ¬ÿ¶ÿÊÿ¯ÿÂÿÍÿ¬ÿÀÿ°ÿµÿ¶ÿÇÿÂÿÀÿµÿ¹ÿ»ÿµÿÅÿÇÿ¹ÿºÿ­ÿ¹ÿ¯ÿ³ÿ¦ÿ°ÿÉÿÃÿÖÿÊÿÔÿ½ÿÀÿ­ÿ½ÿ¸ÿ¬ÿ¸ÿ¼ÿ®ÿ«ÿ¶ÿÂÿ¹ÿ·ÿÆÿÅÿ¼ÿ³ÿ­ÿ°ÿ¤ÿºÿÁÿ¦ÿ´ÿ¹ÿÁÿ®ÿ¶ÿ¿ÿÀÿÎÿ®ÿ¹ÿ¹ÿ¿ÿ¸ÿ³ÿ¨ÿ¶ÿÄÿ¼ÿÁÿÉÿÁÿ¶ÿ¶ÿ³ÿ¬ÿ¼ÿ·ÿºÿÊÿ¿ÿ¯ÿ´ÿ¾ÿ±ÿ½ÿÀÿ»ÿ¸ÿÀÿÃÿ¶ÿ¼ÿ¾ÿ¿ÿÂÿÊÿÇÿºÿµÿ´ÿ¹ÿºÿ«ÿµÿ¾ÿ½ÿÊÿÇÿËÿ¿ÿ½ÿ¼ÿ¿ÿ¤ÿ³ÿºÿ¾ÿ¾ÿ¹ÿÄÿÇÿÊÿÊÿµÿ«ÿÂÿÐÿÊÿÆÿÂÿÇÿÍÿÇÿÌÿÒÿËÿºÿ·ÿ¿ÿ²ÿ·ÿ©ÿ®ÿ·ÿ³ÿ¿ÿ­ÿ¿ÿ¸ÿÀÿ»ÿ·ÿÎÿ´ÿ±ÿ»ÿÂÿ²ÿ°ÿ³ÿ¾ÿÁÿÅÿÄÿ¼ÿÃÿÇÿËÿ¾ÿµÿ»ÿÅÿ¸ÿÉÿÁÿÊÿÃÿÆÿÂÿ¸ÿ³ÿ²ÿÂÿ°ÿÅÿÀÿ½ÿ¾ÿÀÿÄÿÅÿÄÿ¾ÿ¾ÿ¯ÿ­ÿÀÿÇÿÍÿÆÿ¾ÿ¼ÿ¨ÿ¹ÿÅÿºÿ²ÿ°ÿ¼ÿÒÿ¾ÿÀÿ´ÿ¾ÿÆÿÂÿÌÿ½ÿ´ÿºÿ¼ÿ­ÿ¾ÿÂÿÈÿÍÿÁÿ½ÿ¿ÿ¼ÿ¹ÿ²ÿºÿ¿ÿºÿ¸ÿ¸ÿ¯ÿ¥ÿ­ÿ²ÿ¶ÿ·ÿ¾ÿ»ÿ¶ÿ°ÿ½ÿÁÿ¶ÿÅÿ´ÿÄÿªÿÈÿ½ÿ¶ÿ®ÿ²ÿ¿ÿ°ÿ¹ÿºÿËÿÆÿ¯ÿ¬ÿ®ÿ¯ÿ°ÿ­ÿ¯ÿ¹ÿ½ÿÂÿÆÿ¼ÿµÿ¹ÿ²ÿ±ÿ¶ÿ¯ÿ·ÿ¿ÿ¾ÿ¿ÿ±ÿ©ÿ§ÿ±ÿ²ÿÂÿÀÿ·ÿ£ÿ¯ÿ¶ÿ«ÿºÿ·ÿµÿ·ÿ°ÿÇÿÀÿÅÿµÿªÿ¸ÿºÿ¼ÿÇÿÁÿ°ÿ¦ÿ¨ÿ½ÿÂÿµÿ²ÿ®ÿ®ÿ§ÿ©ÿ²ÿ½ÿ¹ÿÅÿ¶ÿÍÿÊÿ¶ÿÊÿÁÿÀÿ¼ÿÂÿ²ÿ«ÿ¸ÿÅÿ¾ÿ½ÿ©ÿ´ÿ¾ÿÊÿ¼ÿ·ÿ³ÿÂÿ¿ÿÃÿ°ÿ³ÿºÿÁÿÍÿºÿ¶ÿ¿ÿ¸ÿ»ÿÁÿ»ÿ¸ÿÀÿ¿ÿºÿ¼ÿ½ÿºÿËÿ»ÿ½ÿºÿ¿ÿÀÿÂÿÈÿÁÿÃÿ¹ÿ¿ÿ³ÿ³ÿ½ÿ«ÿ¹ÿÀÿ½ÿ­ÿ¯ÿ¹ÿËÿÄÿÇÿÂÿ¶ÿÉÿÉÿ¾ÿ¸ÿ¸ÿ´ÿªÿ®ÿ¶ÿºÿºÿ¶ÿ»ÿ¾ÿ½ÿ·ÿ¶ÿÊÿÁÿÅÿµÿ¹ÿºÿ±ÿ¸ÿ¹ÿ¯ÿ²ÿ½ÿ¶ÿÊÿ¾ÿ¶ÿÅÿ©ÿ¬ÿ»ÿ²ÿÁÿ©ÿºÿÀÿ­ÿ¿ÿÀÿ¿ÿ¶ÿ»ÿ»ÿ¾ÿ»ÿ¶ÿ®ÿ²ÿ¸ÿ¿ÿ¾ÿ¶ÿ¯ÿ¬ÿ³ÿ¸ÿ¶ÿ¶ÿ¬ÿ«ÿ¼ÿÂÿ¿ÿ«ÿ¬ÿ¹ÿÏÿÌÿ¯ÿ±ÿ¸ÿ·ÿºÿ¶ÿ¿ÿÁÿµÿµÿºÿ½ÿ¸ÿÂÿ±ÿ´ÿ¸ÿ»ÿÊÿ²ÿÄÿ­ÿ´ÿÅÿ¿ÿ¶ÿ¼ÿ¿ÿÂÿ³ÿ»ÿºÿ®ÿ¼ÿ¼ÿ·ÿ½ÿ¿ÿºÿ°ÿ±ÿ»ÿºÿ»ÿ·ÿ¥ÿ©ÿ¹ÿ´ÿÀÿÅÿ¸ÿ¾ÿ´ÿ³ÿ·ÿÁÿ¼ÿÐÿÑÿÈÿ¸ÿ·ÿ³ÿ»ÿ¸ÿØÿ¹ÿ¸ÿ¨ÿ¶ÿºÿ¼ÿÍÿ»ÿ½ÿ¸ÿÁÿÂÿºÿµÿ¶ÿ¸ÿ¾ÿ¼ÿ´ÿ¿ÿÁÿ¹ÿ¶ÿ¹ÿ¾ÿÁÿÆÿÍÿÁÿºÿÂÿ¹ÿ¸ÿÃÿ³ÿªÿ¯ÿ·ÿ²ÿ·ÿÁÿ½ÿ³ÿ¬ÿ¨ÿ¾ÿ¯ÿ¹ÿªÿ®ÿ¥ÿ³ÿ¯ÿ»ÿ¹ÿÄÿÀÿ»ÿ¶ÿ»ÿªÿ©ÿ¬ÿµÿ¹ÿ±ÿ´ÿ¯ÿ»ÿ¾ÿ½ÿ´ÿÄÿºÿ°ÿ®ÿ¾ÿ´ÿ·ÿ½ÿ¸ÿ»ÿ¾ÿ¼ÿÂÿÁÿ·ÿ»ÿÆÿÉÿÄÿÃÿ¾ÿ°ÿ®ÿÀÿÀÿ³ÿ»ÿ°ÿ¯ÿÿ½ÿÁÿ¸ÿ½ÿÁÿ´ÿ²ÿ¿ÿ­ÿµÿ·ÿÄÿ°ÿ´ÿ¾ÿ¼ÿ¼ÿ°ÿºÿ­ÿ«ÿ½ÿ¿ÿµÿ­ÿÊÿ¾ÿ¾ÿ³ÿ¼ÿÀÿ½ÿ¼ÿµÿµÿ´ÿÿÿ©ÿµÿ¼ÿ¹ÿ®ÿ±ÿºÿ¸ÿµÿµÿ¿ÿ¹ÿ«ÿ°ÿ®ÿ¾ÿ½ÿ¾ÿÀÿÄÿ½ÿÃÿ¸ÿÈÿÉÿ½ÿÂÿ¬ÿÊÿ¤ÿ¾ÿËÿÃÿªÿ³ÿ®ÿ°ÿ¿ÿ­ÿ¸ÿÇÿ´ÿµÿ¼ÿ±ÿ°ÿÄÿºÿ­ÿ±ÿ¶ÿ±ÿ¸ÿ¸ÿ¿ÿ¸ÿ¸ÿ¾ÿ³ÿµÿÀÿ¾ÿ¼ÿÅÿÄÿ¼ÿ»ÿ¬ÿ²ÿ·ÿ¿ÿ«ÿ®ÿÄÿ­ÿ©ÿ£ÿ¥ÿ¼ÿËÿµÿÆÿ¿ÿ¬ÿ«ÿÀÿÁÿºÿµÿ»ÿ¸ÿ¸ÿ³ÿ·ÿ»ÿ¶ÿ®ÿ¶ÿ¦ÿ­ÿ´ÿ·ÿ´ÿ¹ÿ¹ÿÁÿºÿ¸ÿÁÿ¹ÿ°ÿµÿ¸ÿ³ÿ±ÿ¶ÿ¼ÿ¹ÿ·ÿ¸ÿºÿ¾ÿ»ÿ´ÿ²ÿ´ÿ½ÿ¹ÿ½ÿ¹ÿ¿ÿ²ÿ¹ÿÀÿÆÿ´ÿ¿ÿÀÿÆÿ¹ÿ¶ÿ¹ÿ°ÿ¿ÿ²ÿÂÿ§ÿµÿÄÿºÿ·ÿ¢ÿ²ÿ¸ÿÁÿºÿ¿ÿµÿ¦ÿ£ÿ½ÿÂÿ±ÿ¯ÿ®ÿ·ÿµÿµÿÃÿËÿÀÿ³ÿ»ÿ¼ÿºÿ¾ÿÇÿËÿ»ÿÈÿÈÿ«ÿ³ÿÃÿÆÿ´ÿÀÿ»ÿ¾ÿ«ÿ¨ÿ¢ÿºÿÌÿÆÿÃÿÊÿÀÿ´ÿÅÿÊÿºÿÇÿËÿËÿÅÿÈÿ¹ÿ¹ÿ¿ÿ½ÿÃÿ¸ÿ»ÿ¼ÿ¹ÿÁÿÉÿÆÿ¼ÿ¾ÿ½ÿ·ÿÄÿÃÿ´ÿ½ÿÁÿÆÿÇÿ½ÿ¿ÿÄÿÃÿ¾ÿ»ÿ¶ÿÃÿ¸ÿÀÿ¿ÿÈÿÿ³ÿ¼ÿ¿ÿÄÿ¹ÿµÿ¶ÿ¶ÿ·ÿ¹ÿÅÿ¼ÿ·ÿ·ÿÀÿ½ÿÀÿºÿ»ÿÀÿÃÿ½ÿ¼ÿ¹ÿ³ÿ»ÿÀÿ¾ÿ¾ÿ»ÿ·ÿ¼ÿ¼ÿµÿ°ÿ»ÿ¼ÿÀÿÀÿ½ÿ»ÿ½ÿ¾ÿ»ÿÇÿÆÿ±ÿÇÿÂÿÄÿÊÿ«ÿ·ÿ¿ÿ·ÿ§ÿ¾ÿµÿÀÿÁÿ²ÿ¡ÿ¼ÿÅÿ¿ÿºÿ»ÿ»ÿ½ÿ¿ÿÇÿÐÿÊÿÐÿÑÿÁÿËÿÌÿ¶ÿ¦ÿ¾ÿËÿ¼ÿ³ÿ´ÿÇÿ»ÿ»ÿ¥ÿÈÿ¾ÿÎÿ¿ÿ±ÿÈÿÆÿÎÿÅÿ¼ÿ¿ÿ¾ÿ¿ÿ±ÿÇÿÁÿÉÿÃÿ¿ÿ»ÿ¾ÿÌÿÈÿ¶ÿ¶ÿ¼ÿ¶ÿºÿ¿ÿ¼ÿ¼ÿ¶ÿ·ÿ¹ÿ³ÿÃÿ¸ÿ¼ÿÅÿ¼ÿ¾ÿ¸ÿËÿ¿ÿ­ÿ¼ÿ±ÿ°ÿÏÿ§ÿ¯ÿ®ÿÇÿ¿ÿ¯ÿ½ÿ½ÿÃÿÄÿ½ÿÄÿ²ÿ¥ÿ³ÿ¶ÿ¹ÿ½ÿ»ÿ°ÿ«ÿ²ÿ¹ÿ·ÿ´ÿÈÿÀÿ©ÿ½ÿµÿ´ÿÉÿ·ÿÊÿÃÿÁÿ·ÿ­ÿÃÿÊÿÀÿÀÿ´ÿ»ÿ½ÿ¼ÿ¿ÿÁÿÁÿºÿ­ÿÿÿ©ÿ½ÿÃÿÂÿÃÿµÿµÿ¾ÿ°ÿ©ÿ«ÿÁÿ´ÿÏÿÑÿÍÿÿºÿÅÿÊÿÇÿÀÿ³ÿ¶ÿ¬ÿ­ÿ¦ÿ¦ÿ·ÿ¾ÿ½ÿ¹ÿÅÿÐÿ¼ÿ®ÿ¾ÿÃÿ³ÿ­ÿµÿ¯ÿ±ÿ·ÿ¹ÿÄÿ¶ÿ´ÿÆÿ»ÿÁÿ°ÿÃÿ¹ÿ·ÿ¾ÿÌÿÅÿ¶ÿ¼ÿÂÿÁÿºÿÅÿÄÿ¾ÿÅÿÃÿºÿÃÿÐÿËÿÇÿÃÿ³ÿ¶ÿ²ÿÊÿÄÿ¬ÿ¶ÿ£ÿ´ÿÂÿÍÿ°ÿ­ÿ²ÿ¶ÿÈÿÆÿÇÿÂÿ´ÿ¾ÿ»ÿ¸ÿºÿ¹ÿÂÿÍÿÆÿ²ÿµÿ¸ÿ¼ÿ¼ÿ´ÿÄÿÆÿÍÿÀÿÂÿÂÿÍÿÊÿ¾ÿ¸ÿ»ÿ¿ÿ¼ÿÄÿÃÿ¯ÿ±ÿÆÿÌÿÄÿ¸ÿºÿÊÿÃÿ´ÿÀÿÀÿ»ÿÇÿÇÿ±ÿ§ÿÃÿ®ÿ³ÿÂÿ«ÿ°ÿ¯ÿ±ÿÀÿ·ÿ¹ÿ¾ÿºÿÁÿÄÿÁÿ¿ÿ´ÿ³ÿ·ÿ®ÿ¿ÿÉÿ¸ÿ¸ÿÂÿÌÿ¯ÿ¿ÿÎÿ¼ÿ´ÿÁÿÀÿÂÿÅÿµÿ±ÿ°ÿ²ÿ³ÿÁÿÑÿÅÿÃÿÌÿºÿ¯ÿ¸ÿ¹ÿÃÿ¿ÿ¾ÿÅÿ»ÿ¶ÿÄÿ´ÿ¬ÿ½ÿ¶ÿÂÿ¹ÿ¸ÿ½ÿ¿ÿ±ÿ«ÿ¿ÿ¼ÿ¹ÿÀÿ¹ÿ¸ÿ¯ÿ­ÿ²ÿÀÿÃÿÀÿ¥ÿ·ÿ¸ÿ½ÿ¼ÿ°ÿ¨ÿªÿÀÿ¼ÿ°ÿÀÿÄÿ¿ÿ¼ÿÀÿÅÿÁÿ½ÿ½ÿ¶ÿºÿ²ÿªÿ¬ÿ¸ÿ³ÿ·ÿ±ÿ½ÿ¿ÿ¸ÿµÿ±ÿ¶ÿ²ÿ·ÿ¶ÿ°ÿ·ÿÃÿÄÿÃÿÉÿÁÿ°ÿ½ÿÅÿ¹ÿ¬ÿ¸ÿÅÿ¿ÿ¹ÿÂÿ¼ÿ¥ÿ¶ÿ»ÿ¯ÿ±ÿ°ÿ±ÿ¿ÿÀÿ¶ÿ»ÿ¹ÿ±ÿ¸ÿºÿ±ÿÅÿ·ÿ¼ÿ¼ÿ®ÿ®ÿ¸ÿ²ÿºÿºÿ¹ÿÀÿ¿ÿÃÿÊÿ¸ÿªÿ¼ÿµÿµÿÁÿÃÿ½ÿ´ÿ¼ÿÇÿ¹ÿÀÿ¿ÿ³ÿ¸ÿºÿ»ÿ°ÿ¶ÿÂÿÁÿ¾ÿ¸ÿ¼ÿ·ÿ±ÿ³ÿÃÿÂÿµÿÉÿÇÿ¿ÿµÿÉÿÁÿÄÿÄÿ»ÿÁÿÍÿÅÿ·ÿ·ÿ°ÿ½ÿÀÿ°ÿ·ÿ¾ÿ®ÿÀÿÂÿ¿ÿÄÿÁÿÌÿ»ÿ³ÿ²ÿ­ÿ°ÿ¹ÿÁÿ´ÿ¹ÿ¸ÿÄÿ¸ÿÀÿÃÿÅÿÂÿÏÿÍÿËÿÀÿÂÿÂÿ·ÿ±ÿÀÿÔÿÌÿ»ÿ¿ÿÃÿ¶ÿÂÿ¸ÿºÿ¸ÿÄÿÄÿ¾ÿÀÿÉÿ½ÿµÿÈÿÏÿ¼ÿ¸ÿ¸ÿºÿÆÿ´ÿÇÿ¼ÿÉÿ±ÿÉÿËÿ½ÿºÿ·ÿ·ÿ¿ÿÆÿÉÿ½ÿµÿ¹ÿ³ÿ®ÿ·ÿ¦ÿ¸ÿ»ÿÄÿ¯ÿ¶ÿ¾ÿÆÿÅÿ¼ÿÄÿÆÿ·ÿÄÿ¹ÿ²ÿÂÿ´ÿºÿ¸ÿ¶ÿ³ÿ²ÿ²ÿ¹ÿ»ÿ¹ÿ»ÿ»ÿ¸ÿ·ÿ¾ÿ­ÿÄÿ¶ÿ¸ÿ°ÿÄÿÄÿÃÿ¿ÿÅÿÈÿ»ÿ¯ÿµÿ¶ÿ»ÿËÿ¨ÿ¯ÿ¨ÿ½ÿºÿ¬ÿ°ÿ²ÿ»ÿÃÿ¸ÿ²ÿ½ÿ¾ÿ´ÿ¼ÿ¸ÿºÿÐÿ¯ÿ¾ÿÅÿºÿÁÿ³ÿ´ÿµÿ¸ÿÈÿÁÿ·ÿÄÿÄÿ³ÿ·ÿ´ÿÄÿËÿ»ÿ½ÿ¾ÿÅÿÆÿÇÿÉÿÂÿÁÿ»ÿÄÿ¹ÿÐÿ¼ÿ¶ÿ¼ÿ½ÿºÿ¿ÿÃÿÇÿ¿ÿ«ÿ³ÿ±ÿ«ÿÅÿ¶ÿ°ÿ¿ÿ»ÿ¼ÿ½ÿÅÿÈÿ¼ÿµÿÁÿÉÿÃÿ§ÿ¾ÿÄÿ¸ÿ¨ÿ¬ÿ¿ÿ¼ÿ½ÿÂÿºÿ°ÿ»ÿÊÿºÿ°ÿ´ÿÇÿ±ÿ±ÿ´ÿÀÿÉÿ¼ÿ²ÿ¸ÿµÿ·ÿÁÿÃÿ¿ÿÆÿ·ÿ°ÿ¹ÿÇÿÄÿºÿµÿ¶ÿºÿ¶ÿ£ÿÁÿ®ÿ³ÿ¾ÿÃÿ»ÿ¼ÿÀÿÃÿÃÿ½ÿµÿ´ÿÁÿÊÿ¶ÿ¹ÿ¸ÿ¹ÿ¸ÿÂÿºÿºÿ½ÿ·ÿ»ÿ»ÿºÿ³ÿ¿ÿ¹ÿ¸ÿ½ÿ¯ÿ¶ÿ½ÿÂÿÁÿµÿ·ÿ³ÿ·ÿÇÿµÿ¼ÿ®ÿ·ÿ¸ÿ¼ÿ·ÿ´ÿ½ÿ½ÿÀÿ¯ÿ°ÿÇÿ­ÿ»ÿÀÿËÿÎÿÂÿ¸ÿºÿÂÿ¸ÿ½ÿÁÿ­ÿ·ÿËÿ¹ÿ½ÿÉÿ½ÿ±ÿ·ÿ¸ÿÇÿÃÿÃÿ½ÿ¶ÿ¼ÿ¹ÿ¹ÿ¼ÿÂÿÁÿ¶ÿÅÿ½ÿ¿ÿ¸ÿ²ÿÈÿºÿ¿ÿ½ÿ§ÿ©ÿ´ÿ´ÿ½ÿÚÿÆÿ½ÿ»ÿ±ÿ±ÿ½ÿÂÿ½ÿ·ÿ¾ÿªÿÊÿÍÿ¿ÿ¶ÿ®ÿ¶ÿÂÿ¸ÿ©ÿ³ÿÁÿÊÿÃÿ¨ÿ¶ÿ¾ÿÄÿÁÿ¼ÿ½ÿÀÿ¼ÿ²ÿ´ÿ¹ÿºÿ°ÿºÿÇÿ¹ÿ¯ÿ¾ÿËÿ¹ÿÄÿ´ÿÀÿ´ÿ¯ÿ¹ÿºÿ¹ÿ»ÿºÿÁÿ±ÿÉÿÃÿ®ÿ³ÿ½ÿÅÿÊÿÄÿ²ÿ­ÿºÿÀÿ¹ÿ°ÿ¸ÿµÿ»ÿÀÿ¾ÿÈÿÀÿ·ÿÌÿ¸ÿ¼ÿÃÿÀÿ½ÿ¹ÿ³ÿ´ÿ§ÿºÿ¼ÿ¯ÿ¾ÿÃÿÄÿ¸ÿ«ÿ¹ÿÍÿ²ÿ¢ÿ¾ÿÈÿÊÿÂÿ¼ÿÀÿÂÿÀÿÆÿ²ÿÅÿ´ÿ¸ÿ¶ÿ»ÿ¾ÿ»ÿ»ÿ²ÿÃÿËÿ¶ÿÌÿ¾ÿ»ÿ»ÿ¶ÿµÿÀÿ¾ÿ¶ÿ°ÿÀÿ½ÿ¾ÿÇÿÊÿÇÿÇÿÃÿ¾ÿ¿ÿÔÿºÿ²ÿ½ÿÀÿ»ÿÀÿÊÿÉÿÃÿ¾ÿ¶ÿ³ÿ¯ÿµÿÁÿ¹ÿÇÿ­ÿÅÿµÿÁÿÁÿ»ÿ¸ÿ°ÿ»ÿºÿÈÿµÿ¹ÿ¬ÿ§ÿ±ÿ­ÿ ÿ¨ÿÿ¬ÿ¡ÿ¨ÿ«ÿ¬ÿ²ÿ¶ÿ®ÿ§ÿ¯ÿ¼ÿ²ÿ³ÿºÿ¼ÿ¶ÿ®ÿ±ÿ­ÿ¯ÿªÿ®ÿ´ÿ¶ÿ²ÿ©ÿ½ÿÁÿÁÿµÿ¾ÿ½ÿ»ÿ¹ÿ¸ÿºÿºÿÁÿ²ÿ°ÿ©ÿ«ÿ³ÿ·ÿºÿ¿ÿÂÿ¿ÿÁÿ®ÿ®ÿ´ÿ»ÿÁÿÁÿ¿ÿ¿ÿ±ÿ´ÿ¸ÿºÿ¹ÿºÿÁÿÈÿ¶ÿ´ÿ¶ÿ¿ÿ»ÿ®ÿ¯ÿÀÿÂÿ«ÿ¢ÿ®ÿ¸ÿ²ÿ¶ÿ¼ÿ¹ÿ´ÿ³ÿ¸ÿ³ÿ»ÿ´ÿ¨ÿ¬ÿ·ÿ·ÿ¯ÿ²ÿºÿ´ÿ»ÿµÿ¾ÿÂÿºÿ³ÿ´ÿµÿ¯ÿºÿ­ÿ³ÿ·ÿÀÿÀÿ¼ÿÂÿÆÿ°ÿµÿ±ÿÅÿ¯ÿ¶ÿºÿ²ÿ³ÿºÿ¶ÿ½ÿ¨ÿ´ÿ¹ÿ¸ÿµÿ¼ÿÇÿ½ÿ¯ÿÃÿ³ÿ·ÿÈÿ«ÿ®ÿ¹ÿ¸ÿ¹ÿ¹ÿ¼ÿ±ÿÄÿÂÿ¿ÿ¼ÿ¾ÿ¼ÿ³ÿ±ÿºÿÇÿÈÿ¾ÿ¸ÿ±ÿ±ÿ¨ÿ¤ÿ«ÿ³ÿºÿ½ÿ´ÿÀÿ¿ÿ±ÿ­ÿ«ÿªÿ¯ÿ·ÿµÿ¶ÿ³ÿºÿÀÿºÿ¼ÿ´ÿ±ÿ²ÿ«ÿ´ÿ»ÿ¨ÿ·ÿ¹ÿ´ÿ¸ÿ»ÿ³ÿ«ÿªÿ¦ÿ¾ÿ¶ÿ´ÿ¯ÿ±ÿ¯ÿÊÿÄÿ±ÿµÿ±ÿ¶ÿ®ÿ°ÿ°ÿ±ÿ´ÿ°ÿ­ÿ®ÿµÿÁÿÅÿ²ÿ¸ÿÁÿ¼ÿ·ÿ´ÿºÿ¬ÿ¡ÿ¬ÿµÿªÿÿºÿ¾ÿ¾ÿÁÿ»ÿÆÿºÿ®ÿ±ÿ¸ÿÃÿ·ÿ¼ÿ°ÿ·ÿÃÿ¹ÿ¹ÿ»ÿ¸ÿ¼ÿÆÿÇÿ»ÿ¢ÿ¿ÿÄÿ©ÿ­ÿÆÿÆÿ´ÿ·ÿ¿ÿ²ÿ¸ÿÂÿ¼ÿÉÿ¶ÿ´ÿ¸ÿ¾ÿÀÿÂÿÄÿ¾ÿ»ÿÆÿÂÿ¨ÿ³ÿ¬ÿµÿ¿ÿ±ÿµÿºÿ°ÿ®ÿºÿºÿ¨ÿ´ÿ·ÿ°ÿ¿ÿ·ÿ²ÿ¶ÿ³ÿ¶ÿÃÿ»ÿ®ÿ«ÿ³ÿ°ÿÁÿ ÿ°ÿ¸ÿ®ÿ¯ÿ½ÿÁÿ¹ÿ´ÿ¸ÿ·ÿÅÿ®ÿ­ÿµÿ»ÿ³ÿ¸ÿ·ÿ·ÿÂÿ»ÿ¬ÿ§ÿ¹ÿ¬ÿ¹ÿÖÿ¼ÿÀÿÅÿÄÿ¼ÿ¼ÿÀÿ·ÿ·ÿ¾ÿ¶ÿ·ÿ¹ÿ´ÿ±ÿºÿ´ÿ¼ÿÀÿ¶ÿ·ÿÁÿ¹ÿ®ÿ«ÿ«ÿÁÿ¿ÿ¿ÿ¿ÿÁÿ´ÿ·ÿ²ÿ«ÿ½ÿ¾ÿµÿµÿ¼ÿ¨ÿ¿ÿ«ÿ­ÿ©ÿ«ÿµÿ­ÿ¨ÿ·ÿÂÿÆÿ»ÿ±ÿ¤ÿ³ÿ·ÿ·ÿºÿ®ÿÁÿÌÿ¼ÿ©ÿ©ÿ²ÿ¯ÿ³ÿµÿ·ÿ¨ÿÀÿ¯ÿºÿÀÿÁÿ°ÿ±ÿ»ÿµÿ¬ÿ¬ÿ°ÿ§ÿ½ÿ°ÿ°ÿ¨ÿÿ«ÿµÿµÿ¶ÿÆÿÇÿÀÿÄÿ½ÿºÿÀÿ¶ÿ­ÿ·ÿ±ÿ¹ÿ¬ÿ²ÿºÿ¾ÿÅÿ¿ÿ¹ÿÁÿ¸ÿ¶ÿÀÿÕÿ¿ÿÇÿ»ÿ¾ÿ¦ÿ·ÿµÿ¾ÿÀÿ¹ÿ¹ÿ¼ÿ¸ÿ¸ÿ½ÿÇÿ½ÿ°ÿÁÿ±ÿÀÿÌÿ½ÿ¸ÿºÿ½ÿ·ÿ¹ÿÉÿÈÿ½ÿºÿ·ÿºÿÐÿ¬ÿ³ÿ®ÿÌÿÂÿ½ÿÂÿºÿ´ÿ½ÿ¾ÿµÿ¹ÿ¶ÿ´ÿ¾ÿÅÿ³ÿ»ÿ±ÿ¼ÿÉÿµÿ»ÿµÿ°ÿ¶ÿ¯ÿ¨ÿ³ÿ²ÿ¦ÿ´ÿÄÿµÿÂÿÁÿ¾ÿ·ÿ©ÿµÿ¶ÿ¹ÿ¼ÿ½ÿ¿ÿÂÿÃÿ¾ÿ¸ÿºÿ¼ÿ¹ÿ·ÿ¿ÿ·ÿ½ÿ¾ÿ¿ÿ´ÿÌÿÈÿÂÿÅÿÉÿ¾ÿ¶ÿÀÿ·ÿ»ÿªÿºÿ»ÿ®ÿÈÿÁÿ½ÿºÿ»ÿ½ÿµÿ»ÿ¼ÿ»ÿ»ÿºÿ¹ÿ¸ÿ¹ÿ§ÿ¿ÿ¼ÿ°ÿ¸ÿÂÿ´ÿ¥ÿ°ÿºÿ²ÿÁÿÃÿÁÿ½ÿ¦ÿ£ÿ´ÿ¯ÿ´ÿ½ÿ°ÿ­ÿÁÿ½ÿ£ÿ¨ÿºÿ­ÿ¿ÿ¸ÿ¹ÿ¿ÿÁÿ±ÿ­ÿºÿÀÿ¾ÿºÿ»ÿ¼ÿ³ÿ©ÿ½ÿ§ÿ³ÿµÿØÿ²ÿ©ÿ³ÿ®ÿ¦ÿ¦ÿ±ÿ»ÿÆÿÇÿ¿ÿ½ÿ·ÿ°ÿ¸ÿ¯ÿ©ÿ»ÿ²ÿ¼ÿ¯ÿÁÿ²ÿ°ÿ²ÿ´ÿ³ÿ¼ÿºÿ±ÿ¶ÿ½ÿºÿµÿ´ÿ¿ÿ¼ÿ«ÿ¯ÿ»ÿÄÿ´ÿÃÿÇÿÿ©ÿµÿµÿ»ÿ§ÿ²ÿ»ÿ´ÿ±ÿ±ÿ²ÿ¶ÿ¸ÿ·ÿºÿ¹ÿªÿÁÿ®ÿ½ÿ½ÿÅÿ¸ÿ®ÿ´ÿ«ÿ³ÿ´ÿ©ÿ ÿ©ÿ«ÿ¨ÿ²ÿ¶ÿ±ÿ²ÿ®ÿ¯ÿ²ÿ§ÿµÿ®ÿÁÿµÿ¦ÿ°ÿÂÿÇÿ¶ÿµÿÃÿ±ÿ²ÿ·ÿ¶ÿ¶ÿ»ÿ¿ÿ½ÿ»ÿ»ÿ´ÿ®ÿ¿ÿ¼ÿ¹ÿ¸ÿ¶ÿÁÿªÿ»ÿ¾ÿ·ÿ²ÿ½ÿ·ÿ³ÿ½ÿºÿ·ÿ²ÿ¾ÿÄÿ·ÿ­ÿ²ÿ¾ÿÂÿ½ÿ½ÿËÿÆÿ°ÿ²ÿÉÿÈÿÍÿ»ÿ¹ÿ¿ÿ½ÿ»ÿÎÿÌÿ¼ÿºÿ¹ÿ¬ÿ¦ÿ¬ÿ´ÿ±ÿ°ÿ¹ÿ¸ÿ¾ÿ»ÿ»ÿ²ÿ®ÿ·ÿÉÿµÿ¶ÿÀÿ»ÿ½ÿ¸ÿ²ÿÃÿÄÿÀÿ¼ÿ­ÿºÿÀÿÇÿ½ÿ¬ÿ¹ÿÄÿ¼ÿ¿ÿÇÿÃÿ´ÿºÿ¶ÿ½ÿµÿ»ÿÊÿÁÿ©ÿ¹ÿºÿ·ÿÀÿÃÿºÿ¹ÿÁÿ»ÿ¶ÿ¼ÿ¶ÿ¿ÿÈÿÇÿ¿ÿ¶ÿµÿÅÿÒÿÇÿ¾ÿ¸ÿÁÿµÿÌÿ¼ÿ¤ÿÁÿ­ÿÇÿÃÿ¬ÿÓÿºÿ®ÿ¿ÿÈÿÍÿÆÿÀÿµÿ¿ÿÂÿ·ÿ¹ÿ¸ÿ°ÿ²ÿÅÿËÿÀÿÇÿÉÿËÿ¸ÿ½ÿÁÿ»ÿ¹ÿ¬ÿ¹ÿ¼ÿ¼ÿ¹ÿ¹ÿ³ÿ½ÿÊÿ½ÿµÿÇÿ¯ÿ§ÿ¼ÿ¹ÿ·ÿ®ÿ³ÿÅÿÈÿ½ÿ´ÿ²ÿ·ÿÂÿÊÿÃÿÊÿÑÿµÿ·ÿ°ÿÐÿÆÿ¿ÿµÿµÿ¾ÿ­ÿ¸ÿ½ÿ¹ÿÃÿÊÿ½ÿ»ÿ¾ÿ¾ÿÂÿÁÿÀÿºÿ±ÿ±ÿ½ÿÀÿÁÿÄÿÄÿÂÿ³ÿ¼ÿ½ÿ¸ÿ¸ÿ»ÿ¿ÿ·ÿºÿÀÿ¹ÿ½ÿµÿÉÿÇÿÃÿ«ÿ½ÿÀÿ²ÿ±ÿÂÿ¼ÿÅÿÄÿÅÿ·ÿ³ÿ¼ÿÀÿÅÿÂÿµÿ¯ÿ¯ÿ´ÿ¾ÿ¼ÿ¶ÿ»ÿ¼ÿ¿ÿÁÿËÿÍÿ¿ÿÁÿ¸ÿÆÿÀÿÂÿÀÿ³ÿ­ÿ¸ÿ±ÿªÿ³ÿ²ÿ¼ÿ´ÿ½ÿ¿ÿ´ÿ³ÿ°ÿ°ÿ²ÿ¼ÿ¸ÿ¾ÿÃÿºÿ»ÿ¹ÿ²ÿ³ÿ³ÿ´ÿ²ÿªÿ¹ÿ¿ÿºÿ½ÿºÿµÿ²ÿ·ÿÀÿ¹ÿ¹ÿ­ÿ¶ÿ±ÿ½ÿ¨ÿÉÿÀÿ°ÿ´ÿ¹ÿ¸ÿ¾ÿ¼ÿ«ÿ²ÿÀÿºÿ¸ÿÍÿºÿ³ÿ·ÿµÿ»ÿÄÿ½ÿ«ÿ¹ÿ»ÿ§ÿ­ÿ±ÿ½ÿ·ÿ½ÿÃÿÁÿºÿ§ÿÁÿ¾ÿ²ÿ«ÿ©ÿ±ÿ½ÿÈÿ¾ÿ½ÿ¹ÿªÿ´ÿ±ÿ·ÿ¼ÿ¿ÿ¯ÿ³ÿ·ÿºÿ¬ÿ°ÿ´ÿ¿ÿÀÿ³ÿ°ÿ»ÿ¼ÿ¸ÿµÿµÿ½ÿ¾ÿ»ÿ¼ÿ¿ÿºÿ³ÿ¾ÿ´ÿ·ÿ»ÿÆÿÊÿ·ÿµÿÊÿÌÿ·ÿÄÿºÿ¨ÿ·ÿ®ÿ¯ÿ¹ÿ·ÿ²ÿÂÿÃÿÀÿ²ÿ¾ÿ¿ÿ¶ÿ¹ÿÄÿ¾ÿ¿ÿÂÿ¼ÿ¡ÿ©ÿ¸ÿ²ÿ½ÿ¾ÿÀÿÃÿµÿ¸ÿÁÿÃÿ³ÿ´ÿºÿ½ÿ¯ÿ»ÿºÿ¸ÿºÿ»ÿ½ÿ²ÿÆÿ»ÿ´ÿ¿ÿ§ÿ§ÿ·ÿºÿ¼ÿÄÿ¿ÿ¿ÿÁÿºÿÆÿÆÿ¼ÿ¸ÿ³ÿ»ÿ¹ÿ¸ÿ·ÿÀÿ¿ÿ¸ÿÁÿ½ÿ¬ÿ¥ÿ«ÿ°ÿ±ÿ°ÿ¬ÿ®ÿ¯ÿ¶ÿ¸ÿ¦ÿ­ÿ¾ÿ¿ÿÁÿ²ÿ§ÿ¹ÿ²ÿ´ÿºÿ¸ÿµÿºÿ»ÿ¼ÿ³ÿÁÿËÿ´ÿÁÿ´ÿ·ÿÀÿÁÿËÿ¾ÿ¹ÿ¼ÿ±ÿ¶ÿ³ÿ·ÿ·ÿ±ÿÂÿ¶ÿ°ÿ»ÿ·ÿ¾ÿÄÿºÿ±ÿºÿ½ÿ»ÿ»ÿ·ÿ·ÿªÿ°ÿ¾ÿ²ÿ¼ÿ½ÿ·ÿ¹ÿ®ÿ°ÿ»ÿ¹ÿ·ÿÈÿÏÿÛÿ²ÿ®ÿ­ÿÄÿ»ÿÃÿ¿ÿ±ÿ¸ÿÁÿÁÿ¹ÿÉÿ»ÿ¶ÿÇÿÀÿËÿ¾ÿ¶ÿ§ÿ¹ÿºÿºÿ¦ÿ½ÿ½ÿ¶ÿ¹ÿºÿÃÿÂÿÇÿÄÿÀÿÂÿºÿ¸ÿÄÿÄÿ»ÿ»ÿ²ÿ²ÿ»ÿÂÿËÿ»ÿµÿÇÿ·ÿ´ÿ¸ÿÂÿÃÿ¸ÿ²ÿ©ÿ­ÿ½ÿ¼ÿ¸ÿÂÿ»ÿ°ÿ¿ÿÃÿ·ÿÀÿÂÿÆÿ·ÿ»ÿ»ÿ»ÿ¼ÿÍÿ³ÿ²ÿÁÿµÿ¶ÿÂÿ¯ÿµÿÁÿÄÿÃÿ¹ÿµÿ²ÿ·ÿÃÿÁÿ±ÿµÿÀÿ®ÿ¶ÿ·ÿ¯ÿ½ÿ·ÿ»ÿ³ÿ¾ÿÆÿÀÿ½ÿÄÿ¾ÿÅÿÄÿ¼ÿÿÉÿ£ÿ½ÿ³ÿ°ÿ´ÿºÿ¿ÿ¿ÿ¬ÿ¯ÿ¾ÿÂÿÂÿ·ÿ§ÿ¿ÿµÿªÿ¾ÿºÿ»ÿ¯ÿµÿ¯ÿÆÿÅÿ½ÿ»ÿÀÿ¾ÿ²ÿ¼ÿ¸ÿªÿ³ÿ¯ÿ®ÿºÿÀÿ¿ÿ´ÿ·ÿ®ÿ»ÿ´ÿ«ÿ±ÿ¸ÿ¸ÿ°ÿ¾ÿ¼ÿ¬ÿ­ÿÆÿÀÿÅÿ¸ÿ¼ÿÿ»ÿÉÿ³ÿºÿ¼ÿ¸ÿ¬ÿ¸ÿ¸ÿ¼ÿ¹ÿ¯ÿ¼ÿºÿ¬ÿ½ÿ»ÿ­ÿ²ÿ¹ÿÇÿÇÿÈÿ¿ÿºÿ¸ÿÅÿÎÿ»ÿ³ÿºÿ¯ÿ®ÿ¾ÿÀÿ½ÿ­ÿ©ÿµÿ³ÿÀÿ¹ÿ²ÿ¿ÿ½ÿµÿÿ¼ÿÈÿ§ÿµÿ¾ÿ¶ÿÀÿµÿ¿ÿ¼ÿÇÿ°ÿ¾ÿ¾ÿ°ÿ³ÿ¦ÿ¹ÿÇÿ¹ÿ¹ÿ¹ÿ±ÿ¯ÿºÿ´ÿºÿ½ÿ½ÿ¸ÿ¹ÿµÿ´ÿ¯ÿµÿÆÿÀÿ±ÿµÿ¾ÿºÿµÿµÿµÿ¼ÿ´ÿªÿµÿ¶ÿ½ÿ»ÿÄÿÀÿÆÿ°ÿÅÿ½ÿÅÿ¼ÿÀÿ»ÿ¸ÿµÿ½ÿ¬ÿ·ÿ¸ÿ·ÿ¼ÿ³ÿ¾ÿ½ÿ¾ÿÀÿ®ÿÂÿÇÿ¼ÿ³ÿ¸ÿ¹ÿµÿ¶ÿ¾ÿÅÿ½ÿ¶ÿ­ÿ´ÿÀÿÅÿÇÿÉÿÇÿÀÿ¾ÿ¸ÿ·ÿ¸ÿ¸ÿÍÿÀÿºÿ®ÿ½ÿ¾ÿ´ÿÄÿ³ÿ²ÿ§ÿÃÿÃÿÄÿ¨ÿÌÿÁÿµÿÃÿÇÿµÿ¦ÿ³ÿ®ÿ¹ÿ¸ÿµÿÀÿºÿ´ÿ¶ÿÀÿÑÿÇÿÄÿ¸ÿ¶ÿÀÿÆÿÇÿÄÿ¼ÿ·ÿ¹ÿÂÿ¾ÿ­ÿ¹ÿÅÿ­ÿ¬ÿ¸ÿÁÿÊÿÀÿÀÿËÿ»ÿ³ÿ»ÿÔÿ½ÿ¹ÿ¹ÿÈÿ¶ÿ°ÿÀÿ¼ÿ¿ÿ¾ÿµÿ¿ÿ¼ÿ½ÿÇÿÏÿÀÿÅÿÁÿÃÿ»ÿ·ÿ·ÿÄÿÈÿ»ÿ¼ÿÃÿ¿ÿ¹ÿ¶ÿ·ÿÁÿÈÿÀÿ¿ÿ¿ÿµÿ¯ÿ²ÿ´ÿ¶ÿ¿ÿ·ÿÂÿÆÿ±ÿ¸ÿÇÿÌÿÃÿÆÿ¿ÿ¨ÿ¾ÿ¼ÿ¼ÿ¾ÿÉÿ½ÿ²ÿªÿµÿ¾ÿÂÿÍÿÊÿ¾ÿ½ÿºÿ®ÿ®ÿ·ÿ¹ÿ·ÿ·ÿ»ÿ¼ÿ¹ÿ¸ÿµÿ½ÿÃÿµÿ®ÿÇÿÉÿÆÿ¾ÿ¹ÿ¾ÿºÿÀÿ¬ÿÀÿ¿ÿºÿ­ÿ¶ÿÆÿÆÿ³ÿ·ÿÇÿ¼ÿÀÿ¸ÿ°ÿ»ÿ¼ÿÀÿºÿºÿ¾ÿ¿ÿÀÿ¸ÿ´ÿ¹ÿºÿ´ÿ¯ÿºÿ±ÿµÿ¾ÿºÿ¾ÿÅÿÄÿºÿÃÿÄÿ¶ÿ¶ÿ¸ÿÃÿ³ÿ®ÿµÿ¸ÿ¹ÿ¼ÿÂÿ´ÿ±ÿ½ÿ´ÿ´ÿºÿ¶ÿÂÿÄÿÄÿÅÿÁÿ½ÿ¶ÿ½ÿÇÿ¿ÿ¾ÿ¹ÿ²ÿ¶ÿ¹ÿÁÿ¾ÿºÿ³ÿµÿ¿ÿ½ÿ»ÿ»ÿÈÿËÿ¹ÿ¼ÿ½ÿ¹ÿ¿ÿÉÿÇÿ±ÿ³ÿ¿ÿºÿ´ÿ¾ÿ¼ÿ¾ÿÃÿ·ÿ¤ÿ¡ÿ®ÿ¶ÿ´ÿ½ÿ¿ÿµÿ³ÿ¶ÿ²ÿÁÿ´ÿ·ÿ¿ÿ·ÿÏÿ¾ÿ³ÿÁÿ¹ÿ¼ÿÆÿ½ÿÊÿÂÿ³ÿ²ÿµÿ¹ÿÀÿÃÿ±ÿªÿ±ÿÀÿÁÿ®ÿ¬ÿ¼ÿÉÿ»ÿºÿ·ÿ»ÿÁÿ¸ÿÆÿ²ÿÇÿ½ÿÁÿ»ÿ°ÿÇÿºÿÂÿÅÿÁÿ·ÿ¶ÿ½ÿ»ÿ¾ÿÁÿ¾ÿÂÿÆÿÅÿÂÿÀÿÂÿÃÿ»ÿ»ÿÂÿ¿ÿÈÿÎÿºÿ­ÿÄÿ¹ÿ¡ÿËÿÃÿÃÿ¼ÿ¹ÿ¶ÿ¸ÿ²ÿÀÿÁÿ¹ÿ¶ÿ¿ÿ¼ÿ¸ÿÀÿÀÿÄÿÂÿ³ÿ´ÿ¶ÿ¸ÿ¸ÿ¾ÿ¹ÿ½ÿÅÿÅÿ³ÿ¸ÿ´ÿÁÿÅÿ»ÿ»ÿÅÿ¾ÿ»ÿ½ÿÄÿ½ÿ¸ÿ½ÿÀÿÅÿÁÿ»ÿÀÿÄÿÅÿÂÿ½ÿ·ÿ´ÿ­ÿ²ÿ­ÿ¸ÿÇÿÃÿ³ÿÿ­ÿ°ÿÊÿ¾ÿ«ÿ¯ÿºÿ²ÿÀÿÈÿÅÿ¿ÿ¶ÿ¶ÿµÿ°ÿºÿÃÿÁÿ¾ÿ¾ÿÁÿ¾ÿÁÿÆÿÃÿ³ÿÁÿËÿÄÿÃÿ»ÿÎÿÁÿ¿ÿ¿ÿ¶ÿÆÿÕÿËÿ»ÿªÿ°ÿÅÿ¸ÿ¸ÿ³ÿ¶ÿ½ÿÃÿ¾ÿÌÿ³ÿ§ÿ·ÿ»ÿ¶ÿ±ÿ»ÿµÿºÿ±ÿ®ÿ¼ÿ¾ÿ½ÿºÿµÿµÿ·ÿ¶ÿ¬ÿ¹ÿÀÿ¯ÿ§ÿ°ÿ­ÿ¸ÿ¾ÿÅÿµÿ£ÿ²ÿÀÿºÿ°ÿ»ÿ»ÿºÿ¯ÿ±ÿÃÿÁÿ¹ÿ³ÿ´ÿ ÿ´ÿÁÿ¾ÿ»ÿ¼ÿ¸ÿÂÿ¼ÿ¶ÿ½ÿ¸ÿ¼ÿ·ÿ·ÿ³ÿ®ÿ³ÿ¼ÿ¼ÿºÿÄÿ¼ÿ¯ÿÁÿ°ÿ©ÿ°ÿºÿ¯ÿºÿ¿ÿ³ÿ·ÿ¼ÿ«ÿ±ÿµÿºÿÀÿÊÿÑÿÅÿ¶ÿ¾ÿÂÿ¸ÿ¿ÿ¸ÿ°ÿ¹ÿ½ÿ´ÿ¯ÿ°ÿ´ÿ¸ÿºÿÃÿºÿÀÿ´ÿ·ÿÈÿÈÿ½ÿ¸ÿ³ÿ¬ÿÆÿ®ÿÇÿ³ÿºÿµÿ¾ÿ½ÿÄÿ·ÿ³ÿºÿ¼ÿºÿ¸ÿ¹ÿ»ÿ½ÿÀÿÁÿÆÿ¼ÿ¸ÿÃÿÅÿÇÿ©ÿÏÿµÿ¿ÿ½ÿÁÿ³ÿ®ÿ¿ÿ¿ÿ·ÿ³ÿ´ÿ³ÿ©ÿ´ÿ¸ÿ·ÿ¾ÿ¿ÿ½ÿºÿÄÿ»ÿ«ÿ¶ÿÄÿÏÿÀÿ¾ÿ¼ÿ²ÿ²ÿºÿÂÿÅÿÆÿ¾ÿÂÿ¸ÿÆÿ×ÿ¼ÿ¶ÿÂÿÇÿÂÿ·ÿÁÿÊÿ¶ÿ³ÿ¼ÿ¶ÿÂÿ»ÿ½ÿÄÿ¹ÿ½ÿ©ÿ­ÿ°ÿ¸ÿ¶ÿ»ÿºÿ¿ÿ¸ÿµÿ¾ÿ¾ÿ¶ÿ°ÿ¾ÿ½ÿÁÿ¾ÿÃÿÂÿ½ÿ¾ÿÂÿ®ÿºÿÀÿÂÿÁÿºÿ¾ÿÅÿ¾ÿ¸ÿ¸ÿÀÿ°ÿÄÿ¬ÿ«ÿ²ÿ·ÿ¹ÿºÿ½ÿ½ÿ´ÿ´ÿÁÿ¹ÿ«ÿÄÿ¹ÿ²ÿÇÿÆÿ¸ÿÂÿÿ»ÿ¾ÿ«ÿ·ÿÃÿÅÿ½ÿ²ÿ¶ÿ¼ÿ»ÿ½ÿÂÿ¯ÿ¹ÿ´ÿ¶ÿ°ÿÄÿ½ÿ¶ÿ±ÿ±ÿ°ÿ¬ÿ½ÿËÿÆÿ¼ÿ³ÿ³ÿ¿ÿÅÿÅÿ¶ÿ·ÿ¾ÿ½ÿ´ÿ±ÿ½ÿÀÿ´ÿ¾ÿ»ÿ®ÿÌÿ¹ÿ½ÿÃÿ·ÿ®ÿµÿ»ÿ±ÿµÿ½ÿ°ÿ¬ÿ²ÿÁÿ³ÿ³ÿ¶ÿÄÿÌÿ¹ÿ¼ÿ´ÿ°ÿ½ÿÅÿÀÿ¹ÿºÿÄÿ¾ÿºÿÍÿ±ÿ§ÿ¾ÿÊÿÁÿÊÿËÿÄÿ¾ÿ¯ÿ«ÿ¸ÿ±ÿ½ÿÅÿ¶ÿÉÿ¸ÿÀÿ¶ÿ¯ÿµÿ¹ÿ»ÿÃÿÆÿ¾ÿ°ÿ·ÿ»ÿÆÿ¶ÿ·ÿ¼ÿÃÿµÿ´ÿ´ÿµÿÁÿ¿ÿÎÿ¾ÿÒÿÎÿ¼ÿÿ®ÿ½ÿÂÿ±ÿ±ÿºÿ½ÿÁÿ¼ÿÅÿÂÿ¶ÿµÿ¼ÿÁÿÄÿ´ÿµÿ¼ÿ¹ÿ¶ÿ¯ÿªÿ¿ÿªÿÍÿ¿ÿ®ÿÀÿÀÿÃÿÐÿÊÿ½ÿ½ÿ·ÿºÿÃÿÂÿ´ÿ¹ÿ»ÿ¼ÿËÿÆÿ¸ÿ´ÿ±ÿ°ÿÂÿÐÿØÿ¿ÿÃÿ±ÿºÿÈÿÊÿ¾ÿ¿ÿ·ÿªÿ¹ÿºÿÈÿÐÿ¸ÿ¶ÿ¹ÿ´ÿºÿÄÿÄÿµÿ±ÿÂÿÁÿ»ÿ¿ÿ¸ÿ°ÿ¶ÿÄÿÄÿÁÿ»ÿ±ÿ³ÿÀÿ¸ÿºÿ¿ÿ¾ÿ³ÿÇÿ»ÿÁÿÁÿÃÿÇÿ·ÿ´ÿÁÿµÿÃÿÊÿ»ÿ¼ÿºÿ¼ÿÀÿÀÿ¿ÿ¿ÿºÿÀÿ²ÿ¾ÿ³ÿÄÿÀÿÀÿ¿ÿµÿ°ÿ¾ÿÊÿÈÿ¾ÿÊÿÁÿ¾ÿ²ÿ¹ÿ¸ÿµÿ¶ÿ¯ÿ¼ÿµÿÊÿÈÿ¿ÿ½ÿ²ÿºÿºÿ·ÿ½ÿµÿ·ÿÈÿÊÿÄÿ½ÿÁÿÅÿÀÿ®ÿ«ÿ¿ÿÀÿ¦ÿµÿ¨ÿ¨ÿ«ÿÂÿÁÿ½ÿ¶ÿ³ÿÅÿ¹ÿÉÿ¹ÿ°ÿ¯ÿ¹ÿ¿ÿÎÿÑÿ¹ÿ§ÿ¯ÿ²ÿ¸ÿºÿ°ÿ³ÿ»ÿÂÿÁÿ·ÿµÿ¾ÿ¶ÿ¾ÿ¼ÿ¶ÿ°ÿ³ÿºÿ¿ÿÀÿºÿ¶ÿ²ÿ·ÿ»ÿ»ÿÎÿÅÿ¶ÿ¯ÿ¯ÿµÿ³ÿºÿÊÿ»ÿÄÿ¼ÿ·ÿ°ÿ²ÿ½ÿ»ÿ¸ÿ¾ÿ´ÿ¿ÿÈÿ·ÿ±ÿºÿÂÿÅÿÈÿÃÿ¼ÿ¸ÿºÿ°ÿ¹ÿ¾ÿ¼ÿ½ÿ²ÿ²ÿ±ÿ¬ÿ²ÿ¼ÿµÿ½ÿÄÿ¿ÿÁÿÇÿÀÿ«ÿºÿ¼ÿ¹ÿ½ÿÀÿÄÿÎÿÁÿÀÿÂÿÈÿÀÿµÿ¼ÿÆÿÃÿ¿ÿ½ÿ²ÿ½ÿ»ÿºÿ¼ÿºÿºÿÆÿÒÿÎÿ¾ÿÅÿ¼ÿ¿ÿ½ÿ½ÿÁÿÅÿÃÿÆÿÁÿ¸ÿµÿ§ÿ°ÿ³ÿªÿ¯ÿ±ÿÿ¢ÿ¦ÿ¹ÿºÿ·ÿ¯ÿ¥ÿ³ÿ¶ÿ·ÿ¾ÿÉÿ²ÿªÿ©ÿ¦ÿ¨ÿ ÿªÿ´ÿ³ÿ·ÿ½ÿ¹ÿ°ÿ²ÿ´ÿ½ÿ²ÿ¨ÿ²ÿ¾ÿÅÿÁÿ¹ÿ¹ÿ¬ÿÁÿ»ÿ»ÿºÿ±ÿ´ÿÊÿÎÿ»ÿµÿ»ÿ¿ÿ¨ÿªÿ·ÿ»ÿ¼ÿ³ÿ¿ÿ½ÿ¿ÿ·ÿ²ÿ¹ÿÅÿ¿ÿ®ÿµÿ¬ÿ½ÿ¼ÿÅÿÃÿ¼ÿµÿµÿÁÿ¨ÿ©ÿ¸ÿ³ÿ¬ÿªÿ¯ÿ°ÿ®ÿ¼ÿ³ÿ¨ÿ½ÿÂÿ´ÿ±ÿµÿ°ÿ°ÿÇÿ¾ÿ¼ÿ»ÿµÿ¾ÿÅÿ½ÿ¯ÿ­ÿ·ÿÀÿÁÿ­ÿ¥ÿ­ÿ¶ÿ·ÿ¸ÿÁÿ¼ÿ½ÿºÿ±ÿ¹ÿ·ÿµÿ´ÿ®ÿ¬ÿ°ÿ®ÿ¶ÿ¬ÿ±ÿ®ÿ¤ÿ®ÿ¸ÿ¯ÿ­ÿ¬ÿÎÿ®ÿ©ÿ®ÿ©ÿ²ÿÀÿ½ÿµÿ»ÿºÿ·ÿ½ÿÉÿ¹ÿºÿµÿ¯ÿ´ÿ¶ÿ·ÿ¹ÿ¸ÿªÿ´ÿ¼ÿµÿ·ÿ½ÿ¹ÿ³ÿ¹ÿ½ÿ­ÿ¾ÿ¸ÿ°ÿ°ÿ±ÿ¬ÿ¬ÿ²ÿ³ÿ·ÿµÿ®ÿ²ÿ»ÿºÿ³ÿ«ÿ¬ÿ¶ÿ³ÿµÿ­ÿ¹ÿ¹ÿ·ÿ¿ÿÃÿ¼ÿ´ÿ®ÿ¬ÿÃÿ¹ÿ¼ÿ¹ÿ±ÿ´ÿ²ÿµÿÄÿÉÿ¸ÿ½ÿ·ÿ ÿ«ÿ¥ÿ²ÿ´ÿ®ÿ¯ÿºÿÁÿ¾ÿ®ÿ¾ÿÉÿ¼ÿ¿ÿºÿ³ÿ©ÿ¤ÿ²ÿÁÿÀÿ§ÿ´ÿ²ÿ°ÿ·ÿÀÿ¿ÿµÿ²ÿ¹ÿºÿ¼ÿ¸ÿºÿºÿÃÿÀÿ¯ÿ»ÿÆÿ½ÿ¶ÿ²ÿÿÿ¯ÿ·ÿ¶ÿ¿ÿ¼ÿ»ÿ­ÿ©ÿµÿ¾ÿ¹ÿÃÿÃÿÍÿ¹ÿ¸ÿÂÿ¼ÿ°ÿ»ÿÃÿ´ÿ¯ÿ½ÿ¼ÿ°ÿ¾ÿ°ÿ¸ÿµÿ¼ÿ¶ÿ¶ÿÂÿ½ÿ¬ÿ¶ÿµÿ¨ÿ±ÿ³ÿ³ÿ¿ÿ·ÿ¶ÿ¸ÿ²ÿ¨ÿªÿ´ÿ°ÿ¾ÿ»ÿ¾ÿ¼ÿ°ÿ¬ÿ³ÿ½ÿ·ÿ±ÿ·ÿ·ÿ´ÿ¹ÿ¼ÿ½ÿ¢ÿ°ÿ±ÿ³ÿ®ÿ´ÿ½ÿ¼ÿ·ÿ·ÿ»ÿ¬ÿ°ÿ¾ÿªÿ°ÿÃÿ¹ÿµÿ¼ÿ¹ÿ¸ÿ»ÿ¬ÿ¾ÿ½ÿ»ÿ·ÿ¹ÿ°ÿ¶ÿ°ÿ³ÿ¾ÿºÿ«ÿªÿ½ÿÌÿÀÿÅÿ«ÿ¶ÿ¾ÿ¹ÿ½ÿ¹ÿ·ÿ²ÿ­ÿ±ÿºÿ¸ÿÇÿºÿÅÿ¶ÿ¹ÿ·ÿ°ÿ·ÿ²ÿ²ÿ´ÿ¯ÿªÿ°ÿ¼ÿµÿÈÿ¨ÿ¾ÿ±ÿ¹ÿ°ÿ«ÿÃÿÍÿ¼ÿ­ÿ­ÿ´ÿ´ÿ²ÿÄÿÃÿ®ÿÈÿºÿ¶ÿ¹ÿ¹ÿ¸ÿ·ÿÂÿÊÿ¼ÿ°ÿªÿÌÿ´ÿ»ÿÉÿ¿ÿ¾ÿµÿ¶ÿºÿ»ÿ¾ÿÀÿ¾ÿ¼ÿ¹ÿ¹ÿ¾ÿ¸ÿ±ÿ²ÿ­ÿ­ÿ·ÿ·ÿ¼ÿÀÿ»ÿ»ÿºÿ´ÿÀÿªÿ¾ÿ¯ÿ¬ÿ¸ÿÁÿ·ÿ¦ÿ®ÿ®ÿ·ÿ¶ÿÀÿËÿ¿ÿ¹ÿ¿ÿ·ÿÑÿ±ÿ®ÿ¸ÿ¹ÿÀÿÉÿÇÿ¼ÿµÿ¸ÿ¼ÿÅÿÌÿ¾ÿ²ÿ½ÿÄÿ°ÿ²ÿ¼ÿÃÿ²ÿÄÿ¹ÿ³ÿ¸ÿ»ÿ»ÿÄÿÆÿ¸ÿ¼ÿ¸ÿÂÿ¼ÿÁÿ»ÿ²ÿ³ÿ½ÿ·ÿ½ÿ¸ÿ²ÿ¾ÿÁÿ¸ÿ·ÿªÿÿ¦ÿ°ÿ´ÿ¯ÿ¯ÿ¿ÿÇÿÆÿ£ÿ¸ÿ±ÿ°ÿ°ÿ±ÿ¹ÿ¿ÿ¿ÿ½ÿ·ÿ¸ÿ¸ÿÁÿÂÿµÿ¸ÿ»ÿ½ÿ»ÿ¶ÿ·ÿÈÿÃÿ²ÿ­ÿ®ÿ­ÿ¯ÿ¯ÿ¹ÿ»ÿºÿ¹ÿ¹ÿÅÿºÿ´ÿ³ÿ¯ÿ·ÿ¹ÿ¾ÿ¿ÿ¿ÿºÿ°ÿ¯ÿ³ÿ¼ÿ¬ÿÂÿ½ÿÊÿ¯ÿÇÿ¶ÿ¶ÿÅÿ°ÿ¥ÿµÿ¶ÿ²ÿ¬ÿ­ÿ»ÿÁÿ»ÿµÿ¾ÿ¶ÿ´ÿ¶ÿÃÿ®ÿ±ÿ¹ÿ°ÿ¿ÿ²ÿ±ÿ²ÿ²ÿ¬ÿ±ÿ»ÿ¼ÿ¼ÿ¶ÿ¶ÿÇÿ¹ÿ²ÿ¿ÿ§ÿ³ÿ¨ÿ±ÿ¶ÿ½ÿ³ÿ¼ÿÃÿÁÿ¼ÿÄÿÅÿ¾ÿ·ÿµÿÃÿµÿµÿ²ÿ«ÿ»ÿ¡ÿ¶ÿ·ÿ¸ÿ³ÿ¼ÿ¸ÿ²ÿ±ÿ²ÿ¹ÿ·ÿ¾ÿÄÿ¾ÿ¿ÿ¬ÿ©ÿÅÿ«ÿ¸ÿ°ÿ·ÿ·ÿ´ÿ®ÿÿ±ÿ¡ÿ­ÿ®ÿ²ÿ³ÿ´ÿ¾ÿ´ÿ¯ÿ»ÿ¹ÿ½ÿÃÿÁÿ¹ÿÿ±ÿ¬ÿ·ÿ¿ÿÅÿ·ÿ±ÿªÿ´ÿ¼ÿ³ÿ®ÿ´ÿµÿ³ÿ¶ÿ²ÿ­ÿµÿ¶ÿ¬ÿ¿ÿ¾ÿ¸ÿ¶ÿÂÿµÿ³ÿªÿµÿ¿ÿÅÿ¶ÿ«ÿ³ÿ»ÿÁÿ»ÿ¾ÿ½ÿºÿ½ÿ¾ÿºÿ¹ÿ½ÿ¯ÿ­ÿ»ÿ½ÿÅÿ³ÿ²ÿ­ÿ´ÿÃÿ¸ÿ¸ÿÇÿ¶ÿ¿ÿ»ÿ²ÿ¹ÿÈÿÂÿ¹ÿ¹ÿ®ÿªÿ¸ÿºÿ¬ÿªÿµÿ´ÿ­ÿ¿ÿÉÿÀÿÌÿ¹ÿ±ÿÎÿÂÿ»ÿ¿ÿÀÿÁÿµÿ¶ÿ²ÿ§ÿ©ÿ¶ÿ¸ÿ¯ÿµÿ»ÿ³ÿ¿ÿÉÿÅÿ½ÿ¼ÿªÿ¼ÿ±ÿÄÿ¸ÿÈÿ¼ÿÅÿ½ÿÈÿ¼ÿµÿµÿ°ÿ»ÿÈÿ¾ÿµÿÀÿÆÿÆÿÉÿÁÿ»ÿ³ÿÀÿ¶ÿ¹ÿ½ÿÀÿÄÿ¸ÿ²ÿ·ÿ®ÿ¹ÿ»ÿ¸ÿÀÿ»ÿ¼ÿ»ÿ¯ÿ¶ÿµÿÂÿÍÿËÿ¾ÿ¸ÿ¾ÿÁÿ¼ÿ©ÿ³ÿ´ÿÉÿÈÿËÿÎÿ´ÿ¼ÿÆÿÃÿ¿ÿ·ÿÀÿ¬ÿ´ÿ³ÿ¶ÿ¬ÿ·ÿ¼ÿ¾ÿÂÿ»ÿ´ÿ­ÿ·ÿ³ÿ¨ÿ¹ÿ¾ÿ¯ÿ´ÿ¼ÿÂÿ¶ÿ¾ÿºÿ½ÿ¿ÿ¹ÿ¸ÿ¶ÿ¬ÿ¬ÿ´ÿªÿ¶ÿ»ÿºÿÇÿ´ÿ«ÿ¿ÿ·ÿ°ÿ¼ÿ½ÿ½ÿÀÿÂÿÊÿËÿ¼ÿ¼ÿÄÿ»ÿÅÿÈÿ½ÿ³ÿ·ÿÂÿºÿ¹ÿ»ÿ´ÿÃÿÂÿ»ÿÒÿÀÿ±ÿÌÿ½ÿ¶ÿ¼ÿ¶ÿ¹ÿµÿ»ÿÅÿºÿµÿ»ÿ¾ÿ¿ÿ·ÿ¸ÿÇÿÃÿÀÿÃÿ¸ÿ±ÿ¿ÿÀÿÁÿ¬ÿ¶ÿ±ÿÂÿÇÿ¶ÿ¸ÿ²ÿ¸ÿ©ÿ²ÿÃÿàÿºÿ²ÿ¼ÿ¿ÿËÿ¹ÿªÿ¿ÿÊÿ°ÿ¦ÿ±ÿ«ÿ³ÿ¾ÿ¹ÿÃÿÀÿÃÿ¾ÿ³ÿÆÿÈÿ²ÿÄÿÃÿºÿ¹ÿ¶ÿÃÿ¼ÿ­ÿ®ÿ¼ÿÄÿ·ÿªÿ¶ÿ·ÿ¸ÿ¾ÿ³ÿ®ÿ°ÿºÿ²ÿµÿºÿÄÿÁÿ¿ÿÀÿ»ÿ¹ÿ½ÿ¼ÿ·ÿ½ÿ¿ÿ¼ÿ¶ÿ³ÿ³ÿ¯ÿ¹ÿÄÿ­ÿ¸ÿÄÿÆÿ¯ÿ¤ÿ­ÿÿ¸ÿ¶ÿ§ÿÍÿµÿ·ÿ°ÿ´ÿ·ÿ¯ÿ²ÿ¹ÿ¾ÿÑÿÎÿÀÿ·ÿªÿ®ÿÃÿ»ÿ³ÿ¿ÿ¹ÿ­ÿ±ÿ¸ÿ·ÿ»ÿ¹ÿ»ÿ»ÿºÿ¯ÿµÿ±ÿ®ÿ¯ÿ»ÿ´ÿ§ÿ°ÿ»ÿ°ÿ¾ÿ¹ÿ¸ÿ®ÿ­ÿ©ÿ©ÿ²ÿ´ÿÅÿ´ÿ®ÿ¶ÿ³ÿ±ÿ´ÿ´ÿ»ÿ¶ÿ¯ÿ±ÿ¹ÿ½ÿ³ÿ­ÿ·ÿÅÿ¸ÿ´ÿÂÿ½ÿ´ÿ­ÿ³ÿ¹ÿ¹ÿ¹ÿÃÿËÿ°ÿ»ÿÅÿ¹ÿ¯ÿ»ÿ§ÿ³ÿÁÿ±ÿÿÆÿ¹ÿ³ÿºÿ¶ÿ¶ÿ«ÿ¹ÿºÿ¿ÿËÿÁÿ±ÿªÿ±ÿ¹ÿ¶ÿ·ÿµÿ®ÿ½ÿÇÿ¿ÿ¿ÿµÿ³ÿËÿÌÿ»ÿ¶ÿÃÿÌÿÇÿÊÿ¼ÿ²ÿ¼ÿÀÿÆÿªÿ¸ÿ±ÿ¹ÿ²ÿ»ÿ¾ÿ·ÿÁÿ°ÿÀÿ´ÿ¸ÿÂÿ¾ÿÁÿËÿÈÿ½ÿ½ÿ¸ÿ½ÿÀÿ¹ÿ·ÿ¿ÿ¶ÿ¯ÿ·ÿ³ÿ¬ÿµÿºÿ¾ÿºÿ°ÿµÿµÿ´ÿµÿ¯ÿ®ÿ»ÿ¼ÿ¸ÿ»ÿ´ÿÄÿ³ÿ¬ÿ½ÿ¾ÿ³ÿ¾ÿ±ÿÀÿ·ÿ±ÿÉÿ¸ÿ½ÿ»ÿ¸ÿ½ÿÃÿÄÿÆÿÆÿ¿ÿµÿ·ÿ·ÿ»ÿºÿ·ÿ½ÿºÿ¸ÿºÿºÿÅÿÆÿºÿ°ÿ»ÿÀÿ»ÿÄÿÄÿÁÿ¼ÿºÿ»ÿ³ÿ³ÿ±ÿ¸ÿ¶ÿ¸ÿ½ÿ¸ÿÄÿÅÿ·ÿÆÿÍÿ»ÿÊÿÉÿÄÿÀÿ»ÿ´ÿÁÿ»ÿ³ÿÓÿ±ÿ½ÿµÿ»ÿÊÿ´ÿ·ÿ¸ÿ¶ÿ¸ÿ»ÿ¯ÿ»ÿ´ÿ¿ÿÃÿ»ÿ¸ÿ°ÿ®ÿºÿºÿ®ÿ³ÿ¸ÿ¶ÿ·ÿ´ÿ¾ÿÅÿ¾ÿÂÿÂÿµÿ®ÿ«ÿ©ÿ·ÿºÿÀÿÊÿÇÿÊÿÐÿÏÿ¸ÿµÿ·ÿÉÿ¨ÿ¾ÿ¿ÿ¹ÿ¶ÿÈÿÆÿÍÿ³ÿ½ÿ¾ÿÂÿ­ÿµÿºÿÀÿ®ÿµÿ°ÿ·ÿÃÿ¸ÿµÿ¾ÿÉÿÀÿ·ÿÄÿ½ÿ´ÿ¹ÿ·ÿ³ÿºÿÈÿÆÿ½ÿºÿ²ÿ²ÿ¸ÿ·ÿ¶ÿÆÿ¿ÿ¼ÿÆÿ·ÿ·ÿ»ÿÐÿ×ÿÊÿÇÿÁÿ¸ÿºÿ°ÿ»ÿ·ÿÆÿ´ÿÆÿ¼ÿÌÿ½ÿÉÿ½ÿ»ÿÅÿ·ÿ½ÿ¹ÿºÿ»ÿÆÿÓÿÃÿ½ÿ¿ÿ°ÿ¯ÿ¸ÿ®ÿ³ÿ»ÿ©ÿÿ®ÿ»ÿ·ÿ«ÿ¥ÿ²ÿ·ÿ¯ÿ­ÿ»ÿ·ÿ·ÿ«ÿ¸ÿ´ÿ·ÿ¸ÿ½ÿ²ÿ½ÿ©ÿÍÿ¬ÿÁÿ«ÿÀÿÓÿªÿ»ÿºÿËÿ£ÿÕÿÀÿÀÿÇÿ¿ÿÄÿÓÿ¯ÿ«ÿ±ÿ¯ÿ²ÿ¬ÿ¯ÿÀÿ¼ÿ¶ÿ¼ÿÅÿÀÿ¿ÿÂÿÆÿÍÿÅÿÃÿÆÿ·ÿ»ÿÂÿ¸ÿ½ÿ¶ÿ°ÿÅÿ»ÿ±ÿ¯ÿ¾ÿºÿ¼ÿºÿ·ÿÇÿ²ÿ²ÿ¸ÿÄÿ¾ÿÅÿ¼ÿ¸ÿÉÿÇÿ¤ÿÆÿ«ÿ¿ÿÅÿ°ÿÃÿÂÿµÿ¿ÿÎÿ¹ÿ®ÿÄÿºÿ¶ÿ´ÿ±ÿ¾ÿÂÿÃÿÂÿ¼ÿ´ÿ¿ÿÀÿºÿÂÿÃÿ¹ÿ¶ÿ·ÿ¶ÿ½ÿ·ÿ²ÿ½ÿ¼ÿ´ÿÁÿÊÿÊÿÌÿ´ÿÀÿ¼ÿºÿ¸ÿ»ÿ¹ÿµÿ¹ÿµÿ£ÿ·ÿ¿ÿµÿµÿÂÿ¿ÿºÿÁÿÄÿÍÿËÿÈÿ·ÿ¸ÿ¼ÿ¾ÿºÿ¶ÿÃÿÅÿ·ÿ±ÿ´ÿ¾ÿÉÿÄÿ»ÿ¸ÿ¶ÿ»ÿÀÿ¸ÿµÿ»ÿ·ÿÄÿÂÿÄÿ®ÿµÿÁÿºÿ¾ÿ¦ÿ£ÿ·ÿÂÿºÿ´ÿ¬ÿÈÿµÿ½ÿÃÿÀÿÄÿÂÿ»ÿ­ÿ°ÿÂÿ¹ÿÁÿ¿ÿ¶ÿÁÿ¶ÿÃÿ¹ÿºÿµÿ¶ÿÂÿÎÿÃÿ·ÿµÿ´ÿ»ÿ¾ÿµÿ­ÿ±ÿÄÿ¾ÿ­ÿ·ÿ¿ÿ³ÿºÿÀÿ¿ÿÅÿÆÿ¸ÿËÿÎÿ³ÿÔÿ¶ÿÄÿ´ÿÅÿ³ÿ°ÿ¸ÿ²ÿ¿ÿÀÿÈÿÆÿËÿÂÿÁÿ½ÿ½ÿ¼ÿ·ÿºÿ¿ÿ´ÿ«ÿ²ÿ¶ÿ»ÿ½ÿºÿºÿ¾ÿ¾ÿ¶ÿºÿ¾ÿ³ÿ¬ÿÀÿ¹ÿ³ÿ»ÿÀÿÆÿÀÿ¨ÿ¹ÿ¼ÿÆÿ¼ÿ¹ÿÁÿ®ÿ¹ÿ·ÿ·ÿ±ÿÅÿ³ÿÇÿ½ÿ¶ÿÆÿ²ÿ²ÿ¶ÿµÿÁÿÅÿÅÿºÿ²ÿ³ÿµÿ²ÿºÿËÿÆÿºÿ¹ÿ¶ÿ§ÿ¾ÿ¼ÿ¾ÿ¾ÿÄÿ°ÿ¹ÿ½ÿ¶ÿÉÿ¸ÿÀÿÆÿ½ÿ¸ÿ¬ÿÁÿÈÿ±ÿ»ÿ¼ÿºÿÊÿºÿµÿ³ÿÀÿ¹ÿºÿÂÿÀÿÃÿ¾ÿ«ÿµÿÀÿ¹ÿ¼ÿ½ÿÀÿ»ÿ¸ÿ¼ÿÂÿºÿÉÿ¼ÿ¶ÿ¸ÿÇÿ²ÿÀÿ¿ÿÂÿÃÿ³ÿ³ÿºÿÆÿ¹ÿ²ÿµÿ¾ÿ¸ÿ¸ÿºÿ¸ÿ¼ÿ¶ÿ¼ÿ´ÿºÿºÿ½ÿÅÿ»ÿ¹ÿ½ÿÆÿÉÿ¿ÿÍÿÎÿ¾ÿËÿÉÿµÿ¬ÿ¶ÿ¿ÿ¬ÿÃÿÉÿÂÿºÿ¼ÿºÿ½ÿÀÿ¹ÿ¼ÿ¬ÿ¶ÿ½ÿ»ÿ®ÿ¶ÿºÿ¼ÿÆÿÂÿªÿÿ¨ÿ¯ÿ·ÿ¼ÿ¹ÿ¸ÿ¾ÿÃÿ¹ÿµÿ¿ÿÁÿÐÿ½ÿËÿ»ÿÄÿ ÿµÿ»ÿÆÿÀÿºÿ¯ÿ±ÿ¢ÿ¬ÿ¶ÿ¼ÿÆÿÆÿ¼ÿ´ÿÀÿÏÿÃÿ³ÿ¿ÿÌÿ»ÿµÿ¸ÿ¸ÿÉÿ¸ÿÂÿºÿØÿ½ÿÇÿ¸ÿ¸ÿËÿÉÿºÿµÿ¹ÿ¦ÿ¶ÿ»ÿ¸ÿºÿ¿ÿÁÿÈÿÀÿ¾ÿÅÿÁÿ¼ÿ³ÿªÿ°ÿÇÿÍÿÇÿÖÿÆÿ¼ÿ¼ÿ»ÿºÿÕÿ¥ÿÉÿ¸ÿÉÿËÿÈÿ¾ÿ¸ÿ¿ÿÒÿ»ÿ¿ÿÄÿÁÿÂÿÁÿÁÿºÿ²ÿ¶ÿ»ÿÂÿ¾ÿÂÿÄÿ½ÿÁÿÆÿÀÿ¾ÿµÿ²ÿÅÿ°ÿ±ÿ¿ÿÈÿÂÿ°ÿ³ÿ¸ÿ¼ÿÉÿ¿ÿ·ÿÂÿÇÿÁÿÅÿÐÿÉÿ¹ÿ¬ÿ­ÿ´ÿ¶ÿ´ÿµÿ¬ÿÁÿ´ÿ¸ÿ¼ÿ×ÿÀÿ¹ÿ³ÿ¹ÿÁÿ¸ÿ·ÿ·ÿ¼ÿÁÿ¾ÿ¹ÿ»ÿÃÿÁÿ»ÿÅÿ¿ÿ·ÿ¹ÿÅÿÆÿ·ÿÄÿ¶ÿÃÿÑÿºÿÁÿ¿ÿÁÿ¿ÿ¶ÿ¿ÿÃÿÆÿÆÿ³ÿ±ÿ¸ÿ´ÿºÿ·ÿ¶ÿ¶ÿ¼ÿ½ÿ²ÿ®ÿ¾ÿ¤ÿ½ÿ±ÿ¿ÿºÿ¹ÿ½ÿ»ÿ¹ÿµÿºÿ¸ÿ¸ÿ¹ÿ»ÿ¹ÿ´ÿ¶ÿ¾ÿÂÿ´ÿºÿ±ÿ¿ÿÀÿ²ÿ´ÿ»ÿ¹ÿ´ÿÎÿÅÿ±ÿ½ÿ»ÿ­ÿ«ÿ½ÿ¹ÿ¸ÿÁÿ¾ÿ¹ÿ¶ÿ²ÿ ÿµÿÀÿ´ÿ½ÿÂÿ¾ÿ½ÿ¹ÿ°ÿÀÿ»ÿ¸ÿ·ÿ¸ÿ´ÿ²ÿµÿ¸ÿ¸ÿ¼ÿ¾ÿ½ÿ·ÿºÿÇÿÃÿ±ÿ©ÿ«ÿ¯ÿÂÿ§ÿ¾ÿ³ÿ±ÿ°ÿ®ÿ·ÿÀÿÇÿÊÿ¾ÿ³ÿ¼ÿ¾ÿ¼ÿÅÿÈÿ¯ÿ®ÿ·ÿ·ÿ¬ÿ²ÿ·ÿ±ÿ¸ÿ¼ÿÃÿ¼ÿ¼ÿ½ÿ»ÿÂÿËÿÅÿ¶ÿµÿÄÿ¼ÿ»ÿ¬ÿÑÿÄÿÁÿÏÿ»ÿÄÿ´ÿÀÿ»ÿ½ÿºÿ´ÿ´ÿ¹ÿ½ÿÃÿÉÿ½ÿ¼ÿ¹ÿ¹ÿÀÿ°ÿÒÿ»ÿ½ÿºÿ»ÿÀÿÇÿÆÿ¼ÿÁÿ·ÿ±ÿÀÿ³ÿ¦ÿ­ÿ´ÿÇÿ¿ÿÀÿ¹ÿÀÿ¸ÿ±ÿ·ÿÁÿÇÿ¿ÿÄÿÆÿÀÿ¶ÿ¶ÿ¿ÿÁÿÅÿÄÿ»ÿ»ÿÊÿÏÿ»ÿÅÿ»ÿ¹ÿ³ÿ·ÿ»ÿ¾ÿÅÿÅÿ»ÿºÿÀÿÁÿºÿ°ÿ²ÿÃÿ¨ÿ²ÿÀÿ©ÿ¯ÿ¸ÿ¸ÿ¸ÿ¹ÿ½ÿ»ÿ²ÿ¬ÿ²ÿ¹ÿ³ÿÆÿºÿ­ÿµÿÁÿÆÿ´ÿ£ÿ¶ÿºÿÆÿÂÿ¼ÿÅÿËÿÉÿÂÿ¾ÿÅÿ¹ÿÍÿÂÿ²ÿ´ÿµÿÁÿÂÿ½ÿ³ÿ±ÿ»ÿ½ÿ³ÿµÿ¾ÿµÿ¯ÿÂÿ¯ÿÂÿ¼ÿÁÿ¬ÿ·ÿ­ÿ°ÿµÿ·ÿ½ÿ¿ÿ½ÿÅÿÃÿ¾ÿ¹ÿ·ÿµÿ¾ÿ­ÿ¡ÿ¹ÿ¶ÿ¾ÿºÿ¶ÿ·ÿ´ÿ¹ÿ·ÿ¯ÿ»ÿ¸ÿÆÿÃÿ±ÿ³ÿ¾ÿ²ÿ¬ÿ«ÿªÿ½ÿÉÿ½ÿ·ÿ»ÿ¶ÿ´ÿ¹ÿ¼ÿµÿºÿ·ÿ³ÿÃÿÄÿ½ÿ¿ÿ½ÿ¸ÿ·ÿ®ÿ¯ÿ¸ÿ½ÿ«ÿ³ÿ¾ÿÉÿÍÿ¸ÿ°ÿ¸ÿ¸ÿ´ÿ¶ÿ»ÿ¼ÿµÿ»ÿÂÿ¨ÿ¯ÿÀÿÉÿºÿÅÿÁÿ¿ÿ»ÿ°ÿµÿ±ÿ©ÿÚÿ©ÿÆÿ°ÿ·ÿÃÿÓÿ³ÿ¬ÿ»ÿÂÿÆÿÂÿ´ÿ»ÿ¼ÿ¼ÿÊÿ´ÿ»ÿ¾ÿÀÿ¯ÿ·ÿ»ÿ´ÿ¶ÿ¸ÿ¼ÿÇÿÇÿ¿ÿ·ÿÂÿºÿÁÿºÿÁÿ¸ÿ°ÿ»ÿ¾ÿÅÿÉÿÁÿ¯ÿ¹ÿ¿ÿ¾ÿÁÿºÿ·ÿ¾ÿ»ÿ¹ÿÇÿÄÿ¸ÿ¬ÿ³ÿ»ÿ®ÿ¹ÿ®ÿÇÿÏÿ¾ÿ¾ÿÉÿÁÿ¿ÿ¿ÿ·ÿ­ÿ¸ÿÃÿ»ÿÁÿÁÿ±ÿ¹ÿÇÿÂÿ¿ÿ¶ÿ¸ÿÆÿ¿ÿÆÿÆÿÃÿÂÿÇÿÏÿÅÿ·ÿ¹ÿ¿ÿÊÿÈÿ¿ÿ»ÿÀÿ¼ÿµÿ»ÿ¾ÿÁÿÀÿ³ÿ¶ÿÁÿ¼ÿÆÿ±ÿ¾ÿ¯ÿ·ÿ·ÿ³ÿµÿºÿ¼ÿµÿÁÿ´ÿÈÿ¹ÿ½ÿºÿ·ÿ¸ÿ½ÿÀÿÄÿÉÿÄÿÌÿÑÿ½ÿ»ÿ¸ÿÊÿÓÿÒÿÊÿÅÿÅÿ¶ÿ¾ÿ¶ÿÉÿºÿ¼ÿ»ÿ¸ÿ¾ÿ¾ÿ´ÿ´ÿºÿ¯ÿ²ÿ¹ÿ»ÿ¬ÿ¾ÿËÿ½ÿ¬ÿ£ÿ©ÿÅÿÖÿ¿ÿÀÿÅÿÃÿ¸ÿ°ÿ¹ÿÇÿÁÿ´ÿµÿÌÿÂÿÀÿÂÿÈÿ¶ÿµÿÁÿÂÿ¸ÿ±ÿ²ÿµÿ²ÿ¯ÿ³ÿÀÿ¼ÿÀÿºÿ¶ÿÇÿÈÿÎÿ¾ÿµÿµÿµÿ®ÿºÿºÿ±ÿ¹ÿÃÿ»ÿ»ÿ²ÿÄÿ¹ÿ¸ÿ·ÿ³ÿ³ÿ¹ÿ½ÿµÿÁÿºÿºÿ¼ÿ»ÿÄÿÆÿÂÿÄÿÁÿÈÿ¸ÿºÿ§ÿ½ÿ¾ÿµÿ´ÿ·ÿµÿÀÿÃÿÄÿÁÿ¾ÿÅÿËÿÃÿÁÿÉÿÀÿ¨ÿ¸ÿ¿ÿµÿÆÿÃÿ³ÿ·ÿÀÿ»ÿÀÿÈÿ¬ÿ¼ÿÄÿ¿ÿ±ÿ®ÿ´ÿ¸ÿ¾ÿ«ÿ¼ÿ¬ÿÅÿÎÿÌÿÁÿ½ÿ»ÿµÿÁÿ½ÿ¹ÿÃÿ¼ÿºÿÄÿÂÿÁÿËÿºÿ¼ÿºÿÅÿËÿ¾ÿµÿ¹ÿÆÿÁÿÿ³ÿÆÿÆÿÃÿÂÿ¼ÿ½ÿÇÿÌÿ»ÿ¼ÿÃÿÀÿ¶ÿ¼ÿ»ÿ½ÿÃÿ»ÿ·ÿ´ÿ´ÿ°ÿ»ÿ·ÿ­ÿ°ÿºÿ¶ÿÿ®ÿ¦ÿ¯ÿ·ÿ¼ÿ°ÿ¤ÿ²ÿ·ÿÿ±ÿ°ÿ´ÿªÿ¢ÿ­ÿµÿÿ¥ÿ§ÿ®ÿ¸ÿ¼ÿ¶ÿ®ÿ¨ÿ§ÿ½ÿ²ÿ±ÿ»ÿ¸ÿ¼ÿÆÿ¿ÿ³ÿ®ÿÁÿ·ÿºÿµÿ³ÿ·ÿ»ÿÂÿµÿÎÿ´ÿ²ÿªÿ§ÿ¯ÿ²ÿ®ÿ²ÿºÿµÿÄÿ¾ÿ»ÿ²ÿªÿ±ÿ±ÿ¬ÿÁÿ³ÿ³ÿÅÿÆÿ¶ÿ©ÿªÿÂÿ¹ÿ²ÿºÿ²ÿ¯ÿ³ÿ²ÿ¬ÿ®ÿ´ÿÿ·ÿµÿ±ÿ§ÿ¨ÿ­ÿ¬ÿ°ÿ¨ÿ¹ÿ¸ÿ»ÿ±ÿ²ÿ¶ÿ¶ÿ¯ÿªÿÄÿ¼ÿ¤ÿ²ÿ°ÿ»ÿ¿ÿ®ÿ¤ÿ­ÿ¬ÿ¿ÿÁÿ¼ÿ®ÿ«ÿ®ÿ¯ÿ¯ÿ°ÿ´ÿ§ÿ¨ÿªÿ«ÿ²ÿ®ÿ²ÿ·ÿ¯ÿ¤ÿªÿ ÿ¹ÿ³ÿºÿ®ÿ¨ÿ²ÿ¹ÿµÿ³ÿ²ÿÈÿ¯ÿÂÿ°ÿ²ÿ¸ÿ²ÿµÿ²ÿµÿÊÿÃÿ¾ÿ¹ÿ­ÿµÿµÿ±ÿ¼ÿ»ÿ°ÿ´ÿªÿ½ÿºÿ³ÿ°ÿ¹ÿ¾ÿ²ÿ¯ÿªÿÇÿÃÿ¼ÿ¾ÿµÿ°ÿ¸ÿ¹ÿ°ÿµÿ¨ÿ«ÿ»ÿ¿ÿ¹ÿ¼ÿÂÿºÿ´ÿµÿ³ÿºÿ»ÿ¯ÿ´ÿ¸ÿ°ÿ®ÿ±ÿ¸ÿ¿ÿÃÿÀÿ¦ÿÁÿ³ÿ®ÿ¬ÿ³ÿ·ÿ¶ÿ¹ÿÃÿÅÿ³ÿ¬ÿ¶ÿ±ÿ¥ÿ¸ÿÃÿªÿÿ¡ÿ¤ÿ¨ÿµÿÄÿ¶ÿµÿ²ÿ«ÿ½ÿÇÿ½ÿ´ÿ¹ÿ¼ÿ¹ÿ¿ÿ¿ÿ³ÿµÿ¿ÿµÿ¬ÿ³ÿ¸ÿ²ÿ°ÿ¶ÿÃÿ¨ÿ¼ÿ·ÿÁÿ¶ÿ¹ÿ²ÿ¦ÿ®ÿ¸ÿµÿÃÿÁÿÈÿ°ÿÀÿ»ÿ²ÿ­ÿ®ÿ¾ÿ¿ÿ©ÿÅÿ±ÿ»ÿÆÿ²ÿ©ÿ²ÿÈÿÁÿ»ÿÀÿ¸ÿ®ÿºÿ²ÿ­ÿ¶ÿ²ÿ¾ÿ·ÿ±ÿ´ÿ¸ÿ¸ÿ¸ÿÀÿÄÿÿ¯ÿ¬ÿ·ÿ¯ÿ¶ÿÃÿ°ÿ´ÿÂÿ¾ÿ¸ÿ±ÿ®ÿ³ÿ³ÿ°ÿ£ÿ´ÿ·ÿ¯ÿ°ÿ½ÿÃÿ¾ÿ¿ÿ½ÿºÿ·ÿ¾ÿ¸ÿ¹ÿ¹ÿ³ÿ¬ÿªÿ¶ÿ¼ÿ´ÿ±ÿ¯ÿÇÿÏÿµÿ´ÿ´ÿ²ÿºÿ¹ÿ¸ÿ¹ÿ·ÿ´ÿµÿ½ÿÊÿÁÿ³ÿ¤ÿ¸ÿ¸ÿÆÿÁÿÉÿÂÿ·ÿ½ÿÁÿ·ÿµÿÂÿµÿ¼ÿ¸ÿ´ÿ¸ÿ°ÿ²ÿ¬ÿ«ÿ¶ÿ¿ÿÁÿ¸ÿºÿªÿ¼ÿÑÿ³ÿ»ÿ¶ÿ¾ÿ»ÿÀÿÇÿ»ÿ®ÿ´ÿ¸ÿ·ÿ®ÿÆÿÎÿ²ÿ¿ÿ¹ÿ²ÿ´ÿ±ÿ¾ÿ»ÿ²ÿµÿ±ÿÂÿ·ÿ¦ÿºÿÿÇÿÊÿÇÿ»ÿµÿÀÿ¹ÿ¶ÿÄÿÂÿµÿ¹ÿ¿ÿ¿ÿ®ÿ®ÿ¤ÿ®ÿ¶ÿ¸ÿµÿÀÿ»ÿ´ÿ·ÿ¶ÿ½ÿ·ÿµÿßÿ¨ÿ¹ÿ´ÿ¯ÿ¨ÿ¶ÿ·ÿ²ÿ»ÿ¼ÿ¹ÿ¾ÿ¹ÿµÿ¸ÿ°ÿ½ÿ²ÿ¹ÿµÿ¸ÿ®ÿºÿÁÿÂÿÅÿ¹ÿ¯ÿµÿ¿ÿËÿ´ÿÿÉÿ¹ÿ²ÿ©ÿ¸ÿÀÿ½ÿµÿ·ÿ´ÿ¯ÿ²ÿ¹ÿÀÿ½ÿ³ÿ»ÿºÿÊÿ¹ÿ¾ÿ«ÿ°ÿ¶ÿ¹ÿÇÿ°ÿ·ÿÄÿ¿ÿ²ÿ¬ÿ¼ÿ¯ÿ²ÿ¢ÿÿ©ÿ±ÿ¶ÿ¹ÿÈÿ±ÿ·ÿºÿ¶ÿ·ÿ³ÿµÿ½ÿ¼ÿ¼ÿÂÿÂÿÁÿ©ÿÆÿ³ÿ»ÿ¹ÿÄÿ¯ÿ²ÿÃÿ¾ÿÂÿÊÿÄÿ¼ÿ¿ÿÆÿ¼ÿ¾ÿ¼ÿ¦ÿ©ÿÄÿ¾ÿÂÿ»ÿ·ÿ°ÿ¶ÿ¶ÿ¼ÿ½ÿÁÿ¿ÿ¯ÿ·ÿÁÿºÿ¸ÿ¸ÿ¶ÿÀÿ±ÿ»ÿºÿ´ÿ³ÿ­ÿ­ÿÂÿÅÿ´ÿ³ÿ¿ÿ»ÿ°ÿ·ÿ¹ÿ»ÿÀÿµÿ¬ÿ©ÿ´ÿ¿ÿ¿ÿµÿ³ÿ®ÿ­ÿ²ÿ°ÿ³ÿ¿ÿ¼ÿ±ÿ¿ÿÆÿ´ÿ¶ÿ®ÿÄÿ¸ÿÃÿ·ÿ³ÿ¬ÿµÿ·ÿ¾ÿ¹ÿ¼ÿ´ÿªÿ¶ÿ·ÿ¯ÿ´ÿ±ÿ¾ÿ¸ÿ®ÿ¸ÿ³ÿ³ÿ°ÿ»ÿ¾ÿ¬ÿ®ÿ¸ÿµÿ®ÿ©ÿªÿ´ÿ½ÿ¶ÿ¬ÿ²ÿºÿ¹ÿ¹ÿ»ÿ­ÿ¦ÿ¹ÿ§ÿÿ§ÿºÿ®ÿµÿ¨ÿÁÿ´ÿ­ÿ¯ÿ®ÿ²ÿ¶ÿ¶ÿµÿ³ÿ¶ÿ»ÿ¼ÿ»ÿÿ¬ÿ»ÿ¼ÿ¶ÿ·ÿµÿ³ÿ¸ÿ¿ÿ°ÿ±ÿªÿ ÿ©ÿ§ÿ°ÿ¹ÿªÿµÿ½ÿ»ÿÂÿÇÿ¹ÿ±ÿ¼ÿ´ÿÉÿ¾ÿÂÿ½ÿ»ÿ·ÿ³ÿ³ÿ¼ÿ»ÿ»ÿÃÿÅÿ¹ÿ²ÿºÿ¾ÿ¶ÿ¶ÿ­ÿ¥ÿ¸ÿ´ÿ´ÿ­ÿÃÿ¯ÿ¶ÿ½ÿÆÿ»ÿ³ÿ¸ÿÆÿ½ÿ´ÿ®ÿ°ÿ²ÿ®ÿºÿÀÿ®ÿ²ÿÃÿ±ÿ­ÿºÿ¾ÿ´ÿÀÿ¹ÿ½ÿ¶ÿÆÿ»ÿ¿ÿ¸ÿ¿ÿ»ÿ°ÿ¼ÿ¬ÿ¶ÿ½ÿ·ÿ·ÿ½ÿÂÿ·ÿ¸ÿÇÿºÿ·ÿÃÿÂÿ¹ÿÁÿ¾ÿ¯ÿ¶ÿ¯ÿ¾ÿ­ÿ¯ÿ°ÿ¹ÿ±ÿÅÿ»ÿ³ÿµÿ·ÿ·ÿ·ÿÀÿÁÿ½ÿÅÿÁÿ³ÿ´ÿµÿÀÿ´ÿÂÿÁÿÃÿÆÿ±ÿ½ÿ¾ÿªÿ´ÿºÿ´ÿ¾ÿ·ÿ¼ÿ¾ÿ¬ÿ®ÿ·ÿÀÿÁÿ¿ÿÃÿ¸ÿ©ÿµÿÀÿ³ÿ³ÿ´ÿÁÿÐÿ°ÿµÿºÿµÿËÿÃÿ¨ÿ¹ÿ¦ÿ²ÿ´ÿµÿÂÿÂÿ¾ÿºÿ¹ÿ½ÿ¿ÿºÿ¸ÿ·ÿ³ÿ¯ÿ³ÿºÿ³ÿµÿÂÿ¸ÿ¹ÿ¸ÿ¶ÿ´ÿÁÿºÿµÿ¨ÿªÿ¹ÿ²ÿªÿ¹ÿÃÿ¯ÿ´ÿÆÿÎÿÃÿ¼ÿ¼ÿÄÿÅÿÊÿÊÿÊÿÁÿ²ÿ¶ÿ®ÿ¶ÿÅÿºÿ´ÿ°ÿ«ÿ¬ÿËÿ·ÿ¸ÿÄÿºÿÍÿÆÿ·ÿÅÿÂÿ¼ÿÉÿ©ÿ¼ÿÀÿ°ÿ¶ÿºÿÆÿÇÿ·ÿ±ÿ¸ÿ¾ÿ¿ÿ·ÿ³ÿ½ÿ·ÿµÿ½ÿ¸ÿ¯ÿ²ÿ²ÿ´ÿ¸ÿ¶ÿ±ÿÄÿÐÿÊÿ³ÿ´ÿ¼ÿ¸ÿ·ÿÈÿÉÿÉÿÆÿÃÿ»ÿ·ÿÆÿÊÿ¸ÿÀÿ¹ÿ³ÿÉÿËÿ»ÿ²ÿ³ÿ»ÿ¸ÿÀÿ´ÿËÿÓÿ¿ÿ¹ÿ°ÿ¼ÿ°ÿ½ÿ±ÿ®ÿÃÿ³ÿ¾ÿ»ÿÅÿ¹ÿµÿÃÿ½ÿµÿ»ÿµÿ³ÿ³ÿ¿ÿ¸ÿ·ÿ»ÿ»ÿ¼ÿ´ÿµÿÂÿÇÿÈÿÂÿ³ÿ»ÿÇÿ¾ÿ¼ÿ¸ÿ¸ÿºÿ»ÿ½ÿ°ÿ³ÿ³ÿ±ÿ¼ÿ¸ÿÄÿ®ÿÃÿ³ÿ¶ÿÄÿÒÿÉÿ­ÿÃÿ¼ÿÀÿÀÿÄÿÉÿÄÿ´ÿ¨ÿ¯ÿ¶ÿ®ÿ·ÿ¿ÿµÿ¼ÿÄÿ¾ÿ¾ÿ³ÿ¥ÿ°ÿ·ÿÀÿ¹ÿÂÿ½ÿÊÿµÿªÿ¸ÿ¸ÿ·ÿ·ÿ¯ÿ¿ÿ¯ÿ¹ÿ¼ÿÉÿ¼ÿ¸ÿ«ÿ¹ÿ½ÿ¹ÿ¼ÿ¾ÿ¶ÿ»ÿ·ÿ¸ÿ´ÿ´ÿ°ÿ´ÿ±ÿ¶ÿ¿ÿ·ÿ²ÿµÿ¿ÿÉÿ¾ÿ»ÿÂÿ¹ÿ¶ÿ³ÿ®ÿ²ÿ¹ÿ¾ÿËÿÁÿ¸ÿÃÿÀÿ©ÿ´ÿ¬ÿ´ÿ¸ÿ½ÿÁÿ²ÿ»ÿµÿËÿµÿ¸ÿÅÿ¶ÿªÿµÿ¸ÿµÿ±ÿ´ÿ¼ÿºÿ·ÿªÿ¨ÿ±ÿ¾ÿÃÿ³ÿ²ÿ½ÿµÿ®ÿ·ÿ¶ÿ­ÿ¸ÿ¼ÿ¸ÿ«ÿ³ÿªÿ¶ÿ¹ÿÁÿ·ÿ¹ÿÂÿ¬ÿ¯ÿ¿ÿ¹ÿ½ÿ«ÿ¼ÿÃÿ·ÿ­ÿÀÿ¹ÿ¯ÿ®ÿ¢ÿºÿ·ÿ±ÿ®ÿºÿ¸ÿ°ÿ°ÿ½ÿ¾ÿ¸ÿ·ÿ¶ÿºÿ½ÿ¹ÿ»ÿºÿ´ÿµÿ·ÿ½ÿ½ÿÃÿµÿ³ÿ¿ÿ¾ÿ¸ÿ·ÿÅÿºÿµÿµÿ·ÿ¶ÿ¾ÿ°ÿ¼ÿÈÿ®ÿÄÿ²ÿ¯ÿ¸ÿ¬ÿµÿ¹ÿÇÿÀÿÈÿÆÿÉÿÀÿÅÿºÿÅÿ²ÿ®ÿÂÿÁÿÂÿºÿ¿ÿÃÿÂÿÀÿºÿºÿµÿ¸ÿ½ÿ¼ÿ¾ÿ·ÿ¹ÿÁÿ»ÿ¶ÿ²ÿ¹ÿÅÿÈÿ½ÿÁÿÍÿ³ÿ­ÿ¼ÿÊÿËÿ»ÿµÿ·ÿ¼ÿ­ÿÆÿ½ÿ¯ÿÀÿÅÿ¾ÿ·ÿÀÿµÿ¯ÿ¦ÿµÿËÿÆÿ´ÿ©ÿ«ÿ¶ÿ»ÿ¸ÿ·ÿ³ÿ³ÿ±ÿ²ÿ¸ÿ´ÿ³ÿ¿ÿ¾ÿµÿ¹ÿ·ÿ¯ÿºÿ¹ÿ§ÿ´ÿÃÿÆÿÈÿ»ÿÇÿÊÿÉÿÂÿ±ÿªÿ¨ÿÃÿÎÿËÿÌÿ©ÿ´ÿ¾ÿ¤ÿ«ÿØÿµÿÂÿÂÿ¼ÿ­ÿ¹ÿÅÿÀÿ¹ÿ±ÿµÿ®ÿºÿ¿ÿ¼ÿ£ÿ±ÿ°ÿ±ÿ¼ÿºÿ°ÿ»ÿÅÿ½ÿ»ÿ¹ÿµÿ»ÿÃÿ»ÿ«ÿ³ÿ¼ÿ·ÿ®ÿ§ÿ¼ÿ¹ÿÄÿ¸ÿ°ÿ±ÿ«ÿºÿ¯ÿ±ÿÊÿ§ÿÆÿ¾ÿ´ÿÂÿ³ÿ»ÿÊÿµÿºÿ­ÿ¹ÿÂÿ¿ÿÂÿ¹ÿ·ÿÍÿÀÿ²ÿ¾ÿ½ÿ³ÿºÿ·ÿÀÿ¿ÿ½ÿ±ÿÀÿ¼ÿºÿÀÿ¿ÿÇÿ¾ÿ¯ÿ»ÿ½ÿ²ÿµÿ§ÿ©ÿ¶ÿ³ÿÃÿ¹ÿ¦ÿ¸ÿ³ÿ©ÿÑÿ°ÿÄÿÊÿÃÿÇÿÊÿÂÿ¸ÿ¼ÿÃÿ»ÿ¬ÿÊÿµÿ¾ÿ´ÿÉÿÊÿ¶ÿÔÿÊÿÀÿ¹ÿÅÿ°ÿ¶ÿ»ÿ®ÿ¸ÿ¼ÿ½ÿ¶ÿ¶ÿ¹ÿËÿÊÿ¿ÿ´ÿºÿÄÿÅÿÑÿÈÿ´ÿ»ÿÃÿÀÿÂÿ¸ÿ«ÿµÿÄÿÁÿÅÿÀÿ£ÿ¬ÿ­ÿªÿÅÿ¹ÿÍÿÆÿÂÿ­ÿ·ÿÏÿ¿ÿ³ÿÇÿ«ÿÓÿÂÿ¿ÿ¿ÿ¼ÿ·ÿ¸ÿÆÿ°ÿ¸ÿÅÿÆÿÂÿ³ÿ¯ÿÁÿÈÿÊÿÄÿ·ÿ­ÿ³ÿ¹ÿÇÿËÿÁÿ¹ÿ¶ÿ¸ÿµÿ»ÿ¿ÿ¼ÿ¿ÿºÿ®ÿ»ÿÆÿÆÿ¿ÿ³ÿ³ÿ»ÿ·ÿ¶ÿÀÿ¼ÿ¾ÿ½ÿµÿ¬ÿ³ÿÆÿµÿ·ÿ¸ÿ¾ÿºÿ¾ÿÂÿÊÿÈÿÉÿ»ÿÂÿÇÿÀÿºÿ»ÿÀÿ³ÿ®ÿ²ÿ¹ÿ¹ÿ¾ÿ·ÿµÿ½ÿ»ÿ¼ÿ½ÿ½ÿÃÿÁÿ»ÿÇÿÃÿ»ÿÀÿ»ÿÀÿ¾ÿ¿ÿ¸ÿ£ÿ²ÿÆÿÂÿ·ÿ®ÿµÿ¿ÿ²ÿ¹ÿ²ÿÀÿ±ÿ®ÿºÿ´ÿ»ÿ²ÿÈÿÂÿ¶ÿ²ÿºÿÂÿµÿ·ÿ»ÿ´ÿµÿºÿ»ÿµÿ»ÿÅÿ½ÿÀÿÐÿÐÿ¾ÿ±ÿ³ÿ¶ÿÃÿÎÿ¸ÿ±ÿÇÿ¸ÿ¸ÿ¿ÿ¿ÿÇÿÉÿ©ÿ¾ÿ°ÿ¼ÿ£ÿÈÿ²ÿ²ÿµÿ¸ÿ±ÿÉÿÍÿ²ÿ¼ÿ¶ÿ¾ÿ¿ÿºÿ¼ÿ»ÿ¾ÿ´ÿ´ÿµÿ¸ÿ´ÿ»ÿÊÿÄÿºÿµÿ´ÿ¶ÿ´ÿ»ÿ²ÿ±ÿÅÿ½ÿ³ÿµÿ¿ÿÉÿµÿªÿ»ÿ¼ÿÊÿÁÿ£ÿ¾ÿ³ÿ¼ÿ²ÿ©ÿÁÿÌÿ¼ÿÃÿÀÿÁÿ¾ÿºÿ¿ÿ¯ÿ±ÿ¹ÿ·ÿÅÿ¼ÿ³ÿ¯ÿ°ÿ½ÿÁÿ¹ÿ¶ÿ·ÿ¾ÿÆÿÁÿÁÿ¶ÿ¼ÿ´ÿ»ÿÂÿ¥ÿ¶ÿµÿÇÿ¦ÿµÿ±ÿÐÿ×ÿ³ÿÈÿÆÿ·ÿÁÿ½ÿ¹ÿÅÿÁÿÁÿ¸ÿÂÿ¼ÿ¿ÿÈÿÄÿÉÿÄÿµÿ»ÿÀÿ¹ÿÁÿÈÿÇÿÈÿ¸ÿ¾ÿËÿ¿ÿÅÿ½ÿ¹ÿ¶ÿ¾ÿµÿ¾ÿÊÿÈÿÀÿ»ÿ®ÿºÿÂÿÃÿ©ÿ´ÿ¯ÿ²ÿÅÿÄÿ¼ÿ½ÿ·ÿÃÿÅÿÀÿ½ÿÃÿ¿ÿµÿ¹ÿ½ÿ¼ÿ¶ÿÁÿÕÿÁÿ®ÿµÿÈÿÇÿ»ÿ¼ÿ½ÿ¸ÿÁÿ¬ÿ¦ÿÉÿ«ÿ»ÿÀÿÀÿ²ÿ©ÿ¬ÿ³ÿºÿ¼ÿ²ÿµÿ¹ÿµÿ¿ÿÊÿµÿ¡ÿ¡ÿ°ÿÃÿ¿ÿºÿºÿÄÿÅÿ¸ÿ½ÿÃÿÀÿÀÿ¿ÿ¾ÿ¤ÿ¬ÿªÿ¶ÿ¾ÿ´ÿÆÿËÿ¿ÿÆÿÄÿºÿ²ÿµÿ·ÿ¾ÿºÿÂÿÊÿÁÿ¸ÿ²ÿ¼ÿ½ÿ©ÿ¼ÿÉÿÇÿÃÿÁÿÁÿµÿ¸ÿºÿºÿ¸ÿªÿÃÿÍÿµÿ°ÿ¼ÿ­ÿ¶ÿ·ÿ¸ÿ½ÿ¿ÿÀÿÅÿ½ÿ½ÿÀÿ¾ÿ½ÿ½ÿ¼ÿ³ÿ¼ÿ¿ÿÂÿÆÿºÿÏÿÊÿÂÿÅÿ¾ÿ²ÿ¼ÿÉÿ¶ÿÈÿËÿËÿ»ÿÔÿÇÿ¼ÿ¯ÿÉÿÆÿÈÿÅÿµÿ½ÿÇÿÉÿÏÿÏÿ¾ÿ·ÿÄÿÁÿºÿÃÿËÿÄÿ¯ÿ¸ÿÁÿ¸ÿºÿ»ÿËÿÃÿ»ÿÁÿ»ÿ»ÿÌÿÆÿ½ÿ¹ÿ·ÿ¹ÿºÿ¾ÿ¾ÿ³ÿ»ÿÆÿÃÿÅÿ¿ÿªÿ¡ÿ°ÿ»ÿÁÿÆÿÄÿ¯ÿÀÿºÿ¹ÿÃÿÂÿ·ÿ¾ÿÀÿ½ÿ¹ÿ³ÿ¹ÿÀÿ¹ÿ¼ÿÇÿ¾ÿºÿ·ÿÁÿÁÿªÿ»ÿ«ÿÈÿ¼ÿÅÿÃÿ½ÿ¯ÿ½ÿ²ÿÅÿÁÿÂÿ°ÿ¯ÿ¾ÿÀÿ¿ÿ¾ÿ¼ÿ³ÿ»ÿ¼ÿ¸ÿ§ÿ¯ÿ¬ÿ¶ÿËÿ¾ÿºÿ¶ÿ´ÿ¯ÿ¿ÿ¶ÿ³ÿºÿ»ÿ²ÿ´ÿ¼ÿ»ÿ»ÿºÿ´ÿ·ÿºÿµÿµÿ¶ÿµÿ³ÿ³ÿ®ÿºÿ§ÿ°ÿÃÿ®ÿ¼ÿÈÿ½ÿ¾ÿ·ÿ±ÿ½ÿÁÿ½ÿÁÿ¿ÿ¸ÿ½ÿµÿ´ÿ±ÿ¼ÿ¨ÿ¾ÿ¸ÿ¼ÿ¹ÿÅÿ°ÿ®ÿµÿ¾ÿ¾ÿ¾ÿ½ÿ»ÿºÿ·ÿ¶ÿ¼ÿ¹ÿ´ÿ¶ÿ²ÿ»ÿÅÿµÿ«ÿ´ÿÄÿ¹ÿ´ÿÀÿ»ÿ¸ÿÊÿÅÿÁÿ¿ÿ¯ÿ³ÿ¼ÿ±ÿ·ÿ¸ÿÉÿ¶ÿ¹ÿ·ÿ¹ÿ»ÿµÿ­ÿ§ÿ¼ÿÈÿÌÿ¾ÿ»ÿ»ÿ·ÿµÿ¾ÿÀÿ«ÿ£ÿ²ÿªÿ«ÿ«ÿÇÿÊÿÎÿ¼ÿÎÿ¸ÿÅÿ·ÿ±ÿ·ÿ»ÿ¶ÿ·ÿ¸ÿºÿ¿ÿ¿ÿ¾ÿ¿ÿµÿ¼ÿ½ÿ¿ÿÇÿ¿ÿ¨ÿµÿ¸ÿ¿ÿºÿÁÿÉÿ¾ÿ´ÿµÿ¯ÿ¯ÿ¾ÿ¿ÿ®ÿ¶ÿ¼ÿ³ÿ¿ÿÇÿÈÿÅÿÁÿ°ÿ·ÿ¶ÿ»ÿÇÿÅÿ¹ÿ¸ÿ½ÿµÿ»ÿ¿ÿ¶ÿµÿ¾ÿ½ÿ»ÿÇÿ¼ÿ°ÿ´ÿ¼ÿ®ÿ°ÿ¸ÿ³ÿ¶ÿºÿ²ÿµÿÃÿÃÿ¿ÿÁÿ¤ÿ¿ÿÃÿ®ÿ´ÿ´ÿºÿ¹ÿ½ÿ¼ÿºÿºÿ·ÿ·ÿ¿ÿÀÿ³ÿ¸ÿµÿªÿ¯ÿÈÿªÿºÿ±ÿ´ÿÄÿ¿ÿ±ÿ¸ÿÂÿ»ÿ»ÿ¾ÿÀÿ¿ÿÃÿÀÿÀÿ¹ÿ½ÿ´ÿ¼ÿ¿ÿ´ÿ³ÿ¹ÿµÿ±ÿ²ÿ±ÿºÿÂÿºÿ»ÿ¯ÿÅÿ³ÿ²ÿËÿÊÿ´ÿ¹ÿ¶ÿ¾ÿÌÿ¾ÿ±ÿºÿºÿ¶ÿ»ÿ·ÿ¿ÿ´ÿ²ÿ¼ÿ¶ÿÇÿÁÿµÿ³ÿ·ÿ¹ÿ´ÿ»ÿ§ÿ³ÿ¬ÿ´ÿ¬ÿ¶ÿ¦ÿµÿ³ÿ®ÿ¹ÿ´ÿ³ÿ¹ÿ¹ÿÄÿÁÿÄÿ°ÿ³ÿºÿ»ÿ¸ÿÂÿÄÿÆÿÊÿÄÿ¾ÿÈÿÏÿ¿ÿ­ÿ«ÿ´ÿ¯ÿ¾ÿÊÿÎÿÅÿ¾ÿÇÿ¼ÿ«ÿ®ÿ¶ÿ±ÿ²ÿ½ÿ·ÿËÿ®ÿµÿ¸ÿ¶ÿ¯ÿÀÿÅÿÂÿ¼ÿ½ÿ¾ÿ²ÿ¹ÿ ÿ¶ÿ·ÿ¤ÿÃÿÀÿÄÿ³ÿ´ÿÁÿÄÿÂÿÂÿÀÿÃÿ»ÿ¸ÿ¸ÿ¹ÿÄÿÀÿ¸ÿ´ÿ¶ÿ·ÿ¼ÿÃÿÊÿÇÿ¹ÿ¸ÿ·ÿ³ÿÍÿ©ÿ±ÿ¼ÿÆÿÀÿ¾ÿµÿ²ÿÌÿÀÿ½ÿ¹ÿ»ÿ»ÿ¿ÿÀÿºÿ¶ÿ¶ÿµÿÀÿÅÿµÿ¶ÿ³ÿËÿ³ÿÉÿÁÿ§ÿ²ÿ½ÿºÿ¾ÿÄÿÃÿÃÿÁÿ´ÿ©ÿ³ÿÇÿ¸ÿÂÿÂÿºÿÆÿÉÿÃÿÀÿ±ÿ°ÿÄÿÆÿÀÿ»ÿ¾ÿ½ÿÂÿÄÿÆÿÆÿ¿ÿÀÿÆÿ¶ÿÊÿ·ÿ¹ÿÈÿ·ÿ½ÿÁÿÃÿ¸ÿ¤ÿ®ÿÃÿ¿ÿ¬ÿÏÿêÿÈÿ´ÿ·ÿÅÿÆÿ¾ÿ»ÿ¹ÿºÿ¬ÿÃÿ¾ÿ¯ÿ¶ÿºÿ»ÿ¾ÿ½ÿÀÿÊÿÀÿºÿÒÿ¿ÿÂÿ¶ÿÈÿÔÿÎÿºÿµÿ¾ÿ¼ÿÂÿÃÿÈÿ¶ÿ¼ÿ·ÿ½ÿÉÿÀÿ»ÿÅÿ¹ÿ°ÿ²ÿ®ÿºÿ¶ÿ²ÿ¸ÿÂÿ¿ÿ·ÿºÿÈÿÑÿ»ÿ¿ÿ´ÿÁÿ¶ÿ¥ÿ½ÿËÿºÿ±ÿ¿ÿºÿ¼ÿ¹ÿ´ÿÄÿ¿ÿ¾ÿÃÿÅÿÀÿ»ÿºÿ»ÿªÿ·ÿ¸ÿ»ÿ¸ÿ»ÿ¹ÿ¹ÿÁÿÅÿ½ÿµÿºÿºÿÀÿ¸ÿ½ÿÂÿÁÿ½ÿ´ÿ¸ÿ»ÿ»ÿ²ÿ³ÿ¾ÿµÿ·ÿºÿ·ÿ»ÿºÿ¸ÿÅÿ¾ÿËÿ¾ÿºÿ¾ÿ¼ÿ²ÿ±ÿ´ÿÅÿ·ÿÁÿºÿ»ÿ¸ÿºÿ±ÿ«ÿ¿ÿÈÿ¿ÿ»ÿ¬ÿÆÿÈÿÃÿÁÿÀÿ¼ÿ³ÿ¿ÿÆÿÍÿÈÿÊÿÊÿ¿ÿ¸ÿ¹ÿºÿ¿ÿ»ÿ»ÿ¿ÿÄÿ®ÿ­ÿµÿ»ÿ½ÿ¶ÿ¸ÿ«ÿ¯ÿÆÿ®ÿ®ÿÁÿºÿ¯ÿ½ÿ¶ÿ¿ÿÉÿÁÿÅÿÈÿ¾ÿ¶ÿ¶ÿ¾ÿÅÿÂÿ¼ÿËÿÂÿµÿ´ÿ­ÿ§ÿÀÿÃÿÃÿ¸ÿ»ÿ°ÿ³ÿ¼ÿ¾ÿ´ÿªÿ®ÿ¼ÿ¶ÿ¬ÿ¹ÿ¾ÿ»ÿ¹ÿ»ÿÆÿÅÿ¼ÿÅÿÎÿ¹ÿ´ÿ¹ÿ¹ÿ°ÿÿ´ÿ¥ÿ ÿ¥ÿ¯ÿ«ÿ¬ÿ¸ÿªÿ±ÿ¬ÿ»ÿ«ÿÿ«ÿÁÿÂÿ°ÿ£ÿ´ÿ­ÿ¹ÿ´ÿ¶ÿ­ÿ ÿ¬ÿµÿ²ÿ¼ÿÄÿ¾ÿ´ÿºÿ¾ÿ¯ÿ¢ÿªÿ¦ÿ¬ÿ­ÿ¯ÿ±ÿ¯ÿ¸ÿ°ÿ´ÿ«ÿ¯ÿ®ÿ§ÿ¨ÿ°ÿ¯ÿ¹ÿ³ÿ½ÿ½ÿ¹ÿ¼ÿ»ÿ¹ÿÀÿ©ÿ¶ÿ¬ÿ¶ÿ¹ÿ¿ÿÂÿºÿ´ÿ¹ÿ½ÿÃÿÀÿ·ÿ¶ÿ¸ÿ¹ÿ¶ÿ¶ÿ¾ÿ¶ÿ»ÿ¸ÿ±ÿ¯ÿ¬ÿ±ÿ¿ÿÀÿ²ÿ¥ÿÅÿ²ÿ³ÿ±ÿ±ÿ°ÿ¯ÿ³ÿ®ÿ±ÿ§ÿ´ÿ§ÿ¯ÿ¹ÿ¯ÿ©ÿ³ÿªÿ·ÿ¹ÿ¿ÿ´ÿ´ÿ°ÿ¬ÿ±ÿ¸ÿ¹ÿ¶ÿ¯ÿ¨ÿ·ÿ³ÿÈÿÀÿ¬ÿ±ÿªÿ¾ÿÃÿ¶ÿ«ÿ³ÿµÿ¼ÿºÿ°ÿ¯ÿºÿ³ÿ´ÿÎÿ­ÿªÿµÿ·ÿ´ÿ²ÿ³ÿÆÿ¬ÿ¸ÿµÿ²ÿµÿºÿ¹ÿ±ÿªÿ¯ÿ¶ÿ¯ÿ¯ÿ­ÿºÿÄÿ¸ÿµÿ»ÿ¾ÿ½ÿ¶ÿ»ÿÉÿ½ÿµÿ´ÿµÿ·ÿµÿ³ÿ´ÿ­ÿ»ÿ¬ÿµÿ¼ÿ·ÿ¸ÿ¼ÿ³ÿ­ÿ¹ÿ±ÿ¹ÿ¶ÿ£ÿµÿ¬ÿ²ÿ°ÿ¯ÿ´ÿ¶ÿ»ÿÂÿ¯ÿ°ÿÁÿ§ÿ®ÿ³ÿ°ÿ¶ÿºÿ·ÿ¿ÿµÿ´ÿÁÿ¯ÿ±ÿ­ÿ°ÿ¯ÿ©ÿ±ÿ¿ÿ²ÿ¯ÿÈÿÈÿ¾ÿ¹ÿºÿ¿ÿÃÿÁÿ¸ÿ°ÿ´ÿ¿ÿ¸ÿÀÿ¯ÿ¯ÿ°ÿ®ÿµÿ¾ÿ»ÿ¶ÿÆÿÈÿÉÿ¥ÿ¯ÿËÿÀÿ½ÿºÿºÿ±ÿ¯ÿ¾ÿ²ÿ¿ÿËÿªÿ½ÿÂÿºÿ¿ÿ»ÿªÿ¨ÿ¸ÿ¾ÿ±ÿ±ÿÅÿ»ÿ±ÿ½ÿ¼ÿ¶ÿ¹ÿ½ÿ¿ÿ½ÿ¹ÿÀÿ´ÿ¹ÿ½ÿ·ÿ³ÿ°ÿ¯ÿ°ÿ¬ÿ®ÿ¹ÿ¹ÿ´ÿ¶ÿºÿ¶ÿ¨ÿ´ÿ­ÿ¸ÿ°ÿ±ÿ½ÿ»ÿ¾ÿ½ÿ·ÿºÿ¯ÿ¶ÿ³ÿ½ÿÁÿ°ÿµÿ¼ÿ¼ÿÇÿ¼ÿ«ÿ­ÿ»ÿ¸ÿ¥ÿ©ÿµÿµÿ¸ÿ°ÿ¶ÿ¿ÿµÿÀÿÃÿÅÿÓÿ·ÿ´ÿ³ÿµÿ»ÿÁÿ»ÿ¸ÿ¼ÿºÿ¶ÿ®ÿÇÿ­ÿ³ÿ¨ÿ¡ÿ·ÿ²ÿ³ÿ¹ÿ¿ÿÀÿÈÿÌÿºÿ»ÿ¸ÿ²ÿ­ÿ·ÿ¸ÿ²ÿ¸ÿ°ÿ®ÿ²ÿµÿ½ÿ»ÿ°ÿ­ÿÌÿÂÿ­ÿ¸ÿ¾ÿ½ÿÁÿÆÿÀÿ³ÿ¯ÿµÿ¼ÿÀÿ¼ÿµÿÃÿÊÿ°ÿ²ÿ¸ÿ²ÿ·ÿ½ÿÁÿ¹ÿ¼ÿÇÿ¤ÿÆÿÁÿµÿ´ÿ³ÿÈÿÆÿ½ÿ¾ÿ´ÿ½ÿºÿ¶ÿÈÿÊÿ¸ÿ¹ÿÈÿÊÿ²ÿ¥ÿ ÿ¿ÿÁÿÀÿ¼ÿ­ÿ©ÿ°ÿ±ÿ­ÿ¯ÿ°ÿ¶ÿËÿ«ÿÚÿ´ÿ¶ÿ¬ÿÀÿÆÿ´ÿ±ÿ¸ÿ³ÿ±ÿ·ÿ¶ÿ³ÿ²ÿ¨ÿ¸ÿ¾ÿ´ÿ¸ÿ¶ÿÆÿÊÿÃÿÀÿ¼ÿ·ÿ»ÿ»ÿ¯ÿ¾ÿºÿ¾ÿÈÿ½ÿ»ÿºÿÂÿ­ÿºÿÂÿ·ÿ³ÿ³ÿ¯ÿ¸ÿÆÿ²ÿÅÿ«ÿÈÿÁÿ³ÿµÿÂÿÄÿºÿ®ÿµÿ½ÿ¹ÿ·ÿ½ÿÃÿÄÿ­ÿÿ¥ÿÿ³ÿ«ÿ¾ÿÄÿºÿ­ÿ³ÿ¹ÿ¸ÿ¾ÿÃÿÀÿÁÿ¹ÿ¼ÿÅÿÇÿÄÿ®ÿ¨ÿ¼ÿÃÿ±ÿ¿ÿ²ÿ°ÿ¬ÿªÿ´ÿ¼ÿ¿ÿÅÿËÿÑÿÄÿ®ÿÃÿµÿ½ÿÆÿ¾ÿ¶ÿ»ÿ½ÿµÿ¶ÿ²ÿ·ÿ¾ÿ½ÿ¹ÿ­ÿ¶ÿÀÿºÿÉÿ­ÿ¤ÿÇÿºÿÆÿÔÿ¾ÿÂÿÅÿÇÿÌÿÄÿ¿ÿÅÿÀÿ¶ÿºÿ¼ÿ¸ÿÂÿÐÿµÿ¶ÿ±ÿµÿ·ÿ½ÿ²ÿ²ÿ¨ÿ«ÿµÿ·ÿ¹ÿ¾ÿµÿ«ÿ²ÿ»ÿÀÿÀÿ§ÿ·ÿ·ÿÇÿ­ÿ¢ÿ¶ÿ·ÿ¼ÿÈÿËÿ½ÿ¹ÿ¶ÿ¶ÿ¸ÿ¶ÿ¸ÿ²ÿ¶ÿ®ÿ¯ÿ®ÿ¥ÿ´ÿÀÿÊÿ¾ÿ®ÿ¼ÿ¶ÿºÿ´ÿ±ÿ·ÿºÿ½ÿ·ÿ¸ÿÆÿºÿÉÿÁÿ­ÿ³ÿ³ÿÂÿµÿ¤ÿ¤ÿ¼ÿÇÿ½ÿ¬ÿ´ÿ´ÿ²ÿ´ÿ¬ÿ°ÿÀÿ¿ÿ´ÿ±ÿªÿ²ÿÁÿ¸ÿ¥ÿ´ÿ¼ÿÁÿ©ÿ¨ÿ¬ÿ°ÿ»ÿ¹ÿÀÿ³ÿ·ÿÄÿ¸ÿ­ÿ³ÿ´ÿ·ÿÁÿ¾ÿÆÿ¹ÿÉÿ½ÿ¶ÿ½ÿ°ÿÀÿ¾ÿ·ÿ¯ÿ¾ÿ½ÿ¿ÿ½ÿ±ÿµÿ»ÿÆÿÊÿÀÿ¹ÿ»ÿ¼ÿµÿ­ÿ¬ÿ½ÿÄÿ§ÿ´ÿ±ÿ¿ÿÌÿ¸ÿÈÿÈÿ±ÿÁÿ¸ÿ¹ÿ¶ÿ®ÿ­ÿÁÿÆÿ¾ÿÁÿÀÿ´ÿ±ÿÀÿ»ÿ½ÿÀÿ¿ÿÁÿÂÿÂÿÁÿ±ÿÈÿÆÿ±ÿ°ÿÄÿÄÿ·ÿ¹ÿ®ÿµÿÀÿ¾ÿ¾ÿºÿºÿµÿ®ÿÁÿÁÿ¾ÿÀÿºÿÌÿÉÿ¡ÿ¨ÿ«ÿ³ÿ·ÿ©ÿ®ÿµÿ¯ÿ»ÿÁÿÊÿ¼ÿ¢ÿ³ÿÇÿÇÿ¼ÿµÿÀÿÁÿ¯ÿ­ÿ²ÿ±ÿ±ÿµÿÆÿÁÿ±ÿÏÿ·ÿºÿÆÿ¯ÿÈÿ¼ÿ¹ÿ¶ÿ´ÿÍÿÏÿ¿ÿºÿ¼ÿ»ÿ½ÿÁÿ¼ÿµÿ·ÿÃÿÂÿ¯ÿ¬ÿ§ÿ¶ÿ¼ÿªÿºÿ¸ÿ¾ÿ½ÿ©ÿ¿ÿ¾ÿ¾ÿ³ÿºÿ³ÿÀÿ·ÿ½ÿ»ÿ¶ÿ»ÿÁÿ»ÿ½ÿ¹ÿ±ÿµÿµÿºÿ¼ÿÃÿÅÿ±ÿ¾ÿ³ÿ®ÿ¶ÿ²ÿºÿ¼ÿ¸ÿ¿ÿÉÿÈÿ¹ÿ¾ÿ¸ÿ¬ÿ ÿ½ÿ¾ÿÅÿÃÿÅÿÕÿÊÿ¹ÿÁÿÀÿ«ÿ¬ÿºÿºÿÁÿ±ÿ´ÿÄÿ¸ÿµÿ·ÿ¾ÿ·ÿºÿ³ÿÏÿÇÿÌÿ³ÿ´ÿ¶ÿ¦ÿ¶ÿ¦ÿ·ÿÂÿ´ÿÅÿÉÿÌÿÅÿ¹ÿ³ÿµÿ¾ÿºÿ¸ÿÁÿ¸ÿ®ÿµÿ²ÿ¸ÿ´ÿ¦ÿ´ÿ¯ÿ¼ÿ¶ÿµÿÌÿÅÿÁÿÀÿÈÿÄÿ½ÿ·ÿµÿÍÿ»ÿ°ÿµÿ½ÿ²ÿ±ÿÅÿÀÿ¼ÿÀÿÁÿÀÿÉÿÑÿÀÿ°ÿºÿ½ÿ¼ÿ®ÿ±ÿÆÿ¾ÿµÿ´ÿ¯ÿ«ÿ­ÿµÿ³ÿ½ÿÌÿÇÿ·ÿ¾ÿ´ÿ¼ÿÅÿºÿµÿµÿ¾ÿ¼ÿ¹ÿ¼ÿµÿ¹ÿ¿ÿ¸ÿºÿ´ÿ²ÿÃÿÇÿÀÿ»ÿ´ÿ±ÿÂÿ¾ÿ½ÿÆÿÆÿ¸ÿºÿ³ÿ¿ÿ³ÿ¥ÿ¥ÿ®ÿ¼ÿ±ÿ¥ÿËÿÊÿ³ÿ³ÿ¬ÿ¸ÿ±ÿ²ÿ¶ÿ½ÿ¼ÿ¹ÿ±ÿÿ«ÿ·ÿ¾ÿ½ÿ¿ÿ¿ÿ²ÿ¹ÿ¼ÿ«ÿ°ÿ»ÿ¸ÿ¦ÿ±ÿ¿ÿ¼ÿ½ÿ¹ÿ¼ÿÈÿ½ÿ­ÿÍÿºÿ¿ÿ¾ÿ¡ÿºÿÃÿ¹ÿ¸ÿÆÿ¸ÿºÿ´ÿ¹ÿ»ÿ¾ÿµÿ³ÿ´ÿ¹ÿ¶ÿ»ÿ®ÿ¯ÿ®ÿ±ÿ´ÿ´ÿºÿ¸ÿ¹ÿ¹ÿ´ÿ»ÿÅÿºÿ±ÿ¯ÿ¸ÿ·ÿ®ÿ®ÿ²ÿºÿÉÿÍÿ¶ÿ±ÿ¹ÿÇÿ¬ÿ¤ÿ¶ÿÍÿÈÿ·ÿ·ÿÃÿºÿ»ÿËÿ½ÿ¬ÿºÿ¶ÿ¶ÿºÿ¾ÿ¿ÿ²ÿ¾ÿÁÿ¿ÿµÿµÿ·ÿ½ÿÇÿ¾ÿ®ÿ©ÿ·ÿµÿ¾ÿÍÿÀÿÀÿ¾ÿÀÿÃÿÁÿÄÿ´ÿ¨ÿ°ÿ­ÿ±ÿÇÿÀÿºÿ½ÿ½ÿÆÿ©ÿ¿ÿ»ÿ¹ÿ¹ÿ·ÿ´ÿ»ÿ°ÿ¡ÿ»ÿ¶ÿ³ÿºÿ²ÿ¯ÿ°ÿ¿ÿÌÿÇÿÇÿÀÿ·ÿ¾ÿ¼ÿ´ÿ·ÿÀÿÀÿ´ÿ·ÿÀÿÀÿËÿ¹ÿ·ÿ¸ÿÄÿ¾ÿ½ÿ½ÿÃÿ½ÿ¸ÿ¬ÿºÿÁÿÄÿ½ÿÑÿºÿ»ÿ³ÿ±ÿ­ÿ¨ÿ±ÿ´ÿÂÿÀÿÁÿÉÿÀÿ¼ÿÁÿµÿ¿ÿ³ÿ´ÿ»ÿÇÿÈÿ¼ÿ·ÿ·ÿ¾ÿÀÿ¼ÿ»ÿµÿ¶ÿ¶ÿ°ÿ¹ÿ¸ÿ¼ÿÈÿ½ÿ¸ÿÀÿ»ÿ¶ÿµÿ½ÿ²ÿÂÿÃÿ½ÿÎÿÃÿ·ÿ»ÿ¥ÿ¸ÿÂÿºÿÂÿÅÿ­ÿºÿÊÿ¹ÿ´ÿ»ÿ¶ÿ®ÿªÿ°ÿÐÿÆÿµÿ¬ÿ±ÿ¹ÿ»ÿÆÿ³ÿ²ÿ½ÿÇÿÃÿ­ÿ²ÿÅÿÃÿÄÿÇÿÃÿ¾ÿºÿ¸ÿ®ÿ¸ÿÅÿÅÿ½ÿÅÿµÿ¹ÿµÿ·ÿ¨ÿ­ÿ·ÿ¸ÿ©ÿ·ÿ·ÿ²ÿÒÿÊÿ³ÿ¯ÿ«ÿ·ÿ³ÿÅÿÿºÿ¸ÿ·ÿ«ÿ»ÿ¶ÿ¼ÿÁÿ¹ÿÂÿ¼ÿ·ÿÿ¦ÿ³ÿ¥ÿ´ÿÂÿÀÿÃÿÁÿÃÿ¹ÿµÿ½ÿ»ÿÂÿÆÿÆÿÁÿ´ÿ·ÿµÿ±ÿÉÿ°ÿ¨ÿ«ÿºÿ¯ÿ¹ÿªÿ²ÿ°ÿ´ÿ¯ÿºÿÏÿ¬ÿ´ÿ¨ÿ·ÿ¹ÿäÿ¾ÿËÿ°ÿºÿ¿ÿÏÿÂÿ»ÿ·ÿ·ÿ¹ÿ¾ÿÂÿÌÿÉÿÈÿ¹ÿµÿÁÿÅÿ·ÿ¹ÿÂÿ»ÿÅÿËÿ»ÿ¶ÿ¶ÿ´ÿ¹ÿÁÿµÿ­ÿºÿ¹ÿ²ÿ·ÿ´ÿ¶ÿÀÿ¦ÿÀÿ¾ÿ½ÿÃÿÀÿ²ÿÁÿ®ÿÇÿÊÿÃÿÃÿÂÿ¸ÿÑÿ¼ÿ»ÿÆÿ®ÿ¯ÿÀÿÀÿ¸ÿ·ÿ±ÿ¾ÿ½ÿ¾ÿ¼ÿ»ÿ»ÿ¹ÿÆÿÏÿ¹ÿÁÿÏÿÄÿ·ÿºÿ¸ÿ·ÿ¿ÿÃÿ¿ÿ¯ÿ·ÿÁÿµÿÁÿ¿ÿÅÿÈÿ¯ÿ­ÿ­ÿ­ÿ¬ÿ±ÿÁÿ»ÿ½ÿ§ÿÃÿÓÿÁÿ¹ÿÐÿÿ¿ÿÉÿÂÿÀÿÅÿÀÿ¯ÿ°ÿ¼ÿÆÿÂÿ³ÿºÿ¶ÿ»ÿ´ÿ±ÿÀÿ¹ÿ­ÿ¸ÿÂÿ¹ÿ²ÿ»ÿÀÿÂÿÁÿ¾ÿ¾ÿ¹ÿºÿ¾ÿÁÿÌÿÏÿÈÿ»ÿ³ÿ±ÿ¼ÿ¿ÿ¸ÿµÿ·ÿ¶ÿ¿ÿ¹ÿÈÿÁÿÁÿÁÿÀÿ»ÿ°ÿ¶ÿ´ÿ¾ÿ®ÿºÿÀÿ¾ÿ¶ÿ·ÿÇÿÈÿ¼ÿÄÿÀÿÃÿÃÿÇÿ¼ÿ´ÿ³ÿ¾ÿÂÿÀÿ·ÿ¶ÿÁÿÂÿ¼ÿÃÿ¼ÿ·ÿÅÿ·ÿ°ÿ¸ÿÁÿÃÿÃÿÃÿ¹ÿËÿ¾ÿ¸ÿ²ÿ»ÿÈÿ¿ÿ½ÿµÿ½ÿ½ÿ¾ÿÆÿ§ÿ¯ÿ®ÿ«ÿÀÿ§ÿµÿ¸ÿÃÿÈÿ®ÿ´ÿ¸ÿÅÿ¼ÿÅÿÆÿ¸ÿ¾ÿ·ÿ»ÿ¹ÿ¶ÿÁÿÁÿ¸ÿ¸ÿÁÿÈÿÀÿ³ÿ¼ÿ¸ÿ¯ÿ¶ÿ»ÿËÿ¿ÿ²ÿÀÿ¸ÿ¿ÿÁÿ»ÿ­ÿ¶ÿÆÿ³ÿ¸ÿ¹ÿ²ÿ¾ÿ¸ÿÈÿÍÿÄÿ¾ÿÃÿ¾ÿÀÿÎÿÁÿ½ÿ¿ÿ²ÿ¶ÿÆÿ¿ÿºÿÁÿÄÿÄÿ»ÿ·ÿ¶ÿ·ÿ½ÿ½ÿÀÿºÿÃÿÉÿ¹ÿ¸ÿ»ÿ¸ÿ¼ÿ¶ÿ´ÿÁÿ¼ÿÉÿ´ÿ®ÿ»ÿ½ÿÄÿ¼ÿ³ÿºÿÃÿÉÿÊÿºÿÈÿÅÿÀÿ¾ÿºÿ¾ÿÀÿ¼ÿ¿ÿ¾ÿ·ÿ°ÿºÿËÿÂÿ²ÿ¾ÿÌÿÏÿÊÿ¾ÿ¿ÿ´ÿ³ÿÅÿ¿ÿ·ÿÃÿ±ÿ«ÿÁÿµÿÄÿ¼ÿºÿ¿ÿÎÿ°ÿËÿ¾ÿÁÿ³ÿºÿ¹ÿÅÿÄÿ»ÿ¶ÿ¾ÿÂÿ¶ÿ¸ÿÄÿ¿ÿ¼ÿ·ÿ³ÿ½ÿ¾ÿºÿÇÿÄÿ´ÿ¾ÿÉÿ¿ÿ¼ÿÂÿ¸ÿ¼ÿÀÿ´ÿ¿ÿ¹ÿÆÿ¾ÿÄÿ±ÿ¸ÿ·ÿÀÿ±ÿ¶ÿ³ÿ¸ÿÅÿÉÿ¸ÿ½ÿ¼ÿÁÿ´ÿ¸ÿÊÿÈÿºÿµÿ´ÿ²ÿºÿÄÿÃÿ¸ÿ»ÿÌÿµÿÄÿ¾ÿ¹ÿÁÿÉÿ»ÿ¼ÿ¶ÿ¨ÿÄÿ½ÿÌÿ¿ÿÉÿ¾ÿ¹ÿ°ÿ¸ÿÀÿ¹ÿ»ÿ·ÿ±ÿ¯ÿºÿÆÿÁÿ³ÿ¬ÿ³ÿ½ÿ¿ÿÇÿÅÿÈÿÅÿºÿ¼ÿÂÿÆÿÂÿÈÿ½ÿ¼ÿÅÿÆÿ·ÿÇÿ¼ÿÌÿÉÿËÿÁÿÍÿÈÿ°ÿÈÿÇÿºÿ¹ÿÂÿ¸ÿ»ÿ»ÿ¶ÿ¿ÿ»ÿ¾ÿÈÿÃÿ«ÿ©ÿ¯ÿÐÿÁÿ³ÿÆÿºÿÀÿ¯ÿ»ÿÎÿÃÿÅÿÃÿ¸ÿ¶ÿÀÿºÿÇÿÄÿ»ÿÀÿ¿ÿÀÿÀÿ½ÿ½ÿÅÿÃÿ¼ÿÄÿ·ÿÁÿÇÿ¶ÿ±ÿ¾ÿÂÿ¿ÿËÿÇÿÅÿ¶ÿËÿ·ÿ¨ÿ¾ÿÃÿºÿÃÿ¹ÿ¼ÿÃÿËÿËÿ¿ÿºÿ»ÿ¿ÿÌÿÈÿºÿ·ÿ¬ÿ²ÿ°ÿ¯ÿ³ÿÃÿºÿªÿ¶ÿ·ÿ¾ÿÊÿÄÿÊÿ¿ÿÀÿÆÿ½ÿ»ÿÂÿÂÿÀÿÄÿºÿ´ÿÀÿÆÿÃÿÀÿ¾ÿ·ÿ¸ÿ¸ÿ¿ÿ¯ÿ³ÿ»ÿ¾ÿ§ÿ¾ÿÆÿ¹ÿÔÿ²ÿ¯ÿÅÿÅÿÅÿÂÿ½ÿÂÿÂÿ¾ÿÀÿ¾ÿ¹ÿºÿ¸ÿ·ÿ¾ÿÁÿ½ÿ¼ÿ¬ÿ¼ÿ®ÿÔÿ°ÿÈÿËÿ¹ÿ®ÿ¯ÿ·ÿ»ÿ´ÿ¹ÿ¶ÿ´ÿ³ÿ®ÿ²ÿÃÿÃÿ·ÿÃÿ¸ÿ°ÿ´ÿ¹ÿÀÿÈÿ¼ÿ¶ÿ·ÿ ÿ§ÿ­ÿ¨ÿ«ÿÀÿ¸ÿºÿ·ÿ¸ÿ´ÿµÿ¿ÿ¹ÿªÿ«ÿ³ÿµÿ¼ÿ¼ÿ¹ÿ©ÿ³ÿ±ÿµÿ­ÿ·ÿÂÿ¬ÿµÿÁÿÀÿµÿ«ÿ®ÿ¼ÿ­ÿÿµÿÃÿ°ÿ¬ÿ¿ÿ²ÿ»ÿºÿ©ÿÄÿ²ÿ¯ÿÁÿÁÿ¶ÿ²ÿ»ÿ¿ÿ¾ÿ»ÿ»ÿ¹ÿºÿ´ÿ²ÿ½ÿ¸ÿ´ÿ´ÿ¯ÿ±ÿ¯ÿ¸ÿ¿ÿºÿÆÿ®ÿ¹ÿ¾ÿÈÿÂÿ·ÿ´ÿ·ÿ»ÿ¸ÿ¸ÿ»ÿ´ÿ©ÿ¯ÿ¿ÿ¹ÿÃÿºÿ¯ÿÀÿ²ÿ©ÿ©ÿ½ÿÍÿÉÿ»ÿºÿ¸ÿ¶ÿµÿ¾ÿ¼ÿ²ÿ½ÿÁÿ»ÿºÿ¾ÿÃÿ¦ÿ»ÿ¿ÿ¸ÿ»ÿ¾ÿ®ÿ¾ÿºÿ¬ÿ­ÿ²ÿ±ÿ³ÿ³ÿ³ÿ½ÿÀÿ´ÿ¿ÿºÿÀÿÉÿ´ÿ³ÿ·ÿ°ÿÆÿ·ÿ¾ÿÇÿ¹ÿ¼ÿ½ÿºÿÇÿÆÿ½ÿÇÿ¼ÿ²ÿ®ÿ¿ÿÇÿ¯ÿ¦ÿ¹ÿ¹ÿ²ÿ§ÿ²ÿ¿ÿÀÿ»ÿÀÿÁÿ¹ÿ¼ÿ¿ÿ¾ÿµÿ²ÿ°ÿ»ÿÁÿ¼ÿºÿµÿ·ÿ¾ÿÁÿ±ÿ¶ÿÁÿ¸ÿ±ÿ´ÿ»ÿ´ÿµÿ«ÿ°ÿ¶ÿ·ÿ¯ÿ»ÿ½ÿ³ÿ¼ÿ»ÿµÿ»ÿÀÿ¾ÿ¾ÿÃÿÅÿ¶ÿÀÿÄÿµÿ·ÿÍÿ¨ÿµÿ³ÿ¶ÿ³ÿ»ÿ¸ÿ¹ÿ·ÿ¯ÿ½ÿÆÿ¿ÿ¾ÿÅÿ¶ÿËÿÄÿºÿ­ÿ¸ÿÇÿºÿ¼ÿ½ÿ¹ÿºÿ´ÿ´ÿÉÿÃÿ²ÿÇÿÁÿÊÿ´ÿ°ÿ¾ÿ£ÿ®ÿ´ÿºÿ¹ÿºÿ¹ÿ°ÿ³ÿÀÿµÿ¾ÿºÿ¶ÿ²ÿÇÿ¼ÿ·ÿÆÿÀÿÀÿ»ÿ¶ÿ¿ÿ¿ÿ³ÿ¶ÿ³ÿµÿ½ÿ¹ÿ·ÿÿ¸ÿ¹ÿ¿ÿ´ÿ±ÿ·ÿ¼ÿÃÿÅÿÇÿ¼ÿ¯ÿ±ÿÂÿÈÿºÿÃÿ½ÿÃÿÌÿÆÿ¼ÿ½ÿÆÿÌÿÈÿ¾ÿµÿÁÿÑÿÒÿ¿ÿÂÿÀÿ½ÿ½ÿµÿ´ÿ¯ÿ«ÿÀÿÆÿ°ÿÊÿ·ÿ®ÿ²ÿ¯ÿ´ÿ«ÿ±ÿ¿ÿÂÿÂÿºÿ¶ÿÃÿ¸ÿºÿ³ÿ²ÿ»ÿ±ÿ»ÿÄÿÅÿÄÿÀÿ´ÿ®ÿ¼ÿÄÿ³ÿ®ÿµÿÉÿÈÿ¸ÿºÿ½ÿºÿ·ÿ¸ÿÇÿÒÿÆÿÄÿÏÿÀÿÐÿÖÿÖÿÆÿ½ÿÅÿ¸ÿ¹ÿ¼ÿ·ÿµÿ­ÿ½ÿÂÿ¼ÿ¶ÿÅÿÎÿ¿ÿµÿ¶ÿ¹ÿÀÿ¿ÿ¹ÿÀÿ¼ÿ®ÿ»ÿÎÿ½ÿ»ÿÁÿ³ÿ°ÿ»ÿÂÿ¼ÿ·ÿÃÿÃÿ¸ÿ±ÿ¾ÿ³ÿÄÿ½ÿ¾ÿÆÿÃÿÂÿÃÿµÿ¶ÿ¸ÿ¯ÿ©ÿ¹ÿ±ÿÄÿ½ÿµÿ³ÿ¶ÿ´ÿ³ÿÁÿºÿÉÿ±ÿ´ÿÇÿ¸ÿ¾ÿÄÿ¾ÿ³ÿ®ÿ¶ÿÊÿ¸ÿ²ÿÂÿ½ÿµÿÅÿ¸ÿ«ÿ´ÿ¿ÿ½ÿ¼ÿÅÿÇÿ¸ÿ·ÿ¢ÿ³ÿÂÿÄÿÄÿ¼ÿÀÿÎÿ¾ÿ®ÿÑÿ¿ÿÆÿ¹ÿ»ÿÏÿËÿ¼ÿ·ÿ¼ÿÄÿÅÿµÿ¶ÿ¦ÿ¹ÿ³ÿÄÿÐÿÁÿÃÿÌÿÀÿÄÿÆÿ´ÿ¾ÿµÿ³ÿ»ÿÄÿÉÿËÿÈÿ¼ÿ´ÿÄÿ¶ÿ¼ÿ¼ÿ·ÿ³ÿ¾ÿÆÿ¿ÿ·ÿ¾ÿÂÿ»ÿ·ÿÅÿ¿ÿÈÿ¸ÿ¨ÿµÿÂÿ´ÿ«ÿ¸ÿÆÿÓÿºÿµÿ¹ÿ¿ÿ½ÿ¯ÿ°ÿÂÿ±ÿ´ÿ¶ÿ¸ÿ·ÿ¹ÿºÿÁÿÅÿÁÿ½ÿ»ÿ¼ÿÀÿÎÿ¶ÿµÿÂÿÅÿ¼ÿ¶ÿºÿÂÿ¸ÿÉÿÄÿËÿÀÿ¿ÿ¿ÿÀÿÅÿÂÿ¹ÿºÿÂÿ¼ÿÁÿ³ÿÃÿ¿ÿ´ÿ´ÿ»ÿÉÿÈÿ±ÿ©ÿÅÿÉÿÁÿ»ÿ¹ÿ´ÿ³ÿ¼ÿ¾ÿÈÿÑÿ¾ÿ¼ÿ»ÿ·ÿ®ÿ§ÿµÿÉÿ»ÿ¶ÿ¶ÿºÿ»ÿ¹ÿ¹ÿ¼ÿºÿÀÿÅÿ¾ÿÆÿÅÿÈÿ¸ÿ¹ÿÊÿÃÿÃÿ¤ÿ¼ÿËÿÄÿ¸ÿ¹ÿ³ÿ²ÿÃÿÂÿÂÿ¼ÿÈÿÈÿÀÿ¿ÿÄÿÃÿºÿÃÿÂÿ¶ÿ²ÿ¸ÿ¹ÿÂÿÀÿ±ÿ¬ÿ®ÿ·ÿ·ÿ±ÿ»ÿÁÿ¸ÿ¯ÿ±ÿ±ÿ¶ÿ·ÿÅÿ·ÿ¹ÿ¶ÿ±ÿ²ÿ¬ÿÿ¨ÿ¨ÿ§ÿÿ§ÿ¥ÿ¦ÿªÿ¤ÿ°ÿ¨ÿ½ÿ¦ÿ«ÿ¹ÿÆÿÇÿ·ÿ°ÿÁÿ¸ÿÂÿµÿ´ÿ°ÿ¬ÿ²ÿ¿ÿ³ÿ»ÿ¿ÿÁÿ¾ÿµÿ½ÿÁÿ­ÿÂÿ¼ÿ½ÿ¸ÿ²ÿºÿÀÿ»ÿÂÿºÿ­ÿ¯ÿ²ÿ­ÿ¨ÿ³ÿËÿÀÿ¶ÿ¸ÿ°ÿ¨ÿ«ÿ³ÿ³ÿµÿ¶ÿ½ÿ¸ÿºÿ»ÿ¼ÿ¿ÿÀÿ¿ÿÄÿ¯ÿºÿ¿ÿ¼ÿÂÿ½ÿ²ÿ´ÿÃÿÃÿ«ÿ¶ÿ®ÿ¢ÿ¨ÿ¨ÿ®ÿ¾ÿ¹ÿ­ÿ¸ÿÁÿ¸ÿ°ÿ¸ÿ¾ÿ¸ÿ«ÿ¦ÿ½ÿÊÿ¹ÿ´ÿ¸ÿ¶ÿ·ÿ»ÿµÿ«ÿ§ÿ¨ÿ¶ÿ¶ÿ²ÿ³ÿ¹ÿ¼ÿ¼ÿÀÿ¿ÿ³ÿ½ÿÄÿÂÿ·ÿ»ÿÊÿÆÿ¯ÿ§ÿ¼ÿÁÿ´ÿ»ÿ¸ÿ´ÿ¼ÿÀÿ·ÿ¶ÿ¶ÿ°ÿ¹ÿÄÿ·ÿ³ÿµÿ·ÿ²ÿ®ÿ·ÿ¶ÿ§ÿ¢ÿ¶ÿ¯ÿ·ÿ»ÿ²ÿ­ÿ²ÿ²ÿ¹ÿ·ÿ­ÿ·ÿ°ÿ¿ÿ³ÿ­ÿ·ÿ·ÿ¿ÿ©ÿ³ÿ­ÿ¹ÿÀÿ³ÿÁÿÊÿ¾ÿ²ÿ¯ÿ¬ÿ½ÿ°ÿ­ÿ®ÿ²ÿ²ÿ³ÿ±ÿ«ÿµÿ½ÿ¤ÿÄÿ×ÿ«ÿ¥ÿÃÿËÿ»ÿ®ÿ°ÿÂÿµÿ´ÿ¯ÿ®ÿ¢ÿ²ÿ¹ÿµÿ»ÿ¾ÿ¬ÿ°ÿÂÿµÿÉÿÇÿ¸ÿ®ÿ´ÿÅÿÃÿ²ÿ²ÿ°ÿ¸ÿ«ÿÂÿ¶ÿ¶ÿÁÿºÿµÿ¿ÿÂÿ¶ÿ´ÿÀÿÁÿÂÿ¼ÿ«ÿ±ÿ·ÿÃÿ¹ÿ§ÿ¹ÿÂÿÉÿ¼ÿ¸ÿ»ÿÊÿÃÿ¾ÿ»ÿ½ÿ½ÿ»ÿÉÿºÿ¿ÿ»ÿ´ÿ»ÿÈÿÌÿÃÿ³ÿ°ÿ·ÿ´ÿ®ÿ²ÿ­ÿÌÿ¹ÿ¼ÿ¯ÿ¯ÿ±ÿ»ÿ¾ÿºÿÂÿ½ÿ¿ÿºÿ½ÿ¼ÿÁÿ¨ÿÁÿÂÿ´ÿ¯ÿ·ÿÅÿ¢ÿÿ»ÿÁÿ¯ÿ¶ÿÅÿ¯ÿ²ÿ´ÿ´ÿµÿ±ÿ»ÿ·ÿ»ÿÌÿªÿ¾ÿÆÿÁÿÂÿÀÿÁÿ½ÿºÿ¼ÿ¦ÿºÿ¸ÿ­ÿ¼ÿ®ÿ¶ÿ»ÿ¹ÿ¼ÿ²ÿ°ÿ¾ÿ½ÿÐÿÇÿ¼ÿÃÿ½ÿ»ÿ¯ÿ¯ÿ®ÿ¾ÿÃÿ¶ÿ²ÿµÿ°ÿ³ÿµÿ¯ÿ¹ÿºÿ·ÿºÿ­ÿ±ÿ½ÿ¸ÿ³ÿ¼ÿÆÿÄÿ¸ÿºÿ½ÿ°ÿÀÿÉÿ­ÿ·ÿ¸ÿ²ÿ½ÿÊÿÆÿ¶ÿ®ÿËÿÁÿ¼ÿÄÿ·ÿ¶ÿ¿ÿ¿ÿ¾ÿ»ÿ´ÿµÿºÿµÿ¹ÿ¶ÿ¿ÿºÿÈÿÁÿ³ÿ½ÿ¹ÿ»ÿÄÿ¿ÿ¸ÿºÿµÿ¿ÿ¹ÿ¿ÿ·ÿÀÿÆÿÃÿ¼ÿ®ÿµÿ¾ÿ¾ÿ³ÿ«ÿ¶ÿÁÿÇÿºÿÉÿËÿÁÿºÿ²ÿ¹ÿÇÿ¾ÿ»ÿÂÿ·ÿ­ÿÀÿÅÿ½ÿÄÿÂÿÊÿ¸ÿÃÿÆÿ¯ÿ­ÿ¾ÿÁÿ±ÿ¬ÿ´ÿ³ÿµÿ¾ÿ¹ÿ¶ÿ½ÿ³ÿ·ÿÆÿÍÿºÿ°ÿºÿ»ÿ¿ÿ³ÿ¬ÿ¹ÿ»ÿÆÿÆÿ°ÿÇÿ»ÿÂÿ½ÿ¯ÿ¹ÿ¸ÿ¯ÿ³ÿÀÿºÿºÿºÿ­ÿ·ÿÊÿ¶ÿ³ÿ·ÿÃÿ¹ÿ°ÿÈÿÌÿ¶ÿ²ÿ¿ÿÉÿ¶ÿ´ÿÀÿ¹ÿ¹ÿ±ÿ¦ÿÿÿ­ÿ·ÿ´ÿÂÿÂÿ»ÿ´ÿ¸ÿÄÿÆÿ¿ÿ½ÿÄÿÄÿ³ÿ°ÿ¼ÿ·ÿÁÿÈÿ½ÿÉÿÚÿ°ÿÄÿ³ÿ¬ÿ¸ÿ»ÿ¼ÿ´ÿ©ÿ²ÿ½ÿÁÿ¹ÿ£ÿ¹ÿ±ÿÆÿ¸ÿÀÿ¼ÿ¾ÿ½ÿµÿ»ÿ½ÿ¸ÿ¾ÿ¾ÿ«ÿ¨ÿºÿ¾ÿ²ÿµÿ«ÿ¼ÿÆÿ¢ÿÅÿµÿ¾ÿ³ÿµÿ¾ÿÀÿÀÿÂÿÊÿÃÿ´ÿÁÿ¸ÿ¶ÿ¹ÿÇÿÃÿ»ÿ¼ÿ³ÿ®ÿ·ÿ­ÿ´ÿ­ÿ©ÿ¨ÿ²ÿ½ÿ¾ÿÂÿÆÿºÿµÿ¼ÿµÿÁÿ¬ÿ¿ÿµÿÀÿÿ·ÿÃÿ°ÿ®ÿ»ÿµÿ¾ÿÅÿºÿ¸ÿ½ÿ¶ÿ«ÿ³ÿ£ÿ¼ÿµÿªÿ·ÿ¶ÿÂÿ¬ÿ°ÿÄÿÆÿÄÿ¸ÿÄÿÆÿ½ÿ¾ÿ¶ÿ°ÿ¶ÿªÿ»ÿ³ÿ¥ÿ¿ÿ¯ÿ¬ÿ·ÿ¨ÿ£ÿ¶ÿ¿ÿ¶ÿ²ÿ¬ÿ«ÿ²ÿ®ÿ©ÿ°ÿ»ÿ¼ÿ¹ÿºÿ³ÿ·ÿÂÿ¼ÿ«ÿ±ÿ¸ÿÃÿ´ÿÂÿÀÿ¬ÿ¶ÿºÿµÿ½ÿÅÿÂÿ¹ÿ¼ÿ¹ÿ±ÿ¼ÿºÿºÿ»ÿ½ÿÉÿ±ÿ·ÿ¼ÿ²ÿ»ÿ¶ÿ²ÿ¹ÿÁÿ¾ÿ¸ÿ¾ÿ³ÿ´ÿ¼ÿÇÿËÿÂÿ¾ÿºÿ·ÿ´ÿ·ÿ·ÿÅÿÎÿ±ÿÄÿ´ÿ®ÿ»ÿÌÿÁÿÌÿ¶ÿÁÿÁÿ¼ÿ¸ÿºÿ»ÿÀÿÄÿ»ÿ·ÿ¸ÿ«ÿ©ÿ½ÿÅÿÂÿ¾ÿ½ÿ¼ÿ²ÿÄÿÃÿÃÿ¼ÿÇÿ»ÿ³ÿ¾ÿºÿºÿ±ÿ·ÿÁÿ¿ÿ¿ÿÀÿ»ÿ½ÿÉÿÂÿ·ÿ¾ÿ±ÿ¾ÿµÿªÿ¿ÿ¸ÿÎÿ»ÿ·ÿºÿ¼ÿÃÿÂÿÇÿ¶ÿºÿÈÿ¿ÿ·ÿÁÿÀÿ¸ÿ²ÿ±ÿ½ÿÃÿ¹ÿ°ÿµÿ²ÿ²ÿ½ÿ¿ÿÅÿ¥ÿÇÿºÿ¼ÿÅÿ²ÿÏÿ¿ÿ·ÿºÿ¿ÿÐÿÆÿ¾ÿºÿ¾ÿÄÿÉÿÀÿÁÿÇÿ±ÿ¸ÿ¾ÿ²ÿ¯ÿ³ÿÂÿ¶ÿÃÿÅÿ¾ÿÂÿµÿ³ÿºÿ¼ÿÅÿ½ÿµÿ²ÿ¼ÿ¹ÿÀÿÇÿ»ÿ¸ÿºÿ·ÿ½ÿ¾ÿ¸ÿ»ÿ¶ÿ´ÿºÿÃÿÃÿµÿÃÿ¾ÿ¬ÿ¹ÿµÿ­ÿÇÿÄÿ¶ÿ±ÿ¼ÿ©ÿ¾ÿ¨ÿ­ÿºÿ¼ÿ°ÿºÿ¼ÿµÿ³ÿ­ÿ½ÿ½ÿ±ÿ¿ÿ·ÿ§ÿ«ÿ½ÿ¾ÿÆÿÎÿ¸ÿµÿªÿ²ÿÄÿ¸ÿ¶ÿ¿ÿ¶ÿÄÿ­ÿ®ÿµÿ²ÿ¸ÿ¦ÿ°ÿ»ÿ¸ÿÇÿÅÿÃÿ¼ÿµÿ¹ÿ¿ÿÅÿ½ÿ¸ÿ½ÿ·ÿ¶ÿ¿ÿºÿ¹ÿ³ÿ­ÿ´ÿ·ÿ¾ÿ²ÿ¿ÿ³ÿ·ÿ§ÿÂÿ¼ÿÁÿÃÿ¶ÿÀÿÖÿÈÿ½ÿ½ÿµÿ²ÿºÿ»ÿ¶ÿÅÿÄÿ¾ÿÄÿÁÿ¾ÿ¹ÿ½ÿÇÿÂÿ¼ÿÅÿ¹ÿ¿ÿ·ÿ¿ÿ¿ÿ¸ÿ¼ÿ¶ÿ·ÿ¶ÿ¹ÿÉÿ¿ÿ¸ÿ³ÿ®ÿ·ÿµÿ°ÿ»ÿÂÿÀÿ½ÿ»ÿºÿ¯ÿ»ÿÃÿºÿ¾ÿÂÿÁÿÍÿÈÿºÿ¼ÿ³ÿ¸ÿ½ÿ¯ÿ´ÿ¹ÿ·ÿ½ÿÊÿ­ÿÈÿºÿ¯ÿ°ÿÃÿÆÿ ÿ¹ÿ»ÿ»ÿ¾ÿÂÿ¥ÿ°ÿ¶ÿ¼ÿ¾ÿ·ÿÀÿ¼ÿ½ÿ¹ÿÃÿ¼ÿ²ÿ´ÿ´ÿ´ÿ´ÿ¶ÿ¹ÿ¨ÿ¢ÿÅÿÆÿµÿ¯ÿ½ÿ»ÿÃÿ·ÿªÿ¶ÿ³ÿ¾ÿ½ÿ»ÿºÿºÿ³ÿ±ÿ¿ÿ´ÿºÿ¿ÿ®ÿ»ÿ»ÿ¸ÿ¸ÿ¼ÿµÿ¥ÿ¯ÿ³ÿ¹ÿ¿ÿ­ÿ±ÿºÿºÿºÿ¯ÿºÿÉÿµÿ¯ÿºÿ¹ÿ¾ÿÁÿ³ÿ£ÿ°ÿ¹ÿ¿ÿ·ÿÎÿÏÿ²ÿÚÿ·ÿÈÿªÿ½ÿÉÿÃÿ±ÿÇÿËÿ°ÿºÿ±ÿ¼ÿ¿ÿÉÿÎÿÃÿËÿ¾ÿ²ÿ­ÿ¶ÿ²ÿ·ÿ´ÿºÿ¿ÿ£ÿ¢ÿ¹ÿ»ÿ¾ÿÁÿ¸ÿ©ÿ«ÿºÿµÿ¹ÿ¸ÿÃÿÏÿ¾ÿÂÿºÿ¸ÿ´ÿÄÿ³ÿÿ¹ÿºÿÏÿÂÿ»ÿÇÿ¹ÿµÿÌÿÄÿÇÿÀÿÀÿ¾ÿÇÿ¾ÿºÿ½ÿ½ÿÅÿÆÿ¹ÿ·ÿ¸ÿ¿ÿÀÿÀÿ¿ÿ¸ÿ¶ÿ»ÿ¾ÿ½ÿºÿÀÿÁÿ·ÿÁÿÁÿºÿÁÿÁÿ¾ÿ±ÿ»ÿÇÿÈÿ·ÿÄÿ¸ÿÀÿ´ÿÊÿÊÿÌÿ¾ÿÄÿ³ÿ½ÿ¿ÿµÿ´ÿ¼ÿ¶ÿºÿ¿ÿ¹ÿ¸ÿ½ÿÁÿ»ÿ³ÿÄÿ»ÿ¬ÿµÿ¼ÿÁÿÀÿ¿ÿ½ÿ¿ÿ¾ÿÂÿÃÿ¼ÿºÿÀÿÂÿ´ÿ¸ÿÀÿ¼ÿ¿ÿ¹ÿÀÿ»ÿ¿ÿµÿ®ÿ¹ÿ¾ÿ»ÿ¸ÿµÿÀÿÌÿÉÿÇÿÂÿ¼ÿºÿÉÿ¿ÿÓÿ´ÿ¹ÿ´ÿ±ÿ¶ÿÁÿÆÿºÿ½ÿÇÿÇÿ½ÿÆÿÈÿªÿ®ÿ´ÿ³ÿ®ÿ¹ÿ¾ÿ¶ÿ±ÿµÿÁÿ»ÿºÿÀÿ»ÿÄÿÁÿ³ÿ·ÿ¼ÿºÿ¾ÿ¶ÿ´ÿÐÿÇÿ½ÿ¶ÿ´ÿ¸ÿ¹ÿ¥ÿÅÿÒÿÁÿ¯ÿ©ÿÁÿÎÿ³ÿÉÿ¨ÿ¬ÿ½ÿµÿ´ÿ¾ÿÂÿ¶ÿµÿ´ÿ°ÿ¼ÿÅÿÀÿÂÿ½ÿÀÿ·ÿ·ÿ¿ÿ¹ÿ»ÿ½ÿºÿÆÿÇÿ³ÿ¦ÿ¯ÿºÿ¿ÿÊÿÂÿ»ÿ¿ÿ¾ÿÅÿµÿ²ÿ¸ÿ¶ÿ¾ÿ»ÿºÿ·ÿ¾ÿÀÿ£ÿ«ÿ»ÿ­ÿ·ÿºÿ²ÿºÿ®ÿÁÿ·ÿ½ÿ¾ÿ»ÿ¿ÿ¯ÿ±ÿ¹ÿ³ÿ±ÿªÿ¶ÿ¾ÿÄÿºÿ¶ÿÂÿµÿ°ÿ¼ÿÉÿÆÿÄÿÉÿÄÿ³ÿ¶ÿ¹ÿ¹ÿ½ÿ¼ÿ¸ÿ¸ÿÉÿÆÿÊÿÉÿ»ÿ¸ÿ·ÿ¿ÿÀÿ¼ÿ»ÿ¶ÿ¶ÿÉÿ·ÿÅÿ¸ÿ«ÿºÿÃÿ¸ÿµÿ¿ÿÇÿ·ÿÇÿ¸ÿ°ÿÅÿ¸ÿÍÿ»ÿ´ÿ³ÿ¿ÿÂÿÏÿÄÿÂÿ½ÿ³ÿºÿÇÿ¼ÿ¾ÿÀÿÈÿÈÿÁÿ¸ÿÄÿÉÿ»ÿ½ÿÃÿÅÿÀÿ¶ÿ¼ÿÇÿ¾ÿ»ÿ¾ÿÂÿÀÿÃÿ»ÿ©ÿ¹ÿ¿ÿ¾ÿÍÿ¶ÿÃÿ´ÿ¨ÿºÿÕÿÃÿ«ÿ¬ÿ½ÿ¼ÿ®ÿ¼ÿ¾ÿªÿ·ÿ¼ÿ¼ÿ·ÿ§ÿ¶ÿµÿ·ÿ¸ÿ°ÿ¿ÿ¶ÿµÿ¶ÿ´ÿ»ÿ¾ÿ¾ÿÁÿ¹ÿºÿÃÿÄÿÂÿºÿ·ÿ¹ÿ·ÿ½ÿÁÿºÿ¹ÿ¸ÿ¾ÿ»ÿÃÿ¶ÿ»ÿ³ÿ¸ÿ¼ÿ·ÿ¿ÿºÿÉÿ¼ÿ¼ÿ·ÿ°ÿ¶ÿ½ÿ³ÿ´ÿÉÿ·ÿ°ÿ´ÿºÿ»ÿ»ÿÃÿ¾ÿ¾ÿÂÿÁÿ¹ÿºÿ´ÿºÿÁÿÆÿ¾ÿÁÿÇÿÀÿ·ÿÂÿ¿ÿ®ÿºÿ¯ÿ§ÿ³ÿÃÿÉÿÀÿ¹ÿ·ÿÄÿ¼ÿ»ÿ¼ÿ¼ÿ½ÿÃÿÀÿ°ÿ»ÿ¸ÿ°ÿÃÿ¬ÿ¶ÿ·ÿ¹ÿµÿ¬ÿºÿÀÿ»ÿ¶ÿ¬ÿ¼ÿ³ÿ·ÿ¶ÿÀÿ¿ÿ¸ÿÅÿÇÿ½ÿ½ÿÅÿÂÿ¶ÿ³ÿºÿ¼ÿ¸ÿÁÿÇÿ¹ÿ²ÿºÿÁÿ¼ÿºÿÀÿ¦ÿ½ÿµÿ¾ÿ»ÿÌÿ´ÿÄÿÁÿµÿ©ÿ®ÿ½ÿºÿ©ÿ´ÿ¸ÿµÿÁÿÅÿ¹ÿ²ÿ¾ÿºÿ·ÿ¹ÿ§ÿªÿÄÿºÿ³ÿ¼ÿ»ÿ³ÿ¼ÿÆÿ¿ÿ·ÿÀÿÎÿÆÿ¾ÿÈÿÂÿ±ÿ½ÿÃÿÈÿºÿ»ÿ·ÿÈÿ¹ÿÃÿ²ÿµÿ»ÿ¼ÿÂÿ¸ÿ»ÿ´ÿÆÿ¿ÿÆÿÁÿÌÿ¾ÿ¶ÿ·ÿ³ÿÉÿÇÿÈÿÑÿ¾ÿ·ÿ½ÿ¹ÿºÿ¶ÿ«ÿ´ÿ½ÿµÿ·ÿÅÿÌÿÅÿ±ÿ¿ÿ´ÿ¤ÿ¾ÿºÿ¶ÿµÿ¼ÿ¦ÿÃÿ³ÿºÿÌÿ­ÿÅÿ¯ÿ¸ÿ¸ÿ½ÿ¼ÿ½ÿÇÿÑÿÉÿ¹ÿÄÿ¸ÿ®ÿ¸ÿ¼ÿ¹ÿ°ÿµÿÇÿÅÿ½ÿÀÿ¾ÿ¹ÿ¶ÿ¾ÿ¶ÿµÿ¿ÿºÿÂÿ»ÿ°ÿÂÿªÿÊÿ´ÿ·ÿÁÿµÿ±ÿÄÿÃÿ¿ÿÃÿÈÿ¿ÿ¿ÿºÿÀÿ¾ÿÄÿ½ÿºÿÆÿÁÿÀÿÄÿ¿ÿÃÿÇÿÀÿÂÿÈÿÎÿÍÿ¿ÿ²ÿÆÿÃÿÅÿÌÿ¹ÿªÿÍÿ¾ÿ²ÿÃÿËÿÅÿÄÿÀÿ°ÿ¶ÿ¶ÿ¾ÿÄÿÀÿÉÿ¸ÿ´ÿ¸ÿ¼ÿ»ÿ·ÿ±ÿ­ÿ±ÿ¾ÿÍÿÉÿÁÿÁÿ¾ÿµÿÂÿÄÿÃÿÅÿÄÿÁÿÈÿ²ÿ¿ÿºÿÁÿ»ÿ®ÿÂÿµÿ³ÿÅÿºÿªÿ¤ÿ·ÿ»ÿ¼ÿºÿ¯ÿµÿ½ÿ¹ÿ´ÿ°ÿ¸ÿ¸ÿ·ÿ·ÿ­ÿÍÿÄÿ¹ÿÒÿÀÿ¾ÿ®ÿ¯ÿÊÿØÿÇÿÏÿÀÿ±ÿÌÿ·ÿÂÿÁÿ·ÿ½ÿ¸ÿ¾ÿÀÿ¿ÿÅÿÊÿËÿÇÿÅÿÂÿÅÿÀÿÅÿ´ÿÂÿ¼ÿ¸ÿÎÿÄÿ½ÿÀÿµÿÌÿÁÿ¿ÿ¼ÿ¸ÿ£ÿ¾ÿÐÿ¶ÿ¾ÿ¿ÿÅÿÌÿÃÿÂÿÃÿ¸ÿ·ÿ¼ÿ²ÿ²ÿ²ÿ¬ÿµÿ¿ÿ¶ÿ½ÿ§ÿ·ÿµÿ¾ÿÂÿ¿ÿ½ÿÅÿÄÿ¿ÿ·ÿ½ÿºÿ½ÿÃÿ¼ÿÆÿÍÿÇÿÆÿ¼ÿµÿ°ÿºÿÅÿÄÿ­ÿ°ÿ¡ÿÀÿÍÿ¿ÿÇÿÃÿ¹ÿ®ÿ¶ÿ«ÿ¹ÿÀÿÃÿ¸ÿÄÿËÿÁÿ¿ÿÅÿ¾ÿ¨ÿ¨ÿ¸ÿ¹ÿÆÿ·ÿÀÿ¼ÿÈÿ³ÿËÿ±ÿÈÿ½ÿ²ÿ±ÿ±ÿ¾ÿÅÿÄÿ¼ÿ½ÿÇÿÇÿÉÿÃÿ½ÿ½ÿ³ÿ¸ÿ­ÿ»ÿ¼ÿ¿ÿºÿ¡ÿÅÿ®ÿ·ÿ±ÿ¸ÿ·ÿ®ÿÂÿ»ÿµÿ·ÿÅÿÀÿ±ÿ·ÿ¾ÿ¸ÿµÿ´ÿ³ÿºÿ´ÿ®ÿ¶ÿ±ÿ¯ÿµÿ­ÿ©ÿ¼ÿ²ÿ®ÿºÿ¨ÿ¯ÿºÿªÿ¹ÿÄÿºÿµÿ¬ÿ«ÿ­ÿÿ§ÿ¸ÿÃÿ³ÿ¦ÿµÿ²ÿ ÿ²ÿ¼ÿÁÿ³ÿ¸ÿµÿ´ÿ°ÿ¶ÿ³ÿ°ÿ´ÿ¹ÿ»ÿ¼ÿµÿ°ÿ´ÿ²ÿ²ÿ­ÿÅÿµÿ½ÿ©ÿ¼ÿ¼ÿªÿ¶ÿÃÿ¹ÿÁÿÉÿÈÿÃÿ»ÿ¸ÿ¾ÿÂÿµÿ¬ÿ³ÿ°ÿ²ÿ±ÿ¥ÿ¶ÿ³ÿºÿÅÿ¼ÿ¬ÿ¼ÿ½ÿ³ÿ¹ÿÂÿºÿ²ÿ¸ÿ»ÿºÿÄÿÁÿºÿªÿªÿÇÿ¸ÿÂÿ¸ÿ¤ÿ²ÿ½ÿ­ÿ­ÿ±ÿ±ÿ°ÿ°ÿ­ÿ®ÿ·ÿ´ÿ¹ÿ½ÿ¾ÿ¿ÿ±ÿÀÿÌÿºÿÈÿ¹ÿ»ÿÀÿ»ÿ¼ÿ¹ÿºÿÀÿÂÿÅÿÃÿÌÿ³ÿÅÿ¼ÿÊÿÂÿÆÿ¾ÿ¾ÿ¾ÿ¿ÿ¶ÿÁÿ¿ÿºÿ¿ÿ¾ÿºÿºÿ¿ÿÀÿ»ÿ²ÿ·ÿ»ÿÁÿ»ÿµÿºÿ¿ÿ¼ÿ¸ÿÂÿ¼ÿ¼ÿÉÿÃÿµÿ°ÿ»ÿ½ÿ¿ÿ´ÿ³ÿ¯ÿ ÿ²ÿ°ÿªÿ¾ÿ´ÿµÿ¿ÿºÿ»ÿÃÿÂÿ½ÿ·ÿÀÿ½ÿ¸ÿÕÿ¹ÿ­ÿÅÿÄÿËÿÂÿ¶ÿ½ÿÀÿÀÿÂÿÃÿÅÿµÿÃÿÑÿÇÿÉÿÕÿ©ÿÃÿÇÿÂÿ½ÿÆÿÇÿÇÿÁÿ·ÿ½ÿÉÿÂÿ³ÿÒÿ³ÿ¹ÿ¼ÿ«ÿÕÿÊÿÀÿÃÿ´ÿÆÿÉÿ°ÿ®ÿµÿ¸ÿµÿ¶ÿÃÿºÿ¸ÿ½ÿ³ÿ½ÿÂÿ¼ÿ¼ÿ¼ÿ·ÿ¿ÿÁÿµÿÃÿºÿ½ÿ®ÿ¾ÿ®ÿ¿ÿÀÿ°ÿ¹ÿµÿ«ÿ´ÿÇÿÊÿ¼ÿ´ÿ¸ÿ¾ÿ§ÿÁÿÌÿÀÿ¾ÿÅÿÄÿÄÿÊÿ¸ÿ«ÿ»ÿÃÿ¼ÿÅÿÎÿºÿ¼ÿ¸ÿÄÿÃÿ½ÿÁÿ¸ÿ°ÿ·ÿºÿ»ÿÀÿ²ÿ¾ÿ¾ÿ¹ÿ¸ÿ¼ÿµÿÃÿ§ÿ±ÿ½ÿ½ÿÁÿÃÿ¿ÿ¸ÿ¬ÿ¼ÿ³ÿ³ÿ¾ÿ¾ÿµÿ°ÿ­ÿ®ÿ¼ÿ»ÿµÿ¼ÿ»ÿ½ÿÂÿ½ÿÁÿÂÿ«ÿ»ÿÃÿÃÿºÿ´ÿºÿÄÿÆÿÄÿ°ÿÿµÿ»ÿËÿ´ÿ¸ÿ¾ÿ¸ÿ²ÿ¼ÿ¹ÿ¨ÿ²ÿÄÿÏÿÇÿ³ÿÁÿÇÿÁÿ¾ÿÆÿÄÿÄÿÃÿ¼ÿºÿ·ÿ¸ÿ­ÿÅÿ®ÿ³ÿÀÿ²ÿ¶ÿÂÿÈÿÁÿ¶ÿºÿÆÿÆÿ¼ÿ¯ÿºÿÁÿ¹ÿºÿ¾ÿ½ÿ¼ÿ¶ÿ±ÿ»ÿ¸ÿ¼ÿÅÿÌÿ¶ÿ´ÿ¼ÿºÿµÿ´ÿ±ÿµÿÅÿÁÿÇÿ¸ÿ¯ÿÂÿ¹ÿ¿ÿÃÿ¼ÿ³ÿ³ÿÄÿÌÿ¸ÿ¿ÿ¼ÿ¾ÿºÿÅÿ«ÿ³ÿ¸ÿ´ÿ·ÿ»ÿ¼ÿÀÿºÿ³ÿ¯ÿ¶ÿ¾ÿÆÿÉÿºÿ¸ÿÁÿ¹ÿºÿÉÿ¾ÿµÿ±ÿ¿ÿ½ÿ±ÿ´ÿ½ÿ¿ÿ¾ÿ»ÿ´ÿÂÿ³ÿ½ÿ®ÿÁÿÆÿ¿ÿÂÿ¾ÿ·ÿÊÿÆÿ®ÿ¿ÿ±ÿ°ÿÀÿÄÿÂÿÄÿ¿ÿ²ÿ´ÿÂÿ¿ÿÀÿ¶ÿ³ÿÆÿÇÿÅÿÁÿ»ÿ½ÿÇÿ¹ÿ½ÿÊÿ¸ÿÊÿÀÿµÿ¼ÿ»ÿ¯ÿªÿ£ÿ³ÿ¼ÿ¨ÿ¹ÿ½ÿÁÿÂÿ®ÿ¯ÿÂÿ·ÿ·ÿºÿÀÿÄÿ»ÿ®ÿ¦ÿ­ÿ½ÿÇÿÈÿÆÿÄÿÓÿ°ÿ½ÿ½ÿÁÿ¼ÿ¯ÿ²ÿÂÿ½ÿ½ÿÅÿÃÿÅÿÈÿÂÿÁÿÃÿÂÿÀÿ¾ÿ¾ÿ°ÿ¬ÿ«ÿ©ÿ­ÿ³ÿºÿÂÿÅÿ¾ÿµÿ°ÿ¿ÿÃÿÃÿÀÿ·ÿ°ÿµÿÁÿ·ÿ±ÿ±ÿÇÿÆÿÈÿËÿÃÿ¶ÿ¹ÿÊÿ¿ÿÉÿ²ÿÃÿÅÿ½ÿµÿ³ÿ¸ÿ¼ÿºÿ³ÿµÿµÿ²ÿ¿ÿÄÿ±ÿ¨ÿ·ÿ¦ÿ³ÿÁÿ¹ÿ¼ÿ¾ÿºÿ½ÿÀÿ¸ÿºÿ¶ÿÁÿÇÿÂÿ³ÿ²ÿ½ÿÃÿÁÿÇÿËÿÇÿºÿºÿ¸ÿ±ÿ°ÿ¶ÿ´ÿ¹ÿºÿÁÿÀÿ½ÿ¿ÿ½ÿ¸ÿ¼ÿÁÿ´ÿ¿ÿ¾ÿÇÿÆÿÇÿºÿ§ÿªÿ¨ÿÿ®ÿ¦ÿ¥ÿ¥ÿ®ÿ±ÿ¨ÿ³ÿªÿ¥ÿ·ÿ¸ÿ¯ÿ³ÿºÿ·ÿµÿ³ÿ¥ÿ¾ÿ¹ÿ±ÿºÿ¿ÿ½ÿ½ÿ¾ÿ¼ÿ¼ÿ¸ÿ¶ÿÁÿÀÿ»ÿ­ÿÆÿ½ÿ­ÿ³ÿÄÿÎÿÏÿ¶ÿÂÿ¼ÿ´ÿ³ÿµÿ²ÿ«ÿ®ÿÐÿ·ÿ¹ÿ©ÿ´ÿÃÿ·ÿªÿ¸ÿºÿ¡ÿÇÿ²ÿ¿ÿ¿ÿÀÿÁÿ½ÿ¼ÿ¾ÿ¯ÿ·ÿ¯ÿ¯ÿ¸ÿµÿ°ÿ½ÿ¹ÿ°ÿ²ÿ°ÿ¹ÿ´ÿ´ÿ°ÿ®ÿ»ÿ»ÿ¶ÿ¿ÿ³ÿµÿ´ÿ¸ÿµÿ¬ÿªÿÿ¨ÿÆÿ¹ÿ´ÿ¶ÿ³ÿ°ÿ¹ÿÀÿ±ÿ­ÿ°ÿ¬ÿ¸ÿ¶ÿ³ÿ¹ÿÇÿÌÿ½ÿÄÿºÿ­ÿªÿÀÿ·ÿ­ÿ·ÿ¾ÿ´ÿ­ÿ²ÿ³ÿ°ÿ¸ÿ±ÿªÿ´ÿ»ÿ·ÿ¾ÿ¬ÿ¥ÿ¹ÿÃÿ½ÿ¹ÿ·ÿ´ÿ¯ÿ­ÿªÿ³ÿ±ÿ©ÿµÿ³ÿ¬ÿ¯ÿ¬ÿ¯ÿÁÿ¶ÿÃÿÁÿ­ÿ¼ÿ®ÿ³ÿ´ÿ·ÿÁÿµÿÉÿ¾ÿ¾ÿºÿÀÿ·ÿ®ÿ¶ÿºÿ°ÿ­ÿ®ÿ½ÿµÿ«ÿ©ÿ£ÿ©ÿ®ÿªÿ¨ÿ­ÿ­ÿÇÿºÿ¨ÿ³ÿÃÿ¸ÿ®ÿ¹ÿ¼ÿ«ÿ§ÿ»ÿ¸ÿ¯ÿ³ÿ¤ÿ¤ÿ»ÿÁÿÂÿÉÿÅÿ¸ÿ´ÿ¶ÿ¼ÿÌÿ¿ÿ­ÿªÿ®ÿ·ÿÀÿ¿ÿ¾ÿ¾ÿ·ÿ®ÿ»ÿªÿ´ÿ»ÿ¯ÿ­ÿÁÿÈÿ¼ÿÂÿ¹ÿ¸ÿ¿ÿ¨ÿ³ÿ³ÿ¾ÿÃÿ¼ÿ¼ÿ¾ÿ¸ÿÄÿºÿ·ÿ»ÿÄÿ½ÿ¾ÿ»ÿ¹ÿ¼ÿ»ÿÇÿºÿ¾ÿ²ÿ¶ÿ¨ÿ³ÿ¨ÿ«ÿ¯ÿ­ÿµÿ±ÿ²ÿ³ÿ±ÿ°ÿ¶ÿÂÿ´ÿ³ÿ»ÿ½ÿ½ÿ¿ÿÅÿ½ÿ¶ÿÏÿ¶ÿ«ÿ°ÿ­ÿ¹ÿÁÿÃÿÃÿ¼ÿ²ÿ®ÿ¥ÿÇÿ»ÿºÿ¼ÿÆÿ²ÿ·ÿ¿ÿ¸ÿµÿµÿ»ÿ¤ÿ¨ÿÅÿ®ÿ­ÿÆÿÉÿ¿ÿÀÿ½ÿ°ÿ­ÿ¶ÿ¾ÿ­ÿËÿµÿËÿ¾ÿ¸ÿÉÿÀÿ½ÿ¿ÿ³ÿ³ÿÁÿÆÿ¿ÿ¼ÿÄÿ¿ÿ¹ÿµÿÃÿÂÿ·ÿµÿ·ÿ¹ÿºÿ±ÿÈÿÄÿÂÿ¼ÿ¯ÿ»ÿ¸ÿ¶ÿ³ÿ¸ÿºÿ¶ÿ¸ÿ³ÿÁÿ¶ÿµÿÉÿ°ÿ¾ÿËÿ¶ÿ°ÿ±ÿ¶ÿ·ÿ°ÿ´ÿ­ÿ»ÿµÿ¿ÿÇÿ¸ÿ¸ÿ²ÿ¿ÿÂÿÃÿÂÿ¾ÿ¾ÿºÿ­ÿ­ÿ¬ÿÁÿ­ÿºÿÉÿÅÿÇÿ°ÿ­ÿºÿ»ÿ¿ÿÈÿ¾ÿ´ÿ±ÿ¶ÿÀÿ·ÿÓÿ¸ÿºÿµÿ¶ÿ¿ÿ½ÿ°ÿªÿ¯ÿ»ÿÍÿ½ÿ¸ÿÀÿ¿ÿ¼ÿ¿ÿªÿ±ÿºÿ¸ÿ¹ÿÄÿ»ÿÿ¯ÿÉÿ¬ÿ¯ÿÈÿ¶ÿµÿ«ÿ¿ÿ¸ÿÂÿÂÿ¸ÿ²ÿ¶ÿ¸ÿ¶ÿÁÿ·ÿ·ÿ¹ÿºÿ²ÿ´ÿºÿºÿ³ÿºÿÂÿ°ÿ­ÿ´ÿ¹ÿËÿÃÿÇÿ²ÿÃÿÏÿÂÿ¹ÿ±ÿ³ÿ´ÿ»ÿ¸ÿÁÿÁÿ¸ÿµÿ²ÿÂÿÀÿ»ÿ¯ÿÕÿ¾ÿ±ÿ¬ÿ»ÿ¶ÿ¨ÿ°ÿ·ÿ´ÿ³ÿ½ÿ¹ÿ¥ÿ°ÿ½ÿ¡ÿÿÿ©ÿ´ÿ¸ÿÁÿ¿ÿ½ÿÂÿ¾ÿÅÿËÿ¾ÿ®ÿ¯ÿ·ÿ¯ÿ¯ÿ¹ÿ»ÿµÿÌÿ°ÿÃÿÀÿÈÿºÿ§ÿ¶ÿ²ÿ·ÿÈÿ¹ÿ§ÿ­ÿ¯ÿ¯ÿ®ÿ´ÿ¨ÿ¹ÿ¸ÿ«ÿÀÿÌÿÃÿ»ÿ±ÿ¹ÿÂÿ¾ÿ½ÿ½ÿ¹ÿÁÿÂÿºÿ¹ÿ®ÿÿÆÿ¸ÿ¥ÿ¾ÿ®ÿÆÿÌÿ»ÿ±ÿ¶ÿ¾ÿÅÿÈÿ¿ÿ·ÿ´ÿ±ÿÂÿ·ÿ´ÿÆÿ½ÿ²ÿ«ÿ¶ÿ½ÿ±ÿµÿ±ÿ¦ÿÿ¢ÿ·ÿ»ÿ·ÿ°ÿ©ÿ³ÿ¦ÿ·ÿºÿ§ÿ­ÿ¹ÿ¼ÿ°ÿ¯ÿ¶ÿ¸ÿ¹ÿ¹ÿ¸ÿ»ÿ·ÿ³ÿ¸ÿ½ÿ²ÿÿ¹ÿ¬ÿ½ÿÄÿÁÿ®ÿ¸ÿ´ÿ¨ÿ¬ÿÀÿ½ÿÂÿÁÿ¹ÿ»ÿ»ÿ§ÿÿ®ÿ´ÿ´ÿ²ÿ¹ÿ²ÿ¾ÿ²ÿ°ÿ½ÿ±ÿ¶ÿ«ÿ¾ÿ¸ÿ³ÿ·ÿ¸ÿ½ÿ±ÿªÿ¯ÿ®ÿ´ÿ¸ÿ¹ÿÂÿ¼ÿ±ÿ³ÿ­ÿÿªÿ¸ÿµÿÂÿ¿ÿ°ÿ±ÿ¶ÿ´ÿ±ÿ´ÿ¶ÿµÿ¶ÿ®ÿ«ÿµÿ°ÿ¸ÿ·ÿ¸ÿÄÿ°ÿ°ÿÀÿ³ÿ½ÿ¼ÿ²ÿºÿÆÿÀÿ¶ÿ¶ÿ¸ÿ¶ÿ¶ÿ½ÿÀÿ½ÿ¶ÿ¯ÿ¶ÿµÿ¾ÿÓÿÁÿÈÿ³ÿºÿ¤ÿÅÿÊÿ¶ÿ·ÿ¸ÿ½ÿÂÿ¶ÿÁÿÈÿÈÿÀÿ¹ÿ¾ÿ½ÿ´ÿ¶ÿµÿ¬ÿ½ÿÇÿÊÿÅÿ¹ÿ­ÿ´ÿ»ÿ¿ÿÂÿºÿÂÿ½ÿ°ÿ»ÿ²ÿ·ÿµÿ´ÿ¼ÿ»ÿÂÿÍÿÅÿ»ÿ¾ÿ¿ÿ»ÿ¯ÿÃÿÁÿ³ÿ²ÿÍÿ³ÿ®ÿÒÿÃÿªÿ¾ÿÁÿ»ÿÃÿ»ÿ®ÿ¼ÿ¾ÿ¸ÿ¹ÿ¾ÿ¼ÿ±ÿ´ÿÀÿ¼ÿ¹ÿµÿµÿÆÿÂÿÁÿ¾ÿÃÿ½ÿ¶ÿ¶ÿÇÿ»ÿ¹ÿÁÿÂÿ²ÿÇÿÍÿÐÿÁÿ¸ÿ¯ÿ·ÿÊÿÇÿÁÿÆÿÎÿÆÿµÿÂÿ¿ÿ¼ÿ¯ÿ¿ÿ¼ÿÈÿ·ÿ³ÿºÿ¿ÿ½ÿÂÿ¾ÿÆÿ¾ÿ²ÿ®ÿ²ÿ¶ÿÃÿÇÿ¼ÿ¿ÿ¾ÿ³ÿ¸ÿºÿ¸ÿÀÿ¸ÿµÿºÿ¸ÿ½ÿ¸ÿÂÿÁÿÄÿÀÿÁÿ©ÿÕÿÇÿ´ÿ¹ÿ·ÿ£ÿºÿ±ÿ ÿªÿ·ÿ¶ÿ¶ÿ¼ÿ¸ÿ³ÿ¸ÿ¸ÿ­ÿ¨ÿ²ÿ»ÿ²ÿ¬ÿ´ÿ¶ÿÁÿÀÿ³ÿ¬ÿ°ÿ­ÿÅÿ·ÿ¸ÿ¸ÿ¶ÿÏÿ¶ÿ½ÿÄÿÂÿ¸ÿ­ÿ±ÿ¶ÿµÿ³ÿ²ÿ¶ÿ³ÿ­ÿ¶ÿÆÿÌÿÅÿ¼ÿµÿ«ÿ»ÿ³ÿ­ÿ¾ÿ°ÿ®ÿ¶ÿ½ÿ°ÿ¨ÿ®ÿÍÿÿÄÿÿÃÿ®ÿ¼ÿÌÿËÿ·ÿ±ÿµÿ¿ÿÐÿ½ÿ¹ÿ¶ÿ¬ÿ²ÿµÿ¸ÿ¼ÿ¾ÿÂÿ»ÿ»ÿ¾ÿ¾ÿ´ÿÃÿºÿ¼ÿ¿ÿÁÿ¼ÿ»ÿÃÿÃÿ¿ÿ¯ÿÁÿÇÿ¶ÿ¼ÿµÿµÿµÿ³ÿ¶ÿÂÿÉÿÀÿÇÿÃÿ¿ÿ¾ÿ»ÿ¹ÿ¸ÿ¹ÿÂÿÁÿ½ÿ¿ÿ¯ÿ«ÿ¾ÿÇÿÁÿ³ÿ¤ÿ®ÿ©ÿ¿ÿ¾ÿ°ÿºÿ¶ÿ°ÿ°ÿ»ÿ¯ÿ«ÿ¨ÿ¹ÿ¸ÿÁÿºÿÍÿÊÿÀÿ¹ÿ¬ÿ´ÿ°ÿ¾ÿÂÿÉÿËÿ·ÿ®ÿ³ÿ¸ÿÂÿÄÿ½ÿºÿ·ÿ´ÿÂÿ¿ÿ¯ÿ¸ÿÃÿ³ÿÁÿ¶ÿ¶ÿ³ÿ²ÿÃÿ¹ÿ¯ÿ¹ÿ¿ÿÏÿ²ÿºÿ¸ÿ¿ÿ¼ÿºÿ¼ÿ¿ÿÀÿÈÿ¿ÿ¶ÿ«ÿ´ÿµÿ¿ÿºÿ¹ÿÀÿ´ÿ¹ÿ¾ÿ²ÿ»ÿ¼ÿ©ÿ©ÿ¸ÿ¿ÿ½ÿÆÿÈÿ»ÿ¹ÿ²ÿ°ÿ­ÿµÿÇÿ²ÿÃÿ¿ÿÆÿ¼ÿÊÿ¸ÿ¾ÿÆÿ¥ÿÇÿËÿÄÿ¹ÿ´ÿ½ÿÏÿ¾ÿÆÿ½ÿºÿ½ÿÉÿÂÿ¸ÿ®ÿ·ÿºÿ¨ÿ¢ÿ°ÿ¹ÿÁÿÊÿÅÿÂÿÂÿ¾ÿ¼ÿ°ÿ»ÿ½ÿËÿÑÿÃÿ¾ÿ¹ÿ¿ÿ°ÿÓÿ½ÿ³ÿ­ÿ´ÿÅÿ´ÿ»ÿ·ÿÂÿ»ÿ¶ÿÅÿ½ÿÁÿÂÿ¿ÿÈÿÆÿÊÿÁÿÆÿÇÿ´ÿ²ÿ»ÿÀÿ¸ÿ±ÿ»ÿ½ÿ¸ÿ»ÿºÿ·ÿ·ÿ·ÿ¸ÿ¸ÿ»ÿ¼ÿ½ÿ½ÿ¸ÿÇÿÃÿ²ÿ®ÿ¾ÿÀÿ´ÿ·ÿ±ÿ¿ÿÁÿËÿÎÿÑÿ·ÿ´ÿµÿ½ÿÀÿ·ÿÀÿËÿ·ÿÉÿÁÿ¶ÿ®ÿÀÿÃÿ¾ÿ¸ÿÂÿºÿ°ÿµÿ¶ÿÂÿ¿ÿÁÿÁÿ±ÿ±ÿ¾ÿÂÿÇÿ¸ÿ°ÿ¾ÿ´ÿ¹ÿÃÿËÿÁÿªÿ¬ÿ°ÿ¸ÿ¬ÿ´ÿÀÿÏÿ¾ÿªÿºÿ¼ÿÎÿ½ÿÏÿ½ÿ¥ÿ³ÿ³ÿ·ÿÜÿ×ÿ¯ÿ¹ÿÅÿ½ÿ¾ÿ¸ÿÁÿ½ÿ¯ÿ®ÿ©ÿ¹ÿ¿ÿÆÿ°ÿ¸ÿÀÿ¾ÿ¿ÿ¶ÿ­ÿ¶ÿ¹ÿ¶ÿ·ÿÄÿËÿºÿ²ÿ¶ÿ¼ÿ»ÿ®ÿµÿ­ÿ©ÿ´ÿ´ÿ©ÿ»ÿ½ÿÅÿÅÿÃÿÈÿÐÿ´ÿÖÿ¾ÿÆÿÂÿÁÿ½ÿ³ÿ¿ÿ³ÿ¸ÿ³ÿÀÿÂÿÉÿÂÿÇÿ¿ÿÊÿÂÿ¸ÿ¿ÿ¾ÿ«ÿµÿÂÿµÿ»ÿµÿ¶ÿ¹ÿ²ÿ¼ÿËÿ¼ÿ«ÿ¯ÿ±ÿ·ÿÄÿ½ÿ®ÿ«ÿ²ÿ·ÿÄÿ¿ÿÄÿ¿ÿµÿ¹ÿ°ÿ«ÿ¯ÿµÿ¹ÿ·ÿ¶ÿ»ÿ¶ÿ°ÿ¤ÿµÿ¶ÿÌÿµÿºÿ²ÿ¥ÿÔÿ¿ÿ±ÿ¥ÿ¸ÿ¼ÿ±ÿÀÿÅÿºÿ¶ÿ²ÿ¾ÿ¾ÿ¼ÿ¸ÿÈÿÁÿÀÿ¹ÿ²ÿ¯ÿ²ÿ¹ÿ»ÿ·ÿ³ÿ¿ÿÈÿ½ÿ¼ÿÁÿ¼ÿ¼ÿ¹ÿµÿ©ÿÃÿËÿÇÿ¾ÿÅÿÒÿ¯ÿ®ÿ«ÿÇÿ®ÿ¹ÿÁÿ·ÿ¸ÿÎÿÿÂÿ¸ÿÔÿ¯ÿÂÿÎÿ½ÿ®ÿ»ÿ¹ÿ¸ÿ·ÿµÿ¼ÿÁÿÇÿÅÿ²ÿ¼ÿ´ÿ¹ÿ´ÿ¬ÿ¹ÿºÿ¸ÿ¼ÿÄÿ¼ÿ¯ÿÀÿÂÿÂÿÌÿÆÿÂÿ¾ÿËÿºÿ¼ÿÄÿ¾ÿÅÿÃÿÊÿ©ÿÁÿ´ÿ ÿ¬ÿÑÿÇÿËÿÍÿ¯ÿ¸ÿ³ÿÃÿ¹ÿ®ÿºÿÉÿÇÿÊÿÃÿÅÿ«ÿÇÿ¼ÿ½ÿ¿ÿºÿÂÿ¾ÿÂÿ±ÿ¬ÿ¹ÿÅÿ·ÿ»ÿ½ÿµÿ»ÿ¸ÿ½ÿ½ÿ¯ÿ»ÿÅÿ¶ÿ§ÿ¼ÿÆÿ¿ÿÅÿºÿ¯ÿ¯ÿ®ÿ¹ÿ¶ÿÉÿ¼ÿÊÿ²ÿÂÿºÿ­ÿÍÿ²ÿºÿ·ÿ³ÿ²ÿ¼ÿ®ÿ¼ÿ¿ÿªÿ³ÿ¾ÿÃÿ¿ÿµÿ»ÿ¼ÿ¹ÿ³ÿ°ÿ¯ÿµÿ½ÿÁÿÃÿ½ÿ½ÿµÿ´ÿ¸ÿ¯ÿ²ÿ°ÿ±ÿµÿºÿ¾ÿ¾ÿ·ÿ¶ÿ·ÿ»ÿ¶ÿ¼ÿ¶ÿ¹ÿÌÿ»ÿ¸ÿÃÿÂÿ¯ÿ¿ÿ¹ÿ½ÿÍÿÃÿ¬ÿ±ÿ»ÿ´ÿ¹ÿ±ÿ¾ÿÊÿÇÿ¹ÿºÿ»ÿ¹ÿ±ÿ½ÿÆÿ´ÿ°ÿºÿ¼ÿºÿ¸ÿ°ÿ°ÿÂÿÊÿÃÿ¼ÿ¹ÿ·ÿ¾ÿ²ÿÈÿÀÿ·ÿ¹ÿ·ÿËÿÏÿÍÿ©ÿ×ÿ®ÿÕÿ¿ÿÊÿ³ÿ´ÿ°ÿÁÿÁÿ½ÿ´ÿ¼ÿÀÿºÿ³ÿ¸ÿÁÿ²ÿ«ÿªÿ¸ÿ¸ÿºÿ¾ÿºÿ¿ÿÄÿÄÿ¿ÿ¹ÿÃÿÌÿ½ÿ¶ÿ·ÿ³ÿ´ÿ¹ÿ»ÿÐÿÀÿÃÿ¼ÿÇÿ¸ÿ¾ÿ¾ÿ¼ÿ½ÿ»ÿÍÿºÿ·ÿ¿ÿÊÿ¶ÿ»ÿÅÿÌÿ¾ÿ»ÿ´ÿ´ÿ¶ÿ¼ÿÃÿÅÿµÿ¸ÿ¾ÿ´ÿ©ÿ²ÿ»ÿ¼ÿÁÿ¿ÿÅÿÄÿºÿËÿ¸ÿ»ÿÂÿÅÿËÿ¶ÿ¿ÿÁÿ§ÿÀÿÑÿ³ÿ¯ÿÿ³ÿÅÿÀÿ²ÿ¼ÿ»ÿ¿ÿ¸ÿ²ÿ¿ÿ¿ÿµÿ·ÿ¿ÿÂÿ¶ÿ­ÿ³ÿ­ÿµÿ½ÿÂÿÁÿµÿ¾ÿ·ÿ¸ÿ»ÿ¸ÿ¼ÿÃÿ¿ÿÄÿ¶ÿµÿ¼ÿ¶ÿÇÿ¯ÿ¸ÿÇÿ¸ÿºÿÃÿÄÿÅÿÆÿ½ÿÀÿºÿ¸ÿÈÿ½ÿÿ¬ÿ¼ÿ¿ÿ½ÿÂÿ½ÿºÿ¾ÿ»ÿ»ÿºÿ¾ÿ¶ÿÀÿÃÿ³ÿ¤ÿ»ÿ»ÿÉÿ¹ÿ­ÿ¿ÿµÿÿ®ÿ ÿºÿºÿÁÿªÿ¿ÿÆÿÃÿÅÿÃÿÁÿ¹ÿ³ÿ¸ÿ¼ÿ¶ÿ´ÿ°ÿ«ÿ²ÿºÿ¼ÿ»ÿ²ÿ²ÿ¼ÿ³ÿ³ÿ´ÿÀÿ»ÿÀÿÁÿËÿ­ÿÆÿÊÿ¹ÿ¸ÿ·ÿºÿ½ÿ¬ÿ¾ÿ»ÿ®ÿ¹ÿÂÿ·ÿ·ÿ¹ÿ¸ÿÄÿÌÿ¾ÿ´ÿ´ÿ®ÿ·ÿ»ÿ·ÿÃÿÇÿÆÿ¼ÿÅÿÆÿÉÿ­ÿ¦ÿÎÿ×ÿÊÿÇÿÏÿ¼ÿÅÿ­ÿ·ÿÀÿ¹ÿ»ÿ¶ÿµÿ·ÿ¿ÿÊÿËÿÍÿÊÿ½ÿÆÿËÿÀÿÇÿÃÿ²ÿÇÿµÿÁÿÅÿ¸ÿÆÿ³ÿÂÿ½ÿ¶ÿºÿ¸ÿºÿÂÿÉÿÊÿÃÿÉÿÃÿÄÿÆÿ»ÿ¼ÿÃÿ»ÿ¹ÿÂÿÊÿºÿ·ÿÄÿ½ÿ´ÿÁÿºÿÂÿ¸ÿ³ÿµÿ½ÿ¹ÿºÿÀÿ»ÿ¸ÿµÿ»ÿµÿ²ÿ¼ÿÈÿÁÿ½ÿºÿ¯ÿ»ÿ¸ÿ³ÿ¿ÿ»ÿºÿ¶ÿ´ÿ¾ÿ´ÿÊÿ¼ÿÊÿÙÿÉÿÄÿÍÿÆÿ²ÿÃÿ½ÿ¾ÿÇÿÄÿÀÿÉÿ¿ÿ§ÿ´ÿ»ÿ®ÿºÿ´ÿÃÿÍÿÉÿ·ÿÄÿ·ÿÇÿ¸ÿ¼ÿ¶ÿ»ÿ¾ÿ»ÿ¿ÿÅÿ½ÿ¼ÿÀÿÈÿÂÿ¹ÿºÿ´ÿ¸ÿºÿ§ÿÄÿ¯ÿ¯ÿÂÿ¹ÿ¢ÿ»ÿËÿ½ÿµÿºÿ¾ÿ¸ÿ¼ÿ´ÿ¾ÿºÿ²ÿ»ÿ¿ÿ¿ÿ¿ÿºÿÁÿ¿ÿ¤ÿ©ÿ°ÿ¿ÿºÿ¯ÿ§ÿÁÿ¿ÿ­ÿ±ÿ°ÿµÿ¯ÿµÿ¬ÿ£ÿªÿ²ÿ¯ÿ©ÿ®ÿ·ÿ»ÿ¿ÿºÿ¾ÿ³ÿ¬ÿ³ÿ¿ÿªÿ®ÿÂÿ¶ÿªÿ­ÿ­ÿ²ÿ¯ÿ°ÿ±ÿ¨ÿ­ÿ»ÿ¿ÿ¿ÿ´ÿ§ÿ©ÿ¯ÿ½ÿµÿÄÿÂÿÁÿÇÿÀÿ¼ÿ°ÿ­ÿ²ÿ¦ÿ·ÿ°ÿ­ÿ¸ÿ¸ÿ­ÿ®ÿ¿ÿ»ÿ¹ÿ»ÿ½ÿÂÿ®ÿ¬ÿÃÿ½ÿµÿ¾ÿ¼ÿ¬ÿ¾ÿ»ÿ±ÿ¸ÿ±ÿµÿ¾ÿ¹ÿ¿ÿ»ÿ´ÿ±ÿÆÿ®ÿ­ÿÊÿÆÿµÿ³ÿ¦ÿ¹ÿ½ÿ¶ÿÇÿÐÿ¾ÿ¶ÿ²ÿ«ÿ¯ÿ¸ÿÂÿ¸ÿ¾ÿÁÿ¸ÿ´ÿ·ÿÄÿ¼ÿ¼ÿ¶ÿ½ÿÁÿÂÿ³ÿ½ÿÃÿºÿ¸ÿ²ÿ¿ÿÇÿ¾ÿ³ÿ¾ÿ³ÿ³ÿºÿ±ÿ¶ÿ¹ÿÆÿºÿºÿ¿ÿ¶ÿ³ÿ¹ÿ¶ÿ¯ÿ²ÿ»ÿ¿ÿ¿ÿ½ÿÉÿºÿÆÿ´ÿÁÿ¶ÿºÿ´ÿ±ÿ·ÿÀÿ¹ÿ¯ÿ·ÿ¶ÿ®ÿºÿ¯ÿ¾ÿ´ÿÁÿ¥ÿÅÿ±ÿ°ÿ¼ÿ²ÿ¹ÿºÿ¹ÿ¾ÿÄÿÄÿºÿ·ÿ¾ÿÆÿ¹ÿ®ÿÉÿ°ÿºÿ´ÿ¹ÿ»ÿ³ÿ¯ÿ¹ÿ¸ÿ¸ÿÇÿÈÿÇÿ¾ÿ¾ÿÄÿÃÿËÿ±ÿÁÿÇÿ°ÿ¹ÿÁÿÆÿÅÿ»ÿ¹ÿ¿ÿ»ÿ²ÿ¶ÿÂÿ²ÿ®ÿ³ÿ­ÿ±ÿÉÿÈÿ½ÿÄÿÊÿÉÿ¸ÿªÿ¸ÿÂÿ½ÿ¹ÿÅÿµÿÊÿ®ÿÇÿÆÿ¼ÿ¹ÿ¬ÿ¶ÿ»ÿ·ÿ´ÿ®ÿºÿÏÿ¼ÿÂÿ¶ÿºÿ·ÿ¾ÿÂÿÈÿÌÿ¿ÿµÿ¹ÿÀÿ¶ÿ©ÿ³ÿ·ÿ¬ÿ·ÿÎÿ¾ÿ¾ÿÐÿÆÿ½ÿÂÿ¸ÿµÿ¸ÿ³ÿ´ÿÂÿÆÿ³ÿ¿ÿ¶ÿÀÿºÿ½ÿ¼ÿ³ÿ¥ÿµÿ¼ÿµÿ·ÿ¶ÿ¾ÿ²ÿÃÿÈÿÅÿ®ÿÃÿ¿ÿÄÿ¸ÿ»ÿÁÿ¿ÿ¿ÿ»ÿ¾ÿ¾ÿ¼ÿ¹ÿ²ÿÄÿ¶ÿÁÿ½ÿ¸ÿ¼ÿ¶ÿ²ÿ¹ÿºÿ¹ÿÄÿÁÿ¾ÿÇÿ±ÿ·ÿÅÿÃÿ¹ÿºÿ»ÿÀÿÃÿ¶ÿ¼ÿ¤ÿ±ÿÊÿ»ÿÌÿ¼ÿÀÿ»ÿ¼ÿÃÿ¾ÿ²ÿµÿÅÿÏÿËÿ»ÿ»ÿ¯ÿ¿ÿÈÿÈÿÆÿÈÿÃÿ¼ÿ¿ÿ¾ÿµÿ±ÿ·ÿ¾ÿ·ÿ¾ÿÄÿ¿ÿÂÿÍÿÃÿ±ÿºÿËÿ¿ÿÊÿªÿËÿ¿ÿºÿ¹ÿµÿ´ÿµÿµÿ·ÿ¸ÿ¸ÿÆÿ¹ÿ³ÿ¿ÿ§ÿºÿ¶ÿ´ÿ½ÿºÿ·ÿÀÿÃÿÌÿ°ÿ³ÿÅÿ¸ÿÅÿ¿ÿ¶ÿ³ÿ»ÿÂÿ¾ÿ¸ÿÅÿÃÿ¹ÿµÿ¼ÿ»ÿ´ÿ¹ÿÁÿ¾ÿ·ÿ·ÿ»ÿ¹ÿ¼ÿ¹ÿ¼ÿ½ÿÀÿÂÿ´ÿ²ÿ²ÿ±ÿ¿ÿºÿÁÿ¿ÿ¨ÿ¼ÿ´ÿ­ÿ°ÿºÿºÿ´ÿ¹ÿÀÿÇÿÈÿµÿÁÿÇÿ»ÿ¸ÿ¼ÿ·ÿ¸ÿÂÿ½ÿÉÿ³ÿ´ÿ°ÿ¶ÿÀÿ°ÿ±ÿÀÿ½ÿ±ÿºÿÃÿÀÿ½ÿ³ÿºÿÄÿÁÿ¶ÿ¶ÿ¾ÿ¹ÿ¸ÿÅÿ±ÿ¹ÿÃÿ¾ÿ»ÿµÿ´ÿµÿ®ÿ«ÿªÿÉÿ©ÿ½ÿ®ÿÃÿÉÿÁÿ¾ÿ»ÿ¶ÿ·ÿ¸ÿ¼ÿËÿÀÿ¾ÿ´ÿ²ÿ¾ÿ¿ÿ±ÿÀÿÂÿÖÿÀÿ®ÿºÿÅÿÂÿºÿ±ÿ¯ÿ¸ÿµÿÂÿÄÿÏÿ¼ÿ»ÿÃÿ½ÿµÿ¾ÿÆÿÆÿ¯ÿ²ÿ©ÿ»ÿ»ÿ½ÿÀÿ²ÿ©ÿ¹ÿºÿ²ÿ±ÿµÿ¾ÿÂÿÁÿÁÿÃÿÂÿ·ÿ©ÿÂÿÀÿ¿ÿ¾ÿ¾ÿ°ÿ¯ÿÊÿÒÿËÿÒÿ³ÿÄÿÄÿÄÿ»ÿ¶ÿ¸ÿ·ÿÃÿ²ÿ²ÿ´ÿ¹ÿÂÿÇÿÄÿÁÿ¿ÿ²ÿ¯ÿ²ÿ¿ÿÊÿ¿ÿ¹ÿºÿ·ÿ´ÿÁÿÀÿ½ÿÂÿ¸ÿ·ÿ½ÿ¿ÿ»ÿÀÿÊÿ®ÿ¾ÿ¸ÿºÿ¾ÿ¼ÿ¼ÿ½ÿµÿ²ÿ®ÿ¿ÿ¼ÿºÿ¼ÿ·ÿ¶ÿ½ÿÀÿÄÿ¼ÿ°ÿ·ÿ½ÿ½ÿ·ÿ´ÿ¸ÿºÿ ÿ¥ÿ£ÿ¦ÿ¨ÿ°ÿ±ÿ®ÿ¹ÿ¤ÿ¥ÿ¶ÿ¹ÿ©ÿ«ÿºÿµÿÿ¤ÿÃÿËÿ·ÿ¸ÿÁÿÇÿ¼ÿ´ÿ¿ÿ¿ÿ¹ÿ³ÿ´ÿÅÿ°ÿºÿ®ÿÀÿ¹ÿ®ÿ©ÿ¬ÿ»ÿ»ÿ¶ÿºÿ¸ÿµÿ·ÿ¹ÿ·ÿµÿ½ÿÁÿ¶ÿ±ÿ­ÿ­ÿ»ÿÄÿÄÿÉÿ¨ÿµÿËÿÀÿ½ÿ¼ÿÀÿÂÿ¶ÿ¹ÿ¼ÿÀÿ¹ÿ±ÿ²ÿ°ÿ³ÿ¶ÿ¬ÿ¯ÿ«ÿ©ÿ©ÿ¬ÿ©ÿ¯ÿ®ÿ©ÿ·ÿ¿ÿ¿ÿ½ÿ´ÿªÿ­ÿ®ÿ¬ÿ«ÿ¬ÿ®ÿ¤ÿÒÿ¨ÿ£ÿ²ÿ®ÿ¨ÿ¶ÿ¾ÿªÿ³ÿ©ÿ¤ÿ³ÿµÿ»ÿ»ÿ¿ÿÏÿÁÿ»ÿ²ÿ´ÿ¹ÿ®ÿ¨ÿ«ÿµÿºÿ¯ÿ²ÿ·ÿ©ÿ·ÿ³ÿ«ÿ§ÿ°ÿÁÿ¿ÿ°ÿ©ÿ¬ÿ¾ÿÇÿ¯ÿÀÿÇÿ½ÿÁÿ´ÿ¬ÿ¹ÿ«ÿµÿ·ÿ´ÿ°ÿ§ÿ¨ÿµÿÁÿ³ÿÄÿÀÿ»ÿ²ÿ½ÿ¼ÿ¯ÿ°ÿ¸ÿ®ÿÆÿÿ­ÿÁÿ¬ÿ°ÿ·ÿ´ÿ³ÿ¸ÿ·ÿ®ÿÃÿ¶ÿ¬ÿ¥ÿ¤ÿ¨ÿµÿ¾ÿ¸ÿ®ÿ¨ÿ¨ÿ·ÿÀÿ¾ÿÂÿ±ÿ¨ÿ»ÿÆÿ³ÿ²ÿºÿ¾ÿ©ÿ·ÿ«ÿ«ÿ¶ÿ¼ÿ»ÿ¹ÿ¹ÿÀÿ¶ÿÊÿ§ÿ»ÿ¹ÿ¸ÿ¸ÿÄÿÆÿ¸ÿ¸ÿÉÿ¿ÿµÿ­ÿ¾ÿ³ÿ»ÿ·ÿ¯ÿ²ÿ½ÿÅÿ»ÿ®ÿÀÿ©ÿÁÿÄÿµÿ¯ÿ²ÿ¶ÿ·ÿ¾ÿÀÿµÿÈÿÃÿµÿ´ÿ¿ÿ·ÿÀÿÃÿµÿ³ÿ¶ÿ¼ÿ¾ÿÏÿ¼ÿÅÿ¸ÿ®ÿ·ÿ²ÿ±ÿ½ÿ¸ÿ¯ÿÄÿ¾ÿ³ÿ©ÿºÿ·ÿµÿ¹ÿ¼ÿµÿ´ÿÊÿ×ÿÐÿµÿËÿÁÿ¸ÿ½ÿ¸ÿÌÿÈÿ²ÿ³ÿ¹ÿºÿ½ÿ»ÿ¿ÿ³ÿ¿ÿ¾ÿ·ÿ«ÿ·ÿ½ÿ²ÿ´ÿ¶ÿ¶ÿ¹ÿ­ÿªÿ¯ÿ·ÿ¸ÿ®ÿ¬ÿ¯ÿ¶ÿ»ÿ´ÿ³ÿ¼ÿ§ÿÌÿ»ÿÄÿ½ÿµÿÂÿ¾ÿºÿÀÿ¶ÿ«ÿ½ÿ·ÿÆÿÃÿ³ÿ»ÿµÿ¿ÿ®ÿ°ÿ¹ÿ·ÿ´ÿ¶ÿÁÿ±ÿÁÿÁÿ¹ÿ³ÿ½ÿÆÿÅÿÇÿ½ÿ°ÿ¸ÿÄÿ½ÿ®ÿ²ÿµÿ±ÿÆÿ­ÿ·ÿÐÿÈÿ»ÿ·ÿ®ÿ®ÿÀÿÂÿ¸ÿ»ÿÎÿÂÿÈÿºÿ¶ÿ¶ÿ¹ÿ»ÿÂÿÆÿ¾ÿ¸ÿ¶ÿ®ÿ¶ÿ·ÿÊÿÄÿ½ÿªÿÂÿ¶ÿ¾ÿ¾ÿ­ÿ­ÿ´ÿ³ÿ±ÿ¼ÿÃÿ°ÿ·ÿÂÿ¿ÿ³ÿ»ÿ¬ÿ®ÿ¿ÿÃÿ»ÿ¸ÿºÿÅÿ»ÿ¼ÿ¹ÿÊÿÉÿµÿ°ÿ³ÿ½ÿ¼ÿ³ÿ³ÿ¹ÿÀÿºÿ¥ÿ¹ÿ¸ÿÁÿ¹ÿÀÿÀÿ²ÿµÿ¶ÿ¼ÿ¿ÿÃÿÁÿÀÿÄÿ¹ÿÅÿµÿÉÿ¸ÿ¸ÿÅÿÌÿÂÿ·ÿ¶ÿ¾ÿÉÿ¼ÿµÿÂÿ¼ÿ±ÿ·ÿ¾ÿÈÿ·ÿÅÿ±ÿ¾ÿ»ÿ³ÿ°ÿ·ÿ¾ÿÉÿÇÿ»ÿ»ÿ¾ÿÊÿ¹ÿºÿ¹ÿ³ÿ§ÿ¶ÿÿ¬ÿ¶ÿ¶ÿ¯ÿ»ÿ»ÿ­ÿ°ÿ¶ÿ®ÿ»ÿ¼ÿ¶ÿ°ÿ­ÿ¼ÿ®ÿ°ÿ¹ÿ¹ÿ¶ÿ¼ÿ·ÿ°ÿ²ÿ¸ÿ¸ÿ°ÿ´ÿ®ÿ¿ÿÀÿ¬ÿ¼ÿ·ÿÍÿÁÿ¹ÿ»ÿ¶ÿºÿ¹ÿ»ÿÄÿÊÿÀÿ·ÿ¿ÿ³ÿ±ÿªÿ³ÿ¥ÿ±ÿªÿ°ÿ¼ÿÄÿ·ÿ¶ÿ¯ÿ³ÿÀÿºÿ«ÿ´ÿÃÿÀÿ¶ÿ²ÿ´ÿ¿ÿÂÿÇÿ²ÿÀÿºÿµÿ¼ÿÎÿ¾ÿ¼ÿÁÿ¼ÿÁÿÀÿ³ÿ¶ÿ«ÿ·ÿÇÿ·ÿ°ÿÀÿ¿ÿ¸ÿ¬ÿ±ÿ·ÿ°ÿ¶ÿ¯ÿªÿ¨ÿ±ÿÃÿÃÿÆÿÄÿ¶ÿ¨ÿ«ÿ®ÿ¾ÿ¸ÿ²ÿ´ÿÂÿ»ÿ³ÿ¼ÿ¿ÿ¸ÿ·ÿÃÿ½ÿ´ÿµÿ¯ÿ±ÿ¯ÿ¡ÿºÿ¾ÿ¿ÿ¸ÿ¬ÿ·ÿ¶ÿ¶ÿ±ÿ«ÿºÿµÿ¿ÿ¹ÿ¼ÿ¹ÿºÿºÿªÿµÿ²ÿ¯ÿ¬ÿ°ÿ¹ÿ·ÿÁÿ«ÿ³ÿ¬ÿ¸ÿ¥ÿµÿ¸ÿ¹ÿ¹ÿºÿºÿ´ÿ«ÿ§ÿ¦ÿ¬ÿ´ÿ®ÿ¸ÿ±ÿ¬ÿ®ÿ¶ÿ¯ÿÃÿ¼ÿ¿ÿ±ÿÿ¯ÿ´ÿ°ÿ­ÿ®ÿ¯ÿ®ÿ§ÿ®ÿºÿ°ÿ°ÿÂÿ¯ÿ°ÿ¯ÿÇÿ¿ÿ®ÿÀÿ¸ÿ¾ÿÆÿ©ÿªÿ½ÿ¾ÿÀÿµÿ°ÿ¼ÿ¸ÿ³ÿ·ÿ³ÿ±ÿ¯ÿ±ÿºÿµÿ»ÿÁÿ¯ÿÉÿ»ÿ°ÿÅÿ¶ÿ°ÿ©ÿºÿ¿ÿ½ÿ¼ÿ·ÿ·ÿ¾ÿ¶ÿ±ÿ¹ÿºÿ¶ÿ°ÿ±ÿ±ÿºÿÆÿÈÿÄÿ¯ÿ³ÿÁÿ½ÿ·ÿµÿ¿ÿ¼ÿ´ÿ±ÿ½ÿ²ÿ­ÿµÿ¼ÿ¼ÿ¼ÿ¿ÿÂÿ´ÿ§ÿ³ÿ´ÿ®ÿÈÿ·ÿÖÿ¾ÿºÿ¹ÿ¶ÿ²ÿ¸ÿ¹ÿ¿ÿÂÿÇÿÂÿ¼ÿ¹ÿ°ÿ³ÿ¼ÿºÿÂÿ¿ÿ¹ÿ¹ÿ¶ÿ½ÿ®ÿ­ÿ¬ÿµÿÍÿÂÿ½ÿÉÿµÿÊÿÈÿ·ÿ½ÿ©ÿËÿ¿ÿ¾ÿ¹ÿÀÿÔÿÊÿÇÿµÿ½ÿÂÿ³ÿ¼ÿÉÿÄÿ¸ÿ­ÿ´ÿ¶ÿ³ÿÁÿ¸ÿ·ÿ¯ÿ°ÿ¼ÿ»ÿËÿ¶ÿÆÿ²ÿ½ÿÐÿ¼ÿºÿ·ÿ°ÿ»ÿÎÿÊÿÂÿÇÿÁÿµÿ²ÿ¶ÿºÿ¾ÿ¿ÿÀÿÀÿ®ÿ­ÿ¼ÿÎÿÂÿ³ÿÀÿ´ÿ¾ÿ«ÿ¿ÿÃÿËÿ³ÿÀÿ­ÿ¶ÿ²ÿ½ÿ©ÿ«ÿ¯ÿ±ÿ´ÿºÿ»ÿ´ÿ°ÿ¬ÿ²ÿ¸ÿ­ÿ¶ÿÁÿ½ÿ»ÿ³ÿ§ÿ°ÿ¹ÿ°ÿµÿµÿ°ÿ»ÿ»ÿÇÿÀÿ·ÿ¼ÿ¹ÿ±ÿ¶ÿ·ÿ´ÿ´ÿ²ÿ±ÿ«ÿµÿ¼ÿ¹ÿ¿ÿÀÿ¾ÿºÿ³ÿºÿÇÿÄÿ¿ÿ»ÿ·ÿ²ÿ¬ÿ»ÿ»ÿ°ÿ¼ÿ»ÿ³ÿ¯ÿÄÿÊÿ¬ÿ¯ÿ½ÿÃÿ·ÿ­ÿ»ÿÉÿÅÿ´ÿ°ÿ¸ÿ¹ÿ½ÿÀÿ¶ÿ¬ÿ¼ÿÍÿÅÿ¾ÿ¯ÿ¬ÿ­ÿ´ÿ¹ÿ¾ÿ¿ÿºÿºÿ½ÿ¼ÿ²ÿÁÿ¯ÿ¼ÿ»ÿ¼ÿ»ÿ¾ÿ¸ÿ»ÿÆÿÊÿÃÿ½ÿÃÿÉÿÅÿ¼ÿ¸ÿ­ÿ©ÿ­ÿ¶ÿÂÿºÿ©ÿ°ÿµÿ°ÿ½ÿ½ÿÂÿ·ÿÁÿºÿ«ÿ¸ÿ©ÿ¬ÿ¯ÿ­ÿÆÿºÿ¨ÿ½ÿºÿ¢ÿ¸ÿ¥ÿÁÿ¿ÿÊÿ¶ÿÈÿÀÿµÿ½ÿ¸ÿÁÿ³ÿ¯ÿ·ÿ°ÿ¹ÿÅÿÉÿÈÿ¼ÿ·ÿ¹ÿ½ÿ¾ÿºÿ¼ÿ¶ÿ»ÿÂÿ²ÿºÿ¼ÿÆÿ³ÿ²ÿ¾ÿµÿ±ÿÃÿ¼ÿÑÿµÿ®ÿÃÿ¸ÿ·ÿÁÿºÿÀÿ¼ÿÊÿÂÿ·ÿ·ÿ³ÿ·ÿÀÿ³ÿ¿ÿÄÿ®ÿ±ÿ»ÿ»ÿ½ÿ¶ÿ¦ÿ¢ÿ´ÿµÿ¸ÿÁÿÅÿÈÿ¼ÿ´ÿ¹ÿµÿÀÿÅÿµÿ©ÿ·ÿ¿ÿ»ÿ·ÿËÿ´ÿ´ÿ«ÿ©ÿ³ÿ´ÿÍÿµÿÂÿËÿÊÿÅÿÇÿÄÿ¹ÿ»ÿ¶ÿ½ÿ»ÿ³ÿ·ÿ³ÿ¸ÿ³ÿ²ÿÃÿ½ÿ¼ÿÆÿ¼ÿ¸ÿÁÿºÿ¼ÿÀÿÁÿÀÿ·ÿ»ÿ¼ÿ±ÿ²ÿÃÿÂÿÅÿ®ÿ½ÿÄÿ¾ÿÂÿ»ÿÅÿÀÿÀÿ¿ÿ¯ÿµÿÃÿ¸ÿÃÿÂÿÃÿÂÿÃÿ¿ÿ¶ÿ±ÿ¹ÿÃÿ½ÿ´ÿ¸ÿ¿ÿÄÿÂÿ¸ÿ¬ÿ¨ÿ·ÿ½ÿºÿ¼ÿ­ÿ³ÿÆÿ¶ÿ¸ÿÈÿ¿ÿ¶ÿ·ÿÂÿ¿ÿ¸ÿ®ÿÁÿÆÿ½ÿ¹ÿÄÿ¸ÿÃÿÌÿ«ÿÂÿ»ÿÅÿÊÿÃÿµÿ±ÿ±ÿ»ÿ¾ÿ¯ÿºÿ·ÿ´ÿ¯ÿ´ÿÅÿ¾ÿ°ÿ´ÿ²ÿ·ÿµÿ»ÿÂÿ½ÿ½ÿºÿ»ÿºÿ¹ÿÁÿÀÿ¿ÿ·ÿ·ÿ´ÿ¹ÿÉÿÆÿÐÿÅÿ½ÿ³ÿ³ÿ®ÿ£ÿ¢ÿÂÿàÿ°ÿÃÿ¿ÿ¿ÿ»ÿ¸ÿ¼ÿÅÿ¼ÿ»ÿ¾ÿ¼ÿÎÿÀÿÄÿºÿ£ÿ½ÿºÿ¾ÿ¾ÿ³ÿ¾ÿÉÿÈÿÀÿ¶ÿ¶ÿºÿ·ÿºÿ¾ÿÃÿ½ÿ®ÿ¶ÿ·ÿ²ÿ¶ÿÈÿËÿ¼ÿ¹ÿ·ÿÂÿ¼ÿ§ÿ´ÿµÿ¼ÿºÿ¾ÿÂÿ»ÿ´ÿ½ÿÐÿ¶ÿ¼ÿ¼ÿ¯ÿ¹ÿÀÿµÿ¼ÿÂÿÃÿÏÿÃÿÑÿ¾ÿ·ÿÂÿºÿ½ÿÁÿ©ÿ·ÿ¶ÿµÿ½ÿÁÿÇÿ¿ÿ¶ÿ¿ÿÃÿ½ÿ¶ÿ·ÿ¼ÿ¾ÿ¿ÿ¸ÿ¸ÿ·ÿ´ÿ¿ÿÉÿÍÿÂÿ¿ÿ½ÿ²ÿ³ÿ·ÿ·ÿ¹ÿ¿ÿ¾ÿ«ÿÌÿ¹ÿ®ÿ¦ÿ³ÿ±ÿ¿ÿ°ÿ¸ÿÄÿÄÿ»ÿÄÿ²ÿ´ÿÇÿºÿºÿ½ÿÇÿ¹ÿ¤ÿ¯ÿºÿÅÿÀÿºÿ´ÿ°ÿ±ÿ±ÿÁÿ¿ÿ´ÿ¼ÿ½ÿµÿ·ÿ»ÿ³ÿ·ÿÃÿµÿ½ÿÅÿÀÿÂÿµÿ­ÿÄÿÅÿ²ÿ¸ÿÉÿÀÿ±ÿ£ÿÎÿ¯ÿ´ÿºÿÁÿ¾ÿÈÿ¶ÿÃÿ®ÿÏÿ®ÿÁÿ¼ÿ¡ÿ¬ÿ¼ÿ¾ÿÃÿ²ÿ´ÿ½ÿÇÿÁÿ¿ÿªÿ¼ÿÈÿÀÿ¼ÿ¸ÿÁÿ»ÿ·ÿÂÿÁÿ´ÿ´ÿÁÿºÿ¯ÿ¶ÿ»ÿ½ÿÁÿµÿ¯ÿ¼ÿÅÿ¼ÿ²ÿ«ÿ©ÿ»ÿÏÿ¼ÿ®ÿÃÿ¯ÿÇÿÃÿ¿ÿ¬ÿÚÿ´ÿÆÿÿÊÿÄÿÀÿÆÿÀÿ²ÿ²ÿ³ÿ¶ÿ¨ÿ»ÿÀÿÁÿÂÿ¼ÿ¿ÿ¹ÿÆÿÆÿ¾ÿ¼ÿÀÿÅÿ¼ÿ±ÿ¬ÿ¿ÿÇÿºÿ¾ÿ½ÿÂÿ¸ÿ¸ÿ³ÿ·ÿ´ÿ¶ÿ¨ÿ¼ÿÀÿµÿ¾ÿËÿÇÿ»ÿ½ÿºÿµÿ¼ÿÄÿµÿ­ÿ¾ÿ±ÿ¶ÿÇÿµÿºÿÅÿ»ÿÁÿ¶ÿ¿ÿ±ÿ²ÿ¾ÿ¿ÿºÿºÿ³ÿ²ÿ±ÿ·ÿ½ÿ½ÿ·ÿ¸ÿ·ÿ´ÿ·ÿµÿ®ÿªÿ³ÿ³ÿ³ÿ¸ÿ»ÿ¸ÿ°ÿ¶ÿºÿ¬ÿÃÿÈÿ»ÿ»ÿ»ÿ¶ÿÆÿ¹ÿ¼ÿ¶ÿÈÿÄÿÆÿ¸ÿ¸ÿ´ÿ¸ÿ¸ÿÁÿ°ÿ¸ÿ¯ÿºÿÀÿÂÿ¶ÿ·ÿ½ÿÅÿÄÿÃÿºÿ´ÿ¿ÿÃÿÉÿÐÿÐÿÍÿ¿ÿ¸ÿµÿ²ÿ¯ÿ¹ÿÁÿÆÿÈÿÂÿ¾ÿ°ÿ¸ÿÂÿ¶ÿºÿ½ÿ¾ÿ¸ÿ¿ÿ¯ÿ«ÿÂÿ´ÿ¾ÿ©ÿÉÿÉÿ½ÿ¬ÿ¾ÿ¾ÿ´ÿÁÿ¿ÿ¿ÿºÿÆÿ¿ÿºÿÀÿ¼ÿ¿ÿÂÿÌÿÐÿÃÿÃÿÄÿ»ÿµÿ¼ÿÁÿ½ÿ¯ÿ¹ÿÁÿºÿÉÿ¾ÿÂÿ¸ÿ¿ÿ¾ÿÈÿ¹ÿÁÿËÿ¿ÿ·ÿÄÿ¸ÿÂÿÀÿÀÿÂÿÃÿÁÿÁÿ½ÿ¶ÿ²ÿºÿ¾ÿ¿ÿ»ÿ¼ÿ¹ÿ´ÿ»ÿÅÿÁÿ±ÿ°ÿ¸ÿ´ÿ¹ÿ¿ÿµÿ¶ÿºÿÉÿ·ÿ©ÿ®ÿÂÿ¹ÿ¿ÿÂÿÏÿ¶ÿ¶ÿÂÿ¸ÿÆÿÇÿÜÿ¼ÿÁÿ³ÿ»ÿÄÿ¶ÿ°ÿ½ÿ¾ÿ½ÿ´ÿ·ÿ»ÿ´ÿ¬ÿ±ÿ¹ÿ²ÿ¶ÿ¹ÿ²ÿ¾ÿºÿ¾ÿÀÿÊÿ¸ÿ¾ÿ½ÿ¼ÿ¼ÿ¾ÿ½ÿ¹ÿÅÿÅÿ½ÿ¿ÿ½ÿ¿ÿÈÿ¾ÿ½ÿ´ÿ½ÿ»ÿÅÿ²ÿÿ«ÿ´ÿµÿ´ÿ´ÿ¸ÿ¶ÿ¸ÿ¿ÿºÿ´ÿ¾ÿÁÿ³ÿÄÿÁÿÀÿ©ÿ»ÿ¤ÿÀÿÆÿÉÿ»ÿÀÿÒÿÇÿÃÿÏÿ¾ÿ¹ÿÒÿ»ÿºÿ¸ÿºÿ¹ÿºÿÀÿÃÿÆÿµÿ³ÿ¶ÿªÿ±ÿ¹ÿ±ÿ±ÿ¬ÿ°ÿ¸ÿ¹ÿ­ÿ³ÿ·ÿ¼ÿµÿ¸ÿÅÿ³ÿ¼ÿÄÿÈÿ°ÿ·ÿµÿÁÿ³ÿ´ÿ¶ÿ¸ÿÅÿ»ÿµÿ¹ÿ³ÿ¾ÿÏÿÙÿËÿ¸ÿ¶ÿ­ÿ¸ÿÂÿ·ÿ·ÿ·ÿ·ÿ·ÿ¹ÿºÿ¸ÿ¼ÿ²ÿ³ÿ¼ÿ¿ÿÐÿÄÿÏÿ³ÿ®ÿ»ÿÀÿÂÿÀÿ·ÿ±ÿ¹ÿ¾ÿÇÿÅÿÂÿÆÿ¼ÿÀÿÆÿ½ÿºÿÃÿ®ÿÈÿÂÿÀÿ½ÿÇÿÁÿ¶ÿ¶ÿÉÿ°ÿ³ÿ·ÿÀÿ³ÿ´ÿÂÿÉÿ½ÿ¶ÿºÿ»ÿ·ÿ½ÿÊÿÈÿ¶ÿ®ÿÁÿÀÿ³ÿ¼ÿ²ÿ¸ÿÆÿÉÿÑÿ·ÿ¾ÿ¦ÿÆÿ»ÿÿ¶ÿºÿ¾ÿ³ÿ¶ÿ´ÿ¸ÿ¼ÿ¶ÿ·ÿÀÿ·ÿ±ÿ½ÿÁÿÁÿ¶ÿ«ÿ«ÿ¬ÿ¥ÿÁÿ³ÿ¾ÿÅÿ³ÿÄÿÇÿ½ÿÏÿÃÿ¿ÿ´ÿ©ÿ½ÿÅÿËÿÄÿÅÿÆÿºÿ½ÿÀÿ´ÿ±ÿ·ÿ¿ÿÎÿºÿ½ÿÇÿ½ÿÈÿºÿÆÿ¼ÿ¾ÿ¾ÿ»ÿ·ÿÈÿÇÿºÿÁÿÈÿ»ÿ¹ÿºÿ³ÿ¹ÿ»ÿ·ÿ½ÿÇÿÂÿµÿÀÿÅÿ³ÿ¨ÿ¥ÿ¸ÿ«ÿ»ÿ³ÿ®ÿ¾ÿµÿ´ÿ²ÿ²ÿ¹ÿ¾ÿºÿ¸ÿÃÿÄÿ°ÿ³ÿ´ÿ¸ÿ³ÿ°ÿµÿ·ÿ©ÿ´ÿÿ¬ÿÁÿ¬ÿ¬ÿ²ÿ¸ÿ²ÿ´ÿ¹ÿ²ÿ«ÿ­ÿ­ÿ¬ÿ´ÿ°ÿÀÿÁÿ¿ÿÅÿ½ÿ§ÿ²ÿÿ­ÿ³ÿªÿ´ÿ¬ÿ©ÿ¶ÿ±ÿ¬ÿµÿºÿ¹ÿ¹ÿµÿ²ÿ¶ÿ¶ÿµÿºÿÈÿ¯ÿÀÿ¼ÿÄÿ²ÿ©ÿ«ÿµÿ®ÿªÿ½ÿ¾ÿ«ÿ°ÿ¹ÿ±ÿ¯ÿ¯ÿ­ÿ«ÿ¼ÿ½ÿÆÿÏÿÆÿ«ÿ·ÿºÿ²ÿºÿºÿ¸ÿ¶ÿ®ÿ´ÿ½ÿºÿµÿ´ÿºÿ½ÿ¶ÿÈÿ¹ÿÀÿ¯ÿ¯ÿ¥ÿ°ÿ½ÿÈÿ¿ÿÃÿºÿ»ÿ¿ÿÁÿÁÿºÿ¹ÿ»ÿ«ÿ­ÿ¶ÿÂÿ´ÿ¼ÿ¯ÿ±ÿºÿ³ÿ¿ÿ¾ÿ¸ÿ´ÿÀÿÃÿµÿªÿ¬ÿ´ÿÁÿÆÿ¼ÿÈÿ¾ÿÿ¯ÿÂÿ¸ÿ°ÿ°ÿÅÿ±ÿ¯ÿ§ÿ«ÿ¾ÿÂÿµÿ¯ÿ·ÿÂÿÐÿ¿ÿÅÿ»ÿÀÿ´ÿÇÿÂÿÂÿÀÿ³ÿ¼ÿÀÿÀÿÁÿ¾ÿ¿ÿ¿ÿ¸ÿ²ÿ¾ÿ·ÿ¸ÿËÿËÿ®ÿ ÿ±ÿÂÿ¼ÿ¶ÿ¼ÿ¿ÿÆÿÇÿµÿµÿ¿ÿÂÿ¹ÿ¤ÿÆÿ°ÿ¾ÿ²ÿ¾ÿ´ÿ·ÿ»ÿ®ÿ¦ÿµÿÃÿÅÿÃÿÀÿÎÿËÿÍÿ·ÿÂÿ·ÿÂÿ¦ÿ»ÿÂÿ½ÿ·ÿ¸ÿ½ÿºÿ¬ÿ¬ÿºÿÃÿ½ÿºÿ¾ÿºÿ·ÿºÿ¿ÿÊÿ»ÿºÿ¾ÿ»ÿ³ÿ³ÿ¿ÿ¼ÿ¸ÿÅÿ¬ÿÀÿµÿÎÿÇÿÃÿ¼ÿ²ÿ¼ÿ¿ÿ¹ÿ¸ÿ³ÿ·ÿÒÿÂÿÃÿªÿ¹ÿ¹ÿ¾ÿÃÿÎÿÈÿ²ÿ±ÿÁÿ·ÿ¬ÿ¾ÿÀÿÈÿºÿ¿ÿÖÿÁÿÀÿÅÿ½ÿ¾ÿµÿ´ÿ¶ÿ¹ÿ¶ÿ¶ÿÌÿÅÿºÿºÿ·ÿ¼ÿÑÿÀÿ¸ÿ¹ÿ¨ÿ°ÿÁÿÃÿÅÿÄÿ´ÿ¾ÿÄÿ·ÿ¸ÿ¦ÿ¹ÿÆÿÅÿºÿÈÿÆÿºÿ¼ÿÁÿÂÿÇÿ½ÿ³ÿ¹ÿÕÿ·ÿÃÿÆÿ¾ÿ¶ÿ¬ÿ¯ÿÃÿÍÿ¼ÿ´ÿÄÿÉÿÇÿÄÿ¯ÿ¾ÿ¾ÿ¸ÿ½ÿ½ÿ·ÿ°ÿ·ÿÇÿ¹ÿ¶ÿ½ÿ´ÿÅÿ¿ÿ·ÿÆÿÄÿ¿ÿ¿ÿ¶ÿªÿ±ÿ»ÿ¬ÿÀÿÊÿ¹ÿ¿ÿÀÿÅÿÀÿÅÿÊÿÄÿÀÿ¿ÿ¹ÿ»ÿ®ÿ½ÿ½ÿ¼ÿÊÿÀÿÀÿ½ÿ¯ÿ®ÿÁÿÊÿ¹ÿ¿ÿ´ÿÅÿ¹ÿ·ÿºÿ´ÿ·ÿ¸ÿ¾ÿÃÿ»ÿ½ÿÄÿÅÿºÿÈÿ¸ÿÀÿÄÿºÿ±ÿ½ÿ¾ÿ¬ÿ°ÿ²ÿ®ÿ¾ÿ¶ÿ±ÿ¶ÿ·ÿ¬ÿ¸ÿÅÿÁÿ¶ÿ¯ÿ¼ÿ¸ÿ¼ÿ¼ÿÃÿ¾ÿÆÿ½ÿºÿ»ÿ²ÿ°ÿ¸ÿ­ÿµÿ«ÿ¹ÿÁÿºÿ·ÿ·ÿ·ÿ²ÿ·ÿÂÿ¶ÿ¶ÿºÿ°ÿ´ÿ°ÿ®ÿ¼ÿ¿ÿ¹ÿ±ÿªÿ³ÿ»ÿªÿÊÿµÿÈÿÀÿ¸ÿ·ÿ·ÿ·ÿ»ÿÂÿÍÿ³ÿ¾ÿ·ÿ ÿ·ÿ¼ÿ½ÿ¼ÿ¼ÿÁÿÄÿÅÿªÿÆÿ¿ÿ±ÿµÿÀÿ²ÿ³ÿ¿ÿ·ÿµÿ½ÿ©ÿÅÿºÿºÿ½ÿ¹ÿ·ÿ´ÿµÿÂÿÃÿ¨ÿºÿ¿ÿ¿ÿÂÿ²ÿ¹ÿÈÿÁÿ³ÿ¶ÿ´ÿ¶ÿ·ÿ´ÿ¸ÿ¿ÿÃÿÈÿÀÿ´ÿ¸ÿµÿµÿ´ÿÊÿ¿ÿÌÿÎÿÄÿ·ÿ·ÿÁÿ³ÿ¿ÿÈÿÅÿ¦ÿ·ÿÃÿ¿ÿ½ÿ¾ÿ¾ÿÁÿ«ÿÿ¥ÿÀÿ¼ÿ·ÿ¯ÿ®ÿ¹ÿ¸ÿ«ÿ¼ÿ®ÿ¼ÿ¶ÿ¼ÿÇÿÊÿÄÿ¼ÿºÿ¹ÿÎÿ¿ÿÁÿ²ÿ¯ÿ¸ÿ½ÿÂÿÒÿÁÿ­ÿÀÿÆÿ¿ÿÇÿÊÿÃÿ¸ÿ¸ÿÅÿÁÿ¸ÿ®ÿ·ÿ¾ÿ°ÿ²ÿ¾ÿ¾ÿÎÿ§ÿÎÿºÿ´ÿ¸ÿ³ÿ´ÿµÿ´ÿËÿÈÿ¿ÿ½ÿÁÿ»ÿÂÿºÿ®ÿºÿÄÿ¿ÿ¿ÿÅÿÁÿÇÿ¸ÿ¹ÿÁÿµÿ¥ÿ©ÿ°ÿ°ÿ¹ÿºÿµÿ¶ÿ½ÿÂÿÈÿÃÿ°ÿÈÿÃÿ´ÿ³ÿ³ÿ®ÿºÿ°ÿ­ÿ¨ÿ­ÿ§ÿ¨ÿ«ÿ°ÿ³ÿ ÿ©ÿ©ÿºÿ°ÿªÿ¦ÿ£ÿ¦ÿ«ÿ¾ÿ³ÿ¬ÿ½ÿÄÿ²ÿ¬ÿ½ÿ±ÿªÿ«ÿ´ÿ¾ÿ±ÿÂÿ¯ÿ®ÿ¸ÿÂÿ³ÿ«ÿ¹ÿ·ÿ®ÿ¿ÿ·ÿµÿ±ÿ¶ÿ»ÿ¹ÿ¾ÿÁÿ¶ÿ½ÿÂÿ½ÿ®ÿ¯ÿÁÿÄÿ´ÿ ÿºÿÈÿ»ÿ¸ÿ»ÿ¿ÿÀÿ·ÿ¹ÿ¼ÿ·ÿÂÿ³ÿ²ÿ»ÿÈÿÑÿ¾ÿ£ÿ·ÿ¬ÿµÿµÿ«ÿªÿ­ÿ¨ÿ°ÿ·ÿÀÿÀÿºÿ®ÿ¬ÿ¨ÿ«ÿ¹ÿ­ÿ·ÿ²ÿÀÿ©ÿ¯ÿ¼ÿ¶ÿ«ÿ³ÿ¿ÿ¬ÿ±ÿ¢ÿ©ÿ©ÿ±ÿ¸ÿ´ÿµÿÊÿ¯ÿ­ÿ¤ÿ½ÿ½ÿ®ÿ¶ÿ¿ÿ´ÿ¨ÿ­ÿ¸ÿ»ÿ¸ÿºÿ¶ÿªÿªÿ±ÿ¼ÿÌÿ²ÿÃÿ²ÿ©ÿ¯ÿ¿ÿ¼ÿ¹ÿ³ÿ©ÿ½ÿ»ÿÁÿ»ÿ¿ÿ¸ÿ´ÿ°ÿ¬ÿ®ÿºÿ·ÿ¬ÿÄÿ®ÿËÿÄÿÇÿ¿ÿ¬ÿ´ÿÇÿ²ÿ´ÿ¼ÿ¯ÿÇÿ¿ÿ·ÿ²ÿ²ÿ·ÿ½ÿÅÿ·ÿ·ÿ²ÿ·ÿ±ÿ¶ÿ³ÿ®ÿ´ÿ»ÿºÿ·ÿ¶ÿ­ÿÃÿ·ÿ¾ÿ·ÿ²ÿ·ÿ»ÿ¸ÿ³ÿ®ÿ²ÿ¨ÿµÿ¶ÿ¹ÿ´ÿ¬ÿ¯ÿµÿ¸ÿ¾ÿ¿ÿ»ÿ·ÿ¯ÿ¹ÿ¶ÿ·ÿÁÿÃÿµÿ²ÿÃÿ²ÿ¹ÿ®ÿ½ÿÀÿÀÿ·ÿ¶ÿ¿ÿ½ÿ¸ÿ¯ÿ¶ÿ«ÿ«ÿ¸ÿÁÿ½ÿ®ÿ¬ÿ·ÿ¸ÿ³ÿ¿ÿÄÿ¸ÿ¶ÿ´ÿ·ÿ¹ÿ¹ÿ¾ÿÄÿ»ÿ³ÿ¾ÿÅÿ²ÿ­ÿ²ÿÀÿºÿÀÿÁÿµÿ±ÿ¹ÿ­ÿ£ÿÉÿ¶ÿ¯ÿ¨ÿ´ÿ²ÿ¼ÿ»ÿµÿ¯ÿ¬ÿ¿ÿÎÿ¿ÿ°ÿ¿ÿ²ÿÄÿËÿÃÿ¹ÿ¹ÿ´ÿ±ÿ¾ÿÁÿ¾ÿ¸ÿ¸ÿ»ÿÁÿ¸ÿ±ÿ²ÿ¶ÿµÿ¬ÿ®ÿ­ÿ±ÿ´ÿ¨ÿÿºÿÄÿÄÿ¼ÿ®ÿ·ÿ»ÿ¨ÿ®ÿ¹ÿ»ÿµÿÂÿµÿ³ÿ±ÿ²ÿºÿ¹ÿ·ÿ·ÿ±ÿ³ÿ¸ÿºÿÃÿµÿ°ÿ¿ÿÅÿ¶ÿ¶ÿ¿ÿÆÿÂÿ¹ÿ½ÿ¼ÿ¹ÿ¾ÿ±ÿ°ÿ¸ÿÁÿºÿ¾ÿÁÿÀÿºÿºÿÀÿ´ÿ¾ÿ±ÿ¬ÿ·ÿ¦ÿ­ÿ»ÿ­ÿ­ÿ¾ÿ¶ÿ¨ÿ»ÿÍÿ½ÿ¾ÿÁÿËÿ·ÿ®ÿ»ÿ¯ÿ¶ÿ­ÿ®ÿ¾ÿÂÿ¹ÿ¹ÿ·ÿ«ÿ»ÿÉÿÌÿÊÿµÿ°ÿ¹ÿ¯ÿµÿµÿ³ÿºÿºÿ½ÿ´ÿ´ÿÂÿ·ÿ¬ÿÀÿ«ÿ°ÿ½ÿ°ÿ«ÿ¸ÿÁÿ¿ÿ·ÿ±ÿ½ÿ¹ÿ»ÿ¿ÿÀÿ¾ÿ¿ÿ¹ÿ¿ÿ¼ÿ·ÿ¹ÿ¬ÿ¢ÿ³ÿ¾ÿ¹ÿ¶ÿÆÿÈÿ¹ÿÈÿÉÿÅÿµÿ«ÿ®ÿ³ÿ¿ÿËÿÊÿÉÿ¿ÿÀÿÌÿÅÿÉÿ»ÿ¬ÿ¸ÿÁÿËÿºÿ¹ÿ¹ÿ±ÿ»ÿÈÿ¾ÿ¶ÿ¹ÿ»ÿÃÿµÿ­ÿ®ÿ°ÿ³ÿ´ÿ¶ÿ²ÿ·ÿÄÿÃÿ¾ÿÇÿ¿ÿ²ÿ´ÿ¹ÿÂÿ´ÿÅÿÃÿ¼ÿ¬ÿ­ÿ¼ÿÀÿÅÿÊÿ»ÿ±ÿ»ÿ¶ÿ½ÿºÿ²ÿ³ÿ¶ÿÀÿ´ÿ¯ÿ¯ÿªÿ¯ÿ¯ÿ®ÿ¶ÿ¶ÿ´ÿÀÿÅÿ¹ÿ¸ÿ·ÿÀÿ©ÿÆÿ±ÿ»ÿÅÿ»ÿ¿ÿºÿºÿ´ÿ°ÿ¹ÿÂÿÅÿ¾ÿ¬ÿ©ÿ³ÿ·ÿ¯ÿ²ÿ¦ÿ¶ÿ²ÿ²ÿÀÿ¸ÿ¸ÿ¼ÿÊÿÌÿÃÿ¾ÿ·ÿÅÿÀÿ´ÿ§ÿ¤ÿ©ÿ±ÿÆÿ¸ÿÁÿ·ÿ¸ÿªÿ¸ÿ¼ÿ®ÿ´ÿ»ÿ·ÿ¶ÿ±ÿ¯ÿ¯ÿÀÿ»ÿ®ÿ±ÿÁÿ¶ÿ¹ÿ¥ÿ²ÿ»ÿ´ÿ¨ÿ¬ÿ¸ÿ»ÿ°ÿ©ÿ²ÿ®ÿ¯ÿ»ÿÇÿ¿ÿÿ¿ÿÿ£ÿ¾ÿ¿ÿÉÿ¹ÿ»ÿ¶ÿ½ÿ·ÿ¼ÿÅÿ¾ÿºÿªÿ§ÿ°ÿ²ÿ³ÿÄÿÎÿ½ÿ´ÿ¿ÿ¼ÿ»ÿ·ÿ³ÿ´ÿ±ÿÄÿ¶ÿ°ÿ¹ÿ·ÿºÿ´ÿ±ÿ±ÿ¹ÿ¤ÿ®ÿ­ÿ¶ÿ¶ÿ­ÿ¶ÿÃÿ±ÿ©ÿ¦ÿ²ÿ¸ÿ±ÿ³ÿµÿ±ÿ­ÿ¥ÿ¢ÿªÿ°ÿ«ÿ³ÿ«ÿ¯ÿºÿ³ÿ¿ÿ²ÿ¥ÿÂÿªÿµÿ¸ÿ²ÿ­ÿ°ÿ¶ÿ°ÿµÿ¾ÿ·ÿ·ÿ³ÿ­ÿ¼ÿµÿ«ÿ¿ÿ»ÿÂÿºÿ·ÿ¾ÿÁÿÃÿ¥ÿ«ÿ¯ÿ¶ÿÂÿ½ÿ³ÿ¹ÿÁÿ¿ÿ³ÿ¯ÿ¿ÿ½ÿ·ÿ½ÿºÿÆÿÊÿÂÿ»ÿ³ÿÁÿ²ÿ¹ÿºÿÁÿÏÿÀÿÇÿ¾ÿµÿ¼ÿ½ÿ³ÿ±ÿ·ÿ¹ÿ¸ÿ°ÿ®ÿ®ÿ²ÿÄÿ¶ÿ¶ÿªÿÁÿºÿ¹ÿ±ÿºÿ¾ÿ¿ÿ¸ÿ·ÿ¿ÿ»ÿ³ÿ±ÿ½ÿºÿµÿÁÿÂÿÃÿÈÿ¼ÿ¯ÿºÿµÿ­ÿÆÿ¯ÿÂÿÄÿ·ÿ¤ÿ©ÿ½ÿ¯ÿÈÿÊÿÆÿÃÿ¾ÿ±ÿ±ÿ¿ÿ¿ÿÀÿ½ÿ¸ÿÀÿ½ÿµÿ¨ÿ³ÿ¨ÿ¼ÿÀÿ»ÿºÿÉÿ­ÿÄÿ½ÿ¾ÿ·ÿ¯ÿÄÿÊÿÁÿµÿ³ÿ¶ÿÅÿÊÿ°ÿ®ÿ²ÿ²ÿ·ÿ±ÿ¯ÿ©ÿ´ÿ¿ÿºÿºÿÄÿÈÿ¹ÿ±ÿ¯ÿ¯ÿÇÿ¹ÿÃÿÄÿºÿÀÿÏÿÃÿÅÿ¾ÿ´ÿ¾ÿÌÿÊÿÆÿÂÿºÿ¹ÿµÿ¸ÿÆÿ¿ÿÆÿ½ÿÀÿªÿ´ÿÁÿÂÿÇÿ­ÿ·ÿ·ÿ·ÿ©ÿ°ÿÀÿ«ÿªÿÈÿ³ÿ¿ÿ¶ÿºÿ±ÿ»ÿ­ÿªÿ¸ÿ¹ÿ°ÿµÿÂÿ¾ÿ»ÿ·ÿ¯ÿ·ÿ»ÿ¹ÿÂÿµÿ½ÿ³ÿ²ÿ¸ÿ¾ÿ¯ÿ¯ÿÀÿ¼ÿ·ÿÃÿ±ÿ¯ÿµÿµÿ¸ÿ¿ÿ¶ÿ²ÿ¸ÿ¼ÿ°ÿ´ÿÄÿ»ÿ²ÿ¯ÿ¨ÿ°ÿ®ÿ®ÿ½ÿ»ÿ³ÿ½ÿ¤ÿµÿ¾ÿ¸ÿÆÿ¼ÿÖÿ°ÿ¶ÿÁÿÃÿÄÿÄÿ»ÿÆÿ½ÿ¼ÿ¼ÿ¼ÿ´ÿ¡ÿ¨ÿÀÿÇÿÄÿ½ÿÂÿÊÿ½ÿ¶ÿºÿ»ÿ¶ÿ°ÿ¨ÿ¬ÿµÿ¹ÿ¾ÿ»ÿ½ÿ»ÿ¿ÿ¶ÿ ÿ»ÿµÿ·ÿ¯ÿ¸ÿµÿÁÿ®ÿ¿ÿÊÿÏÿÅÿ¿ÿ½ÿ½ÿ¿ÿ¼ÿ¸ÿ³ÿ´ÿ²ÿ¾ÿÆÿ¸ÿ»ÿ¹ÿ¯ÿ³ÿ¹ÿ«ÿ¬ÿ´ÿ¸ÿ¹ÿ³ÿ¸ÿÐÿ¿ÿ¥ÿ¶ÿ±ÿ°ÿÃÿ¿ÿ¨ÿ¬ÿ¶ÿ±ÿ°ÿ¤ÿ¹ÿÅÿÂÿ¿ÿ³ÿ¸ÿ±ÿ¶ÿ¯ÿ³ÿ¸ÿ¹ÿ¹ÿÁÿÏÿÇÿ´ÿ®ÿµÿ¿ÿ½ÿ¿ÿÃÿ´ÿ·ÿ³ÿ´ÿ°ÿ¸ÿÈÿªÿ³ÿ¼ÿ©ÿ·ÿÇÿ³ÿÆÿµÿ¡ÿ¼ÿ¸ÿ¼ÿºÿÄÿÈÿ¿ÿ°ÿ¹ÿ³ÿ¾ÿ¿ÿ²ÿ¸ÿÁÿÃÿ¿ÿ·ÿ²ÿ»ÿ¾ÿ²ÿ´ÿ»ÿ¹ÿ¬ÿ§ÿµÿ´ÿÃÿÅÿ»ÿ°ÿ´ÿ·ÿ½ÿÉÿ»ÿµÿ¥ÿ¸ÿÆÿ»ÿ­ÿ¬ÿ½ÿÁÿÀÿ¸ÿºÿ¯ÿ·ÿÌÿÏÿ½ÿÅÿ¸ÿ¹ÿ¸ÿµÿ¿ÿÀÿ¼ÿÀÿ¼ÿ¾ÿ»ÿ½ÿÁÿ·ÿ¹ÿÀÿµÿ±ÿÀÿÂÿÂÿÄÿÁÿ¹ÿ´ÿ¹ÿ½ÿ®ÿ°ÿ³ÿµÿÈÿ¶ÿÂÿ½ÿÀÿÀÿÁÿÅÿ²ÿ¼ÿÍÿ¿ÿ§ÿ·ÿ¼ÿ¼ÿÁÿ¾ÿ¸ÿ¿ÿÀÿ½ÿÁÿ¾ÿ·ÿ¹ÿÀÿ¸ÿ³ÿµÿ½ÿ½ÿ´ÿ±ÿ®ÿºÿÄÿ¿ÿÁÿ´ÿ´ÿ¾ÿÂÿÆÿ¿ÿ¿ÿ¼ÿ¶ÿÅÿËÿÄÿ¨ÿ¬ÿ³ÿ·ÿ¸ÿ·ÿÐÿÊÿ¾ÿ¤ÿÄÿÏÿÁÿ¼ÿ¿ÿÀÿ¹ÿÅÿ»ÿ·ÿ½ÿÀÿ»ÿ¬ÿ°ÿ°ÿµÿ©ÿ¹ÿÇÿ¼ÿ»ÿÀÿ¸ÿ¶ÿ»ÿ»ÿ¿ÿ¾ÿ¹ÿ¹ÿ¸ÿ»ÿºÿ¼ÿÇÿÀÿ´ÿ¿ÿ´ÿ»ÿÄÿ·ÿºÿÈÿºÿ»ÿ¿ÿªÿÄÿ³ÿ¼ÿ»ÿÿÁÿ»ÿ¸ÿ¿ÿÂÿ¹ÿµÿÏÿ¿ÿ¾ÿÀÿ¶ÿ¶ÿÀÿ¿ÿ¿ÿ¿ÿÂÿ¹ÿ±ÿºÿ¹ÿÁÿÀÿÆÿÂÿ¯ÿ±ÿ¼ÿºÿ¼ÿ¾ÿ¯ÿ¸ÿÀÿ»ÿÄÿ¶ÿ¢ÿ½ÿ·ÿ¹ÿºÿ·ÿ¿ÿÈÿ¹ÿ´ÿ´ÿ½ÿÆÿ¼ÿÊÿËÿ¸ÿÍÿËÿÁÿÀÿºÿÄÿ¾ÿÍÿÀÿ°ÿÍÿÁÿ»ÿÉÿºÿ¾ÿÁÿ­ÿºÿ¯ÿ±ÿ³ÿ¼ÿÉÿÅÿÀÿÁÿ°ÿªÿ¸ÿµÿ·ÿÅÿÄÿ¸ÿ´ÿºÿÀÿÁÿÂÿÑÿÃÿÆÿÆÿ¶ÿÁÿÁÿËÿÃÿ´ÿ¶ÿ°ÿ¹ÿ³ÿ»ÿ¾ÿÁÿ¬ÿÀÿÆÿÀÿ½ÿ¾ÿ®ÿ«ÿ¸ÿÀÿ¼ÿÂÿ°ÿ¬ÿ»ÿ²ÿ°ÿ¹ÿÃÿËÿÁÿÊÿÀÿ¼ÿ¯ÿ®ÿÀÿÆÿÅÿÁÿ¼ÿ¾ÿÇÿÆÿ¶ÿµÿ½ÿ¹ÿ¼ÿÃÿ¼ÿ¶ÿ´ÿ°ÿÀÿÁÿµÿ·ÿÂÿÄÿ¸ÿ¾ÿµÿµÿ³ÿ´ÿ´ÿÂÿÄÿ¼ÿÀÿ²ÿ­ÿ¹ÿºÿ·ÿÇÿ¸ÿÀÿ¸ÿÁÿÇÿ½ÿ¾ÿ¾ÿ³ÿÀÿ¸ÿ³ÿ´ÿºÿ­ÿ®ÿÀÿÃÿºÿ°ÿºÿÁÿºÿ¿ÿÁÿÈÿÉÿºÿ·ÿ¦ÿªÿÆÿºÿ¾ÿÈÿ¸ÿ¯ÿ¨ÿ½ÿ¹ÿÈÿ¿ÿÈÿ·ÿ¿ÿµÿ»ÿ³ÿÅÿ»ÿ­ÿ¦ÿÅÿÊÿÕÿÉÿÀÿÂÿ¶ÿ¹ÿ«ÿ³ÿÃÿµÿ²ÿ¶ÿÍÿÇÿ¼ÿ¾ÿÁÿÊÿÃÿÄÿÆÿ¸ÿ¿ÿÆÿ¿ÿºÿ­ÿµÿ¹ÿ¬ÿ´ÿ¼ÿ³ÿ¶ÿ¾ÿ¿ÿ¸ÿÄÿÀÿ¯ÿ¼ÿ¼ÿÁÿºÿµÿÆÿÆÿÆÿ²ÿÃÿ¼ÿÁÿ»ÿ´ÿ¾ÿÀÿÆÿµÿ½ÿÁÿ¸ÿ¶ÿµÿ¯ÿ¸ÿ»ÿ¬ÿ¼ÿ¹ÿ³ÿ«ÿ´ÿÁÿ¾ÿ·ÿºÿ¾ÿÂÿÀÿ´ÿ´ÿ´ÿ­ÿ´ÿ¹ÿ¾ÿ½ÿµÿ®ÿ¼ÿ¼ÿµÿÏÿÒÿ¼ÿ¾ÿ»ÿ°ÿÄÿ£ÿ¾ÿ­ÿÀÿºÿ½ÿ°ÿ»ÿ´ÿ¹ÿ¸ÿÃÿ»ÿ¸ÿ£ÿ¯ÿ½ÿÀÿ´ÿ§ÿ¶ÿÀÿ¿ÿÂÿÂÿ»ÿ¶ÿ¾ÿÁÿÈÿÉÿ»ÿµÿ®ÿ²ÿÄÿÄÿ¸ÿ»ÿ»ÿÂÿÁÿ·ÿÂÿ°ÿ²ÿµÿ¼ÿ§ÿ·ÿ°ÿ±ÿÉÿºÿÃÿ´ÿ¬ÿ«ÿ²ÿ¥ÿ»ÿÿ»ÿÊÿÿ´ÿÃÿÇÿÏÿ½ÿ³ÿ½ÿ·ÿ³ÿ¶ÿ¾ÿÌÿÅÿÅÿÍÿÂÿ·ÿ±ÿ¶ÿ¶ÿ¹ÿ°ÿ¾ÿÆÿÂÿÂÿ³ÿ¾ÿ¸ÿ¾ÿ³ÿÂÿ±ÿ·ÿÄÿ½ÿµÿÆÿ¶ÿËÿÃÿ¹ÿ´ÿÃÿÁÿÊÿÎÿÅÿ³ÿ»ÿ¾ÿÁÿ·ÿ¸ÿ·ÿ¸ÿºÿµÿºÿ»ÿÂÿÏÿ¸ÿ¯ÿ¶ÿ²ÿ¶ÿµÿ¸ÿ½ÿ½ÿÄÿ³ÿ¸ÿºÿÆÿÇÿ­ÿÉÿµÿÂÿ¹ÿªÿºÿ´ÿ·ÿ´ÿ³ÿ¶ÿ¹ÿ½ÿ¼ÿ±ÿÀÿÂÿ´ÿ³ÿ´ÿ»ÿÈÿËÿÄÿ½ÿ³ÿ²ÿÂÿÄÿ¿ÿÁÿÆÿ¾ÿ¾ÿ»ÿ½ÿÆÿ¶ÿ½ÿ¾ÿÉÿÇÿ¿ÿ¿ÿ¯ÿºÿÄÿÀÿ½ÿ·ÿÄÿÈÿ¾ÿÿÿ°ÿ¹ÿ±ÿ±ÿ¹ÿÄÿ¶ÿ©ÿ¶ÿ»ÿ¶ÿ½ÿÄÿÀÿÀÿ¾ÿ¹ÿ·ÿÂÿ»ÿ«ÿ·ÿÆÿ¼ÿÊÿ¼ÿÇÿ¸ÿØÿÄÿÆÿµÿÂÿ¼ÿÊÿ²ÿ¶ÿÍÿÄÿÉÿÌÿµÿ¹ÿ·ÿ¤ÿ¨ÿ¸ÿ¾ÿµÿ²ÿ¼ÿ¶ÿÂÿ¿ÿ¿ÿ±ÿÆÿ®ÿ¶ÿÄÿÃÿÁÿ¹ÿÅÿ·ÿÇÿÀÿÇÿ»ÿÃÿ½ÿ½ÿÁÿÁÿ´ÿ³ÿ³ÿ¿ÿ½ÿ»ÿ»ÿµÿºÿ½ÿ¹ÿ»ÿËÿÆÿÂÿ¸ÿÀÿÑÿµÿÀÿÈÿÈÿÅÿÂÿ´ÿÅÿ¶ÿ¾ÿ¼ÿ©ÿ²ÿµÿ¹ÿ¸ÿ¬ÿ¼ÿÇÿ¾ÿ¾ÿ½ÿºÿ¼ÿºÿºÿ¿ÿ¿ÿ´ÿÃÿ¾ÿÄÿÈÿÂÿ¼ÿÎÿÆÿ²ÿ»ÿ¾ÿµÿ¾ÿÈÿÌÿÆÿÆÿ½ÿÃÿ¿ÿ½ÿ¶ÿ¸ÿÅÿÉÿÅÿÈÿÈÿ¼ÿ½ÿ¿ÿµÿ¼ÿ¬ÿ§ÿ·ÿÉÿ¿ÿµÿ«ÿÿ¹ÿÃÿ¨ÿ´ÿÂÿÄÿ¾ÿ°ÿ¶ÿÃÿÁÿ¶ÿ½ÿÄÿµÿ¶ÿÀÿ¹ÿ¼ÿ¨ÿ²ÿ³ÿ¼ÿ¼ÿ¼ÿ¸ÿËÿÇÿ¯ÿÈÿ®ÿ ÿ¸ÿÅÿÓÿ¹ÿ§ÿ®ÿ½ÿÆÿÅÿÃÿ¾ÿ´ÿ±ÿ½ÿÄÿºÿ·ÿ»ÿ¼ÿ¯ÿ·ÿ½ÿ¸ÿÅÿµÿÃÿÁÿ¿ÿÂÿ¼ÿ¸ÿÀÿ½ÿ¹ÿÃÿÁÿµÿ²ÿ²ÿ±ÿ¹ÿ¿ÿ¹ÿ±ÿ«ÿ²ÿÁÿÀÿ©ÿ­ÿÆÿ»ÿ¬ÿ¶ÿ¾ÿ´ÿ©ÿ©ÿ¶ÿ¿ÿ½ÿ´ÿ¶ÿ¹ÿ»ÿºÿ¶ÿ¼ÿµÿ¯ÿ·ÿªÿ®ÿ®ÿ²ÿÄÿ¤ÿ¯ÿ®ÿ°ÿ¿ÿ°ÿ¸ÿ´ÿµÿ¹ÿ³ÿ¾ÿÀÿµÿ¶ÿ°ÿ­ÿ·ÿ¹ÿ»ÿ®ÿ»ÿ¸ÿ¦ÿÉÿ¿ÿ±ÿÌÿ¸ÿ°ÿ®ÿ´ÿ³ÿ¸ÿ¿ÿ¸ÿ·ÿ¼ÿ¼ÿ¼ÿ»ÿ¿ÿ¹ÿ³ÿ³ÿ·ÿÀÿ¼ÿ³ÿ»ÿ³ÿ·ÿªÿªÿ¼ÿ±ÿ©ÿ°ÿ²ÿ±ÿ¹ÿÆÿÀÿ­ÿ®ÿ°ÿ¹ÿ´ÿµÿ»ÿ¿ÿ½ÿªÿ¹ÿ£ÿ³ÿ·ÿºÿ´ÿ²ÿ¶ÿºÿ¯ÿ¯ÿÃÿÂÿ·ÿ·ÿ·ÿ½ÿµÿ³ÿ±ÿ²ÿ½ÿºÿµÿ¸ÿÀÿ¸ÿ¶ÿ­ÿ´ÿÀÿ¿ÿ´ÿ°ÿ°ÿªÿ²ÿ«ÿÁÿ¿ÿÃÿ²ÿ°ÿ¶ÿµÿÆÿÂÿ³ÿ¹ÿÀÿÆÿ¹ÿ¬ÿ¯ÿ¸ÿÄÿ·ÿ¼ÿÁÿ¿ÿ¾ÿÈÿÃÿ´ÿ¥ÿ¶ÿºÿ´ÿ¯ÿ¶ÿµÿ·ÿÁÿ¿ÿ·ÿ¹ÿÀÿÌÿÁÿºÿ»ÿ®ÿµÿÀÿÅÿ³ÿ½ÿ±ÿ½ÿ½ÿ¾ÿ»ÿµÿ¿ÿ¶ÿ¡ÿ´ÿÎÿÀÿµÿÇÿÇÿÇÿ±ÿÁÿÁÿ¼ÿ¾ÿÁÿÃÿËÿÆÿ³ÿ¸ÿ¾ÿ±ÿÂÿ·ÿ¶ÿ¯ÿ´ÿ³ÿªÿ»ÿÆÿ¼ÿµÿ­ÿ¼ÿÌÿÃÿ½ÿ¾ÿºÿ²ÿ¬ÿ±ÿÁÿ´ÿ­ÿ°ÿºÿºÿ´ÿºÿ¿ÿÃÿºÿ°ÿ¹ÿÁÿÉÿÈÿ¿ÿÂÿÁÿºÿÂÿÀÿÌÿÎÿÍÿÄÿÂÿ¾ÿ»ÿÄÿÀÿ³ÿ¿ÿ¼ÿ¦ÿËÿ³ÿÍÿÍÿ¹ÿµÿÅÿÆÿÁÿÂÿ¿ÿÀÿÍÿËÿ¾ÿ°ÿµÿ¾ÿ·ÿ·ÿ¿ÿÂÿÂÿÂÿËÿÉÿÂÿÁÿÅÿÑÿÉÿÀÿ·ÿÔÿ¿ÿ¸ÿµÿÇÿ´ÿ¯ÿ·ÿÃÿ¾ÿ¹ÿËÿÇÿÇÿ´ÿ°ÿ»ÿÜÿ·ÿÃÿ´ÿ»ÿÂÿ»ÿ´ÿºÿÁÿÀÿ¾ÿ±ÿ¹ÿ»ÿ¥ÿ¼ÿ¿ÿ¿ÿÇÿÆÿÂÿ¿ÿÃÿÃÿ½ÿÅÿÈÿ»ÿ¶ÿ»ÿÁÿ©ÿÂÿ½ÿ»ÿÄÿ¸ÿ«ÿ½ÿÉÿ·ÿ²ÿ¶ÿÁÿ¹ÿ«ÿ¼ÿ½ÿ¾ÿµÿ·ÿ±ÿ´ÿÆÿÄÿ»ÿ´ÿ¼ÿ»ÿºÿ¼ÿºÿÂÿÑÿÀÿ¸ÿ²ÿ´ÿÉÿ¿ÿ¹ÿÍÿÇÿ¾ÿ¶ÿ¶ÿËÿ¿ÿÈÿÐÿËÿÃÿ¹ÿ½ÿÃÿÄÿ¾ÿ¿ÿ³ÿºÿÇÿÁÿ·ÿµÿÀÿÉÿÉÿÌÿÆÿ½ÿ¾ÿµÿ¹ÿ·ÿ¼ÿÂÿ¼ÿÁÿÈÿÂÿÂÿ¿ÿ¾ÿÂÿËÿºÿ¯ÿ¼ÿºÿ¼ÿ»ÿ·ÿÁÿ¾ÿ©ÿÄÿ¼ÿÀÿ¾ÿ¥ÿ­ÿ®ÿ·ÿÀÿÁÿ¼ÿ¸ÿµÿ¸ÿµÿ·ÿÆÿÇÿÍÿÇÿ»ÿ«ÿ¬ÿÀÿÂÿ³ÿÌÿÀÿÄÿ¾ÿ¿ÿ½ÿÁÿ¹ÿ´ÿ¼ÿÀÿ¹ÿ·ÿ½ÿ°ÿ¸ÿ¼ÿÈÿ½ÿ¶ÿ»ÿÇÿÍÿ½ÿ·ÿ«ÿÇÿ´ÿÉÿÐÿ¾ÿ¹ÿ³ÿ¯ÿ·ÿ¾ÿ´ÿÀÿ½ÿµÿªÿ»ÿ¼ÿÁÿ½ÿ¾ÿÁÿ»ÿ¿ÿ¹ÿ°ÿºÿ­ÿÄÿÄÿ»ÿÀÿÇÿÁÿ¶ÿ´ÿ¹ÿËÿÃÿµÿ½ÿÄÿ½ÿ´ÿµÿ»ÿ¹ÿµÿÏÿÀÿµÿÃÿ»ÿ¶ÿ¼ÿÀÿ»ÿ´ÿ¸ÿ·ÿ­ÿ°ÿ­ÿºÿÆÿÈÿÀÿ³ÿ®ÿÀÿ»ÿ¶ÿ·ÿ·ÿÉÿÊÿ¾ÿºÿÀÿ½ÿ°ÿ¼ÿÀÿ²ÿ©ÿ¶ÿÃÿÆÿÁÿ»ÿ·ÿ½ÿ·ÿ­ÿªÿºÿ±ÿ±ÿ¹ÿ½ÿÁÿÇÿ»ÿ¬ÿ·ÿÆÿ»ÿ¸ÿÇÿÊÿÂÿÄÿÅÿ¼ÿÇÿ½ÿ»ÿµÿ°ÿ¸ÿ·ÿ½ÿØÿÍÿµÿÉÿ®ÿ¶ÿÄÿÈÿÀÿ¹ÿ»ÿ¹ÿÂÿÁÿ·ÿÁÿ¾ÿ²ÿ«ÿ¯ÿ¼ÿ¾ÿºÿÄÿ¿ÿ¸ÿ¶ÿ£ÿ¹ÿÁÿ±ÿÄÿÂÿ½ÿ½ÿÂÿ»ÿ¸ÿ®ÿ­ÿ»ÿÆÿµÿ¼ÿÌÿ¿ÿ©ÿµÿ½ÿ¹ÿ»ÿ¹ÿ¼ÿ¹ÿ¬ÿ·ÿ½ÿ½ÿ½ÿ½ÿ¾ÿÀÿ¾ÿ­ÿ·ÿ¸ÿ¶ÿ³ÿ¶ÿÁÿ¼ÿ ÿµÿµÿÿ©ÿ±ÿ¯ÿ¬ÿ¯ÿ®ÿ§ÿ©ÿ¼ÿ±ÿ«ÿ«ÿ¬ÿ­ÿ³ÿ¬ÿ¤ÿ§ÿ¤ÿ©ÿ²ÿ½ÿ¿ÿ±ÿ¯ÿ¹ÿÁÿ®ÿËÿÀÿ´ÿ¹ÿµÿ½ÿ¶ÿªÿÀÿ¹ÿ¶ÿÊÿ¸ÿ´ÿ³ÿµÿµÿ­ÿ·ÿ»ÿ©ÿ¨ÿ´ÿ¼ÿ¶ÿ®ÿ²ÿ´ÿ±ÿÿ»ÿ¿ÿµÿ¶ÿ¼ÿ¾ÿ¾ÿºÿ³ÿ´ÿ§ÿ±ÿ­ÿ²ÿÂÿÆÿ¼ÿ³ÿ«ÿ¯ÿ³ÿÃÿ½ÿ¸ÿ¶ÿµÿ²ÿªÿ·ÿÀÿÀÿºÿ³ÿ·ÿ¹ÿ±ÿ³ÿ¼ÿ­ÿ¹ÿ®ÿªÿ²ÿ¾ÿ¹ÿªÿ¨ÿ¶ÿ»ÿ·ÿªÿ¯ÿ®ÿ³ÿ¯ÿ³ÿÈÿ°ÿ´ÿÂÿ±ÿ°ÿ³ÿ¸ÿ¹ÿºÿ´ÿ§ÿºÿ¿ÿ¹ÿÃÿ¹ÿ¸ÿ¬ÿ¨ÿ¯ÿ­ÿºÿ¿ÿ¿ÿ»ÿ¯ÿ¨ÿ¨ÿ¯ÿ¸ÿºÿ±ÿÀÿÄÿ²ÿºÿ¼ÿ¸ÿ­ÿ¤ÿ©ÿ¸ÿºÿ½ÿ£ÿ¸ÿ·ÿÁÿ¸ÿºÿÇÿÆÿÀÿ½ÿ¯ÿ¾ÿ¬ÿ±ÿ¸ÿÀÿ½ÿ·ÿ·ÿºÿµÿ¼ÿ·ÿ²ÿ°ÿ¶ÿ±ÿ³ÿµÿ¸ÿ¹ÿ²ÿ»ÿºÿ´ÿ»ÿÅÿ¼ÿ¸ÿ½ÿ¾ÿ½ÿ»ÿ·ÿ°ÿªÿ¯ÿ°ÿªÿÂÿÆÿÂÿ¶ÿ£ÿ­ÿÍÿ°ÿ´ÿ°ÿ¥ÿ¶ÿµÿ±ÿ²ÿ¸ÿµÿ¬ÿ´ÿ´ÿ­ÿµÿ¶ÿ¼ÿ¿ÿ½ÿ¼ÿ»ÿ½ÿÄÿ½ÿ¾ÿ·ÿ¡ÿ©ÿÊÿÏÿÆÿ»ÿ´ÿ¶ÿ»ÿ¶ÿ¼ÿÆÿ¸ÿ¬ÿ·ÿÀÿºÿ¿ÿºÿ±ÿ·ÿ°ÿÆÿ·ÿ­ÿºÿ±ÿ¾ÿ¶ÿ±ÿ¯ÿ°ÿ°ÿ¬ÿ²ÿ²ÿ¼ÿ¸ÿ®ÿ¨ÿªÿ´ÿÅÿÅÿ¶ÿ¯ÿ¯ÿ½ÿÄÿÂÿÅÿËÿ¾ÿ¸ÿÂÿ¾ÿ»ÿÁÿ¿ÿ´ÿ²ÿ³ÿÅÿ¬ÿ©ÿ½ÿÃÿ´ÿ¼ÿÆÿ¿ÿ¸ÿºÿ°ÿ¼ÿ¿ÿ¯ÿ­ÿµÿ®ÿ®ÿ·ÿ½ÿºÿ±ÿ²ÿ·ÿ´ÿÂÿºÿ®ÿ¼ÿ­ÿµÿ¬ÿºÿ¼ÿµÿ¶ÿºÿ»ÿ¹ÿ«ÿ«ÿÀÿ¯ÿ²ÿ¼ÿ¼ÿ±ÿ´ÿ½ÿÀÿ¼ÿµÿºÿ½ÿµÿ¬ÿµÿ¶ÿ¶ÿ»ÿ°ÿ¯ÿ²ÿ¹ÿÀÿ½ÿ½ÿ°ÿ¼ÿ¥ÿ¶ÿºÿ¿ÿËÿÃÿºÿ»ÿÃÿÍÿÃÿ³ÿÌÿÌÿ¸ÿ¯ÿÖÿ·ÿ´ÿµÿ³ÿ·ÿ¬ÿªÿºÿÀÿ»ÿ¿ÿÀÿ¸ÿµÿËÿ®ÿÎÿÆÿ½ÿÍÿÅÿ³ÿ½ÿÉÿÂÿ¾ÿ»ÿ¾ÿ´ÿÌÿ¹ÿ±ÿ¹ÿ±ÿ±ÿ½ÿ½ÿ¸ÿ´ÿµÿºÿ³ÿ«ÿÄÿÁÿ¯ÿ»ÿÕÿ¹ÿ¼ÿ¶ÿ¶ÿ¯ÿ¶ÿ°ÿ§ÿµÿ·ÿºÿ¾ÿ´ÿ¾ÿÀÿ¹ÿÈÿÁÿ»ÿ»ÿ¶ÿ°ÿ®ÿ²ÿ¸ÿ´ÿ­ÿµÿ¸ÿÂÿºÿ¿ÿ²ÿ¥ÿ­ÿ­ÿÄÿÂÿ¼ÿ·ÿ«ÿ¶ÿÈÿ¸ÿ·ÿºÿ¶ÿµÿÂÿºÿ»ÿ®ÿ±ÿ¹ÿÂÿ»ÿµÿ¸ÿ¶ÿ¶ÿÂÿÊÿ¾ÿÇÿ½ÿÃÿ»ÿ»ÿÂÿ¥ÿ¯ÿ¸ÿ¨ÿ°ÿÄÿÇÿÄÿÁÿ¿ÿÆÿÃÿ»ÿ­ÿ½ÿ³ÿ¶ÿ¼ÿ³ÿ³ÿ±ÿ°ÿ°ÿµÿÄÿ¼ÿ®ÿÀÿÆÿÅÿÁÿ©ÿ»ÿÂÿÎÿµÿ±ÿ²ÿªÿ¶ÿ»ÿÀÿ»ÿ¯ÿ°ÿºÿÅÿÄÿ§ÿ­ÿµÿÂÿ°ÿ¸ÿ¶ÿÊÿªÿªÿ½ÿÀÿ»ÿ¶ÿºÿ¿ÿ³ÿ­ÿ·ÿ¹ÿ½ÿ´ÿ¹ÿ°ÿ ÿ²ÿ¹ÿµÿ¶ÿ¸ÿ´ÿ¥ÿ»ÿÇÿ´ÿ±ÿ¿ÿ¹ÿ²ÿ¹ÿ¯ÿ´ÿÄÿ¾ÿ°ÿ¯ÿ¸ÿ®ÿ¯ÿ¬ÿ¼ÿÁÿ¹ÿµÿ¹ÿÁÿ¶ÿ¦ÿ¯ÿ°ÿ£ÿ«ÿªÿ±ÿ¹ÿ±ÿªÿÿ©ÿ¼ÿÂÿÅÿ¾ÿ±ÿ¥ÿ·ÿ¼ÿ³ÿ¹ÿºÿ·ÿµÿ§ÿ¸ÿ¸ÿ»ÿ¾ÿºÿ®ÿ¨ÿ´ÿ­ÿ¨ÿÀÿ´ÿÁÿ¾ÿ·ÿ»ÿµÿ°ÿ¸ÿ¿ÿ¼ÿ³ÿ¸ÿÂÿ±ÿ¶ÿ§ÿ¨ÿ¶ÿ©ÿ³ÿ¿ÿ®ÿºÿ²ÿ­ÿ«ÿ®ÿ¶ÿ½ÿ¸ÿ¸ÿ»ÿ²ÿ¹ÿ¿ÿ±ÿ´ÿÂÿ«ÿÊÿ´ÿÂÿÇÿ«ÿÂÿ®ÿ¼ÿ­ÿ¸ÿ·ÿºÿºÿ¯ÿ­ÿ´ÿ¼ÿ¾ÿ¶ÿ¹ÿ¹ÿ¾ÿ¨ÿÇÿ¼ÿ¹ÿ¹ÿµÿ»ÿÁÿÀÿ²ÿµÿ¶ÿ¸ÿ½ÿ¾ÿ¾ÿºÿ¶ÿºÿµÿ±ÿÄÿ¶ÿ»ÿ¿ÿ¼ÿ©ÿ»ÿ´ÿ·ÿ°ÿ¸ÿ¶ÿ¬ÿ½ÿ­ÿºÿ¼ÿ¿ÿ·ÿ³ÿ´ÿ³ÿ¯ÿ°ÿ°ÿ®ÿ´ÿ¯ÿ­ÿªÿ°ÿ¼ÿ®ÿ¬ÿ´ÿ¼ÿ­ÿ±ÿ¶ÿ¾ÿÅÿÑÿºÿ¶ÿÄÿ°ÿ´ÿµÿµÿÀÿºÿ¬ÿ¯ÿ¾ÿ¸ÿ®ÿÆÿªÿ¯ÿ®ÿÆÿ¸ÿ´ÿÊÿ¯ÿ¹ÿ»ÿÂÿ²ÿÁÿËÿÁÿÆÿÇÿ·ÿ´ÿ¼ÿ¹ÿ·ÿ»ÿÁÿÈÿÆÿºÿªÿ¹ÿ½ÿ¿ÿÄÿÅÿ¶ÿ·ÿ£ÿÊÿ¹ÿºÿÐÿ±ÿ¶ÿÁÿ»ÿ®ÿ´ÿ·ÿ«ÿ´ÿÂÿºÿµÿºÿ¹ÿ¶ÿ²ÿ©ÿ®ÿ»ÿ¼ÿÅÿ´ÿ¿ÿÂÿµÿ³ÿ±ÿÃÿºÿÀÿÇÿÃÿÊÿÃÿÄÿÅÿ»ÿ´ÿ»ÿ¿ÿ»ÿ¿ÿÂÿ¼ÿ»ÿºÿ´ÿ·ÿÃÿÊÿ¾ÿ²ÿ­ÿ©ÿ­ÿ¸ÿ¿ÿµÿµÿ³ÿ³ÿ¾ÿÑÿ·ÿ©ÿÿ´ÿÀÿÀÿ·ÿ½ÿ¼ÿÃÿ´ÿ¥ÿ­ÿ­ÿ¨ÿ³ÿºÿ·ÿ¾ÿ½ÿ¹ÿ½ÿ·ÿ¹ÿ»ÿ·ÿ×ÿ²ÿ¹ÿ¶ÿÍÿ·ÿ·ÿ¿ÿ½ÿºÿ¿ÿºÿ¶ÿ³ÿ·ÿ¼ÿ¾ÿ»ÿ­ÿ±ÿ¹ÿ´ÿ¶ÿ·ÿµÿ¾ÿ¹ÿ­ÿ·ÿ»ÿ¶ÿÁÿ¹ÿ§ÿ¨ÿ¾ÿ¸ÿ»ÿ»ÿ¸ÿ·ÿ¹ÿ³ÿ½ÿ¿ÿÀÿÀÿ½ÿÉÿ´ÿ¿ÿµÿ½ÿÇÿ¿ÿ´ÿ·ÿ¾ÿÂÿ»ÿ¿ÿÃÿÅÿÆÿ´ÿ·ÿ»ÿ¹ÿ·ÿ³ÿ·ÿÅÿ¸ÿ»ÿ»ÿ¹ÿ¾ÿ¼ÿ¶ÿªÿ¹ÿ»ÿ½ÿ¹ÿ©ÿºÿÆÿ»ÿºÿÇÿÂÿÇÿÉÿ½ÿ¸ÿÀÿ¹ÿ®ÿµÿ¶ÿ®ÿ±ÿ·ÿ¼ÿÀÿ¼ÿ¹ÿ¾ÿÂÿÁÿÈÿÃÿ«ÿ©ÿ­ÿ³ÿ¸ÿÈÿ³ÿÄÿ¶ÿ½ÿºÿ¥ÿ²ÿÄÿ°ÿºÿÀÿ¬ÿ­ÿÃÿÃÿ½ÿ¾ÿÂÿÂÿ¸ÿ´ÿ³ÿ·ÿÁÿ¼ÿ½ÿÅÿ¿ÿ½ÿ¸ÿ³ÿ»ÿÂÿÅÿÉÿ´ÿ½ÿ­ÿ²ÿ®ÿ°ÿÄÿªÿ¾ÿ¹ÿ¯ÿ´ÿÁÿ³ÿ¹ÿ»ÿ½ÿºÿÄÿ½ÿ¸ÿÄÿÉÿ¼ÿ»ÿ»ÿÀÿ¹ÿÀÿÇÿ»ÿºÿÂÿ¸ÿ¸ÿÄÿÄÿ¿ÿ¹ÿµÿ»ÿ½ÿ¼ÿÂÿ¿ÿ¦ÿ¯ÿÉÿ¹ÿ¾ÿ·ÿ¥ÿ±ÿ½ÿÂÿ¾ÿ¶ÿ»ÿ¹ÿ»ÿ½ÿ¯ÿ»ÿ°ÿÇÿ®ÿ³ÿ§ÿ¬ÿ²ÿ°ÿ°ÿ¨ÿ·ÿºÿ¿ÿ»ÿ¸ÿÀÿÀÿ¿ÿ¼ÿ»ÿÃÿÉÿÇÿÁÿ·ÿ±ÿ²ÿ³ÿ»ÿÀÿÉÿÅÿ¹ÿ³ÿ½ÿ·ÿ¸ÿ³ÿ¶ÿ»ÿºÿÊÿ±ÿÊÿ³ÿ­ÿ·ÿÆÿ¼ÿ¬ÿ´ÿÂÿÃÿ­ÿÁÿ¸ÿÂÿ½ÿ·ÿ´ÿ¿ÿÅÿ¿ÿ¶ÿºÿ´ÿµÿÄÿÀÿ¼ÿµÿ¶ÿ¿ÿ»ÿ¸ÿ²ÿµÿÂÿÃÿÆÿ»ÿ¸ÿ½ÿÎÿÐÿ¹ÿªÿ«ÿ²ÿÇÿÉÿ·ÿµÿ¬ÿÖÿÒÿÌÿ«ÿÁÿ´ÿªÿÏÿÒÿÁÿ³ÿ½ÿ½ÿÅÿ¾ÿ¸ÿ·ÿºÿÐÿ»ÿ­ÿ¿ÿÄÿÅÿÈÿÊÿÁÿ´ÿ«ÿ¶ÿÇÿÏÿÍÿ¿ÿ·ÿ¾ÿÇÿÄÿ·ÿ´ÿÅÿÇÿÄÿËÿÀÿ¹ÿÂÿÈÿ¿ÿµÿÃÿµÿ¼ÿ¼ÿÁÿ¸ÿ¹ÿµÿ½ÿ°ÿ´ÿÄÿÃÿÅÿÈÿ³ÿ»ÿ²ÿÇÿ¾ÿ¸ÿ½ÿ¿ÿ¸ÿ¿ÿ»ÿ½ÿ´ÿ¾ÿÀÿ²ÿ±ÿ»ÿ¿ÿºÿ¯ÿ¶ÿ¶ÿ»ÿÅÿÇÿÄÿ»ÿ¾ÿ´ÿ¶ÿºÿ­ÿ´ÿ½ÿ®ÿµÿ½ÿ¹ÿÄÿÊÿÊÿ¸ÿ½ÿ´ÿ¬ÿ¿ÿÈÿ¼ÿÄÿÇÿÂÿ¼ÿÊÿ¾ÿ·ÿ³ÿ¸ÿÇÿÍÿµÿ·ÿ¾ÿÏÿÃÿºÿ·ÿÄÿÈÿÀÿ½ÿ·ÿ¶ÿ±ÿ¯ÿ»ÿÀÿÂÿÄÿ¯ÿ§ÿ³ÿ¸ÿºÿÃÿÄÿ·ÿ´ÿ³ÿÁÿÍÿÊÿÓÿÆÿ»ÿÀÿÁÿÀÿÈÿ»ÿÅÿ¾ÿ¸ÿÃÿ²ÿ¶ÿ±ÿÆÿ¼ÿ±ÿÈÿºÿ¶ÿ²ÿ¹ÿÀÿ½ÿÃÿ¼ÿ¬ÿÄÿ¼ÿ©ÿ©ÿ±ÿÌÿÄÿ´ÿÊÿÊÿÈÿµÿ¬ÿ­ÿ¦ÿ´ÿÀÿÀÿ¿ÿ»ÿºÿ¾ÿÃÿÅÿÁÿ¾ÿÁÿ»ÿ½ÿ¼ÿºÿ»ÿ½ÿºÿ¾ÿ±ÿÄÿ¾ÿ¹ÿ±ÿÉÿ®ÿÈÿÃÿ¶ÿ¸ÿËÿÃÿµÿ¹ÿÁÿ¸ÿÆÿ¹ÿÁÿ®ÿÇÿ¸ÿºÿ³ÿ±ÿ¿ÿ¾ÿ°ÿ¸ÿÇÿÍÿ²ÿ´ÿÁÿ»ÿ¹ÿ¬ÿ¶ÿÁÿ¶ÿ¹ÿÃÿÅÿÅÿÈÿÉÿÁÿ¿ÿÃÿµÿ½ÿÄÿ»ÿ¾ÿÁÿ°ÿ¿ÿ²ÿ·ÿ²ÿ°ÿ´ÿ±ÿ»ÿ¾ÿ³ÿ´ÿºÿ¼ÿâÿÌÿ¶ÿÆÿ½ÿ°ÿÄÿÀÿ¹ÿºÿÁÿÁÿ¿ÿ±ÿ¦ÿ©ÿ©ÿ¾ÿµÿ½ÿ½ÿµÿ»ÿÁÿ¿ÿ°ÿ¯ÿ»ÿËÿÈÿ³ÿ¯ÿ´ÿ¸ÿ·ÿ¸ÿ²ÿ¶ÿ¹ÿÅÿÂÿ¿ÿÁÿ¾ÿÈÿÀÿ½ÿ¿ÿ·ÿ¥ÿÀÿ½ÿºÿºÿ·ÿ¯ÿÅÿ°ÿºÿ¹ÿÌÿÅÿ²ÿ­ÿ¾ÿÁÿ·ÿ®ÿ¬ÿµÿÆÿ¯ÿ¶ÿºÿ´ÿ¨ÿ·ÿÇÿ½ÿ¼ÿÃÿÀÿ¾ÿÁÿ»ÿÂÿÆÿµÿ·ÿ½ÿÅÿÀÿ»ÿ¹ÿÁÿ¼ÿÄÿÉÿÇÿ½ÿÇÿÂÿ¶ÿ¿ÿ¨ÿÀÿ­ÿµÿµÿ·ÿ¿ÿÃÿ¾ÿÇÿ²ÿÂÿ¾ÿÄÿ»ÿ¶ÿ»ÿ¿ÿ´ÿ³ÿÃÿÈÿÄÿ¾ÿÄÿÀÿ½ÿÆÿÁÿ·ÿµÿ®ÿ©ÿ«ÿ®ÿ³ÿºÿ°ÿ©ÿºÿÃÿÁÿ»ÿÁÿ´ÿ°ÿ¶ÿÈÿ½ÿ·ÿ¹ÿ¯ÿµÿ­ÿ­ÿ¯ÿ¹ÿÁÿ´ÿÀÿ¨ÿ¼ÿ¼ÿÅÿ¾ÿÁÿÀÿÐÿËÿÉÿÀÿÀÿºÿ½ÿ¶ÿ¶ÿ½ÿÂÿ½ÿµÿÁÿÊÿÉÿÂÿ¾ÿ»ÿ³ÿ³ÿ¶ÿ¹ÿ¾ÿµÿ´ÿ¼ÿ³ÿ¹ÿÃÿ¶ÿ­ÿÉÿ¸ÿ´ÿÁÿËÿ¹ÿ¼ÿ´ÿ±ÿ½ÿ¸ÿÃÿÌÿÑÿ»ÿ¿ÿÉÿÊÿ¼ÿÁÿÀÿºÿÁÿ·ÿ®ÿ¸ÿÈÿÐÿºÿ³ÿ½ÿµÿ¾ÿµÿ¸ÿµÿ®ÿÇÿËÿ½ÿ¼ÿ²ÿÀÿµÿ´ÿÁÿ¼ÿÅÿ³ÿ°ÿ¶ÿÁÿ¦ÿ©ÿ±ÿ§ÿ¯ÿ³ÿ»ÿÄÿµÿ¯ÿ¬ÿ³ÿÄÿÊÿÂÿ·ÿ·ÿ¾ÿÁÿÌÿÊÿÁÿÆÿ»ÿÃÿÁÿ¹ÿ¿ÿÏÿ¹ÿ¿ÿ¹ÿÌÿÅÿ¾ÿÆÿ­ÿ½ÿ¹ÿ¿ÿ°ÿ¹ÿ»ÿÄÿ»ÿ¨ÿ¢ÿ¸ÿ½ÿµÿ°ÿ·ÿÃÿºÿ´ÿºÿ¶ÿ»ÿÇÿÁÿ³ÿ®ÿ¹ÿÀÿºÿ·ÿÊÿ²ÿ¹ÿ·ÿÅÿ¾ÿÍÿ¸ÿÂÿ®ÿ¬ÿÁÿæÿ¼ÿ°ÿÄÿÓÿ¯ÿºÿ¶ÿ¼ÿËÿÅÿ¼ÿÄÿºÿÿ¤ÿºÿ¸ÿ¾ÿ¸ÿ´ÿÀÿÁÿ»ÿ·ÿÊÿ´ÿÅÿÇÿÂÿÉÿ½ÿµÿÎÿËÿÇÿÁÿºÿÅÿÇÿ¿ÿÂÿÁÿ±ÿ©ÿ·ÿÅÿÄÿÄÿÀÿºÿ¹ÿ´ÿ«ÿ»ÿÅÿ´ÿ¹ÿ»ÿ»ÿ»ÿ¹ÿÆÿÚÿÑÿ°ÿ¸ÿÎÿ°ÿ½ÿ¿ÿÀÿ°ÿÌÿÔÿÆÿ½ÿºÿÄÿÃÿ·ÿµÿ¼ÿ¾ÿ¸ÿ³ÿµÿ½ÿ½ÿ´ÿÃÿ½ÿ¼ÿÂÿÅÿ·ÿÈÿÆÿÅÿºÿ¼ÿ¼ÿ»ÿÅÿÐÿÀÿ¾ÿ·ÿÄÿ¼ÿÂÿ¿ÿ¹ÿ»ÿ¼ÿ¼ÿ¿ÿºÿºÿÉÿ¹ÿÂÿÈÿ¾ÿ±ÿ¹ÿÆÿÐÿÎÿªÿ®ÿÃÿ´ÿ½ÿ¼ÿÂÿÂÿ½ÿ³ÿ²ÿ½ÿÁÿ¾ÿ¼ÿ¸ÿ²ÿ¶ÿ¶ÿ´ÿ¾ÿ·ÿ»ÿ»ÿ¾ÿ»ÿÍÿµÿ½ÿ»ÿ¸ÿµÿ´ÿ­ÿ¶ÿ³ÿÉÿ¿ÿ¯ÿ¾ÿÄÿÈÿÈÿÀÿµÿ¶ÿ¸ÿ¶ÿÃÿÎÿÌÿ¹ÿ«ÿ²ÿ²ÿ·ÿ¯ÿ½ÿ´ÿºÿ¼ÿ¼ÿÄÿÁÿÁÿ»ÿ²ÿ¹ÿÁÿ½ÿ¶ÿµÿ²ÿ´ÿ¼ÿºÿ»ÿ¹ÿ¸ÿ¨ÿ¸ÿÁÿ¹ÿÁÿÆÿ°ÿ³ÿºÿÂÿ¥ÿ¤ÿ¸ÿ¸ÿ¹ÿ»ÿ·ÿ³ÿ±ÿ¶ÿ¸ÿ¶ÿ¯ÿ ÿ¨ÿ¶ÿ·ÿ¸ÿ©ÿ®ÿÎÿ©ÿ©ÿËÿ¶ÿ¹ÿ«ÿµÿµÿ½ÿÃÿ°ÿ·ÿ·ÿ±ÿ°ÿ¨ÿ´ÿÁÿ·ÿµÿ±ÿ¸ÿªÿ©ÿ·ÿÀÿ³ÿ«ÿ¶ÿÃÿ»ÿÐÿÁÿ²ÿ½ÿ¼ÿÂÿÉÿ¿ÿ±ÿ²ÿ»ÿ±ÿ²ÿ¸ÿ¸ÿ²ÿ¶ÿ¯ÿ¸ÿ©ÿ¥ÿ§ÿ­ÿÈÿ¼ÿ«ÿ¤ÿ¾ÿ¿ÿ·ÿµÿ­ÿ´ÿµÿµÿ¿ÿÇÿ»ÿÂÿ§ÿ°ÿ±ÿ½ÿ¨ÿ·ÿ·ÿ¯ÿ¨ÿ°ÿ»ÿ¾ÿ²ÿ´ÿÄÿ¿ÿ³ÿ´ÿ´ÿ´ÿ±ÿ´ÿ­ÿ°ÿ¿ÿµÿ³ÿ¿ÿ½ÿ»ÿ°ÿ°ÿ®ÿ²ÿ·ÿ²ÿ¨ÿ¦ÿ§ÿÿ¸ÿÑÿÃÿ°ÿ²ÿ¼ÿ®ÿ²ÿÈÿ¼ÿ¶ÿÂÿ¿ÿ¸ÿµÿ¹ÿ¸ÿ·ÿÃÿÆÿ½ÿÊÿ¸ÿÅÿ»ÿÆÿÉÿÒÿ¬ÿ°ÿÅÿÂÿ¾ÿ¹ÿµÿ¸ÿ¶ÿ¹ÿÄÿ½ÿ²ÿ¾ÿ¾ÿµÿ­ÿÁÿ¸ÿÃÿ¬ÿµÿ¹ÿ¼ÿ»ÿ½ÿ·ÿºÿÁÿ³ÿ«ÿ¿ÿÃÿ¬ÿ¶ÿ®ÿÃÿÇÿ¤ÿ¶ÿ¬ÿÁÿÆÿÑÿÉÿ»ÿÀÿÆÿÀÿ¹ÿ³ÿÇÿ·ÿ±ÿ¯ÿ«ÿ®ÿ°ÿ½ÿÄÿËÿÉÿÅÿÌÿÆÿºÿ½ÿºÿ¾ÿËÿ¸ÿÁÿÙÿ»ÿÌÿ¾ÿÁÿÿªÿ½ÿÂÿÇÿÈÿÂÿÁÿÁÿÁÿÇÿ¾ÿÅÿ¿ÿ¾ÿ¸ÿ¼ÿÃÿ»ÿ½ÿÇÿ¾ÿ°ÿ¾ÿËÿ¾ÿÁÿÀÿÅÿÎÿÊÿÀÿ¹ÿÇÿ²ÿ®ÿÈÿÇÿ½ÿÁÿÁÿ¿ÿÅÿÉÿÁÿ¹ÿÄÿºÿ»ÿ´ÿ®ÿ¬ÿ»ÿ¾ÿÂÿ¿ÿ·ÿºÿÆÿÊÿÂÿ±ÿ§ÿ¤ÿÔÿÃÿ½ÿÊÿ¶ÿ½ÿÉÿÅÿ¾ÿ¿ÿÂÿÄÿÁÿ¸ÿ¼ÿ¼ÿÌÿ¾ÿ½ÿ¸ÿÌÿ¼ÿ·ÿÁÿ½ÿ»ÿÆÿ¾ÿ³ÿÁÿÄÿ·ÿ»ÿÈÿÁÿ¿ÿ´ÿ»ÿÅÿÉÿÉÿÄÿÁÿÅÿÉÿ¸ÿºÿÉÿ¼ÿÈÿÅÿ¸ÿ°ÿ¶ÿ¼ÿ¸ÿÀÿÐÿ¿ÿ¼ÿ²ÿÎÿÂÿÇÿÂÿÆÿ¶ÿ¸ÿ¹ÿÀÿÄÿ¼ÿÃÿ¹ÿ¼ÿÆÿ·ÿ©ÿ½ÿÃÿÆÿÏÿÁÿ¶ÿ³ÿ«ÿ»ÿÃÿÄÿÈÿ­ÿ¸ÿ»ÿ¿ÿÇÿÌÿÄÿÆÿÂÿ·ÿÀÿ¼ÿºÿ¿ÿ¼ÿ¸ÿÁÿÊÿÍÿÎÿÅÿÃÿÆÿ¼ÿ®ÿ­ÿ³ÿ¾ÿÂÿÃÿ²ÿ¾ÿ½ÿ·ÿ½ÿÂÿ¾ÿ¹ÿºÿ¹ÿ´ÿÁÿºÿ§ÿ¾ÿ¹ÿ¹ÿ±ÿ°ÿ¹ÿ»ÿ¹ÿµÿÀÿÇÿ»ÿÈÿ³ÿ²ÿ³ÿ´ÿ´ÿ»ÿÄÿÂÿÆÿ¶ÿ­ÿ¼ÿ·ÿ¸ÿÃÿÂÿ¶ÿ·ÿ³ÿªÿ¿ÿºÿÈÿÍÿ¹ÿËÿ­ÿ¸ÿ¸ÿ±ÿ±ÿ¶ÿºÿ¿ÿ¼ÿ²ÿÇÿÂÿÆÿ¹ÿ½ÿÁÿÂÿÅÿÂÿÁÿØÿØÿ·ÿ·ÿ·ÿ¿ÿ»ÿÇÿ¿ÿ±ÿ´ÿ¶ÿ¿ÿµÿ¹ÿ°ÿÀÿÁÿÀÿ¹ÿ¸ÿ¹ÿ¼ÿÅÿ¿ÿ²ÿ¤ÿ®ÿ¿ÿ¬ÿ½ÿÂÿ¾ÿÁÿ¿ÿ¹ÿÁÿÇÿÑÿ¼ÿ°ÿ¼ÿ¾ÿ¸ÿµÿÀÿÌÿ¬ÿªÿµÿ°ÿ½ÿ°ÿ®ÿ¶ÿ¼ÿ¸ÿ®ÿ°ÿ³ÿ¹ÿ¸ÿ·ÿ³ÿÀÿÁÿÀÿ¼ÿ¸ÿ½ÿ²ÿÆÿÃÿ¾ÿÃÿ·ÿ¹ÿÅÿÀÿ´ÿ¶ÿ½ÿ¾ÿÅÿ¼ÿ²ÿÂÿÂÿ·ÿ³ÿ¸ÿ¶ÿ»ÿ²ÿ¹ÿ®ÿºÿ·ÿ²ÿ²ÿºÿÂÿÀÿÂÿÅÿÊÿ¶ÿ»ÿÎÿÆÿÁÿÇÿÁÿÂÿ¼ÿ´ÿ½ÿÁÿÀÿ·ÿ²ÿ·ÿºÿ½ÿ¹ÿ°ÿÉÿÀÿ²ÿºÿ»ÿ»ÿ¾ÿ¾ÿ¹ÿºÿÄÿÇÿ¿ÿ»ÿ¶ÿ¸ÿ½ÿÀÿ½ÿ·ÿÆÿ¿ÿ­ÿ¢ÿ¹ÿ¹ÿ´ÿÈÿËÿ¶ÿ¿ÿ¶ÿ¿ÿ³ÿ´ÿ¾ÿÈÿÇÿ³ÿ¸ÿºÿ¸ÿÄÿÈÿÄÿÅÿÅÿÆÿÌÿµÿ¿ÿ³ÿ¸ÿ¾ÿÂÿÄÿÀÿ¶ÿ¿ÿ¹ÿ°ÿºÿ¹ÿÁÿÉÿÂÿ¸ÿ»ÿ ÿ§ÿ¥ÿÿ£ÿ¦ÿ¬ÿ¶ÿ»ÿ±ÿ±ÿ¯ÿ´ÿ¯ÿ­ÿ²ÿ¹ÿ¸ÿ©ÿ¯ÿÊÿªÿ´ÿ±ÿ­ÿ¯ÿ¶ÿ´ÿ®ÿ´ÿ³ÿ¾ÿ´ÿºÿ¼ÿ¶ÿ¹ÿ»ÿ±ÿ¸ÿ»ÿ¼ÿÇÿ·ÿ½ÿÂÿ¾ÿ¶ÿ©ÿ®ÿÎÿÆÿ°ÿ·ÿ¼ÿ¼ÿ·ÿ³ÿ¶ÿ»ÿ©ÿ°ÿ»ÿ»ÿ·ÿ´ÿ¶ÿ¼ÿ¯ÿ³ÿ·ÿ´ÿ«ÿµÿ¼ÿ¹ÿ¶ÿµÿÀÿ·ÿªÿ®ÿ¹ÿÀÿÂÿÁÿ¿ÿÀÿ©ÿÄÿ¯ÿ±ÿ®ÿ®ÿ·ÿµÿ¨ÿ³ÿµÿ¸ÿÎÿ»ÿ°ÿ­ÿ«ÿªÿ«ÿ«ÿ£ÿ¼ÿ¿ÿªÿ¥ÿ­ÿ¸ÿ¼ÿºÿ½ÿ­ÿ¾ÿ®ÿ¬ÿ¬ÿ¬ÿµÿ½ÿ½ÿ·ÿ°ÿÄÿËÿ¹ÿ¿ÿºÿ¸ÿ°ÿ¬ÿ
[truncated: 11,721,852 more chars]
