# Supplementary material for: Deciphering neuronal deficit and protein profile changes in human brain organoids from patients with creatine transporter deficiency
Source: eLife. 2023 Oct 13;12:RP88459. doi: 10.7554/eLife.88459 (PMC10575631; doi:10.7554/eLife.88459)
Supplement: Figure 6—source data 4. [file elife-88459-fig6-data4.zip › Figure 6 - Source data 4/GSK3b (I and J)/Lea 2022-09-21 17h07m32s (tubuline colori blot 2b).scn]

MIME-Version: 1.0 (Generated by Image Lab 5.2.1)
Content-Type: multipart/mixed; boundary="20220921-170732-07FAB638"
Content-Description: Image Lab Image File
X-EntityRank: middle
X-LastSaveDate: 2022.09.21.17.07.32.715

--20220921-170732-07FAB638
Content-Type: text/xml; charset="utf8"
Content-Length: 1851
Content-Description: ItemHeaderTag
X-EntityRank: first
X-LastSaveDate: 2022.09.21.17.07.32.715

<!DOCTYPE XML>
<root version="2">
 <FileAuthoringInfo>
  <applicationName>Image Lab Touch</applicationName>
  <applicationSchema>3</applicationSchema>
  <majorVer>2</majorVer>
  <minorVer>3</minorVer>
  <subMinorVer>0</subMinorVer>
  <buildNumber>7</buildNumber>
  <changeList>198661</changeList>
  <buildType></buildType>
  <version>2.3.0.07</version>
 </FileAuthoringInfo>
 <name>Lea 2022-09-21 17h07m32s</name>
 <scan_id>54518508821955211</scan_id>
 <description></description>
 <user>Lea</user>
 <document_control_sign>0</document_control_sign>
 <document_controlled>0</document_controlled>
 <frame_sync_type>sync_frames_and_lanes</frame_sync_type>
 <normalization_channel>-1</normalization_channel>
 <normalization_use_bands>0</normalization_use_bands>
 <DisplaySettings>
  <showAnnotations>true</showAnnotations>
  <showLaneFrame>true</showLaneFrame>
  <showLanes>true</showLanes>
  <showBands>true</showBands>
  <showLaneLabels>true</showLaneLabels>
  <showBandsAttributes>true</showBandsAttributes>
  <bandsAttributes>1</bandsAttributes>
  <selectedLaneAttr>true</selectedLaneAttr>
  <showMWLegend>true</showMWLegend>
  <showVolumes>true</showVolumes>
  <showVolumesLabel>true</showVolumesLabel>
  <showBandEdges>false</showBandEdges>
 </DisplaySettings>
 <channel_count>1</channel_count>
 <rgb_composite>true</rgb_composite>
 <RGBDisplaySettings>
  <Red>
   <Channel>-1</Channel>
   <Enable>false</Enable>
  </Red>
  <Green>
   <Channel>-1</Channel>
   <Enable>false</Enable>
  </Green>
  <Blue>
   <Channel>-1</Channel>
   <Enable>false</Enable>
  </Blue>
 </RGBDisplaySettings>
 <scan_0>
  <transform gamma="1" invert="false" low_frac="0.96643" high_frac="0.999283" highlight_saturate="true"/>
  <colormap>Gray</colormap>
  <zoom>-1.0000000000000000</zoom>
  <image_anchor x="0.0000000000000000" y="0.0000000000000000"/>
 </scan_0>
</root>
--20220921-170732-07FAB638
Content-Type: multipart/mixed; boundary="20220921-170732-07FAB7A8"
Content-Description: ScanImageTag0
X-EntityRank: first
X-LastSaveDate: 2022.09.21.17.07.32.715

--20220921-170732-07FAB7A8
Content-Type: application/octet-stream
Content-Length: 12179328
Content-Description: ImageData
X-EntityRank: first
X-LastSaveDate: 2022.09.21.17.07.32.715

²ÿµÿ¦ÿ¥ÿ­ÿ¯ÿ®ÿ»ÿ´ÿ©ÿ·ÿ³ÿµÿ¶ÿ¶ÿ¼ÿ¼ÿ«ÿ¸ÿ§ÿ¢ÿ©ÿ§ÿ¨ÿ°ÿ¶ÿ¾ÿºÿÆÿ³ÿ¨ÿ³ÿ½ÿ¹ÿ¯ÿ±ÿºÿ¨ÿ¶ÿ½ÿ¾ÿÀÿ¸ÿ¬ÿ«ÿ­ÿÂÿ¹ÿ²ÿµÿÀÿ·ÿªÿ°ÿ³ÿ·ÿªÿ³ÿ·ÿ½ÿ¹ÿ³ÿ½ÿÍÿ¾ÿ´ÿ°ÿ¸ÿ­ÿ²ÿ¹ÿ·ÿ²ÿ²ÿ¬ÿµÿºÿ°ÿ­ÿ½ÿÀÿ¼ÿ¾ÿ¹ÿ·ÿ¡ÿ¤ÿ´ÿ¥ÿÿ´ÿÄÿ¾ÿ¹ÿ§ÿÿ«ÿ³ÿ´ÿµÿ­ÿ°ÿ¾ÿ´ÿ®ÿ¾ÿªÿ³ÿ¯ÿ¡ÿ ÿ©ÿ¬ÿ®ÿ¬ÿ¡ÿÿÿÿ¥ÿ«ÿ­ÿ©ÿ ÿÿÿ°ÿÿÿÿÿÿ¡ÿ ÿ ÿ¬ÿÿ ÿÿªÿ¦ÿÿÿ¤ÿ£ÿÿ¥ÿÿ¥ÿ«ÿ¡ÿ ÿÿÿ ÿ§ÿÿÿ¿ÿ¦ÿÿÿÿ¡ÿ¥ÿ¤ÿÿÿÿÿ©ÿ¢ÿÿ¢ÿ¦ÿ¥ÿ¦ÿ¬ÿ¡ÿÿºÿÿ¢ÿ¯ÿ¨ÿ«ÿ¨ÿÿÿ§ÿ¬ÿÿ©ÿ§ÿ­ÿ¯ÿ±ÿ³ÿ«ÿªÿ³ÿ¥ÿ­ÿ§ÿ¯ÿ¯ÿ´ÿ­ÿ©ÿ©ÿ¨ÿ§ÿ¬ÿ²ÿ´ÿµÿ«ÿ·ÿ«ÿ­ÿ²ÿ§ÿ ÿ©ÿ°ÿ¹ÿ«ÿºÿ·ÿ±ÿ«ÿ·ÿºÿ³ÿ°ÿ¯ÿ¬ÿ¨ÿÃÿ¨ÿ¿ÿ¿ÿ­ÿ«ÿ®ÿ¶ÿ±ÿ¤ÿ±ÿ±ÿ¥ÿÊÿÍÿ¬ÿ³ÿ©ÿÿ¡ÿ©ÿ«ÿ¦ÿÿ ÿ«ÿ«ÿ§ÿ¦ÿ¦ÿ¢ÿ¤ÿ£ÿ¢ÿ­ÿ³ÿ°ÿÀÿºÿ«ÿ²ÿ¿ÿ¦ÿ¦ÿªÿªÿ­ÿ´ÿ³ÿ¨ÿ­ÿ©ÿªÿ¤ÿ³ÿ«ÿ£ÿ®ÿ¬ÿ¦ÿ­ÿ©ÿ¶ÿ¼ÿÆÿ¥ÿÿ¨ÿ¨ÿ±ÿ³ÿ©ÿ£ÿ¥ÿ¦ÿ¨ÿ«ÿ«ÿ°ÿµÿµÿ·ÿ²ÿ·ÿ½ÿ¼ÿ²ÿ­ÿ«ÿ¥ÿªÿ±ÿ¤ÿ£ÿ«ÿ»ÿ®ÿ¬ÿ³ÿ®ÿ¬ÿ¿ÿÃÿ´ÿ¶ÿ¨ÿÿÿÿªÿ°ÿ©ÿ¡ÿÿ¢ÿ©ÿ®ÿ®ÿ³ÿ¢ÿËÿÇÿÁÿÅÿÉÿ¶ÿ´ÿ¯ÿ¢ÿ¨ÿ±ÿ£ÿ¨ÿªÿ³ÿ»ÿ¦ÿ±ÿ·ÿ³ÿ´ÿ¸ÿ¸ÿ³ÿ¹ÿÃÿ»ÿ¼ÿ¯ÿ²ÿÿÿªÿ§ÿ³ÿ§ÿ¥ÿªÿ¤ÿ£ÿ®ÿ¶ÿ¸ÿ°ÿ¯ÿ ÿ¯ÿ«ÿ°ÿºÿ´ÿ³ÿ³ÿµÿ±ÿ¤ÿ¯ÿÿ¥ÿ¶ÿ¯ÿÿ«ÿ¾ÿ±ÿµÿ­ÿ¦ÿªÿ¯ÿ±ÿ²ÿ¶ÿ©ÿ¤ÿµÿ¯ÿ®ÿÿµÿ±ÿ§ÿ£ÿ¢ÿ¤ÿ¬ÿ¯ÿ¬ÿ¶ÿ²ÿ°ÿ¸ÿ¶ÿ©ÿºÿÁÿÂÿ®ÿÿ§ÿ¾ÿ»ÿ¨ÿ¡ÿ¡ÿ§ÿ»ÿ¡ÿµÿ¤ÿ¶ÿÀÿªÿ¸ÿÇÿ²ÿ£ÿ«ÿ¸ÿ¸ÿ­ÿ¯ÿµÿ²ÿ¯ÿ§ÿ¿ÿ¥ÿ®ÿ¯ÿ¹ÿ±ÿ³ÿ¸ÿ¯ÿªÿ°ÿ°ÿ«ÿ«ÿ´ÿÁÿ¯ÿ­ÿ¶ÿ¦ÿ©ÿ­ÿ¯ÿÿ¢ÿ´ÿ¯ÿ£ÿªÿ®ÿ¬ÿ±ÿºÿ§ÿ¨ÿ¤ÿ¬ÿ®ÿ¦ÿ¼ÿºÿµÿ¬ÿ®ÿ¼ÿ¶ÿ§ÿ¬ÿªÿÿ«ÿÃÿ½ÿ®ÿ³ÿ°ÿ¼ÿ©ÿ«ÿ£ÿ¨ÿ¥ÿ©ÿ«ÿ¨ÿ®ÿ®ÿ¨ÿ°ÿ»ÿ¯ÿ¯ÿ°ÿ¯ÿ¨ÿ¨ÿ¤ÿªÿ³ÿ¹ÿ«ÿ£ÿ®ÿ«ÿÿ¬ÿ³ÿ°ÿ¨ÿÿÿ¤ÿÆÿ­ÿªÿªÿ²ÿ©ÿ¡ÿ¢ÿÿ¡ÿ«ÿ¢ÿ¢ÿ¢ÿÿÿ ÿÿ¡ÿªÿ©ÿ§ÿ©ÿªÿÿ¨ÿ°ÿ«ÿ±ÿ®ÿ«ÿ­ÿ¦ÿÿÿÿ¯ÿ»ÿ®ÿ®ÿ·ÿ­ÿ­ÿ²ÿ¦ÿ«ÿ¯ÿ³ÿ´ÿ³ÿ²ÿ£ÿ¥ÿ¹ÿ°ÿ¤ÿ¯ÿ°ÿ­ÿ±ÿµÿ¢ÿ¬ÿ¾ÿ®ÿ³ÿÂÿ¶ÿµÿ¼ÿ©ÿÿ­ÿ¹ÿªÿ±ÿ´ÿ­ÿ£ÿ¥ÿ°ÿÿ¤ÿ¨ÿÿ­ÿ±ÿÿªÿ¹ÿ°ÿ¥ÿ§ÿªÿ ÿÿ¡ÿÿÿªÿ§ÿ­ÿ«ÿÿªÿ¶ÿÿÿªÿ°ÿÿ«ÿ¦ÿ£ÿÿ ÿ¤ÿ¬ÿ¶ÿ®ÿÿÿ¬ÿ°ÿ­ÿ«ÿ·ÿ¢ÿ ÿÿ¨ÿªÿ´ÿÂÿ©ÿ¨ÿ¬ÿ¥ÿ¤ÿ¬ÿªÿ²ÿ¬ÿÿ¨ÿ°ÿªÿ«ÿÿ§ÿ­ÿ§ÿ¿ÿ³ÿ´ÿÿ½ÿÿÿ¢ÿÿÿ«ÿ¬ÿ¨ÿ°ÿ²ÿ¯ÿ®ÿ§ÿªÿµÿµÿ³ÿ¯ÿ¸ÿ²ÿ¯ÿ¶ÿ®ÿ²ÿÿ¹ÿ¿ÿ³ÿ¾ÿ³ÿ­ÿÁÿÄÿ­ÿ®ÿ¸ÿ¸ÿµÿ®ÿ°ÿ·ÿ±ÿ®ÿ­ÿ¹ÿÂÿ©ÿ¶ÿµÿ³ÿ®ÿ»ÿ¬ÿÐÿ´ÿ·ÿ³ÿ­ÿ©ÿ«ÿ²ÿÁÿºÿ«ÿ²ÿ¶ÿªÿ¥ÿ°ÿ¿ÿºÿ¾ÿ¹ÿ¹ÿ­ÿµÿ¨ÿ½ÿ¿ÿ©ÿ»ÿÈÿ¢ÿ»ÿ·ÿ©ÿ«ÿ«ÿÃÿ¸ÿ·ÿÈÿÈÿÃÿ»ÿµÿ³ÿ¶ÿÆÿÄÿ¯ÿ¢ÿÿ»ÿ°ÿ­ÿ­ÿ³ÿ©ÿ¾ÿ¶ÿ«ÿ´ÿ¯ÿ»ÿ²ÿ¸ÿµÿ°ÿ³ÿ´ÿÿÿ¨ÿ±ÿµÿµÿµÿ´ÿ·ÿ·ÿ®ÿÿ·ÿ»ÿµÿÀÿ±ÿºÿ§ÿ¢ÿ¡ÿ§ÿ¯ÿ¥ÿ¹ÿ¹ÿ·ÿºÿ±ÿªÿÿÿ ÿ·ÿºÿ¯ÿ®ÿ±ÿ©ÿ¤ÿ¯ÿ´ÿ²ÿ¸ÿ¶ÿ®ÿ­ÿ´ÿ²ÿ¦ÿ½ÿ¬ÿ ÿ­ÿ¨ÿ­ÿ ÿ¬ÿ¹ÿºÿ¼ÿ¨ÿ«ÿ£ÿ®ÿ­ÿ¤ÿ¯ÿªÿ¨ÿ±ÿ¯ÿ³ÿ®ÿ¶ÿÿ±ÿÿ¯ÿ ÿ«ÿ¾ÿ·ÿ³ÿ·ÿ¤ÿµÿ¢ÿ©ÿÃÿ­ÿÁÿ©ÿ¤ÿÿ°ÿ§ÿÿ£ÿ¨ÿ©ÿ±ÿ²ÿ©ÿ¤ÿ­ÿºÿºÿ´ÿ°ÿ°ÿ«ÿµÿ²ÿµÿÀÿºÿ¤ÿ°ÿ¼ÿ¼ÿ¢ÿÀÿ¾ÿ²ÿ¬ÿ¸ÿ°ÿ®ÿµÿ·ÿ¹ÿ¶ÿ²ÿ±ÿ±ÿ·ÿ·ÿ¹ÿÄÿ½ÿ³ÿµÿ¸ÿÁÿ®ÿ±ÿµÿµÿ½ÿ­ÿÆÿÂÿÁÿ°ÿ»ÿÆÿ³ÿ¡ÿ¼ÿ¾ÿ½ÿ¿ÿÀÿ¯ÿ«ÿºÿ»ÿ·ÿ²ÿ§ÿ°ÿ°ÿ­ÿ´ÿ´ÿ²ÿ³ÿ±ÿ³ÿ·ÿ³ÿ°ÿ­ÿ¬ÿÀÿºÿÄÿÊÿ®ÿÀÿ¹ÿÀÿ»ÿ¼ÿ«ÿ¹ÿÀÿºÿ¼ÿ­ÿ¼ÿ¹ÿµÿ§ÿµÿªÿºÿ¾ÿ¼ÿ²ÿ¤ÿ¨ÿ©ÿ·ÿ»ÿ²ÿ®ÿ«ÿ­ÿ­ÿ°ÿ²ÿ²ÿ¬ÿ¯ÿ²ÿ©ÿ¨ÿ¶ÿ·ÿ¼ÿ»ÿºÿ³ÿºÿ«ÿ¯ÿ«ÿÿ¦ÿÿ¸ÿÅÿ¯ÿ²ÿªÿ¦ÿ¼ÿÇÿÆÿÆÿ±ÿ§ÿ¬ÿºÿµÿ±ÿ·ÿ±ÿ®ÿ¹ÿÀÿ´ÿ¨ÿ­ÿ©ÿ©ÿ±ÿ·ÿ±ÿ²ÿ¿ÿªÿ³ÿ ÿ£ÿµÿ¦ÿ¸ÿ¾ÿºÿÈÿ²ÿ¸ÿÊÿ¿ÿ´ÿµÿ¹ÿ¸ÿ¹ÿ°ÿ²ÿ°ÿ¯ÿ¶ÿ´ÿ±ÿªÿ©ÿ«ÿ¶ÿ·ÿ®ÿ³ÿµÿ°ÿ®ÿ³ÿºÿ½ÿ¶ÿ­ÿ­ÿ«ÿ¾ÿÍÿ»ÿ·ÿ³ÿÄÿÆÿ®ÿ¸ÿºÿ¹ÿ¨ÿªÿ¯ÿ³ÿµÿ®ÿ´ÿ¾ÿÀÿ´ÿ¥ÿ¾ÿ·ÿ¾ÿÈÿ¹ÿ³ÿ¯ÿ³ÿ¶ÿ¸ÿ¾ÿ®ÿ¡ÿ¥ÿµÿÆÿÂÿÅÿÂÿ´ÿ®ÿ¼ÿ½ÿ¾ÿµÿ»ÿ¸ÿ¯ÿ®ÿ¯ÿÆÿÂÿ¶ÿ®ÿÑÿ»ÿÊÿ·ÿÿÀÿ¯ÿÀÿ±ÿ¡ÿºÿ¶ÿªÿ¸ÿÃÿºÿ½ÿÀÿ¹ÿ´ÿ¼ÿ»ÿÃÿÄÿ¾ÿ¶ÿ·ÿ¾ÿµÿ¸ÿ½ÿ³ÿ±ÿ¯ÿ±ÿ´ÿ©ÿ±ÿ¾ÿ´ÿ­ÿ²ÿ³ÿ³ÿ¶ÿÁÿ´ÿ®ÿ¤ÿ§ÿºÿ´ÿ¯ÿ½ÿªÿµÿ¶ÿ»ÿ¸ÿÀÿ¸ÿÁÿ·ÿ·ÿºÿ¹ÿÀÿ¸ÿ¶ÿ±ÿ¹ÿ¹ÿµÿµÿ¿ÿ¸ÿ³ÿ¿ÿ¶ÿ®ÿ±ÿµÿ¶ÿ³ÿ»ÿ±ÿ­ÿ©ÿ¹ÿ¿ÿ°ÿ´ÿ½ÿÎÿºÿ°ÿ®ÿ£ÿ»ÿºÿÀÿ·ÿ¾ÿ²ÿÈÿÁÿ¾ÿ»ÿ¹ÿ¸ÿ¾ÿ¼ÿµÿ°ÿ·ÿ±ÿ¸ÿ¹ÿ¸ÿ±ÿ³ÿ¼ÿ¼ÿÄÿ¿ÿ±ÿ·ÿÀÿ·ÿ±ÿ¸ÿ¿ÿ½ÿµÿ¯ÿ­ÿ¶ÿ²ÿ°ÿ¸ÿ¬ÿ¥ÿªÿ¹ÿ¸ÿ·ÿ¯ÿ¨ÿ¹ÿÁÿ·ÿ¹ÿÂÿÄÿºÿ±ÿ¨ÿ¸ÿ²ÿ¿ÿ¾ÿ½ÿ±ÿ¶ÿ¶ÿ´ÿ°ÿ¤ÿ¯ÿ³ÿ¶ÿ¯ÿ²ÿºÿÁÿ½ÿ¹ÿ³ÿ¬ÿ²ÿÀÿÂÿ»ÿ´ÿ©ÿ²ÿ¸ÿ¯ÿ²ÿ°ÿ·ÿ¹ÿ³ÿ¾ÿ»ÿ¾ÿ»ÿ»ÿ´ÿ¹ÿ¸ÿ¿ÿ¸ÿ¬ÿ´ÿ¹ÿ­ÿ²ÿÃÿ³ÿÆÿ¶ÿ´ÿÇÿºÿ°ÿ¼ÿÃÿ»ÿ¹ÿÃÿºÿ¶ÿ²ÿ³ÿµÿµÿ¸ÿ¸ÿºÿ·ÿ¬ÿ¯ÿ»ÿ¶ÿ®ÿ·ÿ²ÿ¹ÿ¼ÿÃÿµÿ¶ÿÌÿ»ÿ°ÿÀÿ¿ÿ¢ÿ½ÿÁÿ½ÿ·ÿÀÿÑÿ¿ÿÆÿµÿ·ÿ¾ÿÁÿ¼ÿ­ÿ¿ÿÌÿËÿ¶ÿ±ÿÁÿ¯ÿ¸ÿÀÿ±ÿºÿºÿ»ÿÂÿ·ÿ²ÿ²ÿ²ÿ®ÿ­ÿºÿ¯ÿ¯ÿ¼ÿÎÿ³ÿ°ÿµÿ»ÿ®ÿ¹ÿ²ÿ¹ÿ¸ÿ±ÿ­ÿÀÿ¬ÿºÿÿ¿ÿ·ÿ³ÿ¯ÿ³ÿ·ÿ¢ÿºÿ¿ÿ²ÿ»ÿ§ÿ±ÿ½ÿ·ÿ»ÿµÿ´ÿ»ÿ³ÿ¸ÿ·ÿªÿµÿ²ÿ¬ÿ«ÿ£ÿ·ÿ¸ÿµÿÀÿ°ÿ¶ÿ¿ÿÂÿ¬ÿ¯ÿ®ÿÁÿ³ÿºÿ«ÿ·ÿ²ÿºÿ¼ÿ¹ÿ­ÿ»ÿ¨ÿ¦ÿ´ÿ¯ÿÿ´ÿ³ÿ´ÿ²ÿ³ÿ®ÿ·ÿ¦ÿ°ÿ¸ÿ´ÿ¥ÿ®ÿ¿ÿ°ÿ§ÿ«ÿ®ÿ¶ÿ³ÿ¯ÿ³ÿ±ÿ°ÿºÿ¬ÿ³ÿ½ÿºÿ´ÿ°ÿ£ÿ¤ÿ¹ÿ¯ÿ´ÿ´ÿ®ÿ¸ÿºÿ¨ÿ¶ÿ±ÿ¨ÿÿ§ÿµÿ²ÿ¹ÿ«ÿ¶ÿÂÿ½ÿ¹ÿ¸ÿ¼ÿ«ÿÿ©ÿ²ÿ³ÿ²ÿ¸ÿ»ÿ®ÿ²ÿ¶ÿ«ÿ¸ÿ»ÿºÿ»ÿªÿ»ÿºÿ¶ÿ®ÿ¦ÿ½ÿ¯ÿ³ÿ·ÿÂÿ´ÿ¯ÿºÿ­ÿ¯ÿ±ÿÃÿÆÿ»ÿ¶ÿÉÿ´ÿ´ÿµÿÀÿ¾ÿ»ÿ¶ÿ¶ÿ¼ÿÈÿÊÿ¿ÿ´ÿ²ÿÁÿ¼ÿºÿµÿ·ÿ²ÿ¾ÿ¾ÿ³ÿ½ÿ¾ÿ¸ÿ¯ÿ¹ÿ·ÿ·ÿ¹ÿ³ÿÄÿµÿ¿ÿ·ÿÉÿ»ÿ²ÿ»ÿ´ÿ­ÿ¹ÿ²ÿ²ÿÁÿ½ÿ²ÿ´ÿÀÿËÿÁÿ­ÿ°ÿºÿ²ÿ¶ÿºÿªÿ¶ÿÁÿªÿ´ÿ±ÿ§ÿºÿÄÿ«ÿ¥ÿ¬ÿ¨ÿÁÿ±ÿÄÿ²ÿÃÿÃÿÍÿ·ÿ¶ÿÉÿÃÿ¾ÿ¸ÿ·ÿ³ÿ©ÿ¸ÿ¹ÿ¯ÿºÿ¼ÿµÿ¸ÿ¿ÿ»ÿ·ÿ³ÿ³ÿ¨ÿ®ÿÂÿ¿ÿ»ÿ½ÿ·ÿ±ÿ¹ÿ¯ÿ«ÿ°ÿÅÿ³ÿ®ÿ³ÿ¯ÿ¸ÿ»ÿ¼ÿºÿ©ÿ¯ÿ¼ÿºÿ·ÿÂÿ¼ÿ«ÿºÿËÿÃÿ´ÿ±ÿÂÿ®ÿ°ÿÁÿµÿºÿ³ÿ©ÿÃÿ³ÿ»ÿ½ÿ¶ÿ¹ÿ®ÿ´ÿ²ÿ¾ÿ·ÿ°ÿ¶ÿºÿ¿ÿ²ÿ³ÿ½ÿ¼ÿ¸ÿ¬ÿ¨ÿ¸ÿÂÿ¾ÿÇÿ¼ÿ®ÿÅÿ¹ÿ´ÿ½ÿºÿ­ÿ´ÿ¹ÿ°ÿ»ÿÇÿ¸ÿ»ÿ¶ÿ©ÿªÿÄÿ½ÿ´ÿ°ÿ·ÿ°ÿªÿ«ÿ«ÿ¶ÿ¿ÿÄÿÆÿÁÿµÿ¶ÿ©ÿÁÿ¼ÿÁÿ±ÿ·ÿ¯ÿ¹ÿ·ÿ¹ÿÀÿ¹ÿ·ÿ®ÿ°ÿ±ÿ²ÿ¼ÿ´ÿµÿ¸ÿ½ÿÃÿ»ÿ¸ÿ¾ÿÂÿ¾ÿ«ÿ±ÿÂÿ´ÿ°ÿ®ÿµÿºÿµÿ§ÿ²ÿÄÿµÿ­ÿÃÿ¼ÿ¼ÿ­ÿ¶ÿ®ÿ«ÿ¶ÿ®ÿ·ÿÉÿÀÿ´ÿ«ÿ©ÿ´ÿ°ÿ¤ÿ©ÿÈÿ¯ÿ±ÿ²ÿ·ÿ¶ÿµÿ·ÿªÿ°ÿ»ÿ´ÿ²ÿ®ÿ±ÿ·ÿ°ÿ¯ÿ´ÿ¸ÿ¹ÿ¶ÿ¶ÿ»ÿ°ÿÿÿ­ÿ½ÿ±ÿÉÿ¶ÿ£ÿ¾ÿÄÿ®ÿÐÿËÿ¦ÿµÿ¬ÿ²ÿ·ÿ¹ÿ¿ÿÆÿ¼ÿ®ÿ±ÿ¶ÿ¸ÿÁÿÀÿ¼ÿ±ÿ¨ÿ­ÿÄÿ¿ÿÿÃÿ·ÿ´ÿÃÿÀÿ±ÿ¶ÿ´ÿ´ÿ±ÿ°ÿ¸ÿ¿ÿ½ÿ¼ÿ¿ÿ¹ÿ±ÿ®ÿ¯ÿ³ÿ¶ÿ«ÿ³ÿ³ÿ³ÿÃÿ°ÿÄÿ¯ÿ´ÿÁÿ¸ÿ´ÿ¶ÿ¼ÿ²ÿ³ÿ©ÿÿÿ§ÿ­ÿ³ÿ­ÿ§ÿ«ÿ¸ÿ³ÿ²ÿ ÿ­ÿÿ´ÿ³ÿ¨ÿ¢ÿªÿ¢ÿ©ÿ±ÿ¬ÿ«ÿ½ÿ¼ÿ¥ÿ¥ÿ¨ÿ¼ÿ¸ÿ£ÿ·ÿºÿ£ÿ±ÿ¶ÿ¡ÿ¶ÿ¸ÿ¼ÿµÿ­ÿ©ÿ©ÿ±ÿ´ÿ¨ÿ¨ÿ¬ÿ¥ÿ¯ÿ¯ÿ¬ÿ¿ÿ½ÿÀÿ«ÿ¢ÿµÿ²ÿªÿªÿ£ÿµÿ¹ÿ³ÿ­ÿ±ÿ¿ÿ½ÿµÿ´ÿ¬ÿ®ÿ·ÿ¨ÿ­ÿ³ÿµÿ°ÿ°ÿ¤ÿ«ÿ¬ÿ¹ÿ®ÿ­ÿªÿ°ÿ¼ÿ½ÿ¾ÿ»ÿ¶ÿÆÿÆÿ¬ÿ°ÿµÿ»ÿ¸ÿ¼ÿ¨ÿ°ÿÎÿÌÿ¼ÿ¯ÿ­ÿµÿ·ÿ¹ÿ¸ÿ³ÿ¶ÿ¶ÿ´ÿ©ÿºÿÀÿ±ÿ¬ÿ´ÿÆÿ¹ÿ¼ÿ¸ÿ®ÿ°ÿÀÿÁÿ¿ÿ»ÿ¶ÿ¼ÿ¶ÿ«ÿµÿ»ÿÎÿ°ÿÃÿÃÿ¿ÿ¼ÿÁÿ¹ÿ±ÿ¯ÿ±ÿ«ÿ­ÿ¸ÿ½ÿ¿ÿ»ÿ¬ÿ²ÿÄÿ³ÿ¥ÿ¹ÿ»ÿµÿªÿÂÿÆÿ·ÿ®ÿ·ÿ¿ÿÀÿ·ÿ­ÿ¯ÿ±ÿ³ÿ¦ÿ³ÿ©ÿ¾ÿËÿÂÿ«ÿ±ÿ¼ÿµÿ¹ÿ¿ÿµÿ²ÿ¿ÿ½ÿ²ÿ¼ÿ½ÿ¼ÿ¸ÿÁÿ©ÿÀÿ¶ÿÂÿ¿ÿºÿ¶ÿ·ÿ¸ÿ¶ÿ³ÿ²ÿ³ÿ¸ÿ®ÿ³ÿÂÿ¦ÿºÿ³ÿ¯ÿ¸ÿ¶ÿ®ÿ¯ÿ¸ÿºÿµÿ´ÿ´ÿ«ÿ®ÿ¹ÿ°ÿ¾ÿ½ÿºÿ»ÿ¼ÿ¶ÿ®ÿ¼ÿÄÿÅÿºÿ²ÿµÿ°ÿ¶ÿ§ÿÿÿtÿ]ÿ]ÿfÿzÿÿÿyÿyÿ{ÿqÿqÿrÿYÿoÿtÿsÿrÿvÿxÿÿoÿÿ¯ÿ¶ÿ¯ÿ¸ÿÃÿ±ÿ¼ÿ¶ÿ±ÿ»ÿµÿ³ÿ¸ÿ¿ÿ¾ÿ¶ÿ¸ÿ»ÿ¹ÿ´ÿ´ÿµÿ¦ÿ±ÿÐÿÉÿÁÿ¦ÿ³ÿ®ÿ¾ÿ±ÿ­ÿ·ÿ´ÿ±ÿ¸ÿµÿÁÿÃÿªÿ³ÿÿÿÿÿ´ÿ¼ÿºÿ¿ÿºÿ®ÿ®ÿ²ÿ³ÿÈÿ«ÿ¶ÿ±ÿ¡ÿµÿ½ÿ²ÿ¤ÿ°ÿ¾ÿ³ÿ²ÿ¸ÿ°ÿ¢ÿ¼ÿ¨ÿ§ÿ´ÿ¦ÿ³ÿÅÿºÿ°ÿÀÿÇÿÆÿÂÿ¹ÿ¯ÿ¹ÿ»ÿ¶ÿ§ÿ¤ÿµÿ±ÿ£ÿ¥ÿ©ÿ©ÿ¬ÿ©ÿ»ÿ¶ÿ©ÿ§ÿ©ÿ§ÿ¯ÿ°ÿ±ÿ´ÿ²ÿ½ÿµÿ«ÿ«ÿ³ÿÉÿ¸ÿ´ÿ½ÿÃÿ¿ÿ¶ÿ²ÿ¿ÿÉÿµÿ¯ÿ¨ÿÄÿ²ÿ»ÿ¼ÿ¾ÿÇÿ½ÿ¥ÿ¢ÿ·ÿÎÿÚÿ²ÿ©ÿ·ÿªÿ©ÿ±ÿºÿ¸ÿµÿ¶ÿ°ÿ³ÿ³ÿ·ÿ¿ÿµÿ¼ÿ¸ÿ¼ÿÁÿÂÿ¸ÿ¸ÿÇÿ¸ÿ¿ÿºÿ²ÿÿÿ©ÿ·ÿÃÿÆÿÀÿÁÿÅÿ¿ÿ¬ÿ©ÿµÿÄÿ½ÿ¾ÿ¿ÿ·ÿ¸ÿÂÿÃÿÂÿ±ÿ¥ÿ¾ÿÉÿÂÿ¿ÿ¾ÿÅÿºÿ­ÿ³ÿ¬ÿ©ÿºÿÂÿ¶ÿ¯ÿ­ÿ³ÿ¶ÿµÿ·ÿ¸ÿ½ÿ³ÿ¸ÿ¿ÿ¹ÿ¬ÿ»ÿ¼ÿ¼ÿ¶ÿ¶ÿ¾ÿ¿ÿ¿ÿ®ÿ¼ÿ¦ÿ¹ÿ»ÿ³ÿÀÿÊÿÅÿ¾ÿ½ÿÀÿ¯ÿ³ÿÅÿ¬ÿ©ÿ»ÿ²ÿ¯ÿÁÿÇÿ¿ÿ¹ÿ¸ÿµÿ¸ÿ®ÿ²ÿµÿ»ÿ½ÿ·ÿ·ÿªÿ¬ÿ³ÿÇÿÀÿ¦ÿ¯ÿ·ÿ¯ÿ¯ÿ¾ÿÃÿÄÿÅÿ°ÿ°ÿ´ÿ»ÿ¸ÿ´ÿºÿ¶ÿ ÿ¾ÿÇÿ¹ÿ½ÿ¦ÿ¶ÿºÿ±ÿ±ÿ´ÿ¹ÿÅÿÆÿ²ÿ½ÿ¸ÿÆÿÊÿ¼ÿ¹ÿ¼ÿ¬ÿÈÿ¨ÿªÿ·ÿ»ÿÅÿÀÿ¸ÿÁÿÆÿ»ÿÆÿ¿ÿÀÿ»ÿ¼ÿ¹ÿµÿ³ÿ¯ÿ¡ÿ½ÿÅÿ½ÿ¤ÿµÿÃÿÆÿ¾ÿ®ÿ¹ÿÂÿ«ÿµÿ´ÿ±ÿ°ÿµÿ¾ÿÅÿÈÿÅÿªÿ½ÿ¿ÿ´ÿ¶ÿ¿ÿÁÿ¿ÿ½ÿ¸ÿ½ÿ­ÿ¹ÿµÿ¼ÿ¹ÿ¹ÿ¿ÿ¸ÿ»ÿ¾ÿ½ÿ·ÿ¼ÿ³ÿ­ÿµÿ¿ÿ¹ÿ¢ÿ°ÿ¿ÿÂÿÁÿ½ÿ·ÿ±ÿ¯ÿµÿ¹ÿ·ÿÅÿ½ÿ½ÿºÿºÿ¼ÿºÿÈÿÖÿÄÿÅÿÄÿ³ÿ´ÿ»ÿ´ÿ°ÿÿ¬ÿÂÿÃÿ»ÿ³ÿ½ÿÈÿºÿ³ÿ½ÿ±ÿ¬ÿ¦ÿ¥ÿ­ÿ²ÿ®ÿ¯ÿ³ÿ¸ÿÆÿÁÿ¾ÿÃÿ½ÿ²ÿÏÿÉÿ½ÿ½ÿ·ÿ¯ÿ«ÿ®ÿ®ÿ§ÿ¼ÿ­ÿ¯ÿ§ÿµÿºÿ¸ÿ¾ÿ¶ÿ¼ÿÿ»ÿ¹ÿ¼ÿ¾ÿºÿ¹ÿ³ÿ³ÿ¹ÿ³ÿ§ÿ´ÿ·ÿ©ÿ¤ÿÿ¤ÿ±ÿËÿÃÿ®ÿ¬ÿ¸ÿ¼ÿ³ÿ«ÿ´ÿ¦ÿ§ÿµÿÀÿÌÿÇÿ±ÿ®ÿ¨ÿºÿÃÿÁÿ·ÿ¸ÿ¯ÿ¡ÿ°ÿµÿ¹ÿ®ÿ¼ÿ¶ÿ¹ÿ¹ÿ°ÿµÿÁÿ¨ÿºÿ¾ÿÿ§ÿÀÿÁÿ±ÿ­ÿ§ÿ©ÿµÿÃÿÈÿ°ÿ¶ÿºÿ¦ÿ¢ÿ©ÿ¦ÿ¬ÿ®ÿ¦ÿ¨ÿ°ÿ¶ÿµÿ¬ÿªÿ¢ÿ©ÿ§ÿ­ÿ°ÿ²ÿ°ÿªÿ±ÿ¹ÿºÿ¹ÿºÿ½ÿ¼ÿ»ÿ´ÿ®ÿªÿ¢ÿ°ÿÿ«ÿªÿ£ÿ§ÿ­ÿ¬ÿªÿªÿÿÿ«ÿ ÿÿÿÿ¨ÿ§ÿÿÿ­ÿÿ ÿÿÿ¤ÿ£ÿ¡ÿ¥ÿ¢ÿÿÿ£ÿ¢ÿ­ÿ¬ÿ¡ÿÿÿÿÿ¦ÿ§ÿ¸ÿ£ÿ£ÿ¢ÿÿÿÿ£ÿ¢ÿÿ¢ÿ¡ÿ¤ÿ¡ÿ¨ÿ¢ÿ£ÿ«ÿ¦ÿÿ¢ÿ°ÿÿªÿ¢ÿ¡ÿ¦ÿ¨ÿ¤ÿÿ¡ÿ£ÿ¥ÿ ÿ²ÿ ÿ¦ÿ¬ÿ¥ÿ¥ÿ­ÿ­ÿ´ÿ¼ÿÿ«ÿ¯ÿ¬ÿ²ÿ¬ÿ«ÿ´ÿ¸ÿ°ÿ¥ÿ§ÿ»ÿ·ÿºÿÀÿµÿ°ÿ´ÿ²ÿ¬ÿ¶ÿ¾ÿ¨ÿÅÿÿ¦ÿ ÿ§ÿ¬ÿ°ÿ³ÿ°ÿ°ÿ³ÿ¢ÿÀÿ©ÿ»ÿ¸ÿ¶ÿ©ÿ¢ÿªÿ®ÿ­ÿ¶ÿ¹ÿ°ÿ¿ÿ¡ÿ¬ÿ­ÿ¶ÿ§ÿ¤ÿªÿ«ÿ°ÿ¥ÿ©ÿ±ÿ±ÿ­ÿ£ÿ¦ÿ§ÿªÿ©ÿ ÿÿ©ÿ£ÿ°ÿ³ÿ¨ÿ¥ÿ·ÿ³ÿ¢ÿ¨ÿªÿ¨ÿ´ÿ¯ÿ©ÿ¨ÿÿ¢ÿ«ÿ±ÿªÿ§ÿ¬ÿ¯ÿ¯ÿ±ÿ«ÿ¬ÿ¹ÿ£ÿ¹ÿ¢ÿ«ÿ°ÿ±ÿ·ÿ¯ÿÿÿÿ§ÿ¥ÿ¥ÿ©ÿÂÿ¯ÿ¶ÿ³ÿ·ÿ³ÿ³ÿ´ÿ¨ÿ¯ÿ½ÿµÿ£ÿ±ÿÿ¢ÿ§ÿ¸ÿ´ÿ¯ÿ¨ÿ£ÿ¹ÿËÿ¶ÿ°ÿ¥ÿÿÿÿ®ÿ²ÿÿÿ£ÿÿÿ¬ÿ·ÿ¨ÿ¯ÿ´ÿ¼ÿ¼ÿ»ÿµÿ­ÿ£ÿ¢ÿªÿ­ÿ«ÿªÿ§ÿ²ÿºÿ®ÿ©ÿ¶ÿ½ÿ¶ÿ½ÿÀÿºÿ³ÿªÿ§ÿ¯ÿ°ÿ²ÿ¨ÿ¸ÿ­ÿ±ÿ±ÿ·ÿ¬ÿ¥ÿ¦ÿ¢ÿ¨ÿ®ÿ²ÿ½ÿ¿ÿ¬ÿ®ÿ±ÿ¡ÿ­ÿ¸ÿ­ÿ­ÿ´ÿ¥ÿÿÿ¥ÿÿÿ­ÿ¥ÿªÿ²ÿ¹ÿªÿ¦ÿ¥ÿÿÿ¬ÿ°ÿ®ÿ¦ÿ©ÿ¢ÿªÿ®ÿªÿ¤ÿ¤ÿ¯ÿ£ÿÿªÿ³ÿ³ÿ®ÿ¦ÿ¯ÿµÿÿÿ±ÿ¹ÿ­ÿ®ÿ»ÿ«ÿÿ¡ÿ¸ÿ´ÿÿÿ¦ÿ³ÿµÿ¨ÿÿÿ¤ÿ¿ÿ»ÿ³ÿ·ÿ­ÿ©ÿ«ÿ¶ÿÃÿ³ÿ²ÿ½ÿºÿ¨ÿ±ÿÈÿ«ÿ½ÿÂÿºÿ§ÿ®ÿ·ÿ±ÿ¬ÿ¯ÿ¯ÿ¯ÿ¹ÿ®ÿ½ÿ²ÿ´ÿÄÿÀÿ¯ÿ¥ÿ¦ÿÿÿ£ÿ¨ÿ©ÿ­ÿ±ÿ¯ÿªÿµÿ ÿ¡ÿ¨ÿ·ÿ¯ÿ¦ÿºÿ´ÿ±ÿ±ÿ¬ÿ±ÿ´ÿ§ÿ¬ÿµÿ«ÿ´ÿµÿºÿ¨ÿºÿ·ÿ±ÿ¯ÿªÿ ÿ£ÿªÿ§ÿªÿ´ÿ¹ÿ»ÿ¹ÿ±ÿ·ÿ­ÿ¯ÿ­ÿ­ÿ±ÿ±ÿ«ÿªÿ«ÿ´ÿ°ÿ¨ÿ¨ÿ®ÿ«ÿ¦ÿ²ÿ¨ÿ¥ÿÿÿ¶ÿÿ©ÿ¨ÿ¯ÿÿÿÿ ÿ¢ÿÿÿÿÿ¤ÿ©ÿÿ¢ÿÿÿ«ÿ¨ÿµÿ¨ÿ²ÿ©ÿÿÿÿ­ÿ¹ÿªÿÿ¢ÿ­ÿÿÿ´ÿ©ÿ¡ÿ£ÿ¸ÿ¯ÿ½ÿºÿ¬ÿ­ÿ­ÿµÿ°ÿ®ÿ±ÿ¯ÿ°ÿ²ÿªÿ©ÿ´ÿ¥ÿ´ÿ£ÿ°ÿ¨ÿ¾ÿ¾ÿ°ÿ«ÿªÿ·ÿ¶ÿ³ÿ±ÿªÿ»ÿ»ÿ¥ÿ°ÿ¹ÿ­ÿ¤ÿÿ¡ÿ«ÿ­ÿ¤ÿÿÿºÿ©ÿ¹ÿ´ÿ¤ÿÿ¦ÿ¬ÿ«ÿ«ÿ©ÿÿÿ²ÿ¼ÿ®ÿ¦ÿ¨ÿ¤ÿ©ÿ®ÿÿ©ÿÿÿÿ¥ÿ¡ÿÿ¨ÿªÿ¤ÿ ÿ£ÿ¨ÿ©ÿªÿªÿ¼ÿ©ÿ§ÿ¦ÿ§ÿ¤ÿ¥ÿ§ÿ§ÿ´ÿ¨ÿªÿ¤ÿ©ÿ©ÿ°ÿ²ÿ¶ÿ»ÿ­ÿÿÿÿ®ÿ°ÿ¦ÿÿÿÿ¸ÿÿ¬ÿªÿ¡ÿÿÿÿÿ¯ÿ³ÿ¡ÿÿ¡ÿªÿ©ÿ¥ÿÿ¥ÿªÿ±ÿ·ÿ«ÿ©ÿ²ÿ¾ÿ¶ÿ§ÿ¦ÿ±ÿ®ÿªÿ·ÿ¬ÿ¦ÿ´ÿÃÿ·ÿÿÿªÿ¨ÿ¥ÿ´ÿ¯ÿ¥ÿ¸ÿ³ÿ¦ÿµÿ±ÿ­ÿ¬ÿ£ÿ¥ÿ§ÿ´ÿ¼ÿ¶ÿ®ÿ¬ÿ¯ÿ¸ÿ¸ÿ¯ÿºÿ¶ÿ¦ÿ®ÿ¸ÿ­ÿ¤ÿ­ÿ½ÿ¾ÿÇÿ»ÿ¬ÿ©ÿ¶ÿÂÿ¯ÿ¸ÿ°ÿ³ÿ§ÿ¨ÿ²ÿ½ÿÍÿ®ÿ¢ÿÀÿ¶ÿºÿ¶ÿ³ÿÃÿÃÿ·ÿ²ÿ»ÿÍÿÈÿÉÿ¹ÿ¸ÿ¹ÿ°ÿ²ÿ´ÿ«ÿ±ÿ¶ÿ±ÿ·ÿ·ÿ ÿ¯ÿµÿ·ÿ«ÿ²ÿºÿ»ÿ¸ÿ±ÿ«ÿªÿ«ÿ±ÿ·ÿ®ÿ³ÿ·ÿ­ÿ°ÿ´ÿÀÿµÿºÿ¸ÿÿ§ÿÂÿ¿ÿ¸ÿÄÿ¹ÿ«ÿ¼ÿ½ÿªÿÿ ÿÿ£ÿ°ÿÁÿÇÿºÿ²ÿ¯ÿ­ÿ±ÿ«ÿ°ÿ¿ÿÂÿ¯ÿ±ÿ¶ÿ¶ÿ¬ÿ¥ÿ¹ÿ¹ÿ´ÿ¾ÿ§ÿ£ÿ­ÿµÿ»ÿ³ÿ©ÿ¥ÿ¨ÿÿ¤ÿ¬ÿ¦ÿ¨ÿ£ÿÿ«ÿ«ÿ£ÿ§ÿ£ÿ§ÿ­ÿÂÿ­ÿ¤ÿÉÿ°ÿ¾ÿ³ÿÿ³ÿ´ÿ¨ÿ§ÿ¨ÿ¢ÿ¥ÿ¡ÿ¦ÿ¦ÿ®ÿ¯ÿÿ¤ÿ¯ÿ©ÿ®ÿµÿ°ÿ°ÿ°ÿ¯ÿµÿºÿ³ÿªÿ©ÿ´ÿ«ÿ®ÿ¶ÿºÿ³ÿ¡ÿ©ÿµÿ¸ÿ³ÿ»ÿ¤ÿ´ÿ·ÿ®ÿ°ÿ²ÿ­ÿªÿ­ÿ»ÿ¶ÿ«ÿ©ÿ©ÿ¨ÿµÿ¼ÿ¯ÿ°ÿ©ÿ©ÿ©ÿ¯ÿºÿÂÿ¼ÿ³ÿÆÿ¦ÿ·ÿ¬ÿ´ÿ¼ÿ³ÿ±ÿ»ÿ¦ÿ¹ÿ®ÿ´ÿ²ÿ±ÿ¹ÿ·ÿ¾ÿ·ÿ³ÿ´ÿªÿ«ÿ³ÿ´ÿ¸ÿ¶ÿºÿ¿ÿ´ÿ®ÿ®ÿ¹ÿ³ÿ¶ÿ±ÿ½ÿ¼ÿ¹ÿÂÿ±ÿ¾ÿ·ÿ¶ÿ±ÿ¹ÿ¬ÿÀÿ¸ÿ·ÿÀÿ¯ÿ·ÿ±ÿÂÿ»ÿ½ÿ°ÿ³ÿ¯ÿ³ÿ¯ÿ²ÿ³ÿ²ÿ¸ÿ·ÿµÿ®ÿ¥ÿ®ÿ·ÿÂÿ½ÿ¯ÿ§ÿªÿ°ÿ®ÿ®ÿËÿ¸ÿ½ÿ¬ÿ³ÿ¯ÿ§ÿ²ÿµÿ¨ÿ·ÿ¾ÿ¼ÿ´ÿ°ÿ¹ÿ»ÿ°ÿ¶ÿ³ÿ°ÿ²ÿ¬ÿ²ÿÀÿ·ÿ¸ÿ¾ÿ±ÿ¶ÿÂÿ¹ÿ²ÿ¯ÿ¯ÿ¶ÿµÿºÿ²ÿ®ÿ¯ÿªÿÿºÿÿ®ÿ¨ÿ¨ÿÃÿÁÿ±ÿ½ÿ©ÿÂÿ½ÿÂÿ®ÿ¸ÿ³ÿ¶ÿºÿ®ÿ¶ÿ¸ÿ·ÿ¸ÿ·ÿ´ÿ¯ÿ²ÿ«ÿ¨ÿ²ÿ´ÿ·ÿ¶ÿ°ÿ¸ÿ¶ÿ³ÿ¾ÿ»ÿ³ÿµÿ¬ÿ¾ÿÇÿ·ÿ³ÿÅÿ½ÿ®ÿ¯ÿµÿ®ÿ¸ÿ²ÿ¬ÿÄÿµÿ¸ÿªÿ®ÿ±ÿÀÿ°ÿºÿºÿ°ÿ»ÿÂÿÀÿ¹ÿ²ÿ´ÿÂÿ½ÿ·ÿÁÿÆÿ¸ÿ±ÿ³ÿ§ÿ­ÿ½ÿºÿ´ÿÌÿ´ÿ³ÿ¯ÿÄÿ¶ÿ¦ÿ´ÿ·ÿ§ÿ²ÿ§ÿÀÿ®ÿ­ÿµÿ¾ÿÆÿ³ÿÂÿÉÿ¯ÿÄÿÁÿªÿ·ÿÐÿËÿ¸ÿ­ÿ¹ÿÄÿ¸ÿºÿ¶ÿµÿÁÿ¾ÿ³ÿ¯ÿ¯ÿ²ÿ¸ÿ¾ÿ¶ÿ©ÿ¬ÿ½ÿ³ÿªÿ½ÿ¾ÿ§ÿ±ÿ°ÿºÿ¹ÿ®ÿ®ÿ¾ÿ±ÿ´ÿ´ÿ¸ÿ¿ÿªÿÔÿ±ÿ±ÿ¶ÿ¬ÿ±ÿ¹ÿ³ÿ¯ÿ»ÿÌÿ»ÿªÿ¸ÿ²ÿ¹ÿ¸ÿ´ÿµÿ®ÿ¬ÿ´ÿ¼ÿ·ÿ²ÿ²ÿ¹ÿÃÿ½ÿ³ÿ°ÿ³ÿªÿ¸ÿµÿµÿºÿ­ÿ¯ÿ³ÿÁÿµÿ³ÿ­ÿ¨ÿºÿÂÿ¸ÿ¹ÿ¸ÿ°ÿÁÿÁÿ´ÿ²ÿÂÿ²ÿ®ÿ¬ÿ°ÿ®ÿ´ÿ®ÿ®ÿ­ÿ²ÿ°ÿ°ÿ»ÿ±ÿ¶ÿ»ÿ¯ÿ·ÿ¼ÿ·ÿ¸ÿ¸ÿ¶ÿµÿºÿµÿ¬ÿ¸ÿ¯ÿ¶ÿ´ÿ ÿ¯ÿ»ÿ¹ÿ¹ÿ¹ÿ¬ÿÿ²ÿ½ÿÃÿÁÿÇÿÃÿ¬ÿ´ÿÿ¯ÿ¨ÿ¥ÿ»ÿËÿºÿ½ÿ¹ÿ³ÿªÿ­ÿ²ÿ·ÿ´ÿ°ÿ±ÿ¹ÿ¾ÿ¹ÿ¹ÿ²ÿ°ÿ¶ÿÂÿÊÿ»ÿ³ÿ¬ÿ¹ÿ½ÿ©ÿ«ÿ±ÿ»ÿ»ÿ±ÿ¹ÿ¹ÿ½ÿ»ÿ½ÿ¯ÿ»ÿ¸ÿ¯ÿ½ÿ¬ÿ¸ÿ¿ÿºÿ±ÿºÿªÿºÿ­ÿµÿ¾ÿ®ÿ°ÿ³ÿ¿ÿ¸ÿ»ÿ½ÿ¹ÿ´ÿ«ÿ¯ÿ³ÿºÿºÿ²ÿµÿµÿ²ÿ½ÿÆÿÂÿ¶ÿ²ÿ²ÿ°ÿµÿÄÿ±ÿÄÿÇÿÆÿ»ÿ¶ÿÄÿ³ÿÀÿ¿ÿÂÿµÿ¼ÿ±ÿ¯ÿ©ÿ³ÿ«ÿ½ÿ®ÿ©ÿ§ÿºÿÃÿ»ÿ­ÿ¯ÿºÿ³ÿ¯ÿ¾ÿ¶ÿ²ÿ·ÿÄÿÁÿ·ÿÀÿ»ÿ¢ÿÿ­ÿÀÿ¿ÿ»ÿ«ÿµÿ¾ÿ·ÿ¬ÿÀÿ±ÿ»ÿ¾ÿÃÿºÿÈÿ³ÿ¾ÿ²ÿ·ÿ±ÿÊÿ»ÿ·ÿ¥ÿÐÿ·ÿµÿ·ÿ®ÿ¸ÿ²ÿ»ÿ°ÿ·ÿ¸ÿ·ÿºÿ³ÿ±ÿµÿ²ÿ´ÿ¹ÿ¿ÿ·ÿ­ÿ°ÿ°ÿ³ÿ¹ÿ´ÿ©ÿ­ÿÀÿÃÿ³ÿ±ÿµÿ°ÿºÿ³ÿ¬ÿ«ÿÏÿ·ÿ´ÿ°ÿµÿÈÿ»ÿ²ÿ¾ÿ·ÿÃÿµÿ­ÿ­ÿ¾ÿ½ÿ¹ÿ¸ÿ·ÿ¡ÿ§ÿ¹ÿ³ÿÿ®ÿ½ÿ³ÿ´ÿ®ÿ£ÿ¯ÿ²ÿ°ÿ¸ÿ¹ÿ´ÿ²ÿ²ÿ®ÿ¼ÿ¹ÿ±ÿµÿ®ÿªÿ¦ÿ±ÿ¯ÿ³ÿ¯ÿ»ÿ¥ÿ«ÿÿ­ÿ³ÿÿªÿ¨ÿ¨ÿÀÿ®ÿªÿ´ÿºÿ»ÿ³ÿ³ÿ§ÿÿ¤ÿ¯ÿ´ÿ°ÿ±ÿµÿ¯ÿ®ÿ±ÿ¯ÿ¶ÿ¼ÿ¼ÿµÿ°ÿÁÿ¼ÿµÿÌÿ»ÿÄÿ¬ÿºÿ·ÿ¬ÿ»ÿ¨ÿ¶ÿ°ÿ¶ÿÁÿ¿ÿ¼ÿ»ÿ³ÿÇÿÊÿÂÿ¸ÿÁÿÂÿ»ÿ³ÿ®ÿ²ÿ¹ÿ¼ÿ¹ÿ§ÿªÿÆÿµÿ®ÿ»ÿ¹ÿµÿ¾ÿÂÿÆÿ¼ÿ³ÿ»ÿ±ÿ¬ÿµÿºÿ¾ÿ¸ÿ½ÿ¾ÿ³ÿµÿÄÿ¶ÿ³ÿ¹ÿ¬ÿ¬ÿ·ÿ³ÿµÿºÿ¹ÿ¼ÿÂÿÄÿÄÿÅÿ¼ÿ¹ÿ¼ÿ°ÿ´ÿ¶ÿ³ÿ°ÿ¶ÿ¨ÿ¼ÿµÿ±ÿ°ÿ©ÿ½ÿÃÿÄÿ«ÿ·ÿÈÿÀÿ±ÿÊÿµÿ©ÿ´ÿ½ÿ¼ÿ¶ÿÆÿÂÿ·ÿ¶ÿ¯ÿ¬ÿ¶ÿ¾ÿ¶ÿ±ÿ¹ÿ´ÿ·ÿÃÿ»ÿ·ÿ­ÿ´ÿ¾ÿÂÿ¼ÿ»ÿÄÿÈÿÂÿ·ÿ«ÿ²ÿ¶ÿÊÿ´ÿ°ÿ±ÿ·ÿ´ÿ¸ÿ¾ÿµÿ­ÿ°ÿ¸ÿºÿ¼ÿ¼ÿ´ÿ¯ÿºÿ¿ÿ³ÿ¯ÿ¶ÿºÿ³ÿ¡ÿ²ÿ¾ÿ¬ÿªÿÁÿÊÿ«ÿ»ÿÿÿ¦ÿ®ÿ°ÿ¼ÿ®ÿ¯ÿ´ÿµÿµÿ®ÿ¶ÿ½ÿÁÿÅÿ¹ÿ±ÿ·ÿ¸ÿ³ÿ²ÿÀÿ¹ÿ®ÿ·ÿ»ÿ»ÿÀÿ¸ÿ­ÿ³ÿ½ÿ©ÿÆÿÁÿµÿÂÿ·ÿ±ÿ®ÿ¸ÿÂÿ¼ÿ²ÿ¶ÿ½ÿºÿ·ÿ·ÿ±ÿªÿ­ÿ¶ÿ·ÿ¿ÿÀÿ¤ÿ¬ÿºÿ³ÿÿ¾ÿ°ÿÊÿÉÿÂÿ·ÿÅÿÅÿ°ÿµÿ½ÿ°ÿ³ÿ¸ÿ´ÿµÿ¿ÿ¸ÿ¬ÿ·ÿ¾ÿ½ÿ¾ÿ³ÿ²ÿ¿ÿ­ÿ®ÿ±ÿºÿ²ÿ¶ÿ²ÿ¼ÿÌÿ¶ÿ¬ÿ¸ÿÁÿ¶ÿ¯ÿ¼ÿÂÿ¶ÿ´ÿ¹ÿ´ÿ¹ÿ¿ÿÀÿ½ÿ³ÿ¿ÿ¸ÿ¡ÿ·ÿ¬ÿ­ÿ¼ÿºÿÅÿ¾ÿÄÿµÿ¤ÿªÿ¸ÿ¾ÿ¶ÿ¬ÿ°ÿ´ÿ¨ÿ±ÿºÿ´ÿ³ÿ´ÿ²ÿ³ÿªÿÿÿÇÿ¾ÿ±ÿ¿ÿ±ÿ¹ÿ¹ÿÄÿÂÿ½ÿ·ÿ½ÿ­ÿ³ÿ¹ÿ³ÿ­ÿ³ÿ®ÿ¥ÿ¤ÿ©ÿ·ÿÀÿºÿºÿ»ÿ²ÿ¬ÿ¨ÿ½ÿ´ÿ¤ÿ¸ÿ¶ÿ±ÿÆÿÃÿ»ÿ³ÿºÿ½ÿ±ÿ´ÿµÿ»ÿ¹ÿ°ÿ¯ÿ´ÿ¸ÿ±ÿ¹ÿ°ÿ¶ÿ¿ÿ¯ÿ¬ÿ©ÿ°ÿ«ÿºÿ´ÿ°ÿ¬ÿ»ÿ¸ÿ«ÿ¬ÿ£ÿ¬ÿºÿ¯ÿ§ÿ­ÿ¯ÿ­ÿ¥ÿ©ÿ²ÿ¶ÿÄÿ·ÿ©ÿ·ÿÿ¹ÿ­ÿ¬ÿ¥ÿ²ÿ¥ÿ¡ÿ´ÿ´ÿ¬ÿ§ÿÿ°ÿÌÿÃÿ²ÿ«ÿ¨ÿªÿ¦ÿ¹ÿ¤ÿÿ°ÿ¤ÿ¤ÿªÿ¢ÿ¢ÿ¤ÿÿ§ÿ®ÿ¦ÿ¨ÿ±ÿ´ÿ°ÿ¢ÿ¤ÿ³ÿ³ÿ°ÿ¯ÿ¶ÿ´ÿ½ÿºÿ°ÿ³ÿ°ÿ·ÿ³ÿ¨ÿ ÿ¢ÿªÿ³ÿ¯ÿÿÿ¯ÿ·ÿ°ÿ¬ÿÿµÿ³ÿ®ÿ¦ÿ¶ÿ¸ÿ¯ÿ¨ÿ¥ÿ­ÿ·ÿ½ÿ¿ÿ¸ÿ´ÿÃÿÇÿ­ÿ¹ÿ¿ÿ¬ÿ¿ÿ²ÿ·ÿªÿ¦ÿªÿ®ÿ©ÿªÿ¤ÿ©ÿ¼ÿ¸ÿ´ÿ´ÿªÿ·ÿ±ÿ¿ÿºÿ¬ÿ«ÿ²ÿÁÿ®ÿ»ÿµÿ¯ÿ­ÿ½ÿÀÿ½ÿ¾ÿ·ÿ¶ÿÃÿ¾ÿ·ÿ¸ÿÆÿ·ÿÃÿ¿ÿ¿ÿÂÿ¹ÿ·ÿ±ÿ°ÿ§ÿªÿ²ÿ¯ÿ±ÿ¼ÿ»ÿ´ÿ®ÿ¼ÿ¼ÿ²ÿ»ÿ¹ÿ¹ÿµÿÃÿÁÿ½ÿÆÿÊÿÀÿ²ÿ§ÿ¢ÿ§ÿ¸ÿ´ÿ»ÿÎÿ³ÿ²ÿ·ÿ·ÿªÿÀÿ½ÿ·ÿ¿ÿÁÿÀÿ»ÿ²ÿªÿ§ÿ²ÿÁÿÂÿ¾ÿ¾ÿ¸ÿ¿ÿ´ÿÃÿ¹ÿ¬ÿ¾ÿµÿ¬ÿ°ÿ¯ÿºÿÉÿµÿ£ÿ¾ÿ²ÿ§ÿ°ÿÃÿ»ÿµÿ»ÿ¬ÿ¨ÿ¹ÿ¸ÿªÿ®ÿµÿ±ÿ¸ÿ¯ÿ´ÿÌÿµÿ¥ÿ¹ÿ»ÿµÿºÿ½ÿ³ÿªÿ³ÿºÿ³ÿ±ÿ´ÿ¾ÿÿÿ{ÿVÿeÿoÿyÿxÿwÿoÿqÿwÿpÿmÿmÿ]ÿpÿjÿlÿ~ÿlÿ{ÿÿÿÿ¹ÿÂÿ»ÿºÿ³ÿ§ÿ¸ÿ¾ÿ³ÿ¼ÿ»ÿÀÿ¼ÿ¿ÿ¯ÿ¬ÿ»ÿ¿ÿ»ÿ·ÿµÿ»ÿ¬ÿ´ÿÂÿ·ÿ¹ÿ¸ÿÄÿ·ÿ¶ÿµÿÀÿÈÿÀÿ¹ÿ¸ÿ¶ÿ¿ÿ¼ÿ²ÿ§ÿÿyÿÿ¨ÿ¿ÿÄÿÀÿ¾ÿ¶ÿ°ÿ´ÿ£ÿ±ÿ¹ÿ¶ÿÂÿÂÿ¼ÿ»ÿÀÿµÿ³ÿµÿ±ÿ®ÿ­ÿ°ÿ¯ÿ«ÿ´ÿÿ¬ÿ½ÿ¬ÿ¶ÿ¼ÿ°ÿ±ÿµÿ²ÿ½ÿÿÿ¯ÿ¤ÿ¹ÿ«ÿ±ÿ±ÿ¶ÿ²ÿ¨ÿ ÿ¢ÿ¯ÿ¥ÿ§ÿ®ÿ·ÿ®ÿ°ÿ¬ÿ«ÿ·ÿ³ÿ³ÿ¾ÿºÿ­ÿ¸ÿÈÿ°ÿ¿ÿ±ÿ¶ÿ£ÿ¬ÿ°ÿ¬ÿ¨ÿ³ÿÄÿÀÿ»ÿ¬ÿªÿ¼ÿ´ÿ»ÿ¸ÿ¸ÿ²ÿ¨ÿ¨ÿ®ÿ³ÿ½ÿµÿÿ¾ÿªÿµÿ·ÿ¹ÿ¹ÿ¸ÿ»ÿ¶ÿ¯ÿ¹ÿºÿ­ÿÃÿ­ÿ¯ÿ¿ÿ»ÿ¿ÿÀÿ·ÿ²ÿ´ÿ»ÿ»ÿ¹ÿËÿÿ´ÿ¼ÿ©ÿ³ÿ¹ÿ¹ÿ¾ÿ½ÿÂÿ¼ÿ±ÿ¹ÿÈÿÁÿÃÿ¼ÿ²ÿºÿ¼ÿ®ÿ¹ÿÊÿ¬ÿ»ÿ¾ÿÈÿÉÿÌÿÇÿ²ÿ°ÿ·ÿ²ÿºÿ¿ÿÀÿ·ÿ¯ÿ°ÿ¶ÿ¸ÿ½ÿÄÿÈÿÃÿºÿ»ÿ¿ÿÇÿ¥ÿ°ÿµÿ³ÿ¾ÿÅÿÂÿ¾ÿ¸ÿ¶ÿÆÿ¬ÿµÿµÿ´ÿÀÿÍÿËÿ¼ÿ±ÿ®ÿ«ÿ«ÿÿÿ¥ÿ¸ÿ¶ÿ²ÿ´ÿ³ÿ´ÿ²ÿ±ÿ°ÿ¶ÿ®ÿºÿ»ÿ»ÿ¹ÿ¸ÿ¾ÿ¾ÿ¿ÿ·ÿ±ÿ²ÿ¹ÿºÿÀÿ¹ÿ±ÿ·ÿºÿ´ÿ¿ÿ²ÿ³ÿ¶ÿ½ÿ·ÿ¬ÿ¦ÿ§ÿ­ÿ¼ÿ¼ÿ ÿ·ÿµÿ³ÿ¸ÿ¹ÿ¹ÿ´ÿ®ÿÈÿÌÿ³ÿ»ÿ«ÿ¿ÿ¿ÿ¸ÿ¿ÿÀÿ¾ÿÁÿ½ÿ¹ÿÉÿÆÿ²ÿ²ÿ·ÿµÿ¹ÿ¼ÿ¿ÿ¿ÿÅÿÁÿ»ÿºÿ¼ÿ»ÿ´ÿ·ÿÅÿ¶ÿÆÿÁÿÏÿ¿ÿ¸ÿ·ÿ®ÿµÿ³ÿµÿÉÿµÿ¸ÿºÿ¹ÿ³ÿ²ÿ»ÿ·ÿ°ÿ¯ÿ»ÿ¼ÿ·ÿºÿ¿ÿ¿ÿ½ÿ¹ÿÃÿ±ÿ³ÿµÿ²ÿ¶ÿ½ÿ»ÿµÿ¶ÿ­ÿÊÿÅÿ·ÿ¨ÿ®ÿºÿ¸ÿ³ÿ¾ÿ»ÿ´ÿÉÿ«ÿ§ÿ±ÿ¸ÿ¼ÿ»ÿºÿ³ÿ»ÿÇÿËÿ¾ÿ·ÿ¹ÿ¹ÿ¸ÿÀÿ±ÿ¹ÿÇÿ¿ÿºÿ½ÿ¿ÿ²ÿªÿ°ÿÍÿÒÿ¿ÿ¶ÿ»ÿÁÿÃÿÆÿ¸ÿ£ÿµÿ¯ÿ·ÿ¿ÿÁÿÂÿ½ÿÆÿ¶ÿ¿ÿ¼ÿ¼ÿÄÿ¿ÿ¹ÿÄÿÇÿ°ÿªÿ½ÿÁÿ±ÿªÿ´ÿ¹ÿÄÿ¥ÿ¬ÿªÿ²ÿ»ÿ¹ÿºÿ¾ÿÁÿ¥ÿºÿ»ÿ¿ÿÂÿºÿ´ÿ¨ÿ¸ÿºÿ­ÿ³ÿ®ÿ°ÿµÿ«ÿ¬ÿ®ÿ¯ÿ±ÿ·ÿ­ÿªÿ²ÿ²ÿ¨ÿ¸ÿ²ÿ¸ÿ¥ÿ¼ÿÈÿ¼ÿ­ÿÿµÿ®ÿ«ÿ³ÿ»ÿ¼ÿ¶ÿµÿ³ÿ«ÿµÿ»ÿ¬ÿ¾ÿ¹ÿ´ÿ¼ÿ¸ÿÿ¢ÿÿ²ÿ´ÿµÿ´ÿÀÿ½ÿ®ÿµÿ®ÿ´ÿ¾ÿ¶ÿËÿºÿªÿ¬ÿ®ÿ´ÿ§ÿ·ÿ·ÿªÿ§ÿ§ÿªÿ«ÿªÿªÿÿÿ­ÿ ÿÿ¬ÿ®ÿ®ÿ´ÿ­ÿ²ÿ®ÿ°ÿ²ÿ°ÿ´ÿ±ÿ¯ÿ­ÿ¥ÿ¯ÿ·ÿ ÿ©ÿ¬ÿ©ÿ¬ÿ¬ÿ«ÿ«ÿ¨ÿ¬ÿÿÿ¤ÿ¤ÿÿÿÿÿÿ«ÿ¨ÿÿÿ ÿ¢ÿ«ÿªÿ¤ÿ£ÿÿÿÿ¦ÿ ÿÿÿÿÿÿÿ ÿ«ÿÇÿªÿ¡ÿÿÿ£ÿÿÿÿÿÿ¦ÿªÿ¢ÿÿ­ÿ¬ÿ¡ÿªÿ²ÿ¤ÿ³ÿ¤ÿÿÿÿÿÿÿ£ÿ«ÿ©ÿ¦ÿÿ¢ÿµÿ¬ÿ¢ÿ§ÿ³ÿ®ÿ©ÿ´ÿ´ÿ§ÿÿ·ÿ«ÿ²ÿ­ÿ¨ÿªÿ°ÿ³ÿ®ÿ­ÿªÿµÿ»ÿ´ÿÃÿ­ÿ©ÿ±ÿ³ÿ°ÿ ÿ®ÿºÿÀÿÿÿÿ¡ÿ¯ÿ³ÿ³ÿ±ÿ®ÿ»ÿ§ÿ¯ÿ¹ÿ¬ÿ²ÿ²ÿªÿ¤ÿ±ÿ¼ÿ´ÿ½ÿ³ÿ³ÿªÿ©ÿ«ÿ½ÿ°ÿ§ÿ¦ÿ¡ÿ ÿªÿ«ÿ¬ÿ´ÿ¶ÿ¯ÿ²ÿ¹ÿªÿÿ ÿ¥ÿÿÿ±ÿ¾ÿ¾ÿÀÿÁÿ±ÿ°ÿ°ÿ­ÿ¨ÿªÿ·ÿ³ÿ©ÿ¬ÿ ÿ¡ÿ¦ÿ¥ÿ¥ÿ¢ÿ¡ÿ¯ÿµÿ¥ÿ®ÿ¾ÿºÿ¤ÿ²ÿ¿ÿÂÿ¾ÿ´ÿ¹ÿ¶ÿ¡ÿÿ¡ÿ¨ÿ«ÿ­ÿ¡ÿ¶ÿ¬ÿ¸ÿ»ÿ»ÿ¹ÿ´ÿ³ÿ¼ÿÉÿ¸ÿ½ÿ§ÿ¥ÿÿ ÿ¥ÿ®ÿ­ÿ¥ÿÿ¡ÿºÿ¿ÿ³ÿ¤ÿ¤ÿ¦ÿÿ¦ÿ·ÿ±ÿ£ÿ ÿÿ¡ÿ¯ÿ­ÿ§ÿ ÿ¤ÿµÿ²ÿ·ÿ¼ÿµÿ±ÿ£ÿÿ§ÿ«ÿ§ÿ§ÿÿ¸ÿ¹ÿªÿ¤ÿ·ÿºÿ»ÿ½ÿ¾ÿ½ÿ¼ÿÀÿºÿÿ¨ÿ¦ÿÃÿ²ÿ¯ÿ°ÿ­ÿ³ÿ±ÿ ÿÿ¤ÿ¨ÿ¨ÿ¢ÿ®ÿÃÿ¬ÿ¬ÿ°ÿ­ÿ§ÿ±ÿºÿ³ÿ«ÿ²ÿ·ÿ¥ÿÿÿ£ÿÿ ÿ£ÿªÿºÿ³ÿ¯ÿ£ÿÿÿ©ÿ¯ÿ¥ÿÿ£ÿ ÿ«ÿ¬ÿ³ÿ¨ÿÿ®ÿ­ÿ¥ÿ¶ÿ»ÿ¬ÿ«ÿªÿ®ÿ·ÿÿÿ¨ÿÁÿ¦ÿ¢ÿ°ÿ¥ÿÿÿ¨ÿ³ÿ¨ÿ£ÿªÿ¯ÿ½ÿÀÿ¼ÿ¥ÿ¬ÿ§ÿ¯ÿ ÿÿ²ÿ´ÿªÿ®ÿ¹ÿ·ÿ½ÿ°ÿ¾ÿ³ÿ´ÿ¾ÿ²ÿ»ÿËÿ¹ÿ¥ÿ°ÿ¶ÿ°ÿ±ÿ¬ÿ¥ÿ¥ÿÇÿÅÿ«ÿ¾ÿ»ÿ·ÿºÿ¯ÿ«ÿªÿµÿ¹ÿ¶ÿµÿ¸ÿ½ÿµÿ¬ÿ¯ÿµÿ·ÿ¢ÿ¦ÿ³ÿ¬ÿ«ÿ²ÿ®ÿ°ÿ«ÿ¡ÿ¥ÿ§ÿ ÿ©ÿºÿ²ÿ¼ÿÅÿ»ÿ³ÿÁÿ£ÿ£ÿÿ¦ÿ¥ÿ¨ÿ£ÿ¡ÿ±ÿ¼ÿ·ÿ¹ÿºÿ¨ÿ®ÿ£ÿ±ÿµÿÿ¾ÿ°ÿ£ÿ±ÿ·ÿ¹ÿ´ÿ·ÿ²ÿ ÿ±ÿ»ÿ¢ÿºÿ³ÿÿ±ÿ­ÿÿ¦ÿ¯ÿ°ÿ¥ÿ­ÿ¦ÿ£ÿ©ÿ¥ÿÿÿ©ÿ´ÿ¸ÿ¬ÿ¤ÿ¡ÿ©ÿ§ÿ£ÿ·ÿÿ´ÿ»ÿ¡ÿÿÿªÿµÿªÿªÿ¶ÿ¶ÿ³ÿ«ÿ«ÿÁÿªÿÿ¨ÿ¯ÿ°ÿ³ÿ´ÿ°ÿ²ÿ´ÿµÿ«ÿ©ÿ³ÿ¸ÿ±ÿ¨ÿ²ÿ¿ÿ¶ÿ¸ÿ°ÿ¢ÿ«ÿ°ÿ·ÿ¬ÿ½ÿ®ÿ¸ÿ¼ÿ±ÿ¸ÿ³ÿ«ÿ¯ÿ§ÿ«ÿ¾ÿ²ÿ¶ÿ¥ÿ©ÿ¶ÿµÿ­ÿ«ÿ«ÿ¸ÿ°ÿÅÿ´ÿ¢ÿ­ÿ±ÿªÿ­ÿ²ÿ¥ÿÿÿ§ÿ°ÿ¾ÿ¬ÿ­ÿ¼ÿÿ§ÿ®ÿ¯ÿ§ÿ¬ÿ¢ÿÿÿ¡ÿÿ¨ÿªÿÿÿ¥ÿ§ÿÿ¢ÿ­ÿªÿ¤ÿªÿ¥ÿ§ÿÿ¦ÿ¥ÿ¤ÿÿ§ÿ¥ÿµÿ²ÿ£ÿ¤ÿ¦ÿ¥ÿÿÿÿ¤ÿÿ©ÿªÿÿ­ÿ©ÿ¥ÿÿ®ÿ«ÿ§ÿÿÿÿ¦ÿÿÿ ÿ ÿ£ÿ¯ÿ±ÿÿÿÿ ÿ«ÿ·ÿ¤ÿ¯ÿ¯ÿ¸ÿ«ÿ©ÿªÿ¡ÿÿÿ±ÿ­ÿ®ÿªÿ¡ÿ¡ÿ«ÿ§ÿ«ÿ±ÿÁÿÀÿ ÿ­ÿ©ÿ³ÿ²ÿ·ÿªÿ±ÿ°ÿ¢ÿ±ÿºÿ¼ÿ¹ÿµÿ¬ÿ¥ÿ±ÿÁÿ¸ÿ©ÿ´ÿ²ÿ¨ÿ¬ÿ±ÿ´ÿ¯ÿªÿ³ÿ¼ÿ¹ÿ»ÿ¶ÿ²ÿ¯ÿ¼ÿ¯ÿ¹ÿ´ÿ±ÿ³ÿ¶ÿ½ÿÅÿ»ÿ¼ÿ¹ÿ¼ÿ±ÿ³ÿµÿ½ÿÀÿ¸ÿ·ÿªÿ­ÿ¸ÿ¶ÿÂÿ¹ÿ¬ÿ®ÿ²ÿ´ÿÅÿ´ÿ¶ÿ¯ÿ¼ÿÂÿ³ÿ¡ÿ¡ÿ³ÿ¬ÿ«ÿ²ÿ¦ÿ®ÿÃÿÃÿÀÿºÿ¬ÿ³ÿ´ÿ¥ÿ¹ÿÄÿ¿ÿ®ÿ®ÿ¼ÿÂÿ²ÿ§ÿ¯ÿ§ÿËÿÄÿ²ÿ«ÿ¦ÿ¿ÿÆÿ¼ÿ¹ÿ³ÿ´ÿ¯ÿ²ÿ¿ÿ¹ÿ±ÿ·ÿÂÿÂÿ®ÿ¶ÿ°ÿ±ÿÄÿµÿ«ÿ·ÿ¸ÿ§ÿ£ÿ­ÿºÿ»ÿ¶ÿÃÿ°ÿ²ÿÀÿ·ÿµÿ¸ÿ­ÿ§ÿ§ÿ¬ÿ«ÿ­ÿ­ÿ¦ÿÿÿ©ÿÿÿÿÿ¥ÿ­ÿµÿ«ÿ§ÿ¨ÿÿÿ¡ÿÿ¥ÿ¦ÿªÿÿÿÿ¤ÿ¤ÿ¢ÿªÿ¤ÿ¤ÿ¦ÿ¡ÿ§ÿ¬ÿ«ÿ«ÿ¨ÿ­ÿ´ÿ¨ÿ±ÿ¿ÿºÿ°ÿ­ÿ³ÿ¯ÿ§ÿ¯ÿªÿ·ÿ¯ÿ§ÿ£ÿ´ÿ±ÿ±ÿÿ¶ÿ²ÿ¡ÿ²ÿ®ÿ¥ÿ®ÿ©ÿ¥ÿ¯ÿ¯ÿ­ÿºÿÁÿ¸ÿ±ÿ³ÿ¹ÿÃÿ¿ÿ·ÿ¸ÿ¸ÿ±ÿÃÿ°ÿ´ÿ­ÿÅÿÃÿ³ÿ£ÿÌÿµÿÀÿ·ÿÍÿ½ÿÅÿºÿ­ÿ´ÿ¼ÿÂÿ¹ÿ´ÿ¬ÿ¦ÿ¬ÿ¶ÿ¯ÿ«ÿ²ÿ¶ÿ»ÿºÿµÿ´ÿ¸ÿ³ÿ®ÿ¬ÿ²ÿ³ÿºÿ¸ÿ³ÿ½ÿ±ÿ©ÿ¯ÿ²ÿªÿÊÿ®ÿ²ÿ¼ÿ·ÿºÿ¸ÿÅÿ¶ÿ»ÿµÿ¶ÿ·ÿ¾ÿ¾ÿ¼ÿ¼ÿ·ÿ³ÿ¼ÿºÿ³ÿÁÿÇÿ¿ÿ¸ÿ§ÿÿ«ÿ¸ÿ¸ÿ®ÿºÿ§ÿ¹ÿ¯ÿÌÿ¶ÿ¨ÿ«ÿ¶ÿÄÿ³ÿºÿÇÿ·ÿ¨ÿ«ÿ³ÿºÿ´ÿ¼ÿ¸ÿ®ÿ³ÿ¯ÿ±ÿ¼ÿµÿ´ÿ¸ÿ«ÿ²ÿÂÿºÿ²ÿ®ÿ¯ÿµÿ·ÿ¼ÿµÿ·ÿ®ÿ¬ÿ¤ÿ»ÿ§ÿ¶ÿ¶ÿ²ÿÂÿ¯ÿ¥ÿ©ÿ¬ÿ½ÿ¶ÿ¼ÿ¸ÿ»ÿ¶ÿ´ÿ¶ÿ±ÿ´ÿ®ÿ¸ÿ¹ÿ±ÿºÿ·ÿ¯ÿ¸ÿ°ÿ©ÿ½ÿÄÿºÿºÿ½ÿ¯ÿªÿ¾ÿ³ÿ®ÿÀÿÈÿÄÿÀÿ¿ÿ·ÿ­ÿ´ÿ¯ÿÆÿ¦ÿ·ÿÈÿÌÿÀÿ±ÿ¸ÿ±ÿ°ÿ«ÿ©ÿ¼ÿ°ÿµÿÃÿ¾ÿ¶ÿ¶ÿ¹ÿ¯ÿ´ÿ¶ÿºÿ¸ÿ¯ÿµÿµÿ¼ÿÅÿÀÿ¹ÿ¯ÿ´ÿ«ÿ®ÿ«ÿ§ÿ²ÿ¸ÿ±ÿ¤ÿ®ÿ°ÿ±ÿ¹ÿ¼ÿ¯ÿÅÿ¥ÿ¸ÿ°ÿ¨ÿÀÿÀÿ½ÿ»ÿ¸ÿ³ÿ·ÿ±ÿÃÿÃÿºÿ»ÿºÿÂÿµÿ²ÿ´ÿºÿ´ÿ·ÿ½ÿ¶ÿ³ÿµÿ´ÿ·ÿ½ÿ¼ÿ³ÿ®ÿ°ÿ¶ÿ¾ÿ¹ÿ¾ÿ¶ÿµÿµÿÀÿºÿ§ÿ¬ÿÆÿ±ÿºÿ®ÿ®ÿÍÿ¯ÿÅÿ»ÿ¸ÿ³ÿ·ÿ¼ÿ¨ÿµÿ¤ÿ»ÿÍÿ»ÿ¯ÿ¯ÿ¬ÿ¸ÿ»ÿ·ÿ¾ÿ²ÿ¬ÿ°ÿ¶ÿµÿ°ÿ²ÿµÿ¸ÿ´ÿ¯ÿ³ÿµÿ°ÿ¸ÿ²ÿ¯ÿ³ÿ²ÿ»ÿ·ÿ§ÿ­ÿ¹ÿ¹ÿ®ÿºÿÆÿ°ÿ¿ÿ¯ÿ»ÿ°ÿ¬ÿ¶ÿ³ÿÁÿ¸ÿ©ÿÿ²ÿ±ÿ°ÿ³ÿ©ÿ¨ÿµÿ±ÿ®ÿ±ÿ¬ÿ³ÿ¸ÿ¹ÿÂÿÀÿ»ÿ¼ÿ¸ÿ¯ÿ±ÿ¼ÿ´ÿºÿµÿ¨ÿ­ÿ«ÿÿ­ÿ´ÿ²ÿ°ÿ·ÿ¶ÿ¦ÿ®ÿ·ÿÀÿÃÿÇÿÍÿ¤ÿ«ÿ¦ÿ«ÿ±ÿ¤ÿ±ÿÂÿÅÿÀÿ¯ÿ¸ÿ´ÿ³ÿ«ÿ´ÿ´ÿ¸ÿ²ÿ±ÿ·ÿ»ÿ¼ÿ¸ÿ·ÿ³ÿºÿÉÿ»ÿ¯ÿµÿ¿ÿºÿ¨ÿ´ÿ¸ÿºÿ¶ÿ°ÿºÿªÿ½ÿ¼ÿ»ÿ®ÿ¶ÿ¼ÿ³ÿ½ÿ¹ÿ½ÿÅÿ­ÿºÿ¶ÿ®ÿ­ÿ´ÿÇÿ»ÿºÿ³ÿ­ÿ»ÿ³ÿ¿ÿ¸ÿ¾ÿÄÿ¯ÿ°ÿ·ÿ´ÿ¸ÿ¼ÿµÿ·ÿ¾ÿ¼ÿÁÿÃÿµÿ³ÿ¼ÿ·ÿ´ÿµÿ¶ÿ¼ÿµÿÀÿ·ÿ³ÿ»ÿ·ÿ´ÿ¾ÿÃÿ»ÿÇÿ±ÿ§ÿ­ÿ¼ÿ°ÿÀÿ´ÿ­ÿ¹ÿ³ÿÀÿ¶ÿ¾ÿ¿ÿ¸ÿÁÿÆÿÀÿÂÿ½ÿ¶ÿ´ÿ±ÿÁÿÌÿ¼ÿ­ÿ¯ÿ¹ÿÃÿÄÿ¹ÿ«ÿ¯ÿÁÿ«ÿµÿÁÿ±ÿµÿ®ÿ¾ÿ©ÿÃÿ¸ÿÃÿÇÿÁÿÇÿºÿ§ÿÄÿ¼ÿ²ÿÆÿÅÿ¶ÿ²ÿ¥ÿµÿªÿ§ÿ°ÿ®ÿ¶ÿ³ÿªÿ¬ÿ´ÿ°ÿ¹ÿºÿµÿ³ÿ¯ÿ¸ÿÁÿÁÿ¼ÿ½ÿ¼ÿ¬ÿÄÿ®ÿ©ÿÁÿ£ÿ¹ÿ¹ÿ¯ÿÈÿ²ÿµÿºÿ©ÿ¨ÿ·ÿ¢ÿ¸ÿ¬ÿ¯ÿ¾ÿ¼ÿ«ÿ¯ÿªÿ®ÿ½ÿÃÿ¹ÿ¸ÿµÿ®ÿ·ÿ¾ÿªÿ²ÿµÿ±ÿµÿ­ÿ«ÿ²ÿ­ÿ©ÿ´ÿ¼ÿ±ÿªÿ´ÿ±ÿµÿ¯ÿ­ÿµÿ´ÿ·ÿ¥ÿµÿ¶ÿ®ÿ·ÿ¶ÿÿ²ÿ£ÿ¨ÿ¿ÿ©ÿ³ÿªÿªÿ¿ÿ±ÿ®ÿ´ÿ²ÿ¶ÿ¸ÿ¹ÿ³ÿ©ÿ©ÿ²ÿ¬ÿ§ÿ°ÿ¹ÿ¶ÿ±ÿ·ÿ¹ÿµÿ¸ÿÀÿ·ÿ»ÿ³ÿ¾ÿºÿ¼ÿ¯ÿ»ÿ³ÿÂÿºÿ«ÿ´ÿ¯ÿ¾ÿÂÿ®ÿ¶ÿ­ÿ¸ÿµÿÅÿ§ÿ¯ÿ¿ÿ½ÿ¶ÿ·ÿ¾ÿ¿ÿ¼ÿ²ÿ¸ÿÅÿºÿ°ÿµÿ´ÿ¬ÿ¦ÿ­ÿ³ÿ°ÿ°ÿÁÿÁÿºÿ¼ÿ¼ÿ¹ÿ¾ÿ­ÿ²ÿ¾ÿÄÿ¾ÿÈÿ·ÿ²ÿ¶ÿ³ÿ¼ÿºÿ±ÿµÿ´ÿ´ÿ·ÿ¶ÿµÿ¿ÿ¿ÿÃÿÅÿ½ÿ¶ÿ¸ÿÁÿ¼ÿ·ÿ·ÿ¹ÿ¾ÿ©ÿ¶ÿ½ÿ½ÿ°ÿ³ÿ¹ÿµÿºÿÃÿ«ÿºÿ©ÿ¦ÿ«ÿ°ÿ¶ÿ¶ÿÀÿºÿÀÿÀÿÇÿ¾ÿÀÿ½ÿ¿ÿ»ÿ²ÿ¿ÿ¼ÿ«ÿ³ÿ½ÿµÿ¬ÿ­ÿµÿ·ÿ¹ÿ¼ÿÁÿÆÿ¶ÿ±ÿ¾ÿÀÿÀÿ¸ÿÆÿ·ÿ¿ÿ¹ÿÃÿ»ÿ¼ÿ½ÿ¹ÿ´ÿ¯ÿ§ÿ©ÿ¯ÿ³ÿ½ÿºÿ³ÿ¹ÿ¹ÿ·ÿ¸ÿ¼ÿ¾ÿºÿ¶ÿ¨ÿ«ÿ¸ÿ²ÿ±ÿ¯ÿ´ÿÏÿÑÿ³ÿ¼ÿ­ÿ¼ÿÌÿ¸ÿ¹ÿ¾ÿÅÿÁÿ´ÿµÿÄÿµÿºÿ¿ÿµÿ¿ÿ¶ÿ§ÿ³ÿ±ÿ³ÿ¬ÿ®ÿ©ÿ¹ÿ»ÿ¶ÿ³ÿ¯ÿ»ÿ¬ÿªÿÊÿ³ÿ±ÿ»ÿµÿ¸ÿµÿ®ÿ»ÿÁÿ¯ÿ®ÿ´ÿ´ÿµÿ·ÿ¸ÿ½ÿÆÿÁÿ¯ÿ²ÿµÿÇÿ¶ÿÃÿµÿ¬ÿ¾ÿ·ÿÃÿ´ÿ¯ÿ¯ÿ´ÿÅÿ±ÿºÿ°ÿ±ÿÌÿÄÿ±ÿ¶ÿ¿ÿ¦ÿÿ®ÿ±ÿ·ÿ¸ÿ±ÿ²ÿ·ÿ°ÿ·ÿ¯ÿÈÿ¶ÿ¸ÿ¬ÿ°ÿºÿµÿ­ÿ»ÿ½ÿ´ÿ«ÿ©ÿ²ÿ»ÿ¼ÿ½ÿ´ÿÁÿÉÿ¼ÿ¼ÿ¿ÿºÿ³ÿ®ÿ¹ÿ¹ÿªÿÅÿ¯ÿ¹ÿºÿ»ÿ°ÿ¦ÿ¥ÿ¯ÿºÿÂÿ°ÿµÿ´ÿ¬ÿ²ÿ²ÿ±ÿµÿ´ÿ´ÿ¬ÿÿ¤ÿªÿ»ÿ¹ÿ­ÿªÿ¥ÿ¹ÿ§ÿµÿÇÿÃÿµÿÁÿ¯ÿªÿ¯ÿ·ÿµÿ®ÿ«ÿ­ÿ¹ÿ¯ÿ¯ÿÂÿ¾ÿ¼ÿ´ÿ¯ÿ¶ÿ­ÿ»ÿ¦ÿ»ÿ¸ÿ»ÿ¹ÿÅÿÃÿÀÿ±ÿµÿµÿ°ÿ¸ÿ·ÿºÿ¹ÿ°ÿ¯ÿ·ÿ¹ÿ¹ÿ»ÿ´ÿ±ÿ¸ÿÄÿªÿ¢ÿ¶ÿ¯ÿ·ÿ³ÿ³ÿ½ÿÅÿ¬ÿ§ÿ¹ÿ·ÿÃÿÊÿ³ÿÿ¥ÿ­ÿ¨ÿ¨ÿ§ÿ­ÿ¸ÿÂÿÅÿ³ÿºÿµÿ¹ÿ©ÿ³ÿ«ÿ¡ÿ ÿ©ÿªÿ¬ÿÿÿ£ÿ¯ÿ¯ÿ ÿÿ·ÿªÿµÿ®ÿ­ÿ½ÿÿ­ÿÿ¸ÿ®ÿ®ÿ§ÿ§ÿ°ÿ¯ÿ¯ÿ­ÿ¬ÿ¹ÿ¿ÿ®ÿÿ¢ÿ¸ÿ¬ÿ«ÿ¸ÿ±ÿ±ÿ­ÿ´ÿ³ÿ©ÿ¬ÿ¨ÿ»ÿ³ÿ«ÿ§ÿ¸ÿ¿ÿ­ÿªÿ©ÿ¦ÿ©ÿ·ÿ®ÿ®ÿÀÿ°ÿµÿ£ÿ¯ÿ«ÿ«ÿ©ÿ¬ÿ¨ÿ®ÿ»ÿºÿ²ÿ©ÿ¨ÿ²ÿ¬ÿ·ÿµÿªÿ¸ÿ¸ÿÇÿµÿªÿ°ÿ­ÿµÿËÿÃÿ¶ÿºÿÁÿ·ÿ­ÿ°ÿ¯ÿ±ÿ³ÿ´ÿ±ÿ°ÿ´ÿºÿ³ÿ½ÿ¶ÿ¶ÿ²ÿ¹ÿ±ÿ³ÿ¾ÿ·ÿ­ÿ³ÿ»ÿµÿµÿ¸ÿ«ÿ¯ÿ±ÿªÿ¾ÿµÿºÿ¬ÿ¸ÿ¶ÿ³ÿ·ÿ³ÿ°ÿ¾ÿÆÿ·ÿ±ÿ³ÿÇÿ§ÿµÿµÿ¸ÿÀÿ¼ÿ²ÿ·ÿµÿÂÿ¾ÿ²ÿ³ÿ®ÿªÿµÿ¹ÿ¾ÿ±ÿ»ÿÿ³ÿºÿÅÿ¿ÿºÿ³ÿ´ÿÃÿ¿ÿ°ÿ¦ÿ¥ÿ­ÿ·ÿÆÿÂÿ¸ÿ¸ÿÁÿ½ÿ½ÿÆÿ¶ÿ§ÿ¯ÿµÿ½ÿ¸ÿ´ÿ¾ÿ¿ÿ±ÿ±ÿÃÿµÿ¿ÿ¸ÿ·ÿÀÿµÿ±ÿ®ÿ°ÿ´ÿ´ÿ¯ÿ­ÿ­ÿ±ÿ¿ÿ±ÿ»ÿÌÿ³ÿ¿ÿ¾ÿ¾ÿ¼ÿºÿ¶ÿ¬ÿ±ÿµÿ°ÿ¯ÿ§ÿÿÿÿpÿZÿ[ÿÿ~ÿ~ÿlÿgÿfÿoÿsÿmÿfÿZÿ`ÿrÿdÿkÿ{ÿÿÿÿ¬ÿ«ÿ³ÿ¸ÿÁÿÊÿ¶ÿ ÿ²ÿ½ÿ±ÿ¿ÿÁÿ·ÿ¾ÿ·ÿ«ÿ°ÿ¿ÿ³ÿ¹ÿ¿ÿ°ÿ°ÿµÿµÿÅÿ¶ÿºÿ²ÿµÿ¨ÿ¸ÿ¿ÿ°ÿ¬ÿµÿ¹ÿºÿÁÿÅÿ»ÿ®ÿÿÿÿÿ§ÿ³ÿµÿ¹ÿ»ÿ¸ÿ¼ÿ¸ÿ­ÿ½ÿ¬ÿ´ÿµÿ¸ÿÄÿºÿ´ÿ½ÿ»ÿ´ÿ±ÿ·ÿ¼ÿ´ÿ«ÿ´ÿ¶ÿ§ÿªÿ½ÿ°ÿ¡ÿ¥ÿªÿ°ÿ±ÿ°ÿ½ÿ¿ÿ´ÿ­ÿÿ¤ÿ´ÿ½ÿ´ÿ¦ÿ±ÿ¹ÿ«ÿ¤ÿ®ÿ©ÿ¬ÿ¡ÿ¯ÿµÿ»ÿ¶ÿ»ÿÀÿ¯ÿ³ÿ»ÿ¶ÿ¹ÿ°ÿ­ÿ«ÿ©ÿ¶ÿ´ÿÐÿ´ÿ±ÿ¬ÿ§ÿ´ÿ¾ÿ·ÿ±ÿ§ÿªÿÃÿ±ÿ´ÿ¼ÿÄÿ¬ÿ ÿ§ÿ«ÿ²ÿÀÿÃÿºÿ°ÿ¶ÿÁÿºÿµÿ®ÿµÿ¹ÿ¹ÿ½ÿ¿ÿÀÿ²ÿÁÿ«ÿ«ÿÅÿ®ÿ´ÿ¿ÿºÿ±ÿ´ÿ¾ÿ¼ÿ±ÿ¼ÿ¶ÿ´ÿ±ÿÿÿ§ÿµÿºÿ·ÿ½ÿÅÿ¹ÿ¼ÿ»ÿ¼ÿÁÿ¸ÿ±ÿ½ÿ¾ÿ¶ÿ¿ÿ¶ÿ¶ÿ¢ÿ¯ÿ³ÿ¹ÿµÿ²ÿ®ÿ±ÿºÿ¿ÿÆÿ¼ÿ·ÿ½ÿ¾ÿ°ÿ»ÿ¸ÿ¸ÿ¾ÿÉÿÎÿ½ÿ·ÿ²ÿÀÿ¾ÿ¸ÿÃÿÂÿ¶ÿ·ÿÃÿÄÿºÿ¹ÿÃÿµÿ·ÿ¼ÿ¸ÿÀÿÈÿÁÿµÿ±ÿ°ÿ±ÿÿºÿºÿ¢ÿ½ÿ¹ÿ­ÿªÿ°ÿ¾ÿ¾ÿ¿ÿ´ÿ¶ÿ¸ÿ»ÿµÿ·ÿ·ÿ¶ÿ¼ÿ½ÿµÿ¿ÿØÿ¸ÿÅÿÎÿ¾ÿ¶ÿµÿ·ÿ¾ÿ¿ÿ¼ÿÀÿµÿ±ÿ·ÿ²ÿ¯ÿ°ÿ±ÿ´ÿ®ÿÅÿ¯ÿ±ÿÁÿ©ÿÿ®ÿ¼ÿºÿÃÿÄÿ¶ÿ¹ÿ³ÿ°ÿ·ÿ²ÿ¸ÿÃÿÃÿÂÿÅÿËÿÂÿ·ÿºÿºÿ¸ÿµÿ·ÿÂÿÇÿ·ÿºÿ¸ÿ·ÿÁÿÀÿÁÿ½ÿ¼ÿËÿÀÿ¸ÿ·ÿºÿ½ÿ¸ÿ¿ÿ¸ÿ¸ÿÓÿÇÿºÿ¹ÿ±ÿ¾ÿ¾ÿ¶ÿ®ÿ¯ÿ²ÿ²ÿµÿÿ¹ÿÅÿ·ÿ¿ÿÂÿ¼ÿºÿµÿ­ÿ»ÿ¸ÿ¸ÿ°ÿµÿºÿ¸ÿºÿºÿ«ÿÇÿÇÿ°ÿ«ÿ·ÿ·ÿ¯ÿ¸ÿÌÿ¸ÿÂÿÀÿ¢ÿ«ÿ®ÿ²ÿ»ÿ¿ÿºÿ´ÿ±ÿÉÿÆÿºÿ²ÿ´ÿ¿ÿÅÿ·ÿ¬ÿÊÿ¿ÿÉÿºÿ³ÿ·ÿ²ÿ¹ÿÁÿÇÿÆÿ»ÿ²ÿ¶ÿÃÿÅÿºÿÂÿ£ÿÃÿ¿ÿ¼ÿ»ÿÆÿÍÿÂÿºÿ·ÿÁÿ²ÿ¸ÿ»ÿÁÿÁÿµÿÂÿ¤ÿµÿÄÿÀÿ¹ÿ¼ÿ»ÿ·ÿËÿÃÿ»ÿ«ÿµÿÇÿÂÿ´ÿ¬ÿµÿ­ÿ´ÿ»ÿºÿ´ÿ¯ÿ®ÿÿ¬ÿÈÿªÿ¶ÿ¼ÿ¿ÿÊÿ³ÿ¬ÿ¨ÿ¬ÿ ÿªÿ±ÿ²ÿµÿ®ÿ ÿÕÿ¸ÿºÿ»ÿ¸ÿ¾ÿÁÿ³ÿªÿ´ÿ²ÿ®ÿ¸ÿºÿ·ÿ¹ÿ¼ÿ»ÿ¬ÿ¸ÿÄÿ§ÿ´ÿ¿ÿ½ÿ»ÿ¹ÿ«ÿ®ÿ¦ÿ ÿ±ÿ¹ÿ²ÿ¹ÿ½ÿ°ÿ½ÿ½ÿÃÿ¿ÿ¯ÿ´ÿ·ÿ·ÿ´ÿ§ÿªÿ·ÿ³ÿ¶ÿ°ÿ°ÿ°ÿ³ÿ°ÿ¨ÿ¬ÿÿ£ÿ¥ÿ¨ÿ£ÿ©ÿ¯ÿ®ÿ·ÿÁÿ±ÿ¿ÿ¿ÿ²ÿ¹ÿ·ÿ¬ÿ£ÿ¥ÿ«ÿ§ÿ´ÿ·ÿ£ÿ¦ÿ¦ÿ­ÿ­ÿ§ÿ©ÿ¡ÿ±ÿÿÿ§ÿÿÿ ÿ¨ÿ£ÿÿ¡ÿªÿ£ÿ§ÿ¤ÿ¤ÿªÿ¬ÿ¦ÿ¡ÿÿÿÿÿÿÿ§ÿ¤ÿÿÿÿÿ®ÿ½ÿ©ÿ©ÿ¢ÿÿ¢ÿ¤ÿ ÿ¡ÿ¥ÿÿ¢ÿ©ÿ¥ÿ ÿ¯ÿ¯ÿ ÿÿ¨ÿ¢ÿ¿ÿ©ÿ­ÿÿÿ ÿÿÿ£ÿ¬ÿ¯ÿ¨ÿ«ÿ°ÿÿ²ÿµÿ°ÿ·ÿ°ÿ¤ÿ³ÿ¦ÿÿ²ÿºÿ£ÿ®ÿ¬ÿ¨ÿ°ÿ³ÿ°ÿ°ÿ®ÿ»ÿ¯ÿ·ÿ®ÿ­ÿ¬ÿ´ÿºÿ®ÿ¦ÿ³ÿ¨ÿ­ÿ«ÿªÿ®ÿªÿ¡ÿ§ÿ®ÿ°ÿ°ÿªÿ¹ÿ¨ÿ´ÿµÿªÿ´ÿ¦ÿÿ¤ÿ¨ÿÿÿ¶ÿ°ÿ½ÿ£ÿ´ÿ³ÿ»ÿªÿ¥ÿ°ÿ¬ÿ¤ÿ¥ÿ¥ÿ ÿ·ÿ¸ÿ²ÿ¶ÿ­ÿ£ÿ¥ÿ¤ÿ¢ÿ¹ÿ²ÿ±ÿÿ ÿ ÿµÿ³ÿ¸ÿ·ÿ®ÿ©ÿ©ÿ«ÿ´ÿ±ÿ±ÿÿÿÿÿ¯ÿ³ÿ¥ÿÿ£ÿ©ÿ£ÿ£ÿ·ÿÿ¨ÿµÿºÿ·ÿ±ÿ«ÿ¥ÿÿÿªÿ¬ÿ²ÿ±ÿ£ÿ©ÿ²ÿºÿ§ÿ¥ÿ¯ÿ¬ÿ¦ÿ¢ÿ§ÿÀÿ±ÿ»ÿ£ÿ£ÿ£ÿ­ÿ®ÿ¤ÿ¢ÿ¦ÿ«ÿ¸ÿ²ÿ®ÿ¥ÿ«ÿ©ÿ¬ÿ°ÿ²ÿ¬ÿ©ÿ©ÿÿÿ½ÿ¾ÿÿ¬ÿ§ÿ°ÿ¨ÿ³ÿ³ÿ³ÿ¬ÿ¤ÿ¢ÿ¨ÿªÿ¦ÿ¨ÿÿ«ÿªÿ­ÿ¶ÿ»ÿ«ÿ²ÿ¿ÿ¸ÿµÿ»ÿ·ÿ»ÿ¥ÿ§ÿ¬ÿ¥ÿ£ÿ¤ÿ¡ÿ«ÿµÿ°ÿÿÿ¦ÿ¡ÿ ÿÿ£ÿºÿ¯ÿ¡ÿÿ§ÿ¢ÿ°ÿ½ÿ¹ÿ³ÿ¬ÿ¨ÿ¨ÿÿÿÿÿ¦ÿÿÿ²ÿ¶ÿ®ÿ¥ÿÿÿ¦ÿ³ÿ¤ÿ ÿ¦ÿ¶ÿ¹ÿ²ÿÿ§ÿ ÿ¨ÿ³ÿ©ÿ®ÿ·ÿ¬ÿ¸ÿ¬ÿ§ÿÄÿ¨ÿÿªÿ¯ÿ®ÿ¤ÿ©ÿ£ÿ¢ÿ¨ÿ¬ÿ²ÿ©ÿ¨ÿ­ÿÿ¯ÿ³ÿ¼ÿ§ÿ ÿ´ÿ¸ÿ½ÿ±ÿ±ÿ±ÿ±ÿ½ÿ¯ÿ±ÿÁÿ§ÿºÿ°ÿ­ÿ¹ÿµÿ¯ÿ¾ÿ·ÿ°ÿ¸ÿ³ÿ§ÿ¬ÿ²ÿ´ÿ®ÿ³ÿ¶ÿ¾ÿ·ÿ·ÿ­ÿ¯ÿ§ÿ«ÿ¹ÿ³ÿ©ÿ°ÿ·ÿºÿ½ÿ­ÿ®ÿ¯ÿµÿ±ÿ¨ÿ¦ÿ±ÿ¬ÿ«ÿ«ÿ­ÿ¤ÿ¡ÿ¤ÿ¥ÿ¬ÿªÿÿªÿÿ°ÿÿ³ÿ°ÿ±ÿªÿ¤ÿÿ¢ÿªÿ¬ÿ©ÿ¢ÿ¦ÿ¯ÿ°ÿ´ÿ²ÿÿ ÿ§ÿ±ÿ¸ÿªÿÄÿ¬ÿ¨ÿ²ÿ¶ÿ¯ÿ§ÿ£ÿ±ÿ¾ÿ¯ÿ±ÿ³ÿ«ÿ¡ÿÿ¦ÿ«ÿ®ÿ£ÿ´ÿ©ÿ¯ÿ±ÿ¯ÿ©ÿ¯ÿ±ÿªÿ¬ÿ®ÿ¼ÿ®ÿ³ÿÿ¤ÿµÿ¨ÿ¦ÿ©ÿ¡ÿ§ÿ±ÿ¯ÿÿ ÿ¥ÿ¢ÿ¤ÿ¯ÿµÿ²ÿµÿ®ÿ¨ÿ³ÿ¬ÿÿ¬ÿ¶ÿ²ÿ¯ÿµÿ³ÿ»ÿ·ÿµÿ°ÿªÿ¯ÿ´ÿ±ÿ¥ÿ°ÿµÿºÿ¹ÿ¬ÿ«ÿ«ÿµÿ½ÿÂÿ·ÿ¶ÿ´ÿ½ÿ»ÿ¨ÿ£ÿ¤ÿ¡ÿ¥ÿ²ÿ½ÿ²ÿ¦ÿ®ÿ­ÿ°ÿµÿ­ÿ§ÿºÿ³ÿ³ÿÄÿ®ÿÿ¨ÿ²ÿ¯ÿ¥ÿ¦ÿ©ÿÿÿÿ©ÿ¤ÿÿÿ¶ÿ§ÿ ÿªÿÿÿÿ¬ÿ£ÿÿÿÿ¡ÿªÿ£ÿ£ÿ£ÿÿÿ¤ÿ¤ÿ¢ÿ©ÿªÿ¢ÿ¸ÿÿªÿÿÿÿ£ÿ ÿÿ¦ÿ¨ÿÿÿ¥ÿ¨ÿ¨ÿ«ÿ´ÿÿÿ¦ÿÿÿ¤ÿÿÿÀÿÿ ÿÿÿÿ¢ÿ¢ÿ£ÿ©ÿ¯ÿ¯ÿ«ÿ¨ÿ£ÿÿÿ¥ÿ¦ÿ³ÿ­ÿ¹ÿÿ¦ÿ­ÿ²ÿ©ÿÿÿ¦ÿ­ÿÿ´ÿ¸ÿµÿ²ÿÿÿÿÿ¥ÿ®ÿ¶ÿ¾ÿ±ÿ²ÿ®ÿ±ÿ¯ÿ¾ÿ¶ÿ°ÿ­ÿ·ÿ¸ÿ¹ÿ¸ÿ³ÿ°ÿ¬ÿ½ÿ¹ÿªÿ°ÿ²ÿ²ÿ¸ÿ¹ÿ¾ÿ¾ÿ³ÿ°ÿ¸ÿ±ÿ¤ÿ¾ÿ²ÿ¸ÿ¾ÿªÿªÿºÿ£ÿ­ÿ¬ÿµÿµÿ«ÿ©ÿ©ÿ®ÿ³ÿ¸ÿ³ÿ°ÿ°ÿ²ÿµÿªÿ²ÿ®ÿ´ÿ»ÿªÿ­ÿµÿ¶ÿ¿ÿÍÿ±ÿ¯ÿ·ÿ¿ÿ¼ÿ®ÿ°ÿ«ÿ®ÿ«ÿ´ÿ²ÿÿ¢ÿ¹ÿ¼ÿ¿ÿÁÿ±ÿ¦ÿ®ÿµÿ·ÿ·ÿÁÿ¯ÿ±ÿÀÿÅÿ¯ÿ§ÿÁÿºÿ½ÿ³ÿÁÿ²ÿ²ÿ¶ÿ¼ÿ³ÿ¹ÿ¼ÿ·ÿ»ÿ¹ÿ·ÿ³ÿ°ÿµÿºÿÃÿ´ÿµÿªÿ¦ÿ½ÿªÿ©ÿµÿ¶ÿ®ÿ¤ÿ¯ÿºÿµÿ±ÿ¿ÿ­ÿ´ÿÃÿ²ÿÁÿÂÿ¶ÿ¹ÿ¯ÿ©ÿ±ÿ½ÿ¹ÿ¯ÿ¹ÿºÿ§ÿ¥ÿ¢ÿÿÿ¯ÿ´ÿºÿµÿ®ÿ«ÿ³ÿ¯ÿÿ±ÿ¡ÿÿ£ÿ¦ÿ«ÿ¬ÿ£ÿ¦ÿ©ÿÿ¤ÿ¥ÿªÿªÿ¦ÿ«ÿ°ÿ­ÿ§ÿ¦ÿ§ÿ§ÿ·ÿ¶ÿ±ÿ´ÿµÿºÿ»ÿªÿªÿ°ÿªÿÍÿ¦ÿ±ÿ­ÿ´ÿÿ­ÿ­ÿ°ÿ¾ÿ¿ÿµÿ¸ÿ¼ÿ²ÿ¶ÿµÿÃÿÈÿµÿ­ÿµÿ»ÿ²ÿ¸ÿ´ÿÿÿ»ÿÃÿºÿ½ÿ°ÿ³ÿ´ÿ§ÿÀÿ£ÿ±ÿ¥ÿ¸ÿ¿ÿ¼ÿ½ÿµÿµÿµÿ¼ÿ°ÿ¸ÿ¼ÿ¹ÿ¸ÿ¶ÿ®ÿ²ÿºÿ´ÿ³ÿ¹ÿ°ÿ¬ÿ¿ÿ¾ÿ±ÿ²ÿ´ÿ¨ÿ´ÿ¯ÿ¹ÿ¶ÿ¿ÿ»ÿ¹ÿ´ÿ©ÿ¬ÿ¦ÿ´ÿºÿºÿºÿ»ÿ¼ÿ³ÿ¶ÿÁÿ¬ÿ²ÿ¿ÿ¹ÿ½ÿ¸ÿ¶ÿ´ÿµÿ´ÿ³ÿ·ÿ·ÿ­ÿ¤ÿ³ÿ³ÿ§ÿ¸ÿÆÿ¶ÿÁÿ½ÿÂÿ²ÿºÿÀÿ¯ÿ¹ÿ¦ÿ¸ÿ¯ÿ°ÿÂÿÀÿ­ÿ¾ÿµÿ³ÿ±ÿ°ÿ½ÿ°ÿ±ÿ¸ÿ¶ÿ·ÿ¸ÿ¾ÿ¸ÿ³ÿ´ÿ«ÿ¤ÿ²ÿ½ÿ²ÿ±ÿ¸ÿµÿ±ÿ±ÿ¤ÿ²ÿºÿ¶ÿÆÿµÿªÿºÿ¯ÿÂÿµÿ»ÿ¤ÿ£ÿ´ÿ¹ÿ°ÿºÿ²ÿÀÿ³ÿ³ÿ¸ÿ¶ÿ¶ÿ³ÿ´ÿ¶ÿÁÿ²ÿ¯ÿ²ÿ±ÿ·ÿ¶ÿ±ÿºÿ¶ÿªÿ¸ÿµÿ«ÿªÿ³ÿÃÿ·ÿ³ÿ²ÿ¨ÿºÿÿ°ÿ³ÿ¼ÿ¸ÿÌÿ²ÿºÿµÿºÿ®ÿ²ÿÈÿ¼ÿ´ÿÿ­ÿ§ÿ¯ÿ¼ÿÂÿ¸ÿ¾ÿ¸ÿ¶ÿÈÿ½ÿ²ÿ¼ÿºÿ»ÿÀÿÂÿ¾ÿ±ÿ«ÿ¯ÿ³ÿµÿ½ÿ½ÿ¸ÿ´ÿÀÿ²ÿ­ÿ°ÿ°ÿ±ÿªÿ³ÿ¿ÿºÿ§ÿ§ÿÄÿ¹ÿÿ´ÿÈÿ´ÿ¶ÿ¸ÿªÿ²ÿ³ÿ¸ÿ²ÿ©ÿ¬ÿ²ÿÉÿ¾ÿ°ÿ¶ÿ´ÿµÿ·ÿ°ÿ·ÿÀÿ¾ÿ¼ÿ´ÿ´ÿ¹ÿ¸ÿ¹ÿ¬ÿ¯ÿ¶ÿ°ÿ±ÿµÿªÿ±ÿ¼ÿ²ÿ¸ÿ³ÿ»ÿºÿ±ÿ«ÿ¨ÿÎÿ¼ÿ¹ÿ¸ÿ³ÿ¯ÿ½ÿ»ÿ­ÿ¸ÿ¶ÿ²ÿÀÿ¶ÿºÿµÿªÿ°ÿ¹ÿ±ÿ¸ÿ·ÿ¶ÿ³ÿªÿ­ÿ°ÿ³ÿ´ÿ®ÿ®ÿ®ÿ·ÿ¿ÿºÿ·ÿºÿµÿ±ÿ²ÿÆÿµÿ¦ÿ³ÿ¶ÿºÿ°ÿ¸ÿ¾ÿ¯ÿ¾ÿ¸ÿ¾ÿ°ÿ£ÿ¶ÿ³ÿ»ÿ¹ÿ¤ÿ§ÿ»ÿµÿ¸ÿ²ÿ£ÿ²ÿ¼ÿ±ÿ¬ÿ«ÿ²ÿ»ÿ»ÿ½ÿÂÿÂÿ¿ÿºÿ»ÿµÿ°ÿ¹ÿµÿÄÿ¶ÿ©ÿ¡ÿ¦ÿ­ÿ³ÿ³ÿ³ÿ ÿ«ÿ¼ÿ´ÿ©ÿ¸ÿ»ÿ¿ÿ®ÿÊÿ¸ÿ±ÿ±ÿµÿÄÿÆÿ³ÿ°ÿÄÿÁÿ¬ÿ·ÿ®ÿ¨ÿ¦ÿºÿ¹ÿºÿ³ÿ°ÿ±ÿ·ÿ·ÿ²ÿ´ÿ°ÿ°ÿ¸ÿ¸ÿ±ÿ¯ÿ¸ÿµÿ­ÿµÿ³ÿ«ÿ°ÿ´ÿÅÿ§ÿ°ÿ¶ÿ¸ÿµÿ§ÿ¿ÿµÿ¾ÿºÿÇÿÅÿªÿ»ÿºÿºÿ¯ÿÌÿÑÿÀÿÂÿ¼ÿ¸ÿ´ÿ¹ÿ¼ÿ³ÿÂÿÅÿ¶ÿ¹ÿºÿ®ÿ³ÿÂÿºÿµÿºÿ¹ÿ¾ÿÀÿ·ÿ²ÿ³ÿ´ÿ°ÿ¯ÿºÿ²ÿ´ÿÆÿ¯ÿ±ÿ¼ÿ½ÿ°ÿ£ÿÇÿ½ÿ¿ÿ¹ÿ¬ÿ½ÿ±ÿ³ÿ»ÿ·ÿ¼ÿÁÿ»ÿÄÿ»ÿ¼ÿµÿ¼ÿ¹ÿÁÿµÿ»ÿ¾ÿ»ÿ·ÿ®ÿ¸ÿÄÿºÿµÿ¹ÿ´ÿ·ÿ»ÿ·ÿ¶ÿ²ÿ¸ÿÿ©ÿ»ÿÃÿ§ÿ±ÿµÿÿ­ÿ»ÿ¨ÿ³ÿ·ÿ»ÿ·ÿ³ÿºÿ¶ÿ¦ÿ¶ÿºÿ£ÿ³ÿÿ½ÿÃÿ«ÿ·ÿ«ÿ·ÿ²ÿ·ÿ´ÿÃÿ¼ÿ®ÿ¹ÿºÿ«ÿ«ÿ²ÿºÿÀÿ±ÿ®ÿ·ÿ´ÿ®ÿ§ÿ¦ÿ¸ÿ»ÿ¸ÿ°ÿ¼ÿ«ÿ§ÿ£ÿ¾ÿ¸ÿÀÿ¥ÿ·ÿ­ÿ¯ÿ ÿ­ÿ½ÿ¾ÿ¹ÿ°ÿ¥ÿ«ÿµÿ«ÿªÿµÿªÿ°ÿ·ÿ¯ÿ¯ÿ´ÿ°ÿ¸ÿ³ÿªÿ®ÿ°ÿ°ÿ±ÿºÿ²ÿ­ÿ²ÿ¼ÿ½ÿ´ÿ³ÿ¶ÿºÿºÿ¾ÿºÿ¹ÿ ÿ´ÿ¸ÿ¬ÿ³ÿ¹ÿ­ÿÆÿ²ÿ´ÿ²ÿ®ÿ°ÿ´ÿ°ÿ°ÿ°ÿºÿ·ÿ¸ÿ¯ÿ¬ÿ©ÿ©ÿ­ÿ°ÿ¾ÿÃÿ²ÿ¦ÿ³ÿ¾ÿµÿ³ÿ¶ÿ»ÿÃÿ±ÿµÿºÿ­ÿÅÿÇÿÂÿ¶ÿ¼ÿÆÿºÿÊÿ¶ÿµÿÿ´ÿ¹ÿ¸ÿÌÿ´ÿ¼ÿ¦ÿ²ÿ»ÿ¸ÿªÿ¥ÿ®ÿ¶ÿ³ÿ¸ÿ·ÿºÿºÿ¯ÿ¹ÿÁÿ¿ÿ¾ÿ³ÿ®ÿ¹ÿµÿ³ÿ¹ÿÁÿ¶ÿªÿ¿ÿ¦ÿ³ÿµÿÇÿ¸ÿÇÿÁÿ´ÿ§ÿºÿÄÿ¾ÿºÿ¾ÿ¹ÿ·ÿ»ÿºÿ¹ÿ´ÿ¹ÿÁÿ¿ÿ¼ÿ²ÿ¯ÿ´ÿ¸ÿÄÿºÿµÿ¼ÿªÿ°ÿÇÿÐÿ¾ÿÁÿ¼ÿ½ÿÄÿÉÿµÿ¾ÿ±ÿ­ÿ®ÿµÿ®ÿÇÿºÿ¼ÿÇÿÊÿÆÿ®ÿ·ÿ°ÿ¶ÿ´ÿ¬ÿ²ÿ»ÿµÿ¤ÿ§ÿ¬ÿ¬ÿ¸ÿ¸ÿ¶ÿ½ÿ¸ÿÄÿ³ÿ¸ÿ°ÿ·ÿ®ÿÈÿÀÿÑÿ¬ÿ»ÿ»ÿÂÿºÿµÿÁÿ´ÿ±ÿ¬ÿ¯ÿ³ÿ·ÿµÿ¼ÿ¹ÿµÿºÿ¼ÿÂÿÅÿÇÿ½ÿ²ÿµÿ°ÿ¹ÿºÿ¼ÿ»ÿ¯ÿ²ÿ²ÿÂÿ¦ÿªÿ®ÿ§ÿ¶ÿ®ÿ¸ÿ¾ÿ¿ÿ´ÿ¯ÿ¾ÿÆÿ¿ÿµÿ¬ÿ®ÿ´ÿ´ÿ²ÿºÿÄÿµÿ£ÿ§ÿ¦ÿ´ÿ±ÿ©ÿ¯ÿ´ÿ½ÿ¨ÿ¶ÿºÿ¶ÿ·ÿ¼ÿ¸ÿ¹ÿ¼ÿ¸ÿ¸ÿ¾ÿ²ÿ¬ÿ±ÿºÿ²ÿ´ÿ¿ÿÇÿÈÿºÿ¶ÿ¶ÿ¹ÿ²ÿ»ÿºÿ¢ÿµÿ­ÿ©ÿ±ÿÂÿ¨ÿ²ÿÁÿ¨ÿ·ÿµÿ£ÿ¯ÿ¿ÿ»ÿ«ÿ¨ÿ¸ÿµÿ±ÿ°ÿ­ÿ¶ÿ¸ÿ´ÿ³ÿ¾ÿ¼ÿ¼ÿ·ÿÇÿÃÿ»ÿ©ÿµÿ³ÿ³ÿ´ÿ³ÿªÿ·ÿµÿ®ÿ°ÿ´ÿ·ÿÄÿ¾ÿ¶ÿ¶ÿ®ÿ»ÿÑÿÄÿ·ÿ¶ÿµÿ­ÿ¦ÿ³ÿÃÿ­ÿ´ÿ»ÿÅÿµÿ¹ÿ¹ÿÅÿÀÿÅÿ¶ÿ±ÿ¯ÿ®ÿ±ÿ½ÿ»ÿ³ÿ¶ÿ«ÿÿ¤ÿ³ÿ¼ÿ¸ÿ²ÿ«ÿ©ÿ¸ÿ¯ÿ·ÿ´ÿÄÿªÿµÿ²ÿ¦ÿ ÿ»ÿ½ÿ«ÿ¤ÿ¢ÿ©ÿ¯ÿ­ÿ¯ÿµÿ»ÿÂÿ¾ÿ¹ÿÁÿÆÿ³ÿ¼ÿ²ÿÉÿµÿ¸ÿ±ÿ¬ÿ¬ÿ³ÿ°ÿ­ÿ·ÿ¼ÿ¼ÿµÿªÿ«ÿ°ÿ²ÿµÿ³ÿ¬ÿ¶ÿ±ÿ°ÿ³ÿ±ÿÌÿ¹ÿ´ÿ©ÿ»ÿ¹ÿ¬ÿ­ÿºÿ¬ÿ£ÿ«ÿºÿ´ÿ¨ÿ´ÿ¸ÿ®ÿ«ÿ¡ÿ°ÿ¸ÿÀÿÄÿ¨ÿ³ÿµÿ­ÿ¦ÿ¸ÿ¤ÿ¦ÿ£ÿµÿ­ÿ¥ÿ¢ÿ¬ÿµÿ²ÿ®ÿ¤ÿÿ´ÿ¶ÿ¦ÿ ÿÿºÿ­ÿÿÿÿ¬ÿ¯ÿ¬ÿ¯ÿ¯ÿµÿ·ÿ®ÿ¦ÿ®ÿ´ÿ±ÿ¯ÿ³ÿÄÿ´ÿ¶ÿ»ÿ¶ÿ§ÿªÿ±ÿ¼ÿ®ÿ³ÿ·ÿ³ÿ³ÿµÿ·ÿÂÿ¿ÿ³ÿ°ÿµÿ³ÿ ÿÿ²ÿÎÿÊÿ ÿ¬ÿ¬ÿ¯ÿ¨ÿ¸ÿ±ÿµÿ¦ÿ°ÿ´ÿµÿ¹ÿ¯ÿ§ÿ®ÿ¯ÿ¶ÿ«ÿ­ÿ¹ÿ½ÿ³ÿ¿ÿ²ÿ½ÿ¼ÿ¶ÿ¿ÿÀÿ¾ÿ¶ÿ²ÿ«ÿ±ÿÅÿÂÿ¸ÿ°ÿ³ÿÊÿ§ÿÿ¯ÿÅÿµÿ¶ÿÁÿ·ÿ¸ÿ®ÿ±ÿ¹ÿµÿ±ÿ¶ÿ¹ÿ·ÿ´ÿ¸ÿ»ÿ¸ÿ¾ÿ´ÿÅÿ¾ÿÎÿµÿ»ÿ®ÿ´ÿ±ÿªÿ±ÿ·ÿµÿ¸ÿÃÿ¿ÿ·ÿ¦ÿºÿ°ÿ¼ÿ½ÿ¶ÿ­ÿ°ÿ«ÿ¸ÿ¹ÿ±ÿ°ÿ­ÿ¯ÿ¼ÿ¹ÿ²ÿ»ÿ·ÿ®ÿÁÿ´ÿ¾ÿ±ÿÂÿÂÿ½ÿËÿºÿªÿ§ÿ¥ÿ¨ÿ¸ÿÆÿ¼ÿ­ÿµÿ»ÿµÿºÿÀÿ»ÿ°ÿ®ÿÃÿÅÿ±ÿ¯ÿ¶ÿºÿÄÿÂÿÊÿ¼ÿÃÿ¾ÿ·ÿ¶ÿ¥ÿ ÿ°ÿ¶ÿ«ÿ±ÿ®ÿ¬ÿ¯ÿ°ÿ¸ÿ³ÿ·ÿËÿ°ÿÃÿ½ÿÃÿ®ÿ´ÿ¸ÿÿ¬ÿ»ÿ³ÿ®ÿ­ÿ¡ÿÿÿYÿfÿiÿ|ÿÿwÿyÿlÿjÿkÿiÿtÿoÿWÿcÿqÿgÿqÿÿÿÿ»ÿ¸ÿ°ÿ´ÿ»ÿ«ÿ¥ÿ¹ÿ¾ÿªÿ¢ÿ³ÿ¿ÿ»ÿ¬ÿÈÿ´ÿ³ÿÀÿ·ÿªÿ¸ÿÂÿ·ÿ³ÿ¸ÿ³ÿ¸ÿ¿ÿÀÿ²ÿ¶ÿ®ÿ¶ÿµÿ³ÿ°ÿ±ÿ¹ÿ»ÿ¸ÿ»ÿ¼ÿ¦ÿÿÿÿÿÿ¥ÿªÿµÿ¼ÿºÿ·ÿ´ÿ®ÿ·ÿ°ÿ³ÿ°ÿºÿÉÿ¸ÿ³ÿ®ÿµÿ»ÿ¶ÿ±ÿ¹ÿÄÿ¼ÿ¶ÿ·ÿ»ÿ£ÿ¸ÿ¨ÿÿ¤ÿ®ÿºÿ¿ÿ´ÿ²ÿ½ÿ¼ÿ½ÿ±ÿ»ÿ·ÿ»ÿ¾ÿ¹ÿ¨ÿ­ÿ²ÿ¬ÿµÿÂÿ®ÿªÿ¯ÿ¼ÿ¼ÿ¾ÿÁÿ»ÿ·ÿ¼ÿ¾ÿÃÿºÿ§ÿ¼ÿ³ÿÁÿ·ÿºÿÃÿ·ÿÆÿ¾ÿ´ÿ¸ÿ½ÿ¼ÿ¯ÿ´ÿÃÿÓÿ¶ÿ´ÿÇÿÉÿ²ÿ«ÿ¯ÿ¬ÿ­ÿºÿÀÿ°ÿºÿÅÿ¶ÿÊÿÀÿ®ÿºÿÆÿÄÿ¾ÿ¹ÿ³ÿ¹ÿ°ÿ¸ÿ¾ÿÀÿ¬ÿºÿ½ÿ¼ÿ·ÿ¯ÿ·ÿÀÿÁÿ»ÿÂÿÏÿÅÿÌÿ¯ÿ°ÿÅÿÈÿ¾ÿµÿ®ÿÁÿ¶ÿ´ÿ³ÿ»ÿ¼ÿ±ÿ±ÿ¹ÿÀÿ¿ÿµÿ³ÿ­ÿ¯ÿ¯ÿ¬ÿ´ÿÂÿ³ÿ°ÿ¶ÿ¿ÿÅÿµÿÅÿÆÿÌÿ³ÿÄÿ¼ÿ»ÿÂÿÍÿÉÿ±ÿ°ÿ¿ÿ¬ÿ»ÿÁÿÀÿÂÿ·ÿ®ÿ¸ÿ½ÿ°ÿ¯ÿ¸ÿ¬ÿÅÿ¸ÿ¶ÿ¿ÿºÿ¸ÿ¶ÿ´ÿºÿ¦ÿÿÅÿ¢ÿ´ÿ³ÿ¬ÿ°ÿ®ÿ«ÿ­ÿ¬ÿ¶ÿÃÿ³ÿ¼ÿ·ÿ²ÿ­ÿ¶ÿ¿ÿ¸ÿ°ÿ¶ÿÈÿÉÿµÿÊÿÌÿÀÿ½ÿÂÿ¿ÿ½ÿÆÿ±ÿ¿ÿ¹ÿ²ÿ³ÿ®ÿ´ÿ»ÿºÿ¹ÿ½ÿÂÿªÿ¯ÿ³ÿ³ÿ¹ÿ¸ÿ¾ÿÅÿ½ÿ¾ÿ·ÿÑÿ½ÿ¿ÿ¸ÿºÿ¿ÿ¿ÿÀÿ¿ÿ¹ÿÆÿµÿÊÿ¿ÿ¶ÿ­ÿ¨ÿ«ÿ¯ÿµÿÅÿ¿ÿ ÿªÿÈÿÀÿ»ÿ¼ÿÃÿÌÿÀÿ±ÿÅÿ¶ÿ¹ÿºÿÂÿµÿªÿ³ÿ´ÿ³ÿ±ÿÃÿ»ÿºÿµÿ¸ÿ¿ÿ¿ÿ¶ÿ³ÿ§ÿÏÿ¾ÿ¬ÿ²ÿ¾ÿÀÿÃÿÌÿ·ÿ»ÿ»ÿ¬ÿ²ÿ¹ÿ±ÿ±ÿ»ÿ½ÿ½ÿ»ÿ´ÿ¾ÿ¾ÿÀÿÁÿ¾ÿ¹ÿ®ÿ ÿ¼ÿÐÿ¼ÿ´ÿÄÿÄÿÀÿÀÿ´ÿ¹ÿ³ÿÆÿ·ÿ´ÿ³ÿ·ÿÂÿÁÿ«ÿ¸ÿ¾ÿ»ÿ¹ÿ¹ÿ»ÿºÿ¹ÿÀÿÑÿÄÿ«ÿ©ÿ¥ÿ´ÿÃÿ¿ÿ·ÿ´ÿ¦ÿ³ÿµÿÃÿÇÿ¾ÿ²ÿ°ÿ±ÿªÿ§ÿµÿ°ÿ±ÿÀÿÁÿ¸ÿ¼ÿ°ÿ¿ÿÄÿ±ÿ¶ÿ¿ÿ½ÿºÿ¶ÿ²ÿ·ÿ³ÿ°ÿºÿ¼ÿ°ÿ«ÿ¶ÿ­ÿ³ÿ½ÿ¸ÿªÿ®ÿ¸ÿ·ÿ¢ÿ²ÿ±ÿ´ÿ¾ÿ¿ÿºÿ»ÿ®ÿ¯ÿ¸ÿ°ÿ«ÿ´ÿ¼ÿ·ÿ°ÿ®ÿ®ÿ¬ÿ§ÿ¬ÿ±ÿªÿ«ÿ»ÿ¨ÿ¿ÿ­ÿ¨ÿÀÿÁÿ´ÿ±ÿµÿ¨ÿ¨ÿ´ÿÃÿªÿ¯ÿ¿ÿ»ÿ­ÿ±ÿ±ÿ¬ÿªÿ²ÿ´ÿ­ÿ°ÿ´ÿ²ÿ±ÿÁÿÇÿÀÿ»ÿÀÿ±ÿ§ÿ¨ÿ¨ÿ¥ÿ¬ÿ·ÿ³ÿ´ÿ·ÿ³ÿ´ÿ¹ÿµÿ§ÿ¨ÿ£ÿ¥ÿÿ±ÿ®ÿ¦ÿ©ÿ­ÿ§ÿ¶ÿ·ÿÂÿ½ÿ½ÿ«ÿ«ÿ³ÿªÿ ÿ§ÿÿ®ÿ¸ÿ­ÿ­ÿ¥ÿ¥ÿ¬ÿ®ÿ°ÿ¦ÿ®ÿÿÿ§ÿ¥ÿÿÿ¢ÿ£ÿ°ÿ£ÿ¤ÿÿ­ÿ§ÿ ÿ ÿ¥ÿ¤ÿÿÿ©ÿ«ÿ®ÿ¨ÿÿÿÿÿÿÿÿ§ÿªÿ¤ÿ©ÿ«ÿªÿ ÿÿ¥ÿ¤ÿ¨ÿÿÿ®ÿ«ÿÿ ÿÿÿ¦ÿªÿ±ÿ´ÿ«ÿ¥ÿÿÿ ÿ¡ÿÿ¡ÿ¢ÿ®ÿ¡ÿ¬ÿ°ÿ§ÿ ÿ°ÿ¹ÿ¹ÿ²ÿ¤ÿ®ÿ½ÿ³ÿ«ÿ¶ÿ¢ÿ¨ÿ©ÿ§ÿ­ÿ±ÿ²ÿ¸ÿ©ÿ¼ÿ¿ÿ¶ÿ½ÿ¼ÿ³ÿµÿ¾ÿ·ÿ£ÿ°ÿ²ÿ¸ÿÿ§ÿ¬ÿ«ÿ¨ÿªÿ­ÿ²ÿ·ÿ¬ÿ¸ÿ©ÿ¼ÿ§ÿ¦ÿ¤ÿªÿµÿÀÿ¼ÿ©ÿÿ·ÿ¹ÿ¶ÿÿ¤ÿ®ÿ±ÿ©ÿªÿ³ÿ¯ÿ¦ÿ¦ÿ¦ÿÿ¯ÿ®ÿºÿ«ÿ¡ÿ®ÿ§ÿÿ£ÿ£ÿÿÿ¡ÿÿ¡ÿ«ÿ­ÿ®ÿ¶ÿ¸ÿ²ÿ©ÿ ÿ©ÿµÿ¬ÿ ÿ£ÿÿÿ§ÿ¶ÿ²ÿ§ÿªÿ°ÿ¦ÿ¤ÿÀÿ¤ÿ«ÿ§ÿ©ÿ¶ÿ±ÿ ÿÿÿÿ«ÿ±ÿ¬ÿ­ÿ²ÿ°ÿ¸ÿµÿ¡ÿ¢ÿ³ÿ²ÿ¨ÿÿ«ÿ¹ÿ¹ÿ¶ÿ£ÿ´ÿ­ÿ¨ÿ«ÿ¬ÿ©ÿ°ÿºÿ³ÿ¯ÿ©ÿ±ÿ¯ÿ¥ÿ¬ÿ¢ÿÿ¦ÿ§ÿ¡ÿ£ÿÿÿ¯ÿ®ÿ¬ÿµÿ°ÿ¬ÿ®ÿ­ÿ®ÿ¬ÿ¨ÿ§ÿ¦ÿ¨ÿÿ¬ÿ¤ÿ°ÿ°ÿÿµÿ½ÿ¼ÿ¹ÿ·ÿµÿ´ÿºÿ¼ÿ¶ÿ¤ÿªÿ¤ÿ§ÿ«ÿ­ÿ£ÿ±ÿ»ÿ³ÿ¢ÿÿ§ÿÿ´ÿÿªÿªÿ ÿªÿÿÿÿ®ÿ¬ÿªÿ®ÿ°ÿ¸ÿ±ÿ­ÿ°ÿÿ¤ÿªÿ ÿ£ÿ­ÿ³ÿ§ÿÿÿÿÿ¥ÿ¤ÿ±ÿªÿ±ÿ½ÿ½ÿ¾ÿ±ÿ¦ÿ¨ÿ®ÿ®ÿ³ÿ´ÿ¦ÿ°ÿ´ÿ¤ÿ¸ÿÿ¥ÿ®ÿ¥ÿ¯ÿ©ÿ§ÿ©ÿªÿ³ÿµÿ©ÿ¬ÿ±ÿºÿ§ÿÿ±ÿ¥ÿ­ÿ·ÿ²ÿ«ÿ®ÿ³ÿ¦ÿÿªÿ¿ÿ·ÿ¬ÿ¿ÿ«ÿ¹ÿ¦ÿ§ÿ¸ÿ¯ÿ¬ÿ´ÿ½ÿ»ÿ´ÿªÿ¡ÿ¥ÿ¦ÿ¯ÿ¥ÿ¯ÿ¨ÿ³ÿ¥ÿ±ÿ§ÿ¥ÿ±ÿ¯ÿ¯ÿ°ÿ³ÿ¯ÿ¦ÿ®ÿ¯ÿÿ¤ÿ¬ÿ¨ÿÿªÿ¹ÿ±ÿ©ÿ¬ÿ³ÿ²ÿ­ÿªÿ¥ÿ¡ÿ¤ÿ¦ÿ¬ÿÿÿÿ«ÿ³ÿ²ÿ²ÿ¥ÿÿ£ÿ¦ÿ©ÿ®ÿªÿ¢ÿÿÿ°ÿ¾ÿ¸ÿÿÿ½ÿªÿªÿ­ÿ¹ÿ©ÿ·ÿ³ÿ²ÿ±ÿ¥ÿ¦ÿ©ÿªÿ¼ÿ¶ÿ´ÿ¥ÿ©ÿ§ÿÿ¥ÿ¬ÿ­ÿ°ÿ­ÿ´ÿ¯ÿ­ÿ§ÿªÿ±ÿ¯ÿ²ÿ¢ÿ§ÿ¤ÿ±ÿ ÿÿÿÿ­ÿ´ÿ¡ÿ´ÿ¼ÿ»ÿ±ÿªÿ¬ÿªÿ«ÿ³ÿ°ÿ¦ÿ¸ÿ¯ÿ²ÿÅÿ³ÿ¯ÿµÿ¯ÿ«ÿ¥ÿ¬ÿ³ÿ½ÿºÿªÿªÿ°ÿ«ÿ¯ÿªÿ¢ÿ²ÿ¸ÿ±ÿ¦ÿ³ÿªÿ¬ÿ«ÿ¨ÿ«ÿÿ¡ÿ¡ÿ­ÿ³ÿ§ÿ«ÿ¬ÿÿ¢ÿ¬ÿ§ÿ¯ÿªÿ±ÿ®ÿ£ÿ«ÿ®ÿÿ°ÿ¦ÿ´ÿ¶ÿÿ ÿ¥ÿ¨ÿªÿÿÿ§ÿÿ£ÿÿ½ÿÿÿÿ³ÿ ÿÿÿ¨ÿÿ£ÿ´ÿ²ÿ ÿÿ¦ÿ¦ÿ¡ÿ¤ÿ£ÿ¤ÿ¥ÿªÿ«ÿ¢ÿÿ¨ÿ¬ÿ¨ÿÄÿ­ÿÿÿÿÿÿÿ ÿ¥ÿÿ ÿ±ÿ«ÿÿ¯ÿ²ÿ¦ÿÿÿ¥ÿ¥ÿÿ¹ÿ§ÿÿ±ÿÿ¤ÿ¢ÿÿÿ¦ÿ¢ÿ¥ÿ©ÿ«ÿ«ÿ§ÿ¥ÿ©ÿ¥ÿÿ©ÿ ÿ³ÿ­ÿ·ÿÿ¨ÿ±ÿ·ÿ®ÿ¯ÿ¹ÿÿ£ÿ¤ÿ¨ÿ°ÿ§ÿ¢ÿÿ¥ÿ¨ÿ¢ÿ­ÿ®ÿµÿÀÿ½ÿ´ÿ¬ÿ±ÿ¯ÿ³ÿ¯ÿ°ÿ¬ÿ­ÿ´ÿºÿ¹ÿ°ÿ²ÿ­ÿ¶ÿ¼ÿ¶ÿ±ÿ³ÿ¹ÿ½ÿºÿºÿ¸ÿ±ÿ¶ÿ±ÿ©ÿ¢ÿ´ÿ½ÿ·ÿ¤ÿ£ÿ£ÿ¹ÿÁÿ¯ÿ½ÿ±ÿ±ÿ¹ÿ®ÿ¥ÿ®ÿ¶ÿ·ÿ¶ÿ°ÿ¬ÿ³ÿ²ÿ¥ÿ­ÿ¥ÿ¥ÿ»ÿ¥ÿ¬ÿºÿ°ÿÇÿÉÿ±ÿ¬ÿµÿ¸ÿ¬ÿ¯ÿ´ÿ®ÿµÿ»ÿ¹ÿ²ÿ¯ÿ³ÿ¸ÿ¸ÿ¶ÿ±ÿ«ÿªÿ»ÿÉÿ§ÿ®ÿªÿ¥ÿ²ÿÅÿµÿÁÿ¶ÿ¼ÿµÿ½ÿ±ÿÅÿ°ÿ¶ÿµÿ¹ÿ¼ÿµÿ¾ÿÀÿ½ÿºÿ³ÿ¹ÿ½ÿ¶ÿ´ÿ¿ÿ»ÿ¯ÿ¦ÿ§ÿµÿ²ÿ±ÿ°ÿ´ÿÅÿ¥ÿ¯ÿ²ÿ¬ÿÌÿÇÿ¾ÿ³ÿÁÿ¹ÿÄÿ¿ÿ»ÿ®ÿÿ³ÿ½ÿ¼ÿÆÿÃÿ¸ÿ©ÿ­ÿ¼ÿÇÿ®ÿ®ÿ´ÿ°ÿÅÿÃÿ¸ÿ±ÿ­ÿ§ÿ«ÿ®ÿÿ©ÿ§ÿ©ÿµÿ¦ÿ¬ÿ¥ÿ¯ÿ®ÿ¨ÿÿ¨ÿ²ÿ°ÿ©ÿ­ÿÀÿ¸ÿ£ÿÿ¨ÿ¹ÿ¯ÿ©ÿ¯ÿ´ÿ¯ÿÁÿ®ÿ¬ÿªÿ¹ÿÂÿ¦ÿ±ÿ°ÿ§ÿ´ÿ¹ÿ¨ÿ²ÿ¯ÿ£ÿ¦ÿ§ÿ§ÿ©ÿ²ÿ¬ÿ·ÿ¼ÿ±ÿµÿªÿ§ÿ¸ÿ¸ÿ³ÿ²ÿ±ÿ©ÿ³ÿ¶ÿ½ÿÀÿ¯ÿ¤ÿ¦ÿ¹ÿ±ÿºÿ¬ÿ¯ÿ»ÿ´ÿ¬ÿ·ÿ¤ÿ¦ÿ²ÿ±ÿ¹ÿµÿ±ÿ¾ÿÃÿ¶ÿ¶ÿÃÿ¿ÿ¼ÿ¼ÿ°ÿ¬ÿ·ÿºÿ­ÿ¶ÿ»ÿ£ÿµÿµÿ³ÿ´ÿ½ÿ¿ÿÁÿ½ÿ·ÿ³ÿ±ÿÉÿ²ÿºÿµÿµÿ¿ÿ¹ÿ¸ÿ¹ÿ¶ÿºÿ¼ÿ¼ÿºÿ¼ÿ³ÿ¯ÿ¯ÿ­ÿ¸ÿ³ÿ®ÿÂÿÆÿÂÿ³ÿ¹ÿ­ÿ¸ÿ©ÿ²ÿÆÿÁÿ¤ÿ´ÿ¶ÿ·ÿÃÿ£ÿ±ÿ²ÿ²ÿ¼ÿªÿ¬ÿ·ÿ¾ÿ´ÿ·ÿ¶ÿ»ÿ·ÿ¼ÿÅÿ»ÿ´ÿ¶ÿ¿ÿµÿ³ÿ¶ÿ¬ÿªÿ´ÿ¸ÿ®ÿ°ÿ¹ÿ³ÿ°ÿ°ÿ¡ÿ¬ÿ¶ÿ»ÿÃÿ¾ÿ¬ÿ¹ÿ©ÿ³ÿ«ÿ°ÿ«ÿ§ÿ¯ÿ¯ÿ³ÿÅÿ°ÿ±ÿ§ÿªÿ¸ÿ·ÿ±ÿ´ÿÂÿ¼ÿÁÿ¼ÿ¶ÿ´ÿºÿ»ÿ·ÿ»ÿ¹ÿ¬ÿ¬ÿÂÿÃÿ®ÿ§ÿ²ÿªÿ°ÿ­ÿ´ÿ¶ÿ·ÿ´ÿ¹ÿÂÿ¬ÿ´ÿÂÿÎÿÕÿÿ³ÿÆÿ±ÿ³ÿ¬ÿµÿ¯ÿ¥ÿÿ­ÿ³ÿ¼ÿ¹ÿ½ÿ·ÿ¶ÿ´ÿÀÿ¸ÿ½ÿ¾ÿ´ÿ±ÿ°ÿ¯ÿªÿ­ÿ±ÿ¯ÿ¶ÿ½ÿ¹ÿ­ÿ±ÿ´ÿ°ÿ¸ÿ­ÿ¬ÿ«ÿ£ÿ¬ÿÿ½ÿÿªÿ¸ÿ¾ÿªÿ¸ÿºÿ³ÿ´ÿ­ÿ¬ÿ²ÿ¯ÿ°ÿ¶ÿ´ÿ´ÿºÿÄÿºÿ³ÿ±ÿ¯ÿ´ÿ²ÿ¯ÿ»ÿ½ÿ¸ÿ¹ÿ°ÿ«ÿ¤ÿ¦ÿºÿ¸ÿ·ÿ´ÿ¬ÿ¹ÿ¶ÿ¢ÿ¸ÿÀÿ·ÿ¼ÿ»ÿ¨ÿ´ÿ±ÿ³ÿ«ÿÃÿ·ÿÄÿ¶ÿ¯ÿ±ÿ¿ÿ¿ÿ»ÿ°ÿ´ÿ©ÿ´ÿ½ÿÂÿ½ÿ°ÿ®ÿ°ÿªÿªÿµÿ¶ÿ­ÿ¦ÿªÿ³ÿ·ÿ»ÿ¼ÿ·ÿ´ÿ¹ÿ¾ÿ¸ÿµÿÁÿ½ÿ­ÿ­ÿÄÿÁÿµÿ±ÿ°ÿ´ÿ°ÿ·ÿ¶ÿ®ÿ¶ÿ¹ÿ¶ÿÀÿ«ÿ°ÿ¶ÿÁÿ²ÿ¥ÿ²ÿÃÿ¼ÿ¸ÿ®ÿ£ÿºÿºÿ¸ÿ°ÿ¯ÿµÿµÿ·ÿ·ÿ»ÿ¿ÿ¸ÿµÿ¾ÿ»ÿ·ÿ¾ÿ¹ÿºÿ¶ÿ³ÿ¦ÿ¤ÿ±ÿ¸ÿ½ÿ·ÿ«ÿ¬ÿ¹ÿ±ÿ¦ÿ¶ÿ»ÿ¸ÿ®ÿ¿ÿ¾ÿ»ÿ·ÿÃÿÉÿÉÿºÿ±ÿ¿ÿ¿ÿºÿ¸ÿ¨ÿ©ÿ·ÿÆÿ¾ÿµÿ·ÿ¯ÿªÿªÿ¯ÿ°ÿªÿ©ÿ°ÿ²ÿµÿ¶ÿ§ÿ¨ÿ°ÿºÿµÿ·ÿ«ÿ©ÿ½ÿÍÿ´ÿ©ÿ·ÿ®ÿ´ÿ¥ÿµÿµÿÁÿ²ÿËÿ¹ÿµÿ¸ÿ¿ÿ¿ÿºÿÌÿÓÿ¼ÿ¶ÿ½ÿÂÿ·ÿ¾ÿ»ÿ·ÿÂÿ´ÿ³ÿ¼ÿ¼ÿ·ÿ±ÿ³ÿºÿµÿ³ÿ»ÿºÿÂÿÄÿ¯ÿ°ÿ°ÿ±ÿµÿºÿ¸ÿ½ÿÄÿ»ÿ´ÿ¶ÿËÿ®ÿ¨ÿÇÿ±ÿµÿ»ÿ³ÿ¶ÿ¸ÿ¯ÿºÿ´ÿÅÿ¾ÿ»ÿ¼ÿ»ÿºÿ¯ÿ·ÿ·ÿ·ÿ±ÿ¹ÿ»ÿ²ÿºÿ¼ÿ¼ÿ»ÿ³ÿ±ÿ°ÿ·ÿ»ÿ¶ÿÁÿ¾ÿ³ÿµÿ°ÿ¶ÿ¼ÿ¾ÿ«ÿ¯ÿ¸ÿ½ÿ±ÿ¦ÿ»ÿ´ÿ»ÿ·ÿ´ÿºÿ®ÿ¾ÿ¢ÿ±ÿ·ÿ±ÿ³ÿ´ÿ°ÿ¿ÿ¼ÿ»ÿ±ÿ¬ÿ´ÿ°ÿ¶ÿÆÿ´ÿ²ÿ³ÿ¹ÿºÿ·ÿ²ÿ«ÿ¯ÿ¯ÿ±ÿµÿºÿ¸ÿ»ÿªÿ¢ÿ°ÿÇÿÊÿÅÿ°ÿ´ÿ¦ÿ»ÿºÿ¬ÿ·ÿ»ÿÃÿ°ÿÂÿÂÿ»ÿ¸ÿ¼ÿ®ÿ¦ÿ´ÿ¹ÿ·ÿÉÿÎÿ²ÿ²ÿ®ÿ ÿ¡ÿ³ÿ°ÿ«ÿ±ÿ¯ÿ­ÿ°ÿ¶ÿ¿ÿÁÿÃÿÃÿ½ÿ¼ÿÁÿ¶ÿ¹ÿ¾ÿÂÿ²ÿµÿ¹ÿ¸ÿÿ¥ÿ¿ÿ¼ÿ®ÿ²ÿ¸ÿÌÿ¶ÿ°ÿ¶ÿ®ÿ¦ÿµÿªÿ´ÿµÿºÿµÿ±ÿ°ÿ²ÿ¬ÿªÿ²ÿÂÿÄÿºÿ°ÿ¯ÿ»ÿ½ÿºÿ¶ÿ¸ÿ¼ÿÀÿ¸ÿ¹ÿ¾ÿ»ÿ¾ÿ¶ÿ¶ÿÄÿ³ÿÁÿ¾ÿÅÿºÿ°ÿ¯ÿÅÿºÿ·ÿºÿ±ÿ ÿ«ÿÃÿµÿ¬ÿ¦ÿÿ·ÿÀÿµÿ¦ÿ¤ÿ·ÿ¹ÿ°ÿ®ÿ»ÿÊÿÅÿ¿ÿÆÿ½ÿ¶ÿ¼ÿ·ÿ¶ÿ»ÿ·ÿ¾ÿÿºÿ¿ÿÅÿ©ÿ½ÿÈÿ«ÿ§ÿ¿ÿÁÿ¿ÿ¾ÿ¶ÿ¼ÿºÿ»ÿ·ÿºÿ´ÿ»ÿ¾ÿ¾ÿÂÿ¹ÿ¶ÿ·ÿºÿÆÿÀÿ»ÿ·ÿ­ÿ³ÿÀÿÈÿ¿ÿªÿ­ÿ»ÿ±ÿ·ÿÀÿ¶ÿ¼ÿ³ÿ»ÿ²ÿ¬ÿÁÿ®ÿ¯ÿ²ÿµÿ²ÿ¬ÿ®ÿ¸ÿºÿ·ÿ·ÿ½ÿ¿ÿ¹ÿ¹ÿ¸ÿ¯ÿ®ÿµÿ²ÿ¸ÿÇÿ½ÿºÿºÿ¿ÿ¹ÿ¿ÿ¹ÿ¶ÿÁÿ¹ÿ¦ÿ¾ÿ¯ÿ¸ÿ©ÿ¶ÿ³ÿ­ÿ³ÿµÿÀÿ¼ÿ¸ÿ¶ÿ¿ÿ¶ÿ®ÿ°ÿ³ÿ¾ÿÃÿÆÿºÿ¨ÿªÿ¹ÿ»ÿ®ÿÀÿÃÿ·ÿ®ÿ»ÿÂÿ­ÿ½ÿ¹ÿ¸ÿ½ÿÃÿ´ÿ¶ÿ½ÿ¹ÿ¿ÿ¸ÿ±ÿ¯ÿ¸ÿ¸ÿ³ÿ²ÿ¾ÿºÿ«ÿ´ÿ¬ÿ§ÿ¨ÿ§ÿ¨ÿ±ÿ²ÿ¬ÿµÿµÿµÿ¿ÿ¥ÿ¶ÿÊÿÍÿ¹ÿ¹ÿÁÿ½ÿ´ÿ­ÿ°ÿµÿ¸ÿ¹ÿ´ÿ·ÿ¸ÿ·ÿ´ÿ®ÿ¯ÿ«ÿ´ÿ½ÿ¾ÿ¼ÿ»ÿ­ÿÁÿ¹ÿ½ÿÆÿÁÿÉÿ¶ÿ¶ÿºÿ»ÿ¾ÿÅÿÀÿ¾ÿ­ÿ«ÿµÿ´ÿ²ÿµÿ¹ÿ·ÿ´ÿ·ÿ´ÿ¿ÿÃÿ¿ÿÊÿµÿ¹ÿ½ÿÀÿÊÿ±ÿ±ÿÀÿ¯ÿ¨ÿ¸ÿÂÿ¹ÿ¹ÿ²ÿ´ÿµÿ·ÿ¹ÿºÿ¶ÿ»ÿÅÿÀÿ¼ÿ¶ÿ²ÿ¾ÿ»ÿÈÿ©ÿ¿ÿÂÿ³ÿ°ÿÂÿ²ÿÁÿ¸ÿ°ÿ»ÿ¯ÿ§ÿ´ÿµÿ¹ÿ»ÿ´ÿ¯ÿ­ÿ­ÿ­ÿ§ÿ±ÿÀÿ·ÿ½ÿ°ÿµÿ³ÿºÿ½ÿºÿ»ÿ©ÿ°ÿ¿ÿ¯ÿ¯ÿ¶ÿ±ÿ ÿ»ÿ¶ÿ±ÿ¸ÿ½ÿÅÿ»ÿ«ÿªÿ®ÿ¹ÿ³ÿ´ÿ½ÿÄÿ¶ÿºÿ½ÿ±ÿ©ÿ¥ÿ¯ÿµÿ¶ÿ¬ÿºÿ·ÿ´ÿ¬ÿ¨ÿ²ÿ·ÿ±ÿ²ÿ»ÿÄÿ¾ÿ³ÿ³ÿ«ÿÄÿÀÿ¬ÿ°ÿ±ÿ»ÿ½ÿÅÿ¼ÿ°ÿ®ÿ¬ÿ¸ÿµÿ±ÿ¾ÿ¾ÿ±ÿ³ÿ¸ÿ°ÿ²ÿ¯ÿ»ÿÅÿªÿ¦ÿ³ÿ­ÿ¥ÿ¶ÿ£ÿµÿ±ÿ¹ÿ¯ÿªÿ³ÿ´ÿ­ÿ°ÿ¼ÿºÿ«ÿ®ÿ±ÿ¨ÿÿÿ£ÿ§ÿÿ¢ÿÿ°ÿ³ÿ¬ÿµÿ¼ÿ°ÿ±ÿ³ÿ­ÿªÿ®ÿµÿ³ÿ»ÿÁÿ³ÿ¸ÿ²ÿ¼ÿ©ÿµÿ±ÿ¾ÿºÿ½ÿ¼ÿ¬ÿ¶ÿ¹ÿ³ÿ¸ÿÁÿ¸ÿ²ÿ¸ÿ³ÿ±ÿ²ÿ¸ÿ¼ÿ¼ÿ¥ÿÿ°ÿÀÿ«ÿÀÿ¸ÿµÿ¬ÿ³ÿ­ÿ°ÿ¼ÿ¹ÿ´ÿ³ÿ²ÿ¶ÿ¯ÿ¯ÿ¸ÿ¶ÿ¹ÿÅÿ¹ÿ³ÿ¶ÿ»ÿµÿ·ÿ§ÿ´ÿÁÿ²ÿ¶ÿÄÿ¹ÿ¬ÿªÿ¶ÿ»ÿ­ÿ¯ÿ¯ÿ²ÿ¶ÿ·ÿ½ÿ±ÿ³ÿ®ÿ¬ÿ³ÿ¸ÿ½ÿÄÿ¿ÿ±ÿ¯ÿµÿ²ÿÃÿ¾ÿ©ÿºÿ³ÿ²ÿªÿ¿ÿµÿªÿ§ÿÀÿÂÿµÿ±ÿ§ÿ©ÿ½ÿ¾ÿ¹ÿ¿ÿ©ÿ¯ÿ¼ÿ±ÿ±ÿµÿ°ÿµÿÃÿµÿ°ÿ´ÿµÿ»ÿ³ÿªÿ¼ÿÏÿµÿ°ÿÈÿµÿ¥ÿÁÿÊÿÅÿ­ÿ»ÿ³ÿ¬ÿ³ÿºÿÃÿ¼ÿ¶ÿ±ÿ±ÿ¼ÿ²ÿ¶ÿ¼ÿ¸ÿ´ÿ¹ÿ¿ÿ¸ÿ¶ÿ½ÿ¸ÿ®ÿ¸ÿÍÿÃÿµÿ·ÿ°ÿ«ÿ¯ÿ¾ÿ¹ÿ¿ÿ·ÿ¶ÿµÿ¯ÿ³ÿ·ÿ´ÿ¶ÿ´ÿµÿ½ÿ±ÿ±ÿ°ÿ¶ÿ¯ÿ«ÿ¯ÿªÿ³ÿ¾ÿ²ÿ¤ÿÿÿÿÿÿ[ÿ]ÿpÿÿ{ÿnÿÿ}ÿcÿ_ÿtÿtÿeÿjÿoÿoÿ}ÿÿÿ­ÿÄÿÁÿªÿ¯ÿ±ÿ¶ÿ»ÿ¸ÿ»ÿÃÿ½ÿºÿÃÿ½ÿ¯ÿÈÿ°ÿ¿ÿ·ÿ³ÿ²ÿ¸ÿ»ÿ¹ÿ¸ÿ¶ÿ¶ÿ´ÿ»ÿÂÿ³ÿ´ÿ²ÿ¹ÿµÿ¿ÿÀÿÀÿ¹ÿ³ÿ³ÿ®ÿ°ÿ¢ÿ£ÿÿÿÿÿÿ©ÿ²ÿ»ÿ¸ÿ¶ÿ³ÿ«ÿ¸ÿºÿ¶ÿ·ÿµÿ¸ÿÄÿÂÿÀÿ¸ÿÃÿÆÿ¿ÿÃÿÆÿ¸ÿ¤ÿµÿ²ÿ¨ÿ­ÿ¬ÿ®ÿ¯ÿ²ÿÂÿÄÿºÿ¶ÿ±ÿ»ÿ¸ÿªÿ¼ÿÃÿ¥ÿªÿ·ÿ¸ÿ·ÿ«ÿ£ÿ¶ÿÂÿ¬ÿ¤ÿ®ÿ³ÿ»ÿÁÿ¼ÿ°ÿ¼ÿ¹ÿ¾ÿÃÿ¶ÿ®ÿ³ÿ¼ÿÊÿÇÿ¿ÿ³ÿ»ÿ¿ÿ¼ÿ½ÿ¯ÿ®ÿ¸ÿ°ÿ¹ÿÏÿÏÿÂÿ½ÿÇÿÄÿ±ÿ®ÿ¬ÿ°ÿ»ÿ»ÿ¹ÿµÿ¸ÿºÿÀÿÄÿ·ÿ»ÿ­ÿ¯ÿ°ÿ¯ÿ¶ÿ¶ÿµÿµÿÃÿºÿºÿ²ÿ½ÿ¼ÿÃÿ»ÿ³ÿ¼ÿ»ÿ¶ÿ¹ÿÀÿ¿ÿ­ÿ¼ÿ¹ÿ²ÿ´ÿ¹ÿ¼ÿ»ÿÀÿÏÿ¸ÿ³ÿºÿ¸ÿÂÿ´ÿ§ÿ³ÿ¾ÿºÿ¸ÿ½ÿÂÿ²ÿ¶ÿ¿ÿÂÿÃÿ±ÿ¥ÿ²ÿ¿ÿ¸ÿ¶ÿÈÿÒÿ¼ÿ½ÿÇÿ¿ÿÇÿÌÿÈÿ½ÿµÿÁÿÊÿ®ÿÿ³ÿ½ÿÈÿÀÿ»ÿÂÿÄÿ»ÿ»ÿ±ÿ¢ÿ¾ÿ´ÿ½ÿ¼ÿ²ÿ¶ÿºÿ½ÿ·ÿ¨ÿ´ÿÀÿ®ÿÅÿºÿ©ÿ·ÿ¼ÿ¼ÿÂÿ¿ÿ¸ÿÁÿ»ÿ½ÿ¾ÿ»ÿªÿ¸ÿ¿ÿ²ÿ±ÿ»ÿ³ÿÂÿ¨ÿ¶ÿÉÿ«ÿ·ÿµÿ¦ÿµÿ¹ÿ©ÿµÿÂÿ­ÿ¯ÿ±ÿ¶ÿ·ÿµÿ½ÿÈÿÀÿ²ÿ´ÿ²ÿÀÿ¼ÿ¹ÿ¿ÿÁÿºÿ±ÿ»ÿÌÿÅÿ¹ÿÀÿÍÿÆÿ¾ÿÀÿÂÿ¶ÿ±ÿ°ÿÁÿ°ÿºÿ¸ÿ´ÿ¾ÿÂÿ¶ÿ²ÿ²ÿÃÿ¥ÿºÿ¼ÿµÿºÿÆÿËÿºÿ©ÿÄÿ¸ÿ»ÿÃÿ¾ÿ±ÿ¯ÿ±ÿ·ÿËÿÄÿÒÿ±ÿ¾ÿ»ÿ»ÿÇÿÈÿ»ÿ²ÿ®ÿÑÿ¼ÿ¦ÿ³ÿ¼ÿ¶ÿºÿÄÿ´ÿ¸ÿÂÿÆÿÄÿºÿ¬ÿ¯ÿ¹ÿÀÿÉÿºÿ²ÿÀÿ¼ÿ¶ÿµÿ·ÿ¶ÿ°ÿ±ÿ»ÿ¾ÿ²ÿ§ÿ£ÿ°ÿ¶ÿ³ÿµÿ¶ÿºÿÄÿ¶ÿµÿ¸ÿ½ÿ¾ÿ´ÿ¬ÿ¯ÿ¦ÿ»ÿ¶ÿ¶ÿ¼ÿ¿ÿ½ÿ½ÿÁÿ¾ÿ¤ÿ¢ÿ©ÿºÿºÿ¹ÿ¾ÿ²ÿµÿ°ÿ¿ÿ¾ÿ»ÿÃÿÂÿµÿµÿ¼ÿ©ÿ·ÿ²ÿÂÿÆÿÁÿ·ÿ²ÿ¿ÿ³ÿ»ÿ´ÿ¶ÿµÿ±ÿ·ÿÃÿ´ÿ¶ÿ¾ÿºÿ²ÿ¼ÿ­ÿ¹ÿÃÿ»ÿ´ÿÀÿÁÿ±ÿ®ÿÂÿ¸ÿ¯ÿ·ÿ·ÿ±ÿµÿ¼ÿ¶ÿ²ÿ¦ÿµÿ¾ÿ·ÿ«ÿ©ÿ»ÿÃÿ¨ÿ·ÿºÿ±ÿ¡ÿ¥ÿºÿ¿ÿ´ÿ¸ÿ®ÿ§ÿ¥ÿ¢ÿ¿ÿÂÿµÿ°ÿ­ÿ¨ÿÿ´ÿ³ÿ«ÿ²ÿ»ÿ¼ÿ¶ÿ¶ÿµÿ¨ÿ·ÿ¶ÿ¶ÿ®ÿ­ÿ¯ÿªÿ³ÿ½ÿÄÿºÿÀÿ¹ÿ«ÿ¦ÿ¥ÿÿ£ÿµÿ§ÿ±ÿ¬ÿ¥ÿ­ÿ·ÿºÿ³ÿ¤ÿ§ÿ¨ÿ£ÿ¤ÿ±ÿ³ÿ½ÿ¾ÿ«ÿ¸ÿ®ÿ¨ÿ³ÿ´ÿ®ÿ¦ÿ°ÿ¼ÿ±ÿÿÿ£ÿ§ÿ¥ÿ¯ÿ¯ÿ§ÿ¥ÿ¦ÿ¥ÿ®ÿÿ§ÿ´ÿ¡ÿ¡ÿ¦ÿ£ÿÿÿÿ¦ÿÿ§ÿÿ§ÿ¤ÿÿÿÿÿÿÿÿÿÿÿÿÿ£ÿÿÿÿ¨ÿ¨ÿ¨ÿ°ÿ§ÿ£ÿ¡ÿÿÿ¢ÿÿÿÿÿ¤ÿÿÿÿ ÿ£ÿ²ÿµÿ°ÿ¢ÿ£ÿÿÿÿ ÿ¤ÿ¥ÿ¤ÿ©ÿªÿ®ÿÿ¡ÿ©ÿ³ÿ²ÿ·ÿ·ÿ³ÿ¼ÿ´ÿ©ÿ¸ÿ²ÿ²ÿ«ÿ«ÿ«ÿ°ÿ±ÿªÿ°ÿ­ÿ³ÿÁÿ¼ÿ¸ÿ²ÿ²ÿ¯ÿ±ÿ±ÿ¤ÿ¢ÿ¯ÿÂÿ³ÿ²ÿ«ÿ¦ÿ©ÿ®ÿ²ÿ´ÿ¹ÿÀÿµÿ·ÿµÿ¸ÿ°ÿªÿ¦ÿ¹ÿ²ÿÿ«ÿªÿÿºÿ¸ÿ³ÿ®ÿ±ÿ«ÿ°ÿ®ÿ¨ÿ®ÿ¬ÿÿ¨ÿ¼ÿ·ÿ±ÿ¡ÿ®ÿ¨ÿ¡ÿÿÿÿÿ¦ÿ±ÿ¤ÿÿ­ÿ³ÿ¬ÿ¨ÿ£ÿ¥ÿ±ÿ²ÿªÿ­ÿ­ÿ¨ÿ£ÿ®ÿ«ÿÿÿ¤ÿ®ÿ¯ÿ¤ÿ¥ÿÿ¥ÿ¯ÿ·ÿÿ¥ÿ¤ÿ®ÿ¹ÿ·ÿ¨ÿÿÿÿ¨ÿ°ÿ¯ÿ¡ÿ§ÿ¥ÿµÿ³ÿ¹ÿ¿ÿ±ÿ«ÿ³ÿ®ÿÿ«ÿ­ÿ²ÿ¯ÿÂÿ¹ÿ«ÿªÿ²ÿ¯ÿªÿ½ÿ¸ÿ³ÿ²ÿ²ÿ¸ÿ§ÿÿ¢ÿ¹ÿºÿ¥ÿÿÿÿÿÿ§ÿ°ÿµÿ¸ÿ¸ÿ·ÿ¯ÿ¬ÿ«ÿ«ÿªÿ¡ÿÿÿÿ°ÿ­ÿ¦ÿ¢ÿ°ÿ¨ÿ¹ÿÄÿ¶ÿ²ÿ¹ÿ¸ÿ»ÿ·ÿ¹ÿ¶ÿ¨ÿ¤ÿ§ÿ®ÿ©ÿ²ÿ¹ÿ¶ÿ«ÿÿ¬ÿ¥ÿÂÿ¯ÿ·ÿÃÿ´ÿ ÿÿÿÿ£ÿ¦ÿªÿµÿ­ÿ¬ÿ±ÿ§ÿ²ÿÿ¤ÿ±ÿ®ÿ¬ÿ­ÿ¶ÿ¯ÿÿÿÿÿÿªÿÿ£ÿ¨ÿÿÿ°ÿ¯ÿ¯ÿ®ÿ¡ÿ ÿ¨ÿ«ÿ®ÿ ÿ®ÿ§ÿÿ¤ÿ£ÿ°ÿ¯ÿ§ÿ§ÿ¦ÿ§ÿ©ÿªÿ®ÿµÿ¹ÿ¼ÿ¯ÿ®ÿÿiÿÿ«ÿ½ÿ§ÿ§ÿ¤ÿ¦ÿ­ÿ©ÿ­ÿ¼ÿ»ÿ°ÿºÿ¤ÿ³ÿ®ÿ«ÿ°ÿ®ÿµÿ·ÿ¾ÿ¸ÿ§ÿ«ÿ²ÿ¢ÿ¢ÿ§ÿªÿ¾ÿ²ÿ½ÿ©ÿ®ÿµÿ¶ÿ½ÿ°ÿ¡ÿ¤ÿ¯ÿ±ÿ®ÿ¶ÿ±ÿ¤ÿ­ÿ³ÿ¥ÿ¢ÿ±ÿ¿ÿ·ÿ½ÿ®ÿ£ÿ¨ÿ­ÿ¯ÿ·ÿ¼ÿ¶ÿ¬ÿÿÿ­ÿ¹ÿ¹ÿ¼ÿ§ÿ©ÿ ÿ¥ÿ¥ÿ¬ÿ´ÿ¯ÿ£ÿ¤ÿ®ÿ¦ÿ¯ÿÃÿºÿÿ©ÿ¶ÿ ÿ§ÿ ÿ«ÿ¯ÿ³ÿ½ÿ¯ÿÿ£ÿ®ÿ³ÿ«ÿ¶ÿ´ÿÁÿ²ÿ´ÿ¼ÿ¥ÿ¨ÿ¦ÿ®ÿ«ÿ±ÿ¬ÿ§ÿ®ÿ©ÿ¥ÿ«ÿ®ÿºÿ¤ÿÿÿ§ÿ³ÿÿ¶ÿËÿ§ÿ£ÿ ÿÿ·ÿ¼ÿ±ÿ©ÿ¥ÿ§ÿ«ÿ©ÿ±ÿ´ÿ¨ÿÿ«ÿ¿ÿµÿ«ÿ´ÿµÿ©ÿ¤ÿ§ÿ¬ÿ­ÿ±ÿªÿ¦ÿ±ÿµÿ±ÿ¶ÿ¥ÿµÿ¾ÿÿ¶ÿ·ÿÿÉÿ¶ÿµÿ¸ÿ¯ÿ±ÿªÿ¯ÿ¬ÿ¦ÿ¨ÿ¥ÿÿ¤ÿ°ÿ¡ÿ§ÿ¹ÿ®ÿµÿ¶ÿ ÿ¶ÿÿ«ÿÿ«ÿ¯ÿ¡ÿ©ÿ¬ÿ£ÿ¦ÿ©ÿ ÿ¥ÿ°ÿÿ¥ÿ«ÿ¦ÿ¡ÿÿ¥ÿ¬ÿ¨ÿÿ©ÿ¤ÿÿ¯ÿ°ÿ©ÿ¥ÿ®ÿ¨ÿ¥ÿ­ÿ ÿ§ÿ±ÿ³ÿ¬ÿÿÿ¡ÿ«ÿ³ÿ¢ÿ¯ÿ©ÿ¶ÿ¥ÿÿ ÿ²ÿ¯ÿ«ÿ ÿ¥ÿ®ÿÿÿÿÿÿ§ÿ«ÿ¦ÿ§ÿÿ¥ÿ¶ÿ¤ÿ¥ÿ®ÿ£ÿÿÿ¬ÿ¦ÿÿ ÿ¢ÿÿÿ£ÿ³ÿ©ÿÿ¡ÿÿÿ¨ÿ±ÿ¨ÿÿ²ÿ§ÿ¥ÿ ÿ±ÿ·ÿ·ÿ¨ÿ¦ÿÿÿ¨ÿ¦ÿ ÿ¢ÿ¤ÿ ÿ¡ÿ®ÿ¨ÿ¥ÿµÿ²ÿ«ÿ¸ÿ¹ÿ¶ÿ ÿ¯ÿ©ÿ­ÿ¬ÿµÿ¿ÿ°ÿªÿ°ÿ²ÿ®ÿ¸ÿ¼ÿ»ÿ½ÿ¸ÿ©ÿ¦ÿ¿ÿÃÿÂÿ¿ÿÄÿ·ÿ³ÿÔÿÂÿ³ÿ§ÿµÿªÿ°ÿ¸ÿ¹ÿ§ÿ°ÿ¶ÿ¨ÿ¤ÿ¬ÿ´ÿ³ÿ¸ÿ¹ÿ¨ÿ¨ÿ²ÿ¬ÿµÿ³ÿ©ÿ±ÿ³ÿ´ÿ½ÿ¦ÿÀÿ¹ÿµÿ¯ÿ®ÿºÿ·ÿ´ÿµÿ¹ÿ·ÿ¸ÿ¿ÿ·ÿ¯ÿ°ÿ±ÿ³ÿ·ÿ¯ÿ¤ÿ±ÿ¿ÿÃÿÈÿ±ÿ­ÿ·ÿ§ÿÃÿºÿ¼ÿºÿ»ÿÎÿ¾ÿ¾ÿ¸ÿ¯ÿÀÿµÿµÿ·ÿ¹ÿµÿºÿ¹ÿ»ÿ¸ÿ¶ÿºÿ¯ÿ³ÿ·ÿ¹ÿ©ÿ¯ÿµÿ²ÿ·ÿ½ÿ¬ÿªÿ·ÿ³ÿ®ÿ±ÿ·ÿµÿ¨ÿ±ÿ±ÿÀÿ±ÿ¦ÿ¨ÿ«ÿªÿ®ÿ¯ÿ»ÿ¹ÿ§ÿ±ÿ·ÿ»ÿÇÿÅÿ­ÿ¤ÿÂÿºÿºÿÃÿ¹ÿ©ÿ³ÿÀÿ¯ÿ°ÿ¡ÿ£ÿ±ÿ«ÿ¦ÿ¸ÿµÿ»ÿ¸ÿ·ÿ¾ÿ³ÿ ÿ«ÿµÿ·ÿ´ÿ¯ÿÁÿ½ÿ¤ÿÿ¯ÿµÿ¶ÿ³ÿ¬ÿªÿ®ÿºÿ½ÿ¸ÿ­ÿºÿÿ°ÿ¼ÿ´ÿ²ÿ¨ÿ±ÿ¸ÿ¥ÿ°ÿªÿ¸ÿ¬ÿ¤ÿ¬ÿ«ÿ«ÿ±ÿµÿ²ÿ±ÿ³ÿ°ÿµÿ³ÿ³ÿ¯ÿµÿ®ÿ³ÿ§ÿ­ÿ·ÿ¯ÿ®ÿµÿ½ÿ­ÿ°ÿ³ÿµÿ¶ÿ¶ÿ²ÿ¶ÿ©ÿÿ¢ÿ´ÿ¼ÿ´ÿ³ÿ¸ÿ»ÿ·ÿ»ÿÈÿÁÿ²ÿµÿ³ÿ®ÿ­ÿ­ÿ«ÿ·ÿ»ÿªÿµÿÃÿ¼ÿ«ÿªÿ³ÿÃÿ¶ÿ¢ÿªÿÀÿ¦ÿ°ÿÅÿ¯ÿ¡ÿ³ÿÃÿ·ÿ¾ÿÅÿ´ÿ·ÿÄÿ´ÿ§ÿ§ÿ«ÿ¯ÿ¯ÿÂÿÊÿ³ÿ¹ÿÁÿµÿ³ÿ±ÿ«ÿ·ÿ²ÿ¬ÿ¾ÿ±ÿ±ÿ§ÿ¬ÿÃÿ·ÿ¬ÿ£ÿ¸ÿ¶ÿ¸ÿ³ÿ¯ÿÁÿÁÿ¬ÿ²ÿ¯ÿ³ÿ½ÿÃÿÂÿºÿ·ÿ·ÿºÿÃÿÄÿÁÿ´ÿ¬ÿ´ÿ·ÿ¶ÿ²ÿ´ÿ³ÿ´ÿ²ÿ°ÿ²ÿ³ÿ±ÿ­ÿ¾ÿ¹ÿ¸ÿ§ÿ¯ÿÿ³ÿ«ÿ®ÿÿ¥ÿ¢ÿÁÿ¸ÿ­ÿ§ÿ¨ÿºÿªÿ­ÿ¯ÿ¸ÿ¼ÿ·ÿµÿ¾ÿ¿ÿÃÿ»ÿ¯ÿ°ÿ´ÿ´ÿ±ÿ½ÿ´ÿ³ÿÀÿÁÿ²ÿ¾ÿ±ÿ»ÿÈÿÀÿ´ÿ¶ÿ°ÿ³ÿ¶ÿ«ÿ°ÿ¬ÿÿÏÿ¹ÿºÿ£ÿ°ÿ°ÿµÿ¸ÿ¤ÿ®ÿ°ÿÂÿºÿ·ÿ°ÿºÿ¾ÿ«ÿ¤ÿ«ÿ¹ÿ¹ÿ±ÿ²ÿ¶ÿ¸ÿ²ÿ°ÿ©ÿ®ÿÂÿ³ÿ©ÿ¢ÿ§ÿ¬ÿ¾ÿ®ÿ¯ÿ¤ÿ¡ÿÂÿ¹ÿ¬ÿªÿ¶ÿ«ÿÁÿµÿ¶ÿ¶ÿ½ÿ»ÿ®ÿ¯ÿºÿµÿ´ÿ·ÿ¿ÿ½ÿºÿ¸ÿ¯ÿ´ÿµÿ¶ÿµÿµÿ·ÿ¹ÿºÿÀÿ¼ÿ«ÿ©ÿ©ÿ«ÿ¸ÿºÿ»ÿ¼ÿ´ÿ¶ÿ³ÿ¤ÿ»ÿÉÿµÿ¶ÿ½ÿ®ÿªÿµÿµÿ­ÿ¾ÿ³ÿÂÿÀÿ¿ÿ¹ÿÂÿÁÿ¾ÿ³ÿªÿ©ÿ®ÿÀÿÅÿ½ÿµÿ²ÿ®ÿ°ÿ«ÿ°ÿ¬ÿ«ÿ«ÿ¬ÿ½ÿ½ÿºÿÆÿ¿ÿ¹ÿ»ÿµÿ·ÿ±ÿ±ÿ¾ÿ¯ÿ´ÿÀÿÆÿ´ÿ¨ÿ²ÿ½ÿÀÿ·ÿ·ÿ¦ÿµÿ²ÿ¸ÿÈÿ¯ÿºÿÌÿ½ÿ´ÿ»ÿ±ÿÀÿÀÿ¬ÿ§ÿ©ÿ·ÿ¼ÿ½ÿ¹ÿ·ÿºÿ¯ÿ¨ÿ¹ÿ¼ÿ¶ÿ´ÿ´ÿ·ÿ±ÿ³ÿ³ÿ±ÿµÿ°ÿ¯ÿ¬ÿ«ÿ¯ÿ²ÿÀÿ±ÿ¸ÿ¬ÿ»ÿ²ÿ«ÿÁÿ¾ÿ¿ÿÍÿ´ÿªÿ¬ÿÃÿ»ÿ²ÿÂÿµÿ¿ÿ»ÿ»ÿ½ÿ½ÿ®ÿ¶ÿ¹ÿ¹ÿ¼ÿ­ÿµÿ°ÿ¶ÿ³ÿ§ÿ¥ÿ§ÿ¯ÿ·ÿ·ÿ±ÿ±ÿ²ÿµÿµÿ¿ÿ¾ÿ»ÿ´ÿ§ÿ²ÿÃÿ»ÿ»ÿ¤ÿ¥ÿ¬ÿ±ÿ­ÿÇÿÀÿ¯ÿ»ÿ«ÿ°ÿ¾ÿËÿÃÿµÿ¸ÿÔÿ¶ÿ³ÿºÿ¸ÿÃÿµÿºÿ¸ÿ¸ÿ¬ÿ®ÿ¶ÿºÿ»ÿ²ÿ©ÿµÿ¹ÿ´ÿ·ÿµÿÂÿÂÿ°ÿ½ÿ½ÿºÿ¸ÿ»ÿºÿÂÿ·ÿ·ÿ±ÿ­ÿÂÿ²ÿ½ÿÃÿªÿ¹ÿ¶ÿ¹ÿ¸ÿÇÿ·ÿ´ÿ³ÿ¼ÿ¸ÿªÿ´ÿ±ÿ»ÿµÿºÿ¼ÿ·ÿ°ÿÁÿ»ÿªÿ²ÿ»ÿ¼ÿ»ÿ¹ÿ²ÿ±ÿ¼ÿ·ÿºÿÂÿ·ÿ»ÿ·ÿ»ÿ·ÿÂÿ±ÿ³ÿ«ÿ¶ÿ¼ÿ½ÿ¬ÿÁÿÊÿ¸ÿÄÿ»ÿ­ÿ³ÿºÿ½ÿ¯ÿÅÿ¼ÿ­ÿ·ÿ»ÿ¶ÿ¿ÿ¯ÿ°ÿªÿ¹ÿ°ÿ»ÿ³ÿ­ÿµÿ»ÿ¸ÿ¼ÿ¿ÿ¾ÿÂÿ¾ÿ³ÿ´ÿÁÿÁÿ¼ÿ³ÿ±ÿÁÿ³ÿ°ÿ°ÿÿºÿ¶ÿ®ÿ¯ÿ¬ÿ²ÿ°ÿÇÿÇÿ·ÿÆÿ´ÿ¯ÿ½ÿ§ÿ±ÿ³ÿ¼ÿ°ÿ¯ÿµÿÁÿ¾ÿ¾ÿ«ÿªÿ²ÿ½ÿ»ÿ·ÿ·ÿÅÿÈÿ²ÿ±ÿ¼ÿ¾ÿÂÿÀÿ´ÿ»ÿ¸ÿ¯ÿ¯ÿµÿ¾ÿ³ÿ²ÿÀÿºÿ¬ÿ¬ÿ»ÿ±ÿ®ÿªÿÁÿÆÿ³ÿµÿºÿ®ÿ¨ÿªÿ¦ÿÆÿµÿ´ÿ¼ÿ³ÿ´ÿ±ÿ­ÿ²ÿºÿÄÿÄÿ½ÿ¶ÿ¶ÿ¹ÿ¸ÿ»ÿ³ÿ¸ÿºÿÀÿ·ÿ¸ÿ¶ÿºÿ¸ÿµÿ¶ÿ°ÿºÿ¹ÿ¶ÿÃÿÁÿ¼ÿ¹ÿ¾ÿµÿ®ÿÀÿÁÿµÿ½ÿ¾ÿµÿ¹ÿ®ÿÄÿÍÿ»ÿ·ÿ¾ÿÀÿµÿ¶ÿÁÿÂÿÅÿÃÿÀÿºÿµÿ±ÿ·ÿ¸ÿ·ÿ¯ÿÁÿ¾ÿ¶ÿ¸ÿ¶ÿµÿºÿÂÿºÿÏÿµÿ±ÿÅÿ¿ÿ¹ÿÃÿ«ÿ»ÿ»ÿ»ÿ»ÿ¿ÿ¼ÿ·ÿ¶ÿ¾ÿ½ÿ³ÿ¶ÿ½ÿ¿ÿ¿ÿ¾ÿÂÿºÿ²ÿ·ÿµÿ²ÿ¼ÿªÿ·ÿ´ÿ¤ÿ¥ÿ°ÿ»ÿ¼ÿÄÿ¬ÿ¬ÿ³ÿ±ÿ¸ÿÃÿ¼ÿ·ÿ¸ÿ¶ÿ³ÿ½ÿ·ÿÿ©ÿ±ÿ®ÿ¾ÿÀÿ¹ÿ½ÿºÿ²ÿ®ÿ·ÿÇÿ£ÿ¤ÿ´ÿ¼ÿ®ÿµÿÉÿ´ÿ¼ÿ¿ÿ²ÿµÿ«ÿ®ÿ³ÿ»ÿµÿ·ÿ¸ÿ·ÿºÿ¸ÿ²ÿ²ÿºÿ¶ÿ±ÿ®ÿ°ÿ¹ÿºÿÁÿ¿ÿ¯ÿ±ÿ¸ÿ¸ÿ»ÿÀÿ¸ÿ°ÿ¬ÿµÿÅÿµÿÃÿ°ÿ·ÿ¶ÿ±ÿÀÿ·ÿºÿ»ÿ¹ÿºÿÄÿ»ÿªÿªÿµÿ½ÿ®ÿ¶ÿÈÿ²ÿ®ÿ¸ÿ¸ÿ¬ÿ´ÿ½ÿ³ÿ´ÿ¶ÿ°ÿ¼ÿÁÿ£ÿ£ÿÇÿÅÿ´ÿ²ÿ·ÿ¹ÿ´ÿ¨ÿ°ÿ²ÿ³ÿ·ÿ¼ÿÂÿ¿ÿ¶ÿ®ÿ¯ÿµÿ¨ÿ°ÿÇÿÀÿÄÿ«ÿ½ÿ¿ÿ²ÿºÿÌÿ«ÿ¶ÿÇÿÓÿ®ÿ¯ÿ¼ÿÂÿ®ÿ¸ÿ´ÿ°ÿ°ÿÿÿ¬ÿ²ÿ¸ÿ®ÿ©ÿ»ÿ»ÿÀÿÆÿËÿ¹ÿ¯ÿ°ÿÂÿ·ÿ±ÿ±ÿÄÿ¸ÿ°ÿ¶ÿ¸ÿµÿ·ÿ·ÿ³ÿ¬ÿ±ÿ½ÿ¼ÿ¶ÿ¾ÿ¿ÿºÿÇÿÍÿÀÿ»ÿªÿ·ÿ¶ÿºÿ°ÿ±ÿÉÿ³ÿÎÿ¼ÿ¶ÿ®ÿ¦ÿªÿ¹ÿ±ÿ¥ÿ²ÿºÿ±ÿ­ÿ©ÿ©ÿ¹ÿ¹ÿ«ÿ²ÿ¸ÿÀÿ´ÿ¾ÿ³ÿ¿ÿ¿ÿÀÿ°ÿ°ÿ­ÿ½ÿ¸ÿÀÿ¸ÿ¶ÿ«ÿ¹ÿ¹ÿ¾ÿ¶ÿ«ÿ´ÿÃÿÃÿ¼ÿÆÿÁÿ¯ÿªÿÁÿ¹ÿ®ÿÅÿÂÿµÿ§ÿºÿ³ÿ±ÿ´ÿµÿ»ÿ­ÿ§ÿ¨ÿ±ÿ½ÿºÿ¹ÿ¾ÿÃÿÊÿ½ÿ½ÿ¼ÿ­ÿ¶ÿÅÿ¼ÿ´ÿ¨ÿ®ÿ¯ÿ·ÿ°ÿ¶ÿ¯ÿ½ÿ¼ÿ·ÿ·ÿªÿ±ÿ©ÿÿ¬ÿ¹ÿ´ÿ°ÿ°ÿ¾ÿ¶ÿÀÿ¼ÿ¶ÿ¯ÿ³ÿ«ÿ¬ÿ®ÿ¥ÿ£ÿ§ÿ²ÿ¯ÿ¨ÿ¬ÿ³ÿ¦ÿÿ´ÿ®ÿ§ÿÿÿÿÿÿÿÿ¸ÿ·ÿ£ÿ¾ÿµÿ¦ÿ¶ÿ¥ÿ«ÿ²ÿ´ÿ¶ÿ¯ÿ¾ÿ¿ÿ¨ÿ¯ÿ¬ÿ¸ÿ¸ÿ¯ÿ³ÿ»ÿ¶ÿ¸ÿ¹ÿ­ÿ¹ÿ¶ÿªÿ¬ÿ¶ÿ³ÿ´ÿºÿ´ÿ·ÿ¶ÿ¯ÿµÿ¨ÿÿÇÿÇÿ°ÿ¯ÿ¥ÿ¹ÿÅÿ¹ÿ°ÿ±ÿ·ÿºÿ±ÿªÿ­ÿ¯ÿ³ÿ¯ÿ©ÿÿºÿ½ÿÀÿ»ÿ¸ÿÆÿ³ÿµÿ¹ÿ·ÿ»ÿ¸ÿ¼ÿÅÿÀÿ³ÿªÿ«ÿµÿ»ÿ»ÿÀÿ²ÿ½ÿ¨ÿÅÿ¦ÿ²ÿ·ÿªÿ¨ÿ³ÿ¼ÿÃÿÇÿ¾ÿ¶ÿºÿ¼ÿ¸ÿ¶ÿµÿ§ÿ½ÿ»ÿµÿ´ÿÉÿ¶ÿ±ÿ¾ÿµÿ°ÿ¯ÿ¹ÿ¿ÿ¥ÿ¨ÿÃÿ¼ÿ­ÿ¸ÿ§ÿÂÿ²ÿ°ÿµÿªÿ´ÿÀÿ¼ÿ¿ÿ»ÿ¸ÿ»ÿ¸ÿºÿºÿ¼ÿ±ÿ¯ÿ»ÿÄÿ¶ÿ¯ÿ¿ÿ´ÿ©ÿ±ÿ¾ÿºÿºÿÊÿÃÿ¯ÿ¿ÿ¹ÿ¨ÿÀÿ¸ÿ¾ÿ¿ÿ¶ÿºÿÁÿ´ÿ²ÿ¹ÿ¹ÿ´ÿ¯ÿ²ÿÄÿÔÿÇÿ°ÿ°ÿ·ÿÅÿÊÿÇÿÉÿ¸ÿ·ÿ¶ÿ´ÿÀÿÁÿ»ÿ¾ÿºÿ¶ÿ±ÿ¸ÿ¬ÿ¶ÿ·ÿ·ÿ°ÿ°ÿ­ÿ®ÿ¶ÿ©ÿ¡ÿ­ÿ¨ÿÿÿrÿgÿiÿPÿqÿÿÿÿlÿ`ÿ_ÿfÿmÿsÿuÿsÿ}ÿÿ£ÿÆÿºÿÈÿÈÿ²ÿ´ÿºÿ·ÿ¶ÿ·ÿ¾ÿÁÿ¹ÿÂÿÒÿ¹ÿ«ÿÿ´ÿÊÿ¸ÿ¼ÿµÿ²ÿ­ÿ¯ÿ´ÿ¸ÿ¾ÿ¼ÿ¹ÿ¶ÿ¸ÿ³ÿÄÿºÿ¶ÿÂÿµÿ±ÿ»ÿ¾ÿ¶ÿºÿÆÿ­ÿ¡ÿÿlÿhÿnÿÿÿ¥ÿ®ÿ°ÿ¶ÿ³ÿ­ÿ¹ÿ½ÿ½ÿ«ÿ½ÿ«ÿ¨ÿ»ÿ´ÿ­ÿ®ÿºÿÃÿ·ÿªÿ²ÿ·ÿ°ÿ³ÿ³ÿ¬ÿ¾ÿºÿ±ÿ´ÿ»ÿµÿ³ÿ¶ÿ¸ÿÃÿ¼ÿªÿÎÿÇÿªÿ°ÿÆÿ¾ÿ·ÿ¬ÿ­ÿ²ÿ®ÿµÿºÿ¶ÿ¹ÿ¯ÿÂÿ¼ÿ®ÿ´ÿ·ÿ¾ÿ·ÿ²ÿµÿ§ÿ±ÿ¼ÿ´ÿ¹ÿ°ÿÂÿ¶ÿ³ÿ¯ÿ¯ÿµÿ»ÿ¸ÿ©ÿµÿ¿ÿ¼ÿ»ÿÆÿ¾ÿ±ÿ±ÿ²ÿ½ÿÂÿ¹ÿ¶ÿ°ÿ«ÿ¹ÿ®ÿ©ÿ·ÿ¾ÿ¾ÿÃÿ¾ÿµÿ»ÿÃÿ»ÿ¼ÿ¾ÿ¬ÿ¿ÿ±ÿ³ÿ·ÿÀÿÁÿ»ÿµÿ³ÿ¸ÿ½ÿÁÿ¯ÿ¹ÿÇÿÄÿÇÿµÿ©ÿ¶ÿÃÿÆÿËÿ·ÿºÿÂÿºÿÀÿ·ÿ¬ÿ°ÿ½ÿÅÿÂÿÂÿÈÿºÿÃÿ±ÿºÿ©ÿ­ÿ²ÿ¯ÿ¸ÿÆÿÃÿ¼ÿÓÿ»ÿ¹ÿÇÿ¿ÿÈÿÇÿ¼ÿµÿ·ÿ¾ÿÇÿ²ÿÿ²ÿ»ÿ¸ÿ²ÿ¤ÿµÿ¾ÿ»ÿÏÿÊÿ²ÿ·ÿ²ÿÄÿ¹ÿ¶ÿ°ÿµÿºÿ¶ÿ´ÿ³ÿ¹ÿ³ÿÌÿÃÿ¯ÿ¯ÿ²ÿ·ÿ»ÿ·ÿ°ÿ³ÿ¹ÿ¾ÿËÿÄÿ·ÿºÿ½ÿ¹ÿ´ÿµÿ´ÿ·ÿ¸ÿ®ÿºÿ»ÿ¹ÿ½ÿ¾ÿ¾ÿÏÿÒÿµÿ²ÿ«ÿ´ÿ¾ÿ½ÿ´ÿµÿ½ÿÂÿÄÿ·ÿµÿ½ÿ¼ÿÁÿ¸ÿ·ÿºÿ³ÿ±ÿÄÿÓÿ»ÿ·ÿ¿ÿ½ÿÀÿÀÿÁÿÅÿ»ÿ«ÿ¸ÿ»ÿ«ÿ¾ÿÂÿ¸ÿ¸ÿ¼ÿºÿ¾ÿÈÿ¿ÿ¸ÿ¿ÿ¼ÿ´ÿ±ÿÀÿÉÿºÿ´ÿ»ÿ»ÿ½ÿ²ÿºÿ³ÿºÿÇÿÃÿÀÿ®ÿ±ÿÁÿ¬ÿ³ÿÀÿÀÿ¾ÿÁÿ¹ÿ¡ÿ¾ÿÆÿ¯ÿºÿÁÿµÿ°ÿ¸ÿ¶ÿµÿ½ÿÃÿ½ÿ²ÿ²ÿºÿÆÿÉÿÃÿ¾ÿÈÿ­ÿºÿ´ÿ«ÿ·ÿÂÿ¸ÿµÿÀÿ¾ÿÿ£ÿÿ¤ÿ«ÿ°ÿºÿ´ÿ·ÿ¾ÿ¶ÿ¼ÿ½ÿ½ÿ¾ÿºÿ°ÿ±ÿ¨ÿ¸ÿÅÿ®ÿ¬ÿ´ÿºÿ¾ÿÀÿÍÿªÿ½ÿÆÿ½ÿ®ÿ±ÿ½ÿ¿ÿ¾ÿ«ÿ¾ÿ²ÿ¾ÿÂÿÀÿÈÿÌÿ°ÿÃÿÃÿÇÿ¿ÿÃÿÂÿ´ÿ­ÿÅÿ²ÿºÿ´ÿ³ÿ¯ÿ·ÿÁÿ¿ÿ¬ÿ´ÿÀÿÀÿ¶ÿÃÿºÿµÿÀÿÎÿ¸ÿ®ÿ¾ÿ²ÿ¡ÿ°ÿºÿ·ÿ·ÿÀÿÁÿ¼ÿ¾ÿ¼ÿ§ÿ±ÿ¸ÿ¸ÿ¯ÿ¨ÿ§ÿ°ÿÄÿ¢ÿ³ÿ°ÿ²ÿ¯ÿ«ÿ±ÿµÿ°ÿ·ÿ¸ÿ¯ÿ²ÿ±ÿ¼ÿ¾ÿ¶ÿ¸ÿ¹ÿ§ÿ·ÿ´ÿ­ÿ°ÿÆÿÄÿ¶ÿ¾ÿ¼ÿ¤ÿ»ÿÍÿ¹ÿ³ÿ«ÿ¢ÿ§ÿ²ÿ³ÿ¬ÿºÿ¹ÿ¼ÿ»ÿ¶ÿ¶ÿ»ÿ·ÿªÿÇÿ·ÿ±ÿ¯ÿ£ÿ¥ÿ°ÿµÿµÿ¥ÿ§ÿªÿ£ÿ­ÿºÿµÿ¥ÿÿÿ¤ÿ¤ÿ§ÿ®ÿ©ÿ«ÿ¤ÿ¤ÿ³ÿ´ÿÿ ÿ²ÿ¡ÿªÿ¤ÿÿ ÿ¨ÿ§ÿ ÿÀÿªÿ«ÿ£ÿ§ÿ§ÿªÿ¥ÿÿÿ ÿÿ ÿ¤ÿ¥ÿ£ÿÿÿÿÿ¢ÿ¥ÿÿÿ¯ÿ ÿ¤ÿÿÿÿÿÿÿÿ²ÿ±ÿ´ÿ¤ÿÿÿÿÿ¨ÿÿÿÿÿªÿ¡ÿÿÿÿ¡ÿ§ÿ°ÿ±ÿ§ÿ¤ÿÿÿ¢ÿ§ÿ¤ÿ¢ÿ¬ÿ³ÿ¢ÿªÿ£ÿ£ÿ¬ÿ¹ÿ¾ÿ²ÿ®ÿ´ÿ¬ÿ¥ÿ¬ÿ«ÿ±ÿ·ÿ°ÿ®ÿ°ÿºÿ¾ÿ¬ÿ±ÿ¨ÿ½ÿ¯ÿªÿ¶ÿ¸ÿ¹ÿ¶ÿ±ÿ¶ÿ¼ÿ±ÿ²ÿÂÿ¬ÿ¶ÿ®ÿ¤ÿ§ÿªÿ°ÿ³ÿ«ÿ²ÿ¶ÿ¤ÿ°ÿ«ÿ«ÿ³ÿ·ÿ¯ÿ¢ÿ£ÿµÿ¯ÿ®ÿºÿ¨ÿ¤ÿ³ÿµÿ«ÿ±ÿ¶ÿªÿªÿ´ÿÿ±ÿ¼ÿµÿ¿ÿ±ÿ¬ÿ¦ÿ§ÿ¯ÿ¯ÿ¡ÿ£ÿÁÿ¢ÿÿ¨ÿµÿ¹ÿ·ÿ­ÿ§ÿ¢ÿÿ¤ÿ¢ÿ´ÿ·ÿ¸ÿ¦ÿ¤ÿ ÿÿ¤ÿ¸ÿ¯ÿ±ÿ¯ÿÿÿ£ÿ¥ÿ²ÿªÿ¢ÿ¡ÿ²ÿ·ÿ¹ÿ·ÿ¦ÿ§ÿÿ¨ÿÂÿµÿ¦ÿ¹ÿ²ÿ°ÿ¬ÿªÿ§ÿ£ÿªÿªÿ©ÿÿ¤ÿµÿ¥ÿ¯ÿ·ÿ±ÿ¯ÿ°ÿ¬ÿªÿªÿ²ÿ®ÿÀÿ±ÿ¡ÿ¨ÿ¡ÿ²ÿ±ÿ£ÿ¡ÿÿÿÿ²ÿ­ÿ¤ÿ¨ÿ°ÿ«ÿ¹ÿÆÿÅÿ¶ÿ­ÿªÿªÿ³ÿ«ÿ¯ÿÿÿ²ÿµÿ³ÿ¶ÿ²ÿ±ÿ¯ÿ°ÿ°ÿºÿÆÿ±ÿÃÿ°ÿ¾ÿ°ÿ¦ÿ¢ÿ¢ÿ§ÿ­ÿ«ÿ®ÿ±ÿ©ÿ¥ÿ¬ÿ¬ÿÿªÿËÿ³ÿÿÿ£ÿ§ÿ§ÿ©ÿªÿ­ÿ¶ÿ³ÿ§ÿªÿ¢ÿ¦ÿ¢ÿ£ÿ³ÿ¸ÿ­ÿ¨ÿ³ÿ³ÿÿÿ©ÿ ÿÿªÿÿÿ¸ÿÀÿ½ÿÀÿµÿ¯ÿªÿ¦ÿ¥ÿ£ÿ§ÿ¥ÿÿ¨ÿ³ÿ£ÿ²ÿ£ÿ³ÿºÿ«ÿ¢ÿÿÿÿ«ÿ¬ÿ«ÿ·ÿ¶ÿ¯ÿ«ÿ¼ÿcÿpÿÿ¥ÿ¦ÿ«ÿªÿ¤ÿ¥ÿ¬ÿ´ÿºÿ½ÿ³ÿ°ÿªÿ¬ÿ¯ÿ¯ÿªÿ¶ÿ¶ÿ·ÿ¶ÿ¦ÿ¢ÿ±ÿ±ÿ¦ÿ°ÿµÿÄÿÀÿÕÿÁÿ»ÿ¬ÿ«ÿ¯ÿ¾ÿ°ÿ¦ÿªÿ¬ÿ±ÿ¸ÿ½ÿµÿ°ÿÃÿ¼ÿ¶ÿ´ÿ¨ÿ«ÿ¸ÿºÿ²ÿ¦ÿ¡ÿ­ÿ·ÿ¬ÿ¥ÿ¬ÿ©ÿÀÿÿÿËÿ´ÿ¬ÿ³ÿ´ÿ ÿÿÿ¤ÿ²ÿªÿ¡ÿ«ÿ²ÿ«ÿ¦ÿ¹ÿ¸ÿ°ÿ´ÿ¬ÿªÿ¯ÿ±ÿ³ÿ®ÿ«ÿ©ÿÿ®ÿÃÿ´ÿªÿ¥ÿ«ÿ³ÿÄÿ©ÿ¯ÿ»ÿ«ÿ­ÿ²ÿ¨ÿ¬ÿ²ÿ§ÿ¨ÿ²ÿ­ÿ¨ÿ­ÿ­ÿµÿ²ÿ¨ÿÿ¼ÿ¨ÿÿ©ÿ¹ÿ«ÿ­ÿ«ÿÿ¶ÿ¿ÿ´ÿ¶ÿ´ÿ§ÿ§ÿ°ÿ«ÿ±ÿ¥ÿ ÿ¢ÿ³ÿ±ÿ«ÿ¯ÿºÿ±ÿ³ÿ¯ÿªÿÿ£ÿ©ÿ©ÿ·ÿ·ÿ¦ÿ°ÿ¡ÿªÿ¥ÿªÿ ÿ ÿ©ÿ¾ÿ¾ÿ»ÿ´ÿ¶ÿ¿ÿ©ÿ£ÿªÿ©ÿ«ÿ§ÿÿ£ÿªÿ¤ÿ«ÿ¹ÿ¦ÿ¬ÿÄÿ¡ÿ²ÿ©ÿ´ÿ³ÿ¬ÿ¨ÿ®ÿ¬ÿ¥ÿ¥ÿ¥ÿ¦ÿ¡ÿÿÿÿ¨ÿÿÿÿÿÿ°ÿ®ÿ³ÿ©ÿÿÿ¬ÿ§ÿÿÿ§ÿ ÿ¡ÿ­ÿÿ¨ÿ·ÿ¬ÿ¡ÿÿÿÿ ÿ®ÿ§ÿ¨ÿ¤ÿÃÿ¯ÿ¸ÿÁÿ¤ÿÿ¥ÿ«ÿ´ÿ°ÿªÿ®ÿ¨ÿÿÿ³ÿ®ÿÿ±ÿ¦ÿ«ÿµÿ¨ÿ¡ÿ´ÿ¬ÿÿÿ©ÿÿÿ¢ÿ§ÿ ÿÿ£ÿ¨ÿ¨ÿ ÿ ÿ«ÿÿµÿ®ÿ»ÿ¯ÿÿ¦ÿ²ÿ¥ÿ·ÿÄÿµÿ´ÿ§ÿ¤ÿ®ÿ©ÿ§ÿ¦ÿ¢ÿªÿ°ÿ³ÿ¹ÿ¯ÿ¢ÿ¯ÿ²ÿ¸ÿ¸ÿ°ÿ®ÿÿ°ÿ¦ÿ¯ÿÿ¯ÿ½ÿ¹ÿ³ÿ¯ÿ°ÿ¦ÿ¤ÿµÿÃÿºÿ®ÿ¯ÿ¤ÿ©ÿ­ÿ¯ÿ¯ÿÂÿÂÿ¸ÿÿ¥ÿ¨ÿ¸ÿªÿ¶ÿ¼ÿ¾ÿ¶ÿ°ÿ¬ÿ¶ÿÀÿºÿ®ÿ«ÿ©ÿ³ÿ¾ÿ²ÿ®ÿµÿ­ÿ¶ÿ¿ÿ·ÿ®ÿ¹ÿ½ÿ¾ÿ²ÿ¸ÿ²ÿ®ÿ»ÿÁÿºÿ¿ÿ»ÿ¹ÿ¸ÿ´ÿ¶ÿ»ÿ³ÿ­ÿ¬ÿ²ÿ¹ÿ´ÿ¸ÿ¹ÿ´ÿ²ÿºÿÁÿ¶ÿ´ÿÀÿ±ÿ»ÿ¥ÿÁÿÁÿÄÿ½ÿÀÿ¾ÿ®ÿ´ÿÀÿ±ÿ¯ÿ¶ÿÀÿ»ÿ·ÿºÿ¿ÿ¿ÿ·ÿ±ÿ­ÿµÿ®ÿ¶ÿ­ÿ®ÿ®ÿ°ÿ°ÿ»ÿ°ÿ·ÿ½ÿ¼ÿ®ÿºÿ¹ÿ­ÿ¦ÿ³ÿÿ®ÿ°ÿ³ÿ¨ÿ«ÿºÿ²ÿ©ÿ³ÿ»ÿ²ÿ¥ÿ¨ÿ´ÿ¹ÿ½ÿ°ÿ¶ÿ»ÿ²ÿ³ÿ·ÿ´ÿ´ÿ³ÿ¿ÿÀÿ¼ÿªÿ²ÿ¯ÿ®ÿ©ÿ¶ÿ·ÿ¶ÿ¸ÿ¹ÿºÿµÿ¯ÿ²ÿµÿºÿ»ÿ¶ÿ¸ÿµÿ¨ÿ«ÿ®ÿ³ÿ±ÿ½ÿ¬ÿªÿ©ÿ¶ÿ¶ÿ¹ÿÁÿ§ÿ´ÿÿ¿ÿ²ÿ¿ÿ©ÿ¹ÿ§ÿ³ÿ»ÿ¸ÿÁÿ³ÿ°ÿ¼ÿ­ÿ¢ÿ¦ÿ­ÿ°ÿ®ÿ¯ÿ¡ÿ©ÿ·ÿ®ÿ²ÿ·ÿªÿÁÿ«ÿ¸ÿºÿªÿ°ÿ©ÿÁÿ¶ÿµÿºÿ­ÿ¸ÿµÿ¼ÿ°ÿ®ÿ«ÿ®ÿ¸ÿ¿ÿ¶ÿ°ÿ­ÿ­ÿ²ÿ¸ÿ½ÿµÿ®ÿ³ÿµÿ³ÿ©ÿ¤ÿ¦ÿ¹ÿºÿ³ÿ¬ÿÀÿ²ÿ©ÿ¯ÿ­ÿ¶ÿ³ÿ®ÿ¶ÿ·ÿªÿ¼ÿ¸ÿÀÿ¾ÿÄÿÀÿÊÿÆÿÀÿ·ÿ©ÿ¹ÿ¹ÿ¨ÿ¥ÿ±ÿºÿºÿ¼ÿ¼ÿ£ÿÿ°ÿµÿ°ÿ¬ÿ±ÿ«ÿ¶ÿ¶ÿ¿ÿ®ÿ­ÿ¥ÿ¸ÿ±ÿ»ÿºÿ­ÿÉÿ¹ÿ·ÿ¶ÿ¬ÿ·ÿ¾ÿ´ÿ¯ÿ«ÿ³ÿ¶ÿ¿ÿ»ÿ¸ÿ¸ÿ·ÿ¸ÿÅÿÈÿÁÿ¶ÿªÿ¬ÿ¯ÿ¹ÿ¸ÿ²ÿ½ÿ¹ÿ®ÿ¯ÿ½ÿ­ÿ©ÿ³ÿ³ÿ©ÿ¶ÿ¯ÿ³ÿÿ¾ÿ§ÿ¹ÿ¨ÿ¼ÿ©ÿ¼ÿ³ÿ²ÿ­ÿ´ÿ­ÿ¬ÿ¶ÿ¨ÿ¬ÿ²ÿ´ÿ³ÿ¾ÿ½ÿ¿ÿºÿ¥ÿ¥ÿ´ÿ¾ÿ¸ÿ³ÿ¯ÿ±ÿÂÿ¼ÿµÿ¼ÿ¼ÿ±ÿ¯ÿ¿ÿ¼ÿ­ÿ¹ÿÌÿ·ÿ¯ÿºÿÌÿ®ÿÃÿÂÿ¨ÿ¦ÿ®ÿÌÿÊÿµÿ³ÿ°ÿÀÿ·ÿ©ÿ¶ÿ¼ÿºÿÁÿÊÿ¼ÿ´ÿ¹ÿµÿ¸ÿ»ÿ·ÿ¼ÿ¸ÿ´ÿ¶ÿ¸ÿÂÿ¼ÿ°ÿ±ÿ¬ÿ´ÿ¥ÿ§ÿ±ÿ¨ÿ¨ÿÐÿ¶ÿ·ÿ·ÿÊÿ¯ÿ¾ÿ·ÿªÿ¸ÿ¯ÿ¿ÿ²ÿ·ÿ¿ÿ½ÿ¸ÿ¹ÿºÿÁÿÀÿ´ÿ±ÿ´ÿµÿ¯ÿ¶ÿ¾ÿ¶ÿ±ÿµÿ¾ÿ½ÿ²ÿ°ÿ´ÿºÿ·ÿ´ÿ¹ÿÂÿ¾ÿ²ÿ³ÿµÿµÿÆÿ³ÿ»ÿ¶ÿ³ÿ­ÿ¶ÿ±ÿ«ÿÁÿ·ÿ¯ÿÃÿÉÿ»ÿ¹ÿ¸ÿºÿ¸ÿ¯ÿ°ÿ²ÿ¶ÿÁÿ¹ÿµÿ·ÿºÿ½ÿ¹ÿ±ÿ­ÿ±ÿ²ÿ³ÿ¾ÿÃÿÀÿ½ÿ»ÿ»ÿ¶ÿ«ÿºÿÀÿ¼ÿ¶ÿ¸ÿ¾ÿºÿ³ÿ°ÿ¬ÿµÿÉÿÛÿ¸ÿ£ÿ¡ÿ¾ÿµÿÃÿ¿ÿ»ÿÊÿÁÿ­ÿ­ÿÃÿ²ÿ½ÿÂÿµÿ°ÿµÿ¿ÿÇÿ»ÿ¶ÿÂÿºÿ°ÿ¯ÿ»ÿ¾ÿ³ÿ¸ÿ·ÿ²ÿ»ÿ¼ÿ¾ÿÀÿÂÿ¸ÿºÿ³ÿ¸ÿ±ÿ³ÿÂÿ³ÿ¹ÿÀÿÆÿ·ÿ¬ÿ­ÿÇÿ²ÿÏÿ®ÿ¼ÿÂÿºÿ»ÿ¸ÿÃÿ¯ÿÄÿÈÿ¾ÿ°ÿ­ÿ¯ÿµÿ­ÿ¯ÿ³ÿ«ÿ®ÿ°ÿ¹ÿ¾ÿºÿ·ÿ²ÿ´ÿ¿ÿ¼ÿ¹ÿºÿ¯ÿ·ÿ¸ÿ¹ÿ¿ÿ±ÿ¸ÿ°ÿ¯ÿ¸ÿ¶ÿÆÿÿ¬ÿ£ÿ°ÿ§ÿ¹ÿ¾ÿ¶ÿ½ÿ±ÿ¼ÿ±ÿ»ÿÅÿ¸ÿ½ÿËÿÂÿÌÿ¾ÿ°ÿ»ÿ·ÿ²ÿ°ÿ³ÿ¯ÿ²ÿ¯ÿ­ÿ¶ÿ°ÿ¬ÿ³ÿ»ÿ¾ÿºÿ½ÿÂÿ»ÿµÿºÿÁÿ»ÿ·ÿ·ÿ¸ÿ¼ÿ¸ÿ£ÿ¬ÿ³ÿ®ÿÁÿ¹ÿºÿ¶ÿ¹ÿ³ÿ¾ÿ½ÿÁÿÀÿ¥ÿ®ÿ²ÿ·ÿªÿ³ÿ±ÿµÿµÿ¾ÿºÿºÿ±ÿ½ÿ·ÿªÿ°ÿ±ÿ¶ÿ½ÿºÿ±ÿ´ÿ¹ÿ¯ÿ¶ÿ»ÿªÿ¶ÿ´ÿ°ÿµÿ²ÿ³ÿ²ÿ­ÿ±ÿ´ÿ¾ÿ¾ÿ»ÿÌÿÁÿÁÿµÿ³ÿ«ÿÊÿ½ÿ¯ÿ»ÿÿ°ÿ¿ÿ¸ÿ¹ÿ¹ÿ¦ÿªÿ¯ÿµÿÃÿÆÿ¹ÿ±ÿ±ÿ±ÿµÿµÿ²ÿ¯ÿ½ÿÅÿ¹ÿµÿ°ÿ»ÿ½ÿºÿÆÿ¾ÿ³ÿ®ÿ¹ÿ ÿ³ÿ­ÿ­ÿ£ÿÌÿ°ÿ³ÿ²ÿÀÿ»ÿÊÿ´ÿ¯ÿ½ÿ»ÿ»ÿ±ÿ¯ÿµÿÀÿ½ÿ§ÿ¶ÿ¼ÿ¶ÿ±ÿ¹ÿ¼ÿ°ÿªÿ¸ÿ¹ÿ¬ÿ«ÿ´ÿÅÿÉÿ¬ÿ§ÿ½ÿÀÿ³ÿ´ÿ¼ÿ³ÿ¶ÿ¯ÿ´ÿÇÿ­ÿºÿ³ÿ·ÿ¼ÿµÿ©ÿ¿ÿ¹ÿ°ÿÁÿ½ÿªÿ¨ÿ¨ÿ¬ÿËÿÂÿ»ÿÀÿ»ÿ½ÿ²ÿ©ÿ°ÿ½ÿÁÿÂÿ¹ÿ¯ÿ·ÿ¹ÿ¸ÿ»ÿµÿ³ÿµÿÃÿºÿ¹ÿ¯ÿ±ÿ·ÿÅÿ½ÿ¼ÿµÿÁÿ®ÿ»ÿ­ÿ¼ÿ®ÿÂÿ¿ÿ®ÿ»ÿ³ÿÇÿ¹ÿ¨ÿ¶ÿºÿ¶ÿµÿ¸ÿ³ÿ²ÿ¼ÿÃÿÂÿÆÿÅÿ¼ÿ»ÿ¼ÿ½ÿÊÿÂÿ®ÿ»ÿ´ÿµÿ®ÿ¹ÿÁÿÆÿ½ÿ·ÿ¼ÿ¤ÿ¿ÿÍÿ¼ÿ´ÿ´ÿ²ÿÁÿ¹ÿ·ÿ³ÿ¸ÿºÿ¼ÿÂÿÀÿ°ÿ²ÿ³ÿ·ÿµÿ¬ÿ±ÿºÿ¹ÿ·ÿºÿÁÿ»ÿ³ÿÁÿµÿ°ÿµÿ¶ÿÅÿÿ«ÿ°ÿ´ÿ·ÿ¸ÿÅÿ¥ÿ²ÿ¯ÿ©ÿ¯ÿºÿ¾ÿ°ÿ·ÿ¿ÿ¼ÿ»ÿ²ÿ¨ÿ²ÿ½ÿ¹ÿ¶ÿ´ÿ¶ÿ¹ÿµÿ¹ÿ°ÿ¯ÿ¨ÿ­ÿ¸ÿÀÿ§ÿµÿ²ÿ´ÿ¸ÿ¿ÿ½ÿ®ÿÄÿ¿ÿ®ÿÄÿºÿÁÿ»ÿ¿ÿ­ÿ¼ÿ¾ÿµÿ±ÿ®ÿ¶ÿºÿ³ÿ²ÿºÿ¼ÿÀÿÂÿ²ÿ³ÿµÿ¹ÿÄÿ¿ÿ¯ÿ§ÿ°ÿ²ÿ½ÿÇÿ»ÿ®ÿ´ÿÉÿ²ÿ»ÿ¸ÿÂÿ½ÿ±ÿ´ÿ«ÿ¢ÿ§ÿ ÿ¶ÿ¾ÿ±ÿ±ÿ±ÿ­ÿ¥ÿ«ÿ·ÿ¼ÿ¶ÿ±ÿ´ÿ¸ÿ­ÿ´ÿ³ÿ´ÿ¬ÿ¨ÿ³ÿ±ÿ±ÿµÿ­ÿ¿ÿ½ÿ³ÿ²ÿ©ÿ¯ÿ·ÿ¼ÿ¼ÿ¼ÿ¹ÿ³ÿ·ÿµÿ²ÿµÿ¶ÿÅÿÂÿ«ÿÀÿÆÿ¬ÿ¯ÿ¶ÿ­ÿ£ÿ½ÿ¿ÿ­ÿ®ÿ¹ÿ¶ÿ°ÿµÿ±ÿ¼ÿ»ÿºÿ¶ÿ®ÿ°ÿ¸ÿ¸ÿ·ÿ¿ÿ¼ÿ²ÿÄÿ½ÿÁÿ´ÿ­ÿ¶ÿ­ÿµÿ´ÿ¸ÿµÿ¯ÿ¾ÿ«ÿ¯ÿ¯ÿ²ÿ¹ÿ¯ÿ·ÿ´ÿªÿ«ÿ³ÿºÿºÿ¹ÿ·ÿ³ÿ¯ÿ«ÿ¨ÿ¯ÿ«ÿ¯ÿ¬ÿµÿ³ÿ±ÿ·ÿÿ¾ÿ¹ÿ³ÿ³ÿ´ÿ§ÿÿ¤ÿ¯ÿ´ÿ«ÿ¯ÿÀÿ»ÿ¬ÿ¯ÿ»ÿÁÿ¾ÿ½ÿ·ÿ½ÿ¹ÿ¹ÿ±ÿ¿ÿªÿ±ÿºÿ·ÿµÿ¯ÿªÿ®ÿ³ÿµÿ·ÿµÿ´ÿ¹ÿ¸ÿ³ÿ·ÿ¾ÿ¹ÿµÿ·ÿ¿ÿ­ÿµÿ¥ÿ­ÿÉÿ«ÿ®ÿ­ÿ£ÿ´ÿºÿ¯ÿ©ÿ§ÿ±ÿ²ÿ­ÿºÿ»ÿ²ÿ·ÿ´ÿ¼ÿÃÿÁÿ»ÿÂÿ·ÿ°ÿ¶ÿ®ÿ³ÿ¶ÿ¿ÿµÿ±ÿÁÿÊÿºÿ°ÿ±ÿÿÿ¨ÿ±ÿ¯ÿ¨ÿ©ÿ¬ÿ¢ÿ·ÿµÿ«ÿ¦ÿ»ÿ¯ÿ¥ÿªÿ ÿÿ§ÿ­ÿ±ÿ¨ÿ¨ÿ§ÿ©ÿÿÿ¯ÿªÿÿqÿjÿrÿlÿÿÿ¶ÿÁÿ¬ÿ­ÿ¤ÿ©ÿÿ¢ÿ³ÿ²ÿ²ÿ³ÿ³ÿ°ÿ²ÿºÿ±ÿ¬ÿ®ÿºÿÅÿ¨ÿ±ÿ´ÿ¨ÿ¶ÿ¯ÿ¸ÿ³ÿ±ÿ¹ÿ¸ÿ¸ÿ¸ÿ´ÿ·ÿÂÿÂÿ¼ÿ¸ÿ¥ÿ¢ÿ«ÿ¼ÿ¿ÿ·ÿ¬ÿ¨ÿµÿ²ÿ§ÿ ÿºÿ¾ÿ¸ÿ¬ÿ¥ÿªÿ¯ÿ±ÿ¬ÿ¤ÿÿ»ÿ´ÿ¹ÿ·ÿ¸ÿ¿ÿ¹ÿ´ÿµÿºÿÃÿ¾ÿµÿ°ÿ®ÿ¯ÿ¶ÿÀÿÃÿ¸ÿ±ÿ½ÿÆÿÅÿ¨ÿ´ÿ¬ÿ»ÿ¹ÿ¹ÿ·ÿ´ÿ²ÿ¾ÿÁÿ¸ÿºÿÁÿÀÿ¾ÿ®ÿ³ÿ±ÿ°ÿ´ÿ¹ÿ°ÿ¸ÿ½ÿ½ÿ¶ÿ¯ÿ¼ÿ·ÿ®ÿ¹ÿ¼ÿµÿÃÿ´ÿ»ÿÂÿ»ÿÉÿ»ÿªÿ±ÿªÿ²ÿ·ÿÁÿÃÿ·ÿ²ÿºÿÆÿÂÿ®ÿ²ÿ­ÿ±ÿ®ÿ±ÿ±ÿ¯ÿºÿ´ÿªÿ²ÿ²ÿ±ÿ±ÿ³ÿ²ÿ¶ÿÃÿ¶ÿ®ÿ¶ÿ´ÿ½ÿ¿ÿ¾ÿ½ÿ¶ÿ©ÿ¶ÿ¬ÿ°ÿ¼ÿ»ÿ¸ÿ¾ÿËÿÀÿ±ÿÆÿÇÿ¼ÿ¨ÿ½ÿ¯ÿ«ÿ©ÿ·ÿÂÿ½ÿ¹ÿ´ÿµÿ¾ÿ·ÿºÿ·ÿ©ÿ¼ÿ¼ÿ¹ÿ¾ÿ´ÿ®ÿ±ÿ¬ÿ³ÿ·ÿ²ÿ®ÿ¤ÿÿ}ÿ[ÿbÿTÿsÿzÿgÿÿtÿTÿNÿRÿkÿÿ{ÿvÿÿÿ«ÿÎÿÉÿÁÿºÿÀÿ½ÿºÿ´ÿ¬ÿ²ÿ½ÿÁÿ¹ÿ¬ÿ¶ÿÂÿ½ÿ¯ÿ¬ÿ¾ÿÌÿÈÿ»ÿ¢ÿ¨ÿ°ÿ°ÿ¸ÿ½ÿ¾ÿ¹ÿ¸ÿµÿ³ÿ¾ÿ¼ÿ¶ÿ¶ÿ´ÿ·ÿ¸ÿµÿ¶ÿÀÿÉÿÃÿ³ÿÿsÿlÿsÿÿÿÿÿ¤ÿ¬ÿ¯ÿ±ÿ¶ÿ½ÿÀÿ¥ÿ¾ÿ´ÿ©ÿ«ÿ¦ÿ¬ÿ®ÿ½ÿ¿ÿºÿ¸ÿºÿÊÿµÿÈÿÍÿ­ÿ·ÿÃÿ°ÿ´ÿ³ÿ­ÿ«ÿ°ÿ½ÿÂÿµÿ¹ÿ×ÿ¿ÿ·ÿ§ÿ³ÿ»ÿµÿµÿ²ÿªÿ­ÿ¸ÿ¶ÿ®ÿ·ÿ¾ÿÅÿÈÿ·ÿ¶ÿÀÿ½ÿ±ÿ´ÿ·ÿªÿ°ÿ¼ÿµÿÇÿ»ÿÀÿÌÿÎÿÀÿ´ÿ³ÿµÿµÿ¶ÿ²ÿ¾ÿ®ÿ­ÿ¸ÿ¶ÿ¿ÿ»ÿ»ÿÂÿÂÿ¸ÿ±ÿ°ÿ¯ÿµÿ­ÿºÿ¾ÿÇÿ¸ÿ¸ÿµÿµÿ½ÿµÿ¨ÿ¶ÿÉÿ»ÿ¹ÿ¶ÿ­ÿ¬ÿ¸ÿ½ÿµÿ³ÿ¼ÿÀÿÂÿÀÿ«ÿ³ÿÀÿ¸ÿ´ÿÀÿ¾ÿ¿ÿÀÿ¶ÿ¶ÿ¾ÿµÿ³ÿÃÿ¶ÿ»ÿ·ÿ³ÿ¼ÿÃÿÀÿ¹ÿ¿ÿ¿ÿÆÿ¯ÿ±ÿ·ÿ©ÿ«ÿ»ÿ¿ÿÁÿËÿÆÿÉÿ±ÿ°ÿÁÿ¾ÿºÿ¹ÿ´ÿ´ÿ±ÿªÿ²ÿ»ÿ«ÿ¾ÿ±ÿ¿ÿ¹ÿ´ÿ³ÿ´ÿºÿ·ÿ¬ÿ·ÿªÿ³ÿÄÿºÿ¶ÿ±ÿµÿ¶ÿ·ÿ¹ÿ±ÿ³ÿ­ÿÃÿ¥ÿ¹ÿ½ÿ½ÿ¼ÿ¹ÿ¶ÿºÿÆÿ°ÿ®ÿºÿÂÿ¾ÿ½ÿÁÿ¾ÿºÿ½ÿÀÿ¶ÿÉÿ¯ÿÆÿ·ÿ¬ÿ°ÿµÿµÿ±ÿ­ÿ¥ÿ±ÿ»ÿ¿ÿÃÿ¼ÿ¼ÿ¾ÿ·ÿ²ÿ»ÿ¹ÿ»ÿ­ÿ³ÿ¹ÿ¾ÿ´ÿµÿ½ÿ½ÿ»ÿ¯ÿ¿ÿ¸ÿ·ÿ¨ÿ³ÿµÿµÿ¹ÿ¸ÿµÿ½ÿ¹ÿ²ÿÆÿÑÿÃÿ¸ÿ¸ÿ¶ÿ°ÿ·ÿ»ÿ»ÿ­ÿ´ÿºÿ³ÿµÿÃÿÌÿÄÿ¾ÿ·ÿÅÿ¬ÿÂÿ½ÿ¾ÿÇÿÁÿ§ÿÿ°ÿ¸ÿ¶ÿ´ÿ»ÿ»ÿ½ÿÄÿ»ÿ£ÿ½ÿÈÿ¹ÿ°ÿ¾ÿ¼ÿ»ÿ¾ÿ¿ÿÇÿÆÿ½ÿ¸ÿ¹ÿ½ÿÆÿÃÿ¼ÿ·ÿ°ÿºÿ³ÿÅÿ·ÿ²ÿ¿ÿÁÿ´ÿ±ÿ»ÿ¬ÿ§ÿ·ÿ§ÿ¡ÿ¦ÿ­ÿ¸ÿÅÿ±ÿ¡ÿºÿ¾ÿºÿ¸ÿ½ÿ¼ÿµÿ³ÿ­ÿÀÿ¿ÿ±ÿÁÿÏÿÂÿ²ÿºÿ´ÿ¡ÿÃÿÆÿ²ÿªÿ®ÿºÿÂÿ»ÿ¦ÿ°ÿ°ÿ¹ÿ¸ÿÃÿËÿ½ÿ±ÿÅÿ¸ÿÓÿÖÿÊÿÍÿÁÿ·ÿÇÿÂÿÂÿ´ÿ¶ÿ³ÿºÿ»ÿºÿ·ÿ±ÿ³ÿ»ÿºÿ½ÿÄÿ·ÿ¾ÿ¶ÿµÿµÿ²ÿ¿ÿ¬ÿÿ´ÿ¾ÿÀÿÄÿÉÿÅÿºÿ·ÿ­ÿÇÿÅÿ¾ÿ½ÿºÿ³ÿ²ÿ³ÿ³ÿ¶ÿ¶ÿ¯ÿ¼ÿ³ÿ¤ÿ©ÿ¬ÿ´ÿÃÿ¼ÿÄÿÀÿ»ÿ¾ÿÀÿ¹ÿºÿ¯ÿµÿºÿµÿªÿ¯ÿ¸ÿ³ÿ²ÿ¸ÿ ÿºÿÄÿ¶ÿ°ÿ©ÿ ÿ§ÿ¶ÿ¨ÿ§ÿ­ÿ­ÿ±ÿ®ÿ¬ÿ·ÿÅÿ¶ÿÿ°ÿ©ÿ¬ÿ®ÿ¥ÿ£ÿ®ÿ¶ÿ·ÿ°ÿ¢ÿ¤ÿ©ÿÿ ÿ­ÿ´ÿ±ÿ¥ÿ¡ÿ°ÿ¶ÿ¥ÿ¶ÿ¼ÿ¶ÿ¯ÿ´ÿ»ÿ«ÿ ÿ®ÿ£ÿÀÿ±ÿÿ¹ÿÉÿÿÿ±ÿ¼ÿ°ÿ¥ÿ¤ÿÿ¨ÿ¬ÿÿÿ§ÿÿ±ÿÿ¨ÿ¢ÿÿÿ ÿªÿ§ÿÿ£ÿÿÿ¡ÿÿÿ¡ÿ¥ÿÿÿÿÿµÿ¶ÿ©ÿÿÿÿÿÿ±ÿ©ÿÿÿ§ÿ­ÿ¢ÿÿÿÿ¥ÿ ÿ¤ÿ¤ÿªÿ ÿ¡ÿÿ¤ÿ®ÿ¨ÿÿÿ®ÿÿ¢ÿ ÿÿÿÿªÿ«ÿ§ÿµÿ¤ÿ¤ÿµÿ¯ÿ«ÿ¯ÿ³ÿ³ÿ´ÿ¶ÿ²ÿ§ÿªÿ¥ÿÄÿ¨ÿ¼ÿºÿÀÿ²ÿ®ÿ¹ÿ·ÿ³ÿªÿ±ÿºÿµÿ³ÿ¨ÿ¥ÿ«ÿªÿ«ÿ­ÿÿ¢ÿºÿ¨ÿ¸ÿ¥ÿ¥ÿ±ÿ»ÿ¶ÿ«ÿ©ÿ­ÿ¨ÿ°ÿ³ÿÄÿ«ÿ®ÿ®ÿ§ÿ­ÿ·ÿ¶ÿ¯ÿ©ÿÿ©ÿ®ÿ©ÿÿ¨ÿ»ÿµÿ¬ÿ°ÿ«ÿÿÿ´ÿÿÿ·ÿ³ÿ·ÿ¹ÿ¬ÿªÿ±ÿ¦ÿ¢ÿ¡ÿ©ÿªÿ¹ÿ­ÿ«ÿÿÿ£ÿ¤ÿ¢ÿ¥ÿ¢ÿ¤ÿÿÿ¦ÿ«ÿ§ÿ ÿ¡ÿ®ÿ°ÿ±ÿ¸ÿ¬ÿ§ÿ§ÿ¥ÿ®ÿÅÿ®ÿÿ®ÿ²ÿ©ÿ¤ÿ§ÿ§ÿ¡ÿ«ÿ»ÿªÿ¦ÿ¨ÿ¥ÿ¦ÿ¦ÿ©ÿ²ÿ²ÿ¤ÿ¡ÿ¯ÿ¤ÿÿ©ÿ´ÿ¦ÿÿÿ¡ÿ«ÿ¥ÿ ÿ£ÿ¡ÿ¬ÿµÿ¨ÿ®ÿ­ÿ­ÿ¬ÿÁÿÌÿÇÿ¹ÿ®ÿ®ÿ±ÿ±ÿ®ÿ²ÿ¾ÿ·ÿ½ÿÉÿµÿ­ÿ·ÿµÿ²ÿµÿ·ÿ¾ÿ¿ÿªÿ»ÿ²ÿ²ÿªÿ¬ÿ«ÿ¨ÿ­ÿ±ÿ«ÿ©ÿ­ÿ¥ÿªÿ­ÿÿÿ ÿµÿºÿ¢ÿÿÿÿ­ÿ¬ÿ©ÿ±ÿ¬ÿ·ÿÿ¤ÿ¡ÿ¨ÿ¨ÿ ÿ¡ÿ§ÿ¤ÿ¥ÿ¨ÿ±ÿ²ÿ£ÿ¬ÿ«ÿ¡ÿ¯ÿ§ÿÿ³ÿ¤ÿÿ£ÿ´ÿ¹ÿ·ÿ­ÿ¢ÿ¢ÿ ÿÿÿ¢ÿ«ÿ­ÿ©ÿ¦ÿ®ÿ½ÿºÿ§ÿ ÿÿÿ¤ÿ²ÿÁÿ¼ÿ¼ÿ ÿÿ¢ÿÿÿÿÿ ÿ¡ÿ¤ÿ¦ÿ¨ÿ±ÿ¸ÿ»ÿÀÿ®ÿ¡ÿÁÿ¯ÿ¨ÿ±ÿ¯ÿ»ÿ¹ÿ²ÿ±ÿ¤ÿ¥ÿ½ÿ±ÿ«ÿ©ÿ¡ÿ£ÿ¸ÿ¸ÿ¹ÿ²ÿ°ÿ­ÿªÿ²ÿ­ÿ¤ÿªÿ¯ÿ¯ÿ°ÿ²ÿ¬ÿ¬ÿ½ÿ¸ÿ´ÿ»ÿ ÿªÿ¦ÿ§ÿ¶ÿ¼ÿ»ÿ·ÿ¬ÿ£ÿ§ÿ¬ÿ¶ÿ¶ÿ ÿÿÈÿ¹ÿµÿÁÿºÿ­ÿÿÿ¨ÿ®ÿ¨ÿ¤ÿ¯ÿ¨ÿ ÿÿ¬ÿ´ÿ´ÿ©ÿªÿ¶ÿ¹ÿÀÿÃÿ½ÿ¦ÿÿ¤ÿ¯ÿ¹ÿ­ÿ¦ÿ«ÿ®ÿ¨ÿ­ÿÿ²ÿ¨ÿ§ÿ´ÿ¼ÿ¤ÿ­ÿ²ÿµÿ»ÿ°ÿ¡ÿ ÿ¥ÿ°ÿ·ÿªÿ¬ÿÿ°ÿÿÿ­ÿ¯ÿ¯ÿ©ÿ­ÿ°ÿ¸ÿµÿªÿ¯ÿ³ÿ¬ÿ²ÿ³ÿ®ÿ³ÿ¡ÿ¨ÿ¢ÿ½ÿ»ÿ«ÿ«ÿ­ÿ¬ÿ·ÿ±ÿ®ÿ«ÿ­ÿ´ÿ­ÿ§ÿ®ÿ©ÿ°ÿ¼ÿ±ÿ¼ÿ§ÿÿ½ÿÂÿ½ÿªÿ¶ÿ®ÿ¤ÿ°ÿ±ÿ­ÿ¯ÿ³ÿ·ÿ­ÿÿ¢ÿÿ¢ÿ¶ÿ­ÿ£ÿ£ÿ¬ÿªÿ¦ÿ¹ÿºÿ©ÿ­ÿ¬ÿªÿªÿ¥ÿ§ÿ£ÿÿÿÿ ÿ ÿÿ§ÿÿÿ¨ÿÿ£ÿ®ÿ°ÿªÿÿ ÿ©ÿ¡ÿÿ ÿ¤ÿÿÿÿ¡ÿ¤ÿ¶ÿ®ÿ¤ÿ¢ÿ§ÿ¥ÿÿ¸ÿ¥ÿ¬ÿ·ÿµÿ¥ÿÿ£ÿ¨ÿ©ÿ«ÿ«ÿ±ÿ¥ÿÿÿ¢ÿÿ­ÿ¢ÿÿÿªÿ°ÿ¬ÿ°ÿ´ÿ¤ÿ¬ÿ®ÿ¥ÿÿÿÿ¨ÿ©ÿªÿ®ÿ®ÿ±ÿÿÿ°ÿ¡ÿºÿ¥ÿ ÿ¡ÿ¨ÿ²ÿ¨ÿ§ÿ«ÿ«ÿÿ«ÿ¥ÿ¬ÿ´ÿ³ÿ¶ÿ²ÿ¢ÿÿ¢ÿ­ÿ³ÿ¾ÿ¼ÿ±ÿ¦ÿ®ÿ¬ÿÀÿ·ÿ°ÿ¥ÿ¬ÿ©ÿ­ÿ¶ÿ­ÿ¸ÿ¬ÿ±ÿ¶ÿ³ÿ©ÿ®ÿ¯ÿ±ÿ·ÿ¹ÿÂÿ¹ÿ§ÿ³ÿ´ÿµÿ®ÿ¬ÿ­ÿÿ±ÿ¸ÿ¼ÿµÿ£ÿÂÿ¹ÿ»ÿ·ÿ¸ÿ¶ÿ¶ÿ¹ÿ¶ÿ­ÿ¬ÿ±ÿ±ÿµÿ¶ÿ²ÿµÿªÿ¬ÿ¼ÿ¹ÿ¸ÿ¨ÿ«ÿ²ÿÈÿ±ÿÊÿºÿ»ÿ®ÿ·ÿºÿ¼ÿ²ÿ±ÿ¹ÿÀÿ¹ÿ­ÿ©ÿ±ÿ³ÿ¬ÿ­ÿ³ÿ®ÿ·ÿ»ÿ®ÿÂÿËÿ¸ÿÂÿ´ÿÀÿ¥ÿ·ÿµÿ¬ÿ¦ÿºÿµÿ¦ÿ­ÿÃÿ·ÿªÿ­ÿºÿÂÿÂÿ¼ÿ¸ÿ¿ÿ¾ÿ³ÿ¸ÿ¿ÿºÿ¾ÿ´ÿ¥ÿ­ÿ¯ÿ¨ÿµÿ·ÿÌÿ·ÿ´ÿ²ÿÊÿ³ÿªÿÅÿÂÿ«ÿ«ÿ²ÿ°ÿªÿ£ÿ©ÿ³ÿ´ÿ³ÿ´ÿ²ÿ¬ÿ¯ÿºÿ¸ÿ¯ÿ¹ÿÃÿ³ÿºÿÇÿªÿ¼ÿÇÿ®ÿ¿ÿ¾ÿ¾ÿ±ÿ´ÿÀÿ«ÿ¶ÿ¼ÿ¶ÿ¯ÿ±ÿ²ÿ¹ÿ¹ÿµÿ®ÿ¬ÿ½ÿ¸ÿªÿºÿ¶ÿ¨ÿ«ÿ©ÿ°ÿ®ÿµÿªÿ´ÿ¨ÿ±ÿ¶ÿÿ¸ÿ¥ÿ¿ÿ«ÿ¨ÿ®ÿ¹ÿ¢ÿ½ÿµÿ¢ÿ¹ÿºÿÄÿ»ÿ½ÿ¸ÿ¤ÿ®ÿ»ÿ²ÿ±ÿ·ÿ·ÿ¸ÿ¹ÿ´ÿ®ÿ¼ÿ·ÿ·ÿµÿ¾ÿÅÿ¶ÿ©ÿªÿ¯ÿÅÿ³ÿ¶ÿ¾ÿ·ÿ·ÿ¼ÿ½ÿ«ÿ¯ÿ±ÿ·ÿ¼ÿ¾ÿ¹ÿ¬ÿ°ÿ¸ÿµÿ°ÿ°ÿ­ÿ®ÿµÿµÿ¿ÿ®ÿ¬ÿÂÿ´ÿ©ÿ¹ÿ¶ÿ¯ÿ´ÿÿ®ÿ£ÿ®ÿ´ÿÁÿÿ·ÿ·ÿ½ÿ¼ÿµÿªÿ¤ÿ¬ÿ³ÿ¬ÿ¨ÿ­ÿ±ÿ­ÿ©ÿ¡ÿ§ÿ¯ÿ­ÿºÿÁÿµÿ´ÿ¹ÿ·ÿµÿ¼ÿ´ÿµÿ­ÿ¦ÿªÿ°ÿµÿÇÿ±ÿ±ÿ£ÿÄÿ¸ÿºÿÆÿÃÿ²ÿ©ÿ¼ÿ´ÿ°ÿ³ÿµÿ±ÿ­ÿ°ÿ½ÿ³ÿ·ÿ¹ÿ¯ÿ¯ÿ¬ÿ«ÿ®ÿ®ÿ°ÿ«ÿ§ÿµÿ»ÿ®ÿ¼ÿ³ÿ©ÿ«ÿ¸ÿ¬ÿ¯ÿµÿ´ÿ¯ÿ»ÿµÿÿ¥ÿ³ÿ¢ÿªÿ©ÿ¿ÿ«ÿ³ÿ«ÿ¦ÿÁÿ¹ÿ¬ÿ±ÿ·ÿ´ÿ§ÿ³ÿ¸ÿ¦ÿ©ÿ§ÿ¬ÿ³ÿ¦ÿ©ÿµÿÁÿÁÿ±ÿ¼ÿ½ÿ»ÿ½ÿÀÿ»ÿ¸ÿ°ÿ¿ÿµÿ·ÿ¯ÿ²ÿÃÿ´ÿºÿÂÿÈÿºÿÆÿÀÿ²ÿ¼ÿ¿ÿ°ÿ±ÿ°ÿ©ÿ·ÿµÿ¢ÿ¥ÿ¬ÿ³ÿÀÿ¿ÿÂÿµÿ­ÿ¹ÿ½ÿ´ÿ·ÿ¾ÿºÿµÿ°ÿ°ÿ³ÿÁÿ¼ÿµÿµÿ°ÿ¶ÿ¬ÿ¹ÿ²ÿªÿ¨ÿ¿ÿ¹ÿµÿ°ÿÃÿºÿ·ÿ¯ÿ¨ÿ³ÿ©ÿ¿ÿ¹ÿºÿ´ÿ»ÿ½ÿºÿ³ÿ»ÿÆÿ»ÿ°ÿ°ÿµÿ²ÿ»ÿ¹ÿ¬ÿ®ÿ±ÿµÿ¹ÿ¿ÿ¿ÿµÿ»ÿ·ÿ²ÿ¹ÿ¾ÿ¶ÿ¹ÿºÿÁÿ­ÿµÿ¶ÿ¸ÿ§ÿ¤ÿµÿ´ÿ°ÿ°ÿ·ÿ±ÿ±ÿ¹ÿ½ÿ³ÿ¶ÿ´ÿ·ÿ«ÿ¥ÿ·ÿ¾ÿ·ÿ¾ÿµÿ·ÿµÿ¶ÿÄÿ¼ÿ°ÿ¯ÿ¯ÿ²ÿºÿÂÿÇÿ¾ÿ°ÿ³ÿ»ÿºÿ¬ÿ·ÿÉÿ´ÿ«ÿ¾ÿ¾ÿÀÿ¼ÿ³ÿ£ÿµÿÂÿÃÿ¼ÿ¬ÿ°ÿÃÿ±ÿÁÿµÿ¸ÿ¾ÿºÿµÿ´ÿ¹ÿÅÿ¿ÿ¸ÿÀÿ²ÿ²ÿ¼ÿÅÿ¯ÿ¶ÿ»ÿ¸ÿÃÿÀÿ¯ÿªÿ¬ÿ¼ÿÁÿºÿÅÿÁÿ¶ÿ´ÿ¸ÿ¹ÿ±ÿ®ÿ½ÿ®ÿªÿ·ÿ·ÿ­ÿ°ÿ½ÿÅÿ´ÿ¸ÿÇÿ¨ÿÀÿ¸ÿÂÿ²ÿ¨ÿ£ÿ·ÿ¼ÿºÿ§ÿµÿ½ÿ­ÿ¯ÿ¾ÿÁÿ¶ÿ§ÿ©ÿ½ÿ´ÿ²ÿ¼ÿ½ÿ¸ÿ¼ÿ½ÿ·ÿ¶ÿ²ÿ¶ÿ·ÿ¨ÿ®ÿ°ÿ±ÿ¨ÿ¶ÿ½ÿ®ÿ¾ÿ¿ÿ±ÿ­ÿ¬ÿ»ÿ°ÿ±ÿÿªÿ®ÿÅÿ®ÿ­ÿ½ÿ²ÿ¤ÿ¿ÿÉÿÅÿ¹ÿ¶ÿÅÿ¹ÿ¬ÿ¸ÿ¶ÿ©ÿ°ÿ¸ÿµÿ´ÿ­ÿ«ÿ¾ÿ¼ÿ²ÿ¶ÿ¾ÿÄÿÂÿÂÿÃÿ¾ÿ·ÿ¶ÿ½ÿÁÿºÿ°ÿ»ÿ³ÿ¹ÿ§ÿ²ÿ°ÿ­ÿ·ÿÁÿ·ÿ¿ÿ¯ÿ³ÿ»ÿ±ÿÁÿ½ÿ­ÿ¸ÿ»ÿ»ÿ¶ÿ«ÿ¶ÿ­ÿ¸ÿ¸ÿ¹ÿ¿ÿ½ÿ¸ÿ°ÿ©ÿ±ÿªÿ®ÿºÿ·ÿ°ÿ¯ÿ±ÿ¯ÿµÿ¹ÿµÿ¹ÿ³ÿ©ÿ´ÿ­ÿ¬ÿ©ÿ«ÿ´ÿ¶ÿµÿËÿ»ÿ¸ÿ¹ÿÅÿ±ÿ¸ÿÿÈÿ½ÿ¹ÿ¸ÿªÿÁÿ¸ÿºÿ¾ÿ»ÿ«ÿ±ÿ½ÿµÿËÿ¾ÿ°ÿ¹ÿ¹ÿ´ÿ¼ÿ¸ÿ¶ÿ¯ÿ°ÿÆÿÌÿÁÿ±ÿ·ÿ½ÿ¾ÿÄÿÃÿ·ÿ©ÿ±ÿ´ÿ»ÿ´ÿ²ÿ±ÿ¬ÿ³ÿ·ÿ¿ÿ®ÿªÿ¹ÿÇÿÁÿ¼ÿ»ÿµÿ­ÿÇÿ¯ÿÃÿ¼ÿ±ÿ¯ÿ½ÿ°ÿ·ÿ¼ÿ¶ÿ³ÿÿÿ¿ÿÄÿ°ÿ®ÿ¸ÿ²ÿ«ÿ©ÿ°ÿ©ÿÿ¦ÿ´ÿ·ÿ¯ÿºÿ·ÿ¼ÿ¯ÿÄÿÄÿ»ÿ¶ÿ¶ÿµÿ²ÿ¯ÿµÿºÿºÿ´ÿ°ÿµÿ³ÿÂÿÍÿ»ÿµÿ¾ÿÆÿ¼ÿ°ÿ®ÿ±ÿ¼ÿÁÿ­ÿ¦ÿµÿ¶ÿ¹ÿÁÿ»ÿ±ÿ´ÿ·ÿ²ÿºÿ³ÿ¶ÿ®ÿ¹ÿ¿ÿÇÿ©ÿ¸ÿºÿ¹ÿ¨ÿ®ÿªÿ¸ÿ½ÿ²ÿ«ÿ´ÿ½ÿ¾ÿ¶ÿ±ÿ±ÿ­ÿ¸ÿ¾ÿµÿ±ÿ¾ÿÁÿ³ÿ·ÿÂÿ¸ÿ²ÿ²ÿ´ÿ¼ÿ»ÿ³ÿ§ÿ¶ÿÅÿµÿ½ÿÄÿÇÿ·ÿÑÿÈÿªÿ¾ÿÅÿ»ÿ´ÿ©ÿÈÿÇÿ±ÿÈÿÆÿ»ÿ¸ÿ¸ÿ´ÿ¸ÿ¬ÿ¶ÿ¹ÿ¸ÿ·ÿµÿ¸ÿ¾ÿ¹ÿ¯ÿ¶ÿÀÿ·ÿ«ÿ¼ÿºÿ¾ÿ°ÿ¸ÿ¾ÿÿ»ÿ·ÿ¿ÿ±ÿ²ÿÃÿµÿÂÿ¹ÿ·ÿ¯ÿ¾ÿ·ÿªÿ´ÿ¸ÿºÿ½ÿºÿ®ÿºÿºÿ¶ÿ¿ÿ¹ÿ³ÿ¼ÿ¸ÿ®ÿ±ÿ¯ÿ½ÿ»ÿ¼ÿ¼ÿ­ÿ¤ÿ­ÿ»ÿ¾ÿ¿ÿ´ÿ¹ÿÀÿÿ®ÿ¹ÿ¾ÿ©ÿÀÿ¿ÿ¹ÿÅÿÁÿ´ÿ°ÿ°ÿ´ÿ³ÿ­ÿ³ÿ¾ÿÀÿÁÿ¿ÿ°ÿ¬ÿ´ÿ¹ÿ¾ÿÁÿºÿ°ÿ²ÿ¹ÿ¬ÿ´ÿÁÿªÿ°ÿºÿ«ÿ±ÿ±ÿÃÿ¹ÿÀÿÄÿÇÿÆÿÅÿÁÿ´ÿ±ÿ±ÿºÿ¼ÿ²ÿ³ÿ±ÿ¿ÿ¸ÿ»ÿ¸ÿµÿÇÿ·ÿÇÿ³ÿ»ÿ¯ÿ¹ÿ¯ÿ³ÿµÿÅÿ±ÿÀÿ¹ÿ¹ÿ«ÿ´ÿ¶ÿµÿ´ÿ¬ÿ¯ÿ²ÿ·ÿ¼ÿ·ÿ¶ÿµÿ¶ÿ½ÿ´ÿ¹ÿÄÿ¸ÿ¥ÿ°ÿ­ÿ²ÿ±ÿ²ÿ½ÿ»ÿ®ÿ¶ÿ®ÿ®ÿ¸ÿ·ÿ«ÿ³ÿÂÿ¶ÿ«ÿºÿÂÿ½ÿÄÿÁÿ¬ÿ®ÿ±ÿ¼ÿÂÿÅÿ½ÿÆÿÆÿ´ÿ³ÿ«ÿ°ÿ©ÿ¾ÿ°ÿ°ÿ¬ÿ¬ÿ½ÿ½ÿ¿ÿ°ÿ´ÿ»ÿ´ÿ´ÿ¹ÿ¶ÿ´ÿ³ÿ¹ÿ»ÿ±ÿ¿ÿµÿ¯ÿ¯ÿ¶ÿ°ÿ¶ÿ³ÿ ÿ¹ÿÅÿ­ÿ·ÿ¾ÿ¹ÿ¶ÿ¢ÿªÿ¶ÿ¬ÿ®ÿ¹ÿµÿ´ÿ½ÿ»ÿ¾ÿÂÿ¶ÿ²ÿ²ÿ²ÿºÿ¹ÿÀÿ¨ÿ­ÿ°ÿ³ÿµÿ±ÿ´ÿ«ÿ«ÿ°ÿ»ÿ¶ÿ¹ÿÅÿ¾ÿ·ÿ»ÿ¸ÿ¼ÿÀÿ³ÿ³ÿ½ÿ·ÿ¸ÿ¿ÿ¿ÿ¡ÿ«ÿ³ÿ£ÿ±ÿÁÿ´ÿ«ÿ­ÿ³ÿ²ÿ´ÿ·ÿ¯ÿ¨ÿ©ÿ¬ÿ·ÿÄÿÍÿÊÿ¼ÿ·ÿµÿÃÿ¨ÿ¶ÿÃÿÂÿÃÿÀÿ®ÿ¯ÿ°ÿ¼ÿºÿ²ÿ©ÿªÿ³ÿ¶ÿ¹ÿ¬ÿ¦ÿÿµÿ²ÿªÿ¹ÿ¯ÿ¥ÿ¡ÿ¯ÿ­ÿ»ÿ½ÿ¾ÿ¹ÿÿ¢ÿ©ÿ©ÿ¥ÿ¥ÿÿÿ|ÿ|ÿwÿÿÿÿ§ÿ©ÿ­ÿ¹ÿ«ÿºÿ²ÿµÿÉÿ±ÿ³ÿºÿ·ÿµÿ°ÿ±ÿµÿ¸ÿÀÿ´ÿ²ÿÇÿ«ÿ¯ÿ¯ÿ¦ÿÂÿ®ÿºÿ­ÿ­ÿ¼ÿ²ÿ­ÿ°ÿ»ÿ¼ÿ¸ÿÃÿ¼ÿ®ÿ°ÿ¡ÿ«ÿ­ÿ¨ÿÉÿ¡ÿÃÿ¶ÿ£ÿ©ÿ¡ÿ¯ÿ¶ÿ¨ÿ¤ÿ¥ÿ«ÿ³ÿ²ÿ¬ÿ¨ÿµÿ´ÿ±ÿ±ÿ¼ÿ³ÿµÿ´ÿ²ÿ³ÿ·ÿ¾ÿ½ÿ¿ÿ´ÿ±ÿ·ÿµÿ¼ÿ¿ÿ¸ÿÅÿÄÿ·ÿ¶ÿ±ÿÕÿ¼ÿ»ÿ¾ÿÇÿÁÿ³ÿ«ÿ´ÿºÿ²ÿ±ÿ·ÿ¶ÿ¼ÿ°ÿÀÿ¶ÿ°ÿ­ÿ¸ÿÂÿ¸ÿºÿÉÿ¸ÿ·ÿ½ÿºÿ­ÿ¯ÿ¶ÿªÿ¹ÿÆÿ°ÿÁÿ·ÿÁÿ©ÿ¤ÿ¸ÿ¯ÿ´ÿÀÿ»ÿ»ÿ³ÿ­ÿ·ÿÀÿ¸ÿ®ÿ·ÿ¸ÿ¼ÿ¶ÿ¹ÿÀÿ³ÿ©ÿ®ÿ±ÿÀÿ­ÿ§ÿ«ÿ±ÿ´ÿ°ÿ­ÿ±ÿÃÿÀÿ³ÿ·ÿ½ÿ¿ÿ¯ÿ±ÿ¥ÿºÿ²ÿµÿÃÿ¹ÿ±ÿ¿ÿÃÿºÿ®ÿ·ÿ¹ÿ½ÿªÿÄÿ®ÿ±ÿÄÿ·ÿ²ÿºÿÅÿ¹ÿ¯ÿºÿ·ÿ³ÿ¯ÿ¦ÿªÿ³ÿ¹ÿÃÿ²ÿ¬ÿ±ÿ®ÿ¹ÿ³ÿ«ÿ©ÿÿÿÿwÿyÿÿhÿZÿ~ÿvÿWÿMÿ_ÿVÿZÿrÿwÿlÿuÿÿ¢ÿ¶ÿÆÿµÿ±ÿÊÿ¼ÿ¯ÿ´ÿ­ÿªÿ³ÿ¼ÿ¾ÿ¸ÿ³ÿ²ÿ¦ÿ©ÿÂÿ¥ÿ®ÿ°ÿ´ÿªÿ¸ÿ±ÿ¨ÿ­ÿ´ÿºÿ¿ÿÂÿ³ÿµÿ¯ÿÌÿ·ÿ¸ÿ¿ÿÃÿ¿ÿºÿ¿ÿÃÿÉÿÎÿ±ÿ£ÿ~ÿtÿÿÿqÿÿÿÿÿ¡ÿªÿ°ÿµÿ´ÿ¯ÿ»ÿ¶ÿ´ÿ®ÿ²ÿ½ÿ²ÿ¬ÿ³ÿ´ÿ°ÿµÿÁÿÈÿÿ²ÿ¢ÿ©ÿ¥ÿ©ÿ­ÿ¶ÿ½ÿ»ÿ´ÿ´ÿ·ÿ´ÿ¾ÿ¸ÿ¸ÿ±ÿ¯ÿ½ÿ½ÿ·ÿ»ÿ·ÿ«ÿÿÿ¬ÿµÿ²ÿÆÿ¢ÿ¿ÿ­ÿ¹ÿ»ÿ¶ÿ²ÿ´ÿ·ÿ²ÿ«ÿ´ÿÅÿµÿºÿµÿÅÿÅÿÀÿ¹ÿÂÿÇÿÊÿÇÿ¨ÿ©ÿÿªÿ«ÿÅÿÃÿ·ÿ²ÿ¸ÿ½ÿ³ÿ¬ÿ¸ÿ¹ÿ°ÿ¾ÿ¾ÿÌÿÇÿ²ÿ´ÿ»ÿÀÿ¿ÿ¹ÿ¸ÿ¹ÿ´ÿ¼ÿÐÿ«ÿ¬ÿ«ÿºÿ¸ÿ²ÿ¶ÿºÿºÿ»ÿ²ÿ°ÿ¯ÿÏÿ¶ÿ´ÿ»ÿµÿ³ÿ¶ÿ±ÿ©ÿ³ÿ»ÿ¥ÿ¹ÿªÿÁÿ¸ÿ½ÿ¹ÿ·ÿºÿ·ÿ»ÿ¹ÿ¸ÿ´ÿ´ÿÀÿ·ÿ¾ÿ¿ÿÅÿÐÿÊÿµÿ«ÿ¹ÿ¦ÿ¶ÿªÿ¹ÿ¶ÿ³ÿ±ÿ°ÿ°ÿ­ÿºÿ³ÿÀÿ¸ÿ¾ÿ¹ÿÄÿ¹ÿ¾ÿØÿÓÿ°ÿ´ÿ¹ÿÆÿÃÿ°ÿ¶ÿÁÿÅÿ»ÿµÿ¸ÿ³ÿ¶ÿ±ÿºÿ«ÿÅÿ·ÿ¸ÿÃÿÀÿ±ÿ±ÿÁÿ¼ÿ¾ÿ»ÿ·ÿ¬ÿ¿ÿºÿ¼ÿÄÿÁÿ½ÿºÿÆÿ¸ÿ½ÿ®ÿ°ÿ°ÿµÿ»ÿ¶ÿ®ÿ¹ÿÆÿÃÿ¿ÿÆÿµÿ·ÿ¸ÿ²ÿ±ÿ¶ÿ¼ÿ¼ÿ­ÿ·ÿ¸ÿÇÿ¸ÿ¼ÿÄÿ¾ÿÀÿÊÿºÿÎÿ¶ÿ¼ÿ¹ÿ·ÿ°ÿ®ÿ±ÿ¸ÿ½ÿ¶ÿµÿÃÿÐÿÀÿ¼ÿ¾ÿ¹ÿ²ÿ­ÿÅÿÂÿ¾ÿ²ÿ¾ÿÀÿºÿÂÿÇÿ¹ÿºÿ°ÿÉÿ¾ÿÆÿ½ÿ¶ÿ¹ÿ¼ÿ¸ÿ³ÿ¼ÿÄÿ²ÿÍÿ²ÿªÿ½ÿ½ÿ­ÿ±ÿ¿ÿÇÿ¾ÿ©ÿ¸ÿÀÿÃÿÀÿ¼ÿÅÿÁÿ¶ÿÅÿ½ÿ¬ÿ­ÿÄÿËÿÀÿÆÿ¶ÿ³ÿÃÿ°ÿ»ÿ»ÿ·ÿ¶ÿ¸ÿ·ÿ ÿªÿ¤ÿ ÿªÿ±ÿ¶ÿ¹ÿ·ÿ´ÿ©ÿÂÿ³ÿ®ÿ°ÿµÿ»ÿ¹ÿ´ÿÀÿÍÿµÿÅÿÅÿ¼ÿ¹ÿ¾ÿ¿ÿ½ÿ«ÿ·ÿ©ÿÂÿ¶ÿ·ÿ½ÿ¸ÿ±ÿ²ÿ³ÿ¸ÿ»ÿ¹ÿ¿ÿÀÿ¸ÿºÿÓÿºÿºÿÅÿÐÿÃÿÀÿÁÿ¼ÿÁÿÁÿµÿ·ÿ¶ÿ³ÿ¸ÿ¼ÿÀÿµÿ«ÿ¹ÿ¼ÿµÿ²ÿ½ÿ¿ÿÂÿÇÿÀÿ±ÿ¯ÿµÿ¦ÿ¶ÿ»ÿºÿÃÿÇÿ»ÿ³ÿ²ÿ¹ÿÅÿÊÿÇÿ³ÿ£ÿ¥ÿ¬ÿ¯ÿ¬ÿ¶ÿÁÿµÿ©ÿªÿ¬ÿ¬ÿ¬ÿ¯ÿ½ÿ·ÿÂÿ¼ÿ·ÿ½ÿÆÿËÿÏÿ°ÿ¡ÿ¬ÿ©ÿ±ÿ¹ÿºÿ¶ÿ§ÿ¸ÿ¨ÿ¯ÿ°ÿ±ÿ¬ÿ©ÿ°ÿ³ÿ©ÿ·ÿ¶ÿªÿ»ÿÇÿ½ÿ¯ÿ¨ÿ¥ÿ®ÿ¢ÿÿÿ¤ÿ°ÿ¨ÿ¦ÿ¶ÿ»ÿ°ÿ´ÿ¬ÿÿ®ÿ©ÿ®ÿ¸ÿ´ÿ§ÿ¢ÿ«ÿ¢ÿ¢ÿ£ÿµÿ¹ÿ¸ÿ¿ÿÀÿ¶ÿ¯ÿ¢ÿ£ÿ¢ÿ¬ÿ¶ÿ²ÿ¦ÿ ÿÿÿÿ®ÿ¯ÿ¢ÿ¤ÿ¢ÿ¢ÿªÿ¥ÿÿ¥ÿÿ¶ÿ§ÿ ÿÿÿ¤ÿ©ÿÿÿÿÿÿÿ¦ÿ¤ÿÿ¡ÿ¨ÿ ÿÿÿ¨ÿ®ÿ±ÿ¬ÿ¡ÿÿ¦ÿ¦ÿÿ¦ÿ£ÿ©ÿÿ¤ÿªÿ´ÿ¬ÿÿÿ«ÿ¥ÿ¯ÿÿ£ÿ ÿ¤ÿ¥ÿ¥ÿ¥ÿ¡ÿÿÿ§ÿ£ÿÿÿ£ÿÿÿÿÿ¢ÿ²ÿ¬ÿ©ÿ©ÿµÿ°ÿ«ÿ¶ÿ½ÿ·ÿ±ÿ©ÿ¥ÿ«ÿ¥ÿµÿ·ÿ¯ÿ²ÿ¹ÿ®ÿªÿ·ÿ·ÿ¸ÿ¦ÿ±ÿ¼ÿ½ÿ·ÿ¦ÿªÿµÿ´ÿ¬ÿ¥ÿ¢ÿ·ÿºÿ¬ÿ²ÿ¸ÿ´ÿ·ÿ½ÿ¸ÿ¨ÿÿ¢ÿ¬ÿ¶ÿ«ÿÌÿ¿ÿ²ÿªÿ©ÿ­ÿ¶ÿºÿ°ÿ£ÿ ÿ±ÿ¬ÿµÿ¥ÿ´ÿ²ÿ°ÿ­ÿÿÿÿ ÿ¡ÿÿ¦ÿºÿ¹ÿºÿ¼ÿ©ÿ ÿ­ÿ°ÿ¬ÿ®ÿ¡ÿ¦ÿµÿªÿªÿ¥ÿÿ¡ÿ«ÿ«ÿ®ÿ°ÿ¯ÿÿ¦ÿ²ÿ³ÿ¦ÿ¤ÿªÿ®ÿ¬ÿ«ÿ²ÿ¯ÿÿ§ÿ­ÿ«ÿ¨ÿ¹ÿ¨ÿ®ÿ­ÿ©ÿ´ÿ³ÿ¢ÿ®ÿ¯ÿ±ÿ±ÿ³ÿÿ£ÿ§ÿ©ÿ®ÿ²ÿ¬ÿÿÿÿÿ¯ÿ´ÿÿ²ÿ¤ÿ©ÿ©ÿ«ÿ¯ÿ¬ÿªÿ¨ÿ¦ÿªÿ£ÿ·ÿ¬ÿ³ÿ¶ÿÇÿËÿ¾ÿµÿ¨ÿ ÿ¤ÿÿ«ÿ¶ÿÿ¹ÿªÿ©ÿ³ÿ¯ÿµÿµÿ´ÿºÿ·ÿ´ÿ·ÿ«ÿ¸ÿÅÿ®ÿ®ÿ±ÿ©ÿªÿµÿ±ÿ¯ÿ²ÿ¢ÿÿ ÿºÿ´ÿ¿ÿÉÿ©ÿ¨ÿ®ÿ¡ÿÿÿ®ÿ¸ÿ®ÿ­ÿ¬ÿ¨ÿ¤ÿ§ÿ£ÿ®ÿ­ÿÿÿÿÿ§ÿ¨ÿÿ¢ÿÿÿÿ¤ÿ³ÿ®ÿ¢ÿÿ§ÿ±ÿ©ÿ£ÿ¥ÿ«ÿ¬ÿ¥ÿ§ÿ¥ÿÿÿ¡ÿÿ¦ÿ¤ÿ£ÿÿ¹ÿ»ÿ£ÿÿÿÿ«ÿµÿ°ÿ³ÿ¬ÿÿÿ°ÿ¡ÿÿÿ¢ÿ­ÿ¯ÿ­ÿ§ÿ¢ÿ§ÿ©ÿ±ÿºÿ­ÿ¡ÿ·ÿªÿºÿÀÿ¼ÿ¯ÿ§ÿ°ÿ°ÿ°ÿ¹ÿµÿ°ÿ³ÿ·ÿ°ÿºÿ«ÿÁÿ¶ÿ¯ÿªÿ¯ÿ©ÿ°ÿ°ÿ¡ÿ¨ÿ¶ÿ«ÿ­ÿªÿ´ÿ«ÿÌÿ©ÿÈÿ²ÿªÿ®ÿ·ÿªÿÿ®ÿ·ÿµÿ®ÿÿ¡ÿ±ÿªÿ±ÿ¡ÿ¬ÿ­ÿ¯ÿ«ÿ¸ÿ±ÿ¬ÿ¡ÿ¥ÿ±ÿ±ÿ©ÿ£ÿ§ÿ²ÿ´ÿ­ÿ®ÿµÿµÿ¯ÿ©ÿ¾ÿ§ÿ£ÿ²ÿµÿ¢ÿ©ÿ·ÿ±ÿ´ÿ±ÿ§ÿ®ÿ£ÿ¡ÿ ÿÿ©ÿ©ÿ¥ÿ¸ÿµÿ§ÿ°ÿ¯ÿ´ÿ¼ÿ°ÿ¦ÿ©ÿ¥ÿ£ÿ©ÿµÿ¨ÿ®ÿÿªÿ®ÿ²ÿÄÿ·ÿ¶ÿ¼ÿ¸ÿµÿ®ÿ¯ÿ·ÿ¶ÿ´ÿ¸ÿ²ÿ¸ÿ·ÿ§ÿÿ ÿ½ÿÀÿ¢ÿªÿ¬ÿ¬ÿ¸ÿ±ÿµÿ´ÿ®ÿ±ÿ¯ÿ¶ÿ½ÿ¸ÿ»ÿ»ÿ©ÿ´ÿµÿ¹ÿ¼ÿÀÿ¿ÿ­ÿ¸ÿ¶ÿ©ÿ¥ÿ­ÿ¯ÿ®ÿ¸ÿ½ÿ®ÿÿ¥ÿ§ÿ§ÿ®ÿ¢ÿ©ÿ´ÿµÿµÿ¦ÿ¥ÿµÿ­ÿ³ÿµÿÿ ÿ£ÿ¥ÿ·ÿªÿÿ­ÿÿÿºÿ¨ÿ¥ÿ¬ÿ£ÿ§ÿ¤ÿ´ÿ¦ÿ§ÿ¨ÿ¨ÿ«ÿÿÿ¨ÿ§ÿ ÿÿÿ§ÿ¦ÿ­ÿ³ÿ¶ÿÿ¨ÿ«ÿ¨ÿ±ÿ¦ÿ ÿ©ÿ·ÿ­ÿ©ÿ­ÿ¦ÿ¤ÿ«ÿ¨ÿ¨ÿ®ÿ¥ÿ¡ÿ£ÿ ÿ³ÿ«ÿªÿ¢ÿ¦ÿ®ÿ«ÿÿ·ÿ¬ÿ¦ÿ¥ÿ©ÿÿÿ¥ÿ°ÿ®ÿ¡ÿ¦ÿ«ÿ ÿ ÿ¡ÿ·ÿ£ÿ¹ÿ£ÿ¥ÿ¬ÿ·ÿ¨ÿ®ÿ¤ÿ°ÿµÿ¥ÿ¤ÿ¥ÿ¬ÿ«ÿ¯ÿ¯ÿ©ÿ©ÿ¬ÿ¬ÿ±ÿ²ÿ«ÿ·ÿºÿªÿ´ÿ¥ÿ²ÿ¶ÿÁÿµÿ³ÿ©ÿ¶ÿºÿÃÿ¿ÿ«ÿ©ÿ®ÿ­ÿ©ÿ®ÿ±ÿ¼ÿ¸ÿ¤ÿ¯ÿ¹ÿ¿ÿ¾ÿ¹ÿµÿºÿ¸ÿªÿÿºÿ±ÿ¯ÿÆÿ¼ÿ²ÿºÿ³ÿ»ÿ¹ÿ»ÿµÿ°ÿªÿ«ÿ±ÿ´ÿ±ÿ¬ÿ°ÿµÿ¶ÿ°ÿ©ÿ´ÿ³ÿ¹ÿ§ÿ¦ÿ­ÿ»ÿ¤ÿ½ÿÈÿ¶ÿ¯ÿ¶ÿµÿµÿªÿÿ£ÿ³ÿ°ÿ¯ÿ±ÿ°ÿ¬ÿ¨ÿ·ÿ­ÿ§ÿ´ÿ²ÿºÿ·ÿ°ÿ¿ÿ¸ÿ¾ÿ¸ÿµÿ±ÿ¹ÿ¸ÿ¥ÿ¸ÿ»ÿ¬ÿµÿÁÿÀÿ­ÿªÿ¶ÿÀÿÃÿ¶ÿªÿ¹ÿÀÿ¸ÿ½ÿºÿÅÿÇÿ·ÿ°ÿ¬ÿ«ÿµÿºÿÃÿ½ÿ´ÿ³ÿ©ÿ»ÿ¨ÿ¶ÿ¬ÿ°ÿ°ÿ±ÿµÿ²ÿ¯ÿºÿ¶ÿ®ÿ»ÿÂÿºÿ¸ÿ¼ÿ¶ÿ§ÿ­ÿ±ÿ²ÿºÿ¯ÿÁÿÃÿ®ÿ¿ÿ¿ÿ½ÿ¾ÿÀÿ¶ÿ®ÿ²ÿÅÿ¨ÿ¸ÿÀÿ¹ÿ¶ÿ¼ÿ²ÿ¾ÿÆÿºÿªÿ£ÿ¶ÿ¿ÿ®ÿ¼ÿÂÿ±ÿÂÿ±ÿ±ÿ£ÿ®ÿ½ÿ¬ÿªÿ£ÿÑÿ¶ÿÆÿ±ÿ¨ÿÀÿµÿ°ÿ©ÿ¯ÿÇÿ¿ÿ¶ÿ®ÿ¹ÿ¿ÿ½ÿ½ÿ¹ÿ¬ÿ²ÿ­ÿ¥ÿµÿ·ÿ¿ÿ¹ÿµÿÄÿ¼ÿºÿ¯ÿ±ÿ°ÿ»ÿ¼ÿµÿ²ÿ½ÿ¹ÿÂÿ¿ÿ¸ÿ¹ÿÂÿ¸ÿ¼ÿºÿ²ÿ¨ÿ§ÿ®ÿ½ÿ½ÿ¾ÿ·ÿ¼ÿÅÿÇÿ¼ÿµÿ·ÿ³ÿ¼ÿÃÿ½ÿ¹ÿ¸ÿ¶ÿ¥ÿ¯ÿ¦ÿ¸ÿ«ÿ·ÿ®ÿ¬ÿ¤ÿ¨ÿ¾ÿ³ÿ»ÿ¥ÿ¸ÿ®ÿÅÿ¾ÿ·ÿ¶ÿ¾ÿºÿ¶ÿ®ÿ»ÿÀÿ ÿ¥ÿ±ÿ±ÿ±ÿ®ÿ·ÿ¸ÿ©ÿ«ÿ»ÿÁÿÀÿ³ÿ±ÿ¯ÿ»ÿ§ÿ®ÿ£ÿ¬ÿÄÿ´ÿ«ÿ®ÿÎÿ«ÿ¾ÿ¹ÿ¿ÿ¤ÿ¡ÿºÿ¯ÿ¬ÿ®ÿ®ÿ²ÿ©ÿ³ÿ·ÿªÿ²ÿ½ÿ­ÿ©ÿ ÿÿªÿ¬ÿµÿµÿ±ÿ¸ÿºÿ´ÿ´ÿ°ÿ±ÿ¨ÿ°ÿ¶ÿ¼ÿ¯ÿ¾ÿ¼ÿÃÿ¹ÿ¯ÿ­ÿ·ÿµÿ®ÿ¾ÿ®ÿ¹ÿ¿ÿ´ÿ¶ÿ·ÿ½ÿÊÿ³ÿµÿ®ÿ·ÿµÿ½ÿµÿ²ÿ¿ÿ·ÿ§ÿ°ÿÇÿËÿÁÿ¾ÿ¸ÿ²ÿ®ÿ®ÿ½ÿ¼ÿ¦ÿ­ÿÅÿ¿ÿ¼ÿÆÿ¹ÿºÿÀÿÃÿ¸ÿ°ÿºÿ¯ÿ·ÿÄÿÅÿ»ÿ²ÿ¯ÿ½ÿ³ÿªÿ·ÿÿ ÿ·ÿºÿ¯ÿºÿ°ÿ±ÿ³ÿ»ÿ¶ÿ«ÿ±ÿ±ÿ¸ÿÃÿ¾ÿ¯ÿ¨ÿ±ÿ¼ÿ¼ÿ­ÿ¯ÿºÿµÿºÿ°ÿ¬ÿ³ÿ¬ÿ³ÿ­ÿ¥ÿ¬ÿ½ÿ¹ÿµÿ±ÿ­ÿªÿ­ÿ±ÿ½ÿ»ÿ®ÿ³ÿ½ÿ¶ÿ³ÿ±ÿ»ÿÁÿ²ÿ®ÿºÿ¾ÿºÿµÿ±ÿ³ÿ·ÿ¼ÿÂÿÇÿÄÿ¹ÿ¹ÿ¾ÿ¶ÿ²ÿ®ÿ¤ÿ®ÿ¶ÿ·ÿªÿ­ÿ«ÿ«ÿ¡ÿ¥ÿ¾ÿ«ÿ°ÿ¸ÿ¬ÿºÿÄÿ·ÿ¸ÿ´ÿÁÿ¦ÿ©ÿ±ÿ¦ÿºÿ¯ÿ¯ÿ½ÿ½ÿºÿ»ÿ·ÿ½ÿ±ÿ­ÿ®ÿ°ÿºÿ³ÿ·ÿ½ÿ±ÿ¶ÿ³ÿ­ÿ²ÿ°ÿ®ÿ¶ÿ¯ÿ·ÿ¹ÿ·ÿÀÿ¸ÿ±ÿ¬ÿ¾ÿ°ÿ´ÿ¶ÿ£ÿ²ÿ²ÿ¸ÿºÿ¹ÿ¯ÿ«ÿÃÿ¼ÿ»ÿ·ÿ»ÿÿ¹ÿÁÿ¾ÿ±ÿ°ÿªÿµÿºÿÃÿÅÿÄÿ¶ÿ³ÿ¶ÿ°ÿ±ÿÅÿÇÿ´ÿ¹ÿ°ÿ§ÿµÿ®ÿ¤ÿ°ÿ¬ÿ¹ÿ·ÿ¯ÿ³ÿ²ÿ¬ÿ©ÿ±ÿ¸ÿ¶ÿªÿ¨ÿ³ÿ¾ÿ¾ÿ¼ÿ¿ÿ·ÿ²ÿÂÿ·ÿ©ÿ²ÿ¹ÿ¾ÿ®ÿ¸ÿºÿ»ÿ¹ÿ³ÿ²ÿ°ÿ»ÿ»ÿ»ÿ½ÿ¬ÿ¤ÿªÿ·ÿÄÿ½ÿ¸ÿ·ÿ³ÿ¸ÿÂÿµÿ¨ÿ³ÿ«ÿÄÿºÿ«ÿ¬ÿ¥ÿ¡ÿ£ÿ§ÿ·ÿ²ÿ¦ÿ¯ÿ¸ÿµÿ·ÿ«ÿ´ÿ¼ÿ®ÿºÿÁÿ¶ÿ²ÿ¸ÿªÿ­ÿ¬ÿ­ÿ«ÿ¥ÿ¨ÿ³ÿªÿ¬ÿºÿ¹ÿ¯ÿ«ÿ±ÿ»ÿÄÿÃÿ¾ÿºÿ¶ÿ¾ÿºÿ»ÿ¶ÿ´ÿ¹ÿ²ÿ´ÿ®ÿ²ÿ¸ÿ¯ÿ©ÿ¼ÿÅÿ±ÿ¡ÿÿ²ÿ·ÿÄÿ´ÿÈÿËÿÃÿ·ÿ¸ÿ§ÿ¬ÿ®ÿ¾ÿ¹ÿºÿ¼ÿÀÿ¼ÿ­ÿ®ÿ±ÿ©ÿªÿ²ÿ´ÿ±ÿ¯ÿ­ÿ³ÿ¸ÿ¸ÿÃÿ½ÿ¯ÿ±ÿºÿ·ÿ¬ÿ«ÿ¦ÿ¶ÿ·ÿ«ÿÀÿ¾ÿ¶ÿ¤ÿ¾ÿªÿ¾ÿÿ¾ÿµÿºÿ»ÿ½ÿÉÿ³ÿµÿºÿ³ÿ·ÿºÿ»ÿ¶ÿÂÿÂÿ¯ÿ°ÿ¯ÿ¯ÿ¸ÿ¸ÿ³ÿ®ÿ®ÿºÿÀÿµÿ°ÿ°ÿ°ÿ³ÿµÿµÿ¼ÿ´ÿºÿºÿ½ÿ½ÿ³ÿÄÿµÿ­ÿ±ÿ¶ÿ´ÿ­ÿ´ÿÊÿ´ÿ¥ÿ¹ÿÆÿÁÿÁÿ¯ÿ®ÿÀÿµÿ¼ÿ®ÿ®ÿ¥ÿµÿ¾ÿ¸ÿ´ÿ²ÿ¯ÿªÿµÿ°ÿ¤ÿ¸ÿ¸ÿ¬ÿ¯ÿ©ÿ¯ÿ´ÿ°ÿ¹ÿµÿ½ÿÄÿ¼ÿ±ÿ°ÿ©ÿ£ÿºÿ©ÿËÿÀÿ»ÿÅÿ»ÿ­ÿ«ÿµÿ¶ÿ«ÿµÿ±ÿ¤ÿ«ÿ¹ÿµÿ»ÿºÿ°ÿ©ÿ´ÿÃÿºÿ±ÿ¯ÿ¬ÿºÿÄÿ¹ÿ·ÿ·ÿ«ÿ°ÿ¹ÿ¶ÿ»ÿ¦ÿ³ÿ»ÿÂÿ±ÿ¸ÿ¾ÿ½ÿ¾ÿ¸ÿ©ÿ·ÿ¸ÿ´ÿ®ÿ¹ÿ³ÿÄÿ´ÿ´ÿ³ÿ´ÿ·ÿµÿ¶ÿµÿ·ÿ´ÿ§ÿ¬ÿ®ÿ¯ÿ´ÿ«ÿ±ÿ¼ÿÁÿ´ÿ¼ÿºÿ¸ÿ¾ÿØÿÎÿºÿÊÿÃÿ¿ÿ¾ÿ¸ÿ´ÿ¸ÿ·ÿ¯ÿÏÿ¿ÿÅÿÉÿºÿ½ÿ¼ÿ»ÿÇÿÁÿºÿºÿ¶ÿ»ÿºÿ¶ÿ¹ÿÃÿÂÿ¬ÿ®ÿ¿ÿµÿ¨ÿ¬ÿÂÿÃÿ·ÿ´ÿ´ÿ¸ÿ´ÿ¬ÿÂÿ»ÿ¯ÿºÿ½ÿ»ÿ®ÿÃÿªÿ¹ÿ¼ÿ¶ÿ ÿºÿ·ÿÂÿÀÿ¶ÿ¿ÿÀÿºÿÀÿ¿ÿ²ÿ®ÿµÿ¸ÿ·ÿ½ÿÁÿ²ÿ±ÿ¼ÿ°ÿ¥ÿ°ÿ·ÿµÿÆÿ»ÿ©ÿÊÿÿ­ÿ´ÿÌÿºÿ»ÿÁÿºÿÀÿÆÿ½ÿ°ÿ°ÿ·ÿ°ÿ­ÿ¾ÿÅÿ¾ÿ¼ÿºÿ´ÿ®ÿµÿ¾ÿ»ÿ³ÿ½ÿºÿ­ÿ°ÿ°ÿ­ÿ¶ÿ¢ÿ¸ÿÂÿ±ÿ´ÿ¹ÿÂÿ½ÿ´ÿ¶ÿ¾ÿ¿ÿÅÿËÿ¼ÿ¾ÿÇÿ¾ÿ»ÿ¶ÿ«ÿ£ÿÿ¸ÿ¾ÿ²ÿ®ÿ®ÿ¹ÿÀÿ±ÿ¿ÿ±ÿÄÿ½ÿ­ÿ¯ÿºÿªÿ·ÿ²ÿÂÿ«ÿ³ÿ´ÿ´ÿ¬ÿªÿ±ÿ°ÿ·ÿ¾ÿ¼ÿ¸ÿ²ÿ¼ÿ¹ÿ´ÿ¸ÿµÿ«ÿ¢ÿ³ÿ¶ÿ»ÿ¼ÿªÿ«ÿÀÿ¸ÿ´ÿ¼ÿÂÿÄÿ³ÿÿ³ÿ¹ÿ½ÿÌÿ»ÿ´ÿÃÿÊÿ¾ÿªÿ±ÿ½ÿÐÿËÿ²ÿ¯ÿ¶ÿÅÿÂÿ­ÿ²ÿ¹ÿ¥ÿ¯ÿ´ÿ·ÿ·ÿ¶ÿ´ÿÁÿµÿ²ÿ½ÿÁÿ¶ÿ²ÿ¹ÿ½ÿ½ÿ·ÿ¹ÿ¿ÿ¾ÿ»ÿ½ÿ±ÿ»ÿ¹ÿÈÿ½ÿÿ©ÿ¶ÿ¨ÿÀÿ´ÿ¹ÿ»ÿªÿ¡ÿ¢ÿ­ÿ¯ÿ§ÿ¨ÿ²ÿ¿ÿÆÿ»ÿ°ÿÃÿºÿ±ÿ¬ÿ¯ÿÀÿµÿ®ÿªÿ´ÿªÿ°ÿ¢ÿ²ÿºÿ²ÿÀÿÄÿÃÿ¶ÿ¼ÿ¾ÿ°ÿ¯ÿ¹ÿ¾ÿÁÿ»ÿ¯ÿ´ÿ°ÿ½ÿÈÿ´ÿ³ÿ¯ÿ³ÿ¸ÿ¿ÿÃÿÊÿ½ÿ¯ÿ®ÿ·ÿ·ÿ½ÿ¾ÿ»ÿµÿ¬ÿ³ÿ»ÿÂÿÃÿÁÿ´ÿºÿÀÿÈÿ³ÿ°ÿµÿÇÿµÿ¿ÿ²ÿ®ÿ³ÿµÿ±ÿ®ÿ²ÿµÿ°ÿ®ÿ´ÿ¼ÿ¾ÿºÿ­ÿ¯ÿÿ²ÿ°ÿ­ÿ©ÿ©ÿ¬ÿ°ÿµÿ¸ÿ½ÿ¥ÿ¨ÿ°ÿ¦ÿ¦ÿ­ÿÿÿÿ£ÿ£ÿ ÿÿ ÿÿ¼ÿ¸ÿ±ÿ¨ÿ´ÿÃÿ®ÿ¦ÿ¯ÿ²ÿ­ÿ­ÿ­ÿ¶ÿ¼ÿ±ÿ±ÿ·ÿ¹ÿ½ÿµÿ¦ÿ½ÿ·ÿªÿÃÿ¹ÿªÿªÿ°ÿ·ÿ¯ÿ¯ÿ´ÿÀÿ¹ÿ¯ÿ±ÿªÿ­ÿ­ÿ©ÿ·ÿ©ÿ°ÿ±ÿ¾ÿ¹ÿ¦ÿ­ÿ»ÿ¹ÿºÿÿÿ¦ÿ¨ÿ«ÿ·ÿµÿ¡ÿ¤ÿ²ÿ·ÿ´ÿ²ÿ¿ÿ¸ÿµÿ³ÿ³ÿµÿÁÿ¹ÿ¹ÿ³ÿ¨ÿ²ÿÂÿ¾ÿ¸ÿºÿ¯ÿ­ÿ¯ÿ¤ÿµÿÆÿÇÿ°ÿ½ÿÊÿÂÿ·ÿºÿÁÿ·ÿ·ÿ±ÿ®ÿ±ÿ¯ÿ½ÿ³ÿ½ÿ¾ÿºÿ®ÿ»ÿ¸ÿÀÿ½ÿ½ÿ½ÿ¿ÿ¾ÿ³ÿ«ÿ±ÿªÿ©ÿ½ÿºÿºÿÀÿ±ÿ½ÿ£ÿ¬ÿºÿµÿ¸ÿ¶ÿ±ÿ·ÿ±ÿ®ÿ±ÿ¶ÿ¸ÿ·ÿÃÿÃÿÂÿ¿ÿµÿ¯ÿ½ÿ°ÿ´ÿ»ÿ±ÿ³ÿ´ÿ°ÿµÿ¾ÿ¼ÿ¶ÿ±ÿ«ÿÈÿ³ÿËÿ·ÿ¹ÿ¨ÿÁÿ´ÿ»ÿÀÿµÿ¼ÿ¹ÿ±ÿ³ÿ¹ÿ»ÿµÿ±ÿ¹ÿ¼ÿ»ÿÊÿ½ÿ¬ÿ¼ÿÁÿ°ÿ¯ÿ¾ÿÁÿ²ÿ¬ÿ®ÿ®ÿµÿ²ÿ°ÿ¶ÿ³ÿ¹ÿ°ÿ«ÿ²ÿºÿ´ÿ­ÿ¨ÿÿÿÿÿÿÿpÿrÿMÿWÿUÿPÿXÿVÿnÿiÿrÿ{ÿnÿzÿÿÿ¸ÿºÿ¼ÿÁÿÄÿ´ÿ¬ÿ³ÿ²ÿ¨ÿ°ÿ¶ÿµÿ½ÿ´ÿ¨ÿ°ÿ®ÿÌÿ ÿ±ÿ½ÿ¬ÿ´ÿ¹ÿ°ÿ©ÿ¯ÿ¸ÿÂÿÉÿÂÿ¸ÿ¯ÿ³ÿÐÿÁÿÁÿÀÿÃÿºÿµÿºÿ¸ÿ³ÿ·ÿ½ÿÌÿ­ÿÿ`ÿÿZÿ\ÿÿÿ|ÿÿÿ¡ÿ§ÿ¬ÿµÿÁÿ¼ÿ¹ÿ±ÿ¾ÿ¸ÿ±ÿ±ÿ¹ÿÂÿÄÿ»ÿ·ÿºÿ´ÿ¿ÿÁÿ ÿ­ÿ´ÿ¾ÿ¹ÿÅÿÆÿ¶ÿ¯ÿ´ÿºÿÂÿ³ÿ¯ÿ«ÿ½ÿÄÿÃÿ¼ÿ°ÿ­ÿ°ÿ²ÿ¯ÿ§ÿ®ÿ©ÿ´ÿ·ÿ·ÿ´ÿ·ÿ¯ÿ»ÿ¸ÿ±ÿ¸ÿ·ÿ«ÿ¯ÿ»ÿ°ÿ®ÿ£ÿ´ÿ½ÿ°ÿµÿ¹ÿ¸ÿ·ÿ«ÿ¨ÿ¿ÿªÿ¾ÿ½ÿÌÿ¶ÿ´ÿµÿ¯ÿ±ÿ®ÿ®ÿ»ÿ¼ÿ¯ÿ¹ÿÂÿÄÿÈÿ¼ÿ¢ÿ­ÿÀÿ¿ÿ·ÿ²ÿ«ÿ³ÿ¶ÿÑÿ²ÿ³ÿ¸ÿÁÿÈÿ½ÿ²ÿ´ÿ¼ÿ½ÿ±ÿ¸ÿ¬ÿÏÿ®ÿ´ÿ¾ÿ½ÿ®ÿ±ÿºÿ±ÿ·ÿ´ÿªÿ³ÿÿÿ±ÿÄÿ¼ÿ¹ÿ¿ÿÁÿ¿ÿµÿµÿ²ÿ°ÿ³ÿ¼ÿ¾ÿ¶ÿ½ÿºÿ®ÿ¨ÿ¢ÿÂÿ»ÿ³ÿ¿ÿÍÿ¼ÿ´ÿ«ÿ¶ÿÁÿ¼ÿ»ÿ½ÿ´ÿ­ÿ³ÿ²ÿ»ÿ¬ÿ¹ÿÂÿ»ÿºÿ­ÿµÿ¿ÿÃÿ¸ÿ´ÿ¼ÿÂÿ¹ÿ¶ÿ¶ÿ°ÿ´ÿ­ÿ©ÿ°ÿ¹ÿªÿ³ÿ¹ÿ½ÿ¸ÿ²ÿ»ÿÀÿ´ÿ·ÿ´ÿ¨ÿ®ÿÀÿÊÿÃÿµÿ±ÿ¸ÿ´ÿ·ÿµÿ¶ÿ¹ÿÀÿ¼ÿ³ÿ´ÿºÿ¹ÿÀÿÂÿ¸ÿËÿ²ÿ¸ÿ¯ÿºÿÆÿ»ÿºÿ·ÿ»ÿ¯ÿ¶ÿÁÿ´ÿ±ÿµÿ¸ÿ¾ÿÁÿ¼ÿÄÿ»ÿ¤ÿ»ÿ¶ÿ¸ÿ³ÿ­ÿ¹ÿÀÿ½ÿ³ÿ½ÿÍÿ¿ÿ½ÿºÿ·ÿ³ÿ²ÿÉÿÃÿ¿ÿ½ÿ³ÿ²ÿ¸ÿÅÿÁÿ³ÿ¶ÿ³ÿ¿ÿÄÿ½ÿµÿ¶ÿÀÿÂÿ¸ÿ°ÿ°ÿ¸ÿµÿÇÿ¼ÿµÿºÿ»ÿ±ÿ­ÿ¾ÿÐÿÌÿ±ÿ»ÿ¾ÿÂÿÀÿºÿ»ÿ½ÿ«ÿ¿ÿ¼ÿ¹ÿÀÿÃÿ½ÿ¼ÿ¾ÿ°ÿ¶ÿÎÿÅÿ¿ÿ¶ÿ¶ÿ¹ÿºÿµÿÿÿ ÿ¨ÿ¤ÿ°ÿ²ÿ´ÿ½ÿ±ÿ®ÿÃÿ¹ÿ¶ÿ¬ÿ¾ÿÃÿ¶ÿ¸ÿÊÿËÿªÿÂÿ´ÿ®ÿ¼ÿÄÿÁÿÁÿ°ÿ·ÿ¯ÿ¿ÿ¸ÿ¹ÿºÿ±ÿ®ÿ¾ÿÇÿÅÿ¼ÿ´ÿ¿ÿÀÿºÿ½ÿ»ÿÈÿÑÿ´ÿ®ÿ®ÿ¸ÿÂÿ¾ÿ®ÿ¸ÿ¬ÿ´ÿ³ÿ¯ÿ·ÿ·ÿ¹ÿºÿ¸ÿ¶ÿÆÿ²ÿ¯ÿ²ÿ±ÿ®ÿµÿºÿ¯ÿºÿ±ÿ¯ÿ¶ÿ­ÿ³ÿ¾ÿ¼ÿ®ÿ®ÿ½ÿºÿ»ÿ»ÿ»ÿ¬ÿÿ¦ÿ®ÿ¬ÿ®ÿ°ÿ½ÿ¿ÿ±ÿ®ÿ·ÿ±ÿ±ÿµÿµÿ¯ÿºÿ»ÿµÿ´ÿ»ÿ¿ÿÇÿ»ÿ©ÿ¶ÿ²ÿ·ÿÀÿÁÿÂÿ°ÿ«ÿµÿ©ÿ­ÿ°ÿªÿ¦ÿ¯ÿ±ÿªÿ¶ÿ°ÿ¯ÿ«ÿ³ÿ´ÿ«ÿ©ÿ¨ÿÿ¢ÿ¨ÿªÿªÿ¯ÿªÿ©ÿ¹ÿ²ÿ¨ÿªÿ¹ÿ®ÿÿÿ¢ÿ¦ÿÿ¢ÿ§ÿÿ§ÿ¨ÿ¥ÿ¯ÿ¶ÿ³ÿ¶ÿºÿ¦ÿ£ÿ®ÿ¯ÿ£ÿÿ¨ÿ¦ÿ¤ÿ¯ÿ¨ÿÿÿÿ¨ÿ®ÿ¬ÿ¤ÿÿ¢ÿ§ÿÿÿ«ÿ«ÿ¢ÿ¡ÿ¢ÿÿÿ¡ÿ±ÿ»ÿÿÿÿÿÿÿÿ ÿ¢ÿ¨ÿ¥ÿÿÿ¬ÿ®ÿ°ÿ¥ÿÿÿÿ­ÿ¢ÿÿÿªÿ¦ÿ£ÿ­ÿ°ÿ£ÿÿ¥ÿ¦ÿ¯ÿ¦ÿÿ©ÿ§ÿ¤ÿÿÿ¦ÿªÿÿ¦ÿÿÿÿÿÿ¦ÿ¬ÿ¤ÿ ÿ«ÿ¸ÿ«ÿ§ÿ°ÿ³ÿ´ÿ±ÿ´ÿ®ÿÿÿ§ÿ°ÿ¾ÿ®ÿÆÿÑÿËÿ¼ÿ²ÿ¬ÿ¯ÿ¶ÿ¹ÿ´ÿ·ÿÁÿ»ÿ·ÿ¨ÿ©ÿ¬ÿ¤ÿ¨ÿµÿ¨ÿÿ²ÿÿ²ÿµÿ«ÿ®ÿ°ÿ¦ÿÿÿ¢ÿ±ÿ¯ÿ²ÿ¼ÿ¼ÿ´ÿ¨ÿ®ÿ¶ÿ¸ÿÄÿµÿªÿ·ÿ¤ÿ¸ÿ©ÿ­ÿ±ÿ°ÿ¸ÿµÿÿÿÿªÿªÿ«ÿ³ÿ³ÿ»ÿ¸ÿ¹ÿ®ÿÿ ÿ«ÿ®ÿ®ÿ³ÿ¤ÿ§ÿ¾ÿ©ÿ­ÿ²ÿ©ÿ±ÿ¿ÿ¼ÿÅÿ©ÿ¥ÿ²ÿ¸ÿ³ÿ±ÿ°ÿ±ÿ­ÿ®ÿºÿµÿ¨ÿªÿ¡ÿÂÿªÿªÿÿ§ÿ­ÿ¯ÿ®ÿ­ÿ§ÿÿ°ÿ¯ÿ¡ÿªÿ®ÿÿÿ©ÿ²ÿ¬ÿ£ÿ¨ÿ®ÿÿÿ©ÿÎÿÇÿ®ÿ ÿ¡ÿ¢ÿÿ¥ÿ¯ÿ¬ÿ£ÿ¥ÿÿÿÿ¶ÿ±ÿµÿ¾ÿ¿ÿ¾ÿ·ÿ³ÿ«ÿÿ±ÿ¼ÿ³ÿÿ¶ÿ°ÿ¢ÿ£ÿÿ¤ÿ®ÿ©ÿ¦ÿ³ÿºÿ¸ÿ»ÿºÿ½ÿÃÿºÿ°ÿ«ÿ£ÿªÿ´ÿ³ÿ«ÿ¢ÿ¢ÿ¥ÿ­ÿ´ÿºÿ°ÿ¯ÿÂÿ²ÿ«ÿ¦ÿÿÿ¨ÿ­ÿ®ÿ®ÿ¨ÿ£ÿªÿ¨ÿ¨ÿ©ÿ°ÿ¦ÿÿ£ÿ¥ÿ²ÿ²ÿ¦ÿ­ÿÿÿ¢ÿ ÿ¯ÿ¯ÿªÿ¡ÿÿ«ÿ±ÿ§ÿ©ÿ±ÿ±ÿ­ÿ©ÿ®ÿ±ÿªÿ¯ÿÿ²ÿÿ¯ÿ£ÿ²ÿ¼ÿµÿ²ÿ­ÿÿÿ­ÿ®ÿ©ÿ®ÿÿ­ÿ¢ÿÿ¡ÿÿ ÿ¬ÿ±ÿ±ÿªÿÿ¡ÿ£ÿ¤ÿ°ÿ³ÿ±ÿ§ÿ£ÿ§ÿ±ÿÂÿ¿ÿ«ÿ­ÿ·ÿ¶ÿ²ÿ©ÿ¸ÿ´ÿ·ÿ´ÿÃÿ¶ÿ¿ÿ·ÿ¸ÿ³ÿ®ÿ©ÿ®ÿ¯ÿ¥ÿ®ÿ¾ÿªÿ¯ÿ¬ÿÂÿ¯ÿÍÿ¬ÿ¹ÿ¨ÿÿ±ÿ¸ÿÀÿ²ÿ¦ÿ²ÿ¹ÿ±ÿ¨ÿ¥ÿµÿ«ÿ¬ÿÿ©ÿ¨ÿ§ÿÿ©ÿ®ÿ£ÿ¥ÿ«ÿ«ÿ¤ÿ ÿ¥ÿÿÿ¨ÿ¶ÿµÿ©ÿ¤ÿ§ÿ¾ÿ§ÿÿÿ¯ÿ¯ÿ¨ÿ«ÿ±ÿ­ÿªÿ«ÿ¨ÿ¢ÿ ÿ¢ÿ§ÿ£ÿ¦ÿ°ÿ©ÿµÿªÿ«ÿ»ÿ«ÿ£ÿ¶ÿ»ÿ®ÿ§ÿ£ÿÿÿ¹ÿ¬ÿ½ÿÿ±ÿ£ÿ°ÿ±ÿ°ÿ¯ÿ¶ÿ³ÿ¼ÿ¾ÿ³ÿ¶ÿ³ÿ«ÿ¶ÿ±ÿÀÿºÿ¶ÿ¡ÿ¬ÿªÿ¨ÿ¨ÿ®ÿ«ÿ¬ÿ§ÿ²ÿ»ÿ®ÿªÿ¹ÿ¹ÿ¬ÿ·ÿ¹ÿ¼ÿ¯ÿ¶ÿÿÿ£ÿ¹ÿ¹ÿÂÿ¯ÿ³ÿ¯ÿªÿªÿªÿªÿ®ÿµÿ¸ÿ²ÿ¤ÿ­ÿ¯ÿ°ÿ£ÿ«ÿ¦ÿ´ÿ°ÿÿ¤ÿÿÿ¥ÿ¤ÿ¦ÿ­ÿ°ÿ¯ÿ°ÿ±ÿÿÿÿÿÿ ÿÿ§ÿÿÿ¦ÿ¯ÿ§ÿ©ÿ¦ÿ«ÿªÿ¤ÿÿÿ¦ÿ§ÿ£ÿ¢ÿ¤ÿ¦ÿ§ÿ±ÿ¯ÿµÿ©ÿ­ÿÿªÿ«ÿµÿªÿ§ÿ«ÿ°ÿ«ÿ¨ÿ¸ÿ¹ÿ«ÿ¤ÿ©ÿ³ÿ¯ÿ¡ÿ ÿ ÿ³ÿ´ÿ®ÿ­ÿ¥ÿ±ÿ¨ÿÿ­ÿ²ÿªÿ¥ÿ¡ÿÿ¡ÿªÿªÿ©ÿ©ÿ£ÿ¨ÿ®ÿÿ£ÿ­ÿ¥ÿ«ÿ©ÿ¶ÿ«ÿ·ÿ¡ÿ±ÿ¨ÿ¦ÿ¬ÿªÿÿ£ÿ«ÿ³ÿ±ÿ®ÿ«ÿªÿ°ÿ²ÿ³ÿ´ÿ¦ÿ³ÿºÿ´ÿ¹ÿÿ®ÿ²ÿ¼ÿºÿµÿµÿµÿ®ÿ­ÿ²ÿ«ÿ®ÿ«ÿ«ÿ¯ÿ¾ÿ¼ÿ·ÿºÿ§ÿ¨ÿ¯ÿ¼ÿÇÿÆÿ·ÿ«ÿ´ÿ®ÿ¬ÿÇÿÿ¯ÿ·ÿÆÿÁÿÁÿ©ÿ¶ÿ¸ÿ¶ÿ¶ÿ²ÿ®ÿµÿ³ÿ°ÿ²ÿ«ÿ´ÿ¹ÿ´ÿ¶ÿ°ÿ§ÿ£ÿ¯ÿÅÿ½ÿ©ÿ¥ÿÆÿ´ÿÈÿÅÿ±ÿÉÿ¯ÿ»ÿ¼ÿ²ÿ±ÿ·ÿºÿ¼ÿºÿ°ÿ­ÿµÿ´ÿ¨ÿ¥ÿ²ÿ²ÿÇÿºÿÆÿºÿ´ÿ¾ÿ½ÿ¶ÿ¿ÿµÿ¹ÿ²ÿ·ÿ¿ÿºÿ¿ÿ¼ÿ½ÿ´ÿ³ÿ·ÿ½ÿ¿ÿ²ÿªÿµÿ¿ÿ¼ÿ¶ÿ«ÿ»ÿÀÿ²ÿ·ÿ©ÿ¶ÿºÿ°ÿÂÿ¬ÿ´ÿÿ«ÿ²ÿ°ÿ²ÿ°ÿªÿ£ÿ¹ÿµÿ°ÿ¾ÿ¿ÿ¶ÿ§ÿªÿÀÿ¿ÿ¸ÿ¶ÿ¯ÿ¯ÿ´ÿ±ÿ´ÿ®ÿ¶ÿ¼ÿ¿ÿ³ÿ´ÿÄÿµÿµÿ½ÿ·ÿ«ÿ¶ÿµÿ°ÿ³ÿµÿ±ÿ¹ÿÀÿ¸ÿ¶ÿ»ÿ¼ÿ²ÿ©ÿ±ÿ³ÿ·ÿÅÿÀÿÃÿ½ÿ²ÿ©ÿ¯ÿ®ÿ½ÿÿ¨ÿ°ÿ¿ÿ¨ÿ³ÿÁÿÅÿ¹ÿ®ÿ·ÿ¥ÿÌÿÀÿ³ÿµÿ±ÿ»ÿ¾ÿ¿ÿ¾ÿ³ÿ¬ÿ±ÿ¬ÿ¦ÿ±ÿ¸ÿÃÿ½ÿ¸ÿÉÿÆÿ²ÿªÿ°ÿ®ÿ¯ÿÅÿºÿ°ÿÂÿ¿ÿµÿÆÿ¼ÿ³ÿ¸ÿ¾ÿ´ÿºÿ¿ÿªÿ¬ÿ³ÿµÿ½ÿ¿ÿ²ÿ¸ÿ¼ÿ¾ÿ»ÿ±ÿ¸ÿ³ÿ¸ÿ¼ÿ»ÿÁÿ±ÿ¢ÿ²ÿ¿ÿ´ÿºÿ¸ÿÁÿÕÿÂÿ»ÿÆÿ´ÿ¥ÿÕÿºÿ·ÿ¼ÿÈÿÄÿºÿ´ÿ·ÿ°ÿ¶ÿ³ÿ¾ÿÀÿ³ÿ½ÿÄÿ±ÿ«ÿ·ÿ¾ÿµÿ«ÿ§ÿ£ÿ¹ÿ³ÿ¨ÿªÿ²ÿÀÿ¸ÿÂÿ­ÿ¬ÿ½ÿµÿ©ÿ±ÿÎÿ¯ÿ¾ÿ¹ÿ¼ÿ¦ÿ´ÿ­ÿ¯ÿ°ÿ³ÿ®ÿ³ÿ°ÿ¸ÿ°ÿ¬ÿ±ÿ³ÿ®ÿ¬ÿ¯ÿ¶ÿºÿ·ÿ¶ÿ´ÿ·ÿ¾ÿ³ÿ¸ÿ´ÿ¿ÿ´ÿ¶ÿ¶ÿ±ÿ¾ÿÀÿ¬ÿ¯ÿ¸ÿÀÿ¥ÿµÿÈÿ¬ÿ¹ÿ¯ÿ²ÿ½ÿ­ÿÃÿÁÿ¹ÿ½ÿ¿ÿ±ÿ¶ÿ³ÿÃÿ­ÿ«ÿ»ÿÄÿÀÿ³ÿ­ÿÀÿÎÿ¶ÿ­ÿ¸ÿ»ÿ·ÿ¬ÿÀÿÄÿ³ÿ¸ÿ®ÿÈÿ¾ÿÉÿÊÿ¬ÿÍÿÂÿ½ÿ¨ÿ±ÿ´ÿ·ÿ«ÿµÿ·ÿËÿºÿ´ÿÃÿ¸ÿ³ÿµÿ°ÿ¯ÿÀÿ»ÿ±ÿ¿ÿ»ÿ¹ÿ¹ÿÁÿ¼ÿ¯ÿ´ÿµÿ¼ÿÇÿ½ÿ¬ÿ¬ÿ°ÿ·ÿ»ÿ¬ÿ¬ÿ¶ÿ¸ÿ³ÿªÿ¦ÿ¹ÿÂÿ±ÿÿ¬ÿ³ÿÁÿ¬ÿ·ÿ´ÿ³ÿ¦ÿ³ÿ¬ÿ¶ÿÀÿ°ÿ²ÿ¶ÿ±ÿ³ÿ°ÿ²ÿÃÿÀÿ´ÿµÿ¹ÿµÿ¹ÿºÿ¹ÿ´ÿ·ÿËÿÆÿ¹ÿ³ÿµÿÀÿ»ÿ°ÿ±ÿ®ÿ©ÿ»ÿÀÿ¸ÿÁÿ·ÿ¶ÿ²ÿ¨ÿ»ÿ´ÿ­ÿ°ÿ¹ÿÆÿÁÿ³ÿ¯ÿ«ÿµÿ®ÿ¡ÿ°ÿ±ÿÂÿ°ÿ¶ÿÁÿ¾ÿ¸ÿ¼ÿ¿ÿÄÿ´ÿ¹ÿºÿ±ÿ½ÿ»ÿµÿ¾ÿ½ÿ»ÿ½ÿµÿ´ÿÄÿÂÿÅÿ½ÿ±ÿ¸ÿ§ÿ¬ÿÁÿ±ÿ³ÿ²ÿ²ÿ¤ÿ¼ÿ·ÿªÿ¬ÿ¾ÿ¹ÿ±ÿ©ÿ¬ÿÑÿ¼ÿºÿµÿÁÿ½ÿµÿ®ÿ®ÿ¯ÿ¼ÿ°ÿªÿ¤ÿ³ÿ¾ÿ¶ÿ°ÿ°ÿ¯ÿªÿ³ÿÄÿ¸ÿ±ÿ¼ÿ¸ÿµÿ¥ÿ­ÿ·ÿµÿ·ÿ¿ÿ±ÿ«ÿ³ÿ¶ÿ½ÿ´ÿ´ÿ¢ÿ»ÿÀÿ­ÿÕÿ·ÿ°ÿ¥ÿ¿ÿ±ÿ¨ÿÉÿÄÿ¬ÿºÿµÿ»ÿ¹ÿµÿ¼ÿÅÿ¿ÿ¾ÿºÿ¾ÿ¸ÿµÿ³ÿ¯ÿµÿ¼ÿ§ÿ¢ÿ¹ÿ´ÿ¯ÿ²ÿ³ÿ«ÿ¯ÿ´ÿ­ÿ±ÿ¶ÿ¾ÿ¶ÿ¨ÿºÿ¹ÿ°ÿ»ÿ¸ÿ·ÿ®ÿ£ÿ­ÿ§ÿ¬ÿ¸ÿªÿÒÿ³ÿ±ÿ¿ÿ¬ÿ³ÿ®ÿ³ÿ³ÿÿ±ÿºÿÄÿÅÿ½ÿºÿ²ÿ²ÿ¹ÿÂÿÃÿ»ÿ¹ÿ´ÿ¶ÿ¸ÿ²ÿºÿµÿ¬ÿ´ÿ¶ÿ´ÿÉÿÉÿ±ÿºÿ´ÿÆÿ¼ÿ½ÿ²ÿ³ÿ³ÿ¥ÿ§ÿ£ÿ½ÿÀÿ·ÿ¡ÿÁÿ¼ÿ¾ÿ¶ÿÀÿµÿ¯ÿ²ÿºÿ¾ÿµÿ³ÿ»ÿ¿ÿ·ÿ¸ÿ»ÿ¹ÿ´ÿªÿ©ÿ´ÿ¹ÿµÿ¶ÿºÿ¸ÿ¼ÿ²ÿ§ÿ¶ÿÂÿ»ÿ¸ÿ´ÿ¥ÿ¶ÿ¾ÿ©ÿ´ÿ¹ÿÆÿ­ÿµÿ§ÿÃÿ¸ÿ»ÿ»ÿÂÿµÿ³ÿ¾ÿ³ÿ»ÿ¿ÿµÿ»ÿ´ÿºÿ¶ÿ´ÿ¾ÿ²ÿ³ÿ²ÿ°ÿ³ÿ²ÿ¹ÿ½ÿ»ÿ¼ÿ¹ÿ³ÿ»ÿÄÿ·ÿ®ÿ®ÿ±ÿ¶ÿ¸ÿ´ÿµÿ¹ÿ²ÿ¼ÿ³ÿ©ÿ¹ÿ·ÿ¯ÿ£ÿµÿËÿÂÿ¶ÿ²ÿ·ÿ¾ÿËÿ±ÿ°ÿ¼ÿ¸ÿÿ¶ÿ»ÿ»ÿ»ÿÂÿ½ÿ¯ÿ¨ÿ ÿ­ÿ²ÿ¬ÿ¶ÿ½ÿÀÿ¿ÿºÿ¼ÿÀÿ¼ÿ´ÿ½ÿ·ÿ¶ÿ¼ÿÖÿ¹ÿ»ÿ¤ÿ§ÿ«ÿ§ÿÀÿËÿÓÿ»ÿ½ÿ»ÿ­ÿªÿ©ÿ¹ÿ¯ÿÁÿµÿ°ÿ·ÿºÿ´ÿ¼ÿ´ÿ­ÿ·ÿ¹ÿ½ÿÅÿ½ÿ®ÿ­ÿºÿ½ÿ·ÿ½ÿ·ÿ«ÿ°ÿµÿ¸ÿ¶ÿ¤ÿ³ÿ·ÿ¿ÿ¼ÿ³ÿÊÿ¸ÿËÿ½ÿ£ÿ³ÿ³ÿ±ÿ¹ÿ½ÿ¯ÿ«ÿ¹ÿ´ÿ¯ÿ·ÿ½ÿ¸ÿµÿ´ÿµÿµÿ°ÿ¯ÿ¯ÿ²ÿ·ÿ¼ÿÁÿÀÿ»ÿ½ÿ¼ÿ³ÿ¯ÿ²ÿÅÿÀÿºÿ·ÿÃÿ¡ÿ§ÿÎÿÃÿËÿ´ÿ¨ÿÈÿªÿ»ÿÂÿ¶ÿ¸ÿ½ÿºÿÈÿÊÿ¹ÿ¸ÿÃÿÌÿ½ÿ°ÿ¼ÿÂÿ¿ÿ¸ÿ±ÿ¹ÿ¸ÿ³ÿ²ÿÃÿºÿºÿ®ÿ½ÿÃÿ¨ÿªÿ½ÿ¸ÿ¶ÿ³ÿ·ÿ³ÿ²ÿ¿ÿ§ÿ²ÿµÿ´ÿÿ°ÿ«ÿ¹ÿÁÿµÿ´ÿ¿ÿ½ÿ»ÿµÿ²ÿ¶ÿ¯ÿµÿÃÿÀÿ²ÿ¥ÿ¼ÿ°ÿÿºÿ²ÿÃÿÆÿÇÿÇÿÇÿÇÿÿÊÿÀÿ¸ÿ´ÿ½ÿÄÿ»ÿºÿ±ÿ¯ÿ·ÿµÿ´ÿ¹ÿÁÿ¾ÿ½ÿ»ÿ¶ÿ¹ÿºÿºÿ¹ÿÀÿ¾ÿ±ÿ»ÿÃÿµÿ¯ÿ³ÿ¾ÿµÿ²ÿºÿ¿ÿ©ÿ«ÿ´ÿ¿ÿ¹ÿ»ÿ·ÿ¶ÿ¹ÿ¿ÿµÿ¸ÿ»ÿµÿ¶ÿ½ÿ³ÿ°ÿ¶ÿ¯ÿ¹ÿ±ÿ¹ÿÊÿÉÿ¹ÿÀÿ³ÿÉÿ»ÿÉÿ¶ÿÆÿ°ÿ½ÿÆÿ°ÿ¼ÿÁÿ¶ÿ§ÿ±ÿ®ÿ«ÿ¦ÿ°ÿ´ÿ»ÿÁÿºÿ¶ÿ¶ÿ¸ÿ´ÿ¸ÿºÿ­ÿ®ÿ°ÿ±ÿ¼ÿ³ÿµÿ¹ÿ«ÿ°ÿµÿ©ÿ¼ÿ¾ÿ­ÿ´ÿªÿ½ÿÀÿ½ÿ¹ÿ¶ÿ»ÿ½ÿ·ÿ®ÿ¨ÿ¥ÿ±ÿ·ÿÿ¥ÿ¸ÿ¦ÿ¯ÿ±ÿ·ÿ²ÿ¯ÿ»ÿµÿ²ÿ¼ÿÅÿ¼ÿ°ÿ¶ÿªÿ¯ÿ­ÿ­ÿµÿ·ÿ³ÿµÿ»ÿ·ÿ¶ÿ½ÿ¸ÿ¼ÿÅÿÂÿºÿÐÿÊÿ­ÿ°ÿ¥ÿ­ÿ¿ÿÆÿ­ÿ¯ÿªÿ½ÿµÿ´ÿ·ÿ±ÿ®ÿ­ÿºÿÃÿ¾ÿ·ÿ´ÿÄÿµÿºÿ±ÿ°ÿ¾ÿ®ÿ°ÿªÿ¼ÿ ÿ·ÿÿ¨ÿ²ÿ¸ÿ¾ÿÃÿÂÿ¶ÿ»ÿ¼ÿ³ÿµÿ»ÿ¹ÿ¯ÿ¬ÿ«ÿ½ÿ¿ÿÌÿ¹ÿµÿ©ÿºÿÑÿËÿÏÿÄÿÏÿÄÿ¿ÿ´ÿ¹ÿ·ÿ¼ÿ»ÿµÿ¶ÿ½ÿ¿ÿ¼ÿÀÿ¸ÿºÿ¶ÿ·ÿ·ÿ¾ÿÀÿ­ÿ©ÿÆÿ´ÿºÿ»ÿ¼ÿ¯ÿ¶ÿ²ÿ³ÿ´ÿ·ÿ¶ÿ´ÿ¼ÿ¾ÿ»ÿ«ÿ²ÿ°ÿ±ÿ©ÿ¹ÿµÿ³ÿ¢ÿ§ÿ«ÿ¡ÿ±ÿÂÿ¿ÿ½ÿ¯ÿ¥ÿ¦ÿªÿ«ÿ¬ÿ°ÿ±ÿ¹ÿÁÿ´ÿ«ÿ§ÿ¸ÿºÿ«ÿ´ÿ¤ÿµÿ¢ÿ¨ÿ¶ÿ®ÿ³ÿ¸ÿ²ÿµÿ¶ÿ­ÿ¶ÿÅÿÂÿÇÿ¹ÿ°ÿ·ÿ²ÿ¬ÿºÿ´ÿ¦ÿ¬ÿ´ÿ¾ÿµÿ°ÿ³ÿµÿ¬ÿ©ÿ¯ÿ±ÿ°ÿ¬ÿ¦ÿÿ¤ÿÄÿ¿ÿ¦ÿ½ÿÁÿ¨ÿ±ÿ«ÿ¼ÿºÿ­ÿ¬ÿ°ÿÀÿ¼ÿ«ÿ¯ÿ°ÿºÿ¹ÿµÿ»ÿ°ÿÀÿ¸ÿ»ÿ´ÿ¸ÿ¿ÿ¯ÿ¬ÿªÿ®ÿ¹ÿºÿ¸ÿ´ÿªÿ¯ÿ³ÿ½ÿ¿ÿµÿ«ÿ´ÿ¨ÿ½ÿ±ÿªÿ§ÿ¥ÿ¯ÿ¯ÿ´ÿ¶ÿ¶ÿµÿ´ÿ»ÿ´ÿ¶ÿÁÿ·ÿ½ÿÆÿ°ÿÁÿ­ÿ·ÿ³ÿ¹ÿÀÿ¼ÿºÿ´ÿ¬ÿ«ÿ®ÿ·ÿÁÿÃÿµÿÃÿÃÿÊÿ»ÿ»ÿ´ÿ·ÿ»ÿ·ÿ®ÿ¯ÿµÿÀÿ¿ÿ¹ÿ¿ÿÁÿ¾ÿ¹ÿ±ÿ´ÿ»ÿ»ÿ¼ÿµÿ±ÿ«ÿºÿ¿ÿ¾ÿÃÿ·ÿ¨ÿ¶ÿ½ÿ¯ÿ°ÿÀÿ¹ÿ¾ÿ±ÿ¸ÿÃÿ¸ÿ³ÿ®ÿ²ÿ¸ÿ°ÿ­ÿ»ÿÃÿ¾ÿ±ÿ²ÿ¶ÿºÿÀÿ¼ÿ·ÿ¸ÿ¬ÿ¯ÿºÿ¿ÿ¹ÿ¹ÿºÿ¸ÿ¹ÿ±ÿ¶ÿÅÿ»ÿ°ÿ°ÿ±ÿ²ÿ³ÿ³ÿ©ÿ­ÿ§ÿ ÿ¦ÿ²ÿ¯ÿÿÿwÿKÿaÿgÿ3ÿJÿuÿyÿdÿ[ÿdÿpÿrÿwÿÿ¥ÿÅÿ»ÿËÿÄÿ»ÿºÿ¸ÿ·ÿ¸ÿ´ÿ¸ÿ¸ÿ¹ÿ¼ÿ¶ÿ²ÿµÿ¾ÿ½ÿÓÿ±ÿ·ÿ³ÿÅÿ´ÿ¨ÿ®ÿ·ÿÁÿÆÿÄÿÀÿ¸ÿ©ÿ³ÿÅÿ¿ÿÆÿÇÿÁÿ¿ÿ»ÿºÿµÿ­ÿ«ÿ²ÿÄÿ£ÿ£ÿ{ÿOÿYÿxÿlÿZÿYÿkÿÿÿÿ«ÿ°ÿÆÿÁÿ·ÿ·ÿÂÿ±ÿµÿ¾ÿ¹ÿ¸ÿ¹ÿ´ÿ´ÿ¸ÿ±ÿ·ÿ°ÿ²ÿ¨ÿ¤ÿ®ÿµÿ¶ÿ®ÿ¬ÿ´ÿ³ÿ±ÿÀÿ¾ÿ¬ÿ¸ÿ»ÿºÿÃÿ²ÿ«ÿ¬ÿ¸ÿ½ÿ¬ÿÿ©ÿ¶ÿºÿ´ÿºÿ´ÿºÿ¥ÿ¿ÿÁÿ·ÿ¸ÿ¸ÿ¸ÿ¶ÿ¯ÿ¸ÿ¯ÿ´ÿ¸ÿÂÿ¼ÿ²ÿ«ÿ¸ÿºÿ¯ÿµÿ·ÿ ÿ²ÿ¬ÿ¾ÿÀÿ²ÿ¯ÿ°ÿµÿµÿ°ÿ´ÿ¸ÿ³ÿ¬ÿ½ÿ¹ÿÁÿ¿ÿ¨ÿ§ÿ©ÿ²ÿºÿ¶ÿ²ÿ·ÿ°ÿÊÿ¿ÿ¸ÿÌÿÄÿÂÿ¹ÿµÿ½ÿÄÿ¿ÿ·ÿ·ÿ´ÿÄÿºÿ¾ÿ¶ÿ¹ÿµÿ¶ÿ¸ÿ·ÿ½ÿÅÿÏÿºÿ ÿÿ¾ÿÆÿ¸ÿ»ÿÅÿÅÿ»ÿ°ÿ±ÿ¬ÿ£ÿ½ÿ³ÿ°ÿªÿ´ÿ¶ÿºÿ½ÿ«ÿªÿ½ÿ´ÿÅÿºÿ½ÿ¸ÿµÿ²ÿºÿÁÿ»ÿ½ÿ­ÿ£ÿ°ÿ·ÿ½ÿµÿ½ÿÅÿ¿ÿµÿ¸ÿ¶ÿµÿ»ÿ»ÿÈÿ»ÿ®ÿ¸ÿ»ÿ±ÿ­ÿ¯ÿ­ÿ«ÿ²ÿµÿ¸ÿ¸ÿ¾ÿÈÿÁÿ¸ÿ¾ÿ½ÿ³ÿ°ÿºÿ¾ÿ¹ÿÄÿÅÿÃÿµÿ¬ÿ¸ÿªÿ«ÿ·ÿ·ÿ·ÿ½ÿ¹ÿ´ÿ»ÿÀÿ¶ÿ°ÿ©ÿ³ÿ§ÿªÿ±ÿ´ÿ¼ÿ°ÿ§ÿµÿ¯ÿ¶ÿ§ÿ¸ÿÂÿ¯ÿ¨ÿ´ÿºÿ¸ÿ»ÿ´ÿ¡ÿªÿªÿ¸ÿ¸ÿºÿÀÿÀÿºÿ»ÿÂÿ²ÿÂÿÊÿÅÿ¼ÿºÿ¾ÿ¾ÿ¼ÿ¼ÿ¿ÿ¹ÿ¶ÿªÿ½ÿÈÿ¼ÿ¶ÿ¼ÿ½ÿÂÿÂÿ¾ÿ»ÿ±ÿµÿÉÿÇÿ¶ÿ³ÿ·ÿµÿÅÿÂÿµÿ°ÿµÿ·ÿ´ÿ²ÿ»ÿÉÿÏÿ¬ÿºÿ½ÿ¼ÿ½ÿ½ÿ½ÿºÿ²ÿ¯ÿµÿ¹ÿ´ÿ¾ÿ¹ÿ°ÿ±ÿ¯ÿ»ÿÿÆÿÄÿ·ÿ´ÿ²ÿ´ÿ»ÿ±ÿÿ«ÿµÿ¨ÿ«ÿ³ÿ¿ÿÆÿÃÿºÿ¿ÿ¿ÿÌÿÄÿ¿ÿ·ÿ´ÿ¶ÿ¼ÿ¿ÿ°ÿ·ÿ§ÿ·ÿÊÿÆÿÀÿÁÿ¸ÿÕÿ­ÿÀÿºÿ°ÿ²ÿ¼ÿ¼ÿ´ÿÍÿÄÿ°ÿ­ÿÀÿÂÿÁÿ·ÿ©ÿÃÿ¿ÿµÿ¸ÿ¾ÿÂÿÁÿ¹ÿ¸ÿÎÿ¼ÿ½ÿ±ÿ·ÿ³ÿ²ÿ·ÿÁÿÀÿ©ÿ»ÿ¾ÿÅÿÁÿ·ÿ¹ÿ¿ÿ¾ÿ¸ÿ¯ÿ´ÿ¦ÿµÿ±ÿ¯ÿµÿ±ÿ°ÿµÿ¿ÿ¼ÿÓÿ¿ÿ¯ÿ¯ÿ®ÿ®ÿ°ÿ¸ÿ¸ÿ³ÿ©ÿ¶ÿ¸ÿ³ÿ»ÿ´ÿµÿ´ÿ»ÿ±ÿ³ÿ´ÿ³ÿ·ÿ²ÿ£ÿµÿ·ÿ²ÿ®ÿ°ÿ´ÿµÿ·ÿÀÿ½ÿ¡ÿ¿ÿ¨ÿ®ÿ­ÿ¯ÿ·ÿ§ÿ¡ÿºÿ°ÿ¯ÿ¹ÿ¾ÿËÿÌÿ·ÿ©ÿ­ÿ¤ÿ¡ÿªÿ°ÿ­ÿ¬ÿ§ÿ¥ÿ®ÿ´ÿªÿ¤ÿÿÿÿ¬ÿ±ÿªÿ«ÿ¦ÿ¡ÿ£ÿ­ÿ­ÿªÿªÿµÿ¸ÿ©ÿ¨ÿ³ÿ¶ÿ£ÿÿ®ÿ¨ÿ­ÿ¯ÿ£ÿ«ÿ§ÿÿÿ¥ÿ±ÿ²ÿ¨ÿ¤ÿ£ÿ ÿÿ¥ÿÿ©ÿÿÿ¬ÿ­ÿ¨ÿ¦ÿÿªÿÿÿÿÿÿ¡ÿÿÿ£ÿÿ§ÿÿÿ¡ÿ¹ÿ³ÿ´ÿ«ÿÿÿÿ¹ÿ°ÿÿ¥ÿ°ÿªÿ¥ÿ ÿ ÿ¢ÿ ÿªÿ¨ÿÿ ÿÿÿÿ®ÿ´ÿ ÿÿ£ÿ¢ÿÿÿÿÿ ÿÿÿÿ¨ÿ¯ÿ§ÿ¸ÿ°ÿµÿ­ÿ²ÿªÿ©ÿ°ÿ«ÿÿªÿÿ«ÿ´ÿ¯ÿ¬ÿ»ÿ¼ÿ·ÿ±ÿ­ÿ´ÿºÿ¯ÿ½ÿ®ÿÀÿ¸ÿ´ÿ£ÿÿÿ¥ÿ¯ÿ£ÿ¢ÿÿ§ÿµÿ¬ÿ®ÿ±ÿ©ÿ£ÿ¤ÿ¨ÿ¬ÿ¤ÿ¯ÿ®ÿ³ÿ·ÿ©ÿ¬ÿ²ÿ°ÿ±ÿ³ÿ¬ÿºÿ»ÿ¿ÿ¥ÿÿ¬ÿ¯ÿªÿ¯ÿ¯ÿ¨ÿ¦ÿ§ÿÿ·ÿÀÿ²ÿ­ÿ°ÿ¯ÿ¬ÿÿÿÿ¨ÿ©ÿ©ÿÿ®ÿÿ§ÿ¤ÿ ÿ¨ÿ®ÿ¥ÿ¥ÿ´ÿ³ÿÆÿ¥ÿ£ÿ¬ÿ³ÿ¡ÿ¯ÿ²ÿªÿ¯ÿºÿ¶ÿ±ÿ­ÿ¯ÿ«ÿ³ÿÿÿ¡ÿ´ÿ·ÿ®ÿ·ÿ»ÿ¢ÿ¡ÿ¯ÿ¯ÿ¦ÿ¤ÿÿÿÿ¦ÿ«ÿ§ÿ¥ÿ¤ÿ¢ÿÿÿÿ­ÿ»ÿ¿ÿ¤ÿÿÿÿ§ÿ»ÿ±ÿ ÿ©ÿ¬ÿÿÿ®ÿ³ÿ°ÿ¿ÿÀÿ®ÿ°ÿ¼ÿ´ÿ©ÿ¤ÿ¥ÿ®ÿÿ¡ÿÿÿ ÿÿÿ¦ÿ¥ÿ£ÿ¯ÿ¶ÿ·ÿÁÿÃÿ¿ÿ³ÿ½ÿ­ÿ¶ÿ³ÿ­ÿ°ÿ­ÿ¦ÿÿÿ­ÿ½ÿ£ÿ»ÿÀÿ¶ÿ­ÿ¨ÿ«ÿ¬ÿÿ¢ÿ§ÿ¤ÿ´ÿ³ÿ¤ÿ­ÿÿ¥ÿ­ÿ¦ÿºÿ°ÿ©ÿÿ¡ÿ¬ÿ¥ÿ£ÿ²ÿ­ÿ¨ÿ¡ÿ¬ÿÿÿ©ÿ©ÿªÿ²ÿ¶ÿ°ÿ°ÿ¶ÿµÿ°ÿ¥ÿªÿ»ÿªÿ¶ÿ¨ÿ­ÿ«ÿ±ÿºÿµÿ¬ÿ£ÿ¤ÿ®ÿ®ÿ¢ÿÿ¥ÿ¥ÿ²ÿ¤ÿ´ÿ¬ÿ ÿÿ¤ÿ±ÿµÿ¯ÿ¬ÿ°ÿ³ÿµÿ»ÿ°ÿ²ÿ´ÿ·ÿ¥ÿ°ÿ ÿ¡ÿ¦ÿ£ÿ²ÿÀÿºÿ¸ÿ¾ÿµÿ²ÿ¨ÿÂÿ¾ÿÃÿ¾ÿµÿ¶ÿµÿºÿµÿ§ÿ£ÿ£ÿ¤ÿ­ÿµÿªÿ§ÿ­ÿµÿ¶ÿ°ÿ¡ÿ¶ÿ®ÿÿ©ÿ°ÿ±ÿ°ÿ°ÿ·ÿ¹ÿ¬ÿ ÿ©ÿ¸ÿ¾ÿ¦ÿ£ÿ­ÿªÿ©ÿ§ÿ£ÿ­ÿ¤ÿ£ÿ®ÿ¬ÿ¤ÿ¡ÿ¡ÿ¡ÿÿ´ÿ«ÿ¬ÿ¾ÿ¬ÿ«ÿ¹ÿ³ÿµÿ¸ÿ²ÿ¯ÿ¯ÿ´ÿ³ÿªÿ¬ÿ¨ÿ®ÿªÿ¦ÿ«ÿ¯ÿ¶ÿ©ÿ®ÿ¯ÿ³ÿªÿ¯ÿ¼ÿ¶ÿ´ÿ¬ÿÿ¥ÿÿ©ÿ³ÿ¢ÿÿªÿÿ¥ÿ¯ÿÿ¶ÿ¯ÿ²ÿ´ÿ­ÿ²ÿ¾ÿ¿ÿ±ÿ¨ÿ¨ÿ¤ÿ¬ÿ«ÿÂÿÄÿ»ÿ³ÿ¿ÿªÿÿ²ÿ¬ÿ¦ÿ¨ÿ´ÿ¶ÿªÿ£ÿªÿµÿ²ÿ§ÿªÿ®ÿ¨ÿ®ÿÌÿ¬ÿ»ÿµÿ§ÿ­ÿºÿ»ÿµÿ´ÿ±ÿ¯ÿ­ÿªÿ­ÿ¯ÿ®ÿ²ÿ¤ÿ±ÿ¬ÿ£ÿ¡ÿ¶ÿ«ÿ©ÿ®ÿÿ®ÿ¥ÿ¥ÿÿ±ÿ¹ÿ´ÿ®ÿ¨ÿ¥ÿÿÿ¡ÿÿÿÿÿÿ©ÿÿ£ÿ¡ÿ²ÿ¢ÿ¯ÿ¦ÿ¦ÿÿÿÿ ÿ¤ÿ¥ÿÿÿ¦ÿ±ÿ¸ÿ£ÿªÿ´ÿµÿ¤ÿ«ÿ«ÿ®ÿ¯ÿ¬ÿ°ÿ²ÿ¥ÿ¨ÿÿ©ÿ³ÿ¬ÿ¬ÿ¦ÿ¥ÿ¥ÿ¢ÿÿ¥ÿ¶ÿºÿ«ÿ©ÿ§ÿ³ÿ¥ÿ ÿªÿ¯ÿµÿ­ÿÿ¡ÿªÿ¦ÿ¢ÿ¯ÿ°ÿ ÿ­ÿ¹ÿ¡ÿ ÿ°ÿ²ÿ¯ÿ°ÿÀÿ¤ÿºÿ±ÿ­ÿ¥ÿ£ÿ¤ÿÀÿ¦ÿÿ¥ÿ©ÿ«ÿ­ÿ©ÿ¨ÿ­ÿ­ÿ®ÿ¯ÿ°ÿ´ÿ´ÿÂÿ¸ÿÿ´ÿ­ÿ®ÿ¨ÿµÿ´ÿ­ÿ¥ÿ¦ÿ§ÿ«ÿ·ÿ¿ÿÅÿ¼ÿ«ÿ§ÿ¯ÿµÿ¹ÿ»ÿ³ÿ°ÿ·ÿ®ÿ§ÿ¸ÿ©ÿÁÿ¸ÿÂÿ±ÿ«ÿ³ÿ°ÿÀÿºÿºÿ¸ÿ¸ÿ¸ÿ¶ÿ³ÿ²ÿºÿ²ÿ«ÿµÿ±ÿ¼ÿ¹ÿ®ÿ´ÿ¼ÿ¨ÿ¬ÿ§ÿÅÿ¶ÿ°ÿ¬ÿ·ÿ­ÿ´ÿÃÿ¸ÿÂÿªÿ¢ÿ°ÿ·ÿ´ÿ¹ÿµÿ­ÿ¸ÿÂÿ¾ÿºÿµÿ±ÿ¦ÿ¶ÿÀÿÁÿµÿÈÿ¹ÿ³ÿ»ÿºÿ¸ÿ¶ÿ¥ÿ·ÿÆÿ»ÿ¹ÿ¼ÿ¾ÿ·ÿµÿºÿ¼ÿ³ÿ¸ÿÅÿ½ÿ³ÿ±ÿ°ÿºÿºÿ²ÿ¶ÿªÿ®ÿÂÿÂÿ°ÿ¶ÿ·ÿ»ÿ°ÿÿµÿ·ÿ±ÿ¸ÿÀÿÿÿ¢ÿ¶ÿ®ÿ­ÿ²ÿºÿ²ÿ¦ÿªÿµÿÁÿ¿ÿ¼ÿ´ÿ´ÿÅÿÆÿ´ÿ¬ÿÄÿµÿ·ÿ»ÿ³ÿÂÿÿ´ÿ¯ÿºÿ±ÿµÿ´ÿ¼ÿ¼ÿ³ÿ±ÿ¹ÿ»ÿ·ÿ­ÿ±ÿºÿµÿ°ÿ¯ÿ­ÿ»ÿÃÿ·ÿ°ÿ³ÿµÿÿ±ÿ©ÿ·ÿ³ÿ·ÿ»ÿ¿ÿ¶ÿ·ÿ»ÿ°ÿªÿ°ÿ¶ÿÁÿÉÿ¾ÿ²ÿ°ÿ¶ÿÁÿ¼ÿ½ÿÀÿ²ÿ¯ÿ¸ÿµÿ²ÿµÿµÿ³ÿ´ÿ­ÿ¿ÿ½ÿ³ÿ´ÿ»ÿ¥ÿ³ÿËÿ½ÿ«ÿµÿÂÿ¦ÿ¯ÿ·ÿ¯ÿ·ÿ»ÿ²ÿ¸ÿ¸ÿÁÿºÿºÿ¬ÿ«ÿ¹ÿ±ÿ·ÿËÿ¸ÿ­ÿ·ÿªÿ¡ÿ¬ÿ³ÿ¬ÿÆÿ½ÿ»ÿÂÿ®ÿ¨ÿ¯ÿ°ÿ³ÿ³ÿÿÊÿÇÿÅÿ³ÿ½ÿ»ÿ¸ÿ»ÿµÿ¸ÿ¿ÿ´ÿµÿ³ÿ¸ÿ·ÿµÿ¹ÿ¹ÿ¹ÿµÿ­ÿªÿ·ÿÄÿ¿ÿµÿ¦ÿ¢ÿ±ÿ·ÿ¯ÿ«ÿªÿµÿ¾ÿÊÿµÿµÿ¯ÿµÿ³ÿ¯ÿÃÿ±ÿ´ÿÀÿÀÿ°ÿ¿ÿ»ÿ¶ÿ³ÿ·ÿ¾ÿ»ÿ®ÿµÿ·ÿµÿ³ÿ©ÿ¦ÿ¬ÿ´ÿºÿ±ÿªÿµÿ¶ÿ²ÿ°ÿ­ÿ¸ÿµÿ¾ÿÃÿÆÿ¬ÿÀÿÅÿ¾ÿÿ­ÿ¸ÿ¯ÿÏÿ¥ÿ¶ÿ©ÿ²ÿÈÿ³ÿ¹ÿÎÿ³ÿ£ÿ±ÿ²ÿ¢ÿÿ¡ÿ¤ÿºÿ·ÿ®ÿ¶ÿµÿ°ÿ¶ÿ¶ÿµÿµÿ¯ÿºÿÃÿ¼ÿ°ÿ¬ÿ²ÿ²ÿ²ÿºÿ´ÿÀÿ¬ÿ¾ÿµÿµÿ¿ÿÆÿÃÿ±ÿÁÿ¹ÿ¶ÿ­ÿ±ÿ²ÿ·ÿ®ÿ§ÿ¼ÿ´ÿµÿ¹ÿ¸ÿ¶ÿµÿ«ÿ«ÿ¹ÿ¹ÿµÿ¾ÿÄÿ½ÿ¸ÿ´ÿ²ÿºÿ¸ÿµÿ±ÿ¬ÿ°ÿ±ÿ°ÿ³ÿ¸ÿ¹ÿ¿ÿ²ÿ´ÿ¯ÿ¼ÿÌÿ­ÿ§ÿ¹ÿ·ÿ¶ÿªÿ±ÿ°ÿ¾ÿ®ÿ³ÿºÿ®ÿ¾ÿ·ÿ¹ÿ²ÿ©ÿ²ÿ³ÿ´ÿÃÿ¸ÿ­ÿ°ÿÀÿ½ÿ¯ÿ´ÿ»ÿ³ÿ°ÿµÿ´ÿ·ÿ»ÿµÿ·ÿ¹ÿ³ÿ²ÿÁÿ¯ÿ¯ÿ·ÿ¨ÿ½ÿ´ÿÌÿ»ÿ¯ÿ®ÿ¶ÿÀÿ´ÿ½ÿ§ÿÀÿ®ÿ¬ÿ©ÿ±ÿ¨ÿ£ÿ·ÿÁÿ½ÿ½ÿ¼ÿ¬ÿ´ÿ¹ÿ¼ÿµÿºÿ¿ÿ´ÿ®ÿ¯ÿºÿÆÿÄÿÂÿÂÿÀÿ¼ÿ»ÿÂÿ»ÿ¯ÿ´ÿ®ÿ¾ÿÈÿ­ÿ¾ÿ²ÿ½ÿ¶ÿÉÿ¾ÿÀÿÊÿ¾ÿ£ÿ³ÿ»ÿÊÿÃÿ»ÿ·ÿÈÿÄÿ²ÿ¹ÿ«ÿ±ÿ¶ÿ·ÿ´ÿ¶ÿ·ÿ²ÿªÿ´ÿ¹ÿ²ÿºÿ¾ÿ¹ÿµÿÅÿÆÿ·ÿÀÿÀÿµÿ¸ÿ¸ÿ´ÿÃÿµÿ¨ÿµÿËÿÂÿÉÿºÿÃÿ¶ÿÁÿ²ÿ¨ÿ®ÿÿ³ÿ¿ÿ³ÿ·ÿÂÿ¢ÿ¦ÿ®ÿÄÿ¶ÿ³ÿ³ÿ³ÿ¤ÿ½ÿÄÿÀÿÅÿÂÿÌÿ·ÿ³ÿËÿÇÿ¹ÿ±ÿ«ÿ©ÿ²ÿ·ÿ±ÿ³ÿ«ÿ²ÿÂÿ¨ÿªÿ·ÿ¼ÿ¿ÿ¯ÿ¸ÿ±ÿ³ÿ§ÿ³ÿ¤ÿ¿ÿÃÿÁÿ±ÿÇÿÆÿ£ÿ·ÿÊÿ¼ÿÁÿ´ÿÁÿ²ÿ²ÿ©ÿ´ÿÀÿ´ÿµÿ¹ÿ«ÿµÿ¾ÿ¹ÿµÿ¹ÿ´ÿ·ÿ¬ÿ±ÿ¾ÿ·ÿ¸ÿ¿ÿ·ÿ²ÿ·ÿ«ÿ¬ÿ¯ÿ¢ÿªÿ½ÿ¼ÿ¹ÿ·ÿÁÿ¼ÿ¯ÿ¸ÿ³ÿÁÿÀÿÿ«ÿ³ÿªÿ³ÿÿ»ÿ´ÿ¿ÿ¼ÿ©ÿ»ÿÄÿºÿªÿ¸ÿ´ÿ¦ÿµÿÃÿ¾ÿ½ÿ­ÿ¹ÿÁÿ´ÿ®ÿµÿÂÿÆÿ¹ÿ¶ÿ¾ÿ¾ÿ¾ÿµÿ«ÿ¶ÿ¼ÿ»ÿ¯ÿ³ÿ¬ÿ»ÿÁÿ°ÿÀÿ²ÿ¾ÿÁÿ»ÿ°ÿÀÿ¾ÿ·ÿÌÿÍÿ´ÿ¯ÿ²ÿµÿÇÿÀÿ¼ÿ¹ÿ¶ÿ¼ÿ·ÿ¯ÿ¶ÿ°ÿ¼ÿ¿ÿ¯ÿ«ÿ·ÿÁÿÅÿÇÿÀÿ¼ÿºÿ´ÿ½ÿÉÿÂÿ¬ÿªÿ¯ÿ±ÿ«ÿ°ÿ¸ÿ¦ÿºÿ»ÿ¥ÿ¹ÿ­ÿªÿ¶ÿ¼ÿ¯ÿ®ÿÁÿÊÿ¾ÿ¹ÿÂÿ³ÿµÿ²ÿ¤ÿªÿ¦ÿ»ÿ¯ÿÁÿ¿ÿ³ÿ¹ÿµÿ°ÿ²ÿ¯ÿ·ÿ¼ÿ½ÿÃÿÄÿÆÿÆÿ½ÿ¯ÿ¸ÿÃÿ¾ÿ²ÿ³ÿÀÿÁÿ¶ÿ·ÿËÿ°ÿ½ÿ¦ÿÉÿ·ÿ³ÿ¯ÿÎÿ°ÿ¨ÿ®ÿ³ÿ±ÿµÿ´ÿµÿµÿºÿ²ÿºÿ¸ÿ»ÿ¿ÿ²ÿ´ÿÀÿ·ÿ­ÿ¬ÿ°ÿºÿ¾ÿ¼ÿ¶ÿ­ÿ¬ÿ¯ÿ¶ÿ»ÿ«ÿ°ÿºÿÀÿÁÿ°ÿÈÿ³ÿÄÿÈÿ§ÿ´ÿ»ÿ®ÿ¹ÿµÿ«ÿ¢ÿ½ÿÃÿ¸ÿÉÿÄÿ¹ÿ´ÿ¾ÿºÿ¶ÿºÿ¹ÿ±ÿ¦ÿ²ÿÇÿ½ÿ®ÿ³ÿ¸ÿ´ÿ­ÿÁÿ´ÿ³ÿ½ÿµÿµÿ¯ÿ¯ÿ¤ÿ®ÿªÿ¼ÿ³ÿ½ÿ¿ÿÿ®ÿ¶ÿ´ÿ°ÿ¶ÿ°ÿ¬ÿ¶ÿ³ÿ¹ÿ·ÿºÿ½ÿ±ÿ¶ÿÁÿºÿ¸ÿÀÿÃÿ¾ÿ¸ÿ¶ÿ´ÿ¶ÿ²ÿ­ÿÃÿ¿ÿ°ÿ¸ÿ½ÿ­ÿ¼ÿºÿµÿµÿ»ÿ·ÿ®ÿ­ÿ°ÿºÿ´ÿ°ÿ¥ÿ¶ÿ¼ÿ»ÿ·ÿ»ÿ¼ÿ¶ÿ®ÿºÿÁÿ²ÿ¶ÿÄÿÂÿ¼ÿ²ÿ²ÿ¼ÿºÿªÿ¶ÿ´ÿ­ÿ§ÿÍÿ¹ÿËÿ²ÿ´ÿºÿ¿ÿ¸ÿÀÿÏÿÂÿÌÿ¾ÿÅÿºÿºÿÄÿºÿ¸ÿ·ÿ·ÿ¸ÿ¾ÿÇÿÃÿÃÿ¹ÿ·ÿ½ÿÁÿÁÿÁÿ·ÿ¶ÿ¯ÿ½ÿ¸ÿºÿµÿÁÿ£ÿ¬ÿ³ÿ²ÿ¶ÿ¾ÿ¹ÿ»ÿÁÿ½ÿ²ÿ¹ÿ¼ÿ´ÿµÿ±ÿ±ÿ¿ÿÃÿ´ÿ¥ÿ³ÿÀÿ°ÿ¦ÿ¼ÿ¾ÿ»ÿºÿ°ÿ¼ÿÖÿ¾ÿ¬ÿÍÿÆÿµÿ»ÿ­ÿ²ÿ¸ÿ·ÿ»ÿ¼ÿ¢ÿ©ÿ¹ÿÀÿÅÿ½ÿ¸ÿ»ÿ·ÿ¯ÿµÿÄÿºÿ¶ÿ¾ÿ±ÿ¯ÿ¶ÿ´ÿºÿ½ÿ¶ÿºÿÁÿÀÿ¾ÿ¼ÿ»ÿ¯ÿ°ÿ®ÿ¸ÿ³ÿºÿ¾ÿºÿºÿÃÿÉÿ»ÿºÿ¾ÿ°ÿ¹ÿ¸ÿËÿÊÿÉÿÈÿ¼ÿ ÿ¿ÿ¸ÿ·ÿ¶ÿ´ÿ±ÿ¹ÿ¶ÿ²ÿ­ÿªÿ¦ÿ±ÿ·ÿµÿ¹ÿ¼ÿ´ÿ±ÿ·ÿºÿ½ÿÂÿÁÿ¾ÿÃÿ¿ÿ¶ÿ¿ÿ¯ÿ½ÿµÿ¿ÿ¹ÿÿ¹ÿ¼ÿ¿ÿ¸ÿ¿ÿËÿ³ÿ°ÿµÿ©ÿ©ÿ´ÿÄÿ¼ÿªÿ½ÿ·ÿ»ÿÁÿ»ÿÂÿ£ÿ¼ÿÿÈÿ´ÿ²ÿ²ÿ¹ÿ¯ÿµÿ¹ÿ´ÿ¼ÿ½ÿµÿ±ÿ±ÿ¹ÿ·ÿ±ÿ½ÿ²ÿ¹ÿ¶ÿ´ÿµÿÃÿ ÿÈÿ¨ÿ°ÿ°ÿ¶ÿÄÿ¾ÿ³ÿ·ÿ±ÿ¦ÿ·ÿ¿ÿ±ÿµÿ¾ÿºÿ¼ÿ·ÿÂÿÃÿ¼ÿªÿ®ÿÀÿ¯ÿ­ÿ¼ÿ·ÿ»ÿ¹ÿÁÿµÿ½ÿ«ÿ§ÿ¬ÿ­ÿ®ÿ±ÿ³ÿ·ÿºÿµÿ´ÿ­ÿ³ÿ¸ÿÖÿ¤ÿ®ÿ°ÿ½ÿ°ÿ«ÿÿ«ÿ¹ÿÀÿ­ÿ¬ÿµÿµÿ®ÿ­ÿ¬ÿ¢ÿ²ÿ¿ÿ³ÿ¤ÿ±ÿ¤ÿ«ÿ²ÿ¿ÿ¦ÿ¥ÿÿ¢ÿ°ÿ°ÿ°ÿµÿ±ÿªÿ¨ÿ¦ÿ¢ÿªÿ¿ÿ¸ÿ©ÿ°ÿ´ÿ¦ÿµÿ°ÿ°ÿ©ÿ½ÿ¬ÿ¿ÿ¯ÿ¦ÿ¦ÿ«ÿ¦ÿ¦ÿ°ÿ¯ÿªÿ¢ÿÿ¦ÿµÿ³ÿ³ÿÿ¹ÿºÿºÿ«ÿµÿ«ÿµÿ³ÿ¬ÿ¤ÿ£ÿ©ÿ±ÿ³ÿ®ÿ¶ÿ´ÿ±ÿµÿ°ÿÅÿ·ÿ»ÿµÿ½ÿ¹ÿ°ÿ©ÿ¬ÿ°ÿ½ÿ»ÿ·ÿ°ÿ¬ÿ¿ÿ½ÿ¹ÿ¹ÿ±ÿ¡ÿ¬ÿ§ÿ©ÿ²ÿÃÿªÿÇÿÃÿ¨ÿ¯ÿ´ÿ·ÿ¾ÿ¾ÿ¸ÿ´ÿÀÿ¸ÿ´ÿÄÿËÿ»ÿÄÿ§ÿ½ÿ²ÿ»ÿÂÿÅÿ½ÿµÿ³ÿ·ÿ¿ÿ¼ÿ¶ÿÈÿ½ÿ¶ÿ­ÿ»ÿ·ÿ»ÿ²ÿ¯ÿ¹ÿ·ÿ³ÿ³ÿ¾ÿÅÿ¾ÿ¶ÿ¶ÿ¾ÿ»ÿ«ÿ³ÿ´ÿÄÿ¸ÿºÿ³ÿÂÿ²ÿ·ÿºÿ¯ÿ±ÿºÿ¸ÿ¶ÿºÿºÿ¾ÿ°ÿÅÿ·ÿ·ÿÀÿ·ÿ¶ÿ¸ÿ°ÿ¶ÿ³ÿ­ÿ±ÿ½ÿÅÿÄÿ¸ÿ§ÿ©ÿ±ÿÀÿ¸ÿ¶ÿ´ÿ¸ÿ¤ÿ­ÿ¹ÿ²ÿ²ÿ¼ÿ¸ÿ®ÿ¶ÿ°ÿ¿ÿ¶ÿ¼ÿ´ÿºÿ´ÿ¬ÿ¤ÿ¤ÿ¬ÿ°ÿµÿ¸ÿ·ÿ±ÿ¤ÿÿÿaÿ`ÿtÿ=ÿRÿbÿ}ÿmÿvÿpÿeÿvÿÿÿªÿ·ÿ­ÿÊÿ³ÿ´ÿÃÿÁÿ·ÿ¼ÿ¼ÿ¶ÿ±ÿ¸ÿÁÿ¼ÿµÿÁÿÉÿ»ÿÁÿ¯ÿÉÿ´ÿ®ÿ¦ÿÈÿ¼ÿ¬ÿ±ÿ²ÿ±ÿµÿ·ÿ°ÿ­ÿ»ÿ·ÿÀÿÆÿºÿÇÿ½ÿ¸ÿ´ÿ°ÿ·ÿ¸ÿ²ÿ«ÿÿÿoÿÿhÿ]ÿCÿSÿRÿOÿgÿÿÿ§ÿ¶ÿ¹ÿ¯ÿ¹ÿµÿ°ÿ¼ÿÇÿ¾ÿ¨ÿ¨ÿ°ÿ°ÿ«ÿÿ°ÿ±ÿÁÿºÿ³ÿÿÃÿ³ÿ±ÿ³ÿ²ÿ±ÿ®ÿ®ÿ²ÿºÿ¾ÿ¿ÿµÿºÿ´ÿ¹ÿ°ÿ¯ÿ°ÿ¯ÿ¬ÿ¥ÿ§ÿ²ÿ§ÿÿ¹ÿ»ÿ¢ÿ·ÿ²ÿºÿ·ÿ³ÿ»ÿ¹ÿ²ÿ·ÿ´ÿÇÿ¼ÿµÿ¼ÿ´ÿ±ÿ¾ÿ¼ÿªÿ­ÿ¼ÿ­ÿ°ÿ¶ÿ³ÿ¤ÿÄÿ´ÿ½ÿÄÿ·ÿ«ÿ®ÿ·ÿµÿ¨ÿºÿ»ÿ½ÿ»ÿ²ÿ±ÿ­ÿ©ÿ«ÿ¸ÿÀÿ´ÿ·ÿ½ÿÃÿ»ÿ¸ÿ´ÿ°ÿµÿ²ÿ´ÿ¶ÿ°ÿ®ÿ¸ÿ¶ÿÂÿ´ÿ¹ÿ¿ÿÂÿÄÿ¸ÿ±ÿ»ÿÁÿºÿ¾ÿ¿ÿÿªÿ¹ÿ¾ÿ±ÿ»ÿÆÿÂÿ´ÿ­ÿ­ÿ¯ÿ ÿÄÿªÿµÿ©ÿ´ÿ¸ÿ¹ÿ»ÿºÿÃÿ¾ÿ¶ÿ¬ÿÿ¸ÿÂÿ¿ÿ¾ÿ¼ÿ´ÿ²ÿ·ÿ¯ÿ«ÿµÿ»ÿÂÿµÿ³ÿ½ÿÂÿºÿºÿÎÿ¹ÿ¶ÿ©ÿ½ÿÿ¦ÿ´ÿ¯ÿ¬ÿ°ÿµÿÂÿ¹ÿ³ÿ¶ÿÂÿ¸ÿ¸ÿ¿ÿ¾ÿ·ÿ¸ÿ¾ÿ»ÿ¶ÿ´ÿ»ÿ¾ÿ¿ÿ¼ÿ±ÿ¨ÿ°ÿ¼ÿ±ÿ°ÿ¼ÿ´ÿ°ÿ±ÿ¹ÿ·ÿ¾ÿÉÿÉÿÀÿ®ÿ¹ÿ®ÿ¢ÿ½ÿ¼ÿ¾ÿÂÿºÿ«ÿ§ÿ³ÿ®ÿ¼ÿ¼ÿ¶ÿ¾ÿ¿ÿºÿºÿ»ÿ¸ÿ¹ÿ¥ÿ·ÿÀÿ¯ÿ¿ÿÈÿÁÿ¶ÿ³ÿ½ÿ²ÿÃÿºÿÇÿ½ÿºÿ¾ÿ¾ÿ½ÿ¿ÿ´ÿ¿ÿ¿ÿµÿ¯ÿ¸ÿ¿ÿ³ÿ«ÿ´ÿ²ÿÌÿÌÿÁÿ¯ÿ­ÿÁÿÃÿ·ÿ´ÿ¹ÿ±ÿÀÿ°ÿ±ÿ»ÿÄÿ½ÿ¶ÿÀÿÌÿÐÿÓÿµÿ¹ÿ¾ÿ²ÿ¶ÿ¿ÿ»ÿ¸ÿ¾ÿ»ÿºÿºÿºÿ¸ÿ¿ÿºÿ§ÿ­ÿÄÿºÿ¿ÿÂÿµÿ·ÿ²ÿ¶ÿÂÿºÿ¦ÿ¯ÿ³ÿ¬ÿ¯ÿµÿ½ÿÅÿÃÿ¶ÿÇÿ¸ÿ¿ÿÌÿÁÿÉÿÆÿ¸ÿ»ÿ¿ÿ¾ÿºÿ¦ÿ¾ÿÂÿ¼ÿ¿ÿÁÿºÿ³ÿ¸ÿ¼ÿÆÿÆÿÀÿ¿ÿ¾ÿ»ÿÁÿ¬ÿ®ÿ¹ÿ·ÿ½ÿÀÿ³ÿ­ÿÄÿÃÿ½ÿÅÿÇÿºÿµÿ²ÿ³ÿÃÿÂÿÅÿ²ÿÃÿ»ÿ¸ÿÅÿÎÿ¿ÿ¸ÿ·ÿ´ÿ·ÿ¶ÿ²ÿ¯ÿ³ÿ»ÿ·ÿµÿ­ÿªÿ¬ÿºÿµÿ¬ÿ´ÿ®ÿÕÿ¸ÿÿÁÿÀÿ¨ÿ£ÿ¬ÿ«ÿ©ÿ­ÿ²ÿ±ÿ¯ÿ²ÿ°ÿ­ÿ½ÿ´ÿ²ÿ¤ÿ²ÿÆÿ°ÿ£ÿµÿ¼ÿ´ÿ´ÿ³ÿ¼ÿ³ÿ°ÿ®ÿ°ÿ®ÿ«ÿ´ÿÀÿ­ÿ¸ÿ«ÿ­ÿ±ÿ©ÿ©ÿ½ÿ´ÿ¡ÿ±ÿªÿ´ÿ¶ÿ¿ÿÀÿ­ÿ£ÿ¨ÿ³ÿ¨ÿ¢ÿ¢ÿ¡ÿ®ÿ·ÿ©ÿ¡ÿ®ÿ£ÿ±ÿ ÿÿÿ­ÿ²ÿ¥ÿ©ÿªÿÿ©ÿªÿ¤ÿ¦ÿ¨ÿªÿ®ÿ¨ÿ¨ÿÁÿ¢ÿ©ÿÿÿ¦ÿ°ÿªÿÿ¡ÿ¦ÿÿ¨ÿ¯ÿ±ÿ¨ÿÿÿ¦ÿÿÿ ÿÿÿÿÿ«ÿ¼ÿ³ÿ¢ÿ©ÿ£ÿ¨ÿÿ©ÿÿÿ ÿÿÿ ÿÿÿÿÿÿ«ÿµÿ³ÿ¤ÿÿ­ÿªÿªÿ£ÿ¤ÿÿ¢ÿ­ÿ§ÿ£ÿ¤ÿ¤ÿªÿ¶ÿ®ÿ ÿÿÿ¢ÿ¥ÿ¤ÿ¦ÿ¤ÿÿ ÿ»ÿ´ÿ¢ÿÿÿÿ ÿÿÿ©ÿ¼ÿ¬ÿ¬ÿµÿ´ÿ¯ÿÀÿ¹ÿ²ÿ±ÿ£ÿ¢ÿÿÿ®ÿµÿ³ÿ©ÿ£ÿ²ÿ¶ÿ©ÿ¨ÿ¹ÿºÿ¯ÿ¶ÿ©ÿ¸ÿ³ÿ²ÿ§ÿÿÿÿ²ÿ¢ÿ°ÿÿ°ÿ¯ÿ´ÿµÿ°ÿ®ÿ¬ÿ©ÿ«ÿ§ÿ¤ÿ°ÿ½ÿ®ÿ¯ÿ¡ÿ­ÿ¶ÿ²ÿ¶ÿ¼ÿ²ÿÿ³ÿ£ÿ¯ÿ·ÿµÿ»ÿ°ÿ¦ÿ¡ÿÿ°ÿ¬ÿÿºÿÆÿªÿÿ±ÿ¬ÿ±ÿµÿ¤ÿÿÿ´ÿ¤ÿ¦ÿÿ¦ÿ²ÿ¥ÿÿ¡ÿ¡ÿÿÿ«ÿ§ÿ¹ÿ®ÿªÿ£ÿ©ÿ ÿ®ÿ³ÿ©ÿ®ÿ»ÿ·ÿªÿÅÿ¶ÿ²ÿ¼ÿ£ÿ£ÿ¬ÿ¹ÿ¼ÿµÿ¶ÿ¸ÿ¥ÿ¨ÿÀÿ¯ÿ°ÿ¬ÿªÿ¢ÿÿ¤ÿ«ÿ¯ÿ­ÿ ÿÿ¤ÿ¨ÿÿºÿªÿ§ÿ®ÿ®ÿªÿªÿ±ÿ·ÿ¬ÿ¤ÿ´ÿ±ÿÿ§ÿ´ÿ¬ÿµÿ½ÿ¸ÿ³ÿ¾ÿÂÿ­ÿªÿ°ÿ¤ÿÿ¢ÿ¢ÿÿ¥ÿ¯ÿ£ÿÿ©ÿ§ÿ¢ÿ®ÿ´ÿ´ÿ½ÿ·ÿÀÿ¸ÿ°ÿ±ÿ½ÿªÿ¬ÿ»ÿ¬ÿÿ®ÿ¼ÿ´ÿÿ¢ÿ¤ÿ¬ÿ±ÿÿ¢ÿ¢ÿ¢ÿ¥ÿ¨ÿ©ÿªÿ·ÿ°ÿ¦ÿ«ÿÿ§ÿ²ÿ ÿ¦ÿ¥ÿªÿ¦ÿ©ÿ³ÿ®ÿ£ÿÿ ÿÿ¯ÿ¯ÿ¡ÿÿ³ÿ¦ÿ¯ÿ°ÿ¬ÿ­ÿ©ÿ¥ÿªÿ³ÿ©ÿ¢ÿ½ÿ©ÿ¶ÿ¯ÿªÿ¶ÿ¨ÿ§ÿÿÿ¬ÿ³ÿ°ÿ¡ÿÿ¯ÿ¸ÿ¹ÿ¡ÿ°ÿ©ÿ©ÿ¨ÿ¦ÿªÿ¸ÿ¼ÿµÿ±ÿµÿ½ÿ²ÿ¹ÿÄÿ°ÿ¶ÿ¶ÿ¦ÿ³ÿÀÿµÿ³ÿ«ÿ±ÿ¶ÿ¬ÿ³ÿ¿ÿ½ÿ¸ÿ³ÿ¼ÿ´ÿÆÿÆÿµÿ±ÿªÿ·ÿ¼ÿ©ÿÿ¡ÿ¢ÿ­ÿ¨ÿ®ÿ³ÿ¬ÿÿ®ÿ¶ÿ¢ÿÿÿ¤ÿ©ÿ¬ÿ¸ÿºÿ°ÿ²ÿ»ÿ¹ÿ¤ÿ¨ÿ·ÿºÿ£ÿ®ÿ°ÿ¬ÿ§ÿ¬ÿ¥ÿ¤ÿ ÿÿ¥ÿ­ÿ¯ÿ³ÿ¦ÿ¤ÿ¤ÿ§ÿ¨ÿ³ÿ·ÿ°ÿ½ÿ·ÿ±ÿºÿ±ÿ²ÿ¿ÿÀÿ¹ÿµÿ¯ÿ«ÿÿ¬ÿ·ÿ©ÿ±ÿ¬ÿ¼ÿ¤ÿ®ÿ¹ÿ²ÿ²ÿ¸ÿ¹ÿ·ÿ°ÿ§ÿ¡ÿÿ¡ÿ¹ÿ°ÿÿªÿ¹ÿ»ÿºÿ«ÿ§ÿªÿ¯ÿ±ÿ¬ÿªÿ¶ÿ½ÿ¹ÿ°ÿ¤ÿ§ÿ¨ÿ«ÿ©ÿ¼ÿÃÿ¿ÿ©ÿ¨ÿªÿªÿ¢ÿ¥ÿ®ÿµÿ¹ÿ¬ÿÿÿ¤ÿ«ÿ¹ÿ©ÿÿ¥ÿ´ÿ¨ÿ®ÿ¶ÿ³ÿ²ÿ±ÿ°ÿ·ÿÁÿºÿ¹ÿ³ÿ«ÿªÿ¨ÿ§ÿ­ÿ®ÿ¥ÿ ÿ­ÿ¸ÿÿ¤ÿ´ÿÿÿ§ÿÿ¦ÿ¬ÿ¨ÿ©ÿ¡ÿÿ¦ÿ«ÿ£ÿ¦ÿÿÿ¢ÿÿÿÿ¡ÿÿ ÿÿ¥ÿÿ¦ÿ¥ÿ±ÿ£ÿ¥ÿÿÿÿÿÿ¤ÿ¢ÿ¥ÿ­ÿÿ¤ÿ³ÿ´ÿ¶ÿ§ÿ¶ÿ¨ÿ»ÿ¥ÿ©ÿÿ ÿ¥ÿ©ÿ¤ÿ¨ÿ¦ÿ©ÿ­ÿ¨ÿ£ÿ¦ÿ¯ÿÿÿ¬ÿ©ÿµÿ¦ÿ¢ÿ¥ÿªÿ©ÿÿ®ÿ¦ÿ°ÿ®ÿ¤ÿ£ÿÿÿ§ÿªÿ¦ÿ¦ÿ¸ÿ¾ÿ ÿ¥ÿ³ÿÂÿ°ÿºÿ¿ÿ·ÿ²ÿ¾ÿ°ÿ¢ÿ ÿ±ÿ·ÿ¨ÿ¥ÿ¬ÿ¬ÿ­ÿ®ÿ©ÿ®ÿ³ÿ¥ÿ¦ÿ§ÿ²ÿµÿ½ÿÃÿ»ÿ±ÿ¡ÿ©ÿ­ÿ®ÿ´ÿ¼ÿºÿ¬ÿ¨ÿ©ÿµÿÂÿ¶ÿ¸ÿ½ÿµÿ´ÿ²ÿ©ÿ«ÿ±ÿ­ÿ¸ÿÃÿºÿÿºÿ½ÿÇÿÀÿ³ÿ³ÿ­ÿ³ÿ¥ÿ®ÿÁÿÈÿºÿ¹ÿºÿ±ÿ°ÿ³ÿ¸ÿ¹ÿ±ÿµÿ¸ÿ³ÿÂÿ¶ÿ±ÿ ÿ´ÿÀÿÆÿ¯ÿÿ´ÿ´ÿ¥ÿ­ÿ¨ÿ´ÿºÿÆÿ¹ÿ¯ÿ«ÿ¾ÿÄÿ¹ÿ°ÿ«ÿ°ÿµÿ´ÿ¸ÿ¶ÿ³ÿ°ÿ·ÿ¹ÿ³ÿ©ÿ³ÿ½ÿ¼ÿµÿ­ÿ¼ÿ®ÿ°ÿÃÿÍÿ½ÿ¹ÿ·ÿ»ÿ´ÿ²ÿ¼ÿÂÿ»ÿ¹ÿÁÿÅÿ¹ÿ±ÿ¸ÿ®ÿ¬ÿµÿ²ÿªÿÁÿ¼ÿÈÿ³ÿ«ÿ·ÿ³ÿÒÿ·ÿ·ÿ±ÿÿ¼ÿÄÿºÿÿÿÃÿ¾ÿ´ÿ¶ÿ»ÿ°ÿ§ÿ®ÿ°ÿÃÿÌÿÂÿ½ÿ°ÿ»ÿÅÿ±ÿ¬ÿÂÿ´ÿ¨ÿ¾ÿ¸ÿ¼ÿ¤ÿ´ÿ³ÿ¶ÿºÿµÿÁÿÁÿ¿ÿ¾ÿ¼ÿ¸ÿ¹ÿ¿ÿ»ÿ®ÿ´ÿ¹ÿ¯ÿ²ÿµÿ·ÿ°ÿ­ÿ ÿ¦ÿ°ÿ°ÿ¨ÿªÿªÿ»ÿ¾ÿ­ÿ¦ÿºÿÇÿ¼ÿÄÿ¿ÿ²ÿÂÿ²ÿ¹ÿ±ÿ°ÿ°ÿ¼ÿÂÿ»ÿ¼ÿÄÿ½ÿ±ÿ³ÿ·ÿ·ÿ¶ÿ®ÿ²ÿµÿ¨ÿ¶ÿ´ÿ¶ÿ´ÿÂÿ¤ÿ¸ÿ½ÿ¼ÿ±ÿ·ÿ¼ÿªÿ¯ÿ¸ÿ²ÿ¹ÿ¶ÿ¢ÿ©ÿ³ÿ¶ÿ³ÿµÿ¡ÿ£ÿ¬ÿ­ÿµÿ¼ÿÁÿ¹ÿ²ÿ½ÿ¸ÿ©ÿ¥ÿ¨ÿ°ÿ½ÿºÿÀÿ²ÿ¯ÿÃÿ±ÿÆÿÖÿ´ÿ²ÿ¬ÿÉÿ¸ÿÀÿ°ÿÃÿÅÿ¸ÿ·ÿ»ÿ³ÿ»ÿ³ÿ¢ÿ¯ÿ²ÿ²ÿ¸ÿºÿ²ÿ«ÿ³ÿ½ÿÃÿÆÿ¸ÿ§ÿ¬ÿ²ÿ³ÿ·ÿ±ÿ¤ÿ±ÿ¶ÿÄÿ¸ÿ²ÿ¥ÿ²ÿ¿ÿºÿ¹ÿªÿ­ÿ·ÿ½ÿ®ÿ¬ÿºÿ¬ÿ¹ÿ¿ÿÃÿ¹ÿ§ÿ±ÿ¹ÿÂÿµÿ°ÿ²ÿ³ÿ´ÿ²ÿ¨ÿ£ÿµÿ»ÿ°ÿ¯ÿµÿ¨ÿÿ£ÿ±ÿ«ÿ´ÿºÿ·ÿºÿ»ÿ²ÿÿ ÿÇÿ·ÿ³ÿºÿ©ÿ³ÿÀÿ¶ÿ¸ÿºÿÁÿ¿ÿ¾ÿ¼ÿªÿµÿÈÿºÿ³ÿ¼ÿ»ÿ¬ÿ²ÿÄÿ¶ÿ¬ÿ¶ÿµÿ®ÿ°ÿ³ÿ¯ÿ°ÿÀÿµÿ²ÿ»ÿ³ÿ¡ÿ»ÿÂÿ·ÿªÿºÿÂÿÂÿ·ÿÂÿ²ÿ±ÿ´ÿ­ÿ°ÿ®ÿ§ÿ±ÿÂÿ¸ÿ»ÿÂÿ¼ÿ¼ÿ¶ÿ³ÿ±ÿ´ÿ¹ÿ±ÿ´ÿ»ÿ¯ÿ±ÿµÿ±ÿ¶ÿ²ÿ´ÿ»ÿµÿµÿ¯ÿ«ÿ´ÿÂÿÀÿÁÿ¾ÿ²ÿ¹ÿ¿ÿÀÿ«ÿ®ÿ»ÿ·ÿ°ÿ¯ÿ«ÿ¸ÿÅÿ»ÿ¨ÿ°ÿ«ÿ¶ÿÄÿºÿ³ÿ«ÿ°ÿ­ÿ²ÿµÿÿÿ©ÿ¿ÿºÿµÿÅÿ½ÿ¾ÿÀÿ¬ÿ·ÿÆÿ½ÿ°ÿ¸ÿÃÿ¼ÿ«ÿ­ÿ³ÿ­ÿµÿÁÿ²ÿÂÿÅÿ²ÿÿ©ÿ°ÿ²ÿ¶ÿ¸ÿ¨ÿªÿ®ÿ²ÿ°ÿ²ÿºÿµÿÂÿÁÿ¾ÿ´ÿ¾ÿ»ÿ¼ÿºÿ·ÿ´ÿµÿ°ÿ²ÿ¹ÿ«ÿ±ÿºÿµÿºÿ°ÿ±ÿ¶ÿ²ÿ¶ÿ²ÿ¸ÿÂÿ¯ÿ»ÿ·ÿ«ÿ­ÿ³ÿ±ÿ¨ÿ¯ÿ­ÿ·ÿ¸ÿÅÿ£ÿ«ÿ³ÿÆÿ¦ÿ§ÿ¯ÿ·ÿ¸ÿÊÿ¯ÿ½ÿ¶ÿ¼ÿ°ÿ±ÿ®ÿ»ÿµÿªÿ¶ÿµÿºÿ¾ÿ¹ÿ³ÿ¯ÿ½ÿ¾ÿ±ÿ´ÿ¤ÿ ÿ¸ÿ¹ÿ½ÿ´ÿ¯ÿªÿ·ÿ­ÿ¬ÿ®ÿ¿ÿÁÿÄÿ¨ÿ´ÿ¥ÿ¶ÿµÿ»ÿÆÿÂÿ´ÿ¦ÿ´ÿ²ÿ¹ÿ¨ÿ«ÿ¸ÿÆÿÉÿÂÿ·ÿÅÿÀÿ¹ÿ®ÿ±ÿ¿ÿ¬ÿ¾ÿ½ÿªÿ®ÿ¯ÿ¸ÿ¹ÿ»ÿ»ÿ´ÿÃÿ¹ÿ¹ÿ¶ÿªÿ«ÿ½ÿ®ÿ®ÿÃÿÀÿ«ÿ­ÿ¹ÿ³ÿ·ÿ·ÿ·ÿ·ÿ»ÿ´ÿ³ÿ»ÿÇÿ¸ÿ¥ÿÿ¸ÿ±ÿ¬ÿ®ÿ¬ÿ±ÿ³ÿ¹ÿ¯ÿ´ÿ¦ÿ¯ÿ²ÿÁÿÄÿ±ÿ¥ÿµÿ¼ÿ·ÿµÿ´ÿ¿ÿ¼ÿ¸ÿ¿ÿ´ÿ·ÿ¨ÿ¤ÿ¼ÿÌÿ¾ÿ¶ÿ¼ÿÎÿÂÿ¹ÿ±ÿ»ÿ´ÿ¹ÿ³ÿ¿ÿÅÿ¸ÿ¤ÿªÿ¿ÿ¦ÿ¦ÿ¾ÿ´ÿ¸ÿ¾ÿ»ÿ¾ÿ¹ÿ¯ÿ¤ÿ°ÿ«ÿªÿ¬ÿ²ÿ°ÿµÿ½ÿ¿ÿ¼ÿÃÿÅÿ»ÿ°ÿ¯ÿ»ÿ½ÿ»ÿ¶ÿ¿ÿºÿ´ÿ¯ÿ°ÿ´ÿ¼ÿµÿ¶ÿ¼ÿ³ÿ°ÿÃÿ·ÿ¶ÿÄÿ³ÿ³ÿ»ÿÄÿ¸ÿµÿ¶ÿ¿ÿÀÿºÿ¶ÿ¼ÿ¾ÿ³ÿ·ÿ´ÿ¸ÿ±ÿ·ÿºÿ¯ÿ¬ÿ½ÿ»ÿ½ÿÁÿÁÿÃÿºÿ¯ÿ¬ÿ¾ÿ¾ÿ¯ÿ°ÿ¶ÿ³ÿ¬ÿ³ÿ¹ÿ°ÿÅÿºÿÿ¸ÿ½ÿ¨ÿ¼ÿ¿ÿ³ÿ´ÿµÿ»ÿ®ÿ»ÿ®ÿ¹ÿ¼ÿµÿ´ÿ»ÿ¾ÿ¶ÿ±ÿ¾ÿ½ÿ¼ÿÅÿºÿ«ÿ³ÿµÿ¯ÿ»ÿÁÿ½ÿ¿ÿ·ÿ´ÿ¼ÿ¿ÿ¸ÿÆÿµÿ¦ÿºÿÄÿ»ÿ³ÿÿ¥ÿ§ÿÆÿ¾ÿ³ÿ·ÿ·ÿ¯ÿ³ÿÁÿªÿ±ÿ¹ÿ·ÿ´ÿ¶ÿ¯ÿ·ÿ¼ÿºÿ¾ÿÁÿÁÿÂÿªÿ­ÿÀÿ¸ÿ³ÿ±ÿ®ÿ»ÿÅÿÁÿ´ÿ¸ÿÃÿ²ÿ°ÿÃÿ·ÿ´ÿÀÿ¼ÿÃÿ¾ÿ°ÿÀÿºÿÏÿ³ÿ¹ÿ²ÿ¯ÿ¶ÿ­ÿ¦ÿªÿ³ÿÉÿ¾ÿÅÿÂÿÀÿ¼ÿÇÿ»ÿ¬ÿ²ÿ¼ÿ´ÿªÿ³ÿ½ÿ½ÿ¶ÿ²ÿ¼ÿÃÿËÿÃÿ½ÿ¼ÿ¸ÿ¾ÿ³ÿ¯ÿ´ÿ¾ÿÃÿÅÿ£ÿ³ÿ£ÿÇÿ¼ÿªÿ²ÿÆÿÄÿÃÿÏÿ»ÿ³ÿËÿ¿ÿ¶ÿ·ÿ½ÿ¹ÿ®ÿµÿ»ÿÂÿÐÿÈÿ¸ÿ¸ÿ¸ÿ±ÿ¹ÿ­ÿ¯ÿ²ÿ´ÿ°ÿÀÿÅÿ¼ÿ´ÿÀÿ³ÿ¹ÿ¶ÿµÿ¾ÿ¬ÿ¾ÿÈÿ½ÿ½ÿ²ÿ½ÿ²ÿ¼ÿ¹ÿ¹ÿ»ÿ²ÿ®ÿÆÿÅÿ±ÿºÿ»ÿ¿ÿÁÿ¬ÿªÿ«ÿ¶ÿ¬ÿ¯ÿÅÿ¾ÿ·ÿ¸ÿÁÿºÿÈÿÓÿ½ÿ®ÿ¯ÿ¬ÿ¼ÿµÿ°ÿ¾ÿÉÿ¶ÿ¹ÿµÿ»ÿ¹ÿ©ÿ¸ÿ¿ÿ½ÿºÿ«ÿ±ÿµÿ»ÿ¯ÿ³ÿ½ÿ®ÿ«ÿ³ÿ´ÿ®ÿ½ÿ¼ÿÀÿ¸ÿ°ÿ½ÿ¶ÿ¸ÿ·ÿ¸ÿ¹ÿ¸ÿºÿµÿ³ÿ±ÿ¾ÿÂÿ¼ÿ·ÿ±ÿ±ÿ¼ÿÂÿ¾ÿÀÿÁÿÄÿ¹ÿÄÿÆÿ«ÿÃÿ²ÿ­ÿ´ÿ¬ÿ¯ÿ ÿ²ÿ¬ÿ¨ÿ§ÿ¸ÿ±ÿ¶ÿ¿ÿºÿ¼ÿ¿ÿ¹ÿ¹ÿ¾ÿÀÿÃÿ¾ÿ¹ÿ¶ÿ±ÿÄÿÀÿ·ÿ¾ÿ±ÿ¸ÿ¿ÿ¾ÿ·ÿ´ÿÁÿ¿ÿÀÿ»ÿÀÿ¯ÿµÿ¬ÿ¶ÿ·ÿÂÿ»ÿºÿ¯ÿ­ÿ¾ÿ¾ÿ³ÿ±ÿ¦ÿ¨ÿ»ÿ®ÿ¸ÿÆÿ¿ÿ±ÿ¶ÿ±ÿ¤ÿÃÿ­ÿ¶ÿ¨ÿ¡ÿ­ÿ¯ÿ°ÿ´ÿ¯ÿ¶ÿ®ÿ­ÿ³ÿ¾ÿÂÿ¸ÿ²ÿ±ÿ¶ÿ¾ÿ¸ÿ¿ÿ¹ÿ»ÿ¿ÿÅÿÂÿ½ÿ¹ÿÀÿ¥ÿ²ÿºÿ³ÿ¹ÿ¸ÿ¶ÿ´ÿµÿÁÿ¶ÿ´ÿ¹ÿ­ÿªÿ²ÿ´ÿ¸ÿ¶ÿ´ÿ¦ÿ«ÿÁÿÊÿÃÿ¯ÿ²ÿ²ÿ¼ÿºÿ¾ÿ¹ÿ¾ÿºÿ¶ÿ·ÿ¹ÿ¾ÿ¾ÿ¿ÿ·ÿ­ÿºÿÁÿÁÿÉÿ²ÿ¶ÿ³ÿ³ÿÐÿ²ÿ²ÿ½ÿÂÿºÿÀÿ¿ÿ¼ÿ¯ÿ½ÿºÿ²ÿ©ÿ§ÿ·ÿ¹ÿµÿ·ÿ·ÿ¸ÿ°ÿºÿÀÿÀÿ¬ÿ±ÿ¾ÿ¯ÿ±ÿ°ÿ´ÿÅÿµÿ¼ÿ¹ÿ¹ÿ¬ÿ¯ÿªÿ°ÿ¼ÿ¼ÿ»ÿ¶ÿ¬ÿ®ÿ³ÿ¸ÿ­ÿ´ÿ´ÿ¦ÿÿ¾ÿ·ÿ©ÿ¨ÿ¤ÿ³ÿµÿºÿªÿ­ÿºÿ½ÿ°ÿ¥ÿ£ÿ£ÿ«ÿ¤ÿ©ÿ¤ÿ¸ÿ§ÿªÿ·ÿµÿ¬ÿ¬ÿ¥ÿ­ÿ²ÿ°ÿ©ÿ­ÿ¦ÿªÿµÿ²ÿ¥ÿ£ÿ±ÿ¥ÿ§ÿªÿ²ÿ®ÿÿ°ÿ¦ÿªÿ¸ÿ¦ÿ¹ÿ³ÿ¬ÿ¢ÿ¥ÿ¥ÿ©ÿ¨ÿ¡ÿ£ÿÿÿ·ÿ³ÿ¯ÿ²ÿ¹ÿÄÿ²ÿ»ÿ¿ÿÁÿÄÿ³ÿ³ÿ½ÿ±ÿ«ÿ§ÿ¡ÿ¥ÿªÿªÿ¨ÿ¾ÿ·ÿ½ÿÄÿ«ÿ»ÿµÿ½ÿÀÿ¿ÿ³ÿ³ÿ¶ÿÀÿÂÿÂÿ³ÿ®ÿ½ÿ´ÿ·ÿ·ÿ¹ÿ¸ÿ¶ÿÿ­ÿ¹ÿµÿ©ÿ·ÿÌÿ½ÿ¸ÿ³ÿ°ÿ¶ÿµÿ²ÿ·ÿ¸ÿ²ÿ¹ÿ¸ÿÌÿÂÿÄÿ°ÿÂÿ«ÿ¿ÿËÿ½ÿ´ÿ±ÿ«ÿ²ÿÁÿÁÿ¸ÿ¹ÿ¿ÿºÿªÿÁÿ¤ÿ¾ÿÂÿ­ÿ­ÿ¯ÿ°ÿ­ÿ´ÿºÿºÿºÿ½ÿÃÿ¼ÿ«ÿ½ÿ³ÿ½ÿ»ÿ½ÿ°ÿÄÿ¾ÿ·ÿºÿÁÿÂÿÄÿÅÿ¼ÿ¹ÿºÿ©ÿ·ÿºÿ´ÿ·ÿÊÿÁÿËÿµÿ±ÿÁÿÆÿºÿ³ÿµÿ¼ÿ¾ÿµÿ°ÿ¨ÿ°ÿÃÿ¾ÿªÿ´ÿ¾ÿ§ÿ¹ÿ·ÿ­ÿ®ÿ±ÿ³ÿ¹ÿ¸ÿ®ÿ¹ÿ¼ÿ°ÿ¶ÿÄÿ·ÿ²ÿ²ÿ¬ÿ³ÿ¶ÿ·ÿ¸ÿ±ÿ¥ÿ¤ÿ¢ÿÿyÿbÿvÿZÿWÿVÿÿtÿpÿpÿpÿsÿÿÿ«ÿµÿ²ÿÉÿºÿÿ·ÿ¼ÿ®ÿ¼ÿ¿ÿ·ÿ¯ÿ¹ÿÈÿÁÿ·ÿÀÿÄÿ¹ÿ»ÿÁÿ¶ÿ¸ÿ­ÿÀÿÈÿÄÿºÿµÿ¯ÿ­ÿºÿ»ÿ¹ÿ¼ÿ¬ÿÂÿ®ÿ¹ÿµÿÅÿ»ÿ¹ÿ»ÿ´ÿ°ÿ²ÿµÿºÿÿÿeÿQÿDÿ5ÿ-ÿ&ÿ4ÿLÿ_ÿsÿÿÿ¦ÿ±ÿ«ÿ¦ÿ¦ÿ²ÿÂÿÄÿ²ÿÿ¢ÿ¯ÿ³ÿ³ÿ´ÿ¯ÿ¥ÿ²ÿªÿ¹ÿ¨ÿ²ÿ­ÿ±ÿÃÿ·ÿ³ÿºÿ²ÿ¹ÿÅÿµÿÁÿ¯ÿ³ÿ·ÿ·ÿ¹ÿ´ÿ·ÿ¹ÿ´ÿ´ÿ®ÿ©ÿ²ÿ¦ÿ°ÿÿ¹ÿÂÿ·ÿ³ÿ²ÿ»ÿÀÿ·ÿ´ÿµÿ°ÿ¸ÿ·ÿ£ÿºÿ¼ÿ¸ÿ¸ÿµÿ±ÿ²ÿ¶ÿ·ÿ¾ÿÅÿÅÿºÿ§ÿ©ÿÀÿ¼ÿ´ÿ­ÿ³ÿ»ÿ­ÿ¦ÿ¿ÿÀÿµÿ¼ÿ±ÿ½ÿºÿ®ÿ­ÿ¸ÿ²ÿ§ÿÃÿ¾ÿ«ÿ·ÿ»ÿ´ÿ³ÿ»ÿ½ÿ´ÿ²ÿ«ÿ¦ÿ¼ÿ®ÿ¹ÿ«ÿ²ÿÄÿ½ÿÅÿ»ÿ¹ÿ½ÿ»ÿ½ÿµÿ¸ÿ´ÿ¶ÿÈÿ·ÿÆÿÆÿÊÿÈÿÅÿÃÿ¶ÿ²ÿ³ÿ³ÿ­ÿÃÿ¸ÿ¿ÿ¾ÿ»ÿ¿ÿÃÿ»ÿµÿ¿ÿ¯ÿ±ÿ³ÿÃÿÆÿÊÿ¿ÿ·ÿ¾ÿ¾ÿ­ÿ¶ÿºÿ±ÿ²ÿ¯ÿ±ÿ½ÿÃÿ¶ÿºÿÎÿµÿ¸ÿ¿ÿ²ÿ±ÿ§ÿ³ÿ¶ÿ»ÿ¶ÿ´ÿÆÿ¯ÿ¬ÿ°ÿ´ÿ¶ÿµÿµÿ´ÿ¶ÿ¸ÿ·ÿ¸ÿ»ÿ­ÿÁÿÉÿ¼ÿ·ÿ¾ÿ¼ÿ¶ÿ±ÿ±ÿÄÿËÿµÿ®ÿ®ÿ¾ÿ½ÿ»ÿ¾ÿ¾ÿºÿ¼ÿÂÿµÿªÿÇÿÐÿ¼ÿ´ÿµÿ³ÿ­ÿ¡ÿ¤ÿ®ÿ¢ÿÀÿÍÿÆÿÆÿÇÿÀÿ½ÿÂÿ±ÿ¸ÿ±ÿ¸ÿËÿÀÿÂÿÆÿÀÿÉÿÇÿÂÿ¿ÿÃÿ¹ÿ²ÿ·ÿ¸ÿÀÿÇÿ²ÿ¼ÿ¾ÿ·ÿ³ÿ¥ÿ±ÿ½ÿ¿ÿ¸ÿ­ÿ³ÿ¬ÿµÿÅÿ»ÿ¼ÿ¼ÿ¸ÿµÿ®ÿ®ÿ³ÿµÿÁÿ´ÿ¹ÿ¸ÿªÿ©ÿ¹ÿ¸ÿµÿ¿ÿ´ÿ¼ÿ½ÿÅÿ¼ÿ³ÿºÿÁÿÈÿ½ÿ·ÿ½ÿ·ÿ»ÿ»ÿ»ÿÃÿÉÿÅÿ¿ÿ¸ÿÀÿºÿ´ÿ¶ÿ³ÿ®ÿ¯ÿ¶ÿ´ÿºÿ·ÿ¾ÿ¾ÿ¾ÿ½ÿ¶ÿÁÿ½ÿ²ÿ²ÿ³ÿÇÿÆÿÁÿËÿÊÿ¶ÿÃÿ¨ÿµÿ±ÿºÿÂÿ¾ÿ¸ÿ¶ÿ¸ÿ²ÿ¿ÿ¾ÿ·ÿºÿºÿ®ÿ¦ÿ²ÿ¶ÿºÿ°ÿ¸ÿ»ÿ°ÿ«ÿ¶ÿºÿÁÿÃÿ¿ÿ¼ÿ´ÿ¯ÿ¶ÿ¸ÿ­ÿ¼ÿÀÿ½ÿÂÿ¾ÿ¸ÿÆÿÈÿ¾ÿ±ÿªÿµÿºÿ¹ÿ°ÿ§ÿ±ÿºÿ·ÿ¦ÿ¸ÿ®ÿµÿ»ÿ®ÿ·ÿ¹ÿ»ÿÁÿ®ÿ¾ÿÊÿÁÿ·ÿ³ÿ­ÿ¤ÿ¥ÿ¸ÿ¯ÿ®ÿµÿ°ÿ­ÿÁÿ¨ÿ²ÿ¸ÿÄÿÂÿ½ÿ¸ÿ¹ÿ¾ÿ¹ÿ´ÿ¶ÿ®ÿµÿ®ÿ«ÿ±ÿ³ÿ­ÿ·ÿ¶ÿ·ÿ§ÿ­ÿ´ÿ±ÿ«ÿ©ÿ£ÿÿÂÿ»ÿ¹ÿ·ÿ®ÿµÿ¸ÿ ÿ¥ÿ¥ÿ°ÿ²ÿ£ÿ¢ÿªÿ°ÿ¶ÿ¸ÿ¯ÿ²ÿ ÿ­ÿ£ÿªÿªÿ¨ÿ±ÿ±ÿ¥ÿ¦ÿÿ¦ÿ­ÿ¦ÿ¢ÿ¨ÿ¬ÿªÿ®ÿ®ÿ½ÿ­ÿ¨ÿ¤ÿ¦ÿ¯ÿ´ÿ³ÿ±ÿªÿ§ÿ¢ÿ«ÿ­ÿ§ÿ¢ÿÿÿÿÿÿÿ«ÿÿ¡ÿ¬ÿ©ÿÿÿÿªÿÿ¤ÿÿ®ÿ¢ÿÿÿÿÿÿÿÿÿÿ©ÿªÿ®ÿ¯ÿ¨ÿ¤ÿ§ÿ£ÿ¤ÿÿÿÿ ÿ¯ÿ¯ÿªÿ¬ÿ¨ÿªÿ¤ÿ¥ÿªÿ¬ÿ¥ÿªÿ§ÿÿÿ§ÿÿ¥ÿ¦ÿ§ÿ£ÿ¡ÿÿÿ£ÿªÿ±ÿ­ÿ±ÿªÿ§ÿ±ÿ±ÿ´ÿµÿ³ÿ¨ÿ¤ÿ±ÿ°ÿµÿ¡ÿ·ÿ«ÿ¯ÿ¬ÿ±ÿ±ÿ­ÿªÿ­ÿµÿ°ÿ½ÿ®ÿ½ÿ²ÿ¬ÿ¬ÿ¦ÿÿÿ¡ÿ¡ÿ³ÿ¬ÿÿ­ÿ³ÿ±ÿ°ÿ©ÿªÿ°ÿ§ÿ ÿÿ©ÿ´ÿ½ÿ¹ÿ¨ÿ¥ÿ«ÿªÿ¨ÿ¯ÿ«ÿÿ¬ÿ¢ÿ®ÿÂÿ«ÿªÿ¬ÿ¥ÿ¡ÿ¡ÿ¢ÿ®ÿ«ÿ¯ÿ­ÿ´ÿªÿ ÿ¦ÿ±ÿ²ÿ­ÿ¤ÿÿ°ÿ¨ÿªÿ®ÿ·ÿ«ÿ­ÿ£ÿÿÿÿÿ¥ÿ²ÿ©ÿ¬ÿ´ÿ°ÿ§ÿ£ÿ®ÿ¦ÿ¤ÿ±ÿ´ÿ­ÿ¦ÿ¡ÿ­ÿÿ¯ÿ²ÿ¶ÿ±ÿ¿ÿ¼ÿ·ÿ³ÿ°ÿ½ÿµÿ£ÿÆÿ´ÿ©ÿ¾ÿºÿ±ÿÿ¡ÿ«ÿ¦ÿ¦ÿ¦ÿÿÿ§ÿÿÿ²ÿ­ÿµÿ³ÿ®ÿ©ÿ¨ÿ®ÿ«ÿ¢ÿµÿ¡ÿ¢ÿ«ÿ¾ÿºÿ¼ÿÃÿÁÿ½ÿÀÿ¼ÿ°ÿ¸ÿÆÿ¨ÿ°ÿªÿ¦ÿªÿ¬ÿ¼ÿ¶ÿ¬ÿ°ÿ®ÿ¨ÿ´ÿ¹ÿÀÿ¸ÿ¯ÿ¼ÿ¸ÿ³ÿÂÿµÿ¯ÿ³ÿ¹ÿµÿÿÿ¡ÿ¦ÿ¡ÿ¬ÿ®ÿ¥ÿ¯ÿµÿªÿÿÿ ÿ§ÿ¬ÿ¯ÿ°ÿ±ÿÿ¡ÿÿ¡ÿ¬ÿÿ¨ÿ«ÿ¢ÿ¡ÿ ÿÿ©ÿ¹ÿ²ÿÿ¨ÿÿ¦ÿÿÿ­ÿªÿªÿ§ÿ¢ÿ¦ÿ§ÿÿ¢ÿ¯ÿ­ÿ¢ÿ·ÿÀÿÁÿÿÿ¯ÿ²ÿªÿªÿ«ÿ§ÿ£ÿ§ÿ¬ÿ¥ÿ²ÿ¯ÿ¶ÿ«ÿ±ÿ¤ÿ§ÿ¨ÿ­ÿ¨ÿªÿ¯ÿ³ÿ»ÿµÿ´ÿ®ÿ¸ÿ¾ÿ³ÿ°ÿ¯ÿÌÿ½ÿµÿ¬ÿ¯ÿ´ÿ·ÿ¶ÿ®ÿ°ÿ¬ÿ«ÿ¼ÿ¿ÿµÿ´ÿ¾ÿÃÿ·ÿ«ÿ«ÿ¼ÿ¹ÿ«ÿªÿªÿ©ÿ¹ÿ¼ÿ´ÿ´ÿ¬ÿ§ÿ£ÿ®ÿ´ÿºÿ®ÿ±ÿªÿ®ÿ±ÿ¸ÿ¹ÿ®ÿ°ÿ±ÿ°ÿ°ÿ°ÿ¼ÿÿ§ÿ§ÿ¯ÿ¢ÿ£ÿ¨ÿ¥ÿÿÿ¨ÿ¯ÿªÿ§ÿ¢ÿ³ÿ¤ÿ§ÿ¤ÿËÿ¼ÿ±ÿ¿ÿ¦ÿ¢ÿ¬ÿ±ÿ¯ÿ¸ÿÀÿ³ÿ«ÿ³ÿ©ÿ¡ÿ³ÿ³ÿªÿ¯ÿªÿ«ÿªÿ§ÿªÿ¯ÿ²ÿ¶ÿ²ÿ¶ÿ³ÿÿÿÿ£ÿ«ÿÿÿÎÿ¾ÿ¬ÿµÿ§ÿÿªÿ±ÿ¬ÿÿ©ÿ´ÿ³ÿ´ÿ²ÿ¯ÿ°ÿÿ³ÿ²ÿ®ÿ¸ÿ·ÿ¥ÿ¹ÿ¶ÿ©ÿ§ÿªÿ¦ÿ±ÿ·ÿ¥ÿ ÿ¯ÿ·ÿ·ÿ½ÿºÿ¸ÿÿ´ÿ©ÿ¤ÿ½ÿ½ÿ±ÿµÿ´ÿ²ÿ³ÿ¸ÿ³ÿ­ÿªÿ¨ÿ¦ÿªÿ²ÿ·ÿ¬ÿ¨ÿ²ÿ«ÿ«ÿ¤ÿ½ÿÿÿÿ¡ÿ²ÿ§ÿÿªÿ»ÿ³ÿ©ÿ§ÿ¨ÿªÿÿÿÿÿÿÿ¢ÿ£ÿÿÿ¥ÿ¡ÿÿ ÿ¬ÿ¨ÿªÿ¡ÿÿÿÿ¢ÿ¥ÿÿÿ´ÿ®ÿ¶ÿ´ÿ»ÿ¼ÿ×ÿ«ÿ´ÿ¬ÿÿ´ÿ§ÿ¬ÿ³ÿ¤ÿÿ¢ÿÿ¤ÿ°ÿ©ÿ²ÿ©ÿ¬ÿªÿ¬ÿ§ÿÿ¥ÿªÿ­ÿÿ ÿ¤ÿÿ®ÿ¨ÿ¬ÿ¤ÿ­ÿ©ÿ£ÿ¦ÿ¥ÿ ÿ¥ÿ¸ÿ½ÿ°ÿ°ÿµÿ¥ÿ¥ÿÿ¾ÿ²ÿµÿ¢ÿ°ÿ¦ÿ²ÿ¨ÿ£ÿ²ÿ¾ÿ´ÿ·ÿ¹ÿ«ÿ«ÿ¯ÿ­ÿ±ÿ¥ÿ¥ÿ­ÿ®ÿ®ÿ¾ÿµÿ¶ÿ®ÿ§ÿ­ÿ°ÿ¹ÿ®ÿ¢ÿªÿ±ÿ°ÿºÿ¿ÿ¬ÿ«ÿ¯ÿ°ÿµÿ·ÿ±ÿ§ÿ¦ÿ£ÿ¢ÿ¶ÿ¬ÿµÿ¡ÿ¶ÿ¨ÿºÿ°ÿ¿ÿ·ÿ²ÿ´ÿ°ÿ¬ÿÇÿÀÿ´ÿ¹ÿ¹ÿ­ÿ©ÿ³ÿ½ÿÀÿÀÿµÿ¯ÿ¯ÿ²ÿ¬ÿ³ÿ²ÿ±ÿ¬ÿ¯ÿ¯ÿºÿÆÿÀÿ±ÿ¬ÿ®ÿ¬ÿ¯ÿÁÿ®ÿ±ÿºÿ°ÿ°ÿ´ÿ«ÿ§ÿ·ÿ¹ÿªÿ¬ÿ­ÿ­ÿ«ÿ«ÿ®ÿµÿ²ÿ¬ÿµÿÇÿªÿ©ÿ½ÿ¨ÿ¸ÿÄÿ½ÿ²ÿ·ÿµÿ²ÿ·ÿ¸ÿ¸ÿ¸ÿ´ÿ¾ÿÆÿÀÿ½ÿ«ÿ­ÿ·ÿ¹ÿÃÿÄÿ¾ÿ¶ÿ¬ÿ´ÿ´ÿÁÿ­ÿÿ«ÿ³ÿ®ÿ¦ÿ¯ÿÀÿ­ÿ¸ÿÿÿ£ÿ¶ÿ¼ÿ¶ÿµÿ²ÿªÿ°ÿµÿ¾ÿÂÿºÿ¼ÿ²ÿ¬ÿµÿ¬ÿ¯ÿ´ÿ¶ÿ¥ÿ·ÿ¹ÿÂÿ·ÿ«ÿ¿ÿ¶ÿ·ÿ¶ÿÄÿ½ÿµÿ½ÿÃÿ¼ÿ¿ÿÀÿ²ÿ¨ÿªÿ¯ÿ²ÿ«ÿ¨ÿ³ÿµÿ¨ÿ¯ÿºÿ­ÿ·ÿµÿ´ÿÄÿËÿ¸ÿ²ÿ ÿ¿ÿÁÿ¶ÿ»ÿ°ÿªÿ½ÿ­ÿ³ÿ¬ÿ½ÿ¸ÿ¼ÿ»ÿÁÿÄÿ¿ÿ¼ÿ¯ÿ§ÿ¯ÿ¶ÿ¶ÿ±ÿºÿµÿ­ÿ¶ÿ½ÿ´ÿ¯ÿÁÿ²ÿ¯ÿºÿ»ÿ³ÿ¸ÿ¼ÿ¾ÿ½ÿÂÿ½ÿ¾ÿ¶ÿ²ÿ°ÿ¿ÿÂÿºÿ¶ÿ®ÿ®ÿ¬ÿ¬ÿ²ÿ«ÿ¬ÿ»ÿ½ÿ¼ÿ¶ÿ°ÿ®ÿ°ÿ§ÿ¼ÿ½ÿµÿªÿ³ÿ½ÿ¼ÿ¶ÿÁÿÎÿ ÿØÿ·ÿÂÿ¸ÿµÿ±ÿÅÿ°ÿ´ÿºÿÂÿÀÿ¼ÿ±ÿ¸ÿ·ÿ²ÿ±ÿ´ÿ´ÿ²ÿ»ÿÁÿ¼ÿ»ÿ¶ÿ¨ÿ¶ÿ½ÿ²ÿ°ÿ¯ÿ³ÿ²ÿ«ÿ²ÿ³ÿªÿ³ÿ¸ÿ»ÿÀÿ¹ÿ²ÿºÿ­ÿ¸ÿ²ÿ«ÿ¨ÿ¨ÿ²ÿÀÿÐÿÀÿµÿ´ÿºÿµÿ¢ÿ¦ÿ°ÿ«ÿªÿ´ÿ¬ÿ¢ÿ¶ÿ¨ÿ ÿ´ÿÆÿÊÿ¯ÿµÿ³ÿÁÿ¶ÿ®ÿªÿ¦ÿÁÿ¯ÿ²ÿÿÿ²ÿ¬ÿÇÿ«ÿ¢ÿ¸ÿ·ÿ¦ÿ®ÿ¿ÿ¯ÿÂÿ¾ÿ¬ÿµÿ°ÿ²ÿµÿ¼ÿÇÿ©ÿ¤ÿÁÿÄÿ·ÿ­ÿ­ÿ­ÿ·ÿ¼ÿ»ÿ²ÿºÿ½ÿ½ÿ¼ÿ³ÿ¨ÿ»ÿºÿ²ÿ®ÿ¸ÿªÿ³ÿµÿ¸ÿ°ÿ«ÿ°ÿ®ÿ±ÿ¼ÿ²ÿºÿÃÿ¿ÿºÿ¼ÿ½ÿ½ÿ´ÿ½ÿÀÿ·ÿ·ÿ¯ÿ©ÿ°ÿ­ÿ°ÿ¹ÿ·ÿµÿ´ÿµÿµÿÁÿ¹ÿ¹ÿ¶ÿ¹ÿºÿ¯ÿ¶ÿÁÿ¶ÿ¾ÿºÿ¹ÿ©ÿ¯ÿºÿ¸ÿºÿ­ÿ²ÿ½ÿ¸ÿÂÿÄÿ«ÿ¶ÿ´ÿ¶ÿ°ÿ´ÿ²ÿ¯ÿ­ÿ¹ÿÀÿ»ÿ­ÿ«ÿ®ÿ¨ÿ¥ÿ«ÿµÿ¹ÿ¹ÿ¸ÿ²ÿ´ÿ·ÿ³ÿÄÿÂÿ½ÿ°ÿ¶ÿ«ÿ¶ÿ¿ÿ³ÿ°ÿ´ÿ®ÿ¹ÿ´ÿ·ÿ³ÿ¬ÿ¬ÿÁÿÉÿÃÿ­ÿ¯ÿ¶ÿ­ÿ¾ÿ¶ÿ¼ÿ¿ÿ¶ÿÿ¹ÿºÿ»ÿÂÿ¯ÿ²ÿ¶ÿ³ÿµÿ¿ÿ´ÿ§ÿºÿÊÿ»ÿ¬ÿ°ÿ­ÿ±ÿ¸ÿÀÿ¹ÿ²ÿ²ÿÁÿ³ÿ¸ÿ§ÿºÿÇÿ©ÿ¶ÿ¶ÿ²ÿ¦ÿ¼ÿ²ÿ¯ÿÅÿ«ÿ®ÿ®ÿ¼ÿ±ÿ¿ÿÁÿ±ÿ³ÿ¶ÿ¯ÿ®ÿ²ÿ°ÿÄÿÇÿ´ÿ³ÿ·ÿ·ÿ¶ÿ½ÿ¿ÿ½ÿ¸ÿ²ÿ¸ÿ¬ÿ£ÿ¶ÿ»ÿµÿ¾ÿ¸ÿ²ÿµÿ¾ÿ»ÿ·ÿºÿ·ÿºÿ£ÿªÿ¬ÿÅÿÁÿ¶ÿ£ÿ¯ÿ²ÿ¶ÿ±ÿÇÿ²ÿ·ÿ¯ÿ·ÿ¤ÿ©ÿÍÿ¯ÿÁÿÉÿ¡ÿ¤ÿ°ÿ¬ÿ¯ÿµÿ»ÿ·ÿ°ÿºÿ¹ÿ¶ÿ´ÿµÿ·ÿ²ÿ»ÿµÿ»ÿÄÿ³ÿ°ÿ¬ÿ¼ÿ¾ÿ®ÿ­ÿ¬ÿÁÿÁÿ©ÿ°ÿ´ÿ¾ÿ¸ÿÉÿºÿ¯ÿ´ÿ¿ÿ·ÿ¯ÿ­ÿ¬ÿÿªÿ»ÿ²ÿ¸ÿÀÿ½ÿµÿ¸ÿÇÿÁÿ½ÿÆÿÈÿ½ÿ´ÿ¼ÿ´ÿ´ÿ³ÿÿ ÿ²ÿ´ÿ¹ÿ´ÿ´ÿªÿ³ÿµÿ§ÿ¨ÿ­ÿ±ÿ³ÿÍÿ½ÿÖÿÁÿµÿ¬ÿ¬ÿ·ÿ»ÿ¾ÿ¬ÿ£ÿ¬ÿ°ÿ¼ÿÊÿ±ÿ¯ÿ¼ÿµÿ«ÿ¶ÿ´ÿ½ÿ´ÿ´ÿ©ÿ®ÿ¹ÿ¹ÿ³ÿ¸ÿ´ÿ¶ÿºÿ½ÿ»ÿ«ÿ¥ÿ¨ÿ±ÿ¸ÿ¹ÿ¾ÿ´ÿ»ÿ½ÿµÿ²ÿ²ÿ·ÿ¯ÿ©ÿ©ÿ½ÿÃÿ¼ÿ½ÿ½ÿ´ÿ¬ÿ©ÿµÿ¯ÿºÿ¸ÿ¼ÿµÿÃÿ²ÿ¹ÿ®ÿ¯ÿ¸ÿ´ÿ±ÿ´ÿµÿ´ÿ¸ÿ·ÿ¼ÿ¼ÿ¼ÿ·ÿÀÿÆÿ¸ÿ²ÿ²ÿ¶ÿ¬ÿ²ÿ¶ÿµÿ·ÿ¶ÿºÿ¯ÿ´ÿÂÿºÿÿ¸ÿ¼ÿ²ÿ³ÿ¸ÿ¸ÿÄÿ°ÿ±ÿ©ÿ»ÿ±ÿ¹ÿÀÿ³ÿ³ÿ»ÿ½ÿºÿ²ÿ²ÿ¹ÿ½ÿ¿ÿ»ÿ¸ÿ·ÿ¼ÿ¶ÿ²ÿ³ÿ²ÿ·ÿ­ÿ©ÿ¼ÿ¸ÿ±ÿÉÿÀÿ¸ÿÁÿ¸ÿºÿ©ÿºÿ²ÿ¶ÿºÿ¦ÿ³ÿ¿ÿÂÿ°ÿ«ÿ¨ÿ®ÿ¯ÿ¨ÿ±ÿ¶ÿºÿ¸ÿ·ÿ®ÿ¬ÿ±ÿ¸ÿ¶ÿ²ÿ©ÿ¬ÿºÿ¶ÿºÿ»ÿ±ÿµÿ¼ÿ½ÿ¹ÿ¼ÿ¿ÿºÿµÿ¸ÿºÿ«ÿ¾ÿ¸ÿ¸ÿ»ÿ¬ÿÇÿ¸ÿµÿ´ÿ·ÿ§ÿ´ÿ·ÿ¯ÿ«ÿ·ÿ±ÿÈÿ·ÿ±ÿ½ÿÏÿÄÿºÿ´ÿ²ÿ­ÿ¯ÿ±ÿ°ÿ°ÿ´ÿÁÿÁÿ·ÿ¹ÿÃÿÂÿ·ÿ¹ÿ¿ÿ­ÿ¶ÿ´ÿ¹ÿ¯ÿ½ÿÅÿÍÿ©ÿ¶ÿ­ÿ³ÿ»ÿ¶ÿ­ÿÃÿ¸ÿ½ÿ½ÿ¸ÿ·ÿºÿ¸ÿÄÿ´ÿ³ÿÆÿÉÿ²ÿ¡ÿ³ÿÁÿ¹ÿ¸ÿ¶ÿ²ÿ¹ÿ¶ÿ¥ÿ©ÿ«ÿ²ÿ¨ÿ½ÿ¾ÿÄÿ±ÿÀÿ­ÿ¿ÿÀÿ¸ÿÄÿµÿËÿ½ÿ´ÿ¿ÿºÿ¼ÿ¹ÿ¹ÿ³ÿ¸ÿ»ÿµÿ¸ÿÇÿ¿ÿµÿ¹ÿ¶ÿ¸ÿ¾ÿ»ÿ°ÿ¶ÿ·ÿ¯ÿ«ÿ»ÿ·ÿÇÿ¿ÿ¶ÿ´ÿ­ÿ¼ÿ´ÿÂÿ®ÿ¸ÿ¸ÿºÿ®ÿºÿËÿÌÿÅÿ»ÿ·ÿ¶ÿ²ÿ¶ÿ²ÿ°ÿºÿ»ÿ¹ÿ½ÿµÿ¬ÿ´ÿ¿ÿ³ÿ²ÿ¶ÿ±ÿ²ÿÄÿÈÿÁÿ£ÿ·ÿ¾ÿ²ÿÃÿ¶ÿÀÿ³ÿ·ÿ¹ÿ­ÿ³ÿ³ÿ¸ÿ¹ÿ±ÿ°ÿ¸ÿºÿ¶ÿ¶ÿ·ÿ°ÿ³ÿ»ÿµÿÃÿ³ÿÿ®ÿ¹ÿ²ÿ·ÿ½ÿ³ÿÁÿ¿ÿ­ÿ²ÿÎÿÆÿ®ÿÂÿ¿ÿÅÿ´ÿ®ÿ¬ÿ¬ÿ·ÿ¸ÿ»ÿÂÿ¿ÿ¸ÿ¯ÿ½ÿºÿºÿ¾ÿ­ÿÅÿ·ÿ»ÿ¹ÿ²ÿ¹ÿÅÿ¬ÿ²ÿ·ÿ³ÿ´ÿ®ÿ®ÿ¡ÿ¼ÿÂÿ¸ÿ·ÿ¯ÿºÿÃÿ·ÿ²ÿ³ÿºÿÂÿÂÿÇÿÅÿ´ÿÃÿ¯ÿªÿ¢ÿÃÿ´ÿ³ÿ¶ÿ¬ÿ¤ÿ§ÿ²ÿ´ÿ³ÿ·ÿ¸ÿ¶ÿµÿ¹ÿ´ÿ¯ÿ·ÿ¼ÿ¹ÿ¼ÿ¼ÿ½ÿ¹ÿÁÿÁÿÁÿ¹ÿ²ÿ²ÿ¿ÿ²ÿ¹ÿ³ÿÂÿ­ÿ±ÿÄÿÒÿºÿµÿ¹ÿºÿµÿ´ÿ¶ÿÂÿÅÿ±ÿ¸ÿ´ÿ¸ÿ¼ÿ¼ÿ·ÿ¼ÿ¹ÿ«ÿ¹ÿ¸ÿ·ÿ¤ÿ¹ÿÇÿÈÿµÿ»ÿÃÿ¹ÿ¶ÿÀÿ»ÿ«ÿ±ÿÁÿÂÿ½ÿµÿ¶ÿ®ÿºÿÇÿ²ÿ½ÿ»ÿÄÿ»ÿ¼ÿ¶ÿ·ÿ¶ÿºÿ°ÿ±ÿÂÿ¼ÿºÿ½ÿºÿ³ÿ­ÿ°ÿ¸ÿÄÿ»ÿºÿ­ÿ¼ÿ½ÿ¬ÿ¶ÿ¯ÿ¾ÿÀÿ·ÿºÿ°ÿ´ÿ±ÿ°ÿ§ÿ±ÿ¾ÿ¹ÿ­ÿ£ÿªÿ·ÿ¬ÿ±ÿ¿ÿ·ÿÇÿ­ÿ§ÿÆÿ©ÿ²ÿºÿ¤ÿµÿ½ÿ¾ÿ°ÿ¤ÿ¦ÿ«ÿ«ÿªÿ«ÿ±ÿ´ÿ®ÿ®ÿ«ÿ¼ÿ«ÿ³ÿ¹ÿ³ÿ©ÿ¨ÿ¥ÿºÿ°ÿ¶ÿµÿ¯ÿ¬ÿ±ÿ¬ÿ¯ÿµÿ©ÿ©ÿ­ÿªÿ¹ÿ«ÿ¹ÿ®ÿ¡ÿ¹ÿ©ÿ¶ÿ´ÿÀÿ®ÿ©ÿ£ÿÿ¡ÿ¤ÿ¢ÿ¢ÿ¢ÿ¡ÿ¢ÿ´ÿ«ÿµÿ¬ÿÂÿ¥ÿ§ÿ°ÿ©ÿ½ÿ³ÿ³ÿ¨ÿ´ÿªÿ©ÿ²ÿ®ÿ¬ÿ±ÿªÿ¦ÿ±ÿ²ÿ±ÿ¸ÿ³ÿ¯ÿ­ÿ¶ÿ¿ÿ¿ÿÀÿ¿ÿ½ÿ¹ÿ¼ÿ¿ÿ±ÿªÿ­ÿ©ÿ±ÿ¸ÿµÿ¾ÿÅÿ·ÿ»ÿ¨ÿ¾ÿ½ÿ¾ÿ½ÿ¸ÿ¼ÿ¿ÿÇÿÆÿ¼ÿ¹ÿ¶ÿ²ÿ´ÿ¶ÿ»ÿÎÿÀÿºÿºÿÊÿ¬ÿ¸ÿÃÿ»ÿ¯ÿ­ÿºÿ¾ÿ»ÿ»ÿµÿ¸ÿºÿ·ÿ½ÿ±ÿ®ÿ¿ÿ£ÿÈÿÌÿ¶ÿºÿ¾ÿ¹ÿµÿµÿ¸ÿÁÿÅÿºÿ¸ÿÆÿ¿ÿ¶ÿÆÿºÿ´ÿ®ÿ»ÿÂÿ³ÿ´ÿ½ÿÃÿÄÿ¸ÿ¬ÿµÿÅÿÉÿ½ÿÅÿ¸ÿÃÿ©ÿÀÿ³ÿ±ÿ¼ÿÈÿÇÿ¼ÿ·ÿ¹ÿ´ÿ°ÿ½ÿ´ÿµÿÂÿËÿ±ÿ»ÿ±ÿ§ÿ²ÿ­ÿ®ÿ¹ÿ·ÿ¹ÿ½ÿ°ÿ·ÿÇÿºÿµÿ±ÿÈÿÿ«ÿ¸ÿ¯ÿ·ÿ ÿ¡ÿ¯ÿ¥ÿÿÿÿÿÿ_ÿeÿ^ÿbÿpÿ\ÿYÿyÿzÿwÿÿÿ½ÿ¸ÿ§ÿ°ÿµÿ°ÿ£ÿ·ÿ¿ÿ²ÿ»ÿÄÿ½ÿ·ÿ¾ÿÁÿ»ÿºÿ¹ÿªÿ´ÿ³ÿÉÿµÿ²ÿ¿ÿ²ÿ¬ÿ¹ÿ¶ÿ¯ÿ·ÿÀÿ»ÿ³ÿºÿ¼ÿ¯ÿºÿ¨ÿ¼ÿ¼ÿ¿ÿ¹ÿ¸ÿµÿ­ÿ¦ÿ­ÿÁÿ»ÿÿÿdÿMÿ.ÿIÿFÿ'ÿÿEÿvÿwÿsÿÿ§ÿÿ¨ÿÿ­ÿ²ÿºÿ¶ÿ¦ÿ¤ÿ¤ÿ®ÿ´ÿµÿºÿ¶ÿ±ÿ´ÿ«ÿ±ÿ±ÿ¼ÿÁÿËÿºÿ¶ÿ®ÿ¦ÿ­ÿ¹ÿÃÿµÿ¬ÿ¦ÿ°ÿ·ÿ¯ÿ¼ÿ½ÿÀÿ¾ÿ·ÿ²ÿ°ÿ¶ÿºÿ­ÿ©ÿÃÿ³ÿ°ÿ²ÿ°ÿ­ÿ»ÿÆÿÃÿºÿ®ÿ´ÿ®ÿ¹ÿ£ÿÁÿ¹ÿ¸ÿ©ÿ¬ÿºÿ¾ÿ½ÿ·ÿ°ÿÇÿÉÿ´ÿµÿ ÿÀÿµÿÁÿÃÿ»ÿ·ÿ®ÿ§ÿ¸ÿÇÿ©ÿÀÿµÿ·ÿ¸ÿ²ÿ»ÿÀÿ´ÿ²ÿ¾ÿºÿ²ÿ¾ÿ¸ÿ·ÿºÿ»ÿÃÿÇÿ¹ÿ®ÿ°ÿ³ÿ²ÿ¯ÿ»ÿ¿ÿ¾ÿ¸ÿÁÿ´ÿ¸ÿ¾ÿºÿ¼ÿ¿ÿ°ÿ¼ÿ­ÿ¸ÿ±ÿ°ÿµÿºÿÅÿÑÿÏÿ»ÿªÿÇÿ³ÿ¯ÿÃÿ¾ÿ¾ÿ¹ÿ¹ÿ¼ÿ¹ÿ³ÿ±ÿ´ÿ£ÿ³ÿ¹ÿ¶ÿ±ÿ·ÿ»ÿÁÿÃÿ¹ÿ°ÿÀÿ¹ÿ¨ÿ±ÿ´ÿ»ÿ¼ÿ¸ÿ³ÿ¶ÿºÿµÿ¾ÿÆÿÉÿ¼ÿ­ÿ®ÿ¼ÿ¼ÿ¶ÿ½ÿÁÿµÿ¶ÿ±ÿ®ÿ¹ÿºÿ¸ÿ¹ÿ¹ÿºÿ»ÿºÿ»ÿªÿÀÿÄÿÇÿÄÿ¹ÿµÿ¹ÿ½ÿ½ÿ¹ÿÁÿ®ÿ³ÿ²ÿ¿ÿÂÿ¶ÿ²ÿ¹ÿ¾ÿÁÿ¾ÿ´ÿ©ÿÂÿ¾ÿ®ÿ¯ÿ³ÿ±ÿ³ÿ¹ÿ³ÿ¨ÿ³ÿ·ÿ¸ÿ¼ÿÉÿÉÿ¾ÿÁÿÅÿ³ÿ¹ÿ¹ÿ¹ÿ¼ÿ¸ÿ¿ÿ¾ÿ¹ÿÁÿÌÿ¾ÿ½ÿ¼ÿÀÿ°ÿ´ÿ½ÿÄÿ¾ÿ±ÿ»ÿ»ÿ¹ÿ¬ÿ»ÿºÿ´ÿ½ÿ»ÿ¯ÿÄÿ²ÿÆÿÅÿ²ÿ¼ÿ¿ÿÃÿ»ÿ¯ÿ·ÿ¿ÿÃÿÃÿ½ÿÇÿÄÿ¹ÿ¶ÿ¶ÿ´ÿ·ÿ»ÿ³ÿ³ÿ¿ÿ»ÿµÿ¼ÿÄÿÄÿÂÿ³ÿ°ÿ³ÿ±ÿµÿ·ÿ·ÿ¹ÿ¼ÿµÿ¼ÿ»ÿ»ÿµÿÅÿ±ÿ®ÿÄÿÀÿÅÿÁÿÇÿ¸ÿÀÿÁÿ¼ÿºÿ·ÿ©ÿ³ÿ¬ÿ·ÿÅÿÁÿÀÿÉÿÉÿ¿ÿ»ÿÆÿ¦ÿ®ÿ°ÿÁÿÈÿ¿ÿ¹ÿ½ÿ®ÿ²ÿ¹ÿ¶ÿ¶ÿ¹ÿ»ÿ±ÿ©ÿÃÿ¯ÿ£ÿ¯ÿ»ÿ»ÿ²ÿ¨ÿ¦ÿ´ÿ½ÿ¿ÿÀÿ¿ÿ¸ÿ´ÿ¶ÿ¸ÿ¸ÿÒÿ©ÿ¨ÿ«ÿ´ÿ¶ÿ¯ÿ£ÿ¸ÿ¶ÿ¾ÿ½ÿ½ÿ¾ÿµÿ¤ÿ«ÿ·ÿ³ÿ¯ÿ¼ÿ»ÿ¸ÿ³ÿ§ÿ²ÿ¬ÿ¶ÿ´ÿ½ÿºÿ°ÿ²ÿÁÿÁÿ±ÿ¯ÿ¬ÿ´ÿ®ÿ¥ÿ¬ÿ¸ÿºÿ¹ÿªÿ¿ÿ³ÿ¯ÿ°ÿ²ÿºÿÅÿÆÿ¸ÿ±ÿ²ÿ·ÿ¸ÿ¶ÿ²ÿµÿ·ÿ³ÿÈÿÿ¸ÿ³ÿ¯ÿ¬ÿ¥ÿ­ÿ¾ÿ²ÿÿ¶ÿ²ÿ±ÿ»ÿ¼ÿ»ÿ¼ÿ¬ÿ®ÿ«ÿ¨ÿµÿ£ÿ©ÿ±ÿ°ÿ´ÿ¹ÿ¥ÿ¯ÿ°ÿ¥ÿ¢ÿ¨ÿ§ÿ¦ÿ¯ÿ³ÿ¡ÿ¬ÿ»ÿ¬ÿµÿ³ÿ¬ÿ¯ÿ±ÿ«ÿ®ÿÁÿ¢ÿ°ÿ¤ÿ¦ÿªÿ¨ÿªÿ²ÿ¶ÿ®ÿ«ÿ§ÿ£ÿ§ÿ¥ÿ¤ÿ ÿÿÿÿÿÿÿÿ«ÿªÿ¡ÿÿÿ£ÿ¡ÿ§ÿÿÿ²ÿ¤ÿÿ¡ÿ¤ÿ«ÿ¤ÿ«ÿÿ²ÿ¦ÿ£ÿ·ÿ¿ÿµÿ§ÿ£ÿ¦ÿÿÿÿÿÿ£ÿ«ÿ­ÿ¨ÿ ÿ¥ÿ¢ÿÿ§ÿ§ÿ¡ÿÿ§ÿ­ÿ¯ÿ®ÿÿÿÿ±ÿªÿ¦ÿÿ ÿ¤ÿ§ÿ¨ÿ­ÿ±ÿ¢ÿÿ¨ÿ­ÿ ÿ¥ÿ·ÿ±ÿ¨ÿ«ÿ«ÿ°ÿ¢ÿÿ¡ÿ²ÿ«ÿ¶ÿ¼ÿµÿ®ÿ¶ÿ»ÿªÿ¨ÿ¿ÿ®ÿ¬ÿ©ÿÿ¨ÿ³ÿ§ÿÿ£ÿ§ÿÂÿ£ÿ¯ÿ¤ÿµÿºÿ»ÿ¶ÿ°ÿ±ÿ¬ÿ¡ÿ ÿ±ÿ²ÿ¯ÿ¯ÿ¥ÿ£ÿ©ÿ²ÿ¶ÿ¯ÿ±ÿ³ÿÿÿÿ§ÿ¨ÿ«ÿ¢ÿÿ¤ÿ«ÿ«ÿ¬ÿ¦ÿµÿ®ÿÿ¦ÿ¯ÿ¶ÿ³ÿ«ÿ­ÿ·ÿ·ÿ´ÿ¶ÿÿ¥ÿªÿ¤ÿ¨ÿ£ÿ¢ÿ¢ÿÿÿ£ÿ­ÿ±ÿ¦ÿ®ÿÿÿÿ­ÿ¬ÿÿÿªÿ­ÿ¦ÿ¡ÿ¯ÿ½ÿ¦ÿ¨ÿ­ÿ«ÿ¾ÿ¾ÿ¶ÿ²ÿ®ÿÈÿ»ÿ¤ÿ·ÿºÿÿ³ÿ®ÿ±ÿ¯ÿ·ÿ¾ÿ²ÿ§ÿÿÿ¢ÿ´ÿ®ÿÿ²ÿµÿ²ÿ­ÿªÿ¦ÿ¡ÿ«ÿ´ÿ¦ÿ¦ÿ²ÿ¦ÿ±ÿ¥ÿ½ÿ¿ÿ°ÿ¸ÿ¼ÿ±ÿ¸ÿ¼ÿ°ÿµÿ¹ÿ±ÿ±ÿ©ÿ¨ÿµÿ½ÿµÿ´ÿ¸ÿ®ÿ«ÿ¿ÿÀÿÃÿ²ÿÀÿ±ÿ´ÿ¹ÿ¸ÿ¯ÿ¤ÿ©ÿ¸ÿµÿ¥ÿ¥ÿ¤ÿ°ÿµÿµÿªÿ¢ÿ¯ÿ´ÿ¦ÿÿÿÿÿ­ÿ­ÿ·ÿ´ÿ¥ÿÿ¢ÿÿÿ¶ÿ¨ÿ¢ÿ£ÿÿ¤ÿ²ÿ´ÿ¸ÿ¤ÿ¤ÿÿÿ¥ÿÿÿ©ÿ´ÿ­ÿªÿªÿ§ÿ§ÿ§ÿªÿ¥ÿ¥ÿ°ÿ¥ÿÿÿ¡ÿ²ÿ¬ÿªÿ©ÿ«ÿ²ÿ°ÿ¦ÿ£ÿ¥ÿ©ÿ²ÿ£ÿ³ÿ­ÿ­ÿ§ÿ³ÿ°ÿ¬ÿ¬ÿ©ÿ¨ÿµÿÀÿ­ÿ¾ÿ¯ÿ¼ÿ¾ÿ°ÿ½ÿ«ÿ¦ÿ¦ÿ¨ÿ´ÿ¶ÿµÿµÿ¸ÿ¼ÿ¯ÿÿ¦ÿ¸ÿµÿ¥ÿ¹ÿ·ÿ¶ÿ®ÿ©ÿ³ÿÉÿ»ÿ¦ÿ¬ÿ­ÿ«ÿ¾ÿ¥ÿ ÿ¥ÿ¿ÿÁÿÀÿ½ÿ¢ÿ­ÿ½ÿ°ÿ³ÿµÿ³ÿ´ÿ°ÿ§ÿ¤ÿ ÿ¯ÿµÿ£ÿ¼ÿÿ¥ÿ¦ÿ¦ÿ¢ÿÿ¢ÿ®ÿ¨ÿ ÿ±ÿÂÿ·ÿ­ÿ¹ÿ¨ÿ©ÿ¡ÿ°ÿÁÿ¹ÿ½ÿ¯ÿ«ÿ£ÿ§ÿ¶ÿ¶ÿ·ÿ¸ÿ¬ÿ«ÿ®ÿ®ÿªÿºÿ¸ÿ­ÿ®ÿ²ÿ«ÿ¤ÿ­ÿ£ÿ±ÿ¨ÿ¯ÿ½ÿ°ÿªÿ©ÿÿ ÿÿ»ÿ²ÿ®ÿ¿ÿ¬ÿµÿ¯ÿ¥ÿ²ÿ¯ÿ´ÿ©ÿ¡ÿ³ÿ·ÿ®ÿ²ÿ¬ÿ¬ÿ«ÿÿ©ÿ³ÿ¢ÿ°ÿµÿ¸ÿÁÿ°ÿ»ÿ´ÿ¬ÿ¤ÿ«ÿ¬ÿ¢ÿ¢ÿ²ÿ»ÿ¬ÿ­ÿ´ÿ®ÿÿ§ÿ·ÿ·ÿ¾ÿÄÿ¹ÿ¯ÿ¯ÿ¦ÿ©ÿºÿ³ÿ¯ÿ´ÿ±ÿ³ÿ°ÿ¦ÿ¬ÿµÿ­ÿ ÿÿ®ÿ¯ÿ¯ÿ¤ÿ ÿÿ®ÿ±ÿÿÿ²ÿªÿ¢ÿ¨ÿ¨ÿ¨ÿ§ÿÿÿÿÿÿÿÿÿÿ ÿ¥ÿ¨ÿ¡ÿ¡ÿ§ÿ¯ÿ©ÿ¤ÿ¨ÿ©ÿ¦ÿÿÿÿ¬ÿ±ÿ¹ÿ´ÿ¹ÿ¨ÿ¢ÿ®ÿ®ÿ³ÿ®ÿ­ÿ»ÿÂÿ¯ÿ©ÿ¥ÿ ÿ¤ÿ©ÿ±ÿ´ÿ«ÿ¶ÿ«ÿÿ·ÿµÿÿ¥ÿ¦ÿ·ÿ¯ÿÿÿ¨ÿ¯ÿ¡ÿ¬ÿ±ÿ¬ÿ²ÿªÿ£ÿÿÿªÿ³ÿ¼ÿ®ÿÿ­ÿ°ÿ©ÿÿ¤ÿÂÿ¯ÿ»ÿ¥ÿ¯ÿ¤ÿ¯ÿ±ÿ¥ÿ´ÿÃÿºÿ½ÿ¾ÿ¨ÿ©ÿ´ÿ®ÿ²ÿ¯ÿ«ÿ»ÿ¬ÿ ÿ¹ÿ¼ÿÿ«ÿªÿ£ÿ¢ÿ±ÿ·ÿ­ÿÿ£ÿ§ÿ´ÿ·ÿ®ÿ«ÿÿ¢ÿ¸ÿ¶ÿ²ÿ·ÿ¥ÿ§ÿ¬ÿµÿ ÿ³ÿÿ¨ÿÿ§ÿ¬ÿ¼ÿ´ÿ³ÿ¶ÿ»ÿ¯ÿ»ÿºÿµÿµÿ¶ÿ®ÿ¦ÿ®ÿ¸ÿ³ÿ¦ÿÿ«ÿ°ÿ£ÿ¹ÿ¶ÿ²ÿÃÿ¶ÿ¯ÿ¯ÿ³ÿ´ÿºÿ·ÿ°ÿµÿ«ÿ·ÿ´ÿ©ÿ¹ÿ¼ÿ°ÿ§ÿ°ÿ¹ÿ³ÿ²ÿ°ÿªÿ¯ÿ¹ÿ±ÿ¶ÿ´ÿ²ÿ·ÿ·ÿ·ÿ»ÿ¼ÿ±ÿ­ÿ±ÿÿ¥ÿÁÿ¯ÿ¬ÿ¬ÿ±ÿªÿªÿ´ÿ»ÿ¶ÿ²ÿ¾ÿÃÿÀÿ·ÿ¦ÿ²ÿ²ÿ¦ÿ«ÿ£ÿÃÿ±ÿºÿ»ÿÁÿ®ÿ»ÿ¶ÿ±ÿµÿºÿ¯ÿ¸ÿºÿªÿ­ÿ ÿyÿÿ¯ÿÃÿ½ÿ¹ÿ½ÿ·ÿ¸ÿÁÿ·ÿ³ÿ²ÿ²ÿ¹ÿ±ÿµÿ²ÿµÿ®ÿ¯ÿ«ÿ´ÿÁÿ¯ÿ¸ÿ­ÿ´ÿ°ÿ±ÿªÿºÿ¨ÿ­ÿ»ÿ¶ÿ°ÿªÿ ÿ«ÿ³ÿ´ÿ¼ÿ¹ÿ¶ÿ·ÿ»ÿªÿºÿ´ÿÿ¯ÿÁÿ¿ÿ­ÿ¸ÿÅÿ±ÿ³ÿ©ÿ¾ÿ¯ÿ­ÿµÿ¬ÿ°ÿ¶ÿ»ÿ¯ÿ±ÿµÿµÿ²ÿ¯ÿÂÿÇÿºÿ·ÿ´ÿ³ÿ²ÿ®ÿ²ÿµÿ¯ÿ­ÿ§ÿ¹ÿ¼ÿ¯ÿ´ÿ½ÿ¸ÿ®ÿ»ÿ¯ÿµÿ¹ÿµÿÁÿÀÿ¸ÿ±ÿÁÿ®ÿ¾ÿÂÿ²ÿ®ÿ²ÿ´ÿÅÿÍÿ¹ÿ¡ÿªÿÁÿ¿ÿ¾ÿÁÿÃÿÆÿ¸ÿ®ÿ´ÿ´ÿÃÿ±ÿÁÿ¼ÿ®ÿ¼ÿÀÿ ÿ¨ÿ´ÿ¥ÿÊÿºÿ±ÿ©ÿ°ÿ©ÿ¿ÿ½ÿ¶ÿ²ÿ´ÿ¯ÿµÿ¹ÿÃÿ·ÿ®ÿ§ÿ©ÿ§ÿ®ÿÂÿÁÿ¹ÿ³ÿºÿ©ÿ¹ÿÀÿ¹ÿ®ÿ¬ÿÀÿ®ÿªÿ¤ÿ§ÿªÿ¶ÿÅÿ²ÿ¼ÿºÿ¹ÿ¾ÿ¶ÿªÿ¼ÿ±ÿ¾ÿ¯ÿ¯ÿ§ÿ­ÿ´ÿ¿ÿ¶ÿ¯ÿ¨ÿ¡ÿ ÿ­ÿ´ÿ°ÿ¶ÿÂÿÀÿ°ÿ¶ÿ½ÿÏÿÂÿ¹ÿ¼ÿ°ÿªÿµÿ­ÿ·ÿ·ÿ¸ÿ«ÿ¿ÿÿ­ÿ§ÿ¬ÿ«ÿ¸ÿ¾ÿ©ÿ¸ÿÀÿ¸ÿµÿ¶ÿ¸ÿµÿ´ÿ¼ÿ»ÿ°ÿºÿºÿµÿ°ÿ§ÿ°ÿÀÿ¿ÿ­ÿ¦ÿ«ÿ¬ÿºÿ¶ÿ¹ÿ­ÿ±ÿ³ÿ¶ÿ¬ÿ¬ÿ®ÿ·ÿ§ÿ¦ÿµÿ¸ÿ ÿ¯ÿ·ÿ·ÿ¹ÿ³ÿ¬ÿ²ÿµÿ¾ÿ´ÿ¯ÿºÿ¼ÿ°ÿ·ÿÀÿÀÿ²ÿ´ÿ¾ÿ·ÿ­ÿ©ÿ¬ÿµÿ¹ÿ·ÿ¹ÿ¹ÿ®ÿ¯ÿ¸ÿ®ÿµÿ»ÿ¹ÿºÿÁÿ¸ÿ¶ÿ²ÿ¾ÿ·ÿÊÿ½ÿ­ÿ¦ÿ§ÿ«ÿ¾ÿ¥ÿ·ÿ³ÿºÿ¿ÿ¸ÿÊÿÉÿµÿ³ÿ¬ÿ¸ÿ´ÿ·ÿÂÿµÿ»ÿ±ÿ²ÿ£ÿ¢ÿ«ÿ¯ÿ¬ÿ¡ÿ¶ÿÆÿ¸ÿ­ÿ¥ÿ¯ÿ¹ÿ·ÿ¹ÿ¼ÿÆÿ¸ÿ²ÿºÿ³ÿµÿ¾ÿ´ÿÿÿ¡ÿ»ÿ³ÿ³ÿ·ÿÃÿ´ÿ°ÿºÿ¥ÿ»ÿ¸ÿ·ÿ®ÿ¨ÿ«ÿÀÿ²ÿµÿ»ÿ¾ÿ¼ÿ´ÿ¶ÿÃÿ¿ÿ¹ÿ°ÿ³ÿ±ÿ·ÿÈÿÁÿ¹ÿ¸ÿ»ÿ¶ÿ­ÿ¼ÿ·ÿ·ÿÀÿ¾ÿ¬ÿÅÿÇÿ¼ÿ¼ÿµÿÂÿºÿ»ÿ¾ÿÿ¾ÿ¦ÿÀÿ½ÿ¿ÿÉÿ´ÿÁÿ«ÿ®ÿÅÿ¼ÿºÿªÿ¼ÿÊÿ³ÿ´ÿÈÿÎÿÍÿ´ÿ©ÿ´ÿ¶ÿµÿ°ÿ¯ÿ¬ÿ¤ÿªÿ­ÿ¯ÿ¸ÿ·ÿ»ÿÂÿÀÿ®ÿ¯ÿ¸ÿ°ÿ³ÿ¶ÿÌÿ¸ÿµÿ¤ÿ´ÿ¸ÿºÿ¾ÿ¿ÿ¸ÿ¶ÿ·ÿÆÿ°ÿµÿ®ÿÅÿ¸ÿªÿºÿ¶ÿ½ÿ½ÿºÿ²ÿ±ÿ½ÿ»ÿ²ÿ°ÿµÿ·ÿ©ÿªÿ³ÿ³ÿ±ÿ®ÿ¦ÿ§ÿ¶ÿ²ÿ²ÿ·ÿ»ÿÀÿ·ÿ¸ÿ¹ÿ´ÿ¦ÿ©ÿ¨ÿ¸ÿ»ÿ¥ÿ¾ÿÀÿªÿ·ÿ¿ÿÊÿ©ÿªÿ½ÿ­ÿ¯ÿ»ÿ¼ÿ«ÿªÿ·ÿ»ÿÄÿ¶ÿ­ÿªÿ­ÿ·ÿ¹ÿ½ÿ¼ÿ¾ÿ¹ÿ´ÿ±ÿ³ÿ¾ÿÁÿÀÿ¶ÿ­ÿ¹ÿÀÿ»ÿ²ÿ¥ÿ¢ÿµÿ«ÿ¢ÿ¼ÿ´ÿ·ÿ±ÿ­ÿ¿ÿ§ÿ½ÿ¬ÿºÿ³ÿ§ÿ·ÿ§ÿÆÿ¼ÿ¥ÿÒÿÉÿ¹ÿºÿ·ÿ½ÿ¯ÿ®ÿªÿ³ÿ±ÿºÿ¸ÿ²ÿ²ÿ©ÿ ÿ¢ÿ­ÿ¶ÿ¿ÿ¼ÿ²ÿµÿ±ÿ³ÿ¹ÿ´ÿ¶ÿªÿªÿ¸ÿÀÿÆÿ´ÿ´ÿ½ÿÅÿµÿ¶ÿ§ÿÁÿ¬ÿ§ÿ§ÿ±ÿ§ÿµÿ®ÿÂÿ²ÿ°ÿ¨ÿÃÿ²ÿ·ÿ«ÿ¸ÿÂÿ¯ÿ¬ÿ´ÿºÿÀÿ¾ÿ¹ÿ¸ÿ½ÿºÿ³ÿºÿÀÿ¼ÿ·ÿ¾ÿÀÿ¯ÿ³ÿ²ÿµÿ·ÿºÿ»ÿ§ÿ¹ÿ®ÿ®ÿ°ÿ¶ÿ¯ÿ³ÿ¯ÿ·ÿºÿÍÿºÿ±ÿ¯ÿ²ÿÀÿÈÿ¼ÿ®ÿ¶ÿ·ÿ±ÿ²ÿºÿÅÿ·ÿ¿ÿ¾ÿ¯ÿ©ÿ³ÿ¹ÿ¸ÿµÿ°ÿ®ÿ­ÿ¬ÿ±ÿ¾ÿ´ÿ¸ÿ¾ÿÁÿÂÿ®ÿ¸ÿ¶ÿÄÿÆÿÅÿ§ÿÆÿ§ÿ¬ÿ®ÿÃÿ¯ÿ¶ÿ²ÿ³ÿÍÿ¶ÿÆÿ¡ÿ·ÿ¹ÿ®ÿ¨ÿ¾ÿ¼ÿ¹ÿºÿ½ÿµÿ½ÿ·ÿµÿ´ÿ°ÿ¹ÿÁÿÀÿ½ÿ»ÿ¶ÿ·ÿ¸ÿºÿÀÿÄÿ³ÿ¿ÿ¿ÿµÿ¯ÿ²ÿ½ÿ¹ÿ¬ÿ²ÿ¶ÿ¼ÿ³ÿµÿ¯ÿ¸ÿÅÿµÿÈÿ²ÿ«ÿ¶ÿÅÿ·ÿ©ÿ¯ÿ¶ÿ¯ÿ±ÿ¹ÿ·ÿ¶ÿµÿ¶ÿºÿ´ÿ³ÿ¾ÿ¾ÿ¾ÿ«ÿ½ÿ²ÿ»ÿ»ÿÂÿ²ÿºÿÈÿÂÿ«ÿ´ÿ ÿ¥ÿ®ÿ§ÿ¹ÿÈÿÅÿÀÿ®ÿ±ÿ¹ÿ¦ÿªÿ½ÿ¶ÿÄÿ¹ÿ®ÿªÿ¥ÿ­ÿ·ÿ¶ÿ¼ÿÄÿ²ÿºÿÇÿºÿ¥ÿ¥ÿ¡ÿ¤ÿºÿ½ÿ³ÿ¿ÿÈÿ±ÿ´ÿÉÿÁÿµÿ¾ÿÁÿªÿ´ÿ»ÿ¼ÿ´ÿ¿ÿ²ÿ¸ÿ´ÿ´ÿ¹ÿ¾ÿ¹ÿ¶ÿ³ÿ«ÿ®ÿ¯ÿ´ÿÂÿ·ÿ®ÿ³ÿ·ÿ±ÿ°ÿµÿ¶ÿÂÿ¼ÿ»ÿ­ÿ¤ÿÅÿ¾ÿ­ÿÎÿÄÿ¿ÿµÿ¹ÿ¼ÿ·ÿ¹ÿ¸ÿ¼ÿÆÿÂÿ·ÿ¯ÿ¹ÿÁÿ´ÿªÿ¯ÿ¹ÿ¼ÿÃÿÊÿ´ÿ§ÿ¼ÿ±ÿµÿ¥ÿµÿ¯ÿ·ÿ²ÿ¯ÿ¯ÿ¸ÿ´ÿÈÿ¯ÿ½ÿ¹ÿ²ÿ°ÿ¶ÿµÿ¶ÿ·ÿµÿ¿ÿ¿ÿ°ÿ­ÿ¶ÿ·ÿ±ÿ¸ÿ»ÿÀÿ°ÿÃÿ·ÿ¸ÿ¨ÿ¶ÿ¥ÿºÿ¼ÿµÿ¬ÿ¼ÿ¹ÿ·ÿ½ÿ¼ÿ»ÿ¾ÿ¶ÿ©ÿ¯ÿ¹ÿ¾ÿ´ÿ¶ÿ¿ÿÀÿÂÿ½ÿ¼ÿ¹ÿÄÿÄÿ²ÿ²ÿ¯ÿ¸ÿÂÿÂÿ«ÿÉÿ³ÿµÿ·ÿºÿºÿ¶ÿ­ÿ¥ÿ¿ÿÁÿºÿÂÿ¼ÿ¼ÿÁÿ¾ÿµÿ³ÿºÿµÿ¯ÿ·ÿµÿ®ÿÃÿÀÿ¹ÿ°ÿÇÿ¿ÿ¯ÿ¬ÿÆÿ©ÿ»ÿ½ÿÄÿ¸ÿºÿÀÿ»ÿ½ÿ¼ÿ´ÿ´ÿ¾ÿÁÿ¼ÿºÿ¼ÿµÿ¹ÿÃÿ¿ÿ¼ÿ¸ÿ±ÿ®ÿ¿ÿ¯ÿÃÿ£ÿ¾ÿ³ÿ·ÿ²ÿÎÿ¿ÿÅÿÄÿ¶ÿ¶ÿ¸ÿ¹ÿÂÿÉÿ¾ÿµÿ¶ÿ¶ÿ»ÿ¯ÿ¬ÿ®ÿºÿÆÿµÿºÿ¸ÿ®ÿ¼ÿÅÿÆÿ®ÿ¹ÿÀÿ­ÿ¬ÿ¶ÿºÿ±ÿ°ÿ»ÿºÿ¶ÿ·ÿµÿ²ÿ¸ÿµÿ±ÿ²ÿ»ÿµÿÄÿ³ÿ¶ÿ·ÿ¬ÿ¿ÿ¿ÿ³ÿ¸ÿ¹ÿÀÿÀÿÁÿ¼ÿ»ÿÀÿ»ÿÆÿ¹ÿºÿ¶ÿ¯ÿ¹ÿ¨ÿ»ÿºÿÃÿ­ÿ¶ÿÀÿ±ÿ²ÿ®ÿ¯ÿ±ÿ¹ÿ»ÿ¹ÿ°ÿ¥ÿ­ÿ®ÿÿªÿÁÿ²ÿ»ÿ¹ÿ»ÿ¼ÿ ÿ¶ÿÅÿ²ÿ©ÿ­ÿ²ÿ·ÿ¼ÿÀÿ¹ÿ¸ÿ¼ÿ­ÿ¨ÿ¼ÿºÿ¯ÿ«ÿ¬ÿ£ÿ¯ÿ¹ÿµÿ«ÿ«ÿ·ÿÀÿ±ÿ¹ÿ»ÿ®ÿ¬ÿ¯ÿ­ÿ¬ÿ¯ÿ°ÿ­ÿªÿ±ÿÇÿºÿ¯ÿ«ÿ­ÿÍÿ°ÿ¹ÿÆÿ¨ÿ´ÿ¨ÿªÿ©ÿªÿÿ¦ÿ§ÿ ÿªÿ©ÿ­ÿ­ÿ¸ÿ±ÿ¤ÿ¬ÿ¬ÿ­ÿ¨ÿ§ÿ ÿ©ÿ¤ÿ¶ÿ¸ÿ¼ÿµÿ¯ÿ´ÿ³ÿ¼ÿÊÿ¸ÿ°ÿ³ÿÁÿ¸ÿÇÿªÿ½ÿºÿ¶ÿÃÿ¼ÿ®ÿ­ÿ¸ÿ´ÿ¨ÿ©ÿ³ÿ³ÿ°ÿºÿºÿ®ÿ·ÿ½ÿ¨ÿµÿÅÿ½ÿ±ÿ«ÿ¶ÿ¶ÿ¯ÿ·ÿ»ÿ³ÿ®ÿ±ÿ½ÿÁÿºÿÊÿ»ÿµÿµÿ¼ÿÉÿ»ÿ´ÿ´ÿ»ÿ²ÿ²ÿ¼ÿ¼ÿºÿ¼ÿ¶ÿ³ÿ½ÿÀÿ²ÿ¼ÿ¾ÿ«ÿºÿÊÿ¸ÿ¹ÿ¸ÿ²ÿ´ÿ·ÿ¬ÿ¨ÿ·ÿÀÿ¹ÿ¹ÿ¼ÿ½ÿÂÿÆÿºÿÃÿ³ÿ¿ÿ¿ÿ»ÿ³ÿ¼ÿÄÿÆÿÅÿ»ÿºÿÇÿ¾ÿ¿ÿÃÿÂÿ»ÿ¤ÿËÿ¸ÿ¿ÿÁÿÉÿÈÿÁÿ¾ÿ»ÿ¶ÿ·ÿºÿµÿ·ÿÂÿÇÿ½ÿ»ÿ±ÿ¨ÿ­ÿ¯ÿ¥ÿ®ÿ¶ÿ¸ÿ¿ÿ»ÿ­ÿ³ÿªÿ§ÿ¶ÿ®ÿ§ÿ©ÿ²ÿ¤ÿ¤ÿÿÿÿÿÿ}ÿrÿ`ÿYÿNÿNÿ^ÿkÿdÿiÿfÿvÿ~ÿ{ÿÿ²ÿÁÿÀÿ¹ÿ§ÿ­ÿÄÿ±ÿ¤ÿ¿ÿ¼ÿ¼ÿ¾ÿµÿ¹ÿ¾ÿ»ÿ¶ÿºÿºÿ³ÿÄÿ¹ÿ¹ÿ²ÿ¿ÿ´ÿ«ÿ´ÿ­ÿ³ÿ¯ÿ°ÿ¯ÿ®ÿ¹ÿ°ÿ¼ÿµÿ¬ÿ½ÿµÿÅÿ»ÿ´ÿ±ÿ¬ÿ¬ÿ¬ÿ¶ÿÄÿ¸ÿÿÿYÿVÿ+ÿWÿMÿ@ÿBÿMÿZÿ\ÿiÿ{ÿtÿwÿ~ÿÿ¬ÿ¡ÿÿ¥ÿ¥ÿ¤ÿ¤ÿ­ÿ·ÿ¹ÿ¶ÿ´ÿªÿ±ÿ°ÿ¬ÿªÿ®ÿ·ÿÉÿ¹ÿ¶ÿ½ÿ²ÿ¬ÿ»ÿ»ÿ®ÿ®ÿ±ÿ³ÿ¾ÿ³ÿºÿ·ÿºÿ»ÿ¶ÿ¯ÿ³ÿÁÿ±ÿªÿ¿ÿ»ÿ³ÿ¯ÿ»ÿ±ÿ·ÿÈÿÁÿ°ÿ®ÿ±ÿµÿ¸ÿºÿ¨ÿ¸ÿ¶ÿ¶ÿ§ÿ¯ÿ´ÿµÿ¹ÿ¸ÿ¹ÿ·ÿÇÿ¿ÿ¤ÿºÿºÿ·ÿ­ÿ¼ÿÆÿ¿ÿ·ÿ­ÿµÿÉÿ¯ÿÀÿÀÿ´ÿ¶ÿ¹ÿÂÿÃÿ»ÿ·ÿ½ÿ¾ÿ¶ÿ³ÿºÿ·ÿÃÿµÿ½ÿÁÿ½ÿ½ÿ¼ÿµÿ´ÿºÿ½ÿÉÿ½ÿ·ÿ¿ÿ³ÿ³ÿ·ÿ²ÿ©ÿ®ÿÂÿ»ÿ²ÿÀÿ·ÿ¶ÿ¿ÿÀÿºÿ·ÿ¿ÿ¿ÿ«ÿ¿ÿÇÿ±ÿ¾ÿ¼ÿ½ÿµÿ¹ÿ¹ÿ°ÿ«ÿ§ÿ¥ÿ½ÿ­ÿ½ÿµÿÃÿÂÿ¿ÿ½ÿ¿ÿ¹ÿ¯ÿ¹ÿ²ÿ¯ÿÃÿ¯ÿ¹ÿ²ÿ®ÿ·ÿºÿ¹ÿÅÿÄÿ¹ÿµÿÆÿ§ÿ¶ÿÉÿ·ÿ¯ÿ²ÿ±ÿ¹ÿµÿ«ÿ¯ÿ¶ÿ´ÿ¼ÿ¿ÿ¼ÿºÿ¾ÿÆÿ¾ÿ»ÿ·ÿ½ÿ¼ÿÁÿ¸ÿ¸ÿÁÿÊÿÌÿÁÿµÿÀÿºÿÀÿ¼ÿ¸ÿ¶ÿ»ÿ¾ÿ½ÿ¾ÿÂÿºÿ¹ÿ»ÿ°ÿ«ÿ¼ÿ»ÿ±ÿ´ÿ¹ÿ·ÿÿÀÿ¹ÿ¸ÿ¦ÿ¸ÿ¹ÿ´ÿ¼ÿ¾ÿÃÿÀÿªÿ¸ÿ¾ÿºÿ·ÿ¶ÿÀÿÏÿËÿ³ÿ°ÿ¾ÿÄÿ¦ÿ©ÿ¸ÿ¸ÿ¬ÿ®ÿ¾ÿ²ÿµÿ¯ÿ½ÿ¼ÿ»ÿ´ÿ­ÿ³ÿ·ÿºÿ·ÿ¯ÿ¿ÿÄÿ¼ÿ³ÿ´ÿ¼ÿÆÿÐÿÂÿ½ÿÂÿÊÿ¿ÿ¸ÿ¸ÿ·ÿ´ÿ¸ÿ½ÿ³ÿ¶ÿºÿ¸ÿÅÿÉÿÇÿÊÿ¾ÿ®ÿ®ÿ±ÿ³ÿ²ÿ¸ÿ»ÿ»ÿºÿ´ÿ¹ÿ¡ÿ¯ÿ°ÿ»ÿºÿÆÿËÿ¿ÿÈÿ¼ÿ¾ÿ½ÿ²ÿ²ÿ³ÿ°ÿ¯ÿ·ÿ¯ÿ²ÿÐÿ¸ÿ½ÿ¶ÿ¯ÿ²ÿ¸ÿ¾ÿ¯ÿ»ÿ²ÿ®ÿ»ÿÃÿÁÿ¿ÿ¹ÿ©ÿ«ÿ»ÿµÿ®ÿµÿ½ÿ°ÿ ÿ«ÿ·ÿ¸ÿ°ÿ²ÿ²ÿ¼ÿ¸ÿ­ÿºÿ·ÿÃÿ¿ÿ¶ÿ¾ÿ¿ÿ»ÿ»ÿºÿ°ÿÄÿ¿ÿ¹ÿ¹ÿ´ÿÇÿ»ÿ½ÿ½ÿ¸ÿ½ÿ½ÿ¿ÿ¾ÿ¬ÿ³ÿ¯ÿºÿ¿ÿ½ÿ»ÿ¼ÿ¾ÿºÿ³ÿ³ÿªÿ±ÿ±ÿµÿ¶ÿµÿºÿºÿµÿºÿ¶ÿ²ÿ±ÿ­ÿ«ÿ³ÿ¹ÿ ÿ·ÿ´ÿ¹ÿ©ÿªÿ°ÿ­ÿ³ÿÀÿÁÿ»ÿ±ÿ½ÿ¼ÿ½ÿ½ÿµÿ¸ÿ¶ÿ½ÿ®ÿ¨ÿªÿ´ÿÀÿÃÿ¸ÿªÿ°ÿ¥ÿªÿ­ÿºÿÂÿÁÿºÿ¶ÿºÿ°ÿµÿ­ÿ¦ÿÿ¤ÿ²ÿ¶ÿ´ÿ¸ÿ»ÿ¶ÿ«ÿÿÿÿÿ¤ÿµÿ³ÿÿ°ÿ½ÿ³ÿ®ÿ¯ÿ¬ÿ·ÿÄÿ­ÿ±ÿ¢ÿ¬ÿ¢ÿ¤ÿ¡ÿÿÿªÿ²ÿ³ÿ¥ÿ«ÿ¨ÿ§ÿ¦ÿ¤ÿÿÿÿÿÿÿÿÿÿÿÿÿÿ¥ÿ¤ÿ¢ÿ¥ÿÿ¤ÿ®ÿ¦ÿÿ¢ÿ­ÿ­ÿÿ¡ÿ®ÿ¡ÿÿ¨ÿ¨ÿ­ÿ¯ÿ¦ÿ¥ÿÿÿÿÿÿÿÿ¢ÿ¦ÿ¥ÿ¥ÿ²ÿ ÿ¦ÿÿÿ¥ÿ©ÿ©ÿ¥ÿ ÿÿÿÿÿ§ÿ²ÿ¥ÿÿ¡ÿ©ÿ¤ÿ¡ÿ¥ÿ´ÿ¤ÿ³ÿ±ÿ©ÿµÿ¶ÿ·ÿ²ÿ¥ÿ¢ÿ¦ÿ«ÿÿÿÿ¶ÿ²ÿ»ÿºÿ¸ÿÀÿºÿ¸ÿ¦ÿ«ÿ¸ÿºÿ´ÿÀÿ¶ÿ£ÿÿÿÿ¢ÿÿ¡ÿ´ÿ»ÿ²ÿ¹ÿ¼ÿ¼ÿ¼ÿ¶ÿ²ÿ±ÿ´ÿ¹ÿ«ÿ¶ÿ¦ÿ©ÿ·ÿ«ÿ¥ÿ¦ÿÿ§ÿ¸ÿ³ÿÿ«ÿ­ÿ£ÿ¢ÿ£ÿ¡ÿ¡ÿ«ÿ´ÿ¬ÿ®ÿ®ÿ ÿ¾ÿ ÿ©ÿ¬ÿ¤ÿ¥ÿ¨ÿ ÿÿ£ÿ£ÿ¦ÿ¨ÿ«ÿ ÿ«ÿ«ÿ£ÿ¢ÿ¥ÿ§ÿ¦ÿÿÿ±ÿ¤ÿ°ÿªÿÿÿ£ÿ­ÿ©ÿ®ÿ¸ÿ§ÿ¬ÿ¢ÿ£ÿ²ÿ©ÿ§ÿ¢ÿ£ÿ´ÿ¼ÿ¼ÿ¸ÿ¯ÿ¾ÿ ÿºÿ½ÿ´ÿ¬ÿªÿ¢ÿ¤ÿÿ³ÿÄÿ¶ÿ¿ÿ¯ÿÿÿ¨ÿ³ÿ¹ÿ·ÿºÿ¬ÿ¡ÿ¥ÿªÿªÿ²ÿ¹ÿ°ÿÿ¥ÿ¢ÿ¢ÿÿ©ÿ²ÿ·ÿµÿµÿ¾ÿ½ÿªÿ¤ÿ®ÿ¿ÿÿ§ÿ©ÿ£ÿ½ÿÁÿ¯ÿ³ÿ»ÿ«ÿ¥ÿ¹ÿ¿ÿ¹ÿÿ´ÿÂÿ±ÿÿ¤ÿ­ÿ¨ÿªÿ­ÿ¤ÿ£ÿ¢ÿ¤ÿªÿ¨ÿ£ÿ£ÿ®ÿµÿ«ÿ¥ÿ¦ÿÿÿÿ£ÿ·ÿµÿ³ÿ¨ÿ¢ÿ¢ÿ¦ÿ­ÿªÿ¥ÿÿÿÿ­ÿ¸ÿ´ÿªÿ®ÿÿÿ£ÿ§ÿ¥ÿÿ¥ÿµÿ¬ÿ©ÿ¯ÿ¨ÿÿÿ¦ÿÿ¥ÿ¦ÿ¯ÿÿ±ÿÿ©ÿ¨ÿ¦ÿ¦ÿ¥ÿ¥ÿ¤ÿ£ÿ¦ÿ­ÿ ÿ²ÿ¦ÿ©ÿ¤ÿ¯ÿ¦ÿ°ÿ³ÿ´ÿ¹ÿ¨ÿÿ«ÿ¹ÿ´ÿ¹ÿÿÃÿ»ÿ°ÿÿ¹ÿ¯ÿ£ÿ ÿ¦ÿ²ÿµÿ²ÿ¬ÿ§ÿ¬ÿ§ÿ¨ÿ¯ÿ©ÿ¨ÿ³ÿ´ÿ±ÿ©ÿ¬ÿ´ÿÀÿÀÿµÿªÿÿªÿ´ÿ¢ÿ±ÿ¤ÿ»ÿµÿ©ÿ¾ÿ´ÿ¦ÿ¢ÿ¦ÿ³ÿÆÿÀÿ°ÿ°ÿ®ÿ¥ÿÿªÿ±ÿÿ¡ÿ¡ÿ®ÿ¨ÿ¥ÿ©ÿ­ÿ¥ÿ£ÿ£ÿ§ÿ¬ÿ¦ÿªÿ²ÿÿÿ¦ÿÿÄÿ·ÿ²ÿ·ÿªÿ«ÿ§ÿ ÿ¯ÿ´ÿ°ÿ³ÿ°ÿ´ÿ¤ÿ­ÿ¦ÿ§ÿÇÿ¶ÿ®ÿ´ÿ©ÿÿÿ«ÿ³ÿ«ÿ¬ÿµÿ³ÿ®ÿ®ÿ²ÿ¹ÿ¢ÿ¬ÿ©ÿ£ÿ¹ÿ¸ÿºÿ±ÿ°ÿ·ÿ®ÿ¬ÿ©ÿ­ÿ¸ÿ¸ÿ´ÿ³ÿ ÿÿÿ¶ÿ¯ÿ¶ÿªÿ³ÿªÿ¨ÿ´ÿ´ÿÂÿ¾ÿ¬ÿ¥ÿ¦ÿ¨ÿ«ÿ®ÿ´ÿºÿµÿ®ÿ´ÿ«ÿ¦ÿ±ÿ´ÿ´ÿ¹ÿ¶ÿºÿ°ÿ®ÿ¢ÿªÿ¸ÿ³ÿ©ÿ®ÿ¹ÿ³ÿ¦ÿ©ÿ£ÿ°ÿ³ÿµÿ¦ÿÿ¹ÿ¦ÿ°ÿ«ÿÿÿÿ²ÿ°ÿ¦ÿ¡ÿÿÿªÿ§ÿÿÿ®ÿ¢ÿÿÿÿÿÿÿ¨ÿÿ¥ÿÿÿÿ§ÿ§ÿ¨ÿ£ÿÿ¨ÿ¡ÿÿÿ§ÿÿ¡ÿ¡ÿºÿ®ÿ°ÿ·ÿÿ°ÿ²ÿ®ÿ®ÿ±ÿ«ÿ§ÿ´ÿ°ÿ¦ÿ³ÿ¹ÿ¯ÿ®ÿ¬ÿ«ÿÿ­ÿ¥ÿ¦ÿ­ÿ±ÿ¢ÿ ÿÿ«ÿ¯ÿ²ÿ¦ÿ§ÿ ÿ ÿ®ÿ¬ÿ§ÿ±ÿ¬ÿ£ÿ²ÿ¯ÿ¢ÿªÿ£ÿ«ÿªÿ°ÿ·ÿ¾ÿºÿÆÿºÿ°ÿÿ­ÿ¼ÿ­ÿ­ÿ¶ÿ·ÿ»ÿºÿ²ÿ²ÿ´ÿ»ÿÅÿ·ÿ¶ÿµÿ°ÿ¬ÿ·ÿ­ÿÿ¬ÿºÿ¢ÿ¸ÿ·ÿ½ÿ¦ÿ§ÿªÿ²ÿ²ÿ®ÿ³ÿµÿ­ÿ­ÿµÿºÿ¸ÿ±ÿ®ÿ´ÿ±ÿ¨ÿ¯ÿ´ÿ®ÿ¡ÿ¦ÿ¡ÿ£ÿªÿ¨ÿ²ÿ¯ÿ·ÿ©ÿªÿ²ÿµÿ®ÿ¨ÿ«ÿ´ÿºÿ¿ÿÀÿ®ÿ£ÿ«ÿ½ÿ©ÿ²ÿ½ÿ±ÿÿ¤ÿ³ÿ¾ÿÁÿ±ÿ¶ÿºÿ¬ÿ¤ÿ°ÿ®ÿ²ÿ»ÿÂÿºÿ¬ÿ¨ÿ´ÿ¹ÿ°ÿ¬ÿ°ÿ»ÿÀÿÁÿ»ÿ½ÿÆÿ¼ÿ«ÿ¶ÿ¶ÿÍÿªÿÀÿ±ÿÿ¥ÿ´ÿÆÿ®ÿ¸ÿ¸ÿªÿµÿ¼ÿ¹ÿ¸ÿ¹ÿ·ÿºÿ¾ÿ¼ÿÄÿÃÿºÿ´ÿ°ÿÆÿÉÿÂÿÎÿÊÿ®ÿ¼ÿ¨ÿ²ÿÃÿÂÿÅÿ·ÿ¹ÿ»ÿ¼ÿ±ÿ¨ÿ¤ÿÿÿÿ¶ÿ½ÿ³ÿ³ÿ³ÿ´ÿ½ÿ®ÿ®ÿ·ÿ°ÿ¸ÿºÿ½ÿ»ÿ±ÿ°ÿ¤ÿµÿµÿ¼ÿµÿ²ÿ¤ÿ¯ÿ·ÿ¸ÿ°ÿ´ÿ¤ÿ¤ÿ¶ÿ¨ÿÿÿÿ©ÿ«ÿ´ÿ½ÿ¹ÿ³ÿ§ÿ¦ÿ¸ÿ·ÿÿ§ÿ¾ÿÊÿ´ÿ£ÿ±ÿÀÿ¬ÿ»ÿ´ÿ¾ÿ³ÿ¬ÿ½ÿ¾ÿºÿ¸ÿ¼ÿ³ÿ¯ÿ©ÿ¨ÿ©ÿªÿ´ÿºÿµÿ´ÿ¸ÿ¿ÿ¿ÿªÿ©ÿ¯ÿ¦ÿ´ÿ­ÿ¾ÿ©ÿ¨ÿ¬ÿ¾ÿ´ÿ¶ÿÂÿ¬ÿºÿ¸ÿ¬ÿ¯ÿ´ÿ²ÿ¶ÿ­ÿ©ÿ©ÿ®ÿ­ÿ±ÿ¸ÿ½ÿ³ÿ©ÿ¬ÿ°ÿªÿ­ÿ¾ÿ¾ÿ°ÿ©ÿ·ÿ¸ÿ¹ÿ½ÿÃÿÃÿ»ÿ·ÿ¨ÿÿ½ÿ¯ÿ¾ÿ¦ÿ¼ÿµÿºÿªÿÿ½ÿ¹ÿ´ÿ¼ÿ¿ÿ±ÿ°ÿ²ÿ¨ÿºÿ¾ÿ¸ÿ²ÿ³ÿ±ÿ®ÿ¤ÿ©ÿ½ÿºÿ¹ÿ¸ÿ½ÿ­ÿ³ÿ·ÿ´ÿ¹ÿ³ÿ¼ÿ°ÿ¹ÿ®ÿ°ÿ®ÿ£ÿÅÿ±ÿ½ÿ»ÿ¬ÿ´ÿ¹ÿ°ÿ½ÿ¬ÿ°ÿ§ÿªÿ§ÿ«ÿ¸ÿºÿ¸ÿªÿ©ÿ´ÿ¹ÿ¹ÿ¾ÿ½ÿªÿ¬ÿ¹ÿ³ÿ¸ÿ³ÿ²ÿ¯ÿºÿÁÿ¹ÿ³ÿ¬ÿ½ÿ»ÿ½ÿ³ÿ«ÿ·ÿÿ¿ÿ¿ÿ¦ÿ¶ÿÈÿ¼ÿ²ÿ¾ÿ¾ÿÃÿ¼ÿÀÿÂÿ¼ÿ»ÿ¶ÿ¯ÿ±ÿÃÿ¾ÿ¶ÿ®ÿªÿ²ÿ»ÿ½ÿ¶ÿºÿ¼ÿ¹ÿ¸ÿ³ÿ·ÿ®ÿ°ÿµÿ¸ÿ°ÿ¯ÿ´ÿ¬ÿ«ÿ¦ÿµÿ¼ÿ«ÿµÿ·ÿ·ÿ»ÿ¿ÿ­ÿ¶ÿÀÿÁÿ´ÿ«ÿ·ÿ¾ÿ¬ÿÀÿÅÿÄÿÂÿºÿ¶ÿ¶ÿ¶ÿ­ÿ®ÿ·ÿ»ÿ¹ÿ·ÿ»ÿ·ÿ¹ÿÂÿµÿ­ÿ»ÿ¥ÿ°ÿ½ÿÂÿ±ÿµÿ·ÿ³ÿ­ÿ¾ÿ±ÿ¯ÿµÿÂÿÄÿªÿ¬ÿ¼ÿ¼ÿµÿ¸ÿ¸ÿ¹ÿ«ÿ²ÿ·ÿÀÿ°ÿ»ÿ²ÿ¡ÿ¸ÿ½ÿµÿÀÿ´ÿ®ÿ«ÿ¤ÿ³ÿ·ÿ±ÿ¸ÿ´ÿ«ÿµÿ­ÿ¤ÿ¨ÿ°ÿºÿ³ÿ®ÿ¿ÿ³ÿ´ÿ¼ÿ½ÿ¯ÿ±ÿ©ÿÁÿ©ÿÉÿ·ÿ­ÿ³ÿ¶ÿ´ÿ¯ÿ³ÿ°ÿ¶ÿ¶ÿÿ³ÿ¦ÿ³ÿ«ÿ¨ÿ®ÿµÿ­ÿ²ÿ¹ÿ¼ÿÀÿ»ÿºÿ¿ÿ»ÿ½ÿÄÿµÿªÿºÿ·ÿ´ÿ¼ÿ±ÿ¿ÿ¾ÿÁÿ±ÿ¦ÿµÿÂÿ²ÿ±ÿ«ÿ±ÿ²ÿºÿÿ¹ÿ¶ÿÀÿ¾ÿºÿ°ÿ»ÿ·ÿ®ÿ¹ÿËÿÉÿ¸ÿ®ÿµÿ·ÿ·ÿ¼ÿ°ÿ´ÿ¼ÿ¯ÿªÿ©ÿ«ÿ¡ÿ¥ÿ¶ÿ´ÿ²ÿ¶ÿ¸ÿ·ÿ½ÿÂÿ½ÿ·ÿ³ÿ½ÿ¶ÿ»ÿ²ÿµÿ½ÿ¼ÿ®ÿ¯ÿ«ÿ­ÿ¹ÿºÿ¼ÿÁÿ»ÿ®ÿ±ÿ»ÿ©ÿ³ÿ¼ÿµÿ½ÿ»ÿÿ¥ÿ²ÿ»ÿ»ÿÀÿ¼ÿ¾ÿÃÿÂÿ²ÿ¹ÿ¼ÿ«ÿ´ÿºÿ¶ÿ®ÿ¬ÿµÿ¬ÿªÿ®ÿ°ÿ¹ÿ½ÿ³ÿ´ÿ°ÿ½ÿ½ÿ¹ÿµÿ®ÿºÿ»ÿ°ÿ¸ÿ·ÿ½ÿÀÿÂÿ²ÿÄÿÄÿÂÿªÿ±ÿ¾ÿºÿµÿ¤ÿ¦ÿºÿ±ÿ¬ÿ©ÿ½ÿ·ÿ¸ÿ»ÿ°ÿ°ÿ±ÿ¯ÿ°ÿ³ÿºÿºÿ»ÿÀÿ¸ÿªÿ©ÿ¹ÿÅÿ¿ÿ¸ÿ©ÿ«ÿ«ÿ¢ÿ¬ÿ¨ÿ©ÿ¯ÿ¿ÿµÿ§ÿÆÿÁÿ»ÿºÿ¯ÿ³ÿ«ÿ¿ÿÂÿÂÿÀÿ¹ÿºÿ«ÿ¤ÿªÿ±ÿ¶ÿ·ÿÀÿ¯ÿºÿÈÿÃÿ¿ÿ½ÿÂÿ»ÿ¨ÿ¨ÿ»ÿ¿ÿ°ÿ¦ÿ§ÿÁÿÎÿ·ÿ»ÿ¾ÿ¾ÿ¯ÿ´ÿ¸ÿ¾ÿÁÿÇÿ½ÿÂÿÿ¨ÿ§ÿ´ÿ·ÿ´ÿ¹ÿµÿ½ÿ¯ÿÂÿ·ÿ·ÿµÿ»ÿÁÿÉÿ¼ÿÀÿÃÿ²ÿ°ÿµÿ²ÿÁÿ»ÿ¶ÿ®ÿ«ÿ±ÿ°ÿ¸ÿ¼ÿ½ÿÃÿÁÿ½ÿ¶ÿµÿ´ÿºÿ³ÿ¸ÿ³ÿ¯ÿÄÿ¶ÿ£ÿ®ÿ³ÿ³ÿµÿ®ÿ»ÿ¸ÿÇÿ²ÿ«ÿ±ÿ¸ÿ»ÿÊÿºÿÿ¶ÿ³ÿ§ÿ«ÿ»ÿÇÿ½ÿ¼ÿ½ÿ·ÿ¯ÿ±ÿ´ÿºÿ¼ÿ»ÿºÿµÿµÿ¸ÿµÿ¸ÿ´ÿ±ÿºÿ·ÿºÿÄÿ±ÿ±ÿÄÿ°ÿ¢ÿ´ÿ²ÿºÿ¬ÿÀÿÍÿÈÿÁÿºÿ´ÿ¶ÿÈÿµÿ°ÿ»ÿµÿµÿ½ÿ¼ÿ°ÿ«ÿ®ÿ¶ÿ¹ÿ·ÿ­ÿªÿµÿ¿ÿÁÿ·ÿ´ÿ·ÿ¯ÿ½ÿÂÿ´ÿ½ÿ¾ÿ¯ÿ¸ÿ·ÿ±ÿÀÿ·ÿÄÿ·ÿ»ÿ´ÿ²ÿ¶ÿ±ÿ¶ÿ²ÿ¾ÿÃÿ³ÿ¼ÿ¸ÿ³ÿ­ÿ²ÿ­ÿ«ÿ·ÿ³ÿ°ÿºÿ»ÿ»ÿ½ÿµÿ®ÿ¯ÿ±ÿ³ÿ¹ÿ¼ÿ¸ÿ³ÿ¶ÿ¯ÿ¹ÿ´ÿµÿ©ÿ®ÿ½ÿºÿ¤ÿÁÿ²ÿ©ÿ¹ÿ³ÿÉÿ¸ÿÂÿµÿ¹ÿ¼ÿ¹ÿ·ÿ¯ÿ«ÿ»ÿËÿÇÿµÿ£ÿ¥ÿºÿ¿ÿ²ÿ·ÿ¼ÿ­ÿ°ÿ¤ÿÿ¼ÿÈÿ­ÿ·ÿ½ÿ°ÿ¾ÿÄÿ¶ÿ¸ÿ¨ÿÁÿÅÿ·ÿ¿ÿªÿ²ÿ»ÿ¾ÿÃÿ´ÿ·ÿªÿ»ÿ²ÿ°ÿ¸ÿµÿ©ÿ®ÿ­ÿ¤ÿªÿ¬ÿ«ÿ·ÿ¸ÿ¯ÿ¯ÿ¹ÿºÿ»ÿ´ÿ¿ÿ¹ÿ¼ÿºÿÿÂÿ¿ÿµÿÀÿÉÿÁÿ©ÿ°ÿ·ÿ¥ÿ°ÿ¿ÿ»ÿºÿ¼ÿ¹ÿ·ÿ°ÿ·ÿ½ÿ°ÿ®ÿ±ÿ®ÿ¿ÿÇÿ»ÿªÿ¬ÿ·ÿ¿ÿÂÿ¥ÿ«ÿÄÿÊÿ¾ÿ«ÿ³ÿ´ÿ³ÿÉÿ¸ÿ»ÿ»ÿ·ÿ³ÿ»ÿºÿ¶ÿ»ÿ¾ÿ¼ÿ»ÿ¸ÿ²ÿ·ÿ¿ÿ·ÿ°ÿ´ÿ¿ÿÇÿÄÿÃÿÊÿ¸ÿ¹ÿ³ÿÈÿÅÿ·ÿµÿ¸ÿÁÿ²ÿ¹ÿ¾ÿ¹ÿ·ÿ¯ÿ³ÿ«ÿ¹ÿÁÿºÿ´ÿ®ÿ¯ÿ¹ÿÂÿÂÿ´ÿ¹ÿ¾ÿ¿ÿ¬ÿ¸ÿÂÿÈÿÁÿ«ÿÇÿ½ÿ¶ÿ¾ÿ¹ÿÃÿÂÿ°ÿ±ÿ¾ÿºÿµÿ¼ÿ¿ÿÅÿÄÿ¿ÿµÿ«ÿ¶ÿ·ÿªÿ¤ÿ¥ÿªÿ©ÿ¬ÿ±ÿµÿ¯ÿÁÿÿÄÿ©ÿ²ÿÿÂÿÄÿµÿ¯ÿ·ÿ²ÿ³ÿ¾ÿ³ÿ³ÿ¼ÿÁÿÂÿ¸ÿ¸ÿ¸ÿ¹ÿ»ÿÀÿºÿ¿ÿ³ÿ°ÿ»ÿ¶ÿ¶ÿ²ÿÀÿ²ÿ½ÿ©ÿ¶ÿ²ÿ¸ÿ´ÿ¯ÿ¸ÿÆÿ¼ÿ­ÿ­ÿ³ÿÁÿ±ÿ§ÿ¾ÿ¼ÿÁÿ¹ÿ¿ÿ«ÿÃÿ¶ÿ·ÿÁÿ³ÿ¯ÿ½ÿ½ÿ·ÿ±ÿªÿ³ÿ¼ÿÁÿ¿ÿ¸ÿ±ÿ³ÿºÿ¸ÿ·ÿ¸ÿ®ÿ²ÿ¾ÿ±ÿ¨ÿ´ÿ®ÿ´ÿ¯ÿ¹ÿºÿÊÿ½ÿ´ÿ»ÿ¾ÿ²ÿ¯ÿ¶ÿ»ÿ½ÿ¯ÿªÿ»ÿµÿ¤ÿ ÿ¤ÿ³ÿ±ÿµÿµÿ³ÿ¯ÿ¯ÿ¼ÿ·ÿ²ÿ«ÿ²ÿ¶ÿ½ÿ¶ÿ´ÿ´ÿµÿ¹ÿ´ÿµÿºÿ·ÿ¶ÿ²ÿ¸ÿºÿÄÿ¹ÿªÿ¤ÿ®ÿ¥ÿ¹ÿ­ÿÿ¬ÿ¶ÿµÿ²ÿ¯ÿ¦ÿ«ÿ¸ÿ·ÿ»ÿ»ÿ£ÿ¥ÿ°ÿ®ÿ®ÿ¸ÿ´ÿÄÿ´ÿ¾ÿ»ÿºÿ²ÿ³ÿ¹ÿ­ÿ®ÿ°ÿªÿµÿ²ÿ¦ÿ­ÿ³ÿ®ÿ­ÿÍÿ©ÿ·ÿ«ÿ§ÿ·ÿ­ÿ¤ÿ¤ÿ°ÿ½ÿ¹ÿ²ÿ¢ÿ¤ÿ·ÿµÿ®ÿ¶ÿ¹ÿ¸ÿÿ»ÿ­ÿ©ÿ¾ÿ§ÿ°ÿ¯ÿ¦ÿ±ÿ·ÿ»ÿ¶ÿ¶ÿ³ÿµÿ¸ÿ²ÿÃÿÆÿ´ÿÇÿÌÿºÿ¹ÿ®ÿÃÿ²ÿ©ÿ©ÿ¬ÿ³ÿÀÿµÿ©ÿ±ÿÁÿ¾ÿ±ÿ¾ÿÃÿµÿ¼ÿ»ÿ°ÿÈÿ·ÿ­ÿ¨ÿÁÿÃÿ·ÿ¾ÿ¶ÿ¬ÿ³ÿ½ÿ²ÿ¬ÿ¾ÿ¼ÿ½ÿ³ÿºÿ²ÿ¦ÿ¶ÿ¸ÿ¿ÿ¯ÿ¶ÿ»ÿ»ÿ¶ÿ¼ÿÄÿÃÿ¸ÿ­ÿ¯ÿ´ÿ²ÿ»ÿÂÿ¼ÿ¬ÿÃÿ»ÿÄÿ¸ÿ¸ÿ¶ÿ³ÿºÿ¹ÿµÿ»ÿ¼ÿ¶ÿ¾ÿ±ÿºÿ·ÿÁÿÌÿµÿÃÿ¶ÿ»ÿºÿ½ÿ¾ÿ¸ÿ¸ÿ¸ÿ´ÿ¸ÿµÿ¶ÿºÿÌÿ¾ÿ®ÿÊÿÄÿ¯ÿ¯ÿ¸ÿ½ÿ·ÿµÿ²ÿ³ÿ»ÿ·ÿ²ÿ»ÿÂÿÂÿ»ÿ¹ÿ¹ÿ¶ÿ¯ÿ±ÿ­ÿ­ÿ¸ÿ¶ÿ¼ÿÅÿ¼ÿ¹ÿµÿªÿ§ÿ ÿ«ÿÿ¯ÿÿÿÿÿÿÿÿuÿ_ÿCÿ;ÿDÿNÿkÿqÿfÿÿnÿ{ÿwÿyÿ ÿ¸ÿ¹ÿ½ÿ¼ÿ´ÿ³ÿÀÿ´ÿÜÿ±ÿ¿ÿÀÿ·ÿ¹ÿ½ÿÂÿÀÿ¹ÿ»ÿÁÿÃÿÉÿÀÿ¼ÿ¸ÿ»ÿ¿ÿÃÿÁÿ¶ÿ´ÿ¸ÿ¿ÿ½ÿ»ÿ»ÿ±ÿ­ÿ²ÿ©ÿ·ÿ¼ÿ³ÿÂÿ²ÿ¸ÿÂÿ¶ÿ²ÿ¼ÿÅÿ»ÿÿÿVÿ\ÿHÿQÿSÿIÿSÿ[ÿ^ÿjÿoÿ[ÿ\ÿuÿ`ÿÿÿÿÿÿÿÿ£ÿ¬ÿ¸ÿ½ÿ»ÿºÿ²ÿ¹ÿ³ÿ±ÿÃÿÆÿÄÿÀÿ±ÿ¼ÿ¾ÿ¹ÿ¾ÿ»ÿ´ÿ¹ÿ­ÿ¾ÿºÿ´ÿ°ÿµÿ²ÿ·ÿ¸ÿµÿ³ÿºÿÀÿµÿ®ÿ¾ÿ´ÿ¢ÿ«ÿ³ÿ¦ÿ§ÿ·ÿ¹ÿ¹ÿÂÿÃÿµÿ®ÿ±ÿ­ÿ¥ÿ·ÿ´ÿ¼ÿ¶ÿªÿ©ÿ¯ÿ¸ÿ·ÿ¬ÿ¹ÿ²ÿ®ÿÂÿ¼ÿ¥ÿ©ÿµÿ·ÿ¿ÿÀÿ¸ÿ¶ÿ¨ÿ·ÿÂÿÅÿ¾ÿ·ÿÂÿÂÿ¿ÿ¹ÿ²ÿ±ÿ²ÿ±ÿ¯ÿÃÿºÿÀÿÀÿ³ÿªÿµÿÁÿÄÿ¾ÿ±ÿ¶ÿ¸ÿ¯ÿ¸ÿ³ÿÄÿµÿ®ÿ±ÿ³ÿ±ÿ°ÿ·ÿ¹ÿ¿ÿÃÿ¾ÿÀÿ³ÿºÿºÿ±ÿ¯ÿ¬ÿ§ÿ¸ÿÂÿÇÿÄÿÊÿÊÿ·ÿ¸ÿ¼ÿºÿ¶ÿ´ÿ·ÿ¿ÿ³ÿ®ÿ¸ÿµÿ·ÿ±ÿÂÿÃÿ®ÿ¯ÿ¼ÿÀÿ¶ÿ ÿ«ÿ®ÿ´ÿ´ÿ¾ÿ¼ÿµÿ½ÿ¾ÿ¸ÿ¹ÿÂÿ½ÿ¼ÿ¾ÿÁÿ¿ÿºÿ¸ÿµÿ·ÿ«ÿ¤ÿªÿ°ÿ¶ÿ»ÿ¾ÿ»ÿ¼ÿ¼ÿ¹ÿ¶ÿ³ÿ³ÿ¹ÿºÿ·ÿ±ÿ°ÿ¼ÿ¿ÿ®ÿ­ÿ·ÿÑÿÆÿ¼ÿ²ÿÂÿÈÿÀÿ·ÿ¼ÿÍÿÃÿ´ÿÅÿ½ÿ«ÿ¯ÿ²ÿ®ÿ®ÿ³ÿ®ÿÀÿ°ÿ¾ÿÄÿ²ÿ¹ÿ±ÿ°ÿ³ÿµÿÇÿÂÿ°ÿºÿ¼ÿªÿªÿ¶ÿÁÿÂÿ·ÿ¯ÿ¾ÿ·ÿ³ÿºÿ°ÿ§ÿ©ÿªÿ®ÿ¼ÿ«ÿ¹ÿ¹ÿ»ÿ¹ÿ½ÿµÿ²ÿ³ÿªÿ§ÿ¹ÿÌÿ¥ÿ¯ÿ»ÿµÿ²ÿ¹ÿÂÿÂÿ³ÿºÿ¶ÿ¸ÿ¸ÿ·ÿ»ÿÀÿ¾ÿ·ÿ­ÿ°ÿ½ÿÈÿ¶ÿÁÿ¼ÿºÿÀÿ¹ÿÀÿ¸ÿ´ÿÀÿ½ÿÃÿÄÿ¹ÿ¯ÿ²ÿ®ÿµÿ¾ÿ¿ÿÉÿ¿ÿ¸ÿ·ÿ½ÿÆÿ¾ÿÉÿÉÿ±ÿ§ÿ²ÿ²ÿµÿ¾ÿµÿÅÿÓÿ¦ÿ´ÿºÿÀÿÉÿÌÿÃÿÅÿÑÿ¸ÿ´ÿ«ÿ¬ÿ¾ÿÉÿ¼ÿ§ÿ§ÿ¿ÿ²ÿ§ÿ¼ÿÅÿ¾ÿ¶ÿ«ÿ°ÿÊÿÎÿ¶ÿ®ÿ¿ÿÂÿºÿ»ÿ¾ÿÁÿ»ÿ¶ÿÂÿÌÿËÿ¿ÿ±ÿ¬ÿ³ÿ®ÿ²ÿ°ÿºÿÇÿ¦ÿ¿ÿ½ÿ°ÿºÿ¼ÿ³ÿ·ÿ°ÿ´ÿµÿ¾ÿÁÿ¾ÿ¼ÿºÿºÿÊÿ¯ÿÿ³ÿ¶ÿµÿ³ÿ±ÿ®ÿ¯ÿ¹ÿ·ÿºÿ¿ÿ¿ÿ·ÿ³ÿ´ÿ°ÿ¨ÿ»ÿÉÿÆÿ¹ÿ¸ÿ´ÿ³ÿ·ÿ·ÿ¸ÿ·ÿµÿ¯ÿ¿ÿ½ÿ¸ÿµÿ®ÿ¿ÿÁÿÄÿµÿ­ÿ¹ÿºÿ¶ÿ»ÿ¹ÿ®ÿ¿ÿ®ÿ¬ÿ©ÿºÿÃÿ¿ÿ¶ÿ®ÿ¶ÿ§ÿ·ÿ±ÿ©ÿ®ÿ§ÿ¥ÿ²ÿ±ÿ·ÿ¹ÿ¯ÿ´ÿ¡ÿ¡ÿÿÿ¡ÿ´ÿ·ÿÿÿ ÿ¦ÿ§ÿ´ÿ±ÿ¨ÿºÿªÿ¦ÿ¼ÿ«ÿ¬ÿ£ÿÿÿÿ©ÿ´ÿ°ÿ¢ÿ¡ÿ¡ÿ±ÿ§ÿÿ§ÿ¬ÿ¬ÿ¹ÿªÿ£ÿÿÿÿÿ¡ÿ¤ÿ¥ÿªÿÿ©ÿ¢ÿÿ§ÿ¡ÿÿÿÿÿÿÿ¯ÿ¡ÿÿ£ÿ¡ÿÿ¤ÿ­ÿ§ÿÿÿÿÿÿÿÿÿÿ®ÿ³ÿÿ«ÿ¢ÿ£ÿ´ÿ­ÿ¡ÿ©ÿ©ÿÿ¡ÿ§ÿÿ£ÿ§ÿ¨ÿªÿ£ÿÿÿ£ÿÿ¡ÿ°ÿ²ÿµÿ¥ÿÿ¦ÿ±ÿ±ÿ®ÿ¯ÿªÿ ÿ®ÿªÿ ÿ ÿªÿ±ÿ°ÿ´ÿ¸ÿºÿ¾ÿ±ÿ£ÿ´ÿ¸ÿÀÿ£ÿ¤ÿ²ÿ­ÿ¦ÿ©ÿ£ÿÿªÿ¡ÿ ÿ¯ÿ³ÿ¶ÿ»ÿÀÿ·ÿ¬ÿ«ÿªÿ¥ÿ¯ÿ¾ÿ©ÿªÿ±ÿ¶ÿ§ÿ¤ÿ¤ÿÿ¡ÿ­ÿ´ÿ«ÿªÿ·ÿ¹ÿ«ÿ¥ÿÿ¢ÿ©ÿªÿ±ÿ¦ÿ ÿ«ÿµÿ¡ÿÿ­ÿ¬ÿÿ¢ÿ®ÿ£ÿÿ¤ÿÿ­ÿ£ÿ±ÿªÿ³ÿ©ÿÿ ÿ¥ÿ­ÿ­ÿÿ°ÿ£ÿ§ÿ¶ÿ±ÿ§ÿÿ¦ÿ¦ÿ¦ÿªÿÿ£ÿ£ÿ ÿ§ÿ¨ÿ®ÿ£ÿ£ÿ¡ÿ¦ÿ´ÿ¾ÿ¼ÿ®ÿ¹ÿÿÀÿµÿ¤ÿ¥ÿ¢ÿ±ÿÃÿµÿ©ÿ²ÿ¬ÿ§ÿ®ÿÿÿ¬ÿ¬ÿ¼ÿ·ÿ¸ÿ¬ÿÿ ÿ©ÿªÿ¹ÿ½ÿ¡ÿÿÿ§ÿÿ¡ÿ®ÿµÿ·ÿ·ÿ¹ÿ»ÿ°ÿ§ÿ²ÿ¬ÿºÿÿ¢ÿ¨ÿÿ³ÿÂÿ¸ÿµÿ¸ÿ®ÿ³ÿµÿÿÃÿ¬ÿ²ÿÄÿ¾ÿ½ÿ¶ÿªÿ¤ÿªÿ´ÿ¯ÿ¦ÿ­ÿ¢ÿ®ÿÿÿÿ­ÿ®ÿ°ÿ¶ÿ³ÿ¥ÿ¡ÿ¨ÿ©ÿ´ÿ°ÿ¹ÿÆÿ´ÿÿ¡ÿÿÿ¥ÿ¨ÿÿÿ£ÿ¬ÿ¥ÿ¦ÿ°ÿ¤ÿÿ ÿ«ÿ£ÿÿ ÿªÿÿÿ¤ÿ¦ÿ¡ÿ£ÿÿÿÿÿ±ÿ®ÿ¯ÿÿ¥ÿªÿ³ÿ¼ÿµÿ©ÿ¡ÿÿ«ÿ¾ÿ°ÿ¯ÿ²ÿ«ÿ£ÿ³ÿ¨ÿ¡ÿ¨ÿ°ÿ°ÿ©ÿ¨ÿ­ÿ§ÿªÿ³ÿÿÒÿ®ÿ¸ÿ¹ÿ¬ÿ²ÿªÿ¡ÿ¡ÿ§ÿªÿ«ÿ¬ÿ¥ÿ°ÿ´ÿ¶ÿ¦ÿ¶ÿ¾ÿ®ÿ¨ÿ®ÿ´ÿ³ÿ²ÿ§ÿ¡ÿ«ÿ·ÿºÿ©ÿ­ÿ£ÿ©ÿ®ÿÎÿ»ÿ¾ÿ±ÿ®ÿªÿ¨ÿ«ÿ­ÿ¶ÿºÿ²ÿ²ÿ®ÿ¤ÿ¢ÿ©ÿ­ÿÿÿ¬ÿ²ÿ°ÿ®ÿÿ¤ÿÿÿ¤ÿÿÿ¡ÿÿÿÿÿÿ±ÿÁÿ®ÿ³ÿ¯ÿ¢ÿ«ÿ¯ÿªÿ°ÿ³ÿ¥ÿ¥ÿ¶ÿ±ÿÿÿ£ÿ¢ÿ¶ÿ¦ÿ°ÿ ÿ§ÿÿÿ¢ÿ£ÿ¨ÿ¢ÿ¤ÿªÿ¤ÿ¤ÿÿ±ÿ¬ÿ£ÿ°ÿ¥ÿ³ÿ·ÿ±ÿ­ÿ»ÿ²ÿ¤ÿ¦ÿ®ÿ²ÿ«ÿ¨ÿ¯ÿªÿ ÿ ÿÿ¼ÿÿ¢ÿ¢ÿ²ÿÿ´ÿµÿ°ÿ±ÿ¿ÿ²ÿ§ÿ±ÿ±ÿ§ÿ¬ÿ²ÿ°ÿºÿ·ÿ®ÿ¯ÿ²ÿ¹ÿ³ÿ¨ÿ¾ÿ±ÿ³ÿµÿ³ÿ«ÿ¤ÿ¤ÿ¬ÿ´ÿµÿ­ÿÿªÿ¯ÿ§ÿµÿªÿ¤ÿ«ÿ´ÿÿªÿµÿÿ ÿÿÿÿ ÿ¤ÿ ÿÿ¢ÿ­ÿ ÿÿÿ«ÿ¬ÿÿÿ¶ÿÿ±ÿ¢ÿ¤ÿ²ÿ§ÿÿÿ ÿ¦ÿ¡ÿÿ£ÿ¡ÿ¤ÿ¬ÿ­ÿ®ÿ·ÿÁÿÿ³ÿ´ÿ¯ÿ¼ÿ¸ÿ´ÿ§ÿªÿ³ÿ©ÿªÿ®ÿ©ÿ¶ÿ¸ÿ¨ÿ°ÿ²ÿ¦ÿ¶ÿ¯ÿªÿÿ¤ÿ­ÿ¬ÿ¥ÿÿ²ÿ­ÿ©ÿ²ÿ°ÿÿÿÿÿ«ÿ¦ÿÿªÿ³ÿ¬ÿÿÿ³ÿ®ÿªÿ§ÿ¥ÿ¦ÿ»ÿÂÿ¶ÿ¾ÿÌÿ»ÿ¨ÿ¤ÿ¦ÿ°ÿ³ÿ®ÿ¸ÿ³ÿ¬ÿ¶ÿºÿ±ÿ®ÿ´ÿ¹ÿ¶ÿ¿ÿªÿ¯ÿ·ÿ¨ÿ­ÿ¯ÿ²ÿ¶ÿ©ÿ¸ÿ±ÿ­ÿ¢ÿ¨ÿ«ÿ±ÿ©ÿ¢ÿ®ÿ±ÿ¯ÿ¿ÿ½ÿ¯ÿ¶ÿ©ÿ³ÿ¸ÿ·ÿ¸ÿ¿ÿ°ÿºÿ¡ÿ­ÿ¥ÿ¦ÿ§ÿ©ÿ±ÿ§ÿ«ÿ¥ÿÿÿÿ¡ÿªÿ¸ÿ¼ÿ®ÿ¥ÿ¤ÿ ÿ­ÿµÿ¥ÿªÿ¶ÿ¯ÿ®ÿ¨ÿÄÿ³ÿÂÿªÿ¥ÿ¬ÿ®ÿ¼ÿ®ÿ·ÿºÿ·ÿÆÿÃÿ¿ÿ²ÿ®ÿ¹ÿ¶ÿ±ÿ¶ÿ¸ÿºÿ¿ÿ·ÿ±ÿ±ÿºÿ¿ÿ¨ÿÀÿ±ÿÄÿ²ÿÃÿ®ÿ¡ÿ¨ÿ¿ÿ¹ÿ´ÿ½ÿ´ÿ·ÿ¾ÿ·ÿ®ÿ¥ÿ¥ÿ¯ÿµÿºÿ¿ÿ¼ÿ³ÿ±ÿ±ÿ³ÿÏÿ³ÿ¯ÿ¸ÿÎÿµÿÄÿ¹ÿ­ÿ·ÿÊÿ¾ÿ¯ÿ«ÿµÿ´ÿ¯ÿ®ÿ¯ÿ«ÿ¥ÿÿ¡ÿ¯ÿ¬ÿªÿ¨ÿ©ÿ²ÿ¬ÿ¶ÿÂÿµÿµÿ¼ÿÄÿªÿ¦ÿºÿ´ÿ¸ÿÀÿ³ÿºÿ°ÿ±ÿ¼ÿ®ÿ¥ÿ¶ÿ¹ÿ¾ÿ½ÿ¯ÿ·ÿ¹ÿ¶ÿ·ÿ¸ÿ°ÿ¨ÿ³ÿ¸ÿµÿ±ÿ¥ÿ¶ÿ´ÿ°ÿ¢ÿÄÿ½ÿ¼ÿ¸ÿ¯ÿ¹ÿ±ÿ¹ÿÁÿ¸ÿ½ÿ°ÿ¹ÿ½ÿ³ÿµÿ¯ÿ¸ÿ±ÿ§ÿ§ÿ®ÿ¬ÿ©ÿ°ÿ°ÿ­ÿ±ÿ·ÿ¼ÿ¯ÿ¯ÿ¯ÿ°ÿºÿ»ÿÄÿµÿµÿ¹ÿµÿÇÿ¢ÿ°ÿÊÿ»ÿÈÿ«ÿ ÿ»ÿ°ÿ´ÿ¨ÿ¯ÿ¥ÿ¸ÿ¸ÿ¸ÿÀÿ¸ÿ´ÿ¸ÿ´ÿªÿ¥ÿ²ÿ´ÿ¨ÿ³ÿ²ÿ²ÿ¹ÿ¹ÿ°ÿ¾ÿ¿ÿ¹ÿ·ÿ¹ÿ³ÿ®ÿ¬ÿ«ÿ²ÿÿ¯ÿ´ÿµÿ¶ÿ¾ÿ²ÿ¹ÿ»ÿ¾ÿ±ÿ²ÿ¸ÿ°ÿÀÿÀÿ±ÿ´ÿµÿ¶ÿ·ÿ®ÿ­ÿ¯ÿ®ÿ²ÿºÿ»ÿ­ÿ«ÿ²ÿ²ÿ»ÿ¶ÿµÿ¬ÿ»ÿ°ÿ³ÿ§ÿ¦ÿÅÿ·ÿ¸ÿÇÿ±ÿµÿ¶ÿ»ÿ³ÿªÿ²ÿ¬ÿ´ÿÁÿÈÿ£ÿ¬ÿÅÿ¸ÿ¸ÿºÿ¹ÿ³ÿ©ÿ¬ÿ«ÿ¥ÿ¨ÿ¶ÿ­ÿ®ÿ¸ÿ·ÿ¿ÿ±ÿ½ÿÂÿ¸ÿÍÿÎÿ¬ÿ°ÿ¶ÿÿÿ§ÿ§ÿ±ÿÈÿ·ÿ²ÿºÿ´ÿ·ÿ°ÿ¶ÿ·ÿÃÿÂÿ¶ÿ¯ÿ²ÿ¶ÿ¾ÿ»ÿ²ÿ¯ÿ«ÿ¨ÿ¹ÿÄÿÃÿÈÿ¿ÿµÿ²ÿºÿ²ÿ°ÿ¯ÿ¯ÿ±ÿ»ÿ´ÿµÿ§ÿ¸ÿ²ÿÁÿ³ÿ±ÿµÿµÿµÿ½ÿ¼ÿ¸ÿ¾ÿÁÿÆÿ¾ÿ¸ÿ´ÿ¼ÿ¬ÿÀÿºÿ·ÿÂÿÆÿ½ÿ±ÿ³ÿ©ÿ§ÿµÿµÿ±ÿ¶ÿ»ÿ½ÿÀÿÆÿµÿ¨ÿ³ÿ·ÿ´ÿ¸ÿºÿ²ÿ¢ÿºÿÌÿªÿ½ÿÓÿ¯ÿºÿ¾ÿ£ÿ°ÿµÿ³ÿÀÿ¾ÿÀÿ¿ÿ²ÿ°ÿ¾ÿÀÿ»ÿÀÿ»ÿ¯ÿ®ÿ¹ÿÄÿ»ÿ®ÿ­ÿ¯ÿ·ÿ½ÿ½ÿ¸ÿ¹ÿÂÿ¸ÿ±ÿ®ÿ°ÿ·ÿ¯ÿ­ÿ¿ÿÉÿÆÿ½ÿ·ÿÅÿ³ÿ®ÿ¶ÿ³ÿ¶ÿÀÿÊÿÃÿ¦ÿ¹ÿºÿÈÿÂÿÿ°ÿ§ÿ±ÿ¼ÿ£ÿ¥ÿ«ÿºÿ­ÿ·ÿ¶ÿ¯ÿºÿ¿ÿ¸ÿ«ÿ§ÿ¶ÿÀÿ¾ÿÀÿÇÿÀÿªÿ¦ÿ±ÿ´ÿ¹ÿ¼ÿ­ÿ¹ÿ¶ÿ¶ÿ¾ÿ§ÿ¡ÿ¸ÿ¹ÿ½ÿÁÿÀÿºÿ¬ÿ¯ÿÂÿ¦ÿ¹ÿ®ÿ´ÿ¥ÿÍÿ»ÿµÿ´ÿ¾ÿËÿ½ÿ­ÿ³ÿ±ÿ¯ÿ´ÿ²ÿ¶ÿ©ÿªÿ³ÿ²ÿ´ÿµÿ°ÿ¹ÿ´ÿ³ÿºÿµÿ¼ÿÀÿÃÿ½ÿ·ÿµÿµÿ´ÿ¼ÿ¾ÿ¬ÿ±ÿ´ÿ­ÿÅÿ½ÿºÿ·ÿ¬ÿ¦ÿºÿ»ÿ³ÿ²ÿ¿ÿ®ÿ¦ÿ»ÿ·ÿÆÿÃÿªÿ©ÿ°ÿºÿ·ÿ¸ÿ·ÿ¸ÿ»ÿºÿ·ÿÂÿÌÿ¼ÿ¸ÿ»ÿÀÿÀÿ¸ÿ·ÿ½ÿ¾ÿ²ÿ¸ÿÂÿÁÿ¯ÿ°ÿ³ÿ»ÿ¬ÿºÿ½ÿ¹ÿÁÿÉÿ¨ÿ¿ÿ·ÿÁÿ¨ÿ¨ÿ¨ÿ¶ÿ¼ÿÀÿÅÿµÿÆÿ¾ÿµÿ²ÿµÿ½ÿ»ÿ³ÿ·ÿ²ÿ¶ÿ½ÿºÿ³ÿ¾ÿ¿ÿ»ÿ¶ÿ°ÿ³ÿ¶ÿÂÿÆÿ±ÿ©ÿ¶ÿÈÿÆÿºÿ±ÿ¶ÿ±ÿ¾ÿ¹ÿµÿ´ÿ³ÿºÿ±ÿ®ÿ¹ÿÃÿ¾ÿ¯ÿËÿ¨ÿ¶ÿ«ÿÅÿ¯ÿ­ÿ°ÿÀÿ²ÿ¸ÿÅÿ¹ÿÎÿµÿ¿ÿ³ÿ±ÿ³ÿÁÿ½ÿ·ÿ¾ÿ³ÿ¡ÿ¨ÿ¹ÿ¹ÿ½ÿ½ÿ³ÿ·ÿÃÿËÿÂÿºÿµÿ­ÿ³ÿÉÿ±ÿ´ÿ¹ÿ¿ÿµÿ¹ÿ´ÿ²ÿ¸ÿºÿ¶ÿºÿÃÿ½ÿ³ÿºÿ¶ÿ¾ÿÁÿ¼ÿµÿ¯ÿ°ÿ±ÿ¼ÿ»ÿ¼ÿÀÿ¼ÿ°ÿ®ÿ§ÿ¬ÿ»ÿ¿ÿ½ÿÁÿÁÿ¸ÿ³ÿ¼ÿÄÿ¼ÿ´ÿ³ÿ¶ÿ®ÿ®ÿ¶ÿ¯ÿ·ÿÃÿÄÿ¯ÿ®ÿ°ÿºÿ¹ÿ·ÿÅÿ´ÿÀÿªÿ¬ÿµÿ¾ÿµÿÁÿ¹ÿ£ÿµÿ¶ÿ¢ÿ£ÿ´ÿÀÿ·ÿ·ÿºÿºÿ»ÿ·ÿ¹ÿÁÿÆÿÃÿ¸ÿ²ÿ¸ÿ½ÿ¹ÿµÿµÿ±ÿµÿ¿ÿ»ÿµÿ¹ÿºÿºÿ±ÿ£ÿªÿ·ÿ¿ÿºÿ¹ÿ´ÿ»ÿ°ÿ±ÿ¬ÿ¼ÿµÿ¼ÿ²ÿ±ÿ­ÿ§ÿ«ÿ²ÿ®ÿ°ÿ¤ÿ¹ÿºÿ¿ÿ½ÿ·ÿ»ÿ¿ÿ¿ÿÂÿÂÿ¯ÿªÿ¹ÿÂÿ¸ÿ¦ÿ¨ÿÿ°ÿªÿ£ÿ·ÿ´ÿÈÿµÿ¯ÿ­ÿ±ÿ·ÿ¼ÿ¹ÿÉÿµÿ´ÿ³ÿ´ÿ½ÿ¹ÿ¦ÿ¶ÿ´ÿ±ÿ¾ÿ½ÿ¼ÿ¹ÿ®ÿ¶ÿ·ÿ®ÿ±ÿ²ÿ°ÿµÿ¸ÿ¶ÿ´ÿ½ÿºÿ³ÿºÿ¶ÿ³ÿ§ÿ°ÿºÿ½ÿ¶ÿ·ÿ¸ÿÃÿÌÿ»ÿÀÿ±ÿ»ÿ¶ÿ¶ÿÄÿÀÿ¾ÿ³ÿ¬ÿ¹ÿÊÿ³ÿÿ¨ÿ¹ÿ¹ÿ°ÿ´ÿ»ÿ¹ÿ¾ÿÅÿ·ÿ²ÿ»ÿ½ÿ±ÿÃÿÀÿªÿÅÿ¼ÿ²ÿ¾ÿ¡ÿ®ÿÈÿ·ÿÄÿ©ÿ³ÿ¿ÿºÿ¹ÿÀÿºÿªÿ¬ÿ³ÿ´ÿ´ÿ«ÿ¤ÿ«ÿ²ÿ®ÿ­ÿ³ÿ¶ÿ¸ÿºÿ¶ÿ³ÿ¼ÿ¼ÿ¸ÿºÿ´ÿ¤ÿ®ÿ§ÿ­ÿ¹ÿ³ÿ»ÿ¾ÿ¼ÿ±ÿ¬ÿ­ÿµÿÄÿÀÿ¿ÿ³ÿ¦ÿ´ÿ¼ÿ¹ÿ®ÿ¬ÿ®ÿ±ÿµÿ±ÿ©ÿ¬ÿÈÿÍÿÀÿ¹ÿ¾ÿ¸ÿÀÿ¬ÿ¯ÿ¯ÿÏÿ¼ÿ°ÿºÿÀÿ·ÿÒÿ¹ÿ¶ÿÂÿ¶ÿ·ÿÂÿ¸ÿ¯ÿ¶ÿ¾ÿ´ÿ±ÿ¸ÿ¯ÿªÿ·ÿ»ÿ·ÿ®ÿ«ÿ¸ÿ½ÿÀÿ½ÿºÿ¿ÿ²ÿ¹ÿµÿºÿÀÿ¾ÿÂÿÆÿ¯ÿ¸ÿ°ÿ±ÿ³ÿÀÿ¹ÿ¶ÿ²ÿ­ÿ»ÿ¾ÿ³ÿ´ÿµÿ¹ÿµÿ¦ÿµÿ¹ÿ­ÿ¸ÿ¬ÿ½ÿ¼ÿ³ÿ¿ÿ·ÿµÿ¾ÿÅÿ¼ÿ¼ÿ¸ÿ­ÿ²ÿ¥ÿ¨ÿ®ÿ¼ÿ¿ÿ¶ÿÃÿÀÿ¯ÿ©ÿ©ÿ¹ÿ²ÿºÿ´ÿ°ÿ§ÿ«ÿ»ÿ¾ÿ¯ÿ½ÿÿªÿ²ÿ¯ÿ¹ÿ¾ÿ¦ÿ«ÿ¶ÿ½ÿ¶ÿ«ÿ©ÿ²ÿ¸ÿ¾ÿÂÿ¿ÿÀÿÁÿ¿ÿ¹ÿÁÿ´ÿ¼ÿ³ÿ¯ÿÀÿ»ÿ¯ÿÀÿ·ÿªÿ°ÿ·ÿ±ÿ»ÿ¸ÿ¶ÿµÿ¹ÿ¾ÿºÿµÿ²ÿ·ÿÂÿ¼ÿ±ÿµÿ­ÿÃÿ³ÿ·ÿËÿÉÿ«ÿÿºÿ¾ÿÀÿµÿ½ÿµÿ·ÿ¶ÿ½ÿÁÿ¾ÿ½ÿ¸ÿ´ÿ¸ÿ¼ÿÀÿ½ÿ·ÿ°ÿ±ÿ»ÿ¿ÿ®ÿ²ÿµÿÁÿ§ÿÀÿ¸ÿÍÿÉÿºÿ¯ÿ²ÿ¬ÿ¶ÿ®ÿ§ÿ®ÿ©ÿ±ÿ¿ÿ²ÿ¤ÿÇÿÔÿÃÿ¶ÿ¤ÿ®ÿ²ÿ¸ÿ³ÿ¬ÿ°ÿµÿ¬ÿ±ÿ³ÿ·ÿ°ÿ­ÿ¯ÿ»ÿÃÿºÿ¼ÿ¿ÿ­ÿ¬ÿ«ÿ»ÿ±ÿ¯ÿ­ÿ­ÿ©ÿµÿºÿ­ÿ¹ÿ·ÿ±ÿ·ÿ¶ÿ¾ÿ¼ÿ´ÿ²ÿ­ÿ®ÿÆÿÕÿ·ÿ°ÿÅÿ¦ÿ¨ÿ·ÿ¯ÿ»ÿ®ÿÇÿ»ÿºÿ½ÿ¿ÿºÿ¬ÿ³ÿ·ÿ±ÿ¯ÿ°ÿ¹ÿ¹ÿ¬ÿÂÿ¶ÿ¿ÿÅÿ¯ÿ ÿªÿ ÿÿ£ÿªÿ¼ÿ»ÿ¯ÿ£ÿ«ÿ·ÿ¹ÿµÿ´ÿ»ÿ¼ÿ¶ÿ­ÿ®ÿ¬ÿ©ÿ»ÿ¢ÿ¸ÿ²ÿ±ÿ¯ÿºÿ·ÿ³ÿ¥ÿ¯ÿ¾ÿ¸ÿ°ÿ¬ÿÃÿ«ÿ¤ÿ¼ÿ«ÿ°ÿÂÿÈÿ¶ÿ¬ÿ¶ÿ½ÿÃÿ¿ÿ¾ÿ¼ÿ¶ÿ¶ÿ²ÿ­ÿµÿ³ÿ¸ÿÂÿ¾ÿ¸ÿÂÿ¼ÿµÿ°ÿ´ÿÇÿÃÿ·ÿ®ÿ»ÿ¿ÿ«ÿ¯ÿÃÿ»ÿ²ÿ³ÿ½ÿ»ÿ¾ÿ®ÿ²ÿ¼ÿÁÿ®ÿ»ÿÈÿÃÿ¼ÿÂÿÆÿºÿ´ÿ´ÿ¬ÿ·ÿ¸ÿÀÿ·ÿ°ÿÂÿÀÿ¾ÿÀÿ»ÿ½ÿ±ÿ³ÿµÿ·ÿ¸ÿ¸ÿºÿ¿ÿÇÿ²ÿ®ÿ¨ÿ²ÿÅÿÿ»ÿ¼ÿ´ÿµÿ·ÿºÿºÿ¸ÿ´ÿ­ÿ¬ÿ¹ÿ¹ÿ´ÿ¹ÿµÿ¯ÿÀÿÃÿÎÿÅÿ·ÿÿ¨ÿÁÿ¾ÿ½ÿ¿ÿ¸ÿ½ÿ¿ÿÄÿÂÿµÿ¾ÿ¸ÿºÿ¹ÿ³ÿ¼ÿµÿºÿ¹ÿ»ÿ¼ÿ³ÿ±ÿ¯ÿ´ÿ¿ÿ½ÿ«ÿ¦ÿÿ¥ÿÿÿÿÿÿÿÿwÿcÿeÿXÿkÿwÿjÿgÿÿpÿmÿÿÿ¤ÿ²ÿ¹ÿ»ÿ¯ÿ°ÿ»ÿ¸ÿÇÿÊÿ·ÿÉÿÆÿ¿ÿÀÿÉÿÁÿ¶ÿ·ÿ½ÿ½ÿ¼ÿ¾ÿ¹ÿÂÿ¯ÿ¸ÿÁÿÃÿºÿ³ÿµÿ´ÿÀÿÅÿÂÿ¿ÿ¹ÿ»ÿÅÿ°ÿ¸ÿÃÿ¯ÿÈÿ¸ÿÃÿÇÿ¼ÿ³ÿºÿËÿÂÿÿÿWÿVÿSÿZÿaÿcÿdÿGÿQÿkÿaÿ\ÿkÿ]ÿYÿcÿrÿxÿÿÿÿÿªÿ©ÿ²ÿ¹ÿ¹ÿºÿÀÿÈÿ»ÿ¶ÿÀÿÄÿ½ÿÂÿ¸ÿ»ÿ·ÿ²ÿ²ÿµÿ¶ÿ´ÿ³ÿ¥ÿÿÀÿ®ÿ¯ÿ½ÿ¿ÿ½ÿ²ÿ´ÿÁÿÅÿÃÿ¼ÿ±ÿ¯ÿÄÿ¿ÿÂÿ¬ÿ§ÿ®ÿ¸ÿ»ÿÁÿ¿ÿ«ÿºÿºÿ·ÿ¤ÿ¢ÿ³ÿÁÿ³ÿ©ÿ§ÿªÿ±ÿ¸ÿ·ÿ¶ÿ°ÿ³ÿµÿ½ÿ³ÿ¡ÿ©ÿ¶ÿ½ÿµÿ°ÿºÿ±ÿ³ÿ¾ÿÉÿ²ÿ´ÿÃÿ¹ÿµÿ²ÿ¯ÿ±ÿ´ÿ·ÿ·ÿÃÿµÿ¼ÿ·ÿ·ÿ¿ÿÅÿ½ÿ´ÿµÿ²ÿ§ÿ¢ÿ£ÿªÿ½ÿÇÿªÿ¶ÿ¶ÿµÿ·ÿ²ÿ¸ÿºÿ³ÿÀÿÂÿÀÿ·ÿÁÿºÿ½ÿ¾ÿ·ÿ¼ÿÂÿ¸ÿ¼ÿÏÿÉÿÄÿ®ÿ²ÿ¾ÿÂÿÀÿÁÿÃÿµÿÂÿ ÿ¼ÿ¹ÿÆÿ®ÿ­ÿ³ÿÂÿÉÿ»ÿÊÿ¹ÿ¥ÿ»ÿ¹ÿÃÿºÿºÿ´ÿ®ÿ²ÿ»ÿ¼ÿ¿ÿ¼ÿ³ÿ¹ÿ´ÿºÿÂÿÂÿ»ÿ´ÿ¯ÿ®ÿªÿ§ÿ«ÿ³ÿ·ÿ¸ÿ¼ÿµÿ®ÿ²ÿ­ÿ³ÿ¯ÿ¬ÿÇÿ¸ÿµÿ¶ÿ½ÿ¿ÿ¿ÿÇÿ»ÿ¨ÿ¼ÿ·ÿÅÿÂÿÄÿÁÿ·ÿºÿÉÿ·ÿ¹ÿ¾ÿÇÿ°ÿ­ÿ±ÿ¦ÿÿ¢ÿ®ÿ¾ÿ»ÿ»ÿÿ±ÿ¶ÿ¸ÿ¹ÿµÿ±ÿ·ÿ¹ÿ¾ÿÃÿ³ÿ¬ÿ¯ÿ¼ÿÅÿ¾ÿ¼ÿËÿºÿ³ÿ³ÿ½ÿ¶ÿµÿÅÿ½ÿ²ÿ¹ÿ²ÿÁÿµÿ¸ÿ²ÿ¶ÿ¸ÿµÿ³ÿ¶ÿ¸ÿºÿ´ÿ­ÿ²ÿ¹ÿ³ÿ®ÿ±ÿ·ÿµÿ«ÿ¹ÿ²ÿ°ÿ¾ÿ»ÿ¸ÿ»ÿ¾ÿÀÿÂÿÃÿ¹ÿ¯ÿ·ÿËÿÄÿ¹ÿ¶ÿ»ÿÊÿÃÿªÿ¾ÿÈÿÃÿ¼ÿ¯ÿ®ÿ»ÿ·ÿ¿ÿÃÿÈÿÂÿµÿ´ÿ´ÿ°ÿ®ÿ²ÿÐÿÂÿÇÿ¼ÿÁÿÀÿ¼ÿ¼ÿ¸ÿÂÿ¼ÿ«ÿµÿ³ÿ°ÿµÿ½ÿ¿ÿÀÿÂÿ³ÿ´ÿ¦ÿ£ÿ¹ÿÉÿÁÿ²ÿ³ÿÄÿºÿ©ÿÀÿÄÿÇÿÅÿ¶ÿ°ÿ¦ÿ¸ÿÁÿÀÿÄÿÂÿ½ÿÂÿÉÿ½ÿºÿ¼ÿ¼ÿÆÿÌÿÂÿ¸ÿ¼ÿªÿ´ÿªÿÁÿ¦ÿ°ÿ¨ÿ¶ÿ¾ÿ¾ÿÂÿÀÿ¯ÿ§ÿ«ÿªÿ¼ÿµÿµÿ¹ÿ¶ÿ­ÿ«ÿ¶ÿ¯ÿ¦ÿÁÿµÿ°ÿ¸ÿ´ÿ¢ÿ©ÿ·ÿ´ÿºÿÅÿÃÿ®ÿ¤ÿ¯ÿ¸ÿÉÿ»ÿÃÿÁÿ¾ÿ¹ÿ³ÿ­ÿ¯ÿÀÿ·ÿµÿ¶ÿ¯ÿ¿ÿ¾ÿ±ÿ¯ÿ¬ÿËÿÏÿ¬ÿÿ¤ÿ­ÿ´ÿ¯ÿ©ÿ´ÿ¸ÿ¯ÿµÿ¬ÿ«ÿ°ÿ·ÿ»ÿ»ÿ²ÿ¶ÿ¨ÿ¬ÿ²ÿ«ÿ¬ÿ¨ÿ¦ÿ²ÿ¬ÿ¡ÿ±ÿ¼ÿ¹ÿ¨ÿ¥ÿ¢ÿ¡ÿ©ÿ¦ÿ­ÿªÿ ÿÿ¤ÿªÿ£ÿ°ÿÁÿ©ÿ¥ÿ©ÿ°ÿ¤ÿ¡ÿ¡ÿÿÿÿ¢ÿ°ÿ§ÿ£ÿÿÿªÿ©ÿ¨ÿ­ÿ­ÿ±ÿ­ÿ®ÿÿÿÿ§ÿ°ÿ­ÿªÿ©ÿ¢ÿÿ¤ÿ¢ÿÿÿÿÿÿÿ ÿÿÿ¹ÿÿÿÿ ÿ®ÿ¯ÿ§ÿ¨ÿÿÿÿÿÿÿÿÿ¥ÿ°ÿ´ÿ¨ÿÿÿÿ²ÿ§ÿÿÿÿÿ¡ÿ¬ÿ©ÿ ÿ¨ÿ³ÿ¤ÿ£ÿ¡ÿÿÿÿ¡ÿ±ÿªÿ¬ÿ®ÿ®ÿ®ÿ¯ÿ¥ÿ£ÿ®ÿµÿ´ÿ¥ÿ¯ÿ¤ÿ ÿ¬ÿªÿ­ÿ²ÿ·ÿ¹ÿ¯ÿ¯ÿ«ÿÈÿÃÿ²ÿ¦ÿ°ÿ´ÿ°ÿ¯ÿ³ÿ³ÿ©ÿ¦ÿÿ¦ÿ ÿªÿ±ÿºÿÂÿ¼ÿ®ÿ¨ÿ£ÿ·ÿÿ¨ÿ¨ÿÃÿ¼ÿ·ÿ³ÿ´ÿ«ÿÿ¡ÿ¨ÿ­ÿ¢ÿ«ÿ³ÿ³ÿ­ÿ®ÿ©ÿ«ÿ±ÿ¡ÿÿ£ÿ¨ÿÿÿªÿ©ÿ¬ÿ³ÿ­ÿ§ÿ¬ÿ§ÿÿÿÿ¤ÿÿ§ÿ¬ÿµÿªÿÿ¢ÿ«ÿ«ÿªÿ©ÿÄÿ¦ÿ¦ÿªÿ¥ÿ°ÿªÿ«ÿªÿ ÿ¦ÿªÿ®ÿÿ¬ÿ©ÿ§ÿ«ÿ«ÿ±ÿ¨ÿÿ¨ÿ¹ÿ¹ÿ¾ÿÀÿ¦ÿ¸ÿ¦ÿ­ÿ¦ÿ­ÿ±ÿ¦ÿ§ÿ®ÿ¨ÿ£ÿ«ÿ¥ÿ§ÿÿªÿªÿ±ÿ®ÿ´ÿµÿ¡ÿÿ©ÿ¤ÿÿ§ÿ¬ÿÿªÿµÿ«ÿ¬ÿ¶ÿ²ÿµÿ·ÿ³ÿ½ÿ¼ÿ¸ÿ³ÿ°ÿ°ÿÿ£ÿ¨ÿÿ¤ÿµÿ¾ÿ¿ÿ¹ÿ³ÿ¸ÿºÿÿ¯ÿÉÿ¶ÿÒÿ¶ÿ§ÿ¦ÿÿÿ©ÿ¯ÿ­ÿ£ÿ¶ÿ¢ÿ³ÿ£ÿÿ ÿ«ÿ¦ÿ¯ÿ·ÿ³ÿ«ÿ£ÿÿ¢ÿ­ÿ®ÿÂÿ¿ÿ±ÿºÿ£ÿ¥ÿ©ÿ«ÿ©ÿ¢ÿ¢ÿ¦ÿ ÿ¢ÿÿµÿ«ÿÿÿ£ÿ£ÿ ÿ¨ÿ¤ÿÿÿ­ÿ²ÿ¤ÿÿ¡ÿÿÿ±ÿ³ÿ³ÿ£ÿÿ¤ÿ­ÿ«ÿ³ÿ¶ÿªÿ§ÿ¢ÿ¬ÿ²ÿ¸ÿ«ÿ¸ÿ·ÿªÿ¯ÿ°ÿ«ÿªÿ³ÿ²ÿ¥ÿ¤ÿÿ¢ÿ¦ÿÿ­ÿ©ÿ¾ÿ¾ÿÁÿ´ÿ´ÿ´ÿ§ÿ¡ÿ¢ÿ¬ÿ·ÿ³ÿ·ÿµÿ¯ÿÁÿ ÿÈÿ»ÿ±ÿ§ÿ¨ÿ­ÿ¶ÿ­ÿ¤ÿ ÿ«ÿ¿ÿ°ÿ»ÿÿ²ÿºÿ¬ÿ¹ÿÃÿ¿ÿ¤ÿ£ÿ¦ÿÿ«ÿ³ÿ«ÿ®ÿ¹ÿ¯ÿ ÿÿ¦ÿ¤ÿ¦ÿ¢ÿ©ÿÿªÿ±ÿ·ÿ¦ÿ®ÿ¬ÿ£ÿ¢ÿÿ«ÿ®ÿÿ²ÿ¡ÿÿ¦ÿ¹ÿ¥ÿ§ÿ¥ÿ¡ÿ¤ÿ¦ÿªÿ²ÿµÿ´ÿªÿÿ¬ÿ§ÿÿÿ£ÿÿÿÿÿ¦ÿ¾ÿ´ÿ©ÿ¢ÿªÿªÿ¨ÿ¦ÿ£ÿ¥ÿ ÿ¢ÿÿ£ÿ±ÿ´ÿ©ÿ±ÿ­ÿ­ÿ§ÿ®ÿ¹ÿ¤ÿ¨ÿ³ÿ¬ÿªÿ«ÿ©ÿ®ÿªÿ¨ÿ£ÿ¡ÿµÿÿÿ®ÿÿ²ÿ¼ÿÀÿ°ÿ¸ÿ¿ÿ¾ÿ¼ÿºÿ¸ÿµÿ¯ÿ¦ÿ³ÿ»ÿ§ÿ´ÿ¬ÿ¨ÿ­ÿÿÃÿ»ÿ¶ÿ»ÿ¶ÿ´ÿªÿ²ÿ¼ÿ·ÿ¯ÿ§ÿ°ÿ§ÿ¦ÿ¢ÿÿÿ´ÿ¤ÿÿÿ§ÿ­ÿÿ¨ÿ¨ÿÿÿÿ ÿ¤ÿÿÿ¦ÿ ÿÿÿ¢ÿ®ÿ¤ÿ¢ÿ®ÿÿ¨ÿ¬ÿ£ÿªÿªÿÿÿªÿ®ÿÿÿ¨ÿ ÿ­ÿºÿµÿ¤ÿÿ±ÿ¬ÿ¥ÿªÿµÿ¬ÿ§ÿ·ÿºÿ ÿ²ÿ®ÿ´ÿ®ÿ§ÿ¯ÿ´ÿ¯ÿ®ÿ¬ÿ§ÿ´ÿ³ÿµÿ¦ÿ¯ÿÀÿ°ÿ¢ÿ«ÿ¥ÿ¡ÿÿ ÿ¦ÿ­ÿÇÿ¦ÿÿ¥ÿ«ÿ¦ÿÿÿÿ¡ÿÿ³ÿ³ÿ®ÿ©ÿ«ÿ®ÿ½ÿ¹ÿ¼ÿ¿ÿ¿ÿµÿ¦ÿ¾ÿ§ÿÿ¯ÿ¸ÿ¸ÿ­ÿ ÿ³ÿ¼ÿ§ÿ§ÿ±ÿ¨ÿ¢ÿ±ÿ³ÿµÿ¯ÿ­ÿÃÿ¯ÿ¤ÿ¤ÿ§ÿ²ÿÄÿ´ÿ¡ÿ²ÿÆÿ¼ÿ­ÿ¦ÿ±ÿ¶ÿ°ÿ·ÿ¹ÿ®ÿ¬ÿ©ÿ´ÿ¸ÿ¾ÿÉÿ½ÿ´ÿµÿ¡ÿ«ÿ®ÿ·ÿ«ÿ¬ÿ®ÿ²ÿ§ÿ¤ÿªÿ¡ÿ¢ÿ£ÿ¤ÿ¥ÿ©ÿ«ÿ¥ÿ±ÿ®ÿ®ÿ¹ÿ»ÿ®ÿ­ÿ±ÿ¡ÿ¤ÿ½ÿ½ÿ§ÿ¦ÿ£ÿªÿ¦ÿ¸ÿ°ÿ¹ÿ½ÿ»ÿ»ÿ¼ÿÅÿ¹ÿ¹ÿÆÿ½ÿºÿ·ÿºÿ°ÿ¶ÿ¶ÿ¦ÿ©ÿªÿÁÿ¶ÿÂÿ¿ÿ±ÿ»ÿÅÿ¨ÿ¶ÿµÿÃÿÀÿ¶ÿ­ÿ¾ÿºÿ¹ÿÃÿÀÿ«ÿ¦ÿ¸ÿ¸ÿ·ÿÁÿ¼ÿ´ÿ·ÿÈÿµÿÃÿ¯ÿ²ÿ¸ÿ¸ÿÅÿ·ÿ²ÿ¸ÿ´ÿ¹ÿ½ÿºÿ§ÿ®ÿ°ÿ¯ÿ·ÿµÿ°ÿ´ÿ±ÿ¦ÿ ÿ¬ÿºÿ¯ÿ©ÿ´ÿ·ÿÂÿÀÿµÿ¾ÿ»ÿ¶ÿ³ÿÀÿ°ÿ¼ÿ¬ÿ¨ÿ¬ÿ¹ÿÀÿÃÿºÿÀÿ«ÿ¦ÿ­ÿ¨ÿ¤ÿ¯ÿµÿ´ÿ¹ÿÄÿÁÿ¶ÿ°ÿ¶ÿ»ÿªÿ·ÿµÿ¶ÿ´ÿ»ÿ¸ÿ¿ÿ³ÿÁÿ¾ÿ»ÿ¦ÿ¤ÿ´ÿ¿ÿ»ÿ¸ÿ»ÿ¬ÿµÿ¬ÿ²ÿµÿ»ÿµÿ­ÿ·ÿ»ÿ­ÿ«ÿ°ÿ°ÿ°ÿ¯ÿ³ÿ±ÿ±ÿÂÿ¼ÿªÿÀÿ¨ÿ¸ÿ·ÿÍÿ³ÿ¶ÿ®ÿÿ´ÿ´ÿ·ÿ¾ÿ±ÿ¼ÿÌÿÈÿ´ÿ¬ÿ¶ÿ²ÿÌÿÀÿ³ÿ«ÿ²ÿ°ÿ¢ÿ©ÿ½ÿ¹ÿ¶ÿÁÿ¥ÿÿµÿ¶ÿ¿ÿ½ÿ½ÿ³ÿÁÿÅÿ³ÿ­ÿ¼ÿ»ÿ»ÿ¢ÿ´ÿ¡ÿ¬ÿ²ÿÁÿÂÿ²ÿ¯ÿµÿ·ÿ¾ÿ¸ÿ³ÿ¹ÿ´ÿ¹ÿ·ÿ°ÿµÿ³ÿ³ÿ½ÿ¸ÿ±ÿ²ÿ®ÿ®ÿ³ÿ¶ÿ«ÿ©ÿ«ÿ°ÿ®ÿ¦ÿ¦ÿªÿ«ÿªÿµÿÿ½ÿ³ÿ´ÿ­ÿÉÿÄÿÿ¯ÿ¿ÿªÿ±ÿÀÿÃÿÂÿ³ÿ°ÿ½ÿ¶ÿ°ÿ¯ÿ¯ÿ´ÿ¨ÿ¤ÿ¨ÿ£ÿ¦ÿªÿ¹ÿ¾ÿºÿ¿ÿ¹ÿ¸ÿ­ÿµÿ­ÿ³ÿ¬ÿ¤ÿ§ÿ´ÿÀÿ±ÿÿÿ¢ÿ¢ÿ®ÿ®ÿ«ÿÈÿ´ÿ°ÿ¸ÿ°ÿ«ÿ·ÿ·ÿ«ÿ¶ÿÀÿ¿ÿ¾ÿÈÿÃÿ±ÿ¨ÿ§ÿ§ÿ·ÿÊÿÇÿÂÿ»ÿ¯ÿ±ÿ½ÿ·ÿ·ÿ²ÿ«ÿ©ÿ½ÿµÿ®ÿ°ÿÀÿ¸ÿÆÿ§ÿ»ÿ¶ÿ¸ÿ¸ÿ»ÿ¹ÿÃÿ¼ÿ¯ÿµÿ»ÿ¼ÿ©ÿªÿ¬ÿ¶ÿ´ÿ³ÿ°ÿ³ÿ»ÿ­ÿ³ÿ³ÿ«ÿ³ÿ¯ÿ­ÿ¶ÿ·ÿµÿ¶ÿ»ÿ¬ÿÿÃÿÀÿÁÿ³ÿ ÿ²ÿ±ÿ´ÿ³ÿ¯ÿ¢ÿ°ÿ°ÿ³ÿ³ÿ£ÿ ÿÃÿ¶ÿ³ÿ¬ÿÆÿÁÿ¯ÿ¸ÿ²ÿ»ÿ­ÿ­ÿºÿ·ÿ³ÿ±ÿ°ÿ½ÿÄÿÀÿ¸ÿ·ÿ¶ÿ«ÿ¨ÿ´ÿÄÿ¾ÿ¬ÿ³ÿºÿ±ÿ½ÿ¸ÿ¢ÿ»ÿÈÿºÿ¸ÿÀÿ¸ÿ«ÿªÿ³ÿ³ÿ¯ÿ»ÿ¿ÿ§ÿºÿµÿ±ÿ³ÿ¨ÿÀÿ°ÿºÿ¹ÿÂÿ¼ÿ¶ÿºÿºÿºÿ³ÿ­ÿ·ÿ¬ÿµÿµÿ¯ÿºÿÄÿÀÿ¼ÿ´ÿ¬ÿ²ÿ«ÿ¬ÿ¶ÿºÿ¶ÿ¨ÿºÿ²ÿ®ÿ±ÿ¼ÿ¶ÿ¯ÿ¿ÿ¸ÿ³ÿ¿ÿÃÿ´ÿ¬ÿÇÿµÿ²ÿ¯ÿ«ÿ°ÿÏÿ»ÿµÿ¹ÿ²ÿ¼ÿ¾ÿ²ÿ·ÿºÿ³ÿ§ÿ¨ÿ²ÿÿ¦ÿ¯ÿ«ÿ±ÿ°ÿ±ÿ¹ÿ´ÿµÿ¼ÿ´ÿ´ÿ¼ÿ»ÿ³ÿ­ÿ¶ÿ°ÿ¯ÿ´ÿµÿ¶ÿ®ÿ³ÿ¨ÿÅÿ»ÿºÿ¯ÿ¨ÿ³ÿÁÿ¶ÿ¹ÿ¶ÿ´ÿ¤ÿ²ÿºÿ²ÿ¾ÿ´ÿ±ÿ´ÿ°ÿ®ÿ°ÿ´ÿ°ÿ´ÿ¼ÿ·ÿ½ÿµÿ¼ÿ²ÿ©ÿ®ÿ´ÿ¸ÿ»ÿ¼ÿ³ÿ«ÿªÿ¶ÿ³ÿ¸ÿ´ÿ±ÿ»ÿÄÿ´ÿ¼ÿ·ÿ®ÿ¾ÿÄÿ¥ÿ¼ÿ®ÿ¿ÿ«ÿºÿ·ÿ²ÿ´ÿÄÿ´ÿ»ÿ¸ÿÈÿ´ÿ¸ÿ²ÿ¾ÿÈÿ½ÿ±ÿ«ÿ®ÿºÿ´ÿªÿ¼ÿ¨ÿ°ÿ²ÿªÿ°ÿ¸ÿ»ÿµÿ¯ÿªÿ´ÿ·ÿ°ÿ¿ÿ¼ÿµÿ¿ÿ¹ÿ³ÿ¬ÿÁÿ¶ÿ¶ÿ»ÿÅÿÆÿºÿ¼ÿ¿ÿËÿÁÿ·ÿ®ÿÆÿ¿ÿ¼ÿ°ÿ²ÿÁÿ¹ÿ´ÿ¼ÿ¹ÿ¦ÿ¨ÿÂÿºÿ±ÿ¸ÿ»ÿ»ÿ°ÿ±ÿ³ÿ²ÿ½ÿÈÿ¬ÿÿ²ÿÄÿ¿ÿ­ÿ´ÿÈÿÆÿ²ÿ¦ÿÅÿ»ÿ°ÿ´ÿ¹ÿ¼ÿ²ÿÄÿÈÿ»ÿ¶ÿ¬ÿ°ÿÆÿ±ÿ²ÿ´ÿÅÿºÿ¡ÿ¸ÿºÿ®ÿµÿ¾ÿ¾ÿÁÿÄÿºÿÂÿ¼ÿ°ÿ²ÿ³ÿ´ÿµÿ¼ÿËÿÇÿÁÿ¸ÿ²ÿ¼ÿ²ÿ§ÿ®ÿ²ÿµÿ±ÿ¹ÿ´ÿ°ÿÁÿ±ÿ±ÿ±ÿ¶ÿÀÿ³ÿ¿ÿÏÿ¼ÿ¿ÿ·ÿ°ÿÀÿµÿ¿ÿÁÿ¹ÿ¶ÿ·ÿ¹ÿªÿ¬ÿ½ÿÃÿ¸ÿºÿ·ÿ´ÿ¾ÿºÿ·ÿ¶ÿ½ÿ½ÿ¯ÿ«ÿµÿÀÿ½ÿ»ÿ»ÿ´ÿ¹ÿ³ÿ¸ÿ»ÿ¿ÿÇÿ¸ÿ±ÿ¯ÿ¹ÿ®ÿ¬ÿ´ÿ´ÿºÿ·ÿ±ÿ¸ÿÈÿÃÿ¯ÿ¬ÿ§ÿºÿºÿ²ÿ´ÿÀÿ·ÿºÿµÿ¸ÿ·ÿ¸ÿ·ÿ·ÿ·ÿ»ÿÃÿÁÿºÿ´ÿ½ÿÄÿ¸ÿ³ÿÁÿ½ÿÀÿÎÿ§ÿ¶ÿ«ÿ¾ÿ¶ÿ°ÿ²ÿ´ÿ¸ÿÁÿ¹ÿ¦ÿÅÿ§ÿ¦ÿ­ÿ½ÿ¼ÿµÿ®ÿ°ÿ®ÿ­ÿ±ÿ¿ÿÇÿµÿªÿ°ÿ°ÿ¬ÿ²ÿ³ÿ²ÿ½ÿ¾ÿ¶ÿµÿµÿÁÿÀÿ¹ÿÃÿËÿ·ÿºÿ¿ÿ¾ÿ·ÿ­ÿ¾ÿÈÿ¿ÿ¶ÿ³ÿ¯ÿ°ÿ¸ÿÂÿÁÿ´ÿ·ÿ²ÿªÿ­ÿ¼ÿÄÿ¿ÿ·ÿºÿ¹ÿ¹ÿÀÿ³ÿ°ÿÂÿÄÿ·ÿµÿËÿ¼ÿ¾ÿ½ÿÀÿ¸ÿºÿ±ÿ¨ÿÂÿÂÿ¼ÿ¹ÿÁÿÇÿ©ÿ­ÿ³ÿÃÿÀÿÁÿ®ÿ®ÿ¯ÿµÿ³ÿ·ÿ°ÿ¯ÿ²ÿºÿ´ÿ­ÿ¼ÿ¾ÿ»ÿ¼ÿµÿ±ÿ²ÿ¶ÿ°ÿ»ÿ»ÿ·ÿ±ÿ¬ÿ·ÿ¸ÿ¯ÿ°ÿ¿ÿ¿ÿ­ÿ»ÿ°ÿ³ÿºÿ·ÿ³ÿ½ÿ·ÿ¬ÿ§ÿ²ÿ±ÿ«ÿ³ÿ¯ÿ°ÿ°ÿ¦ÿ¼ÿÀÿ¹ÿÁÿ±ÿ±ÿ¾ÿ®ÿ°ÿ´ÿ³ÿÃÿ¼ÿªÿ¯ÿ½ÿ¼ÿÉÿ¬ÿ½ÿ®ÿ¹ÿ²ÿÁÿ®ÿ¯ÿ¿ÿ¾ÿ´ÿ¯ÿ³ÿ¯ÿ­ÿµÿºÿÁÿ»ÿ§ÿ²ÿ¿ÿÅÿ¾ÿ·ÿ·ÿ°ÿ¶ÿµÿ²ÿ·ÿÇÿ»ÿ³ÿ¾ÿ´ÿ·ÿ­ÿ£ÿ²ÿ°ÿºÿÀÿ±ÿ®ÿ±ÿµÿ¹ÿ¶ÿ·ÿ¶ÿ°ÿ·ÿºÿ°ÿ®ÿ­ÿÍÿ®ÿ«ÿ²ÿ»ÿÁÿ¾ÿÇÿ¶ÿ¬ÿÃÿ·ÿ­ÿ£ÿ²ÿµÿ¹ÿµÿ°ÿºÿ¹ÿ³ÿ°ÿ±ÿ¶ÿ³ÿÁÿºÿ·ÿ°ÿ¿ÿ½ÿÇÿÌÿÏÿ¨ÿ²ÿ°ÿÃÿ³ÿ©ÿ­ÿ²ÿÁÿÄÿÁÿÁÿ¾ÿ»ÿ±ÿ§ÿ³ÿ½ÿ­ÿ«ÿ¶ÿ±ÿ¾ÿ³ÿ¾ÿ¸ÿ´ÿÆÿ´ÿ²ÿ·ÿ¯ÿ­ÿ«ÿÁÿµÿÅÿÇÿ·ÿ½ÿ¹ÿºÿ¸ÿ²ÿµÿ¶ÿ·ÿ½ÿ¸ÿ¯ÿ®ÿºÿ¾ÿ¾ÿ¼ÿ¼ÿÂÿ¿ÿ»ÿºÿÈÿ·ÿ®ÿ¾ÿ¶ÿ¸ÿÁÿÁÿ¾ÿ¶ÿµÿÁÿ»ÿ·ÿÇÿÂÿºÿ´ÿ¶ÿ²ÿ¸ÿºÿ¶ÿÁÿÀÿ´ÿºÿ±ÿÀÿÃÿ·ÿ³ÿ«ÿ¯ÿ³ÿ¾ÿ¼ÿ­ÿ«ÿ¯ÿ´ÿµÿ¯ÿÁÿÒÿ¹ÿÂÿºÿ«ÿ±ÿ¼ÿªÿ¶ÿ»ÿ¯ÿ¬ÿ·ÿ¼ÿ´ÿ¯ÿ³ÿ±ÿ³ÿ¹ÿ¶ÿ·ÿ¶ÿ¤ÿ¨ÿ¥ÿ¬ÿ³ÿ¼ÿ¸ÿ·ÿ¢ÿÿÿ¬ÿ¦ÿ­ÿ´ÿªÿ©ÿ³ÿ°ÿ¡ÿ¨ÿ¾ÿ½ÿ·ÿ¹ÿ²ÿ·ÿµÿ®ÿ¦ÿªÿµÿ±ÿ¿ÿÁÿ½ÿ¶ÿ¹ÿÂÿ¶ÿ°ÿ¸ÿ¸ÿ¹ÿºÿ´ÿ³ÿ²ÿ±ÿÁÿªÿ¨ÿ»ÿ¿ÿ­ÿ«ÿ ÿ°ÿ©ÿ·ÿ´ÿ¨ÿ±ÿµÿ¹ÿ»ÿ¶ÿµÿ·ÿºÿ¾ÿµÿ¦ÿ¬ÿ¯ÿ©ÿ­ÿÿ¹ÿ±ÿ°ÿ§ÿ°ÿ»ÿ²ÿ©ÿ´ÿ²ÿ¨ÿ£ÿ¥ÿµÿ®ÿ§ÿµÿ¬ÿ¯ÿ¯ÿ¯ÿ½ÿªÿ¯ÿÃÿ½ÿ¹ÿÃÿÃÿ±ÿªÿªÿ®ÿ²ÿ«ÿ½ÿÅÿ¶ÿ°ÿÆÿÅÿ²ÿ®ÿ«ÿ®ÿ¾ÿ¹ÿ¹ÿ¹ÿ¿ÿ¸ÿ¶ÿ¹ÿ³ÿ¸ÿºÿµÿ¯ÿ«ÿ«ÿ¢ÿÀÿ»ÿ¿ÿºÿÌÿÁÿ¾ÿ¾ÿ½ÿ´ÿ´ÿ¾ÿ¾ÿ¾ÿÈÿÉÿ¼ÿ¬ÿÁÿÐÿÑÿ¼ÿ°ÿ¹ÿ´ÿ¿ÿÌÿËÿÊÿÈÿ¼ÿ¸ÿ»ÿ½ÿ²ÿµÿÀÿ½ÿ«ÿµÿ»ÿ½ÿ³ÿ²ÿ³ÿ½ÿ¿ÿµÿ±ÿ»ÿÈÿÀÿªÿ½ÿÆÿ¹ÿÉÿÀÿ¾ÿ­ÿ±ÿ¯ÿ²ÿ³ÿ­ÿµÿÆÿËÿ½ÿ±ÿÆÿ²ÿ¶ÿÃÿ½ÿ¬ÿ¹ÿ¸ÿÂÿ·ÿ²ÿ²ÿ±ÿ®ÿ±ÿ»ÿÀÿ¾ÿÀÿ±ÿ£ÿÿ¬ÿ¡ÿ¬ÿ²ÿÿÿÿÿÿÿÿÿzÿÿ~ÿjÿgÿhÿpÿkÿÿÿ ÿ²ÿ³ÿ³ÿµÿ¡ÿ¤ÿÇÿ¸ÿ²ÿ·ÿ·ÿ°ÿ²ÿ´ÿ°ÿ¸ÿ½ÿ¼ÿµÿ°ÿ¹ÿ»ÿ³ÿÂÿ±ÿ·ÿ¹ÿ½ÿ´ÿ¶ÿµÿ¸ÿ¸ÿÂÿÆÿ¿ÿÁÿ¼ÿ¯ÿÇÿ»ÿ¿ÿÇÿ¹ÿÆÿ¬ÿ°ÿÄÿ¼ÿºÿÅÿ·ÿÿ}ÿ\ÿWÿeÿ\ÿqÿmÿlÿfÿgÿtÿÿwÿcÿfÿyÿnÿ^ÿtÿzÿÿÿ±ÿ·ÿ£ÿ­ÿ¶ÿ¯ÿ°ÿ¾ÿÆÿ»ÿ½ÿ¼ÿÁÿµÿÀÿÀÿ¶ÿ¹ÿ¼ÿ½ÿ¹ÿ³ÿ­ÿ¥ÿ¸ÿ¼ÿ·ÿÁÿÒÿ»ÿÃÿ»ÿ¬ÿ²ÿ¿ÿÄÿÆÿ»ÿ§ÿ¤ÿÈÿ½ÿ¼ÿ²ÿ°ÿ¸ÿ°ÿ°ÿÂÿËÿÀÿ´ÿ¹ÿ¾ÿ¶ÿ¹ÿ¬ÿªÿ·ÿ±ÿ±ÿ­ÿ¬ÿºÿÄÿ½ÿ½ÿ³ÿ¹ÿ¿ÿ³ÿÀÿ¼ÿ´ÿ³ÿ¼ÿ¿ÿºÿ¸ÿ¨ÿ³ÿÂÿ´ÿºÿÂÿ²ÿ¯ÿ°ÿµÿ¸ÿ¼ÿÁÿÁÿ¾ÿºÿ»ÿ»ÿ¶ÿµÿ«ÿ­ÿ®ÿ¦ÿ«ÿ¼ÿ½ÿµÿ´ÿÿ¸ÿ¬ÿÌÿ¼ÿ´ÿ²ÿ´ÿÂÿ¼ÿ³ÿ¹ÿÈÿÇÿ·ÿµÿ±ÿ´ÿ¸ÿ®ÿÿªÿÅÿÊÿ¼ÿÀÿ¦ÿ£ÿ²ÿºÿ»ÿ¹ÿ¾ÿÂÿ¹ÿ·ÿ§ÿ³ÿ®ÿ¹ÿ³ÿ²ÿ±ÿ¹ÿ½ÿºÿÀÿ¿ÿ­ÿÂÿ¾ÿ¹ÿ³ÿ°ÿ·ÿ·ÿµÿ¾ÿÀÿ¸ÿ®ÿµÿ¤ÿ¹ÿ´ÿÄÿÃÿ²ÿ²ÿ½ÿ®ÿÿ«ÿ­ÿªÿ¦ÿ²ÿ±ÿ°ÿ³ÿ°ÿ®ÿ¶ÿ¬ÿ²ÿÅÿµÿ³ÿÀÿÇÿÁÿ¶ÿ¯ÿ²ÿ¡ÿÎÿ±ÿ¹ÿªÿ­ÿ³ÿ²ÿºÿÂÿ²ÿËÿ²ÿÄÿ»ÿ¬ÿ³ÿ­ÿ«ÿ´ÿºÿÂÿÃÿÈÿ¡ÿËÿÉÿµÿ³ÿ¯ÿ®ÿ³ÿ«ÿ±ÿÆÿ¸ÿ¹ÿ¹ÿÁÿÂÿÀÿÀÿÀÿÇÿ¶ÿ³ÿÁÿ¹ÿ®ÿ¸ÿÂÿ»ÿ´ÿ¹ÿ¹ÿ¯ÿµÿ·ÿ¶ÿ¾ÿ¹ÿ¶ÿºÿ¶ÿ·ÿÉÿ¿ÿ·ÿÃÿ»ÿÀÿÃÿ½ÿ¼ÿÁÿÁÿ´ÿ¹ÿÅÿÀÿ·ÿºÿ¾ÿ½ÿÇÿÄÿ·ÿ°ÿ¹ÿ­ÿ±ÿ¿ÿÆÿÊÿËÿ¾ÿ¾ÿ±ÿ´ÿ·ÿµÿ°ÿ·ÿÁÿ¹ÿ¹ÿºÿ¾ÿÇÿÅÿÀÿ¹ÿªÿ£ÿ¼ÿÁÿ·ÿ»ÿ¼ÿ½ÿ´ÿ»ÿ¿ÿ¶ÿ½ÿ²ÿ«ÿ³ÿµÿ³ÿºÿ¾ÿºÿ´ÿ¯ÿ¥ÿÄÿ´ÿ»ÿ¿ÿºÿ¿ÿÆÿÀÿ¿ÿÀÿ±ÿÄÿÂÿÀÿ½ÿ¸ÿ¶ÿ®ÿÄÿ³ÿ³ÿ¾ÿ¾ÿ¿ÿ¿ÿ¼ÿÂÿ´ÿ´ÿ·ÿ»ÿÈÿÆÿÃÿÄÿ³ÿ¹ÿ³ÿÄÿ®ÿ·ÿµÿ·ÿ»ÿÄÿÊÿÇÿ¾ÿ´ÿ³ÿÂÿ¸ÿ»ÿ·ÿ»ÿ½ÿ±ÿ°ÿºÿÃÿ¾ÿÂÿµÿ®ÿµÿ·ÿ«ÿ¯ÿ¬ÿ°ÿÂÿ¸ÿ³ÿ³ÿ¶ÿÃÿÀÿµÿ®ÿ½ÿ¿ÿ¯ÿ¥ÿ¬ÿ²ÿ¦ÿµÿ´ÿ»ÿÁÿ·ÿºÿ½ÿ¸ÿ²ÿ¯ÿËÿÏÿ·ÿ£ÿ¤ÿªÿ¯ÿ±ÿ©ÿ«ÿÁÿ­ÿ¾ÿ°ÿ¯ÿ­ÿ«ÿ­ÿ¯ÿ¿ÿ§ÿ«ÿÿ¨ÿ¿ÿ·ÿ«ÿ¯ÿ°ÿ¯ÿÿ²ÿ·ÿ·ÿ«ÿ§ÿ¥ÿ§ÿ±ÿÿ ÿÁÿ¾ÿ§ÿ§ÿ´ÿ³ÿ¥ÿ¤ÿ­ÿÿ¨ÿ«ÿ¦ÿÿ¦ÿ©ÿÿÿ¥ÿ¥ÿ¦ÿ¡ÿ ÿ¦ÿ±ÿ¾ÿ·ÿ¡ÿÿÿ¡ÿÿÿÿÿ¥ÿ³ÿ²ÿ¦ÿ§ÿ¡ÿ¦ÿ ÿÿÿÿÿÿÿÿ¦ÿ¢ÿÿÿ²ÿ¡ÿ¥ÿ¤ÿ«ÿ²ÿ¨ÿ©ÿÿÿÿÿ¢ÿÿÿÿ°ÿ¶ÿ³ÿ§ÿÿ£ÿ«ÿ¨ÿµÿ§ÿÿÿÿÿ§ÿ©ÿ¤ÿ£ÿ·ÿ©ÿ¢ÿ¡ÿÿÿ ÿ¤ÿ­ÿÿ¼ÿ´ÿ¥ÿ«ÿ±ÿ¥ÿ¥ÿ²ÿ©ÿ³ÿ­ÿ±ÿ¨ÿÿ©ÿªÿ³ÿºÿµÿ°ÿ·ÿµÿ¯ÿ¨ÿ¹ÿ±ÿ»ÿ·ÿªÿ¥ÿ¤ÿ¨ÿ±ÿ¢ÿ¢ÿÿ­ÿÿ¤ÿ°ÿ»ÿ·ÿ±ÿºÿ½ÿ«ÿ¹ÿ§ÿ¶ÿºÿ¶ÿªÿºÿ¶ÿ­ÿ­ÿ¤ÿµÿªÿ§ÿ¬ÿ ÿ­ÿ¯ÿ®ÿ¬ÿ¬ÿ°ÿ³ÿ©ÿÿÿÿÿ¢ÿ£ÿ°ÿ­ÿ£ÿ¢ÿ­ÿ¶ÿ©ÿÿÿÿ¥ÿ¥ÿ£ÿªÿ¯ÿ¬ÿ ÿÿ§ÿ§ÿ¢ÿ¢ÿ¾ÿ¸ÿ£ÿÿ¥ÿ¦ÿµÿ¼ÿ´ÿ°ÿ¬ÿ©ÿ­ÿ¬ÿ¦ÿ¥ÿ¢ÿ¤ÿ®ÿ±ÿ®ÿ§ÿ¥ÿ¯ÿ¹ÿ·ÿ´ÿµÿÝÿ¶ÿ©ÿ²ÿ±ÿ¯ÿ£ÿ¢ÿ­ÿ©ÿ«ÿ«ÿ¨ÿ¤ÿ¤ÿªÿ¨ÿ¬ÿ¬ÿ±ÿ¹ÿ¦ÿÿ¤ÿÿ¯ÿ£ÿ´ÿ¤ÿªÿ¥ÿÿÿ´ÿ´ÿ°ÿ²ÿ­ÿ²ÿ¶ÿ©ÿ«ÿ³ÿ£ÿ¡ÿ ÿ£ÿ§ÿªÿªÿ±ÿ´ÿªÿ´ÿÄÿºÿ»ÿ·ÿÂÿ¤ÿÄÿ½ÿºÿ¥ÿÿ ÿ¦ÿ¬ÿ¨ÿ£ÿ´ÿ³ÿ¯ÿ¤ÿÿ¬ÿ¶ÿ²ÿ­ÿ¥ÿ¬ÿ´ÿ¢ÿ¢ÿÿÿºÿ¤ÿ³ÿ­ÿ¢ÿ©ÿ©ÿ¡ÿÿÿÿ©ÿ©ÿÿÿÿªÿÿÿÿÿ§ÿ°ÿ­ÿ«ÿ­ÿ¹ÿºÿÿÿÿ¤ÿ«ÿ¼ÿ°ÿµÿÆÿ®ÿ©ÿ¢ÿ ÿ§ÿ²ÿ·ÿ¬ÿ§ÿ°ÿ©ÿ®ÿ­ÿ¨ÿ³ÿ¨ÿ°ÿ®ÿ¬ÿ­ÿ£ÿ¡ÿ¬ÿ§ÿÿ¢ÿÿ±ÿ©ÿÿµÿ¼ÿºÿÃÿ¸ÿ«ÿ­ÿ®ÿªÿ¬ÿ¸ÿ¼ÿ®ÿ´ÿ³ÿ¨ÿ¹ÿ£ÿ¾ÿ®ÿºÿ¬ÿ­ÿ³ÿ©ÿ¬ÿ¬ÿ¢ÿ®ÿ¿ÿºÿÿÿ«ÿÂÿºÿ§ÿ»ÿ¶ÿ¯ÿ©ÿ­ÿÿ¦ÿ³ÿªÿªÿ³ÿ©ÿÿ¨ÿÿ¦ÿ­ÿ¸ÿ§ÿÿÿ¤ÿ¿ÿ²ÿ¨ÿ³ÿµÿ²ÿ±ÿ³ÿ¼ÿ¯ÿÀÿ¯ÿÿÿ°ÿ¥ÿ¨ÿ¦ÿ¢ÿªÿ¦ÿ¥ÿ¬ÿ©ÿ¬ÿ´ÿ«ÿ£ÿÿ¨ÿÿ«ÿ£ÿ§ÿÿÿ©ÿÄÿÄÿ®ÿ©ÿ¡ÿ¥ÿ®ÿ±ÿ±ÿ¥ÿ¢ÿ ÿ ÿ¦ÿ®ÿ¯ÿ¥ÿ«ÿ«ÿ§ÿ¨ÿ§ÿ»ÿ°ÿ¥ÿ¨ÿ¨ÿ´ÿÀÿ±ÿ­ÿªÿµÿ©ÿÿ³ÿ¹ÿµÿÿ¶ÿ¸ÿ¤ÿ«ÿ¢ÿ¦ÿ©ÿ²ÿ¶ÿ´ÿ¹ÿµÿ±ÿ¬ÿ±ÿ²ÿ¬ÿ·ÿ¬ÿ¤ÿ¥ÿÿ²ÿ¾ÿÆÿ»ÿ¯ÿ®ÿ¦ÿ¬ÿ³ÿ³ÿ¹ÿ¸ÿµÿ¬ÿ¹ÿ£ÿ£ÿ¯ÿ ÿÿµÿÿ°ÿ¯ÿ«ÿ¸ÿ·ÿ«ÿÿÿ¤ÿ°ÿªÿÿÿ¢ÿ¦ÿ£ÿ¶ÿÿÿ¥ÿ§ÿ ÿ¨ÿÿ§ÿ§ÿÿÿÿÿÿÿ©ÿ©ÿÿÿ¤ÿ©ÿÿ®ÿªÿ¹ÿµÿ¤ÿ´ÿ©ÿ§ÿ®ÿ»ÿ¡ÿ³ÿ´ÿ³ÿ¨ÿ­ÿ±ÿ°ÿ±ÿªÿ¬ÿ°ÿ­ÿµÿ°ÿ»ÿ´ÿÄÿ¸ÿ°ÿÁÿ±ÿ²ÿ¹ÿÄÿÆÿµÿ¢ÿ²ÿ°ÿ¬ÿ¦ÿÿÿ¤ÿ§ÿ¨ÿªÿ ÿÿ¢ÿ¤ÿ¥ÿµÿ°ÿ«ÿ±ÿ¼ÿ¶ÿµÿ¨ÿ¸ÿ®ÿÿÿ«ÿ¬ÿ¥ÿ«ÿ°ÿ«ÿ«ÿ´ÿ´ÿ´ÿ¿ÿºÿ¬ÿ±ÿºÿ³ÿÃÿ¥ÿÂÿ³ÿ«ÿ©ÿÁÿ³ÿ»ÿÌÿÅÿ»ÿ¯ÿ¦ÿ¸ÿ¼ÿ®ÿ°ÿ¬ÿ¬ÿ¦ÿ«ÿ¦ÿµÿÇÿÀÿ²ÿ¼ÿ¸ÿ¦ÿ¬ÿ»ÿ¯ÿ®ÿ¥ÿ¯ÿºÿ­ÿ£ÿ«ÿ¤ÿ­ÿ°ÿªÿ´ÿ¸ÿ­ÿÿÿ¨ÿ¬ÿ®ÿªÿ«ÿ¦ÿÿ¦ÿ³ÿ»ÿ¿ÿµÿµÿ²ÿ±ÿ®ÿ°ÿ¤ÿ³ÿ¼ÿµÿ®ÿ³ÿ¿ÿ¼ÿ¿ÿÅÿÀÿ¿ÿ³ÿ¹ÿ·ÿ¶ÿ·ÿ¶ÿ­ÿ´ÿÂÿºÿ¹ÿ³ÿ¢ÿ±ÿ¤ÿ²ÿÂÿ­ÿ¯ÿ³ÿ±ÿ¼ÿ¾ÿ»ÿ½ÿ³ÿªÿ­ÿ°ÿ»ÿ¸ÿ­ÿ¿ÿ´ÿ¦ÿÿ·ÿ­ÿ½ÿ¼ÿ¯ÿËÿ²ÿ³ÿªÿ©ÿ¸ÿ¾ÿ·ÿ»ÿ»ÿ¬ÿ´ÿ¹ÿ¶ÿ·ÿ¶ÿ³ÿ¹ÿÁÿ·ÿÿ¡ÿ½ÿ²ÿ®ÿ­ÿ¸ÿµÿ¯ÿ¸ÿÉÿµÿµÿ¬ÿÆÿÀÿÿ¬ÿ¯ÿ·ÿºÿ±ÿÂÿÁÿ¶ÿ­ÿ¸ÿ»ÿµÿ©ÿ¯ÿÀÿ½ÿ´ÿ»ÿÇÿÅÿ¸ÿ·ÿ¾ÿ¾ÿ´ÿ¶ÿºÿ«ÿµÿ²ÿ«ÿ¾ÿ¼ÿ»ÿµÿ«ÿ­ÿ¶ÿªÿ¾ÿ·ÿ¶ÿ¥ÿªÿ°ÿ¸ÿºÿ»ÿ¸ÿ²ÿ¼ÿÂÿ·ÿ±ÿ­ÿ²ÿ¹ÿ®ÿ¬ÿ¯ÿ¸ÿÂÿÇÿÿ­ÿ¬ÿ¸ÿÃÿ¿ÿ´ÿÊÿ«ÿ¦ÿÿÀÿ»ÿ»ÿ»ÿ®ÿ¶ÿ¾ÿÇÿ¾ÿ°ÿ»ÿ¿ÿºÿ»ÿ¼ÿ»ÿ¶ÿ§ÿ­ÿ¿ÿ½ÿºÿºÿ°ÿ­ÿ·ÿÀÿ¿ÿ·ÿÂÿ·ÿ½ÿµÿ²ÿ§ÿ³ÿÉÿÅÿ²ÿµÿ½ÿ´ÿ±ÿ»ÿ³ÿ¶ÿ«ÿ²ÿ³ÿ¿ÿ·ÿ°ÿ¶ÿ´ÿ¹ÿ²ÿ§ÿ®ÿ¸ÿ»ÿÂÿÃÿ·ÿµÿ¶ÿ¸ÿºÿ­ÿ¼ÿ¶ÿ§ÿµÿ´ÿ¦ÿ°ÿ´ÿ¬ÿ®ÿ¶ÿÁÿ³ÿÉÿ£ÿ¸ÿ¯ÿ½ÿ«ÿ±ÿ°ÿµÿÉÿÏÿÁÿ«ÿ³ÿÂÿËÿÂÿ¶ÿ¹ÿ²ÿ³ÿ·ÿ§ÿ¥ÿ¶ÿÀÿ²ÿ¨ÿ¹ÿºÿºÿÃÿ±ÿ­ÿ±ÿµÿ¦ÿ²ÿ¨ÿ¤ÿ¶ÿÎÿ¬ÿ¡ÿÿ±ÿ®ÿ«ÿ ÿ¬ÿÁÿ¬ÿÂÿ¶ÿ¯ÿ«ÿµÿ®ÿ°ÿºÿ½ÿÂÿ½ÿ¿ÿÅÿ¹ÿªÿ®ÿ·ÿ·ÿ¾ÿÁÿ½ÿ½ÿµÿµÿµÿ½ÿ»ÿ¹ÿ¼ÿµÿÄÿºÿ¶ÿ¯ÿÈÿ¹ÿ³ÿ²ÿÄÿ¹ÿ»ÿ»ÿ«ÿ±ÿ±ÿ±ÿ²ÿ´ÿ´ÿ¸ÿ­ÿµÿ¼ÿ½ÿ·ÿ²ÿ©ÿ°ÿ³ÿ³ÿµÿ»ÿÂÿ¼ÿ³ÿ²ÿ®ÿÿÿ´ÿ¼ÿ¹ÿ®ÿ¶ÿ¸ÿ°ÿÇÿ¹ÿ³ÿ¹ÿÁÿµÿÂÿ´ÿÂÿ»ÿ»ÿ·ÿ ÿ¶ÿ©ÿÏÿ³ÿ¬ÿ©ÿ¯ÿ¾ÿ¿ÿÍÿÁÿÈÿºÿ¹ÿ»ÿÆÿÅÿÃÿ¯ÿªÿ¯ÿ®ÿ´ÿ¾ÿÃÿ¾ÿÀÿÁÿ·ÿ³ÿ¶ÿÅÿ¶ÿ­ÿ­ÿ¥ÿ·ÿµÿÁÿ±ÿ¶ÿ»ÿ¼ÿ®ÿÊÿµÿ«ÿ®ÿ©ÿ¤ÿÌÿ±ÿ¿ÿ¨ÿ²ÿ½ÿ¶ÿ½ÿ»ÿÁÿÇÿ½ÿ»ÿ¶ÿ²ÿ¶ÿ³ÿÀÿ¶ÿ·ÿÃÿ½ÿµÿ¶ÿ¶ÿµÿ­ÿ©ÿ²ÿ²ÿ³ÿ¸ÿºÿ¹ÿ³ÿ§ÿ­ÿ·ÿªÿÈÿ¹ÿ®ÿ¾ÿ®ÿ¨ÿÀÿ¼ÿ¸ÿ·ÿÎÿÉÿ¯ÿºÿ­ÿ­ÿºÿ³ÿµÿ³ÿ¹ÿ¶ÿ·ÿ¸ÿÀÿ¼ÿ³ÿªÿ­ÿ³ÿ¦ÿ«ÿ¬ÿ±ÿ¸ÿ±ÿ¶ÿ¿ÿ·ÿ´ÿºÿºÿ¶ÿ´ÿ¶ÿ´ÿ°ÿºÿµÿ±ÿ·ÿºÿ´ÿ¯ÿ©ÿ¶ÿ¾ÿ»ÿ´ÿ±ÿ½ÿÅÿ¹ÿ³ÿ²ÿÆÿ¸ÿ®ÿ±ÿ¼ÿ­ÿ·ÿ¨ÿ°ÿ®ÿ¯ÿ®ÿ·ÿ®ÿ¶ÿµÿ¹ÿ­ÿ±ÿ­ÿ±ÿ´ÿ§ÿ§ÿ°ÿ°ÿ¸ÿ½ÿ³ÿ¯ÿ±ÿ³ÿ¯ÿ¸ÿÆÿ¶ÿ»ÿ¸ÿ¶ÿ»ÿ´ÿ´ÿ³ÿ¸ÿ¨ÿ·ÿ­ÿÊÿ·ÿºÿ³ÿÂÿ±ÿÁÿµÿ·ÿÀÿÀÿºÿ¶ÿºÿÆÿ³ÿ´ÿ«ÿªÿ¯ÿ±ÿ±ÿ¶ÿÅÿ²ÿ«ÿ³ÿµÿ¶ÿ³ÿ±ÿºÿÁÿ¾ÿºÿµÿ¯ÿ¹ÿÂÿ¶ÿ®ÿ·ÿ·ÿ¸ÿ»ÿ²ÿµÿ»ÿºÿ¼ÿ¹ÿ²ÿ³ÿÌÿ¬ÿºÿ»ÿ¾ÿ±ÿÄÿ¿ÿÊÿ¯ÿ¸ÿ±ÿ¹ÿÂÿ±ÿ·ÿÌÿ­ÿ¡ÿÿ¯ÿ¼ÿ°ÿµÿ¾ÿ°ÿ¶ÿ³ÿ´ÿ¹ÿ´ÿºÿ¾ÿÁÿ¸ÿ³ÿ±ÿ«ÿ´ÿ´ÿ©ÿ¹ÿ«ÿ²ÿÒÿµÿ½ÿ²ÿ¾ÿ´ÿÁÿ¬ÿ¿ÿÏÿ¤ÿÂÿ¿ÿ¡ÿ¿ÿÃÿ²ÿ°ÿ¶ÿÂÿ·ÿ¼ÿ·ÿ¯ÿ¿ÿ»ÿÅÿ¸ÿ¶ÿ§ÿ¤ÿ³ÿ¼ÿÁÿ¾ÿ®ÿ®ÿÃÿ½ÿ³ÿ·ÿ³ÿÄÿºÿÁÿ½ÿ¨ÿÁÿºÿ³ÿ¯ÿ¾ÿÁÿ¹ÿ¯ÿ¼ÿ»ÿ¹ÿºÿ¦ÿ¿ÿ¹ÿÁÿ¼ÿ½ÿ²ÿµÿ³ÿ´ÿ¿ÿÌÿ¼ÿÂÿ¹ÿ´ÿµÿÁÿ¶ÿ«ÿ®ÿ·ÿ»ÿ¸ÿ®ÿ²ÿ»ÿ³ÿ·ÿºÿ¸ÿÀÿ²ÿ­ÿ³ÿ²ÿÂÿºÿ¦ÿ³ÿ°ÿ¤ÿ§ÿºÿÂÿªÿ¼ÿÁÿÈÿÅÿ¶ÿªÿ±ÿ²ÿ´ÿÈÿ«ÿ¸ÿÃÿÃÿÀÿ¾ÿºÿ±ÿ¯ÿ¼ÿ¶ÿ¸ÿÇÿ¾ÿ»ÿËÿÇÿµÿ²ÿ¼ÿ¹ÿ²ÿ¸ÿÂÿ×ÿËÿªÿÑÿ¿ÿÕÿ¹ÿÇÿ·ÿ§ÿ¦ÿÓÿ³ÿ¹ÿ¬ÿµÿ¤ÿ·ÿÂÿÓÿÆÿ±ÿ°ÿ¬ÿªÿ¹ÿ¾ÿµÿ°ÿ²ÿµÿµÿ¯ÿªÿ³ÿÁÿ¿ÿ´ÿªÿ®ÿºÿ¼ÿ·ÿ¿ÿÌÿ¼ÿÇÿ¸ÿ¦ÿ·ÿ®ÿ½ÿÁÿºÿ³ÿ«ÿ±ÿ®ÿÀÿÁÿºÿ°ÿ·ÿ²ÿ·ÿÂÿ¿ÿÆÿ½ÿµÿ¶ÿ¾ÿÃÿ¹ÿ±ÿ¯ÿ¼ÿÂÿªÿ°ÿ¼ÿ¿ÿ¹ÿ·ÿ¦ÿÆÿ±ÿ«ÿÁÿ°ÿ¸ÿÆÿ¨ÿ¸ÿ³ÿ¶ÿ«ÿÁÿ¶ÿ¹ÿ¦ÿ´ÿ¼ÿÂÿ¾ÿ·ÿ½ÿ·ÿ±ÿ³ÿ»ÿµÿ¹ÿÁÿ²ÿ®ÿ¸ÿ¶ÿ°ÿ´ÿ¾ÿ¶ÿ¶ÿ¾ÿÇÿ¼ÿ´ÿ°ÿ¿ÿ¶ÿ®ÿÀÿ·ÿºÿÂÿ¶ÿ¸ÿÃÿµÿ´ÿÊÿÊÿÃÿ¸ÿ´ÿ©ÿ¨ÿ·ÿÃÿ¼ÿ°ÿ´ÿ¼ÿ½ÿ«ÿ¶ÿ³ÿ²ÿ«ÿÿ±ÿ¸ÿ§ÿÀÿ°ÿ¼ÿ¿ÿ©ÿ°ÿ¯ÿ²ÿÀÿªÿ±ÿ¿ÿÀÿªÿ°ÿ¿ÿ¶ÿ·ÿ¸ÿ¶ÿ¹ÿ¸ÿ´ÿ´ÿ¹ÿ»ÿ¶ÿ±ÿ¶ÿÁÿµÿ²ÿ²ÿ¯ÿ³ÿ¾ÿ·ÿ¶ÿ¸ÿºÿºÿ¸ÿ°ÿ¾ÿ´ÿ«ÿ±ÿ¤ÿ­ÿ¬ÿµÿ³ÿ®ÿ±ÿ±ÿ¼ÿÂÿ±ÿÿÿ²ÿ²ÿ³ÿ´ÿ·ÿ®ÿ²ÿºÿ¯ÿÆÿ¸ÿ½ÿÅÿ¬ÿ»ÿÆÿµÿ¸ÿÀÿÅÿ»ÿ¶ÿµÿ°ÿ°ÿµÿ¸ÿ·ÿ²ÿ¶ÿ¾ÿ»ÿÆÿµÿÇÿºÿ±ÿÿ´ÿ²ÿÀÿ³ÿ¦ÿ´ÿ©ÿ´ÿ·ÿÿ´ÿÆÿ¿ÿ»ÿ½ÿ¹ÿ¦ÿ¦ÿ¯ÿ¯ÿ²ÿ«ÿ¹ÿºÿ±ÿÄÿ¸ÿ¸ÿ¿ÿ¶ÿ®ÿ¶ÿ¸ÿµÿµÿÁÿ»ÿ¹ÿ»ÿ³ÿ¾ÿ¶ÿ½ÿ¶ÿ¯ÿ¶ÿ¼ÿ½ÿ·ÿ¸ÿºÿ¿ÿÍÿÃÿÇÿÉÿµÿ¼ÿ¿ÿÊÿ­ÿ¶ÿ»ÿ¸ÿ»ÿÁÿ¸ÿ»ÿÄÿÀÿ¶ÿ²ÿ°ÿ«ÿ²ÿ¼ÿ¼ÿ·ÿ¯ÿ¹ÿ²ÿ¨ÿ¶ÿºÿ½ÿ¹ÿ°ÿ¯ÿ­ÿ­ÿÀÿ¹ÿÅÿ´ÿ¹ÿµÿ¿ÿÇÿ·ÿ¶ÿ¼ÿµÿ¯ÿ¤ÿ±ÿºÿ¶ÿÃÿÃÿÃÿ»ÿÁÿ³ÿÿ¯ÿ¯ÿ¹ÿ¶ÿµÿ´ÿµÿºÿ³ÿ©ÿ£ÿ®ÿ½ÿ±ÿ©ÿ¬ÿ­ÿ·ÿ³ÿ±ÿ¯ÿ¦ÿ¢ÿ¤ÿ¯ÿÿ³ÿÀÿµÿÿ¸ÿÊÿºÿ¢ÿ¥ÿºÿ¼ÿ³ÿ¬ÿ ÿ­ÿ¸ÿ ÿ¸ÿ±ÿÁÿ­ÿÃÿ²ÿµÿ¨ÿªÿ¶ÿ²ÿ´ÿ®ÿ¯ÿ¿ÿÁÿµÿªÿ¦ÿ°ÿ¾ÿ²ÿ¯ÿ¨ÿ¿ÿ±ÿÿ²ÿºÿ½ÿ¦ÿÿ§ÿ»ÿÊÿ¾ÿ¨ÿ®ÿ±ÿ²ÿÁÿ²ÿ­ÿÿ¶ÿ®ÿ¢ÿ®ÿ²ÿ»ÿ³ÿ±ÿ°ÿ¦ÿ±ÿ®ÿ¬ÿ²ÿ¶ÿ®ÿ¯ÿ¾ÿºÿ¹ÿ¾ÿ·ÿ¸ÿÃÿ²ÿ¤ÿ«ÿ®ÿ¹ÿ¸ÿ²ÿ¹ÿ¾ÿ±ÿ­ÿºÿ½ÿ¼ÿ½ÿ¹ÿÁÿ¿ÿµÿ¼ÿÂÿÀÿ¶ÿ²ÿ´ÿ³ÿºÿ²ÿ¼ÿ¸ÿ¿ÿ¶ÿ·ÿÃÿÁÿ¿ÿ»ÿ½ÿ¿ÿ¸ÿÒÿ³ÿ¹ÿ¬ÿËÿÁÿºÿ¶ÿºÿºÿ»ÿÀÿ½ÿ¾ÿ¾ÿ¸ÿÊÿÇÿ³ÿ²ÿÇÿÊÿÇÿ½ÿºÿ¶ÿ±ÿÀÿ¿ÿÀÿ¶ÿ´ÿÆÿÉÿ»ÿ¸ÿ¿ÿ¶ÿÁÿ¯ÿµÿ³ÿ³ÿÀÿÄÿ¹ÿ¯ÿ¹ÿ¾ÿ·ÿ¹ÿÄÿÊÿºÿ£ÿºÿ¯ÿ¯ÿ¿ÿ¼ÿ¯ÿ°ÿµÿ¬ÿ°ÿµÿ²ÿ¯ÿ³ÿ±ÿ¯ÿºÿÀÿ»ÿÅÿ¿ÿÌÿ¬ÿ±ÿ½ÿÈÿºÿ°ÿªÿ©ÿ°ÿ´ÿ·ÿ¼ÿ»ÿ¶ÿ®ÿ¨ÿ¡ÿ¼ÿ¨ÿ¤ÿÿ¥ÿ°ÿ­ÿªÿ·ÿ¶ÿªÿ¥ÿÿÿÿÿvÿYÿrÿmÿÿÿÿ­ÿ«ÿ­ÿ¯ÿ¢ÿ®ÿÈÿ¼ÿµÿ³ÿ¬ÿ¤ÿªÿ¼ÿ³ÿ½ÿºÿºÿ²ÿ¬ÿ¶ÿ½ÿºÿÅÿÂÿ¹ÿ¹ÿ¹ÿ·ÿÀÿÃÿºÿ³ÿ»ÿ¹ÿ¸ÿ¼ÿ®ÿ«ÿ²ÿ»ÿ¼ÿÇÿÃÿµÿÀÿ¼ÿ¿ÿ±ÿ®ÿ¬ÿÿÿyÿrÿqÿyÿ^ÿ|ÿ}ÿÿÿ}ÿÿ ÿÿÿÿÿkÿpÿÿÿmÿÿÿ¡ÿÿ¯ÿ¸ÿ¯ÿ®ÿºÿÃÿ¿ÿ¼ÿ·ÿÇÿ¶ÿÂÿ·ÿÄÿÁÿ¸ÿÀÿ½ÿ·ÿÄÿÇÿ¿ÿÌÿ·ÿ»ÿÁÿ«ÿ²ÿ«ÿ¯ÿ¶ÿ¶ÿµÿ·ÿ¸ÿ¨ÿªÿ¿ÿ»ÿ±ÿ»ÿ·ÿ¸ÿ³ÿ­ÿ±ÿ¹ÿ´ÿ¬ÿ¿ÿ½ÿ¯ÿ¯ÿ¶ÿ¹ÿÂÿÅÿ¿ÿ·ÿ­ÿ°ÿ»ÿ¿ÿÇÿÂÿÃÿ¶ÿ©ÿÀÿ±ÿµÿºÿÁÿºÿ¬ÿºÿÊÿ£ÿºÿ·ÿ¼ÿ¹ÿÉÿ·ÿ¶ÿ¸ÿ¶ÿºÿÃÿ¾ÿ·ÿ·ÿ¹ÿºÿ°ÿ»ÿ±ÿ¬ÿ²ÿ¿ÿÌÿËÿ¿ÿÈÿ¥ÿ·ÿ¥ÿµÿÃÿÀÿÃÿ¿ÿºÿ½ÿÀÿ¼ÿ´ÿÆÿ½ÿ¿ÿÁÿ²ÿ±ÿ´ÿ²ÿ´ÿ¾ÿ¼ÿªÿÇÿÆÿµÿ¬ÿ§ÿ¶ÿ¼ÿ¶ÿ¸ÿÀÿ¹ÿ«ÿ´ÿ¯ÿ¹ÿ¿ÿ«ÿ®ÿ©ÿ²ÿ·ÿµÿÄÿÄÿ¸ÿ¿ÿ´ÿºÿ±ÿ¾ÿ¿ÿ·ÿ³ÿ¶ÿ¼ÿ¶ÿ°ÿ¿ÿ®ÿÁÿ¯ÿÂÿÀÿ¯ÿµÿÅÿ¶ÿ ÿ¦ÿÿÿ°ÿ¬ÿ¨ÿ°ÿ²ÿ®ÿ¯ÿµÿ¯ÿºÿ¹ÿ¸ÿ³ÿÂÿÀÿ¹ÿ²ÿ®ÿ¶ÿ³ÿ²ÿ¯ÿ½ÿ³ÿ¸ÿÂÿ¸ÿ½ÿÌÿÃÿÎÿ½ÿºÿÀÿ´ÿ·ÿ²ÿ³ÿµÿ³ÿ¹ÿ¸ÿÀÿ¸ÿÊÿ¸ÿ¹ÿ»ÿµÿ±ÿ±ÿ¯ÿ­ÿºÿÁÿ¼ÿ¹ÿºÿ¿ÿÀÿ¾ÿÁÿÀÿ¼ÿ·ÿÅÿ³ÿ§ÿ½ÿ·ÿµÿÅÿÁÿ¸ÿ»ÿÁÿÂÿ¿ÿÁÿ¸ÿ¶ÿ¶ÿ¸ÿÃÿÁÿÂÿ²ÿÁÿ®ÿ¹ÿÅÿÊÿÃÿ­ÿ¤ÿ­ÿ»ÿÅÿÄÿ¹ÿÀÿ¾ÿ¸ÿÀÿ¹ÿ«ÿ°ÿ¼ÿ´ÿ¼ÿ¿ÿ¹ÿºÿÀÿ¹ÿ¼ÿ·ÿ®ÿÀÿ¾ÿ³ÿ·ÿ»ÿ¶ÿ¾ÿ¼ÿ±ÿÀÿÃÿ¹ÿ·ÿ»ÿ¸ÿ©ÿ©ÿ»ÿÂÿÂÿ°ÿµÿ»ÿµÿµÿÂÿ°ÿ®ÿ±ÿ´ÿ¹ÿ¼ÿ¸ÿ¹ÿ¼ÿµÿ¶ÿÑÿÄÿÀÿ½ÿÂÿÀÿ»ÿ½ÿ²ÿ¿ÿ´ÿÁÿ¾ÿÀÿÂÿºÿ°ÿ·ÿÁÿÂÿ¶ÿ²ÿ¹ÿÃÿÃÿ¹ÿ®ÿ®ÿ´ÿ¼ÿÁÿÉÿÊÿÄÿ¾ÿÀÿ¶ÿ²ÿ½ÿ³ÿ¯ÿºÿºÿ´ÿ¸ÿ½ÿ½ÿÂÿÉÿÈÿµÿ¼ÿ²ÿ£ÿ¨ÿ¼ÿÆÿ¸ÿµÿ½ÿËÿÇÿÄÿ»ÿ±ÿ®ÿ´ÿ´ÿµÿ¸ÿ±ÿ¯ÿ¯ÿ´ÿ¶ÿ¬ÿ¬ÿ³ÿ¯ÿ´ÿ³ÿ«ÿ¤ÿ¦ÿ°ÿ´ÿ¯ÿ¯ÿºÿµÿµÿÀÿÂÿ·ÿºÿ©ÿ¸ÿÃÿ·ÿ·ÿ³ÿ·ÿ¸ÿ¶ÿÁÿ·ÿÃÿ¯ÿºÿ¶ÿ±ÿ¬ÿ©ÿ¯ÿ´ÿ½ÿ¤ÿ­ÿ«ÿ²ÿ­ÿ«ÿ±ÿµÿ­ÿ²ÿ£ÿ­ÿªÿ°ÿ©ÿ­ÿ·ÿªÿÿÿÿÿ¤ÿ¤ÿ®ÿ®ÿªÿ­ÿ«ÿ°ÿªÿ¬ÿµÿ®ÿ£ÿ¦ÿªÿ¤ÿ¤ÿ·ÿÿ°ÿ²ÿ©ÿ®ÿ®ÿ¢ÿÿÿ ÿ®ÿÿ£ÿÿ¤ÿ¡ÿÿ¢ÿ¬ÿ¨ÿÿ©ÿ¬ÿ¨ÿÿ ÿÿÿÿÿÿÿÿ«ÿ®ÿ²ÿ¥ÿ¦ÿ§ÿªÿ®ÿ¥ÿ¬ÿÿÿÿÿÿÿ¡ÿ ÿ£ÿ©ÿÿÿµÿÿ¬ÿ±ÿ¥ÿ¦ÿ¢ÿÿ¤ÿ¥ÿ ÿ¤ÿ³ÿ«ÿ·ÿ­ÿÿÿ¥ÿ¥ÿÿÿ¶ÿ¦ÿ¦ÿ¶ÿ¶ÿ¯ÿ«ÿ§ÿ£ÿ¦ÿ¤ÿ§ÿ·ÿ§ÿ¨ÿªÿ´ÿ´ÿ¬ÿ®ÿ°ÿ¥ÿ¡ÿ¯ÿ³ÿ½ÿ²ÿ²ÿÄÿ´ÿ¢ÿ£ÿ¥ÿÿ¦ÿ§ÿ°ÿÿ¨ÿÿÿ­ÿ¹ÿ´ÿ®ÿ²ÿ®ÿ³ÿ³ÿ«ÿµÿ¦ÿ¥ÿ±ÿ¹ÿÀÿÀÿ´ÿ¥ÿ¶ÿ¬ÿ¥ÿ»ÿ¡ÿ¦ÿ®ÿ­ÿ¤ÿ§ÿ«ÿÿ£ÿ²ÿ¶ÿ·ÿÿ±ÿ ÿ¢ÿ²ÿ¸ÿºÿ¸ÿ«ÿ§ÿ£ÿ¤ÿÿ¥ÿ¤ÿ¥ÿ§ÿ©ÿ¤ÿ¡ÿÿÿ¡ÿ³ÿ¥ÿ²ÿºÿ¶ÿ¤ÿ¢ÿ«ÿ«ÿ®ÿ´ÿ¶ÿ·ÿ²ÿ©ÿÇÿ ÿ¤ÿ§ÿ¢ÿ¢ÿ¡ÿ¦ÿ®ÿ¯ÿ¹ÿÁÿ·ÿ¾ÿÃÿ¥ÿ°ÿ·ÿ³ÿ°ÿ¬ÿ®ÿ²ÿ®ÿ®ÿ³ÿ©ÿ¦ÿ£ÿ³ÿ¥ÿ¡ÿ«ÿ±ÿ­ÿ¬ÿ©ÿÿÿ¤ÿªÿÿÿ¯ÿ¦ÿ«ÿ©ÿ°ÿ¶ÿµÿ²ÿ­ÿ§ÿ¨ÿ¨ÿ¦ÿ«ÿ´ÿ¤ÿ¤ÿ¤ÿÿ¤ÿ¬ÿ©ÿªÿ³ÿ«ÿ¯ÿ½ÿ³ÿ°ÿ³ÿÁÿ¬ÿ®ÿ³ÿ²ÿ¤ÿ ÿ«ÿ¬ÿ­ÿ¥ÿ ÿ«ÿ®ÿ¤ÿÿÿ¬ÿ­ÿªÿ®ÿ¦ÿÿÿ ÿÿÿªÿ¥ÿ¾ÿ®ÿ¨ÿ±ÿ¿ÿ·ÿ¡ÿÿÿ ÿ¯ÿ¬ÿÿÿÿ£ÿÿÿ©ÿ¤ÿ ÿ¥ÿÿÿ­ÿ²ÿ©ÿ¤ÿÿªÿÿ¤ÿ§ÿ ÿ©ÿ»ÿ¿ÿµÿ¯ÿ«ÿ¯ÿ³ÿ°ÿ­ÿ§ÿ­ÿ¥ÿ¾ÿ·ÿ¥ÿ¨ÿ¤ÿ¨ÿ¢ÿ¢ÿ¦ÿ ÿ§ÿ²ÿ§ÿ¦ÿÿºÿºÿÿ¦ÿ¡ÿ°ÿ­ÿ±ÿ®ÿªÿ¨ÿ­ÿ¯ÿ²ÿºÿ·ÿ­ÿ¢ÿ±ÿ¬ÿ¼ÿ»ÿÄÿ­ÿÁÿÈÿ®ÿ°ÿ½ÿ·ÿ·ÿ½ÿ¶ÿµÿ¹ÿÿÿ³ÿ²ÿ²ÿ±ÿµÿ²ÿ·ÿ®ÿ®ÿ¨ÿ§ÿ®ÿ©ÿ¦ÿªÿÿ¢ÿ¶ÿ¦ÿ¤ÿ¦ÿ»ÿµÿ¯ÿ¸ÿ²ÿ°ÿ¶ÿ¹ÿ³ÿ±ÿ·ÿ¶ÿ³ÿ°ÿ³ÿµÿ©ÿÿ ÿ©ÿ²ÿ°ÿ±ÿµÿ±ÿ°ÿ²ÿ¨ÿÿ­ÿ¾ÿ°ÿ¤ÿªÿ¯ÿÿÿ¦ÿ£ÿ­ÿºÿ¬ÿ­ÿ­ÿÿ£ÿ¤ÿÿ¤ÿ©ÿ©ÿ ÿÿ ÿÿ¶ÿ©ÿ¸ÿ°ÿ§ÿ¨ÿ¥ÿ¨ÿ²ÿ·ÿ°ÿÿ ÿ®ÿ©ÿ§ÿ¸ÿ¬ÿ¦ÿ²ÿ©ÿÿ¾ÿ ÿ²ÿ¡ÿ¬ÿµÿ©ÿªÿ®ÿ³ÿ¯ÿ£ÿ£ÿ¨ÿ§ÿ©ÿ¯ÿ°ÿ³ÿ©ÿ©ÿ¶ÿºÿ±ÿ¶ÿ²ÿªÿµÿ³ÿ­ÿ¨ÿ¬ÿ©ÿ¯ÿ±ÿ¥ÿ³ÿµÿ¦ÿ©ÿÈÿ¬ÿ¦ÿ¦ÿªÿ¾ÿ²ÿ£ÿ§ÿ²ÿ©ÿ±ÿ¾ÿ²ÿ ÿÿÿ±ÿ«ÿ ÿ¡ÿ¤ÿ®ÿ£ÿ½ÿÿ ÿÿÿ¬ÿ¤ÿ«ÿ«ÿ¸ÿ©ÿÿ¦ÿÿÿÿªÿ«ÿÿÿ§ÿ¯ÿÿÿ¤ÿºÿ£ÿ­ÿªÿµÿ£ÿ¬ÿ¬ÿ¨ÿ¹ÿ¶ÿ®ÿ¯ÿ·ÿ´ÿ®ÿ±ÿ®ÿ³ÿ¯ÿ°ÿ²ÿÿ£ÿ¬ÿ¢ÿÀÿ³ÿ³ÿ¶ÿ°ÿªÿÅÿ¿ÿ²ÿ«ÿºÿ­ÿ°ÿÂÿ¬ÿ¡ÿ¨ÿÿ®ÿ³ÿ£ÿÿ§ÿ©ÿ¨ÿ¯ÿ«ÿ§ÿ ÿµÿ¹ÿ³ÿ§ÿ¢ÿ¥ÿ¨ÿ©ÿ¤ÿ©ÿ¢ÿ¤ÿ¬ÿ©ÿ¾ÿ¯ÿ¤ÿÿ¢ÿ¡ÿ¾ÿ¹ÿ­ÿÁÿ®ÿ§ÿ»ÿºÿ³ÿ¤ÿ°ÿ¶ÿ·ÿÁÿ»ÿ»ÿµÿ²ÿ·ÿ´ÿ®ÿ­ÿ­ÿ´ÿ«ÿµÿ¦ÿªÿÄÿ³ÿ¦ÿ·ÿ²ÿ³ÿ§ÿ¶ÿºÿ¹ÿ³ÿ¨ÿ ÿ¨ÿ«ÿ©ÿ¬ÿ­ÿ«ÿ¢ÿ ÿ­ÿ°ÿ±ÿ­ÿ¤ÿ¡ÿÿ¤ÿªÿ¸ÿ¡ÿªÿ´ÿ»ÿÿµÿ¸ÿ¼ÿ©ÿ³ÿ®ÿÿ­ÿ¸ÿ´ÿ¶ÿ¯ÿ¬ÿ´ÿ·ÿ±ÿ¯ÿ¸ÿ¶ÿ´ÿ¸ÿ²ÿ®ÿºÿ´ÿªÿ¸ÿ·ÿ§ÿ´ÿªÿ°ÿÁÿÂÿ¸ÿ¥ÿ¨ÿ³ÿ·ÿºÿ¶ÿ¯ÿ¶ÿ¸ÿ°ÿ°ÿ³ÿ²ÿ¶ÿ¿ÿÃÿÃÿ¯ÿªÿ»ÿ¬ÿ¹ÿ¼ÿ®ÿ¿ÿ¶ÿ¬ÿ²ÿ²ÿ¶ÿÃÿ¯ÿ¶ÿºÿ®ÿ¶ÿ¼ÿ¹ÿµÿ²ÿ·ÿ¹ÿ½ÿ»ÿ¢ÿÿ­ÿ²ÿ¼ÿ­ÿ³ÿ³ÿ¨ÿ²ÿ´ÿºÿ¾ÿªÿÀÿ±ÿ»ÿ»ÿ·ÿÂÿ²ÿ¯ÿ¿ÿ½ÿ½ÿÈÿÊÿÀÿ¸ÿ½ÿÅÿÁÿ²ÿ¨ÿ²ÿ»ÿ´ÿµÿ½ÿÂÿ¸ÿ£ÿ°ÿ¼ÿ´ÿ³ÿ½ÿ´ÿ³ÿ·ÿÁÿ«ÿ«ÿ¶ÿ­ÿ¨ÿ¼ÿ¼ÿ¬ÿªÿ ÿ±ÿ¹ÿ°ÿ³ÿ¼ÿ´ÿ²ÿ¿ÿ»ÿ¹ÿ¼ÿ­ÿ§ÿ®ÿ»ÿºÿµÿÇÿ½ÿ ÿ©ÿºÿÂÿ«ÿ¨ÿ¬ÿ¨ÿ«ÿÖÿ°ÿ·ÿ¦ÿ²ÿ·ÿ­ÿ¸ÿ¾ÿÈÿÂÿ¬ÿ®ÿ²ÿ«ÿÅÿÄÿ²ÿ©ÿ²ÿ´ÿ©ÿ®ÿ³ÿ´ÿ´ÿ®ÿµÿ¿ÿ®ÿ¯ÿ·ÿ¸ÿ¾ÿ¶ÿ±ÿ³ÿ¾ÿÀÿ¹ÿ¯ÿ¼ÿ¶ÿºÿ­ÿ·ÿ¨ÿ·ÿ¦ÿ¯ÿ±ÿ½ÿ´ÿ®ÿ¬ÿ¹ÿÁÿ³ÿ®ÿ¶ÿ²ÿªÿ¯ÿ¶ÿµÿ´ÿ¶ÿ´ÿ»ÿ¸ÿÂÿÂÿ©ÿºÿÇÿ­ÿ¶ÿ¾ÿ±ÿ¦ÿ­ÿÔÿ³ÿ»ÿ»ÿ°ÿ¤ÿµÿÁÿ¹ÿºÿÁÿµÿ´ÿ¯ÿºÿ³ÿ²ÿ­ÿ´ÿ²ÿÂÿ¾ÿ®ÿºÿÆÿÁÿ´ÿ¶ÿÁÿ¼ÿ»ÿ¹ÿ»ÿ¿ÿ°ÿ®ÿµÿºÿ®ÿ¶ÿ®ÿ¾ÿ²ÿ£ÿ«ÿ©ÿÿªÿµÿ²ÿ´ÿ²ÿ´ÿ¯ÿ¼ÿ¸ÿ·ÿ¼ÿ¶ÿ´ÿºÿ¹ÿ¸ÿÄÿÂÿ¸ÿºÿ»ÿ´ÿ·ÿ¾ÿ¹ÿ´ÿ·ÿºÿ»ÿµÿ¶ÿ­ÿ°ÿ·ÿ¹ÿ·ÿ·ÿÆÿ¼ÿ»ÿ¢ÿÄÿ¾ÿªÿÀÿ¯ÿ±ÿµÿ»ÿ¹ÿ£ÿ¥ÿ²ÿ²ÿ­ÿ³ÿ¼ÿ»ÿ·ÿ¼ÿÄÿÁÿºÿÃÿÀÿÀÿ¹ÿÁÿÃÿ¸ÿ³ÿ¨ÿ¬ÿ·ÿºÿ½ÿ¸ÿµÿºÿ´ÿ­ÿ®ÿ°ÿ¼ÿ²ÿ¬ÿ¶ÿÅÿ¼ÿÅÿ³ÿ¯ÿ©ÿÂÿ¥ÿµÿÅÿ·ÿÿ¸ÿ§ÿ³ÿÎÿÃÿ·ÿÁÿ½ÿµÿºÿ·ÿÄÿÁÿ­ÿºÿ¹ÿ«ÿ­ÿ´ÿ½ÿ½ÿºÿ¶ÿ²ÿµÿ³ÿ·ÿ¹ÿÃÿÃÿ·ÿ¥ÿ¥ÿ»ÿ´ÿ»ÿ±ÿ»ÿ¶ÿ¬ÿ°ÿ¿ÿ©ÿ±ÿ±ÿºÿ½ÿÊÿ«ÿµÿ¹ÿµÿ¼ÿ¸ÿ¹ÿ°ÿ³ÿ­ÿ»ÿÀÿ´ÿ¸ÿ½ÿ·ÿ»ÿ¹ÿ¼ÿÁÿ¼ÿ»ÿ¼ÿ¼ÿ·ÿ­ÿ«ÿ­ÿ°ÿµÿ¶ÿ«ÿ·ÿ¹ÿ©ÿ«ÿ¶ÿ´ÿ±ÿ®ÿ³ÿµÿ¤ÿ©ÿÃÿ«ÿ½ÿ´ÿÃÿ¸ÿ´ÿ¼ÿ¶ÿ®ÿ·ÿ²ÿ¼ÿ³ÿµÿ»ÿ·ÿ¿ÿ¿ÿ¼ÿ¶ÿ¹ÿ½ÿ¹ÿ¶ÿ·ÿ·ÿºÿºÿ²ÿ»ÿÈÿÄÿÀÿ»ÿ´ÿ´ÿ°ÿ¯ÿ²ÿ¶ÿ»ÿ½ÿ´ÿ»ÿÄÿ¸ÿ¯ÿ­ÿºÿ¹ÿÁÿµÿÁÿ¾ÿ¾ÿ¹ÿ·ÿ¯ÿÂÿ¿ÿ·ÿ¶ÿ«ÿ©ÿ¨ÿ«ÿ·ÿ©ÿ³ÿ²ÿ½ÿ²ÿ¹ÿ»ÿ°ÿÿ£ÿ®ÿ²ÿ´ÿ·ÿ½ÿ·ÿ®ÿ´ÿ¼ÿ¸ÿ»ÿºÿ±ÿ´ÿ³ÿÂÿÀÿ¼ÿ°ÿ³ÿ´ÿºÿ¹ÿ­ÿ¶ÿ°ÿ°ÿ¯ÿ¿ÿÁÿªÿ°ÿÄÿ¸ÿ´ÿ½ÿ­ÿ·ÿ¹ÿ´ÿ©ÿ¸ÿÈÿ¯ÿ§ÿ®ÿ²ÿ¶ÿ¹ÿ­ÿ¶ÿÄÿÃÿ¼ÿ¹ÿ³ÿµÿ·ÿ³ÿ¶ÿ¾ÿ¾ÿ±ÿ¬ÿ²ÿ¸ÿ¸ÿ­ÿ±ÿºÿ¬ÿÿ³ÿ¼ÿ¹ÿ±ÿ¸ÿÆÿ¶ÿ¨ÿ¸ÿ­ÿ©ÿ³ÿ¶ÿ­ÿ³ÿµÿ½ÿ¬ÿ¡ÿ°ÿ¥ÿªÿÂÿ·ÿ®ÿ¼ÿ·ÿ½ÿ±ÿ¹ÿÂÿ½ÿ¿ÿ½ÿ¹ÿÁÿ·ÿ²ÿ­ÿªÿÂÿÀÿ´ÿ½ÿ³ÿ¯ÿ¸ÿ±ÿ²ÿ±ÿ·ÿ­ÿ«ÿÿ³ÿ§ÿÃÿÐÿ¿ÿ£ÿ¹ÿ¥ÿ¢ÿÁÿÊÿ­ÿ£ÿ®ÿ¶ÿ³ÿÇÿÈÿ§ÿµÿ¾ÿ¿ÿ¿ÿ¿ÿÉÿÁÿ½ÿ©ÿ¦ÿ®ÿ­ÿ¸ÿ¾ÿ¶ÿ©ÿ¨ÿ³ÿ³ÿ¼ÿ¾ÿ¸ÿÀÿ¹ÿÂÿÌÿ³ÿÂÿÀÿ¯ÿ²ÿºÿµÿ³ÿ·ÿµÿ²ÿ¾ÿ«ÿÿ¶ÿ»ÿ¼ÿ¸ÿµÿ±ÿ¹ÿ¯ÿ²ÿ»ÿÄÿµÿ¼ÿ²ÿ°ÿ¸ÿÂÿ¸ÿ¬ÿµÿºÿ¹ÿºÿ²ÿ·ÿ¾ÿ²ÿ³ÿ¸ÿ·ÿ½ÿ´ÿ²ÿ°ÿ°ÿ³ÿÂÿ§ÿ»ÿ§ÿ©ÿ­ÿ¶ÿÃÿ¬ÿ¼ÿ³ÿ±ÿ¹ÿ®ÿ¬ÿ¶ÿ¾ÿ­ÿÀÿ´ÿ¾ÿÃÿÀÿÅÿ¼ÿ½ÿ±ÿªÿ²ÿ°ÿ±ÿºÿºÿ±ÿ³ÿ´ÿ·ÿ²ÿÿ¸ÿµÿ¼ÿ¼ÿ¹ÿÄÿ½ÿÿºÿµÿÂÿØÿ¾ÿ­ÿÀÿ·ÿÂÿÉÿ¿ÿÄÿ®ÿÇÿ¸ÿÌÿ²ÿ­ÿ²ÿ³ÿ»ÿ»ÿÃÿËÿºÿºÿ½ÿ·ÿµÿ¬ÿ­ÿ³ÿ³ÿ²ÿ¨ÿ³ÿ°ÿ°ÿ¾ÿ¶ÿ´ÿ¾ÿÍÿ·ÿ©ÿ¼ÿ²ÿ½ÿ¿ÿ¹ÿ¹ÿ®ÿ¹ÿºÿÃÿ¹ÿ³ÿµÿÀÿºÿ¸ÿ½ÿµÿ·ÿ·ÿ±ÿ³ÿÀÿ¸ÿ©ÿ®ÿ´ÿ±ÿ³ÿ¶ÿ²ÿ¼ÿ°ÿ»ÿ´ÿ©ÿÆÿ¦ÿ±ÿÁÿÌÿ¼ÿÊÿ¿ÿÇÿ°ÿ°ÿ¥ÿ®ÿ²ÿµÿ¬ÿ´ÿ¶ÿÅÿ¿ÿºÿºÿºÿ¡ÿ¨ÿµÿ¼ÿÅÿÀÿ²ÿ¯ÿ·ÿ»ÿ»ÿÂÿÉÿ½ÿ¶ÿ¯ÿ½ÿºÿºÿ·ÿ»ÿµÿµÿ°ÿ«ÿÁÿÅÿ¿ÿ±ÿ»ÿ¬ÿ½ÿÀÿºÿÃÿ·ÿ·ÿ¹ÿ´ÿ¾ÿ½ÿ¸ÿ½ÿ·ÿºÿÃÿ¿ÿ¶ÿ²ÿµÿÃÿ¹ÿ¶ÿ´ÿ¶ÿ¬ÿ´ÿÃÿ¿ÿµÿ¸ÿ­ÿ³ÿ°ÿ®ÿºÿµÿ·ÿ»ÿ°ÿ¬ÿ«ÿ³ÿµÿ´ÿ²ÿ²ÿ³ÿ³ÿ±ÿµÿÁÿ¶ÿ²ÿ·ÿ­ÿ»ÿ²ÿ¸ÿ¯ÿ¿ÿ­ÿ¼ÿ¼ÿ±ÿ»ÿ²ÿ¶ÿ¿ÿ±ÿ¹ÿ¶ÿ´ÿÅÿ¿ÿ´ÿ·ÿ½ÿÁÿÀÿ¹ÿ»ÿºÿ¹ÿ¾ÿªÿªÿ¸ÿ½ÿÿµÿ©ÿ¸ÿ°ÿÁÿ³ÿ½ÿ¯ÿ²ÿµÿ¹ÿÀÿ¼ÿºÿÁÿºÿ³ÿ¶ÿ¯ÿ°ÿ»ÿ·ÿ¶ÿºÿ¸ÿÄÿÅÿÅÿºÿÂÿ¾ÿ¹ÿÿÃÿ¶ÿ½ÿ­ÿÀÿ¤ÿ½ÿ¶ÿ´ÿµÿ¸ÿ»ÿ¹ÿºÿ²ÿ»ÿ¶ÿ¦ÿ¨ÿ±ÿ·ÿ»ÿÀÿ¿ÿÈÿÁÿ¸ÿ°ÿ»ÿµÿ¶ÿ»ÿ¾ÿ®ÿ±ÿ¾ÿ¼ÿ¥ÿ¨ÿ¯ÿ´ÿ«ÿ´ÿ³ÿ´ÿ¼ÿ¿ÿ½ÿ«ÿ¦ÿÀÿÆÿÕÿÊÿ»ÿÄÿ®ÿ¶ÿ¨ÿ¹ÿ¶ÿ¾ÿ»ÿÅÿÀÿ¹ÿÀÿÇÿ»ÿÆÿ¾ÿ°ÿ²ÿµÿºÿ·ÿ©ÿ­ÿ¯ÿ©ÿ¦ÿ¥ÿ©ÿ»ÿ½ÿ·ÿ®ÿµÿ¨ÿ­ÿ¼ÿÄÿÈÿ¹ÿ¹ÿµÿ¼ÿ½ÿ±ÿ­ÿ»ÿÂÿ´ÿ­ÿ¯ÿ¸ÿ®ÿÁÿÇÿÉÿ·ÿ³ÿ¯ÿ«ÿ¯ÿ¯ÿ¶ÿ­ÿ«ÿ®ÿµÿ±ÿ«ÿ¬ÿ ÿ­ÿÁÿ³ÿ®ÿ¶ÿµÿ·ÿ©ÿ¦ÿÿ¡ÿ­ÿ­ÿ´ÿ°ÿ®ÿ´ÿ®ÿ©ÿºÿ´ÿ¨ÿ³ÿ¯ÿ®ÿ»ÿ¸ÿ´ÿ±ÿ¬ÿ½ÿ¯ÿ¯ÿ¶ÿºÿÂÿ´ÿ¥ÿÿÿ§ÿ¬ÿ¯ÿ¶ÿªÿ±ÿ¼ÿ½ÿµÿ©ÿªÿ²ÿ³ÿ­ÿ­ÿ¦ÿ²ÿÁÿ³ÿÃÿ¶ÿ¦ÿ«ÿ¸ÿ¯ÿ¯ÿµÿµÿ£ÿ©ÿºÿ¹ÿ¶ÿµÿ²ÿ®ÿ¯ÿ¶ÿªÿ´ÿ¼ÿ±ÿ¯ÿºÿ¸ÿ¨ÿ«ÿ¦ÿ®ÿ³ÿ¼ÿºÿ·ÿ¹ÿ·ÿ·ÿ¶ÿµÿÁÿ²ÿ«ÿ ÿ¶ÿÿ«ÿÃÿ¥ÿªÿ¸ÿ¶ÿ±ÿ¸ÿÄÿ¾ÿ±ÿ²ÿ³ÿ¶ÿÁÿÌÿ³ÿ¾ÿ°ÿÀÿÁÿ´ÿ¼ÿ»ÿÁÿ¼ÿ·ÿ¶ÿºÿ·ÿµÿ¼ÿ¹ÿµÿ¶ÿ±ÿ¶ÿ­ÿËÿËÿµÿºÿµÿÁÿ¶ÿ´ÿ·ÿÃÿÂÿºÿ®ÿªÿÁÿ¶ÿ¨ÿ¶ÿ¼ÿÀÿ±ÿÃÿÂÿ¼ÿ½ÿÀÿÃÿ»ÿ¹ÿ½ÿ¼ÿºÿ»ÿ¼ÿ»ÿµÿÉÿÂÿ®ÿ¶ÿÇÿÁÿÆÿ¾ÿ³ÿ½ÿ»ÿ¼ÿ¿ÿ¾ÿ¾ÿºÿ¬ÿ«ÿ­ÿ·ÿÀÿ»ÿÅÿ°ÿ¸ÿ®ÿ§ÿ»ÿÇÿÃÿ³ÿ¥ÿ¨ÿ´ÿ¹ÿ²ÿÅÿµÿÃÿ»ÿ¿ÿ½ÿÒÿÀÿºÿªÿ¯ÿµÿ°ÿ°ÿ®ÿªÿ±ÿ±ÿ®ÿ¯ÿ¶ÿ·ÿ¢ÿÿªÿºÿÆÿÁÿ²ÿ±ÿ´ÿ®ÿ¦ÿÿÿÿrÿcÿzÿgÿ}ÿÿÿ®ÿ­ÿ®ÿ±ÿ²ÿ¾ÿÃÿ¸ÿ¬ÿ³ÿµÿ»ÿºÿËÿÅÿ·ÿÅÿ·ÿ°ÿ¶ÿÀÿÄÿ»ÿ»ÿ¿ÿºÿÄÿ³ÿÂÿÂÿÆÿºÿ¸ÿ¶ÿ¹ÿ¿ÿ¸ÿ©ÿ¦ÿ»ÿÁÿ±ÿÍÿ­ÿ«ÿ¼ÿ¶ÿ·ÿ®ÿ¨ÿ¡ÿÿ~ÿÿÿÿÿ~ÿÿÿÿÿÿ«ÿ«ÿ®ÿ¹ÿ²ÿÿÿÿÿÿÿ¢ÿÿÿ¬ÿ¸ÿ«ÿ¥ÿ°ÿ¿ÿÈÿÄÿ´ÿ°ÿÃÿ±ÿ¼ÿ¯ÿÁÿÂÿ¿ÿÂÿ»ÿ¾ÿÄÿ±ÿ°ÿÁÿµÿÂÿ´ÿ¾ÿ¾ÿ»ÿ½ÿºÿ·ÿ­ÿ±ÿ½ÿ¹ÿ¼ÿ¼ÿÂÿ¬ÿ¼ÿ¶ÿ­ÿ°ÿ£ÿ§ÿ»ÿ¶ÿ§ÿºÿ¾ÿ¹ÿ«ÿ³ÿÿ³ÿ´ÿ¹ÿµÿ®ÿ¯ÿ³ÿ¶ÿ¾ÿ¹ÿ¿ÿÀÿ«ÿÂÿµÿ­ÿ¹ÿ¾ÿºÿ¶ÿ»ÿÍÿºÿ¬ÿ´ÿÆÿ®ÿ°ÿ½ÿ²ÿ·ÿ¹ÿ¶ÿºÿ¹ÿ²ÿ­ÿ©ÿ°ÿªÿ¹ÿ¯ÿµÿ·ÿ·ÿ½ÿ»ÿ¹ÿÄÿ·ÿ»ÿÆÿ®ÿ²ÿÇÿÄÿ¾ÿ¸ÿºÿÆÿÁÿ½ÿÊÿÁÿÇÿÊÿ¼ÿºÿÂÿÅÿÁÿ½ÿ¶ÿµÿÂÿ·ÿ·ÿÓÿ¼ÿ¸ÿ¼ÿ¶ÿ¶ÿºÿµÿ²ÿºÿ½ÿÃÿÅÿ»ÿ¹ÿªÿ´ÿÂÿÉÿÍÿÁÿ±ÿÉÿ¿ÿ»ÿ¾ÿ¿ÿ´ÿ¶ÿ´ÿªÿ°ÿºÿ·ÿ¹ÿÃÿ¶ÿªÿºÿ·ÿ¸ÿ¿ÿ¾ÿµÿ©ÿ´ÿ­ÿ²ÿÄÿ»ÿ°ÿ§ÿ°ÿ¶ÿ¯ÿ°ÿµÿ²ÿ·ÿ¼ÿ·ÿÇÿÀÿ¶ÿ²ÿ²ÿ³ÿ²ÿ¹ÿ½ÿÐÿÅÿºÿÁÿ¸ÿ¹ÿÁÿÁÿÏÿÉÿ¹ÿÆÿ½ÿ¸ÿ¶ÿ´ÿ²ÿ³ÿ¹ÿÁÿµÿÁÿ·ÿ¹ÿ»ÿ¶ÿ¨ÿ°ÿ½ÿºÿÀÿ´ÿ·ÿ¼ÿ·ÿµÿÁÿÁÿ»ÿ½ÿÆÿ¼ÿ»ÿÄÿºÿÈÿÇÿÂÿÇÿ¹ÿ£ÿ²ÿÁÿ¶ÿÁÿÂÿ²ÿµÿ¸ÿ»ÿÁÿ¼ÿµÿÂÿ·ÿÄÿªÿ°ÿ¾ÿÀÿ½ÿ¶ÿ§ÿ°ÿ°ÿÀÿ¹ÿ´ÿ¹ÿ¼ÿÂÿÃÿ¸ÿ®ÿ§ÿÄÿÀÿºÿ¸ÿ¹ÿ¹ÿÁÿÈÿ ÿºÿµÿ¼ÿ¹ÿ²ÿµÿºÿ¼ÿ¼ÿÀÿªÿ¿ÿÅÿ·ÿ·ÿÁÿ¿ÿ³ÿµÿÂÿ¡ÿ®ÿÂÿ¹ÿ¶ÿµÿ´ÿ³ÿ¯ÿºÿ¬ÿ®ÿ½ÿ¼ÿ¿ÿ½ÿ·ÿÀÿ¿ÿ¶ÿ¿ÿËÿÉÿÉÿÃÿ»ÿºÿ¾ÿÃÿ¬ÿ´ÿ¾ÿÃÿÄÿ¿ÿ¸ÿ¶ÿ½ÿ¾ÿÄÿÁÿÈÿÆÿ¸ÿ¶ÿÀÿ½ÿÇÿ·ÿÀÿÁÿÅÿ¾ÿ¸ÿ»ÿ³ÿ´ÿÊÿ³ÿ±ÿµÿµÿ­ÿ°ÿ±ÿ¦ÿ¯ÿ¿ÿµÿ°ÿ²ÿªÿ¯ÿ¹ÿ¾ÿÄÿ­ÿ©ÿ³ÿÈÿ¾ÿ¼ÿ»ÿ¯ÿ®ÿ¦ÿ°ÿ®ÿ¼ÿ°ÿ°ÿ¨ÿ®ÿÍÿ·ÿ®ÿ¾ÿÆÿ­ÿ°ÿ´ÿ³ÿ±ÿªÿ¿ÿ»ÿµÿ¿ÿ¸ÿ¹ÿ®ÿ¦ÿ·ÿ¸ÿ¼ÿ·ÿ±ÿ¼ÿ»ÿ·ÿºÿ»ÿ´ÿÂÿÏÿ¾ÿ¦ÿ¥ÿ¬ÿ¶ÿ¿ÿ»ÿ©ÿ«ÿÃÿ³ÿ»ÿÁÿÁÿ²ÿ¬ÿ±ÿ­ÿ°ÿ±ÿ¯ÿ¨ÿ¨ÿªÿ«ÿ´ÿ¿ÿ¯ÿÿ ÿ ÿ¦ÿ¤ÿÿ«ÿºÿ²ÿ©ÿ¯ÿ­ÿµÿ¤ÿ´ÿµÿ¤ÿÿÿÿ«ÿÀÿ¯ÿÿ«ÿ¦ÿÿ©ÿ§ÿÿÿ ÿ¸ÿÿ¥ÿÿ¦ÿ¢ÿ ÿ ÿÿªÿÿÿÿÿÿÿÿÿÿ¥ÿÿÿ¦ÿ¡ÿ¦ÿ¤ÿÿÿ¦ÿ¯ÿ®ÿÿ¥ÿÿÿÿÿ ÿ¢ÿÿ ÿªÿ¤ÿ«ÿÿ¡ÿ¦ÿ¦ÿ«ÿ£ÿ¢ÿ¤ÿÿ£ÿ¯ÿÿ¤ÿ²ÿÁÿ²ÿ£ÿ¢ÿÿÿÿÿÿ¢ÿ³ÿ«ÿ©ÿ·ÿ·ÿ­ÿªÿ¬ÿ¢ÿÿÿ±ÿ ÿ£ÿ­ÿ±ÿµÿµÿ³ÿ·ÿªÿÿÿ¡ÿ©ÿ¶ÿ·ÿ³ÿ°ÿ§ÿ¢ÿ¥ÿ¤ÿÿ°ÿ¶ÿ¦ÿÿÿÿ«ÿ·ÿºÿ·ÿÿÿ¯ÿ³ÿ¯ÿªÿ©ÿ­ÿ´ÿ°ÿ¯ÿ·ÿ¶ÿ¶ÿ±ÿ®ÿ¦ÿ·ÿ©ÿÿ§ÿ¯ÿ¨ÿ¬ÿ¶ÿ§ÿ ÿ ÿ¨ÿ¡ÿ¢ÿ ÿÿ¥ÿ¸ÿ²ÿªÿ³ÿ§ÿ¥ÿ£ÿ©ÿ¢ÿ¡ÿÿ¡ÿ ÿªÿ¬ÿ¥ÿªÿ¡ÿ¦ÿÿ¶ÿ¬ÿ¶ÿ¤ÿÿ¤ÿ­ÿ­ÿ´ÿ¾ÿ±ÿµÿ¸ÿ¢ÿ¶ÿ°ÿ¶ÿµÿ¥ÿ§ÿ¯ÿªÿ¥ÿ°ÿ²ÿ©ÿ²ÿ¬ÿ´ÿ®ÿ§ÿ§ÿ¯ÿ­ÿ¥ÿ§ÿ°ÿ¬ÿªÿ¶ÿ²ÿ¨ÿ«ÿ²ÿÿÿ°ÿ²ÿ©ÿ©ÿ¬ÿ¢ÿÿÿºÿµÿÿÿÿ²ÿ¯ÿ§ÿ¸ÿ»ÿ³ÿµÿ±ÿµÿ©ÿ­ÿ©ÿ¨ÿ®ÿ«ÿ¯ÿ¦ÿÿÿ©ÿ³ÿ°ÿ«ÿ¶ÿµÿÅÿ³ÿ°ÿ­ÿ´ÿ¨ÿ®ÿ®ÿ¡ÿ¢ÿ²ÿ²ÿ«ÿ«ÿ¡ÿ¬ÿÿÿ¤ÿÿ¥ÿ«ÿ¨ÿ°ÿªÿÿ¤ÿ©ÿ¯ÿ²ÿ¹ÿ¸ÿ¶ÿ²ÿ®ÿ¯ÿ·ÿµÿ¤ÿ¥ÿªÿ¥ÿ¯ÿ­ÿ«ÿÿÿ¯ÿÿÿÿ§ÿ§ÿ¡ÿ®ÿ¨ÿ¡ÿ°ÿÿ¨ÿ´ÿ¢ÿªÿ©ÿ¿ÿÿÿ«ÿ¶ÿ´ÿ¥ÿ¤ÿ¨ÿ©ÿ¨ÿ¥ÿ§ÿ ÿ¥ÿ³ÿ¶ÿªÿÿ£ÿ°ÿ¤ÿ¶ÿÁÿµÿ°ÿ«ÿ¤ÿ·ÿµÿ©ÿ¬ÿ¦ÿ¥ÿ³ÿ¸ÿ©ÿ¦ÿ°ÿ¹ÿ¹ÿ±ÿ®ÿ°ÿµÿ½ÿ¾ÿ¡ÿ¯ÿªÿ±ÿÁÿ»ÿÿ­ÿ©ÿ¨ÿ­ÿªÿ¬ÿ¬ÿ©ÿ¯ÿ­ÿ¸ÿ¥ÿÿÿ¨ÿ­ÿ·ÿ´ÿ¹ÿ³ÿ«ÿ¨ÿ«ÿ«ÿ³ÿµÿ¨ÿ®ÿ ÿ«ÿ¡ÿ°ÿ«ÿ¡ÿ­ÿ¹ÿ£ÿµÿ¼ÿºÿ±ÿ©ÿ¡ÿÿ«ÿÁÿÄÿ½ÿ°ÿ¹ÿ£ÿ©ÿ´ÿ±ÿ³ÿ¯ÿ­ÿ´ÿ´ÿ²ÿ±ÿ¡ÿÿµÿºÿ³ÿ°ÿÿ¥ÿÿºÿÿÿ¡ÿ¬ÿ³ÿ¥ÿ ÿÿÿ¥ÿ®ÿ²ÿ¶ÿ¬ÿ¢ÿÿ¢ÿÿ´ÿ±ÿ»ÿÀÿ³ÿ¯ÿ±ÿ©ÿ«ÿµÿ´ÿ¥ÿÿ¢ÿ§ÿ©ÿ£ÿ£ÿ¤ÿ¬ÿÄÿÿ±ÿ¯ÿ­ÿÿ£ÿ¦ÿ©ÿªÿªÿªÿ©ÿ¦ÿ¨ÿ«ÿ¤ÿªÿ¯ÿ©ÿ¯ÿ©ÿ¤ÿ»ÿ«ÿ¬ÿµÿ¸ÿ¯ÿÿÿÿ¸ÿ·ÿ±ÿ¸ÿ¬ÿ£ÿ¥ÿ·ÿ³ÿ±ÿÄÿ¤ÿÿ©ÿ¬ÿ·ÿÿ¡ÿÿ¤ÿªÿ¨ÿ®ÿ¨ÿÿÿÿ§ÿ¡ÿ¥ÿ­ÿ«ÿ±ÿÿ©ÿÿ¥ÿ¼ÿÿ©ÿ¢ÿÿ¢ÿÿ¨ÿ¢ÿ¢ÿ±ÿ¬ÿÿÿ©ÿ¢ÿÿ­ÿ§ÿ¥ÿ ÿ¦ÿºÿ¦ÿªÿ­ÿ¶ÿ£ÿ©ÿ²ÿ¬ÿ½ÿ´ÿ¯ÿµÿ´ÿ°ÿ¬ÿ®ÿ³ÿ¯ÿ©ÿÿ¸ÿ·ÿµÿ¹ÿ²ÿÿÿ­ÿ³ÿ¤ÿÄÿµÿ«ÿºÿ°ÿµÿ¬ÿ«ÿ½ÿºÿ±ÿ§ÿÿ«ÿ°ÿ¡ÿ ÿ¨ÿ­ÿ¨ÿ¤ÿ±ÿ©ÿ©ÿ¬ÿ±ÿ¯ÿ±ÿ­ÿ¨ÿ¨ÿ±ÿ©ÿ¢ÿ¥ÿ¡ÿ¡ÿ¨ÿ«ÿ§ÿ¨ÿ¬ÿ¬ÿÿ¤ÿ³ÿ¤ÿ«ÿ®ÿ±ÿ´ÿ¨ÿÂÿ¿ÿ¬ÿ¯ÿ°ÿ³ÿ¬ÿ¸ÿÁÿ¶ÿ³ÿ¹ÿ³ÿ¦ÿ°ÿ¹ÿ³ÿ»ÿ¹ÿ¥ÿ¶ÿ­ÿÿ¸ÿÿÂÿ³ÿªÿÆÿÁÿºÿ´ÿ®ÿ¤ÿ¥ÿªÿ¶ÿ¯ÿ¡ÿ«ÿ¶ÿ³ÿ¨ÿÿÿ§ÿÿ°ÿ·ÿ®ÿ¹ÿ¶ÿÿ²ÿ¸ÿµÿ©ÿ®ÿ³ÿ¢ÿ³ÿ¶ÿ¨ÿ²ÿ¸ÿ«ÿ­ÿ­ÿ¨ÿ«ÿ¬ÿ©ÿ¤ÿ¯ÿ´ÿ°ÿ³ÿµÿ³ÿ·ÿ²ÿ¯ÿ¸ÿ¹ÿ«ÿ»ÿµÿ¹ÿ®ÿµÿ¨ÿ¯ÿ°ÿ§ÿ®ÿ¯ÿ²ÿ¾ÿ¿ÿ¹ÿ°ÿ©ÿ­ÿ¯ÿ´ÿÈÿÄÿ»ÿ­ÿ¶ÿÃÿÂÿ¼ÿªÿ¯ÿ±ÿµÿ¾ÿ´ÿµÿ¸ÿÁÿªÿ³ÿ»ÿµÿ³ÿ¾ÿ¸ÿ¶ÿ­ÿ²ÿºÿ¸ÿºÿ²ÿ¥ÿ«ÿÂÿÁÿ°ÿ°ÿºÿ¿ÿ°ÿ´ÿ¯ÿªÿ¶ÿ ÿÊÿËÿ¼ÿ¾ÿÿ¥ÿ®ÿ¿ÿÊÿÏÿÁÿ´ÿ­ÿºÿ¼ÿ¿ÿ¾ÿ²ÿ®ÿ»ÿÁÿµÿ¹ÿÂÿÅÿ¶ÿ¶ÿµÿ¶ÿ¶ÿµÿÂÿ»ÿªÿ¹ÿÇÿ¨ÿ¯ÿ¹ÿ¬ÿ¾ÿÅÿ½ÿ°ÿµÿ­ÿ°ÿ¶ÿµÿ°ÿ³ÿ»ÿ¿ÿ¸ÿ¯ÿµÿ¾ÿ¸ÿ«ÿÿ§ÿ²ÿ»ÿÄÿ¾ÿÿ¤ÿ¹ÿ°ÿ·ÿ¸ÿÃÿÉÿ³ÿµÿ¥ÿÀÿªÿ®ÿ°ÿÂÿ½ÿ¶ÿ²ÿ­ÿ¯ÿ¯ÿ±ÿ´ÿ¼ÿÇÿ¶ÿ©ÿµÿ¸ÿ´ÿ±ÿ§ÿ¨ÿ±ÿ¯ÿ­ÿ°ÿ®ÿ±ÿªÿ¤ÿºÿ³ÿ¸ÿµÿËÿ¥ÿ¯ÿªÿÂÿ¯ÿ¿ÿ­ÿ¶ÿ¬ÿ±ÿµÿ³ÿ¬ÿ®ÿ¶ÿ¹ÿ²ÿ¿ÿÀÿºÿ¾ÿÀÿ´ÿ¤ÿ¥ÿ¶ÿÀÿ»ÿ¶ÿ°ÿ¯ÿ¿ÿ¼ÿ³ÿ²ÿ±ÿ»ÿµÿ¿ÿÀÿ®ÿÊÿ·ÿ¨ÿ¯ÿÂÿ¸ÿºÿ©ÿ¨ÿµÿ·ÿ½ÿ¬ÿ²ÿ¬ÿ­ÿ³ÿµÿ¶ÿ±ÿ¯ÿºÿÃÿ·ÿµÿºÿ¹ÿ¼ÿ³ÿªÿ±ÿºÿ¥ÿ«ÿºÿ¹ÿ¶ÿ¤ÿ»ÿ³ÿ¤ÿ²ÿ°ÿ¯ÿ¶ÿÿ²ÿ¢ÿ~ÿ¥ÿ´ÿÀÿ½ÿ³ÿ¾ÿ·ÿ¹ÿºÿ¸ÿºÿ³ÿ¹ÿ²ÿ»ÿ¿ÿÂÿÈÿÄÿµÿ¹ÿ¾ÿ»ÿ¸ÿµÿ¼ÿºÿ¸ÿ³ÿ«ÿ·ÿ°ÿ®ÿ¹ÿ°ÿ­ÿ²ÿÃÿ»ÿºÿ¡ÿ½ÿºÿ´ÿ½ÿ¼ÿ±ÿ§ÿ»ÿ±ÿ±ÿºÿ¬ÿ·ÿµÿ®ÿ³ÿ¨ÿ¨ÿ©ÿ·ÿÈÿÄÿ¼ÿ¸ÿ²ÿ´ÿ±ÿ±ÿ¯ÿ¬ÿµÿ´ÿ·ÿ¾ÿ´ÿ«ÿ¨ÿ¹ÿÆÿÃÿ¼ÿÂÿÃÿ¾ÿ®ÿ¾ÿ¼ÿ¿ÿ¿ÿ³ÿ²ÿ®ÿ¸ÿ®ÿ³ÿ¿ÿÅÿ¼ÿÅÿ¼ÿ¯ÿ¹ÿ±ÿ·ÿ­ÿ´ÿ´ÿÿ©ÿ»ÿºÿ¤ÿ©ÿ°ÿ­ÿ­ÿ´ÿ¶ÿ´ÿ³ÿ±ÿµÿ¸ÿ¶ÿ®ÿ²ÿµÿ®ÿ¬ÿ¦ÿ­ÿ·ÿ±ÿ²ÿ²ÿ¶ÿÀÿ°ÿ¯ÿ°ÿ¯ÿÀÿ¶ÿÀÿ°ÿÁÿµÿ²ÿ½ÿÄÿµÿ´ÿ¿ÿ¨ÿ¬ÿ±ÿ¬ÿ¹ÿ¼ÿÄÿ½ÿ¶ÿ¸ÿ¶ÿµÿºÿ»ÿÄÿÀÿ½ÿÀÿ³ÿªÿ¬ÿ¯ÿ²ÿ·ÿªÿµÿ»ÿ¸ÿµÿ¬ÿºÿ¯ÿ®ÿ¶ÿ°ÿÿ°ÿ¾ÿªÿÅÿªÿ»ÿ¥ÿ·ÿ¹ÿ·ÿ°ÿºÿ¶ÿ¿ÿºÿ²ÿÃÿÅÿÅÿºÿÀÿ³ÿ·ÿ®ÿ²ÿ·ÿ·ÿ½ÿ¹ÿ¶ÿ±ÿ²ÿ½ÿÂÿ»ÿ²ÿ°ÿ²ÿ±ÿ«ÿ´ÿºÿµÿ¶ÿ±ÿ¨ÿ¼ÿ½ÿ¨ÿ²ÿ«ÿ¬ÿ·ÿ¯ÿ»ÿ³ÿ´ÿÁÿÂÿÀÿµÿ¹ÿ¹ÿ»ÿ¯ÿ©ÿ­ÿ¯ÿ¾ÿ´ÿ¹ÿ²ÿÂÿ¿ÿ¸ÿ¾ÿ±ÿ¢ÿ§ÿ²ÿ´ÿ²ÿºÿ¿ÿ·ÿ³ÿ¶ÿµÿ¯ÿ¯ÿ²ÿ¶ÿ³ÿ®ÿ»ÿÄÿ´ÿ®ÿ°ÿ²ÿ¹ÿ¾ÿ³ÿ¿ÿÄÿ®ÿªÿ¶ÿºÿ°ÿ½ÿµÿÃÿ²ÿºÿ´ÿ¬ÿ®ÿ±ÿÿ·ÿÀÿ¿ÿ®ÿ²ÿ¶ÿ»ÿ½ÿ¬ÿºÿºÿ¼ÿ¿ÿ¾ÿÃÿ¾ÿ©ÿ¬ÿ¸ÿ²ÿ°ÿ¯ÿ²ÿ²ÿ­ÿ±ÿ·ÿÀÿµÿ«ÿ£ÿ­ÿÌÿÄÿ±ÿ¹ÿÃÿ¶ÿ¯ÿ¨ÿ­ÿºÿ´ÿ«ÿ§ÿ¼ÿµÿ¶ÿ¥ÿ§ÿµÿ³ÿ·ÿÂÿ¿ÿÀÿÇÿ»ÿ°ÿ­ÿ½ÿ¹ÿ¾ÿÀÿ¿ÿÃÿÁÿ¼ÿ½ÿµÿ«ÿ³ÿµÿ¬ÿ°ÿ²ÿ³ÿ´ÿ¶ÿ­ÿ¯ÿÄÿ·ÿ´ÿµÿ´ÿÄÿÀÿÃÿ±ÿ­ÿ¯ÿÿ´ÿ§ÿ¼ÿ½ÿ¡ÿÈÿ½ÿ­ÿ·ÿÁÿ²ÿ²ÿ¹ÿ¸ÿºÿ¶ÿ±ÿ½ÿ¶ÿ±ÿºÿ½ÿ´ÿ¼ÿ²ÿ©ÿµÿ¹ÿ¯ÿ¥ÿ©ÿ¥ÿµÿ¿ÿ­ÿ¶ÿ¿ÿ²ÿ¶ÿ«ÿ®ÿ¶ÿÆÿ¿ÿ¿ÿÃÿÎÿ¯ÿ»ÿ¤ÿ¤ÿ®ÿ¶ÿ«ÿÂÿªÿ®ÿÉÿ³ÿ­ÿ½ÿ´ÿ¸ÿ¶ÿ¶ÿ©ÿµÿºÿ¹ÿ¶ÿ·ÿ·ÿµÿ°ÿ²ÿ¾ÿÁÿ¶ÿ³ÿµÿ³ÿ¹ÿ±ÿ½ÿ¾ÿ·ÿ°ÿ®ÿ®ÿµÿ´ÿ­ÿ¬ÿ¦ÿ»ÿ¹ÿ§ÿÂÿ«ÿ»ÿµÿ¶ÿ°ÿÇÿ·ÿ·ÿµÿ­ÿ»ÿ·ÿºÿ²ÿ¿ÿ¹ÿ²ÿ¬ÿ«ÿ·ÿ¸ÿ«ÿ¯ÿ¹ÿ´ÿ´ÿ¼ÿ¾ÿ¯ÿ¯ÿÈÿ²ÿ¿ÿÆÿÌÿ¶ÿ»ÿªÿ´ÿ¶ÿÀÿÒÿÒÿ·ÿ»ÿ°ÿ¯ÿ¯ÿ«ÿ³ÿ»ÿ²ÿ¹ÿ°ÿÀÿÃÿ¶ÿ²ÿ»ÿºÿ¹ÿÈÿ¿ÿµÿ»ÿ¸ÿ¹ÿºÿ·ÿ¼ÿ¶ÿ²ÿ·ÿ´ÿ¾ÿ¿ÿµÿ¿ÿ¿ÿÁÿÄÿ¸ÿ¹ÿ¸ÿÄÿÁÿ½ÿ·ÿ¾ÿ¿ÿ»ÿ°ÿºÿ¹ÿÀÿ´ÿ²ÿ¸ÿ®ÿ¶ÿ¼ÿ°ÿ²ÿÃÿ¼ÿªÿ®ÿ¼ÿ³ÿ¦ÿ®ÿ¸ÿ½ÿµÿ¸ÿÄÿµÿ­ÿÂÿ³ÿ¹ÿ¿ÿ±ÿ¼ÿ»ÿ¿ÿÂÿÊÿ­ÿ²ÿ¬ÿ¥ÿºÿ¸ÿÅÿÉÿºÿ´ÿ·ÿ¾ÿÀÿ¹ÿ«ÿ§ÿ®ÿ¶ÿ¼ÿÁÿ¿ÿ¼ÿ¾ÿ·ÿ¿ÿ¾ÿ²ÿ³ÿÀÿ»ÿ¾ÿÆÿ¼ÿ½ÿµÿ²ÿµÿ½ÿ¿ÿ·ÿ«ÿµÿ®ÿ¶ÿ°ÿ±ÿ¯ÿ¯ÿ»ÿ¹ÿ°ÿ¸ÿ¸ÿ¹ÿ¼ÿ°ÿ´ÿÁÿ¿ÿÆÿÀÿ¸ÿ¹ÿ­ÿ±ÿµÿ®ÿºÿ¸ÿÆÿ»ÿÆÿ¿ÿ´ÿ»ÿ±ÿ¾ÿÃÿ¸ÿ¼ÿ½ÿ°ÿ²ÿ°ÿ°ÿ·ÿµÿªÿ±ÿ¼ÿ¼ÿ»ÿ¹ÿÀÿÅÿ¹ÿ·ÿ½ÿ¿ÿ¸ÿÆÿ¶ÿ»ÿ¥ÿÁÿ¼ÿ¹ÿ¹ÿ²ÿ¯ÿ¾ÿÌÿÆÿ½ÿÄÿ»ÿ½ÿÅÿ¿ÿ·ÿ¸ÿ¼ÿ¸ÿ³ÿºÿÃÿÁÿ«ÿ©ÿ·ÿ³ÿ¥ÿÿ©ÿ¯ÿÆÿ·ÿÂÿ¬ÿ¿ÿ¶ÿ°ÿ¸ÿÁÿ¹ÿÃÿÁÿ¶ÿ±ÿ¸ÿ®ÿ¯ÿºÿµÿ¶ÿ¹ÿµÿ¼ÿÃÿ»ÿ°ÿ®ÿ¯ÿÂÿµÿ²ÿ¯ÿµÿ³ÿÇÿ´ÿÊÿÁÿ°ÿÀÿºÿ²ÿ·ÿ±ÿ®ÿ´ÿ·ÿ½ÿ½ÿ¹ÿÁÿÈÿÉÿÊÿ¿ÿ¶ÿºÿºÿ»ÿ°ÿºÿ»ÿ¼ÿ¦ÿ³ÿ¶ÿ¶ÿ¥ÿªÿ®ÿ¬ÿªÿ´ÿ·ÿºÿ½ÿ³ÿ²ÿ²ÿ¯ÿºÿ·ÿ½ÿ²ÿ·ÿÀÿ¯ÿ·ÿ´ÿÄÿ·ÿÂÿ¼ÿ¼ÿ²ÿÌÿºÿ³ÿÁÿ¹ÿÂÿ³ÿ®ÿ¯ÿ´ÿ¹ÿ·ÿºÿ³ÿ§ÿ ÿ¤ÿ¢ÿ¾ÿ¼ÿ³ÿ¸ÿ½ÿ°ÿµÿ·ÿÄÿÀÿ¾ÿ¼ÿ±ÿµÿºÿ»ÿÀÿÁÿ½ÿ¸ÿ°ÿ¸ÿ¿ÿ±ÿ³ÿ¹ÿ»ÿÈÿ³ÿ«ÿ¯ÿ¶ÿÇÿ©ÿ¨ÿ¢ÿ ÿ©ÿ°ÿ±ÿ¶ÿ°ÿ°ÿ»ÿ´ÿ®ÿ¼ÿ³ÿ«ÿªÿªÿÿ¨ÿ±ÿ®ÿºÿ¶ÿ²ÿ²ÿµÿºÿ¯ÿªÿ¨ÿÿ©ÿ½ÿµÿ­ÿ±ÿ­ÿ±ÿ¦ÿ®ÿ¯ÿ½ÿ¤ÿ¯ÿ¶ÿ¨ÿ§ÿ¤ÿ£ÿ°ÿ¯ÿ¶ÿ¼ÿ½ÿµÿ¶ÿµÿ¯ÿ­ÿ¯ÿ³ÿ¨ÿªÿ¦ÿ¯ÿ©ÿ¨ÿÁÿ¼ÿ¥ÿ¨ÿ­ÿ¶ÿ¯ÿ¤ÿ¥ÿ¢ÿÿ«ÿ´ÿ¯ÿºÿ¼ÿªÿ¦ÿµÿ´ÿÁÿ©ÿ§ÿ«ÿ´ÿ¶ÿ¯ÿ³ÿ±ÿ¶ÿ´ÿ¶ÿµÿ¹ÿ¾ÿ¹ÿ½ÿ¼ÿ¾ÿ©ÿ¶ÿ½ÿÎÿ­ÿ¦ÿÿ¤ÿ¼ÿªÿ£ÿ®ÿ°ÿ£ÿ°ÿÄÿÆÿÄÿÂÿÀÿ¼ÿÀÿ¸ÿ¶ÿ¥ÿÄÿÂÿ¯ÿ¾ÿ¼ÿºÿÀÿ¹ÿ·ÿ´ÿ­ÿ­ÿ´ÿ¹ÿµÿ·ÿ¼ÿ±ÿËÿÀÿËÿ°ÿ£ÿÆÿ¾ÿÁÿ³ÿÀÿ½ÿ¶ÿ¹ÿ©ÿ¦ÿ¹ÿªÿ¯ÿ¶ÿ¶ÿÀÿ¸ÿ±ÿ½ÿ²ÿ»ÿ¿ÿµÿ¶ÿ½ÿÈÿÃÿ¼ÿ¿ÿ»ÿºÿ¶ÿ·ÿÅÿ¦ÿÄÿ»ÿÁÿ³ÿ¥ÿ«ÿ·ÿ³ÿºÿ½ÿ´ÿ¶ÿ¼ÿ±ÿ¬ÿ´ÿ¸ÿ·ÿ¶ÿµÿ³ÿ°ÿºÿ©ÿ¶ÿ°ÿ¼ÿ¹ÿµÿ³ÿ«ÿ¹ÿ©ÿ©ÿ¿ÿ¸ÿºÿÀÿÄÿÎÿ½ÿºÿ²ÿ¸ÿ³ÿ«ÿªÿ¥ÿ¤ÿ¯ÿ«ÿ­ÿ¡ÿ«ÿ»ÿ¯ÿ®ÿ·ÿ¸ÿ¶ÿ¹ÿ´ÿ·ÿµÿ®ÿ£ÿÿ~ÿvÿpÿmÿuÿmÿiÿÿªÿ·ÿ³ÿºÿ¹ÿ°ÿ³ÿ¸ÿ¹ÿ³ÿµÿ¯ÿ¿ÿµÿ´ÿ½ÿ§ÿ´ÿ»ÿ­ÿ³ÿÁÿ³ÿ¦ÿ»ÿ¼ÿ­ÿÓÿ´ÿÉÿ¾ÿ¼ÿ¸ÿ¾ÿÀÿ¿ÿÀÿ¼ÿ²ÿ±ÿºÿ´ÿ±ÿ²ÿ¿ÿ³ÿ°ÿÂÿÊÿºÿ¯ÿÿÿÿ¨ÿ ÿÿÿ¡ÿÿ£ÿ®ÿ¥ÿ°ÿ°ÿ­ÿ¶ÿÃÿ¾ÿ¬ÿ¨ÿªÿÿÿÿÿÿÿ®ÿ¶ÿ¹ÿºÿ½ÿºÿ¸ÿ»ÿµÿ³ÿ¹ÿ²ÿ¶ÿ³ÿ½ÿ½ÿ¹ÿ¸ÿÂÿÉÿ¿ÿ²ÿ±ÿºÿÀÿÏÿ¬ÿÅÿ¶ÿÅÿ»ÿ²ÿ±ÿ¶ÿ¸ÿ¼ÿÇÿÆÿ¼ÿ¿ÿ°ÿ®ÿ²ÿ­ÿ¢ÿ ÿ²ÿºÿ±ÿ¶ÿÇÿ¿ÿ¾ÿ¾ÿÂÿ±ÿ¬ÿ°ÿ±ÿ¬ÿ®ÿ¿ÿÀÿ¯ÿ¯ÿ­ÿ¶ÿ¸ÿ³ÿ¿ÿºÿµÿÀÿÂÿ»ÿ·ÿ¹ÿ´ÿ¦ÿ¥ÿ±ÿÃÿªÿÒÿ½ÿºÿÁÿÁÿ²ÿ¯ÿ¹ÿ¯ÿ§ÿ¥ÿ²ÿ¹ÿÃÿµÿÁÿ´ÿ®ÿ¾ÿÆÿ»ÿµÿÆÿ¸ÿ»ÿ©ÿ´ÿºÿ±ÿ°ÿµÿ¾ÿÆÿÆÿÅÿÈÿÈÿÃÿ½ÿÀÿ¾ÿÅÿËÿÇÿ¼ÿµÿ¸ÿ¼ÿ½ÿ³ÿÐÿÈÿµÿ«ÿ³ÿ»ÿºÿ¶ÿ³ÿ¶ÿÀÿ·ÿ»ÿÀÿ¼ÿ·ÿ¾ÿÀÿ¹ÿ¸ÿ¼ÿ®ÿ®ÿÂÿ±ÿÀÿ½ÿ­ÿ¿ÿÁÿ³ÿ²ÿ·ÿ¶ÿ³ÿºÿ²ÿ´ÿ»ÿ½ÿ¿ÿ½ÿ³ÿ¬ÿ¸ÿ¼ÿ¶ÿ³ÿ´ÿ½ÿ¹ÿ°ÿ³ÿ»ÿ¼ÿ³ÿ®ÿ°ÿ¹ÿÆÿ¾ÿÄÿÁÿ¾ÿ¸ÿ¶ÿµÿªÿÈÿ¸ÿ²ÿ»ÿ¾ÿ·ÿ¿ÿ¿ÿºÿÂÿÊÿÂÿ»ÿÏÿµÿ¸ÿ¸ÿ¹ÿ¶ÿªÿ®ÿÁÿ¬ÿªÿ¶ÿ¦ÿ£ÿ®ÿ¹ÿËÿÇÿ´ÿ¸ÿ¿ÿ¸ÿ¸ÿÀÿ¼ÿÂÿ½ÿ·ÿÀÿÅÿ»ÿÄÿ»ÿ¶ÿ¿ÿ´ÿºÿÊÿ¾ÿ«ÿ²ÿ²ÿ¾ÿÅÿ³ÿªÿ¸ÿ¼ÿÁÿ¿ÿ·ÿºÿÃÿ·ÿÏÿ´ÿÁÿÁÿÈÿÇÿ¼ÿÂÿºÿ¸ÿ»ÿ®ÿ½ÿ²ÿ¾ÿÎÿÇÿ¹ÿ²ÿ¬ÿÒÿÃÿÂÿ·ÿ²ÿ´ÿ±ÿªÿ¹ÿ®ÿÎÿ³ÿ¼ÿ½ÿ¹ÿÀÿ¾ÿ±ÿÆÿ±ÿ²ÿÆÿºÿ¼ÿÄÿÀÿ»ÿÀÿ¹ÿ°ÿ²ÿ·ÿºÿÌÿÇÿ¯ÿ«ÿºÿ·ÿ·ÿ¶ÿÂÿ¾ÿÄÿ¾ÿ´ÿ¸ÿ¸ÿ¬ÿ¦ÿµÿ³ÿ¸ÿÁÿ¹ÿ¬ÿ¶ÿ»ÿ±ÿ²ÿÅÿ¾ÿ»ÿÁÿÃÿ»ÿ´ÿ´ÿ½ÿÄÿÄÿÎÿÅÿ®ÿ®ÿÇÿÆÿ±ÿ©ÿ±ÿ¸ÿºÿ¹ÿ¶ÿ°ÿµÿÃÿ«ÿ¼ÿµÿ²ÿ®ÿ²ÿºÿµÿ±ÿÇÿÊÿ½ÿµÿ±ÿ¶ÿÀÿ¿ÿºÿ§ÿ¯ÿ­ÿµÿ²ÿ¬ÿªÿ«ÿ³ÿºÿÀÿ°ÿ½ÿÀÿ¶ÿ³ÿ¾ÿÍÿ¶ÿºÿ¶ÿÇÿ·ÿ±ÿ²ÿ³ÿ¸ÿ±ÿ²ÿ¹ÿ¾ÿ·ÿ±ÿ±ÿ³ÿ³ÿ¸ÿ»ÿ»ÿ¤ÿ®ÿªÿ²ÿ¸ÿ»ÿ¸ÿ¯ÿ¶ÿÏÿ¹ÿ§ÿ¦ÿ®ÿ°ÿ³ÿÁÿÀÿ²ÿ±ÿÅÿ¬ÿ¶ÿ¼ÿ½ÿºÿ²ÿªÿ¥ÿªÿ²ÿ¥ÿ©ÿ©ÿ°ÿºÿ±ÿÿÿ¯ÿ®ÿ¢ÿÿ§ÿ¬ÿ­ÿ­ÿ¬ÿ¯ÿ«ÿ¼ÿ«ÿ«ÿ°ÿ¥ÿÿÿÿ¥ÿ®ÿÿºÿ¯ÿ¨ÿªÿ®ÿªÿÿ ÿ¦ÿ¸ÿÿ¡ÿ¢ÿÿÿ§ÿªÿÿÿÿÿÿÿÿÿÿÿÿ ÿÿÿ ÿ£ÿÿÿÿÿÿ¨ÿ¬ÿÿÿÿÿÿÿÿÿÿÿµÿªÿ¯ÿ©ÿÿÿ¤ÿ¦ÿ¡ÿÿÿ§ÿ¦ÿ¥ÿ¨ÿÿ¬ÿ¦ÿ£ÿÿÿÿÿ ÿÿ¨ÿ¥ÿµÿ½ÿ°ÿ¬ÿ°ÿ­ÿ¦ÿ«ÿ±ÿÿ£ÿ±ÿ¢ÿ£ÿ ÿ²ÿ°ÿ¥ÿ«ÿ«ÿ«ÿ«ÿ³ÿ³ÿ±ÿ­ÿ²ÿ©ÿ§ÿ©ÿ©ÿ±ÿ°ÿÿ¨ÿ¦ÿªÿ­ÿ¡ÿ¡ÿªÿ­ÿ¯ÿ´ÿ«ÿªÿ¨ÿ³ÿ»ÿ®ÿ¤ÿ¤ÿ®ÿ¶ÿ³ÿ¯ÿ°ÿ´ÿ«ÿ³ÿ¬ÿ¬ÿ¥ÿÿ©ÿ´ÿ¯ÿ¢ÿ¡ÿÿ¬ÿÿ§ÿ¬ÿ¢ÿÿÿ±ÿµÿ®ÿ¬ÿ°ÿ±ÿ©ÿ§ÿ¥ÿ«ÿ¦ÿÿ¥ÿ¨ÿ¡ÿ£ÿ¯ÿ®ÿÿ²ÿÂÿÿ³ÿ±ÿ¥ÿ¦ÿ®ÿ±ÿ­ÿ«ÿ°ÿ¬ÿ±ÿ±ÿ¦ÿ¥ÿ¼ÿÇÿ´ÿ§ÿ¬ÿ­ÿ¡ÿÿªÿÂÿ­ÿ¢ÿ¸ÿ·ÿ®ÿ¨ÿ°ÿ²ÿµÿ¯ÿ¢ÿ¤ÿ¬ÿ®ÿ®ÿ¹ÿµÿ§ÿ´ÿ°ÿ´ÿ´ÿ«ÿ©ÿ«ÿ¨ÿ©ÿ¢ÿ ÿ±ÿºÿ°ÿ©ÿ©ÿ¬ÿ£ÿ§ÿÀÿÈÿ·ÿ¸ÿµÿ´ÿ¬ÿ¨ÿ¢ÿÿ¬ÿ²ÿ®ÿ£ÿ¢ÿ®ÿ´ÿ°ÿ±ÿ¬ÿ³ÿ³ÿ¯ÿÂÿµÿ®ÿ¿ÿ»ÿ´ÿ´ÿ©ÿ¢ÿªÿªÿ¯ÿ«ÿ©ÿ´ÿ¬ÿ©ÿ¦ÿ¥ÿ­ÿÄÿ´ÿÿÿÿÿ§ÿªÿ´ÿÁÿ¸ÿ®ÿ«ÿ¡ÿ¯ÿ¯ÿªÿ¢ÿ©ÿ±ÿ§ÿ±ÿ¦ÿ²ÿ¤ÿ ÿÿÿ®ÿÿ©ÿ±ÿ³ÿ±ÿ¨ÿ¦ÿ§ÿÿ¥ÿ£ÿ®ÿÿ¢ÿ°ÿÿÿ¦ÿ²ÿ±ÿ¥ÿÿÿ¦ÿ³ÿ¥ÿ ÿ±ÿÿªÿ¶ÿ¹ÿ³ÿ°ÿ§ÿÿÿÿ ÿ¥ÿÿÿ©ÿ®ÿ£ÿ¥ÿµÿ³ÿºÿ³ÿªÿ¨ÿ¶ÿÀÿÂÿ·ÿ«ÿ­ÿ³ÿ¶ÿ²ÿ±ÿ²ÿ¤ÿ­ÿ¨ÿ±ÿ§ÿ¿ÿÂÿ«ÿ²ÿ¯ÿ¬ÿ²ÿÿ£ÿ¨ÿ¨ÿÆÿ²ÿ§ÿµÿ·ÿÁÿ¸ÿ¶ÿ¨ÿ¥ÿ¨ÿ´ÿ´ÿ­ÿ°ÿÿ¬ÿ­ÿÂÿ§ÿÿ¦ÿ®ÿ¬ÿ²ÿÿ°ÿ²ÿ°ÿ©ÿ¥ÿ«ÿªÿ­ÿµÿºÿ¸ÿ®ÿ·ÿÿ°ÿ­ÿ¶ÿ³ÿ¬ÿ¨ÿ ÿ£ÿ¦ÿ¢ÿ¬ÿ¹ÿµÿ¹ÿÂÿÄÿµÿ¤ÿ©ÿÿ£ÿ¤ÿ¦ÿ§ÿ¹ÿÿÿ ÿÿ¢ÿ¨ÿ¯ÿ¹ÿ°ÿÿ ÿ¢ÿ§ÿ©ÿªÿ°ÿºÿ·ÿ¼ÿ·ÿµÿ½ÿ¦ÿ§ÿ±ÿ«ÿ±ÿ´ÿºÿ¶ÿÿ¢ÿ±ÿªÿ®ÿ¯ÿ°ÿ¤ÿ­ÿªÿ¥ÿ¯ÿ²ÿ®ÿ©ÿ¤ÿ­ÿ³ÿ«ÿªÿ«ÿµÿ¦ÿ¬ÿ®ÿ¯ÿ¹ÿ¤ÿ­ÿ²ÿ·ÿ§ÿ¨ÿ®ÿ¨ÿ£ÿ¨ÿ¯ÿ²ÿ¬ÿ­ÿºÿ¹ÿ±ÿ¦ÿ¦ÿ¢ÿÿ­ÿ¤ÿ®ÿ¡ÿÿ£ÿ¥ÿªÿ¢ÿÿ¡ÿÿÿ£ÿ§ÿ¦ÿ§ÿÿ¨ÿÿÿÿÿ­ÿ¯ÿÿ¨ÿ±ÿ¤ÿ¥ÿ¤ÿ£ÿ¡ÿÿÿÿÿÿ§ÿ«ÿÿ ÿÿ©ÿ°ÿÿªÿ±ÿ¯ÿ¹ÿ¯ÿ²ÿ®ÿµÿªÿ»ÿ¹ÿ®ÿ«ÿªÿ­ÿ¦ÿ¦ÿ·ÿ§ÿÿ¦ÿ¿ÿºÿÿÿ³ÿ­ÿ¦ÿ®ÿÿ£ÿºÿªÿ¯ÿ¹ÿ·ÿºÿ¹ÿ´ÿ¶ÿ¸ÿ´ÿ¬ÿ«ÿ­ÿ²ÿÿ¡ÿÿ«ÿ©ÿ²ÿ®ÿ°ÿ²ÿ¢ÿ©ÿ¨ÿ¶ÿ¹ÿ«ÿ¤ÿ¥ÿ¦ÿ§ÿ¨ÿ±ÿ¾ÿ±ÿÿÿ§ÿ¥ÿ£ÿ¾ÿ·ÿÿ¦ÿ¤ÿ±ÿ»ÿ²ÿ§ÿµÿÆÿ¹ÿ³ÿ¯ÿ­ÿ¥ÿ§ÿµÿ±ÿ«ÿ»ÿ¶ÿ¦ÿ¯ÿ®ÿ¯ÿ®ÿ·ÿ´ÿ¹ÿ±ÿ¢ÿ¶ÿ²ÿ»ÿÿªÿ¼ÿ¹ÿ®ÿºÿ½ÿ®ÿ³ÿ´ÿ±ÿ¾ÿÆÿ¹ÿ±ÿ²ÿ®ÿ±ÿ¤ÿ¬ÿ¯ÿ¸ÿ¾ÿµÿ¹ÿ¤ÿ ÿ­ÿ´ÿ¾ÿ ÿ®ÿ¬ÿ«ÿ¹ÿ²ÿ§ÿ¸ÿºÿ¡ÿÿ¯ÿ³ÿ¬ÿ®ÿ±ÿ²ÿ¸ÿ¿ÿÀÿºÿ¼ÿ¥ÿ¯ÿ½ÿ¯ÿ§ÿ°ÿÄÿÃÿÀÿ®ÿ¸ÿ»ÿÅÿ¹ÿ¦ÿ§ÿ²ÿ²ÿ¯ÿ¢ÿ©ÿ¹ÿµÿ´ÿ¸ÿ¶ÿ±ÿ¼ÿ¿ÿ¾ÿ·ÿ»ÿÇÿ¹ÿ¿ÿ¨ÿ³ÿ»ÿ°ÿÄÿ®ÿ¶ÿ¸ÿÀÿ´ÿµÿ¯ÿ¸ÿ¶ÿÇÿ»ÿµÿ¸ÿ¶ÿ´ÿ±ÿ¹ÿÁÿ¼ÿ®ÿ¢ÿ¢ÿÃÿªÿ¼ÿ¼ÿ®ÿÁÿµÿÉÿ¬ÿ½ÿµÿ¸ÿ§ÿ¿ÿ§ÿ±ÿ¶ÿ®ÿºÿÄÿ­ÿ²ÿ®ÿ³ÿºÿ¾ÿÃÿ¹ÿ²ÿ¶ÿ¸ÿµÿ³ÿ»ÿ»ÿ²ÿÀÿ¸ÿ´ÿ±ÿ´ÿ·ÿµÿ¶ÿ¹ÿÇÿ¤ÿ¼ÿ¿ÿ¾ÿÅÿÍÿ½ÿ¯ÿ°ÿµÿ¶ÿ¹ÿ·ÿ¯ÿ¬ÿµÿ¼ÿ¶ÿ¯ÿ¸ÿ¾ÿ±ÿ­ÿºÿ·ÿ¬ÿ©ÿ´ÿ­ÿ²ÿ®ÿªÿ¶ÿµÿÁÿµÿËÿ©ÿÇÿ¶ÿÿ®ÿ¬ÿÇÿ·ÿ·ÿ»ÿ°ÿ³ÿ¾ÿ»ÿ¶ÿ·ÿ»ÿ³ÿ±ÿ¬ÿ·ÿÃÿ¸ÿ®ÿ¤ÿ­ÿ·ÿÁÿ²ÿ«ÿ°ÿ±ÿ©ÿ¢ÿ´ÿ­ÿÄÿ½ÿÈÿÿ´ÿ·ÿ¿ÿ·ÿ½ÿ±ÿ®ÿ´ÿ·ÿ¼ÿ¼ÿ²ÿ©ÿªÿ¸ÿ¼ÿ¶ÿ¸ÿ±ÿ±ÿ»ÿ¶ÿ°ÿ³ÿ³ÿ©ÿ©ÿ¶ÿµÿ°ÿ«ÿ·ÿ¸ÿ¯ÿµÿÍÿ¿ÿ©ÿµÿÉÿ¹ÿÕÿ¤ÿ¤ÿ³ÿ³ÿ­ÿ«ÿ­ÿ­ÿµÿµÿ´ÿ±ÿÃÿºÿ±ÿ®ÿ²ÿ¯ÿªÿ«ÿ¸ÿ¹ÿ´ÿµÿ³ÿµÿ¸ÿµÿ³ÿ»ÿ¶ÿ¸ÿµÿµÿ¾ÿ®ÿ´ÿ´ÿ®ÿ¯ÿ¾ÿ­ÿ³ÿµÿ³ÿÿÿ«ÿ±ÿÇÿ»ÿ¯ÿÃÿ½ÿºÿºÿ¯ÿ®ÿ±ÿ¶ÿ³ÿ»ÿ¸ÿ¼ÿÁÿ½ÿºÿÂÿÃÿ¾ÿµÿ®ÿ·ÿ½ÿ¿ÿ©ÿ ÿ°ÿ¿ÿ»ÿ¹ÿ¸ÿ°ÿ¨ÿÂÿ»ÿ¶ÿ®ÿ¶ÿ«ÿÿ¨ÿ¿ÿÇÿ¸ÿÅÿ¦ÿ¨ÿ§ÿ±ÿµÿ¹ÿ·ÿ®ÿ©ÿ¥ÿ³ÿ¸ÿ¼ÿ¿ÿ¸ÿ³ÿ±ÿ¶ÿ½ÿµÿ§ÿ§ÿ´ÿµÿ¥ÿ²ÿÀÿ°ÿ¼ÿ®ÿªÿ·ÿ¯ÿÀÿ³ÿ°ÿ¸ÿ³ÿªÿÃÿÄÿ±ÿÃÿ¶ÿºÿ¬ÿ¶ÿµÿ±ÿ¸ÿÀÿ©ÿ¯ÿ±ÿ¬ÿ³ÿ¼ÿ®ÿ°ÿ´ÿ¥ÿ±ÿ¸ÿ´ÿ¬ÿ³ÿ­ÿ©ÿ³ÿ¶ÿ´ÿ³ÿ¶ÿ²ÿ«ÿ´ÿ±ÿ¸ÿ¾ÿ°ÿ¨ÿ®ÿ«ÿ°ÿ²ÿªÿ­ÿ¸ÿ½ÿ»ÿ³ÿ¾ÿ¯ÿ»ÿ·ÿÁÿ­ÿ·ÿ»ÿ¶ÿ¶ÿ¾ÿ¶ÿ³ÿ¸ÿ«ÿ±ÿ¼ÿ¶ÿ·ÿ·ÿ½ÿ´ÿ±ÿ°ÿ¶ÿ´ÿ³ÿ»ÿÂÿ·ÿ´ÿ¼ÿ¸ÿ³ÿ²ÿ°ÿ±ÿºÿ¶ÿ¸ÿ¹ÿ²ÿµÿ·ÿÁÿ¼ÿ¸ÿ¶ÿ¯ÿ¤ÿ¹ÿ¸ÿ²ÿ»ÿªÿÆÿ¬ÿ·ÿ¼ÿ²ÿ²ÿ²ÿµÿÄÿ¯ÿ¬ÿ½ÿÀÿ»ÿ³ÿ»ÿ­ÿ±ÿ¦ÿ°ÿ®ÿ²ÿºÿ¶ÿ´ÿ­ÿ§ÿ²ÿ½ÿ°ÿ¤ÿ­ÿµÿ¸ÿ¶ÿ¹ÿ¼ÿ³ÿ§ÿ«ÿ£ÿºÿ»ÿªÿ³ÿ§ÿ¥ÿ©ÿ¬ÿ±ÿ°ÿ°ÿ¶ÿÈÿ½ÿ²ÿ¶ÿ·ÿ°ÿ½ÿ«ÿ´ÿ¹ÿ½ÿ¸ÿ¶ÿ¯ÿ¾ÿ½ÿºÿÀÿ¹ÿ­ÿ´ÿ´ÿ¶ÿ´ÿ±ÿ³ÿ¸ÿ»ÿ·ÿ¯ÿ©ÿ«ÿ´ÿ¼ÿµÿ°ÿ¸ÿ´ÿªÿ¬ÿ¨ÿ¹ÿºÿËÿ¸ÿÀÿÉÿ¼ÿ®ÿ½ÿ®ÿ¶ÿ¸ÿ¯ÿ¶ÿ¬ÿ±ÿµÿ¯ÿ³ÿµÿªÿ¾ÿ³ÿ»ÿµÿ¬ÿ²ÿ²ÿ®ÿ­ÿ¶ÿ³ÿµÿ¹ÿ¾ÿÉÿÃÿªÿ¥ÿ°ÿªÿ­ÿ¹ÿ·ÿ·ÿ°ÿ²ÿ¸ÿ¾ÿ¯ÿ®ÿ³ÿ¬ÿÂÿÄÿ»ÿÀÿ²ÿªÿ­ÿ¦ÿ¶ÿ¼ÿ¼ÿ¸ÿªÿ°ÿ»ÿ´ÿ¯ÿ®ÿ±ÿµÿ¹ÿ¹ÿ¿ÿÁÿÈÿ¿ÿ³ÿ´ÿÀÿ¹ÿ¾ÿÇÿÂÿÃÿÂÿºÿ¾ÿ¶ÿ«ÿ´ÿµÿªÿ©ÿ²ÿ¯ÿ©ÿ¾ÿ»ÿªÿ·ÿ¼ÿ½ÿ®ÿ¤ÿÅÿÇÿ¿ÿ¶ÿ»ÿ³ÿºÿªÿªÿ´ÿ¨ÿ¼ÿÇÿ¹ÿ¿ÿµÿµÿªÿ ÿºÿ·ÿÄÿÆÿÀÿ¿ÿ°ÿ±ÿ·ÿºÿ½ÿÇÿÂÿ±ÿ«ÿ±ÿ³ÿ»ÿ¼ÿ­ÿ¸ÿ·ÿ°ÿ³ÿÃÿÊÿ±ÿ¿ÿ±ÿÿ²ÿ¿ÿºÿ©ÿ¯ÿ¸ÿ°ÿ¹ÿ¦ÿºÿªÿÿÂÿ¬ÿºÿÒÿµÿ³ÿ¿ÿ¯ÿ³ÿ²ÿºÿ²ÿ«ÿ²ÿ°ÿ²ÿ·ÿ¿ÿ¼ÿµÿ¶ÿ¸ÿµÿ¯ÿ®ÿ±ÿ·ÿ»ÿ¹ÿºÿ¾ÿ·ÿ°ÿ¡ÿ¹ÿ¬ÿ¹ÿ­ÿ¯ÿ£ÿ½ÿ¥ÿ¬ÿÇÿ¯ÿ¾ÿ»ÿÃÿ¶ÿÄÿ½ÿ¾ÿ³ÿ´ÿ»ÿ¿ÿ¸ÿ¹ÿÄÿ·ÿ³ÿ®ÿ«ÿ¶ÿ½ÿ»ÿ¿ÿ¼ÿ­ÿ«ÿ±ÿµÿµÿ¹ÿÁÿ²ÿ¾ÿµÿ¿ÿÀÿ¼ÿ»ÿ³ÿ¶ÿ±ÿ³ÿÀÿ³ÿ¬ÿÅÿ¢ÿ±ÿ¬ÿÀÿÆÿÀÿ¿ÿ»ÿ½ÿ¹ÿºÿµÿ¼ÿ¸ÿ¬ÿ»ÿ¿ÿ½ÿ½ÿ¶ÿ´ÿ¹ÿÃÿÅÿµÿ­ÿ¸ÿ¶ÿ¹ÿÄÿ¾ÿ¬ÿ¨ÿºÿ¸ÿ´ÿ®ÿ¨ÿÈÿÌÿ¾ÿ¹ÿ½ÿ¸ÿ·ÿ¶ÿ¾ÿ°ÿ»ÿ°ÿºÿ¾ÿ´ÿ½ÿÃÿ»ÿ·ÿ¼ÿ¶ÿ¥ÿ¬ÿ¶ÿ´ÿµÿ©ÿµÿÏÿÈÿ¹ÿÈÿ¼ÿ¸ÿÀÿ»ÿ¿ÿ±ÿ­ÿ·ÿ±ÿ¸ÿ±ÿ¸ÿ¥ÿ¿ÿÂÿµÿ³ÿ°ÿ¯ÿ¸ÿ¾ÿ¹ÿ¬ÿ²ÿ³ÿ¸ÿ²ÿ¯ÿ·ÿ¹ÿ¹ÿ½ÿ·ÿ²ÿ¶ÿ´ÿ¸ÿ¿ÿ­ÿÀÿÄÿ½ÿ°ÿÀÿ¿ÿÆÿ¶ÿ¹ÿÁÿ¶ÿ©ÿ«ÿ¾ÿ¿ÿ¹ÿªÿ²ÿ¬ÿ²ÿ±ÿµÿ¹ÿ·ÿ¼ÿÆÿÈÿ½ÿ·ÿ¿ÿÆÿÂÿ·ÿ¸ÿ³ÿ´ÿ¹ÿ³ÿµÿ¿ÿÉÿ±ÿºÿ¥ÿ°ÿÃÿ¿ÿÃÿ¸ÿÇÿ¯ÿÀÿ¸ÿµÿ°ÿÅÿÁÿ¶ÿ·ÿÁÿÀÿ¹ÿ¹ÿÀÿÂÿ»ÿ¼ÿÃÿ»ÿ¹ÿÄÿ½ÿÅÿ¿ÿÅÿ¹ÿ¬ÿÃÿ¿ÿ½ÿµÿ¯ÿ¶ÿ½ÿ¿ÿÎÿÄÿÀÿ¹ÿ»ÿÁÿÁÿ¸ÿ°ÿ³ÿ·ÿ¼ÿ¾ÿµÿ¿ÿÆÿ¶ÿ¸ÿ»ÿ·ÿ®ÿ¾ÿ¼ÿÁÿ´ÿ»ÿªÿ³ÿºÿ´ÿ¿ÿ´ÿ±ÿÀÿÃÿÁÿ½ÿºÿ°ÿ°ÿ±ÿµÿ¸ÿ´ÿ°ÿ¯ÿµÿ¼ÿ­ÿ¨ÿ¬ÿÂÿµÿ³ÿ³ÿºÿ·ÿ¼ÿ¾ÿÃÿ»ÿ«ÿ·ÿ§ÿ§ÿ¯ÿ±ÿ®ÿ®ÿ°ÿ¸ÿµÿ¬ÿ¯ÿµÿºÿÀÿÁÿ»ÿ·ÿÁÿ´ÿµÿ·ÿ½ÿÂÿ»ÿÄÿ²ÿ¸ÿ´ÿ¬ÿ°ÿ°ÿ¶ÿ­ÿ·ÿ½ÿ¶ÿ¯ÿ­ÿ«ÿ°ÿ´ÿ²ÿ²ÿªÿ½ÿ¶ÿ£ÿ¬ÿ±ÿ´ÿ±ÿÀÿ¸ÿ¸ÿ­ÿÁÿ¼ÿ¯ÿ´ÿ²ÿ·ÿ¯ÿªÿ²ÿºÿÀÿºÿ²ÿ¶ÿ¸ÿ¿ÿ·ÿ®ÿ½ÿ°ÿ¬ÿ³ÿµÿ¹ÿ¸ÿ¼ÿ½ÿ·ÿºÿ¶ÿ¯ÿ¯ÿ¼ÿ¿ÿ»ÿ¶ÿ³ÿ°ÿ²ÿ¹ÿ°ÿ­ÿÀÿ¼ÿ«ÿÂÿ·ÿÁÿ³ÿ³ÿ¨ÿ²ÿ³ÿªÿ¦ÿ§ÿ¿ÿ½ÿ¸ÿ±ÿ¬ÿµÿ¶ÿ´ÿºÿ´ÿ®ÿ±ÿ©ÿ§ÿ£ÿ­ÿ¯ÿ¶ÿ«ÿ¶ÿ±ÿ¿ÿºÿÿ´ÿªÿ§ÿ®ÿ¹ÿ¶ÿ«ÿ¶ÿºÿ©ÿ®ÿ¶ÿ²ÿ²ÿÀÿ¬ÿµÿ©ÿ¦ÿ¸ÿ ÿ«ÿ§ÿ±ÿ¼ÿ½ÿ³ÿ°ÿ²ÿ±ÿ®ÿ´ÿºÿ²ÿ¬ÿ«ÿ¶ÿ©ÿÿ¯ÿ·ÿ¬ÿµÿºÿ³ÿ¾ÿ½ÿ·ÿ¬ÿ­ÿ½ÿ¿ÿ¹ÿ²ÿ­ÿ´ÿ¥ÿ»ÿ¥ÿ²ÿ¢ÿ¨ÿ¸ÿ©ÿÁÿ­ÿ°ÿ¸ÿ²ÿªÿ²ÿ°ÿ¶ÿ¾ÿ¹ÿ²ÿ²ÿ»ÿ«ÿ¯ÿ ÿ×ÿ¬ÿ»ÿ°ÿÿ¥ÿµÿ½ÿ¶ÿ¨ÿ·ÿ¼ÿÁÿÈÿÂÿºÿºÿÀÿ¼ÿÀÿ«ÿ¬ÿ´ÿ¼ÿ²ÿºÿ±ÿ­ÿºÿ¯ÿ³ÿ­ÿªÿ·ÿ½ÿ¼ÿ¹ÿµÿÁÿ½ÿÅÿÄÿ§ÿ³ÿÐÿ©ÿ·ÿ¿ÿÂÿ¸ÿ±ÿ±ÿ¯ÿ®ÿ·ÿ¹ÿµÿµÿ°ÿÀÿ¿ÿÄÿ±ÿ½ÿ³ÿ´ÿ·ÿ³ÿ¾ÿ¿ÿºÿ¶ÿ·ÿÁÿÇÿÂÿÅÿºÿµÿ§ÿ¬ÿ¸ÿºÿ·ÿºÿ¦ÿ²ÿ±ÿ¶ÿ³ÿ±ÿ¹ÿ»ÿ·ÿ¸ÿ¹ÿ°ÿ¶ÿ¼ÿºÿ²ÿ©ÿ½ÿ«ÿ±ÿ·ÿ´ÿ·ÿ¼ÿ¼ÿ¿ÿ¿ÿ°ÿ¢ÿ®ÿ»ÿ´ÿÆÿ°ÿÃÿ»ÿ³ÿ»ÿ·ÿ·ÿ¯ÿ©ÿ¯ÿ³ÿ²ÿ­ÿ¹ÿ©ÿ¥ÿÅÿ®ÿ¸ÿ³ÿ¶ÿ¶ÿ¼ÿÄÿ¹ÿ¨ÿ§ÿÿrÿjÿkÿyÿ\ÿfÿeÿsÿÿ¶ÿ³ÿ²ÿÂÿÃÿ´ÿ«ÿªÿ±ÿ¶ÿ¸ÿ±ÿ´ÿ¿ÿ³ÿ¬ÿ²ÿ¯ÿ¬ÿµÿÂÿÁÿ«ÿ¥ÿ¾ÿ¼ÿ¹ÿËÿµÿºÿ¼ÿµÿ¶ÿÆÿÎÿ¹ÿ²ÿ¸ÿ¹ÿ·ÿ°ÿ²ÿ»ÿ¼ÿÎÿ³ÿ¯ÿÄÿÁÿ®ÿÿ ÿÿÿ£ÿÿÿÿÿ¬ÿ¤ÿ¸ÿ®ÿ­ÿªÿµÿ»ÿ½ÿ¿ÿÀÿ»ÿ±ÿ©ÿ©ÿ®ÿ¦ÿ©ÿ°ÿÈÿ½ÿ¯ÿÅÿÅÿ¹ÿºÿ¸ÿµÿ´ÿ²ÿ¸ÿ»ÿ´ÿµÿµÿ±ÿ´ÿ¾ÿ¾ÿ·ÿ³ÿ¶ÿ¹ÿ¾ÿ·ÿ«ÿ±ÿ½ÿ¶ÿªÿµÿºÿ´ÿ´ÿµÿ»ÿÆÿºÿ«ÿ¸ÿ¥ÿ°ÿ´ÿªÿ«ÿ¿ÿ¸ÿ¨ÿ°ÿÀÿÄÿ°ÿ´ÿªÿ«ÿ¿ÿÿ·ÿ¬ÿ£ÿ«ÿ¹ÿ½ÿºÿÃÿ°ÿ¤ÿ°ÿ¶ÿ¯ÿ®ÿÄÿÉÿ½ÿ½ÿÇÿÂÿ·ÿ»ÿ³ÿ¹ÿÖÿÍÿÈÿÀÿÃÿÅÿ¾ÿ´ÿ°ÿ­ÿ©ÿ¹ÿ·ÿÌÿÈÿ¼ÿ¾ÿ¶ÿ³ÿ´ÿ»ÿ¾ÿ²ÿ¹ÿ³ÿ®ÿÒÿ±ÿµÿºÿ´ÿ³ÿ°ÿ·ÿÁÿ±ÿ·ÿ²ÿ½ÿ°ÿÀÿ¾ÿËÿÌÿ¿ÿ²ÿ²ÿ¼ÿÃÿÇÿ½ÿ¬ÿ¢ÿµÿµÿÅÿ½ÿ«ÿ§ÿ¬ÿ³ÿ±ÿ¬ÿ´ÿ²ÿ¹ÿ¿ÿ¸ÿ¶ÿµÿµÿ¹ÿ¶ÿ´ÿÅÿºÿÅÿ´ÿ£ÿ¬ÿ·ÿ°ÿ°ÿÄÿÆÿ¹ÿµÿ·ÿ¿ÿ¸ÿ½ÿ»ÿ¾ÿ½ÿ¼ÿÀÿ¸ÿ²ÿ¹ÿ§ÿµÿ·ÿ´ÿ§ÿ¾ÿÈÿ¬ÿ§ÿ²ÿ·ÿÍÿÀÿ¼ÿ¿ÿºÿ¹ÿ½ÿ¸ÿµÿ»ÿ³ÿ«ÿ·ÿ¾ÿ¹ÿ¿ÿÅÿÁÿ·ÿ·ÿ¾ÿ¦ÿÂÿ¬ÿµÿ¯ÿ¼ÿ·ÿ²ÿ¹ÿ·ÿ¯ÿ«ÿ¡ÿ§ÿ¸ÿºÿ¿ÿ¾ÿ¿ÿÅÿ½ÿ±ÿ·ÿ¨ÿ·ÿÁÿ¾ÿ³ÿºÿ¿ÿ¼ÿ¼ÿ»ÿÂÿ³ÿÉÿÉÿ±ÿ±ÿ¶ÿ¿ÿÂÿ­ÿ±ÿ¦ÿÆÿ·ÿ³ÿ¼ÿ»ÿ¹ÿ½ÿ¾ÿÆÿºÿÅÿÂÿ¾ÿ·ÿ¶ÿÂÿÉÿ¶ÿ¬ÿÅÿ·ÿ·ÿËÿÇÿÉÿÈÿÂÿ¼ÿµÿ»ÿÇÿ¸ÿËÿ¼ÿ¬ÿ¸ÿ¶ÿªÿ¿ÿ¶ÿ½ÿ­ÿÅÿÅÿ·ÿ¶ÿ¼ÿÅÿÑÿºÿ ÿ¸ÿºÿÁÿÂÿ¾ÿ½ÿ¾ÿ¼ÿ¸ÿ©ÿ¾ÿÅÿÀÿ¶ÿ¾ÿÃÿµÿ´ÿÒÿÄÿ¼ÿºÿÉÿÈÿ¸ÿ´ÿ»ÿªÿµÿ³ÿ¿ÿ½ÿ´ÿ±ÿºÿ»ÿ´ÿÈÿ²ÿ¾ÿÁÿºÿ¾ÿÀÿ¶ÿ³ÿ­ÿ²ÿÍÿ¿ÿ¼ÿºÿ¸ÿ¿ÿÏÿÐÿ»ÿ¬ÿ´ÿµÿ´ÿ»ÿºÿ°ÿ¸ÿÃÿ¥ÿ¼ÿ¾ÿºÿ°ÿ¯ÿ»ÿ²ÿ¯ÿ¸ÿÎÿËÿÃÿºÿ³ÿ³ÿ·ÿ¦ÿ¯ÿ¾ÿ®ÿ«ÿµÿ¾ÿ·ÿ®ÿ´ÿÅÿ±ÿ»ÿºÿºÿ¯ÿ¨ÿ±ÿ³ÿ·ÿ¬ÿ²ÿ±ÿ·ÿ²ÿ¨ÿ¨ÿ°ÿ¬ÿ±ÿ´ÿ±ÿÇÿÂÿµÿ·ÿ¾ÿ¿ÿµÿ²ÿ»ÿ±ÿ®ÿ»ÿ¾ÿ·ÿ¸ÿ³ÿ¼ÿ¹ÿµÿ¡ÿ«ÿ·ÿ¶ÿ»ÿÊÿÈÿºÿ³ÿÂÿ¸ÿ¸ÿÀÿ½ÿµÿ´ÿ»ÿ¨ÿ¯ÿ·ÿ¦ÿ«ÿ¯ÿ¨ÿÿ£ÿ­ÿÿ ÿ°ÿ«ÿ¦ÿ¦ÿ®ÿ´ÿµÿµÿ§ÿ©ÿÃÿ¿ÿ¨ÿ£ÿ«ÿ¬ÿ©ÿ©ÿµÿ®ÿ²ÿ ÿªÿ¹ÿ¶ÿ¯ÿ¬ÿ¥ÿ£ÿ¡ÿ¬ÿÿÿ¢ÿÿÿ¥ÿ¨ÿ¢ÿ¦ÿÿÿÿÿ¥ÿ¡ÿÿÿÿ¢ÿÿÿ¦ÿ¡ÿÿÿ¡ÿ¦ÿ£ÿÿ¤ÿ­ÿÿÿÿÿÿÿÿÿÿ­ÿ¡ÿ®ÿ¢ÿ§ÿ£ÿ¡ÿ¢ÿÿÿ¢ÿ³ÿ©ÿÿ±ÿ±ÿ»ÿ«ÿ¡ÿÿÿ¢ÿ§ÿÿ¥ÿ«ÿµÿ²ÿ¸ÿ¸ÿ°ÿ«ÿ©ÿ¥ÿ¨ÿ¿ÿ°ÿ¸ÿ²ÿÿÿÿÿÿ°ÿ´ÿµÿÈÿºÿ¥ÿ²ÿ³ÿªÿ´ÿ¯ÿ§ÿ«ÿ°ÿµÿ­ÿªÿ«ÿÿ¡ÿ²ÿ­ÿ±ÿ·ÿ­ÿ¦ÿ°ÿºÿªÿ¤ÿ£ÿ¬ÿ®ÿ¯ÿ®ÿ³ÿµÿ®ÿ¨ÿ¨ÿÿ¨ÿ´ÿµÿ®ÿ¢ÿ¨ÿ²ÿ¬ÿ¬ÿ·ÿ­ÿ©ÿµÿ¨ÿÿÿ«ÿ¦ÿ¯ÿ·ÿµÿ²ÿ±ÿ¯ÿ³ÿ¨ÿºÿªÿ©ÿÿÿÿ¯ÿ¹ÿ°ÿªÿ¨ÿ«ÿ®ÿ¡ÿ§ÿ²ÿ¤ÿªÿ¥ÿ¢ÿ¦ÿ¦ÿ¦ÿ«ÿ­ÿ¯ÿªÿ´ÿ¶ÿ²ÿ¯ÿ²ÿ±ÿ®ÿ ÿÿ¤ÿ®ÿ­ÿªÿÿ¶ÿ¯ÿµÿ«ÿ­ÿ³ÿ·ÿ³ÿ¦ÿ¤ÿµÿ¾ÿ¦ÿ¸ÿ¸ÿ¡ÿ´ÿ¹ÿ¼ÿ¸ÿ®ÿ«ÿ¤ÿÿªÿ¨ÿ¬ÿ¥ÿ±ÿµÿÿÿªÿ©ÿ¦ÿ³ÿÂÿ½ÿ¶ÿ¶ÿ¬ÿ¦ÿ¬ÿ«ÿ§ÿ´ÿ·ÿ²ÿ·ÿ³ÿ®ÿ¶ÿ­ÿ¡ÿ¤ÿ¤ÿ¶ÿ¦ÿÃÿÅÿ¶ÿ¸ÿ½ÿ¯ÿ«ÿ¯ÿ©ÿ¦ÿ¤ÿ®ÿ ÿ©ÿ¸ÿ©ÿ²ÿ­ÿ«ÿ«ÿ´ÿ§ÿÿÿzÿÿ¥ÿÿ¯ÿ¨ÿ¶ÿÿ¯ÿ¤ÿ¢ÿªÿ¨ÿÿ£ÿ¯ÿ¯ÿ¶ÿ¨ÿÿ¦ÿ¨ÿÿ´ÿ°ÿ§ÿ©ÿÿ ÿ²ÿ­ÿ ÿ«ÿ°ÿ­ÿ·ÿ¤ÿÿ­ÿ¨ÿ¯ÿÿÿ¬ÿªÿ©ÿ§ÿ¡ÿ¬ÿ½ÿµÿ«ÿ¹ÿ ÿµÿÉÿ¶ÿªÿ°ÿ¦ÿªÿ©ÿ ÿ¡ÿ¥ÿÿÿ«ÿ¥ÿ£ÿÿªÿ­ÿ´ÿ¯ÿ®ÿ¬ÿ·ÿ¼ÿºÿµÿ«ÿ§ÿ¤ÿ«ÿ©ÿ¨ÿ¯ÿ¨ÿ½ÿµÿ­ÿ®ÿ¿ÿ¹ÿ³ÿ½ÿ´ÿ¤ÿ¥ÿÿÿ¥ÿÿ¯ÿÉÿ´ÿ®ÿ¸ÿÄÿºÿ°ÿ¡ÿÿ¦ÿ·ÿ¶ÿ§ÿ¬ÿ«ÿ¶ÿÈÿ´ÿ·ÿºÿÿ¢ÿ¡ÿÿ¦ÿ¯ÿ·ÿ±ÿ®ÿ±ÿ²ÿ¯ÿ¬ÿ´ÿ«ÿ§ÿµÿ²ÿ ÿ¶ÿ¥ÿ°ÿ´ÿ±ÿ¨ÿÿÿ¤ÿ§ÿ¦ÿ¯ÿ¶ÿ±ÿ¥ÿÀÿÂÿÿÿÿ¢ÿ¡ÿ¾ÿÿ«ÿ¤ÿÿ ÿ¤ÿ¬ÿ¬ÿ¡ÿ­ÿ¡ÿÿÿ ÿ¤ÿ¦ÿ¥ÿ·ÿ±ÿ¨ÿ¤ÿ·ÿ¶ÿ«ÿ²ÿ¶ÿ±ÿ·ÿ·ÿ©ÿ·ÿ¹ÿ¢ÿ¨ÿ¢ÿÿÁÿ¨ÿ½ÿ«ÿ¯ÿ­ÿÿ¥ÿ®ÿ±ÿ°ÿ¬ÿ©ÿ¤ÿ¢ÿ«ÿ¡ÿ³ÿ®ÿ²ÿ¸ÿÿ²ÿ²ÿ¯ÿ¢ÿ¥ÿªÿ®ÿ´ÿ§ÿ¢ÿ®ÿ¶ÿ¸ÿ¶ÿ±ÿ®ÿ¥ÿ¬ÿªÿ°ÿ­ÿ£ÿªÿÿ¯ÿ¤ÿÿ¦ÿ¨ÿ§ÿ¥ÿ¦ÿªÿ¦ÿ¨ÿ¯ÿ ÿ¥ÿ²ÿÿ¥ÿÿÿ­ÿ¯ÿ ÿªÿ®ÿÿÿ ÿÿÿÿ¢ÿ£ÿÿ ÿÿÿªÿ±ÿÿ©ÿ®ÿ§ÿµÿÿ¯ÿ·ÿ³ÿ»ÿ®ÿ¸ÿ·ÿ©ÿªÿ°ÿ¹ÿ¼ÿ·ÿ²ÿ³ÿµÿ®ÿ¥ÿÿ§ÿªÿ·ÿ³ÿ«ÿ¿ÿ©ÿµÿ¯ÿ¬ÿ¢ÿ­ÿ¶ÿ©ÿ£ÿ©ÿ³ÿ²ÿ«ÿ­ÿ±ÿ²ÿ²ÿ´ÿ´ÿ®ÿ±ÿÿÿÿ«ÿ¶ÿËÿ§ÿ·ÿªÿ¤ÿ·ÿ¥ÿ ÿ²ÿ±ÿ³ÿ°ÿ¢ÿ£ÿ·ÿ±ÿÿ«ÿ¼ÿ¶ÿ»ÿµÿ´ÿ®ÿ¾ÿ¨ÿ¡ÿÿ¬ÿ³ÿ¢ÿªÿªÿ¶ÿ³ÿ¹ÿµÿ«ÿ¬ÿ¨ÿªÿ¯ÿªÿ±ÿ·ÿ®ÿ­ÿ©ÿ£ÿ¤ÿ«ÿ¿ÿ®ÿµÿ«ÿ©ÿ»ÿ¬ÿ ÿÿ¨ÿ¯ÿ¬ÿ£ÿ ÿ®ÿ¹ÿÀÿºÿ®ÿ®ÿ¯ÿ­ÿ©ÿ«ÿ´ÿ®ÿ¨ÿªÿ±ÿ¼ÿ³ÿ¨ÿ²ÿ­ÿ¥ÿ»ÿ´ÿ«ÿ³ÿ°ÿµÿ·ÿ¬ÿªÿ¸ÿ¹ÿ¨ÿ¨ÿµÿ±ÿ¯ÿ¸ÿ´ÿ²ÿ¶ÿÄÿ¾ÿµÿÃÿºÿ¸ÿ¸ÿÐÿ§ÿÆÿ­ÿ¶ÿÈÿ½ÿ²ÿÄÿ½ÿ·ÿ²ÿµÿ¿ÿ¹ÿ¹ÿ°ÿ¯ÿ¶ÿ³ÿ³ÿ¹ÿÁÿ³ÿ³ÿ¾ÿËÿÁÿ¹ÿÆÿ²ÿµÿ¯ÿ¹ÿÈÿ­ÿ´ÿ¬ÿ¿ÿ¹ÿ·ÿ¶ÿ¹ÿ¯ÿ°ÿ®ÿ¸ÿ¸ÿ½ÿ¾ÿ¹ÿ¹ÿ·ÿ¾ÿ½ÿ±ÿ¸ÿ±ÿ§ÿ¼ÿ¾ÿ¼ÿ¾ÿÿ¢ÿ¶ÿ­ÿ§ÿ»ÿËÿÅÿ¶ÿ­ÿµÿ¹ÿ½ÿ¯ÿ¥ÿµÿ´ÿ·ÿ±ÿµÿ°ÿ°ÿºÿ¶ÿ­ÿ­ÿ³ÿ´ÿµÿ½ÿ»ÿ°ÿ·ÿ¼ÿºÿµÿ¶ÿ·ÿ¼ÿ½ÿ¸ÿ¼ÿ¦ÿ¸ÿ¶ÿºÿ»ÿ»ÿ¶ÿ³ÿ«ÿ¢ÿ¥ÿ³ÿ¼ÿ³ÿ£ÿ«ÿ¸ÿ¼ÿ½ÿ»ÿ³ÿ¯ÿ¶ÿ¬ÿ®ÿ¾ÿµÿªÿÁÿÈÿ°ÿ¶ÿ·ÿ´ÿÃÿÄÿÁÿ«ÿÃÿ²ÿ®ÿºÿ»ÿ¸ÿ¾ÿ°ÿ¡ÿ§ÿ°ÿ½ÿºÿ²ÿ´ÿ·ÿµÿ»ÿ¹ÿ¸ÿ½ÿ¸ÿµÿ©ÿµÿ¼ÿÀÿ·ÿ­ÿ°ÿ®ÿ©ÿ«ÿ»ÿ·ÿ¾ÿÈÿÈÿ¶ÿ¶ÿ½ÿ·ÿµÿ»ÿµÿ©ÿµÿ°ÿ¯ÿÀÿ¿ÿ±ÿ­ÿ·ÿ¶ÿ±ÿ±ÿÁÿÂÿ»ÿ»ÿ³ÿ¶ÿ½ÿ¿ÿ¹ÿ®ÿ²ÿºÿªÿ«ÿ¹ÿ¼ÿ²ÿ½ÿªÿ¶ÿ¶ÿ¯ÿ¾ÿ¾ÿµÿ¸ÿªÿÿ¸ÿ³ÿªÿ£ÿµÿ©ÿ´ÿ¹ÿÇÿ¹ÿ·ÿºÿ¹ÿ¬ÿ­ÿ¹ÿ½ÿÀÿ¹ÿ°ÿ´ÿ·ÿ¶ÿµÿÀÿ¾ÿ¶ÿ¾ÿ³ÿ²ÿ±ÿ¢ÿ«ÿ¾ÿÀÿ«ÿÁÿ¹ÿ¶ÿ§ÿ­ÿ¡ÿÿ³ÿ¯ÿÁÿ¼ÿ¶ÿ¸ÿ¹ÿ­ÿ´ÿ¯ÿ®ÿ¹ÿ·ÿ¾ÿ¸ÿ³ÿ¾ÿ¼ÿºÿ¾ÿ¿ÿ¿ÿ³ÿ¥ÿ°ÿÀÿ¹ÿ´ÿ±ÿ«ÿ²ÿÇÿ¼ÿµÿ½ÿ²ÿ¯ÿ³ÿ½ÿµÿ¸ÿ´ÿ°ÿ¬ÿ­ÿÂÿÇÿ·ÿ¿ÿ»ÿ¸ÿ¤ÿ¶ÿ¥ÿ¦ÿ­ÿ¬ÿÂÿ·ÿªÿ¼ÿÇÿÄÿµÿ®ÿ³ÿ·ÿ»ÿ¥ÿÿ²ÿ¶ÿºÿ¶ÿµÿ­ÿ³ÿ¾ÿ»ÿ©ÿ¥ÿ³ÿ²ÿ»ÿ²ÿ¦ÿ²ÿ¼ÿ»ÿÇÿÁÿ¨ÿ½ÿ¬ÿ«ÿ¼ÿ¼ÿÿ»ÿ­ÿ¨ÿ¬ÿ¬ÿ«ÿ±ÿÀÿ¸ÿ»ÿºÿ§ÿ³ÿ±ÿ±ÿ«ÿ²ÿ³ÿ¯ÿ¶ÿ¸ÿµÿ´ÿ»ÿ¾ÿ·ÿ´ÿ¶ÿºÿ¸ÿ©ÿªÿ­ÿµÿ»ÿ´ÿªÿ°ÿºÿ¶ÿ¼ÿµÿÃÿ´ÿµÿ³ÿÁÿ³ÿµÿ¡ÿ­ÿ³ÿ±ÿ²ÿµÿ­ÿ®ÿ·ÿ¾ÿÅÿ»ÿ·ÿºÿ®ÿªÿ«ÿ²ÿ·ÿ»ÿ¼ÿ¹ÿµÿ³ÿ¶ÿ¸ÿµÿ±ÿµÿ¼ÿÀÿ¿ÿºÿ·ÿ¯ÿ­ÿ¾ÿÇÿ¾ÿÁÿ·ÿ­ÿ®ÿ»ÿ´ÿ«ÿ°ÿ¯ÿ¿ÿ·ÿ·ÿ¸ÿ±ÿ¿ÿ¬ÿµÿÂÿªÿ¬ÿ²ÿ°ÿ©ÿ¬ÿ¬ÿ­ÿµÿ¸ÿµÿ«ÿ¶ÿ¸ÿµÿµÿªÿ¬ÿ¾ÿÁÿ´ÿªÿ¬ÿ²ÿ·ÿ¸ÿ®ÿ³ÿµÿ£ÿ«ÿ´ÿ·ÿºÿ»ÿÁÿ®ÿ°ÿ¸ÿ¯ÿ·ÿ®ÿ±ÿ´ÿ¾ÿ©ÿ´ÿ·ÿ«ÿ¬ÿ²ÿ«ÿ¯ÿÉÿ¾ÿ¯ÿ±ÿ°ÿ³ÿ¸ÿ¾ÿÁÿºÿ²ÿ³ÿ²ÿ¸ÿµÿ´ÿºÿ¿ÿ¾ÿ¶ÿµÿ±ÿ±ÿ¿ÿ½ÿ¹ÿ±ÿ®ÿ£ÿ¨ÿ´ÿ®ÿºÿ½ÿÈÿ»ÿ½ÿ»ÿ¹ÿ´ÿÀÿªÿ´ÿ­ÿ±ÿªÿªÿ±ÿ¯ÿ¶ÿ¯ÿ´ÿ½ÿ·ÿ¯ÿ­ÿ´ÿ¯ÿµÿ®ÿ±ÿ¯ÿ¨ÿ¬ÿ³ÿ´ÿ¼ÿ¿ÿ¹ÿ·ÿ±ÿ®ÿ­ÿ»ÿÂÿ­ÿ°ÿ¸ÿ¿ÿ¹ÿ°ÿ«ÿ°ÿ°ÿ²ÿµÿµÿ·ÿ¸ÿ«ÿ£ÿ­ÿªÿ·ÿ·ÿ¿ÿÃÿ¶ÿ²ÿºÿ±ÿµÿ°ÿ³ÿ»ÿ¼ÿµÿ¾ÿµÿ¾ÿÉÿ¶ÿ³ÿµÿ±ÿ¾ÿÁÿ¹ÿÀÿÃÿ¹ÿ¹ÿ»ÿ½ÿ½ÿ¶ÿ´ÿ´ÿ·ÿ³ÿ¹ÿ¹ÿ­ÿ¯ÿºÿ¸ÿ´ÿ«ÿ½ÿ½ÿ¾ÿ·ÿºÿ¶ÿ·ÿ»ÿÿÄÿ¼ÿËÿºÿºÿ¯ÿ¯ÿªÿÈÿ®ÿ­ÿ¹ÿ½ÿ¸ÿ¶ÿ³ÿ¶ÿ´ÿ³ÿ¶ÿ³ÿ·ÿÀÿ½ÿ¶ÿ²ÿ¯ÿ³ÿ´ÿ¶ÿ²ÿ¦ÿ¸ÿÄÿ¼ÿ·ÿ¸ÿ¹ÿ³ÿ¶ÿ½ÿ¶ÿ¿ÿ¨ÿ«ÿÿ¬ÿ´ÿ²ÿ ÿµÿ·ÿÊÿ¯ÿ°ÿ¿ÿÊÿÇÿ»ÿÆÿ»ÿÄÿ¼ÿ»ÿÀÿ¿ÿ´ÿ³ÿ³ÿ³ÿ»ÿ¾ÿ¾ÿ·ÿ³ÿ´ÿ³ÿ±ÿ¬ÿ³ÿ¸ÿ¿ÿ´ÿ°ÿ³ÿªÿ²ÿ·ÿ­ÿ¹ÿ·ÿ¾ÿ´ÿ¼ÿ¥ÿÂÿ·ÿ±ÿ»ÿ»ÿÄÿ¼ÿ½ÿºÿºÿ¼ÿ»ÿ»ÿÅÿ²ÿ¸ÿÃÿºÿ°ÿ²ÿ±ÿ»ÿÁÿ¾ÿÆÿÅÿ³ÿ´ÿ»ÿ¸ÿ¹ÿ°ÿ«ÿ ÿ­ÿ²ÿ°ÿ¬ÿµÿµÿ´ÿ¨ÿµÿ³ÿ»ÿ¬ÿ¹ÿµÿµÿ³ÿ¨ÿ¼ÿ¬ÿ¿ÿ³ÿ¯ÿ¬ÿ½ÿºÿ©ÿ°ÿ²ÿ²ÿ´ÿºÿÂÿ»ÿºÿ¸ÿ²ÿ½ÿ½ÿµÿ¾ÿ¾ÿÂÿÁÿÂÿ´ÿ­ÿ®ÿ¹ÿ©ÿµÿÿ­ÿ¹ÿ¾ÿÄÿ¶ÿÀÿ¸ÿ¶ÿÀÿ°ÿ©ÿÀÿ·ÿ½ÿ¼ÿ´ÿ»ÿÆÿÃÿ´ÿ²ÿµÿ°ÿµÿ²ÿ·ÿÀÿ«ÿ°ÿÏÿÐÿÀÿµÿ¾ÿ»ÿ¼ÿ¼ÿÁÿ³ÿ¨ÿ¾ÿ£ÿ·ÿ¶ÿ­ÿ§ÿÁÿÀÿ¸ÿÆÿÃÿ¶ÿ°ÿÄÿ´ÿ®ÿ¹ÿ¾ÿÄÿµÿ¯ÿ¶ÿ¸ÿºÿºÿ¸ÿ´ÿ®ÿ°ÿ·ÿÃÿ½ÿÆÿ´ÿ²ÿ¬ÿ²ÿ»ÿ¹ÿÂÿ§ÿ¼ÿ¹ÿ©ÿ±ÿËÿ½ÿ¹ÿ­ÿ¾ÿ´ÿ³ÿ¬ÿ¶ÿ»ÿ¹ÿ»ÿÁÿÂÿ¾ÿÅÿÀÿºÿÂÿ»ÿ½ÿ»ÿµÿ½ÿÀÿ¾ÿ¶ÿ¼ÿ¾ÿ°ÿ«ÿ·ÿÃÿªÿÌÿ¨ÿ²ÿÿ¥ÿÄÿÂÿÂÿÉÿËÿÆÿÅÿ¼ÿÅÿ¿ÿ¶ÿ¾ÿÂÿÈÿÆÿÀÿºÿ²ÿ»ÿ¼ÿÊÿµÿÂÿµÿºÿÁÿ·ÿ°ÿµÿµÿºÿ¹ÿ¶ÿÉÿÀÿ¶ÿ½ÿ·ÿ¯ÿ»ÿ¶ÿ±ÿ±ÿ®ÿ·ÿ½ÿ°ÿ®ÿÁÿ½ÿ°ÿ·ÿ¸ÿ¹ÿ·ÿÂÿ«ÿÆÿ½ÿÿµÿ¸ÿ¶ÿ´ÿ®ÿ¢ÿ´ÿ¨ÿ°ÿ·ÿ¸ÿ¶ÿ³ÿ²ÿ¸ÿ¿ÿ¼ÿµÿ¬ÿ«ÿÂÿ»ÿ±ÿ»ÿÀÿ³ÿ²ÿ´ÿÃÿ¾ÿÁÿ©ÿ¹ÿ®ÿ¬ÿ³ÿ¬ÿ·ÿÂÿÁÿ½ÿ¶ÿ°ÿ²ÿ³ÿ´ÿ¿ÿÃÿ»ÿ·ÿ¯ÿ²ÿ¼ÿÇÿ¿ÿÌÿ¹ÿÁÿÇÿ³ÿ©ÿ¹ÿÆÿ¸ÿªÿ´ÿ¼ÿÁÿ¤ÿµÿ¹ÿ°ÿ´ÿ³ÿ¯ÿ·ÿÁÿ¹ÿ¬ÿ±ÿÇÿ¿ÿ±ÿ¯ÿ³ÿ»ÿÀÿ¼ÿ´ÿ¢ÿ­ÿÀÿÅÿ¹ÿ¼ÿ³ÿªÿ±ÿÀÿ¹ÿ³ÿ¹ÿ¶ÿ°ÿ­ÿ©ÿºÿÀÿ·ÿÆÿ½ÿ®ÿ³ÿµÿ°ÿÃÿ¼ÿÁÿ²ÿ±ÿ¨ÿ«ÿ®ÿ´ÿ¸ÿ¹ÿºÿµÿ¥ÿ¤ÿ³ÿ²ÿ¶ÿ¸ÿ¢ÿ§ÿ­ÿ±ÿ¸ÿ¬ÿºÿ¤ÿµÿ©ÿ»ÿ¿ÿ±ÿ¼ÿµÿÂÿÈÿ»ÿ´ÿ²ÿ¶ÿ¿ÿ¶ÿªÿ¯ÿ§ÿ§ÿ£ÿªÿ£ÿ­ÿ«ÿ²ÿ ÿ¿ÿÀÿ¯ÿµÿªÿ©ÿªÿªÿ®ÿ¹ÿ·ÿ¯ÿ²ÿ¦ÿ«ÿÂÿ·ÿºÿµÿÉÿ³ÿ ÿÿ¯ÿºÿ±ÿ¯ÿ³ÿ³ÿ³ÿ±ÿ°ÿ¯ÿ±ÿ¶ÿµÿ·ÿ´ÿ¹ÿºÿ¡ÿ ÿ£ÿ¬ÿ¹ÿ¸ÿÃÿ°ÿ±ÿ¤ÿ¸ÿ¶ÿ­ÿ¥ÿÿ«ÿ³ÿ­ÿÀÿ¿ÿ¶ÿ²ÿ®ÿ¸ÿ«ÿ°ÿ¡ÿÀÿ§ÿ§ÿ­ÿ§ÿ¥ÿ°ÿ²ÿ¯ÿ·ÿµÿ¨ÿ¬ÿ²ÿ¹ÿ°ÿÿ¿ÿ«ÿ°ÿ°ÿ±ÿ¨ÿ©ÿ½ÿ´ÿ¹ÿ·ÿ¸ÿ¹ÿ²ÿ¬ÿ°ÿ¸ÿ¿ÿ¼ÿ½ÿ´ÿ¯ÿªÿÁÿ²ÿ°ÿ²ÿ«ÿ¶ÿ­ÿ»ÿ·ÿ¯ÿ½ÿÁÿ¸ÿ¼ÿ»ÿÂÿ¾ÿ¹ÿ´ÿ¾ÿ³ÿÄÿ­ÿµÿ¤ÿÿ«ÿµÿÁÿ³ÿ¼ÿÎÿÆÿÃÿ¸ÿ©ÿ¾ÿ¹ÿ½ÿÁÿ¿ÿ´ÿ¯ÿ¸ÿ¸ÿ³ÿ¶ÿ·ÿ»ÿÀÿÃÿÀÿ»ÿ´ÿ¤ÿ¬ÿ¼ÿ·ÿÂÿ°ÿ³ÿºÿ«ÿ®ÿ¬ÿºÿ¿ÿ¾ÿ¾ÿÁÿÁÿ¼ÿ»ÿ±ÿ¸ÿÄÿÎÿ¸ÿ¤ÿ·ÿ¨ÿ©ÿ½ÿ½ÿÁÿÈÿÄÿ·ÿ¶ÿ¶ÿ¦ÿ¬ÿ¢ÿ°ÿÁÿ±ÿ½ÿ´ÿ­ÿ²ÿ¯ÿºÿ´ÿ°ÿ¼ÿÀÿ·ÿ²ÿ®ÿ«ÿ³ÿ¾ÿ®ÿ°ÿ»ÿ¯ÿ¢ÿÿ¢ÿ¡ÿÿÿaÿ_ÿfÿ]ÿaÿmÿfÿeÿxÿ¡ÿ¬ÿ¥ÿ§ÿºÿÀÿ¾ÿ³ÿ¦ÿ­ÿ»ÿ´ÿ²ÿ±ÿÀÿÊÿµÿ¶ÿ«ÿ»ÿÀÿ°ÿ·ÿÁÿ·ÿ¸ÿÃÿÂÿ»ÿ»ÿµÿ¹ÿ´ÿÀÿÉÿËÿ³ÿ¯ÿ¹ÿºÿ¯ÿ©ÿ²ÿ¶ÿ¼ÿµÿªÿÁÿ¬ÿµÿ¦ÿ¶ÿ¤ÿÿÿ¡ÿÿÿÿÿ¬ÿ¸ÿ±ÿ¸ÿ§ÿ«ÿÄÿÀÿÀÿ½ÿµÿ·ÿ¸ÿ¶ÿ«ÿ¬ÿ©ÿÁÿ¾ÿ·ÿ¼ÿ»ÿ¾ÿ¿ÿ½ÿ¸ÿ¯ÿ©ÿ°ÿ­ÿ·ÿÀÿ­ÿ­ÿ¶ÿ·ÿ¼ÿ¾ÿ¹ÿ²ÿ±ÿ´ÿ±ÿ®ÿÄÿ¿ÿÊÿ¦ÿ­ÿ¯ÿ¸ÿ±ÿÁÿ»ÿ¬ÿ´ÿ±ÿ«ÿ¡ÿ¸ÿ¯ÿ®ÿ°ÿ·ÿ³ÿÃÿ´ÿ§ÿ©ÿ¦ÿµÿÁÿ»ÿ±ÿ²ÿÌÿ¾ÿÈÿ½ÿÀÿ¿ÿÂÿÄÿ½ÿ»ÿ²ÿ¯ÿªÿµÿ®ÿ©ÿ·ÿºÿµÿ»ÿ¼ÿ´ÿ·ÿ¸ÿÄÿ»ÿÆÿËÿµÿ­ÿÿ®ÿ¹ÿµÿ³ÿ±ÿ¯ÿÁÿ°ÿÌÿºÿ»ÿ¹ÿ¼ÿ»ÿµÿ³ÿ·ÿºÿ¶ÿÀÿÂÿ¿ÿ°ÿ³ÿ³ÿ»ÿ°ÿªÿ±ÿ­ÿ©ÿ·ÿ¦ÿ¹ÿµÿ¿ÿ¾ÿÂÿ·ÿ¯ÿ¬ÿ´ÿÃÿºÿ²ÿÉÿ§ÿ¶ÿµÿ¶ÿÂÿÉÿÀÿ´ÿ¹ÿÁÿ¨ÿ±ÿ½ÿ´ÿ¶ÿ¼ÿ¶ÿ²ÿ´ÿµÿ³ÿ´ÿ¸ÿ´ÿÁÿÄÿ²ÿ¥ÿ¦ÿ±ÿ³ÿ¶ÿ½ÿ¿ÿÀÿÃÿ§ÿ¹ÿ²ÿ¶ÿ²ÿºÿ¼ÿ»ÿ¾ÿ·ÿÁÿ¸ÿ²ÿ®ÿ½ÿºÿÂÿÍÿÆÿ»ÿ¼ÿ¸ÿ©ÿÀÿ³ÿ¼ÿÀÿµÿ»ÿ»ÿ¹ÿ»ÿ³ÿ¶ÿÈÿ²ÿÀÿ¹ÿ½ÿ»ÿ½ÿÁÿ¾ÿºÿ´ÿ´ÿ±ÿ¨ÿ¤ÿ³ÿ¶ÿÃÿÀÿ°ÿ¹ÿ°ÿ­ÿ°ÿÁÿÄÿÆÿ¿ÿÁÿÄÿ¹ÿªÿ«ÿ¾ÿ±ÿ»ÿ°ÿ·ÿÀÿÀÿºÿ¶ÿ¼ÿÀÿ­ÿÊÿËÿ¿ÿÀÿÅÿÃÿ»ÿµÿ´ÿ·ÿ³ÿ¦ÿ°ÿ·ÿ´ÿ»ÿ¿ÿ¼ÿÀÿÁÿÁÿÁÿ¹ÿ¸ÿºÿÇÿÊÿÀÿ½ÿºÿÁÿ¸ÿÏÿÌÿ¹ÿ·ÿÊÿÒÿÄÿ»ÿ±ÿµÿÃÿºÿ°ÿ¼ÿ¹ÿ¶ÿÅÿ±ÿ³ÿÌÿÂÿËÿ¿ÿ°ÿ¯ÿ·ÿ¼ÿ¶ÿ±ÿ°ÿºÿÀÿ»ÿºÿ¾ÿ»ÿ±ÿ­ÿ«ÿÇÿ½ÿ³ÿ«ÿ²ÿ»ÿµÿ¬ÿ»ÿÇÿ¨ÿ¹ÿÍÿÊÿ¿ÿ¾ÿºÿªÿÂÿ£ÿµÿÁÿ¸ÿ¸ÿ¹ÿ²ÿ¸ÿ»ÿ»ÿ­ÿ¸ÿ¾ÿ¼ÿ²ÿ²ÿ»ÿ¶ÿµÿÄÿÇÿºÿ±ÿµÿ»ÿ»ÿºÿ¶ÿ¨ÿ®ÿ¨ÿ®ÿµÿ¶ÿºÿ¿ÿÄÿµÿ¾ÿÈÿ½ÿ®ÿ§ÿ«ÿ¸ÿ½ÿÁÿ¹ÿ»ÿ·ÿ´ÿ±ÿ«ÿ©ÿÿºÿ»ÿ´ÿ·ÿ¸ÿ½ÿÈÿºÿÁÿ´ÿ©ÿ¬ÿ²ÿ´ÿµÿ²ÿ²ÿ·ÿ©ÿ¯ÿ¸ÿ¬ÿ­ÿ³ÿ­ÿ­ÿºÿ¬ÿ¹ÿ¾ÿ¹ÿºÿ¬ÿÿ¥ÿºÿ¼ÿµÿ¤ÿ¸ÿµÿ¼ÿÅÿ½ÿ®ÿµÿ½ÿ±ÿ±ÿ§ÿ¥ÿ¥ÿ³ÿ¼ÿ³ÿ´ÿ¹ÿ¯ÿ³ÿ¨ÿ§ÿ¦ÿ´ÿºÿ¯ÿµÿºÿ¸ÿºÿ¿ÿ¼ÿ¸ÿ¯ÿ±ÿ»ÿ¡ÿ¨ÿªÿ£ÿ£ÿ¥ÿ¥ÿªÿ¬ÿ­ÿ¶ÿ±ÿÿ¡ÿ·ÿ¹ÿ§ÿÿ¯ÿÀÿ«ÿ´ÿªÿÿÿÿ¤ÿ¥ÿ­ÿ²ÿ¯ÿ´ÿ¤ÿ ÿ¬ÿ§ÿÿ ÿÿÿ«ÿ¬ÿ¦ÿ±ÿ«ÿÿÿÿ¦ÿ¨ÿ£ÿ¡ÿÿÿÿ¥ÿ£ÿÿ ÿÿ¡ÿ±ÿ¶ÿ¬ÿ£ÿÿ¤ÿÿÿÿÿÿÿÿÿ ÿÿ¥ÿÿ¨ÿ¢ÿÿ ÿÿ¢ÿ´ÿ±ÿÿÿ¨ÿ§ÿ¯ÿ®ÿ¢ÿÿÿ£ÿ«ÿÿÿ¥ÿ°ÿ¦ÿ°ÿ®ÿ¯ÿ±ÿ¯ÿ«ÿ¯ÿÃÿ«ÿ«ÿ£ÿ¥ÿ·ÿ°ÿ§ÿ¡ÿÿ§ÿ±ÿ«ÿ¤ÿ­ÿ©ÿºÿ½ÿ½ÿ²ÿ§ÿ¬ÿ´ÿ®ÿÿ°ÿºÿ¤ÿ¿ÿ©ÿºÿÄÿ»ÿµÿªÿ¨ÿ¡ÿ´ÿ¤ÿÿÿ¡ÿ­ÿ°ÿ¯ÿ«ÿ¦ÿ§ÿ¦ÿ¢ÿ¯ÿ¸ÿ«ÿ¦ÿ²ÿ£ÿÿÿ¡ÿ¨ÿÿ¥ÿÿÿ¶ÿÿ¡ÿ¨ÿ³ÿ´ÿ®ÿ®ÿ¬ÿ¬ÿ§ÿ¢ÿ³ÿ¨ÿ®ÿ¢ÿ¡ÿ¡ÿ¯ÿºÿ°ÿ­ÿ¯ÿ¦ÿ±ÿÿªÿ¹ÿ«ÿ²ÿ§ÿÿ¢ÿ®ÿ±ÿµÿ²ÿ´ÿ¯ÿ¬ÿ¢ÿ¨ÿ¬ÿ³ÿµÿµÿ²ÿ©ÿªÿ°ÿ¥ÿ¯ÿµÿ©ÿ¯ÿ¬ÿ©ÿ¢ÿªÿ«ÿ§ÿ¨ÿ¥ÿ»ÿ¹ÿ±ÿ»ÿ¹ÿ§ÿ¨ÿ¹ÿ²ÿªÿ§ÿ³ÿÃÿ²ÿ¬ÿ¬ÿ£ÿ²ÿ¢ÿªÿÿÿ¦ÿ¯ÿ­ÿ¨ÿ­ÿ·ÿ¸ÿ¾ÿ¾ÿ±ÿ­ÿ²ÿ¨ÿ©ÿ¥ÿ«ÿ«ÿªÿ¶ÿ¹ÿ´ÿ°ÿºÿ£ÿ·ÿªÿ¼ÿ»ÿºÿ·ÿµÿ¬ÿ¦ÿ¯ÿ³ÿ­ÿ©ÿ¢ÿ¤ÿªÿ¸ÿµÿªÿÿ£ÿ¬ÿ³ÿ¬ÿ¥ÿ¬ÿÿÿ¢ÿªÿ¬ÿ¼ÿÇÿ­ÿ¯ÿ®ÿ§ÿ®ÿ¯ÿ¦ÿ¤ÿ¨ÿ¬ÿ«ÿ°ÿÿ£ÿÿ¥ÿ±ÿ¢ÿ¬ÿ¸ÿµÿ±ÿ³ÿµÿ±ÿ©ÿ²ÿ¾ÿ£ÿ©ÿ¦ÿ«ÿ¨ÿ°ÿ¨ÿÿ¤ÿ«ÿ«ÿ¥ÿÿ¦ÿ±ÿ¸ÿ°ÿ©ÿ¦ÿ°ÿÊÿ¬ÿ¯ÿ¸ÿ©ÿ¦ÿ©ÿ§ÿ£ÿ ÿ§ÿÿ¬ÿ¶ÿ¨ÿ¤ÿ«ÿ¤ÿ¶ÿ°ÿ¯ÿ­ÿ¹ÿ¾ÿ¶ÿ¹ÿÀÿ³ÿÿ°ÿÃÿ«ÿ´ÿ¬ÿ¶ÿ±ÿ©ÿ¾ÿ¼ÿ°ÿµÿ³ÿªÿ°ÿ¯ÿÿªÿ®ÿÿÿ¶ÿ¬ÿ¤ÿªÿ¶ÿ®ÿ´ÿ­ÿÿ£ÿµÿ·ÿ¶ÿ¸ÿµÿ«ÿÑÿ¿ÿÆÿ ÿ¡ÿÈÿÿÿ£ÿ§ÿ¦ÿ¬ÿªÿ¥ÿ¬ÿ«ÿ¤ÿ»ÿ»ÿ¶ÿ´ÿ²ÿªÿ»ÿ§ÿ¬ÿ¬ÿ¨ÿ¤ÿ©ÿ«ÿ²ÿ±ÿ¨ÿ°ÿ¡ÿ£ÿ´ÿ¡ÿ±ÿ¢ÿÿ£ÿ ÿÿ­ÿ¯ÿ«ÿ¬ÿ£ÿ ÿ§ÿ²ÿ¶ÿ£ÿ«ÿÿÿÿ ÿ ÿ ÿ¸ÿ·ÿ¸ÿ§ÿ¥ÿ­ÿ¥ÿ¥ÿ«ÿ¢ÿ¤ÿ©ÿ¢ÿ®ÿ°ÿ®ÿ£ÿ³ÿ¨ÿµÿ¶ÿ§ÿÀÿ°ÿ§ÿ¨ÿ ÿÿÿ¨ÿ®ÿ¬ÿ¡ÿÿ¥ÿ¯ÿ¨ÿ±ÿ¼ÿ´ÿ«ÿ´ÿµÿÀÿ°ÿÇÿ±ÿ·ÿ¼ÿÁÿÂÿÀÿ¸ÿµÿºÿ­ÿ§ÿ§ÿ³ÿÿ±ÿ¶ÿ®ÿ¥ÿ§ÿ¢ÿ¦ÿ¥ÿ¤ÿ¡ÿÿ¦ÿ®ÿ­ÿ§ÿ©ÿ®ÿ£ÿÿÿ¢ÿÿÿÿÿÿ§ÿÿ¯ÿ©ÿ ÿÿÿÿÿ£ÿ¨ÿÿÿÿ ÿ¤ÿ¡ÿ¤ÿ¦ÿ³ÿ³ÿ¦ÿ³ÿµÿ³ÿÀÿ¤ÿ²ÿ±ÿ¯ÿ¬ÿ°ÿ¹ÿ¯ÿ¸ÿÄÿµÿ©ÿ´ÿ½ÿ¹ÿ³ÿªÿµÿ°ÿ·ÿ»ÿÊÿ¶ÿ®ÿ¶ÿ­ÿ¤ÿÿ­ÿ·ÿªÿ«ÿµÿ¶ÿ²ÿ¬ÿ¯ÿ¶ÿ´ÿ³ÿºÿ³ÿ°ÿ©ÿÿÿ²ÿ³ÿ­ÿ´ÿÿ­ÿ¼ÿ±ÿºÿ®ÿÿ©ÿ±ÿ«ÿ­ÿ±ÿ¯ÿ¶ÿ»ÿ·ÿ¸ÿ¬ÿ®ÿ´ÿ»ÿ¯ÿÄÿ¹ÿ²ÿ ÿªÿ´ÿ»ÿ§ÿ®ÿ¹ÿ±ÿªÿ¸ÿ­ÿ¦ÿµÿ¹ÿ°ÿ¯ÿ²ÿµÿ¸ÿ¯ÿ¥ÿ¨ÿÿ®ÿÿÂÿ´ÿÿ«ÿ²ÿÄÿ¨ÿ·ÿ¥ÿ·ÿ¾ÿ®ÿ®ÿ³ÿ©ÿ¬ÿµÿ³ÿ±ÿ¸ÿ¶ÿ¨ÿ«ÿ­ÿ¥ÿ³ÿªÿªÿ©ÿ­ÿ´ÿ¢ÿ¾ÿ®ÿÿ·ÿ³ÿ²ÿ°ÿ±ÿµÿ°ÿ±ÿ½ÿ·ÿºÿµÿ¥ÿªÿ¸ÿ¾ÿºÿ±ÿ«ÿ¹ÿ¿ÿÇÿ»ÿ´ÿ´ÿÿ²ÿ¤ÿ§ÿ¾ÿ¦ÿµÿÂÿºÿ®ÿ·ÿÂÿ¶ÿ²ÿ°ÿºÿ²ÿ­ÿ¸ÿ»ÿ¹ÿ±ÿ¬ÿ·ÿ¸ÿ­ÿ¨ÿ¾ÿÈÿÄÿ¶ÿ³ÿ¸ÿ®ÿ­ÿ¹ÿÄÿ²ÿ¬ÿ¬ÿ½ÿ¸ÿ«ÿµÿ¶ÿ¹ÿ·ÿ§ÿ®ÿ³ÿ±ÿ³ÿºÿºÿ©ÿÿ­ÿÁÿ¾ÿ¹ÿ·ÿÀÿ¸ÿ¹ÿ±ÿ±ÿ±ÿ°ÿ²ÿÂÿ®ÿ´ÿÂÿ¹ÿ±ÿ¹ÿ»ÿÀÿ±ÿ±ÿ¹ÿ¼ÿµÿ­ÿ¶ÿ±ÿ¬ÿ³ÿ¯ÿ©ÿ­ÿ¶ÿ¶ÿ·ÿÀÿ¾ÿ¶ÿ»ÿµÿ¹ÿ¼ÿ¶ÿ³ÿÀÿ·ÿ¶ÿ¥ÿ«ÿ¸ÿ´ÿ¸ÿ´ÿ·ÿ·ÿ»ÿºÿ©ÿ­ÿ¹ÿ¿ÿ¿ÿ·ÿ²ÿ±ÿ±ÿ¹ÿ¼ÿ¹ÿ¸ÿ°ÿ¬ÿ«ÿ¨ÿ¸ÿ³ÿÂÿ²ÿ¬ÿ­ÿ±ÿ³ÿ­ÿÄÿ¹ÿÀÿ¦ÿ«ÿ¸ÿ«ÿ´ÿ®ÿ¹ÿ´ÿ­ÿ´ÿ­ÿµÿ½ÿ¶ÿ±ÿ²ÿ¹ÿ»ÿ¸ÿ³ÿ°ÿ¹ÿ¸ÿ®ÿºÿÀÿÁÿ½ÿµÿ¶ÿ±ÿ§ÿ¬ÿ¿ÿ·ÿ´ÿ¿ÿÁÿ»ÿ°ÿµÿ±ÿ¶ÿÆÿºÿ²ÿ²ÿ«ÿ¬ÿ»ÿ«ÿµÿ±ÿ¹ÿÀÿ²ÿ´ÿ¸ÿºÿ½ÿ»ÿ²ÿ±ÿÃÿÂÿ´ÿ½ÿËÿÎÿÆÿ¶ÿ¼ÿ£ÿÿ¨ÿ±ÿ¬ÿÇÿ²ÿ®ÿ»ÿªÿ´ÿ±ÿ¹ÿ±ÿ°ÿ¦ÿÿ¦ÿ§ÿ­ÿ¶ÿ¸ÿ¶ÿ¸ÿ¸ÿµÿµÿ¹ÿ¬ÿªÿ¾ÿ¿ÿ´ÿ¶ÿ¸ÿµÿ¹ÿÉÿÆÿ²ÿºÿµÿ¸ÿ©ÿÿµÿ½ÿ»ÿ³ÿ¼ÿ¦ÿÀÿÿ®ÿ¦ÿÿ´ÿ®ÿ¾ÿ¹ÿÁÿ²ÿ³ÿ³ÿ¯ÿµÿ£ÿ´ÿ¶ÿ¼ÿ¾ÿ¸ÿ³ÿ­ÿ³ÿºÿ±ÿ¼ÿÃÿ²ÿ³ÿ»ÿÂÿ¿ÿµÿµÿ½ÿ¶ÿ¾ÿ¼ÿ¯ÿ­ÿ«ÿ©ÿµÿ¤ÿ¿ÿÂÿ»ÿ»ÿÇÿ¿ÿÃÿ­ÿÈÿ¶ÿ½ÿ¾ÿ¬ÿªÿÀÿ·ÿ¸ÿ»ÿ³ÿªÿ²ÿ»ÿÃÿ¿ÿ³ÿ½ÿÃÿÀÿºÿ·ÿºÿ¸ÿ¸ÿ´ÿ±ÿ¨ÿ¦ÿ§ÿ©ÿ®ÿ¯ÿºÿ°ÿ³ÿ§ÿ©ÿ½ÿµÿ¦ÿ³ÿºÿ£ÿ¹ÿ³ÿ®ÿ¾ÿ¼ÿÿ°ÿ¶ÿ¶ÿ¶ÿÅÿ¾ÿ·ÿÀÿ»ÿµÿ¸ÿ²ÿ±ÿ±ÿ³ÿ«ÿ®ÿ¾ÿ¸ÿ¶ÿ»ÿ·ÿ·ÿºÿ½ÿ¼ÿºÿ¼ÿ¸ÿ±ÿªÿ¯ÿ±ÿ´ÿµÿºÿ·ÿ¼ÿ´ÿ°ÿ¸ÿ½ÿ¦ÿ½ÿ·ÿ©ÿ·ÿµÿ£ÿÿ­ÿ³ÿ½ÿ§ÿ¯ÿ¬ÿ®ÿ·ÿµÿ½ÿ¼ÿÃÿÁÿ²ÿ°ÿ´ÿ´ÿ¼ÿÂÿ¾ÿ·ÿ·ÿ¹ÿ·ÿ³ÿ¬ÿ¬ÿ¸ÿ½ÿºÿ¼ÿ»ÿ¹ÿ»ÿ²ÿ¸ÿÂÿ¼ÿÃÿµÿªÿ¼ÿ»ÿ·ÿ¤ÿºÿ©ÿ«ÿ¸ÿ¾ÿ¯ÿ°ÿÃÿ¯ÿ¼ÿ·ÿ¹ÿ¼ÿ¸ÿ¶ÿ¨ÿ²ÿ­ÿ±ÿ­ÿ±ÿ¯ÿ®ÿ²ÿ¯ÿ¹ÿÂÿ¸ÿ¶ÿÂÿ¼ÿ­ÿ³ÿ»ÿµÿ°ÿ¬ÿ¥ÿ¬ÿ°ÿ©ÿ¯ÿ³ÿ¨ÿ±ÿÁÿÆÿ°ÿ¼ÿÇÿ§ÿ²ÿ´ÿ»ÿÈÿ²ÿ¼ÿËÿµÿ¨ÿ«ÿ³ÿ´ÿÂÿÁÿ½ÿªÿ³ÿ²ÿ»ÿ¼ÿ»ÿ¶ÿ¶ÿµÿ«ÿ³ÿ¸ÿ¼ÿ¾ÿºÿÀÿ¿ÿµÿ·ÿµÿ¯ÿ¹ÿ¿ÿµÿµÿ¯ÿ©ÿªÿ³ÿ·ÿ´ÿ±ÿ¯ÿÁÿ½ÿ³ÿªÿ¯ÿ¼ÿªÿ´ÿºÿ°ÿ°ÿ±ÿºÿ²ÿ¹ÿÿ´ÿÁÿ¬ÿ¶ÿ®ÿµÿµÿ»ÿ»ÿÅÿ´ÿ«ÿ¥ÿ²ÿ¯ÿµÿ¼ÿ¸ÿ¸ÿ½ÿ½ÿ¹ÿ¿ÿ¿ÿ®ÿ¨ÿ³ÿ¾ÿºÿ²ÿªÿ·ÿ´ÿ·ÿºÿ¶ÿµÿµÿ¯ÿ¤ÿ­ÿ°ÿ¼ÿ¬ÿ½ÿ¿ÿ·ÿÁÿ»ÿ¨ÿ½ÿ±ÿ©ÿÅÿÁÿ²ÿ½ÿ°ÿªÿÀÿ·ÿ­ÿ«ÿµÿ½ÿ»ÿ½ÿ¿ÿÆÿ·ÿ¨ÿªÿ²ÿºÿºÿ»ÿ¼ÿ³ÿ¯ÿ´ÿ³ÿ­ÿ¨ÿ°ÿ¶ÿ³ÿ¶ÿÀÿ¿ÿÂÿ¹ÿ®ÿ²ÿ­ÿ·ÿ¤ÿ¯ÿÈÿÃÿÃÿ¯ÿ³ÿ´ÿ³ÿ¹ÿ´ÿ±ÿ¹ÿ¹ÿ«ÿ·ÿ®ÿ°ÿ¸ÿµÿ¶ÿºÿ®ÿ¨ÿ°ÿ°ÿ®ÿ±ÿ°ÿ®ÿ´ÿºÿ·ÿ³ÿ·ÿÇÿ¿ÿÁÿÓÿ¾ÿµÿ¹ÿ²ÿ»ÿ¤ÿ£ÿÿ¸ÿÄÿÙÿ¨ÿ£ÿ»ÿ­ÿ¸ÿÿ³ÿµÿ«ÿ©ÿ»ÿÈÿ°ÿÂÿÀÿ¨ÿ¯ÿ«ÿ§ÿªÿ¶ÿ³ÿ¶ÿ¿ÿ¹ÿµÿ·ÿ¹ÿ®ÿ ÿ¨ÿ³ÿ»ÿ´ÿ­ÿ¯ÿ®ÿ±ÿ©ÿªÿ¶ÿºÿÅÿÁÿ´ÿÂÿÂÿµÿ´ÿÂÿ»ÿ³ÿ¼ÿ½ÿ±ÿ·ÿÉÿ°ÿ¹ÿÀÿ·ÿ³ÿ¸ÿ¶ÿ¯ÿ¶ÿ²ÿ¼ÿÂÿ²ÿ¶ÿ¾ÿ¸ÿ»ÿµÿ´ÿÀÿ¶ÿ¡ÿÿ³ÿ´ÿ¾ÿ¶ÿ´ÿÿ²ÿ«ÿºÿ¶ÿ²ÿ»ÿªÿ¬ÿÀÿªÿ·ÿÁÿ«ÿ¯ÿÿ¥ÿ³ÿºÿµÿ³ÿ°ÿ¯ÿ¾ÿÀÿ¶ÿ´ÿÂÿ½ÿ¼ÿ¼ÿ¸ÿÊÿÆÿ¹ÿÁÿ¾ÿ´ÿ¹ÿ«ÿ¶ÿ¼ÿÆÿµÿ¿ÿÇÿºÿ§ÿ¶ÿÃÿ±ÿÇÿ¼ÿ´ÿ¿ÿ¦ÿ±ÿÅÿ¹ÿ¶ÿ¹ÿ´ÿ»ÿÅÿÆÿ¸ÿºÿ¸ÿ±ÿ·ÿ¼ÿ¼ÿÂÿ¶ÿ«ÿÀÿÄÿ¿ÿ¼ÿÁÿ¶ÿ²ÿ½ÿÁÿ¹ÿ¹ÿ¿ÿ·ÿ´ÿºÿ¸ÿÁÿ°ÿ±ÿ¼ÿÃÿÃÿ¹ÿ¼ÿ¬ÿ·ÿ¶ÿ¦ÿ¯ÿ¼ÿÄÿÀÿÄÿÁÿ´ÿ°ÿ²ÿºÿºÿ±ÿºÿ½ÿÀÿ¼ÿ°ÿ¸ÿºÿ´ÿÁÿ·ÿÉÿ¡ÿ¼ÿ¾ÿ¼ÿ¿ÿµÿ´ÿ²ÿ»ÿÂÿ½ÿ¾ÿµÿ¿ÿÀÿ¿ÿ¹ÿ±ÿ¶ÿ»ÿ±ÿ¨ÿ¯ÿ¶ÿ¶ÿ¼ÿºÿ­ÿÁÿ®ÿ©ÿÀÿ·ÿÃÿ²ÿÊÿ°ÿ²ÿÐÿ­ÿ¾ÿ®ÿËÿÁÿ¿ÿÅÿ»ÿÈÿÉÿµÿ¶ÿÄÿ¹ÿºÿ¹ÿ¸ÿ¾ÿºÿ½ÿ»ÿ¯ÿ±ÿµÿ¬ÿÁÿ¿ÿµÿ¯ÿÃÿËÿ«ÿ´ÿ´ÿ¶ÿ®ÿ³ÿÄÿ»ÿ¼ÿ·ÿ¼ÿ¼ÿ±ÿ«ÿ®ÿ°ÿªÿ§ÿ±ÿºÿ¸ÿ¸ÿ½ÿ¾ÿÊÿÍÿ°ÿ¯ÿ²ÿ¡ÿ½ÿ¥ÿ¦ÿ¹ÿÿÍÿªÿÿ´ÿºÿ±ÿ½ÿ±ÿ°ÿ§ÿ¹ÿ½ÿºÿ¸ÿ¸ÿÄÿÁÿ­ÿªÿ¹ÿ¶ÿ­ÿÂÿÂÿ¾ÿ·ÿ½ÿÊÿ»ÿÇÿ­ÿ·ÿ­ÿ¯ÿ¹ÿ¼ÿ·ÿ¹ÿ¾ÿÁÿ¾ÿ¸ÿ²ÿ°ÿ·ÿ¹ÿ¸ÿ¹ÿ°ÿ¸ÿÉÿÇÿÃÿ´ÿ¬ÿ¾ÿ¬ÿ¨ÿÄÿ®ÿªÿÅÿ¾ÿ³ÿ±ÿÅÿËÿ»ÿµÿ´ÿ·ÿ¸ÿ¼ÿ¿ÿÀÿÆÿ¿ÿ°ÿ¿ÿÃÿÆÿ´ÿ®ÿ°ÿÈÿ¿ÿÅÿ¶ÿ²ÿªÿÀÿ¼ÿ½ÿ´ÿ¿ÿºÿ¯ÿ±ÿºÿ¸ÿ½ÿºÿ«ÿÿÿ§ÿªÿ¯ÿºÿ¼ÿ²ÿ¶ÿÅÿµÿÂÿ·ÿ¾ÿ¶ÿ³ÿ¨ÿ©ÿ´ÿ¸ÿºÿ·ÿºÿ¼ÿ¬ÿ§ÿ·ÿ·ÿ·ÿ»ÿ¬ÿ±ÿ¹ÿÅÿ²ÿ¥ÿ±ÿ¸ÿºÿ¦ÿ®ÿ¼ÿÂÿºÿ´ÿ©ÿ¿ÿ½ÿ­ÿ±ÿ¹ÿºÿ¶ÿ®ÿ°ÿ©ÿÿ¥ÿ¦ÿ ÿ°ÿ¶ÿ¬ÿÿ³ÿªÿ³ÿ­ÿ¶ÿ³ÿ§ÿ©ÿ©ÿ§ÿ¹ÿÂÿ®ÿªÿ¯ÿ¨ÿ¡ÿ¨ÿÿ°ÿ²ÿÿ£ÿ»ÿÁÿ¼ÿ°ÿ­ÿ­ÿ°ÿ®ÿ¹ÿ·ÿ¯ÿ¯ÿ«ÿ²ÿ¹ÿµÿ°ÿ©ÿ­ÿ¬ÿ®ÿÆÿ¸ÿ®ÿ¶ÿ·ÿ²ÿ¸ÿ¹ÿ¸ÿ©ÿ¥ÿ²ÿºÿ¯ÿÿ®ÿ¹ÿ²ÿ²ÿ²ÿªÿ¸ÿ©ÿ¸ÿ¨ÿ®ÿ²ÿ¨ÿ«ÿ«ÿ²ÿ°ÿ¶ÿ´ÿ­ÿ­ÿ«ÿ»ÿ¶ÿ­ÿ½ÿ£ÿ£ÿ¬ÿ®ÿ¾ÿ«ÿ®ÿ¼ÿºÿ¹ÿ¯ÿ¹ÿ¼ÿºÿ¼ÿºÿ¼ÿ¯ÿ¿ÿ¼ÿºÿ±ÿ¿ÿ³ÿ¦ÿ¼ÿ«ÿ·ÿ³ÿ¾ÿ¼ÿ¯ÿ´ÿ´ÿ¸ÿÀÿ³ÿ²ÿªÿ»ÿ©ÿ¼ÿ·ÿÆÿºÿ·ÿ²ÿ²ÿÁÿ¹ÿ±ÿ¶ÿÁÿ½ÿ®ÿ¯ÿ»ÿ»ÿ»ÿ¸ÿ³ÿ½ÿ¼ÿ´ÿ¯ÿ»ÿ»ÿ¯ÿ¾ÿ¾ÿ½ÿ½ÿ¿ÿ½ÿ¸ÿ½ÿ´ÿ»ÿ»ÿ¹ÿÇÿÍÿ¼ÿ´ÿ©ÿ¶ÿ­ÿ®ÿ¹ÿ¼ÿ¾ÿ¿ÿ»ÿ·ÿ·ÿ¸ÿ³ÿ¾ÿÅÿ°ÿ©ÿ²ÿ©ÿ«ÿ¹ÿÀÿ»ÿÆÿÆÿµÿ¯ÿ¯ÿ¯ÿ±ÿ¿ÿ¨ÿ­ÿÂÿ¹ÿ°ÿ°ÿ©ÿÿ¬ÿ³ÿ¯ÿµÿ¶ÿ±ÿ¯ÿ£ÿ§ÿ³ÿ¼ÿ©ÿ°ÿÄÿ¥ÿÿÿÿyÿlÿdÿjÿjÿ_ÿiÿ]ÿjÿyÿÿÿÿ­ÿ£ÿ¤ÿ³ÿµÿºÿ¼ÿ³ÿ³ÿ¼ÿ¹ÿ¶ÿ±ÿÂÿÉÿ°ÿ®ÿ´ÿ¼ÿ¸ÿ¹ÿªÿ ÿ§ÿ³ÿ¹ÿ«ÿ­ÿ¾ÿÊÿ¿ÿÂÿÉÿ¸ÿ¼ÿ²ÿ¹ÿ½ÿ´ÿ°ÿ°ÿ°ÿ½ÿ»ÿ±ÿºÿ°ÿ²ÿ¶ÿ±ÿ´ÿ¯ÿ¦ÿ³ÿ·ÿ¨ÿ¡ÿ ÿ°ÿ´ÿªÿ¶ÿÇÿµÿ³ÿËÿ¿ÿ¿ÿ·ÿ±ÿ¼ÿÂÿ¶ÿ®ÿºÿÅÿ»ÿÈÿ¾ÿ´ÿ¸ÿ¶ÿ±ÿºÿÎÿÈÿµÿÀÿÅÿÁÿÍÿ«ÿºÿ»ÿ¼ÿÁÿÃÿºÿ·ÿ¹ÿ¸ÿ»ÿ¶ÿ¶ÿ»ÿÅÿ¡ÿ°ÿ¾ÿÇÿ¸ÿ¹ÿ¶ÿ°ÿµÿ¹ÿ·ÿÀÿ´ÿ³ÿ§ÿ²ÿ´ÿ­ÿ¹ÿ¹ÿ«ÿÿ¢ÿºÿÂÿÂÿ¨ÿ³ÿÁÿ¼ÿÎÿ³ÿ°ÿ±ÿ¯ÿµÿ±ÿ¤ÿ¯ÿ²ÿ¬ÿ®ÿ¾ÿ²ÿªÿ®ÿ­ÿ±ÿ±ÿ²ÿºÿ¹ÿ³ÿÆÿºÿÊÿ¸ÿ¹ÿ¶ÿ¼ÿ¸ÿ³ÿ¶ÿ±ÿ¦ÿ¯ÿ­ÿÂÿ¸ÿ·ÿ¸ÿ·ÿ¶ÿ¸ÿ²ÿ²ÿ¹ÿ±ÿµÿÀÿ»ÿ¬ÿ¦ÿ­ÿ°ÿªÿ¹ÿÀÿºÿ¾ÿ¿ÿÂÿ¹ÿ¿ÿ·ÿ¾ÿµÿ«ÿ·ÿ¼ÿ½ÿ½ÿ¸ÿ¾ÿ¹ÿ§ÿ®ÿµÿ¿ÿ¶ÿ³ÿ³ÿ³ÿ¼ÿ½ÿ«ÿÀÿÃÿ¸ÿ®ÿµÿºÿ­ÿ±ÿ´ÿ­ÿ±ÿ¶ÿ¦ÿµÿ·ÿ»ÿ»ÿÈÿ½ÿÂÿÇÿ¶ÿªÿ°ÿ¶ÿ©ÿ½ÿºÿ¹ÿ¯ÿ¸ÿµÿ·ÿ»ÿ³ÿÁÿ¶ÿ²ÿ´ÿ´ÿ±ÿµÿ¸ÿ¿ÿÃÿÁÿÁÿµÿÂÿ©ÿµÿÅÿ¿ÿ½ÿºÿ¹ÿ¶ÿ®ÿ¹ÿ½ÿ¼ÿ¶ÿ´ÿµÿ½ÿ¹ÿ³ÿ»ÿÆÿÂÿ¼ÿ§ÿ±ÿ¨ÿ¯ÿµÿºÿµÿ¶ÿ½ÿµÿ·ÿ¶ÿËÿ´ÿ´ÿ±ÿ¾ÿ·ÿ®ÿÆÿÀÿ»ÿºÿ£ÿ±ÿ¯ÿÇÿÏÿ»ÿ´ÿÂÿ¶ÿ©ÿÀÿÂÿÆÿÅÿ½ÿ´ÿµÿ»ÿ¼ÿ¶ÿ¬ÿºÿµÿ¯ÿ®ÿºÿÆÿÁÿ¸ÿÂÿÊÿ¹ÿ¶ÿ³ÿ´ÿÂÿÈÿÆÿÅÿ¸ÿÈÿ»ÿ½ÿ¼ÿ»ÿÀÿÂÿÆÿÂÿ­ÿ¯ÿ¿ÿ¾ÿ¸ÿ²ÿ¶ÿ¶ÿ²ÿ¯ÿ°ÿ¾ÿÃÿ°ÿ½ÿªÿ®ÿ·ÿ·ÿ´ÿ¯ÿ»ÿ¿ÿ·ÿ¼ÿµÿ»ÿÁÿ½ÿ¶ÿ¯ÿ¿ÿ½ÿÇÿµÿÄÿÉÿ¿ÿ»ÿ¿ÿÌÿÓÿµÿÃÿ½ÿÀÿÄÿ»ÿ¬ÿ§ÿ¼ÿ§ÿ¶ÿ·ÿ¶ÿ¸ÿ¶ÿ¸ÿÁÿ¿ÿ¿ÿÊÿ±ÿÂÿ°ÿ®ÿ»ÿ¼ÿÀÿÀÿ»ÿÎÿ¹ÿ¸ÿ¼ÿ¸ÿ»ÿÇÿºÿµÿ°ÿ¾ÿÍÿÆÿÀÿ½ÿ¯ÿ§ÿÊÿµÿ¼ÿ¼ÿ¸ÿ·ÿªÿ·ÿ¹ÿÄÿ¹ÿ»ÿµÿ°ÿ²ÿ¯ÿ§ÿ³ÿ»ÿ®ÿ·ÿ´ÿ°ÿºÿÄÿÄÿ°ÿÃÿÀÿµÿ­ÿ©ÿ­ÿ³ÿ¬ÿµÿ¥ÿ±ÿ¶ÿ²ÿ¯ÿ¶ÿ¼ÿ±ÿ§ÿ¬ÿ¯ÿ¶ÿ­ÿ°ÿ®ÿ¦ÿªÿ»ÿ¶ÿ¼ÿ«ÿ²ÿ®ÿ³ÿ»ÿ¶ÿ«ÿ¯ÿ±ÿ¢ÿ¦ÿ¾ÿ­ÿ¬ÿ½ÿÃÿ»ÿ³ÿ¦ÿºÿ°ÿ¤ÿ§ÿ¨ÿ©ÿ®ÿ³ÿ·ÿ ÿ­ÿ ÿ­ÿÁÿ²ÿªÿ°ÿ¢ÿÿ­ÿ¥ÿ£ÿ©ÿ§ÿ«ÿ¯ÿ®ÿ®ÿ¶ÿ¢ÿÿ¡ÿ¢ÿ«ÿ®ÿ¦ÿ¢ÿªÿ¨ÿªÿÿ¥ÿÿÿªÿ®ÿ­ÿ¯ÿ®ÿ³ÿ¥ÿ¨ÿ°ÿ±ÿÿ¡ÿ¡ÿÿ§ÿ®ÿ¦ÿ£ÿ ÿ¥ÿÿÿÿ¥ÿ¢ÿ¢ÿ ÿÿÿ¡ÿÿÿÿÿÿÿ³ÿ¼ÿÿÿÿÿÿ¦ÿ¡ÿÿÿÿÿ§ÿ ÿ¨ÿÿ¢ÿÿÿ£ÿ¤ÿ¦ÿ²ÿ¥ÿ¡ÿ²ÿ¢ÿ¢ÿÿ°ÿ¸ÿ±ÿ¥ÿÿÿÿÿÿ¡ÿªÿ¯ÿ¨ÿ§ÿ³ÿ¸ÿªÿ¦ÿ®ÿ³ÿºÿ´ÿ¤ÿªÿ©ÿ£ÿ ÿÿ«ÿ¹ÿ¦ÿ«ÿ¥ÿ¯ÿ¼ÿÆÿ¼ÿ¬ÿ¦ÿ«ÿ±ÿ°ÿ¨ÿÿ§ÿ²ÿ¹ÿ¤ÿ§ÿ¸ÿ·ÿ²ÿ°ÿ ÿÿ±ÿÿÿ¡ÿ¦ÿ¥ÿ¦ÿ¥ÿ¤ÿ®ÿ¹ÿ³ÿ«ÿÿ¸ÿ³ÿ®ÿ©ÿ ÿ¤ÿ¥ÿÿ¢ÿ¬ÿÿÿ¯ÿ·ÿ¦ÿÿ¨ÿ°ÿ­ÿ§ÿ¥ÿ¬ÿ´ÿÿ¢ÿÿÿ­ÿ®ÿªÿ£ÿ¨ÿ¶ÿ·ÿªÿÿ«ÿÿ¤ÿªÿ¹ÿ«ÿ±ÿ²ÿ§ÿ­ÿ½ÿ»ÿ­ÿ³ÿ¿ÿ½ÿ©ÿ¹ÿ¯ÿ°ÿ³ÿ»ÿµÿ§ÿ¦ÿÿ³ÿ°ÿ²ÿºÿ«ÿ«ÿ«ÿ«ÿ¨ÿ¯ÿªÿÿ«ÿ¡ÿ²ÿ¦ÿ·ÿ½ÿ¶ÿ¨ÿ¤ÿ¹ÿÇÿÀÿ²ÿ®ÿ¹ÿ®ÿ§ÿ ÿ¨ÿ©ÿ«ÿ¨ÿÿ¢ÿ©ÿ«ÿ®ÿ«ÿ£ÿ©ÿ´ÿºÿµÿ¾ÿ©ÿ£ÿ®ÿªÿ³ÿ«ÿ°ÿ¹ÿ¦ÿ£ÿ¼ÿ¤ÿ¹ÿ®ÿ¯ÿ·ÿ¸ÿ³ÿ®ÿ³ÿ·ÿ·ÿ±ÿ¯ÿºÿ¬ÿ£ÿ§ÿ­ÿ¿ÿ¨ÿ¦ÿ¤ÿ¶ÿ¼ÿ¶ÿ³ÿ®ÿ§ÿ©ÿ¤ÿÿ§ÿ¢ÿ«ÿÆÿ¼ÿ³ÿ«ÿ§ÿ©ÿ®ÿ°ÿ±ÿ¶ÿ´ÿÿÿÿÿ£ÿÿ¡ÿ¶ÿµÿºÿ«ÿ¯ÿ¼ÿ·ÿ°ÿ¬ÿ«ÿ°ÿ¬ÿ©ÿ¨ÿ¯ÿ¥ÿ®ÿ®ÿ¬ÿ¨ÿ¥ÿµÿ»ÿ«ÿ¤ÿ¡ÿµÿ°ÿ·ÿ¡ÿ½ÿÊÿµÿ½ÿ·ÿ´ÿ¶ÿ°ÿ©ÿ¯ÿ¶ÿ¯ÿ¨ÿÿ©ÿ·ÿ¥ÿ©ÿ°ÿ¦ÿ¹ÿ±ÿ¬ÿªÿ±ÿ¶ÿ¬ÿ«ÿ¾ÿÃÿ±ÿµÿ¾ÿ«ÿÅÿ´ÿ¶ÿ®ÿµÿ³ÿ¸ÿ¶ÿ§ÿ¨ÿ¬ÿ§ÿ±ÿ¦ÿ©ÿ´ÿÿÿÿ®ÿ¬ÿ¨ÿ²ÿ£ÿ¯ÿ¼ÿ²ÿ£ÿÿÿ¬ÿ»ÿ¦ÿ´ÿ¾ÿ©ÿ®ÿ¬ÿ¯ÿ©ÿ¦ÿ¯ÿ¦ÿ¥ÿ©ÿªÿ¥ÿ ÿ¨ÿ§ÿ ÿ¶ÿÅÿÀÿ¬ÿ¬ÿ¤ÿ¹ÿ¦ÿ£ÿÿÿ«ÿ´ÿºÿ¾ÿ¬ÿ§ÿ¤ÿ¦ÿÆÿ¿ÿÿ¦ÿ²ÿÿ­ÿ´ÿ¨ÿ¢ÿ¯ÿ¨ÿ®ÿ¬ÿ©ÿ¬ÿ³ÿºÿ®ÿ¯ÿÿÿÿªÿ¢ÿ­ÿ¶ÿ¼ÿ ÿÿÿ¯ÿ¡ÿÿ¯ÿ¥ÿÿ©ÿÿ©ÿ­ÿ¯ÿ³ÿÈÿ©ÿ¼ÿ²ÿ¤ÿ«ÿ¬ÿ¤ÿ©ÿ¨ÿ©ÿ¦ÿ¦ÿ®ÿ¬ÿ£ÿ­ÿ­ÿ¬ÿ­ÿ®ÿ°ÿ©ÿÁÿ»ÿ¢ÿ°ÿ¼ÿ®ÿ¥ÿ¯ÿÁÿÂÿ¹ÿµÿ®ÿªÿ·ÿ¶ÿÿ©ÿ±ÿÿ¬ÿ®ÿ«ÿ§ÿ¬ÿ­ÿ¨ÿªÿ§ÿ¢ÿÿÿ¡ÿ¡ÿ©ÿ­ÿ«ÿ£ÿ¢ÿÿ§ÿÿ ÿ§ÿªÿÿ¸ÿÿÿÿÿÿÿ¦ÿ®ÿ±ÿ©ÿÿ£ÿ¤ÿ£ÿ±ÿ©ÿ ÿ¤ÿ¬ÿºÿ³ÿ°ÿ±ÿÿ³ÿ ÿ¬ÿ¹ÿ³ÿ´ÿ¬ÿ¬ÿ°ÿ±ÿ¨ÿ­ÿµÿªÿ«ÿ©ÿ·ÿ¶ÿ¶ÿ®ÿ§ÿ±ÿµÿ¤ÿ«ÿÿÿ©ÿ©ÿµÿ¶ÿ´ÿµÿ²ÿ®ÿ®ÿ¯ÿ®ÿ°ÿ³ÿ³ÿ´ÿ¬ÿ´ÿ¥ÿ£ÿÁÿ°ÿ¾ÿ¿ÿªÿÿ¦ÿ¸ÿÿÿ¤ÿ¶ÿ³ÿ´ÿ¶ÿ¯ÿ£ÿ¤ÿ¬ÿ¢ÿ¨ÿ»ÿºÿ¯ÿ¤ÿÿ¶ÿ»ÿ¯ÿ©ÿ·ÿ«ÿ±ÿ·ÿªÿ¯ÿ±ÿ¯ÿ­ÿµÿ£ÿ¨ÿ¸ÿ´ÿ­ÿ®ÿ¹ÿºÿµÿ¶ÿµÿ²ÿ°ÿ·ÿ´ÿ³ÿ¨ÿ ÿ«ÿÿ°ÿ©ÿ®ÿ±ÿ¨ÿµÿ¦ÿ©ÿ¸ÿ®ÿ´ÿ¼ÿ±ÿ¬ÿ±ÿ»ÿ´ÿªÿ®ÿªÿ¾ÿ»ÿµÿ±ÿ¦ÿ¯ÿ³ÿ°ÿ­ÿÿªÿ¹ÿ¯ÿ¥ÿ¬ÿ²ÿ³ÿ±ÿ¶ÿ®ÿ³ÿÀÿ²ÿ©ÿ¶ÿµÿ§ÿ¨ÿºÿÀÿÄÿµÿÿ»ÿ¸ÿÀÿ¬ÿ½ÿ²ÿ®ÿ·ÿºÿÄÿÅÿÉÿ®ÿ°ÿ±ÿ²ÿµÿ®ÿ¤ÿ­ÿµÿ·ÿ¶ÿ®ÿ­ÿ²ÿ¸ÿ¯ÿ§ÿ²ÿ¿ÿÅÿºÿ¨ÿºÿ°ÿ´ÿ·ÿ½ÿ¸ÿ²ÿ°ÿ¼ÿ«ÿªÿ¯ÿ­ÿ©ÿ´ÿ¢ÿªÿ­ÿ¦ÿ°ÿ·ÿºÿ¾ÿ¹ÿ³ÿ¹ÿ¹ÿÈÿÈÿ³ÿ£ÿ°ÿÀÿ¸ÿ¨ÿÉÿ½ÿºÿ¬ÿ´ÿ´ÿ´ÿ¬ÿºÿ³ÿ²ÿ«ÿ´ÿ¶ÿµÿ±ÿ±ÿ¶ÿ¼ÿÀÿ»ÿ¶ÿ·ÿ¸ÿ¹ÿ±ÿ­ÿ±ÿ¶ÿºÿÈÿ­ÿ¹ÿºÿ¥ÿ®ÿ·ÿ­ÿ°ÿ¤ÿµÿ¯ÿ¶ÿµÿ»ÿ²ÿ©ÿ°ÿ®ÿ®ÿ¿ÿ¸ÿ¼ÿÂÿÃÿÁÿ³ÿ¸ÿÊÿÈÿ¼ÿºÿ¾ÿ¼ÿµÿ±ÿÁÿªÿ»ÿ®ÿ¬ÿµÿ¹ÿÁÿ«ÿÏÿÃÿÁÿ«ÿ²ÿµÿ²ÿ®ÿ°ÿ²ÿ¿ÿ¼ÿºÿ´ÿºÿ¾ÿ°ÿ´ÿ¶ÿ¶ÿ¹ÿ¹ÿ¸ÿ±ÿ¶ÿ²ÿ²ÿÁÿ½ÿÒÿÅÿ¼ÿ·ÿµÿ®ÿ¹ÿ±ÿ°ÿ³ÿÁÿ¬ÿ®ÿ­ÿ§ÿ½ÿ¯ÿªÿ¡ÿ¨ÿ®ÿ¯ÿ©ÿ®ÿ±ÿµÿ®ÿ°ÿ¹ÿ·ÿ±ÿÿ§ÿ¾ÿ³ÿ±ÿ©ÿ§ÿ¬ÿ©ÿ¶ÿ¶ÿ©ÿ±ÿ±ÿ¡ÿ±ÿ¢ÿ§ÿ®ÿÁÿÁÿ¹ÿ´ÿ¦ÿ¸ÿ³ÿ³ÿ¿ÿ«ÿ¬ÿ¬ÿ¼ÿ·ÿ¶ÿ´ÿ´ÿ±ÿ±ÿ½ÿ°ÿ¯ÿ³ÿµÿ¬ÿ¦ÿ¿ÿÈÿ¶ÿ¯ÿ´ÿ³ÿ´ÿÅÿÃÿ¿ÿÁÿ¹ÿ¼ÿ°ÿµÿ½ÿ´ÿ¬ÿ¸ÿ¼ÿÿ»ÿ¸ÿ·ÿ¦ÿÿ¬ÿ²ÿ¼ÿ·ÿÁÿ²ÿ¹ÿµÿÁÿÈÿ²ÿ´ÿ­ÿ¨ÿ°ÿ½ÿ¯ÿ©ÿ·ÿ·ÿ¦ÿ³ÿÅÿ½ÿÁÿÀÿÀÿ³ÿµÿ¿ÿÄÿ¸ÿµÿ¼ÿ°ÿ£ÿ±ÿ§ÿÄÿÍÿ·ÿ»ÿ·ÿ·ÿÃÿÃÿ¿ÿ´ÿÈÿ¬ÿ©ÿ²ÿ¾ÿªÿÂÿ¾ÿ«ÿºÿºÿµÿ¸ÿ¿ÿ¿ÿ¼ÿºÿ¸ÿ¶ÿ¼ÿ¿ÿ¾ÿ¿ÿ½ÿÁÿÂÿÅÿ¼ÿ°ÿ¶ÿ°ÿ¯ÿ²ÿ»ÿ¶ÿ¬ÿ¨ÿªÿ»ÿ¬ÿµÿµÿ£ÿÃÿ²ÿ¿ÿ°ÿ¨ÿ²ÿ¡ÿ´ÿ¯ÿ·ÿÃÿÕÿÀÿ²ÿ¾ÿºÿºÿ¹ÿ²ÿ±ÿ¼ÿÂÿ±ÿ®ÿÀÿºÿ¸ÿ½ÿ¸ÿ¼ÿ½ÿ³ÿ­ÿ¼ÿÀÿ®ÿ±ÿ¶ÿ±ÿ³ÿ¬ÿªÿ°ÿ´ÿ½ÿ±ÿ´ÿ³ÿ¾ÿ¦ÿ½ÿ¹ÿ±ÿ¯ÿ³ÿÿ¹ÿ·ÿ¸ÿÆÿ´ÿ¬ÿ®ÿ¹ÿ²ÿ±ÿ¼ÿ¾ÿÂÿÀÿÁÿÃÿ¾ÿ¹ÿ¾ÿ·ÿºÿ¸ÿ¯ÿ³ÿ³ÿ¯ÿ±ÿ³ÿ²ÿ±ÿ«ÿ±ÿ¸ÿ½ÿ»ÿ»ÿ»ÿ¸ÿ²ÿÆÿ³ÿ¥ÿËÿÃÿÀÿ®ÿ¸ÿ ÿ±ÿµÿÊÿ¼ÿµÿ·ÿ¹ÿÁÿÃÿ»ÿ³ÿ»ÿ´ÿ·ÿ¶ÿ½ÿ¹ÿ®ÿ¬ÿ¯ÿ®ÿ¥ÿ«ÿ»ÿÇÿ¿ÿ²ÿ¾ÿÄÿµÿ­ÿ¶ÿ½ÿ½ÿºÿ­ÿ©ÿ«ÿ¸ÿ¯ÿ¹ÿ·ÿ¸ÿÀÿ¹ÿ´ÿ¶ÿ¶ÿ­ÿ»ÿ°ÿ¶ÿ»ÿ°ÿËÿÑÿ»ÿ©ÿ§ÿ¶ÿ­ÿ¹ÿ«ÿ¶ÿ©ÿ³ÿ¦ÿµÿ®ÿ§ÿ«ÿ´ÿ³ÿ±ÿºÿ¶ÿ¸ÿ¿ÿ¼ÿÀÿ¶ÿ³ÿ¸ÿ¯ÿ·ÿÀÿÅÿ¿ÿ¿ÿµÿ¹ÿ³ÿ¬ÿ¨ÿ¶ÿ©ÿ¬ÿ¼ÿ±ÿ¬ÿ¸ÿ²ÿ·ÿ±ÿ´ÿ»ÿ¸ÿ°ÿ¥ÿ·ÿ¶ÿ·ÿ»ÿ¶ÿ¾ÿ®ÿ²ÿ´ÿ²ÿ°ÿ¶ÿÃÿÉÿ¾ÿ·ÿªÿ³ÿ°ÿ°ÿ¶ÿ´ÿ±ÿ±ÿ½ÿÂÿ¸ÿ¸ÿºÿ®ÿ°ÿ´ÿ®ÿ½ÿ³ÿ¸ÿ½ÿ¶ÿ¼ÿ½ÿ¼ÿ¹ÿ¹ÿ¦ÿ°ÿÀÿ¸ÿ¯ÿÃÿ·ÿ³ÿÃÿ¸ÿ¢ÿºÿ°ÿªÿÃÿÂÿ²ÿ¶ÿ¬ÿ§ÿ¹ÿ¿ÿµÿ±ÿ¹ÿÆÿÁÿ»ÿµÿÁÿ»ÿ¯ÿ«ÿ¬ÿºÿºÿ¸ÿ¼ÿµÿ©ÿ©ÿ±ÿ¶ÿ·ÿ´ÿ½ÿ¸ÿÁÿ¯ÿÇÿÉÿÃÿ»ÿ»ÿ¸ÿ°ÿ¹ÿ®ÿ»ÿ¸ÿ´ÿ¤ÿ¸ÿ·ÿ·ÿ§ÿ¯ÿ¹ÿ´ÿ½ÿªÿºÿ±ÿ½ÿ¾ÿ¸ÿ³ÿ®ÿ¹ÿÅÿºÿ­ÿ°ÿ´ÿ®ÿ°ÿÀÿÁÿ²ÿ®ÿ¸ÿ½ÿ¹ÿµÿºÿ¾ÿ¶ÿ­ÿ¼ÿµÿ·ÿ­ÿ¾ÿÍÿÃÿÈÿÁÿ§ÿÖÿÄÿÎÿªÿªÿÃÿÀÿ¢ÿ¾ÿÁÿ³ÿ®ÿ­ÿ§ÿ­ÿ´ÿ¿ÿ·ÿ¾ÿ¸ÿ¯ÿ¹ÿ¾ÿµÿ¬ÿ¶ÿ»ÿ®ÿ¶ÿ¿ÿÂÿÆÿ¶ÿ±ÿ¬ÿ²ÿºÿ«ÿ£ÿªÿµÿ·ÿ¸ÿ¶ÿ´ÿ´ÿµÿÍÿ«ÿ¥ÿ¹ÿ¹ÿ¯ÿÄÿÀÿ©ÿ¹ÿ´ÿºÿ³ÿ³ÿ¶ÿ²ÿ¾ÿºÿµÿ·ÿ¬ÿ±ÿ·ÿºÿºÿµÿ¾ÿ¸ÿ³ÿ­ÿªÿ¾ÿ±ÿ²ÿ¼ÿ»ÿ­ÿ¶ÿÄÿ­ÿ¯ÿµÿ¸ÿ¤ÿ±ÿ¹ÿ·ÿ¯ÿ¾ÿ¼ÿ´ÿªÿÃÿ³ÿ½ÿÄÿ«ÿ·ÿµÿ©ÿ°ÿ¾ÿËÿÁÿÈÿËÿ¾ÿ»ÿ·ÿÂÿÍÿÈÿ¹ÿ¯ÿ´ÿºÿ·ÿÈÿºÿ¾ÿÄÿÃÿ²ÿ´ÿ¸ÿºÿ¬ÿ»ÿ¶ÿºÿ½ÿ±ÿ·ÿ»ÿºÿ»ÿºÿ¾ÿ½ÿ¹ÿÁÿ¹ÿ¹ÿ±ÿ¯ÿµÿ¶ÿ¹ÿ½ÿ¼ÿ·ÿ·ÿ¸ÿ·ÿ±ÿºÿ»ÿ±ÿ´ÿ·ÿ»ÿ½ÿÃÿ³ÿ­ÿ­ÿÁÿ¬ÿ´ÿÁÿºÿ¿ÿ²ÿ¸ÿ«ÿ¬ÿ»ÿ´ÿ®ÿ±ÿ¸ÿµÿ»ÿÅÿÉÿÁÿ½ÿ¼ÿ«ÿªÿ³ÿ¬ÿ¬ÿ­ÿ·ÿ¹ÿ´ÿ³ÿÃÿ¿ÿ¸ÿºÿ¦ÿ¿ÿ³ÿ®ÿÁÿ®ÿ½ÿµÿ¿ÿ¼ÿ¸ÿÆÿ¹ÿÂÿÄÿÅÿ¶ÿ®ÿ³ÿºÿ³ÿ°ÿ±ÿ¬ÿ³ÿ¶ÿ²ÿ³ÿÄÿ¾ÿ·ÿ´ÿ¶ÿ¸ÿ¸ÿºÿ²ÿ¸ÿ³ÿÁÿÃÿºÿÄÿÆÿ±ÿªÿ¨ÿ¼ÿÆÿ¼ÿ¼ÿºÿ¼ÿ´ÿ±ÿ´ÿ­ÿ¨ÿ³ÿ¿ÿ¾ÿ½ÿ°ÿ®ÿºÿ»ÿ¸ÿ®ÿ¾ÿÜÿ¯ÿÄÿ³ÿ°ÿ´ÿ·ÿÀÿ²ÿ¿ÿ»ÿ¹ÿ¹ÿµÿ°ÿ²ÿ»ÿ¹ÿ»ÿ½ÿ¾ÿ¼ÿ´ÿ¸ÿºÿ¼ÿ¼ÿ±ÿ§ÿÿºÿ½ÿ©ÿ¥ÿ·ÿ±ÿ¼ÿºÿ¬ÿÀÿ¹ÿ°ÿ¶ÿ²ÿ»ÿ¬ÿ·ÿ²ÿ¶ÿ¶ÿ²ÿ»ÿÁÿ»ÿµÿ´ÿ±ÿ²ÿ¿ÿ½ÿÁÿ½ÿ»ÿÃÿ»ÿÅÿ½ÿ³ÿ¹ÿ¾ÿ¿ÿÀÿ¸ÿ¸ÿ½ÿµÿ¯ÿ´ÿ¹ÿ¸ÿ´ÿµÿ¼ÿºÿ¬ÿµÿËÿ²ÿ¹ÿ±ÿ²ÿ¡ÿ¿ÿÁÿ¯ÿ¨ÿºÿÃÿµÿ­ÿ£ÿ¿ÿ¿ÿºÿ®ÿ·ÿÁÿÁÿ¹ÿ¾ÿ¼ÿ¹ÿ»ÿ»ÿÄÿ¾ÿ»ÿ±ÿ±ÿºÿ¾ÿ·ÿ»ÿ¯ÿ¶ÿºÿ¸ÿ²ÿÂÿ¬ÿµÿ¸ÿ¿ÿÍÿÂÿ¹ÿËÿÈÿºÿÀÿ´ÿ¥ÿ´ÿ°ÿ®ÿ­ÿ¯ÿ¸ÿµÿºÿ®ÿÀÿ®ÿ¿ÿ·ÿ±ÿ´ÿºÿ»ÿ½ÿ°ÿ­ÿ¹ÿºÿ¸ÿ¸ÿµÿ¶ÿ³ÿ¶ÿµÿµÿÀÿºÿ©ÿ¦ÿ®ÿ¾ÿ¥ÿ±ÿÀÿ½ÿ¾ÿ¨ÿªÿ´ÿµÿ¬ÿªÿªÿ¯ÿ¼ÿ·ÿ¯ÿ´ÿ­ÿÿ¤ÿ­ÿ·ÿ½ÿ©ÿ¬ÿ«ÿ¦ÿ¯ÿ¨ÿ³ÿ®ÿ­ÿ¬ÿ©ÿ®ÿ¶ÿ²ÿ¯ÿ·ÿ«ÿÿ¢ÿºÿ¼ÿ§ÿÃÿÿ®ÿ¯ÿ¯ÿ¸ÿ¨ÿ³ÿ«ÿ¢ÿªÿ¼ÿ´ÿ°ÿ´ÿ«ÿ¬ÿ±ÿ¨ÿªÿ¸ÿ¯ÿºÿ·ÿ¸ÿ¹ÿÿ´ÿ¶ÿ¸ÿ±ÿ¦ÿ¶ÿ²ÿªÿ·ÿµÿ¬ÿ«ÿ ÿ¤ÿÿ¦ÿ¾ÿ»ÿ¿ÿ±ÿ¿ÿ°ÿ¤ÿÿ¡ÿ©ÿ­ÿ±ÿ®ÿ±ÿ·ÿ¹ÿ±ÿ¯ÿÁÿ¶ÿ±ÿ¹ÿ°ÿ·ÿ°ÿ¸ÿ¼ÿ´ÿ§ÿÂÿ¼ÿÃÿÇÿ¸ÿªÿ¬ÿ³ÿ´ÿ§ÿ¦ÿÂÿ¼ÿ²ÿ¼ÿ­ÿ«ÿ²ÿÀÿ°ÿ·ÿ´ÿ´ÿ½ÿ²ÿ©ÿªÿ´ÿ¼ÿ´ÿ¬ÿ®ÿ¸ÿ²ÿÇÿÈÿµÿÇÿÈÿÅÿ®ÿ¬ÿ¶ÿ°ÿ°ÿ¾ÿ»ÿ¶ÿ»ÿ¼ÿÁÿÄÿ·ÿ¶ÿ·ÿ¯ÿ¿ÿ³ÿºÿÁÿ¹ÿÄÿ»ÿ´ÿ²ÿºÿ½ÿºÿ¼ÿ·ÿ¶ÿ·ÿ¶ÿÁÿ©ÿ·ÿºÿ°ÿ©ÿ°ÿ¨ÿ¯ÿ«ÿ´ÿÂÿ»ÿ¶ÿ¾ÿ¹ÿ±ÿ±ÿ¬ÿ§ÿºÿ³ÿ±ÿ³ÿ¶ÿÃÿÃÿÃÿ¸ÿ±ÿ¨ÿ¦ÿ®ÿ§ÿ¹ÿ¢ÿ«ÿ«ÿÿ®ÿ¹ÿ­ÿÿ³ÿ³ÿ¯ÿªÿ¢ÿ¦ÿ«ÿ§ÿ¡ÿ§ÿ±ÿ¥ÿ­ÿ¯ÿÿÿÿÿ[ÿTÿdÿkÿrÿ{ÿrÿ\ÿeÿSÿÿÿÿºÿ¿ÿªÿµÿÀÿºÿºÿ»ÿ¹ÿ½ÿ»ÿÁÿ¶ÿÇÿÀÿµÿ¸ÿÁÿ¸ÿ¶ÿºÿ±ÿ³ÿºÿºÿ¸ÿ·ÿ½ÿ­ÿÉÿ¿ÿÍÿµÿ¹ÿ³ÿ«ÿ¼ÿ·ÿ®ÿµÿ¸ÿ¸ÿ¾ÿ»ÿºÿ°ÿ·ÿÁÿ¸ÿÂÿ³ÿºÿ°ÿ¹ÿ¼ÿ²ÿ«ÿªÿ¾ÿ°ÿ±ÿ¶ÿÀÿ½ÿ²ÿÄÿ»ÿ¹ÿ·ÿ¹ÿÂÿÂÿ¹ÿµÿºÿÀÿµÿÅÿ½ÿÃÿÊÿ¸ÿ­ÿ»ÿ¼ÿ¸ÿ¾ÿ»ÿÁÿ¾ÿËÿµÿ±ÿ¶ÿ²ÿ¼ÿ¿ÿ¹ÿ½ÿ»ÿºÿÂÿ¿ÿ½ÿÁÿÌÿ«ÿ²ÿ¹ÿ¿ÿ¯ÿ´ÿ½ÿÄÿÆÿ»ÿ¸ÿ½ÿµÿªÿ¡ÿÁÿ­ÿ ÿ©ÿ¶ÿ£ÿÿªÿ³ÿ°ÿÀÿ³ÿµÿ¢ÿ³ÿ¥ÿ¨ÿ®ÿ´ÿ²ÿ¹ÿ¸ÿ©ÿ¬ÿ²ÿ©ÿ«ÿ¹ÿ°ÿ·ÿ®ÿªÿ®ÿ°ÿ³ÿ»ÿºÿ´ÿÅÿÅÿ¼ÿ¯ÿ¾ÿÄÿºÿ¬ÿ©ÿ­ÿ±ÿ¯ÿ¦ÿ«ÿ¸ÿÆÿ¶ÿ¸ÿ¯ÿ±ÿ»ÿ´ÿ¬ÿ«ÿ«ÿ±ÿ¼ÿ¸ÿ´ÿ§ÿ»ÿ¸ÿ¸ÿ·ÿ¥ÿ£ÿ³ÿ¸ÿÄÿ½ÿÀÿ°ÿ¿ÿ¸ÿ¹ÿÆÿÆÿÀÿ¼ÿ¹ÿºÿºÿÅÿ¥ÿ»ÿ²ÿ´ÿ¶ÿ¨ÿ³ÿ¼ÿ«ÿ·ÿ¼ÿ©ÿ¶ÿªÿ°ÿ·ÿ²ÿ»ÿ½ÿ¼ÿ»ÿ®ÿ¨ÿºÿ®ÿ¾ÿÑÿÅÿµÿ¼ÿÇÿÈÿÅÿÂÿ¼ÿ­ÿÃÿ¶ÿ¼ÿ¸ÿ¾ÿ·ÿ¼ÿ¿ÿ·ÿÁÿ¾ÿ³ÿªÿ¶ÿ³ÿ³ÿ±ÿµÿ°ÿ¬ÿµÿ¯ÿ±ÿ¼ÿÂÿÃÿ³ÿ¼ÿ¿ÿ¸ÿ¯ÿ«ÿ«ÿ¦ÿ¹ÿ©ÿ½ÿÁÿ»ÿ»ÿ·ÿ®ÿ³ÿÂÿ»ÿ§ÿ¨ÿ±ÿ¸ÿ¸ÿ¶ÿ·ÿ½ÿ¿ÿ¹ÿ³ÿ¶ÿÆÿ³ÿ¬ÿ¡ÿ·ÿÃÿ¾ÿºÿ»ÿ¾ÿ¥ÿ²ÿºÿ®ÿÃÿÆÿ¼ÿ¹ÿ¹ÿ±ÿ¨ÿ½ÿ¶ÿ¿ÿÁÿ²ÿ­ÿ¶ÿ¿ÿÃÿÂÿ¦ÿÅÿ¿ÿ¿ÿ´ÿ»ÿÅÿÄÿ½ÿ¾ÿÆÿºÿ¶ÿ¶ÿ°ÿ¸ÿ¾ÿÁÿ½ÿ²ÿÁÿ»ÿ»ÿÇÿÄÿ»ÿ»ÿ½ÿ²ÿ¥ÿ¨ÿ¾ÿËÿ¶ÿ³ÿ´ÿ·ÿ¶ÿ°ÿ¯ÿ¼ÿ¾ÿ¬ÿ¯ÿ´ÿÅÿÃÿ½ÿ»ÿ¸ÿÄÿ´ÿ´ÿ¹ÿ´ÿ¾ÿÀÿ¿ÿ»ÿ³ÿ½ÿ©ÿ»ÿ¸ÿÃÿ½ÿ½ÿ¼ÿ°ÿ¸ÿºÿ´ÿÃÿ¸ÿÃÿÀÿ°ÿ¦ÿ§ÿ®ÿµÿ½ÿ°ÿ°ÿ®ÿ¯ÿµÿ»ÿÃÿ¹ÿ¿ÿ»ÿ³ÿªÿ®ÿ²ÿµÿ¼ÿÄÿÄÿÅÿ¿ÿ¼ÿ¸ÿºÿ¿ÿ½ÿÂÿ´ÿ¹ÿÁÿÆÿÉÿ»ÿ±ÿ·ÿ¶ÿ¿ÿºÿ·ÿ´ÿµÿ»ÿ®ÿ´ÿ¬ÿ¹ÿ¯ÿ³ÿ¯ÿ©ÿµÿ¸ÿ°ÿÂÿ´ÿ¯ÿ¿ÿÇÿ»ÿ°ÿ»ÿ·ÿ©ÿ¸ÿµÿ¿ÿ·ÿ¯ÿ´ÿ¸ÿ±ÿ§ÿ±ÿ®ÿ¯ÿ«ÿ­ÿ¸ÿ¾ÿ³ÿ¦ÿ¶ÿ¶ÿ±ÿ¯ÿ¯ÿ³ÿ±ÿ¬ÿ¹ÿ¶ÿÀÿ·ÿµÿ¬ÿ£ÿ¯ÿ»ÿ¬ÿ¦ÿ«ÿ«ÿ¨ÿ¨ÿ¨ÿ­ÿ²ÿ²ÿ¶ÿµÿ§ÿ¼ÿ©ÿ±ÿ­ÿ©ÿ§ÿ¤ÿ­ÿ¹ÿÿ´ÿ­ÿ¬ÿµÿ­ÿ´ÿÊÿ³ÿÿ¬ÿ©ÿ¤ÿ­ÿ§ÿ¦ÿªÿ¯ÿ¹ÿµÿ¤ÿ¦ÿ³ÿ­ÿ¼ÿ¹ÿ­ÿ«ÿ­ÿ±ÿªÿÿ´ÿ£ÿªÿ²ÿ¯ÿ¨ÿ¥ÿ§ÿ¨ÿ©ÿ©ÿ¤ÿ£ÿÿÿÿÿ°ÿÿÿÿ¢ÿ®ÿÿÿÿÿ£ÿ¨ÿÿÿÿÿÿÿÿÿ{ÿxÿÿ¨ÿÿÿÿÿ£ÿÿÿÿÿ¦ÿ¥ÿ§ÿ´ÿ®ÿÿÿÿ¡ÿÿ¡ÿ«ÿ¢ÿÿ§ÿ«ÿ«ÿÿ¥ÿ²ÿ¶ÿ²ÿ«ÿ¡ÿ¡ÿ ÿÿ¨ÿ¤ÿ³ÿ¬ÿ©ÿ¨ÿ«ÿ²ÿ¡ÿÿ©ÿ ÿ´ÿ±ÿ¬ÿ ÿ®ÿ¯ÿÿÿ¤ÿ¦ÿ¢ÿ²ÿ¢ÿ¸ÿ´ÿ¸ÿ¯ÿ¢ÿ¨ÿ¬ÿ¡ÿ¤ÿ­ÿÿÿÿ±ÿªÿ¢ÿ§ÿ¦ÿ¤ÿ®ÿ¦ÿ®ÿ±ÿ®ÿ¤ÿ¤ÿ²ÿ¨ÿÿ£ÿ¥ÿ±ÿ·ÿ³ÿ¤ÿ«ÿ«ÿ´ÿ§ÿÿ§ÿ¢ÿÿ­ÿ¤ÿ«ÿÿ¤ÿ°ÿ§ÿ¡ÿ£ÿªÿ­ÿ®ÿ°ÿ­ÿ¦ÿµÿ ÿÿÿ´ÿ²ÿ²ÿÀÿ²ÿ¤ÿ®ÿ©ÿ ÿÿ¦ÿÿÿ·ÿ¾ÿ¯ÿªÿ±ÿ±ÿ±ÿ¸ÿ±ÿ­ÿ³ÿ¨ÿ¥ÿµÿ·ÿ¤ÿ¨ÿ«ÿ³ÿ¾ÿ»ÿºÿ¶ÿ¶ÿ³ÿ»ÿ²ÿ¨ÿ®ÿ§ÿ­ÿ´ÿ¹ÿ´ÿ§ÿ²ÿ©ÿ¬ÿ²ÿÂÿÆÿ»ÿ²ÿ¬ÿ®ÿ¬ÿ´ÿ¼ÿ¼ÿÂÿ»ÿ¹ÿ¤ÿµÿ£ÿ²ÿ¤ÿÿ¦ÿ±ÿªÿ¦ÿ©ÿ¥ÿ¥ÿªÿ¹ÿªÿªÿµÿ©ÿ½ÿ²ÿ±ÿ§ÿÿ§ÿ«ÿ³ÿ­ÿ¤ÿªÿµÿ°ÿ»ÿ³ÿ´ÿ¬ÿ´ÿ½ÿ¿ÿ´ÿ¥ÿ´ÿ´ÿ£ÿ§ÿ£ÿ­ÿ²ÿ ÿ¬ÿ³ÿ«ÿ¤ÿ°ÿµÿ¡ÿ¢ÿªÿÿÿ ÿ­ÿ»ÿ°ÿµÿ²ÿ¥ÿÿ¤ÿ©ÿ®ÿºÿ·ÿ¤ÿÿ§ÿ©ÿ§ÿÿªÿ¤ÿ«ÿ¬ÿ¨ÿ­ÿ¯ÿ«ÿ®ÿ¥ÿ§ÿ­ÿ¨ÿ¹ÿÿµÿ¨ÿ±ÿ¿ÿ±ÿ¬ÿ¦ÿ¥ÿ®ÿ§ÿ¢ÿªÿ£ÿ«ÿÿ¶ÿ´ÿ»ÿ²ÿ¶ÿ±ÿ«ÿ°ÿ©ÿ£ÿ«ÿ±ÿ´ÿ¨ÿ¥ÿªÿ±ÿ ÿ®ÿ±ÿ§ÿµÿ»ÿ¸ÿ«ÿ§ÿ³ÿºÿ·ÿ²ÿ¸ÿ»ÿ¸ÿ¿ÿ½ÿ¬ÿµÿ¿ÿ¦ÿ®ÿ«ÿªÿ­ÿ¥ÿ¬ÿ°ÿÿ°ÿ¯ÿ¦ÿ®ÿ¢ÿÿ¡ÿ¶ÿ©ÿ±ÿ³ÿ§ÿ­ÿ¿ÿ·ÿÿÿÿ­ÿ¬ÿ¸ÿ±ÿ¥ÿ¾ÿµÿ»ÿ¨ÿ¨ÿ¦ÿªÿ§ÿ¦ÿ²ÿ¸ÿ±ÿªÿ§ÿ£ÿ¢ÿªÿ·ÿ¥ÿ´ÿ­ÿ¢ÿ·ÿ¼ÿ°ÿÿÿªÿ§ÿ¬ÿ®ÿ¤ÿ¬ÿ«ÿÂÿ°ÿªÿ¤ÿ£ÿ«ÿªÿ¸ÿ°ÿ¥ÿÿ§ÿ§ÿ¤ÿªÿ±ÿ­ÿ¬ÿ»ÿªÿ«ÿÿÿÿ«ÿÿ§ÿ´ÿÿÿ­ÿ«ÿ£ÿÿÿÿ¨ÿÿÿÿ­ÿ¢ÿ¥ÿ¸ÿ­ÿ©ÿ³ÿ¯ÿ£ÿÿ¯ÿ«ÿ±ÿ§ÿ±ÿµÿ¯ÿ´ÿ³ÿ®ÿ±ÿ±ÿ¥ÿ¥ÿ¨ÿ¢ÿ²ÿ¯ÿ³ÿ¨ÿÿ¨ÿ«ÿªÿ°ÿ¸ÿ¯ÿ¹ÿ¾ÿ°ÿ±ÿ³ÿ±ÿÿ§ÿ«ÿ­ÿµÿ©ÿ­ÿ¥ÿ¢ÿ¤ÿ®ÿ¯ÿ¥ÿÿÿÿÿÿ¢ÿ£ÿÿÿÿ´ÿÿÿÿÿÿ°ÿÿÿ ÿÿÿÿÿ¬ÿ¬ÿ¥ÿ ÿÿ«ÿ®ÿ©ÿ¯ÿ²ÿ§ÿ¥ÿ¤ÿÉÿÆÿ¬ÿÿÿ¦ÿ²ÿ®ÿ·ÿ´ÿºÿ±ÿ­ÿ¬ÿ­ÿ«ÿªÿ¶ÿ¾ÿÅÿ½ÿ®ÿ¿ÿ±ÿ¡ÿ¹ÿ¸ÿ¯ÿ«ÿ­ÿ¥ÿÿ¶ÿÂÿ¸ÿ¯ÿ³ÿÁÿ¹ÿ­ÿªÿ¨ÿ§ÿ©ÿ¶ÿ·ÿªÿªÿ­ÿ¤ÿ¥ÿÕÿÿ¥ÿ¤ÿÈÿ²ÿ®ÿ»ÿ®ÿ¢ÿ´ÿ«ÿ²ÿ°ÿ®ÿ®ÿ¡ÿ¥ÿ´ÿ³ÿÿ£ÿ´ÿªÿ³ÿ¡ÿ²ÿ§ÿ¦ÿ·ÿÀÿ°ÿ«ÿ­ÿ­ÿ¬ÿ©ÿ°ÿ³ÿ²ÿ«ÿ´ÿ·ÿ¬ÿ­ÿ²ÿ·ÿ·ÿ®ÿ¯ÿ°ÿ¯ÿÿ¦ÿ¾ÿ·ÿ¯ÿ«ÿ²ÿÿ¬ÿÄÿ®ÿ¶ÿ®ÿ±ÿ¯ÿ¬ÿ®ÿ¬ÿ²ÿ²ÿªÿ§ÿ§ÿ©ÿ¥ÿ°ÿªÿ¨ÿµÿµÿºÿ°ÿ©ÿ«ÿ±ÿ¬ÿ¯ÿ¯ÿ®ÿÁÿµÿ©ÿ­ÿ«ÿ«ÿ³ÿºÿ®ÿ©ÿ¶ÿ´ÿ®ÿ¯ÿ¸ÿÑÿÇÿ¿ÿ´ÿ¼ÿÌÿ½ÿ½ÿÍÿÆÿ½ÿ¸ÿÍÿ®ÿ®ÿ¶ÿ½ÿ·ÿµÿ¶ÿ±ÿ­ÿ¨ÿ®ÿ¨ÿ¬ÿ¶ÿ¶ÿ¸ÿ¶ÿ²ÿ¶ÿ¶ÿ¶ÿ³ÿ¶ÿ³ÿ¸ÿÃÿ½ÿ·ÿÄÿµÿÂÿ¸ÿÄÿ²ÿ³ÿµÿÂÿ´ÿ³ÿ¤ÿ¨ÿ¹ÿ¹ÿ¬ÿ¶ÿ¹ÿ¬ÿ«ÿ´ÿ¸ÿ°ÿ­ÿ°ÿ³ÿµÿ¼ÿ¼ÿ¾ÿ¬ÿ¬ÿ´ÿºÿ³ÿÀÿ¹ÿ±ÿ¶ÿ¯ÿ±ÿ³ÿ¶ÿ½ÿ²ÿªÿ©ÿ®ÿ´ÿ¸ÿµÿ²ÿ¸ÿÂÿÉÿÀÿ¶ÿ¼ÿ¾ÿ·ÿ«ÿ±ÿ¬ÿ¯ÿºÿÈÿ¼ÿÁÿ«ÿ¦ÿÄÿ³ÿ­ÿ¾ÿ´ÿµÿºÿÂÿºÿ±ÿ¾ÿ¿ÿ¶ÿ´ÿ³ÿ¿ÿ»ÿ¬ÿ°ÿ«ÿªÿµÿ¼ÿ´ÿ§ÿºÿ¾ÿ²ÿ¼ÿ®ÿ´ÿÇÿÃÿ¿ÿ§ÿ®ÿ±ÿµÿ¶ÿ¶ÿÅÿ¿ÿµÿ¾ÿ­ÿ´ÿ¶ÿ­ÿ®ÿ¨ÿ¼ÿÁÿ½ÿ´ÿ³ÿ¶ÿ±ÿ¶ÿ¹ÿ¶ÿ¶ÿ¶ÿ·ÿ³ÿµÿ¸ÿ¸ÿ½ÿ«ÿÆÿÁÿ´ÿ¼ÿ·ÿºÿ¼ÿ±ÿ²ÿÿµÿ§ÿÅÿ¾ÿªÿ½ÿºÿÂÿ»ÿ¼ÿ±ÿ²ÿ¦ÿ ÿ¢ÿ­ÿ¸ÿÅÿÉÿÀÿÇÿÁÿ»ÿÀÿ³ÿ±ÿ½ÿÄÿ°ÿ°ÿ·ÿ©ÿ¶ÿÂÿµÿ±ÿ¾ÿ¯ÿªÿ­ÿÁÿ¿ÿ»ÿÎÿ¹ÿ¹ÿ³ÿ¿ÿºÿªÿµÿ³ÿÈÿÁÿ¹ÿµÿ¯ÿ¶ÿ·ÿÂÿ¶ÿ±ÿ´ÿµÿ»ÿ·ÿ»ÿÅÿµÿ¯ÿ·ÿ­ÿ­ÿÂÿÁÿÀÿÃÿºÿµÿ®ÿ°ÿ«ÿ³ÿ§ÿµÿ¯ÿÀÿºÿ´ÿ¿ÿ¨ÿ¯ÿ®ÿ½ÿµÿ¾ÿÂÿµÿµÿ¹ÿ¹ÿ¶ÿ¶ÿÂÿºÿ³ÿÀÿ´ÿ®ÿ®ÿµÿ½ÿ¶ÿ±ÿ¸ÿºÿµÿÀÿ¼ÿ±ÿ´ÿÂÿÄÿªÿ¢ÿ¼ÿ¼ÿ±ÿºÿÿ»ÿ¼ÿ»ÿ·ÿ¨ÿ³ÿ±ÿÂÿµÿ­ÿ¾ÿ·ÿ²ÿ°ÿ¿ÿ²ÿÁÿ­ÿ£ÿ¬ÿ¹ÿµÿ±ÿ°ÿ¯ÿ­ÿ¦ÿ«ÿ±ÿ°ÿ´ÿ²ÿ¨ÿ¦ÿ¬ÿ±ÿ´ÿ´ÿ¬ÿ´ÿ¸ÿ®ÿ·ÿÄÿµÿ¯ÿ«ÿ¸ÿ²ÿ¬ÿ°ÿµÿ¬ÿÆÿ´ÿ¼ÿ´ÿªÿÂÿ°ÿ½ÿ¿ÿ´ÿÁÿÎÿ¶ÿ¶ÿÃÿ·ÿºÿ·ÿ¯ÿ²ÿ¼ÿ¼ÿ¸ÿ¸ÿ¾ÿ»ÿ¸ÿºÿ¸ÿ¸ÿ¸ÿ²ÿ«ÿ¹ÿÀÿ¬ÿ¶ÿÂÿ¹ÿµÿ«ÿ­ÿ¢ÿ¶ÿ´ÿ¦ÿ¼ÿ¯ÿ´ÿ»ÿ²ÿ¼ÿ·ÿ´ÿ¸ÿµÿ¶ÿ°ÿ¿ÿÀÿÍÿºÿ±ÿÁÿ­ÿ¿ÿÉÿÀÿºÿ¿ÿÅÿÁÿ¼ÿ³ÿ³ÿ±ÿ´ÿ·ÿªÿ©ÿ´ÿ´ÿ»ÿ¼ÿ²ÿµÿ·ÿ±ÿ³ÿÀÿ»ÿ¿ÿ¶ÿ¦ÿ­ÿ¾ÿ¹ÿ£ÿÅÿ»ÿ¹ÿ¶ÿ§ÿµÿ«ÿ²ÿÀÿ½ÿÄÿ§ÿºÿ¿ÿÏÿÃÿ½ÿºÿ¼ÿ½ÿ¶ÿ¾ÿºÿµÿ·ÿ«ÿ±ÿ°ÿ´ÿ»ÿºÿµÿ®ÿ¶ÿÄÿÃÿ¹ÿ¹ÿ¾ÿ´ÿ°ÿ¥ÿÿ±ÿÃÿºÿ©ÿµÿ¶ÿ´ÿµÿ²ÿ½ÿ³ÿ¯ÿ©ÿ¥ÿµÿ¦ÿÆÿ´ÿ¼ÿ¯ÿ®ÿ¯ÿ»ÿ­ÿ®ÿ«ÿ¼ÿ¸ÿ·ÿ­ÿ±ÿ°ÿªÿ°ÿ´ÿ¼ÿÁÿ®ÿ²ÿÄÿÅÿ¸ÿ¹ÿ´ÿ»ÿÅÿ¹ÿ¾ÿºÿ»ÿÉÿÇÿ¹ÿ¸ÿ°ÿ±ÿ°ÿ½ÿ²ÿ¾ÿ¯ÿºÿ°ÿ¬ÿµÿ°ÿ½ÿÌÿ¶ÿÇÿÁÿ²ÿ°ÿ¼ÿ¹ÿºÿ¶ÿµÿ©ÿ¡ÿÂÿµÿ¿ÿ¹ÿ½ÿÊÿÀÿ´ÿ´ÿ¯ÿ¯ÿ»ÿ®ÿ¥ÿ©ÿ©ÿ´ÿ¿ÿ¾ÿºÿ¶ÿ¯ÿµÿÁÿ°ÿ·ÿ¼ÿ±ÿ¼ÿ¼ÿ¸ÿ±ÿºÿ±ÿÂÿ«ÿ·ÿÃÿ¯ÿ·ÿÄÿ¬ÿºÿÀÿ±ÿ­ÿ²ÿµÿ¿ÿ»ÿµÿ¯ÿ¬ÿ±ÿ¹ÿÃÿÄÿÀÿ·ÿ·ÿÈÿ¼ÿ²ÿ³ÿ¿ÿ¾ÿ¸ÿ±ÿ¯ÿ²ÿ±ÿ¸ÿ½ÿµÿ¬ÿ®ÿ°ÿ½ÿÉÿºÿ¼ÿ¶ÿÃÿµÿ¿ÿ©ÿ·ÿÃÿ¶ÿ»ÿ°ÿÐÿªÿ³ÿ¹ÿ³ÿ³ÿ±ÿÇÿ·ÿ¶ÿ®ÿ¬ÿ±ÿÈÿ·ÿ¸ÿ­ÿ»ÿ»ÿ·ÿ¶ÿªÿ¼ÿÈÿ¾ÿ¾ÿÁÿ¾ÿ»ÿ·ÿ¼ÿ¿ÿ¹ÿ½ÿ½ÿ»ÿ¾ÿ¾ÿµÿÀÿ¹ÿ³ÿ¶ÿ­ÿµÿ»ÿµÿµÿ¬ÿÅÿªÿÁÿÓÿÄÿÄÿ­ÿÿ¾ÿ«ÿ·ÿ±ÿ¿ÿ·ÿ¤ÿ·ÿ¶ÿ¨ÿ»ÿËÿ½ÿ¬ÿ³ÿ·ÿ°ÿ®ÿ¶ÿ±ÿ°ÿºÿ¼ÿÄÿ»ÿ³ÿ¶ÿ¨ÿ³ÿ¥ÿ¶ÿ·ÿ¯ÿ±ÿ§ÿ«ÿªÿ½ÿ§ÿ©ÿ¸ÿ¹ÿÅÿÿ£ÿ²ÿ­ÿµÿÃÿ«ÿ®ÿ¶ÿªÿ®ÿµÿ¼ÿÀÿ·ÿÁÿ½ÿ´ÿ¯ÿ²ÿºÿ¹ÿÀÿ¿ÿ¹ÿ½ÿµÿ³ÿ¯ÿ©ÿ´ÿ¶ÿ¯ÿ¸ÿ¼ÿ°ÿ±ÿÂÿ¸ÿªÿ¼ÿ´ÿ·ÿ¹ÿ´ÿ¾ÿ²ÿ»ÿ´ÿ¸ÿÃÿ»ÿ¸ÿªÿ·ÿÅÿÀÿ³ÿµÿºÿµÿ¯ÿµÿÈÿ·ÿ¢ÿ¶ÿ¼ÿªÿ«ÿ¹ÿ´ÿ­ÿ·ÿ¹ÿ¹ÿµÿ®ÿ¥ÿ±ÿ¬ÿ¯ÿÁÿ°ÿµÿ®ÿ±ÿ¿ÿ¹ÿ·ÿÂÿµÿµÿ¿ÿ½ÿ¶ÿºÿ¹ÿ¬ÿµÿ¨ÿ¯ÿ°ÿ¼ÿ¼ÿ°ÿ¹ÿÀÿÁÿ¾ÿ·ÿ»ÿ±ÿ®ÿºÿ·ÿ·ÿ°ÿ±ÿ¨ÿ®ÿºÿ·ÿ¸ÿ¼ÿ­ÿ¿ÿ²ÿ¾ÿÂÿ¯ÿ³ÿ²ÿ¸ÿ¹ÿÀÿ²ÿ¢ÿ¨ÿ­ÿ¾ÿÁÿºÿ¸ÿºÿ³ÿºÿÅÿ¼ÿ·ÿ»ÿ¸ÿ¥ÿ®ÿ¶ÿ¬ÿ²ÿ·ÿ±ÿ®ÿ¹ÿ¬ÿ§ÿ±ÿ¨ÿ¶ÿÄÿÆÿÃÿ´ÿ­ÿºÿ­ÿªÿ¼ÿ½ÿÁÿ°ÿ­ÿ´ÿ¹ÿ»ÿºÿ´ÿ²ÿºÿ»ÿµÿ´ÿ·ÿ·ÿ»ÿ·ÿ¾ÿ¼ÿ¿ÿ·ÿ¯ÿÆÿÀÿ²ÿªÿºÿ¼ÿ´ÿ½ÿ©ÿºÿÅÿ´ÿ¬ÿÀÿ¾ÿ¾ÿ¼ÿªÿ¬ÿ½ÿ¿ÿ¸ÿ¸ÿ·ÿ¯ÿ²ÿ®ÿ·ÿ¹ÿ°ÿ§ÿ´ÿÆÿ¤ÿºÿ·ÿ´ÿÇÿÂÿ¼ÿ­ÿÆÿ»ÿ°ÿ¶ÿ¹ÿ½ÿ¶ÿÄÿÆÿÃÿºÿ´ÿ³ÿ°ÿºÿ»ÿ²ÿ°ÿ±ÿ­ÿ®ÿ©ÿ´ÿ»ÿ¢ÿ·ÿ¹ÿ©ÿ¬ÿÃÿ¨ÿµÿ§ÿ½ÿÆÿÄÿÃÿËÿÀÿ°ÿ·ÿ¶ÿ±ÿ³ÿµÿ¹ÿÁÿÊÿÈÿ½ÿ°ÿ´ÿ±ÿ­ÿµÿ½ÿ¿ÿµÿ¸ÿÄÿÀÿ»ÿ¹ÿ¾ÿÀÿ¿ÿ¬ÿ¶ÿ½ÿ¼ÿ¹ÿ¼ÿ¼ÿ½ÿ¿ÿ¹ÿ¸ÿ¹ÿ·ÿ°ÿ­ÿÄÿ²ÿ³ÿ­ÿ·ÿ·ÿ°ÿ¬ÿ¶ÿµÿ¿ÿµÿ¸ÿ»ÿ­ÿ°ÿ½ÿ·ÿ´ÿÃÿÀÿ°ÿ²ÿ¸ÿ¸ÿ»ÿµÿ´ÿ³ÿ¹ÿ¯ÿ´ÿÀÿ¸ÿ¥ÿ½ÿ¹ÿ·ÿ¹ÿµÿ«ÿ³ÿ¼ÿÆÿ¾ÿ½ÿÂÿ¹ÿ»ÿÃÿ½ÿ¶ÿ³ÿ¸ÿ²ÿ»ÿÁÿ¿ÿ­ÿ¼ÿ·ÿ°ÿ¾ÿÅÿ¶ÿ­ÿ¹ÿ³ÿ­ÿ¶ÿ¶ÿ«ÿ®ÿ¸ÿ»ÿ¼ÿÂÿ¿ÿ¹ÿÂÿ®ÿ¹ÿÀÿ±ÿ®ÿ´ÿ®ÿ¶ÿ¹ÿ¼ÿ±ÿ¾ÿÀÿ¯ÿ³ÿÁÿºÿ¬ÿºÿ¿ÿ¯ÿªÿ§ÿÿ­ÿ´ÿ®ÿªÿ²ÿ¶ÿÃÿ¯ÿ­ÿ­ÿ»ÿ·ÿ¨ÿ¬ÿ¢ÿ³ÿ«ÿÿ¤ÿ¥ÿ¦ÿ²ÿµÿ®ÿ´ÿ»ÿ´ÿ±ÿ·ÿ³ÿ·ÿ¯ÿ¯ÿ¹ÿ£ÿ©ÿºÿ¹ÿ®ÿ®ÿ¸ÿ«ÿ¦ÿ°ÿ«ÿ¥ÿ®ÿ·ÿ´ÿ³ÿ±ÿ³ÿ·ÿ­ÿ¹ÿ®ÿ´ÿµÿºÿ³ÿ®ÿ´ÿ¶ÿ°ÿ°ÿ«ÿ¬ÿ±ÿ©ÿªÿ¬ÿ¶ÿµÿ¬ÿÄÿ ÿ¤ÿ®ÿ¤ÿ¦ÿ¹ÿ±ÿ¬ÿ­ÿ¡ÿ¬ÿºÿ»ÿ³ÿ²ÿÀÿµÿªÿ´ÿ´ÿÅÿÄÿ®ÿ¹ÿ¾ÿ¬ÿ­ÿ°ÿÄÿÀÿ­ÿ¬ÿ´ÿ³ÿªÿªÿ¹ÿ¶ÿ¤ÿµÿ»ÿ¶ÿ»ÿÂÿÂÿËÿ¹ÿ¾ÿ²ÿÀÿ´ÿªÿ°ÿ´ÿ·ÿ¹ÿ¸ÿ·ÿµÿ·ÿ´ÿÃÿ´ÿ®ÿ¬ÿ¼ÿ»ÿ¶ÿÁÿÀÿ¦ÿ­ÿ½ÿ²ÿ®ÿÁÿÊÿÄÿºÿ½ÿ¦ÿ¥ÿ¾ÿ»ÿ¼ÿ½ÿ»ÿ½ÿºÿ°ÿ²ÿ±ÿ¬ÿ®ÿ°ÿ³ÿ´ÿ²ÿ¾ÿµÿÿªÿ°ÿ¶ÿÂÿ«ÿ¬ÿ¤ÿ¬ÿ¼ÿµÿ¨ÿ¶ÿÃÿ¶ÿ³ÿ®ÿ®ÿ®ÿ¶ÿºÿ¹ÿ¹ÿ¶ÿ¼ÿÁÿ¿ÿ±ÿ«ÿ®ÿµÿ±ÿ£ÿ´ÿªÿÿ«ÿ±ÿ¶ÿ³ÿÄÿÿµÿ¸ÿ½ÿ­ÿ ÿ¦ÿ ÿÿÿÿÿÿÿÿÿÿÿ}ÿ]ÿmÿ~ÿÿvÿeÿ]ÿVÿFÿMÿÿÿÿ¹ÿ¼ÿ¶ÿ¬ÿÀÿ¼ÿ´ÿ´ÿ»ÿ¼ÿ´ÿÄÿ¸ÿÃÿµÿ¹ÿ¶ÿ´ÿ¹ÿ¸ÿ¸ÿ°ÿ¾ÿÀÿ±ÿ®ÿ°ÿ±ÿ¶ÿÁÿ¹ÿÈÿÄÿÈÿÁÿ¶ÿ¸ÿ´ÿ°ÿ²ÿ¿ÿÂÿ¹ÿ½ÿ¹ÿ¹ÿÁÿÅÿ³ÿÅÿºÿµÿ¸ÿ¶ÿµÿ¸ÿµÿ·ÿÆÿÁÿ½ÿÇÿÂÿ¬ÿºÿ±ÿ±ÿ¿ÿ¹ÿ¸ÿ½ÿ½ÿ»ÿºÿÃÿÁÿ¸ÿ¹ÿ¶ÿºÿÆÿ¿ÿ»ÿ¼ÿÂÿÄÿ¿ÿ¿ÿ¾ÿ¾ÿÂÿ¬ÿªÿÀÿªÿµÿ¼ÿ¼ÿ¹ÿ¶ÿµÿ°ÿ·ÿËÿ»ÿ¾ÿ²ÿ»ÿ¿ÿ½ÿ±ÿÂÿÄÿ¶ÿ²ÿ¬ÿ¦ÿ¸ÿ°ÿ¬ÿµÿ¯ÿ ÿ¢ÿ¨ÿ«ÿ¢ÿ¤ÿ°ÿ°ÿ®ÿ·ÿ­ÿ»ÿ¯ÿ¸ÿ­ÿÿ°ÿºÿ´ÿ»ÿÃÿ¼ÿ¸ÿ»ÿÂÿÄÿ¸ÿ´ÿÄÿ¦ÿ©ÿªÿ«ÿ±ÿ¶ÿºÿ·ÿ·ÿÁÿÄÿ¬ÿ»ÿ³ÿÅÿ¼ÿ²ÿ¸ÿºÿ´ÿ´ÿµÿ¸ÿ¸ÿÂÿÁÿ³ÿ¸ÿ¸ÿ·ÿ²ÿ®ÿ²ÿµÿ³ÿ±ÿ¾ÿ®ÿ¾ÿÀÿ³ÿºÿ²ÿ©ÿ­ÿ´ÿÀÿÂÿÄÿ¾ÿ¸ÿ²ÿ¿ÿÃÿ½ÿ¾ÿÁÿ¸ÿ©ÿµÿÄÿ°ÿ¾ÿ¸ÿÃÿ¹ÿ­ÿ¼ÿ¼ÿ¯ÿ²ÿ¤ÿ¢ÿÒÿ¯ÿµÿºÿ¿ÿÂÿÀÿÂÿÀÿ±ÿ­ÿ´ÿ¹ÿ³ÿ¼ÿ¹ÿ¸ÿ·ÿ¶ÿ·ÿ»ÿÀÿ¾ÿ«ÿ°ÿ¯ÿÀÿ½ÿ¹ÿ´ÿ½ÿ¿ÿ·ÿ¹ÿ»ÿ¸ÿ³ÿ¿ÿ¾ÿ¼ÿ³ÿ·ÿÄÿÆÿ¸ÿ®ÿ³ÿÿÁÿÁÿ·ÿ³ÿºÿ·ÿ³ÿ°ÿ¥ÿ¨ÿÃÿ¸ÿ·ÿ´ÿ¼ÿÀÿÀÿ¾ÿ»ÿ¾ÿ¿ÿ²ÿ¯ÿ¬ÿ±ÿºÿµÿ³ÿºÿ¿ÿ»ÿ³ÿ³ÿ·ÿ®ÿ¤ÿÿµÿÂÿ¸ÿ¸ÿÇÿ¾ÿ·ÿ¯ÿÈÿÈÿËÿ¼ÿ·ÿ½ÿ½ÿ²ÿ¯ÿ»ÿ²ÿµÿºÿºÿºÿ¹ÿºÿ¿ÿÂÿ«ÿºÿ»ÿÁÿ¬ÿ¦ÿ°ÿ²ÿ³ÿ¾ÿ¼ÿ¼ÿ»ÿ¾ÿºÿ³ÿ²ÿ²ÿ­ÿ³ÿÄÿ·ÿ¬ÿ¹ÿ®ÿ±ÿºÿ³ÿ¤ÿ§ÿ·ÿ¸ÿÃÿ¶ÿ¼ÿ¹ÿ¿ÿÅÿÂÿ¼ÿ¾ÿ¼ÿ³ÿ¶ÿ¿ÿ¾ÿ»ÿ±ÿ¬ÿºÿÂÿºÿ·ÿµÿ¹ÿ·ÿ»ÿ»ÿ¶ÿ¸ÿ¸ÿ¹ÿÅÿ¸ÿÆÿÁÿÂÿÂÿÀÿÃÿ²ÿ¿ÿÑÿ®ÿ´ÿÂÿºÿ«ÿ§ÿ¥ÿºÿºÿ´ÿ¸ÿ¬ÿ¶ÿ»ÿ´ÿ¿ÿºÿ¸ÿÁÿÅÿÊÿºÿ¸ÿ»ÿµÿ¼ÿÄÿ¹ÿÁÿ¹ÿ·ÿ¼ÿºÿ³ÿ¶ÿ±ÿµÿ»ÿ·ÿµÿµÿ®ÿ«ÿ½ÿ¸ÿÇÿÅÿ¹ÿµÿ¼ÿºÿ±ÿªÿ·ÿ´ÿ²ÿªÿ¡ÿ±ÿ¾ÿ­ÿ«ÿ³ÿ¯ÿÁÿÄÿµÿ·ÿ½ÿÆÿ¦ÿ¬ÿ³ÿºÿ¸ÿ´ÿ¼ÿÁÿ»ÿ±ÿ´ÿºÿ»ÿ±ÿ³ÿ¼ÿ±ÿ¬ÿÉÿÏÿÁÿÁÿ¼ÿ¶ÿ¼ÿÂÿµÿ¶ÿ¿ÿÁÿ³ÿµÿ¶ÿ³ÿ¶ÿ½ÿ¨ÿ­ÿ«ÿ®ÿ¬ÿ´ÿ«ÿ¨ÿ³ÿ¸ÿ¹ÿ®ÿ½ÿ¶ÿ´ÿÂÿ¶ÿ¦ÿªÿ­ÿ¤ÿ¹ÿ ÿ°ÿ­ÿ³ÿ³ÿ¯ÿ®ÿ°ÿ§ÿÿ«ÿ¤ÿ²ÿ®ÿ¥ÿÿ¤ÿ³ÿºÿ¨ÿ³ÿµÿ°ÿÿ§ÿ±ÿ±ÿ«ÿÿ¢ÿ´ÿ­ÿ¶ÿ©ÿ£ÿ§ÿ§ÿ¢ÿÿÿ ÿ«ÿ ÿÿ¦ÿ¡ÿÿÿÿÿÿÿ«ÿÿÿÿÿÿÿ«ÿ±ÿÿÿÿÿÿ£ÿ¥ÿÿyÿ`ÿfÿzÿ¢ÿÿÿÿÿÿÿÿÿ¡ÿ¦ÿ¢ÿ·ÿ°ÿ ÿÿÿÿÿÿÿÿ£ÿ§ÿ±ÿµÿ»ÿ¹ÿ¼ÿ·ÿ¬ÿªÿªÿ£ÿ©ÿÿ²ÿ¯ÿ­ÿ¨ÿ©ÿ¥ÿ¡ÿ³ÿ¹ÿ®ÿºÿ¬ÿµÿ©ÿ ÿ ÿªÿ«ÿ¡ÿ¥ÿ£ÿ¢ÿ¦ÿ¬ÿ­ÿ³ÿ±ÿªÿ©ÿ¥ÿ¤ÿ¨ÿÿ£ÿ§ÿ¼ÿ«ÿ¯ÿ©ÿ¤ÿ¨ÿ®ÿ³ÿ±ÿ ÿ¦ÿ²ÿÁÿÁÿ°ÿªÿµÿ¯ÿ ÿ¤ÿ®ÿ±ÿ¸ÿ©ÿ½ÿ²ÿ¬ÿ®ÿ®ÿ¯ÿ¤ÿÿ ÿ³ÿ¤ÿÿ§ÿ¤ÿªÿ¥ÿ ÿ©ÿ¬ÿ©ÿ¯ÿ¿ÿºÿ ÿ«ÿ²ÿÿ©ÿ¨ÿ¥ÿ©ÿ³ÿµÿªÿ¥ÿ­ÿ³ÿÿÿ¤ÿ ÿ°ÿ³ÿ³ÿ©ÿ¨ÿ¬ÿªÿ©ÿ¦ÿµÿ¦ÿ±ÿÿ¸ÿ¶ÿ¸ÿ³ÿ°ÿ¹ÿ¹ÿ§ÿªÿ½ÿµÿ»ÿ¼ÿ¨ÿªÿ®ÿ¥ÿ¥ÿ²ÿ·ÿ³ÿ³ÿµÿ¬ÿ¢ÿ«ÿ¾ÿ¾ÿ¦ÿ¨ÿ·ÿµÿ®ÿ²ÿ¶ÿ³ÿ³ÿ­ÿ´ÿ¸ÿ§ÿ«ÿ°ÿ ÿÿ¦ÿ¯ÿ«ÿ¨ÿ©ÿ¥ÿªÿ¬ÿ¶ÿ©ÿ¡ÿ°ÿÇÿ¯ÿ¥ÿ¦ÿ§ÿ¬ÿ²ÿµÿ»ÿ´ÿ¢ÿ£ÿ´ÿµÿ½ÿ¸ÿµÿ¼ÿ¿ÿ½ÿ¸ÿ°ÿ¥ÿ¥ÿ·ÿ£ÿ½ÿ¡ÿ£ÿ­ÿ«ÿ«ÿ³ÿ¬ÿ¯ÿ¶ÿµÿ´ÿªÿ±ÿÿÿ©ÿ«ÿµÿ´ÿºÿµÿ¯ÿ¨ÿ«ÿ©ÿÿªÿ»ÿ§ÿ¥ÿ§ÿ¾ÿ©ÿ£ÿ©ÿ´ÿºÿ¨ÿ¡ÿ§ÿ£ÿ¡ÿªÿ¥ÿ¦ÿ©ÿ¯ÿ¹ÿ£ÿ¯ÿ§ÿ©ÿºÿµÿ®ÿ¦ÿÿÿªÿ®ÿ¸ÿ½ÿÉÿªÿÿ²ÿºÿ¹ÿ¬ÿ¹ÿ´ÿ¶ÿµÿ¥ÿ¥ÿ©ÿ¬ÿ¥ÿ¯ÿ­ÿ±ÿ ÿ±ÿ³ÿªÿµÿºÿ½ÿ³ÿ«ÿ²ÿ·ÿ´ÿÁÿ´ÿÈÿ»ÿ»ÿ¯ÿºÿ½ÿ¯ÿªÿ¨ÿªÿ¶ÿ¶ÿªÿ­ÿ¶ÿ«ÿªÿ±ÿ®ÿ¤ÿ¨ÿ¦ÿ©ÿ¼ÿ¶ÿ±ÿ¨ÿ©ÿ¬ÿ¹ÿ³ÿ£ÿ­ÿ¤ÿ ÿ¸ÿÂÿ¬ÿ¢ÿªÿ±ÿ³ÿ°ÿ³ÿ¥ÿÿ¦ÿ«ÿ²ÿÂÿÃÿ®ÿÿÿ¥ÿ¤ÿ»ÿ¨ÿ½ÿ§ÿ°ÿ±ÿ°ÿ®ÿ ÿ¨ÿ¦ÿ¥ÿ¢ÿÿ§ÿ¶ÿÃÿ¹ÿ¬ÿ®ÿ¡ÿÿ­ÿÿ¤ÿ²ÿ¨ÿÿ©ÿ¤ÿÿ¤ÿ«ÿ ÿ¢ÿ¥ÿÿ«ÿªÿÿ£ÿ½ÿÿ­ÿ¯ÿ¬ÿ¥ÿ¡ÿ§ÿÿÿÿÿ ÿ¤ÿ¯ÿ¨ÿÿÿ¡ÿ¬ÿ¥ÿ§ÿ§ÿ¥ÿ¦ÿ¤ÿ¯ÿ¯ÿ°ÿªÿ¦ÿ¨ÿ³ÿ¹ÿ¨ÿ¯ÿÃÿªÿ°ÿ±ÿºÿºÿÿ§ÿ«ÿ¥ÿªÿ«ÿ­ÿ·ÿ©ÿ§ÿ²ÿµÿ³ÿ¹ÿ½ÿ¬ÿ´ÿ®ÿ«ÿªÿ±ÿ®ÿ¬ÿ­ÿ©ÿÿÿ¤ÿ®ÿ²ÿ±ÿ©ÿ£ÿ¨ÿ­ÿ®ÿ®ÿ¯ÿ¤ÿÿªÿ¤ÿ¬ÿ§ÿÿÿ¢ÿ«ÿ¥ÿ¦ÿ¦ÿ¡ÿÿ¢ÿ¯ÿ¨ÿ ÿÿÿ«ÿ§ÿ¥ÿ¢ÿ­ÿ®ÿ´ÿ¥ÿ¿ÿ²ÿ§ÿ´ÿ«ÿ²ÿ·ÿ»ÿ­ÿ£ÿµÿ·ÿ»ÿÁÿ¬ÿÿÿÿ¦ÿ­ÿ«ÿ³ÿ°ÿ´ÿ¼ÿ¶ÿ³ÿ¿ÿµÿ©ÿ¢ÿªÿ¾ÿ¾ÿºÿ´ÿ·ÿ¿ÿ¿ÿ´ÿ®ÿ®ÿ®ÿ±ÿÁÿÁÿ³ÿ³ÿÀÿºÿ«ÿ­ÿ¯ÿÀÿ¾ÿ¤ÿ¼ÿÌÿºÿ¾ÿ¹ÿ«ÿ¤ÿ©ÿ¯ÿªÿ¬ÿ²ÿ­ÿ¶ÿ»ÿ¤ÿÿ±ÿ¬ÿ¾ÿ©ÿªÿ¦ÿ¡ÿ½ÿ²ÿ¸ÿ³ÿ¥ÿ­ÿ¯ÿ¶ÿ¸ÿµÿ²ÿ±ÿ°ÿ¯ÿ·ÿµÿªÿ«ÿ§ÿ´ÿ¡ÿ­ÿµÿ§ÿ©ÿ·ÿ»ÿ»ÿ¡ÿÂÿ³ÿ¾ÿ»ÿ®ÿ·ÿ²ÿ±ÿ°ÿ­ÿ°ÿªÿ­ÿ¯ÿªÿ¥ÿÿ§ÿ¤ÿºÿ±ÿ­ÿ®ÿ³ÿ´ÿ¨ÿ·ÿ´ÿ§ÿ³ÿ­ÿºÿ³ÿ»ÿ´ÿÂÿºÿ©ÿªÿ­ÿ·ÿ¸ÿ³ÿ³ÿ´ÿ¸ÿ¹ÿ·ÿ²ÿ¬ÿ¹ÿ¿ÿÂÿ¿ÿ·ÿÍÿ©ÿ¦ÿ¿ÿÁÿÉÿ·ÿ¬ÿ·ÿÂÿ¶ÿ¯ÿ¶ÿ¶ÿ°ÿ¥ÿ«ÿ¬ÿ®ÿ¹ÿ¿ÿºÿ´ÿºÿµÿ¸ÿ­ÿ´ÿÆÿÂÿ¯ÿÆÿ¿ÿ¿ÿÓÿÉÿÃÿ¼ÿÈÿ´ÿ½ÿÀÿ¿ÿ¯ÿªÿ¬ÿ³ÿ¾ÿµÿ²ÿÀÿ¿ÿ»ÿÂÿÃÿ½ÿ·ÿ·ÿ¶ÿ¤ÿµÿ¶ÿ¦ÿµÿ½ÿ±ÿ¯ÿ¬ÿ¬ÿµÿ·ÿµÿ¸ÿ³ÿ³ÿ¯ÿ¼ÿ¶ÿµÿ°ÿ¯ÿ¬ÿµÿÀÿ¸ÿ°ÿ¹ÿ¾ÿ»ÿ»ÿ²ÿ²ÿ½ÿ®ÿ«ÿ¿ÿ½ÿ³ÿ´ÿ½ÿ­ÿ´ÿ¹ÿ¶ÿ¿ÿ¾ÿÁÿ¿ÿ´ÿ¬ÿ¹ÿ®ÿ¥ÿ°ÿ¶ÿ¯ÿ±ÿ¾ÿ¹ÿ¶ÿµÿ¹ÿºÿ¸ÿ¶ÿ¶ÿµÿ²ÿ¸ÿºÿµÿµÿ¾ÿ¸ÿ®ÿ¯ÿ¾ÿÄÿÁÿ·ÿ¶ÿ¬ÿÁÿ¬ÿ°ÿ³ÿ¶ÿ¹ÿ®ÿµÿ¾ÿ´ÿ«ÿ¦ÿ¹ÿÁÿºÿ®ÿ­ÿ²ÿ´ÿ°ÿ¹ÿ¶ÿ«ÿ¬ÿ­ÿ¶ÿ·ÿºÿ¼ÿ²ÿªÿ¸ÿÀÿÃÿÌÿÄÿ¼ÿÆÿ»ÿµÿ«ÿ¾ÿÿ¿ÿ¤ÿªÿ¿ÿÈÿ³ÿ¾ÿ´ÿÄÿ¼ÿºÿ»ÿ°ÿ²ÿ¾ÿ¿ÿÀÿ½ÿ·ÿ¸ÿ¿ÿ¹ÿ®ÿ¶ÿ»ÿ°ÿ²ÿ»ÿ´ÿ¶ÿ¬ÿ«ÿ±ÿªÿ¸ÿºÿ±ÿµÿ«ÿªÿËÿÊÿÐÿÀÿÇÿÅÿ·ÿµÿ´ÿ¯ÿ¹ÿ½ÿ¼ÿ´ÿ±ÿ²ÿ¼ÿÂÿ¯ÿ°ÿ¸ÿ¶ÿ¾ÿÄÿ¾ÿ¼ÿµÿ±ÿ¸ÿ³ÿ¸ÿ¾ÿÀÿ¸ÿºÿ·ÿ´ÿ¨ÿ¢ÿ¥ÿ¶ÿ³ÿÆÿ®ÿÄÿÇÿµÿ¸ÿÿ²ÿ®ÿ¯ÿÂÿÅÿÀÿ²ÿ²ÿÉÿ¢ÿ­ÿ¶ÿÁÿºÿµÿÂÿ¿ÿ¹ÿªÿ ÿ­ÿ¬ÿÿ¤ÿ®ÿ¹ÿ¸ÿ¡ÿ¤ÿ¸ÿ¼ÿ¼ÿ¶ÿ¿ÿ¹ÿÀÿÂÿ³ÿÄÿÈÿ½ÿ¦ÿªÿ¿ÿ·ÿ¹ÿ¿ÿÇÿ·ÿ»ÿ²ÿ°ÿ¥ÿ«ÿ±ÿ½ÿ±ÿ³ÿµÿ¾ÿÇÿÄÿ·ÿ¶ÿ·ÿ­ÿ©ÿ­ÿ±ÿ²ÿ²ÿ·ÿ¶ÿ­ÿ®ÿ³ÿ´ÿºÿ´ÿ±ÿµÿ·ÿÀÿ®ÿ®ÿ¼ÿÄÿ¸ÿ±ÿªÿ®ÿ®ÿ½ÿ³ÿ»ÿ¹ÿµÿÁÿ¯ÿµÿÂÿ³ÿÁÿµÿ´ÿ½ÿÅÿ³ÿ±ÿ¹ÿ»ÿºÿ¿ÿ±ÿ¸ÿ»ÿ·ÿ·ÿµÿ¹ÿ¸ÿ¯ÿ¯ÿ¸ÿ´ÿ²ÿ¿ÿµÿ¶ÿÃÿÃÿ¼ÿ¬ÿ§ÿ¢ÿºÿ¯ÿÿ³ÿ¶ÿ¸ÿ¯ÿ³ÿ´ÿ¨ÿÀÿÃÿÁÿ­ÿªÿ¹ÿ¾ÿÈÿÈÿ³ÿ¬ÿ²ÿÂÿÁÿ½ÿ¼ÿÀÿ»ÿ´ÿ°ÿ±ÿ³ÿ°ÿµÿ»ÿ·ÿ·ÿ¹ÿºÿºÿ¶ÿ®ÿ«ÿ·ÿ¹ÿ¯ÿµÿÂÿºÿ¹ÿ®ÿ®ÿ¬ÿºÿ¨ÿ­ÿ¦ÿ©ÿ®ÿ²ÿºÿ¬ÿÒÿ¦ÿ¿ÿ¯ÿ¬ÿµÿ¶ÿºÿ¾ÿÃÿÅÿ®ÿµÿ¿ÿ½ÿÀÿºÿ¬ÿ·ÿ¯ÿ¨ÿ±ÿ¹ÿ®ÿÿ§ÿ¹ÿ¶ÿ­ÿ­ÿ³ÿ¬ÿ²ÿ¸ÿ­ÿ¬ÿÇÿ¸ÿ¾ÿ¸ÿ«ÿ­ÿ³ÿ´ÿÂÿ¾ÿÃÿÄÿ¶ÿ©ÿÀÿ°ÿ¶ÿ¸ÿ±ÿ¿ÿ¸ÿ£ÿ¾ÿ¬ÿ­ÿ¬ÿ½ÿ´ÿ¹ÿ·ÿ²ÿ²ÿ¶ÿ·ÿ¯ÿ³ÿ·ÿÿ¦ÿÅÿÅÿ¸ÿ°ÿ¦ÿ¶ÿÅÿ¼ÿºÿ¹ÿ»ÿ¼ÿ¯ÿ³ÿ»ÿ®ÿ°ÿ±ÿÄÿ¼ÿ¹ÿ¾ÿ¸ÿ¯ÿ·ÿÌÿ¶ÿÇÿ¹ÿ¿ÿÒÿÍÿ¯ÿ¶ÿÿ¹ÿ·ÿÂÿ°ÿ½ÿ´ÿÍÿ¶ÿ®ÿ¸ÿ´ÿ¿ÿµÿ®ÿµÿ¹ÿ®ÿ­ÿ°ÿ¶ÿ¹ÿºÿ¾ÿ¹ÿ¸ÿ¶ÿ¬ÿ°ÿ¸ÿ¾ÿ¸ÿ²ÿ²ÿ¶ÿ½ÿÂÿ¶ÿ©ÿ·ÿ¶ÿºÿ³ÿ³ÿ·ÿ¸ÿ­ÿ­ÿ¬ÿÀÿ¿ÿ±ÿ¼ÿ¶ÿ·ÿÀÿ·ÿªÿ­ÿ®ÿ¹ÿºÿÂÿ¾ÿ½ÿ³ÿ¹ÿ¿ÿ·ÿ´ÿ¶ÿºÿ»ÿµÿ±ÿ´ÿ¯ÿªÿ´ÿ¹ÿ²ÿ°ÿ¶ÿ¶ÿÀÿÅÿ±ÿ¸ÿ¸ÿÄÿÌÿ»ÿ¦ÿ²ÿ·ÿ¯ÿÁÿ¸ÿ»ÿ¦ÿµÿ´ÿªÿ¼ÿ·ÿÎÿ²ÿËÿ·ÿ¦ÿ°ÿ±ÿ»ÿÄÿ¼ÿ²ÿ¸ÿ°ÿ´ÿ²ÿ´ÿ°ÿµÿÇÿÁÿ¹ÿ¾ÿ¸ÿ¶ÿ¾ÿÁÿ½ÿ´ÿµÿµÿ»ÿÈÿ¿ÿºÿ´ÿ®ÿ®ÿ­ÿ¯ÿ°ÿ¯ÿ¯ÿ½ÿ¸ÿµÿ©ÿ¸ÿÃÿºÿ¸ÿ¸ÿ©ÿÅÿÃÿºÿ®ÿ¿ÿ¾ÿ»ÿµÿ¨ÿ«ÿ¯ÿ±ÿ±ÿ¤ÿ«ÿ³ÿ­ÿ°ÿ°ÿ²ÿ¾ÿÁÿ¿ÿ¿ÿ´ÿ¯ÿ½ÿ¦ÿ¯ÿ·ÿ·ÿ¹ÿºÿ¼ÿÇÿ±ÿ­ÿ¯ÿ»ÿ°ÿÄÿÁÿ¢ÿ´ÿ®ÿ¹ÿºÿ°ÿºÿµÿ²ÿ²ÿµÿÀÿºÿ»ÿÀÿ¼ÿ¹ÿ¸ÿ¼ÿ»ÿ¸ÿ¾ÿ¾ÿ´ÿ±ÿ³ÿ²ÿ²ÿ­ÿ«ÿµÿ¹ÿ¾ÿºÿ±ÿ¶ÿÁÿÆÿ·ÿÂÿ²ÿËÿ±ÿ»ÿÇÿ§ÿ§ÿ¶ÿµÿ¶ÿ»ÿ¾ÿ·ÿµÿ¿ÿÄÿÅÿ¸ÿ¼ÿÁÿ¸ÿ¯ÿºÿ¼ÿ®ÿ³ÿ³ÿ§ÿ»ÿÌÿÇÿÂÿµÿÄÿ°ÿ®ÿÁÿ¸ÿ©ÿ¬ÿ¢ÿ©ÿ³ÿªÿ®ÿ¼ÿ¾ÿÀÿËÿÇÿ¶ÿºÿºÿºÿ½ÿ°ÿÃÿ·ÿµÿ§ÿ²ÿ¸ÿÁÿÅÿ»ÿºÿÀÿ¼ÿ°ÿ®ÿ´ÿ²ÿ»ÿ¿ÿ²ÿ¸ÿ¶ÿ­ÿ¤ÿ¹ÿ¹ÿÂÿÁÿ½ÿ³ÿÐÿ¼ÿ¶ÿ¾ÿ¶ÿ´ÿºÿµÿ°ÿºÿ¹ÿ³ÿ¯ÿ¬ÿ·ÿÂÿ³ÿ»ÿ½ÿ¹ÿ»ÿ»ÿ¶ÿªÿ²ÿ«ÿ°ÿÍÿÉÿ²ÿºÿ¸ÿ®ÿ°ÿ¦ÿ±ÿ§ÿ¬ÿÿ¸ÿ£ÿ¹ÿ¿ÿ»ÿ¢ÿ¿ÿ²ÿ´ÿ©ÿ²ÿºÿ¸ÿ³ÿºÿ¶ÿ³ÿ²ÿ¶ÿºÿ²ÿµÿ·ÿ¯ÿ©ÿ­ÿ¿ÿ·ÿºÿ½ÿ¾ÿ»ÿ¸ÿ´ÿÄÿÇÿ¯ÿÃÿ«ÿ¶ÿ¼ÿ²ÿ¯ÿ¼ÿ³ÿ¶ÿ²ÿ²ÿ¶ÿ¼ÿ­ÿ°ÿ¿ÿ¿ÿ¼ÿ¶ÿµÿºÿÀÿÃÿÁÿ¾ÿ¾ÿµÿ¼ÿ¶ÿ·ÿ³ÿ¶ÿ­ÿÈÿ¼ÿÅÿ«ÿÄÿÀÿ°ÿºÿ»ÿ¼ÿ¬ÿ·ÿÂÿ¾ÿ¶ÿ°ÿµÿ¸ÿ¹ÿ½ÿµÿ¯ÿ·ÿ½ÿÉÿµÿ¾ÿÉÿ¹ÿ©ÿÁÿ´ÿ¿ÿÇÿ³ÿ½ÿ­ÿ¼ÿ¶ÿ¹ÿ¸ÿÍÿÂÿ´ÿ·ÿÀÿ¼ÿÅÿÇÿ»ÿ¿ÿ·ÿ³ÿÀÿ¸ÿ«ÿµÿµÿ³ÿ±ÿ¿ÿ±ÿÃÿÄÿ´ÿ·ÿ¿ÿÈÿºÿÂÿ®ÿ¹ÿÃÿ¶ÿµÿÃÿÁÿÀÿÅÿ½ÿ·ÿ¿ÿ½ÿ¸ÿ³ÿ³ÿ¼ÿµÿ¯ÿ¯ÿ©ÿÆÿ»ÿ³ÿÂÿ®ÿÅÿÃÿ°ÿ´ÿ»ÿ»ÿ¶ÿ´ÿ¸ÿ»ÿ³ÿ´ÿ¹ÿ³ÿ¶ÿ¶ÿ¹ÿ°ÿ®ÿ«ÿ¶ÿ¿ÿ»ÿ¤ÿ¶ÿ¹ÿ½ÿ®ÿ©ÿªÿ¸ÿ»ÿ·ÿ®ÿ²ÿ®ÿªÿ®ÿ»ÿÀÿ¯ÿ±ÿÂÿ¼ÿ´ÿËÿ¼ÿ±ÿÁÿ½ÿÃÿÆÿ¿ÿ¹ÿÿ²ÿ«ÿ´ÿµÿÀÿ²ÿ¯ÿ´ÿ¶ÿÁÿÈÿÂÿÄÿÁÿ±ÿÄÿºÿ­ÿ·ÿ¸ÿ´ÿ³ÿ«ÿ°ÿ¦ÿ¹ÿ±ÿ¡ÿ·ÿ·ÿ²ÿ°ÿ¥ÿ ÿ£ÿ©ÿ¯ÿ²ÿ©ÿÿ¶ÿ«ÿºÿ®ÿÄÿ¯ÿ¡ÿ§ÿ±ÿ¶ÿ°ÿµÿ¢ÿ¬ÿ¬ÿ£ÿ¨ÿ°ÿ¢ÿÿ°ÿµÿ²ÿ­ÿ¨ÿ¦ÿµÿ¤ÿ³ÿ¥ÿ¹ÿ®ÿ´ÿ¹ÿ¨ÿ»ÿÃÿÀÿÀÿÁÿ¼ÿ¬ÿÿ§ÿ¹ÿ¼ÿ¹ÿµÿ³ÿ©ÿ²ÿ·ÿ°ÿ»ÿ´ÿ·ÿ¸ÿ±ÿ¬ÿ³ÿ¬ÿ¦ÿ¨ÿ©ÿªÿ«ÿ°ÿ³ÿ­ÿ´ÿ¾ÿ¾ÿÄÿ¯ÿ¶ÿ¤ÿÀÿ¤ÿÂÿÇÿ³ÿ·ÿ·ÿ¹ÿ¶ÿ­ÿ¥ÿ§ÿ°ÿ³ÿ´ÿ°ÿ³ÿÁÿÊÿ°ÿ¹ÿÇÿªÿ¼ÿ¹ÿÀÿ¸ÿ¯ÿ°ÿ³ÿ¸ÿ¹ÿ·ÿ¾ÿºÿ®ÿÂÿ¼ÿ´ÿÊÿ­ÿ®ÿÁÿ­ÿ¾ÿ³ÿ±ÿ°ÿ²ÿ»ÿ¹ÿ¶ÿ¸ÿ¼ÿ¾ÿ­ÿ³ÿ¯ÿ¦ÿÂÿ¦ÿ±ÿ²ÿ»ÿ¸ÿ¾ÿ»ÿÅÿ»ÿÁÿÂÿ¹ÿ±ÿ«ÿ´ÿ©ÿ¥ÿÿ·ÿºÿÂÿ¶ÿµÿ»ÿ¹ÿ·ÿ¯ÿ½ÿ¸ÿ¨ÿ¬ÿ´ÿ°ÿ´ÿÃÿºÿµÿªÿ¹ÿ²ÿ·ÿ¿ÿ¨ÿ·ÿ»ÿ½ÿ¿ÿ´ÿ°ÿ¸ÿ½ÿÀÿÂÿ±ÿ¿ÿ¬ÿ¢ÿ¼ÿ»ÿ¾ÿ¶ÿ¹ÿµÿ°ÿ³ÿ­ÿ§ÿ«ÿªÿ¥ÿ©ÿ¹ÿ¯ÿ®ÿ©ÿ³ÿ³ÿ´ÿ²ÿ¹ÿ³ÿ²ÿ¯ÿÿÿÿÿÿÿÿÿÿÿwÿÿ~ÿuÿÿÿ¦ÿÿvÿbÿ]ÿNÿ<ÿWÿqÿqÿ|ÿ¥ÿÿ¼ÿÂÿ¼ÿ´ÿ¸ÿ¸ÿ³ÿ±ÿ²ÿ¸ÿ´ÿ¹ÿ­ÿ°ÿµÿ´ÿ¼ÿ´ÿ²ÿ´ÿ½ÿ´ÿ°ÿ´ÿ¯ÿ³ÿºÿ±ÿÈÿÖÿËÿÎÿµÿ¾ÿ·ÿ±ÿ°ÿÀÿÈÿ¸ÿµÿÃÿ¯ÿ¼ÿ½ÿ¿ÿ½ÿÂÿ²ÿ·ÿ´ÿ®ÿ´ÿ¹ÿ·ÿµÿ¶ÿ¿ÿÀÿÆÿ¾ÿÀÿ³ÿ¯ÿÿ´ÿ¸ÿ½ÿ»ÿµÿ¶ÿºÿÀÿ¶ÿ²ÿ¹ÿ®ÿµÿ¾ÿ¿ÿ¿ÿÀÿ¼ÿ»ÿÄÿ¿ÿ·ÿÊÿºÿ³ÿªÿÈÿµÿµÿºÿÁÿ³ÿ¹ÿµÿ¦ÿ¶ÿÀÿ¶ÿ±ÿ±ÿºÿ´ÿÁÿ­ÿ»ÿ²ÿ¯ÿÁÿ¿ÿ°ÿ­ÿ£ÿ±ÿ½ÿ±ÿ¯ÿµÿ·ÿ»ÿ­ÿ¡ÿ§ÿ«ÿ§ÿ©ÿ­ÿ¿ÿ´ÿ³ÿ±ÿ¡ÿµÿ½ÿ·ÿÅÿÅÿ±ÿ¥ÿÿ·ÿ¶ÿÿ°ÿ¹ÿ¨ÿ¬ÿ«ÿ®ÿ®ÿ³ÿ¹ÿ³ÿ²ÿ½ÿÇÿµÿ½ÿ°ÿÆÿ·ÿºÿµÿªÿ¢ÿÿ½ÿÂÿ»ÿ½ÿ¼ÿ¶ÿµÿ®ÿ¶ÿµÿ¶ÿ¼ÿ±ÿ®ÿªÿ¯ÿÀÿ¿ÿÅÿ´ÿ¸ÿ¹ÿºÿ¿ÿ¿ÿ·ÿ¬ÿ°ÿºÿÄÿÂÿ¸ÿ½ÿ·ÿ¸ÿÁÿ¹ÿ¨ÿ®ÿÁÿ¸ÿÄÿ¾ÿ»ÿ½ÿ¸ÿ³ÿ¬ÿ´ÿ¿ÿ·ÿÅÿ¹ÿ«ÿ²ÿ¸ÿ²ÿ·ÿ¯ÿ´ÿ½ÿµÿ¯ÿ·ÿºÿ¥ÿ®ÿ¶ÿÀÿ¾ÿ·ÿ·ÿ»ÿ·ÿ¬ÿªÿ¶ÿ¯ÿ½ÿ±ÿ¸ÿ½ÿ¼ÿ´ÿ­ÿ°ÿ²ÿ«ÿ¹ÿºÿ¼ÿºÿ´ÿ¸ÿ½ÿÂÿ¾ÿ±ÿÁÿ½ÿ»ÿ¬ÿ«ÿ¼ÿ½ÿºÿ¹ÿ´ÿ±ÿ¹ÿÏÿÂÿ¹ÿ¶ÿ¾ÿ¿ÿÂÿÂÿÂÿÂÿ¸ÿ¿ÿ·ÿÁÿÑÿÉÿ»ÿ³ÿ²ÿ¹ÿ»ÿ®ÿ²ÿµÿ¦ÿÿ¦ÿ´ÿ¸ÿ³ÿºÿÃÿ°ÿ»ÿºÿÇÿ®ÿ«ÿ®ÿµÿÇÿÎÿÂÿÀÿºÿºÿ´ÿµÿ¼ÿ´ÿ²ÿ¶ÿºÿ»ÿ¯ÿªÿÀÿÃÿ»ÿ´ÿ³ÿ·ÿ¼ÿ½ÿºÿÅÿ¶ÿºÿ¼ÿ¹ÿ¹ÿ±ÿ¬ÿµÿ»ÿ®ÿºÿ²ÿ¸ÿ«ÿ¸ÿ¬ÿ§ÿ¸ÿ³ÿµÿÆÿÏÿ¾ÿºÿ¿ÿÁÿÀÿ¿ÿ¼ÿ³ÿÀÿÇÿÄÿ´ÿ´ÿ¹ÿ¿ÿÆÿÂÿ´ÿ¶ÿªÿ¿ÿ¶ÿ¹ÿ¸ÿ»ÿÀÿºÿÇÿºÿµÿ»ÿÀÿËÿÌÿ¿ÿ´ÿ²ÿ²ÿÃÿÆÿµÿÀÿ³ÿ¡ÿ¢ÿ®ÿºÿ²ÿ±ÿºÿ°ÿºÿ½ÿµÿ³ÿ¿ÿÃÿÀÿÃÿ¹ÿÀÿÅÿ»ÿ°ÿ¯ÿ·ÿ¾ÿ¹ÿºÿ¼ÿ¾ÿ·ÿ®ÿ«ÿµÿ¾ÿ»ÿ·ÿ»ÿÀÿ¼ÿ·ÿ·ÿ»ÿºÿ¸ÿ°ÿ¯ÿ·ÿ¼ÿ´ÿ°ÿ¼ÿÃÿ¾ÿ´ÿ¬ÿ­ÿ¹ÿ¬ÿµÿ¯ÿ³ÿ¹ÿ·ÿµÿ¿ÿ¹ÿÈÿ¥ÿ§ÿ·ÿ´ÿ°ÿ´ÿ¶ÿ·ÿ¯ÿÀÿ²ÿ¯ÿ©ÿ­ÿ¯ÿ«ÿ¼ÿ²ÿ³ÿ¾ÿ»ÿ»ÿ¿ÿ¼ÿ»ÿÁÿ¾ÿÁÿ¼ÿºÿ®ÿ³ÿ·ÿºÿºÿ¦ÿ©ÿÿ±ÿ³ÿ¾ÿÀÿ»ÿ·ÿ¸ÿ¼ÿ¾ÿ¥ÿ»ÿ±ÿ¿ÿÆÿÅÿÃÿÁÿ±ÿÿ§ÿºÿ´ÿ­ÿ¬ÿ¹ÿ½ÿ²ÿ©ÿ£ÿ¤ÿÿ¨ÿ¸ÿ°ÿ¤ÿÿ¦ÿ¸ÿ³ÿ®ÿ­ÿÿ¥ÿ¢ÿÿ¤ÿ®ÿ³ÿ®ÿÿ£ÿ¡ÿµÿ¬ÿ ÿÿ¡ÿÿÿÿÿ¥ÿÿ¤ÿ¦ÿ°ÿ­ÿÿÿ ÿÿÿ¥ÿ¯ÿÿ ÿÿÿÿ¥ÿ¤ÿÿÿÿÿÿÿÿ¡ÿÿ^ÿNÿÿÿ¡ÿÿÿÿÿÿÿÿÿÿ£ÿ¥ÿ¬ÿ¦ÿÿÿÿÿÿÿÿÿ¾ÿ¦ÿ¡ÿ¡ÿ³ÿ±ÿ«ÿ¯ÿ§ÿ¦ÿ¥ÿ¦ÿÿ£ÿ¬ÿ¥ÿ¬ÿ¯ÿ¡ÿÿ·ÿ»ÿ¾ÿ¬ÿ»ÿ¨ÿ±ÿ±ÿ¨ÿ¢ÿ©ÿ±ÿ§ÿ¨ÿ«ÿ°ÿ¥ÿ³ÿ¬ÿ³ÿ²ÿ¯ÿ¶ÿ±ÿ¯ÿ¦ÿ ÿ§ÿ¡ÿ®ÿ³ÿ¸ÿ¯ÿ£ÿ¤ÿ®ÿ´ÿ­ÿ°ÿ©ÿÂÿÃÿ·ÿ°ÿ²ÿ±ÿ«ÿ®ÿ³ÿ­ÿ±ÿ³ÿ·ÿÇÿ¾ÿ·ÿ¸ÿ­ÿ¢ÿÿÿ§ÿ¯ÿ ÿ¢ÿÿ¢ÿ­ÿ§ÿªÿ³ÿ²ÿ°ÿºÿ½ÿÿ¥ÿÿ¥ÿªÿ³ÿ§ÿ¬ÿ©ÿ ÿ¢ÿ¥ÿ´ÿ­ÿÿÿ¡ÿ¦ÿ ÿ¢ÿ±ÿ´ÿ­ÿ¬ÿ­ÿ«ÿ«ÿ¢ÿÿ¿ÿ²ÿ¸ÿ³ÿ¬ÿ¯ÿ±ÿ´ÿ´ÿ¥ÿ ÿ·ÿ³ÿ²ÿ¶ÿ®ÿ®ÿ¨ÿ¢ÿ£ÿ®ÿºÿ³ÿ¬ÿ«ÿªÿ«ÿ«ÿÄÿ§ÿ°ÿ±ÿ®ÿ´ÿºÿ¶ÿ¯ÿ²ÿ°ÿªÿ¬ÿ¼ÿ¨ÿ§ÿ¨ÿÿÿ¤ÿ­ÿ¯ÿ®ÿ¥ÿ³ÿµÿ¼ÿ³ÿ³ÿ²ÿ³ÿ¥ÿ§ÿ¦ÿ¯ÿ²ÿ®ÿºÿÄÿ¹ÿ²ÿªÿ§ÿ´ÿ´ÿºÿ½ÿ·ÿ¹ÿ¹ÿ³ÿ¶ÿ¹ÿ¼ÿ³ÿ¸ÿ²ÿ«ÿ ÿ©ÿ´ÿ±ÿ¬ÿ´ÿ¼ÿ¹ÿ±ÿ±ÿºÿ¬ÿ¥ÿ¯ÿ¥ÿ°ÿ¨ÿ³ÿ²ÿ­ÿ¥ÿ§ÿ¨ÿ§ÿ­ÿ¬ÿ¤ÿ«ÿªÿÀÿÿÿ¥ÿ¯ÿ ÿµÿ¯ÿ¥ÿ¥ÿ¦ÿ¬ÿ¬ÿ¤ÿ¨ÿ¬ÿ¤ÿ¬ÿ²ÿ«ÿ¢ÿ¡ÿ©ÿªÿ¦ÿ¤ÿÿÿÿ¢ÿ­ÿ´ÿ¹ÿ«ÿÆÿ¯ÿÉÿ®ÿ±ÿ¹ÿ·ÿ±ÿ®ÿ¬ÿ¦ÿ¦ÿ¯ÿ¯ÿ±ÿ´ÿ°ÿªÿ¦ÿ¤ÿ ÿ¥ÿ²ÿªÿ­ÿ¯ÿÿÿ§ÿ¿ÿºÿªÿ¶ÿ¼ÿÈÿÁÿÂÿ¸ÿ¶ÿºÿ²ÿ«ÿ´ÿ»ÿ±ÿ®ÿ·ÿ´ÿªÿ°ÿ®ÿÿ­ÿ£ÿ©ÿ½ÿ¶ÿ³ÿºÿºÿ¹ÿ»ÿ¶ÿ±ÿ¯ÿ¡ÿ¤ÿ°ÿ¼ÿªÿÿ¢ÿ«ÿ¤ÿ­ÿ³ÿ¬ÿ¥ÿ§ÿ­ÿ®ÿ¸ÿÄÿ³ÿÿ ÿÿ­ÿ»ÿ¯ÿ­ÿ ÿ¨ÿ¸ÿµÿ£ÿ¢ÿÿ¢ÿ±ÿ²ÿ¦ÿ¦ÿ¬ÿ»ÿ²ÿµÿ©ÿ©ÿ¦ÿ°ÿÿÿ¦ÿ°ÿ¨ÿ¤ÿÿÿ¡ÿÿ¢ÿ«ÿ¬ÿÿÿ½ÿÿ´ÿ¯ÿÿ¬ÿ¯ÿ²ÿÿÿÿÿ¡ÿ¦ÿ£ÿ ÿÿÿ¥ÿ¡ÿ©ÿ©ÿÿ«ÿÿÿÿ©ÿ­ÿ¦ÿ¥ÿ¥ÿ¦ÿ¦ÿ§ÿ±ÿ°ÿÿ¦ÿ±ÿÿÿÁÿ«ÿ¬ÿ­ÿÅÿ ÿ¡ÿ»ÿ­ÿÿ§ÿ³ÿ¨ÿ­ÿ·ÿ¬ÿ®ÿ¶ÿ¥ÿ²ÿ³ÿ§ÿ¥ÿ®ÿÿ³ÿ¥ÿ¶ÿªÿ§ÿ¯ÿ¥ÿ¯ÿ¦ÿªÿµÿ«ÿªÿµÿ§ÿÿÿÿÿ¥ÿ®ÿ¡ÿ£ÿ©ÿ°ÿ¦ÿ¤ÿ ÿ«ÿÿÿ«ÿªÿ§ÿ¨ÿ¡ÿ¡ÿ®ÿ¨ÿÿ£ÿ¦ÿ·ÿÂÿ¦ÿ¹ÿÿÿ¶ÿ¤ÿ³ÿ»ÿ°ÿ©ÿÿ°ÿ¡ÿÿÿ¢ÿ¤ÿ«ÿ³ÿ²ÿ³ÿµÿ§ÿ§ÿ²ÿ¬ÿ¸ÿ¯ÿÅÿÈÿ¦ÿ ÿ¯ÿ°ÿµÿ¼ÿ¼ÿ»ÿ´ÿ®ÿ­ÿ±ÿ·ÿ¯ÿ©ÿªÿµÿ´ÿ½ÿ¶ÿ°ÿºÿºÿ³ÿ¯ÿ¯ÿ¹ÿ«ÿ»ÿ¼ÿ»ÿ»ÿ¬ÿ­ÿÁÿÂÿ°ÿ©ÿ°ÿ´ÿ¶ÿ¯ÿ¤ÿ¢ÿ°ÿ­ÿ¶ÿ§ÿ®ÿµÿ¥ÿ¶ÿªÿ°ÿ³ÿ§ÿªÿ±ÿ®ÿ°ÿ®ÿ°ÿ¯ÿ­ÿ±ÿ³ÿ­ÿ¥ÿ¯ÿµÿºÿ³ÿ¬ÿ¼ÿ¬ÿµÿ¡ÿÂÿÿÍÿ¿ÿÆÿ¶ÿ¾ÿ³ÿ¼ÿ»ÿ¸ÿÂÿºÿ³ÿ´ÿ¶ÿ±ÿ°ÿ²ÿ¨ÿ¶ÿ¶ÿ½ÿ½ÿ¼ÿ·ÿ¸ÿ¦ÿ¯ÿºÿ´ÿ·ÿ²ÿªÿ¾ÿ¶ÿ°ÿ½ÿÃÿºÿªÿ§ÿ§ÿ±ÿµÿ±ÿ³ÿ°ÿ¦ÿ°ÿÈÿµÿ§ÿ¬ÿ¶ÿ®ÿ²ÿÇÿ©ÿªÿµÿ¹ÿÅÿÂÿ³ÿ±ÿÆÿÂÿ´ÿ³ÿ±ÿ²ÿ¶ÿ¬ÿ­ÿ°ÿ«ÿ´ÿÀÿµÿ¬ÿ¹ÿ³ÿ³ÿ²ÿ»ÿÌÿ»ÿ±ÿÍÿÈÿ·ÿØÿÂÿÈÿÅÿÂÿ©ÿ¬ÿÂÿ½ÿ­ÿ¸ÿÁÿ¹ÿ±ÿ»ÿ¼ÿÀÿ²ÿ¦ÿ²ÿ¶ÿµÿ³ÿ³ÿªÿ¨ÿ±ÿ·ÿ»ÿ°ÿ´ÿ°ÿ¯ÿ°ÿºÿ³ÿ·ÿ²ÿ°ÿ²ÿ­ÿ´ÿ¯ÿ±ÿ´ÿ¼ÿ½ÿ°ÿ±ÿ·ÿµÿ¹ÿºÿ³ÿ­ÿ°ÿ¹ÿ·ÿ¶ÿ¬ÿ©ÿ¯ÿ½ÿÂÿ¾ÿ´ÿªÿ·ÿ¾ÿÁÿÐÿ·ÿ±ÿ¾ÿ´ÿ¬ÿ¸ÿ²ÿ²ÿ¹ÿ»ÿÀÿ­ÿ¯ÿ³ÿ³ÿ³ÿºÿÉÿÌÿÁÿ¹ÿºÿÀÿÁÿ¿ÿ¸ÿ¿ÿ»ÿ½ÿ¯ÿ±ÿ³ÿ¹ÿ±ÿ¶ÿ»ÿ´ÿ¿ÿªÿ£ÿ¨ÿ»ÿ¾ÿÁÿ¹ÿ¾ÿ¼ÿ¬ÿ´ÿ¾ÿ¶ÿ¶ÿµÿºÿºÿ²ÿ±ÿ¶ÿ²ÿ³ÿ¹ÿºÿÆÿ³ÿ¯ÿ¸ÿ¨ÿ«ÿ¨ÿ«ÿ»ÿÁÿ°ÿ¬ÿ¨ÿÿ¾ÿªÿ¸ÿ©ÿ¶ÿÿ©ÿ¶ÿ´ÿ¬ÿ®ÿ¾ÿÀÿÇÿºÿ»ÿ¹ÿ´ÿ´ÿ¿ÿ·ÿ¹ÿºÿ°ÿ¼ÿÉÿ»ÿ­ÿ±ÿªÿ¦ÿ¯ÿ±ÿ«ÿ¨ÿ°ÿ­ÿ«ÿ»ÿ¹ÿ´ÿ¾ÿ¤ÿ¸ÿ¿ÿ¹ÿ½ÿÃÿÁÿ·ÿ°ÿ³ÿ°ÿ±ÿ³ÿ°ÿ²ÿ´ÿºÿ­ÿµÿ¸ÿ®ÿ·ÿ¶ÿ®ÿ·ÿÀÿÂÿ¾ÿ¶ÿ«ÿ²ÿÀÿ½ÿµÿ­ÿ¶ÿ³ÿ²ÿºÿ¯ÿµÿ·ÿ³ÿ¹ÿ»ÿ´ÿ°ÿ»ÿ­ÿ¡ÿÿ¹ÿ¶ÿ¥ÿÄÿ¢ÿµÿ°ÿ²ÿ¾ÿ³ÿ±ÿ¸ÿ¶ÿ¬ÿ´ÿ½ÿ½ÿ½ÿ®ÿ­ÿ»ÿ°ÿ«ÿ²ÿ±ÿ¾ÿÆÿÂÿ®ÿ¸ÿÆÿ´ÿ·ÿÆÿÄÿ¿ÿ»ÿ³ÿ¹ÿ»ÿ¿ÿ·ÿ·ÿ¶ÿÀÿ²ÿÁÿ°ÿ¶ÿ¸ÿ¶ÿ°ÿ®ÿ¯ÿ¹ÿµÿ°ÿ³ÿ¯ÿ½ÿÂÿ¿ÿ±ÿ¶ÿ½ÿ¼ÿ¶ÿ·ÿ¸ÿ¶ÿµÿ±ÿµÿ¶ÿ½ÿ¸ÿ³ÿ¾ÿ»ÿ¾ÿ¶ÿ·ÿ¼ÿ°ÿ´ÿ¾ÿ¼ÿ¶ÿ´ÿ¦ÿ³ÿµÿ³ÿ«ÿ¼ÿ´ÿ·ÿ³ÿªÿ®ÿ¶ÿ­ÿ¼ÿµÿ¼ÿ³ÿ¶ÿ±ÿ²ÿ¼ÿ½ÿºÿºÿ°ÿ¹ÿ·ÿ±ÿ±ÿ¶ÿÀÿ¼ÿ²ÿµÿÀÿ¸ÿ²ÿ¼ÿ´ÿ¬ÿ¶ÿ²ÿµÿ´ÿ£ÿ¢ÿÿ®ÿ³ÿ¬ÿ¿ÿ¼ÿ¹ÿÉÿ¦ÿ²ÿÄÿ»ÿµÿÅÿ¹ÿ¬ÿ¯ÿ¾ÿ¿ÿ«ÿ ÿ½ÿ»ÿ¼ÿ´ÿ³ÿ·ÿËÿÈÿ¸ÿ¶ÿ­ÿ¬ÿ³ÿµÿ¼ÿ¼ÿ½ÿÁÿ»ÿ½ÿ¾ÿ»ÿ´ÿ´ÿ¯ÿ³ÿ¹ÿµÿÀÿ¹ÿµÿÀÿÄÿ¸ÿ¹ÿ³ÿ±ÿ¸ÿ¹ÿ·ÿ¯ÿ¸ÿ½ÿ¶ÿ©ÿ´ÿÂÿÿ¤ÿ«ÿÄÿÌÿ¶ÿ½ÿºÿºÿ±ÿ®ÿ¸ÿ®ÿ³ÿ·ÿ¸ÿ¸ÿ±ÿ²ÿ¸ÿ¹ÿ´ÿ¶ÿ¸ÿ·ÿ·ÿ¨ÿ²ÿ¶ÿ´ÿºÿ¿ÿµÿ¯ÿ°ÿ¿ÿµÿ¦ÿÃÿ²ÿªÿ¾ÿµÿ­ÿ°ÿ¸ÿÅÿ¾ÿ»ÿÀÿ¢ÿÁÿ¹ÿ´ÿ¦ÿÀÿ·ÿºÿ½ÿ­ÿ©ÿºÿ¯ÿ±ÿ®ÿ²ÿ¶ÿ°ÿ¼ÿÃÿÀÿµÿµÿ®ÿ±ÿ¾ÿ²ÿ´ÿ°ÿ¨ÿºÿ´ÿ³ÿ´ÿ±ÿ²ÿ³ÿªÿ­ÿÈÿ»ÿªÿ»ÿ¬ÿÊÿËÿµÿ¿ÿ½ÿËÿ·ÿ®ÿÃÿ°ÿ«ÿ¶ÿÐÿ©ÿÀÿ¼ÿÆÿ°ÿ¬ÿºÿºÿ°ÿÿ¬ÿ³ÿºÿ¨ÿ¦ÿ«ÿ§ÿ­ÿ¸ÿÄÿÁÿ¿ÿÀÿ³ÿ²ÿ¹ÿ½ÿ¿ÿ¼ÿ°ÿ¾ÿ·ÿ³ÿªÿ«ÿ±ÿ®ÿ¸ÿ²ÿ³ÿ¾ÿÅÿÄÿ¨ÿÉÿ¾ÿºÿ²ÿÅÿ³ÿ®ÿ»ÿ¼ÿ¹ÿ¼ÿºÿ²ÿ¦ÿ°ÿºÿµÿ°ÿ»ÿÂÿ¿ÿ¸ÿ°ÿµÿ¹ÿºÿ¼ÿ½ÿ³ÿ©ÿ¬ÿ´ÿ¶ÿµÿ¼ÿ¼ÿ¹ÿ¿ÿ±ÿµÿ¼ÿ¹ÿÊÿ¹ÿ¾ÿ¹ÿºÿ¸ÿÃÿÄÿ¶ÿ¨ÿ¹ÿÁÿ®ÿ³ÿ¼ÿ¸ÿ¸ÿÄÿµÿ©ÿ­ÿ¨ÿ°ÿ¼ÿ½ÿªÿ±ÿ²ÿµÿ³ÿ·ÿ³ÿ¹ÿ¿ÿ¼ÿÂÿÀÿ¶ÿ¹ÿ»ÿ¶ÿ´ÿ´ÿ³ÿ½ÿ¾ÿÁÿ¸ÿ»ÿ¾ÿÀÿ´ÿ¯ÿ§ÿÂÿ´ÿÀÿªÿÿ­ÿ°ÿ´ÿÿ²ÿ¾ÿ¨ÿ¶ÿºÿªÿ®ÿ²ÿÍÿ¿ÿ­ÿ«ÿµÿ·ÿ»ÿ²ÿÂÿ½ÿ¯ÿ³ÿµÿ¿ÿÁÿµÿ·ÿºÿ¼ÿºÿ²ÿ»ÿ¶ÿ»ÿ³ÿ¶ÿ¹ÿ»ÿ¸ÿ¶ÿÃÿ«ÿÿµÿ½ÿºÿ®ÿ²ÿ®ÿ»ÿÂÿÅÿÃÿµÿÂÿÁÿÁÿÇÿ±ÿ·ÿ°ÿ¸ÿ¿ÿÂÿ½ÿ¾ÿ½ÿ¹ÿµÿ±ÿ´ÿ´ÿ±ÿ­ÿ¯ÿ´ÿµÿ¸ÿ®ÿ³ÿÀÿ¼ÿ¹ÿ»ÿÁÿ»ÿÅÿ¼ÿ½ÿ»ÿ°ÿÆÿÆÿªÿ§ÿ°ÿµÿ·ÿ´ÿ­ÿ³ÿ¿ÿ·ÿ°ÿ¾ÿÀÿ½ÿÃÿÈÿ¸ÿµÿ°ÿ¯ÿºÿ½ÿµÿ«ÿ´ÿ´ÿ±ÿÂÿ¼ÿ´ÿ©ÿ¾ÿÄÿµÿ ÿ¶ÿ°ÿµÿ£ÿ¾ÿ¿ÿºÿÅÿÀÿÐÿ»ÿºÿÉÿ°ÿ¶ÿÁÿÉÿÂÿ¾ÿ±ÿ¦ÿ²ÿ½ÿÂÿ¸ÿ±ÿ´ÿ´ÿ®ÿ©ÿ­ÿ¹ÿÃÿ¹ÿ°ÿºÿ¸ÿµÿ­ÿ·ÿ·ÿ¹ÿ°ÿ±ÿµÿ¼ÿºÿ¿ÿ»ÿÂÿ·ÿÀÿ»ÿ·ÿºÿ´ÿºÿ·ÿ°ÿ¹ÿ¼ÿ´ÿ³ÿ°ÿ­ÿ±ÿ·ÿ¿ÿ¿ÿºÿ¶ÿ¹ÿÍÿÃÿ´ÿ¯ÿ½ÿ¾ÿ¬ÿ®ÿ©ÿ¨ÿ´ÿ£ÿ¾ÿ½ÿ¡ÿ´ÿÄÿ«ÿ·ÿ¿ÿ¿ÿÿ¶ÿ¶ÿÅÿÆÿ¼ÿµÿµÿ¶ÿ»ÿ±ÿ§ÿµÿºÿ´ÿ²ÿ»ÿÆÿ¸ÿ·ÿºÿ¬ÿµÿ½ÿ½ÿµÿÎÿÀÿÉÿµÿºÿ»ÿ¯ÿ«ÿ§ÿ»ÿ±ÿ½ÿµÿ­ÿ´ÿ¸ÿ¬ÿ¥ÿ¹ÿÈÿÁÿÀÿÂÿ¾ÿÁÿ¿ÿÄÿ¸ÿÁÿ¶ÿÀÿ¹ÿ¿ÿÂÿ§ÿ½ÿ·ÿ´ÿ¶ÿ¶ÿÈÿ¿ÿ¶ÿ°ÿ¶ÿ«ÿ±ÿºÿ¹ÿ»ÿµÿ¸ÿ¿ÿ¼ÿ¹ÿ³ÿ¶ÿ½ÿ½ÿ¹ÿ¶ÿ¾ÿ¹ÿªÿÿ¯ÿµÿÌÿ¾ÿ±ÿ¸ÿ¿ÿÅÿ¼ÿ²ÿ²ÿ¿ÿ¶ÿ­ÿ­ÿ¨ÿµÿÈÿÁÿ»ÿÃÿÂÿ»ÿ·ÿ¸ÿ³ÿ³ÿºÿ»ÿ®ÿÇÿÃÿÃÿ¿ÿ¹ÿ½ÿÊÿÁÿ´ÿÉÿ¿ÿÀÿ»ÿ±ÿ³ÿ¼ÿ¾ÿ¿ÿÄÿ¾ÿ³ÿ¼ÿ¼ÿµÿ²ÿ©ÿÄÿ³ÿ°ÿºÿÃÿ¹ÿ»ÿ·ÿ¿ÿ­ÿ¹ÿ¸ÿªÿºÿÁÿºÿ·ÿ°ÿ±ÿ·ÿ½ÿ¾ÿ¿ÿ¾ÿ³ÿ·ÿÀÿ·ÿ²ÿ²ÿ²ÿ¾ÿÀÿ¯ÿ¿ÿ»ÿ»ÿ¯ÿ§ÿµÿ¾ÿÀÿ«ÿ¶ÿ¶ÿ®ÿ«ÿ°ÿ¶ÿºÿ·ÿ·ÿÁÿ¬ÿ ÿ¶ÿ¹ÿ¯ÿ²ÿÄÿ¨ÿ¨ÿ¹ÿÀÿ¬ÿ´ÿµÿ³ÿ¿ÿ»ÿµÿ¿ÿ¼ÿ¸ÿ¼ÿ¶ÿ·ÿ¿ÿµÿ³ÿ¾ÿ·ÿ§ÿ¬ÿ°ÿ´ÿ°ÿ«ÿ¦ÿ³ÿµÿÃÿ³ÿ´ÿ±ÿ²ÿ»ÿ¼ÿ¯ÿ¶ÿ¹ÿ®ÿ°ÿ¨ÿ¤ÿ°ÿÎÿÄÿ£ÿ¼ÿÿ¡ÿÿ«ÿ¬ÿ±ÿ´ÿ¥ÿ¤ÿªÿ¬ÿ²ÿµÿ¤ÿ¤ÿ´ÿµÿ¯ÿªÿ¯ÿ¥ÿ±ÿ¯ÿ¹ÿµÿ¡ÿ§ÿÿÿ«ÿ¼ÿÐÿ¶ÿ¬ÿ¯ÿ¶ÿ²ÿªÿ©ÿ©ÿ«ÿ«ÿ®ÿ·ÿ´ÿ°ÿ»ÿ±ÿ®ÿ©ÿ¬ÿ·ÿ¯ÿ²ÿ­ÿªÿ¬ÿ©ÿ²ÿ±ÿ¤ÿ¢ÿ¦ÿ¬ÿ°ÿ³ÿ¸ÿÃÿ¬ÿ¬ÿ²ÿ·ÿ¬ÿµÿ«ÿ³ÿ»ÿ»ÿ·ÿ´ÿªÿ¢ÿ«ÿ³ÿµÿ»ÿªÿ»ÿ¼ÿ½ÿ¶ÿ»ÿ¶ÿ­ÿ²ÿÁÿ¸ÿ±ÿ±ÿ¼ÿ¹ÿ¹ÿ¾ÿºÿ¹ÿ½ÿ¼ÿÁÿ½ÿÄÿ´ÿ½ÿ©ÿ¾ÿ¶ÿ»ÿÁÿ¸ÿ»ÿ¶ÿ·ÿ¹ÿ¼ÿ¹ÿ¼ÿÁÿ³ÿ¸ÿ¸ÿ±ÿµÿ¬ÿ´ÿ­ÿ°ÿ±ÿÈÿ¿ÿºÿ²ÿ¸ÿÀÿÆÿÁÿÀÿÈÿ¼ÿºÿªÿ©ÿµÿÀÿ¡ÿÂÿÂÿ¹ÿ´ÿ±ÿ¾ÿÁÿ¶ÿ³ÿ¹ÿºÿµÿ²ÿ¸ÿ½ÿ¿ÿ·ÿ¹ÿ´ÿµÿ®ÿ¶ÿ²ÿºÿ½ÿ½ÿ¹ÿ·ÿ¹ÿ¶ÿµÿ²ÿ¶ÿ¯ÿªÿ¶ÿ°ÿ¿ÿ¹ÿ»ÿ°ÿ²ÿ·ÿ±ÿ¯ÿ¬ÿ¦ÿ®ÿÂÿÈÿ¶ÿ§ÿ²ÿÀÿ¦ÿ®ÿ¿ÿÂÿÀÿ¼ÿ´ÿ²ÿªÿ ÿÿÿxÿzÿÿÿÿoÿÿÿÿ¢ÿ­ÿ¬ÿÿÿnÿUÿJÿXÿmÿaÿÿÿ¦ÿ£ÿ¾ÿ·ÿ±ÿ­ÿ»ÿÄÿ½ÿ¶ÿµÿ¶ÿ¸ÿ´ÿ³ÿ¨ÿ¸ÿ¹ÿ½ÿ®ÿ¶ÿ´ÿ´ÿ³ÿ¸ÿ»ÿºÿ¼ÿµÿ¶ÿ¹ÿ½ÿ¼ÿÊÿÄÿ¹ÿ¥ÿ¦ÿ²ÿÅÿÂÿªÿ­ÿ¾ÿ®ÿ¬ÿ¯ÿµÿ³ÿ²ÿ¥ÿ»ÿµÿ½ÿÀÿ¯ÿªÿ¯ÿ¬ÿ®ÿ¬ÿÀÿªÿÿÄÿÀÿ°ÿ­ÿ±ÿÁÿ·ÿ­ÿµÿºÿ´ÿªÿ±ÿÇÿ¹ÿ·ÿ¶ÿ»ÿ¾ÿºÿ­ÿ·ÿÇÿÀÿµÿ·ÿÃÿÅÿ»ÿ¸ÿ±ÿ¾ÿ¿ÿÃÿ³ÿ½ÿ¹ÿ¶ÿ¼ÿ²ÿ±ÿ­ÿµÿ¹ÿ´ÿÅÿºÿ»ÿ±ÿ³ÿÂÿÀÿ¼ÿ¿ÿ¦ÿ±ÿ¸ÿ¿ÿÁÿµÿ¸ÿ¾ÿ¤ÿÿÿÿÿ¨ÿ´ÿ·ÿªÿ¸ÿ¿ÿ¸ÿ²ÿ±ÿ²ÿ´ÿ·ÿ³ÿ»ÿÌÿ«ÿ©ÿ¹ÿÐÿµÿªÿ´ÿÄÿ¹ÿ¯ÿ²ÿ±ÿ«ÿ²ÿÆÿÈÿ®ÿ±ÿ¼ÿ³ÿ²ÿµÿ§ÿ¯ÿ¿ÿµÿ³ÿÃÿ³ÿ´ÿÁÿ¼ÿ»ÿ¶ÿ°ÿ¦ÿ¶ÿºÿ¨ÿ³ÿ±ÿ®ÿÄÿ¿ÿ½ÿºÿ¿ÿ²ÿ±ÿÁÿÄÿ³ÿ¡ÿ¥ÿ¬ÿ´ÿºÿªÿµÿ¯ÿµÿ¾ÿ¸ÿªÿ°ÿÁÿ²ÿÇÿ½ÿÃÿÅÿ·ÿ³ÿºÿ¸ÿµÿÆÿÆÿ²ÿ­ÿÍÿ´ÿ¶ÿ¸ÿ¹ÿÃÿ¿ÿ²ÿ¶ÿ¿ÿ³ÿ¥ÿ«ÿ°ÿ³ÿ¿ÿ¸ÿ±ÿ¶ÿ·ÿ±ÿ­ÿ¨ÿ¨ÿºÿÁÿ½ÿ²ÿ·ÿºÿµÿ´ÿ³ÿ¥ÿ¸ÿ¸ÿ½ÿ½ÿ½ÿ¸ÿÄÿÅÿ»ÿ¿ÿÀÿµÿ·ÿ«ÿ®ÿÎÿ½ÿ°ÿ®ÿ®ÿµÿÀÿÀÿ¹ÿºÿÂÿ³ÿ®ÿ¯ÿµÿ¹ÿ¸ÿºÿ¼ÿ¶ÿ§ÿ§ÿ«ÿ±ÿ¶ÿªÿ¯ÿ¶ÿ¨ÿ«ÿ³ÿÿÿ³ÿ¯ÿµÿ¸ÿ¸ÿ¶ÿ¶ÿ¾ÿ¯ÿ´ÿ®ÿºÿ¹ÿ­ÿ¼ÿÇÿ½ÿ½ÿÁÿ´ÿ·ÿºÿ¶ÿªÿ«ÿµÿ½ÿ¼ÿ´ÿºÿ²ÿ¹ÿ³ÿ·ÿ¼ÿ·ÿ¹ÿÆÿÂÿ¹ÿÂÿ¿ÿ­ÿÂÿÀÿ´ÿ³ÿ´ÿ²ÿ°ÿ²ÿ´ÿÃÿ¿ÿ³ÿ¯ÿ¸ÿ½ÿµÿ±ÿ×ÿ¸ÿºÿÁÿ¸ÿ³ÿ´ÿ·ÿ¸ÿ¸ÿÅÿÉÿÈÿ»ÿ²ÿºÿÉÿÉÿ¸ÿ­ÿ´ÿÂÿ¯ÿ¸ÿºÿ»ÿ¿ÿÀÿ¸ÿ¶ÿ¨ÿºÿ±ÿ¹ÿÄÿÂÿ¿ÿÆÿÌÿÀÿ«ÿ­ÿ²ÿ°ÿ¦ÿ ÿªÿºÿ³ÿ³ÿªÿ´ÿ¸ÿ¹ÿ¾ÿ¹ÿ±ÿ½ÿ½ÿ³ÿÁÿ¼ÿ²ÿ¸ÿÄÿÅÿ¹ÿ¶ÿÂÿÊÿ³ÿ¹ÿÀÿÁÿ³ÿ«ÿÅÿÁÿÃÿ½ÿ¾ÿ¸ÿµÿºÿºÿ²ÿ¶ÿ¶ÿ°ÿ²ÿ°ÿ¬ÿ¶ÿ­ÿ·ÿ¿ÿÀÿ¼ÿÀÿÉÿ¸ÿ½ÿ»ÿÀÿ·ÿ¹ÿ¼ÿ¯ÿ©ÿ¯ÿÁÿ³ÿ±ÿµÿ¯ÿ­ÿ¶ÿ²ÿ¢ÿÿ¹ÿ®ÿ¤ÿÿÿ¥ÿ¸ÿ¾ÿºÿ¸ÿºÿ²ÿ´ÿ³ÿ±ÿ³ÿ·ÿ»ÿÆÿ¯ÿ±ÿ´ÿ¯ÿ°ÿ±ÿ®ÿ·ÿµÿªÿ¬ÿ¾ÿ·ÿ°ÿ»ÿ¾ÿ®ÿ°ÿ°ÿ§ÿ³ÿ±ÿ¶ÿ´ÿ·ÿ¿ÿºÿ¶ÿ®ÿ§ÿÆÿ¸ÿ§ÿ©ÿ±ÿ´ÿ«ÿÿ¬ÿ¥ÿ¢ÿ°ÿ³ÿ¯ÿ£ÿÿªÿ³ÿ¤ÿÿÅÿ¤ÿ´ÿ¨ÿ¥ÿ°ÿ®ÿ£ÿªÿÿÿ¢ÿ«ÿ§ÿ¢ÿ¡ÿ¢ÿ ÿÿ£ÿ¡ÿÿÿÿÿ¨ÿ¥ÿÿ¤ÿ¥ÿ ÿÿÿ¥ÿ¢ÿ¨ÿ£ÿÿ ÿÿÿ£ÿ ÿÿÿÿÿÿÿÿÿÿ¥ÿÿÿÿÿÿÿÿÿ¡ÿ«ÿ ÿ§ÿ ÿ¤ÿÿÿÿÿÿÿ ÿÿ«ÿ ÿÿÿ¢ÿ³ÿ±ÿ¤ÿ©ÿ¢ÿÿªÿÿÿÿ§ÿ­ÿ¬ÿ§ÿÿ ÿ°ÿ¸ÿ¿ÿ£ÿ¡ÿ¸ÿ¸ÿ²ÿ¯ÿ§ÿ©ÿ»ÿ§ÿ§ÿ¦ÿ®ÿ¢ÿ­ÿ±ÿ±ÿ¾ÿºÿ¡ÿ§ÿ·ÿ§ÿªÿ¤ÿ·ÿ²ÿ¸ÿ¹ÿ¯ÿ¨ÿ¨ÿ¨ÿ­ÿ·ÿ½ÿ¨ÿµÿ¸ÿ·ÿ§ÿ§ÿ³ÿ¸ÿºÿ½ÿ¡ÿ ÿ«ÿ¨ÿ­ÿ«ÿ½ÿ®ÿ¤ÿ£ÿÿÿÿªÿ©ÿ¡ÿÿ ÿ©ÿ¦ÿ§ÿ¶ÿ¿ÿ¼ÿ³ÿ§ÿ¦ÿÿ¦ÿªÿÿÿªÿ©ÿ¥ÿ¢ÿÿ¤ÿ­ÿªÿÿÿ¡ÿ¤ÿÿ£ÿ´ÿ¾ÿ¸ÿ´ÿ¼ÿ©ÿÿÿÿ¦ÿÿ¶ÿ²ÿ­ÿ«ÿ¬ÿ´ÿ¹ÿ­ÿ¤ÿ°ÿ§ÿ²ÿ®ÿ½ÿ¬ÿ¨ÿ ÿ«ÿºÿ³ÿ¬ÿ¢ÿ«ÿÀÿ«ÿ¯ÿ­ÿÿ§ÿ­ÿ«ÿ®ÿ³ÿ³ÿ³ÿ¹ÿ³ÿ³ÿ±ÿ°ÿ³ÿ¢ÿ¥ÿÿÿ§ÿ±ÿ·ÿÃÿ¿ÿ´ÿµÿ¤ÿ²ÿºÿ¥ÿ±ÿ¸ÿ²ÿ¥ÿ®ÿ¸ÿ¬ÿ­ÿ»ÿ»ÿ«ÿ±ÿµÿ»ÿ«ÿ´ÿ¸ÿ·ÿ©ÿ©ÿ¯ÿªÿ³ÿ¨ÿ«ÿÿ«ÿÿ¨ÿ¥ÿ­ÿ¥ÿ§ÿ±ÿ¹ÿºÿ±ÿ±ÿ¿ÿªÿÿ§ÿ²ÿ­ÿ¬ÿ«ÿ§ÿ¡ÿ¤ÿ¥ÿÿÿ¡ÿ¶ÿ·ÿ¶ÿ¯ÿ°ÿÿÿÿ¢ÿ¡ÿ°ÿ¬ÿ¤ÿ¬ÿ«ÿ®ÿ¾ÿ¯ÿ ÿ¦ÿ«ÿ¤ÿ¬ÿ¢ÿÿ¥ÿ¯ÿ§ÿÿÿ ÿÿ¡ÿ©ÿ°ÿ·ÿ·ÿ®ÿ¨ÿ¬ÿ¸ÿµÿ³ÿ³ÿ¯ÿ­ÿ©ÿ£ÿ¤ÿ¤ÿ¬ÿ²ÿºÿ¹ÿ±ÿ©ÿ²ÿ¦ÿ ÿ¦ÿ¬ÿÁÿ½ÿ­ÿ¯ÿ«ÿ©ÿ­ÿ§ÿ·ÿ³ÿ²ÿ¶ÿ³ÿÌÿ½ÿ¹ÿ¸ÿµÿ±ÿ²ÿ¸ÿµÿ­ÿ°ÿ®ÿ³ÿ°ÿ²ÿÿ¯ÿ¥ÿÿ®ÿ±ÿ°ÿ°ÿºÿ·ÿ¥ÿÿ¦ÿ¹ÿ¹ÿ«ÿ©ÿÅÿ¶ÿªÿÿ±ÿ§ÿ¨ÿ®ÿ­ÿ¬ÿ¤ÿªÿ®ÿªÿ¸ÿ¶ÿ¬ÿªÿ¤ÿ¢ÿ°ÿ½ÿ¶ÿ¹ÿ«ÿ¼ÿ¨ÿªÿ§ÿªÿ°ÿ«ÿ¬ÿ±ÿ´ÿºÿ±ÿ±ÿ¿ÿ³ÿ¯ÿ­ÿ­ÿ ÿ¥ÿÿ«ÿ¬ÿÿÿÿ¢ÿ¡ÿ¦ÿ¹ÿ¹ÿ¨ÿÿ­ÿÿ¾ÿ¢ÿÿÿ¬ÿ®ÿ©ÿÿ§ÿ©ÿÿÿ§ÿ¢ÿ ÿÿ§ÿ¬ÿ¬ÿ¤ÿÿ°ÿÿÿ ÿ¨ÿ£ÿ¤ÿÿÿ¯ÿ®ÿ ÿÿÿ´ÿ£ÿÿÿ£ÿ­ÿ²ÿ¹ÿ°ÿ¨ÿÿ¬ÿ¸ÿ»ÿµÿ¨ÿ²ÿ¯ÿ«ÿ³ÿ©ÿ©ÿ²ÿ£ÿ¤ÿ©ÿÿ¤ÿ©ÿ ÿªÿÿ£ÿÿ¢ÿªÿ¸ÿ°ÿÿ¢ÿ§ÿ§ÿ ÿÿÿÿÿÿÿÿÿ±ÿÿÿ ÿ«ÿ«ÿÿÿÿÿÿÿÿ¦ÿ¦ÿ¨ÿªÿ¶ÿ¢ÿ«ÿÿ²ÿ²ÿ£ÿ¤ÿ±ÿÿ±ÿÿ®ÿ¾ÿ´ÿ²ÿ­ÿ¶ÿµÿ¨ÿ¯ÿ¹ÿ²ÿ«ÿ¥ÿÿµÿ»ÿ´ÿµÿ°ÿ©ÿ¯ÿ±ÿ³ÿ¼ÿ©ÿ¨ÿ¬ÿ¢ÿ¯ÿ¸ÿ¹ÿµÿ¯ÿ©ÿ­ÿ¹ÿµÿ°ÿ¸ÿ°ÿ²ÿ«ÿ¦ÿ¶ÿ²ÿ¯ÿ¯ÿ«ÿ¨ÿ¤ÿ¤ÿ©ÿ½ÿ½ÿ½ÿ¾ÿ´ÿ±ÿ´ÿ°ÿ¦ÿ¬ÿµÿ³ÿ»ÿ¦ÿ¤ÿ¯ÿ°ÿµÿ°ÿ§ÿ¯ÿ±ÿ°ÿ¹ÿ¬ÿªÿ©ÿ­ÿ±ÿ¬ÿ§ÿ°ÿ±ÿ®ÿ¯ÿ¤ÿ¡ÿ°ÿ³ÿ³ÿ¹ÿ·ÿ´ÿ¬ÿ¿ÿ®ÿ¥ÿ´ÿ¿ÿ¨ÿ¿ÿÀÿ¹ÿ¸ÿ§ÿ²ÿÂÿ´ÿ³ÿ·ÿÅÿ¹ÿ¬ÿ³ÿ¼ÿ¹ÿ¹ÿÀÿ´ÿ·ÿ¸ÿ³ÿ·ÿ±ÿ·ÿ¯ÿ£ÿ¸ÿ£ÿ«ÿ¹ÿ»ÿ³ÿÃÿÆÿµÿ·ÿÃÿ¸ÿ®ÿ±ÿ¸ÿ½ÿ³ÿ®ÿ¼ÿ¼ÿ­ÿ¨ÿºÿÅÿ°ÿ¬ÿ°ÿ¤ÿµÿºÿ¼ÿ¥ÿµÿ·ÿªÿºÿºÿ²ÿÀÿÃÿ·ÿ³ÿ«ÿ¯ÿ·ÿµÿµÿ±ÿ²ÿ´ÿ¶ÿ·ÿ®ÿ¸ÿ¾ÿ¿ÿºÿ»ÿ¿ÿ½ÿÃÿºÿÇÿÂÿ¾ÿ¾ÿ«ÿ¨ÿ¶ÿÿ·ÿÅÿµÿºÿ±ÿ¸ÿºÿ·ÿ¾ÿ¾ÿÌÿÊÿ¶ÿµÿ³ÿ­ÿ®ÿ¼ÿ¬ÿ´ÿ½ÿ³ÿ¾ÿ¼ÿ·ÿ¹ÿ°ÿÂÿµÿ¼ÿ·ÿ°ÿ±ÿ·ÿ²ÿÁÿ·ÿ¶ÿ¸ÿ½ÿÄÿ·ÿªÿ­ÿ¶ÿÀÿ¸ÿ®ÿ®ÿ«ÿ°ÿ°ÿ§ÿ«ÿ³ÿ¬ÿÅÿµÿ´ÿ¶ÿ½ÿ°ÿ§ÿÊÿ»ÿ¹ÿÿ¸ÿ°ÿ¯ÿ¯ÿËÿÃÿ³ÿ«ÿ¶ÿ°ÿ§ÿ¶ÿµÿ®ÿ¬ÿ¦ÿ©ÿÀÿÒÿÇÿ½ÿ»ÿµÿ³ÿÂÿ¿ÿ±ÿ·ÿ¾ÿ¯ÿ²ÿ±ÿ«ÿ»ÿµÿ¹ÿ·ÿ¦ÿ°ÿµÿÀÿÅÿ½ÿºÿºÿªÿ¼ÿ¾ÿ®ÿ¶ÿÂÿÀÿ¿ÿ¼ÿ¾ÿ³ÿ³ÿ¼ÿ´ÿ·ÿ®ÿ¬ÿ³ÿ¾ÿ¶ÿ²ÿ²ÿÅÿµÿ´ÿ¶ÿ·ÿ¼ÿ³ÿ½ÿÿÆÿ¸ÿ¾ÿ°ÿ¹ÿÁÿÅÿÌÿ»ÿÃÿ®ÿ³ÿµÿÄÿÁÿºÿªÿªÿ²ÿ­ÿ³ÿ¶ÿ¹ÿÀÿ±ÿ­ÿ¸ÿ³ÿµÿ·ÿ½ÿ®ÿ»ÿ¸ÿ«ÿ¸ÿÃÿ¬ÿ»ÿÅÿ½ÿ¼ÿ¸ÿ¯ÿµÿÆÿ·ÿ°ÿ§ÿªÿªÿ½ÿ´ÿ¦ÿ§ÿ³ÿ»ÿ¶ÿµÿ°ÿºÿÀÿµÿ¯ÿ´ÿ¹ÿ»ÿºÿ´ÿ¯ÿ¹ÿÃÿ¶ÿ¼ÿ¹ÿ¶ÿ¹ÿ¬ÿ©ÿ¾ÿ¹ÿ«ÿ£ÿ¦ÿ²ÿ¸ÿ¶ÿ»ÿ¨ÿ§ÿÿÏÿ¬ÿ¹ÿ¯ÿ¦ÿ¨ÿ´ÿ·ÿ·ÿ¼ÿºÿ´ÿ¸ÿÂÿÀÿ²ÿ²ÿ»ÿºÿ³ÿ¬ÿ­ÿ¹ÿ½ÿµÿ¯ÿ²ÿ¾ÿ±ÿ¿ÿ«ÿ¯ÿ¬ÿ®ÿ·ÿ»ÿ¶ÿ¬ÿ¤ÿ¨ÿ°ÿÁÿ»ÿ¡ÿ«ÿ¯ÿ¿ÿ§ÿ²ÿ²ÿ¯ÿ´ÿ­ÿ¯ÿ¯ÿ¯ÿ­ÿ­ÿ´ÿÀÿµÿ¹ÿ²ÿºÿ¶ÿ²ÿ¶ÿ·ÿ´ÿ³ÿ´ÿªÿ«ÿ¸ÿ»ÿ°ÿ¶ÿºÿ»ÿÂÿºÿµÿ·ÿ¸ÿ¹ÿ¯ÿ¶ÿ°ÿ¸ÿ©ÿ¸ÿ½ÿ¯ÿ®ÿ­ÿ®ÿ½ÿ°ÿ«ÿ¯ÿºÿ¯ÿ´ÿÂÿÅÿ¦ÿ¨ÿ³ÿ¹ÿ¶ÿ°ÿ®ÿ¨ÿ±ÿ¼ÿ»ÿºÿ¹ÿ¹ÿ¾ÿÂÿÀÿÀÿÃÿ¹ÿ½ÿ¶ÿ¤ÿ­ÿ¶ÿ¢ÿ®ÿ½ÿ°ÿ«ÿ¢ÿ²ÿÀÿµÿ´ÿªÿÊÿ²ÿµÿ·ÿ´ÿ¹ÿ¹ÿ¿ÿ±ÿ³ÿ§ÿÀÿºÿ²ÿµÿµÿÇÿ¾ÿ¬ÿ³ÿºÿ¼ÿ¸ÿ¶ÿ·ÿºÿµÿ³ÿ¹ÿ²ÿ¶ÿºÿ³ÿ´ÿ¯ÿ³ÿ´ÿ´ÿ±ÿµÿ¾ÿ°ÿ»ÿ»ÿÉÿ¶ÿ»ÿ¯ÿ»ÿ²ÿËÿ¶ÿ©ÿ­ÿ¸ÿ«ÿ¥ÿ³ÿÉÿµÿÀÿÅÿµÿ²ÿ³ÿ½ÿ»ÿ»ÿµÿ¶ÿ¼ÿ¹ÿ°ÿ¬ÿ¢ÿ¨ÿ¿ÿÍÿÃÿ¶ÿ·ÿ½ÿ½ÿ·ÿ³ÿ·ÿ´ÿ®ÿ±ÿ³ÿµÿ­ÿ±ÿµÿ¶ÿºÿ¨ÿ¦ÿ¶ÿ§ÿ¹ÿ¿ÿ®ÿ¿ÿ©ÿ¿ÿ·ÿ¶ÿ«ÿ³ÿ³ÿ¤ÿªÿ§ÿ¹ÿ´ÿ°ÿ¹ÿµÿÀÿ®ÿ´ÿÃÿ­ÿ©ÿ«ÿ¡ÿ­ÿ­ÿ³ÿÂÿµÿ»ÿºÿ¯ÿ¨ÿ¥ÿ¯ÿ³ÿ¶ÿ¬ÿ¥ÿ«ÿ ÿ§ÿ°ÿÂÿºÿ§ÿºÿÈÿªÿÂÿÀÿ³ÿ²ÿÂÿ¹ÿ¦ÿ¿ÿÆÿ´ÿÍÿÄÿÆÿÜÿ®ÿ¹ÿ½ÿ¦ÿ»ÿµÿÊÿ¼ÿ·ÿ·ÿ®ÿ´ÿÊÿ¿ÿªÿ«ÿ¨ÿ·ÿ¾ÿºÿ²ÿªÿ­ÿ®ÿ²ÿ¾ÿÃÿ»ÿ±ÿºÿ¿ÿµÿ¦ÿ½ÿÇÿ®ÿ³ÿ¨ÿ¼ÿ¬ÿÁÿÿ´ÿ¶ÿ¹ÿ¶ÿºÿÈÿ®ÿ¿ÿ½ÿÍÿ¯ÿ¹ÿ·ÿ¿ÿ¼ÿ½ÿ¸ÿ·ÿÿ¯ÿÀÿ²ÿ³ÿÃÿÀÿ´ÿ·ÿ½ÿÅÿºÿµÿ±ÿ§ÿ£ÿ§ÿ±ÿ¹ÿ¸ÿ²ÿ¹ÿ¾ÿºÿÀÿµÿ³ÿ½ÿ°ÿ¹ÿµÿÂÿ¼ÿ¸ÿ¾ÿ¾ÿÉÿÈÿ¯ÿÄÿÅÿ¿ÿ¬ÿºÿ®ÿ¸ÿ¶ÿ³ÿ±ÿ¦ÿ®ÿ³ÿ³ÿ´ÿ­ÿ¯ÿµÿ³ÿ¯ÿÄÿÅÿ¾ÿ¸ÿ¼ÿÁÿ½ÿ²ÿ±ÿµÿ±ÿ¼ÿ´ÿ­ÿ¶ÿµÿ¹ÿ¼ÿ·ÿ¸ÿ¿ÿ¯ÿ¨ÿ¶ÿºÿ¹ÿ¸ÿ¸ÿ°ÿÎÿ³ÿ³ÿÿ¬ÿµÿÿ¡ÿºÿ¸ÿ³ÿ³ÿÇÿ¼ÿµÿ³ÿ¸ÿ¸ÿ¸ÿ°ÿ°ÿ¹ÿÀÿ¯ÿªÿ¸ÿ¶ÿ¯ÿºÿÂÿÀÿ¼ÿ®ÿ³ÿ³ÿ²ÿ­ÿ­ÿ¸ÿ¬ÿÄÿ²ÿ¿ÿºÿ¶ÿ§ÿ·ÿ¨ÿ©ÿ½ÿ«ÿÀÿËÿ·ÿ°ÿ§ÿºÿ¹ÿÃÿËÿ¶ÿ»ÿ»ÿ´ÿ¼ÿ¿ÿ¾ÿ·ÿµÿ¼ÿ·ÿ­ÿ¯ÿºÿºÿ°ÿ²ÿ²ÿ¶ÿÅÿ´ÿ¯ÿ»ÿ¿ÿ¯ÿ·ÿ¹ÿ¹ÿ»ÿ¼ÿ½ÿ®ÿ¸ÿÇÿÅÿ¿ÿ¼ÿÀÿ©ÿ»ÿ±ÿ¡ÿ­ÿºÿ¦ÿ¹ÿ¹ÿµÿ·ÿ¾ÿ»ÿ³ÿ³ÿ°ÿ´ÿ¾ÿ¾ÿ¸ÿ¸ÿ»ÿÂÿÈÿÅÿºÿ±ÿÃÿÁÿ¼ÿ¾ÿ»ÿ¯ÿ°ÿ»ÿ¾ÿ·ÿÂÿ«ÿ³ÿÂÿ¯ÿ½ÿ¹ÿ¼ÿ¨ÿ­ÿÁÿ¾ÿ¼ÿ»ÿ»ÿ´ÿ¬ÿ´ÿ¸ÿ©ÿ«ÿ»ÿ¾ÿ·ÿ¶ÿ¸ÿ»ÿÁÿ´ÿ±ÿ¾ÿºÿ¸ÿ³ÿ¯ÿ·ÿ´ÿ¥ÿ¥ÿµÿ­ÿµÿ³ÿ®ÿ¿ÿÀÿ¾ÿÃÿ²ÿªÿºÿ½ÿ¸ÿ±ÿ²ÿ¸ÿ¹ÿ¬ÿ¤ÿ­ÿ°ÿ¯ÿµÿ¹ÿµÿ»ÿÁÿ±ÿ²ÿ³ÿÀÿ­ÿ¦ÿ¯ÿ²ÿÀÿªÿÆÿ½ÿ¸ÿ°ÿ·ÿÁÿÍÿ¸ÿ¹ÿ·ÿºÿ¾ÿÁÿ´ÿ»ÿ·ÿ¶ÿ´ÿ®ÿ»ÿ¼ÿ©ÿ¯ÿ¿ÿ»ÿ»ÿ½ÿ¾ÿÁÿ±ÿ²ÿ¸ÿ³ÿ±ÿ´ÿÃÿ·ÿ¿ÿÅÿÆÿÏÿÕÿ¾ÿ­ÿ´ÿ±ÿ»ÿ¯ÿ½ÿ·ÿ¼ÿÃÿÃÿ¿ÿÆÿÃÿ´ÿ²ÿ³ÿ¸ÿÊÿÃÿ´ÿ¹ÿ»ÿ²ÿ¾ÿÆÿ±ÿ¼ÿ¦ÿ©ÿªÿ¿ÿ¸ÿÉÿ³ÿÀÿÀÿ¸ÿ²ÿµÿ¼ÿ¾ÿ·ÿ®ÿ¶ÿ°ÿ±ÿ¸ÿ¹ÿ·ÿ¯ÿ¾ÿÇÿ¹ÿ´ÿ¹ÿ»ÿ²ÿ¤ÿ«ÿ«ÿ¹ÿÆÿÊÿ¿ÿ©ÿ©ÿ­ÿ«ÿ±ÿ»ÿµÿ·ÿ²ÿ£ÿ¬ÿÄÿºÿ£ÿ«ÿ´ÿ´ÿ¶ÿ³ÿ¿ÿÆÿ¶ÿ´ÿ¼ÿ·ÿ»ÿÇÿ¸ÿ¼ÿ¾ÿÅÿºÿ³ÿ»ÿÅÿËÿÅÿ²ÿ¬ÿ®ÿ¶ÿ·ÿ¹ÿ½ÿÀÿÅÿÄÿºÿ®ÿ³ÿ°ÿ°ÿ®ÿ³ÿ´ÿ³ÿ´ÿ»ÿ·ÿÂÿ­ÿ¼ÿ²ÿÿÀÿ¼ÿ·ÿÆÿ¼ÿÀÿ¾ÿ®ÿ­ÿ±ÿ±ÿµÿ»ÿ¾ÿ¿ÿºÿºÿ¯ÿÄÿÄÿ´ÿÇÿ©ÿºÿ²ÿµÿ¼ÿ´ÿ´ÿ°ÿ¯ÿ¼ÿ´ÿ¹ÿ·ÿµÿÆÿÊÿ½ÿ¶ÿ¹ÿ©ÿ±ÿÁÿ¿ÿÀÿ±ÿ»ÿ·ÿ³ÿÌÿ¸ÿ´ÿ½ÿ´ÿºÿÁÿÀÿÇÿÀÿ¼ÿ¶ÿ®ÿ±ÿ´ÿ°ÿ±ÿºÿºÿ¨ÿ¦ÿ«ÿ®ÿ­ÿ±ÿ¹ÿ¶ÿ¿ÿµÿ¼ÿ­ÿ³ÿªÿ±ÿ¶ÿ¶ÿ·ÿ¹ÿ´ÿ§ÿ¨ÿ¦ÿ¦ÿ»ÿ¦ÿ¯ÿ­ÿ­ÿµÿµÿ¤ÿ³ÿ¤ÿ§ÿ©ÿ¥ÿ©ÿ¨ÿ©ÿ¦ÿ¨ÿ±ÿ±ÿ­ÿ«ÿ¯ÿ¶ÿ©ÿ«ÿ¤ÿ«ÿ²ÿ§ÿ³ÿ¸ÿµÿ¹ÿ¨ÿÿ±ÿµÿ¸ÿÂÿÇÿ²ÿ§ÿ´ÿµÿ¯ÿ¯ÿªÿ¯ÿ°ÿ¾ÿºÿ ÿ£ÿ£ÿ¶ÿ²ÿ»ÿ©ÿ³ÿµÿ±ÿ¶ÿ²ÿ¶ÿ»ÿ¯ÿ¨ÿ§ÿ«ÿ°ÿ±ÿ²ÿÿ¨ÿ¥ÿ®ÿ¢ÿ¶ÿ±ÿ¬ÿµÿ»ÿ¤ÿ§ÿ·ÿ¸ÿºÿÃÿ¸ÿ«ÿ¹ÿ¹ÿ´ÿµÿ»ÿ¬ÿ¾ÿ¬ÿ²ÿ°ÿ¸ÿ·ÿºÿ¸ÿ³ÿ³ÿ¯ÿ·ÿËÿÈÿÈÿ¼ÿ½ÿ®ÿ©ÿ¿ÿ»ÿ¾ÿ±ÿ­ÿ²ÿ¼ÿ³ÿ«ÿ·ÿÂÿÀÿ½ÿ¿ÿÂÿ¿ÿºÿ¿ÿ¶ÿ¿ÿµÿ©ÿ­ÿ¯ÿÆÿ¶ÿ®ÿ¬ÿ±ÿ½ÿÄÿÀÿÀÿÇÿÄÿºÿ²ÿÇÿ¼ÿÂÿµÿ°ÿÀÿ½ÿÀÿ½ÿ·ÿ¼ÿ¼ÿºÿ¾ÿ¾ÿµÿ°ÿÁÿ¸ÿ¸ÿµÿ´ÿÁÿ¬ÿ®ÿ³ÿ¸ÿ»ÿÀÿÇÿÈÿ»ÿ¬ÿ¯ÿ»ÿ¾ÿÁÿªÿºÿ¶ÿÿ½ÿ½ÿ±ÿ±ÿÈÿ¾ÿºÿ¼ÿ¹ÿ²ÿ²ÿÀÿÁÿµÿ¬ÿÁÿ¿ÿ°ÿÄÿ¾ÿÇÿ´ÿ·ÿ¶ÿ¼ÿ¸ÿµÿ´ÿ¢ÿÿÿÿ¢ÿ±ÿÿ±ÿ¶ÿ®ÿ­ÿ¬ÿ¤ÿÿÿÿgÿ^ÿjÿoÿ`ÿsÿ{ÿÿ¢ÿ¹ÿÍÿºÿ¶ÿµÿ¿ÿÆÿÁÿ¼ÿÂÿÄÿ´ÿ½ÿ°ÿ°ÿ§ÿºÿ­ÿ±ÿ²ÿ¶ÿ¼ÿ¹ÿ´ÿ¶ÿ¼ÿ»ÿ´ÿ½ÿ¬ÿ»ÿÃÿ¹ÿ´ÿ£ÿ±ÿÃÿÂÿÃÿÂÿ¸ÿ´ÿ¶ÿ¬ÿ©ÿ°ÿ¦ÿºÿ´ÿ»ÿ³ÿºÿ¾ÿ°ÿ§ÿ§ÿ¬ÿ±ÿ¨ÿ®ÿ½ÿÀÿ¸ÿ¾ÿ¸ÿºÿ¼ÿ¶ÿ¸ÿ¸ÿºÿ¿ÿºÿ±ÿºÿÆÿºÿ¬ÿ°ÿºÿÀÿ»ÿºÿ¾ÿÀÿ¿ÿ¼ÿºÿÀÿÈÿ®ÿÃÿÃÿÃÿ¼ÿÆÿÁÿ±ÿ¶ÿ¾ÿ¹ÿ³ÿ°ÿ¯ÿ±ÿ´ÿ¹ÿÈÿ¸ÿ¬ÿ¯ÿµÿ¼ÿ¶ÿ¬ÿ®ÿ±ÿ®ÿÄÿºÿ«ÿ¹ÿÁÿµÿ¬ÿÿÿ¡ÿ¥ÿ°ÿ¯ÿ°ÿ¬ÿ¹ÿ¶ÿÄÿ¿ÿ±ÿ·ÿ±ÿ´ÿ¹ÿ¹ÿ·ÿ²ÿ²ÿ¯ÿ«ÿ³ÿ´ÿ«ÿ«ÿµÿ¼ÿµÿ¬ÿ«ÿ³ÿÊÿÍÿ´ÿ´ÿ¹ÿ²ÿ²ÿ¹ÿ¸ÿ¼ÿ¼ÿ³ÿ°ÿ¶ÿÃÿ³ÿ·ÿ¾ÿ¸ÿ¹ÿÁÿ»ÿ¿ÿ¶ÿ¬ÿ¼ÿ»ÿ¿ÿºÿÁÿºÿ¶ÿ¶ÿ»ÿÈÿÈÿÁÿÁÿÀÿ·ÿ§ÿ¾ÿ·ÿÀÿÁÿ¸ÿ¾ÿ¾ÿ³ÿ­ÿ³ÿÁÿ·ÿ¼ÿ¹ÿÍÿ½ÿ°ÿ°ÿ¼ÿºÿ²ÿ¶ÿ¸ÿ²ÿ¯ÿ´ÿÉÿ¹ÿÀÿÁÿÈÿÂÿ¸ÿ¹ÿ»ÿ´ÿ²ÿ¬ÿ©ÿ´ÿ¯ÿªÿ´ÿ½ÿ¿ÿ¼ÿ­ÿ¦ÿ¤ÿ¬ÿ¡ÿÀÿ¾ÿ³ÿ¶ÿ²ÿ®ÿ´ÿ³ÿ»ÿºÿÄÿºÿºÿµÿ¼ÿ¶ÿµÿ¼ÿ¶ÿ¬ÿ·ÿ¶ÿÀÿÄÿºÿ¿ÿ¾ÿ¼ÿ½ÿ¸ÿ¹ÿ½ÿ²ÿÁÿ­ÿ«ÿ¦ÿ¬ÿ®ÿ®ÿµÿºÿ¿ÿ§ÿ³ÿ»ÿÆÿºÿ±ÿºÿÆÿ¸ÿÿÿÿ¬ÿ¹ÿ®ÿ¸ÿ½ÿ¸ÿ³ÿ­ÿ®ÿÀÿ»ÿÊÿ®ÿ³ÿ¿ÿ¾ÿµÿ¯ÿ²ÿÂÿªÿ°ÿÈÿÀÿ»ÿ³ÿ´ÿ»ÿ¼ÿ¼ÿÌÿ°ÿ´ÿ·ÿ±ÿ³ÿÃÿ¾ÿªÿ°ÿÀÿÏÿ°ÿ²ÿ·ÿ®ÿ¬ÿ°ÿ³ÿ´ÿ¼ÿ°ÿ·ÿÄÿËÿ¿ÿµÿµÿ·ÿ¸ÿ¾ÿ±ÿÿµÿËÿÂÿ½ÿ¼ÿ¶ÿ´ÿÁÿÃÿÁÿÁÿ¶ÿ½ÿÄÿ¼ÿ·ÿÂÿÂÿ·ÿ¼ÿ¾ÿ¼ÿÃÿªÿ®ÿÄÿÂÿ±ÿ´ÿ¼ÿ°ÿ¾ÿÂÿ½ÿÃÿÊÿÁÿºÿÅÿ²ÿ­ÿ´ÿ¹ÿ¨ÿ¬ÿ¿ÿ¶ÿ¿ÿ¶ÿ¼ÿ¾ÿ¹ÿ¹ÿ¼ÿ¿ÿ½ÿµÿ°ÿ½ÿ»ÿ´ÿ¼ÿÁÿÁÿ¿ÿ´ÿ©ÿ¼ÿ¬ÿ¬ÿÀÿÍÿÁÿ¶ÿÁÿ¾ÿÅÿÀÿ¿ÿ¶ÿ½ÿ½ÿ¹ÿ´ÿ®ÿ·ÿ´ÿ©ÿ©ÿ®ÿ¼ÿ­ÿ®ÿ²ÿ¶ÿ¼ÿ·ÿÊÿ»ÿªÿ¢ÿµÿºÿ²ÿ°ÿ¸ÿ½ÿ¿ÿ¹ÿ¶ÿ¼ÿ¼ÿ·ÿ·ÿ»ÿ´ÿ®ÿ«ÿ¾ÿ°ÿ¯ÿºÿ¼ÿ·ÿ¹ÿ¿ÿ¾ÿ­ÿ¶ÿ¶ÿ´ÿ³ÿ®ÿ±ÿ½ÿ²ÿ³ÿ°ÿ¸ÿ³ÿ¬ÿ¨ÿ¦ÿ¥ÿ®ÿºÿµÿ§ÿ¼ÿÂÿ¹ÿ·ÿ»ÿ°ÿ¦ÿÿ±ÿ·ÿµÿ´ÿ²ÿ§ÿÿ¦ÿ¸ÿ£ÿ£ÿ¶ÿ³ÿ¥ÿ¯ÿ½ÿ´ÿ¤ÿ£ÿ³ÿ©ÿ­ÿ´ÿ±ÿ©ÿ¤ÿ¨ÿ³ÿ²ÿ¾ÿ¾ÿµÿÿÿÿÿÿ£ÿ£ÿ¤ÿÿÿ¡ÿ¡ÿÿ ÿ£ÿ§ÿ©ÿ¡ÿ¥ÿ¥ÿ¤ÿ©ÿ ÿ¨ÿ°ÿ¬ÿ ÿÿÿÿ¡ÿÿÿÿ¢ÿ¤ÿ ÿÿÿÿÿ¢ÿÿÿÿÿ ÿÿ ÿ¯ÿ¥ÿÿ ÿÿ¨ÿ§ÿÿÿÿÿÿ°ÿ¯ÿªÿ©ÿªÿÿÿ£ÿ¡ÿÿÿÿÿÿ¥ÿ«ÿ²ÿ­ÿ¨ÿ©ÿ§ÿ¢ÿ¡ÿ ÿªÿ ÿÿ£ÿ«ÿ«ÿÿÿªÿ ÿ¥ÿ¬ÿ®ÿ¤ÿÿ­ÿ¨ÿ«ÿ¶ÿ®ÿ¤ÿ·ÿ±ÿ ÿ¢ÿ¢ÿÿ¢ÿ­ÿ¯ÿ°ÿ«ÿÿÿ£ÿ¶ÿ¶ÿÆÿÈÿ¶ÿ°ÿ¯ÿ«ÿªÿ¯ÿ®ÿªÿ°ÿÀÿ­ÿ«ÿ²ÿ±ÿ¤ÿ®ÿÄÿ¾ÿ´ÿÇÿÉÿ¹ÿ¢ÿ¯ÿ¾ÿ¸ÿºÿ´ÿ´ÿ±ÿÿÿÿÿ©ÿ¯ÿ¢ÿ¨ÿ¥ÿ ÿ¨ÿ­ÿ¯ÿ·ÿ²ÿ£ÿ§ÿ¦ÿ´ÿµÿ·ÿ¤ÿ«ÿ¬ÿ£ÿ¢ÿ ÿ«ÿªÿ­ÿ¦ÿ ÿ¨ÿ¡ÿ¡ÿ¤ÿ®ÿºÿ¹ÿ·ÿ¹ÿ­ÿ¶ÿªÿ·ÿ¬ÿ³ÿ±ÿ±ÿ°ÿ­ÿ¡ÿ¡ÿµÿ«ÿ¨ÿ±ÿ¦ÿ»ÿ°ÿ¼ÿ©ÿ­ÿ¬ÿªÿ·ÿ³ÿ¨ÿ¯ÿ«ÿ¨ÿ§ÿ±ÿ½ÿ ÿ¤ÿ«ÿ©ÿ¨ÿ¦ÿ­ÿ¼ÿ½ÿ½ÿ¹ÿ·ÿ°ÿ³ÿ¬ÿ¬ÿ§ÿ ÿ¢ÿÿÿ¯ÿºÿºÿ³ÿ«ÿ²ÿ«ÿ©ÿ±ÿ«ÿ¬ÿ©ÿ¦ÿ¦ÿ¤ÿ°ÿ°ÿ¶ÿ«ÿ©ÿ¿ÿ¿ÿ«ÿ´ÿ¾ÿÁÿ¹ÿ®ÿ°ÿ²ÿ¨ÿÈÿ©ÿ¸ÿ«ÿ©ÿ¨ÿ§ÿÿÿ£ÿªÿ®ÿ°ÿ´ÿ´ÿ¸ÿªÿ¤ÿÿ±ÿ©ÿªÿ¥ÿÿ¤ÿ±ÿ­ÿ¥ÿ£ÿÿ¤ÿ±ÿ©ÿ¬ÿ²ÿÿ ÿÿ ÿ¥ÿ«ÿ§ÿ¬ÿ¶ÿµÿ³ÿ¶ÿµÿ£ÿÿ»ÿ©ÿ¨ÿ®ÿÿ¨ÿ¶ÿ±ÿ®ÿ¥ÿÿ¨ÿ¦ÿ¡ÿ±ÿ§ÿ°ÿ©ÿ­ÿ©ÿµÿ¶ÿ­ÿªÿªÿ­ÿ²ÿ­ÿ¥ÿ§ÿ©ÿ¨ÿ¦ÿ·ÿ¯ÿ¸ÿ¶ÿºÿ¨ÿ¬ÿºÿ²ÿ©ÿ«ÿªÿ¨ÿ©ÿ®ÿ«ÿ§ÿ¹ÿµÿ¯ÿ®ÿÃÿ´ÿ·ÿ³ÿ²ÿ¼ÿ¸ÿ°ÿ±ÿ¨ÿ¦ÿ­ÿÿ§ÿ´ÿ®ÿ¡ÿ´ÿ·ÿÿ°ÿ½ÿÉÿÁÿ¤ÿÿ£ÿªÿ¬ÿµÿ¡ÿ§ÿ´ÿÂÿ«ÿÿ²ÿºÿ¨ÿ°ÿ¬ÿÿÿ¦ÿ´ÿ¬ÿ«ÿ¢ÿ¡ÿ¢ÿ¬ÿ®ÿµÿ³ÿÿ¥ÿªÿ´ÿ¬ÿ¡ÿ¡ÿ­ÿ°ÿ©ÿ©ÿ«ÿ°ÿ³ÿ¦ÿ·ÿ¿ÿÅÿ²ÿ§ÿªÿ¨ÿ¢ÿÿ¥ÿ¨ÿ¥ÿ£ÿ£ÿ©ÿ¬ÿ§ÿ¤ÿÿ¯ÿ¶ÿ«ÿ²ÿ¬ÿ ÿ©ÿ¨ÿ¦ÿ§ÿ·ÿ±ÿ§ÿ¢ÿÿÿ¨ÿ¤ÿ¤ÿ©ÿ¢ÿ§ÿ¯ÿ¢ÿÿ´ÿ¡ÿ§ÿªÿªÿ ÿÿ§ÿ¥ÿ«ÿ¡ÿÿ£ÿ¦ÿÿ¨ÿ¥ÿ»ÿÿ«ÿ¬ÿ«ÿ´ÿºÿ¦ÿ«ÿ¶ÿ²ÿ«ÿ¦ÿªÿ±ÿ±ÿ¯ÿ§ÿ¦ÿ³ÿ£ÿ¤ÿ¥ÿÿ²ÿ¥ÿ®ÿÿ¨ÿÿÿÿ«ÿ·ÿ ÿÿ§ÿ±ÿ«ÿ®ÿ¨ÿÿ¶ÿ¶ÿ¥ÿ©ÿ®ÿÿÿÿÿÿ ÿ ÿÿÿÿÿÿÿÿÿ ÿ¥ÿÿ¬ÿ¤ÿ£ÿ¦ÿ¤ÿÿ±ÿ³ÿ¼ÿ§ÿ¤ÿªÿ¨ÿÿ§ÿ­ÿ«ÿ¤ÿÿÿ¬ÿ´ÿ¯ÿ®ÿ²ÿ«ÿ£ÿ®ÿ¦ÿ±ÿ£ÿ¦ÿ¡ÿ¬ÿ¡ÿ®ÿ²ÿ´ÿ´ÿ¥ÿ§ÿ­ÿ¯ÿ±ÿ¨ÿ¢ÿ®ÿºÿ¶ÿ¬ÿ°ÿ²ÿ´ÿÿ¥ÿ®ÿ£ÿ§ÿÁÿ©ÿ­ÿ±ÿ´ÿÂÿ¼ÿÆÿÁÿ´ÿ°ÿ«ÿ¬ÿ¶ÿ³ÿ²ÿ¹ÿ¯ÿ¸ÿµÿ®ÿºÿ¯ÿ¹ÿ±ÿ³ÿªÿªÿ±ÿ¿ÿ¯ÿ°ÿ­ÿ¤ÿ¨ÿ²ÿ²ÿ¬ÿ¬ÿ¸ÿÁÿ¿ÿ¹ÿ¯ÿªÿ±ÿ§ÿ³ÿ¾ÿ¹ÿªÿ¾ÿ¥ÿ¼ÿ¦ÿÂÿÌÿ½ÿ³ÿ°ÿ½ÿ¬ÿ¿ÿ½ÿ´ÿºÿÀÿ±ÿ­ÿ±ÿ¶ÿ¾ÿ»ÿ¼ÿµÿ°ÿ­ÿ¯ÿªÿ¡ÿ°ÿ±ÿºÿ³ÿ¥ÿ³ÿ¯ÿÁÿ¸ÿµÿ¯ÿ³ÿ²ÿÁÿÂÿºÿ¼ÿ»ÿ­ÿ«ÿ»ÿ·ÿ±ÿ¿ÿ³ÿ¼ÿ³ÿ³ÿ«ÿ·ÿ½ÿºÿ¶ÿ¹ÿ¾ÿÅÿ¸ÿ§ÿ©ÿ¾ÿ­ÿµÿÀÿ·ÿ¶ÿ°ÿ±ÿ°ÿ¶ÿ¼ÿ¸ÿ¼ÿ¸ÿ²ÿÁÿ¹ÿ·ÿ¿ÿÈÿÆÿ¹ÿ¿ÿ¼ÿºÿÉÿ¨ÿËÿ¹ÿÍÿ¦ÿ°ÿ¢ÿ°ÿ¶ÿ½ÿ¶ÿ®ÿ°ÿ½ÿÀÿ¼ÿ½ÿÆÿÈÿÃÿÊÿÎÿÀÿºÿ¾ÿ¶ÿ­ÿ»ÿ¹ÿ·ÿ¸ÿÀÿ¯ÿ³ÿ­ÿµÿºÿÁÿºÿ´ÿ®ÿ·ÿ¸ÿÁÿÅÿÀÿ»ÿ«ÿ·ÿ¿ÿ°ÿ¯ÿ³ÿ³ÿ²ÿ´ÿ¼ÿ»ÿ»ÿ»ÿ±ÿ¼ÿ¹ÿ¼ÿÁÿÀÿºÿ¿ÿ»ÿÿ¾ÿÂÿ·ÿÕÿ±ÿ¶ÿÁÿ¸ÿ­ÿ±ÿÇÿ¹ÿ²ÿÆÿÀÿ³ÿ¹ÿ¶ÿ²ÿ¨ÿªÿ·ÿµÿ¼ÿ½ÿ·ÿ¸ÿ­ÿ®ÿ¸ÿ¼ÿ­ÿ±ÿ´ÿ°ÿ·ÿ°ÿ®ÿ¿ÿ³ÿ»ÿÁÿ­ÿ¸ÿ¹ÿ¹ÿ³ÿ´ÿÄÿ·ÿªÿ²ÿ·ÿ¸ÿ¯ÿºÿ³ÿ±ÿ·ÿ»ÿÌÿÉÿ²ÿ©ÿ¶ÿ»ÿµÿºÿ¨ÿÂÿ¶ÿ°ÿ¹ÿÁÿ¹ÿ¯ÿµÿÑÿ®ÿÿªÿÆÿ¼ÿ»ÿ°ÿ©ÿ°ÿºÿºÿªÿ²ÿ°ÿ²ÿÿ¸ÿÅÿ¼ÿ¶ÿ³ÿ±ÿ¶ÿºÿ·ÿµÿ¸ÿ³ÿ´ÿÅÿµÿ¶ÿ¼ÿ¼ÿ³ÿÃÿ½ÿ¹ÿ£ÿºÿ¡ÿ½ÿÃÿÀÿ»ÿ¹ÿ¯ÿ°ÿÀÿºÿºÿ²ÿ­ÿ¥ÿ¼ÿ²ÿ±ÿ½ÿ¸ÿ¹ÿ¾ÿ¼ÿ¸ÿ»ÿµÿ±ÿ¸ÿ·ÿ¿ÿÇÿ´ÿ³ÿ¾ÿ¾ÿÂÿÂÿºÿ¼ÿ²ÿÄÿ°ÿ´ÿ¯ÿ¸ÿ°ÿ£ÿ¯ÿ¾ÿ¿ÿÊÿ½ÿÁÿ¨ÿÿÏÿ¤ÿÄÿÁÿ¼ÿÁÿÀÿ¹ÿ¯ÿ±ÿ¾ÿ½ÿ½ÿ¿ÿ´ÿ¸ÿ¿ÿ½ÿÀÿÀÿ»ÿ»ÿ¶ÿ·ÿ»ÿµÿ²ÿ²ÿ³ÿ­ÿ¼ÿÁÿ°ÿ¤ÿ³ÿ´ÿ¿ÿÇÿ¶ÿ´ÿ«ÿ²ÿ»ÿ¬ÿ±ÿ¹ÿµÿ§ÿ¸ÿ·ÿ¸ÿµÿ°ÿ±ÿµÿ¼ÿ°ÿ­ÿ¹ÿºÿ¼ÿ¹ÿ±ÿºÿ¸ÿ³ÿ´ÿ¸ÿ¶ÿ®ÿ·ÿµÿ¬ÿ·ÿµÿ®ÿ¹ÿ´ÿ°ÿ²ÿ»ÿ³ÿµÿ·ÿ¸ÿ§ÿ¹ÿ¶ÿ¶ÿµÿ»ÿÂÿ¶ÿºÿÿ¯ÿÁÿ²ÿ­ÿ²ÿÆÿ»ÿ¹ÿ¹ÿÉÿ¬ÿ°ÿ·ÿ»ÿ´ÿµÿ·ÿµÿ¿ÿ·ÿ·ÿ½ÿ¼ÿµÿ´ÿ»ÿ¿ÿÅÿ¹ÿ¯ÿ¬ÿ¨ÿÿ²ÿªÿ±ÿ«ÿ¼ÿªÿ¬ÿªÿ¨ÿµÿ©ÿ¬ÿ¡ÿ»ÿ²ÿ±ÿÑÿ´ÿ³ÿ°ÿ®ÿ½ÿ¬ÿ°ÿ»ÿ±ÿ¬ÿ¯ÿ¬ÿ®ÿºÿ¯ÿ¬ÿµÿ¶ÿ¼ÿ»ÿ«ÿªÿ¬ÿ²ÿÃÿ¹ÿ¶ÿºÿ¸ÿºÿ¦ÿ¯ÿ»ÿÇÿÁÿ«ÿ¸ÿ²ÿ©ÿ©ÿÇÿ¹ÿ²ÿ»ÿ§ÿ©ÿ³ÿ»ÿ»ÿ¼ÿÎÿ¯ÿ»ÿ¿ÿ»ÿÂÿªÿ§ÿ±ÿ©ÿ±ÿºÿ±ÿ¿ÿºÿ®ÿ£ÿ¶ÿÌÿÍÿ»ÿ«ÿ¬ÿ»ÿ¸ÿ±ÿ·ÿ·ÿ±ÿ«ÿ´ÿ½ÿ¼ÿ¶ÿ£ÿ¬ÿ¹ÿµÿ­ÿ¦ÿ´ÿµÿ°ÿ¶ÿ¼ÿ§ÿ¶ÿµÿ¸ÿ©ÿ´ÿÇÿÅÿ¨ÿ¶ÿ ÿÅÿÂÿ¢ÿ­ÿºÿÁÿ¸ÿªÿ½ÿºÿÀÿËÿÀÿ­ÿªÿ®ÿÁÿ¶ÿºÿ´ÿ³ÿµÿºÿ´ÿ¹ÿ¾ÿ³ÿºÿ·ÿ¨ÿµÿ½ÿ¹ÿ°ÿ«ÿºÿµÿ®ÿªÿ­ÿ»ÿ­ÿ´ÿ¹ÿÁÿ´ÿ·ÿ¶ÿ°ÿ»ÿ»ÿÃÿ»ÿÊÿ¸ÿÆÿÇÿµÿ°ÿÀÿÆÿ¯ÿ¨ÿ®ÿ¶ÿ¸ÿÅÿÂÿÃÿ±ÿ¯ÿ¿ÿ³ÿ»ÿ¾ÿ³ÿ±ÿ³ÿ°ÿ³ÿ¼ÿ»ÿ¾ÿºÿ­ÿ»ÿÀÿ¸ÿ¡ÿ­ÿÉÿÇÿ¹ÿ¦ÿÀÿ´ÿºÿ²ÿÇÿ¯ÿ¨ÿ¯ÿ³ÿ´ÿ¯ÿ¯ÿ¨ÿ³ÿªÿ¬ÿ¶ÿ¿ÿ¼ÿµÿ¶ÿ½ÿ¾ÿ·ÿ¶ÿ«ÿ½ÿÀÿ³ÿ±ÿ·ÿ»ÿ¹ÿ±ÿ®ÿ¢ÿÿÿ´ÿ¸ÿ¼ÿ´ÿÿ®ÿÄÿÆÿµÿ¯ÿ¸ÿÆÿ½ÿ¼ÿ¹ÿ¿ÿÂÿ¬ÿ¹ÿ¾ÿÂÿ¼ÿ»ÿÊÿ¾ÿ½ÿ°ÿ³ÿ»ÿ²ÿ°ÿµÿÁÿ¦ÿ«ÿ±ÿ·ÿºÿ¹ÿ¹ÿ¸ÿ°ÿ³ÿÀÿÇÿ»ÿ°ÿ»ÿ¾ÿ½ÿ»ÿ±ÿ°ÿ¾ÿÃÿ³ÿ©ÿ ÿ¶ÿÄÿÂÿºÿ³ÿ»ÿ¥ÿ°ÿ·ÿ¶ÿÂÿ¬ÿ¸ÿ¿ÿ¿ÿ°ÿ¾ÿ´ÿ´ÿÃÿ´ÿ°ÿ¸ÿ¸ÿ¾ÿ³ÿ´ÿªÿ±ÿ½ÿ³ÿ´ÿ¹ÿ½ÿÂÿ»ÿ·ÿºÿ¾ÿµÿ·ÿºÿ³ÿ»ÿÂÿÃÿ»ÿµÿµÿ¼ÿ»ÿ°ÿ®ÿ¿ÿ°ÿ¶ÿ¿ÿ²ÿÂÿ¿ÿÀÿÈÿ³ÿ²ÿ¬ÿÆÿ¾ÿºÿÏÿ©ÿ¸ÿ»ÿ½ÿÂÿÍÿÓÿ®ÿ»ÿ½ÿÀÿ»ÿ®ÿ²ÿ¹ÿ¿ÿ±ÿ©ÿ·ÿ½ÿ²ÿ°ÿ¾ÿ¼ÿÄÿ¼ÿ´ÿ´ÿ»ÿ¬ÿ²ÿ²ÿÆÿ·ÿ¿ÿ¼ÿµÿ¿ÿ½ÿÃÿÏÿÃÿ¾ÿ¨ÿ¼ÿ¹ÿ­ÿºÿ¶ÿ¥ÿ«ÿ´ÿ¾ÿ·ÿ·ÿ¶ÿ¾ÿºÿ¼ÿ½ÿ¿ÿ½ÿ³ÿ¶ÿ¹ÿÁÿÈÿ²ÿ«ÿ±ÿ°ÿ±ÿ²ÿºÿÂÿ¼ÿ´ÿ½ÿÈÿ¬ÿ¬ÿ³ÿ¯ÿ¾ÿÆÿ¿ÿÁÿÅÿ­ÿ°ÿ¾ÿ¼ÿ³ÿ ÿ¿ÿ¼ÿ»ÿÈÿ³ÿ¦ÿ¯ÿ³ÿ°ÿ¬ÿ±ÿµÿ°ÿºÿ¿ÿ½ÿÀÿ½ÿ«ÿÀÿºÿ¼ÿ¼ÿ«ÿ°ÿ¼ÿ®ÿ·ÿ·ÿ­ÿ¾ÿ·ÿÂÿ»ÿ·ÿ¯ÿ¼ÿºÿ·ÿºÿ¼ÿÄÿ¶ÿ§ÿ±ÿ¸ÿ¿ÿ¼ÿ¯ÿ³ÿºÿ½ÿÂÿ»ÿ¼ÿ¹ÿÅÿ·ÿ·ÿ²ÿ»ÿ­ÿËÿ²ÿ¥ÿËÿ»ÿ»ÿ·ÿ­ÿÀÿ¶ÿ¶ÿ®ÿ¹ÿ»ÿºÿ´ÿ±ÿ½ÿ¼ÿ±ÿ¸ÿ½ÿ´ÿ³ÿµÿµÿºÿ¹ÿ¹ÿ¿ÿ²ÿ´ÿ¸ÿ»ÿµÿµÿ¯ÿÂÿµÿºÿ¾ÿ¿ÿÊÿÌÿ¾ÿ¹ÿ¹ÿ»ÿµÿÃÿ³ÿ¸ÿÂÿ¾ÿ¸ÿºÿ½ÿ¾ÿÃÿÈÿÀÿ·ÿ¸ÿ¶ÿ·ÿ¼ÿ¸ÿÅÿÂÿÒÿÒÿ¶ÿ³ÿ¸ÿ¯ÿ¸ÿÆÿ­ÿ¬ÿ·ÿÄÿÅÿºÿÃÿÁÿ¼ÿ¬ÿ¯ÿ²ÿµÿµÿ¹ÿ³ÿ©ÿ»ÿÀÿ¹ÿ³ÿºÿ²ÿ¯ÿ¯ÿºÿ¸ÿ½ÿ»ÿÄÿ³ÿ¿ÿ»ÿ¼ÿªÿ¶ÿÊÿ·ÿ¿ÿ½ÿ½ÿÁÿÅÿºÿªÿ³ÿÁÿ¼ÿ´ÿ½ÿ¹ÿ ÿªÿ³ÿÅÿ¼ÿ®ÿ»ÿ¦ÿµÿ³ÿÁÿ¦ÿ½ÿÁÿµÿ½ÿ¸ÿ¯ÿµÿ°ÿµÿµÿµÿ·ÿ¿ÿÊÿÂÿ¸ÿÁÿ¿ÿ¸ÿ¯ÿ±ÿ´ÿ·ÿ®ÿ¤ÿ®ÿ­ÿ¹ÿ¿ÿ¢ÿ½ÿºÿ¾ÿ¶ÿ¼ÿ´ÿ­ÿ¸ÿ¾ÿ´ÿµÿ¸ÿ¶ÿ¼ÿ¸ÿ³ÿ¼ÿ¹ÿµÿ·ÿ¾ÿ»ÿ°ÿ½ÿ¥ÿ¹ÿºÿ¸ÿ¾ÿ¸ÿ´ÿ³ÿ©ÿ·ÿ¿ÿÅÿ¹ÿ¸ÿÀÿ¿ÿºÿ¹ÿ¾ÿ¸ÿ´ÿ·ÿ³ÿ»ÿ¶ÿ´ÿ·ÿ·ÿ³ÿÏÿºÿºÿ¿ÿÀÿÃÿ¿ÿ½ÿÇÿ½ÿµÿ¼ÿ¸ÿ²ÿ°ÿ¬ÿ¿ÿ¾ÿ±ÿ¶ÿ«ÿ ÿµÿ¯ÿ¹ÿ³ÿºÿ£ÿ²ÿ«ÿ¨ÿ¡ÿ­ÿ¹ÿ¸ÿ²ÿ±ÿ±ÿµÿÂÿÃÿ¬ÿ°ÿ±ÿªÿ§ÿµÿ¬ÿ¨ÿ¥ÿ¬ÿ­ÿ®ÿ²ÿ­ÿ°ÿ­ÿ¥ÿ§ÿ©ÿ¤ÿÿ¦ÿ®ÿ©ÿ°ÿ¬ÿ ÿÿµÿ§ÿ½ÿ©ÿ©ÿ©ÿ±ÿ²ÿ·ÿ¸ÿ·ÿ®ÿ¹ÿ¸ÿ©ÿ«ÿ±ÿ²ÿ­ÿÿÿ²ÿ·ÿÉÿ«ÿ¬ÿ¬ÿ«ÿ²ÿ²ÿ¯ÿ®ÿ±ÿ´ÿ¶ÿ¶ÿ¨ÿ®ÿ»ÿ¶ÿ¬ÿ¤ÿ´ÿºÿºÿ¼ÿ°ÿÿ£ÿ¹ÿ«ÿ¬ÿ²ÿ°ÿ©ÿ½ÿÄÿ½ÿ¶ÿªÿ­ÿ·ÿ±ÿµÿµÿ²ÿ±ÿºÿ¿ÿ´ÿ¿ÿËÿ´ÿ®ÿ½ÿ³ÿ±ÿ´ÿªÿ·ÿ¼ÿ¸ÿÃÿ¿ÿ»ÿ·ÿ´ÿ±ÿ¬ÿµÿÇÿ¸ÿ¯ÿ¹ÿÈÿ²ÿ¨ÿ°ÿ¶ÿ¹ÿ²ÿ±ÿ¹ÿ½ÿ»ÿ¸ÿ¿ÿÆÿÁÿµÿ¶ÿ«ÿ¨ÿ´ÿ±ÿ¬ÿ­ÿ³ÿ¸ÿºÿ´ÿ°ÿ¶ÿµÿªÿ±ÿ¡ÿµÿ¦ÿ¾ÿ£ÿ­ÿ¥ÿµÿ¼ÿ¾ÿÀÿºÿÁÿ¿ÿ±ÿ¬ÿ±ÿ¼ÿ­ÿ°ÿ´ÿ¾ÿÂÿ²ÿÁÿ¸ÿ¿ÿ³ÿ´ÿ¿ÿÂÿ³ÿ§ÿ±ÿ»ÿ³ÿ·ÿ½ÿ¼ÿÄÿºÿÄÿÅÿ¶ÿ·ÿÈÿÄÿ¶ÿ¶ÿ¼ÿ¸ÿ²ÿ´ÿºÿ·ÿ¦ÿºÿ¼ÿ¿ÿËÿ·ÿÅÿÆÿªÿ¯ÿ±ÿ¶ÿ»ÿ²ÿ±ÿ¸ÿ¸ÿµÿ¡ÿ½ÿµÿ·ÿ½ÿ´ÿµÿµÿ­ÿ ÿ£ÿÿÿÿyÿjÿcÿnÿjÿ|ÿ¨ÿ°ÿ¼ÿ¾ÿÄÿ¹ÿ¿ÿÍÿÊÿÃÿÁÿ½ÿ¸ÿ¾ÿÄÿ²ÿÿ°ÿ¯ÿ¬ÿ´ÿ»ÿ¾ÿ¶ÿ©ÿ§ÿ±ÿ¹ÿºÿ¹ÿ¿ÿ´ÿ²ÿ°ÿ³ÿ¯ÿ»ÿ´ÿ´ÿ³ÿµÿ¿ÿ¹ÿªÿ²ÿ¯ÿ¶ÿ¹ÿËÿ¿ÿ²ÿ±ÿ´ÿ¹ÿºÿ¯ÿ«ÿ³ÿ³ÿ²ÿ·ÿ¹ÿ¸ÿ´ÿÍÿÀÿµÿªÿ²ÿ¸ÿ´ÿ´ÿ´ÿ¯ÿ²ÿ¸ÿ·ÿ²ÿ¬ÿ½ÿ½ÿ»ÿ»ÿÀÿ»ÿ¸ÿ·ÿµÿµÿ¯ÿ²ÿ¶ÿºÿÎÿÄÿ¹ÿÁÿ¸ÿ¿ÿÁÿ¼ÿ¸ÿ»ÿÁÿ»ÿ©ÿ°ÿ²ÿ¿ÿ¸ÿ®ÿ¬ÿ¼ÿÂÿ¸ÿ°ÿ²ÿºÿÂÿÁÿ¹ÿÃÿÿ»ÿ¿ÿ­ÿ¦ÿ¤ÿÿÿ¬ÿ­ÿµÿ­ÿ±ÿ°ÿÆÿÅÿ¸ÿÀÿ²ÿ¯ÿªÿ¦ÿ´ÿ¿ÿ¼ÿ·ÿ½ÿ³ÿºÿ¾ÿ´ÿ´ÿ»ÿ¶ÿ¹ÿ¾ÿ¸ÿÂÿÊÿ»ÿ²ÿ­ÿ¹ÿ·ÿ¼ÿ¸ÿ¹ÿÄÿÆÿÀÿÃÿ²ÿÂÿÅÿ´ÿºÿ²ÿÂÿ¸ÿµÿ¶ÿ¹ÿ½ÿ¾ÿÊÿ¸ÿ¾ÿ¿ÿµÿ¬ÿ²ÿ¿ÿ¾ÿ¾ÿÆÿÉÿÄÿ½ÿ³ÿ¨ÿ¤ÿ­ÿ¨ÿ±ÿ´ÿÀÿÁÿºÿÇÿ¾ÿ®ÿ¾ÿËÿ¶ÿ­ÿ¶ÿÀÿ¼ÿºÿÂÿÄÿ¾ÿ·ÿ¦ÿ»ÿ§ÿ¹ÿ³ÿ°ÿ³ÿ±ÿ³ÿ½ÿ¸ÿ¹ÿ°ÿ­ÿ³ÿÿ¢ÿ²ÿ»ÿ»ÿ´ÿ¬ÿ®ÿ°ÿ±ÿ§ÿÆÿ¾ÿ°ÿ¨ÿ¨ÿ©ÿ¢ÿ¢ÿ²ÿµÿ¿ÿ®ÿ¯ÿµÿ·ÿ´ÿ¹ÿÀÿ½ÿ³ÿ¹ÿÇÿÊÿµÿ¾ÿÈÿ¸ÿ´ÿ¯ÿªÿ½ÿÅÿÁÿ¼ÿ¹ÿ·ÿ²ÿ¶ÿ°ÿ²ÿ»ÿ¹ÿ¼ÿ¬ÿ¥ÿ®ÿ¸ÿ²ÿ£ÿ«ÿ·ÿºÿ¶ÿ¢ÿ«ÿ¶ÿ¿ÿ·ÿºÿ¿ÿ¼ÿ¶ÿ³ÿ´ÿÀÿÒÿ½ÿ¨ÿÅÿÀÿ¼ÿºÿ½ÿÉÿÉÿ·ÿµÿÄÿ¾ÿÏÿ¿ÿ³ÿºÿ¿ÿ¿ÿËÿ³ÿ¸ÿ¯ÿ´ÿºÿÅÿÀÿ´ÿ¶ÿÆÿÁÿ³ÿ±ÿ¬ÿ·ÿªÿ°ÿ·ÿ¸ÿ½ÿ¹ÿ»ÿÁÿÃÿ»ÿ¹ÿ·ÿµÿ»ÿ¾ÿ®ÿªÿ³ÿ¬ÿ²ÿ¶ÿ³ÿ¨ÿ§ÿ¶ÿ½ÿÂÿÄÿ­ÿ¼ÿÉÿ·ÿªÿ´ÿ¾ÿºÿ¸ÿ»ÿ»ÿ¸ÿ´ÿ¼ÿÄÿÀÿ¸ÿ¹ÿÁÿ³ÿ¿ÿ¼ÿ·ÿ¾ÿÂÿ¸ÿ°ÿ¿ÿªÿ¹ÿ°ÿ·ÿ»ÿµÿ°ÿ¼ÿÀÿ³ÿÁÿ½ÿ¶ÿ¯ÿ¸ÿÀÿ¾ÿ¼ÿ¸ÿ´ÿÁÿ¹ÿ»ÿµÿ³ÿ¾ÿÀÿ¨ÿÂÿ¨ÿ©ÿÀÿÊÿÆÿ½ÿµÿ¶ÿ½ÿ»ÿÀÿÅÿÃÿÀÿÅÿºÿµÿµÿ°ÿÿ¨ÿ¹ÿ¿ÿ·ÿ²ÿ³ÿ¹ÿ¿ÿ°ÿ ÿµÿ­ÿ®ÿµÿ¶ÿ±ÿ¯ÿ¸ÿËÿÅÿ»ÿ®ÿ¶ÿÁÿÁÿ¼ÿ·ÿ¤ÿ»ÿ¾ÿ¿ÿÄÿÅÿÂÿ¾ÿ¼ÿ¼ÿ·ÿ¿ÿ­ÿ´ÿ¶ÿ¹ÿ½ÿ¸ÿ¯ÿÁÿªÿ¼ÿ´ÿ·ÿ±ÿµÿ»ÿ¸ÿ½ÿÁÿµÿ·ÿ¹ÿ¸ÿ»ÿ»ÿºÿ¿ÿÆÿ¬ÿÿ¹ÿ±ÿ¬ÿ¹ÿ¾ÿ¶ÿ³ÿ±ÿ¬ÿ®ÿÿ¬ÿ£ÿ¤ÿ¨ÿ¯ÿ²ÿ¤ÿ©ÿªÿ¬ÿ²ÿ³ÿ¶ÿ¬ÿ¦ÿ¬ÿ¤ÿÿ¯ÿ¢ÿ¡ÿÿ¤ÿ¬ÿ¨ÿ ÿ§ÿ«ÿ¨ÿ©ÿ¢ÿ£ÿ¥ÿ¤ÿ¢ÿ¦ÿ¨ÿÿ±ÿ­ÿÿ¤ÿªÿªÿ§ÿ¤ÿ¡ÿÿÿ¦ÿÿ«ÿÿÿÿÿÿ¢ÿÿÿÿÿ¡ÿÿÿÿÿ ÿÿ¢ÿ®ÿ¡ÿºÿ³ÿÿ¦ÿ£ÿÿÿÿÿÿÿ¯ÿÿÿ¡ÿ§ÿ£ÿ¥ÿ©ÿÿ©ÿÿÿÿ¡ÿ©ÿ«ÿ®ÿ¨ÿ¡ÿ¦ÿ¦ÿ¦ÿ¦ÿªÿ­ÿ¬ÿ¢ÿ¦ÿ¬ÿ¨ÿ¤ÿ¬ÿ£ÿ£ÿ¨ÿ¨ÿ°ÿ¨ÿ­ÿ¨ÿ©ÿ°ÿ«ÿ§ÿ²ÿ²ÿ§ÿ³ÿ¦ÿÿÿ¥ÿ§ÿ ÿ£ÿ«ÿ©ÿÿ½ÿ©ÿ¾ÿ«ÿ¦ÿ ÿ§ÿªÿ¨ÿ´ÿ±ÿ®ÿ«ÿºÿ¬ÿ¨ÿ°ÿ¬ÿÿ¤ÿ²ÿ²ÿ®ÿ¯ÿ¼ÿ´ÿªÿ¬ÿ¯ÿ³ÿ´ÿ¬ÿ®ÿ²ÿ ÿ¥ÿÿÿ§ÿ«ÿªÿ¨ÿ¯ÿ¯ÿ¼ÿÇÿ¾ÿ»ÿÿÿ ÿ­ÿ°ÿ¬ÿ¤ÿ¯ÿ¸ÿ°ÿ§ÿ©ÿ­ÿ¾ÿ§ÿ°ÿ²ÿ²ÿ­ÿ¨ÿ¡ÿªÿ²ÿ®ÿªÿ¦ÿ¦ÿ²ÿ­ÿ¼ÿµÿ­ÿ¹ÿ¬ÿ¢ÿ¨ÿµÿµÿ¬ÿ¸ÿ§ÿ²ÿ³ÿ²ÿ¼ÿ¹ÿ·ÿ¯ÿ¨ÿ¦ÿ©ÿ¬ÿ²ÿÁÿ¹ÿ«ÿ§ÿ¤ÿ¥ÿÂÿªÿ¯ÿ¹ÿ¶ÿ²ÿ®ÿ­ÿ»ÿµÿ¾ÿ³ÿ»ÿ»ÿ·ÿ²ÿ¥ÿ©ÿ¥ÿÿÿÿ°ÿ¦ÿ ÿ¶ÿ¥ÿ ÿµÿ®ÿ¯ÿ§ÿ¨ÿ©ÿ¨ÿ©ÿ§ÿ´ÿ°ÿµÿ¯ÿ¤ÿºÿ·ÿ³ÿ®ÿ°ÿµÿ»ÿ¿ÿ½ÿ¹ÿ°ÿ­ÿ»ÿ§ÿ±ÿ¦ÿ¤ÿ¤ÿÿÿÿÿ£ÿ¦ÿªÿ¯ÿ·ÿ·ÿ¨ÿªÿ»ÿ´ÿÿÿÿ¦ÿ©ÿ¨ÿ«ÿ£ÿÿ ÿ¼ÿ°ÿÿ¯ÿ¨ÿ£ÿÿÿÿ¨ÿ­ÿ±ÿºÿ»ÿ¶ÿ¥ÿªÿºÿ¥ÿ¶ÿ·ÿ£ÿ³ÿ¬ÿ ÿ©ÿ¦ÿ¡ÿÿÿ®ÿ¢ÿµÿÁÿ¯ÿ¬ÿºÿ²ÿ¥ÿ¤ÿ´ÿµÿ°ÿ´ÿ³ÿ²ÿ°ÿ£ÿ«ÿ´ÿªÿ©ÿ´ÿ»ÿÿ©ÿ¥ÿ¥ÿ¥ÿ¯ÿ±ÿ§ÿ¥ÿ§ÿ©ÿ±ÿ»ÿºÿ³ÿ°ÿÃÿ³ÿ¯ÿ±ÿ³ÿ¿ÿ»ÿºÿÁÿ·ÿ¤ÿªÿ®ÿÿ¢ÿÿ¢ÿµÿºÿÿÿªÿ£ÿ¬ÿ¯ÿ«ÿ°ÿ¯ÿÿÿ§ÿ¡ÿ´ÿ¦ÿ©ÿ¥ÿ»ÿ³ÿ§ÿ³ÿ¿ÿ§ÿ°ÿ³ÿ ÿÿ§ÿ±ÿ²ÿ®ÿÿÿ©ÿ³ÿÇÿ¥ÿ®ÿ¥ÿ£ÿ¬ÿ²ÿ®ÿ£ÿ©ÿ¯ÿªÿ©ÿ¬ÿ±ÿ·ÿ³ÿ¨ÿ·ÿ½ÿ¼ÿ¹ÿ¨ÿ£ÿ¬ÿ£ÿÿ¥ÿ¡ÿ¢ÿ­ÿ­ÿ¡ÿÿ¤ÿ§ÿ¤ÿÿ§ÿ ÿÿÿ±ÿ¨ÿÿ¨ÿªÿ¬ÿ¬ÿ¡ÿÿ ÿ«ÿ­ÿ¢ÿÿ°ÿ¢ÿÿ¬ÿ¬ÿ ÿ¤ÿ§ÿ®ÿ¢ÿ¯ÿ±ÿ§ÿ¥ÿ­ÿ­ÿ±ÿµÿ£ÿÿÿ¹ÿ¶ÿ®ÿ©ÿ¸ÿ´ÿ¨ÿ£ÿ²ÿ¥ÿ¬ÿ¬ÿ¤ÿ£ÿ³ÿ®ÿ¯ÿ¿ÿ»ÿ®ÿÿ¦ÿ¢ÿ¬ÿÿ³ÿ¼ÿ®ÿµÿ±ÿ¦ÿ¨ÿ¡ÿ¬ÿ°ÿ£ÿÿÿÿ¨ÿÿÿÿÿ ÿ±ÿ£ÿÿÿ¨ÿÿÿÿÿÿÿ¥ÿ¤ÿÿ£ÿÿÿÿÿÿÿÿÿ«ÿ©ÿÿ«ÿ¦ÿ¢ÿÿ£ÿµÿ°ÿµÿ®ÿ±ÿÿÿ²ÿ³ÿ«ÿ¨ÿ­ÿ·ÿ·ÿ®ÿ´ÿ³ÿ­ÿ­ÿ¨ÿ­ÿ°ÿ§ÿÿ­ÿÿ®ÿ¶ÿ³ÿ¼ÿ²ÿ§ÿ¥ÿÿÿ¤ÿ¢ÿ«ÿ´ÿµÿ«ÿ³ÿ²ÿ¯ÿ ÿ«ÿ¨ÿ²ÿ®ÿ±ÿ±ÿ¯ÿ½ÿ¯ÿ®ÿ»ÿÈÿ¸ÿ§ÿ®ÿ²ÿ²ÿ·ÿ²ÿ²ÿ¹ÿ´ÿµÿ¿ÿ¸ÿ»ÿ®ÿ·ÿ³ÿ½ÿ©ÿ®ÿ¨ÿ¼ÿ¶ÿ«ÿ±ÿ¹ÿÁÿ®ÿ«ÿµÿ¨ÿ£ÿ²ÿ¹ÿ±ÿ«ÿ´ÿºÿ¾ÿ¶ÿ¯ÿÿÃÿ·ÿÂÿ¶ÿ©ÿ¸ÿÀÿ·ÿ»ÿ©ÿ½ÿ­ÿ¯ÿ¾ÿºÿ¹ÿ¾ÿ´ÿ¯ÿ´ÿ´ÿ´ÿ³ÿ¸ÿ¸ÿ¯ÿ¥ÿ³ÿ´ÿ¯ÿµÿ¯ÿ¿ÿ²ÿ¨ÿªÿ·ÿ·ÿ¤ÿ¸ÿ¿ÿÇÿÃÿ¼ÿ¯ÿµÿ¹ÿ´ÿ¶ÿ±ÿ±ÿ¶ÿ³ÿ¹ÿ©ÿÿ¥ÿ§ÿ¯ÿ¹ÿµÿ§ÿµÿÂÿÈÿ³ÿ®ÿ³ÿ¤ÿ´ÿ«ÿ³ÿ¾ÿ¸ÿ½ÿ¾ÿ¸ÿ²ÿµÿ¹ÿ»ÿÀÿ¹ÿµÿÄÿ¼ÿ³ÿÃÿ·ÿÄÿ»ÿ³ÿ´ÿ¬ÿµÿ¨ÿ±ÿ¥ÿÈÿËÿ¨ÿ£ÿ¿ÿºÿÿÿµÿ»ÿ»ÿ¾ÿ¹ÿ¼ÿÇÿÃÿ¾ÿÁÿ¾ÿ¼ÿµÿµÿ¸ÿ´ÿ´ÿ´ÿ¸ÿ¸ÿÃÿ£ÿ¾ÿ±ÿ±ÿ¹ÿ½ÿÀÿ¾ÿ­ÿ¬ÿ°ÿ³ÿºÿÃÿ¶ÿ¡ÿ­ÿÁÿÅÿ»ÿ¨ÿ«ÿ¶ÿ»ÿÆÿÇÿ½ÿ³ÿÁÿ¼ÿ³ÿÎÿÆÿµÿ¦ÿ¹ÿ§ÿ§ÿ«ÿ¤ÿ³ÿÀÿ§ÿ»ÿ¹ÿ´ÿµÿ³ÿ±ÿ¼ÿÄÿÈÿÄÿ¾ÿ·ÿ»ÿÁÿ¸ÿ¸ÿºÿ±ÿ¸ÿ¼ÿ»ÿÈÿ¹ÿ¬ÿ¸ÿ¹ÿ¬ÿ¯ÿ±ÿ½ÿºÿ´ÿ¹ÿÆÿ°ÿ¹ÿ¿ÿ³ÿ¸ÿÆÿ¸ÿ®ÿ§ÿ¾ÿºÿ·ÿ­ÿ±ÿ¼ÿ¹ÿ³ÿ¬ÿ²ÿ¹ÿ¼ÿÈÿÄÿ·ÿ²ÿ±ÿ¾ÿ¼ÿÁÿÂÿ¶ÿ¼ÿ¯ÿ°ÿ¸ÿ¹ÿªÿ§ÿÎÿ³ÿªÿ²ÿ§ÿ¹ÿ¸ÿ¹ÿ¸ÿ¿ÿ´ÿÀÿ·ÿ¸ÿ½ÿÄÿ·ÿ°ÿ¸ÿÀÿ¹ÿ¼ÿ¼ÿ³ÿ¹ÿ»ÿ¹ÿ½ÿ»ÿ¶ÿºÿ¼ÿÁÿºÿ²ÿ¶ÿÂÿÅÿ´ÿ®ÿ·ÿ¥ÿ»ÿµÿ³ÿ¿ÿ¯ÿ³ÿ¥ÿµÿ¿ÿºÿ½ÿ³ÿ±ÿ¶ÿµÿ¹ÿËÿ¿ÿ¹ÿ¸ÿ¹ÿ¼ÿÅÿ¾ÿ¬ÿ¯ÿ±ÿ³ÿ¿ÿ»ÿ¼ÿÃÿ¿ÿ½ÿºÿ´ÿ®ÿ¬ÿ²ÿ¼ÿ®ÿ¸ÿ²ÿ»ÿ ÿ¥ÿ³ÿ¿ÿÃÿÒÿ©ÿÿÿÄÿÇÿÄÿ§ÿ¶ÿÄÿ¹ÿ¹ÿµÿ³ÿ¹ÿ®ÿºÿÂÿ¿ÿÀÿÁÿ½ÿ·ÿºÿÃÿ¿ÿ¯ÿ²ÿ»ÿ½ÿ¾ÿ¸ÿ»ÿ³ÿËÿÇÿ·ÿ¹ÿºÿ²ÿ¸ÿ¾ÿ²ÿ»ÿºÿ¡ÿ¶ÿ¸ÿ¼ÿªÿªÿ²ÿ·ÿ¸ÿ¸ÿ¿ÿ¿ÿ´ÿ¿ÿÁÿ³ÿ°ÿ°ÿ²ÿÇÿ»ÿ³ÿºÿ¼ÿ¿ÿºÿ·ÿºÿ¶ÿ¶ÿ¸ÿ¸ÿ¼ÿ·ÿµÿ·ÿ±ÿ±ÿ°ÿ·ÿ»ÿ¹ÿ³ÿ¸ÿ®ÿ·ÿ¾ÿ²ÿ¸ÿÃÿËÿÀÿ¶ÿ¥ÿ¯ÿ¸ÿÀÿ°ÿ½ÿÏÿÇÿ¶ÿ¹ÿÂÿµÿ¿ÿ¹ÿ½ÿ»ÿÁÿÀÿ·ÿ¿ÿ¹ÿ´ÿ¼ÿ¯ÿ§ÿ¾ÿÁÿµÿÅÿÁÿ¥ÿ¥ÿ¬ÿ­ÿ»ÿ¾ÿ¯ÿ·ÿ­ÿ²ÿ²ÿ¬ÿ°ÿ©ÿ½ÿªÿ²ÿ­ÿÁÿ¾ÿ²ÿ ÿ±ÿ£ÿ©ÿ¸ÿºÿºÿÃÿÈÿÆÿÀÿªÿ­ÿ³ÿ±ÿ­ÿ¦ÿ³ÿ¶ÿ¯ÿ¾ÿÂÿ¶ÿ»ÿ¼ÿ»ÿºÿ³ÿ±ÿ¯ÿ©ÿ¥ÿ°ÿ½ÿÉÿ²ÿªÿÄÿ¸ÿ²ÿ¾ÿÂÿ±ÿ¹ÿ±ÿ»ÿ¥ÿ³ÿ¬ÿ´ÿÏÿ»ÿÊÿ©ÿ¯ÿÉÿµÿ¼ÿ»ÿ­ÿ¸ÿ»ÿÌÿÌÿÿ¥ÿ¹ÿ¹ÿÊÿ·ÿ²ÿ»ÿµÿ²ÿ³ÿ·ÿ½ÿ¼ÿ±ÿ´ÿÇÿÇÿ¼ÿÀÿÇÿÍÿÑÿ°ÿ®ÿªÿ¯ÿ¶ÿ´ÿ¾ÿÆÿ¶ÿ¸ÿªÿµÿ¨ÿÎÿ½ÿÉÿ«ÿ³ÿÿ×ÿÄÿ¯ÿ¬ÿ¹ÿ²ÿ°ÿ»ÿÂÿÅÿÒÿªÿ¶ÿ½ÿ»ÿ¼ÿ¬ÿ¯ÿ³ÿ¯ÿ±ÿÿÿ±ÿ¨ÿ¸ÿÂÿ´ÿ³ÿ·ÿ¾ÿÀÿÈÿÍÿÆÿÅÿ¹ÿ¸ÿºÿ°ÿ¯ÿ¡ÿ©ÿ³ÿÃÿÂÿ¿ÿ¿ÿÁÿ¼ÿÆÿ´ÿ»ÿ­ÿ¾ÿÕÿºÿ©ÿ¼ÿ¼ÿ®ÿ¥ÿ­ÿµÿÃÿÇÿÁÿ´ÿ¬ÿ³ÿ´ÿ®ÿ·ÿÄÿÂÿ½ÿ°ÿ°ÿ¹ÿµÿµÿ²ÿ¬ÿ¸ÿ¶ÿ¯ÿÀÿÃÿ§ÿÿ¼ÿ¶ÿ¿ÿ½ÿÿ©ÿ³ÿÃÿÀÿµÿ»ÿ­ÿ²ÿ¼ÿÃÿ±ÿ©ÿÆÿºÿµÿ¶ÿ²ÿ¼ÿ©ÿ¶ÿµÿ¸ÿ±ÿµÿ·ÿµÿ°ÿ¶ÿ¼ÿ½ÿ­ÿ±ÿ¶ÿ±ÿ·ÿ±ÿ°ÿ¿ÿ½ÿ¸ÿ«ÿÿ¿ÿÁÿ°ÿªÿ¶ÿ¾ÿÇÿ¸ÿ»ÿµÿ·ÿÃÿ¿ÿ¹ÿ¾ÿ¹ÿµÿÁÿºÿÇÿµÿ³ÿ²ÿ¹ÿ¹ÿ³ÿ²ÿÅÿ²ÿ±ÿ«ÿ³ÿ¼ÿÄÿÄÿÂÿ»ÿ½ÿ»ÿ·ÿ¶ÿªÿ±ÿ¿ÿÂÿ½ÿ³ÿºÿÃÿ¹ÿ´ÿ®ÿ¤ÿ¸ÿÂÿÂÿ¼ÿ·ÿ¿ÿ¹ÿ±ÿ¼ÿ±ÿÊÿ³ÿ±ÿ¼ÿ½ÿ²ÿÃÿ®ÿ¬ÿµÿ¬ÿ¸ÿ²ÿ½ÿÎÿµÿ´ÿ·ÿÂÿ½ÿÃÿ¾ÿ»ÿÄÿºÿ¸ÿÅÿÀÿ¹ÿºÿºÿ¸ÿÀÿÁÿ¸ÿ¼ÿ´ÿ©ÿ³ÿÆÿ¹ÿ´ÿÅÿ±ÿ»ÿÐÿªÿµÿ¾ÿ¸ÿÁÿ¨ÿ¯ÿ§ÿ·ÿ¨ÿËÿµÿÇÿ½ÿ¾ÿ½ÿºÿÁÿÃÿÆÿ¶ÿÉÿ½ÿ¾ÿ¬ÿ¬ÿ·ÿ¿ÿÁÿ´ÿ²ÿ¶ÿ·ÿªÿ¬ÿÄÿ½ÿ¿ÿ¸ÿ¯ÿ¬ÿ´ÿ¾ÿ±ÿ²ÿÇÿÁÿ·ÿ¿ÿ·ÿ¾ÿ¥ÿÄÿ¹ÿ»ÿ®ÿ¶ÿ³ÿ¶ÿ¹ÿÁÿºÿ³ÿÿ­ÿ¿ÿÄÿºÿ½ÿÄÿ¿ÿ»ÿ¶ÿºÿÁÿ¸ÿ«ÿ­ÿ¾ÿÆÿºÿµÿ·ÿ²ÿ­ÿ¥ÿ·ÿ·ÿ»ÿ¹ÿ´ÿ¶ÿÔÿÁÿÅÿ¤ÿ·ÿ»ÿ­ÿÿ­ÿ¹ÿËÿ²ÿ´ÿºÿ²ÿÂÿ¸ÿ®ÿºÿ¿ÿ¬ÿ¡ÿ°ÿÀÿ¸ÿ·ÿ¸ÿµÿÁÿ¾ÿÃÿ»ÿ¸ÿ²ÿÇÿ¸ÿ¿ÿÂÿ¼ÿÀÿ»ÿ­ÿ·ÿÄÿÂÿµÿ¦ÿ»ÿ±ÿÀÿ»ÿ¼ÿ¼ÿ¸ÿ¼ÿÀÿÅÿ¸ÿ±ÿ´ÿµÿ¾ÿÇÿ½ÿ·ÿ¼ÿ¿ÿÂÿÅÿ¿ÿ¶ÿÀÿ¶ÿ¿ÿÀÿ³ÿ¾ÿÆÿµÿ©ÿÎÿ·ÿÊÿ°ÿºÿ»ÿÂÿÌÿÍÿµÿ¸ÿ±ÿµÿ»ÿÊÿÆÿÈÿÉÿ¿ÿ¶ÿ³ÿ´ÿ½ÿÂÿ¿ÿÃÿ¿ÿÀÿ¼ÿ¶ÿ¯ÿ»ÿºÿ²ÿÁÿ¸ÿ®ÿ¹ÿ±ÿ¶ÿÀÿºÿ¹ÿ·ÿ¼ÿ¸ÿµÿ®ÿ©ÿ²ÿµÿ®ÿ¬ÿ¬ÿ²ÿ¹ÿ²ÿ´ÿ¶ÿ¬ÿ·ÿ³ÿ¬ÿµÿ¾ÿÀÿ§ÿ¶ÿ¬ÿ´ÿÁÿ«ÿ®ÿ´ÿ¼ÿ¶ÿ¦ÿ¶ÿ»ÿ»ÿÈÿ¾ÿ¸ÿ½ÿ¹ÿÃÿÀÿ¾ÿ¿ÿ±ÿ®ÿ²ÿ®ÿ¶ÿºÿ·ÿ²ÿ·ÿ¼ÿµÿÂÿ¶ÿ¹ÿ¹ÿ¡ÿÄÿÃÿ²ÿ´ÿ¼ÿÃÿ½ÿÉÿÉÿÇÿÓÿÍÿ¼ÿ®ÿ°ÿ¶ÿ°ÿ°ÿºÿ¸ÿ¯ÿ¸ÿ¼ÿ½ÿ±ÿ¿ÿ¹ÿÉÿ½ÿ²ÿ¾ÿ·ÿÁÿËÿ±ÿ¶ÿ²ÿ®ÿÃÿ·ÿ´ÿ°ÿ²ÿµÿµÿ»ÿ·ÿ¹ÿÄÿ¸ÿµÿ²ÿ®ÿ²ÿ¸ÿ·ÿÂÿ¬ÿºÿ·ÿ¼ÿ³ÿ©ÿ²ÿ±ÿµÿ·ÿ¼ÿÉÿ¿ÿ­ÿ·ÿ¶ÿ¯ÿ­ÿ¨ÿ²ÿ¹ÿ¶ÿ·ÿ¹ÿºÿÂÿ¼ÿ¬ÿºÿÄÿ¯ÿÂÿ¯ÿ¿ÿÆÿÃÿ°ÿ¯ÿ½ÿÁÿÂÿ¼ÿ¹ÿ·ÿ§ÿ¨ÿ³ÿ¨ÿ¯ÿµÿ¾ÿÆÿ³ÿ·ÿ¦ÿ±ÿÂÿ·ÿÿ±ÿºÿÄÿ°ÿÅÿÆÿ­ÿ¯ÿ°ÿ¶ÿ½ÿµÿ¶ÿ«ÿÿ¹ÿÂÿºÿ¿ÿ°ÿ ÿ²ÿ°ÿ©ÿ­ÿµÿ ÿ°ÿ¯ÿ®ÿ§ÿ©ÿ²ÿ´ÿ±ÿ²ÿ´ÿ¦ÿ ÿ´ÿ¼ÿ°ÿ©ÿ°ÿµÿ­ÿ¸ÿÿ°ÿ²ÿµÿ·ÿ®ÿ¾ÿ¤ÿ¬ÿ¬ÿ¯ÿ¬ÿ£ÿÿªÿ¶ÿ®ÿ­ÿ³ÿ«ÿ­ÿ»ÿ©ÿÀÿ©ÿ¹ÿ´ÿªÿ­ÿ²ÿ½ÿ¼ÿ´ÿ«ÿ²ÿ¯ÿ£ÿ ÿ°ÿ¿ÿ°ÿ±ÿºÿ²ÿ¸ÿ¯ÿÀÿµÿ®ÿ¸ÿªÿ«ÿ²ÿ«ÿ«ÿ³ÿ´ÿ¨ÿ«ÿ±ÿ°ÿ°ÿ³ÿ¸ÿ±ÿ¼ÿ¼ÿºÿÿÿ±ÿ¸ÿ¬ÿ²ÿ§ÿ½ÿ±ÿ·ÿ©ÿ£ÿ¯ÿ¬ÿ¡ÿ¦ÿ²ÿ¹ÿ§ÿ§ÿ¾ÿÃÿ¹ÿ³ÿÑÿÃÿ±ÿºÿ±ÿ¶ÿ·ÿ­ÿ¹ÿºÿµÿºÿ±ÿ¤ÿªÿ°ÿ²ÿºÿÿ®ÿ°ÿÿ¬ÿ©ÿ¡ÿ¦ÿµÿºÿ´ÿ«ÿ¬ÿ³ÿ±ÿ³ÿºÿ¿ÿÆÿ¶ÿ¸ÿÄÿ¹ÿ¬ÿ³ÿ±ÿ°ÿµÿ°ÿºÿÂÿ¶ÿ±ÿ¿ÿ¼ÿ¬ÿºÿÃÿÀÿ³ÿ»ÿ»ÿÁÿ¬ÿ±ÿµÿ²ÿ¿ÿÀÿ´ÿµÿ²ÿ¦ÿ¬ÿ¶ÿ¯ÿ¯ÿ¹ÿÃÿÄÿÊÿ½ÿÇÿ°ÿ±ÿµÿ½ÿ´ÿ¸ÿµÿ«ÿ³ÿ¼ÿÁÿ´ÿ·ÿºÿ³ÿ¸ÿÍÿÁÿ¶ÿ¾ÿ»ÿ§ÿ²ÿ»ÿµÿ±ÿ²ÿ³ÿ·ÿ¨ÿ¨ÿºÿÅÿ¸ÿ¾ÿ±ÿ¾ÿ°ÿ¸ÿ¶ÿ«ÿµÿ³ÿ¥ÿªÿ¯ÿ­ÿ°ÿ¹ÿÃÿ¸ÿ®ÿ±ÿÀÿÅÿ²ÿ¦ÿ­ÿ¯ÿ§ÿÿÿrÿrÿ}ÿqÿuÿ¥ÿ¯ÿ±ÿ¿ÿ¹ÿ±ÿ·ÿ®ÿ¶ÿÃÿÁÿ¾ÿµÿ»ÿÎÿÀÿ¶ÿ´ÿ³ÿºÿ¾ÿ¿ÿ¼ÿ¶ÿ­ÿ¥ÿ¨ÿ´ÿ»ÿ¿ÿ½ÿ­ÿÄÿ¬ÿ¬ÿÄÿ¾ÿ°ÿ³ÿ·ÿµÿ¯ÿ¢ÿ£ÿ¶ÿ±ÿÀÿÄÿÀÿ«ÿ­ÿ¹ÿµÿµÿºÿµÿ·ÿ·ÿµÿÁÿ¿ÿ¹ÿ¸ÿ¼ÿ°ÿ¾ÿÈÿ·ÿ¹ÿ¯ÿ©ÿ»ÿ¾ÿ¶ÿ¼ÿ·ÿ¿ÿ½ÿ¿ÿÅÿµÿ¹ÿ¸ÿ½ÿ´ÿÂÿ»ÿ¯ÿ®ÿÿ°ÿ¾ÿµÿÁÿÃÿ¿ÿÂÿÀÿ·ÿ¹ÿ¯ÿ¸ÿÅÿÂÿÅÿ¶ÿ»ÿ°ÿÁÿ»ÿ»ÿ¾ÿÀÿ¼ÿ±ÿ·ÿ¿ÿ¹ÿ·ÿºÿÌÿ¯ÿ­ÿ¢ÿ»ÿ²ÿ·ÿ¸ÿµÿ¬ÿ¬ÿ´ÿ°ÿ©ÿµÿ½ÿºÿ¶ÿºÿÈÿµÿ©ÿ§ÿ±ÿ¹ÿ·ÿ¸ÿ¯ÿ¸ÿÎÿ¸ÿ·ÿÇÿÂÿÈÿ»ÿµÿ·ÿ¸ÿ¼ÿºÿ¯ÿ¥ÿµÿ·ÿ¾ÿ¾ÿºÿ¶ÿ·ÿ¶ÿ¼ÿÆÿ·ÿÄÿ¦ÿºÿªÿ¾ÿ±ÿ·ÿ±ÿ®ÿ¸ÿÀÿÃÿÇÿ¸ÿ·ÿ¾ÿ»ÿ¯ÿ©ÿ³ÿ¹ÿ½ÿÅÿÄÿµÿ³ÿ³ÿ±ÿ ÿÄÿÄÿµÿ®ÿ²ÿ²ÿµÿ·ÿ®ÿ¥ÿÃÿÁÿ¸ÿ¹ÿ´ÿ¿ÿ»ÿ¹ÿ¾ÿ»ÿºÿºÿ´ÿ»ÿ«ÿÂÿ¯ÿ·ÿÌÿÀÿ¯ÿµÿ¹ÿ¯ÿ«ÿ¸ÿ©ÿ¥ÿ®ÿ´ÿ¼ÿºÿ²ÿ°ÿ¯ÿ°ÿ»ÿªÿÂÿÂÿÂÿÿÿ£ÿÿÿ±ÿ¾ÿ±ÿ¸ÿ­ÿ¶ÿ¾ÿÀÿÀÿ¾ÿ¿ÿ¾ÿ¶ÿ¼ÿ¶ÿ²ÿµÿÅÿÇÿ¾ÿ³ÿ²ÿ·ÿ¼ÿ²ÿ´ÿÂÿµÿÀÿÁÿµÿ´ÿ¼ÿ¼ÿµÿ¦ÿÿ²ÿÆÿÄÿºÿ­ÿ¨ÿµÿÄÿ¿ÿ©ÿÂÿ¹ÿ½ÿ¶ÿ¾ÿºÿµÿ¸ÿ¶ÿ²ÿ¼ÿ³ÿÂÿ·ÿ«ÿ³ÿ»ÿÁÿ½ÿ¶ÿÁÿ»ÿºÿÀÿÈÿ¼ÿ¸ÿÀÿÁÿ¿ÿÁÿ´ÿ¸ÿ¦ÿ¶ÿ¶ÿ¹ÿ»ÿ´ÿ²ÿ¼ÿ¸ÿ¸ÿÇÿ«ÿ¬ÿ·ÿÅÿÀÿ´ÿ¶ÿ¸ÿ¶ÿ¶ÿ»ÿ½ÿºÿ°ÿ°ÿºÿ½ÿ³ÿÀÿ°ÿÑÿÃÿÓÿÂÿ³ÿ³ÿ³ÿµÿÃÿÇÿ¯ÿµÿ¼ÿ³ÿ©ÿ±ÿÄÿÃÿ¯ÿ¸ÿÇÿ½ÿ«ÿ·ÿ»ÿÀÿÎÿÇÿÕÿ¹ÿ®ÿ­ÿ¯ÿºÿ¼ÿ±ÿ²ÿ³ÿ¥ÿ°ÿ¤ÿ²ÿ¶ÿ»ÿÅÿ¾ÿ¦ÿ²ÿÈÿ³ÿ¯ÿ®ÿ«ÿ´ÿÀÿ¼ÿ·ÿ«ÿ´ÿ¶ÿ¸ÿ»ÿÂÿÁÿ½ÿÍÿÆÿÃÿ¹ÿÉÿ»ÿ¸ÿ¾ÿ¸ÿ¯ÿ·ÿ·ÿ»ÿÄÿÀÿ¼ÿ¼ÿµÿ¸ÿµÿ­ÿ¥ÿ¶ÿ³ÿ¯ÿ°ÿ¯ÿ°ÿ¹ÿÀÿ³ÿµÿºÿ¾ÿ»ÿ»ÿ¶ÿ¯ÿ°ÿ¬ÿ¹ÿ¸ÿ»ÿ¬ÿ®ÿ´ÿ®ÿ§ÿ¤ÿÿ½ÿµÿ®ÿ©ÿ·ÿ¾ÿ±ÿ©ÿ²ÿ±ÿºÿ§ÿ°ÿµÿ¼ÿÀÿ¶ÿ¬ÿ§ÿ³ÿµÿÀÿ±ÿ°ÿºÿÂÿÁÿ±ÿ½ÿ±ÿ«ÿ¶ÿ¶ÿ­ÿ°ÿ¹ÿ½ÿÆÿ¶ÿ¢ÿ®ÿ´ÿ®ÿ­ÿ²ÿ¶ÿ¶ÿºÿ¢ÿºÿ´ÿ¸ÿªÿ¦ÿ¨ÿ§ÿ­ÿ¥ÿ§ÿÿ¢ÿ­ÿ°ÿµÿ²ÿ¨ÿ¥ÿ¤ÿºÿ½ÿ²ÿ¥ÿÿ¨ÿ°ÿ§ÿÿ¥ÿ¡ÿ¤ÿµÿ«ÿ¥ÿ«ÿ«ÿ§ÿ£ÿÿ§ÿ©ÿÿ¢ÿ±ÿ©ÿÿÿÿÿÿÿÿÿ¡ÿÿÿÿÿÿÿ§ÿ£ÿ ÿÿÿÿÿÿÿ¢ÿÿ ÿ¦ÿ ÿ°ÿ©ÿ ÿÿÿÿ¡ÿÿ£ÿ¡ÿÿ®ÿ©ÿÿÿÿÿÿÿÿ£ÿ¶ÿÿÿÿ¨ÿ¥ÿ­ÿ·ÿ¬ÿ¢ÿ­ÿ±ÿ¡ÿ¯ÿ¡ÿ§ÿÿ¶ÿ½ÿ®ÿ®ÿ§ÿ¥ÿ²ÿªÿ¬ÿ¦ÿ¦ÿ­ÿ­ÿ§ÿ£ÿ£ÿ¬ÿ¬ÿ¢ÿ´ÿÂÿµÿ§ÿ«ÿ«ÿ¥ÿ­ÿ²ÿ ÿ´ÿÿ®ÿªÿ­ÿ®ÿ£ÿÿ¢ÿ¨ÿ¨ÿ±ÿªÿ±ÿ³ÿªÿ¦ÿ½ÿ·ÿ¦ÿ¡ÿ¥ÿ£ÿ£ÿ¹ÿÁÿ«ÿÁÿ¶ÿ³ÿ­ÿ©ÿ§ÿ¥ÿ¦ÿ«ÿ«ÿ­ÿ¢ÿ§ÿ®ÿÿÿÿ©ÿ§ÿ¢ÿ¬ÿ©ÿÿÿÿÿªÿªÿ¦ÿÿªÿ±ÿ©ÿ¦ÿ©ÿ²ÿ½ÿÿ´ÿµÿ¾ÿ¸ÿ°ÿ´ÿ·ÿ´ÿ²ÿ­ÿ«ÿµÿ ÿ¿ÿ­ÿ¢ÿ«ÿ¬ÿ¬ÿ¬ÿ°ÿ²ÿ´ÿ»ÿ¸ÿ«ÿ¹ÿ¬ÿ«ÿ¹ÿ·ÿÀÿºÿ²ÿ¯ÿªÿ²ÿÂÿªÿ³ÿÅÿ¢ÿÿ¢ÿ²ÿ¹ÿ­ÿ´ÿ¼ÿ·ÿ´ÿ´ÿ¸ÿ¦ÿ­ÿ§ÿºÿ·ÿ²ÿ²ÿ«ÿ­ÿ°ÿ®ÿ¯ÿ±ÿ´ÿÿÅÿ£ÿ¬ÿ¥ÿµÿ³ÿ±ÿ¯ÿ¯ÿ«ÿ¨ÿ°ÿ¯ÿ´ÿ°ÿºÿ¹ÿ­ÿ¸ÿ¶ÿ£ÿ¸ÿ¶ÿ¬ÿºÿÁÿ·ÿ¶ÿ°ÿ ÿÿµÿÁÿ ÿ¨ÿ¢ÿ¨ÿ¥ÿ ÿ¥ÿ¨ÿ§ÿ«ÿ±ÿÂÿÂÿ¡ÿ£ÿ¯ÿ±ÿ¥ÿ©ÿ«ÿ ÿÿÿÿÿÿ¡ÿ£ÿ©ÿÿ ÿ¤ÿÿÿÿÿ§ÿ©ÿ«ÿ²ÿ¹ÿ¯ÿ£ÿ®ÿ³ÿ½ÿ¾ÿ«ÿ¸ÿ´ÿºÿ²ÿ¤ÿÿ¤ÿ«ÿ¤ÿ¦ÿ­ÿ¨ÿ­ÿ³ÿ¶ÿ¯ÿ±ÿÿ¨ÿ²ÿ¸ÿ³ÿ¾ÿ¾ÿ©ÿ©ÿ£ÿ¡ÿ©ÿ«ÿ¬ÿ­ÿºÿµÿ»ÿ¢ÿÿ±ÿ´ÿ¯ÿ©ÿ§ÿ®ÿ²ÿ·ÿ¸ÿÀÿ¬ÿ­ÿËÿÀÿ¸ÿ¬ÿ»ÿÅÿÀÿ½ÿ¹ÿ¯ÿªÿªÿ´ÿ¥ÿ¨ÿ ÿÿªÿ¶ÿ©ÿÿ¬ÿ«ÿµÿ¯ÿ ÿ©ÿ¶ÿªÿÿ ÿ¬ÿ¿ÿ¶ÿ±ÿ«ÿºÿ¸ÿ¨ÿ±ÿ¹ÿ©ÿ§ÿ±ÿ¯ÿ¨ÿ¯ÿ´ÿ°ÿ¼ÿ¥ÿ¢ÿ±ÿÿÆÿ°ÿ¬ÿÿ©ÿµÿµÿ®ÿ©ÿ²ÿ³ÿ¥ÿ«ÿ¸ÿ®ÿ¯ÿ¶ÿ¸ÿ¶ÿ²ÿ±ÿ·ÿ°ÿÿÿ¬ÿ©ÿ¯ÿ±ÿ¬ÿ§ÿ«ÿ·ÿ§ÿ¨ÿ¬ÿ°ÿ¢ÿ£ÿÿ£ÿÿ¥ÿ®ÿ­ÿÿ ÿ«ÿ¦ÿÿÿ£ÿ§ÿ¥ÿ ÿÿ³ÿ²ÿ¢ÿ¨ÿ±ÿ ÿ¢ÿ¯ÿ¹ÿ¤ÿÿ°ÿ¯ÿ¥ÿ¥ÿ©ÿ¨ÿ£ÿÿ¤ÿ´ÿ¸ÿªÿ¦ÿÿ ÿ°ÿ¨ÿªÿ°ÿ¢ÿ­ÿ©ÿ¥ÿ«ÿ½ÿ´ÿªÿÀÿÂÿ´ÿÿ¤ÿÿ¡ÿÿ¹ÿ¬ÿÿ­ÿ¶ÿÂÿ¥ÿ²ÿ«ÿ¦ÿ·ÿ°ÿÿÿ¬ÿ­ÿ¯ÿ¤ÿÿ¨ÿ©ÿÿÿÿÿÿÿÿÿÿÿÿ¥ÿ¢ÿ¥ÿªÿÿÿ¦ÿ¥ÿÿ¤ÿ¥ÿ¨ÿ°ÿ¬ÿ¯ÿ¤ÿÿÿ·ÿ´ÿ­ÿÿ®ÿ¶ÿ§ÿ¡ÿ³ÿ»ÿ®ÿªÿ©ÿ¦ÿµÿ°ÿ¸ÿ¶ÿ¯ÿ´ÿ¹ÿ¦ÿ¸ÿ¯ÿ°ÿ¶ÿ«ÿ«ÿ±ÿ«ÿ°ÿ¹ÿ²ÿ«ÿ¦ÿ®ÿµÿ´ÿ³ÿ¢ÿ¥ÿ¯ÿ·ÿ¥ÿÿÿÿ ÿ¡ÿ«ÿ©ÿ¯ÿ²ÿ¬ÿ±ÿªÿ¶ÿ¶ÿ²ÿ«ÿ«ÿ¹ÿ¾ÿ³ÿ­ÿµÿºÿ³ÿ³ÿ²ÿ¹ÿºÿªÿ¾ÿµÿ½ÿ³ÿÿ¯ÿ·ÿ°ÿ¸ÿ¿ÿÑÿÁÿ²ÿ©ÿ°ÿÃÿÁÿ³ÿ´ÿÃÿÇÿ¼ÿÀÿ©ÿ±ÿ¾ÿ¢ÿ¸ÿ¹ÿ¿ÿ®ÿ¸ÿ½ÿÇÿ«ÿ´ÿ¨ÿ¶ÿ±ÿ®ÿ¿ÿ¶ÿ®ÿ·ÿ¼ÿµÿ·ÿµÿ¤ÿ­ÿ¾ÿ¶ÿ¥ÿ¢ÿ¯ÿ»ÿ¨ÿ©ÿ¸ÿ²ÿ­ÿÿ·ÿªÿ´ÿÆÿ»ÿºÿÁÿ¹ÿ¸ÿ¯ÿ½ÿËÿºÿ²ÿ­ÿ³ÿÁÿ¶ÿÂÿ®ÿ«ÿ°ÿ«ÿ¯ÿ²ÿ»ÿ²ÿºÿ»ÿÏÿ§ÿ°ÿÁÿªÿ±ÿ»ÿ¸ÿ½ÿ½ÿ½ÿÀÿ¿ÿ¾ÿºÿ¶ÿ¶ÿ»ÿ¼ÿ²ÿ³ÿ¿ÿ»ÿÄÿ¶ÿÁÿ¿ÿ´ÿÀÿ«ÿ¬ÿ·ÿÊÿ¼ÿ¸ÿ¸ÿÆÿ¶ÿ½ÿ¹ÿºÿ¶ÿµÿªÿ´ÿ·ÿ®ÿ¹ÿ¾ÿ·ÿ·ÿ¶ÿ³ÿµÿ³ÿ­ÿ³ÿ´ÿ®ÿ¶ÿ·ÿ¸ÿ±ÿ¡ÿ¾ÿµÿÇÿ«ÿ·ÿÇÿ¾ÿ³ÿ©ÿ±ÿ±ÿ°ÿ·ÿ¼ÿ¸ÿºÿ»ÿÄÿÉÿ¾ÿ¿ÿ¾ÿ²ÿºÿ¾ÿÀÿ§ÿ¬ÿ¢ÿ¨ÿ¬ÿ²ÿÁÿ²ÿ¯ÿ®ÿ£ÿ ÿÃÿ»ÿ¸ÿ®ÿ±ÿ¼ÿ¨ÿ¸ÿºÿ¶ÿ²ÿÃÿ»ÿ¸ÿÁÿ¯ÿ¶ÿ¿ÿ±ÿµÿ½ÿ·ÿ·ÿÀÿ¾ÿÁÿ½ÿ·ÿ½ÿÂÿ¸ÿ¸ÿµÿ½ÿ²ÿÂÿ¾ÿÀÿªÿ¸ÿ·ÿ³ÿ¾ÿ¿ÿ±ÿ»ÿ¯ÿ©ÿ½ÿ¿ÿµÿ²ÿµÿ»ÿÆÿÂÿÂÿÁÿ¹ÿÁÿÂÿ¸ÿ¸ÿ´ÿ®ÿ¸ÿ¼ÿËÿ·ÿ¿ÿ°ÿ³ÿ±ÿ£ÿ²ÿÿ¢ÿÈÿ²ÿºÿ±ÿ®ÿ§ÿ­ÿ¾ÿ»ÿªÿ¬ÿ°ÿ«ÿ»ÿÁÿ½ÿ²ÿ´ÿ¶ÿ·ÿ¸ÿ±ÿ±ÿ¹ÿ»ÿ¼ÿ¾ÿ·ÿ·ÿ¸ÿ¿ÿ¿ÿ¹ÿ¶ÿÁÿÐÿÎÿ·ÿÁÿ·ÿ¬ÿÀÿ²ÿµÿ¾ÿ¬ÿ¸ÿ³ÿµÿÁÿ°ÿµÿ¹ÿÀÿºÿ¾ÿªÿ°ÿ¶ÿ´ÿ³ÿ»ÿ¾ÿ·ÿºÿ²ÿ¨ÿ¬ÿ·ÿºÿ©ÿ·ÿÊÿ³ÿ¶ÿ»ÿ¾ÿ±ÿ¬ÿªÿ¢ÿ²ÿ¯ÿÅÿ¶ÿ¨ÿ·ÿ¯ÿÃÿ¸ÿ±ÿ¡ÿÿÿ»ÿªÿ¸ÿ¶ÿÅÿÂÿ±ÿ·ÿµÿ¥ÿ¨ÿ¶ÿ°ÿ¶ÿ¼ÿÀÿÉÿÀÿµÿ³ÿ²ÿ»ÿÃÿ½ÿ°ÿ´ÿ¼ÿÀÿ·ÿ³ÿÁÿÆÿ½ÿµÿ¼ÿ¹ÿ­ÿ»ÿÈÿ½ÿ·ÿ®ÿ¸ÿ¿ÿ°ÿ¸ÿ­ÿÃÿ»ÿÁÿ»ÿÄÿÊÿ¶ÿ¶ÿ·ÿ´ÿ·ÿªÿ²ÿÁÿ¼ÿºÿºÿ¸ÿ»ÿ¼ÿ¶ÿ·ÿ½ÿ·ÿ¹ÿÂÿ½ÿºÿ¼ÿ·ÿ±ÿºÿ½ÿºÿ¼ÿ¿ÿµÿ»ÿ²ÿ²ÿ»ÿ·ÿ»ÿ»ÿ½ÿÁÿ«ÿ°ÿ»ÿ®ÿÀÿÀÿ·ÿÅÿÍÿ²ÿ·ÿ¸ÿ¬ÿ»ÿÀÿÃÿÃÿÈÿ¾ÿ»ÿÆÿÁÿ´ÿ²ÿ®ÿ¤ÿ¬ÿ¸ÿ½ÿÈÿÅÿ«ÿ¯ÿ¸ÿ±ÿ½ÿÇÿ®ÿµÿ³ÿ®ÿµÿ«ÿ°ÿ¿ÿ½ÿ¶ÿ²ÿÔÿ¯ÿÕÿ®ÿÅÿ­ÿ½ÿÃÿ²ÿ¯ÿ©ÿ¤ÿ°ÿ°ÿ»ÿ­ÿ¹ÿÿ¬ÿ¶ÿ¦ÿ½ÿÂÿ¸ÿÌÿ·ÿ¯ÿ¯ÿ¤ÿºÿÇÿ¹ÿ¸ÿ»ÿ¿ÿËÿÅÿ»ÿ¸ÿ½ÿ·ÿ²ÿ³ÿ®ÿ¼ÿ¦ÿ·ÿ·ÿ²ÿ²ÿ½ÿÃÿ¬ÿÄÿ²ÿ¿ÿ¹ÿ¹ÿ¬ÿ¸ÿ½ÿ¼ÿÇÿÂÿ¼ÿ­ÿ·ÿºÿÆÿ®ÿ«ÿ²ÿ´ÿµÿ°ÿ«ÿÄÿµÿ¬ÿµÿ¾ÿËÿ½ÿ©ÿ³ÿ±ÿ¥ÿ´ÿ¾ÿÊÿÍÿÁÿÂÿ´ÿ½ÿ­ÿ¯ÿ¬ÿ­ÿ»ÿ±ÿÃÿ³ÿ°ÿÃÿ±ÿ°ÿ²ÿºÿ·ÿ¹ÿ¹ÿ³ÿ¦ÿ¯ÿ²ÿÁÿÑÿµÿºÿ¹ÿ©ÿ¸ÿ¸ÿ­ÿ½ÿÀÿÂÿÀÿ²ÿ¬ÿ¬ÿ½ÿÅÿºÿ«ÿ³ÿÆÿÈÿ·ÿ§ÿ°ÿ¸ÿÁÿ¹ÿÂÿ·ÿ¹ÿ¼ÿ³ÿ¶ÿºÿ¬ÿÄÿÀÿ­ÿªÿÇÿÏÿ±ÿºÿ×ÿÆÿ¯ÿ¾ÿ¾ÿÅÿÈÿ¦ÿ«ÿÿ´ÿ´ÿ¹ÿÇÿºÿ±ÿ·ÿÅÿºÿ½ÿÄÿ³ÿ©ÿºÿµÿ´ÿ¼ÿ¯ÿ«ÿ¯ÿ¯ÿ¯ÿ¯ÿ¾ÿ¿ÿ´ÿÇÿ¸ÿ²ÿÃÿÃÿÃÿ¾ÿ­ÿ´ÿ¸ÿ½ÿµÿ»ÿ£ÿÂÿÆÿÂÿÈÿÃÿÿªÿÃÿÂÿ°ÿ©ÿ±ÿ³ÿÂÿÌÿµÿ»ÿÉÿºÿªÿºÿÃÿºÿËÿÓÿ³ÿ¨ÿ¶ÿÄÿ»ÿ­ÿ±ÿ·ÿ±ÿ¢ÿªÿ½ÿ¿ÿ´ÿ®ÿ¯ÿ¸ÿ±ÿ§ÿµÿºÿºÿ»ÿÄÿµÿÃÿ·ÿÅÿ¿ÿ¯ÿ¶ÿ´ÿ¬ÿ¿ÿ«ÿÂÿÂÿ¶ÿºÿ·ÿ¿ÿ«ÿ«ÿ³ÿÄÿÂÿ¾ÿÀÿ¿ÿ½ÿ¯ÿ¸ÿ¯ÿ¯ÿÁÿÂÿ¹ÿ´ÿ·ÿµÿ®ÿ²ÿ´ÿ±ÿºÿ¾ÿ»ÿ³ÿ¹ÿ¼ÿÁÿ±ÿ¶ÿ±ÿ¹ÿ¶ÿ³ÿ´ÿÅÿ¸ÿÃÿ¶ÿºÿ¢ÿ¬ÿ±ÿ«ÿÀÿÉÿ´ÿ¼ÿ»ÿÃÿÃÿÇÿÃÿ½ÿºÿ»ÿ¼ÿ¹ÿºÿµÿ²ÿ½ÿ¼ÿ¹ÿ·ÿ°ÿ³ÿ²ÿ³ÿ±ÿ´ÿ¿ÿÂÿµÿ³ÿ¾ÿ²ÿ±ÿ¿ÿÄÿ·ÿ»ÿºÿ¾ÿ«ÿ»ÿ³ÿ¤ÿ²ÿ¯ÿÀÿ¼ÿÈÿÊÿÇÿÃÿ±ÿ°ÿÇÿÈÿºÿ½ÿÃÿ¶ÿ¼ÿ¸ÿ·ÿ½ÿ¹ÿ²ÿ²ÿ¼ÿ¼ÿ³ÿµÿºÿ´ÿ´ÿ³ÿºÿ¸ÿ±ÿ¿ÿ¿ÿ¸ÿ¹ÿ¯ÿ·ÿÿÅÿ¥ÿºÿ·ÿ¶ÿ§ÿ´ÿÁÿ¼ÿ¶ÿ·ÿ°ÿ­ÿºÿÂÿ»ÿºÿ·ÿºÿ¶ÿ²ÿ¶ÿÁÿ»ÿ¬ÿ¬ÿ³ÿ¾ÿ¿ÿ·ÿ²ÿ¼ÿµÿ´ÿ¹ÿ¾ÿ¼ÿÌÿÀÿÄÿËÿ¯ÿ¯ÿ»ÿ­ÿ´ÿÇÿÁÿ¸ÿ´ÿÁÿ³ÿµÿ´ÿ¶ÿ·ÿ½ÿ½ÿ¹ÿ³ÿ¬ÿ­ÿ¹ÿ½ÿ±ÿ¼ÿ¹ÿ®ÿÀÿ¼ÿ·ÿ±ÿ»ÿ¸ÿ¹ÿºÿÅÿÇÿÄÿ¶ÿ´ÿ®ÿ·ÿ·ÿ¾ÿ¥ÿ©ÿ¯ÿ¯ÿÊÿ¼ÿ¸ÿ±ÿ¯ÿ²ÿ¸ÿ¿ÿ°ÿ«ÿ³ÿ´ÿµÿ¹ÿ·ÿ´ÿ²ÿµÿ¹ÿºÿºÿºÿºÿ´ÿ¸ÿÀÿ½ÿÃÿÄÿÆÿ·ÿÊÿ´ÿ¹ÿÁÿÆÿµÿÈÿ³ÿ¬ÿÕÿ¿ÿ©ÿ¨ÿ¿ÿµÿ¡ÿ¬ÿ²ÿ³ÿ´ÿ¶ÿ¶ÿ¸ÿÃÿÂÿ¸ÿ°ÿµÿ´ÿ·ÿ±ÿºÿ°ÿÅÿÂÿºÿ¶ÿµÿ¨ÿ¸ÿµÿ°ÿÃÿ´ÿ»ÿµÿ´ÿ²ÿ­ÿ±ÿ½ÿÁÿ°ÿªÿ¸ÿ¸ÿ´ÿ¿ÿ½ÿ±ÿ°ÿ³ÿÃÿ¸ÿ°ÿÁÿ¹ÿ¸ÿ½ÿ²ÿ«ÿ¬ÿÖÿ¼ÿÉÿÆÿ¬ÿÂÿ¾ÿÇÿºÿÀÿ·ÿ»ÿ¼ÿ¼ÿ»ÿ¾ÿ¾ÿ¾ÿ½ÿ³ÿ«ÿ´ÿÆÿ³ÿºÿ¾ÿ¾ÿ³ÿ¾ÿºÿ½ÿ»ÿ©ÿÇÿ¬ÿ·ÿÂÿÀÿ»ÿ¼ÿ¹ÿ°ÿ°ÿÅÿÂÿ¶ÿ´ÿ¸ÿ¸ÿ³ÿµÿ¹ÿ´ÿ»ÿ¶ÿ¬ÿ´ÿ¾ÿ±ÿ¹ÿÇÿÄÿ­ÿ¸ÿÉÿ¾ÿÒÿ°ÿÁÿ»ÿ­ÿÁÿ¹ÿ»ÿ®ÿ²ÿ¹ÿµÿ¹ÿ·ÿµÿ·ÿ²ÿ½ÿ³ÿ¬ÿ©ÿ¯ÿÂÿÂÿ¹ÿÀÿ ÿºÿ½ÿ¨ÿ¬ÿ±ÿ±ÿ¸ÿÃÿÂÿ¿ÿ²ÿ®ÿ¯ÿ±ÿ·ÿ·ÿµÿµÿ³ÿ±ÿ¯ÿ§ÿ¥ÿ®ÿ³ÿ¼ÿÁÿ°ÿ½ÿ°ÿ¼ÿ¿ÿÁÿ±ÿ²ÿÁÿ·ÿÅÿÂÿ°ÿ²ÿ«ÿ­ÿ¸ÿ­ÿ±ÿ¾ÿµÿÁÿ»ÿÌÿ³ÿ°ÿ»ÿ©ÿ°ÿÿ»ÿ«ÿªÿ±ÿÄÿ¿ÿ±ÿ°ÿ½ÿ¸ÿ¬ÿ«ÿ©ÿªÿ·ÿÁÿÂÿ»ÿ´ÿ²ÿ©ÿ¶ÿ¦ÿÿ¸ÿ§ÿÂÿ¯ÿ¼ÿ­ÿ£ÿ¬ÿ°ÿ¸ÿ½ÿ¹ÿ²ÿ­ÿµÿ¾ÿ¯ÿ¬ÿªÿµÿ»ÿÂÿ¿ÿ¾ÿ¯ÿ©ÿ´ÿ¿ÿÁÿ¤ÿÿ¨ÿ­ÿ°ÿ¹ÿ·ÿ­ÿ³ÿ¾ÿ¹ÿ½ÿ»ÿ¬ÿ°ÿµÿ´ÿ³ÿÂÿ»ÿ¹ÿ¹ÿµÿ®ÿµÿ´ÿ±ÿ·ÿ½ÿµÿ¯ÿ¶ÿ·ÿ°ÿ²ÿ±ÿ¶ÿ¶ÿµÿ«ÿÆÿ²ÿ´ÿÿ¸ÿ¸ÿ²ÿ¡ÿ«ÿ­ÿ¬ÿ®ÿ®ÿ°ÿ´ÿµÿ®ÿ¨ÿ¯ÿ´ÿ«ÿ¡ÿÿ¡ÿ·ÿ¸ÿ¹ÿ½ÿªÿ«ÿºÿ¾ÿºÿ¬ÿ«ÿ³ÿ±ÿ´ÿ¸ÿ±ÿ´ÿÃÿ®ÿËÿ»ÿ«ÿ»ÿµÿ¶ÿ¹ÿ½ÿµÿºÿ¹ÿµÿºÿÀÿ¼ÿ¹ÿ¸ÿ®ÿºÿ°ÿÿ´ÿ¨ÿ³ÿ¯ÿ¿ÿ¬ÿ°ÿ¼ÿµÿ«ÿ±ÿ¾ÿ·ÿ°ÿ¶ÿ²ÿ±ÿÀÿ¹ÿ·ÿ±ÿÉÿ´ÿ·ÿ­ÿ³ÿ¸ÿ°ÿºÿ½ÿ´ÿ·ÿÂÿÀÿ³ÿ°ÿ²ÿºÿ¯ÿ²ÿÆÿ°ÿÅÿ®ÿ½ÿºÿ¹ÿ¯ÿ²ÿÀÿÂÿ¹ÿ¸ÿ¼ÿµÿ²ÿÁÿ¹ÿµÿÄÿ¶ÿÀÿ°ÿ³ÿ¦ÿ°ÿÁÿ¹ÿ¥ÿ¯ÿ³ÿ£ÿ¶ÿ»ÿ­ÿ¿ÿ­ÿ¼ÿÄÿ±ÿ®ÿ¶ÿ³ÿ¶ÿ¸ÿ½ÿ¯ÿ¬ÿ®ÿ«ÿ¸ÿ¬ÿ¬ÿµÿ²ÿ´ÿ¶ÿ¼ÿ³ÿÀÿÇÿ¯ÿ¯ÿ­ÿ®ÿ±ÿ²ÿÁÿ¸ÿ¦ÿ¤ÿµÿ¼ÿ©ÿ¯ÿ²ÿ±ÿ¯ÿµÿ°ÿ´ÿ«ÿÿwÿ`ÿ^ÿhÿfÿuÿÿ¡ÿ¨ÿ°ÿÉÿºÿ¶ÿ¯ÿ´ÿÇÿÊÿ¿ÿ¾ÿ¿ÿÀÿ®ÿ¶ÿÍÿ»ÿ¿ÿÁÿ½ÿ·ÿ·ÿºÿ®ÿ¬ÿ·ÿ·ÿ½ÿÁÿÉÿ±ÿ®ÿ®ÿ±ÿ±ÿ·ÿÏÿÁÿ³ÿ³ÿºÿÃÿ¼ÿ¸ÿÅÿ¼ÿÂÿÿ²ÿÃÿ³ÿ²ÿ¬ÿµÿÀÿ¸ÿ¹ÿÉÿ¾ÿ¦ÿµÿ¼ÿ¾ÿÂÿ¾ÿ¬ÿ¿ÿÆÿÂÿÃÿÀÿµÿ³ÿ¾ÿÂÿ·ÿ·ÿ¬ÿ§ÿÀÿ²ÿ¿ÿºÿÂÿ¾ÿ·ÿ¯ÿ§ÿ®ÿ²ÿÀÿÇÿ¹ÿÈÿ·ÿÉÿÉÿ¿ÿ¶ÿ¶ÿ¼ÿ¿ÿ¾ÿÂÿÀÿÀÿÑÿ³ÿ¹ÿÄÿ½ÿ´ÿ¸ÿºÿ®ÿ²ÿÆÿÂÿÀÿ¨ÿ¥ÿ©ÿÀÿµÿÿ¸ÿ¸ÿ§ÿÿÿ©ÿ¸ÿ¶ÿ´ÿ±ÿ«ÿ¼ÿ¿ÿ·ÿ¬ÿµÿ¼ÿµÿ®ÿ®ÿ¸ÿ¿ÿÊÿ©ÿ½ÿ¹ÿÀÿ­ÿµÿ¾ÿ¿ÿ¿ÿ¸ÿ±ÿ³ÿ­ÿ¿ÿ®ÿ¸ÿ¼ÿ·ÿ´ÿ»ÿ»ÿºÿ¾ÿ°ÿ¦ÿ³ÿºÿ«ÿºÿÆÿ¿ÿ©ÿÿ¤ÿ²ÿ³ÿµÿ¯ÿµÿ®ÿ¿ÿ¶ÿ²ÿºÿ»ÿ¹ÿ¾ÿ¿ÿºÿºÿ¹ÿ¶ÿ³ÿÆÿÊÿ¶ÿÇÿÅÿÆÿÅÿ¹ÿ³ÿ¡ÿ¹ÿ¾ÿ·ÿÆÿ±ÿºÿ´ÿ¹ÿÃÿ¿ÿ½ÿ¾ÿ¸ÿ¾ÿ»ÿ®ÿ°ÿ¶ÿµÿºÿµÿ¸ÿÄÿ²ÿªÿ¼ÿ¹ÿ¯ÿ¼ÿ¸ÿ¼ÿ¶ÿ¯ÿ®ÿ­ÿ°ÿ»ÿÇÿ¬ÿ¦ÿ¯ÿ ÿÿÿ}ÿÿ­ÿÀÿ¹ÿÆÿ²ÿµÿ»ÿÂÿ¾ÿ»ÿ»ÿµÿ´ÿ¯ÿ¯ÿ³ÿ°ÿ¹ÿ¾ÿ»ÿÊÿÐÿ¿ÿ¾ÿ»ÿ¶ÿÂÿ½ÿ»ÿ¾ÿ·ÿ¬ÿ²ÿ¿ÿ¶ÿ©ÿ«ÿ¹ÿ²ÿ¹ÿ¿ÿ¸ÿ¸ÿÁÿÃÿ»ÿ¼ÿ¿ÿ½ÿ®ÿ®ÿ¯ÿ²ÿ±ÿ²ÿ¶ÿ´ÿ·ÿ¼ÿ¼ÿ©ÿ°ÿ¶ÿ¼ÿ¼ÿºÿ¸ÿ¯ÿ³ÿ³ÿ°ÿÁÿ·ÿ»ÿºÿ¿ÿÄÿ»ÿ¶ÿµÿ¶ÿµÿ¹ÿ±ÿ¹ÿ»ÿ¹ÿ¼ÿ¾ÿÂÿÃÿ¬ÿ¿ÿÀÿ¼ÿ­ÿ²ÿ¿ÿ³ÿ­ÿ¨ÿ¼ÿ¾ÿ¾ÿµÿ´ÿ¸ÿµÿµÿÂÿ¹ÿ¿ÿÅÿÂÿ¿ÿÁÿ½ÿ¸ÿ¸ÿ¶ÿ®ÿ·ÿ½ÿ®ÿ²ÿ²ÿ¶ÿÃÿÈÿÃÿ»ÿÍÿ¶ÿ¬ÿ¸ÿ¿ÿÄÿÀÿ®ÿºÿ¼ÿ²ÿ¯ÿ²ÿºÿµÿ³ÿ¶ÿ¯ÿ°ÿ«ÿ¼ÿ¹ÿÇÿÁÿ³ÿ¹ÿÆÿ³ÿ³ÿ©ÿ»ÿ¬ÿ¬ÿ»ÿ¾ÿ¸ÿ´ÿµÿ³ÿ¼ÿ³ÿ¶ÿ¸ÿ¼ÿÃÿÅÿÌÿ¼ÿÂÿÃÿÀÿÃÿÁÿ¹ÿµÿ¹ÿ¸ÿ¶ÿ°ÿ·ÿ»ÿ¹ÿ¸ÿ·ÿ¶ÿ·ÿÁÿÆÿ´ÿµÿ¹ÿ²ÿ¡ÿÿ·ÿÃÿ«ÿ®ÿµÿ¼ÿºÿ·ÿ·ÿ¹ÿ¨ÿ·ÿ±ÿ²ÿªÿ¯ÿ¹ÿ¶ÿ«ÿ¶ÿ¯ÿ³ÿ¿ÿ»ÿ·ÿ°ÿ¬ÿ«ÿ­ÿ³ÿ©ÿ²ÿ©ÿ¨ÿ¶ÿÀÿ¹ÿ­ÿ¸ÿ¥ÿ¶ÿªÿ¶ÿÁÿ¿ÿ¸ÿ´ÿ·ÿÃÿ¶ÿ¶ÿªÿ´ÿ³ÿ¨ÿ©ÿ³ÿ©ÿ­ÿ·ÿ©ÿ¡ÿ¡ÿ£ÿ±ÿ±ÿ¡ÿ®ÿÃÿ¬ÿºÿµÿ´ÿªÿ¦ÿ¦ÿ¥ÿ®ÿ¯ÿ²ÿÿÿ£ÿ§ÿªÿ°ÿ¯ÿ§ÿ¦ÿ¦ÿ´ÿ»ÿ®ÿ ÿÿ§ÿ©ÿÿÿÿÿ¬ÿ¬ÿÿÿÿÿ¥ÿªÿ¥ÿÿÿÿ¥ÿ²ÿ¥ÿÿÿ¢ÿÿ¢ÿÿÿÿÿÿÿÿÿÿÿ¤ÿ§ÿ ÿÿÿ¡ÿ¢ÿÿÿ ÿÿ¤ÿ°ÿÿÿÿÿÿÿÿ¤ÿÿÿÿÿ­ÿÿ¢ÿ¤ÿÿÿÿÿÿ±ÿ¦ÿ¥ÿÿÿ§ÿ®ÿ¹ÿ¸ÿ¢ÿ°ÿÂÿÿ§ÿªÿ¥ÿªÿ©ÿ¡ÿ£ÿ²ÿ«ÿ¦ÿÂÿªÿ°ÿ ÿÿ¨ÿ°ÿ¥ÿÿ¨ÿ©ÿ¡ÿ©ÿÿ¿ÿ»ÿ¹ÿÂÿ·ÿ¢ÿ¥ÿ±ÿÿ«ÿ¤ÿ²ÿµÿ´ÿªÿªÿ§ÿ ÿ¢ÿ®ÿ§ÿ¤ÿ®ÿ¼ÿ¬ÿ¯ÿ­ÿ¬ÿ£ÿÿ¦ÿ§ÿÿ¥ÿ²ÿÇÿÂÿ®ÿ®ÿªÿ«ÿ­ÿ¬ÿ¦ÿÿ«ÿ²ÿªÿ ÿ®ÿ£ÿÿ¢ÿ«ÿ¦ÿÿ¥ÿªÿÿÿ«ÿÿ¡ÿ ÿ©ÿ¥ÿ£ÿ¨ÿ¨ÿ¥ÿ¢ÿ§ÿ£ÿ¡ÿ¯ÿ®ÿ½ÿ³ÿ©ÿªÿ¦ÿ£ÿ´ÿ½ÿ¸ÿ·ÿ¯ÿ¶ÿÿ©ÿªÿ¶ÿ®ÿ«ÿ¸ÿµÿ¦ÿµÿ²ÿ­ÿ©ÿ©ÿ©ÿ©ÿ¥ÿªÿ·ÿ»ÿ²ÿ®ÿ²ÿ±ÿ®ÿ²ÿ²ÿ¦ÿµÿ°ÿ¥ÿ§ÿ¦ÿ¨ÿ²ÿ´ÿ°ÿ´ÿºÿÿ¦ÿ¥ÿ©ÿ¤ÿªÿ¯ÿ·ÿµÿ¦ÿ ÿ©ÿ¬ÿ®ÿ¯ÿ¼ÿ¬ÿ¶ÿ³ÿ¶ÿ¶ÿ·ÿ´ÿ²ÿ®ÿ¨ÿ«ÿ«ÿ²ÿ·ÿµÿ¹ÿ°ÿ´ÿ¹ÿµÿ³ÿ±ÿ³ÿ¼ÿÂÿºÿ¯ÿªÿ«ÿ ÿ¯ÿ¶ÿ¨ÿÿÿÿ¤ÿ­ÿ¶ÿ±ÿªÿ¹ÿ¿ÿ³ÿ¦ÿ£ÿÿÿ±ÿ¤ÿÿÿÿÿÿ¤ÿºÿ±ÿ¦ÿ·ÿ§ÿ§ÿ¡ÿÿÿÿÿ ÿ©ÿ­ÿ©ÿ®ÿ°ÿ³ÿ¤ÿ¥ÿÿÿ¦ÿ®ÿ©ÿÿ«ÿ¯ÿ§ÿ¢ÿ­ÿ¶ÿ¨ÿ¢ÿ¤ÿ¡ÿ«ÿ¦ÿ±ÿÿ©ÿÿ­ÿµÿµÿ±ÿºÿ¿ÿ«ÿ°ÿ®ÿ©ÿ§ÿ¼ÿÿ¶ÿ¾ÿ¿ÿ¢ÿªÿ¶ÿ°ÿ«ÿ²ÿ»ÿ¸ÿ°ÿ¹ÿ¸ÿ®ÿ¿ÿ¡ÿ¨ÿ¾ÿÀÿÅÿ·ÿ¹ÿ¼ÿ¹ÿ´ÿ­ÿªÿ¬ÿ²ÿ«ÿÿ³ÿÈÿ§ÿ«ÿ¹ÿ§ÿ§ÿµÿ§ÿ¦ÿ«ÿ¡ÿ¨ÿ·ÿ©ÿÿ¡ÿ¯ÿ»ÿÀÿ±ÿµÿ½ÿ©ÿ¢ÿ§ÿµÿ´ÿ£ÿ©ÿ¹ÿ¯ÿ¤ÿ³ÿ±ÿ¢ÿÿ¥ÿÿ¢ÿ£ÿÿ¹ÿ¨ÿ¤ÿ¬ÿ§ÿ¢ÿ®ÿ¶ÿ®ÿ¤ÿ©ÿ²ÿ©ÿ¯ÿµÿ½ÿ²ÿ§ÿ³ÿªÿ­ÿ¡ÿÿ¨ÿ¬ÿ¨ÿ¬ÿ¤ÿÿ«ÿ±ÿ¦ÿÿÿ¤ÿ·ÿªÿ¢ÿ¡ÿ¤ÿ£ÿÿ®ÿ¨ÿ¥ÿ­ÿ¬ÿ¦ÿ¤ÿ¢ÿ¢ÿ¤ÿ ÿ§ÿ°ÿ®ÿ°ÿ¾ÿ´ÿ¥ÿ«ÿ¬ÿ©ÿ¤ÿÿ¤ÿ©ÿ©ÿ®ÿ±ÿ©ÿ¬ÿ´ÿ¬ÿ®ÿ®ÿÿ©ÿÿ§ÿµÿ«ÿ³ÿ¬ÿ¥ÿ¨ÿ¦ÿªÿ¯ÿ³ÿ´ÿ°ÿ²ÿ³ÿ­ÿ¨ÿªÿ ÿÿ©ÿ±ÿÀÿ¬ÿ¯ÿÿÿ¨ÿÿ¡ÿ©ÿ¦ÿÿÿ¤ÿ«ÿ¯ÿ¦ÿ¦ÿ¥ÿ«ÿ°ÿÿÿÿÿÿÿÿÿÿÿÿÿÿ¥ÿ ÿÿÿÿÿ ÿ§ÿ¬ÿ ÿÿÿ´ÿÂÿ«ÿ ÿÿªÿ®ÿ±ÿ¬ÿªÿ±ÿ¸ÿ¸ÿ°ÿ¨ÿ¦ÿ¥ÿ§ÿ´ÿ±ÿ±ÿ²ÿ®ÿ¶ÿ¼ÿ¢ÿ³ÿ²ÿ½ÿ·ÿ¼ÿ²ÿ¹ÿ¹ÿ·ÿ®ÿ®ÿ³ÿ¨ÿ¬ÿ²ÿ´ÿ¸ÿÿ£ÿ¦ÿ°ÿ±ÿ¬ÿ¥ÿ¨ÿÀÿ°ÿ«ÿ¥ÿ¨ÿ»ÿ«ÿ¬ÿ¢ÿ¬ÿªÿªÿ§ÿ¤ÿ´ÿÀÿ±ÿ§ÿ´ÿ¿ÿ¸ÿ·ÿªÿ·ÿ¹ÿ£ÿ¼ÿ°ÿÀÿÃÿ³ÿÍÿÁÿºÿ»ÿ¦ÿ§ÿ§ÿ·ÿµÿ³ÿ»ÿ´ÿ³ÿ³ÿ£ÿ¨ÿ¯ÿ³ÿ¯ÿ°ÿ¶ÿ®ÿ¿ÿÆÿÀÿÈÿ»ÿµÿÁÿ¯ÿ²ÿ¬ÿ²ÿ«ÿ´ÿ»ÿ¯ÿ¨ÿ®ÿ·ÿ¼ÿ¸ÿ°ÿ¦ÿ®ÿ¸ÿ¯ÿ­ÿ¹ÿ¹ÿ°ÿ¤ÿ±ÿºÿ°ÿ¡ÿ§ÿµÿ´ÿ³ÿªÿ°ÿÄÿÃÿÈÿ½ÿ½ÿ·ÿ´ÿ³ÿ¬ÿ³ÿ¼ÿ»ÿ¼ÿÇÿ¹ÿ¹ÿ¹ÿ´ÿ·ÿ¾ÿÀÿ·ÿÁÿ²ÿÍÿµÿºÿÇÿ°ÿ²ÿÀÿ½ÿ½ÿºÿ¸ÿ¹ÿºÿ½ÿ¹ÿºÿÀÿ½ÿÅÿÆÿ·ÿ·ÿ¿ÿ®ÿ¶ÿµÿ²ÿ¨ÿ®ÿ¤ÿ³ÿ·ÿ­ÿ·ÿÄÿ¼ÿ·ÿ¶ÿÍÿ´ÿºÿÀÿ­ÿ²ÿ²ÿ²ÿ²ÿ¶ÿ·ÿµÿ¶ÿ°ÿ¯ÿ°ÿ¹ÿ»ÿ¶ÿ¶ÿ³ÿ¼ÿÀÿ½ÿ¬ÿ´ÿ²ÿ¸ÿÏÿ²ÿ³ÿÆÿµÿ³ÿ¯ÿ¸ÿ¿ÿµÿ©ÿ»ÿÁÿÀÿ½ÿ¹ÿµÿ·ÿ»ÿ¿ÿ¼ÿªÿ´ÿ¸ÿ¦ÿºÿ¾ÿµÿËÿÀÿÇÿ°ÿ²ÿ©ÿ¸ÿ­ÿÀÿ¸ÿÀÿÂÿ·ÿÀÿ·ÿÃÿ¼ÿ³ÿ«ÿ±ÿ´ÿ¹ÿ»ÿ¯ÿ¸ÿÀÿ´ÿ¶ÿÀÿÃÿ½ÿ¶ÿ±ÿµÿ¾ÿ¿ÿ·ÿÁÿ´ÿ±ÿ´ÿµÿ©ÿ¶ÿ¼ÿ¶ÿ¯ÿ¿ÿ´ÿªÿ¸ÿ·ÿ±ÿ¿ÿ°ÿªÿ·ÿÆÿÆÿ¿ÿºÿÁÿÌÿÉÿÃÿÁÿ½ÿ¸ÿ½ÿÁÿ°ÿ¯ÿ±ÿ­ÿÁÿ½ÿ»ÿ´ÿ¿ÿ¸ÿÂÿÅÿºÿ¶ÿ©ÿËÿºÿ»ÿ¹ÿ¸ÿ»ÿµÿ¹ÿ°ÿ¯ÿ´ÿ¹ÿ¬ÿ«ÿ³ÿ²ÿ±ÿ¶ÿºÿ²ÿ²ÿ²ÿ´ÿµÿ­ÿµÿ¶ÿ­ÿ¼ÿÁÿ¿ÿµÿ¼ÿ¸ÿÂÿÁÿÈÿÀÿ¬ÿ³ÿ»ÿÄÿÁÿ´ÿ¿ÿµÿ¿ÿ¾ÿ´ÿ¾ÿ¶ÿ½ÿÄÿÀÿ°ÿ¸ÿ·ÿ·ÿ¹ÿ®ÿ¹ÿ¼ÿ·ÿµÿ¼ÿ¸ÿ¥ÿ¡ÿ²ÿÆÿ»ÿ°ÿ¸ÿ­ÿÿÿ°ÿµÿ¼ÿ¸ÿ ÿºÿµÿªÿ·ÿºÿ·ÿ¯ÿ­ÿ°ÿ¶ÿ¸ÿÿÿ®ÿ·ÿ¸ÿ§ÿ²ÿ»ÿ²ÿ¬ÿ¹ÿ¼ÿ·ÿÁÿµÿ«ÿ¸ÿºÿºÿ·ÿ²ÿ°ÿ°ÿ¸ÿ»ÿ¾ÿ¹ÿ´ÿ·ÿ°ÿ¿ÿ¾ÿ»ÿ·ÿ»ÿ¯ÿÄÿ¾ÿ«ÿ¸ÿÆÿÁÿ´ÿ¿ÿ»ÿ´ÿªÿÎÿ´ÿ¿ÿ¼ÿ¿ÿÁÿ½ÿÅÿ»ÿ½ÿºÿµÿºÿµÿ¼ÿ¸ÿ¼ÿ·ÿ¶ÿ¹ÿ³ÿ»ÿ¿ÿ¹ÿ¹ÿ¾ÿÁÿ¶ÿ²ÿÁÿÈÿ½ÿ­ÿ¶ÿ¼ÿ¿ÿ°ÿÉÿ²ÿ¸ÿ©ÿ©ÿ²ÿ¸ÿÄÿ¶ÿ¿ÿ«ÿ¼ÿ¸ÿ¹ÿ ÿ²ÿÈÿ³ÿÆÿ¿ÿ·ÿ¼ÿÁÿ¶ÿÁÿ¹ÿ®ÿ®ÿµÿ¼ÿ»ÿÂÿ´ÿ²ÿ¶ÿ±ÿ¸ÿÁÿ¹ÿ©ÿªÿªÿºÿ¸ÿÀÿ°ÿ¯ÿ·ÿ¸ÿÇÿÅÿµÿ¾ÿÎÿÉÿ½ÿ¬ÿ·ÿ¿ÿ¶ÿ£ÿ«ÿÕÿ±ÿºÿ´ÿÌÿ½ÿ±ÿ¸ÿ½ÿ¯ÿ½ÿºÿ±ÿµÿÀÿÅÿÈÿÆÿ¸ÿ¬ÿ¨ÿ°ÿ³ÿ»ÿÅÿÉÿÈÿ»ÿµÿ³ÿ¸ÿ¿ÿ²ÿ»ÿ»ÿ¿ÿ»ÿºÿ¶ÿ»ÿÄÿ¹ÿ®ÿ±ÿ¨ÿ´ÿ§ÿ¼ÿÀÿ¸ÿ¯ÿ²ÿ±ÿÄÿ¿ÿ¼ÿÄÿ³ÿÆÿ³ÿµÿªÿ¯ÿ³ÿ±ÿ­ÿ¶ÿ¶ÿ­ÿ¶ÿ©ÿ§ÿµÿÆÿ¹ÿ¬ÿ¯ÿ¹ÿ½ÿÁÿÄÿ´ÿ±ÿÀÿ¼ÿ³ÿ­ÿ²ÿµÿ¯ÿµÿ­ÿÅÿÁÿ²ÿ¹ÿÆÿÈÿ¼ÿ¾ÿ¶ÿ¼ÿ²ÿ´ÿ°ÿ¾ÿÄÿªÿ§ÿ»ÿ¥ÿ±ÿ»ÿ½ÿ¾ÿ¶ÿ²ÿ®ÿ¼ÿ¿ÿ«ÿ¿ÿÊÿÈÿºÿ³ÿ¼ÿ¼ÿ±ÿºÿÁÿ¸ÿ¸ÿ»ÿ´ÿ¼ÿÅÿ»ÿ¹ÿºÿÇÿ¶ÿ¬ÿ³ÿ¾ÿÂÿ­ÿ©ÿ´ÿÀÿÔÿÁÿ´ÿ°ÿÉÿ¾ÿ¶ÿ³ÿ¬ÿ½ÿÑÿ¹ÿÄÿÄÿµÿ¤ÿªÿµÿÃÿ¿ÿ»ÿ½ÿµÿÀÿÈÿÅÿ¶ÿ³ÿ³ÿ²ÿ°ÿ²ÿ±ÿ·ÿÃÿ²ÿ«ÿ¶ÿºÿ¿ÿ»ÿ®ÿ«ÿ¹ÿÃÿ¼ÿ´ÿ¿ÿ¼ÿºÿÈÿ½ÿ»ÿ¼ÿÁÿÉÿÀÿ­ÿ¦ÿºÿ­ÿÖÿÃÿ»ÿ¬ÿ£ÿ²ÿ¨ÿµÿ©ÿ±ÿ°ÿ¿ÿ°ÿµÿ¶ÿºÿ¼ÿÄÿÄÿ®ÿ²ÿ»ÿ»ÿÂÿÁÿ¶ÿÁÿ»ÿ«ÿºÿ»ÿ¯ÿ¸ÿ¼ÿ»ÿÁÿÇÿÂÿ¸ÿ¼ÿ¸ÿÇÿ»ÿ¾ÿ·ÿÈÿ¶ÿ¾ÿµÿ½ÿ®ÿÄÿ±ÿ°ÿ³ÿ²ÿ±ÿ½ÿÄÿ½ÿ¼ÿ¯ÿ¶ÿÿ²ÿµÿºÿ¸ÿ«ÿºÿ½ÿ³ÿ³ÿ¿ÿºÿºÿÀÿÀÿ½ÿ¶ÿ­ÿ­ÿ±ÿ²ÿ´ÿ·ÿÂÿÂÿ²ÿ¬ÿ¹ÿ»ÿ¹ÿ³ÿ³ÿ±ÿ©ÿ·ÿµÿ·ÿÑÿÁÿ¶ÿ½ÿ³ÿ´ÿÂÿ¯ÿÁÿ»ÿ³ÿ´ÿ°ÿ¿ÿ¸ÿÀÿÃÿ»ÿµÿ¸ÿ¶ÿºÿºÿ·ÿºÿ´ÿ¹ÿ½ÿ¶ÿ³ÿ·ÿºÿ¹ÿµÿ¤ÿ±ÿ·ÿ½ÿ¯ÿÂÿÂÿªÿ³ÿ¶ÿ¼ÿ§ÿ¯ÿ§ÿ¸ÿµÿ¥ÿÔÿ¾ÿÐÿ ÿ®ÿÇÿ·ÿºÿ»ÿµÿ¶ÿ©ÿ¯ÿ³ÿ¾ÿºÿ¯ÿ«ÿ¸ÿ½ÿ¬ÿ±ÿ¸ÿ²ÿ´ÿ³ÿ¯ÿ¬ÿ·ÿÁÿ·ÿ¾ÿ¿ÿ¶ÿ¹ÿ°ÿ¹ÿºÿÂÿ¶ÿ¬ÿ±ÿ«ÿ¿ÿ°ÿ¹ÿ¿ÿ¶ÿ©ÿºÿÂÿ´ÿ¼ÿ²ÿºÿ»ÿ·ÿ²ÿ¶ÿ¶ÿ³ÿ¶ÿ·ÿ¸ÿ·ÿ¾ÿ½ÿ®ÿ©ÿ°ÿ¸ÿ¼ÿ¸ÿµÿ¾ÿ¹ÿ´ÿ´ÿ¼ÿ·ÿ¹ÿÀÿ¼ÿ®ÿÇÿ»ÿ¿ÿ²ÿÿµÿ¿ÿ¾ÿ®ÿÆÿÌÿÁÿµÿ«ÿ¨ÿÉÿÉÿÀÿºÿÆÿ¸ÿµÿ½ÿ¤ÿ¥ÿ¾ÿ¾ÿ·ÿ´ÿ¶ÿ²ÿ¯ÿªÿ¸ÿ¹ÿ¿ÿµÿ¬ÿ·ÿ²ÿ±ÿºÿ±ÿ¬ÿ«ÿ­ÿ¯ÿ¯ÿÂÿ¹ÿ¯ÿ§ÿ«ÿ¼ÿ¹ÿ½ÿ²ÿªÿ²ÿ´ÿ¼ÿ¶ÿ®ÿ°ÿ®ÿ³ÿ½ÿ¿ÿ¹ÿ¼ÿ¾ÿ´ÿºÿ¯ÿ·ÿ¹ÿ¶ÿÁÿ¦ÿ»ÿÉÿ¦ÿ±ÿ¿ÿÅÿ°ÿ¨ÿÁÿÄÿ³ÿµÿÆÿÍÿ¾ÿ£ÿ©ÿ³ÿ´ÿ°ÿ¾ÿÂÿ³ÿ²ÿµÿ²ÿ²ÿ´ÿ´ÿ¼ÿ·ÿ¹ÿ©ÿÁÿÃÿ´ÿÅÿ´ÿªÿ¿ÿ»ÿ°ÿÅÿ²ÿ´ÿµÿÀÿ¼ÿ³ÿ­ÿ²ÿÃÿÂÿ´ÿ®ÿµÿ´ÿ³ÿ¿ÿ¾ÿ³ÿ¯ÿ«ÿ¾ÿÆÿºÿÊÿËÿ¯ÿÿ¹ÿ²ÿ±ÿÎÿ±ÿ¯ÿ½ÿ¿ÿÂÿ¿ÿ­ÿ¶ÿ¸ÿ·ÿ¶ÿºÿÁÿËÿËÿÄÿ½ÿºÿ´ÿ±ÿ¸ÿ©ÿµÿ³ÿ°ÿ°ÿºÿ¸ÿ»ÿ·ÿ¾ÿËÿ§ÿ´ÿ½ÿªÿ¸ÿ»ÿ¶ÿ´ÿ·ÿ¶ÿ¿ÿ¯ÿÿÿ¯ÿ®ÿÃÿÐÿÈÿÁÿ»ÿµÿ·ÿ°ÿ½ÿºÿÈÿµÿ£ÿªÿ²ÿ¶ÿºÿ£ÿÁÿ£ÿ¤ÿÂÿ¼ÿ½ÿ¶ÿµÿºÿµÿ»ÿµÿ«ÿ³ÿºÿ¿ÿ¹ÿÂÿ»ÿµÿÂÿ¶ÿ·ÿÁÿ§ÿ°ÿ¼ÿ¦ÿ­ÿ°ÿ¯ÿ¸ÿÄÿ¿ÿÀÿÿ¨ÿ©ÿ©ÿ±ÿ³ÿ´ÿ²ÿºÿ·ÿ¥ÿ¥ÿ¾ÿµÿ±ÿ²ÿÅÿ¿ÿÅÿºÿ¶ÿ¶ÿ¹ÿ²ÿ¯ÿ¸ÿ·ÿÄÿÅÿ³ÿ¯ÿ»ÿÀÿ¼ÿ¹ÿ½ÿ¾ÿ®ÿ¹ÿ²ÿ½ÿ±ÿ²ÿ³ÿÍÿ­ÿÃÿÿÿ©ÿ®ÿ§ÿºÿµÿ¯ÿ¯ÿ­ÿ¬ÿ­ÿ¯ÿ³ÿºÿ¼ÿ¼ÿ¸ÿ°ÿºÿ±ÿ±ÿ¯ÿÿ²ÿ²ÿ½ÿ±ÿ¹ÿ´ÿ°ÿ§ÿ¨ÿ²ÿµÿ®ÿ­ÿ¬ÿ²ÿ½ÿ¯ÿ«ÿ¯ÿ©ÿ­ÿÁÿÈÿ¯ÿ ÿÆÿªÿ«ÿ²ÿ¶ÿ¤ÿ¦ÿ²ÿ²ÿ²ÿ´ÿ®ÿ¯ÿ»ÿ»ÿ¶ÿ²ÿ¡ÿ¬ÿ·ÿ´ÿ ÿ²ÿ´ÿ·ÿªÿ³ÿªÿ²ÿºÿ°ÿ±ÿ¸ÿ¹ÿ¶ÿ´ÿ­ÿ¤ÿ¬ÿ´ÿ¤ÿªÿ³ÿ°ÿ²ÿÿ´ÿ±ÿÆÿÂÿ¸ÿ¦ÿªÿ¯ÿ¯ÿ­ÿ²ÿ·ÿ³ÿ¬ÿ­ÿ°ÿ°ÿ³ÿ«ÿ®ÿ®ÿ¤ÿ´ÿ²ÿÀÿÃÿ®ÿ¦ÿ«ÿ«ÿ»ÿ´ÿ¯ÿ­ÿ©ÿ«ÿ®ÿÀÿ¿ÿ»ÿ¬ÿÀÿ»ÿ©ÿ´ÿ¶ÿ®ÿ¸ÿ¯ÿ¯ÿ¹ÿ°ÿ¶ÿÁÿ¼ÿ¹ÿ½ÿ¼ÿ¾ÿ±ÿ¨ÿ­ÿ¥ÿ«ÿ·ÿ¬ÿÀÿ¸ÿ·ÿÀÿÀÿµÿ¹ÿ¬ÿ©ÿ³ÿ²ÿ·ÿ³ÿ¸ÿ¶ÿ±ÿ ÿ¼ÿ©ÿºÿ¶ÿ¸ÿ¹ÿ²ÿµÿ³ÿ±ÿ´ÿ·ÿµÿ·ÿµÿ¨ÿ§ÿªÿÆÿ×ÿ¾ÿ¸ÿ¥ÿªÿ¥ÿ¯ÿ©ÿ±ÿÁÿÆÿºÿ²ÿ¶ÿ±ÿ·ÿÂÿ²ÿ­ÿ½ÿ·ÿ­ÿ²ÿ¯ÿ±ÿ¸ÿ¹ÿ±ÿ«ÿ­ÿ®ÿ¯ÿ²ÿ±ÿ²ÿ¾ÿ¸ÿ¾ÿ«ÿµÿ¹ÿªÿ¬ÿÅÿºÿ©ÿ¦ÿ¯ÿ«ÿ¬ÿ¹ÿ°ÿ²ÿ¯ÿ©ÿµÿ±ÿ´ÿ¡ÿ­ÿ²ÿ·ÿ±ÿ¨ÿ¡ÿ£ÿ­ÿ²ÿ±ÿ®ÿ·ÿ¶ÿ³ÿ¯ÿ±ÿ¦ÿ§ÿ¶ÿ½ÿ«ÿ¯ÿ­ÿÿsÿYÿSÿ`ÿqÿvÿÿÿÿ±ÿ¹ÿ·ÿ´ÿ»ÿ¿ÿÂÿÄÿ»ÿ®ÿ®ÿ¶ÿ·ÿ·ÿ´ÿ±ÿ·ÿ±ÿ¶ÿ²ÿ¼ÿÁÿ¶ÿµÿ·ÿ¯ÿ®ÿºÿÆÿÀÿ¨ÿÂÿ§ÿ¶ÿ»ÿÆÿ¶ÿ¬ÿ°ÿÀÿÂÿ±ÿµÿ´ÿ°ÿÃÿ±ÿ­ÿ»ÿ³ÿ·ÿªÿ´ÿ»ÿ¶ÿ»ÿÂÿµÿ­ÿÄÿ¼ÿ­ÿ½ÿ»ÿ»ÿ·ÿ¨ÿ©ÿºÿÍÿÃÿ±ÿ¶ÿ±ÿ¶ÿ¥ÿ£ÿ¯ÿÄÿ°ÿÉÿÁÿ¿ÿ¾ÿ¼ÿ¾ÿ¿ÿ»ÿ±ÿ·ÿ½ÿ¨ÿ²ÿ¿ÿ­ÿµÿ«ÿ·ÿ¼ÿ·ÿ±ÿ²ÿ¹ÿ°ÿÇÿ¿ÿ½ÿ³ÿ¸ÿµÿ¶ÿ¼ÿºÿµÿºÿºÿ²ÿ¶ÿ¶ÿ·ÿ®ÿ¦ÿ½ÿ«ÿ«ÿ¦ÿ³ÿ²ÿ¨ÿ¯ÿµÿªÿ©ÿÂÿ¤ÿºÿ²ÿ´ÿ±ÿ¼ÿ»ÿ¸ÿ»ÿºÿ¶ÿ·ÿ¸ÿ°ÿ©ÿ¯ÿÅÿÀÿÁÿÌÿÂÿ¹ÿ¹ÿ«ÿ¨ÿ¯ÿµÿ¨ÿ¸ÿ»ÿµÿµÿÁÿÁÿ¾ÿÀÿ¶ÿªÿ³ÿ­ÿ´ÿ±ÿ­ÿ´ÿÃÿÀÿ´ÿ¬ÿ¯ÿºÿ¸ÿ±ÿ¦ÿ½ÿ±ÿºÿºÿ¶ÿ³ÿ·ÿ¹ÿµÿ»ÿÄÿ¿ÿÎÿÁÿ¾ÿÈÿÇÿ¾ÿµÿµÿ¿ÿÄÿÂÿ³ÿÆÿ¸ÿÃÿ¹ÿµÿ³ÿ¹ÿÀÿÁÿ½ÿ¶ÿ±ÿÈÿ³ÿ³ÿ¾ÿ¾ÿÃÿ·ÿ¯ÿ°ÿ²ÿºÿ¯ÿ½ÿ½ÿ²ÿ·ÿ¶ÿ¸ÿµÿ´ÿ±ÿ¬ÿ¯ÿ¸ÿºÿ«ÿ®ÿ·ÿ¥ÿÿiÿpÿ ÿ»ÿ¹ÿ·ÿ¨ÿÀÿ´ÿ²ÿ·ÿ²ÿµÿ·ÿ±ÿ²ÿ·ÿ½ÿ¸ÿ¦ÿ¥ÿ¦ÿ¨ÿÄÿÂÿªÿ¨ÿ¢ÿ®ÿ¾ÿ¿ÿ¤ÿºÿºÿ¦ÿ©ÿ¹ÿ¸ÿ²ÿ¶ÿ½ÿ­ÿ¼ÿÂÿ¹ÿ±ÿ´ÿ¹ÿ·ÿ·ÿ¶ÿ¯ÿ¶ÿ½ÿ«ÿ±ÿ¾ÿÅÿÄÿÁÿÅÿÉÿ¯ÿ¨ÿ°ÿ¹ÿÃÿºÿ´ÿ²ÿ±ÿÙÿÅÿÂÿ£ÿµÿ¾ÿ¾ÿÅÿÆÿ¸ÿ´ÿ¶ÿÀÿµÿ¾ÿªÿ³ÿ¿ÿÂÿÂÿÂÿºÿºÿÇÿÊÿ¼ÿºÿ´ÿ¯ÿ³ÿ»ÿ¸ÿ©ÿÅÿ¹ÿÂÿ»ÿ¿ÿ¾ÿ¹ÿÀÿÈÿºÿ²ÿ¶ÿÀÿÀÿ»ÿ½ÿÀÿ½ÿÀÿ¿ÿ¸ÿ¼ÿ·ÿ±ÿ­ÿµÿÄÿÉÿ¸ÿ¹ÿ·ÿ·ÿ¾ÿÉÿÊÿÂÿ°ÿ¨ÿ²ÿ­ÿ½ÿ»ÿ¼ÿ°ÿ³ÿºÿ·ÿ¹ÿÊÿ°ÿÀÿ»ÿ¾ÿ¹ÿÀÿÇÿÁÿÁÿ¾ÿ¿ÿ»ÿ¤ÿÁÿ¾ÿ¼ÿ¿ÿ¶ÿÈÿ¼ÿ¼ÿ¶ÿµÿ­ÿ¶ÿ¼ÿ·ÿÌÿ¾ÿ¹ÿ¸ÿÃÿ½ÿ½ÿÂÿ½ÿºÿ»ÿ¼ÿ¯ÿµÿ¿ÿµÿ¸ÿ¹ÿ¶ÿ»ÿÆÿÁÿ«ÿ²ÿµÿ²ÿ³ÿ¯ÿ»ÿÊÿ³ÿ²ÿ³ÿ¸ÿµÿ²ÿºÿ¹ÿ²ÿÈÿ¸ÿ¯ÿ¨ÿ®ÿ²ÿ¬ÿ±ÿ»ÿ½ÿ¬ÿ¿ÿ¹ÿ·ÿ¹ÿ®ÿ§ÿµÿ©ÿ©ÿ´ÿ·ÿ®ÿ´ÿÅÿ¾ÿ£ÿªÿ²ÿ½ÿ¸ÿ­ÿ§ÿ³ÿÁÿ»ÿ®ÿ½ÿ­ÿµÿ²ÿ¶ÿ·ÿ°ÿ¬ÿ¯ÿ¯ÿ¯ÿ´ÿ¼ÿÂÿ®ÿ«ÿ³ÿ±ÿ«ÿ´ÿ¸ÿµÿ¸ÿ³ÿ­ÿ¦ÿ§ÿ§ÿÿ®ÿ»ÿÁÿ¡ÿÿ¡ÿ²ÿ´ÿ­ÿ¶ÿ¶ÿºÿ°ÿ³ÿ­ÿ¤ÿ ÿÿÿªÿªÿ¦ÿ­ÿ ÿ£ÿ¡ÿ®ÿµÿ®ÿ¥ÿ¢ÿ¡ÿªÿÿ¤ÿ©ÿÿ¨ÿ©ÿÿÿ¢ÿ§ÿ¤ÿÿÿÿÿÿ£ÿ¡ÿÿÿÿ«ÿÿÿ£ÿÿÿÿ¡ÿ¦ÿ©ÿÿÿ°ÿÿÿÿÿÿÿÿ¥ÿ¡ÿ¹ÿÿÿÿÿ§ÿ¨ÿ®ÿ°ÿÿ«ÿÿ ÿ¤ÿ¤ÿÿÿ¤ÿ«ÿªÿ³ÿ¤ÿ¨ÿ°ÿ«ÿ±ÿ°ÿ¥ÿ¢ÿ©ÿ¬ÿ«ÿ®ÿ®ÿ©ÿºÿ²ÿ¹ÿ¤ÿÿ¢ÿ¯ÿ¬ÿ§ÿ´ÿ¯ÿªÿ¯ÿ°ÿÁÿ¾ÿ±ÿ³ÿ¶ÿ¹ÿÀÿ´ÿ°ÿÿ®ÿ°ÿ¬ÿ´ÿ¤ÿ¨ÿ«ÿ¢ÿ¬ÿµÿ²ÿ¢ÿµÿ¢ÿ»ÿ½ÿ±ÿ½ÿ±ÿÿ¦ÿÿ¥ÿ°ÿ¨ÿ·ÿ±ÿ£ÿ¤ÿ¨ÿ©ÿ³ÿ´ÿ¤ÿÿÿ±ÿ±ÿµÿÿÿ¤ÿ£ÿ¥ÿ¡ÿÿÿ®ÿ¸ÿ·ÿªÿ§ÿµÿ¢ÿ©ÿ©ÿ§ÿ®ÿ°ÿ©ÿ¥ÿÿÿÿ°ÿ¨ÿ²ÿ«ÿ³ÿ³ÿ«ÿªÿ®ÿ¯ÿ¡ÿ±ÿ¶ÿ¶ÿÿ§ÿ¬ÿ¸ÿ°ÿ¦ÿ°ÿ¸ÿ²ÿ³ÿ²ÿ¥ÿÿÃÿ¿ÿµÿ·ÿÆÿÄÿ¶ÿ«ÿ­ÿÃÿÇÿ»ÿ³ÿ¼ÿ©ÿºÿ¹ÿ¬ÿ±ÿ°ÿ¨ÿ­ÿ¶ÿ²ÿ¶ÿ²ÿÿ«ÿÿ£ÿÿ¸ÿ²ÿ§ÿ­ÿ¨ÿÿÿ§ÿ¾ÿ¼ÿ½ÿ«ÿ´ÿ·ÿ²ÿ¥ÿ«ÿ´ÿ±ÿ«ÿ¨ÿ§ÿ¤ÿ¡ÿ¸ÿÄÿ±ÿ©ÿ®ÿ´ÿ²ÿºÿ·ÿ´ÿ½ÿÀÿÇÿ¾ÿ©ÿ¤ÿ«ÿ©ÿ¬ÿ¦ÿ¦ÿÿÿÿ°ÿ¹ÿ­ÿ§ÿºÿ¬ÿ¬ÿÿ½ÿÿÿ¡ÿ¾ÿ´ÿ±ÿ¤ÿÿ¬ÿ«ÿ³ÿ§ÿÿ­ÿ¢ÿ¬ÿ¶ÿ¤ÿÿÿÿ ÿ©ÿ¶ÿµÿ¯ÿ¢ÿ©ÿ¥ÿÿ¨ÿ£ÿ§ÿ­ÿ¦ÿ¨ÿ©ÿÿÿ¨ÿ¯ÿ¬ÿ¯ÿ¨ÿ¦ÿ±ÿ´ÿ¤ÿ®ÿ¢ÿ¥ÿ£ÿ©ÿ°ÿ¹ÿ»ÿ·ÿ´ÿ¬ÿ¬ÿ®ÿ¤ÿ±ÿÈÿÿ¾ÿ¹ÿ£ÿ£ÿÿÿ©ÿ¦ÿªÿ´ÿ®ÿ°ÿ¹ÿ¹ÿ­ÿ¸ÿ­ÿ«ÿ©ÿ·ÿÀÿ·ÿ¸ÿ´ÿ±ÿ¶ÿ±ÿ¨ÿ°ÿµÿµÿÿÿ³ÿ¨ÿ±ÿ®ÿ ÿ±ÿ¢ÿÿ¯ÿ³ÿ°ÿµÿ¶ÿ©ÿ¡ÿ§ÿ®ÿµÿµÿ«ÿ²ÿ¯ÿ£ÿ¬ÿ«ÿ­ÿ¶ÿ§ÿ§ÿ¹ÿ´ÿªÿªÿ«ÿ³ÿ¡ÿÿ¨ÿÿ±ÿ«ÿ´ÿ±ÿ®ÿ°ÿªÿ­ÿ®ÿ¬ÿ­ÿ¬ÿ­ÿ¤ÿ©ÿ¶ÿºÿ²ÿ¤ÿ°ÿ©ÿ§ÿªÿÿ ÿÿ¤ÿ¯ÿ±ÿ¨ÿ ÿ¦ÿ®ÿ±ÿ¨ÿÿ±ÿÿ«ÿ¦ÿÿ«ÿÿ¨ÿ­ÿ¬ÿ«ÿ©ÿ±ÿ·ÿ®ÿ¤ÿ©ÿ³ÿ¦ÿµÿ¬ÿ¡ÿ°ÿ®ÿ«ÿ±ÿ§ÿ®ÿ±ÿ¸ÿ§ÿ¤ÿ«ÿ°ÿ¦ÿ£ÿ¯ÿÿ¤ÿ±ÿ®ÿªÿ ÿ²ÿ¢ÿ³ÿ°ÿ®ÿ°ÿ¨ÿ¢ÿ ÿ¢ÿ±ÿ²ÿªÿ´ÿ¼ÿ´ÿªÿ ÿ¦ÿ¨ÿ«ÿ¥ÿÿ¤ÿ­ÿ¨ÿ¿ÿÿ¢ÿ¯ÿ¤ÿ£ÿ£ÿ©ÿ¦ÿ ÿ¡ÿ¦ÿ§ÿÿ¤ÿ¥ÿÿ¯ÿ¢ÿÿ¡ÿÿÿÿÿÿ ÿÿÿÿÿ¬ÿ§ÿÿÿÿÿÿÿ¨ÿ³ÿ²ÿ®ÿ·ÿªÿ«ÿ¹ÿ®ÿ»ÿ®ÿ¬ÿ©ÿ¥ÿ¨ÿ±ÿ¯ÿ¬ÿ¬ÿ©ÿªÿ©ÿ°ÿ³ÿ±ÿ²ÿ³ÿ­ÿ¸ÿ«ÿ¶ÿ·ÿ±ÿ¯ÿ¶ÿ¯ÿ»ÿÃÿ½ÿ´ÿ¸ÿ¹ÿ¤ÿªÿ´ÿÿ­ÿ¯ÿ«ÿÿ¯ÿ¡ÿÿÿ±ÿ«ÿ°ÿ¡ÿ´ÿ³ÿ¨ÿ¯ÿ¹ÿ°ÿ³ÿ®ÿ¨ÿ§ÿ§ÿ±ÿ½ÿ·ÿ¬ÿ´ÿÁÿÁÿÅÿ±ÿ¼ÿ¹ÿ±ÿ¹ÿ·ÿ¶ÿ´ÿ­ÿºÿ´ÿ°ÿ¸ÿ»ÿ¸ÿ¾ÿÇÿ­ÿ¡ÿ®ÿ¶ÿ»ÿ¸ÿ´ÿªÿ¥ÿ¶ÿ²ÿµÿ¨ÿ¿ÿ¹ÿÃÿÍÿÄÿ¸ÿ¬ÿ³ÿ³ÿ¹ÿ¸ÿ¯ÿ¯ÿ¶ÿ²ÿ¯ÿ­ÿ­ÿ²ÿ¶ÿ²ÿ±ÿ¼ÿ°ÿÀÿ­ÿ³ÿ½ÿ¸ÿÃÿÍÿ¼ÿ·ÿºÿ°ÿºÿ­ÿµÿÆÿ²ÿÆÿÀÿ´ÿ·ÿÈÿÄÿ½ÿºÿµÿ¹ÿ²ÿ¬ÿ¼ÿ»ÿ²ÿ´ÿ³ÿºÿµÿ¸ÿÏÿ³ÿ±ÿ¹ÿ¾ÿ¹ÿ·ÿ¹ÿÀÿºÿ¯ÿ©ÿºÿÀÿ½ÿ»ÿ²ÿ¯ÿµÿ·ÿ¼ÿÂÿ»ÿ½ÿÈÿ­ÿ¬ÿ¼ÿ´ÿ©ÿ£ÿÌÿ ÿ¨ÿ¹ÿ¾ÿÂÿ°ÿ¶ÿËÿ»ÿ´ÿ¯ÿµÿ°ÿÀÿ¹ÿ´ÿ³ÿ²ÿ­ÿ¨ÿ¨ÿªÿ«ÿ´ÿ¼ÿ¹ÿºÿ½ÿ¾ÿ³ÿ½ÿ»ÿµÿÄÿËÿ»ÿÂÿ¸ÿ»ÿÁÿ¶ÿ²ÿ»ÿ¾ÿºÿ²ÿ³ÿ·ÿ­ÿ¬ÿ·ÿ·ÿºÿÍÿÊÿÀÿ¹ÿ´ÿ¶ÿ±ÿºÿÄÿ¼ÿ¸ÿ¸ÿ¯ÿÍÿÀÿ¿ÿ¾ÿ©ÿ³ÿ´ÿ®ÿ©ÿµÿ´ÿ¹ÿ¸ÿºÿÁÿ¶ÿ¹ÿ¾ÿ¶ÿ®ÿ¯ÿ®ÿªÿ´ÿ²ÿ²ÿ¼ÿ¶ÿ¹ÿÆÿÂÿÀÿ´ÿ«ÿ²ÿÂÿ¿ÿ¶ÿ´ÿ¥ÿªÿ¸ÿÂÿ«ÿ¨ÿ¸ÿ½ÿ¬ÿÉÿ¸ÿ»ÿÀÿµÿ®ÿÇÿ²ÿªÿ²ÿµÿ´ÿ±ÿºÿ¶ÿµÿ¹ÿ½ÿÅÿÂÿ»ÿ»ÿºÿ°ÿ§ÿ±ÿ·ÿ¶ÿ§ÿ¬ÿ³ÿ·ÿÀÿ¶ÿ»ÿ»ÿ¾ÿ¥ÿ»ÿ©ÿ½ÿ»ÿ¾ÿÇÿ¼ÿ¼ÿµÿ³ÿ·ÿ´ÿµÿ®ÿ®ÿµÿ´ÿ¸ÿ¼ÿ°ÿ®ÿ½ÿ»ÿ­ÿ±ÿ¹ÿªÿ¤ÿ¹ÿ»ÿ»ÿ³ÿÀÿ³ÿ¼ÿªÿ¿ÿ¶ÿ¤ÿºÿÌÿ»ÿÅÿ¸ÿ¹ÿ´ÿ¸ÿ»ÿºÿÂÿ¼ÿ´ÿ¿ÿ¼ÿ·ÿ®ÿ¹ÿ½ÿµÿ¿ÿ¾ÿ­ÿ§ÿ­ÿµÿ¯ÿ¥ÿ´ÿÁÿ¸ÿ­ÿ¨ÿºÿ­ÿ¦ÿ©ÿ¹ÿ³ÿ³ÿ°ÿ¥ÿÈÿ¿ÿÃÿºÿµÿÂÿÈÿÛÿ¾ÿ¾ÿµÿÿ¤ÿ¹ÿ³ÿ©ÿ²ÿ¸ÿ­ÿ²ÿ¸ÿ¾ÿ¸ÿ¯ÿ³ÿµÿ°ÿ´ÿ½ÿ»ÿ°ÿ®ÿ´ÿ´ÿ¶ÿºÿ¹ÿ¸ÿ¶ÿ³ÿ®ÿ¶ÿ®ÿ¯ÿ ÿ»ÿµÿÃÿºÿ¹ÿ°ÿ½ÿ·ÿ³ÿ½ÿÁÿ¬ÿ«ÿ½ÿ³ÿ³ÿ°ÿ°ÿ»ÿ¹ÿ¼ÿ¼ÿÇÿÁÿ´ÿ³ÿ»ÿ¿ÿ½ÿ½ÿ®ÿ²ÿ¹ÿ´ÿ»ÿ»ÿµÿ´ÿ¸ÿºÿªÿµÿÅÿÈÿÅÿµÿ¼ÿ¹ÿ½ÿºÿÀÿ¸ÿ¢ÿ³ÿ¥ÿ±ÿ´ÿÉÿªÿ±ÿ¶ÿ³ÿÄÿªÿ¨ÿºÿ»ÿ®ÿµÿ¯ÿ®ÿÄÿÂÿ»ÿªÿºÿ¶ÿµÿ¹ÿ¿ÿ°ÿ°ÿ¸ÿ²ÿ­ÿ²ÿÄÿ½ÿ±ÿºÿµÿ·ÿ½ÿÀÿ±ÿ­ÿ»ÿÌÿÃÿ¼ÿ©ÿ¿ÿÂÿÁÿÆÿ¦ÿ¹ÿ¯ÿ­ÿ¾ÿ¶ÿ³ÿµÿ½ÿ¸ÿ³ÿ¼ÿ¸ÿ°ÿªÿµÿ¹ÿ¨ÿºÿ¾ÿ´ÿªÿ±ÿ¸ÿÅÿÆÿ°ÿ°ÿ³ÿ°ÿ³ÿ½ÿ¿ÿ¶ÿ¬ÿµÿÇÿ¼ÿµÿÂÿ½ÿºÿÆÿÁÿ·ÿ·ÿÁÿÂÿÃÿ¼ÿ¸ÿ¯ÿ«ÿµÿÉÿÐÿ¯ÿÁÿÆÿ²ÿÀÿ¶ÿ³ÿ·ÿ»ÿ¹ÿºÿ§ÿµÿ²ÿµÿ³ÿ«ÿµÿ¸ÿ¹ÿ¹ÿµÿÀÿ¾ÿ¾ÿÅÿ¼ÿ¶ÿµÿ°ÿ³ÿ¹ÿ¹ÿ¾ÿ·ÿ®ÿ­ÿ¦ÿ°ÿ®ÿ¶ÿ©ÿ¶ÿÌÿÂÿ­ÿ²ÿÄÿ­ÿ»ÿ²ÿµÿ¿ÿ®ÿµÿ¾ÿ¶ÿ»ÿÄÿ»ÿ¼ÿ¸ÿ¹ÿ¹ÿ³ÿ¯ÿ¿ÿµÿ¨ÿºÿ¹ÿ·ÿÆÿÈÿÂÿ±ÿ­ÿ¾ÿ¹ÿ·ÿ½ÿµÿ¹ÿÃÿ¶ÿªÿ¬ÿ³ÿÂÿ»ÿ¯ÿ·ÿ´ÿµÿ½ÿËÿ½ÿµÿ­ÿ»ÿ½ÿÀÿ´ÿ´ÿ·ÿÀÿ±ÿ§ÿ§ÿ¹ÿ¨ÿ¨ÿ­ÿÀÿ±ÿ¾ÿ£ÿ²ÿºÿ½ÿ¬ÿ²ÿ¼ÿ³ÿ·ÿÂÿ¿ÿ³ÿ¶ÿ±ÿ¿ÿºÿ¹ÿÄÿÁÿµÿ¬ÿ°ÿµÿ¹ÿÁÿ¸ÿ¨ÿ§ÿ´ÿÀÿ³ÿ¶ÿÇÿÁÿ®ÿÁÿ¸ÿÿ¬ÿ¹ÿ®ÿÅÿµÿ°ÿÈÿ°ÿÄÿ°ÿ°ÿ¤ÿµÿ³ÿ¯ÿÿ©ÿµÿªÿ»ÿ¿ÿ¿ÿ¡ÿ²ÿÉÿÇÿÀÿ¯ÿ­ÿ¹ÿºÿ¾ÿ¬ÿ·ÿÆÿÀÿÁÿ»ÿ®ÿ¯ÿ»ÿ¹ÿ´ÿ­ÿÃÿÊÿ¼ÿ±ÿ«ÿ¹ÿ»ÿ­ÿ»ÿ­ÿ»ÿ½ÿµÿ²ÿµÿÊÿ¯ÿ»ÿÁÿ¼ÿ·ÿ©ÿ»ÿ¶ÿ§ÿ¢ÿ¨ÿ±ÿ·ÿ¸ÿ³ÿ¶ÿ´ÿÀÿ¼ÿ±ÿ°ÿÀÿ¾ÿ¸ÿ¼ÿÀÿ¸ÿ¸ÿ½ÿ¶ÿ¶ÿ¹ÿ¸ÿ½ÿÅÿÄÿ¹ÿ¸ÿ¼ÿ¿ÿ³ÿ«ÿ½ÿ«ÿ²ÿ·ÿ¶ÿ¿ÿÎÿ¹ÿ­ÿ·ÿÿÁÿÅÿ¸ÿÇÿ»ÿªÿ¶ÿ¢ÿ±ÿ®ÿºÿ¸ÿµÿ¯ÿ¼ÿ¸ÿ¿ÿÁÿ­ÿ°ÿ»ÿÁÿÀÿµÿ®ÿµÿÂÿ¿ÿµÿ°ÿµÿ®ÿµÿ½ÿ¹ÿ¾ÿ½ÿ¾ÿÁÿ¸ÿ´ÿ¸ÿ²ÿÁÿ»ÿÅÿ¸ÿ»ÿÿ±ÿ¬ÿ·ÿºÿ¸ÿ¨ÿ°ÿÂÿÆÿ¾ÿ¸ÿ¿ÿ­ÿ°ÿÁÿ»ÿ¶ÿ¾ÿÃÿÀÿ°ÿ¥ÿ²ÿ·ÿ³ÿ´ÿ­ÿ³ÿÀÿ¼ÿ¼ÿ²ÿ¹ÿ¹ÿ³ÿ·ÿ´ÿ³ÿªÿÂÿ¾ÿªÿºÿ¶ÿÉÿ³ÿ·ÿ»ÿ°ÿÄÿµÿµÿÇÿ»ÿ·ÿ»ÿ¾ÿºÿ³ÿµÿ´ÿ²ÿ¿ÿ¿ÿµÿµÿ²ÿ´ÿ¸ÿ¯ÿ·ÿ½ÿ¼ÿÀÿµÿ¿ÿ½ÿ¾ÿ·ÿ¹ÿ½ÿ»ÿ©ÿÂÿÈÿ«ÿ¶ÿÅÿ®ÿÀÿÇÿÂÿ·ÿ¶ÿ³ÿºÿÊÿºÿºÿÄÿÀÿ¹ÿ·ÿ»ÿ½ÿÁÿºÿ©ÿ°ÿÀÿ¿ÿ¸ÿ½ÿ¿ÿ¹ÿ³ÿ§ÿ¥ÿ¼ÿÁÿ¶ÿ¶ÿ½ÿºÿ¿ÿµÿ©ÿµÿ³ÿ®ÿ¾ÿ³ÿ²ÿ¯ÿÄÿ½ÿºÿ¶ÿ³ÿµÿµÿÂÿºÿ´ÿµÿ­ÿ®ÿ·ÿÂÿÆÿÃÿ¾ÿ·ÿ´ÿµÿÁÿ­ÿµÿ´ÿ£ÿÀÿ¿ÿ¼ÿ©ÿ»ÿÊÿ·ÿ¥ÿÂÿ²ÿ¬ÿ©ÿºÿºÿ·ÿ±ÿ´ÿ·ÿ»ÿ¾ÿ¾ÿ¸ÿ²ÿ¿ÿÄÿ±ÿ­ÿ¶ÿ´ÿ°ÿ®ÿÁÿµÿÅÿºÿ±ÿ»ÿ¸ÿÃÿ¹ÿ¿ÿ´ÿ±ÿ®ÿ¶ÿ¼ÿ½ÿºÿ¸ÿµÿ´ÿ½ÿÁÿ·ÿ²ÿ¶ÿ·ÿ´ÿ¶ÿµÿ¯ÿ³ÿ´ÿ¹ÿÊÿÆÿÐÿÉÿÇÿ¶ÿ¬ÿ£ÿ¶ÿµÿ¨ÿ¶ÿ­ÿ¹ÿ´ÿ³ÿ¶ÿ´ÿ¹ÿ¶ÿ²ÿÉÿ»ÿ´ÿ²ÿµÿ½ÿ¼ÿ»ÿµÿ¬ÿ«ÿ®ÿ«ÿ§ÿ§ÿ½ÿ¯ÿ¼ÿ°ÿÂÿÅÿ·ÿ¯ÿ¯ÿ©ÿ¸ÿ¯ÿ¹ÿÁÿ·ÿºÿ¸ÿ¬ÿÿ¯ÿÄÿÉÿÁÿ±ÿ±ÿºÿ±ÿÃÿÌÿ½ÿ²ÿ»ÿ»ÿºÿÎÿÃÿÎÿ°ÿ´ÿ·ÿ³ÿ¢ÿ¥ÿ¹ÿ¶ÿ°ÿ°ÿ¯ÿ«ÿ¬ÿ´ÿ°ÿ¨ÿ·ÿÁÿ¹ÿÁÿËÿÀÿµÿ¶ÿ¼ÿ·ÿÀÿ½ÿ¸ÿÂÿªÿ±ÿ¯ÿ¥ÿ´ÿ³ÿ¿ÿ¶ÿ³ÿ¯ÿ±ÿµÿ·ÿºÿ´ÿ²ÿ¸ÿ¶ÿ´ÿ§ÿ±ÿ´ÿ¸ÿ³ÿ·ÿ®ÿÄÿ½ÿ°ÿ´ÿ½ÿ·ÿ»ÿ¸ÿ½ÿ»ÿ¿ÿ¾ÿ¸ÿ¹ÿºÿ¹ÿ»ÿÀÿ¶ÿ®ÿ´ÿ­ÿ¹ÿµÿ¹ÿ¿ÿÏÿ±ÿ¸ÿ¹ÿÀÿ·ÿ¥ÿ´ÿ¸ÿ¤ÿ¸ÿ³ÿ³ÿÃÿ½ÿ²ÿ¯ÿ¬ÿ°ÿ¶ÿ²ÿ»ÿ¹ÿ±ÿªÿ¶ÿ±ÿªÿµÿµÿ´ÿªÿ®ÿµÿ©ÿªÿ³ÿ¦ÿ¬ÿ´ÿ¨ÿ¨ÿ«ÿ¤ÿ®ÿ²ÿµÿ­ÿ­ÿ¸ÿÆÿ®ÿ¿ÿ¾ÿ­ÿ²ÿ¶ÿ´ÿ¥ÿ ÿ¯ÿµÿ°ÿ©ÿ­ÿ±ÿ­ÿ«ÿ«ÿ¨ÿ²ÿµÿ¸ÿ¡ÿ§ÿ«ÿ±ÿ§ÿ°ÿ´ÿµÿ¿ÿ¾ÿ´ÿºÿºÿ±ÿ¦ÿ¨ÿ¸ÿÃÿÆÿÀÿÂÿ¿ÿ±ÿºÿ¬ÿÿÎÿºÿ·ÿ©ÿ§ÿ·ÿ¹ÿ¹ÿ¼ÿ¸ÿ³ÿ°ÿ¯ÿ¸ÿ½ÿ³ÿªÿ¯ÿ±ÿ³ÿ°ÿ¦ÿªÿ¯ÿ¹ÿ¿ÿ³ÿ³ÿ§ÿ¬ÿÿ¢ÿ´ÿ¿ÿ¾ÿ²ÿ³ÿ½ÿ¾ÿ±ÿ·ÿ¿ÿ§ÿ®ÿµÿ±ÿ±ÿ¤ÿ³ÿ¯ÿ§ÿ¯ÿ»ÿµÿ«ÿµÿÄÿÀÿ¸ÿ¶ÿ¸ÿªÿ¨ÿ¨ÿ´ÿ¼ÿ¯ÿ¾ÿ¯ÿ´ÿ´ÿ¿ÿ°ÿ°ÿ¹ÿµÿ´ÿ´ÿ¼ÿ·ÿ´ÿÁÿ¯ÿ£ÿÀÿÂÿ´ÿºÿ¸ÿ³ÿ¸ÿ¸ÿ¹ÿµÿ®ÿµÿ¼ÿ¸ÿ´ÿ¹ÿ¬ÿ²ÿ«ÿÁÿ½ÿ¾ÿ«ÿ°ÿ¶ÿ¼ÿµÿ°ÿ¹ÿÁÿ¹ÿ²ÿ¼ÿÁÿ·ÿ»ÿËÿºÿ¹ÿ³ÿ¼ÿ»ÿ¹ÿµÿ³ÿ¸ÿ»ÿ¾ÿ¸ÿ¨ÿ­ÿ»ÿ¹ÿ¹ÿ­ÿ®ÿ ÿ§ÿ«ÿºÿ¶ÿºÿªÿµÿ¼ÿ°ÿ¯ÿµÿµÿµÿ´ÿ·ÿ¿ÿ±ÿ¸ÿ¨ÿªÿ¨ÿªÿ¤ÿ¬ÿ±ÿ§ÿ£ÿ¯ÿºÿ¼ÿ¿ÿµÿ½ÿ«ÿ§ÿ­ÿÿ½ÿÇÿ²ÿ²ÿµÿÿzÿmÿcÿgÿ{ÿrÿqÿÿ£ÿºÿ¬ÿ§ÿ§ÿ¬ÿ´ÿµÿ·ÿ»ÿ±ÿ¦ÿ­ÿµÿ¹ÿ¥ÿÿ·ÿÀÿ¹ÿ¹ÿÆÿÁÿ»ÿ¸ÿ°ÿ¨ÿ¯ÿÁÿ¿ÿºÿ¬ÿÀÿ®ÿµÿµÿÃÿ¶ÿ·ÿ¹ÿ²ÿ°ÿ·ÿ¼ÿµÿ³ÿ»ÿÄÿ´ÿ°ÿµÿÂÿ¾ÿ»ÿµÿ²ÿ¼ÿ»ÿ±ÿ¾ÿÂÿ¼ÿ»ÿÉÿÉÿ¸ÿ¶ÿ§ÿ·ÿÂÿÂÿ»ÿÁÿÂÿµÿÂÿ³ÿ»ÿ²ÿÉÿ¼ÿÊÿ¼ÿÅÿ¿ÿºÿÁÿÁÿ¶ÿ±ÿ¬ÿªÿ²ÿ£ÿ¾ÿ¤ÿ°ÿ¹ÿµÿ·ÿ³ÿ©ÿ²ÿÁÿ½ÿ°ÿ±ÿÅÿµÿÂÿ©ÿ¹ÿ¹ÿ¼ÿÅÿ½ÿªÿ®ÿ½ÿ½ÿ¸ÿ¯ÿ´ÿÂÿ¹ÿ¶ÿ¸ÿ±ÿ¥ÿÿ¤ÿ­ÿ®ÿªÿ²ÿÿ®ÿ´ÿµÿ¶ÿ¸ÿ·ÿ¹ÿ¿ÿ»ÿ²ÿ°ÿ²ÿ¼ÿ£ÿ®ÿ¹ÿÁÿ±ÿ³ÿºÿ®ÿ ÿ©ÿ°ÿ ÿ®ÿ®ÿÊÿ»ÿ½ÿ¼ÿ¿ÿÀÿ¹ÿ¶ÿ¶ÿ¯ÿ²ÿ¶ÿ¬ÿ·ÿ´ÿ®ÿ±ÿµÿ¬ÿ¯ÿ¸ÿ·ÿ¼ÿµÿ»ÿ´ÿ£ÿ¯ÿ´ÿ·ÿ²ÿ¹ÿÀÿ¾ÿ¿ÿ¾ÿ»ÿÀÿ±ÿ½ÿÌÿÈÿºÿ±ÿ»ÿÅÿÅÿÄÿ²ÿ²ÿ¸ÿÁÿ­ÿ¹ÿºÿ¸ÿ¹ÿ¼ÿÀÿºÿªÿ¼ÿ¯ÿ´ÿ²ÿ°ÿ·ÿ·ÿ´ÿ¶ÿ¼ÿ½ÿ·ÿ´ÿ¸ÿ­ÿ¯ÿ¹ÿ³ÿµÿºÿ»ÿ½ÿ»ÿ»ÿµÿÀÿ¶ÿ½ÿ¶ÿÿÿÿÀÿ¾ÿ­ÿÌÿ­ÿËÿ±ÿ®ÿ³ÿ¥ÿ©ÿ¹ÿ»ÿ´ÿ¼ÿ¶ÿÁÿ®ÿ·ÿ¸ÿ­ÿ¼ÿ·ÿ¢ÿ¨ÿ¹ÿºÿ¸ÿ¿ÿÃÿ«ÿ²ÿ­ÿ­ÿ¶ÿ¼ÿ»ÿÂÿ¹ÿ·ÿÈÿ¿ÿ»ÿ½ÿ¹ÿ®ÿ«ÿ¶ÿºÿ¨ÿ¯ÿºÿ¯ÿ¶ÿÉÿËÿÃÿ¼ÿ¹ÿÂÿ¶ÿ®ÿ«ÿ»ÿÄÿ¶ÿ²ÿ¶ÿºÿÄÿ½ÿ¼ÿÀÿ¬ÿÂÿ£ÿ¬ÿºÿ°ÿ±ÿ¸ÿ³ÿ»ÿ½ÿ©ÿ·ÿÁÿ¿ÿÁÿÁÿ±ÿºÿ»ÿÄÿÔÿµÿ´ÿ¿ÿ¼ÿµÿ¶ÿ¼ÿÌÿÁÿ¼ÿ¸ÿÁÿ¼ÿ¹ÿÁÿÂÿÅÿ·ÿ°ÿ¾ÿ³ÿ­ÿµÿ½ÿÀÿÄÿÃÿºÿ®ÿÄÿ«ÿ§ÿ·ÿÇÿ¿ÿ§ÿ§ÿ°ÿ¸ÿ¾ÿÄÿÉÿ¿ÿ«ÿ¨ÿºÿºÿÎÿÊÿ¶ÿ®ÿ²ÿ´ÿ¶ÿÂÿÎÿºÿ·ÿÄÿ´ÿ¶ÿ·ÿ»ÿÂÿ½ÿ¿ÿ»ÿ°ÿ¹ÿÃÿÅÿ»ÿ¬ÿ¯ÿÆÿºÿ¼ÿ¼ÿµÿ®ÿµÿ¾ÿÃÿÃÿÇÿ§ÿÄÿÂÿ·ÿ¾ÿ·ÿ¦ÿ­ÿ»ÿ½ÿÄÿ¹ÿ¼ÿµÿ°ÿ·ÿ¹ÿ£ÿÀÿ¶ÿ«ÿ¬ÿºÿÃÿÇÿÍÿ¦ÿ®ÿ¹ÿ´ÿ­ÿ³ÿµÿ²ÿºÿ«ÿÁÿ·ÿ¹ÿ¼ÿ¶ÿ²ÿ²ÿ©ÿ²ÿÅÿ¼ÿ­ÿ¸ÿÆÿ¿ÿ´ÿ´ÿ¸ÿ¹ÿ¥ÿ·ÿÁÿ¼ÿ»ÿ¼ÿ¿ÿ¿ÿµÿÁÿ¢ÿ·ÿÂÿ°ÿ¦ÿ°ÿ¼ÿ¼ÿ®ÿ³ÿ³ÿ®ÿ±ÿ´ÿ¸ÿ»ÿ¶ÿ±ÿ»ÿ²ÿ¢ÿ¥ÿ»ÿ¶ÿ®ÿ®ÿ°ÿµÿ¯ÿ°ÿ´ÿ³ÿ­ÿ¬ÿ¨ÿ©ÿ®ÿ¨ÿ¬ÿ¦ÿ¦ÿÿ©ÿ¯ÿ­ÿ·ÿ»ÿ©ÿ¬ÿ¼ÿÁÿµÿ´ÿ«ÿ¥ÿ¥ÿ¢ÿ¡ÿªÿ®ÿµÿ ÿ¥ÿÿÿ¶ÿ´ÿ£ÿ©ÿ¥ÿµÿ ÿÿ¢ÿ£ÿÿÿ¤ÿ¢ÿÿ¤ÿ¤ÿÿÿÿÿÿÿÿÿÿÿÿÿÿÿÿÿÿÿ¢ÿ§ÿÿÿ¤ÿÿÿÿÿÿ¡ÿ¦ÿ¡ÿÿ ÿÿÿÿÿÿÿÿ¢ÿÿ¨ÿÿÿÿÿÿÿ¨ÿ¬ÿ¥ÿ¸ÿ´ÿ©ÿÿÿ¥ÿ¥ÿªÿ«ÿ³ÿ³ÿ¡ÿ¤ÿ¨ÿ©ÿ²ÿ½ÿ¸ÿ­ÿ¦ÿ¢ÿ§ÿ¶ÿ¶ÿ­ÿ¤ÿÿ¬ÿ¹ÿµÿ¢ÿ ÿ¯ÿÁÿÀÿ®ÿ«ÿ­ÿ£ÿ¡ÿ³ÿªÿ¬ÿªÿ©ÿ¨ÿ¬ÿ½ÿºÿÉÿ´ÿ±ÿ»ÿµÿ»ÿÁÿ»ÿ³ÿ®ÿ«ÿ£ÿ£ÿ¶ÿ¥ÿÿÿÿªÿ®ÿ¤ÿ¥ÿ±ÿ¨ÿ´ÿ¬ÿÿ¨ÿ©ÿ«ÿ³ÿ¯ÿ±ÿ«ÿ¦ÿ´ÿ¼ÿ¬ÿ¦ÿ«ÿ±ÿ©ÿ´ÿ®ÿ­ÿ¬ÿ°ÿ´ÿ­ÿ¬ÿ±ÿ ÿ ÿÿªÿ¢ÿªÿÿ²ÿÂÿ¶ÿ³ÿµÿ´ÿ­ÿºÿµÿ¬ÿÿ¥ÿ²ÿ¯ÿ¦ÿ¥ÿ¨ÿ­ÿµÿ±ÿÿ¯ÿÿ§ÿ²ÿ®ÿ«ÿ¨ÿ¶ÿ¶ÿªÿ¼ÿ¾ÿ·ÿ¸ÿ¨ÿ·ÿ°ÿ³ÿ¾ÿ³ÿ»ÿµÿ¨ÿ´ÿ»ÿ¸ÿ¿ÿ®ÿ¡ÿÿÿ¤ÿ§ÿ¹ÿ³ÿ¡ÿ¥ÿ­ÿ¦ÿÿ¦ÿ½ÿ·ÿµÿ³ÿ±ÿ²ÿ´ÿ£ÿ ÿªÿªÿ§ÿ©ÿ¢ÿ ÿ´ÿ¹ÿ»ÿÐÿ¥ÿÆÿ·ÿ®ÿ·ÿ¹ÿ°ÿ°ÿ½ÿ¸ÿ´ÿµÿ®ÿ±ÿ°ÿ®ÿ§ÿ¶ÿ³ÿ£ÿÿ£ÿªÿ«ÿ¬ÿ¶ÿ¬ÿ¨ÿÁÿ¾ÿ±ÿÿ¥ÿ¯ÿ¼ÿÂÿ·ÿÿÿ¦ÿ©ÿ¤ÿ­ÿªÿ ÿ¨ÿ¹ÿ¬ÿ¤ÿÿÿÿ¨ÿ¦ÿ©ÿ«ÿÿ¡ÿÿ°ÿÿÿ®ÿ°ÿ»ÿ®ÿ®ÿµÿ©ÿÿ¨ÿµÿ°ÿ¬ÿ§ÿªÿ³ÿ¨ÿ³ÿ¨ÿ£ÿ¬ÿ¬ÿ§ÿ¶ÿÀÿ¸ÿ·ÿ¯ÿ­ÿ³ÿ¢ÿ³ÿ ÿ´ÿ¨ÿ·ÿ£ÿÿ£ÿ«ÿ·ÿ´ÿ©ÿªÿ£ÿªÿ§ÿ¨ÿ¦ÿµÿ´ÿ¹ÿ¨ÿ¿ÿµÿ¨ÿ¸ÿ´ÿ®ÿ·ÿ«ÿ ÿ²ÿ¸ÿ²ÿ½ÿÿ¹ÿ¼ÿ´ÿ§ÿÿ©ÿ­ÿ¨ÿ°ÿ¸ÿ¹ÿ¸ÿ°ÿªÿÿ¥ÿ±ÿ½ÿ£ÿ¨ÿªÿ¦ÿ¥ÿ«ÿ©ÿ¬ÿ³ÿ¨ÿ§ÿ¶ÿ¼ÿÇÿ¼ÿ£ÿ´ÿ¶ÿÿÿÿ¹ÿ±ÿ²ÿ«ÿ£ÿ¬ÿ±ÿ­ÿ¦ÿ¢ÿ§ÿªÿ²ÿ«ÿ®ÿ°ÿ¸ÿ¬ÿ¦ÿªÿ«ÿ°ÿ«ÿ¯ÿÿÿ­ÿ³ÿ°ÿ®ÿÿÿÿªÿ¡ÿ ÿ³ÿ ÿÿ©ÿ¦ÿ«ÿ°ÿ³ÿªÿÿ¡ÿ¨ÿ°ÿ»ÿ¹ÿ®ÿ«ÿ²ÿµÿ°ÿ°ÿ¯ÿ°ÿ§ÿ¸ÿ°ÿ³ÿ¡ÿÿÿµÿ±ÿ¨ÿ¥ÿ¡ÿ¤ÿ¦ÿ¦ÿ°ÿ®ÿ±ÿ«ÿ­ÿ°ÿªÿ¤ÿ¨ÿ¸ÿ´ÿ§ÿÿÿ¢ÿ³ÿ³ÿ«ÿ­ÿ°ÿ±ÿ¦ÿ©ÿ§ÿ¸ÿ±ÿ³ÿ¾ÿ³ÿÿ¢ÿ«ÿ¾ÿ®ÿ²ÿ©ÿ¥ÿªÿ¯ÿ¬ÿªÿ§ÿÿ¨ÿ©ÿ§ÿ¨ÿÿÿ¡ÿÿÿÿÿÿÿ£ÿ£ÿÿÿ ÿÿÿ£ÿ¡ÿÿ§ÿ²ÿ¥ÿ¥ÿÿÿ¨ÿ¯ÿºÿ«ÿ´ÿ°ÿ¯ÿ§ÿ«ÿ¨ÿÿ©ÿ¥ÿ«ÿ±ÿµÿ´ÿ§ÿ®ÿ«ÿ­ÿ°ÿµÿ±ÿ®ÿ­ÿ¶ÿ°ÿ®ÿ¶ÿ ÿÿ«ÿ¢ÿ·ÿ¼ÿ»ÿ®ÿ¥ÿ¥ÿ§ÿ¤ÿÿ¤ÿ©ÿ­ÿ®ÿÿ ÿ£ÿ¨ÿ²ÿ°ÿ®ÿ¥ÿªÿªÿ«ÿ®ÿ±ÿ¼ÿµÿ¾ÿ¹ÿ¯ÿ´ÿµÿ±ÿ¹ÿÁÿ½ÿ¾ÿ·ÿ³ÿ»ÿ®ÿ¼ÿ½ÿµÿ¾ÿÄÿ¥ÿ³ÿ±ÿÂÿ¯ÿ°ÿ¹ÿ¸ÿ²ÿ»ÿÃÿ¹ÿ·ÿ¼ÿ·ÿ¶ÿ³ÿ°ÿ»ÿ¾ÿ¶ÿ»ÿ¿ÿ¨ÿÅÿ¯ÿºÿ¿ÿ¶ÿ¬ÿ²ÿ¶ÿ²ÿ¹ÿ¼ÿ²ÿ»ÿ³ÿ°ÿ¶ÿ¯ÿ³ÿÀÿºÿ´ÿÁÿ¾ÿ§ÿÀÿ°ÿ¦ÿ¸ÿ³ÿÓÿ¿ÿÇÿ·ÿ°ÿ¹ÿ±ÿ¾ÿÄÿ·ÿÁÿ¿ÿ¶ÿ¦ÿ»ÿËÿÀÿ¼ÿ¶ÿ¨ÿ²ÿ½ÿ´ÿ¸ÿ»ÿ·ÿµÿ²ÿ´ÿªÿ½ÿÅÿ¹ÿ¸ÿ±ÿ¿ÿ¥ÿ´ÿºÿ·ÿÀÿµÿ«ÿºÿ½ÿÆÿÂÿ³ÿ©ÿ®ÿ°ÿ¯ÿÂÿÆÿ¸ÿµÿ¾ÿÄÿ£ÿ«ÿÆÿ³ÿ§ÿªÿ²ÿ´ÿ¿ÿ¼ÿ¼ÿ²ÿ»ÿµÿ¿ÿ¾ÿ²ÿ±ÿ®ÿ®ÿ­ÿµÿµÿ´ÿ´ÿ°ÿ±ÿ°ÿ°ÿ¹ÿ´ÿ·ÿ½ÿ­ÿ¯ÿ¾ÿ¿ÿ­ÿ¿ÿÍÿ¸ÿ·ÿ°ÿ±ÿ²ÿ¦ÿ¬ÿ®ÿµÿ¯ÿ¸ÿÂÿ¶ÿ¬ÿºÿÁÿ¹ÿ¼ÿÁÿ¹ÿ¯ÿ©ÿ°ÿ¸ÿ±ÿµÿ¿ÿ¾ÿ½ÿÂÿ¾ÿ¹ÿ±ÿÁÿµÿ¯ÿÃÿÀÿ´ÿªÿ¸ÿ»ÿ©ÿ¶ÿ¶ÿ´ÿÀÿ»ÿ»ÿ¶ÿ¬ÿ©ÿ¯ÿªÿ¬ÿ«ÿ¤ÿ¯ÿ²ÿ²ÿÀÿ¼ÿ»ÿ»ÿ±ÿ¬ÿ¼ÿ½ÿ½ÿ¹ÿÂÿ¼ÿ²ÿÂÿ¬ÿ¤ÿÎÿ³ÿ¦ÿÂÿ¬ÿÁÿ»ÿ«ÿ¼ÿ¾ÿ²ÿºÿÄÿ°ÿµÿ³ÿ²ÿÄÿÈÿÃÿÃÿ³ÿ¤ÿ°ÿ·ÿ·ÿÀÿ¾ÿÅÿÇÿÂÿ¹ÿÃÿÈÿ¼ÿ§ÿ°ÿÊÿ³ÿÅÿÀÿ´ÿ±ÿ»ÿ»ÿµÿ½ÿÈÿ©ÿÄÿÁÿºÿ±ÿ»ÿ½ÿ·ÿÆÿ¸ÿ´ÿºÿ·ÿµÿ»ÿ¸ÿªÿ¶ÿ½ÿ¬ÿ¬ÿ±ÿ­ÿ°ÿ·ÿÀÿ¶ÿ·ÿ½ÿÀÿ·ÿ¬ÿ»ÿ¾ÿ»ÿ·ÿÉÿ»ÿ»ÿµÿ·ÿÈÿ°ÿªÿÂÿÍÿ½ÿ¶ÿ°ÿ®ÿ®ÿ§ÿ­ÿ·ÿ¹ÿ·ÿ»ÿÄÿ¾ÿ¿ÿÌÿ¬ÿÿµÿ«ÿ±ÿ·ÿ²ÿ¼ÿÀÿ¹ÿ¿ÿ³ÿ¶ÿ¾ÿ¬ÿºÿ¾ÿ½ÿÀÿ¾ÿ©ÿ¯ÿÇÿ¬ÿÿ¦ÿÃÿ§ÿ®ÿÀÿ½ÿ­ÿ©ÿ³ÿ¹ÿªÿ¯ÿ¯ÿ³ÿ¯ÿ°ÿ¶ÿµÿ²ÿ°ÿ´ÿ²ÿ°ÿ·ÿ¸ÿ¹ÿ¹ÿ³ÿ­ÿ«ÿ§ÿ³ÿ¥ÿ´ÿ¸ÿ¼ÿ®ÿÀÿ°ÿÂÿ¯ÿ»ÿºÿÇÿ°ÿ¬ÿ£ÿ³ÿµÿ°ÿ¨ÿ´ÿºÿ¹ÿ¶ÿ»ÿ»ÿ¶ÿ¶ÿ¼ÿ¹ÿ»ÿ¼ÿ³ÿ­ÿ±ÿ·ÿ¹ÿ´ÿ¦ÿ¥ÿµÿ¼ÿºÿÂÿÂÿ²ÿ¶ÿ¹ÿÈÿ¼ÿ¸ÿ¶ÿ¥ÿµÿ¾ÿÆÿ·ÿµÿ¦ÿÁÿ¸ÿªÿ²ÿµÿ»ÿ½ÿ¯ÿ®ÿ¶ÿ³ÿ¹ÿ»ÿ¯ÿ¯ÿµÿ±ÿÂÿ¸ÿ¯ÿ¹ÿµÿ¹ÿ¯ÿªÿ¦ÿ¬ÿ«ÿ§ÿ¸ÿºÿ¶ÿ¿ÿºÿ¹ÿ»ÿ°ÿ·ÿ¯ÿ¤ÿ¿ÿÉÿ¯ÿ·ÿ»ÿ¼ÿ¸ÿ£ÿ§ÿªÿ³ÿÁÿÂÿ³ÿ³ÿ³ÿ¾ÿ§ÿ«ÿ­ÿ³ÿ¾ÿ®ÿµÿÀÿ¶ÿ½ÿ¸ÿ¿ÿÁÿ·ÿ³ÿ®ÿ°ÿ±ÿ¶ÿ­ÿ§ÿ¸ÿ·ÿ·ÿ»ÿ±ÿ³ÿ»ÿ¼ÿÀÿÀÿ¾ÿºÿ®ÿÅÿ´ÿ³ÿÄÿ¼ÿ¹ÿªÿÃÿ°ÿ­ÿ«ÿ®ÿ°ÿ±ÿ³ÿ¼ÿ³ÿ¹ÿ¥ÿ¹ÿ¹ÿ´ÿ¸ÿÆÿ¨ÿ§ÿ²ÿ²ÿ®ÿ½ÿºÿ·ÿÁÿ¶ÿµÿÁÿÀÿ¹ÿ¹ÿ¼ÿ½ÿ¹ÿ°ÿ¯ÿ³ÿ³ÿ´ÿ´ÿ³ÿ´ÿµÿ»ÿ²ÿ®ÿ¢ÿ³ÿ»ÿºÿ·ÿ©ÿ°ÿµÿºÿ»ÿ¹ÿ«ÿ±ÿ¶ÿ³ÿ³ÿ¿ÿÇÿ¶ÿ°ÿÃÿºÿ¾ÿ½ÿ·ÿ¿ÿ²ÿ½ÿ»ÿ¿ÿ½ÿËÿÀÿ»ÿ´ÿ¦ÿ°ÿ²ÿ´ÿºÿ±ÿ«ÿ»ÿµÿ«ÿ³ÿ¯ÿºÿ¾ÿ·ÿÀÿ´ÿ®ÿ½ÿ¿ÿÂÿ¼ÿ¸ÿ¼ÿ­ÿÿ¾ÿ¾ÿ¹ÿÇÿÁÿ¦ÿ¦ÿ°ÿ¬ÿ²ÿºÿ¿ÿªÿ¸ÿ¯ÿ±ÿÁÿ·ÿµÿ¬ÿ¯ÿ»ÿ·ÿ²ÿÁÿ´ÿÿ¡ÿ¹ÿºÿ´ÿ²ÿ®ÿ©ÿ³ÿ¹ÿ¸ÿ¹ÿ¹ÿ¶ÿ§ÿ®ÿÃÿºÿ¼ÿÁÿÀÿ´ÿ®ÿ§ÿÿ­ÿ»ÿ¼ÿ½ÿ®ÿ«ÿ¼ÿ¶ÿ°ÿ¾ÿÿ²ÿµÿ­ÿÃÿ»ÿµÿ¿ÿ¼ÿ³ÿÀÿÀÿ¹ÿÄÿÄÿ¾ÿ®ÿ£ÿ¼ÿÊÿÈÿ¯ÿ©ÿ­ÿ°ÿ¯ÿ¯ÿ·ÿ·ÿ³ÿ±ÿ¯ÿ±ÿµÿ­ÿ£ÿ³ÿ½ÿºÿ¨ÿ±ÿ­ÿ°ÿ¤ÿ©ÿ»ÿ·ÿ­ÿ¿ÿ¹ÿÌÿ¼ÿ¬ÿÈÿ»ÿ³ÿ¾ÿ¶ÿ½ÿ¡ÿ²ÿ²ÿªÿ¦ÿ¶ÿ²ÿ¶ÿ®ÿ´ÿ·ÿ½ÿËÿÀÿ°ÿ¹ÿÁÿºÿºÿ½ÿ¹ÿ¶ÿ·ÿ¸ÿ·ÿ¶ÿ»ÿ¾ÿ¿ÿÄÿ½ÿ¸ÿ°ÿ¥ÿÁÿ¨ÿ¾ÿ³ÿ¼ÿ»ÿ±ÿ­ÿ¬ÿ¿ÿÿÊÿ¾ÿÁÿ½ÿ³ÿ´ÿ½ÿ²ÿ®ÿ«ÿ²ÿ¸ÿ°ÿ°ÿÃÿÂÿÂÿ¸ÿ±ÿ¬ÿ²ÿ¶ÿºÿ»ÿ»ÿ¾ÿ¸ÿ½ÿÊÿÄÿ·ÿµÿ·ÿ½ÿ¹ÿºÿ·ÿºÿÈÿ½ÿ¼ÿ¶ÿ¼ÿ¶ÿ¸ÿÁÿ¶ÿÅÿ«ÿ°ÿÄÿ¶ÿºÿµÿ¬ÿ´ÿ¸ÿ»ÿ³ÿ¸ÿ®ÿ¥ÿ«ÿ¹ÿÆÿÆÿÃÿ¿ÿ»ÿ·ÿ¸ÿ¿ÿ½ÿ¹ÿºÿ¶ÿºÿÌÿÁÿ»ÿÅÿÅÿ³ÿ»ÿ°ÿÀÿÆÿ¯ÿÈÿ¿ÿ¯ÿÉÿ¹ÿÇÿ¹ÿ¸ÿÁÿ»ÿ¸ÿ³ÿ°ÿÆÿ¼ÿ»ÿÃÿÃÿ¼ÿµÿ·ÿ´ÿ²ÿºÿ·ÿ¹ÿÁÿ·ÿ·ÿ·ÿªÿ·ÿ¿ÿÁÿ¾ÿ¶ÿ³ÿ¿ÿÅÿºÿ·ÿÃÿµÿ¨ÿ­ÿºÿ¦ÿ¼ÿªÿ§ÿÁÿ¶ÿ½ÿÀÿ¦ÿ¹ÿ³ÿªÿ¾ÿÇÿÂÿ½ÿ²ÿÀÿÅÿ·ÿÃÿÉÿ½ÿ¸ÿ¼ÿÁÿ´ÿÄÿÄÿ¶ÿ­ÿ£ÿ¤ÿ®ÿ¾ÿ§ÿ¥ÿ®ÿÃÿ¹ÿ¶ÿ¸ÿÀÿ¾ÿºÿÍÿ¼ÿ¹ÿ¯ÿ³ÿ½ÿ·ÿ±ÿ¶ÿÁÿºÿ¿ÿ¸ÿµÿ½ÿ¶ÿ®ÿ¶ÿÃÿÇÿ¿ÿ´ÿ´ÿ¹ÿ¹ÿ¶ÿ¬ÿ¿ÿ»ÿ¯ÿºÿµÿ®ÿ§ÿµÿ¸ÿÏÿ¼ÿ½ÿ³ÿ¯ÿ©ÿ¯ÿ»ÿÆÿ¿ÿ¶ÿ¸ÿ´ÿ­ÿ¶ÿ³ÿ­ÿ°ÿ²ÿ»ÿ½ÿÀÿÃÿ·ÿ¸ÿ½ÿ´ÿ½ÿËÿ¶ÿ³ÿµÿ¼ÿ±ÿÊÿµÿ£ÿ¯ÿ½ÿºÿ¸ÿ³ÿ½ÿÀÿ´ÿ¸ÿ¾ÿ¹ÿ¸ÿºÿ¾ÿ»ÿ¶ÿ°ÿ¬ÿ²ÿ²ÿ¼ÿ¾ÿ«ÿ°ÿºÿµÿÁÿÎÿ³ÿ±ÿ·ÿ¼ÿ°ÿ¼ÿ®ÿ¨ÿ¾ÿ³ÿ¸ÿÁÿ¸ÿÀÿÈÿ¿ÿ»ÿºÿ´ÿ®ÿ¸ÿÇÿ¹ÿ³ÿÅÿ¹ÿ²ÿ²ÿµÿ¾ÿºÿÄÿ²ÿ·ÿÂÿºÿ±ÿ«ÿ¹ÿ¿ÿ¯ÿÂÿ¿ÿ»ÿ¸ÿ®ÿ¦ÿ®ÿºÿºÿ¼ÿ¿ÿ¿ÿ¾ÿ±ÿ¨ÿ¼ÿ¼ÿ¼ÿ¾ÿÀÿ¸ÿºÿ´ÿ´ÿÃÿ¯ÿÅÿÿªÿ³ÿ·ÿ¹ÿ¸ÿ³ÿºÿ­ÿ©ÿµÿÀÿ·ÿ±ÿ»ÿ»ÿ¸ÿÃÿ¾ÿ³ÿ³ÿ¬ÿÃÿºÿ¸ÿÅÿÁÿÂÿºÿ±ÿ­ÿ³ÿ¹ÿ·ÿÃÿÀÿ²ÿ»ÿ¸ÿ¶ÿÂÿÀÿ¸ÿÀÿÂÿ¶ÿ´ÿ¸ÿ¹ÿ²ÿ¯ÿ²ÿÌÿ£ÿ¨ÿ³ÿ¼ÿ¦ÿ§ÿºÿÌÿ·ÿ¹ÿºÿ¸ÿ¼ÿÄÿ´ÿ«ÿ´ÿ¹ÿ¹ÿ´ÿ²ÿ´ÿ¸ÿ´ÿ¿ÿ¿ÿ¹ÿÁÿÄÿ¹ÿ±ÿºÿ·ÿ«ÿ¸ÿÀÿ¸ÿ²ÿ¹ÿ·ÿ­ÿ«ÿ·ÿ¼ÿ»ÿºÿ¶ÿ¹ÿ¹ÿ°ÿ¯ÿ­ÿ­ÿ·ÿ¯ÿ¬ÿÅÿ°ÿ¥ÿ¥ÿ´ÿ°ÿ±ÿ¶ÿ¬ÿµÿ±ÿ«ÿ®ÿ©ÿ¨ÿ±ÿ¼ÿ¯ÿ¥ÿªÿÄÿ²ÿÿµÿ¸ÿºÿ·ÿ°ÿ²ÿªÿ­ÿ¾ÿÀÿ®ÿ¤ÿ­ÿ»ÿºÿ³ÿ·ÿ³ÿ·ÿ¹ÿ°ÿÃÿ©ÿ°ÿ³ÿ¦ÿ©ÿ¯ÿ«ÿ¶ÿ¾ÿ¿ÿ¹ÿ²ÿ¯ÿ¦ÿ©ÿ´ÿ¶ÿ¶ÿµÿ½ÿ¬ÿ²ÿ®ÿ¢ÿ¿ÿ¶ÿ¥ÿ¡ÿ£ÿªÿ±ÿ­ÿÿ¦ÿªÿ­ÿ´ÿµÿ¹ÿ¿ÿµÿ«ÿ³ÿ¨ÿ·ÿ¶ÿ©ÿ³ÿ¥ÿµÿ«ÿ¦ÿ®ÿ«ÿ³ÿ¯ÿ¥ÿ ÿªÿ¶ÿ·ÿ¶ÿ³ÿ³ÿ±ÿ°ÿÆÿµÿ®ÿÀÿÆÿ¼ÿ­ÿ·ÿ¶ÿ­ÿ¬ÿ±ÿ²ÿ«ÿ´ÿÅÿ¸ÿ´ÿ·ÿ°ÿÀÿ®ÿ»ÿ¬ÿ¦ÿ¾ÿ°ÿ­ÿ°ÿ¼ÿ¹ÿ·ÿ°ÿ¯ÿ·ÿ½ÿÀÿ·ÿ·ÿªÿÃÿ¹ÿ¾ÿ²ÿ¶ÿ¥ÿ¸ÿ½ÿ°ÿÀÿÀÿ½ÿ¹ÿ·ÿ¼ÿÁÿÃÿ»ÿÆÿÅÿ²ÿ½ÿÀÿ¸ÿ«ÿ·ÿ·ÿ«ÿ¯ÿ¸ÿ»ÿ¸ÿ±ÿ²ÿ¹ÿ½ÿ¾ÿ¸ÿµÿÀÿÀÿÉÿ°ÿÇÿ¸ÿ¸ÿ»ÿ¼ÿ¼ÿ¼ÿ»ÿ´ÿ¬ÿ¬ÿµÿÈÿÀÿ¸ÿÿµÿ²ÿºÿªÿ´ÿÄÿ½ÿÄÿ·ÿ¹ÿ¼ÿ­ÿ´ÿÁÿ»ÿ¿ÿÊÿ¯ÿÉÿ­ÿºÿ©ÿ¦ÿ¶ÿ¸ÿ³ÿµÿºÿ¹ÿ½ÿÉÿºÿÿ¦ÿªÿ£ÿ£ÿ¯ÿ´ÿ­ÿ§ÿ¤ÿ§ÿÿvÿqÿhÿeÿuÿ{ÿqÿÿ«ÿ¸ÿ¯ÿ®ÿ´ÿ±ÿÂÿ·ÿ³ÿÃÿÅÿ¹ÿ¹ÿÄÿÉÿÃÿÆÿ­ÿÆÿ»ÿ¹ÿ½ÿÁÿ¿ÿºÿ±ÿ­ÿºÿÅÿÂÿ´ÿ¬ÿÃÿ³ÿ¿ÿÊÿ½ÿ©ÿ´ÿ³ÿ¨ÿ¨ÿ´ÿ¿ÿÂÿÅÿ±ÿ»ÿ»ÿÃÿµÿÄÿ¼ÿÁÿ»ÿµÿ¼ÿ»ÿ¸ÿ½ÿ¼ÿÄÿ»ÿÅÿ½ÿ»ÿ³ÿ´ÿ´ÿ³ÿ¾ÿÆÿÃÿÅÿËÿÂÿ¾ÿ½ÿºÿÃÿ¿ÿ³ÿ¼ÿ¿ÿ¾ÿ¹ÿ¾ÿ¶ÿ«ÿ²ÿ¦ÿµÿ¹ÿ«ÿÆÿ½ÿ¼ÿ«ÿ¥ÿ³ÿ²ÿ°ÿ°ÿªÿ³ÿ¿ÿÇÿµÿÄÿ³ÿ¬ÿ·ÿÁÿ¸ÿ¸ÿ±ÿªÿ³ÿ»ÿ¶ÿ´ÿµÿÃÿÀÿ¾ÿ³ÿ¬ÿ¯ÿ±ÿªÿªÿ¶ÿ¶ÿ¨ÿ ÿ²ÿ²ÿ«ÿÄÿ¿ÿ½ÿ¹ÿ¸ÿ¿ÿÀÿ¶ÿ²ÿ¶ÿ»ÿ¦ÿºÿ²ÿ»ÿ±ÿ¯ÿ´ÿ¶ÿ»ÿ¿ÿ³ÿ¥ÿÿÿ«ÿ±ÿ¸ÿÅÿ¼ÿ½ÿ´ÿ°ÿ´ÿ±ÿºÿ·ÿ²ÿ¾ÿ²ÿ´ÿµÿ´ÿ¸ÿÉÿÆÿ§ÿÿ¶ÿ­ÿÂÿ«ÿ«ÿÄÿÀÿ³ÿ»ÿÇÿÄÿ¹ÿµÿ¶ÿ»ÿ¸ÿºÿ½ÿ²ÿºÿ¼ÿÃÿ»ÿ±ÿ¹ÿ´ÿÌÿ¬ÿ°ÿ ÿ¾ÿ¸ÿÀÿºÿ¶ÿÂÿ¿ÿ­ÿ¹ÿ¶ÿµÿ±ÿ±ÿ¾ÿ½ÿºÿ²ÿ²ÿ¿ÿ½ÿ¹ÿ½ÿ³ÿªÿ·ÿ¤ÿªÿµÿÃÿÌÿÇÿ»ÿ·ÿÎÿºÿ­ÿ¾ÿªÿ¤ÿ©ÿ¯ÿºÿÊÿÒÿÑÿÆÿ­ÿ¬ÿ¯ÿ«ÿ¯ÿ¾ÿ¿ÿ»ÿ½ÿ´ÿÄÿµÿ±ÿ»ÿ³ÿ°ÿ¯ÿµÿ´ÿ¬ÿºÿ·ÿ»ÿ¥ÿ°ÿµÿ¿ÿÀÿÁÿÁÿ¿ÿ¿ÿ­ÿ¹ÿ¿ÿ¯ÿ·ÿ¹ÿ¹ÿºÿ·ÿ±ÿªÿ¨ÿ¯ÿ·ÿÁÿ´ÿ©ÿ¥ÿ«ÿ²ÿ°ÿ¯ÿ·ÿªÿ¯ÿÂÿ»ÿ¨ÿ«ÿ¿ÿÈÿ¾ÿÃÿ½ÿ²ÿÄÿ¹ÿÃÿºÿ¯ÿ½ÿËÿ¼ÿ¿ÿÄÿÃÿ¹ÿÃÿÀÿ»ÿ»ÿ²ÿ«ÿ»ÿºÿ½ÿÆÿÃÿ¾ÿ±ÿ·ÿ¾ÿµÿ½ÿ¹ÿÁÿ¶ÿ¹ÿºÿ±ÿ´ÿ¸ÿ¹ÿËÿÅÿ´ÿ¾ÿ½ÿ·ÿ¿ÿ¶ÿ³ÿ¾ÿ«ÿ»ÿºÿ±ÿ»ÿ¼ÿ»ÿ¼ÿ·ÿ«ÿ©ÿ´ÿ½ÿ»ÿµÿ¾ÿÀÿ½ÿ¼ÿ²ÿ¡ÿÀÿ¿ÿÅÿµÿ°ÿ³ÿ¶ÿ¶ÿºÿÂÿ³ÿÈÿ¹ÿ¾ÿºÿºÿ½ÿºÿ®ÿªÿÇÿÃÿ±ÿ®ÿ°ÿ²ÿ¶ÿºÿ»ÿÇÿ¾ÿ¸ÿ¸ÿ´ÿ¶ÿ·ÿ³ÿ·ÿ´ÿ¹ÿÓÿÏÿÐÿÊÿ¾ÿ¹ÿºÿ·ÿÂÿ¶ÿ¸ÿ¼ÿ¶ÿºÿÁÿ²ÿÀÿ½ÿ½ÿ½ÿ¾ÿ¸ÿ¯ÿÉÿ·ÿ©ÿ¬ÿ°ÿ³ÿ·ÿºÿ¹ÿÀÿ¬ÿÍÿ£ÿ·ÿ«ÿ¢ÿ¯ÿ¼ÿºÿ£ÿ·ÿ®ÿ¬ÿ¶ÿ½ÿ»ÿ´ÿºÿÊÿ¸ÿ°ÿÉÿÄÿ¼ÿ½ÿºÿ¶ÿ½ÿ³ÿ±ÿ´ÿ¬ÿ¯ÿ·ÿ¶ÿ·ÿ»ÿ³ÿ·ÿ·ÿ²ÿ®ÿ°ÿ°ÿ®ÿ­ÿ°ÿ­ÿ©ÿÑÿÇÿ±ÿ¸ÿ¾ÿ´ÿ±ÿ¸ÿ´ÿ©ÿ­ÿ²ÿ³ÿ«ÿ«ÿ­ÿ©ÿ¬ÿ·ÿªÿ¥ÿ²ÿ¡ÿÿ±ÿÂÿ¿ÿ°ÿ¥ÿ ÿµÿ±ÿ³ÿ²ÿ©ÿ¤ÿ¦ÿ§ÿÿ ÿ ÿÿÿÿÿ¥ÿªÿ®ÿ¢ÿ£ÿ¬ÿ¥ÿ¢ÿ¡ÿ¡ÿ¢ÿÿÿ¡ÿ ÿÿÿÿÿÿÿ ÿÿ¢ÿ©ÿÿÿ¢ÿ¨ÿ¬ÿÿªÿ¢ÿÿÿ¤ÿÿÿ¡ÿ¢ÿ¥ÿ ÿ£ÿ¡ÿÿ¢ÿ¬ÿ«ÿÿ£ÿ°ÿ§ÿÿÿ¤ÿÿÿÿÿÿ¨ÿÿÿÿÿÿ¡ÿ«ÿ°ÿ±ÿ®ÿ©ÿÿ·ÿÿÿÿ ÿ§ÿªÿ«ÿ£ÿÿ¬ÿ©ÿ¯ÿ¸ÿ¨ÿªÿªÿ¤ÿ¥ÿ­ÿ°ÿªÿ°ÿÆÿ¤ÿ¯ÿ¶ÿ°ÿªÿ­ÿµÿ·ÿ¨ÿ ÿ£ÿ«ÿÿ¯ÿ¶ÿ²ÿ°ÿ¬ÿ¨ÿ°ÿ»ÿ¬ÿºÿ¢ÿ·ÿÿ¬ÿÂÿ¼ÿ¸ÿ¯ÿ ÿ£ÿ¢ÿ£ÿ´ÿ¦ÿ¤ÿÿÿ«ÿ®ÿ§ÿ¥ÿ«ÿ¨ÿÿ¶ÿ³ÿ³ÿÿ£ÿ¨ÿÿ£ÿ°ÿµÿ¹ÿ¸ÿ­ÿ ÿ¡ÿ¹ÿ©ÿ¨ÿ¬ÿ¯ÿ¯ÿ±ÿ¯ÿªÿ´ÿ¾ÿ°ÿ¦ÿ§ÿÿÿÿÿ¡ÿ¤ÿ¦ÿ¨ÿµÿ¶ÿ³ÿ­ÿ¬ÿ£ÿ¬ÿ­ÿµÿ¬ÿÿÿ«ÿ¬ÿ¥ÿ ÿ·ÿÄÿµÿ¤ÿºÿ½ÿºÿ¹ÿ·ÿ´ÿ¯ÿ±ÿ±ÿ¦ÿ´ÿ¨ÿ°ÿ´ÿ¶ÿºÿ±ÿ«ÿ©ÿ¨ÿ·ÿÂÿºÿ¯ÿ®ÿÿÿÿ£ÿ¯ÿªÿÿ ÿ¹ÿ²ÿ¤ÿ¤ÿ¬ÿ¥ÿ¸ÿ«ÿ¾ÿ´ÿ°ÿ¯ÿ­ÿ¨ÿ¡ÿÿ¤ÿ¶ÿ¢ÿÿ¶ÿ°ÿºÿ±ÿ¸ÿ®ÿ­ÿµÿ²ÿ·ÿ¾ÿµÿ¾ÿ±ÿ©ÿÂÿµÿ­ÿ¯ÿ²ÿ­ÿ²ÿµÿ¯ÿªÿªÿ¥ÿ¤ÿºÿ¹ÿ¤ÿÃÿ»ÿ­ÿ¨ÿ¬ÿ°ÿ´ÿ¸ÿºÿºÿ°ÿÿÿ¸ÿ°ÿ¥ÿ«ÿÿªÿ³ÿ¬ÿ¢ÿÿÿÿÿ£ÿ¯ÿÿÿÿÿÿÿÿÿ¯ÿÁÿ±ÿ¥ÿ°ÿºÿ´ÿ±ÿºÿ°ÿªÿ£ÿ«ÿ²ÿ«ÿ¹ÿ¦ÿÿªÿ¯ÿ´ÿ¿ÿµÿ¤ÿ´ÿ¸ÿ§ÿ´ÿ»ÿÂÿ²ÿ£ÿ«ÿ£ÿ¯ÿ¢ÿÿ­ÿµÿ«ÿ¡ÿ¤ÿ©ÿ©ÿÿ£ÿªÿ²ÿ¸ÿÅÿ´ÿÂÿ¾ÿµÿ®ÿ©ÿªÿ­ÿ¬ÿ¯ÿ·ÿµÿ®ÿ¿ÿµÿ§ÿ´ÿ±ÿ¯ÿ±ÿ¶ÿ·ÿ²ÿ´ÿ¸ÿ¯ÿ£ÿ¥ÿ¨ÿÿ¨ÿ¯ÿ¼ÿ¥ÿ¥ÿ©ÿ®ÿÿ¤ÿ£ÿ§ÿ­ÿ¢ÿÿ ÿ£ÿ ÿ«ÿ¢ÿ£ÿ¨ÿ¨ÿ¦ÿ¤ÿ¨ÿ¬ÿµÿ¦ÿ¡ÿ§ÿ±ÿ²ÿªÿ¢ÿÿ£ÿ­ÿµÿ·ÿºÿ¬ÿ­ÿ©ÿ£ÿ­ÿ«ÿ¢ÿ¶ÿ±ÿ§ÿ¯ÿ³ÿ¦ÿ¡ÿ¥ÿ§ÿ»ÿ±ÿ¢ÿ¦ÿ°ÿÿ­ÿ©ÿ°ÿ¬ÿ¶ÿ±ÿ¢ÿÿ¥ÿªÿªÿ°ÿ¸ÿ®ÿ¬ÿ­ÿ¯ÿÿ¨ÿ±ÿ¡ÿÿ°ÿ¦ÿ¸ÿ³ÿ·ÿ·ÿÁÿ´ÿÿ ÿ¤ÿ¡ÿ¬ÿ°ÿºÿ®ÿ²ÿ­ÿ­ÿµÿ³ÿ¦ÿ«ÿ½ÿÀÿ±ÿ¤ÿ£ÿ¢ÿ¤ÿ«ÿ°ÿ®ÿ¡ÿÿ§ÿªÿ¶ÿ¦ÿÿ£ÿ¯ÿ¥ÿ¦ÿ¶ÿ³ÿ«ÿ¡ÿ¨ÿ«ÿ«ÿ©ÿ¦ÿ«ÿ®ÿ¬ÿ«ÿªÿ°ÿ¯ÿ¥ÿ ÿÿÿÿÿ£ÿÿÿÿÿ§ÿÿÿ¤ÿÿÿÿÿÿ¥ÿÀÿ«ÿ¬ÿ®ÿ¤ÿµÿ¯ÿ«ÿÿ¥ÿÿÿ¹ÿ®ÿªÿ¤ÿ¯ÿ²ÿ°ÿ­ÿ³ÿ½ÿ®ÿªÿ®ÿ²ÿ¤ÿ¦ÿ£ÿ°ÿ¾ÿ«ÿ»ÿ¸ÿµÿÿÿ£ÿÿÿ·ÿ°ÿÿ¡ÿ©ÿ¤ÿ ÿ¥ÿ£ÿ©ÿ´ÿ²ÿ¶ÿ¡ÿÄÿ°ÿªÿ´ÿ©ÿÿ¯ÿ®ÿªÿ²ÿ¯ÿ¬ÿ®ÿ¹ÿ·ÿ±ÿ»ÿ»ÿ¬ÿ´ÿÁÿ±ÿ­ÿ­ÿ¶ÿ·ÿ¬ÿ°ÿ¤ÿ«ÿ¸ÿ¯ÿ½ÿªÿ´ÿ±ÿ¾ÿºÿ­ÿ·ÿ·ÿºÿÀÿ½ÿÁÿ¾ÿºÿÇÿÄÿÁÿ«ÿ³ÿ®ÿ¹ÿ¿ÿªÿ·ÿ±ÿ¯ÿ±ÿ³ÿ¨ÿ²ÿÁÿ»ÿ¸ÿ´ÿ¸ÿ¸ÿ­ÿ°ÿ·ÿ¹ÿ¿ÿÁÿ»ÿ²ÿ¶ÿÁÿ¹ÿÅÿºÿ¶ÿ¨ÿªÿ¤ÿ¬ÿÊÿ¿ÿ´ÿºÿÃÿ½ÿµÿ°ÿ¬ÿ«ÿ´ÿ¨ÿµÿ¶ÿ°ÿ°ÿ±ÿ±ÿ´ÿÀÿ¹ÿµÿ½ÿÃÿ·ÿ¹ÿ¨ÿ«ÿÊÿ½ÿÁÿ¿ÿºÿ±ÿ¦ÿ¿ÿÄÿ¼ÿ½ÿ¹ÿ»ÿ¶ÿºÿ»ÿ´ÿ´ÿ³ÿ·ÿÂÿ¾ÿ¹ÿ¹ÿ°ÿ¾ÿ³ÿµÿ¶ÿ¶ÿ¸ÿ´ÿ´ÿ¯ÿ³ÿ³ÿ¯ÿ±ÿ°ÿªÿ·ÿ¾ÿ¸ÿºÿºÿºÿ¬ÿ±ÿ«ÿ´ÿ¸ÿµÿ·ÿ²ÿ¯ÿ­ÿ©ÿ®ÿ¬ÿ­ÿ´ÿ«ÿ¹ÿ·ÿÀÿ¸ÿ¾ÿ¹ÿ¼ÿ»ÿ¥ÿ«ÿ»ÿ¸ÿªÿ·ÿ¬ÿ½ÿµÿ¶ÿ´ÿºÿÁÿ²ÿ°ÿ¹ÿ½ÿ¿ÿ·ÿ·ÿ¿ÿ·ÿªÿ©ÿÀÿÇÿ¾ÿ¶ÿ¿ÿ±ÿ°ÿ¬ÿ½ÿÃÿ¼ÿÃÿ¿ÿ¶ÿ¶ÿ¼ÿ·ÿºÿºÿ®ÿºÿ¿ÿªÿ»ÿºÿ²ÿ¸ÿ³ÿ¤ÿ¥ÿ¥ÿ¨ÿµÿ°ÿ«ÿµÿ¹ÿ¶ÿ°ÿ©ÿ»ÿ´ÿ²ÿÀÿÊÿºÿµÿ¶ÿ±ÿµÿÊÿ¹ÿ¼ÿ­ÿ¬ÿ¦ÿ¼ÿÃÿ¨ÿÂÿµÿ´ÿºÿÀÿ²ÿ±ÿÆÿ¿ÿ³ÿ¸ÿ±ÿ°ÿÂÿÃÿ­ÿ ÿ³ÿÄÿÅÿÁÿ¾ÿµÿ·ÿ»ÿËÿ°ÿ°ÿÂÿºÿ´ÿÍÿ±ÿ·ÿÆÿ¸ÿ²ÿ¶ÿ·ÿ¨ÿ»ÿ¹ÿ³ÿ³ÿµÿ¿ÿ»ÿÀÿ¶ÿ´ÿ¸ÿ¶ÿ³ÿµÿ¹ÿ¯ÿ­ÿ²ÿ´ÿºÿµÿ­ÿ¥ÿ¼ÿÂÿ¾ÿ£ÿ°ÿ¯ÿ§ÿ©ÿ¹ÿ¸ÿÏÿ´ÿÃÿ¬ÿ®ÿ¹ÿ¬ÿ¶ÿ­ÿ¨ÿ³ÿ¹ÿÄÿÊÿÃÿµÿ¿ÿ¶ÿ®ÿ¯ÿ¼ÿ¼ÿ±ÿµÿ¸ÿµÿ¸ÿ¹ÿ¸ÿ³ÿ°ÿ°ÿ¼ÿÀÿÄÿµÿµÿ¸ÿ¶ÿ¶ÿ³ÿ·ÿ·ÿ½ÿÑÿ¶ÿ¬ÿ§ÿ³ÿÁÿ¹ÿÿ²ÿ¼ÿ­ÿ¸ÿ°ÿ¹ÿªÿ¥ÿ¯ÿ´ÿ¯ÿ°ÿ¯ÿ³ÿ¬ÿ«ÿ¯ÿµÿ½ÿ»ÿºÿ´ÿ®ÿµÿ¹ÿºÿ²ÿ¼ÿ¸ÿ¶ÿ¶ÿ¶ÿµÿ²ÿµÿ¾ÿ­ÿ¸ÿ¸ÿÁÿ°ÿ½ÿ¼ÿÇÿ¯ÿ¹ÿ¨ÿºÿ¸ÿ¶ÿ§ÿ´ÿ·ÿµÿ±ÿµÿ¾ÿµÿÀÿÉÿ¾ÿ¸ÿ´ÿ¸ÿµÿ¼ÿ¸ÿ²ÿÄÿ½ÿ«ÿ³ÿ¶ÿ±ÿ½ÿ²ÿ¯ÿ°ÿ·ÿ±ÿÁÿ­ÿ·ÿ±ÿ»ÿ¾ÿµÿ¹ÿ´ÿ°ÿ·ÿ¾ÿ¾ÿ«ÿÅÿÃÿ°ÿÀÿ®ÿ»ÿ¬ÿ·ÿ»ÿ¯ÿÃÿ·ÿ²ÿÁÿÁÿ¯ÿ´ÿ»ÿ»ÿ²ÿ³ÿ¼ÿ¾ÿ¶ÿ½ÿÊÿÁÿ¾ÿÁÿ¶ÿµÿÂÿ³ÿ¯ÿ«ÿ»ÿºÿ¸ÿ»ÿ²ÿ°ÿ¿ÿÅÿÃÿºÿ°ÿªÿ¶ÿÃÿ½ÿÍÿ®ÿ²ÿÈÿ´ÿ±ÿ³ÿ»ÿ³ÿ¹ÿ²ÿ±ÿ´ÿ»ÿÀÿ¸ÿ­ÿ°ÿ§ÿ­ÿ´ÿ²ÿ°ÿ«ÿ¯ÿ¹ÿÅÿÃÿ·ÿ¶ÿ®ÿ¤ÿ«ÿ³ÿ±ÿ»ÿ»ÿÂÿ·ÿµÿ¼ÿ©ÿ¦ÿ®ÿµÿªÿ°ÿ´ÿ«ÿ¤ÿ«ÿ¸ÿ±ÿ¥ÿ¯ÿ´ÿ¼ÿÀÿ®ÿµÿ¶ÿªÿ´ÿÀÿ¯ÿ¹ÿ¶ÿ¸ÿÅÿ¹ÿ¯ÿ¯ÿ·ÿ·ÿ¯ÿ±ÿ²ÿ´ÿ·ÿ±ÿ³ÿ¸ÿ­ÿ©ÿ²ÿ»ÿÂÿ¸ÿ³ÿÃÿÃÿ²ÿµÿ·ÿ³ÿ²ÿªÿ®ÿ³ÿ·ÿÂÿ­ÿ«ÿ½ÿ¾ÿ½ÿºÿ²ÿ¾ÿµÿ³ÿÅÿ´ÿ´ÿ¶ÿ®ÿ¯ÿ²ÿÇÿ²ÿ±ÿËÿÒÿÌÿ½ÿ·ÿ¬ÿ¬ÿºÿºÿ½ÿ²ÿ²ÿÀÿ¹ÿ¸ÿ¸ÿ±ÿ¶ÿ¶ÿ¶ÿµÿ¯ÿ·ÿµÿ¾ÿ¾ÿ½ÿÁÿÀÿ­ÿÿ°ÿÇÿ±ÿÁÿÅÿ¹ÿ²ÿ«ÿ´ÿ­ÿ·ÿ¯ÿ¹ÿºÿ¾ÿ»ÿÅÿ¹ÿÁÿ¨ÿ¶ÿ½ÿÂÿ®ÿ¼ÿ»ÿ´ÿ¥ÿ¯ÿ´ÿ²ÿ³ÿ¶ÿµÿ¸ÿ¾ÿ¿ÿÂÿºÿµÿ¿ÿ¾ÿ¿ÿÁÿÅÿÂÿ¿ÿ­ÿ«ÿ§ÿ§ÿ³ÿ¸ÿ¾ÿ±ÿ¸ÿ¹ÿ³ÿ»ÿªÿ»ÿ²ÿ¶ÿÇÿ¼ÿ·ÿ¢ÿµÿ¿ÿ¼ÿ´ÿÉÿ¹ÿÇÿÆÿÃÿ«ÿ·ÿ³ÿËÿÄÿ¯ÿ¨ÿ¬ÿ³ÿ½ÿ¼ÿ¾ÿ»ÿ±ÿ¬ÿ¥ÿ´ÿ¾ÿ³ÿ·ÿÁÿÀÿ¸ÿÁÿ¹ÿ²ÿ¯ÿ®ÿ¯ÿÀÿÇÿÂÿªÿÂÿ»ÿºÿ­ÿÍÿ³ÿ ÿ´ÿ»ÿ¾ÿÊÿ®ÿ¬ÿ»ÿ²ÿ³ÿ¸ÿµÿ°ÿ¿ÿ±ÿ¯ÿ»ÿ»ÿ¶ÿºÿÁÿ¸ÿ´ÿÁÿ¿ÿ²ÿ¶ÿ¸ÿ®ÿ¬ÿ³ÿ¶ÿ°ÿ©ÿ¶ÿ¼ÿ¸ÿ¶ÿ³ÿ¼ÿ¢ÿ¾ÿ¸ÿ¸ÿ´ÿ§ÿ¯ÿ±ÿÆÿ¸ÿÆÿ³ÿ¼ÿÀÿ®ÿ±ÿºÿÊÿ¿ÿ¼ÿ¶ÿ·ÿ±ÿ²ÿÂÿ¼ÿ¶ÿ½ÿ¼ÿ²ÿ²ÿµÿºÿ¹ÿ»ÿÀÿºÿÀÿÇÿ½ÿ»ÿ¿ÿ·ÿ´ÿµÿ¾ÿ³ÿ¾ÿÄÿ³ÿ³ÿÐÿ¿ÿ¾ÿºÿ¿ÿÌÿ»ÿ°ÿÄÿÈÿ²ÿ·ÿÅÿÀÿ¸ÿÍÿ»ÿµÿµÿ¼ÿÂÿÀÿµÿ³ÿ¿ÿ¼ÿ¼ÿºÿ·ÿ¯ÿ¸ÿÍÿÂÿ´ÿ­ÿ©ÿ°ÿ¹ÿ½ÿ¹ÿ¼ÿÆÿÉÿ¸ÿ®ÿ³ÿ´ÿ¾ÿÀÿ¾ÿ­ÿµÿ¹ÿ¸ÿ¼ÿÀÿÁÿ¶ÿ¨ÿ°ÿ¿ÿ¯ÿ¬ÿ½ÿÁÿ¹ÿ¿ÿ¾ÿºÿ¶ÿµÿ°ÿ¶ÿÂÿ½ÿ»ÿ»ÿ¯ÿµÿ¾ÿÃÿ·ÿ»ÿ¶ÿ¶ÿÂÿ»ÿ®ÿÃÿ´ÿ²ÿ±ÿÂÿ©ÿÄÿ£ÿ´ÿ½ÿÈÿÃÿ¾ÿ½ÿ½ÿÀÿ¹ÿ·ÿ»ÿÃÿ´ÿµÿÅÿÀÿµÿºÿÂÿÄÿ¿ÿ·ÿ½ÿ¼ÿ¬ÿ´ÿ¿ÿ¸ÿ¬ÿ¸ÿ¼ÿ¿ÿ¸ÿ®ÿ³ÿÁÿ¨ÿ«ÿ»ÿ¹ÿÁÿ¨ÿ½ÿ·ÿÁÿ·ÿ¹ÿÁÿ»ÿ¹ÿºÿÃÿºÿºÿ³ÿªÿ»ÿÅÿ»ÿ·ÿ¿ÿÁÿ³ÿ°ÿµÿµÿ¹ÿ¼ÿÀÿÃÿÀÿ¯ÿ¹ÿµÿªÿ­ÿ¶ÿ¹ÿ±ÿ­ÿ¡ÿÆÿ¶ÿ´ÿ½ÿÄÿ½ÿÂÿÅÿºÿ³ÿ»ÿ¼ÿ³ÿ±ÿ¹ÿ´ÿ¹ÿÊÿ¾ÿºÿºÿ¿ÿ»ÿ¨ÿ´ÿ½ÿ¾ÿ³ÿ±ÿ¼ÿ°ÿÊÿªÿ®ÿ´ÿ¶ÿ¹ÿ½ÿ®ÿ¶ÿÀÿ³ÿ·ÿ½ÿ¸ÿºÿ¾ÿÀÿ¼ÿ±ÿ®ÿ¶ÿ´ÿ¶ÿÄÿ¼ÿ¦ÿ½ÿÄÿ¹ÿÁÿ»ÿ»ÿ¥ÿ¢ÿ¿ÿ¬ÿÄÿºÿ¯ÿ®ÿ©ÿÃÿ¹ÿÇÿ¶ÿ¶ÿ¬ÿ¼ÿ´ÿ±ÿ·ÿÁÿÆÿºÿÁÿËÿ¼ÿ¬ÿ³ÿ¿ÿ·ÿÀÿÅÿ¶ÿºÿÀÿ¹ÿ¬ÿ¸ÿÀÿºÿ¹ÿ¾ÿ´ÿ»ÿ³ÿ³ÿ±ÿ»ÿ¸ÿ¸ÿ¼ÿ¶ÿ´ÿ¹ÿ·ÿ´ÿ³ÿ´ÿÁÿºÿ°ÿÁÿ¾ÿ«ÿ½ÿ°ÿ«ÿ¤ÿªÿ¶ÿºÿºÿµÿÆÿÀÿ®ÿ¹ÿ¹ÿ³ÿ¶ÿ·ÿºÿ·ÿ¬ÿ¶ÿÇÿÅÿ½ÿ¼ÿ°ÿ¾ÿ²ÿºÿ¾ÿÂÿ·ÿ¼ÿ¶ÿ¬ÿ»ÿ»ÿ¿ÿ¿ÿÀÿÄÿºÿ±ÿ¿ÿ½ÿ¯ÿ­ÿ½ÿÀÿ¬ÿ©ÿ§ÿ«ÿ«ÿ¸ÿ½ÿÅÿ½ÿ©ÿ¢ÿ°ÿ¯ÿ­ÿ¼ÿ¼ÿ·ÿ¶ÿµÿ¹ÿ¸ÿ¾ÿ»ÿ±ÿ±ÿ´ÿ»ÿÀÿ¹ÿ¾ÿ¾ÿ¯ÿ¹ÿ´ÿ±ÿµÿÅÿ°ÿ¦ÿÌÿ¹ÿ¯ÿ´ÿ»ÿ¸ÿ»ÿºÿ·ÿ¿ÿ¹ÿ«ÿ©ÿ«ÿ´ÿ¸ÿ¯ÿ½ÿ°ÿ¥ÿ¶ÿ´ÿÀÿ²ÿ°ÿ½ÿ­ÿ­ÿªÿ¹ÿ²ÿ¯ÿ²ÿ¼ÿ¶ÿ¯ÿ±ÿ¶ÿµÿ¯ÿ¶ÿµÿ¬ÿ¬ÿÿ±ÿÿÿÿªÿ­ÿ°ÿ¬ÿµÿ°ÿ¯ÿ§ÿ±ÿ®ÿ¨ÿ¬ÿµÿ°ÿ«ÿµÿ´ÿ¶ÿºÿ©ÿÁÿµÿ¹ÿ¹ÿ¤ÿªÿ¬ÿ¦ÿªÿ²ÿÀÿ©ÿ¨ÿ±ÿ§ÿ©ÿ±ÿ²ÿ·ÿ°ÿ¥ÿ´ÿ´ÿ¸ÿ°ÿÀÿÿºÿ¯ÿ¨ÿ±ÿ³ÿ­ÿ¬ÿ¥ÿ©ÿµÿµÿ¶ÿ·ÿ·ÿ»ÿ¹ÿ²ÿ¥ÿ±ÿ·ÿºÿ°ÿªÿ²ÿ«ÿ²ÿ¶ÿºÿ·ÿ³ÿªÿ¥ÿ¯ÿÀÿÆÿ¸ÿ¨ÿ§ÿ§ÿ±ÿ«ÿ°ÿ¾ÿÈÿµÿ°ÿ¨ÿ­ÿ¼ÿ´ÿ¼ÿ¶ÿ´ÿ´ÿ¸ÿ¿ÿ¶ÿ´ÿ¶ÿ±ÿÇÿ¶ÿÈÿ²ÿÇÿµÿ®ÿ¶ÿ¯ÿ½ÿÆÿÉÿÀÿ®ÿ­ÿµÿ­ÿ©ÿ´ÿ»ÿÃÿ°ÿÆÿ©ÿ°ÿ¦ÿµÿ»ÿ¬ÿºÿ½ÿ¹ÿÀÿÃÿ¿ÿ¾ÿ¾ÿÃÿÅÿ»ÿ¸ÿ±ÿ­ÿ·ÿ«ÿ°ÿ°ÿ¬ÿ¶ÿ½ÿÄÿÄÿËÿÈÿ¶ÿ®ÿ©ÿ®ÿ³ÿ«ÿ¿ÿ¼ÿ¤ÿ³ÿ»ÿ³ÿ·ÿÁÿ¼ÿ¼ÿ½ÿ»ÿ¸ÿ²ÿ³ÿ»ÿ¸ÿ±ÿ¾ÿ¾ÿ¾ÿÂÿÅÿ¶ÿ¤ÿ¹ÿ¹ÿ»ÿ¾ÿµÿ¯ÿ´ÿ¹ÿ¶ÿ¶ÿÂÿªÿÇÿ¯ÿÅÿ¹ÿ´ÿ±ÿ²ÿ¯ÿ¸ÿ¼ÿ·ÿ³ÿ«ÿ«ÿ¸ÿ¹ÿÌÿµÿ§ÿ½ÿ£ÿ­ÿµÿ´ÿ­ÿ¥ÿÿÿvÿxÿzÿÿ{ÿÿ¨ÿ³ÿ½ÿÂÿ¼ÿ¯ÿ¿ÿºÿ·ÿ´ÿ¶ÿÃÿÇÿÊÿ¾ÿºÿÇÿÆÿ±ÿÃÿÄÿ¿ÿÈÿÂÿ¾ÿ¸ÿ¶ÿºÿ»ÿ»ÿ»ÿ°ÿÁÿ©ÿµÿ¶ÿ¾ÿ«ÿ¯ÿ·ÿ´ÿ¹ÿÇÿÃÿ·ÿ»ÿ¸ÿ¾ÿ¸ÿÃÿ·ÿ¸ÿ·ÿºÿ¼ÿ½ÿ·ÿºÿ¿ÿ¹ÿ¾ÿÅÿ³ÿÇÿ¿ÿËÿÂÿ±ÿµÿ¶ÿÀÿÂÿÀÿÆÿËÿÅÿ´ÿ¬ÿ°ÿ®ÿ­ÿÀÿ½ÿ¼ÿ¸ÿ¹ÿ¿ÿ³ÿ­ÿ±ÿ®ÿÀÿ³ÿ·ÿ¿ÿ¸ÿ°ÿ²ÿ·ÿ²ÿ¸ÿ¿ÿºÿ¹ÿÁÿ¾ÿ¨ÿºÿ·ÿ¹ÿ¶ÿ¹ÿ¼ÿ´ÿªÿ¬ÿ¶ÿ¸ÿ¸ÿ¹ÿµÿ¶ÿ½ÿ­ÿ¸ÿ£ÿ®ÿ³ÿ±ÿ®ÿ·ÿ¼ÿ²ÿ¯ÿ®ÿ®ÿ¾ÿ¸ÿ¼ÿÌÿÇÿ¿ÿ¾ÿÃÿÉÿÀÿ´ÿÁÿ¶ÿ´ÿ¼ÿµÿ°ÿ±ÿÄÿÅÿ¼ÿÀÿÌÿÁÿ¨ÿ«ÿ«ÿ­ÿ­ÿ¶ÿÃÿ°ÿ¸ÿ¸ÿµÿ´ÿ±ÿ¹ÿ¹ÿºÿÁÿÃÿ½ÿ±ÿ²ÿªÿ§ÿ²ÿ¸ÿ½ÿÆÿÿ¬ÿ­ÿÊÿÁÿ¹ÿ²ÿ·ÿ¿ÿ½ÿ³ÿ¯ÿ¿ÿ½ÿ²ÿµÿ¹ÿµÿ±ÿ¹ÿ·ÿ¾ÿÄÿ»ÿÀÿºÿ³ÿ¶ÿ®ÿ¯ÿ¹ÿ¾ÿ³ÿµÿ¾ÿ¸ÿ°ÿ½ÿ·ÿ¹ÿ¾ÿ²ÿ¾ÿÃÿÈÿÃÿÀÿÂÿÉÿÏÿ¬ÿ±ÿÎÿ¶ÿ¾ÿºÿ¹ÿ¸ÿ½ÿ¾ÿµÿÁÿÉÿ·ÿ±ÿÎÿ²ÿ±ÿ³ÿ¯ÿ°ÿµÿ¹ÿ½ÿ»ÿ³ÿ³ÿÉÿÁÿÀÿ»ÿºÿ¿ÿÁÿÄÿÇÿ¿ÿµÿÀÿ¼ÿ¯ÿ²ÿ·ÿ·ÿ¶ÿ®ÿ¹ÿ°ÿ²ÿ¬ÿ«ÿ¾ÿ½ÿ³ÿ¯ÿ­ÿ§ÿ©ÿ´ÿ·ÿªÿ¶ÿµÿ´ÿ·ÿ¶ÿ°ÿ±ÿºÿÏÿ¾ÿÂÿ¿ÿ¿ÿ³ÿ§ÿ­ÿ¿ÿÂÿ«ÿ£ÿ½ÿ½ÿ¶ÿ¯ÿ¹ÿ½ÿ³ÿ¯ÿ±ÿ¹ÿµÿ¸ÿ¶ÿ©ÿ¨ÿ«ÿ¹ÿ¿ÿ³ÿÇÿÃÿÄÿÆÿÁÿ¶ÿ¶ÿ¹ÿ´ÿ­ÿ¶ÿ¼ÿ«ÿËÿ·ÿÁÿÃÿÆÿÌÿÇÿ¸ÿ»ÿ¼ÿ¨ÿ¼ÿ¸ÿ®ÿ²ÿ¶ÿ¸ÿÄÿÅÿ½ÿ¶ÿ¼ÿ½ÿÃÿ¼ÿ¾ÿÅÿ¾ÿÀÿ³ÿ¶ÿ¸ÿ³ÿ³ÿ¸ÿ·ÿµÿ¼ÿ»ÿ¶ÿ³ÿ²ÿ¯ÿ¼ÿÆÿ¹ÿ©ÿ³ÿ¸ÿ´ÿ»ÿ»ÿ¶ÿÌÿÇÿ±ÿ¶ÿÆÿ³ÿÄÿ¹ÿÃÿ¼ÿºÿ»ÿ´ÿ°ÿ½ÿÊÿ´ÿ¸ÿ¿ÿÅÿ¿ÿ¼ÿ¾ÿ¯ÿÀÿÇÿÀÿºÿ°ÿ¬ÿ«ÿ®ÿºÿ¶ÿ¶ÿÆÿÈÿÀÿ¾ÿÀÿÁÿ¼ÿ·ÿÐÿ·ÿ½ÿ³ÿ»ÿ°ÿÂÿÊÿ¾ÿÀÿÆÿ¿ÿµÿ³ÿ°ÿ·ÿºÿ³ÿ®ÿ·ÿ»ÿ¿ÿÁÿ¾ÿÂÿ®ÿÂÿ²ÿ¸ÿºÿÁÿÃÿ­ÿ¥ÿ®ÿ«ÿªÿ²ÿ­ÿ®ÿ¯ÿ²ÿÀÿÊÿ±ÿ§ÿ¾ÿºÿ©ÿ¬ÿºÿ²ÿ±ÿ´ÿ¿ÿ®ÿ¬ÿ³ÿ½ÿÂÿ¿ÿ¸ÿ«ÿ»ÿ±ÿªÿ²ÿ¹ÿ®ÿ¥ÿ¨ÿ¢ÿ«ÿ«ÿ§ÿ¶ÿÀÿÀÿ¿ÿ·ÿ®ÿ·ÿ¼ÿ©ÿ®ÿ®ÿ²ÿ¬ÿ¨ÿ©ÿ®ÿ´ÿµÿºÿ³ÿ½ÿ²ÿ²ÿ¸ÿ·ÿ°ÿ¯ÿ´ÿÿ¤ÿ§ÿ°ÿ¦ÿÿÿ ÿ¤ÿ¨ÿ¡ÿÿÿÿÿªÿ´ÿ³ÿ­ÿÿÿ¦ÿÿÿÿÿ§ÿ¥ÿÿÿÿÿÿÿÿÿÿÿÿÿÿ«ÿ¢ÿÿ¤ÿ§ÿ ÿ¤ÿ©ÿ¦ÿ¨ÿ©ÿÿÿ¥ÿµÿªÿªÿ¬ÿªÿ¤ÿ¥ÿ®ÿ«ÿ©ÿ¦ÿ¦ÿ¢ÿªÿ£ÿÿÿÿÿÿÿ®ÿÿ¥ÿÿÿ¢ÿ¤ÿ¨ÿ®ÿ­ÿ¥ÿÿ·ÿ¨ÿªÿÿ£ÿ§ÿ°ÿ´ÿ¥ÿÿÿ¯ÿ¨ÿ«ÿ¦ÿÿÿÿÿ¡ÿªÿ§ÿ ÿ§ÿ°ÿ¥ÿªÿ³ÿ«ÿ¤ÿ®ÿ¯ÿ¤ÿµÿ ÿÿ«ÿ§ÿ§ÿ±ÿ²ÿ¬ÿ©ÿ¥ÿ¡ÿ±ÿºÿ»ÿÂÿ¥ÿ°ÿ¸ÿ°ÿ±ÿ°ÿ©ÿ¦ÿ¨ÿ¡ÿÿºÿ¤ÿªÿ£ÿ¤ÿ¥ÿ¥ÿ¯ÿ·ÿ®ÿ£ÿ±ÿ®ÿ¯ÿ¯ÿÿ­ÿ¨ÿ¨ÿ±ÿ°ÿ°ÿ²ÿ¢ÿ¥ÿ¥ÿ«ÿµÿ©ÿ¡ÿ¤ÿ¥ÿ¤ÿ£ÿ¤ÿ¬ÿ¸ÿ³ÿ»ÿÿ¥ÿ­ÿ ÿÿ¤ÿ­ÿ©ÿÿ£ÿ­ÿ¢ÿ¬ÿªÿ¶ÿ¢ÿ²ÿ¹ÿ·ÿ²ÿ©ÿ¦ÿ¯ÿ´ÿ¤ÿÿ²ÿÏÿ´ÿÁÿ³ÿ¨ÿ®ÿ±ÿ¨ÿ¦ÿ´ÿ½ÿµÿ§ÿ®ÿ¥ÿ§ÿ«ÿÀÿ·ÿ¬ÿ§ÿ§ÿ°ÿ¹ÿÃÿ¾ÿÿ°ÿ¨ÿÿ£ÿÿÿÿÿ¨ÿ¶ÿªÿ¢ÿ¤ÿ³ÿÿ¾ÿ¸ÿ¿ÿ»ÿ³ÿ¦ÿ¨ÿ­ÿ©ÿ¦ÿ¨ÿ®ÿ¨ÿ«ÿ³ÿ·ÿ´ÿ¤ÿ¯ÿ²ÿ¼ÿ¹ÿ®ÿ±ÿ»ÿ·ÿµÿ´ÿ ÿ¶ÿ¨ÿ®ÿ¦ÿ©ÿ§ÿ©ÿ¦ÿ¥ÿ²ÿºÿ®ÿ²ÿ´ÿÆÿÂÿÃÿ®ÿÄÿ±ÿ¦ÿªÿ¸ÿ½ÿ®ÿ¢ÿ¨ÿ§ÿÿ²ÿ¹ÿ£ÿÿÿ©ÿ²ÿªÿ¡ÿÿÿÿÿÿÿ¡ÿÿ¢ÿÿ³ÿ±ÿ°ÿ¢ÿ¦ÿ±ÿ©ÿÿ§ÿ³ÿ¶ÿ¹ÿ¼ÿ¯ÿ¦ÿ¢ÿ¹ÿ´ÿ°ÿ¿ÿ¨ÿ¢ÿªÿµÿºÿ·ÿ³ÿ²ÿµÿ±ÿ¸ÿ¬ÿ³ÿ«ÿµÿÿ ÿ¶ÿµÿÿÿ¡ÿ¨ÿªÿ®ÿ«ÿ²ÿ·ÿÿ¦ÿ¶ÿ¬ÿÂÿÄÿ´ÿ¨ÿ¸ÿºÿ¸ÿ´ÿªÿ¬ÿ·ÿ¹ÿ²ÿÅÿ«ÿ®ÿ«ÿ¬ÿªÿµÿ¶ÿ½ÿ¹ÿ®ÿ°ÿ²ÿ±ÿ°ÿªÿ¨ÿ§ÿÿªÿ®ÿ´ÿ«ÿ©ÿ´ÿ¤ÿ©ÿ©ÿ±ÿ²ÿ«ÿ©ÿ©ÿªÿ´ÿ·ÿªÿÿ¢ÿ¡ÿ°ÿ®ÿ£ÿ°ÿ¯ÿ¨ÿ©ÿ­ÿ®ÿ´ÿ¸ÿ²ÿ§ÿ¡ÿ¨ÿ¦ÿ©ÿ·ÿ¯ÿÿ§ÿ»ÿÿºÿ¬ÿÇÿ®ÿÿªÿ£ÿ ÿ©ÿ¨ÿ­ÿ ÿ®ÿ¯ÿ£ÿ¤ÿ£ÿ­ÿ¼ÿÿÿ¢ÿ¦ÿ§ÿ¤ÿ¨ÿ­ÿ§ÿ¢ÿ°ÿ¸ÿ¨ÿ­ÿ«ÿ±ÿ½ÿ¼ÿÃÿ´ÿÿÿ®ÿÿÿ¨ÿ«ÿ§ÿ­ÿ³ÿµÿ·ÿ°ÿ°ÿ­ÿ«ÿÿ¦ÿ§ÿ©ÿ³ÿ¯ÿºÿ«ÿµÿÀÿ¾ÿµÿ±ÿ²ÿªÿ¬ÿ¯ÿ§ÿ®ÿ¦ÿ¨ÿ ÿ¡ÿ®ÿ¦ÿÿ¤ÿ¶ÿ©ÿµÿ·ÿ­ÿÿ¦ÿ ÿ¥ÿ©ÿ¦ÿ ÿÿ­ÿ²ÿ¯ÿ¯ÿ¶ÿ¬ÿ¢ÿ¤ÿÿÿÿ¡ÿ¦ÿÿÿÿ­ÿ¡ÿÿ¦ÿ¥ÿ¡ÿ¥ÿÿ«ÿ¨ÿ¸ÿ²ÿ£ÿ¯ÿ©ÿ¤ÿ²ÿÿÿÿÿÿªÿ¬ÿ¡ÿªÿ­ÿ°ÿ²ÿ£ÿ©ÿÂÿµÿ¢ÿ£ÿ­ÿÿÿ±ÿµÿ¿ÿ©ÿ¼ÿÿªÿ®ÿÿ©ÿ¬ÿÿ±ÿ¸ÿ¬ÿªÿ³ÿ¾ÿÂÿ¼ÿ±ÿ§ÿ³ÿ·ÿ±ÿ²ÿËÿ¨ÿ£ÿªÿ¤ÿ©ÿ»ÿ¬ÿ«ÿ¡ÿªÿ¬ÿªÿ«ÿ«ÿ«ÿ¶ÿ¸ÿ­ÿµÿ¸ÿ¯ÿ¡ÿ«ÿ½ÿ¶ÿÉÿ¼ÿÿÉÿ¢ÿªÿ²ÿ©ÿ«ÿ´ÿ°ÿ·ÿ©ÿ±ÿºÿ¹ÿ¹ÿºÿ¼ÿ·ÿ²ÿ¼ÿÃÿÁÿ ÿªÿ®ÿ±ÿ²ÿ°ÿÿ­ÿ«ÿ±ÿ®ÿ«ÿ±ÿ¿ÿÆÿ¾ÿ´ÿ¹ÿµÿÀÿÂÿ·ÿ°ÿ´ÿÄÿÆÿ»ÿ½ÿÂÿ¼ÿÇÿ±ÿËÿ³ÿ·ÿ½ÿ²ÿÊÿÀÿ®ÿ«ÿ¤ÿªÿµÿÁÿ·ÿ¶ÿ¯ÿªÿ³ÿµÿ°ÿ·ÿ¿ÿºÿ·ÿÀÿ»ÿ²ÿ«ÿºÿ²ÿ³ÿ¨ÿ¾ÿÅÿÄÿ³ÿ¼ÿÂÿ¼ÿ¹ÿ´ÿÂÿÉÿÅÿÂÿÀÿ¹ÿ°ÿ©ÿ§ÿ­ÿ·ÿ¸ÿµÿ¯ÿ«ÿ·ÿÀÿËÿ´ÿÁÿ¹ÿ¥ÿ²ÿ¨ÿ¼ÿ§ÿÈÿ³ÿ®ÿ²ÿÂÿ¹ÿ¦ÿ²ÿ·ÿ»ÿ·ÿºÿ¹ÿ¸ÿ®ÿ³ÿºÿ¾ÿ¿ÿ´ÿ®ÿ«ÿ«ÿ¶ÿ²ÿµÿ³ÿ½ÿ¸ÿ±ÿ¿ÿ·ÿ³ÿ½ÿ¯ÿ¯ÿ ÿ¯ÿÁÿ¹ÿ¯ÿ´ÿÄÿ´ÿ·ÿÀÿ±ÿ±ÿ¹ÿ«ÿ­ÿ­ÿ´ÿºÿ°ÿ°ÿ·ÿ¹ÿ¬ÿ¨ÿ­ÿ­ÿ´ÿ·ÿ¿ÿÅÿ·ÿÿ¿ÿ¸ÿ²ÿ»ÿ¾ÿÅÿµÿÂÿÃÿ¹ÿ¯ÿ¯ÿÂÿÀÿ§ÿ½ÿÇÿ½ÿºÿ¸ÿ¯ÿ¯ÿ·ÿµÿºÿ¶ÿ¢ÿ§ÿ©ÿ®ÿ¸ÿ§ÿ´ÿ°ÿ¶ÿ¶ÿµÿµÿ¹ÿ¨ÿ½ÿ¼ÿÃÿ­ÿ±ÿ°ÿÿ­ÿ¬ÿÿ©ÿ¬ÿ¹ÿÄÿ¼ÿ¼ÿ¬ÿ¥ÿ²ÿÀÿ¿ÿ´ÿ´ÿµÿ¶ÿÀÿ¸ÿ®ÿ¸ÿÇÿ½ÿ²ÿ°ÿ°ÿ°ÿÀÿÆÿÄÿ¨ÿ¶ÿºÿ·ÿÀÿ²ÿ´ÿÂÿ¿ÿ¶ÿ¼ÿ´ÿ»ÿ´ÿ±ÿ±ÿ¯ÿ²ÿ¹ÿ´ÿ±ÿ¹ÿ»ÿºÿ²ÿ«ÿ´ÿ¼ÿ»ÿ»ÿ³ÿ¨ÿ²ÿ¹ÿ´ÿ£ÿ®ÿ¾ÿ¿ÿ£ÿÿªÿ¼ÿÀÿµÿ­ÿ¾ÿ¨ÿ¶ÿ¨ÿ½ÿ´ÿ¸ÿ½ÿ¯ÿ¬ÿ¬ÿÈÿ¶ÿ¾ÿÂÿ¿ÿÄÿÇÿÆÿÂÿÃÿ½ÿ«ÿ­ÿ¼ÿÅÿÃÿ¼ÿÁÿÁÿ¾ÿÀÿ·ÿÅÿÀÿ°ÿ¤ÿ¨ÿ±ÿÁÿ°ÿµÿ²ÿ»ÿ½ÿ­ÿ¯ÿ«ÿ´ÿ¹ÿ·ÿÿ´ÿÀÿµÿ¶ÿ¶ÿ¹ÿ³ÿ¹ÿ¾ÿÂÿ·ÿ®ÿªÿ³ÿ³ÿ³ÿ³ÿ³ÿ¹ÿºÿ¼ÿµÿ°ÿ¸ÿ¹ÿ»ÿ®ÿºÿÂÿÃÿ»ÿ·ÿ»ÿ¹ÿµÿÈÿ´ÿ¸ÿÀÿ½ÿ©ÿÿ¶ÿÃÿ·ÿ¿ÿ¼ÿ½ÿ»ÿ®ÿ®ÿ½ÿ»ÿµÿ¬ÿ£ÿµÿ©ÿ¬ÿ¸ÿ²ÿ¶ÿ ÿ¤ÿ¼ÿ¾ÿ½ÿ¼ÿ¿ÿ¿ÿ·ÿµÿ¼ÿ¹ÿ³ÿ¹ÿ©ÿ²ÿ®ÿ¹ÿ·ÿ¿ÿÀÿ´ÿ´ÿ§ÿ½ÿ°ÿÂÿ³ÿ¯ÿ³ÿ§ÿ§ÿÅÿÀÿ¦ÿ®ÿ²ÿ­ÿÎÿÀÿÇÿ¸ÿÅÿÂÿÃÿ·ÿ¸ÿ¸ÿ¹ÿ½ÿºÿ´ÿ­ÿ·ÿ½ÿ´ÿ´ÿÃÿ¾ÿ©ÿ±ÿ¼ÿ´ÿ¬ÿªÿ©ÿ³ÿ¹ÿ»ÿ»ÿµÿ³ÿ¤ÿ¥ÿ³ÿ«ÿ«ÿÀÿÃÿ¶ÿ´ÿ¹ÿºÿ½ÿÄÿÉÿµÿ¾ÿºÿ±ÿ°ÿÀÿ·ÿ¬ÿªÿ¼ÿµÿ´ÿ©ÿ»ÿµÿ«ÿ²ÿµÿºÿ¸ÿ³ÿÂÿÈÿ»ÿºÿ½ÿ¬ÿÿ¦ÿ²ÿ­ÿ´ÿÁÿÄÿµÿ±ÿÁÿ´ÿ¯ÿ­ÿ³ÿ¬ÿ­ÿ¯ÿ¸ÿ¨ÿ«ÿÆÿ¹ÿ¸ÿ®ÿ¾ÿ»ÿ¬ÿ¯ÿ³ÿ¿ÿµÿºÿÃÿ­ÿ¾ÿ¹ÿ½ÿÂÿ¸ÿ´ÿ³ÿ¯ÿ·ÿ·ÿ¹ÿ²ÿ°ÿµÿµÿ²ÿµÿ²ÿªÿ°ÿ·ÿºÿ°ÿµÿÆÿËÿ»ÿ¶ÿ¶ÿ´ÿ¨ÿºÿ«ÿ©ÿ®ÿ¶ÿ±ÿÃÿ»ÿ¬ÿ³ÿÁÿªÿ¸ÿ¬ÿÅÿÃÿ©ÿ²ÿ¼ÿ§ÿ¤ÿ¥ÿ½ÿ°ÿ²ÿÁÿÁÿÀÿ¹ÿ®ÿ«ÿ²ÿÃÿÈÿÀÿ¯ÿ¬ÿ·ÿºÿ½ÿÂÿ½ÿ¸ÿ¶ÿ·ÿ²ÿ¨ÿ¯ÿ³ÿÀÿ°ÿ°ÿ½ÿ¿ÿ¶ÿ¨ÿ¯ÿ¸ÿ³ÿÊÿ¸ÿÂÿ´ÿ¦ÿ·ÿªÿ¸ÿ¯ÿ¸ÿ¿ÿÀÿ¿ÿÆÿÄÿ¸ÿ¬ÿ¹ÿ¼ÿ½ÿ´ÿ¼ÿ½ÿ¹ÿ¾ÿ¾ÿ¬ÿ®ÿ³ÿ¶ÿ»ÿ¶ÿºÿÂÿ¾ÿµÿ»ÿÃÿ»ÿ¿ÿ¾ÿºÿÂÿÁÿ¶ÿ¼ÿºÿ¶ÿ¹ÿ±ÿ»ÿ¨ÿ·ÿ²ÿÃÿ¸ÿ´ÿÆÿ®ÿ·ÿ¯ÿÄÿ·ÿ©ÿÁÿÈÿ½ÿ±ÿ¿ÿÀÿºÿ´ÿµÿ´ÿ³ÿ¹ÿ¶ÿ³ÿÁÿÃÿÀÿÁÿ¼ÿÉÿÇÿ»ÿÄÿÁÿ³ÿªÿ¡ÿ§ÿ´ÿÄÿÈÿÁÿ¸ÿÁÿ«ÿ»ÿÎÿ±ÿ±ÿÃÿ¯ÿ­ÿ»ÿ·ÿºÿ´ÿ¿ÿ¯ÿ¬ÿÉÿ»ÿ»ÿÍÿ­ÿ²ÿ³ÿ´ÿºÿÈÿ¹ÿÀÿ¿ÿ§ÿ©ÿ­ÿ¯ÿ¾ÿ»ÿÈÿÈÿÁÿ¼ÿ¶ÿ¿ÿÂÿºÿ¹ÿ¼ÿÄÿÂÿ±ÿ®ÿºÿ½ÿÁÿ½ÿÉÿ¼ÿ ÿ¿ÿÄÿ®ÿ¸ÿÁÿ°ÿÀÿ¼ÿÀÿ±ÿªÿ¹ÿ½ÿ½ÿ¦ÿ³ÿÅÿÃÿËÿÀÿ¶ÿ±ÿ³ÿ¸ÿ°ÿ¬ÿÃÿµÿµÿ¶ÿµÿºÿ³ÿ²ÿ»ÿÂÿÀÿ¹ÿºÿ¿ÿÂÿ­ÿ³ÿ·ÿ°ÿ±ÿºÿÀÿ²ÿÁÿÂÿÀÿ¶ÿ»ÿ¿ÿÀÿÎÿÁÿ¿ÿ«ÿ¹ÿµÿ«ÿ§ÿ²ÿ¾ÿ³ÿ³ÿÂÿ»ÿ´ÿ½ÿÁÿ´ÿ¼ÿ½ÿÆÿÃÿ¹ÿºÿ½ÿÁÿ¶ÿµÿÅÿ¾ÿÀÿ±ÿ¸ÿ¨ÿ¬ÿ±ÿ¿ÿÊÿ¸ÿ´ÿ¶ÿ¸ÿµÿ±ÿ·ÿ¾ÿÉÿ³ÿ»ÿÁÿ¬ÿ´ÿ¸ÿ¾ÿ»ÿ»ÿºÿºÿÀÿµÿÀÿ·ÿ´ÿ³ÿ´ÿ¯ÿ¸ÿÂÿ¼ÿ¾ÿ½ÿ´ÿ·ÿÂÿ¿ÿ·ÿÁÿ»ÿ¹ÿ¾ÿ½ÿ®ÿÃÿ¶ÿ®ÿ³ÿ¾ÿ«ÿ±ÿ­ÿ©ÿ­ÿºÿªÿÄÿÃÿ³ÿÀÿ´ÿ»ÿ´ÿ¿ÿ¸ÿ¸ÿ»ÿºÿ²ÿ¸ÿÁÿ»ÿ´ÿ¸ÿÃÿ½ÿ²ÿÄÿºÿ³ÿ¸ÿ³ÿÀÿÃÿ³ÿ¿ÿ¿ÿ¯ÿ¿ÿºÿ¹ÿÁÿ°ÿ²ÿ¬ÿ·ÿÉÿµÿ»ÿÃÿ¼ÿ¾ÿºÿ¸ÿ·ÿ¶ÿ¯ÿªÿ½ÿÉÿ¿ÿ·ÿ»ÿ¾ÿ·ÿºÿ¹ÿ²ÿ³ÿ¶ÿÀÿ¹ÿºÿ²ÿÀÿÀÿµÿ¹ÿ·ÿ®ÿ©ÿ¹ÿ§ÿ¹ÿ¹ÿ¿ÿÇÿ¾ÿ±ÿ¶ÿ¼ÿ½ÿ»ÿ¹ÿºÿ¼ÿ°ÿ¨ÿ±ÿ°ÿ¸ÿÁÿ¨ÿ§ÿ³ÿÀÿÄÿ¨ÿ«ÿ´ÿ¹ÿµÿ´ÿ«ÿ¶ÿ³ÿ«ÿ«ÿ¶ÿËÿ·ÿ«ÿ¬ÿ¼ÿ»ÿ¸ÿºÿ¸ÿ»ÿÁÿ¹ÿ·ÿ²ÿ³ÿ¾ÿ¾ÿÃÿÂÿ½ÿ¸ÿÄÿÁÿ¾ÿºÿ®ÿÇÿÄÿµÿ³ÿºÿÀÿÍÿ¾ÿ³ÿ±ÿ¸ÿ¤ÿ²ÿ´ÿ³ÿÂÿÁÿ¶ÿµÿµÿµÿ»ÿÁÿËÿÌÿ·ÿ³ÿ³ÿ¼ÿ®ÿ´ÿ½ÿ¶ÿÅÿ¸ÿÀÿ¨ÿ»ÿÀÿ¹ÿ¹ÿ¶ÿ©ÿ®ÿ¯ÿ¯ÿ¶ÿ½ÿ¸ÿ½ÿ²ÿ«ÿ±ÿ·ÿ¹ÿ³ÿ·ÿºÿ­ÿªÿ­ÿµÿ­ÿ£ÿ´ÿ¯ÿ¶ÿÀÿÅÿ´ÿ¥ÿ®ÿ¹ÿ¥ÿ©ÿÄÿÈÿ²ÿ«ÿ¸ÿÃÿÁÿ¹ÿ»ÿÊÿÏÿÅÿÁÿ½ÿ¸ÿ±ÿ²ÿºÿ±ÿ¿ÿ¸ÿ³ÿµÿ±ÿºÿÅÿ´ÿÄÿ¼ÿ½ÿ±ÿµÿÀÿÃÿ±ÿ¨ÿ³ÿµÿ»ÿ»ÿ¦ÿ±ÿ»ÿ«ÿªÿ²ÿ¿ÿÂÿ»ÿ¶ÿÇÿÎÿ«ÿ»ÿ¾ÿ¶ÿµÿ¨ÿºÿ²ÿ²ÿºÿ°ÿ¬ÿÁÿÆÿ»ÿ¿ÿ½ÿ®ÿ®ÿ´ÿµÿ¶ÿÄÿ²ÿ°ÿÉÿÇÿ¹ÿ¾ÿ¼ÿ±ÿ¶ÿ±ÿ¸ÿ¿ÿ´ÿ½ÿ¸ÿ©ÿ®ÿ¨ÿ±ÿ¿ÿªÿ¯ÿ¶ÿ¿ÿÒÿ¹ÿ³ÿ½ÿ«ÿ®ÿ®ÿºÿ²ÿ«ÿ°ÿ¿ÿ´ÿ³ÿ¸ÿ¸ÿ±ÿ®ÿ«ÿ£ÿµÿ¸ÿ£ÿ§ÿ¢ÿ¾ÿ¡ÿ³ÿ«ÿµÿµÿ´ÿ³ÿ¶ÿ¼ÿ¼ÿ¸ÿ­ÿ´ÿ¸ÿ®ÿªÿªÿ­ÿ¼ÿ½ÿ­ÿ«ÿ½ÿ¹ÿºÿ®ÿ±ÿ³ÿªÿ¡ÿ¯ÿ¿ÿ¯ÿ±ÿªÿ«ÿ²ÿ®ÿ²ÿ½ÿ¸ÿªÿ­ÿ®ÿ ÿ±ÿ½ÿªÿ°ÿÿÿ°ÿ°ÿªÿµÿ®ÿ®ÿ§ÿ¦ÿ¼ÿ¿ÿ®ÿ³ÿµÿ¬ÿ®ÿ±ÿ¹ÿ»ÿ®ÿ«ÿ«ÿ¸ÿ°ÿ½ÿÆÿ¾ÿ»ÿ¶ÿ®ÿ­ÿ¶ÿ°ÿ¬ÿºÿ¯ÿ¶ÿ§ÿÿ¤ÿ°ÿ´ÿ·ÿÁÿªÿ®ÿ¾ÿ³ÿ¾ÿÁÿ¿ÿ¾ÿ¼ÿ¼ÿºÿ³ÿ¬ÿ½ÿËÿ»ÿºÿÁÿÌÿ¹ÿ·ÿºÿµÿ¶ÿ³ÿ·ÿ¨ÿ¢ÿ±ÿ·ÿ±ÿ²ÿ¶ÿ³ÿ±ÿ§ÿºÿ¿ÿ»ÿ­ÿ´ÿ¾ÿ®ÿ²ÿ»ÿ·ÿ¿ÿÂÿºÿ³ÿ¸ÿÂÿ·ÿ·ÿ·ÿ¯ÿ©ÿ£ÿ®ÿºÿ®ÿ³ÿ¿ÿÀÿ»ÿµÿÅÿÁÿµÿ¶ÿ°ÿ³ÿ¾ÿÃÿºÿ·ÿ©ÿÿºÿ°ÿ´ÿ¼ÿ¾ÿ¹ÿ»ÿÂÿÄÿ¼ÿ³ÿ·ÿ¾ÿºÿ³ÿ¹ÿ¸ÿ¶ÿÅÿ³ÿ·ÿÒÿÅÿ¬ÿ©ÿ´ÿ¹ÿ¶ÿ²ÿ²ÿ¹ÿ»ÿ¯ÿ¿ÿ¼ÿ¼ÿ¿ÿ¿ÿ°ÿ¯ÿ²ÿ¸ÿ´ÿ¹ÿ¼ÿ¬ÿ­ÿ¼ÿ´ÿ¶ÿ¹ÿ®ÿ¦ÿ´ÿ·ÿ±ÿµÿ³ÿ£ÿÿÿÿÿ|ÿyÿvÿÿÿ­ÿ¶ÿÀÿÁÿµÿ¸ÿ¬ÿ±ÿ³ÿ·ÿÄÿÆÿ¾ÿ¹ÿ³ÿÂÿ¸ÿ¾ÿ°ÿÄÿÍÿÂÿÊÿºÿ³ÿºÿÁÿ¼ÿ°ÿµÿ¶ÿ¹ÿµÿ³ÿ²ÿÄÿ±ÿ¶ÿ¶ÿºÿ¸ÿºÿ¼ÿ¸ÿ»ÿ¨ÿ§ÿ±ÿ¾ÿ¬ÿÁÿÅÿÔÿ¾ÿÁÿ¼ÿ¼ÿÂÿÀÿ¿ÿ»ÿ±ÿÆÿ¾ÿÈÿÇÿ¾ÿÈÿÄÿ¾ÿÂÿÈÿ¸ÿ´ÿÎÿÌÿÈÿÇÿÊÿ»ÿªÿ»ÿ´ÿ¹ÿ°ÿ³ÿ³ÿ²ÿµÿµÿµÿ§ÿ¹ÿ¹ÿ­ÿªÿ´ÿÁÿ¯ÿ§ÿ¶ÿ»ÿ·ÿÀÿÇÿÅÿ¶ÿ²ÿ«ÿ®ÿ¿ÿ·ÿ·ÿ°ÿ¶ÿÁÿ¼ÿ²ÿ·ÿ¿ÿ¾ÿ­ÿ³ÿ°ÿ£ÿªÿ­ÿ¬ÿ¯ÿ±ÿ°ÿ·ÿºÿ°ÿ´ÿ·ÿºÿ®ÿÂÿ½ÿ¿ÿ¼ÿ¶ÿ¿ÿºÿ°ÿÅÿ¸ÿ½ÿ®ÿ´ÿ¹ÿ¿ÿÂÿÊÿÌÿºÿ·ÿÈÿÀÿ«ÿ­ÿ»ÿ¸ÿ¸ÿÉÿÂÿ·ÿµÿ²ÿ°ÿµÿ½ÿ¼ÿ·ÿºÿÊÿ¼ÿ¸ÿ»ÿ°ÿ¶ÿ¸ÿ·ÿ½ÿ·ÿ²ÿ´ÿ¼ÿÐÿ³ÿ¶ÿ´ÿ¾ÿ¿ÿÁÿ³ÿªÿÅÿ¶ÿ°ÿ¿ÿ¹ÿ»ÿ½ÿÇÿ¼ÿ¹ÿºÿµÿ²ÿ²ÿ¬ÿ±ÿÆÿ²ÿÈÿºÿºÿÁÿÁÿµÿ°ÿ»ÿ©ÿµÿÇÿ©ÿ»ÿ¿ÿ¼ÿ³ÿ®ÿµÿ»ÿ²ÿ½ÿÀÿÓÿ³ÿ³ÿÃÿ®ÿ©ÿ²ÿ²ÿ¶ÿÆÿ¿ÿ¯ÿ¬ÿÏÿºÿ±ÿ¼ÿ¶ÿ±ÿ·ÿ´ÿ¬ÿ¥ÿºÿ·ÿÁÿÅÿ¾ÿÄÿÅÿ¹ÿ¶ÿÅÿÉÿËÿÉÿ¼ÿ¼ÿ­ÿ³ÿ´ÿ¸ÿÀÿ¹ÿµÿÁÿ°ÿ¹ÿ·ÿ´ÿ»ÿµÿ¯ÿ¯ÿ®ÿ¶ÿ²ÿÂÿ¯ÿ¼ÿ´ÿ¯ÿ¶ÿ±ÿ«ÿ´ÿµÿÆÿ¹ÿ¶ÿ£ÿ±ÿ¾ÿÅÿ¿ÿ¼ÿ½ÿ¨ÿÈÿÉÿ¨ÿ¹ÿ¼ÿÂÿ¼ÿ¯ÿªÿ°ÿ®ÿ³ÿ¢ÿ¯ÿ°ÿÂÿÁÿ¹ÿ·ÿ½ÿÅÿµÿ¶ÿºÿµÿ¶ÿ·ÿ¾ÿ¿ÿ¸ÿ¸ÿ°ÿÿ»ÿ²ÿ¼ÿÈÿÂÿºÿ»ÿ¾ÿ¾ÿÈÿ·ÿ·ÿ²ÿ®ÿ²ÿ·ÿ¼ÿ¿ÿ¿ÿ½ÿ¼ÿ¹ÿ¾ÿÁÿÀÿ»ÿ¿ÿÄÿªÿ¶ÿ«ÿÄÿ½ÿ¹ÿ¹ÿ¹ÿ¾ÿÂÿ¹ÿ°ÿ­ÿ±ÿ´ÿ¼ÿÈÿ¾ÿ©ÿ¯ÿºÿºÿÈÿÊÿ¶ÿ¯ÿ·ÿ¶ÿ¸ÿÊÿ¼ÿÅÿ¯ÿ¿ÿ¼ÿÁÿºÿªÿ¨ÿ¶ÿÂÿ¸ÿÃÿÁÿ¹ÿ®ÿ®ÿ»ÿÁÿ¿ÿ¼ÿ³ÿ±ÿ®ÿ¶ÿ¸ÿ¹ÿÄÿ¼ÿ»ÿ³ÿ¸ÿÀÿ½ÿºÿÀÿÄÿ½ÿ¶ÿªÿºÿ¸ÿÃÿ¶ÿ°ÿ¸ÿ»ÿ±ÿ¼ÿÁÿºÿ¼ÿºÿ±ÿ¯ÿ»ÿ¾ÿÄÿ¼ÿ·ÿÄÿ¼ÿ½ÿ¾ÿËÿÃÿ¬ÿµÿÁÿ¹ÿ²ÿ²ÿ°ÿ¦ÿªÿ¬ÿ§ÿ¬ÿ±ÿ©ÿµÿÉÿ¯ÿ¶ÿ²ÿ©ÿ´ÿµÿ«ÿ³ÿ¥ÿ£ÿ½ÿµÿ²ÿ´ÿ·ÿ¹ÿºÿ¶ÿ¶ÿ¶ÿªÿ·ÿ¶ÿ­ÿ«ÿ¬ÿ¬ÿ¯ÿ²ÿ²ÿ¥ÿºÿ»ÿ±ÿ»ÿ¿ÿ°ÿÃÿÇÿ®ÿ¯ÿ©ÿ§ÿ§ÿ¨ÿ¨ÿ¢ÿ«ÿ½ÿ¬ÿ«ÿ§ÿÿÿ©ÿ¯ÿ©ÿ¥ÿ®ÿ¨ÿÿªÿ´ÿ©ÿ£ÿ¢ÿÿÿÿÿÿÿÿÿÿ­ÿºÿ¶ÿ§ÿ ÿ«ÿÿÿÿÿ¤ÿ¨ÿ¡ÿ¡ÿÿÿÿÿÿÿÿÿÿ ÿÿÿÿ¢ÿÿÿÿÿ ÿ¦ÿ¤ÿ¥ÿ£ÿÿ­ÿ´ÿ¡ÿ°ÿ¬ÿ§ÿªÿ¤ÿ£ÿÿÿÿÿÿ¢ÿÿÿÿ ÿ ÿÿÿÿÿ§ÿ¢ÿ©ÿªÿÿÿ¢ÿ®ÿ¹ÿ¶ÿ¥ÿ©ÿ«ÿ¨ÿ£ÿ¦ÿ°ÿ³ÿ£ÿÿ¬ÿ«ÿªÿªÿ¦ÿÿÿ¡ÿ¥ÿ¢ÿ¬ÿ¼ÿªÿ«ÿ«ÿªÿ«ÿ­ÿ«ÿ®ÿ´ÿ«ÿÿ¹ÿ¨ÿÿ¥ÿ´ÿ«ÿ¢ÿÿªÿ¶ÿ²ÿ¹ÿ¯ÿ¯ÿ³ÿ»ÿ³ÿ©ÿ£ÿ¥ÿ¦ÿ¦ÿ¤ÿ¢ÿ§ÿ­ÿ§ÿ°ÿ¬ÿªÿ§ÿ¬ÿ°ÿ®ÿ±ÿ·ÿ£ÿ¦ÿ¢ÿÿªÿ´ÿ¤ÿÿÿÿ­ÿ³ÿ­ÿ¾ÿÿ¡ÿ§ÿ³ÿ·ÿ§ÿÿ¢ÿÿÿÿÿ¬ÿ®ÿ¨ÿ¾ÿ°ÿÿ¥ÿ¢ÿ©ÿ¥ÿ£ÿ¥ÿÿ¬ÿ«ÿ ÿ±ÿ³ÿ¸ÿ¡ÿ©ÿ¼ÿ¾ÿºÿ·ÿ¬ÿ¡ÿÿ£ÿ³ÿ«ÿ¬ÿ²ÿ¬ÿ«ÿ´ÿ¶ÿ±ÿ¨ÿ¡ÿ°ÿÀÿµÿ©ÿ©ÿ­ÿ§ÿ©ÿ½ÿ¹ÿªÿ§ÿ¤ÿ¥ÿ³ÿ°ÿÀÿ³ÿÂÿ­ÿ³ÿ²ÿ­ÿ²ÿ°ÿ¢ÿ£ÿ­ÿ¢ÿ¢ÿ¡ÿ¼ÿ§ÿ¸ÿ¼ÿµÿ»ÿ¹ÿ²ÿ¬ÿ©ÿ¬ÿ³ÿ­ÿ°ÿªÿ£ÿ«ÿ½ÿµÿ±ÿ¢ÿ¯ÿ³ÿ¬ÿ³ÿ¸ÿ±ÿ¶ÿ²ÿªÿ©ÿ¬ÿ§ÿ¬ÿ©ÿÿÿ¨ÿ«ÿ¡ÿÿÿ°ÿ³ÿ¾ÿºÿ¨ÿÿ£ÿÿ¨ÿªÿ­ÿ¸ÿ»ÿ±ÿ¬ÿ³ÿ©ÿ ÿ¥ÿ¹ÿ´ÿÿ©ÿªÿªÿ¦ÿ¤ÿ¨ÿ­ÿ£ÿÿÿÿÿÿÿÿ½ÿ§ÿÿ ÿ¯ÿ§ÿÿ§ÿ´ÿ´ÿ´ÿ¸ÿ½ÿ«ÿ©ÿ¯ÿ³ÿ©ÿ¨ÿ¹ÿ¯ÿ­ÿ­ÿ«ÿ¬ÿ§ÿ«ÿºÿ±ÿµÿ­ÿÿ¥ÿ°ÿ£ÿ ÿ¨ÿ¯ÿ­ÿ¦ÿ ÿ©ÿ°ÿ«ÿ­ÿ©ÿ±ÿ¾ÿ¢ÿ ÿ­ÿ®ÿ°ÿ©ÿ¿ÿ·ÿ¯ÿµÿÀÿÁÿ¾ÿ½ÿ²ÿ¬ÿ¡ÿ¶ÿ°ÿÊÿ´ÿ¨ÿ§ÿ·ÿ¯ÿ¸ÿªÿÿªÿ¯ÿ¬ÿºÿ¾ÿ³ÿ«ÿ¡ÿ£ÿ¯ÿ»ÿ¯ÿ£ÿºÿ¬ÿ¡ÿ¢ÿ¯ÿ¯ÿ©ÿ¯ÿ°ÿ¬ÿ´ÿ¯ÿ®ÿ©ÿ¯ÿ·ÿ¢ÿ¹ÿ±ÿ¶ÿ¶ÿ¤ÿªÿ±ÿ°ÿ®ÿ¬ÿ«ÿ®ÿ«ÿ§ÿ ÿ¦ÿ¢ÿ£ÿ«ÿ®ÿ²ÿÆÿ¦ÿÿ©ÿ«ÿ«ÿ©ÿ¤ÿ¬ÿ¶ÿ±ÿ§ÿÿ¤ÿ«ÿ¯ÿ±ÿÿ«ÿ«ÿ ÿÿ¡ÿÿ¢ÿ¬ÿ£ÿÿ¤ÿ§ÿ§ÿ¦ÿ³ÿ§ÿÿ¯ÿ®ÿÿºÿ°ÿ°ÿÿ­ÿ°ÿ¡ÿ«ÿ¤ÿÿ¨ÿµÿµÿ³ÿ¸ÿµÿ­ÿ°ÿÿ¡ÿÿ¶ÿ§ÿ®ÿ¼ÿªÿ«ÿ¹ÿ¶ÿ¸ÿµÿºÿ¸ÿªÿ¬ÿ¯ÿ¬ÿ«ÿ£ÿ²ÿ¯ÿ±ÿÿ¨ÿ­ÿ®ÿ³ÿ±ÿ­ÿ³ÿ©ÿÿÿ ÿ¢ÿ¨ÿ¢ÿÿ¬ÿ¯ÿ±ÿµÿ²ÿµÿ¤ÿ¤ÿ¥ÿ©ÿ§ÿ¢ÿÿÿÿÿÿÿÿÿÿÿ£ÿ¯ÿÄÿ¶ÿ±ÿ°ÿ¡ÿ²ÿ«ÿ«ÿ¢ÿ¨ÿ¢ÿ¥ÿªÿ¤ÿ¦ÿ²ÿ¢ÿ©ÿ©ÿ¬ÿºÿ°ÿ«ÿ¶ÿ¨ÿÿ£ÿ¢ÿ¤ÿ ÿµÿ®ÿ¹ÿ¢ÿµÿÿ³ÿ¨ÿ©ÿ¥ÿ«ÿ©ÿ¬ÿ®ÿ ÿ¨ÿ¹ÿ®ÿ¬ÿ³ÿ£ÿÿ®ÿ²ÿ¤ÿªÿ¥ÿÿ¬ÿ¨ÿ³ÿ¬ÿµÿªÿ§ÿ£ÿ©ÿ¸ÿ¬ÿ¦ÿ«ÿ¨ÿ¯ÿ¹ÿ³ÿµÿÀÿ¹ÿ¦ÿ¨ÿÀÿ¯ÿªÿ½ÿ£ÿ¶ÿºÿ©ÿ±ÿ¦ÿºÿ±ÿµÿ¼ÿ»ÿ°ÿ±ÿµÿ»ÿ¾ÿ³ÿ¨ÿ©ÿ»ÿ¿ÿ¯ÿ¤ÿ¨ÿ½ÿ°ÿ¨ÿµÿ¦ÿªÿ³ÿ­ÿ«ÿ«ÿ¼ÿ¶ÿ¾ÿ¹ÿ´ÿµÿºÿÂÿ¼ÿ¸ÿ¾ÿ¾ÿºÿºÿºÿ¥ÿ²ÿ³ÿ¾ÿ·ÿ¼ÿ¹ÿ¬ÿ ÿ¹ÿÔÿ»ÿËÿ¿ÿ°ÿ±ÿ²ÿÊÿÄÿ¹ÿ¯ÿ­ÿ²ÿ¹ÿ¿ÿÀÿ¸ÿ®ÿ´ÿ¸ÿ·ÿ¯ÿÿ·ÿ³ÿ¢ÿ¸ÿ½ÿ´ÿ´ÿÂÿ¸ÿ¸ÿÅÿ·ÿ³ÿ¹ÿÁÿ·ÿ¶ÿ±ÿ»ÿÁÿ²ÿ¿ÿÁÿ¾ÿÀÿ©ÿ±ÿ·ÿ§ÿÊÿ·ÿ¯ÿºÿ½ÿ±ÿ¬ÿÂÿÇÿ¯ÿÆÿ¶ÿ¨ÿ»ÿ¿ÿ½ÿªÿ¼ÿ·ÿ²ÿ®ÿ²ÿ¶ÿ°ÿ­ÿºÿ¼ÿ»ÿ¾ÿºÿÂÿ½ÿ®ÿ¸ÿ°ÿ³ÿÅÿ¼ÿ¹ÿ¶ÿÂÿºÿÆÿ¶ÿ¾ÿ³ÿ´ÿ·ÿ¾ÿ¤ÿ¶ÿÇÿ¯ÿÂÿÂÿ·ÿÅÿ³ÿ²ÿ±ÿ±ÿ»ÿÁÿºÿ¹ÿ¶ÿ°ÿÈÿ¿ÿºÿ¸ÿµÿ½ÿºÿºÿ¶ÿ³ÿªÿ°ÿ²ÿ¾ÿµÿ¿ÿÌÿ¸ÿÁÿ¼ÿ´ÿ±ÿ²ÿÁÿ½ÿ´ÿ»ÿ¿ÿ¶ÿ¸ÿ¾ÿÁÿºÿ¸ÿÀÿ¼ÿ´ÿ¬ÿ¯ÿ«ÿ¥ÿ²ÿ­ÿ®ÿ§ÿÇÿ¦ÿ¯ÿ¬ÿ¹ÿÀÿÆÿÃÿ©ÿ²ÿÄÿÀÿµÿ½ÿ¯ÿ³ÿ³ÿ°ÿÊÿÂÿªÿ«ÿ·ÿÅÿÈÿÏÿÈÿµÿ³ÿ¶ÿ¸ÿ¸ÿºÿ¹ÿ°ÿÀÿºÿºÿ»ÿ¼ÿ¸ÿ¹ÿ²ÿÂÿ»ÿ¸ÿ²ÿ¶ÿµÿ§ÿ°ÿ¶ÿ¾ÿÁÿ»ÿ¿ÿ½ÿ°ÿ³ÿ³ÿ³ÿÃÿÀÿ²ÿ¶ÿÄÿ¿ÿÀÿºÿ²ÿ³ÿ­ÿ½ÿÇÿ³ÿ«ÿ°ÿ´ÿ¹ÿ²ÿµÿ¶ÿ¼ÿ¼ÿÿ¯ÿ°ÿ·ÿ¿ÿµÿ»ÿ¯ÿ¶ÿ©ÿ¿ÿ²ÿ¢ÿ¯ÿ¶ÿ·ÿ·ÿ¦ÿ«ÿ²ÿ»ÿ¬ÿ¦ÿµÿ²ÿ²ÿºÿ¸ÿ°ÿ¸ÿ¿ÿ·ÿ¸ÿºÿ¶ÿÀÿÄÿºÿ¯ÿÀÿ¹ÿ¯ÿ·ÿ¹ÿ´ÿµÿ¯ÿ­ÿ­ÿµÿ¨ÿ°ÿ½ÿ³ÿ±ÿ­ÿ´ÿÿ±ÿÀÿ´ÿ¨ÿ³ÿ´ÿ¿ÿÄÿÃÿÅÿµÿ±ÿ±ÿªÿ°ÿ½ÿ½ÿ²ÿ³ÿ¹ÿ±ÿ¬ÿ³ÿºÿ³ÿ´ÿ¯ÿ°ÿ¶ÿÃÿ´ÿÄÿÂÿ¹ÿ¶ÿÉÿµÿµÿÃÿ½ÿ±ÿÿ¶ÿ¾ÿÄÿ¯ÿ¸ÿÇÿÁÿ´ÿ°ÿÆÿ²ÿ«ÿ®ÿ°ÿ°ÿªÿ«ÿ³ÿ¶ÿ³ÿ²ÿ¸ÿ¹ÿ¼ÿºÿ¯ÿ­ÿ±ÿ¼ÿ¿ÿµÿ¿ÿ´ÿ¹ÿ¸ÿÆÿÀÿ²ÿÆÿµÿ½ÿ¶ÿ¯ÿ¯ÿ²ÿªÿÉÿ¯ÿ³ÿÎÿ·ÿ¶ÿ¸ÿ­ÿÌÿÀÿ¨ÿ¶ÿ½ÿ¶ÿÀÿ¬ÿ´ÿÿ·ÿ»ÿ¹ÿ»ÿ·ÿ¹ÿÃÿÄÿ¿ÿ¸ÿ³ÿ½ÿ½ÿ´ÿ²ÿ§ÿ¥ÿ­ÿªÿ¶ÿ¸ÿ°ÿ­ÿ²ÿ±ÿ½ÿ®ÿµÿ¸ÿ©ÿ¶ÿ«ÿ¶ÿ¤ÿ¼ÿ®ÿ¬ÿ±ÿ¾ÿ¸ÿÂÿ·ÿ¸ÿ½ÿ·ÿ¯ÿ­ÿ²ÿ½ÿ¯ÿ´ÿÄÿ®ÿ¶ÿ®ÿµÿ¼ÿµÿ³ÿ¹ÿ¼ÿ±ÿ¨ÿºÿÀÿ·ÿ¸ÿ¸ÿ±ÿªÿ¿ÿ¿ÿ®ÿµÿÄÿ¿ÿ¯ÿ°ÿÆÿ»ÿºÿ¬ÿºÿ¾ÿ¶ÿ°ÿ½ÿ£ÿ°ÿ°ÿºÿ¼ÿºÿÁÿÄÿ¯ÿ¸ÿ¾ÿÉÿ¸ÿÅÿ»ÿ°ÿ¾ÿ¸ÿ½ÿ¾ÿ±ÿ²ÿ²ÿ¬ÿ¼ÿ·ÿ²ÿµÿ²ÿµÿ¸ÿ®ÿ³ÿ»ÿ³ÿ´ÿ¶ÿ»ÿ»ÿ¾ÿºÿ½ÿ¾ÿ¹ÿµÿ³ÿ©ÿÀÿ²ÿªÿ±ÿ·ÿ·ÿÇÿ¶ÿ©ÿ¤ÿºÿ«ÿ½ÿ²ÿÅÿºÿ²ÿ³ÿ¶ÿªÿ®ÿ¦ÿªÿ°ÿ±ÿµÿ¹ÿÅÿ¸ÿ©ÿ¬ÿ¹ÿÀÿ¿ÿ³ÿ´ÿ¸ÿ¶ÿµÿ²ÿ¶ÿ²ÿ«ÿ³ÿµÿ´ÿ§ÿ£ÿ²ÿ½ÿ°ÿ¸ÿÄÿ¹ÿÄÿµÿ¯ÿ´ÿ¹ÿÃÿ¶ÿ¶ÿ¿ÿ¦ÿ°ÿ­ÿ²ÿºÿ­ÿÃÿ¯ÿÁÿÅÿ¾ÿ®ÿÿ¹ÿ¾ÿ°ÿ·ÿÀÿ½ÿ´ÿÄÿ¹ÿ°ÿ»ÿ»ÿ±ÿ³ÿ¶ÿ³ÿ°ÿ±ÿ²ÿµÿ·ÿ¶ÿ¾ÿ¹ÿ¶ÿ»ÿ¼ÿ¹ÿ¾ÿÏÿÁÿ¾ÿ¹ÿºÿ³ÿºÿ®ÿÆÿÇÿÀÿ¿ÿ©ÿ·ÿµÿÉÿ­ÿ»ÿ¹ÿÆÿ·ÿÄÿÅÿÃÿ±ÿ³ÿ¬ÿËÿ¾ÿºÿ²ÿ³ÿ¼ÿÀÿºÿ¾ÿÇÿÉÿÂÿÂÿÀÿ¿ÿ¾ÿ¹ÿ¸ÿ²ÿºÿÈÿÎÿÂÿµÿ´ÿ¹ÿ¼ÿ¼ÿ¨ÿ¬ÿÁÿÅÿÄÿ»ÿ¼ÿ¦ÿ¼ÿÙÿ³ÿÆÿ´ÿ°ÿ·ÿÂÿÊÿÄÿ²ÿ¼ÿ»ÿÈÿ¾ÿÇÿ¶ÿ²ÿ­ÿ³ÿ«ÿ³ÿ°ÿ¼ÿ²ÿ«ÿ¯ÿ°ÿ¹ÿÄÿ¾ÿ¸ÿÆÿ¾ÿ®ÿÀÿÅÿÄÿ±ÿ³ÿÉÿËÿ¹ÿ¿ÿÆÿÀÿ¼ÿ»ÿ»ÿ³ÿ»ÿ½ÿ¼ÿÀÿ½ÿÌÿ±ÿ»ÿµÿ¼ÿ¸ÿ¹ÿÅÿÄÿ¾ÿ¯ÿ¶ÿ¸ÿµÿ¹ÿ¿ÿ¬ÿ³ÿµÿ®ÿ±ÿ°ÿ¯ÿ·ÿ»ÿ¯ÿ¯ÿÀÿÆÿÄÿ¯ÿµÿ½ÿ»ÿ²ÿºÿ¼ÿ½ÿÆÿ»ÿ¿ÿÂÿ¶ÿ½ÿÂÿÊÿÌÿ±ÿµÿ±ÿ°ÿ¦ÿ±ÿ¶ÿ¼ÿ¹ÿ¹ÿ»ÿ³ÿ¶ÿ³ÿ¼ÿÂÿ»ÿÁÿÅÿ¸ÿ¸ÿÀÿ½ÿ³ÿ¶ÿÂÿÈÿËÿÅÿ¼ÿ®ÿªÿ¥ÿ¥ÿºÿÄÿÈÿºÿÊÿÅÿÈÿÖÿ³ÿ¶ÿ«ÿÀÿ®ÿ­ÿ½ÿËÿÀÿ¶ÿÁÿÁÿÅÿÌÿ¶ÿ¸ÿºÿ²ÿ´ÿ°ÿ­ÿ®ÿ¿ÿ¿ÿ¹ÿ¾ÿ½ÿºÿ»ÿÃÿ¹ÿ·ÿ¿ÿ·ÿÁÿ»ÿºÿ·ÿÊÿÂÿ®ÿ¶ÿÁÿ­ÿ¨ÿ·ÿ°ÿ³ÿ´ÿ»ÿÍÿÂÿÀÿ¯ÿ¯ÿºÿÅÿÃÿ¶ÿ½ÿ­ÿ¨ÿ»ÿ¶ÿ½ÿ¶ÿ¤ÿ«ÿ²ÿ¾ÿ½ÿµÿªÿ¤ÿ§ÿ®ÿ³ÿÌÿÌÿ¼ÿªÿ¦ÿ¾ÿ·ÿ­ÿÊÿµÿ¾ÿ¾ÿ¢ÿ½ÿÂÿ³ÿÀÿÄÿ¾ÿ¯ÿ·ÿ¿ÿÁÿ²ÿ¸ÿÈÿ¿ÿ¼ÿÁÿ»ÿ¼ÿ½ÿ»ÿ½ÿ³ÿ°ÿ¶ÿ½ÿ¼ÿ¶ÿ³ÿµÿ¼ÿ¸ÿ¶ÿ²ÿ©ÿ·ÿ´ÿ¸ÿ¯ÿÅÿÄÿ¼ÿµÿ´ÿ­ÿ¥ÿ¾ÿ¿ÿ½ÿÁÿ£ÿ£ÿªÿ«ÿ®ÿÿÿ¼ÿ¸ÿÂÿ¼ÿ¨ÿÿÿµÿÉÿÂÿ¾ÿÉÿÐÿ¾ÿ¯ÿµÿÃÿÉÿ¨ÿµÿµÿ¸ÿ´ÿ·ÿ»ÿ¹ÿ¹ÿ¿ÿ¸ÿ·ÿ½ÿ¾ÿÁÿÃÿÂÿºÿ°ÿ·ÿ´ÿ·ÿºÿµÿ¤ÿÊÿÄÿÎÿ·ÿ¹ÿÅÿÇÿ´ÿ ÿ¥ÿ±ÿ ÿ°ÿªÿ§ÿ»ÿ¾ÿ¯ÿ¥ÿ¬ÿ¹ÿÅÿÂÿ¾ÿ¹ÿ¨ÿ³ÿ¾ÿÁÿ²ÿ¾ÿ«ÿ¶ÿ°ÿÄÿ¸ÿ·ÿ©ÿ¹ÿÌÿµÿÀÿ ÿ¨ÿ¦ÿ§ÿ±ÿºÿ¹ÿ¾ÿµÿ¶ÿ¶ÿ±ÿ¶ÿ¶ÿ³ÿ®ÿ­ÿ´ÿÂÿ»ÿ¤ÿ­ÿ¨ÿ¶ÿ¾ÿ¼ÿÃÿÈÿ³ÿ¯ÿ¶ÿÀÿ³ÿ¸ÿ½ÿ²ÿ³ÿ½ÿ´ÿ²ÿ·ÿ¾ÿËÿÀÿ®ÿ³ÿµÿµÿ©ÿ¾ÿ°ÿªÿ½ÿÃÿ²ÿ±ÿ·ÿ¹ÿËÿ°ÿÁÿ¬ÿ¶ÿ²ÿ±ÿ¹ÿÀÿµÿ®ÿµÿ¼ÿ½ÿ¸ÿ¬ÿ£ÿ¶ÿ»ÿ¼ÿ§ÿ¿ÿªÿ¶ÿ§ÿÿÊÿÄÿºÿ·ÿºÿ´ÿ´ÿ¼ÿ®ÿ£ÿ·ÿ°ÿ­ÿ¸ÿ·ÿ´ÿ¬ÿ®ÿ²ÿ¸ÿÁÿµÿ¯ÿ¼ÿ©ÿ¾ÿµÿÂÿ®ÿÀÿ¬ÿ¾ÿ¿ÿ´ÿ²ÿºÿ³ÿºÿ¾ÿ·ÿ½ÿÂÿ³ÿªÿÁÿÇÿ¾ÿ¨ÿÂÿ²ÿµÿÁÿÿ¢ÿ­ÿ¿ÿ²ÿ­ÿ³ÿ·ÿ³ÿ±ÿ®ÿªÿ«ÿªÿ£ÿ§ÿ·ÿ´ÿ³ÿ²ÿ¦ÿ´ÿÿ©ÿ¨ÿ¼ÿ¸ÿ±ÿ²ÿ±ÿ«ÿ³ÿ°ÿ«ÿ©ÿ´ÿ±ÿ±ÿÃÿ¾ÿ°ÿ³ÿ¸ÿ®ÿ¤ÿ¶ÿ¬ÿ°ÿ²ÿ¯ÿ¬ÿ¡ÿ°ÿ³ÿ¶ÿ»ÿ®ÿ¶ÿ¼ÿ°ÿªÿ°ÿ°ÿ¨ÿªÿ­ÿ·ÿ¯ÿ¯ÿ±ÿ¨ÿ·ÿ®ÿ¶ÿºÿ»ÿ²ÿ²ÿ¼ÿÉÿ¦ÿ¦ÿºÿ²ÿ®ÿ°ÿ³ÿ¾ÿ¼ÿ¶ÿ·ÿ±ÿ§ÿµÿ®ÿºÿ·ÿ¸ÿ¸ÿ½ÿµÿ°ÿ´ÿÀÿ¼ÿ¬ÿ©ÿ²ÿÇÿÁÿ¸ÿ¹ÿ»ÿ¿ÿ»ÿºÿ©ÿÄÿ­ÿ¶ÿ¬ÿ­ÿÁÿÃÿ´ÿ¶ÿ¸ÿ¦ÿ£ÿ¸ÿÅÿÁÿ¯ÿ¹ÿ¼ÿ¸ÿ¯ÿ±ÿ¦ÿ´ÿ¯ÿ³ÿ¶ÿ°ÿ©ÿ¬ÿ¶ÿ¶ÿ²ÿºÿ¾ÿ¯ÿ²ÿ½ÿªÿ±ÿ°ÿºÿµÿ¸ÿ¼ÿ¹ÿ³ÿ·ÿ²ÿ¯ÿ¸ÿ²ÿ°ÿ²ÿ·ÿµÿ¯ÿ©ÿ¼ÿ¿ÿµÿ¹ÿ¼ÿÆÿËÿ¿ÿ²ÿÀÿ»ÿ®ÿ½ÿ±ÿ³ÿÅÿ°ÿºÿ»ÿ®ÿ³ÿÆÿ¸ÿ²ÿ¾ÿ¶ÿ¶ÿ¾ÿÃÿ¿ÿ¼ÿ¿ÿµÿ¶ÿºÿ¿ÿ½ÿ¹ÿ´ÿµÿºÿ°ÿ¹ÿ¹ÿ¾ÿ¿ÿ»ÿ¹ÿ¶ÿ¶ÿ¹ÿ¿ÿÃÿ¶ÿ´ÿ®ÿ°ÿ¹ÿ¼ÿ´ÿ¶ÿ²ÿ°ÿ½ÿ»ÿ´ÿ»ÿ¶ÿ»ÿ»ÿ·ÿ®ÿ ÿ¬ÿ¬ÿ¸ÿµÿ¨ÿÿÿÿÿxÿtÿyÿ}ÿÿÿÿ ÿºÿÈÿ¹ÿµÿ«ÿ´ÿ³ÿ¼ÿÉÿ¼ÿ®ÿ®ÿ¥ÿ²ÿÅÿÃÿÂÿÀÿÂÿºÿ¨ÿ³ÿ¿ÿ¾ÿ¹ÿµÿ´ÿµÿ³ÿ»ÿ¾ÿ¼ÿ¼ÿÄÿ³ÿ½ÿ¶ÿºÿ¼ÿ¹ÿ·ÿ¸ÿ¼ÿÅÿ»ÿ­ÿ ÿ¾ÿ»ÿ¸ÿÃÿ¼ÿÄÿËÿÊÿÊÿÇÿ¿ÿ·ÿ¯ÿ»ÿ¶ÿ´ÿ½ÿ¾ÿ³ÿºÿ¹ÿ»ÿ½ÿ¹ÿ¼ÿ¿ÿ·ÿ¶ÿ¹ÿÊÿ½ÿÿ³ÿ­ÿ­ÿ´ÿµÿ°ÿ¶ÿ¶ÿªÿ«ÿ¬ÿ¹ÿÆÿ«ÿ­ÿªÿ·ÿ¯ÿ¥ÿ¥ÿ«ÿ¸ÿÀÿ¿ÿ¾ÿ­ÿ³ÿ¯ÿ¤ÿ¸ÿ·ÿÅÿÃÿ±ÿ³ÿ³ÿ¬ÿ³ÿ½ÿºÿ¥ÿÄÿªÿ­ÿ¬ÿ§ÿ©ÿÀÿ¾ÿ´ÿºÿ»ÿ±ÿ¬ÿ¯ÿ®ÿ¡ÿ¶ÿºÿ¸ÿ·ÿ°ÿ­ÿ«ÿ²ÿÄÿÆÿºÿ¼ÿ»ÿºÿ½ÿ¶ÿ»ÿ¼ÿºÿºÿ²ÿ¯ÿºÿµÿ¿ÿ¿ÿ¿ÿ½ÿ¼ÿ¸ÿ¶ÿ´ÿ·ÿÄÿÈÿ¸ÿ¾ÿ»ÿÅÿ¸ÿºÿÀÿ½ÿ»ÿ½ÿ¿ÿ¿ÿ¼ÿ«ÿ«ÿ¹ÿ¨ÿ¶ÿ¤ÿ±ÿ½ÿ´ÿ¹ÿ²ÿ­ÿ½ÿ±ÿ¹ÿ¼ÿ·ÿÂÿÂÿÃÿÃÿ½ÿºÿ»ÿ¶ÿ±ÿ´ÿ±ÿÃÿ¸ÿºÿ³ÿ½ÿ¿ÿÀÿ½ÿ»ÿ¶ÿ¨ÿ·ÿÈÿ¬ÿµÿ³ÿ³ÿ·ÿ´ÿ³ÿ¹ÿ¾ÿºÿÀÿÈÿÆÿ¶ÿ°ÿ½ÿÁÿ¹ÿ³ÿ´ÿ¶ÿ´ÿ«ÿ ÿÀÿ»ÿ¸ÿ¾ÿºÿ»ÿºÿ³ÿ³ÿ¹ÿ¹ÿÿ¥ÿ®ÿµÿ®ÿ±ÿ¸ÿ¼ÿ½ÿ¹ÿ¾ÿÀÿ¬ÿ½ÿ®ÿ¸ÿÀÿÀÿ¼ÿ¶ÿ²ÿ±ÿ­ÿÁÿÄÿºÿ½ÿÁÿÂÿ·ÿ®ÿ¸ÿ´ÿ¸ÿ«ÿÃÿ³ÿµÿÁÿ·ÿ¶ÿÀÿ²ÿ±ÿ·ÿ¼ÿ­ÿÇÿÇÿ½ÿ¨ÿ¦ÿºÿ¾ÿÌÿÃÿ±ÿ³ÿ­ÿ»ÿÅÿ¸ÿ³ÿ¹ÿ¨ÿ¥ÿ¥ÿ±ÿ®ÿ¿ÿ¹ÿ­ÿ²ÿ¼ÿºÿÆÿ×ÿ»ÿ½ÿËÿÇÿÁÿÁÿÂÿ¾ÿ¯ÿÿ±ÿ±ÿÁÿÇÿ·ÿÁÿ¿ÿ®ÿÇÿ°ÿ¯ÿ¹ÿºÿ¼ÿ¸ÿ·ÿ¼ÿÁÿÁÿ»ÿ·ÿµÿ±ÿÃÿÉÿ´ÿ¹ÿÌÿµÿ¼ÿÇÿÀÿ¼ÿ¾ÿµÿ¹ÿÅÿÀÿ¬ÿ»ÿ·ÿ©ÿ¾ÿ²ÿ¾ÿÀÿºÿÀÿÀÿ³ÿ¾ÿÊÿÈÿ¨ÿ¬ÿ¸ÿµÿ¶ÿ±ÿ¿ÿ¯ÿºÿÄÿÄÿ¾ÿ´ÿ«ÿ¯ÿ®ÿ«ÿ°ÿ·ÿ¹ÿ³ÿ´ÿ¸ÿ¸ÿÆÿ¼ÿ¤ÿ»ÿ­ÿÀÿÄÿ¼ÿÀÿ¼ÿµÿ¸ÿ¶ÿ¿ÿ¾ÿ¼ÿ½ÿÅÿÍÿÃÿÎÿ¯ÿµÿ¶ÿÃÿÇÿ´ÿ¨ÿ¬ÿ¶ÿ¼ÿ½ÿ¿ÿ¸ÿ¾ÿ·ÿ¿ÿ¿ÿ½ÿ½ÿ»ÿ·ÿ³ÿÇÿµÿ¥ÿ­ÿµÿ³ÿµÿ·ÿ²ÿºÿ«ÿªÿªÿ£ÿ«ÿ¶ÿµÿ«ÿ®ÿºÿ¹ÿ©ÿ«ÿ¸ÿÀÿ¸ÿ«ÿµÿ¬ÿ¨ÿ°ÿÃÿ°ÿ©ÿ±ÿ²ÿ°ÿµÿÈÿµÿ¿ÿÀÿ¸ÿ§ÿ§ÿ¸ÿ¼ÿÀÿ·ÿ¼ÿ¨ÿ°ÿ­ÿ¯ÿ·ÿ¶ÿ®ÿÈÿ¹ÿ°ÿ§ÿ©ÿ¡ÿ«ÿ´ÿ®ÿªÿ¦ÿ·ÿ¯ÿ©ÿ§ÿ¦ÿ ÿ¤ÿ«ÿ¥ÿ¨ÿ¥ÿ§ÿÿ­ÿ²ÿ°ÿ­ÿ¤ÿÿÿÿÿÿÿÿÿÿ¢ÿªÿ±ÿ¬ÿ¨ÿ¨ÿ¤ÿÿÿÿÿÿ¥ÿ«ÿÿÿÿÿÿÿ£ÿ±ÿ¯ÿ£ÿ¢ÿ ÿ ÿÿÿÿÿÿÿÿÿÿ³ÿÿ³ÿ²ÿ¯ÿ¨ÿ¡ÿ£ÿ¦ÿ¤ÿ¤ÿÿÿ¡ÿÿÿ£ÿÿÿÿ£ÿ¨ÿÿÿÿÿÿÿÿÿÿÿ¦ÿ£ÿ ÿ¡ÿµÿ©ÿ¨ÿ¥ÿÿÿ ÿ¢ÿÿ©ÿÄÿ°ÿ°ÿ¬ÿ­ÿ¢ÿÿÿÿ¤ÿÿÿµÿ»ÿ¦ÿ©ÿ«ÿ«ÿªÿ©ÿ­ÿ°ÿªÿ§ÿ£ÿÿÿ§ÿªÿ¢ÿÿ¨ÿµÿ°ÿÂÿ«ÿ«ÿ¢ÿ¸ÿµÿ®ÿ ÿÿ«ÿ®ÿ¥ÿÿ ÿ´ÿ·ÿ©ÿ¸ÿºÿ¥ÿ¥ÿ¦ÿ¦ÿ­ÿªÿºÿ£ÿÿ¦ÿÿÿÿÿÿÿ¤ÿ°ÿ°ÿ¼ÿ ÿ¨ÿ­ÿ¦ÿ±ÿ¬ÿ¡ÿ£ÿ ÿÿÿÿ¯ÿ²ÿ§ÿ³ÿ ÿ¤ÿÿÿÿ¨ÿ³ÿµÿ°ÿ¶ÿ¦ÿ¯ÿ·ÿ¶ÿ¦ÿÿ°ÿ¹ÿ³ÿ¯ÿ§ÿÿ¢ÿ­ÿ¶ÿ¯ÿ¡ÿ©ÿ¡ÿ°ÿ»ÿ¹ÿ±ÿ«ÿ­ÿ°ÿ´ÿ²ÿ±ÿ°ÿ£ÿ°ÿ­ÿµÿ³ÿ°ÿ¨ÿ§ÿ±ÿ¯ÿ¶ÿÿ§ÿ ÿ¥ÿ¡ÿ²ÿ´ÿ¨ÿ§ÿ¤ÿÿ£ÿ©ÿ¦ÿ¦ÿÿ²ÿ¬ÿ°ÿ°ÿ§ÿ´ÿ»ÿ»ÿ®ÿ¡ÿ®ÿ¾ÿ²ÿ¡ÿ¯ÿ®ÿ¹ÿ©ÿ©ÿ³ÿ®ÿ­ÿ±ÿ®ÿ«ÿ°ÿ±ÿ²ÿ·ÿ¨ÿ²ÿ±ÿ¹ÿ«ÿ³ÿ§ÿÿ£ÿ³ÿ¬ÿÿÿÿ¾ÿ¶ÿ©ÿ§ÿÿ§ÿÿªÿªÿ¢ÿ­ÿ³ÿ¬ÿ³ÿ¿ÿ¬ÿ ÿ¥ÿºÿ¸ÿ¬ÿ²ÿ¹ÿ¨ÿ¤ÿÿ¢ÿ²ÿ¯ÿÿÿÿ¤ÿÿÿ«ÿ²ÿ¨ÿÿÿ«ÿ¢ÿÿ«ÿ¶ÿµÿ¶ÿ±ÿ½ÿ®ÿ¨ÿ»ÿ«ÿÿÿ¨ÿªÿ²ÿ­ÿ¬ÿ²ÿ¶ÿ¹ÿ³ÿ§ÿ§ÿ±ÿ§ÿ¯ÿ¥ÿÿ£ÿ´ÿ©ÿ§ÿ«ÿ¨ÿ«ÿ³ÿ§ÿÿ ÿ«ÿ´ÿ¢ÿ·ÿ¾ÿ¹ÿµÿ¹ÿÈÿ¸ÿ³ÿ±ÿ¢ÿ£ÿ¨ÿ§ÿ»ÿ¦ÿ¡ÿ³ÿ°ÿÂÿ©ÿ¯ÿ«ÿ³ÿ¯ÿ¬ÿ§ÿ¦ÿ¯ÿ³ÿ±ÿ²ÿ®ÿ©ÿ°ÿ¤ÿ¹ÿ¥ÿ¡ÿÿ«ÿ¯ÿµÿ§ÿ«ÿµÿ¯ÿ§ÿ¬ÿ´ÿ¯ÿªÿ¹ÿ´ÿ®ÿ§ÿ¶ÿÿ¬ÿ¶ÿ«ÿ³ÿ¯ÿªÿªÿ¨ÿ¦ÿ¥ÿ«ÿ¯ÿ©ÿªÿ«ÿ°ÿ²ÿÿ­ÿËÿ­ÿ·ÿ¦ÿºÿ°ÿ´ÿºÿ±ÿ®ÿ¹ÿ½ÿ«ÿ¤ÿÿ¥ÿ°ÿ³ÿ·ÿ¨ÿ¥ÿÿ­ÿ¯ÿ°ÿ ÿ­ÿ²ÿ¡ÿ¥ÿ®ÿ©ÿ´ÿºÿ¼ÿ±ÿ¥ÿ¯ÿ«ÿÿ¨ÿµÿ®ÿÿ®ÿ²ÿ¦ÿ§ÿ«ÿ¨ÿ¯ÿ¯ÿ¦ÿ­ÿ­ÿ®ÿ¨ÿ¯ÿ£ÿÿªÿÁÿ±ÿ»ÿµÿ²ÿ¢ÿ·ÿ·ÿ±ÿ±ÿµÿ§ÿ ÿÂÿ½ÿ¡ÿ¥ÿÿ°ÿµÿ¯ÿ¥ÿ®ÿ¬ÿ³ÿ´ÿ¬ÿ®ÿ»ÿ­ÿ ÿªÿ¦ÿ¡ÿ©ÿ¥ÿ ÿ­ÿ°ÿªÿ­ÿ¬ÿÿ¢ÿ¡ÿÿÿ¢ÿ©ÿ¤ÿÿÿÿÿÿÿÿÿÿÿªÿ¹ÿ¥ÿ¯ÿÄÿ¨ÿÃÿ¦ÿ´ÿ¢ÿ²ÿ¨ÿ®ÿ¶ÿ«ÿ¶ÿ¼ÿ«ÿ­ÿ­ÿ®ÿÀÿÀÿ²ÿ§ÿ¦ÿªÿ¯ÿ±ÿ«ÿ°ÿ¯ÿºÿÿ®ÿ³ÿ¶ÿ§ÿ¦ÿ§ÿ¶ÿ¶ÿ©ÿ¨ÿ­ÿ®ÿ«ÿ«ÿ«ÿ¨ÿ«ÿ¨ÿ£ÿªÿ¯ÿ©ÿ­ÿÿ¤ÿ©ÿ²ÿ¾ÿ±ÿ£ÿ§ÿ±ÿ¼ÿ±ÿ·ÿµÿ­ÿ«ÿªÿ¯ÿ¶ÿ¹ÿ²ÿ¾ÿÌÿ¼ÿ·ÿ»ÿºÿµÿÿ¶ÿÿ²ÿ²ÿ¶ÿ²ÿ´ÿ¬ÿ¹ÿÀÿ°ÿºÿ¸ÿ²ÿ¯ÿ±ÿ¹ÿ»ÿ½ÿ´ÿµÿ«ÿ¯ÿ«ÿÂÿ¾ÿ´ÿ¶ÿºÿºÿ½ÿ©ÿ´ÿ¶ÿ½ÿ¼ÿ¸ÿ®ÿ³ÿ½ÿÀÿ±ÿ©ÿ³ÿ·ÿ·ÿµÿ·ÿ»ÿ°ÿ²ÿÄÿ²ÿ¹ÿ±ÿ°ÿ«ÿ²ÿ¨ÿ½ÿ²ÿ±ÿ¾ÿ¿ÿ¹ÿ±ÿÄÿ¿ÿ¯ÿ°ÿ²ÿ°ÿµÿ¿ÿºÿ¬ÿ®ÿ¹ÿ¹ÿ¯ÿªÿ³ÿ¿ÿ¹ÿ¤ÿ¹ÿ°ÿ¤ÿ®ÿ¹ÿ¶ÿ·ÿ­ÿ¸ÿ²ÿ§ÿ«ÿ°ÿ¶ÿÁÿÉÿÉÿÂÿÁÿ½ÿ·ÿÀÿÂÿ¶ÿ³ÿ°ÿ±ÿ´ÿ«ÿ­ÿ¹ÿ¶ÿ°ÿÒÿ¸ÿ¶ÿ¾ÿ®ÿ½ÿ¶ÿ¹ÿ³ÿ°ÿÃÿ¹ÿ°ÿ«ÿ²ÿ´ÿ³ÿ²ÿ¸ÿ´ÿ¬ÿ­ÿ²ÿ¾ÿ»ÿ«ÿ¯ÿ°ÿ³ÿÇÿ¿ÿ¯ÿ­ÿ¾ÿ¶ÿÄÿ³ÿ·ÿÈÿÀÿ»ÿ»ÿªÿ±ÿ¶ÿ«ÿÁÿµÿ³ÿ¯ÿ±ÿ¸ÿ¼ÿ¹ÿºÿÀÿ¹ÿ±ÿºÿ¿ÿ¿ÿ¹ÿ¶ÿ®ÿ¯ÿ¸ÿºÿÀÿ¿ÿºÿ°ÿ«ÿ£ÿÆÿ´ÿ®ÿ¸ÿ·ÿ¯ÿ½ÿ·ÿ¸ÿ¬ÿ®ÿ±ÿ´ÿºÿ¹ÿ²ÿ»ÿ¶ÿ´ÿºÿ«ÿ°ÿ½ÿµÿºÿ»ÿ»ÿ«ÿªÿ®ÿ®ÿ§ÿ¾ÿ®ÿµÿÆÿÁÿÂÿ·ÿ»ÿ¬ÿ¶ÿ´ÿ´ÿÃÿÀÿÁÿ·ÿ³ÿ®ÿ¶ÿÈÿ°ÿ­ÿ»ÿ¼ÿ²ÿµÿµÿ­ÿ¬ÿ©ÿ°ÿ­ÿ©ÿºÿµÿ´ÿ»ÿ»ÿ±ÿ·ÿºÿ¹ÿ°ÿÂÿÂÿÁÿ±ÿ³ÿ¯ÿ¦ÿ·ÿ·ÿ²ÿ¿ÿµÿ»ÿ´ÿªÿµÿ°ÿ¾ÿÎÿÀÿ²ÿ¼ÿÇÿ¼ÿ¹ÿ·ÿ´ÿ¶ÿ®ÿ¯ÿ³ÿ¯ÿ±ÿµÿ¶ÿ½ÿºÿ¾ÿºÿ¹ÿµÿÿÄÿ³ÿ±ÿÁÿ¥ÿ»ÿÙÿ¯ÿ¯ÿ¯ÿÀÿ¸ÿªÿ´ÿºÿ¸ÿ®ÿºÿ³ÿ­ÿ²ÿ·ÿÂÿÅÿ¼ÿ¶ÿ¯ÿ®ÿºÿÀÿ´ÿ²ÿ»ÿºÿ¾ÿ¹ÿ¬ÿ¯ÿ¿ÿ¼ÿ³ÿ³ÿ¹ÿ²ÿ°ÿ©ÿ·ÿ©ÿ±ÿ²ÿÆÿ±ÿ½ÿªÿ±ÿ¶ÿÿ ÿµÿ½ÿ±ÿ¶ÿ¸ÿ¾ÿ¾ÿ½ÿµÿ³ÿÀÿ¾ÿ§ÿ©ÿ¹ÿÀÿ»ÿºÿ¼ÿ­ÿ®ÿºÿ³ÿªÿ§ÿ§ÿ¬ÿ®ÿ¿ÿ©ÿºÿ½ÿ¿ÿ®ÿ·ÿ¸ÿ£ÿÂÿ¿ÿÇÿ¨ÿ±ÿÀÿ«ÿ¬ÿ°ÿÁÿµÿ¸ÿ³ÿ¼ÿ¹ÿ¸ÿ¨ÿ®ÿ¸ÿ«ÿ±ÿ³ÿ±ÿµÿÃÿÊÿÉÿÁÿ³ÿ¿ÿÄÿ¯ÿ¨ÿ¨ÿ¶ÿÀÿÀÿÃÿ®ÿ®ÿ³ÿµÿ¿ÿÂÿÿ±ÿ¾ÿ¸ÿ©ÿ·ÿÎÿ½ÿ¯ÿÀÿ¾ÿªÿÀÿ°ÿÂÿ´ÿ±ÿ¼ÿ³ÿÅÿºÿªÿµÿ°ÿÁÿ½ÿ¾ÿ³ÿ¼ÿºÿ²ÿ¶ÿºÿ·ÿ±ÿ²ÿ·ÿ°ÿ¯ÿ·ÿ±ÿ¯ÿ½ÿ¿ÿ¶ÿ´ÿ°ÿ¬ÿ±ÿ´ÿ¶ÿËÿÅÿ¾ÿ¹ÿ¿ÿÄÿ¹ÿ­ÿ³ÿ±ÿÉÿ»ÿ¸ÿ¼ÿºÿ½ÿÂÿµÿ§ÿ¶ÿ°ÿ³ÿ±ÿ°ÿµÿ´ÿÀÿ»ÿ¯ÿ±ÿ¹ÿ¸ÿ¿ÿ»ÿ¨ÿ¥ÿ·ÿ¸ÿµÿ°ÿ¬ÿ·ÿ´ÿ¿ÿ¼ÿ³ÿ´ÿ»ÿ±ÿ¬ÿ·ÿ¼ÿ²ÿ¿ÿÁÿÃÿÀÿ°ÿ­ÿ²ÿªÿµÿ°ÿ·ÿ·ÿ»ÿ»ÿÄÿ±ÿ¿ÿ½ÿºÿÁÿÊÿ¹ÿ»ÿÆÿ¸ÿ¼ÿ»ÿµÿ®ÿ¬ÿ¶ÿ½ÿ¶ÿ´ÿ¹ÿ±ÿ³ÿ¸ÿ¯ÿºÿÅÿ¾ÿºÿ²ÿÀÿÇÿ¼ÿ¬ÿ¬ÿºÿ·ÿ¹ÿºÿ­ÿÀÿ´ÿµÿ¸ÿ½ÿ¸ÿÄÿ¼ÿ¸ÿ¥ÿµÿ²ÿÄÿ¸ÿ¶ÿ·ÿÂÿ³ÿ¬ÿ¶ÿ¶ÿµÿ¥ÿ¯ÿ­ÿ³ÿ¶ÿÅÿ»ÿ²ÿ¯ÿºÿ¸ÿ¹ÿ²ÿµÿ¼ÿ³ÿ°ÿ¬ÿªÿ«ÿ«ÿ²ÿ²ÿ²ÿ²ÿ°ÿ±ÿ¹ÿ½ÿ¹ÿºÿ¾ÿÀÿ¯ÿ¦ÿ®ÿ¶ÿ¿ÿ°ÿ¸ÿÂÿ­ÿ³ÿ³ÿ©ÿ¼ÿ®ÿ¿ÿ°ÿ»ÿÀÿ²ÿªÿ¡ÿ¸ÿ¼ÿ¾ÿ¿ÿÇÿ¿ÿ¹ÿ¹ÿ²ÿ°ÿ¹ÿ»ÿ°ÿ±ÿ¾ÿ»ÿ¶ÿ·ÿ²ÿ­ÿªÿ±ÿµÿ¹ÿ¹ÿ·ÿ¾ÿ½ÿ²ÿ½ÿ¾ÿ°ÿ³ÿ¾ÿ½ÿ²ÿ²ÿ¿ÿÄÿ¹ÿ¸ÿ²ÿºÿÀÿ¾ÿ­ÿ·ÿ³ÿ¶ÿ»ÿ¼ÿ·ÿ·ÿ©ÿ±ÿ±ÿ·ÿÀÿ½ÿµÿ¹ÿ´ÿµÿ®ÿ©ÿ³ÿµÿ®ÿ±ÿ¯ÿ¯ÿÁÿÆÿ¼ÿÇÿÅÿµÿ¶ÿ«ÿ¬ÿÅÿ¹ÿ©ÿÅÿÃÿÁÿ°ÿ¾ÿÆÿ½ÿ´ÿ®ÿ­ÿ­ÿÁÿ®ÿ¯ÿ¶ÿ°ÿ´ÿ»ÿÉÿ³ÿÃÿªÿÀÿ¸ÿ¼ÿ­ÿµÿ­ÿªÿ¸ÿ¼ÿ½ÿ¶ÿ¶ÿ³ÿÿ¤ÿ½ÿ»ÿ¿ÿÄÿ±ÿ¦ÿ³ÿ³ÿ°ÿµÿ¡ÿ¦ÿ¹ÿ¼ÿ¤ÿ³ÿ¹ÿ¸ÿ®ÿ³ÿªÿ¹ÿ§ÿ¤ÿ±ÿ³ÿµÿØÿªÿ©ÿ¹ÿ¼ÿ·ÿ±ÿÁÿÇÿ·ÿ³ÿµÿÁÿÂÿÉÿÃÿ·ÿ¶ÿºÿ²ÿ°ÿ»ÿ¾ÿ¶ÿ®ÿ«ÿ²ÿ¾ÿÂÿ½ÿ·ÿ½ÿÀÿÉÿ²ÿ³ÿºÿ¿ÿ¾ÿ³ÿ½ÿ¸ÿ´ÿ»ÿ»ÿ²ÿÃÿ½ÿ¸ÿ¬ÿ¶ÿ»ÿËÿ»ÿ©ÿµÿ´ÿ¶ÿºÿ»ÿ¾ÿ¼ÿÂÿ¹ÿ¯ÿ³ÿ®ÿ¼ÿËÿÄÿ½ÿ»ÿ³ÿ¬ÿ¹ÿÆÿ¶ÿ¸ÿÄÿ¿ÿµÿ»ÿ·ÿÌÿ²ÿ¾ÿ¢ÿ·ÿ¶ÿ¯ÿ³ÿ¯ÿÉÿ¼ÿ¼ÿ£ÿ½ÿ¹ÿ¹ÿÅÿ¬ÿ²ÿÁÿ¸ÿ½ÿÁÿ¯ÿ®ÿ«ÿ­ÿ´ÿºÿ¿ÿ·ÿ³ÿ½ÿ¿ÿ»ÿ½ÿ¼ÿ¼ÿ»ÿ»ÿÃÿ·ÿ·ÿ·ÿÇÿÅÿ­ÿºÿÁÿ¬ÿ¸ÿÁÿµÿ´ÿ¯ÿÁÿÃÿ³ÿ¸ÿ¬ÿ«ÿ·ÿ½ÿÄÿÂÿ´ÿ¬ÿ­ÿ³ÿ·ÿ³ÿ°ÿ·ÿ²ÿ­ÿ²ÿ²ÿ¶ÿ³ÿ³ÿ»ÿ³ÿÀÿÀÿ©ÿ¶ÿÁÿ¹ÿ°ÿ»ÿ·ÿ»ÿÃÿ¿ÿµÿºÿÈÿÁÿÂÿ®ÿ«ÿ¬ÿ³ÿ­ÿ»ÿ¾ÿ´ÿ»ÿ½ÿ·ÿ½ÿÁÿ¹ÿ¼ÿ¸ÿ°ÿÁÿ¶ÿµÿÅÿÇÿ»ÿ®ÿ¸ÿ¼ÿ¨ÿ°ÿ©ÿ³ÿ°ÿºÿ·ÿ³ÿ·ÿ¸ÿÁÿ©ÿ°ÿÇÿ·ÿ¹ÿ¸ÿ¾ÿ¿ÿ¿ÿ¿ÿ¼ÿ¸ÿ³ÿ¯ÿ¸ÿÀÿºÿ¸ÿ´ÿ¯ÿÄÿ¶ÿ§ÿÁÿ»ÿ½ÿÈÿ´ÿÀÿ¤ÿ¾ÿ°ÿÄÿÂÿ±ÿ¼ÿÀÿ¾ÿ¹ÿ»ÿ¬ÿ±ÿ¹ÿ¹ÿ¿ÿºÿ½ÿÄÿÁÿ¼ÿ¶ÿ®ÿ¨ÿ²ÿ¸ÿ¯ÿ¸ÿºÿ²ÿºÿ­ÿÀÿ¶ÿ²ÿ¿ÿÀÿ»ÿ·ÿµÿ³ÿÊÿÄÿ¶ÿÂÿÌÿÊÿºÿ¯ÿ¹ÿÄÿÅÿ½ÿ¼ÿ»ÿ´ÿ¶ÿ°ÿ¾ÿÃÿ¶ÿ´ÿ·ÿ¯ÿÂÿ´ÿÑÿ±ÿ·ÿÀÿ¶ÿ»ÿ§ÿ®ÿ©ÿ¬ÿµÿÀÿ²ÿ¶ÿ»ÿºÿµÿ°ÿ¶ÿºÿ³ÿ³ÿ»ÿ²ÿ»ÿªÿ­ÿ®ÿ´ÿ®ÿ«ÿ¾ÿÃÿ¸ÿÃÿ´ÿ¤ÿ«ÿµÿ½ÿ«ÿ·ÿ´ÿ±ÿ©ÿ²ÿ´ÿ¦ÿ¯ÿ¹ÿ¯ÿ­ÿ³ÿ¹ÿ·ÿ¹ÿ·ÿ¶ÿ¿ÿºÿ´ÿ³ÿ¸ÿÄÿÃÿµÿ³ÿ¬ÿ¹ÿ·ÿ³ÿ³ÿ¶ÿ½ÿ¼ÿ¼ÿ¾ÿºÿÁÿ¾ÿ©ÿ±ÿ½ÿÁÿ·ÿ¬ÿ¸ÿÌÿÅÿÁÿÖÿÌÿ ÿ´ÿ¶ÿ¾ÿ¼ÿÈÿ×ÿºÿ¸ÿ¶ÿ¼ÿ·ÿ°ÿ°ÿ¡ÿ£ÿ±ÿ½ÿÃÿ¬ÿ¯ÿ´ÿ ÿ»ÿ¼ÿ»ÿ¸ÿ»ÿ°ÿºÿ´ÿµÿ­ÿÁÿÂÿ³ÿ¸ÿÁÿºÿ¼ÿ¿ÿ²ÿ¹ÿ³ÿ¶ÿÅÿªÿ§ÿ¾ÿµÿ ÿÿµÿ²ÿ°ÿ·ÿ¾ÿ¬ÿ§ÿªÿ¢ÿ¤ÿ®ÿ«ÿ«ÿ³ÿ±ÿ°ÿ²ÿ·ÿ¦ÿ§ÿªÿ¦ÿ¬ÿ©ÿ¦ÿ±ÿ®ÿ¬ÿ­ÿ²ÿ¦ÿ§ÿ¯ÿ¯ÿ­ÿ§ÿªÿ¬ÿ¤ÿ´ÿ¶ÿ¯ÿÿ®ÿ³ÿ¶ÿ¶ÿ¬ÿ¹ÿ¨ÿ¯ÿ©ÿ°ÿ¸ÿ³ÿ¹ÿºÿ³ÿ©ÿªÿ«ÿ¥ÿ±ÿªÿ¥ÿ§ÿ­ÿ·ÿÂÿ¤ÿ²ÿ³ÿ±ÿ¹ÿ£ÿ°ÿÐÿÃÿ»ÿÂÿ¾ÿ³ÿ´ÿ¶ÿ¸ÿ¾ÿ°ÿ«ÿ¸ÿªÿ®ÿÇÿÿÈÿ¹ÿ¨ÿ³ÿ·ÿµÿ¯ÿ²ÿ·ÿµÿ²ÿ³ÿ½ÿ¼ÿ¦ÿºÿÀÿ·ÿ²ÿÂÿÿªÿ²ÿ¤ÿ¸ÿ·ÿ½ÿ¶ÿ´ÿ°ÿ²ÿ°ÿªÿ²ÿ®ÿ·ÿºÿ±ÿÀÿÈÿµÿ²ÿªÿ§ÿ³ÿ¬ÿ­ÿ·ÿÀÿ½ÿ«ÿ§ÿ²ÿ±ÿ·ÿ¼ÿ¶ÿÂÿ¿ÿÁÿ½ÿ³ÿ¦ÿ¿ÿµÿ±ÿ¹ÿ²ÿ³ÿ°ÿ·ÿ¹ÿ¯ÿ¶ÿ´ÿ½ÿ°ÿ¹ÿ¶ÿ¹ÿºÿ¿ÿ¹ÿºÿ²ÿÁÿ¿ÿ¯ÿªÿ®ÿ½ÿÄÿ¶ÿ´ÿÈÿÀÿ¶ÿ¿ÿËÿ¶ÿÆÿ±ÿ¯ÿ¾ÿ½ÿ¶ÿ¸ÿ»ÿ½ÿ¾ÿ¶ÿ°ÿ¾ÿÅÿ·ÿºÿÀÿ¸ÿ·ÿµÿ¼ÿÓÿÅÿÀÿÅÿ¼ÿ³ÿºÿ¾ÿ¸ÿ´ÿ¨ÿ²ÿ²ÿ¶ÿµÿ´ÿ±ÿ¶ÿ¹ÿ¬ÿ¯ÿ»ÿºÿ¼ÿºÿ³ÿ¾ÿ½ÿÀÿ²ÿ±ÿ¥ÿ®ÿ­ÿºÿµÿ­ÿÿwÿwÿdÿ^ÿoÿrÿuÿÿÿ ÿºÿ¼ÿ´ÿ·ÿ°ÿ®ÿ´ÿ¼ÿ¸ÿ³ÿ¸ÿ·ÿ°ÿ³ÿÈÿ¹ÿµÿ¾ÿ¹ÿÍÿÁÿ®ÿ²ÿ»ÿ·ÿ²ÿ¼ÿÄÿ²ÿ¸ÿ¯ÿºÿ¶ÿ¹ÿ³ÿÀÿ´ÿ¼ÿÀÿ·ÿ³ÿ¶ÿ´ÿ¶ÿÅÿ³ÿ©ÿ®ÿÂÿ¿ÿµÿÃÿÁÿ½ÿ¼ÿ½ÿ»ÿ¿ÿÂÿµÿ´ÿ¸ÿ«ÿ·ÿ¿ÿ§ÿ¼ÿºÿ¹ÿ»ÿ¹ÿ·ÿ´ÿ³ÿ»ÿ¾ÿ¹ÿÇÿÿÀÿ«ÿ¾ÿºÿ»ÿªÿ§ÿ©ÿ¦ÿ±ÿºÿ¹ÿËÿ¯ÿ´ÿ®ÿ¶ÿ»ÿ¸ÿ²ÿºÿ¸ÿ¯ÿ¯ÿ¦ÿ®ÿ¬ÿ­ÿÂÿ´ÿ°ÿ¼ÿµÿµÿ°ÿ´ÿÃÿÀÿ­ÿ«ÿ¨ÿÄÿ«ÿºÿ¸ÿ½ÿ¿ÿÁÿ¸ÿ¯ÿ´ÿ¿ÿÃÿ¹ÿ­ÿ¶ÿ¶ÿ¡ÿ·ÿ¹ÿ»ÿ¹ÿ³ÿ·ÿ½ÿÂÿÇÿºÿÎÿ»ÿ°ÿ²ÿ»ÿ²ÿ³ÿ¾ÿ¹ÿ³ÿ¹ÿ³ÿ¬ÿÀÿ­ÿ³ÿ¤ÿÁÿ¸ÿ½ÿ½ÿ¿ÿÉÿÃÿ¸ÿÍÿÄÿÁÿ¹ÿ·ÿºÿ¼ÿ¹ÿ¹ÿ¼ÿ¹ÿµÿºÿ¸ÿ·ÿµÿ¬ÿ¹ÿÈÿ¥ÿÿ°ÿ¹ÿ¶ÿºÿ¹ÿ¹ÿ©ÿ³ÿËÿ¼ÿ¾ÿ¼ÿ²ÿ­ÿ¯ÿ³ÿ³ÿ¯ÿµÿ¯ÿÉÿ¹ÿÿ£ÿ¾ÿ»ÿºÿ¼ÿ¸ÿ¼ÿºÿÃÿ¼ÿµÿ¶ÿ·ÿµÿ±ÿ°ÿ²ÿµÿ½ÿÁÿªÿ¹ÿ³ÿÆÿ¿ÿÃÿÇÿ¾ÿ¸ÿ¶ÿ¨ÿ­ÿ¬ÿ»ÿ¿ÿÀÿ¸ÿ´ÿºÿ¾ÿ½ÿ¿ÿ¼ÿ¹ÿ¨ÿ°ÿ¾ÿÂÿÂÿ·ÿ¯ÿ°ÿ®ÿ­ÿ´ÿ¶ÿ°ÿ¿ÿ·ÿÃÿÃÿ»ÿ±ÿ­ÿ´ÿ¶ÿ¸ÿÆÿ¶ÿ®ÿ«ÿ¬ÿ¬ÿ±ÿ³ÿ±ÿ°ÿ¤ÿ°ÿÃÿ¹ÿ¹ÿÇÿ½ÿ¸ÿ¼ÿ®ÿ¦ÿ¸ÿ¿ÿ»ÿ¸ÿ»ÿ²ÿ²ÿ³ÿ­ÿ»ÿ×ÿÅÿ©ÿ¶ÿ¨ÿ¾ÿÁÿ¹ÿ·ÿ¶ÿ°ÿ°ÿ²ÿ¿ÿ§ÿµÿÁÿ»ÿ³ÿ±ÿ®ÿ¬ÿ½ÿÍÿªÿ¿ÿÃÿÄÿÃÿÁÿ½ÿ·ÿ¨ÿ¼ÿºÿ¿ÿÄÿÄÿ¾ÿ±ÿ±ÿ½ÿÂÿ¹ÿ¨ÿ®ÿ¯ÿÅÿÁÿ·ÿºÿÁÿ½ÿ¨ÿ®ÿ¬ÿÉÿÇÿ³ÿ¶ÿÅÿÉÿ½ÿ¶ÿ¨ÿÂÿ»ÿ·ÿ°ÿ®ÿ²ÿ¶ÿ·ÿÂÿ°ÿ¾ÿ¬ÿ¸ÿ¹ÿ½ÿÆÿ¹ÿ§ÿ¹ÿÍÿÁÿ¼ÿÌÿËÿÃÿºÿ«ÿ´ÿ¬ÿ¶ÿÆÿÂÿÅÿÅÿ¸ÿ¬ÿ¯ÿ¬ÿ±ÿÁÿ¼ÿ¼ÿ³ÿ°ÿÃÿÈÿ±ÿ¾ÿ±ÿ©ÿÁÿ½ÿ±ÿ±ÿµÿ±ÿºÿ»ÿ½ÿ¾ÿÁÿÁÿºÿ¯ÿ±ÿËÿÂÿ¿ÿ´ÿ¼ÿ»ÿªÿ¯ÿ²ÿ·ÿ»ÿ»ÿ½ÿºÿÄÿ½ÿ½ÿ·ÿ²ÿ±ÿ¶ÿÅÿ¿ÿÃÿ¼ÿ³ÿ¸ÿ¸ÿµÿ±ÿ­ÿ©ÿ´ÿ£ÿ¤ÿ©ÿ£ÿ®ÿ¸ÿ®ÿ¹ÿ¦ÿ³ÿÀÿÃÿ¶ÿ¬ÿ©ÿ­ÿ·ÿÁÿ¢ÿ¯ÿ³ÿÂÿ®ÿ¢ÿ¬ÿ°ÿªÿ®ÿ¸ÿ·ÿÆÿÃÿ¼ÿ³ÿ¶ÿÇÿÀÿ¸ÿ®ÿ¸ÿ»ÿ´ÿ´ÿ¸ÿ»ÿ³ÿ®ÿÀÿ¦ÿ±ÿ¤ÿ®ÿ²ÿ¸ÿ¹ÿ­ÿµÿºÿÿ­ÿ¤ÿ£ÿÿ¦ÿ®ÿ¬ÿ«ÿ®ÿ£ÿÿ¦ÿ®ÿ­ÿªÿ°ÿ­ÿÿ´ÿ«ÿ£ÿÿ£ÿ¢ÿÿÿÿ¦ÿ§ÿÿ ÿ£ÿ¡ÿÿÿÿÿÿ ÿ ÿÿÿÿÿÿ¡ÿ£ÿ£ÿ£ÿÿ¥ÿ ÿÿÿÿÿ¡ÿ¨ÿÿÿÿÿÿÿ¬ÿ¸ÿ®ÿ®ÿ©ÿÿÿÿÿÿÿ¥ÿÿÿ¦ÿ§ÿÿÿ£ÿ³ÿ ÿÿÿÿÿ­ÿ¨ÿ ÿ¦ÿ¨ÿ®ÿ¬ÿ§ÿÿ°ÿ£ÿ¡ÿÿÿ£ÿ¦ÿ£ÿÿ¯ÿ»ÿ±ÿ¦ÿ¯ÿ¤ÿ¡ÿ«ÿ°ÿ­ÿ¥ÿ¦ÿÿ¦ÿªÿ¯ÿ´ÿ½ÿ¹ÿ±ÿ«ÿªÿ´ÿ©ÿÿÿ¡ÿ¡ÿÿ£ÿ§ÿ ÿÿ ÿ°ÿÁÿµÿ«ÿºÿ®ÿ­ÿ©ÿ¨ÿ®ÿ»ÿ¼ÿ¦ÿÿÿ©ÿµÿ»ÿ®ÿµÿ¨ÿÿÿÿ¦ÿ£ÿ¯ÿ¦ÿ£ÿ§ÿÿÿÿ¤ÿ§ÿ¥ÿ¥ÿ©ÿ¯ÿ¯ÿ®ÿ¬ÿ°ÿÿÿ®ÿªÿ§ÿ¥ÿÿÿÿ§ÿ¨ÿ§ÿ¢ÿÿÿÿÿÿ¢ÿ¬ÿ­ÿ¯ÿ¯ÿ«ÿ­ÿ¯ÿ±ÿ§ÿÿ¯ÿ¬ÿ¢ÿ§ÿ«ÿ­ÿ§ÿªÿ½ÿ¢ÿ«ÿ«ÿ¯ÿ¯ÿÂÿ»ÿ¯ÿ®ÿ«ÿ·ÿ½ÿ±ÿ¬ÿ³ÿ©ÿÿÿ¨ÿ¯ÿ§ÿ«ÿ±ÿ¥ÿ¦ÿÿ¸ÿ§ÿ°ÿ±ÿªÿ£ÿ´ÿ±ÿ¦ÿ¥ÿ©ÿ­ÿ©ÿ£ÿ¤ÿ¨ÿªÿ«ÿ³ÿ°ÿ§ÿ®ÿ³ÿ§ÿ¤ÿ¯ÿ­ÿ£ÿ¬ÿÿÿ«ÿÂÿ³ÿ®ÿ¤ÿ«ÿµÿ¶ÿºÿ´ÿ¦ÿ³ÿ²ÿ¶ÿ«ÿ¬ÿ°ÿ¶ÿ¹ÿ¹ÿ«ÿÿÿ²ÿªÿÿÿÿ²ÿÁÿ®ÿÿªÿµÿ¯ÿ¤ÿÿ¦ÿ¬ÿ¨ÿ¤ÿ©ÿ­ÿ§ÿ ÿ¢ÿ³ÿ¯ÿ¸ÿ´ÿ®ÿ¦ÿ§ÿ ÿÿÿ¨ÿ·ÿ¥ÿ¡ÿ£ÿÿÿ©ÿ§ÿÿÿ¤ÿ ÿÿÿ¨ÿ±ÿ°ÿ­ÿ¬ÿºÿ²ÿÿ°ÿ¬ÿ®ÿ©ÿ©ÿ¡ÿ®ÿ¢ÿÿ£ÿ£ÿ¯ÿ®ÿ³ÿ¸ÿ°ÿ®ÿ ÿÿÿ¨ÿ¸ÿ´ÿªÿ¨ÿ§ÿ¡ÿ¢ÿ©ÿ¡ÿ§ÿ¨ÿ®ÿ©ÿ¾ÿ¸ÿ¼ÿ»ÿÈÿÉÿ»ÿ¾ÿÄÿ±ÿ¥ÿ²ÿ¸ÿ¶ÿ¬ÿ²ÿªÿÇÿ­ÿ²ÿ´ÿ­ÿ©ÿ¨ÿ¤ÿ«ÿ¶ÿ¶ÿ¶ÿ´ÿ©ÿ®ÿ¨ÿÿÿ©ÿ®ÿ®ÿÀÿ°ÿ«ÿ¹ÿ´ÿ±ÿ·ÿ±ÿ¨ÿ¬ÿ«ÿ¤ÿ±ÿ·ÿ¹ÿ³ÿ¦ÿ¬ÿÿ£ÿ¯ÿ§ÿ§ÿ°ÿ¬ÿ¦ÿ«ÿ¸ÿ¶ÿ«ÿ²ÿ¥ÿµÿ¤ÿ ÿºÿ¬ÿ«ÿ°ÿ²ÿ«ÿ®ÿ¬ÿ¬ÿ¯ÿ®ÿ ÿ¡ÿµÿ±ÿ¨ÿ¤ÿ¢ÿ¥ÿ²ÿ ÿ±ÿµÿªÿÿ§ÿ«ÿ´ÿ¦ÿ´ÿ½ÿ¯ÿªÿ¬ÿ©ÿªÿ¬ÿ´ÿ¶ÿ®ÿ¤ÿ¯ÿ£ÿ£ÿ¯ÿ¢ÿÿªÿªÿ±ÿ­ÿ¯ÿ®ÿ®ÿ±ÿªÿµÿ¬ÿ«ÿ¡ÿ§ÿ©ÿÿ¶ÿ¾ÿ¼ÿ°ÿ­ÿ©ÿ«ÿµÿ¿ÿºÿ²ÿ²ÿ°ÿ®ÿ¬ÿ£ÿµÿºÿ£ÿ¼ÿ¶ÿ¦ÿªÿ±ÿ©ÿ©ÿ­ÿ°ÿ²ÿ¹ÿ´ÿ¥ÿ©ÿ©ÿ£ÿ§ÿÿÿ«ÿ®ÿ¡ÿ§ÿ«ÿÿ¨ÿ¦ÿÿ{ÿÿ¡ÿÿÿÿÿÿÿÿÿÿÿÿ¥ÿÿ¦ÿ«ÿ¯ÿ­ÿ°ÿ¨ÿ¡ÿ©ÿ¤ÿ¨ÿ¯ÿ¸ÿ¹ÿÂÿ»ÿ©ÿ®ÿµÿ­ÿ±ÿ¸ÿ¯ÿ¯ÿ±ÿ³ÿ®ÿ®ÿ¨ÿ¥ÿ¯ÿ²ÿÂÿ¸ÿºÿ¥ÿÿ»ÿ¨ÿªÿµÿ±ÿ¯ÿ°ÿ­ÿ­ÿ°ÿ°ÿµÿ¶ÿ­ÿ¨ÿ­ÿ²ÿ©ÿ³ÿ¯ÿ´ÿ¦ÿ´ÿ¹ÿ¿ÿ¤ÿÿµÿÄÿ»ÿ½ÿ¶ÿ ÿ¡ÿ©ÿ®ÿ¹ÿ¶ÿ´ÿ´ÿ¸ÿ®ÿ¯ÿÃÿ¨ÿ°ÿ¼ÿÈÿ²ÿªÿ¯ÿ³ÿ©ÿ²ÿ¶ÿ³ÿ·ÿµÿ»ÿÃÿ²ÿ¥ÿ¬ÿ¸ÿÀÿÇÿ¼ÿ±ÿ¨ÿ­ÿ¼ÿ¹ÿËÿ¹ÿ¶ÿ®ÿÂÿÂÿ§ÿ¹ÿ¬ÿ­ÿÃÿ¿ÿ½ÿÃÿµÿ­ÿºÿ½ÿ¹ÿ¹ÿ´ÿ­ÿ¯ÿ½ÿ¶ÿ²ÿ²ÿ²ÿ¿ÿ©ÿ³ÿÀÿ½ÿºÿµÿ¾ÿ°ÿÂÿÂÿ¿ÿ¼ÿÀÿ»ÿ´ÿ±ÿ·ÿ´ÿ°ÿ·ÿ¸ÿ´ÿ¹ÿÀÿÁÿ¹ÿ©ÿ¿ÿ¹ÿºÿ¹ÿµÿ»ÿ¯ÿ¸ÿ°ÿ¯ÿ«ÿ¬ÿ¸ÿ¸ÿ®ÿ¿ÿ©ÿµÿ¹ÿ´ÿ¬ÿ³ÿ²ÿ­ÿ¯ÿ¨ÿªÿ³ÿ´ÿ®ÿ«ÿµÿ®ÿ²ÿ¿ÿ»ÿ­ÿ³ÿ¶ÿ²ÿ­ÿ°ÿÊÿ¹ÿ°ÿ²ÿ«ÿ®ÿ³ÿ¸ÿ¶ÿ¹ÿ¸ÿ»ÿ»ÿ²ÿ®ÿ¶ÿÂÿ¹ÿ¦ÿ·ÿÄÿ·ÿ¸ÿ¿ÿÌÿ½ÿ½ÿ­ÿ«ÿ¿ÿ´ÿ³ÿ»ÿ³ÿÅÿ¹ÿÁÿ¬ÿ´ÿ·ÿÁÿ¿ÿ®ÿ½ÿ¾ÿµÿ¶ÿ¶ÿºÿ¹ÿ»ÿ»ÿ¯ÿ¶ÿ½ÿµÿµÿ£ÿ©ÿ±ÿ·ÿ³ÿ»ÿÅÿÆÿµÿ«ÿ¡ÿ¼ÿ°ÿªÿ¬ÿ·ÿªÿÂÿ¸ÿªÿ¢ÿ³ÿ®ÿ­ÿºÿ¸ÿ·ÿµÿ²ÿ¯ÿ¸ÿ¼ÿ¯ÿ²ÿ¹ÿ·ÿ´ÿÁÿ´ÿ°ÿ¨ÿºÿ¹ÿ¯ÿÅÿ¸ÿÁÿ£ÿ¤ÿ§ÿ¶ÿ³ÿÄÿ¼ÿºÿ¥ÿ«ÿ³ÿ´ÿºÿµÿ¯ÿ³ÿ¨ÿ±ÿ¾ÿ¸ÿ¯ÿ±ÿ±ÿ­ÿµÿ¶ÿµÿ¸ÿ³ÿ·ÿ»ÿ·ÿºÿÁÿ©ÿ·ÿ²ÿ²ÿ½ÿ¿ÿ»ÿ½ÿ¯ÿµÿ¬ÿ²ÿÄÿ·ÿµÿµÿ²ÿ³ÿµÿ·ÿºÿµÿ¼ÿ»ÿ§ÿ¨ÿÀÿËÿ¼ÿ°ÿµÿÃÿ»ÿÿ«ÿºÿªÿ³ÿºÿ«ÿ»ÿÂÿ¿ÿµÿÂÿ¬ÿ´ÿ·ÿ»ÿÂÿ¯ÿÎÿÃÿ¹ÿÈÿ¹ÿ°ÿ½ÿµÿ¬ÿÅÿ´ÿ·ÿ¼ÿÁÿ®ÿ©ÿ®ÿ³ÿ¸ÿ²ÿ®ÿ¸ÿ²ÿ«ÿ½ÿ¿ÿ¯ÿ°ÿ·ÿ¶ÿ»ÿ¿ÿ¶ÿ¹ÿÂÿÐÿ¶ÿ²ÿ¼ÿ¹ÿ¸ÿ©ÿºÿ±ÿÁÿ¹ÿÆÿ§ÿµÿ§ÿµÿ²ÿÿ¦ÿ´ÿÁÿ¹ÿÂÿ¹ÿ±ÿ´ÿ¾ÿªÿªÿ¿ÿ»ÿ¯ÿ¯ÿ·ÿ»ÿ½ÿ¿ÿµÿ³ÿ¾ÿ¼ÿ©ÿ¬ÿ³ÿ°ÿ¬ÿ¨ÿ¶ÿ¥ÿ­ÿ´ÿ²ÿ´ÿ¿ÿ§ÿ¯ÿ½ÿ´ÿ»ÿ©ÿ£ÿ¬ÿ´ÿ¾ÿ¨ÿ¿ÿ¯ÿ­ÿ®ÿ©ÿ´ÿÿ©ÿ´ÿÅÿµÿ©ÿ©ÿ±ÿ·ÿµÿ¿ÿÅÿ»ÿµÿ°ÿ«ÿ¨ÿ©ÿ±ÿ³ÿ¾ÿÀÿ»ÿ·ÿ°ÿ¶ÿ½ÿ¸ÿ»ÿÁÿÃÿ¼ÿ¿ÿ¿ÿ·ÿ±ÿÆÿ½ÿ¸ÿ¿ÿµÿ¿ÿ«ÿ¬ÿ©ÿ´ÿ½ÿµÿ¿ÿÃÿ°ÿÉÿ¤ÿ¨ÿ¼ÿÀÿ¾ÿºÿÃÿ¿ÿ²ÿªÿ¯ÿ´ÿ¯ÿ´ÿ¹ÿ¶ÿµÿ®ÿ®ÿ»ÿÀÿµÿ¸ÿ²ÿ±ÿ­ÿ®ÿ·ÿ¾ÿÂÿ³ÿµÿ·ÿÁÿ¶ÿ¥ÿ¦ÿ¸ÿ·ÿÃÿ°ÿºÿÁÿÁÿ¼ÿ®ÿ«ÿ»ÿ²ÿ¨ÿ¹ÿºÿµÿ±ÿ½ÿºÿ¨ÿ­ÿ¼ÿµÿ¸ÿºÿ¶ÿ·ÿ»ÿ¸ÿ¯ÿ©ÿªÿ´ÿµÿ°ÿ°ÿ±ÿºÿ±ÿ°ÿ¾ÿ·ÿ±ÿ¦ÿ±ÿÅÿÁÿ½ÿ´ÿµÿªÿ¸ÿ²ÿ¶ÿÄÿ®ÿºÿ³ÿ´ÿ¥ÿ±ÿ®ÿªÿÅÿ¾ÿ¸ÿºÿ»ÿ¶ÿ¶ÿ±ÿ¼ÿ±ÿ©ÿ»ÿ¹ÿ¹ÿ½ÿ½ÿ®ÿ¬ÿ¶ÿ¹ÿÀÿ¿ÿ¾ÿ·ÿ¨ÿ³ÿÂÿºÿ¯ÿ«ÿ°ÿ¶ÿ¾ÿÊÿ»ÿÀÿµÿ¸ÿ·ÿ·ÿ¹ÿÐÿÂÿÃÿ­ÿ½ÿ¹ÿÂÿµÿ¯ÿ¸ÿ¹ÿºÿ¼ÿÂÿºÿ¸ÿ°ÿ®ÿ´ÿ¬ÿ«ÿ¸ÿ»ÿ¾ÿ¸ÿ¸ÿ·ÿÀÿ»ÿ®ÿªÿ®ÿ³ÿ°ÿ­ÿ²ÿ¼ÿÁÿ·ÿ°ÿºÿ»ÿ±ÿ°ÿ¼ÿ­ÿ¬ÿ»ÿ³ÿªÿ¨ÿ¢ÿµÿ¹ÿ«ÿÉÿ¼ÿ±ÿ²ÿµÿ©ÿ·ÿºÿ·ÿ¹ÿ«ÿ¼ÿ«ÿ¬ÿ·ÿ®ÿ¶ÿÄÿÁÿ¾ÿ·ÿ¼ÿ´ÿ³ÿÁÿ¼ÿ°ÿ­ÿ°ÿ¸ÿ½ÿ¾ÿ¾ÿ½ÿ±ÿ¨ÿ°ÿ¯ÿ°ÿ½ÿ¹ÿ´ÿ¿ÿ¯ÿ·ÿµÿ´ÿ»ÿÂÿ»ÿ´ÿ²ÿ¼ÿÁÿ¸ÿ·ÿºÿÇÿÍÿ³ÿ¯ÿ®ÿ¥ÿµÿ·ÿ¸ÿ¬ÿ¶ÿ°ÿÀÿ¯ÿ¬ÿ¶ÿ»ÿ½ÿµÿ±ÿ¶ÿ³ÿ²ÿºÿ½ÿ»ÿ¹ÿ²ÿ¸ÿÀÿÇÿÉÿ¹ÿ³ÿ¯ÿ¯ÿ¨ÿ§ÿÂÿ½ÿ´ÿÆÿÀÿ°ÿ­ÿ¸ÿÌÿ¿ÿ½ÿÀÿ¾ÿ¨ÿ¹ÿ¿ÿ½ÿÅÿºÿÀÿ¯ÿ¸ÿ½ÿ¿ÿ´ÿ¦ÿ¾ÿÀÿ°ÿ´ÿÆÿÅÿ±ÿ²ÿ¼ÿ¼ÿ»ÿÂÿ¬ÿ¨ÿ¹ÿ·ÿ³ÿ³ÿ®ÿ®ÿ¯ÿ©ÿ´ÿµÿ°ÿ°ÿ½ÿ·ÿ¼ÿ­ÿ°ÿÉÿÙÿÅÿ®ÿ¸ÿ¸ÿ«ÿÂÿ¬ÿ±ÿËÿ­ÿ·ÿ²ÿ°ÿ­ÿ¥ÿ¿ÿ¾ÿ¯ÿ®ÿ²ÿ½ÿÅÿ¿ÿÄÿÂÿ¸ÿ¾ÿ½ÿ·ÿÆÿÉÿ¹ÿ´ÿ¸ÿ¼ÿ»ÿ¶ÿ°ÿ´ÿ¼ÿºÿ½ÿ¯ÿ¨ÿ«ÿÁÿ·ÿ®ÿ»ÿ°ÿ³ÿ·ÿ»ÿ°ÿ²ÿ¾ÿ¼ÿ°ÿ¶ÿ£ÿÁÿÄÿ®ÿªÿ²ÿ¶ÿµÿ½ÿ´ÿ¸ÿ¼ÿ²ÿ°ÿ¿ÿÍÿÆÿ¶ÿºÿ¼ÿ²ÿ«ÿ«ÿ¼ÿÂÿ¹ÿ¿ÿÁÿ¿ÿÁÿ¸ÿ½ÿÄÿ³ÿµÿºÿ¾ÿµÿ¡ÿ»ÿ·ÿ³ÿÂÿÆÿÿÇÿÁÿ¯ÿÇÿ·ÿ±ÿ¸ÿ»ÿºÿÁÿºÿºÿ´ÿ®ÿ±ÿ¶ÿÁÿµÿ©ÿ·ÿºÿºÿ¾ÿ½ÿÂÿºÿÂÿÁÿªÿ³ÿ¸ÿ½ÿºÿ­ÿºÿ¸ÿªÿ¼ÿÅÿµÿ¾ÿ®ÿ¶ÿ³ÿ·ÿ±ÿ¯ÿ®ÿ´ÿ«ÿ½ÿ¹ÿ¶ÿºÿµÿÂÿ¿ÿ´ÿÁÿÉÿ¿ÿºÿªÿÿ³ÿ³ÿ´ÿÇÿÀÿªÿ³ÿ´ÿ·ÿÈÿ¸ÿ¢ÿ¸ÿÆÿ·ÿ»ÿ»ÿÊÿ¼ÿ¼ÿÅÿªÿ´ÿÄÿ§ÿªÿ²ÿ¾ÿÀÿ¼ÿ²ÿ»ÿ»ÿ³ÿ¹ÿºÿ½ÿ»ÿµÿ¾ÿ¿ÿ·ÿ¿ÿ¿ÿ±ÿ®ÿ¿ÿÂÿ«ÿ®ÿ«ÿ¯ÿÃÿ¹ÿÃÿ°ÿÆÿ²ÿÅÿ¶ÿµÿÀÿÀÿ³ÿ°ÿ¸ÿ¸ÿÁÿ¾ÿµÿ²ÿµÿ½ÿÈÿÉÿ¹ÿ¼ÿÉÿ½ÿ¼ÿ´ÿ¹ÿ½ÿ¥ÿ®ÿ¾ÿ³ÿ¯ÿ­ÿ¼ÿ°ÿºÿ¨ÿªÿÆÿºÿµÿ±ÿºÿ­ÿ­ÿºÿ¹ÿ¶ÿ°ÿµÿ¾ÿ¼ÿ¸ÿ³ÿ°ÿªÿ®ÿ¾ÿ¯ÿ¬ÿºÿ¼ÿ¸ÿ°ÿ¯ÿ´ÿ£ÿªÿ¦ÿÅÿ·ÿ¸ÿ£ÿµÿÈÿ¼ÿ°ÿ¼ÿ¿ÿ¿ÿ¶ÿ»ÿ½ÿºÿ½ÿ¿ÿºÿ»ÿ¼ÿªÿ²ÿÇÿÂÿÅÿ²ÿ¿ÿ§ÿ¼ÿ»ÿ´ÿ¸ÿ¹ÿ±ÿ§ÿ¶ÿªÿ±ÿ®ÿ·ÿÂÿ¯ÿ°ÿ´ÿ³ÿµÿ°ÿ¯ÿ³ÿ±ÿ±ÿ³ÿ´ÿµÿ«ÿ³ÿ«ÿ©ÿ¬ÿ·ÿ¹ÿ´ÿ°ÿ½ÿ·ÿ¹ÿ¶ÿÅÿÇÿ¹ÿªÿ©ÿ¦ÿªÿªÿ°ÿ®ÿ§ÿ©ÿ«ÿ¯ÿ»ÿÇÿÃÿªÿ«ÿ½ÿ»ÿ«ÿ·ÿ¶ÿºÿÓÿ¸ÿ¯ÿ´ÿ¶ÿ·ÿ´ÿ´ÿ·ÿ·ÿ½ÿ±ÿ¬ÿ¸ÿ¸ÿ¿ÿÃÿ²ÿ¾ÿ¼ÿ¼ÿ­ÿ©ÿ´ÿ·ÿ·ÿÇÿÅÿµÿ½ÿ»ÿ­ÿ¥ÿµÿ»ÿÅÿ¸ÿ®ÿºÿÁÿ»ÿ²ÿ­ÿµÿ»ÿ®ÿ³ÿºÿ¨ÿ»ÿ·ÿ¯ÿµÿ¾ÿµÿ¶ÿ»ÿ¸ÿªÿ®ÿ¹ÿ¸ÿÁÿ¼ÿÂÿ¾ÿ±ÿ·ÿÃÿ½ÿ«ÿ©ÿÀÿ¾ÿªÿ²ÿ¾ÿ¶ÿ¯ÿ¬ÿÿ§ÿªÿ³ÿ²ÿÁÿ³ÿ¢ÿ¤ÿµÿ¶ÿ­ÿ©ÿ¯ÿ¶ÿ²ÿ¯ÿ³ÿ»ÿ®ÿ¥ÿ¬ÿ«ÿµÿ¤ÿ©ÿ¨ÿ°ÿ³ÿºÿ°ÿ¸ÿ¾ÿºÿ¼ÿ¿ÿ°ÿ©ÿ­ÿ°ÿ±ÿ©ÿ°ÿ½ÿ¸ÿºÿ§ÿ°ÿ·ÿÉÿ«ÿ´ÿ´ÿ´ÿ²ÿ¢ÿ¬ÿ¦ÿªÿ²ÿ¬ÿ¦ÿ§ÿ©ÿ¤ÿ¢ÿ¦ÿµÿ½ÿ¿ÿ½ÿ³ÿ³ÿÿªÿ§ÿ¢ÿ¢ÿ¸ÿ¬ÿ¶ÿ´ÿ°ÿºÿ¯ÿ®ÿ¼ÿ¬ÿ¤ÿ¦ÿ­ÿ±ÿ½ÿ©ÿ¹ÿ¾ÿ®ÿ¸ÿ¾ÿ¹ÿ¶ÿ¶ÿ²ÿ·ÿ¼ÿ¹ÿÁÿÀÿ¤ÿ²ÿ¿ÿ»ÿÁÿÈÿªÿ½ÿÂÿÃÿ¹ÿºÿ¸ÿ´ÿ·ÿ³ÿµÿ°ÿ°ÿ¼ÿ¼ÿ¹ÿ§ÿ²ÿÈÿÈÿ®ÿ·ÿ³ÿ°ÿ¼ÿ²ÿºÿ¼ÿ¨ÿ²ÿ¹ÿ°ÿ¬ÿ¶ÿÆÿ»ÿ«ÿ³ÿ©ÿÿ£ÿ«ÿËÿÆÿ®ÿ´ÿ¹ÿ¿ÿÁÿ»ÿ¹ÿºÿ¾ÿÁÿ½ÿ¼ÿ·ÿ¿ÿ«ÿ±ÿ°ÿ²ÿ¿ÿ¾ÿ¹ÿ½ÿ°ÿ±ÿ³ÿ´ÿºÿ¹ÿ·ÿ»ÿ´ÿ³ÿ§ÿ»ÿ»ÿ¼ÿ¿ÿÿ°ÿÂÿ´ÿ°ÿ¶ÿ»ÿ¿ÿ·ÿ®ÿ´ÿÀÿËÿ¼ÿ¹ÿ´ÿ»ÿ¼ÿÆÿ¼ÿÁÿÂÿ¾ÿ´ÿ±ÿÀÿÂÿ¹ÿËÿÏÿ³ÿ³ÿºÿ»ÿ¿ÿ¿ÿ®ÿ¯ÿ¼ÿ¬ÿ®ÿµÿ³ÿ´ÿ´ÿ´ÿ½ÿ³ÿºÿ·ÿ«ÿÿ´ÿ¦ÿÿ¢ÿÿlÿgÿZÿIÿSÿhÿlÿgÿxÿÿ¦ÿ©ÿ°ÿ´ÿµÿ°ÿ­ÿ¿ÿ¼ÿ®ÿ³ÿ¼ÿ±ÿ©ÿ»ÿµÿºÿ¹ÿ¼ÿ¥ÿ­ÿÌÿÂÿÀÿ²ÿ¬ÿ¯ÿ³ÿ¸ÿ²ÿ´ÿ¿ÿ»ÿ·ÿ«ÿ¯ÿ¼ÿ³ÿÅÿÁÿºÿ³ÿ¯ÿ«ÿ¬ÿ¿ÿµÿ·ÿ²ÿµÿ¸ÿ·ÿ»ÿ»ÿÀÿµÿ²ÿµÿ¾ÿÄÿ³ÿ«ÿ´ÿ´ÿ¸ÿÈÿ¸ÿ½ÿ¸ÿµÿµÿ°ÿ¯ÿ¼ÿÀÿµÿºÿ¾ÿÄÿ¾ÿ¿ÿºÿÈÿ¼ÿÂÿÄÿµÿ³ÿ»ÿ¼ÿ·ÿ¶ÿÃÿ²ÿ³ÿºÿÃÿºÿ¸ÿÁÿÂÿ·ÿµÿ·ÿ¬ÿ¤ÿ©ÿ°ÿ¿ÿ³ÿÇÿÈÿ£ÿ¡ÿ³ÿ¶ÿ·ÿºÿµÿ²ÿ²ÿ½ÿ²ÿ´ÿÁÿÍÿÉÿ¿ÿ´ÿµÿ¿ÿÃÿ¼ÿ´ÿÁÿ½ÿ·ÿÀÿ¸ÿÁÿÀÿÀÿ·ÿ±ÿ²ÿ°ÿµÿÂÿ¿ÿµÿ®ÿ²ÿ¿ÿ¶ÿ¹ÿÆÿÃÿ¶ÿ³ÿºÿ¾ÿÄÿ¼ÿºÿÇÿ¶ÿ¶ÿ¹ÿ¹ÿ¶ÿ¼ÿ¼ÿºÿÉÿÃÿ¼ÿµÿ­ÿ¯ÿ·ÿ¹ÿ¸ÿ¼ÿ½ÿ·ÿ¶ÿºÿ¦ÿ¯ÿ¥ÿÀÿ¹ÿ´ÿ­ÿµÿ³ÿ·ÿÆÿÇÿ·ÿ©ÿ¯ÿÑÿºÿÈÿ¸ÿ³ÿ°ÿ²ÿ¼ÿÅÿÁÿªÿ§ÿºÿ¾ÿ°ÿ¯ÿ·ÿ½ÿµÿ³ÿºÿ²ÿ¨ÿ·ÿÆÿ¸ÿºÿ¹ÿ´ÿ´ÿ´ÿ¯ÿªÿ³ÿÃÿµÿ´ÿ­ÿµÿ½ÿÏÿÍÿÃÿÁÿÀÿ´ÿ¬ÿ°ÿ»ÿÊÿºÿ·ÿ­ÿ»ÿ¾ÿ´ÿµÿ³ÿºÿ·ÿ¼ÿ¿ÿÂÿ¶ÿ²ÿ·ÿ¹ÿ³ÿ´ÿÅÿÃÿÁÿ¸ÿ¿ÿÈÿ½ÿ²ÿ®ÿ²ÿ¹ÿºÿ¯ÿÁÿ¸ÿºÿ³ÿ´ÿÂÿ²ÿ¨ÿ¼ÿ¼ÿÇÿÂÿ²ÿ­ÿ®ÿÃÿµÿ°ÿ¶ÿ²ÿ³ÿ³ÿÃÿºÿ©ÿ¹ÿ»ÿ¹ÿºÿ½ÿÁÿÀÿ¥ÿ²ÿ·ÿ®ÿ«ÿ·ÿ¿ÿ¼ÿ¹ÿ¿ÿºÿ´ÿËÿ¯ÿ±ÿ¹ÿµÿ¹ÿ¼ÿ·ÿ¾ÿÃÿ²ÿÊÿÎÿÁÿ¶ÿÁÿ¿ÿµÿºÿ¾ÿ¾ÿÁÿµÿ¼ÿÐÿ½ÿ¬ÿ«ÿ³ÿÊÿÊÿ¼ÿ°ÿ¥ÿ¬ÿ¹ÿ¼ÿ³ÿ°ÿ¼ÿ²ÿ¦ÿ³ÿÆÿ¿ÿ¶ÿ´ÿ¾ÿÃÿ¸ÿ²ÿ­ÿ¿ÿ¾ÿ¹ÿ»ÿµÿ°ÿ·ÿ¹ÿ¼ÿÆÿÁÿ¸ÿ»ÿ´ÿ»ÿÅÿºÿªÿ³ÿÁÿ¯ÿÌÿÃÿµÿ»ÿÃÿ¿ÿ½ÿ´ÿµÿÍÿÄÿÁÿ¿ÿ¶ÿ²ÿ·ÿ·ÿµÿÉÿ¿ÿÈÿÅÿ¼ÿ¼ÿÃÿÃÿ¥ÿ¶ÿ¯ÿ½ÿÁÿ²ÿ­ÿ·ÿ³ÿµÿºÿÁÿÀÿÀÿÁÿ½ÿºÿÁÿºÿ¯ÿ¤ÿ¸ÿ¦ÿ¿ÿ±ÿµÿ´ÿ²ÿ¹ÿ»ÿµÿÄÿ¸ÿ¬ÿ·ÿ¼ÿÃÿÉÿ¼ÿ¶ÿÂÿ°ÿ®ÿ´ÿ¯ÿ·ÿ¶ÿ¤ÿ¦ÿ¬ÿ´ÿ ÿÿªÿ¨ÿ§ÿ®ÿªÿ³ÿ¶ÿ·ÿ¥ÿªÿ¹ÿÀÿ·ÿ®ÿºÿ½ÿªÿ°ÿºÿ¸ÿ®ÿ§ÿ§ÿ¤ÿÿ¬ÿ°ÿ¶ÿ¿ÿÃÿ¸ÿ·ÿÀÿ¿ÿµÿ©ÿ³ÿ¶ÿÄÿ½ÿ·ÿ·ÿ·ÿ»ÿ¶ÿÅÿµÿ·ÿ¹ÿ»ÿ¼ÿ²ÿ®ÿ²ÿÿ¤ÿÿ±ÿ¥ÿ¨ÿ ÿ¨ÿ·ÿ¬ÿ²ÿ®ÿ ÿ¢ÿµÿ©ÿ°ÿ´ÿ­ÿ­ÿ§ÿÿ²ÿ®ÿ©ÿ²ÿ§ÿÿÿ ÿ­ÿ§ÿÿÿÿÿ ÿ¡ÿÿÿÿ¥ÿ±ÿÿÿÿÿÿÿÿÿÿÿÿÿÿÿÿÿÿ®ÿ¤ÿÿÿÿÿ¦ÿ­ÿ²ÿ§ÿ¡ÿ¢ÿ ÿÿÿÿÿÿ ÿ¡ÿÿ ÿ¢ÿÿÿÿÿÿÿµÿ¯ÿÿÿ¢ÿ ÿÿÿ¢ÿÿ¥ÿÿ¥ÿ§ÿ§ÿ£ÿ¡ÿ¨ÿ´ÿ²ÿ£ÿ¬ÿÿÿ¯ÿ³ÿ§ÿÿ§ÿµÿ¬ÿÿÿªÿ¦ÿÿ¯ÿ»ÿ¿ÿºÿµÿ±ÿ©ÿ«ÿÿ¡ÿ ÿ©ÿ®ÿ£ÿÿ³ÿÀÿ°ÿ¬ÿ½ÿ½ÿÀÿ¬ÿ¸ÿ«ÿ¡ÿ­ÿ®ÿ­ÿµÿµÿ¨ÿÿ¢ÿ ÿ®ÿ¼ÿªÿ¥ÿ®ÿ®ÿ©ÿ¶ÿÅÿ¶ÿ§ÿÿ¦ÿ¢ÿ¢ÿÿ ÿ§ÿ«ÿ£ÿÿ¦ÿ¯ÿ¬ÿºÿ©ÿ¦ÿ¯ÿ¸ÿ¬ÿ¯ÿ¼ÿ·ÿ¬ÿ­ÿ«ÿ·ÿÂÿÿÿ£ÿ¥ÿÿ¤ÿªÿ©ÿ¨ÿ ÿ¦ÿ¥ÿ­ÿ¡ÿ¨ÿ«ÿ±ÿ ÿ²ÿ½ÿ²ÿ¶ÿºÿ²ÿ¢ÿÿ±ÿ ÿªÿµÿ·ÿ±ÿ°ÿ±ÿ°ÿ«ÿ¢ÿ°ÿµÿ¸ÿ¦ÿ«ÿ¶ÿ¢ÿÿÿ§ÿ³ÿ±ÿ©ÿ¢ÿ®ÿ·ÿ³ÿ¤ÿ¯ÿ½ÿ»ÿ°ÿ¬ÿ®ÿ§ÿ­ÿ·ÿ¬ÿ§ÿÿ¡ÿ°ÿ·ÿ¸ÿµÿ­ÿ¯ÿ¥ÿ­ÿ±ÿ¥ÿ£ÿ§ÿ°ÿªÿ¢ÿ¡ÿÿÿ²ÿÁÿ¨ÿ§ÿ³ÿ°ÿµÿ¿ÿ¬ÿ®ÿ«ÿ¶ÿ ÿ³ÿ³ÿ¨ÿ¯ÿ¸ÿ¸ÿ¤ÿÿ¢ÿ§ÿÿÿ®ÿ±ÿ¦ÿ£ÿ±ÿ«ÿ¯ÿ©ÿ©ÿ¥ÿ¨ÿ­ÿ­ÿ­ÿ¦ÿÿÿ¤ÿ ÿÿ¤ÿ²ÿ¨ÿ¡ÿªÿ¬ÿÿÿ¬ÿºÿ½ÿ¢ÿ§ÿÿ³ÿ¦ÿ§ÿ¨ÿ¡ÿ©ÿ³ÿ¯ÿ¡ÿ¡ÿªÿ¬ÿ¨ÿ¢ÿ®ÿ®ÿ¥ÿÿ¼ÿ¼ÿ°ÿÆÿµÿ¤ÿ°ÿ²ÿ¦ÿ¬ÿ¹ÿ¸ÿ¹ÿ¥ÿ±ÿ¼ÿ ÿÿ«ÿ¤ÿ¥ÿ°ÿ³ÿ¨ÿ ÿÿÿ¤ÿ³ÿ¬ÿÿ¨ÿµÿ¯ÿ°ÿ¥ÿ«ÿ®ÿµÿ³ÿ¶ÿ¶ÿ°ÿ¬ÿ­ÿµÿ·ÿ´ÿ£ÿÈÿ©ÿÁÿ®ÿ±ÿ³ÿ®ÿÿÿ¤ÿ©ÿ®ÿ²ÿ´ÿ°ÿ³ÿµÿ ÿÿÿ·ÿ¤ÿ£ÿ½ÿÂÿ´ÿ©ÿÿ¦ÿºÿ¿ÿµÿ¯ÿ¬ÿ¡ÿ°ÿ²ÿºÿÄÿ´ÿ£ÿ¥ÿ±ÿ°ÿ±ÿ¤ÿ¬ÿªÿ¤ÿ®ÿ´ÿ¸ÿ¿ÿªÿ¥ÿ¼ÿ²ÿÎÿ³ÿ³ÿ¼ÿ½ÿ­ÿ¨ÿ­ÿªÿÿÿ£ÿ£ÿ¥ÿ«ÿ¬ÿ³ÿ¢ÿ¨ÿ¦ÿ°ÿ£ÿµÿ¸ÿªÿ ÿ ÿ®ÿºÿ©ÿ ÿ«ÿµÿµÿ¬ÿ­ÿ¥ÿÿ³ÿÿ¢ÿ´ÿ¥ÿ£ÿÿ®ÿ§ÿ¡ÿ¨ÿ¬ÿ°ÿ²ÿ®ÿ¬ÿ¬ÿ²ÿµÿºÿµÿ²ÿÿ±ÿ¹ÿ¡ÿªÿ¼ÿªÿ¨ÿ±ÿ¹ÿ·ÿ³ÿ»ÿºÿ«ÿ¥ÿ­ÿ²ÿ®ÿ²ÿ°ÿ¼ÿ©ÿ¬ÿ¨ÿ¬ÿ¶ÿ½ÿºÿ«ÿ®ÿ¸ÿ´ÿ¶ÿ´ÿ¨ÿ¥ÿªÿ¥ÿ¥ÿ¨ÿÿ¢ÿ¦ÿ¦ÿ¥ÿ­ÿ ÿÿ¢ÿ¤ÿ£ÿÿÿÿÿÿÿÿÿÿÿÿ¥ÿÿ§ÿÿ¤ÿ¤ÿÿ¶ÿ¥ÿ¦ÿ¡ÿ­ÿ ÿ§ÿ©ÿ´ÿÃÿÃÿµÿ¥ÿ«ÿ·ÿ°ÿ¨ÿ­ÿ¬ÿ«ÿ¹ÿ«ÿ¸ÿ­ÿ²ÿ¯ÿ«ÿ£ÿ²ÿ©ÿÿÿªÿ¢ÿªÿ«ÿ¯ÿ±ÿ´ÿ³ÿ°ÿ·ÿ·ÿµÿ»ÿ¸ÿ¯ÿ¨ÿ®ÿ²ÿ«ÿªÿ³ÿ³ÿ³ÿµÿ°ÿ³ÿ¬ÿ­ÿ¯ÿ²ÿ¶ÿ½ÿ½ÿ¯ÿ«ÿ³ÿ³ÿ³ÿ«ÿ¤ÿ©ÿ®ÿ«ÿ®ÿÂÿ¹ÿºÿÉÿ¾ÿºÿ´ÿ¦ÿÇÿ¹ÿ·ÿ·ÿ°ÿµÿ¶ÿ¸ÿ¿ÿ·ÿ«ÿ´ÿ·ÿ³ÿ¿ÿÊÿ¶ÿ¦ÿ¢ÿ½ÿ¹ÿºÿ¢ÿ®ÿ¨ÿ´ÿ¼ÿ«ÿµÿ²ÿ§ÿ¥ÿ¯ÿ»ÿºÿ·ÿ¿ÿ½ÿ¹ÿºÿµÿ·ÿ²ÿ¯ÿ¹ÿ·ÿ½ÿµÿÂÿ®ÿ±ÿÇÿÄÿÄÿ¯ÿ·ÿ¼ÿ·ÿÈÿ»ÿ¼ÿ¹ÿÂÿÆÿÄÿ·ÿºÿ·ÿ®ÿ³ÿ¹ÿºÿ³ÿºÿ¿ÿÀÿ´ÿ°ÿÂÿ¾ÿÀÿÍÿ´ÿÌÿ½ÿÙÿµÿÂÿ½ÿ¸ÿ·ÿ´ÿ³ÿ°ÿ¾ÿÏÿºÿ¹ÿÆÿ¿ÿ´ÿ²ÿ¶ÿ¶ÿ¶ÿ»ÿ´ÿ·ÿ½ÿ¤ÿ²ÿ¾ÿÍÿ©ÿ©ÿ»ÿºÿ¤ÿ¿ÿÄÿÅÿ·ÿ·ÿ©ÿ©ÿ¸ÿ»ÿÂÿÄÿµÿ¯ÿ¶ÿºÿºÿ¼ÿÂÿ¼ÿ®ÿºÿ·ÿ¶ÿ¹ÿ»ÿÉÿ°ÿ¬ÿ¹ÿ¢ÿÂÿÃÿ¯ÿÆÿ­ÿ¬ÿ¶ÿ¸ÿÅÿ¯ÿ®ÿ·ÿ¯ÿ­ÿ¶ÿ³ÿ¯ÿ´ÿµÿ²ÿ²ÿ³ÿ¯ÿ¯ÿ¹ÿ·ÿªÿ¬ÿ¦ÿ±ÿ·ÿÃÿµÿ¿ÿºÿÄÿµÿ­ÿ©ÿ¸ÿ·ÿ¹ÿ³ÿºÿ¸ÿ¸ÿ°ÿ£ÿ©ÿ½ÿ¹ÿºÿ½ÿµÿ½ÿ¾ÿ¼ÿ¶ÿ§ÿ¯ÿ·ÿµÿ¶ÿ°ÿ°ÿ®ÿ¶ÿ·ÿ«ÿ°ÿÈÿ·ÿ¶ÿ¬ÿ´ÿÄÿ®ÿÀÿ»ÿÄÿ·ÿºÿ³ÿµÿ°ÿ·ÿ°ÿ·ÿ¶ÿºÿ®ÿ ÿ¯ÿ¼ÿ³ÿ©ÿ°ÿºÿ½ÿ½ÿ¾ÿÃÿ¿ÿ½ÿ»ÿÀÿ¾ÿµÿ¹ÿ¯ÿ»ÿ¹ÿ±ÿ»ÿ³ÿ²ÿ®ÿ±ÿ°ÿ°ÿ¶ÿ»ÿ«ÿºÿ¼ÿ©ÿ®ÿ¸ÿÀÿ³ÿ»ÿ½ÿ¶ÿ¬ÿ¸ÿÁÿÀÿÀÿ¹ÿ°ÿ²ÿ¹ÿ²ÿ§ÿ«ÿÅÿµÿ¸ÿ·ÿ«ÿ·ÿ³ÿ£ÿ·ÿµÿÀÿ§ÿ¤ÿ©ÿ³ÿ®ÿ¾ÿ¸ÿÃÿµÿ¶ÿ ÿ¬ÿ¤ÿ­ÿ­ÿ´ÿ«ÿªÿ ÿ¯ÿÁÿ¼ÿµÿ°ÿ­ÿ²ÿ²ÿ®ÿ²ÿ³ÿ³ÿ¾ÿ»ÿ±ÿ°ÿ¶ÿµÿ®ÿ·ÿÁÿ³ÿ¯ÿÁÿ½ÿ¼ÿ±ÿÃÿµÿÇÿµÿ·ÿªÿ«ÿ©ÿ»ÿ¦ÿ¦ÿ¦ÿ±ÿ¹ÿ»ÿ½ÿ°ÿ¥ÿ­ÿÃÿ°ÿ£ÿªÿ¯ÿ´ÿºÿÀÿ¸ÿºÿÅÿ¸ÿ±ÿ²ÿ¯ÿ¹ÿ³ÿµÿºÿÉÿ»ÿÀÿÂÿ´ÿ´ÿ²ÿµÿºÿÁÿ¢ÿµÿ¸ÿ»ÿ³ÿ¶ÿ²ÿ¼ÿ¨ÿªÿ¯ÿ©ÿ§ÿ¼ÿ·ÿ¿ÿµÿÀÿÄÿÀÿ²ÿ¦ÿ´ÿ¼ÿ·ÿ­ÿ®ÿ½ÿÆÿ¿ÿ½ÿÀÿ¿ÿÀÿ²ÿ²ÿ¾ÿÉÿÆÿºÿ¢ÿºÿ¶ÿ±ÿÀÿºÿ¬ÿ½ÿ·ÿÆÿÀÿ»ÿÀÿ¯ÿ·ÿÎÿ»ÿ¹ÿ´ÿ»ÿ²ÿ±ÿ«ÿ±ÿ³ÿ®ÿ©ÿ£ÿÿ¢ÿ³ÿºÿ·ÿ¯ÿ¬ÿ¶ÿ¯ÿ¬ÿ®ÿªÿ¸ÿÂÿ¶ÿ®ÿ¶ÿ­ÿ­ÿ»ÿÆÿÀÿµÿµÿµÿ¦ÿ¨ÿ¶ÿ³ÿ·ÿ«ÿ²ÿ«ÿ¿ÿ©ÿ³ÿ²ÿÄÿ±ÿ·ÿ°ÿÄÿ·ÿ¾ÿµÿ¬ÿ°ÿÂÿ½ÿ´ÿ¿ÿÁÿºÿ°ÿ¸ÿ¹ÿ¯ÿ¯ÿªÿ¤ÿ°ÿºÿÂÿÅÿ¹ÿ¹ÿºÿ±ÿ°ÿ³ÿµÿ¬ÿ¬ÿªÿ»ÿ´ÿ¶ÿÃÿ°ÿ«ÿ¦ÿ¤ÿ¸ÿ½ÿÁÿ¾ÿ¹ÿ¯ÿ¼ÿ¶ÿ­ÿËÿ®ÿ¶ÿ©ÿ©ÿÿªÿ©ÿ±ÿ¾ÿ²ÿ«ÿ­ÿ­ÿ±ÿ¬ÿªÿ±ÿ´ÿ©ÿ®ÿ±ÿµÿ·ÿ»ÿ®ÿªÿ´ÿ½ÿ¾ÿ¸ÿºÿ±ÿ¦ÿ¨ÿ»ÿ¾ÿ¹ÿ¸ÿ´ÿ¾ÿ¼ÿÅÿÃÿºÿºÿ¯ÿµÿ°ÿºÿÊÿÂÿÆÿ°ÿÄÿ´ÿ¹ÿ»ÿ«ÿºÿ¶ÿ»ÿÉÿ»ÿÀÿ¸ÿºÿªÿ¶ÿ«ÿ­ÿ¸ÿµÿ¸ÿ¿ÿ¸ÿ¾ÿÁÿ¾ÿµÿ¯ÿ·ÿ¼ÿ·ÿ²ÿ¶ÿÂÿÄÿ³ÿ²ÿ»ÿ´ÿ±ÿ¬ÿ´ÿ³ÿµÿ¯ÿµÿ¾ÿ´ÿ®ÿ¸ÿ­ÿ¶ÿÇÿ¾ÿ­ÿ­ÿ®ÿ¶ÿ¸ÿÁÿ¯ÿ¶ÿ¥ÿ´ÿ¤ÿ¹ÿÃÿ¨ÿµÿ¸ÿºÿ­ÿ·ÿ¶ÿ¹ÿ»ÿÈÿ¼ÿ¯ÿ²ÿµÿ²ÿ·ÿºÿ¹ÿÀÿ½ÿ³ÿ³ÿ³ÿ­ÿ±ÿ²ÿ¹ÿ¿ÿºÿÂÿ¼ÿ¿ÿµÿ¿ÿ·ÿ¸ÿ·ÿÀÿÂÿ¹ÿ»ÿ¹ÿÂÿÆÿ¶ÿ±ÿ°ÿ®ÿ³ÿ«ÿ·ÿ°ÿÁÿ¶ÿ¼ÿ­ÿ¦ÿ®ÿ´ÿºÿ¹ÿ³ÿºÿ¸ÿªÿ·ÿ»ÿ¸ÿ¸ÿ¶ÿ¶ÿ½ÿÃÿ¿ÿ½ÿ¸ÿ´ÿ¯ÿ²ÿ¿ÿÊÿ¹ÿºÿÂÿ¼ÿ¶ÿ·ÿÂÿ·ÿÄÿ«ÿ½ÿ¹ÿ®ÿ½ÿ¹ÿ¯ÿ·ÿµÿ¼ÿ¹ÿ·ÿªÿ¹ÿÃÿÿ¬ÿÀÿ¶ÿÀÿ»ÿ°ÿ¼ÿ¾ÿ½ÿºÿºÿ±ÿ£ÿ¢ÿ¨ÿ·ÿÆÿÃÿ·ÿ±ÿ¬ÿ­ÿ³ÿ¬ÿ¸ÿÌÿÁÿ¨ÿÉÿÁÿ¯ÿ¼ÿÁÿ¼ÿ»ÿ¼ÿÁÿ¹ÿ¬ÿÅÿ»ÿ¯ÿ¹ÿ¬ÿ³ÿ¿ÿ ÿ¯ÿ¶ÿ¶ÿ·ÿ¹ÿÁÿ®ÿ¶ÿ¯ÿºÿ½ÿ¬ÿ¿ÿÀÿ¬ÿµÿ¸ÿºÿ»ÿ´ÿ¿ÿÀÿ·ÿµÿ¯ÿ¬ÿ²ÿ³ÿ°ÿ±ÿªÿÁÿ°ÿ¼ÿ»ÿ°ÿ¯ÿ­ÿ»ÿ¹ÿ¯ÿ¯ÿºÿÁÿ¾ÿ¢ÿ¸ÿ°ÿ°ÿ«ÿºÿºÿ½ÿ±ÿ¦ÿ®ÿ®ÿ¯ÿ¬ÿ¸ÿÄÿ¿ÿ°ÿ¬ÿµÿ¿ÿ¶ÿ±ÿ¼ÿµÿ¹ÿ¹ÿ¸ÿÃÿÁÿ´ÿ¾ÿ»ÿ¸ÿ¾ÿ®ÿ·ÿ±ÿ¸ÿ°ÿ°ÿ·ÿ»ÿ¸ÿ«ÿ¯ÿÈÿ½ÿªÿªÿ»ÿ¹ÿÑÿÍÿ»ÿºÿ¶ÿ¨ÿ±ÿ·ÿ²ÿ¹ÿ®ÿ¡ÿµÿºÿ«ÿªÿ«ÿ¶ÿ´ÿ¿ÿ´ÿÿ¬ÿÄÿ¿ÿ²ÿ¹ÿ¹ÿ¹ÿ±ÿ²ÿ¿ÿ³ÿÍÿ³ÿ¶ÿ©ÿ¶ÿ´ÿºÿ¶ÿ°ÿ­ÿ»ÿ¿ÿÀÿÆÿ¶ÿ¸ÿÅÿÄÿ¼ÿ¹ÿÀÿÅÿºÿ¯ÿ°ÿ»ÿÄÿÆÿÂÿÃÿÆÿÅÿ¸ÿ¨ÿÁÿ»ÿ¹ÿ§ÿ´ÿ¿ÿÂÿ¸ÿ¾ÿÊÿ¶ÿºÿ·ÿÄÿ´ÿ­ÿ·ÿ½ÿ¼ÿ°ÿ¯ÿ·ÿ·ÿµÿ«ÿ±ÿµÿ´ÿ¾ÿ½ÿÀÿ½ÿ·ÿ­ÿºÿ¼ÿ¹ÿ°ÿ½ÿ¹ÿ¾ÿ¬ÿÄÿ¶ÿ¿ÿµÿÊÿ½ÿÀÿÆÿ¿ÿ·ÿ¼ÿ¹ÿ»ÿ¹ÿ´ÿµÿ²ÿ½ÿ·ÿ´ÿÀÿ»ÿºÿ¹ÿ²ÿÁÿ¸ÿ¬ÿ¹ÿ²ÿ¾ÿ±ÿÀÿ¶ÿ°ÿ¸ÿÃÿÒÿ·ÿ·ÿÆÿªÿ¬ÿµÿ®ÿ»ÿ¶ÿµÿ¬ÿ³ÿ°ÿ«ÿ£ÿ­ÿ³ÿ·ÿ¶ÿ³ÿ´ÿ«ÿ­ÿ·ÿ²ÿ¦ÿ¶ÿ´ÿºÿÃÿ¹ÿµÿ£ÿµÿ§ÿÃÿ³ÿ¹ÿÿ¤ÿ¸ÿ¶ÿÅÿ¼ÿ±ÿÀÿÌÿÂÿ¼ÿ·ÿ±ÿ½ÿ´ÿ¢ÿ²ÿ½ÿÀÿ¹ÿ¸ÿ¾ÿ£ÿ¦ÿ®ÿ»ÿ«ÿ§ÿ¾ÿ´ÿµÿ°ÿ¬ÿ¦ÿ¥ÿ­ÿµÿÁÿ¹ÿ¹ÿ·ÿ·ÿ¸ÿ°ÿ®ÿ³ÿ¶ÿ±ÿ®ÿ¶ÿµÿ¼ÿ»ÿ©ÿ¦ÿ°ÿÁÿ¼ÿ·ÿ²ÿÃÿ¸ÿ»ÿ¯ÿ¹ÿ­ÿ±ÿ±ÿ´ÿ½ÿÁÿ¿ÿ¸ÿ¤ÿ©ÿ®ÿ¨ÿºÿ½ÿºÿ¿ÿ¹ÿ°ÿ­ÿ¼ÿÀÿ¾ÿ¸ÿ¶ÿÊÿ±ÿ­ÿ¿ÿ±ÿ±ÿ´ÿµÿ¹ÿºÿ¶ÿ­ÿ®ÿ¹ÿ¸ÿ½ÿÂÿ¾ÿÇÿÇÿÀÿºÿ²ÿ³ÿ½ÿ«ÿ·ÿ¼ÿ½ÿ¸ÿ ÿ©ÿ®ÿ¬ÿºÿ´ÿºÿµÿ¯ÿ¶ÿ¯ÿ¨ÿ·ÿÃÿ¿ÿ¼ÿ¼ÿµÿ«ÿ¸ÿºÿÂÿ¸ÿµÿ´ÿ­ÿ¾ÿ´ÿ©ÿ¼ÿ¿ÿ½ÿ¶ÿ³ÿ¸ÿºÿ´ÿºÿÉÿ»ÿ§ÿ±ÿ³ÿ¹ÿªÿÿªÿ±ÿ»ÿÂÿ¯ÿ²ÿ©ÿºÿ­ÿ®ÿ»ÿÅÿ¸ÿ½ÿ»ÿ®ÿªÿ¯ÿ´ÿ®ÿ«ÿ¸ÿ¹ÿ«ÿ¨ÿ²ÿ«ÿ·ÿ ÿ¡ÿÂÿ°ÿ±ÿ¸ÿ®ÿ§ÿ¸ÿ°ÿªÿ³ÿ²ÿµÿ·ÿ«ÿ«ÿ³ÿ±ÿ¾ÿ¸ÿ³ÿ°ÿ§ÿ´ÿÁÿ»ÿ¶ÿ±ÿ³ÿ®ÿÿ©ÿ¡ÿ§ÿ·ÿªÿ¥ÿ¬ÿ£ÿ©ÿ¬ÿ§ÿ·ÿ¤ÿ½ÿ¹ÿ¼ÿ­ÿ²ÿ©ÿªÿ¬ÿµÿ½ÿ¶ÿ±ÿ³ÿÁÿ²ÿÿ¯ÿ¶ÿ±ÿ¶ÿ´ÿ¶ÿ©ÿ®ÿ¹ÿ®ÿ¯ÿ²ÿµÿ¿ÿ¹ÿºÿ»ÿ³ÿ²ÿ±ÿ­ÿ¹ÿ¾ÿ®ÿ¼ÿ¯ÿ»ÿ¯ÿºÿ®ÿ±ÿ¸ÿÈÿ´ÿ²ÿ¹ÿ¶ÿ±ÿ¯ÿ²ÿ´ÿ¹ÿÂÿÀÿ¸ÿ¨ÿ±ÿ±ÿ¬ÿ§ÿ³ÿ¿ÿ°ÿ¿ÿ­ÿ¾ÿ¼ÿ±ÿ¿ÿÍÿÅÿµÿ´ÿ»ÿÀÿ»ÿ®ÿÂÿ¼ÿ¼ÿ«ÿ¯ÿ³ÿºÿ¹ÿ¿ÿÀÿ¸ÿ½ÿºÿ¹ÿÄÿÅÿ¼ÿ·ÿºÿºÿ®ÿ´ÿ¯ÿ¼ÿÆÿ§ÿ¼ÿÁÿ­ÿÁÿ¾ÿ¹ÿ»ÿ¶ÿ¹ÿÂÿÄÿÅÿ¶ÿµÿ¿ÿÁÿÁÿ²ÿ»ÿ¨ÿ¯ÿ¯ÿµÿÀÿÁÿ¶ÿ²ÿ³ÿµÿÀÿ¿ÿ¸ÿ²ÿ¶ÿ®ÿ´ÿÊÿ¼ÿ¾ÿ­ÿ©ÿ¨ÿ¸ÿÈÿÄÿÀÿÅÿÀÿ¿ÿ±ÿ­ÿÌÿ­ÿ¯ÿ«ÿ²ÿ®ÿ«ÿ°ÿ«ÿ¬ÿ±ÿ±ÿ±ÿ¯ÿ²ÿ¬ÿ«ÿ¦ÿ®ÿºÿ²ÿ«ÿtÿpÿkÿTÿOÿ^ÿpÿzÿnÿjÿÿÿ¢ÿºÿ³ÿ¶ÿµÿºÿ½ÿ¸ÿ¬ÿ¯ÿ·ÿ±ÿ³ÿ¹ÿ­ÿ»ÿÌÿÍÿ½ÿ³ÿÈÿÂÿÉÿ±ÿ³ÿ¿ÿ»ÿ¿ÿ½ÿµÿ¸ÿ¯ÿ¬ÿ¬ÿ¡ÿ­ÿ³ÿÄÿÂÿ½ÿµÿ©ÿ¤ÿ²ÿ¸ÿ©ÿµÿ½ÿ­ÿ´ÿÆÿÆÿ¸ÿ¿ÿ¾ÿ¹ÿÁÿÀÿ±ÿ¨ÿ§ÿ²ÿ»ÿ½ÿÂÿ·ÿ´ÿ¹ÿ¹ÿºÿ¯ÿ¯ÿ½ÿÅÿ½ÿ¬ÿ¸ÿÆÿ°ÿµÿÄÿÇÿ´ÿ¸ÿ¸ÿµÿ´ÿÁÿÇÿºÿ»ÿÇÿ¶ÿ²ÿ»ÿÃÿ´ÿµÿ¿ÿ¾ÿºÿÃÿ¾ÿ¦ÿ©ÿ¶ÿ·ÿ¿ÿºÿ½ÿ²ÿ·ÿµÿ½ÿ¿ÿÄÿÉÿ¿ÿ´ÿºÿºÿ·ÿÿÀÿÁÿÂÿ¶ÿ²ÿºÿ»ÿ¼ÿ¾ÿ´ÿ¨ÿ¯ÿ«ÿµÿÁÿÆÿ»ÿËÿÁÿ¼ÿ´ÿ±ÿÀÿÅÿ¶ÿ»ÿ±ÿ»ÿ¸ÿ·ÿ¼ÿ¼ÿ¹ÿµÿºÿ¼ÿ°ÿ·ÿÊÿ¿ÿËÿ¸ÿ´ÿ°ÿ¿ÿÀÿºÿ½ÿÀÿÄÿÇÿ¹ÿ²ÿ§ÿ«ÿ°ÿ´ÿ¹ÿ¸ÿ´ÿ²ÿ¶ÿµÿªÿ³ÿ¹ÿ¯ÿ¶ÿ´ÿªÿ·ÿºÿÅÿÍÿÂÿ¸ÿµÿ²ÿÌÿ¸ÿËÿ½ÿ¼ÿ¶ÿµÿ½ÿÄÿ¿ÿ¬ÿ½ÿ©ÿ¾ÿ·ÿ¼ÿ±ÿ±ÿµÿ»ÿ¼ÿ¸ÿ³ÿ²ÿÉÿ­ÿ²ÿ¸ÿºÿ·ÿºÿ¹ÿ²ÿ´ÿÀÿ¼ÿÂÿ«ÿ²ÿÅÿÁÿÈÿ»ÿ±ÿÂÿÆÿ°ÿ¶ÿ©ÿ½ÿ°ÿ°ÿ­ÿ½ÿ¸ÿ´ÿºÿ¹ÿ·ÿ²ÿ¿ÿÂÿÃÿ´ÿ²ÿºÿÀÿÄÿÃÿ¾ÿÉÿÑÿ¼ÿÅÿ¿ÿ¿ÿ³ÿµÿ»ÿ»ÿ¸ÿ°ÿÃÿÀÿÄÿ´ÿÀÿ¼ÿ«ÿ¬ÿ½ÿÃÿ­ÿÅÿ»ÿ©ÿ±ÿ½ÿ²ÿºÿÀÿ¼ÿ¼ÿ»ÿÆÿ»ÿ·ÿÀÿ¸ÿ¶ÿ¶ÿ²ÿ¸ÿÄÿ¯ÿ¡ÿ·ÿµÿ­ÿ©ÿ¾ÿÈÿÈÿÇÿ»ÿ³ÿ¼ÿ°ÿ¶ÿ¶ÿ»ÿ¼ÿ¹ÿ»ÿ·ÿ«ÿ³ÿ¹ÿÂÿÌÿÌÿÀÿ»ÿ¹ÿ¸ÿÃÿ»ÿ¿ÿ´ÿ²ÿÃÿ½ÿ´ÿ³ÿ¼ÿÁÿºÿ¸ÿ¬ÿªÿ¼ÿ¸ÿ³ÿ³ÿµÿ»ÿºÿªÿµÿÀÿ¼ÿ¶ÿ³ÿ¹ÿ¾ÿ¾ÿÁÿÉÿÖÿ¯ÿ©ÿ®ÿ±ÿ¯ÿµÿÂÿ·ÿ´ÿ¹ÿÃÿ¹ÿ·ÿ¶ÿ¼ÿÂÿ¼ÿÆÿ¾ÿÅÿÈÿ»ÿ»ÿ¾ÿ·ÿ­ÿ°ÿ½ÿ¬ÿÆÿ¹ÿ¼ÿ´ÿ¸ÿ¼ÿ³ÿºÿ´ÿÄÿÀÿÍÿºÿ¬ÿ´ÿ·ÿ®ÿÂÿ¾ÿÓÿ¿ÿ·ÿÂÿÄÿ¹ÿµÿÁÿ»ÿÁÿ¿ÿ¼ÿ½ÿÀÿÀÿ»ÿ¸ÿ¬ÿ¾ÿ»ÿ¿ÿÇÿ·ÿ´ÿ·ÿ´ÿµÿ½ÿ¨ÿ¾ÿ²ÿµÿ±ÿ¦ÿ©ÿ¼ÿ¾ÿ ÿ¼ÿ°ÿ£ÿªÿ«ÿ¯ÿ²ÿ¥ÿ¬ÿ¸ÿµÿ¦ÿ®ÿ¹ÿ·ÿ¯ÿ°ÿ¾ÿ«ÿ«ÿ¬ÿ·ÿ´ÿ¹ÿ¹ÿ­ÿªÿ¶ÿ³ÿºÿ¶ÿ½ÿ¸ÿ°ÿ¬ÿ©ÿ§ÿ¤ÿ¼ÿ·ÿ´ÿ³ÿ¬ÿ®ÿ®ÿªÿµÿ¤ÿ·ÿ±ÿ½ÿ½ÿ»ÿ¶ÿ±ÿ¯ÿ¶ÿ¿ÿÀÿ·ÿ­ÿ®ÿ£ÿ­ÿ´ÿ©ÿ·ÿ³ÿ¨ÿ¨ÿºÿ¸ÿ«ÿ¦ÿ­ÿ´ÿ§ÿ­ÿ¬ÿ£ÿ¦ÿ®ÿ ÿ©ÿ«ÿÿ¦ÿ¤ÿ©ÿ©ÿ±ÿ¯ÿ¥ÿÿÿÿ¢ÿ¬ÿ¥ÿÿÿÿÿ¦ÿ£ÿÿ¢ÿ¢ÿ·ÿµÿÿ¡ÿ¡ÿ£ÿ¢ÿÿÿÿÿÿÿ¢ÿÿ ÿ ÿÿÿÿÿÿÿ§ÿ«ÿ¤ÿ§ÿ²ÿ§ÿ¡ÿ¡ÿÿÿÿÿÿ¦ÿÿÿÿÿÿÿÿÿÿÿÿÿ¦ÿÿÿÿÿÿÿ³ÿ¤ÿªÿ£ÿ¦ÿ«ÿ®ÿ¨ÿÿÿ¥ÿ«ÿ®ÿ±ÿªÿÿ¬ÿ£ÿ¦ÿ¯ÿ¬ÿ¤ÿÿÿÿ°ÿªÿ ÿ¥ÿ°ÿ´ÿ¬ÿªÿ®ÿ¥ÿ ÿÿ¯ÿ£ÿ¦ÿÿ£ÿ£ÿÿÿÿ ÿ³ÿªÿ½ÿ¹ÿÀÿ¹ÿ¬ÿ±ÿ°ÿ©ÿ­ÿ­ÿ§ÿÿ¯ÿ¦ÿªÿºÿÁÿ°ÿ²ÿ»ÿ²ÿ®ÿ²ÿ¤ÿ§ÿ­ÿ·ÿ³ÿ²ÿ£ÿÿ¡ÿ¤ÿ¢ÿÿ¯ÿ¯ÿ°ÿ¸ÿ®ÿ«ÿ®ÿ¬ÿ¥ÿ¦ÿ²ÿ¸ÿ°ÿªÿ¦ÿ´ÿ·ÿ ÿ£ÿ¤ÿ¢ÿÿÿªÿ¨ÿªÿ¦ÿªÿ©ÿÿ£ÿ°ÿ£ÿ£ÿÿÿ¯ÿ­ÿ®ÿÅÿ¹ÿ»ÿÿ¥ÿ¸ÿÀÿ¼ÿ®ÿ·ÿ¬ÿ£ÿ©ÿ£ÿ£ÿªÿ­ÿ°ÿ­ÿ±ÿ¬ÿ£ÿ°ÿ«ÿ¬ÿ³ÿªÿ ÿÿ·ÿ»ÿ¸ÿÿ©ÿ¿ÿ¼ÿµÿ¬ÿ¯ÿ«ÿ¨ÿ³ÿ©ÿÿÿ§ÿ­ÿ´ÿ½ÿµÿ¿ÿµÿ¬ÿ¯ÿ¨ÿÿÿ§ÿ¾ÿ®ÿ¦ÿ©ÿÿ§ÿ¬ÿ³ÿ«ÿ°ÿ³ÿ¨ÿ«ÿ»ÿ¶ÿ®ÿ¨ÿºÿ±ÿ½ÿ±ÿ­ÿ®ÿªÿ§ÿ£ÿ©ÿ¯ÿ©ÿ°ÿ¤ÿ«ÿ¡ÿ¨ÿ­ÿ©ÿ£ÿÿ¡ÿ¦ÿ®ÿªÿ¦ÿ³ÿºÿ®ÿ¨ÿ¨ÿ§ÿªÿÿ«ÿªÿªÿ¬ÿÿ¤ÿ¨ÿÿ¥ÿ®ÿ¶ÿ¨ÿ¦ÿÿ¢ÿ§ÿ¯ÿ®ÿ©ÿ¬ÿ¯ÿµÿ¬ÿ¥ÿ¬ÿ¢ÿ ÿÿ¨ÿ¤ÿ§ÿ¡ÿ®ÿ»ÿ¤ÿ¦ÿ«ÿ¢ÿ¨ÿ³ÿ¯ÿ±ÿ¿ÿ¹ÿ¢ÿ©ÿ¤ÿ´ÿ¢ÿÿ©ÿªÿ§ÿ­ÿ«ÿ ÿÿÿÿ²ÿÀÿ²ÿ»ÿ¦ÿ«ÿ¬ÿ¹ÿ®ÿÄÿ¹ÿ¶ÿ»ÿ¼ÿºÿ¸ÿ³ÿ´ÿ»ÿ¦ÿºÿªÿÉÿ¶ÿ³ÿ®ÿ¨ÿ°ÿ­ÿÿÿ©ÿªÿ©ÿ®ÿ±ÿ¨ÿ³ÿ²ÿ°ÿÿ«ÿ¾ÿ¢ÿ²ÿ¯ÿ¶ÿ»ÿ¨ÿ¡ÿ£ÿ£ÿªÿ®ÿ¨ÿªÿ§ÿ¬ÿ¯ÿ¬ÿÄÿ±ÿ§ÿµÿ³ÿ®ÿ±ÿ¨ÿ°ÿ±ÿÿÿ¢ÿ«ÿ«ÿÿ§ÿ©ÿ³ÿ±ÿºÿÿÃÿÉÿ¯ÿ²ÿ­ÿ­ÿ©ÿ¤ÿ¦ÿªÿ¬ÿ«ÿ­ÿ´ÿ¢ÿ¦ÿ«ÿ°ÿ¶ÿÂÿ®ÿ¯ÿ°ÿªÿ©ÿªÿ²ÿ´ÿµÿ»ÿ»ÿ¸ÿµÿ¦ÿ¥ÿµÿ©ÿ¥ÿÿÿ¬ÿ¥ÿ«ÿµÿ©ÿ®ÿ¯ÿ©ÿ±ÿ®ÿ§ÿ³ÿµÿ´ÿµÿºÿµÿÿ¬ÿ»ÿÿ¤ÿ¦ÿ¼ÿ¶ÿ³ÿ»ÿ°ÿ¾ÿÄÿ·ÿ¸ÿ±ÿ¦ÿ¬ÿ©ÿ·ÿ·ÿ³ÿ£ÿ¬ÿ¦ÿ¯ÿ¼ÿºÿ²ÿ¥ÿ²ÿ·ÿ¶ÿµÿ«ÿ¡ÿ¤ÿ«ÿ¦ÿ¦ÿ·ÿ­ÿ¦ÿÿ¯ÿªÿ¹ÿ¡ÿ°ÿÿ¨ÿ¤ÿÿÿÿÿÿÿÿÿÿ ÿ©ÿ­ÿ«ÿ¢ÿªÿ­ÿ«ÿÿ¸ÿ«ÿ£ÿ§ÿ¬ÿ¢ÿ©ÿ§ÿ¦ÿ¶ÿ¶ÿ¯ÿ±ÿ¹ÿ·ÿ­ÿ±ÿ¸ÿµÿµÿ©ÿ¬ÿ¯ÿÿ ÿ¯ÿ¤ÿªÿ¨ÿ§ÿ°ÿ°ÿ¨ÿ«ÿ«ÿ¨ÿ§ÿªÿªÿ¤ÿ¥ÿ°ÿ°ÿ«ÿ©ÿµÿ¸ÿ­ÿ¬ÿ³ÿ³ÿ´ÿ³ÿ§ÿµÿÂÿ«ÿ±ÿ²ÿ¿ÿ¾ÿ¬ÿ®ÿ³ÿ·ÿ¶ÿ²ÿ±ÿ§ÿ£ÿ£ÿ¶ÿ¹ÿÁÿÁÿÂÿ±ÿ¤ÿ±ÿÿ°ÿÂÿ¶ÿ¬ÿ½ÿÌÿ¹ÿ²ÿ²ÿ¶ÿ¶ÿ·ÿºÿ²ÿ«ÿ´ÿºÿ´ÿ»ÿÀÿµÿ±ÿ®ÿ©ÿ»ÿ£ÿ©ÿ¶ÿ³ÿ©ÿ²ÿ»ÿ¾ÿÈÿÂÿ¿ÿ½ÿ¾ÿºÿ¹ÿ·ÿ®ÿ¬ÿ°ÿ±ÿ°ÿ±ÿ½ÿ®ÿ©ÿÀÿ¾ÿºÿ¿ÿ³ÿ´ÿÃÿ½ÿÀÿ­ÿ«ÿ±ÿ¿ÿ³ÿ¾ÿ·ÿ¾ÿÉÿÈÿ¿ÿ½ÿ¹ÿ´ÿ²ÿ°ÿ¸ÿ­ÿ°ÿÊÿÄÿªÿ¯ÿÉÿÏÿ±ÿ¸ÿÍÿ¸ÿ«ÿ¹ÿ¾ÿ®ÿÅÿ»ÿºÿ«ÿ¢ÿ±ÿ·ÿ»ÿ·ÿ¹ÿÄÿÃÿ¼ÿ½ÿ¼ÿ±ÿ¹ÿÀÿ±ÿºÿ¾ÿ¦ÿ¬ÿµÿºÿ£ÿµÿ¿ÿ·ÿ¯ÿ¹ÿ·ÿÅÿÆÿ»ÿ°ÿ¹ÿÈÿ¹ÿ¼ÿÆÿ¹ÿ²ÿ°ÿªÿ´ÿÃÿÄÿÂÿÆÿÁÿ±ÿ¿ÿ²ÿ±ÿ«ÿÀÿÇÿÉÿ¶ÿ¡ÿÎÿ°ÿ¸ÿ¶ÿ¼ÿ»ÿ¬ÿ©ÿ¹ÿÄÿ»ÿ·ÿ¾ÿ¿ÿ¸ÿ¯ÿ²ÿ´ÿ´ÿ¹ÿºÿ¸ÿ½ÿ¾ÿ²ÿ³ÿ±ÿ°ÿ¹ÿ¼ÿÉÿ»ÿ¿ÿ¶ÿ¾ÿ²ÿµÿ§ÿ»ÿ»ÿ»ÿ¬ÿ³ÿ»ÿ´ÿ¯ÿ§ÿ§ÿ±ÿ³ÿ»ÿ¶ÿºÿÃÿÇÿÀÿµÿ±ÿ§ÿ¯ÿÁÿ³ÿ«ÿ¬ÿ©ÿÿ³ÿ²ÿ³ÿÈÿÇÿ²ÿÇÿ·ÿ¼ÿ¥ÿ´ÿ«ÿµÿ¼ÿ¶ÿ«ÿ¼ÿ±ÿÿ²ÿ³ÿ¬ÿ®ÿ­ÿªÿ³ÿ´ÿ­ÿ©ÿ°ÿ¹ÿ´ÿ±ÿ¼ÿÊÿÂÿ¸ÿ»ÿ¼ÿ¸ÿ´ÿ ÿ²ÿ¶ÿ¾ÿ½ÿµÿ¬ÿµÿ´ÿ¸ÿ¬ÿ±ÿºÿ¦ÿ©ÿ°ÿ¿ÿªÿ±ÿ¶ÿ¶ÿÀÿÄÿ¸ÿ¯ÿ·ÿ¿ÿÀÿ¿ÿÂÿ¹ÿ¨ÿ°ÿ¶ÿ²ÿ¾ÿ·ÿ¿ÿ¼ÿ¹ÿÄÿ±ÿ·ÿ·ÿ¸ÿÆÿÁÿ³ÿ§ÿ«ÿµÿ¾ÿ¢ÿÿ«ÿÄÿ»ÿ·ÿ­ÿ³ÿ«ÿªÿ¶ÿ¼ÿ¿ÿ±ÿ«ÿ°ÿ¹ÿ»ÿ±ÿ¯ÿ³ÿ¶ÿºÿ½ÿ¹ÿ¸ÿ¾ÿÀÿ¹ÿ®ÿµÿ³ÿ³ÿ¬ÿ­ÿ·ÿµÿµÿÀÿºÿ¾ÿ¹ÿÁÿ·ÿ½ÿ°ÿ±ÿ·ÿ²ÿ°ÿÆÿ«ÿ¡ÿÿ«ÿ³ÿÄÿ¹ÿ³ÿ®ÿ±ÿ¼ÿµÿ±ÿ¬ÿ¯ÿ¿ÿÀÿ»ÿÀÿÄÿ¼ÿ·ÿ·ÿ§ÿ­ÿ¼ÿ²ÿ±ÿ·ÿ¾ÿÅÿÇÿ¶ÿÃÿ®ÿ¾ÿÈÿ²ÿÂÿÈÿ§ÿÂÿ¶ÿ´ÿ³ÿ¨ÿ®ÿÿ ÿ¾ÿ³ÿ©ÿ§ÿ³ÿ½ÿ¼ÿ³ÿ³ÿ¬ÿ¬ÿµÿ¯ÿ§ÿ£ÿ¦ÿµÿ½ÿ´ÿ­ÿ´ÿÁÿÅÿ¹ÿ¹ÿ»ÿ¼ÿÂÿ¶ÿ³ÿªÿ¹ÿÎÿ¸ÿ¶ÿ´ÿ°ÿ¶ÿºÿ½ÿ·ÿÂÿÅÿ´ÿ ÿÅÿ¼ÿÄÿ±ÿ»ÿ°ÿ¸ÿ³ÿ®ÿ­ÿ§ÿ³ÿ£ÿ¤ÿªÿªÿ´ÿ®ÿ²ÿ¯ÿ¶ÿ­ÿµÿÀÿ±ÿ½ÿÇÿ´ÿ¯ÿ»ÿ¸ÿ¶ÿ¹ÿ»ÿµÿµÿ¸ÿªÿ­ÿ«ÿ·ÿ¶ÿ¹ÿ¶ÿ®ÿ·ÿ¿ÿ¨ÿ¿ÿÁÿ½ÿ»ÿ®ÿµÿÉÿ²ÿ»ÿ¶ÿ³ÿ±ÿ¿ÿ¹ÿ¶ÿ·ÿºÿµÿºÿ½ÿÂÿ¾ÿ°ÿ¡ÿ¥ÿ¯ÿ¶ÿ½ÿ¾ÿ²ÿ´ÿÂÿ¹ÿ±ÿ¶ÿµÿ²ÿ®ÿ¬ÿ±ÿ»ÿºÿ´ÿ»ÿ²ÿ²ÿ²ÿ·ÿ½ÿ»ÿ¶ÿ¬ÿ¶ÿÈÿ½ÿ³ÿ»ÿÊÿ¬ÿÿªÿÿ¼ÿ¯ÿ»ÿ»ÿ°ÿ¤ÿ±ÿ¹ÿ»ÿ¬ÿ£ÿªÿ´ÿ°ÿ­ÿ±ÿ¶ÿ´ÿµÿµÿ­ÿ¯ÿ²ÿµÿ½ÿºÿ³ÿ®ÿªÿ·ÿ¿ÿ·ÿºÿºÿ¾ÿ°ÿ¯ÿ³ÿºÿ°ÿ¯ÿ²ÿ¦ÿ½ÿ°ÿÀÿ´ÿ«ÿ¸ÿ®ÿ¹ÿ¹ÿ®ÿ¾ÿ¾ÿ»ÿÂÿ¸ÿ¼ÿÁÿÄÿ¬ÿ·ÿ­ÿ¯ÿ§ÿ¯ÿ­ÿ²ÿ´ÿ½ÿÀÿÅÿ¿ÿµÿ´ÿ¾ÿÁÿ»ÿÀÿ¾ÿ°ÿ¨ÿ¹ÿ¿ÿºÿµÿ¹ÿµÿºÿµÿ¶ÿ¶ÿÅÿ»ÿÁÿµÿ²ÿ·ÿ·ÿ½ÿ­ÿ¾ÿ´ÿÅÿ¿ÿ¿ÿ±ÿ¼ÿ¬ÿ³ÿ§ÿ¶ÿÅÿ¹ÿ»ÿ¸ÿ¶ÿ²ÿÄÿ·ÿ»ÿ¿ÿ´ÿ³ÿ­ÿ´ÿÃÿ·ÿ¯ÿ·ÿ¸ÿ»ÿÂÿ½ÿ»ÿÅÿ¾ÿ­ÿªÿ³ÿ»ÿÁÿÁÿÅÿ¾ÿ©ÿ´ÿ»ÿµÿµÿÁÿ¼ÿ¶ÿ¾ÿ±ÿµÿ¹ÿ¹ÿ½ÿ´ÿºÿ²ÿªÿ²ÿ³ÿÂÿ¿ÿÀÿ°ÿªÿ¯ÿ·ÿ¶ÿÂÿ±ÿ³ÿ¸ÿ®ÿ°ÿ±ÿ¹ÿ½ÿ»ÿ·ÿ»ÿ»ÿ¶ÿÀÿ¼ÿºÿ´ÿ¶ÿËÿÂÿ·ÿ¯ÿ¼ÿ¹ÿºÿ³ÿ°ÿ¿ÿ°ÿ¥ÿ¶ÿ¾ÿªÿ¼ÿºÿ·ÿ¿ÿ¶ÿ¯ÿ¬ÿ³ÿ³ÿ²ÿ¶ÿ´ÿ©ÿ²ÿ¹ÿ·ÿ¶ÿ¸ÿ»ÿ¹ÿ±ÿ¶ÿ®ÿ¥ÿ«ÿ¹ÿºÿ·ÿ¹ÿµÿ¶ÿÀÿ¸ÿ¯ÿ»ÿ¶ÿ¥ÿ¶ÿÇÿÄÿ¦ÿÃÿ·ÿ¸ÿ½ÿÄÿµÿÁÿ³ÿ¯ÿ°ÿºÿ»ÿÊÿµÿ­ÿÿ¾ÿ³ÿ´ÿÃÿ¿ÿ·ÿ¸ÿµÿ¨ÿ¶ÿµÿ¼ÿ¹ÿªÿµÿ¶ÿ¡ÿ¯ÿ¼ÿ¸ÿ²ÿµÿÄÿ¿ÿ¶ÿ¼ÿ´ÿ¬ÿ²ÿ³ÿºÿ¹ÿ·ÿ·ÿ³ÿÂÿ¶ÿ ÿ¹ÿ®ÿªÿ¹ÿ¶ÿ¥ÿ¸ÿÌÿ½ÿ®ÿºÿ¨ÿµÿÀÿ¼ÿ±ÿµÿ¬ÿ°ÿ²ÿ®ÿ¸ÿ²ÿ¹ÿµÿ¹ÿ»ÿ©ÿ«ÿ½ÿÁÿ¿ÿµÿ«ÿ­ÿªÿ³ÿÀÿ¹ÿªÿ³ÿ¬ÿ²ÿ¶ÿµÿ·ÿÊÿ°ÿ¬ÿ²ÿ°ÿ¢ÿ¶ÿÀÿ¾ÿÃÿÉÿ¦ÿ¯ÿ½ÿ¹ÿºÿÕÿ±ÿ¥ÿ¯ÿÉÿ¾ÿ½ÿ»ÿ¹ÿ±ÿÿ¨ÿ±ÿ¯ÿ´ÿ§ÿ§ÿ¨ÿ¸ÿ²ÿ­ÿ¼ÿÁÿ¶ÿ¬ÿ¶ÿ°ÿ¿ÿÁÿ¶ÿ¼ÿ³ÿÈÿ°ÿ¼ÿ¨ÿ°ÿ¹ÿ¿ÿºÿ²ÿ¼ÿÀÿ¼ÿ¾ÿÈÿÀÿºÿÃÿ½ÿ®ÿ­ÿ»ÿ½ÿ¹ÿ»ÿ·ÿ¿ÿÅÿºÿ´ÿ¹ÿ´ÿ¼ÿ²ÿ°ÿ°ÿÁÿ´ÿ®ÿ´ÿÂÿ±ÿ¬ÿ·ÿ²ÿ½ÿ¨ÿ§ÿ¸ÿ¸ÿÀÿ´ÿ¯ÿ¼ÿÀÿ²ÿ¨ÿµÿ²ÿ­ÿ²ÿ´ÿ°ÿ±ÿ´ÿ±ÿ»ÿºÿ³ÿºÿ¹ÿµÿ´ÿ¾ÿÆÿÇÿ¯ÿ³ÿºÿ¼ÿºÿÆÿÃÿ¼ÿÄÿÅÿÅÿ³ÿ²ÿ»ÿ¶ÿ¬ÿ¯ÿ¸ÿ½ÿºÿ½ÿÀÿ´ÿ´ÿ¿ÿµÿ¯ÿ²ÿ·ÿ±ÿ·ÿ¾ÿ¿ÿ°ÿ¸ÿ¾ÿ­ÿ·ÿ²ÿÊÿ»ÿ»ÿ¥ÿ¹ÿ´ÿ³ÿªÿ£ÿ¾ÿÀÿ¼ÿ»ÿ¯ÿ¯ÿ¶ÿ·ÿºÿµÿ©ÿ¨ÿ°ÿ¹ÿ¸ÿ¶ÿ´ÿºÿ­ÿ¼ÿÄÿÄÿ»ÿ°ÿÀÿµÿ·ÿ¹ÿ»ÿ¡ÿ©ÿºÿ±ÿÃÿºÿ¸ÿ´ÿÆÿ»ÿ¬ÿµÿ¸ÿ²ÿ®ÿ­ÿ´ÿÁÿÁÿ·ÿ¾ÿªÿ¶ÿËÿ®ÿ©ÿ´ÿºÿ¸ÿºÿ¾ÿ´ÿ¹ÿ¹ÿ¬ÿ±ÿºÿ¼ÿ²ÿ¹ÿ½ÿ¶ÿ¸ÿºÿµÿ·ÿÀÿ»ÿ±ÿ¸ÿ½ÿÅÿÃÿ²ÿ´ÿ­ÿºÿ¿ÿ½ÿ³ÿ·ÿ·ÿ®ÿ«ÿ½ÿ­ÿÅÿ·ÿ§ÿ¦ÿ·ÿ½ÿ²ÿ±ÿ´ÿ¯ÿ»ÿÀÿ°ÿ¶ÿ·ÿºÿ²ÿ´ÿ¿ÿÇÿÿ²ÿµÿÀÿ­ÿ½ÿºÿ²ÿ®ÿÁÿ¸ÿ½ÿ¹ÿ¼ÿ¹ÿ»ÿºÿµÿ¸ÿ¿ÿÇÿÊÿÉÿÉÿÃÿ»ÿ·ÿ¼ÿÿ´ÿ½ÿ¬ÿ·ÿªÿ¾ÿ±ÿÄÿÁÿÄÿ¾ÿ¸ÿ­ÿ¡ÿ¬ÿ°ÿ³ÿÂÿÉÿÂÿµÿ°ÿ±ÿ·ÿ¶ÿÀÿ½ÿÁÿ¼ÿ±ÿ¾ÿ¯ÿ¼ÿ·ÿ»ÿÀÿ¶ÿ³ÿ·ÿ¸ÿ²ÿ±ÿÁÿ¶ÿ¤ÿ·ÿ¿ÿ¼ÿ¯ÿ³ÿ¿ÿ¾ÿÄÿ°ÿ§ÿÿ½ÿÆÿªÿ­ÿ¤ÿ±ÿ¹ÿ´ÿµÿ¼ÿ½ÿ·ÿ¬ÿ¢ÿ¦ÿ°ÿ®ÿ¤ÿ²ÿ´ÿ¬ÿ´ÿ§ÿ¤ÿ¾ÿ¬ÿ±ÿ´ÿµÿ¬ÿµÿ²ÿ¨ÿ¤ÿ®ÿºÿ¹ÿ²ÿ¯ÿ¯ÿ¸ÿµÿ§ÿ±ÿªÿ¸ÿ¡ÿ§ÿÅÿ¦ÿ¡ÿ§ÿ¦ÿ¥ÿ¸ÿ´ÿ¬ÿµÿ«ÿ®ÿ³ÿ¨ÿ¶ÿµÿ¶ÿ»ÿ©ÿ¶ÿ®ÿªÿ®ÿ²ÿ­ÿ¡ÿ§ÿ¼ÿ¯ÿ¶ÿ²ÿ¬ÿ¨ÿ©ÿ²ÿ²ÿ«ÿ®ÿ¯ÿ£ÿ³ÿÄÿ²ÿµÿ´ÿ£ÿ¦ÿµÿ²ÿµÿ®ÿ°ÿ«ÿªÿ«ÿ«ÿ·ÿ¼ÿ¹ÿºÿ­ÿÉÿ¶ÿ§ÿ¸ÿ²ÿ§ÿ¯ÿÄÿ¨ÿ¦ÿ¸ÿÂÿ²ÿ­ÿ¹ÿÀÿ±ÿ¦ÿ®ÿ±ÿ»ÿ¶ÿ¬ÿ°ÿ¯ÿºÿ³ÿ¼ÿ¯ÿ·ÿ¿ÿ¹ÿ´ÿÈÿÁÿ¬ÿ³ÿ½ÿºÿºÿ®ÿºÿ¹ÿ¼ÿ½ÿ¾ÿÂÿ¿ÿÈÿ¸ÿÁÿ®ÿ¸ÿ¿ÿ¿ÿÈÿÃÿ¸ÿ»ÿ°ÿ¹ÿÃÿ·ÿ®ÿºÿÁÿ±ÿÀÿÁÿ¹ÿÀÿÅÿ¼ÿ¸ÿ±ÿ®ÿ¶ÿ­ÿ­ÿ¬ÿ»ÿºÿ«ÿ«ÿ¾ÿµÿ¸ÿ°ÿ®ÿ½ÿÃÿÅÿ½ÿ¶ÿµÿ­ÿºÿ¸ÿ°ÿµÿ³ÿ¬ÿ¹ÿ·ÿ»ÿ²ÿ§ÿ©ÿ®ÿ¹ÿ¸ÿ³ÿ¿ÿÄÿ·ÿ´ÿ¬ÿÅÿ¾ÿÁÿ²ÿ¶ÿ¬ÿ»ÿ¥ÿ±ÿ´ÿ«ÿ©ÿ¬ÿ±ÿ¸ÿ½ÿ¹ÿªÿ´ÿ¦ÿ¿ÿ¼ÿÿpÿÿhÿfÿmÿzÿvÿQÿWÿ^ÿWÿ{ÿÿºÿºÿÇÿ³ÿ®ÿ«ÿ°ÿ¤ÿ£ÿ²ÿµÿ´ÿºÿ¯ÿÀÿÉÿÇÿ¥ÿ¯ÿÄÿ·ÿÿÿÿ©ÿ¾ÿÃÿ­ÿ­ÿ¼ÿ¡ÿ¦ÿ´ÿ¦ÿ©ÿ«ÿ¹ÿ¾ÿ·ÿ³ÿ­ÿ²ÿ»ÿ¹ÿ·ÿÃÿÀÿ°ÿ§ÿÀÿµÿ³ÿ²ÿ½ÿÅÿµÿ§ÿ§ÿ®ÿ¾ÿ¾ÿ³ÿÄÿÆÿ·ÿ¸ÿÁÿÉÿÀÿ´ÿµÿ¿ÿÁÿ´ÿ±ÿ»ÿ¼ÿ·ÿÀÿÍÿ³ÿ½ÿºÿ¼ÿ·ÿÃÿ½ÿ®ÿ±ÿ¸ÿÅÿÂÿÂÿ´ÿµÿ¶ÿ½ÿ¹ÿ»ÿ»ÿ¾ÿ·ÿ­ÿ®ÿ´ÿ¸ÿ¿ÿ»ÿ»ÿ­ÿ°ÿ¯ÿ¥ÿ¬ÿ·ÿ¸ÿ²ÿ¬ÿ­ÿ³ÿºÿ­ÿ³ÿ²ÿ¼ÿ°ÿ²ÿ¹ÿ¹ÿ¼ÿÀÿºÿ®ÿ©ÿ¶ÿÿ¾ÿÆÿ±ÿ¶ÿ²ÿ¦ÿ®ÿ»ÿ¿ÿÁÿ»ÿ¼ÿ°ÿÄÿ¹ÿ®ÿ´ÿ¯ÿ±ÿ»ÿ½ÿµÿ¯ÿ¬ÿ½ÿ·ÿ¾ÿ´ÿªÿ¿ÿ¹ÿ»ÿÆÿ¿ÿºÿÂÿÁÿÅÿÁÿ·ÿ¬ÿ«ÿ¶ÿ¹ÿ¶ÿ°ÿ²ÿ·ÿ¶ÿ´ÿ°ÿ±ÿ±ÿÆÿ¼ÿ¼ÿ´ÿ·ÿ½ÿ¼ÿÁÿÅÿ°ÿ²ÿ³ÿ»ÿ¾ÿÀÿ»ÿ¿ÿºÿ¹ÿÁÿ¿ÿ¼ÿÃÿ·ÿÂÿÀÿ¼ÿ§ÿ°ÿ»ÿ»ÿ¼ÿ¹ÿªÿ®ÿºÿ¯ÿ¼ÿ½ÿ½ÿ¶ÿ¿ÿÃÿµÿ´ÿÁÿ»ÿ¸ÿ³ÿ¾ÿ²ÿ¶ÿ¼ÿÁÿÁÿ¿ÿ¿ÿ»ÿ³ÿ»ÿÇÿ¯ÿÿ²ÿºÿ¼ÿÁÿÃÿ¼ÿ±ÿ³ÿºÿ´ÿºÿ¶ÿ¯ÿ²ÿ»ÿ¼ÿ»ÿÀÿÀÿ²ÿÿËÿ°ÿ³ÿ¹ÿ¿ÿºÿºÿÄÿ½ÿºÿÅÿÀÿ³ÿ¿ÿ¯ÿ§ÿ¨ÿ²ÿÀÿÅÿ¹ÿ¿ÿÂÿÄÿ¸ÿÂÿÆÿÃÿ½ÿºÿÁÿÁÿ¿ÿÁÿÅÿÃÿ¿ÿ¼ÿ¶ÿµÿ¾ÿÂÿµÿÕÿÄÿ«ÿ¯ÿÁÿÅÿÄÿÈÿÈÿ¶ÿ©ÿ²ÿ¹ÿ¾ÿ¶ÿ²ÿ²ÿ®ÿ¯ÿ¸ÿ¯ÿÂÿ×ÿ±ÿÅÿ²ÿ±ÿ´ÿ°ÿ¿ÿÌÿ¸ÿ¸ÿ°ÿ´ÿÀÿ¸ÿ´ÿ¾ÿÁÿ»ÿ¸ÿ¥ÿ°ÿºÿ®ÿ³ÿ±ÿ®ÿ¸ÿ¼ÿ½ÿÄÿºÿ¶ÿµÿ¶ÿºÿ¶ÿ±ÿ¾ÿËÿÂÿÁÿ½ÿºÿ±ÿ­ÿ®ÿ±ÿºÿ·ÿµÿ»ÿÁÿ·ÿ§ÿ®ÿºÿ½ÿÈÿ½ÿÒÿ«ÿ¬ÿºÿ¿ÿ¾ÿ·ÿ¯ÿÆÿÂÿ¸ÿ¾ÿÀÿËÿÈÿ¶ÿ­ÿºÿºÿ²ÿ½ÿÅÿ´ÿ®ÿ³ÿ´ÿ·ÿÂÿ¡ÿ¬ÿ»ÿ¿ÿÁÿÄÿÄÿÄÿÉÿÇÿ²ÿºÿÁÿ½ÿ¸ÿ³ÿ°ÿ±ÿ¨ÿÀÿÃÿÅÿÂÿ¼ÿ¹ÿ½ÿ¼ÿ´ÿ¿ÿ¨ÿ¼ÿÀÿ®ÿ±ÿ¼ÿ¼ÿ½ÿÂÿ´ÿµÿ°ÿ®ÿ·ÿ¯ÿ«ÿµÿ²ÿ¹ÿºÿ­ÿ«ÿµÿÂÿ¹ÿ°ÿ½ÿ®ÿ½ÿ¬ÿ°ÿ²ÿ®ÿ®ÿ°ÿªÿ§ÿ®ÿ¦ÿ¾ÿÃÿ¿ÿ½ÿ·ÿ°ÿ°ÿ¯ÿ®ÿ¤ÿ§ÿ»ÿºÿ¦ÿ¤ÿ°ÿ®ÿ²ÿ¥ÿ²ÿ«ÿ·ÿµÿµÿºÿ¹ÿ¶ÿ¸ÿ»ÿ´ÿ°ÿ­ÿ°ÿ¦ÿÿ¦ÿ¯ÿ«ÿ°ÿ»ÿ«ÿ²ÿ¹ÿªÿ¦ÿ°ÿ®ÿ­ÿ¨ÿ¬ÿ«ÿÿ­ÿ ÿÿ¤ÿ¡ÿ¨ÿ©ÿ¢ÿÂÿ£ÿ ÿÿÿÿÿ ÿ¦ÿÿ¤ÿ£ÿªÿ®ÿ¤ÿ£ÿ­ÿ­ÿ¡ÿ§ÿ¡ÿÿ¢ÿÿÿÿÿ¡ÿ¥ÿÿÿÿªÿÿ¨ÿ¤ÿÿÿÿÿÿ©ÿÿ£ÿ ÿ ÿ£ÿÿÿÿÿÿÿÿÿ£ÿ¡ÿÿÿÿÿÿ£ÿÿÿÿÿÿÿÿÿÿ¦ÿ§ÿ ÿÀÿ²ÿµÿ¥ÿªÿªÿ©ÿ¢ÿÿ¤ÿ¯ÿ¨ÿÿ¸ÿ¤ÿµÿ­ÿÿÿÿ¤ÿ¤ÿÿÿ£ÿ°ÿªÿ¨ÿ¨ÿªÿ­ÿªÿ¦ÿ¯ÿµÿ£ÿÿ±ÿÿ¦ÿ ÿ©ÿ¬ÿ§ÿ°ÿ¹ÿ°ÿ³ÿ´ÿ¶ÿ¯ÿ»ÿ¶ÿ²ÿ­ÿ©ÿ­ÿ³ÿ²ÿ£ÿÿÿ­ÿºÿËÿ³ÿªÿ±ÿ»ÿ¼ÿ©ÿ¢ÿÿÿ¥ÿ°ÿ¨ÿ°ÿ ÿÿÿÿ¤ÿ³ÿ¾ÿ¢ÿ³ÿ©ÿ°ÿ«ÿ°ÿ©ÿ®ÿ¯ÿ£ÿ¢ÿ¨ÿ¨ÿ¸ÿ­ÿ°ÿ¡ÿ«ÿ¯ÿ¡ÿÿÿ¦ÿ£ÿ¥ÿ³ÿªÿ¦ÿ©ÿ¥ÿµÿÿ¡ÿ¡ÿ¥ÿ¹ÿ¾ÿ«ÿ ÿ¦ÿ§ÿ¨ÿÿ£ÿµÿ¶ÿ«ÿ¶ÿµÿ¨ÿ¬ÿ­ÿ¬ÿ©ÿ´ÿ°ÿÄÿ©ÿ³ÿ¶ÿÿ¡ÿ­ÿ¯ÿ±ÿ¬ÿ©ÿ­ÿ¯ÿ¸ÿªÿ´ÿºÿµÿ´ÿªÿ¨ÿ°ÿ­ÿ©ÿ­ÿÿÿªÿ±ÿÀÿ´ÿºÿ¶ÿ³ÿ¹ÿ²ÿ¬ÿ²ÿ¦ÿ¨ÿ°ÿ°ÿ¸ÿ®ÿ«ÿµÿ¯ÿ«ÿ±ÿ·ÿ·ÿ±ÿ¯ÿµÿ¸ÿ±ÿ¼ÿÀÿ°ÿ®ÿ£ÿ¬ÿ­ÿ¦ÿ«ÿ¹ÿ¸ÿ­ÿ±ÿ¸ÿ±ÿ¶ÿ¬ÿ£ÿ¶ÿ©ÿ«ÿ¥ÿ©ÿ£ÿ«ÿ´ÿªÿªÿ²ÿ²ÿ¬ÿ¢ÿ»ÿ¾ÿ ÿ¢ÿÿÿ¸ÿ·ÿ¡ÿ¢ÿ«ÿ­ÿ®ÿ ÿ§ÿ­ÿÿÿ¡ÿªÿ­ÿ­ÿªÿ£ÿ¬ÿ±ÿ©ÿ©ÿ¥ÿ¤ÿ£ÿÿ¥ÿÿ¤ÿ´ÿ±ÿ¡ÿÿ¯ÿ®ÿ§ÿ¬ÿ§ÿ¤ÿ´ÿ½ÿ°ÿ±ÿ¦ÿ¤ÿ¶ÿ­ÿ¤ÿ©ÿ«ÿ²ÿ®ÿ ÿÿÿ¢ÿ®ÿÃÿ°ÿµÿ´ÿ«ÿ¶ÿ°ÿ¯ÿ ÿ¶ÿÈÿ¸ÿ¯ÿ°ÿ³ÿ¶ÿ¸ÿÃÿªÿ±ÿ²ÿºÿ±ÿ®ÿ ÿ¤ÿªÿ­ÿ«ÿ¦ÿ¨ÿ­ÿ®ÿªÿ¡ÿ¤ÿ¥ÿ«ÿµÿÉÿ¬ÿ½ÿÿ´ÿ¬ÿ§ÿ­ÿ²ÿ²ÿµÿµÿ«ÿ¥ÿ¦ÿ¢ÿ¥ÿ°ÿ¹ÿ¤ÿ®ÿ¤ÿ°ÿ´ÿ£ÿ¥ÿªÿªÿ³ÿ¸ÿ³ÿ©ÿ£ÿ´ÿ¿ÿÿÿ¼ÿ¬ÿ¬ÿ´ÿ£ÿ·ÿÁÿµÿ³ÿ¬ÿ«ÿ¯ÿ±ÿ±ÿ¦ÿ¢ÿ³ÿ®ÿ¯ÿ¨ÿ«ÿ²ÿ²ÿ¡ÿ»ÿ­ÿ±ÿ¢ÿ¦ÿ±ÿ¯ÿ³ÿÁÿ¾ÿ¢ÿÿ²ÿ»ÿ¿ÿ§ÿ¿ÿÆÿ¤ÿ£ÿÿ²ÿªÿ²ÿ¬ÿ£ÿªÿ±ÿ®ÿ®ÿ¦ÿ¡ÿ¯ÿ³ÿ³ÿ¯ÿ¸ÿ¸ÿ£ÿ¾ÿÂÿ£ÿ»ÿÆÿÈÿµÿ´ÿºÿ¸ÿ³ÿ­ÿ³ÿÀÿ·ÿ£ÿ¢ÿ¬ÿ·ÿÁÿ¯ÿ£ÿ¹ÿ¥ÿ¾ÿÃÿ¶ÿ²ÿ©ÿ­ÿ´ÿ¸ÿ²ÿ¦ÿÿÿ¥ÿÿ£ÿ©ÿ¬ÿ´ÿ«ÿ±ÿ®ÿ²ÿÿÿ©ÿÿÿÿÿÿÿÿÿÿÿÿÿ¡ÿ²ÿ¡ÿÿÿ¥ÿ®ÿ¤ÿ¯ÿ¤ÿ¥ÿ¢ÿ§ÿ«ÿ«ÿ¥ÿ£ÿ§ÿ¦ÿµÿ¿ÿÅÿÀÿ§ÿ¨ÿ³ÿ¯ÿ²ÿ¯ÿ­ÿ¢ÿÿ«ÿ½ÿ«ÿ¥ÿ§ÿ¯ÿ¡ÿ ÿ«ÿ¬ÿ±ÿºÿ§ÿ ÿ¦ÿ§ÿ¨ÿ¨ÿªÿ¡ÿÿ®ÿ¸ÿ¯ÿ«ÿ·ÿ¯ÿÆÿµÿ¦ÿ¨ÿÇÿ·ÿ¹ÿ«ÿ¼ÿ¼ÿ·ÿµÿ·ÿ´ÿ©ÿ¨ÿ±ÿ¸ÿ¸ÿ¢ÿ£ÿ¨ÿ§ÿµÿµÿÁÿ¨ÿ½ÿÿ£ÿ½ÿ«ÿ­ÿ¾ÿÈÿ¿ÿ¯ÿ±ÿ±ÿ³ÿ·ÿ¶ÿ¬ÿ¤ÿ©ÿ¯ÿ¸ÿ·ÿ·ÿ¸ÿ­ÿ½ÿªÿÁÿ©ÿ­ÿ¶ÿ¨ÿ¶ÿ¸ÿ¿ÿ¹ÿ¯ÿ³ÿÂÿÎÿÂÿ¹ÿ¿ÿ·ÿ«ÿ©ÿªÿ®ÿ±ÿ«ÿ­ÿÀÿ¹ÿ°ÿ¸ÿ¥ÿ¶ÿ¶ÿ¸ÿ·ÿªÿ»ÿ«ÿªÿ®ÿ¬ÿ«ÿ¸ÿ¼ÿ½ÿ¿ÿÃÿ¿ÿ¼ÿÃÿÂÿ¹ÿµÿµÿ¬ÿ©ÿ³ÿ£ÿ¶ÿÂÿ¤ÿ¸ÿ¾ÿ¶ÿ·ÿ·ÿ¡ÿ´ÿ·ÿ³ÿºÿ°ÿ§ÿ®ÿ°ÿµÿÅÿÄÿ»ÿ³ÿ¸ÿ¾ÿ·ÿ´ÿ²ÿ¶ÿµÿ½ÿ¸ÿ¶ÿ¹ÿ«ÿµÿ±ÿ±ÿ­ÿ·ÿ½ÿ»ÿ¸ÿ³ÿ©ÿ¹ÿ»ÿ¿ÿ¸ÿ¹ÿ¿ÿ±ÿ®ÿ±ÿ¶ÿºÿ¹ÿÁÿÄÿ½ÿ¿ÿ½ÿ¹ÿÇÿÄÿÂÿÈÿ³ÿµÿ¾ÿ³ÿªÿ¶ÿÿÀÿ©ÿ¼ÿ¸ÿ°ÿ±ÿ³ÿÂÿ½ÿÂÿµÿ»ÿºÿºÿ»ÿ·ÿºÿ¸ÿµÿºÿ¿ÿÄÿÃÿÀÿ´ÿ¹ÿµÿ§ÿµÿ¶ÿ¿ÿ¼ÿºÿ°ÿ½ÿ»ÿ»ÿ«ÿ´ÿ¬ÿ¸ÿ«ÿ©ÿ¹ÿ¿ÿ·ÿ´ÿ¯ÿ¯ÿ²ÿ°ÿ²ÿµÿºÿÄÿ»ÿ¶ÿ¹ÿ¯ÿ³ÿºÿºÿ¥ÿµÿ¶ÿ®ÿÉÿ¿ÿÿ¯ÿ²ÿªÿÇÿ·ÿ±ÿÉÿ½ÿºÿ¿ÿ²ÿ¿ÿ¬ÿ¸ÿ¾ÿ¯ÿ¬ÿ®ÿ°ÿ³ÿ·ÿ³ÿ°ÿ°ÿ°ÿµÿ²ÿªÿ©ÿ¬ÿ·ÿ¿ÿºÿ³ÿ¹ÿ±ÿ«ÿµÿ¤ÿ«ÿ²ÿºÿÃÿÁÿ©ÿ¿ÿÃÿµÿ­ÿ®ÿÁÿ³ÿ¸ÿ³ÿ¥ÿ°ÿ¶ÿ´ÿ³ÿÂÿÃÿ´ÿ´ÿ¶ÿµÿ¬ÿ¯ÿ¹ÿµÿ±ÿ¹ÿ¿ÿ¼ÿÄÿ³ÿ²ÿ¼ÿ°ÿ¿ÿ¾ÿ½ÿ´ÿ¦ÿ¯ÿµÿ¹ÿ®ÿ¨ÿ·ÿÿ«ÿ¢ÿ°ÿÊÿ»ÿÂÿµÿ½ÿ»ÿºÿµÿ¸ÿ¸ÿ³ÿ´ÿ°ÿ»ÿ¼ÿ¬ÿ¯ÿ¹ÿ¸ÿ´ÿ¹ÿ¿ÿ¹ÿ´ÿ°ÿ¶ÿµÿ¾ÿ³ÿ®ÿ±ÿ®ÿ¸ÿ¶ÿºÿ½ÿ¾ÿÁÿ¸ÿ³ÿÀÿ¸ÿªÿ¶ÿ¾ÿ½ÿ±ÿ½ÿ·ÿ±ÿ±ÿ¶ÿ¯ÿ®ÿ¸ÿ¸ÿÃÿ¸ÿ«ÿ¯ÿºÿµÿ³ÿ´ÿ´ÿ¸ÿ·ÿ¸ÿ²ÿ¢ÿ§ÿ²ÿ¸ÿ¸ÿ½ÿµÿÁÿ¿ÿ®ÿ¾ÿ½ÿ¬ÿ²ÿ¬ÿªÿ»ÿ·ÿ³ÿ§ÿ¯ÿ§ÿºÿ´ÿ³ÿ¯ÿ±ÿÃÿ´ÿÂÿ¿ÿ¬ÿ°ÿ©ÿªÿ³ÿ­ÿªÿ«ÿªÿ»ÿÂÿÀÿ·ÿ°ÿ®ÿ©ÿµÿ»ÿ°ÿºÿ·ÿ®ÿ¹ÿµÿ¶ÿ±ÿ¯ÿ²ÿ±ÿÆÿ¥ÿ»ÿ·ÿ¯ÿºÿ°ÿ¶ÿ¸ÿ­ÿÇÿ¿ÿ«ÿ¼ÿ¯ÿ¼ÿ¨ÿºÿ¹ÿ³ÿ¬ÿ½ÿ´ÿ«ÿ¶ÿªÿ®ÿ°ÿªÿ²ÿ®ÿ´ÿ¹ÿ¸ÿ­ÿ²ÿºÿµÿ¹ÿ½ÿ¼ÿºÿ¸ÿ·ÿ»ÿºÿ»ÿ©ÿ¬ÿ²ÿ¬ÿ³ÿ¯ÿ¼ÿ¹ÿ¸ÿ½ÿ²ÿ¾ÿ®ÿ§ÿ­ÿ¸ÿ³ÿ°ÿ»ÿ¯ÿÂÿ³ÿºÿ»ÿ²ÿ³ÿ·ÿ­ÿ­ÿ¯ÿ¹ÿ²ÿ¼ÿ¼ÿ¾ÿ¼ÿ³ÿ¯ÿ²ÿ°ÿªÿ°ÿ¯ÿ­ÿ²ÿ¹ÿºÿ³ÿ¶ÿ±ÿ¸ÿ»ÿ·ÿ°ÿÀÿÅÿ¿ÿÊÿÆÿ¹ÿ¶ÿ·ÿ³ÿ»ÿÀÿ¯ÿ·ÿÊÿ²ÿ¸ÿ±ÿÐÿ·ÿªÿ¯ÿ¾ÿ¼ÿ¹ÿ¶ÿ°ÿ¼ÿ³ÿºÿ³ÿ²ÿ°ÿ«ÿ·ÿ·ÿºÿ¸ÿ³ÿ¯ÿªÿ±ÿ¸ÿ®ÿ¯ÿµÿ³ÿ¬ÿªÿ³ÿ²ÿ¶ÿ¼ÿÂÿ»ÿ·ÿ±ÿ¾ÿ¥ÿ«ÿ¶ÿµÿ·ÿµÿ±ÿ¬ÿ­ÿ²ÿ·ÿ¸ÿ³ÿªÿªÿºÿ²ÿÆÿºÿ¯ÿ¿ÿÀÿÇÿ½ÿÊÿÅÿ³ÿµÿ­ÿ°ÿ°ÿ¹ÿ²ÿ©ÿ¶ÿ¶ÿ»ÿ¼ÿ³ÿ­ÿªÿ¸ÿ½ÿµÿºÿ¸ÿ®ÿ®ÿ¶ÿ¶ÿ¿ÿ»ÿ¾ÿ°ÿ·ÿ¶ÿ»ÿ°ÿ·ÿ½ÿÂÿ·ÿ±ÿ¬ÿµÿ¸ÿµÿÈÿÁÿ¾ÿÀÿ½ÿÀÿÅÿµÿ¹ÿ¶ÿ§ÿºÿÌÿÃÿ½ÿºÿ¾ÿÅÿºÿºÿ¼ÿ·ÿ»ÿ¥ÿ¬ÿÃÿ¶ÿ¬ÿ¸ÿ¼ÿ¾ÿ¾ÿ¶ÿ¼ÿÊÿÈÿ¹ÿ¬ÿ¡ÿ¶ÿ¼ÿ·ÿÈÿ¹ÿ®ÿªÿ¼ÿ±ÿ¯ÿ·ÿ¶ÿ±ÿ½ÿ²ÿ¸ÿ»ÿ¼ÿÃÿ¶ÿÀÿ¶ÿ¬ÿ´ÿ²ÿ¾ÿ»ÿÁÿ²ÿ¯ÿµÿºÿ±ÿ¸ÿ²ÿ·ÿ¶ÿ¼ÿºÿ°ÿ¹ÿ½ÿ¹ÿµÿ¹ÿ¼ÿ³ÿ²ÿ½ÿÄÿ³ÿ´ÿÂÿ¾ÿ¾ÿ¦ÿ±ÿ¼ÿÂÿ·ÿ±ÿ°ÿµÿ­ÿ¾ÿ¿ÿ«ÿ¾ÿÃÿ»ÿ°ÿÄÿªÿ´ÿ±ÿÍÿ¯ÿ»ÿµÿ¼ÿ¬ÿ´ÿ½ÿ·ÿ½ÿ²ÿ¦ÿ±ÿ¸ÿ½ÿ­ÿ²ÿ¾ÿ½ÿµÿ¼ÿ»ÿ¬ÿ±ÿ¯ÿ°ÿ»ÿ¿ÿµÿ°ÿ´ÿ¸ÿ°ÿÂÿ¸ÿ£ÿ®ÿ¥ÿ®ÿ¾ÿ¶ÿ¬ÿºÿ¨ÿ·ÿÃÿ»ÿ¸ÿÉÿ§ÿ¹ÿ¾ÿ¾ÿ¸ÿ¯ÿ»ÿ¼ÿ«ÿ´ÿ¼ÿ»ÿºÿ»ÿÅÿµÿ³ÿ°ÿ¶ÿÂÿ»ÿ»ÿÀÿ¸ÿ­ÿ®ÿ´ÿµÿ´ÿ»ÿÀÿ­ÿ«ÿµÿ´ÿ¿ÿ³ÿ¥ÿÅÿ¹ÿ¬ÿ´ÿµÿ±ÿÀÿÄÿ°ÿ±ÿ´ÿµÿ¹ÿ¾ÿµÿ®ÿ¸ÿ­ÿ±ÿ¶ÿ³ÿ¶ÿµÿÀÿ¸ÿ·ÿ¼ÿ³ÿ°ÿ©ÿ°ÿ½ÿ²ÿ³ÿ³ÿ©ÿµÿ·ÿÃÿ°ÿ®ÿ³ÿ¼ÿ·ÿ¹ÿ³ÿ²ÿ©ÿ®ÿ©ÿ¬ÿ·ÿ°ÿ«ÿªÿÁÿ´ÿ´ÿÆÿ¯ÿÀÿ¾ÿ¹ÿ±ÿ¬ÿ¹ÿ·ÿÀÿ½ÿ·ÿÂÿÆÿÈÿËÿÀÿºÿ¿ÿ¸ÿ­ÿ®ÿ»ÿºÿ·ÿ¹ÿ»ÿ³ÿªÿ±ÿ²ÿÃÿÈÿÃÿ»ÿÀÿ½ÿ¯ÿµÿ´ÿ­ÿºÿ±ÿ²ÿ¸ÿÃÿÅÿ°ÿ¹ÿÁÿ½ÿºÿµÿ¹ÿ²ÿ®ÿ¾ÿ½ÿ¹ÿ¶ÿ°ÿÁÿ½ÿ¹ÿ¼ÿ³ÿ¼ÿÇÿÀÿ¼ÿ­ÿ»ÿÄÿµÿ±ÿ¼ÿ¹ÿµÿ½ÿ°ÿÁÿºÿÉÿµÿÅÿ¿ÿÆÿ¼ÿ´ÿ»ÿ´ÿÃÿ¿ÿ´ÿ­ÿ°ÿ¸ÿ®ÿ¶ÿ¸ÿ¦ÿ¸ÿ¶ÿ¿ÿ¹ÿ­ÿ±ÿ³ÿÁÿÎÿ»ÿ¯ÿµÿ¾ÿ¿ÿ¶ÿÅÿºÿ»ÿ½ÿÍÿÅÿ±ÿ¤ÿ­ÿ²ÿ©ÿ·ÿ¿ÿ·ÿ³ÿ´ÿºÿ¸ÿ°ÿ®ÿ¯ÿ²ÿµÿ±ÿ®ÿ´ÿ¹ÿÄÿ¶ÿ©ÿ¿ÿªÿÁÿ¸ÿ¤ÿ»ÿÂÿ¬ÿ½ÿªÿ®ÿ²ÿ½ÿÅÿÊÿ¿ÿ¸ÿµÿ±ÿ¿ÿ¼ÿÄÿÄÿ¶ÿ¼ÿ½ÿ±ÿ±ÿ¾ÿ»ÿ¹ÿªÿÂÿµÿ¼ÿ½ÿ¶ÿÀÿ·ÿ±ÿ³ÿÀÿ¯ÿ³ÿÃÿ³ÿºÿÃÿ½ÿ·ÿ´ÿ¯ÿ³ÿ»ÿ³ÿ®ÿ³ÿ±ÿ°ÿ¶ÿ´ÿ²ÿ¸ÿ´ÿ¹ÿÊÿ¿ÿ³ÿµÿªÿËÿÖÿ»ÿ³ÿ´ÿ°ÿ¦ÿ»ÿ·ÿµÿ·ÿºÿ°ÿ°ÿ»ÿ½ÿ°ÿ¯ÿ¼ÿ¹ÿ´ÿ¿ÿÂÿ»ÿ¸ÿ®ÿ³ÿ®ÿºÿ³ÿ¸ÿºÿ´ÿËÿ®ÿ°ÿÁÿªÿµÿ³ÿ¯ÿ­ÿ¬ÿ¸ÿ¬ÿµÿÅÿÅÿÁÿ½ÿºÿ·ÿºÿ¶ÿÀÿ³ÿ¾ÿ¶ÿ®ÿ»ÿ¼ÿ¿ÿÀÿÍÿ°ÿ»ÿ´ÿÁÿ¸ÿÀÿ·ÿÁÿºÿ»ÿ»ÿ¹ÿµÿ¶ÿ¿ÿÂÿÃÿ¹ÿ´ÿÂÿ¶ÿ¹ÿ¨ÿ¾ÿ¿ÿ¼ÿÉÿÅÿ¢ÿÅÿ¿ÿ¥ÿ¨ÿ£ÿ¶ÿ´ÿ´ÿ¹ÿ¿ÿÄÿÂÿ»ÿ¬ÿ¥ÿ´ÿ¸ÿÀÿ¶ÿ¾ÿ½ÿÆÿ¶ÿ·ÿ¹ÿ¥ÿÇÿ¬ÿ³ÿ¼ÿ·ÿ²ÿ¼ÿ¿ÿ°ÿ­ÿ¸ÿ¶ÿ±ÿ¸ÿºÿ²ÿºÿ¸ÿºÿ­ÿ£ÿ¯ÿ³ÿÃÿÿ§ÿÿ«ÿÿ«ÿ³ÿ¢ÿ£ÿ¬ÿ¯ÿ´ÿ³ÿ§ÿ¤ÿ©ÿªÿ©ÿµÿ¬ÿªÿ±ÿ¿ÿ¶ÿ§ÿ©ÿ®ÿªÿºÿ°ÿ«ÿ¥ÿ»ÿÂÿ·ÿ´ÿ³ÿ³ÿ¯ÿ«ÿ±ÿ¨ÿ®ÿ¯ÿ¯ÿ³ÿ²ÿ¤ÿ«ÿ¤ÿ¹ÿ¡ÿ¢ÿ¨ÿ¸ÿ¨ÿÿ²ÿ®ÿ®ÿ³ÿ²ÿ·ÿ°ÿ±ÿ·ÿµÿ³ÿÿ¬ÿ¹ÿ´ÿ¨ÿ°ÿ°ÿ½ÿ¸ÿ¶ÿ±ÿ¤ÿ ÿ«ÿªÿ¥ÿ­ÿªÿ ÿ¥ÿ®ÿ¾ÿ«ÿ»ÿ·ÿ²ÿ®ÿ¿ÿºÿ·ÿªÿ¢ÿ ÿ©ÿ«ÿ­ÿ¶ÿ¸ÿºÿ»ÿ¹ÿÃÿºÿ»ÿ¿ÿ¨ÿ»ÿ»ÿ¸ÿ·ÿ¸ÿ­ÿÈÿ·ÿ¿ÿÍÿÅÿ¼ÿªÿÿ°ÿ±ÿ¸ÿºÿ¹ÿ°ÿ³ÿ¶ÿ½ÿ¾ÿ²ÿÃÿ±ÿ³ÿÈÿ½ÿ­ÿ±ÿªÿ§ÿ»ÿ»ÿÀÿÀÿÀÿÊÿªÿ¸ÿªÿ¬ÿ²ÿ¹ÿ¾ÿ´ÿ¹ÿÀÿÆÿ¾ÿ´ÿ¼ÿ¶ÿ½ÿ·ÿ¶ÿ®ÿ­ÿ»ÿ¿ÿ³ÿÀÿ½ÿÅÿÌÿ¿ÿ¸ÿÀÿÁÿ´ÿ±ÿ¬ÿÿºÿ³ÿ¯ÿ·ÿÆÿÀÿÅÿ®ÿµÿ¸ÿ½ÿÎÿÅÿ½ÿºÿµÿÂÿºÿ®ÿ°ÿ´ÿ»ÿ¼ÿ¼ÿ¹ÿ®ÿ²ÿµÿ´ÿ·ÿ°ÿ´ÿÇÿÆÿ¼ÿÁÿ¨ÿ­ÿ¹ÿÍÿ½ÿÃÿÁÿÂÿ¹ÿ·ÿ°ÿ¦ÿ¤ÿ°ÿ»ÿ¸ÿ¿ÿÂÿ¬ÿ¶ÿ ÿºÿ²ÿ¡ÿÿÿqÿ{ÿ{ÿgÿHÿ6ÿCÿ`ÿmÿÿÿµÿµÿ³ÿÿÿÿªÿ£ÿ¢ÿ®ÿ¬ÿ«ÿ°ÿ¬ÿÂÿ»ÿ¶ÿ§ÿ¢ÿ¬ÿÿyÿÿ ÿ¢ÿ§ÿ¥ÿ¥ÿ­ÿ¤ÿÿ±ÿÉÿÂÿÁÿ«ÿ¸ÿ¼ÿ·ÿ´ÿ¼ÿ½ÿ¹ÿÀÿÈÿÂÿ»ÿ·ÿ®ÿ±ÿ²ÿ«ÿ¦ÿ±ÿÁÿ´ÿ©ÿ©ÿ²ÿÂÿ½ÿ²ÿ®ÿÃÿÖÿ¸ÿÃÿÌÿ»ÿ·ÿ¹ÿ¿ÿ¾ÿ·ÿ¸ÿ½ÿ·ÿÉÿÀÿ»ÿ´ÿ®ÿµÿ³ÿ·ÿ³ÿ°ÿ¼ÿÃÿ¹ÿ­ÿ¤ÿºÿ²ÿ·ÿªÿÁÿºÿ¸ÿÀÿ¸ÿ¸ÿ»ÿ´ÿ¹ÿ²ÿºÿ¾ÿÇÿ³ÿ­ÿ¹ÿ²ÿ¶ÿ®ÿ«ÿÁÿÅÿ³ÿ¶ÿ´ÿÆÿ¦ÿ­ÿ¹ÿ»ÿ¶ÿ·ÿ¹ÿ»ÿ¾ÿ½ÿ²ÿ§ÿ¹ÿ¦ÿªÿ³ÿ§ÿ­ÿ¹ÿ»ÿ´ÿ¹ÿ¾ÿ·ÿµÿ½ÿ¶ÿËÿ¸ÿ¥ÿ²ÿ¾ÿ»ÿ¼ÿ­ÿ£ÿ¬ÿ²ÿÅÿ¿ÿ¨ÿ­ÿªÿµÿÁÿ¼ÿÁÿ¿ÿ°ÿ³ÿÆÿÇÿºÿ¸ÿ©ÿ·ÿ¸ÿ¾ÿÀÿºÿ¹ÿºÿ»ÿ½ÿ¶ÿ¯ÿºÿÐÿµÿÇÿ¹ÿ­ÿÂÿÔÿËÿ´ÿªÿ¾ÿ²ÿÃÿºÿÀÿ·ÿÃÿ½ÿ½ÿÁÿ¿ÿ¾ÿÀÿ¿ÿÁÿÃÿ¼ÿ±ÿ¼ÿ»ÿ¹ÿ¯ÿ¡ÿ¯ÿÀÿ°ÿÉÿÂÿÅÿÆÿ¾ÿÅÿÀÿ³ÿ´ÿ¸ÿ°ÿ¾ÿºÿ¾ÿ½ÿ¸ÿµÿ¸ÿÄÿÈÿÃÿÇÿÌÿ¶ÿÈÿ·ÿ³ÿ¹ÿ¾ÿÂÿ¿ÿ¾ÿ»ÿ¸ÿÁÿºÿ«ÿÂÿ²ÿ®ÿ§ÿµÿ¹ÿ±ÿ²ÿ¼ÿÑÿ³ÿ¶ÿ¨ÿ¦ÿÁÿÂÿ¶ÿ¿ÿÍÿÄÿ¶ÿÆÿ·ÿµÿ»ÿµÿ²ÿ¨ÿ«ÿ¹ÿ¹ÿÆÿ·ÿ°ÿ¬ÿ©ÿ¶ÿÅÿÇÿÁÿ»ÿ¸ÿÃÿ¿ÿÂÿ¾ÿ¾ÿÀÿÈÿÄÿ¿ÿ¸ÿ­ÿ·ÿ¨ÿ´ÿ¬ÿÇÿ¾ÿÈÿÍÿÂÿºÿµÿ³ÿ½ÿ¸ÿÃÿ±ÿ²ÿ­ÿ©ÿ±ÿ¹ÿÁÿ¾ÿÈÿ¹ÿ±ÿ±ÿ¼ÿ¹ÿ®ÿ´ÿ¾ÿ«ÿ´ÿ¼ÿºÿ¾ÿ»ÿ³ÿµÿºÿµÿÀÿ³ÿ°ÿ¿ÿµÿ³ÿ¯ÿ­ÿ¸ÿÅÿ¿ÿ¸ÿ«ÿ®ÿºÿ¿ÿºÿ®ÿªÿ¸ÿÀÿ¾ÿÀÿ·ÿ³ÿµÿ¸ÿ±ÿ²ÿÃÿ½ÿÅÿ«ÿ°ÿ¸ÿ¶ÿ±ÿ®ÿ²ÿ»ÿ¶ÿËÿÿ¬ÿ¹ÿ»ÿ·ÿ·ÿ»ÿ¸ÿÀÿÆÿ½ÿ²ÿ³ÿµÿ¯ÿ®ÿ¾ÿÃÿ¨ÿ¹ÿ¿ÿ¶ÿ°ÿ»ÿÉÿÇÿ¿ÿ²ÿ¤ÿ²ÿ¿ÿ¹ÿµÿ»ÿÀÿ¾ÿ¼ÿ¯ÿ¸ÿÄÿ¼ÿ·ÿ¶ÿ·ÿ¹ÿ±ÿÄÿ¹ÿ»ÿ°ÿ±ÿ¼ÿ¿ÿ¹ÿ³ÿ·ÿ­ÿ·ÿ²ÿ·ÿÀÿÀÿ·ÿ¶ÿ¾ÿÆÿ©ÿ³ÿ²ÿ°ÿ¯ÿ­ÿ¶ÿºÿ»ÿ±ÿ¯ÿµÿ°ÿ¸ÿ¿ÿ±ÿ«ÿ¥ÿ±ÿ´ÿ¼ÿ®ÿªÿªÿ­ÿ²ÿ¨ÿ°ÿ¦ÿµÿÄÿ¼ÿ³ÿ»ÿ»ÿ¥ÿ«ÿ¨ÿ»ÿ¥ÿ´ÿ·ÿµÿµÿ¹ÿºÿ¯ÿ±ÿ¯ÿ®ÿ°ÿ´ÿ¹ÿ¹ÿ¹ÿÂÿ¸ÿ­ÿ²ÿ³ÿÀÿ¶ÿ¬ÿªÿ¦ÿ¤ÿ£ÿ³ÿ»ÿ¯ÿªÿ§ÿ¥ÿ§ÿ®ÿ¯ÿ¼ÿ²ÿ¹ÿªÿ­ÿ¯ÿ­ÿ²ÿ±ÿ¡ÿ¯ÿ¥ÿ¥ÿ´ÿ­ÿ®ÿ ÿÿÿ¢ÿ£ÿ±ÿ¡ÿ¡ÿ¥ÿ©ÿ¥ÿÿÿÿ ÿ±ÿ ÿÿ°ÿ¤ÿ ÿÿÿÿ£ÿ®ÿÿÿÿ©ÿÿÿ¢ÿ ÿÿÿÿÿÿÿ ÿ§ÿ¬ÿ¡ÿÿ ÿ£ÿÿÿÿÿÿÿ£ÿÿÿÿÿ§ÿÿÿÿÿÿÿ¡ÿ ÿÿÿ£ÿ¨ÿÿ°ÿ±ÿµÿÿ¡ÿ¨ÿ¤ÿ ÿ¢ÿ¨ÿ±ÿ¶ÿ²ÿ¬ÿ´ÿ¦ÿ¥ÿ©ÿ¡ÿÿ¡ÿ¤ÿÿÿÿ©ÿ¨ÿ®ÿ­ÿ«ÿ©ÿ®ÿ·ÿ°ÿ¥ÿ¨ÿªÿ®ÿÿÿ¦ÿ°ÿ´ÿ²ÿ³ÿÂÿ¼ÿ´ÿ¢ÿ´ÿ¨ÿ¯ÿ³ÿ¶ÿ®ÿ¤ÿ¨ÿ«ÿÿ¨ÿÿ¦ÿ¯ÿÁÿ±ÿ±ÿ¸ÿ®ÿÿ ÿ¬ÿ¥ÿ¥ÿ¥ÿ¤ÿªÿ¤ÿ¥ÿÿ ÿ¦ÿ¡ÿ¦ÿ´ÿÀÿ©ÿ ÿ­ÿ­ÿ³ÿ²ÿ¨ÿ ÿ¢ÿ£ÿÿÿ¡ÿ¹ÿ±ÿ¶ÿ¥ÿ­ÿµÿ¥ÿÿ£ÿ¦ÿ¨ÿ©ÿ¹ÿ´ÿ§ÿÿ§ÿÿÿÿÿÿ¢ÿ¥ÿ­ÿ¯ÿ²ÿÿ«ÿ£ÿ©ÿ¸ÿ³ÿ´ÿ¶ÿ»ÿ¹ÿ³ÿ»ÿ«ÿ­ÿ®ÿ©ÿ½ÿºÿ§ÿ¤ÿ©ÿ²ÿ¼ÿ¶ÿ¬ÿ¯ÿ·ÿ©ÿ±ÿ¯ÿµÿ²ÿ¾ÿÃÿ¹ÿ«ÿ ÿ¨ÿ·ÿªÿ£ÿ£ÿ§ÿ´ÿ©ÿªÿ´ÿ±ÿ¯ÿ±ÿ·ÿ´ÿ«ÿªÿ¢ÿ©ÿ³ÿ¬ÿ´ÿ«ÿ¡ÿ©ÿ³ÿ±ÿ¸ÿ²ÿ¯ÿ»ÿºÿ´ÿ±ÿ°ÿ¯ÿ±ÿ¼ÿ®ÿÀÿ£ÿ¥ÿ·ÿ°ÿ®ÿ¹ÿ¹ÿ»ÿ¶ÿ¤ÿ±ÿµÿªÿ¾ÿ¶ÿ¯ÿ¥ÿ­ÿ£ÿ£ÿ³ÿ°ÿ«ÿªÿ«ÿ³ÿ¦ÿ¦ÿ£ÿ£ÿ¦ÿ©ÿªÿ°ÿ¶ÿµÿ²ÿ®ÿ­ÿ¯ÿ¤ÿ ÿ°ÿ¦ÿ¡ÿÿ¬ÿªÿ¥ÿ©ÿ§ÿ¯ÿ°ÿ¨ÿ¸ÿ±ÿÿ¦ÿÿ¡ÿÿÿ¨ÿ´ÿºÿ­ÿ ÿ¡ÿ¢ÿ¤ÿ§ÿ©ÿ¹ÿÂÿµÿ³ÿ©ÿ«ÿ°ÿ°ÿ¤ÿ§ÿ¤ÿ«ÿ¯ÿ£ÿÿÿÿ¢ÿ¶ÿ²ÿ©ÿÃÿ°ÿ©ÿ½ÿ¸ÿ®ÿ´ÿ»ÿ²ÿ®ÿ³ÿ·ÿ·ÿ®ÿµÿ²ÿ¯ÿ¾ÿ³ÿ©ÿ¨ÿÿ£ÿ¦ÿ´ÿ³ÿ©ÿ³ÿµÿ±ÿºÿ«ÿ¯ÿµÿÏÿ²ÿ¦ÿ§ÿ§ÿ«ÿ²ÿ¸ÿ´ÿµÿ³ÿ´ÿ·ÿ³ÿ­ÿ©ÿ©ÿ«ÿ£ÿºÿÀÿ¨ÿ«ÿ¥ÿ ÿÿ¢ÿªÿ«ÿ­ÿ´ÿ°ÿ¢ÿÿÿ®ÿ½ÿ¯ÿ¥ÿ§ÿ¨ÿ¨ÿ¬ÿ±ÿ¨ÿ¯ÿ¶ÿ«ÿ¥ÿ«ÿ­ÿ¯ÿ²ÿ£ÿÿµÿ¬ÿ²ÿªÿ´ÿªÿÁÿÿ­ÿ§ÿ±ÿ¨ÿ¦ÿ§ÿ¥ÿ§ÿ¸ÿÀÿ¯ÿ¨ÿ¸ÿ´ÿ´ÿ´ÿ¾ÿÖÿ§ÿ´ÿ©ÿ®ÿ²ÿ«ÿ¥ÿ£ÿ¥ÿ«ÿ²ÿ±ÿ¨ÿ¥ÿ¨ÿ¥ÿ·ÿ«ÿ­ÿ®ÿ±ÿºÿ®ÿ¨ÿËÿ°ÿ§ÿ§ÿ­ÿ¼ÿÄÿ¹ÿ¹ÿ¾ÿ·ÿ·ÿµÿ±ÿ¬ÿ²ÿÃÿ¹ÿ²ÿ³ÿ±ÿÅÿÀÿ¯ÿ´ÿ´ÿ®ÿ¬ÿ°ÿ³ÿ©ÿ¢ÿ¤ÿ ÿÿÿ©ÿ§ÿ°ÿ¨ÿ©ÿÿ«ÿ£ÿ¦ÿªÿ¤ÿ¤ÿ¦ÿ ÿÿÿÿÿ¦ÿ°ÿ¢ÿÿÿ¤ÿÿÿÿÿ°ÿ ÿ©ÿÿ¢ÿÿ¡ÿ´ÿ®ÿÿ¤ÿªÿ¦ÿ¸ÿ¼ÿ°ÿ¯ÿ­ÿ®ÿ¡ÿ£ÿ§ÿ·ÿ¸ÿÂÿ§ÿ¶ÿ»ÿ ÿ«ÿ­ÿ¨ÿÿ©ÿ°ÿ·ÿ¶ÿ¿ÿ°ÿ©ÿ±ÿ­ÿ­ÿ¨ÿªÿÿ£ÿ§ÿ¯ÿ¬ÿ©ÿ¯ÿ¤ÿ³ÿ£ÿªÿ«ÿ¼ÿ°ÿÿ¬ÿ³ÿ«ÿ²ÿ»ÿ¯ÿ ÿ¢ÿÿÿ¬ÿ¶ÿ²ÿ¢ÿ£ÿ­ÿ¤ÿ­ÿ¶ÿÂÿ»ÿ¹ÿ«ÿ¼ÿ±ÿ«ÿ½ÿ¾ÿ¹ÿ´ÿ³ÿ¯ÿ±ÿ¸ÿ¼ÿµÿ«ÿ­ÿ§ÿ¨ÿ¸ÿ¶ÿ·ÿ±ÿ½ÿ®ÿËÿÂÿ¥ÿ¶ÿ¿ÿ«ÿ¾ÿ­ÿ³ÿ¼ÿ·ÿ¯ÿµÿ´ÿ´ÿ±ÿ²ÿºÿ½ÿ¹ÿ°ÿ°ÿ¯ÿ¿ÿÅÿ·ÿ ÿµÿ¤ÿÿµÿºÿ¾ÿ±ÿ«ÿ³ÿ¯ÿ­ÿªÿ±ÿ°ÿ¹ÿ½ÿ¹ÿ½ÿ·ÿ¹ÿÆÿ½ÿ¶ÿ¸ÿ»ÿºÿ¨ÿ±ÿ¤ÿÿ±ÿ´ÿÁÿ¯ÿ§ÿ³ÿ¾ÿ¢ÿ´ÿ´ÿ«ÿ¯ÿ¼ÿ°ÿ²ÿ¶ÿ·ÿ²ÿµÿ·ÿ®ÿ°ÿ´ÿ¬ÿ¨ÿ©ÿºÿ¸ÿµÿ¾ÿ»ÿ¸ÿªÿ½ÿ¹ÿÄÿ»ÿ¶ÿ·ÿ¿ÿ±ÿ¸ÿ°ÿ´ÿ«ÿ¸ÿ´ÿ¸ÿ·ÿ±ÿ¬ÿ±ÿÁÿËÿÉÿ¹ÿ¶ÿ½ÿ¬ÿ¢ÿµÿÇÿ¶ÿ§ÿ¨ÿ·ÿ¹ÿÅÿ¶ÿ«ÿ³ÿÿÄÿ¿ÿ¶ÿ¿ÿÃÿ³ÿ®ÿ¼ÿµÿ°ÿ¸ÿ¹ÿ¼ÿ¹ÿµÿµÿºÿ´ÿ±ÿ½ÿÁÿ¿ÿ½ÿ»ÿ¹ÿ¼ÿ·ÿ±ÿ°ÿ¯ÿ´ÿ½ÿ¾ÿ¦ÿ¶ÿÂÿÃÿ¬ÿ°ÿ±ÿ©ÿ¬ÿ¯ÿÂÿºÿ®ÿ´ÿºÿ¸ÿ½ÿ¿ÿ¶ÿ§ÿ®ÿ¸ÿ³ÿµÿ¼ÿÀÿ¼ÿ»ÿ¯ÿ¦ÿ¯ÿ­ÿ°ÿ¹ÿµÿ±ÿ½ÿ°ÿ·ÿ·ÿ§ÿÇÿÊÿºÿ·ÿ·ÿ¶ÿ»ÿ¶ÿµÿ³ÿ½ÿ±ÿªÿ½ÿÁÿÁÿµÿªÿ®ÿ¶ÿ¹ÿ²ÿ®ÿ´ÿ³ÿ³ÿ°ÿ§ÿ¯ÿ·ÿ­ÿªÿ´ÿ¼ÿ¬ÿ±ÿºÿÊÿ¿ÿ­ÿªÿ¶ÿ±ÿ®ÿ»ÿ¿ÿÂÿ·ÿ¸ÿ±ÿÁÿÎÿ»ÿ´ÿ½ÿ³ÿ±ÿ°ÿ³ÿ¶ÿ­ÿ«ÿ±ÿ³ÿ±ÿ±ÿ¹ÿ»ÿ®ÿ®ÿªÿ°ÿ¼ÿ«ÿ¨ÿ¸ÿ¬ÿ½ÿµÿ·ÿÀÿ¯ÿ­ÿ·ÿ­ÿºÿ®ÿµÿ²ÿÃÿ¸ÿ½ÿ¾ÿÃÿ¸ÿ¼ÿ´ÿ±ÿ±ÿµÿ¶ÿ»ÿ·ÿ­ÿ²ÿºÿ¸ÿ´ÿµÿºÿ®ÿ¤ÿ®ÿªÿ¶ÿ´ÿ­ÿ²ÿ°ÿ°ÿ¶ÿµÿ¿ÿ¼ÿÀÿ¹ÿ´ÿ·ÿ½ÿ±ÿ«ÿ¿ÿµÿ¹ÿ­ÿ¯ÿ±ÿ°ÿ§ÿ³ÿµÿ¥ÿ­ÿ®ÿ¶ÿ¹ÿ¹ÿÀÿ±ÿ¶ÿÂÿ¸ÿ¸ÿ¼ÿ®ÿ²ÿ¾ÿ®ÿ¨ÿ³ÿÅÿ´ÿ´ÿ¯ÿÀÿ´ÿ¢ÿ¬ÿªÿ¤ÿ¬ÿÉÿ·ÿ¸ÿ¾ÿ¯ÿ¶ÿÿ²ÿÂÿ¦ÿ²ÿÆÿ¦ÿ»ÿÇÿÍÿ·ÿ¬ÿ³ÿÿ¢ÿ¯ÿÊÿÅÿ±ÿ±ÿ¼ÿ¿ÿ½ÿÂÿ¿ÿ°ÿ±ÿ¸ÿ®ÿ°ÿ·ÿ¶ÿ¶ÿ«ÿ¸ÿ¸ÿ­ÿ«ÿ§ÿ°ÿ§ÿÿ¬ÿ¬ÿ¶ÿ¼ÿ³ÿÿ¸ÿ­ÿµÿÀÿ´ÿ¸ÿ±ÿ¿ÿ¯ÿ²ÿ»ÿ¶ÿ®ÿµÿ»ÿ´ÿ±ÿªÿ®ÿ¯ÿ®ÿ±ÿ²ÿµÿ¸ÿ³ÿ®ÿ®ÿ¨ÿ±ÿ¸ÿ³ÿ´ÿ°ÿ»ÿ²ÿ¬ÿ·ÿ³ÿ¨ÿ§ÿ¨ÿ¸ÿ¼ÿ¾ÿ¿ÿ¶ÿ·ÿ²ÿ½ÿºÿ£ÿ³ÿ¡ÿªÿ·ÿ§ÿ»ÿªÿÀÿ®ÿ»ÿ¼ÿ¯ÿ³ÿ¶ÿ·ÿ·ÿ´ÿ¹ÿ±ÿ±ÿ®ÿ´ÿ½ÿ»ÿ±ÿ±ÿ¸ÿ¨ÿ¤ÿ¤ÿ¦ÿ±ÿ¼ÿÁÿ»ÿ½ÿ°ÿ¯ÿÀÿ¾ÿªÿ¼ÿÀÿÁÿ»ÿÂÿºÿ´ÿ½ÿ°ÿºÿÁÿ¦ÿ¯ÿ§ÿºÿ¾ÿ­ÿ¿ÿ¬ÿ¯ÿ·ÿ¼ÿ¯ÿÆÿ¼ÿ¿ÿµÿ²ÿ½ÿ­ÿ³ÿºÿÀÿÄÿÂÿ»ÿ½ÿ¹ÿµÿ´ÿ¾ÿµÿ±ÿºÿ¼ÿ´ÿ¬ÿ²ÿ«ÿ¡ÿ§ÿ·ÿÀÿ´ÿ«ÿ¸ÿ¹ÿ¬ÿµÿ¼ÿ¨ÿ§ÿ»ÿ¨ÿ±ÿ®ÿÃÿÀÿ¹ÿ´ÿ±ÿ©ÿ³ÿ¨ÿ³ÿ»ÿÃÿ¼ÿ¸ÿ±ÿ¶ÿ¹ÿ´ÿ¨ÿµÿ±ÿ¹ÿ¹ÿ²ÿ¯ÿ¬ÿ¯ÿºÿ½ÿµÿ³ÿ®ÿ­ÿ¶ÿ°ÿ°ÿ¹ÿºÿ»ÿ³ÿ½ÿ¼ÿ´ÿ¶ÿ±ÿ·ÿ°ÿÁÿ¼ÿ¶ÿÄÿÁÿ´ÿÅÿ»ÿ¬ÿ°ÿµÿ¾ÿ¿ÿ°ÿºÿ¿ÿ¼ÿºÿºÿºÿ³ÿ¿ÿµÿ´ÿÇÿ¿ÿÅÿÄÿ¯ÿ»ÿ¬ÿ¶ÿ¿ÿÅÿ¼ÿ®ÿ¯ÿºÿµÿ¹ÿÁÿ¿ÿÂÿ¿ÿ´ÿ²ÿ¹ÿ½ÿ¶ÿ²ÿ°ÿ´ÿµÿ­ÿÃÿ´ÿ·ÿµÿÂÿ±ÿµÿ¯ÿ¿ÿ´ÿ¿ÿ¶ÿÊÿ¿ÿ³ÿÃÿµÿ¾ÿ¸ÿ³ÿ¹ÿ°ÿÀÿµÿ´ÿ¬ÿ°ÿ·ÿ¶ÿ´ÿ¯ÿµÿ¹ÿ³ÿ·ÿ¹ÿªÿ­ÿµÿ³ÿ¸ÿ¸ÿ´ÿ°ÿ¬ÿ»ÿÃÿ³ÿ²ÿ¸ÿ½ÿºÿªÿ´ÿ¼ÿÄÿ»ÿ°ÿ¬ÿ±ÿ«ÿÃÿÅÿ·ÿ¶ÿÂÿ±ÿ¬ÿÌÿ¿ÿÃÿ±ÿÁÿ´ÿ¾ÿ²ÿ¹ÿ±ÿ¹ÿ²ÿ²ÿ¶ÿ²ÿ¨ÿªÿ¾ÿÀÿµÿ½ÿ¹ÿ·ÿµÿ²ÿ°ÿ¨ÿ´ÿ¾ÿµÿ­ÿ¬ÿ¯ÿªÿ¸ÿ½ÿºÿ¸ÿ°ÿÀÿªÿ¶ÿ¹ÿ¹ÿÀÿ¨ÿ³ÿ³ÿ¿ÿ¿ÿ·ÿÊÿÀÿ¥ÿÀÿ¼ÿÜÿ»ÿÀÿ¿ÿ¿ÿ¹ÿÊÿµÿ³ÿÃÿÅÿºÿ¶ÿ²ÿ´ÿ¾ÿµÿ¬ÿ¯ÿ¶ÿ¿ÿ¸ÿ¯ÿ®ÿ®ÿºÿÅÿºÿ²ÿ¼ÿ¹ÿ­ÿÉÿ¾ÿÂÿ¶ÿ¸ÿ·ÿ°ÿ¬ÿÄÿÂÿ¾ÿ´ÿ»ÿ¶ÿ´ÿ¹ÿ¯ÿ²ÿ¯ÿ¸ÿ´ÿ®ÿ·ÿ½ÿµÿ¿ÿÂÿ¶ÿ´ÿºÿ²ÿ³ÿ²ÿ²ÿ¼ÿµÿ¶ÿ·ÿ±ÿ³ÿ±ÿ·ÿ½ÿºÿ³ÿ»ÿ³ÿ·ÿ²ÿ®ÿ®ÿºÿ±ÿÁÿÁÿ¹ÿ½ÿ»ÿËÿ¯ÿÁÿÁÿ´ÿ·ÿÀÿ¿ÿ»ÿ¥ÿ§ÿÀÿ·ÿµÿ¹ÿ¼ÿ¿ÿ»ÿ·ÿ¾ÿ¹ÿ¶ÿÃÿ½ÿ³ÿ©ÿ­ÿ°ÿÀÿÅÿ»ÿ°ÿ¶ÿºÿÅÿºÿ¿ÿ²ÿ­ÿ±ÿ®ÿ°ÿÁÿÿµÿ¨ÿªÿ¸ÿ¾ÿÁÿ¹ÿ¹ÿ·ÿ±ÿµÿ±ÿ¾ÿ³ÿ¬ÿ·ÿ´ÿµÿ³ÿªÿ±ÿºÿ¸ÿ´ÿ»ÿ·ÿ±ÿµÿ·ÿ®ÿ¦ÿ±ÿ±ÿ°ÿ½ÿ¯ÿÀÿÅÿ³ÿÅÿ¹ÿ·ÿ³ÿ¾ÿÂÿÃÿÍÿÑÿ½ÿ©ÿ³ÿ¥ÿ£ÿ¶ÿ½ÿÀÿÂÿÃÿºÿ°ÿ¶ÿ´ÿºÿ®ÿ®ÿªÿªÿºÿÃÿ¾ÿ¹ÿ·ÿ¨ÿ³ÿ«ÿ½ÿ´ÿ·ÿ´ÿÉÿ­ÿ¶ÿ®ÿ¨ÿ·ÿ³ÿ¿ÿ¿ÿºÿ®ÿ¯ÿºÿ»ÿ²ÿ¨ÿ«ÿ­ÿ¦ÿ©ÿ­ÿ­ÿ ÿ¾ÿÃÿ½ÿ¼ÿ¸ÿÄÿÍÿ·ÿÂÿ«ÿµÿ®ÿµÿÀÿ©ÿÃÿ¸ÿÅÿ´ÿ¹ÿ¸ÿ¨ÿ¯ÿ¶ÿ¹ÿ¶ÿ§ÿ­ÿ»ÿ¯ÿ®ÿºÿ¶ÿ³ÿ±ÿ³ÿ­ÿ³ÿºÿ¶ÿ¿ÿ¸ÿ³ÿ°ÿ¸ÿ²ÿ½ÿ¼ÿÀÿÀÿÁÿ³ÿ³ÿ±ÿ­ÿµÿ»ÿ¤ÿ¥ÿ´ÿµÿ¸ÿµÿ·ÿ¸ÿªÿ©ÿ«ÿ¹ÿ»ÿÃÿ»ÿÁÿ¼ÿ»ÿ³ÿ§ÿÅÿµÿ¯ÿ¿ÿ¼ÿ¿ÿ¼ÿ¼ÿ²ÿÀÿÆÿ½ÿ°ÿ³ÿ·ÿ·ÿ»ÿ¹ÿ·ÿ°ÿ®ÿ¬ÿ°ÿ°ÿ»ÿ±ÿ°ÿ»ÿ·ÿÅÿ°ÿ³ÿÄÿ®ÿ¬ÿ¸ÿ»ÿ¹ÿ®ÿ®ÿ·ÿÈÿÀÿ¸ÿ·ÿ·ÿÀÿÂÿ¾ÿ·ÿµÿ´ÿÂÿ½ÿµÿ¼ÿ¾ÿ­ÿÏÿÈÿ¾ÿ¶ÿ³ÿµÿ¾ÿ³ÿ¶ÿ¿ÿ¼ÿ¼ÿºÿµÿ¯ÿ³ÿ¹ÿ¶ÿ¶ÿ³ÿ±ÿ·ÿ°ÿÄÿ¸ÿÀÿ¼ÿ¹ÿÉÿ½ÿ³ÿ¹ÿÉÿ¾ÿ¶ÿ·ÿµÿ¶ÿ«ÿ¹ÿ±ÿªÿ·ÿ·ÿ·ÿ¶ÿ´ÿÁÿ·ÿ»ÿÃÿ·ÿÁÿ©ÿ¾ÿ·ÿ¡ÿ´ÿ¯ÿ³ÿ®ÿ®ÿ­ÿ·ÿÂÿ°ÿ°ÿ¼ÿ·ÿ¶ÿ½ÿ¸ÿ²ÿ´ÿ¾ÿ°ÿ«ÿ¯ÿ¶ÿ¶ÿ¬ÿ©ÿµÿµÿÿ®ÿ­ÿ´ÿ¹ÿªÿ¡ÿ¯ÿÀÿºÿ¯ÿ®ÿ«ÿ¦ÿ¢ÿ­ÿ®ÿ¥ÿ²ÿ¾ÿ°ÿ¨ÿ¥ÿ¬ÿ¨ÿ±ÿ§ÿ±ÿ¨ÿÁÿÆÿ¶ÿ°ÿ®ÿ©ÿ§ÿµÿ½ÿ¬ÿ®ÿ¨ÿÁÿ¾ÿ»ÿºÿ³ÿ¤ÿÁÿ«ÿ£ÿ®ÿ½ÿªÿ¢ÿ°ÿ«ÿ£ÿ­ÿ´ÿ°ÿ¬ÿªÿ®ÿ¯ÿ³ÿÿÄÿÀÿ°ÿ¦ÿ«ÿ¹ÿ¸ÿ³ÿ¨ÿ°ÿÿ¢ÿ³ÿµÿ·ÿ¿ÿÀÿ¨ÿÿÿ³ÿ¥ÿºÿºÿÉÿ­ÿ°ÿ¾ÿÃÿ·ÿ§ÿ ÿ©ÿ©ÿªÿ¬ÿ¯ÿºÿÁÿ»ÿ®ÿ´ÿÁÿ¼ÿ¬ÿ²ÿ¿ÿ ÿ¿ÿÂÿªÿºÿ´ÿ®ÿÅÿÂÿ±ÿµÿ¸ÿ°ÿ ÿ§ÿªÿ·ÿÄÿ³ÿ³ÿ¿ÿ¿ÿ¶ÿÂÿ¶ÿ½ÿ¿ÿ·ÿ´ÿ½ÿ¸ÿ­ÿ·ÿ¹ÿ·ÿ´ÿ½ÿ²ÿÆÿªÿ±ÿ¢ÿ¹ÿ¿ÿ¼ÿ«ÿÁÿÁÿ¾ÿÁÿ¿ÿ¾ÿ³ÿ­ÿ¡ÿ¾ÿ¸ÿ»ÿ¼ÿµÿ¬ÿÁÿºÿÀÿ¿ÿ¿ÿ½ÿÀÿ»ÿ·ÿ½ÿ¶ÿ©ÿ¾ÿ°ÿ¯ÿ­ÿ¼ÿ»ÿ±ÿ¶ÿ®ÿ·ÿÁÿ¿ÿ´ÿ¯ÿµÿºÿ»ÿ¾ÿºÿ­ÿ¸ÿ¼ÿÂÿÉÿ·ÿ·ÿ¹ÿºÿ·ÿ¸ÿ¼ÿ»ÿ°ÿÿ¥ÿÇÿ²ÿ¨ÿ¬ÿ±ÿËÿªÿ¯ÿ½ÿµÿ³ÿ©ÿªÿ©ÿ¯ÿ²ÿ¥ÿ¨ÿ­ÿ©ÿªÿ¢ÿ°ÿ ÿ¡ÿÿuÿÿ{ÿPÿ(ÿ-ÿJÿcÿyÿnÿ}ÿÿ¢ÿ¨ÿ¬ÿ¢ÿÿÿÿÿÿ¢ÿÿÿÿ§ÿ³ÿ«ÿ«ÿÿÿÿÿsÿÿÿÿÿ®ÿÿÿÿÿÄÿÔÿ®ÿ¸ÿ¸ÿ¶ÿÀÿ¸ÿÁÿ¾ÿµÿ¸ÿ¿ÿ¿ÿºÿ³ÿ°ÿ¦ÿ³ÿ»ÿ©ÿ«ÿ±ÿºÿºÿ¥ÿ¢ÿ¶ÿ´ÿ§ÿ¸ÿ¬ÿ«ÿ³ÿ»ÿ½ÿ»ÿÃÿ»ÿ¶ÿ¸ÿÁÿÂÿ½ÿ»ÿ³ÿÃÿ¸ÿ¸ÿ¬ÿ²ÿ±ÿ·ÿºÿ¼ÿ¹ÿ²ÿ¥ÿ©ÿ¹ÿ­ÿÄÿ¦ÿ­ÿ³ÿÆÿ¸ÿ³ÿÀÿ¼ÿÁÿ¼ÿ´ÿ½ÿ´ÿ¼ÿ¼ÿºÿ£ÿ¢ÿ·ÿÁÿ²ÿ»ÿ¾ÿ¸ÿ¾ÿÂÿ³ÿ¢ÿ°ÿ®ÿ®ÿ¼ÿÂÿ»ÿ¸ÿ¹ÿ´ÿ´ÿ¹ÿ³ÿ¯ÿ±ÿ¨ÿ»ÿªÿ¦ÿµÿ»ÿÄÿÂÿ¿ÿÆÿÂÿ±ÿ¸ÿ­ÿÐÿÿ¯ÿ»ÿÊÿ¿ÿ¶ÿ¦ÿ«ÿ¹ÿ¼ÿÅÿ¸ÿ¯ÿ´ÿÉÿ±ÿÇÿÀÿÂÿ¸ÿºÿÊÿ¾ÿ¤ÿ§ÿ»ÿªÿ´ÿªÿÄÿ¿ÿºÿ¹ÿµÿºÿÁÿ¼ÿ¹ÿ¼ÿÃÿ½ÿÀÿ¸ÿ®ÿ¹ÿ¸ÿ¨ÿ­ÿÈÿËÿ³ÿ´ÿ´ÿ¸ÿ¯ÿ¬ÿºÿ¼ÿ»ÿ½ÿ¼ÿ¾ÿºÿ¸ÿ¼ÿÂÿµÿ¶ÿ¹ÿ¹ÿ·ÿ»ÿÀÿ¼ÿ¶ÿ¾ÿ»ÿ´ÿ¡ÿºÿ¿ÿ¾ÿºÿ¸ÿµÿ°ÿ¹ÿ·ÿ»ÿÆÿÀÿ´ÿ·ÿ´ÿ¹ÿ¼ÿ±ÿ°ÿ¶ÿ³ÿ°ÿÃÿ±ÿ·ÿ¼ÿ»ÿºÿ¼ÿ¾ÿ¾ÿ³ÿ¸ÿÄÿ¼ÿ¸ÿªÿ±ÿÃÿÆÿºÿµÿ²ÿ½ÿ¯ÿ¤ÿ³ÿ±ÿªÿµÿ¿ÿÃÿÄÿ¾ÿÉÿ³ÿ±ÿ¸ÿ·ÿµÿ¥ÿªÿ¼ÿÁÿ¾ÿ¼ÿ³ÿÁÿµÿ¼ÿÆÿ¾ÿ¸ÿ·ÿ¼ÿÉÿ»ÿ¾ÿµÿ«ÿ¸ÿÀÿÇÿÆÿ¸ÿ±ÿ¯ÿÿ¶ÿ²ÿ»ÿ°ÿ«ÿ­ÿ°ÿ´ÿ¼ÿ¾ÿ±ÿ¾ÿÀÿ¼ÿ±ÿ¦ÿ¨ÿ°ÿ¼ÿÃÿ°ÿ¯ÿ´ÿ¯ÿ´ÿµÿºÿ¸ÿ²ÿ¶ÿ²ÿ¸ÿÆÿ¿ÿ´ÿÅÿ·ÿ°ÿ¶ÿ²ÿ»ÿÇÿ´ÿ¿ÿ½ÿ¾ÿ¯ÿ°ÿ½ÿ¶ÿ­ÿÁÿ»ÿÅÿ¿ÿºÿºÿºÿºÿ¾ÿÂÿÂÿ½ÿªÿ¯ÿºÿ¾ÿºÿ´ÿ³ÿ»ÿ½ÿÆÿÀÿ¹ÿ·ÿ¾ÿ½ÿºÿ»ÿ´ÿ»ÿ±ÿµÿµÿ°ÿ±ÿµÿ¸ÿÀÿÁÿºÿ»ÿÏÿÆÿÈÿÊÿÆÿÅÿÃÿµÿ²ÿ½ÿ´ÿªÿ½ÿÇÿ»ÿÀÿºÿ´ÿ¾ÿ¶ÿ³ÿ±ÿÁÿÊÿ³ÿ¸ÿ¼ÿ½ÿºÿµÿ½ÿ¼ÿ¸ÿ¾ÿ´ÿ¹ÿ¯ÿ±ÿ¬ÿ¨ÿ´ÿ¼ÿ´ÿÉÿËÿ¹ÿªÿ°ÿ­ÿ«ÿ¯ÿ¶ÿ¼ÿ½ÿºÿ±ÿ±ÿ´ÿ¬ÿ«ÿ²ÿªÿ¾ÿ¯ÿ¶ÿ¼ÿ»ÿ´ÿ¯ÿ°ÿ°ÿ±ÿªÿ¯ÿ±ÿ­ÿ­ÿ¬ÿ¬ÿ°ÿ¸ÿ­ÿ´ÿ¶ÿ°ÿ­ÿ²ÿ²ÿµÿºÿ¬ÿ±ÿ ÿ¸ÿÈÿ¼ÿ·ÿ¸ÿ¸ÿ¸ÿµÿ°ÿ¼ÿµÿ¸ÿ¸ÿ¸ÿ¾ÿ½ÿ±ÿ¸ÿÆÿÃÿ¨ÿ­ÿ¶ÿ³ÿ´ÿ¶ÿ¬ÿ§ÿ§ÿ¸ÿ«ÿ¥ÿ¥ÿ¢ÿ¡ÿ¨ÿ­ÿ­ÿ­ÿ©ÿ­ÿÿ¡ÿ­ÿ©ÿ«ÿµÿ°ÿ¥ÿ¥ÿÿ£ÿ©ÿ±ÿ©ÿÿÿ¤ÿªÿ¿ÿÿ§ÿ¬ÿÿ§ÿ¥ÿÿÿÿ¥ÿÿÿ©ÿ¨ÿÿÿÿÿÿ£ÿ ÿÿÿÿÿÿÿÿÿ©ÿ¡ÿÿ¢ÿÿ´ÿ¦ÿ°ÿ§ÿÿ¤ÿ¡ÿ ÿªÿÿÿ§ÿ¤ÿ¤ÿÿÿ¢ÿ¬ÿ¬ÿ¡ÿÿÿÿ·ÿ±ÿ¦ÿÿÿÿ£ÿ«ÿ ÿ¦ÿ³ÿ¬ÿÿÿ¡ÿ¨ÿ§ÿ¨ÿÿÿªÿÿÿ¬ÿ·ÿ°ÿ¦ÿ£ÿ¢ÿ¤ÿ¨ÿÿÿ ÿ¦ÿ©ÿªÿ©ÿ¨ÿªÿ¬ÿ¯ÿ¨ÿ«ÿªÿ¤ÿ ÿÿÿÿÿ«ÿ®ÿ¬ÿ°ÿ­ÿ«ÿ§ÿ¨ÿ¬ÿ±ÿ½ÿ¾ÿ³ÿ¬ÿ­ÿ£ÿÿ³ÿ±ÿ©ÿ¾ÿ²ÿºÿÁÿÃÿ³ÿ ÿ§ÿ¬ÿµÿ§ÿ¦ÿ©ÿ§ÿ£ÿ ÿ¡ÿ¥ÿ¬ÿ¯ÿ®ÿ»ÿ¶ÿÄÿºÿ±ÿµÿ¦ÿ¥ÿ¡ÿ¥ÿ°ÿ­ÿ£ÿ ÿ¥ÿ¼ÿ¨ÿ¶ÿ¤ÿ¨ÿ±ÿ©ÿ£ÿ¤ÿÿÿ¯ÿ®ÿ½ÿ¹ÿ°ÿ£ÿÿ¤ÿ¦ÿ«ÿ«ÿ³ÿ¿ÿ¬ÿ°ÿ¯ÿ»ÿ³ÿ²ÿ±ÿ´ÿ³ÿ¶ÿ¸ÿ¿ÿÁÿ­ÿ¬ÿªÿºÿ­ÿ®ÿ«ÿ¥ÿ®ÿ¡ÿ£ÿ¨ÿ«ÿ´ÿ³ÿ§ÿ¥ÿ¦ÿ½ÿµÿ­ÿ¦ÿ¶ÿÄÿ´ÿ©ÿ£ÿ ÿ®ÿ§ÿÿÿ¤ÿµÿÿÿ®ÿ³ÿ·ÿÂÿ¸ÿ¯ÿ²ÿ¡ÿÿ£ÿ°ÿµÿ¯ÿ¨ÿ¤ÿªÿ³ÿ¶ÿ´ÿªÿ¢ÿ¯ÿ¹ÿºÿ´ÿ´ÿÿ§ÿ²ÿ­ÿ¬ÿ£ÿ±ÿµÿ¯ÿ³ÿ¯ÿ£ÿ©ÿ ÿÿ¦ÿ¥ÿªÿÄÿ¹ÿ®ÿÿ§ÿ¢ÿÿ¬ÿÿ§ÿ²ÿ±ÿ§ÿ¢ÿ ÿ¢ÿ¦ÿµÿ°ÿ¯ÿ ÿ ÿ¡ÿÿ­ÿ¸ÿ­ÿ¤ÿÿ¦ÿ²ÿ¥ÿÿªÿ©ÿ¡ÿ¥ÿ¬ÿ¬ÿ¨ÿ¨ÿ­ÿ¨ÿ¬ÿ­ÿ§ÿ¶ÿ¤ÿ¯ÿ©ÿ¸ÿÁÿ¶ÿ¨ÿ¢ÿ©ÿ±ÿ¨ÿ«ÿ½ÿºÿ¯ÿµÿ¶ÿ²ÿ¨ÿ«ÿÿ¦ÿ¦ÿ ÿ¦ÿ©ÿ¡ÿÿÿ£ÿ³ÿ´ÿ»ÿ¿ÿ¾ÿÿ°ÿ²ÿ£ÿ¯ÿµÿ¸ÿºÿ¯ÿ­ÿ¶ÿ¬ÿ®ÿ±ÿ²ÿ¼ÿµÿ®ÿ¨ÿ¤ÿ¯ÿ²ÿ±ÿ¹ÿ¬ÿ¢ÿ³ÿºÿ¸ÿ½ÿ¬ÿ±ÿÁÿÀÿ§ÿÈÿ±ÿ®ÿ°ÿ½ÿ²ÿ¯ÿ³ÿµÿ´ÿ©ÿ¤ÿ¬ÿªÿ¹ÿ±ÿÄÿ°ÿ§ÿ·ÿ§ÿÿÿ¢ÿ­ÿ«ÿ¢ÿ¬ÿ´ÿ¨ÿ¬ÿ·ÿ£ÿÿ±ÿÿÂÿ«ÿªÿ«ÿ£ÿªÿ±ÿ³ÿ­ÿªÿ°ÿ­ÿ¬ÿ¯ÿ¨ÿ³ÿ¼ÿ©ÿ¶ÿÿ¯ÿÿ·ÿªÿªÿ«ÿ¸ÿ¬ÿ¦ÿ®ÿ¤ÿªÿµÿµÿ³ÿÿ´ÿ³ÿ°ÿ©ÿ®ÿÅÿ«ÿ®ÿ­ÿ¨ÿ³ÿ©ÿ¯ÿ¬ÿ°ÿªÿ«ÿ»ÿºÿ°ÿ­ÿ¯ÿªÿ·ÿÀÿ§ÿ¤ÿ¶ÿ¦ÿ­ÿ²ÿ¼ÿ§ÿ¢ÿ«ÿÄÿÄÿ¸ÿ¶ÿ³ÿ±ÿ³ÿ¯ÿ²ÿ¯ÿ®ÿ»ÿ²ÿ¿ÿ¡ÿ°ÿ¼ÿ²ÿªÿ§ÿ«ÿ®ÿ¤ÿ¦ÿ¸ÿ±ÿ¥ÿ°ÿªÿÿÿÿ«ÿ¤ÿ¬ÿÿÿ¦ÿ§ÿ§ÿ³ÿ§ÿ©ÿ¡ÿÿ¢ÿÿÿ¢ÿ«ÿ¨ÿ¡ÿÿÿÿÿÿÿ¨ÿ«ÿ ÿ£ÿÿÿÿÿ ÿ¤ÿÿ¦ÿ«ÿªÿ¬ÿ¬ÿ«ÿ´ÿ±ÿ¤ÿ°ÿ¶ÿÀÿºÿ³ÿ®ÿ¤ÿ½ÿ¾ÿµÿ²ÿ¦ÿ®ÿ¯ÿ¸ÿ²ÿµÿ¼ÿ¼ÿ­ÿ©ÿµÿ³ÿ«ÿ¥ÿ¨ÿÿ¦ÿªÿ³ÿ¬ÿ®ÿ¤ÿ¡ÿ¦ÿ¤ÿ²ÿ«ÿ¢ÿ§ÿ²ÿ¢ÿÿÿ¦ÿ­ÿµÿ´ÿ£ÿÿ©ÿ¬ÿªÿ©ÿ¥ÿªÿ¥ÿ©ÿÿ²ÿÀÿ¬ÿ¶ÿªÿªÿ¶ÿ¸ÿºÿ·ÿ«ÿ®ÿ¶ÿ±ÿµÿ¹ÿ¾ÿ¾ÿ°ÿ¿ÿ´ÿÿ¨ÿ¯ÿ±ÿ®ÿ«ÿ²ÿ·ÿ¹ÿ¨ÿÀÿÊÿ´ÿ¶ÿ¨ÿ·ÿ·ÿÐÿÉÿ¹ÿ³ÿ®ÿ§ÿ­ÿ»ÿ¾ÿ·ÿ©ÿ²ÿ­ÿ½ÿ»ÿÃÿ§ÿ·ÿ»ÿ¦ÿ³ÿ¼ÿºÿ»ÿ°ÿ½ÿ´ÿºÿ½ÿ¹ÿ¸ÿ·ÿ¶ÿ¶ÿ¶ÿ¹ÿ¶ÿ²ÿ¹ÿ»ÿ·ÿµÿÉÿ±ÿºÿ¿ÿ¡ÿÂÿ´ÿÿºÿ¶ÿÁÿ¹ÿ¾ÿµÿ«ÿ­ÿ´ÿÄÿ¸ÿ¹ÿ°ÿºÿ½ÿ¸ÿ¸ÿ¬ÿ¥ÿ¬ÿ°ÿ«ÿªÿ¶ÿ·ÿ­ÿºÿ¹ÿ¾ÿ°ÿ°ÿ¯ÿÀÿ·ÿ¾ÿ¶ÿ«ÿ©ÿ®ÿ¾ÿÁÿ«ÿ±ÿ²ÿ¹ÿ«ÿ¡ÿ«ÿªÿ±ÿ¿ÿ·ÿ±ÿ½ÿÄÿ¿ÿºÿºÿÌÿ±ÿ´ÿ­ÿºÿ¹ÿÄÿ©ÿ¨ÿÀÿ³ÿ½ÿµÿÀÿ±ÿ¿ÿ·ÿ¼ÿÀÿÁÿºÿÀÿºÿ¹ÿ½ÿ´ÿ°ÿ±ÿ©ÿªÿºÿÀÿ¹ÿ¸ÿ¼ÿºÿ¼ÿÄÿÄÿµÿºÿ¯ÿÀÿºÿµÿ­ÿËÿÀÿ§ÿ³ÿ®ÿ·ÿ¶ÿ´ÿ­ÿ¼ÿ³ÿ»ÿÊÿÀÿ³ÿ²ÿ¼ÿ¬ÿ·ÿÆÿµÿ°ÿ­ÿÀÿÆÿ«ÿ²ÿ·ÿ·ÿ·ÿ¯ÿ¤ÿºÿ¾ÿÄÿªÿ»ÿ³ÿ¦ÿ²ÿ»ÿ²ÿ¿ÿ¹ÿ»ÿºÿ±ÿ«ÿ¢ÿ°ÿ¼ÿ¾ÿÇÿ¿ÿ¹ÿ³ÿ³ÿ¸ÿ½ÿ¾ÿ¿ÿ¿ÿºÿµÿ²ÿµÿ¬ÿ±ÿ¯ÿ°ÿ³ÿ·ÿ²ÿºÿµÿ©ÿºÿ¯ÿ¯ÿ¯ÿ½ÿ¥ÿ«ÿ§ÿ±ÿËÿ±ÿ¬ÿÀÿ´ÿ­ÿ«ÿ£ÿ¬ÿ§ÿ¦ÿ«ÿ¢ÿ¢ÿ¯ÿµÿ±ÿ¶ÿ¹ÿ¹ÿÁÿºÿ©ÿÿ£ÿ´ÿ¸ÿ¬ÿ²ÿ¸ÿ«ÿ³ÿÆÿ¦ÿ¶ÿ©ÿ¬ÿºÿ®ÿ«ÿ¬ÿÀÿ´ÿÇÿÅÿ¹ÿ®ÿ¾ÿ¼ÿ¿ÿ¹ÿ²ÿ­ÿ´ÿ²ÿ²ÿ´ÿ·ÿµÿ²ÿ¸ÿ¹ÿµÿ·ÿ®ÿ¦ÿ³ÿªÿ´ÿ¹ÿ«ÿµÿ·ÿ²ÿ¼ÿ¸ÿÌÿÁÿ²ÿ´ÿºÿºÿ¬ÿ¬ÿ²ÿ¹ÿ¼ÿ´ÿ¹ÿ¶ÿ¼ÿ«ÿ©ÿµÿ©ÿªÿ¾ÿÁÿ¶ÿ¯ÿ°ÿ¬ÿ¦ÿ®ÿ²ÿ¶ÿ½ÿÀÿ¸ÿ¯ÿ¶ÿ»ÿ»ÿ·ÿ¾ÿ¨ÿ¨ÿ½ÿ²ÿ¢ÿ¦ÿÀÿ²ÿ¯ÿ­ÿ¦ÿ­ÿ¶ÿ¥ÿ¡ÿ°ÿ±ÿ½ÿ¹ÿ«ÿ¢ÿ±ÿ±ÿ´ÿ«ÿ½ÿ¶ÿÁÿ±ÿ´ÿºÿµÿÁÿÇÿÁÿºÿ¶ÿ­ÿ«ÿ´ÿ½ÿÃÿ½ÿ´ÿ²ÿ¶ÿºÿ²ÿ°ÿ«ÿµÿÂÿ¸ÿ¯ÿ®ÿ²ÿ¯ÿ¦ÿ¸ÿ¯ÿ¿ÿ´ÿ±ÿÿ¾ÿ±ÿ°ÿÁÿ¯ÿÁÿ¼ÿÌÿ¸ÿ²ÿ»ÿ³ÿªÿ³ÿ»ÿµÿªÿ®ÿ°ÿ«ÿ³ÿ³ÿ´ÿ´ÿµÿµÿ´ÿµÿ©ÿ®ÿ½ÿµÿ«ÿ¬ÿÃÿ¹ÿ¥ÿ·ÿ©ÿ¬ÿ´ÿ¯ÿÀÿ»ÿËÿ»ÿ´ÿ»ÿ«ÿÄÿ½ÿ­ÿÅÿ®ÿ­ÿ¼ÿ®ÿ´ÿ·ÿÀÿ­ÿÂÿºÿ¹ÿ·ÿ±ÿ¶ÿ¸ÿ¸ÿ¶ÿ³ÿªÿ©ÿ»ÿÇÿÂÿºÿ¾ÿºÿ¶ÿ²ÿ ÿ ÿ±ÿ¹ÿ¸ÿ¸ÿ½ÿ®ÿ©ÿ·ÿ¶ÿ«ÿ·ÿ«ÿ¯ÿ±ÿ¼ÿ³ÿ½ÿ¹ÿ²ÿ¨ÿ°ÿ¬ÿ©ÿ¥ÿ¦ÿ¶ÿ²ÿ±ÿ«ÿ¯ÿ®ÿ¶ÿ·ÿ¶ÿ·ÿÊÿ´ÿ°ÿ¶ÿ¿ÿÀÿ¬ÿ¸ÿÅÿÅÿ¾ÿÈÿÓÿ¿ÿ²ÿ³ÿºÿÄÿ´ÿ«ÿ´ÿ´ÿ­ÿ²ÿªÿ ÿ·ÿ°ÿ¬ÿ·ÿÁÿ¾ÿ·ÿ°ÿ²ÿ©ÿ°ÿ¾ÿµÿµÿ¥ÿ³ÿºÿµÿ¾ÿ©ÿµÿÁÿÿ´ÿ±ÿÆÿ®ÿ¸ÿ¥ÿ´ÿ«ÿ±ÿ»ÿºÿ­ÿ¶ÿ¹ÿ¶ÿ®ÿ«ÿ®ÿ¸ÿ´ÿ·ÿ¾ÿµÿ¯ÿ¢ÿÿµÿ¼ÿÀÿÂÿ³ÿ·ÿ¹ÿ¸ÿ»ÿ¶ÿµÿ·ÿÃÿ¾ÿ»ÿ¸ÿ¶ÿ¯ÿÇÿÇÿ¿ÿ¹ÿ´ÿ´ÿ´ÿ½ÿÉÿ´ÿÉÿ£ÿ ÿµÿÇÿ¼ÿ®ÿ®ÿÊÿ·ÿ¿ÿ¸ÿ¥ÿ°ÿ±ÿ¬ÿµÿ·ÿ½ÿ²ÿ°ÿ¸ÿµÿ·ÿ½ÿ¿ÿ¹ÿ½ÿÃÿºÿ½ÿ¼ÿ¶ÿºÿ´ÿ¬ÿ®ÿ©ÿ°ÿµÿÃÿÄÿÈÿ¶ÿ³ÿ²ÿÀÿºÿÁÿ²ÿÎÿ¿ÿÿÂÿ±ÿ³ÿµÿ¶ÿ¶ÿ±ÿÃÿ¾ÿ³ÿ¥ÿµÿ·ÿ¼ÿµÿµÿ°ÿ´ÿ°ÿµÿ¶ÿ¦ÿ¬ÿ¸ÿ¹ÿÀÿºÿ´ÿºÿ·ÿµÿ·ÿºÿ½ÿ»ÿ½ÿ¸ÿ·ÿ»ÿ·ÿ¾ÿÂÿ¼ÿ¹ÿ¶ÿ¸ÿ¼ÿ¾ÿ¿ÿ¾ÿ±ÿ¾ÿ´ÿÀÿ±ÿ±ÿ¯ÿ¸ÿ¬ÿ¸ÿ³ÿ²ÿ±ÿ§ÿ²ÿ¸ÿÆÿ¾ÿ°ÿ»ÿÃÿ¿ÿ¶ÿ¾ÿ¿ÿµÿµÿ¸ÿ²ÿ°ÿµÿºÿ½ÿ·ÿ¬ÿ¯ÿµÿ¦ÿ¶ÿ¬ÿ¢ÿ¯ÿ®ÿÀÿµÿ«ÿµÿÂÿ¸ÿ¬ÿ±ÿÉÿ»ÿ»ÿ ÿºÿ½ÿ¼ÿ®ÿªÿÅÿ´ÿ¶ÿºÿ²ÿ¯ÿÉÿÂÿ¶ÿÀÿÁÿ¸ÿ­ÿ´ÿ¿ÿµÿ±ÿºÿµÿ°ÿ°ÿ¯ÿ±ÿ­ÿ¯ÿ¬ÿªÿ²ÿ¸ÿ¯ÿ¾ÿ¸ÿ¹ÿ¿ÿ´ÿ¾ÿ¤ÿ¶ÿ®ÿÀÿ¿ÿ¼ÿ½ÿ°ÿÅÿµÿÀÿ·ÿµÿ¬ÿ³ÿ½ÿ±ÿ»ÿÂÿÃÿÉÿ¼ÿ³ÿ¹ÿÀÿ±ÿ³ÿÃÿ¿ÿ¹ÿ¼ÿ»ÿ²ÿ°ÿ´ÿ´ÿ±ÿ´ÿ¶ÿ¹ÿ¿ÿ½ÿ¾ÿ¹ÿ°ÿ¹ÿÃÿ¯ÿÆÿ´ÿµÿÆÿ®ÿ³ÿÎÿËÿÉÿ¶ÿÉÿËÿÄÿ¸ÿ»ÿ¸ÿ½ÿÅÿÇÿ¿ÿ´ÿ¶ÿ»ÿ¯ÿ­ÿªÿ¢ÿ³ÿ©ÿ¢ÿÉÿÄÿÂÿ³ÿÿ½ÿÀÿ°ÿ²ÿ¹ÿ¼ÿ®ÿ·ÿ®ÿ¶ÿ®ÿÆÿ¿ÿ°ÿ¹ÿ²ÿµÿ¾ÿ¹ÿ¸ÿ¿ÿ»ÿ¸ÿ³ÿ¸ÿ»ÿ¾ÿ³ÿ¯ÿ®ÿ«ÿµÿ¸ÿ²ÿ¶ÿºÿ¹ÿ²ÿ´ÿ³ÿ²ÿ¬ÿ°ÿ´ÿ§ÿ³ÿ¸ÿÿ±ÿ±ÿ½ÿ»ÿ³ÿµÿ±ÿ»ÿ¬ÿ¶ÿ±ÿ·ÿºÿ¸ÿ²ÿ©ÿ¹ÿ³ÿ¸ÿÀÿ¶ÿ¯ÿ±ÿ­ÿ»ÿÊÿ¾ÿ¿ÿ»ÿ«ÿ°ÿµÿ¿ÿ³ÿ­ÿ±ÿ®ÿ¸ÿ²ÿ¬ÿµÿµÿ»ÿ·ÿ§ÿ³ÿ©ÿµÿ¿ÿºÿ¸ÿ¶ÿ¾ÿÀÿ¾ÿ½ÿ¼ÿ¹ÿºÿºÿ´ÿ²ÿ«ÿ¥ÿ¬ÿ±ÿ­ÿÿ²ÿµÿ¾ÿ²ÿ¶ÿÉÿ¯ÿ·ÿ­ÿ±ÿÇÿÉÿ¿ÿÂÿ®ÿÅÿµÿÈÿ®ÿ²ÿÇÿ¿ÿÁÿ¯ÿ«ÿµÿ°ÿ´ÿ¹ÿ¶ÿ¼ÿ¸ÿ®ÿ¸ÿÀÿ°ÿ¶ÿ¹ÿÂÿ¸ÿ°ÿ¹ÿ³ÿ¼ÿ¸ÿ²ÿÁÿ®ÿ¼ÿÅÿ½ÿ­ÿ´ÿ±ÿÀÿÀÿ½ÿ¯ÿ¬ÿ´ÿ³ÿ¶ÿ¼ÿ¹ÿ¹ÿ·ÿ¶ÿ²ÿ¹ÿ¼ÿ¬ÿºÿ³ÿ¾ÿ³ÿ¬ÿºÿ´ÿÂÿ­ÿ²ÿ¶ÿ±ÿ¶ÿ¿ÿ½ÿ¿ÿÃÿ¾ÿ³ÿ´ÿ·ÿºÿ¸ÿ¯ÿ±ÿ¹ÿ¾ÿ¿ÿµÿ´ÿ¼ÿ¹ÿ°ÿ¹ÿ¿ÿÅÿ³ÿ±ÿ½ÿ­ÿ¥ÿ¾ÿ´ÿÈÿËÿÂÿÀÿÁÿ¶ÿ¯ÿµÿÁÿÀÿ³ÿ±ÿ¼ÿ¼ÿ¹ÿ¼ÿ¶ÿÀÿÄÿÄÿ¬ÿ³ÿÇÿØÿ³ÿ°ÿµÿµÿ¶ÿ¼ÿËÿÈÿÀÿ±ÿ¤ÿ¬ÿ¹ÿ¸ÿ¬ÿ¯ÿÂÿ¼ÿ±ÿ¶ÿÀÿ²ÿ²ÿ¸ÿÄÿ·ÿºÿ°ÿ¨ÿ¸ÿ¼ÿ°ÿ¿ÿ³ÿ¯ÿµÿ½ÿ»ÿºÿ¹ÿ±ÿ©ÿ¦ÿ¬ÿ³ÿªÿ¶ÿ³ÿ¶ÿ°ÿ±ÿ­ÿÈÿ±ÿ¨ÿ¯ÿ³ÿªÿ«ÿ¯ÿ´ÿ½ÿ¹ÿ´ÿ¶ÿ¯ÿµÿºÿ¶ÿ½ÿµÿ­ÿ©ÿ¢ÿ¬ÿ²ÿ¸ÿ¥ÿ»ÿ§ÿ¦ÿµÿ´ÿ³ÿªÿ¢ÿÿ¨ÿ­ÿ³ÿ³ÿ¶ÿ©ÿ¢ÿ°ÿ¨ÿ°ÿ³ÿ±ÿ³ÿ¬ÿ¢ÿ°ÿ¨ÿ«ÿÿ¥ÿ©ÿ´ÿ©ÿºÿ´ÿ±ÿ®ÿ°ÿ´ÿ´ÿ·ÿ³ÿ¯ÿ¶ÿÄÿ»ÿ¶ÿ¹ÿ­ÿ³ÿ«ÿÂÿ±ÿÿ¤ÿ±ÿ´ÿ³ÿ¬ÿ­ÿ­ÿ®ÿ¬ÿ®ÿ¸ÿ·ÿ­ÿ§ÿ¯ÿ¨ÿ½ÿ´ÿ­ÿ¥ÿ¥ÿ¶ÿ¯ÿÿ¥ÿ«ÿªÿ©ÿ¢ÿ«ÿ¹ÿ½ÿ¾ÿ¼ÿ»ÿ±ÿ¼ÿ½ÿµÿÆÿ¸ÿ°ÿªÿ®ÿ¸ÿµÿ²ÿ²ÿ³ÿ·ÿ´ÿ®ÿ²ÿ¾ÿÆÿ¿ÿ¬ÿ²ÿÂÿ¹ÿ«ÿ°ÿ´ÿ¨ÿ¯ÿÀÿ¶ÿºÿ¾ÿÀÿÁÿ·ÿµÿÂÿÎÿÇÿ¯ÿ¨ÿ¬ÿ°ÿ»ÿ³ÿ·ÿÊÿ¼ÿÅÿ¿ÿ»ÿ¼ÿ·ÿ·ÿ¯ÿºÿÀÿ¸ÿ¶ÿ®ÿ²ÿ¯ÿ©ÿªÿ½ÿ¶ÿ¶ÿ³ÿÆÿÄÿ·ÿ²ÿ®ÿ¦ÿ³ÿ±ÿ¯ÿ¼ÿºÿ±ÿ«ÿ·ÿ®ÿÀÿ¼ÿ·ÿ´ÿ½ÿ·ÿ®ÿ¶ÿºÿ¶ÿ¹ÿ·ÿ¶ÿµÿªÿ³ÿ½ÿÅÿ´ÿÿ±ÿ´ÿÿ­ÿÂÿµÿ²ÿºÿ³ÿ²ÿ´ÿ®ÿ¯ÿ½ÿÆÿ²ÿºÿ¸ÿÏÿ·ÿ¹ÿ½ÿºÿ¼ÿ·ÿ«ÿ·ÿÁÿµÿ©ÿ©ÿ³ÿºÿµÿ«ÿªÿÃÿ¾ÿ¿ÿÅÿ¯ÿ¢ÿ¥ÿ£ÿ¡ÿÿÿÿÿÿÿÿÿ¨ÿÿÿuÿÿÿ~ÿLÿ7ÿ>ÿDÿRÿkÿpÿsÿÿÿ|ÿÿcÿ~ÿÿÿqÿvÿÿÿÿÿÿÿÿÿÿÿtÿÿ~ÿzÿÿÿÿÿÿÿÿ¹ÿÃÿ¶ÿÄÿ¨ÿ¸ÿ¼ÿµÿ°ÿ¶ÿ²ÿ³ÿ¸ÿ¶ÿ³ÿ¶ÿ´ÿ¬ÿªÿ¹ÿ¸ÿ´ÿ²ÿ³ÿ¨ÿ©ÿ¤ÿ¨ÿ¦ÿÿ¨ÿÄÿÇÿÄÿ¯ÿ¬ÿÏÿ»ÿ¸ÿ¾ÿ»ÿ¾ÿÀÿÁÿÂÿ·ÿ°ÿ¾ÿÁÿºÿ®ÿ¶ÿ²ÿ«ÿ«ÿ¸ÿ¶ÿºÿÀÿ¶ÿ®ÿ·ÿÃÿÅÿ·ÿ¾ÿ«ÿ²ÿ·ÿ³ÿ¼ÿÁÿºÿ´ÿ±ÿ´ÿ¶ÿ¼ÿ´ÿªÿ¯ÿºÿ²ÿ°ÿÀÿ¼ÿ²ÿ°ÿ¬ÿ¢ÿ¦ÿ¹ÿ«ÿºÿ­ÿ¿ÿ¿ÿÀÿÀÿ·ÿ·ÿºÿ¶ÿ´ÿ³ÿ¯ÿÊÿ±ÿÿ§ÿ·ÿÄÿºÿµÿµÿ³ÿ´ÿ³ÿ»ÿ­ÿºÿ¿ÿ®ÿºÿ¾ÿ¶ÿµÿÅÿÅÿ¹ÿ¿ÿ·ÿÀÿ¾ÿ»ÿ¯ÿÅÿ¾ÿÃÿ¸ÿ¶ÿÃÿÉÿÄÿ¼ÿ·ÿÈÿ¼ÿÁÿ¸ÿ¬ÿ¸ÿµÿ®ÿ¶ÿ¼ÿ³ÿ»ÿ»ÿ»ÿ¾ÿ¾ÿ¶ÿ´ÿ»ÿ¹ÿ¬ÿ²ÿÃÿºÿµÿ¾ÿ¹ÿ°ÿªÿ·ÿºÿ´ÿ·ÿ¿ÿ¿ÿºÿ»ÿ¾ÿ³ÿ¹ÿ¼ÿÀÿ»ÿ·ÿ½ÿÄÿÆÿÇÿÆÿ¼ÿÄÿÎÿ¡ÿ­ÿ·ÿºÿ²ÿ·ÿÁÿºÿ±ÿºÿÃÿÁÿ»ÿÁÿ¿ÿ¦ÿ¥ÿ·ÿ¸ÿ®ÿ½ÿºÿ¶ÿ¬ÿ¼ÿ§ÿ¹ÿ²ÿ°ÿ´ÿ¯ÿ­ÿ°ÿÁÿºÿÀÿ¾ÿ²ÿ±ÿ¹ÿ¯ÿ«ÿ´ÿ©ÿ©ÿÿ¦ÿ¤ÿ´ÿ®ÿ­ÿ·ÿ¿ÿÀÿÁÿÅÿ¯ÿ°ÿ¸ÿ±ÿ³ÿ­ÿ®ÿ¸ÿ¼ÿºÿ½ÿ´ÿÃÿ¸ÿ´ÿ¹ÿ´ÿªÿ´ÿÀÿ¹ÿ²ÿ®ÿ»ÿ©ÿ´ÿ»ÿÁÿ¿ÿ»ÿ¶ÿ³ÿ«ÿ®ÿ³ÿ´ÿ½ÿ·ÿ³ÿ·ÿÃÿËÿ¿ÿ­ÿÀÿºÿ·ÿ«ÿ¦ÿ©ÿ°ÿ¸ÿºÿªÿ±ÿËÿ°ÿµÿ´ÿ®ÿ²ÿ¾ÿºÿªÿ³ÿµÿ¹ÿ´ÿÄÿ¸ÿ³ÿµÿ²ÿ´ÿ»ÿµÿÅÿÀÿÂÿ²ÿºÿ»ÿ±ÿ½ÿ²ÿ¾ÿ¤ÿ§ÿ¸ÿÁÿ½ÿ»ÿ¿ÿÁÿÆÿ½ÿ³ÿ·ÿ¶ÿµÿ¼ÿºÿ±ÿ¶ÿ°ÿÃÿ¿ÿ¿ÿºÿ½ÿ´ÿ­ÿ²ÿ¶ÿµÿ¿ÿ¹ÿ´ÿ´ÿµÿµÿ·ÿ¼ÿÊÿÃÿ¾ÿËÿµÿ·ÿ»ÿ»ÿ½ÿ¼ÿ°ÿ°ÿ«ÿºÿ¬ÿ³ÿ·ÿ¹ÿÁÿÂÿÅÿÃÿ°ÿºÿ»ÿ¹ÿ¬ÿ§ÿ¿ÿ¾ÿµÿÀÿ®ÿ¹ÿ´ÿ¯ÿ´ÿ³ÿ­ÿ¸ÿ°ÿ¹ÿ»ÿ½ÿ½ÿ¯ÿ¹ÿ¬ÿ¹ÿ´ÿ®ÿ­ÿ«ÿ¥ÿ§ÿ¸ÿºÿºÿ¼ÿ½ÿ»ÿºÿ´ÿ¯ÿ±ÿ®ÿºÿÅÿ¸ÿ§ÿ¤ÿ©ÿ±ÿ¼ÿºÿ¥ÿ°ÿµÿ®ÿ°ÿµÿ³ÿ³ÿ¸ÿ±ÿ±ÿ´ÿ·ÿ¯ÿ¶ÿ¹ÿ²ÿ¾ÿ¸ÿ­ÿ»ÿ©ÿÁÿÃÿ´ÿ®ÿ³ÿ´ÿ¦ÿµÿ¸ÿ¯ÿ³ÿ¹ÿ³ÿ®ÿµÿ³ÿ¤ÿ°ÿ¾ÿÂÿ¨ÿ¤ÿ°ÿµÿ³ÿ³ÿ¬ÿ£ÿ¶ÿ©ÿÿ£ÿ¨ÿ§ÿ¥ÿªÿ°ÿ¦ÿÿÿ§ÿ¨ÿ¬ÿ­ÿ«ÿ®ÿ²ÿ¯ÿ®ÿÿªÿ¤ÿ¥ÿ«ÿªÿ¡ÿÿ­ÿ©ÿÿªÿ£ÿ¢ÿÿÿ¥ÿ£ÿ§ÿ¥ÿÿ¢ÿ¤ÿ¤ÿ ÿÿÿÿÿÿ­ÿ¢ÿ¦ÿÿÿÿÿÿÿ¢ÿÿÿ©ÿÿ®ÿ®ÿ¨ÿ¦ÿ¦ÿ£ÿÿÿ§ÿÿÿ¤ÿÿ§ÿ¢ÿÿ¤ÿ£ÿÿ¢ÿÿÿÿ£ÿ¢ÿÿÿÿÿ§ÿ®ÿ¦ÿ­ÿÁÿ©ÿ£ÿÿÿÿÿ¤ÿ¨ÿ«ÿ«ÿÿ¤ÿ¦ÿ®ÿ´ÿ´ÿ¶ÿ²ÿ©ÿ°ÿÿ®ÿ©ÿ­ÿ®ÿ¥ÿ¬ÿ¯ÿ«ÿ¯ÿ­ÿ½ÿ­ÿÿ¯ÿÿ ÿÿÿÿ¦ÿ ÿ ÿ¦ÿ«ÿÿ®ÿ¤ÿ³ÿ¸ÿ¾ÿ´ÿªÿ±ÿ­ÿ ÿ£ÿ±ÿÿ¼ÿ·ÿ¦ÿ¬ÿ¸ÿ¼ÿ¿ÿ»ÿ«ÿ©ÿ´ÿÿÿ£ÿÿÿÿÿÿ¥ÿ¨ÿ¡ÿ®ÿ­ÿÊÿ§ÿ³ÿ¯ÿ«ÿ®ÿ©ÿ¡ÿ¤ÿ©ÿ¤ÿ£ÿ¦ÿ¾ÿ¯ÿ¬ÿÿ¥ÿ¬ÿ¬ÿ¨ÿ¦ÿ¤ÿÿ§ÿ³ÿÅÿÂÿµÿµÿ«ÿ«ÿ²ÿºÿ¶ÿµÿÆÿ©ÿ«ÿ±ÿÄÿºÿ²ÿµÿ©ÿªÿ°ÿ´ÿ¾ÿ¿ÿ®ÿ²ÿ©ÿ¨ÿ¹ÿ©ÿÿ¹ÿ´ÿ¨ÿ«ÿ©ÿ¤ÿ­ÿªÿÿ©ÿ¹ÿÃÿ¶ÿ¨ÿ§ÿ¦ÿªÿ¥ÿ¡ÿ£ÿ£ÿ¬ÿ±ÿ¯ÿÿ¦ÿªÿ®ÿ®ÿÇÿÄÿÀÿÀÿ»ÿ°ÿ¤ÿÿ¢ÿ¥ÿ¯ÿ¨ÿ·ÿ°ÿ¹ÿ´ÿ¶ÿ¸ÿªÿ¢ÿ¦ÿ¥ÿºÿ¸ÿ«ÿÂÿ»ÿ°ÿÌÿ¿ÿ·ÿ²ÿ«ÿ§ÿ®ÿ®ÿÿ¢ÿ«ÿ¢ÿ§ÿ­ÿ¦ÿ®ÿÁÿ±ÿ®ÿ¤ÿ¨ÿ¬ÿ¨ÿ­ÿ£ÿ§ÿ©ÿ«ÿ«ÿÿºÿ§ÿ£ÿ¥ÿ£ÿªÿ¨ÿ¥ÿ¦ÿ ÿ¨ÿ­ÿ¦ÿ°ÿÿ¡ÿ§ÿ¥ÿ«ÿÿ ÿ­ÿ®ÿ­ÿ­ÿ®ÿ²ÿ£ÿ¥ÿÿÿ§ÿ²ÿ¨ÿ¨ÿ­ÿÀÿ·ÿ¹ÿµÿ¥ÿ§ÿ³ÿ¯ÿ§ÿ°ÿ¯ÿ²ÿ¦ÿ½ÿ°ÿ³ÿ±ÿÿ ÿªÿ ÿ¢ÿ¯ÿªÿÿÿÿ±ÿ¢ÿ·ÿ¨ÿ¹ÿ¸ÿ»ÿ·ÿ°ÿ¿ÿºÿ±ÿ¸ÿ±ÿªÿµÿ±ÿ²ÿ³ÿ­ÿªÿ¶ÿ¯ÿªÿªÿ´ÿ¯ÿ¬ÿµÿ¶ÿ¢ÿÿ«ÿ³ÿµÿ¹ÿµÿ­ÿ¢ÿ°ÿ´ÿ°ÿ¼ÿ±ÿ³ÿ¯ÿ®ÿºÿ¼ÿµÿ®ÿ¦ÿ°ÿ®ÿ¹ÿ¸ÿ¿ÿ¡ÿ­ÿ²ÿ¥ÿ§ÿ£ÿÿ ÿ¡ÿ®ÿ½ÿ½ÿ´ÿ®ÿ·ÿ¯ÿÿ³ÿªÿ´ÿ¦ÿ¦ÿÿ¢ÿ¦ÿ¯ÿ°ÿ³ÿ±ÿ³ÿ´ÿ°ÿ­ÿªÿÅÿÎÿ¯ÿ»ÿÿ´ÿ»ÿ¦ÿ½ÿ¬ÿ¬ÿ©ÿ¬ÿ¬ÿ¥ÿ¡ÿ­ÿ½ÿ¼ÿ´ÿ§ÿ±ÿ·ÿ¼ÿ®ÿ³ÿ­ÿ¸ÿ§ÿ±ÿ¥ÿ¬ÿ«ÿ²ÿµÿ¹ÿ¶ÿ°ÿ»ÿ¸ÿ§ÿ®ÿ®ÿ­ÿÁÿÁÿ¬ÿªÿ¯ÿºÿ ÿÿªÿ²ÿ·ÿ¬ÿ¯ÿ²ÿ¬ÿ­ÿµÿÀÿÃÿ¶ÿ¬ÿ©ÿªÿ±ÿ±ÿ°ÿÿ£ÿ½ÿ¯ÿ§ÿªÿ¤ÿ¢ÿ®ÿ·ÿ³ÿ§ÿ¦ÿ°ÿ§ÿ¦ÿ·ÿ²ÿ½ÿÿÿ¼ÿÿÿ²ÿ´ÿ¼ÿ«ÿ¡ÿ¤ÿ§ÿ§ÿ§ÿÿ§ÿ­ÿÿÿÿÿÿÿÿÿ©ÿÿ¥ÿÿÿÿÿÿ¨ÿ£ÿÿ£ÿ£ÿ¥ÿ²ÿ³ÿ¸ÿ»ÿªÿ°ÿ·ÿ·ÿªÿ©ÿµÿ¥ÿ£ÿµÿ¶ÿ½ÿµÿ§ÿ±ÿ¿ÿ½ÿµÿ¸ÿ¼ÿ·ÿ¬ÿªÿ±ÿ²ÿ©ÿ£ÿ¤ÿ¦ÿ±ÿ¦ÿ·ÿ¬ÿµÿ´ÿ²ÿÿ±ÿªÿ¢ÿ£ÿ£ÿ¦ÿ¤ÿÿ¤ÿ°ÿ«ÿ²ÿ³ÿ¢ÿ¥ÿ£ÿ£ÿÿ£ÿ¨ÿ§ÿ§ÿ¤ÿ£ÿµÿ´ÿ±ÿ­ÿ¥ÿ¦ÿ¯ÿºÿ¸ÿ¶ÿ¦ÿ§ÿ´ÿ±ÿ¹ÿºÿ¯ÿ´ÿªÿºÿ§ÿ§ÿ¤ÿÿ¦ÿªÿ®ÿÂÿ»ÿ¨ÿ ÿ¸ÿ¼ÿÁÿÅÿ¹ÿÃÿ¿ÿÁÿ¼ÿ¶ÿÀÿ¿ÿ¸ÿ»ÿÁÿ¿ÿµÿ¹ÿ¼ÿ¯ÿ°ÿ³ÿ»ÿ¹ÿ´ÿÃÿ·ÿµÿ»ÿ®ÿ¾ÿ¹ÿ¼ÿ½ÿÇÿÂÿ®ÿ¯ÿ©ÿ³ÿ·ÿ³ÿ·ÿµÿ¹ÿºÿ³ÿ´ÿ·ÿÅÿ¯ÿ¹ÿ®ÿ¨ÿ²ÿÂÿ·ÿ´ÿ´ÿ¿ÿÄÿÃÿÈÿºÿ¸ÿ¼ÿ¿ÿ¹ÿµÿ­ÿ»ÿ¿ÿ·ÿ·ÿ²ÿ®ÿ²ÿ¶ÿ°ÿ©ÿ¯ÿ²ÿ­ÿ¼ÿµÿÇÿ¹ÿ¯ÿÿ¬ÿ°ÿ¿ÿ¼ÿµÿ±ÿÀÿÀÿÌÿºÿÄÿµÿ¶ÿ¼ÿ¦ÿ¦ÿÿÿ¦ÿ°ÿÁÿ¹ÿ¹ÿ¬ÿ¶ÿ¹ÿ·ÿ·ÿ®ÿ²ÿ´ÿ±ÿÿ¤ÿ³ÿ·ÿºÿÀÿ¾ÿÁÿ»ÿÀÿ·ÿ·ÿ¾ÿ¾ÿÈÿÆÿ½ÿ´ÿ´ÿ­ÿ±ÿ°ÿ¥ÿ­ÿ³ÿ°ÿ¯ÿ´ÿ¿ÿ¸ÿ»ÿÁÿµÿ»ÿ½ÿ´ÿ´ÿÄÿÇÿ¯ÿ´ÿ´ÿ»ÿ¹ÿ´ÿ½ÿ¾ÿ»ÿ¾ÿÁÿ½ÿÐÿ·ÿ¨ÿ»ÿÂÿ²ÿ¯ÿÂÿÁÿ³ÿ¶ÿ¼ÿÎÿÎÿ³ÿ¯ÿ¯ÿ³ÿ·ÿ«ÿ´ÿ¹ÿÀÿ¯ÿ¢ÿµÿ®ÿ´ÿ¹ÿ²ÿ©ÿ¸ÿÁÿµÿ½ÿ®ÿ¦ÿ¤ÿ©ÿºÿ¾ÿ¿ÿ¼ÿ²ÿ³ÿ¼ÿ½ÿ¹ÿ¿ÿÇÿÂÿ¶ÿ°ÿ²ÿºÿ¿ÿ·ÿ­ÿµÿµÿ¬ÿ²ÿ»ÿºÿ·ÿÅÿ­ÿ¤ÿ ÿ¶ÿ±ÿ±ÿºÿ²ÿ»ÿªÿµÿ»ÿ­ÿ²ÿ¬ÿ§ÿ¬ÿ½ÿ¯ÿ¤ÿ¯ÿ¬ÿ¶ÿ½ÿ·ÿ¿ÿ¸ÿ²ÿ³ÿ¹ÿ»ÿ¯ÿ´ÿÁÿ¸ÿ®ÿ»ÿ³ÿ­ÿ·ÿ½ÿµÿÌÿµÿ¶ÿ«ÿ®ÿºÿ¶ÿ¦ÿ®ÿÂÿÉÿÀÿ¹ÿ´ÿ´ÿ¹ÿ´ÿµÿµÿ°ÿ«ÿªÿ°ÿºÿ¸ÿ²ÿ¶ÿ·ÿ¶ÿ½ÿÀÿ¶ÿ³ÿ¸ÿ¼ÿÅÿ³ÿ°ÿ¼ÿ¨ÿºÿ³ÿÀÿÉÿ­ÿ¼ÿ³ÿ®ÿ²ÿ­ÿ±ÿµÿµÿ¸ÿ²ÿµÿ­ÿ¥ÿ®ÿ°ÿ²ÿªÿ¬ÿ¸ÿÿÿ¨ÿªÿ¬ÿ®ÿ¯ÿ«ÿ®ÿºÿ¶ÿ¦ÿ¤ÿ­ÿ²ÿ·ÿ½ÿÄÿ´ÿµÿÁÿ°ÿ¶ÿºÿµÿ¾ÿ»ÿÿ¡ÿ°ÿ´ÿ·ÿ¹ÿ¦ÿ®ÿÀÿ°ÿ²ÿµÿÁÿ³ÿ¼ÿ¸ÿ´ÿ°ÿ¬ÿ³ÿªÿ¸ÿÁÿ½ÿ½ÿ¶ÿ­ÿÿ¥ÿ¶ÿ´ÿÁÿÂÿ¶ÿ¼ÿ»ÿºÿ±ÿªÿ²ÿ»ÿ´ÿ¸ÿ­ÿ®ÿ¬ÿ·ÿ­ÿÁÿ¶ÿ¸ÿ»ÿ«ÿ«ÿ¼ÿÿµÿÀÿ®ÿ»ÿ¹ÿÅÿ¾ÿ®ÿ¸ÿ¬ÿ§ÿ·ÿ±ÿ°ÿÿªÿ´ÿ±ÿ¶ÿ¯ÿ±ÿ¯ÿ°ÿ¹ÿ»ÿ¾ÿ´ÿ©ÿºÿ¿ÿ·ÿºÿ½ÿ¼ÿ±ÿ¼ÿ¼ÿ¶ÿ¹ÿºÿÀÿ¨ÿ¼ÿ¸ÿ¶ÿ²ÿ´ÿÆÿµÿ±ÿÁÿ­ÿ½ÿÁÿ²ÿ½ÿÆÿ³ÿ¶ÿÀÿ¹ÿÀÿ·ÿÀÿ°ÿ¬ÿ²ÿ¶ÿ®ÿ»ÿ·ÿ±ÿ³ÿ½ÿ±ÿ¶ÿºÿ¶ÿ½ÿ¼ÿºÿ½ÿ¹ÿ²ÿµÿ»ÿ¤ÿ¡ÿ¿ÿ·ÿ§ÿ²ÿÂÿ·ÿÁÿÄÿ«ÿ¯ÿÃÿÇÿ¬ÿ´ÿ²ÿ´ÿªÿÀÿÏÿ«ÿ©ÿ¨ÿ°ÿ«ÿÅÿ¸ÿ°ÿµÿÅÿ²ÿ¸ÿ¸ÿ¸ÿ°ÿ¯ÿ¿ÿ»ÿ²ÿ¹ÿ¿ÿÆÿ¯ÿ­ÿ®ÿ²ÿ°ÿªÿ«ÿ²ÿ³ÿªÿ±ÿ¹ÿ¼ÿ½ÿµÿ²ÿ¯ÿÃÿÐÿÈÿ¿ÿ¬ÿ°ÿ¶ÿÀÿ©ÿ©ÿºÿ®ÿÏÿ½ÿÐÿÿÁÿ¼ÿ°ÿ³ÿ·ÿÉÿÀÿ¹ÿ­ÿ¾ÿÂÿºÿ·ÿÂÿµÿ·ÿ¹ÿ¿ÿ°ÿªÿ­ÿ³ÿ¸ÿ°ÿ¯ÿ¸ÿ¹ÿ¿ÿ»ÿ±ÿ«ÿ°ÿÁÿµÿ®ÿ²ÿ«ÿ°ÿ²ÿÿ°ÿ­ÿ¹ÿ®ÿªÿªÿ©ÿ¥ÿ§ÿ¡ÿÍÿ©ÿÿ¸ÿµÿ¯ÿ·ÿÃÿ¬ÿ¤ÿ³ÿ©ÿ³ÿ¸ÿºÿ·ÿ«ÿ§ÿªÿ¸ÿ¸ÿ³ÿ¬ÿºÿ¶ÿ¹ÿµÿ´ÿ²ÿ½ÿÅÿ¼ÿ³ÿªÿ¬ÿ¹ÿÂÿÆÿÃÿÂÿ¿ÿ»ÿ¬ÿ®ÿ°ÿ°ÿÂÿ¼ÿ­ÿ­ÿ³ÿ¤ÿ¯ÿ§ÿ°ÿ·ÿ»ÿ¶ÿ¿ÿ§ÿ¶ÿ²ÿ´ÿµÿ¨ÿ²ÿµÿÂÿ¾ÿ¼ÿ¬ÿ·ÿ°ÿÆÿ¯ÿ»ÿ²ÿµÿ³ÿ¼ÿÀÿ´ÿ·ÿ»ÿ¿ÿÀÿ»ÿ¾ÿÀÿºÿ°ÿ°ÿ½ÿÆÿ½ÿ¸ÿ¸ÿ¶ÿ¶ÿµÿºÿÄÿÅÿºÿµÿ¶ÿ½ÿ¿ÿ½ÿ¿ÿ¨ÿÀÿ±ÿ¹ÿ¤ÿ²ÿ·ÿªÿ²ÿÈÿ³ÿÂÿ®ÿ¦ÿ·ÿºÿ½ÿ³ÿ¶ÿÃÿ¸ÿ¸ÿ³ÿ±ÿ®ÿ¸ÿ»ÿ´ÿ´ÿ¾ÿÂÿ¶ÿ³ÿµÿªÿ±ÿ½ÿ±ÿ¹ÿ¾ÿ¾ÿÀÿ¹ÿ¸ÿ±ÿ²ÿºÿ¿ÿºÿ²ÿ½ÿÇÿ»ÿ§ÿ³ÿ»ÿ¸ÿ·ÿ©ÿ°ÿ¸ÿ·ÿ´ÿ³ÿ¿ÿ¼ÿ³ÿÃÿÅÿ¾ÿ¬ÿ¹ÿ½ÿ°ÿ§ÿ¨ÿ±ÿ¯ÿ³ÿ½ÿ¿ÿºÿ«ÿ®ÿ°ÿ«ÿ³ÿ¼ÿ¾ÿ¸ÿÁÿ¾ÿºÿÇÿ³ÿ¿ÿÃÿ½ÿ´ÿºÿ¼ÿ¯ÿ¿ÿ©ÿÂÿ¼ÿºÿ´ÿµÿµÿ¹ÿ¸ÿ³ÿ¾ÿ´ÿÅÿÁÿ¶ÿºÿ»ÿ»ÿ·ÿµÿ¸ÿ·ÿ¶ÿ¼ÿ»ÿ²ÿ°ÿ³ÿ¸ÿ²ÿ±ÿ³ÿ­ÿ¹ÿ¸ÿ¹ÿ«ÿªÿ¸ÿ³ÿ¥ÿ»ÿ£ÿÉÿ±ÿÃÿºÿÀÿÅÿ°ÿ²ÿ±ÿÃÿºÿÿ¬ÿºÿ»ÿ»ÿºÿ¿ÿ·ÿ´ÿ½ÿÅÿ¸ÿ®ÿ¯ÿ®ÿ·ÿ½ÿ½ÿªÿ¯ÿÁÿÃÿÀÿÉÿ¿ÿÍÿ»ÿºÿµÿ¬ÿÃÿµÿ¸ÿ«ÿÁÿ§ÿ±ÿºÿ½ÿÅÿ¼ÿ³ÿ¶ÿ¾ÿ¾ÿ´ÿ®ÿ¹ÿ½ÿ¿ÿºÿ±ÿ«ÿºÿ½ÿ¸ÿ»ÿ·ÿ»ÿ°ÿ³ÿ¸ÿ½ÿ³ÿ½ÿµÿ·ÿ·ÿ³ÿªÿ´ÿ½ÿ¾ÿºÿ³ÿªÿ¿ÿ­ÿ¯ÿ¦ÿ²ÿ´ÿ¯ÿ¯ÿ¹ÿ§ÿ¯ÿ¹ÿ¹ÿ¼ÿÂÿ½ÿ¹ÿ¾ÿºÿºÿÅÿ¸ÿ®ÿ¹ÿ¸ÿ¼ÿ¹ÿªÿ®ÿ³ÿ¾ÿ­ÿ±ÿ°ÿ»ÿ»ÿ«ÿ±ÿ«ÿ³ÿ®ÿ­ÿÃÿÊÿµÿ±ÿ³ÿ¼ÿ¿ÿÆÿ¿ÿ¹ÿ¹ÿ¿ÿ¼ÿ¸ÿ¶ÿ°ÿ¯ÿ¨ÿ¦ÿ°ÿÂÿ¸ÿ¶ÿµÿÂÿÀÿ¼ÿ¶ÿ©ÿÿÄÿÏÿ¥ÿ¨ÿ³ÿ¶ÿ¹ÿÂÿ»ÿµÿ·ÿ½ÿ¸ÿ¸ÿ¹ÿ¬ÿ¤ÿ°ÿ¿ÿ¶ÿ¯ÿ·ÿ³ÿ¾ÿÇÿÁÿ²ÿ¶ÿÂÿ¾ÿ±ÿ¸ÿ²ÿ¼ÿÓÿ½ÿ°ÿ«ÿ®ÿ¾ÿ¾ÿ«ÿ½ÿ³ÿÂÿ»ÿ¹ÿ»ÿ¹ÿºÿ¸ÿ¹ÿ½ÿ¾ÿ·ÿ·ÿ¸ÿ¯ÿºÿ¹ÿ·ÿ¾ÿ½ÿ¯ÿºÿ¶ÿÂÿ¾ÿÊÿ®ÿ¤ÿ´ÿ¾ÿÂÿ·ÿ¶ÿ·ÿ²ÿ©ÿ±ÿ½ÿºÿÂÿÅÿ¯ÿªÿ¾ÿÊÿÂÿ³ÿ¶ÿ³ÿ¼ÿ±ÿ»ÿ½ÿ¿ÿµÿ³ÿ«ÿ§ÿÿ±ÿ­ÿ¼ÿ¿ÿ¿ÿÁÿÆÿ»ÿ³ÿ»ÿÆÿÁÿ¶ÿ¶ÿºÿºÿ³ÿºÿ¹ÿÀÿÂÿºÿ²ÿ§ÿ©ÿÁÿ¸ÿ¥ÿ¤ÿ°ÿ«ÿ±ÿÅÿ¾ÿ¹ÿ´ÿ±ÿ²ÿ·ÿ·ÿ¯ÿ¸ÿÈÿÁÿ·ÿ¾ÿ¼ÿ¬ÿ²ÿÁÿÂÿ²ÿÀÿµÿºÿ¶ÿ½ÿºÿÀÿµÿ­ÿ½ÿÁÿÁÿÄÿºÿ³ÿ»ÿ¾ÿ¹ÿ·ÿ¹ÿºÿªÿ¦ÿ°ÿ¯ÿ½ÿ¿ÿ±ÿÆÿÂÿ«ÿ±ÿ­ÿ´ÿ²ÿ·ÿÁÿ±ÿ®ÿ¯ÿ±ÿ¸ÿ¼ÿ¹ÿ²ÿ²ÿ®ÿ¯ÿ¯ÿ²ÿ±ÿªÿ»ÿ©ÿ¬ÿ·ÿ¿ÿ²ÿ±ÿ±ÿ§ÿ¨ÿ³ÿ¾ÿµÿ¬ÿ©ÿ¬ÿ¬ÿ§ÿ´ÿªÿµÿ°ÿ´ÿ©ÿ±ÿ¬ÿ«ÿÿ§ÿµÿ©ÿ¢ÿ±ÿ«ÿµÿ±ÿ³ÿºÿ·ÿ´ÿ°ÿ°ÿµÿ°ÿ¶ÿ®ÿ«ÿÃÿ¼ÿ¨ÿ´ÿ³ÿ¨ÿ§ÿµÿ¤ÿºÿ¿ÿ¯ÿ§ÿ¨ÿ§ÿ©ÿ­ÿ¬ÿªÿ¬ÿ©ÿ©ÿ±ÿ±ÿ®ÿ¥ÿ©ÿ²ÿ²ÿÿ©ÿ´ÿ³ÿ¬ÿ¬ÿ®ÿ®ÿ¯ÿ´ÿºÿ·ÿ³ÿ®ÿÿ¥ÿÃÿÿ·ÿ¼ÿ¾ÿ¶ÿ³ÿ¬ÿ¹ÿÂÿÅÿÀÿ¾ÿ½ÿ½ÿÂÿ¿ÿ²ÿºÿ½ÿ±ÿ­ÿ·ÿ­ÿ±ÿ¹ÿ»ÿÁÿ¸ÿ°ÿ¾ÿ¯ÿ³ÿ¶ÿ­ÿ¹ÿ¿ÿ®ÿ§ÿ²ÿ¶ÿ°ÿ´ÿÂÿÅÿÅÿÁÿ´ÿ²ÿÅÿÄÿÃÿµÿ³ÿµÿ¶ÿ±ÿ¦ÿªÿ³ÿ­ÿ¶ÿÂÿÈÿºÿ´ÿ²ÿ§ÿÃÿ²ÿ»ÿ¶ÿºÿ¾ÿÁÿºÿ¬ÿ·ÿ¼ÿ§ÿªÿÃÿ¶ÿ³ÿªÿµÿ·ÿµÿ·ÿ¶ÿ°ÿ¶ÿ¶ÿµÿ¶ÿ³ÿ³ÿ´ÿ³ÿ³ÿ¬ÿµÿ¶ÿ¹ÿ·ÿ¸ÿºÿ»ÿ¶ÿ¶ÿ¹ÿÀÿ»ÿ¶ÿÁÿÄÿºÿºÿ¸ÿÅÿ°ÿ¹ÿ¹ÿ¸ÿ¼ÿ¼ÿ­ÿ½ÿÂÿºÿ´ÿ­ÿ«ÿ³ÿÀÿ²ÿ³ÿ­ÿÍÿÿ ÿÿ§ÿªÿ¦ÿÿÿÿ¥ÿ¢ÿ ÿÿÿÿ ÿÿzÿÿÿÿyÿYÿbÿiÿ\ÿTÿ]ÿmÿoÿpÿpÿ}ÿ]ÿWÿ^ÿoÿqÿÿ}ÿqÿvÿÿÿyÿÿÿÿnÿtÿoÿpÿvÿpÿwÿ~ÿÿÿÿÿ£ÿ·ÿ¾ÿÿ¥ÿ¯ÿ«ÿ®ÿ´ÿ·ÿ¥ÿ²ÿ¯ÿ­ÿ·ÿ¹ÿ¶ÿ¶ÿ¬ÿ®ÿ¯ÿ©ÿ­ÿ¦ÿ°ÿ¥ÿ¯ÿ³ÿ¯ÿ¨ÿ¥ÿ°ÿ¿ÿ¼ÿÑÿ¶ÿ°ÿÆÿ¬ÿ¨ÿ¾ÿÄÿÂÿ¹ÿ½ÿÃÿ¼ÿ¶ÿÁÿËÿ¿ÿ½ÿ°ÿ¾ÿ¬ÿ°ÿ­ÿ³ÿÁÿ»ÿ­ÿ¦ÿÿÿÿµÿ¥ÿ²ÿÅÿÃÿÅÿ½ÿ¼ÿ¿ÿ´ÿªÿ«ÿªÿµÿ¬ÿ·ÿ®ÿµÿ®ÿ¶ÿ¶ÿ»ÿÁÿ¾ÿ½ÿ½ÿ·ÿÌÿÁÿ³ÿ³ÿ¹ÿÁÿÁÿ»ÿÂÿÂÿ¼ÿ¸ÿ³ÿ·ÿ¯ÿ¿ÿ·ÿ¬ÿ­ÿ´ÿ¾ÿÃÿ½ÿ±ÿ«ÿ´ÿÅÿ¹ÿ¸ÿÏÿ«ÿ­ÿ¿ÿÀÿ¼ÿºÿ½ÿ·ÿ·ÿÀÿ·ÿ½ÿÂÿ¶ÿ­ÿ»ÿ»ÿÄÿ»ÿ¹ÿÁÿ»ÿ²ÿÆÿºÿ´ÿ½ÿ§ÿ´ÿÄÿÅÿ»ÿ³ÿ½ÿÁÿ·ÿ¹ÿ¹ÿºÿ¿ÿ¹ÿ´ÿÀÿ·ÿ¯ÿ­ÿ¶ÿ¼ÿ¸ÿÀÿºÿÍÿ´ÿ´ÿÅÿ±ÿ¹ÿ½ÿ¼ÿ»ÿ¹ÿÁÿ¾ÿ²ÿ¹ÿ¶ÿºÿ²ÿ¶ÿ´ÿ°ÿ´ÿ·ÿ¹ÿ½ÿ¹ÿÇÿÊÿ½ÿ¶ÿ§ÿ¥ÿ¯ÿºÿÀÿ»ÿ¼ÿÈÿ¹ÿµÿÂÿµÿ«ÿ¡ÿ±ÿÀÿ¸ÿ·ÿ¬ÿ´ÿ¾ÿ¸ÿ´ÿ§ÿ¬ÿ³ÿ­ÿ©ÿ°ÿ¹ÿ»ÿªÿÁÿ¿ÿµÿ¶ÿ´ÿ®ÿ©ÿ¥ÿ¤ÿÿÿ¤ÿªÿÑÿÏÿ¹ÿ­ÿ¶ÿÁÿ½ÿ³ÿ¯ÿ¹ÿµÿ³ÿ¸ÿ±ÿ­ÿµÿ¶ÿ³ÿÇÿÆÿËÿ¯ÿ¸ÿµÿ»ÿÆÿÆÿ¹ÿ²ÿ¼ÿ®ÿ¾ÿ±ÿ¶ÿÃÿ»ÿºÿÁÿÁÿ¶ÿ°ÿºÿÇÿ·ÿ¶ÿ¬ÿ­ÿ¶ÿ½ÿ¼ÿ¸ÿ¿ÿËÿ®ÿÿ®ÿµÿ³ÿ­ÿ±ÿ·ÿ¯ÿ¸ÿÈÿ·ÿÀÿÆÿ½ÿ½ÿÂÿÂÿ¼ÿªÿ¥ÿ´ÿ¼ÿ·ÿ¹ÿµÿ±ÿ´ÿ¸ÿ³ÿ´ÿÀÿ±ÿÀÿ¾ÿ¸ÿ²ÿµÿ¹ÿ±ÿ¨ÿ£ÿ®ÿµÿ²ÿ°ÿ¶ÿ¶ÿµÿÁÿ·ÿÄÿºÿ·ÿ»ÿÄÿ½ÿ°ÿ¯ÿ¯ÿÂÿµÿ¾ÿßÿÈÿ³ÿ¸ÿ½ÿ¹ÿÂÿ¸ÿ»ÿµÿºÿ¹ÿµÿ²ÿ¶ÿÀÿÇÿ®ÿËÿÇÿºÿ¾ÿÅÿ·ÿ§ÿ´ÿµÿ¦ÿ¿ÿ¸ÿ±ÿ¹ÿ¼ÿ·ÿ¿ÿÃÿµÿ®ÿ´ÿ½ÿ¹ÿ°ÿ²ÿ½ÿ¿ÿ¤ÿ»ÿµÿ¾ÿÀÿ´ÿ°ÿµÿ¨ÿÂÿ¶ÿ»ÿ»ÿ°ÿ±ÿ¶ÿ°ÿ¶ÿ¬ÿÁÿ»ÿ¹ÿ·ÿ§ÿ£ÿ´ÿÁÿÁÿ»ÿÇÿ½ÿ±ÿ´ÿ­ÿ®ÿ·ÿ·ÿ¡ÿÿ¤ÿ«ÿ°ÿ±ÿ¹ÿ¶ÿ¤ÿ®ÿ¯ÿ®ÿ³ÿ¸ÿ¸ÿ¶ÿ¶ÿ¨ÿ¶ÿ¹ÿ¼ÿ¾ÿ»ÿºÿµÿ¨ÿ¾ÿ»ÿ½ÿ°ÿ²ÿÀÿµÿ§ÿ²ÿ²ÿ¡ÿ´ÿ®ÿªÿ¢ÿ¦ÿ©ÿ®ÿ¸ÿ°ÿ±ÿ¬ÿ¼ÿ»ÿ¬ÿ ÿ«ÿ¾ÿ»ÿªÿ«ÿ¢ÿ¨ÿ¬ÿ£ÿ¦ÿ©ÿ¥ÿ§ÿªÿ©ÿÿÿÿÿ­ÿ´ÿ®ÿ©ÿ±ÿ²ÿ·ÿ©ÿ¢ÿ³ÿ©ÿ¢ÿ¤ÿ¥ÿ§ÿ¤ÿ´ÿ³ÿ®ÿ¢ÿÿÿÿ£ÿ¥ÿÿ¤ÿ§ÿ«ÿ¶ÿ¦ÿÿÿ¡ÿÿÿ¡ÿÿ¯ÿ¡ÿ¿ÿ©ÿÿ¦ÿ§ÿ£ÿ¢ÿÿÿ¤ÿ­ÿ¬ÿ³ÿ®ÿ¤ÿ¢ÿ§ÿ¥ÿÿÿÿÿÿ¤ÿ­ÿ£ÿ¡ÿ¤ÿÿÿ¡ÿÿÿÿÿÿÿÿÿÿÿ¥ÿ©ÿÿ§ÿ¼ÿ§ÿ¦ÿªÿ¥ÿÿÿ¥ÿ ÿ¤ÿ¡ÿ ÿÿ¦ÿ§ÿ«ÿ»ÿÀÿ¯ÿ¥ÿ®ÿªÿ°ÿ±ÿ¬ÿ­ÿ¬ÿ²ÿ¯ÿ§ÿ­ÿ¨ÿÿ£ÿÿ ÿÿ¨ÿ¥ÿÿ ÿ¬ÿ¥ÿÿ°ÿ¶ÿÿ¯ÿªÿ¹ÿ¸ÿ²ÿ­ÿ¯ÿµÿ¬ÿ£ÿ¹ÿÿÿªÿ²ÿ¡ÿ¤ÿ¯ÿ¶ÿ¹ÿºÿ¹ÿµÿ¯ÿ¡ÿ¦ÿÿÿ¢ÿ£ÿ¥ÿ¢ÿÿ£ÿ«ÿ¬ÿ¯ÿÂÿ®ÿ¦ÿ¬ÿ²ÿ¹ÿ°ÿ ÿÿ£ÿ¤ÿÿ¥ÿ¶ÿ®ÿ©ÿ ÿªÿ¯ÿ²ÿ¯ÿ£ÿÿ¤ÿ¯ÿ«ÿ¯ÿÿ ÿ§ÿ³ÿ«ÿ§ÿªÿ§ÿªÿ¶ÿ­ÿÿ±ÿ¹ÿ­ÿ®ÿ±ÿ­ÿ¬ÿ°ÿ®ÿ²ÿ¾ÿ£ÿ¨ÿ¹ÿ«ÿ¯ÿ¥ÿ¢ÿ­ÿ²ÿ¨ÿ¤ÿ«ÿ¬ÿ¥ÿ¢ÿÿ£ÿºÿ¿ÿ®ÿ©ÿ­ÿ©ÿ¢ÿ¥ÿ¥ÿ§ÿ°ÿÿ§ÿ°ÿ¾ÿ¡ÿ£ÿ§ÿ­ÿ¬ÿµÿ·ÿ·ÿ¸ÿ³ÿ¬ÿÿ¤ÿªÿµÿ ÿ¾ÿ¹ÿ½ÿ¯ÿµÿ³ÿ£ÿ¢ÿ¯ÿ¶ÿ³ÿ¥ÿºÿ³ÿ¬ÿÿ°ÿ£ÿ·ÿ®ÿ§ÿªÿ¦ÿ ÿÿ¬ÿ¥ÿ±ÿ±ÿºÿ´ÿ¸ÿ¹ÿ°ÿ¨ÿ¤ÿ§ÿ±ÿ°ÿ£ÿ¬ÿ£ÿÿ«ÿ³ÿÿ¤ÿ¤ÿ¡ÿ¢ÿÿ¥ÿ¡ÿ¦ÿ®ÿÿ©ÿ ÿ ÿ³ÿ¨ÿ¨ÿ¤ÿ¨ÿ±ÿÿÿ§ÿ¶ÿ´ÿªÿ«ÿ­ÿ¹ÿ¿ÿ¬ÿÆÿ¡ÿ«ÿ¶ÿ¦ÿ©ÿ±ÿ±ÿ¹ÿ»ÿ³ÿ²ÿ¬ÿªÿ°ÿ³ÿ°ÿ±ÿ¡ÿ²ÿ²ÿ§ÿÿÿÿÿÿÿ·ÿ­ÿÿ£ÿ¤ÿ®ÿÿ¶ÿ«ÿ¸ÿ¼ÿ´ÿ®ÿ¨ÿ¾ÿ¿ÿ°ÿµÿ´ÿ³ÿ»ÿ±ÿ®ÿ´ÿ´ÿ°ÿ¶ÿ±ÿ§ÿÿÿ¡ÿ²ÿ»ÿ¾ÿÄÿ½ÿ°ÿ·ÿ¾ÿ¥ÿ­ÿ¥ÿ¡ÿ¯ÿ§ÿ­ÿ»ÿºÿ°ÿ¯ÿ³ÿ¼ÿ¾ÿ¶ÿ´ÿ±ÿ´ÿ²ÿ½ÿ¦ÿ­ÿ ÿªÿ¯ÿ¼ÿ©ÿ¥ÿÿÿ°ÿ±ÿ®ÿ´ÿµÿ³ÿ¬ÿ¦ÿÿ¤ÿ»ÿ®ÿÿ°ÿ¯ÿ±ÿ©ÿ®ÿ³ÿ²ÿ¯ÿ¯ÿ¹ÿ·ÿ¨ÿ¨ÿ¶ÿÉÿ°ÿ¸ÿ¤ÿµÿ½ÿ®ÿ«ÿ¨ÿÿ®ÿ«ÿ°ÿ§ÿ¤ÿ³ÿ³ÿªÿ¨ÿ¨ÿ´ÿÃÿ±ÿ®ÿ«ÿ°ÿÇÿ´ÿ¼ÿ¬ÿ«ÿ®ÿ¬ÿ·ÿ²ÿ°ÿ¹ÿ¸ÿºÿ¯ÿ¡ÿ¯ÿ¶ÿÉÿÁÿ³ÿ ÿªÿÿ·ÿ°ÿ©ÿ²ÿµÿ·ÿ¬ÿÿ£ÿ´ÿ¼ÿºÿºÿ³ÿ·ÿ©ÿ³ÿ³ÿ½ÿ©ÿ©ÿ¥ÿÀÿµÿ ÿµÿ­ÿ¥ÿ¨ÿ©ÿ¤ÿÿ¢ÿ¬ÿ§ÿÿ£ÿÿ©ÿ¬ÿ ÿ¸ÿ©ÿÿÿ¬ÿ¤ÿ±ÿ©ÿªÿ©ÿÿÿ¡ÿ¬ÿªÿÿÿÿÿÿÿÿÿÿÿÿÿÿÿÿ¡ÿÿÿ ÿÿ®ÿ½ÿ¬ÿ£ÿ¡ÿ ÿ°ÿ¬ÿ®ÿ±ÿ¦ÿ²ÿ¯ÿ½ÿ¡ÿ¯ÿ¤ÿ´ÿºÿ­ÿ´ÿÀÿºÿ°ÿ±ÿ²ÿ¯ÿ¬ÿ¯ÿ°ÿ§ÿ©ÿ«ÿ§ÿ¯ÿ²ÿÿ­ÿÀÿªÿ³ÿ¯ÿÿ¥ÿªÿ´ÿ±ÿ©ÿÿ®ÿÅÿ¿ÿ¯ÿ­ÿ­ÿÿÿ¬ÿ°ÿ¥ÿ¤ÿ©ÿ£ÿ£ÿ´ÿ¤ÿ°ÿµÿªÿ½ÿ°ÿ®ÿ·ÿ²ÿ²ÿ³ÿ¸ÿ³ÿ¸ÿºÿ¶ÿºÿÀÿ¾ÿ©ÿ¤ÿºÿ¶ÿ´ÿºÿÿ¡ÿ¢ÿ¾ÿ«ÿ³ÿ¶ÿ¨ÿ¾ÿ³ÿ¿ÿ¼ÿ½ÿ³ÿ²ÿ¹ÿÁÿ¸ÿ¶ÿ½ÿ»ÿ¾ÿ¾ÿµÿ­ÿ²ÿ»ÿ³ÿ´ÿ½ÿ±ÿ´ÿ°ÿ»ÿµÿ´ÿ´ÿ³ÿ½ÿÀÿ²ÿ´ÿ°ÿ®ÿ¶ÿ¶ÿªÿ¬ÿ±ÿ®ÿ®ÿ­ÿªÿ¦ÿ¦ÿªÿ©ÿ²ÿ·ÿ¯ÿ¾ÿ»ÿ­ÿ¿ÿ´ÿÊÿºÿ¾ÿ¸ÿ¿ÿ¾ÿ¼ÿ»ÿÀÿÃÿ¾ÿ¹ÿ¶ÿ·ÿ¼ÿºÿ·ÿ¾ÿÀÿ·ÿ¶ÿ¹ÿ®ÿ³ÿ±ÿ±ÿ¶ÿºÿ¾ÿ¶ÿÃÿ²ÿ®ÿ·ÿµÿÈÿÁÿ¼ÿ¿ÿÂÿÂÿ´ÿ·ÿÇÿÉÿÂÿ­ÿµÿÁÿ·ÿ»ÿ¿ÿ¶ÿ¹ÿ»ÿ®ÿ¶ÿ²ÿ²ÿÃÿ¹ÿ¯ÿ¨ÿµÿ¨ÿ½ÿ±ÿ¸ÿ«ÿºÿ­ÿºÿÂÿ²ÿ¹ÿ¸ÿÄÿ¼ÿ·ÿºÿ¶ÿ¶ÿ¸ÿ±ÿ¹ÿ¸ÿ©ÿ¶ÿ¸ÿ¥ÿ¥ÿ°ÿ»ÿ¶ÿÄÿªÿ°ÿÃÿ½ÿ¿ÿ²ÿ©ÿ°ÿ¢ÿ­ÿ¼ÿ¾ÿ­ÿ´ÿºÿµÿ¶ÿ¿ÿ¸ÿ³ÿ¹ÿ¶ÿµÿ¬ÿ¡ÿ°ÿÁÿÃÿ¾ÿ²ÿ°ÿµÿ´ÿ³ÿ¼ÿºÿ¿ÿ¸ÿ®ÿ´ÿºÿµÿ·ÿ­ÿ·ÿ»ÿ«ÿ½ÿºÿ»ÿ°ÿ§ÿ³ÿ­ÿ²ÿµÿ¶ÿ¸ÿ³ÿ·ÿ·ÿ²ÿ¶ÿ°ÿ«ÿ¯ÿ¶ÿµÿ²ÿ¶ÿ¼ÿ¾ÿ¯ÿ«ÿ£ÿ¬ÿ¸ÿ¹ÿ¿ÿ²ÿ®ÿ¬ÿ·ÿ­ÿ¾ÿÀÿ©ÿ¾ÿ¥ÿ¶ÿ¢ÿºÿÂÿ¼ÿ±ÿ¾ÿ®ÿ³ÿ®ÿ³ÿ¼ÿ¾ÿÀÿ¾ÿÀÿ¿ÿ¶ÿ¨ÿ ÿ¦ÿ®ÿºÿ¾ÿ­ÿ¥ÿ³ÿ¾ÿ¬ÿ³ÿ¶ÿµÿªÿ²ÿ¶ÿ¶ÿ¶ÿ¾ÿ®ÿºÿ¾ÿ¯ÿ«ÿºÿ·ÿ½ÿ¯ÿ¯ÿµÿ´ÿ¿ÿ»ÿ²ÿ¦ÿ±ÿµÿ¹ÿÀÿµÿ°ÿ¬ÿ§ÿ®ÿµÿ»ÿ¸ÿ²ÿ¸ÿÀÿÃÿ¼ÿ¹ÿ´ÿ¸ÿ°ÿÀÿ¼ÿ®ÿÿ«ÿ­ÿ´ÿ¸ÿ¶ÿ±ÿ¦ÿ©ÿµÿªÿ»ÿ²ÿ¼ÿ¦ÿÃÿ§ÿªÿ¥ÿ¦ÿ±ÿ·ÿ½ÿ´ÿ©ÿ¨ÿªÿ®ÿ±ÿµÿ»ÿ³ÿ§ÿ©ÿ¨ÿ¯ÿ¹ÿ·ÿ½ÿÂÿÑÿÄÿ©ÿ´ÿºÿ±ÿÏÿÂÿÈÿÏÿ»ÿ¶ÿÿÿ¬ÿ½ÿ¤ÿ·ÿ¡ÿ³ÿÂÿ´ÿÇÿ²ÿ±ÿ£ÿ½ÿ´ÿ®ÿ·ÿ©ÿ¶ÿ²ÿ¶ÿ³ÿ«ÿ¬ÿ²ÿºÿ±ÿ²ÿ¸ÿ·ÿ¾ÿ»ÿ»ÿ½ÿ¸ÿ·ÿ±ÿ±ÿ´ÿ½ÿ­ÿ³ÿ³ÿºÿªÿ´ÿ´ÿÁÿ´ÿ«ÿÁÿ¬ÿÄÿ¯ÿ¦ÿªÿÂÿ´ÿ®ÿ¼ÿ»ÿºÿ£ÿ°ÿ²ÿ®ÿ²ÿ«ÿ´ÿÿ§ÿ¸ÿ¸ÿ°ÿªÿ¯ÿ´ÿ³ÿ¶ÿ·ÿ¹ÿ¶ÿ¬ÿ±ÿ¿ÿ¿ÿ·ÿ·ÿµÿ±ÿ¹ÿ¿ÿ´ÿ´ÿ¶ÿ®ÿµÿ¶ÿ°ÿ´ÿ®ÿ¸ÿ´ÿÿµÿµÿ´ÿ¶ÿ¸ÿ¯ÿ¨ÿ³ÿ­ÿ»ÿ¶ÿ²ÿÃÿ°ÿºÿµÿ¹ÿÁÿ³ÿ´ÿ¹ÿ´ÿ¬ÿ°ÿ·ÿ²ÿ©ÿ®ÿ±ÿ«ÿ®ÿ·ÿ³ÿ­ÿ±ÿ¼ÿÄÿ³ÿ¯ÿ¾ÿµÿ¨ÿ²ÿ§ÿ¶ÿ­ÿ¹ÿ»ÿ·ÿ¤ÿ£ÿ»ÿ§ÿ­ÿ¸ÿÿ¨ÿ¶ÿ¬ÿ¶ÿÿ£ÿ«ÿÅÿ¶ÿ¯ÿ²ÿÈÿºÿ¶ÿ¦ÿ£ÿ¡ÿÄÿÄÿ¶ÿ´ÿµÿÂÿÃÿ¸ÿ¬ÿ£ÿÿ®ÿÄÿÀÿ¬ÿ§ÿ±ÿ¯ÿµÿ½ÿ¼ÿ·ÿ¤ÿÿ¤ÿ¬ÿ·ÿ¯ÿ°ÿ³ÿ¸ÿÎÿÇÿÊÿ¿ÿ¥ÿ¸ÿÃÿÂÿ´ÿ·ÿÆÿ¸ÿ·ÿ·ÿ¦ÿ²ÿ½ÿ±ÿ²ÿ¼ÿ¼ÿ²ÿ»ÿ­ÿ°ÿ ÿ²ÿÃÿÿÿ©ÿ­ÿµÿ¿ÿºÿ»ÿ½ÿ·ÿ·ÿµÿ¬ÿ¦ÿ¥ÿÿ­ÿÀÿ»ÿÿÿ»ÿÉÿ¼ÿ°ÿ¤ÿ¦ÿ¦ÿ³ÿ®ÿ¡ÿ¦ÿ»ÿËÿ¾ÿÀÿ¯ÿ¸ÿ®ÿ»ÿ¨ÿ¬ÿ½ÿ«ÿ«ÿ´ÿ³ÿ®ÿ§ÿªÿ²ÿ±ÿ¤ÿ¢ÿªÿ®ÿºÿ«ÿ­ÿ­ÿµÿµÿ¹ÿÂÿ¹ÿµÿºÿ·ÿ°ÿ¯ÿ¶ÿ¼ÿ¸ÿ¿ÿÂÿ¸ÿ·ÿÃÿ°ÿ°ÿÁÿ¡ÿ£ÿ¨ÿ²ÿ±ÿ»ÿ¹ÿµÿ½ÿ»ÿ½ÿ²ÿ´ÿ´ÿ¹ÿ´ÿºÿ¸ÿ»ÿ½ÿºÿ¹ÿ®ÿÁÿºÿ»ÿ»ÿ´ÿ¼ÿ·ÿ¼ÿ¾ÿºÿ³ÿ¸ÿ¹ÿ¸ÿ»ÿ¶ÿ·ÿ¸ÿ´ÿ·ÿÀÿºÿ­ÿ­ÿ©ÿ¯ÿ¼ÿµÿ³ÿ²ÿ¯ÿ«ÿ¦ÿ½ÿÁÿ´ÿ¸ÿ²ÿ·ÿ¯ÿ±ÿ§ÿ¾ÿ¿ÿ¢ÿ½ÿÂÿ½ÿÆÿ³ÿ¹ÿÇÿ¼ÿÅÿ¹ÿ¶ÿ¸ÿ ÿ§ÿ°ÿ³ÿ±ÿ³ÿºÿ¯ÿ­ÿ¿ÿ¼ÿ«ÿ©ÿ´ÿ³ÿ·ÿ¹ÿ¯ÿ·ÿ¶ÿ´ÿ»ÿ±ÿ²ÿ¯ÿÀÿÃÿ±ÿÌÿ½ÿ¿ÿ¸ÿÄÿºÿÊÿ£ÿ¿ÿ»ÿ¯ÿ©ÿ©ÿ¬ÿ½ÿ¹ÿ½ÿ±ÿ¼ÿ¾ÿ­ÿ¥ÿ°ÿ¼ÿºÿ·ÿ¿ÿÀÿ·ÿ±ÿ»ÿ¼ÿ¬ÿ«ÿªÿ¬ÿºÿÂÿÈÿ´ÿ°ÿ¯ÿ½ÿÌÿ¶ÿÆÿ»ÿ¹ÿÁÿ³ÿ´ÿÿ´ÿ½ÿºÿ½ÿ¼ÿ¾ÿ²ÿ´ÿ´ÿµÿ£ÿ­ÿ¼ÿ½ÿ¯ÿÀÿ¾ÿ¶ÿ½ÿ³ÿ¨ÿ³ÿ®ÿ§ÿ°ÿ¸ÿ¶ÿ²ÿµÿ±ÿ²ÿ¼ÿ¯ÿÀÿ¿ÿ´ÿ´ÿ³ÿ¾ÿ³ÿ¼ÿ¹ÿ¦ÿ·ÿ¸ÿ©ÿËÿ¹ÿÂÿ°ÿ´ÿ³ÿ¯ÿ¾ÿ°ÿ´ÿ¶ÿ£ÿµÿµÿ«ÿ°ÿ¶ÿ¿ÿµÿÂÿÊÿ¼ÿ½ÿ½ÿ¸ÿ¿ÿ¿ÿ³ÿ¯ÿ±ÿ´ÿºÿµÿÀÿ´ÿ®ÿ¹ÿ½ÿ¶ÿ±ÿ¼ÿ²ÿ¾ÿºÿ­ÿÎÿ®ÿ¢ÿ®ÿÂÿÀÿ½ÿ®ÿ·ÿ¹ÿ·ÿ¯ÿ®ÿ±ÿ¶ÿ»ÿ¼ÿ´ÿ©ÿ¶ÿ½ÿ¶ÿ¶ÿ·ÿ¹ÿ´ÿºÿºÿ·ÿ´ÿÃÿ·ÿ¸ÿ»ÿ­ÿ¯ÿ¿ÿ³ÿ¸ÿ´ÿ»ÿ²ÿ­ÿ¤ÿ§ÿ¹ÿ¸ÿ»ÿªÿ¸ÿ­ÿ¬ÿ¶ÿ®ÿ·ÿ´ÿ­ÿ¹ÿ¹ÿ½ÿ¿ÿ´ÿ¿ÿÅÿ²ÿ¯ÿ·ÿ¸ÿ»ÿ´ÿ¦ÿºÿ²ÿ¥ÿ¼ÿµÿ»ÿ½ÿ¶ÿ¢ÿºÿ²ÿ®ÿÁÿ¿ÿ»ÿ»ÿ¸ÿ¯ÿ°ÿÀÿ»ÿ¸ÿ½ÿ¹ÿ¹ÿ¶ÿ´ÿ·ÿ¸ÿ¹ÿ©ÿ¡ÿ°ÿ¾ÿ³ÿ°ÿ¸ÿ¼ÿÆÿÇÿ¶ÿ­ÿ§ÿ²ÿºÿ°ÿ¤ÿÀÿÿ·ÿ¯ÿÂÿ¾ÿ¸ÿ¿ÿ»ÿ¾ÿ¼ÿ°ÿ¼ÿ¾ÿ¿ÿÃÿÀÿÀÿ³ÿ¸ÿÄÿ»ÿ±ÿ²ÿ¹ÿÇÿÂÿ¹ÿ±ÿ±ÿÌÿ¸ÿ¢ÿ¯ÿ³ÿ´ÿ¼ÿ¤ÿ¶ÿ»ÿ·ÿ´ÿ·ÿµÿ¹ÿ¹ÿ¹ÿºÿ¸ÿ´ÿ¯ÿºÿÂÿ±ÿ·ÿ¸ÿ±ÿ°ÿºÿªÿ·ÿ´ÿ³ÿ¿ÿ¢ÿÅÿÄÿ¿ÿ¼ÿ¬ÿ­ÿ¸ÿ¸ÿ¹ÿµÿ°ÿºÿ½ÿ»ÿ·ÿ¯ÿ©ÿµÿÇÿÃÿ¿ÿ©ÿ£ÿ¾ÿ°ÿºÿ±ÿ¸ÿµÿµÿªÿ®ÿ©ÿ²ÿ¬ÿ¸ÿ´ÿ³ÿ¸ÿºÿ¶ÿ®ÿµÿÀÿ·ÿ½ÿ¿ÿ©ÿ­ÿ«ÿ²ÿ²ÿ³ÿÄÿ¶ÿ­ÿ·ÿÅÿÿ¾ÿÆÿÊÿÇÿ¶ÿÁÿ³ÿ°ÿ·ÿ½ÿ½ÿ­ÿ´ÿÅÿÂÿ¾ÿÂÿ¼ÿ²ÿ¼ÿÅÿ¹ÿ»ÿÀÿ¯ÿ·ÿÉÿÀÿÂÿºÿ¼ÿÁÿËÿ«ÿ¯ÿ·ÿ¶ÿ¶ÿ¼ÿ¼ÿ¸ÿ³ÿªÿ¨ÿªÿ®ÿ½ÿÅÿÀÿ¢ÿ¹ÿÆÿÄÿÈÿ¿ÿ¼ÿºÿ³ÿ ÿ®ÿ­ÿ³ÿ¶ÿ«ÿ±ÿ±ÿ°ÿ´ÿ²ÿ­ÿ«ÿ®ÿ±ÿ¾ÿºÿµÿ«ÿ²ÿ½ÿ¶ÿ¬ÿ³ÿ³ÿµÿ¶ÿ¼ÿ¿ÿ§ÿÿ¥ÿ°ÿµÿ¡ÿÿ©ÿ®ÿ«ÿÿ«ÿ®ÿ¦ÿ§ÿ´ÿ©ÿ³ÿ­ÿªÿ±ÿ£ÿ§ÿ¹ÿ²ÿ·ÿ±ÿ¯ÿ°ÿ°ÿºÿ¼ÿ·ÿ¾ÿ¾ÿ´ÿ¥ÿ°ÿ½ÿ§ÿ¾ÿ¬ÿ¶ÿ¥ÿ·ÿËÿ¼ÿ±ÿ¬ÿ·ÿÆÿ´ÿ¢ÿ¤ÿ¨ÿ§ÿ­ÿ¹ÿ¬ÿ¬ÿ°ÿ½ÿªÿ§ÿ©ÿ±ÿ¯ÿ¯ÿµÿ´ÿµÿªÿ«ÿ¸ÿ¶ÿ¯ÿ³ÿ¶ÿ°ÿ©ÿ´ÿ¬ÿ°ÿ¸ÿ¡ÿ»ÿËÿ»ÿªÿÿ¥ÿ¿ÿÍÿ¼ÿ°ÿµÿ¶ÿ³ÿµÿ°ÿ¬ÿ¶ÿ¯ÿ¨ÿ´ÿÄÿ³ÿ¥ÿ²ÿ¹ÿÁÿ¶ÿ¦ÿ¶ÿ«ÿ¡ÿªÿ³ÿÂÿÈÿ°ÿªÿµÿÿ²ÿ®ÿ»ÿºÿ¹ÿºÿ¬ÿ´ÿÇÿÂÿÄÿÄÿºÿ±ÿ²ÿ²ÿ©ÿ«ÿºÿ²ÿ¸ÿÂÿÁÿ³ÿ¸ÿÉÿ¼ÿ­ÿ±ÿ ÿ¥ÿ¼ÿ¾ÿÃÿÎÿÇÿÀÿÀÿ®ÿµÿ£ÿ¶ÿ¬ÿ·ÿ¯ÿ¿ÿÎÿ±ÿ¶ÿ³ÿ³ÿµÿ¶ÿºÿ¾ÿ¹ÿ±ÿÂÿ¼ÿ±ÿ¨ÿÀÿ¹ÿÃÿ¶ÿ´ÿ©ÿ·ÿ¿ÿºÿµÿ·ÿ¿ÿÃÿ½ÿ¼ÿÄÿ±ÿÂÿ»ÿ·ÿ¸ÿ²ÿ¸ÿ¿ÿ³ÿ´ÿ¶ÿ½ÿÂÿ¼ÿ¶ÿ½ÿµÿ¦ÿ¸ÿ¾ÿÁÿºÿ¨ÿÿµÿ¯ÿÿÿÿ ÿ°ÿ¤ÿÿ¤ÿÿÿ¢ÿÿÿ£ÿÿÿyÿwÿ}ÿ{ÿuÿcÿQÿ]ÿjÿ_ÿdÿoÿ^ÿWÿWÿhÿ{ÿyÿ~ÿrÿeÿ[ÿ`ÿqÿvÿÿÿnÿqÿ}ÿkÿvÿrÿ{ÿyÿzÿÿÿÿ£ÿ°ÿ½ÿ¯ÿ¡ÿ¬ÿ¶ÿ ÿ£ÿ¤ÿ«ÿ©ÿ¦ÿ­ÿ¸ÿ½ÿ¼ÿ¸ÿ´ÿ³ÿ°ÿ¨ÿ­ÿ¦ÿ³ÿ²ÿ·ÿ°ÿ²ÿ±ÿ´ÿ¸ÿ®ÿ´ÿÂÿªÿ¸ÿÃÿ»ÿØÿ¾ÿ»ÿµÿ²ÿ¾ÿÃÿ¼ÿ¼ÿÁÿÈÿÁÿ¼ÿ«ÿÁÿºÿ¸ÿ°ÿ·ÿ½ÿºÿ¹ÿµÿ²ÿ¹ÿ©ÿªÿºÿ¬ÿÇÿ­ÿµÿ¹ÿ¾ÿ±ÿ­ÿ´ÿ¯ÿ¨ÿ­ÿ¯ÿ¶ÿ©ÿ¹ÿ¹ÿ¹ÿ½ÿµÿ½ÿ¾ÿ»ÿÃÿÃÿ¼ÿ®ÿ»ÿ·ÿ´ÿ¯ÿ²ÿ´ÿ¶ÿ´ÿ¾ÿ¾ÿ¹ÿ¾ÿ¯ÿºÿ·ÿ½ÿ¶ÿºÿÄÿÄÿ½ÿ¼ÿ·ÿ®ÿªÿ±ÿ¿ÿÀÿ§ÿ ÿ¦ÿ¦ÿ½ÿ´ÿªÿ´ÿÅÿÃÿµÿ¶ÿ¶ÿ¶ÿÄÿ¶ÿ¶ÿ°ÿ·ÿ¸ÿºÿ¾ÿ»ÿ²ÿ¹ÿ»ÿªÿÆÿÉÿÆÿ¼ÿ·ÿºÿÅÿÇÿ¾ÿºÿ¼ÿ½ÿ·ÿ±ÿ³ÿÁÿ¹ÿ·ÿºÿ¸ÿ®ÿ¬ÿ¿ÿ½ÿ·ÿÆÿ¼ÿ»ÿ´ÿÂÿÄÿ¶ÿ´ÿÀÿ¾ÿ´ÿ»ÿÅÿ³ÿ·ÿ½ÿÅÿ¼ÿ¾ÿÂÿ¶ÿ®ÿ½ÿµÿ¨ÿ¸ÿ·ÿ¾ÿÁÿ½ÿ­ÿ¬ÿºÿ½ÿ»ÿÇÿ´ÿ·ÿ¹ÿ·ÿ¾ÿ´ÿ¹ÿ»ÿ·ÿ¹ÿ°ÿ¹ÿ²ÿ·ÿ·ÿªÿ¸ÿ²ÿ¹ÿ¼ÿ²ÿ³ÿµÿ«ÿÃÿ¼ÿ²ÿ²ÿ®ÿ¨ÿ§ÿªÿ¥ÿÿªÿ°ÿ²ÿ´ÿÉÿËÿËÿ²ÿ£ÿ°ÿ¼ÿÀÿºÿªÿ½ÿ»ÿ²ÿ·ÿºÿ±ÿ³ÿÂÿ¿ÿÄÿ«ÿ±ÿ³ÿ²ÿ³ÿ´ÿ³ÿºÿÃÿ¹ÿ®ÿ¶ÿ¹ÿÁÿ¹ÿ·ÿÁÿ¿ÿ´ÿ¸ÿ½ÿ½ÿ²ÿÂÿÃÿ¸ÿ³ÿ´ÿ²ÿ¶ÿÀÿ¢ÿ~ÿÿªÿÉÿ´ÿ©ÿ³ÿ¶ÿ±ÿ¶ÿ²ÿ­ÿ½ÿÃÿ®ÿ­ÿ³ÿ¸ÿ¹ÿ°ÿÅÿ¿ÿµÿ¼ÿ¼ÿÂÿ¾ÿ¹ÿ»ÿºÿ·ÿ³ÿ«ÿ²ÿÂÿ¹ÿÆÿÊÿ±ÿ®ÿ¿ÿÃÿÂÿ¯ÿ´ÿ¸ÿºÿºÿ²ÿ­ÿ»ÿ¾ÿ·ÿ¸ÿ¿ÿÅÿ¿ÿ³ÿ®ÿ°ÿ®ÿ­ÿºÿ¾ÿ¸ÿ¾ÿ¹ÿ¯ÿ³ÿ·ÿ·ÿ´ÿ»ÿ¸ÿ¸ÿ®ÿ«ÿ±ÿ¶ÿÀÿ«ÿÃÿ±ÿÁÿ¼ÿ¿ÿµÿ£ÿ¿ÿËÿ¾ÿÅÿÀÿ¾ÿ¹ÿ±ÿ°ÿ¶ÿµÿ³ÿ­ÿ¹ÿ¿ÿ³ÿ¶ÿ¿ÿ¹ÿ±ÿ´ÿÕÿÓÿ±ÿ­ÿ³ÿµÿ±ÿ­ÿÁÿ³ÿ§ÿªÿ´ÿ¸ÿ¹ÿ¬ÿ¿ÿªÿ¹ÿ´ÿ­ÿ¯ÿ¨ÿ®ÿ³ÿÇÿÃÿ¯ÿ»ÿ¹ÿ«ÿ²ÿ´ÿ¥ÿºÿ»ÿÇÿÂÿ¯ÿ¬ÿ°ÿ§ÿ³ÿ©ÿ¤ÿ®ÿ®ÿ³ÿ¸ÿµÿ²ÿ»ÿ¸ÿÿ²ÿ´ÿ¦ÿ©ÿµÿµÿ§ÿÿ¨ÿ¶ÿ«ÿ´ÿµÿ½ÿ¼ÿ¯ÿ³ÿµÿ¨ÿ­ÿµÿ²ÿ¦ÿ¨ÿ©ÿ¦ÿ·ÿÀÿ¶ÿ©ÿ¬ÿ»ÿ²ÿ¦ÿ©ÿ¶ÿ¸ÿ ÿ©ÿ´ÿ­ÿ£ÿÿÿ¦ÿ§ÿÿÿ ÿªÿ¬ÿ¡ÿÿÿ¤ÿ¦ÿ£ÿ«ÿ¯ÿ±ÿ©ÿ¤ÿ«ÿ­ÿ¥ÿÿÿÿ©ÿ£ÿ²ÿÿÿÿÿÿÿ ÿ ÿ¥ÿ®ÿ¥ÿµÿ¯ÿÿÿÿÿÿÿÿ¡ÿ£ÿ²ÿ£ÿÿÿÿÿÿÿÿ³ÿ§ÿ¨ÿªÿ¤ÿ¢ÿ¤ÿ¥ÿ§ÿÿÿÿÿ§ÿÿ£ÿ ÿ£ÿ±ÿ§ÿÿÿÿ¦ÿÿÿÿÿÿÿÿÿ ÿ¥ÿÿÿªÿ¨ÿ°ÿ®ÿÿÿÿÿ§ÿ­ÿ½ÿ¢ÿ¢ÿ±ÿ°ÿ¥ÿªÿ³ÿ¤ÿ£ÿ¢ÿ¸ÿ«ÿ®ÿ¡ÿ«ÿ²ÿ³ÿ³ÿ°ÿ·ÿ«ÿ¨ÿªÿ³ÿ£ÿ«ÿ­ÿÿÿ¤ÿ¥ÿ¡ÿÿ¸ÿ¸ÿÿ²ÿ¦ÿ¯ÿ¬ÿ¯ÿ°ÿªÿ´ÿ³ÿ¥ÿ»ÿ±ÿ¯ÿÿªÿ¢ÿÿ¥ÿ«ÿ¬ÿ³ÿ¿ÿ´ÿ²ÿ®ÿ³ÿ¢ÿÿ¨ÿ­ÿ³ÿ¬ÿÿ®ÿ¬ÿ³ÿ¶ÿµÿ­ÿ¯ÿ¥ÿ®ÿ¬ÿ©ÿªÿ¡ÿ£ÿ ÿÿÿ³ÿ£ÿ²ÿ­ÿ®ÿ¯ÿ¸ÿ½ÿ®ÿ«ÿ·ÿ¶ÿ§ÿ®ÿÿÿÿ§ÿ¤ÿ¤ÿ¨ÿ©ÿµÿ°ÿ¯ÿ¢ÿµÿ³ÿÿªÿ¤ÿ©ÿ³ÿµÿ°ÿ«ÿ´ÿ¤ÿ¶ÿ«ÿÿ³ÿ©ÿ³ÿÁÿ±ÿ¦ÿ¬ÿ¯ÿ¬ÿ¨ÿ¢ÿ¢ÿÿ«ÿ²ÿ§ÿ©ÿ¬ÿ³ÿªÿ¡ÿ£ÿÿ¥ÿ©ÿÿ¨ÿ·ÿ¡ÿ¨ÿ ÿªÿ±ÿ´ÿ±ÿ©ÿ©ÿ­ÿ«ÿÿÿ³ÿ¼ÿ¨ÿ»ÿ³ÿ´ÿ³ÿ³ÿ®ÿ°ÿ½ÿÀÿÄÿ»ÿÍÿ·ÿ¥ÿ¤ÿªÿ»ÿ³ÿµÿµÿ´ÿ³ÿ¦ÿÿ ÿ°ÿ«ÿ±ÿ§ÿ¶ÿ±ÿ¹ÿ®ÿ¯ÿ¯ÿ ÿÿ®ÿ­ÿ ÿ¢ÿ«ÿªÿ«ÿ¨ÿ©ÿ¤ÿ¨ÿ ÿ¡ÿ ÿ¥ÿ¤ÿ¥ÿ©ÿÿ«ÿÿ©ÿ¢ÿ©ÿªÿ£ÿ§ÿÿÿ¨ÿ°ÿ±ÿ©ÿ¡ÿ¨ÿÿ°ÿ³ÿ¨ÿ¬ÿ¹ÿ¤ÿ¯ÿ¨ÿ©ÿ¨ÿªÿ³ÿ¶ÿ´ÿµÿ®ÿ©ÿ·ÿÀÿ­ÿ¨ÿ¸ÿ·ÿ²ÿ¤ÿÿÿÿÿÿ¥ÿ«ÿÿÿ¢ÿ¢ÿµÿ¨ÿ¥ÿ­ÿ´ÿ¸ÿ³ÿ§ÿ¢ÿ²ÿ´ÿ®ÿ¶ÿµÿ¸ÿ¼ÿ±ÿ¦ÿ°ÿÆÿ±ÿ¶ÿ­ÿÃÿ¥ÿÿÿ«ÿ¢ÿÿªÿ³ÿ¨ÿ©ÿ¬ÿ³ÿÿÿÿ©ÿ­ÿ¸ÿ±ÿ¦ÿ¨ÿ°ÿ´ÿµÿ´ÿ³ÿ³ÿ¶ÿ­ÿªÿ¿ÿ§ÿÂÿ®ÿ±ÿ¤ÿ·ÿ¾ÿ§ÿÿ¡ÿ­ÿ±ÿ¯ÿ­ÿ®ÿ²ÿ©ÿ·ÿ¨ÿ¬ÿÄÿµÿ¨ÿ©ÿ·ÿ®ÿ±ÿ¶ÿ²ÿ®ÿ²ÿ®ÿ©ÿµÿ¶ÿ»ÿÃÿ¶ÿ²ÿ¯ÿ¦ÿ«ÿ²ÿ³ÿ ÿÿ©ÿ´ÿ¨ÿ¦ÿ£ÿ¤ÿ¸ÿ¼ÿ­ÿ©ÿ³ÿµÿ¹ÿ¡ÿ¥ÿ¥ÿ½ÿµÿ½ÿ½ÿµÿ¯ÿ²ÿ±ÿ­ÿªÿ«ÿ¹ÿÄÿ¾ÿºÿ¨ÿ­ÿ³ÿ²ÿ¨ÿ·ÿÃÿºÿºÿ ÿ²ÿªÿ­ÿ­ÿ³ÿ­ÿ¦ÿ¬ÿ²ÿ´ÿ°ÿ±ÿ¯ÿ¼ÿ­ÿ±ÿ±ÿ¼ÿ¶ÿ¶ÿ­ÿ²ÿ¬ÿ¦ÿ°ÿ¶ÿ§ÿÿ¤ÿ¢ÿ¡ÿªÿ¬ÿ¤ÿÿÿ¢ÿ¤ÿ¨ÿ£ÿ³ÿ£ÿ¡ÿ£ÿ¬ÿ©ÿªÿ¥ÿ¢ÿ ÿÿÿÿªÿ§ÿ¡ÿÿ£ÿ£ÿÿÿ«ÿÿÿÿÿÿÿ¬ÿÿÿÿ¤ÿ¸ÿ¶ÿ¡ÿ¢ÿ«ÿ§ÿ¨ÿ«ÿ¦ÿ­ÿ«ÿ§ÿÿ®ÿ¬ÿÄÿ£ÿ§ÿ¬ÿ´ÿ¶ÿ®ÿ¯ÿ¹ÿ·ÿ¬ÿ¥ÿ¦ÿ«ÿ¨ÿ¥ÿ¬ÿ©ÿ¬ÿ°ÿ¨ÿÂÿÈÿ®ÿºÿ©ÿÿÿ¦ÿ§ÿ±ÿ¦ÿ§ÿµÿ¨ÿÿ§ÿ¯ÿ­ÿ¬ÿ©ÿ¬ÿ®ÿ¡ÿ©ÿ¯ÿ°ÿ«ÿ°ÿ¦ÿ©ÿ±ÿÿ¬ÿ´ÿ¯ÿ»ÿ·ÿ·ÿ¶ÿ¶ÿ³ÿ«ÿ´ÿÂÿÂÿ½ÿÀÿºÿ®ÿµÿ¬ÿ ÿµÿ¨ÿ·ÿ¬ÿ®ÿÃÿÀÿÿ§ÿ¶ÿ´ÿ»ÿ¼ÿªÿºÿÃÿµÿ¶ÿµÿ±ÿ¼ÿÀÿ½ÿ¹ÿ´ÿºÿ»ÿ±ÿ³ÿ­ÿ¼ÿ¹ÿ¼ÿÄÿ¸ÿ¬ÿ²ÿµÿ²ÿ²ÿ¿ÿ²ÿ©ÿ¾ÿ»ÿ¹ÿ¼ÿÄÿÃÿ¶ÿ·ÿ´ÿ³ÿÀÿÆÿÂÿ·ÿ¬ÿ«ÿ­ÿ£ÿ°ÿ´ÿµÿ´ÿ­ÿ¦ÿÅÿÆÿ´ÿµÿÆÿ®ÿ¹ÿ¶ÿÂÿ¼ÿÀÿÁÿµÿ¿ÿÂÿ¸ÿ¶ÿ¸ÿ¶ÿ½ÿÁÿ·ÿ¶ÿ·ÿ»ÿ½ÿ³ÿ®ÿ©ÿ¸ÿ«ÿ²ÿÃÿ¥ÿ½ÿ¿ÿ¯ÿ«ÿ²ÿÅÿ¶ÿ»ÿÌÿ¶ÿ°ÿ¸ÿ¹ÿ¹ÿ´ÿÁÿËÿÄÿÁÿ·ÿ»ÿÅÿ²ÿ«ÿºÿ¾ÿÈÿ´ÿÂÿ¿ÿ°ÿºÿºÿ¿ÿ¼ÿ´ÿ°ÿ­ÿ¸ÿµÿ½ÿ´ÿ¸ÿ¾ÿÃÿ¹ÿ­ÿ·ÿ³ÿ¸ÿÀÿ¼ÿ¿ÿ»ÿ¯ÿ¸ÿÂÿ·ÿ°ÿ°ÿÀÿ»ÿ¯ÿ£ÿ±ÿ³ÿÁÿ´ÿ¯ÿ ÿ³ÿ²ÿ¾ÿÊÿµÿ¦ÿ§ÿ±ÿ¹ÿ¯ÿ¬ÿ¬ÿ¶ÿ¶ÿ¶ÿ¹ÿ±ÿ­ÿ¸ÿ¸ÿ¯ÿ³ÿµÿºÿÂÿµÿ³ÿ·ÿºÿ¿ÿ¼ÿ´ÿ½ÿ³ÿ±ÿ·ÿ°ÿ¾ÿ¸ÿ´ÿÀÿ²ÿÁÿ¼ÿ¥ÿ§ÿ¬ÿªÿ·ÿºÿ¸ÿ·ÿ¶ÿ´ÿ¦ÿ¡ÿ¬ÿ¦ÿ¦ÿ·ÿ¼ÿ¸ÿµÿºÿ½ÿ³ÿªÿ¨ÿ©ÿÅÿ¾ÿºÿ«ÿ·ÿµÿ¬ÿ®ÿ¤ÿ³ÿµÿ·ÿ¬ÿ¶ÿ°ÿ¯ÿ²ÿ­ÿ´ÿ®ÿ«ÿ¶ÿ£ÿ°ÿ»ÿµÿ¼ÿ¸ÿ·ÿ·ÿ¹ÿ¸ÿ·ÿ¶ÿ®ÿ³ÿ´ÿ¯ÿ¦ÿ¯ÿÃÿ«ÿ®ÿ¯ÿ¬ÿ£ÿ·ÿ¿ÿÁÿ´ÿ¿ÿªÿ¾ÿ¸ÿ·ÿ¯ÿ»ÿ¯ÿ½ÿÂÿ²ÿ­ÿ²ÿ¹ÿ¸ÿµÿ§ÿ­ÿ¾ÿºÿºÿºÿ¶ÿ±ÿ©ÿ©ÿ°ÿ´ÿµÿ²ÿ³ÿ·ÿ¯ÿ±ÿ·ÿ²ÿ¯ÿ°ÿºÿºÿÿ§ÿ¯ÿÁÿ´ÿ¯ÿµÿ¢ÿ¨ÿ¦ÿÿ¶ÿ¿ÿ»ÿµÿ¶ÿºÿ¬ÿµÿ£ÿ¤ÿ¾ÿÆÿ¾ÿ«ÿ¦ÿ¶ÿ·ÿºÿ´ÿ¸ÿ¿ÿ±ÿ¬ÿ¯ÿ³ÿÄÿÃÿµÿºÿ¶ÿ­ÿ¹ÿ°ÿ·ÿºÿ³ÿµÿ»ÿ±ÿ¥ÿ­ÿ¼ÿ²ÿ«ÿ±ÿ°ÿ®ÿ½ÿ±ÿ´ÿÂÿ°ÿ¹ÿµÿ¨ÿ¤ÿ¯ÿ®ÿ¯ÿ¸ÿ´ÿ¿ÿ·ÿ¶ÿ·ÿºÿ¥ÿ¦ÿ´ÿ¹ÿ¹ÿ®ÿ°ÿ¹ÿ³ÿ´ÿ¶ÿ´ÿ¸ÿ­ÿªÿ°ÿ«ÿ ÿ±ÿ®ÿ¹ÿ¸ÿµÿ¾ÿÃÿ¼ÿ¬ÿÀÿ³ÿºÿºÿ·ÿ®ÿ´ÿ¸ÿ¯ÿÄÿÁÿ³ÿªÿ°ÿÀÿ²ÿ¶ÿ±ÿ¼ÿ¹ÿ±ÿ»ÿ¶ÿ­ÿ­ÿ¬ÿ¶ÿ·ÿ³ÿ³ÿ¯ÿ¬ÿ°ÿµÿµÿ¼ÿÀÿ¹ÿ¯ÿ¯ÿ»ÿ¸ÿ¯ÿµÿ¼ÿ²ÿ´ÿ§ÿ§ÿ¯ÿ»ÿ¶ÿ­ÿÿ¤ÿ¢ÿ¾ÿ²ÿÆÿ±ÿ¬ÿÁÿ²ÿ¶ÿ¦ÿ³ÿÅÿ¤ÿ¨ÿ¤ÿ´ÿÁÿ»ÿ¶ÿ«ÿ²ÿºÿÃÿ°ÿ¬ÿ­ÿ­ÿºÿ¯ÿ¦ÿ³ÿ²ÿ±ÿ³ÿ·ÿÅÿ¼ÿªÿªÿ£ÿ²ÿÃÿ°ÿ³ÿ¾ÿ¿ÿÿ ÿ²ÿ¥ÿ°ÿÄÿ°ÿÿ¯ÿ¯ÿ¯ÿ·ÿ³ÿ§ÿ§ÿ®ÿ¨ÿ±ÿ¬ÿ¨ÿ§ÿ¡ÿ¯ÿ¶ÿ´ÿ­ÿ·ÿ¸ÿ¤ÿ¾ÿ³ÿ«ÿ¹ÿ¶ÿ­ÿ§ÿ°ÿ¹ÿ«ÿ¯ÿ®ÿÿ£ÿ³ÿ°ÿ°ÿ´ÿ¶ÿ½ÿ±ÿ«ÿ¤ÿ©ÿ°ÿ³ÿ±ÿ®ÿÈÿ¸ÿ¼ÿ½ÿ¬ÿ·ÿ´ÿ¼ÿÊÿ·ÿ»ÿ»ÿ¬ÿ¯ÿ²ÿÄÿ¶ÿ¦ÿªÿ¯ÿ¼ÿ¼ÿ²ÿ©ÿ°ÿµÿ´ÿ®ÿ£ÿÿ±ÿºÿÀÿµÿ¶ÿ½ÿ±ÿ­ÿ­ÿ°ÿ­ÿ¢ÿ­ÿ·ÿ±ÿ¨ÿ°ÿµÿ°ÿÁÿ¯ÿ±ÿ³ÿ¤ÿ©ÿ°ÿ¶ÿ´ÿ»ÿ¶ÿ§ÿ ÿ°ÿÒÿ¯ÿÊÿ¡ÿÿÄÿ¸ÿ½ÿ®ÿÿ¦ÿ¯ÿ¹ÿ¸ÿ±ÿ·ÿ·ÿ»ÿ®ÿ¤ÿ¥ÿ¯ÿ¯ÿÿ¥ÿ¶ÿºÿ³ÿ³ÿ®ÿ¥ÿµÿ¾ÿ·ÿ°ÿ³ÿµÿÂÿ»ÿ³ÿµÿ¨ÿ©ÿ£ÿ²ÿ¯ÿªÿ°ÿ¬ÿ½ÿµÿÁÿ³ÿ·ÿ·ÿºÿ³ÿ»ÿ¬ÿ¤ÿÀÿ´ÿ¶ÿºÿ¾ÿ¾ÿµÿ²ÿ»ÿºÿ²ÿ­ÿ´ÿ´ÿ·ÿ¹ÿ°ÿ®ÿµÿ¹ÿ¶ÿ°ÿ³ÿ·ÿ´ÿ¾ÿÆÿ»ÿ¸ÿ¼ÿ½ÿ®ÿ®ÿ®ÿ´ÿÁÿ¶ÿ¨ÿ¥ÿ©ÿ¶ÿ¬ÿ³ÿ°ÿ®ÿ»ÿÀÿ°ÿ³ÿ¬ÿ¬ÿÅÿµÿ­ÿ¸ÿªÿ·ÿ¾ÿµÿ¾ÿÌÿ´ÿÇÿÄÿ»ÿ±ÿ¦ÿ¬ÿ±ÿ¶ÿ¼ÿºÿ¾ÿ³ÿ¯ÿ¼ÿ°ÿ«ÿ´ÿ²ÿ´ÿ²ÿ´ÿ²ÿ­ÿ¯ÿ©ÿ¸ÿ»ÿ¯ÿ¥ÿ»ÿºÿ©ÿ¹ÿ³ÿ³ÿ¬ÿÊÿÅÿ±ÿ¶ÿ¼ÿ¸ÿ³ÿ´ÿ±ÿ±ÿ½ÿ¹ÿÀÿ»ÿ¹ÿµÿ´ÿ©ÿÿ®ÿ¼ÿ²ÿ¾ÿ¸ÿ¦ÿ¬ÿµÿÂÿÀÿ¯ÿ¬ÿªÿ±ÿ²ÿ¬ÿ¤ÿ¤ÿ¶ÿ³ÿ±ÿ­ÿµÿ¶ÿ¦ÿªÿ¢ÿ²ÿ°ÿ¹ÿÁÿÂÿ·ÿºÿÅÿ½ÿ·ÿºÿÃÿ²ÿ«ÿµÿ­ÿ½ÿËÿÁÿ³ÿ¶ÿ®ÿ¤ÿ²ÿ¥ÿªÿµÿ¶ÿ·ÿ®ÿµÿµÿ¹ÿÀÿ²ÿ¼ÿ·ÿ·ÿ¸ÿ¶ÿ»ÿºÿÁÿ¾ÿ¯ÿÄÿ¾ÿ§ÿÂÿÁÿ»ÿ¬ÿºÿ±ÿ°ÿ½ÿ¶ÿÈÿ½ÿÁÿ¼ÿ¶ÿ·ÿ²ÿ±ÿ»ÿ¯ÿ²ÿÇÿÅÿ¨ÿÿ«ÿ´ÿ§ÿ¥ÿ´ÿ¾ÿÉÿÁÿÄÿÊÿ²ÿµÿÇÿ¹ÿ°ÿµÿªÿÅÿ·ÿ³ÿ»ÿÈÿ¥ÿ¬ÿ±ÿÆÿÌÿ¶ÿ«ÿ³ÿ´ÿ·ÿ°ÿ¼ÿ¸ÿ°ÿ¯ÿ¹ÿ»ÿ°ÿ±ÿ´ÿ·ÿ»ÿ´ÿ²ÿ¼ÿÁÿ»ÿ´ÿ²ÿ·ÿ´ÿ±ÿ·ÿ°ÿ¹ÿÃÿ²ÿ´ÿ¼ÿ±ÿ°ÿ¹ÿµÿ¥ÿ¼ÿ´ÿ½ÿ¿ÿÄÿ¶ÿ°ÿ¶ÿ°ÿ±ÿµÿ·ÿ¹ÿ´ÿ®ÿ®ÿ¶ÿ¹ÿ´ÿÀÿÐÿÁÿ§ÿ¶ÿ´ÿ¶ÿ¯ÿ£ÿµÿ±ÿÖÿºÿÆÿ¯ÿ±ÿ¯ÿÂÿÁÿÂÿÁÿ»ÿ»ÿÂÿ¼ÿªÿ»ÿ¹ÿ³ÿ¹ÿ¼ÿ¶ÿ¯ÿ²ÿ¶ÿ¸ÿ½ÿ·ÿ§ÿ ÿ¢ÿ±ÿ»ÿ¾ÿ°ÿÄÿµÿ´ÿ´ÿ¸ÿ¶ÿÐÿµÿ¬ÿªÿ¦ÿ»ÿ°ÿ½ÿ¿ÿÀÿÅÿ¾ÿ®ÿ¯ÿ³ÿ¶ÿ´ÿ®ÿ¹ÿÉÿÉÿÄÿ¾ÿµÿ®ÿ·ÿ®ÿ¿ÿÂÿ­ÿ¶ÿ·ÿ­ÿºÿ¨ÿ°ÿ²ÿ³ÿ¼ÿ¿ÿ¬ÿ¬ÿ¹ÿ³ÿ»ÿºÿ´ÿµÿ¹ÿ¸ÿ´ÿ³ÿ°ÿ°ÿ¶ÿ´ÿ±ÿ·ÿÅÿ¿ÿ®ÿ³ÿ¬ÿ¸ÿÁÿ¸ÿµÿ¥ÿ ÿ®ÿ´ÿÀÿ¸ÿ³ÿ¼ÿ¼ÿ«ÿ¨ÿ©ÿ°ÿ®ÿÿ¡ÿµÿºÿºÿ¼ÿÁÿ·ÿ°ÿ¶ÿ¸ÿµÿºÿ²ÿÇÿ´ÿ¶ÿ½ÿ¹ÿ¿ÿÁÿ¼ÿ¼ÿ¸ÿ¹ÿµÿµÿ®ÿ­ÿ¹ÿ¾ÿ¶ÿºÿ¼ÿ²ÿµÿ´ÿ±ÿ´ÿ²ÿ½ÿ¾ÿ¿ÿµÿ§ÿ¹ÿ·ÿ¿ÿÆÿ¼ÿ®ÿµÿºÿ½ÿÂÿÀÿ±ÿ­ÿ·ÿÃÿ¿ÿ¶ÿ¶ÿ³ÿ¯ÿµÿ¿ÿÆÿÀÿ¶ÿ¯ÿ·ÿÃÿ½ÿ´ÿÇÿ­ÿ³ÿ·ÿ±ÿ³ÿ·ÿ¯ÿºÿ¾ÿ¯ÿÿ«ÿ·ÿ¨ÿ­ÿ¾ÿºÿ¸ÿ¼ÿÅÿµÿÀÿÉÿ¶ÿ­ÿ¬ÿÂÿ¼ÿ¨ÿ£ÿ¬ÿ¶ÿ°ÿ²ÿ²ÿ«ÿ±ÿ­ÿ©ÿ±ÿ­ÿ¬ÿ®ÿ¯ÿ³ÿ»ÿ­ÿ ÿ²ÿ±ÿ»ÿ¶ÿ¥ÿ²ÿ´ÿ½ÿ³ÿ¥ÿ¥ÿ®ÿÿÿ¥ÿ£ÿ¨ÿ·ÿ½ÿ´ÿ¹ÿ¼ÿ©ÿµÿ¼ÿ¨ÿ±ÿ¢ÿ«ÿ©ÿ¥ÿ°ÿ»ÿ²ÿ®ÿ´ÿ±ÿªÿ´ÿÀÿ»ÿ·ÿ»ÿ¼ÿ¹ÿ­ÿ°ÿ²ÿ¯ÿ¶ÿ«ÿÁÿÿÁÿ¥ÿ¯ÿ¶ÿ±ÿ¤ÿ©ÿ°ÿ¦ÿ¡ÿ¨ÿ±ÿ¹ÿ¸ÿ°ÿÿÿºÿ©ÿ«ÿ¡ÿ¨ÿ®ÿ¤ÿ°ÿ©ÿ·ÿ­ÿ¦ÿ®ÿ±ÿªÿªÿ¬ÿ£ÿ¨ÿ²ÿ¢ÿ¦ÿÿ¡ÿÿ¿ÿ¬ÿºÿ·ÿ°ÿ¯ÿ»ÿ´ÿ¯ÿªÿ£ÿ¤ÿ«ÿ­ÿªÿ°ÿ¯ÿªÿµÿÀÿºÿ©ÿ¶ÿ²ÿ¹ÿ¼ÿ¥ÿ¦ÿªÿ¢ÿ±ÿ»ÿ¿ÿÄÿ½ÿºÿ¸ÿ®ÿ»ÿ¾ÿºÿ³ÿ¯ÿÅÿÿÅÿÊÿÀÿÀÿ»ÿ¸ÿ¯ÿ²ÿ·ÿ·ÿ¼ÿ¼ÿµÿ¬ÿºÿµÿ¬ÿÅÿÀÿÀÿÁÿ·ÿ¯ÿ±ÿ½ÿÄÿ»ÿµÿ°ÿªÿ®ÿ¨ÿ°ÿ®ÿÊÿ¿ÿÎÿ­ÿÇÿËÿ®ÿ´ÿ°ÿ´ÿ¸ÿ¶ÿ´ÿ¸ÿ¹ÿ±ÿ·ÿÃÿ°ÿ¦ÿ°ÿ´ÿÿ¶ÿ¼ÿÀÿ¸ÿ¼ÿ³ÿ°ÿµÿ·ÿ»ÿ¾ÿµÿµÿ»ÿÊÿµÿµÿ¾ÿ²ÿ·ÿ¿ÿµÿ°ÿ±ÿ¸ÿÂÿÂÿ½ÿ¼ÿ¹ÿ¬ÿ¯ÿ²ÿ¸ÿ²ÿºÿ¥ÿÿÿÿÿ±ÿ®ÿ¨ÿ®ÿ¸ÿºÿ¯ÿ®ÿ¶ÿ¶ÿ®ÿ±ÿ«ÿÿÿÿÿÿ{ÿ`ÿBÿEÿVÿXÿbÿjÿMÿiÿÿyÿzÿxÿoÿ_ÿSÿQÿaÿqÿ{ÿÿ|ÿÿÿxÿ|ÿÿuÿÿÿÿÿÿÿÿ¥ÿ°ÿ°ÿ±ÿ¹ÿ·ÿ½ÿ¾ÿ±ÿ»ÿ¿ÿµÿ²ÿ¶ÿµÿºÿÇÿÇÿ¾ÿ¾ÿ°ÿ·ÿ®ÿ»ÿÂÿ¸ÿ³ÿ·ÿ¸ÿ¼ÿ»ÿ¶ÿ¾ÿ¿ÿ³ÿ»ÿ¿ÿ»ÿ·ÿ·ÿÂÿÊÿÁÿÉÿºÿ®ÿ¾ÿÂÿ¾ÿºÿ·ÿ³ÿªÿÈÿ¹ÿ²ÿ¶ÿ½ÿ½ÿ¼ÿ¼ÿ·ÿ­ÿ°ÿÉÿ­ÿºÿ·ÿ­ÿÁÿ¨ÿ©ÿ©ÿ«ÿ¸ÿ»ÿ±ÿ²ÿ´ÿ´ÿ±ÿ·ÿºÿ»ÿ½ÿ¸ÿµÿ°ÿ¸ÿÃÿÀÿ¸ÿ¶ÿªÿ·ÿ»ÿ­ÿÿ¶ÿ·ÿºÿÆÿÅÿÆÿËÿ»ÿÃÿ¼ÿ®ÿµÿ³ÿÆÿ½ÿ³ÿ»ÿµÿ¡ÿ¢ÿ¯ÿ¬ÿÀÿÀÿ²ÿ¤ÿ»ÿ¼ÿ´ÿ±ÿÇÿÓÿÇÿ¼ÿµÿ¶ÿºÿÉÿ¿ÿ¾ÿ·ÿ¶ÿ¯ÿ±ÿ·ÿ´ÿ´ÿÀÿ¾ÿ¹ÿ»ÿ°ÿ¹ÿÇÿÁÿÈÿºÿ¥ÿ§ÿ·ÿÂÿÀÿ°ÿ´ÿ¼ÿ¸ÿ½ÿ·ÿ¶ÿ¼ÿ¼ÿ³ÿ°ÿµÿ«ÿ¹ÿÆÿ¹ÿ°ÿ±ÿÂÿ¼ÿ»ÿÂÿºÿ´ÿÄÿÊÿÁÿ¼ÿÅÿÄÿ½ÿÁÿÀÿ¸ÿºÿÁÿ·ÿ¹ÿ°ÿ¬ÿÌÿ®ÿ¶ÿµÿ²ÿÀÿÊÿÃÿÆÿ½ÿ·ÿ½ÿ´ÿ¸ÿ´ÿµÿ·ÿºÿ¾ÿ½ÿ½ÿ¼ÿÁÿ¸ÿ¿ÿÀÿÉÿ¿ÿ¹ÿ¼ÿ·ÿ·ÿÇÿ·ÿ³ÿ«ÿ¨ÿªÿ¨ÿ³ÿ¸ÿ­ÿ«ÿ¬ÿ¬ÿ¿ÿ³ÿ®ÿÀÿ°ÿ¯ÿÁÿÁÿ¼ÿÀÿ°ÿ¬ÿ¾ÿ»ÿºÿÁÿ»ÿ·ÿ»ÿºÿ´ÿºÿ®ÿ¼ÿ¼ÿ¼ÿ­ÿ«ÿµÿ¸ÿ®ÿ¤ÿ©ÿ¿ÿ¿ÿ»ÿºÿ¶ÿ´ÿ²ÿµÿ¾ÿÀÿÃÿ¶ÿ¹ÿÃÿ¾ÿÀÿºÿ·ÿ¸ÿ§ÿÿYÿÿ¶ÿºÿ£ÿ­ÿ»ÿ´ÿ­ÿ¹ÿ´ÿ¯ÿ¾ÿ·ÿ¤ÿ©ÿ½ÿÃÿ¹ÿ¹ÿ¯ÿµÿÅÿ¶ÿ»ÿ¹ÿ¼ÿºÿ²ÿ¶ÿÀÿµÿ¹ÿ¯ÿÈÿÅÿÅÿ¹ÿ¨ÿªÿºÿ¸ÿÆÿÄÿºÿ¤ÿ£ÿ²ÿ¼ÿÀÿÃÿ±ÿ¶ÿ·ÿ³ÿºÿºÿ¹ÿ¸ÿ³ÿ·ÿªÿÿ¹ÿÅÿÃÿ¶ÿ¹ÿÁÿ³ÿ§ÿ¤ÿ×ÿÅÿ½ÿ±ÿ®ÿ³ÿºÿÁÿºÿ±ÿ²ÿ¸ÿºÿ¯ÿµÿÊÿ¾ÿÿ·ÿ¹ÿ°ÿ´ÿµÿ·ÿ¿ÿ¾ÿ¯ÿ¹ÿ³ÿ¿ÿ¾ÿ¶ÿ¶ÿÀÿÆÿ¹ÿ¿ÿÉÿ·ÿ§ÿ´ÿ¾ÿ¸ÿ·ÿ¿ÿ¹ÿ¹ÿµÿ®ÿ¶ÿ¿ÿÁÿ¬ÿ°ÿ«ÿ¸ÿ»ÿ®ÿ¨ÿ«ÿ¯ÿ±ÿ¿ÿÂÿ¬ÿ²ÿÅÿÎÿØÿ¹ÿ«ÿ¬ÿ¸ÿÄÿ±ÿ®ÿ·ÿ¶ÿ·ÿ¶ÿ¤ÿ¥ÿ©ÿ¸ÿÀÿÂÿ¸ÿ®ÿ¾ÿ´ÿ±ÿ¥ÿ´ÿµÿ»ÿÁÿÀÿ»ÿ¡ÿ¯ÿ½ÿ°ÿµÿ¶ÿ¹ÿ¾ÿºÿ³ÿÂÿ¬ÿ¥ÿ¥ÿ®ÿ±ÿ±ÿ²ÿ¯ÿ­ÿ¿ÿ·ÿ¸ÿµÿÀÿ¸ÿ®ÿ®ÿ«ÿªÿ§ÿ³ÿ¿ÿÅÿ´ÿ³ÿ¯ÿ¤ÿÿÿ¥ÿ´ÿ²ÿ­ÿ£ÿ¨ÿ¡ÿÿ©ÿ§ÿÿ®ÿ¥ÿ²ÿªÿ¢ÿ¬ÿ¯ÿÿÿÿÿÿÿ°ÿ¢ÿÿÿ¥ÿ©ÿ¬ÿ¦ÿÿ®ÿÿ§ÿ²ÿ«ÿ ÿÿÿÿÿÿÿ¢ÿ¦ÿ ÿÿÿÿÿ§ÿÿÿ©ÿªÿ ÿÿÿ§ÿ­ÿªÿ¢ÿÿÿ¨ÿ¢ÿÿ¤ÿ¥ÿ¥ÿ¥ÿ£ÿ¡ÿ¤ÿÿÿ ÿÿÿ¥ÿÿÿÿ¥ÿ¨ÿÿ£ÿ£ÿÿ¤ÿ­ÿ§ÿ©ÿ­ÿ ÿÿ£ÿÿ«ÿ¨ÿ ÿ¢ÿ¯ÿ±ÿ¥ÿÿ£ÿ£ÿ¥ÿ¡ÿ£ÿ®ÿÿ£ÿ§ÿ·ÿ·ÿÿ£ÿ¶ÿ°ÿ»ÿ©ÿ®ÿÿ¡ÿ¬ÿ ÿÿ¥ÿÿÿÿªÿ«ÿ¦ÿ ÿÿ¬ÿ¸ÿ¿ÿ¾ÿµÿ³ÿÿÀÿÂÿ®ÿ ÿ¨ÿ®ÿ¦ÿ£ÿ¬ÿ­ÿ£ÿ°ÿ¸ÿ¨ÿµÿ°ÿ«ÿ¢ÿÿ¡ÿ¦ÿ¡ÿ¤ÿ­ÿ¥ÿÿ¥ÿ©ÿ²ÿ·ÿ½ÿ·ÿ°ÿ¦ÿ¦ÿ°ÿ§ÿ¥ÿ¢ÿ£ÿÿ³ÿ¬ÿ´ÿµÿ°ÿÿÿ¯ÿ¢ÿ«ÿ¯ÿ¬ÿ²ÿ£ÿÿÿ§ÿ´ÿ¨ÿ§ÿ´ÿ°ÿ¶ÿµÿªÿ´ÿ¼ÿ¬ÿ¡ÿ¦ÿ¨ÿ¥ÿ£ÿ­ÿ»ÿ²ÿ®ÿ«ÿ«ÿ ÿ¥ÿ©ÿ¨ÿ¦ÿ¯ÿ°ÿªÿ­ÿ³ÿ¯ÿªÿ¢ÿ§ÿÿ¦ÿ§ÿ¨ÿ¨ÿ®ÿ§ÿ ÿ©ÿªÿÿÿÿÿ¤ÿ¶ÿ«ÿÿÿ¡ÿ¦ÿ¤ÿ®ÿµÿ­ÿ¬ÿ¥ÿÿÿ¸ÿ¹ÿ©ÿ±ÿ§ÿ°ÿ»ÿ·ÿ¬ÿ«ÿ¯ÿ°ÿÉÿÁÿÒÿ¾ÿ«ÿ¬ÿ±ÿ¨ÿ«ÿ¦ÿ­ÿ¶ÿ²ÿ¨ÿ ÿ£ÿ¥ÿ®ÿ¨ÿ£ÿ©ÿ«ÿºÿ©ÿ¨ÿ«ÿ ÿ ÿ¬ÿ±ÿ¶ÿ¯ÿ¥ÿ¯ÿ®ÿÃÿÿ¡ÿ­ÿ¨ÿ£ÿ©ÿ¥ÿ¢ÿ¦ÿ¥ÿ§ÿ¡ÿ£ÿ¬ÿ¡ÿÿ¥ÿ¥ÿÿÿÿ©ÿ­ÿ¯ÿ¨ÿÿÿ¥ÿ­ÿÿ¤ÿ§ÿÿÿ¨ÿ²ÿ¦ÿ«ÿ´ÿ´ÿ³ÿ¯ÿ°ÿ´ÿ³ÿ³ÿ³ÿ¡ÿ¯ÿ¬ÿµÿ³ÿ°ÿÿÿÿ¡ÿ¡ÿ¨ÿ¤ÿ¡ÿ ÿ§ÿ«ÿ¨ÿ¥ÿ¼ÿ³ÿ«ÿµÿ³ÿ¶ÿ®ÿ¯ÿµÿ²ÿ¯ÿ®ÿµÿ³ÿ´ÿ¡ÿ»ÿÄÿ©ÿ´ÿ¼ÿÆÿµÿ¤ÿ¨ÿ£ÿÿÿ«ÿ¤ÿ»ÿ¿ÿ¡ÿªÿ«ÿÿÿ§ÿ±ÿ¿ÿ¸ÿ«ÿ³ÿ¹ÿ²ÿ®ÿ¬ÿ¬ÿ°ÿ©ÿ²ÿ¤ÿ¹ÿ±ÿ¿ÿ ÿ¿ÿÀÿ­ÿ£ÿÿ¢ÿ±ÿºÿ·ÿ©ÿ§ÿºÿÁÿ°ÿ²ÿ¹ÿªÿ·ÿ·ÿµÿ¡ÿ¶ÿ¨ÿ«ÿ³ÿ«ÿªÿ¶ÿ°ÿÿ¦ÿÂÿ¹ÿ»ÿ¦ÿÅÿ³ÿÿ©ÿ¼ÿµÿ±ÿ¢ÿ¬ÿ¹ÿ±ÿ¬ÿ©ÿ¤ÿ³ÿ»ÿ«ÿ¨ÿ¯ÿ¶ÿ²ÿ¢ÿ®ÿ°ÿÁÿ£ÿ±ÿ²ÿ·ÿ±ÿ«ÿ­ÿ­ÿ¯ÿ±ÿ¯ÿµÿ³ÿ±ÿ­ÿ²ÿ«ÿ«ÿ£ÿ¯ÿ¦ÿ¤ÿ¨ÿ°ÿ«ÿ­ÿ¯ÿ¬ÿµÿ¯ÿ®ÿ¸ÿ®ÿ®ÿ±ÿ°ÿ¹ÿ¸ÿ«ÿ¡ÿ£ÿ±ÿ§ÿ·ÿªÿ«ÿ¨ÿ¦ÿ¥ÿ«ÿ©ÿ®ÿºÿ¿ÿ±ÿÿ¡ÿ¥ÿºÿªÿ³ÿ«ÿÿÿ²ÿÿÿ ÿ ÿ«ÿ§ÿÿÿÿÿÿÿÿ¨ÿ£ÿÿ¡ÿ ÿ¤ÿÿ¬ÿÿÿÿÿ«ÿÿ®ÿ£ÿÿÿ©ÿ¹ÿµÿ®ÿ§ÿ¥ÿ°ÿ±ÿ¨ÿªÿ§ÿ­ÿµÿ¡ÿ¦ÿ³ÿ¹ÿÿ·ÿ¬ÿ°ÿ·ÿ¯ÿ§ÿ±ÿ±ÿ§ÿ¤ÿ¥ÿ­ÿ¯ÿ£ÿ¤ÿ¦ÿÿ¦ÿ¬ÿ¿ÿ»ÿ°ÿ¥ÿÕÿ­ÿºÿ­ÿ¨ÿ½ÿ°ÿ¨ÿ©ÿµÿ¶ÿ£ÿ¤ÿªÿ¬ÿ«ÿªÿ­ÿ ÿ«ÿ·ÿ¶ÿ¤ÿ¼ÿºÿ¤ÿ¸ÿ£ÿ±ÿ¯ÿ¿ÿ±ÿµÿ¸ÿ¦ÿ­ÿ¹ÿ¦ÿ°ÿ»ÿ³ÿ®ÿµÿ¼ÿ¶ÿ¶ÿ³ÿ¡ÿÿªÿªÿ¹ÿ°ÿ¾ÿ°ÿ¥ÿ±ÿ°ÿ§ÿ«ÿ³ÿ±ÿ²ÿ»ÿ­ÿ±ÿ±ÿ´ÿ¶ÿ¼ÿ½ÿ¶ÿ²ÿ¸ÿÀÿ¸ÿ¶ÿ±ÿºÿ³ÿºÿÂÿ¼ÿ´ÿ³ÿµÿ®ÿ³ÿÀÿ³ÿ»ÿÆÿÄÿËÿ¾ÿ¾ÿºÿ¼ÿ¾ÿµÿ³ÿ²ÿ¯ÿµÿºÿ½ÿ¹ÿ»ÿÂÿºÿÊÿÂÿ´ÿ»ÿ¼ÿÁÿ«ÿ«ÿ­ÿÊÿ¯ÿ±ÿ©ÿ·ÿ¹ÿ»ÿ»ÿµÿ·ÿ¿ÿ¿ÿµÿ¹ÿ½ÿ±ÿ¯ÿµÿ¼ÿ¬ÿ½ÿ¿ÿ»ÿ¯ÿ·ÿ¾ÿ³ÿ·ÿ¨ÿ£ÿ¼ÿ°ÿªÿ©ÿ´ÿ©ÿ¶ÿ¸ÿ·ÿ§ÿ¬ÿ½ÿÃÿÂÿºÿ¾ÿ»ÿ±ÿ¸ÿ±ÿ±ÿÈÿ¸ÿ«ÿºÿÀÿ¼ÿ¼ÿÌÿÌÿ¶ÿ¾ÿ¿ÿ»ÿ¼ÿ½ÿÈÿ«ÿ»ÿ°ÿ¿ÿ¾ÿÁÿ½ÿ±ÿ°ÿ¹ÿ¼ÿ·ÿ·ÿ¹ÿ¶ÿ·ÿºÿµÿºÿËÿ½ÿ´ÿ¸ÿÀÿ»ÿ©ÿ¶ÿ·ÿ»ÿ¾ÿ¸ÿµÿ¤ÿ·ÿ­ÿ¶ÿÅÿ«ÿªÿ±ÿ­ÿ·ÿÂÿµÿ³ÿÀÿ±ÿ¼ÿÂÿ¿ÿ·ÿ¬ÿ³ÿ´ÿ¸ÿÁÿ¸ÿ½ÿÁÿÁÿ·ÿ¸ÿÃÿ¾ÿÂÿ¹ÿ¸ÿ²ÿ»ÿ´ÿ½ÿ·ÿ¹ÿ½ÿ°ÿ¼ÿ´ÿ²ÿ³ÿ©ÿ®ÿ³ÿ°ÿ¦ÿ¬ÿ¬ÿ¤ÿÿÿ³ÿ´ÿ©ÿ¨ÿ®ÿ·ÿ¹ÿ¶ÿ¼ÿ·ÿµÿºÿ³ÿ°ÿ­ÿ¼ÿÀÿ¢ÿ¯ÿ²ÿ§ÿ¬ÿ·ÿ ÿ¶ÿ¬ÿ¶ÿ­ÿ¥ÿ§ÿ­ÿ¾ÿ«ÿ¾ÿ­ÿ®ÿ¨ÿ°ÿÿ¡ÿ²ÿ²ÿ´ÿ³ÿ¹ÿ»ÿ°ÿ¯ÿ²ÿ·ÿ·ÿ­ÿ®ÿ·ÿ°ÿ°ÿ°ÿ©ÿ°ÿÀÿ´ÿ¿ÿ¹ÿªÿ¦ÿÍÿ³ÿÀÿ´ÿµÿ¬ÿ¼ÿ¶ÿ®ÿ°ÿ±ÿ²ÿ¶ÿ´ÿ®ÿ°ÿÀÿ¼ÿ±ÿ³ÿ²ÿ²ÿ²ÿ²ÿ¯ÿ§ÿ¨ÿ«ÿ¯ÿ¼ÿ¹ÿ²ÿ¶ÿ±ÿµÿ´ÿ´ÿ°ÿ§ÿ¥ÿ¯ÿ°ÿ«ÿ³ÿÀÿ°ÿÂÿ·ÿ¨ÿ¸ÿ©ÿ³ÿÀÿ¶ÿ¶ÿÁÿÃÿÿÿ±ÿ¯ÿ´ÿÁÿ·ÿ¶ÿ¿ÿÄÿ·ÿºÿÄÿÃÿ¶ÿ¦ÿ­ÿ¶ÿ³ÿ´ÿ´ÿ±ÿ¸ÿ¸ÿ²ÿ²ÿ¸ÿ²ÿ¢ÿ²ÿ´ÿ¾ÿ»ÿ´ÿ·ÿ¸ÿ¹ÿ¿ÿ°ÿ¹ÿ²ÿ¿ÿÀÿ¼ÿ¶ÿµÿ·ÿ°ÿ´ÿ«ÿ­ÿ¼ÿ¯ÿ¼ÿµÿ¶ÿ»ÿ¿ÿ«ÿ©ÿ¯ÿ°ÿ¶ÿ«ÿªÿ·ÿ°ÿ­ÿ°ÿ¯ÿ¾ÿ¸ÿ­ÿ°ÿªÿ¦ÿ²ÿ¥ÿ­ÿÂÿ­ÿ¹ÿ¶ÿ°ÿ¶ÿÃÿ¬ÿ³ÿ¿ÿ²ÿÂÿ¤ÿ¸ÿ²ÿµÿÁÿ´ÿ´ÿ³ÿÂÿµÿ¾ÿ´ÿ·ÿ¼ÿ´ÿ³ÿ´ÿµÿ¬ÿ ÿ£ÿ§ÿ¸ÿ¾ÿ¬ÿ­ÿ¶ÿ²ÿ´ÿ»ÿ¹ÿ¶ÿ®ÿ«ÿ¾ÿ¹ÿ±ÿ³ÿ¬ÿ¶ÿ¸ÿ¸ÿ±ÿ¨ÿ½ÿ¦ÿ ÿÿ©ÿÏÿ¬ÿ°ÿÄÿ·ÿ°ÿ¯ÿµÿ¶ÿ»ÿ¢ÿÃÿ»ÿÀÿ¶ÿ°ÿ²ÿµÿÃÿ¿ÿ½ÿÏÿ¾ÿªÿµÿµÿ©ÿ¬ÿ³ÿ ÿÿºÿºÿ¯ÿ´ÿ³ÿ§ÿ©ÿ°ÿ¶ÿ´ÿÆÿ¼ÿ¿ÿ»ÿ°ÿ¾ÿ°ÿÇÿ¬ÿÿ°ÿ¸ÿÁÿ³ÿ·ÿ»ÿ·ÿ·ÿ¤ÿ²ÿ¯ÿ«ÿ¨ÿ±ÿÿ®ÿ²ÿ¿ÿ·ÿ°ÿºÿÁÿµÿÿÿ·ÿµÿªÿ¬ÿ±ÿ¬ÿªÿ¤ÿ§ÿºÿ»ÿ³ÿ²ÿ·ÿºÿ¬ÿ¯ÿ»ÿ»ÿºÿºÿ¶ÿ­ÿ®ÿ½ÿ©ÿ£ÿÀÿ¬ÿ°ÿ±ÿºÿ¸ÿÿ¾ÿªÿ¾ÿ¿ÿ»ÿÿ­ÿ¶ÿ²ÿ¹ÿ¶ÿ¶ÿ§ÿ¿ÿ­ÿ²ÿ»ÿ«ÿ¤ÿÿ§ÿ¢ÿ§ÿ¯ÿ½ÿ­ÿ²ÿ¾ÿÃÿ¾ÿ²ÿ®ÿªÿ¯ÿ¸ÿÇÿ½ÿ½ÿ¹ÿ±ÿ³ÿÿ¸ÿ·ÿªÿ«ÿµÿ³ÿ²ÿ­ÿµÿÆÿ¾ÿ³ÿ¶ÿ¯ÿ°ÿ§ÿ·ÿ¯ÿÈÿÄÿ±ÿ¯ÿ¹ÿ ÿ²ÿºÿÈÿ»ÿ®ÿ¨ÿ¡ÿ¢ÿ©ÿ£ÿ¢ÿ²ÿ¶ÿ³ÿ¼ÿÃÿ¾ÿ²ÿ¯ÿ±ÿ¼ÿÀÿµÿ¹ÿ·ÿ³ÿ¿ÿÄÿ¼ÿ¿ÿÅÿ¨ÿ²ÿ«ÿ¡ÿ³ÿ±ÿ¿ÿµÿ¹ÿ´ÿÿ±ÿªÿµÿ¶ÿ¢ÿºÿ­ÿµÿËÿ³ÿ©ÿ¸ÿ¨ÿÀÿ·ÿ®ÿ§ÿ®ÿ³ÿÂÿºÿ«ÿ¯ÿ²ÿ­ÿ°ÿ·ÿ·ÿ»ÿ¹ÿ­ÿ°ÿ¶ÿ¶ÿ¹ÿÁÿÇÿºÿ·ÿ¼ÿ¼ÿ·ÿ·ÿ¹ÿ¾ÿ²ÿ­ÿ§ÿ¾ÿ½ÿ´ÿ©ÿ¸ÿ´ÿÅÿ£ÿ¶ÿ¹ÿ²ÿ½ÿ¥ÿ²ÿ·ÿªÿ®ÿºÿ´ÿ»ÿÃÿ®ÿµÿ¿ÿÁÿ³ÿ¯ÿ¸ÿ·ÿ¹ÿÅÿ¾ÿ·ÿ¸ÿ·ÿ¹ÿ¶ÿ¸ÿºÿ³ÿ¶ÿ¹ÿ·ÿ®ÿ¬ÿ°ÿ¾ÿºÿÀÿ¹ÿ²ÿµÿ¿ÿ´ÿ³ÿÀÿÄÿ»ÿËÿÒÿªÿ¹ÿÀÿªÿÂÿ®ÿ²ÿ¶ÿ¸ÿÄÿ·ÿ´ÿ²ÿ¹ÿ¯ÿ³ÿ½ÿ°ÿ´ÿÀÿÀÿÄÿÈÿ³ÿ·ÿÊÿÀÿ¸ÿ»ÿ¹ÿ³ÿ³ÿ·ÿÂÿÆÿ¼ÿ²ÿ¯ÿ²ÿ»ÿ®ÿºÿ¯ÿ²ÿÆÿÐÿÁÿ³ÿ¹ÿ·ÿ¦ÿ­ÿÊÿ´ÿÁÿ¼ÿ¦ÿ®ÿµÿ¬ÿÁÿÊÿ¶ÿ¸ÿ¸ÿ²ÿ±ÿ¼ÿ´ÿºÿ³ÿ­ÿ´ÿ°ÿ¸ÿ¿ÿ¼ÿ»ÿ¶ÿ±ÿ¬ÿ­ÿ»ÿºÿµÿµÿ·ÿ·ÿ°ÿ·ÿÁÿ«ÿÁÿµÿ¿ÿ¯ÿ±ÿÀÿ¨ÿ¶ÿ±ÿÎÿ¾ÿÄÿ­ÿ®ÿ·ÿ´ÿ°ÿ°ÿ­ÿ¾ÿ¾ÿ´ÿ¯ÿ¯ÿºÿµÿªÿ¹ÿ¼ÿ¹ÿÈÿ¾ÿªÿ©ÿ¶ÿ®ÿµÿ¶ÿ¿ÿ¾ÿ¦ÿ¿ÿºÿ¯ÿ·ÿ§ÿÒÿ¿ÿªÿ²ÿªÿ®ÿ¶ÿ£ÿ»ÿ»ÿ©ÿ¶ÿ¼ÿ¬ÿºÿ»ÿ¸ÿ¿ÿ¹ÿ³ÿ´ÿ®ÿ­ÿ®ÿ´ÿ¿ÿ½ÿ¾ÿ¶ÿ´ÿ»ÿ´ÿ¬ÿ­ÿÃÿµÿºÿ´ÿ¿ÿºÿ§ÿ»ÿÉÿ«ÿ·ÿ´ÿ½ÿºÿÄÿµÿ³ÿ¸ÿ¸ÿ¸ÿ½ÿ¶ÿ¹ÿÁÿÆÿ¼ÿ»ÿ½ÿ·ÿÂÿ¾ÿ²ÿ§ÿªÿ»ÿ¸ÿÁÿ®ÿ«ÿ®ÿ¿ÿ¦ÿÅÿ¬ÿ¼ÿÅÿ²ÿ¹ÿ°ÿÌÿÂÿºÿ³ÿ¼ÿ³ÿ¬ÿ®ÿ´ÿºÿ¾ÿ¼ÿ²ÿ¹ÿ½ÿµÿ½ÿ¿ÿ­ÿÿÿ²ÿ¾ÿµÿ·ÿ»ÿ¬ÿ½ÿÁÿ¹ÿÂÿ¿ÿÅÿ©ÿ¶ÿ·ÿ·ÿ°ÿ®ÿ»ÿ¹ÿ¾ÿ¸ÿ«ÿ·ÿ´ÿ©ÿ­ÿ¶ÿµÿ´ÿÃÿÏÿÃÿ»ÿÆÿÆÿ·ÿ­ÿ´ÿÁÿ³ÿ¾ÿ¾ÿ·ÿ®ÿµÿ°ÿµÿÄÿ¼ÿ¼ÿµÿµÿ¯ÿ·ÿ»ÿ¾ÿºÿ»ÿ¼ÿ¾ÿÀÿ¸ÿ¸ÿ¿ÿ»ÿ´ÿ±ÿ½ÿÁÿ»ÿ·ÿ¬ÿÂÿÀÿ³ÿ¶ÿ¹ÿ°ÿºÿ½ÿ·ÿºÿ©ÿ¶ÿÀÿÁÿ²ÿ²ÿ¨ÿ´ÿºÿ»ÿµÿ´ÿ¾ÿ·ÿ©ÿ¤ÿ¶ÿ¬ÿ®ÿ·ÿ¸ÿ«ÿ¯ÿ­ÿ½ÿÆÿ·ÿ¼ÿÅÿÌÿ°ÿºÿ¼ÿ°ÿµÿ±ÿ«ÿ¯ÿ®ÿ¯ÿ·ÿ¼ÿºÿºÿ¼ÿ¹ÿ¶ÿ¬ÿÀÿÅÿ¾ÿ¡ÿ­ÿªÿÂÿ±ÿ­ÿ¡ÿ·ÿ¾ÿ²ÿÌÿ¶ÿµÿÁÿºÿµÿ¹ÿ²ÿ®ÿ°ÿ·ÿ¿ÿ¯ÿ­ÿÊÿÃÿ·ÿºÿ­ÿ²ÿ²ÿ¼ÿÉÿ¤ÿ¹ÿ¬ÿ¶ÿ¸ÿºÿ»ÿ·ÿ°ÿ«ÿ­ÿµÿÂÿÁÿ¶ÿ¸ÿ·ÿ¶ÿÇÿÉÿÁÿ½ÿÅÿ´ÿÂÿ°ÿÃÿ¼ÿ²ÿ£ÿ±ÿ³ÿ¯ÿ±ÿºÿ±ÿµÿ³ÿ¶ÿ½ÿ¶ÿ±ÿ©ÿ¡ÿªÿ²ÿ´ÿ°ÿ¢ÿ§ÿÌÿ«ÿ¯ÿ¸ÿ¶ÿÂÿ§ÿ¢ÿ¦ÿ­ÿ²ÿªÿ«ÿ°ÿ­ÿ­ÿ´ÿ³ÿ¬ÿ»ÿ§ÿ¡ÿÿÿ¨ÿ«ÿ¸ÿ²ÿ¨ÿ¬ÿ¬ÿ©ÿ¨ÿµÿ²ÿ¢ÿ¥ÿ®ÿ¶ÿ¹ÿ°ÿ®ÿ¬ÿ¦ÿ³ÿ¶ÿ°ÿ®ÿºÿ½ÿ®ÿªÿ£ÿ¢ÿÿ¨ÿ¨ÿ¢ÿÿ£ÿ´ÿ»ÿ­ÿ¡ÿªÿ­ÿ£ÿ°ÿ®ÿ´ÿ²ÿÿ¦ÿºÿÿ¬ÿ¥ÿ°ÿ¯ÿ°ÿ«ÿ±ÿ±ÿ±ÿ°ÿ¤ÿ ÿ¤ÿ­ÿ©ÿ§ÿ³ÿÿ ÿ¹ÿ°ÿ¥ÿ§ÿ±ÿÃÿ±ÿ°ÿ©ÿ¦ÿÿ£ÿ²ÿ²ÿ»ÿ¹ÿµÿ°ÿ®ÿ²ÿ¹ÿ½ÿ±ÿ³ÿ»ÿ±ÿ²ÿ­ÿ«ÿ«ÿ´ÿ¿ÿ¹ÿµÿ½ÿ¼ÿ·ÿºÿ¹ÿ¿ÿ½ÿ«ÿÿ®ÿ·ÿ²ÿ¿ÿÁÿÅÿ¾ÿ·ÿ³ÿ±ÿ¸ÿºÿ´ÿ¹ÿ­ÿ±ÿ­ÿ®ÿ²ÿ¬ÿ·ÿµÿµÿ¹ÿ·ÿÃÿÆÿ¶ÿ°ÿ²ÿµÿ¹ÿ´ÿ°ÿºÿÔÿÉÿ»ÿÌÿÍÿ´ÿ¦ÿºÿ²ÿ½ÿ¼ÿ¹ÿ³ÿ±ÿ»ÿ·ÿ°ÿÆÿºÿ±ÿ²ÿ¦ÿÿ¶ÿ¹ÿ¿ÿÅÿ½ÿ°ÿ»ÿ·ÿªÿ³ÿ¸ÿ¦ÿ¨ÿ¹ÿÄÿ¸ÿ±ÿ½ÿ®ÿ²ÿ¹ÿ»ÿÁÿ±ÿ­ÿ¶ÿ¼ÿ·ÿ²ÿµÿ®ÿ¶ÿ¸ÿµÿ½ÿ¶ÿ¶ÿÿ¬ÿ«ÿ·ÿ°ÿ©ÿµÿ»ÿ°ÿ¡ÿÿ¬ÿµÿ£ÿ®ÿ»ÿÉÿ¼ÿºÿ®ÿÿÿÿgÿBÿGÿWÿXÿ^ÿVÿQÿ^ÿÿÿ}ÿÿzÿlÿXÿNÿ^ÿsÿuÿyÿÿ¥ÿÿÿÿÿÿÿÿÿÿ£ÿ¥ÿ¢ÿ¢ÿªÿ¿ÿ¹ÿ°ÿ¹ÿ®ÿÌÿ³ÿ°ÿ¸ÿ¸ÿ´ÿºÿ½ÿºÿ¾ÿ½ÿ®ÿºÿµÿ¹ÿ®ÿ¾ÿÃÿ¾ÿ¿ÿµÿ°ÿ¹ÿÅÿ¿ÿ¶ÿÀÿ°ÿ°ÿ¿ÿÂÿÆÿ¼ÿµÿ³ÿ»ÿ¼ÿ¾ÿÇÿÈÿ¿ÿ¶ÿ¸ÿ¿ÿÀÿ§ÿÊÿ¶ÿ³ÿ¾ÿÃÿ½ÿ¸ÿ¹ÿ´ÿ«ÿ¯ÿ»ÿ¹ÿ¸ÿ»ÿºÿ´ÿ³ÿªÿ·ÿ·ÿ´ÿ¸ÿ¸ÿ³ÿªÿ¼ÿ³ÿ´ÿ²ÿ¿ÿ·ÿ¿ÿ»ÿÂÿËÿÊÿÈÿÈÿÇÿºÿÅÿÂÿ¬ÿµÿ¶ÿ·ÿ·ÿÆÿÌÿÉÿÆÿ½ÿ¿ÿÁÿ¡ÿ¸ÿ¸ÿÌÿ½ÿ·ÿµÿ²ÿ­ÿ­ÿ¸ÿÅÿ¸ÿªÿ½ÿ¤ÿ¼ÿ¸ÿÀÿÈÿÅÿ¼ÿ¹ÿ¶ÿ³ÿÉÿÄÿ¯ÿÊÿÇÿ¼ÿ¸ÿ®ÿµÿ¹ÿ³ÿ°ÿ¶ÿ½ÿ©ÿ·ÿ¨ÿ¯ÿ¹ÿµÿ­ÿ®ÿ¶ÿ´ÿ³ÿ¼ÿ¼ÿ¶ÿºÿÂÿ«ÿ²ÿ³ÿ¹ÿ¾ÿ¾ÿ²ÿ°ÿÈÿ¿ÿÿ¶ÿ°ÿ©ÿ¡ÿ¢ÿ·ÿºÿ²ÿ°ÿ´ÿÃÿÌÿÆÿ¯ÿ½ÿ¾ÿ¹ÿÅÿÃÿ¹ÿ»ÿ¸ÿ®ÿ¿ÿ¾ÿ¸ÿ´ÿ¸ÿ¸ÿ·ÿ·ÿÂÿÀÿ­ÿ½ÿÓÿ»ÿºÿ¢ÿ°ÿ¬ÿ¶ÿ·ÿµÿºÿ»ÿÀÿÄÿ¿ÿ±ÿ²ÿ¬ÿ¹ÿÁÿ½ÿ´ÿµÿ¼ÿ·ÿµÿ°ÿ®ÿ¦ÿ´ÿ¸ÿÀÿÀÿ´ÿ¬ÿ«ÿ¯ÿÃÿ¿ÿ·ÿÃÿ¼ÿµÿ´ÿ¨ÿ ÿ´ÿ¹ÿ¿ÿ¼ÿ¿ÿ¸ÿ¶ÿ·ÿ»ÿ¾ÿºÿºÿ»ÿ¯ÿÈÿ¹ÿ¹ÿ²ÿµÿ·ÿ·ÿ»ÿ¿ÿ¾ÿ¥ÿ¿ÿ¸ÿÎÿºÿ¬ÿ°ÿ¶ÿºÿÀÿËÿ¿ÿ¿ÿ¸ÿ½ÿÃÿÆÿÂÿ¶ÿÿpÿÿ¾ÿ¦ÿ¢ÿ«ÿ´ÿ½ÿ³ÿ­ÿÀÿÆÿ¹ÿ³ÿºÿ¤ÿ¬ÿ¿ÿÁÿ¶ÿ®ÿ´ÿ£ÿ®ÿ¼ÿÞÿÐÿ¸ÿ°ÿ·ÿÃÿÈÿÀÿÉÿ¿ÿÉÿ¿ÿµÿ³ÿ¸ÿÀÿ½ÿµÿ²ÿ¿ÿ³ÿ®ÿ¸ÿÁÿÃÿ¾ÿ¹ÿÁÿµÿÆÿªÿ¸ÿ¹ÿÁÿ¾ÿ´ÿÅÿ½ÿ­ÿ»ÿÆÿÄÿ½ÿ¹ÿ¸ÿ·ÿ»ÿÊÿÉÿÄÿÈÿ¿ÿ·ÿ¸ÿÀÿÇÿºÿ°ÿºÿ³ÿÁÿ¿ÿ¿ÿ»ÿ±ÿªÿ¡ÿ¤ÿ§ÿ´ÿ¶ÿ½ÿËÿÉÿ´ÿºÿµÿÀÿ¼ÿ¾ÿ·ÿ¾ÿÆÿ½ÿ»ÿÃÿºÿ°ÿÈÿÄÿ·ÿ»ÿ½ÿ³ÿ¯ÿªÿ©ÿ¯ÿ¸ÿ·ÿªÿ¢ÿ¯ÿ½ÿÀÿ¶ÿªÿ­ÿ¬ÿ¯ÿ³ÿ¶ÿ¹ÿ°ÿ®ÿ¹ÿ·ÿÂÿºÿÁÿ½ÿÃÿ¸ÿ±ÿ±ÿ£ÿ²ÿ¯ÿªÿ«ÿ£ÿ¶ÿ»ÿ´ÿ¶ÿ¨ÿ½ÿÀÿÐÿ³ÿ³ÿ³ÿ¯ÿ·ÿÆÿÃÿ§ÿÈÿÀÿ¼ÿ¶ÿ²ÿ·ÿ½ÿ¶ÿ¯ÿ¹ÿ±ÿÿªÿ¬ÿ­ÿ©ÿ­ÿÀÿ´ÿ¹ÿ­ÿ¸ÿ¶ÿ»ÿ¶ÿ®ÿ¯ÿ²ÿ´ÿ°ÿÄÿ²ÿ­ÿ´ÿ¾ÿ±ÿ¨ÿ¼ÿ´ÿ¤ÿ­ÿ²ÿ­ÿ¡ÿÿ¡ÿ¢ÿ­ÿµÿÿ±ÿ¤ÿ­ÿ¯ÿ§ÿ¦ÿ¥ÿÿÿÿÿ¢ÿ±ÿ¢ÿ¨ÿ¢ÿÿ¢ÿ¦ÿªÿ£ÿÿªÿÿ§ÿ­ÿ®ÿªÿÿÿÿ¥ÿÿ¤ÿÿÿ¢ÿ¦ÿÿÿÿ¤ÿÿ¦ÿÿ¥ÿÿÿ£ÿ®ÿ·ÿ³ÿªÿÿÿÿ±ÿ ÿÿ ÿ®ÿ±ÿ¢ÿ¦ÿ¥ÿÿÿ¤ÿ¢ÿÿ¥ÿ¡ÿÿÿ¤ÿªÿÿ¦ÿ»ÿÿÿÿÿÿÿÿ¨ÿ­ÿ¨ÿ¨ÿ¨ÿ£ÿÿ¦ÿ­ÿ§ÿ¢ÿ§ÿ¦ÿÿ«ÿÿ©ÿ­ÿ¦ÿ©ÿ­ÿªÿ¦ÿ¨ÿ±ÿ²ÿ°ÿºÿ¹ÿ©ÿÿÿÿÿ£ÿÿÿÿ¡ÿ£ÿ¶ÿ¯ÿªÿ¶ÿ¼ÿ¯ÿ¤ÿ§ÿÿ­ÿ¼ÿ´ÿ¢ÿ ÿ¤ÿ§ÿ¥ÿ©ÿ³ÿ³ÿ¥ÿ©ÿ´ÿ®ÿ¯ÿ¨ÿÿÿÿÿÿ¢ÿ¢ÿÿÿ¥ÿÿ«ÿ¹ÿ¹ÿµÿ²ÿ¨ÿ£ÿ¨ÿ§ÿ¤ÿ§ÿ«ÿ§ÿ­ÿ¦ÿ¬ÿ¡ÿ¥ÿ«ÿ¢ÿÿÿ£ÿÿÿÿÿ­ÿ¡ÿÿ¢ÿªÿ¨ÿ­ÿ»ÿ´ÿ¯ÿ¸ÿ¬ÿ¸ÿµÿÿ¬ÿ¨ÿ¥ÿ¤ÿ³ÿ¹ÿ§ÿ±ÿ¶ÿ²ÿ«ÿÿÿ£ÿ«ÿ©ÿ¨ÿ«ÿ®ÿ®ÿ¯ÿ°ÿªÿ¥ÿªÿÿ¤ÿ¨ÿ°ÿ©ÿ¢ÿ¦ÿ®ÿªÿÿ¡ÿÿªÿ¬ÿ±ÿÿ¤ÿÿÿ©ÿ²ÿ³ÿ²ÿ¶ÿ´ÿ«ÿ¤ÿ¥ÿÿ²ÿ£ÿªÿ§ÿ©ÿ«ÿ¦ÿ°ÿ»ÿ¸ÿ±ÿÿ®ÿÂÿÁÿ¯ÿ·ÿ¸ÿ®ÿ«ÿ°ÿ¦ÿ§ÿ¬ÿ¥ÿ¨ÿ¨ÿ¨ÿ¢ÿÿ¬ÿ·ÿ°ÿ®ÿ®ÿ®ÿ³ÿ·ÿ¨ÿ¢ÿªÿÿ®ÿºÿÿ¢ÿÿÉÿ®ÿÿ§ÿ³ÿ¯ÿ¬ÿ£ÿ¥ÿ³ÿ¨ÿ¶ÿÿ¨ÿ¤ÿ©ÿÿ²ÿ³ÿ¯ÿ¬ÿÿ ÿ©ÿ°ÿ®ÿ£ÿ©ÿ¢ÿ¬ÿ§ÿ¯ÿ°ÿ¡ÿÿ¢ÿ§ÿ¥ÿ­ÿ»ÿ¼ÿ¶ÿ®ÿªÿ±ÿ²ÿ¶ÿªÿ¯ÿ¸ÿ­ÿ³ÿ¡ÿÿ®ÿ¢ÿÿÿ§ÿ«ÿÿÿÿ¨ÿ¬ÿ©ÿÿªÿÀÿ®ÿµÿµÿµÿ³ÿµÿ»ÿ·ÿ­ÿ¤ÿ®ÿ¶ÿ®ÿ²ÿ£ÿ´ÿ¶ÿµÿ±ÿ¯ÿ²ÿ¥ÿ¦ÿ¥ÿÿ«ÿ·ÿ²ÿºÿÁÿ²ÿµÿ³ÿ¤ÿÿÿ­ÿ°ÿ»ÿ½ÿÆÿÂÿ¯ÿ©ÿ«ÿ«ÿ°ÿ ÿ­ÿÿ¯ÿ¤ÿ¤ÿªÿ¨ÿÿ©ÿ¦ÿ³ÿ¸ÿ«ÿ¯ÿ±ÿÿ¥ÿ°ÿµÿÁÿ´ÿÀÿ§ÿ©ÿ´ÿ¯ÿ¥ÿ¼ÿ²ÿ¢ÿ§ÿ­ÿ«ÿ®ÿ®ÿ£ÿ¤ÿ·ÿ¨ÿÄÿºÿ³ÿ»ÿ§ÿ¤ÿ¸ÿ¢ÿ£ÿ¨ÿ³ÿ¬ÿªÿ«ÿ­ÿ­ÿªÿ­ÿÿÿ¥ÿ¯ÿºÿ©ÿ¸ÿ¿ÿ´ÿ±ÿ¨ÿ®ÿ³ÿ±ÿ±ÿ«ÿ«ÿ®ÿ¤ÿÿ©ÿ¹ÿ«ÿ·ÿ·ÿ·ÿÀÿ¾ÿÌÿ¬ÿÿ²ÿ¸ÿ©ÿªÿ°ÿ¨ÿ®ÿ¹ÿ¼ÿºÿªÿ«ÿ²ÿ¬ÿ²ÿµÿ¤ÿ¤ÿ¬ÿ­ÿ¡ÿ°ÿ¯ÿ¥ÿ ÿ£ÿªÿ®ÿ¯ÿ¯ÿ¬ÿ«ÿ¦ÿÿÿ¥ÿ¥ÿ¨ÿ½ÿ¶ÿÿÿ¤ÿÿªÿÿ¦ÿ·ÿ­ÿ«ÿ¦ÿ¦ÿÿÿÿÿ¥ÿÿÿÿÿ±ÿÿÿ®ÿ§ÿÿÿ¨ÿÿ¥ÿ¨ÿ³ÿ´ÿ°ÿ¢ÿÿ¨ÿ©ÿ¥ÿ±ÿ¬ÿ¬ÿ«ÿ¬ÿ¸ÿ·ÿ°ÿ¡ÿ®ÿ³ÿÿµÿ¨ÿ®ÿ½ÿ³ÿ¤ÿ¬ÿ®ÿ¡ÿÿ©ÿ¶ÿ±ÿ¨ÿ ÿ¤ÿ«ÿªÿÿ«ÿ¨ÿ¤ÿ£ÿ¯ÿ¯ÿ¶ÿ¶ÿ§ÿ±ÿ®ÿ¦ÿªÿ²ÿµÿ±ÿ°ÿµÿ¸ÿ¸ÿ²ÿªÿ§ÿ¤ÿµÿ»ÿ¬ÿ·ÿºÿ¨ÿ¾ÿ¯ÿ¸ÿ°ÿ½ÿªÿ§ÿ¹ÿ¬ÿ°ÿÇÿ¾ÿºÿµÿ¨ÿ¤ÿ¥ÿ°ÿ¼ÿ¹ÿ¯ÿ«ÿÿÿ¤ÿ¹ÿ¨ÿ§ÿ½ÿ¸ÿ°ÿÃÿ°ÿ·ÿ¹ÿ¹ÿ´ÿºÿ¶ÿ¨ÿ±ÿ·ÿ¯ÿ¶ÿºÿ¯ÿ¯ÿµÿ»ÿ»ÿ±ÿªÿ®ÿ¨ÿ±ÿ¾ÿÀÿ°ÿ®ÿÉÿÂÿ¯ÿÈÿËÿºÿÅÿ¶ÿ³ÿ±ÿ«ÿ¶ÿºÿ±ÿ¹ÿÃÿ¸ÿ¯ÿ³ÿºÿ»ÿ½ÿ²ÿ·ÿ·ÿÉÿÆÿ¥ÿÐÿÀÿÇÿ»ÿ¿ÿ²ÿ·ÿ¹ÿºÿµÿ¶ÿ¶ÿµÿ¹ÿ»ÿ¹ÿ»ÿ½ÿ»ÿÃÿÄÿ³ÿ¬ÿ²ÿ¾ÿ¹ÿ¼ÿ½ÿ¼ÿ¿ÿ·ÿ¹ÿ´ÿ¹ÿ¼ÿ·ÿÇÿ±ÿ¸ÿ¸ÿ°ÿÈÿ½ÿÀÿÀÿ»ÿ³ÿ¹ÿµÿ´ÿ²ÿ³ÿ¼ÿ»ÿ¼ÿÂÿÁÿÄÿ½ÿ¹ÿµÿ»ÿÁÿ¬ÿ¶ÿ·ÿ°ÿºÿ½ÿ°ÿÁÿÌÿÄÿ³ÿ´ÿ´ÿ¿ÿ½ÿ½ÿ¶ÿ¨ÿ³ÿ¼ÿ±ÿ¬ÿ­ÿ»ÿ¸ÿ©ÿ¶ÿ»ÿ¿ÿÃÿ°ÿ¸ÿ¼ÿ´ÿ­ÿ·ÿÃÿ¶ÿ¹ÿ¹ÿ ÿ ÿ³ÿÂÿÃÿ±ÿ½ÿ·ÿ¶ÿ¼ÿ¯ÿ´ÿ¾ÿ¹ÿ¹ÿ¼ÿ«ÿ®ÿªÿ°ÿ¹ÿµÿÀÿÀÿ¯ÿ·ÿÀÿ¸ÿ²ÿºÿ·ÿ»ÿ½ÿ¾ÿ¶ÿ«ÿ¼ÿ±ÿ±ÿ¹ÿ¹ÿ¹ÿ´ÿ«ÿ¶ÿ»ÿ«ÿ´ÿ¼ÿ­ÿ´ÿ¶ÿ¸ÿ°ÿ¨ÿªÿ°ÿ¨ÿ±ÿºÿ¯ÿ¨ÿ®ÿ­ÿ§ÿ­ÿ¡ÿ¬ÿ´ÿ´ÿ½ÿ¶ÿ¬ÿ»ÿ¶ÿ·ÿ²ÿ¬ÿ³ÿ«ÿ³ÿ¯ÿ ÿ§ÿÿ·ÿ­ÿ°ÿ¯ÿÿ½ÿ©ÿµÿ¿ÿ¼ÿ¦ÿ­ÿ¨ÿ¯ÿ½ÿ¨ÿÿªÿ»ÿºÿªÿ¬ÿ±ÿ³ÿ­ÿ§ÿ¨ÿ®ÿ¯ÿ¸ÿ´ÿ¡ÿ³ÿ·ÿ´ÿ´ÿ¬ÿ£ÿ©ÿ½ÿ³ÿ²ÿ©ÿ°ÿ±ÿ¶ÿ¨ÿ©ÿ°ÿ¡ÿ¨ÿ¬ÿ­ÿ®ÿ±ÿÀÿÀÿ´ÿ°ÿ«ÿ®ÿ±ÿªÿ¤ÿ£ÿ©ÿ©ÿ«ÿºÿÀÿ¾ÿ¥ÿ¦ÿ¸ÿ»ÿÇÿºÿ©ÿ¨ÿ«ÿ¤ÿ¿ÿÄÿ³ÿ¶ÿºÿ´ÿ¯ÿ¨ÿ§ÿÃÿ¶ÿºÿ®ÿ¾ÿ´ÿ°ÿÿ¾ÿÊÿÁÿ³ÿªÿºÿÀÿ¾ÿ­ÿªÿ²ÿ¼ÿÃÿ¶ÿ­ÿ­ÿ²ÿ·ÿ·ÿ°ÿ½ÿ¿ÿ¸ÿ¶ÿ¹ÿ²ÿ¬ÿ¹ÿ±ÿ·ÿ±ÿ¾ÿµÿ»ÿÆÿÇÿ¿ÿ®ÿ­ÿ©ÿÄÿÊÿºÿ°ÿ»ÿ³ÿ¡ÿ¯ÿ¶ÿ·ÿ±ÿ·ÿºÿ²ÿ¶ÿ¹ÿ´ÿ³ÿ°ÿ¨ÿ°ÿ®ÿ¬ÿ¶ÿ­ÿ­ÿ³ÿ´ÿ¹ÿºÿ¼ÿ°ÿ´ÿ·ÿ³ÿ®ÿ­ÿ´ÿ¥ÿ¬ÿ­ÿÿ°ÿ¼ÿ ÿµÿÿµÿ¶ÿ¬ÿ¸ÿ¾ÿªÿ¶ÿ­ÿ´ÿªÿ¤ÿ²ÿ¼ÿ³ÿ¥ÿ­ÿ®ÿ±ÿ¯ÿ°ÿºÿ«ÿ§ÿ«ÿ®ÿ®ÿ¤ÿ§ÿ­ÿ¨ÿ­ÿ²ÿ¢ÿ¥ÿÃÿµÿ®ÿ¶ÿ»ÿ²ÿ³ÿ®ÿ»ÿÁÿ·ÿ­ÿÁÿ§ÿªÿ¤ÿ­ÿÐÿ²ÿÍÿ´ÿ³ÿ¸ÿ³ÿ§ÿ¯ÿÃÿ²ÿÅÿ¾ÿ¸ÿ¬ÿ®ÿ²ÿ­ÿ¦ÿ«ÿ²ÿ¶ÿ­ÿ¬ÿ­ÿ«ÿ¯ÿ¯ÿ«ÿ³ÿºÿ²ÿ­ÿ¶ÿ¾ÿ·ÿ®ÿ¿ÿ»ÿºÿ¸ÿºÿ·ÿµÿ²ÿÃÿ±ÿÁÿ­ÿ«ÿ¥ÿ«ÿ¥ÿ¯ÿÿ¤ÿÿÂÿ»ÿÀÿ´ÿ¯ÿ«ÿÿ¦ÿ¯ÿ³ÿ¼ÿ¹ÿ¯ÿ¹ÿ¿ÿ°ÿ¼ÿ­ÿ¼ÿµÿ©ÿ²ÿ¯ÿªÿ¹ÿ±ÿÿ©ÿ¯ÿ¨ÿ¯ÿ°ÿ¥ÿ°ÿ¸ÿ·ÿºÿ¹ÿ¼ÿ¼ÿ³ÿ¦ÿ¡ÿ©ÿ¿ÿÂÿ¨ÿ¬ÿ³ÿºÿ¾ÿºÿ­ÿÈÿ ÿ ÿ£ÿ£ÿ²ÿ¼ÿ±ÿ¯ÿ§ÿ¦ÿ¼ÿ¿ÿ²ÿ¶ÿ·ÿ¿ÿ¸ÿ¦ÿÿ¨ÿ´ÿªÿ±ÿµÿµÿ¸ÿ¿ÿÁÿ³ÿ³ÿ³ÿ©ÿ¤ÿ¬ÿÆÿÆÿÇÿ·ÿ¬ÿ©ÿ¬ÿ©ÿ©ÿ¨ÿªÿ­ÿÀÿ·ÿ·ÿ®ÿÒÿ´ÿ³ÿ¸ÿÁÿ¹ÿÿ²ÿ¯ÿªÿ°ÿÛÿ®ÿ¥ÿ¬ÿ¯ÿ ÿ§ÿÃÿ»ÿ¹ÿ·ÿ¾ÿ½ÿ­ÿÿ­ÿ²ÿ­ÿ´ÿ·ÿ«ÿ©ÿµÿ·ÿ³ÿµÿ´ÿÃÿÇÿ¬ÿ¼ÿ¨ÿÿ»ÿ¼ÿ­ÿµÿ¶ÿ¡ÿÿ¬ÿÏÿ»ÿ®ÿ·ÿ¸ÿÁÿ¹ÿ¦ÿ²ÿÿ¶ÿ³ÿ¬ÿ¨ÿ³ÿ²ÿÈÿÀÿ¿ÿµÿ³ÿµÿ§ÿ²ÿ¥ÿ¥ÿ°ÿÃÿÀÿ±ÿ°ÿ¬ÿ²ÿ¾ÿ¶ÿ´ÿºÿ¸ÿµÿ³ÿ¼ÿÅÿ³ÿ­ÿ¸ÿ²ÿ³ÿ®ÿ¯ÿµÿ®ÿ¦ÿ©ÿ¶ÿÁÿ¶ÿ­ÿÁÿ¯ÿÀÿ¡ÿ·ÿÇÿ²ÿ¦ÿ¥ÿ©ÿºÿ°ÿ½ÿÀÿºÿºÿ¹ÿ¸ÿ¶ÿÁÿÃÿ¶ÿ«ÿ¹ÿ³ÿºÿÄÿ¹ÿµÿ¹ÿ¶ÿ°ÿ»ÿÄÿ¶ÿ²ÿ¸ÿ¼ÿ¼ÿ·ÿ¸ÿ·ÿÁÿ´ÿ¶ÿÁÿÃÿ·ÿ¼ÿ¶ÿ¹ÿ¿ÿËÿ»ÿµÿÂÿ®ÿ´ÿÅÿÆÿ¼ÿ°ÿºÿ³ÿ»ÿºÿ½ÿÁÿ½ÿÅÿ·ÿ³ÿÊÿºÿ°ÿÁÿÉÿÆÿÁÿ´ÿ¯ÿ¼ÿÉÿÃÿ¶ÿºÿ¾ÿÂÿÑÿÏÿ½ÿ­ÿ³ÿºÿ´ÿÄÿ½ÿÂÿ­ÿ¶ÿ¬ÿ·ÿ²ÿ¶ÿ©ÿ³ÿ³ÿ½ÿ¥ÿ¥ÿ¯ÿ»ÿÁÿÇÿ®ÿ»ÿÈÿÆÿ¿ÿ²ÿ¿ÿÈÿ·ÿ¸ÿ¾ÿÁÿ´ÿ§ÿ­ÿ²ÿ·ÿ¼ÿµÿ°ÿ´ÿ¸ÿºÿ´ÿºÿ¿ÿ¿ÿ¹ÿ¿ÿ´ÿ°ÿ­ÿ´ÿ®ÿ¹ÿ±ÿ¹ÿ¯ÿ©ÿ½ÿ©ÿ¹ÿ·ÿ¾ÿÂÿ½ÿ«ÿ±ÿ´ÿ³ÿ°ÿ±ÿ´ÿ½ÿÂÿµÿ´ÿ´ÿ³ÿ´ÿ»ÿÈÿ¸ÿ¬ÿºÿµÿ«ÿ©ÿ¤ÿªÿ»ÿÁÿÅÿÿÀÿ¿ÿÀÿÌÿ³ÿ§ÿËÿ¬ÿÂÿ¸ÿ·ÿ±ÿµÿ´ÿ­ÿ©ÿªÿ¶ÿ®ÿªÿ¼ÿ¼ÿ´ÿÀÿÇÿ²ÿ¦ÿ°ÿ¹ÿ¾ÿ»ÿ²ÿºÿ¾ÿ¶ÿ¼ÿÊÿ¶ÿ©ÿ¯ÿ¼ÿ§ÿ·ÿ·ÿ·ÿ¾ÿ²ÿµÿÄÿµÿ±ÿºÿ½ÿ³ÿ¹ÿ¶ÿ¯ÿÄÿ¿ÿ¬ÿ¼ÿ¯ÿ®ÿ¸ÿµÿ´ÿºÿ¿ÿÃÿÁÿ¹ÿµÿ£ÿªÿ°ÿ®ÿÄÿ·ÿ¬ÿ²ÿ±ÿ·ÿºÿªÿÿ·ÿÅÿÑÿ²ÿªÿ®ÿ°ÿºÿ¾ÿ²ÿ¦ÿºÿËÿÈÿ½ÿ·ÿ¹ÿ¼ÿ·ÿ¹ÿ¿ÿ·ÿ¨ÿÿÿ­ÿ¶ÿ§ÿ½ÿ¹ÿ¶ÿÈÿÃÿµÿ»ÿ°ÿ½ÿ¢ÿºÿ°ÿ¹ÿ¯ÿ¬ÿ·ÿ¿ÿµÿ®ÿµÿ¾ÿ·ÿ­ÿ´ÿ·ÿºÿ¾ÿ¼ÿÁÿ·ÿ´ÿÆÿ»ÿ¾ÿÄÿ¶ÿªÿÃÿ¸ÿ¸ÿ¥ÿºÿÀÿ´ÿ¿ÿ°ÿ¾ÿ°ÿ»ÿ¸ÿ±ÿ¼ÿ¾ÿÃÿÀÿ¸ÿ¾ÿÌÿÆÿ¹ÿ»ÿÁÿÁÿ½ÿµÿ³ÿ³ÿ¿ÿ¶ÿ´ÿÁÿ¹ÿÅÿ°ÿÁÿ²ÿÊÿÅÿªÿ³ÿ¾ÿ²ÿ¾ÿÆÿ¶ÿ¹ÿÂÿ¸ÿ«ÿ®ÿ³ÿ³ÿ±ÿ«ÿ§ÿ«ÿ²ÿ³ÿ¶ÿÀÿ±ÿ±ÿ¦ÿ¨ÿ¾ÿÂÿ´ÿªÿ¼ÿ¼ÿ­ÿ³ÿ³ÿ´ÿ³ÿµÿ«ÿ¬ÿ­ÿ°ÿ²ÿµÿ»ÿ³ÿ¯ÿºÿ­ÿ¬ÿµÿ¶ÿ®ÿ±ÿ°ÿ¢ÿ¼ÿ³ÿ«ÿ´ÿ±ÿ½ÿ»ÿ²ÿ£ÿ¨ÿ°ÿ¸ÿÁÿµÿ¯ÿ²ÿ³ÿ¾ÿÀÿ®ÿ´ÿÌÿ½ÿ½ÿ»ÿ®ÿ¯ÿºÿÃÿºÿ´ÿ¶ÿ·ÿµÿªÿ¸ÿºÿ±ÿ¨ÿ®ÿ·ÿ¶ÿ»ÿÁÿ»ÿ´ÿ·ÿºÿ´ÿ¬ÿ¥ÿ¸ÿ»ÿ³ÿ¸ÿÂÿ¤ÿÀÿ¿ÿ«ÿÉÿµÿ­ÿ§ÿ´ÿ¸ÿ¾ÿ¹ÿ¸ÿ½ÿ²ÿ£ÿ ÿ©ÿ¯ÿ¯ÿ¸ÿ³ÿ§ÿµÿ½ÿ¼ÿ¾ÿ²ÿ«ÿ¬ÿ°ÿ­ÿ¨ÿ­ÿ³ÿ¨ÿÿ¢ÿ«ÿ¦ÿ ÿÿ§ÿ«ÿ¶ÿºÿ­ÿ¥ÿÿ­ÿ¯ÿ¢ÿ£ÿ®ÿ­ÿ«ÿ­ÿ¨ÿ¦ÿÿÿ ÿ´ÿ¶ÿ¬ÿ­ÿ ÿ¥ÿ³ÿ²ÿ¬ÿ¬ÿ¸ÿÆÿ³ÿªÿÎÿ¯ÿ®ÿÿ«ÿ ÿÿ«ÿ¾ÿµÿ¡ÿ±ÿÁÿªÿÿ©ÿÿµÿ¹ÿ§ÿ´ÿ·ÿ²ÿ¶ÿ§ÿªÿ­ÿ¶ÿ´ÿ³ÿ°ÿµÿ±ÿ¢ÿÿ¤ÿµÿµÿ©ÿªÿ¤ÿ³ÿ»ÿ¬ÿªÿ»ÿ¾ÿÒÿ¼ÿ¸ÿ»ÿ³ÿºÿ½ÿ«ÿ¦ÿ°ÿ´ÿ¹ÿ«ÿ©ÿ¨ÿ»ÿ·ÿ°ÿ²ÿ¿ÿ¹ÿ°ÿ´ÿ¶ÿ¬ÿµÿ¾ÿ¹ÿ²ÿ¶ÿÁÿ·ÿ°ÿµÿ°ÿ¿ÿ¿ÿÿ²ÿ¡ÿ£ÿ¼ÿ«ÿ§ÿ¸ÿÀÿ¸ÿ°ÿ«ÿ§ÿ¨ÿ¶ÿ½ÿ²ÿ©ÿ¹ÿÿ§ÿ®ÿ´ÿ®ÿ²ÿ¸ÿ´ÿªÿ§ÿ§ÿ«ÿ­ÿ©ÿ­ÿ¸ÿ»ÿ¾ÿÄÿ±ÿºÿ¯ÿ¨ÿ³ÿµÿ¼ÿÁÿ¹ÿ¿ÿ·ÿ®ÿ´ÿ¸ÿ¾ÿ½ÿ»ÿºÿ»ÿ¯ÿ®ÿ¯ÿ´ÿ¹ÿÃÿÄÿ¾ÿ´ÿµÿ»ÿÃÿÅÿ³ÿ¡ÿ¬ÿ¸ÿ±ÿ·ÿÿÿ¡ÿ ÿ³ÿ¹ÿ²ÿ®ÿ±ÿ¸ÿ¸ÿµÿ·ÿ¸ÿ»ÿ¼ÿ¸ÿ²ÿ¨ÿ½ÿ¯ÿ¦ÿªÿ²ÿ·ÿ¹ÿ»ÿµÿ¸ÿ¼ÿ·ÿ½ÿ°ÿ¶ÿ´ÿµÿÁÿ½ÿ¶ÿºÿÿsÿpÿaÿPÿXÿ`ÿWÿSÿRÿaÿuÿÿÿÿÿuÿTÿYÿpÿÿÿÿÿÿ«ÿ¬ÿ§ÿÿÿ­ÿ®ÿÿÿ¥ÿ¬ÿ°ÿ°ÿ«ÿ±ÿ½ÿ²ÿ³ÿ´ÿÇÿµÿ©ÿ´ÿ´ÿ®ÿ®ÿ½ÿÈÿÅÿ¿ÿ·ÿ°ÿÀÿÆÿ¿ÿ¶ÿÂÿµÿ»ÿ¼ÿ¯ÿ°ÿ½ÿÃÿ»ÿºÿÀÿµÿ³ÿÊÿÓÿÇÿ¶ÿÆÿ¯ÿ»ÿ±ÿªÿ´ÿÀÿÅÿÂÿ½ÿÂÿÂÿÃÿÃÿ¯ÿ¸ÿÇÿÁÿ²ÿ³ÿ¹ÿ°ÿ«ÿ¹ÿ»ÿËÿÈÿ±ÿÅÿ¼ÿ«ÿ§ÿªÿµÿÃÿÂÿ¸ÿ°ÿ±ÿÀÿ´ÿ¹ÿ³ÿµÿ¸ÿ¾ÿ½ÿ»ÿ¶ÿ½ÿÅÿÂÿÄÿ¼ÿ¶ÿÆÿ¶ÿ°ÿ£ÿºÿ¸ÿ¾ÿºÿ¸ÿ½ÿµÿ°ÿ½ÿ®ÿ½ÿÄÿÇÿ¹ÿ®ÿ²ÿ³ÿ°ÿ·ÿÀÿ½ÿ³ÿ¤ÿ»ÿ­ÿ´ÿ°ÿÂÿ¿ÿ½ÿ´ÿ²ÿ¸ÿ¹ÿ»ÿµÿ¨ÿÀÿ¾ÿ¹ÿ»ÿªÿ³ÿ·ÿ²ÿ³ÿ·ÿ½ÿÍÿ¼ÿ´ÿ³ÿ­ÿ½ÿÈÿÈÿÈÿÈÿÁÿºÿ¼ÿ³ÿºÿ¼ÿ¤ÿ¯ÿ½ÿÁÿºÿ»ÿ¼ÿ½ÿÈÿ¾ÿ­ÿ¶ÿ¹ÿµÿÆÿÇÿºÿ³ÿ®ÿµÿÃÿ½ÿÈÿ½ÿ¥ÿ½ÿ¾ÿºÿÉÿÃÿ¶ÿ·ÿ¶ÿ¦ÿ­ÿ´ÿÊÿ½ÿÄÿÀÿÈÿÅÿÃÿÂÿ¶ÿ±ÿ½ÿÄÿÿ±ÿÀÿ·ÿÂÿ½ÿ·ÿ¶ÿµÿ½ÿÀÿÂÿªÿ¿ÿÃÿÈÿ¸ÿ¯ÿ¸ÿ½ÿ³ÿ©ÿÿÁÿ¾ÿ°ÿµÿ´ÿ¿ÿÁÿ¶ÿ²ÿ³ÿ°ÿÀÿ¾ÿ´ÿÁÿ·ÿ·ÿ¶ÿ¶ÿ¶ÿ°ÿ¼ÿ½ÿ¬ÿ±ÿ²ÿ¸ÿ®ÿµÿ¸ÿ·ÿÁÿ½ÿ®ÿ²ÿ£ÿ§ÿ´ÿÆÿ¾ÿ²ÿµÿ¶ÿ¨ÿ¦ÿÃÿ¸ÿ¸ÿ»ÿµÿ²ÿ³ÿ±ÿ¶ÿÁÿÂÿÃÿµÿ¿ÿÄÿÇÿÆÿÄÿ¼ÿ²ÿ«ÿªÿ®ÿÀÿ­ÿ°ÿ°ÿ¯ÿ¸ÿÂÿÄÿ·ÿ¨ÿ½ÿ¦ÿ¸ÿ»ÿ¹ÿ»ÿºÿºÿÁÿÇÿ¶ÿÐÿ·ÿ«ÿ§ÿªÿºÿÈÿÁÿÏÿ¾ÿºÿ®ÿ³ÿ¼ÿÃÿÀÿ´ÿ¤ÿ¬ÿ¹ÿ¸ÿ´ÿ¹ÿÂÿ¼ÿ±ÿ¶ÿ½ÿ¹ÿÅÿ­ÿÁÿÁÿÂÿ¹ÿµÿÈÿÑÿ·ÿ»ÿ¸ÿÄÿÀÿ¼ÿ¿ÿ¿ÿ¼ÿ¿ÿºÿ¯ÿ³ÿ±ÿµÿ¶ÿ½ÿÂÿ´ÿ½ÿµÿµÿ½ÿ¹ÿ¾ÿÆÿÃÿºÿ·ÿ¼ÿÁÿÀÿ®ÿ­ÿºÿ¿ÿ½ÿ¾ÿ´ÿ½ÿ¶ÿ±ÿ²ÿ»ÿÀÿÀÿÁÿ³ÿ¦ÿÅÿ©ÿ¶ÿºÿµÿ¶ÿ¸ÿÀÿ¼ÿ·ÿÃÿ¼ÿ¶ÿ¶ÿ³ÿ½ÿ¿ÿ»ÿ¶ÿ®ÿªÿ»ÿ°ÿ¬ÿ²ÿµÿ·ÿ¼ÿ»ÿ±ÿ¼ÿ»ÿ³ÿ¹ÿ¼ÿ»ÿ¹ÿ³ÿÿÿ ÿ­ÿ³ÿªÿ°ÿÁÿ½ÿ¤ÿ©ÿ¡ÿÒÿµÿ­ÿ°ÿ­ÿ«ÿ¶ÿ¼ÿ°ÿ²ÿÃÿ¹ÿ¸ÿ³ÿ±ÿ¹ÿÂÿ»ÿ§ÿ³ÿ¶ÿ·ÿÁÿ¼ÿ¹ÿµÿ®ÿÀÿÃÿµÿµÿºÿ»ÿ¼ÿ²ÿ¦ÿ¨ÿ´ÿ¿ÿ¤ÿÄÿ¶ÿ´ÿ­ÿ¯ÿ¸ÿ°ÿ ÿ¡ÿ ÿªÿ¤ÿ£ÿÿÿ£ÿ­ÿªÿ¼ÿ£ÿªÿ­ÿ¥ÿ¥ÿ­ÿ«ÿ ÿÿÿÿÿ«ÿ­ÿ¨ÿÿÿÿ ÿ¡ÿ¢ÿ¨ÿ¢ÿ¨ÿÿ¨ÿ¥ÿÿ¡ÿÿzÿÿÿ¾ÿ¡ÿÿ ÿ¡ÿ¥ÿ ÿÿÿ£ÿÿ¥ÿÿÿÿ¢ÿ¦ÿ¨ÿ°ÿ¯ÿ¯ÿ¸ÿÿÿÿÿÿ¡ÿªÿ©ÿÿÿÿ¡ÿ ÿªÿªÿÿÿÿÿÿÿ°ÿÿµÿÿ£ÿ°ÿªÿÿÿÿ ÿ®ÿ¬ÿ¬ÿ¦ÿ¦ÿ¦ÿ£ÿ©ÿ«ÿ¤ÿ¢ÿ«ÿ¨ÿ¡ÿ¡ÿ³ÿ«ÿµÿ§ÿÿÿÿ­ÿ¬ÿ¶ÿ¹ÿ¹ÿ¹ÿ²ÿ³ÿ¢ÿÿÿÿ ÿ©ÿ ÿÿ­ÿ¹ÿ©ÿ©ÿ¡ÿ¨ÿ³ÿ¶ÿ³ÿ©ÿ­ÿ¥ÿ ÿ°ÿ¦ÿÿ¡ÿ¨ÿ£ÿ¬ÿ»ÿ·ÿ­ÿ§ÿ¯ÿ¯ÿ¦ÿ¨ÿ¢ÿÿÿ¡ÿ¡ÿÿÿÿÿªÿÿ©ÿ»ÿ»ÿ²ÿ©ÿ¡ÿÿ¢ÿÿ§ÿ¬ÿ¨ÿ¨ÿ­ÿ¢ÿ§ÿ¡ÿÿÿ§ÿ¡ÿÿ¦ÿ¬ÿ¥ÿÿ³ÿ¯ÿ¥ÿÿÿÿ¤ÿ«ÿ´ÿ¶ÿ³ÿ²ÿ´ÿ²ÿ³ÿ¦ÿ´ÿ­ÿ»ÿµÿ©ÿ»ÿ¹ÿ±ÿ¡ÿ³ÿ±ÿÿÿµÿºÿµÿ³ÿ´ÿ²ÿ²ÿ¶ÿ¬ÿ«ÿ©ÿ£ÿÿ£ÿ¨ÿ¡ÿ¤ÿ«ÿ®ÿ¬ÿ®ÿµÿ¨ÿ ÿ«ÿ¨ÿÿÿÿÿ©ÿªÿ°ÿ³ÿ²ÿ¸ÿ´ÿ¦ÿ©ÿ¤ÿÿ­ÿÿ¥ÿªÿ©ÿ¬ÿ§ÿ¨ÿ®ÿ¥ÿ¦ÿ´ÿ¶ÿÁÿ¦ÿ¨ÿ»ÿ¹ÿ°ÿ­ÿ¦ÿ©ÿ¬ÿ§ÿÿÿ©ÿ¤ÿ±ÿ¨ÿ½ÿ»ÿÃÿ½ÿ¦ÿ£ÿ°ÿ»ÿ¬ÿ¢ÿ¶ÿ¯ÿµÿ§ÿÿÿÿ²ÿ¤ÿ¦ÿ¢ÿ§ÿ±ÿ¨ÿÿ¨ÿ²ÿ£ÿ©ÿ©ÿªÿ´ÿ¥ÿ¥ÿ§ÿÿ¤ÿ§ÿ ÿ¡ÿ®ÿµÿ®ÿ¢ÿ¥ÿ²ÿ³ÿ£ÿ ÿºÿ«ÿÿ®ÿ§ÿ¬ÿ«ÿ®ÿ¹ÿ²ÿ§ÿÿ«ÿ·ÿ¼ÿ´ÿ¯ÿ£ÿ¨ÿ¥ÿ±ÿªÿ¯ÿ¨ÿÿ¤ÿ®ÿ£ÿ«ÿ¢ÿÿ£ÿÿÿÿÿ¾ÿºÿºÿ¶ÿ¥ÿªÿºÿ²ÿ§ÿµÿ¶ÿ°ÿ¯ÿ´ÿ¢ÿµÿ¬ÿÈÿªÿ¶ÿ¬ÿ©ÿªÿ¨ÿ¢ÿÿ¤ÿ¶ÿ¶ÿµÿ¸ÿ»ÿÁÿºÿ¬ÿÿÿ«ÿ¥ÿ­ÿ°ÿ¸ÿµÿ©ÿ§ÿÿÿ°ÿ³ÿ±ÿ¦ÿ³ÿ«ÿ²ÿ¬ÿÿ¡ÿ§ÿ£ÿ¤ÿ¤ÿ§ÿ´ÿ¹ÿ²ÿµÿ­ÿ§ÿ¹ÿµÿ½ÿ¦ÿªÿ®ÿ¬ÿ¦ÿ¶ÿ³ÿ¨ÿ©ÿ¯ÿªÿ§ÿ®ÿªÿ®ÿ¬ÿÿ®ÿ¥ÿ¯ÿ¦ÿ ÿ ÿ ÿ²ÿ¦ÿ¥ÿ°ÿ±ÿ¦ÿ ÿ¬ÿµÿ¬ÿ¯ÿ©ÿ©ÿ¬ÿ®ÿ·ÿµÿ¦ÿÅÿ¦ÿ¯ÿ¨ÿ´ÿ¢ÿ¢ÿ¯ÿ¦ÿ¢ÿ¥ÿ£ÿ®ÿ©ÿ£ÿÿ¦ÿªÿ·ÿ¼ÿ·ÿ¸ÿÿ¥ÿ«ÿ£ÿ ÿªÿ§ÿ£ÿ£ÿ±ÿ»ÿ¯ÿ©ÿ¤ÿ©ÿ®ÿ£ÿ­ÿ¤ÿªÿ¹ÿ»ÿ°ÿ²ÿ£ÿÅÿ³ÿ­ÿ©ÿ¡ÿ¥ÿ²ÿ­ÿ¢ÿ¢ÿÿÿ©ÿ£ÿÿ¡ÿ²ÿ¢ÿ ÿ¨ÿ¯ÿ¯ÿªÿªÿ³ÿ´ÿ²ÿ¨ÿ¥ÿ¡ÿ ÿ§ÿ¡ÿ ÿÿÿÿÿ¶ÿÿ¦ÿ¥ÿ¦ÿÿ¬ÿ¦ÿ©ÿÿÿÿÿ¡ÿ¢ÿÿ ÿ¡ÿÿ©ÿ¦ÿ£ÿ±ÿ´ÿ»ÿ®ÿ®ÿ¬ÿ¥ÿ¡ÿÿ¤ÿµÿ±ÿ·ÿ²ÿ©ÿ³ÿ¼ÿ­ÿÿ ÿ±ÿ®ÿÿ°ÿ½ÿ·ÿ©ÿ¯ÿ°ÿºÿ²ÿ§ÿ¤ÿµÿÇÿ¨ÿ®ÿ²ÿ©ÿ¨ÿ£ÿ¤ÿ¬ÿ«ÿ­ÿ¬ÿ§ÿ¬ÿ¬ÿ§ÿ®ÿ©ÿ¶ÿ¸ÿ¯ÿªÿ¯ÿ±ÿ¯ÿ§ÿ°ÿ»ÿªÿ¶ÿµÿ´ÿ²ÿªÿ«ÿ¨ÿ¬ÿ·ÿ¸ÿ¶ÿ»ÿ¼ÿ¯ÿ¨ÿ¾ÿÅÿÁÿ³ÿ¬ÿ¹ÿ¥ÿÀÿ¼ÿ»ÿ¶ÿ¦ÿ²ÿ½ÿÀÿºÿ¼ÿ»ÿ¿ÿ³ÿµÿ¹ÿ²ÿµÿ·ÿ²ÿ´ÿ¶ÿ®ÿ¶ÿ»ÿ¯ÿ¬ÿ³ÿ¯ÿ©ÿ¶ÿ¯ÿµÿÃÿÄÿ±ÿ¦ÿ¯ÿ°ÿ®ÿªÿªÿ¦ÿ¶ÿÅÿ°ÿ ÿ¯ÿ´ÿ©ÿ ÿ¤ÿ½ÿ·ÿÀÿ½ÿºÿºÿ¡ÿµÿ ÿ¿ÿ·ÿ´ÿ¿ÿ¿ÿ¹ÿ¯ÿ¶ÿ°ÿ»ÿ¹ÿ´ÿµÿµÿ¶ÿ¿ÿ½ÿµÿ»ÿÀÿ½ÿ¿ÿÂÿ¼ÿ¼ÿ¸ÿ¿ÿ·ÿºÿÃÿÄÿ¦ÿ¸ÿ¬ÿ«ÿµÿÐÿ¯ÿ¨ÿ¸ÿ±ÿ¹ÿ»ÿ¶ÿ¯ÿ»ÿÅÿÆÿ¹ÿÁÿ¿ÿ·ÿÀÿÃÿÁÿ»ÿ¹ÿ²ÿ¹ÿ¸ÿ¾ÿ¸ÿ´ÿ«ÿ·ÿ´ÿ²ÿ³ÿ³ÿ§ÿÃÿÉÿºÿ²ÿ·ÿ¾ÿ»ÿ¾ÿ­ÿ¯ÿ¬ÿ»ÿÂÿ¹ÿ©ÿ£ÿ¶ÿ³ÿ¦ÿ²ÿ´ÿ¾ÿ¶ÿ°ÿ¾ÿ¾ÿÇÿÆÿºÿ½ÿËÿÍÿ»ÿ³ÿÂÿÍÿËÿÀÿ§ÿ¬ÿ¸ÿ½ÿ±ÿ¶ÿ¼ÿ±ÿ³ÿ¸ÿ²ÿ´ÿµÿºÿÀÿ¸ÿ·ÿÅÿÊÿ½ÿ²ÿ¿ÿ·ÿªÿ±ÿ¸ÿ³ÿ¹ÿ½ÿªÿ©ÿ¹ÿºÿ°ÿ¸ÿºÿ´ÿ¬ÿÿ»ÿ¹ÿ¯ÿ¬ÿ²ÿ¸ÿ¹ÿ»ÿ¼ÿ¿ÿ°ÿ¯ÿ¸ÿ¯ÿ¯ÿ·ÿÁÿÄÿ½ÿ»ÿ¸ÿ¬ÿÿ´ÿÃÿ¹ÿ³ÿ±ÿºÿÁÿ¨ÿÂÿ»ÿ¹ÿ¬ÿ®ÿÿÿ¦ÿ¾ÿÄÿ­ÿ±ÿ¸ÿ¤ÿÿ¶ÿ¾ÿÅÿ¶ÿ¯ÿªÿÿ«ÿªÿµÿ²ÿ¬ÿ¯ÿ±ÿ±ÿªÿ³ÿ¾ÿµÿ¦ÿªÿ¦ÿ¯ÿ´ÿ±ÿ­ÿ¬ÿÿªÿµÿ°ÿ¦ÿ¯ÿ¼ÿ¨ÿ¯ÿ¥ÿ¡ÿ¬ÿ±ÿ­ÿ¨ÿ ÿ¥ÿ¡ÿ©ÿ°ÿªÿªÿ¬ÿ²ÿºÿ´ÿ­ÿ¨ÿ§ÿ«ÿ ÿÿÿ§ÿ´ÿµÿ¸ÿ¼ÿ¹ÿ´ÿ ÿÿ¯ÿ«ÿ°ÿ ÿ©ÿ¶ÿ·ÿ½ÿ¯ÿ«ÿ£ÿ ÿÅÿ´ÿ¯ÿ²ÿ´ÿ°ÿÿ¢ÿ´ÿ®ÿ±ÿÿ¥ÿ¦ÿ´ÿ´ÿ½ÿ¼ÿ°ÿ²ÿ¶ÿ·ÿ´ÿ°ÿ·ÿµÿ¨ÿ§ÿµÿ½ÿÁÿÄÿÁÿ»ÿ½ÿ¹ÿ»ÿÁÿ¼ÿÅÿ¸ÿ­ÿµÿ¾ÿÃÿ²ÿÈÿ¹ÿ¹ÿºÿ®ÿÿ¾ÿÆÿ¥ÿ®ÿ¶ÿ·ÿ¢ÿ¶ÿ¸ÿ®ÿ¹ÿ¼ÿÁÿºÿºÿ²ÿ³ÿ¶ÿ®ÿ§ÿ°ÿµÿ²ÿ±ÿ­ÿ¯ÿ¸ÿÅÿ´ÿ­ÿ´ÿ§ÿ¯ÿ³ÿ®ÿ±ÿ©ÿ¥ÿ¯ÿªÿ´ÿ£ÿ¤ÿ¨ÿ§ÿ³ÿÿ¡ÿ¦ÿ©ÿ¹ÿÖÿ»ÿ·ÿÿºÿ¤ÿÿµÿ·ÿ±ÿÿ®ÿ­ÿ·ÿ·ÿ±ÿ®ÿ¯ÿ¼ÿ¸ÿ·ÿ¹ÿ²ÿ¬ÿªÿµÿ¯ÿ£ÿ²ÿ¹ÿ²ÿ±ÿ«ÿ¥ÿ¾ÿ¸ÿ®ÿªÿ³ÿÄÿÊÿ¿ÿ«ÿ¤ÿ«ÿ¨ÿ°ÿ³ÿ£ÿ·ÿ³ÿ³ÿÉÿªÿÿ½ÿ²ÿ¥ÿ°ÿ³ÿ¶ÿÌÿÉÿÆÿ«ÿ·ÿ­ÿ½ÿÅÿ½ÿ¯ÿ°ÿ»ÿÀÿ¸ÿÂÿÊÿÂÿ»ÿ´ÿ°ÿ¬ÿÂÿÂÿ®ÿ¬ÿ°ÿ¬ÿ½ÿËÿ°ÿ²ÿ½ÿ²ÿÁÿ´ÿªÿ¨ÿ°ÿÀÿÊÿ³ÿ¦ÿÿ¼ÿ¸ÿ¯ÿ£ÿ®ÿ²ÿ³ÿ´ÿ¹ÿ´ÿ²ÿ¸ÿ¶ÿ·ÿ¸ÿ½ÿ»ÿ¿ÿÄÿ´ÿªÿ¦ÿ¹ÿÅÿÃÿµÿ²ÿ½ÿ²ÿ³ÿºÿ°ÿ®ÿ¬ÿ¯ÿ¨ÿ²ÿ½ÿ·ÿ¹ÿ´ÿ´ÿ±ÿ«ÿ«ÿ¾ÿªÿ¯ÿ¶ÿ¶ÿ½ÿ¯ÿ½ÿÇÿ²ÿ«ÿ£ÿ¬ÿ¼ÿ¼ÿ°ÿºÿ¬ÿÿ±ÿÀÿºÿ½ÿ±ÿÂÿÈÿ¾ÿ°ÿ±ÿ²ÿ¸ÿ¶ÿ²ÿ´ÿÁÿ´ÿ¬ÿ´ÿ¶ÿ»ÿÁÿ¸ÿ¯ÿµÿ£ÿ«ÿ¯ÿµÿ»ÿ½ÿ¹ÿ·ÿ¼ÿ·ÿ¾ÿ¼ÿ»ÿ®ÿ³ÿÀÿ©ÿ°ÿ³ÿ²ÿ´ÿ®ÿÄÿ·ÿ®ÿ²ÿµÿÈÿÁÿ®ÿ«ÿ²ÿ¸ÿÁÿÂÿ½ÿ³ÿ©ÿ­ÿ¬ÿ¿ÿÇÿºÿ²ÿ±ÿ­ÿ³ÿ¶ÿ¬ÿ±ÿµÿ²ÿ¾ÿÅÿ»ÿ¯ÿ·ÿ°ÿ³ÿ·ÿ¶ÿµÿ¼ÿ»ÿ­ÿ©ÿµÿ¼ÿ¯ÿÂÿ»ÿ·ÿ²ÿ©ÿÆÿ¬ÿ·ÿ´ÿ³ÿ¶ÿ­ÿÀÿÅÿ¶ÿ¶ÿÀÿ·ÿ·ÿÂÿªÿ´ÿÃÿªÿ±ÿªÿ­ÿ®ÿ²ÿ¬ÿ²ÿ®ÿ¤ÿµÿ·ÿ°ÿ¶ÿ´ÿ²ÿºÿ½ÿ³ÿ¹ÿ¶ÿ¼ÿªÿ¶ÿ±ÿ®ÿ¸ÿºÿÁÿ¯ÿ±ÿµÿºÿ¿ÿ§ÿ©ÿ³ÿËÿ¼ÿªÿ³ÿªÿ¬ÿ´ÿ¾ÿÑÿÀÿ´ÿ­ÿ»ÿÄÿÇÿ½ÿ¶ÿ¯ÿ°ÿ­ÿ·ÿ¸ÿ½ÿ»ÿ²ÿµÿ·ÿ¹ÿ¼ÿ¹ÿ³ÿ¶ÿ¼ÿ½ÿ¹ÿ¸ÿºÿ¼ÿ»ÿºÿ¿ÿÃÿ»ÿ¸ÿ³ÿ½ÿ¼ÿÁÿ´ÿ§ÿ®ÿÀÿ¸ÿ¸ÿÀÿ¶ÿ¯ÿ¶ÿµÿÀÿ¶ÿ·ÿÊÿ¶ÿ¹ÿ¸ÿ¸ÿÉÿµÿ¨ÿªÿ¸ÿ¼ÿ¶ÿ³ÿ²ÿ´ÿÂÿÀÿ«ÿ´ÿ¿ÿµÿ´ÿ½ÿÂÿ²ÿ¥ÿ²ÿ³ÿ®ÿ½ÿÄÿÂÿ®ÿ¢ÿ¯ÿÿ©ÿÖÿ»ÿ³ÿ¯ÿ¨ÿÁÿÀÿÅÿ¼ÿ·ÿ¾ÿ·ÿ²ÿ©ÿ°ÿµÿ·ÿºÿµÿ²ÿ°ÿ³ÿ¯ÿ­ÿ¶ÿÁÿ»ÿ±ÿµÿ·ÿ¸ÿ¹ÿºÿ¯ÿµÿ¿ÿ¾ÿ¹ÿÄÿ¿ÿ·ÿ³ÿ¨ÿ·ÿ´ÿ²ÿ³ÿ¿ÿ¯ÿºÿ¬ÿ¯ÿ´ÿºÿ·ÿ¿ÿºÿ²ÿ¶ÿ¹ÿ¯ÿ³ÿ²ÿ¯ÿµÿ¸ÿ¸ÿ´ÿ³ÿ´ÿ·ÿ¸ÿ±ÿ´ÿ½ÿ¹ÿµÿºÿ´ÿ¶ÿ±ÿÁÿ´ÿ»ÿ°ÿºÿÆÿÇÿ½ÿ§ÿ¢ÿ¶ÿÂÿ´ÿ¾ÿÂÿ«ÿ¾ÿ°ÿ±ÿ­ÿÅÿ®ÿ·ÿ»ÿ´ÿ¾ÿ»ÿµÿµÿ¶ÿ½ÿ¹ÿ¶ÿÀÿ½ÿ´ÿµÿ½ÿ»ÿ¿ÿ°ÿ°ÿ¿ÿ½ÿ­ÿ»ÿ»ÿºÿ±ÿ¾ÿ»ÿµÿ¾ÿ®ÿÁÿ¼ÿ¸ÿ·ÿ¹ÿ«ÿ»ÿ¸ÿ´ÿ»ÿ¶ÿ»ÿµÿ°ÿ¸ÿ¹ÿ´ÿ¾ÿ¼ÿ®ÿºÿ³ÿ°ÿ´ÿ½ÿºÿ³ÿ»ÿ¸ÿ¾ÿÁÿ·ÿ³ÿ¶ÿ¿ÿ ÿÁÿ­ÿÿ­ÿ¶ÿÅÿ½ÿ°ÿ´ÿ­ÿ¶ÿ·ÿ»ÿ·ÿ»ÿ¼ÿ¸ÿ·ÿ²ÿ§ÿ ÿ¡ÿÿªÿºÿ§ÿ¸ÿ¶ÿ¾ÿÀÿ°ÿ«ÿªÿ·ÿ¯ÿ¸ÿÂÿ¯ÿ³ÿ²ÿ²ÿ¼ÿÅÿÂÿ³ÿ´ÿ¸ÿ¹ÿ§ÿ­ÿºÿ¾ÿ´ÿ³ÿºÿ¬ÿ°ÿµÿµÿÁÿ°ÿªÿºÿ¬ÿÀÿ¯ÿ¬ÿ±ÿÄÿ¸ÿÂÿÿ±ÿ°ÿ¼ÿ¬ÿ±ÿÃÿ¸ÿ»ÿ½ÿ³ÿ½ÿÅÿ¼ÿ·ÿ¹ÿ»ÿ½ÿ¿ÿ½ÿ´ÿ²ÿÁÿºÿ»ÿ³ÿ»ÿÃÿ°ÿ¯ÿ¼ÿ¼ÿ·ÿ¹ÿ´ÿÆÿ»ÿ¼ÿÄÿ½ÿ¯ÿ­ÿÂÿÈÿ»ÿ¹ÿ®ÿÿ¤ÿ­ÿ«ÿ¬ÿ¾ÿÁÿÃÿ¶ÿ²ÿ©ÿ±ÿºÿ½ÿ¿ÿ­ÿ©ÿªÿ³ÿ¤ÿ«ÿÂÿ¸ÿ·ÿ²ÿµÿµÿ´ÿ®ÿ®ÿ¶ÿ­ÿ¬ÿºÿ±ÿ®ÿ·ÿ²ÿªÿ·ÿ¸ÿ³ÿÆÿ³ÿ¥ÿ¦ÿ»ÿ¶ÿ«ÿ«ÿ«ÿ«ÿ®ÿ¼ÿ²ÿ³ÿºÿ¸ÿ´ÿ¶ÿ¶ÿ°ÿ²ÿ»ÿ·ÿ¹ÿ¼ÿ½ÿ·ÿÀÿ²ÿ¸ÿÀÿ®ÿÄÿ¹ÿ¨ÿºÿ¹ÿ±ÿ¥ÿµÿ¹ÿ¹ÿ¿ÿ¸ÿ²ÿ³ÿ¯ÿ¬ÿ©ÿªÿ¯ÿ°ÿ´ÿÅÿ©ÿ´ÿ²ÿ ÿµÿ»ÿ±ÿ¯ÿ´ÿ±ÿ¬ÿ²ÿµÿ´ÿ¸ÿµÿ«ÿ ÿ¢ÿ°ÿ³ÿ±ÿ¯ÿ¥ÿ°ÿ¾ÿ°ÿ¼ÿ´ÿ§ÿ¥ÿ¨ÿ¸ÿ­ÿ¨ÿ­ÿ¦ÿ¢ÿ§ÿªÿ©ÿ¨ÿ©ÿ³ÿ³ÿ§ÿ¯ÿÿ§ÿ£ÿÿ´ÿvÿ¦ÿÿ£ÿÿ«ÿ³ÿ¨ÿ¤ÿ§ÿ­ÿ¯ÿ´ÿ¯ÿ±ÿ¸ÿ§ÿ­ÿ­ÿ°ÿ¯ÿ¦ÿµÿÂÿ¦ÿ°ÿ»ÿºÿ¬ÿ¥ÿ­ÿ¥ÿ ÿ²ÿ½ÿ­ÿ¡ÿ¬ÿ±ÿÿÿ¢ÿ¹ÿ®ÿÂÿ¬ÿ´ÿÿµÿ²ÿ¦ÿ®ÿµÿ­ÿ¯ÿ®ÿ¯ÿ¬ÿ¨ÿ¨ÿ¦ÿ®ÿ¾ÿºÿ«ÿ¨ÿ°ÿ¶ÿ¬ÿ¸ÿÈÿ½ÿµÿ¤ÿ«ÿµÿ¼ÿ¦ÿªÿºÿ·ÿ±ÿ²ÿ´ÿ´ÿ¬ÿ¨ÿ¬ÿ·ÿ°ÿ³ÿ¸ÿ¿ÿ°ÿ®ÿ´ÿ¹ÿ¹ÿ·ÿ°ÿ²ÿµÿ²ÿ°ÿ³ÿ¹ÿ¶ÿ¼ÿ²ÿ¸ÿ·ÿ¯ÿ½ÿ´ÿ°ÿ¯ÿ®ÿ²ÿ©ÿ¯ÿ¹ÿµÿ¬ÿ«ÿ·ÿ¿ÿ»ÿ¦ÿ¾ÿ¥ÿ©ÿ­ÿ¸ÿ·ÿ²ÿ»ÿºÿµÿ¸ÿµÿ½ÿ½ÿ¯ÿ±ÿµÿ³ÿ¸ÿ±ÿÄÿ²ÿ§ÿ«ÿ¬ÿ«ÿ´ÿ´ÿ¯ÿ»ÿ¶ÿ©ÿÿ¦ÿ½ÿ¶ÿ¯ÿ²ÿÀÿ­ÿ³ÿ´ÿ³ÿ«ÿÅÿ¹ÿ·ÿ®ÿ¹ÿ·ÿ¯ÿ°ÿ±ÿ·ÿ¯ÿ§ÿ¹ÿÄÿ«ÿ¡ÿ®ÿÿ¸ÿ³ÿ¼ÿ±ÿ°ÿ¶ÿºÿ½ÿ¾ÿºÿ²ÿ»ÿ·ÿªÿ¡ÿ·ÿ±ÿ®ÿ¬ÿ½ÿ´ÿ²ÿ®ÿ¨ÿªÿªÿ®ÿ¶ÿ®ÿ³ÿ´ÿ¢ÿÂÿ»ÿ¶ÿÅÿ ÿuÿ\ÿNÿNÿ`ÿhÿTÿ=ÿNÿfÿÿÿÿÿÿ}ÿtÿuÿ}ÿÿÿ}ÿ}ÿÿÿ¤ÿ¦ÿ­ÿ²ÿ¢ÿ±ÿ¡ÿ¨ÿ¬ÿ­ÿ´ÿ¹ÿ½ÿÄÿÁÿ¹ÿ¹ÿ®ÿºÿ¯ÿËÿÅÿ¼ÿÁÿÅÿ³ÿ¬ÿ©ÿ­ÿ¹ÿÀÿÊÿÂÿ¾ÿ¼ÿÁÿ°ÿ°ÿ·ÿ¼ÿ¼ÿ¼ÿ¹ÿ¹ÿ¾ÿÁÿÄÿ½ÿÇÿÂÿÇÿ´ÿ¹ÿ¿ÿÐÿÁÿ¼ÿ¸ÿ¯ÿ±ÿ·ÿ¸ÿÃÿºÿÃÿÃÿ¡ÿºÿÁÿ¿ÿ¬ÿ¯ÿºÿ¯ÿ©ÿµÿ²ÿºÿ¶ÿÇÿ°ÿ±ÿÿ¯ÿ§ÿ¸ÿ¹ÿ´ÿ·ÿ´ÿµÿ¶ÿÁÿ¸ÿ¼ÿ¬ÿ¼ÿµÿ¶ÿ³ÿ³ÿºÿ»ÿ»ÿ»ÿ¬ÿ©ÿºÿ®ÿÅÿºÿ¾ÿ®ÿ¥ÿªÿ·ÿ¿ÿ¼ÿ´ÿ´ÿÅÿ·ÿ¼ÿ¿ÿ®ÿ«ÿ¶ÿ§ÿ¨ÿºÿ¸ÿ«ÿ±ÿ±ÿ´ÿ¯ÿ³ÿ¶ÿÊÿÀÿ®ÿ·ÿ½ÿ³ÿ²ÿºÿ¬ÿ¯ÿ«ÿ°ÿ¾ÿ¿ÿ¬ÿ¹ÿ¸ÿ´ÿ´ÿ³ÿ¼ÿÂÿÔÿ´ÿ¶ÿ¸ÿ»ÿºÿÀÿÓÿÔÿÊÿÁÿ°ÿ³ÿ½ÿ½ÿ³ÿ¾ÿÄÿ½ÿ·ÿ»ÿ¾ÿºÿ¯ÿ©ÿ®ÿ¼ÿµÿ®ÿ¿ÿ°ÿ®ÿ¶ÿ¹ÿ´ÿ¯ÿ°ÿ¶ÿÁÿÁÿ¾ÿ¶ÿ¼ÿ»ÿ¼ÿ³ÿ¬ÿ¬ÿ§ÿ¤ÿ³ÿÆÿºÿÃÿÏÿ¿ÿ±ÿ¹ÿ¼ÿ¸ÿ½ÿ»ÿÄÿ©ÿ½ÿ¼ÿ²ÿ½ÿÇÿÄÿ¸ÿ³ÿ¸ÿ¼ÿ¾ÿ¯ÿÆÿ¼ÿ¹ÿ¸ÿ³ÿ®ÿ¦ÿÿÿ®ÿÊÿµÿÂÿ©ÿ§ÿ¾ÿ¼ÿ²ÿ¹ÿ»ÿ²ÿ¼ÿ´ÿ´ÿ¸ÿ·ÿ¸ÿ·ÿ¶ÿ¸ÿ¼ÿ¼ÿ½ÿ²ÿ¬ÿ«ÿªÿ°ÿ¼ÿ¸ÿ¸ÿÀÿ¹ÿ¶ÿ¬ÿªÿ°ÿ»ÿµÿµÿµÿµÿ³ÿ«ÿ®ÿ±ÿÂÿÃÿÁÿ¯ÿ¸ÿ¸ÿ°ÿµÿµÿ·ÿÁÿ¶ÿÄÿÂÿÅÿÈÿÀÿµÿ±ÿªÿ£ÿ¹ÿÂÿ ÿ ÿ­ÿ¼ÿÇÿÆÿ·ÿ»ÿ¸ÿ±ÿ¬ÿ³ÿ³ÿ´ÿ¸ÿ¹ÿ´ÿ³ÿ¿ÿ³ÿªÿ²ÿ½ÿÈÿÃÿ¿ÿÄÿ¸ÿ½ÿ´ÿ¶ÿ²ÿ´ÿÃÿÉÿ¿ÿ²ÿ²ÿ³ÿ·ÿÌÿ¶ÿ¯ÿ¿ÿ»ÿ²ÿ¶ÿªÿ«ÿ¼ÿ³ÿ·ÿºÿ¹ÿµÿµÿÀÿÆÿ»ÿ¹ÿ²ÿÂÿÂÿ»ÿ¿ÿ¾ÿ¯ÿ¹ÿ¯ÿ§ÿ»ÿÃÿµÿ´ÿ¸ÿ·ÿ½ÿÈÿ´ÿ°ÿªÿ¯ÿ·ÿºÿ¶ÿ´ÿ¸ÿ­ÿ¿ÿ¶ÿ¸ÿÀÿ¾ÿºÿºÿÀÿÇÿ²ÿµÿ¨ÿ³ÿºÿºÿ»ÿ¼ÿ°ÿªÿ´ÿ°ÿ·ÿ«ÿ¬ÿ´ÿ¯ÿ¸ÿÀÿÂÿÈÿ·ÿ±ÿ·ÿ½ÿÃÿ»ÿ²ÿ¶ÿµÿ³ÿ»ÿ±ÿ¯ÿ¯ÿ³ÿ¹ÿ¾ÿÃÿµÿµÿºÿ·ÿ¬ÿ¶ÿºÿ·ÿ»ÿ­ÿ£ÿ£ÿ®ÿµÿ·ÿ¼ÿÄÿÇÿÄÿ§ÿ£ÿ³ÿ­ÿ«ÿµÿ¹ÿ¶ÿ¸ÿ¸ÿªÿºÿ·ÿ±ÿ¯ÿ¯ÿªÿ©ÿ¹ÿ½ÿ ÿ¶ÿ­ÿ¦ÿ°ÿ±ÿ©ÿ¦ÿ¨ÿ«ÿºÿ³ÿ¯ÿ·ÿ¼ÿ»ÿ®ÿ¦ÿ­ÿÿ¯ÿÿ³ÿ¿ÿ«ÿ ÿ¥ÿ©ÿ£ÿ ÿÿ¯ÿ«ÿ®ÿ¨ÿ£ÿÿ¤ÿ°ÿ§ÿ¼ÿ¡ÿÿ ÿ¦ÿÿ©ÿ¹ÿ©ÿÿÿ¦ÿ¡ÿ²ÿ§ÿªÿ£ÿÿÿ¢ÿ£ÿÿ²ÿ°ÿ¡ÿ¥ÿÿÿÿÿÿÿÿÿ ÿÿ­ÿ§ÿÿÿ ÿÿÿ«ÿÿÿ¤ÿ£ÿÿÿÿ¡ÿ¯ÿ¬ÿ¢ÿÿÿ©ÿ§ÿÿ¥ÿ®ÿ§ÿÿÿÿÿ¡ÿ£ÿ¥ÿ¤ÿÿÿÿÿÿÿÿÿÿÿ¨ÿ©ÿ¥ÿÿÿÿÿ¢ÿÿ¢ÿÿÿ£ÿ«ÿ¯ÿªÿ ÿ£ÿÿ ÿ¹ÿ¬ÿ®ÿ¬ÿ«ÿ¢ÿÿÿ£ÿ­ÿ©ÿ¬ÿ®ÿ³ÿ¨ÿ¢ÿ©ÿ¨ÿ«ÿ¦ÿÿÿªÿ¶ÿ¨ÿ«ÿ´ÿÿ¢ÿ¢ÿ©ÿµÿ·ÿ·ÿ²ÿ¬ÿ¹ÿÿ²ÿ¬ÿÿÿ¥ÿ¨ÿ°ÿÀÿºÿ®ÿ£ÿÿµÿ¤ÿªÿ¦ÿÿÿÿªÿ¡ÿ ÿÿ¨ÿ±ÿ¡ÿ­ÿ­ÿªÿ¨ÿ¢ÿÿÿ£ÿ¡ÿµÿ°ÿ¢ÿÿÿÿ¢ÿ¤ÿ©ÿ¦ÿÿ¤ÿ§ÿÿ¥ÿ¿ÿ ÿ¥ÿ°ÿ¤ÿ¢ÿÿÿ ÿ¤ÿ§ÿ¼ÿ²ÿ¨ÿ°ÿ°ÿ§ÿ¬ÿ©ÿªÿ°ÿ·ÿ´ÿªÿ¤ÿ ÿ§ÿ¹ÿ³ÿ¯ÿ¥ÿ´ÿ¯ÿ¯ÿ²ÿ¯ÿ©ÿªÿ¹ÿ¯ÿ¨ÿ¤ÿ¦ÿÿ§ÿ¨ÿªÿ­ÿµÿ·ÿ­ÿ¤ÿ¨ÿ¬ÿ¤ÿ³ÿÿÿÿÿÿ¢ÿ¨ÿ­ÿ°ÿ³ÿÂÿ»ÿ¡ÿ¶ÿÿÿ ÿÿÿÿÿ¢ÿ§ÿ§ÿ­ÿ¶ÿµÿ³ÿÃÿ½ÿ´ÿ¦ÿºÿ°ÿ¤ÿ£ÿ¦ÿ­ÿ®ÿ¨ÿ£ÿÿÿÿ³ÿ´ÿºÿ·ÿ»ÿ¶ÿ­ÿ¦ÿ«ÿ®ÿ­ÿ­ÿ¢ÿ£ÿ°ÿ¨ÿ¡ÿ§ÿ¯ÿªÿ¢ÿ¨ÿ¤ÿ¨ÿ¯ÿ§ÿ¡ÿ¦ÿÿÿÿ±ÿ·ÿªÿ§ÿ£ÿ¨ÿ£ÿ±ÿªÿ¥ÿ¬ÿ­ÿªÿ¨ÿ­ÿ°ÿ½ÿÀÿÿ®ÿ°ÿ®ÿ¥ÿ«ÿ¤ÿªÿ¥ÿÿ®ÿ­ÿ¦ÿ±ÿ°ÿÊÿ§ÿ¶ÿ®ÿ¯ÿ£ÿ¥ÿ§ÿ°ÿ¼ÿµÿ°ÿµÿ®ÿ¨ÿ©ÿÿÿ²ÿ§ÿ£ÿ£ÿÿ¯ÿ¹ÿ»ÿ²ÿ¤ÿ¬ÿ¹ÿ²ÿ¯ÿ­ÿ¬ÿ¶ÿ¹ÿ«ÿ·ÿ¯ÿ¨ÿ²ÿ§ÿ¹ÿ®ÿ¨ÿ¢ÿ¥ÿ¬ÿ§ÿ¨ÿ­ÿ¹ÿ´ÿ«ÿ¹ÿ³ÿµÿ§ÿ¦ÿ«ÿªÿ®ÿ­ÿ¯ÿ´ÿ«ÿ ÿ§ÿ¨ÿ¦ÿ®ÿÿ­ÿÃÿÂÿ£ÿªÿ´ÿ«ÿÿ­ÿ·ÿ®ÿ¨ÿ±ÿ´ÿ¯ÿ´ÿ²ÿ´ÿ®ÿªÿ¶ÿ¶ÿ©ÿ©ÿ®ÿ­ÿ¨ÿ¬ÿ±ÿ±ÿ­ÿ§ÿ«ÿ±ÿ¨ÿµÿ¶ÿ¨ÿ«ÿ¯ÿ°ÿÿ²ÿ­ÿ©ÿÿ©ÿ­ÿ°ÿ«ÿ¯ÿ­ÿªÿ´ÿ¶ÿ¶ÿ¸ÿ¹ÿ³ÿ°ÿ³ÿªÿ¿ÿÿ°ÿºÿ²ÿ«ÿ¢ÿÿ¥ÿ¬ÿ°ÿ²ÿ©ÿ«ÿ°ÿ¨ÿ¥ÿ¹ÿ¸ÿÀÿ±ÿ©ÿ¨ÿ³ÿ­ÿ¨ÿªÿ©ÿ¦ÿ°ÿ©ÿ ÿ¤ÿ­ÿ´ÿ¬ÿ°ÿ©ÿ§ÿ°ÿ´ÿ°ÿ®ÿ³ÿÿªÿ«ÿ±ÿµÿ´ÿ°ÿ¨ÿ£ÿ©ÿ©ÿ­ÿ²ÿ¯ÿ´ÿ¤ÿ¥ÿ°ÿÿÿÿ ÿÿÿ£ÿ«ÿ¦ÿ®ÿ§ÿ¦ÿ©ÿ¦ÿÿÿÿÿ¡ÿÿÿ°ÿÿÿÿÿÿÿÿÿÿÿ®ÿ¤ÿ¨ÿªÿ¦ÿ¡ÿ¢ÿ ÿÿÿ§ÿ­ÿ­ÿ¦ÿ§ÿ°ÿÀÿÀÿ´ÿ¥ÿ¯ÿ®ÿ¢ÿ¢ÿ¤ÿ·ÿªÿ¬ÿ®ÿ¯ÿ¾ÿÇÿ²ÿÿ£ÿ¯ÿ´ÿ§ÿ¢ÿ ÿÁÿ´ÿ¨ÿ®ÿ¨ÿ¡ÿ®ÿÿ§ÿµÿ©ÿ¦ÿ¢ÿ«ÿªÿ®ÿ©ÿ¤ÿ«ÿ©ÿ¦ÿ¤ÿ£ÿ¨ÿ¢ÿ¯ÿ±ÿ·ÿ©ÿ£ÿ¦ÿ°ÿ ÿ¤ÿÿ­ÿ¯ÿ£ÿ»ÿÎÿ¿ÿ¯ÿ´ÿ¹ÿ»ÿ¶ÿ³ÿªÿ¬ÿÃÿÀÿ¶ÿ­ÿ·ÿÁÿÇÿÃÿºÿ³ÿÂÿ¸ÿµÿ³ÿ·ÿµÿ°ÿÈÿ¾ÿ¿ÿ¼ÿ±ÿºÿµÿ¯ÿ²ÿ´ÿ·ÿ´ÿ·ÿ¾ÿ¸ÿ¯ÿ´ÿ¿ÿ¼ÿ³ÿ±ÿ±ÿ§ÿÂÿªÿ­ÿ¹ÿµÿÿªÿ©ÿÊÿµÿµÿ¶ÿ¢ÿ­ÿ¾ÿÁÿ¿ÿ³ÿªÿ¤ÿ¨ÿ½ÿ¸ÿ²ÿ´ÿÀÿ¾ÿ¼ÿµÿ»ÿ±ÿ¿ÿ³ÿ°ÿ°ÿ²ÿ´ÿ«ÿ·ÿ­ÿ»ÿ¸ÿ³ÿ¸ÿ³ÿ´ÿµÿ´ÿ´ÿµÿ¼ÿÀÿ¼ÿ¶ÿ¼ÿÃÿºÿ³ÿ³ÿ­ÿÀÿÆÿ´ÿÂÿ¶ÿ«ÿ¤ÿÀÿ®ÿ¡ÿ¼ÿ¼ÿªÿ¸ÿ¯ÿªÿ°ÿ°ÿ°ÿ«ÿ¯ÿ¶ÿ°ÿµÿÂÿÆÿµÿ°ÿÂÿ¼ÿ¹ÿºÿºÿ­ÿ³ÿ°ÿ³ÿµÿ¾ÿ´ÿ®ÿ¼ÿ½ÿ¹ÿ§ÿ»ÿ¿ÿ¼ÿ»ÿ¹ÿ¹ÿ°ÿºÿÇÿÃÿ»ÿ¶ÿ¶ÿµÿ´ÿ´ÿªÿ°ÿ¿ÿ³ÿ¦ÿ¼ÿÃÿ¨ÿ®ÿ¿ÿ¼ÿÀÿ¾ÿ¬ÿ±ÿ¶ÿÊÿºÿ¾ÿ´ÿÄÿÆÿÀÿÌÿ½ÿ´ÿ®ÿµÿ³ÿ¹ÿÀÿ¼ÿÀÿ»ÿ¹ÿÃÿÁÿ½ÿ¶ÿ°ÿ¯ÿµÿ®ÿ²ÿ°ÿ¼ÿ¿ÿ©ÿ²ÿ³ÿÅÿ½ÿ¼ÿÄÿ©ÿ­ÿ£ÿ¶ÿ¯ÿ¬ÿªÿªÿ©ÿ´ÿ³ÿ»ÿ·ÿ¯ÿ¼ÿ¼ÿ¯ÿ´ÿºÿ°ÿ±ÿ´ÿ·ÿÈÿÂÿ°ÿ³ÿ½ÿ¹ÿÐÿ¼ÿÀÿ²ÿ«ÿÅÿºÿµÿÁÿÄÿªÿ¯ÿ§ÿ®ÿ¼ÿ²ÿ«ÿÀÿ¹ÿ§ÿ®ÿ£ÿ°ÿ¶ÿ²ÿ­ÿ©ÿ°ÿ°ÿ»ÿ¼ÿ¶ÿµÿ°ÿ±ÿ³ÿ¼ÿÄÿµÿ¤ÿ«ÿµÿ³ÿ²ÿ³ÿ±ÿ¼ÿ¡ÿ¨ÿ§ÿ³ÿ°ÿ°ÿ¼ÿ¤ÿ¶ÿ³ÿ±ÿ¯ÿ£ÿªÿ§ÿ¢ÿ¡ÿ¢ÿ§ÿ¯ÿ®ÿºÿ²ÿ­ÿªÿ¤ÿ©ÿ¦ÿ¡ÿ¨ÿ°ÿ°ÿ¦ÿÿ­ÿÁÿ½ÿ®ÿ§ÿ³ÿ¡ÿ¤ÿ£ÿ¸ÿÿÿ¥ÿÿ®ÿ¡ÿ«ÿ²ÿÿ´ÿ£ÿµÿºÿºÿ´ÿ§ÿ°ÿ¬ÿ©ÿ²ÿÿÿ¢ÿªÿ¤ÿ¬ÿºÿ«ÿ³ÿºÿ©ÿ±ÿºÿ±ÿ±ÿ²ÿ°ÿºÿÆÿ²ÿ¨ÿÁÿ²ÿ°ÿÀÿ¾ÿ³ÿÅÿ¸ÿÄÿÂÿ¹ÿ¸ÿ¶ÿÇÿ´ÿ±ÿµÿºÿÄÿ¸ÿ©ÿ°ÿ³ÿ§ÿ´ÿ²ÿÅÿ¸ÿ®ÿ·ÿ¶ÿ·ÿ·ÿ¸ÿÁÿÀÿ­ÿªÿ´ÿ´ÿ°ÿ°ÿµÿ¶ÿ³ÿºÿ¹ÿµÿÁÿ»ÿ¹ÿ¬ÿ§ÿºÿÄÿ²ÿ§ÿªÿ«ÿ´ÿªÿ°ÿ¬ÿ°ÿ¤ÿ­ÿ¦ÿ¡ÿ¼ÿ ÿºÿ°ÿ¼ÿÀÿ¾ÿÿ§ÿ ÿ¥ÿ±ÿ­ÿ¤ÿ³ÿºÿ¶ÿ·ÿºÿ­ÿ¯ÿ«ÿ¤ÿ¬ÿ¦ÿ¡ÿ«ÿ³ÿ¹ÿ»ÿ´ÿ±ÿ¿ÿÁÿºÿÂÿÇÿÀÿ¾ÿ´ÿ¹ÿ¾ÿ¼ÿÄÿÆÿ©ÿ´ÿ ÿ¬ÿ¿ÿ¾ÿ³ÿÿ¯ÿºÿ¡ÿºÿ°ÿªÿ¬ÿÂÿ¼ÿ´ÿ¹ÿµÿ¬ÿÿ¨ÿ¯ÿ­ÿ©ÿ°ÿ¹ÿ°ÿ¦ÿ©ÿ³ÿºÿªÿ©ÿ»ÿÁÿ¿ÿ´ÿºÿÁÿ´ÿ³ÿ§ÿ®ÿµÿ³ÿ±ÿ¨ÿ»ÿ¶ÿ¸ÿ¸ÿ¿ÿ«ÿ¡ÿ·ÿµÿ°ÿ¸ÿ´ÿ®ÿ¼ÿ«ÿ½ÿ»ÿ¼ÿ­ÿ¾ÿ­ÿ²ÿ²ÿ½ÿºÿºÿ³ÿ¸ÿ¿ÿÅÿ¾ÿ¶ÿ«ÿ¶ÿ¬ÿ«ÿ¿ÿÄÿ½ÿºÿ²ÿ«ÿ°ÿ»ÿ½ÿ°ÿ®ÿ³ÿ¬ÿ ÿ«ÿµÿ£ÿ²ÿ¹ÿ·ÿ·ÿ±ÿÿ±ÿ®ÿ¹ÿ®ÿ±ÿ»ÿ¯ÿ¶ÿ¸ÿÀÿ¸ÿªÿ·ÿ°ÿ·ÿ ÿ°ÿ§ÿÿ­ÿ¬ÿ³ÿ¶ÿµÿ¾ÿ¹ÿºÿ°ÿ´ÿ©ÿ¡ÿ±ÿµÿ¥ÿ²ÿ²ÿ¤ÿ¯ÿ½ÿ¿ÿ¹ÿ·ÿ·ÿ±ÿ³ÿ³ÿ¥ÿ¯ÿ´ÿ¹ÿ´ÿªÿ´ÿ¸ÿ¹ÿ·ÿ²ÿ±ÿ¬ÿ¥ÿªÿÄÿ·ÿÈÿ¶ÿ¶ÿ­ÿ³ÿ²ÿ§ÿÏÿÇÿµÿµÿµÿ¦ÿÄÿºÿÒÿ»ÿ«ÿºÿ§ÿ¶ÿÀÿ¶ÿ»ÿ¶ÿ¹ÿ¼ÿ°ÿ¥ÿ­ÿ¸ÿºÿÂÿ½ÿ»ÿÄÿ§ÿ§ÿÈÿºÿµÿ±ÿ¼ÿ¦ÿ°ÿÃÿ»ÿ¿ÿ´ÿ³ÿ¸ÿ¶ÿ«ÿ©ÿºÿ¿ÿ¾ÿ»ÿÆÿ´ÿ ÿÀÿ¸ÿ¥ÿ´ÿ·ÿªÿÇÿ¿ÿ¯ÿ½ÿ·ÿ¼ÿ¿ÿ³ÿ¹ÿºÿ®ÿ²ÿ±ÿ¬ÿ²ÿ§ÿ¨ÿµÿ®ÿºÿ»ÿªÿ®ÿ¨ÿ´ÿ¼ÿ»ÿ°ÿ¢ÿÄÿ´ÿ¯ÿ°ÿ­ÿ­ÿ¯ÿ¸ÿ¿ÿÐÿ±ÿ²ÿ­ÿ¹ÿ¼ÿÃÿ¬ÿ½ÿÂÿ©ÿ¹ÿ¯ÿÂÿ¿ÿ­ÿ²ÿ³ÿÅÿ¿ÿ´ÿ·ÿ±ÿ¦ÿ³ÿ¹ÿ¸ÿ¿ÿ±ÿ®ÿ»ÿÇÿ¼ÿ®ÿ¼ÿ»ÿ¸ÿ½ÿ¶ÿ¯ÿ°ÿ¸ÿ¿ÿÇÿÂÿºÿ¿ÿ¹ÿ¶ÿ³ÿºÿ·ÿ´ÿ­ÿ¶ÿ²ÿ¼ÿÂÿ²ÿ±ÿ»ÿ½ÿºÿ¾ÿ¼ÿ¹ÿ¸ÿ¼ÿ¶ÿ¶ÿ·ÿ±ÿ¼ÿ¸ÿ¯ÿ§ÿ§ÿ¯ÿ³ÿ¼ÿÇÿÈÿÄÿ½ÿ¹ÿÂÿ¾ÿ´ÿ»ÿ»ÿÁÿ¾ÿÇÿÉÿÂÿ³ÿ¼ÿ¿ÿ»ÿµÿÁÿ´ÿÿËÿ½ÿÂÿ·ÿ³ÿ¶ÿÂÿÆÿ¶ÿ°ÿ²ÿÆÿÁÿÁÿÃÿ»ÿ¬ÿ¶ÿ¹ÿ´ÿ»ÿÁÿ·ÿ³ÿ´ÿ³ÿ½ÿÆÿ¸ÿ³ÿÄÿÆÿÃÿÂÿ¯ÿ²ÿ¶ÿ¼ÿ·ÿ»ÿµÿ²ÿ»ÿ¶ÿÑÿ»ÿ­ÿºÿËÿ³ÿ¿ÿ³ÿªÿ©ÿ¸ÿ´ÿ»ÿ·ÿ¹ÿÄÿ¾ÿ´ÿºÿ³ÿ«ÿ¸ÿÀÿ½ÿ¸ÿ°ÿ±ÿ²ÿ±ÿ¸ÿ»ÿ´ÿ­ÿ»ÿ·ÿ½ÿ¹ÿ®ÿ©ÿ·ÿµÿªÿ·ÿºÿºÿ¾ÿ«ÿ¾ÿ¦ÿ¸ÿ°ÿ£ÿ¬ÿ¿ÿ°ÿ«ÿ´ÿ¨ÿ¸ÿ¼ÿ³ÿ·ÿ±ÿ³ÿÈÿÇÿ³ÿ²ÿ¥ÿÿ¸ÿ¹ÿ«ÿªÿ³ÿ¾ÿ»ÿ¿ÿ±ÿÀÿ»ÿ´ÿ°ÿ»ÿ¸ÿ¿ÿ²ÿ¶ÿ¾ÿ³ÿÇÿ½ÿÈÿ¸ÿ¼ÿÃÿÃÿ·ÿ¸ÿ²ÿÀÿÅÿºÿ·ÿ¶ÿ²ÿ¹ÿ½ÿ²ÿ´ÿ¯ÿ¦ÿµÿ¶ÿ¶ÿºÿ´ÿ®ÿµÿ²ÿ³ÿ±ÿÀÿÀÿ³ÿ³ÿ°ÿ®ÿ»ÿ¥ÿ¼ÿ´ÿ¶ÿªÿ±ÿ¼ÿºÿ¸ÿ­ÿÇÿÆÿµÿ¿ÿ¾ÿ¯ÿ²ÿ»ÿµÿ§ÿÿÿ¦ÿ½ÿ±ÿ¹ÿ¯ÿ¼ÿ´ÿ¬ÿ³ÿ§ÿºÿÃÿÉÿºÿ¦ÿ°ÿ¼ÿÂÿ½ÿÁÿÃÿ´ÿ½ÿÀÿ¼ÿ°ÿ­ÿ¸ÿ½ÿ·ÿ³ÿ¸ÿºÿ½ÿÄÿ¼ÿÀÿ¶ÿ±ÿ£ÿÿ©ÿÁÿ·ÿµÿ ÿÃÿºÿ¦ÿ±ÿ¤ÿÇÿ´ÿ³ÿµÿ¸ÿ³ÿµÿ©ÿ·ÿ¾ÿ¿ÿ¸ÿ·ÿÂÿ¾ÿ½ÿ¼ÿ¸ÿ»ÿÊÿ½ÿ¼ÿºÿ½ÿ½ÿ½ÿ´ÿ¹ÿ³ÿ»ÿ¶ÿªÿ¸ÿÂÿºÿÈÿ¾ÿ°ÿ°ÿ¸ÿ¸ÿ¾ÿ²ÿ¨ÿ¶ÿ½ÿºÿµÿ¬ÿµÿ¸ÿ¥ÿ´ÿ¼ÿÁÿ¶ÿ´ÿ²ÿ¼ÿºÿ¸ÿ£ÿ­ÿ©ÿ¢ÿºÿºÿÁÿºÿ´ÿ¶ÿ»ÿºÿ¶ÿºÿµÿ³ÿ½ÿ´ÿ®ÿ¬ÿ²ÿ¯ÿ§ÿ³ÿ¸ÿÁÿ°ÿ²ÿ¹ÿÐÿ®ÿ°ÿµÿ¾ÿ¨ÿ«ÿ²ÿ½ÿ¯ÿ¬ÿ«ÿ¬ÿ°ÿ¬ÿ²ÿºÿ»ÿ¯ÿ®ÿ¼ÿ³ÿ·ÿ¯ÿ®ÿ´ÿ·ÿ¿ÿÃÿ¼ÿ³ÿ¿ÿ·ÿ²ÿ­ÿ½ÿ¼ÿ¾ÿ·ÿ°ÿ´ÿµÿ¸ÿ°ÿ¤ÿ±ÿ³ÿ²ÿ´ÿ·ÿ¡ÿ¨ÿ©ÿ¹ÿÉÿ¼ÿ·ÿ°ÿ¬ÿ´ÿªÿ¸ÿ±ÿ©ÿ®ÿ­ÿ¦ÿ«ÿ´ÿ´ÿ°ÿ¬ÿ§ÿ­ÿ«ÿ´ÿ³ÿ®ÿ£ÿ©ÿ±ÿ¯ÿÁÿ°ÿ®ÿ³ÿªÿ­ÿ­ÿªÿ®ÿºÿ·ÿ¯ÿ´ÿ«ÿ¤ÿ¢ÿ¦ÿ­ÿÿÁÿ¦ÿÿ©ÿ¨ÿªÿ½ÿºÿ±ÿ°ÿ¯ÿ¶ÿ¹ÿ¸ÿ²ÿ¶ÿ½ÿ·ÿ¯ÿªÿ±ÿ­ÿ¨ÿ®ÿ»ÿ©ÿ¡ÿ¶ÿ ÿªÿÿ¤ÿ§ÿÿ«ÿªÿ¤ÿ¬ÿ±ÿ´ÿ¸ÿ®ÿ¨ÿ´ÿ´ÿ°ÿÅÿ±ÿ§ÿ¯ÿ³ÿ¡ÿ¨ÿ»ÿ¬ÿ¬ÿ¬ÿ±ÿ©ÿ¦ÿ¬ÿ¯ÿ´ÿ»ÿ¹ÿ±ÿ±ÿ­ÿªÿ¶ÿ»ÿ¶ÿµÿ­ÿºÿµÿ¾ÿ»ÿ¹ÿ¶ÿ¬ÿ±ÿµÿ³ÿ³ÿ®ÿ³ÿ±ÿ­ÿ®ÿ¡ÿÃÿ³ÿ³ÿ¬ÿ¹ÿ±ÿµÿ¶ÿµÿ¨ÿ§ÿ¯ÿ¬ÿ¯ÿ³ÿ«ÿÁÿÅÿ¸ÿÁÿ¯ÿ½ÿªÿ¼ÿ§ÿ°ÿ¤ÿ¶ÿ¹ÿ»ÿ¸ÿ®ÿ®ÿ»ÿ¼ÿ²ÿµÿ¦ÿ¾ÿ¶ÿ³ÿ¢ÿ¹ÿ»ÿ¶ÿ³ÿ»ÿÂÿ¾ÿ¯ÿ¯ÿ´ÿ±ÿ³ÿ²ÿ©ÿºÿ¹ÿÆÿ¥ÿ¯ÿ·ÿ·ÿ¬ÿ¢ÿ²ÿ³ÿ´ÿ¬ÿ­ÿ¡ÿÿ»ÿÁÿ­ÿ­ÿ¹ÿ§ÿ¯ÿ±ÿ¿ÿ¶ÿ½ÿ«ÿ­ÿ³ÿ½ÿ°ÿ´ÿ´ÿ¨ÿ¯ÿ¯ÿ¡ÿÿÀÿ¯ÿ´ÿÃÿÃÿªÿÊÿµÿ¬ÿ°ÿ°ÿ³ÿ·ÿ³ÿ°ÿ¯ÿ¶ÿ¼ÿ®ÿ¶ÿ¸ÿ·ÿ³ÿ¶ÿ¯ÿ°ÿ´ÿ©ÿ±ÿ¾ÿ°ÿÿ¨ÿ¾ÿ°ÿ²ÿªÿ«ÿÃÿÄÿ¯ÿ¦ÿ~ÿcÿFÿOÿfÿcÿMÿEÿWÿfÿÿÿ¦ÿÿ§ÿÿÿ~ÿÿÿtÿjÿÿ¨ÿÿÿÿÿÀÿÀÿ·ÿ²ÿ­ÿµÿ´ÿ¹ÿ¹ÿÀÿÆÿºÿµÿ´ÿªÿ±ÿ¹ÿÔÿ·ÿÅÿ¸ÿÄÿ¸ÿ³ÿºÿ¿ÿ¿ÿÄÿÆÿ°ÿ²ÿ¼ÿ£ÿ¾ÿ¹ÿÃÿÌÿÀÿºÿ¶ÿ¸ÿ¾ÿ½ÿ¹ÿ¾ÿÀÿµÿ´ÿÂÿ¾ÿ¬ÿÂÿºÿ¸ÿ²ÿ©ÿ¬ÿ¸ÿ½ÿ¶ÿºÿÂÿ¼ÿ¡ÿºÿ²ÿ¾ÿ³ÿ·ÿ·ÿ¯ÿ°ÿ´ÿ°ÿ«ÿ¯ÿÀÿ·ÿ§ÿ°ÿ´ÿ¯ÿµÿµÿ­ÿ±ÿ¾ÿÁÿºÿµÿ¹ÿ¶ÿ¼ÿºÿ­ÿ°ÿºÿÃÿ¿ÿ»ÿ¾ÿ½ÿµÿ«ÿÌÿ¬ÿÄÿ¼ÿ°ÿ»ÿ»ÿ±ÿ²ÿ±ÿ®ÿ°ÿ°ÿ»ÿ¸ÿ¾ÿÊÿ¯ÿÁÿ¿ÿ«ÿ°ÿ½ÿµÿ­ÿºÿ¿ÿ¾ÿ³ÿÂÿ¾ÿÁÿ´ÿ¬ÿ·ÿÃÿºÿµÿÃÿÀÿ¼ÿ®ÿ·ÿ©ÿÇÿ½ÿÁÿ·ÿ°ÿ´ÿºÿ¶ÿµÿÄÿ¬ÿºÿ­ÿ³ÿ¾ÿÌÿ¼ÿ­ÿµÿ»ÿ·ÿºÿ¹ÿ¾ÿËÿ¶ÿ¾ÿ¶ÿµÿ¶ÿ½ÿ¶ÿ¨ÿ°ÿÀÿÃÿ½ÿ±ÿµÿ·ÿÀÿºÿ¸ÿ»ÿ´ÿ®ÿ¸ÿÂÿ°ÿ·ÿÁÿÃÿ¸ÿºÿ·ÿ¬ÿ¥ÿ§ÿ¨ÿ·ÿ¿ÿµÿ¿ÿÂÿ¹ÿ·ÿµÿ¯ÿºÿÄÿ°ÿ²ÿ¯ÿÄÿªÿ ÿ²ÿÅÿÆÿ¼ÿ¶ÿ¶ÿ°ÿ²ÿ±ÿ­ÿ®ÿ¥ÿ°ÿ«ÿ£ÿ¡ÿ§ÿ®ÿ§ÿ¤ÿ¨ÿÁÿºÿ¤ÿ¼ÿµÿ±ÿ¼ÿ»ÿ¸ÿ¹ÿ»ÿ»ÿ´ÿ¸ÿ¹ÿ½ÿÁÿÅÿÌÿÍÿ»ÿ©ÿ·ÿ°ÿµÿ¼ÿ½ÿÈÿÊÿ¼ÿ³ÿ´ÿ½ÿ³ÿÂÿºÿ°ÿµÿ¸ÿÁÿ¾ÿ­ÿ¹ÿ²ÿÍÿ¯ÿÏÿ·ÿ¸ÿ»ÿ½ÿ»ÿ²ÿ±ÿÆÿ¸ÿÂÿºÿÅÿÁÿ¶ÿ¶ÿ°ÿ¡ÿÀÿ³ÿÈÿ¹ÿ¹ÿ³ÿ¨ÿ²ÿ·ÿ©ÿºÿºÿµÿ³ÿ ÿ¬ÿ´ÿ´ÿ´ÿ¹ÿ½ÿ»ÿ»ÿ©ÿ·ÿÆÿÇÿÃÿ¿ÿºÿ¼ÿÉÿÈÿÆÿ¸ÿ´ÿÆÿÎÿÂÿ¹ÿ¼ÿ¶ÿ´ÿÌÿ¸ÿ¸ÿµÿÀÿÁÿ²ÿ´ÿÀÿ¡ÿÅÿÁÿºÿµÿ±ÿ´ÿ·ÿºÿÉÿ»ÿ¿ÿ¶ÿ¹ÿÆÿÍÿÆÿ»ÿ³ÿ·ÿ§ÿ¥ÿ­ÿ¹ÿ³ÿ«ÿ²ÿÁÿÅÿ¶ÿ±ÿ«ÿ³ÿµÿ¸ÿ²ÿ¬ÿ·ÿµÿ³ÿ¹ÿ»ÿ¼ÿ¹ÿ¯ÿ´ÿËÿÊÿ±ÿÆÿ½ÿºÿ¾ÿºÿ³ÿ²ÿ¯ÿ©ÿ¸ÿ¼ÿ¶ÿµÿ³ÿ­ÿÈÿÅÿÇÿ¿ÿ»ÿÀÿ°ÿºÿºÿ¸ÿ±ÿ¬ÿµÿ¶ÿ²ÿºÿ¶ÿ«ÿµÿ¹ÿ¶ÿ¶ÿ°ÿÎÿºÿ²ÿ«ÿ§ÿ°ÿ´ÿ­ÿµÿ±ÿ¬ÿ±ÿÀÿ¼ÿÀÿÃÿ¹ÿ®ÿ«ÿ²ÿÀÿÉÿÂÿ¶ÿ®ÿ±ÿµÿ²ÿ±ÿ®ÿ´ÿ¸ÿ´ÿ±ÿ°ÿ±ÿ³ÿ³ÿ»ÿÿ»ÿ¯ÿ±ÿ³ÿ¯ÿ©ÿ¨ÿ¬ÿ¬ÿ©ÿ°ÿªÿ·ÿ´ÿ­ÿ¬ÿ¯ÿ¶ÿ¢ÿ£ÿÿ¾ÿ´ÿ¤ÿ¤ÿ¨ÿ«ÿ®ÿ¤ÿ¨ÿªÿ«ÿ¸ÿ°ÿ¥ÿ¢ÿ¡ÿ£ÿ§ÿÁÿÿÿ±ÿ£ÿÿÿÿÿÿ©ÿÿ¢ÿµÿ£ÿÿÿÿÿ ÿ¥ÿÿ«ÿ£ÿÿ¤ÿ¨ÿÿÿÿÿÿÿÿÿÿ©ÿ¦ÿÿÿ¢ÿ ÿÿ§ÿÿÿ¥ÿ¡ÿÿÿ£ÿ¦ÿÿÿ®ÿ°ÿÿ¨ÿÿÿ¤ÿ¢ÿ ÿÿ¤ÿ¤ÿÿÿ¢ÿ¥ÿÿÿÿÿÿÿÿ£ÿÿ¦ÿ¦ÿ©ÿÿÿÿÿÿÿÿÿÿÿÿÿ¢ÿ£ÿ©ÿ²ÿ¶ÿ¯ÿÿ­ÿ«ÿÿ¬ÿ§ÿ¡ÿÿ£ÿµÿ°ÿ©ÿ³ÿ®ÿ±ÿ£ÿ¡ÿ§ÿ§ÿ±ÿ¯ÿÿÿ£ÿ²ÿ®ÿ«ÿ®ÿ©ÿ¤ÿ³ÿ»ÿµÿ²ÿ­ÿ©ÿÿ±ÿÿ°ÿ²ÿ©ÿÿ¥ÿ³ÿµÿ´ÿµÿ¦ÿ¥ÿªÿªÿªÿÿÿÿÿÿÿÿ¯ÿ¡ÿ¸ÿ¢ÿ§ÿ¤ÿ¢ÿ¡ÿÿÿÿ¦ÿ´ÿ¦ÿ·ÿµÿÿÿÿ¨ÿ²ÿ·ÿ³ÿ«ÿ­ÿ´ÿ®ÿÿÿ®ÿÿ¡ÿ©ÿ¨ÿ¦ÿ¢ÿÿ¡ÿ¦ÿ¡ÿ½ÿ¤ÿ¨ÿÿ­ÿ ÿ¤ÿÿ¸ÿÂÿµÿ³ÿ¯ÿ©ÿ²ÿ¨ÿ»ÿ¹ÿ­ÿµÿ·ÿ³ÿªÿ£ÿ ÿÿÿ§ÿ·ÿ¢ÿÿ¬ÿ¥ÿ ÿ¹ÿ¹ÿ£ÿ¦ÿ¯ÿ®ÿ³ÿ­ÿ¶ÿ¦ÿ¬ÿ¨ÿ£ÿÿÿÿÿ©ÿ°ÿ´ÿ¹ÿ¼ÿ»ÿ¥ÿ°ÿÿ¥ÿÿ ÿ¶ÿ¼ÿÄÿ³ÿ¦ÿ±ÿ°ÿ«ÿ´ÿ¦ÿªÿ­ÿ¼ÿ§ÿ´ÿ®ÿ ÿÿªÿ³ÿ®ÿªÿ¡ÿÿ¤ÿ¢ÿ¨ÿ³ÿ·ÿ´ÿÁÿÁÿ©ÿ³ÿºÿ²ÿµÿ¯ÿÿÿ¥ÿ®ÿ°ÿ´ÿªÿ©ÿ¬ÿ©ÿ¤ÿ­ÿ°ÿ¨ÿ¨ÿ¦ÿÿÿ¡ÿÿ¨ÿ¢ÿ¢ÿ¹ÿ§ÿ§ÿ®ÿ©ÿ ÿ¡ÿªÿªÿÿÿ¶ÿºÿºÿÿ·ÿ¢ÿ¥ÿ¦ÿ§ÿ¡ÿ¤ÿ¨ÿ¤ÿªÿ¶ÿ½ÿ¾ÿ®ÿ£ÿ¨ÿ¯ÿ½ÿ¸ÿ¹ÿ²ÿ°ÿ±ÿªÿ«ÿªÿ¦ÿ­ÿ«ÿ®ÿÿ¥ÿ§ÿ¨ÿ«ÿ£ÿÿ¨ÿ­ÿ·ÿ±ÿ¬ÿ¶ÿ¹ÿ±ÿ²ÿµÿ«ÿÄÿ·ÿ«ÿ¾ÿ§ÿ¼ÿ¾ÿ²ÿ®ÿ´ÿ¤ÿ¢ÿ«ÿ©ÿ¨ÿ¡ÿ¡ÿ®ÿ²ÿ©ÿ¯ÿ°ÿ´ÿ²ÿªÿ¤ÿ£ÿ³ÿ±ÿ±ÿ´ÿªÿ¤ÿ¥ÿ¯ÿ¶ÿ´ÿ»ÿ½ÿÿ·ÿ±ÿ´ÿ¼ÿ«ÿ¦ÿ¨ÿ¦ÿ«ÿ¨ÿ¥ÿ§ÿªÿ¼ÿ¯ÿµÿ²ÿ±ÿ·ÿ¹ÿ°ÿ¨ÿ¸ÿ´ÿ§ÿ¨ÿ®ÿ¶ÿªÿ¥ÿ¬ÿ£ÿ¢ÿ£ÿ°ÿ¼ÿ³ÿÿ¦ÿÿ©ÿ±ÿ±ÿ±ÿ¢ÿ¥ÿ©ÿ«ÿ³ÿ´ÿ±ÿ·ÿ³ÿ°ÿ±ÿ¶ÿ¬ÿ¨ÿ©ÿ¦ÿ±ÿ©ÿ¥ÿ­ÿ£ÿ®ÿµÿ³ÿ·ÿµÿ¢ÿ¨ÿ¶ÿ«ÿºÿ·ÿ¯ÿ®ÿ©ÿ³ÿºÿ¹ÿ¯ÿ¯ÿ¸ÿ³ÿ¼ÿ¹ÿ±ÿµÿ´ÿªÿ¦ÿ®ÿ¸ÿ½ÿ³ÿ¶ÿ±ÿ¬ÿÀÿ¨ÿ©ÿ³ÿ¬ÿ¶ÿ­ÿ²ÿ¤ÿ¨ÿ®ÿ¨ÿ¥ÿ´ÿºÿ®ÿ£ÿ¤ÿ­ÿÿ¥ÿ ÿ¨ÿ ÿÿÿÿÿÿ¢ÿÿ§ÿ¢ÿ©ÿ¡ÿÿ ÿÿÿÿÿÿÿ©ÿ£ÿ¤ÿÿÿÿÿ¸ÿÿÿÿ«ÿ¤ÿ£ÿ¡ÿ¢ÿ¢ÿ ÿÿ¤ÿ¦ÿÿÿ¨ÿ¬ÿ ÿ¯ÿºÿ²ÿºÿÿ£ÿ¯ÿ®ÿ°ÿ­ÿ¦ÿ¤ÿ¥ÿ¨ÿÿ§ÿ¸ÿ¨ÿ¢ÿ°ÿ³ÿ²ÿ«ÿ¥ÿ²ÿÄÿ©ÿ±ÿ¥ÿ®ÿ¦ÿ¨ÿÿ´ÿ´ÿ©ÿ­ÿ¢ÿ°ÿ­ÿªÿ±ÿªÿ¬ÿ«ÿ¦ÿ®ÿ¨ÿ«ÿ«ÿ·ÿ±ÿ«ÿÿªÿ¢ÿ¨ÿ¡ÿÿ­ÿ§ÿªÿ±ÿ¨ÿ©ÿ³ÿ²ÿ¹ÿ´ÿ§ÿ«ÿ±ÿ­ÿ­ÿ³ÿ¹ÿºÿ¹ÿºÿ¸ÿ¬ÿ³ÿ¬ÿ§ÿ±ÿÉÿ¹ÿ²ÿ­ÿ¯ÿ°ÿÅÿ³ÿµÿ¿ÿ¯ÿ±ÿ­ÿ¬ÿ¥ÿ¦ÿµÿ³ÿ¸ÿ½ÿ±ÿ®ÿµÿµÿ¬ÿÂÿ«ÿ­ÿÀÿÌÿÇÿ¨ÿÈÿ©ÿÇÿ¸ÿ°ÿ²ÿ¸ÿ¬ÿ§ÿ±ÿµÿ¶ÿ¼ÿªÿÿ«ÿ»ÿ±ÿµÿ«ÿ«ÿ°ÿ¹ÿ³ÿ­ÿÅÿÄÿ©ÿµÿ©ÿºÿ²ÿªÿ®ÿ¯ÿ¶ÿ¹ÿ¿ÿ»ÿ½ÿÀÿ¹ÿ·ÿ±ÿ®ÿ±ÿ³ÿÀÿÂÿµÿ¿ÿ¶ÿ¶ÿÁÿÁÿ¨ÿ¨ÿ¼ÿ¨ÿ»ÿ³ÿ¤ÿ§ÿªÿ£ÿ°ÿÀÿÀÿ¿ÿ­ÿ±ÿ´ÿªÿ±ÿ¼ÿ²ÿ²ÿ»ÿºÿ´ÿ°ÿ±ÿ¶ÿ®ÿ®ÿÆÿ¹ÿ¾ÿµÿ¾ÿ»ÿºÿ£ÿ¦ÿ¿ÿÈÿ±ÿ´ÿ´ÿ¹ÿ°ÿ«ÿ¼ÿÂÿ¹ÿ¬ÿ¼ÿÀÿ¸ÿ¸ÿ±ÿ¹ÿÁÿ¸ÿÂÿÆÿ¾ÿ¿ÿ°ÿ²ÿ²ÿ´ÿ´ÿÆÿ¥ÿ¬ÿ´ÿ½ÿ®ÿÃÿÆÿÀÿÃÿºÿ·ÿ±ÿ°ÿºÿ¾ÿ¼ÿºÿ¶ÿ²ÿµÿ¾ÿÄÿ¾ÿÃÿÄÿ¶ÿ¶ÿ¹ÿºÿÁÿ»ÿ¶ÿ¸ÿ¶ÿ³ÿÃÿ±ÿ±ÿ²ÿ»ÿ¸ÿ­ÿ±ÿ°ÿÁÿ·ÿÍÿÄÿ§ÿ¹ÿÃÿ¹ÿ¼ÿ¶ÿ­ÿ³ÿ«ÿ¼ÿÃÿ´ÿ¶ÿ²ÿ«ÿ²ÿºÿ·ÿ¼ÿÂÿ·ÿ´ÿ¾ÿ¼ÿ¬ÿ±ÿÂÿ¸ÿ»ÿºÿ²ÿ·ÿ¯ÿ±ÿÊÿÄÿ·ÿÂÿ£ÿ¥ÿ»ÿ®ÿ¦ÿ¸ÿ¼ÿ´ÿÁÿµÿ«ÿ³ÿ¶ÿ¶ÿºÿ¾ÿ¿ÿ¿ÿºÿ¶ÿ¿ÿÄÿÀÿ¿ÿ¼ÿºÿ¼ÿ¾ÿ¾ÿ´ÿ¥ÿ«ÿºÿ±ÿªÿ¶ÿµÿ·ÿ¶ÿ³ÿ ÿºÿ±ÿ°ÿµÿ«ÿ¿ÿÆÿ´ÿ±ÿ³ÿ¬ÿ¬ÿ¼ÿ¾ÿ´ÿ¯ÿ³ÿ¬ÿ»ÿ¬ÿ£ÿ¤ÿÿ¦ÿ­ÿ®ÿ§ÿ´ÿ¹ÿ¤ÿªÿ²ÿ±ÿ«ÿ£ÿ«ÿ©ÿ¡ÿÿÿ¯ÿÿÿªÿ¤ÿ¹ÿ¬ÿÿÿ§ÿ¢ÿ¶ÿ´ÿÿ¹ÿ²ÿ»ÿ³ÿ±ÿ¶ÿ­ÿ¦ÿÿ²ÿ­ÿÿ¬ÿ¾ÿ©ÿ©ÿ°ÿ¬ÿ¥ÿ¨ÿ«ÿ¥ÿ®ÿ·ÿ¹ÿÃÿ¼ÿ§ÿ¨ÿ¥ÿªÿ¼ÿ¹ÿ²ÿ²ÿÅÿÁÿ¾ÿ°ÿ³ÿ³ÿ»ÿ·ÿ­ÿµÿÂÿ¾ÿµÿ¶ÿªÿ©ÿºÿ¸ÿ·ÿ½ÿµÿ©ÿ»ÿ¾ÿ´ÿ©ÿ¯ÿ¶ÿ¹ÿ³ÿ¯ÿµÿºÿ²ÿ§ÿ§ÿ³ÿ¿ÿÀÿÀÿ¹ÿ·ÿ¼ÿ·ÿ¯ÿ·ÿÁÿ¼ÿ½ÿ°ÿ­ÿ§ÿ®ÿ¹ÿ½ÿ³ÿ¸ÿ¶ÿÀÿ¿ÿ¨ÿ¸ÿ»ÿ¼ÿºÿÈÿºÿ­ÿ ÿ±ÿ·ÿ°ÿ·ÿ¿ÿ¨ÿ°ÿÂÿ®ÿÄÿÅÿ²ÿ²ÿ¹ÿ¹ÿµÿ·ÿ³ÿ«ÿ¶ÿ¿ÿ¶ÿ¯ÿ·ÿºÿ³ÿºÿ¬ÿ·ÿ³ÿ¯ÿ½ÿ®ÿ¶ÿ­ÿ¦ÿ¿ÿ¹ÿ¬ÿÿ»ÿÅÿ¢ÿ¬ÿ¢ÿÄÿ ÿÄÿ¼ÿ°ÿ¯ÿ¾ÿ·ÿ®ÿ¯ÿ¢ÿ¹ÿµÿ±ÿºÿ½ÿºÿ´ÿ»ÿ²ÿ³ÿ¹ÿ¢ÿ¤ÿ°ÿ¬ÿ´ÿ¸ÿ¯ÿ±ÿµÿµÿ¸ÿµÿºÿÁÿ´ÿ±ÿ¹ÿ´ÿ¬ÿ´ÿ¶ÿ¨ÿ¬ÿ°ÿ±ÿ¯ÿ¼ÿÂÿ±ÿ±ÿ¾ÿÿ·ÿ¹ÿ¼ÿ¼ÿÀÿªÿ«ÿ¥ÿ¸ÿ¯ÿ³ÿ·ÿ¸ÿªÿ«ÿ®ÿÂÿ¹ÿ²ÿ¯ÿ´ÿ®ÿ¯ÿ²ÿ¼ÿºÿ©ÿ¡ÿ¡ÿ¬ÿºÿ³ÿªÿ¶ÿ¿ÿµÿªÿ¹ÿ¼ÿªÿ¬ÿ«ÿ¶ÿ·ÿ«ÿ§ÿ°ÿµÿ¯ÿ¸ÿ¾ÿ¬ÿ¤ÿÏÿÃÿ­ÿ¸ÿ´ÿ¸ÿ¯ÿ¾ÿ¥ÿ²ÿ·ÿ¬ÿ¬ÿ¥ÿ»ÿ«ÿ¹ÿ¹ÿ³ÿ¬ÿ¬ÿ¶ÿ°ÿ¡ÿ°ÿ´ÿ®ÿ±ÿ±ÿ°ÿ¶ÿ²ÿ³ÿ¯ÿ¨ÿ¬ÿ§ÿ¹ÿ²ÿªÿ¼ÿ±ÿ­ÿ¶ÿ´ÿ°ÿ©ÿ¢ÿ­ÿ©ÿ¹ÿ¹ÿ°ÿ©ÿÀÿ¬ÿµÿÿ±ÿ§ÿ­ÿÍÿ´ÿ¸ÿÊÿ³ÿ®ÿ¶ÿ¨ÿ®ÿ°ÿÃÿËÿ³ÿ³ÿ¹ÿÃÿ»ÿ±ÿ³ÿ´ÿ¸ÿÁÿÃÿ¸ÿ·ÿ¼ÿ³ÿ²ÿµÿ²ÿºÿÀÿÀÿ¾ÿÀÿµÿÅÿ¿ÿ´ÿ¸ÿÆÿ»ÿÁÿªÿ®ÿ§ÿ²ÿ¦ÿ»ÿ®ÿÀÿÍÿ¬ÿ¸ÿ°ÿÀÿÃÿ¸ÿÇÿ¶ÿ°ÿ¯ÿ§ÿªÿÆÿ½ÿºÿ¾ÿ¼ÿ¥ÿ±ÿ»ÿÃÿÀÿÀÿºÿµÿ±ÿ±ÿ¹ÿ¹ÿÂÿÅÿ´ÿ¸ÿÀÿ²ÿ²ÿ°ÿ¶ÿÀÿÀÿÃÿÃÿ½ÿµÿ§ÿ­ÿ¾ÿÉÿ±ÿºÿ°ÿÎÿµÿ²ÿµÿ¼ÿºÿ¼ÿ¯ÿ©ÿ¦ÿ®ÿ¹ÿ¥ÿ­ÿ·ÿºÿ¼ÿ¶ÿ¸ÿ¸ÿµÿ­ÿ²ÿ·ÿ·ÿ²ÿ¹ÿ¼ÿ¿ÿ¾ÿ³ÿ¼ÿÄÿ¸ÿ³ÿ®ÿ®ÿ´ÿ¹ÿ¹ÿ¼ÿ¸ÿ»ÿ¼ÿ³ÿ°ÿ´ÿÀÿ¶ÿ¶ÿ·ÿÂÿ²ÿ·ÿ¿ÿ­ÿ¯ÿÂÿÈÿÆÿÃÿÄÿÂÿÄÿ³ÿÀÿ¸ÿµÿ©ÿ´ÿ´ÿ®ÿ±ÿ°ÿ¨ÿ®ÿ¿ÿÄÿÄÿÀÿµÿ¸ÿÈÿÁÿ·ÿ¾ÿ±ÿºÿÅÿ´ÿ»ÿÅÿ·ÿ©ÿ·ÿ£ÿ°ÿ³ÿµÿ§ÿÁÿ¸ÿ¿ÿ¾ÿÈÿÐÿ³ÿ·ÿ­ÿ²ÿ³ÿ¤ÿ°ÿ³ÿËÿÇÿ¬ÿ¦ÿ´ÿÌÿÊÿ¼ÿ¯ÿ°ÿ¿ÿ»ÿ¬ÿ¬ÿ¬ÿ²ÿÄÿÃÿÁÿÅÿºÿ´ÿ´ÿ¹ÿ¼ÿºÿ¯ÿºÿÅÿ½ÿÔÿ¼ÿ³ÿ¸ÿ¿ÿ²ÿÀÿ¼ÿµÿ®ÿ¦ÿ¹ÿ·ÿ°ÿºÿËÿ½ÿÅÿÃÿ·ÿ¬ÿ¾ÿ·ÿ·ÿ½ÿ«ÿ³ÿ¹ÿ±ÿ¸ÿ¹ÿ³ÿ¶ÿÂÿ²ÿ¹ÿÃÿ²ÿ­ÿ¹ÿ¯ÿ®ÿ´ÿ¸ÿ¼ÿ°ÿ¸ÿÃÿ°ÿ·ÿ¬ÿ¶ÿ¼ÿ¹ÿ­ÿ·ÿ£ÿªÿµÿ´ÿ¾ÿµÿ¯ÿ´ÿ®ÿ±ÿ¬ÿªÿ±ÿ±ÿ¶ÿ¹ÿ²ÿªÿ©ÿ¹ÿ°ÿ¯ÿ¬ÿÀÿ²ÿ¨ÿ¦ÿ¥ÿ°ÿÀÿ»ÿ¶ÿ½ÿ°ÿ¿ÿÏÿÃÿµÿÀÿÂÿÈÿ½ÿ´ÿ®ÿ»ÿºÿ¬ÿ³ÿ¹ÿ²ÿ½ÿÈÿ¼ÿ¶ÿ·ÿÁÿÈÿ¼ÿÁÿ½ÿ´ÿ·ÿ¹ÿ¸ÿ¸ÿ³ÿ½ÿÆÿÇÿÄÿ¿ÿ¬ÿ©ÿ»ÿ¤ÿµÿ­ÿ»ÿÅÿºÿÉÿÆÿ¸ÿÃÿÉÿ»ÿ¯ÿ¯ÿ³ÿ·ÿºÿ»ÿ´ÿÿÿ«ÿ±ÿÀÿÁÿ¶ÿºÿ¹ÿÁÿÉÿ²ÿ¹ÿÎÿÁÿ«ÿÿ¢ÿ®ÿ½ÿ³ÿ·ÿ§ÿ¯ÿ²ÿºÿµÿ¼ÿ¹ÿ¬ÿµÿ·ÿ³ÿ±ÿ¨ÿ´ÿÉÿÁÿ¯ÿ¹ÿ´ÿ¯ÿÂÿÂÿ­ÿÀÿ«ÿ¨ÿÆÿ«ÿºÿ¨ÿÁÿ¼ÿÄÿ¼ÿ½ÿ´ÿ®ÿ²ÿ¯ÿ®ÿ©ÿ­ÿ¯ÿ»ÿ¼ÿ´ÿ¸ÿ¶ÿµÿºÿÆÿ¶ÿ¾ÿÀÿ¸ÿ³ÿ»ÿ¹ÿ½ÿ±ÿÀÿ®ÿÁÿµÿ»ÿ¯ÿ¬ÿ®ÿ¯ÿ¸ÿ¯ÿ¶ÿ¹ÿ·ÿ½ÿ·ÿ¯ÿ³ÿ¿ÿÄÿ®ÿ£ÿ±ÿ¬ÿ³ÿ¾ÿ«ÿ¥ÿ©ÿ±ÿ·ÿ·ÿªÿ«ÿ´ÿ¥ÿ²ÿ´ÿÉÿ»ÿ±ÿ¸ÿ¾ÿ½ÿ·ÿµÿ°ÿ³ÿ¼ÿ´ÿ°ÿ³ÿ¸ÿºÿ©ÿ¿ÿÂÿ´ÿ±ÿ¦ÿ®ÿ¹ÿÇÿÁÿ«ÿ¶ÿ¼ÿ½ÿ¹ÿÁÿ¼ÿ¹ÿ¸ÿÇÿ¿ÿ©ÿ±ÿ²ÿ¬ÿ²ÿÃÿÅÿ³ÿ³ÿÂÿ­ÿ¨ÿºÿÁÿ¸ÿ´ÿ³ÿÀÿ·ÿ³ÿ»ÿ¿ÿµÿµÿ¬ÿ¶ÿ¼ÿ³ÿ¶ÿ±ÿ­ÿ¶ÿ³ÿ®ÿ°ÿ«ÿ£ÿ¼ÿ®ÿ¸ÿÄÿ¼ÿÁÿÿ¦ÿ´ÿºÿ²ÿ°ÿ²ÿ®ÿ¶ÿ²ÿ¤ÿ«ÿ´ÿµÿ¸ÿ¯ÿ³ÿ­ÿ¯ÿ­ÿ«ÿ¨ÿ¯ÿ®ÿ¶ÿ·ÿµÿ·ÿ´ÿ´ÿµÿ±ÿ­ÿÿ§ÿ¯ÿ§ÿ¶ÿ«ÿÿªÿ£ÿ«ÿ ÿ¼ÿ£ÿ£ÿÿÿ¨ÿ²ÿ½ÿÁÿ¹ÿ¶ÿµÿ¶ÿ²ÿ³ÿ±ÿ±ÿ³ÿ«ÿªÿ¬ÿªÿ¦ÿ£ÿ¬ÿ¬ÿ ÿ¯ÿ©ÿ±ÿ°ÿ²ÿ³ÿ®ÿ©ÿ¦ÿ¦ÿ­ÿªÿÿÿ§ÿ¤ÿ­ÿ©ÿ¯ÿ¶ÿÁÿ´ÿÿ¥ÿ£ÿªÿ¦ÿ±ÿ¶ÿ±ÿ«ÿ±ÿ­ÿ­ÿ´ÿ´ÿ³ÿ±ÿ®ÿ¨ÿ«ÿ£ÿ±ÿ¸ÿ¯ÿ¨ÿ¥ÿ¯ÿºÿ¼ÿ©ÿ©ÿ³ÿ©ÿ¦ÿ¯ÿ¬ÿ¨ÿ°ÿ½ÿÊÿ»ÿ°ÿÿ»ÿ§ÿ²ÿ¯ÿ°ÿ²ÿ°ÿ¬ÿµÿ±ÿ­ÿ®ÿ®ÿ¯ÿ®ÿªÿ¯ÿ³ÿ§ÿ¹ÿ­ÿ¾ÿ ÿ£ÿÃÿÃÿ²ÿ»ÿ±ÿµÿ¶ÿµÿ³ÿ©ÿ¤ÿ©ÿªÿ®ÿÃÿÂÿÂÿÿÁÿ·ÿµÿ«ÿ´ÿµÿ±ÿ±ÿ´ÿ´ÿ¯ÿ®ÿ°ÿ«ÿ¶ÿ¿ÿ¹ÿÁÿµÿÿ½ÿ¦ÿªÿ¼ÿ©ÿ¬ÿ±ÿ´ÿ¶ÿ¼ÿÇÿÃÿ´ÿ·ÿ¬ÿ¯ÿºÿ­ÿÁÿ»ÿ²ÿ´ÿ±ÿ³ÿ¸ÿ´ÿ·ÿ¿ÿ»ÿ´ÿ¹ÿ®ÿ¦ÿ®ÿ·ÿ¸ÿÊÿ¿ÿÉÿ±ÿ¯ÿªÿ²ÿ°ÿ°ÿ®ÿ©ÿ­ÿ³ÿµÿ»ÿ³ÿ»ÿ»ÿ»ÿ¼ÿ¹ÿ©ÿ¶ÿ²ÿÿÿ±ÿÁÿÀÿ±ÿµÿÂÿÃÿ¿ÿ§ÿ¯ÿ²ÿ§ÿÿ}ÿOÿOÿeÿjÿXÿTÿcÿ_ÿkÿ|ÿÿ°ÿÿ£ÿÿÿÿÿvÿhÿrÿÿ¦ÿÿkÿkÿÿÂÿ¤ÿÁÿÑÿºÿ¾ÿ¾ÿÀÿ¶ÿºÿ¼ÿ´ÿ³ÿ¬ÿ±ÿ³ÿ®ÿÁÿºÿ°ÿÀÿÀÿºÿ­ÿ¼ÿ¹ÿ¯ÿÀÿÃÿ¾ÿÅÿ¼ÿ³ÿ¿ÿÇÿÆÿ·ÿ¹ÿºÿ¸ÿµÿ»ÿ¹ÿ¬ÿ´ÿ²ÿ¸ÿ»ÿ¿ÿÇÿºÿ½ÿÄÿ¿ÿ³ÿ·ÿ®ÿ¤ÿµÿ¹ÿ¯ÿ¿ÿ­ÿ¼ÿÂÿ²ÿ¶ÿ·ÿÀÿ²ÿ®ÿµÿ¸ÿ´ÿ­ÿ¸ÿ´ÿµÿ¬ÿ¯ÿ²ÿ²ÿ§ÿ¯ÿÁÿÈÿÂÿ·ÿ²ÿ¶ÿµÿ´ÿ¼ÿµÿ³ÿ³ÿµÿÃÿÄÿÁÿ¾ÿ¼ÿºÿ°ÿ·ÿ²ÿÃÿÄÿ¼ÿÁÿ¶ÿ­ÿ¶ÿµÿ¨ÿ©ÿ¶ÿ½ÿ¼ÿµÿ¹ÿ¸ÿ¾ÿÁÿ¾ÿ¿ÿ¿ÿ¹ÿ¹ÿÀÿ¿ÿÁÿ¹ÿªÿÄÿµÿ«ÿ¶ÿºÿ´ÿ¬ÿ¼ÿÑÿÅÿ¾ÿ·ÿÄÿ¥ÿ¿ÿ¼ÿµÿ±ÿ°ÿ½ÿÁÿ¶ÿµÿ»ÿºÿ·ÿ§ÿ´ÿ´ÿ¸ÿ»ÿ¿ÿ·ÿ§ÿ«ÿÅÿÓÿÅÿ¹ÿÃÿ·ÿ³ÿ¬ÿ®ÿ»ÿ¸ÿ±ÿ¼ÿÂÿ¿ÿÄÿ¸ÿ¸ÿ½ÿÉÿÂÿÀÿ¼ÿ½ÿÂÿºÿ»ÿÅÿ£ÿ½ÿÂÿÆÿµÿ¼ÿ²ÿ¡ÿ¡ÿªÿ·ÿ¿ÿ¼ÿ¸ÿ±ÿ¯ÿ±ÿ²ÿ°ÿ±ÿ½ÿÍÿÅÿ½ÿ°ÿ¿ÿÇÿ´ÿºÿÀÿÀÿ½ÿµÿ®ÿµÿ²ÿÿÿªÿ®ÿ®ÿ±ÿ»ÿ¸ÿ¬ÿ¶ÿ¿ÿ©ÿ¿ÿÆÿ±ÿ©ÿµÿÍÿÉÿºÿ»ÿ¸ÿ¿ÿ¸ÿµÿ¯ÿ´ÿ¸ÿ¶ÿ»ÿÅÿ¿ÿªÿ©ÿ·ÿºÿ±ÿµÿ²ÿµÿ°ÿ­ÿªÿ¤ÿ¼ÿ²ÿ»ÿºÿ»ÿ»ÿ¸ÿ»ÿ¹ÿµÿ·ÿ³ÿËÿ½ÿºÿ±ÿ·ÿÂÿ¼ÿºÿÆÿÁÿ¹ÿ¹ÿ¶ÿ²ÿÃÿ¸ÿ³ÿ¸ÿ´ÿ¶ÿÄÿ·ÿËÿ¿ÿÄÿ¸ÿ®ÿ·ÿ´ÿ§ÿ³ÿ¹ÿÎÿ¸ÿªÿªÿ³ÿ±ÿ´ÿ¼ÿ·ÿªÿ·ÿ³ÿ¸ÿ²ÿ¿ÿ¹ÿ±ÿ¸ÿ½ÿ¼ÿÊÿ«ÿ»ÿ¶ÿÀÿ¹ÿ¸ÿ»ÿ·ÿ¹ÿ²ÿ¼ÿ·ÿ»ÿ½ÿÂÿºÿ³ÿ»ÿ¾ÿ·ÿÃÿÇÿÁÿ·ÿ³ÿµÿ¼ÿÇÿÑÿÉÿÉÿ«ÿ²ÿÊÿÅÿ½ÿÁÿ¾ÿºÿÄÿ¹ÿÿªÿÿ«ÿÀÿ¼ÿ¬ÿ²ÿÀÿ¿ÿµÿ¹ÿ¾ÿ´ÿ°ÿ¹ÿµÿ°ÿ½ÿÃÿ¬ÿ´ÿ´ÿ²ÿ¹ÿ´ÿ³ÿºÿ¿ÿ»ÿÀÿ¸ÿ´ÿ¹ÿ¹ÿ¸ÿ½ÿ½ÿÄÿÂÿ¿ÿ½ÿÂÿÃÿ¸ÿ¸ÿºÿ»ÿ´ÿ¼ÿ¸ÿ³ÿ­ÿªÿ¶ÿ½ÿ°ÿ¼ÿÇÿ¸ÿ±ÿ³ÿ±ÿµÿ´ÿ½ÿµÿ¸ÿ¯ÿªÿ¯ÿ²ÿ®ÿªÿ­ÿ²ÿ²ÿ«ÿ´ÿ¿ÿÅÿ½ÿ©ÿ¯ÿ¹ÿ¸ÿµÿ¹ÿ»ÿµÿ²ÿµÿ´ÿ¬ÿ¬ÿ¬ÿ²ÿ¾ÿÄÿ»ÿ³ÿ¾ÿÂÿ¨ÿ£ÿ§ÿªÿ¯ÿ­ÿ°ÿ¸ÿ½ÿÀÿÁÿ¹ÿ°ÿ±ÿÂÿ»ÿ¯ÿ³ÿ³ÿ©ÿ³ÿ¤ÿ£ÿÁÿ¯ÿ¤ÿ¡ÿÿ©ÿ±ÿÿ³ÿ«ÿ£ÿ²ÿ²ÿ¨ÿ¥ÿ¨ÿ¢ÿ«ÿµÿ¬ÿ·ÿ¸ÿ¾ÿ®ÿ¡ÿ¢ÿ ÿ¡ÿ°ÿÿÿ«ÿ©ÿÿÿÿÿ ÿ¥ÿÿ¢ÿ§ÿ¡ÿ§ÿ¢ÿÿÿÿÿÿÿ¨ÿÿÿ ÿ ÿÿÿÿ¢ÿÿÿÿÿÿ¦ÿ¥ÿÿÿ£ÿ£ÿ¥ÿ¥ÿ©ÿ£ÿÿÿÿÿÿÿ¥ÿªÿ¦ÿÿÿ ÿ¥ÿÿÿÿÿÿÿÿÿ ÿÿÿ°ÿ¨ÿÿÿ ÿÿ«ÿ¢ÿÿÿÿ¡ÿ¤ÿÿÿ¦ÿ±ÿ¶ÿ§ÿ§ÿÿÿÿÿ¦ÿ¡ÿ¢ÿ°ÿµÿ§ÿ¨ÿ¹ÿ¬ÿ©ÿ­ÿ¨ÿ­ÿ°ÿ²ÿ®ÿÿªÿ¤ÿÿ¦ÿÿÿÿ³ÿ³ÿ¯ÿ°ÿªÿ²ÿ£ÿÿ¸ÿ¨ÿ¥ÿ«ÿ¥ÿÿ­ÿ¼ÿºÿºÿµÿ¾ÿªÿ¼ÿÂÿ«ÿ ÿÿÿ§ÿ¢ÿÿÿ¤ÿ¥ÿ®ÿ¤ÿ¦ÿ¡ÿ«ÿªÿ¨ÿªÿ°ÿ·ÿ´ÿ¤ÿÁÿ²ÿÿ¢ÿ²ÿ±ÿ¸ÿµÿ©ÿ¬ÿ³ÿ©ÿ¨ÿÿÿ§ÿ¡ÿ¥ÿ¤ÿ¥ÿ©ÿ¦ÿ¢ÿ¦ÿ©ÿÿ§ÿ¥ÿÿ«ÿÿ£ÿªÿ¡ÿÿªÿ¯ÿ®ÿ±ÿ°ÿ£ÿ­ÿºÿ¹ÿ´ÿ·ÿ±ÿºÿ±ÿÿÿ¨ÿÿ¢ÿÁÿ¡ÿÿ¦ÿ¦ÿÿ¶ÿ·ÿ¸ÿÄÿ½ÿ¥ÿ£ÿ§ÿ¡ÿ£ÿ´ÿ¸ÿ¬ÿ¡ÿ¥ÿÿ£ÿ¬ÿ±ÿ³ÿ¯ÿ¶ÿµÿ¯ÿªÿ£ÿ¡ÿ¦ÿÿÿ«ÿ®ÿ¤ÿÿ¥ÿ¨ÿ²ÿ¯ÿ¤ÿ©ÿ¬ÿ³ÿ¶ÿªÿªÿ¥ÿ¢ÿªÿµÿ¸ÿªÿÿ¡ÿ¬ÿÿ­ÿ¢ÿ¶ÿ²ÿµÿ³ÿ¹ÿ¸ÿ¶ÿ«ÿÿÿÿ¤ÿ¼ÿªÿ°ÿ°ÿÿªÿ®ÿ«ÿ¥ÿ£ÿ¯ÿ¯ÿÿÿÿ¢ÿ¡ÿÿ¬ÿµÿ£ÿ¬ÿ¬ÿ«ÿ¥ÿ«ÿ©ÿ¥ÿ¯ÿ°ÿ©ÿÿÄÿ°ÿªÿÿ¬ÿ¢ÿÿÿ¯ÿ®ÿªÿ³ÿ²ÿ¨ÿªÿ®ÿ©ÿ²ÿÁÿ°ÿºÿµÿ¥ÿ¬ÿ²ÿ«ÿ¨ÿÿÿ«ÿ«ÿ¨ÿ ÿ¨ÿÿÿÿ¤ÿ¥ÿ¥ÿ¤ÿ¬ÿ«ÿ¹ÿ¾ÿ·ÿ¹ÿ¿ÿÅÿ²ÿ®ÿ¹ÿ²ÿÍÿ¥ÿ¯ÿ·ÿ»ÿ²ÿ«ÿªÿ¯ÿ ÿ¤ÿ´ÿ§ÿ¥ÿÿÿªÿ³ÿ´ÿ±ÿ¾ÿ¼ÿºÿ¥ÿÿ¤ÿ¬ÿ¨ÿªÿ§ÿ¡ÿ²ÿ¶ÿ´ÿ°ÿÄÿ´ÿ´ÿ¦ÿµÿ£ÿ¸ÿ¸ÿ³ÿ²ÿ®ÿ¡ÿÿ¥ÿ¥ÿ¤ÿ«ÿÀÿ³ÿ©ÿ°ÿºÿ®ÿÃÿ¨ÿµÿ¶ÿ´ÿ£ÿÿ¦ÿ¡ÿ¦ÿ®ÿ©ÿ§ÿ¤ÿ­ÿ¢ÿ«ÿ«ÿÿ¦ÿÿÿµÿÿÿ¡ÿ¦ÿ¦ÿ¬ÿ±ÿ¯ÿ®ÿ±ÿ¬ÿ ÿ¨ÿ²ÿ»ÿ­ÿ¶ÿ¡ÿ·ÿ¥ÿºÿ¶ÿ¥ÿ ÿÿÿªÿ¥ÿ¡ÿ±ÿ³ÿ±ÿ¹ÿ°ÿ©ÿ¦ÿÄÿ»ÿ·ÿ©ÿ«ÿ­ÿ±ÿ¹ÿÂÿ¸ÿ´ÿ¹ÿ³ÿ°ÿ«ÿÿ¬ÿ»ÿ°ÿµÿ´ÿ¯ÿ½ÿªÿÿ°ÿ¯ÿ¿ÿ°ÿÂÿÉÿ¾ÿ³ÿ¸ÿµÿµÿÀÿ´ÿ¤ÿµÿ·ÿ¥ÿªÿ³ÿ¥ÿ¢ÿ¥ÿ¡ÿ£ÿªÿªÿ¡ÿÿ¡ÿÿ«ÿ®ÿªÿ¥ÿÿÿ¬ÿÿÿÿÿ¡ÿ§ÿÿ©ÿtÿ¤ÿÿÿÿÿªÿÿÿ¢ÿÿÿÿÿÿ°ÿ ÿÿ¢ÿ¥ÿÿ±ÿ£ÿÿ³ÿÿ¢ÿ¥ÿÿ§ÿ²ÿ¨ÿ¤ÿÿÿÿ«ÿ«ÿÿ¡ÿ¨ÿ³ÿµÿ¨ÿ¬ÿ°ÿ´ÿªÿªÿ³ÿÿ³ÿ³ÿ´ÿ«ÿ¨ÿ¡ÿ¦ÿ¢ÿ°ÿ¬ÿ¦ÿ­ÿ®ÿ¯ÿ·ÿµÿ°ÿ¬ÿ­ÿ»ÿ¸ÿ³ÿ®ÿÿ³ÿ£ÿ¤ÿ¬ÿ ÿ¦ÿ®ÿ¡ÿ®ÿ¯ÿ»ÿ½ÿ³ÿ¸ÿ¸ÿ­ÿ£ÿÿÿ§ÿ³ÿ²ÿ¯ÿ®ÿ¨ÿ·ÿ½ÿºÿ¶ÿ¾ÿºÿ¾ÿ²ÿ·ÿ«ÿ±ÿ¸ÿºÿ¸ÿ´ÿ»ÿ²ÿ²ÿ®ÿ­ÿ«ÿ©ÿ²ÿ®ÿ¼ÿ¾ÿ®ÿ¨ÿ«ÿ¹ÿ­ÿ°ÿªÿ¡ÿÁÿ¸ÿÁÿ»ÿ­ÿ¨ÿ´ÿ¥ÿ¨ÿ®ÿ¿ÿ¸ÿ¤ÿ¬ÿ±ÿ¯ÿ®ÿ®ÿ²ÿ¸ÿµÿ°ÿ²ÿ©ÿ¨ÿ­ÿ°ÿ±ÿ¼ÿ»ÿÀÿ®ÿ±ÿ¢ÿ´ÿ´ÿ®ÿ¤ÿºÿ¯ÿ±ÿ±ÿ¸ÿÄÿÈÿÀÿ¶ÿ±ÿ³ÿ´ÿ²ÿ¶ÿ¾ÿ·ÿ©ÿ«ÿÉÿ¿ÿÁÿ¸ÿ¾ÿ²ÿ¨ÿÂÿÿ´ÿ¼ÿ¹ÿ±ÿªÿ´ÿ³ÿ·ÿµÿÂÿ»ÿ«ÿ±ÿ¹ÿ´ÿ¸ÿ¾ÿ½ÿ¹ÿ²ÿ¯ÿ°ÿ´ÿ·ÿ¼ÿ¶ÿ¸ÿ²ÿ·ÿ¼ÿºÿ¸ÿ¬ÿÍÿ»ÿÿ­ÿªÿ·ÿºÿ¶ÿ±ÿÁÿ¿ÿ¸ÿ¸ÿ·ÿºÿ²ÿ²ÿ³ÿ´ÿ±ÿ¶ÿ¾ÿ±ÿ±ÿ®ÿ¸ÿ¸ÿ¤ÿºÿ·ÿ´ÿÃÿÐÿ¸ÿºÿÆÿÀÿ¶ÿ·ÿ¾ÿ·ÿ°ÿ³ÿ»ÿ¹ÿ¦ÿµÿ¯ÿ³ÿ·ÿ¾ÿºÿ¸ÿÅÿÀÿµÿ·ÿ·ÿ»ÿ¿ÿ·ÿ³ÿµÿ¼ÿºÿ¾ÿ´ÿºÿªÿ´ÿ²ÿÀÿ¯ÿ¿ÿ¿ÿ«ÿÅÿÂÿ¸ÿ»ÿ½ÿ±ÿ°ÿ»ÿ»ÿ½ÿ»ÿ»ÿ¹ÿ·ÿ¼ÿºÿ¹ÿ°ÿ³ÿ¼ÿ¹ÿ²ÿ¨ÿ«ÿºÿ¸ÿµÿÁÿ¶ÿ¿ÿ·ÿ¸ÿ¸ÿ²ÿªÿ³ÿ·ÿ¸ÿÄÿÀÿºÿµÿ®ÿ©ÿ©ÿÀÿ½ÿ³ÿ°ÿ°ÿºÿ¸ÿÀÿ»ÿ¨ÿ°ÿÁÿÀÿ½ÿÀÿÀÿÁÿÀÿÀÿ½ÿ¹ÿ¾ÿºÿ¶ÿ¹ÿ·ÿµÿ¯ÿ¬ÿ±ÿ®ÿªÿ±ÿ®ÿ¿ÿ¨ÿÅÿ¹ÿ¹ÿÂÿ¹ÿ¨ÿ¼ÿ­ÿ§ÿ¸ÿºÿ¾ÿËÿÁÿÂÿ±ÿ©ÿ­ÿ²ÿ¼ÿ»ÿµÿÿÿ²ÿµÿ»ÿ¸ÿ°ÿ²ÿ¼ÿÿ­ÿÈÿ®ÿ´ÿ¦ÿÿ­ÿ¢ÿµÿªÿÿÿÿºÿ«ÿ¦ÿ¹ÿ«ÿ£ÿ¤ÿ½ÿÿ²ÿÿÿÿ®ÿ°ÿ©ÿ¬ÿ¬ÿ§ÿÿ£ÿ¹ÿ¿ÿ«ÿ¢ÿ¤ÿ­ÿ©ÿ¨ÿ®ÿÿ«ÿµÿ¨ÿ·ÿÄÿ·ÿ¨ÿ²ÿ²ÿ±ÿµÿ²ÿªÿÀÿ±ÿ®ÿ£ÿ´ÿ­ÿ®ÿµÿ´ÿ´ÿÂÿ½ÿ¬ÿ¶ÿªÿ­ÿ±ÿ²ÿ¶ÿ¤ÿ¬ÿµÿ°ÿ³ÿ°ÿ¨ÿ´ÿ´ÿ±ÿ°ÿ¶ÿ·ÿºÿ¯ÿÿ¨ÿ¸ÿÃÿµÿ±ÿÀÿÂÿÀÿ­ÿ¯ÿºÿ½ÿ¸ÿ¶ÿ´ÿÁÿ¶ÿ¾ÿ­ÿ»ÿ¿ÿ¸ÿÀÿ°ÿ¼ÿ«ÿ¾ÿºÿ­ÿÿ¾ÿ»ÿÃÿËÿµÿ¸ÿÀÿ·ÿ®ÿ¹ÿ¼ÿ£ÿ¬ÿªÿ­ÿ¸ÿ¹ÿ³ÿ¸ÿ²ÿ¯ÿ³ÿ´ÿ¶ÿ±ÿ®ÿ©ÿ©ÿªÿ°ÿ­ÿ®ÿ«ÿ­ÿ´ÿ«ÿÃÿ®ÿªÿÁÿ´ÿ°ÿ®ÿ¤ÿ¢ÿÿ­ÿ¼ÿ£ÿ¼ÿÿ¸ÿ¨ÿ±ÿ¸ÿ¹ÿ®ÿ£ÿ¬ÿ¯ÿ¹ÿ¿ÿ°ÿ´ÿ´ÿ¶ÿ»ÿ¸ÿ»ÿ¼ÿ¸ÿ±ÿ«ÿ©ÿ­ÿ«ÿ£ÿªÿ¸ÿ»ÿ¾ÿÃÿ»ÿ¹ÿ¿ÿµÿ¯ÿ±ÿ®ÿ­ÿªÿ·ÿ°ÿªÿ¬ÿ¯ÿ¨ÿ«ÿ¸ÿ¶ÿºÿ²ÿ­ÿ­ÿ®ÿ¸ÿ»ÿ·ÿ³ÿ±ÿ¬ÿ¼ÿºÿ¯ÿ¬ÿ°ÿ³ÿ°ÿ¥ÿÿ§ÿ´ÿ¼ÿ³ÿ®ÿ´ÿ°ÿ³ÿ¬ÿ­ÿ¶ÿ§ÿ¦ÿ·ÿ´ÿ°ÿ¶ÿ´ÿ«ÿ¬ÿ¿ÿ½ÿ¶ÿ´ÿªÿºÿ¼ÿ¬ÿ¬ÿ°ÿ¬ÿ¯ÿ³ÿÀÿ²ÿ¶ÿ¼ÿÀÿ¦ÿ·ÿªÿ¯ÿ­ÿµÿ°ÿ´ÿ´ÿ°ÿ§ÿ°ÿ¬ÿ²ÿ½ÿ¸ÿ°ÿ®ÿ«ÿ¼ÿ®ÿ¬ÿ¿ÿµÿµÿ»ÿ¼ÿ¶ÿ±ÿ¹ÿ¹ÿ¬ÿ§ÿ¦ÿ¨ÿ¸ÿµÿ¶ÿ·ÿ°ÿ±ÿ»ÿ¸ÿ¦ÿ¨ÿ©ÿªÿ¼ÿ¼ÿÁÿ¹ÿ³ÿ»ÿ²ÿ¯ÿ¨ÿµÿ»ÿÿ¹ÿªÿ®ÿ¿ÿ»ÿ·ÿËÿ¼ÿ­ÿ³ÿ»ÿ¾ÿ°ÿ¹ÿ¹ÿ´ÿ½ÿ¼ÿ±ÿ²ÿ¬ÿµÿ¼ÿ½ÿÂÿºÿ¿ÿÁÿ´ÿ»ÿ¹ÿ²ÿ´ÿªÿ¶ÿÀÿÆÿÁÿ¬ÿªÿÿºÿÁÿ²ÿªÿ³ÿ®ÿ¸ÿºÿ¥ÿ´ÿ¬ÿ¡ÿ¬ÿ¬ÿÂÿ³ÿ½ÿ³ÿ©ÿ·ÿ½ÿ®ÿ«ÿÂÿ§ÿ´ÿ¨ÿ´ÿ¹ÿ°ÿ½ÿ½ÿ³ÿ°ÿ¶ÿ»ÿ¶ÿ±ÿ©ÿ±ÿÁÿºÿ¶ÿºÿÀÿÆÿ±ÿ«ÿ°ÿÆÿ¼ÿÁÿÇÿ¿ÿÃÿ¾ÿ¿ÿºÿ ÿ¢ÿ¼ÿ¬ÿÉÿ¾ÿÃÿÀÿ½ÿ¸ÿ¯ÿÂÿÄÿ©ÿºÿ¹ÿ´ÿ»ÿ¶ÿÀÿÁÿ¬ÿªÿ®ÿ³ÿ®ÿ®ÿ¸ÿ½ÿ¾ÿºÿ¶ÿ¹ÿ¹ÿ¹ÿÂÿÃÿºÿ´ÿ¯ÿ¯ÿ³ÿºÿºÿ²ÿ³ÿ½ÿ¶ÿ²ÿ²ÿµÿ¹ÿºÿºÿÃÿ¿ÿ²ÿÂÿºÿ¥ÿ­ÿ¸ÿ¶ÿ¿ÿ½ÿ¿ÿºÿÃÿÁÿÅÿ¸ÿ¶ÿªÿ³ÿ¬ÿ·ÿ¾ÿ¾ÿ°ÿµÿ¾ÿ¼ÿ¹ÿ·ÿ±ÿ°ÿ¸ÿ¶ÿµÿµÿ²ÿ¶ÿ¶ÿ·ÿ½ÿ¶ÿ¶ÿ±ÿ·ÿ§ÿ°ÿ¨ÿ·ÿµÿÃÿ¡ÿ¿ÿ¸ÿ½ÿ¸ÿ¹ÿºÿ¼ÿ´ÿ¹ÿÂÿ§ÿ¦ÿ£ÿ¸ÿ¶ÿ°ÿ¤ÿ­ÿÂÿºÿ¦ÿ¶ÿÆÿÀÿ²ÿ´ÿ²ÿµÿÁÿ¹ÿ¼ÿ¾ÿÃÿ®ÿºÿÄÿ¸ÿºÿ²ÿ®ÿ½ÿ²ÿÆÿºÿºÿ­ÿ»ÿ°ÿÄÿ°ÿ°ÿ®ÿÿ®ÿÁÿ»ÿ¶ÿÃÿÀÿÅÿÁÿ¼ÿ«ÿ²ÿ®ÿµÿ¼ÿ²ÿ¸ÿ¼ÿ´ÿ¶ÿºÿ´ÿµÿ¸ÿ³ÿ¹ÿ»ÿµÿªÿ®ÿ¸ÿ»ÿ¸ÿÃÿÄÿÁÿ­ÿ¹ÿªÿ®ÿ´ÿ¾ÿ³ÿ¶ÿµÿ¯ÿ¬ÿ®ÿ°ÿ¸ÿ»ÿ¦ÿ«ÿ½ÿÅÿ´ÿµÿ¶ÿµÿÄÿÅÿ°ÿ«ÿ°ÿ±ÿµÿ¸ÿÆÿ¯ÿ³ÿ°ÿ²ÿ¯ÿ¦ÿ®ÿ»ÿÍÿ»ÿ¶ÿ±ÿ©ÿÌÿ¶ÿÂÿÂÿ³ÿºÿ¶ÿ²ÿ©ÿ±ÿ¤ÿ¤ÿµÿ¸ÿ¯ÿºÿÀÿ¶ÿ²ÿ³ÿºÿÂÿ¹ÿ¹ÿ»ÿ²ÿµÿ²ÿ¯ÿ°ÿ¿ÿ¿ÿÇÿÆÿ¸ÿÅÿ¯ÿÁÿÓÿ²ÿÆÿÁÿ¿ÿ­ÿ±ÿÀÿ½ÿ¾ÿ¹ÿ¯ÿ³ÿ»ÿºÿ²ÿµÿ½ÿ°ÿ©ÿ©ÿÿÿÿ¶ÿÇÿÃÿºÿ´ÿÁÿÂÿ¸ÿ¸ÿ¯ÿ·ÿ¯ÿªÿÿ©ÿ³ÿ´ÿºÿ¤ÿ°ÿ¬ÿ»ÿºÿ¶ÿ´ÿªÿºÿ¿ÿ¸ÿ¸ÿ´ÿ´ÿ°ÿ§ÿ¨ÿ®ÿ±ÿ¤ÿÿ½ÿ¼ÿ¼ÿ¹ÿ½ÿ¿ÿ«ÿ·ÿ«ÿÈÿ¶ÿ³ÿ³ÿ·ÿºÿ¹ÿ¼ÿ´ÿ¯ÿ ÿ©ÿ»ÿÅÿ¿ÿµÿ°ÿªÿ¯ÿ´ÿºÿ²ÿµÿ±ÿ¹ÿ®ÿ«ÿ¹ÿ¾ÿ¥ÿ³ÿ¶ÿÄÿ­ÿ¡ÿ°ÿ°ÿ²ÿªÿ¶ÿ¾ÿ¼ÿÄÿÉÿÄÿ¿ÿµÿ¬ÿ°ÿºÿ½ÿ¯ÿ´ÿºÿÁÿ³ÿÀÿ³ÿ·ÿ½ÿ´ÿ¦ÿ´ÿ£ÿ°ÿ¼ÿ­ÿÂÿ½ÿ°ÿ®ÿ¶ÿ´ÿ¨ÿ§ÿ£ÿ¦ÿ²ÿ¶ÿ¹ÿ·ÿ´ÿ´ÿ¹ÿ´ÿ¯ÿ»ÿ±ÿ®ÿªÿ·ÿ·ÿ²ÿÉÿ½ÿÄÿ¼ÿ¶ÿ£ÿ·ÿ²ÿ´ÿªÿ¤ÿ°ÿ¼ÿºÿ±ÿ±ÿ·ÿ¿ÿµÿ¿ÿ«ÿÆÿ·ÿÉÿÂÿÃÿ¸ÿ¬ÿ±ÿ½ÿ¿ÿºÿ¿ÿ¸ÿ³ÿ´ÿ¯ÿ¾ÿ¿ÿ®ÿ®ÿ¶ÿ¸ÿ´ÿ¥ÿ§ÿ¬ÿ´ÿ¬ÿ´ÿµÿ®ÿ¹ÿ¸ÿ²ÿ¹ÿ±ÿ¾ÿ´ÿ©ÿÿ¬ÿ¬ÿ¦ÿ¯ÿ±ÿ«ÿ¤ÿ¨ÿ¯ÿ°ÿÀÿ±ÿ¥ÿ¡ÿ¥ÿ±ÿ§ÿÿ±ÿ«ÿ´ÿ«ÿ¬ÿ¹ÿ®ÿ¦ÿªÿÿÿ§ÿ¢ÿ¨ÿ¡ÿ¥ÿ´ÿ·ÿ³ÿ¿ÿ¤ÿ±ÿ§ÿ²ÿÿ­ÿ¶ÿ¹ÿÿ©ÿ¯ÿ¯ÿ¨ÿ§ÿ­ÿªÿ¡ÿÿ©ÿªÿ¨ÿ­ÿÿ¥ÿ«ÿ°ÿ·ÿ®ÿ¨ÿºÿºÿ¯ÿªÿ¶ÿ­ÿ¥ÿ­ÿ±ÿ©ÿ¢ÿ¦ÿ¦ÿÿ ÿ°ÿ«ÿ»ÿ»ÿ¥ÿÿ ÿ¯ÿ¸ÿ¦ÿ¦ÿ­ÿ¯ÿ­ÿ¯ÿ¨ÿ¥ÿ±ÿ¹ÿ°ÿ«ÿ¯ÿ¬ÿºÿ¦ÿ°ÿ®ÿ ÿ£ÿÿ­ÿ¦ÿªÿ§ÿ°ÿ¹ÿ¹ÿµÿµÿ¸ÿ±ÿ¯ÿ½ÿ´ÿ³ÿ¸ÿ»ÿ¿ÿ°ÿ¤ÿ«ÿ©ÿ§ÿ®ÿ¯ÿµÿ¼ÿ·ÿ³ÿµÿ«ÿ¤ÿ¬ÿªÿ©ÿ®ÿ°ÿ«ÿÁÿµÿ¿ÿµÿ²ÿ¸ÿ¸ÿÊÿ³ÿ´ÿ´ÿ°ÿ§ÿÿÿ ÿ¬ÿ·ÿ°ÿÄÿ©ÿ¿ÿºÿ®ÿ¤ÿ®ÿ¬ÿ¨ÿ´ÿ»ÿ±ÿ¯ÿµÿ·ÿ¸ÿ´ÿÃÿ»ÿÂÿ¹ÿ­ÿÂÿ°ÿ«ÿÏÿ¸ÿ©ÿ·ÿÁÿÁÿ½ÿ¸ÿ°ÿ´ÿ¸ÿ«ÿ°ÿÊÿ³ÿ¹ÿ¸ÿ¼ÿ¸ÿ·ÿ¶ÿ²ÿ¹ÿ¹ÿÅÿÈÿÃÿÁÿ­ÿ´ÿ¶ÿ¶ÿÿ¢ÿ³ÿÿ®ÿ¶ÿ¹ÿ¯ÿ«ÿ¨ÿ²ÿºÿ²ÿ°ÿ¶ÿ°ÿªÿ¬ÿ²ÿ³ÿ¶ÿ±ÿ¦ÿ°ÿ¼ÿ¨ÿ­ÿ¬ÿ®ÿµÿ²ÿ±ÿ§ÿ­ÿ·ÿÿ©ÿÿÿÿÿkÿ]ÿcÿ`ÿVÿbÿhÿaÿpÿÿ¤ÿµÿ²ÿ ÿÿÿyÿÿiÿTÿhÿÿÿÿ]ÿ{ÿÂÿÊÿ¬ÿ¾ÿÂÿÉÿ¿ÿºÿ·ÿ¶ÿ·ÿµÿ´ÿ²ÿ­ÿ²ÿ£ÿ®ÿ°ÿ®ÿ©ÿ¶ÿ¼ÿ³ÿ¯ÿ¹ÿ¾ÿºÿ®ÿ®ÿ¿ÿ¼ÿ¶ÿÆÿ¿ÿÈÿ¸ÿ²ÿ´ÿ¶ÿ¾ÿ·ÿ·ÿºÿ¯ÿ¨ÿ·ÿÅÿ·ÿ¶ÿ¾ÿ²ÿ¼ÿÊÿ¸ÿªÿ·ÿÀÿ½ÿ¸ÿ®ÿ©ÿºÿ³ÿ¿ÿÌÿ¿ÿ±ÿ²ÿ¾ÿ´ÿ­ÿ±ÿ²ÿ¯ÿµÿÂÿ¼ÿªÿ±ÿ©ÿ²ÿ¸ÿ»ÿ¿ÿ¿ÿÂÿ¼ÿµÿºÿ´ÿ¿ÿ²ÿ³ÿÇÿÀÿ¹ÿ²ÿ¾ÿ¹ÿ³ÿ²ÿ³ÿ½ÿ½ÿ³ÿ·ÿÃÿÄÿµÿ¹ÿ¶ÿµÿµÿ³ÿ´ÿ³ÿ¯ÿµÿÁÿ¦ÿ¦ÿ¤ÿ³ÿ¨ÿ¸ÿÀÿ¾ÿ¹ÿ·ÿ¼ÿ½ÿµÿµÿ¤ÿºÿÆÿ¸ÿ¸ÿÃÿ¿ÿ·ÿ¹ÿ¶ÿ¬ÿ°ÿ¿ÿ¿ÿ¹ÿÿ©ÿ´ÿºÿÄÿÅÿºÿ²ÿ¸ÿÄÿÁÿ¹ÿ¶ÿ¾ÿ´ÿ¬ÿ»ÿÇÿ¾ÿ¶ÿ¸ÿ¿ÿÍÿÂÿªÿÂÿ´ÿ±ÿ®ÿ©ÿ´ÿµÿ³ÿ·ÿµÿ»ÿÏÿ¿ÿ²ÿ·ÿ¹ÿ½ÿ¸ÿ°ÿ­ÿ¯ÿµÿµÿ©ÿÿ¼ÿ¾ÿºÿ¯ÿ´ÿ¬ÿ¤ÿ¦ÿªÿ²ÿ»ÿ¿ÿ¯ÿ¯ÿ¶ÿ¿ÿ¾ÿ³ÿ±ÿ¶ÿµÿ°ÿ¦ÿ¸ÿÿµÿ¾ÿ±ÿµÿÄÿÄÿ»ÿºÿºÿ²ÿ¡ÿ¦ÿ¬ÿ§ÿ¬ÿ°ÿ¿ÿºÿ­ÿ»ÿÄÿºÿ¿ÿÇÿ¹ÿ±ÿ½ÿÊÿÈÿ¿ÿ¹ÿµÿ´ÿ­ÿ¸ÿ¸ÿ»ÿµÿ¸ÿºÿ¹ÿºÿ´ÿ©ÿ±ÿ»ÿ³ÿ³ÿ¹ÿ¬ÿ¬ÿ°ÿ²ÿ¶ÿ¹ÿ½ÿ²ÿÃÿÀÿ»ÿ¶ÿ¹ÿ¸ÿ°ÿ«ÿªÿ¹ÿ¶ÿ±ÿ¸ÿ®ÿ´ÿ°ÿ¶ÿÅÿ¼ÿ¨ÿ¯ÿ¸ÿ¯ÿ¾ÿ³ÿ¶ÿ¹ÿ¼ÿÂÿ¾ÿ·ÿÊÿ½ÿ³ÿ°ÿ­ÿ¸ÿÅÿÀÿ­ÿ«ÿ½ÿ¿ÿ²ÿ±ÿ°ÿ¯ÿµÿ¸ÿ°ÿ­ÿ¶ÿ¾ÿÃÿ®ÿÅÿ»ÿ¹ÿ½ÿºÿÀÿ¬ÿ«ÿ«ÿ¼ÿ°ÿ®ÿ¼ÿÂÿ½ÿ¼ÿ²ÿµÿ³ÿ¶ÿºÿºÿ¸ÿ³ÿ°ÿ¸ÿ¹ÿÃÿÃÿÃÿºÿ²ÿºÿÇÿËÿÉÿÒÿÁÿ¶ÿ½ÿÅÿ²ÿ³ÿÄÿÀÿ²ÿ¾ÿ¸ÿ¬ÿ±ÿ±ÿ®ÿ¼ÿÁÿ²ÿÀÿ·ÿ½ÿ²ÿµÿ¼ÿºÿ¾ÿÅÿµÿ®ÿ¼ÿ²ÿ¬ÿ»ÿ»ÿÀÿÉÿ½ÿ­ÿµÿÐÿÁÿ´ÿ­ÿ¶ÿÀÿÂÿÁÿ´ÿ¹ÿ¸ÿÃÿ¾ÿ±ÿ¸ÿºÿ°ÿ¶ÿ¾ÿ±ÿ·ÿ²ÿ±ÿ¼ÿ¿ÿ®ÿ©ÿÿ­ÿ¶ÿ´ÿµÿºÿºÿ´ÿ¼ÿ¿ÿ¸ÿ¶ÿ¾ÿ½ÿ²ÿ¯ÿ¹ÿ»ÿ±ÿ©ÿ»ÿÂÿ¾ÿ¶ÿ´ÿ¸ÿºÿ²ÿ¹ÿÀÿÅÿ«ÿ§ÿ±ÿ¼ÿ¾ÿºÿÀÿ´ÿ³ÿ±ÿ·ÿ¾ÿ½ÿ´ÿ°ÿ¼ÿ¾ÿ®ÿ°ÿ¯ÿ®ÿªÿ«ÿ«ÿ¬ÿºÿ¾ÿ¾ÿÊÿ¼ÿ¶ÿ¼ÿ½ÿ¹ÿ¹ÿ´ÿ­ÿÂÿ©ÿ²ÿ´ÿ§ÿ¥ÿ£ÿÿ¢ÿ¥ÿÿ¬ÿ©ÿÿ¤ÿ²ÿ¹ÿ³ÿ¦ÿ¬ÿ¤ÿ½ÿ±ÿ ÿ¬ÿ¦ÿ¥ÿ­ÿ«ÿ ÿ¡ÿ«ÿ¬ÿÿ¤ÿ­ÿ§ÿÿÿ ÿ§ÿ£ÿÿ ÿÿÿ¦ÿ¥ÿ¦ÿ¨ÿÿÿÿÿ¥ÿÿÿÿÿÿÿÿÿÿÿÿÿ ÿÿÿ¢ÿÿ ÿ­ÿ§ÿ©ÿÿ ÿÿÿÿÿ¢ÿÿ¢ÿ£ÿÿÿ ÿÿÿÿÿÿ¢ÿÿÿÿÿ²ÿ¯ÿ¬ÿ¯ÿ©ÿÿÿ¢ÿ¤ÿ¡ÿ·ÿÿÿ¤ÿ¦ÿ±ÿ¸ÿ²ÿ®ÿ§ÿ§ÿ«ÿ²ÿ¤ÿÿ¤ÿ¯ÿ­ÿ¥ÿ ÿ¥ÿ¯ÿ£ÿ£ÿ¬ÿ¡ÿÿ±ÿ¬ÿ£ÿ«ÿ®ÿ ÿÿªÿÿ£ÿÿ°ÿ¬ÿ¤ÿ¦ÿªÿ«ÿ¬ÿ¨ÿ²ÿÿÿ»ÿ³ÿ¤ÿ¢ÿÿÿ¢ÿ¸ÿÇÿ¾ÿ´ÿÀÿ¥ÿ£ÿ´ÿ¹ÿ£ÿ¥ÿ¬ÿ¥ÿÿÿÿÿÿ¡ÿ¶ÿ©ÿ¦ÿ±ÿ®ÿ´ÿµÿªÿµÿ©ÿ¦ÿ¨ÿÄÿ¼ÿ·ÿ¡ÿ¡ÿ¢ÿ¡ÿÿ£ÿ«ÿ¦ÿºÿ©ÿÿ£ÿ£ÿ¡ÿ¤ÿ£ÿ¦ÿ¦ÿ£ÿ§ÿÿÿ¤ÿ ÿ¡ÿÿªÿÿ©ÿ¯ÿ©ÿ¨ÿ¯ÿ²ÿ­ÿ¯ÿÿ¬ÿÄÿ¶ÿ»ÿ¯ÿ¥ÿ°ÿ²ÿ§ÿ¨ÿ«ÿ¢ÿÿ ÿ¬ÿ£ÿ¦ÿÿ¨ÿ»ÿ¶ÿ²ÿ¶ÿ«ÿÿÿ¢ÿ¡ÿ¢ÿ±ÿ´ÿ«ÿ¢ÿ ÿÿ¡ÿ©ÿ³ÿ¹ÿ¨ÿÀÿ¾ÿ²ÿ¨ÿ¤ÿ­ÿ¬ÿÀÿ¨ÿÿ©ÿµÿ°ÿ³ÿ±ÿªÿ£ÿ©ÿ³ÿµÿ®ÿºÿ³ÿ©ÿ§ÿ¬ÿ²ÿµÿ·ÿ³ÿ¢ÿµÿµÿ¬ÿ¤ÿ´ÿ­ÿ¼ÿ®ÿ¸ÿ¿ÿ·ÿ­ÿ¥ÿ¤ÿ£ÿÿ ÿÄÿÿ¤ÿ¬ÿ¦ÿ¬ÿ¬ÿ±ÿ´ÿ®ÿ³ÿ±ÿÿ¡ÿ°ÿ®ÿ¯ÿÂÿÿÿÿÿ§ÿ¯ÿ«ÿ©ÿªÿ©ÿ¬ÿ¦ÿ¯ÿÿµÿ³ÿ¦ÿÿ¦ÿ¦ÿ£ÿÿ£ÿ¡ÿ ÿ¦ÿ¡ÿ£ÿ°ÿ²ÿ®ÿÁÿ¨ÿÇÿÃÿ¾ÿ®ÿ¯ÿ¯ÿ¾ÿ´ÿ£ÿ¡ÿ¥ÿ®ÿ¦ÿÿÿ¤ÿÿ ÿ¦ÿ£ÿ±ÿ°ÿ¯ÿ²ÿºÿÁÿµÿ­ÿ»ÿ½ÿ½ÿªÿ¥ÿ³ÿ²ÿ«ÿ®ÿ¶ÿ±ÿµÿºÿªÿ¥ÿ¨ÿ«ÿ­ÿ¥ÿ¬ÿ­ÿ¬ÿ«ÿ¶ÿ¹ÿ»ÿ»ÿ³ÿªÿÿ¢ÿ¡ÿªÿºÿ¹ÿ·ÿ¼ÿ²ÿ§ÿªÿ±ÿ¦ÿÿ¬ÿ§ÿ°ÿ°ÿ®ÿ¤ÿ®ÿªÿ§ÿ¡ÿÿ£ÿªÿ«ÿ¬ÿ±ÿ­ÿ§ÿ³ÿ²ÿ¬ÿ³ÿ·ÿ»ÿ²ÿ¬ÿ©ÿ£ÿªÿÃÿÉÿÃÿÁÿ³ÿ³ÿªÿÿ°ÿ¨ÿ¡ÿ¡ÿ°ÿ²ÿ¶ÿ§ÿ¬ÿ¨ÿ ÿÿ¢ÿ¢ÿ¡ÿ«ÿ®ÿ§ÿ¦ÿ§ÿ·ÿ³ÿÿÊÿÿ¬ÿÃÿÄÿºÿ¯ÿ°ÿ·ÿ³ÿ¶ÿµÿµÿ¿ÿ°ÿ¢ÿ§ÿ²ÿÿÿ²ÿ²ÿ¨ÿ±ÿ®ÿªÿ®ÿµÿ»ÿ³ÿ·ÿ¾ÿ«ÿ¥ÿ³ÿ©ÿ©ÿ®ÿ©ÿ¯ÿ»ÿ§ÿ¹ÿ¨ÿ«ÿÿ©ÿÿ¬ÿ­ÿ°ÿ°ÿ­ÿ¤ÿ®ÿ¬ÿ£ÿ²ÿ­ÿ«ÿ¬ÿ­ÿ®ÿ²ÿ¨ÿÿ¬ÿ¬ÿÿ©ÿ©ÿÿ¡ÿÿ£ÿ±ÿ§ÿÿÿÿ¤ÿ¤ÿ£ÿ¨ÿÿ²ÿ¬ÿÿÿ£ÿÿÿ¦ÿÿÿÿÿÿÿ£ÿÿÿÿÿÿ®ÿ±ÿ©ÿÿÿÿªÿÿ¤ÿ®ÿªÿ ÿ®ÿ¨ÿ¦ÿ­ÿ¥ÿÿÿ¡ÿ¦ÿ§ÿªÿ¢ÿ¢ÿ¶ÿ¯ÿ£ÿ±ÿÿÿ«ÿ¥ÿªÿ§ÿÿµÿªÿÿÿ¥ÿÿ¡ÿ£ÿ©ÿ©ÿ¦ÿ§ÿ§ÿ®ÿ·ÿµÿ­ÿ¯ÿ²ÿ¶ÿ¯ÿ«ÿ¶ÿÿ¥ÿ®ÿ©ÿ¥ÿ°ÿÿ®ÿ²ÿ°ÿ§ÿ£ÿ³ÿ¨ÿ¡ÿ§ÿ­ÿ®ÿ©ÿ§ÿ§ÿ¬ÿ²ÿ¯ÿ°ÿ«ÿºÿ´ÿ³ÿÁÿÈÿ·ÿºÿ·ÿÂÿ«ÿ²ÿ¾ÿ³ÿ¾ÿ»ÿ¶ÿ´ÿ³ÿ¯ÿ­ÿ¼ÿÄÿ¹ÿ³ÿ±ÿ·ÿ¹ÿ´ÿ¿ÿ²ÿ¿ÿ¸ÿ¨ÿÀÿ¯ÿ¾ÿ´ÿ³ÿ³ÿµÿÿ£ÿ¯ÿµÿ¿ÿ³ÿ°ÿ²ÿ±ÿ¶ÿ¶ÿ®ÿµÿ½ÿ¶ÿ®ÿ­ÿ°ÿ«ÿ¯ÿ¬ÿ²ÿ»ÿ°ÿ¹ÿ´ÿ±ÿ­ÿ®ÿ­ÿ»ÿ£ÿ»ÿ´ÿ®ÿ®ÿµÿ¯ÿµÿÂÿ·ÿ²ÿ»ÿ¿ÿÆÿÀÿ«ÿ«ÿµÿ©ÿ®ÿ®ÿºÿ²ÿªÿ¿ÿÄÿ±ÿ·ÿ­ÿ´ÿºÿ´ÿÃÿ´ÿ¯ÿµÿ³ÿ¸ÿ»ÿ·ÿ»ÿºÿ½ÿÂÿ»ÿ·ÿ³ÿ³ÿ²ÿ¢ÿ¯ÿ¶ÿ¾ÿ¸ÿ¬ÿ®ÿ²ÿ®ÿ±ÿÎÿ¶ÿ¿ÿµÿ¡ÿ°ÿ¯ÿ·ÿ·ÿ¬ÿ³ÿ¸ÿ½ÿ·ÿ¸ÿÁÿÃÿ±ÿ³ÿµÿ¬ÿ¬ÿ§ÿ©ÿ´ÿÀÿ½ÿ¾ÿ·ÿºÿªÿ²ÿÊÿÃÿ¿ÿ¸ÿ¢ÿºÿ­ÿªÿµÿ®ÿ³ÿµÿ¹ÿ»ÿ¶ÿ°ÿ¸ÿ¯ÿ­ÿºÿ¹ÿ«ÿ¯ÿ¾ÿ¼ÿ·ÿ¼ÿ¹ÿºÿºÿ²ÿ·ÿµÿ²ÿ²ÿ²ÿ´ÿ¸ÿ©ÿµÿÅÿÊÿºÿÉÿÃÿ²ÿ©ÿÏÿ±ÿ·ÿÁÿÿºÿ°ÿ¾ÿ¾ÿ²ÿ·ÿ¯ÿ¯ÿºÿ¼ÿ°ÿ°ÿ­ÿ¢ÿ«ÿ¯ÿ±ÿ¿ÿµÿ¸ÿÃÿµÿ³ÿÈÿ®ÿ´ÿ¶ÿ¯ÿªÿ«ÿ¸ÿÌÿ°ÿ¹ÿ½ÿ°ÿ²ÿ¯ÿÁÿ»ÿ·ÿ®ÿ¸ÿ·ÿ¿ÿ¶ÿ·ÿ®ÿ¦ÿ§ÿµÿ»ÿºÿÁÿÃÿºÿ·ÿ¾ÿ¾ÿ³ÿ·ÿ·ÿ°ÿ¹ÿÉÿÀÿ³ÿ¯ÿ³ÿ¶ÿ¶ÿ·ÿ³ÿ¶ÿ»ÿºÿ´ÿ´ÿ«ÿ®ÿ«ÿ§ÿ£ÿ²ÿ±ÿ«ÿ¢ÿ°ÿ£ÿ°ÿ¨ÿÿ©ÿ¦ÿ¹ÿ­ÿ¬ÿ®ÿ±ÿ¿ÿÁÿ¶ÿ·ÿÇÿ¼ÿ¹ÿÂÿ»ÿªÿ©ÿ¬ÿ­ÿ±ÿ«ÿ«ÿ®ÿ¢ÿ§ÿ¥ÿ©ÿµÿ»ÿ»ÿ°ÿ·ÿªÿ ÿ·ÿ©ÿ¯ÿ£ÿ£ÿ¢ÿ¤ÿ°ÿ¦ÿ¥ÿ²ÿ¥ÿ¦ÿ´ÿ¿ÿÁÿ»ÿ¯ÿ¢ÿ«ÿ¬ÿ©ÿ®ÿ§ÿ¤ÿ ÿ¥ÿ¶ÿ¿ÿ±ÿ©ÿ¶ÿ°ÿ¬ÿ»ÿ³ÿ´ÿ®ÿ§ÿ¥ÿ«ÿ²ÿ¯ÿ²ÿ¹ÿ®ÿ¹ÿ¶ÿÁÿ²ÿ­ÿ£ÿ­ÿÿ¨ÿ©ÿ§ÿ²ÿ¨ÿ ÿ¬ÿ¢ÿ©ÿ²ÿ¶ÿ²ÿ£ÿ¥ÿ®ÿ¶ÿ³ÿ¥ÿ£ÿ¤ÿ®ÿ¹ÿ»ÿ¿ÿ½ÿ¶ÿ¥ÿÿ«ÿ«ÿ«ÿ±ÿ«ÿ¶ÿ¸ÿ²ÿ°ÿ¹ÿ©ÿ¦ÿÈÿ°ÿ¢ÿ¢ÿºÿ³ÿ¯ÿ³ÿºÿªÿªÿ§ÿ´ÿ´ÿ°ÿ¸ÿ¾ÿ±ÿ³ÿ¯ÿ³ÿ¹ÿÁÿ¿ÿÁÿ½ÿ»ÿ²ÿ¸ÿ·ÿ¤ÿ¦ÿ­ÿ®ÿ©ÿ¬ÿ¬ÿªÿ±ÿ»ÿÆÿ¿ÿ³ÿ³ÿ¿ÿÄÿ·ÿ´ÿ¦ÿ®ÿÀÿ¡ÿ£ÿ±ÿ²ÿ²ÿ½ÿ¸ÿ¨ÿ¿ÿ¦ÿ¦ÿ»ÿ½ÿÀÿ´ÿ¼ÿºÿ¿ÿ¾ÿ­ÿ®ÿ¸ÿ¸ÿ«ÿ¹ÿ¾ÿµÿ¶ÿ´ÿ²ÿ«ÿ¬ÿ¦ÿÿ¥ÿ­ÿ¬ÿ¯ÿ·ÿ»ÿ´ÿµÿ²ÿ«ÿÿ¯ÿ¯ÿ§ÿ°ÿºÿ¥ÿ±ÿ¸ÿ¹ÿ¯ÿ»ÿ¹ÿÍÿ«ÿ»ÿ®ÿ¯ÿ²ÿ³ÿÄÿ´ÿ´ÿ«ÿ­ÿ±ÿ³ÿ±ÿ³ÿ»ÿ»ÿ£ÿÿªÿ´ÿÀÿ¨ÿ§ÿºÿ¾ÿ¸ÿ«ÿ©ÿ»ÿ´ÿ¦ÿ«ÿµÿ¾ÿ´ÿ°ÿ­ÿ»ÿÊÿ¿ÿ¯ÿµÿ¬ÿµÿ¶ÿ®ÿ´ÿ®ÿ¥ÿ°ÿ±ÿ¼ÿÇÿ¸ÿ«ÿ´ÿºÿ°ÿ¨ÿ­ÿ«ÿ¬ÿ´ÿ§ÿ®ÿ¯ÿ±ÿ¯ÿ®ÿ´ÿ°ÿ¸ÿ¢ÿ§ÿ«ÿ³ÿ°ÿ¹ÿ¿ÿ¸ÿ­ÿ´ÿ³ÿÿ£ÿ´ÿ³ÿªÿ£ÿ§ÿªÿ¹ÿ¿ÿÁÿ¹ÿ­ÿ²ÿ½ÿ¾ÿ®ÿ²ÿ®ÿ¸ÿ¼ÿºÿ¾ÿ±ÿ´ÿÃÿ§ÿ¦ÿ¾ÿ¥ÿ¶ÿÿ¬ÿ¼ÿ®ÿ²ÿ»ÿ»ÿºÿÀÿ¸ÿ½ÿ´ÿ±ÿ¯ÿ¹ÿ¶ÿ³ÿµÿ»ÿ·ÿ²ÿ¦ÿ£ÿ²ÿ½ÿ¾ÿ¸ÿ·ÿ¶ÿ²ÿ³ÿµÿÄÿ¼ÿ©ÿ¬ÿ¯ÿ¸ÿ¯ÿ³ÿ­ÿ±ÿ¸ÿºÿ¯ÿ±ÿ¤ÿ¢ÿ©ÿ³ÿ¤ÿ¶ÿ®ÿ²ÿ®ÿ«ÿ²ÿ¯ÿµÿÂÿ¹ÿ½ÿ¹ÿ»ÿ±ÿ²ÿ³ÿ¹ÿ»ÿ³ÿ³ÿ³ÿ»ÿ¯ÿ®ÿµÿ®ÿ§ÿ¯ÿµÿ´ÿ³ÿ°ÿÁÿ»ÿ¬ÿ·ÿ¤ÿ¥ÿ©ÿ¼ÿ½ÿ´ÿ­ÿ²ÿ·ÿÉÿµÿ¾ÿ¶ÿ²ÿ¾ÿ¸ÿ¿ÿÿ´ÿ¿ÿÄÿ±ÿ¿ÿ±ÿÿÖÿËÿ¶ÿ«ÿ´ÿµÿ¶ÿÄÿ¸ÿ¢ÿ®ÿ®ÿ¹ÿ»ÿ¼ÿ¾ÿ¸ÿ³ÿ¯ÿµÿ¶ÿ±ÿ¹ÿ½ÿºÿ¿ÿºÿ²ÿºÿ°ÿ²ÿÀÿ½ÿ¹ÿ¸ÿ´ÿ±ÿ¹ÿ´ÿ¥ÿ°ÿ²ÿ¼ÿ¿ÿ¿ÿ¿ÿ¼ÿ«ÿ°ÿ¤ÿ¨ÿ±ÿ²ÿ²ÿ²ÿ´ÿÁÿ½ÿ¶ÿ¸ÿ°ÿ³ÿ°ÿÁÿ¼ÿ´ÿºÿÄÿÃÿ´ÿ°ÿ¯ÿ°ÿµÿ´ÿ´ÿµÿ³ÿµÿ³ÿ·ÿ¼ÿ±ÿ¯ÿ»ÿ¶ÿ±ÿ¥ÿ´ÿªÿ¯ÿ¶ÿÄÿ ÿ»ÿ®ÿµÿÆÿ¹ÿÁÿ­ÿ©ÿ¶ÿ¿ÿÄÿ¸ÿ·ÿ²ÿ¥ÿ®ÿ·ÿÄÿ´ÿ¦ÿ¸ÿ®ÿÿµÿÇÿ¿ÿ²ÿ³ÿ¿ÿÁÿÄÿÅÿºÿ¬ÿÄÿ³ÿªÿ½ÿ²ÿªÿ¬ÿ¸ÿºÿÀÿºÿ·ÿ²ÿ°ÿ¹ÿ´ÿºÿ¥ÿªÿÁÿÁÿÀÿ¿ÿºÿÁÿ³ÿ·ÿ¿ÿ¬ÿ®ÿ·ÿµÿ®ÿ­ÿµÿ»ÿ½ÿÂÿ¹ÿ«ÿ°ÿ­ÿ®ÿºÿ°ÿªÿ±ÿ«ÿ²ÿ¼ÿ±ÿ¬ÿ»ÿÇÿ¼ÿ±ÿ¢ÿ·ÿ´ÿ«ÿ¦ÿªÿªÿ¥ÿÀÿ³ÿÁÿÃÿ©ÿ¡ÿ°ÿ¬ÿ¯ÿ¸ÿ¶ÿ±ÿ«ÿ®ÿ¯ÿ±ÿºÿÃÿÅÿµÿ¨ÿ¸ÿÁÿ²ÿ¿ÿ»ÿ­ÿ¯ÿ°ÿ²ÿ·ÿ¼ÿ½ÿ»ÿ¸ÿÂÿ¹ÿÂÿµÿ«ÿ³ÿµÿ¾ÿ«ÿ¬ÿ©ÿ¬ÿ¶ÿ¹ÿ²ÿ¶ÿ®ÿ«ÿ±ÿµÿ¹ÿ¶ÿ®ÿ­ÿ¸ÿ´ÿ±ÿ®ÿ²ÿ±ÿ°ÿ»ÿ³ÿ³ÿ°ÿ²ÿµÿ»ÿÁÿÀÿ¦ÿ±ÿÀÿ®ÿ´ÿ²ÿ®ÿ¯ÿµÿ±ÿ¯ÿ¯ÿ¹ÿªÿ­ÿ­ÿ¦ÿ¯ÿ²ÿ®ÿÿmÿÿ³ÿ¸ÿ»ÿ±ÿ¯ÿ¹ÿ¶ÿºÿÿ©ÿ°ÿ²ÿ°ÿ¸ÿ»ÿÀÿÃÿ·ÿºÿ¹ÿ¼ÿ¾ÿ³ÿ®ÿ²ÿÅÿÄÿ²ÿ±ÿ·ÿ¸ÿ±ÿ±ÿ»ÿ¸ÿ³ÿ¤ÿªÿ·ÿ»ÿ¨ÿ«ÿËÿ¾ÿµÿ¬ÿ ÿ·ÿ³ÿºÿªÿ¾ÿ¶ÿÇÿÈÿ©ÿ·ÿ¿ÿ¿ÿÈÿ¶ÿ®ÿ½ÿ¹ÿ²ÿºÿ¹ÿºÿ²ÿ¥ÿ°ÿÁÿ·ÿ®ÿ¸ÿ¼ÿ©ÿ²ÿÄÿ¿ÿ¸ÿªÿ³ÿ¶ÿ»ÿ¸ÿ´ÿ»ÿ¶ÿ·ÿºÿ¶ÿ¹ÿ¿ÿ¹ÿ³ÿ»ÿÃÿ¾ÿ¯ÿ«ÿµÿ¬ÿ®ÿ²ÿ­ÿÿÿ¾ÿ¾ÿÌÿÄÿÄÿ±ÿºÿ±ÿ¸ÿ®ÿµÿ·ÿ§ÿÿ£ÿ¶ÿÀÿ¹ÿ¾ÿ¼ÿ¬ÿ­ÿµÿºÿ±ÿ°ÿ¶ÿ·ÿ©ÿ½ÿÂÿ©ÿ³ÿ®ÿ±ÿÂÿÀÿºÿ¼ÿ·ÿÃÿ½ÿ®ÿªÿ¥ÿ£ÿ©ÿ¯ÿ°ÿ²ÿ®ÿ¯ÿ¾ÿ«ÿ«ÿ¾ÿ½ÿ¸ÿ½ÿ¶ÿÿÃÿ¹ÿ½ÿ·ÿ²ÿ¸ÿ¹ÿ¯ÿ±ÿµÿ¯ÿ«ÿ²ÿ·ÿ«ÿÿ¤ÿºÿ»ÿ´ÿÀÿ­ÿ£ÿ·ÿ´ÿ©ÿ·ÿ³ÿ¯ÿ½ÿÄÿ¶ÿµÿ¼ÿ®ÿªÿ¥ÿªÿ³ÿªÿ§ÿ­ÿ±ÿ¢ÿÿ¡ÿ¬ÿ¯ÿ©ÿÿ¨ÿ¨ÿ«ÿ¢ÿ§ÿ®ÿ®ÿ«ÿ¦ÿÿ¢ÿ¤ÿ¢ÿÿÿ§ÿ¬ÿ­ÿ´ÿ­ÿ«ÿµÿ«ÿ¬ÿµÿ¡ÿªÿÿ¢ÿ©ÿ¥ÿ±ÿÿ¦ÿ£ÿ¥ÿ©ÿ¦ÿ®ÿ­ÿªÿ­ÿÿ©ÿ±ÿ¾ÿ¶ÿ©ÿÿ½ÿ°ÿ¤ÿ©ÿºÿÿ¨ÿ²ÿ©ÿ¦ÿ§ÿªÿ§ÿÿ¤ÿ­ÿ´ÿÿÿªÿ¢ÿÅÿÿ¬ÿ²ÿµÿ«ÿ¨ÿ£ÿ¦ÿÿÿ¤ÿ­ÿ¢ÿ¡ÿ©ÿ²ÿ³ÿ§ÿ³ÿÿ¡ÿ­ÿ°ÿ½ÿ§ÿ°ÿ³ÿ½ÿ»ÿ«ÿµÿ¶ÿ²ÿ¸ÿ­ÿ¨ÿ½ÿ¤ÿ¡ÿ¶ÿÀÿ©ÿ¶ÿµÿ¸ÿ£ÿ¯ÿµÿ³ÿ»ÿ°ÿ®ÿ¶ÿ¬ÿ¥ÿ¦ÿÿ©ÿµÿ¯ÿ±ÿ¬ÿ¸ÿµÿµÿ²ÿ¯ÿµÿªÿ³ÿ³ÿ´ÿ½ÿ·ÿ£ÿ¡ÿªÿ­ÿ¼ÿ®ÿ´ÿ´ÿÂÿµÿ¬ÿ£ÿµÿ¹ÿ­ÿ±ÿ¶ÿ«ÿ¨ÿ³ÿºÿ»ÿÈÿÅÿ®ÿºÿ¸ÿ¹ÿÃÿ­ÿÈÿÀÿ¬ÿ­ÿµÿ¼ÿ¯ÿ´ÿºÿ¿ÿÃÿ¯ÿ±ÿ®ÿ¿ÿ¼ÿ¼ÿ°ÿÃÿ«ÿ¶ÿ·ÿ­ÿ¶ÿ¾ÿÆÿ¾ÿ¾ÿ½ÿ«ÿ¸ÿµÿ¦ÿ°ÿ³ÿ¡ÿ©ÿ¨ÿ±ÿ²ÿ·ÿ ÿ¯ÿÁÿÃÿ»ÿ®ÿ«ÿ ÿÿÿ¡ÿ¨ÿ«ÿ§ÿ©ÿ¹ÿ»ÿ©ÿ«ÿ®ÿ²ÿ­ÿ°ÿÁÿ¹ÿ²ÿ½ÿ¯ÿÿ²ÿÿÿÿeÿdÿjÿVÿRÿ]ÿcÿeÿkÿÿÿªÿµÿ«ÿÿ¢ÿÿÿ_ÿ_ÿÿÿÿÿÿ¤ÿ·ÿ³ÿ°ÿ»ÿºÿÃÿ¿ÿ»ÿ­ÿ¤ÿ£ÿ¥ÿ¥ÿ¦ÿ­ÿ§ÿÿ¢ÿ©ÿÿ¥ÿ£ÿ¯ÿ±ÿºÿ¼ÿ³ÿ§ÿ£ÿ²ÿ½ÿ¤ÿ°ÿÅÿ¼ÿºÿ±ÿÃÿ¼ÿÂÿÃÿÀÿ·ÿ¶ÿ²ÿªÿ¹ÿºÿ±ÿ±ÿÉÿ±ÿ¹ÿÀÿ»ÿ½ÿÂÿÇÿ´ÿ©ÿºÿ·ÿÅÿÌÿ»ÿºÿÃÿ¯ÿ¸ÿÇÿÀÿ´ÿ°ÿ¬ÿ¬ÿ·ÿ¾ÿÃÿªÿ­ÿºÿ¶ÿ¶ÿ¾ÿÀÿ¯ÿ±ÿ¨ÿ¬ÿÂÿ´ÿ´ÿ¨ÿ±ÿÉÿ¨ÿ¯ÿ¬ÿ¸ÿ¦ÿ¦ÿ¬ÿ¯ÿ¸ÿºÿµÿ¾ÿ¿ÿÇÿ¥ÿ¹ÿ½ÿ®ÿµÿÀÿ½ÿÁÿÇÿ¼ÿÁÿÿµÿ©ÿ­ÿÿµÿ½ÿºÿ¶ÿ³ÿ¶ÿ»ÿ´ÿ³ÿ·ÿ¿ÿÂÿÅÿ¯ÿ³ÿµÿÃÿ¹ÿ«ÿ¾ÿÆÿ¯ÿ¥ÿÉÿ´ÿ¸ÿ½ÿ¼ÿÈÿÅÿ¸ÿ±ÿºÿÇÿ¾ÿ²ÿ»ÿÇÿ³ÿ¼ÿºÿ¹ÿ»ÿ¿ÿÁÿ»ÿ³ÿ¾ÿ·ÿ»ÿÅÿ»ÿ®ÿÀÿºÿ¶ÿ¶ÿ²ÿ²ÿºÿÐÿ¼ÿ³ÿ»ÿ¹ÿºÿÃÿºÿºÿ¾ÿ´ÿ²ÿµÿµÿÎÿµÿÄÿ±ÿ¿ÿÁÿÀÿºÿ°ÿ®ÿ±ÿ°ÿ±ÿµÿÃÿÁÿ»ÿ¹ÿ¾ÿÀÿÂÿÅÿ¼ÿÀÿ®ÿºÿÂÿ¹ÿ§ÿ¶ÿÈÿÂÿ³ÿ¯ÿ²ÿ§ÿ»ÿ«ÿ«ÿ«ÿ°ÿµÿ¯ÿ´ÿÃÿ¿ÿÃÿºÿ§ÿ¹ÿ»ÿ¾ÿ½ÿ»ÿ¼ÿ½ÿºÿ³ÿ²ÿ¿ÿÆÿÃÿºÿ¿ÿ½ÿ¬ÿªÿ½ÿ¼ÿÀÿ»ÿÀÿÁÿÂÿ½ÿ±ÿ¹ÿÅÿÅÿÂÿ»ÿ¼ÿÄÿËÿºÿ´ÿ¹ÿ½ÿ¾ÿºÿ±ÿ½ÿ¶ÿ²ÿ·ÿµÿ­ÿ¹ÿÁÿÀÿ¼ÿ©ÿ»ÿÆÿ®ÿ²ÿ®ÿ¹ÿÃÿÆÿÃÿ¿ÿÄÿÁÿ»ÿ´ÿ¾ÿ²ÿ¶ÿÂÿ½ÿ®ÿ«ÿªÿ¦ÿªÿÀÿÃÿºÿ¹ÿÀÿÁÿ¸ÿ­ÿ²ÿ¾ÿ±ÿÃÿ»ÿ¹ÿ³ÿ­ÿ·ÿÁÿµÿ§ÿ¼ÿ¯ÿ±ÿ¼ÿ¿ÿ¼ÿ¸ÿ´ÿºÿ¬ÿ¹ÿ±ÿ®ÿ¯ÿ±ÿ´ÿ·ÿ¿ÿÆÿÆÿÃÿÂÿ³ÿ°ÿÁÿÇÿ¼ÿÀÿ¶ÿÀÿÃÿÁÿ°ÿ±ÿ´ÿ±ÿ³ÿ·ÿ¿ÿ°ÿ²ÿ¸ÿµÿ°ÿ²ÿÁÿÈÿ´ÿ¹ÿ¨ÿ³ÿ¿ÿ½ÿÄÿÇÿ·ÿ³ÿ½ÿ²ÿ¯ÿ¹ÿ·ÿ¸ÿÂÿÊÿÀÿ¼ÿÆÿ¹ÿ·ÿ¯ÿ¯ÿ²ÿ·ÿ¼ÿ¸ÿ¹ÿ³ÿÆÿ»ÿ®ÿ»ÿ´ÿ¸ÿ½ÿ½ÿ·ÿºÿµÿ¸ÿÂÿÀÿ®ÿ²ÿ¦ÿºÿ¾ÿ¼ÿ¼ÿ¼ÿ·ÿ°ÿ¸ÿ¸ÿ½ÿ»ÿ½ÿºÿµÿ±ÿ±ÿ¸ÿ¼ÿ³ÿ³ÿ¼ÿÁÿ­ÿÿ¤ÿ»ÿºÿÃÿÃÿÀÿ²ÿ«ÿ®ÿ·ÿ¹ÿ¯ÿ¼ÿ´ÿªÿ³ÿÀÿºÿ­ÿ¬ÿ¯ÿªÿ»ÿµÿ©ÿªÿ£ÿ¦ÿ­ÿ¨ÿÿ°ÿ®ÿ¬ÿ»ÿÄÿÄÿ½ÿÄÿÈÿ³ÿ¯ÿÿ´ÿ²ÿ¬ÿ¡ÿ­ÿ¹ÿ²ÿ¢ÿÿÿ«ÿ¤ÿÿÿ¢ÿ®ÿ¸ÿµÿ°ÿ©ÿÿ¦ÿ±ÿÿ§ÿ©ÿ©ÿ«ÿ¦ÿ§ÿÿ©ÿ¬ÿ¥ÿ¥ÿ¬ÿ¨ÿ¡ÿÿÿ¨ÿ£ÿ ÿÿÿªÿ¦ÿ¥ÿ¤ÿ¡ÿ§ÿÿÿÿ¨ÿÿÿÿÿÿÿÿÿÿÿÿÿÿÿÿ¥ÿ±ÿªÿ²ÿ°ÿ®ÿÿÿÿÿ¦ÿ®ÿ¦ÿÿ ÿ¢ÿÿÿ©ÿ ÿ¥ÿÿÿÿÿÿÿÿÿ¥ÿ±ÿ«ÿªÿ§ÿÿÿ¢ÿ­ÿÿ¯ÿÿ¡ÿ¨ÿ¥ÿ¤ÿ®ÿ¯ÿ£ÿ­ÿ§ÿ¤ÿ¥ÿ®ÿÿÿ­ÿ®ÿ§ÿ£ÿÿ©ÿ¸ÿ¤ÿ¨ÿÿ ÿ©ÿ¯ÿªÿ¤ÿ¡ÿÿÿÿÿ¦ÿ¬ÿ´ÿÀÿ®ÿ¢ÿ¨ÿ¬ÿ§ÿ§ÿ°ÿ¨ÿ£ÿ²ÿ«ÿ¦ÿ©ÿÿÿ¤ÿ±ÿ½ÿ·ÿ«ÿ«ÿ²ÿ¥ÿÿ¨ÿ²ÿ°ÿªÿ©ÿ§ÿÿÿÿÿ¡ÿ·ÿ¬ÿ¬ÿ¬ÿ­ÿ·ÿ¶ÿªÿ¼ÿ¸ÿ»ÿ¯ÿ¨ÿ«ÿ²ÿ¢ÿªÿ«ÿ£ÿ©ÿ³ÿ­ÿ¤ÿ§ÿ¬ÿÿ¢ÿ¢ÿ¤ÿ¥ÿ¥ÿÿ ÿ­ÿ¦ÿÿ¢ÿÿªÿÀÿ¢ÿ¤ÿÿ¤ÿ¸ÿ±ÿ§ÿ¶ÿ¹ÿ²ÿ¹ÿ¨ÿ«ÿ»ÿ³ÿºÿ±ÿ§ÿ«ÿ±ÿ²ÿµÿ±ÿ«ÿ¥ÿ¶ÿ³ÿ¡ÿÿ°ÿ¯ÿ©ÿ¬ÿ¯ÿªÿ ÿÿÿ ÿ¥ÿ®ÿ©ÿ±ÿ¬ÿ¦ÿÿÿÿ¥ÿ¨ÿ­ÿµÿÂÿÀÿ³ÿ¯ÿ¯ÿÿ¥ÿ«ÿÿÿªÿªÿ°ÿ¹ÿ·ÿ°ÿÿ­ÿµÿ¼ÿ¯ÿ´ÿ¸ÿ³ÿ­ÿ¯ÿ­ÿ©ÿªÿµÿ·ÿÿ«ÿ¾ÿ¦ÿ¡ÿÿÿÿ¨ÿ³ÿ¸ÿ¬ÿ ÿ¬ÿ¢ÿÿ«ÿ´ÿÿ ÿ¯ÿ«ÿ­ÿ¯ÿ¾ÿÃÿ³ÿ¦ÿ£ÿ¥ÿµÿÿ ÿ§ÿ³ÿ±ÿÿÿ¤ÿ§ÿ¶ÿ¯ÿ¤ÿ¥ÿ¡ÿªÿªÿ«ÿ¢ÿ§ÿ¹ÿ²ÿ¦ÿ¤ÿ¤ÿ¡ÿÿÿÿ¥ÿ¬ÿ£ÿ´ÿ¯ÿ¹ÿ­ÿÿµÿ¯ÿ©ÿ£ÿ¦ÿ¡ÿ¦ÿ¼ÿ¸ÿ¥ÿ¨ÿ­ÿ«ÿ£ÿÿÿ¨ÿ°ÿ ÿ ÿ¢ÿºÿºÿ¬ÿ°ÿ²ÿµÿ¾ÿµÿ¥ÿ³ÿ¯ÿÿµÿ·ÿÆÿ¶ÿ­ÿµÿ²ÿ°ÿ·ÿ¬ÿ©ÿ­ÿªÿ¨ÿ©ÿ³ÿ´ÿ¼ÿ§ÿ±ÿ¹ÿ«ÿ·ÿµÿ­ÿ ÿÿ«ÿ»ÿ²ÿ£ÿ©ÿªÿ¬ÿ¸ÿ»ÿ£ÿÿ°ÿ±ÿ ÿ¶ÿ¸ÿ¹ÿ¨ÿ«ÿÿÿ©ÿ¬ÿ¨ÿ£ÿ©ÿ­ÿ©ÿªÿ¹ÿ¥ÿµÿ ÿ«ÿÁÿÁÿ³ÿ»ÿ ÿÿ£ÿ®ÿ«ÿ¤ÿ¸ÿ´ÿ·ÿ³ÿªÿ¨ÿªÿÁÿµÿºÿ²ÿ¯ÿ¬ÿºÿ­ÿÿÿÿÿÿ£ÿ§ÿ¬ÿ¾ÿÿ®ÿ«ÿ¬ÿµÿ¸ÿ°ÿÂÿÇÿ¾ÿ°ÿ·ÿ´ÿ®ÿ«ÿ­ÿ®ÿ­ÿ¸ÿ´ÿ©ÿ¬ÿÿsÿ­ÿ¥ÿ·ÿÇÿ±ÿ©ÿ·ÿµÿ¶ÿ²ÿ·ÿ¼ÿ¬ÿ£ÿ¨ÿ©ÿ²ÿµÿÿ´ÿ·ÿ¶ÿ«ÿºÿ©ÿ­ÿ»ÿ¤ÿ¦ÿÿ¨ÿµÿ«ÿ¥ÿ©ÿ§ÿ§ÿ­ÿÿÿÿ¯ÿ²ÿ¡ÿ°ÿÿ§ÿ´ÿ¤ÿ§ÿÿÿ©ÿÿ¥ÿºÿªÿÿÿÿÿ¢ÿÿÿ¨ÿÿÿªÿ­ÿÿÿÿÿ§ÿ¡ÿ¡ÿÿÿÿÿÿÿÿÿÿ­ÿ«ÿ¢ÿÿÿÿ¨ÿÿµÿ©ÿ©ÿÿ£ÿÄÿ·ÿ±ÿµÿ©ÿ­ÿºÿ´ÿ¡ÿÿÿÿÿ¨ÿ©ÿÿÿÿ¨ÿ¦ÿ¥ÿ£ÿÿ¹ÿ¦ÿÿÿ¥ÿ¡ÿÿÿ ÿ¡ÿ¤ÿ ÿÿ¥ÿ¨ÿÿ§ÿ­ÿ¯ÿ¦ÿ¯ÿ¦ÿ¨ÿ±ÿ§ÿ­ÿ´ÿ«ÿ¿ÿÿ­ÿªÿ°ÿÀÿ¯ÿ©ÿ¯ÿ©ÿ´ÿ´ÿ¨ÿ¯ÿ­ÿ¦ÿ´ÿ·ÿ®ÿ³ÿ®ÿÊÿ¹ÿ®ÿµÿ¹ÿ­ÿ°ÿ¸ÿÅÿ®ÿ¯ÿ¹ÿ¯ÿ·ÿ´ÿ·ÿ»ÿ¬ÿ©ÿ¶ÿ³ÿµÿ¼ÿ±ÿ¬ÿ¤ÿ´ÿ·ÿÂÿÅÿ¬ÿ®ÿÿÿ¶ÿ´ÿºÿªÿ±ÿ¿ÿ«ÿÿ­ÿ°ÿ»ÿ½ÿ®ÿ°ÿµÿ±ÿ®ÿ¯ÿµÿºÿ´ÿ«ÿ®ÿ­ÿ²ÿºÿ°ÿ¬ÿ³ÿ¦ÿºÿ¯ÿ¤ÿµÿµÿ³ÿ³ÿ°ÿ¿ÿ°ÿ¶ÿ¿ÿ¾ÿ·ÿ¾ÿÃÿ³ÿ¯ÿºÿ¶ÿµÿ¹ÿ°ÿ²ÿ¬ÿ©ÿÁÿÅÿ®ÿ§ÿ¾ÿÐÿÀÿÿ½ÿ¦ÿ·ÿ½ÿ¿ÿÇÿ¾ÿÃÿ½ÿºÿ°ÿ³ÿ¸ÿ¼ÿ½ÿ¼ÿÂÿÂÿ¹ÿ²ÿ±ÿ¯ÿ£ÿ¯ÿ³ÿ¾ÿ²ÿªÿ´ÿ¿ÿ°ÿ±ÿÂÿ°ÿ«ÿ´ÿ·ÿ¼ÿ¯ÿ¨ÿ³ÿ¯ÿ¨ÿ«ÿºÿ¹ÿ¦ÿ¯ÿ¹ÿ¯ÿ£ÿ±ÿÁÿÇÿÅÿµÿ¹ÿµÿ´ÿ½ÿÁÿÁÿ¶ÿ°ÿ½ÿÀÿ©ÿ±ÿªÿºÿ»ÿ ÿ³ÿ¨ÿ¨ÿ°ÿ½ÿ¼ÿµÿ¼ÿ¾ÿ°ÿ¬ÿ«ÿ²ÿ«ÿ©ÿ³ÿ¶ÿ·ÿºÿ»ÿ½ÿºÿ¶ÿÆÿ¼ÿ¶ÿ¯ÿºÿ¶ÿµÿ±ÿÀÿÄÿÁÿ²ÿºÿÌÿ¯ÿ¼ÿ¾ÿ·ÿ¯ÿ¿ÿÅÿ¿ÿ¯ÿ®ÿ·ÿ°ÿµÿ¸ÿ¹ÿ¯ÿ®ÿ¤ÿ°ÿ¸ÿ®ÿ¹ÿ»ÿ¯ÿ·ÿÆÿÂÿÈÿ¸ÿ²ÿµÿ®ÿ¦ÿ¼ÿµÿ±ÿÿ²ÿµÿ¢ÿ¯ÿÅÿ¶ÿ°ÿ®ÿ¾ÿ»ÿÀÿµÿ»ÿ¾ÿ»ÿ»ÿ¯ÿ¦ÿ®ÿµÿ¸ÿ¸ÿ·ÿºÿÂÿÂÿ¾ÿÃÿÁÿ¸ÿ¶ÿ¸ÿ±ÿ®ÿ¸ÿ¾ÿ½ÿ®ÿªÿ´ÿ²ÿËÿ±ÿµÿ®ÿÿ¶ÿ»ÿªÿÿ³ÿµÿÂÿ¾ÿ¶ÿ»ÿªÿ§ÿ­ÿ¸ÿ¸ÿ·ÿÄÿ·ÿ²ÿ¾ÿÇÿ¯ÿ¨ÿ´ÿ«ÿ¨ÿ²ÿ¹ÿ´ÿ¸ÿ¼ÿ´ÿ³ÿ¸ÿ¸ÿ²ÿ¥ÿ¤ÿ»ÿ©ÿ«ÿªÿ¼ÿ²ÿ¼ÿ¶ÿ¿ÿÿ¿ÿªÿºÿ¿ÿÁÿ½ÿ°ÿ­ÿ·ÿ©ÿ®ÿ ÿ«ÿªÿ¡ÿ©ÿ³ÿ¾ÿ¿ÿ¼ÿ¸ÿ§ÿ®ÿ³ÿ§ÿªÿ¬ÿ¦ÿÿ®ÿµÿ´ÿ¨ÿ§ÿµÿ¬ÿ°ÿ¹ÿ¬ÿ·ÿ±ÿªÿ­ÿµÿ¯ÿÀÿ¹ÿ·ÿ³ÿ­ÿ ÿ»ÿ³ÿ´ÿ¤ÿ¨ÿÿ¨ÿ²ÿ±ÿ¬ÿÿÿ£ÿÿ©ÿ¼ÿ¤ÿÿ¥ÿ«ÿµÿ¸ÿ°ÿ±ÿ·ÿ¬ÿ¢ÿ°ÿ¹ÿªÿ¯ÿ¥ÿ¶ÿ©ÿ£ÿÿÿ¡ÿºÿÁÿ¬ÿ¯ÿ¯ÿ¹ÿÄÿ³ÿ®ÿÿÿÿ¹ÿ¬ÿ§ÿ¼ÿÆÿ¿ÿ®ÿÿÿÿÿ ÿ±ÿ¬ÿ°ÿ°ÿ¹ÿ¾ÿ·ÿ¬ÿ¨ÿªÿ­ÿÿ¤ÿ¾ÿÄÿÀÿ³ÿ±ÿ³ÿªÿ²ÿ½ÿ±ÿ¶ÿ¬ÿ¼ÿ³ÿ¹ÿ¬ÿ±ÿ¼ÿ®ÿ£ÿ¦ÿ®ÿªÿÿ±ÿ¶ÿ²ÿ®ÿ¼ÿ´ÿÇÿ¼ÿ³ÿ¶ÿ¬ÿÀÿ¹ÿ·ÿºÿ¸ÿÃÿÂÿºÿ±ÿ­ÿ¨ÿ³ÿµÿ®ÿ«ÿªÿ·ÿ³ÿ·ÿ»ÿÿ¤ÿ»ÿ·ÿ¯ÿ­ÿ³ÿµÿ¸ÿÁÿ³ÿ­ÿ´ÿ²ÿ¬ÿ¾ÿ¸ÿ ÿ¨ÿ±ÿ½ÿ¸ÿ·ÿ¶ÿÅÿ²ÿ¶ÿ­ÿ¸ÿ²ÿ­ÿ»ÿ°ÿ®ÿ°ÿ³ÿ¶ÿµÿ¸ÿ¿ÿºÿ³ÿ¨ÿ®ÿ³ÿ«ÿ¸ÿ´ÿ­ÿ³ÿ¿ÿ¹ÿ°ÿ¬ÿ²ÿ³ÿ³ÿ´ÿ½ÿÊÿ½ÿµÿ´ÿÂÿÈÿµÿ¬ÿ·ÿµÿ°ÿ¹ÿ·ÿ±ÿ®ÿµÿ¶ÿ·ÿ±ÿ¸ÿ²ÿ©ÿ«ÿ¼ÿ²ÿ²ÿ¾ÿ°ÿ±ÿºÿ´ÿ°ÿ¯ÿ¬ÿªÿ·ÿ¹ÿ°ÿ¯ÿ¬ÿ®ÿ¬ÿ¨ÿ·ÿ¸ÿµÿ´ÿ®ÿ¬ÿ¨ÿÿ¨ÿ¼ÿ»ÿ°ÿ®ÿ²ÿ¯ÿ»ÿÄÿÀÿÀÿ³ÿ¨ÿ¹ÿºÿ²ÿ«ÿ´ÿºÿ¾ÿ½ÿÀÿ¬ÿ³ÿ½ÿ£ÿÿ«ÿ³ÿ»ÿ·ÿ°ÿÀÿ´ÿºÿµÿ©ÿ¨ÿ¸ÿÃÿÇÿ·ÿ¹ÿ¸ÿÁÿ¸ÿ´ÿ¸ÿ°ÿ´ÿ¸ÿ»ÿ­ÿ§ÿ·ÿ¿ÿ°ÿ©ÿ®ÿ¯ÿ´ÿ¹ÿ¿ÿ½ÿ´ÿ¨ÿªÿ³ÿ¯ÿ®ÿ®ÿ¾ÿºÿ¬ÿ£ÿÀÿ´ÿ·ÿ¸ÿºÿ­ÿ¶ÿ¤ÿºÿÄÿ®ÿ¦ÿ£ÿ£ÿªÿ®ÿ²ÿÆÿ¦ÿÁÿ¯ÿ»ÿ¿ÿ©ÿ·ÿ·ÿºÿ¼ÿ°ÿ©ÿ²ÿ²ÿ®ÿ·ÿºÿ±ÿ³ÿÄÿÁÿ¶ÿÀÿ¿ÿ°ÿ®ÿºÿµÿ¾ÿ½ÿÀÿ¸ÿ¨ÿ¯ÿÂÿÀÿÃÿÇÿËÿ´ÿÀÿÉÿ·ÿ¶ÿÿÂÿËÿÃÿÑÿ¹ÿ·ÿ¶ÿºÿÇÿÁÿ³ÿÇÿ¼ÿ©ÿ¹ÿ±ÿÇÿÈÿ²ÿ³ÿ±ÿµÿ¾ÿ¹ÿ¬ÿªÿ¶ÿ·ÿ°ÿ²ÿµÿ±ÿµÿ½ÿ¯ÿ¸ÿ½ÿ¯ÿºÿ°ÿ¢ÿ°ÿµÿ¸ÿ­ÿµÿºÿ¿ÿ½ÿ³ÿ¹ÿ°ÿºÿ«ÿ·ÿ¼ÿ¹ÿ·ÿ¶ÿ°ÿºÿµÿ¶ÿ¼ÿ¼ÿµÿ²ÿºÿ³ÿ©ÿ½ÿÃÿ½ÿ´ÿ¶ÿ´ÿ­ÿ­ÿ°ÿ»ÿÀÿºÿ¸ÿ¸ÿ¶ÿ·ÿ¬ÿºÿÅÿÇÿ½ÿ´ÿ¹ÿ¬ÿ°ÿ¯ÿ¸ÿ´ÿÃÿ·ÿ°ÿ¼ÿ·ÿ´ÿ®ÿ³ÿ¼ÿÊÿ¶ÿ³ÿ·ÿ»ÿÂÿ«ÿ½ÿµÿ²ÿÿ©ÿÀÿ¿ÿ¼ÿªÿ¨ÿÀÿÊÿÀÿ°ÿ®ÿ³ÿ¸ÿ»ÿ¢ÿÿ¼ÿ»ÿ¬ÿ¹ÿ³ÿ­ÿ°ÿ¸ÿ²ÿ¦ÿ­ÿ¯ÿÈÿÀÿÌÿºÿ°ÿÏÿÀÿºÿµÿ®ÿ´ÿ±ÿµÿ¿ÿ°ÿºÿ¿ÿ²ÿ¤ÿ¥ÿ³ÿºÿ»ÿ»ÿ±ÿ¢ÿ¦ÿ´ÿ¯ÿ³ÿ®ÿ©ÿ³ÿªÿ´ÿ¾ÿ¬ÿªÿ½ÿÀÿÅÿ°ÿ¼ÿ³ÿ¦ÿ¦ÿ®ÿ°ÿ£ÿ¥ÿÍÿ¶ÿ¹ÿÁÿªÿ±ÿ¼ÿ¹ÿ»ÿ¸ÿ¶ÿºÿ·ÿ¸ÿ´ÿ³ÿ´ÿ§ÿ©ÿµÿ¥ÿÿºÿ·ÿ¥ÿ»ÿ°ÿ­ÿ¸ÿ¾ÿ½ÿ»ÿ·ÿ´ÿ·ÿ½ÿµÿ£ÿ¯ÿ¤ÿ·ÿ±ÿ±ÿ¶ÿ°ÿ²ÿ¶ÿ¼ÿ½ÿ·ÿ·ÿ¯ÿ³ÿ¸ÿ»ÿ¾ÿ¶ÿ«ÿ¨ÿ³ÿ»ÿ³ÿ´ÿ¼ÿÄÿ½ÿ¶ÿ¥ÿÆÿ¸ÿ§ÿ¼ÿ«ÿ©ÿ¨ÿ¡ÿÂÿµÿ´ÿ´ÿ¸ÿÁÿ¹ÿ¯ÿ§ÿ³ÿ§ÿ¨ÿ¸ÿÁÿ¼ÿ³ÿÿ¥ÿ´ÿÿxÿ}ÿÿ¿ÿ±ÿ¨ÿ©ÿµÿ©ÿ»ÿ¨ÿ§ÿ³ÿ±ÿ¬ÿ²ÿ¶ÿ¾ÿ¼ÿ´ÿ»ÿÀÿºÿ¼ÿ¶ÿ®ÿ¦ÿ°ÿ´ÿ§ÿ¨ÿ³ÿ½ÿºÿ°ÿ¿ÿ¿ÿ³ÿ¹ÿ±ÿÿ¤ÿ¢ÿ®ÿ¶ÿ¼ÿÃÿ®ÿ³ÿºÿ·ÿÑÿÀÿ¯ÿ¸ÿ£ÿ³ÿµÿ¨ÿ£ÿÀÿÅÿ»ÿºÿÇÿÇÿºÿºÿ¸ÿ·ÿµÿ±ÿÁÿ¿ÿ³ÿ½ÿ®ÿÄÿ²ÿ¹ÿÁÿÃÿÀÿÄÿºÿ²ÿ¹ÿ·ÿ²ÿ«ÿµÿ»ÿ°ÿ·ÿÃÿÁÿÀÿ¶ÿ°ÿ¾ÿ¿ÿ±ÿ­ÿ±ÿÿ¯ÿ¯ÿ¬ÿ¯ÿ¼ÿ¯ÿ«ÿ³ÿÁÿ®ÿÿªÿÄÿ½ÿ¹ÿªÿ¦ÿ¦ÿÿ¥ÿ½ÿÄÿ½ÿ½ÿ¼ÿ±ÿ´ÿ¶ÿ»ÿ¹ÿ²ÿ¹ÿ®ÿªÿ·ÿ·ÿ«ÿªÿªÿ®ÿÄÿ·ÿ´ÿ±ÿ²ÿ²ÿ¬ÿ«ÿ²ÿ¹ÿ´ÿªÿ©ÿ¬ÿ¸ÿÓÿÂÿ»ÿ°ÿ°ÿ¦ÿ´ÿ¸ÿ¿ÿ±ÿ§ÿÅÿÆÿ³ÿ¯ÿ¿ÿ¯ÿ­ÿ­ÿ§ÿ§ÿ´ÿ²ÿ¯ÿ¸ÿ¯ÿ¦ÿ­ÿ´ÿ¾ÿÁÿ»ÿ·ÿ¯ÿ¯ÿ³ÿ°ÿ±ÿ¨ÿ°ÿ²ÿ¢ÿ­ÿ±ÿ®ÿ«ÿ¯ÿ±ÿ¹ÿ»ÿ¬ÿ«ÿ½ÿºÿÿÿ©ÿªÿ°ÿÆÿ¦ÿ¤ÿÿ¦ÿ­ÿªÿ¦ÿ²ÿ°ÿªÿ¥ÿÿ¡ÿªÿ¦ÿ¥ÿ¨ÿÿ«ÿ­ÿ¡ÿ¡ÿ©ÿ ÿ­ÿÿÿÿÿ¬ÿ¥ÿÿ¯ÿ¥ÿÿÿ­ÿºÿ´ÿ°ÿ®ÿ©ÿ¬ÿªÿ¥ÿ³ÿÃÿ«ÿ§ÿ£ÿ±ÿ«ÿ«ÿ©ÿ±ÿ¦ÿ®ÿ­ÿ¥ÿ§ÿ­ÿ¨ÿÿÿ©ÿ§ÿ¡ÿÿµÿÿ±ÿ¨ÿÂÿ¡ÿ®ÿ­ÿ¢ÿ¨ÿÿÿ¨ÿ¢ÿÿÿÿÿ¨ÿªÿ¦ÿ¨ÿ©ÿÿ¤ÿµÿ»ÿÀÿµÿ°ÿ¼ÿ·ÿ¼ÿ¶ÿ±ÿ´ÿ½ÿÃÿ¾ÿ¾ÿÈÿ¶ÿ­ÿ°ÿ¦ÿ­ÿ¿ÿ°ÿºÿ¶ÿ°ÿÁÿ³ÿµÿªÿ°ÿ´ÿ¬ÿªÿ©ÿ¥ÿ«ÿ¯ÿ§ÿ°ÿ§ÿ­ÿ¯ÿ¼ÿ¦ÿÿ¸ÿ¶ÿ¶ÿ¶ÿ·ÿ±ÿ®ÿ¶ÿ¿ÿ¸ÿªÿ¦ÿ¶ÿºÿ¸ÿÆÿ±ÿÀÿ¶ÿÀÿ»ÿ´ÿ³ÿ¯ÿ«ÿ±ÿµÿ²ÿ¹ÿÁÿ·ÿªÿªÿ¶ÿ¬ÿ«ÿ±ÿ¸ÿ»ÿ¼ÿ½ÿ´ÿºÿµÿ±ÿ¼ÿÁÿ»ÿ°ÿ­ÿ´ÿ¾ÿÅÿ¿ÿ¢ÿ¹ÿ¬ÿºÿ¸ÿ²ÿ®ÿ°ÿ¼ÿ¶ÿ¶ÿ¼ÿ¾ÿÅÿ°ÿ¦ÿÿºÿ¹ÿ¤ÿ­ÿ©ÿ¡ÿÿÿÿ´ÿÀÿ±ÿÿÿÿyÿrÿÿ¦ÿ¥ÿ¦ÿ®ÿ¶ÿ±ÿ®ÿ¥ÿ±ÿµÿ´ÿºÿ¹ÿºÿÁÿÈÿ®ÿ¸ÿ¾ÿ¸ÿ¤ÿvÿ^ÿrÿeÿoÿlÿfÿdÿYÿVÿ_ÿÿÿ¢ÿ±ÿÿ«ÿÿ{ÿkÿjÿ}ÿsÿuÿÿ¥ÿ°ÿ»ÿ°ÿ¥ÿ¯ÿ«ÿÈÿ³ÿÿÿÿÿÿÿÿÿÿÿÿÿ{ÿÿÿÿ¡ÿ°ÿ¨ÿÿ¢ÿ©ÿ¥ÿ«ÿ´ÿ¨ÿºÿÖÿ¯ÿ·ÿ½ÿ·ÿ·ÿ­ÿ¾ÿ¶ÿªÿ­ÿ°ÿ¯ÿ©ÿ¬ÿ±ÿÃÿ«ÿ­ÿ³ÿ¸ÿ½ÿ¾ÿÀÿ·ÿ¨ÿ­ÿÄÿÅÿ¶ÿ½ÿ«ÿ°ÿ¯ÿ­ÿÅÿÊÿ»ÿ¸ÿ¶ÿ³ÿ³ÿ¶ÿÀÿ®ÿ©ÿÂÿ­ÿÁÿ¾ÿÂÿ½ÿµÿ³ÿ´ÿªÿ­ÿÀÿ¯ÿ°ÿ»ÿ»ÿ¸ÿ®ÿ³ÿ¼ÿ½ÿ¶ÿ®ÿ¬ÿ¯ÿ­ÿ¸ÿ¹ÿÄÿ¶ÿ¼ÿ¶ÿµÿ¾ÿ·ÿµÿÀÿÅÿ¾ÿªÿ ÿªÿ¾ÿ¿ÿÆÿÉÿ´ÿ¬ÿ·ÿ¹ÿ±ÿ²ÿºÿ·ÿÇÿÈÿ»ÿÌÿ²ÿ©ÿ«ÿ¯ÿµÿ¸ÿ´ÿ³ÿ²ÿ°ÿ·ÿ·ÿ¬ÿºÿ°ÿºÿÅÿÂÿ»ÿ»ÿÁÿÀÿ®ÿºÿÁÿ¨ÿ¼ÿ®ÿ¬ÿ²ÿÄÿÒÿÂÿ­ÿ·ÿ³ÿ³ÿ³ÿ³ÿÀÿ»ÿ·ÿ¹ÿ·ÿµÿ¶ÿ»ÿÆÿ¼ÿ­ÿ¼ÿ´ÿ¿ÿÈÿÃÿÂÿºÿ³ÿµÿ·ÿÁÿÂÿÕÿ¶ÿ°ÿ¯ÿ®ÿ´ÿºÿ¶ÿ­ÿ¨ÿ¤ÿºÿ¹ÿÄÿ½ÿ³ÿµÿ¾ÿÈÿÅÿ¶ÿ´ÿ¶ÿ¶ÿ»ÿ¿ÿ²ÿÌÿÀÿ¨ÿ¤ÿªÿµÿÂÿµÿ»ÿ³ÿºÿ®ÿ´ÿ¼ÿ¸ÿ·ÿ¹ÿµÿ³ÿµÿºÿ¸ÿ«ÿ½ÿ¾ÿ¶ÿ¶ÿÁÿÅÿ¹ÿÃÿÆÿ¾ÿ¹ÿ¸ÿ¹ÿ¸ÿ§ÿ©ÿ½ÿ½ÿ°ÿÃÿÀÿ¬ÿÆÿ¾ÿ´ÿµÿÂÿÅÿÀÿÎÿ´ÿÀÿáÿ¸ÿ²ÿµÿ¿ÿÇÿÀÿ¹ÿ½ÿ¹ÿ³ÿ¹ÿºÿºÿºÿ­ÿ¦ÿ°ÿ´ÿ°ÿÄÿ¯ÿªÿ¯ÿ·ÿÁÿÆÿÁÿ»ÿÅÿÂÿ½ÿ¾ÿ¹ÿ¸ÿºÿ±ÿ¬ÿ«ÿÿÿÿÂÿµÿ¿ÿ²ÿ·ÿÃÿ½ÿ®ÿ«ÿ¨ÿ±ÿµÿ¸ÿ­ÿ¶ÿ¼ÿ½ÿÃÿÀÿ«ÿµÿ»ÿ¤ÿ·ÿºÿ¶ÿ´ÿµÿºÿ¾ÿ³ÿ¸ÿµÿ³ÿ²ÿ¯ÿ¯ÿµÿ¸ÿÃÿ½ÿ³ÿÀÿ¹ÿ´ÿ³ÿºÿÀÿ¼ÿ²ÿ¯ÿ±ÿÀÿ·ÿ±ÿ®ÿ³ÿ¿ÿ¾ÿ¸ÿ¯ÿºÿ¹ÿ·ÿ¶ÿ·ÿºÿ½ÿ¹ÿÁÿ¦ÿÄÿ¿ÿ»ÿ¼ÿ»ÿ·ÿºÿ¿ÿ­ÿµÿºÿ­ÿ­ÿ­ÿ¬ÿ¾ÿ¸ÿ¼ÿ¿ÿ¶ÿ²ÿ´ÿ²ÿ¶ÿÅÿÅÿ½ÿ³ÿÅÿ²ÿ¶ÿÃÿ»ÿ¾ÿ½ÿ¾ÿ¶ÿ´ÿµÿ»ÿµÿ±ÿÑÿ¦ÿÀÿºÿÂÿÁÿ¼ÿ¶ÿ°ÿ¯ÿ°ÿ¶ÿ¼ÿ¶ÿ¹ÿ¹ÿ²ÿ«ÿ®ÿ·ÿ¬ÿ§ÿ¨ÿ¶ÿ¸ÿ¯ÿªÿ¯ÿ·ÿ¾ÿÀÿ¿ÿ¶ÿ¶ÿ¸ÿ¸ÿ³ÿ¨ÿ¢ÿ¬ÿªÿ­ÿ®ÿ¯ÿ£ÿ§ÿ¯ÿ£ÿ¸ÿ¯ÿ¶ÿ©ÿ®ÿ¬ÿ°ÿ³ÿ©ÿ¡ÿ´ÿ²ÿ¯ÿ·ÿ·ÿµÿ¶ÿµÿ¯ÿ®ÿ¨ÿ©ÿ¦ÿ¢ÿªÿ¢ÿªÿµÿ¬ÿÿ ÿÿ®ÿ§ÿÿ¡ÿ¯ÿ¬ÿÿÿ©ÿ¤ÿªÿ§ÿ¦ÿ©ÿºÿµÿªÿ®ÿ®ÿ³ÿÿ¯ÿ¨ÿ¦ÿ¥ÿ«ÿ§ÿÿÿÿÿ¦ÿ§ÿÿ ÿ¦ÿ®ÿ¯ÿ©ÿ¦ÿ§ÿÿ ÿÿ£ÿÿÿÿ£ÿÿÿÿÿÿÿÿÿ±ÿ®ÿ¥ÿ¨ÿ¤ÿ®ÿ°ÿ¨ÿ£ÿÿ ÿÿÿ¦ÿµÿ­ÿÿ¡ÿ¶ÿÿ¬ÿ¥ÿ§ÿ¢ÿÿÿÿÿ¤ÿ£ÿÿÿÿ¯ÿ¬ÿ¢ÿ¡ÿ£ÿ¥ÿ¢ÿ¨ÿ£ÿÿÿ§ÿÿÿ¬ÿ³ÿ±ÿ·ÿºÿ¤ÿ©ÿ¡ÿ¡ÿÿÿªÿ­ÿ¬ÿ©ÿÿ©ÿ»ÿ¨ÿ°ÿÿÿ ÿ ÿ ÿ¡ÿ¡ÿ¤ÿ£ÿÿ¡ÿÿÿ©ÿ±ÿ¤ÿ¡ÿ¨ÿ©ÿ«ÿ¬ÿ±ÿ¶ÿ«ÿ±ÿ®ÿÿ¡ÿ¬ÿ°ÿ¯ÿ¬ÿ»ÿÌÿºÿ¬ÿ¯ÿ«ÿÿ¡ÿ¦ÿ¯ÿ®ÿ¦ÿªÿ£ÿÿÿÿ£ÿ¥ÿªÿ³ÿºÿ·ÿ¹ÿÀÿ´ÿ²ÿÀÿÆÿÿÿ®ÿ³ÿ²ÿ¸ÿ³ÿ®ÿ±ÿ­ÿ°ÿ¸ÿÿ§ÿ£ÿ¨ÿ§ÿ·ÿ©ÿÿÿ ÿ£ÿªÿÿ§ÿÿÿ§ÿÿ¦ÿ¨ÿ§ÿ¯ÿ³ÿ°ÿµÿµÿ¬ÿºÿ­ÿµÿ­ÿ²ÿºÿ¸ÿªÿ§ÿµÿ³ÿÿªÿÿ§ÿ¯ÿ¨ÿ°ÿ¢ÿ¤ÿ£ÿÿ©ÿ­ÿ§ÿªÿ¦ÿÿ§ÿÿ«ÿ®ÿºÿµÿ¨ÿ ÿÿ¢ÿ©ÿ ÿ±ÿ¸ÿ¸ÿ³ÿ³ÿ¶ÿ­ÿÿÿ«ÿ¯ÿ°ÿ­ÿ§ÿ®ÿ±ÿ¬ÿ¯ÿ¤ÿ±ÿ¬ÿºÿ°ÿ¼ÿ¯ÿ®ÿ­ÿ§ÿ­ÿµÿ°ÿ¡ÿ­ÿ¢ÿÿ¤ÿ£ÿÿ¦ÿ¤ÿ£ÿ¤ÿ±ÿ¸ÿ©ÿ¢ÿ§ÿÿÿºÿªÿÿ¨ÿ«ÿ¢ÿ­ÿ¯ÿ°ÿ¨ÿ§ÿ´ÿ®ÿ±ÿ³ÿ¡ÿ²ÿ«ÿ¶ÿ¢ÿÿÿÿ ÿ¬ÿ±ÿ®ÿ¬ÿ©ÿ±ÿ­ÿ¨ÿ®ÿ¯ÿ¯ÿ·ÿ¶ÿ©ÿ£ÿ£ÿ¤ÿ©ÿ¨ÿ¦ÿ°ÿ±ÿ¯ÿ·ÿªÿºÿ´ÿ­ÿ¼ÿ¨ÿ¨ÿ¦ÿ¨ÿ¬ÿ®ÿ©ÿ¦ÿ­ÿ°ÿ¬ÿ¦ÿÿ¥ÿÿ³ÿ§ÿ¨ÿ«ÿ¶ÿ¼ÿ°ÿ¶ÿ·ÿ«ÿ¢ÿÿ¯ÿ¸ÿ³ÿÃÿ°ÿ±ÿ»ÿ°ÿ ÿ±ÿ¯ÿ¨ÿ­ÿªÿ§ÿ¬ÿ­ÿ¯ÿ­ÿ«ÿ¨ÿ²ÿªÿ²ÿ¼ÿÿ¼ÿ¯ÿªÿ¯ÿ¤ÿ©ÿ±ÿµÿ·ÿ®ÿ¬ÿ¯ÿ¢ÿ±ÿ·ÿ¡ÿ«ÿ°ÿ¬ÿ¯ÿ¦ÿ¨ÿ¢ÿ¥ÿÿÿ±ÿ³ÿ­ÿ©ÿ¢ÿ«ÿ§ÿ«ÿªÿªÿÇÿ»ÿÆÿªÿ¦ÿ¤ÿ¡ÿ¦ÿ²ÿ»ÿÀÿÀÿ°ÿ¨ÿ´ÿµÿ¯ÿµÿ­ÿÿºÿ¬ÿËÿ³ÿ§ÿ¥ÿ³ÿ¯ÿ§ÿ©ÿ¢ÿÿ¤ÿ ÿ«ÿ±ÿ·ÿ´ÿ»ÿ«ÿ²ÿ§ÿ¿ÿ¶ÿÀÿ­ÿ°ÿ¹ÿ¶ÿ¬ÿ§ÿ§ÿ¬ÿ¯ÿ±ÿ¸ÿ²ÿ­ÿ¯ÿ¤ÿÿ²ÿ«ÿÄÿÆÿ²ÿ´ÿÂÿ¼ÿ°ÿ¯ÿ±ÿ´ÿ²ÿ¯ÿ°ÿ©ÿ¦ÿ®ÿ¹ÿºÿ³ÿ¯ÿ«ÿ°ÿ®ÿÿªÿ²ÿ±ÿµÿÅÿ¿ÿ±ÿ¬ÿ§ÿ¦ÿ¯ÿ¬ÿ¤ÿ¯ÿ¦ÿ ÿ´ÿÿ§ÿ®ÿ¡ÿ´ÿ®ÿ§ÿÿÿ ÿ®ÿ¯ÿ«ÿ¤ÿ¨ÿ°ÿ¤ÿÿ£ÿ¯ÿÿÿ·ÿ®ÿ¡ÿÿÿ¬ÿÿÿÿÿ°ÿ¬ÿ¢ÿ¡ÿ£ÿ¢ÿ¢ÿÿÿÿ¯ÿ©ÿÿÿ¨ÿ¤ÿ¯ÿ©ÿ¸ÿ¥ÿÿ©ÿ§ÿ«ÿ¶ÿ¬ÿ¯ÿºÿ¿ÿ»ÿ»ÿµÿ¨ÿ®ÿ°ÿ ÿ¦ÿ£ÿÿÿÿÿÿ¦ÿÿÿ¡ÿÿÿÿÿÿÿÿÿÿÿÿÿÿÿÿ¦ÿ¥ÿ¤ÿ­ÿ«ÿ¯ÿ§ÿÿÿ´ÿºÿ©ÿ®ÿ¨ÿ³ÿ±ÿÿ¡ÿ©ÿ¨ÿ°ÿ°ÿ°ÿ²ÿ¬ÿ¯ÿ²ÿªÿ±ÿÇÿ¹ÿºÿªÿ¼ÿ¾ÿ¶ÿºÿµÿ¤ÿ¦ÿªÿ¼ÿ°ÿºÿ³ÿ®ÿ¸ÿ²ÿ¬ÿ¯ÿ®ÿ¨ÿ¨ÿ²ÿ¿ÿÄÿ¿ÿ±ÿµÿ»ÿ¼ÿ©ÿ´ÿ¿ÿ½ÿ£ÿÿ¤ÿ¸ÿ¸ÿ¾ÿÀÿÀÿ¼ÿ«ÿ¯ÿºÿ¶ÿ±ÿ¸ÿ¹ÿ½ÿ°ÿ©ÿ¸ÿ­ÿ®ÿ±ÿ®ÿ±ÿ·ÿ¹ÿ²ÿ¸ÿ¦ÿºÿªÿºÿ¼ÿ«ÿ³ÿ¸ÿ´ÿÿ¤ÿ´ÿ¶ÿ³ÿ»ÿµÿ½ÿ»ÿ·ÿ²ÿ©ÿ°ÿ²ÿ¬ÿ²ÿ¸ÿ³ÿ ÿ¤ÿ´ÿ°ÿ¥ÿ¬ÿ¾ÿ©ÿµÿºÿ°ÿ¬ÿ±ÿ³ÿ·ÿ½ÿ¿ÿ½ÿºÿÀÿ¼ÿ¶ÿ°ÿ²ÿ¾ÿ¸ÿ¶ÿÁÿ¼ÿ´ÿ®ÿ¯ÿ²ÿ¸ÿ´ÿ¼ÿ«ÿ²ÿÁÿÄÿµÿ³ÿ·ÿ¦ÿ´ÿ³ÿÅÿÁÿµÿµÿÃÿ©ÿ²ÿ¹ÿ²ÿ¹ÿ¿ÿ½ÿ½ÿ¸ÿ²ÿ³ÿ¹ÿÄÿÁÿ­ÿ­ÿ´ÿ°ÿ§ÿ¸ÿ±ÿ²ÿÈÿ«ÿªÿ·ÿºÿ¬ÿ­ÿµÿ°ÿ·ÿ©ÿ¨ÿªÿ·ÿ¹ÿ»ÿ¹ÿ¹ÿ²ÿ´ÿ³ÿµÿ²ÿ­ÿ²ÿ³ÿ²ÿµÿ¸ÿÀÿºÿ´ÿ¿ÿºÿ¸ÿ·ÿÀÿ²ÿ¶ÿ®ÿ³ÿ§ÿ½ÿ°ÿÆÿÀÿ¼ÿ¶ÿ¹ÿ±ÿ¼ÿ¿ÿ¹ÿ±ÿ¬ÿ®ÿ¬ÿ³ÿ£ÿ¬ÿ¾ÿ»ÿ¸ÿµÿ­ÿ³ÿ¸ÿ³ÿ°ÿªÿ²ÿ¿ÿ´ÿµÿ­ÿ¤ÿ¸ÿ´ÿ¡ÿ°ÿ®ÿ¸ÿªÿ·ÿ±ÿ§ÿ·ÿ¼ÿ®ÿ´ÿ°ÿ¼ÿÁÿºÿ±ÿ°ÿ¶ÿ¶ÿ¿ÿ«ÿ¯ÿ·ÿ³ÿºÿ¹ÿ³ÿ¹ÿ½ÿÁÿÁÿ¹ÿ¼ÿÃÿÁÿ¹ÿ³ÿ¦ÿ®ÿªÿ°ÿ²ÿ¾ÿ·ÿ½ÿËÿ§ÿ»ÿ®ÿÿ´ÿÉÿ¤ÿ¯ÿ«ÿ¬ÿ±ÿ­ÿÁÿÊÿ¼ÿ´ÿ­ÿ¼ÿ°ÿ¬ÿÃÿÇÿÀÿ¿ÿÀÿ¶ÿ«ÿ­ÿ½ÿÄÿµÿ¨ÿ°ÿ¸ÿ­ÿ¶ÿ±ÿ©ÿµÿ·ÿ·ÿ¸ÿ¯ÿ©ÿ³ÿ¹ÿ¼ÿ°ÿ©ÿ¾ÿ©ÿ¨ÿ²ÿ²ÿ­ÿµÿÈÿ¼ÿ·ÿ»ÿ¸ÿ§ÿ¯ÿ§ÿ´ÿÿÿ«ÿ°ÿ¹ÿ¸ÿ²ÿ´ÿ°ÿ°ÿ·ÿ´ÿ²ÿ®ÿ¨ÿ«ÿµÿµÿ®ÿ±ÿ¶ÿ¸ÿ°ÿ¶ÿ¬ÿ«ÿ¹ÿ¶ÿ¨ÿµÿ½ÿµÿÂÿ©ÿ±ÿ®ÿ ÿ£ÿ¶ÿ´ÿºÿ®ÿ®ÿ¬ÿ­ÿ°ÿµÿ­ÿ§ÿ¨ÿÿ¡ÿ©ÿ®ÿ³ÿ¯ÿ®ÿ´ÿÃÿ¼ÿ¨ÿªÿªÿ©ÿ©ÿ¢ÿ©ÿ´ÿ¦ÿ¨ÿ±ÿ ÿ£ÿÿ§ÿ¬ÿºÿ¥ÿ±ÿ¦ÿ£ÿÃÿÿ«ÿ®ÿÿyÿÿ®ÿ¹ÿ¢ÿµÿ»ÿ»ÿ·ÿªÿÿ¤ÿ¥ÿÿÿ¡ÿ¡ÿ¸ÿºÿ¦ÿ®ÿ©ÿÿÿÿÿ£ÿ¯ÿ±ÿ®ÿ¤ÿ¨ÿµÿªÿ©ÿ­ÿ¯ÿ°ÿ±ÿ±ÿ²ÿÂÿ´ÿ­ÿ·ÿ­ÿ±ÿ®ÿ¦ÿÿ¬ÿ¡ÿ·ÿ¾ÿ°ÿÆÿµÿµÿ°ÿ£ÿ ÿ¬ÿ½ÿ²ÿ¨ÿ½ÿ³ÿ¸ÿ¹ÿ·ÿ±ÿ£ÿ­ÿºÿ¹ÿ´ÿ²ÿ±ÿºÿµÿ³ÿ¬ÿÿ¥ÿ´ÿºÿ³ÿ±ÿ³ÿ´ÿµÿÀÿ®ÿ»ÿ­ÿ³ÿ¾ÿÄÿºÿ±ÿ§ÿ¬ÿ®ÿ¼ÿµÿ¯ÿ½ÿµÿ³ÿ©ÿ¶ÿ«ÿ·ÿºÿ¤ÿ®ÿ¸ÿÂÿÀÿÀÿ°ÿºÿ»ÿ²ÿ±ÿ±ÿ¹ÿ·ÿ¸ÿ»ÿ±ÿ´ÿ¸ÿ±ÿ¶ÿ³ÿ¢ÿ£ÿ¹ÿÁÿÃÿÄÿ¶ÿ±ÿ­ÿ¯ÿ´ÿ³ÿ»ÿ·ÿºÿ¶ÿ¾ÿ·ÿ¯ÿ±ÿÂÿ¼ÿ©ÿ¦ÿ­ÿ²ÿ©ÿ­ÿ©ÿ©ÿ¼ÿ¹ÿµÿ¹ÿÀÿ¿ÿ¼ÿÀÿªÿµÿ»ÿ½ÿ½ÿ®ÿ½ÿ¿ÿ¹ÿ¯ÿ·ÿ³ÿ²ÿ®ÿ³ÿ²ÿ­ÿªÿ¯ÿ»ÿ¹ÿµÿ¸ÿ·ÿ²ÿ¾ÿÅÿ¹ÿ³ÿµÿµÿ¯ÿ³ÿ¶ÿÿµÿÁÿÃÿ¹ÿ¼ÿ©ÿ­ÿ´ÿ¯ÿ¨ÿ§ÿ½ÿÅÿ¿ÿÀÿ¯ÿ°ÿ¿ÿ»ÿ§ÿ§ÿ¼ÿÂÿÅÿ¹ÿºÿ½ÿ¶ÿ²ÿ¯ÿ»ÿ±ÿ®ÿ¹ÿ¼ÿ´ÿ¬ÿ¸ÿÅÿ¼ÿ±ÿ²ÿ´ÿµÿ²ÿ¶ÿÀÿÀÿ½ÿ¹ÿ®ÿ¿ÿ¿ÿ©ÿ½ÿ»ÿ­ÿ°ÿÈÿ¿ÿ´ÿ¶ÿÇÿ¨ÿ¹ÿ¨ÿÁÿÀÿ¯ÿÿ¬ÿ­ÿ¯ÿ»ÿ³ÿ¾ÿ£ÿ«ÿ­ÿ·ÿÌÿ©ÿ¯ÿ½ÿ®ÿ¬ÿ¶ÿ°ÿ¬ÿ²ÿ·ÿ¾ÿÅÿÃÿ¶ÿ»ÿ»ÿ­ÿºÿ¿ÿ¯ÿ¸ÿÀÿ¬ÿ®ÿ¿ÿ¹ÿ®ÿ»ÿÁÿ·ÿ´ÿ¿ÿ«ÿ£ÿÒÿ¦ÿµÿ»ÿ·ÿ½ÿ°ÿÃÿ¼ÿ±ÿ¶ÿ¾ÿªÿ±ÿ³ÿÃÿºÿ½ÿ¸ÿÎÿ´ÿ¾ÿ»ÿ»ÿ¹ÿ¾ÿ¸ÿ¹ÿ´ÿ´ÿ´ÿ²ÿ«ÿ¥ÿµÿÁÿÂÿÁÿ»ÿ¼ÿµÿµÿ·ÿ¯ÿ¼ÿ½ÿ«ÿ«ÿºÿ²ÿ³ÿ¹ÿºÿ²ÿ¹ÿ¸ÿ½ÿ«ÿÀÿ¿ÿÁÿÉÿÊÿÁÿ²ÿ¹ÿ¿ÿ°ÿ²ÿ¿ÿÀÿ¶ÿ³ÿ³ÿ¬ÿ¬ÿ¹ÿ¹ÿ¸ÿµÿ»ÿ¾ÿ±ÿ©ÿ¯ÿ½ÿÂÿ¾ÿÀÿ½ÿ·ÿ¼ÿ½ÿÀÿ¶ÿ¿ÿ§ÿ¶ÿ¼ÿ¯ÿ«ÿªÿ¨ÿ¹ÿ¿ÿÃÿ·ÿºÿºÿ½ÿ­ÿÃÿ½ÿ¿ÿ¶ÿ®ÿµÿ¸ÿ½ÿ³ÿÊÿ¾ÿ½ÿ¸ÿºÿÄÿÄÿÄÿ¾ÿ¿ÿ¿ÿµÿ·ÿÉÿÑÿ·ÿ¨ÿ·ÿ¯ÿ£ÿ«ÿ­ÿ´ÿ»ÿÃÿ¶ÿ´ÿ¾ÿÿ£ÿ¨ÿÌÿ¹ÿµÿÃÿ®ÿ½ÿ¶ÿ®ÿµÿºÿ±ÿ¢ÿ³ÿÂÿÁÿ²ÿ»ÿ¿ÿ¸ÿ­ÿ³ÿ³ÿ¶ÿ·ÿ¬ÿ°ÿ¯ÿ¯ÿ»ÿ²ÿ¯ÿ«ÿ²ÿ·ÿ»ÿ¹ÿ¾ÿ¸ÿ³ÿÇÿ¹ÿ¶ÿ´ÿÑÿ¶ÿ§ÿ¸ÿ¸ÿ¶ÿµÿ¦ÿÁÿ®ÿ°ÿ¶ÿ±ÿºÿ¿ÿ¸ÿ¼ÿ¾ÿÉÿÅÿ¼ÿ¯ÿ«ÿ³ÿ±ÿ©ÿªÿ»ÿ´ÿÿ¨ÿ¬ÿ·ÿ±ÿ¡ÿ§ÿ³ÿ¯ÿÿ§ÿ¸ÿÉÿ¨ÿ³ÿ¡ÿ·ÿÀÿ½ÿ®ÿ«ÿ±ÿ´ÿ¶ÿ«ÿ¶ÿºÿ¹ÿ¶ÿ¹ÿ¸ÿ¹ÿ»ÿ²ÿ°ÿ±ÿ¥ÿ¤ÿµÿ¹ÿ¶ÿ»ÿÄÿÂÿÇÿ¸ÿ²ÿ¾ÿªÿ³ÿ¾ÿ¯ÿ¨ÿ¥ÿ®ÿÁÿ´ÿ¶ÿ¬ÿ½ÿÍÿÇÿ´ÿÿ§ÿ¯ÿ£ÿ´ÿ¸ÿ¬ÿ®ÿ¬ÿ«ÿ¸ÿÿbÿaÿÿ¹ÿ¯ÿÀÿ³ÿ¹ÿ­ÿ¯ÿ¹ÿ°ÿ°ÿ©ÿ¬ÿ·ÿ³ÿ¶ÿ²ÿ©ÿ°ÿºÿºÿ¹ÿ®ÿ¤ÿÿ¥ÿ«ÿªÿªÿ­ÿ¼ÿÀÿ²ÿ´ÿ²ÿ­ÿ·ÿ®ÿÿ©ÿÿ¡ÿ´ÿÄÿÀÿ¶ÿ½ÿÁÿÁÿÆÿÀÿºÿÄÿ°ÿ·ÿÃÿ³ÿÿ¶ÿÇÿËÿÃÿ¸ÿ¶ÿ´ÿ²ÿ·ÿ»ÿ¹ÿÁÿÂÿ½ÿ³ÿ·ÿµÿ³ÿ¤ÿ®ÿ²ÿ¶ÿ­ÿÄÿÅÿ´ÿ¹ÿ´ÿ¸ÿ²ÿ¶ÿ¾ÿ´ÿ¶ÿºÿ±ÿµÿ»ÿ¸ÿ¸ÿ¶ÿ»ÿ²ÿ ÿ´ÿ¹ÿ±ÿ¸ÿ²ÿ®ÿÿ³ÿ·ÿ°ÿ¶ÿÿ·ÿ»ÿ¯ÿ³ÿ¶ÿµÿµÿ©ÿ¸ÿ»ÿ°ÿ°ÿ¶ÿ¹ÿµÿ¹ÿ­ÿ®ÿ§ÿ³ÿµÿ¬ÿÿ¸ÿ±ÿºÿ®ÿ¯ÿ°ÿ¾ÿ·ÿ²ÿ¹ÿ°ÿ´ÿ­ÿ©ÿ´ÿ¸ÿ¼ÿ¹ÿ®ÿ°ÿ¯ÿ«ÿªÿ£ÿ¾ÿ¬ÿ±ÿ¹ÿ¥ÿ©ÿ§ÿ±ÿ¼ÿÂÿªÿ±ÿÌÿ·ÿ®ÿ³ÿ´ÿªÿ¹ÿºÿ®ÿµÿ·ÿ±ÿ¯ÿ°ÿ¾ÿÃÿ°ÿ¶ÿ¨ÿ¦ÿ®ÿ¨ÿ±ÿªÿÄÿ±ÿªÿ®ÿ¯ÿ¬ÿ¤ÿ°ÿ´ÿ¬ÿ«ÿ­ÿ¯ÿ²ÿ£ÿÿªÿ¢ÿ¦ÿ©ÿ¸ÿÿÿ¨ÿ°ÿ±ÿ¯ÿ°ÿ¨ÿªÿ¯ÿªÿ©ÿ°ÿ´ÿ°ÿ´ÿ²ÿ¥ÿ­ÿ²ÿ­ÿ ÿ¦ÿ¤ÿ¦ÿ°ÿ½ÿ­ÿ£ÿÿÿ«ÿ²ÿ¶ÿªÿªÿ»ÿ¨ÿ¥ÿ¼ÿºÿ¶ÿ±ÿªÿµÿÂÿ³ÿ³ÿ²ÿ¦ÿ¬ÿµÿ½ÿ´ÿ°ÿ¤ÿ®ÿ«ÿ¯ÿ³ÿ±ÿ¨ÿ£ÿ­ÿ´ÿ­ÿ«ÿ¶ÿµÿ°ÿÿªÿÿÿ¸ÿ·ÿ£ÿ¨ÿ¡ÿ³ÿºÿ¨ÿÿ¢ÿ¯ÿ½ÿ»ÿ¬ÿ®ÿ®ÿ¡ÿ²ÿ²ÿ·ÿ¡ÿ¸ÿ¹ÿ»ÿºÿ¹ÿ·ÿÀÿ´ÿ¶ÿÂÿ»ÿµÿ¿ÿÁÿ¶ÿ©ÿªÿ¿ÿ®ÿ§ÿÍÿºÿÌÿ´ÿ½ÿ¿ÿµÿ·ÿ¿ÿ»ÿ®ÿ©ÿ®ÿ³ÿ°ÿ©ÿ°ÿ¯ÿ±ÿ²ÿÀÿ¿ÿºÿ°ÿ¾ÿÇÿ»ÿµÿ²ÿ¥ÿ¡ÿªÿ§ÿ¢ÿ¯ÿ¹ÿ½ÿºÿÁÿ·ÿ¶ÿÃÿ´ÿ·ÿ©ÿµÿ´ÿ«ÿ¯ÿºÿ³ÿ°ÿ·ÿ¸ÿ³ÿ®ÿ«ÿªÿ¨ÿ­ÿÿ»ÿ°ÿÅÿ¼ÿ¾ÿ»ÿ«ÿ¸ÿÅÿÃÿ±ÿªÿÁÿ¿ÿÁÿ¯ÿÀÿ¶ÿ·ÿ´ÿ¸ÿ¶ÿ¶ÿ°ÿ¥ÿ°ÿ´ÿ´ÿ·ÿ¾ÿÂÿµÿ¢ÿ ÿ¨ÿ·ÿ£ÿÿ£ÿÿÿ®ÿ¬ÿÿÿÿÿÿiÿbÿmÿlÿÿÿ ÿ¡ÿÿÿªÿÿ¤ÿ±ÿ´ÿ³ÿµÿ±ÿ«ÿ·ÿ³ÿ­ÿ¹ÿÿuÿ_ÿÿsÿgÿlÿLÿ\ÿbÿMÿEÿMÿÿ¡ÿÿÿ ÿ§ÿÿoÿrÿ_ÿZÿdÿyÿÿÿ ÿ¤ÿ©ÿªÿÀÿºÿ¼ÿqÿqÿlÿyÿÿ~ÿÿ}ÿpÿoÿÿÿsÿwÿÿÿqÿÿÿÿÿªÿ«ÿªÿ®ÿÿ ÿ¬ÿ¬ÿ¯ÿ·ÿ¬ÿÇÿªÿ¯ÿ½ÿµÿ©ÿ«ÿ±ÿ²ÿ«ÿ¨ÿ°ÿ¹ÿ´ÿ¨ÿªÿµÿ¿ÿ¿ÿÅÿÅÿÃÿ¿ÿ´ÿ¼ÿÐÿÚÿ»ÿ¿ÿ´ÿºÿ¼ÿµÿ¬ÿºÿÃÿ¾ÿºÿ¸ÿºÿµÿ²ÿÀÿ³ÿÅÿ¯ÿÁÿÊÿÂÿ¸ÿµÿ¹ÿ¼ÿ¶ÿ´ÿÅÿ°ÿ»ÿ»ÿ´ÿ¬ÿ¸ÿ¸ÿ´ÿ®ÿ±ÿ³ÿ¯ÿ¸ÿ·ÿ±ÿ¹ÿÁÿ¬ÿ¶ÿ¿ÿ²ÿµÿ¼ÿ¿ÿ¿ÿµÿÄÿÏÿÿ¿ÿªÿ¨ÿ´ÿ²ÿ¬ÿ²ÿ®ÿ©ÿ¯ÿ²ÿÆÿ¾ÿºÿÂÿ­ÿ¢ÿªÿ¯ÿ²ÿ¯ÿ©ÿ¨ÿ¬ÿÿ·ÿÔÿ¸ÿÂÿºÿ°ÿ¯ÿ´ÿ·ÿ¶ÿ»ÿ¿ÿ´ÿ¼ÿºÿ«ÿ´ÿ±ÿ³ÿ³ÿ»ÿÂÿ¾ÿ½ÿÄÿÁÿºÿÖÿ­ÿ¶ÿ®ÿ¿ÿµÿµÿÁÿÅÿÃÿÀÿºÿ«ÿÃÿ«ÿÂÿ·ÿµÿ½ÿ»ÿ½ÿÂÿ·ÿ¸ÿ´ÿÈÿ±ÿ¶ÿ´ÿ»ÿ²ÿ·ÿºÿªÿ¤ÿ­ÿ¹ÿ»ÿ½ÿÃÿ²ÿ°ÿ¸ÿ½ÿ¸ÿ¯ÿªÿªÿ®ÿÄÿ¯ÿ¸ÿ¹ÿ§ÿ¢ÿªÿ¶ÿ¼ÿ¼ÿ¾ÿ¼ÿ»ÿÀÿ±ÿ·ÿÇÿÁÿ½ÿ·ÿ©ÿ·ÿÅÿ¼ÿºÿ ÿ¼ÿ½ÿ»ÿÃÿÂÿ¶ÿ³ÿ·ÿÄÿ¶ÿ§ÿ®ÿ¶ÿ¯ÿ®ÿ¶ÿ½ÿ¹ÿ¦ÿ¸ÿ¼ÿ·ÿ¿ÿÀÿ¼ÿºÿ±ÿ¯ÿ¿ÿ»ÿ¶ÿÃÿÔÿ®ÿ¸ÿ¹ÿ»ÿºÿ·ÿ¸ÿ¾ÿÁÿªÿ°ÿ¼ÿ²ÿ¶ÿ¶ÿ³ÿ¸ÿÂÿÀÿµÿ¨ÿ¶ÿ·ÿ¶ÿ²ÿ¸ÿ¸ÿµÿ¼ÿ¿ÿ¯ÿ¸ÿ°ÿªÿ³ÿ¦ÿÿÿÿ©ÿ¸ÿ»ÿ»ÿ¾ÿ¤ÿ«ÿ³ÿ©ÿ«ÿ¼ÿ¶ÿµÿµÿ»ÿ´ÿ¹ÿÁÿÅÿ¾ÿ²ÿ­ÿÿºÿÕÿÂÿ¸ÿ°ÿ·ÿ¼ÿ³ÿ¿ÿÄÿ¥ÿ»ÿÅÿ¸ÿ¥ÿ«ÿ¶ÿ±ÿ»ÿ»ÿ»ÿÈÿ§ÿ·ÿÃÿºÿ³ÿ½ÿÂÿÆÿ¸ÿÄÿ­ÿ±ÿ·ÿ¿ÿÃÿ²ÿ°ÿ¹ÿ¿ÿÁÿ¸ÿ¶ÿºÿ¼ÿ¶ÿ¶ÿ¾ÿ±ÿÄÿËÿÆÿ½ÿ¹ÿ¹ÿ¼ÿºÿ®ÿ¶ÿ¾ÿÀÿ·ÿ¬ÿ´ÿÅÿÂÿ¸ÿÂÿÆÿÁÿ·ÿ´ÿ½ÿÃÿºÿ½ÿ¬ÿÅÿµÿ¾ÿÁÿÈÿ½ÿ¥ÿ¬ÿ²ÿ¹ÿ·ÿ¸ÿÀÿ¿ÿºÿ­ÿ¶ÿµÿ»ÿ¸ÿ¶ÿ»ÿ½ÿ¹ÿ°ÿ¾ÿÁÿ¶ÿ·ÿ¾ÿÁÿ»ÿ­ÿÄÿÑÿ³ÿ©ÿ©ÿµÿ¯ÿ§ÿµÿ·ÿ²ÿÀÿ³ÿµÿ·ÿºÿ¼ÿ´ÿ¬ÿ´ÿÏÿÀÿ¦ÿ¥ÿµÿ¶ÿ¸ÿÄÿ¹ÿ½ÿ«ÿ±ÿ¯ÿ¨ÿ±ÿºÿ¹ÿ­ÿ¦ÿ²ÿªÿ²ÿ²ÿ°ÿ¸ÿ°ÿ ÿ£ÿ«ÿ¨ÿ±ÿªÿ§ÿ®ÿ¯ÿ®ÿµÿ²ÿÿ ÿÿ¨ÿ«ÿÿÿ¢ÿ¨ÿ«ÿ ÿÿ®ÿµÿ¯ÿªÿ­ÿ´ÿ¯ÿ«ÿ´ÿ®ÿ©ÿÿ®ÿ¯ÿ¥ÿ¡ÿ§ÿ¥ÿ£ÿ´ÿ¥ÿÿÿÿÿ´ÿ­ÿ ÿ¢ÿ¥ÿ¤ÿ§ÿ¤ÿ¡ÿÿÿÿÿ¢ÿ«ÿÿÿÿÿÿÿÿÿÿ¤ÿ¤ÿÿ¢ÿªÿªÿ¨ÿ¡ÿÿ¡ÿ£ÿÿÿ¡ÿ±ÿ¥ÿÿ§ÿ ÿÿÿÿ¡ÿÿÿÿÿÿÿÿÿÿ­ÿ¨ÿÿÿ¤ÿ§ÿÿÿ¯ÿÿÿ¡ÿÿ£ÿ£ÿÿ­ÿ¹ÿ±ÿ©ÿ¨ÿÿÿÿÿ¤ÿ¨ÿ§ÿ£ÿÿ¬ÿ¢ÿ¥ÿ¡ÿ¡ÿ¨ÿ¦ÿÿªÿ»ÿ°ÿ©ÿ¤ÿ«ÿ¯ÿ®ÿ®ÿ¿ÿ·ÿ£ÿ¥ÿ²ÿ®ÿ¥ÿ½ÿ¹ÿ®ÿ²ÿ®ÿ½ÿªÿÿªÿ¸ÿ³ÿ²ÿ±ÿ¼ÿ·ÿ¼ÿ´ÿ¶ÿ²ÿ®ÿ£ÿ¢ÿ©ÿ¥ÿ©ÿ§ÿÿÿÿ¡ÿÿªÿ®ÿ­ÿ²ÿ·ÿ¶ÿ­ÿ´ÿ¼ÿÃÿ¨ÿÿ¤ÿ©ÿ¤ÿ­ÿ®ÿ¦ÿªÿ¨ÿ¬ÿ¸ÿ£ÿ§ÿ¦ÿ¯ÿ¯ÿ»ÿ®ÿÿÿÿÿ¦ÿ¤ÿÅÿÀÿ¥ÿ·ÿ¯ÿµÿ±ÿ§ÿ¦ÿ¬ÿ²ÿ°ÿµÿ¢ÿ¯ÿ´ÿÀÿ°ÿ¹ÿ·ÿ³ÿ©ÿ£ÿ°ÿºÿ«ÿÿªÿ§ÿÿ¹ÿ¡ÿ¦ÿ£ÿÿÿ¤ÿ²ÿ­ÿ§ÿ¤ÿ¢ÿ¬ÿÿ¢ÿ«ÿ¶ÿ·ÿ¦ÿ¢ÿ¥ÿ©ÿ­ÿ§ÿ¨ÿÿÿ«ÿ¨ÿµÿÿÿÿÿ£ÿ¥ÿ¥ÿ¨ÿ®ÿ°ÿªÿ§ÿµÿ²ÿ«ÿ¸ÿ»ÿÁÿ·ÿ©ÿÿÿ²ÿºÿ­ÿ½ÿ¡ÿªÿÿÿ¢ÿÿ§ÿ¤ÿ§ÿªÿ­ÿ«ÿÿ¡ÿ¥ÿÿ ÿ¨ÿ®ÿÿ°ÿ ÿÿ¤ÿ£ÿ©ÿ´ÿ¸ÿ¶ÿ¡ÿ°ÿ£ÿÿÿ©ÿ¶ÿ°ÿÿ¤ÿªÿ«ÿ§ÿ¨ÿ«ÿ§ÿªÿ·ÿ®ÿ¤ÿ­ÿ«ÿ§ÿ®ÿ¨ÿ¾ÿªÿ ÿÿÿ¨ÿ­ÿ©ÿÀÿ¯ÿ¯ÿ§ÿ®ÿ°ÿ´ÿ±ÿ¯ÿ©ÿªÿ³ÿ®ÿ¦ÿ ÿÿ¬ÿ­ÿ§ÿ¬ÿÿ¯ÿ±ÿ©ÿÿ¡ÿ­ÿ¨ÿ®ÿ¯ÿµÿ¶ÿ¥ÿÿ©ÿ³ÿ¸ÿ»ÿÉÿ¯ÿµÿ¥ÿÿ­ÿ¹ÿ®ÿ­ÿ±ÿ¬ÿ©ÿ°ÿ¶ÿ³ÿ®ÿ¦ÿ¤ÿ¹ÿ©ÿÀÿ¸ÿ©ÿ¢ÿ ÿ¥ÿ¤ÿ¡ÿ¬ÿ·ÿµÿ²ÿ²ÿ°ÿ ÿ©ÿ¤ÿ¶ÿµÿ¯ÿ¯ÿ°ÿ°ÿÿ©ÿ¦ÿ¦ÿªÿ«ÿªÿ¡ÿ£ÿµÿ¦ÿ®ÿ«ÿ¸ÿ®ÿ£ÿ¸ÿ´ÿ­ÿ¢ÿ¨ÿÿµÿ½ÿ¾ÿ¾ÿ¿ÿÉÿ»ÿ®ÿ´ÿ¯ÿ­ÿ®ÿ·ÿÿ£ÿÿÈÿµÿ¡ÿ«ÿ¯ÿ±ÿ«ÿ£ÿ£ÿ£ÿ ÿ£ÿªÿ°ÿ¨ÿ³ÿªÿ¯ÿ ÿÿ­ÿÿ´ÿ­ÿ¯ÿªÿ­ÿ´ÿµÿ¶ÿ¸ÿ¶ÿ³ÿ«ÿ£ÿ³ÿ®ÿ¨ÿ±ÿ¬ÿ·ÿ¹ÿ³ÿ¼ÿ»ÿ¸ÿ¿ÿ¶ÿ²ÿ©ÿ¤ÿ²ÿ¸ÿºÿ®ÿ´ÿ¥ÿÿ©ÿ¶ÿ¯ÿ¼ÿÀÿÃÿ±ÿ«ÿ´ÿ°ÿ²ÿ·ÿ¼ÿ¹ÿ¬ÿ¡ÿ¥ÿ­ÿ¬ÿ¦ÿ­ÿ²ÿÿ°ÿÿÿ¬ÿ§ÿ´ÿ§ÿÿ¢ÿ¥ÿ¦ÿ«ÿ¦ÿ§ÿ¨ÿªÿ©ÿÿÿÿ£ÿ¥ÿÿ¬ÿ ÿ¢ÿÿÿ¾ÿÿ ÿ£ÿÿªÿ¤ÿÿ ÿ¢ÿ¡ÿ§ÿ¡ÿÿ ÿªÿ³ÿÿ£ÿµÿ­ÿ§ÿ«ÿ¬ÿ©ÿÿÿ¯ÿµÿÅÿ²ÿ¯ÿ±ÿ²ÿ°ÿ°ÿ°ÿ¥ÿ¡ÿÿÿ¡ÿ§ÿÿÿÿÿÿÿÿÿÿÿÿÿÿÿÿÿÿÿÿÿÿÿÿÿÿ ÿ¦ÿ©ÿ©ÿ¯ÿ©ÿ¨ÿ¨ÿ£ÿ®ÿÿ¥ÿ¿ÿÿ¢ÿªÿ±ÿ²ÿµÿ°ÿ«ÿ°ÿ³ÿ¬ÿ¦ÿ¦ÿ©ÿ¨ÿ´ÿ¸ÿ½ÿªÿ­ÿ®ÿ»ÿ±ÿ¾ÿ¦ÿ¤ÿ©ÿ³ÿ¨ÿ½ÿ´ÿ¬ÿ·ÿ¸ÿ¯ÿ°ÿ»ÿ´ÿªÿ¸ÿÂÿ¿ÿ½ÿ¹ÿÃÿÈÿ¡ÿ¬ÿ¸ÿÅÿ­ÿµÿ±ÿªÿ³ÿ«ÿ´ÿÆÿºÿ¶ÿ»ÿ¾ÿ·ÿ±ÿµÿ·ÿ³ÿµÿºÿ¹ÿ»ÿ±ÿ«ÿ³ÿ´ÿ¹ÿÃÿ¸ÿ£ÿ¶ÿ¨ÿ²ÿ¸ÿ³ÿºÿ¸ÿ·ÿ¿ÿ©ÿ£ÿ±ÿ´ÿ¯ÿ¯ÿ¦ÿ¦ÿ°ÿµÿ³ÿ¾ÿÈÿ¹ÿ¨ÿ¦ÿ­ÿ­ÿ¢ÿÿ£ÿ´ÿ¦ÿ­ÿ¬ÿ¾ÿ¢ÿ¸ÿ²ÿ±ÿ²ÿ¶ÿ¨ÿ¸ÿºÿ¼ÿ¬ÿµÿºÿºÿµÿ®ÿ°ÿ¸ÿ¸ÿ´ÿ²ÿ±ÿ³ÿ³ÿµÿ¯ÿ®ÿªÿ¹ÿ®ÿ¹ÿÏÿÃÿ­ÿ¶ÿ³ÿ¤ÿ«ÿ¾ÿÇÿ¶ÿ³ÿ­ÿ¼ÿ¬ÿ¡ÿ½ÿ¹ÿ»ÿ¼ÿ¾ÿ°ÿ§ÿ¯ÿ¸ÿÁÿÇÿ½ÿªÿ°ÿ¸ÿ£ÿ³ÿ·ÿ¬ÿ¯ÿ¼ÿ³ÿ©ÿ¹ÿ­ÿ¿ÿ±ÿ¸ÿ²ÿ¼ÿ²ÿ±ÿ³ÿ¶ÿ²ÿ¾ÿ¹ÿ±ÿ²ÿ¶ÿÂÿ½ÿ¼ÿ½ÿ·ÿ¯ÿ©ÿ«ÿ²ÿ»ÿ´ÿ¯ÿ®ÿ²ÿ²ÿÆÿ¾ÿ­ÿ¿ÿ«ÿºÿ¯ÿ¶ÿ°ÿ¿ÿÄÿÃÿÉÿ°ÿµÿºÿ¸ÿºÿÁÿ¿ÿ®ÿ¹ÿ¿ÿ¬ÿ¢ÿ±ÿ¯ÿ¤ÿ­ÿ«ÿ¶ÿÍÿÆÿ¼ÿ¸ÿÂÿÁÿ¸ÿ¸ÿ¸ÿ´ÿÀÿµÿ²ÿ³ÿ§ÿ¹ÿºÿ½ÿÀÿ°ÿ¼ÿºÿ£ÿºÿ³ÿÀÿ³ÿ­ÿ²ÿ­ÿªÿµÿºÿ²ÿ¹ÿÃÿ®ÿ²ÿÁÿ¸ÿ»ÿµÿ«ÿ°ÿ³ÿÂÿÃÿ¶ÿ³ÿ²ÿ§ÿºÿ®ÿ²ÿÈÿºÿ®ÿÂÿ«ÿ¢ÿ­ÿ°ÿ¤ÿ¾ÿ©ÿºÿÿÁÿ¼ÿªÿ·ÿ¸ÿÀÿºÿ·ÿÁÿ²ÿ²ÿ¨ÿ°ÿ²ÿ¼ÿÀÿ¶ÿ´ÿ­ÿ¤ÿ£ÿ¨ÿ©ÿ¢ÿ¯ÿ³ÿ¨ÿ³ÿÃÿ¸ÿ³ÿ²ÿ¬ÿ¹ÿÀÿºÿÃÿ¨ÿ³ÿ·ÿ¯ÿ¾ÿ®ÿ¨ÿ©ÿ´ÿ¡ÿ±ÿÄÿÍÿ»ÿ»ÿ¹ÿ¬ÿ´ÿ¬ÿºÿ ÿÿ®ÿ¯ÿ²ÿ¹ÿ»ÿ²ÿ«ÿ©ÿ®ÿ¸ÿ¹ÿ±ÿ§ÿ­ÿ·ÿ´ÿ°ÿ¶ÿµÿ­ÿ°ÿ¼ÿ­ÿÃÿ»ÿ»ÿ¼ÿ¸ÿÂÿ¡ÿ°ÿ¸ÿ¶ÿ¢ÿ±ÿ­ÿ°ÿ¿ÿ²ÿ¸ÿ²ÿ°ÿÿ¦ÿ¹ÿ®ÿ¯ÿÿ¢ÿµÿµÿ®ÿ²ÿ´ÿ³ÿ«ÿ²ÿÀÿ´ÿ³ÿÃÿ¿ÿ°ÿ©ÿªÿ¯ÿ¾ÿµÿ§ÿ§ÿªÿ¯ÿ¦ÿªÿÿ§ÿ¬ÿ¯ÿ²ÿ¶ÿÆÿ²ÿÿ¤ÿÿÿ¦ÿ¶ÿ®ÿ ÿ±ÿÃÿºÿ¢ÿÿÿ¯ÿ ÿÿÿªÿ¹ÿ¼ÿ¶ÿ´ÿ­ÿ©ÿ¬ÿÿÿÿÿ²ÿ­ÿ¦ÿ°ÿ°ÿ ÿ¤ÿ©ÿ¬ÿ°ÿ©ÿ«ÿµÿ»ÿ¦ÿ­ÿ²ÿ§ÿ°ÿµÿ¯ÿ­ÿÿ¦ÿ¯ÿÈÿ±ÿÑÿ³ÿ°ÿ¸ÿ¤ÿÿÿÿ³ÿ®ÿÁÿ¬ÿ¤ÿºÿ¹ÿ²ÿ§ÿ®ÿ¼ÿ³ÿºÿºÿ·ÿ»ÿ°ÿ­ÿ¤ÿÿ«ÿ³ÿ¹ÿ»ÿ¾ÿÀÿ»ÿÁÿ¿ÿ³ÿ´ÿ´ÿµÿ¸ÿÁÿ³ÿµÿ®ÿ²ÿ°ÿÂÿ¼ÿ¯ÿ³ÿ«ÿ§ÿ¹ÿ­ÿ«ÿ¼ÿºÿ±ÿ³ÿºÿ»ÿÃÿÅÿ³ÿ®ÿ¶ÿ¼ÿ¸ÿ±ÿ½ÿÇÿ¿ÿ°ÿ³ÿ·ÿ»ÿ³ÿ³ÿ·ÿ ÿÿ±ÿ¼ÿÄÿ·ÿ«ÿ±ÿ©ÿ§ÿ­ÿ·ÿÀÿ¶ÿ¼ÿ¼ÿ½ÿ­ÿ²ÿ¶ÿ¾ÿ´ÿÿ©ÿ°ÿ³ÿ°ÿ¯ÿªÿ¦ÿ½ÿ´ÿ³ÿ±ÿ¶ÿºÿ¶ÿÎÿµÿ»ÿ·ÿ¾ÿÀÿ¯ÿ·ÿ¿ÿÁÿ¹ÿ²ÿµÿ¶ÿ°ÿ³ÿ²ÿ±ÿ¯ÿ®ÿ³ÿ´ÿµÿ¹ÿ´ÿ´ÿÅÿ¿ÿ¸ÿ­ÿµÿÃÿ®ÿ¯ÿÀÿ­ÿ´ÿ¿ÿºÿ²ÿ¶ÿ²ÿ®ÿ¶ÿ°ÿºÿ¨ÿÁÿ¿ÿ¿ÿ½ÿ²ÿ¯ÿ¸ÿ»ÿ¶ÿ®ÿÆÿ¼ÿÄÿ®ÿ¶ÿ¸ÿ²ÿ²ÿ®ÿ¾ÿ¹ÿ´ÿµÿµÿ´ÿ³ÿÃÿÆÿ¶ÿ·ÿ¼ÿ¼ÿ¸ÿ®ÿ²ÿºÿ¿ÿ¼ÿ·ÿ¬ÿºÿ½ÿ¬ÿ¸ÿ»ÿ°ÿ·ÿ½ÿ¸ÿ½ÿºÿ¿ÿ½ÿÂÿ±ÿ¾ÿ¸ÿ²ÿ¢ÿ²ÿÇÿ­ÿ²ÿ§ÿ¸ÿ¯ÿ¢ÿ¥ÿ´ÿ³ÿ²ÿªÿ»ÿ´ÿÃÿÂÿ»ÿºÿ¯ÿ±ÿ¹ÿ¹ÿ¹ÿºÿÂÿ»ÿ²ÿ³ÿ°ÿ·ÿ°ÿ®ÿ¨ÿ´ÿÇÿ¯ÿ¥ÿµÿºÿ¨ÿ®ÿ­ÿ·ÿ½ÿ·ÿ³ÿÇÿ»ÿµÿÿ¶ÿªÿ¾ÿºÿ¾ÿÆÿ´ÿ½ÿ¾ÿ¦ÿ¶ÿ¬ÿ§ÿ¨ÿ³ÿÀÿªÿ­ÿ°ÿ²ÿ±ÿ±ÿ¶ÿ·ÿ±ÿ¶ÿÈÿÄÿ³ÿ³ÿ²ÿ¬ÿµÿ¾ÿºÿ¹ÿ¶ÿ¸ÿ¹ÿÈÿÅÿÇÿ¯ÿ«ÿ¿ÿ»ÿ°ÿ³ÿ¯ÿ¾ÿ¾ÿ¹ÿ¿ÿ¼ÿ»ÿºÿÀÿÍÿ³ÿ¸ÿ»ÿ©ÿ°ÿµÿ®ÿµÿ¿ÿ·ÿ­ÿ¸ÿ¸ÿ¹ÿ¼ÿ´ÿ¹ÿ¼ÿµÿµÿ¶ÿºÿ¼ÿ¸ÿ¿ÿÅÿ¿ÿÀÿÉÿµÿ§ÿ²ÿ¥ÿ»ÿ¾ÿ·ÿ«ÿ³ÿªÿ·ÿ²ÿ¿ÿ³ÿ³ÿ¸ÿÅÿ¹ÿ¶ÿ¿ÿÁÿ¶ÿ±ÿ¸ÿºÿ¸ÿ´ÿÂÿ¶ÿ«ÿ­ÿ­ÿ¸ÿ¸ÿ·ÿ±ÿ²ÿ¶ÿ½ÿÇÿÁÿ»ÿ¼ÿ¶ÿ°ÿºÿÂÿÀÿ²ÿ³ÿ¾ÿ¹ÿ¹ÿÎÿ¸ÿ¿ÿÃÿ¿ÿ»ÿ¬ÿ¾ÿÄÿ¤ÿºÿ¯ÿ±ÿ¯ÿ©ÿ®ÿ¥ÿÀÿ¿ÿ´ÿ³ÿ´ÿ¹ÿ»ÿ¯ÿ¯ÿ°ÿ¼ÿÃÿ¾ÿ¾ÿÇÿÆÿ¸ÿ³ÿ°ÿªÿ²ÿ¾ÿÀÿ±ÿÁÿÁÿ»ÿÆÿ¿ÿ¯ÿ¬ÿ¼ÿ¯ÿ ÿÃÿÂÿ³ÿ®ÿ­ÿ¸ÿ¹ÿÀÿ¸ÿ¾ÿ±ÿ¹ÿ½ÿÀÿ¼ÿ·ÿºÿÀÿ²ÿÿÿ«ÿ­ÿ»ÿ²ÿ¥ÿ¬ÿ¹ÿ³ÿ¸ÿÁÿÀÿÂÿ°ÿ±ÿ©ÿ·ÿµÿÆÿ°ÿ ÿ¿ÿ­ÿµÿ§ÿ¨ÿ³ÿ¼ÿ²ÿ°ÿ±ÿµÿ¶ÿ¹ÿºÿ¼ÿ¸ÿ³ÿ¸ÿ·ÿ°ÿ¬ÿ¡ÿ¡ÿ´ÿ·ÿ¸ÿ·ÿÁÿ³ÿ¹ÿÀÿ¼ÿ´ÿ§ÿºÿµÿ±ÿ°ÿ¤ÿ«ÿ±ÿ®ÿ³ÿ©ÿ¾ÿ³ÿ±ÿ·ÿ®ÿ°ÿ¥ÿ§ÿ°ÿ¶ÿ¯ÿ¨ÿ¯ÿ´ÿ²ÿ¤ÿvÿMÿtÿ©ÿ¨ÿµÿ¶ÿ¦ÿ¤ÿ¹ÿ³ÿµÿ®ÿ½ÿªÿ°ÿÃÿ¶ÿ³ÿ£ÿ®ÿ¬ÿ¨ÿ­ÿ£ÿ£ÿ®ÿ´ÿµÿ»ÿµÿ­ÿ³ÿ¶ÿ³ÿ²ÿ®ÿ«ÿ­ÿ§ÿ«ÿ ÿ¡ÿ²ÿ­ÿ¶ÿ²ÿ¥ÿÇÿ®ÿ³ÿ°ÿ½ÿªÿ±ÿ¸ÿÀÿ»ÿ¬ÿ¦ÿ´ÿ·ÿ½ÿ¸ÿ¯ÿ«ÿ©ÿ¯ÿµÿ¹ÿ¸ÿºÿ½ÿµÿ§ÿÿ»ÿ¡ÿ¬ÿ­ÿ²ÿ¬ÿÿ¼ÿ»ÿµÿ¹ÿ·ÿºÿ¶ÿ·ÿ¸ÿ²ÿ´ÿ¶ÿ¯ÿ¯ÿ·ÿ·ÿ±ÿ·ÿ½ÿ«ÿ¤ÿ³ÿ¸ÿ¼ÿ³ÿ½ÿ¾ÿ«ÿ¬ÿ»ÿ³ÿ³ÿÿ©ÿµÿºÿÉÿ¹ÿ¨ÿÿ±ÿÃÿÄÿÆÿ¸ÿ¬ÿ·ÿÀÿ½ÿ«ÿ®ÿ®ÿ¬ÿ¬ÿÃÿ£ÿ·ÿ¯ÿÃÿ·ÿ¹ÿ¼ÿ½ÿ»ÿºÿ²ÿ©ÿ»ÿ¸ÿ³ÿºÿ»ÿºÿ¸ÿµÿÂÿËÿ°ÿ¢ÿ¹ÿÄÿºÿ¼ÿÆÿÃÿ¾ÿ«ÿ¨ÿ³ÿÎÿ¶ÿÂÿ¹ÿ¼ÿ·ÿªÿ±ÿ¶ÿ»ÿµÿªÿ®ÿ³ÿ±ÿ´ÿ»ÿÅÿ¸ÿ¯ÿ¯ÿ¦ÿ¨ÿ¬ÿ¼ÿ¸ÿ±ÿ½ÿ®ÿ ÿ°ÿ§ÿ¨ÿ¥ÿ¥ÿ§ÿ±ÿ´ÿ»ÿÀÿ³ÿ°ÿ²ÿ¼ÿ±ÿ´ÿ§ÿ°ÿ°ÿ¦ÿ¹ÿÂÿ­ÿ°ÿ¸ÿ¡ÿ±ÿ«ÿ©ÿºÿ»ÿ²ÿ°ÿ´ÿ´ÿ¬ÿ¨ÿµÿ·ÿ§ÿªÿªÿ ÿ·ÿ´ÿ¯ÿ§ÿ¥ÿ¬ÿ ÿ±ÿºÿ¨ÿ©ÿ¥ÿÿ©ÿ¶ÿ³ÿ¯ÿ¬ÿ¨ÿ®ÿ¼ÿ¯ÿ­ÿ¬ÿ«ÿ®ÿ¹ÿºÿ¿ÿ¸ÿ¨ÿ¢ÿ©ÿ¸ÿ²ÿ­ÿªÿ¬ÿ´ÿµÿ±ÿ¯ÿ´ÿ¶ÿ°ÿÿ±ÿ­ÿ©ÿ¬ÿ¤ÿ ÿ¦ÿ°ÿ§ÿ±ÿ¨ÿ£ÿ«ÿ´ÿ¹ÿ¸ÿ²ÿ³ÿ¶ÿ©ÿºÿÆÿ³ÿ©ÿ·ÿ¯ÿÇÿ´ÿ«ÿ¯ÿµÿ¶ÿ½ÿ¹ÿªÿ§ÿ¯ÿ·ÿ³ÿ§ÿ½ÿ²ÿ®ÿ¾ÿÀÿÑÿ©ÿ¸ÿ¾ÿ½ÿÉÿËÿ»ÿ½ÿ¹ÿ³ÿ®ÿµÿ·ÿ¬ÿ¼ÿ³ÿµÿ¶ÿÀÿºÿ¹ÿ¿ÿÄÿÀÿ»ÿÂÿ¾ÿ¿ÿ´ÿ°ÿµÿ­ÿ¨ÿµÿÀÿÃÿ½ÿ£ÿ®ÿÁÿÀÿ¸ÿ«ÿ¹ÿ´ÿ®ÿ´ÿ®ÿ¯ÿµÿ¸ÿ·ÿ´ÿ³ÿ¯ÿ²ÿµÿ¤ÿ¦ÿ´ÿ¦ÿ¿ÿ®ÿ¶ÿ¸ÿ¬ÿ²ÿ¶ÿ¶ÿÃÿÌÿÁÿ¹ÿ¯ÿ®ÿ®ÿ±ÿµÿªÿ¨ÿ­ÿ®ÿ¶ÿ°ÿªÿªÿ±ÿ¯ÿ¯ÿ¼ÿ·ÿ¡ÿÿÿ§ÿÿ ÿ©ÿÿuÿÿÿÿÿtÿuÿÿkÿ^ÿlÿsÿÿÿÿÿÿÿÿÿÿ¥ÿ¡ÿ¬ÿ·ÿ¨ÿ¤ÿ­ÿ­ÿ¦ÿÿsÿoÿcÿzÿwÿnÿGÿFÿNÿXÿUÿKÿ`ÿzÿÿÿÿÿÿ{ÿcÿgÿEÿCÿSÿjÿ{ÿÿÿÿÿ³ÿÿÿmÿZÿbÿZÿ^ÿbÿ~ÿÿÿÿÿÿÿÿÿ¯ÿÿ{ÿÿÿÿÿ«ÿ¬ÿ¨ÿ¤ÿ¡ÿªÿ´ÿ»ÿ­ÿ»ÿÈÿÀÿ¡ÿ®ÿ¹ÿµÿ²ÿºÿ½ÿ·ÿ°ÿ­ÿ­ÿ¼ÿÀÿ®ÿ¨ÿ¶ÿÉÿÇÿÀÿ¾ÿºÿ¯ÿ­ÿ¶ÿ¼ÿ¹ÿ¦ÿ¿ÿÊÿ¹ÿ£ÿ­ÿ¯ÿºÿÁÿÈÿÈÿ»ÿºÿ¿ÿ¿ÿ»ÿ¾ÿ»ÿ²ÿ¹ÿÁÿ´ÿ²ÿµÿ±ÿ²ÿµÿµÿÀÿÌÿ·ÿ·ÿ°ÿ¥ÿ²ÿ¼ÿ±ÿ°ÿ­ÿ©ÿ¸ÿÄÿ¶ÿ«ÿ³ÿºÿ³ÿÃÿºÿ½ÿºÿ³ÿºÿÁÿ¸ÿ­ÿ£ÿ«ÿ¸ÿ¾ÿ¸ÿºÿ¶ÿ·ÿºÿ´ÿ©ÿ¥ÿ®ÿ¾ÿ®ÿ¹ÿ·ÿ¬ÿµÿµÿ¸ÿªÿ©ÿ³ÿ¶ÿ²ÿ®ÿ¸ÿ¯ÿÂÿ¼ÿÂÿÀÿ¶ÿ­ÿ¸ÿºÿ²ÿ³ÿ±ÿ¾ÿ»ÿ¯ÿ³ÿ·ÿ½ÿ¸ÿµÿ¹ÿ½ÿÇÿÊÿ°ÿÊÿÆÿ¹ÿ¾ÿÈÿ¶ÿ´ÿÈÿËÿÂÿÀÿ¸ÿ®ÿÅÿÇÿ©ÿÀÿ¯ÿ«ÿ¶ÿ´ÿ»ÿÁÿ±ÿ«ÿ·ÿÎÿ°ÿÍÿÄÿ½ÿ«ÿÁÿËÿ³ÿ§ÿ±ÿµÿ¼ÿ¯ÿ¿ÿ´ÿºÿºÿ»ÿ¸ÿ±ÿ±ÿ´ÿ»ÿªÿ´ÿ·ÿ¦ÿ¸ÿ²ÿ²ÿ²ÿ±ÿ¸ÿ»ÿÀÿÅÿ¯ÿ´ÿ½ÿ¼ÿ¸ÿÁÿºÿ°ÿ¿ÿÂÿ¼ÿªÿ§ÿ·ÿ½ÿ¾ÿ·ÿ´ÿµÿ³ÿ¶ÿ»ÿªÿ°ÿ¯ÿÀÿ²ÿ·ÿºÿµÿ³ÿ¯ÿ­ÿ°ÿºÿ¸ÿ¼ÿ±ÿµÿ½ÿÁÿ¸ÿªÿ¼ÿ¿ÿºÿÑÿÄÿÁÿ´ÿ´ÿ¶ÿµÿ½ÿ½ÿ±ÿ¯ÿ¿ÿ®ÿ®ÿ¯ÿ´ÿ¿ÿÆÿÅÿ¼ÿ¯ÿºÿ·ÿ±ÿ±ÿ´ÿ·ÿºÿ¸ÿ©ÿ¢ÿ¶ÿ±ÿ«ÿ´ÿÿÿÿ®ÿ»ÿ¾ÿ¾ÿ¸ÿ´ÿ¿ÿ½ÿ¦ÿ¡ÿ­ÿµÿ»ÿ¿ÿ·ÿ¿ÿ¿ÿ½ÿºÿ²ÿªÿ¨ÿ¨ÿ¬ÿ»ÿÇÿÈÿÄÿ¶ÿ¹ÿ¼ÿ½ÿËÿ¶ÿ¦ÿ·ÿÉÿ²ÿ§ÿ´ÿµÿ¯ÿÁÿÅÿ²ÿ¹ÿ¬ÿ¶ÿ¹ÿ²ÿ¯ÿ²ÿ®ÿ­ÿ¶ÿÌÿ¯ÿµÿ¹ÿ½ÿ¹ÿªÿ¯ÿ°ÿÁÿ¾ÿµÿ·ÿ½ÿ¶ÿ°ÿ½ÿÀÿàÿ¾ÿÑÿÆÿ¹ÿ·ÿ¹ÿ¸ÿ²ÿ¹ÿ¸ÿ²ÿ½ÿ²ÿªÿ´ÿÁÿºÿ­ÿÀÿÃÿ·ÿ®ÿ­ÿ¼ÿÀÿ²ÿ¹ÿÃÿÈÿ¿ÿµÿ¶ÿÄÿ°ÿ¢ÿ¾ÿ±ÿ¸ÿ½ÿ·ÿ´ÿ­ÿ´ÿ²ÿ°ÿ°ÿ´ÿ³ÿ¯ÿ¸ÿÈÿ¾ÿµÿÂÿÁÿÇÿÅÿ¹ÿ´ÿ¿ÿ½ÿ¸ÿ´ÿ»ÿºÿ°ÿ­ÿ­ÿ¨ÿ³ÿ»ÿ«ÿ¼ÿ¶ÿ¶ÿºÿ¸ÿ¸ÿ·ÿ¬ÿ¾ÿ¬ÿ¶ÿ®ÿ­ÿ¬ÿ¯ÿ´ÿ¹ÿ½ÿºÿ°ÿ±ÿ±ÿ¢ÿ¥ÿ±ÿ³ÿ±ÿ¦ÿ¾ÿÿºÿÂÿ¶ÿ±ÿ°ÿ§ÿ¦ÿ¯ÿ¤ÿ­ÿ§ÿ¬ÿ´ÿ°ÿ°ÿºÿ¾ÿ¦ÿ¥ÿÿÿ©ÿ¥ÿ§ÿ¨ÿ¨ÿ®ÿ§ÿÿ¥ÿ§ÿ¦ÿªÿ¤ÿ¥ÿ§ÿ¥ÿ©ÿ§ÿÿÿ ÿ§ÿ¥ÿ¥ÿ ÿÿªÿ¸ÿÿµÿ§ÿ£ÿ¥ÿ¦ÿ¤ÿÿÿÿÿ§ÿ§ÿ£ÿÿ¤ÿÿÿ ÿ¡ÿ£ÿÿÿÿÿÿÿÿ ÿ ÿ¥ÿ©ÿ§ÿ®ÿ©ÿ­ÿ¢ÿÿ ÿ¥ÿ¨ÿ¥ÿÿÿ­ÿÿ¥ÿÿÿÿÿÿÿÿÿÿÿÿÿÿ«ÿ§ÿ¢ÿ¥ÿ£ÿÿ¨ÿ£ÿÿÿÿÿ¦ÿÿÿ§ÿ©ÿ¡ÿ¬ÿ¡ÿ­ÿ´ÿ¥ÿ¦ÿ£ÿ ÿÿÿÿÿÿÿ§ÿ·ÿ¡ÿ©ÿ¯ÿ¨ÿÿ ÿ­ÿ¶ÿµÿ°ÿ²ÿ¨ÿ£ÿ¥ÿ²ÿ´ÿ¥ÿ¡ÿ°ÿ¶ÿ ÿÄÿ¾ÿ©ÿ´ÿ´ÿ­ÿ£ÿÿÿ¢ÿ²ÿ·ÿ¨ÿ«ÿ·ÿÆÿ·ÿ»ÿ±ÿµÿµÿ§ÿ¢ÿ¨ÿªÿ¥ÿÿÿÿÿÿÿ¨ÿ¥ÿÿ¦ÿ«ÿ«ÿ«ÿ£ÿ¸ÿ¦ÿÿ°ÿ­ÿ¤ÿ¦ÿªÿ«ÿªÿ¥ÿªÿªÿÿ¬ÿ¯ÿµÿºÿ·ÿ³ÿ¡ÿÿÿÿ«ÿ¯ÿÀÿ³ÿ³ÿ®ÿ¨ÿ¯ÿ²ÿ°ÿ¬ÿ¬ÿ²ÿ°ÿ±ÿ ÿ¯ÿºÿ¾ÿ°ÿ¼ÿµÿ®ÿ¥ÿÿÿºÿ¶ÿ²ÿ²ÿ§ÿ²ÿ½ÿ§ÿÿ¨ÿ«ÿ£ÿ£ÿ«ÿ§ÿ¢ÿ©ÿ¥ÿ¦ÿ¦ÿ¨ÿ¢ÿ¨ÿ´ÿ«ÿÿ¥ÿ°ÿ¬ÿ¹ÿ«ÿ¯ÿËÿÿ¦ÿ§ÿ³ÿ£ÿÿÿÿ¤ÿ¦ÿ¬ÿ´ÿ²ÿ¨ÿ©ÿ½ÿ´ÿ²ÿ½ÿÃÿ¶ÿ±ÿ°ÿ¦ÿÿ¥ÿ®ÿ¢ÿ¯ÿ£ÿ¨ÿÿÿÿ©ÿ¬ÿ©ÿ§ÿ­ÿ°ÿ¤ÿÿÿ¡ÿÿÿÿ±ÿ¡ÿ«ÿ©ÿÿÿÿÿ§ÿªÿªÿ¯ÿ²ÿ¨ÿÿÿÿ¤ÿ©ÿ¥ÿ¥ÿ³ÿ±ÿ¤ÿ¤ÿ¥ÿ ÿ®ÿ¸ÿ·ÿ¤ÿÿÿ±ÿ¸ÿ£ÿµÿ¶ÿ³ÿ§ÿ£ÿ²ÿµÿ¬ÿ¤ÿ°ÿ§ÿ³ÿ¢ÿÿ®ÿºÿ­ÿ­ÿ²ÿ¹ÿ·ÿªÿ¡ÿÿ¦ÿ°ÿ£ÿ®ÿÿ¥ÿ¸ÿÿÿ¤ÿ³ÿ°ÿµÿ¹ÿ±ÿ¯ÿªÿ£ÿ·ÿ¼ÿºÿºÿ°ÿ©ÿÅÿ¥ÿ¥ÿ®ÿ²ÿ²ÿ²ÿ¬ÿ©ÿ±ÿ¸ÿ³ÿªÿ³ÿ«ÿ²ÿ´ÿ®ÿ¶ÿ·ÿ©ÿ¬ÿ¬ÿ«ÿ¤ÿªÿ©ÿ¥ÿªÿ«ÿªÿ«ÿ¢ÿ¨ÿ£ÿ¬ÿ¸ÿ¯ÿ³ÿ§ÿ¦ÿ¡ÿ¶ÿ¶ÿ®ÿ³ÿ±ÿ§ÿÿÿ£ÿ¥ÿÿ½ÿ¼ÿÿ ÿ©ÿ¸ÿ®ÿ°ÿ ÿªÿ¯ÿ¸ÿÁÿ»ÿ³ÿ²ÿ®ÿ²ÿ±ÿ­ÿªÿ¨ÿ·ÿ³ÿ¦ÿ¤ÿµÿªÿ¨ÿ°ÿ¦ÿ©ÿ¯ÿ©ÿ¤ÿ¡ÿ§ÿ¨ÿ°ÿ¾ÿ¢ÿ¸ÿÿ²ÿ¹ÿÿ®ÿ­ÿ´ÿ¯ÿ¦ÿ£ÿ¢ÿ­ÿµÿ®ÿ®ÿ¶ÿºÿ°ÿ¢ÿ±ÿ±ÿ¢ÿ·ÿ«ÿ²ÿ¯ÿ¥ÿ¹ÿ°ÿ¤ÿµÿÀÿºÿ°ÿ¯ÿ¸ÿµÿ¨ÿ¨ÿ¼ÿ¡ÿ¬ÿ¹ÿ·ÿ¶ÿ¯ÿµÿ½ÿÁÿ·ÿ¦ÿ¡ÿ¥ÿ¥ÿ®ÿ¹ÿ´ÿªÿªÿ¨ÿ«ÿ¤ÿÿ«ÿ¥ÿ¨ÿÿ¦ÿÿÿÿ°ÿ§ÿ´ÿÿÿÿÿÿÿÿÿ«ÿ¬ÿ¥ÿ¡ÿ©ÿ ÿ³ÿÿ¦ÿ¢ÿ°ÿ«ÿ¦ÿ©ÿ§ÿÿ£ÿ©ÿ ÿÿÿÿ¦ÿ¤ÿÿÿ§ÿ³ÿ¥ÿÿ¸ÿ³ÿ©ÿ®ÿ£ÿ¬ÿ¶ÿ­ÿ¬ÿ«ÿ¹ÿ´ÿ±ÿ³ÿ³ÿ»ÿµÿµÿÁÿ°ÿ¥ÿ¥ÿ¹ÿ·ÿ ÿ©ÿÿ¦ÿÿÿ¡ÿ¡ÿÿÿÿÿÿÿÿÿÿÿÿÿÿÿÿÿ¢ÿ¨ÿ¢ÿ²ÿ¬ÿÿÿ»ÿ·ÿÿ°ÿ¢ÿ¨ÿ¶ÿ¡ÿ¥ÿ§ÿ¢ÿ¤ÿ¡ÿÿ°ÿµÿ°ÿ¯ÿ¢ÿ¡ÿÿ¥ÿ ÿ¦ÿµÿ©ÿ¬ÿ²ÿÀÿÿ¼ÿ±ÿ¡ÿ²ÿ²ÿªÿµÿ¶ÿ²ÿ¬ÿ­ÿ²ÿ²ÿ²ÿ²ÿ­ÿ¨ÿ¯ÿÂÿÅÿµÿ²ÿ¹ÿªÿªÿ¿ÿ¤ÿ«ÿ³ÿÆÿÂÿÅÿ±ÿ´ÿ½ÿ´ÿ¸ÿµÿºÿ¸ÿµÿ³ÿ³ÿ°ÿ±ÿ·ÿ·ÿ¸ÿ¶ÿ±ÿ´ÿ³ÿ¾ÿ³ÿ²ÿ«ÿ©ÿ«ÿµÿ¼ÿ¸ÿ²ÿ»ÿ§ÿÄÿºÿ³ÿ¿ÿÄÿ±ÿ±ÿ³ÿ¸ÿ´ÿ±ÿ³ÿµÿ¼ÿ¹ÿ¶ÿ°ÿ¬ÿ´ÿ­ÿ°ÿ¹ÿÆÿ¼ÿªÿ²ÿÄÿ©ÿ¸ÿ¶ÿ±ÿ¼ÿ³ÿ°ÿ°ÿ°ÿ»ÿ¶ÿ¿ÿ·ÿµÿ±ÿ°ÿ­ÿ©ÿ²ÿ·ÿªÿ«ÿ¼ÿºÿ¼ÿµÿ¯ÿ¬ÿ­ÿµÿ´ÿ¶ÿ°ÿ½ÿÅÿ£ÿ¦ÿ¯ÿ«ÿÇÿºÿ¸ÿ®ÿ®ÿ½ÿºÿ¿ÿÂÿ·ÿ¬ÿ·ÿÃÿ³ÿ­ÿ´ÿ·ÿ¶ÿ¬ÿ´ÿ½ÿ¸ÿ¶ÿ²ÿµÿµÿ¼ÿ¸ÿ¦ÿ·ÿµÿ´ÿ¶ÿ°ÿºÿ°ÿ¹ÿ±ÿ¹ÿÄÿ¸ÿ³ÿ½ÿ¿ÿ¹ÿ¸ÿ­ÿ²ÿ¹ÿ¿ÿ¼ÿ®ÿ©ÿ«ÿªÿ²ÿÁÿ·ÿ¶ÿÃÿ¿ÿ±ÿ¶ÿ±ÿ³ÿ²ÿÂÿ¹ÿ­ÿ°ÿ³ÿ¾ÿ ÿÄÿ®ÿÔÿ¶ÿÆÿ¯ÿÿÿ³ÿ½ÿ·ÿµÿ¶ÿ¯ÿ³ÿªÿ¦ÿ©ÿ¢ÿ©ÿ¸ÿ¾ÿ¾ÿ»ÿ»ÿ¸ÿ¬ÿ·ÿºÿ»ÿºÿ´ÿ±ÿ¼ÿ¢ÿ­ÿ¿ÿ»ÿ¸ÿ»ÿ¹ÿÀÿ¦ÿ³ÿ¨ÿÇÿ¬ÿ¬ÿºÿ¯ÿ®ÿºÿ»ÿ¾ÿ·ÿÁÿ¼ÿ±ÿ¼ÿÀÿºÿ²ÿ¬ÿ°ÿ¸ÿ¾ÿ¶ÿ¯ÿ°ÿ¹ÿ©ÿ·ÿ¾ÿ¿ÿÃÿ·ÿ¾ÿ¹ÿ³ÿ±ÿ¿ÿ»ÿ¯ÿ·ÿ·ÿ»ÿ´ÿ¬ÿ¬ÿ¸ÿ¸ÿºÿ¶ÿ´ÿ±ÿ¹ÿºÿªÿ©ÿ¯ÿ·ÿ¾ÿ½ÿ¿ÿ¸ÿ­ÿ±ÿ¨ÿ¦ÿ³ÿ¬ÿ²ÿ²ÿºÿ¾ÿÀÿÀÿ­ÿ»ÿ®ÿ°ÿºÿ²ÿ¿ÿ¦ÿ·ÿ¿ÿ²ÿ¹ÿµÿ¶ÿ®ÿ³ÿ­ÿ®ÿ¼ÿÇÿ¶ÿ¯ÿÁÿµÿ®ÿ«ÿ·ÿ«ÿÿ¥ÿ¬ÿ¯ÿ¾ÿÅÿµÿ¤ÿ¦ÿ­ÿ¯ÿµÿ¸ÿ¶ÿ¶ÿµÿªÿ²ÿµÿ¨ÿ±ÿ¸ÿµÿ¬ÿ¸ÿ¬ÿ¸ÿ¸ÿ¾ÿÃÿÿ±ÿÍÿ´ÿ¨ÿ£ÿ£ÿ³ÿ´ÿ°ÿ´ÿÂÿµÿ£ÿ¤ÿ¦ÿªÿ¬ÿ¢ÿ±ÿ¶ÿ°ÿ«ÿ³ÿÁÿÆÿÅÿ»ÿ³ÿ³ÿ¨ÿ¡ÿ¦ÿ¨ÿ­ÿ§ÿ ÿ¦ÿ³ÿ­ÿ¡ÿ²ÿÊÿ§ÿµÿ®ÿºÿ¬ÿ°ÿÿ¶ÿµÿ¥ÿ¬ÿ±ÿÿ¥ÿ·ÿ±ÿ ÿµÿ®ÿ½ÿ¶ÿ²ÿ¶ÿ®ÿ¦ÿ§ÿÿ¢ÿ®ÿ·ÿ´ÿ³ÿ©ÿ¬ÿ¹ÿ³ÿ¢ÿÿ ÿ£ÿ´ÿ¶ÿ¬ÿ±ÿ®ÿ©ÿ¨ÿ­ÿ¨ÿ°ÿ¥ÿÿ¨ÿ¨ÿÿ°ÿºÿ¨ÿ³ÿ¦ÿ©ÿ¤ÿÿ¯ÿ¡ÿµÿ¯ÿ¸ÿ­ÿ®ÿ²ÿµÿ£ÿ¢ÿÿ®ÿ¯ÿ¾ÿ¿ÿ§ÿ¸ÿ¼ÿ¸ÿ¤ÿ¥ÿ²ÿ¯ÿ¶ÿ°ÿ®ÿ´ÿ¨ÿ¥ÿ¨ÿ©ÿµÿ¼ÿ¹ÿ¹ÿºÿ¹ÿ¶ÿÄÿ¹ÿªÿ¢ÿ¹ÿ¹ÿ³ÿ²ÿ£ÿ«ÿ¬ÿ´ÿºÿÀÿ¶ÿµÿ¡ÿÿ¯ÿÇÿ«ÿ¾ÿ±ÿ©ÿÀÿ¶ÿºÿ¯ÿ¹ÿ¼ÿ²ÿ§ÿ³ÿ¶ÿ¶ÿ²ÿ»ÿÆÿ¾ÿ©ÿ±ÿ´ÿ¼ÿµÿªÿ±ÿ°ÿ­ÿ°ÿµÿ¸ÿ¯ÿ±ÿ¶ÿ¯ÿ³ÿ¶ÿ¸ÿµÿµÿ¹ÿ³ÿÀÿ©ÿ½ÿºÿ²ÿ«ÿ¦ÿµÿ¬ÿ¯ÿ´ÿ±ÿ®ÿ±ÿ²ÿ¿ÿµÿ­ÿ¬ÿ´ÿ¦ÿÈÿ¸ÿ»ÿ­ÿ¿ÿ¾ÿ®ÿ¯ÿµÿ·ÿ¸ÿ¹ÿ¼ÿºÿµÿ³ÿ­ÿ±ÿ¹ÿ±ÿ®ÿ³ÿ·ÿ·ÿ¯ÿ¶ÿ¼ÿ±ÿ·ÿ¹ÿ¹ÿ¿ÿ¯ÿ¬ÿ½ÿ¼ÿµÿ­ÿ³ÿ³ÿ¯ÿ´ÿ°ÿµÿ°ÿ·ÿ¬ÿ¿ÿ»ÿ¼ÿ¶ÿ½ÿ´ÿ»ÿ²ÿ¸ÿ²ÿ¿ÿ¿ÿÄÿ­ÿ¶ÿ²ÿ¼ÿ¶ÿ²ÿ½ÿ¾ÿÂÿ¼ÿ¸ÿ®ÿ­ÿ»ÿ¹ÿ°ÿ·ÿºÿºÿ»ÿ³ÿ²ÿ·ÿ¿ÿºÿ°ÿ±ÿ¶ÿ¾ÿµÿ¹ÿ´ÿ¯ÿ¹ÿ¹ÿ¶ÿ·ÿ¸ÿªÿÆÿÀÿ½ÿÀÿ¾ÿ¸ÿ¯ÿºÿ½ÿ¶ÿ·ÿ©ÿ´ÿ±ÿ¯ÿ²ÿ²ÿªÿ©ÿ®ÿ´ÿ°ÿ±ÿ­ÿ½ÿÀÿ¾ÿºÿ¹ÿ¸ÿµÿÃÿÉÿÁÿ¶ÿ®ÿµÿ¹ÿ¸ÿ¯ÿ®ÿ°ÿ¹ÿ±ÿ®ÿÁÿ»ÿÅÿ¦ÿÿÁÿ³ÿ³ÿ¹ÿÌÿ·ÿ³ÿ°ÿ­ÿÉÿ²ÿ±ÿ»ÿÃÿ¾ÿ¹ÿ²ÿ±ÿ­ÿÀÿÿ¬ÿ´ÿ©ÿ³ÿ¸ÿ¹ÿÅÿ¼ÿ±ÿ»ÿºÿºÿ¶ÿ¯ÿ«ÿ±ÿ·ÿ³ÿ¹ÿ¾ÿ½ÿÃÿ½ÿ¹ÿ°ÿ°ÿ°ÿµÿ­ÿºÿ½ÿÍÿµÿ³ÿ¥ÿ¥ÿ¯ÿÅÿ«ÿ±ÿ·ÿÍÿÃÿÂÿ½ÿ®ÿ·ÿ¸ÿµÿºÿ®ÿ¢ÿ¸ÿ¾ÿ¶ÿ³ÿ¾ÿ¿ÿ¿ÿ½ÿµÿ·ÿ·ÿ¶ÿ¹ÿ·ÿ¶ÿ¾ÿ¼ÿ´ÿ¿ÿÀÿºÿÀÿ°ÿ±ÿ°ÿ¸ÿÄÿ¹ÿ¸ÿ­ÿ¸ÿµÿ´ÿ­ÿÁÿªÿ¨ÿ«ÿºÿ¯ÿ©ÿÀÿ¼ÿ¿ÿµÿµÿ¯ÿµÿÃÿÄÿÆÿµÿ³ÿ²ÿ®ÿ°ÿÀÿµÿ¦ÿ²ÿ¯ÿ´ÿÈÿÂÿÃÿÄÿ¹ÿ´ÿµÿµÿ±ÿ¨ÿ½ÿ·ÿ¹ÿ¾ÿ¸ÿ½ÿÇÿÃÿ¾ÿ³ÿ³ÿ°ÿ¥ÿÀÿªÿ¦ÿÿÿ¯ÿ²ÿ¸ÿ±ÿ¦ÿ©ÿ«ÿ¾ÿºÿ®ÿ³ÿ·ÿ¼ÿ¾ÿ¼ÿ¿ÿÀÿ¸ÿ·ÿ¸ÿ«ÿ©ÿ®ÿ·ÿ¯ÿ®ÿ¼ÿ¿ÿÃÿÂÿ¾ÿ°ÿ²ÿ¬ÿ§ÿ¨ÿÁÿÃÿ¸ÿ©ÿ¶ÿ½ÿºÿ´ÿ¶ÿºÿ¶ÿ·ÿ¿ÿÈÿÂÿ¹ÿºÿ¹ÿ½ÿ±ÿ¬ÿ·ÿ°ÿ©ÿ¯ÿ²ÿ³ÿ´ÿºÿ¼ÿ¾ÿºÿ´ÿ´ÿ¹ÿ³ÿÉÿÀÿÆÿ¿ÿËÿÇÿ´ÿ­ÿµÿÏÿ®ÿÂÿÂÿÂÿ¹ÿºÿ¶ÿ²ÿ­ÿ®ÿ¶ÿºÿ¹ÿÁÿ»ÿ²ÿ«ÿ§ÿ²ÿºÿ½ÿ·ÿ¸ÿ®ÿ±ÿ¾ÿ¹ÿµÿ¯ÿ·ÿ®ÿ¼ÿ·ÿ¨ÿ¥ÿ­ÿ­ÿ¹ÿ°ÿµÿ­ÿ°ÿ´ÿ¸ÿ¹ÿ·ÿ²ÿ±ÿºÿÀÿÂÿ·ÿµÿÁÿ¸ÿÿhÿ}ÿ´ÿ«ÿ³ÿ²ÿ¬ÿ¤ÿ³ÿ´ÿÅÿËÿ¸ÿÄÿ´ÿ¹ÿ¹ÿ«ÿ¬ÿ¤ÿ¨ÿ ÿÿ§ÿ±ÿ³ÿµÿÁÿÈÿÀÿµÿ°ÿ²ÿ±ÿ¸ÿ¹ÿ©ÿ­ÿªÿ®ÿ£ÿªÿ´ÿ¨ÿ¯ÿ¯ÿ²ÿÅÿµÿ²ÿ¼ÿ®ÿªÿ´ÿªÿ®ÿ°ÿ§ÿÿ¿ÿ¾ÿ¯ÿ½ÿÄÿ²ÿ­ÿ¯ÿ«ÿªÿ°ÿ¼ÿ¾ÿ¹ÿ¶ÿÿ¡ÿ¹ÿ¾ÿ¬ÿ´ÿ¶ÿÿµÿ®ÿ¼ÿ©ÿªÿ²ÿ©ÿ°ÿ®ÿ¶ÿºÿ»ÿ·ÿ³ÿ±ÿ±ÿ°ÿªÿ¬ÿ¯ÿªÿ¯ÿ±ÿ²ÿµÿ²ÿ¯ÿ¼ÿ¼ÿ¾ÿºÿÁÿ¼ÿ­ÿ²ÿ½ÿªÿÿ§ÿ±ÿªÿ²ÿµÿµÿµÿ®ÿ´ÿÁÿ¿ÿ¿ÿÇÿÂÿ°ÿ¯ÿËÿÉÿ³ÿ¯ÿÁÿ½ÿ·ÿÂÿºÿ´ÿ»ÿ±ÿ°ÿµÿ®ÿªÿ­ÿ¹ÿ·ÿ­ÿ¯ÿºÿ»ÿ¬ÿªÿ±ÿ±ÿ²ÿÀÿ´ÿ±ÿ³ÿ³ÿ³ÿ»ÿ»ÿ²ÿ¶ÿ¯ÿµÿ­ÿ¤ÿ¸ÿ³ÿ®ÿ³ÿ¼ÿÂÿ´ÿ°ÿ¾ÿÃÿÄÿ°ÿ±ÿ¨ÿ­ÿ¯ÿÁÿÄÿ­ÿ³ÿ­ÿ«ÿÿ±ÿ¶ÿ°ÿ¦ÿ¥ÿ­ÿ©ÿ¢ÿªÿ¯ÿ³ÿ¹ÿ§ÿÿ³ÿ½ÿ·ÿ³ÿ¥ÿ¯ÿºÿ´ÿ©ÿ£ÿ½ÿ¬ÿ²ÿ§ÿªÿ·ÿ´ÿ­ÿ¨ÿ¯ÿ´ÿ§ÿ¨ÿ»ÿ½ÿ²ÿµÿ»ÿ¯ÿ·ÿ±ÿ¦ÿ­ÿ¥ÿ¿ÿµÿ¦ÿªÿ²ÿ³ÿ¦ÿ¡ÿÿ¯ÿ¿ÿ°ÿªÿ®ÿ¯ÿ¶ÿ½ÿ³ÿ¢ÿ¯ÿ¦ÿ¹ÿ±ÿ½ÿ²ÿ´ÿÿ£ÿ°ÿ§ÿ¨ÿ¦ÿ¬ÿ³ÿ­ÿ§ÿ¥ÿ²ÿ²ÿ·ÿ¸ÿ¯ÿ«ÿÿÃÿÿ¥ÿ´ÿªÿ§ÿ¯ÿ¨ÿ¢ÿ¥ÿÿ¨ÿ¶ÿ²ÿ¾ÿ¹ÿ®ÿ¶ÿºÿ¯ÿ¶ÿ¥ÿ©ÿ¼ÿªÿ§ÿ²ÿ¸ÿÃÿÆÿ·ÿªÿ³ÿ¶ÿ¬ÿ©ÿ°ÿÆÿ»ÿ°ÿ¤ÿÿÿ¯ÿ¯ÿ¼ÿ²ÿ°ÿ¿ÿµÿ´ÿ¹ÿÀÿ¾ÿ»ÿ´ÿ¬ÿ±ÿ°ÿ±ÿµÿ´ÿ¼ÿ­ÿ¸ÿ¨ÿ£ÿ°ÿÁÿ½ÿ¸ÿ³ÿºÿ¼ÿ´ÿ©ÿ¨ÿ½ÿÁÿÇÿÅÿ»ÿ¸ÿ°ÿ¶ÿ´ÿ»ÿ°ÿ§ÿ¸ÿ¯ÿ¯ÿ¸ÿºÿ·ÿ¶ÿ¼ÿµÿ¹ÿ¼ÿ¦ÿ³ÿ¶ÿ®ÿ¹ÿ±ÿ®ÿ®ÿ´ÿ¨ÿ«ÿ¯ÿ±ÿ»ÿ¹ÿªÿ­ÿ¬ÿ·ÿ¦ÿ¯ÿ¨ÿ¶ÿ±ÿ¬ÿ«ÿ¶ÿ³ÿ¦ÿ«ÿ¬ÿ±ÿ¶ÿ¢ÿ£ÿ©ÿÿ¨ÿ¤ÿÿÿÿ¤ÿ ÿÿÿ¥ÿ¡ÿÿÿÿ|ÿvÿmÿÿgÿÿjÿYÿiÿÿyÿ{ÿÿÿÿÿÿÿÿÿzÿqÿWÿVÿ_ÿxÿxÿeÿKÿPÿ^ÿ^ÿSÿNÿ^ÿoÿ]ÿbÿtÿzÿÿwÿXÿQÿ;ÿ=ÿCÿZÿpÿzÿvÿwÿÿÿkÿ|ÿgÿuÿrÿwÿÿÿ«ÿ¬ÿ¯ÿªÿ£ÿ©ÿ£ÿ­ÿ®ÿ´ÿ¥ÿ¥ÿ¨ÿ¥ÿ¡ÿªÿ©ÿ­ÿ°ÿ«ÿ«ÿ²ÿ´ÿ®ÿ±ÿ±ÿ¶ÿ£ÿ¬ÿµÿÆÿ°ÿ®ÿ¬ÿ²ÿÁÿ½ÿ¶ÿ±ÿ¯ÿµÿ³ÿ´ÿÅÿÀÿËÿÃÿ¼ÿ´ÿ­ÿ®ÿ­ÿ©ÿ·ÿÃÿÁÿ¶ÿÌÿ¹ÿÄÿ¯ÿ¯ÿµÿ·ÿ´ÿ¸ÿÀÿ¼ÿÀÿ¶ÿ³ÿµÿ¼ÿºÿ¶ÿ°ÿ»ÿÁÿµÿ¯ÿ¶ÿ³ÿ´ÿ»ÿ³ÿ°ÿ¶ÿ³ÿ°ÿµÿ·ÿ»ÿ¹ÿ¸ÿ»ÿ³ÿ±ÿ¾ÿºÿ±ÿÂÿÃÿ°ÿºÿ³ÿ²ÿ³ÿ®ÿ°ÿ¸ÿÁÿ¯ÿ´ÿ´ÿÁÿ¹ÿÉÿÀÿºÿ¯ÿµÿÂÿ¿ÿ»ÿ²ÿ±ÿ´ÿ¸ÿÈÿ»ÿ¸ÿ¯ÿ¬ÿ³ÿ¼ÿ»ÿ±ÿ¬ÿ¤ÿºÿÉÿ·ÿ½ÿ­ÿ¼ÿÄÿ¸ÿ²ÿ´ÿ°ÿ¹ÿ³ÿ¤ÿ±ÿ³ÿ¹ÿºÿ»ÿ·ÿºÿËÿÉÿ°ÿ½ÿ¿ÿÎÿÉÿ¾ÿµÿ£ÿ²ÿ¾ÿµÿ¶ÿºÿ±ÿËÿ·ÿ©ÿ¼ÿºÿ¶ÿ¸ÿ´ÿ¿ÿ¾ÿ©ÿ«ÿ¼ÿÌÿÁÿºÿ¶ÿ´ÿ°ÿ¹ÿ´ÿºÿ¾ÿ±ÿÇÿ¿ÿ ÿ°ÿ·ÿÈÿ¶ÿ»ÿÀÿ¿ÿ½ÿ²ÿ¬ÿ¼ÿµÿÈÿ¸ÿ¬ÿ§ÿ±ÿÉÿÇÿ©ÿ¥ÿºÿ¨ÿ¬ÿºÿ¾ÿªÿ­ÿ½ÿºÿ¸ÿÃÿµÿ¶ÿ«ÿ®ÿÀÿ½ÿ¼ÿ®ÿ§ÿ²ÿºÿ³ÿ´ÿ·ÿ·ÿ¿ÿÄÿ»ÿ½ÿ¶ÿ­ÿ°ÿµÿ²ÿ¬ÿÀÿµÿÅÿÀÿÆÿÄÿÃÿ»ÿ´ÿÈÿÀÿ¯ÿ¹ÿÆÿ¹ÿ©ÿµÿ»ÿ·ÿ·ÿµÿ¸ÿ½ÿ»ÿ¯ÿ¨ÿ¦ÿ¶ÿµÿ«ÿ¶ÿ±ÿÉÿ¬ÿ¶ÿ·ÿ¯ÿ¶ÿºÿ¹ÿ¯ÿ£ÿ®ÿÀÿµÿ·ÿ´ÿ£ÿÿ¥ÿ¹ÿÀÿÁÿÀÿËÿÌÿÂÿ®ÿÀÿÊÿ½ÿ¶ÿ¼ÿÁÿÂÿ¸ÿ¸ÿ·ÿ¸ÿ²ÿ©ÿ©ÿ³ÿ¸ÿ¸ÿ´ÿºÿ¾ÿ¹ÿ»ÿ½ÿ¼ÿ»ÿ²ÿÁÿÄÿÀÿ¹ÿ¹ÿºÿ¶ÿºÿÅÿÇÿ³ÿ¿ÿ¶ÿ®ÿ­ÿµÿÃÿÈÿ¿ÿµÿ¬ÿ²ÿÂÿÔÿÀÿ¯ÿ°ÿ´ÿ²ÿ¦ÿÃÿ¾ÿÀÿ¿ÿÃÿ¾ÿ¸ÿ½ÿÄÿËÿ¦ÿ¿ÿÃÿÃÿ¹ÿ´ÿ²ÿ­ÿ¶ÿÂÿ§ÿ®ÿ²ÿ¬ÿ®ÿ´ÿ´ÿ¼ÿ³ÿ¶ÿ³ÿµÿÀÿ¿ÿºÿÀÿÃÿ·ÿÁÿ­ÿ¬ÿ·ÿÁÿ¬ÿ»ÿ¼ÿ¶ÿ»ÿÂÿÁÿÀÿ»ÿ³ÿ¬ÿ¼ÿ´ÿ´ÿ¼ÿ¹ÿ°ÿ¿ÿ³ÿ±ÿÈÿ·ÿºÿ¾ÿ³ÿ®ÿºÿ©ÿÄÿºÿÇÿÁÿ´ÿ¬ÿ®ÿ²ÿ±ÿ»ÿ°ÿ±ÿ¾ÿºÿ¹ÿ½ÿ½ÿ¼ÿ´ÿ»ÿ³ÿ³ÿ©ÿ±ÿ·ÿ¸ÿ¸ÿ´ÿ¾ÿÀÿ»ÿ³ÿ¬ÿ£ÿ ÿ¡ÿ¥ÿ²ÿ£ÿ¾ÿ£ÿ¯ÿ®ÿµÿµÿ°ÿµÿ»ÿ¸ÿ³ÿ¬ÿ¡ÿ¡ÿ®ÿ±ÿ®ÿ´ÿ°ÿ¨ÿ¿ÿ¦ÿ¡ÿªÿ®ÿµÿ·ÿ©ÿÿ§ÿ¥ÿ£ÿÿ¬ÿ°ÿ§ÿÿÿÿ ÿªÿ¦ÿÿÿÿÿÿ¢ÿ­ÿÿ¤ÿ£ÿ¶ÿ¤ÿªÿ±ÿªÿ ÿ ÿ¤ÿ¢ÿ ÿ§ÿÿ¤ÿ ÿ¢ÿ¡ÿ¡ÿ¥ÿ¡ÿÿÿÿÿÿÿ£ÿ¢ÿ¡ÿÿÿªÿ¬ÿ¯ÿ©ÿ¨ÿÿÿ¡ÿ¦ÿ­ÿ²ÿ ÿÿ¦ÿºÿÿ²ÿÿÿÿÿÿÿÿÿÿÿÿªÿªÿ¥ÿ§ÿ¯ÿ¬ÿ¤ÿ³ÿ¥ÿÿÿÿÿ¢ÿ¤ÿÿ¥ÿ´ÿ«ÿ¡ÿ©ÿ®ÿ­ÿ¯ÿ§ÿÿ¡ÿ¡ÿÿÿÿÿ¢ÿ§ÿ»ÿ´ÿ¿ÿ½ÿ«ÿÿÿ¦ÿ«ÿ¤ÿ¹ÿ»ÿ«ÿÿ¥ÿ£ÿ¤ÿ¢ÿÿ§ÿ²ÿ«ÿ´ÿ³ÿ ÿ¥ÿ°ÿ¨ÿ¯ÿ¦ÿÿ{ÿ§ÿ¾ÿÿ§ÿ¥ÿ²ÿ²ÿ·ÿ©ÿ¦ÿ´ÿ°ÿ¡ÿ¦ÿ£ÿ­ÿ£ÿÿÿÿ¦ÿªÿ§ÿ¢ÿ®ÿÃÿ§ÿÿ·ÿÉÿ­ÿ½ÿ´ÿ¸ÿ¯ÿªÿ«ÿ«ÿ®ÿ«ÿ¤ÿ¥ÿ¬ÿÿ°ÿ³ÿ¦ÿ¡ÿ ÿ¥ÿ¦ÿ¢ÿ¨ÿ©ÿÿÿ±ÿÿºÿ«ÿ©ÿ°ÿµÿ¹ÿ¿ÿ»ÿ°ÿ²ÿ¨ÿ¢ÿ²ÿ¸ÿ½ÿ­ÿ«ÿ°ÿ§ÿ«ÿ³ÿ©ÿ·ÿÿÿ¦ÿ·ÿ¯ÿ¦ÿ¤ÿÿªÿ±ÿ¬ÿªÿ©ÿ£ÿ«ÿ¯ÿ£ÿ£ÿ¤ÿ«ÿ²ÿªÿ¤ÿÿ ÿ¡ÿÿ¡ÿ¡ÿ¯ÿ¯ÿµÿ²ÿ«ÿ®ÿ°ÿ¥ÿÿÿ¢ÿ§ÿ¯ÿ´ÿ²ÿ¯ÿÿ²ÿ­ÿ¸ÿ¯ÿ±ÿÂÿÇÿ´ÿ¬ÿ®ÿ¢ÿ£ÿ¨ÿÿ°ÿºÿ¨ÿÿÿÿ£ÿ¬ÿ±ÿªÿ¦ÿ®ÿ«ÿÿÿÿ®ÿ£ÿ¦ÿªÿ¯ÿ®ÿ¨ÿ ÿÿÿÿ­ÿ¶ÿÿÿÿ³ÿÿÿÿÿ¦ÿ¦ÿ¡ÿ©ÿ©ÿ¢ÿ¥ÿ¢ÿÿµÿ·ÿ¸ÿ§ÿ§ÿÿ»ÿ´ÿ±ÿ²ÿ´ÿ®ÿµÿ´ÿ¥ÿ®ÿ¼ÿ»ÿ¦ÿ§ÿ´ÿ­ÿÿ±ÿÆÿ©ÿºÿÀÿ¼ÿ»ÿ°ÿ¤ÿ§ÿ¨ÿ®ÿ´ÿ¬ÿÿ°ÿ¤ÿ¡ÿ£ÿ§ÿºÿ¹ÿ³ÿÁÿ¼ÿ°ÿ¸ÿ²ÿ»ÿ¿ÿ½ÿµÿªÿ±ÿ½ÿ©ÿ¯ÿ¨ÿ­ÿ·ÿ³ÿ¢ÿ¥ÿµÿ±ÿ§ÿ§ÿ©ÿ ÿ¨ÿ®ÿ»ÿ¸ÿºÿÇÿ­ÿ©ÿ«ÿ¯ÿ²ÿ²ÿ¨ÿ¦ÿ®ÿ¥ÿ®ÿ©ÿ¶ÿÿµÿ®ÿ­ÿ²ÿ¥ÿÿ§ÿ³ÿ±ÿ©ÿ°ÿ·ÿ¯ÿªÿ¨ÿ£ÿÿ¢ÿ²ÿ¶ÿ¾ÿ¿ÿ¤ÿ°ÿ§ÿ§ÿ¸ÿ¾ÿ¯ÿªÿ³ÿ·ÿ¶ÿ´ÿ¹ÿ¬ÿ¨ÿ±ÿ®ÿ±ÿ¤ÿ¹ÿ´ÿµÿ®ÿ­ÿ¹ÿ©ÿ£ÿ¯ÿ¶ÿ®ÿ¤ÿ¬ÿµÿ¤ÿ§ÿ£ÿ¦ÿ ÿÿ¨ÿ¼ÿ«ÿ¶ÿ¾ÿ®ÿ¨ÿ¦ÿ­ÿ³ÿ®ÿ®ÿ«ÿ¤ÿ®ÿ¬ÿ¬ÿªÿ¤ÿ®ÿ¦ÿ¬ÿ¬ÿ¥ÿªÿ²ÿ²ÿ²ÿ¨ÿ®ÿ»ÿ³ÿ¯ÿ·ÿ°ÿªÿ©ÿ­ÿ­ÿ½ÿ²ÿ°ÿ§ÿ¶ÿ½ÿ´ÿ°ÿ¾ÿ²ÿªÿ¤ÿ­ÿ´ÿ­ÿ±ÿºÿ¯ÿ©ÿ¬ÿ©ÿ­ÿ¤ÿªÿ¨ÿ§ÿ©ÿ¯ÿµÿ®ÿªÿ»ÿ¡ÿÿ¬ÿ¥ÿ¤ÿ¤ÿ¤ÿªÿ¤ÿ¡ÿªÿ§ÿ°ÿ¡ÿ©ÿ¡ÿ®ÿÿÿ ÿ±ÿ¯ÿ­ÿÿÿÿ£ÿ¬ÿ¨ÿÿÿ£ÿÿÿ¢ÿ¤ÿ­ÿ³ÿ¢ÿÿ¢ÿ©ÿ³ÿ½ÿ·ÿÿ¹ÿ¬ÿ¹ÿ³ÿ­ÿºÿ¶ÿ®ÿ¼ÿ¿ÿ²ÿ¶ÿ¾ÿ¿ÿÀÿ±ÿ¼ÿ½ÿ¬ÿ¨ÿ¹ÿ¤ÿÿ°ÿ¦ÿ§ÿ§ÿ¢ÿÿÿ¤ÿ§ÿ¡ÿÿÿÿÿÿÿ¨ÿ¤ÿÿÿ¥ÿÿ±ÿ§ÿ§ÿ²ÿ»ÿ©ÿÿ®ÿ´ÿ·ÿ²ÿªÿ®ÿ¢ÿ­ÿ¬ÿ°ÿµÿ²ÿ®ÿ¨ÿ¨ÿ£ÿÿÿ¥ÿÿÿ®ÿªÿ¨ÿ¼ÿÁÿ«ÿµÿ²ÿ¨ÿ¦ÿ¹ÿ½ÿ·ÿªÿ¬ÿ¬ÿ³ÿ±ÿ«ÿªÿªÿºÿºÿ§ÿ¬ÿ§ÿ®ÿ»ÿÊÿ·ÿªÿ©ÿ¶ÿ¨ÿ³ÿÁÿ±ÿ½ÿ¦ÿ®ÿ­ÿ¬ÿÂÿÃÿÂÿÁÿ¯ÿ¨ÿ²ÿ±ÿªÿªÿ«ÿµÿ´ÿ³ÿ®ÿ®ÿµÿ¬ÿ·ÿ¯ÿªÿ±ÿ²ÿÑÿÅÿ¼ÿÁÿ¶ÿ«ÿ½ÿ²ÿ¯ÿ¨ÿ£ÿ¯ÿ¹ÿ·ÿ±ÿ³ÿ³ÿ¯ÿ¯ÿ®ÿ²ÿ¸ÿ¹ÿ°ÿªÿµÿ©ÿ¶ÿ²ÿ¨ÿµÿ­ÿµÿ·ÿ¯ÿ±ÿ¹ÿ¼ÿºÿ¦ÿ§ÿ²ÿ»ÿÄÿ¶ÿµÿ¸ÿ³ÿ¨ÿ¦ÿ®ÿ­ÿ«ÿ³ÿÀÿ¼ÿ½ÿªÿ©ÿ¯ÿªÿ§ÿ´ÿ¨ÿ²ÿ¯ÿÍÿ»ÿ½ÿ´ÿ©ÿÌÿ²ÿÇÿ³ÿÄÿÁÿ¯ÿ©ÿÀÿÁÿ±ÿ¸ÿÂÿ½ÿ·ÿ·ÿ¹ÿµÿ¯ÿ­ÿ¿ÿ¶ÿ®ÿ©ÿ°ÿ²ÿ¾ÿ­ÿ£ÿÁÿºÿ¶ÿ´ÿ³ÿ¸ÿ¼ÿ³ÿ¹ÿ¶ÿÁÿ¶ÿ´ÿ»ÿ¼ÿ¾ÿ¿ÿ¨ÿ®ÿ¹ÿ´ÿ²ÿµÿ¶ÿ»ÿÄÿ¸ÿ¶ÿÄÿÃÿµÿ¾ÿ´ÿµÿ§ÿ´ÿµÿ¡ÿ±ÿ¾ÿ·ÿ»ÿ¬ÿÿ¹ÿ°ÿ¸ÿ´ÿ©ÿ¯ÿ·ÿ±ÿ¸ÿ·ÿ´ÿ±ÿ³ÿ¶ÿ¯ÿ­ÿ§ÿ¢ÿ«ÿ¬ÿ¯ÿ¹ÿ¶ÿ¹ÿ±ÿµÿ°ÿ»ÿ¼ÿ³ÿ²ÿ¾ÿ¬ÿ¿ÿ¯ÿªÿ¹ÿ±ÿ±ÿÆÿÄÿÅÿ­ÿ²ÿ«ÿÌÿ¼ÿ®ÿµÿ²ÿ·ÿ·ÿ¼ÿ¼ÿ³ÿºÿ­ÿ¨ÿ±ÿ®ÿ­ÿ¸ÿºÿ¯ÿ¬ÿ°ÿ¸ÿ±ÿ±ÿµÿ»ÿ°ÿ¹ÿ²ÿ¼ÿÆÿµÿ©ÿ´ÿ»ÿÃÿ³ÿ¤ÿ¾ÿÉÿÀÿ»ÿ­ÿÇÿÇÿ·ÿ¹ÿ¸ÿ¯ÿ®ÿ°ÿ¾ÿ¬ÿ¥ÿ©ÿ¶ÿ¿ÿ½ÿµÿ®ÿ¬ÿµÿµÿ®ÿ¼ÿ²ÿ¨ÿ§ÿ¶ÿ¶ÿ»ÿ»ÿµÿ¾ÿ¹ÿªÿ±ÿ³ÿ³ÿ¯ÿ¿ÿ¯ÿºÿ¹ÿµÿ¾ÿ½ÿ»ÿ¯ÿ²ÿÃÿ³ÿ©ÿ­ÿºÿµÿ­ÿ²ÿ²ÿ°ÿ§ÿ§ÿ®ÿºÿÄÿ¿ÿ´ÿ¬ÿ±ÿ¹ÿ¶ÿ¹ÿ¿ÿÂÿÃÿ³ÿµÿ¿ÿÁÿ®ÿ´ÿ²ÿ±ÿÿ±ÿ¬ÿ²ÿºÿÍÿ¼ÿ½ÿ§ÿ·ÿ¸ÿÿµÿ©ÿ»ÿ§ÿÿ¹ÿ£ÿ¢ÿ£ÿ·ÿ¥ÿ¯ÿ²ÿ´ÿ·ÿ²ÿªÿºÿµÿ¬ÿ¥ÿ¶ÿ½ÿ«ÿ«ÿ®ÿ°ÿ®ÿ±ÿ½ÿÀÿ°ÿ·ÿÃÿ«ÿ¯ÿÂÿÅÿ©ÿ©ÿ´ÿ¨ÿ­ÿ½ÿ¸ÿ¶ÿªÿ¶ÿµÿªÿ¡ÿ°ÿ´ÿ°ÿ¶ÿ±ÿ»ÿ¼ÿ°ÿÁÿ¼ÿ¦ÿ¦ÿ¢ÿÿ©ÿ¶ÿ¹ÿ¿ÿºÿµÿ¹ÿ¶ÿ«ÿ¤ÿ¥ÿªÿ­ÿ³ÿ¸ÿ³ÿ©ÿ¬ÿ±ÿ±ÿ±ÿ¬ÿ®ÿÿÿ¢ÿ ÿÿµÿºÿ°ÿ±ÿ¨ÿ¥ÿ§ÿ«ÿ®ÿ¢ÿ«ÿ³ÿ¨ÿ±ÿ®ÿ¤ÿ¯ÿ±ÿ¸ÿ±ÿ±ÿ´ÿµÿÁÿ®ÿ®ÿ°ÿ®ÿÿ¡ÿ¯ÿ¼ÿ»ÿ¬ÿ«ÿ²ÿ«ÿ£ÿ¥ÿ®ÿ´ÿ²ÿ³ÿ³ÿ®ÿ°ÿ®ÿ¹ÿ­ÿ£ÿÿ¥ÿ°ÿºÿ§ÿ¡ÿ±ÿ±ÿ£ÿ½ÿµÿ®ÿ¸ÿÿÿ¾ÿ¾ÿ¶ÿÉÿ®ÿ£ÿ¸ÿ¹ÿ¹ÿ²ÿ¤ÿ¶ÿ©ÿ«ÿ²ÿ¯ÿ²ÿ±ÿ¼ÿ¿ÿ¸ÿ¨ÿ©ÿµÿ²ÿ³ÿ«ÿªÿ¶ÿ¶ÿ·ÿ­ÿ¡ÿ¬ÿ°ÿ±ÿ¶ÿ¸ÿºÿÂÿ­ÿµÿ°ÿªÿ¿ÿ¬ÿÃÿ»ÿ­ÿ¯ÿ¶ÿ¸ÿ²ÿ­ÿ±ÿ¼ÿ¦ÿ¯ÿ³ÿµÿ²ÿ½ÿ²ÿ¯ÿªÿÁÿµÿÀÿ©ÿ»ÿ¸ÿ²ÿ¶ÿ³ÿ®ÿ²ÿ¾ÿ»ÿµÿµÿ½ÿ´ÿ²ÿ¹ÿµÿªÿ¦ÿ±ÿµÿ°ÿ°ÿ¨ÿ¦ÿµÿÂÿ½ÿ½ÿ©ÿ¯ÿµÿ¶ÿ¯ÿ¯ÿ´ÿµÿ«ÿ­ÿ·ÿ¶ÿ°ÿ³ÿ»ÿ·ÿ¶ÿµÿºÿ¿ÿ¸ÿ¾ÿ¶ÿµÿ³ÿ­ÿ¾ÿ¾ÿ·ÿ¸ÿªÿ¹ÿ­ÿ³ÿ¸ÿºÿÀÿ¿ÿºÿ«ÿªÿ°ÿ±ÿ²ÿ³ÿ®ÿ¬ÿ±ÿµÿµÿºÿ¸ÿ´ÿ¹ÿºÿ·ÿ¸ÿ¾ÿÀÿ¯ÿ­ÿ»ÿ¾ÿÀÿ±ÿ´ÿÿ¶ÿ³ÿÀÿ¸ÿ¼ÿ½ÿ¨ÿµÿ¶ÿ¶ÿ¸ÿ¬ÿ´ÿ®ÿ³ÿ°ÿ§ÿ·ÿµÿ»ÿ¼ÿ²ÿ®ÿ¯ÿ³ÿµÿ¾ÿ¹ÿ¹ÿÀÿ»ÿ¸ÿ¶ÿ¸ÿ¾ÿ¾ÿ»ÿ»ÿ¼ÿ»ÿ¸ÿ®ÿ­ÿ´ÿ«ÿµÿ°ÿ­ÿ ÿ©ÿ³ÿ¯ÿ¾ÿ§ÿ¹ÿ·ÿºÿÃÿ´ÿ¬ÿµÿ¶ÿ«ÿ¸ÿµÿ´ÿµÿ¶ÿµÿ¸ÿ³ÿ¶ÿ·ÿ¸ÿ¦ÿ¥ÿµÿºÿ°ÿ°ÿºÿ¿ÿÅÿ¼ÿ§ÿ³ÿÁÿ»ÿ¹ÿµÿ³ÿµÿ°ÿ©ÿ³ÿ­ÿ©ÿ®ÿÿ¥ÿ¶ÿÃÿÈÿÁÿ¼ÿ¤ÿÒÿ¶ÿ°ÿÊÿ¦ÿÄÿºÿ¿ÿÀÿ¬ÿ»ÿ¿ÿ­ÿ²ÿºÿ±ÿªÿ¸ÿ°ÿ°ÿ¢ÿ¨ÿ¹ÿÇÿÂÿ°ÿ¯ÿ¹ÿ¸ÿ¸ÿ¶ÿ³ÿ¿ÿÀÿ®ÿ©ÿ±ÿ²ÿ¶ÿ·ÿºÿ·ÿ½ÿ¼ÿ´ÿ±ÿµÿ¬ÿ±ÿ³ÿ°ÿ¼ÿ³ÿÿ²ÿ¾ÿ­ÿ´ÿ¹ÿ¹ÿÃÿÂÿ´ÿµÿ±ÿ°ÿ´ÿÅÿ¹ÿ¶ÿÀÿ²ÿµÿÁÿ½ÿ´ÿ¹ÿ¿ÿÂÿÃÿºÿ³ÿ´ÿ­ÿ¯ÿÃÿÃÿ½ÿ»ÿ§ÿ¹ÿ¨ÿ¤ÿÿ¨ÿ¥ÿ¿ÿ»ÿ»ÿ»ÿÃÿ¿ÿ°ÿ¯ÿ¡ÿµÿ­ÿÌÿ²ÿ±ÿ¬ÿ·ÿ¾ÿ²ÿ´ÿ­ÿ«ÿ³ÿ¯ÿ¦ÿ«ÿ©ÿ ÿ©ÿ¯ÿ¯ÿ³ÿªÿ¤ÿ­ÿµÿ±ÿ®ÿ´ÿ»ÿ¶ÿ»ÿ°ÿ©ÿ¸ÿ´ÿ°ÿ²ÿ¶ÿ¹ÿÃÿ´ÿ³ÿËÿ«ÿ¯ÿ´ÿ¹ÿ¼ÿ¹ÿµÿÀÿ¶ÿµÿ¸ÿ·ÿ¿ÿ»ÿ·ÿ·ÿ±ÿ®ÿ«ÿ¯ÿµÿ±ÿ¸ÿ¸ÿ¹ÿÿ°ÿ²ÿ±ÿµÿÁÿ±ÿ·ÿµÿËÿ¿ÿ³ÿ¿ÿ¬ÿ¨ÿ´ÿÃÿËÿ¿ÿ¹ÿ¯ÿ´ÿ©ÿ¢ÿ¬ÿ³ÿ¹ÿ¸ÿ´ÿ¹ÿ³ÿ«ÿµÿ¶ÿ¶ÿÄÿÂÿ¹ÿ±ÿ·ÿ³ÿ¸ÿ¾ÿ³ÿÀÿ»ÿ´ÿºÿ±ÿ©ÿ¼ÿ²ÿ¾ÿÁÿÀÿºÿ´ÿ³ÿ»ÿ¾ÿ½ÿ¹ÿ±ÿ­ÿ¹ÿÁÿµÿ¯ÿ»ÿÅÿ±ÿÿÿ¬ÿ³ÿ·ÿ»ÿÄÿ¾ÿ¹ÿ ÿ§ÿºÿ·ÿ³ÿ¸ÿ°ÿ°ÿ³ÿ¼ÿ³ÿºÿµÿ­ÿ¬ÿ°ÿ¸ÿ¹ÿÅÿÆÿÀÿ·ÿ±ÿµÿ±ÿ¸ÿÃÿ´ÿ®ÿ¯ÿ²ÿ²ÿµÿµÿ´ÿ²ÿµÿ½ÿµÿÍÿ¶ÿ¸ÿ³ÿ³ÿ¹ÿ¸ÿ·ÿ®ÿ¬ÿºÿ½ÿÌÿ¶ÿ¦ÿ°ÿ­ÿ¦ÿ§ÿ¤ÿÿÿ¦ÿ³ÿ¬ÿ£ÿ±ÿ§ÿ°ÿ°ÿÿ£ÿ¸ÿ«ÿ©ÿºÿÂÿ ÿ§ÿ®ÿ¬ÿ¨ÿ®ÿºÿ³ÿ»ÿ¸ÿ±ÿ°ÿ¯ÿ¥ÿÿ¥ÿ¯ÿ¯ÿ²ÿ±ÿ©ÿ­ÿ°ÿªÿ¾ÿ»ÿÓÿÿÒÿºÿ¦ÿºÿÅÿ°ÿ³ÿ¼ÿ¼ÿ»ÿ¹ÿ©ÿ¤ÿ¹ÿ¶ÿ¦ÿ³ÿÀÿºÿ½ÿ¸ÿ¸ÿÀÿÂÿ½ÿ·ÿºÿ¿ÿ²ÿ·ÿ´ÿ³ÿ®ÿ®ÿ­ÿµÿ®ÿªÿªÿ®ÿ´ÿ·ÿµÿ°ÿ°ÿ³ÿ´ÿ±ÿ«ÿ¯ÿ¹ÿ¨ÿ·ÿ»ÿÂÿ©ÿ·ÿ³ÿ³ÿÉÿ¹ÿ§ÿ¶ÿ¦ÿ¬ÿ°ÿªÿ«ÿ´ÿÄÿËÿ¸ÿªÿ³ÿ¹ÿ³ÿ­ÿ°ÿ¨ÿ°ÿ·ÿÈÿ¼ÿ¬ÿ·ÿµÿ·ÿªÿ°ÿ¾ÿ¬ÿ£ÿ¯ÿ­ÿ©ÿ¨ÿ§ÿ«ÿºÿ»ÿªÿµÿ¶ÿ´ÿ²ÿ¢ÿ®ÿ©ÿ ÿ´ÿÿ®ÿ¥ÿ±ÿªÿÿ¯ÿ­ÿ®ÿ­ÿ ÿªÿ³ÿ¤ÿ©ÿ½ÿºÿ·ÿ°ÿÄÿÀÿ²ÿ°ÿ«ÿ¯ÿ¬ÿ¯ÿ³ÿ·ÿ±ÿ«ÿ¦ÿºÿ¼ÿ­ÿ§ÿ«ÿªÿªÿ´ÿ·ÿ·ÿ»ÿ¼ÿ¯ÿºÿ§ÿÌÿ»ÿºÿ£ÿªÿ£ÿ£ÿ¢ÿ¢ÿ¢ÿ§ÿ®ÿ´ÿ²ÿ©ÿ°ÿ¶ÿ«ÿ·ÿµÿ·ÿ³ÿÆÿ³ÿÿ¦ÿ¥ÿ§ÿ¤ÿ¬ÿ¤ÿ®ÿÂÿ¸ÿ«ÿ¬ÿ­ÿ±ÿ³ÿ­ÿ¶ÿ¤ÿ­ÿ§ÿÿ«ÿ°ÿ¥ÿ³ÿ·ÿµÿ¸ÿ¿ÿ¸ÿ¬ÿ¬ÿªÿ©ÿªÿ¬ÿ·ÿ¶ÿ¨ÿ»ÿ­ÿ°ÿ¨ÿ¯ÿ¬ÿ¼ÿ»ÿ²ÿ ÿ«ÿ¶ÿ¹ÿ»ÿ°ÿ£ÿ¤ÿ§ÿ©ÿ®ÿ²ÿ²ÿÀÿ¸ÿ«ÿÿ¥ÿ®ÿ¬ÿ»ÿ³ÿ«ÿªÿ¯ÿ¸ÿ¶ÿ²ÿºÿ¾ÿ»ÿ¸ÿºÿÉÿ·ÿ¯ÿ¶ÿ¯ÿ©ÿ§ÿ¶ÿ¤ÿ¦ÿ°ÿ»ÿ¿ÿ¾ÿÂÿÂÿ½ÿ¸ÿ³ÿ´ÿ¹ÿÁÿµÿ³ÿµÿ²ÿ¸ÿ©ÿ¬ÿ¸ÿ²ÿµÿÂÿ¿ÿ»ÿºÿ·ÿ³ÿ²ÿ±ÿ½ÿªÿ«ÿÿ³ÿ½ÿ¯ÿªÿ¬ÿ±ÿ¬ÿ£ÿ­ÿ¸ÿÿÿ³ÿÿÿÿ®ÿ­ÿ©ÿ¤ÿ¦ÿ ÿÿÿÿÿÿzÿxÿsÿqÿTÿTÿbÿyÿoÿ[ÿ^ÿpÿsÿpÿwÿ|ÿ{ÿtÿeÿfÿcÿÿÿkÿxÿtÿ8ÿ?ÿXÿTÿUÿXÿOÿMÿPÿaÿqÿhÿ{ÿcÿ@ÿ@ÿBÿMÿZÿhÿkÿfÿfÿiÿqÿoÿZÿuÿgÿÿÿÿ ÿ¯ÿ¼ÿ²ÿ­ÿ´ÿ³ÿ±ÿµÿ°ÿºÿ¡ÿºÿÂÿºÿ¼ÿ´ÿ¸ÿ°ÿ¯ÿ­ÿ¬ÿ®ÿ¬ÿ°ÿ·ÿ®ÿÀÿ°ÿ¬ÿ²ÿ³ÿÀÿ²ÿ½ÿ·ÿ§ÿ²ÿ¿ÿ¸ÿµÿ®ÿ´ÿ¬ÿÃÿÌÿ¬ÿÀÿÀÿºÿ¼ÿ¶ÿªÿ¦ÿ®ÿµÿÄÿ¾ÿ®ÿËÿ²ÿ±ÿ»ÿ®ÿ´ÿÄÿÀÿ±ÿ²ÿ½ÿ¹ÿ¿ÿ³ÿºÿ¹ÿÁÿªÿ¼ÿ¼ÿ¿ÿµÿ²ÿ¿ÿÀÿ¸ÿ´ÿ¾ÿ¶ÿÁÿ´ÿ¹ÿ¸ÿ´ÿºÿ·ÿ¶ÿ·ÿ®ÿ¯ÿ½ÿ®ÿ»ÿ»ÿ³ÿ­ÿ¨ÿ±ÿºÿµÿ²ÿ¹ÿÆÿÆÿ¦ÿ©ÿÀÿ¹ÿºÿ¹ÿ¤ÿ¨ÿ¹ÿ»ÿ¹ÿºÿ»ÿºÿÿ°ÿ¸ÿ½ÿ¼ÿ°ÿ©ÿ¬ÿ²ÿºÿ¾ÿµÿ§ÿªÿÃÿ¾ÿÍÿµÿ·ÿ¾ÿ½ÿ²ÿ¾ÿÉÿ¾ÿºÿ±ÿ¥ÿ°ÿ»ÿ·ÿ»ÿ¼ÿ¶ÿ¼ÿÃÿ»ÿ·ÿÈÿÂÿ¹ÿÂÿÁÿ°ÿ½ÿ·ÿ²ÿÇÿÆÿ³ÿ¾ÿÇÿÂÿ½ÿ²ÿ·ÿ½ÿ½ÿ¹ÿÃÿÇÿ½ÿ¶ÿ»ÿÂÿ¹ÿ³ÿ¹ÿ¼ÿ³ÿÀÿ¿ÿÂÿÀÿ¨ÿªÿÄÿÃÿºÿÁÿÃÿ«ÿ±ÿÀÿÈÿÄÿ´ÿ­ÿ¾ÿ¯ÿ¹ÿ°ÿÿ¡ÿ·ÿ²ÿ´ÿ»ÿ¯ÿ´ÿ²ÿÐÿÁÿ»ÿ¶ÿ®ÿ¼ÿµÿ³ÿ¾ÿ¹ÿ¹ÿ­ÿ´ÿºÿ¸ÿ°ÿ°ÿ³ÿ¾ÿÂÿ´ÿ±ÿ¶ÿ³ÿÿ¶ÿ³ÿ»ÿ·ÿ¶ÿ¶ÿ³ÿµÿ®ÿ¼ÿ±ÿÁÿÈÿÆÿ¸ÿ»ÿÃÿ¾ÿ¶ÿ²ÿ¨ÿ§ÿ²ÿ«ÿµÿ·ÿºÿ½ÿ·ÿ°ÿ²ÿ¸ÿ°ÿ¦ÿ¢ÿ©ÿ´ÿ¸ÿ»ÿºÿ¾ÿÁÿ¼ÿÂÿÉÿ¹ÿ¦ÿ®ÿ¶ÿµÿ·ÿ·ÿÃÿ°ÿ´ÿ³ÿ¬ÿ®ÿºÿÂÿÂÿ¹ÿ¬ÿÃÿÈÿ¯ÿ¨ÿ¸ÿ´ÿ³ÿÀÿÃÿ¼ÿÇÿÆÿ¶ÿ±ÿ¸ÿ¾ÿ¸ÿ±ÿ³ÿ´ÿ¶ÿÇÿ¾ÿÁÿ½ÿ±ÿ«ÿ´ÿ¼ÿ»ÿÈÿ¶ÿ¾ÿÃÿÄÿ¹ÿ½ÿÁÿ¹ÿ¿ÿ¾ÿÅÿÅÿ³ÿ²ÿ·ÿ¶ÿ·ÿ¾ÿ»ÿ¼ÿ¤ÿµÿ½ÿ³ÿ®ÿ°ÿ·ÿ¸ÿµÿÃÿÃÿÃÿ½ÿÇÿÆÿ¿ÿ¼ÿ»ÿÈÿËÿÄÿÆÿÄÿÅÿ´ÿ¥ÿ­ÿ¹ÿÆÿ¸ÿ¶ÿ½ÿ«ÿ¬ÿ·ÿºÿºÿ¶ÿ°ÿÀÿ²ÿ¬ÿÀÿ¿ÿ®ÿ¹ÿµÿ»ÿ´ÿ»ÿ¹ÿ±ÿÌÿµÿµÿ¹ÿ¯ÿ®ÿºÿ¸ÿ±ÿºÿ¹ÿ²ÿ¶ÿ·ÿ¼ÿÁÿ¶ÿ»ÿ®ÿ¸ÿ¾ÿ¾ÿ¾ÿ¸ÿ·ÿ¾ÿ¯ÿ³ÿºÿ¨ÿ­ÿ·ÿµÿ³ÿ·ÿ·ÿ°ÿ¯ÿ¶ÿ±ÿ¯ÿ®ÿ®ÿªÿ¬ÿ¶ÿ³ÿ´ÿ­ÿ¯ÿ©ÿ¨ÿ®ÿ·ÿ½ÿ´ÿ²ÿÈÿ¾ÿ¶ÿ©ÿ§ÿ¡ÿÿ ÿ¢ÿ¬ÿ¶ÿ°ÿ¤ÿ³ÿ»ÿ»ÿµÿ®ÿ¸ÿ¶ÿ¿ÿ²ÿªÿ£ÿ©ÿ³ÿ±ÿ¨ÿ¬ÿÿªÿ£ÿ§ÿ§ÿ ÿÿÿÿÿ¤ÿ¡ÿ£ÿ«ÿ«ÿ®ÿªÿ¦ÿ£ÿÿ§ÿ¯ÿ¸ÿ ÿÿÿÿ¡ÿ£ÿÿÿÿ¦ÿ§ÿ¦ÿªÿ¬ÿ®ÿ¥ÿ¡ÿªÿ¦ÿ¤ÿ¡ÿÿ ÿÿÿÿÿ§ÿ¯ÿÿÿÿÿÿÿÿÿÿÿÿ¥ÿ¤ÿ²ÿ´ÿ¢ÿÿÿ ÿÿÿ£ÿ£ÿÿÿ´ÿ¯ÿ ÿ¦ÿ©ÿ¢ÿÿÿÿÿÿ¢ÿÿ ÿ¡ÿ¢ÿ§ÿ®ÿ«ÿ¥ÿ°ÿ­ÿÿ©ÿÿÿÿ¬ÿ©ÿÿ ÿ´ÿ·ÿ¡ÿ¶ÿ¶ÿÿ¦ÿ¢ÿÿÿ ÿÿÿÿÿ¼ÿªÿ·ÿÃÿµÿ²ÿ±ÿ¨ÿ¤ÿ¦ÿ­ÿ¦ÿ¨ÿ­ÿ¦ÿÿ­ÿ©ÿ¢ÿ¥ÿ£ÿ§ÿ°ÿ¢ÿ«ÿµÿ­ÿ§ÿ°ÿ¢ÿÿÿÿÿ²ÿÆÿ­ÿ²ÿ­ÿ«ÿ°ÿ²ÿ«ÿ¢ÿ¥ÿ¬ÿ¦ÿ¢ÿÿ©ÿ¡ÿ¡ÿ£ÿÿ¢ÿ§ÿ«ÿ¨ÿ¥ÿ¬ÿÿ®ÿ±ÿ³ÿºÿ²ÿ²ÿ±ÿ¦ÿ£ÿ§ÿ§ÿ¤ÿ ÿ¨ÿ¥ÿÿÿ¡ÿÿ¡ÿ­ÿªÿ£ÿ¢ÿ¡ÿ¦ÿ ÿÿÿ®ÿÿ´ÿ¸ÿªÿ«ÿµÿ¹ÿÀÿÁÿ¨ÿ®ÿ§ÿ¥ÿ­ÿ­ÿ·ÿ¶ÿ¶ÿµÿ¯ÿ©ÿ±ÿ´ÿÿ¤ÿ²ÿ°ÿºÿ¤ÿ¢ÿ®ÿ«ÿ¦ÿ¤ÿªÿ²ÿ±ÿ±ÿ°ÿ¦ÿÿ©ÿ©ÿ­ÿ¾ÿ¥ÿÿ ÿÿÿÿ¤ÿÂÿ·ÿÁÿ¦ÿ°ÿ¶ÿ´ÿµÿ¢ÿÿ¤ÿ¯ÿ«ÿªÿ´ÿ­ÿ¨ÿ£ÿ·ÿ¤ÿ²ÿºÿ¯ÿÁÿ¶ÿªÿ¨ÿÿÿ§ÿ¯ÿ¦ÿ«ÿ¤ÿÿ¨ÿÿÿÿ¬ÿ´ÿ¬ÿ¤ÿ¨ÿ­ÿ§ÿÿÿ­ÿ©ÿ¡ÿ½ÿ·ÿ¨ÿ­ÿ³ÿ¤ÿÿÿÿ°ÿ®ÿ¢ÿ³ÿÿ¦ÿ£ÿÿÿ®ÿ©ÿÿ ÿ¢ÿ©ÿ®ÿÿÿ¬ÿ±ÿ²ÿ¥ÿ¨ÿ¶ÿÄÿ¯ÿ·ÿµÿ¤ÿ¦ÿªÿ¨ÿ©ÿ­ÿ¸ÿ¯ÿ¯ÿ°ÿ¶ÿªÿªÿºÿÇÿ²ÿ½ÿ¾ÿ³ÿ«ÿªÿ¯ÿ®ÿ°ÿ¶ÿ¶ÿ ÿ¡ÿÿ¢ÿÿ¥ÿ±ÿ©ÿ¶ÿºÿ³ÿ³ÿ¬ÿ«ÿ·ÿµÿ«ÿ·ÿ¸ÿ·ÿ¹ÿªÿ«ÿ­ÿ³ÿ»ÿ´ÿ²ÿªÿ¬ÿ¹ÿ£ÿÿ¬ÿ±ÿ®ÿ½ÿºÿºÿ¾ÿµÿ±ÿÊÿ½ÿ¥ÿÿ£ÿ·ÿ¼ÿ¯ÿ§ÿ³ÿ¹ÿ¦ÿ²ÿ©ÿ¸ÿ¨ÿ°ÿ¥ÿ§ÿ¨ÿ³ÿ¹ÿ®ÿ£ÿ¨ÿªÿ¦ÿ®ÿ®ÿ¬ÿ¹ÿ§ÿ£ÿ£ÿ¨ÿ¶ÿ¬ÿ´ÿ°ÿ©ÿ«ÿªÿ­ÿ®ÿ°ÿµÿ¶ÿ½ÿÀÿ°ÿªÿ¸ÿ±ÿ´ÿÿ²ÿ´ÿ¶ÿ«ÿ²ÿ±ÿ¦ÿ¦ÿ®ÿ½ÿÄÿ¶ÿ®ÿÿ«ÿ¶ÿÿÿ£ÿÿ¦ÿ³ÿªÿ¦ÿªÿ²ÿ¶ÿ²ÿ°ÿ±ÿ¯ÿ«ÿ©ÿ¨ÿ­ÿ¦ÿ¦ÿ¬ÿÿ©ÿ·ÿ¤ÿ­ÿ¯ÿ©ÿ³ÿ·ÿ¼ÿµÿ±ÿ·ÿ´ÿ¦ÿªÿ·ÿ°ÿ°ÿ¯ÿ½ÿÂÿµÿÿ·ÿ²ÿ¼ÿ¾ÿ³ÿ·ÿ²ÿ­ÿ¦ÿ©ÿ¯ÿ©ÿ¨ÿµÿ±ÿ§ÿ±ÿ«ÿªÿ¨ÿ¥ÿ­ÿ´ÿ®ÿ°ÿ¡ÿ®ÿ´ÿÿÿ³ÿ³ÿ¬ÿ«ÿ¹ÿ¿ÿ®ÿÿÿ¯ÿ±ÿ£ÿÿ¡ÿ«ÿµÿ§ÿ£ÿ¡ÿ¯ÿ­ÿ°ÿ ÿ¢ÿÿ£ÿ§ÿ¤ÿ¤ÿ ÿ¤ÿ¤ÿÿ£ÿ¥ÿ®ÿÿÿ ÿÿ´ÿ²ÿ¯ÿ¯ÿ²ÿÃÿ·ÿ®ÿ»ÿ²ÿ´ÿ­ÿ¬ÿ±ÿ¬ÿªÿ²ÿ¹ÿÂÿÂÿ´ÿ¯ÿ±ÿ¹ÿ±ÿµÿÿÿµÿ®ÿ­ÿ¬ÿ¶ÿ¨ÿ¬ÿ®ÿ²ÿµÿ¬ÿ­ÿ¯ÿ­ÿ°ÿµÿ»ÿ­ÿ´ÿÿÿÿÿ®ÿªÿ¡ÿÿ³ÿ«ÿ¡ÿ¦ÿ¯ÿ¹ÿ°ÿ©ÿ¨ÿ®ÿªÿ°ÿ¼ÿ´ÿ¨ÿ¦ÿ°ÿ¯ÿÿÿÿ§ÿ©ÿ©ÿ­ÿ«ÿ¬ÿ´ÿ±ÿ°ÿ±ÿªÿ ÿ±ÿµÿ±ÿµÿ­ÿ¶ÿ·ÿ«ÿ­ÿ°ÿ®ÿªÿ©ÿ¾ÿ´ÿ®ÿ®ÿ­ÿ¯ÿ¼ÿÇÿ¹ÿ²ÿªÿ¨ÿ«ÿ¶ÿ´ÿ®ÿ«ÿªÿ«ÿ²ÿºÿ´ÿ·ÿ²ÿ®ÿ¶ÿ°ÿ§ÿ¯ÿ¶ÿ´ÿ¶ÿ«ÿ¯ÿ®ÿ²ÿ­ÿÂÿ­ÿºÿ°ÿ¼ÿÁÿºÿ¸ÿ¹ÿ¸ÿºÿÁÿÀÿ¹ÿ¼ÿ²ÿ­ÿ°ÿ¹ÿ¼ÿ±ÿ´ÿ¸ÿ°ÿ®ÿ¹ÿÂÿ¸ÿ¶ÿ¨ÿºÿ²ÿ³ÿ¹ÿªÿ¯ÿ©ÿ¸ÿÊÿ±ÿ«ÿµÿÁÿ´ÿ­ÿ¯ÿ¨ÿ³ÿ¼ÿ²ÿ´ÿ¼ÿ·ÿ²ÿ·ÿ·ÿ¬ÿ¤ÿ§ÿ²ÿ´ÿ¶ÿ­ÿ­ÿ²ÿ«ÿÀÿ¯ÿ¾ÿÉÿ®ÿÿ­ÿÿ°ÿ¯ÿ´ÿ§ÿ£ÿ¯ÿ¦ÿ©ÿ®ÿ²ÿ¼ÿºÿ±ÿ±ÿ¼ÿÁÿ³ÿ°ÿ´ÿ®ÿ·ÿ·ÿ¼ÿ²ÿ¦ÿ­ÿ®ÿ­ÿ¶ÿ¨ÿ²ÿ»ÿµÿ±ÿ¾ÿ³ÿºÿ¾ÿ²ÿ»ÿ­ÿ¶ÿ¹ÿ²ÿ¼ÿºÿ±ÿ¶ÿ´ÿ·ÿ¼ÿ¸ÿµÿªÿªÿ¶ÿ·ÿ¾ÿ´ÿ®ÿ¡ÿ¦ÿ¢ÿ¶ÿÃÿ³ÿµÿÁÿ´ÿÂÿ°ÿ¿ÿ¬ÿ²ÿªÿÆÿÂÿ¸ÿ·ÿ·ÿ±ÿÀÿ¸ÿ²ÿ¹ÿ¼ÿ»ÿªÿ¥ÿ¶ÿ¸ÿ³ÿ³ÿ²ÿ³ÿºÿºÿ­ÿ²ÿ·ÿ»ÿ·ÿ¾ÿµÿ±ÿ´ÿÂÿ°ÿ°ÿÈÿ¨ÿ°ÿÁÿ·ÿÈÿÏÿÉÿºÿ»ÿµÿºÿ¹ÿ³ÿµÿ¼ÿµÿ±ÿ³ÿ²ÿ·ÿ·ÿ§ÿµÿ¾ÿ¯ÿ®ÿºÿÃÿ²ÿÿ§ÿ¯ÿ»ÿµÿ¥ÿ¬ÿºÿ¸ÿ¸ÿªÿ¦ÿ»ÿ¼ÿÉÿ³ÿÿ«ÿËÿÇÿ°ÿÄÿ¼ÿ­ÿµÿ¶ÿ©ÿÃÿ¤ÿ¬ÿ¼ÿ¶ÿ¯ÿ¬ÿ´ÿ®ÿ³ÿ¶ÿ­ÿ¨ÿ¯ÿ²ÿ°ÿ¯ÿ¬ÿ¶ÿ³ÿªÿ¨ÿ¥ÿªÿ²ÿªÿµÿ¼ÿÇÿ²ÿ»ÿ²ÿ«ÿ°ÿ¾ÿ­ÿ¹ÿ²ÿÇÿ±ÿ¹ÿ¹ÿ¬ÿ¹ÿÊÿ·ÿ¤ÿ®ÿ®ÿºÿÁÿ·ÿ¶ÿ¹ÿ±ÿ°ÿ²ÿÄÿÌÿ½ÿ­ÿ¯ÿºÿµÿ³ÿ¸ÿ´ÿ¸ÿ¾ÿµÿ¶ÿÅÿ·ÿ­ÿ¦ÿ·ÿÎÿ´ÿ¸ÿÿ»ÿ»ÿ¶ÿ­ÿ±ÿ£ÿËÿ¾ÿ±ÿ¹ÿÏÿ´ÿ¬ÿµÿ·ÿ´ÿ­ÿÿ£ÿµÿ²ÿ¼ÿ¶ÿ¼ÿ¹ÿ³ÿ­ÿ³ÿ¶ÿ°ÿ±ÿ¹ÿ»ÿ»ÿµÿ¬ÿ²ÿÃÿÈÿ¶ÿ§ÿ¶ÿ·ÿªÿ¾ÿÇÿÄÿ·ÿÃÿ½ÿ¨ÿ´ÿ³ÿ¶ÿ¹ÿ¥ÿ»ÿ·ÿ³ÿÀÿ·ÿ»ÿÃÿµÿ¬ÿ§ÿ®ÿ¹ÿÁÿ¼ÿ±ÿ®ÿ´ÿ«ÿ­ÿ¿ÿÁÿ¿ÿ³ÿ­ÿ¶ÿ­ÿªÿµÿ±ÿ§ÿ®ÿªÿªÿµÿ§ÿ°ÿ¸ÿºÿ®ÿ´ÿ²ÿ¡ÿªÿ¨ÿÿ¯ÿ²ÿ®ÿ¶ÿ¸ÿ®ÿµÿ°ÿ£ÿ±ÿ«ÿ©ÿ­ÿ¦ÿ¶ÿ®ÿ©ÿ§ÿºÿ¸ÿ·ÿ·ÿºÿ³ÿ¬ÿ£ÿ©ÿ¨ÿ¡ÿ¥ÿ¯ÿ²ÿÂÿÃÿ¸ÿ´ÿ°ÿ¯ÿ²ÿ°ÿ­ÿ®ÿ«ÿ®ÿµÿ°ÿ´ÿ¯ÿ®ÿ®ÿ³ÿ­ÿ ÿ©ÿ°ÿ²ÿªÿºÿ»ÿ¢ÿÁÿ®ÿµÿ·ÿ¢ÿ®ÿ²ÿ¶ÿ¹ÿ¿ÿ°ÿ¯ÿ»ÿ·ÿµÿ»ÿ©ÿ½ÿ³ÿ¸ÿ«ÿ·ÿ¾ÿ´ÿ¹ÿ´ÿ®ÿ­ÿ©ÿ­ÿ¯ÿµÿ±ÿ´ÿºÿºÿ·ÿ£ÿ¦ÿ´ÿªÿ°ÿ¹ÿ´ÿ¹ÿ¿ÿªÿºÿµÿ³ÿ¾ÿ´ÿªÿ¼ÿ¸ÿ¬ÿµÿ´ÿ¸ÿ³ÿµÿ­ÿ°ÿ±ÿ¾ÿ¬ÿÿ¾ÿ©ÿ·ÿ¯ÿÁÿ²ÿ¶ÿ°ÿ¿ÿ³ÿ°ÿ»ÿ´ÿ³ÿ°ÿµÿ®ÿ¯ÿ³ÿºÿ»ÿ·ÿ²ÿ¹ÿ¼ÿ±ÿ«ÿ´ÿ¹ÿ¯ÿ°ÿ®ÿ¹ÿÄÿÂÿ¼ÿ©ÿ²ÿºÿµÿ«ÿ»ÿ²ÿ´ÿ»ÿ¹ÿ¾ÿ½ÿªÿºÿºÿÀÿ²ÿ³ÿ¸ÿ¾ÿ¼ÿ±ÿ¼ÿ½ÿ¹ÿ©ÿ³ÿºÿ¹ÿ¼ÿ®ÿ³ÿ®ÿ®ÿ¯ÿªÿªÿ¯ÿ±ÿ²ÿµÿµÿ³ÿ³ÿ³ÿ·ÿ­ÿ§ÿ·ÿºÿ·ÿ±ÿ¯ÿ¼ÿÀÿµÿ­ÿºÿ¸ÿ´ÿ±ÿ³ÿ»ÿÀÿ±ÿ»ÿ¤ÿ³ÿ§ÿ¿ÿ·ÿÃÿ¹ÿ«ÿ¯ÿ¸ÿ´ÿ±ÿÀÿ¸ÿÂÿ¿ÿ°ÿ§ÿ´ÿ½ÿ¸ÿ¿ÿ³ÿ±ÿ±ÿ³ÿ²ÿ¸ÿ¾ÿÃÿÀÿ´ÿµÿµÿ²ÿ»ÿÁÿ½ÿ²ÿµÿÆÿÃÿµÿ±ÿ·ÿ´ÿ´ÿ³ÿ¬ÿ©ÿ´ÿ±ÿºÿ±ÿ·ÿ¨ÿªÿ¾ÿÃÿ´ÿµÿ·ÿ·ÿ¿ÿ²ÿ¸ÿÂÿ¶ÿ©ÿ²ÿ¶ÿ²ÿÀÿ³ÿ°ÿ¼ÿ½ÿ¹ÿªÿ³ÿ·ÿÇÿÆÿ¶ÿºÿ¹ÿºÿ¿ÿ¦ÿ¢ÿ¶ÿºÿÄÿ¿ÿÆÿ¿ÿ¸ÿÉÿ¾ÿ­ÿ¾ÿ¸ÿ°ÿ¹ÿÌÿ¬ÿ·ÿ»ÿ®ÿ¬ÿ®ÿ¡ÿ·ÿµÿÁÿÄÿ¸ÿÄÿ¾ÿÿ¥ÿ¯ÿÅÿ§ÿ¶ÿ½ÿ¶ÿ¯ÿ§ÿ²ÿ»ÿÄÿ¹ÿ±ÿ¯ÿµÿ¼ÿµÿ°ÿ²ÿµÿ²ÿ¥ÿ¨ÿ´ÿ¼ÿµÿµÿºÿµÿ±ÿ¶ÿ¯ÿ¹ÿ«ÿ­ÿ±ÿ³ÿ·ÿ³ÿ«ÿ¹ÿÇÿ°ÿ¼ÿ°ÿ´ÿ»ÿ¾ÿµÿ»ÿ´ÿ¥ÿ¦ÿ¶ÿ°ÿ«ÿ¯ÿ°ÿ¶ÿ²ÿ¯ÿ»ÿ¼ÿ½ÿÀÿ¹ÿµÿ¹ÿµÿ®ÿ­ÿ°ÿÁÿ¸ÿÄÿºÿ¶ÿµÿ¤ÿ·ÿ¸ÿ¥ÿÓÿÈÿ°ÿ¸ÿ¿ÿ´ÿÐÿªÿ§ÿ¼ÿ´ÿÁÿ¯ÿ«ÿ£ÿ¸ÿ½ÿ»ÿ·ÿ¾ÿ¼ÿ®ÿ¨ÿ¬ÿ©ÿ­ÿ³ÿ´ÿ²ÿªÿ¬ÿ·ÿ´ÿ¬ÿ¿ÿ³ÿ¨ÿÁÿ·ÿ¡ÿ´ÿ°ÿ£ÿ´ÿ¶ÿºÿ§ÿ°ÿ°ÿÁÿ¶ÿ¨ÿÊÿ¨ÿ´ÿ¾ÿ³ÿµÿÁÿ·ÿÅÿ´ÿ´ÿµÿ·ÿ¹ÿ¸ÿ¾ÿ¹ÿ²ÿµÿ´ÿ¸ÿ²ÿ¨ÿ¹ÿ»ÿ´ÿ«ÿºÿºÿËÿ´ÿ·ÿ°ÿ¶ÿ±ÿÊÿ¿ÿ·ÿÆÿ©ÿ¶ÿÿ¨ÿÏÿÃÿÃÿ´ÿ§ÿÀÿµÿ°ÿ©ÿ¨ÿ£ÿ¨ÿ´ÿ©ÿ®ÿµÿ¬ÿ¼ÿÆÿ¾ÿºÿ¶ÿºÿ®ÿ³ÿÂÿµÿ¿ÿÇÿªÿ²ÿ®ÿ»ÿÁÿ´ÿ´ÿ½ÿÉÿµÿ³ÿ±ÿ¸ÿ´ÿ³ÿºÿ¸ÿ¬ÿ»ÿÁÿ³ÿµÿ»ÿ¿ÿ·ÿÿzÿÿ«ÿ½ÿ¶ÿ®ÿ¹ÿ°ÿµÿ¾ÿ¦ÿ·ÿ²ÿ¡ÿ·ÿ·ÿ´ÿ³ÿ¼ÿ¾ÿÅÿÆÿ°ÿ´ÿ¸ÿ³ÿ½ÿÃÿ¿ÿµÿ¯ÿ¯ÿ°ÿµÿÀÿÅÿ¹ÿ´ÿ¸ÿ°ÿµÿÃÿ·ÿ¸ÿ¹ÿ­ÿ¾ÿÈÿ«ÿµÿ´ÿ´ÿ¸ÿ¾ÿÅÿºÿªÿµÿÁÿÂÿ°ÿªÿ»ÿ¿ÿ¸ÿ´ÿ³ÿ´ÿ²ÿ´ÿ¶ÿ³ÿ·ÿ¿ÿ¹ÿÀÿÿ£ÿ¯ÿ½ÿ¯ÿ¡ÿ¸ÿ²ÿµÿ¶ÿ³ÿ¿ÿ·ÿ¸ÿ°ÿ§ÿ¸ÿ³ÿ­ÿ±ÿ¯ÿ§ÿ§ÿ¯ÿ°ÿ±ÿ¼ÿµÿ®ÿ¥ÿ«ÿ³ÿ«ÿ»ÿÀÿ¬ÿ¾ÿ±ÿ³ÿµÿ¢ÿ¬ÿÌÿ¶ÿ²ÿ´ÿ½ÿ±ÿ®ÿ¾ÿÃÿ¬ÿÿ¥ÿ©ÿ¹ÿÅÿ·ÿµÿ»ÿ©ÿªÿ®ÿ¶ÿªÿÆÿ¯ÿ·ÿ¶ÿ£ÿªÿ¯ÿ¸ÿ¯ÿ¬ÿ¥ÿ°ÿ¸ÿ½ÿ¼ÿ¶ÿ·ÿµÿ®ÿ©ÿ°ÿºÿ´ÿ¸ÿ±ÿ½ÿ ÿ¦ÿ¬ÿ¯ÿ­ÿ²ÿºÿ¸ÿ¨ÿºÿ·ÿ®ÿ¼ÿ·ÿ¬ÿ¬ÿ¯ÿªÿ¤ÿ¨ÿ«ÿ§ÿ¯ÿ¯ÿ®ÿ³ÿ½ÿ¯ÿ³ÿ¹ÿ³ÿ¾ÿ·ÿ²ÿ®ÿªÿªÿ­ÿ¬ÿªÿ«ÿ«ÿ·ÿ¹ÿ¯ÿ±ÿªÿ³ÿ³ÿ°ÿ¥ÿÿÿ¢ÿ ÿ±ÿ­ÿ¨ÿ³ÿ©ÿÿ®ÿ°ÿ¤ÿ¢ÿÿÿ©ÿ¥ÿ ÿ©ÿ¯ÿ²ÿÿ¶ÿ¶ÿÿ©ÿÿ§ÿ ÿ©ÿªÿ­ÿ¯ÿ©ÿ°ÿÃÿ¼ÿ¶ÿ¹ÿ¸ÿ´ÿ±ÿµÿ·ÿ©ÿ­ÿ§ÿ¤ÿ«ÿÿ»ÿ¦ÿ«ÿ©ÿ­ÿ·ÿ©ÿÿ ÿ¢ÿªÿ¬ÿ­ÿ¯ÿ¯ÿ«ÿ¤ÿ¦ÿ©ÿ®ÿ±ÿ¦ÿ«ÿ¯ÿ¯ÿÿÿ´ÿÿÿÿ¬ÿ³ÿ¾ÿºÿ²ÿµÿ³ÿ³ÿµÿ°ÿªÿ²ÿ¼ÿ®ÿªÿ³ÿªÿµÿ°ÿ§ÿ®ÿ¸ÿ¸ÿ«ÿ¬ÿ±ÿ´ÿ¶ÿ´ÿµÿ¯ÿ°ÿ°ÿ¤ÿ²ÿ«ÿ½ÿ·ÿ»ÿ´ÿ¶ÿ ÿÿ£ÿ¼ÿÈÿ·ÿ§ÿªÿ­ÿ«ÿ¯ÿ±ÿµÿºÿÁÿ­ÿ­ÿ«ÿ´ÿ®ÿ¼ÿÄÿ¿ÿ±ÿ±ÿ­ÿ²ÿ¾ÿ»ÿ¼ÿ°ÿ·ÿºÿÅÿ·ÿ³ÿ¯ÿ¤ÿ²ÿÅÿ½ÿÂÿ©ÿ©ÿ·ÿºÿ·ÿ½ÿÊÿÂÿµÿ¹ÿ¯ÿ°ÿ¾ÿµÿ¾ÿ¹ÿ°ÿ¸ÿ²ÿ°ÿ½ÿ¿ÿ¿ÿ½ÿ¯ÿªÿºÿÃÿªÿ§ÿ½ÿÿ¯ÿ¯ÿ«ÿ¶ÿ¬ÿ®ÿ©ÿ«ÿ¬ÿ°ÿ³ÿ¸ÿÀÿ©ÿªÿ¸ÿ¦ÿ­ÿ¢ÿ«ÿªÿ«ÿ¬ÿ©ÿ¤ÿÿÿÿÿ{ÿtÿÿnÿgÿkÿqÿ}ÿÿkÿ`ÿQÿlÿmÿeÿoÿ|ÿÿÿ~ÿÿÿ¨ÿÿÿÿ^ÿMÿGÿdÿmÿgÿhÿfÿOÿEÿkÿpÿdÿYÿ<ÿ+ÿGÿFÿnÿ|ÿtÿaÿgÿwÿlÿaÿmÿjÿÿÿ¶ÿµÿ¦ÿ¶ÿºÿ¹ÿ­ÿ°ÿ¦ÿ ÿ°ÿºÿÂÿÆÿ¡ÿ°ÿµÿºÿÀÿ³ÿ³ÿ´ÿ±ÿ¯ÿ¨ÿ¥ÿ¬ÿ³ÿ¾ÿ¶ÿ²ÿ½ÿµÿ¿ÿ¸ÿÃÿÂÿÀÿ¸ÿ¬ÿ©ÿ²ÿ¶ÿ°ÿ³ÿºÿ¯ÿ¼ÿ·ÿ°ÿ°ÿ²ÿ²ÿ·ÿµÿªÿ¬ÿµÿ¬ÿ­ÿµÿ¿ÿ¸ÿ¯ÿÁÿ½ÿÂÿ¹ÿºÿ¹ÿµÿ»ÿ½ÿ·ÿ·ÿÁÿÂÿÃÿ´ÿ¦ÿÉÿ¸ÿ½ÿ·ÿ´ÿ¿ÿ½ÿ´ÿ±ÿ²ÿ¿ÿ¶ÿ¤ÿ ÿ¸ÿ¦ÿ®ÿ¼ÿÁÿ¿ÿµÿ¯ÿ±ÿ¯ÿ¼ÿ®ÿ¼ÿ·ÿ¦ÿ¸ÿ¿ÿ¹ÿºÿºÿ¼ÿÃÿ¥ÿ§ÿÂÿ·ÿÁÿ¢ÿ¶ÿ´ÿÃÿ»ÿ­ÿ·ÿ¼ÿ¯ÿ¯ÿ±ÿ­ÿ¸ÿ½ÿ¯ÿ«ÿ·ÿ¹ÿÀÿÂÿ·ÿ·ÿ»ÿ¾ÿ¸ÿºÿ¶ÿµÿ¿ÿ´ÿ»ÿ½ÿ¼ÿËÿÉÿ´ÿ­ÿ³ÿÍÿ¾ÿµÿ·ÿºÿºÿµÿ±ÿµÿ¾ÿºÿÎÿÇÿÆÿ¼ÿ¸ÿ±ÿ²ÿ¨ÿ§ÿ±ÿ³ÿºÿµÿÊÿ®ÿ¥ÿ¸ÿ½ÿ¹ÿÂÿËÿÆÿ¾ÿÁÿ½ÿÀÿ±ÿºÿ¹ÿÀÿ»ÿ·ÿºÿ»ÿ¼ÿ»ÿ°ÿ·ÿÂÿÏÿ¸ÿªÿµÿ½ÿ¿ÿ¿ÿ¸ÿ°ÿ¶ÿ¢ÿ¡ÿ£ÿ®ÿ¶ÿ»ÿ¸ÿ¿ÿÂÿ¹ÿµÿÅÿ¹ÿÿµÿÄÿºÿ»ÿ²ÿ«ÿ°ÿ·ÿ½ÿºÿµÿºÿ«ÿ¯ÿµÿ³ÿÂÿÃÿ²ÿ¼ÿÍÿËÿ¯ÿ­ÿ¼ÿ°ÿ®ÿ¼ÿ¼ÿ¯ÿ®ÿ²ÿ¼ÿºÿ´ÿÅÿ¹ÿ´ÿ·ÿÀÿÆÿÃÿÆÿªÿ¨ÿ¹ÿÁÿ´ÿ­ÿ¶ÿ½ÿ³ÿªÿ³ÿ§ÿ¥ÿ¦ÿ¦ÿ«ÿ«ÿµÿ¹ÿ½ÿÅÿ¹ÿ®ÿÀÿ®ÿ«ÿ°ÿ¸ÿ¯ÿ¯ÿ¹ÿ¸ÿÂÿ§ÿ±ÿ´ÿ²ÿ¾ÿÁÿ»ÿµÿ´ÿ¸ÿÂÿÄÿªÿ¹ÿºÿ·ÿ³ÿ«ÿ§ÿ±ÿ±ÿ¸ÿ¶ÿÀÿ©ÿ¶ÿ¾ÿ´ÿ®ÿ±ÿ¯ÿËÿ¯ÿ§ÿ·ÿ¯ÿ ÿ³ÿÈÿºÿÀÿ°ÿ»ÿÅÿÐÿ¿ÿ¾ÿ»ÿ´ÿ¿ÿ¾ÿ´ÿÍÿ»ÿ·ÿ¾ÿºÿ²ÿ®ÿ­ÿ´ÿ²ÿÅÿ½ÿÁÿ»ÿÂÿÆÿÀÿÃÿ¿ÿ¿ÿ´ÿ¹ÿÁÿºÿ²ÿ²ÿµÿ´ÿ¶ÿÂÿ¸ÿ²ÿµÿ»ÿ¿ÿÃÿÉÿ»ÿÂÿ½ÿ¿ÿ¨ÿ²ÿ¿ÿ¹ÿ²ÿ³ÿ­ÿ¶ÿ¶ÿ§ÿ¶ÿÂÿÅÿÅÿÂÿ¾ÿ´ÿªÿ³ÿ¿ÿÃÿ´ÿ°ÿµÿ¯ÿ«ÿ´ÿ¯ÿ¼ÿ³ÿÃÿ­ÿ³ÿ·ÿ­ÿ¯ÿ´ÿ³ÿ¹ÿ¿ÿ¬ÿ¦ÿ¬ÿ³ÿ³ÿ±ÿ¿ÿ´ÿ«ÿªÿ©ÿ¯ÿµÿ¹ÿ½ÿ±ÿ¯ÿ¨ÿÂÿ·ÿ½ÿ±ÿ£ÿ®ÿ½ÿÃÿ³ÿ¿ÿ¬ÿ¯ÿ¨ÿ¦ÿ­ÿ¶ÿ½ÿ³ÿ£ÿ¾ÿ¸ÿ´ÿ­ÿ­ÿ­ÿ¢ÿ¥ÿ¬ÿ·ÿºÿ£ÿ­ÿ®ÿ·ÿ·ÿ¬ÿ¯ÿªÿ¯ÿ­ÿ¨ÿ«ÿ«ÿ¬ÿ®ÿ«ÿ¥ÿ¥ÿ¥ÿ¼ÿÿ®ÿ±ÿ¯ÿ­ÿ§ÿ ÿÿ­ÿ¥ÿ©ÿ­ÿ§ÿªÿ¨ÿ¬ÿ¹ÿªÿ¢ÿ®ÿ¾ÿ¦ÿÿÿÿ©ÿ«ÿªÿÿÿ¤ÿÿÿ«ÿ¦ÿ¥ÿ¦ÿÿ¢ÿ¨ÿ¡ÿÿÿÿ ÿÿ¢ÿ¯ÿ©ÿÿÿ¥ÿÿÿÿÿªÿ¥ÿÿ¡ÿ ÿ£ÿ¢ÿ¸ÿ¼ÿ¥ÿÿÿÿÿÿÿÿÿÿÿ ÿÿ¤ÿ¨ÿ¡ÿÿÿÿÿÿÿ¥ÿ¢ÿ ÿ£ÿ¢ÿ§ÿ²ÿªÿ³ÿ¦ÿÿÿÿ¡ÿ ÿ®ÿºÿ®ÿÿ¡ÿ¨ÿÿ­ÿ»ÿ¤ÿ¤ÿ«ÿ§ÿÿÿ¤ÿÿÿÿ«ÿ¯ÿ²ÿ¯ÿ¦ÿ³ÿ¸ÿ¤ÿ¡ÿ¨ÿ§ÿ«ÿ ÿ¢ÿÿ¢ÿ®ÿ«ÿ¥ÿ§ÿ¤ÿ¡ÿ©ÿ¬ÿ¬ÿÃÿÆÿªÿ´ÿ³ÿ ÿÿ¢ÿ¢ÿ¶ÿ¸ÿ©ÿ»ÿ¸ÿ®ÿ¯ÿ¶ÿ´ÿªÿ¥ÿ§ÿ¦ÿ¤ÿÿ¢ÿÿÿÿÿ®ÿ«ÿÿ­ÿ®ÿ ÿÿ¨ÿ·ÿ£ÿ©ÿ£ÿ¥ÿ©ÿ¨ÿ¥ÿ ÿÿ¢ÿ¢ÿÿ³ÿÿÿ¨ÿ­ÿ¤ÿÿ¡ÿ¢ÿÿ¢ÿ ÿ ÿ¦ÿ¢ÿ©ÿ®ÿ­ÿµÿ¥ÿÿ¨ÿ°ÿ¯ÿ­ÿ¤ÿ©ÿ¤ÿ£ÿ³ÿ ÿ¬ÿ½ÿ¹ÿ±ÿ­ÿ¬ÿ¯ÿ°ÿ©ÿ©ÿ«ÿµÿºÿ°ÿ¦ÿ¬ÿªÿÿÿ¨ÿ³ÿ´ÿ¶ÿ¤ÿ¥ÿÿ¤ÿ¬ÿ©ÿ¯ÿ½ÿµÿ©ÿ ÿÿ¢ÿ¤ÿ³ÿ¾ÿÄÿ­ÿ¯ÿ³ÿ¬ÿ´ÿ§ÿÿ ÿ°ÿ²ÿ©ÿ«ÿ´ÿªÿ³ÿ¸ÿ³ÿºÿ­ÿÇÿÍÿÃÿµÿ¬ÿ­ÿ­ÿ¯ÿ¬ÿ¦ÿÿÿÿ¡ÿ³ÿ¬ÿÿ£ÿ´ÿ´ÿ­ÿ±ÿ­ÿÿÿÿ¤ÿµÿ´ÿºÿ·ÿ±ÿ¨ÿ¨ÿ©ÿÿÿ¦ÿ¤ÿ©ÿÿ´ÿÿ§ÿ¦ÿ¢ÿ©ÿ¯ÿ¬ÿ¨ÿ¨ÿ¤ÿ­ÿ¹ÿ¢ÿ¦ÿ·ÿ§ÿºÿÿªÿ§ÿÁÿ¶ÿ¢ÿ¯ÿ½ÿºÿ±ÿ±ÿºÿ°ÿ°ÿ´ÿ«ÿ«ÿ¤ÿ¥ÿ¶ÿ·ÿºÿ²ÿ¬ÿªÿ¦ÿ¡ÿ¥ÿ²ÿ±ÿ¾ÿ¾ÿ°ÿ¤ÿ¯ÿÿ¢ÿ¦ÿ¤ÿ¤ÿ¯ÿµÿªÿ¡ÿ©ÿ³ÿ¯ÿ¨ÿ¬ÿ­ÿ¸ÿ»ÿ¹ÿ·ÿ¨ÿ°ÿ«ÿ»ÿÅÿ­ÿ¯ÿ¹ÿ¯ÿµÿ°ÿ¢ÿ¬ÿÿ¡ÿ¯ÿ³ÿ¡ÿ­ÿµÿ¼ÿÁÿ²ÿ£ÿ ÿ¦ÿªÿ¨ÿ©ÿªÿ±ÿµÿªÿ«ÿ¯ÿºÿ±ÿ®ÿÿ«ÿ­ÿ²ÿ¾ÿºÿ¬ÿªÿ«ÿ§ÿ¸ÿµÿ¶ÿÄÿ«ÿ®ÿ²ÿµÿ´ÿ²ÿ¬ÿ®ÿ²ÿ¨ÿ©ÿ²ÿ¯ÿ®ÿ¯ÿ¨ÿ¶ÿ±ÿ¶ÿªÿ±ÿ¯ÿ§ÿ¡ÿ°ÿ°ÿ¬ÿ¶ÿµÿ¡ÿÿÿ¦ÿ¯ÿ¥ÿ§ÿ²ÿ¶ÿªÿ¦ÿ«ÿºÿÁÿ¡ÿ¹ÿ¿ÿ±ÿ·ÿµÿ³ÿ·ÿµÿ©ÿ¥ÿ«ÿ¬ÿªÿ®ÿ²ÿ±ÿ¯ÿ¤ÿÿÃÿ·ÿ«ÿ¼ÿ³ÿ¡ÿ®ÿ©ÿ´ÿ±ÿ®ÿµÿ·ÿÁÿÄÿ±ÿ·ÿÄÿÄÿ¿ÿ¼ÿ±ÿ«ÿ¦ÿ¸ÿ«ÿ°ÿ·ÿ±ÿ¶ÿ´ÿ­ÿ¥ÿÿÿ¤ÿ¬ÿºÿ¯ÿªÿ«ÿ¨ÿ¢ÿ±ÿ±ÿ¶ÿªÿ£ÿÿ¢ÿÿÿ®ÿ´ÿ¨ÿÿÿ«ÿ°ÿ¢ÿ¢ÿ¯ÿ«ÿ«ÿ­ÿÿÿªÿ¨ÿ¢ÿ¬ÿ¦ÿ­ÿ¥ÿ§ÿ£ÿ®ÿÿÿ¦ÿ ÿ¢ÿ¢ÿÿÿÿÿ¨ÿ±ÿ±ÿÿÿÿ¾ÿÿªÿÐÿ£ÿ§ÿ¶ÿªÿ®ÿ¤ÿ¨ÿ§ÿ¯ÿ¾ÿ·ÿªÿ¨ÿ¬ÿºÿºÿ¸ÿ¯ÿ¨ÿ¹ÿ¸ÿ¨ÿÿ£ÿ³ÿ»ÿ·ÿ²ÿ´ÿ®ÿ¯ÿ¦ÿ±ÿÀÿºÿ³ÿ­ÿ§ÿ²ÿ¸ÿ¬ÿ®ÿ±ÿ»ÿÿ©ÿ¼ÿ¢ÿµÿ¦ÿ±ÿ«ÿ´ÿ¯ÿ¯ÿ«ÿÁÿ¼ÿ¤ÿ§ÿ´ÿ«ÿ¤ÿ°ÿ¯ÿ¤ÿ­ÿ¸ÿ¶ÿ¬ÿ¦ÿÿ­ÿ¬ÿ£ÿ­ÿ³ÿ³ÿ¯ÿ§ÿ©ÿ¥ÿ³ÿµÿ©ÿ²ÿ·ÿ¶ÿ¬ÿªÿ­ÿ±ÿ·ÿµÿ°ÿ¨ÿ§ÿ¯ÿ©ÿªÿ­ÿ¦ÿ¯ÿ½ÿ¶ÿ¨ÿ¤ÿ¨ÿ°ÿ·ÿ·ÿÿ³ÿ¸ÿ®ÿ©ÿ°ÿ³ÿªÿ¯ÿºÿ»ÿ´ÿ°ÿ¶ÿ¾ÿºÿ¶ÿµÿ¥ÿ½ÿµÿªÿ£ÿÀÿ»ÿ´ÿ¾ÿÃÿÈÿÊÿ£ÿ©ÿ¸ÿ¸ÿºÿ¸ÿµÿÂÿ·ÿ±ÿ¼ÿ¼ÿ±ÿ­ÿ¶ÿ·ÿ°ÿ³ÿ¹ÿ¼ÿµÿµÿ«ÿÁÿ¹ÿ»ÿ½ÿ§ÿ¹ÿ¯ÿ½ÿÂÿ¼ÿ­ÿºÿ´ÿ°ÿ´ÿ»ÿ¸ÿ»ÿ½ÿµÿ¸ÿ·ÿ³ÿ±ÿ¶ÿÀÿ´ÿ©ÿ­ÿ¸ÿ¯ÿ²ÿ·ÿÀÿºÿ¯ÿ½ÿÀÿ¬ÿ»ÿ£ÿ²ÿ¡ÿ³ÿ¶ÿ¶ÿ´ÿ²ÿ°ÿ¨ÿ³ÿ§ÿ­ÿºÿ¾ÿ±ÿ¯ÿ¸ÿ¸ÿ³ÿ°ÿµÿ»ÿ»ÿ»ÿ¸ÿ¶ÿ°ÿ°ÿ¶ÿºÿµÿ»ÿ¬ÿ»ÿ¼ÿ©ÿ¶ÿ¸ÿ±ÿÁÿ¹ÿ³ÿ§ÿ«ÿ´ÿ¹ÿ¼ÿÄÿÇÿ·ÿ»ÿ¹ÿ»ÿ»ÿ¹ÿµÿ«ÿ¯ÿ¶ÿ´ÿ²ÿ¯ÿ­ÿ¼ÿÀÿ²ÿ¥ÿ»ÿ§ÿºÿµÿÿ±ÿ¶ÿ±ÿ«ÿ¶ÿ¿ÿÇÿ°ÿÀÿ¿ÿ´ÿ´ÿ³ÿ¨ÿ´ÿºÿ²ÿ°ÿ¯ÿªÿ·ÿ¾ÿ¼ÿ·ÿ°ÿ´ÿ¶ÿµÿ¶ÿ¶ÿ¿ÿ¼ÿ¸ÿ»ÿ¯ÿ°ÿ´ÿ·ÿ²ÿ¤ÿ¿ÿ¬ÿªÿÒÿ»ÿÅÿ½ÿÇÿÇÿ¸ÿªÿªÿ¨ÿ­ÿ³ÿ¶ÿµÿ²ÿ²ÿµÿÀÿ·ÿ®ÿ´ÿÂÿÆÿ·ÿ¦ÿ¦ÿ´ÿ¶ÿ¾ÿ¾ÿ¬ÿ¡ÿ¹ÿ±ÿ¯ÿ»ÿ«ÿ·ÿ¥ÿµÿÄÿ§ÿ¯ÿ­ÿÇÿÅÿ ÿ¹ÿ½ÿÇÿÀÿ¸ÿ¢ÿµÿÍÿ¾ÿ°ÿ®ÿ·ÿ¶ÿ°ÿ­ÿÿ²ÿ»ÿªÿ­ÿ²ÿ¸ÿ³ÿªÿ³ÿ³ÿ²ÿ²ÿ°ÿ¨ÿ¬ÿ¸ÿ¨ÿ±ÿºÿÂÿªÿ¾ÿ´ÿ³ÿ¶ÿ¶ÿ·ÿ³ÿ¬ÿÍÿ²ÿ±ÿ¬ÿ¯ÿ²ÿÀÿ¶ÿ¯ÿ«ÿ³ÿÃÿÊÿ¸ÿ³ÿ¶ÿ®ÿªÿ«ÿµÿÅÿ¸ÿ¨ÿ´ÿ½ÿµÿ´ÿµÿ³ÿ±ÿ¨ÿµÿ·ÿËÿ¿ÿµÿ³ÿ¥ÿ²ÿ¯ÿ½ÿ±ÿ¶ÿ¥ÿ·ÿ½ÿ£ÿ§ÿ«ÿ¨ÿ½ÿ­ÿ²ÿºÿ­ÿ«ÿµÿ±ÿ£ÿ¢ÿ«ÿªÿ°ÿ¾ÿ§ÿ«ÿ¶ÿ¹ÿ»ÿ½ÿºÿ¼ÿ¸ÿ·ÿ¸ÿ³ÿ»ÿ»ÿ·ÿºÿ²ÿ²ÿ³ÿ¸ÿ·ÿ¯ÿºÿÄÿºÿ¶ÿ·ÿÆÿ¶ÿ¶ÿ¯ÿ­ÿ­ÿ´ÿ³ÿÅÿ½ÿÂÿ¸ÿ²ÿ¸ÿ«ÿ¯ÿ©ÿ¢ÿºÿÁÿ¾ÿ·ÿ²ÿ³ÿ²ÿ³ÿÁÿÇÿ¾ÿ¶ÿ²ÿ½ÿµÿ¯ÿ¬ÿ§ÿ¯ÿ°ÿ¨ÿ©ÿ°ÿ¥ÿ¯ÿ±ÿµÿ´ÿ¶ÿ´ÿªÿ´ÿ®ÿ ÿÿ§ÿ¥ÿ²ÿ¶ÿ³ÿÀÿ­ÿ¬ÿ³ÿ«ÿ¯ÿ£ÿ£ÿµÿ¯ÿ¶ÿ«ÿ¸ÿ°ÿ¶ÿ¯ÿ·ÿµÿ§ÿ¥ÿ¦ÿ§ÿªÿ²ÿ·ÿ´ÿ»ÿ¾ÿºÿ¶ÿ¯ÿ±ÿ¹ÿºÿ³ÿ³ÿ«ÿ¡ÿ¶ÿ¹ÿ²ÿ«ÿ¦ÿ­ÿ¬ÿ¬ÿ³ÿ¸ÿ°ÿ±ÿ«ÿ¶ÿ³ÿÁÿ¾ÿ³ÿ«ÿ¹ÿ¬ÿ¸ÿºÿ´ÿ´ÿµÿ¯ÿ·ÿ³ÿ¯ÿ¬ÿ¿ÿÁÿÁÿ°ÿ»ÿµÿ·ÿÁÿ°ÿ²ÿ²ÿ±ÿªÿ§ÿ§ÿªÿ§ÿ©ÿ´ÿ»ÿ½ÿ¹ÿ³ÿ¼ÿ¾ÿ®ÿµÿ¹ÿ´ÿ³ÿ»ÿ¯ÿ³ÿ»ÿ¼ÿÂÿ»ÿªÿ²ÿÁÿ²ÿ¸ÿ¯ÿÆÿ­ÿ¶ÿÿ©ÿ»ÿ³ÿ®ÿ¢ÿ¹ÿ¥ÿ©ÿºÿÃÿ²ÿºÿ¼ÿÀÿÀÿºÿ¹ÿ¿ÿÂÿºÿ·ÿ¿ÿ¼ÿ¬ÿ¥ÿ»ÿÂÿµÿ´ÿ¹ÿ¿ÿÀÿ¼ÿ¹ÿ·ÿÀÿ¼ÿµÿ¹ÿ»ÿ¶ÿ«ÿ²ÿ¶ÿµÿ°ÿ·ÿ¶ÿ¸ÿ½ÿ¼ÿ¨ÿ°ÿ»ÿ¶ÿ·ÿÀÿÄÿ¯ÿÃÿ°ÿ¶ÿ°ÿ»ÿÄÿºÿ³ÿ¬ÿºÿ¹ÿ¿ÿÆÿ½ÿ½ÿ®ÿ¨ÿ§ÿ¢ÿ¨ÿ®ÿ»ÿ¼ÿ±ÿ¯ÿ¯ÿ´ÿÄÿ¹ÿ­ÿ»ÿ´ÿ­ÿ¶ÿµÿ¶ÿÃÿ¹ÿ²ÿµÿ°ÿ¸ÿºÿ¥ÿ­ÿ³ÿ³ÿÊÿ¾ÿ·ÿ«ÿºÿÂÿºÿ±ÿ·ÿ®ÿºÿ­ÿ²ÿÄÿ¾ÿÈÿÃÿ¶ÿ®ÿ°ÿ¶ÿ®ÿ´ÿ«ÿ®ÿ¬ÿ½ÿ»ÿ´ÿ¾ÿÇÿÁÿ¯ÿ²ÿµÿµÿ½ÿ¾ÿ¾ÿ·ÿ¶ÿ¼ÿ½ÿ¸ÿ¸ÿ²ÿ³ÿ¯ÿ²ÿ©ÿ¯ÿ¼ÿ´ÿ½ÿ®ÿ´ÿ¬ÿ±ÿºÿ½ÿ«ÿ»ÿ©ÿ¹ÿÄÿ¶ÿºÿ¾ÿ­ÿ¤ÿ³ÿ´ÿ©ÿ»ÿ®ÿ­ÿºÿ¶ÿ¶ÿ§ÿ²ÿ¶ÿÁÿ¿ÿµÿ¶ÿ¿ÿµÿ§ÿ¨ÿ²ÿ¹ÿ´ÿ·ÿ·ÿ´ÿÁÿ¸ÿ¸ÿ±ÿµÿ¦ÿ½ÿ®ÿ¹ÿ­ÿ ÿ ÿÿ©ÿ¶ÿ¬ÿ¯ÿ·ÿÃÿ´ÿ¬ÿ±ÿ¹ÿµÿªÿ¼ÿ¸ÿÂÿ£ÿ¦ÿ¼ÿÉÿÄÿ¼ÿ°ÿ¾ÿ¶ÿ³ÿ¯ÿ«ÿ·ÿ¿ÿºÿ°ÿ°ÿÀÿÀÿ°ÿ±ÿ¹ÿ½ÿ°ÿ±ÿ¯ÿ°ÿ·ÿºÿ¶ÿ¶ÿ·ÿ¹ÿ°ÿ·ÿ´ÿ±ÿµÿ¼ÿÂÿ´ÿ¼ÿ¹ÿºÿ­ÿ´ÿ¬ÿ³ÿ¼ÿ¯ÿ¯ÿ±ÿ·ÿ·ÿ¬ÿ±ÿµÿ³ÿ¯ÿ¸ÿ¹ÿ½ÿ¾ÿµÿ¹ÿ¶ÿ®ÿ¯ÿ­ÿ¸ÿÁÿ·ÿ¸ÿ°ÿ­ÿªÿ¦ÿ¸ÿµÿ¥ÿ»ÿÏÿ¯ÿ®ÿÍÿÁÿÄÿ¶ÿ¹ÿÌÿÃÿÀÿ¾ÿ¨ÿ¿ÿ¾ÿÄÿ¾ÿ°ÿ³ÿ¾ÿÆÿ·ÿ¥ÿ®ÿºÿ¹ÿ¶ÿ¸ÿ´ÿ³ÿÃÿ¼ÿ¬ÿ½ÿ¼ÿ±ÿ¹ÿµÿ¬ÿÀÿ·ÿ¬ÿÁÿ®ÿ½ÿ¥ÿ³ÿ³ÿÀÿ´ÿ­ÿ½ÿ³ÿ´ÿ¶ÿ­ÿ±ÿµÿ¹ÿÅÿºÿ³ÿ²ÿ³ÿ¶ÿµÿ´ÿ²ÿ®ÿ³ÿÂÿºÿ¦ÿ¬ÿ±ÿ¶ÿ·ÿ¤ÿ©ÿ©ÿ´ÿ¸ÿ¥ÿ¯ÿÃÿºÿÃÿ¸ÿ¾ÿÀÿ«ÿÿ¾ÿ§ÿ¤ÿÈÿÏÿµÿ¯ÿÃÿºÿ¿ÿµÿ´ÿ°ÿ°ÿ³ÿ¬ÿ©ÿ¬ÿ²ÿ¾ÿÃÿ´ÿ±ÿÁÿ²ÿ£ÿ¤ÿ²ÿ±ÿ±ÿÂÿ´ÿ³ÿ«ÿÅÿ½ÿ¹ÿ¸ÿ¾ÿ»ÿ³ÿ³ÿ¬ÿ»ÿ»ÿ¼ÿ´ÿ¹ÿ·ÿ¾ÿ»ÿ¨ÿ¦ÿ®ÿºÿ¼ÿ¤ÿ|ÿvÿ©ÿ·ÿ¼ÿ½ÿ±ÿÿ«ÿ»ÿÊÿºÿ³ÿºÿ»ÿ»ÿ·ÿ°ÿÇÿ½ÿ½ÿ±ÿÃÿºÿ°ÿ´ÿºÿÆÿ¾ÿ·ÿ»ÿ¼ÿºÿ¸ÿ½ÿÇÿÄÿ¸ÿ¹ÿ«ÿ¯ÿÉÿ´ÿ³ÿ¸ÿ¨ÿ¿ÿÀÿ²ÿ²ÿ±ÿµÿµÿ¹ÿÄÿ²ÿ§ÿµÿ¹ÿ®ÿ¬ÿ´ÿ½ÿºÿ³ÿ·ÿ¿ÿÃÿÀÿ³ÿ©ÿ¯ÿ¶ÿºÿÇÿ¬ÿ¤ÿ¸ÿ¼ÿ»ÿÁÿÿ®ÿ¼ÿ°ÿµÿ¼ÿÍÿ»ÿ¯ÿ³ÿµÿ²ÿ¬ÿ®ÿ´ÿ´ÿ±ÿ°ÿ·ÿ·ÿ±ÿºÿ±ÿ­ÿ£ÿ§ÿ¶ÿºÿÆÿµÿ½ÿ¯ÿ¬ÿ¦ÿ¡ÿ¦ÿ°ÿ¸ÿÿ«ÿ½ÿÏÿºÿ´ÿÂÿºÿ¯ÿ ÿ ÿ±ÿ°ÿ±ÿ±ÿ²ÿ¶ÿ­ÿ¨ÿªÿ°ÿ³ÿ°ÿÃÿ¸ÿ½ÿ«ÿ¶ÿ¨ÿ·ÿ³ÿªÿÿ±ÿ¯ÿµÿºÿ´ÿ°ÿªÿ¨ÿ§ÿ´ÿ¹ÿÿ«ÿ²ÿ³ÿ§ÿ¸ÿÿÇÿ©ÿ¿ÿ¿ÿµÿ³ÿ°ÿ²ÿ²ÿ¦ÿ°ÿ§ÿ«ÿ¶ÿ¹ÿ»ÿ¸ÿ¶ÿ¨ÿ©ÿ®ÿ±ÿ©ÿ¸ÿ©ÿ®ÿ®ÿ§ÿ±ÿºÿ¤ÿ£ÿ²ÿ´ÿ«ÿ°ÿ±ÿ´ÿ²ÿ±ÿ­ÿ«ÿ²ÿ·ÿ²ÿ¡ÿ²ÿµÿ¢ÿÿÿ¢ÿÿÿ­ÿÀÿÿ£ÿÿ¨ÿ¡ÿÿÿÿ¢ÿ«ÿÿÿ«ÿ©ÿÿ¨ÿ­ÿÿÿÿ°ÿ¨ÿ»ÿ«ÿ§ÿ§ÿ²ÿ°ÿ³ÿ¸ÿºÿ½ÿ°ÿ±ÿ³ÿ¥ÿ­ÿ«ÿ§ÿ­ÿÿ¨ÿÿÿ´ÿÄÿµÿ­ÿ¬ÿ®ÿ¦ÿ¢ÿ§ÿ¤ÿ¨ÿ£ÿ¤ÿ®ÿ§ÿ ÿ©ÿ°ÿ´ÿµÿ¥ÿÿÿ³ÿ§ÿ®ÿ·ÿÿÿÿ­ÿ©ÿ«ÿ«ÿ«ÿ³ÿ°ÿ¬ÿ²ÿ®ÿ·ÿÍÿ»ÿ·ÿ¬ÿ¶ÿ¯ÿ¸ÿªÿ¥ÿ¶ÿ¯ÿ¸ÿ²ÿ³ÿ¸ÿ´ÿ²ÿ´ÿ²ÿ±ÿ¸ÿÇÿ¿ÿ¹ÿ£ÿ¸ÿ°ÿÎÿªÿ±ÿ¸ÿµÿ°ÿ¹ÿ¸ÿ·ÿ¿ÿÄÿ¹ÿªÿ±ÿ¹ÿ·ÿ±ÿ¶ÿ¸ÿ­ÿ´ÿ¹ÿ¯ÿºÿÈÿÁÿµÿ¸ÿºÿ¹ÿ¹ÿÀÿÁÿ°ÿ¬ÿ§ÿªÿ¥ÿ¡ÿ¶ÿ¬ÿÇÿµÿ¯ÿ½ÿÅÿ¸ÿºÿ´ÿ«ÿ¹ÿÅÿ»ÿ·ÿ¸ÿ¬ÿ©ÿ¾ÿ·ÿÀÿ²ÿ´ÿ½ÿ­ÿ¬ÿ·ÿ¼ÿ¹ÿ¼ÿÁÿ¼ÿ»ÿ½ÿ½ÿ½ÿºÿ°ÿºÿ¯ÿ§ÿ½ÿÀÿ°ÿ«ÿ¯ÿ¼ÿºÿ°ÿºÿ½ÿµÿºÿµÿ²ÿ¦ÿ¬ÿ¹ÿ©ÿ¯ÿ©ÿ©ÿ­ÿ®ÿ¯ÿ¨ÿ£ÿÿÿÿÿÿpÿ¥ÿÿ ÿnÿ~ÿuÿsÿtÿxÿÿÿÿ£ÿ£ÿ«ÿ«ÿ­ÿµÿªÿ«ÿ{ÿpÿZÿ_ÿ^ÿ_ÿpÿgÿVÿlÿvÿrÿcÿ:ÿQÿ5ÿPÿ`ÿqÿtÿhÿcÿmÿwÿuÿuÿÿÿ¦ÿ¶ÿ±ÿÄÿ³ÿ½ÿ´ÿ¬ÿªÿ°ÿ¼ÿ´ÿ¯ÿ¶ÿ±ÿÃÿÀÿÀÿÅÿ¿ÿÉÿ¸ÿ´ÿ±ÿ·ÿ¶ÿ©ÿ²ÿÀÿºÿ¸ÿ¹ÿ²ÿÁÿ¯ÿÂÿµÿ´ÿµÿÃÿ½ÿ°ÿ¹ÿ¹ÿ¬ÿ¶ÿºÿÁÿºÿ½ÿ¯ÿÀÿ§ÿ°ÿ¶ÿ¶ÿµÿ°ÿ±ÿ¼ÿ¿ÿ³ÿ¯ÿ¼ÿºÿÏÿºÿ¸ÿ¶ÿ»ÿÊÿÅÿµÿ­ÿ¹ÿÌÿ¼ÿºÿ³ÿ¿ÿ«ÿºÿÍÿ¸ÿ¾ÿ¹ÿ»ÿ¿ÿ¶ÿ±ÿ®ÿ¨ÿ·ÿ«ÿÂÿÁÿ¯ÿ¬ÿ´ÿ¼ÿ¹ÿ±ÿ¹ÿÄÿ·ÿ¬ÿÁÿ·ÿÆÿ·ÿ´ÿºÿ¾ÿºÿ»ÿ·ÿ·ÿºÿ°ÿ³ÿÀÿÂÿÆÿ­ÿ´ÿ®ÿ¹ÿ¸ÿ³ÿ¶ÿ·ÿ´ÿ½ÿ¹ÿ¶ÿÈÿ¹ÿ¾ÿÁÿ¶ÿ¸ÿ¿ÿ»ÿ¹ÿ½ÿ»ÿÄÿ´ÿ³ÿ¹ÿ¬ÿ¶ÿ¯ÿ¶ÿÁÿÇÿÂÿ¸ÿ·ÿ¾ÿ¯ÿÅÿ´ÿ®ÿ»ÿÀÿµÿ²ÿ±ÿ¯ÿ²ÿ»ÿÑÿÃÿ¿ÿÂÿ³ÿ¨ÿªÿ¦ÿ«ÿ°ÿ¸ÿÉÿ¸ÿ«ÿªÿµÿÄÿ¿ÿ½ÿÂÿÁÿ»ÿ½ÿ¾ÿ­ÿ±ÿ©ÿ»ÿÃÿ»ÿ´ÿÄÿ¼ÿ²ÿºÿ¼ÿ¼ÿÌÿ¹ÿªÿ«ÿ³ÿÃÿºÿ±ÿ´ÿ®ÿ¥ÿ©ÿ ÿªÿ¨ÿ½ÿµÿ¶ÿÀÿ¸ÿ¶ÿÃÿ½ÿ¤ÿÂÿ¨ÿ·ÿÁÿ¶ÿ¿ÿµÿ¬ÿ§ÿ¨ÿµÿ¸ÿ¼ÿ»ÿ«ÿ¹ÿ³ÿ¸ÿÆÿÆÿ¾ÿ½ÿ»ÿ¾ÿÅÿÊÿ½ÿ°ÿ©ÿ¶ÿ³ÿªÿ¯ÿ¹ÿÈÿÁÿ¯ÿÄÿ½ÿºÿ·ÿ¹ÿ¹ÿ¶ÿ¶ÿ¸ÿ»ÿ¾ÿ¹ÿ±ÿ·ÿ·ÿ¼ÿÁÿ¾ÿ¼ÿ±ÿ¦ÿ¶ÿ³ÿ¬ÿ©ÿ±ÿ²ÿ±ÿ»ÿ¿ÿ¯ÿ­ÿ­ÿºÿ»ÿ¬ÿµÿÁÿ³ÿ§ÿµÿ°ÿ¶ÿ«ÿ¸ÿºÿ²ÿ«ÿ®ÿºÿÃÿ¼ÿ½ÿ³ÿ·ÿ¼ÿµÿ³ÿ±ÿºÿÅÿÿ¾ÿ´ÿ«ÿ©ÿ±ÿ¹ÿ¹ÿ¹ÿ¼ÿÀÿÂÿ£ÿ²ÿ¹ÿ¶ÿ¸ÿ½ÿ´ÿ¯ÿÃÿÅÿ»ÿ¿ÿÀÿ²ÿ¿ÿÄÿ¿ÿÀÿµÿ¥ÿÁÿ¼ÿµÿ¹ÿÀÿÄÿÃÿ»ÿ±ÿ¬ÿÍÿºÿÀÿ¸ÿ½ÿÇÿÄÿºÿ¹ÿ¶ÿ¨ÿ¹ÿ¼ÿµÿ·ÿ¸ÿ³ÿ½ÿ«ÿ¬ÿµÿ¸ÿ±ÿµÿ¹ÿ¹ÿ¹ÿµÿÀÿÍÿÀÿ¶ÿºÿ¹ÿµÿ³ÿ±ÿ±ÿ­ÿ°ÿ§ÿ²ÿ³ÿ´ÿ»ÿ¶ÿ±ÿ»ÿ±ÿÿ¬ÿ®ÿ¹ÿ»ÿ°ÿ©ÿ©ÿ¥ÿ«ÿ¼ÿ¯ÿ¸ÿ¶ÿ¶ÿ´ÿ¬ÿ¯ÿÁÿ­ÿ¬ÿ¡ÿµÿÁÿ¹ÿ·ÿ½ÿ°ÿÁÿ¹ÿ¨ÿ«ÿ¶ÿ±ÿ°ÿ·ÿ´ÿ¬ÿ«ÿ¾ÿÃÿµÿ«ÿ«ÿ²ÿ³ÿ°ÿ¼ÿ°ÿ»ÿ®ÿ°ÿ¬ÿ¨ÿ¯ÿ¸ÿºÿ²ÿ¦ÿ«ÿ²ÿ¨ÿ¦ÿ©ÿ­ÿ±ÿ¤ÿ¨ÿ³ÿ½ÿ­ÿªÿ³ÿ½ÿ¼ÿ¯ÿ±ÿªÿ°ÿ«ÿ¡ÿ£ÿ©ÿ¬ÿ­ÿ®ÿ­ÿ°ÿ«ÿ²ÿ²ÿ£ÿ¦ÿ±ÿ²ÿ¥ÿÿ¤ÿµÿ¦ÿ­ÿ¥ÿ£ÿ¬ÿ®ÿ¬ÿ¸ÿ®ÿÿ§ÿ ÿÿÿÿÿÿ¡ÿ­ÿÿÿ¥ÿÿÿ¢ÿÿÿ¥ÿ£ÿÿ¥ÿ¨ÿÿÿÿÿÿÿ¢ÿ®ÿ§ÿÿ§ÿÿÿÿÿ¡ÿ¥ÿ¤ÿÿÿ ÿ§ÿ¯ÿ§ÿ¢ÿÿÿÿÿÿÿÿ¢ÿÿ¬ÿ¯ÿ£ÿ ÿ¡ÿ¢ÿ ÿÿÿÿÿÿ«ÿ ÿ¥ÿ¤ÿÿ®ÿ½ÿ¨ÿÿÿÿÿÿÿÿ ÿ¨ÿ©ÿ¡ÿ£ÿ¥ÿ£ÿ«ÿ³ÿ¹ÿªÿ®ÿ¯ÿ¥ÿ¢ÿÿ§ÿÿ£ÿÿÿ¡ÿ©ÿ®ÿ·ÿ´ÿ£ÿ¤ÿÿ¡ÿ¦ÿ§ÿ¡ÿ¡ÿ§ÿ°ÿ«ÿÿÿÿ¬ÿ±ÿÃÿ¸ÿ·ÿ´ÿ¨ÿ©ÿ®ÿ¤ÿÿ¥ÿ¦ÿ¸ÿ¬ÿ½ÿ¿ÿ½ÿ´ÿ±ÿ¶ÿ·ÿ­ÿ¨ÿ¬ÿ ÿ¥ÿÿÿÿÿÿ¦ÿ±ÿ²ÿ ÿ¡ÿÁÿ«ÿÿ¡ÿ·ÿ¦ÿ¢ÿ§ÿ®ÿ¬ÿªÿ­ÿ§ÿÿ¤ÿ¤ÿ ÿªÿ¶ÿÿÿ­ÿ¹ÿ©ÿÿÿ¨ÿÿ¬ÿ´ÿ»ÿ´ÿ±ÿ®ÿ®ÿµÿ¢ÿÿÿ¦ÿ¬ÿÿ§ÿ¢ÿ±ÿ²ÿ¬ÿµÿÈÿÂÿ²ÿªÿ£ÿ¨ÿ¸ÿ®ÿ¨ÿ ÿªÿ¨ÿ¾ÿ»ÿ©ÿ¨ÿ§ÿ ÿ¤ÿ­ÿ¬ÿ­ÿ§ÿÿ¥ÿ½ÿ ÿ¥ÿªÿ®ÿ¶ÿ»ÿªÿÿ¤ÿ´ÿ®ÿ¶ÿ®ÿ«ÿ³ÿÿ§ÿÿ£ÿ¬ÿ«ÿ§ÿ­ÿ·ÿ´ÿ©ÿ®ÿ¸ÿ¯ÿ»ÿÃÿ¬ÿ¬ÿ´ÿºÿ´ÿ©ÿ£ÿ¨ÿ¯ÿ¡ÿ¯ÿ¡ÿÿÿÿÿ¯ÿ²ÿ«ÿ¢ÿ±ÿ¾ÿ³ÿ»ÿ¸ÿ£ÿÿÿÿÿ²ÿ¤ÿ¢ÿ°ÿ´ÿ¨ÿ¤ÿ ÿÿÿªÿªÿ½ÿ®ÿªÿÿÿ£ÿ³ÿ¯ÿ©ÿªÿ©ÿ¤ÿ¦ÿ°ÿ§ÿÿ©ÿ¼ÿ¦ÿÿ¬ÿÿÇÿ¾ÿ¯ÿ£ÿÿÿ¤ÿ­ÿ¯ÿ¶ÿ¸ÿ¶ÿ·ÿ¡ÿ¢ÿ¬ÿºÿ²ÿ­ÿ«ÿ ÿ¢ÿ¬ÿ­ÿ¦ÿ¢ÿ²ÿ§ÿ£ÿ¦ÿ¨ÿ®ÿÿÿ©ÿ©ÿ¢ÿ¤ÿ¨ÿ¦ÿ¡ÿ¯ÿÁÿµÿ¥ÿ­ÿ¿ÿ¬ÿ»ÿ°ÿ¬ÿªÿ´ÿ°ÿ²ÿ»ÿ±ÿ°ÿ»ÿ³ÿ«ÿ¬ÿ¡ÿÆÿ¸ÿ¨ÿ³ÿ¨ÿªÿ¨ÿ©ÿ·ÿ³ÿªÿ®ÿ³ÿ©ÿ¤ÿ«ÿªÿ®ÿ²ÿ®ÿ´ÿ­ÿ±ÿ¶ÿºÿ®ÿ¢ÿ®ÿ«ÿ©ÿ±ÿ®ÿ¶ÿÁÿ±ÿ´ÿªÿ¬ÿ£ÿ·ÿªÿÿ¢ÿ¦ÿ¶ÿ²ÿ§ÿ¬ÿ¶ÿ¬ÿ­ÿ²ÿ«ÿ¯ÿ±ÿ¥ÿ¯ÿ­ÿ«ÿ¦ÿ¡ÿ«ÿ©ÿ¬ÿ±ÿ®ÿºÿ¸ÿ·ÿ¸ÿºÿ³ÿ§ÿ¡ÿÿÿ¡ÿ¦ÿ§ÿ£ÿ¢ÿµÿºÿ¬ÿ±ÿ°ÿ¯ÿµÿ´ÿ¬ÿ¬ÿ®ÿ©ÿ¨ÿ­ÿ­ÿ­ÿ­ÿ¹ÿ§ÿ§ÿÿÿªÿ²ÿ¤ÿ­ÿ±ÿ§ÿ©ÿ©ÿ©ÿ©ÿ³ÿ»ÿ¯ÿ®ÿºÿ³ÿ»ÿÄÿ«ÿ¶ÿ²ÿ¬ÿºÿÿ´ÿ£ÿ«ÿÇÿ·ÿµÿ³ÿ¶ÿ²ÿ§ÿ¤ÿ¢ÿ¡ÿ¬ÿ¬ÿ«ÿ®ÿ¯ÿÿ§ÿ§ÿ°ÿ¢ÿÿÿ£ÿÿ­ÿ¶ÿ°ÿ¡ÿªÿ¯ÿªÿ©ÿÿ ÿ§ÿ¢ÿÿ¤ÿ«ÿ¡ÿ§ÿÿ¢ÿ¬ÿ³ÿ¬ÿ¨ÿ¥ÿÿ¡ÿÿÿÿÿ¢ÿ ÿÿÿ ÿÿÿÿÿÿ«ÿ£ÿ¬ÿªÿ¤ÿÿÿÿ«ÿ¥ÿ¨ÿ¥ÿ¬ÿ¨ÿ£ÿ«ÿ­ÿ°ÿ­ÿ«ÿ²ÿ­ÿ»ÿ²ÿ°ÿ»ÿ±ÿ¬ÿ¦ÿ²ÿ¸ÿ»ÿµÿ°ÿ¢ÿ­ÿ§ÿÿ´ÿ¹ÿºÿ¶ÿ©ÿ«ÿ¯ÿ´ÿ²ÿ»ÿ´ÿ¢ÿ¶ÿ¾ÿ®ÿ©ÿºÿ¥ÿ¸ÿÿ¸ÿ¼ÿ¯ÿ¦ÿ´ÿ¾ÿ¯ÿ¯ÿ¶ÿ±ÿ«ÿ°ÿ²ÿ­ÿ²ÿ¯ÿµÿ¹ÿ´ÿ®ÿ­ÿ£ÿªÿ°ÿ¯ÿ¼ÿ®ÿ¯ÿ²ÿ·ÿ©ÿ¤ÿÿ°ÿ´ÿ¨ÿ¸ÿ³ÿ§ÿ´ÿ³ÿ®ÿ¸ÿ¬ÿ£ÿ²ÿÿÿ¶ÿ¬ÿ°ÿ¸ÿ¡ÿÿ³ÿªÿ¯ÿ¬ÿªÿ¨ÿµÿ·ÿ¸ÿ¯ÿ·ÿ¼ÿ»ÿ¹ÿ´ÿµÿ®ÿ«ÿºÿ´ÿ°ÿ½ÿÁÿÀÿ±ÿ­ÿ¯ÿ³ÿ§ÿ°ÿ¥ÿÿ¿ÿ®ÿÃÿ¶ÿ¶ÿ´ÿ³ÿ¶ÿ¼ÿ¹ÿ½ÿ²ÿ´ÿ±ÿ¸ÿ¼ÿªÿ­ÿ¸ÿ·ÿ®ÿ³ÿ®ÿªÿ·ÿ¶ÿ·ÿ¹ÿ¸ÿ²ÿ¬ÿµÿ±ÿ¹ÿ°ÿ´ÿ²ÿÃÿ®ÿ´ÿµÿºÿÆÿÀÿ½ÿ¶ÿ°ÿ²ÿ©ÿ©ÿ¸ÿ²ÿ¬ÿ«ÿ©ÿ»ÿ©ÿªÿ©ÿ±ÿ¥ÿÇÿËÿÿÂÿ»ÿ¶ÿ³ÿ¤ÿ¸ÿÀÿ³ÿ­ÿ¼ÿÂÿ·ÿ¿ÿ¹ÿ®ÿ½ÿÄÿ²ÿ°ÿ¿ÿ¿ÿ»ÿ¿ÿ¿ÿ¶ÿ½ÿÆÿ¬ÿªÿ­ÿ»ÿºÿµÿ¼ÿ¾ÿ¬ÿºÿÂÿ®ÿ¶ÿ¶ÿµÿÂÿÃÿ´ÿµÿ°ÿ¯ÿ¾ÿÅÿ½ÿ¿ÿ¼ÿ·ÿ¬ÿ¬ÿ¯ÿ°ÿ²ÿªÿ­ÿ¼ÿÉÿÇÿ°ÿ¹ÿ¦ÿ¸ÿ¬ÿ²ÿÇÿÅÿ±ÿ¾ÿÁÿ¶ÿ¦ÿ²ÿ«ÿ¶ÿ¼ÿ°ÿºÿÃÿ¾ÿ»ÿ´ÿÅÿ¾ÿ¹ÿ±ÿ±ÿ¸ÿ·ÿ«ÿ®ÿ»ÿºÿµÿ¸ÿµÿ¯ÿµÿ¼ÿµÿ´ÿ¶ÿÃÿºÿºÿ¬ÿ¬ÿ¹ÿ¯ÿ¯ÿ«ÿÀÿ«ÿ¹ÿ»ÿÂÿ¨ÿºÿ¾ÿµÿ½ÿ¿ÿ¸ÿµÿÀÿµÿ®ÿºÿÉÿ½ÿµÿ°ÿ³ÿ¸ÿ­ÿ®ÿ¾ÿ»ÿ¶ÿÂÿ¾ÿÂÿÀÿÂÿÁÿ¾ÿ¸ÿµÿÊÿ¸ÿÄÿµÿ·ÿ»ÿ§ÿ¼ÿ¥ÿ³ÿÈÿ­ÿÀÿÁÿ²ÿ³ÿ¨ÿ¯ÿ¸ÿÑÿºÿ´ÿ®ÿ­ÿªÿ¥ÿ°ÿ®ÿ¹ÿÅÿ»ÿ¶ÿ¹ÿÀÿ¿ÿ¶ÿ½ÿ¹ÿ®ÿ¹ÿ²ÿ²ÿ²ÿ¸ÿ´ÿ±ÿ³ÿ·ÿ«ÿ·ÿ¶ÿ·ÿµÿµÿ«ÿ±ÿ³ÿ¹ÿ»ÿ½ÿ³ÿ¯ÿ¬ÿÀÿ®ÿ¸ÿ«ÿ±ÿ½ÿÁÿÀÿ½ÿºÿ°ÿ®ÿ®ÿ°ÿ»ÿ¸ÿµÿµÿ°ÿ¯ÿ±ÿºÿ·ÿ¤ÿ©ÿ¯ÿºÿ³ÿªÿ¾ÿºÿ¶ÿ¸ÿ¼ÿ¾ÿ»ÿ½ÿ«ÿ«ÿ«ÿ£ÿ¯ÿºÿÂÿ¦ÿ§ÿ¸ÿ®ÿ¾ÿ¸ÿ®ÿºÿ¿ÿ¸ÿ³ÿ¨ÿ³ÿÂÿ·ÿ¯ÿ¶ÿÁÿ¾ÿ­ÿ§ÿ´ÿ´ÿ³ÿ¶ÿ§ÿ§ÿ´ÿµÿµÿ°ÿ³ÿ­ÿªÿ¨ÿ¬ÿ±ÿ½ÿ¸ÿ¼ÿ·ÿºÿ»ÿ·ÿ´ÿ±ÿ¼ÿ¸ÿ¬ÿ´ÿÆÿ¶ÿ©ÿ¦ÿ·ÿºÿ¶ÿ°ÿ¦ÿ¶ÿºÿÀÿ¬ÿ·ÿµÿªÿ°ÿ²ÿ¼ÿºÿ²ÿµÿÃÿ½ÿ¬ÿ£ÿ«ÿ¶ÿ­ÿ¦ÿ°ÿ³ÿªÿ±ÿ¯ÿ®ÿ¾ÿ¾ÿ´ÿªÿ¹ÿ­ÿ©ÿ¡ÿ®ÿ¬ÿ¸ÿ®ÿ¼ÿºÿ´ÿ¼ÿ¯ÿªÿ¸ÿªÿ«ÿºÿ¸ÿ¸ÿ°ÿ¸ÿ²ÿºÿ¦ÿµÿ¯ÿ ÿ³ÿªÿÿ¬ÿ­ÿ§ÿµÿºÿ¶ÿ²ÿ¶ÿ¾ÿ¼ÿ¯ÿ±ÿ¹ÿ·ÿ¦ÿÿ¹ÿ»ÿ¾ÿµÿ´ÿ®ÿ°ÿ¯ÿµÿ»ÿ¼ÿªÿªÿ´ÿ¬ÿ²ÿºÿÁÿ¦ÿ¹ÿ»ÿ¹ÿ½ÿ·ÿ½ÿ¯ÿ½ÿ¬ÿ§ÿ·ÿ©ÿÁÿ½ÿ¹ÿ·ÿ¸ÿ¯ÿ±ÿ¾ÿÁÿ³ÿ°ÿ«ÿ±ÿ¾ÿ¸ÿ²ÿ®ÿ©ÿ«ÿ·ÿÂÿÅÿ¿ÿ¹ÿ·ÿªÿ¢ÿªÿ»ÿ¯ÿ©ÿ²ÿ±ÿ­ÿÀÿºÿ¹ÿ»ÿ¹ÿÁÿ¼ÿ´ÿÿÈÿ¼ÿ¯ÿ¥ÿ¯ÿ¿ÿµÿµÿ±ÿºÿ¼ÿ°ÿ°ÿµÿ¹ÿ°ÿ¯ÿ®ÿºÿÅÿ³ÿµÿ¼ÿ¼ÿ¼ÿËÿ²ÿ¬ÿ¹ÿ³ÿ²ÿ«ÿ§ÿ¯ÿ«ÿ¯ÿÆÿÈÿµÿ·ÿºÿ¯ÿ¸ÿ¸ÿ¯ÿ³ÿÀÿµÿºÿ´ÿªÿ«ÿ°ÿ­ÿ²ÿ³ÿ¥ÿ»ÿ¨ÿ»ÿÅÿ¼ÿ¹ÿÀÿ´ÿ»ÿÀÿ¾ÿ¿ÿ´ÿ»ÿ¸ÿÁÿ·ÿÀÿÀÿºÿ¸ÿµÿ±ÿ­ÿ¯ÿ±ÿ¹ÿ¾ÿ¿ÿ³ÿ­ÿ¢ÿªÿºÿ®ÿ®ÿ´ÿ§ÿ§ÿ®ÿ²ÿ»ÿÁÿ¾ÿ´ÿ¼ÿ»ÿ½ÿ¸ÿ¡ÿ§ÿ±ÿµÿÈÿÁÿ°ÿ¸ÿ±ÿ¾ÿ§ÿ±ÿ·ÿ»ÿ¼ÿ§ÿ³ÿªÿºÿ¼ÿ·ÿ®ÿ¸ÿ±ÿ«ÿ³ÿ¶ÿ«ÿ²ÿ­ÿ´ÿ³ÿ´ÿ¶ÿ¹ÿ¼ÿ²ÿ®ÿ³ÿ»ÿ½ÿ¸ÿºÿºÿ»ÿºÿ°ÿ¯ÿ´ÿ¯ÿ®ÿ¨ÿµÿ®ÿ³ÿÊÿ·ÿ¼ÿ¬ÿ«ÿ¯ÿ¬ÿ¾ÿ¸ÿªÿ®ÿ¸ÿ¬ÿ°ÿ·ÿ¤ÿÅÿµÿªÿÊÿºÿ´ÿ´ÿªÿ´ÿºÿ»ÿºÿ´ÿ°ÿ±ÿ¶ÿ»ÿ®ÿ§ÿµÿ¸ÿµÿ±ÿ³ÿ³ÿ³ÿ¶ÿ¯ÿÁÿÃÿ°ÿ®ÿ¹ÿºÿ¹ÿ§ÿ¬ÿ³ÿ¾ÿ°ÿ·ÿ¬ÿÀÿ­ÿÁÿ«ÿ³ÿÇÿ·ÿ³ÿ¤ÿ«ÿÁÿ¼ÿ¾ÿµÿ³ÿ´ÿ¼ÿ»ÿ§ÿ®ÿÁÿÁÿºÿ²ÿ¯ÿ·ÿ¿ÿ³ÿµÿ¿ÿ¹ÿ´ÿ¼ÿÀÿ³ÿªÿ¯ÿ³ÿ´ÿºÿ¸ÿ¿ÿ½ÿ¾ÿ»ÿ¸ÿ·ÿ¼ÿ´ÿÂÿ¶ÿ¼ÿ¬ÿÁÿ¶ÿ¹ÿ¸ÿ¾ÿºÿªÿ¢ÿ¤ÿ¯ÿ¸ÿ´ÿ¼ÿ²ÿ»ÿ¸ÿ¬ÿ²ÿ¶ÿºÿ±ÿ°ÿ¶ÿ´ÿµÿ·ÿ©ÿÿ¦ÿ¯ÿ¯ÿ¶ÿ´ÿ§ÿ¤ÿ«ÿ¶ÿ¨ÿ§ÿµÿ­ÿ«ÿ´ÿ»ÿ¨ÿ£ÿÅÿ¹ÿÆÿ±ÿ·ÿ°ÿ§ÿÏÿ¿ÿÌÿ®ÿªÿ¸ÿµÿ­ÿ«ÿ¶ÿ®ÿ´ÿÄÿ¶ÿ­ÿ­ÿ¨ÿªÿ°ÿºÿÀÿ¾ÿÁÿÁÿÊÿ·ÿªÿ­ÿ½ÿÂÿºÿµÿ»ÿ§ÿÄÿ´ÿ¯ÿÃÿÄÿ»ÿ¿ÿÁÿ·ÿ¸ÿ¥ÿ­ÿµÿ¨ÿ¶ÿ·ÿ¹ÿ³ÿ²ÿ´ÿ¶ÿ³ÿªÿ®ÿ²ÿ·ÿ¼ÿ°ÿ¬ÿ´ÿµÿ¼ÿ¿ÿ©ÿ ÿ¢ÿ¨ÿ­ÿ°ÿ»ÿ¿ÿÉÿ³ÿ´ÿ¸ÿ«ÿ¹ÿ·ÿµÿ¿ÿÀÿ¤ÿ´ÿ¡ÿ·ÿ¹ÿºÿ­ÿ·ÿ­ÿ£ÿ¡ÿ£ÿ«ÿµÿ¹ÿ²ÿ¨ÿ­ÿ·ÿ¿ÿÉÿªÿÿ£ÿ·ÿ¯ÿ±ÿ¶ÿ¬ÿÀÿ·ÿ¶ÿ¿ÿ¹ÿÃÿÂÿ­ÿ³ÿ«ÿ³ÿ¿ÿ¼ÿ±ÿ·ÿ°ÿ¼ÿ¼ÿ¹ÿ®ÿªÿ±ÿ¶ÿ¶ÿ­ÿÿjÿÿ»ÿ¹ÿºÿ±ÿ®ÿ·ÿ«ÿÁÿ®ÿ¶ÿ®ÿÂÿ·ÿÂÿÆÿ¸ÿ»ÿ±ÿÂÿ»ÿ¬ÿ©ÿ¾ÿÀÿ½ÿ¸ÿµÿ´ÿ¾ÿÂÿÈÿÊÿ¿ÿºÿ»ÿ¾ÿ°ÿ±ÿÁÿ¸ÿ¯ÿ¹ÿ±ÿ³ÿ¶ÿ³ÿ¹ÿ¼ÿ»ÿ¯ÿ°ÿ¼ÿ­ÿ¬ÿ´ÿ¼ÿ´ÿ°ÿ¯ÿ´ÿ¶ÿÂÿÅÿ¾ÿ¾ÿ¼ÿ´ÿ³ÿ¼ÿ»ÿ¼ÿ¾ÿ·ÿ¶ÿ¯ÿÿµÿ½ÿ±ÿ«ÿÁÿ°ÿÁÿÃÿÃÿ²ÿ©ÿ¯ÿ¼ÿµÿ¬ÿ­ÿ¶ÿ¹ÿ¬ÿ¨ÿºÿ½ÿ´ÿ´ÿ«ÿ­ÿ©ÿ¬ÿµÿ¾ÿ½ÿ³ÿ³ÿ¡ÿ¶ÿ¢ÿÀÿÀÿªÿ®ÿ§ÿ«ÿ¶ÿ­ÿ°ÿ®ÿ°ÿ¼ÿÂÿ¾ÿ±ÿ®ÿºÿ¸ÿ·ÿÏÿÊÿ«ÿ°ÿ²ÿ²ÿ®ÿ©ÿ½ÿ®ÿ·ÿ¯ÿ¿ÿ§ÿ®ÿÀÿºÿºÿ¼ÿ°ÿ´ÿ²ÿ±ÿµÿ²ÿ´ÿ¸ÿ½ÿ²ÿ¤ÿ¯ÿÁÿ«ÿ°ÿÀÿ¬ÿ´ÿ´ÿÂÿ ÿ°ÿ¹ÿ«ÿ¿ÿ¥ÿªÿ±ÿ´ÿ±ÿ±ÿ¾ÿÀÿ³ÿ±ÿµÿ¬ÿ®ÿÁÿ°ÿ´ÿ³ÿ¦ÿ§ÿ¡ÿ©ÿ¡ÿ¤ÿ­ÿµÿ­ÿ£ÿ­ÿ³ÿ¸ÿºÿ¯ÿªÿ´ÿ¼ÿ»ÿ±ÿ¦ÿ¬ÿ®ÿ«ÿÿÿµÿ±ÿ«ÿ«ÿ²ÿ¹ÿÄÿ¨ÿÿ£ÿÿ¥ÿ¢ÿ§ÿ·ÿ¬ÿ£ÿ¬ÿ­ÿ¯ÿ©ÿ´ÿ¦ÿÿ¥ÿºÿ­ÿ»ÿ°ÿ¤ÿ«ÿ°ÿ¨ÿ°ÿÿ³ÿ¶ÿ§ÿ®ÿ±ÿ¯ÿ¯ÿ«ÿ¶ÿ¯ÿ±ÿ¸ÿªÿ¤ÿËÿµÿÿ¬ÿ³ÿ¾ÿ²ÿ´ÿ¦ÿ«ÿªÿ¦ÿ¨ÿ­ÿ±ÿ¬ÿ©ÿ¯ÿµÿ¸ÿ­ÿÿ¦ÿ¦ÿ«ÿ¥ÿ°ÿ°ÿ¹ÿ¾ÿ²ÿ´ÿ²ÿªÿµÿ½ÿ²ÿ°ÿ°ÿ¥ÿ®ÿ´ÿ¼ÿ»ÿ¸ÿÀÿ¼ÿµÿ°ÿ­ÿµÿ¦ÿ³ÿ¸ÿµÿ³ÿ®ÿ°ÿ±ÿ°ÿ¹ÿ²ÿ¸ÿÃÿ­ÿºÿ½ÿ¯ÿ»ÿÁÿÍÿ¶ÿ¯ÿ§ÿ»ÿ¶ÿ²ÿÀÿÀÿºÿ¶ÿªÿ²ÿ®ÿ®ÿ­ÿ·ÿ¦ÿÃÿ¨ÿ§ÿµÿ³ÿºÿ¶ÿ¶ÿÃÿÁÿµÿ¸ÿÅÿÅÿ²ÿÿ§ÿ¹ÿ¬ÿ¦ÿÃÿ¡ÿÎÿ³ÿ½ÿ½ÿ¨ÿªÿºÿ·ÿµÿ¹ÿ¶ÿ¹ÿ²ÿ²ÿ²ÿ¿ÿºÿ²ÿ½ÿÃÿ·ÿ«ÿ±ÿ½ÿ¿ÿ¹ÿÀÿÂÿ±ÿ¬ÿ³ÿ¯ÿ¶ÿ¿ÿ¿ÿÿªÿ½ÿ»ÿ±ÿ¨ÿ¸ÿ²ÿºÿºÿ±ÿ²ÿ±ÿ´ÿµÿ´ÿ»ÿ¬ÿ¥ÿ¶ÿ¬ÿ´ÿ±ÿ¨ÿ©ÿµÿÅÿ½ÿ¸ÿ¹ÿ£ÿÿ©ÿ­ÿ©ÿ¡ÿÀÿ³ÿÿÿÿÿÿÿÿ¨ÿ¯ÿ¯ÿºÿ³ÿ³ÿ®ÿÀÿ¥ÿ¡ÿ`ÿiÿbÿaÿQÿVÿkÿ`ÿZÿmÿpÿlÿEÿ_ÿbÿ;ÿkÿxÿ[ÿjÿ^ÿiÿ_ÿbÿÿÿÿ¯ÿ»ÿ¿ÿ³ÿºÿ°ÿ¬ÿ¶ÿ¯ÿ¹ÿµÿ²ÿ°ÿ´ÿÂÿÏÿÇÿ¨ÿ¬ÿºÿ²ÿÖÿ½ÿÉÿ´ÿ¹ÿ®ÿ²ÿÀÿÊÿÈÿµÿ²ÿÀÿ³ÿºÿ»ÿ±ÿªÿ´ÿ¼ÿÄÿ¸ÿ¬ÿ±ÿÊÿÕÿ¼ÿÀÿÄÿ¸ÿ¼ÿÁÿ ÿ´ÿÅÿÆÿ¿ÿºÿ»ÿ¿ÿ¾ÿ¸ÿ¶ÿ»ÿ¹ÿÃÿ¹ÿµÿ¸ÿÀÿ¾ÿ²ÿ¬ÿ«ÿ¸ÿÉÿÄÿ»ÿ³ÿ¶ÿ»ÿ¿ÿ¸ÿ±ÿ·ÿµÿÀÿÅÿ·ÿ²ÿ¸ÿ¨ÿ²ÿºÿÂÿÈÿ¶ÿÆÿÆÿÃÿ³ÿµÿÁÿ¹ÿ³ÿ¼ÿ»ÿ³ÿ¶ÿ¯ÿ±ÿµÿ¶ÿºÿ¶ÿµÿ´ÿ®ÿ­ÿ·ÿÈÿÂÿ¿ÿ»ÿ¯ÿÿ¶ÿ»ÿ¯ÿ´ÿÄÿ¿ÿ¯ÿ±ÿ¼ÿÇÿÀÿ¹ÿ·ÿ¥ÿ¯ÿ±ÿ¶ÿ½ÿµÿ±ÿ¶ÿªÿ­ÿÊÿ¿ÿ´ÿ¶ÿ¸ÿ·ÿ»ÿ®ÿ£ÿ»ÿ²ÿ¹ÿ°ÿÌÿµÿ·ÿÁÿ¹ÿ¸ÿ´ÿ¬ÿ¯ÿ¼ÿÂÿ¶ÿÅÿÆÿ²ÿªÿ¦ÿ¢ÿ²ÿ·ÿ®ÿ´ÿ¹ÿµÿ¾ÿ­ÿ½ÿÀÿºÿ½ÿ¼ÿµÿµÿ³ÿ¦ÿ¨ÿ¹ÿ°ÿÃÿºÿ²ÿºÿ¼ÿ´ÿ¯ÿµÿ»ÿºÿ­ÿ ÿ«ÿ½ÿ¯ÿ ÿ®ÿ°ÿ£ÿÿ¤ÿ¬ÿ½ÿ¯ÿºÿ¯ÿ³ÿÁÿ·ÿ¶ÿ»ÿ´ÿ´ÿ¹ÿ»ÿÒÿ½ÿ±ÿ³ÿ²ÿ°ÿ±ÿ°ÿªÿ­ÿ¾ÿ³ÿ½ÿ½ÿ¹ÿ½ÿ·ÿºÿ¼ÿ´ÿ²ÿ®ÿÀÿÀÿÉÿÇÿÇÿ°ÿ©ÿ¯ÿ±ÿ¶ÿ¿ÿ¸ÿ²ÿÄÿÂÿ¸ÿºÿ¾ÿºÿ³ÿµÿ·ÿ²ÿÅÿµÿ¹ÿ½ÿÁÿÅÿÉÿÇÿ¿ÿ¾ÿ½ÿ³ÿ¶ÿ±ÿ³ÿºÿµÿ³ÿºÿºÿ°ÿ¯ÿ©ÿ½ÿ´ÿ¼ÿ¿ÿ¿ÿ¿ÿ·ÿ¯ÿ±ÿ´ÿ ÿ»ÿ¼ÿ¯ÿ­ÿ·ÿÃÿÄÿ¶ÿ²ÿÅÿÃÿ¾ÿ¿ÿ°ÿ°ÿºÿ¸ÿ¾ÿÂÿ·ÿ»ÿ½ÿÀÿ½ÿÀÿ¾ÿÂÿÒÿ»ÿ­ÿ¸ÿ¿ÿÂÿ½ÿ½ÿ»ÿ´ÿ²ÿ¹ÿ¼ÿÍÿÌÿ·ÿ¹ÿ·ÿ±ÿ±ÿ´ÿªÿ±ÿÂÿ¸ÿ®ÿ¸ÿ½ÿ½ÿ¼ÿ¬ÿ°ÿ³ÿ³ÿºÿÀÿÓÿÛÿÉÿºÿ¿ÿ´ÿ­ÿµÿ¼ÿ¸ÿÁÿ»ÿ¶ÿÆÿ²ÿ²ÿ¥ÿ·ÿ²ÿ¸ÿ·ÿ®ÿ°ÿ¼ÿ»ÿ¨ÿ»ÿÄÿºÿ²ÿ³ÿµÿ²ÿ·ÿ«ÿ³ÿ¨ÿ°ÿ»ÿÀÿ¿ÿ¾ÿ¶ÿ¸ÿÉÿ°ÿ´ÿ¾ÿ·ÿµÿ²ÿ®ÿ²ÿ®ÿ³ÿ¼ÿ³ÿ²ÿµÿ¸ÿ·ÿ´ÿ³ÿ®ÿÿ¼ÿ¾ÿ¹ÿ¹ÿ¼ÿ¿ÿ½ÿ²ÿÄÿ¸ÿ¨ÿªÿ¹ÿµÿ¬ÿ²ÿ­ÿºÿ¶ÿÁÿ´ÿªÿ¶ÿ¹ÿ±ÿ´ÿµÿ¸ÿ°ÿ½ÿ«ÿ¬ÿ­ÿªÿ±ÿ»ÿ±ÿ¶ÿ«ÿ¥ÿ¡ÿÿªÿ¸ÿ°ÿÿÿÿ¨ÿ±ÿ©ÿ­ÿ¸ÿ¿ÿ¼ÿ¶ÿ±ÿ¯ÿ¥ÿ¹ÿ¯ÿ°ÿµÿ¾ÿÅÿ¾ÿ²ÿÿªÿ¢ÿ´ÿªÿ ÿ£ÿ©ÿ£ÿÿ¡ÿ²ÿªÿ¨ÿ¨ÿ¬ÿ²ÿµÿ¯ÿ¡ÿÿ¡ÿÿÿÿÿÿÿÿÿÿÿ¤ÿ¯ÿ£ÿÿÿÿÿ¤ÿ¦ÿÿÿ¨ÿ¢ÿÿÿÿÿÿ¡ÿªÿ«ÿÿ«ÿ ÿÿÿÿÿÿ¡ÿÿÿÿÿ¢ÿ ÿÿ¡ÿ¡ÿÿÿÿÿÿÿÿ©ÿ®ÿ«ÿ©ÿ¦ÿ§ÿ¬ÿ¥ÿÿÿ¡ÿÿ«ÿÿÿÿ£ÿ§ÿÿªÿ¥ÿÿ¤ÿ²ÿ­ÿ¢ÿÿ¢ÿ©ÿ¥ÿ¢ÿ®ÿ²ÿªÿ¯ÿ«ÿ¶ÿ£ÿÿÿÿÿÿÿÿÿÿ¨ÿ¨ÿ¥ÿ¡ÿ§ÿ­ÿ¥ÿ§ÿ¨ÿÿ¥ÿ©ÿÿ¦ÿªÿ³ÿ²ÿ£ÿ ÿ¡ÿ°ÿ±ÿ¾ÿÂÿ³ÿºÿÀÿ¶ÿ³ÿ­ÿ¡ÿ¨ÿ§ÿºÿ²ÿ»ÿµÿ·ÿ¹ÿ¶ÿ¯ÿ­ÿ®ÿ­ÿ¶ÿ­ÿ´ÿÿÿÿÿÿÿÿ¢ÿÿ ÿ­ÿ¯ÿ¡ÿ­ÿ°ÿ³ÿ¥ÿ±ÿµÿ®ÿ¥ÿ¥ÿªÿÿÿÿ ÿ¹ÿºÿ¥ÿ§ÿ·ÿ¶ÿ¨ÿÿÿÿÿ¬ÿ©ÿ«ÿ©ÿ¨ÿ¨ÿªÿ¸ÿ¦ÿÿ£ÿ¨ÿ¯ÿÿ¥ÿ´ÿ­ÿ¯ÿ©ÿ¿ÿÄÿ­ÿ£ÿ®ÿªÿ¥ÿºÿ³ÿµÿÿ£ÿ¬ÿ´ÿºÿ­ÿ§ÿ©ÿ©ÿ°ÿ´ÿ¥ÿ¦ÿÿ¡ÿ¬ÿºÿ§ÿ©ÿ³ÿ£ÿ¤ÿ¦ÿ¨ÿªÿ¡ÿ©ÿ§ÿ©ÿ±ÿ²ÿ®ÿÿ ÿÿÿªÿ·ÿ¶ÿ·ÿ·ÿ­ÿ£ÿ±ÿ¬ÿÿ¾ÿ³ÿ¸ÿ°ÿ³ÿ§ÿ¥ÿ®ÿ¢ÿÿ©ÿÿ´ÿ¦ÿÿÿÿÿ¥ÿ²ÿ·ÿ°ÿ´ÿ¸ÿ­ÿ°ÿµÿ­ÿÿÿÿÿÿÿ¬ÿ¯ÿ¢ÿ®ÿºÿ¯ÿ§ÿ¨ÿ¥ÿ ÿÁÿ°ÿ¯ÿ¡ÿ¢ÿ ÿ¬ÿ±ÿªÿ¢ÿ¡ÿ¦ÿ¨ÿ«ÿµÿ¨ÿ¦ÿ±ÿÿÿªÿºÿºÿ¶ÿµÿ§ÿÿ¢ÿ¢ÿ«ÿ¯ÿ¦ÿ³ÿ§ÿ¸ÿ®ÿ°ÿ±ÿ¸ÿ³ÿ«ÿ°ÿªÿ¬ÿ¸ÿ²ÿ­ÿ®ÿ²ÿÿ¤ÿ ÿ²ÿ¬ÿ°ÿ°ÿ§ÿÿ²ÿ¼ÿ¯ÿ®ÿ´ÿ±ÿ³ÿ­ÿªÿ¸ÿ½ÿ¶ÿ·ÿ·ÿ¬ÿ®ÿ³ÿ²ÿ¯ÿ­ÿ­ÿ®ÿ¬ÿ§ÿ¥ÿÿÿ£ÿ¤ÿ¯ÿ¯ÿ±ÿ©ÿ´ÿ°ÿ®ÿ¶ÿµÿ¸ÿ³ÿ¥ÿªÿ¸ÿ®ÿªÿ´ÿ§ÿµÿ£ÿ³ÿªÿ²ÿ­ÿ¢ÿÿ£ÿ²ÿ®ÿ²ÿ¼ÿÁÿ¼ÿÿÀÿÃÿµÿ²ÿ¡ÿ«ÿÿ¢ÿªÿ¬ÿ­ÿ·ÿ»ÿªÿ¨ÿ´ÿ°ÿ¬ÿ°ÿ¹ÿ®ÿ¯ÿÿ«ÿ¨ÿ§ÿ´ÿ¹ÿ®ÿ¥ÿ©ÿÿ£ÿ°ÿ±ÿ­ÿ¨ÿ¦ÿ¬ÿ«ÿÿ®ÿ¯ÿ ÿ¨ÿ¢ÿ«ÿ³ÿ­ÿ®ÿ¯ÿ¬ÿ©ÿ¨ÿ®ÿ­ÿ¨ÿ®ÿ´ÿ³ÿ°ÿªÿÀÿ ÿ¬ÿ¶ÿ¦ÿ ÿ¬ÿÿ©ÿ©ÿ¤ÿ°ÿ²ÿ±ÿ¼ÿ¾ÿ¹ÿµÿ¦ÿ ÿ³ÿ¼ÿ©ÿ·ÿ­ÿ¢ÿ«ÿ¼ÿ¥ÿ°ÿ¯ÿ°ÿÂÿÁÿ¶ÿ§ÿªÿ°ÿ¯ÿ­ÿ¥ÿ ÿÿ©ÿ±ÿ§ÿ¶ÿ£ÿ¥ÿªÿÿ³ÿ©ÿ©ÿ¢ÿ±ÿ«ÿ¢ÿÿÿÿ§ÿ«ÿ ÿÿ¥ÿ¢ÿ¢ÿÿÿ¦ÿ£ÿ±ÿÿÿ«ÿ®ÿ¯ÿ¬ÿ«ÿ¦ÿÿÿÿÿÿ¨ÿ¬ÿÿÿÿÿÿÿµÿÂÿÿÿ£ÿ¤ÿ¬ÿÿ®ÿ¨ÿ¥ÿ­ÿ­ÿ«ÿ¬ÿ®ÿ«ÿ¤ÿ¥ÿ­ÿ±ÿ³ÿ²ÿ©ÿÀÿ²ÿºÿ¼ÿµÿ¯ÿ¡ÿ°ÿ¹ÿÅÿ·ÿµÿ¯ÿ³ÿ½ÿ°ÿ³ÿ¼ÿ¾ÿµÿ¨ÿ²ÿ¯ÿ¢ÿªÿ®ÿ¦ÿ«ÿ¶ÿ¯ÿ¥ÿ±ÿ¬ÿ·ÿ¸ÿ¨ÿ±ÿµÿ§ÿ«ÿ©ÿ©ÿ³ÿµÿ¯ÿ²ÿ°ÿ­ÿ·ÿ¹ÿ³ÿ¯ÿºÿ±ÿ¯ÿ­ÿ²ÿ³ÿ°ÿ³ÿ§ÿ³ÿ¦ÿ®ÿ°ÿºÿ·ÿ®ÿÿ ÿ¯ÿ³ÿ­ÿªÿ®ÿµÿ¹ÿ¶ÿ®ÿ¨ÿÿ¨ÿ¬ÿ¦ÿ¯ÿ«ÿ¹ÿ±ÿÿ­ÿµÿªÿ¶ÿ¨ÿ¬ÿ»ÿ¯ÿ¨ÿ¹ÿ¸ÿ·ÿ»ÿ¾ÿºÿ©ÿ¦ÿ­ÿ©ÿ¯ÿ®ÿµÿÊÿ¾ÿÄÿ¬ÿ´ÿ­ÿ»ÿ½ÿÝÿ·ÿÆÿ­ÿÀÿÀÿµÿ³ÿ£ÿµÿ¹ÿ¼ÿ±ÿ«ÿ°ÿ¸ÿ²ÿ²ÿºÿ²ÿ°ÿ²ÿ´ÿ»ÿ´ÿ§ÿµÿÀÿ·ÿ¹ÿµÿµÿ·ÿ¹ÿ¨ÿ¹ÿ¸ÿ³ÿ°ÿ±ÿÈÿ³ÿ¶ÿ¼ÿºÿ¶ÿ½ÿ´ÿ¨ÿ«ÿ¬ÿ¬ÿ¯ÿ±ÿ°ÿ³ÿ»ÿ±ÿ¸ÿ³ÿ¸ÿÍÿÄÿµÿªÿ¸ÿ±ÿ±ÿÉÿµÿ³ÿºÿÆÿ±ÿ¼ÿ¾ÿ¿ÿºÿ¯ÿ¾ÿ¿ÿ¯ÿ´ÿÄÿÃÿ¿ÿÀÿ¾ÿ»ÿ¼ÿ¿ÿ·ÿ¶ÿÃÿ«ÿ«ÿ®ÿ½ÿ·ÿÿ´ÿ¾ÿ´ÿ¹ÿ¾ÿµÿµÿÃÿ¬ÿ«ÿ¿ÿ¾ÿµÿ¯ÿÄÿºÿ²ÿÃÿÆÿ¾ÿ¹ÿ¹ÿ·ÿ½ÿ¶ÿ¥ÿ±ÿÂÿ¾ÿµÿºÿ³ÿ»ÿ°ÿ²ÿÿ©ÿ±ÿ¯ÿ±ÿÁÿ³ÿ§ÿ¦ÿ¬ÿ´ÿ·ÿ£ÿ¦ÿºÿ½ÿ¨ÿ¶ÿ±ÿ¹ÿ»ÿ½ÿ¬ÿ·ÿ´ÿ¬ÿ«ÿ®ÿ¹ÿ¾ÿÀÿÁÿ¹ÿ²ÿ·ÿ¹ÿ³ÿ·ÿ¸ÿ¾ÿ¶ÿÅÿ¯ÿµÿËÿ±ÿ¼ÿ¿ÿ¾ÿ²ÿ³ÿ·ÿ¼ÿ°ÿªÿ©ÿ²ÿÄÿ¿ÿÂÿÅÿ­ÿ³ÿ¼ÿ¹ÿ°ÿ«ÿ´ÿ¬ÿ²ÿ¿ÿ®ÿ®ÿ½ÿ½ÿ´ÿ¨ÿ±ÿ±ÿ°ÿ´ÿªÿ´ÿÌÿÃÿ±ÿÅÿ°ÿ·ÿ´ÿ»ÿ±ÿ¿ÿ­ÿ¯ÿÄÿ¿ÿ³ÿªÿ»ÿ½ÿ§ÿ­ÿ¹ÿ»ÿ¾ÿ¸ÿµÿ¶ÿ´ÿ°ÿ·ÿ´ÿ¶ÿÃÿ¼ÿ³ÿ¶ÿ¼ÿ¾ÿ³ÿ½ÿÄÿµÿ½ÿ´ÿ´ÿµÿ±ÿ¸ÿ¼ÿ­ÿ¾ÿ¾ÿ¹ÿ±ÿ³ÿ©ÿ¹ÿ¥ÿ§ÿ®ÿ®ÿ¾ÿÁÿÀÿ¼ÿ¯ÿ¼ÿ£ÿ¬ÿ°ÿºÿºÿ·ÿµÿ»ÿ¼ÿ®ÿªÿ¯ÿ¬ÿ¶ÿ¾ÿ­ÿ²ÿ½ÿ¶ÿÊÿÎÿ½ÿ·ÿ¶ÿ»ÿ¸ÿ½ÿ°ÿ¾ÿ·ÿªÿºÿÅÿ¢ÿ·ÿ·ÿ³ÿºÿ¯ÿ®ÿ ÿ¡ÿ³ÿ¸ÿ¹ÿÁÿ½ÿ¹ÿ¬ÿ¹ÿ¶ÿµÿÃÿ¾ÿ¸ÿ³ÿµÿ»ÿ¼ÿ·ÿ¸ÿ®ÿ­ÿ±ÿºÿ»ÿ¸ÿ¼ÿªÿ§ÿ¶ÿ½ÿ½ÿÀÿÂÿ«ÿ­ÿÿªÿ«ÿ´ÿ­ÿ¦ÿ¯ÿ´ÿ½ÿ´ÿÿ±ÿ´ÿ¾ÿ¡ÿÿµÿ«ÿÿ³ÿ²ÿ¸ÿ´ÿÀÿ¯ÿµÿ¶ÿ»ÿ¥ÿ´ÿ¯ÿ­ÿ¬ÿ¥ÿ¯ÿ°ÿªÿ®ÿµÿ¹ÿ°ÿ®ÿµÿ´ÿ³ÿªÿ©ÿ±ÿ²ÿ¶ÿ¸ÿ·ÿºÿÅÿ»ÿ³ÿ®ÿ³ÿ¯ÿ°ÿºÿ²ÿÀÿ¾ÿ°ÿ²ÿµÿµÿ¯ÿ²ÿ·ÿ±ÿ°ÿÀÿ¸ÿ½ÿ¿ÿ½ÿ¾ÿÃÿ¦ÿ¬ÿ«ÿÿ®ÿ»ÿÿ£ÿ¦ÿÿ°ÿµÿ«ÿ¯ÿ´ÿ½ÿ·ÿ±ÿ¶ÿ¸ÿ¾ÿµÿµÿ¾ÿ²ÿ½ÿ»ÿµÿ¿ÿµÿ¯ÿ§ÿ¸ÿ·ÿ¦ÿªÿ¿ÿ©ÿ¯ÿ»ÿ¹ÿ¶ÿ¿ÿÄÿÿ«ÿ²ÿ¼ÿ­ÿ©ÿ³ÿ©ÿ¿ÿ²ÿ°ÿ¹ÿ±ÿ¶ÿ¸ÿ³ÿ´ÿ±ÿÁÿºÿ³ÿ¡ÿªÿ½ÿ³ÿ²ÿ­ÿ°ÿ¾ÿ¸ÿ»ÿÃÿ¾ÿ¹ÿ·ÿ´ÿ¬ÿ¤ÿ§ÿºÿ¿ÿ¹ÿ¼ÿ¶ÿ¸ÿ­ÿ¾ÿ¹ÿ·ÿªÿ«ÿÄÿ©ÿ²ÿ²ÿ²ÿ¢ÿ°ÿÿ¸ÿ«ÿ©ÿ¸ÿ¾ÿËÿ©ÿ¤ÿ¿ÿºÿ³ÿªÿ´ÿÂÿÀÿ³ÿ¨ÿ´ÿ¿ÿ½ÿ¦ÿ§ÿ©ÿ¬ÿ´ÿ°ÿ±ÿ¼ÿ´ÿ¢ÿµÿÄÿ¬ÿªÿ¯ÿ¹ÿÉÿ²ÿ¨ÿ©ÿ¯ÿ¸ÿÀÿ³ÿ¦ÿÿÀÿ¯ÿ¯ÿ¸ÿ¼ÿÇÿÂÿÃÿ´ÿ¿ÿ»ÿ®ÿÀÿÅÿÇÿ¸ÿ¾ÿ²ÿ­ÿÊÿ¾ÿ¿ÿ·ÿ°ÿ­ÿ²ÿ¼ÿ°ÿ«ÿ±ÿ±ÿºÿÃÿÁÿ´ÿ¬ÿ¯ÿ»ÿ»ÿ«ÿ¤ÿ¦ÿ²ÿ´ÿ¯ÿºÿ¸ÿºÿ½ÿ±ÿ·ÿ½ÿÀÿ­ÿ«ÿ°ÿ±ÿ­ÿ®ÿÄÿ¯ÿµÿ­ÿ²ÿ·ÿ¯ÿ±ÿÅÿ½ÿ·ÿ°ÿ¢ÿµÿÅÿ´ÿ¨ÿÂÿ±ÿ¨ÿ¶ÿ½ÿ·ÿºÿ¹ÿ«ÿ©ÿ·ÿµÿ¶ÿ¼ÿ¹ÿ´ÿ»ÿÁÿºÿ·ÿ¶ÿ¯ÿ²ÿµÿ¯ÿ©ÿ´ÿ³ÿ­ÿ´ÿ·ÿ°ÿ²ÿ¾ÿ­ÿ¸ÿ¬ÿ°ÿ²ÿ¦ÿ¯ÿ´ÿ«ÿ³ÿÁÿ¨ÿ¸ÿ²ÿ«ÿÃÿÄÿ®ÿÄÿ¼ÿ»ÿ¯ÿ¬ÿ³ÿ¬ÿ¼ÿÂÿ¶ÿ¯ÿ¯ÿ§ÿºÿ¶ÿµÿÂÿ·ÿ²ÿÁÿÉÿºÿ²ÿ¾ÿ¿ÿÀÿ¹ÿªÿ«ÿ¯ÿµÿÃÿÂÿ¸ÿ¶ÿ¸ÿºÿËÿ¿ÿ³ÿÃÿ°ÿ«ÿ³ÿ¸ÿ¾ÿÍÿ­ÿÀÿØÿÆÿ«ÿ´ÿºÿ»ÿµÿ®ÿ±ÿ¶ÿªÿ¶ÿ¹ÿÁÿÉÿºÿ³ÿ¿ÿ¼ÿÀÿÀÿ²ÿ®ÿ®ÿ¸ÿÁÿ¹ÿ³ÿºÿÅÿ¾ÿ±ÿ²ÿÂÿ¼ÿ¹ÿ½ÿ²ÿ½ÿËÿÆÿºÿ²ÿ´ÿ¶ÿµÿ³ÿ¹ÿªÿ¬ÿÿ«ÿ±ÿµÿ´ÿ¹ÿ³ÿ¼ÿµÿ¯ÿ²ÿ·ÿ½ÿ³ÿ¶ÿ¾ÿ´ÿ±ÿ³ÿ«ÿ¨ÿ¯ÿ´ÿ¸ÿ»ÿ¶ÿ¹ÿ³ÿ´ÿ³ÿ³ÿ®ÿºÿ»ÿÀÿ´ÿºÿ¾ÿ²ÿÀÿ½ÿ§ÿ¿ÿ¨ÿ½ÿ»ÿ¹ÿ»ÿÁÿ±ÿ·ÿÀÿ·ÿ½ÿ¼ÿ³ÿÁÿ»ÿ½ÿ°ÿ£ÿ¹ÿÉÿÉÿÇÿ½ÿ²ÿ¬ÿµÿÂÿµÿªÿ²ÿ¯ÿÁÿºÿÄÿ³ÿ¨ÿ¶ÿ¿ÿ¿ÿ¯ÿÆÿÈÿÀÿÀÿÌÿ´ÿ¹ÿ¬ÿ­ÿ°ÿ±ÿµÿ¯ÿ¼ÿ»ÿ·ÿ½ÿºÿ¹ÿµÿ¯ÿ°ÿ²ÿ®ÿ°ÿ¯ÿ§ÿ­ÿµÿµÿ¯ÿ¨ÿ£ÿ³ÿ±ÿÂÿÄÿ¾ÿ¯ÿ²ÿ±ÿ½ÿ±ÿ¸ÿ«ÿ¶ÿÈÿ·ÿ·ÿÌÿÂÿ¹ÿºÿµÿ¨ÿ¼ÿ´ÿ¨ÿÿÿ­ÿ´ÿ©ÿ´ÿµÿ¤ÿ±ÿÀÿ¹ÿ³ÿ¸ÿ°ÿºÿ¬ÿ¥ÿ­ÿ£ÿ·ÿºÿ¥ÿ·ÿµÿ½ÿ¶ÿªÿ®ÿ±ÿ¼ÿ½ÿ¾ÿ­ÿ¸ÿ¦ÿµÿ¸ÿµÿ´ÿ·ÿµÿ®ÿµÿÀÿÿnÿÿ¬ÿ±ÿÁÿ¸ÿ®ÿ´ÿ³ÿ¿ÿ¬ÿ´ÿ´ÿ¨ÿ»ÿ¸ÿ­ÿ³ÿÈÿ¹ÿ·ÿÁÿ¼ÿºÿÀÿÇÿ·ÿ¸ÿ°ÿ³ÿ±ÿ·ÿÃÿ¼ÿ²ÿ²ÿ¼ÿ¹ÿ¬ÿ²ÿ·ÿ½ÿ¼ÿºÿ±ÿ°ÿ¯ÿªÿ¿ÿ¾ÿÁÿ²ÿ¬ÿ»ÿ¹ÿ³ÿ¶ÿµÿ¤ÿ´ÿªÿ®ÿ¼ÿ¾ÿ½ÿ¸ÿºÿ³ÿ£ÿ«ÿ¶ÿ¸ÿ±ÿ©ÿ¸ÿ´ÿ¾ÿÿ¿ÿ£ÿ¢ÿÕÿ¸ÿ¯ÿ¿ÿÀÿ³ÿ¯ÿ«ÿ­ÿ²ÿ¹ÿÀÿ²ÿ³ÿ«ÿ¥ÿ²ÿÀÿÂÿ¿ÿµÿ¬ÿ¯ÿ²ÿ°ÿ»ÿ¾ÿ¿ÿ¾ÿ¹ÿ£ÿªÿ«ÿ¸ÿ·ÿªÿ°ÿ¬ÿ«ÿ»ÿ½ÿ»ÿ¶ÿ«ÿµÿÁÿÄÿ»ÿ­ÿ°ÿÀÿÅÿ·ÿ·ÿ¬ÿÆÿ¬ÿ¶ÿËÿ¯ÿ±ÿ¹ÿ¬ÿ©ÿÂÿ«ÿ»ÿÇÿÆÿÉÿÂÿµÿ´ÿµÿºÿÁÿ¾ÿºÿ¿ÿÁÿ¸ÿ²ÿºÿÆÿ§ÿªÿ¼ÿÊÿ¾ÿ½ÿ·ÿÄÿ¸ÿÃÿ²ÿ ÿ«ÿ¥ÿ´ÿ·ÿ¼ÿÀÿÂÿÃÿºÿ°ÿ¸ÿ¾ÿ­ÿÀÿ¶ÿµÿ¯ÿ§ÿ±ÿÿ³ÿÿ·ÿ¯ÿ¸ÿ¦ÿ«ÿ¯ÿ¥ÿ¨ÿ¦ÿ£ÿ­ÿ¹ÿ»ÿ®ÿ¥ÿ©ÿ£ÿ§ÿ­ÿ­ÿÿ£ÿ¬ÿ¯ÿ¤ÿ§ÿ®ÿ²ÿ¯ÿµÿÿÿ¬ÿªÿ®ÿºÿ«ÿÿªÿ¸ÿ³ÿ®ÿ¶ÿ­ÿ¤ÿ·ÿ¸ÿ±ÿ³ÿ¯ÿªÿ´ÿÄÿµÿ¹ÿ­ÿ¹ÿ¬ÿ¯ÿ´ÿ²ÿ©ÿ¢ÿ²ÿ®ÿ¤ÿÿ»ÿ«ÿ«ÿ§ÿ§ÿ¶ÿ¥ÿÁÿ·ÿµÿ±ÿ¶ÿ½ÿ¡ÿ¨ÿ¯ÿ¬ÿ±ÿ¯ÿ¨ÿªÿ²ÿµÿ±ÿ¢ÿ¨ÿ©ÿ°ÿ¬ÿ´ÿªÿ®ÿ¨ÿ£ÿ±ÿ¶ÿµÿ­ÿ¯ÿ³ÿ­ÿ¥ÿ¤ÿ²ÿ§ÿ©ÿ¬ÿµÿ½ÿ±ÿ¨ÿ³ÿ¸ÿ®ÿ¬ÿµÿ´ÿ°ÿ±ÿµÿ¹ÿ´ÿ³ÿ¸ÿ²ÿ±ÿ³ÿ¯ÿÃÿ¾ÿ¬ÿÿÁÿ·ÿ¶ÿ®ÿ²ÿ²ÿ¾ÿ¹ÿ±ÿ¿ÿÅÿ°ÿ¤ÿ¶ÿ³ÿ©ÿ´ÿÂÿ­ÿ·ÿÿ²ÿ±ÿ¨ÿ½ÿ¶ÿ­ÿµÿºÿ²ÿ­ÿ¹ÿÃÿ¹ÿ³ÿ¸ÿ»ÿÄÿ·ÿ³ÿ´ÿ¬ÿ»ÿ¶ÿ°ÿ¼ÿ¾ÿ»ÿ¸ÿ°ÿ®ÿµÿ²ÿ¯ÿ¹ÿºÿµÿ¸ÿ­ÿÄÿÄÿ§ÿ´ÿ¶ÿ³ÿ°ÿ¥ÿ­ÿ»ÿ»ÿ¸ÿ±ÿªÿ¡ÿªÿ¸ÿ´ÿ¯ÿ³ÿ¬ÿ²ÿ·ÿ¿ÿ¸ÿ¸ÿµÿ®ÿ®ÿ¶ÿ¹ÿ´ÿ¹ÿÀÿ¸ÿ¤ÿ©ÿ¶ÿ³ÿ¢ÿ¢ÿ¯ÿ¶ÿ¹ÿ¹ÿ±ÿ¯ÿ¹ÿ³ÿ£ÿ¨ÿ©ÿ´ÿÊÿ¨ÿÿ½ÿ¶ÿÿyÿÿ­ÿ¾ÿ±ÿ­ÿ¿ÿ»ÿ¸ÿ«ÿ²ÿ¨ÿÿWÿ^ÿfÿpÿNÿVÿjÿcÿiÿzÿyÿfÿLÿDÿIÿWÿcÿmÿkÿoÿKÿeÿ`ÿpÿÿ°ÿ°ÿ³ÿÁÿÁÿ»ÿ¹ÿ·ÿ²ÿ¼ÿ§ÿ´ÿ¹ÿ¯ÿ§ÿ¨ÿ¬ÿ°ÿ´ÿ½ÿÅÿ¼ÿ¾ÿ¯ÿ¶ÿ·ÿ­ÿ°ÿ³ÿ´ÿ²ÿÁÿÉÿ¸ÿ´ÿ¹ÿ®ÿ¾ÿ·ÿ¯ÿªÿ³ÿ³ÿ·ÿ²ÿ¨ÿ¬ÿ¿ÿÆÿ¶ÿ±ÿÂÿÀÿ½ÿ­ÿÃÿ½ÿ¾ÿÀÿÀÿÀÿÀÿ»ÿ¶ÿ³ÿ¹ÿÃÿ·ÿ¹ÿ¶ÿ¬ÿ½ÿ¾ÿÁÿ´ÿ·ÿ·ÿ®ÿµÿÈÿÑÿÊÿÅÿ¬ÿ¿ÿ¯ÿ¸ÿ¾ÿ¹ÿ½ÿÁÿ·ÿ·ÿ½ÿ²ÿ·ÿ¼ÿ¹ÿÄÿ¸ÿ°ÿÃÿÁÿ·ÿ·ÿºÿ¹ÿ¸ÿ¶ÿ©ÿ²ÿ²ÿÉÿ¨ÿ£ÿ²ÿ²ÿ­ÿ¯ÿµÿ´ÿ¯ÿµÿÉÿ¶ÿ¹ÿÆÿ³ÿ³ÿ»ÿ¿ÿÃÿÁÿÄÿÂÿ¬ÿ±ÿ·ÿ²ÿ¢ÿ¼ÿºÿ¶ÿ¯ÿ¯ÿ¿ÿÃÿ·ÿ°ÿ¬ÿ°ÿ¶ÿÎÿ¾ÿ±ÿ½ÿ¼ÿ¿ÿ¸ÿ³ÿ¸ÿ¶ÿºÿ»ÿÍÿÁÿ®ÿ¹ÿ´ÿµÿ¼ÿºÿ²ÿ¯ÿ¶ÿ¹ÿ³ÿÂÿµÿ©ÿ¬ÿ¶ÿ½ÿ·ÿºÿ½ÿ³ÿ³ÿ²ÿºÿÿ¤ÿ°ÿºÿºÿ°ÿ°ÿ·ÿºÿ²ÿ¶ÿÈÿ·ÿ½ÿ±ÿ¹ÿµÿ¹ÿ¿ÿ´ÿ­ÿ½ÿ·ÿ­ÿ¹ÿ³ÿÈÿ®ÿ¡ÿÿÿÿ¥ÿ®ÿ«ÿ¶ÿ«ÿµÿ±ÿ±ÿ·ÿ´ÿ¼ÿ¼ÿ¬ÿ«ÿ¿ÿ¸ÿºÿ·ÿ·ÿ½ÿ¹ÿ·ÿ»ÿ¶ÿ´ÿ¿ÿ¸ÿ±ÿÇÿ½ÿ·ÿ¾ÿ²ÿ³ÿ»ÿ¸ÿ³ÿ¾ÿ±ÿ©ÿ¶ÿ»ÿÄÿ¯ÿ£ÿ¯ÿ¼ÿ¼ÿ´ÿ´ÿ¯ÿÅÿ¸ÿ±ÿÁÿÃÿ½ÿ»ÿ¹ÿ¸ÿÅÿËÿ·ÿ¬ÿµÿ»ÿ¼ÿÅÿÊÿºÿ­ÿ·ÿ®ÿ¹ÿ¸ÿµÿ¼ÿ¹ÿºÿ¼ÿ±ÿ­ÿ°ÿ¾ÿ¼ÿ±ÿ¿ÿ¶ÿ²ÿ¬ÿ¢ÿ«ÿÀÿÀÿ®ÿÈÿÈÿ¿ÿ·ÿ¸ÿ¾ÿÀÿºÿ®ÿÀÿÂÿ®ÿ¿ÿ¿ÿ¾ÿÆÿÃÿªÿ­ÿÂÿ¿ÿµÿ¶ÿ±ÿ±ÿ­ÿ°ÿ¿ÿ¸ÿ¸ÿ²ÿ»ÿÄÿ¹ÿ¸ÿ·ÿ´ÿ¸ÿºÿ·ÿ³ÿ¾ÿÂÿ°ÿ¬ÿ­ÿ±ÿ´ÿ®ÿ¸ÿÌÿ¾ÿ±ÿ°ÿ°ÿ¶ÿºÿ¼ÿ»ÿ¹ÿ¶ÿÂÿ¹ÿ¼ÿ½ÿ¶ÿ²ÿ¶ÿ¯ÿÀÿµÿ²ÿ¯ÿ»ÿ´ÿ¯ÿÀÿÁÿ°ÿ®ÿ¬ÿ»ÿºÿ·ÿ¶ÿ¶ÿ¸ÿªÿÒÿÊÿ¿ÿ»ÿ¯ÿ­ÿ±ÿ´ÿºÿ»ÿ¶ÿ§ÿ°ÿ¼ÿ¶ÿ´ÿ¼ÿ¶ÿ¾ÿ½ÿÅÿ¶ÿ¾ÿ¾ÿ½ÿ»ÿ¸ÿ¾ÿ¾ÿÀÿÊÿ¶ÿ»ÿ»ÿ¼ÿ¿ÿ¼ÿµÿÂÿ¹ÿÆÿ»ÿ¯ÿ´ÿ´ÿ©ÿ®ÿ¸ÿ¾ÿ¶ÿªÿ®ÿµÿ³ÿ±ÿºÿ»ÿµÿ³ÿ¸ÿ²ÿ½ÿÇÿÂÿ´ÿ®ÿ¨ÿ§ÿ·ÿ»ÿªÿ¦ÿ«ÿ¯ÿ·ÿ¼ÿ¥ÿ¹ÿ©ÿ¨ÿ¤ÿ«ÿ¬ÿ¡ÿÿÿ¨ÿ¡ÿ³ÿ®ÿ«ÿ²ÿ¸ÿºÿ¼ÿ¸ÿ³ÿ¯ÿÿ­ÿ©ÿªÿ«ÿ«ÿ¯ÿ¦ÿ¥ÿ±ÿ¢ÿ¥ÿ¬ÿ¢ÿÿ§ÿ®ÿ©ÿ§ÿÿ´ÿ³ÿ ÿ¨ÿ»ÿ»ÿ²ÿ°ÿ¢ÿÿ²ÿ¥ÿ ÿÿÿÿ¤ÿ®ÿ ÿÿÿ ÿ°ÿ¤ÿÿÿÿÿÿ¦ÿÿ¢ÿÿÿÿ§ÿ¥ÿÿÿ ÿ¯ÿ¶ÿ¤ÿ¢ÿÿÿÿÿÿÿ¡ÿ ÿÿÿ¥ÿ¯ÿ¨ÿ¨ÿ©ÿ ÿÿ£ÿÿÿÿÿÿ ÿ¤ÿ©ÿ±ÿ¯ÿ§ÿ©ÿ®ÿÿÿ§ÿÿ¢ÿ¡ÿÿÿ£ÿ£ÿ¢ÿÿÿÿÿ¬ÿ­ÿ£ÿÿ¢ÿ£ÿÿ©ÿ´ÿ¸ÿ¬ÿ¥ÿªÿ¥ÿÿ ÿ¡ÿÿ®ÿ¦ÿÿÿÿ­ÿ·ÿ©ÿ®ÿ¯ÿªÿ²ÿ´ÿ«ÿ·ÿ±ÿ¨ÿ¢ÿÿ§ÿ¶ÿ´ÿªÿ¢ÿÿ®ÿ¼ÿÆÿ®ÿ¶ÿ¬ÿ¨ÿ´ÿ¦ÿ¥ÿ«ÿÿÿ¢ÿ¨ÿ­ÿ£ÿ©ÿ²ÿ¸ÿ´ÿ¬ÿ§ÿªÿµÿºÿ«ÿ²ÿÿ¡ÿÿÿÿ¥ÿ¥ÿ¢ÿ¥ÿ¯ÿ¬ÿ¯ÿ®ÿ¹ÿ­ÿ·ÿ¢ÿ®ÿ­ÿ¦ÿ©ÿ¦ÿÿÿÿ§ÿ¦ÿ¹ÿ¥ÿ¥ÿ¢ÿ¢ÿ¸ÿºÿ¥ÿ¡ÿ ÿÿÿÿÿÿ¡ÿ¢ÿ ÿ°ÿªÿÿ§ÿ°ÿ¢ÿÿ´ÿ¤ÿ¹ÿ±ÿ²ÿ¯ÿ°ÿºÿ½ÿ±ÿªÿ·ÿÂÿ½ÿ¹ÿ¨ÿ¯ÿ´ÿ®ÿ´ÿ°ÿ§ÿ¦ÿ©ÿ¶ÿÂÿ§ÿ¦ÿ¬ÿ¾ÿ³ÿ½ÿ²ÿ´ÿ£ÿ§ÿ¹ÿ°ÿÿ¢ÿ£ÿ´ÿ©ÿÿÀÿµÿ©ÿ ÿ°ÿ©ÿ¡ÿ¥ÿ§ÿ«ÿ¯ÿÿ©ÿ¨ÿ§ÿÿÿºÿ­ÿ¨ÿÄÿºÿ£ÿ§ÿ­ÿ£ÿ¡ÿ®ÿ¦ÿ¹ÿ¯ÿÿÿÿÿ¨ÿ®ÿ®ÿ´ÿ½ÿ´ÿ¦ÿ¬ÿ³ÿ³ÿ¦ÿÿ¢ÿ¦ÿ¬ÿ²ÿ¶ÿ¬ÿ°ÿ¸ÿ´ÿ­ÿ©ÿ¨ÿ¬ÿªÿÁÿ¯ÿ£ÿ«ÿ«ÿ¤ÿ£ÿ¯ÿ¯ÿ­ÿ¶ÿÁÿ¾ÿ¢ÿÿ°ÿ±ÿÿ¸ÿ¢ÿ¦ÿÿ¡ÿªÿºÿµÿ£ÿ¡ÿ§ÿ­ÿ¬ÿ¨ÿ­ÿªÿ¶ÿ»ÿ¼ÿ¯ÿ±ÿ¸ÿ³ÿ­ÿ¨ÿ¬ÿ·ÿ³ÿ©ÿ¥ÿ ÿÿ¶ÿ²ÿ©ÿÿ£ÿ²ÿ²ÿ±ÿ»ÿ³ÿ­ÿ¼ÿ¼ÿ¬ÿ®ÿ°ÿ³ÿ¾ÿ®ÿÁÿºÿ¿ÿ¹ÿºÿ°ÿ²ÿ·ÿµÿ´ÿ¶ÿ·ÿµÿ¤ÿ«ÿÈÿ¹ÿÿ²ÿ¼ÿ¦ÿ±ÿ²ÿ¦ÿ¨ÿªÿ©ÿ°ÿ¸ÿ³ÿ³ÿ¼ÿªÿ¬ÿ³ÿ¤ÿ¬ÿÿ¤ÿµÿ¨ÿÿªÿ¤ÿÿ§ÿ«ÿ®ÿ³ÿ¯ÿ½ÿ±ÿ¥ÿ¤ÿ¹ÿ­ÿµÿªÿ¤ÿ¸ÿ¬ÿ±ÿ­ÿ¾ÿ½ÿ¦ÿ ÿ²ÿ¸ÿªÿ¬ÿÁÿ°ÿ¥ÿ¢ÿ®ÿ·ÿ²ÿÿÿÿÿ¥ÿ©ÿ±ÿ¹ÿ¬ÿ£ÿ°ÿ¶ÿ¨ÿ©ÿ¼ÿ°ÿ§ÿ§ÿÿ¥ÿ«ÿ¯ÿ ÿ®ÿ­ÿ¤ÿ«ÿ±ÿµÿ³ÿ¥ÿ¦ÿ´ÿ²ÿ¼ÿ²ÿ½ÿ³ÿªÿ²ÿ²ÿµÿ©ÿºÿ³ÿ²ÿ¨ÿ©ÿ®ÿ±ÿ­ÿ¨ÿ®ÿ·ÿ¬ÿÿ£ÿ­ÿ¦ÿ°ÿ¨ÿ¤ÿ«ÿªÿ­ÿ°ÿºÿ´ÿªÿ¸ÿ³ÿ¨ÿ¤ÿ¡ÿ¦ÿ®ÿ¬ÿ«ÿÿ£ÿ¦ÿÿÿ¨ÿ¶ÿÿ¬ÿÿÿÿ¨ÿ¸ÿ­ÿÿÿ ÿÿ¥ÿ®ÿ¯ÿ©ÿªÿÿÿ¡ÿÿÿÿ®ÿ¤ÿÿ¤ÿÿ«ÿ²ÿ¦ÿÿÿ«ÿ¥ÿÿ¡ÿ­ÿ¡ÿ¤ÿÿÿ¡ÿÿÿÿÿ©ÿÿ«ÿ°ÿÿÿ©ÿÿÿÿ¡ÿ¥ÿªÿ¯ÿ«ÿ©ÿ«ÿ®ÿ«ÿ®ÿ°ÿ°ÿÃÿ®ÿµÿªÿ¾ÿ¹ÿ¤ÿ¡ÿ®ÿÁÿ³ÿ¦ÿÿ¢ÿªÿ±ÿ³ÿ³ÿµÿ°ÿÿÿ±ÿ·ÿ¯ÿ¹ÿªÿ«ÿÿºÿ²ÿ­ÿ¼ÿ·ÿ¹ÿ¾ÿ´ÿ°ÿ¢ÿªÿ«ÿªÿ±ÿ¯ÿ­ÿ±ÿ­ÿ¨ÿ­ÿ¯ÿ´ÿ´ÿ¹ÿ¬ÿ«ÿ¬ÿ§ÿ´ÿ±ÿ±ÿ´ÿ¸ÿ¬ÿ²ÿ¹ÿÇÿ°ÿ­ÿ®ÿ½ÿºÿ³ÿÿÿÿ¦ÿ³ÿµÿ·ÿ®ÿ¨ÿ¨ÿ¡ÿ¨ÿ­ÿ¸ÿµÿªÿÿ²ÿ±ÿªÿµÿ­ÿ³ÿ¶ÿ¬ÿ£ÿ¬ÿ·ÿ¾ÿ¹ÿ°ÿ­ÿ¨ÿ¥ÿ­ÿ®ÿ®ÿ·ÿ³ÿ¿ÿÇÿ¿ÿ©ÿ­ÿ´ÿ·ÿ¿ÿ»ÿ°ÿÅÿ®ÿ½ÿ¶ÿÿ³ÿªÿ¼ÿ¼ÿ¼ÿ¸ÿ®ÿ¶ÿ´ÿ°ÿ¸ÿºÿ¹ÿ·ÿ¶ÿºÿÆÿÄÿ³ÿ½ÿÁÿ°ÿ¹ÿµÿ¾ÿ¾ÿ²ÿ²ÿµÿºÿ®ÿÁÿ´ÿ¾ÿ½ÿÃÿÂÿ¶ÿ­ÿ»ÿ¶ÿ¯ÿ»ÿ¹ÿ¶ÿ¯ÿ¦ÿ´ÿ®ÿ¨ÿ¢ÿ­ÿºÿ£ÿÿ¿ÿ¾ÿ»ÿ£ÿ½ÿ¥ÿ­ÿ¼ÿ½ÿ¹ÿ¶ÿªÿ¹ÿÆÿ¹ÿ±ÿ³ÿÂÿÅÿ·ÿ®ÿ¶ÿ½ÿÁÿ¾ÿ·ÿ²ÿ¬ÿ¶ÿÃÿºÿµÿ­ÿ¨ÿ­ÿÄÿ»ÿ¤ÿ§ÿÂÿÃÿ¶ÿ½ÿ«ÿÃÿÁÿºÿ°ÿ­ÿ·ÿ°ÿ´ÿ´ÿ¸ÿ¼ÿ½ÿ¹ÿ»ÿ¸ÿ³ÿ½ÿÃÿ¸ÿ±ÿ¸ÿ¼ÿ·ÿ¶ÿ¶ÿ¸ÿ·ÿÂÿÃÿ°ÿµÿ¹ÿ¸ÿ¸ÿ³ÿ²ÿ¸ÿªÿÿµÿ¯ÿÿ°ÿºÿ½ÿ°ÿ¹ÿ®ÿ­ÿ¶ÿµÿ©ÿ»ÿ³ÿ«ÿ¬ÿ³ÿ¿ÿÀÿÄÿ¿ÿ³ÿ²ÿºÿ¼ÿ½ÿÂÿ³ÿ¨ÿ®ÿÀÿ°ÿÃÿÉÿ³ÿÀÿºÿ±ÿ²ÿÀÿ½ÿªÿ¤ÿ¥ÿ¬ÿ·ÿµÿ±ÿÍÿµÿÃÿÄÿ±ÿ´ÿ¸ÿ©ÿ±ÿ´ÿµÿ¹ÿµÿ¸ÿ¶ÿ·ÿÂÿÃÿÁÿ·ÿÁÿ¿ÿ¸ÿµÿµÿ¹ÿ´ÿÃÿ´ÿ²ÿ¼ÿ¸ÿ¹ÿ¿ÿÌÿÄÿÎÿºÿ»ÿ¶ÿ°ÿ»ÿ©ÿ±ÿ½ÿ²ÿ¶ÿµÿ±ÿ¾ÿ¹ÿ±ÿ¬ÿ°ÿ°ÿµÿ¸ÿ¸ÿ¶ÿ¶ÿ¼ÿ®ÿ³ÿÀÿÁÿÃÿµÿ´ÿ·ÿ°ÿºÿÃÿ¯ÿ»ÿ¹ÿÃÿÀÿ»ÿ¬ÿ³ÿ´ÿªÿ©ÿ¬ÿÅÿ¼ÿÀÿÄÿ±ÿ°ÿÿ±ÿ¬ÿ¾ÿÂÿ¯ÿ±ÿºÿ¯ÿ¢ÿÿ¥ÿ²ÿ®ÿºÿ»ÿ­ÿ«ÿ«ÿ¯ÿ³ÿ°ÿ«ÿ¬ÿ²ÿ½ÿÂÿÃÿÆÿ ÿÂÿÆÿÀÿ®ÿÇÿ®ÿÀÿ¬ÿ¤ÿ¨ÿÿ©ÿ¯ÿ´ÿºÿ¼ÿÇÿ´ÿÿ¬ÿ¯ÿÂÿ¿ÿ°ÿ»ÿµÿ¤ÿ«ÿ·ÿ½ÿ·ÿ©ÿ³ÿ¹ÿ¨ÿ©ÿ¸ÿ¾ÿ·ÿ´ÿÁÿÁÿ¾ÿ¿ÿÀÿ©ÿ±ÿ°ÿµÿµÿ°ÿ¯ÿµÿ±ÿ´ÿ¸ÿ´ÿ¬ÿ¸ÿ·ÿÅÿ­ÿ¢ÿ·ÿ¾ÿ¯ÿ½ÿ¸ÿµÿµÿÄÿµÿ±ÿ¶ÿ®ÿ¥ÿ©ÿ£ÿ±ÿ±ÿªÿ­ÿ«ÿ¬ÿ­ÿ«ÿ°ÿ·ÿ·ÿ´ÿ¶ÿÁÿ¼ÿ§ÿ©ÿ¸ÿ´ÿ¶ÿ»ÿ²ÿÀÿÀÿ¹ÿ¬ÿÁÿ±ÿÿ°ÿ¬ÿ´ÿÃÿ­ÿ³ÿ¨ÿªÿ³ÿ½ÿ½ÿªÿ¬ÿ¼ÿ­ÿÀÿÁÿÁÿÅÿ¼ÿ±ÿ©ÿ¸ÿ°ÿ¹ÿÄÿ®ÿ«ÿªÿ®ÿ¯ÿ´ÿ·ÿ¹ÿ°ÿ®ÿ´ÿ·ÿ¼ÿ»ÿ¹ÿ¶ÿ²ÿ·ÿ¼ÿÁÿ»ÿ¸ÿ²ÿ´ÿµÿ´ÿÂÿ¸ÿ¬ÿ¹ÿ¨ÿ¢ÿ¶ÿ®ÿ³ÿ±ÿ¼ÿ»ÿ¬ÿ®ÿÿÍÿ´ÿÿ§ÿ­ÿ¾ÿ³ÿªÿ¸ÿ³ÿ¸ÿ«ÿ·ÿÀÿµÿÇÿ¿ÿ¿ÿ ÿ©ÿ¿ÿºÿ¼ÿ¶ÿ¦ÿÿÿ¯ÿ·ÿ­ÿ­ÿ¬ÿµÿºÿ°ÿÀÿÃÿÅÿ¿ÿ­ÿ»ÿÆÿÇÿ´ÿÿ¶ÿÂÿ»ÿ·ÿÆÿÀÿ¬ÿ±ÿÉÿ¿ÿ¹ÿ±ÿ©ÿ³ÿ®ÿºÿ»ÿ¬ÿ¾ÿºÿºÿ«ÿ«ÿ§ÿ¥ÿÂÿºÿ³ÿ«ÿ¼ÿÍÿ»ÿ³ÿ»ÿ´ÿ¸ÿÄÿ¾ÿ­ÿµÿ½ÿ¼ÿÂÿ°ÿ«ÿ¹ÿµÿ°ÿ©ÿ´ÿ½ÿ´ÿ¬ÿ²ÿ¯ÿ½ÿ¯ÿ¾ÿ®ÿ¸ÿ©ÿ­ÿÚÿ»ÿ¶ÿ´ÿÀÿ©ÿ¸ÿµÿ±ÿ¤ÿ¨ÿ¼ÿ´ÿ¶ÿ¬ÿÿ°ÿ®ÿºÿ¿ÿÁÿ¶ÿ°ÿ¯ÿÁÿ²ÿ»ÿÄÿ¼ÿ±ÿ§ÿ¬ÿµÿµÿ¹ÿµÿ«ÿ±ÿ¹ÿºÿ½ÿµÿµÿµÿ±ÿºÿÃÿ¯ÿ­ÿºÿ®ÿ¥ÿ¯ÿ§ÿ¾ÿªÿ¬ÿ·ÿ´ÿ¼ÿ¯ÿ­ÿ²ÿÀÿÂÿ´ÿ·ÿ¿ÿÆÿ°ÿ¬ÿ½ÿ¶ÿ­ÿ¯ÿ´ÿºÿºÿÀÿ³ÿµÿºÿµÿ¼ÿ¿ÿ¼ÿºÿ¿ÿÂÿ¹ÿ¸ÿ´ÿ¯ÿ­ÿ¬ÿµÿ¬ÿ±ÿ»ÿ¯ÿ¸ÿ¯ÿ§ÿµÿ®ÿ¯ÿ½ÿ´ÿ¯ÿ´ÿ¸ÿ©ÿ·ÿ±ÿ²ÿ¸ÿ¥ÿ±ÿ¸ÿ»ÿ¸ÿºÿ­ÿ¾ÿºÿ·ÿÃÿÉÿ­ÿ¯ÿ·ÿÅÿ¹ÿ®ÿ«ÿ©ÿ¹ÿ¼ÿ»ÿÃÿ¶ÿ´ÿ¿ÿ¾ÿºÿºÿÄÿÃÿ³ÿ±ÿ­ÿ®ÿ´ÿ¾ÿ¸ÿÁÿ´ÿ³ÿ´ÿÿ¶ÿ­ÿ¸ÿªÿÿ®ÿ¢ÿ¾ÿ¸ÿÀÿ°ÿ´ÿ³ÿ·ÿ³ÿ¶ÿÁÿ¼ÿµÿÈÿ¥ÿ·ÿµÿ¬ÿ°ÿ»ÿ¿ÿºÿÀÿÆÿ¼ÿ¸ÿ¼ÿ¹ÿ¾ÿÅÿ³ÿ±ÿ¹ÿªÿµÿ²ÿ®ÿ¬ÿ³ÿ»ÿºÿ¿ÿ¸ÿÀÿÇÿÅÿÁÿ½ÿµÿ²ÿÄÿÀÿ¹ÿÁÿ¯ÿ²ÿªÿªÿ­ÿºÿºÿ·ÿ·ÿÆÿ¿ÿÂÿ³ÿ·ÿ¹ÿ¶ÿ·ÿ¾ÿ¾ÿ½ÿ»ÿ´ÿ³ÿ¹ÿºÿºÿ¼ÿ·ÿ¶ÿ»ÿ¸ÿÀÿ´ÿ°ÿ³ÿ´ÿ»ÿ¹ÿ¼ÿÄÿÀÿÆÿ°ÿ«ÿºÿ¤ÿ³ÿ°ÿ­ÿ´ÿµÿ»ÿÁÿµÿµÿÀÿ½ÿ½ÿ³ÿ¯ÿµÿ¹ÿÃÿ»ÿÀÿÅÿ¿ÿ¸ÿ±ÿ´ÿ¯ÿ±ÿ°ÿ­ÿ¾ÿÊÿ·ÿ²ÿÁÿ¾ÿ«ÿÄÿ´ÿºÿ£ÿ¸ÿÔÿÆÿ®ÿ¹ÿ·ÿ´ÿ´ÿ´ÿ±ÿ²ÿ¸ÿ¶ÿ½ÿ½ÿ¹ÿÃÿÁÿ¾ÿÂÿ¶ÿ«ÿ§ÿ©ÿ³ÿ¯ÿ¨ÿ²ÿ·ÿµÿ³ÿ±ÿ©ÿ³ÿÁÿ¼ÿ®ÿªÿ¹ÿ·ÿ¬ÿ±ÿ¶ÿ±ÿ¶ÿºÿ¸ÿ³ÿ¬ÿ°ÿ²ÿ¹ÿ­ÿ¨ÿ¬ÿºÿ¨ÿÿÿ ÿ®ÿ¨ÿ®ÿµÿªÿ°ÿºÿ³ÿ³ÿ²ÿ«ÿºÿ¹ÿ®ÿ³ÿ´ÿ²ÿ¸ÿ·ÿ³ÿ¬ÿ·ÿ¹ÿ¯ÿªÿ·ÿ¿ÿ¼ÿÀÿ¼ÿ³ÿ²ÿ¯ÿ°ÿ¶ÿ­ÿ¶ÿºÿ¹ÿ¼ÿºÿ´ÿ©ÿÿ{ÿÿ­ÿ°ÿÿ¬ÿ¶ÿºÿÅÿµÿ¶ÿ²ÿÿÅÿºÿ¯ÿ³ÿ«ÿÆÿÊÿ®ÿ´ÿ®ÿ®ÿ¯ÿ¬ÿ«ÿ°ÿ±ÿ·ÿµÿºÿºÿ¯ÿ¯ÿ±ÿ³ÿ®ÿ¨ÿµÿÁÿÂÿ±ÿ®ÿ²ÿ¸ÿ°ÿ¸ÿ³ÿ¹ÿ²ÿ­ÿ±ÿºÿ¿ÿºÿ«ÿ¤ÿ³ÿ²ÿ¯ÿ¯ÿ¬ÿ³ÿ¾ÿ½ÿ®ÿ§ÿ«ÿ®ÿ­ÿ¨ÿ¸ÿ¶ÿ¼ÿ¹ÿ¸ÿªÿ´ÿÅÿ¼ÿ¿ÿ¨ÿ«ÿ£ÿ¾ÿÂÿ¹ÿ»ÿ¯ÿ´ÿ¾ÿ¿ÿ³ÿÿ¨ÿ¿ÿÁÿÂÿ½ÿ²ÿ­ÿ¨ÿ²ÿ·ÿºÿÆÿÀÿºÿÈÿ²ÿ±ÿºÿÇÿºÿ±ÿ®ÿ·ÿ´ÿ¹ÿ´ÿ¸ÿËÿµÿ®ÿ¹ÿ½ÿ»ÿÂÿ¹ÿ­ÿ»ÿ»ÿÈÿ¾ÿ¯ÿ±ÿÇÿÇÿÅÿÅÿ¦ÿÿ·ÿ¨ÿ°ÿ·ÿµÿ­ÿ³ÿ¶ÿ¶ÿ³ÿ¼ÿÂÿÄÿÀÿ»ÿ½ÿ¾ÿ¾ÿºÿ¾ÿ¾ÿ«ÿ¹ÿ¹ÿÄÿ°ÿ¶ÿ°ÿ¿ÿ½ÿ»ÿ¹ÿ¹ÿ·ÿÉÿÇÿ¯ÿ§ÿ®ÿ±ÿÃÿÀÿ¥ÿ±ÿÁÿ¶ÿ¶ÿ´ÿµÿ¶ÿ¯ÿ»ÿªÿ·ÿ³ÿ·ÿ­ÿ¼ÿ©ÿ´ÿ°ÿ ÿÿÿ¤ÿµÿ³ÿ¯ÿ®ÿ©ÿ°ÿ©ÿ¡ÿ¦ÿ¥ÿpÿ§ÿ°ÿÿ±ÿ«ÿ¡ÿ§ÿ§ÿ±ÿ°ÿ®ÿ¶ÿ¦ÿÿÿ«ÿ³ÿ®ÿ­ÿ±ÿ±ÿ³ÿ²ÿµÿ½ÿ°ÿ»ÿ¶ÿ¨ÿ¶ÿ°ÿ¿ÿ¹ÿ±ÿ¯ÿ®ÿªÿ¢ÿ¦ÿ°ÿ²ÿµÿ¶ÿ³ÿ®ÿ­ÿ­ÿªÿ¥ÿ±ÿ£ÿ§ÿ¨ÿ¯ÿ½ÿ¡ÿ¡ÿ¿ÿ±ÿÿ ÿ¦ÿ¬ÿ±ÿ´ÿ¬ÿ¨ÿ¶ÿ´ÿµÿ«ÿ¦ÿ©ÿ­ÿ¸ÿ²ÿ°ÿ«ÿ¢ÿ¨ÿ¶ÿ¸ÿ·ÿ¯ÿ¨ÿªÿ½ÿ½ÿ¦ÿ«ÿ¯ÿ½ÿ¾ÿ£ÿ£ÿªÿ»ÿ¾ÿ¹ÿ¦ÿ«ÿ»ÿ¬ÿ¥ÿ¬ÿ»ÿ¹ÿ®ÿ­ÿ±ÿ¶ÿºÿ¸ÿ·ÿ³ÿ¸ÿ«ÿ³ÿÐÿ½ÿµÿ´ÿªÿ´ÿÀÿ¾ÿ½ÿ»ÿ²ÿ¥ÿ£ÿ±ÿµÿ¹ÿ¹ÿÀÿ¯ÿµÿ²ÿ¾ÿ·ÿ²ÿ¹ÿµÿ¦ÿ¨ÿ±ÿ³ÿ®ÿ¬ÿ¼ÿÆÿºÿ¾ÿ½ÿÀÿÅÿ¯ÿ½ÿµÿ²ÿ¤ÿºÿªÿ¹ÿ¿ÿ²ÿªÿ¯ÿ°ÿ³ÿÄÿ²ÿ´ÿ·ÿ´ÿ²ÿ¹ÿ²ÿ«ÿ½ÿ»ÿ³ÿ°ÿ¤ÿ ÿªÿ¶ÿ¸ÿ´ÿ²ÿ¬ÿ«ÿ³ÿ¬ÿÿ¨ÿ¼ÿ±ÿÂÿµÿ£ÿ¡ÿ­ÿµÿºÿ´ÿ¬ÿ¸ÿ·ÿÂÿ°ÿ¦ÿ«ÿ½ÿ®ÿÿ¨ÿ¶ÿ¸ÿ¬ÿ­ÿ®ÿ©ÿ±ÿ´ÿ¦ÿµÿ¬ÿ¦ÿ­ÿ§ÿ¶ÿ·ÿ°ÿÿ ÿÿÿ»ÿµÿ¨ÿ±ÿ´ÿ¨ÿ¡ÿ ÿÿpÿ`ÿYÿaÿJÿBÿVÿhÿaÿ[ÿfÿhÿVÿMÿSÿYÿUÿkÿgÿfÿ_ÿEÿgÿyÿÿ¥ÿÀÿ¾ÿ¹ÿÀÿÁÿÂÿ¹ÿÅÿ¹ÿ¼ÿ¯ÿ³ÿµÿ®ÿ¯ÿ³ÿ±ÿ´ÿ»ÿ·ÿ·ÿ¾ÿ·ÿ³ÿ¯ÿÇÿ¬ÿ¯ÿ´ÿ±ÿ¸ÿ·ÿ³ÿ¹ÿ¶ÿ°ÿ°ÿ´ÿ»ÿ¶ÿ£ÿ¤ÿ­ÿ¼ÿÃÿÁÿ²ÿ­ÿ¹ÿ½ÿ³ÿ¹ÿÇÿ°ÿ·ÿ¹ÿ²ÿ±ÿ­ÿ±ÿµÿ²ÿ»ÿ¾ÿ¶ÿ¹ÿ¹ÿ­ÿ´ÿ³ÿ±ÿ¸ÿºÿ¾ÿÇÿÁÿ¼ÿ´ÿ®ÿ·ÿ¸ÿÁÿÄÿ´ÿ±ÿ´ÿ¶ÿÁÿ¼ÿ¼ÿ¹ÿ¶ÿ¸ÿºÿ¹ÿ¹ÿ»ÿ¹ÿºÿ¾ÿªÿ²ÿ³ÿ¹ÿ¸ÿ´ÿºÿ¾ÿµÿ¯ÿ²ÿÂÿ¾ÿ¹ÿ´ÿ´ÿ·ÿ³ÿ¶ÿ¾ÿÅÿÀÿ¸ÿ¿ÿ·ÿºÿÉÿ¹ÿËÿÂÿÃÿ¼ÿ·ÿµÿ¶ÿ¼ÿµÿ»ÿ»ÿ»ÿÏÿ¿ÿ²ÿ´ÿ·ÿÀÿÆÿÃÿ¹ÿ´ÿ¹ÿÂÿÆÿ¸ÿ¸ÿ¹ÿ¸ÿ¹ÿ·ÿ¬ÿ§ÿ¹ÿÄÿ½ÿ¶ÿ¤ÿ·ÿ¦ÿ»ÿ´ÿ²ÿÀÿ¿ÿ´ÿ´ÿ·ÿ¸ÿÃÿ«ÿ«ÿ´ÿÂÿÀÿ·ÿµÿÀÿÅÿ²ÿªÿÉÿÄÿÆÿ£ÿ¼ÿ½ÿÂÿ¿ÿÆÿÂÿ±ÿ´ÿ»ÿÁÿ²ÿ´ÿ¼ÿ¶ÿ·ÿÂÿ½ÿ¶ÿºÿ¹ÿµÿ´ÿ·ÿ±ÿ¯ÿÿÿ¡ÿ©ÿ¬ÿªÿ¢ÿ°ÿ¬ÿ²ÿ¶ÿ»ÿ¸ÿ¶ÿ²ÿ±ÿ°ÿ¬ÿ¯ÿ»ÿ¾ÿ¾ÿÈÿ¾ÿ²ÿ·ÿ¸ÿ¬ÿ¬ÿÀÿÀÿ³ÿ¾ÿ¿ÿªÿ¼ÿ¹ÿ¶ÿ¿ÿ¼ÿ·ÿÉÿ¿ÿ¬ÿ°ÿ±ÿ¬ÿªÿ²ÿ³ÿ¶ÿµÿ­ÿ¹ÿ¬ÿÇÿ½ÿ´ÿÃÿÁÿ¾ÿºÿ·ÿ½ÿÈÿÀÿ¿ÿ¡ÿ«ÿ¼ÿ»ÿÁÿÉÿÅÿ¸ÿ³ÿÊÿÎÿÃÿ¡ÿ²ÿ·ÿ¸ÿµÿ´ÿ·ÿ±ÿÁÿ¯ÿ¶ÿ­ÿ¾ÿµÿ±ÿ¸ÿ¹ÿÅÿ®ÿ¤ÿ·ÿÃÿ¹ÿ´ÿ¬ÿ¬ÿ»ÿÀÿ²ÿ¸ÿ¯ÿÿ¼ÿ¹ÿ¸ÿÇÿÁÿ¯ÿ¶ÿ¢ÿ°ÿºÿ¸ÿ«ÿ»ÿ½ÿ±ÿ±ÿ¿ÿ½ÿ¿ÿ¹ÿ½ÿ¹ÿ´ÿ·ÿºÿ¾ÿÊÿÄÿ¶ÿÁÿÀÿ¾ÿ«ÿ°ÿºÿ®ÿªÿºÿÈÿ¼ÿºÿ¬ÿ·ÿ¹ÿ»ÿÄÿºÿÀÿ·ÿÀÿ¯ÿºÿ¼ÿ³ÿ»ÿÉÿ¾ÿÉÿµÿ°ÿ±ÿ¼ÿ®ÿ«ÿ¼ÿÀÿ²ÿ¬ÿªÿÂÿ¯ÿ¯ÿ±ÿ¬ÿ­ÿ¶ÿ¼ÿ¬ÿ«ÿ´ÿ°ÿ¯ÿ³ÿ¶ÿ¼ÿÃÿµÿ°ÿ¯ÿ»ÿÁÿÁÿ¼ÿ·ÿ¼ÿ»ÿ¿ÿ¸ÿºÿ¿ÿÁÿ»ÿ¹ÿÉÿºÿÅÿÃÿ·ÿ¼ÿ¶ÿ´ÿÂÿÁÿºÿµÿ®ÿ®ÿ¸ÿ²ÿ­ÿªÿÿ§ÿ³ÿµÿ´ÿªÿ°ÿ²ÿ±ÿ´ÿ´ÿ®ÿ¤ÿÞÿªÿ­ÿ´ÿ»ÿÅÿ¿ÿ¯ÿ¹ÿ¥ÿ½ÿÄÿ±ÿ¢ÿ¨ÿ´ÿ·ÿ»ÿ§ÿ¥ÿ©ÿ°ÿ¤ÿÿ¯ÿ¹ÿÿ£ÿ«ÿ«ÿ¯ÿ­ÿ«ÿ¬ÿ°ÿ²ÿ´ÿºÿ³ÿ±ÿ¶ÿ¶ÿ¦ÿÿÿ¦ÿ¢ÿÿ¦ÿÿÿÿ ÿ£ÿ§ÿ¬ÿ°ÿ¬ÿ¨ÿÿ±ÿ®ÿÿÿ«ÿ²ÿ©ÿ¥ÿ ÿªÿÿÿ®ÿ¡ÿÿ¢ÿ¦ÿ¦ÿÿÿÿ©ÿ¬ÿ¬ÿ¥ÿ£ÿ£ÿÿ¡ÿ³ÿÿ¡ÿÿÿÿªÿ¥ÿÿ£ÿÿ ÿ®ÿ¤ÿÿ¡ÿÿ£ÿ£ÿÿÿ¨ÿ«ÿÿ ÿÿ¥ÿ¬ÿ£ÿÿÿÿÿ¦ÿÿÿ£ÿ ÿÿÿ¥ÿ©ÿ­ÿ§ÿÿÿÿÿÿÿÿ§ÿ­ÿ³ÿ»ÿ´ÿ³ÿ¾ÿÿÿ¤ÿ§ÿ­ÿ¢ÿ ÿ­ÿ§ÿÿ´ÿ·ÿ¸ÿ±ÿ©ÿ¥ÿ¤ÿ ÿÿ¦ÿ¥ÿÿ£ÿÿÿÿ ÿªÿªÿªÿ²ÿ²ÿ°ÿ¶ÿ¬ÿ¯ÿ½ÿªÿ£ÿ¢ÿ«ÿ¼ÿÀÿ¯ÿÿ ÿ®ÿ©ÿµÿ¬ÿªÿªÿ£ÿ¥ÿ¢ÿ ÿªÿªÿ¤ÿ¤ÿ ÿ¤ÿ¡ÿ°ÿµÿ²ÿ§ÿ¤ÿ¬ÿªÿÿÿÿ¯ÿ»ÿªÿÿÿÿ¨ÿ§ÿ¤ÿ¯ÿ±ÿ§ÿ­ÿ±ÿ²ÿ¥ÿ®ÿ£ÿ¨ÿ¨ÿ ÿÿ¢ÿ­ÿÿÿ«ÿÿ¦ÿ¬ÿ«ÿ£ÿÿ©ÿ¶ÿ­ÿ ÿ¨ÿ¦ÿÿÿ ÿÿªÿ§ÿÿ«ÿ¬ÿÿÿÿÿÿ§ÿ¯ÿ©ÿ¨ÿ¸ÿ¸ÿ³ÿ«ÿ±ÿµÿ¥ÿ«ÿ·ÿ°ÿªÿ­ÿºÿ¶ÿ»ÿ´ÿ±ÿ®ÿ®ÿ«ÿ§ÿ²ÿ¨ÿ°ÿÁÿ¯ÿ¯ÿ ÿ ÿ©ÿ¬ÿ¬ÿ±ÿ¨ÿ¢ÿ¯ÿ¢ÿ»ÿ±ÿÿ¹ÿ²ÿ±ÿ²ÿÂÿ¯ÿ£ÿ¤ÿ¢ÿ§ÿ«ÿ«ÿµÿ«ÿÿÿÿ¯ÿ²ÿ£ÿ­ÿ°ÿ©ÿ«ÿ°ÿ±ÿ°ÿ¬ÿ¯ÿ¼ÿ¦ÿ¢ÿÿÿÿ¢ÿ§ÿ¥ÿ¬ÿ¸ÿ·ÿ«ÿ¨ÿ«ÿÿ§ÿÿ¢ÿ£ÿªÿ±ÿ¸ÿ¥ÿ¤ÿ®ÿ¯ÿ¸ÿ«ÿ¥ÿ«ÿ¯ÿ²ÿ£ÿÿ«ÿÿ¢ÿ¤ÿ®ÿ©ÿ£ÿ©ÿ«ÿ¶ÿ­ÿÿ±ÿ ÿ¦ÿÃÿÿÿÿ¡ÿªÿ¨ÿªÿ©ÿ¡ÿ¢ÿªÿ«ÿ²ÿ­ÿµÿ·ÿ·ÿ¼ÿ¯ÿ´ÿÃÿÀÿ¶ÿ³ÿµÿ°ÿ¥ÿ§ÿÿÿÿ¥ÿÿ¸ÿªÿ®ÿ¬ÿ£ÿ«ÿ»ÿµÿ¯ÿ·ÿ³ÿ±ÿ·ÿ²ÿ¶ÿ¶ÿ±ÿ­ÿ½ÿ´ÿºÿ³ÿ«ÿ¯ÿ³ÿ¿ÿ¿ÿ¸ÿÅÿÈÿÏÿ¸ÿ°ÿ ÿ¤ÿ¸ÿ°ÿÿ¬ÿºÿ­ÿªÿ¬ÿ®ÿ©ÿ­ÿ½ÿ»ÿ±ÿÿ²ÿµÿ¯ÿ®ÿ¤ÿ´ÿ»ÿ­ÿ¨ÿ¥ÿ¦ÿ¯ÿ²ÿ¨ÿ¬ÿ¸ÿªÿ«ÿ­ÿ§ÿ¹ÿ¨ÿ¥ÿ´ÿ­ÿªÿ»ÿ­ÿ­ÿ¬ÿ²ÿ²ÿ¯ÿ©ÿ¬ÿ·ÿ«ÿ°ÿ³ÿ¹ÿµÿ¶ÿ¹ÿÄÿ¯ÿ°ÿ½ÿ¯ÿ¥ÿ¸ÿÃÿ¾ÿ³ÿ¨ÿ®ÿºÿ¬ÿÿ¢ÿ¬ÿ«ÿÿ­ÿ¥ÿªÿ½ÿ°ÿ£ÿ©ÿ¬ÿªÿ³ÿ¾ÿ¶ÿ°ÿ­ÿ¥ÿ®ÿ­ÿ°ÿ­ÿÆÿµÿ£ÿÿ¦ÿ¤ÿ¦ÿ§ÿ¶ÿ°ÿ­ÿ²ÿ²ÿ±ÿ®ÿ¨ÿ«ÿ³ÿ³ÿ¯ÿÿ¥ÿ®ÿ´ÿ­ÿ§ÿ£ÿ«ÿ«ÿªÿ´ÿ²ÿ«ÿ²ÿ©ÿ§ÿ³ÿ°ÿ©ÿªÿ§ÿ­ÿ¯ÿ®ÿ°ÿºÿ³ÿ²ÿÿÿÿ«ÿ­ÿ§ÿ­ÿ§ÿ§ÿ§ÿ¬ÿªÿ¡ÿ¥ÿ§ÿ¦ÿ¯ÿ©ÿÿÿÿ¤ÿ©ÿÿÿ¡ÿÿÿÿ£ÿ©ÿ¬ÿÿÿ ÿÿÿÿ§ÿ¨ÿÿÿÿ¾ÿ°ÿ¯ÿÿÿ¡ÿ¸ÿ¥ÿ¬ÿÿÿÿÿ¦ÿÿ¡ÿÿÿ¥ÿ¦ÿ«ÿ«ÿ±ÿ«ÿ¤ÿªÿ²ÿÂÿ¡ÿ©ÿªÿ¶ÿ«ÿ²ÿ°ÿÿ¯ÿ¨ÿ¦ÿ ÿ¬ÿ«ÿ¬ÿ­ÿ¤ÿ¥ÿ®ÿ®ÿ§ÿ¬ÿ·ÿ¶ÿ¹ÿ¬ÿÿ¬ÿ³ÿ¤ÿ¨ÿ­ÿµÿ´ÿ¶ÿ­ÿ¯ÿ¯ÿ¢ÿ¥ÿ«ÿ¨ÿ£ÿ¬ÿ²ÿ±ÿµÿ«ÿ¦ÿ®ÿ¥ÿ·ÿ¸ÿ³ÿ¦ÿ­ÿ·ÿ§ÿ¤ÿ¥ÿÿ¦ÿ»ÿ¬ÿ½ÿ©ÿ¯ÿ¦ÿªÿÿ ÿ®ÿ®ÿ°ÿ±ÿ±ÿ¯ÿ¯ÿ³ÿ«ÿ¨ÿÿªÿ«ÿ»ÿ±ÿ´ÿÿ´ÿ·ÿ®ÿ«ÿ©ÿªÿ«ÿ´ÿ¨ÿ¥ÿ±ÿ·ÿ®ÿ¥ÿ¥ÿ°ÿ·ÿ¹ÿµÿ¢ÿ¢ÿÿªÿ±ÿ¯ÿ¾ÿ¸ÿ¾ÿ¬ÿÆÿ¢ÿ¼ÿ¥ÿªÿ¹ÿ·ÿ°ÿ½ÿ±ÿ¯ÿ¹ÿºÿ´ÿ¯ÿ¶ÿ±ÿ¬ÿ³ÿ³ÿ³ÿ³ÿ¯ÿ¶ÿ¾ÿ½ÿÊÿ¾ÿÂÿ³ÿ·ÿ½ÿ¿ÿ®ÿ©ÿ¸ÿ¦ÿ³ÿ¦ÿÁÿ­ÿ¸ÿÉÿ»ÿ¼ÿ´ÿ©ÿ¬ÿ±ÿ¸ÿºÿ­ÿ¤ÿ¤ÿ¨ÿ·ÿ¹ÿ¼ÿ´ÿ«ÿ¤ÿ±ÿ½ÿ¹ÿ¿ÿÂÿ¶ÿ¯ÿ¿ÿ·ÿÁÿ·ÿ²ÿ«ÿªÿ³ÿ¾ÿ½ÿ¯ÿ¦ÿ¶ÿºÿ¯ÿ«ÿ®ÿ¹ÿ¹ÿ­ÿ­ÿ¬ÿ¨ÿ²ÿ¾ÿ¾ÿ®ÿ®ÿ¨ÿ«ÿÐÿ¾ÿ¸ÿ¨ÿ²ÿÂÿ­ÿ°ÿ¨ÿÂÿ±ÿ»ÿ»ÿ²ÿÁÿ±ÿ²ÿ´ÿ³ÿ²ÿ©ÿ±ÿ´ÿµÿ»ÿ»ÿ¿ÿÂÿ¿ÿ¹ÿ·ÿ¶ÿ°ÿµÿÍÿ½ÿ¼ÿ¼ÿÀÿ±ÿ²ÿ´ÿ­ÿÀÿ³ÿ¿ÿ¾ÿ¸ÿ°ÿ¹ÿ­ÿ¶ÿ·ÿÈÿ»ÿ¹ÿ°ÿ²ÿ¸ÿ³ÿ«ÿ¶ÿ³ÿ´ÿ³ÿ¸ÿÅÿ¾ÿ¹ÿ¶ÿ®ÿµÿÁÿ¸ÿ»ÿ°ÿÿ¯ÿ´ÿ»ÿ«ÿ«ÿ¶ÿµÿ±ÿ°ÿªÿ½ÿÄÿ§ÿ«ÿ¸ÿ´ÿ«ÿ«ÿ¥ÿ³ÿ´ÿ°ÿÂÿ¾ÿ¨ÿ©ÿ¦ÿ¦ÿ¼ÿ¼ÿ¹ÿÄÿ½ÿ²ÿ­ÿ­ÿºÿÃÿ¸ÿ¤ÿ¯ÿ±ÿ³ÿ¯ÿ¶ÿ¹ÿµÿ®ÿ±ÿ³ÿ¿ÿ½ÿÆÿ¼ÿÉÿËÿ¿ÿ´ÿ¶ÿ¾ÿ´ÿ¿ÿ·ÿ·ÿºÿ¹ÿ¾ÿ·ÿ²ÿ¿ÿºÿ³ÿ¯ÿµÿ¯ÿ®ÿ¸ÿ»ÿ»ÿºÿ½ÿµÿ­ÿ¯ÿ¼ÿÃÿ´ÿ¹ÿ¹ÿ­ÿºÿ²ÿ´ÿ«ÿ¬ÿÅÿÂÿ®ÿ²ÿ¹ÿÂÿ®ÿ»ÿ³ÿ»ÿ¹ÿ½ÿ¾ÿ¬ÿ¾ÿÀÿÊÿºÿ¸ÿ½ÿ±ÿ±ÿ±ÿ§ÿ¥ÿÿ¤ÿ±ÿ³ÿµÿ«ÿ°ÿ´ÿµÿºÿ¶ÿ¹ÿ·ÿ»ÿÁÿ¹ÿÁÿ±ÿ²ÿ§ÿ»ÿ¦ÿ´ÿ±ÿÃÿµÿ²ÿ¼ÿ·ÿ»ÿµÿ¥ÿ«ÿ¾ÿ¹ÿ²ÿ·ÿ±ÿ®ÿ¯ÿµÿÂÿ½ÿµÿÀÿ³ÿ°ÿ±ÿ²ÿ°ÿ®ÿ±ÿ¯ÿ±ÿªÿ²ÿÃÿºÿµÿ³ÿ½ÿÄÿ¹ÿ±ÿ­ÿªÿµÿ¾ÿ°ÿºÿ½ÿ¯ÿÂÿ¾ÿ²ÿ°ÿ¿ÿ·ÿÁÿÁÿÁÿ³ÿ©ÿ¹ÿÈÿÅÿ¼ÿÌÿ¹ÿ£ÿ¬ÿºÿºÿ³ÿªÿ¨ÿ§ÿ¬ÿ³ÿ¾ÿ½ÿ´ÿ®ÿ¯ÿ³ÿ³ÿ¯ÿ²ÿ¶ÿµÿ·ÿ»ÿ¿ÿ·ÿ²ÿÀÿ³ÿ­ÿ¯ÿ³ÿ»ÿ¸ÿµÿ±ÿÀÿ¹ÿ¯ÿ°ÿ¯ÿ°ÿ½ÿÅÿÀÿ¶ÿºÿ¸ÿÂÿ¨ÿ©ÿ°ÿµÿµÿÿ¬ÿ§ÿ¼ÿÉÿÅÿ±ÿ¾ÿ´ÿ»ÿÀÿ´ÿ·ÿ±ÿ«ÿ©ÿ«ÿ¸ÿ¾ÿ¹ÿªÿ¨ÿµÿ¯ÿ¨ÿ«ÿ±ÿÀÿÃÿ·ÿ¶ÿ¹ÿ·ÿ±ÿÇÿÄÿ³ÿ¯ÿ²ÿÅÿÀÿ´ÿ´ÿºÿ»ÿ´ÿ»ÿÀÿ©ÿ³ÿ¾ÿ¨ÿ¶ÿÅÿ¶ÿ¾ÿºÿ´ÿ§ÿÆÿÁÿ¿ÿ³ÿ©ÿ¼ÿºÿ·ÿ¼ÿ¶ÿ»ÿ½ÿ»ÿ´ÿÁÿ¾ÿ¹ÿ°ÿ®ÿ³ÿ¸ÿÂÿÁÿ²ÿ®ÿ¼ÿ±ÿ²ÿ¸ÿ¿ÿ¾ÿ±ÿ¿ÿºÿ­ÿ´ÿ³ÿ¦ÿ·ÿÇÿÈÿÌÿ»ÿ·ÿ´ÿ»ÿ»ÿºÿ£ÿÆÿ»ÿ»ÿÍÿ½ÿ»ÿÌÿ·ÿÃÿºÿ§ÿ²ÿ½ÿ¾ÿÿ½ÿÂÿ«ÿ¸ÿ¸ÿ¾ÿ¾ÿ±ÿ´ÿ²ÿ¶ÿµÿ¯ÿºÿºÿ«ÿ¬ÿ´ÿ²ÿ¾ÿÊÿÆÿ»ÿ¹ÿ¿ÿÀÿ¼ÿ¹ÿ©ÿ±ÿªÿ¯ÿÿ´ÿµÿ³ÿÇÿ£ÿ³ÿÿÉÿ²ÿ¬ÿ¨ÿ¾ÿÿÄÿ¾ÿ¯ÿÅÿºÿ¹ÿ­ÿÁÿÈÿÂÿ°ÿ«ÿ±ÿ±ÿÈÿÃÿ¼ÿ¼ÿ»ÿ¿ÿºÿµÿ¯ÿ²ÿ³ÿ¹ÿÀÿ³ÿµÿºÿ·ÿ´ÿºÿ¿ÿÅÿ»ÿÁÿµÿ­ÿ»ÿ¯ÿ¹ÿ½ÿ¯ÿÁÿ¬ÿ«ÿÈÿ¾ÿ³ÿÄÿ¿ÿ¾ÿ³ÿºÿ½ÿÊÿÀÿ²ÿ¥ÿ¯ÿ¹ÿ³ÿªÿ°ÿ´ÿ´ÿ¬ÿ´ÿ¹ÿÁÿÁÿµÿ´ÿ³ÿµÿ¶ÿ½ÿÂÿ¶ÿ°ÿµÿ¶ÿ¶ÿ´ÿ²ÿªÿ¬ÿÃÿ³ÿ¯ÿ¨ÿ¤ÿµÿ»ÿ¼ÿÁÿµÿ°ÿ´ÿÓÿ¸ÿ¶ÿÀÿµÿ·ÿ§ÿ¯ÿ¼ÿ¿ÿ¶ÿ®ÿµÿ½ÿ³ÿ´ÿ¾ÿ¹ÿ¬ÿ¹ÿµÿ¹ÿ¶ÿ§ÿ°ÿ½ÿ³ÿ°ÿ°ÿ¹ÿºÿ´ÿºÿÀÿÀÿ¹ÿ¸ÿºÿ´ÿ¸ÿ®ÿ¹ÿÁÿÆÿ»ÿ»ÿ¸ÿ°ÿ¼ÿ®ÿ±ÿÅÿ¸ÿ½ÿ´ÿ®ÿ£ÿ¿ÿ­ÿ®ÿ¼ÿ½ÿÿ¯ÿ°ÿ§ÿÐÿ·ÿªÿ§ÿ ÿ´ÿËÿ¾ÿªÿ¸ÿ¶ÿ¯ÿ²ÿ¼ÿ¿ÿ¿ÿÉÿ·ÿ«ÿ°ÿ£ÿ¯ÿÃÿÀÿ½ÿ²ÿ³ÿ¹ÿ¼ÿÄÿ±ÿ¶ÿ´ÿ¿ÿÍÿ´ÿ³ÿÁÿÀÿ²ÿÁÿ¿ÿ°ÿ¶ÿ°ÿÇÿ²ÿ£ÿ©ÿ¹ÿÂÿÄÿ¹ÿÌÿ¼ÿÅÿ²ÿ·ÿ»ÿµÿ³ÿ·ÿÅÿÂÿ¹ÿ®ÿ¬ÿµÿ³ÿ´ÿ³ÿ²ÿ«ÿ¹ÿ½ÿ¼ÿ³ÿµÿ­ÿ¸ÿ¹ÿ³ÿ´ÿÆÿ·ÿÀÿ³ÿ¯ÿ´ÿ¬ÿ´ÿ´ÿ¯ÿÀÿºÿ»ÿ°ÿ»ÿ¾ÿ°ÿ¦ÿ¹ÿ¾ÿÃÿÈÿÀÿ¸ÿ´ÿºÿ¸ÿ½ÿÆÿÁÿ¶ÿµÿÀÿ¼ÿ¸ÿ°ÿºÿ³ÿ¸ÿØÿËÿÄÿµÿÇÿÁÿ±ÿ³ÿ±ÿ¶ÿ¨ÿ¬ÿ·ÿ´ÿ¸ÿ´ÿÊÿ°ÿÀÿÆÿ´ÿ¶ÿ¸ÿÀÿ¾ÿ¶ÿµÿµÿ³ÿ±ÿ¯ÿ²ÿ´ÿ¸ÿ¸ÿ³ÿ·ÿ·ÿÀÿÁÿ¸ÿºÿµÿ±ÿ¹ÿºÿ½ÿ¨ÿªÿÇÿºÿµÿ»ÿ«ÿ½ÿºÿªÿ«ÿ®ÿ»ÿ·ÿ³ÿÀÿ­ÿÿÿ±ÿ½ÿ´ÿ­ÿ«ÿ¯ÿ³ÿ½ÿÁÿ°ÿ¦ÿ¢ÿ·ÿÂÿ´ÿ·ÿ§ÿ¹ÿÂÿ»ÿÀÿ·ÿ£ÿ³ÿ©ÿ±ÿ¸ÿ­ÿÂÿ»ÿ­ÿªÿµÿ½ÿ·ÿ´ÿ³ÿ¶ÿ´ÿ¸ÿÀÿ¹ÿ±ÿ²ÿÿsÿ}ÿ ÿ±ÿ©ÿ°ÿµÿ·ÿºÿ¿ÿ¤ÿ½ÿÿ¸ÿÈÿÃÿÇÿ³ÿ³ÿ¯ÿ®ÿ²ÿ³ÿÊÿ¸ÿ¯ÿ¯ÿ¯ÿ»ÿÃÿ¼ÿ¼ÿÅÿÃÿµÿ¨ÿ¤ÿ¦ÿ¬ÿ´ÿ·ÿ´ÿ¯ÿ­ÿ´ÿ´ÿºÿ²ÿµÿ¨ÿ«ÿ¸ÿ¥ÿ°ÿ¿ÿ¶ÿ¶ÿ±ÿªÿ¹ÿµÿ©ÿ¬ÿ¹ÿ¼ÿ´ÿ®ÿ³ÿ²ÿ²ÿ¹ÿ¯ÿºÿ¾ÿÁÿºÿ­ÿ¹ÿ½ÿ»ÿ¬ÿ¨ÿ§ÿ£ÿÿ±ÿ³ÿ³ÿ¿ÿ¾ÿ°ÿ¶ÿÀÿÁÿ·ÿ¾ÿ¹ÿ·ÿ·ÿ±ÿ¶ÿ±ÿ©ÿ­ÿ´ÿ²ÿÀÿ¯ÿ­ÿÈÿ®ÿÁÿÃÿÎÿ¹ÿºÿ±ÿÁÿ»ÿ¸ÿ²ÿ¸ÿºÿ¸ÿ¹ÿ¸ÿ½ÿ¾ÿ»ÿ®ÿ«ÿÂÿÈÿ¼ÿ¹ÿÁÿ¶ÿ½ÿ¥ÿ¯ÿ­ÿ¼ÿÿ®ÿ¤ÿËÿ¹ÿµÿ¬ÿ°ÿ¸ÿÀÿÀÿ½ÿÄÿÃÿ¼ÿ¸ÿ¸ÿ½ÿÀÿÁÿ¹ÿºÿ¼ÿ¸ÿ¼ÿ®ÿ­ÿ»ÿ·ÿÈÿÀÿÂÿ²ÿ¹ÿÀÿÊÿµÿ¯ÿ´ÿ®ÿ¡ÿ©ÿ±ÿ¦ÿ ÿ©ÿµÿÃÿ¹ÿ¸ÿ·ÿµÿºÿ­ÿ¿ÿµÿ»ÿ¾ÿ·ÿ­ÿ­ÿ­ÿªÿÿ¦ÿ¯ÿ¸ÿ°ÿ¬ÿ¯ÿ«ÿ¬ÿ«ÿ­ÿÿlÿoÿ³ÿ°ÿ­ÿ¦ÿµÿ­ÿ¡ÿ¹ÿ²ÿ²ÿÿÿÿ¤ÿ°ÿ°ÿ¹ÿ¾ÿµÿ²ÿ«ÿ§ÿ¯ÿ§ÿ¯ÿ¨ÿ¹ÿ³ÿ¨ÿ¬ÿ«ÿ©ÿ®ÿ§ÿ¨ÿ¦ÿ¤ÿ¨ÿ¬ÿ¨ÿ¬ÿ´ÿµÿªÿÿ®ÿ©ÿ«ÿÃÿ±ÿ¢ÿÅÿ»ÿ·ÿºÿ·ÿ¡ÿ§ÿ´ÿ¬ÿÿ¡ÿ°ÿµÿµÿ©ÿ ÿ¸ÿ²ÿ¶ÿ¶ÿ¢ÿ¢ÿ­ÿ°ÿ­ÿ¬ÿ©ÿ¦ÿ©ÿ±ÿ¶ÿ±ÿ£ÿªÿ­ÿ®ÿµÿ¨ÿ¥ÿ¾ÿÃÿÅÿÿ¢ÿ¶ÿ»ÿ¨ÿ±ÿ¨ÿ¦ÿ¨ÿ§ÿ¡ÿ¤ÿµÿ³ÿ¨ÿ§ÿ®ÿ¸ÿµÿ¸ÿ¶ÿ½ÿ»ÿ¸ÿÆÿºÿ­ÿµÿ²ÿ°ÿ¬ÿ²ÿµÿ¿ÿÀÿ¾ÿ½ÿ·ÿ¸ÿ·ÿ±ÿ´ÿ¯ÿ±ÿ­ÿ­ÿÅÿ·ÿªÿ²ÿ¹ÿ¨ÿ­ÿ±ÿ¹ÿ¸ÿ²ÿ¹ÿºÿ¸ÿ¹ÿ¹ÿÂÿÉÿ²ÿ¼ÿ¨ÿ«ÿ¡ÿ¹ÿ·ÿ°ÿªÿµÿ²ÿ²ÿ¹ÿ±ÿ¯ÿ±ÿ±ÿ©ÿºÿªÿ½ÿ¨ÿ¹ÿÀÿÂÿ¶ÿ³ÿ®ÿ¥ÿ¯ÿ¹ÿ°ÿ¬ÿ±ÿ¬ÿ²ÿ¢ÿªÿ¢ÿ¸ÿ»ÿ·ÿ¯ÿ·ÿÆÿ®ÿ£ÿÿ¥ÿ¬ÿªÿ°ÿ«ÿ¸ÿ®ÿÿ°ÿ¾ÿ²ÿ³ÿµÿ»ÿ±ÿ£ÿ¬ÿ±ÿ¨ÿ¥ÿ ÿÿ¡ÿ¤ÿÿ§ÿÿ¨ÿ«ÿÿ¢ÿ­ÿ³ÿµÿ¯ÿ¬ÿ£ÿÿÿÿÿÿwÿUÿ^ÿXÿTÿ;ÿGÿeÿkÿ`ÿ]ÿYÿHÿ=ÿFÿRÿPÿ`ÿnÿ`ÿ[ÿMÿRÿfÿtÿÿÿ³ÿ¿ÿºÿ¹ÿ¼ÿÀÿ°ÿ¾ÿ¿ÿ»ÿ·ÿ¿ÿ¾ÿ½ÿ»ÿ½ÿ¼ÿ»ÿºÿ±ÿ±ÿ¨ÿ£ÿ¶ÿ«ÿ½ÿ¨ÿ¸ÿ½ÿÅÿÊÿ°ÿ«ÿ¸ÿ³ÿ´ÿ¬ÿ´ÿÀÿ»ÿÿ¨ÿ´ÿ¼ÿ´ÿ»ÿ½ÿ½ÿ¾ÿ¹ÿ¼ÿÈÿ°ÿ­ÿ¸ÿÎÿÃÿ½ÿ¨ÿ©ÿ¶ÿ½ÿ¹ÿ·ÿ¼ÿ»ÿ¯ÿªÿ¶ÿÃÿ¾ÿÀÿ¾ÿÅÿÀÿ¸ÿ¹ÿµÿ¯ÿ®ÿ´ÿ»ÿ±ÿÇÿÆÿ¦ÿ­ÿÁÿ¹ÿ¹ÿ¾ÿ¸ÿ¹ÿ¾ÿ¶ÿ·ÿÁÿ¿ÿ¤ÿ¸ÿ½ÿ°ÿ¶ÿÃÿ½ÿ¸ÿ¼ÿ´ÿ¤ÿ©ÿ®ÿ¶ÿ«ÿ¨ÿµÿ´ÿÄÿÀÿ¼ÿºÿÃÿÆÿ¼ÿ½ÿºÿµÿ¿ÿ«ÿÅÿ¿ÿ¿ÿ¸ÿ´ÿ·ÿ¹ÿ·ÿ±ÿ¢ÿ¸ÿ¨ÿ§ÿ«ÿ®ÿ¤ÿ»ÿ¾ÿÁÿÀÿ¸ÿ¶ÿ·ÿ¼ÿ±ÿÄÿºÿ°ÿ±ÿ¶ÿ¼ÿ¸ÿµÿ´ÿ·ÿÀÿ®ÿºÿ¿ÿ°ÿÉÿ¦ÿ§ÿ¼ÿ¸ÿ³ÿ·ÿ·ÿ¶ÿËÿ¥ÿ¸ÿ¹ÿ¸ÿ¼ÿ½ÿ½ÿÁÿ¾ÿ¸ÿ·ÿ´ÿ¶ÿ¼ÿºÿ­ÿ¥ÿ§ÿ·ÿ½ÿ»ÿ·ÿ­ÿ¬ÿºÿµÿ¹ÿºÿ¹ÿ¹ÿ¹ÿ¿ÿÃÿÁÿ¿ÿ¶ÿ©ÿºÿ¶ÿÿÿ²ÿÎÿÃÿ¯ÿ©ÿ·ÿÇÿ¹ÿ®ÿ¼ÿ¾ÿ¸ÿ¹ÿ®ÿµÿ³ÿ«ÿºÿ»ÿÄÿ¹ÿºÿÁÿ¹ÿ¼ÿ¬ÿÿ®ÿ¿ÿ©ÿªÿ¹ÿ½ÿªÿ»ÿ»ÿ¹ÿ¿ÿºÿµÿ¾ÿ¼ÿ¬ÿ½ÿªÿ­ÿ®ÿ°ÿ´ÿ°ÿªÿ¶ÿ¿ÿ©ÿ»ÿºÿÃÿÂÿÃÿ»ÿ³ÿ´ÿ¿ÿÈÿ¶ÿ²ÿ·ÿ¶ÿ¬ÿ²ÿ½ÿ¿ÿ½ÿ¶ÿ©ÿºÿ±ÿºÿ¶ÿ«ÿ½ÿ¹ÿ²ÿ¹ÿ½ÿ¶ÿ´ÿ­ÿ­ÿ©ÿ¹ÿ®ÿ¹ÿÆÿÅÿÁÿ²ÿÁÿÃÿ¶ÿÀÿÌÿºÿ³ÿ¿ÿÂÿµÿ¶ÿ®ÿ£ÿµÿ´ÿ²ÿ¶ÿ¶ÿ³ÿ¯ÿÿËÿáÿ·ÿ©ÿ¥ÿªÿ®ÿ·ÿÈÿÄÿÁÿ¾ÿ¶ÿºÿ¸ÿ¼ÿºÿ¿ÿÏÿÆÿ­ÿ½ÿÄÿËÿµÿ´ÿ´ÿ¯ÿ¯ÿ¤ÿÈÿÃÿ¸ÿ«ÿºÿ·ÿ¸ÿ½ÿ±ÿ³ÿ±ÿ¾ÿ»ÿÁÿ»ÿ³ÿ®ÿ±ÿÀÿ¿ÿ¤ÿ¯ÿ±ÿ¨ÿ«ÿ¸ÿ»ÿµÿ¸ÿºÿ½ÿ·ÿ°ÿ¯ÿµÿµÿ°ÿ»ÿÇÿ¹ÿºÿ±ÿµÿ·ÿ¨ÿ¨ÿºÿ­ÿ·ÿ»ÿ¸ÿ¸ÿ¾ÿ¿ÿ¸ÿ±ÿ¶ÿ¹ÿÂÿ¯ÿ®ÿ»ÿÁÿ¸ÿ´ÿËÿµÿÁÿ»ÿ¶ÿ¸ÿµÿ®ÿªÿ«ÿÈÿ±ÿ¢ÿ«ÿ¾ÿÀÿ°ÿ¤ÿ¥ÿ­ÿ±ÿ¶ÿ¬ÿ¢ÿ²ÿ¹ÿ²ÿ¹ÿ½ÿ³ÿ²ÿºÿ¶ÿ«ÿ«ÿ¶ÿ¾ÿ¹ÿ°ÿ³ÿ³ÿ»ÿÄÿ¶ÿ¦ÿ¦ÿ­ÿ¬ÿ¸ÿ¹ÿÿ¹ÿ»ÿ¯ÿ®ÿ²ÿ²ÿ®ÿ¢ÿ¸ÿ´ÿ¯ÿ¦ÿ£ÿ¥ÿ«ÿ°ÿªÿ¸ÿ¯ÿ¸ÿ®ÿ­ÿµÿ­ÿ¥ÿªÿÿÿ¡ÿÿ£ÿÿ¢ÿªÿ«ÿ¦ÿ¨ÿ§ÿ¦ÿ¡ÿ£ÿÿ ÿ­ÿ³ÿ¶ÿºÿ¢ÿÿÿÿÿ§ÿÿÿÿ¦ÿ¡ÿ¤ÿÿ¤ÿ±ÿ¨ÿ¯ÿ©ÿ§ÿ©ÿÿÿ²ÿÿ»ÿ¤ÿÿÿÿÿÿÿÿÿ¢ÿÿÿ ÿÿ¡ÿ¡ÿÿ ÿÿ¢ÿÿ£ÿ ÿ¥ÿ ÿ¨ÿ¥ÿÿÿÿ¯ÿ£ÿÿÿ¥ÿÿÿ§ÿ£ÿ ÿ¤ÿÿÿ¡ÿ£ÿÿÿÿ¬ÿ¾ÿ¼ÿ³ÿ­ÿÿ²ÿÿ¯ÿ­ÿªÿ¥ÿÿÿ­ÿ±ÿ§ÿ´ÿ®ÿ¯ÿ§ÿ¨ÿ§ÿÿÿ¥ÿ£ÿÿÿ¦ÿ¥ÿÿÿÿÿ¤ÿÿ£ÿ­ÿ£ÿ¦ÿ¡ÿ£ÿ¬ÿ¥ÿ¤ÿ«ÿ¢ÿ«ÿ´ÿ¥ÿÿ¤ÿ¼ÿ²ÿ¼ÿ°ÿ°ÿªÿ¦ÿªÿ¥ÿÿ¦ÿ¨ÿ¦ÿ§ÿ¯ÿ¯ÿ®ÿ¹ÿªÿ ÿ ÿ§ÿ­ÿ¢ÿÿÿÿ¤ÿÿ­ÿÿÿÿÿ¬ÿ¥ÿ¥ÿ¨ÿÿ­ÿªÿ«ÿ¥ÿ§ÿªÿ°ÿ²ÿ³ÿ´ÿ¬ÿ¤ÿ¡ÿÿ®ÿ©ÿ¢ÿµÿµÿ¨ÿÿ¢ÿªÿ¦ÿÿÿ¬ÿ¡ÿ ÿÿ£ÿ­ÿ°ÿ­ÿ§ÿ¤ÿ¢ÿÿÿ¬ÿ®ÿ§ÿµÿ£ÿ°ÿ§ÿ´ÿ·ÿ®ÿ¬ÿ¯ÿ«ÿ¯ÿ®ÿ¥ÿÿ¤ÿ«ÿµÿ¼ÿ´ÿ²ÿ³ÿ³ÿ¸ÿ´ÿ¯ÿ£ÿ£ÿ¨ÿ¤ÿ¤ÿ¥ÿÿÿ®ÿ±ÿ¯ÿ«ÿ¡ÿ¨ÿ¢ÿ¯ÿ°ÿÿ±ÿ´ÿ´ÿ¼ÿ¸ÿ¤ÿÿ¬ÿµÿªÿ¢ÿ²ÿ¬ÿÿ°ÿ«ÿÿ©ÿ«ÿ°ÿ­ÿ°ÿ²ÿ±ÿ´ÿ²ÿ´ÿ ÿ­ÿ´ÿ¢ÿ¢ÿÿ¡ÿ£ÿÿÿ¢ÿ¦ÿ©ÿ®ÿ¶ÿ¢ÿÿ¢ÿÿ¸ÿÿ ÿ¥ÿªÿ«ÿ ÿÿ¤ÿ©ÿ³ÿ·ÿ­ÿ¬ÿ¢ÿÿÿ ÿ¤ÿÿÿÿ£ÿ¨ÿ©ÿ©ÿ¦ÿ³ÿ¨ÿ­ÿ§ÿÿ­ÿÿ¥ÿ§ÿ£ÿ¦ÿ¨ÿ¤ÿ ÿ¦ÿ§ÿ¤ÿ¥ÿ¨ÿ¬ÿ­ÿ°ÿ¦ÿµÿ¶ÿ´ÿ¼ÿÁÿ¸ÿºÿ¼ÿµÿÂÿÌÿºÿ²ÿ¢ÿ¬ÿ´ÿ«ÿ´ÿ¼ÿ¬ÿ£ÿ§ÿ¨ÿ²ÿ±ÿ«ÿ²ÿ®ÿ°ÿ³ÿ§ÿ®ÿ´ÿ¸ÿ¬ÿ´ÿ®ÿÃÿ¯ÿ¼ÿ¾ÿ©ÿ°ÿÄÿ´ÿ©ÿ´ÿ¤ÿ¼ÿªÿÿªÿ©ÿ¡ÿ¢ÿ¬ÿ»ÿ¶ÿµÿ²ÿ¶ÿ³ÿ«ÿ¼ÿ¿ÿ«ÿ¤ÿ°ÿ·ÿµÿºÿ³ÿ»ÿ§ÿÿ¦ÿ­ÿ­ÿ¸ÿÈÿÁÿ·ÿ¸ÿ²ÿ¿ÿ´ÿ¬ÿ¬ÿ²ÿ¶ÿ»ÿ·ÿ­ÿ­ÿ±ÿ¬ÿ§ÿ¢ÿ¥ÿ³ÿµÿ­ÿ±ÿ«ÿ¬ÿ¶ÿ¸ÿ¹ÿÅÿ¿ÿÇÿ¦ÿÿÿ¶ÿ±ÿµÿ±ÿ¢ÿ¨ÿ³ÿ´ÿ¼ÿºÿ§ÿªÿ³ÿ²ÿ¬ÿ¥ÿ¬ÿ«ÿ¼ÿ¯ÿ£ÿ¨ÿ©ÿ³ÿ·ÿ¼ÿ³ÿ£ÿ¨ÿ´ÿ¾ÿ·ÿ¼ÿ»ÿµÿ°ÿ¬ÿ³ÿ¯ÿ¿ÿ²ÿ´ÿ¼ÿ´ÿ³ÿ¯ÿµÿºÿ°ÿ¬ÿ²ÿ±ÿ°ÿ³ÿÿ¤ÿ«ÿ±ÿ·ÿ©ÿ¦ÿ°ÿ¯ÿ«ÿªÿªÿ°ÿ³ÿ¬ÿ¦ÿ²ÿµÿ­ÿ´ÿ°ÿ±ÿ­ÿ¦ÿ¤ÿ©ÿ²ÿÿ¡ÿ¡ÿ®ÿ§ÿ¡ÿ¯ÿªÿ¥ÿªÿ±ÿ¯ÿ©ÿ¢ÿÿ¡ÿ§ÿ¨ÿ§ÿ£ÿÿÿ±ÿ§ÿÿÿ¬ÿ°ÿÿÿÿÿ¢ÿ ÿÿ ÿªÿ¦ÿÿÿÿÿªÿªÿ©ÿ ÿ¬ÿÿ¯ÿ¥ÿ®ÿ¦ÿ¨ÿ®ÿ¨ÿÿÿ¡ÿ­ÿªÿ¢ÿÿÿ¨ÿªÿ­ÿ°ÿ«ÿ§ÿ¦ÿ­ÿ»ÿÿ´ÿ´ÿªÿµÿ¦ÿ¢ÿÿÿÿ£ÿ²ÿ£ÿ£ÿ­ÿ±ÿ·ÿ½ÿºÿ¦ÿÿ¥ÿªÿ±ÿ°ÿ±ÿ«ÿ´ÿ¬ÿ ÿ²ÿ§ÿ¯ÿ³ÿ²ÿ«ÿ¯ÿ³ÿ¤ÿÿÿÿÿ«ÿ±ÿ²ÿ¶ÿ¹ÿ³ÿ©ÿÿ´ÿ®ÿ­ÿ®ÿÿ¤ÿ§ÿ³ÿÁÿ±ÿµÿ¥ÿ®ÿ©ÿ°ÿ¦ÿ£ÿ»ÿ¼ÿªÿ®ÿªÿ£ÿ¸ÿ¾ÿ©ÿ¦ÿ±ÿ©ÿ«ÿ©ÿ¢ÿ±ÿ¾ÿ§ÿ²ÿ¨ÿ¾ÿ·ÿ­ÿ¯ÿ²ÿ¡ÿªÿ´ÿ­ÿ¤ÿªÿ±ÿ¦ÿ¦ÿ­ÿ¨ÿÿ¦ÿÂÿ²ÿÿ¥ÿ©ÿ¦ÿ´ÿ¸ÿ¾ÿ·ÿ«ÿ¸ÿ»ÿÂÿÿµÿ¥ÿ³ÿ´ÿ©ÿºÿºÿ¸ÿ¶ÿ¹ÿ»ÿºÿµÿ«ÿ­ÿ²ÿ®ÿ­ÿ®ÿ²ÿ¸ÿ´ÿÏÿ¼ÿ¾ÿÁÿÈÿ½ÿ°ÿ¤ÿµÿ³ÿ¯ÿÇÿ´ÿ½ÿ¾ÿ¹ÿ¶ÿ«ÿ®ÿ´ÿ°ÿ®ÿ³ÿ¯ÿ¯ÿ¼ÿ»ÿ­ÿ§ÿªÿ¾ÿµÿ¥ÿ¨ÿ¶ÿ¼ÿ¶ÿ¶ÿ¯ÿ·ÿ»ÿ¨ÿ¦ÿ´ÿ·ÿ´ÿ´ÿ¹ÿ²ÿ²ÿ»ÿµÿ±ÿ¯ÿµÿ·ÿ²ÿµÿ±ÿ°ÿ´ÿ¨ÿ¨ÿ­ÿªÿ®ÿ°ÿºÿ¯ÿºÿÁÿ¸ÿÇÿ¬ÿ¹ÿºÿµÿ½ÿ±ÿ³ÿÂÿ±ÿªÿ±ÿ¹ÿ¨ÿ¶ÿÃÿÃÿ»ÿ²ÿ¥ÿÿ«ÿ¤ÿ­ÿÎÿÇÿµÿºÿµÿ°ÿ±ÿ¶ÿ·ÿ°ÿ±ÿ¼ÿ·ÿ¨ÿ·ÿ¯ÿ«ÿ¢ÿ¨ÿ·ÿ¾ÿ°ÿ·ÿ³ÿ²ÿ»ÿ¸ÿ°ÿ°ÿ½ÿºÿ¹ÿ«ÿ³ÿºÿ´ÿ«ÿ­ÿ®ÿ¯ÿ´ÿ¹ÿÁÿ¾ÿ²ÿ±ÿ¸ÿ¼ÿ¶ÿ«ÿ°ÿ¶ÿ­ÿ²ÿ½ÿ¾ÿ­ÿ­ÿ°ÿÇÿµÿÁÿ§ÿÉÿ¹ÿ¬ÿ±ÿÉÿ¸ÿºÿ±ÿ¬ÿÀÿ¼ÿ´ÿ»ÿÁÿÄÿ¼ÿ¥ÿ¤ÿ¶ÿ¿ÿ»ÿ·ÿÁÿÃÿ¹ÿ¸ÿ»ÿ¹ÿ®ÿ§ÿ²ÿ®ÿ¸ÿ¾ÿ¶ÿ³ÿµÿ½ÿ»ÿ¬ÿ¾ÿªÿ»ÿ±ÿ½ÿÁÿ¹ÿ¼ÿ»ÿ¹ÿ³ÿ¶ÿ·ÿ¸ÿ¾ÿÀÿÁÿ¾ÿ¾ÿ¿ÿ±ÿ´ÿµÿ¶ÿ¶ÿ³ÿ³ÿ¸ÿ¾ÿ¼ÿºÿ¸ÿ²ÿ§ÿ²ÿºÿÀÿÂÿ¹ÿºÿµÿ®ÿ´ÿµÿ¨ÿ¸ÿ²ÿ¶ÿ¼ÿ²ÿËÿ®ÿ»ÿÀÿ²ÿ½ÿÆÿÍÿÅÿ¸ÿÉÿ´ÿ®ÿ²ÿ¼ÿ­ÿºÿ»ÿµÿ²ÿ¶ÿ¹ÿ³ÿ«ÿ«ÿ¯ÿ­ÿ°ÿ·ÿ¶ÿ¯ÿ¬ÿ¸ÿÃÿ¿ÿ«ÿ°ÿ°ÿ¼ÿ­ÿ¹ÿ®ÿ¶ÿ²ÿ³ÿ¹ÿ©ÿ¿ÿ»ÿÈÿ¤ÿ®ÿÂÿ¶ÿ¹ÿÂÿ»ÿ±ÿ»ÿÂÿ¿ÿ±ÿ§ÿ½ÿ¼ÿ®ÿ·ÿ¼ÿ¹ÿ­ÿ²ÿ¾ÿ¶ÿ´ÿ³ÿ¶ÿ»ÿ²ÿ®ÿ®ÿ·ÿ¼ÿ»ÿ±ÿªÿ¹ÿµÿ­ÿ¬ÿ¹ÿ¾ÿ´ÿ½ÿÅÿ«ÿ«ÿ¾ÿ®ÿ¾ÿ¿ÿ¹ÿ­ÿ¦ÿ¹ÿºÿ·ÿ»ÿÇÿ´ÿ ÿ¤ÿÄÿÈÿ·ÿ°ÿ®ÿ¬ÿ´ÿµÿÃÿÀÿ»ÿ®ÿ³ÿ¶ÿ·ÿ¸ÿ²ÿ¯ÿ¬ÿ³ÿ¹ÿºÿ¼ÿ¶ÿµÿ±ÿ°ÿ´ÿÁÿµÿÁÿ¼ÿ³ÿ¶ÿ½ÿ¹ÿ®ÿºÿ²ÿ®ÿÇÿÃÿ¼ÿ²ÿ²ÿ©ÿ´ÿ¿ÿ¸ÿ§ÿ«ÿ¤ÿ¬ÿ®ÿ´ÿ¸ÿ·ÿ»ÿÀÿÀÿÁÿ¸ÿ®ÿ´ÿ´ÿ­ÿ¦ÿ¤ÿªÿ½ÿºÿªÿ¨ÿ³ÿ¯ÿ¥ÿ­ÿ®ÿ¶ÿ¿ÿ·ÿ­ÿ²ÿ²ÿ»ÿ¼ÿ»ÿ·ÿ¸ÿºÿ¼ÿºÿ£ÿ¯ÿµÿÅÿ¶ÿ³ÿ¬ÿ»ÿ¯ÿ·ÿ«ÿ¶ÿ»ÿÆÿ¼ÿªÿµÿ¾ÿ²ÿ¯ÿÅÿ¸ÿªÿÂÿ´ÿ±ÿ³ÿ¦ÿ¹ÿ¿ÿ½ÿ¸ÿ±ÿ«ÿ©ÿºÿÅÿ³ÿ©ÿ±ÿÁÿÌÿ¹ÿ¨ÿ±ÿ¿ÿ»ÿÃÿ¸ÿ¾ÿ²ÿ´ÿ½ÿ®ÿ´ÿ¯ÿ¿ÿÅÿÌÿ»ÿ»ÿ½ÿÑÿ¾ÿ·ÿ·ÿ£ÿ¾ÿ¬ÿ¾ÿ¿ÿÆÿ¯ÿÀÿ²ÿ¹ÿÁÿ¦ÿ¯ÿ¶ÿ¬ÿ¯ÿ°ÿµÿ±ÿ·ÿ¬ÿ¤ÿÿÿ­ÿ±ÿ¹ÿÁÿ»ÿ¯ÿ´ÿÁÿ¾ÿ¹ÿ¹ÿ¶ÿ¹ÿ·ÿ©ÿ¹ÿ«ÿ³ÿÄÿ´ÿ£ÿ±ÿºÿ¶ÿ´ÿµÿ­ÿ¿ÿÃÿÃÿÂÿ»ÿ¶ÿ¨ÿ»ÿ´ÿÁÿ­ÿºÿÅÿ»ÿ´ÿ¶ÿÇÿÅÿ°ÿ²ÿ®ÿ¼ÿÌÿ¼ÿ¶ÿ¯ÿ®ÿ±ÿ·ÿ¸ÿ¹ÿ»ÿ²ÿÿ¦ÿ½ÿÀÿ¾ÿºÿ·ÿ²ÿ°ÿÀÿÈÿ¾ÿ¸ÿ¸ÿ·ÿÃÿÅÿ¼ÿ·ÿ¶ÿ¶ÿ¯ÿºÿ¼ÿ§ÿ»ÿ½ÿ«ÿÃÿÅÿ¯ÿ´ÿ®ÿÂÿ¶ÿ³ÿ¡ÿ®ÿ´ÿ¸ÿ»ÿ´ÿ±ÿµÿ¹ÿªÿ¯ÿÀÿÂÿÇÿÀÿ´ÿ´ÿ³ÿ·ÿ¿ÿÀÿ¯ÿ¬ÿµÿ®ÿ¶ÿÀÿ·ÿ°ÿ¸ÿÃÿµÿµÿ¯ÿ±ÿ¶ÿÇÿÁÿºÿ¯ÿ»ÿ¶ÿ×ÿÂÿ¹ÿ»ÿ»ÿ¹ÿ«ÿ¼ÿÀÿÆÿ¶ÿºÿ¸ÿÅÿ³ÿ²ÿ±ÿ³ÿ¨ÿ±ÿ¶ÿ°ÿ¹ÿºÿ¸ÿ¾ÿ®ÿªÿ¬ÿ¶ÿµÿ­ÿµÿ¼ÿÁÿ¿ÿ²ÿ·ÿÄÿ»ÿ­ÿ¸ÿ¸ÿ¶ÿ·ÿÂÿ®ÿ©ÿ¶ÿ³ÿ­ÿµÿ¶ÿ²ÿ·ÿ¬ÿ°ÿ¿ÿ»ÿ«ÿµÿ¸ÿ§ÿ¬ÿ¦ÿ¸ÿ®ÿ¼ÿ½ÿ¨ÿ¨ÿ´ÿ¿ÿ²ÿ­ÿµÿ·ÿÀÿ¸ÿ¶ÿ½ÿ´ÿ²ÿ±ÿ¯ÿ³ÿºÿÁÿ¼ÿµÿ¶ÿ¹ÿ²ÿ²ÿ´ÿ°ÿ²ÿ¬ÿÿ®ÿÇÿ»ÿ¶ÿ¨ÿªÿ ÿ²ÿ¸ÿªÿÿªÿ®ÿ¶ÿ³ÿ¬ÿ¼ÿÀÿ½ÿµÿÊÿ¼ÿ¼ÿ¶ÿ·ÿ¹ÿ´ÿ¶ÿ°ÿÄÿ½ÿ¯ÿ±ÿ´ÿ³ÿ­ÿ°ÿ´ÿ¹ÿ²ÿ«ÿ¶ÿµÿ¹ÿ®ÿ¬ÿºÿÆÿ´ÿªÿ²ÿ½ÿ»ÿ·ÿ¯ÿ¸ÿÁÿÄÿÇÿ©ÿµÿ½ÿ¹ÿ¶ÿ²ÿ·ÿ®ÿ²ÿ¯ÿ¬ÿ¼ÿ±ÿºÿ´ÿ³ÿ·ÿ²ÿ­ÿ·ÿÁÿ³ÿ«ÿ½ÿ¿ÿ«ÿ²ÿ¶ÿ¬ÿ¾ÿ¶ÿÈÿ®ÿ«ÿÇÿÁÿÏÿ²ÿ´ÿ´ÿ¬ÿ°ÿ¼ÿÊÿ¬ÿ«ÿºÿºÿ¿ÿÀÿ»ÿ¼ÿ¿ÿ³ÿ®ÿ¬ÿ¤ÿ¬ÿÀÿ¾ÿ·ÿµÿ·ÿÀÿ¸ÿ©ÿ±ÿ»ÿÈÿËÿ¼ÿ©ÿ¯ÿ¾ÿ»ÿ±ÿ±ÿ¨ÿ°ÿ¾ÿÄÿ»ÿ¸ÿ ÿ¹ÿÁÿªÿ¯ÿ±ÿ®ÿ­ÿ­ÿ²ÿÿÿ®ÿ·ÿ»ÿ¸ÿ²ÿºÿµÿ¯ÿ´ÿ®ÿ¶ÿÈÿÃÿ²ÿ¬ÿ§ÿ±ÿºÿ¶ÿµÿ»ÿÅÿ½ÿ¥ÿ´ÿ±ÿ¸ÿ¢ÿ©ÿ¾ÿ¯ÿµÿ¿ÿ½ÿ¼ÿ¼ÿ®ÿ¸ÿ³ÿ®ÿµÿ·ÿ¸ÿºÿµÿ¨ÿÿzÿ ÿ´ÿ´ÿ°ÿ³ÿ²ÿ¸ÿÀÿ¨ÿ¶ÿ¤ÿ¶ÿ±ÿÄÿ©ÿ£ÿ¨ÿ´ÿ­ÿ£ÿªÿ¯ÿ¯ÿ²ÿ«ÿ§ÿ¯ÿ¿ÿ°ÿ¨ÿ³ÿ³ÿ¦ÿ ÿ«ÿ©ÿ§ÿ¶ÿ±ÿ¬ÿ¿ÿ«ÿ¦ÿ¬ÿ¹ÿªÿ´ÿªÿ¯ÿ¾ÿ°ÿ©ÿ§ÿµÿÂÿµÿ²ÿ·ÿµÿ²ÿ¸ÿ·ÿ»ÿ±ÿ¨ÿ´ÿ®ÿ¥ÿ¶ÿ»ÿµÿ³ÿµÿ©ÿ±ÿ´ÿÀÿµÿ»ÿ§ÿ§ÿªÿ£ÿ²ÿ©ÿ»ÿ¯ÿ¥ÿÄÿ»ÿ±ÿ¼ÿ¼ÿÂÿÂÿ´ÿµÿºÿ½ÿ¿ÿ³ÿ®ÿ¦ÿ²ÿ¹ÿ®ÿ¶ÿºÿ¯ÿ½ÿ¸ÿ»ÿ·ÿ±ÿ«ÿ¶ÿ³ÿ¸ÿ´ÿªÿªÿ³ÿ¿ÿ¾ÿ·ÿ©ÿªÿ¹ÿ¼ÿªÿÿ§ÿ¨ÿªÿ²ÿªÿ¤ÿºÿ¹ÿÍÿ¾ÿ¬ÿ§ÿ¬ÿ¡ÿ¯ÿ«ÿ¯ÿÄÿ³ÿ´ÿ¶ÿ¼ÿ»ÿ¶ÿ³ÿ¸ÿ¾ÿ¾ÿ»ÿ³ÿºÿ½ÿ°ÿ²ÿ«ÿ´ÿ³ÿ¹ÿÅÿ«ÿÂÿºÿ¥ÿºÿºÿ°ÿ¸ÿ·ÿ¨ÿ¯ÿ³ÿ¦ÿ¥ÿ°ÿ´ÿ¨ÿÿ®ÿ¸ÿ«ÿ±ÿÿ¤ÿ¹ÿ©ÿ²ÿ¬ÿ¬ÿ²ÿ²ÿ­ÿ¦ÿ¤ÿµÿ®ÿ¬ÿ°ÿ±ÿ²ÿ¬ÿ¦ÿ¥ÿÿÿnÿÿªÿºÿ´ÿÿ´ÿ¬ÿ¬ÿ¢ÿ¡ÿ¬ÿ«ÿ¨ÿÿÿ¯ÿ¨ÿ«ÿ¶ÿ¬ÿ£ÿ¢ÿ§ÿ°ÿªÿ¶ÿ§ÿ¹ÿ¥ÿ¯ÿ ÿ¥ÿ«ÿÿ ÿÿ¢ÿ¢ÿ²ÿ¹ÿ³ÿ°ÿ­ÿ«ÿ¥ÿÿ£ÿ¥ÿ¡ÿ¬ÿÿ¥ÿ¾ÿÿ¨ÿ¡ÿ¦ÿ¤ÿªÿ³ÿ«ÿ¬ÿªÿµÿ¯ÿ§ÿ«ÿ«ÿ°ÿ­ÿ­ÿ´ÿ¦ÿ°ÿ°ÿ²ÿ¯ÿ³ÿ´ÿ§ÿ®ÿ·ÿ´ÿ¯ÿ¦ÿ¯ÿ¨ÿªÿ®ÿ¤ÿ¬ÿ­ÿ«ÿµÿÅÿ¤ÿ©ÿ»ÿ«ÿÀÿ·ÿ¤ÿµÿ¹ÿ¯ÿ°ÿ¹ÿ·ÿ·ÿ²ÿµÿ½ÿ²ÿ´ÿ¿ÿÂÿ¼ÿ­ÿ¸ÿ¦ÿ­ÿ¯ÿ´ÿ¸ÿ¹ÿ®ÿºÿÀÿ¼ÿ´ÿ¯ÿ®ÿªÿ¯ÿ·ÿ¥ÿªÿ½ÿ¤ÿ¨ÿÿ°ÿÿ½ÿºÿ­ÿ¶ÿ´ÿ½ÿ¾ÿ·ÿ³ÿ°ÿ¯ÿ¯ÿ¾ÿÄÿ¾ÿºÿ¨ÿ®ÿ®ÿ¿ÿºÿ²ÿ¬ÿ¦ÿ°ÿªÿ«ÿ³ÿ·ÿ½ÿ·ÿ·ÿ²ÿµÿ¶ÿ±ÿ±ÿ¾ÿÀÿ¼ÿ±ÿ®ÿ®ÿ¯ÿ¸ÿ·ÿ®ÿ®ÿ³ÿ¸ÿ³ÿ©ÿÀÿ³ÿ¾ÿµÿÃÿ©ÿ¶ÿ¹ÿ±ÿ¾ÿÉÿ²ÿ ÿ¢ÿ§ÿ±ÿ´ÿªÿ§ÿ¬ÿ»ÿ²ÿ¾ÿ´ÿ¼ÿ°ÿ§ÿ²ÿ±ÿ¥ÿ¤ÿÿÿ¤ÿ ÿ¤ÿ­ÿÿÿÿÿ±ÿ½ÿËÿÿÿ¢ÿÿÿÿÿ{ÿÿtÿlÿ^ÿWÿNÿYÿ]ÿkÿcÿ_ÿ`ÿTÿKÿIÿMÿ`ÿSÿ\ÿ`ÿPÿ;ÿSÿaÿnÿzÿÿÿ¬ÿ±ÿ²ÿ´ÿ¶ÿ´ÿµÿ²ÿÀÿ¿ÿ¸ÿ¿ÿ½ÿ¿ÿ½ÿ·ÿ¶ÿ±ÿ²ÿ¶ÿ¨ÿ¼ÿ¹ÿÁÿ¶ÿ¬ÿ¹ÿÅÿ¸ÿ¸ÿÏÿÁÿ·ÿ¼ÿ¼ÿ¸ÿ¬ÿ½ÿ½ÿÃÿÿ´ÿ³ÿÃÿºÿ·ÿ»ÿ¾ÿ´ÿ±ÿºÿ´ÿ°ÿ³ÿ»ÿ¸ÿ¬ÿÄÿ½ÿ³ÿ¹ÿÀÿ»ÿ´ÿµÿ»ÿºÿºÿÅÿÃÿ¾ÿÌÿÁÿÁÿ®ÿ®ÿ¸ÿ¹ÿ¼ÿÂÿ½ÿ½ÿÊÿÆÿ¼ÿ»ÿ¢ÿ¸ÿ¾ÿ¸ÿ¹ÿ¶ÿ¼ÿ¾ÿ²ÿ´ÿ½ÿºÿªÿ³ÿÆÿ¶ÿÄÿ»ÿ¶ÿ³ÿµÿ¸ÿºÿ·ÿ«ÿ·ÿ¶ÿ¶ÿ¬ÿÿ¶ÿ²ÿ²ÿ¿ÿÂÿ»ÿ¼ÿ½ÿ³ÿ¦ÿ«ÿ­ÿ¾ÿ½ÿ½ÿ»ÿÁÿÄÿ¿ÿ¾ÿ¿ÿ¹ÿ³ÿÀÿ½ÿ»ÿ£ÿ¬ÿ¬ÿ¹ÿÃÿ¸ÿ±ÿ¹ÿ·ÿ²ÿ£ÿÁÿ¹ÿ¼ÿ¹ÿ¯ÿ²ÿ¸ÿ¶ÿ­ÿ®ÿ¼ÿÃÿ¬ÿ»ÿ¾ÿ¼ÿ»ÿ¸ÿªÿ¹ÿ·ÿ°ÿ·ÿ°ÿÂÿ ÿ¼ÿ·ÿ°ÿ´ÿÀÿÂÿ¾ÿ½ÿ¸ÿ³ÿ¶ÿ²ÿÁÿ±ÿ¿ÿ»ÿ¾ÿ¿ÿ¼ÿ½ÿÁÿÀÿ¹ÿÁÿÅÿ¯ÿ»ÿ¾ÿÁÿÀÿÅÿÀÿ»ÿºÿ®ÿ´ÿ¿ÿªÿµÿ¶ÿ¸ÿ¸ÿÊÿÈÿ¼ÿÁÿÄÿ»ÿ¹ÿ½ÿ°ÿ³ÿ¹ÿ¬ÿºÿ´ÿ®ÿ¿ÿ¹ÿ·ÿ·ÿ½ÿÀÿ³ÿ³ÿ°ÿ¡ÿÿ«ÿ½ÿ¹ÿ¯ÿµÿ¯ÿÁÿ½ÿ¹ÿ¿ÿºÿ²ÿ³ÿ±ÿ²ÿÇÿµÿ«ÿ³ÿ¾ÿÆÿ¯ÿÿ°ÿ¾ÿºÿ¸ÿ¨ÿÇÿÌÿÂÿ·ÿ´ÿ¶ÿ½ÿ¾ÿ¯ÿ±ÿÅÿÃÿ·ÿÃÿ½ÿ¹ÿºÿ²ÿ®ÿÂÿÁÿ³ÿÃÿ»ÿÂÿºÿ´ÿ°ÿ°ÿ·ÿ¯ÿ¯ÿ­ÿ©ÿ²ÿ¯ÿ´ÿ¼ÿºÿµÿÃÿ¶ÿ¹ÿÌÿÂÿ¹ÿ¶ÿ¼ÿÇÿÄÿ²ÿ´ÿºÿ´ÿ´ÿ¼ÿ­ÿ«ÿ²ÿ¹ÿ¸ÿ¨ÿµÿÀÿªÿµÿ´ÿµÿµÿºÿÉÿÏÿ¸ÿ«ÿ´ÿ¹ÿ»ÿµÿ°ÿºÿÇÿ¾ÿ¨ÿ«ÿºÿµÿ»ÿ´ÿ¨ÿ§ÿ«ÿ®ÿºÿ¯ÿËÿ°ÿ´ÿ¶ÿ»ÿ·ÿ«ÿ´ÿµÿÈÿÂÿ¼ÿ¶ÿ¶ÿÀÿËÿÆÿ²ÿ·ÿ¿ÿ»ÿ­ÿ°ÿ²ÿ´ÿ¶ÿ¹ÿÒÿÄÿ°ÿ·ÿ¯ÿµÿ·ÿ²ÿ¸ÿÈÿ»ÿ´ÿÂÿÉÿ·ÿªÿ³ÿ»ÿ°ÿ©ÿ¹ÿ¿ÿ¯ÿ²ÿ¹ÿ±ÿªÿ³ÿ´ÿÅÿ»ÿ®ÿ¸ÿÃÿ¼ÿµÿ¹ÿÿ¹ÿ¨ÿ±ÿ·ÿµÿ²ÿªÿ±ÿ¼ÿ³ÿ«ÿ¬ÿ´ÿ¼ÿ·ÿ«ÿ±ÿ¬ÿµÿ¾ÿªÿ¥ÿ©ÿ­ÿ±ÿ¶ÿµÿ¾ÿ®ÿµÿ¨ÿ­ÿ¯ÿ°ÿºÿ¸ÿ±ÿ´ÿ¹ÿ±ÿ³ÿ«ÿ­ÿ²ÿ¥ÿ®ÿ«ÿ§ÿ¸ÿ¢ÿ¯ÿ½ÿ¸ÿ­ÿ¥ÿ¦ÿ¢ÿ¶ÿ²ÿ°ÿ«ÿ£ÿ£ÿªÿ²ÿ·ÿ¸ÿ¥ÿ»ÿ³ÿ¥ÿ¨ÿ¨ÿ¦ÿ³ÿ¯ÿÿ¤ÿ¢ÿÿÿÿ¨ÿªÿ¢ÿ¨ÿÿ¸ÿ«ÿ­ÿ¡ÿ¤ÿ§ÿ°ÿ¸ÿ¥ÿ±ÿÿ¤ÿÿ¡ÿ«ÿ§ÿÿÿÿÿ­ÿ®ÿ¬ÿ¦ÿ£ÿªÿ£ÿÿÿ¬ÿ£ÿ ÿ­ÿ³ÿÿÿÿÿ ÿÿÿÿÿ£ÿÿÿÿÿÿÿ£ÿ¦ÿÿÿ­ÿ«ÿÿ©ÿ¥ÿ¢ÿ¢ÿÿÿÿ¦ÿÿÿÿÿ¢ÿ ÿ¤ÿ¥ÿÿÿÿ¤ÿÿ¥ÿÿÿÿ©ÿ¯ÿ¤ÿÿÿ ÿ«ÿ£ÿ¬ÿ®ÿ§ÿÿÿÿÿ ÿ¨ÿ©ÿ¨ÿ¢ÿ¢ÿ®ÿ¥ÿ¨ÿ¨ÿÿ¢ÿÿÿ°ÿÿ ÿÿÿÿ£ÿ¡ÿ¤ÿ§ÿÿÿ¢ÿ¨ÿªÿÿÿ¥ÿ¬ÿ¦ÿ¤ÿ¯ÿ²ÿÿ¥ÿ¬ÿ²ÿÃÿ©ÿ­ÿ©ÿ¬ÿªÿ¤ÿ¬ÿÿ£ÿ£ÿ®ÿµÿ®ÿ±ÿ­ÿ¯ÿ±ÿ¥ÿ¦ÿ¿ÿ¦ÿ¦ÿ¬ÿ§ÿ©ÿ¥ÿ¡ÿÿÿÿ©ÿ©ÿ¥ÿ©ÿÿ¬ÿ¬ÿ´ÿ·ÿªÿ¬ÿ¶ÿ±ÿ£ÿ ÿ±ÿ»ÿÿ©ÿÿ´ÿ±ÿ²ÿ¹ÿ¬ÿ¢ÿ ÿÿ ÿÿÿ§ÿ ÿ ÿÿ·ÿ¯ÿªÿ¨ÿÿÿ¨ÿ©ÿ®ÿ»ÿ¡ÿ®ÿ¹ÿ¤ÿ¬ÿªÿ·ÿ·ÿ±ÿ¯ÿ¨ÿ¬ÿ®ÿ«ÿªÿ¦ÿ£ÿÿ©ÿ¦ÿ­ÿ¦ÿªÿµÿ³ÿºÿ­ÿ¦ÿÿ±ÿ¡ÿÿÿÿ®ÿ¶ÿ´ÿ²ÿ¬ÿÿ£ÿ¤ÿ¨ÿ¨ÿ­ÿ¶ÿ·ÿ¬ÿ¯ÿ¬ÿÿ¢ÿ­ÿ«ÿ¶ÿ±ÿ§ÿ¤ÿ©ÿ²ÿ¸ÿ±ÿ¸ÿ¼ÿÀÿ½ÿ´ÿ°ÿ¯ÿ¯ÿ­ÿ¬ÿÿ¬ÿ¡ÿ¦ÿ£ÿÿ§ÿ¢ÿÿ¢ÿ¨ÿ£ÿ³ÿ¶ÿµÿ¸ÿ¨ÿÿ£ÿÿÿÿ¡ÿªÿ¬ÿ¨ÿ¤ÿ¨ÿ¬ÿ¥ÿµÿ«ÿ±ÿÿÿªÿ±ÿÿÿÿ¢ÿ¦ÿµÿ¾ÿ¨ÿ«ÿ«ÿ©ÿ¢ÿ±ÿ°ÿ¸ÿ¡ÿÿ­ÿµÿ²ÿªÿ¬ÿ¦ÿ ÿ®ÿ±ÿ°ÿ«ÿ©ÿªÿ©ÿ£ÿ°ÿµÿµÿ³ÿ­ÿ£ÿ£ÿ«ÿ¬ÿ¢ÿÿ®ÿ´ÿ¤ÿ¬ÿ«ÿ¦ÿÿ¬ÿ©ÿ¦ÿªÿ¨ÿ°ÿ²ÿ®ÿ¸ÿµÿ¬ÿ«ÿ©ÿ±ÿ¾ÿ²ÿ·ÿµÿ¨ÿ¼ÿ­ÿ«ÿ¦ÿ­ÿ»ÿÀÿÆÿµÿµÿ¨ÿÿªÿÿÿ³ÿ¦ÿªÿ¹ÿÀÿºÿ°ÿ¨ÿ«ÿ±ÿ³ÿ¿ÿ»ÿ³ÿ·ÿ®ÿÂÿ®ÿ±ÿ¿ÿ¦ÿ­ÿ¤ÿ´ÿµÿ¯ÿ·ÿÅÿÆÿ¹ÿ¯ÿ­ÿ»ÿ¸ÿ­ÿ´ÿ·ÿµÿºÿ­ÿ£ÿ¬ÿµÿ±ÿ©ÿ§ÿ«ÿ«ÿªÿ²ÿ¶ÿµÿ®ÿ²ÿ¦ÿ¯ÿ©ÿ¦ÿ¯ÿ¯ÿ¢ÿ­ÿ»ÿ¹ÿ²ÿ±ÿ©ÿ©ÿ°ÿ¨ÿ®ÿ¸ÿÿ£ÿ¯ÿ±ÿ½ÿÿ¬ÿ¤ÿ¹ÿ·ÿ ÿ¡ÿ¦ÿ­ÿ°ÿ¯ÿ«ÿÿÿ«ÿ±ÿ®ÿ­ÿ¼ÿ¬ÿ»ÿ·ÿ°ÿ¯ÿ´ÿ«ÿ®ÿ±ÿÁÿÀÿ³ÿÁÿ¾ÿªÿ®ÿ±ÿ·ÿ·ÿºÿ©ÿ®ÿ£ÿ¢ÿµÿ´ÿ³ÿ§ÿ²ÿ·ÿ­ÿ«ÿ´ÿ¨ÿ¡ÿ«ÿ¿ÿÐÿÉÿ¶ÿªÿªÿ¯ÿÿÿ§ÿ¡ÿÿ¨ÿ»ÿªÿÿ¢ÿ¥ÿªÿ ÿÿ©ÿ¦ÿÿ£ÿ ÿ¥ÿªÿÿÿ°ÿÿÿ·ÿÿÿ±ÿ£ÿ£ÿ¦ÿ­ÿ¤ÿ¤ÿ¤ÿÿÿ©ÿ¥ÿÿ£ÿ³ÿ¯ÿ¥ÿ¬ÿÿÿÿÿ²ÿ©ÿªÿ§ÿ®ÿ¤ÿ¶ÿµÿ¥ÿÿÿ¥ÿ©ÿ¨ÿ¢ÿ¡ÿ«ÿªÿ³ÿ¬ÿ§ÿªÿ¢ÿÿªÿ¢ÿªÿ¹ÿµÿµÿ«ÿ´ÿÿ¦ÿ·ÿ¦ÿ¨ÿ²ÿ·ÿ°ÿ¨ÿ¤ÿ ÿ¢ÿÿÿÿºÿ¨ÿ·ÿ¯ÿ½ÿ¼ÿ´ÿ³ÿ°ÿ¬ÿ³ÿ¸ÿ¯ÿ²ÿ¬ÿªÿ°ÿ©ÿ¢ÿ£ÿ¬ÿµÿ°ÿ®ÿ¶ÿ®ÿ¥ÿÿ ÿ©ÿªÿ·ÿ¯ÿ®ÿ«ÿ£ÿ¹ÿ®ÿ¨ÿ±ÿ¬ÿ«ÿ´ÿ²ÿ­ÿ¨ÿ°ÿ¶ÿ²ÿªÿ£ÿ ÿ°ÿ½ÿ¯ÿ¯ÿ²ÿ®ÿ°ÿ²ÿ«ÿ«ÿÀÿÿ¡ÿ«ÿµÿµÿ§ÿ®ÿ´ÿ§ÿ­ÿ¶ÿµÿ·ÿ«ÿ®ÿ°ÿ­ÿ«ÿ«ÿ·ÿ©ÿÿ®ÿ¼ÿ¯ÿ¦ÿ¯ÿÿ°ÿ´ÿ´ÿ¼ÿ·ÿ»ÿ®ÿ«ÿ¬ÿ«ÿ´ÿ¶ÿ¢ÿ¶ÿºÿ²ÿ¯ÿ¬ÿ­ÿ©ÿ®ÿ±ÿ­ÿ²ÿ«ÿ¦ÿµÿ¹ÿµÿºÿÆÿ¯ÿ¬ÿÅÿÈÿ¼ÿ³ÿ²ÿ°ÿÆÿ´ÿÂÿ°ÿ¼ÿÁÿ³ÿ¬ÿµÿ¦ÿ°ÿÁÿºÿµÿ±ÿ¸ÿ½ÿ±ÿ¸ÿÄÿÃÿ·ÿºÿ¬ÿ¨ÿ±ÿÂÿ²ÿÂÿ±ÿ®ÿÉÿ¸ÿ¯ÿ¤ÿ£ÿªÿ¦ÿ®ÿ¯ÿ·ÿ·ÿ°ÿ¹ÿ¼ÿ¼ÿºÿºÿºÿ±ÿªÿµÿ½ÿ²ÿ±ÿ­ÿ­ÿ±ÿ°ÿºÿ½ÿ¿ÿ´ÿ¸ÿ»ÿ¸ÿ¹ÿ¬ÿµÿ©ÿ³ÿ´ÿ¿ÿ©ÿªÿ¹ÿÄÿÉÿ´ÿ®ÿ·ÿ®ÿºÿ¹ÿ¹ÿ¹ÿ°ÿ¸ÿ¸ÿ´ÿ¹ÿ¯ÿ§ÿ©ÿ¶ÿ«ÿ³ÿ³ÿ´ÿ¯ÿ¬ÿ³ÿ¢ÿÿ¨ÿ®ÿªÿ·ÿ¬ÿ¨ÿ±ÿ´ÿ·ÿ³ÿ²ÿ±ÿ®ÿ·ÿºÿ®ÿ«ÿ³ÿ«ÿªÿ¬ÿ¯ÿ¯ÿ¯ÿ·ÿ»ÿ´ÿ­ÿ­ÿ±ÿ¶ÿ°ÿ©ÿ¬ÿ©ÿ©ÿ½ÿ¼ÿ°ÿ·ÿÂÿ¢ÿ·ÿ¬ÿµÿ¥ÿÄÿ¿ÿªÿªÿ®ÿ¿ÿÉÿ£ÿ£ÿ®ÿ²ÿ¶ÿ·ÿ¶ÿÂÿ¨ÿ¢ÿ±ÿ®ÿ·ÿÂÿ¸ÿ¸ÿ¹ÿ¬ÿ®ÿ°ÿ¼ÿ¶ÿµÿ¹ÿ³ÿÁÿºÿ¥ÿ«ÿ¦ÿ·ÿ²ÿ¹ÿÅÿ¦ÿ³ÿ«ÿ¯ÿÀÿ¸ÿºÿ²ÿ¶ÿ²ÿ¶ÿ»ÿ»ÿ½ÿºÿ¸ÿµÿ¹ÿ¼ÿ¤ÿ¢ÿ¦ÿ²ÿ¿ÿµÿ²ÿ¿ÿÃÿ¸ÿ´ÿ¹ÿµÿ¥ÿ´ÿÃÿ¾ÿºÿµÿ³ÿÊÿ¨ÿ·ÿºÿ±ÿ»ÿ¸ÿ±ÿÁÿ¯ÿÏÿÁÿ±ÿÅÿºÿ½ÿ²ÿ¿ÿÂÿÃÿ¸ÿ¥ÿ³ÿ³ÿÄÿºÿ´ÿ·ÿµÿ¬ÿ¨ÿ¬ÿµÿ½ÿ²ÿ­ÿ½ÿ¹ÿ³ÿ³ÿºÿÇÿÄÿ½ÿ¿ÿ¹ÿ·ÿÆÿÄÿ°ÿ¸ÿ§ÿ®ÿ­ÿ¯ÿµÿ³ÿ¼ÿªÿ¿ÿÃÿ¤ÿ½ÿÀÿ·ÿ¿ÿ®ÿ®ÿ¯ÿ·ÿºÿ©ÿ¨ÿ¿ÿºÿ°ÿºÿ´ÿ¹ÿµÿ®ÿ½ÿÁÿ½ÿ¾ÿºÿ²ÿ±ÿ²ÿ¬ÿµÿºÿ½ÿ»ÿ³ÿ½ÿ±ÿ¬ÿ¯ÿ­ÿ¸ÿ¸ÿ»ÿÁÿ¶ÿ´ÿ³ÿ²ÿ´ÿ´ÿ´ÿ²ÿ¬ÿÆÿÁÿ­ÿ¼ÿ¸ÿ»ÿÀÿ¹ÿÐÿ½ÿÃÿ¶ÿ·ÿ°ÿ«ÿ²ÿ¯ÿ©ÿ¶ÿ°ÿ¸ÿ·ÿ²ÿ»ÿ·ÿ²ÿ´ÿ¶ÿÂÿËÿ¿ÿºÿ¾ÿ¾ÿºÿÂÿÈÿ½ÿ¿ÿÇÿ·ÿ©ÿÄÿ»ÿ¹ÿ½ÿÄÿºÿ¸ÿ¶ÿ´ÿÿºÿ³ÿ¹ÿÁÿºÿ°ÿ¯ÿ§ÿ§ÿ«ÿ ÿ¨ÿµÿ¬ÿ¦ÿ¸ÿ¹ÿ¶ÿ´ÿ¬ÿ¶ÿ°ÿÿ ÿ®ÿÁÿºÿ´ÿÁÿ¼ÿ³ÿ®ÿ¬ÿ¹ÿÀÿ»ÿ»ÿÀÿ½ÿ¤ÿ¶ÿÊÿÊÿ±ÿ³ÿ«ÿÉÿÂÿÊÿ¯ÿ¬ÿ¯ÿ¯ÿ³ÿ´ÿÇÿ¿ÿ¨ÿ ÿ ÿ¶ÿ´ÿ¾ÿÌÿ°ÿ¯ÿ¼ÿµÿ±ÿÿ»ÿ»ÿ©ÿ±ÿ¬ÿ¤ÿ±ÿ·ÿÁÿÂÿ¾ÿ¼ÿºÿ±ÿ·ÿ¼ÿ»ÿ¶ÿ°ÿ¸ÿ³ÿ±ÿµÿ¯ÿ·ÿ¸ÿ©ÿ´ÿ¼ÿ¦ÿ«ÿ¨ÿ®ÿµÿ°ÿ°ÿ­ÿ§ÿ³ÿ­ÿ¸ÿªÿ¾ÿ´ÿÀÿ¸ÿ¶ÿ¸ÿ´ÿ¡ÿ©ÿ½ÿÇÿ½ÿ¼ÿ®ÿ±ÿ°ÿ·ÿ¿ÿ·ÿÀÿ²ÿ¼ÿ°ÿ¬ÿªÿ©ÿ¯ÿ±ÿºÿÅÿÂÿÃÿ½ÿ³ÿ¶ÿ²ÿ´ÿ¹ÿ²ÿ©ÿ¸ÿÎÿ¸ÿ°ÿÀÿÅÿ©ÿ¶ÿÀÿ¸ÿºÿ¶ÿ²ÿÄÿ­ÿ»ÿµÿÉÿ¨ÿÒÿ¿ÿÃÿ­ÿ²ÿºÿ´ÿÿ¥ÿªÿ¸ÿÅÿ±ÿ½ÿºÿ·ÿËÿ½ÿ¶ÿ²ÿ¯ÿªÿ±ÿµÿ·ÿ½ÿ²ÿºÿ¿ÿ®ÿ§ÿ¯ÿ°ÿ¶ÿÀÿ¸ÿÀÿ±ÿ·ÿºÿ¶ÿ«ÿ¥ÿ°ÿ·ÿÉÿ®ÿ¶ÿ­ÿÃÿ½ÿºÿ¨ÿ½ÿÆÿ®ÿªÿ­ÿºÿ·ÿÂÿ­ÿ³ÿ£ÿ´ÿ¯ÿ°ÿ±ÿ±ÿ­ÿ±ÿ®ÿ¶ÿ·ÿºÿÂÿ¿ÿ¿ÿ»ÿ°ÿ·ÿÁÿ¹ÿªÿ¨ÿ­ÿ¬ÿ«ÿ¶ÿÆÿÄÿÀÿ¾ÿ·ÿ²ÿ¼ÿ¹ÿ¹ÿÃÿÂÿ¿ÿ¹ÿ²ÿÁÿ½ÿÆÿºÿÄÿ²ÿ·ÿ¸ÿªÿºÿÃÿÐÿºÿÅÿ¹ÿËÿ´ÿ±ÿ³ÿÆÿªÿ±ÿºÿµÿÁÿÆÿºÿ¼ÿ¶ÿ°ÿ«ÿ±ÿ¹ÿºÿ·ÿ´ÿ½ÿÃÿµÿ¯ÿ»ÿ¹ÿ´ÿ·ÿ©ÿ©ÿµÿÆÿ®ÿ°ÿ©ÿÿ³ÿÀÿºÿ·ÿªÿ´ÿ»ÿ´ÿÍÿ«ÿÇÿµÿ¸ÿ¯ÿµÿ°ÿ°ÿºÿ¼ÿºÿ¹ÿ²ÿ´ÿ³ÿ©ÿ³ÿ½ÿ­ÿ¸ÿ½ÿ±ÿ¸ÿÂÿÇÿÄÿµÿ±ÿºÿ»ÿ®ÿµÿ¿ÿ¶ÿ½ÿ°ÿ²ÿ¬ÿ¡ÿ¡ÿºÿÔÿºÿ©ÿ¬ÿ­ÿ²ÿ¿ÿËÿµÿ¦ÿ´ÿ«ÿ¬ÿ¼ÿ´ÿ«ÿ¹ÿ¦ÿ°ÿ¿ÿ½ÿËÿÂÿ·ÿ©ÿ·ÿ²ÿ§ÿ¹ÿÁÿ¼ÿ½ÿºÿ´ÿ¯ÿ®ÿ´ÿºÿ±ÿ¤ÿµÿ·ÿµÿ§ÿ¯ÿ­ÿºÿ·ÿ¬ÿ¦ÿºÿºÿ®ÿ¶ÿ´ÿ¸ÿÆÿÀÿ®ÿ½ÿ¯ÿÁÿ¸ÿ¦ÿ±ÿ«ÿ²ÿµÿ´ÿ°ÿ´ÿ²ÿµÿ·ÿ°ÿ¹ÿ»ÿµÿ·ÿ³ÿ³ÿºÿ¸ÿµÿ¹ÿ¹ÿ©ÿÂÿ¯ÿ»ÿ½ÿÁÿ«ÿÀÿÃÿªÿ¢ÿ¾ÿ´ÿ²ÿÀÿ»ÿ¾ÿ±ÿ¶ÿ¹ÿ¶ÿ·ÿ½ÿ»ÿ½ÿ©ÿªÿ°ÿ¨ÿ¶ÿÁÿºÿºÿ·ÿµÿ¿ÿ»ÿ¯ÿ¹ÿ»ÿ¾ÿ¾ÿ·ÿ®ÿ¬ÿ¹ÿ«ÿ²ÿªÿ¯ÿ¬ÿ¾ÿ»ÿ³ÿ°ÿ¯ÿÀÿ¾ÿ³ÿ¼ÿµÿ¬ÿ¨ÿ±ÿÿzÿÿ¦ÿ´ÿ²ÿ²ÿ¸ÿµÿ¬ÿ­ÿ³ÿ±ÿ³ÿ»ÿÀÿ¼ÿ¯ÿ¬ÿ¨ÿ¶ÿµÿÀÿÅÿ¾ÿ¾ÿ¸ÿ·ÿ¶ÿºÿ¬ÿ¤ÿ£ÿºÿ¶ÿÍÿÂÿ·ÿµÿ®ÿ±ÿ¯ÿ®ÿ´ÿ²ÿ·ÿ¶ÿ±ÿ¶ÿÿÿÿ­ÿªÿ¯ÿ¸ÿÂÿµÿµÿ¶ÿ±ÿ¶ÿ£ÿºÿºÿ¶ÿ«ÿ­ÿ¼ÿ­ÿ¦ÿ¥ÿºÿ³ÿÁÿ±ÿ¸ÿºÿ³ÿ¸ÿ³ÿ«ÿ¹ÿ¿ÿ·ÿ½ÿºÿ±ÿ½ÿ±ÿªÿ¬ÿ¯ÿ²ÿªÿªÿ£ÿ¬ÿ¸ÿ·ÿ±ÿÃÿ­ÿÿ¿ÿ¹ÿ»ÿÅÿ·ÿµÿµÿ¯ÿ®ÿ¼ÿ¸ÿ­ÿ±ÿ³ÿ¯ÿ´ÿ·ÿ«ÿ§ÿ±ÿ±ÿ³ÿ°ÿÿ¶ÿ±ÿªÿ¡ÿ¼ÿ±ÿ¥ÿ´ÿ±ÿ¬ÿ·ÿ¸ÿºÿ¾ÿ·ÿ¬ÿ¶ÿ´ÿ²ÿµÿ­ÿ³ÿ¾ÿ²ÿ¯ÿ°ÿ®ÿ¼ÿ»ÿ¾ÿ°ÿÂÿ¶ÿ­ÿ±ÿ¯ÿ®ÿ©ÿ©ÿ«ÿ±ÿµÿ§ÿ¯ÿ®ÿ°ÿ¶ÿ¶ÿ§ÿ§ÿ±ÿ©ÿ¢ÿ«ÿ°ÿ²ÿ¯ÿ£ÿ©ÿ°ÿ¹ÿ°ÿ±ÿ·ÿ³ÿ§ÿ¶ÿ¦ÿ¼ÿµÿ´ÿºÿ­ÿ·ÿ­ÿ¨ÿ¹ÿÂÿÃÿÄÿÁÿ»ÿ²ÿ°ÿ²ÿ°ÿµÿ§ÿ´ÿ¡ÿ«ÿÂÿ½ÿ®ÿ±ÿ²ÿ«ÿµÿ¶ÿ¼ÿ°ÿ¬ÿ¨ÿ­ÿ²ÿ±ÿµÿ²ÿ¨ÿªÿ±ÿ²ÿ«ÿ²ÿ¥ÿ®ÿ°ÿ¤ÿ½ÿ°ÿÿ ÿ±ÿ©ÿ®ÿ¢ÿ£ÿ´ÿ¤ÿ¡ÿ¤ÿ¡ÿ©ÿ­ÿ©ÿ©ÿ¢ÿÿÿ¬ÿªÿ¶ÿ¢ÿ«ÿªÿ¨ÿ´ÿÿÿ¡ÿ´ÿ®ÿÿÿ´ÿ¹ÿÆÿ¾ÿ­ÿ°ÿ±ÿ¦ÿÿ§ÿ§ÿÿ½ÿ¢ÿ­ÿ®ÿÿ¬ÿÿÿÿ©ÿ®ÿ°ÿ·ÿ²ÿ¨ÿÿÿ¨ÿÿÿÿÿ±ÿ¨ÿ©ÿ¤ÿ¦ÿ¿ÿ¤ÿ±ÿ¢ÿ¯ÿ§ÿ¦ÿ©ÿªÿªÿªÿµÿ¸ÿ®ÿ­ÿ©ÿ¡ÿ®ÿ©ÿ¸ÿ­ÿ´ÿ·ÿÁÿ¶ÿ©ÿ­ÿ¼ÿºÿ®ÿ¦ÿ«ÿ«ÿ¯ÿ´ÿ¥ÿ¢ÿ±ÿ¢ÿ®ÿ®ÿ¶ÿ¿ÿÈÿ¯ÿ¯ÿ«ÿ­ÿ®ÿ°ÿ¯ÿ·ÿ¹ÿ´ÿ»ÿ¼ÿ·ÿ¾ÿ½ÿ¹ÿ»ÿ°ÿ·ÿªÿ£ÿ¬ÿ±ÿ°ÿ«ÿ¿ÿ±ÿµÿ¶ÿÃÿÁÿ¶ÿ·ÿ¹ÿ³ÿ³ÿ¾ÿ·ÿÿ§ÿ«ÿÆÿÿÔÿ¾ÿËÿÇÿ²ÿ¶ÿ¹ÿÂÿ¼ÿ³ÿ¶ÿ²ÿªÿ·ÿÂÿÀÿ¯ÿ¶ÿºÿ°ÿ¿ÿµÿ±ÿ¼ÿ¾ÿ¹ÿµÿºÿ½ÿ³ÿ¦ÿ§ÿ®ÿ­ÿÀÿÁÿÍÿ·ÿºÿÌÿ¾ÿ¬ÿÅÿ¹ÿ¹ÿ·ÿ³ÿµÿ½ÿ½ÿ¶ÿ·ÿ¶ÿ®ÿ·ÿ¹ÿ°ÿÿÁÿ¬ÿ¸ÿ¢ÿ´ÿºÿ¸ÿÀÿÃÿ½ÿ»ÿ»ÿ¹ÿºÿµÿ¡ÿ«ÿ£ÿ¶ÿ¦ÿ±ÿ½ÿ¶ÿ¹ÿ·ÿ²ÿ®ÿ ÿÿ¦ÿ¯ÿ§ÿ ÿ¢ÿ­ÿ­ÿÿÿ´ÿ«ÿ¨ÿÿÿÿ¤ÿÿÿÿÿÿÿSÿ[ÿbÿyÿpÿ\ÿRÿgÿfÿQÿMÿSÿ\ÿaÿOÿVÿ_ÿ[ÿ8ÿXÿ[ÿFÿiÿÿÿ£ÿ¯ÿ³ÿ¬ÿ±ÿ¼ÿÃÿ´ÿ´ÿÃÿ¿ÿ·ÿ»ÿ½ÿ­ÿ·ÿ¹ÿ±ÿ´ÿµÿºÿ½ÿ°ÿÃÿªÿ¶ÿÂÿ¹ÿÁÿ®ÿµÿ¶ÿ¯ÿ±ÿ¾ÿÀÿ¸ÿ¼ÿ³ÿÃÿ¯ÿ±ÿ²ÿ¼ÿ½ÿ¿ÿ¶ÿ¾ÿ¾ÿ´ÿ³ÿ³ÿ¸ÿÀÿ¾ÿ½ÿ«ÿºÿ´ÿ¹ÿÃÿ°ÿ°ÿ´ÿ¶ÿ¾ÿ»ÿ¹ÿÂÿ²ÿ¶ÿÆÿ·ÿ¼ÿ³ÿ±ÿ¿ÿÌÿÈÿ½ÿºÿ³ÿ³ÿÁÿ¿ÿÿ¿ÿÍÿ»ÿ®ÿ¸ÿ·ÿ´ÿ±ÿ¯ÿµÿµÿ¶ÿ½ÿ¸ÿÆÿµÿ½ÿ®ÿ¶ÿ´ÿ»ÿÃÿÂÿÁÿ»ÿ´ÿ¦ÿ©ÿ²ÿ¯ÿ¨ÿ¼ÿ½ÿ·ÿªÿ®ÿµÿ¯ÿ²ÿ¢ÿ¦ÿ½ÿÄÿ¸ÿ¿ÿÃÿÄÿÀÿ¸ÿ·ÿ¾ÿ¾ÿ·ÿ®ÿ¨ÿ»ÿ¯ÿ¬ÿ¨ÿ¯ÿµÿ¹ÿ¾ÿ½ÿ·ÿ´ÿ¯ÿ¯ÿ½ÿÈÿ¿ÿµÿ»ÿ·ÿ­ÿ§ÿ±ÿ¾ÿ·ÿÂÿºÿ±ÿºÿ»ÿ¸ÿ¤ÿ¥ÿ­ÿ®ÿ«ÿ®ÿ»ÿ´ÿ¹ÿ·ÿ¸ÿ°ÿÁÿ¾ÿÀÿÀÿ·ÿ¸ÿ¼ÿ«ÿÁÿÉÿÐÿ¸ÿ±ÿ¸ÿ¹ÿ¹ÿ»ÿ¿ÿÉÿÊÿÃÿ¿ÿ¹ÿÅÿÄÿÆÿÀÿ·ÿ·ÿ°ÿ¨ÿ¸ÿ²ÿ°ÿ»ÿ§ÿ®ÿ¸ÿ¼ÿ¹ÿ¹ÿ¾ÿÁÿÁÿÆÿ¹ÿµÿ»ÿ¸ÿ£ÿ­ÿ®ÿ°ÿ·ÿ¯ÿ®ÿµÿ½ÿÄÿ­ÿ©ÿ­ÿ¥ÿ¤ÿ®ÿ·ÿºÿ¬ÿ±ÿºÿ¹ÿ¿ÿÀÿÁÿ¹ÿ²ÿ²ÿ¶ÿ¸ÿ¹ÿ¶ÿ¯ÿ±ÿ°ÿµÿ¬ÿ¯ÿ¶ÿ®ÿ­ÿ¥ÿ°ÿÃÿÃÿÄÿÄÿ½ÿ»ÿºÿ±ÿ±ÿºÿ¿ÿÇÿ¾ÿºÿ¼ÿ¶ÿ³ÿ²ÿ­ÿ³ÿ·ÿ³ÿ¯ÿÀÿÄÿÀÿ³ÿ¬ÿ­ÿ­ÿ±ÿ°ÿºÿ¨ÿ¹ÿ»ÿÀÿ¹ÿ°ÿ·ÿµÿ©ÿªÿßÿ³ÿ²ÿ®ÿ´ÿ¹ÿ±ÿ¯ÿ¼ÿ·ÿ·ÿ³ÿ¸ÿ¯ÿ·ÿµÿ²ÿ¶ÿ¯ÿ½ÿÅÿ½ÿ®ÿ®ÿ²ÿ¹ÿÁÿÆÿÌÿËÿ®ÿ°ÿ»ÿ»ÿ³ÿ°ÿ¶ÿ½ÿ¹ÿ°ÿ´ÿ¼ÿ¹ÿ±ÿ¬ÿ»ÿÄÿ¸ÿ¬ÿ¹ÿ±ÿÃÿ¶ÿÆÿÇÿ¿ÿ±ÿ¬ÿ¹ÿ¼ÿËÿÀÿ¸ÿ¯ÿ­ÿ¼ÿÊÿÂÿ±ÿ®ÿ»ÿ´ÿ¼ÿ·ÿ§ÿ²ÿÁÿ»ÿÂÿ»ÿ»ÿ¸ÿ²ÿ­ÿµÿ·ÿ¯ÿ±ÿ¬ÿÂÿÊÿÃÿ¹ÿ½ÿÅÿËÿÊÿ·ÿ´ÿ¬ÿ±ÿ¶ÿ¸ÿ³ÿ°ÿ³ÿ¸ÿÁÿÃÿ¶ÿ·ÿ¾ÿ¸ÿ¼ÿ¤ÿ·ÿ·ÿ±ÿ¶ÿ«ÿÿ©ÿ¸ÿ¾ÿ¯ÿ·ÿºÿ²ÿ±ÿ¶ÿ·ÿ¶ÿ¸ÿ©ÿ¦ÿ»ÿ»ÿ¯ÿ«ÿ®ÿ©ÿ¤ÿ¦ÿ¾ÿ±ÿ»ÿ±ÿ«ÿ±ÿ¹ÿÅÿÀÿ®ÿÁÿµÿ©ÿ®ÿ©ÿ¦ÿ´ÿ³ÿ«ÿ«ÿ¤ÿ¨ÿ®ÿªÿ¦ÿ¤ÿ¡ÿ¡ÿ¤ÿ£ÿ®ÿ§ÿ¦ÿ¯ÿ®ÿ¦ÿ¦ÿ¬ÿ·ÿÊÿ­ÿÀÿ±ÿ²ÿªÿÿ§ÿ¸ÿÿÿ¨ÿ¤ÿÿ¡ÿÿ¡ÿ«ÿ§ÿ¨ÿÿ©ÿ£ÿ©ÿ¤ÿÿ¦ÿ©ÿ ÿ¯ÿ¶ÿ­ÿÿÿ§ÿªÿ«ÿ§ÿ ÿÿÿ­ÿ¾ÿ¯ÿ¡ÿ¯ÿ¨ÿÿÿ ÿ©ÿ®ÿ¦ÿ¡ÿ¥ÿÿÿÿÿ ÿ ÿÿÿÿ¨ÿÿÿÿÿÿÿ ÿ«ÿÿÿÿÿÿ©ÿ¦ÿÿÿ ÿ¥ÿªÿÿÿÿÿÿÿ ÿÿ¡ÿÿ£ÿÿ¨ÿ®ÿÿÿ¢ÿªÿ¦ÿ¥ÿ¦ÿÿÿªÿ¢ÿ®ÿ©ÿ£ÿÿÿÿ ÿ¤ÿ©ÿªÿ®ÿÿÿ­ÿ¼ÿºÿ»ÿ¿ÿ²ÿ£ÿ£ÿ©ÿ¢ÿÿÿÿ¡ÿ£ÿ§ÿ¬ÿ­ÿ§ÿÿ£ÿ´ÿ³ÿ´ÿÿÿ¨ÿ³ÿ³ÿ«ÿ§ÿ¨ÿ«ÿ¥ÿ°ÿ´ÿ¿ÿ°ÿ©ÿ¨ÿ©ÿ§ÿ¥ÿ°ÿ ÿ«ÿ¢ÿÿ°ÿ°ÿªÿ±ÿ¹ÿ°ÿ ÿÿ¨ÿ¬ÿÿ¨ÿ¯ÿ¤ÿÿÿ ÿ¡ÿ ÿ¬ÿ±ÿ¨ÿ²ÿ¡ÿ®ÿºÿ¸ÿ³ÿ¸ÿ³ÿµÿ¹ÿ¬ÿÿÿ°ÿ«ÿÿ±ÿ·ÿ®ÿ¦ÿ«ÿ¬ÿ­ÿ¬ÿ£ÿ¤ÿÿÿ¦ÿ¢ÿÿÿ¶ÿ·ÿ·ÿ¬ÿÿ¡ÿ®ÿÆÿ´ÿ¦ÿ©ÿ¥ÿ²ÿ´ÿ´ÿ·ÿ¾ÿ»ÿ¶ÿ·ÿ®ÿ­ÿ¥ÿÿ¯ÿ©ÿ§ÿ£ÿÿ¡ÿ®ÿ©ÿ§ÿ¯ÿ¦ÿ®ÿ©ÿÿÿ¸ÿ¨ÿ§ÿ¦ÿ¢ÿ§ÿ±ÿ®ÿ©ÿ¨ÿÿ£ÿ¡ÿ«ÿ£ÿ¹ÿµÿ½ÿ¹ÿ¯ÿ­ÿ§ÿ§ÿ¯ÿ²ÿÀÿ³ÿ¦ÿ·ÿÿ¢ÿ·ÿ¸ÿ½ÿµÿ¶ÿµÿµÿ·ÿµÿ²ÿ²ÿ²ÿ£ÿ¨ÿ£ÿÿÿ¡ÿ·ÿ°ÿ§ÿ­ÿ²ÿ¯ÿ¥ÿ³ÿ°ÿ£ÿ§ÿÿÿÿÿÿ¦ÿ¨ÿ±ÿ°ÿ£ÿ¦ÿ°ÿ©ÿ¬ÿ¥ÿ§ÿ¤ÿÿ«ÿ¬ÿÿÿÿÿ£ÿ¨ÿ¨ÿÿ¢ÿ¨ÿÿÿ ÿ©ÿ©ÿ¨ÿ¦ÿ´ÿ¹ÿ¯ÿ¤ÿ­ÿ®ÿÿ©ÿ¶ÿ¹ÿ¹ÿ®ÿ¯ÿ¥ÿ³ÿ©ÿÿ°ÿ§ÿ¨ÿ«ÿ®ÿ¶ÿ±ÿ¸ÿ»ÿµÿ±ÿÿ¥ÿ´ÿ¡ÿ¤ÿ°ÿ¦ÿ¦ÿ¥ÿ§ÿ¬ÿ¯ÿ¯ÿ°ÿ³ÿ¸ÿ«ÿ²ÿ¼ÿ»ÿ¯ÿ½ÿ»ÿÀÿ»ÿ­ÿ¬ÿ£ÿÿ­ÿ»ÿÇÿÀÿ´ÿµÿ²ÿ¨ÿÿ¤ÿ³ÿ¯ÿ°ÿ»ÿ·ÿ±ÿªÿ¢ÿ¢ÿ¤ÿ¨ÿ¸ÿ¸ÿ«ÿ¥ÿ¥ÿÃÿ§ÿÈÿÌÿµÿÁÿ³ÿ©ÿ¦ÿ¬ÿ¼ÿÁÿ»ÿ·ÿ¬ÿ¯ÿ¶ÿ¼ÿ¯ÿ¾ÿÀÿ·ÿ·ÿ­ÿ£ÿ²ÿ´ÿ³ÿ´ÿ¸ÿ¸ÿ¯ÿ¦ÿ²ÿÉÿ¶ÿ¨ÿ½ÿÁÿ¯ÿ·ÿ¡ÿ·ÿ±ÿ´ÿ©ÿ­ÿ³ÿ¯ÿ©ÿ®ÿ°ÿ«ÿ²ÿ¸ÿ­ÿªÿ§ÿ¨ÿ¶ÿÅÿ¥ÿ¬ÿ¨ÿ¸ÿ¼ÿ¬ÿÿ¨ÿ²ÿ°ÿ²ÿ²ÿ¨ÿÿ¦ÿ¾ÿ¬ÿ¢ÿ®ÿ£ÿ¨ÿ¨ÿÿÿªÿ°ÿ¯ÿ«ÿ´ÿ»ÿ¸ÿ²ÿµÿ·ÿ´ÿ´ÿ¸ÿµÿ®ÿ¨ÿºÿ©ÿ«ÿ²ÿ´ÿµÿ±ÿ©ÿ²ÿ±ÿµÿÀÿ±ÿ¨ÿ¶ÿ¼ÿ¹ÿ´ÿ²ÿ³ÿÿ¨ÿªÿ«ÿÿ¢ÿÿ°ÿ¯ÿ¥ÿ¥ÿ¥ÿªÿ±ÿ¥ÿÿ¤ÿ¡ÿÿ£ÿªÿ°ÿªÿÿÿ¹ÿ¦ÿ£ÿ²ÿ¬ÿ³ÿÁÿÿªÿ³ÿ£ÿ¡ÿ³ÿ­ÿ£ÿ­ÿ­ÿ¢ÿÿÿÿÿ­ÿ«ÿ¤ÿÿ¨ÿÿ©ÿ«ÿ«ÿªÿ±ÿ®ÿªÿ°ÿ¨ÿ¤ÿ¨ÿ£ÿ£ÿ¥ÿ¦ÿ¬ÿ°ÿ²ÿªÿÿ³ÿ«ÿ±ÿÿµÿÿ§ÿÃÿ«ÿÆÿ ÿ§ÿ¥ÿ£ÿ§ÿ¬ÿªÿ¯ÿ²ÿ®ÿ­ÿ³ÿ¨ÿÿ¥ÿÿÿ·ÿ°ÿ¸ÿ¸ÿÇÿºÿ³ÿ­ÿ©ÿ¯ÿ²ÿ­ÿ«ÿ°ÿ¦ÿ«ÿ¸ÿ¯ÿ­ÿ¼ÿ¾ÿ³ÿ¯ÿ²ÿ®ÿ¦ÿªÿ¹ÿ®ÿ¡ÿ­ÿ½ÿ§ÿÿ«ÿ¿ÿ¤ÿ³ÿ²ÿ ÿ­ÿ¨ÿ´ÿ»ÿ¿ÿ¾ÿ±ÿ­ÿ°ÿ§ÿ¢ÿ§ÿ©ÿ·ÿ±ÿ¯ÿ³ÿ¨ÿ¹ÿ²ÿ¸ÿ¦ÿ±ÿÿ¦ÿ¡ÿ¡ÿ³ÿ«ÿ¥ÿ¢ÿ²ÿ³ÿ§ÿ¬ÿ­ÿ²ÿ´ÿ¶ÿ¹ÿ°ÿ©ÿªÿ´ÿ¼ÿ¶ÿ³ÿ«ÿ¤ÿÅÿ­ÿ¯ÿ­ÿ³ÿ¼ÿºÿ¸ÿ¬ÿ¯ÿ¹ÿ¨ÿµÿ²ÿ¨ÿ³ÿ¶ÿªÿ³ÿªÿ«ÿ­ÿ¬ÿ·ÿ±ÿ²ÿ®ÿ¤ÿ­ÿ¹ÿ´ÿ±ÿÂÿ«ÿ®ÿ·ÿ¼ÿ¼ÿÄÿ½ÿ¿ÿ¶ÿµÿ®ÿÿ¡ÿ®ÿ¼ÿµÿ¯ÿ¹ÿ¸ÿ¼ÿ»ÿ·ÿ¬ÿ§ÿ»ÿÂÿ²ÿ¦ÿµÿ²ÿµÿ¥ÿÿ¾ÿ±ÿ¬ÿ°ÿ®ÿÁÿÊÿ®ÿ¯ÿ¤ÿ¤ÿ©ÿ¡ÿ¨ÿ¬ÿ¹ÿ¶ÿ®ÿ»ÿºÿºÿ·ÿµÿ²ÿ±ÿµÿ»ÿÃÿ»ÿ¯ÿ¸ÿ½ÿ´ÿ®ÿ´ÿ¥ÿ·ÿ¼ÿ¸ÿ¯ÿ£ÿÂÿ¯ÿ­ÿ³ÿ¶ÿ¾ÿ«ÿ¸ÿ±ÿÅÿÅÿµÿ½ÿ½ÿ¯ÿ¡ÿ´ÿÆÿÃÿ¹ÿ³ÿµÿ±ÿ«ÿ²ÿ±ÿ¨ÿ©ÿµÿ¬ÿ²ÿ¿ÿ´ÿ°ÿºÿ®ÿ¥ÿÿ­ÿ®ÿ®ÿ¼ÿ¦ÿ¥ÿ³ÿ¢ÿ°ÿ´ÿ¾ÿ®ÿ¨ÿ¶ÿ±ÿ²ÿ¦ÿÿ ÿ³ÿ°ÿ°ÿºÿ»ÿ¿ÿ¹ÿ¬ÿÿÿ§ÿ¯ÿÃÿÂÿµÿÿ«ÿ²ÿ±ÿ¾ÿ°ÿ·ÿÃÿÿ¶ÿ¨ÿºÿ´ÿºÿ¾ÿ§ÿ°ÿ´ÿ´ÿ¬ÿµÿ·ÿ±ÿ·ÿ¶ÿ±ÿ®ÿ°ÿ¯ÿ«ÿ¨ÿ¯ÿ²ÿ²ÿÀÿ¼ÿªÿ´ÿ·ÿÀÿ¼ÿ½ÿ´ÿ°ÿÅÿÁÿ®ÿ³ÿ¨ÿ®ÿ¸ÿÃÿ¹ÿ¸ÿ¯ÿ¯ÿ¯ÿ¸ÿ°ÿ¹ÿ§ÿ¯ÿ°ÿ¼ÿÉÿ¿ÿ·ÿ´ÿ¸ÿªÿ¬ÿ¶ÿ­ÿ¢ÿ¦ÿ³ÿ¼ÿ¸ÿ³ÿ·ÿ¹ÿ²ÿ¨ÿ¨ÿ´ÿ°ÿµÿÄÿ¬ÿ²ÿ¼ÿ¨ÿ¶ÿ©ÿÂÿÉÿ¨ÿ¨ÿ«ÿºÿ¶ÿ¯ÿ¹ÿ­ÿ¶ÿ­ÿÂÿ¶ÿ³ÿ¶ÿ·ÿºÿÇÿ«ÿ°ÿ¬ÿ°ÿ¥ÿ­ÿ³ÿ¯ÿ»ÿ²ÿ©ÿµÿ³ÿ´ÿ¸ÿ¶ÿ·ÿµÿ·ÿ±ÿºÿ³ÿ­ÿ»ÿºÿ·ÿªÿ¸ÿ·ÿÁÿ²ÿ´ÿ·ÿÂÿ¸ÿ´ÿ³ÿ»ÿ³ÿÅÿ¨ÿ«ÿÈÿ¹ÿ¼ÿ¨ÿ±ÿ·ÿ·ÿ©ÿ§ÿ®ÿµÿ¿ÿ¶ÿ·ÿ¬ÿ¶ÿ¼ÿ³ÿ¹ÿ½ÿºÿ¼ÿºÿ°ÿ°ÿ°ÿ©ÿ®ÿ¹ÿ·ÿ¹ÿ²ÿ®ÿ²ÿ½ÿ³ÿ¯ÿ¼ÿ®ÿ¼ÿ¿ÿÃÿÈÿÀÿ¶ÿ©ÿ©ÿºÿ±ÿ·ÿºÿÉÿÆÿÀÿ¶ÿÀÿ³ÿÃÿÇÿ±ÿÅÿÄÿ¿ÿ¹ÿ°ÿ¿ÿ²ÿªÿ»ÿºÿ¸ÿ³ÿ²ÿÆÿÄÿ°ÿ«ÿ«ÿµÿÃÿ½ÿ°ÿµÿ¼ÿÄÿÂÿ°ÿ­ÿ¾ÿÁÿ²ÿ³ÿÀÿ¸ÿ¬ÿÃÿÝÿ¤ÿ½ÿÃÿ½ÿÿÿ¯ÿ°ÿ»ÿÆÿ¶ÿ´ÿ·ÿ°ÿ¯ÿÎÿÐÿÂÿ¼ÿ¾ÿ¿ÿ´ÿ­ÿ±ÿ³ÿ°ÿ­ÿÀÿÃÿ»ÿÆÿÄÿ¹ÿÃÿÉÿ¶ÿ®ÿµÿ²ÿºÿÉÿÀÿ¶ÿÁÿÍÿÉÿ»ÿ¹ÿ»ÿ¸ÿ­ÿ°ÿÚÿµÿ¶ÿ³ÿ»ÿÀÿ¯ÿ¯ÿ£ÿÃÿ¶ÿ®ÿªÿ¢ÿÿÿ¼ÿ´ÿ¼ÿ³ÿ³ÿ³ÿ¶ÿ³ÿ°ÿ®ÿ´ÿÇÿ¬ÿÿ®ÿÃÿÌÿÉÿÂÿ·ÿ¯ÿ²ÿ±ÿ·ÿ»ÿ±ÿ­ÿ·ÿÃÿ¸ÿ¼ÿ¿ÿ´ÿ«ÿ»ÿ¹ÿ¸ÿ¸ÿµÿ´ÿ¬ÿ¨ÿ¨ÿ«ÿ¿ÿ¼ÿ¬ÿ¶ÿ¨ÿµÿºÿÆÿ±ÿ¦ÿ³ÿ­ÿÿ®ÿ±ÿ¡ÿ¼ÿ¹ÿÄÿ½ÿ¿ÿµÿ±ÿ«ÿ­ÿ¬ÿ´ÿ²ÿºÿ±ÿ©ÿ®ÿ±ÿ¹ÿÂÿ°ÿ¨ÿ¹ÿ¾ÿ¸ÿ¦ÿ£ÿ»ÿÃÿºÿÆÿ´ÿ¤ÿ©ÿ¾ÿ¼ÿ¸ÿµÿ±ÿÀÿ¸ÿ¹ÿ±ÿÂÿ¶ÿ¼ÿÅÿµÿ½ÿÁÿ´ÿ±ÿ¶ÿ·ÿ´ÿºÿ³ÿ¥ÿÃÿ®ÿµÿ®ÿ¦ÿ­ÿ½ÿÉÿÀÿ½ÿÆÿÅÿ¸ÿºÿ±ÿ³ÿ°ÿ°ÿ¹ÿ·ÿµÿ¯ÿ¶ÿÉÿÁÿ¶ÿ¼ÿ»ÿ®ÿ©ÿ¹ÿÁÿ³ÿ´ÿ·ÿ¶ÿ¼ÿ¯ÿ«ÿ¸ÿ¬ÿ«ÿªÿ©ÿÃÿÄÿªÿ¨ÿ·ÿÈÿ¸ÿ½ÿ¬ÿ¶ÿ¾ÿºÿ¶ÿ¨ÿ¶ÿºÿÁÿ²ÿ±ÿ¨ÿ¯ÿ©ÿ¼ÿºÿ¼ÿ½ÿ¶ÿ¸ÿ²ÿ®ÿ±ÿ¹ÿ»ÿ¶ÿ·ÿ¹ÿ¹ÿ´ÿ±ÿ²ÿ¬ÿ«ÿ¹ÿ¸ÿ¹ÿÁÿÃÿ²ÿ·ÿµÿÉÿ½ÿ½ÿ²ÿÅÿÁÿ¹ÿµÿ±ÿÂÿÉÿÍÿÅÿ¿ÿÀÿ·ÿ»ÿ¸ÿ­ÿ¹ÿµÿ¹ÿ»ÿ¸ÿ»ÿ´ÿ·ÿÇÿÂÿ¶ÿ±ÿ¯ÿ·ÿ¿ÿµÿ­ÿ¸ÿ¹ÿ²ÿ°ÿ±ÿ·ÿ´ÿµÿ±ÿ²ÿ»ÿ½ÿ·ÿ´ÿµÿ¢ÿ¸ÿÀÿ¸ÿ¶ÿ¯ÿ¾ÿºÿ¸ÿÊÿ«ÿÆÿ´ÿ»ÿ½ÿ»ÿ²ÿ½ÿ¹ÿ½ÿ«ÿ­ÿ¯ÿÇÿ¹ÿ®ÿ©ÿ¬ÿ¶ÿ¼ÿ·ÿºÿÀÿ¶ÿ¨ÿ ÿ¨ÿ³ÿ¸ÿ·ÿ´ÿ¾ÿ·ÿºÿ¼ÿ»ÿ¿ÿ§ÿÿ®ÿ¸ÿ¸ÿ­ÿ´ÿ¸ÿ¹ÿ©ÿ·ÿ·ÿ©ÿ±ÿ©ÿ¨ÿ³ÿ·ÿ¥ÿµÿ¾ÿ¯ÿ¶ÿ­ÿ¬ÿºÿ±ÿ´ÿ¾ÿÁÿ²ÿ¯ÿ·ÿÀÿÃÿ½ÿ·ÿ¯ÿ³ÿ³ÿªÿ®ÿ¬ÿ±ÿ½ÿ³ÿ©ÿ³ÿ²ÿ¨ÿ¦ÿ¶ÿªÿ¶ÿ¦ÿ°ÿ¬ÿ±ÿ³ÿ²ÿ¸ÿ°ÿµÿ½ÿ±ÿ¸ÿ¶ÿ§ÿ²ÿ´ÿ¹ÿ¯ÿ»ÿ­ÿ°ÿ¬ÿ¶ÿ»ÿ³ÿ²ÿ·ÿ½ÿÀÿ¼ÿµÿ±ÿ°ÿ³ÿ«ÿ§ÿÀÿÅÿ·ÿ¸ÿ²ÿÃÿ³ÿ·ÿ³ÿ³ÿ·ÿ´ÿ¾ÿ«ÿ¯ÿ»ÿ¹ÿ´ÿÆÿÃÿ±ÿ¶ÿ²ÿªÿ¼ÿ½ÿÁÿ¹ÿµÿ¶ÿµÿ¹ÿ»ÿ´ÿ²ÿ¸ÿ¶ÿ¶ÿÀÿ½ÿ¶ÿ¶ÿ±ÿ½ÿ²ÿ·ÿ±ÿ¬ÿªÿ·ÿ¹ÿÈÿ·ÿ­ÿ²ÿÄÿ¼ÿ²ÿ¿ÿÃÿ±ÿ¶ÿ±ÿ¨ÿÿÿ¯ÿµÿµÿ®ÿ¹ÿÂÿ´ÿ©ÿ­ÿ¡ÿ¤ÿ¸ÿ­ÿµÿÀÿ»ÿÎÿ¯ÿ¸ÿ°ÿ´ÿºÿ·ÿµÿ¨ÿ¶ÿ³ÿ¶ÿ»ÿÂÿ¦ÿÂÿ·ÿÀÿºÿ³ÿ°ÿ±ÿ·ÿ«ÿ¯ÿ¯ÿªÿ°ÿ±ÿ¯ÿ³ÿÿsÿÿ­ÿ­ÿ´ÿ¿ÿÊÿ¶ÿµÿ¶ÿ­ÿ¯ÿ¦ÿÕÿ²ÿ¼ÿªÿ´ÿ¼ÿºÿ¼ÿ±ÿºÿ²ÿºÿ­ÿ¬ÿ¶ÿ¬ÿ¨ÿ±ÿ¾ÿºÿ®ÿ­ÿ±ÿ®ÿ­ÿºÿ¼ÿµÿ­ÿ¯ÿÆÿ½ÿ»ÿ»ÿ¹ÿ¼ÿ»ÿ¹ÿÂÿ½ÿºÿÄÿ²ÿ»ÿ¿ÿ³ÿ«ÿªÿ¦ÿ±ÿµÿ±ÿ±ÿ·ÿ¹ÿ¸ÿ¸ÿ±ÿ³ÿºÿºÿ½ÿ½ÿ³ÿ¡ÿ½ÿ ÿºÿ¸ÿ²ÿ¦ÿ ÿ²ÿ¦ÿ³ÿÏÿ®ÿ³ÿ½ÿ¹ÿ¿ÿ´ÿ§ÿ´ÿ²ÿ¨ÿ­ÿ¬ÿ¦ÿ¬ÿºÿ·ÿ¸ÿ¸ÿ«ÿ±ÿ¶ÿ±ÿ°ÿ¶ÿªÿ±ÿªÿ²ÿ¯ÿ·ÿ¹ÿ­ÿ¾ÿ²ÿ¥ÿ«ÿ±ÿ³ÿ³ÿ°ÿ§ÿªÿ¶ÿ°ÿ©ÿªÿµÿ¼ÿ¶ÿ¶ÿ±ÿ½ÿ·ÿ¯ÿ£ÿ²ÿ¯ÿ¥ÿ³ÿ¥ÿ¹ÿ¿ÿ°ÿ¶ÿ²ÿÈÿÌÿµÿ¸ÿÀÿ¸ÿ´ÿ±ÿ®ÿ®ÿ¹ÿ¥ÿ³ÿ¤ÿ©ÿ·ÿÁÿ¹ÿªÿ©ÿ©ÿ¸ÿ´ÿ»ÿ°ÿ·ÿ¸ÿ·ÿ¹ÿ´ÿªÿªÿ°ÿ°ÿ´ÿ¸ÿµÿ¥ÿÿÿ£ÿÿ´ÿ´ÿ´ÿµÿ²ÿÿ¾ÿ·ÿ±ÿ¤ÿ¢ÿ§ÿÿÿÿªÿ¬ÿ¬ÿ¥ÿ¥ÿ´ÿ°ÿ¥ÿ¸ÿ¯ÿ¦ÿ¢ÿ¬ÿÿ ÿªÿ¦ÿ¬ÿ½ÿ®ÿ¥ÿ®ÿ¯ÿ¢ÿ£ÿ±ÿ©ÿ¡ÿ©ÿ«ÿ¾ÿ²ÿ ÿ®ÿ®ÿ¦ÿ¥ÿ°ÿ¤ÿ°ÿ¦ÿ®ÿ²ÿ¦ÿªÿªÿ¬ÿ«ÿÿÿ¯ÿªÿ§ÿ«ÿ ÿ©ÿªÿ©ÿ¢ÿ¿ÿ£ÿ·ÿÄÿªÿ¨ÿ°ÿÿ¢ÿ¼ÿ²ÿ¦ÿ¥ÿ¨ÿ©ÿ¨ÿ¨ÿ¤ÿ§ÿÿ¨ÿ­ÿ®ÿ¸ÿ´ÿªÿ±ÿªÿÀÿ¼ÿ·ÿ±ÿ©ÿ«ÿ³ÿ¶ÿ°ÿ±ÿ²ÿ°ÿ¹ÿ¦ÿ¸ÿ±ÿÃÿ·ÿºÿ¯ÿÅÿ¯ÿµÿ­ÿ³ÿ±ÿµÿ¾ÿ²ÿ®ÿ¹ÿ¸ÿ®ÿªÿ«ÿ½ÿ³ÿ£ÿ¶ÿ±ÿ³ÿ±ÿÂÿµÿ¼ÿµÿºÿ¾ÿ»ÿ·ÿ¸ÿ·ÿ¶ÿ»ÿºÿ®ÿÿµÿ©ÿ·ÿ³ÿÓÿÇÿ³ÿ¿ÿ±ÿÂÿÈÿ¹ÿ³ÿ¶ÿ®ÿ¯ÿÁÿµÿ¹ÿ´ÿ¸ÿ»ÿ·ÿÄÿ²ÿ²ÿ­ÿÀÿ¸ÿ»ÿ¼ÿÂÿÌÿÆÿ·ÿ¶ÿ»ÿ­ÿ±ÿ§ÿ¸ÿÁÿ£ÿ¼ÿµÿÇÿºÿÏÿ¿ÿ¶ÿÂÿÈÿ¾ÿµÿ¶ÿ³ÿ«ÿ²ÿ²ÿ©ÿ³ÿËÿ°ÿ±ÿ«ÿ¿ÿÅÿÁÿÁÿÅÿ¼ÿ¬ÿ°ÿ½ÿ¶ÿ®ÿ¤ÿ¯ÿ°ÿ«ÿÿªÿÃÿ¹ÿ»ÿ¿ÿÁÿ¹ÿ°ÿ³ÿµÿ«ÿ®ÿ¯ÿ¦ÿ´ÿ³ÿ¦ÿ¦ÿªÿÿ¦ÿ±ÿµÿ°ÿ­ÿ¦ÿÿÿÿÿÿOÿtÿÿÿÿeÿ^ÿbÿVÿIÿQÿZÿPÿKÿRÿjÿrÿRÿQÿNÿ;ÿPÿdÿ~ÿ¦ÿÿ¢ÿ·ÿ¼ÿ¼ÿºÿºÿ¶ÿ­ÿÀÿËÿ±ÿ³ÿÃÿ®ÿ¶ÿºÿ·ÿ­ÿ¯ÿ¾ÿ´ÿ®ÿ¾ÿÀÿºÿ¼ÿ¾ÿÂÿ¼ÿ¾ÿµÿ¶ÿ½ÿ¹ÿºÿÄÿ¹ÿ³ÿ®ÿ¦ÿ²ÿ¹ÿ´ÿ¶ÿ¼ÿ´ÿ½ÿºÿ°ÿ±ÿ¹ÿÃÿ»ÿµÿ²ÿ¸ÿÿ¶ÿÁÿ½ÿ±ÿºÿ¯ÿµÿÆÿ¶ÿ¤ÿ¬ÿ¹ÿ¯ÿÁÿµÿ¾ÿ½ÿ·ÿÀÿÌÿÇÿ¾ÿÁÿÁÿ¸ÿÀÿÄÿ¶ÿ¼ÿ¶ÿ³ÿªÿµÿ¿ÿ·ÿ¯ÿµÿ¼ÿÃÿÊÿ¹ÿµÿ¼ÿ°ÿ¹ÿºÿ·ÿ¸ÿ½ÿ»ÿ¹ÿºÿ¸ÿÀÿ¨ÿ¢ÿºÿ¶ÿ¬ÿ²ÿ¼ÿ­ÿµÿ¹ÿªÿ¬ÿ¸ÿ®ÿ³ÿ³ÿÅÿ½ÿÁÿÄÿ¾ÿ´ÿ³ÿ´ÿµÿ¼ÿºÿ´ÿ¤ÿ®ÿÓÿ±ÿ¨ÿ¤ÿ²ÿ»ÿ¹ÿ¶ÿµÿ¶ÿ»ÿ½ÿ¹ÿ»ÿºÿÀÿÂÿ¹ÿ°ÿ®ÿ¶ÿ¼ÿºÿ»ÿÈÿ¹ÿËÿ«ÿ±ÿ­ÿ°ÿ¯ÿ¨ÿ§ÿ°ÿºÿ¼ÿ»ÿ´ÿ¼ÿ³ÿ¾ÿºÿÁÿ¿ÿ·ÿ¸ÿ½ÿ¾ÿ¸ÿ½ÿµÿÁÿÆÿÄÿ¯ÿ¯ÿ»ÿÌÿÒÿÁÿÏÿÍÿ·ÿÈÿµÿ·ÿ²ÿ¸ÿºÿ¯ÿ­ÿ¶ÿµÿ¬ÿµÿ±ÿµÿ·ÿÁÿ½ÿµÿ·ÿ¾ÿÀÿºÿ¿ÿ®ÿ±ÿ»ÿ­ÿ¤ÿ©ÿ´ÿ¹ÿ¶ÿ³ÿ½ÿµÿÂÿ±ÿ¹ÿ¹ÿ¸ÿ½ÿ¸ÿ¹ÿÀÿ¬ÿ½ÿ´ÿ±ÿ·ÿÃÿ¸ÿ°ÿ±ÿ¹ÿ»ÿ°ÿ²ÿ±ÿ¬ÿ±ÿ±ÿ³ÿ­ÿ¨ÿ©ÿ«ÿ¨ÿ³ÿ¸ÿËÿÃÿµÿ¸ÿ¼ÿÁÿ¾ÿ·ÿ¹ÿ¶ÿ¸ÿ¸ÿ¼ÿ²ÿ²ÿ¯ÿ®ÿ¶ÿ½ÿµÿ®ÿÄÿÅÿ¶ÿÌÿºÿ°ÿ½ÿºÿ¬ÿ¹ÿ¹ÿÀÿ²ÿÁÿ¹ÿÄÿ¾ÿµÿºÿ¼ÿ§ÿ³ÿ½ÿ²ÿ¤ÿ»ÿµÿ´ÿ¾ÿºÿ¯ÿ¿ÿ°ÿ®ÿ­ÿ¶ÿÇÿ´ÿªÿ´ÿµÿ¿ÿÂÿµÿ³ÿµÿÍÿ»ÿ¶ÿÄÿ¾ÿ»ÿ¸ÿµÿÈÿÂÿÇÿ¿ÿ¸ÿ¸ÿµÿ¶ÿ»ÿ»ÿ¸ÿ½ÿ±ÿ³ÿ¹ÿ¹ÿ³ÿ±ÿÂÿÿ»ÿÍÿ¿ÿ³ÿ²ÿ´ÿ³ÿ²ÿ¼ÿºÿ·ÿ³ÿ¯ÿ¼ÿÅÿ½ÿµÿ³ÿºÿ°ÿ¶ÿ´ÿºÿÁÿÀÿ¼ÿ¶ÿºÿÂÿºÿºÿ´ÿ¾ÿ¸ÿ¬ÿ³ÿ´ÿ¹ÿ±ÿ²ÿ³ÿ´ÿºÿ¾ÿºÿ¸ÿºÿ½ÿ¨ÿªÿ²ÿ¾ÿ¾ÿºÿÁÿÂÿ·ÿ®ÿ´ÿ¿ÿ²ÿ²ÿ¼ÿÅÿ¾ÿ¸ÿ³ÿ®ÿ¨ÿ©ÿ¶ÿ¦ÿ¦ÿ°ÿºÿ¾ÿ»ÿ¸ÿµÿ¸ÿ´ÿ®ÿ¬ÿ¿ÿ´ÿ­ÿ²ÿ¹ÿ¹ÿ®ÿ°ÿ°ÿ¯ÿ°ÿ²ÿ²ÿ³ÿºÿÄÿ·ÿ«ÿ¶ÿ®ÿ­ÿ²ÿ¶ÿ·ÿºÿÀÿ²ÿ¨ÿÿ°ÿ²ÿ¯ÿ¥ÿÿ©ÿµÿ¯ÿ¥ÿªÿ©ÿ¢ÿ¦ÿ¬ÿ¯ÿ±ÿ§ÿ¯ÿ¨ÿÂÿ¸ÿ°ÿµÿ±ÿ¨ÿ«ÿ¥ÿÿÿÿ¡ÿÿªÿ¨ÿ ÿ«ÿ©ÿÿÿ­ÿ£ÿ§ÿ°ÿ¦ÿ§ÿ·ÿ´ÿ®ÿ«ÿ³ÿ¡ÿ¡ÿ¤ÿ§ÿ©ÿ«ÿªÿ¬ÿ¤ÿ©ÿ²ÿ¨ÿÿÿÿÿ©ÿ·ÿ¬ÿ¢ÿ´ÿÿÿÿÿÿ ÿ¡ÿÿÿ¥ÿÿ­ÿÿÿÿÿÿÿ­ÿ¨ÿªÿ¦ÿÿÿ¤ÿ©ÿ¡ÿÿÿÿÿ¥ÿÿÿÿÿÿÿÿ£ÿ©ÿ¯ÿÿÿµÿ ÿÿÿÿÿ¥ÿ«ÿÿÿÿ¦ÿÿ¦ÿ©ÿÿÿ ÿÿ¡ÿ°ÿÆÿ¦ÿ¦ÿ²ÿ¦ÿ£ÿ°ÿªÿ¥ÿ­ÿ¯ÿ®ÿªÿÿ ÿ­ÿ¤ÿÿ¢ÿ¥ÿ©ÿ­ÿ¤ÿ¤ÿÿÿÿ¡ÿ¦ÿ¡ÿ¬ÿ»ÿ¯ÿÿ£ÿ¤ÿ­ÿ¤ÿ¬ÿ°ÿ´ÿ¶ÿ­ÿ©ÿªÿ©ÿ£ÿÿ¢ÿ ÿ¢ÿÿ©ÿ´ÿ°ÿ»ÿÉÿ¸ÿ¨ÿ­ÿ¤ÿ¨ÿ ÿ­ÿ§ÿ¯ÿ¢ÿÿÿ¡ÿ¤ÿ«ÿ¸ÿ³ÿ ÿ®ÿ°ÿ¶ÿ²ÿ­ÿ´ÿ®ÿ¡ÿÿ ÿÿÿÿ³ÿÿ©ÿ ÿ§ÿ­ÿ«ÿ«ÿ¯ÿ±ÿ²ÿ¯ÿ¤ÿÿÿ£ÿ®ÿÿÿ ÿÿÿ¡ÿ¦ÿ¨ÿ¨ÿ¸ÿµÿÀÿ£ÿ¦ÿ£ÿµÿ®ÿ´ÿÂÿ¿ÿ¸ÿ»ÿ¶ÿ°ÿ¨ÿÿ±ÿÿÿ«ÿµÿ³ÿ²ÿ­ÿ¢ÿÿ¥ÿ ÿ ÿ²ÿ«ÿ®ÿµÿ­ÿ«ÿ¯ÿ£ÿ£ÿ±ÿ²ÿ¨ÿÿÿÿ¤ÿ¤ÿºÿ²ÿ©ÿÿ®ÿ¨ÿÿÿÿ©ÿ¨ÿ²ÿªÿ®ÿ§ÿ ÿ¥ÿ¯ÿ´ÿ´ÿµÿ¸ÿ¶ÿ³ÿ²ÿ·ÿªÿ´ÿªÿÿ²ÿÿ ÿ¬ÿ©ÿªÿ©ÿªÿ°ÿ±ÿºÿ²ÿ«ÿ¦ÿ­ÿÿÿÿÿÿªÿµÿ¶ÿ²ÿ¢ÿÿ§ÿ´ÿ¶ÿ¬ÿ¡ÿ§ÿÿÿ¡ÿÿ¤ÿ¶ÿ³ÿ£ÿÿ¤ÿ´ÿÿÿ£ÿÿ£ÿÿ ÿ©ÿÿ±ÿ»ÿ°ÿ ÿ¤ÿ«ÿÿÿ¬ÿ±ÿªÿ¥ÿ¹ÿ¬ÿ¯ÿ¨ÿ«ÿÂÿ¾ÿµÿ¬ÿ¢ÿªÿ°ÿ­ÿ¹ÿµÿ¦ÿÿ ÿ£ÿ±ÿªÿ©ÿ ÿ ÿ ÿ©ÿ²ÿ°ÿ¬ÿ ÿ²ÿ¹ÿ©ÿÿ¿ÿ»ÿ¹ÿÿ¬ÿ¶ÿ¿ÿ·ÿ¯ÿ®ÿ¨ÿ¬ÿ¼ÿ¼ÿ³ÿ¶ÿ©ÿ¬ÿªÿ£ÿ§ÿ¨ÿªÿ´ÿ¹ÿ°ÿ¯ÿ°ÿ«ÿ§ÿ§ÿªÿ²ÿºÿ¹ÿÿ¦ÿÂÿÿ¬ÿÓÿ¼ÿ®ÿ³ÿ³ÿÿ ÿ³ÿ»ÿ¹ÿ³ÿ¼ÿ¯ÿºÿÀÿ²ÿ¸ÿ¼ÿ¨ÿ°ÿ·ÿ´ÿ³ÿ¯ÿ¯ÿ´ÿ¶ÿ»ÿ¿ÿ½ÿºÿºÿ·ÿ®ÿÂÿ·ÿ³ÿ·ÿÿ¯ÿ¨ÿ²ÿµÿµÿ®ÿ±ÿ·ÿ¶ÿ³ÿ¬ÿ¬ÿ´ÿ®ÿ»ÿ°ÿ¶ÿÅÿ»ÿ©ÿ¯ÿ´ÿ²ÿ­ÿ¬ÿÿ¦ÿ¼ÿ¹ÿ¯ÿ¤ÿÿ¦ÿ©ÿ´ÿ®ÿ»ÿÁÿ±ÿ§ÿ­ÿ½ÿÿªÿ¼ÿ°ÿ·ÿµÿ°ÿ¯ÿ¬ÿ´ÿ¿ÿ¼ÿ¾ÿ·ÿ·ÿ¤ÿ«ÿ¼ÿ­ÿ¶ÿ¸ÿ´ÿ²ÿ´ÿ¤ÿ«ÿ³ÿ°ÿªÿ¦ÿ¤ÿ ÿ§ÿ²ÿµÿ¼ÿ¬ÿ¨ÿ¡ÿ§ÿ¥ÿ ÿÿ£ÿ¯ÿ¦ÿÿ£ÿ¦ÿ®ÿ±ÿ©ÿ¦ÿªÿ¨ÿ¥ÿ¥ÿ¢ÿªÿ·ÿ¤ÿ¡ÿ²ÿÿÿÿ¡ÿ³ÿ¦ÿÿÿÿ¦ÿ£ÿÿÿ¬ÿ¼ÿ¸ÿ¬ÿÿÿ¡ÿ©ÿ©ÿ ÿ§ÿ©ÿ¬ÿÿÿ«ÿ¥ÿªÿ«ÿ¶ÿ©ÿ¯ÿ«ÿ¨ÿ®ÿ¨ÿ©ÿ©ÿ§ÿ²ÿ²ÿ±ÿ¤ÿ³ÿ­ÿ¦ÿ¶ÿ©ÿ¨ÿÈÿ©ÿ®ÿ³ÿ½ÿ¨ÿ¬ÿ±ÿ§ÿ³ÿ­ÿ¦ÿ¥ÿ±ÿ±ÿ­ÿ´ÿ¤ÿ¢ÿ¬ÿÿÿ±ÿ®ÿ¢ÿ¨ÿ±ÿ·ÿ³ÿÿ«ÿ­ÿ ÿÿ¹ÿ°ÿ§ÿ®ÿ±ÿ¨ÿ¦ÿ´ÿÆÿ¾ÿ¢ÿ ÿ§ÿ©ÿ©ÿÿÿ¨ÿ´ÿ¾ÿ®ÿÿªÿ«ÿ¬ÿ°ÿ«ÿ¥ÿ¨ÿ«ÿ¶ÿ¶ÿ²ÿ§ÿ«ÿºÿ½ÿ¬ÿ¢ÿ¨ÿ¢ÿ©ÿ§ÿªÿºÿ¨ÿºÿµÿ«ÿ³ÿ¯ÿ¹ÿ©ÿ¯ÿ´ÿ§ÿ¶ÿ­ÿ©ÿ®ÿÃÿ¼ÿ«ÿµÿÁÿ»ÿ¬ÿ°ÿµÿªÿ¨ÿÿ§ÿ°ÿÿ¥ÿ©ÿ½ÿ¹ÿ·ÿÿ­ÿµÿ²ÿ¯ÿ¼ÿºÿ½ÿ¬ÿ´ÿ£ÿ§ÿ²ÿ®ÿ¯ÿ¿ÿ¸ÿ¸ÿÁÿºÿ¸ÿ¯ÿ±ÿ»ÿ­ÿ¢ÿ³ÿ·ÿ°ÿµÿ­ÿ¼ÿÃÿ¬ÿ³ÿ¹ÿ½ÿ¿ÿ¾ÿ«ÿ¡ÿ¥ÿ«ÿ¬ÿÄÿÊÿµÿ®ÿ¯ÿ°ÿ®ÿ£ÿ£ÿ®ÿ³ÿ¿ÿ¹ÿÿ£ÿªÿ§ÿ«ÿ£ÿ²ÿ¬ÿ·ÿÄÿÇÿ·ÿ»ÿ°ÿ´ÿ¬ÿ±ÿªÿ®ÿ´ÿ²ÿ­ÿ±ÿ°ÿµÿ¸ÿµÿ´ÿ±ÿ®ÿ³ÿ¸ÿºÿ¼ÿ¶ÿ¬ÿ³ÿ¹ÿ±ÿ´ÿ¤ÿ°ÿ»ÿ£ÿ²ÿµÿÁÿ¨ÿ¯ÿ½ÿºÿ±ÿÁÿ¹ÿ±ÿ²ÿ¥ÿ½ÿ¾ÿ´ÿºÿÁÿ®ÿ©ÿ½ÿºÿ®ÿ³ÿ¸ÿ°ÿªÿ¯ÿ·ÿ¸ÿ¨ÿ«ÿ©ÿ¬ÿ¾ÿ°ÿ´ÿ½ÿ¨ÿ³ÿ¼ÿ¥ÿ¶ÿ³ÿ¹ÿ¡ÿªÿ«ÿÿ¨ÿ¸ÿ¸ÿ§ÿ©ÿ²ÿ­ÿªÿ©ÿÿÿ²ÿ²ÿµÿÀÿ·ÿ´ÿµÿ¯ÿ£ÿÿ´ÿ·ÿªÿ¹ÿ°ÿ°ÿ¶ÿµÿÂÿ¬ÿ¯ÿ¯ÿ«ÿ¯ÿ«ÿ¶ÿ³ÿ¬ÿ¢ÿÿ¬ÿµÿ®ÿ·ÿ±ÿµÿ°ÿµÿ¸ÿ³ÿ·ÿ³ÿ¢ÿ¦ÿ´ÿºÿÃÿÂÿ»ÿ¿ÿ¾ÿ¸ÿÀÿ¿ÿ·ÿ¹ÿÃÿ´ÿ³ÿ¼ÿ²ÿ¸ÿºÿ´ÿ¸ÿ½ÿÇÿ±ÿÅÿ·ÿµÿ¹ÿ®ÿµÿÁÿ´ÿ°ÿ§ÿµÿÃÿÁÿ¶ÿ´ÿ¶ÿ´ÿ·ÿ¶ÿ³ÿ´ÿ¸ÿ´ÿ»ÿÅÿ¶ÿ«ÿ°ÿ¹ÿ¸ÿ¥ÿ¨ÿ·ÿÄÿÌÿ»ÿ­ÿ·ÿ«ÿ±ÿ´ÿ²ÿ¹ÿËÿ²ÿÉÿ¯ÿ¬ÿ«ÿ«ÿ½ÿ±ÿ¶ÿªÿ®ÿÅÿÇÿ©ÿ©ÿ²ÿºÿ¾ÿ¸ÿ½ÿ½ÿ§ÿ¹ÿÄÿ·ÿ»ÿ¥ÿÿ®ÿ°ÿ³ÿ±ÿ·ÿ¼ÿµÿ«ÿ³ÿµÿ³ÿ¸ÿºÿ¨ÿ©ÿ¸ÿÀÿ·ÿ¸ÿ»ÿ±ÿµÿ¦ÿ«ÿ·ÿ¿ÿ´ÿµÿ·ÿ´ÿµÿ¯ÿ¶ÿ¬ÿ­ÿÀÿ¼ÿ©ÿ²ÿ¶ÿºÿ¼ÿµÿ·ÿ²ÿ²ÿ¶ÿ¸ÿºÿ³ÿªÿ°ÿºÿ·ÿ°ÿ­ÿªÿ°ÿ½ÿµÿ°ÿ±ÿ°ÿ³ÿ¼ÿ·ÿ¿ÿºÿ«ÿ½ÿ¾ÿ¸ÿËÿÇÿ³ÿ¥ÿ²ÿÁÿ¨ÿ´ÿ·ÿ´ÿÃÿ¾ÿ§ÿ®ÿ±ÿ¾ÿ¸ÿµÿ¶ÿµÿ¯ÿ¼ÿ½ÿ¶ÿ°ÿ±ÿÆÿ¼ÿ²ÿ´ÿ¯ÿ´ÿ¹ÿµÿ®ÿ¨ÿ°ÿ¼ÿºÿ¬ÿ´ÿÅÿÆÿ¹ÿ¶ÿ®ÿ®ÿµÿ¯ÿ»ÿÇÿ¶ÿ¡ÿ¼ÿÁÿ¾ÿ¥ÿ¥ÿ³ÿ»ÿÃÿ»ÿ¿ÿ¿ÿÊÿÄÿÃÿÃÿ²ÿ¶ÿºÿÁÿºÿÆÿ·ÿµÿ¬ÿºÿ¸ÿ«ÿ§ÿ±ÿµÿ¶ÿ³ÿ´ÿ¸ÿ³ÿ®ÿ´ÿ¶ÿ²ÿ²ÿ´ÿ¾ÿ³ÿ®ÿ¸ÿ¾ÿ¿ÿ·ÿÂÿÀÿ½ÿÃÿÆÿ¾ÿ»ÿÂÿ ÿÇÿ½ÿ¬ÿ¿ÿ©ÿÉÿ¼ÿ¾ÿÀÿ¹ÿ·ÿªÿ®ÿÉÿ±ÿ¨ÿ¶ÿ¼ÿµÿ¬ÿ°ÿ²ÿ°ÿµÿºÿ¼ÿºÿ±ÿ±ÿÄÿ¹ÿ°ÿ¬ÿ°ÿ¶ÿ²ÿ²ÿ´ÿ¶ÿµÿºÿ¾ÿ´ÿ±ÿ¶ÿ´ÿ¯ÿµÿ¶ÿ¸ÿ¬ÿ¬ÿºÿ«ÿ°ÿ¸ÿªÿ¸ÿ±ÿ­ÿ¼ÿ«ÿ½ÿÁÿºÿ¼ÿ´ÿ¼ÿ¸ÿ¹ÿ¹ÿÁÿ¦ÿ­ÿ¸ÿ¨ÿ®ÿÉÿÁÿ¿ÿ®ÿ±ÿ·ÿÉÿÂÿ·ÿÿÿ¬ÿ¿ÿÆÿ¼ÿ­ÿªÿ¨ÿ®ÿ´ÿ±ÿ´ÿ¼ÿºÿ¼ÿ½ÿ´ÿ¬ÿ£ÿÁÿÀÿ±ÿ²ÿ·ÿ²ÿ³ÿ±ÿ³ÿ·ÿ¬ÿ¨ÿ½ÿÀÿ£ÿ¸ÿ°ÿ¹ÿÁÿ±ÿ©ÿÉÿªÿ³ÿ¿ÿÃÿËÿ½ÿ³ÿ²ÿ´ÿºÿÃÿËÿÀÿ¶ÿ±ÿ´ÿ¿ÿÁÿ¼ÿ¼ÿÃÿÄÿÀÿ·ÿªÿ¬ÿ°ÿªÿ±ÿ»ÿ¼ÿÃÿ´ÿ¹ÿ­ÿ¹ÿÈÿ½ÿºÿÅÿºÿ´ÿ¶ÿ±ÿ©ÿÔÿºÿ´ÿÆÿ¯ÿ¶ÿ«ÿ¿ÿ´ÿ¬ÿºÿ»ÿÄÿ¯ÿµÿ´ÿ²ÿ¿ÿ¬ÿ®ÿ¬ÿ³ÿ±ÿ°ÿ¿ÿ´ÿ¯ÿ¶ÿ¸ÿ±ÿ²ÿªÿ©ÿªÿ©ÿ¼ÿÂÿ¶ÿ·ÿºÿ³ÿ®ÿ®ÿ¿ÿÂÿÊÿ¾ÿ¹ÿ¯ÿ°ÿ¶ÿËÿ¤ÿ¾ÿÁÿÃÿºÿ¾ÿ®ÿ¶ÿÔÿÎÿ¼ÿÎÿ¼ÿ°ÿ¤ÿÍÿÂÿ­ÿ®ÿ»ÿ¹ÿ¸ÿ°ÿ³ÿ¯ÿ¶ÿÊÿÀÿ¸ÿ¿ÿºÿ±ÿ³ÿ°ÿ³ÿµÿ®ÿ²ÿµÿ²ÿµÿ·ÿµÿ¼ÿ°ÿ®ÿ±ÿ¯ÿ¦ÿÀÿ©ÿ·ÿ¾ÿ´ÿ±ÿ²ÿºÿ¬ÿ¼ÿÉÿ°ÿ»ÿ³ÿ±ÿ®ÿ·ÿ»ÿ´ÿ»ÿ¿ÿ·ÿ´ÿ¥ÿÉÿÂÿ¿ÿ³ÿ­ÿ³ÿÁÿ¹ÿ®ÿ·ÿ°ÿ¯ÿµÿ¶ÿµÿ¯ÿªÿªÿµÿ´ÿ¯ÿ¸ÿ²ÿ½ÿ¾ÿ¥ÿ¼ÿ½ÿ¬ÿÀÿÆÿÀÿ¯ÿ°ÿ·ÿºÿ¶ÿÿºÿ­ÿ¸ÿ»ÿºÿ¿ÿ½ÿ½ÿ½ÿ·ÿ¿ÿÀÿ²ÿ³ÿºÿÀÿ²ÿ¼ÿÀÿ½ÿ¹ÿ¹ÿ¹ÿ¸ÿÄÿÂÿ®ÿ­ÿ³ÿ²ÿ¯ÿ¯ÿ­ÿ¾ÿ®ÿ¯ÿ¯ÿ·ÿªÿ¾ÿ©ÿ´ÿ¨ÿ¨ÿ½ÿÁÿ·ÿ±ÿ±ÿ±ÿÀÿ·ÿÁÿ¯ÿ¿ÿ¹ÿ»ÿ¸ÿÅÿ²ÿµÿºÿ¶ÿ·ÿÀÿ¾ÿ¸ÿ­ÿ³ÿ·ÿ³ÿ½ÿ½ÿ±ÿ¨ÿ½ÿ¾ÿ³ÿºÿ«ÿ½ÿÇÿ·ÿ·ÿ·ÿ»ÿ¿ÿÂÿ¾ÿ£ÿ·ÿ¿ÿÍÿµÿ¸ÿ»ÿ»ÿºÿ»ÿ¯ÿ®ÿ«ÿ»ÿ±ÿ­ÿ±ÿ©ÿ®ÿ´ÿ­ÿ°ÿ±ÿ²ÿ·ÿ¾ÿÇÿ¿ÿºÿµÿ¾ÿ¹ÿÀÿºÿ®ÿ­ÿ®ÿÁÿ¿ÿÈÿ§ÿ­ÿÀÿ¯ÿ­ÿ¸ÿÀÿ¬ÿ¹ÿ³ÿ¥ÿ¦ÿ¨ÿÆÿÀÿºÿÂÿ¼ÿ³ÿ²ÿ¨ÿ§ÿ°ÿµÿ·ÿ´ÿ¶ÿ·ÿ¯ÿ³ÿªÿªÿÿ®ÿªÿ³ÿ±ÿ¥ÿ³ÿ·ÿ¯ÿ¥ÿ¿ÿªÿºÿÇÿ¾ÿ±ÿ¶ÿ±ÿ¾ÿ³ÿ°ÿ³ÿ¯ÿ±ÿ¯ÿ®ÿµÿ¸ÿ¤ÿrÿoÿ§ÿ´ÿ´ÿ»ÿ¿ÿºÿ¹ÿ¯ÿ§ÿ¯ÿ¦ÿÏÿÄÿÂÿÀÿµÿ¶ÿ¼ÿ½ÿ´ÿ®ÿ¸ÿ«ÿ¢ÿÿ®ÿ­ÿ¦ÿ§ÿ´ÿÃÿ¹ÿ´ÿ¼ÿºÿ»ÿ¸ÿ¸ÿ»ÿ«ÿ®ÿ²ÿ£ÿ·ÿÁÿÂÿÀÿÂÿÀÿ´ÿªÿ¸ÿ¼ÿ´ÿ´ÿ§ÿ®ÿ£ÿ­ÿµÿ»ÿ°ÿ§ÿ°ÿ·ÿ´ÿ·ÿ¹ÿ»ÿ¹ÿ³ÿ¾ÿÃÿ¾ÿ¢ÿ®ÿ´ÿ¨ÿªÿµÿ£ÿ¯ÿ©ÿµÿ«ÿ²ÿ¬ÿªÿ©ÿ¡ÿ¨ÿ¯ÿ¹ÿºÿ¤ÿÿ¢ÿ ÿ¬ÿ¶ÿ®ÿ¿ÿÁÿºÿ¶ÿ¤ÿ°ÿ¦ÿ¦ÿ±ÿÀÿ¼ÿ®ÿ¬ÿ¼ÿ±ÿ¾ÿµÿ²ÿ¾ÿ¸ÿ´ÿ±ÿ±ÿÀÿµÿ¯ÿ±ÿ¶ÿ½ÿ°ÿ¬ÿ«ÿºÿÁÿºÿ»ÿ¿ÿ»ÿ²ÿ¥ÿµÿ¯ÿ«ÿ²ÿ¥ÿ·ÿÁÿ¿ÿ½ÿ½ÿÁÿ²ÿ²ÿµÿ´ÿ´ÿµÿ¸ÿ»ÿµÿ©ÿ¶ÿ­ÿ¬ÿ²ÿ¸ÿ­ÿ¼ÿ·ÿ¯ÿ©ÿ¨ÿÂÿ³ÿ¾ÿ²ÿ³ÿ¿ÿ¼ÿ¸ÿµÿ«ÿ¬ÿ±ÿ«ÿ§ÿ§ÿ¢ÿ¥ÿ¢ÿÿ»ÿ©ÿ¹ÿ ÿ¶ÿ¼ÿ°ÿÇÿ¿ÿ¼ÿ£ÿÿ°ÿ±ÿªÿ§ÿ¦ÿ¤ÿªÿ«ÿÿ§ÿ¿ÿ¯ÿ¥ÿ®ÿºÿ ÿ¤ÿ¨ÿªÿ¦ÿ®ÿµÿ²ÿ±ÿ´ÿ­ÿ£ÿ¦ÿ°ÿÁÿ¶ÿ§ÿ ÿÿÿ¬ÿ¹ÿ¦ÿ±ÿÆÿ£ÿÿ²ÿ©ÿµÿ¥ÿªÿ±ÿÿ©ÿ©ÿµÿµÿ¨ÿ©ÿµÿ¼ÿ¿ÿµÿ¥ÿ¨ÿ²ÿ ÿ¥ÿ·ÿ­ÿ²ÿºÿ²ÿÆÿ±ÿ¯ÿ²ÿ©ÿ¡ÿÿ¥ÿ±ÿ¨ÿÿÿ¸ÿ¶ÿ§ÿ®ÿ®ÿ¼ÿ·ÿ§ÿ®ÿ¹ÿ¬ÿ»ÿ²ÿºÿ´ÿ¬ÿ¦ÿ­ÿ´ÿºÿ»ÿ¬ÿ°ÿÁÿ±ÿ¶ÿ±ÿºÿ¦ÿ§ÿÌÿ²ÿ²ÿ¶ÿ§ÿ­ÿªÿ»ÿ¼ÿ´ÿ´ÿµÿªÿ«ÿ¿ÿºÿÀÿ¨ÿªÿ½ÿµÿºÿ·ÿ¾ÿ¿ÿÃÿ·ÿ¨ÿ°ÿ±ÿ¯ÿ³ÿ¸ÿ°ÿÿ©ÿ¹ÿ«ÿ©ÿÂÿÅÿ¯ÿÆÿ¸ÿ³ÿÈÿ´ÿºÿ»ÿ½ÿ¯ÿ¬ÿ¬ÿµÿ¿ÿªÿ¶ÿ¶ÿ·ÿ¶ÿ¯ÿ¶ÿÁÿ»ÿ±ÿÉÿ·ÿµÿ·ÿ½ÿÀÿ¸ÿ²ÿ²ÿ¯ÿ´ÿÇÿ»ÿ»ÿ½ÿÈÿªÿ°ÿ¨ÿ´ÿÍÿÂÿ¼ÿÂÿ½ÿ·ÿ½ÿ¾ÿ±ÿ°ÿ°ÿ±ÿ¹ÿ·ÿºÿ²ÿ¹ÿªÿ¶ÿ±ÿµÿ½ÿ¸ÿ°ÿ¶ÿÃÿÄÿ±ÿ¡ÿ ÿ²ÿ´ÿ¿ÿ¤ÿ ÿ¹ÿ­ÿ»ÿ·ÿ¸ÿ¼ÿºÿ¾ÿ¸ÿ«ÿ±ÿ¬ÿ¦ÿ½ÿ½ÿªÿ®ÿ°ÿ¶ÿ½ÿ¼ÿ¿ÿ½ÿ®ÿªÿ´ÿ²ÿÿÿÿmÿ¦ÿ¼ÿµÿÿÿÿ_ÿVÿOÿMÿLÿIÿOÿ^ÿlÿbÿfÿSÿ<ÿlÿfÿgÿÿÿÿ¤ÿ©ÿ²ÿ¿ÿ´ÿµÿµÿ©ÿ¶ÿÅÿ®ÿªÿÄÿ½ÿ®ÿ·ÿ·ÿ­ÿ°ÿ³ÿ°ÿ³ÿ·ÿ¦ÿ ÿ¨ÿÇÿÇÿºÿÃÿÄÿ·ÿ¾ÿÀÿ³ÿ¶ÿÃÿ»ÿ«ÿ®ÿ»ÿ¸ÿºÿ¹ÿ¹ÿ·ÿÀÿÀÿ´ÿ¶ÿ¼ÿ³ÿ·ÿ´ÿ»ÿÒÿ­ÿÃÿÏÿ×ÿÈÿ¹ÿ±ÿ¸ÿ¸ÿ´ÿ³ÿ©ÿ¾ÿ­ÿÂÿ¾ÿ¹ÿ¶ÿ­ÿ´ÿ·ÿ¹ÿ¹ÿºÿ»ÿ½ÿÃÿÅÿ¸ÿ´ÿ°ÿ¬ÿ¢ÿ®ÿ±ÿ¯ÿ´ÿ»ÿÂÿÉÿÍÿÊÿ´ÿ¨ÿ³ÿÃÿÂÿ¸ÿ¸ÿ°ÿ´ÿ¾ÿ¿ÿÃÿÂÿ°ÿ­ÿ¾ÿ·ÿ²ÿ¶ÿÀÿ¸ÿ¸ÿ·ÿµÿ¿ÿÁÿ¯ÿ³ÿ¯ÿ¼ÿÒÿ¼ÿºÿ·ÿ²ÿºÿ»ÿºÿ½ÿ»ÿ¾ÿ«ÿ¸ÿÎÿ«ÿ»ÿ§ÿµÿ¸ÿ³ÿ±ÿ´ÿºÿ¼ÿÂÿ±ÿ´ÿ·ÿ½ÿ¶ÿÁÿ¼ÿ¹ÿ¼ÿ½ÿ¸ÿ±ÿÇÿ¼ÿÌÿ¬ÿ¡ÿ°ÿ±ÿ³ÿµÿ³ÿºÿÁÿ´ÿ¯ÿ­ÿ¹ÿ­ÿ¾ÿºÿÀÿ½ÿ»ÿ»ÿ¸ÿ¼ÿ¹ÿ´ÿ±ÿ°ÿ²ÿÄÿ¸ÿ°ÿ¸ÿÅÿÊÿÂÿ¶ÿ±ÿ±ÿ¸ÿ¦ÿµÿ­ÿ¯ÿ¹ÿ¼ÿ¹ÿ»ÿ´ÿµÿ´ÿÁÿ³ÿ¶ÿºÿ¼ÿÃÿ½ÿ·ÿÅÿÅÿ®ÿ©ÿÈÿ´ÿµÿ­ÿ¸ÿ½ÿ¾ÿÀÿ»ÿÀÿ¯ÿ¿ÿ©ÿ¯ÿ®ÿ³ÿ¼ÿ·ÿ­ÿ­ÿµÿ¨ÿ»ÿ¿ÿ¯ÿ´ÿ¶ÿ²ÿ¸ÿºÿ°ÿ°ÿ¾ÿ·ÿ ÿ¹ÿ¶ÿ³ÿªÿ«ÿ±ÿ«ÿ¬ÿÉÿÆÿËÿ¼ÿ§ÿµÿ¿ÿ¾ÿ·ÿ´ÿµÿ±ÿ¸ÿªÿÇÿ½ÿ¯ÿ´ÿ±ÿµÿ¹ÿ±ÿ·ÿ»ÿ½ÿ·ÿ¹ÿ½ÿµÿ«ÿ®ÿ¹ÿ¾ÿ¿ÿ½ÿ¿ÿµÿ©ÿ¹ÿ¼ÿ¹ÿÁÿÁÿ²ÿºÿ»ÿ¶ÿ¢ÿ¬ÿ³ÿ¹ÿ½ÿ¼ÿ·ÿ¸ÿµÿÇÿ±ÿ´ÿÀÿ¸ÿ´ÿ¸ÿ½ÿ¿ÿ¾ÿ¹ÿµÿÄÿ½ÿ¼ÿ»ÿµÿ¸ÿ¶ÿÿÅÿ¯ÿµÿÈÿ»ÿ¶ÿ¶ÿ³ÿ·ÿ¿ÿ¼ÿ´ÿÇÿÀÿ¶ÿ´ÿ¯ÿ©ÿ®ÿ³ÿ§ÿ¶ÿ´ÿ©ÿ²ÿÂÿÍÿÅÿ«ÿ°ÿ¶ÿ´ÿ´ÿ´ÿ´ÿµÿ¸ÿ¶ÿ¯ÿ´ÿ¦ÿ©ÿ¨ÿ·ÿ¿ÿÈÿ¿ÿ¥ÿ¸ÿÂÿ»ÿ»ÿ¿ÿ¿ÿ¹ÿµÿ´ÿ³ÿ¹ÿÉÿ¼ÿ©ÿ°ÿ·ÿ½ÿÂÿ¾ÿ²ÿÊÿ°ÿ°ÿ¹ÿÁÿ¿ÿ¼ÿ½ÿÀÿ²ÿ¬ÿ¹ÿÀÿ²ÿÃÿÎÿ¿ÿ¹ÿ¹ÿ¾ÿ¼ÿ²ÿ«ÿ±ÿ§ÿ°ÿ±ÿ´ÿ¼ÿ¼ÿ²ÿµÿ»ÿ¬ÿ¬ÿ ÿ­ÿªÿ¯ÿ³ÿªÿ­ÿµÿ¶ÿ³ÿ¨ÿ°ÿ°ÿ²ÿ´ÿ°ÿµÿ£ÿ¬ÿ°ÿ©ÿ£ÿ¤ÿ¬ÿ³ÿ²ÿ¬ÿ¥ÿ¤ÿ¤ÿ¥ÿ¬ÿ®ÿªÿ©ÿ´ÿ·ÿ°ÿ©ÿ®ÿµÿ®ÿ§ÿ¤ÿ§ÿ±ÿ¶ÿ¯ÿ¹ÿÊÿ±ÿ°ÿÀÿ¿ÿ®ÿªÿ¥ÿ¢ÿ ÿÿ¦ÿ¡ÿ¨ÿ¨ÿ¢ÿ¯ÿ­ÿ°ÿÿÿ¤ÿÿ ÿ¬ÿ«ÿ¦ÿªÿ¥ÿµÿ¬ÿ£ÿÿ¢ÿ¥ÿ©ÿ¯ÿ¶ÿ³ÿ§ÿÿ¤ÿ ÿÿ¤ÿ£ÿ¤ÿ¨ÿÿ¡ÿ ÿ³ÿ¡ÿÿÿÿÿ¡ÿÿÿÿªÿÿ°ÿ¡ÿ¢ÿ ÿÿÿÿ¢ÿ¶ÿÿÿ¡ÿÿªÿ¨ÿÿÿÿÿÿÿÿÿÿÿ¨ÿ¦ÿÿ£ÿ©ÿ¡ÿ¯ÿ®ÿ©ÿÿÿÿÿ¤ÿ«ÿ©ÿªÿ¤ÿ¯ÿ¢ÿÿÿ¨ÿ©ÿ¢ÿÿÿÿ¤ÿ¥ÿµÿÿ²ÿ¥ÿ§ÿ±ÿ¬ÿÿÿ£ÿ­ÿ§ÿ ÿÿÿ¨ÿ¥ÿÿ¤ÿªÿ¨ÿ¢ÿ¤ÿÿ¥ÿÿ³ÿ©ÿ ÿÿÿÿ¨ÿ©ÿ¨ÿªÿ¥ÿ®ÿ³ÿ±ÿ·ÿ°ÿ­ÿ³ÿ³ÿ¦ÿÿÿÿ¡ÿÿ´ÿ¯ÿ¦ÿ¦ÿ£ÿ©ÿ­ÿ¨ÿ³ÿ¥ÿÿ¯ÿÿªÿÿÿ¨ÿ¢ÿÿ¬ÿ·ÿ¡ÿªÿªÿ½ÿ¢ÿ¥ÿ¯ÿ£ÿ§ÿ«ÿ´ÿ½ÿªÿ¢ÿ»ÿªÿÿÿÿÿÿ¡ÿ«ÿ±ÿ«ÿ§ÿ¬ÿÿÿ¡ÿ¤ÿ«ÿÿ¢ÿÿ²ÿ¹ÿ°ÿ²ÿ©ÿ¨ÿ·ÿ ÿ¦ÿ ÿ¨ÿ¬ÿ³ÿªÿ­ÿ¹ÿ·ÿ®ÿ¯ÿ­ÿ§ÿÿ¨ÿ·ÿÿ¨ÿ¬ÿ¤ÿÿ§ÿ§ÿ¤ÿ´ÿ¨ÿ ÿ¨ÿ¨ÿ¯ÿ©ÿÀÿªÿ¨ÿªÿ¦ÿ¤ÿ²ÿ½ÿ©ÿÿ«ÿÿ£ÿ£ÿ­ÿºÿ¦ÿÿµÿ®ÿÿÿÿ¤ÿ¯ÿ§ÿ¯ÿºÿ¬ÿªÿÿ±ÿ¸ÿ¶ÿ¹ÿ¼ÿ³ÿ¨ÿ²ÿºÿ£ÿ¡ÿ¡ÿ£ÿ¢ÿÿÿÿ«ÿ¨ÿ¬ÿ´ÿ®ÿ¸ÿÁÿ±ÿ´ÿÿ«ÿÿ¥ÿ ÿÿÿ±ÿ¸ÿ²ÿ°ÿ¦ÿÿ ÿ«ÿ¼ÿ¬ÿ¥ÿÿÿÿ©ÿ¢ÿ¤ÿ­ÿ¯ÿªÿ¤ÿ¥ÿ§ÿÿÿÿÿÿ¤ÿ®ÿ©ÿÿ¦ÿ¶ÿ´ÿ§ÿ£ÿ«ÿ¥ÿ ÿÿ³ÿ¢ÿ«ÿÿ³ÿ·ÿ¶ÿ¬ÿ¥ÿ³ÿµÿ¨ÿ¥ÿ©ÿ«ÿ®ÿ­ÿÃÿ®ÿ¬ÿ©ÿ¦ÿ¶ÿ´ÿÿ£ÿ¡ÿÿªÿ½ÿ½ÿ²ÿ¬ÿ¹ÿºÿ³ÿ¤ÿ¼ÿ½ÿ®ÿ¢ÿ·ÿ·ÿÂÿ¿ÿ¯ÿ³ÿ¼ÿ½ÿÁÿ°ÿ¶ÿ©ÿªÿ¡ÿ¦ÿ§ÿ®ÿ¢ÿÿ§ÿµÿ±ÿ´ÿ³ÿ±ÿ·ÿ®ÿ©ÿ²ÿ°ÿ»ÿ¢ÿ·ÿÿ°ÿ¢ÿ´ÿµÿ¤ÿ¡ÿÿ¡ÿ¢ÿ¬ÿ¶ÿªÿªÿ·ÿ¬ÿ©ÿºÿ·ÿ±ÿ¬ÿ¡ÿ¯ÿºÿ¶ÿ®ÿ¬ÿ©ÿµÿ»ÿ¸ÿÅÿÂÿ²ÿ²ÿ³ÿ°ÿ»ÿ»ÿ¡ÿ¸ÿ±ÿ§ÿ¦ÿ©ÿµÿ¸ÿ¢ÿ¢ÿ·ÿ¶ÿ¨ÿ¬ÿ²ÿ§ÿ¥ÿ¸ÿ¨ÿÀÿÀÿ®ÿ£ÿ©ÿ²ÿºÿ·ÿ¨ÿ¢ÿ¬ÿ¼ÿ·ÿ®ÿ±ÿ£ÿ§ÿ³ÿ°ÿ¥ÿ±ÿ·ÿÿ³ÿªÿ³ÿ¢ÿ«ÿ²ÿ¶ÿºÿµÿ³ÿ²ÿ±ÿ¹ÿ¸ÿ²ÿ¾ÿ¸ÿÂÿ¾ÿ¼ÿÃÿÿ¨ÿºÿÊÿ§ÿ³ÿ°ÿ©ÿ¾ÿ¹ÿºÿ·ÿ´ÿ¸ÿ®ÿ²ÿ°ÿ²ÿ´ÿ¬ÿ ÿÿ¯ÿ¯ÿÿ«ÿ¦ÿÿ ÿÿ¨ÿ­ÿ©ÿ¦ÿ¤ÿ¥ÿ¥ÿ¢ÿÿÿÿ¨ÿÿ£ÿÿÿ¡ÿÿÿ¨ÿ¤ÿ¬ÿÿ§ÿÿ¦ÿ²ÿªÿ±ÿ°ÿ¡ÿ¨ÿ¨ÿÿÿ«ÿ¥ÿ£ÿÿÿ¨ÿÿ ÿ¨ÿ³ÿ³ÿ¢ÿ«ÿ§ÿ¦ÿ¯ÿ§ÿ¯ÿ¯ÿ¯ÿ¸ÿ³ÿ´ÿ°ÿ¤ÿ¬ÿªÿ°ÿ§ÿ£ÿ¸ÿÍÿ¨ÿ¶ÿÿºÿ§ÿ¹ÿ³ÿ¹ÿ·ÿ½ÿ²ÿ£ÿÿ¦ÿ°ÿ£ÿÿ©ÿ«ÿ¥ÿ¥ÿªÿ¯ÿ¦ÿÿ¤ÿ¢ÿµÿ¸ÿ¡ÿ°ÿ¨ÿÿ¥ÿ¼ÿ´ÿ±ÿ²ÿ°ÿ«ÿ£ÿ¤ÿ²ÿ±ÿ¢ÿ¥ÿ¨ÿ¬ÿ®ÿ¯ÿ¾ÿ¦ÿ¢ÿ´ÿ¯ÿ«ÿ¨ÿ§ÿ³ÿ¿ÿ¶ÿ®ÿµÿ·ÿ¶ÿ²ÿ²ÿ°ÿ¬ÿ«ÿ±ÿµÿ«ÿ©ÿ¦ÿ¥ÿ¡ÿ©ÿ³ÿºÿ´ÿ»ÿ¦ÿ°ÿÁÿÌÿÿ³ÿ¹ÿ°ÿ­ÿ¯ÿ°ÿ°ÿ­ÿ«ÿªÿ¹ÿÄÿ»ÿºÿ¼ÿµÿ¹ÿ¹ÿ´ÿºÿ¸ÿºÿ¼ÿ¸ÿ»ÿ»ÿ»ÿµÿ«ÿµÿ­ÿ²ÿ»ÿ½ÿ²ÿªÿ­ÿ¬ÿ¬ÿ¹ÿ¯ÿ±ÿ½ÿºÿºÿÆÿÇÿ¹ÿ®ÿ¯ÿ¼ÿ°ÿ­ÿ³ÿ¸ÿ¸ÿªÿ¯ÿ»ÿ®ÿºÿµÿ±ÿ¡ÿ»ÿµÿ¬ÿ¨ÿ¤ÿ½ÿ¾ÿ´ÿµÿ·ÿ©ÿ³ÿ¿ÿ²ÿ±ÿ¹ÿ°ÿ­ÿ¸ÿ·ÿ¬ÿµÿ°ÿÀÿ½ÿ±ÿ³ÿ´ÿ¾ÿÂÿ¿ÿ²ÿ»ÿ±ÿ²ÿµÿ²ÿ¯ÿ±ÿ½ÿ´ÿ£ÿ¬ÿ´ÿ·ÿ¶ÿ°ÿ±ÿ³ÿ­ÿ±ÿÀÿÀÿºÿ½ÿµÿ±ÿ´ÿ¯ÿ·ÿ¥ÿ·ÿ¹ÿÿÆÿÿ·ÿ³ÿ«ÿ§ÿÿËÿ¸ÿ­ÿºÿÁÿ­ÿ§ÿ±ÿ¸ÿ¹ÿ·ÿµÿ²ÿ¶ÿ¹ÿºÿ¸ÿ³ÿµÿ°ÿ¦ÿ¥ÿ°ÿ°ÿ¯ÿ¥ÿ©ÿ¶ÿ±ÿºÿÄÿ§ÿ¼ÿÇÿÿ½ÿ³ÿ¯ÿ­ÿ²ÿ¤ÿ«ÿ¯ÿ¶ÿ©ÿ­ÿ¹ÿ±ÿ¶ÿ¯ÿ³ÿÿÿ§ÿ¶ÿ½ÿÈÿ»ÿ¤ÿ©ÿ¸ÿ·ÿÿÿ¸ÿ¬ÿ¨ÿ¤ÿ«ÿµÿ©ÿ´ÿºÿ°ÿ¶ÿ§ÿÿµÿÅÿ¿ÿºÿµÿ½ÿºÿ·ÿ¨ÿ®ÿ²ÿ±ÿ¶ÿÀÿÀÿ°ÿ¨ÿ§ÿ¥ÿ²ÿÂÿÀÿ¹ÿ½ÿ»ÿ´ÿ²ÿ±ÿ¶ÿ·ÿ¶ÿ²ÿ¿ÿµÿ·ÿ´ÿ¨ÿªÿ³ÿ²ÿÀÿ´ÿÂÿÂÿ´ÿÂÿ°ÿ´ÿ­ÿµÿ¿ÿ¹ÿ³ÿ¬ÿ¸ÿ¸ÿÃÿ¶ÿ±ÿ¶ÿ½ÿÁÿ»ÿ¯ÿ²ÿ·ÿ®ÿ³ÿÅÿÊÿÀÿºÿÉÿÎÿÂÿºÿÄÿÉÿÍÿÂÿµÿ®ÿ¨ÿ¼ÿ¿ÿ¢ÿ¹ÿ­ÿÎÿ³ÿ¯ÿºÿ³ÿºÿ¿ÿ§ÿ´ÿÆÿ½ÿÂÿ¾ÿÁÿ±ÿ¸ÿºÿÉÿÂÿÄÿÃÿµÿ°ÿ²ÿ¹ÿ±ÿ§ÿ¬ÿ´ÿ¸ÿ·ÿÀÿÄÿ¹ÿ¸ÿ¶ÿ­ÿ¬ÿÀÿ¶ÿ²ÿ¹ÿµÿ´ÿºÿ¬ÿ¬ÿ»ÿ¬ÿ´ÿ ÿ®ÿ«ÿ¸ÿ¬ÿ¤ÿ¿ÿ½ÿ®ÿ¶ÿ¯ÿ­ÿ°ÿ¯ÿ·ÿ¶ÿ·ÿ³ÿºÿ»ÿ¸ÿ¾ÿ¾ÿ¯ÿ­ÿ¯ÿ´ÿ³ÿ©ÿ±ÿÀÿ¾ÿ´ÿ±ÿ°ÿ¹ÿÉÿºÿ¬ÿ¹ÿÂÿ¶ÿ±ÿ°ÿ¶ÿ·ÿ¶ÿ³ÿªÿÃÿÂÿ¬ÿ®ÿ°ÿ±ÿ¥ÿ´ÿÃÿ¹ÿºÿÄÿÉÿ½ÿµÿ³ÿ¯ÿ¹ÿ¬ÿ°ÿ©ÿ¶ÿ°ÿ¦ÿ³ÿ¶ÿ·ÿ»ÿ¾ÿ³ÿ³ÿ»ÿ¹ÿ¹ÿÃÿ½ÿ¹ÿ¿ÿ°ÿºÿ­ÿ«ÿ³ÿ±ÿ²ÿ½ÿºÿÏÿ·ÿÂÿ¹ÿ³ÿ´ÿºÿ¶ÿ®ÿÌÿÒÿ¿ÿ·ÿ»ÿ»ÿ·ÿ»ÿ°ÿ³ÿ¾ÿµÿºÿ®ÿ»ÿ¼ÿ¸ÿ±ÿ®ÿ¹ÿ¦ÿ¤ÿ£ÿ¦ÿ³ÿÂÿ¹ÿ­ÿ¨ÿ­ÿ±ÿ²ÿ¸ÿ´ÿ®ÿ³ÿºÿ¼ÿ¹ÿÄÿËÿºÿÁÿÆÿ¸ÿ¥ÿ­ÿÃÿ»ÿÃÿ·ÿ¸ÿµÿ¼ÿ³ÿ»ÿÄÿ¶ÿÎÿ®ÿ¾ÿ«ÿÂÿÀÿÁÿ¾ÿ¹ÿÂÿ®ÿ®ÿ°ÿ¶ÿÀÿÍÿ°ÿ°ÿÆÿµÿ±ÿºÿ»ÿµÿ´ÿ¹ÿ¶ÿ¸ÿ¼ÿºÿºÿ¸ÿ³ÿ±ÿ±ÿ´ÿ¸ÿºÿ»ÿºÿ¾ÿÉÿ½ÿºÿ·ÿºÿ¸ÿ®ÿ¯ÿ¹ÿ¸ÿ´ÿÉÿ¼ÿªÿ¸ÿ¸ÿ¼ÿºÿ°ÿºÿ½ÿ¶ÿ´ÿ°ÿÅÿ¾ÿ¾ÿ¹ÿ¶ÿ´ÿ²ÿ¬ÿ®ÿºÿÃÿ¸ÿ­ÿ·ÿµÿ´ÿ½ÿµÿ¡ÿ|ÿÿ³ÿ¶ÿ®ÿ¥ÿµÿ¼ÿ­ÿ¶ÿ¶ÿ¬ÿ·ÿºÿÁÿ·ÿ´ÿ½ÿ©ÿ¨ÿ¼ÿ­ÿ²ÿ·ÿ§ÿ°ÿ±ÿÁÿÈÿ¸ÿ·ÿ¸ÿ¹ÿ©ÿºÿ¼ÿËÿ½ÿ°ÿ±ÿÒÿ»ÿ±ÿ¬ÿ´ÿÂÿÊÿ¾ÿµÿ³ÿ¾ÿ¹ÿ¹ÿ±ÿ¼ÿ·ÿºÿÃÿ¿ÿµÿ¸ÿ¼ÿÀÿ¿ÿ®ÿ©ÿ¸ÿÀÿ²ÿ¥ÿ¦ÿ¶ÿºÿ¨ÿµÿ­ÿ¬ÿµÿ®ÿµÿ½ÿ¿ÿ°ÿµÿ®ÿÃÿÉÿ²ÿ¡ÿ»ÿ«ÿ£ÿ¯ÿÆÿÃÿ°ÿÅÿµÿ©ÿµÿ·ÿ´ÿ£ÿ¸ÿ¾ÿÂÿ¬ÿ²ÿÄÿ°ÿ¸ÿÀÿ¶ÿ»ÿÀÿ¹ÿ´ÿ´ÿ³ÿ©ÿªÿ¾ÿ½ÿ®ÿµÿ¸ÿ´ÿµÿ½ÿ¾ÿ²ÿ°ÿ¬ÿ®ÿ·ÿ­ÿ°ÿÀÿ´ÿÊÿ¿ÿ³ÿ²ÿ½ÿ·ÿ¸ÿ¹ÿ´ÿ±ÿÆÿ±ÿ¡ÿ°ÿÂÿºÿ¼ÿ¼ÿ¹ÿÃÿ·ÿªÿ·ÿºÿ´ÿ·ÿ¸ÿ¹ÿÁÿÇÿ½ÿ³ÿµÿºÿ±ÿ¯ÿ²ÿ®ÿ­ÿ«ÿ±ÿ·ÿ»ÿ±ÿªÿ²ÿ±ÿ­ÿ½ÿ®ÿ«ÿ·ÿ¸ÿ°ÿ»ÿÃÿ³ÿµÿÁÿ®ÿ¹ÿºÿ·ÿ°ÿ¶ÿÃÿ·ÿ·ÿ³ÿ²ÿ´ÿºÿÄÿÁÿ¹ÿµÿ«ÿ«ÿ¹ÿ»ÿ¾ÿÀÿ»ÿ¹ÿ³ÿ·ÿ¼ÿ²ÿ©ÿ¥ÿ­ÿ´ÿ¶ÿºÿ¶ÿªÿ¹ÿ¤ÿºÿ¶ÿ¶ÿ¬ÿ¸ÿ³ÿ¬ÿ¯ÿ«ÿ¤ÿ¨ÿ¿ÿ¯ÿÆÿËÿ¹ÿ­ÿ¿ÿ¬ÿ°ÿ²ÿ¯ÿ¸ÿ½ÿ»ÿ§ÿ´ÿµÿ·ÿÀÿ·ÿ¯ÿ«ÿ¬ÿ·ÿ¾ÿÂÿ¾ÿ¶ÿ³ÿ®ÿ¨ÿ¬ÿµÿºÿµÿ«ÿ²ÿ¹ÿ¹ÿ²ÿ­ÿ´ÿ¿ÿ¤ÿ´ÿ½ÿ¶ÿ¿ÿ»ÿ¸ÿ³ÿÂÿ±ÿÂÿ«ÿ¼ÿ¾ÿÁÿ°ÿÀÿ¹ÿ³ÿ°ÿªÿ³ÿ²ÿµÿºÿ¹ÿ·ÿ²ÿ¸ÿ½ÿ½ÿÁÿ»ÿµÿ¯ÿ·ÿÂÿ¶ÿµÿ»ÿÌÿÆÿ©ÿ­ÿÇÿ­ÿÓÿ²ÿ¬ÿ·ÿ¬ÿºÿÍÿÄÿ»ÿµÿÀÿ³ÿ¯ÿ¸ÿ¬ÿ±ÿ²ÿ±ÿ²ÿÂÿµÿÿ¢ÿ¬ÿ¯ÿ¼ÿÉÿÂÿ¾ÿ¾ÿ¾ÿµÿ³ÿ»ÿ¸ÿÂÿµÿ¨ÿ²ÿ·ÿÏÿ¯ÿ·ÿ¾ÿ·ÿ¨ÿ¸ÿ·ÿ¸ÿ±ÿ©ÿÿ­ÿ¸ÿ¾ÿ¹ÿÀÿÄÿºÿ«ÿ¦ÿ­ÿÿÿ±ÿ¸ÿ²ÿ©ÿ«ÿªÿ¸ÿ³ÿ¯ÿ«ÿ¤ÿÆÿ¯ÿ¼ÿ¯ÿ³ÿ³ÿ·ÿ»ÿÅÿ´ÿ¦ÿ¶ÿ¯ÿ«ÿ¬ÿ¯ÿ¯ÿ·ÿ±ÿ¹ÿ·ÿºÿ°ÿªÿ¸ÿ¹ÿ¬ÿÿmÿÿ±ÿ¬ÿ²ÿºÿ¾ÿ¸ÿ¨ÿ­ÿµÿ¯ÿ½ÿÍÿºÿ¸ÿµÿ¬ÿÊÿ­ÿ²ÿ©ÿ¯ÿ¬ÿªÿ£ÿ¬ÿ½ÿ¿ÿµÿµÿ¶ÿ¯ÿ¬ÿ¯ÿ¯ÿ«ÿ®ÿ¸ÿµÿ¥ÿ¨ÿÁÿÀÿ®ÿÉÿ¿ÿÃÿ«ÿÀÿ·ÿ§ÿ¦ÿ­ÿ¾ÿ¶ÿ­ÿ»ÿ¸ÿ¸ÿ¾ÿÁÿ³ÿ°ÿ·ÿ²ÿ³ÿ´ÿ¶ÿ¾ÿ¶ÿ®ÿ¶ÿ±ÿ²ÿ¬ÿ¯ÿ­ÿ¸ÿ´ÿµÿ¬ÿ¢ÿ¶ÿºÿºÿ¹ÿ¹ÿ®ÿ ÿ¡ÿÿ£ÿ£ÿ®ÿÿÿ«ÿ³ÿ·ÿ¹ÿ½ÿ»ÿºÿ¹ÿ·ÿ²ÿ¶ÿ°ÿ¡ÿ°ÿ¹ÿ½ÿ½ÿµÿ³ÿ¨ÿ¸ÿ¬ÿ±ÿ®ÿµÿ»ÿ¸ÿ¶ÿÁÿ´ÿ´ÿ»ÿ¿ÿ¿ÿ¸ÿ½ÿ½ÿ½ÿºÿ½ÿµÿÁÿ´ÿ°ÿ¶ÿ§ÿ¹ÿÀÿÅÿ­ÿ¥ÿ½ÿ­ÿªÿ®ÿºÿ¶ÿªÿ®ÿ±ÿ¼ÿÀÿµÿ¸ÿ®ÿ¢ÿµÿ±ÿ¨ÿ¥ÿÃÿ¸ÿ±ÿ¼ÿ¼ÿ³ÿµÿºÿ²ÿºÿ´ÿ¬ÿ°ÿ·ÿºÿ»ÿ¶ÿ¿ÿÀÿ³ÿ«ÿ¬ÿ·ÿ¯ÿ­ÿ³ÿ³ÿ¦ÿÉÿ ÿ«ÿ£ÿÈÿ¾ÿ¶ÿ­ÿÿÿ´ÿ°ÿ¬ÿ±ÿ«ÿ¡ÿ«ÿ±ÿ¨ÿ²ÿ¾ÿ±ÿ²ÿ¡ÿ¦ÿ¡ÿ¯ÿÿªÿÿ²ÿ³ÿ³ÿ±ÿ¯ÿ¬ÿ¤ÿ¶ÿ¿ÿ¶ÿ¥ÿÿÿÿªÿ§ÿ¤ÿ­ÿ©ÿ´ÿ¯ÿ³ÿ®ÿ½ÿ®ÿ¨ÿ¯ÿ¸ÿ»ÿ°ÿµÿ¼ÿµÿ«ÿ¨ÿ­ÿ¼ÿÀÿµÿ´ÿ®ÿ¶ÿ¢ÿ ÿÿ¾ÿ¸ÿ±ÿ¼ÿ¿ÿ´ÿ­ÿ´ÿ©ÿ¯ÿ¶ÿ»ÿ´ÿ«ÿ§ÿÿ¡ÿ´ÿ«ÿ­ÿ«ÿ¯ÿºÿ°ÿ¼ÿ°ÿ¯ÿ­ÿªÿ±ÿ¶ÿ´ÿªÿ®ÿ³ÿ²ÿ±ÿ²ÿµÿ½ÿ½ÿ´ÿ±ÿ¢ÿ³ÿ´ÿ·ÿ¬ÿ¬ÿ²ÿ²ÿ¹ÿµÿ®ÿµÿ½ÿ¨ÿ£ÿ®ÿ¸ÿÈÿ¼ÿ¯ÿ¥ÿ«ÿ´ÿ¼ÿÃÿ¹ÿÂÿµÿÀÿ¬ÿ«ÿ¶ÿ±ÿ·ÿ¶ÿ¬ÿ¯ÿ¶ÿ¹ÿ¿ÿÅÿÁÿºÿ­ÿ°ÿËÿ±ÿ¬ÿ¤ÿ²ÿ²ÿ½ÿÀÿ¿ÿºÿ®ÿ¶ÿ½ÿ±ÿ½ÿ³ÿ´ÿ¼ÿ¢ÿªÿ¼ÿ½ÿ®ÿ¾ÿ¿ÿ¼ÿ³ÿ°ÿ¸ÿ»ÿ»ÿ·ÿ»ÿÇÿ¬ÿ­ÿÁÿÌÿ°ÿ·ÿËÿ¶ÿ¬ÿ»ÿ¼ÿ»ÿ¶ÿ¸ÿ¼ÿÁÿ¿ÿ¶ÿ°ÿ§ÿ¬ÿ½ÿ±ÿ¯ÿ±ÿÿµÿÊÿ³ÿ³ÿÀÿ´ÿµÿ¶ÿ³ÿ·ÿ¦ÿ¤ÿ­ÿÀÿ´ÿ«ÿ´ÿÿÿ¦ÿ»ÿ§ÿ¨ÿ·ÿÀÿ¹ÿ³ÿ¶ÿ¯ÿ§ÿ°ÿ¹ÿÄÿ³ÿ­ÿ«ÿ´ÿÃÿÃÿÃÿ¼ÿ¬ÿ­ÿ©ÿÿsÿhÿ~ÿ¡ÿ¸ÿ¶ÿ¹ÿ®ÿ¤ÿÿ{ÿgÿWÿFÿJÿZÿcÿiÿ_ÿPÿjÿlÿ;ÿkÿ}ÿsÿÿÿ{ÿÿÿ¡ÿ¦ÿ ÿ¢ÿ ÿÿ®ÿ³ÿ¸ÿ¾ÿ²ÿ¸ÿ«ÿ¯ÿ¯ÿ°ÿ¶ÿ¶ÿ°ÿ®ÿ¬ÿ¬ÿ¦ÿ±ÿ­ÿ¹ÿ·ÿËÿÅÿ°ÿ¤ÿ¨ÿªÿ¨ÿ¯ÿ¶ÿ»ÿ³ÿÃÿÀÿ­ÿ¸ÿ½ÿµÿÁÿÄÿ¿ÿÁÿºÿ¯ÿ¸ÿ¿ÿ½ÿÃÿ¼ÿÁÿËÿ´ÿ°ÿ°ÿÀÿËÿËÿÇÿ·ÿ­ÿÁÿ»ÿ²ÿµÿ­ÿ«ÿªÿ³ÿ´ÿ»ÿÂÿ»ÿ²ÿ¶ÿ¾ÿÈÿ³ÿ©ÿÿ¾ÿÇÿ½ÿ¿ÿ»ÿÂÿÁÿ¾ÿÄÿ¿ÿÀÿÁÿ±ÿ²ÿ¶ÿ³ÿ¸ÿ¸ÿ¯ÿºÿ´ÿ«ÿºÿ¿ÿ»ÿ´ÿ¯ÿÀÿºÿµÿ²ÿµÿÅÿÁÿ³ÿ±ÿ»ÿÃÿ·ÿ¯ÿ¸ÿÅÿ´ÿ³ÿ¬ÿ¶ÿÂÿÃÿÂÿ¿ÿ·ÿ²ÿ´ÿ®ÿºÿ¶ÿ¼ÿ¸ÿÂÿÊÿ¶ÿ­ÿ·ÿµÿ·ÿÃÿ®ÿ´ÿ±ÿ¹ÿ´ÿÂÿ»ÿ½ÿ¾ÿ¸ÿ´ÿ²ÿ¼ÿºÿÇÿ¬ÿ¨ÿ»ÿ¹ÿ®ÿ²ÿ±ÿ³ÿÄÿÀÿ®ÿ²ÿÀÿ¸ÿÃÿ¸ÿÀÿ¼ÿ¾ÿ»ÿ²ÿµÿ¶ÿ¯ÿ¶ÿ¼ÿ«ÿ´ÿºÿ²ÿºÿÂÿ¿ÿ¿ÿ¹ÿÂÿÍÿ­ÿ©ÿ¹ÿ«ÿ ÿµÿ¹ÿ·ÿ¿ÿ»ÿÃÿ¸ÿÂÿµÿ«ÿ­ÿ¿ÿÈÿ¿ÿ´ÿ±ÿ¯ÿ¬ÿ°ÿºÿ©ÿ²ÿ²ÿÄÿÂÿºÿ¾ÿÀÿ·ÿ¶ÿµÿ°ÿ²ÿ­ÿ·ÿ¿ÿ¸ÿ®ÿ­ÿ¯ÿ±ÿ¤ÿ»ÿÊÿ­ÿ°ÿÃÿ¼ÿ®ÿ³ÿÀÿÁÿºÿªÿ¿ÿ¯ÿ²ÿ±ÿ¯ÿ­ÿªÿ®ÿÁÿÂÿ·ÿ»ÿÄÿªÿ´ÿ»ÿ³ÿ³ÿ¸ÿ»ÿÆÿ¬ÿÏÿÂÿ¶ÿ´ÿ·ÿ´ÿµÿ¾ÿ¹ÿÁÿ¸ÿ½ÿÁÿºÿ²ÿ­ÿ¹ÿÂÿÁÿÃÿ®ÿÃÿÿ©ÿ´ÿ¶ÿ¹ÿÁÿÁÿ¸ÿ¹ÿ²ÿ²ÿ¶ÿ«ÿ³ÿ·ÿºÿ³ÿ©ÿ­ÿ³ÿµÿ°ÿ²ÿ³ÿÀÿ¼ÿºÿ¿ÿ¼ÿ»ÿºÿµÿ¿ÿ´ÿ°ÿ¾ÿ»ÿµÿ¶ÿÿ«ÿÿ®ÿµÿ©ÿ¬ÿ¹ÿ½ÿºÿ¿ÿÀÿ¿ÿÁÿ½ÿ¶ÿ¯ÿ°ÿ¹ÿºÿ´ÿºÿ´ÿÀÿÂÿÆÿµÿ»ÿÆÿºÿ·ÿ»ÿ´ÿ®ÿ²ÿ­ÿ­ÿ²ÿºÿÂÿºÿ±ÿ«ÿµÿ»ÿ¾ÿºÿ­ÿ®ÿÇÿÉÿ¯ÿ³ÿ±ÿµÿ¸ÿ·ÿ·ÿ¸ÿ½ÿÆÿ´ÿ¶ÿ·ÿµÿ½ÿ¾ÿ¯ÿ¬ÿÃÿÃÿºÿ¾ÿºÿ°ÿ´ÿ¹ÿ²ÿ©ÿ²ÿ¿ÿ½ÿ·ÿ¸ÿ¼ÿ±ÿ¶ÿµÿ³ÿ°ÿ«ÿ¬ÿ±ÿ­ÿ¶ÿ¶ÿ¶ÿµÿ´ÿ¶ÿ·ÿµÿ¶ÿ·ÿ´ÿ¿ÿ¸ÿ§ÿÿÿ§ÿ·ÿ®ÿ·ÿ¥ÿ­ÿ±ÿ­ÿ¯ÿ®ÿµÿªÿ°ÿ´ÿ·ÿÂÿ¹ÿªÿ³ÿ¿ÿÁÿ­ÿ¯ÿ´ÿ«ÿ«ÿ°ÿ±ÿµÿºÿ¥ÿ²ÿ¬ÿ®ÿ³ÿ®ÿ¬ÿªÿ¯ÿÐÿ®ÿÿ°ÿªÿ°ÿ§ÿ¦ÿ­ÿ­ÿ¯ÿ¦ÿ¡ÿ£ÿ§ÿ®ÿªÿ¥ÿ¤ÿ¦ÿµÿ£ÿ§ÿ±ÿ¦ÿÿÿ£ÿ¤ÿ£ÿ°ÿ³ÿÿ®ÿ¢ÿ¡ÿÿ ÿ¡ÿ¢ÿ«ÿ©ÿ£ÿÿÿÿÿ¡ÿÿ¢ÿ¦ÿ¡ÿÿÿÿ¤ÿÿÿÿÿÿ£ÿÿÿÿ¡ÿÿ¦ÿÿÿÿÿ¥ÿ§ÿ³ÿ¬ÿÿÿ¦ÿ¬ÿ³ÿ¤ÿÿÿÿÿÿ£ÿÿ ÿÿÿ§ÿ°ÿ¢ÿÿÿÿÿÿ®ÿ¤ÿÿÿ¢ÿ§ÿ¨ÿ­ÿ¯ÿ°ÿ½ÿ¤ÿ¢ÿÿ¬ÿµÿªÿÿ ÿ´ÿªÿ¦ÿÿÿ¬ÿ«ÿ¬ÿ³ÿ¯ÿ¨ÿ¦ÿÿ¦ÿ´ÿ¤ÿÿÿÿ¥ÿ§ÿ§ÿ©ÿ¯ÿ´ÿªÿÿ°ÿÿÿ­ÿ¶ÿ¥ÿÿÿ¨ÿÿ¢ÿÿÿ«ÿ­ÿ³ÿ±ÿ³ÿ®ÿ¶ÿ¿ÿ§ÿÿÿÿ©ÿ·ÿ¤ÿ³ÿ©ÿ¤ÿ­ÿºÿÀÿµÿ­ÿÿÿ¢ÿÿ¨ÿ¢ÿ¤ÿ§ÿÿÿ ÿªÿÿ¨ÿ¢ÿ¶ÿ´ÿªÿªÿ¤ÿÿ®ÿ°ÿ¡ÿ§ÿ«ÿ¹ÿ¡ÿÿÿÿÿÿÿ§ÿ¯ÿ§ÿÿ¡ÿ§ÿÿÿ¤ÿ¡ÿ¥ÿÿÿ¨ÿµÿ¬ÿÿ¢ÿ­ÿ¦ÿ½ÿ§ÿÿ¬ÿ®ÿ±ÿ«ÿ®ÿ²ÿ®ÿ­ÿ¨ÿ¢ÿ¡ÿ¢ÿÿ«ÿªÿ¯ÿÿÿ«ÿ°ÿ±ÿ§ÿ£ÿ±ÿ¢ÿ¢ÿÿ£ÿ©ÿ¯ÿ¨ÿ¦ÿ¥ÿ§ÿ¨ÿªÿ°ÿÿ¢ÿ¯ÿ¬ÿ­ÿ ÿ·ÿµÿ½ÿ¯ÿ¡ÿ£ÿ ÿÿÿ£ÿ¯ÿ¬ÿ²ÿ±ÿ¬ÿªÿ©ÿ¸ÿ»ÿ¸ÿ²ÿ³ÿ³ÿ°ÿÂÿËÿ¼ÿ¿ÿ¥ÿÿ©ÿ¥ÿ£ÿªÿ­ÿ£ÿ¨ÿ¸ÿ·ÿ±ÿ­ÿ«ÿ¹ÿÿ¥ÿÿ¥ÿÿ©ÿ©ÿ°ÿ±ÿ«ÿ«ÿ¢ÿÿ¦ÿÿ¢ÿ¼ÿ£ÿ²ÿÿÿÿÿ¤ÿ¢ÿÿ¦ÿ­ÿ¬ÿ¨ÿ¥ÿÿÿÿÿ­ÿ°ÿ®ÿ¤ÿ ÿ®ÿ²ÿ­ÿ¯ÿ³ÿ´ÿ­ÿ¤ÿ©ÿ©ÿ­ÿªÿºÿ³ÿ§ÿ­ÿ®ÿ®ÿ²ÿ·ÿ½ÿ¼ÿ¶ÿ¯ÿ³ÿ±ÿ±ÿ¬ÿ¯ÿ«ÿªÿ­ÿ ÿ¤ÿ¨ÿ¡ÿ¥ÿ®ÿ¬ÿ¦ÿ®ÿ±ÿ©ÿªÿ½ÿ±ÿËÿÂÿ²ÿªÿ´ÿÀÿ»ÿµÿ·ÿ¹ÿ¶ÿ¬ÿ§ÿ«ÿ¶ÿªÿ¡ÿ©ÿ¬ÿ±ÿ¨ÿ¢ÿ¢ÿ¬ÿ­ÿªÿ®ÿ·ÿ½ÿ·ÿ·ÿµÿ¤ÿÿ°ÿ³ÿÿ¬ÿ«ÿ·ÿ³ÿ¤ÿ¶ÿ©ÿ¡ÿ¬ÿ®ÿ¶ÿ®ÿ£ÿ¥ÿ­ÿªÿ¬ÿ¹ÿ³ÿ¯ÿ¬ÿ½ÿ¼ÿ°ÿªÿ±ÿ·ÿ¹ÿºÿ¯ÿ¡ÿ¥ÿ§ÿ¡ÿ¶ÿÿ°ÿ­ÿÿÀÿ¶ÿ¤ÿ¡ÿ¥ÿ«ÿµÿµÿ¬ÿ©ÿ¦ÿ¢ÿ©ÿµÿ¥ÿÿ±ÿ£ÿ¸ÿ®ÿ¨ÿªÿÿªÿ®ÿ©ÿ¢ÿ²ÿ»ÿ¶ÿ­ÿ ÿ¤ÿ©ÿÿÿ®ÿ¦ÿ¢ÿ°ÿªÿ­ÿ­ÿ¯ÿªÿ¥ÿ®ÿ®ÿ³ÿ¶ÿºÿ»ÿ¹ÿºÿ±ÿ«ÿ·ÿ·ÿ½ÿÈÿÂÿÃÿÿµÿ»ÿ¶ÿ¼ÿµÿ±ÿ±ÿ¼ÿ¾ÿµÿ·ÿ¸ÿ¸ÿ¿ÿ³ÿ®ÿ¶ÿ¶ÿ¯ÿÿ£ÿ»ÿ¸ÿ¤ÿ­ÿ ÿ¢ÿ©ÿ¤ÿªÿªÿ¤ÿÿÿ ÿÿÿÿÿÿÿÿ¡ÿÿ£ÿªÿÿÿ¡ÿÿ¤ÿ»ÿ§ÿÿ¦ÿªÿÿÿÿ¥ÿ®ÿ«ÿ£ÿÿÿ§ÿ ÿ¤ÿÿ°ÿ¦ÿ©ÿ¢ÿ¹ÿ­ÿÿ¥ÿ£ÿÿ¥ÿ¯ÿ¸ÿ±ÿ¦ÿ¬ÿ¬ÿ®ÿ«ÿ¹ÿ¶ÿ°ÿ§ÿ«ÿ³ÿºÿÿÀÿ±ÿÄÿ®ÿ¬ÿ¬ÿ±ÿ·ÿºÿ¼ÿ«ÿ¥ÿ°ÿ±ÿ¬ÿ¥ÿÿ«ÿ­ÿ¯ÿ¨ÿ´ÿµÿ¬ÿ®ÿ«ÿ­ÿ³ÿ¯ÿ¨ÿ¹ÿ¶ÿ°ÿ»ÿ½ÿ¬ÿ®ÿ³ÿªÿ¥ÿ®ÿ±ÿ¯ÿ·ÿ³ÿ«ÿ«ÿ¬ÿ­ÿ¤ÿ©ÿ¶ÿÿ£ÿ¸ÿ ÿÿÿ²ÿ¸ÿ·ÿ³ÿµÿºÿ¼ÿ°ÿ®ÿ²ÿ²ÿ­ÿ¬ÿ¶ÿ³ÿ®ÿ¹ÿ¶ÿ¦ÿ®ÿÿ¯ÿ°ÿ°ÿ®ÿ­ÿ¯ÿÂÿ®ÿ¦ÿÿ¯ÿ³ÿ§ÿ°ÿ¨ÿ¢ÿªÿ¸ÿ¹ÿ°ÿ¡ÿ¦ÿ¸ÿ³ÿ®ÿ§ÿ¬ÿ¦ÿ¸ÿ¿ÿ¥ÿªÿ°ÿµÿ«ÿ·ÿ¤ÿ¬ÿ°ÿÅÿ¶ÿ¶ÿÿ§ÿ¬ÿµÿ¯ÿµÿ´ÿ³ÿµÿ´ÿ¹ÿÃÿÆÿ»ÿ¶ÿ¹ÿ³ÿ¯ÿ´ÿ»ÿ¾ÿ¢ÿ¨ÿ¸ÿ¿ÿ¹ÿÿÂÿ½ÿÅÿ¹ÿ°ÿ¬ÿ¢ÿ°ÿÅÿÅÿ¶ÿ´ÿ¯ÿ¯ÿ´ÿ¾ÿ»ÿ·ÿ¸ÿ²ÿ¸ÿ»ÿ¿ÿ¶ÿ²ÿ«ÿ¼ÿ»ÿ¼ÿ´ÿ­ÿÀÿ³ÿ¾ÿµÿÆÿ¦ÿ­ÿ¶ÿ°ÿ¸ÿ¯ÿ¾ÿ´ÿ°ÿ´ÿ¶ÿ¼ÿµÿ¯ÿ¸ÿ·ÿ­ÿµÿÁÿ¶ÿ¬ÿ»ÿÂÿ¯ÿµÿ®ÿ­ÿ±ÿªÿ´ÿ³ÿ³ÿ¯ÿ¿ÿ¿ÿÅÿÿ¨ÿ¾ÿ»ÿ±ÿ¼ÿ¿ÿµÿ®ÿ­ÿ´ÿ³ÿ¶ÿÁÿ¶ÿ¶ÿ¿ÿÃÿ¿ÿ´ÿ²ÿ³ÿ¯ÿ«ÿ»ÿ¶ÿ¬ÿ©ÿ«ÿ¹ÿ¶ÿºÿ¾ÿ°ÿ¿ÿ¹ÿ ÿºÿ¶ÿµÿ½ÿ¼ÿ©ÿ¥ÿ»ÿºÿ´ÿºÿ¾ÿ¶ÿ¸ÿ®ÿ¤ÿ£ÿÿÿ¯ÿ¸ÿÂÿ¾ÿºÿ³ÿ¨ÿªÿ«ÿ¦ÿ°ÿ½ÿ½ÿ­ÿµÿ¾ÿ·ÿ¸ÿ¾ÿ³ÿ´ÿÀÿ»ÿ´ÿ¥ÿºÿÇÿ¿ÿ·ÿ·ÿ¿ÿ¶ÿ²ÿ±ÿ¸ÿ½ÿ¼ÿ¶ÿ³ÿ±ÿ­ÿ«ÿµÿ»ÿ·ÿ±ÿ°ÿµÿµÿ°ÿ«ÿ³ÿ±ÿ¸ÿ·ÿ¶ÿ²ÿ±ÿ»ÿ·ÿ¦ÿ±ÿ©ÿ¶ÿ±ÿ¼ÿÁÿ¤ÿ½ÿ­ÿ±ÿ¨ÿ°ÿ¸ÿ·ÿ®ÿ³ÿÀÿ·ÿ¿ÿÃÿÉÿ¸ÿµÿ¶ÿ¹ÿ±ÿ£ÿ²ÿ¸ÿ©ÿ¯ÿ¶ÿ±ÿ¸ÿ¸ÿ»ÿÌÿÃÿÃÿºÿ´ÿ·ÿ±ÿ¶ÿ´ÿ¹ÿÀÿ¤ÿ¬ÿ·ÿ¸ÿ«ÿ¶ÿ­ÿ³ÿ¾ÿ¥ÿ©ÿ»ÿ±ÿ³ÿ½ÿ´ÿ£ÿ­ÿ¯ÿ²ÿÀÿ´ÿµÿ¸ÿ»ÿ¾ÿµÿ¶ÿ­ÿªÿ´ÿ¸ÿÀÿ½ÿ·ÿ·ÿ¯ÿ´ÿ¿ÿ©ÿ­ÿ³ÿ³ÿ´ÿ·ÿ²ÿ°ÿ¿ÿªÿ±ÿµÿ»ÿ»ÿ®ÿ¹ÿªÿ´ÿ¶ÿ¨ÿÀÿ¿ÿ©ÿÂÿ¹ÿ¼ÿ¼ÿ¨ÿ·ÿ»ÿ¬ÿ¨ÿ±ÿ»ÿºÿ»ÿ¿ÿ²ÿ¬ÿ®ÿ¯ÿ³ÿ¸ÿ¼ÿ¼ÿ½ÿ¶ÿ°ÿ´ÿ°ÿÀÿ¼ÿ¯ÿºÿ½ÿÄÿºÿµÿ¶ÿ´ÿËÿ¿ÿ¬ÿÁÿ²ÿ½ÿ¹ÿ­ÿ¯ÿµÿ¹ÿÅÿ»ÿ­ÿ°ÿ±ÿ·ÿ·ÿÌÿ³ÿºÿºÿ´ÿÿÿ®ÿ²ÿµÿ§ÿ³ÿÅÿÇÿ¾ÿ¾ÿºÿ¹ÿËÿÉÿ»ÿµÿ§ÿ­ÿÂÿÈÿÌÿ»ÿ¹ÿ¾ÿ²ÿÎÿÊÿÊÿÎÿ­ÿ¶ÿ¯ÿ°ÿ¹ÿÊÿÑÿµÿ°ÿ¬ÿ¬ÿ¬ÿÈÿÑÿÃÿ´ÿ§ÿ´ÿÁÿ»ÿ¯ÿ¸ÿ²ÿ½ÿ¸ÿÂÿ¹ÿ°ÿ´ÿ³ÿ¬ÿ­ÿ±ÿ¬ÿ³ÿ±ÿ²ÿ²ÿ´ÿ¯ÿ©ÿ³ÿ·ÿÁÿ¿ÿ·ÿ¼ÿ·ÿ¾ÿ½ÿ¸ÿ¿ÿ«ÿ¬ÿºÿ¸ÿ¯ÿ®ÿ´ÿ¶ÿ®ÿµÿÀÿµÿÆÿ¾ÿ£ÿ°ÿ®ÿ­ÿ¹ÿ³ÿ¯ÿ·ÿ³ÿ¯ÿ£ÿ»ÿ±ÿÃÿ¯ÿµÿ½ÿªÿªÿ¯ÿ§ÿ¥ÿ¯ÿÂÿ»ÿµÿ·ÿ½ÿÁÿ½ÿ²ÿ²ÿºÿ²ÿ·ÿ¾ÿ²ÿ²ÿ´ÿ¼ÿ¼ÿ½ÿµÿ¹ÿ®ÿ³ÿ¶ÿ²ÿ»ÿ¬ÿ®ÿ³ÿ¢ÿ´ÿÁÿ¿ÿ¬ÿ·ÿËÿºÿ»ÿ¼ÿ§ÿ½ÿ¶ÿ¹ÿ¹ÿ¸ÿ§ÿªÿ£ÿ¡ÿ«ÿ²ÿ¸ÿ°ÿ­ÿ²ÿ²ÿ¾ÿ³ÿªÿÿÿ®ÿÁÿ¹ÿ­ÿºÿ»ÿ®ÿ¸ÿºÿ«ÿ®ÿ´ÿ¥ÿ¼ÿÁÿ¾ÿ·ÿ¨ÿ·ÿ¼ÿÅÿÄÿ«ÿ²ÿ®ÿ¬ÿ±ÿ·ÿ¯ÿ·ÿ´ÿÁÿÁÿ°ÿ¹ÿ¯ÿ½ÿ¦ÿ°ÿ½ÿ©ÿÄÿ²ÿÄÿ¿ÿ»ÿ¼ÿÁÿ¼ÿÃÿ¾ÿ®ÿ¶ÿ´ÿ½ÿºÿÁÿ²ÿ¸ÿ¿ÿ¾ÿ·ÿ­ÿ¸ÿ´ÿ¶ÿÂÿ±ÿ²ÿºÿ¦ÿ³ÿÃÿ±ÿ¤ÿ¯ÿÅÿ¶ÿ¹ÿ§ÿ½ÿËÿ¬ÿ¶ÿÄÿÃÿªÿ¥ÿ¯ÿÄÿ¯ÿ­ÿ¥ÿµÿ´ÿÄÿ¸ÿ¦ÿÁÿ­ÿ­ÿ¬ÿ®ÿ»ÿ°ÿ¿ÿ±ÿ¬ÿ¯ÿ·ÿ½ÿÙÿËÿÀÿÀÿ»ÿÀÿ½ÿ¹ÿËÿÉÿ¹ÿ¹ÿ·ÿ¸ÿ²ÿ·ÿ¿ÿ·ÿÂÿÑÿÄÿºÿÇÿ»ÿ¶ÿ³ÿ¿ÿÏÿÄÿÄÿ¼ÿÁÿ°ÿ´ÿÂÿÃÿ²ÿµÿ´ÿ¬ÿ°ÿ¬ÿ½ÿ´ÿ´ÿ¾ÿ³ÿ³ÿ¶ÿ´ÿªÿ¬ÿ¶ÿ·ÿ¸ÿÈÿÂÿ¸ÿºÿµÿ²ÿ³ÿ°ÿ¯ÿªÿ§ÿ«ÿ³ÿ´ÿ¶ÿ¹ÿ¹ÿ´ÿ½ÿ¾ÿ½ÿ°ÿ²ÿ¶ÿ±ÿ¶ÿÈÿºÿ°ÿ¹ÿ´ÿ¹ÿ»ÿÁÿ¸ÿ·ÿ½ÿ·ÿ±ÿ°ÿºÿ¹ÿ·ÿµÿ³ÿ´ÿ©ÿ®ÿ®ÿ´ÿµÿ¹ÿ¶ÿ±ÿ£ÿÿ¶ÿÂÿºÿ¶ÿ²ÿ³ÿ´ÿ¸ÿ¬ÿ±ÿ°ÿ©ÿ®ÿ©ÿ¹ÿ¶ÿ°ÿ¶ÿ²ÿ¯ÿ²ÿÉÿÍÿ¬ÿÂÿ³ÿÃÿÀÿ»ÿ¾ÿ£ÿ»ÿÖÿ³ÿÄÿ»ÿ¶ÿ´ÿ¼ÿ¶ÿ¸ÿ­ÿ¦ÿµÿ¸ÿ¸ÿ¾ÿ¼ÿÅÿ¼ÿ¬ÿ·ÿÀÿºÿ±ÿ¾ÿ½ÿ¶ÿ³ÿ¶ÿ¸ÿ±ÿ¹ÿ°ÿ§ÿ³ÿ¶ÿ§ÿ¶ÿºÿ§ÿ¿ÿÁÿÀÿ¸ÿ¶ÿ¦ÿµÿ¦ÿ¯ÿ¾ÿ¶ÿªÿ¹ÿ¶ÿ°ÿ°ÿ¬ÿ¯ÿ¨ÿ±ÿ±ÿ·ÿ¼ÿ´ÿ»ÿºÿµÿ»ÿ²ÿ°ÿªÿ±ÿÃÿ¾ÿ«ÿ·ÿ²ÿ¹ÿ¯ÿ¸ÿ¹ÿ¯ÿ¾ÿºÿÀÿ·ÿ¶ÿ´ÿ»ÿ£ÿÿÄÿ¾ÿ¨ÿ¶ÿ¸ÿ½ÿ®ÿ³ÿ¾ÿ·ÿ¶ÿ¯ÿ«ÿ¦ÿ¯ÿµÿµÿ¶ÿ«ÿºÿÇÿ¸ÿ³ÿ¨ÿ«ÿ¾ÿÅÿµÿµÿ²ÿ»ÿ»ÿ·ÿÃÿ½ÿ¹ÿ§ÿ¼ÿ«ÿ¹ÿªÿ¥ÿ¨ÿ¶ÿºÿ¼ÿµÿ·ÿµÿ·ÿ°ÿ¶ÿÆÿ´ÿ§ÿ®ÿµÿ½ÿ¹ÿ¹ÿ¸ÿ°ÿ¶ÿÃÿ¶ÿ½ÿ·ÿÃÿ±ÿµÿÆÿ¬ÿ¬ÿ«ÿ ÿºÿÆÿ¿ÿÂÿ¬ÿ´ÿ³ÿ£ÿ¡ÿ¢ÿ´ÿµÿ·ÿ¨ÿ©ÿ¶ÿ¯ÿ¤ÿÿoÿÿ¢ÿ£ÿ®ÿ½ÿÆÿ¹ÿ¬ÿ·ÿ¹ÿÂÿ³ÿ¶ÿ¸ÿ°ÿ·ÿ¬ÿÂÿ¯ÿ¬ÿ´ÿ¤ÿ²ÿ­ÿ¿ÿ®ÿ·ÿ¸ÿ®ÿ«ÿ±ÿ³ÿ³ÿºÿµÿ©ÿ©ÿ«ÿ¶ÿ³ÿªÿ¸ÿÁÿ¼ÿÀÿ´ÿ»ÿºÿ±ÿ¶ÿ·ÿ£ÿÁÿ¿ÿªÿ´ÿ»ÿ¯ÿ°ÿ³ÿ¿ÿµÿ·ÿºÿ¼ÿºÿ¶ÿ¶ÿ±ÿ³ÿ¹ÿ´ÿ®ÿ«ÿºÿ°ÿ»ÿ±ÿ³ÿ²ÿ®ÿ°ÿ³ÿ­ÿ¶ÿ¥ÿ´ÿªÿ­ÿ­ÿ§ÿ³ÿ²ÿ®ÿ§ÿ³ÿ³ÿ«ÿµÿ½ÿ¹ÿ¶ÿ±ÿ­ÿ³ÿ½ÿÆÿ¿ÿ ÿ¯ÿ³ÿ¸ÿµÿ­ÿ´ÿ¬ÿºÿ²ÿ²ÿ­ÿ¬ÿ¸ÿÁÿ»ÿ»ÿµÿ»ÿÂÿ¾ÿ¼ÿ¼ÿ¾ÿ¿ÿ·ÿ³ÿ±ÿ«ÿªÿ·ÿ¯ÿ­ÿ»ÿ¨ÿ¹ÿÀÿ°ÿ¾ÿ¼ÿ®ÿ®ÿ½ÿµÿ¨ÿ ÿ²ÿ½ÿ¹ÿµÿ´ÿµÿ³ÿ¹ÿ¸ÿ¥ÿ¬ÿ§ÿ²ÿ»ÿ°ÿ»ÿ¼ÿ¸ÿºÿµÿ²ÿ½ÿ¯ÿµÿ¯ÿ®ÿ·ÿºÿ±ÿ¼ÿ¸ÿ§ÿ¨ÿ«ÿ¬ÿ«ÿªÿ³ÿ½ÿÄÿ©ÿ´ÿ§ÿ§ÿ¯ÿ ÿ¡ÿ©ÿÿÿÿ¡ÿ§ÿµÿ²ÿ°ÿ±ÿ«ÿ±ÿ½ÿ¹ÿ²ÿ²ÿÿÿÿµÿ§ÿ¡ÿ¡ÿ¸ÿ¶ÿ³ÿ¯ÿ°ÿ¦ÿ¥ÿÿÿ£ÿ°ÿ¨ÿ ÿ¢ÿ¦ÿ«ÿ§ÿ©ÿÿ¥ÿ®ÿ¸ÿ¥ÿÂÿÿÿ»ÿ¨ÿ²ÿ¹ÿ·ÿ½ÿ»ÿ³ÿ©ÿ«ÿ¸ÿ¹ÿ·ÿÂÿÁÿ±ÿ¤ÿÿ«ÿ´ÿ¸ÿªÿ¾ÿÆÿ¶ÿ¢ÿ·ÿ±ÿ¹ÿ¹ÿºÿ²ÿÿ ÿºÿµÿ®ÿ´ÿ¨ÿ£ÿÿ§ÿ²ÿºÿ¥ÿ´ÿ°ÿ¯ÿ¶ÿ¼ÿ¹ÿ­ÿ°ÿ°ÿ¥ÿ£ÿ²ÿ¹ÿ³ÿºÿ´ÿµÿ¯ÿ³ÿ°ÿËÿ²ÿ»ÿ·ÿ´ÿ¼ÿÁÿ¯ÿ¬ÿ¹ÿ½ÿ¼ÿ²ÿµÿ¾ÿ°ÿ±ÿ·ÿ´ÿ§ÿ»ÿ»ÿ»ÿÒÿ°ÿ¶ÿ¸ÿ´ÿ¸ÿ±ÿ½ÿÀÿ¸ÿµÿ¹ÿ¾ÿ¶ÿ®ÿºÿ¹ÿ°ÿ»ÿÒÿ»ÿ°ÿÿ¨ÿºÿ»ÿ¾ÿÇÿ±ÿ ÿ­ÿ´ÿ¹ÿÆÿ¹ÿ¶ÿ½ÿ¢ÿ±ÿ¨ÿÀÿªÿ¦ÿ¹ÿ»ÿ·ÿ²ÿ¶ÿ½ÿÄÿÀÿ¾ÿÃÿ´ÿ°ÿ«ÿ´ÿÅÿ·ÿ³ÿ¸ÿ­ÿ½ÿÇÿÀÿ¾ÿÁÿ¿ÿ½ÿ½ÿ¹ÿ­ÿ¥ÿ§ÿ¼ÿ³ÿ±ÿ±ÿÿ®ÿ½ÿ­ÿ«ÿ¸ÿ°ÿ©ÿ°ÿ²ÿªÿ¯ÿ¸ÿ²ÿ¢ÿÿªÿ¼ÿ½ÿ³ÿÿ°ÿ¦ÿ§ÿ¶ÿ¿ÿµÿµÿºÿ°ÿ²ÿ®ÿ¶ÿÅÿ°ÿ«ÿ±ÿ³ÿ¸ÿµÿ¯ÿ­ÿ±ÿ©ÿÿÿyÿuÿÿ®ÿ«ÿÃÿÀÿ·ÿ¬ÿÿÿ\ÿQÿNÿZÿhÿ^ÿQÿZÿWÿcÿkÿWÿÿuÿ{ÿoÿoÿyÿÿÿÿÿÿÿÿÿ ÿÿ®ÿ¶ÿÿ±ÿ«ÿªÿ¯ÿ¯ÿ³ÿ³ÿ­ÿ­ÿ¬ÿ¸ÿ´ÿ¼ÿ´ÿ¬ÿÃÿÁÿ¦ÿ¦ÿ³ÿ·ÿºÿ±ÿ§ÿ¼ÿÈÿµÿ·ÿÇÿ²ÿ·ÿ°ÿ·ÿ¼ÿÁÿÊÿÅÿ¹ÿ³ÿ·ÿÁÿ½ÿ½ÿ¶ÿ®ÿÉÿ´ÿ·ÿ·ÿ»ÿ¼ÿÄÿÂÿ²ÿ°ÿºÿ¸ÿÈÿºÿ£ÿµÿÂÿÀÿ¿ÿÀÿÈÿÂÿºÿ¸ÿ´ÿ¾ÿ´ÿºÿÿ¿ÿÀÿ±ÿ®ÿ¶ÿÇÿ¾ÿ¨ÿ©ÿ³ÿ¯ÿ³ÿ©ÿ¡ÿ¬ÿ²ÿ©ÿºÿ¸ÿ¾ÿ±ÿ§ÿ«ÿ²ÿ½ÿ¬ÿµÿÁÿÉÿ¸ÿ«ÿ®ÿ¾ÿºÿ·ÿ»ÿ²ÿ°ÿÆÿµÿ¯ÿ³ÿ¹ÿ²ÿªÿ¹ÿ¿ÿÀÿ½ÿ¹ÿ¶ÿ´ÿ½ÿ¤ÿ³ÿ»ÿ®ÿ³ÿ²ÿªÿ¨ÿ¢ÿ¨ÿ¾ÿ¾ÿ´ÿ´ÿ©ÿ¢ÿ¥ÿµÿ®ÿ¯ÿ´ÿ°ÿ®ÿ°ÿ°ÿ½ÿ½ÿÃÿ°ÿ½ÿÂÿ¬ÿ¦ÿ§ÿ®ÿÄÿÌÿ´ÿ¢ÿ¤ÿ¿ÿ¶ÿºÿµÿºÿ½ÿ¸ÿ¯ÿ³ÿºÿ³ÿ´ÿ¹ÿËÿ¬ÿ¹ÿ¿ÿ·ÿ¶ÿ²ÿ´ÿ¾ÿ¿ÿ¶ÿ°ÿ¸ÿ³ÿ³ÿÇÿ¹ÿ®ÿ¤ÿ¬ÿ½ÿÀÿ¾ÿ¬ÿ·ÿ»ÿ´ÿ±ÿºÿ¹ÿ½ÿ½ÿ¶ÿ´ÿ­ÿ¨ÿ§ÿ¨ÿ¸ÿ½ÿÃÿÈÿÃÿÅÿÂÿ°ÿ¸ÿ¨ÿ»ÿ½ÿ±ÿ½ÿÂÿ¹ÿ·ÿ»ÿ´ÿ¬ÿªÿ±ÿÃÿµÿ°ÿ¯ÿ¹ÿ»ÿºÿ½ÿ¹ÿ·ÿºÿ¹ÿ©ÿµÿ½ÿ»ÿ´ÿ²ÿ¼ÿÁÿ´ÿÔÿµÿ¹ÿ¶ÿÈÿ²ÿ¤ÿ¬ÿ³ÿ»ÿÈÿ«ÿÃÿ¼ÿ¼ÿ²ÿºÿ´ÿ¹ÿÄÿÁÿÁÿ²ÿ´ÿ¼ÿ½ÿ¿ÿ³ÿ²ÿ½ÿ¼ÿ¯ÿ¬ÿºÿªÿ¸ÿ¬ÿ¶ÿ´ÿ¹ÿ½ÿ¶ÿ¸ÿªÿ¯ÿ´ÿ²ÿ¤ÿ±ÿ³ÿ±ÿºÿ¾ÿ°ÿ¥ÿ²ÿ½ÿ¬ÿµÿ½ÿ¼ÿ¹ÿ¹ÿºÿ³ÿ³ÿµÿÁÿ¶ÿ¿ÿ»ÿ·ÿ½ÿ¹ÿºÿ«ÿÅÿ°ÿ¹ÿºÿ¿ÿÀÿ¶ÿ±ÿ»ÿ¿ÿ¶ÿ°ÿÃÿ¸ÿµÿ»ÿ¹ÿ¼ÿ¾ÿºÿØÿ¶ÿ½ÿÃÿ°ÿ­ÿ»ÿ·ÿ½ÿ»ÿ´ÿ´ÿ¸ÿ´ÿ´ÿ¼ÿÅÿÄÿ¯ÿ®ÿ¾ÿ¿ÿ²ÿ«ÿ²ÿ¸ÿ´ÿµÿ¬ÿ¸ÿ½ÿ²ÿ©ÿ´ÿ½ÿ·ÿ´ÿ·ÿ´ÿ¿ÿµÿºÿµÿ´ÿ¼ÿµÿµÿ´ÿ¥ÿÁÿ­ÿ¯ÿÁÿÇÿ¼ÿ¶ÿµÿ»ÿ®ÿÊÿÏÿ¾ÿÁÿ¶ÿ«ÿªÿ°ÿµÿµÿ±ÿ°ÿµÿ¶ÿ¹ÿ¾ÿÃÿÆÿÅÿ¦ÿ×ÿÄÿ¹ÿ´ÿ¹ÿ´ÿªÿ³ÿ¦ÿ­ÿªÿ´ÿ­ÿ±ÿ°ÿ«ÿ®ÿ®ÿ°ÿ»ÿºÿ¯ÿµÿµÿ®ÿ°ÿ·ÿ¯ÿ¯ÿºÿ¹ÿ¯ÿ­ÿ­ÿ²ÿ·ÿ³ÿ²ÿ­ÿ¾ÿ«ÿÿ¤ÿ¦ÿ¦ÿ³ÿÀÿ·ÿ«ÿ¥ÿ°ÿ°ÿ²ÿ©ÿÿ¢ÿªÿ­ÿªÿÿ¤ÿ¯ÿ¬ÿ©ÿ¥ÿ¥ÿ®ÿÿÿ£ÿÿÿÿ¢ÿ¨ÿ²ÿ²ÿªÿ²ÿ©ÿ§ÿ­ÿ¤ÿ¡ÿ¢ÿÿÿÿ ÿ°ÿÿÿ§ÿ ÿÿÿ¤ÿ¡ÿÿ¢ÿÿÿ©ÿÿÿÿÿÿÿÿÿ¡ÿÿÿ ÿ¡ÿÿÿ¨ÿ£ÿÿ¡ÿ«ÿ±ÿ£ÿ¢ÿ£ÿªÿÿÿÿÿ¡ÿÿ«ÿ¤ÿ±ÿ¡ÿÿÿÿÿÿ ÿ¨ÿ¡ÿÿ¢ÿ£ÿÿÿÿ£ÿ¦ÿµÿ²ÿ³ÿ®ÿ ÿ¦ÿÿ¥ÿ­ÿ¥ÿÿÿ­ÿ£ÿ ÿ¬ÿÿªÿ¬ÿ¬ÿ¶ÿ·ÿ«ÿ§ÿ ÿÿ´ÿ±ÿ¤ÿÿÿ ÿ®ÿ·ÿ¬ÿ¯ÿ°ÿ²ÿ§ÿÿ®ÿ§ÿ§ÿ¦ÿ¨ÿ¢ÿ£ÿ®ÿ ÿ¤ÿ¡ÿÿ¢ÿ«ÿºÿ°ÿ¨ÿ§ÿ«ÿ¯ÿÿÿÿÿÿÉÿ·ÿ¯ÿ·ÿ²ÿ¬ÿ¯ÿ°ÿ©ÿ¦ÿÿÿÿÿ¤ÿ¦ÿ¥ÿ ÿÿ¢ÿ¨ÿ²ÿ±ÿ¬ÿ ÿ·ÿ¸ÿ®ÿ°ÿ´ÿ¦ÿ ÿ°ÿ¯ÿ¡ÿ£ÿ¦ÿÿªÿ¡ÿÿÿÿÿ¨ÿ³ÿªÿ¤ÿ­ÿ¦ÿÿÿÿ¤ÿÿ¨ÿ¬ÿ°ÿ²ÿ©ÿÿÿ´ÿÿ¾ÿ¦ÿ¡ÿ¨ÿ¬ÿ®ÿ°ÿ²ÿ´ÿ²ÿ²ÿ³ÿ©ÿ«ÿ¸ÿÿÿ³ÿ©ÿªÿµÿ«ÿ¨ÿ±ÿ¢ÿÿºÿµÿ¤ÿÿÿ¨ÿ¬ÿ«ÿ§ÿ©ÿ©ÿ¤ÿ¨ÿ¨ÿÿÿÿ£ÿ¨ÿ¾ÿ´ÿ¯ÿ¯ÿ¨ÿ¬ÿ±ÿ¨ÿÿÿ£ÿªÿ²ÿÀÿ¶ÿªÿ©ÿªÿ´ÿ´ÿ°ÿ­ÿ±ÿ¼ÿ±ÿ¹ÿÂÿ±ÿ±ÿÿ¢ÿÿ¡ÿÿÿªÿ¶ÿ­ÿ¨ÿµÿ®ÿ°ÿ³ÿ½ÿ¤ÿ¡ÿÿ¦ÿÿ«ÿ©ÿ¥ÿ¬ÿ­ÿ¨ÿ¢ÿÿÿ¦ÿÿ¼ÿÃÿ©ÿ£ÿ ÿ©ÿ®ÿ®ÿ£ÿÿ¦ÿ¨ÿ¡ÿ®ÿ«ÿ¥ÿ¯ÿÿ¦ÿ©ÿ¬ÿ²ÿ©ÿÿªÿ±ÿ­ÿ³ÿ¬ÿ³ÿ³ÿÂÿÿÿ£ÿÁÿ«ÿ©ÿ£ÿ£ÿªÿ¯ÿµÿ³ÿ¬ÿ·ÿ­ÿ±ÿ²ÿ¤ÿµÿ¨ÿ§ÿ¬ÿ¢ÿ ÿ£ÿ¡ÿ§ÿ¬ÿÿÿ±ÿ²ÿ±ÿ°ÿ¢ÿ½ÿ¤ÿÇÿÎÿ±ÿ¸ÿÊÿ¾ÿ´ÿ­ÿ°ÿºÿ¸ÿ¹ÿ¸ÿ´ÿ«ÿ¯ÿ¯ÿ¥ÿ¶ÿ¬ÿ­ÿ­ÿ·ÿ·ÿ³ÿ¸ÿµÿ«ÿ®ÿ°ÿ£ÿ¤ÿÁÿ¸ÿ»ÿ¾ÿÂÿÿ£ÿªÿ¡ÿ®ÿ§ÿ¬ÿ©ÿÿ£ÿ©ÿ¯ÿ¶ÿ°ÿ¥ÿ¶ÿ²ÿ¬ÿ²ÿ±ÿµÿ¦ÿµÿ´ÿ¶ÿ·ÿ¯ÿ¨ÿ£ÿÿ¦ÿ«ÿ¦ÿÿ­ÿ½ÿ°ÿ¨ÿ¨ÿÿ£ÿ¢ÿ¤ÿ±ÿ¯ÿ®ÿ·ÿ¸ÿ¨ÿÿÿ ÿ¥ÿ®ÿ³ÿ¥ÿ¯ÿ°ÿ®ÿ­ÿ¢ÿºÿ¬ÿ¡ÿ«ÿ¡ÿ¦ÿ±ÿ±ÿ«ÿ®ÿ¸ÿ¯ÿ ÿ¯ÿ ÿ¯ÿ¬ÿÿ©ÿ©ÿ£ÿ­ÿºÿ¹ÿ¨ÿ±ÿ·ÿ¸ÿºÿ¿ÿÀÿ¼ÿ¹ÿ¯ÿ°ÿ°ÿ¬ÿ²ÿ´ÿºÿ¨ÿÿ´ÿ°ÿ¬ÿÇÿ¸ÿ¹ÿ£ÿ¢ÿ®ÿ±ÿ°ÿ®ÿ³ÿµÿ®ÿµÿ¯ÿ±ÿªÿÿ³ÿ°ÿ«ÿ¦ÿ¤ÿÿ©ÿ«ÿ¬ÿ­ÿªÿ£ÿÿÿ¦ÿ©ÿ«ÿ¡ÿ¦ÿ«ÿ®ÿ¡ÿÿÀÿ¢ÿÿÿ²ÿ ÿ³ÿÿ¡ÿ­ÿ¬ÿÿÿÿÿ¨ÿ¶ÿ­ÿ ÿ¦ÿ¦ÿ¤ÿ¥ÿ ÿ¡ÿ­ÿ¡ÿ£ÿ¥ÿªÿ«ÿ¬ÿ¨ÿ²ÿ±ÿ­ÿÿ§ÿ»ÿ³ÿ¢ÿ¥ÿ±ÿ¬ÿ¤ÿ´ÿµÿ¬ÿÿÿ¤ÿ¤ÿÿ¹ÿ½ÿÆÿ¸ÿ®ÿ²ÿ¾ÿ·ÿ·ÿ³ÿ¨ÿ¨ÿ¯ÿ³ÿ´ÿ±ÿ¬ÿªÿ°ÿ·ÿªÿ¢ÿ»ÿ¹ÿ«ÿ¤ÿ¤ÿ²ÿ¨ÿ°ÿºÿ´ÿ·ÿ¯ÿ±ÿ¬ÿªÿÿ§ÿ»ÿ¹ÿ­ÿ¦ÿ³ÿÀÿµÿ£ÿÿ°ÿ¶ÿ»ÿ¡ÿ«ÿ¥ÿ´ÿ°ÿ«ÿ¥ÿ½ÿ¾ÿ¼ÿ½ÿ®ÿ¶ÿÁÿ³ÿ¦ÿ©ÿ±ÿ³ÿµÿ»ÿµÿ®ÿ¼ÿµÿ¨ÿ¹ÿ¨ÿ¡ÿÿÿ±ÿ¾ÿ¥ÿµÿ¤ÿÿÿ£ÿ¬ÿ¡ÿ¡ÿ°ÿ´ÿ¬ÿ¨ÿ°ÿ¬ÿ¬ÿ¶ÿ¯ÿ°ÿ³ÿªÿ§ÿ®ÿ»ÿ¼ÿ¥ÿ­ÿ¦ÿ¨ÿ¦ÿ®ÿ«ÿ¸ÿÂÿËÿ´ÿ´ÿÿ®ÿ´ÿ²ÿ«ÿ¬ÿ°ÿ´ÿ·ÿ¶ÿ»ÿ¹ÿ¶ÿ¿ÿ¹ÿ·ÿ©ÿ©ÿ¥ÿ°ÿµÿ¯ÿºÿ¸ÿÁÿ¬ÿ§ÿÈÿÖÿªÿ»ÿ¬ÿ¼ÿ§ÿÅÿ¼ÿ»ÿ·ÿ±ÿ±ÿ¿ÿÀÿ´ÿªÿ¬ÿ²ÿ²ÿÂÿÂÿ¾ÿºÿÀÿ­ÿ¦ÿ®ÿÆÿ·ÿ²ÿºÿ¯ÿ¸ÿµÿ¿ÿ«ÿ´ÿ¶ÿ´ÿ¹ÿ¸ÿ¿ÿ¶ÿÃÿ¹ÿ¼ÿÀÿ·ÿµÿµÿ³ÿ¶ÿ²ÿ«ÿ±ÿ±ÿ´ÿµÿ´ÿ·ÿ¯ÿ®ÿ«ÿÄÿÈÿ²ÿ¡ÿ³ÿ°ÿ©ÿªÿ¦ÿ¤ÿ­ÿ«ÿ¾ÿ¸ÿÄÿ»ÿ¦ÿ©ÿªÿ°ÿ¼ÿ·ÿ¸ÿ½ÿ½ÿÁÿ·ÿ©ÿ°ÿ¸ÿ±ÿ²ÿÅÿ¾ÿ±ÿªÿ±ÿ½ÿºÿµÿ±ÿ°ÿÀÿ¬ÿ§ÿµÿ¸ÿ®ÿ¶ÿÁÿ»ÿ³ÿ¸ÿµÿ½ÿ½ÿºÿ¸ÿ»ÿ¸ÿ²ÿ´ÿ²ÿ¥ÿ£ÿ§ÿ¯ÿ¶ÿ°ÿ²ÿ·ÿ«ÿ¨ÿ´ÿºÿ¾ÿ®ÿ«ÿ¾ÿºÿµÿÅÿ½ÿ©ÿ¾ÿÍÿ¬ÿ¹ÿ°ÿÆÿÂÿ½ÿ´ÿ§ÿ®ÿ¯ÿ©ÿ¹ÿ´ÿ»ÿ·ÿ³ÿ±ÿ±ÿ²ÿ·ÿ²ÿ²ÿ¸ÿ±ÿ¯ÿ°ÿµÿ¹ÿ·ÿ³ÿ°ÿ´ÿºÿ·ÿºÿ«ÿºÿÀÿµÿ°ÿ§ÿµÿ²ÿÂÿµÿ­ÿ¼ÿ²ÿ»ÿ¬ÿÂÿ¿ÿÊÿÃÿ»ÿºÿ¯ÿ¼ÿºÿ³ÿªÿ°ÿ¶ÿºÿ¶ÿ´ÿ³ÿ²ÿ³ÿ¶ÿ¿ÿºÿ·ÿ¿ÿ½ÿ³ÿ¶ÿ°ÿÿÿÿÀÿ¶ÿ°ÿ¶ÿ¬ÿ§ÿ¬ÿ½ÿ¥ÿ½ÿ¾ÿ½ÿÄÿ¶ÿÉÿµÿÀÿÂÿ«ÿ°ÿ¡ÿ°ÿ«ÿ¬ÿ¼ÿÁÿÁÿÄÿÀÿ¨ÿ®ÿ·ÿµÿ¸ÿ¹ÿºÿ¹ÿ¶ÿ´ÿ¸ÿ¿ÿµÿ°ÿ¾ÿ·ÿ³ÿ¯ÿ¬ÿ¼ÿ¬ÿ¨ÿ«ÿ¶ÿ¯ÿºÿ¿ÿ³ÿ½ÿ»ÿ³ÿ·ÿ°ÿÄÿ¸ÿÃÿ´ÿ­ÿ»ÿÇÿÆÿ¶ÿ¸ÿºÿ´ÿ­ÿ«ÿ±ÿµÿ±ÿ²ÿ»ÿ²ÿ°ÿ¸ÿ¶ÿ­ÿµÿ¿ÿ¼ÿÀÿ¶ÿ°ÿ³ÿ¯ÿ¼ÿÀÿÂÿµÿ¤ÿºÿÃÿ½ÿ¬ÿ°ÿ³ÿ½ÿ²ÿ¿ÿºÿÁÿÁÿ¿ÿÿ¯ÿ±ÿÁÿ¸ÿ±ÿ¸ÿ¬ÿ©ÿ´ÿ­ÿ«ÿ³ÿ½ÿ°ÿ¦ÿ¦ÿ±ÿ´ÿºÿ³ÿ®ÿºÿÅÿ¼ÿ­ÿ³ÿ»ÿ³ÿµÿÀÿÇÿºÿ¤ÿ£ÿ¦ÿ¥ÿ­ÿ¥ÿÿºÿ¶ÿÁÿ°ÿ¼ÿ¸ÿÀÿµÿ¬ÿ°ÿ²ÿ·ÿ¾ÿÄÿ½ÿ¶ÿ¶ÿ¶ÿØÿ²ÿÂÿËÿ½ÿ¨ÿÅÿ±ÿ¸ÿ´ÿ­ÿ²ÿÂÿ¹ÿ·ÿ©ÿ¨ÿ¥ÿ±ÿºÿ¶ÿ±ÿ²ÿ³ÿ¨ÿ®ÿºÿ³ÿ­ÿµÿ¾ÿ·ÿ¸ÿµÿ²ÿ·ÿºÿ·ÿ»ÿ²ÿ®ÿÀÿ½ÿºÿ¬ÿ²ÿ®ÿ¯ÿ³ÿÿ´ÿÃÿºÿ¸ÿÁÿ¥ÿ²ÿ±ÿºÿªÿ´ÿ¼ÿ½ÿ¥ÿ¶ÿ¸ÿ¸ÿ©ÿ±ÿ»ÿ«ÿ¯ÿÿ¢ÿ§ÿ®ÿ¸ÿ¿ÿ¼ÿ¸ÿ¨ÿ©ÿ´ÿ¬ÿ²ÿÀÿÀÿÅÿ¿ÿ³ÿ¶ÿ¹ÿ»ÿºÿ·ÿ¯ÿ²ÿ¸ÿ´ÿ´ÿ±ÿ¹ÿÈÿ¼ÿ¶ÿ¢ÿ¸ÿ¿ÿÊÿ¸ÿ³ÿ¾ÿÂÿ½ÿ¼ÿ´ÿ³ÿÆÿ­ÿ¶ÿÀÿµÿ¯ÿ©ÿ¤ÿ§ÿ®ÿ¹ÿ²ÿ¶ÿ»ÿÁÿÇÿ¾ÿ±ÿÿÿ²ÿ¾ÿ¹ÿ®ÿ°ÿ·ÿ³ÿµÿ¸ÿ±ÿ´ÿ²ÿ®ÿ½ÿÁÿÆÿ¾ÿ¸ÿ¹ÿ»ÿÁÿÁÿ³ÿµÿ¿ÿ¶ÿ²ÿÇÿ»ÿ¬ÿ¶ÿ¹ÿÃÿ¼ÿ¶ÿ¹ÿ¸ÿ¼ÿÆÿ¸ÿ¦ÿ¿ÿ·ÿ»ÿ¸ÿªÿ«ÿµÿ³ÿ½ÿ¿ÿ»ÿ¼ÿ´ÿºÿ¸ÿ¸ÿ¹ÿ½ÿµÿ¶ÿ»ÿ²ÿ³ÿ¼ÿÂÿ¿ÿ¿ÿÇÿ¶ÿªÿ¸ÿµÿ²ÿ¶ÿ´ÿ·ÿ¼ÿ­ÿºÿÇÿ¾ÿ¼ÿ¹ÿµÿµÿ°ÿËÿ¢ÿµÿÁÿÀÿÃÿ»ÿºÿ¿ÿ¾ÿ°ÿÀÿ¾ÿ¾ÿÇÿÃÿÀÿ»ÿ¾ÿ±ÿ°ÿ½ÿ»ÿ­ÿ¤ÿ©ÿ­ÿ´ÿ°ÿ«ÿ¹ÿ¿ÿ¿ÿ´ÿ¥ÿ®ÿ½ÿ¼ÿ¤ÿ©ÿÉÿÃÿ²ÿ¤ÿµÿ¯ÿºÿ­ÿ·ÿªÿ³ÿÄÿÉÿ»ÿÌÿ»ÿ²ÿ·ÿ½ÿÂÿ»ÿÅÿ®ÿ©ÿ«ÿ´ÿµÿµÿºÿ½ÿ³ÿ¼ÿ³ÿ´ÿ³ÿ¹ÿ½ÿµÿ¾ÿÀÿ²ÿ¸ÿ·ÿ´ÿ¶ÿ°ÿ¼ÿ¾ÿ±ÿ¹ÿ¸ÿ¶ÿ¯ÿ°ÿ»ÿµÿªÿºÿ¿ÿÂÿ½ÿ¶ÿ¯ÿ­ÿ£ÿÇÿ¼ÿ²ÿ®ÿ³ÿ·ÿµÿ¿ÿ²ÿ¼ÿ²ÿ³ÿµÿ¿ÿ¿ÿ¼ÿ©ÿ©ÿ­ÿ´ÿ¬ÿ§ÿ²ÿ±ÿ¶ÿ¹ÿ»ÿ½ÿ°ÿ¤ÿ°ÿ±ÿ°ÿ¼ÿµÿ²ÿ´ÿ¥ÿ¦ÿºÿ¾ÿ½ÿ§ÿ¤ÿµÿ¹ÿÂÿ¼ÿµÿ°ÿ´ÿ£ÿµÿÃÿ®ÿ³ÿ­ÿ¾ÿÂÿÃÿ°ÿ³ÿ¸ÿ´ÿ³ÿ½ÿ©ÿµÿ»ÿ°ÿ¶ÿÁÿÑÿÆÿ¹ÿ¾ÿ¹ÿ»ÿºÿ´ÿµÿ¹ÿÃÿÄÿºÿ¶ÿ²ÿ®ÿ¹ÿµÿ»ÿ¹ÿ¶ÿ²ÿ¼ÿ·ÿµÿ®ÿ¨ÿÄÿºÿ¸ÿÂÿ·ÿ¼ÿ¶ÿ¨ÿ¨ÿ¦ÿ±ÿÄÿ°ÿ¹ÿ´ÿ»ÿµÿ¸ÿ»ÿ¶ÿ¬ÿ´ÿºÿ½ÿ¾ÿ¯ÿªÿ±ÿ·ÿºÿ¬ÿ¦ÿ²ÿ·ÿ½ÿºÿ±ÿ¹ÿ£ÿ´ÿ¶ÿÅÿ¸ÿÁÿ°ÿÿµÿ°ÿ¦ÿ¯ÿªÿ°ÿÿÁÿ¡ÿ®ÿ¼ÿ¼ÿ¸ÿ®ÿ¼ÿ³ÿ½ÿµÿ®ÿ¹ÿ¯ÿ­ÿ«ÿªÿ»ÿÀÿÉÿÑÿÁÿ¸ÿ°ÿ¯ÿ¶ÿ½ÿ¹ÿ·ÿ¹ÿºÿ­ÿ¨ÿ®ÿ´ÿªÿ´ÿ½ÿ´ÿ¶ÿ©ÿ§ÿ¸ÿ¶ÿ¾ÿ¾ÿ¶ÿ¯ÿ³ÿ¹ÿ°ÿµÿ¿ÿ¹ÿ¶ÿ¬ÿ¯ÿÀÿÁÿÅÿÂÿºÿ´ÿ¼ÿ²ÿ®ÿµÿÈÿ»ÿÃÿ¦ÿ®ÿ¬ÿµÿÿºÿ´ÿ¡ÿ±ÿºÿªÿÊÿÅÿ¢ÿÿ¹ÿ°ÿµÿ­ÿ¬ÿ¬ÿ®ÿ³ÿÿ}ÿqÿÿÿ°ÿ¸ÿÀÿ»ÿ·ÿ´ÿ¶ÿÆÿ±ÿ ÿÂÿ´ÿ¹ÿ¹ÿ·ÿµÿ¦ÿ¸ÿ¢ÿ´ÿ´ÿÃÿµÿ²ÿ¥ÿ±ÿ¹ÿ²ÿ¯ÿ±ÿ¼ÿ¶ÿ¨ÿ¬ÿ°ÿ·ÿ±ÿ°ÿ¯ÿ»ÿ¿ÿ©ÿºÿ¸ÿ¿ÿÁÿ¨ÿ»ÿ¡ÿªÿ¨ÿÿ£ÿ¯ÿºÿÁÿ®ÿºÿ¶ÿ·ÿ¯ÿ¼ÿ»ÿµÿ²ÿ¨ÿ­ÿ³ÿ¶ÿ·ÿ´ÿºÿ¸ÿÁÿ­ÿ®ÿ³ÿ®ÿ¯ÿ¶ÿ¢ÿµÿ³ÿ§ÿ©ÿ±ÿ©ÿ¸ÿ²ÿ½ÿ®ÿ³ÿÂÿ¼ÿ¸ÿµÿ´ÿ¹ÿ»ÿ¼ÿ¼ÿ´ÿ°ÿ´ÿ´ÿ¬ÿ±ÿ²ÿÀÿÅÿ¸ÿ´ÿÆÿ±ÿ³ÿÁÿÀÿ¯ÿÁÿÃÿ¸ÿ´ÿ·ÿ¿ÿ¹ÿ´ÿ¿ÿ½ÿ´ÿ³ÿ¬ÿ°ÿ²ÿºÿ±ÿ´ÿ­ÿµÿ³ÿ§ÿºÿ¼ÿ¿ÿ´ÿ´ÿ¯ÿºÿÊÿÀÿÀÿÊÿÌÿÁÿ¼ÿ¸ÿ°ÿªÿ¬ÿ¸ÿ¹ÿ¾ÿµÿ±ÿºÿ¶ÿ¬ÿ¤ÿ¨ÿ¶ÿ¶ÿºÿ¬ÿ¶ÿ®ÿÀÿ¸ÿ²ÿ¼ÿÇÿ±ÿµÿ¶ÿ®ÿ°ÿ­ÿ²ÿºÿÀÿ¾ÿ¶ÿ¸ÿ«ÿµÿ¿ÿ«ÿ³ÿ ÿpÿ ÿ·ÿ¯ÿ¦ÿ¯ÿ¼ÿ¼ÿ¶ÿ¸ÿ´ÿ«ÿ±ÿ¸ÿ·ÿ¸ÿ­ÿ¤ÿ®ÿÿ¯ÿ·ÿ«ÿ«ÿ³ÿ¿ÿ°ÿ´ÿ­ÿ¬ÿ¦ÿÿ¥ÿ°ÿ±ÿ±ÿ«ÿ¨ÿ®ÿ·ÿ»ÿ¨ÿ°ÿ­ÿ¶ÿ±ÿ§ÿ¤ÿÅÿ²ÿ»ÿ¹ÿ¹ÿ¿ÿ³ÿ¼ÿ¼ÿªÿ¬ÿ¶ÿ³ÿ²ÿ³ÿ¿ÿÉÿ­ÿ¨ÿ§ÿ³ÿ¬ÿÿ£ÿ·ÿ³ÿ³ÿ£ÿ£ÿ³ÿ²ÿ®ÿ¥ÿ³ÿ¯ÿ£ÿ¢ÿ¤ÿ¬ÿ®ÿ®ÿ¶ÿ¿ÿ´ÿ¹ÿ¯ÿ¸ÿªÿ­ÿ¼ÿÁÿ±ÿ²ÿ­ÿ¯ÿ«ÿ¤ÿ¡ÿ«ÿ´ÿ¶ÿÀÿ¿ÿ´ÿµÿ¶ÿ»ÿÌÿ³ÿ¯ÿ¿ÿÉÿ¾ÿ¹ÿ¼ÿÃÿºÿÁÿÂÿ·ÿ¸ÿ¶ÿ²ÿ¼ÿ¾ÿËÿ¾ÿ®ÿ­ÿ¸ÿÐÿ·ÿ®ÿÉÿ¹ÿ¹ÿ»ÿÂÿ¼ÿ¶ÿ·ÿÁÿÅÿ¹ÿ·ÿ¸ÿµÿÂÿÃÿ®ÿ´ÿ¢ÿ¹ÿËÿ¹ÿ³ÿ®ÿ±ÿºÿÀÿÄÿºÿ·ÿ½ÿ¯ÿ¶ÿ¿ÿ²ÿºÿ¨ÿÇÿ·ÿ£ÿ·ÿ¶ÿ´ÿ·ÿ¼ÿ¸ÿºÿÆÿÊÿºÿ«ÿ¶ÿÀÿÁÿ®ÿ°ÿ¯ÿÉÿ«ÿµÿ½ÿ¿ÿÀÿ¾ÿÈÿÅÿ¼ÿºÿ±ÿ«ÿ±ÿÃÿµÿºÿºÿ³ÿ¢ÿ·ÿ§ÿ±ÿ¼ÿ»ÿ¹ÿ»ÿ´ÿ°ÿ´ÿ¯ÿµÿ¹ÿ¼ÿÊÿÆÿ¯ÿ°ÿ ÿ»ÿ­ÿ¯ÿ­ÿ«ÿ­ÿµÿµÿµÿ·ÿ­ÿºÿÃÿ¶ÿ©ÿ²ÿªÿÃÿ²ÿ¢ÿÿÿÿzÿÿÿÿ©ÿºÿ¹ÿÀÿ±ÿÆÿ«ÿ¢ÿÿwÿWÿRÿbÿiÿNÿ;ÿSÿ^ÿaÿgÿÿaÿfÿzÿLÿ`ÿlÿnÿÿÿÿÿÿnÿ{ÿoÿÿ£ÿÿ£ÿ«ÿ°ÿ´ÿ³ÿ¦ÿ¡ÿ£ÿ¤ÿ£ÿ§ÿ¶ÿ³ÿ¹ÿÇÿ·ÿ¿ÿ­ÿÿ¡ÿ¦ÿ±ÿ´ÿ«ÿ·ÿÆÿ¶ÿ¨ÿ¨ÿ©ÿ½ÿ¶ÿ¸ÿÀÿÂÿÌÿÆÿ¾ÿ½ÿ·ÿµÿ¸ÿ¯ÿÊÿ¸ÿ¹ÿÅÿÇÿ±ÿ»ÿ´ÿ´ÿ­ÿ®ÿ¶ÿµÿ¿ÿÀÿÂÿ¾ÿ¾ÿ¿ÿÄÿÀÿ¸ÿ°ÿ½ÿ¿ÿ½ÿ¾ÿ¾ÿÅÿ¼ÿ¹ÿ¨ÿ¼ÿ»ÿºÿ¬ÿµÿ´ÿ§ÿ´ÿ¿ÿ¹ÿÄÿÀÿ¬ÿÃÿ±ÿ±ÿ®ÿÀÿµÿ¼ÿ¾ÿ²ÿ«ÿ³ÿºÿ±ÿ·ÿ½ÿÅÿ¸ÿ®ÿ¸ÿºÿµÿÁÿÂÿ³ÿ·ÿÁÿ·ÿ¿ÿ´ÿ³ÿ®ÿºÿ½ÿ¶ÿºÿ³ÿ¯ÿ´ÿ·ÿÂÿµÿµÿ´ÿ´ÿ±ÿ±ÿ©ÿ©ÿ©ÿ·ÿÀÿºÿ¹ÿ«ÿºÿ­ÿ°ÿ­ÿ®ÿ­ÿªÿ¨ÿ¬ÿ°ÿ·ÿ¾ÿ¶ÿºÿ¸ÿÂÿ¼ÿ´ÿ¿ÿ»ÿºÿ¿ÿ½ÿ´ÿ¨ÿªÿ¤ÿ¬ÿ©ÿÁÿ¸ÿºÿµÿ­ÿ³ÿ¹ÿ²ÿ¶ÿ¸ÿ¾ÿ½ÿÂÿÀÿ¿ÿÁÿ¼ÿ¹ÿ¸ÿ±ÿ¶ÿÊÿÐÿ¯ÿ°ÿ¬ÿÄÿ¼ÿ¶ÿ´ÿ²ÿ·ÿµÿ«ÿ»ÿ»ÿÁÿ·ÿ¸ÿ»ÿ°ÿ§ÿ²ÿ»ÿ¯ÿ°ÿºÿÍÿ²ÿ¶ÿ»ÿÃÿ·ÿ¹ÿ¼ÿ°ÿ±ÿ¦ÿ³ÿÅÿ²ÿ¼ÿÃÿ¶ÿµÿ¾ÿ½ÿ¼ÿ¼ÿÂÿÿ¾ÿ²ÿ¬ÿ»ÿºÿ·ÿ¿ÿËÿÊÿ¨ÿ½ÿ¬ÿºÿÀÿ»ÿ°ÿ°ÿ»ÿ¾ÿµÿÀÿ¨ÿ½ÿ²ÿªÿ¬ÿºÿ½ÿ²ÿ¯ÿ¸ÿ·ÿÁÿ·ÿ½ÿ¿ÿ³ÿ±ÿ¾ÿÄÿ¾ÿ¿ÿ¹ÿ¿ÿÆÿÅÿ¿ÿ¥ÿ¥ÿ°ÿÀÿËÿ¼ÿ¾ÿÆÿÃÿ£ÿ®ÿ¬ÿ¶ÿ´ÿ¯ÿºÿ­ÿ«ÿ±ÿ¿ÿ»ÿ·ÿ«ÿ¤ÿ§ÿ¬ÿ°ÿ±ÿ¨ÿºÿ°ÿ¸ÿÉÿÂÿ¸ÿ½ÿ½ÿ±ÿ²ÿ¯ÿÅÿ³ÿ¾ÿÃÿÁÿÅÿÅÿ¶ÿ·ÿ¤ÿÁÿ¥ÿ¢ÿ²ÿ½ÿÁÿ¾ÿ°ÿ¥ÿ³ÿ­ÿÍÿ»ÿ®ÿµÿÀÿ»ÿ²ÿÁÿÆÿ¿ÿÀÿ±ÿ¬ÿ±ÿ¹ÿÃÿÀÿ°ÿ¿ÿ¿ÿ¿ÿ·ÿ·ÿºÿ¾ÿÇÿÀÿ´ÿ³ÿºÿ¶ÿ°ÿ®ÿ²ÿµÿªÿµÿÆÿ¾ÿ®ÿªÿµÿ·ÿ°ÿ´ÿ¼ÿ½ÿ»ÿµÿÀÿ¿ÿºÿ¸ÿ¸ÿµÿ¼ÿ¨ÿ¢ÿ¨ÿ¬ÿ¬ÿ¯ÿ¿ÿ½ÿ¼ÿÆÿÄÿÎÿÊÿ°ÿ¬ÿ¬ÿ®ÿµÿ¿ÿÈÿ¹ÿ§ÿ¸ÿ¿ÿÁÿ»ÿÀÿÈÿ³ÿÿºÿºÿÆÿÄÿ¾ÿµÿ¯ÿ±ÿ´ÿ¨ÿ¹ÿ¼ÿ±ÿµÿ¿ÿ¸ÿªÿ·ÿ¯ÿ¼ÿ¯ÿ«ÿ³ÿ®ÿ¨ÿ«ÿ­ÿ«ÿ«ÿªÿ­ÿÂÿ±ÿ§ÿ®ÿ¸ÿ½ÿ±ÿ ÿÃÿ°ÿÿÿ¢ÿ ÿ¤ÿ¹ÿÆÿ²ÿÈÿ³ÿ¹ÿ¹ÿ±ÿ¨ÿ¦ÿ¨ÿ§ÿ«ÿ«ÿ¨ÿ­ÿ®ÿ¬ÿ¢ÿ¢ÿ©ÿÿ ÿ§ÿ§ÿÿÿÿ¢ÿ¤ÿ£ÿ«ÿ§ÿ¤ÿ´ÿ´ÿ¿ÿ±ÿ«ÿªÿ¢ÿÿ¢ÿ¤ÿ¦ÿ¦ÿªÿÿÿÿ¢ÿ¢ÿ ÿÿ¡ÿ°ÿÿ§ÿ¡ÿ
[truncated: 11,616,697 more chars]
