# Supplementary material for: Deciphering neuronal deficit and protein profile changes in human brain organoids from patients with creatine transporter deficiency
Source: eLife. 2023 Oct 13;12:RP88459. doi: 10.7554/eLife.88459 (PMC10575631; doi:10.7554/eLife.88459)
Supplement: Figure 6—source data 5. [file elife-88459-fig6-data5.zip]

Archive with 1 entries (1 files):
- Figure 6 - Source data 5/Figure 6 - Source data.pptx
