# Supplementary material for: Deciphering neuronal deficit and protein profile changes in human brain organoids from patients with creatine transporter deficiency
Source: eLife. 2023 Oct 13;12:RP88459. doi: 10.7554/eLife.88459 (PMC10575631; doi:10.7554/eLife.88459)
Supplement: Supplementary file 2. — The raw proteomic data consisting of 4219 proteins were normalized using Variance Stabilizing Normalization (VSN) and filtered using an unsupervised variation filter. [file elife-88459-supp2.xlsx]

## Sheet: Norm & Filt Data - BJ vs CTD1_4
Supplementary file 2A. Normalized and filtered proteomic data.
	Brain organoïds
	BJ	BJ	BJ	BJ	CTD1-4	CTD1-4	CTD1-4	CTD1-4
Protein accession	Bja	Bjb	BJc	BJd	CTD1_4a	CTD1_4b	CTD1_4c	CTD1_4d	logfc	pvalue	FDR
MTAP2	0.951079	1.13142	1.15054	0.950498	6.61323	6.93697	6.47488	6.58421	-5.60644	0.000202593	0
MYO5A	0.951079	1.13142	1.15054	0.950498	5.37564	5.13223	5.25714	4.53741	-4.02972	0.000344408	0
CNTN1	0.951079	1.13142	1.15054	0.950498	5.01231	5.16609	5.19193	5.08731	-4.06853	0.00028363	0
STXB1	0.951079	1.13142	1.15054	0.950498	5.30993	5.23152	5.19193	4.74488	-4.07368	0.000324149	0
TAU	0.951079	1.13142	1.15054	0.950498	4.88271	4.49683	5.43676	3.63777	-3.56763	0.000668558	0
L1CAM	0.951079	1.13142	1.15054	0.950498	5.09266	3.65338	5.05194	3.14665	-3.19028	0.00113452	0
CLIP2	0.951079	1.13142	1.15054	0.950498	3.78538	4.32762	3.77995	4.22747	-2.98422	0.000972447	0
PGM2L	0.951079	1.13142	1.15054	0.950498	4.34045	4.26649	4.62775	3.63777	-3.17223	0.00089141	0
ATAT	0.951079	1.13142	1.15054	0.950498	4.12809	3.4485	4.47166	3.63777	-2.87562	0.00115478	0
MYEF2	0.951079	1.13142	1.15054	1.5671	3.87899	3.74585	4.09734	4.0035	-2.73139	0.00125608	0
GPM6A	0.951079	1.13142	1.15054	0.950498	3.78538	3.55457	3.86608	2.99242	-2.50373	0.00166937	0
E41L1	0.951079	1.13142	1.15054	0.950498	3.96689	4.26649	4.16687	3.52976	-2.93662	0.00105348	0
NEUM	0.951079	1.13142	1.15054	0.950498	4.97039	4.5491	4.9765	4.4213	-3.68344	0.000445705	0
ELAV3	0.951079	1.13142	1.15054	0.950498	3.19644	3.33401	3.37245	3.63777	-2.33928	0.00181524	0
CE170	0.951079	1.13142	1.15054	0.950498	3.68528	3.74585	3.94736	3.14665	-2.5854	0.00159441	0
IRGQ	0.951079	1.13142	1.15054	0.950498	3.78538	3.65338	4.09734	3.52976	-2.72058	0.00123582	0
FABP7	0.951079	1.13142	1.15054	0.950498	3.87899	4.20267	4.0243	4.0035	-2.98148	0.000911669	0
DPYL4	1.95367	1.13142	2.89439	1.5671	5.66562	5.94778	5.78515	5.88599	-3.93449	0.000465964	0
COR1A	0.951079	1.13142	1.15054	0.950498	3.78538	3.4485	3.77995	2.81972	-2.41251	0.00188412	0
IGSF3	0.951079	1.13142	1.15054	0.950498	3.46147	3.4485	3.59054	2.81972	-2.28417	0.00224676	0
TAGL3	0.951079	1.13142	1.15054	0.950498	3.33503	3.20963	3.24964	2.6235	-2.05857	0.0031483	0
DCLK1	1.53773	2.26751	2.61621	1.5671	5.37564	4.98822	5.34974	4.74488	-3.11749	0.00103323	0
RUFY3	1.53773	1.13142	1.81706	1.5671	4.83678	4.91045	4.67624	4.88299	-3.31329	0.000648298	0
NOVA2	0.951079	1.13142	1.15054	0.950498	3.68528	3.4485	3.37245	2.99242	-2.32878	0.00195097	0
ADDB	0.951079	1.13142	1.15054	0.950498	4.04974	3.33401	4.0243	2.39632	-2.40521	0.00251418	0
TRIM2	0.951079	1.13142	1.15054	0.950498	4.2024	4.06586	3.86608	3.73826	-2.92227	0.00101297	0
NED4L	0.951079	1.13142	1.15054	0.950498	4.12809	3.20963	3.77995	2.39632	-2.33262	0.0027188	0
STMN1	2.27616	2.26751	2.61621	1.5671	5.09266	4.38626	5.08823	3.73826	-2.39461	0.00258306	0
KIF5C	3.1252	3.33114	3.12751	3.19346	6.24253	5.69293	6.3756	5.51314	-2.76172	0.00133712	0
CXAR	0.951079	1.13142	1.15054	0.950498	3.68528	3.20963	3.37245	2.39632	-2.12004	0.00331848	0
CTND2	0.951079	1.13142	1.15054	0.950498	2.67676	3.07352	3.48561	3.14665	-2.04975	0.0032577	0
SEP3	1.53773	1.80848	1.15054	1.5671	3.78538	3.99226	3.77995	3.73826	-2.308	0.00205632	0
HMCS1	1.53773	1.13142	1.15054	1.5671	3.87899	3.33401	3.48561	3.52976	-2.2104	0.00260332	0
RTN1	0.951079	1.13142	1.15054	1.5671	3.68528	4.26649	3.48561	4.08209	-2.67983	0.00151945	0
SOGA3	0.951079	1.13142	1.15054	0.950498	3.19644	3.20963	3.37245	2.6235	-2.05462	0.00322326	0
GPC2	1.53773	1.13142	1.15054	0.950498	4.04974	2.92322	4.35735	3.28597	-2.46152	0.00207658	0
ELAV4	0.951079	1.13142	1.15054	0.950498	3.04312	3.33401	3.59054	3.41301	-2.29928	0.00203606	0
STX1B	0.951079	1.13142	1.15054	0.950498	3.33503	3.4485	3.48561	2.81972	-2.22633	0.00240883	0
DCX	2.27616	1.80848	3.32814	1.5671	5.43848	4.94986	5.37933	4.7924	-2.89505	0.00149919	0
PLXA1	0.951079	1.13142	1.15054	0.950498	4.04974	2.5655	3.94736	1.79453	-2.0434	0.00563614	0.0106383
NEO1	0.951079	1.13142	1.15054	0.950498	2.67676	3.33401	2.61616	3.41301	-1.9641	0.00429498	0
NBEA	0.951079	2.26751	1.15054	1.5671	4.12809	1.77445	4.09734	2.39632	-1.61499	0.0131402	0.0549133
NOVA1	0.951079	1.13142	1.15054	0.950498	2.87153	3.91471	2.61616	2.99242	-2.05282	0.00388574	0
DPYL1	4.20391	4.26681	4.15922	4.35669	7.36958	7.12088	7.45934	6.98274	-2.98648	0.000931929	0
ELAV2	0.951079	1.13142	1.15054	0.950498	3.19644	3.20963	3.37245	3.28597	-2.22024	0.00209684	0
TRIO	0.951079	1.13142	1.81706	0.950498	3.57771	3.33401	3.59054	2.12657	-1.94469	0.00575567	0.0106383
NQO1	1.95367	2.26751	1.15054	1.5671	3.33503	3.55457	3.94736	3.73826	-1.9091	0.00513776	0.00555556
MARE3	0.951079	1.13142	1.15054	0.950498	3.46147	2.92322	3.11541	2.39632	-1.92822	0.00470624	0
ATLA1	0.951079	1.13142	1.15054	0.950498	2.1845	2.92322	3.24964	2.12657	-1.5751	0.0096799	0.0408163
DPYL5	4.12587	4.16495	4.35579	3.61361	6.99409	6.65639	6.81518	6.51508	-2.68013	0.00147893	0
MARE2	0.951079	1.13142	1.15054	0.950498	2.87153	3.33401	3.24964	2.81972	-2.02284	0.00328404	0
AK1C1	0.951079	1.13142	2.27126	0.950498	3.57771	2.92322	3.37245	3.28597	-1.96377	0.00506888	0.00555556
SRGP2	0.951079	1.13142	1.81706	1.5671	3.33503	3.33401	3.68835	3.28597	-2.04418	0.00360616	0
GABT	2.27616	1.13142	1.81706	1.5671	3.19644	4.32762	3.68835	4.15661	-2.14432	0.0034765	0
AP180	0.951079	1.13142	1.15054	0.950498	2.87153	3.33401	3.37245	2.81972	-2.05354	0.00310778	0
SYT1	0.951079	1.13142	1.15054	0.950498	3.04312	3.07352	2.80244	1.79453	-1.63252	0.00926256	0.040293
BACH	2.27616	1.80848	2.27126	1.99776	4.88271	4.5491	4.81263	4.64487	-2.63391	0.00141815	0
PRR36	0.951079	1.13142	1.15054	0.950498	3.19644	2.75542	3.59054	2.12657	-1.87136	0.00599878	0.0207254
GHC1	1.53773	1.13142	1.15054	0.950498	2.67676	3.07352	2.40221	2.99242	-1.59368	0.00882699	0.040293
MECP2	0.951079	1.13142	1.15054	0.950498	2.67676	3.4485	2.80244	3.14665	-1.9727	0.00395867	0
KI21A	0.951079	1.13142	1.15054	0.950498	3.33503	2.92322	2.80244	1.79453	-1.66792	0.008906	0.040293
PLXA4	0.951079	1.13142	1.15054	0.950498	2.67676	2.75542	3.24964	2.12657	-1.65622	0.0081483	0.0395257
DCLK2	0.951079	1.13142	1.81706	0.950498	2.67676	3.55457	2.96739	2.99242	-1.83527	0.00610008	0.025
TM35A	0.951079	1.13142	1.15054	0.950498	3.19644	3.33401	3.24964	2.12657	-1.93078	0.00504254	0.00555556
KAP3	2.27616	2.61522	2.27126	2.59823	5.09266	4.74106	4.93724	4.29502	-2.32628	0.00213128	0
LRC40	0.951079	1.80848	1.15054	0.950498	3.87899	2.75542	3.48561	3.28597	-2.13635	0.00339344	0
BASP1	3.41495	2.8952	3.32814	2.82503	5.63911	5.59688	5.59647	5.29952	-2.41717	0.00179498	0
CLAP2	0.951079	2.26751	1.15054	0.950498	3.96689	3.33401	3.86608	2.6235	-2.11771	0.00432131	0
NUDT3	0.951079	1.13142	1.15054	0.950498	2.87153	2.5655	2.61616	2.12657	-1.49906	0.0100446	0.0408163
NCAN	0.951079	1.13142	1.15054	0.950498	2.1845	2.92322	1.4601	3.14665	-1.38273	0.0164263	0.0688776
L2GL1	1.53773	1.80848	1.15054	1.5671	2.67676	4.5491	3.77995	3.92039	-2.21559	0.00333874	0
MSH6	0.951079	1.13142	1.15054	0.950498	2.45152	2.08878	2.96739	1.79453	-1.27967	0.0180794	0.0784314
AK1C2	0.951079	1.13142	2.27126	0.950498	3.04312	3.20963	2.96739	2.99242	-1.72708	0.00770259	0.038961
ANK2	2.27616	2.61522	2.27126	2.82503	5.34315	5.06202	5.46463	3.63777	-2.37998	0.00273906	0
SNAB	0.951079	1.13142	1.15054	0.950498	2.87153	2.92322	3.24964	2.81972	-1.92015	0.00397893	0
KLC1	1.95367	2.26751	2.61621	3.19346	4.63691	4.4426	4.52558	4.08209	-1.91408	0.00519246	0.00555556
WDR47	0.951079	1.13142	1.15054	0.950498	3.04312	2.92322	2.61616	2.12657	-1.63138	0.0083205	0.0395257
HCFC1	1.53773	1.13142	1.15054	1.5671	2.67676	3.07352	3.37245	2.81972	-1.63892	0.00800446	0.0395257
VAMP2	0.951079	1.13142	1.15054	0.950498	3.33503	3.07352	3.11541	2.6235	-1.99098	0.00367504	0
SYN3	0.951079	1.13142	1.15054	0.950498	2.45152	2.75542	2.96739	1.79453	-1.44633	0.0123541	0.0479042
GSK3B	1.53773	1.80848	1.15054	1.5671	2.87153	3.20963	3.24964	3.14665	-1.6034	0.00829011	0.0395257
DPYL3	5.27825	5.18232	4.82267	5.16796	7.82846	7.69107	7.81921	7.43602	-2.58089	0.00153971	0
GDAP1	0.951079	1.13142	1.15054	0.950498	2.67676	2.75542	2.61616	2.81972	-1.67113	0.00650729	0.0343137
MAP1B	5.47992	5.12921	4.26085	5.32462	7.91388	7.8401	7.73588	7.8662	-2.79036	0.00137763	0
SYN1	0.951079	1.13142	1.15054	0.950498	2.67676	2.92322	2.80244	2.39632	-1.6538	0.00710292	0.0353982
CHSP1	0.951079	1.13142	1.15054	0.950498	1.85659	2.08878	2.40221	2.12657	-1.07266	0.0272812	0.107004
MAP6	0.951079	1.13142	1.15054	0.950498	3.04312	2.75542	3.48561	2.39632	-1.87423	0.00524716	0.00555556
AGAP3	0.951079	1.13142	1.15054	0.950498	2.67676	2.5655	2.61616	2.39632	-1.5178	0.00907618	0.040293
E41L3	1.95367	1.13142	2.27126	0.950498	1.85659	2.08878	2.15093	1.36252	-0.287995	0.387638	0.683622
AINX	4.27794	4.36195	4.35579	4.49502	7.48573	6.9661	7.26695	6.86544	-2.77338	0.0011953	0
CNTN2	0.951079	1.13142	1.15054	0.950498	2.67676	3.07352	2.15093	3.28597	-1.75091	0.00693274	0.0353982
CYRIA	0.951079	1.13142	1.15054	0.950498	1.85659	2.08878	2.40221	2.12657	-1.07266	0.0272812	0.107004
GSK3A	0.951079	1.13142	1.15054	0.950498	2.1845	2.34674	2.80244	1.79453	-1.23617	0.0191066	0.0847059
GNAO	3.1252	2.8952	2.89439	2.59823	5.37564	5.19918	5.37933	4.74488	-2.29651	0.0022265	0
AK1C3	0.951079	1.13142	1.81706	0.950498	3.04312	2.08878	3.11541	2.81972	-1.55424	0.0103606	0.0408163
RIR1	0.951079	1.13142	1.15054	1.5671	1.43157	1.37203	2.15093	3.14665	-0.825261	0.0729194	0.252061
PHIPL	0.951079	1.13142	1.15054	0.950498	1.85659	3.07352	1.4601	2.81972	-1.2566	0.0223967	0.0985011
DC1L1	1.53773	2.26751	1.81706	1.99776	3.57771	3.07352	3.59054	3.28597	-1.47692	0.0107536	0.0451613
SUGP2	1.53773	1.13142	1.15054	0.950498	3.19644	2.92322	3.86608	2.81972	-2.00882	0.00417139	0
SRGP3	0.951079	1.13142	1.15054	0.950498	3.19644	2.75542	2.61616	2.99242	-1.84423	0.00494125	0.00555556
RHOB	0.951079	1.13142	1.81706	0.950498	3.19644	2.75542	2.61616	2.12657	-1.46114	0.0124757	0.0479042
GNAZ	0.951079	1.13142	1.15054	0.950498	2.87153	2.5655	2.80244	1.36252	-1.35462	0.0168882	0.0721393
AFAD	0.951079	1.13142	1.15054	0.950498	3.04312	2.08878	2.40221	1.36252	-1.17828	0.0262034	0.105578
CKAP5	2.27616	3.12957	2.61621	3.02097	4.63691	4.49683	4.72315	4.74488	-1.88972	0.00487844	0
HSDL1	2.27616	1.13142	1.81706	1.5671	3.46147	3.4485	3.48561	3.52976	-1.7834	0.00643031	0.0343137
PP2BA	1.53773	1.80848	1.81706	1.5671	3.33503	3.74585	3.37245	3.73826	-1.8653	0.00467382	0
NCAM1	3.95586	3.93672	4.26085	4.1206	6.45503	6.18096	6.55486	5.95025	-2.21677	0.00248379	0
RAB3A	1.53773	1.13142	1.15054	2.32901	3.78538	3.65338	3.77995	3.14665	-2.05417	0.00411467	0
PLXA2	0.951079	1.13142	1.15054	0.950498	2.1845	2.34674	2.40221	1.79453	-1.13611	0.0235616	0.0985011
VAMP3	0.951079	1.13142	1.15054	0.950498	2.87153	2.5655	2.61616	2.12657	-1.49906	0.0100446	0.0408163
SRC	0.951079	1.80848	2.27126	2.32901	3.78538	3.4485	3.59054	2.99242	-1.61425	0.00978728	0.0408163
RHG35	1.53773	1.13142	1.15054	0.950498	3.57771	2.75542	2.61616	2.6235	-1.70065	0.00757496	0.0353982
SH3G2	0.951079	1.13142	1.15054	0.950498	1.85659	2.34674	2.15093	1.79453	-0.991316	0.0348703	0.127986
DPYL2	5.24172	5.5077	5.41422	5.24842	7.64743	7.57613	7.6229	7.3273	-2.19043	0.00231361	0
SRR	0.951079	1.13142	1.15054	0.950498	2.1845	3.20963	2.40221	2.39632	-1.50229	0.0105936	0.0440678
NCDN	1.53773	1.13142	1.15054	1.5671	3.19644	2.75542	2.40221	2.6235	-1.3977	0.0129011	0.0505952
LIPA3	0.951079	1.13142	1.15054	0.950498	3.19644	2.08878	3.11541	2.12657	-1.58592	0.00976702	0.0408163
GNAQ	2.27616	1.80848	1.81706	0.950498	3.87899	3.33401	3.59054	3.14665	-1.77449	0.00704822	0.0353982
RB6I2	0.951079	1.13142	1.15054	0.950498	2.67676	2.75542	2.61616	2.12657	-1.49784	0.00986224	0.0408163
MARK3	0.951079	1.13142	1.15054	0.950498	2.1845	2.75542	2.40221	2.39632	-1.38873	0.0121191	0.0479042
MIRO1	1.53773	1.13142	1.15054	0.950498	2.87153	2.5655	2.40221	2.6235	-1.42314	0.0114161	0.0451613
MARK1	0.951079	1.13142	1.15054	0.950498	2.45152	2.5655	1.84646	2.12657	-1.20163	0.0199453	0.0864486
SHOT1	1.53773	1.13142	1.15054	0.950498	2.45152	2.08878	2.40221	1.36252	-0.883715	0.0545968	0.188092
SPTN2	2.27616	2.26751	1.81706	2.82503	4.27308	3.83275	4.72315	3.92039	-1.8909	0.00546191	0.0106383
GD1L1	0.951079	1.13142	1.15054	0.950498	2.67676	2.5655	2.40221	2.12657	-1.39688	0.0119246	0.046875
CADH2	0.951079	1.13142	1.15054	0.950498	2.1845	2.75542	2.40221	2.81972	-1.49458	0.0100993	0.0408163
MCM4	0.951079	1.80848	1.81706	1.99776	1.85659	0.812108	2.80244	2.12657	-0.255832	0.448436	0.711793
ZC21A	0.951079	1.13142	1.15054	0.950498	3.04312	2.08878	2.96739	1.79453	-1.42757	0.0136305	0.0549133
KBTBB	0.951079	1.13142	1.15054	0.950498	1.43157	2.08878	2.80244	2.12657	-1.06646	0.0327938	0.121479
RABP1	4.27794	3.80746	3.93159	3.93859	4.04974	6.60793	5.01471	6.3181	-1.50872	0.0155045	0.0645995
PAK1	1.53773	2.61522	1.81706	2.32901	3.96689	3.83275	4.16687	3.28597	-1.73836	0.00747569	0.0353982
KIF1A	0.951079	1.13142	1.15054	0.950498	1.85659	2.75542	2.15093	2.39632	-1.24393	0.0184846	0.0819277
OSBL8	0.951079	1.13142	1.15054	0.950498	1.85659	2.5655	2.40221	1.79453	-1.10883	0.026878	0.105882
A4	0.951079	1.13142	1.15054	0.950498	2.67676	2.92322	3.48561	2.81972	-1.93044	0.00440438	0
STX7	1.53773	1.13142	1.15054	0.950498	2.87153	2.75542	2.61616	2.12657	-1.39988	0.0128241	0.0479042
COR1C	3.27733	3.12957	3.12751	2.32901	4.52552	4.69541	4.57757	4.53741	-1.61812	0.00861629	0.0395257
THIO	1.53773	1.13142	1.15054	1.99776	3.19644	2.5655	3.11541	2.81972	-1.46991	0.011483	0.0451613
SARM1	1.53773	1.13142	1.15054	0.950498	2.1845	2.34674	2.40221	2.12657	-1.07246	0.027735	0.108108
STMN2	1.53773	2.26751	2.61621	1.5671	3.46147	2.92322	3.48561	2.6235	-1.12631	0.0297488	0.116152
CENPV	1.53773	1.80848	1.81706	1.5671	3.68528	3.20963	3.77995	3.28597	-1.80762	0.00544165	0.0106383
LIN7C	0.951079	1.13142	1.15054	0.950498	2.67676	1.77445	2.61616	1.36252	-1.06159	0.0347042	0.127986
ERG7	1.53773	1.80848	1.81706	0.950498	2.1845	2.92322	2.80244	3.41301	-1.30235	0.018361	0.0819277
VATB2	3.41495	3.12957	2.61621	3.34751	4.7403	4.4426	4.67624	4.4213	-1.44305	0.0115032	0.0451613
PLXA3	0.951079	1.13142	1.15054	0.950498	2.1845	1.77445	2.40221	2.39632	-1.14349	0.0233853	0.0985011
KDIS	0.951079	1.13142	1.15054	0.950498	2.1845	1.77445	2.15093	1.36252	-0.822219	0.060701	0.213282
VPP1	1.95367	1.13142	1.15054	1.5671	3.19644	3.74585	3.59054	3.14665	-1.96919	0.00446313	0
DYN1	2.53958	2.61522	2.61621	2.32901	4.34045	4.4426	4.35735	4.0035	-1.76097	0.00568882	0.0106383
SMCA5	1.95367	2.61522	1.81706	2.32901	2.67676	3.07352	3.77995	3.8322	-1.16187	0.0268578	0.105882
AGAP1	0.951079	1.13142	1.15054	0.950498	2.67676	2.08878	2.80244	2.12657	-1.37775	0.0133428	0.0549133
HINT1	1.53773	1.13142	1.81706	1.5671	2.45152	2.34674	2.15093	2.12657	-0.755616	0.072028	0.249701
MTMR5	0.951079	1.13142	1.15054	0.950498	2.45152	1.77445	2.61616	2.12657	-1.19629	0.02094	0.0950226
LY6H	0.951079	1.13142	1.15054	0.950498	1.85659	2.08878	2.40221	1.79453	-0.989647	0.035312	0.129252
TE2IP	0.951079	1.13142	1.15054	0.950498	2.1845	2.08878	2.40221	1.79453	-1.07162	0.0277147	0.108108
AT1B2	0.951079	1.13142	1.15054	0.950498	1.85659	2.34674	2.40221	1.79453	-1.05414	0.0302512	0.116152
FBP1L	0.951079	1.13142	1.15054	0.950498	1.85659	2.08878	2.15093	2.12657	-1.00984	0.0312865	0.120072
AT1A3	4.59999	4.05534	3.93159	4.35669	6.09427	6.1304	6.04725	5.81873	-1.78676	0.00580835	0.015873
H2AW	2.95511	3.33114	3.80272	3.73026	5.16878	4.82824	5.37933	4.96822	-1.63134	0.00851297	0.0395257
TOP2A	1.53773	2.26751	2.27126	1.5671	3.04312	2.92322	3.86608	2.99242	-1.29531	0.0182557	0.0806846
KLC2	1.95367	2.26751	2.27126	2.59823	3.57771	3.33401	3.24964	3.41301	-1.12092	0.0245361	0.101449
CBX5	1.53773	1.13142	1.15054	1.5671	2.1845	1.77445	3.11541	1.79453	-0.870529	0.059143	0.204188
2A5E	1.53773	1.80848	1.15054	0.950498	2.87153	2.92322	2.40221	2.81972	-1.39236	0.0133894	0.0549133
UCHL1	4.54108	4.45121	4.60803	4.62125	6.1887	6.24574	6.06557	5.92914	-1.5519	0.00839141	0.0395257
CYFP2	3.1252	2.8952	2.89439	3.02097	4.63691	4.64827	4.62775	4.35954	-1.58418	0.0078363	0.038961
LIPA1	0.951079	1.13142	1.15054	0.950498	2.67676	2.34674	2.80244	2.12657	-1.44224	0.0110697	0.0451613
AGRG1	0.951079	1.13142	1.15054	0.950498	1.43157	2.08878	2.15093	2.39632	-0.971018	0.0400041	0.143987
CLCA	0.951079	1.13142	1.15054	0.950498	2.1845	1.37203	1.84646	1.36252	-0.645497	0.10575	0.326733
RAB3D	1.53773	1.13142	1.15054	2.32901	3.46147	3.20963	3.48561	2.81972	-1.70694	0.00812804	0.0395257
MRP	1.53773	1.13142	1.81706	2.32901	3.19644	2.92322	2.61616	2.6235	-1.13603	0.0273177	0.107004
PLPP	1.53773	1.13142	1.15054	0.950498	2.1845	2.34674	2.40221	2.6235	-1.19669	0.0197589	0.0847059
FYN	1.95367	2.26751	2.27126	2.59823	3.96689	3.55457	4.0243	3.52976	-1.49621	0.010233	0.0408163
CA2D2	0.951079	1.13142	1.15054	0.950498	2.45152	2.92322	2.80244	2.39632	-1.59749	0.00819895	0.0395257
LIN7A	0.951079	1.13142	1.15054	0.950498	2.1845	1.77445	2.40221	1.36252	-0.88504	0.0522832	0.182192
ARL3	1.53773	1.80848	1.15054	1.5671	2.1845	1.77445	2.40221	2.39632	-0.67341	0.0962459	0.316116
NCKP1	2.76225	1.80848	1.15054	2.32901	3.57771	3.65338	3.77995	3.28597	-1.56168	0.0108023	0.0451613
PPM1E	0.951079	1.13142	1.15054	0.950498	1.43157	2.34674	1.84646	2.12657	-0.891954	0.0498116	0.178121
HS74L	2.76225	2.26751	2.27126	2.32901	3.04312	3.55457	3.68835	3.52976	-1.04644	0.0313067	0.120072
TOP2B	3.54057	3.50797	3.80272	3.48668	4.97039	5.13223	5.51882	5.04869	-1.58305	0.00843193	0.0395257
HDGR3	1.53773	1.13142	1.15054	0.950498	2.45152	2.92322	3.11541	2.39632	-1.52907	0.00995138	0.0408163
PEA15	1.95367	1.13142	1.15054	1.5671	2.1845	2.75542	2.40221	2.81972	-1.08978	0.0297832	0.116152
PSIP1	2.53958	2.61522	2.61621	2.82503	3.78538	3.99226	4.23319	4.15661	-1.39285	0.0118152	0.046875
FDFT	0.951079	1.13142	1.15054	0.950498	1.43157	1.37203	2.15093	1.79453	-0.641382	0.105729	0.326733
RTN3	1.53773	1.80848	1.15054	1.99776	3.04312	2.75542	2.96739	2.6235	-1.22373	0.0195746	0.0847059
VATH	0.951079	1.80848	1.15054	1.5671	2.67676	2.5655	2.61616	1.79453	-1.04394	0.0347974	0.127986
ENOG	5.00065	5.07408	4.94985	4.89558	6.61323	6.72615	6.70264	6.44247	-1.64108	0.00689019	0.0353982
H1X	2.53958	2.61522	2.61621	2.82503	3.78538	3.4485	4.29661	3.52976	-1.11605	0.0262561	0.105578
SV2A	0.951079	1.13142	1.15054	0.950498	2.1845	2.5655	1.84646	1.79453	-1.05187	0.0308671	0.116152
SHLB2	0.951079	1.13142	1.15054	0.950498	1.43157	2.5655	2.15093	2.39632	-1.0902	0.0300567	0.116152
GDIA	5.04373	5.01675	4.75461	4.55951	6.43975	6.57049	6.4472	6.45728	-1.63503	0.00732577	0.0353982
RAB6B	1.95367	1.80848	2.61621	2.32901	3.78538	3.20963	3.68835	3.8322	-1.45205	0.0118355	0.046875
PLCG1	0.951079	1.80848	1.15054	1.5671	2.45152	2.08878	2.96739	2.12657	-1.03927	0.0352289	0.129252
CTNA2	2.76225	2.61522	2.89439	3.19346	4.83678	4.26649	4.47166	4.22747	-1.58427	0.00893639	0.040293
RAB3C	1.53773	1.13142	1.15054	2.32901	3.33503	3.4485	3.59054	2.81972	-1.76128	0.00729133	0.0353982
TP53B	2.53958	2.8952	2.89439	2.32901	3.78538	4.13589	3.37245	4.22747	-1.21575	0.0209198	0.0950226
GNAI1	3.95586	3.50797	3.50426	3.02097	5.05305	5.09755	5.08823	5.08731	-1.58427	0.00900932	0.040293
CELF2	0.951079	2.26751	1.15054	1.5671	2.45152	2.34674	2.80244	2.6235	-1.07199	0.0330045	0.121479
HIP1R	0.951079	1.13142	1.81706	0.950498	2.1845	1.77445	1.84646	1.79453	-0.687474	0.0941045	0.307292
HGS	1.95367	1.13142	1.81706	0.950498	2.45152	3.07352	2.61616	2.99242	-1.32025	0.0170219	0.0721393
CYRIB	1.95367	1.13142	1.81706	0.950498	2.67676	3.20963	2.96739	2.6235	-1.40616	0.0137662	0.0549133
LIS1	3.41495	3.50797	3.32814	3.73026	5.05305	4.98822	4.93724	4.8384	-1.4589	0.0101256	0.0408163
KIF2A	2.27616	1.80848	2.61621	2.59823	3.57771	3.4485	3.86608	3.41301	-1.25156	0.0184643	0.0819277
EAA2	0.951079	1.13142	1.15054	0.950498	2.1845	1.77445	2.15093	1.36252	-0.822219	0.060701	0.213282
FSD1L	0.951079	1.13142	1.15054	0.950498	1.85659	1.77445	1.84646	1.79453	-0.772127	0.0624757	0.218593
PCAT1	0.951079	1.13142	1.15054	0.950498	1.43157	2.5655	1.4601	2.12657	-0.850053	0.059921	0.210117
PIMT	2.27616	2.26751	1.81706	1.99776	3.46147	3.33401	3.24964	3.14665	-1.20832	0.0186953	0.0819277
CDK5	2.27616	1.80848	1.81706	1.5671	2.87153	3.07352	3.24964	2.81972	-1.1364	0.0242565	0.0989474
DCTN1	2.95511	3.12957	3.50426	3.61361	4.7403	4.64827	4.76859	4.4213	-1.34398	0.0140255	0.0594901
KLC4	1.95367	1.80848	1.81706	1.5671	2.67676	2.92322	2.80244	2.81972	-1.01896	0.0307577	0.116152
DYN3	3.1252	2.8952	2.89439	3.02097	4.46643	4.91045	4.62775	4.48052	-1.63735	0.00725689	0.0353982
GNA14	1.95367	1.80848	2.27126	0.950498	3.19644	2.92322	3.11541	2.99242	-1.3109	0.017342	0.0721393
KIF5A	3.1252	3.33114	3.12751	3.19346	4.52552	4.32762	4.85538	4.22747	-1.28967	0.0156544	0.0645995
GIT1	0.951079	1.13142	1.81706	1.5671	2.45152	2.75542	2.15093	2.39632	-1.07188	0.0307374	0.116152
ACYP1	0.951079	1.13142	1.15054	0.950498	1.85659	1.37203	1.4601	1.79453	-0.57493	0.127115	0.360985
RBGP1	0.951079	1.13142	1.15054	0.950498	1.43157	2.5655	1.84646	2.39632	-1.01408	0.0372893	0.136964
ZN428	0.951079	1.13142	1.15054	0.950498	1.43157	1.37203	1.84646	1.79453	-0.565266	0.131785	0.366372
SHPK	0.951079	1.13142	1.15054	0.950498	2.1845	1.37203	2.61616	1.79453	-0.945922	0.0454396	0.167414
UBA6	1.95367	2.26751	2.27126	1.99776	2.67676	3.55457	2.61616	2.99242	-0.837426	0.0595908	0.208062
DTD1	1.95367	1.80848	1.81706	1.5671	2.67676	2.5655	2.80244	2.39632	-0.823676	0.0562682	0.194927
BAZ1B	0.951079	1.13142	1.15054	0.950498	1.43157	1.77445	2.15093	1.36252	-0.633986	0.108618	0.330426
RAB3B	0.951079	1.13142	1.15054	1.5671	2.67676	2.5655	2.96739	2.12657	-1.38402	0.0135069	0.0549133
PP2BB	0.951079	1.80848	1.81706	1.5671	2.87153	2.34674	2.40221	2.39632	-0.968272	0.0414587	0.155039
NEUL	1.53773	1.13142	1.15054	1.5671	2.87153	1.77445	2.96739	1.79453	-1.00528	0.0416532	0.155039
GEPH	0.951079	1.13142	1.15054	0.950498	2.1845	2.08878	1.84646	1.36252	-0.824685	0.0597508	0.208062
MTA2	0.951079	1.13142	1.15054	0.950498	1.85659	1.77445	1.4601	2.12657	-0.758547	0.0705835	0.245169
PA1B3	3.27733	2.8952	3.32814	3.02097	4.34045	4.06586	4.47166	3.8322	-1.04713	0.0309968	0.119349
OPCM	0.951079	1.13142	1.15054	0.950498	1.43157	1.37203	1.4601	1.36252	-0.360673	0.262253	0.556567
GBG2	0.951079	1.13142	1.15054	0.950498	2.1845	2.08878	2.40221	1.79453	-1.07162	0.0277147	0.108108
MCM5	1.53773	1.13142	1.81706	1.5671	1.43157	1.37203	2.80244	1.79453	-0.336816	0.327068	0.627698
KI21B	1.95367	1.80848	2.27126	1.5671	3.46147	2.34674	3.24964	2.6235	-1.02021	0.0380288	0.140294
	2.53958	1.13142	2.27126	2.32901	3.33503	3.83275	3.48561	3.63777	-1.50497	0.011795	0.046875
CALM1	3.1252	2.61522	2.61621	3.02097	3.96689	3.74585	3.94736	3.41301	-0.923878	0.0445725	0.165663
OGA	1.95367	2.61522	2.61621	2.32901	4.12809	4.20267	3.94736	4.08209	-1.71152	0.00676459	0.0353982
CBX1	1.95367	1.80848	1.81706	1.99776	3.04312	2.34674	2.80244	2.6235	-0.809703	0.0604315	0.213282
TFAM	1.53773	1.13142	1.15054	1.99776	1.85659	2.5655	2.40221	1.79453	-0.700348	0.0941998	0.307292
HMGB2	3.1252	1.80848	2.89439	2.82503	3.78538	4.13589	4.0243	3.63777	-1.23256	0.0218436	0.0985011
RAB6A	2.27616	1.80848	2.61621	2.32901	3.87899	3.20963	3.68835	3.63777	-1.34622	0.0149554	0.0643432
TBA1A	7.73794	8.08331	8.10198	7.83749	9.41765	9.23432	9.39965	9.23231	-1.3808	0.0119915	0.0479042
DLGP4	0.951079	1.13142	1.15054	0.950498	1.85659	1.37203	2.40221	1.36252	-0.702457	0.0913999	0.302326
VATA	3.65612	3.80746	3.50426	3.34751	4.7403	4.98822	4.9765	4.74488	-1.28364	0.0154599	0.0645995
GPM6B	0.951079	1.13142	1.15054	0.950498	1.85659	1.77445	1.84646	2.12657	-0.855137	0.0500446	0.179272
WASF1	0.951079	1.13142	1.15054	0.950498	1.85659	1.77445	2.15093	1.79453	-0.848244	0.0515215	0.180939
SMAP1	0.951079	1.13142	1.15054	0.950498	1.85659	2.08878	2.15093	1.36252	-0.818825	0.0606058	0.213282
FARP1	0.951079	1.80848	1.15054	1.5671	3.19644	2.34674	2.61616	1.36252	-1.01117	0.0438999	0.163636
CHM2A	0.951079	1.13142	1.15054	0.950498	1.43157	2.08878	1.84646	1.79453	-0.744454	0.0736325	0.252061
GNAI2	4.12587	3.66547	4.04989	3.73026	5.05305	5.32442	5.28867	5.36385	-1.36462	0.0128039	0.0479042
UBP7	3.1252	1.80848	2.61621	2.32901	3.78538	3.99226	3.86608	3.73826	-1.37577	0.0149352	0.0643432
IPYR	2.53958	2.8952	1.81706	2.32901	3.19644	3.65338	2.96739	3.73826	-0.993658	0.0404639	0.146457
NEDD4	0.951079	1.13142	1.15054	0.950498	2.45152	1.77445	2.15093	1.79453	-0.996976	0.0354072	0.130288
TBB3	7.71146	7.94418	8.00279	7.71543	9.35997	9.11369	9.28902	9.07548	-1.36607	0.0123339	0.0479042
SCAM1	1.95367	1.80848	1.15054	1.99776	2.87153	3.20963	2.80244	2.6235	-1.14916	0.0248744	0.101449
GMFB	0.951079	1.13142	1.15054	0.950498	1.43157	1.77445	1.84646	1.36252	-0.55787	0.134988	0.372378
FSD1	0.951079	1.13142	1.15054	0.950498	1.43157	1.77445	2.15093	1.36252	-0.633986	0.108618	0.330426
BRSK1	0.951079	1.13142	1.15054	0.950498	1.85659	2.34674	2.15093	1.79453	-0.991316	0.0348703	0.127986
VANG2	0.951079	1.13142	1.15054	0.950498	1.85659	2.08878	2.61616	1.79453	-1.04313	0.0319206	0.121429
ARBK1	0.951079	1.13142	1.15054	0.950498	2.1845	2.5655	2.15093	1.79453	-1.12798	0.0245685	0.101449
ARP10	1.53773	1.13142	1.15054	1.99776	2.87153	2.08878	2.96739	2.6235	-1.18344	0.0240458	0.0989474
ADAS	0.951079	1.13142	1.15054	1.5671	0.826587	2.08878	2.15093	1.79453	-0.515175	0.175916	0.446512
PP1R7	1.53773	1.80848	2.27126	1.5671	2.1845	2.92322	2.61616	1.79453	-0.58346	0.13872	0.378028
TBA8	6.78941	7.01666	6.9784	6.84962	8.31235	8.17132	8.26594	8.14775	-1.31582	0.0133225	0.0549133
GDPD1	0.951079	1.13142	1.15054	0.950498	1.85659	2.08878	2.15093	1.36252	-0.818825	0.0606058	0.213282
CNTFR	0.951079	1.13142	1.15054	0.950498	2.1845	1.77445	2.40221	1.79453	-0.993042	0.0355207	0.130288
ZN512	1.53773	1.13142	1.15054	2.32901	3.19644	3.07352	3.24964	2.6235	-1.4986	0.011637	0.046875
SMCA1	1.53773	2.26751	1.15054	1.5671	2.45152	2.08878	2.80244	2.39632	-0.804046	0.0683691	0.235941
KIF1B	0.951079	1.13142	1.15054	0.950498	1.43157	2.08878	1.84646	1.79453	-0.744454	0.0736325	0.252061
PAK2	2.53958	3.33114	3.12751	3.19346	3.78538	3.91471	4.52558	3.92039	-0.988596	0.039374	0.1424
PI42A	1.53773	1.80848	1.15054	0.950498	2.67676	2.5655	2.61616	1.79453	-1.05142	0.0342281	0.127986
SCOT1	2.95511	1.80848	1.81706	2.59823	3.04312	3.91471	3.37245	3.52976	-1.17029	0.0263695	0.105578
GNA11	2.27616	2.26751	2.27126	1.5671	3.33503	3.20963	3.24964	2.99242	-1.10117	0.0270421	0.105882
GNAI3	4.20391	3.80746	3.50426	3.19346	4.97039	5.09755	4.93724	5.04869	-1.3362	0.0152674	0.0643432
LAP2B	3.7631	3.33114	3.12751	3.02097	4.52552	4.49683	4.52558	4.48052	-1.19644	0.0201337	0.0881671
TBA4A	7.50346	7.88934	7.87239	7.59751	9.09812	8.89639	9.02686	8.91031	-1.26724	0.015861	0.0645995
TBB2A	8.33597	8.57537	8.62468	8.2576	9.89474	9.65378	9.86469	9.62737	-1.31174	0.0141896	0.0594901
TBB2B	8.34461	8.58526	8.63418	8.27691	9.89754	9.65527	9.86991	9.629	-1.30269	0.0146718	0.0631868
LANC2	1.53773	1.13142	1.81706	0.950498	1.85659	2.75542	1.84646	1.36252	-0.596074	0.137597	0.377277
SRSF9	2.27616	1.13142	1.15054	1.99776	2.67676	2.08878	3.37245	2.39632	-0.994606	0.0446596	0.165663
CLAP1	0.951079	2.26751	2.61621	1.99776	3.04312	3.33401	3.24964	3.14665	-1.23521	0.0228485	0.0985011
YLPM1	0.951079	1.13142	1.81706	1.5671	1.85659	2.34674	1.84646	2.39632	-0.744866	0.0791896	0.268707
MA7D1	1.53773	1.80848	1.15054	0.950498	2.45152	2.34674	2.80244	2.6235	-1.19424	0.021722	0.0966292
UBQL2	0.951079	1.80848	1.81706	1.5671	2.45152	2.75542	2.15093	2.81972	-1.00847	0.0375405	0.138158
PTN11	1.95367	1.80848	1.15054	1.5671	2.45152	2.75542	2.15093	2.81972	-0.92445	0.0467382	0.175
TBA1B	7.73136	8.09721	8.08129	7.83749	9.29139	9.06517	9.23743	9.07308	-1.22993	0.017263	0.0721393
NEGR1	0.951079	1.13142	1.15054	0.950498	1.85659	1.77445	2.15093	1.36252	-0.740242	0.0758428	0.260163
GSTA4	0.951079	1.13142	1.15054	0.950498	1.85659	1.77445	1.4601	1.36252	-0.567534	0.130741	0.365897
ACL6B	0.951079	1.13142	1.15054	0.950498	1.85659	1.77445	1.84646	1.79453	-0.772127	0.0624757	0.218593
SMRC2	1.95367	1.80848	2.27126	2.82503	3.04312	3.33401	3.24964	3.28597	-1.01357	0.0360535	0.131313
RBM4	0.951079	1.13142	1.81706	1.99776	2.67676	2.34674	2.80244	2.12657	-1.0138	0.0387601	0.140777
FA98B	1.95367	1.80848	1.81706	2.32901	2.45152	3.33401	3.11541	3.28597	-1.06967	0.0310981	0.120072
TSN	2.53958	1.80848	1.81706	1.99776	3.04312	3.55457	2.61616	3.14665	-1.0494	0.0335312	0.124343
HSP13	0.951079	1.13142	1.15054	1.5671	2.1845	2.34674	1.84646	1.36252	-0.735025	0.0820908	0.278523
MVD1	0.951079	1.13142	1.15054	0.950498	2.1845	1.37203	2.15093	1.36252	-0.721613	0.0843942	0.279299
ADDA	2.95511	2.61522	2.27126	2.82503	4.46643	4.49683	4.57757	4.15661	-1.75771	0.00624392	0.025
ENOPH	0.951079	1.13142	1.15054	1.5671	1.43157	2.5655	2.15093	2.39632	-0.936048	0.0470989	0.175439
SARNP	1.53773	1.80848	1.15054	1.5671	2.45152	2.34674	2.61616	1.79453	-0.786276	0.0690964	0.242092
WDR82	0.951079	1.13142	1.15054	1.5671	2.45152	2.34674	2.40221	2.6235	-1.25596	0.0169206	0.0721393
DCTN2	3.27733	3.33114	3.32814	3.19346	4.58229	4.4426	4.35735	4.15661	-1.10219	0.0242767	0.0989474
1433G	4.81418	4.68997	4.94985	5.03819	6.27733	6.09568	5.99085	5.69916	-1.14271	0.0229153	0.0985011
TWF2	0.951079	1.13142	1.15054	0.950498	1.43157	1.77445	1.4601	1.79453	-0.569281	0.127883	0.361413
KPCB	1.53773	1.13142	1.15054	0.950498	1.85659	3.55457	1.4601	2.39632	-1.12435	0.0338412	0.124343
SRG2B	0.951079	1.13142	1.81706	1.5671	2.45152	1.77445	2.61616	2.12657	-0.875513	0.0552532	0.192722
SYNJ1	0.951079	1.13142	1.15054	0.950498	1.43157	2.08878	2.15093	2.12657	-0.903581	0.0470786	0.175439
STX1A	0.951079	1.13142	1.15054	0.950498	2.1845	1.77445	2.15093	1.36252	-0.822219	0.060701	0.213282
MSH2	2.53958	1.80848	1.81706	1.99776	2.87153	1.77445	3.37245	2.6235	-0.61976	0.129962	0.365897
DYL2	1.53773	1.13142	1.81706	1.5671	2.1845	2.08878	2.40221	2.12657	-0.687193	0.0887095	0.292111
VPS51	0.951079	1.13142	1.15054	0.950498	2.1845	2.34674	1.4601	1.36252	-0.792584	0.0696698	0.242424
TBCB	3.1252	3.33114	2.89439	2.82503	4.12809	3.91471	4.16687	3.92039	-0.988577	0.0348967	0.127986
CRKL	1.53773	1.80848	1.81706	0.950498	1.43157	3.07352	2.15093	1.79453	-0.584197	0.148154	0.388285
GET3	2.27616	1.80848	1.15054	2.59823	2.87153	2.5655	2.61616	3.28597	-0.876437	0.0590336	0.204188
STAU2	0.951079	1.13142	1.15054	0.950498	1.85659	1.37203	1.4601	1.79453	-0.57493	0.127115	0.360985
MCM7	1.53773	2.26751	2.89439	1.99776	1.85659	1.37203	2.96739	2.39632	0.0262638	0.928768	0.975579
TTC37	0.951079	1.13142	1.15054	0.950498	1.85659	1.37203	1.84646	1.36252	-0.563519	0.134007	0.371378
DREB	3.41495	3.50797	4.04989	3.73026	4.58229	4.91045	4.41563	4.7924	-0.999426	0.0354558	0.130288
MARCS	2.95511	3.50797	3.32814	2.82503	4.34045	4.32762	4.0243	4.15661	-1.05818	0.0301823	0.116152
CSKP	2.27616	2.26751	1.81706	1.99776	3.57771	3.91471	3.59054	3.28597	-1.50261	0.00998784	0.0408163
SMCA4	2.27616	1.13142	1.81706	2.32901	3.33503	2.5655	3.37245	2.81972	-1.13476	0.0290924	0.114878
MYO1B	1.95367	1.13142	1.15054	1.5671	3.87899	2.34674	4.16687	2.6235	-1.80334	0.00817869	0.0395257
DCTN4	0.951079	1.80848	1.81706	1.5671	1.85659	1.77445	2.61616	1.79453	-0.474503	0.197326	0.467504
OGT1	1.53773	1.80848	1.81706	0.950498	2.1845	2.08878	2.15093	2.12657	-0.609255	0.119009	0.342351
LUC7L	1.53773	1.13142	1.15054	0.950498	1.43157	2.5655	1.84646	2.12657	-0.799982	0.0688452	0.239024
CPSF6	1.95367	1.13142	2.27126	2.32901	1.85659	2.75542	3.24964	2.81972	-0.749004	0.0884076	0.288009
MSMO1	0.951079	1.13142	1.15054	0.950498	1.85659	2.08878	1.84646	1.79453	-0.85071	0.0502694	0.179916
PIPNA	0.951079	1.13142	1.15054	0.950498	2.1845	2.08878	1.84646	1.79453	-0.932687	0.0402451	0.143987
TNPO3	1.95367	1.13142	1.81706	1.5671	2.45152	2.34674	2.80244	1.79453	-0.731496	0.0843233	0.279299
SATT	0.951079	1.13142	1.15054	0.950498	1.43157	1.37203	1.4601	1.36252	-0.360673	0.262253	0.556567
ABI2	0.951079	1.13142	1.15054	0.950498	1.43157	2.08878	1.84646	1.36252	-0.636452	0.106854	0.328079
LSAMP	2.27616	1.80848	1.15054	0.950498	3.33503	2.92322	3.24964	2.39632	-1.42963	0.0144652	0.0609418
NFH	1.95367	2.61522	2.61621	2.32901	4.12809	3.65338	3.94736	3.28597	-1.37517	0.0141025	0.0594901
PI42B	1.95367	2.26751	1.81706	0.950498	3.04312	3.07352	2.96739	2.39632	-1.1229	0.0295766	0.116152
RBM4B	0.951079	1.13142	1.15054	1.5671	2.1845	1.77445	2.40221	1.79453	-0.838892	0.0578282	0.19657
UBE2O	1.95367	2.26751	1.81706	2.32901	2.67676	2.75542	2.61616	2.81972	-0.625201	0.106675	0.328079
PAK3	2.27616	3.12957	2.61621	2.32901	3.57771	3.65338	4.0243	2.81972	-0.93104	0.0494145	0.176966
DCTN3	0.951079	1.13142	1.81706	0.950498	2.1845	1.37203	2.15093	1.36252	-0.554983	0.152792	0.397858
PPT1	0.951079	1.13142	1.81706	0.950498	1.43157	2.08878	1.4601	1.79453	-0.481233	0.18968	0.46194
HXK1	4.86311	4.82968	4.15922	4.9447	5.8387	6.09568	5.91206	5.86392	-1.22841	0.0189749	0.0819277
PYRG1	1.95367	2.26751	1.81706	1.5671	2.67676	2.5655	2.61616	2.12657	-0.594912	0.123947	0.352941
HPF1	0.951079	1.13142	1.15054	0.950498	1.43157	1.77445	1.84646	1.36252	-0.55787	0.134988	0.372378
CTCF	0.951079	1.13142	1.15054	0.950498	1.43157	1.37203	1.84646	1.36252	-0.457264	0.191155	0.46194
TBB6	7.55648	7.75556	7.83167	7.47747	8.93333	8.68493	8.86109	8.65151	-1.12742	0.0229356	0.0985011
GNAS1	3.41495	3.33114	3.32814	2.82503	4.2024	4.49683	4.16687	4.22747	-1.04858	0.0302958	0.116152
IPO9	1.95367	2.61522	2.61621	1.5671	2.67676	2.75542	2.80244	3.14665	-0.657266	0.107437	0.328417
VTA1	1.95367	1.80848	2.27126	1.5671	2.45152	2.92322	2.40221	2.6235	-0.699984	0.0870644	0.287568
UBQL1	0.951079	1.13142	1.15054	1.99776	2.45152	2.5655	2.15093	2.81972	-1.18922	0.023515	0.0985011
PTN	2.53958	2.61522	2.61621	1.99776	3.04312	3.55457	2.40221	3.52976	-0.690224	0.0991673	0.320408
PTBP2	2.76225	2.61522	2.27126	2.32901	3.33503	3.20963	3.86608	3.28597	-0.929743	0.0441532	0.163636
CDS2	0.951079	1.13142	1.15054	0.950498	1.85659	2.08878	2.15093	1.36252	-0.818825	0.0606058	0.213282
NXN	0.951079	1.13142	1.15054	0.950498	2.1845	1.77445	1.84646	2.12657	-0.937115	0.0400243	0.143987
MYO5B	0.951079	1.13142	1.15054	0.950498	1.85659	1.77445	2.40221	1.36252	-0.803063	0.0657739	0.223181
NCALD	0.951079	1.13142	1.81706	0.950498	2.1845	2.08878	2.61616	1.79453	-0.958481	0.0436001	0.16311
HPCA	0.951079	1.13142	1.81706	0.950498	1.85659	2.08878	2.40221	2.12657	-0.906027	0.0490741	0.176966
RAB37	0.951079	1.13142	1.15054	1.5671	2.45152	2.08878	2.40221	1.79453	-0.984229	0.0381584	0.140294
AP3B2	1.53773	1.13142	1.15054	0.950498	1.85659	2.5655	2.15093	1.79453	-0.899344	0.0491309	0.176966
CIRBP	1.53773	1.13142	1.15054	2.32901	2.67676	2.75542	1.84646	2.81972	-0.987417	0.0440721	0.163636
RELCH	0.951079	1.13142	1.15054	0.950498	1.43157	1.37203	1.4601	1.36252	-0.360673	0.262253	0.556567
PACS1	1.53773	1.13142	1.15054	1.5671	2.87153	2.75542	2.40221	2.12657	-1.19224	0.0215782	0.0966292
CSK	1.53773	1.13142	1.15054	0.950498	1.43157	1.37203	1.84646	2.12657	-0.501614	0.171876	0.435395
2A5B	1.53773	1.13142	1.15054	0.950498	2.45152	2.34674	1.84646	1.79453	-0.917269	0.0466552	0.173785
VP33A	0.951079	1.80848	1.81706	1.5671	2.1845	2.34674	1.4601	1.79453	-0.410539	0.246029	0.54856
TBB5	8.46043	8.80436	8.80794	8.39206	9.772	9.5486	9.73907	9.53784	-1.03318	0.0306361	0.116152
KAPCB	2.76225	2.61522	2.27126	2.82503	3.96689	3.55457	3.86608	3.41301	-1.0817	0.0283327	0.110476
AP1G1	3.1252	1.80848	1.15054	2.59823	3.19644	3.74585	3.48561	3.8322	-1.39441	0.0170928	0.0721393
PUR1	1.53773	1.80848	1.15054	1.5671	1.85659	1.77445	1.84646	2.12657	-0.385058	0.252409	0.550966
TBB4B	8.41193	8.73496	8.69445	8.33794	9.72708	9.4779	9.68973	9.46273	-1.04454	0.0295968	0.116152
NCBP1	1.53773	1.13142	1.81706	0.950498	2.45152	2.34674	2.15093	2.12657	-0.909766	0.0476256	0.176966
GNA13	1.95367	1.80848	2.27126	1.99776	2.87153	3.07352	2.80244	2.81972	-0.884008	0.0468659	0.175439
PHP14	0.951079	1.80848	1.15054	1.5671	2.1845	2.08878	2.15093	1.36252	-0.577385	0.139457	0.380294
TMOD2	0.951079	1.13142	1.15054	0.950498	2.45152	1.37203	2.40221	1.36252	-0.851189	0.0612905	0.214013
AT1B3	1.53773	1.80848	2.27126	1.99776	2.67676	2.34674	2.61616	2.39632	-0.605185	0.118156	0.342351
LARP1	1.53773	1.13142	1.15054	0.950498	1.85659	2.08878	1.84646	1.79453	-0.704047	0.0824331	0.279018
KPCA	1.53773	1.80848	1.15054	1.5671	1.85659	2.5655	1.4601	2.6235	-0.61046	0.128525	0.362084
GTPB1	1.95367	1.80848	1.81706	0.950498	2.1845	2.5655	2.40221	2.39632	-0.754707	0.0766511	0.262976
DNM1L	3.54057	3.33114	3.12751	2.82503	3.96689	3.99226	4.0243	3.8322	-0.747852	0.0735717	0.252061
CRIP2	2.53958	2.26751	2.89439	2.82503	3.57771	3.4485	3.48561	3.63777	-0.905771	0.0454599	0.167414
EXC6B	1.53773	1.13142	1.15054	1.5671	1.43157	1.77445	1.4601	1.36252	-0.160467	0.579955	0.800389
THIC	2.53958	2.8952	3.32814	2.82503	3.68528	3.4485	3.94736	3.52976	-0.755738	0.0741572	0.255869
FABP5	2.53958	2.8952	2.27126	2.32901	2.1845	2.08878	2.61616	1.79453	0.337768	0.30768	0.606005
LAT1	0.951079	1.13142	1.15054	0.950498	1.43157	1.77445	1.4601	1.36252	-0.461279	0.185636	0.459562
CAPR1	2.27616	2.26751	2.27126	1.99776	2.87153	3.20963	2.96739	2.81972	-0.763895	0.0672934	0.227941
PTMS	0.951079	1.13142	1.15054	0.950498	1.43157	1.37203	1.4601	1.36252	-0.360673	0.262253	0.556567
1433F	4.12587	3.93672	4.35579	4.1206	5.46891	5.13223	4.85538	4.88299	-0.950132	0.0405652	0.146457
XPO7	1.53773	1.13142	1.15054	1.5671	1.85659	2.34674	2.80244	2.6235	-1.06062	0.0318274	0.121429
44444	2.27616	2.61522	2.89439	2.82503	3.78538	3.07352	3.48561	3.14665	-0.720091	0.0831139	0.279299
TBA1C	7.38283	7.74677	7.71117	7.37368	8.66094	8.38049	8.60029	8.46247	-0.972439	0.0360737	0.131313
IQEC1	0.951079	1.13142	1.15054	0.950498	1.85659	2.08878	2.15093	1.36252	-0.818825	0.0606058	0.213282
RAC3	2.53958	2.61522	2.61621	2.59823	3.57771	3.55457	3.68835	3.52976	-0.99529	0.0310332	0.119349
SFXN1	2.95511	2.61522	3.12751	3.19346	3.04312	3.91471	3.59054	4.0035	-0.665145	0.10295	0.326347
SNX27	1.53773	1.13142	1.15054	1.5671	1.43157	1.37203	1.84646	2.39632	-0.414901	0.239487	0.532148
SODM	1.95367	1.80848	1.15054	1.99776	2.87153	2.5655	2.80244	2.39632	-0.931334	0.0453181	0.167414
AMPH	1.53773	2.26751	2.27126	1.99776	3.04312	3.65338	3.11541	2.6235	-1.09028	0.0304477	0.116152
FPPS	2.76225	2.8952	3.12751	2.59823	3.57771	3.07352	3.94736	3.63777	-0.713295	0.0850162	0.279781
DC1L2	1.53773	1.80848	2.27126	1.5671	3.19644	2.08878	3.11541	2.81972	-1.00895	0.0394854	0.1424
RBM14	2.53958	2.61522	2.61621	2.32901	3.33503	3.65338	3.48561	3.73826	-1.02807	0.0305997	0.116152
RB39A	1.53773	1.13142	1.15054	2.32901	2.87153	2.75542	2.80244	2.39632	-1.16926	0.0254133	0.102616
RB39B	1.53773	1.13142	1.15054	2.32901	2.87153	2.75542	2.80244	2.39632	-1.16926	0.0254133	0.102616
GBRA3	0.951079	1.13142	1.15054	0.950498	1.85659	2.08878	2.15093	1.36252	-0.818825	0.0606058	0.213282
SRPK2	0.951079	1.13142	1.15054	0.950498	1.43157	2.08878	1.4601	1.79453	-0.647863	0.101831	0.326347
SMAP2	0.951079	1.13142	1.15054	0.950498	1.85659	1.77445	1.84646	1.36252	-0.664125	0.0938675	0.304075
ZFR	0.951079	1.13142	1.15054	0.950498	1.85659	2.08878	1.84646	1.79453	-0.85071	0.0502694	0.179916
AT1A2	4.34836	3.93672	3.66119	4.35669	5.05305	5.52041	4.85538	5.45526	-1.14529	0.0251864	0.102616
H2AY	4.20391	4.26681	4.35579	4.49502	5.34315	5.0256	5.37933	5.04869	-0.868813	0.0488938	0.176966
CAPS1	0.951079	1.13142	1.15054	0.950498	1.85659	2.34674	1.84646	1.79453	-0.915199	0.0437763	0.16311
ADPPT	1.95367	1.80848	1.15054	2.32901	1.43157	2.5655	2.80244	2.39632	-0.488533	0.199115	0.468819
DYHC1	7.07548	7.4329	7.12036	7.10862	8.34961	8.10304	8.32416	8.07275	-1.02805	0.0305348	0.116152
RB33B	1.53773	1.13142	1.15054	2.32901	2.87153	2.75542	2.80244	2.39632	-1.16926	0.0254133	0.102616
HP1B3	3.65612	3.50797	3.93159	4.35669	4.83678	4.69541	4.93724	4.8384	-0.963867	0.0400446	0.143987
TBB1	6.2044	6.47255	6.606	6.21129	7.42495	7.21285	7.32132	7.16528	-0.907543	0.0436365	0.16311
CCAR1	1.95367	1.80848	1.81706	0.950498	2.1845	2.08878	2.15093	1.79453	-0.422259	0.231214	0.518441
ARHG7	1.95367	1.80848	1.15054	1.5671	1.43157	2.08878	2.96739	1.79453	-0.450622	0.223673	0.514164
PROF2	2.95511	3.33114	3.12751	3.19346	4.12809	3.99226	4.0243	4.08209	-0.904883	0.0426337	0.158218
STXB3	1.95367	1.13142	1.15054	1.5671	2.45152	2.34674	2.40221	2.12657	-0.881081	0.0515478	0.180939
GLO2	1.53773	1.80848	1.81706	1.5671	2.1845	2.5655	2.15093	1.79453	-0.491274	0.173517	0.438474
TBB4A	8.19977	8.47252	8.44201	8.10391	9.37812	9.13308	9.30452	9.12272	-0.930061	0.0407172	0.147799
PPP5	2.27616	2.61522	1.81706	3.02097	3.04312	3.07352	3.37245	3.52976	-0.822359	0.0652188	0.223181
NIPS1	3.27733	2.8952	2.61621	3.19346	3.78538	3.74585	3.94736	3.73826	-0.808664	0.0609684	0.214013
ADK	1.95367	1.13142	2.27126	1.5671	2.1845	2.34674	2.40221	2.6235	-0.658376	0.105697	0.326733
AT1B1	3.1252	1.80848	1.81706	3.02097	3.68528	3.65338	3.59054	3.63777	-1.19882	0.0251661	0.102616
H2A2A	5.16575	5.23354	5.69406	5.46592	6.1703	5.73865	6.22074	6.03171	-0.650536	0.100691	0.325911
HNRL1	3.1252	3.50797	2.61621	3.34751	3.87899	3.65338	4.29661	3.63777	-0.717468	0.0863655	0.28587
RL19	0.951079	1.13142	1.81706	0.950498	1.85659	1.77445	2.15093	1.79453	-0.681613	0.0956422	0.311917
SCD5	0.951079	1.13142	1.15054	0.950498	1.85659	1.77445	1.4601	1.36252	-0.567534	0.130741	0.365897
PRUN1	0.951079	1.13142	1.15054	0.950498	1.43157	2.08878	1.84646	1.36252	-0.636452	0.106854	0.328079
LNP	1.53773	1.13142	1.15054	0.950498	2.1845	2.08878	1.84646	1.36252	-0.678023	0.0963898	0.316116
SYPH	0.951079	1.13142	1.15054	0.950498	1.85659	2.08878	1.84646	1.36252	-0.742708	0.074842	0.260163
PALM	0.951079	1.13142	1.15054	0.950498	1.85659	1.77445	1.84646	1.36252	-0.664125	0.0938675	0.304075
NEUA	1.95367	1.80848	1.15054	1.5671	2.67676	2.5655	2.61616	2.39632	-0.943737	0.0421677	0.156105
KIF1C	0.951079	1.13142	1.15054	0.950498	1.43157	1.77445	1.4601	1.79453	-0.569281	0.127883	0.361413
RASK	1.53773	1.13142	1.15054	0.950498	1.43157	1.37203	2.61616	1.79453	-0.611027	0.127952	0.361413
CUL2	0.951079	1.13142	1.15054	1.5671	2.1845	1.37203	1.4601	1.79453	-0.502758	0.17216	0.435837
SMCA2	1.53773	1.13142	1.81706	1.99776	2.45152	2.08878	2.80244	2.12657	-0.746337	0.0789769	0.267045
CSK21	2.27616	2.26751	2.89439	2.32901	2.87153	3.07352	3.37245	3.28597	-0.7091	0.0844307	0.279299
VATE1	1.95367	1.80848	1.15054	0.950498	2.45152	2.75542	2.15093	2.39632	-0.97275	0.0423237	0.156105
NIT1	1.95367	1.13142	1.81706	0.950498	2.1845	1.77445	2.15093	2.12657	-0.595953	0.130385	0.365897
PDIP3	0.951079	1.13142	1.15054	0.950498	1.43157	2.34674	1.4601	2.12657	-0.795363	0.0681118	0.235006
UBA3	1.95367	2.26751	1.81706	1.99776	2.67676	2.75542	2.61616	2.81972	-0.708012	0.0789141	0.267045
OXSR1	1.95367	1.80848	1.81706	1.5671	2.67676	2.08878	2.61616	2.6235	-0.71472	0.0810596	0.276404
PTPRS	0.951079	1.80848	1.81706	1.5671	2.67676	1.77445	2.61616	1.36252	-0.571543	0.151538	0.396865
RAC1	3.54057	2.61522	3.50426	3.73026	4.34045	4.26649	4.23319	4.29502	-0.936212	0.0458185	0.170623
NFL	3.8627	4.05534	4.68318	4.20367	6.0547	5.3541	5.91206	5.08731	-1.40082	0.0140053	0.0594901
LAP2A	3.54057	3.33114	2.89439	3.02097	3.96689	3.83275	3.86608	3.92039	-0.699761	0.0841471	0.279299
PSPC1	3.1252	2.8952	2.61621	2.82503	3.57771	3.65338	3.77995	3.8322	-0.845403	0.0527249	0.183311
RAB8B	3.1252	2.61522	2.61621	3.19346	4.04974	3.74585	4.0243	3.41301	-0.920705	0.0465032	0.173785
AN32E	1.95367	2.26751	2.27126	1.99776	2.87153	2.34674	2.80244	2.6235	-0.538499	0.145511	0.383642
HXK2	2.95511	2.26751	2.27126	3.02097	3.96689	3.74585	3.86608	3.73826	-1.20056	0.0213614	0.0950226
HNRLL	1.53773	1.80848	2.27126	1.5671	2.45152	2.92322	2.80244	2.39632	-0.847232	0.0570766	0.19657
DEK	1.95367	1.13142	2.27126	2.32901	1.43157	2.34674	2.80244	2.6235	-0.379722	0.288487	0.589566
CELF1	1.53773	2.61522	1.81706	1.99776	2.1845	2.08878	2.96739	2.12657	-0.34987	0.306132	0.603438
YES	2.27616	2.61522	2.61621	2.82503	3.33503	3.20963	3.48561	3.28597	-0.745907	0.0721049	0.249701
RTN4	3.8627	3.93672	4.60803	3.83818	4.97039	4.82824	4.85538	4.64487	-0.763311	0.0722569	0.249701
SRSF5	0.951079	1.13142	1.81706	1.99776	2.45152	2.08878	2.40221	1.79453	-0.709932	0.0923217	0.303891
NSF	3.1252	3.50797	3.12751	3.73026	4.40481	4.7853	4.35735	4.29502	-1.08789	0.0280146	0.109827
SYCC	2.27616	2.26751	1.81706	2.32901	3.04312	3.07352	2.96739	2.39632	-0.697653	0.0886507	0.291667
LETM1	2.53958	1.80848	1.81706	2.59823	2.67676	3.33401	3.11541	3.28597	-0.912197	0.0494874	0.176966
RHEB	0.951079	1.13142	1.15054	0.950498	1.85659	1.77445	1.84646	1.36252	-0.664125	0.0938675	0.304075
MRCKB	0.951079	1.13142	1.15054	0.950498	2.45152	1.37203	2.40221	2.39632	-1.10964	0.028748	0.111742
RBM15	1.53773	1.13142	1.81706	0.950498	1.43157	1.77445	2.40221	1.79453	-0.491516	0.185243	0.459562
CORO7	2.27616	2.26751	2.61621	2.59823	3.19644	2.5655	3.48561	2.99242	-0.620467	0.115893	0.341463
AGO1	1.95367	2.26751	1.81706	1.5671	1.43157	2.5655	1.84646	2.81972	-0.264478	0.419408	0.701688
AGO2	1.95367	2.26751	1.81706	1.5671	1.43157	2.5655	2.15093	2.6235	-0.291539	0.375823	0.670243
GBB1	3.95586	3.93672	3.80272	4.03247	4.92722	4.64827	4.89689	4.69574	-0.860089	0.0488371	0.176966
MEAK7	0.951079	1.13142	1.15054	0.950498	1.85659	1.77445	2.15093	1.36252	-0.740242	0.0758428	0.260163
FAS	5.65683	6.3386	5.98883	5.94775	6.82797	6.39599	6.87872	6.76182	-0.733124	0.0775567	0.265982
NSF1C	2.76225	3.12957	2.89439	3.02097	3.87899	3.65338	3.59054	3.52976	-0.711373	0.0783023	0.265982
TBB8	7.629	7.88133	7.83991	7.45221	8.68706	8.41611	8.61902	8.39481	-0.828635	0.0556584	0.19411
NEB2	0.951079	1.13142	1.15054	0.950498	1.43157	2.08878	1.84646	1.36252	-0.636452	0.106854	0.328079
TRI36	0.951079	1.13142	1.15054	0.950498	1.43157	2.08878	1.4601	1.36252	-0.539862	0.148035	0.388285
LC7L2	2.53958	1.80848	1.15054	1.5671	2.45152	2.5655	2.80244	2.6235	-0.844314	0.0620523	0.217446
UB2V2	1.95367	1.13142	1.81706	1.5671	2.1845	2.08878	1.4601	2.12657	-0.347678	0.300782	0.600619
DEST	2.95511	2.8952	3.50426	3.61361	4.04974	4.06586	4.16687	3.73826	-0.76314	0.0730592	0.252061
H2A1D	5.12621	5.28301	5.61949	5.397	5.99323	5.66951	6.10152	5.97105	-0.577402	0.126586	0.357404
PANK4	1.95367	2.26751	1.15054	1.99776	1.85659	2.34674	2.61616	2.39632	-0.461582	0.206009	0.485113
CUL3	3.27733	3.12957	2.27126	3.19346	3.96689	3.74585	3.68835	4.0035	-0.883242	0.0529437	0.184175
DNJA1	3.1252	3.12957	2.89439	2.32901	3.19644	3.55457	3.68835	3.52976	-0.622743	0.114994	0.339962
RAB10	3.27733	2.61522	2.89439	3.19346	4.04974	3.99226	4.09734	3.8322	-0.997787	0.035077	0.127986
SAE2	2.76225	3.12957	2.61621	3.19346	3.96689	3.74585	3.77995	3.63777	-0.857245	0.0526297	0.182192
TCRG1	2.27616	1.80848	1.81706	1.99776	2.67676	2.5655	2.80244	2.39632	-0.635387	0.104019	0.326347
SRGP1	0.951079	1.13142	1.15054	1.5671	2.1845	1.77445	1.84646	1.79453	-0.699954	0.085156	0.280568
CHTOP	0.951079	1.13142	1.15054	1.5671	1.43157	1.37203	1.4601	1.79453	-0.314525	0.326623	0.625977
GRB2	1.95367	1.80848	2.27126	1.5671	2.45152	2.08878	1.84646	2.6235	-0.352437	0.29294	0.595372
NEDD8	1.53773	1.13142	1.15054	0.950498	0.826587	2.08878	1.84646	1.36252	-0.338544	0.317662	0.619539
ANFY1	1.95367	2.26751	1.81706	1.99776	2.67676	3.20963	2.80244	3.52976	-1.04565	0.0323724	0.121479
API5	2.53958	2.8952	2.61621	1.99776	3.04312	2.92322	3.48561	3.14665	-0.637462	0.110203	0.333013
ATP4A	2.53958	2.26751	2.27126	2.32901	3.33503	3.4485	3.37245	3.28597	-1.00865	0.0309076	0.116152
TR150	1.95367	1.80848	1.81706	1.5671	2.45152	2.08878	2.80244	2.6235	-0.704981	0.0843679	0.279299
TIPRL	1.95367	1.13142	1.81706	0.950498	1.85659	1.37203	2.15093	1.36252	-0.222358	0.482127	0.725773
DCC	1.95367	2.26751	2.27126	1.99776	1.85659	2.75542	1.84646	2.39632	-0.0911465	0.755365	0.897276
RALA	2.27616	1.80848	2.61621	2.32901	3.04312	2.92322	2.96739	3.14665	-0.76263	0.0712986	0.249701
TPPC3	0.951079	1.13142	1.15054	0.950498	1.85659	1.77445	1.84646	1.79453	-0.772127	0.0624757	0.218593
PDE12	0.951079	1.13142	1.15054	0.950498	1.43157	1.37203	2.40221	1.36252	-0.596201	0.129672	0.362903
BTBDH	0.951079	1.13142	1.15054	2.32901	1.43157	2.08878	2.80244	1.79453	-0.63882	0.126546	0.356816
2A5G	0.951079	1.13142	1.15054	0.950498	1.85659	1.77445	1.4601	1.79453	-0.675536	0.0882273	0.288009
NLTP	1.53773	1.13142	1.15054	1.5671	1.43157	1.77445	1.4601	2.39632	-0.418916	0.234664	0.527008
SH3G1	2.27616	1.80848	1.81706	2.59823	3.19644	3.07352	2.96739	3.14665	-0.971019	0.0396049	0.1424
PRKRA	1.53773	1.80848	1.81706	1.99776	2.1845	2.34674	2.40221	2.6235	-0.598979	0.116884	0.341463
AGO3	1.53773	1.80848	1.81706	1.5671	1.43157	2.34674	1.84646	2.39632	-0.322682	0.327853	0.627698
SORCN	2.53958	1.80848	1.81706	0.950498	2.1845	1.77445	1.84646	2.6235	-0.328323	0.339597	0.636471
EP15R	1.53773	2.26751	1.81706	1.99776	2.1845	2.75542	2.40221	2.39632	-0.529598	0.154489	0.399348
CTBP2	2.27616	1.80848	2.27126	1.99776	2.1845	2.34674	2.61616	2.6235	-0.354306	0.281633	0.578481
KCRB	5.76377	6.16478	6.46405	6.17057	6.34451	6.55779	6.7143	6.55695	-0.402596	0.237437	0.530584
CYFP1	3.41495	3.12957	3.12751	3.34751	4.12809	3.99226	4.0243	4.15661	-0.820434	0.0550203	0.191633
HMGB1	4.4155	4.26681	4.68318	4.68045	5.24108	5.09755	5.2249	5.08731	-0.651227	0.0964789	0.316116
KC1D	0.951079	1.13142	1.15054	0.950498	2.1845	1.37203	1.4601	1.36252	-0.548906	0.146252	0.384162
2A5D	2.27616	1.80848	1.81706	1.99776	2.45152	2.75542	2.61616	2.81972	-0.685837	0.0873359	0.288009
NFIB	0.951079	1.80848	1.15054	1.5671	0.826587	1.37203	0.930943	2.12657	0.0552671	0.8511	0.948113
PLCD1	0.951079	1.13142	1.15054	0.950498	1.43157	1.37203	1.4601	2.12657	-0.551685	0.143088	0.382925
DOCK7	1.53773	1.13142	1.15054	0.950498	2.1845	1.77445	1.84646	1.79453	-0.707442	0.0826216	0.279018
CLIP1	0.951079	1.13142	1.15054	0.950498	1.43157	1.37203	1.4601	1.36252	-0.360673	0.262253	0.556567
WDR37	1.53773	1.80848	1.15054	0.950498	1.85659	2.5655	1.84646	1.79453	-0.65396	0.107658	0.329746
PLXB2	0.951079	1.13142	1.15054	0.950498	1.43157	2.08878	1.4601	2.81972	-0.904161	0.0538513	0.185637
IF4G2	3.1252	2.61522	3.50426	3.02097	3.87899	3.91471	3.94736	3.52976	-0.751294	0.0754943	0.260163
GNL1	1.95367	2.61522	1.81706	1.99776	2.45152	2.5655	2.96739	2.81972	-0.605105	0.121706	0.347222
H2AV	4.91043	4.61469	4.88766	4.9922	5.6121	5.26316	5.67014	5.39497	-0.633849	0.103479	0.326347
AP1M1	1.95367	1.80848	1.15054	1.5671	1.85659	2.34674	2.15093	1.79453	-0.417251	0.231846	0.518441
PSB1	2.76225	2.26751	2.89439	2.82503	3.19644	3.55457	3.11541	3.41301	-0.632565	0.107816	0.329746
DUT	0.951079	1.13142	1.15054	1.5671	0.826587	1.77445	1.4601	1.79453	-0.263885	0.407834	0.696321
EMC1	0.951079	1.13142	1.15054	0.950498	1.43157	1.77445	2.40221	1.36252	-0.696807	0.0922873	0.303891
IMA5	1.53773	1.13142	1.81706	0.950498	0.826587	1.37203	1.4601	1.36252	0.103866	0.722605	0.882459
ACTZ	3.7631	4.16495	4.15922	3.73026	4.63691	4.38626	4.67624	4.48052	-0.590597	0.120784	0.345116
COTL1	2.27616	1.80848	1.15054	2.32901	2.87153	2.75542	2.61616	2.39632	-0.76881	0.0764425	0.262976
MTA1	0.951079	1.80848	1.15054	1.5671	1.43157	1.77445	2.15093	2.39632	-0.569019	0.144459	0.382925
ABR	1.95367	1.13142	1.81706	1.99776	2.67676	2.5655	2.80244	2.39632	-0.885277	0.0513999	0.180939
FN3K	1.53773	1.80848	1.15054	0.950498	1.85659	2.34674	1.4601	1.79453	-0.502679	0.176337	0.446512
DSRAD	2.27616	2.61522	1.81706	1.5671	3.19644	2.92322	3.24964	2.12657	-0.805085	0.072346	0.249701
LMNB1	5.71129	5.54872	5.76496	5.46592	6.26003	6.38165	6.41899	6.41236	-0.745535	0.0691998	0.242092
PPIL1	1.95367	1.13142	1.15054	1.99776	2.1845	2.34674	2.40221	2.12657	-0.70666	0.089998	0.294681
DPOD1	1.53773	1.80848	1.81706	1.5671	1.85659	1.37203	2.40221	2.12657	-0.25676	0.414968	0.700164
PRS8	3.8627	3.66547	3.66119	3.61361	4.27308	4.4426	4.29661	4.22747	-0.609198	0.107907	0.329746
RAB5C	2.76225	2.8952	2.61621	3.02097	3.33503	3.55457	3.48561	3.14665	-0.55681	0.134749	0.372378
RB12B	0.951079	1.13142	1.15054	0.950498	1.85659	1.77445	1.4601	1.36252	-0.567534	0.130741	0.365897
SNAG	0.951079	1.13142	1.15054	0.950498	1.85659	1.37203	1.84646	1.36252	-0.563519	0.134007	0.371378
PPCE	2.76225	2.61522	2.61621	2.82503	3.78538	3.20963	3.86608	2.81972	-0.715528	0.0872407	0.287568
RPB1	1.53773	1.13142	1.15054	1.5671	0.826587	1.77445	1.84646	1.79453	-0.213813	0.491467	0.737327
KINH	4.27794	4.68997	5.06672	4.62125	5.24108	5.26316	5.40833	5.26625	-0.630735	0.107796	0.329746
RAB4A	1.53773	1.13142	1.15054	1.5671	2.1845	2.08878	2.15093	1.79453	-0.707991	0.0820705	0.278523
RAB12	0.951079	1.13142	1.15054	1.5671	2.1845	2.34674	2.15093	1.79453	-0.919143	0.0447873	0.165663
UBE2N	3.41495	2.26751	3.50426	3.48668	3.78538	3.91471	3.48561	3.63777	-0.53752	0.16205	0.416399
HMGB3	1.53773	1.80848	1.81706	1.5671	1.85659	2.08878	2.61616	1.36252	-0.298422	0.361951	0.664575
SAE1	2.53958	3.12957	3.32814	3.34751	3.68528	3.33401	3.48561	3.63777	-0.449466	0.205057	0.485113
RAB35	2.53958	2.26751	2.61621	2.59823	3.46147	3.07352	3.37245	2.81972	-0.676407	0.0929194	0.303983
GNA12	1.95367	1.80848	2.27126	1.99776	2.45152	2.5655	2.61616	2.12657	-0.432143	0.211284	0.493488
AP2A2	3.7631	3.50797	3.50426	3.34751	4.52552	4.59953	4.67624	4.15661	-0.958767	0.0389729	0.141479
LSM4	0.951079	1.13142	1.15054	1.5671	1.85659	2.08878	1.4601	0.743194	-0.337134	0.321416	0.61994
KCC2B	2.95511	2.8952	2.89439	3.19346	3.57771	3.83275	3.77995	3.8322	-0.771115	0.0647083	0.223181
UBP47	0.951079	1.80848	1.81706	0.950498	1.43157	1.77445	1.84646	1.36252	-0.221972	0.477453	0.723426
RABE1	1.53773	1.13142	1.15054	0.950498	2.45152	1.77445	2.40221	0.743194	-0.6503	0.120972	0.345404
SYN2	0.951079	1.13142	1.15054	0.950498	1.43157	1.77445	1.84646	1.36252	-0.55787	0.134988	0.372378
STX12	0.951079	1.13142	1.15054	0.950498	1.43157	1.77445	1.4601	1.36252	-0.461279	0.185636	0.459562
PDXL2	0.951079	1.13142	1.15054	0.950498	1.43157	1.37203	1.84646	1.36252	-0.457264	0.191155	0.46194
CPNE4	1.53773	2.26751	1.15054	1.5671	2.67676	1.37203	2.15093	0.743194	-0.105008	0.741365	0.889987
PFD3	0.951079	1.13142	1.81706	1.5671	1.85659	1.37203	1.4601	1.79453	-0.25415	0.418853	0.701688
STAU1	0.951079	1.13142	1.15054	0.950498	1.43157	1.37203	1.4601	1.36252	-0.360673	0.262253	0.556567
HDGR2	0.951079	1.13142	1.81706	0.950498	0.826587	1.77445	2.15093	1.79453	-0.424112	0.242218	0.541384
SNX4	0.951079	1.13142	1.15054	0.950498	1.43157	1.37203	1.4601	1.36252	-0.360673	0.262253	0.556567
UBC9	0.951079	1.13142	1.15054	1.5671	1.43157	1.37203	0.930943	1.36252	-0.0742336	0.793004	0.92162
BRSK2	0.951079	1.13142	1.15054	0.950498	1.85659	1.77445	2.15093	1.36252	-0.740242	0.0758428	0.260163
DVL3	0.951079	1.13142	1.15054	0.950498	1.43157	1.37203	1.4601	1.79453	-0.468675	0.180877	0.458589
HNRL2	3.7631	4.16495	3.50426	4.1206	4.78935	4.49683	4.52558	4.64487	-0.725932	0.0786568	0.266515
1433T	5.38261	5.18232	5.45768	5.08276	5.99323	6.078	5.80709	6.08992	-0.715718	0.0773906	0.263825
PGAM1	4.95624	4.76151	4.75461	4.73731	5.37564	5.54635	5.46463	5.36385	-0.635198	0.0982435	0.318693
AT12A	2.95511	2.26751	1.81706	2.59823	3.57771	3.33401	3.24964	3.41301	-0.984115	0.040075	0.143987
HNRPR	5.08556	4.76151	5.17483	4.84473	5.55652	5.46707	5.62145	5.54123	-0.579907	0.122301	0.350601
KAD5	1.53773	1.80848	1.81706	1.5671	2.1845	2.08878	2.15093	1.79453	-0.372094	0.258815	0.556567
RAB14	3.1252	2.26751	2.89439	3.73026	3.96689	4.13589	3.86608	3.8322	-0.945924	0.0470158	0.175439
GLYR1	1.53773	1.13142	1.15054	0.950498	1.85659	2.34674	1.84646	1.79453	-0.768537	0.0703586	0.244256
GDS1	2.27616	1.13142	2.89439	3.19346	3.78538	3.33401	3.48561	3.41301	-1.13065	0.0329842	0.121479
DNJC5	1.53773	1.13142	1.15054	0.950498	1.43157	1.77445	1.84646	1.79453	-0.519209	0.156268	0.400974
JIP3	0.951079	1.13142	1.15054	1.5671	1.85659	1.77445	1.84646	1.36252	-0.509975	0.162936	0.420336
POGZ	0.951079	1.13142	1.15054	0.950498	1.43157	1.37203	1.84646	1.36252	-0.457264	0.191155	0.46194
M4K4	2.27616	2.26751	2.61621	1.99776	3.04312	2.08878	3.59054	2.39632	-0.490279	0.194684	0.46262
P66B	0.951079	1.80848	1.15054	0.950498	0.826587	1.37203	1.4601	1.36252	-0.04016	0.887255	0.959266
SCRN1	3.8627	4.16495	3.93159	4.20367	4.52552	4.82824	4.35735	4.88299	-0.607797	0.115292	0.339962
SRSF7	2.76225	2.8952	2.89439	2.59823	3.46147	3.55457	3.48561	3.28597	-0.659389	0.0922103	0.303891
VA0D1	1.53773	1.80848	1.81706	1.5671	2.45152	2.5655	2.15093	2.12657	-0.641039	0.101671	0.326347
SNX12	1.95367	1.80848	1.81706	1.99776	2.67676	2.34674	2.61616	2.39632	-0.61475	0.107638	0.329746
KDM1A	1.95367	1.80848	2.27126	1.99776	2.1845	2.34674	2.40221	2.39632	-0.324649	0.307364	0.60515
SRSF1	3.54057	3.50797	3.66119	3.61361	3.57771	3.07352	4.29661	3.52976	-0.0385668	0.891477	0.961895
ARL8A	1.53773	1.80848	1.15054	1.99776	2.67676	2.75542	2.15093	2.6235	-0.928022	0.0459968	0.170623
CUTA	0.951079	1.13142	1.81706	1.5671	1.43157	2.08878	1.84646	1.79453	-0.423674	0.229589	0.517121
ACTY	3.1252	3.12957	3.32814	3.02097	3.68528	3.07352	3.77995	3.52976	-0.366159	0.27125	0.566304
THYN1	1.95367	1.80848	1.81706	1.5671	1.85659	2.08878	2.61616	2.12657	-0.385449	0.254455	0.551061
MUTA	1.95367	1.80848	1.81706	1.99776	1.85659	1.77445	0.930943	1.79453	0.305115	0.347587	0.64382
TBCD	2.95511	2.8952	2.61621	1.99776	3.19644	3.4485	2.80244	2.99242	-0.493884	0.181248	0.459562
KAPCA	2.95511	3.33114	2.89439	3.19346	4.40481	3.65338	4.16687	3.41301	-0.815995	0.0646779	0.223181
SMC1A	2.53958	2.8952	2.61621	3.48668	3.33503	3.20963	4.0243	3.92039	-0.737923	0.08391	0.279299
ETHE1	0.951079	1.13142	1.15054	0.950498	1.43157	1.77445	1.4601	1.36252	-0.461279	0.185636	0.459562
MEP50	0.951079	1.13142	2.27126	0.950498	0.826587	1.77445	1.4601	1.79453	-0.137853	0.657593	0.84093
CUL4B	2.53958	2.61522	1.15054	1.5671	2.87153	3.07352	2.61616	2.81972	-0.877124	0.0600101	0.21114
CPSF7	1.95367	1.13142	1.15054	1.5671	2.1845	1.77445	1.84646	1.79453	-0.449306	0.206657	0.486212
NT5D2	1.53773	1.80848	1.81706	1.5671	2.1845	2.34674	1.84646	2.39632	-0.510915	0.15935	0.409201
LASP1	3.1252	1.80848	2.61621	3.19346	3.68528	3.74585	3.77995	3.52976	-0.999376	0.0412378	0.154688
TXTP	2.95511	2.26751	1.81706	3.02097	3.04312	3.33401	2.96739	3.63777	-0.73041	0.0883509	0.288009
SAFB1	2.27616	2.8952	2.89439	3.02097	3.46147	3.4485	3.48561	3.28597	-0.648707	0.102245	0.326347
TKT	5.65683	5.99706	5.36942	5.6841	6.11366	6.18096	6.06557	6.25166	-0.476108	0.178675	0.452932
DDAH2	3.7631	4.05534	4.15922	3.93859	4.63691	4.5491	4.29661	4.48052	-0.511717	0.15577	0.400325
IPYR2	2.27616	1.80848	1.15054	1.5671	2.1845	2.08878	2.15093	2.39632	-0.504564	0.173029	0.438036
MICA3	0.951079	1.13142	1.15054	0.950498	1.85659	1.37203	2.15093	1.36252	-0.639636	0.107336	0.328417
DBNL	2.76225	2.26751	2.27126	2.32901	3.33503	2.34674	3.24964	2.12657	-0.356989	0.301613	0.600619
SMD1	2.53958	2.26751	2.27126	1.99776	2.67676	2.34674	2.61616	2.81972	-0.345814	0.289317	0.592221
SFXN3	2.27616	2.26751	1.81706	2.32901	2.45152	1.77445	2.40221	1.79453	0.0667563	0.814998	0.933333
SCYL2	0.951079	1.13142	1.15054	0.950498	1.43157	1.37203	1.4601	1.36252	-0.360673	0.262253	0.556567
F169A	0.951079	1.13142	1.15054	0.950498	1.43157	1.77445	1.84646	1.79453	-0.665871	0.0917058	0.303062
VPS45	0.951079	1.80848	1.81706	1.99776	2.45152	2.5655	1.4601	2.39632	-0.574764	0.147127	0.385906
H2A1B	5.12621	5.23354	5.49986	5.28702	5.76705	5.43965	5.87098	5.72388	-0.413732	0.222802	0.512438
RCN2	1.95367	1.80848	1.81706	1.5671	2.87153	2.92322	2.40221	2.6235	-0.918538	0.0434137	0.16311
KPRA	1.53773	1.80848	2.27126	1.99776	2.45152	2.34674	2.15093	2.39632	-0.432569	0.213855	0.496392
LBR	1.95367	1.80848	1.15054	1.99776	2.1845	1.77445	2.80244	1.36252	-0.303365	0.367626	0.664575
MK03	2.95511	2.8952	2.27126	3.02097	3.04312	3.33401	3.24964	3.41301	-0.47431	0.186586	0.461887
RS21	1.53773	1.80848	1.15054	0.950498	1.85659	1.77445	1.84646	2.12657	-0.539208	0.150968	0.396352
UBE2K	2.27616	1.13142	1.81706	2.32901	2.45152	2.5655	2.40221	2.12657	-0.498041	0.182184	0.459562
1433E	5.71129	5.77303	6.04689	5.7954	6.36082	6.47916	6.06557	6.44247	-0.50535	0.159893	0.409201
SSDH	2.95511	2.61522	2.27126	2.82503	2.45152	3.74585	3.24964	3.63777	-0.604543	0.132243	0.366372
XRCC1	1.53773	1.13142	1.15054	0.950498	1.43157	1.37203	1.4601	1.36252	-0.214011	0.471068	0.718734
UB2D1	0.951079	1.13142	1.15054	0.950498	1.43157	1.37203	1.4601	1.36252	-0.360673	0.262253	0.556567
EXOS9	0.951079	1.13142	1.15054	1.5671	1.43157	1.37203	1.4601	1.36252	-0.206523	0.485504	0.728953
RCC1	2.53958	2.26751	1.81706	0.950498	2.67676	2.08878	2.80244	2.39632	-0.597412	0.140057	0.381568
DHCR7	1.95367	1.80848	2.27126	1.5671	2.87153	2.5655	2.80244	2.12657	-0.691382	0.0924919	0.303891
ARL8B	1.53773	1.13142	1.15054	1.5671	2.1845	2.34674	1.84646	2.12657	-0.779375	0.0669307	0.227273
PKN1	2.27616	1.13142	1.15054	0.950498	1.85659	2.08878	2.15093	2.12657	-0.678566	0.10297	0.326347
ANK3	1.53773	1.80848	1.81706	1.5671	2.45152	2.08878	2.96739	1.79453	-0.642965	0.111643	0.335564
RBBP4	2.76225	2.61522	3.50426	3.02097	2.67676	3.4485	3.48561	3.41301	-0.280295	0.386155	0.682327
DYL1	1.95367	1.80848	1.15054	2.32901	2.45152	2.08878	2.61616	2.6235	-0.634564	0.115517	0.340265
KHDR1	3.41495	3.33114	3.66119	3.73026	3.96689	4.13589	4.29661	4.08209	-0.585982	0.120906	0.345404
CN37	2.27616	1.80848	1.81706	2.59823	3.33503	3.20963	3.11541	3.41301	-1.14329	0.0244793	0.101449
HSP74	4.95624	5.07408	5.22599	5.16796	5.63911	5.46707	5.78515	5.62235	-0.522354	0.148055	0.388285
VAPB	1.53773	1.80848	1.81706	1.99776	2.1845	2.08878	2.40221	2.12657	-0.410259	0.225581	0.514447
PSB4	2.53958	2.61522	3.12751	1.99776	3.19644	2.75542	2.96739	2.6235	-0.315671	0.339518	0.636471
TNIK	2.27616	2.26751	2.61621	1.99776	3.46147	2.08878	3.59054	2.39632	-0.594866	0.142557	0.382925
GBB2	3.41495	3.80746	3.50426	3.73026	4.52552	4.13589	4.35735	3.92039	-0.620556	0.111361	0.335249
SYSC	3.54057	3.33114	3.80272	3.61361	4.27308	4.13589	4.23319	3.92039	-0.568629	0.129449	0.362332
PFD2	1.95367	1.80848	1.81706	1.5671	1.85659	2.08878	2.15093	1.36252	-0.0781293	0.784943	0.918394
H2AX	4.95624	5.12921	5.36942	5.16796	5.6121	5.29411	5.646	5.62235	-0.387933	0.244927	0.547233
LRC47	3.27733	3.80746	3.66119	3.61361	4.27308	4.26649	3.68835	4.0035	-0.467959	0.189506	0.46194
GMPR2	1.53773	1.13142	1.15054	1.5671	0.826587	2.08878	0.930943	1.36252	0.044486	0.877919	0.958829
LANC1	2.76225	1.80848	1.81706	3.02097	2.87153	3.07352	3.11541	2.99242	-0.661032	0.109647	0.333013
DDX46	1.53773	1.13142	1.15054	1.5671	1.43157	0.812108	1.84646	2.12657	-0.207484	0.507731	0.756085
RASN	1.53773	1.13142	1.15054	0.950498	1.85659	1.37203	2.40221	1.36252	-0.555795	0.149408	0.392321
RBBP7	2.27616	2.61522	2.61621	2.32901	1.85659	2.5655	2.96739	2.99242	-0.136329	0.649491	0.837775
1433B	4.86311	4.82968	5.22599	4.89558	5.63911	5.6215	5.19193	5.45526	-0.523361	0.152338	0.396865
EPHA2	0.951079	1.13142	1.15054	0.950498	1.85659	1.37203	1.84646	1.36252	-0.563519	0.134007	0.371378
PI51C	0.951079	1.13142	1.15054	0.950498	1.43157	1.37203	1.4601	1.36252	-0.360673	0.262253	0.556567
IMA3	2.27616	1.80848	1.81706	1.99776	2.1845	2.34674	1.84646	3.14665	-0.406221	0.251088	0.550134
MFN2	0.951079	1.13142	1.15054	0.950498	1.85659	1.77445	1.4601	1.36252	-0.567534	0.130741	0.365897
H14	4.59999	4.26681	4.60803	4.68045	4.92722	4.74106	5.12363	5.2322	-0.467205	0.185758	0.459562
SRP14	2.95511	3.12957	2.89439	2.32901	3.19644	3.07352	3.68835	3.28597	-0.484053	0.183142	0.459562
MIF	2.95511	3.12957	3.12751	3.02097	3.33503	3.4485	3.37245	3.41301	-0.333959	0.288669	0.590452
DC1I2	3.41495	3.50797	3.50426	3.19346	3.87899	4.13589	3.94736	3.92039	-0.565499	0.127761	0.361413
H2A1A	4.86311	5.01675	5.32318	5.12599	5.5279	5.23152	5.57105	5.48449	-0.371485	0.259844	0.556567
H12	4.59999	4.26681	4.60803	4.68045	4.92722	4.74106	5.12363	5.19732	-0.458485	0.19153	0.46194
CDK2	1.95367	1.80848	1.81706	1.5671	1.85659	1.77445	2.61616	1.79453	-0.223856	0.466157	0.715702
CHD4	3.1252	2.26751	2.89439	2.59823	3.68528	2.34674	4.0243	2.6235	-0.448622	0.23375	0.523248
SYFA	1.53773	1.80848	1.81706	2.59823	2.87153	2.75542	2.61616	2.39632	-0.719483	0.0859643	0.285092
MK01	3.27733	3.33114	3.50426	3.83818	3.68528	3.91471	3.86608	3.92039	-0.358887	0.274167	0.568414
NQO2	1.53773	1.13142	1.15054	0.950498	0.826587	1.77445	1.84646	1.36252	-0.259961	0.414427	0.700055
ENAH	1.53773	2.26751	2.61621	2.59823	2.45152	2.75542	3.11541	2.99242	-0.573775	0.142613	0.382925
FKBP3	2.95511	2.26751	2.61621	1.99776	1.85659	2.75542	2.80244	2.39632	0.00645432	0.980579	0.993064
PRP6	1.95367	1.80848	1.81706	1.99776	2.1845	2.34674	2.61616	2.12657	-0.424249	0.214532	0.497839
PP6R3	1.53773	1.13142	1.15054	0.950498	1.43157	2.08878	1.4601	1.36252	-0.393199	0.251667	0.550734
IF4B	1.95367	2.26751	2.89439	2.32901	3.04312	3.33401	2.96739	2.6235	-0.630858	0.114392	0.33871
1433Z	5.73777	5.54872	5.9589	5.84799	6.49992	6.30773	6.30025	6.05137	-0.516472	0.154731	0.399348
LCK	1.95367	1.80848	2.27126	1.99776	2.45152	2.34674	2.80244	2.39632	-0.49146	0.169978	0.433412
CP51A	1.53773	1.13142	1.15054	1.5671	2.1845	1.77445	1.84646	2.12657	-0.636303	0.105012	0.326733
VP26B	0.951079	1.13142	1.81706	1.5671	1.85659	2.08878	1.84646	1.36252	-0.421928	0.231957	0.518776
STRAP	1.53773	2.26751	2.61621	1.5671	1.85659	2.5655	2.40221	1.79453	-0.157574	0.609494	0.813187
IMA4	2.27616	2.26751	1.81706	2.32901	2.45152	2.34674	2.40221	2.99242	-0.375789	0.264735	0.556995
UBP2L	1.53773	1.80848	1.81706	1.5671	2.1845	1.77445	2.61616	1.36252	-0.301817	0.358707	0.664157
CMTR1	1.95367	1.13142	1.15054	0.950498	1.85659	2.08878	1.84646	1.36252	-0.49206	0.183803	0.459562
PIR	1.53773	1.13142	1.81706	1.5671	1.85659	2.08878	1.84646	1.79453	-0.383267	0.253707	0.551061
RFOX1	1.53773	1.80848	1.81706	1.5671	2.45152	1.77445	2.40221	1.79453	-0.423087	0.225328	0.514447
CHAP1	1.53773	1.13142	1.15054	1.5671	1.43157	2.34674	1.84646	2.12657	-0.591142	0.129265	0.362332
RAE1L	1.53773	1.80848	1.81706	1.5671	2.1845	2.08878	2.15093	2.39632	-0.522542	0.149076	0.391813
H13	4.59999	4.26681	4.60803	4.62125	4.88271	4.74106	5.12363	5.16157	-0.453222	0.194435	0.46262
ASML	2.53958	2.61522	2.61621	2.32901	2.87153	2.92322	2.61616	3.28597	-0.399216	0.239179	0.531143
MAP1S	1.53773	1.80848	1.15054	1.99776	3.04312	2.08878	2.40221	0.743194	-0.445698	0.244167	0.547233
ALDOC	4.27794	4.26681	4.15922	4.20367	4.27308	4.59953	4.67624	4.88299	-0.381048	0.252642	0.550966
CDK9	1.95367	1.80848	1.81706	1.5671	1.85659	2.08878	2.40221	2.12657	-0.331963	0.303501	0.60111
PYGB	4.65659	4.61469	3.80272	4.2822	4.83678	5.32442	4.62775	5.16157	-0.648579	0.108531	0.330426
PABP1	4.12587	4.16495	3.93159	3.61361	4.58229	4.4426	4.41563	4.29502	-0.474882	0.179915	0.457692
DDX6	3.1252	3.66547	3.66119	3.61361	3.87899	3.99226	3.86608	3.73826	-0.352532	0.281402	0.578481
TADBP	2.53958	2.61522	2.27126	2.82503	2.67676	3.07352	3.11541	2.99242	-0.401756	0.236799	0.528966
BCR	1.95367	1.13142	1.81706	1.99776	2.1845	2.34674	2.80244	2.39632	-0.707523	0.0887743	0.292111
SMU1	1.53773	1.80848	1.81706	1.5671	2.45152	2.08878	1.84646	2.12657	-0.445743	0.201066	0.473299
H11	3.65612	3.33114	3.80272	3.61361	3.78538	3.83275	4.23319	4.08209	-0.382456	0.253037	0.551061
SMC3	2.95511	3.50797	2.61621	3.34751	3.33503	3.55457	3.24964	3.52976	-0.310557	0.339056	0.636471
EDC4	1.95367	1.80848	1.81706	1.99776	2.67676	2.34674	2.15093	2.39632	-0.498443	0.163643	0.4208
FEN1	1.95367	2.26751	1.81706	0.950498	2.45152	2.08878	2.40221	2.39632	-0.587524	0.136319	0.376307
UBR4	1.95367	2.8952	2.89439	2.82503	3.04312	3.55457	2.96739	3.28597	-0.570693	0.141746	0.382925
ULA1	1.53773	1.13142	1.81706	2.32901	1.43157	2.75542	2.61616	2.6235	-0.652858	0.118697	0.342351
ATP5L	1.53773	2.26751	1.81706	2.32901	1.43157	2.5655	1.84646	2.12657	-0.00469993	0.985995	0.99511
PPM1G	1.95367	2.26751	1.81706	2.32901	2.45152	2.08878	2.80244	2.6235	-0.399746	0.243969	0.547233
PSD11	1.53773	2.61522	3.12751	3.02097	2.87153	2.92322	2.80244	2.99242	-0.322048	0.345555	0.64382
SP100	2.27616	2.61522	2.27126	2.32901	3.04312	3.07352	2.96739	2.81972	-0.603025	0.112668	0.337154
PSD12	3.7631	3.33114	3.50426	3.61361	3.78538	4.13589	3.86608	3.92039	-0.373908	0.25721	0.554161
PFKAM	4.27794	4.53526	4.44486	4.55951	4.97039	5.06202	4.81263	5.12492	-0.538097	0.140764	0.382925
KAP2	3.41495	3.93672	2.89439	3.48668	4.46643	4.38626	4.23319	3.92039	-0.818385	0.0638999	0.223181
TOM70	2.95511	2.26751	2.89439	3.02097	3.19644	3.4485	3.68835	3.52976	-0.681271	0.0941795	0.307292
NFM	4.86311	4.95705	5.17483	5.36126	6.34451	6.02363	6.22074	5.90773	-1.03509	0.0311831	0.120072
PARP1	4.86311	5.18232	4.75461	5.16796	5.09266	5.06202	5.49198	5.45526	-0.283482	0.365912	0.664575
PICAL	1.95367	1.80848	1.81706	2.32901	2.67676	2.75542	2.61616	2.81972	-0.739958	0.073592	0.252061
OGFR	0.951079	1.13142	1.15054	0.950498	1.43157	1.37203	1.84646	1.36252	-0.457264	0.191155	0.46194
SMHD1	1.53773	2.26751	2.27126	1.99776	1.85659	2.08878	2.61616	2.39632	-0.220897	0.474451	0.721591
RAB8A	3.1252	2.61522	2.89439	3.34751	3.87899	3.65338	3.68835	3.41301	-0.662854	0.09828	0.318693
NUCKS	0.951079	1.13142	2.27126	1.5671	1.43157	2.08878	2.15093	1.36252	-0.278238	0.400918	0.69426
PP2BC	0.951079	1.80848	1.81706	1.5671	2.1845	1.37203	1.4601	1.36252	-0.0588586	0.83863	0.943152
HMGN4	0.951079	1.13142	1.15054	0.950498	1.43157	1.37203	1.4601	1.79453	-0.468675	0.180877	0.458589
6PGL	3.54057	3.80746	3.32814	3.34751	4.12809	4.06586	3.94736	4.0035	-0.530284	0.147056	0.385906
RAB18	1.95367	1.80848	2.27126	1.99776	1.85659	2.5655	2.15093	2.6235	-0.291335	0.362385	0.664575
NNRE	1.53773	1.13142	1.81706	0.950498	1.43157	1.37203	1.4601	1.79453	-0.155382	0.600478	0.812711
GTR3	0.951079	1.13142	1.15054	0.950498	1.43157	1.37203	1.84646	1.36252	-0.457264	0.191155	0.46194
PPM1A	0.951079	1.80848	1.81706	1.5671	1.43157	2.08878	2.15093	1.36252	-0.222522	0.478671	0.723426
RRP44	0.951079	1.13142	1.15054	0.950498	1.85659	1.37203	1.4601	2.12657	-0.657941	0.100099	0.324187
PA1B2	2.76225	2.8952	2.89439	2.59823	3.19644	3.20963	2.80244	3.14665	-0.301276	0.33779	0.636471
SRC8	1.95367	1.13142	1.15054	0.950498	2.1845	2.08878	1.84646	2.12657	-0.76505	0.0743902	0.257913
RANG	2.27616	2.26751	2.61621	2.32901	2.45152	2.34674	2.61616	2.12657	-0.0130261	0.959672	0.981967
SNW1	0.951079	1.13142	1.15054	1.99776	1.43157	1.77445	1.84646	1.36252	-0.296053	0.363995	0.664575
OSB10	0.951079	1.13142	1.15054	0.950498	1.43157	1.77445	1.4601	1.36252	-0.461279	0.185636	0.459562
HACD3	2.95511	2.61522	2.27126	2.59823	3.33503	3.4485	3.37245	3.14665	-0.715702	0.0804214	0.274266
SNUT2	0.951079	1.13142	1.15054	1.5671	1.43157	1.37203	1.84646	1.36252	-0.303114	0.34329	0.642521
AKT3	0.951079	1.13142	1.81706	1.5671	1.85659	1.77445	1.84646	1.79453	-0.451347	0.203116	0.47807
CLCB	0.951079	1.80848	1.15054	1.5671	1.85659	0.812108	1.4601	1.36252	-0.00353205	0.989238	0.996337
GSHR	3.27733	2.8952	2.27126	2.82503	3.04312	3.33401	3.24964	3.41301	-0.442739	0.212423	0.49422
PIN1	0.951079	1.13142	1.15054	1.99776	1.85659	1.37203	1.84646	1.36252	-0.301703	0.358104	0.664157
KCRU	2.27616	1.13142	1.15054	0.950498	1.43157	2.08878	1.84646	1.79453	-0.413183	0.249394	0.54856
PSMD1	4.12587	3.80746	3.66119	4.1206	4.34045	4.59953	4.35735	4.48052	-0.515682	0.155565	0.400325
MAP1A	3.1252	3.80746	3.32814	3.93859	3.96689	4.38626	3.94736	4.22747	-0.582145	0.13218	0.366372
QCR2	3.65612	3.33114	3.12751	3.61361	3.68528	3.99226	3.86608	3.63777	-0.363256	0.271418	0.566304
MATR3	4.27794	5.12921	5.00947	4.9922	5.27591	5.3541	5.34974	5.33205	-0.475744	0.185968	0.459562
SF3B2	3.65612	2.8952	2.61621	3.48668	3.46147	3.07352	3.68835	3.92039	-0.372381	0.282449	0.58091
ARC1A	2.27616	2.8952	2.61621	2.32901	3.19644	3.07352	2.96739	3.14665	-0.566859	0.13279	0.367725
HS105	4.04337	4.16495	4.04989	4.35669	4.52552	4.5491	4.41563	4.48052	-0.338971	0.287123	0.586532
VAT1	3.65612	3.93672	3.80272	3.73026	5.09266	4.06586	4.67624	4.48052	-0.797368	0.0668679	0.227273
AATM	4.47965	4.05534	4.15922	4.1206	4.63691	4.5491	4.57757	4.59214	-0.385223	0.244331	0.547233
RAB1A	3.8627	3.12957	3.32814	3.83818	4.12809	4.20267	4.0243	3.63777	-0.458558	0.200875	0.47326
SYNC	3.95586	3.66547	2.89439	3.83818	3.78538	4.20267	3.86608	4.15661	-0.41421	0.239654	0.533151
HNRPM	5.31388	5.42197	5.41422	5.65488	5.95074	5.76099	6.02869	5.51314	-0.362149	0.270699	0.565747
TBCA	1.95367	2.26751	2.61621	2.59823	2.67676	2.34674	2.40221	2.12657	-0.0291667	0.91528	0.970012
PGRC1	3.41495	3.80746	3.32814	3.83818	4.34045	3.83275	4.23319	3.73826	-0.43898	0.21238	0.49422
TCTP	1.95367	1.80848	1.15054	2.32901	2.45152	2.08878	2.40221	2.12657	-0.456847	0.206497	0.485113
BUB3	2.95511	2.61522	2.89439	2.32901	3.04312	3.20963	2.96739	3.14665	-0.393268	0.244506	0.547233
RBM12	1.95367	1.80848	1.81706	1.99776	2.67676	2.08878	2.61616	2.12657	-0.482823	0.1775	0.452932
USP9X	2.27616	2.26751	3.12751	2.32901	2.45152	3.4485	2.61616	2.6235	-0.284873	0.384137	0.680672
MMSA	3.41495	2.8952	2.27126	2.59823	2.45152	3.33401	2.61616	3.52976	-0.187954	0.550022	0.786634
HDAC2	2.95511	2.61522	3.12751	2.59823	3.19644	3.20963	3.59054	3.28597	-0.496631	0.168795	0.431621
RALB	2.27616	1.80848	2.27126	2.32901	2.67676	2.5655	2.40221	2.6235	-0.395763	0.239966	0.534471
RPB2	0.951079	2.61522	2.61621	2.32901	2.67676	2.75542	2.40221	2.81972	-0.535649	0.171896	0.435395
PTPRD	0.951079	1.80848	1.81706	1.5671	2.1845	1.37203	2.15093	1.36252	-0.231566	0.465197	0.715702
EWS	1.95367	2.61522	2.27126	1.99776	2.87153	2.34674	2.61616	2.6235	-0.405002	0.238323	0.530584
AT2B4	3.8627	2.26751	2.89439	3.73026	3.19644	4.74106	3.48561	4.4213	-0.772388	0.0905673	0.297354
RL40	4.95624	5.28301	5.2754	5.20875	5.58458	5.57184	5.80709	5.67401	-0.47853	0.172575	0.438036
ROA0	3.8627	3.12957	3.93159	3.48668	3.96689	3.83275	4.23319	3.73826	-0.340136	0.304433	0.602588
ELOC	1.53773	2.26751	2.27126	2.32901	2.1845	2.5655	2.61616	2.12657	-0.271806	0.391655	0.689385
EXOC1	0.951079	1.13142	1.81706	0.950498	1.43157	1.37203	1.84646	1.36252	-0.290633	0.367066	0.664575
TCPE	5.24172	5.37712	5.54085	5.28702	5.6121	5.64571	5.82871	5.69916	-0.334742	0.292071	0.593867
CHM4B	1.53773	1.13142	1.15054	1.5671	1.85659	1.37203	1.84646	0.743194	-0.107874	0.716998	0.877264
EFL1	1.53773	1.13142	1.15054	0.950498	1.43157	1.37203	1.84646	1.79453	-0.418603	0.225614	0.514447
PP2AA	3.27733	2.8952	3.50426	2.82503	3.33503	3.4485	3.37245	3.14665	-0.200204	0.503288	0.750127
ALDH2	4.20391	4.26681	3.32814	3.61361	3.96689	4.38626	3.94736	4.22747	-0.278877	0.385087	0.681411
ASAP1	1.53773	1.13142	1.15054	0.950498	1.43157	1.37203	1.4601	1.36252	-0.214011	0.471068	0.718734
NEK6	1.53773	1.13142	1.15054	1.5671	1.85659	1.37203	1.4601	1.36252	-0.166116	0.569848	0.795299
AASS	1.53773	1.80848	1.15054	0.950498	0.826587	1.37203	0.930943	1.79453	0.13079	0.663665	0.845404
TTL12	2.53958	2.8952	1.15054	2.59823	2.1845	2.34674	2.40221	2.81972	-0.142408	0.649858	0.837775
RIC8A	1.95367	2.61522	1.81706	0.950498	2.87153	2.5655	2.15093	2.12657	-0.594522	0.141846	0.382925
NSDHL	1.95367	2.26751	2.61621	2.32901	2.45152	2.34674	2.40221	2.12657	-0.0401628	0.883487	0.959266
SGTA	1.95367	3.12957	3.32814	3.02097	3.19644	3.4485	3.24964	2.99242	-0.363665	0.293481	0.59613
RAP2A	1.53773	1.13142	1.15054	0.950498	1.43157	1.37203	1.4601	0.743194	-0.0591779	0.834017	0.942192
RAB2A	3.8627	3.50797	2.89439	4.03247	4.34045	4.26649	4.23319	4.15661	-0.674807	0.10002	0.324187
SRRT	2.95511	2.8952	2.89439	2.59823	3.19644	3.33401	3.68835	3.28597	-0.540463	0.143618	0.382925
TIRR	0.951079	1.13142	1.15054	1.5671	0.826587	1.37203	1.4601	1.36252	-0.0552768	0.843217	0.943729
HKDC1	2.76225	1.80848	1.81706	3.02097	3.04312	3.07352	2.96739	2.99242	-0.666923	0.107052	0.328079
HNRH3	3.54057	3.50797	3.66119	3.02097	3.87899	3.74585	3.77995	3.73826	-0.353087	0.281333	0.578481
NP1L4	3.65612	2.8952	3.80272	4.03247	4.40481	3.99226	3.94736	4.22747	-0.546351	0.153106	0.397858
CDK3	1.95367	1.80848	1.81706	1.5671	1.85659	1.77445	2.40221	1.79453	-0.170369	0.561084	0.792731
SPS1	1.95367	1.80848	2.27126	2.59823	2.87153	2.34674	2.15093	2.12657	-0.216033	0.484155	0.727881
PSD10	0.951079	1.13142	1.81706	1.99776	1.43157	2.5655	0.930943	1.79453	-0.206307	0.52516	0.769076
MMS19	1.53773	1.80848	1.81706	1.99776	1.43157	1.37203	1.84646	1.36252	0.287112	0.359982	0.664157
RAB2B	3.27733	2.8952	2.61621	3.19346	3.87899	3.4485	3.77995	3.52976	-0.663753	0.0979335	0.317575
YTHD2	0.951079	1.13142	1.15054	0.950498	1.43157	1.37203	1.4601	1.36252	-0.360673	0.262253	0.556567
H4	6.33152	6.72607	6.91745	6.72863	6.98359	6.53205	6.99798	6.99295	-0.200724	0.501844	0.749237
THOC4	2.76225	2.26751	2.61621	2.59823	2.87153	3.20963	2.80244	2.99242	-0.407959	0.229872	0.517121
DYN2	3.41495	2.8952	3.12751	3.19346	3.78538	4.13589	3.68835	4.0035	-0.745504	0.0734806	0.252061
TBC13	1.53773	1.13142	1.15054	1.5671	1.85659	2.08878	1.4601	2.12657	-0.536317	0.151274	0.396352
PUF60	2.27616	2.26751	1.81706	1.99776	2.1845	2.92322	2.80244	2.99242	-0.636022	0.110132	0.333013
SF3A1	2.95511	2.8952	2.89439	3.19346	3.78538	3.33401	3.24964	4.0035	-0.608597	0.118501	0.342351
GBB4	2.95511	3.12957	2.89439	3.02097	3.57771	3.20963	3.37245	3.14665	-0.3266	0.305336	0.603321
RS27A	5.08556	5.33083	5.36942	5.32462	5.6121	5.6215	5.87098	5.69916	-0.42333	0.211056	0.493478
OLA1	3.41495	3.33114	3.50426	3.02097	3.46147	3.65338	3.68835	3.63777	-0.292415	0.348949	0.645199
SP16H	3.1252	3.50797	3.12751	3.48668	3.57771	3.55457	3.59054	3.14665	-0.155529	0.591513	0.809869
CALB2	1.95367	2.26751	1.81706	1.5671	1.85659	2.08878	1.4601	2.12657	0.0183232	0.945648	0.978986
NSUN2	1.53773	1.80848	1.81706	0.950498	1.85659	1.77445	1.84646	1.36252	-0.181566	0.546953	0.784722
RO60	3.54057	3.33114	3.12751	3.48668	3.19644	4.26649	3.37245	4.22747	-0.394241	0.260515	0.556567
MLP3B	1.95367	1.80848	1.81706	1.5671	2.1845	2.34674	2.40221	2.39632	-0.545866	0.136848	0.377277
NUP93	2.27616	1.80848	2.27126	1.5671	2.1845	2.75542	2.80244	2.39632	-0.553918	0.146021	0.383642
G3BP2	1.95367	2.61522	2.27126	2.82503	2.87153	3.20963	2.61616	3.14665	-0.544698	0.150869	0.396352
1433S	3.65612	3.66547	4.04989	3.61361	4.34045	4.26649	3.77995	3.92039	-0.330548	0.308525	0.607099
ARPC3	2.27616	2.26751	1.81706	1.99776	2.67676	2.08878	2.61616	2.12657	-0.287443	0.36546	0.664575
SAFB2	1.53773	1.80848	1.81706	1.99776	2.1845	2.75542	2.15093	2.39632	-0.581534	0.127601	0.361413
ACINU	1.53773	1.80848	1.81706	1.99776	1.85659	2.5655	2.40221	2.12657	-0.447461	0.203916	0.481373
RAB15	2.27616	2.26751	2.27126	2.32901	2.87153	2.75542	2.80244	2.6235	-0.477235	0.169058	0.431728
SEC63	1.53773	1.13142	1.81706	1.5671	1.85659	1.37203	1.4601	1.36252	0.000514193	0.997778	0.998784
CAP1	4.54108	4.53526	3.66119	4.1206	4.83678	4.86993	4.76859	4.88299	-0.625037	0.113697	0.338403
U2AF2	2.95511	2.61522	2.27126	3.02097	3.04312	3.33401	3.24964	3.14665	-0.477713	0.183406	0.459562
SRSF3	2.95511	2.61522	2.89439	3.19346	3.33503	3.07352	2.96739	2.39632	-0.0285252	0.918013	0.970012
NOP58	2.76225	2.61522	2.27126	3.48668	3.46147	2.75542	3.48561	2.99242	-0.389875	0.266696	0.559639
KPRB	2.27616	1.80848	2.61621	2.59823	2.1845	2.08878	1.84646	2.12657	0.263189	0.401201	0.69426
NNTM	3.7631	3.33114	3.66119	3.73026	3.87899	3.99226	4.0243	4.08209	-0.372985	0.256765	0.553571
H2B2E	5.97881	6.05516	6.46405	6.19107	6.42431	6.0601	6.51543	6.25166	-0.140601	0.625389	0.826868
H2B1O	5.97881	6.05516	6.46405	6.19107	6.42431	6.0601	6.51543	6.25166	-0.140601	0.625389	0.826868
H2B1J	5.97881	6.05516	6.46405	6.19107	6.42431	6.0601	6.51543	6.25166	-0.140601	0.625389	0.826868
H2B1B	5.97881	6.05516	6.46405	6.19107	6.42431	6.0601	6.51543	6.25166	-0.140601	0.625389	0.826868
FADS2	1.53773	1.13142	1.15054	0.950498	0.826587	1.37203	1.4601	1.36252	-0.0627646	0.823489	0.936198
ATD3B	1.95367	1.80848	1.81706	1.99776	1.43157	2.75542	1.84646	1.36252	0.0452501	0.876343	0.958386
T120A	0.951079	1.13142	1.81706	0.950498	1.85659	1.37203	1.84646	1.36252	-0.396889	0.253144	0.551061
DIP2B	1.53773	1.13142	1.15054	0.950498	1.85659	1.77445	1.4601	1.36252	-0.420872	0.223339	0.514164
UBQL4	0.951079	1.13142	1.15054	1.5671	2.1845	1.37203	1.84646	1.79453	-0.599348	0.123859	0.352941
RDH11	1.53773	1.13142	2.27126	1.5671	0.826587	2.08878	2.15093	1.79453	-0.0883313	0.773592	0.909171
ARPC2	2.76225	2.8952	3.32814	3.19346	3.19644	3.20963	2.96739	3.52976	-0.181048	0.540719	0.780767
CBX3	2.27616	2.26751	2.27126	3.02097	2.45152	2.34674	2.80244	2.39632	-0.0402782	0.885808	0.959266
H2B1M	6.06498	6.16478	6.5266	6.30831	6.55769	6.1304	6.61829	6.38162	-0.155832	0.590504	0.808717
COF1	5.04373	5.18232	5.32318	5.08276	5.4074	5.6215	5.37933	5.33205	-0.277075	0.365245	0.664575
GLOD4	3.41495	3.50797	3.12751	3.73026	3.87899	4.13589	3.59054	3.52976	-0.338624	0.302745	0.600988
SCPDL	2.76225	1.80848	1.15054	2.32901	2.67676	2.5655	3.11541	2.81972	-0.781777	0.0777472	0.265982
H2B1C	6.06498	6.16478	6.5266	6.30831	6.54346	6.1304	6.60582	6.38162	-0.14916	0.606169	0.813098
IMPA1	1.95367	1.80848	1.81706	1.5671	1.85659	2.5655	1.84646	2.39632	-0.379642	0.262462	0.556855
PGM2	2.27616	2.26751	1.81706	0.950498	1.85659	2.34674	1.84646	2.6235	-0.340515	0.323296	0.622585
PSMD7	2.53958	3.12957	2.89439	2.59823	2.87153	2.5655	2.96739	2.81972	-0.0155952	0.952222	0.98196
H2B1H	6.06498	6.16478	6.5266	6.30831	6.54346	6.1304	6.60582	6.38162	-0.14916	0.606169	0.813098
H2B1K	6.06498	6.16478	6.5266	6.30831	6.54346	6.1304	6.60582	6.38162	-0.14916	0.606169	0.813098
H2B1D	6.06498	6.16478	6.5266	6.30831	6.54346	6.1304	6.60582	6.38162	-0.14916	0.606169	0.813098
H2B1N	6.06498	6.16478	6.5266	6.30831	6.54346	6.1304	6.60582	6.38162	-0.14916	0.606169	0.813098
FUBP1	4.27794	4.53526	4.35579	4.20367	4.27308	4.64827	4.52558	4.35954	-0.108453	0.697893	0.871115
PRS6A	3.7631	3.80746	3.66119	3.83818	4.2024	3.99226	4.16687	4.15661	-0.362052	0.260691	0.556567
PSMD3	4.12587	3.93672	4.26085	4.1206	4.40481	4.32762	4.41563	4.48052	-0.296137	0.337905	0.636471
RAB1B	3.65612	3.33114	3.12751	3.73026	4.04974	3.91471	3.94736	3.63777	-0.426138	0.218649	0.502857
RMXL1	3.27733	3.33114	3.32814	3.34751	3.78538	3.74585	3.37245	3.8322	-0.362938	0.266124	0.559432
DDX17	5.38261	5.07408	5.22599	5.03819	5.58458	5.57184	5.49198	5.48449	-0.353005	0.272802	0.567222
RAB7A	3.1252	2.61522	2.61621	2.59823	3.33503	3.55457	3.86608	3.14665	-0.736871	0.0779457	0.265982
SF3B3	4.12587	3.33114	3.66119	4.20367	3.96689	4.06586	4.41563	4.4213	-0.386954	0.259824	0.556567
XPO2	4.91043	4.68997	4.82267	4.73731	5.01231	5.0256	4.9765	5.19732	-0.262836	0.382164	0.679192
HUWE1	4.20391	4.16495	3.93159	3.93859	4.83678	4.26649	4.72315	4.8384	-0.606449	0.116064	0.341463
H2BFS	6.06498	6.16478	6.5266	6.30831	6.54346	6.1304	6.60582	6.38162	-0.14916	0.606169	0.813098
FOXK1	0.951079	1.13142	1.15054	0.950498	1.43157	1.77445	1.4601	1.36252	-0.461279	0.185636	0.459562
BT3L4	0.951079	1.13142	1.15054	0.950498	1.43157	1.37203	1.4601	1.79453	-0.468675	0.180877	0.458589
DYST	1.53773	2.26751	1.81706	1.99776	2.1845	2.34674	2.61616	2.12657	-0.413478	0.231384	0.518441
RAB5B	2.53958	2.8952	2.61621	2.59823	2.67676	3.07352	2.96739	2.81972	-0.222046	0.455618	0.71549
HDHD2	1.95367	1.80848	1.15054	1.99776	1.85659	2.34674	2.15093	1.79453	-0.309585	0.343588	0.642521
PSMD6	2.95511	3.66547	3.12751	3.34751	3.04312	3.65338	3.59054	3.63777	-0.207305	0.495427	0.739929
RAD21	1.53773	1.80848	1.15054	0.950498	1.43157	1.77445	1.84646	1.79453	-0.349942	0.293837	0.59613
PININ	1.53773	1.13142	1.15054	1.99776	1.85659	1.77445	1.84646	1.79453	-0.363648	0.278466	0.574062
CDK12	1.95367	1.80848	1.81706	1.5671	1.85659	1.77445	2.40221	1.79453	-0.170369	0.561084	0.792731
PMVK	1.53773	1.80848	1.81706	1.99776	2.1845	2.08878	1.84646	1.36252	-0.0803095	0.780154	0.916004
FGFR3	1.95367	1.80848	1.81706	1.5671	1.85659	1.77445	2.40221	1.79453	-0.170369	0.561084	0.792731
CDK18	1.95367	1.80848	1.81706	1.5671	1.85659	1.77445	2.40221	1.79453	-0.170369	0.561084	0.792731
BLK	1.95367	1.80848	1.81706	1.5671	1.85659	1.77445	2.40221	1.79453	-0.170369	0.561084	0.792731
RBMX	4.34836	4.16495	4.26085	4.42751	4.68953	4.74106	4.52558	4.69574	-0.362562	0.261959	0.556567
AN32A	3.8627	3.50797	4.26085	4.20367	3.57771	3.99226	4.0243	4.08209	0.0397064	0.887008	0.959266
RAGP1	2.53958	2.26751	2.89439	1.99776	2.45152	2.75542	1.84646	2.81972	-0.0434698	0.879613	0.958881
H2B3B	5.88717	5.99706	6.39866	6.14978	6.328	5.94778	6.41899	6.16405	-0.10654	0.706669	0.875511
PRS4	3.54057	3.66547	3.50426	3.02097	3.78538	3.99226	3.68835	3.92039	-0.413781	0.227498	0.517121
ATP9A	0.951079	1.13142	1.15054	0.950498	1.43157	1.37203	1.84646	1.36252	-0.457264	0.191155	0.46194
HMOX2	0.951079	1.80848	1.15054	1.5671	1.85659	1.37203	2.15093	0.743194	-0.161386	0.605164	0.813098
MTA3	0.951079	1.80848	1.15054	1.5671	1.43157	1.37203	1.84646	1.79453	-0.241849	0.437713	0.707395
USP9Y	1.95367	1.80848	2.89439	1.5671	2.1845	2.75542	2.15093	2.39632	-0.315883	0.347176	0.64382
GUAA	2.95511	3.50797	2.61621	2.82503	2.67676	3.33401	3.68835	3.28597	-0.270194	0.401908	0.69426
LC7L3	0.951079	1.13142	1.15054	0.950498	1.43157	1.37203	1.4601	1.36252	-0.360673	0.262253	0.556567
DNJC8	1.53773	1.80848	1.81706	1.5671	1.85659	2.08878	1.84646	1.79453	-0.214	0.466985	0.715702
AP2A1	4.12587	4.26681	3.32814	3.83818	4.46643	4.64827	4.35735	4.35954	-0.568144	0.138231	0.377489
UBA1	6.22326	6.38465	6.20825	6.14978	6.67977	6.63236	6.72586	6.68836	-0.440107	0.194487	0.46262
STRBP	3.41495	3.33114	3.12751	3.02097	3.57771	3.74585	3.11541	3.73826	-0.320666	0.320533	0.61994
KCC2G	3.1252	3.66547	3.66119	3.48668	3.78538	3.83275	3.86608	3.92039	-0.366516	0.265679	0.557207
CDK1	1.95367	1.80848	2.27126	1.5671	1.85659	1.77445	2.61616	1.79453	-0.110305	0.706815	0.875511
PRDX2	4.91043	4.95705	5.17483	5.03819	5.43848	5.13223	5.34974	5.08731	-0.231817	0.436262	0.707304
SEC62	1.53773	1.13142	1.15054	1.99776	1.43157	1.77445	1.84646	1.36252	-0.149391	0.616777	0.820476
VPS4A	2.27616	2.26751	2.27126	1.99776	2.1845	2.34674	2.40221	2.39632	-0.129269	0.644526	0.836936
SART3	2.76225	2.61522	2.89439	2.82503	3.04312	2.75542	3.24964	3.14665	-0.274485	0.373221	0.668174
GGA1	1.53773	1.13142	1.15054	0.950498	1.43157	1.77445	1.4601	1.36252	-0.314617	0.325519	0.625904
RNBP6	2.53958	2.61522	1.81706	3.02097	3.04312	3.07352	2.80244	3.14665	-0.518223	0.167066	0.426868
IPO7	3.54057	3.80746	3.32814	3.02097	3.57771	3.74585	3.37245	3.73826	-0.18428	0.535527	0.776946
2AAA	4.91043	5.01675	5.41422	4.55951	5.30993	5.26316	4.93724	5.33205	-0.235365	0.444425	0.711549
TIF1B	5.08556	5.18232	4.82267	4.89558	5.20538	4.94986	5.46463	5.29952	-0.233317	0.438626	0.707643
PAP1M	0.951079	1.13142	2.27126	1.5671	1.43157	1.37203	1.84646	1.36252	-0.0229325	0.934739	0.975579
DDX5	4.81418	4.89477	5.12179	4.62125	5.30993	4.82824	5.01471	5.04869	-0.187394	0.524028	0.768728
CYBP	2.76225	2.8952	2.89439	3.02097	3.19644	3.33401	3.37245	3.28597	-0.404015	0.223758	0.514164
CNDP2	3.54057	3.80746	3.66119	3.02097	3.19644	4.20267	3.86608	3.8322	-0.266801	0.405075	0.695485
ELAV1	3.8627	3.66547	3.50426	3.73026	4.12809	3.99226	4.29661	3.92039	-0.393666	0.238724	0.530907
FIS1	1.53773	1.80848	1.81706	1.5671	1.85659	2.34674	1.84646	1.36252	-0.170488	0.566293	0.793627
IF4A3	3.8627	3.50797	3.66119	3.61361	4.2024	3.83275	4.23319	3.41301	-0.258973	0.40765	0.696321
RL36	0.951079	1.13142	1.81706	0.950498	1.43157	1.37203	1.4601	1.36252	-0.194043	0.519998	0.766011
DPP3	3.27733	3.12957	2.89439	3.02097	3.78538	3.65338	3.37245	3.73826	-0.556801	0.134546	0.37193
TIGAR	0.951079	1.80848	1.15054	0.950498	1.43157	1.37203	1.4601	0.743194	-0.0365733	0.89689	0.964466
CHM1A	0.951079	1.13142	1.15054	1.5671	1.43157	0.812108	1.4601	1.79453	-0.174545	0.561669	0.792731
G3P	6.7767	6.94163	6.69946	6.64193	6.94082	7.0501	6.94948	7.20094	-0.270402	0.374335	0.668174
CHD3	1.95367	1.13142	2.27126	1.99776	2.1845	1.77445	2.40221	1.79453	-0.200396	0.518612	0.764379
ZC3HF	0.951079	1.13142	1.81706	1.5671	1.43157	1.37203	1.84646	1.79453	-0.244485	0.433839	0.707304
ARPC4	2.76225	2.8952	2.89439	3.34751	3.19644	3.33401	3.11541	3.28597	-0.258122	0.399775	0.69426
HNRPK	6.02254	6.26666	6.37619	6.04104	6.4087	6.35253	6.46111	6.39708	-0.228247	0.440342	0.710245
RHOA	3.27733	2.8952	3.80272	3.61361	3.33503	3.99226	3.11541	3.63777	-0.122907	0.67952	0.858791
GABPA	1.53773	1.80848	1.15054	1.5671	1.43157	1.77445	1.84646	1.79453	-0.195792	0.510577	0.756196
TNPO2	3.27733	1.80848	2.61621	2.59823	3.04312	3.33401	3.11541	3.28597	-0.619562	0.124001	0.352941
TCPZ	5.31388	5.70207	5.83255	5.71274	5.97214	5.78298	5.99085	5.95025	-0.283746	0.360814	0.664575
VAPA	3.54057	3.12957	3.50426	3.19346	3.57771	3.91471	3.59054	3.41301	-0.282029	0.366607	0.664575
PRP31	1.53773	1.80848	2.27126	1.99776	2.1845	2.34674	2.80244	2.12657	-0.461254	0.198712	0.468819
AP1B1	4.27794	3.80746	3.50426	4.03247	4.34045	4.4426	3.86608	4.4213	-0.362077	0.281072	0.578313
PSB2	2.27616	2.26751	1.81706	1.99776	2.1845	2.75542	2.15093	1.79453	-0.131721	0.654358	0.839552
SRP54	2.27616	2.26751	1.15054	2.32901	2.45152	2.34674	2.61616	2.39632	-0.44688	0.217504	0.501074
TCPW	2.95511	3.12957	3.12751	3.19346	3.68528	3.20963	3.48561	3.41301	-0.346973	0.283201	0.582438
RFA1	2.53958	2.26751	1.81706	2.32901	2.1845	2.34674	2.96739	2.39632	-0.235449	0.448185	0.711793
DNJB1	2.53958	2.26751	2.27126	2.32901	2.87153	2.5655	2.61616	2.6235	-0.317331	0.313444	0.611686
H15	4.59999	4.61469	4.82267	4.84473	4.78935	4.59953	5.08823	4.96822	-0.140814	0.622235	0.826868
HDGF	2.53958	2.61522	2.27126	3.02097	2.45152	2.34674	2.61616	2.6235	0.10228	0.719637	0.879638
ATP5H	2.76225	2.61522	1.81706	3.19346	3.04312	2.92322	2.80244	2.6235	-0.251071	0.432737	0.707304
H31	5.00065	5.07408	5.22599	5.36126	5.5279	5.32442	5.57105	5.19732	-0.239676	0.425541	0.705628
PSD13	2.95511	3.50797	3.12751	2.82503	3.04312	3.65338	2.80244	2.81972	0.0242379	0.92952	0.975579
HNRPQ	4.65659	4.45121	4.75461	4.1206	4.58229	4.32762	4.41563	4.8384	-0.0452312	0.870521	0.955939
MARK2	0.951079	1.13142	1.15054	0.950498	1.43157	1.37203	1.4601	1.36252	-0.360673	0.262253	0.556567
AUXI	0.951079	1.13142	1.15054	0.950498	1.43157	1.77445	1.4601	1.36252	-0.461279	0.185636	0.459562
RB3GP	0.951079	1.80848	1.15054	1.5671	1.85659	0.812108	1.84646	1.79453	-0.208125	0.507948	0.756196
NDUB9	1.53773	1.13142	1.15054	1.5671	1.43157	0.812108	1.4601	0.743194	0.234952	0.44877	0.711793
DDX1	4.34836	4.05534	4.52875	4.35669	4.27308	4.69541	4.52558	4.64487	-0.212451	0.475018	0.721591
CAZA2	3.27733	3.33114	3.93159	2.82503	3.68528	3.65338	2.96739	3.73826	-0.169804	0.577607	0.800389
YTHD3	1.53773	1.80848	1.15054	0.950498	1.43157	1.37203	1.4601	1.79453	-0.152746	0.606586	0.813098
YTHD1	1.53773	1.80848	1.15054	0.950498	1.43157	1.37203	1.4601	1.79453	-0.152746	0.606586	0.813098
DNPEP	2.27616	2.61522	2.61621	2.32901	1.43157	2.08878	1.84646	1.36252	0.776814	0.0694571	0.242424
GT251	2.76225	2.26751	2.61621	2.59823	2.1845	1.77445	1.84646	1.79453	0.661062	0.0958387	0.311917
MYH14	4.34836	4.68997	4.60803	4.42751	3.46147	3.33401	3.37245	3.52976	1.09405	0.0247062	0.101449
SPEE	2.76225	2.8952	3.50426	3.02097	2.1845	2.08878	1.4601	2.39632	1.01324	0.0370786	0.136964
CO4A2	3.1252	3.50797	3.12751	3.19346	2.1845	2.5655	1.84646	3.14665	0.802753	0.0697792	0.243341
NU107	1.95367	2.26751	2.27126	1.99776	1.43157	0.812108	0.930943	1.79453	0.880264	0.0532557	0.185034
TMM43	2.53958	3.33114	2.89439	3.19346	2.45152	2.34674	2.61616	2.39632	0.536955	0.15002	0.392827
AGM1	3.27733	3.33114	2.61621	3.48668	1.85659	2.92322	2.15093	2.6235	0.78928	0.0733124	0.252061
GSHB	3.41495	3.66547	3.50426	3.19346	2.1845	2.34674	2.61616	2.99242	0.909576	0.0472407	0.176642
CSN7A	1.95367	1.80848	1.81706	1.99776	1.43157	1.37203	0.930943	1.36252	0.619978	0.108363	0.330426
SAHH	5.24172	5.5077	5.61949	5.62506	4.46643	4.38626	4.62775	4.4213	1.02306	0.0307172	0.116152
UGDH	4.59999	4.45121	4.15922	3.93859	4.04974	1.37203	3.37245	3.14665	1.30204	0.0244186	0.101449
STML2	2.76225	2.61522	3.12751	3.34751	1.85659	2.08878	1.4601	2.39632	1.01267	0.0371677	0.136964
LRP1B	1.53773	2.26751	1.81706	0.950498	0.826587	0.812108	0.930943	1.36252	0.660159	0.108578	0.330426
SC65	1.53773	1.80848	1.81706	1.5671	0.826587	0.812108	0.930943	0.743194	0.854384	0.0496596	0.176966
TM109	1.95367	2.26751	2.61621	1.99776	1.43157	1.37203	1.4601	1.36252	0.802232	0.0619165	0.216456
FAAA	1.95367	1.80848	1.81706	1.5671	0.826587	1.37203	0.930943	1.36252	0.663558	0.0966126	0.316495
RPE	1.53773	1.80848	1.81706	1.5671	0.826587	0.812108	0.930943	0.743194	0.854384	0.0496596	0.176966
NUBP1	1.95367	1.80848	1.81706	1.5671	0.826587	0.812108	0.930943	1.36252	0.803537	0.0615255	0.215736
METH	1.53773	1.80848	1.81706	1.5671	0.826587	1.37203	0.930943	0.743194	0.714405	0.0811345	0.276404
RBP2	2.53958	2.8952	2.61621	3.02097	1.43157	1.77445	2.15093	2.12657	0.897106	0.0489729	0.176966
SYRC	4.27794	4.36195	4.35579	3.93859	2.87153	3.07352	3.11541	2.81972	1.26352	0.0162824	0.0664962
ANXA5	6.04391	6.05516	5.98883	5.89873	5.20538	4.86993	4.41563	5.08731	1.1021	0.0266795	0.105882
ACOC	4.04337	4.05534	4.15922	4.2822	2.45152	3.4485	1.4601	3.41301	1.44175	0.0157557	0.0645995
ACSA	1.95367	1.13142	1.81706	1.99776	0.826587	1.37203	0.930943	0.743194	0.75679	0.0763655	0.262976
RL11	3.54057	3.66547	3.66119	3.48668	2.1845	2.5655	2.61616	2.6235	1.09106	0.0256625	0.102616
CALU	3.41495	3.33114	3.32814	3.48668	2.45152	2.75542	2.61616	2.12657	0.90281	0.0454194	0.167414
RINI	4.4155	4.53526	4.82267	4.55951	3.19644	3.4485	2.80244	3.52976	1.33895	0.0145118	0.0609418
COQA1	1.53773	1.80848	2.27126	1.99776	1.43157	0.812108	0.930943	1.36252	0.769522	0.0722771	0.249701
CTL2	2.27616	2.8952	2.61621	2.32901	1.43157	2.34674	0.930943	1.79453	0.903196	0.0539891	0.185637
SPTC2	1.95367	1.80848	1.81706	1.5671	0.826587	0.812108	1.84646	0.743194	0.72949	0.0849433	0.279781
CAN1	3.7631	3.66547	3.66119	3.48668	2.45152	2.92322	2.40221	2.6235	1.044	0.0299088	0.116152
VAT1L	4.27794	4.76151	3.93159	4.42751	3.87899	2.75542	3.86608	2.81972	1.01959	0.0401519	0.143987
PKCB1	1.53773	1.80848	1.81706	1.5671	0.826587	0.812108	0.930943	0.743194	0.854384	0.0496596	0.176966
LMAN2	2.95511	3.66547	3.32814	2.82503	3.04312	2.34674	1.4601	2.12657	0.949305	0.0494348	0.176966
AMPB	3.27733	3.33114	2.61621	3.02097	1.85659	1.77445	2.15093	2.12657	1.08428	0.0284664	0.110476
ANXA7	3.27733	3.50797	3.32814	3.34751	2.1845	2.08878	1.4601	2.12657	1.40025	0.0124392	0.0479042
MLEC	3.27733	2.8952	3.12751	3.02097	2.1845	2.34674	2.40221	2.12657	0.815243	0.0568882	0.19657
CHID1	2.53958	2.8952	2.61621	2.59823	0.826587	1.77445	1.4601	2.12657	1.11537	0.0289931	0.114878
CD9	2.95511	2.61522	2.27126	2.59823	1.85659	2.34674	1.84646	2.39632	0.498425	0.17251	0.438036
ZCHC3	1.53773	2.26751	1.81706	2.32901	1.43157	0.812108	0.930943	1.36252	0.85354	0.0574757	0.19657
FLNA	7.20448	7.66517	7.10678	7.19236	6.1887	6.21371	5.40833	6.57065	1.19685	0.0229761	0.0985011
ALBU	5.47992	6.13815	6.15644	5.5946	4.83678	4.38626	4.67624	4.8384	1.15786	0.0237601	0.0985011
GCN1	4.27794	4.76151	4.44486	4.49502	3.19644	3.07352	3.48561	3.14665	1.26928	0.0162257	0.0664962
GMPPA	1.53773	1.80848	1.81706	1.5671	0.826587	0.812108	0.930943	0.743194	0.854384	0.0496596	0.176966
NDUA8	1.95367	1.80848	1.81706	1.5671	0.826587	0.812108	0.930943	0.743194	0.95837	0.0364931	0.132328
MRE11	1.53773	1.80848	1.81706	1.99776	0.826587	0.812108	0.930943	0.743194	0.962051	0.0366572	0.133111
XPOT	3.1252	3.33114	2.89439	2.82503	1.85659	2.08878	2.40221	1.79453	1.00841	0.0346576	0.127986
MTAP	1.53773	1.80848	1.81706	1.99776	0.826587	0.812108	0.930943	0.743194	0.962051	0.0366572	0.133111
LYAG	2.53958	2.61522	2.27126	2.82503	0.826587	1.37203	2.15093	1.79453	1.02675	0.0375993	0.138158
CKAP4	6.29633	6.24185	5.8971	6.08553	5.69166	5.06202	5.34974	5.2322	0.796298	0.0635332	0.223181
LAMB1	7.70477	8.31498	7.98805	7.79794	7.1048	6.64442	6.51543	7.39813	1.03574	0.0343011	0.127986
COPB2	4.04337	4.61469	3.93159	4.2822	3.57771	3.4485	3.37245	2.81972	0.913369	0.0477998	0.176966
STAT1	1.95367	1.80848	1.15054	1.5671	0.826587	0.812108	0.930943	1.36252	0.636907	0.109972	0.333013
K2C1	4.76354	4.76151	5.72995	5.32462	4.12809	3.65338	4.0243	4.08209	1.17294	0.0240863	0.0989474
ECHA	5.47992	5.33083	5.45768	5.24842	4.12809	3.91471	2.80244	4.29502	1.59415	0.010079	0.0408163
GYS1	2.76225	3.12957	3.50426	2.82503	1.85659	2.08878	2.15093	2.39632	0.932119	0.0443011	0.163636
44448	4.59999	4.95705	5.06672	4.89558	3.57771	3.55457	3.24964	3.73826	1.34979	0.0134299	0.0549133
LAMC1	7.50346	8.05512	7.82339	7.7365	7.05553	6.57049	6.28469	7.09122	1.02914	0.0342808	0.127986
MYL6	4.65659	4.89477	4.68318	4.62125	3.33503	3.20963	2.80244	3.28597	1.55568	0.00895665	0.040293
GSTO1	2.95511	2.61522	2.61621	2.59823	2.1845	1.37203	0.930943	1.79453	1.12569	0.0280956	0.110476
ERP44	3.8627	3.93672	3.50426	3.48668	2.67676	2.34674	2.61616	2.39632	1.18859	0.020002	0.0881671
SYIC	4.27794	4.45121	3.50426	3.83818	2.87153	2.75542	2.40221	3.41301	1.15735	0.0261467	0.105578
ARL1	1.95367	1.80848	1.81706	1.99776	0.826587	1.37203	0.930943	0.743194	0.926057	0.0427735	0.158218
CNN3	2.95511	3.12957	3.66119	3.48668	2.1845	2.34674	2.15093	2.6235	0.98172	0.0381989	0.140294
SBDS	2.95511	2.8952	2.89439	2.82503	1.43157	1.77445	1.4601	1.79453	1.27727	0.0153951	0.0643432
SEC13	1.53773	1.80848	1.81706	1.99776	0.826587	1.77445	1.4601	0.743194	0.589176	0.133266	0.369163
PDIA1	6.61472	6.74385	6.62518	6.34537	5.69166	5.32442	5.28867	5.33205	1.17308	0.0205288	0.09447
RBGPR	2.27616	2.61522	1.81706	2.59823	0.826587	1.37203	1.84646	0.743194	1.1296	0.0287277	0.111742
LRP1	5.31388	5.46547	5.12179	5.24842	4.7403	4.5491	4.35735	4.22747	0.818835	0.057735	0.19657
PDLI5	2.53958	2.61522	2.89439	2.32901	1.43157	1.37203	1.4601	1.79453	1.07999	0.0274878	0.107004
AT2A2	5.41578	5.62743	6.37619	5.89873	4.04974	4.94986	4.52558	4.59214	1.3002	0.0175385	0.0740741
ABHEB	1.53773	1.80848	1.81706	1.5671	0.826587	0.812108	0.930943	0.743194	0.854384	0.0496596	0.176966
SPHM	1.53773	1.13142	1.81706	1.5671	0.826587	0.812108	0.930943	1.36252	0.530285	0.153959	0.398527
COIA1	4.54108	4.89477	4.68318	4.55951	3.57771	3.65338	3.24964	4.22747	0.992585	0.0379275	0.140294
MYPN	1.53773	1.80848	2.27126	1.5671	0.826587	0.812108	0.930943	0.743194	0.967935	0.039062	0.141479
PLCL1	1.95367	2.26751	2.61621	2.32901	0.826587	2.08878	0.930943	0.743194	1.14422	0.0285271	0.110476
AMPL	4.20391	4.05534	4.15922	4.1206	2.1845	2.34674	2.61616	2.99242	1.59981	0.00854538	0.0395257
AT2A3	3.8627	3.80746	4.60803	3.83818	2.1845	3.20963	2.61616	2.6235	1.37065	0.0151317	0.0643432
NEST	6.06498	6.55541	7.18643	6.58109	4.58229	5.64571	5.01471	5.99155	1.28841	0.0203971	0.0923788
3HIDH	2.53958	2.26751	1.81706	2.32901	1.43157	1.37203	1.4601	1.79453	0.723733	0.0798602	0.270668
PLBL2	2.27616	2.26751	1.81706	1.99776	0.826587	1.77445	0.930943	1.36252	0.865998	0.0554801	0.19411
RRP5	1.95367	1.80848	1.81706	1.5671	0.826587	0.812108	0.930943	1.36252	0.803537	0.0615255	0.215736
LDHA	5.54134	5.46547	5.69406	5.49918	4.46643	4.82824	4.35735	5.08731	0.865181	0.0524068	0.182192
ACTN1	6.08574	6.38465	6.18258	6.08553	4.46643	5.26316	3.48561	5.59581	1.48187	0.0143902	0.0609418
TRFL	1.53773	2.26751	1.81706	1.5671	1.43157	0.812108	0.930943	1.36252	0.663063	0.101779	0.326347
ACTN4	6.55642	6.81283	6.46405	6.43404	5.4074	5.3541	4.52558	5.48449	1.37394	0.0141532	0.0594901
ACOT9	1.95367	2.61522	2.61621	2.59823	1.43157	1.37203	0.930943	0.743194	1.3264	0.0158408	0.0645995
MOB1A	2.27616	2.61522	2.89439	2.59823	1.43157	1.37203	0.930943	1.79453	1.21373	0.0204173	0.0923788
THIM	4.20391	3.50797	3.66119	3.61361	1.85659	2.34674	1.4601	3.28597	1.50932	0.0127573	0.0479042
K2C3	3.54057	3.33114	3.80272	3.19346	2.67676	2.34674	2.15093	2.6235	1.01749	0.0339526	0.127178
FUCO	2.27616	2.61522	1.81706	1.99776	1.43157	1.37203	0.930943	1.36252	0.902285	0.0485332	0.176966
K2C79	3.54057	3.50797	3.93159	3.19346	2.67676	2.34674	2.40221	2.6235	1.03109	0.0322083	0.121479
MYADM	1.53773	1.80848	2.27126	1.99776	1.43157	1.37203	0.930943	1.36252	0.629543	0.110525	0.333013
EPIPL	1.95367	2.26751	2.27126	1.99776	0.826587	0.812108	0.930943	0.743194	1.29434	0.0146049	0.0609418
SC23A	4.76354	4.89477	4.88766	4.79202	3.68528	3.33401	3.59054	3.92039	1.20194	0.0188594	0.0819277
PTBP3	3.1252	3.12957	2.27126	2.32901	1.85659	0.812108	0.930943	2.12657	1.28221	0.0213817	0.0950226
PDC6I	4.76354	5.01675	4.35579	4.68045	3.68528	2.75542	2.96739	3.52976	1.46967	0.0116937	0.046875
TPM3	5.38261	5.37712	5.8971	5.43187	4.27308	3.91471	4.09734	3.63777	1.54145	0.00950567	0.040293
ESYT1	3.1252	3.33114	3.66119	3.48668	2.87153	2.08878	2.61616	2.39632	0.907853	0.0475142	0.176966
PAXI	1.53773	1.80848	1.81706	1.99776	0.826587	0.812108	0.930943	0.743194	0.962051	0.0366572	0.133111
K1C16	3.27733	2.8952	3.50426	3.34751	2.1845	2.08878	2.15093	2.12657	1.11838	0.0242038	0.0989474
LMAN1	3.7631	3.50797	3.32814	3.61361	3.19644	2.34674	2.15093	2.6235	0.973803	0.0410008	0.15047
CAN2	3.7631	4.05534	3.50426	3.61361	3.19644	2.75542	0.930943	2.99242	1.26527	0.0252472	0.102616
ARK72	3.7631	3.66547	3.32814	3.34751	2.45152	1.77445	2.15093	2.39632	1.33275	0.0149028	0.0643432
E41L2	2.53958	3.12957	2.27126	2.32901	1.85659	0.812108	0.930943	0.743194	1.48165	0.0122265	0.0479042
KAD2	3.95586	3.50797	3.32814	3.34751	2.45152	2.08878	2.15093	2.12657	1.33042	0.0145442	0.0609418
EHD2	2.27616	1.80848	3.12751	2.32901	1.43157	1.37203	1.4601	1.36252	0.978734	0.0418051	0.155039
PBIP1	1.53773	2.26751	1.81706	1.5671	0.826587	0.812108	0.930943	0.743194	0.969142	0.0389465	0.141479
CATB	3.65612	2.8952	2.27126	3.19346	2.1845	1.37203	1.84646	1.79453	1.20463	0.0240093	0.0989474
K22O	3.7631	3.50797	4.04989	3.48668	2.67676	2.34674	2.15093	2.81972	1.20338	0.0206625	0.0950226
KCD12	3.65612	3.93672	4.68318	4.20367	2.87153	2.75542	0.930943	2.99242	1.73234	0.00952593	0.040293
K2C4	3.41495	3.66547	3.80272	3.48668	2.45152	2.34674	1.84646	2.81972	1.22634	0.01969	0.0847059
K1C14	3.27733	2.8952	3.32814	3.34751	2.1845	2.08878	2.15093	2.12657	1.07435	0.0267382	0.105882
PALLD	1.53773	2.26751	2.61621	1.5671	0.826587	0.812108	0.930943	1.36252	1.0141	0.0385859	0.140777
DECR	4.04337	3.66547	3.93159	3.93859	2.87153	2.08878	2.61616	3.14665	1.21398	0.0210292	0.0950226
SUCB2	3.65612	3.12957	2.27126	3.02097	2.1845	1.77445	1.4601	2.12657	1.13307	0.0289141	0.113422
K2C5	3.7631	3.66547	4.15922	3.48668	2.67676	2.34674	2.40221	2.99242	1.16409	0.0232415	0.0985011
LAMA1	7.30529	7.85704	7.61848	7.19236	6.55769	6.0601	5.69389	6.66302	1.24961	0.0196536	0.0847059
K22E	4.20391	3.50797	4.35579	4.03247	2.45152	2.5655	2.80244	2.81972	1.36524	0.0138959	0.0576369
STAT3	2.53958	3.12957	2.61621	1.5671	2.1845	1.77445	0.930943	1.79453	0.792007	0.0785494	0.266515
PGM1	4.65659	4.95705	4.26085	4.62125	3.19644	3.07352	2.15093	3.14665	1.73205	0.00740073	0.0353982
CHSTE	1.95367	2.26751	1.81706	2.32901	0.826587	1.37203	1.4601	0.743194	0.991336	0.0381787	0.140294
TPM4	5.27825	5.66523	5.8971	5.53169	4.27308	3.99226	4.16687	3.52976	1.60258	0.00879457	0.0395257
BDH2	2.95511	2.26751	2.61621	2.32901	1.43157	1.37203	1.4601	1.36252	1.1354	0.0238857	0.0985011
MOGS	2.95511	2.26751	2.27126	2.32901	1.85659	1.77445	1.84646	1.36252	0.745715	0.0763857	0.262976
TXND5	3.41495	3.93672	3.66119	3.93859	2.1845	2.08878	1.84646	2.39632	1.60884	0.00826985	0.0395257
SIAS	3.1252	3.80746	3.32814	3.73026	2.45152	2.08878	2.40221	1.79453	1.3135	0.0160981	0.0645995
CAP2	3.54057	3.80746	4.04989	3.48668	1.43157	2.08878	1.4601	1.79453	2.0274	0.0036325	0
PLD3	3.65612	3.93672	3.93159	3.34751	2.87153	1.77445	2.15093	2.12657	1.48711	0.0112297	0.0451613
MAGD2	2.76225	2.26751	3.12751	3.19346	0.826587	1.77445	1.4601	2.12657	1.29075	0.0192788	0.0847059
QORX	2.27616	2.61522	3.32814	2.59823	2.1845	0.812108	0.930943	1.79453	1.27392	0.0215985	0.0966292
PRDX6	5.65683	5.90527	6.35336	5.7954	4.12809	4.13589	3.48561	4.59214	1.84228	0.00597853	0.0207254
HSPB1	5.27825	5.54872	5.98883	5.49918	3.33503	4.13589	2.96739	4.15661	1.93001	0.0053363	0.00555556
MEST	2.95511	3.12957	3.32814	2.82503	2.67676	2.08878	2.15093	1.79453	0.881712	0.0517241	0.180939
GFPT2	2.76225	2.8952	3.32814	2.59823	1.85659	0.812108	1.84646	1.79453	1.31853	0.0172265	0.0721393
HSPB2	1.95367	1.80848	1.81706	1.99776	0.826587	0.812108	0.930943	0.743194	1.06604	0.0259157	0.102616
KCTD8	1.95367	2.61522	1.81706	1.5671	0.826587	0.812108	0.930943	0.743194	1.16005	0.024066	0.0989474
GNS	3.41495	4.05534	2.89439	3.34751	2.1845	2.75542	1.4601	2.39632	1.22896	0.0233387	0.0985011
K1C17	2.76225	2.61522	3.12751	3.02097	1.85659	1.77445	1.4601	1.79453	1.16007	0.0220827	0.0985011
ECM29	3.41495	3.12957	2.89439	3.34751	2.1845	2.08878	2.15093	1.79453	1.14192	0.0230794	0.0985011
SC31A	4.81418	4.61469	4.26085	4.68045	3.87899	3.07352	2.80244	3.63777	1.24436	0.0200912	0.0881671
SPON1	1.95367	1.80848	1.81706	1.99776	0.826587	1.37203	0.930943	0.743194	0.926057	0.0427735	0.158218
STK25	1.95367	2.61522	3.32814	2.32901	0.826587	1.37203	0.930943	0.743194	1.58832	0.00990478	0.0408163
OFUT1	2.76225	2.61522	2.61621	2.82503	1.43157	2.08878	1.4601	1.79453	1.01093	0.0340073	0.127178
SSRA	1.95367	1.80848	2.27126	2.32901	0.826587	0.812108	0.930943	0.743194	1.2624	0.0164992	0.0708861
GLUCM	2.27616	2.26751	1.15054	2.32901	0.826587	0.812108	0.930943	1.36252	1.02276	0.0383246	0.140777
FIBB	2.95511	2.8952	3.12751	3.02097	1.85659	1.37203	1.4601	2.12657	1.29587	0.0160069	0.0645995
EMAL4	3.27733	3.33114	2.89439	3.34751	2.67676	1.37203	2.61616	1.36252	1.20572	0.0252168	0.102616
DIK2A	1.53773	2.26751	1.81706	2.32901	0.826587	0.812108	0.930943	0.743194	1.15962	0.0231361	0.0985011
PYC	1.95367	2.8952	3.32814	3.02097	0.826587	0.812108	1.4601	1.36252	1.68416	0.00867301	0.0395257
GOT1B	2.53958	2.26751	2.27126	1.99776	0.826587	0.812108	0.930943	1.36252	1.28599	0.0162054	0.0664962
K2C72	2.76225	2.61522	2.89439	2.82503	1.85659	1.37203	1.4601	1.79453	1.15341	0.0222042	0.0985011
K2C74	2.76225	2.61522	2.89439	2.82503	1.85659	1.37203	1.4601	1.79453	1.15341	0.0222042	0.0985011
K2C71	2.76225	2.61522	2.89439	2.82503	1.85659	1.37203	1.4601	1.79453	1.15341	0.0222042	0.0985011
KTN1	4.20391	4.36195	3.93159	4.55951	2.1845	2.75542	2.15093	3.63777	1.58209	0.0104092	0.0408163
K2C75	3.7631	3.80746	4.15922	3.48668	2.67676	2.34674	2.40221	2.6235	1.29182	0.0158205	0.0645995
IVD	2.95511	2.8952	2.61621	2.82503	1.85659	1.77445	0.930943	2.12657	1.15074	0.0257597	0.102616
DCUP	2.53958	1.80848	2.89439	2.59823	0.826587	1.77445	0.930943	1.79453	1.12854	0.0298481	0.116152
MYH9	7.044	7.77298	6.82091	7.20249	5.49871	5.29411	5.2249	6.12746	1.6738	0.00837115	0.0395257
FIBG	2.76225	2.61522	2.27126	2.32901	0.826587	1.37203	0.930943	1.36252	1.37142	0.0134096	0.0549133
TM9S4	2.27616	2.8952	1.15054	2.59823	1.85659	1.37203	1.4601	0.743194	0.872053	0.0646576	0.223181
SYNP2	1.95367	1.80848	2.61621	1.5671	0.826587	0.812108	0.930943	0.743194	1.15816	0.0241835	0.0989474
GDN	2.53958	2.8952	2.27126	2.32901	0.826587	1.77445	0.930943	3.28597	0.804275	0.0859299	0.285092
UFD1	1.95367	1.80848	1.81706	1.99776	0.826587	0.812108	0.930943	0.743194	1.06604	0.0259157	0.102616
CAH2	4.76354	5.18232	4.60803	4.49502	3.68528	1.77445	2.40221	3.41301	1.94349	0.00626418	0.025
DAG1	1.95367	2.26751	1.81706	1.5671	0.826587	0.812108	0.930943	1.36252	0.918294	0.045778	0.170623
FABPH	1.53773	2.26751	2.61621	1.99776	0.826587	0.812108	0.930943	0.743194	1.27659	0.01766	0.0740741
SMYD1	1.53773	2.26751	2.89439	1.99776	0.826587	0.812108	0.930943	0.743194	1.34614	0.0159664	0.0645995
PACN2	1.95367	2.26751	1.81706	2.32901	1.43157	1.37203	0.930943	1.36252	0.817546	0.0598318	0.209091
IQGA1	4.81418	4.68997	3.80272	4.35669	3.19644	2.08878	2.15093	2.81972	1.85192	0.00645057	0.0343137
MIME	1.53773	2.26751	2.61621	1.5671	0.826587	0.812108	0.930943	0.743194	1.16893	0.0246374	0.101449
ISLR	1.53773	2.61522	2.61621	2.32901	0.826587	0.812108	0.930943	0.743194	1.44633	0.0122832	0.0479042
TROP	2.27616	1.80848	2.27126	2.59823	0.826587	0.812108	0.930943	1.79453	1.14749	0.0264749	0.105578
K2C6A	4.12587	3.93672	4.52875	3.83818	2.67676	2.34674	2.40221	3.14665	1.46429	0.0114566	0.0451613
P3H3	2.53958	2.26751	2.27126	1.99776	1.43157	0.812108	0.930943	0.743194	1.28958	0.0165417	0.0708861
PLIN3	3.8627	3.80746	3.80272	4.2822	1.85659	2.92322	1.4601	2.39632	1.77971	0.00715762	0.0353982
BIN1	3.7631	4.36195	5.00947	4.49502	3.46147	3.55457	3.11541	2.81972	1.16959	0.0256037	0.102616
K2C6B	4.12587	3.93672	4.52875	3.83818	2.67676	2.34674	2.40221	3.14665	1.46429	0.0114566	0.0451613
PDCD4	3.1252	2.61522	2.61621	1.99776	1.85659	0.812108	1.84646	1.79453	1.01117	0.0405855	0.146457
K1C10	4.65659	4.05534	5.22599	5.08276	2.67676	3.07352	3.48561	2.12657	1.91456	0.00604133	0.0207254
AL1B1	3.41495	3.50797	3.32814	2.82503	1.85659	1.37203	2.40221	1.36252	1.52068	0.0108448	0.0451613
ANXA6	7.44038	7.77298	7.89627	7.65029	5.95074	6.09568	5.05194	6.50084	1.79018	0.006953	0.0353982
SAMH1	2.27616	2.26751	1.81706	1.99776	0.826587	0.812108	0.930943	0.743194	1.26142	0.0162459	0.0664962
PDLI4	1.53773	2.61522	2.61621	1.99776	0.826587	0.812108	0.930943	0.743194	1.36352	0.0150405	0.0643432
ITA7	1.53773	2.26751	2.61621	1.99776	0.826587	0.812108	0.930943	0.743194	1.27659	0.01766	0.0740741
ANCHR	1.53773	2.26751	2.61621	1.5671	0.826587	0.812108	1.4601	0.743194	1.03664	0.0367545	0.134328
MOV10	2.27616	1.80848	1.81706	2.32901	0.826587	0.812108	0.930943	0.743194	1.22947	0.0181058	0.0784314
DJC13	2.53958	2.26751	2.61621	3.02097	1.85659	1.37203	1.4601	0.743194	1.25309	0.0196232	0.0847059
SVIL	1.95367	1.80848	2.27126	1.99776	0.826587	0.812108	0.930943	0.743194	1.17959	0.0195381	0.0847059
CBPQ	1.95367	2.61522	2.27126	1.5671	1.43157	0.812108	0.930943	0.743194	1.12236	0.0279356	0.108108
GALK1	2.76225	2.8952	2.89439	2.82503	1.43157	1.37203	1.4601	1.36252	1.43766	0.00983185	0.0408163
FINC	5.12621	5.77303	5.06672	5.32462	3.19644	2.34674	4.52558	0.743194	2.61965	0.00291126	0
VIGLN	4.76354	4.61469	4.60803	4.79202	3.46147	3.20963	2.15093	3.41301	1.63581	0.0092423	0.040293
GPX1	2.95511	2.61522	2.89439	2.82503	1.43157	1.37203	0.930943	1.36252	1.54817	0.00910859	0.040293
FBLN1	5.65683	6.05516	5.41422	5.46592	5.01231	2.5655	2.40221	3.52976	2.27059	0.0040235	0
EEA1	2.27616	2.26751	2.61621	2.59823	0.826587	1.37203	1.4601	1.36252	1.18422	0.02125	0.0950226
K1C12	1.95367	1.80848	2.61621	2.32901	0.826587	0.812108	0.930943	0.743194	1.34863	0.0141228	0.0594901
LAMB2	3.1252	3.50797	3.12751	3.02097	1.85659	1.77445	1.4601	2.12657	1.39098	0.0126236	0.0479042
ST1A1	2.27616	2.26751	2.27126	1.99776	0.826587	0.812108	0.930943	0.743194	1.37497	0.0117484	0.046875
PPIC	2.27616	1.80848	1.81706	1.5671	0.826587	0.812108	0.930943	0.743194	1.03899	0.0308874	0.116152
SNTB2	1.95367	2.26751	1.81706	1.99776	0.826587	0.812108	0.930943	0.743194	1.18079	0.0193395	0.0847059
MFAP2	3.41495	4.05534	3.93159	3.61361	3.04312	2.08878	2.15093	2.39632	1.33408	0.0159866	0.0645995
CAVN1	2.27616	2.26751	2.27126	1.99776	0.826587	0.812108	0.930943	0.743194	1.37497	0.0117484	0.046875
TLN2	3.95586	4.76151	4.60803	4.42751	2.67676	1.77445	2.80244	2.81972	1.91989	0.00521272	0.00555556
KAP0	2.95511	3.12957	3.32814	3.48668	1.85659	1.37203	1.84646	1.79453	1.50747	0.00974676	0.0408163
CRTAP	3.8627	3.80746	3.66119	3.73026	2.67676	2.08878	1.84646	2.12657	1.58076	0.0089769	0.040293
SCMC1	2.53958	3.12957	2.89439	2.32901	1.43157	1.37203	1.4601	1.36252	1.31658	0.0152978	0.0643432
K2C80	2.53958	2.61522	2.61621	2.59823	0.826587	0.812108	0.930943	1.36252	1.60927	0.00781605	0.038961
ATLA3	2.53958	2.61522	1.15054	2.59823	0.826587	1.37203	0.930943	0.743194	1.2577	0.0222771	0.0985011
K1C15	3.41495	2.61522	3.12751	3.02097	1.85659	1.77445	1.4601	1.79453	1.32324	0.0152006	0.0643432
LAMA5	4.12587	3.80746	3.32814	3.61361	2.45152	1.77445	1.84646	2.39632	1.60158	0.00922204	0.040293
FLNB	6.44835	6.76141	5.92833	6.54969	4.52552	3.99226	2.40221	4.4213	2.58662	0.0021718	0
VINC	5.95644	6.53514	6.01815	6.34537	4.52552	3.99226	3.68835	4.59214	2.0142	0.00404376	0
FERM2	3.27733	4.26681	3.50426	3.61361	1.85659	2.08878	1.4601	2.39632	1.71505	0.00761953	0.0353982
PLOD3	2.76225	2.61522	1.81706	2.82503	1.43157	1.37203	1.4601	1.36252	1.09833	0.028673	0.110476
FZD7	1.95367	2.26751	2.27126	1.99776	0.826587	0.812108	0.930943	0.743194	1.29434	0.0146049	0.0609418
FZD2	1.95367	2.26751	2.27126	1.99776	0.826587	0.812108	0.930943	0.743194	1.29434	0.0146049	0.0609418
KAD3	2.76225	1.80848	1.81706	1.5671	0.826587	0.812108	0.930943	0.743194	1.16051	0.0250122	0.102616
PGBM	7.17572	7.92093	7.60887	7.53474	5.99323	5.66951	5.31953	6.366	1.723	0.00738047	0.0353982
K2C8	6.12638	5.62743	5.36942	5.65488	4.04974	3.91471	3.37245	4.7924	1.6622	0.00905592	0.040293
SC24A	2.27616	2.26751	1.81706	2.32901	0.826587	1.37203	0.930943	1.36252	1.04942	0.0311629	0.120072
CATC	2.76225	2.8952	1.15054	2.82503	0.826587	0.812108	0.930943	1.79453	1.31721	0.0210859	0.0950226
ANXA2	6.55642	6.6527	6.46405	6.45114	5.24108	4.5491	4.76859	5.00902	1.63913	0.00754254	0.0353982
FBN2	5.20423	6.19093	5.65725	5.5946	4.83678	2.34674	0.930943	2.81972	2.92821	0.00186386	0
DESM	6.44835	7.00196	7.05113	6.68593	4.46643	4.69541	4.16687	4.64487	2.30345	0.00220624	0
NACAM	3.8627	3.50797	4.26085	4.84473	2.45152	2.08878	1.84646	2.6235	1.8665	0.00617099	0.025
NXP20	2.53958	2.26751	2.61621	1.99776	0.826587	0.812108	0.930943	0.743194	1.52706	0.00942869	0.040293
HS12B	2.53958	2.61522	1.81706	2.32901	0.826587	1.37203	0.930943	0.743194	1.35703	0.0147366	0.0631868
ANXA3	2.76225	1.80848	2.27126	2.32901	0.826587	0.812108	0.930943	0.743194	1.46454	0.0109704	0.0451613
LMNA	6.89905	7.19522	7.03687	6.93718	5.16878	5.23152	4.62775	5.33205	1.92706	0.00435373	0
BGAL	2.76225	2.61522	1.81706	3.02097	0.826587	1.37203	0.930943	1.36252	1.43085	0.0132577	0.0549133
KLH40	1.95367	2.26751	3.50426	2.32901	0.826587	0.812108	0.930943	0.743194	1.6854	0.00865276	0.0395257
COPG1	4.95624	5.07408	4.88766	4.55951	3.46147	2.34674	1.84646	2.99242	2.2076	0.00312804	0
NID1	5.95644	6.42927	6.15644	6.14978	4.7403	3.91471	3.68835	4.35954	1.99726	0.00423825	0
ACTN3	4.86311	5.18232	5.17483	4.68045	2.87153	2.92322	2.15093	2.99242	2.24065	0.00264384	0
TTHY	3.7631	5.62743	4.75461	4.84473	2.67676	0.812108	0.930943	2.12657	3.11087	0.00135737	0
PNCB	2.76225	2.8952	2.27126	2.82503	0.826587	0.812108	0.930943	0.743194	1.86023	0.00481159	0
ANX11	3.8627	3.50797	3.66119	3.93859	2.1845	2.34674	1.4601	2.12657	1.71313	0.00706848	0.0353982
ILK	2.27616	2.61522	1.81706	2.59823	0.826587	0.812108	0.930943	0.743194	1.49846	0.0102755	0.0408163
COL12	2.53958	2.8952	2.61621	1.99776	1.85659	0.812108	0.930943	1.36252	1.27164	0.0192261	0.0847059
CLIC6	5.12621	5.58861	4.75461	5.24842	3.96689	0.812108	1.4601	3.41301	2.76644	0.00226702	0
MYL6B	4.34836	4.26681	4.94985	4.55951	2.45152	2.34674	2.15093	2.39632	2.19476	0.00262358	0
PPM1F	2.27616	2.26751	2.27126	2.32901	0.826587	0.812108	0.930943	0.743194	1.45778	0.00954619	0.040293
CPT2	3.1252	2.26751	2.61621	3.02097	1.43157	0.812108	0.930943	1.36252	1.62318	0.00886953	0.040293
TPM1	5.44821	5.66523	6.28263	5.5946	3.68528	3.20963	3.59054	2.6235	2.47043	0.00191045	0
ITA6	2.27616	2.26751	2.89439	3.02097	0.826587	1.37203	0.930943	1.36252	1.49174	0.0109056	0.0451613
NHRF1	2.53958	2.26751	1.81706	1.99776	0.826587	0.812108	0.930943	0.743194	1.32727	0.0146252	0.0609418
KCRM	3.8627	4.45121	5.32318	4.2822	1.43157	1.37203	1.4601	1.36252	3.07327	0.00107374	0
ITB1	3.95586	4.68997	4.35579	4.35669	2.45152	1.77445	2.15093	2.12657	2.21371	0.0026641	0
PLTP	2.53958	2.61522	2.27126	2.59823	1.43157	0.812108	0.930943	0.743194	1.52662	0.00960697	0.040293
SERPH	6.73788	6.76141	6.39866	6.34537	5.49871	4.38626	3.48561	4.59214	2.07015	0.00463128	0
SNTB1	2.53958	2.26751	1.81706	2.59823	0.826587	0.812108	0.930943	0.743194	1.47739	0.0104943	0.0408163
IPO4	3.27733	3.33114	2.61621	3.02097	1.43157	0.812108	1.4601	1.36252	1.79484	0.00619125	0.025
P3H1	3.95586	4.05534	3.12751	3.61361	2.67676	1.37203	1.4601	1.36252	1.97022	0.00527755	0.00555556
TLN1	5.91063	6.74385	6.12982	6.32696	4.12809	4.06586	2.40221	4.69574	2.45484	0.00268436	0
MYOZ2	2.27616	1.80848	2.89439	2.32901	0.826587	0.812108	0.930943	0.743194	1.4988	0.0105409	0.0408163
HEXA	2.95511	2.61522	1.81706	2.32901	0.826587	0.812108	0.930943	1.36252	1.44606	0.0124959	0.0479042
COEA1	4.54108	4.76151	4.04989	4.9447	2.45152	0.812108	0.930943	0.743194	3.33985	0.000952188	0
TAGL	2.27616	3.33114	2.27126	3.19346	0.826587	0.812108	0.930943	0.743194	1.9398	0.00497771	0.00555556
TNNT1	1.95367	2.61522	3.50426	3.19346	0.826587	0.812108	0.930943	0.743194	1.98844	0.00483185	0
MYO1C	2.27616	2.26751	3.32814	2.82503	1.43157	0.812108	0.930943	0.743194	1.69476	0.00810778	0.0395257
GPX8	2.27616	2.61522	1.81706	2.32901	0.826587	0.812108	0.930943	0.743194	1.43115	0.0113351	0.0451613
P4HA1	5.00065	4.68997	4.35579	4.62125	3.19644	2.92322	1.84646	3.73826	1.74082	0.00847245	0.0395257
ILEU	1.95367	2.8952	2.27126	1.99776	0.826587	0.812108	0.930943	0.743194	1.45127	0.0115944	0.046875
ANXA1	4.86311	5.01675	4.60803	4.89558	2.67676	3.33401	1.84646	3.14665	2.0949	0.00383509	0
LEG1	4.12587	4.16495	4.35579	4.49502	3.04312	2.08878	1.4601	1.79453	2.18877	0.00318274	0
LDB3	2.53958	2.26751	3.12751	2.59823	0.826587	0.812108	0.930943	0.743194	1.805	0.0056564	0.0106383
NID2	6.08574	6.63376	6.07507	6.41674	4.83678	2.5655	2.96739	4.15661	2.67125	0.00193071	0
AT2A1	5.04373	5.07408	5.86519	5.32462	2.45152	3.33401	2.61616	2.81972	2.52155	0.00174433	0
GDE	3.7631	3.93672	3.80272	4.1206	2.1845	2.5655	1.84646	1.36252	1.91604	0.00502229	0.00555556
FOLR1	2.95511	2.26751	1.81706	2.82503	0.826587	0.812108	0.930943	0.743194	1.63797	0.00872569	0.0395257
MYPC2	2.27616	2.26751	3.12751	2.82503	0.826587	0.812108	0.930943	0.743194	1.79584	0.00613047	0.025
ANXA4	5.38261	4.68997	4.15922	4.9922	2.1845	2.08878	1.4601	1.79453	2.92402	0.00121556	0
FKBP9	3.27733	3.33114	2.27126	2.82503	1.43157	0.812108	0.930943	0.743194	1.94674	0.00492099	0.00555556
TRFE	5.57109	5.99706	5.92833	5.56349	3.78538	2.92322	3.48561	3.52976	2.334	0.00215154	0
SPB6	3.7631	3.80746	3.32814	3.19346	0.826587	1.37203	0.930943	2.12657	2.20901	0.00308752	0
SPB8	2.53958	3.12957	2.61621	2.59823	0.826587	0.812108	0.930943	1.36252	1.73786	0.00656402	0.0343137
AHNK	6.89905	7.0312	6.91745	6.78366	3.96689	4.5491	2.40221	5.39497	2.82955	0.00176459	0
OLFL3	2.53958	2.61522	3.12751	2.32901	1.43157	0.812108	0.930943	0.743194	1.67337	0.00766815	0.038961
NB5R1	2.76225	2.61522	3.50426	3.02097	0.826587	0.812108	0.930943	0.743194	2.14747	0.00293152	0
MATN2	1.53773	3.33114	2.27126	2.32901	0.826587	0.812108	0.930943	0.743194	1.53908	0.0112601	0.0451613
SFRP1	3.95586	3.80746	3.50426	3.73026	0.826587	0.812108	0.930943	0.743194	2.92125	0.000992707	0
SBP1	3.8627	3.33114	3.50426	3.02097	0.826587	1.77445	0.930943	2.6235	1.8909	0.00673015	0.0353982
MYOF	2.76225	2.61522	1.81706	1.5671	0.826587	0.812108	0.930943	0.743194	1.3622	0.0155875	0.0645995
PLOD1	4.27794	4.36195	3.66119	4.20367	2.45152	2.08878	0.930943	2.6235	2.1025	0.00427472	0
PXDN	4.12587	5.07408	4.94985	4.79202	3.04312	2.08878	2.15093	2.12657	2.3831	0.00228728	0
NEXN	2.27616	3.12957	3.50426	1.99776	0.826587	0.812108	0.930943	0.743194	1.89873	0.00590964	0.0207254
FBN1	6.04391	6.98711	6.18258	6.28942	5.4074	2.34674	0.930943	2.81972	3.49955	0.00131686	0
TPM2	5.95644	6.24185	6.9018	6.28942	3.78538	3.33401	3.59054	2.6235	3.01402	0.00111426	0
RET1	3.7631	3.80746	3.32814	3.73026	0.826587	0.812108	0.930943	2.12657	2.48319	0.00197123	0
SULF1	2.27616	2.61522	1.81706	2.82503	0.826587	0.812108	0.930943	0.743194	1.55516	0.00957658	0.040293
HYES	3.41495	2.8952	2.27126	1.99776	0.826587	0.812108	0.930943	0.743194	1.81658	0.00662885	0.0353982
ANAG	3.54057	3.80746	2.27126	3.34751	0.826587	1.37203	1.4601	0.743194	2.14122	0.00374797	0
LG3BP	4.04337	4.16495	2.89439	3.02097	1.43157	1.37203	1.4601	2.12657	1.93335	0.00561588	0.0106383
SC24D	3.65612	3.12957	2.27126	3.48668	1.43157	0.812108	0.930943	0.743194	2.15646	0.00342382	0
PLSI	2.76225	3.12957	2.27126	2.59823	1.43157	0.812108	0.930943	0.743194	1.71087	0.00723663	0.0353982
MYOM1	2.27616	3.66547	4.68318	3.73026	0.826587	0.812108	0.930943	0.743194	2.76056	0.00168963	0
NADC	3.54057	3.12957	3.80272	3.02097	0.826587	1.77445	1.4601	1.36252	2.01754	0.00413493	0
OBSL1	1.95367	2.26751	3.32814	2.59823	0.826587	0.812108	0.930943	0.743194	1.70868	0.00779579	0.038961
K1C18	5.04373	4.05534	4.15922	4.73731	2.45152	2.5655	1.84646	2.6235	2.12716	0.00337318	0
PTK7	4.59999	4.68997	4.35579	4.49502	2.67676	1.77445	1.4601	2.12657	2.52572	0.00172407	0
S10AB	2.95511	3.12957	3.32814	3.02097	1.43157	0.812108	0.930943	0.743194	2.12899	0.00295178	0
MYH16	3.95586	4.61469	4.68318	4.1206	0.826587	0.812108	1.4601	1.36252	3.22825	0.000830632	0
TNNC1	1.95367	2.61522	3.50426	3.02097	0.826587	0.812108	0.930943	0.743194	1.94532	0.0051722	0.00555556
TNNT3	3.1252	3.66547	4.52875	4.1206	0.826587	0.812108	0.930943	0.743194	3.0318	0.001094	0
MYL4	4.12587	4.45121	4.60803	4.35669	1.43157	1.37203	0.930943	1.36252	3.11118	0.000850891	0
CALD1	2.53958	4.36195	4.04989	3.48668	0.826587	0.812108	0.930943	0.743194	2.78132	0.00161467	0
RYR1	1.53773	2.61522	3.32814	3.19346	0.826587	0.812108	0.930943	0.743194	1.84043	0.00698947	0.0353982
MPRI	3.8627	4.05534	4.35579	3.48668	1.43157	0.812108	0.930943	1.36252	2.80584	0.0012966	0
LAMA4	3.1252	4.16495	3.80272	4.1206	2.1845	1.37203	2.15093	0.743194	2.1907	0.0035859	0
EMIL1	5.31388	5.46547	5.2754	5.46592	3.78538	0.812108	0.930943	0.743194	3.81226	0.000790113	0
PLSL	2.95511	3.50797	2.61621	2.82503	0.826587	0.812108	0.930943	0.743194	2.14787	0.002891	0
FKB10	4.27794	3.93672	3.80272	3.93859	1.85659	0.812108	0.930943	1.36252	2.74845	0.00145867	0
PGM5	2.53958	2.8952	3.12751	3.02097	0.826587	0.812108	0.930943	0.743194	2.0676	0.00305105	0
RRBP1	5.62881	5.23354	5.00947	5.43187	2.1845	2.08878	0.930943	2.39632	3.42579	0.000729335	0
CRYAB	2.76225	3.66547	3.80272	3.34751	0.826587	0.812108	0.930943	0.743194	2.56628	0.00164911	0
CO5A1	2.53958	2.8952	2.61621	2.59823	1.43157	0.812108	0.930943	0.743194	1.68285	0.00712318	0.0353982
MYOM2	2.53958	3.66547	4.88766	4.1206	0.826587	0.812108	0.930943	0.743194	2.97512	0.00143841	0
P4HA2	4.20391	4.53526	3.93159	4.42751	2.67676	0.812108	0.930943	0.743194	2.98382	0.00139789	0
CO6A1	4.27794	4.45121	3.93159	4.35669	3.04312	1.37203	0.930943	1.79453	2.4692	0.00242909	0
MRC2	3.95586	3.12957	1.81706	3.48668	0.826587	0.812108	0.930943	0.743194	2.26908	0.003203	0
FLNC	7.30529	7.74677	8.09512	7.53474	4.04974	3.65338	3.37245	3.63777	3.99214	0.000364668	0
TNNT2	3.27733	3.50797	3.80272	3.73026	0.826587	0.812108	0.930943	0.743194	2.75136	0.00117504	0
MYBPH	3.7631	4.82968	5.36942	4.79202	0.826587	0.812108	0.930943	0.743194	3.86035	0.000486224	0
ACTN2	6.52636	6.97211	7.39081	6.53372	3.19644	3.33401	2.40221	3.63777	3.71314	0.000547002	0
MYL1	5.24172	5.70207	5.9589	5.53169	1.43157	1.37203	0.930943	1.36252	4.33433	0.000243112	0
FREM2	3.27733	2.26751	1.15054	4.1206	0.826587	0.812108	0.930943	2.12657	1.52994	0.0166005	0.0708861
TNNI1	3.54057	4.05534	4.44486	3.93859	0.826587	0.812108	0.930943	0.743194	3.16663	0.000810373	0
MYH7	7.28747	8.01176	8.3585	7.85044	1.43157	1.37203	1.4601	1.36252	6.47049	0.000141815	0
CO6A2	3.7631	3.33114	2.61621	3.19346	2.67676	0.812108	0.930943	1.36252	1.78039	0.00849271	0.0395257
CO1A2	5.31388	5.54872	5.22599	5.28702	3.33503	1.37203	0.930943	0.743194	3.74861	0.000709076	0
MYH6	7.12647	7.77298	8.20758	7.61279	1.43157	1.37203	1.4601	1.36252	6.2734	0.000162075	0
MYPC1	4.47965	5.5077	5.79915	5.397	0.826587	0.812108	0.930943	0.743194	4.46767	0.000263371	0
MYH13	7.05457	7.81562	8.10881	7.52669	1.85659	1.37203	1.84646	1.79453	5.90902	0.000182334	0
MYH2	8.12652	8.8212	9.20852	8.65814	1.43157	1.37203	1.4601	1.36252	7.29704	6.0778e-05	0
MYH3	9.37236	10.173	10.5234	9.90789	2.87153	1.37203	1.4601	1.36252	8.2276	4.05186e-05	0
MYH1	8.04935	8.78303	9.15012	8.60947	1.43157	1.37203	1.4601	1.36252	7.24144	8.10373e-05	0
CASQ2	3.41495	3.93672	4.82267	4.20367	0.826587	0.812108	0.930943	0.743194	3.26629	0.000871151	0
MYH4	7.89322	8.58526	8.99285	8.41403	1.43157	1.37203	1.4601	1.36252	7.06478	0.000101297	0
KLH41	4.54108	5.12921	5.8971	4.9922	0.826587	0.812108	0.930943	0.743194	4.31169	0.00030389	0
OBSCN	2.53958	3.33114	5.00947	4.1206	0.826587	0.812108	0.930943	0.743194	2.92199	0.00157415	0
SRCA	3.54057	4.26681	5.2754	4.62125	0.826587	0.812108	0.930943	0.743194	3.5978	0.000628039	0
MYH8	8.71483	9.47872	9.92538	9.41866	1.43157	1.37203	1.4601	1.36252	7.97784	2.02593e-05	0
TRI72	4.12587	4.76151	4.88766	4.84473	0.826587	0.812108	0.930943	0.743194	3.82673	0.000425446	0
TITIN	8.37023	9.49979	10.0601	9.5554	2.45152	1.77445	2.40221	1.79453	7.26571	0.000121556	0
SRPX	3.7631	4.26681	4.04989	4.03247	0.826587	0.812108	0.930943	0.743194	3.19986	0.000688817	0
MLRS	5.38261	5.77303	6.23347	5.7954	0.826587	0.812108	0.930943	0.743194	4.96792	0.000222853	0
DPP2	4.04337	3.80746	2.89439	3.93859	0.826587	0.812108	0.930943	0.743194	2.84274	0.00127634	0
NEBU	3.54057	4.82968	6.1027	4.9922	0.826587	0.812108	0.930943	0.743194	4.03808	0.000506483	0
CO1A1	6.12638	5.87333	5.41422	6.10726	4.04974	0.812108	0.930943	0.743194	4.2463	0.00060778	0
PGS2	4.81418	4.76151	4.82267	4.49502	2.45152	0.812108	0.930943	0.743194	3.48891	0.000749595	0
UN45B	4.12587	4.82968	5.8971	5.16796	0.826587	0.812108	0.930943	0.743194	4.17695	0.000384927	0
POSTN	5.54134	6.26666	5.2754	5.43187	3.19644	1.37203	0.930943	0.743194	4.06816	0.000526742	0
BGH3	4.20391	4.05534	3.80272	3.73026	0.826587	0.812108	0.930943	0.743194	3.11985	0.000769854	0
CO6A3	6.44835	6.42927	5.9589	6.46804	4.34045	2.08878	0.930943	0.743194	4.3003	0.000567261	0
PLST	4.81418	5.46547	4.68318	4.79202	1.43157	0.812108	0.930943	0.743194	3.95926	0.000405186	0
CO3A1	5.95644	5.23354	4.94985	5.71274	3.19644	0.812108	0.930943	0.743194	4.04247	0.00058752	0
ROA3	5.08556	4.76151	4.88766	4.84473	5.20538	5.29411	5.19193	5.33205	-0.361002	0.264072	0.556995
PUR6	4.95624	4.26681	4.75461	4.62125	4.40481	4.98822	4.85538	5.00902	-0.164631	0.577482	0.800389
SSBP	1.95367	2.26751	1.81706	1.99776	1.85659	1.37203	2.15093	2.12657	0.132471	0.650061	0.837775
SMD3	1.95367	2.26751	2.89439	2.59823	2.67676	2.34674	2.40221	2.6235	-0.083852	0.772545	0.909171
CHRD1	1.53773	1.80848	1.15054	1.5671	1.43157	1.77445	1.84646	1.79453	-0.195792	0.510577	0.756196
PRS10	3.8627	3.93672	3.66119	4.03247	4.2024	4.20267	4.29661	4.08209	-0.322672	0.307018	0.604908
NAMPT	2.53958	2.26751	1.81706	2.59823	3.04312	2.34674	2.80244	2.39632	-0.341559	0.306509	0.603438
TCPG	5.47992	5.5077	5.5807	5.46592	5.76705	5.84701	5.69389	5.48449	-0.18955	0.5111	0.756196
DYH17	0.951079	1.13142	1.15054	1.5671	1.43157	1.37203	1.4601	1.36252	-0.206523	0.485504	0.728953
H90B4	4.47965	4.82968	4.60803	4.20367	4.78935	4.49683	4.72315	4.59214	-0.120111	0.672808	0.855952
DHX9	5.62881	5.87333	5.72995	5.6841	6.01401	5.96712	6.0099	5.99155	-0.266598	0.374674	0.668174
DHPR	1.95367	1.80848	2.27126	1.99776	1.85659	2.08878	2.15093	1.36252	0.143088	0.626603	0.826868
UB2D2	1.95367	2.26751	1.15054	1.99776	2.45152	2.08878	1.84646	2.12657	-0.285964	0.377757	0.673423
MAK	2.27616	1.80848	1.81706	1.5671	1.85659	1.77445	2.40221	1.79453	-0.0897466	0.756694	0.897813
NEMF	0.951079	1.13142	1.15054	1.5671	1.43157	1.37203	1.4601	1.36252	-0.206523	0.485504	0.728953
TBCC	0.951079	1.13142	1.15054	1.5671	1.43157	0.812108	1.4601	1.36252	-0.0665434	0.8144	0.932432
MCES	1.95367	2.26751	1.81706	1.5671	2.1845	2.34674	2.40221	1.79453	-0.280662	0.375523	0.670056
STIP1	5.00065	4.95705	5.06672	4.68045	4.92722	5.06202	5.25714	5.26625	-0.201942	0.49235	0.738107
DHX15	4.04337	4.45121	4.35579	4.20367	4.34045	3.99226	4.62775	4.4213	-0.0819328	0.772877	0.909171
SNRPA	2.27616	2.61522	2.61621	1.99776	2.1845	2.5655	2.61616	2.12657	0.00315439	0.989947	0.996338
TCPQ	5.47992	5.80724	5.61949	5.6841	5.81521	5.80464	5.85	5.74818	-0.15682	0.577867	0.800389
SNAA	2.76225	2.61522	2.61621	2.32901	2.45152	2.92322	2.96739	2.6235	-0.160736	0.579688	0.800389
PPAC	2.27616	2.8952	3.12751	2.82503	3.04312	2.75542	2.80244	2.81972	-0.0742005	0.794117	0.921689
RAB5A	2.53958	2.8952	2.89439	2.82503	2.67676	3.07352	2.80244	2.81972	-0.0545621	0.841248	0.943632
COPG2	2.95511	3.50797	2.89439	2.82503	3.46147	3.4485	3.11541	3.14665	-0.247384	0.422127	0.702879
SKP1	1.53773	1.80848	1.81706	1.5671	1.43157	1.37203	1.4601	1.36252	0.276037	0.365184	0.664575
H2A2B	4.54108	4.76151	5.00947	4.73731	4.88271	4.5491	4.85538	4.88299	-0.0301991	0.910474	0.969482
BZW2	2.27616	2.26751	2.27126	2.32901	1.85659	2.34674	2.61616	2.39632	-0.0179668	0.945754	0.978986
SFPQ	5.12621	4.76151	5.00947	5.24842	5.30993	5.16609	5.08823	5.54123	-0.239966	0.428774	0.705628
KCC2A	3.27733	3.66547	3.66119	3.61361	3.78538	3.83275	4.0243	3.8322	-0.314256	0.319019	0.61994
ILF3	5.27825	5.23354	5.17483	5.32462	5.30993	5.43965	5.43676	5.59581	-0.192726	0.50296	0.750127
HNRPU	6.06498	6.21662	6.04689	6.36354	6.39291	6.33775	6.46111	6.42749	-0.23181	0.432757	0.707304
CCAR2	3.7631	4.16495	4.04989	3.83818	3.87899	3.91471	4.35735	4.22747	-0.140597	0.625877	0.826868
NUMA1	4.65659	4.68997	4.75461	4.62125	4.46643	4.94986	4.76859	5.00902	-0.117869	0.676337	0.857539
FSCN1	5.86332	6.11101	6.04689	5.76837	6.27733	6.04198	6.237	6.3181	-0.271205	0.374771	0.668174
TPR	3.41495	3.66547	3.50426	3.61361	3.87899	3.33401	4.0243	4.0035	-0.260629	0.400778	0.69426
CAND1	5.88717	5.96711	5.5807	5.84799	6.07462	6.11314	5.93216	6.16405	-0.250252	0.405616	0.695652
BCLF1	2.27616	2.61522	2.27126	2.82503	2.67676	2.34674	2.80244	2.99242	-0.207671	0.491951	0.737973
ARP3	3.65612	4.05534	4.04989	4.03247	4.04974	4.06586	4.0243	3.8322	-0.0445682	0.869297	0.955939
HS90A	7.60762	7.68371	7.47781	7.4691	7.8048	7.60727	7.86176	7.7325	-0.192023	0.50534	0.752792
ARP2	3.41495	3.12957	3.32814	3.48668	3.46147	3.65338	3.37245	3.28597	-0.103479	0.710624	0.875568
CD47	2.27616	1.80848	1.81706	1.5671	1.85659	2.08878	2.15093	2.12657	-0.188519	0.524562	0.76896
H32	4.95624	5.07408	5.32318	5.36126	5.4074	5.16609	5.51882	5.12492	-0.125619	0.659111	0.841004
SHLB1	2.27616	1.80848	2.27126	2.32901	2.87153	2.92322	2.40221	2.12657	-0.409656	0.239289	0.531143
6PGD	5.34865	5.37712	5.61949	5.397	5.24108	5.49399	5.12363	5.59581	0.0719368	0.795934	0.922671
ACSL3	2.76225	2.8952	3.32814	2.82503	3.57771	3.07352	3.37245	2.6235	-0.209139	0.496254	0.74261
RU17	3.1252	2.8952	3.12751	2.32901	3.19644	2.92322	3.11541	3.14665	-0.226204	0.459753	0.715635
UBP5	4.54108	4.68997	4.35579	4.2822	4.58229	4.74106	4.62775	4.64487	-0.181732	0.529149	0.773046
MICA2	0.951079	1.13142	1.15054	0.950498	1.43157	1.37203	1.4601	1.36252	-0.360673	0.262253	0.556567
SRPRB	1.53773	1.80848	1.15054	0.950498	0.826587	1.37203	1.4601	1.36252	0.106502	0.71581	0.877209
SF3B1	3.8627	4.16495	3.93159	3.61361	3.57771	4.06586	4.0243	3.73826	0.0416791	0.879303	0.958881
44445	3.41495	3.50797	3.12751	2.82503	4.04974	3.55457	3.68835	3.28597	-0.425796	0.225644	0.514447
HNRH1	5.04373	5.18232	5.32318	5.03819	5.24108	5.09755	5.34974	5.26625	-0.0918026	0.739974	0.889937
TCPH	5.38261	5.62743	5.61949	5.24842	5.43848	5.46707	5.54517	5.48449	-0.0143191	0.955215	0.98196
TCPA	5.38261	5.54872	5.41422	5.46592	5.63911	5.46707	5.57105	5.62235	-0.122028	0.658476	0.84093
RTCB	3.95586	3.93672	4.35579	4.03247	4.04974	3.99226	4.09734	4.08209	0.0148491	0.953537	0.98196
NTF2	1.53773	2.26751	2.27126	1.99776	2.45152	2.08878	2.15093	2.12657	-0.185885	0.532822	0.776
PSA1	3.65612	3.50797	3.66119	3.93859	3.87899	3.83275	3.94736	4.0035	-0.22468	0.448031	0.711793
NDUAD	1.53773	1.80848	1.81706	1.99776	1.85659	1.77445	1.84646	1.79453	-0.0277511	0.916481	0.970012
DNLI3	2.27616	2.26751	1.81706	2.59823	2.67676	2.08878	2.61616	2.12657	-0.137327	0.641574	0.834509
H33	4.86311	5.01675	5.12179	5.12599	5.24108	5.0256	5.19193	4.96822	-0.0747966	0.786139	0.918394
PFKAL	4.95624	4.76151	4.44486	4.62125	4.97039	5.23152	4.85538	5.12492	-0.349586	0.28389	0.583228
OTUB1	2.53958	3.12957	2.61621	3.02097	2.45152	3.07352	2.80244	2.99242	-0.00339502	0.989348	0.996337
RBM25	2.27616	2.26751	1.81706	1.99776	2.1845	1.77445	2.80244	2.12657	-0.132367	0.654216	0.839552
RAC2	2.27616	2.61522	2.61621	2.59823	2.67676	2.5655	2.80244	2.99242	-0.232826	0.437674	0.707395
VPS35	4.59999	4.16495	3.66119	4.1206	4.63691	4.49683	4.09734	4.35954	-0.260972	0.407077	0.696321
PEBP1	4.34836	3.93672	3.93159	4.1206	4.12809	4.20267	3.86608	4.4213	-0.0702166	0.801657	0.92591
CTBL1	1.95367	1.80848	2.27126	2.32901	1.85659	1.77445	2.40221	1.79453	0.133659	0.646576	0.837775
TEBP	3.1252	3.12957	3.12751	2.82503	2.87153	3.20963	3.11541	3.14665	-0.0339819	0.898655	0.965322
PSA3	3.54057	2.8952	3.32814	3.34751	3.04312	3.4485	3.11541	3.41301	0.0228443	0.931613	0.975579
APEX1	4.04337	4.45121	4.15922	3.93859	4.04974	3.99226	4.09734	4.08209	0.0927402	0.739994	0.889937
HNRPL	4.65659	4.95705	5.17483	4.9447	4.7403	4.91045	5.12363	4.8384	0.0300963	0.910942	0.969482
NUDC	2.95511	3.66547	2.89439	3.19346	3.33503	3.33401	2.80244	3.41301	-0.0440161	0.875691	0.958351
RHOC	2.95511	2.8952	3.66119	3.48668	2.87153	3.55457	2.80244	3.52976	0.0599663	0.835539	0.942192
HNRPD	5.08556	5.28301	5.22599	5.397	5.4074	5.29411	5.37933	5.36385	-0.113286	0.681679	0.860829
CYTB	1.53773	1.80848	1.81706	1.99776	2.1845	1.37203	1.84646	1.79453	-0.0091226	0.972269	0.990998
PRDX1	5.04373	5.23354	5.36942	4.89558	4.83678	4.82824	4.72315	5.04869	0.276351	0.370976	0.667235
PSB7	1.53773	1.80848	2.27126	1.99776	1.85659	1.77445	1.84646	2.39632	-0.0646478	0.819964	0.936087
KCC2D	3.65612	4.16495	3.80272	3.83818	4.04974	4.06586	4.0243	4.0035	-0.170358	0.55309	0.788328
RAB13	2.27616	2.26751	2.27126	2.32901	2.67676	2.5655	2.61616	2.39632	-0.277698	0.360405	0.664157
C1TC	4.20391	4.68997	4.75461	4.55951	4.52552	4.06586	4.29661	4.96822	0.0879483	0.762415	0.903786
NMT1	2.27616	2.26751	1.81706	1.99776	1.85659	2.08878	2.61616	1.79453	0.000608223	0.997545	0.998784
PP1A	3.7631	3.93672	4.35579	3.61361	3.96689	3.99226	3.94736	4.0035	-0.0601998	0.828286	0.941049
U520	4.20391	4.45121	4.44486	4.49502	4.52552	4.26649	4.67624	4.64487	-0.129532	0.647145	0.837775
CAND2	2.76225	2.8952	2.89439	2.59823	3.04312	2.75542	2.80244	2.81972	-0.0676574	0.804315	0.929041
ARP5L	1.53773	1.80848	1.15054	1.5671	1.43157	1.77445	0.930943	1.79453	0.0330877	0.905855	0.9659
RU2A	2.27616	2.26751	2.27126	2.32901	2.1845	2.34674	2.15093	2.12657	0.0838	0.758912	0.90107
PP1G	3.7631	3.93672	4.44486	3.61361	4.04974	4.06586	4.0243	4.08209	-0.115925	0.686763	0.863908
PSMD2	4.71106	4.82968	4.52875	4.73731	4.88271	4.86993	4.93724	4.74488	-0.15699	0.578041	0.800389
TCPD	5.51096	5.70207	5.65725	5.6841	5.81521	5.59688	5.76287	5.7956	-0.104047	0.704656	0.875511
MFS10	1.95367	1.80848	1.81706	1.5671	1.85659	1.77445	1.84646	1.79453	-0.0314318	0.904998	0.9659
RSMB	3.1252	2.8952	3.50426	3.19346	3.33503	2.75542	3.24964	3.14665	0.0578408	0.835673	0.942192
TBA4B	4.81418	4.82968	4.82267	4.49502	4.88271	4.7853	4.89689	4.92623	-0.132395	0.637601	0.832313
AP2B1	4.91043	4.68997	4.15922	4.68045	4.88271	4.91045	4.62775	4.64487	-0.156427	0.592824	0.810145
PRS6B	3.41495	3.93672	3.93159	3.83818	4.04974	4.20267	4.0243	4.08209	-0.309338	0.328965	0.629187
HECD4	1.53773	1.80848	2.27126	1.5671	1.85659	1.77445	1.84646	1.79453	-0.0218667	0.934321	0.975579
XRCC5	5.88717	5.93652	5.8971	5.94775	6.01401	5.84701	6.22074	5.88599	-0.0748029	0.785752	0.918394
ILF2	4.86311	5.18232	5.22599	4.62125	4.78935	4.94986	4.76859	5.08731	0.0743907	0.791594	0.921111
U2AF1	1.95367	2.26751	2.27126	2.59823	2.45152	2.08878	2.40221	1.79453	0.0884066	0.75923	0.90107
CTBP1	3.65612	3.80746	3.50426	3.48668	3.68528	3.55457	3.68835	3.73826	-0.0529853	0.843416	0.943729
IF4G3	2.27616	2.26751	2.27126	2.32901	2.45152	2.5655	2.40221	1.79453	-0.0174552	0.947316	0.979424
SUMO2	1.95367	1.80848	2.27126	1.99776	2.1845	1.77445	2.61616	1.79453	-0.0846158	0.770585	0.909171
UBE3C	2.27616	1.80848	2.27126	1.5671	2.1845	2.08878	2.15093	2.12657	-0.156945	0.591566	0.809869
PRP19	3.65612	3.80746	3.80272	3.73026	3.78538	3.65338	3.86608	3.92039	-0.0571684	0.831173	0.941991
EPMIP	2.53958	2.61522	2.27126	2.82503	3.04312	2.92322	2.96739	2.99242	-0.418766	0.218515	0.502502
GLYM	3.7631	3.66547	4.26085	3.61361	3.33503	3.55457	3.48561	3.8322	0.273905	0.38205	0.679192
DHE3	4.12587	4.26681	3.93159	4.20367	3.68528	4.38626	3.68835	4.53741	0.05766	0.839457	0.943152
DX39A	4.4155	4.45121	4.60803	4.2822	4.34045	4.4426	4.52558	4.4213	0.0067526	0.978219	0.992647
FKBP4	4.12587	3.66547	3.93159	3.83818	3.78538	3.91471	3.94736	3.92039	-0.00168094	0.994204	0.997566
ROA1	5.60024	5.90527	6.01815	5.6841	5.81521	5.84701	5.82871	5.97105	-0.0635526	0.816043	0.934669
ROA2	5.91063	6.08335	6.12982	5.99515	6.07462	6.078	6.02869	6.01177	-0.0185322	0.941761	0.978548
PGRC2	2.53958	2.8952	3.12751	3.02097	2.87153	2.92322	2.80244	3.14665	-0.040147	0.883229	0.959266
TRA2B	3.54057	3.33114	3.50426	3.19346	3.33503	2.92322	3.48561	3.63777	0.0469465	0.865551	0.954565
AL3A2	2.53958	2.8952	2.89439	1.99776	2.67676	2.34674	2.15093	2.12657	0.256482	0.417054	0.700491
HNRDL	4.59999	4.89477	4.82267	4.68045	4.68953	4.7853	4.47166	4.92623	0.0312877	0.906894	0.9659
ODPA	3.41495	2.8952	3.32814	2.59823	3.04312	3.07352	2.96739	2.81972	0.0831901	0.772723	0.909171
G6PI	5.47992	5.54872	5.12179	5.24842	5.5279	5.54635	5.46463	5.39497	-0.133751	0.636615	0.832313
SYVC	3.95586	4.45121	3.93159	4.2822	3.87899	3.83275	4.16687	4.15661	0.146413	0.613805	0.817532
MARE1	3.54057	3.93672	4.15922	4.03247	3.87899	4.13589	3.86608	3.92039	-0.033092	0.902692	0.9659
NONO	5.47992	5.58861	5.5807	5.5946	5.69166	5.6215	5.74024	5.8415	-0.162765	0.562152	0.792731
CALX	4.47965	4.45121	4.44486	4.42751	4.63691	4.86993	4.47166	4.96822	-0.285868	0.356902	0.663949
PSA4	3.41495	3.33114	3.66119	3.61361	3.68528	3.65338	3.37245	3.63777	-0.0819988	0.768462	0.907556
XRCC6	5.65683	5.90527	5.92833	5.65488	5.88457	5.54635	5.85	5.74818	0.0290527	0.913152	0.969925
TPIS	6.12638	6.3386	6.23347	6.08553	6.15167	6.21371	6.22074	6.25166	-0.0134495	0.957196	0.98196
CYC	3.27733	3.33114	3.32814	3.48668	3.19644	3.07352	3.24964	2.99242	0.227815	0.439052	0.707643
TALDO	4.34836	4.36195	4.52875	3.93859	4.27308	3.65338	4.29661	4.29502	0.164895	0.576728	0.800389
SYFB	4.20391	4.45121	4.35579	4.20367	4.34045	4.59953	4.09734	4.29502	-0.0294429	0.912362	0.969494
GDIB	5.62881	5.62743	5.54085	5.46592	5.63911	5.73865	5.31953	5.64841	-0.0206748	0.93639	0.97559
PSA2	3.1252	2.61522	3.12751	3.34751	2.87153	3.33401	2.96739	3.63777	-0.14882	0.617703	0.820732
VGFR3	1.53773	1.80848	1.81706	1.5671	1.43157	1.77445	1.4601	1.36252	0.175431	0.544206	0.784187
R13P3	2.27616	2.26751	2.27126	2.32901	2.1845	2.08878	2.40221	2.12657	0.0854685	0.756299	0.897813
CSK2B	1.53773	2.26751	2.27126	1.99776	2.1845	2.08878	2.15093	2.12657	-0.11913	0.678233	0.858595
CSN5	1.95367	2.26751	1.81706	1.99776	1.85659	1.77445	1.84646	2.12657	0.107982	0.70029	0.872545
PSA6	3.41495	3.66547	4.04989	3.48668	3.46147	3.74585	3.37245	3.28597	0.187815	0.527378	0.770927
PUR2	3.54057	3.93672	4.26085	3.48668	3.04312	3.74585	3.48561	3.73826	0.302996	0.352996	0.659649
BAX	1.95367	2.26751	2.27126	1.99776	1.85659	1.77445	1.84646	2.39632	0.154095	0.597168	0.811958
ROAA	3.65612	3.66547	3.66119	3.73026	3.57771	3.4485	3.59054	3.73826	0.0895101	0.744471	0.891031
PPIA	5.38261	5.62743	5.86519	5.56349	5.49871	5.46707	5.49198	5.45526	0.131422	0.641327	0.834509
IF5	2.76225	2.8952	3.12751	3.02097	2.87153	2.75542	2.80244	2.99242	0.096027	0.729127	0.885327
PRP8	4.59999	4.45121	4.35579	4.55951	4.40481	4.32762	4.57757	4.7924	-0.0339748	0.899092	0.965336
HNRH2	4.65659	4.82968	4.82267	4.84473	4.78935	4.69541	4.89689	4.69574	0.0190695	0.940274	0.978495
BASI	2.95511	2.8952	2.89439	3.02097	2.67676	3.20963	2.80244	3.14665	-0.0174547	0.94656	0.979415
PPME1	2.95511	2.8952	3.12751	3.02097	2.67676	3.07352	2.96739	2.99242	0.0721697	0.793207	0.921655
HS904	5.08556	5.23354	5.00947	4.84473	5.09266	4.86993	5.05194	5.00902	0.0374378	0.888815	0.960143
ATPO	3.7631	3.33114	3.66119	3.34751	3.68528	3.4485	3.59054	2.6235	0.188782	0.536921	0.778554
PP1B	3.7631	4.05534	4.35579	3.73026	4.12809	4.06586	3.94736	3.73826	0.00623116	0.980389	0.993064
TCPB	5.8144	5.87333	6.1027	5.71274	5.66562	5.54635	5.74024	5.7956	0.18884	0.514844	0.760101
RADI	5.95644	6.11101	5.54085	5.76837	5.4074	6.11314	5.01471	6.25166	0.147439	0.629755	0.828531
GDIR1	3.54057	3.93672	3.50426	3.73026	3.46147	3.83275	3.24964	3.73826	0.107421	0.705993	0.875511
CISY	4.34836	4.16495	4.26085	4.1206	4.04974	4.32762	4.16687	4.15661	0.0484817	0.855867	0.94908
PRKDC	6.83917	6.94163	6.86999	6.83667	6.91894	6.7598	6.98841	6.96211	-0.0354504	0.892553	0.961895
IST1	2.53958	2.8952	2.27126	2.32901	2.45152	2.5655	2.40221	2.39632	0.0548727	0.841923	0.943632
HNRPF	4.34836	4.26681	3.93159	4.03247	3.96689	3.83275	4.0243	4.08209	0.168302	0.558073	0.792593
NELFB	1.53773	1.80848	1.81706	1.5671	1.43157	1.37203	1.4601	2.12657	0.0850243	0.767259	0.907473
DX39B	4.95624	4.89477	5.17483	4.84473	4.83678	4.86993	4.89689	4.88299	0.095996	0.726996	0.883921
DLDH	4.27794	4.16495	3.93159	4.1206	4.04974	4.06586	3.68835	4.0035	0.171907	0.550954	0.787234
ODO2	3.65612	3.50797	3.32814	3.34751	3.46147	3.55457	3.24964	3.41301	0.0402616	0.880626	0.958881
VDAC2	4.81418	4.68997	4.82267	4.62125	4.58229	4.74106	4.57757	4.4213	0.156464	0.579992	0.800389
MK08	1.95367	2.26751	2.27126	1.99776	2.1845	2.08878	2.15093	1.79453	0.067866	0.805581	0.929103
HSP7C	7.10629	7.3884	7.50913	7.24233	7.33696	7.19656	7.23494	7.26971	0.0519974	0.846598	0.94547
RUVB1	4.34836	5.01675	4.52875	4.49502	4.52552	4.4426	4.62775	4.69574	0.0243162	0.927052	0.975579
PSMD4	3.54057	3.50797	3.32814	3.02097	3.04312	3.33401	3.24964	3.28597	0.121229	0.668991	0.851251
PSB5	3.1252	2.8952	3.50426	3.02097	3.04312	2.92322	2.96739	3.41301	0.0497203	0.857237	0.949337
VDAC1	5.16575	5.33083	5.41422	5.20875	5.13122	5.06202	5.05194	5.04869	0.206418	0.475217	0.721591
LDHB	5.76377	5.70207	5.9589	5.74083	5.55652	5.52041	5.25714	5.69916	0.283081	0.35967	0.664157
PHB2	4.27794	4.36195	4.94985	4.62125	4.12809	4.49683	4.41563	4.29502	0.218855	0.468381	0.718734
SF01	1.95367	2.26751	2.27126	1.99776	1.85659	2.08878	2.15093	2.12657	0.066833	0.807615	0.929694
HNRPC	5.24172	5.33083	5.54085	5.12599	5.16878	5.0256	5.15819	4.92623	0.240149	0.422705	0.70304
IPO5	4.59999	4.61469	4.52875	4.68045	4.63691	4.49683	4.57757	4.74488	-0.00807802	0.974094	0.991823
FIGL1	1.95367	2.26751	2.27126	1.99776	2.1845	2.08878	2.15093	1.79453	0.067866	0.805581	0.929103
U5S1	4.34836	4.68997	4.60803	4.49502	4.52552	4.26649	4.47166	4.74488	0.0332068	0.901732	0.9659
PGK1	6.69798	6.94163	6.80418	6.94927	7.02514	6.98519	6.95931	6.9306	-0.126794	0.647897	0.837775
ACTG	8.8695	9.3912	9.4265	9.09067	9.20817	8.9773	9.11085	9.06101	0.10514	0.709441	0.875511
ACTB	8.8695	9.3912	9.4265	9.09067	9.20817	8.9773	9.11085	9.06101	0.10514	0.709441	0.875511
MK09	2.53958	2.61522	2.89439	2.59823	2.67676	2.5655	2.80244	2.39632	0.0515999	0.848951	0.946567
PRS7	3.95586	4.53526	4.52875	3.93859	3.68528	4.20267	4.09734	4.22747	0.186427	0.534226	0.776335
PSA5	3.27733	3.33114	3.32814	3.48668	3.19644	3.33401	3.24964	3.41301	0.0575486	0.82984	0.941991
VDAC3	4.20391	4.45121	4.44486	4.03247	4.27308	4.06586	3.86608	4.22747	0.174988	0.547547	0.784722
CLH1	7.19496	7.20808	6.99324	6.99662	7.24325	7.28397	7.09034	7.02314	-0.0619508	0.819536	0.936087
RCC2	3.54057	3.93672	4.26085	3.34751	3.68528	2.92322	3.68835	3.73826	0.262634	0.412717	0.6977
METK2	3.1252	3.50797	3.50426	3.34751	2.87153	3.07352	2.96739	3.41301	0.289867	0.356609	0.663949
HSP72	5.57109	5.73798	5.83255	5.71274	5.63911	5.43965	5.62145	5.59581	0.139585	0.618965	0.824144
ATPA	6.64301	6.40713	6.68125	6.54969	6.27733	6.45196	6.28469	6.28526	0.245459	0.409842	0.697534
ATX10	3.8627	4.05534	4.04989	3.73026	3.87899	3.83275	3.77995	3.73826	0.117061	0.67404	0.856085
IMB1	5.00065	5.23354	5.06672	4.68045	4.78935	4.7853	4.81263	4.96822	0.156463	0.585932	0.804559
ENOA	7.3316	7.61777	7.43497	7.36468	7.18946	7.55711	7.35895	7.57837	0.0162826	0.949641	0.981078
ADT1	4.71106	4.76151	4.88766	4.68045	4.2024	4.69541	4.52558	4.59214	0.256285	0.399508	0.69426
COF2	4.20391	4.26681	4.68318	4.42751	4.04974	4.26649	4.16687	4.0035	0.273702	0.374394	0.668174
EF1A2	6.06498	6.40713	6.50605	6.19107	6.1887	6.00504	5.95199	6.21725	0.201563	0.493298	0.739019
ALDR	4.4155	4.45121	4.75461	4.35669	4.2024	4.38626	4.35735	4.48052	0.137869	0.62721	0.826868
F10A1	3.65612	4.16495	4.04989	3.93859	3.68528	3.74585	3.68835	3.73826	0.237955	0.427239	0.705628
PGFRA	1.53773	1.80848	1.81706	1.5671	1.43157	1.37203	1.4601	1.36252	0.276037	0.365184	0.664575
NPM	4.47965	5.07408	4.94985	4.79202	4.46643	4.13589	4.67624	4.53741	0.369908	0.2678	0.561494
XPP3	2.76225	3.12957	3.12751	2.82503	3.04312	2.75542	2.61616	2.81972	0.152485	0.59627	0.811293
H90B3	6.68444	7.00196	6.77011	6.68593	6.58572	6.45196	6.52869	6.48647	0.272397	0.370231	0.665908
PCBP2	4.34836	4.68997	4.75461	4.2822	4.27308	4.13589	4.29661	4.53741	0.20804	0.484619	0.728953
HS90B	7.6845	8.0336	7.92752	7.70833	7.62734	7.40235	7.57255	7.51605	0.308915	0.324749	0.623267
MK13	1.95367	2.26751	2.27126	1.99776	1.85659	1.77445	1.84646	1.79453	0.304543	0.328926	0.628965
RL9	3.8627	4.05534	4.26085	4.03247	3.46147	3.20963	3.37245	3.41301	0.6887	0.083517	0.279299
LAMP2	2.27616	2.61522	2.27126	2.32901	2.1845	2.08878	1.84646	1.79453	0.394344	0.239852	0.53347
KRT85	2.27616	2.61522	2.61621	1.99776	2.1845	2.08878	1.84646	2.12657	0.314758	0.327247	0.627698
KRT81	2.27616	2.61522	2.61621	1.99776	2.1845	2.08878	1.84646	2.12657	0.314758	0.327247	0.627698
RS3	5.31388	5.42197	5.5807	5.32462	4.7403	4.64827	4.81263	4.7924	0.661893	0.0901479	0.296493
RSSA	4.34836	4.26681	4.60803	4.2822	3.96689	3.83275	3.77995	3.63777	0.572011	0.125871	0.354396
FXR1	3.27733	3.33114	3.32814	3.02097	2.1845	2.5655	2.40221	2.39632	0.852262	0.0510535	0.180939
RLA0	4.20391	4.53526	4.26085	4.2822	3.68528	3.33401	3.86608	3.73826	0.664651	0.0943618	0.308012
SRSF6	3.41495	3.50797	3.93159	3.61361	2.67676	2.92322	2.96739	3.14665	0.688523	0.0874797	0.288009
ACTH	8.56393	9.09489	9.56954	9.04354	8.38594	8.12042	8.29729	8.16138	0.826718	0.060626	0.213282
ACTC	8.61124	9.14592	9.61103	9.08247	8.39785	8.15455	8.31653	8.17489	0.851703	0.0563918	0.196
LPPRC	5.51096	5.58861	5.49986	5.5946	4.7403	4.98822	4.57757	4.8384	0.762383	0.0664607	0.224138
ACTA	8.59323	9.12911	9.60379	9.06591	8.38594	8.12042	8.29729	8.16138	0.856752	0.0556098	0.19411
AL9A1	4.86311	5.07408	4.75461	4.62125	4.04974	4.32762	3.48561	4.48052	0.742388	0.0791592	0.268707
PDIA6	5.16575	5.46547	5.36942	5.08276	4.40481	4.5491	4.16687	4.69574	0.816719	0.0586183	0.202632
KT33B	2.27616	2.26751	2.27126	2.32901	1.85659	2.08878	1.4601	1.79453	0.485985	0.17205	0.435395
NRBP	1.95367	2.26751	2.61621	2.32901	1.43157	2.08878	1.4601	2.39632	0.447405	0.215219	0.49892
AATC	4.65659	4.61469	4.75461	4.55951	3.68528	3.4485	3.68835	3.52976	1.05838	0.0268213	0.105882
TMED7	3.27733	3.12957	2.89439	2.82503	2.1845	2.5655	2.61616	2.39632	0.590959	0.121193	0.347222
DAAF5	1.53773	1.80848	1.81706	1.99776	1.43157	0.812108	0.930943	1.79453	0.54797	0.150377	0.394343
GPAA1	2.95511	3.33114	2.61621	2.82503	2.45152	2.34674	2.40221	2.81972	0.426821	0.220334	0.504993
K1H1	2.27616	2.26751	2.27126	2.32901	1.85659	1.77445	1.4601	1.79453	0.564567	0.127903	0.361413
PTGR1	2.76225	3.12957	2.61621	2.59823	1.85659	2.08878	2.40221	2.6235	0.533793	0.15378	0.398527
RALY	4.04337	4.26681	4.82267	4.2822	3.68528	3.4485	3.59054	3.52976	0.790242	0.065624	0.223181
RS10	3.54057	3.33114	3.50426	3.61361	2.67676	2.34674	2.15093	2.81972	0.998856	0.0350263	0.127986
ENPL	6.87539	7.12913	6.86999	6.9127	6.4087	6.22981	6.15383	6.3181	0.669194	0.088438	0.28877
GAPR1	1.53773	1.80848	1.81706	1.5671	0.826587	1.37203	0.930943	0.743194	0.714405	0.0811345	0.276404
EIF3K	1.53773	1.80848	1.81706	1.5671	0.826587	1.37203	0.930943	0.743194	0.714405	0.0811345	0.276404
PTBP1	4.86311	5.07408	4.75461	4.84473	4.12809	3.74585	3.37245	4.4213	0.96721	0.0416734	0.155039
PRPS2	3.65612	3.66547	3.80272	3.48668	2.87153	2.34674	2.96739	2.81972	0.901401	0.0462966	0.171852
SEM3C	1.53773	1.80848	1.81706	1.5671	0.826587	1.37203	0.930943	1.36252	0.559572	0.136722	0.377277
CLCN5	1.53773	1.13142	1.81706	1.5671	0.826587	1.37203	0.930943	0.743194	0.545138	0.147583	0.385906
CD59	1.95367	2.26751	1.81706	2.32901	1.85659	1.37203	1.84646	1.36252	0.482411	0.180527	0.458109
PYGM	4.20391	4.45121	3.50426	4.1206	3.04312	3.55457	3.11541	3.28597	0.820228	0.0629741	0.223181
RS20	2.76225	3.12957	3.32814	2.59823	2.45152	2.34674	0.930943	2.12657	0.990604	0.0446272	0.165663
SURF4	3.65612	4.05534	3.66119	3.48668	3.19644	3.20963	2.80244	3.14665	0.626042	0.108639	0.330426
CALR	5.62881	5.62743	5.54085	5.5946	4.88271	4.98822	4.23319	4.74488	0.885672	0.0489526	0.176966
44447	3.27733	3.50797	2.89439	2.82503	2.67676	2.34674	2.61616	1.79453	0.767632	0.0750223	0.260163
ECHB	4.27794	4.53526	4.35579	4.49502	3.78538	3.65338	2.61616	3.52976	1.01983	0.0369327	0.134328
IF2B3	3.65612	3.93672	4.26085	4.1206	3.19644	2.92322	3.24964	2.39632	1.05217	0.0324028	0.121479
K2C1B	3.65612	3.50797	3.80272	3.48668	3.04312	2.75542	2.61616	2.81972	0.804769	0.0592443	0.206536
PCP	3.41495	3.33114	2.61621	3.19346	2.1845	2.5655	2.15093	2.39632	0.814623	0.0624048	0.218593
MYH11	4.81418	5.18232	5.06672	4.9922	4.27308	3.74585	3.94736	4.08209	1.00176	0.0338027	0.124343
PPIB	5.08556	4.68997	4.94985	4.9447	4.40481	3.91471	3.68835	3.92039	0.935453	0.0425122	0.157407
CLCN4	1.53773	1.13142	1.81706	1.5671	0.826587	1.37203	0.930943	0.743194	0.545138	0.147583	0.385906
RL1D1	2.27616	2.61522	2.61621	2.32901	1.43157	1.37203	1.84646	1.79453	0.848001	0.0540255	0.185637
USO1	4.54108	4.89477	4.44486	4.89558	4.04974	3.65338	3.59054	4.08209	0.850135	0.0548096	0.189189
KRT84	3.65612	3.80746	3.93159	3.48668	3.19644	2.92322	2.61616	3.14665	0.749846	0.0734421	0.252061
APT	3.41495	3.33114	3.32814	3.19346	2.1845	2.5655	1.84646	2.39632	1.06872	0.0287682	0.111742
AAPK1	1.53773	1.80848	1.81706	1.99776	1.43157	0.812108	0.930943	0.743194	0.810804	0.0618193	0.216456
MYL9	1.53773	2.26751	1.81706	1.5671	0.826587	0.812108	0.930943	0.743194	0.969142	0.0389465	0.141479
SCFD1	3.27733	3.12957	3.12751	3.02097	2.67676	2.34674	2.61616	2.6235	0.573057	0.124103	0.352941
DP13A	2.27616	2.61522	2.27126	1.99776	0.826587	1.37203	1.4601	1.79453	0.926791	0.0465964	0.173785
XIRP1	1.95367	2.26751	2.61621	2.32901	1.43157	1.37203	1.4601	1.36252	0.885043	0.0478343	0.176966
EIF3I	3.41495	3.33114	3.32814	3.34751	2.45152	2.5655	2.61616	2.39632	0.848058	0.0491106	0.176966
SYWC	4.27794	4.53526	4.68318	4.20367	3.96689	3.4485	3.37245	3.14665	0.941392	0.0431807	0.161043
S61A1	3.1252	2.8952	2.89439	2.59823	1.85659	1.37203	2.40221	2.39632	0.871463	0.0559988	0.19411
S39A7	2.27616	2.61522	2.27126	1.99776	2.45152	1.37203	1.84646	2.12657	0.340956	0.309133	0.607339
TOM1	1.53773	1.80848	1.81706	1.5671	0.826587	0.812108	0.930943	1.36252	0.699551	0.0842443	0.279299
SND1	5.34865	5.33083	4.88766	5.28702	4.52552	4.13589	3.94736	4.15661	1.0222	0.0327107	0.121479
UGPA	4.71106	4.36195	4.82267	4.68045	3.33503	3.65338	3.11541	3.52976	1.23564	0.0179619	0.0763547
NUBP2	1.53773	1.80848	1.81706	1.99776	0.826587	1.37203	0.930943	0.743194	0.822071	0.0588999	0.203412
GBF1	2.53958	2.8952	2.61621	2.82503	1.85659	2.08878	1.84646	2.12657	0.739399	0.0725466	0.250597
CTNA1	5.00065	4.68997	4.68318	4.79202	3.57771	3.91471	3.48561	4.35954	0.957063	0.0418314	0.155039
K2C7	4.20391	4.45121	4.52875	4.20367	3.46147	3.65338	3.11541	3.73826	0.854755	0.0533124	0.185034
TSP1	0.951079	1.13142	1.15054	1.5671	1.85659	1.37203	1.4601	1.36252	-0.312778	0.330855	0.630227
MYO6	0.951079	1.80848	1.15054	1.5671	1.43157	1.77445	2.40221	0.743194	-0.218558	0.4997	0.747454
CO2A1	1.95367	1.80848	1.81706	1.5671	2.45152	0.812108	0.930943	0.743194	0.552136	0.163995	0.421725
ELN	0.951079	1.80848	1.15054	0.950498	1.85659	2.08878	0.930943	1.79453	-0.452563	0.217143	0.501074
COCA1	1.53773	3.12957	3.32814	2.82503	4.2024	0.812108	0.930943	0.743194	1.03295	0.0613736	0.215013
MCM2	1.95367	2.26751	1.15054	2.32901	0.826587	1.77445	2.61616	1.79453	0.172251	0.592512	0.810053
TRI18	0.951079	1.13142	1.81706	0.950498	2.45152	0.812108	1.84646	1.36252	-0.405641	0.263726	0.556995
NFIA	1.53773	1.13142	1.15054	1.99776	0.826587	2.08878	0.930943	2.12657	-0.0388598	0.895816	0.964226
ABCD3	2.27616	1.13142	1.15054	1.99776	1.43157	2.5655	1.84646	2.81972	-0.526844	0.179419	0.455316
SAP	2.53958	1.13142	1.15054	1.99776	2.1845	2.08878	1.4601	1.36252	-0.0691528	0.819749	0.936087
GTF2I	2.53958	1.80848	2.27126	2.82503	2.87153	2.08878	3.37245	2.12657	-0.253745	0.439005	0.707643
CNBP	0.951079	1.13142	1.15054	1.99776	1.43157	1.77445	1.4601	1.36252	-0.199462	0.515091	0.760101
TBR1	0.951079	1.80848	1.15054	0.950498	1.43157	1.37203	1.4601	1.36252	-0.191406	0.524483	0.768844
CACP	2.27616	1.13142	1.15054	2.32901	1.85659	2.75542	1.84646	2.12657	-0.424481	0.247581	0.54856
MCM3	2.27616	2.26751	2.89439	3.02097	2.45152	2.08878	2.61616	2.39632	0.226562	0.463021	0.715702
CSN2	2.27616	1.80848	1.81706	2.32901	2.87153	2.5655	2.96739	2.81972	-0.748359	0.073904	0.253819
GATM	0.951079	1.13142	1.81706	1.99776	0.826587	2.34674	0.930943	2.6235	-0.207612	0.534654	0.776335
RAB34	1.53773	1.13142	1.15054	1.99776	2.1845	2.08878	2.15093	1.79453	-0.600325	0.124479	0.352941
CPIN1	1.53773	1.13142	1.15054	0.950498	1.85659	1.37203	1.4601	1.36252	-0.320266	0.320452	0.61994
VAC14	1.53773	1.13142	1.15054	1.5671	1.85659	1.37203	1.84646	2.39632	-0.521156	0.163448	0.420336
CSPG4	2.27616	1.80848	1.81706	3.02097	2.45152	0.812108	0.930943	0.743194	0.996227	0.0483104	0.176966
REEP5	2.53958	1.13142	1.15054	2.59823	2.45152	2.34674	2.40221	2.39632	-0.544258	0.167871	0.429818
EPN1	1.53773	1.80848	1.81706	1.5671	0.826587	2.34674	2.15093	1.79453	-0.0971047	0.749248	0.895396
PCCA	2.53958	1.13142	1.15054	1.99776	2.1845	2.34674	2.40221	2.6235	-0.684414	0.104406	0.326693
CA2D1	3.41495	2.61522	3.50426	3.83818	3.87899	4.74106	3.86608	4.53741	-0.912732	0.0530166	0.184175
NU160	1.95367	1.13142	1.15054	1.99776	1.43157	1.77445	2.15093	2.12657	-0.312534	0.347755	0.64382
DNM3A	0.951079	1.80848	1.15054	1.5671	0.826587	0.812108	1.84646	1.36252	0.157379	0.608146	0.813098
ARI1A	0.951079	1.13142	1.15054	1.5671	1.43157	0.812108	1.4601	1.36252	-0.0665434	0.8144	0.932432
SMRC1	1.95367	1.80848	1.81706	2.32901	2.1845	2.5655	2.40221	2.81972	-0.515929	0.160371	0.41129
TIM50	1.95367	1.13142	1.15054	1.5671	1.43157	1.37203	1.4601	2.12657	-0.146887	0.624607	0.826868
SUN2	0.951079	2.26751	1.81706	2.32901	0.826587	2.08878	1.84646	1.36252	0.310076	0.366746	0.664575
UGGG1	3.1252	3.33114	2.89439	3.34751	3.87899	4.13589	4.35735	4.35954	-1.00838	0.0339323	0.127178
ABLM1	0.951079	1.80848	1.15054	1.5671	2.87153	1.37203	1.84646	0.743194	-0.339005	0.341613	0.636954
IDH3A	1.95367	1.80848	1.15054	0.950498	1.43157	1.37203	1.4601	1.36252	0.0592419	0.835618	0.942192
ERO1A	2.27616	1.80848	1.81706	1.5671	2.45152	2.34674	3.11541	2.12657	-0.64286	0.111205	0.334933
PARVA	1.95367	1.80848	1.81706	2.32901	1.43157	0.812108	1.4601	1.36252	0.710479	0.0844915	0.279299
K1C27	2.53958	1.80848	2.27126	2.59823	1.85659	1.37203	2.15093	1.36252	0.61887	0.120381	0.343896
ITPA	2.27616	1.80848	1.81706	2.32901	1.43157	1.37203	1.84646	1.36252	0.554532	0.141598	0.382925
SSRD	1.95367	1.80848	2.27126	1.5671	0.826587	0.812108	0.930943	0.743194	1.07192	0.0283124	0.110476
RIDA	2.53958	1.80848	1.15054	1.5671	0.826587	1.37203	0.930943	1.36252	0.643405	0.11626	0.341463
RGPD3	1.53773	1.80848	2.27126	1.99776	0.826587	0.812108	0.930943	1.36252	0.920769	0.0457152	0.170623
ADDG	2.53958	1.80848	1.15054	2.32901	1.43157	1.77445	0.930943	1.79453	0.474028	0.206422	0.485113
NPC2	1.53773	1.80848	2.61621	1.5671	0.826587	0.812108	0.930943	1.36252	0.899338	0.05234	0.182192
PGS1	1.95367	2.61522	2.61621	1.5671	1.43157	0.812108	0.930943	0.743194	1.20859	0.0229558	0.0985011
EHD4	1.53773	1.80848	1.81706	1.99776	0.826587	0.812108	0.930943	0.743194	0.962051	0.0366572	0.133111
DDX50	2.53958	1.13142	2.61621	2.59823	0.826587	0.812108	1.4601	1.36252	1.10603	0.0330673	0.121479
PEDF	2.53958	3.12957	2.61621	2.32901	1.85659	0.812108	0.930943	0.743194	1.56788	0.0101763	0.0408163
GFPT1	4.12587	3.33114	4.15922	3.93859	3.04312	1.77445	2.61616	2.6235	1.3744	0.0156746	0.0645995
APOE	3.41495	3.12957	2.61621	3.34751	1.85659	1.37203	1.4601	2.12657	1.42323	0.0128444	0.0479042
CK5P3	2.53958	1.13142	1.81706	1.5671	0.826587	1.77445	0.930943	1.36252	0.540162	0.165531	0.423567
FBLN4	1.95367	1.80848	1.81706	1.5671	0.826587	0.812108	0.930943	0.743194	0.95837	0.0364931	0.132328
MYPT1	1.53773	1.80848	1.15054	1.5671	0.826587	0.812108	0.930943	1.36252	0.532921	0.152233	0.396865
GALT2	1.53773	1.13142	1.15054	2.32901	0.826587	0.812108	1.4601	1.36252	0.421842	0.241556	0.541128
AP3B1	2.53958	2.26751	1.81706	1.99776	0.826587	1.37203	1.4601	1.36252	0.900169	0.0489931	0.176966
NEP	2.27616	1.13142	1.15054	0.950498	1.43157	1.37203	1.4601	0.743194	0.125431	0.680841	0.860765
MA2B1	2.53958	1.80848	1.15054	1.5671	0.826587	0.812108	1.4601	0.743194	0.805928	0.0715681	0.249701
K1C13	3.41495	2.26751	2.61621	2.59823	2.1845	1.77445	1.84646	1.79453	0.824236	0.0637399	0.223181
STK26	1.95367	2.8952	3.66119	2.32901	0.826587	1.37203	0.930943	0.743194	1.74158	0.00824959	0.0395257
GLGB	1.95367	2.61522	1.15054	2.32901	1.43157	0.812108	0.930943	0.743194	1.03266	0.0388574	0.140777
TAGL2	2.95511	1.80848	1.81706	2.32901	0.826587	1.37203	0.930943	0.743194	1.25923	0.0199716	0.0864486
TPPP3	2.27616	3.12957	1.15054	2.59823	0.826587	1.37203	0.930943	1.79453	1.0576	0.0402654	0.143987
DMD	1.53773	2.61522	3.32814	2.59823	0.826587	0.812108	0.930943	1.36252	1.53679	0.0116734	0.046875
TBL2	2.27616	1.80848	1.15054	2.32901	1.43157	0.812108	0.930943	0.743194	0.911594	0.0519672	0.182069
IBP2	1.53773	3.33114	2.61621	1.99776	0.826587	1.37203	0.930943	0.743194	1.40252	0.0160271	0.0645995
PLOD2	3.1252	2.26751	1.15054	2.32901	1.85659	1.37203	0.930943	2.12657	0.64653	0.128351	0.362084
AL1A1	4.34836	3.12957	3.12751	1.5671	1.43157	1.37203	1.4601	1.36252	1.63658	0.0113959	0.0451613
SPRC	2.27616	2.26751	2.61621	1.5671	0.826587	0.812108	0.930943	0.743194	1.35354	0.0147893	0.0631868
MYOTI	1.95367	1.80848	3.66119	2.59823	0.826587	0.812108	0.930943	0.743194	1.67719	0.00945908	0.040293
ST1E1	2.76225	1.80848	1.81706	2.59823	0.826587	0.812108	0.930943	0.743194	1.4183	0.0130186	0.0505952
CPSM	4.91043	1.80848	1.81706	1.5671	1.43157	0.812108	0.930943	1.36252	1.39148	0.0245158	0.101449
MYOM3	1.95367	2.61522	3.80272	3.19346	0.826587	0.812108	0.930943	0.743194	2.06306	0.00452998	0
K1C19	4.95624	2.8952	3.50426	3.93859	1.85659	2.08878	1.4601	2.12657	1.94056	0.00622366	0.025
COFA1	3.95586	2.8952	2.89439	2.82503	2.1845	0.812108	0.930943	0.743194	1.97493	0.00555308	0.0106383
SPB9	4.04337	3.12957	2.27126	2.32901	0.826587	0.812108	0.930943	0.743194	2.11509	0.00419165	0
GPC1	1.95367	2.26751	2.89439	3.19346	2.1845	2.08878	2.80244	2.12657	0.276682	0.399204	0.69426
ACL6A	1.53773	1.13142	1.15054	1.99776	1.43157	1.37203	1.4601	2.12657	-0.143207	0.633811	0.831604
GLCM	0.951079	1.13142	1.15054	1.5671	1.85659	2.08878	1.4601	1.79453	-0.599969	0.121112	0.346939
DDTL	1.53773	1.13142	1.15054	1.99776	0.826587	0.812108	1.4601	1.36252	0.339031	0.311769	0.608404
NDUA9	1.53773	2.61522	1.15054	1.99776	1.85659	2.08878	1.84646	1.79453	-0.0712797	0.809583	0.929694
CSN3	1.53773	2.26751	1.81706	1.99776	1.43157	1.37203	2.40221	1.79453	0.15493	0.609735	0.813276
STRN4	1.53773	1.13142	1.81706	1.99776	2.67676	1.37203	2.15093	1.36252	-0.269568	0.414753	0.700164
ACADM	3.1252	2.26751	1.81706	2.32901	1.85659	2.75542	2.15093	3.28597	-0.127532	0.682889	0.861482
DC1I1	0.951079	1.80848	1.81706	1.5671	1.43157	1.37203	1.4601	1.36252	0.129374	0.657457	0.84093
SPSY	1.53773	1.80848	1.81706	2.32901	2.45152	2.08878	2.15093	1.36252	-0.14037	0.641307	0.834509
EMD	2.27616	1.13142	1.15054	1.5671	1.85659	2.08878	2.15093	1.79453	-0.441406	0.220626	0.505338
NAA15	1.53773	2.26751	1.81706	3.02097	1.85659	2.5655	2.15093	1.36252	0.176931	0.577429	0.800389
TM10C	1.53773	1.13142	1.15054	0.950498	1.43157	1.37203	0.930943	1.36252	-0.0817215	0.774001	0.909655
RUXGL	1.95367	1.13142	1.15054	0.950498	1.43157	2.08878	1.84646	1.36252	-0.385804	0.266716	0.559639
HMGA2	1.95367	1.13142	1.15054	1.99776	2.1845	0.812108	1.4601	0.743194	0.258371	0.436473	0.707304
EXOC8	1.53773	1.80848	1.15054	1.99776	2.45152	1.37203	1.84646	0.743194	0.0203271	0.943671	0.978548
PPCEL	1.53773	2.26751	1.81706	0.950498	2.1845	2.5655	0.930943	2.12657	-0.30868	0.371752	0.667993
TM9S3	2.27616	1.13142	1.15054	1.5671	1.43157	2.08878	2.15093	2.12657	-0.41816	0.243487	0.547233
MAP4	3.54057	3.80746	2.89439	3.48668	3.96689	4.13589	4.41563	3.28597	-0.518819	0.171309	0.435192
PPIH	1.53773	1.13142	1.15054	1.5671	1.43157	1.37203	0.930943	0.743194	0.227261	0.459259	0.715635
MCM6	1.53773	2.26751	2.27126	0.950498	0.826587	1.37203	1.84646	1.79453	0.296848	0.379947	0.675098
BZW1	2.95511	1.13142	2.61621	2.59823	2.45152	2.75542	2.15093	2.99242	-0.262334	0.434394	0.707304
MBOA7	1.95367	1.13142	1.15054	1.5671	1.85659	1.37203	1.4601	2.39632	-0.32058	0.339036	0.636471
IMA7	1.53773	1.80848	2.27126	0.950498	1.43157	0.812108	1.84646	1.36252	0.278826	0.398521	0.69426
BAP31	2.53958	2.26751	1.15054	2.82503	2.67676	2.08878	2.40221	2.12657	-0.127917	0.679352	0.858791
SRP09	2.27616	1.80848	1.81706	1.99776	2.45152	1.77445	2.15093	1.79453	-0.0679912	0.810091	0.929694
MGN	1.53773	1.13142	1.15054	1.5671	1.43157	0.812108	0.930943	1.36252	0.212408	0.483618	0.727741
RPAP1	1.53773	1.13142	1.81706	0.950498	1.43157	1.37203	1.4601	1.36252	-0.0473804	0.865425	0.954565
NIF3L	0.951079	1.13142	1.15054	1.5671	1.43157	1.37203	1.4601	1.79453	-0.314525	0.326623	0.625977
ILKAP	0.951079	1.13142	1.81706	0.950498	1.43157	2.08878	1.4601	0.743194	-0.218398	0.492778	0.738241
IDHC	5.51096	5.18232	4.68318	4.49502	5.66562	5.09755	5.62145	5.16157	-0.418678	0.237743	0.530584
GFAP	3.41495	3.66547	3.66119	3.34751	2.67676	4.13589	2.40221	4.69574	0.0446281	0.887198	0.959266
CPNE3	3.41495	3.93672	3.50426	3.48668	3.19644	3.07352	2.96739	3.41301	0.423058	0.219459	0.503926
ARFG2	1.53773	1.13142	1.15054	0.950498	1.85659	1.37203	1.4601	1.36252	-0.320266	0.320452	0.61994
ARFG3	1.53773	1.13142	1.15054	0.950498	1.43157	1.37203	1.84646	1.36252	-0.310602	0.332778	0.631485
HS12A	0.951079	1.80848	1.15054	0.950498	1.43157	2.34674	1.4601	0.743194	-0.280251	0.401378	0.69426
GLRX3	1.53773	1.13142	1.81706	0.950498	1.43157	2.08878	1.4601	1.36252	-0.226569	0.467006	0.715702
MAT2B	2.27616	1.13142	1.15054	0.950498	0.826587	1.37203	1.4601	1.36252	0.121844	0.688015	0.865349
ESTD	3.54057	3.66547	3.12751	2.82503	3.19644	3.4485	3.37245	4.0035	-0.215581	0.486483	0.729605
ABHDA	2.27616	1.13142	1.81706	2.32901	1.43157	2.34674	1.4601	2.39632	-0.0202718	0.943464	0.978548
4F2	3.7631	3.33114	2.61621	3.61361	3.57771	3.33401	3.48561	3.63777	-0.17776	0.557984	0.79249
NOP56	3.41495	3.12957	3.50426	3.93859	3.57771	3.20963	3.86608	3.52976	-0.0489553	0.86171	0.951324
COX2	2.53958	1.80848	2.27126	1.5671	2.1845	2.5655	1.84646	1.79453	-0.0511433	0.858981	0.950641
THIL	3.65612	3.66547	3.93159	3.73026	3.68528	3.33401	3.59054	3.52976	0.210965	0.472589	0.720581
TENA	4.27794	4.82968	4.04989	4.42751	3.96689	5.19918	1.4601	5.97105	0.246953	0.522642	0.768379
SF3B4	1.53773	1.13142	1.15054	0.950498	0.826587	1.37203	1.4601	1.36252	-0.0627646	0.823489	0.936198
TRXR1	2.27616	2.26751	1.81706	2.59823	1.85659	2.08878	1.84646	2.81972	0.086851	0.769372	0.909171
IMA1	1.53773	1.80848	2.27126	1.5671	2.1845	1.37203	2.15093	1.36252	0.028647	0.919125	0.970858
SNUT1	0.951079	1.13142	1.15054	1.5671	0.826587	1.37203	1.4601	1.36252	-0.0552768	0.843217	0.943729
MRCKA	0.951079	1.13142	1.15054	0.950498	1.85659	1.37203	1.4601	1.36252	-0.466928	0.184415	0.459562
QOR	1.95367	1.80848	1.15054	1.99776	2.1845	2.08878	2.80244	2.12657	-0.57296	0.139893	0.380829
G6PD	3.41495	3.12957	3.12751	3.48668	2.87153	3.20963	3.24964	3.14665	0.17031	0.555602	0.789916
CPSF5	3.1252	2.61522	2.89439	2.82503	2.87153	3.20963	2.80244	3.14665	-0.142606	0.620741	0.825653
XPO1	4.4155	3.93672	3.80272	4.42751	4.52552	4.4426	4.57757	4.48052	-0.360943	0.275671	0.568602
HEMH	1.53773	1.13142	1.15054	1.5671	1.43157	1.37203	0.930943	1.36252	0.0724286	0.797308	0.923212
RBM26	0.951079	1.13142	1.15054	1.5671	1.43157	1.37203	1.4601	1.79453	-0.314525	0.326623	0.625977
PPM1B	0.951079	1.80848	1.15054	1.5671	0.826587	1.37203	1.4601	1.36252	0.11399	0.69717	0.871115
AQR	0.951079	1.13142	1.15054	0.950498	1.43157	1.37203	1.84646	1.36252	-0.457264	0.191155	0.46194
KBP	1.53773	1.13142	1.15054	0.950498	1.43157	1.37203	1.84646	0.743194	-0.155769	0.604887	0.813098
GGA2	1.53773	1.13142	1.15054	0.950498	1.43157	1.37203	1.4601	1.36252	-0.214011	0.471068	0.718734
LSM8	1.53773	1.13142	1.15054	0.950498	1.43157	1.37203	1.4601	1.36252	-0.214011	0.471068	0.718734
UBE3A	0.951079	1.80848	1.15054	1.5671	0.826587	1.77445	1.4601	1.79453	-0.0946177	0.7516	0.895889
ADPRS	1.53773	1.13142	1.15054	1.5671	1.43157	1.37203	1.4601	1.79453	-0.167862	0.56422	0.792731
UDB17	0.951079	1.80848	1.15054	1.5671	1.43157	0.812108	0.930943	1.36252	0.235013	0.451609	0.712777
CISD2	1.95367	1.13142	1.15054	1.5671	1.85659	1.37203	1.4601	1.79453	-0.170132	0.569291	0.795299
KC1A	1.53773	1.13142	1.81706	1.5671	1.85659	0.812108	1.4601	0.743194	0.295326	0.369828	0.665908
DYLT1	2.27616	1.80848	1.81706	2.32901	1.85659	2.34674	2.15093	2.39632	-0.129968	0.653991	0.839552
NUDT5	1.53773	1.80848	1.15054	1.5671	1.43157	1.37203	1.4601	0.743194	0.264239	0.401611	0.69426
CHD5	2.53958	1.80848	2.61621	2.32901	2.67676	2.08878	2.61616	2.12657	-0.0537485	0.849506	0.947018
CSN6	1.95367	1.80848	2.27126	2.32901	2.45152	2.5655	2.15093	2.12657	-0.233025	0.443657	0.711549
TOP1	3.1252	2.8952	3.32814	3.19346	2.87153	2.75542	3.48561	2.81972	0.152428	0.603944	0.813098
GGH	3.27733	3.80746	2.61621	3.19346	3.46147	3.65338	2.40221	3.63777	-0.0650952	0.828306	0.941049
PAIP1	1.95367	1.80848	1.81706	1.5671	1.43157	1.37203	2.15093	1.36252	0.207315	0.494619	0.739796
NASP	2.95511	3.12957	3.80272	3.48668	2.87153	3.20963	3.11541	3.73826	0.10981	0.709518	0.875511
VP26A	1.53773	1.80848	1.15054	1.5671	1.85659	1.77445	0.930943	1.36252	0.034834	0.90158	0.9659
NDUV2	1.95367	1.13142	1.15054	2.32901	1.43157	1.77445	1.84646	1.79453	-0.070596	0.810733	0.929694
DDX23	1.53773	1.80848	1.15054	2.32901	1.43157	1.77445	1.84646	2.39632	-0.155762	0.612233	0.816404
AT1A1	5.38261	4.76151	4.75461	5.08276	5.27591	5.29411	5.2249	5.26625	-0.269923	0.383452	0.680493
ASNS	2.27616	1.13142	1.81706	1.5671	1.85659	1.37203	1.84646	1.36252	0.0885319	0.764793	0.905207
PON2	1.95367	1.80848	1.81706	0.950498	1.43157	2.08878	1.4601	2.39632	-0.211766	0.503092	0.750127
2ABA	3.1252	2.26751	2.89439	1.99776	2.67676	2.75542	2.15093	2.6235	0.0195647	0.943742	0.978548
RBM39	2.27616	1.13142	1.15054	1.99776	2.1845	1.77445	1.84646	2.12657	-0.344028	0.311979	0.608404
GARS	4.4155	4.36195	3.80272	4.42751	4.88271	4.38626	4.47166	3.92039	-0.163332	0.58658	0.804559
IQGA2	2.53958	1.80848	1.81706	1.99776	0.826587	3.07352	0.930943	2.12657	0.301315	0.395077	0.692265
CUL4A	2.27616	2.61522	1.81706	1.99776	2.45152	2.75542	2.15093	2.39632	-0.261996	0.40436	0.695485
NDKA	3.65612	3.50797	3.50426	3.73026	3.57771	3.20963	3.11541	3.63777	0.21452	0.472271	0.720581
DHX30	2.27616	2.61522	2.89439	1.99776	2.45152	2.34674	3.11541	1.79453	0.0188329	0.946313	0.979415
CH10	3.65612	3.12957	2.61621	3.61361	3.46147	3.07352	3.11541	2.81972	0.136346	0.649182	0.837775
TPP2	2.53958	3.33114	2.61621	2.59823	2.45152	2.5655	2.61616	2.6235	0.207119	0.492822	0.738375
SODC	3.54057	2.8952	2.89439	2.82503	3.04312	2.5655	2.40221	2.6235	0.380213	0.263657	0.556995
RL23A	3.27733	2.61522	3.32814	3.61361	3.19644	3.33401	3.24964	2.99242	0.0154458	0.953793	0.98196
AP2M1	3.8627	3.66547	3.12751	2.82503	3.57771	3.74585	3.48561	3.73826	-0.266681	0.402044	0.69426
PGTA	1.53773	1.80848	1.15054	0.950498	1.43157	0.812108	1.4601	1.79453	-0.0127662	0.962496	0.985252
PO210	1.53773	2.26751	1.15054	0.950498	1.43157	1.77445	1.84646	1.79453	-0.235185	0.459483	0.715635
UBXN6	0.951079	1.13142	1.81706	1.5671	0.826587	1.77445	1.4601	0.743194	0.16558	0.590302	0.808624
TMM65	0.951079	1.13142	1.15054	1.99776	1.43157	1.77445	0.930943	1.36252	-0.0671732	0.818272	0.936087
KS6B1	0.951079	1.13142	1.81706	1.5671	1.43157	1.37203	1.4601	1.36252	-0.0398925	0.886254	0.959266
GLNA	1.53773	1.13142	1.81706	1.99776	1.43157	0.812108	1.4601	0.743194	0.509248	0.17294	0.438036
DCXR	1.95367	1.80848	1.81706	1.99776	1.43157	2.34674	2.15093	2.6235	-0.24394	0.438442	0.707643
HIP1	1.53773	1.13142	1.15054	0.950498	1.85659	1.37203	1.84646	1.36252	-0.416857	0.228651	0.517121
QCR8	1.53773	1.13142	1.15054	1.99776	1.43157	1.37203	0.930943	1.36252	0.180095	0.54982	0.786528
CLPT1	1.53773	1.80848	1.15054	1.5671	1.43157	1.77445	1.4601	1.36252	0.00880023	0.972848	0.991002
ARPC5	1.53773	1.13142	1.15054	0.950498	1.43157	0.812108	1.4601	1.36252	-0.0740312	0.795109	0.921758
CHMP6	1.53773	1.80848	1.81706	1.5671	1.43157	1.77445	1.84646	1.36252	0.0788398	0.779194	0.915929
TOIP1	0.951079	1.13142	1.15054	1.5671	1.43157	1.37203	0.930943	1.79453	-0.182235	0.543707	0.784187
SCYL1	1.95367	1.13142	1.15054	1.5671	0.826587	1.77445	1.4601	1.36252	0.0947652	0.749388	0.895396
RTRAF	2.27616	1.80848	2.27126	2.32901	2.45152	2.08878	1.84646	2.39632	-0.0245429	0.927214	0.975579
UB2D3	2.27616	2.61522	1.81706	2.32901	2.67676	2.08878	2.15093	2.12657	-0.00139773	0.995251	0.997566
HLAA	1.53773	1.13142	1.15054	0.950498	1.43157	1.37203	1.4601	0.743194	-0.0591779	0.834017	0.942192
UBE2Z	1.53773	1.13142	1.15054	0.950498	1.43157	1.77445	1.84646	1.36252	-0.411207	0.231355	0.518441
DKC1	1.53773	1.80848	1.15054	1.5671	1.43157	1.37203	2.15093	1.79453	-0.171303	0.566062	0.793627
SYAM	1.53773	1.13142	1.15054	1.5671	1.43157	1.77445	0.930943	1.79453	-0.136179	0.645182	0.837089
SF3A3	3.1252	2.8952	2.89439	2.59823	2.67676	2.5655	2.96739	2.99242	0.0777333	0.78282	0.916924
AP3M2	1.53773	1.13142	1.81706	0.950498	1.43157	1.37203	1.4601	0.743194	0.107452	0.715199	0.877153
SR140	1.53773	1.13142	1.15054	1.99776	1.43157	1.37203	1.84646	1.79453	-0.156787	0.59971	0.812711
BRD4	1.53773	1.13142	1.15054	1.5671	1.43157	0.812108	1.4601	1.36252	0.0801188	0.7797	0.916004
NCPR	2.95511	2.8952	3.50426	3.61361	3.57771	3.33401	3.77995	3.52976	-0.313316	0.334714	0.633711
MIC60	4.65659	4.05534	3.80272	4.42751	4.04974	4.20267	4.16687	4.4213	0.0253975	0.92549	0.975579
DNJA2	2.76225	2.8952	2.89439	3.02097	2.87153	3.07352	2.40221	3.14665	0.0197212	0.940693	0.978504
UB2V1	2.53958	2.61522	2.61621	3.02097	2.67676	2.75542	2.15093	2.39632	0.203137	0.498385	0.745797
YBOX1	2.76225	3.33114	3.50426	3.73026	3.57771	3.07352	2.96739	3.8322	-0.0307283	0.914007	0.969937
HDAC1	2.27616	2.26751	2.61621	1.99776	2.45152	2.34674	2.61616	2.6235	-0.220068	0.462682	0.715702
ODP2	2.53958	1.80848	2.61621	2.32901	2.1845	2.75542	2.15093	2.6235	-0.105268	0.718689	0.878225
CY1	2.53958	2.26751	1.81706	2.59823	1.43157	2.5655	1.84646	2.12657	0.313068	0.347437	0.64382
FHL1	3.1252	3.33114	2.89439	3.19346	1.85659	2.5655	2.80244	3.63777	0.420469	0.24873	0.54856
SRP68	2.27616	2.26751	1.81706	2.32901	2.1845	2.34674	2.15093	2.39632	-0.0971879	0.72972	0.88583
TMX1	2.53958	1.80848	2.27126	1.99776	2.1845	1.77445	2.40221	2.12657	0.0323373	0.90673	0.9659
TMM33	1.95367	1.80848	2.27126	0.950498	1.85659	1.37203	2.15093	1.36252	0.0604601	0.837555	0.943152
PAIRB	2.76225	2.61522	2.27126	2.82503	2.45152	2.34674	2.80244	2.6235	0.0623918	0.822573	0.936142
SYMC	3.41495	3.12957	2.61621	3.34751	2.87153	3.07352	2.80244	3.14665	0.153521	0.602312	0.813098
IF4E	2.76225	2.8952	2.27126	2.59823	2.67676	2.5655	2.96739	1.79453	0.130689	0.662893	0.844868
2AAB	2.95511	2.61522	3.12751	2.59823	2.67676	3.20963	2.40221	2.6235	0.0959895	0.740695	0.889937
ACACA	1.53773	1.80848	1.81706	1.5671	1.85659	0.812108	1.84646	1.36252	0.21317	0.490869	0.737193
AT2B3	3.54057	2.26751	2.61621	3.48668	2.87153	3.33401	2.61616	3.28597	-0.0491744	0.867729	0.955939
PLCB3	1.53773	1.80848	1.81706	0.950498	1.85659	1.37203	1.84646	1.79453	-0.188962	0.532374	0.776
HYOU1	4.95624	5.01675	4.44486	4.84473	5.24108	5.29411	5.08823	5.36385	-0.431173	0.211404	0.493488
ATD3A	2.27616	2.8952	2.61621	3.02097	2.1845	3.33401	2.40221	2.12657	0.190309	0.541603	0.782371
C1TM	1.53773	1.13142	1.81706	1.5671	1.85659	1.37203	1.84646	1.36252	-0.0960766	0.738847	0.889739
RBP56	1.53773	2.26751	2.27126	2.32901	1.85659	2.34674	1.4601	2.6235	0.0296456	0.917506	0.970012
NDUS8	1.95367	1.13142	1.15054	1.5671	1.43157	1.77445	1.4601	1.79453	-0.164483	0.579935	0.800389
IPO8	1.53773	1.80848	1.15054	0.950498	1.43157	1.37203	1.4601	1.36252	-0.0447439	0.87278	0.956596
PSB3	2.76225	2.26751	2.61621	2.59823	2.67676	2.5655	2.80244	2.39632	-0.049205	0.856777	0.949316
BIEA	2.27616	1.13142	2.27126	2.32901	1.85659	2.5655	1.4601	1.79453	0.082781	0.785794	0.918394
DBLOH	1.53773	1.80848	1.15054	0.950498	1.43157	1.37203	0.930943	1.36252	0.0875454	0.76328	0.903829
PBDC1	0.951079	1.13142	1.81706	1.5671	0.826587	1.37203	1.4601	1.79453	0.00335178	0.989714	0.996337
CDC42	3.65612	3.50797	3.32814	3.61361	3.78538	3.65338	3.68835	3.92039	-0.235416	0.42924	0.705628
RM13	0.951079	1.80848	1.15054	1.5671	0.826587	1.37203	0.930943	1.36252	0.246279	0.432206	0.707304
FLOT2	1.95367	2.26751	1.81706	2.32901	2.1845	2.08878	1.4601	1.79453	0.209834	0.489552	0.736033
CNPY2	2.27616	1.80848	1.81706	1.99776	1.43157	1.77445	1.84646	1.79453	0.263113	0.392792	0.690117
SPD2B	1.53773	2.26751	2.61621	1.5671	2.45152	2.08878	1.84646	1.79453	-0.0481885	0.867848	0.955939
GNPI1	2.27616	1.80848	2.27126	1.5671	2.1845	1.37203	1.84646	1.79453	0.18137	0.548377	0.784829
SUMO1	0.951079	1.80848	1.81706	0.950498	1.43157	0.812108	0.930943	1.36252	0.247493	0.437263	0.707395
PPOX	1.53773	1.13142	1.15054	1.5671	1.43157	0.812108	1.4601	0.743194	0.234952	0.44877	0.711793
EIF3F	2.53958	2.61522	2.27126	1.99776	2.67676	2.08878	2.40221	2.6235	-0.0918551	0.749885	0.895396
NDUS1	3.54057	3.66547	2.89439	3.48668	2.87153	3.07352	2.80244	3.41301	0.356651	0.287277	0.586792
SCRIB	1.95367	1.80848	1.81706	1.99776	1.43157	2.08878	1.84646	1.79453	0.103907	0.71298	0.876588
LYRIC	2.27616	1.13142	1.15054	2.32901	2.1845	2.34674	2.15093	1.79453	-0.397395	0.265083	0.557207
AT2B2	3.54057	2.26751	2.27126	3.48668	2.67676	3.33401	2.80244	3.28597	-0.133286	0.668045	0.851182
RD23B	3.1252	2.8952	3.32814	3.19346	2.87153	3.65338	2.80244	3.41301	-0.0495921	0.860415	0.950876
CSN1	3.27733	3.33114	2.89439	3.19346	2.87153	3.20963	3.11541	3.41301	0.021682	0.934382	0.975579
SYDC	4.54108	4.16495	4.04989	4.20367	4.27308	4.4426	4.0243	4.4213	-0.0504238	0.853691	0.949036
RAN	4.81418	4.45121	4.88766	4.79202	4.68953	4.74106	4.57757	4.92623	0.00267139	0.991092	0.996747
PSDE	1.95367	1.80848	2.61621	2.59823	2.1845	1.77445	2.61616	1.79453	0.151736	0.617723	0.820732
CPNE1	3.54057	3.93672	3.80272	3.48668	3.33503	3.91471	3.24964	3.73826	0.13226	0.649218	0.837775
RS11	4.12587	3.80746	3.66119	3.73026	3.78538	3.4485	3.77995	3.63777	0.168293	0.56014	0.792731
44450	4.4155	4.76151	4.44486	4.03247	4.52552	4.26649	4.41563	3.92039	0.131575	0.651513	0.838318
CNOT1	2.53958	1.80848	1.81706	1.99776	2.1845	1.77445	2.15093	2.12657	-0.0183925	0.945156	0.978969
TRA2A	1.95367	1.13142	1.81706	1.99776	0.826587	0.812108	1.84646	1.36252	0.513057	0.175667	0.446512
NIT2	1.53773	1.80848	1.81706	1.5671	1.43157	1.37203	1.4601	1.36252	0.276037	0.365184	0.664575
CDK6	2.27616	2.26751	2.27126	1.99776	1.85659	1.77445	2.40221	1.79453	0.246228	0.421548	0.702879
ADHX	3.95586	3.80746	3.93159	4.1206	3.33503	4.13589	3.94736	3.8322	0.141261	0.628418	0.827423
APMAP	3.65612	3.33114	2.61621	3.61361	3.19644	4.06586	2.80244	3.92039	-0.192015	0.545257	0.784722
CDC37	1.95367	2.26751	2.89439	2.59823	2.45152	2.34674	2.96739	2.12657	-0.0446073	0.875995	0.958369
MYDGF	1.53773	1.13142	1.81706	1.5671	1.85659	1.77445	1.4601	1.36252	-0.100092	0.726744	0.883921
AASD1	1.53773	1.13142	1.81706	1.5671	1.43157	1.37203	1.4601	1.36252	0.10677	0.705472	0.875511
PURA2	1.95367	1.80848	1.15054	1.5671	0.826587	0.812108	0.930943	1.79453	0.528905	0.164443	0.42185
CTNB1	4.54108	4.61469	4.44486	4.35669	4.78935	4.74106	4.89689	4.69574	-0.291432	0.343991	0.64332
MAOM	3.95586	3.93672	2.27126	3.93859	2.67676	3.07352	3.24964	3.28597	0.454135	0.229098	0.517121
NPTN	2.53958	2.61522	1.15054	2.32901	2.1845	2.5655	2.15093	1.79453	-0.0152792	0.956459	0.98196
RL8	3.95586	3.50797	4.15922	3.83818	4.12809	3.74585	3.86608	3.8322	-0.0277457	0.91813	0.970012
RT35	0.951079	1.13142	1.81706	1.5671	1.43157	1.37203	1.4601	1.36252	-0.0398925	0.886254	0.959266
HMGN2	2.53958	2.26751	2.27126	3.02097	2.67676	2.92322	2.61616	2.99242	-0.277309	0.379899	0.675098
ARC1B	0.951079	1.13142	1.15054	1.99776	1.85659	1.37203	1.4601	1.79453	-0.313114	0.342903	0.642478
GEMI5	0.951079	1.80848	1.81706	1.5671	1.43157	1.37203	1.84646	1.36252	0.0327835	0.906337	0.9659
DENR	0.951079	1.80848	1.81706	1.5671	1.43157	1.77445	1.84646	1.36252	-0.0678224	0.813248	0.931501
NPL4	1.53773	1.13142	1.15054	1.99776	1.43157	0.812108	1.84646	0.743194	0.246027	0.445541	0.711549
FGFP3	1.95367	2.8952	2.61621	2.32901	1.85659	2.08878	2.40221	2.12657	0.32998	0.317433	0.619539
DHB4	4.65659	4.45121	4.52875	4.62125	4.52552	4.69541	4.23319	4.74488	0.0146994	0.954449	0.98196
UBE2C	1.95367	1.13142	1.81706	1.99776	1.85659	1.77445	1.84646	1.79453	-0.0930322	0.747231	0.893369
REQU	1.95367	1.13142	1.81706	1.99776	1.85659	1.77445	1.84646	1.79453	-0.0930322	0.747231	0.893369
CPSF3	1.53773	1.13142	1.15054	1.5671	0.826587	1.37203	1.4601	0.743194	0.246218	0.42938	0.705628
UBCP1	0.951079	1.80848	1.81706	0.950498	0.826587	1.37203	0.930943	1.36252	0.25876	0.419323	0.701688
PXDNL	0.951079	1.80848	1.15054	1.5671	1.43157	1.37203	1.4601	1.36252	-0.037256	0.892769	0.961895
GMPPB	1.53773	1.13142	1.81706	1.5671	1.43157	1.37203	0.930943	0.743194	0.393892	0.252429	0.550966
TRAP1	4.54108	4.16495	4.15922	4.20367	3.96689	4.20267	4.23319	4.29502	0.0927869	0.740294	0.889937
RS25	2.76225	1.80848	3.32814	3.19346	2.45152	2.5655	2.61616	2.81972	0.159858	0.607218	0.813098
PCYXL	1.53773	1.80848	1.81706	1.5671	1.85659	1.37203	1.84646	1.79453	-0.0348116	0.897326	0.964466
SPCS2	1.95367	1.80848	1.15054	1.99776	1.85659	1.37203	1.4601	2.12657	0.0237906	0.931151	0.975579
PA2G4	3.95586	3.93672	3.66119	3.83818	3.46147	3.65338	3.37245	3.92039	0.246067	0.418235	0.700654
TBCE	1.95367	1.13142	2.27126	1.99776	1.85659	2.08878	1.84646	1.79453	-0.0580642	0.839356	0.943152
NDUV1	1.95367	1.80848	1.81706	2.59823	1.85659	1.37203	0.930943	1.79453	0.555837	0.150217	0.394343
PDS5B	2.76225	3.12957	3.12751	3.34751	2.87153	3.07352	3.24964	3.28597	-0.0284589	0.916189	0.970012
PRAF3	3.54057	3.12957	3.32814	3.02097	3.04312	3.20963	3.37245	3.14665	0.061852	0.822451	0.936142
CSN4	3.27733	3.50797	3.93159	3.73026	3.57771	3.33401	3.24964	3.52976	0.189008	0.523438	0.768495
UCRIL	1.95367	1.80848	1.81706	1.99776	1.85659	1.37203	1.84646	2.12657	0.0938301	0.742032	0.890036
GCP60	1.95367	1.13142	1.15054	1.99776	1.43157	1.77445	2.15093	1.79453	-0.229524	0.465223	0.715702
HLAH	1.53773	1.13142	1.15054	0.950498	1.43157	1.37203	1.4601	0.743194	-0.0591779	0.834017	0.942192
ARF5	3.54057	3.33114	3.12751	3.61361	3.33503	3.4485	2.96739	3.41301	0.112221	0.693296	0.86737
FAK1	2.27616	2.26751	1.81706	2.59823	2.45152	2.34674	1.84646	1.36252	0.237929	0.453568	0.714135
RENT2	1.53773	1.80848	1.15054	1.5671	1.85659	1.37203	2.15093	1.36252	-0.169557	0.571398	0.797654
FUMH	3.95586	3.66547	3.93159	3.83818	3.33503	3.55457	3.48561	3.52976	0.371532	0.254828	0.551061
FUS	3.41495	3.66547	3.50426	3.93859	3.68528	3.55457	3.37245	3.92039	-0.00235526	0.992218	0.996748
SERC	4.86311	5.23354	5.00947	4.79202	4.34045	5.29411	4.0243	5.48449	0.188697	0.549773	0.786528
TXD17	2.76225	2.8952	2.89439	2.82503	2.67676	2.75542	2.15093	2.39632	0.349358	0.284733	0.583228
RL35	1.95367	2.26751	2.27126	2.32901	2.45152	1.77445	2.61616	1.79453	0.0461981	0.870328	0.955939
SERA	5.60024	5.62743	5.36942	5.43187	5.01231	5.29411	4.76859	5.59581	0.339533	0.301923	0.600866
CLH2	5.62881	5.46547	5.36942	5.397	5.49871	5.59688	5.40833	5.36385	-0.00176861	0.993863	0.997566
GRDN	1.53773	1.13142	1.81706	1.5671	2.1845	2.08878	1.84646	0.743194	-0.20241	0.523738	0.768728
RRAGC	1.53773	1.13142	1.81706	1.5671	1.43157	1.77445	1.4601	1.79453	-0.101838	0.720883	0.881954
NUP43	1.53773	1.80848	1.15054	1.5671	1.43157	1.37203	1.4601	1.79453	0.00140436	0.995099	0.997566
FKBP8	1.53773	1.80848	1.15054	0.950498	1.85659	0.812108	1.4601	1.36252	-0.0110199	0.967411	0.987715
BPNT1	1.95367	2.61522	2.27126	1.99776	2.1845	2.08878	1.84646	0.743194	0.493744	0.193454	0.462454
AKT1	1.95367	1.13142	2.61621	1.99776	2.45152	2.08878	2.40221	2.12657	-0.342509	0.314856	0.617021
HIBCH	2.76225	2.61522	1.81706	2.82503	2.45152	1.77445	1.84646	2.39632	0.3877	0.266347	0.559639
MOES	6.3488	6.63376	6.07507	6.32696	5.88457	6.45196	5.85	6.58421	0.153462	0.605667	0.813098
DDB1	4.47965	4.82968	3.80272	4.55951	4.27308	4.32762	4.16687	4.74488	0.0397807	0.888448	0.959916
JIP4	0.951079	1.13142	1.15054	1.5671	1.43157	1.37203	1.4601	0.743194	-0.0516901	0.853845	0.949036
QCR1	3.8627	3.66547	4.15922	4.20367	3.33503	3.65338	3.68835	3.8322	0.345525	0.291623	0.593867
SYIM	2.95511	1.80848	2.27126	2.59823	1.43157	2.5655	1.84646	2.12657	0.415743	0.248148	0.54856
RS6	3.1252	2.61522	2.89439	3.02097	1.85659	2.5655	2.96739	2.39632	0.467491	0.198661	0.468819
NDKB	4.04337	3.66547	3.66119	4.1206	3.87899	3.4485	3.24964	3.63777	0.318932	0.323924	0.62304
P4R3A	1.53773	1.13142	1.15054	1.5671	0.826587	1.37203	1.4601	1.36252	0.0913854	0.7506	0.895396
NAT10	0.951079	1.80848	1.81706	1.99776	1.85659	0.812108	1.4601	0.743194	0.425597	0.241692	0.541384
MCCB	1.95367	1.13142	1.15054	1.5671	0.826587	1.77445	0.930943	1.36252	0.227055	0.47111	0.718734
COX41	1.53773	1.80848	1.81706	1.5671	1.85659	1.77445	1.4601	1.36252	0.0691751	0.803472	0.928133
SGT1	1.53773	1.80848	1.81706	1.99776	1.43157	1.77445	1.4601	1.36252	0.283097	0.363031	0.664575
MYG1	1.53773	1.80848	1.15054	1.99776	1.85659	2.08878	1.84646	1.79453	-0.272964	0.385498	0.681589
ADRM1	1.53773	1.80848	2.27126	1.5671	1.85659	1.77445	1.4601	1.79453	0.0747241	0.792905	0.92162
SC61B	1.95367	1.80848	1.81706	1.5671	1.85659	1.77445	1.84646	1.79453	-0.0314318	0.904998	0.9659
ABCF1	2.53958	2.26751	2.27126	2.82503	1.43157	3.07352	1.84646	2.6235	0.232082	0.475715	0.721591
FUBP3	3.41495	3.50797	2.61621	3.34751	2.67676	3.07352	2.96739	3.41301	0.188986	0.535014	0.776335
AP3D1	2.27616	2.26751	1.81706	1.5671	2.1845	2.34674	2.40221	1.36252	-0.092037	0.757881	0.899643
UBF1	2.27616	1.13142	1.81706	2.32901	2.1845	2.08878	1.84646	2.12657	-0.173169	0.57015	0.795399
LGUL	3.7631	3.50797	3.50426	3.61361	3.46147	2.75542	3.24964	3.28597	0.40911	0.231892	0.518441
UBP14	2.95511	3.50797	3.32814	3.61361	3.04312	3.20963	2.80244	3.28597	0.265917	0.393746	0.692265
ATPG	3.95586	3.66547	4.15922	3.93859	3.68528	3.65338	3.37245	3.92039	0.271914	0.380616	0.676404
RB11B	3.41495	3.33114	3.50426	3.02097	3.04312	3.20963	3.11541	3.63777	0.0663443	0.812966	0.931501
TWF1	1.95367	1.80848	1.15054	1.5671	0.826587	1.77445	0.930943	1.36252	0.396321	0.257008	0.553571
AL4A1	1.95367	1.80848	1.81706	3.02097	1.85659	2.75542	1.4601	2.6235	-0.023856	0.934465	0.975579
VKORL	1.95367	2.26751	2.27126	1.99776	2.1845	2.08878	2.40221	1.79453	0.00504501	0.98372	0.9947
RLA2	2.76225	2.26751	2.27126	2.32901	2.1845	1.77445	2.15093	1.79453	0.431405	0.214214	0.497477
PIGU	1.53773	1.80848	1.15054	1.5671	1.43157	1.37203	1.4601	1.36252	0.109406	0.698442	0.871115
RENT1	3.27733	3.12957	3.80272	3.48668	3.46147	3.83275	3.59054	3.28597	-0.118605	0.680679	0.860765
NP1L1	3.65612	3.93672	4.15922	4.03247	3.57771	3.55457	3.59054	3.73826	0.330863	0.301355	0.600619
PTPA	2.76225	2.26751	2.61621	2.32901	2.1845	2.34674	2.15093	2.39632	0.224121	0.453991	0.714286
NDUS2	2.76225	2.26751	2.89439	2.59823	2.45152	2.08878	2.40221	2.12657	0.363322	0.273106	0.567498
COR1B	2.53958	2.26751	1.81706	2.59823	2.1845	1.77445	2.61616	2.12657	0.130174	0.660221	0.841543
ATPK	2.53958	1.80848	1.81706	2.32901	2.1845	1.77445	1.84646	2.12657	0.140535	0.633187	0.831524
CAPZB	3.8627	4.16495	4.04989	3.83818	3.57771	3.91471	3.37245	3.92039	0.282617	0.366779	0.664575
FTO	1.95367	2.26751	2.27126	2.32901	1.85659	2.08878	1.4601	2.39632	0.254914	0.415237	0.700164
ACON	5.60024	5.23354	4.88766	5.32462	5.13122	5.0256	4.9765	5.29952	0.153305	0.598436	0.811958
PGK2	4.20391	4.53526	4.26085	4.20367	4.27308	4.32762	4.09734	4.22747	0.0695444	0.799887	0.925
CSPG2	4.20391	4.95705	4.88766	4.62125	4.58229	4.64827	4.0243	4.64487	0.192533	0.525438	0.769192
ERF3A	3.27733	3.50797	3.50426	3.19346	3.19644	2.75542	3.48561	2.99242	0.263279	0.397172	0.69426
AN32B	3.54057	2.8952	3.32814	3.48668	2.67676	2.92322	2.96739	3.14665	0.384143	0.255038	0.551359
TBG1	0.951079	1.13142	1.81706	1.5671	0.826587	1.37203	1.4601	1.36252	0.111354	0.703865	0.875511
DDX18	1.53773	1.13142	1.81706	1.99776	0.826587	1.37203	1.4601	1.36252	0.365682	0.280604	0.577143
PDXK	2.76225	2.61522	2.89439	3.02097	2.45152	3.33401	2.15093	2.6235	0.183219	0.547581	0.784722
SUCA	3.1252	2.8952	2.27126	2.82503	2.67676	2.75542	2.61616	2.6235	0.111213	0.698501	0.871115
AT2B1	3.95586	3.12957	3.93159	3.83818	3.46147	3.91471	3.59054	3.92039	-0.00797486	0.975739	0.991827
PRAF2	1.95367	1.80848	1.81706	1.5671	1.43157	1.77445	1.84646	1.36252	0.182826	0.532715	0.776
CDC73	1.53773	1.13142	1.15054	1.5671	0.826587	1.37203	1.4601	0.743194	0.246218	0.42938	0.705628
ERF1	2.53958	2.8952	2.27126	3.02097	2.67676	2.92322	2.40221	2.39632	0.0821242	0.775974	0.911908
HLAB	1.53773	1.13142	1.15054	0.950498	1.43157	1.37203	1.4601	0.743194	-0.0591779	0.834017	0.942192
FIP1	1.53773	1.13142	1.15054	1.5671	1.43157	0.812108	1.4601	0.743194	0.234952	0.44877	0.711793
SC24C	3.95586	3.80746	2.89439	3.48668	2.87153	3.33401	3.48561	3.73826	0.178745	0.559955	0.792731
LYPA2	1.53773	1.80848	2.27126	1.5671	1.85659	1.77445	0.930943	1.36252	0.315015	0.341833	0.636954
44449	1.53773	1.80848	1.15054	1.5671	1.43157	1.77445	0.930943	2.39632	-0.11736	0.698375	0.871115
YBOX3	2.53958	2.61522	2.61621	3.19346	2.87153	1.77445	2.40221	3.28597	0.157575	0.612901	0.816969
MTPN	2.27616	2.26751	2.27126	2.32901	2.1845	2.34674	1.84646	2.12657	0.159917	0.575286	0.799707
EZRI	6.2044	6.16478	5.61949	5.89873	5.30993	5.80464	4.93724	6.12746	0.427033	0.233458	0.522917
AL1L2	1.53773	1.80848	1.15054	1.5671	0.826587	0.812108	0.930943	1.36252	0.532921	0.152233	0.396865
BIG1	0.951079	1.80848	1.81706	0.950498	1.43157	1.37203	1.4601	1.36252	-0.0247757	0.928254	0.975579
AKT2	0.951079	1.13142	2.27126	1.5671	1.43157	1.37203	1.84646	1.36252	-0.0229325	0.934739	0.975579
BIG2	0.951079	1.80848	1.81706	0.950498	1.43157	1.37203	1.4601	1.36252	-0.0247757	0.928254	0.975579
SSRP1	3.1252	3.66547	3.32814	3.48668	2.45152	3.07352	2.61616	2.99242	0.617966	0.114579	0.33871
PSMD8	2.76225	2.61522	2.89439	3.02097	2.67676	2.5655	2.61616	2.6235	0.202729	0.486564	0.729744
PUR9	4.20391	4.36195	4.35579	4.03247	3.96689	3.20963	4.0243	4.08209	0.417802	0.231566	0.518441
GTR1	2.53958	1.80848	1.15054	1.99776	1.85659	3.07352	2.61616	2.81972	-0.717407	0.0966937	0.316495
SMD2	2.27616	1.80848	2.61621	2.32901	1.85659	2.08878	1.84646	2.12657	0.277862	0.376921	0.671179
LA	4.86311	5.01675	5.00947	4.9922	4.46643	4.59953	4.72315	4.74488	0.336883	0.288784	0.590709
SAM50	2.76225	2.26751	2.27126	1.99776	1.85659	2.75542	2.15093	1.79453	0.185329	0.544119	0.784187
TNPO1	3.7631	3.93672	3.93159	4.03247	3.19644	4.06586	3.59054	3.63777	0.293316	0.357364	0.663949
PUR4	3.1252	3.12957	3.32814	2.82503	2.45152	2.34674	3.11541	3.14665	0.336905	0.310306	0.607819
RS28	0.951079	2.26751	1.81706	1.5671	1.43157	1.37203	1.4601	1.36252	0.244132	0.44016	0.709557
SRSF4	2.95511	2.8952	3.32814	2.82503	2.87153	2.5655	2.80244	2.6235	0.285126	0.360515	0.664575
CSDE1	2.53958	2.8952	3.32814	3.19346	3.19644	2.75542	3.11541	3.28597	-0.0992157	0.7317	0.887337
RL29	2.27616	2.26751	1.81706	2.32901	2.1845	1.77445	2.15093	1.79453	0.196332	0.509036	0.756196
YBOX2	1.53773	1.80848	2.27126	2.59823	2.1845	1.37203	1.84646	2.81972	-0.00175277	0.994473	0.997566
IF4A1	5.20423	5.5077	5.45768	5.32462	5.16878	5.0256	5.05194	5.12492	0.280749	0.358381	0.664157
MACF1	4.04337	4.89477	5.49986	4.89558	5.05305	4.5491	4.76859	4.29502	0.166958	0.589972	0.808624
AK1A1	4.20391	4.26681	4.26085	3.83818	4.04974	3.83275	3.68835	3.8322	0.291679	0.351056	0.650673
RUVB2	4.59999	4.45121	4.44486	4.03247	4.27308	3.83275	4.0243	4.22747	0.292733	0.354145	0.660245
SYAC	5.27825	5.54872	4.94985	5.36126	5.05305	5.13223	5.2249	5.12492	0.150746	0.59998	0.812711
FRIH	2.76225	2.61522	1.15054	3.34751	2.45152	3.07352	2.15093	2.39632	-0.0491952	0.874011	0.957465
RALYL	1.95367	2.26751	2.61621	1.99776	1.85659	2.34674	2.15093	1.79453	0.171589	0.562443	0.792731
RB11A	3.41495	3.33114	3.50426	3.02097	3.04312	3.07352	3.11541	3.52976	0.127375	0.656854	0.84093
CMC1	3.54057	3.50797	2.61621	3.48668	3.46147	3.20963	3.37245	2.39632	0.177889	0.565525	0.793627
HSP76	5.20423	5.37712	5.17483	5.20875	5.16878	5.06202	5.25714	5.19732	0.0699199	0.796712	0.923178
ATPB	6.81451	6.76141	6.86999	6.72863	6.48511	6.57049	6.36084	6.38162	0.344115	0.278829	0.574062
MTCH2	2.95511	2.8952	3.32814	3.02097	2.67676	2.92322	2.80244	2.6235	0.293376	0.347707	0.64382
DPM1	1.95367	1.80848	2.27126	1.99776	1.85659	2.08878	1.84646	1.79453	0.111203	0.691842	0.86685
M2OM	3.27733	2.8952	3.12751	3.34751	2.87153	3.4485	3.11541	2.81972	0.0980934	0.731272	0.887286
H90B2	6.06498	6.21662	6.07507	5.82194	5.90696	5.73865	5.85	5.86392	0.204766	0.482881	0.72746
TIA1	1.53773	1.80848	1.15054	0.950498	1.85659	0.812108	0.930943	1.36252	0.121269	0.686345	0.863845
RL34	0.951079	1.80848	1.81706	1.5671	1.43157	1.37203	0.930943	0.743194	0.416496	0.238061	0.530584
GMPR1	1.53773	1.80848	1.15054	1.5671	0.826587	1.37203	0.930943	1.79453	0.28494	0.377682	0.673423
INO1	4.12587	4.26681	4.15922	4.55951	4.04974	4.32762	4.0243	4.4213	0.0721159	0.796408	0.923144
ADT2	4.95624	4.89477	5.06672	4.89558	4.52552	4.69541	4.57757	4.69574	0.329768	0.294893	0.597006
DDX3X	4.4155	4.36195	4.68318	4.20367	4.2024	3.91471	4.0243	4.08209	0.360201	0.270099	0.564267
PFKAP	4.34836	4.68997	3.50426	4.20367	4.27308	4.32762	4.23319	4.48052	-0.142041	0.634834	0.832155
ZW10	1.53773	1.80848	1.15054	1.5671	0.826587	1.37203	1.4601	1.36252	0.260652	0.404179	0.695485
RFA2	1.53773	1.80848	1.81706	0.950498	0.826587	1.77445	1.4601	0.743194	0.327359	0.33331	0.6323
PRDX5	4.12587	3.93672	3.80272	3.83818	3.78538	3.55457	3.48561	3.52976	0.33704	0.291949	0.593867
CHMP5	1.53773	1.13142	1.15054	2.32901	1.85659	1.77445	1.84646	1.36252	-0.172835	0.572828	0.797654
FUBP2	4.59999	4.76151	4.88766	4.68045	4.52552	4.26649	4.67624	4.35954	0.275455	0.370087	0.665908
PARK7	5.27825	5.23354	5.12179	5.12599	4.97039	5.06202	4.67624	4.92623	0.281172	0.359801	0.664157
ARF1	4.12587	4.16495	4.15922	3.83818	4.04974	3.55457	3.37245	4.0035	0.326991	0.314674	0.616788
EFGM	1.95367	1.80848	1.81706	2.32901	0.826587	2.08878	1.4601	1.36252	0.542557	0.156682	0.402271
FKB1A	1.53773	1.80848	1.81706	1.99776	0.826587	1.77445	1.4601	1.79453	0.326341	0.323766	0.62304
FMR1	1.95367	1.80848	1.81706	1.99776	1.85659	0.812108	1.84646	1.36252	0.424822	0.23003	0.517121
EF2	6.86342	7.15593	7.31013	7.11936	6.90788	6.70327	6.82597	6.88749	0.281059	0.36184	0.664575
PTN23	1.53773	2.26751	2.27126	2.32901	2.1845	2.08878	1.84646	1.79453	0.122808	0.673118	0.856085
NUCL	5.86332	5.90527	6.18258	5.89873	5.6121	5.43965	5.43676	5.86392	0.374367	0.257723	0.554161
ERF3B	2.95511	3.12957	3.32814	2.82503	2.87153	2.5655	3.11541	2.81972	0.216421	0.471151	0.718734
TNNC2	2.27616	2.26751	2.61621	2.32901	1.85659	2.08878	2.15093	1.79453	0.399513	0.234575	0.527008
RL10A	4.12587	4.16495	4.26085	4.1206	3.87899	3.83275	3.86608	3.92039	0.293515	0.336149	0.636471
AIMP1	2.53958	2.61522	2.61621	1.99776	2.1845	2.34674	1.4601	2.39632	0.345276	0.305316	0.603321
MYH10	7.02263	7.41082	6.9784	7.07593	6.91894	6.69169	6.81518	6.9092	0.288189	0.353645	0.660245
SYK	3.54057	3.66547	2.89439	3.34751	3.19644	3.20963	2.80244	3.28597	0.238362	0.439518	0.707799
ODPB	3.27733	3.80746	3.66119	3.19346	3.04312	3.07352	2.96739	2.99242	0.465745	0.187986	0.46194
RL13A	2.76225	2.61522	2.89439	2.59823	2.45152	2.08878	2.40221	2.39632	0.382812	0.248177	0.54856
DDAH1	4.20391	4.53526	4.04989	4.03247	4.12809	4.13589	3.77995	4.22747	0.137533	0.633361	0.831524
AT5F1	3.54057	3.33114	2.89439	3.48668	2.87153	3.20963	2.61616	3.41301	0.28561	0.372887	0.668174
LRC59	3.27733	3.33114	3.50426	3.61361	2.87153	3.20963	3.37245	3.14665	0.281518	0.36482	0.664575
CSTF3	2.27616	1.80848	1.15054	2.32901	1.43157	2.08878	1.84646	1.36252	0.208713	0.50731	0.755961
EI2BE	1.53773	1.80848	1.81706	1.5671	1.85659	0.812108	0.930943	1.79453	0.334048	0.320105	0.61994
TKFC	2.76225	1.80848	2.27126	1.99776	1.85659	2.34674	1.84646	2.12657	0.165848	0.579536	0.800389
RL27A	2.27616	2.61522	2.89439	1.99776	2.45152	1.77445	2.40221	2.12657	0.257194	0.416408	0.700491
LSM12	1.53773	1.13142	1.15054	1.5671	0.826587	1.37203	1.4601	1.36252	0.0913854	0.7506	0.895396
LMF2	1.53773	1.80848	1.15054	1.5671	1.43157	0.812108	1.4601	0.743194	0.404218	0.245405	0.54856
ZO1	1.95367	1.80848	2.27126	0.950498	0.826587	2.08878	0.930943	2.6235	0.128527	0.690429	0.866789
RL24	3.27733	2.61522	2.89439	2.82503	3.04312	2.75542	2.61616	2.99242	0.0512128	0.852719	0.94835
PEF1	0.951079	1.13142	1.15054	1.99776	0.826587	1.37203	1.4601	1.36252	0.0523896	0.854882	0.949058
NMT2	1.95367	1.80848	1.81706	1.5671	0.826587	1.77445	1.4601	1.79453	0.322661	0.327749	0.627698
TTYH3	1.53773	1.13142	1.81706	1.99776	1.43157	0.812108	1.84646	1.36252	0.257825	0.420207	0.702394
PBX1	0.951079	1.13142	1.81706	1.99776	0.826587	1.77445	0.930943	2.12657	0.0596911	0.842802	0.943729
QKI	0.951079	2.26751	1.81706	1.99776	1.43157	1.77445	1.84646	2.39632	-0.103848	0.732259	0.887438
AAAS	0.951079	1.80848	1.15054	1.5671	1.43157	1.37203	1.4601	1.36252	-0.037256	0.892769	0.961895
BAG6	1.53773	1.80848	1.81706	1.99776	1.43157	0.812108	1.4601	1.79453	0.415681	0.234198	0.524272
SET	2.76225	3.33114	3.50426	3.02097	2.45152	2.75542	3.24964	2.39632	0.441428	0.217411	0.501074
IF2A	2.76225	2.61522	3.66119	3.19346	2.1845	3.07352	2.61616	2.81972	0.384553	0.270259	0.564547
SDHA	4.27794	3.93672	3.80272	4.03247	3.19644	3.33401	3.77995	3.52976	0.552419	0.140369	0.381568
KCY	3.54057	3.66547	3.32814	2.82503	2.87153	3.4485	2.96739	2.81972	0.313015	0.338823	0.636471
ACTBL	7.31411	7.77298	7.88835	7.65029	7.47077	7.28397	7.27485	7.39813	0.299504	0.342192	0.636954
MDHC	4.95624	4.82968	4.82267	4.84473	4.46643	4.69541	4.29661	4.53741	0.364366	0.262391	0.556567
ERP29	3.7631	3.80746	3.66119	3.48668	3.57771	3.4485	3.11541	3.28597	0.322713	0.311094	0.607927
IF4A2	5.00065	5.23354	5.36942	5.12599	4.92722	4.86993	4.9765	4.88299	0.268243	0.37637	0.670429
CARM1	1.95367	2.26751	2.27126	2.32901	2.45152	1.37203	2.61616	1.79453	0.146804	0.629417	0.827977
LMNB2	5.44821	5.37712	5.32318	5.62506	5.46891	5.41169	5.19193	5.19732	0.125929	0.653551	0.839552
GSTP1	5.31388	5.42197	4.94985	5.397	5.05305	4.69541	4.93724	4.7924	0.401151	0.234943	0.527624
PSA7	3.41495	3.33114	3.50426	3.48668	3.04312	3.20963	3.24964	3.28597	0.237165	0.421975	0.702879
GSLG1	4.20391	4.05534	3.93159	4.55951	4.46643	4.06586	4.09734	4.08209	0.009658	0.970103	0.989357
MIC19	2.53958	1.80848	1.81706	1.5671	1.43157	1.77445	1.4601	1.79453	0.317892	0.332492	0.631485
NU205	1.95367	1.80848	1.15054	1.5671	1.85659	1.77445	1.84646	2.12657	-0.281073	0.373876	0.668174
NAGK	3.1252	2.61522	2.61621	2.59823	2.45152	2.5655	2.40221	2.6235	0.22803	0.448061	0.711793
TMED9	3.1252	2.26751	2.27126	2.82503	2.45152	2.34674	2.61616	2.6235	0.112771	0.698521	0.871115
SYHM	2.27616	2.26751	1.15054	1.99776	2.1845	1.77445	0.930943	2.12657	0.168877	0.592105	0.809961
GIT2	1.53773	1.80848	2.27126	2.32901	2.45152	2.08878	1.4601	2.12657	-0.0451236	0.875107	0.957908
FPRP	1.95367	1.80848	1.15054	1.99776	1.43157	0.812108	1.4601	0.743194	0.615871	0.122664	0.352941
VGFR1	1.53773	1.80848	1.81706	1.5671	1.43157	1.37203	1.4601	1.36252	0.276037	0.365184	0.664575
FBLL1	1.53773	1.80848	2.27126	1.5671	1.85659	1.37203	1.4601	1.36252	0.283332	0.372755	0.668174
WASC5	1.53773	1.80848	2.27126	1.5671	1.43157	1.37203	1.84646	1.36252	0.292997	0.359911	0.664157
ANM5	2.76225	2.61522	3.12751	2.32901	2.1845	2.34674	1.4601	2.12657	0.679017	0.0986487	0.318693
EFTU	4.95624	4.68997	4.60803	5.08276	4.40481	4.7853	4.16687	4.48052	0.374873	0.262782	0.556995
[truncated: 472 more rows]

## Sheet: Norm & Filt Data - BJ vs CTD2_3
Supplementary file 2B. Normalized and filtered proteomic data.
	Brain organoïds
	BJ	BJ	BJ	BJ	CTD2-3	CTD2-3	CTD2-3	CTD2-3
Protein accession	Bja	Bjb	BJc	BJd	CTD2_3a	CTD2_3b	CTD2_3c	CTD2_3d	logfc	pvalue	FDR
MTAP2	0.898309	1.09352	1.10947	0.899668	4.86135	6.14197	6.42774	6.33759	-4.94192	0.000280899	0
MYO5A	0.898309	1.09352	1.10947	0.899668	4.18091	5.06275	4.80907	5.21676	-3.81713	0.000682183	0
CNTN1	0.898309	1.09352	1.10947	0.899668	4.74015	5.1295	4.85365	5.21676	-3.98478	0.000521669	0
STXB1	0.898309	1.09352	1.10947	0.899668	4.82207	5.02818	4.97965	5.41835	-4.06182	0.000421348	0
TAU	0.898309	1.09352	1.10947	0.899668	2.84949	3.92793	3.25724	4.89492	-2.73215	0.00207464	0
L1CAM	0.898309	1.09352	1.10947	0.899668	3.74989	3.38846	3.11801	5.18024	-2.85891	0.00167737	0
CLIP2	0.898309	1.09352	1.10947	0.899668	2.68409	3.15205	3.80318	3.89534	-2.38342	0.00350923	0.0229008
PGM2L	0.898309	1.09352	1.10947	0.899668	4.05104	4.37574	3.97442	4.41864	-3.20472	0.000943018	0
ATAT	0.898309	1.09352	1.10947	0.899668	2.84949	3.76951	3.97442	4.14313	-2.6839	0.00193419	0
MYEF2	0.898309	1.09352	1.10947	1.55237	3.74989	4.26133	3.97442	4.14313	-2.86878	0.00126605	0
GPM6A	0.898309	1.09352	1.10947	0.899668	3.47393	4.13706	3.25724	3.59597	-2.61581	0.00202448	0
NEUM	0.898309	1.09352	1.10947	0.899668	3.25545	3.92793	3.70929	4.89492	-2.94665	0.0013122	0
ELAV3	0.898309	1.09352	1.10947	0.899668	3.36882	3.68326	2.9639	3.35516	-2.34254	0.00337079	0.0229008
CE170	0.898309	1.09352	1.10947	0.899668	1.33521	3.15205	3.5009	3.98275	-1.99249	0.00747994	0.0615385
IRGQ	0.898309	1.09352	1.10947	0.899668	3.36882	3.49356	3.5009	4.48002	-2.71059	0.00177568	0
FABP7	0.898309	1.09352	1.10947	0.899668	4.30006	4.58049	4.12747	3.98275	-3.24745	0.000902889	0
DPYL4	1.9536	1.09352	2.91953	1.55237	5.14215	5.34146	5.66969	5.84891	-3.6208	0.000822632	0
COR1A	0.898309	1.09352	1.10947	0.899668	3.5719	3.68326	2.59528	3.98275	-2.45806	0.00305778	0.00934579
IGSF3	0.898309	1.09352	1.10947	0.899668	3.74989	3.85089	2.9639	2.89618	-2.36498	0.00352929	0.0229008
TAGL3	0.898309	1.09352	1.10947	0.899668	2.84949	2.86915	3.3842	3.21777	-2.07992	0.00506822	0.0479452
DCLK1	1.52036	2.28224	2.6355	1.55237	4.30006	4.91919	4.85365	5.10431	-2.79668	0.00161717	0
RUFY3	1.52036	1.09352	1.81136	1.55237	4.30006	4.26133	4.56287	4.80183	-2.98712	0.00114366	0
NOVA2	0.898309	1.09352	1.10947	0.899668	2.84949	3.27509	3.11801	3.80229	-2.26098	0.00412721	0.0229008
ADDB	0.898309	1.09352	1.10947	0.899668	2.49723	3.01752	2.79133	3.80229	-2.02685	0.00587279	0.0538922
TRIM2	0.898309	1.09352	1.10947	0.899668	2.99787	3.38846	3.5009	4.06517	-2.48786	0.00261035	0.00934579
NED4L	0.898309	1.09352	1.10947	0.899668	3.1324	3.49356	3.11801	3.70281	-2.36146	0.00320024	0.0178571
STMN1	2.28633	2.28224	2.6355	1.55237	4.86135	4.71699	4.50816	4.80183	-2.53297	0.00242576	0.00934579
KIF5C	3.15335	3.36809	3.15673	3.22298	5.77694	5.91481	5.66969	6.37038	-2.70766	0.00157303	0
CXAR	0.898309	1.09352	1.10947	0.899668	2.49723	2.70376	2.79133	3.98275	-1.99353	0.00630217	0.0538922
CTND2	0.898309	1.09352	1.10947	0.899668	2.68409	3.27509	2.79133	3.21777	-1.99183	0.00568018	0.0538922
SEP3	1.52036	1.807	1.10947	1.55237	3.90831	3.92793	3.60885	4.28745	-2.43583	0.00285915	0.00934579
HMCS1	1.52036	1.09352	1.10947	1.55237	3.74989	3.59153	3.25724	3.98275	-2.32642	0.00359751	0.0229008
RTN1	0.898309	1.09352	1.10947	1.55237	2.99787	3.27509	3.97442	4.28745	-2.47029	0.00303772	0.00934579
SOGA3	0.898309	1.09352	1.10947	0.899668	3.1324	3.49356	2.79133	3.35516	-2.19287	0.0044703	0.0367647
GPC2	1.52036	1.09352	1.10947	0.899668	2.84949	2.86915	2.59528	3.80229	-1.8733	0.00762841	0.0615385
ELAV4	0.898309	1.09352	1.10947	0.899668	3.47393	3.49356	2.79133	3.48058	-2.30961	0.00370385	0.0229008
STX1B	0.898309	1.09352	1.10947	0.899668	2.49723	3.01752	2.79133	2.70378	-1.75223	0.00853732	0.0660377
DCX	2.28633	1.807	3.36039	1.55237	4.51235	5.1295	4.89688	5.28713	-2.70494	0.00212681	0
PLXA1	0.898309	1.09352	1.10947	0.899668	2.03018	2.70376	2.36833	3.48058	-1.64547	0.0119462	0.0804598
NEO1	0.898309	1.09352	1.10947	0.899668	2.84949	3.59153	2.59528	3.06592	-2.02532	0.00561998	0.0538922
NBEA	0.898309	2.28224	1.10947	1.55237	3.66363	4.71699	1.76733	3.80229	-2.02696	0.00755217	0.0615385
NOVA1	0.898309	1.09352	1.10947	0.899668	1.72414	2.0499	3.25724	2.89618	-1.48163	0.0173034	0.100279
DPYL1	4.24373	4.31336	4.20027	4.39767	6.90246	7.08229	6.99356	7.54561	-2.84222	0.00129213	0
ELAV2	0.898309	1.09352	1.10947	0.899668	3.36882	3.27509	2.59528	3.21777	-2.114	0.00495385	0.0413793
TRIO	0.898309	1.09352	1.81136	0.899668	2.28253	3.59153	2.36833	3.06592	-1.65136	0.0123636	0.0867925
NQO1	1.9536	2.28224	1.10947	1.55237	2.49723	2.30222	4.05297	3.80229	-1.43926	0.0210032	0.118687
MARE3	0.898309	1.09352	1.10947	0.899668	1.33521	2.51691	2.9639	3.21777	-1.50821	0.0170185	0.100279
ATLA1	0.898309	1.09352	1.10947	0.899668	2.28253	2.70376	2.36833	3.06592	-1.60489	0.0118339	0.0804598
DPYL5	4.16511	4.21073	4.39827	3.64837	6.23133	6.6538	6.5946	6.99262	-2.51247	0.00250602	0.00934579
MARE2	0.898309	1.09352	1.10947	0.899668	2.68409	2.70376	2.79133	3.21777	-1.849	0.00707063	0.0615385
AK1C1	0.898309	1.09352	2.2815	0.899668	3.25545	2.51691	3.11801	3.35516	-1.76813	0.010006	0.0782609
SRGP2	0.898309	1.09352	1.81136	1.55237	2.49723	3.49356	2.59528	3.59597	-1.70662	0.0109872	0.0804598
GABT	2.28633	1.09352	1.81136	1.55237	2.28253	3.01752	4.12747	3.21777	-1.47543	0.0186497	0.100279
AP180	0.898309	1.09352	1.10947	0.899668	2.49723	2.70376	2.9639	2.48171	-1.66141	0.0103913	0.0804598
SYT1	0.898309	1.09352	1.10947	0.899668	3.1324	3.15205	2.0989	2.70378	-1.77154	0.00910112	0.0688073
BACH	2.28633	1.807	2.2815	2.00012	3.98144	4.13706	4.66645	4.9393	-2.33732	0.00372994	0.0229008
PRR36	0.898309	1.09352	1.10947	0.899668	2.03018	2.86915	1.76733	3.48058	-1.53657	0.0158287	0.100279
GHC1	1.52036	1.09352	1.10947	0.899668	2.84949	3.01752	2.59528	2.89618	-1.68387	0.0101164	0.0804598
MECP2	0.898309	1.09352	1.10947	0.899668	2.28253	2.51691	3.3842	2.48171	-1.6661	0.0110835	0.0804598
KI21A	0.898309	1.09352	1.10947	0.899668	2.28253	2.51691	2.79133	3.35516	-1.73624	0.00968299	0.0755556
PLXA4	0.898309	1.09352	1.10947	0.899668	2.68409	2.70376	2.0989	2.89618	-1.59549	0.0120766	0.0836502
DCLK2	0.898309	1.09352	1.81136	0.899668	2.03018	2.0499	3.25724	2.89618	-1.38266	0.0217376	0.118687
TM35A	0.898309	1.09352	1.10947	0.899668	1.72414	2.70376	1.76733	3.06592	-1.31505	0.025008	0.124434
KAP3	2.28633	2.63913	2.2815	2.61708	4.51235	4.67291	4.71557	5.18024	-2.31426	0.00361758	0.0229008
LRC40	0.898309	1.807	1.10947	0.899668	3.36882	3.76951	3.11801	3.48058	-2.25562	0.00438202	0.0367647
BASP1	3.44714	2.925	3.36039	2.84848	5.1737	5.34146	5.39599	5.64963	-2.24494	0.00416132	0.0229008
CLAP2	0.898309	2.28224	1.10947	0.899668	2.84949	3.49356	3.25724	3.80229	-2.05322	0.00595506	0.0538922
NUDT3	0.898309	1.09352	1.10947	0.899668	2.49723	3.01752	2.0989	1.89788	-1.37764	0.0204635	0.118687
CBSL	0.898309	1.09352	1.10947	0.899668	3.74989	3.15205	1.76733	1.48397	-1.53807	0.0172833	0.100279
NCAN	0.898309	1.09352	1.10947	0.899668	2.28253	1.74389	3.60885	2.89618	-1.63262	0.0130297	0.0912409
L2GL1	1.52036	1.807	1.10947	1.55237	3.5719	3.68326	4.39208	3.21777	-2.21895	0.00463283	0.0413793
MSH6	0.898309	1.09352	1.10947	0.899668	3.25545	3.15205	1.76733	1.48397	-1.41446	0.0214185	0.118687
AK1C2	0.898309	1.09352	2.2815	0.899668	2.84949	2.51691	2.9639	3.21777	-1.59377	0.0136758	0.0980392
ANK2	2.28633	2.63913	2.2815	2.84848	3.25545	3.85089	3.89134	5.47974	-1.60549	0.0145064	0.0980392
SNAB	0.898309	1.09352	1.10947	0.899668	2.84949	2.30222	2.36833	2.89618	-1.60382	0.0117135	0.0804598
KLC1	1.9536	2.28224	2.6355	3.22298	4.11744	4.42972	4.56287	4.80183	-1.95439	0.00657905	0.0578035
WDR47	0.898309	1.09352	1.10947	0.899668	2.03018	2.70376	2.9639	2.48171	-1.54465	0.0136557	0.0980392
HCFC1	1.52036	1.09352	1.10947	1.55237	2.84949	3.38846	3.11801	2.48171	-1.64049	0.0114827	0.0804598
VAMP2	0.898309	1.09352	1.10947	0.899668	2.03018	3.01752	2.79133	3.06592	-1.726	0.00989968	0.0782609
SYN3	0.898309	1.09352	1.10947	0.899668	2.49723	3.01752	2.0989	2.70378	-1.57912	0.0127628	0.0912409
GSK3B	1.52036	1.807	1.10947	1.55237	2.99787	3.01752	2.79133	3.06592	-1.47086	0.0155237	0.100279
DPYL3	5.32354	5.23378	4.86786	5.2129	7.12857	7.2789	7.66588	7.97136	-2.35165	0.00345506	0.0229008
GDAP1	0.898309	1.09352	1.10947	0.899668	2.68409	2.86915	2.79133	2.48171	-1.70633	0.00930177	0.0727273
MAP1B	5.52586	5.18047	4.30267	5.37009	7.15252	7.66379	7.91755	7.93894	-2.57343	0.00248596	0.00934579
SYN1	0.898309	1.09352	1.10947	0.899668	2.03018	2.70376	2.59528	2.48171	-1.45249	0.0161998	0.100279
CHSP1	0.898309	1.09352	1.10947	0.899668	2.49723	2.51691	2.79133	2.21913	-1.50591	0.014049	0.0980392
AGAP3	0.898309	1.09352	1.10947	0.899668	2.49723	2.51691	2.0989	2.89618	-1.50207	0.0145325	0.0980392
E41L3	1.9536	1.09352	2.2815	0.899668	3.66363	4.75976	1.76733	3.21777	-1.79505	0.0116091	0.0804598
AINX	4.31828	4.40917	4.39827	4.53685	4.97315	5.91481	6.84693	7.5599	-1.90805	0.00869382	0.0660377
CYRIA	0.898309	1.09352	1.10947	0.899668	3.83127	3.59153	1.76733	1.48397	-1.66828	0.0138443	0.0980392
GSK3A	0.898309	1.09352	1.10947	0.899668	2.49723	2.70376	1.76733	2.48171	-1.36227	0.0205839	0.118687
GNAO	3.15335	2.925	2.91953	2.61708	5.1099	5.31302	4.97965	5.21676	-2.25109	0.00396268	0.0229008
AK1C3	0.898309	1.09352	1.81136	0.899668	2.68409	2.0499	2.79133	3.06592	-1.47209	0.0170746	0.100279
RIR1	0.898309	1.09352	1.10947	1.55237	3.1324	2.51691	2.79133	1.48397	-1.31774	0.0253913	0.124434
CAMKV	0.898309	1.09352	1.10947	0.899668	3.47393	3.92793	1.33606	2.21913	-1.73902	0.0119262	0.0804598
DC1L1	1.52036	2.28224	1.81136	2.00012	2.84949	3.49356	2.79133	3.89534	-1.35391	0.022179	0.121287
SUGP2	1.52036	1.09352	1.10947	0.899668	2.49723	2.86915	2.59528	3.59597	-1.73366	0.00996188	0.0782609
SRGP3	0.898309	1.09352	1.10947	0.899668	2.28253	2.51691	2.36833	2.70378	-1.46765	0.0150622	0.0980392
RHOB	0.898309	1.09352	1.81136	0.899668	2.28253	2.70376	2.59528	2.70378	-1.39562	0.0194181	0.112022
GNAZ	0.898309	1.09352	1.10947	0.899668	2.03018	2.51691	2.36833	2.89618	-1.45266	0.0164787	0.100279
CKAP5	2.28633	3.16349	2.6355	3.04785	4.56088	4.71699	4.45128	4.80183	-1.84945	0.00750602	0.0615385
HSDL1	2.28633	1.09352	1.81136	1.55237	3.25545	4.00106	3.25724	3.59597	-1.84153	0.00821629	0.0660377
PP2BA	1.52036	1.807	1.81136	1.55237	3.66363	4.31967	3.60885	3.35516	-2.06405	0.00539326	0.0538922
NCAM1	3.99372	3.98057	4.30267	4.15995	5.73526	5.89576	6.0604	6.4796	-1.93353	0.00626204	0.0538922
RAB3A	1.52036	1.09352	1.10947	2.34133	3.66363	3.76951	3.70929	3.48058	-2.13958	0.00514647	0.0538922
PLXA2	0.898309	1.09352	1.10947	0.899668	2.49723	2.51691	1.76733	2.48171	-1.31556	0.0225883	0.121287
VAMP3	0.898309	1.09352	1.10947	0.899668	1.72414	2.70376	2.59528	2.70378	-1.4315	0.0180237	0.100279
SRC	0.898309	1.807	2.2815	2.34133	3.98144	4.00106	3.11801	3.70281	-1.8688	0.00827648	0.0660377
RHG35	1.52036	1.09352	1.10947	0.899668	2.03018	3.01752	2.0989	3.21777	-1.43534	0.0188784	0.101648
SH3G2	0.898309	1.09352	1.10947	0.899668	3.1324	3.01752	2.36833	1.48397	-1.50032	0.0168579	0.100279
DPYL2	5.28688	5.56028	5.4618	5.29363	7.11238	7.2789	7.42131	7.80744	-2.00436	0.00556982	0.0538922
SRR	0.898309	1.09352	1.10947	0.899668	2.03018	2.0499	2.59528	2.21913	-1.22338	0.0273796	0.134199
NCDN	1.52036	1.09352	1.10947	1.55237	2.84949	2.86915	1.76733	3.06592	-1.31904	0.0244322	0.124434
LIPA3	0.898309	1.09352	1.10947	0.899668	1.72414	2.30222	1.76733	2.70378	-1.12413	0.0358026	0.169982
GNAQ	2.28633	1.807	1.81136	0.899668	3.1324	3.59153	3.11801	3.70281	-1.6851	0.0112299	0.0804598
EAA1	0.898309	1.09352	1.10947	0.899668	1.72414	2.0499	3.5009	2.21913	-1.37328	0.0224177	0.121287
RB6I2	0.898309	1.09352	1.10947	0.899668	2.68409	3.01752	2.79133	2.70378	-1.79894	0.00757223	0.0615385
MARK3	0.898309	1.09352	1.10947	0.899668	1.72414	1.74389	2.36833	2.89618	-1.1829	0.032189	0.154143
MIRO1	1.52036	1.09352	1.10947	0.899668	2.68409	2.86915	2.36833	2.48171	-1.44507	0.0166132	0.100279
MARK1	0.898309	1.09352	1.10947	0.899668	2.28253	2.70376	1.33606	2.70378	-1.25629	0.0281802	0.135021
SHOT1	1.52036	1.09352	1.10947	0.899668	2.49723	3.38846	1.33606	2.70378	-1.32563	0.025947	0.126949
SPTN2	2.28633	2.28224	1.81136	2.84848	4.35613	4.62744	4.05297	3.98275	-1.94772	0.00643459	0.0578035
GD1L1	0.898309	1.09352	1.10947	0.899668	2.03018	2.30222	2.0989	2.48171	-1.22801	0.0264486	0.131291
CADH2	0.898309	1.09352	1.10947	0.899668	2.03018	2.0499	2.59528	2.48171	-1.28903	0.0237159	0.124105
MCM4	0.898309	1.807	1.81136	2.00012	4.05104	3.76951	1.76733	1.48397	-1.13876	0.0435032	0.190397
ZC21A	0.898309	1.09352	1.10947	0.899668	1.33521	1.74389	1.76733	2.21913	-0.766147	0.0846429	0.288483
RABP1	4.31828	3.85008	3.97072	3.97648	3.66363	3.15205	6.64619	5.35423	-0.675136	0.140245	0.406332
PAK1	1.52036	2.63913	1.81136	2.34133	3.98144	3.85089	3.5009	4.2171	-1.80953	0.00867376	0.0660377
KIF1A	0.898309	1.09352	1.10947	0.899668	1.72414	1.74389	2.36833	2.21913	-1.01363	0.0445546	0.193126
OSBL8	0.898309	1.09352	1.10947	0.899668	2.49723	2.70376	1.76733	1.89788	-1.21631	0.0291713	0.135903
A4	0.898309	1.09352	1.10947	0.899668	1.33521	2.0499	3.11801	2.89618	-1.34958	0.0241172	0.124413
STX7	1.52036	1.09352	1.10947	0.899668	1.72414	2.30222	2.79133	3.06592	-1.31515	0.0247652	0.124434
COR1C	3.30771	3.16349	3.15673	2.34133	5.00857	4.62744	4.45128	4.41864	-1.63417	0.0117496	0.0804598
THIO	1.52036	1.09352	1.10947	2.00012	2.68409	2.51691	2.9639	3.06592	-1.37684	0.0203933	0.118687
SARM1	1.52036	1.09352	1.10947	0.899668	2.49723	2.30222	2.0989	2.89618	-1.29288	0.0242737	0.124413
STMN2	1.52036	2.28224	2.6355	1.55237	3.36882	3.01752	3.11801	3.06592	-1.14495	0.0349819	0.165746
CENPV	1.52036	1.807	1.81136	1.55237	3.90831	3.85089	3.60885	3.80229	-2.11981	0.00479133	0.0413793
LIN7C	0.898309	1.09352	1.10947	0.899668	2.03018	2.0499	2.36833	3.06592	-1.37834	0.0202789	0.118687
ERG7	1.52036	1.807	1.81136	0.899668	3.47393	3.01752	2.59528	2.70378	-1.43803	0.0183226	0.100279
VATB2	3.44714	3.16349	2.6355	3.37913	4.86135	4.84168	4.45128	4.84913	-1.59454	0.0123836	0.0867925
PLXA3	0.898309	1.09352	1.10947	0.899668	1.72414	1.74389	2.0989	2.70378	-1.06744	0.0407504	0.183986
KDIS	0.898309	1.09352	1.10947	0.899668	2.99787	2.51691	1.33606	2.21913	-1.26725	0.0278852	0.135021
VPP1	1.9536	1.09352	1.10947	1.55237	2.68409	3.15205	3.60885	3.59597	-1.833	0.00832665	0.0660377
DYN1	2.55653	2.63913	2.6355	2.34133	3.47393	4.13706	4.33033	4.35454	-1.53084	0.0141051	0.0980392
SMCA5	1.9536	2.63913	1.81136	2.34133	4.24171	3.85089	2.59528	3.48058	-1.35576	0.0236096	0.124105
AGAP1	0.898309	1.09352	1.10947	0.899668	1.33521	2.0499	2.0989	1.48397	-0.741753	0.0914526	0.304825
HINT1	1.52036	1.09352	1.81136	1.55237	2.84949	2.30222	2.59528	2.48171	-1.06277	0.0399799	0.183074
MTMR5	0.898309	1.09352	1.10947	0.899668	1.72414	2.30222	1.76733	2.48171	-1.06861	0.039693	0.182292
LY6H	0.898309	1.09352	1.10947	0.899668	1.72414	2.0499	2.0989	2.48171	-1.08842	0.0374699	0.173759
TE2IP	0.898309	1.09352	1.10947	0.899668	1.72414	1.355	1.76733	2.21913	-0.766159	0.0845185	0.288483
AT1B2	0.898309	1.09352	1.10947	0.899668	1.72414	2.0499	1.76733	2.21913	-0.939884	0.0526545	0.205882
FBP1L	0.898309	1.09352	1.10947	0.899668	1.33521	1.74389	2.0989	2.21913	-0.849041	0.0689005	0.251899
AT1A3	4.64232	4.10024	3.97072	4.39767	5.40395	5.71194	5.7426	6.53848	-1.57151	0.0136256	0.0980392
H2AW	2.98047	3.36809	3.84061	3.76623	4.6533	4.71699	4.93886	5.32107	-1.41871	0.0184912	0.100279
TOP2A	1.52036	2.28224	2.2815	1.55237	3.66363	3.38846	2.59528	3.35516	-1.34151	0.0230498	0.124088
KLC2	1.9536	2.28224	2.2815	2.61708	3.25545	3.49356	3.5009	3.35516	-1.11766	0.0346308	0.165746
CBX5	1.52036	1.09352	1.10947	1.55237	2.84949	2.30222	2.0989	2.70378	-1.16967	0.0317737	0.152047
2A5E	1.52036	1.807	1.10947	0.899668	2.68409	3.01752	2.9639	3.21777	-1.6367	0.0115891	0.0804598
UCHL1	4.58307	4.49902	4.65209	4.66377	5.89521	5.85688	6.09794	5.96078	-1.35322	0.0190249	0.101648
CYFP2	3.15335	2.925	2.91953	3.04785	4.60783	4.58049	4.66645	4.53889	-1.58698	0.0113644	0.0804598
LIPA1	0.898309	1.09352	1.10947	0.899668	1.72414	2.0499	1.33606	1.89788	-0.751755	0.0870586	0.296171
AGRG1	0.898309	1.09352	1.10947	0.899668	1.72414	1.74389	2.59528	2.21913	-1.07037	0.0398776	0.183074
CLCA	0.898309	1.09352	1.10947	0.899668	2.03018	2.70376	1.76733	2.21913	-1.17986	0.0308347	0.148893
RAB3D	1.52036	1.09352	1.10947	2.34133	3.36882	3.38846	3.3842	3.06592	-1.78568	0.00915128	0.0688073
MRP	1.52036	1.09352	1.81136	2.34133	2.84949	3.27509	3.11801	3.21777	-1.42345	0.0186778	0.100279
PLPP	1.52036	1.09352	1.10947	0.899668	1.72414	2.30222	2.59528	2.48171	-1.12008	0.0359811	0.169982
FYN	1.9536	2.28224	2.2815	2.61708	3.1324	3.27509	3.89134	3.70281	-1.21681	0.0289025	0.135903
LIN7A	0.898309	1.09352	1.10947	0.899668	2.03018	2.30222	2.36833	2.89618	-1.39899	0.0186035	0.100279
ARL3	1.52036	1.807	1.10947	1.55237	2.99787	2.86915	2.59528	1.89788	-1.09274	0.0393519	0.179756
NCKP1	2.78402	1.807	1.10947	2.34133	4.11744	3.85089	3.5009	3.70281	-1.78256	0.00977929	0.0755556
PPM1E	0.898309	1.09352	1.10947	0.899668	1.72414	2.0499	2.0989	1.48397	-0.838987	0.0690389	0.251899
HS74L	2.78402	2.28224	2.2815	2.34133	3.83127	3.68326	3.3842	3.35516	-1.1412	0.0331421	0.157495
TOP2B	3.57428	3.54725	3.84061	3.52003	5.14215	5.31302	4.50816	5.28713	-1.44208	0.0170546	0.100279
HDGR3	1.52036	1.09352	1.10947	0.899668	1.72414	2.30222	2.0989	2.48171	-0.995991	0.047203	0.195686
PEA15	1.9536	1.09352	1.10947	1.55237	2.84949	3.15205	2.9639	2.48171	-1.43455	0.0179635	0.100279
PSIP1	2.55653	2.63913	2.6355	2.84848	4.11744	4.07066	3.80318	4.14313	-1.36369	0.0190048	0.101648
FDFT	0.898309	1.09352	1.10947	0.899668	2.84949	2.51691	1.33606	2.21913	-1.23016	0.0297652	0.135903
RTN3	1.52036	1.807	1.10947	2.00012	2.99787	2.70376	2.9639	3.21777	-1.36159	0.0207203	0.118687
VATH	0.898309	1.807	1.10947	1.55237	2.68409	2.70376	2.0989	2.48171	-1.15033	0.0339848	0.163873
ENOG	5.04489	5.12511	4.99564	4.93943	5.96899	5.98859	6.42774	6.44923	-1.18237	0.0297853	0.135903
H1X	2.55653	2.63913	2.6355	2.84848	4.69738	4.53196	3.70929	3.80229	-1.51532	0.0150161	0.0980392
SV2A	0.898309	1.09352	1.10947	0.899668	1.33521	2.30222	1.76733	2.48171	-0.971376	0.0519563	0.205052
GDIA	5.08815	5.06754	4.79946	4.60171	6.30441	6.30968	6.35208	6.60887	-1.50455	0.0142035	0.0980392
RAB6B	1.9536	1.807	2.6355	2.34133	3.5719	3.59153	3.70929	3.48058	-1.40397	0.018441	0.100279
PLCG1	0.898309	1.807	1.10947	1.55237	3.36882	3.27509	2.59528	2.48171	-1.58844	0.0133166	0.0978261
CTNA2	2.78402	2.63913	2.91953	3.22298	4.05104	4.37574	3.80318	4.80183	-1.36654	0.0209089	0.118687
RAB3C	1.52036	1.09352	1.10947	2.34133	2.99787	3.27509	3.25724	3.06592	-1.63286	0.0121348	0.0836502
TP53B	2.55653	2.925	2.91953	2.34133	3.25545	3.01752	4.19831	3.89534	-0.906056	0.0624539	0.244202
GNAI1	3.99372	3.54725	3.53882	3.04785	4.78169	4.99276	4.85365	5.14278	-1.41081	0.0184109	0.100279
CELF2	0.898309	2.28224	1.10947	1.55237	2.68409	3.01752	2.0989	1.89788	-0.963999	0.0565851	0.222063
HIP1R	0.898309	1.09352	1.81136	0.899668	2.49723	2.0499	2.0989	2.48171	-1.10622	0.0375762	0.174912
HGS	1.9536	1.09352	1.81136	0.899668	2.28253	2.86915	2.9639	2.89618	-1.3134	0.0246268	0.124434
CYRIB	1.9536	1.09352	1.81136	0.899668	3.1324	3.15205	3.11801	2.21913	-1.46586	0.0177488	0.100279
LIS1	3.44714	3.54725	3.36039	3.76623	4.93684	5.06275	4.89688	4.98235	-1.43945	0.0159671	0.100279
KIF2A	2.28633	1.807	2.6355	2.61708	3.5719	4.13706	3.25724	3.80229	-1.35564	0.0215951	0.118687
EAA2	0.898309	1.09352	1.10947	0.899668	2.03018	2.70376	1.33606	2.21913	-1.07204	0.0415128	0.185811
FSD1L	0.898309	1.09352	1.10947	0.899668	1.72414	2.0499	1.76733	2.21913	-0.939884	0.0526545	0.205882
PCAT1	0.898309	1.09352	1.10947	0.899668	1.33521	1.74389	2.0989	2.21913	-0.849041	0.0689005	0.251899
PIMT	2.28633	2.28224	1.81136	2.00012	3.1324	3.59153	3.5009	2.70378	-1.13713	0.0346669	0.165746
CDK5	2.28633	1.807	1.81136	1.55237	3.1324	3.15205	3.11801	2.70378	-1.16229	0.031884	0.152047
DCTN1	2.98047	3.16349	3.53882	3.64837	4.69738	4.8013	4.50816	4.64988	-1.33139	0.0214747	0.118687
KLC4	1.9536	1.807	1.81136	1.55237	2.99787	2.86915	2.79133	3.06592	-1.14999	0.031264	0.152047
DYN3	3.15335	2.925	2.91953	3.04785	3.5719	4.26133	4.71557	4.41864	-1.23043	0.0285213	0.135903
GNA14	1.9536	1.807	2.2815	0.899668	2.99787	3.01752	2.79133	3.06592	-1.23272	0.0292416	0.135903
KIF5A	3.15335	3.36809	3.15673	3.22298	4.35613	4.42972	4.45128	4.84913	-1.29628	0.0226083	0.121287
GIT1	0.898309	1.09352	1.81136	1.55237	2.03018	2.51691	1.76733	2.21913	-0.794497	0.0807444	0.273684
ACYP1	0.898309	1.09352	1.10947	0.899668	1.72414	2.0499	2.36833	1.89788	-1.00982	0.0443579	0.192751
RBGP1	0.898309	1.09352	1.10947	0.899668	1.72414	2.51691	1.33606	1.48397	-0.765031	0.0878752	0.296997
SHPK	0.898309	1.09352	1.10947	0.899668	1.33521	1.355	1.33606	1.89788	-0.480796	0.201878	0.484203
UBA6	1.9536	2.28224	2.2815	2.00012	3.66363	2.86915	2.9639	2.70378	-0.920751	0.0579775	0.235461
DTD1	1.9536	1.807	1.81136	1.55237	2.49723	2.70376	2.79133	3.06592	-0.983477	0.0470666	0.195686
BAZ1B	0.898309	1.09352	1.10947	0.899668	2.03018	2.0499	2.0989	1.48397	-0.915497	0.0567857	0.224286
RAB3B	0.898309	1.09352	1.10947	1.55237	2.49723	2.51691	2.59528	1.89788	-1.21341	0.0289848	0.135903
PP2BB	0.898309	1.807	1.81136	1.55237	2.84949	3.27509	2.36833	2.89618	-1.33001	0.0232805	0.124088
NEUL	1.52036	1.09352	1.10947	1.55237	1.72414	2.0499	2.59528	3.35516	-1.11219	0.0394382	0.182292
GEPH	0.898309	1.09352	1.10947	0.899668	1.33521	2.0499	2.36833	2.21913	-0.992901	0.0484189	0.195686
MTA2	0.898309	1.09352	1.10947	0.899668	2.68409	2.70376	1.33606	1.48397	-1.05173	0.044986	0.194489
PA1B3	3.30771	2.925	3.36039	3.04785	4.51235	4.31967	4.19831	4.2171	-1.15162	0.0314105	0.152047
NFASC	0.898309	1.09352	1.10947	0.899668	1.33521	2.70376	1.76733	2.21913	-1.00611	0.0483708	0.195686
GBG2	0.898309	1.09352	1.10947	0.899668	1.33521	1.74389	1.33606	2.21913	-0.658331	0.11827	0.358757
SGPL1	0.898309	1.09352	1.10947	0.899668	1.72414	1.355	2.0989	1.48397	-0.665263	0.113732	0.347826
MCM5	1.52036	1.09352	1.81136	1.55237	3.66363	3.15205	1.76733	1.48397	-1.02234	0.0526886	0.205882
KI21B	1.9536	1.807	2.2815	1.55237	2.49723	2.70376	2.36833	3.70281	-0.919418	0.061252	0.23934
	2.55653	1.09352	2.2815	2.34133	3.74989	3.59153	3.5009	3.70281	-1.56806	0.0141252	0.0980392
CALM1	3.15335	2.63913	2.6355	3.04785	4.05104	4.07066	4.05297	3.89534	-1.14855	0.0321368	0.153398
OGA	1.9536	2.63913	2.6355	2.34133	3.25545	3.38846	4.05297	4.2171	-1.33611	0.0229374	0.124088
CBX1	1.9536	1.807	1.81136	2.00012	3.36882	3.01752	2.79133	2.21913	-0.956179	0.0535132	0.211144
TFAM	1.52036	1.09352	1.10947	2.00012	2.49723	3.15205	2.9639	1.89788	-1.1969	0.0322974	0.154143
HMGB2	3.15335	1.807	2.91953	2.84848	4.51235	4.26133	3.80318	3.59597	-1.36112	0.0227689	0.123457
RAB6A	2.28633	1.807	2.6355	2.34133	3.74989	3.59153	3.5009	3.06592	-1.20952	0.0294201	0.135903
TBA1A	7.78726	8.13956	8.15352	7.88682	9.08631	9.21751	9.21768	9.48883	-1.26079	0.0248335	0.124434
DLGP4	0.898309	1.09352	1.10947	0.899668	1.72414	2.51691	1.76733	2.48171	-1.12228	0.0356722	0.169982
VATA	3.69111	3.85008	3.53882	3.37913	4.89959	4.95644	4.66645	5.32107	-1.3461	0.0207765	0.118687
GPM6B	0.898309	1.09352	1.10947	0.899668	1.72414	2.0499	1.76733	1.89788	-0.859571	0.0634771	0.246338
CBPE	0.898309	1.09352	1.10947	0.899668	1.72414	2.30222	1.33606	1.89788	-0.814836	0.0754093	0.264174
41	0.898309	1.09352	1.10947	0.899668	1.33521	1.74389	1.76733	1.48397	-0.582357	0.143377	0.412326
PTPRZ	0.898309	1.09352	1.10947	0.899668	1.33521	1.355	2.0989	1.48397	-0.568029	0.153935	0.423174
WASF1	0.898309	1.09352	1.10947	0.899668	1.72414	1.74389	2.0989	1.89788	-0.865963	0.0627167	0.246338
SMAP1	0.898309	1.09352	1.10947	0.899668	1.72414	1.355	2.0989	2.21913	-0.849054	0.068752	0.251899
FARP1	0.898309	1.807	1.10947	1.55237	1.72414	2.0499	2.79133	2.48171	-0.919984	0.060307	0.237898
CHM2A	0.898309	1.09352	1.10947	0.899668	1.72414	1.355	2.0989	1.89788	-0.768741	0.083128	0.287687
GNAI2	4.16511	3.70659	4.09006	3.76623	5.1099	5.1933	5.09553	5.21676	-1.22188	0.0268419	0.131291
UBP7	3.15335	1.807	2.6355	2.34133	3.5719	3.85089	3.70929	3.59597	-1.19772	0.0309631	0.150602
IPYR	2.55653	2.925	1.81136	2.34133	4.30006	3.85089	3.3842	2.70378	-1.15118	0.0367837	0.172598
NEDD4	0.898309	1.09352	1.10947	0.899668	1.72414	2.0499	1.76733	2.21913	-0.939884	0.0526545	0.205882
TBB3	7.76077	8.00035	8.05427	7.76469	8.96308	9.02712	9.10235	9.46437	-1.24421	0.025927	0.126949
SCAM1	1.9536	1.807	1.10947	2.00012	2.49723	2.86915	2.79133	3.06592	-1.08836	0.0387681	0.178322
NRCAM	0.898309	1.09352	1.10947	0.899668	1.72414	1.74389	1.76733	1.48397	-0.679591	0.104753	0.328974
SYUA	0.898309	1.09352	1.10947	0.899668	1.33521	2.30222	1.76733	2.21913	-0.90573	0.0601043	0.237898
GMFB	0.898309	1.09352	1.10947	0.899668	2.03018	2.0499	1.76733	1.89788	-0.93608	0.0518941	0.205052
LSM3	0.898309	1.09352	1.10947	0.899668	2.03018	2.0499	1.76733	1.89788	-0.93608	0.0518941	0.205052
FSD1	0.898309	1.09352	1.10947	0.899668	2.03018	1.355	1.76733	2.48171	-0.908315	0.0600702	0.237898
BRSK1	0.898309	1.09352	1.10947	0.899668	1.72414	1.355	1.33606	2.21913	-0.658343	0.118092	0.358757
ARBK1	0.898309	1.09352	1.10947	0.899668	1.72414	2.51691	2.0989	2.21913	-1.13953	0.0333728	0.158491
LCMT1	0.898309	1.09352	1.10947	0.899668	2.03018	1.74389	2.36833	1.48397	-0.906353	0.0591332	0.237898
ARP10	1.52036	1.09352	1.10947	2.00012	2.03018	2.70376	2.0989	2.48171	-0.89777	0.062498	0.244202
ADAS	0.898309	1.09352	1.10947	1.55237	2.28253	1.74389	1.76733	2.70378	-0.960964	0.0533848	0.209985
PP1R7	1.52036	1.807	2.2815	1.55237	2.99787	2.86915	2.9639	2.70378	-1.09337	0.03749	0.173759
TBA8	6.83791	7.07209	7.02907	6.89815	8.02759	8.11876	8.13177	8.32916	-1.19251	0.0283287	0.135021
SYUB	0.898309	1.09352	1.10947	0.899668	1.72414	2.70376	1.76733	1.48397	-0.919558	0.0593359	0.237898
GDPD1	0.898309	1.09352	1.10947	0.899668	1.33521	1.74389	1.76733	1.89788	-0.685834	0.104972	0.328974
CNTFR	0.898309	1.09352	1.10947	0.899668	1.33521	1.355	1.76733	2.21913	-0.668925	0.114617	0.351013
CADM3	0.898309	1.09352	1.10947	0.899668	1.33521	2.0499	2.0989	2.21913	-0.925543	0.0568058	0.224286
ZN512	1.52036	1.09352	1.10947	2.34133	2.49723	2.86915	2.79133	3.35516	-1.36205	0.0222231	0.121287
SMCA1	1.52036	2.28224	1.10947	1.55237	3.25545	3.01752	1.76733	2.21913	-0.948744	0.0591533	0.237898
KIF1B	0.898309	1.09352	1.10947	0.899668	1.33521	1.355	2.36833	1.89788	-0.738864	0.0941513	0.3125
PAK2	2.55653	3.36809	3.15673	3.22298	4.46214	4.42972	3.97442	4.41864	-1.24515	0.0269643	0.132609
PI42A	1.52036	1.807	1.10947	0.899668	2.03018	2.30222	2.0989	2.70378	-0.949647	0.0545345	0.212518
SCOT1	2.98047	1.807	1.81136	2.61708	3.25545	3.38846	3.80318	3.89534	-1.28163	0.0265971	0.131291
GNA11	2.28633	2.28224	2.2815	1.55237	3.1324	3.15205	2.9639	3.21777	-1.01592	0.044693	0.193126
GNAI3	4.24373	3.85008	3.53882	3.22298	4.69738	4.88096	4.76308	4.98235	-1.11704	0.0361236	0.170557
LAP2B	3.79919	3.36809	3.15673	3.04785	3.36882	4.13706	4.26583	4.53889	-0.734684	0.0973274	0.31679
TBA4A	7.55263	7.94548	7.9238	7.6467	8.74153	8.87006	8.86171	9.14007	-1.13619	0.0328391	0.156788
TBB2A	8.3856	8.63183	8.67643	8.30714	9.55762	9.61701	9.67738	10.0468	-1.22445	0.0272331	0.132609
TBB2B	8.39424	8.64172	8.68594	8.32646	9.56359	9.62571	9.67893	10.0493	-1.2173	0.0275883	0.135021
LANC2	1.52036	1.09352	1.81136	0.899668	1.72414	2.0499	1.76733	2.48171	-0.674541	0.115221	0.351299
SRSF9	2.28633	1.09352	1.10947	2.00012	2.99787	3.38846	2.59528	2.48171	-1.24347	0.0295285	0.135903
CLAP1	0.898309	2.28224	2.6355	2.00012	2.68409	3.38846	3.25724	3.48058	-1.24855	0.030008	0.137374
YLPM1	0.898309	1.09352	1.81136	1.55237	1.33521	2.0499	1.76733	1.89788	-0.423686	0.254314	0.542362
MA7D1	1.52036	1.807	1.10947	0.899668	1.33521	2.70376	2.36833	2.21913	-0.822482	0.0782725	0.267221
UBQL2	0.898309	1.807	1.81136	1.55237	1.33521	2.30222	2.79133	1.89788	-0.564397	0.166467	0.436
PTN11	1.9536	1.807	1.10947	1.55237	2.68409	2.86915	1.76733	1.48397	-0.595524	0.151884	0.421585
TBA1B	7.78068	8.15346	8.13282	7.88682	8.9242	9.06598	9.06493	9.35804	-1.11484	0.0345144	0.165746
EXOC7	0.898309	1.09352	1.10947	0.899668	1.72414	2.30222	1.76733	1.89788	-0.922651	0.0553571	0.215827
GSTA4	0.898309	1.09352	1.10947	0.899668	2.03018	1.74389	2.0989	1.89788	-0.942473	0.051246	0.203898
ACL6B	0.898309	1.09352	1.10947	0.899668	1.72414	1.74389	1.76733	2.21913	-0.863381	0.0640008	0.246338
SMRC2	1.9536	1.807	2.2815	2.84848	3.25545	3.85089	3.60885	3.35516	-1.29494	0.0250401	0.124434
RBM4	0.898309	1.09352	1.81136	2.00012	2.68409	2.30222	2.59528	2.21913	-0.99935	0.049063	0.196923
FA98B	1.9536	1.807	1.81136	2.34133	3.1324	3.27509	3.25724	2.70378	-1.1138	0.0354956	0.169982
TSN	2.55653	1.807	1.81136	2.00012	3.36882	3.01752	3.3842	2.48171	-1.01931	0.0460012	0.195686
HSP13	0.898309	1.09352	1.10947	1.55237	1.72414	1.74389	1.33606	2.21913	-0.59239	0.144645	0.415952
ADDA	2.98047	2.63913	2.2815	2.84848	3.36882	4.00106	4.26583	4.59545	-1.3704	0.0213463	0.118687
ENOPH	0.898309	1.09352	1.10947	1.55237	2.49723	2.51691	2.0989	1.89788	-1.08932	0.03812	0.176056
SARNP	1.52036	1.807	1.10947	1.55237	2.03018	2.0499	2.0989	2.89618	-0.771491	0.0858387	0.291855
WDR82	0.898309	1.09352	1.10947	1.55237	2.28253	2.86915	2.0989	2.21913	-1.20401	0.0296208	0.135903
DCTN2	3.30771	3.36809	3.36039	3.22298	4.35613	4.26133	4.19831	4.41864	-0.993811	0.0440209	0.191419
1433G	4.8576	4.73918	4.99564	5.08263	6.05621	5.93361	6.02186	5.98215	-1.07969	0.0364125	0.170557
KPCB	1.52036	1.09352	1.10947	0.899668	1.33521	2.0499	2.79133	1.48397	-0.759346	0.0930859	0.306609
SRG2B	0.898309	1.09352	1.81136	1.55237	1.33521	2.51691	2.0989	2.21913	-0.703647	0.108048	0.33399
SYNJ1	0.898309	1.09352	1.10947	0.899668	1.33521	1.74389	1.76733	1.48397	-0.582357	0.143377	0.412326
STX1A	0.898309	1.09352	1.10947	0.899668	1.72414	2.0499	1.33606	2.21913	-0.832068	0.0717998	0.259029
MSH2	2.55653	1.807	1.81136	2.00012	3.83127	3.49356	2.36833	2.48171	-0.999966	0.0517857	0.205052
DYL2	1.52036	1.09352	1.81136	1.55237	2.28253	2.30222	2.59528	2.21913	-0.855384	0.0664627	0.251899
VPS51	0.898309	1.09352	1.10947	0.899668	1.33521	1.74389	1.33606	2.21913	-0.658331	0.11827	0.358757
TBCB	3.15335	3.36809	2.91953	2.84848	3.66363	4.07066	4.12747	4.41864	-0.997739	0.0466533	0.195686
CRKL	1.52036	1.807	1.81136	0.899668	2.49723	2.70376	2.59528	1.48397	-0.81046	0.0805999	0.273684
GET3	2.28633	1.807	1.10947	2.61708	2.99787	3.01752	3.11801	2.89618	-1.05243	0.0439526	0.190397
STAU2	0.898309	1.09352	1.10947	0.899668	1.33521	1.74389	1.76733	1.89788	-0.685834	0.104972	0.328974
MCM7	1.52036	2.28224	2.91953	2.00012	4.11744	3.76951	2.79133	2.21913	-1.04379	0.0494482	0.197269
TTC37	0.898309	1.09352	1.10947	0.899668	1.33521	1.74389	1.33606	1.48397	-0.474541	0.203539	0.484203
DREB	3.44714	3.54725	4.09006	3.76623	4.46214	4.48175	5.01932	4.41864	-0.882792	0.0629575	0.246338
MARCS	2.98047	3.54725	3.36039	2.84848	3.83127	4.13706	4.19831	4.06517	-0.873805	0.0637941	0.246338
CSKP	2.28633	2.28224	1.81136	2.00012	2.49723	3.15205	3.25724	3.48058	-1.00176	0.0474799	0.195686
SMCA4	2.28633	1.09352	1.81136	2.34133	3.25545	3.38846	2.79133	2.70378	-1.15162	0.0352548	0.169118
MYO1B	1.9536	1.09352	1.10947	1.55237	0.801069	0.820957	1.76733	3.59597	-0.319093	0.393329	0.672433
DCTN4	0.898309	1.807	1.81136	1.55237	2.84949	2.70376	2.36833	3.06592	-1.22962	0.02876	0.135903
OGT1	1.52036	1.807	1.81136	0.899668	2.49723	2.86915	1.76733	1.89788	-0.748298	0.0950221	0.315451
LUC7L	1.52036	1.09352	1.10947	0.899668	2.03018	2.0499	2.0989	0.901258	-0.614306	0.140126	0.406332
CPSF6	1.9536	1.09352	2.2815	2.34133	2.68409	3.27509	2.79133	2.70378	-0.946086	0.0569482	0.225392
MSMO1	0.898309	1.09352	1.10947	0.899668	1.72414	1.74389	1.33606	1.89788	-0.675253	0.108379	0.33399
PIPNA	0.898309	1.09352	1.10947	0.899668	1.72414	1.355	2.36833	1.48397	-0.732621	0.0951184	0.315508
TNPO3	1.9536	1.09352	1.81136	1.55237	2.84949	2.51691	2.59528	2.89618	-1.11175	0.036256	0.170557
SATT	0.898309	1.09352	1.10947	0.899668	1.33521	1.74389	1.76733	1.89788	-0.685834	0.104972	0.328974
ABI2	0.898309	1.09352	1.10947	0.899668	1.33521	1.74389	2.0989	1.89788	-0.768728	0.0832785	0.287687
RASA1	0.898309	1.09352	1.10947	0.899668	2.03018	1.355	1.76733	2.21913	-0.842669	0.0697231	0.253468
LSAMP	2.28633	1.807	1.10947	0.899668	2.03018	2.70376	2.59528	3.59597	-1.20568	0.033425	0.158491
NFH	1.9536	2.63913	2.6355	2.34133	1.72414	2.30222	3.3842	4.06517	-0.476545	0.23238	0.526169
PI42B	1.9536	2.28224	1.81136	0.899668	2.28253	2.51691	2.59528	3.06592	-0.878441	0.0676384	0.251899
RBM4B	0.898309	1.09352	1.10947	1.55237	2.49723	1.74389	2.36833	1.89788	-0.963417	0.0519984	0.205052
UBE2O	1.9536	2.28224	1.81136	2.34133	2.49723	2.86915	2.9639	2.89618	-0.709482	0.0991132	0.320166
PAK3	2.28633	3.16349	2.6355	2.34133	3.5719	3.49356	3.3842	3.98275	-1.00144	0.0475421	0.195686
DCTN3	0.898309	1.09352	1.81136	0.899668	1.33521	1.74389	1.76733	2.21913	-0.590673	0.148658	0.419574
PPT1	0.898309	1.09352	1.81136	0.899668	2.03018	1.74389	1.76733	0.901258	-0.434949	0.25013	0.542031
HXK1	4.90675	4.87961	4.20027	4.98876	5.53119	5.75486	5.87823	5.91707	-1.02649	0.0438002	0.190397
PYRG1	1.9536	2.28224	1.81136	1.55237	3.47393	3.15205	2.0989	2.21913	-0.836107	0.0764888	0.26555
HPF1	0.898309	1.09352	1.10947	0.899668	2.03018	1.74389	1.33606	1.48397	-0.648285	0.11923	0.35936
PTPRF	0.898309	1.09352	1.10947	0.899668	2.49723	1.74389	1.33606	1.48397	-0.765048	0.0876525	0.296997
CTCF	0.898309	1.09352	1.10947	0.899668	2.49723	2.30222	1.33606	1.48397	-0.904631	0.0623194	0.243502
TBB6	7.60569	7.81162	7.88306	7.52657	8.53841	8.62604	8.63789	9.04172	-1.00428	0.0447974	0.193126
GNAS1	3.44714	3.36809	3.36039	2.84848	4.41011	4.13706	4.19831	4.14313	-0.966125	0.0497231	0.197269
IPO9	1.9536	2.63913	2.6355	1.55237	3.25545	2.51691	2.79133	3.06592	-0.712254	0.104713	0.328974
VTA1	1.9536	1.807	2.2815	1.55237	2.84949	3.15205	2.79133	2.21913	-0.854383	0.0691834	0.251899
UBQL1	0.898309	1.09352	1.10947	2.00012	1.33521	2.0499	2.36833	1.89788	-0.637474	0.13073	0.387184
PTN	2.55653	2.63913	2.6355	2.00012	3.25545	2.51691	4.05297	2.70378	-0.674458	0.120221	0.361423
PTBP2	2.78402	2.63913	2.2815	2.34133	3.83127	3.76951	3.11801	3.80229	-1.11878	0.0355999	0.169982
CDS2	0.898309	1.09352	1.10947	0.899668	1.33521	1.74389	1.76733	2.70378	-0.88731	0.0648575	0.248677
PP4C	0.898309	1.09352	1.10947	0.899668	1.72414	1.74389	1.76733	1.89788	-0.783069	0.076872	0.26555
MYO5B	0.898309	1.09352	1.10947	0.899668	1.72414	2.0499	1.76733	2.21913	-0.939884	0.0526545	0.205882
NCALD	0.898309	1.09352	1.81136	0.899668	1.72414	1.74389	2.79133	2.21913	-0.943908	0.0576003	0.228693
HPCA	0.898309	1.09352	1.81136	0.899668	1.72414	2.0499	2.59528	2.21913	-0.971398	0.0523977	0.205882
RAB37	0.898309	1.09352	1.10947	1.55237	2.28253	2.30222	2.0989	1.48397	-0.878488	0.0645807	0.24734
AP3B2	1.52036	1.09352	1.10947	0.899668	1.33521	1.74389	2.0989	2.48171	-0.759173	0.0898014	0.299448
INP4A	0.898309	1.09352	1.10947	0.899668	1.72414	1.74389	2.0989	1.48397	-0.762485	0.0835554	0.287687
CIRBP	1.52036	1.09352	1.10947	2.34133	2.28253	2.30222	3.11801	2.48171	-1.02995	0.0466874	0.195686
RELCH	0.898309	1.09352	1.10947	0.899668	1.72414	2.51691	1.33606	1.48397	-0.765031	0.0878752	0.296997
PACS1	1.52036	1.09352	1.10947	1.55237	1.33521	2.0499	1.76733	2.89618	-0.693224	0.112534	0.347531
CSK	1.52036	1.09352	1.10947	0.899668	1.72414	2.30222	1.76733	1.89788	-0.767138	0.0842697	0.288483
2A5B	1.52036	1.09352	1.10947	0.899668	2.03018	2.0499	1.76733	2.70378	-0.982043	0.0499117	0.197269
VP33A	0.898309	1.807	1.81136	1.55237	2.28253	2.30222	2.0989	1.89788	-0.628121	0.129561	0.386219
TBB5	8.5101	8.8609	8.85975	8.44166	9.48717	9.5332	9.57461	9.9293	-0.962971	0.0501525	0.2
KAPCB	2.78402	2.63913	2.2815	2.84848	3.1324	3.49356	3.25724	4.14313	-0.868303	0.0670185	0.251899
AP1G1	3.15335	1.807	1.10947	2.61708	3.47393	3.59153	3.5009	3.35516	-1.30865	0.0267717	0.131291
PUR1	1.52036	1.807	1.10947	1.55237	2.99787	2.30222	2.0989	1.48397	-0.723439	0.102604	0.325153
TBB4B	8.46158	8.79147	8.74623	8.38751	9.41146	9.44258	9.48714	9.86605	-0.955106	0.0508848	0.201201
NCBP1	1.52036	1.09352	1.81136	0.899668	1.72414	2.0499	1.33606	2.21913	-0.501079	0.1974	0.484203
GNA13	1.9536	1.807	2.2815	2.00012	2.84949	3.01752	2.79133	2.70378	-0.829977	0.0696047	0.253468
PHP14	0.898309	1.807	1.10947	1.55237	2.28253	2.0499	2.0989	1.89788	-0.740514	0.0926063	0.306609
TMOD2	0.898309	1.09352	1.10947	0.899668	2.03018	1.355	1.33606	2.21913	-0.734853	0.0945064	0.315451
AT1B3	1.52036	1.807	2.2815	2.00012	2.03018	2.51691	2.79133	3.06592	-0.69884	0.107173	0.33399
LARP1	1.52036	1.09352	1.10947	0.899668	1.72414	1.355	1.76733	1.89788	-0.530332	0.172827	0.447264
KPCA	1.52036	1.807	1.10947	1.55237	2.84949	3.15205	2.79133	1.89788	-1.17539	0.0330799	0.157495
GTPB1	1.9536	1.807	1.81136	0.899668	2.49723	2.51691	1.33606	2.21913	-0.524427	0.188307	0.465294
DNM1L	3.57428	3.36809	3.15673	2.84848	3.74989	4.37574	3.70929	4.14313	-0.757616	0.0878953	0.296997
CRIP2	2.55653	2.28224	2.91953	2.84848	2.99787	3.27509	3.60885	3.70281	-0.74446	0.0912881	0.304825
EXC6B	1.52036	1.09352	1.10947	1.55237	1.33521	2.30222	2.0989	2.21913	-0.669934	0.116089	0.354067
THIC	2.55653	2.925	3.36039	2.84848	4.56088	4.00106	3.89134	3.80229	-1.14129	0.0344362	0.165746
FABP5	2.55653	2.925	2.2815	2.34133	4.11744	4.07066	2.36833	2.70378	-0.788963	0.0901184	0.29989
LAT1	0.898309	1.09352	1.10947	0.899668	1.33521	1.355	1.33606	1.89788	-0.480796	0.201878	0.484203
CAPR1	2.28633	2.28224	2.2815	2.00012	2.99787	2.70376	2.36833	3.06592	-0.57142	0.151254	0.421585
PTMS	0.898309	1.09352	1.10947	0.899668	2.28253	1.355	1.33606	1.48397	-0.614149	0.135439	0.393966
1433F	4.16511	3.98057	4.39827	4.15995	4.89959	5.2544	5.20279	5.06479	-0.929417	0.0537861	0.211988
XPO7	1.52036	1.09352	1.10947	1.55237	2.49723	2.51691	1.33606	2.48171	-0.88905	0.065305	0.249012
44809	2.28633	2.63913	2.91953	2.84848	3.36882	3.59153	2.9639	3.35516	-0.646483	0.121162	0.361603
TBA1C	7.4319	7.80282	7.76248	7.4227	8.29477	8.42147	8.45472	8.7741	-0.881292	0.0615128	0.239726
IQEC1	0.898309	1.09352	1.10947	0.899668	1.33521	1.74389	1.76733	1.48397	-0.582357	0.143377	0.412326
RAC3	2.55653	2.63913	2.6355	2.61708	3.25545	3.27509	3.60885	3.48058	-0.792934	0.0756621	0.264174
SFXN1	2.98047	2.63913	3.15673	3.22298	3.98144	4.26133	4.05297	3.80229	-1.02468	0.043118	0.188333
SNX27	1.52036	1.09352	1.10947	1.55237	2.03018	1.74389	1.33606	1.89788	-0.433072	0.240805	0.534979
SODM	1.9536	1.807	1.10947	2.00012	1.72414	1.74389	2.59528	2.48171	-0.418709	0.262189	0.545395
AMPH	1.52036	2.28224	2.2815	2.00012	2.28253	2.30222	2.9639	3.35516	-0.704892	0.107362	0.33399
FPPS	2.78402	2.925	3.15673	2.61708	3.83127	3.68326	3.3842	3.48058	-0.724124	0.0939567	0.31068
DC1L2	1.52036	1.807	2.2815	1.55237	1.33521	1.74389	2.9639	2.89618	-0.444486	0.251003	0.542031
RBM14	2.55653	2.63913	2.6355	2.34133	2.49723	3.27509	3.60885	3.48058	-0.672317	0.115474	0.351923
RB39A	1.52036	1.09352	1.10947	2.34133	2.68409	2.86915	2.79133	2.48171	-1.1904	0.0319763	0.152047
RB39B	1.52036	1.09352	1.10947	2.34133	2.68409	2.86915	2.79133	2.48171	-1.1904	0.0319763	0.152047
ERH	0.898309	1.09352	1.10947	0.899668	1.72414	1.74389	1.33606	1.48397	-0.571775	0.147986	0.418089
KIF3A	0.898309	1.09352	1.10947	0.899668	2.49723	2.0499	1.33606	1.89788	-0.945027	0.0550281	0.213873
SMAP2	0.898309	1.09352	1.10947	0.899668	1.33521	1.74389	1.33606	1.48397	-0.474541	0.203539	0.484203
UBP10	0.898309	1.09352	1.10947	0.899668	1.72414	2.30222	2.0989	1.48397	-0.902068	0.0595847	0.237898
AT1A2	4.38918	3.98057	3.69759	4.39767	4.24171	4.71699	5.51177	5.41835	-0.855955	0.0719161	0.259029
H2AY	4.24373	4.31336	4.39827	4.53685	5.3771	5.2544	5.42582	5.59519	-1.04008	0.0402287	0.183849
CAPS1	0.898309	1.09352	1.10947	0.899668	1.33521	1.355	2.0989	1.89788	-0.671506	0.112765	0.347531
ADPPT	1.9536	1.807	1.10947	2.34133	2.99787	2.70376	2.36833	2.21913	-0.769423	0.0882043	0.296997
OCAD2	1.52036	1.09352	1.10947	0.899668	2.28253	2.51691	1.33606	2.48171	-0.998549	0.0495726	0.197269
SNX1	0.898309	1.09352	1.10947	0.899668	2.03018	2.0499	1.33606	1.48397	-0.724787	0.0955337	0.315902
DYHC1	7.12429	7.48873	7.17119	7.15742	7.81897	8.15926	8.01398	8.48698	-0.884392	0.0616794	0.239726
RB33B	1.52036	1.09352	1.10947	2.34133	2.68409	2.86915	2.79133	2.48171	-1.1904	0.0319763	0.152047
HP1B3	3.69111	3.54725	3.97072	4.39767	4.69738	4.91919	4.76308	5.21676	-0.997416	0.0475221	0.195686
TBB1	6.25202	6.52728	6.65621	6.25891	7.04575	7.12381	7.15363	7.56698	-0.798938	0.0765911	0.26555
CCAR1	1.9536	1.807	1.81136	0.899668	2.28253	2.30222	1.33606	1.89788	-0.336764	0.344031	0.625074
ARHG7	1.9536	1.807	1.10947	1.55237	2.49723	2.30222	2.0989	2.21913	-0.673762	0.112081	0.347019
PROF2	2.98047	3.36809	3.15673	3.22298	3.74989	3.76951	4.12747	3.89534	-0.703483	0.09875	0.319459
STXB3	1.9536	1.09352	1.10947	1.55237	2.28253	2.30222	2.36833	2.21913	-0.865814	0.0658287	0.251638
GLO2	1.52036	1.807	1.81136	1.55237	2.28253	2.51691	2.36833	2.48171	-0.739596	0.0873515	0.296629
TBB4A	8.24933	8.52894	8.4937	8.15338	9.04213	9.08293	9.10235	9.4907	-0.82319	0.0712761	0.259029
PPP5	2.28633	2.63913	1.81136	3.04785	3.74989	3.68326	3.25724	2.70378	-0.902374	0.0642777	0.246338
NIPS1	3.30771	2.925	2.6355	3.22298	4.05104	4.26133	4.19831	3.89534	-1.07871	0.038447	0.176883
ADK	1.9536	1.09352	2.2815	1.55237	2.68409	2.70376	2.79133	1.89788	-0.799016	0.0822412	0.27972
AT1B1	3.15335	1.807	1.81136	3.04785	3.25545	3.01752	3.60885	4.06517	-1.03186	0.0487841	0.195686
H2A2A	5.21064	5.2852	5.74246	5.51183	6.41414	6.2806	6.11635	6.1426	-0.80089	0.0758266	0.264174
HNRL1	3.15335	3.54725	2.6355	3.37913	3.74989	4.00106	3.70929	4.2171	-0.740524	0.0930036	0.306609
RL19	0.898309	1.09352	1.81136	0.899668	2.28253	2.0499	1.76733	1.89788	-0.823692	0.0747612	0.263094
TPPP	0.898309	1.09352	1.10947	0.899668	1.33521	1.74389	1.33606	2.21913	-0.658331	0.11827	0.358757
LNP	1.52036	1.09352	1.10947	0.899668	1.72414	1.74389	1.76733	1.89788	-0.627555	0.125323	0.374656
NEUA	1.9536	1.807	1.10947	1.55237	2.28253	2.30222	2.36833	2.89618	-0.856708	0.0682444	0.251899
KIF1C	0.898309	1.09352	1.10947	0.899668	1.33521	1.355	1.76733	1.48397	-0.485134	0.196427	0.484203
RASK	1.52036	1.09352	1.10947	0.899668	2.28253	1.74389	2.0989	2.21913	-0.930357	0.0552267	0.214697
CUL2	0.898309	1.09352	1.10947	1.55237	2.28253	2.70376	2.9639	1.48397	-1.19512	0.0324398	0.15547
SMCA2	1.52036	1.09352	1.81136	2.00012	2.68409	3.01752	2.0989	1.89788	-0.818255	0.0780799	0.267221
CSK21	2.28633	2.28224	2.91953	2.34133	3.25545	3.27509	2.9639	3.21777	-0.720692	0.0957223	0.315957
VATE1	1.9536	1.807	1.10947	0.899668	2.03018	2.30222	2.59528	2.21913	-0.84427	0.0720947	0.259029
COMT	0.898309	1.09352	1.10947	0.899668	2.03018	2.0499	2.0989	2.21913	-1.09929	0.034693	0.165746
NIT1	1.9536	1.09352	1.81136	0.899668	2.03018	2.0499	2.36833	2.21913	-0.727349	0.0985032	0.319459
UBA3	1.9536	2.28224	1.81136	2.00012	2.99787	3.01752	2.59528	2.89618	-0.864881	0.0639085	0.246338
OXSR1	1.9536	1.807	1.81136	1.55237	2.49723	2.51691	2.36833	1.48397	-0.435529	0.244115	0.53705
PTPRS	0.898309	1.807	1.81136	1.55237	2.49723	2.30222	2.0989	2.21913	-0.76211	0.0871108	0.296171
RAC1	3.57428	2.63913	3.53882	3.76623	4.05104	4.13706	4.39208	4.14313	-0.801213	0.0791854	0.273154
NFL	3.89973	4.10024	4.72766	4.24362	2.03018	3.15205	5.13218	6.0845	0.143084	0.690768	0.864198
LAP2A	3.57428	3.36809	2.91953	3.04785	3.36882	3.76951	3.70929	3.80229	-0.435039	0.238076	0.533425
PSPC1	3.15335	2.925	2.6355	2.84848	3.5719	3.68326	3.70929	3.98275	-0.846217	0.0671208	0.251899
RAB8B	3.15335	2.63913	2.6355	3.22298	4.05104	3.92793	3.70929	3.59597	-0.908318	0.0586196	0.237898
AN32E	1.9536	2.28224	2.2815	2.00012	2.99787	3.01752	2.9639	2.70378	-0.791402	0.0767496	0.26555
HXK2	2.98047	2.28224	2.2815	3.04785	3.1324	3.15205	3.3842	3.59597	-0.668141	0.115883	0.354067
HNRLL	1.52036	1.807	2.2815	1.55237	2.68409	2.70376	2.79133	2.70378	-0.93043	0.0551866	0.214697
DEK	1.9536	1.09352	2.2815	2.34133	2.68409	2.86915	2.0989	2.89618	-0.719596	0.103748	0.328586
CELF1	1.52036	2.63913	1.81136	2.00012	2.28253	2.70376	2.36833	1.48397	-0.216901	0.518212	0.763636
YES	2.28633	2.63913	2.6355	2.84848	2.99787	3.01752	3.3842	3.48058	-0.617684	0.130381	0.386775
RTN4	3.89973	3.98057	4.65209	3.87518	3.66363	4.42972	4.56287	4.89492	-0.285891	0.409272	0.680617
SRSF5	0.898309	1.09352	1.81136	2.00012	2.28253	2.30222	2.0989	2.48171	-0.840512	0.0726926	0.261139
NSF	3.15335	3.54725	3.15673	3.76623	4.11744	4.48175	4.33033	4.28745	-0.898353	0.0594663	0.237898
SYCC	2.28633	2.28224	1.81136	2.34133	3.25545	3.38846	2.59528	2.89618	-0.853524	0.0682845	0.251899
LETM1	2.55653	1.807	1.81136	2.61708	2.68409	3.27509	3.3842	3.06592	-0.904333	0.0617416	0.239726
RHEB	0.898309	1.09352	1.10947	0.899668	1.72414	1.74389	1.76733	1.89788	-0.783069	0.076872	0.26555
MRCKB	0.898309	1.09352	1.10947	0.899668	1.33521	1.74389	1.76733	1.89788	-0.685834	0.104972	0.328974
RBM15	1.52036	1.09352	1.81136	0.899668	2.28253	2.0499	1.33606	1.48397	-0.456885	0.229817	0.52381
CORO7	2.28633	2.28224	2.6355	2.61708	3.25545	3.38846	2.79133	3.06592	-0.67	0.111561	0.343781
AGO1	1.9536	2.28224	1.81136	1.55237	2.28253	2.70376	2.59528	2.48171	-0.615924	0.131645	0.387792
AGO2	1.9536	2.28224	1.81136	1.55237	2.28253	2.70376	2.59528	2.48171	-0.615924	0.131645	0.387792
GBB1	3.99372	3.98057	3.84061	4.07113	4.6533	4.67291	4.56287	4.64988	-0.663233	0.108608	0.33399
NUD4B	0.898309	1.09352	1.10947	0.899668	2.03018	2.30222	1.76733	1.48397	-0.895684	0.0604294	0.237898
MSI1H	1.52036	1.09352	1.10947	0.899668	2.28253	1.355	1.33606	1.48397	-0.458635	0.225255	0.518388
MEAK7	0.898309	1.09352	1.10947	0.899668	1.72414	2.30222	1.33606	1.48397	-0.711358	0.100875	0.325153
FAS	5.70326	6.39311	6.03795	5.99486	6.61135	6.59596	6.39795	6.96068	-0.609189	0.134817	0.393589
NSF1C	2.78402	3.16349	2.91953	3.04785	3.1324	2.86915	3.5009	3.59597	-0.295884	0.384099	0.663851
TBB8	7.67825	7.93747	7.8913	7.50129	8.36819	8.38778	8.40691	8.81636	-0.742735	0.0886457	0.296997
KGUA	0.898309	1.09352	1.10947	0.899668	1.33521	1.355	1.33606	1.48397	-0.377319	0.280875	0.565689
LC7L2	2.55653	1.807	1.10947	1.55237	2.84949	2.86915	2.36833	2.21913	-0.820185	0.0783788	0.267221
UB2V2	1.9536	1.09352	1.81136	1.55237	2.03018	2.51691	2.59528	1.89788	-0.65735	0.12049	0.361603
DEST	2.98047	2.925	3.53882	3.64837	4.18091	3.92793	4.05297	3.98275	-0.762977	0.085616	0.290909
H2A1D	5.17096	5.33484	5.66768	5.4427	6.21626	6.15805	6.0022	5.96078	-0.680277	0.106116	0.333666
PANK4	1.9536	2.28224	1.10947	2.00012	2.99787	3.15205	2.59528	1.89788	-0.82441	0.0785534	0.270463
CUL3	3.30771	3.16349	2.2815	3.22298	4.05104	3.68326	3.80318	3.48058	-0.760597	0.0889185	0.298889
DNJA1	3.15335	3.16349	2.91953	2.34133	3.36882	3.59153	3.11801	3.48058	-0.495311	0.196691	0.484203
RAB10	3.30771	2.63913	2.91953	3.22298	3.83127	4.07066	4.05297	3.70281	-0.892092	0.0608006	0.23934
SAE2	2.78402	3.16349	2.6355	3.22298	3.98144	4.07066	3.60885	3.59597	-0.862733	0.0657986	0.250986
TCRG1	2.28633	1.807	1.81136	2.00012	2.99787	2.86915	2.79133	2.48171	-0.80881	0.0748335	0.263094
SRGP1	0.898309	1.09352	1.10947	1.55237	0.801069	1.74389	1.33606	1.89788	-0.281308	0.412297	0.682793
CHTOP	0.898309	1.09352	1.10947	1.55237	2.03018	2.30222	2.0989	1.48397	-0.815402	0.0757444	0.264174
GRB2	1.9536	1.807	2.2815	1.55237	2.84949	3.27509	2.59528	2.48171	-0.901777	0.0609571	0.23934
NEDD8	1.52036	1.09352	1.10947	0.899668	2.03018	1.74389	1.33606	1.89788	-0.596248	0.141581	0.40929
ANFY1	1.9536	2.28224	1.81136	2.00012	2.68409	2.30222	2.9639	2.48171	-0.596146	0.140179	0.406332
API5	2.55653	2.925	2.6355	2.00012	3.36882	3.68326	2.79133	2.21913	-0.486346	0.213044	0.494935
ATP4A	2.55653	2.28224	2.2815	2.34133	2.28253	3.27509	3.25724	3.89534	-0.812147	0.0795947	0.273154
TR150	1.9536	1.807	1.81136	1.55237	2.68409	2.70376	2.0989	2.21913	-0.645386	0.120887	0.361603
TIPRL	1.9536	1.09352	1.81136	0.899668	2.99787	2.86915	1.76733	0.901258	-0.694365	0.121814	0.364312
DCC	1.9536	2.28224	2.2815	2.00012	3.1324	2.86915	2.36833	2.21913	-0.517888	0.183824	0.459459
RALA	2.28633	1.807	2.6355	2.34133	3.25545	3.01752	2.9639	3.35516	-0.880464	0.0631541	0.246338
PDE12	0.898309	1.09352	1.10947	0.899668	1.72414	1.74389	1.33606	1.89788	-0.675253	0.108379	0.33399
BTBDH	0.898309	1.09352	1.10947	2.34133	2.84949	0.820957	1.76733	2.48171	-0.619216	0.150435	0.421585
2A5G	0.898309	1.09352	1.10947	0.899668	1.33521	2.0499	2.0989	2.70378	-1.04671	0.0436336	0.190397
NLTP	1.52036	1.09352	1.10947	1.55237	1.72414	1.74389	2.36833	1.48397	-0.511153	0.187335	0.465294
SH3G1	2.28633	1.807	1.81136	2.61708	2.99787	3.38846	3.25724	2.21913	-0.83523	0.0753792	0.264174
PRKRA	1.52036	1.807	1.81136	2.00012	1.72414	2.0499	2.59528	2.89618	-0.531663	0.179195	0.452344
AGO3	1.52036	1.807	1.81136	1.55237	2.03018	2.70376	2.36833	2.21913	-0.657575	0.115977	0.354067
SORCN	2.55653	1.807	1.81136	0.899668	2.99787	2.51691	2.79133	1.89788	-0.782357	0.0892616	0.299003
EP15R	1.52036	2.28224	1.81136	2.00012	2.28253	2.70376	2.36833	3.06592	-0.70161	0.104733	0.328974
CTBP2	2.28633	1.807	2.2815	2.00012	3.36882	3.01752	2.36833	2.70378	-0.770876	0.0855959	0.290909
KCRB	5.81047	6.21897	6.51405	6.21812	7.26664	7.04819	6.64619	6.50934	-0.677186	0.112061	0.347019
CYFP1	3.44714	3.16349	3.15673	3.37913	4.24171	4.20053	4.19831	3.89534	-0.847348	0.0660193	0.251638
HMGB1	4.45675	4.31336	4.72766	4.72328	5.5791	5.44991	5.27011	5.10431	-0.795597	0.0769081	0.26555
2A5D	2.28633	1.807	1.81136	2.00012	2.28253	2.70376	2.79133	2.89618	-0.692244	0.104773	0.328974
NFIB	0.898309	1.807	1.10947	1.55237	2.03018	2.51691	2.36833	0.901258	-0.612385	0.146322	0.415952
PPR21	0.898309	1.09352	1.10947	0.899668	1.72414	1.74389	1.33606	1.89788	-0.675253	0.108379	0.33399
DOCK7	1.52036	1.09352	1.10947	0.899668	2.28253	1.74389	1.76733	2.21913	-0.847463	0.0686738	0.251899
CLIP1	0.898309	1.09352	1.10947	0.899668	1.33521	1.74389	1.33606	1.48397	-0.474541	0.203539	0.484203
WDR37	1.52036	1.807	1.10947	0.899668	1.33521	1.74389	2.0989	1.89788	-0.434844	0.24488	0.53705
PLXB2	0.898309	1.09352	1.10947	0.899668	1.72414	1.74389	1.33606	1.48397	-0.571775	0.147986	0.418089
RFC4	0.898309	1.09352	1.10947	0.899668	1.33521	2.0499	1.33606	1.48397	-0.551043	0.161677	0.436
IF4G2	3.15335	2.63913	3.53882	3.04785	3.47393	3.49356	3.60885	3.70281	-0.475004	0.208529	0.487609
GNL1	1.9536	2.63913	1.81136	2.00012	2.84949	2.86915	2.9639	2.89618	-0.793628	0.0783587	0.267221
H2AV	4.95429	4.66348	4.93317	5.03646	5.71396	5.68999	5.64454	5.47974	-0.735208	0.0885112	0.296997
AP1M1	1.9536	1.807	1.10947	1.55237	2.28253	1.74389	1.76733	1.89788	-0.317295	0.359344	0.640715
PSB1	2.78402	2.28224	2.91953	2.84848	3.5719	3.38846	3.25724	3.48058	-0.715977	0.0965148	0.316013
DUT	0.898309	1.09352	1.10947	1.55237	1.72414	0.820957	1.76733	1.89788	-0.38916	0.285913	0.566899
IMA5	1.52036	1.09352	1.81136	0.899668	2.03018	1.74389	1.33606	2.48171	-0.566733	0.161806	0.436
ACTZ	3.79919	4.21073	4.20027	3.76623	4.51235	4.31967	4.45128	4.70233	-0.502303	0.187474	0.465294
COTL1	2.28633	1.807	1.10947	2.34133	2.49723	2.51691	2.79133	2.70378	-0.741281	0.0952287	0.315508
MTA1	0.898309	1.807	1.10947	1.55237	1.72414	2.30222	2.0989	1.48397	-0.560522	0.162564	0.436
ABR	1.9536	1.09352	1.81136	2.00012	2.28253	2.0499	2.59528	3.06592	-0.783755	0.0848295	0.288483
FN3K	1.52036	1.807	1.10947	0.899668	2.28253	2.51691	2.59528	1.89788	-0.989024	0.0494282	0.197269
DSRAD	2.28633	2.63913	1.81136	1.55237	2.68409	3.01752	3.11801	2.21913	-0.687388	0.112805	0.347531
LMNB1	5.75786	5.60143	5.81355	5.51183	6.36032	6.26584	6.28857	6.2697	-0.624938	0.123303	0.371534
PPIL1	1.9536	1.09352	1.10947	2.00012	1.72414	1.74389	2.0989	2.70378	-0.528503	0.184334	0.460354
DPOD1	1.52036	1.807	1.81136	1.55237	2.49723	2.30222	1.76733	1.89788	-0.443389	0.232077	0.52514
PRS8	3.89973	3.70659	3.69759	3.64837	4.24171	4.00106	4.66645	4.35454	-0.577868	0.146902	0.415952
RAB5C	2.78402	2.925	2.6355	3.04785	3.66363	3.15205	3.3842	3.35516	-0.540669	0.16453	0.436
SNAG	0.898309	1.09352	1.10947	0.899668	1.33521	1.355	1.33606	1.89788	-0.480796	0.201878	0.484203
PPCE	2.78402	2.63913	2.6355	2.84848	3.1324	3.15205	3.11801	3.98275	-0.619521	0.132594	0.387792
RPB1	1.52036	1.09352	1.10947	1.55237	1.72414	2.30222	1.76733	1.89788	-0.603962	0.137283	0.39823
KINH	4.31828	4.73918	5.11302	4.66377	5.62547	5.36934	5.23684	5.56718	-0.741145	0.0908888	0.30033
RAB4A	1.52036	1.09352	1.10947	1.55237	2.28253	2.30222	2.0989	1.48397	-0.722974	0.0976605	0.319328
RAB12	0.898309	1.09352	1.10947	1.55237	2.03018	2.30222	2.0989	1.48397	-0.815402	0.0757444	0.264174
UBE2N	3.44714	2.28224	3.53882	3.52003	3.83127	3.85089	4.05297	3.80229	-0.687298	0.112644	0.347531
HMGB3	1.52036	1.807	1.81136	1.55237	2.68409	2.51691	2.36833	2.21913	-0.774341	0.0803451	0.273154
SAE1	2.55653	3.16349	3.36039	3.37913	3.36882	3.76951	3.70929	3.70281	-0.522723	0.179932	0.45264
RAB35	2.55653	2.28224	2.6355	2.61708	3.25545	3.27509	3.11801	3.06592	-0.655779	0.113192	0.347531
GNA12	1.9536	1.807	2.2815	2.00012	2.68409	2.70376	2.59528	2.70378	-0.661171	0.111693	0.343781
AP2A2	3.79919	3.54725	3.53882	3.37913	4.11744	4.75976	4.50816	4.28745	-0.852105	0.0667857	0.251899
LSM4	0.898309	1.09352	1.10947	1.55237	1.72414	1.74389	1.76733	1.48397	-0.516415	0.179819	0.45264
KCC2B	2.98047	2.925	2.91953	3.22298	3.36882	3.68326	3.60885	3.80229	-0.60381	0.13367	0.390179
UBP47	0.898309	1.807	1.81136	0.899668	1.72414	1.74389	1.33606	1.89788	-0.321408	0.359605	0.640715
RABE1	1.52036	1.09352	1.10947	0.899668	1.33521	1.355	0.718092	1.89788	-0.17079	0.595375	0.811239
SYN2	0.898309	1.09352	1.10947	0.899668	1.33521	2.0499	1.33606	1.48397	-0.551043	0.161677	0.436
GPSM1	0.898309	1.09352	1.10947	0.899668	1.72414	2.0499	1.33606	2.21913	-0.832068	0.0717998	0.259029
CPNE4	1.52036	2.28224	1.10947	1.55237	1.72414	1.74389	1.33606	3.35516	-0.4237	0.271864	0.558004
PFD3	0.898309	1.09352	1.81136	1.55237	2.03018	1.74389	1.76733	2.21913	-0.601241	0.141382	0.408772
HDGR2	0.898309	1.09352	1.81136	0.899668	2.28253	2.30222	2.0989	1.48397	-0.86619	0.0682644	0.251899
SNX4	0.898309	1.09352	1.10947	0.899668	1.33521	1.355	1.33606	1.48397	-0.377319	0.280875	0.565689
UBC9	0.898309	1.09352	1.10947	1.55237	1.72414	1.74389	2.0989	1.89788	-0.702787	0.100911	0.325153
HNRL2	3.79919	4.21073	3.53882	4.15995	4.74015	4.8013	4.56287	4.75294	-0.787144	0.0789366	0.273154
1433T	5.42824	5.23378	5.50539	5.12737	5.79734	5.89576	6.09794	5.91707	-0.603326	0.133399	0.389088
PGAM1	5.0003	4.8111	4.79946	4.78043	5.04314	5.09651	5.36554	5.02416	-0.284516	0.391521	0.670028
AT12A	2.98047	2.28224	1.81136	2.61708	2.28253	3.01752	3.3842	3.80229	-0.698846	0.113367	0.347531
HNRPR	5.13015	4.8111	5.22156	4.88835	5.77694	5.71194	5.64454	5.72762	-0.702469	0.0982103	0.319372
KAD5	1.52036	1.807	1.81136	1.55237	2.03018	2.0499	2.0989	2.21913	-0.426753	0.238184	0.533425
RAB14	3.15335	2.28224	2.91953	3.76623	3.66363	4.07066	4.12747	3.70281	-0.860806	0.0705578	0.257862
GLYR1	1.52036	1.09352	1.10947	0.899668	2.03018	1.355	1.76733	1.48397	-0.503365	0.190482	0.471081
GDS1	2.28633	1.09352	2.91953	3.22298	3.1324	3.15205	3.5009	3.59597	-0.964739	0.0585875	0.237898
DNJC5	1.52036	1.09352	1.10947	0.899668	0.801069	1.74389	1.76733	1.89788	-0.396786	0.279171	0.56491
POGZ	0.898309	1.09352	1.10947	0.899668	1.33521	2.0499	1.33606	1.48397	-0.551043	0.161677	0.436
M4K4	2.28633	2.28224	2.6355	2.00012	2.49723	3.27509	2.59528	2.70378	-0.466795	0.215616	0.497842
P66B	0.898309	1.807	1.10947	0.899668	1.72414	1.74389	1.33606	0.901258	-0.247727	0.464619	0.732848
SCRN1	3.89973	4.21073	3.97072	4.24362	4.89959	4.71699	4.71557	4.80183	-0.702296	0.0979374	0.319328
SRSF7	2.78402	2.925	2.91953	2.61708	3.47393	3.49356	3.5009	3.70281	-0.731395	0.0893439	0.299003
VA0D1	1.52036	1.807	1.81136	1.55237	2.28253	2.51691	2.59528	1.89788	-0.650374	0.119083	0.358757
SNX12	1.9536	1.807	1.81136	2.00012	2.68409	2.51691	2.36833	2.48171	-0.61974	0.12551	0.374656
KDM1A	1.9536	1.807	2.2815	2.00012	2.49723	2.86915	2.0989	1.89788	-0.330237	0.344189	0.625074
SRSF1	3.57428	3.54725	3.69759	3.64837	4.18091	4.20053	3.80318	4.28745	-0.501148	0.18619	0.462835
ARL8A	1.52036	1.807	1.10947	2.00012	2.03018	2.0499	2.79133	2.21913	-0.663396	0.118678	0.358757
CUTA	0.898309	1.09352	1.81136	1.55237	1.72414	1.74389	2.0989	1.89788	-0.527313	0.178291	0.452344
ACTY	3.15335	3.16349	3.36039	3.04785	3.74989	3.49356	3.5009	3.80229	-0.455389	0.216073	0.497842
THYN1	1.9536	1.807	1.81136	1.55237	2.28253	2.30222	2.0989	2.21913	-0.444611	0.223929	0.514549
MUTA	1.9536	1.807	1.81136	2.00012	2.84949	2.51691	1.76733	2.48171	-0.510839	0.187885	0.465294
TBCD	2.98047	2.925	2.6355	2.00012	2.99787	3.49356	2.9639	3.06592	-0.495039	0.199639	0.484203
KAPCA	2.98047	3.36809	2.91953	3.22298	2.99787	3.49356	3.60885	4.41864	-0.506964	0.19556	0.484203
SMC1A	2.55653	2.925	2.6355	3.52003	4.24171	3.92793	3.89134	3.48058	-0.976127	0.0513684	0.205052
ETHE1	0.898309	1.09352	1.10947	0.899668	2.03018	2.0499	1.33606	1.48397	-0.724787	0.0955337	0.315902
MEP50	0.898309	1.09352	2.2815	0.899668	1.72414	2.0499	1.76733	1.48397	-0.463086	0.2286	0.52381
CUL4B	2.55653	2.63913	1.10947	1.55237	2.49723	2.70376	2.0989	1.89788	-0.335068	0.35321	0.637639
XRN2	0.898309	1.09352	1.81136	0.899668	2.28253	1.74389	1.76733	1.89788	-0.74719	0.0920205	0.304918
CPSF7	1.9536	1.09352	1.10947	1.55237	2.28253	2.0499	2.0989	2.21913	-0.735375	0.093453	0.308442
NT5D2	1.52036	1.807	1.81136	1.55237	2.28253	2.0499	2.0989	1.89788	-0.409526	0.255355	0.543522
LASP1	3.15335	1.807	2.6355	3.22298	2.49723	3.38846	3.60885	3.48058	-0.539074	0.182941	0.45743
TXTP	2.98047	2.28224	1.81136	3.04785	3.25545	3.27509	2.9639	3.06592	-0.609608	0.141402	0.408772
SAFB1	2.28633	2.925	2.91953	3.04785	2.99787	3.68326	3.25724	3.21777	-0.494358	0.197815	0.484203
TKT	5.70326	6.05091	5.41685	5.73061	6.36032	6.39355	6.32068	6.25221	-0.606283	0.133527	0.389634
DDAH2	3.79919	4.10024	4.20027	3.97648	4.82207	4.48175	4.71557	4.2171	-0.540077	0.166306	0.436
IPYR2	2.28633	1.807	1.10947	1.55237	2.49723	2.0499	2.0989	2.21913	-0.527497	0.180423	0.45264
DBNL	2.78402	2.28224	2.2815	2.34133	2.68409	2.51691	2.9639	3.21777	-0.423396	0.250157	0.542031
GAPD1	0.898309	1.09352	1.10947	0.899668	1.33521	1.355	1.33606	1.48397	-0.377319	0.280875	0.565689
SMD1	2.55653	2.28224	2.2815	2.00012	3.1324	2.70376	2.36833	2.70378	-0.446969	0.22952	0.52381
SFXN3	2.28633	2.28224	1.81136	2.34133	2.84949	3.49356	2.36833	2.89618	-0.721575	0.0997552	0.323651
SCYL2	0.898309	1.09352	1.10947	0.899668	1.33521	1.355	1.33606	1.48397	-0.377319	0.280875	0.565689
VATD	0.898309	1.09352	1.10947	0.899668	1.72414	1.355	1.33606	1.89788	-0.57803	0.146962	0.415952
VPS45	0.898309	1.807	1.81136	2.00012	2.03018	2.0499	2.0989	2.21913	-0.470329	0.215431	0.497842
H2A1B	5.17096	5.2852	5.54771	5.33237	5.9509	5.93361	5.6944	5.77737	-0.50501	0.183198	0.45785
RCN2	1.9536	1.807	1.81136	1.55237	2.03018	0.820957	2.0989	2.70378	-0.132373	0.684025	0.862655
KPRA	1.52036	1.807	2.2815	2.00012	2.84949	3.01752	2.36833	2.21913	-0.711373	0.102263	0.325153
LBR	1.9536	1.807	1.10947	2.00012	1.72414	2.30222	0.718092	2.48171	-0.0889948	0.781106	0.904866
MK03	2.98047	2.925	2.2815	3.04785	3.74989	3.76951	3.5009	3.80229	-0.896941	0.0603591	0.237898
RS21	1.52036	1.807	1.10947	0.899668	1.72414	2.0499	1.76733	1.48397	-0.422209	0.25382	0.542362
UBE2K	2.28633	1.09352	1.81136	2.34133	2.68409	2.51691	2.79133	2.48171	-0.735374	0.0969181	0.316402
1433E	5.75786	5.82635	6.09613	5.84218	6.50375	6.324	6.5274	6.18007	-0.503175	0.184643	0.460354
SSDH	2.98047	2.63913	2.2815	2.84848	2.84949	2.51691	3.89134	3.21777	-0.431486	0.253122	0.542362
XRCC1	1.52036	1.09352	1.10947	0.899668	1.72414	1.74389	1.33606	1.48397	-0.416261	0.253596	0.542362
UB2D1	0.898309	1.09352	1.10947	0.899668	1.72414	1.355	1.33606	1.48397	-0.474553	0.203052	0.484203
EXOS9	0.898309	1.09352	1.10947	1.55237	1.72414	1.355	1.76733	1.48397	-0.419193	0.251814	0.542362
RCC1	2.55653	2.28224	1.81136	0.899668	2.99787	2.86915	1.76733	1.89788	-0.495604	0.21368	0.494942
DHCR7	1.9536	1.807	2.2815	1.55237	2.84949	2.51691	1.76733	2.70378	-0.560762	0.162937	0.436
ARL8B	1.52036	1.09352	1.10947	1.55237	1.33521	1.74389	2.36833	1.89788	-0.517397	0.184968	0.460354
PKN1	2.28633	1.09352	1.10947	0.899668	1.33521	2.0499	2.0989	2.48171	-0.644183	0.131665	0.387792
ANK3	1.52036	1.807	1.81136	1.55237	1.33521	2.30222	1.33606	2.48171	-0.191025	0.560028	0.79636
RBBP4	2.78402	2.63913	3.53882	3.04785	3.90831	3.49356	3.3842	3.21777	-0.498511	0.196563	0.484203
DYL1	1.9536	1.807	1.10947	2.34133	2.68409	2.51691	2.36833	1.89788	-0.563954	0.162689	0.436
KHDR1	3.44714	3.36809	3.69759	3.76623	4.11744	4.00106	4.33033	4.28745	-0.614308	0.129209	0.385455
CN37	2.28633	1.807	1.81136	2.61708	2.68409	3.01752	3.70929	3.06592	-0.988761	0.0504795	0.200301
HSP74	5.0003	5.12511	5.27292	5.2129	5.60247	5.68999	5.36554	5.84891	-0.47392	0.204264	0.484203
VAPB	1.52036	1.807	1.81136	2.00012	0.801069	1.74389	2.59528	1.89788	0.0251843	0.93681	0.974106
PSB4	2.55653	2.63913	3.15673	2.00012	3.5719	2.86915	3.25724	2.70378	-0.512389	0.191942	0.476841
TNIK	2.28633	2.28224	2.6355	2.00012	2.28253	3.01752	2.36833	2.89618	-0.340091	0.33201	0.61976
GBB2	3.44714	3.85008	3.53882	3.76623	4.18091	4.13706	3.89134	4.28745	-0.473624	0.20506	0.484627
SYSC	3.57428	3.36809	3.84061	3.64837	4.6533	4.42972	4.05297	4.41864	-0.780821	0.0799378	0.273154
PFD2	1.9536	1.807	1.81136	1.55237	2.49723	2.51691	2.36833	2.21913	-0.619319	0.126738	0.379909
H2AX	5.0003	5.18047	5.41685	5.2129	5.75625	5.71194	5.56635	5.47974	-0.425942	0.240185	0.534979
LRC47	3.30771	3.85008	3.69759	3.64837	4.24171	4.31967	4.26583	3.98275	-0.576554	0.146826	0.415952
GMPR2	1.52036	1.09352	1.10947	1.55237	2.28253	2.0499	1.76733	1.89788	-0.680476	0.108212	0.33399
LANC1	2.78402	1.807	1.81136	3.04785	3.66363	3.27509	2.79133	2.89618	-0.794003	0.0851946	0.290433
DDX46	1.52036	1.09352	1.10947	1.55237	2.28253	2.51691	1.76733	1.89788	-0.79723	0.0785835	0.271327
RASN	1.52036	1.09352	1.10947	0.899668	2.03018	1.74389	1.33606	2.21913	-0.676561	0.112462	0.347531
RBBP7	2.28633	2.63913	2.6355	2.34133	3.47393	3.01752	2.79133	2.48171	-0.46555	0.217789	0.498928
1433B	4.90675	4.87961	5.27292	4.93943	5.50662	5.50123	5.71871	5.47974	-0.551897	0.156856	0.430486
VAV2	0.898309	1.09352	1.10947	0.899668	1.72414	1.355	1.76733	1.48397	-0.582369	0.143038	0.412326
IMA3	2.28633	1.807	1.81136	2.00012	2.49723	2.86915	2.0989	2.48171	-0.510544	0.185682	0.462366
H14	4.64232	4.31336	4.65209	4.72328	5.04314	5.09651	5.16792	5.14278	-0.529825	0.16807	0.436
SRP14	2.98047	3.16349	2.91953	2.34133	3.36882	3.15205	3.60885	3.70281	-0.606928	0.137825	0.398762
MIF	2.98047	3.16349	3.15673	3.04785	3.47393	3.27509	3.3842	3.70281	-0.371874	0.288618	0.567909
DC1I2	3.44714	3.54725	3.53882	3.22298	3.74989	3.92793	3.89134	4.06517	-0.469534	0.206077	0.484627
H2A1A	4.90675	5.06754	5.37045	5.17077	5.69234	5.62207	5.51177	5.44937	-0.44001	0.228941	0.52381
H12	4.64232	4.31336	4.65209	4.72328	5.1099	5.06275	5.13218	5.14278	-0.529139	0.168283	0.436
CDK2	1.9536	1.807	1.81136	1.55237	2.28253	2.0499	2.36833	1.89788	-0.368575	0.294394	0.572858
CHD4	3.15335	2.28224	2.91953	2.61708	3.1324	3.85089	3.11801	3.06592	-0.548756	0.168184	0.436
SYFA	1.52036	1.807	1.81136	2.61708	2.84949	2.86915	2.79133	2.70378	-0.864488	0.0670706	0.251899
MK01	3.30771	3.36809	3.53882	3.87518	4.41011	4.31967	4.26583	3.89534	-0.700286	0.102089	0.325153
ENAH	1.52036	2.28224	2.6355	2.61708	2.68409	2.51691	2.59528	2.21913	-0.240055	0.475668	0.735202
FKBP3	2.98047	2.28224	2.6355	2.00012	2.68409	2.70376	2.9639	2.70378	-0.289296	0.395726	0.674652
PRP6	1.9536	1.807	1.81136	2.00012	2.68409	2.51691	2.59528	1.48397	-0.42704	0.253445	0.542362
IF4B	1.9536	2.28224	2.91953	2.34133	2.28253	2.51691	2.9639	2.70378	-0.242604	0.469033	0.732848
1433Z	5.7844	5.60143	6.00795	5.89489	6.38748	6.18968	6.39795	6.55284	-0.559818	0.153527	0.423174
LCK	1.9536	1.807	2.2815	2.00012	2.49723	2.30222	2.59528	2.48171	-0.458556	0.214603	0.496029
CP51A	1.52036	1.09352	1.10947	1.55237	1.72414	1.355	1.33606	2.21913	-0.339653	0.333676	0.61976
HPBP1	1.52036	1.09352	1.10947	0.899668	2.03018	2.0499	2.0989	1.48397	-0.759983	0.0863383	0.291855
VP26B	0.898309	1.09352	1.81136	1.55237	2.03018	2.0499	1.76733	1.89788	-0.59743	0.142105	0.411559
STRAP	1.52036	2.28224	2.6355	1.55237	2.84949	2.0499	2.79133	2.89618	-0.649106	0.127065	0.379909
IMA4	2.28633	2.28224	1.81136	2.34133	2.68409	2.51691	2.0989	2.48171	-0.265085	0.427691	0.701193
UBP2L	1.52036	1.807	1.81136	1.55237	0.801069	1.355	1.76733	1.48397	0.320934	0.354091	0.638062
CMTR1	1.9536	1.09352	1.10947	0.899668	1.72414	2.0499	1.33606	1.89788	-0.487933	0.205883	0.484627
PIR	1.52036	1.09352	1.81136	1.55237	1.72414	1.355	1.76733	1.48397	-0.0882047	0.771585	0.900616
RFOX1	1.52036	1.807	1.81136	1.55237	1.72414	1.74389	1.76733	1.89788	-0.110534	0.715148	0.880307
CHAP1	1.52036	1.09352	1.10947	1.55237	2.28253	2.0499	1.76733	1.48397	-0.576999	0.150903	0.421585
RAE1L	1.52036	1.807	1.81136	1.55237	2.28253	1.74389	1.76733	2.21913	-0.330442	0.338471	0.620072
H13	4.64232	4.31336	4.65209	4.66377	5.00857	5.02818	5.09553	5.14278	-0.500879	0.184753	0.460354
ASML	2.55653	2.63913	2.6355	2.34133	2.84949	3.15205	2.9639	3.70281	-0.62394	0.129472	0.386013
MAP1S	1.52036	1.807	1.10947	2.00012	2.03018	1.74389	1.33606	2.21913	-0.223077	0.501806	0.751145
ALDOC	4.31828	4.31336	4.20027	4.24362	4.82207	4.58049	4.76308	4.2171	-0.3268	0.340343	0.623438
CDK9	1.9536	1.807	1.81136	1.55237	2.28253	2.30222	2.36833	1.89788	-0.431656	0.23764	0.533425
PYGB	4.69922	4.66348	3.84061	4.3227	5.07691	4.84168	4.93886	4.84913	-0.54514	0.166487	0.436
PABP1	4.16511	4.21073	3.97072	3.64837	4.69738	4.53196	4.45128	4.48002	-0.541428	0.164278	0.436
DDX6	3.15335	3.70659	3.69759	3.64837	4.05104	4.07066	3.80318	4.2171	-0.484019	0.200287	0.484203
TADBP	2.55653	2.63913	2.2815	2.84848	3.1324	2.70376	3.11801	2.89618	-0.381179	0.283848	0.565882
BCR	1.9536	1.09352	1.81136	2.00012	2.03018	2.0499	2.0989	2.89618	-0.554141	0.167099	0.436
SMU1	1.52036	1.807	1.81136	1.55237	2.49723	2.51691	2.0989	1.89788	-0.579957	0.147301	0.415952
H11	3.69111	3.36809	3.84061	3.64837	4.11744	4.00106	4.26583	4.28745	-0.530899	0.168882	0.436451
SMC3	2.98047	3.54725	2.6355	3.37913	4.18091	3.85089	3.70929	2.70378	-0.475631	0.220889	0.50462
EDC4	1.9536	1.807	1.81136	2.00012	2.03018	2.51691	2.59528	2.89618	-0.616619	0.131934	0.387792
FEN1	1.9536	2.28224	1.81136	0.899668	2.49723	2.51691	2.0989	1.48397	-0.412535	0.272388	0.559223
UBR4	1.9536	2.925	2.91953	2.84848	2.49723	3.38846	2.9639	3.48058	-0.42089	0.261374	0.545395
ULA1	1.52036	1.09352	1.81136	2.34133	2.68409	2.30222	2.59528	1.89788	-0.678222	0.116196	0.354067
ATP5L	1.52036	2.28224	1.81136	2.34133	2.84949	3.15205	2.9639	2.48171	-0.872961	0.0656641	0.250986
PPM1G	1.9536	2.28224	1.81136	2.34133	2.99787	2.86915	2.59528	2.70378	-0.694386	0.103054	0.326198
PSD11	1.52036	2.63913	3.15673	3.04785	3.36882	3.01752	2.59528	2.70378	-0.330333	0.358738	0.640715
SP100	2.28633	2.63913	2.2815	2.34133	3.25545	3.15205	2.79133	2.89618	-0.636679	0.122119	0.364312
PSD12	3.79919	3.36809	3.53882	3.64837	4.05104	3.49356	3.97442	3.98275	-0.286826	0.393692	0.672433
PFKAM	4.31828	4.58359	4.48793	4.60171	5.20457	5.16176	5.13218	4.98235	-0.622337	0.124508	0.373272
KAP2	3.44714	3.98057	2.91953	3.52003	3.25545	4.07066	4.12747	4.35454	-0.485211	0.210301	0.490552
TOM70	2.98047	2.28224	2.91953	3.04785	3.66363	4.07066	3.25724	3.35516	-0.779149	0.084061	0.288483
NFM	4.90675	5.00757	5.22156	5.40685	2.84949	3.92793	5.81201	6.40244	0.387718	0.327265	0.61976
PARP1	4.90675	5.23378	4.79946	5.2129	5.9509	5.68999	5.36554	5.28713	-0.535164	0.170933	0.443381
PICAL	1.9536	1.807	1.81136	2.34133	2.03018	2.30222	2.79133	2.70378	-0.478555	0.207733	0.486861
OGFR	0.898309	1.09352	1.10947	0.899668	1.33521	2.0499	1.76733	1.48397	-0.658859	0.115774	0.353506
ACAD8	0.898309	1.09352	1.10947	0.899668	1.33521	1.355	2.0989	1.48397	-0.568029	0.153935	0.423174
TRI33	0.898309	1.09352	1.10947	0.899668	1.33521	1.355	1.76733	1.48397	-0.485134	0.196427	0.484203
SMHD1	1.52036	2.28224	2.2815	2.00012	2.84949	3.01752	2.0989	1.48397	-0.341414	0.343915	0.625074
RAB8A	3.15335	2.63913	2.91953	3.37913	3.66363	3.68326	3.60885	3.35516	-0.554941	0.159635	0.434746
LRSM1	0.898309	1.09352	1.10947	0.899668	1.33521	1.355	1.33606	1.89788	-0.480796	0.201878	0.484203
WDR7	0.898309	1.09352	1.10947	0.899668	1.33521	1.74389	1.33606	1.48397	-0.474541	0.203539	0.484203
NUCKS	0.898309	1.09352	2.2815	1.55237	2.03018	1.74389	1.33606	1.89788	-0.295579	0.397195	0.676111
PP2BC	0.898309	1.807	1.81136	1.55237	2.28253	2.30222	1.76733	1.89788	-0.545226	0.16939	0.438947
6PGL	3.57428	3.85008	3.36039	3.37913	3.83127	3.76951	4.26583	3.89534	-0.399519	0.267476	0.555483
RAB18	1.9536	1.807	2.2815	2.00012	2.03018	2.30222	2.59528	1.89788	-0.195835	0.541681	0.782026
UBA5	0.898309	1.09352	1.10947	1.55237	1.33521	1.355	1.76733	1.48397	-0.321958	0.348744	0.633157
NNRE	1.52036	1.09352	1.81136	0.899668	2.03018	1.74389	2.0989	1.89788	-0.611484	0.136003	0.393966
GTR3	0.898309	1.09352	1.10947	0.899668	1.33521	1.74389	1.33606	1.89788	-0.578018	0.147219	0.415952
PPM1A	0.898309	1.807	1.81136	1.55237	1.72414	2.0499	1.76733	1.48397	-0.239072	0.474549	0.733506
PA1B2	2.78402	2.925	2.91953	2.61708	3.25545	3.01752	3.25724	2.89618	-0.295192	0.379442	0.663642
RANG	2.28633	2.28224	2.6355	2.34133	2.84949	2.51691	2.0989	2.70378	-0.15592	0.619964	0.83128
SNW1	0.898309	1.09352	1.10947	2.00012	1.33521	1.355	1.76733	1.89788	-0.313498	0.369561	0.65616
TOM22	0.898309	1.09352	1.10947	1.55237	0.801069	1.355	1.33606	1.89788	-0.184086	0.56942	0.797567
NDUA6	0.898309	1.09352	1.81136	0.899668	1.72414	1.355	1.33606	1.48397	-0.299079	0.383748	0.663851
HACD3	2.98047	2.63913	2.2815	2.61708	2.03018	3.01752	3.11801	3.80229	-0.362457	0.321483	0.607579
SNUT2	0.898309	1.09352	1.10947	1.55237	2.28253	1.355	1.76733	1.48397	-0.558788	0.161717	0.436
AKT3	0.898309	1.09352	1.81136	1.55237	1.72414	2.51691	0.718092	0.901258	-0.126211	0.700698	0.868972
CLCB	0.898309	1.807	1.10947	1.55237	1.72414	2.0499	1.33606	1.48397	-0.306731	0.376214	0.66174
GSHR	3.30771	2.925	2.2815	2.84848	3.5719	3.15205	3.11801	3.48058	-0.489961	0.201734	0.484203
PIN1	0.898309	1.09352	1.10947	2.00012	1.72414	1.74389	2.0989	1.89788	-0.590849	0.147281	0.415952
KCRU	2.28633	1.09352	1.10947	0.899668	1.72414	2.30222	1.76733	2.48171	-0.721604	0.10434	0.328974
PSMD1	4.16511	3.85008	3.69759	4.15995	3.98144	4.53196	4.56287	4.35454	-0.389522	0.277801	0.56463
MAP1A	3.15335	3.85008	3.36039	3.97648	3.66363	3.85089	3.89134	3.98275	-0.262082	0.434145	0.707027
QCR2	3.69111	3.36809	3.15673	3.64837	4.11744	3.85089	3.89134	4.14313	-0.534623	0.168513	0.436
MATR3	4.31828	5.18047	5.05553	5.03646	5.20457	5.34146	5.27011	5.50948	-0.43372	0.241065	0.535298
SF3B2	3.69111	2.925	2.6355	3.52003	3.74989	3.68326	3.5009	3.70281	-0.466305	0.219059	0.498928
ARC1A	2.28633	2.925	2.6355	2.34133	3.25545	3.15205	2.9639	2.89618	-0.519852	0.178904	0.452344
HS105	4.08196	4.21073	4.09006	4.39767	4.46214	4.53196	4.26583	4.28745	-0.191742	0.542849	0.783234
VAT1	3.69111	3.98057	3.84061	3.76623	3.74989	3.59153	4.26583	4.89492	-0.30591	0.380407	0.663851
AATM	4.52129	4.10024	4.20027	4.15995	4.86135	4.58049	4.50816	4.70233	-0.417644	0.249464	0.542031
RAB1A	3.89973	3.16349	3.36039	3.87518	4.24171	4.00106	4.26583	3.89534	-0.526288	0.177562	0.452344
SYNC	3.99372	3.70659	2.91953	3.87518	3.98144	3.92793	4.26583	3.98275	-0.415731	0.260472	0.545395
HNRPM	5.35929	5.47428	5.4618	5.70131	6.07304	5.79654	5.59289	6.06461	-0.382595	0.281156	0.565689
TBCA	1.9536	2.28224	2.6355	2.61708	2.84949	2.70376	2.9639	2.70378	-0.433127	0.239087	0.534435
PGRC1	3.44714	3.85008	3.36039	3.87518	3.74989	3.76951	3.97442	4.28745	-0.31212	0.362725	0.645737
TCTP	1.9536	1.807	1.10947	2.34133	2.49723	2.51691	2.36833	2.48171	-0.663199	0.118497	0.358757
BUB3	2.98047	2.63913	2.91953	2.34133	2.99787	3.27509	3.25724	3.06592	-0.428916	0.241862	0.535885
RBM12	1.9536	1.807	1.81136	2.00012	2.49723	2.30222	2.0989	2.48171	-0.451996	0.219145	0.498928
USP9X	2.28633	2.28224	3.15673	2.34133	2.99787	3.38846	2.9639	2.89618	-0.544942	0.1687	0.436
MMSA	3.44714	2.925	2.2815	2.61708	3.36882	3.38846	4.26583	3.06592	-0.704578	0.10929	0.33563
HDAC2	2.98047	2.63913	3.15673	2.61708	3.5719	3.38846	2.9639	3.06592	-0.399192	0.270482	0.557717
RALB	2.28633	1.807	2.2815	2.34133	2.84949	2.86915	2.59528	2.89618	-0.623487	0.12691	0.379909
RPB2	0.898309	2.63913	2.6355	2.34133	2.28253	2.51691	2.0989	2.48171	-0.216446	0.524362	0.767419
PTPRD	0.898309	1.807	1.81136	1.55237	2.28253	2.0499	1.33606	2.21913	-0.454642	0.231744	0.52514
EWS	1.9536	2.63913	2.2815	2.00012	2.03018	2.70376	2.36833	2.48171	-0.177409	0.578349	0.803398
AT2B4	3.89973	2.28224	2.91953	3.76623	3.90831	4.00106	4.39208	3.80229	-0.808998	0.0825341	0.28638
RL40	5.0003	5.33484	5.32251	5.25383	5.60247	5.4758	5.7426	5.75271	-0.415525	0.249703	0.542031
ROA0	3.89973	3.16349	3.97072	3.52003	4.18091	4.31967	3.89134	3.70281	-0.385194	0.285893	0.566899
ELOC	1.52036	2.28224	2.2815	2.34133	2.49723	2.30222	2.36833	2.21913	-0.24037	0.469187	0.732848
EXOC1	0.898309	1.09352	1.81136	0.899668	1.72414	2.0499	1.33606	0.901258	-0.327126	0.355626	0.638421
TCPE	5.28688	5.42928	5.58882	5.33237	5.91401	5.85688	5.6944	5.8947	-0.430662	0.234553	0.530187
CHM4B	1.52036	1.09352	1.10947	1.55237	2.03018	2.30222	1.33606	1.48397	-0.469178	0.217249	0.498923
EFL1	1.52036	1.09352	1.10947	0.899668	1.72414	1.355	1.76733	1.48397	-0.426855	0.244095	0.53705
PP2AA	3.30771	2.925	3.53882	2.84848	3.5719	3.38846	3.70929	3.59597	-0.411401	0.258479	0.544011
ALDH2	4.24373	4.31336	3.36039	3.64837	4.51235	4.20053	4.26583	4.41864	-0.457877	0.224398	0.516655
ASAP1	1.52036	1.09352	1.10947	0.899668	2.03018	1.355	1.33606	1.48397	-0.395549	0.274559	0.561007
NEK6	1.52036	1.09352	1.10947	1.55237	1.72414	1.74389	1.33606	0.901258	-0.107408	0.729717	0.884305
AASS	1.52036	1.807	1.10947	0.899668	1.72414	1.355	1.76733	1.48397	-0.248484	0.457482	0.731423
APLP2	0.898309	1.09352	1.10947	0.899668	1.33521	1.74389	1.33606	1.48397	-0.474541	0.203539	0.484203
TTL12	2.55653	2.925	1.10947	2.61708	3.36882	3.01752	2.59528	2.21913	-0.498168	0.211689	0.493101
RIC8A	1.9536	2.63913	1.81136	0.899668	2.03018	1.74389	2.36833	2.48171	-0.33009	0.357588	0.640715
NSDHL	1.9536	2.28224	2.6355	2.34133	2.99787	2.86915	2.36833	2.21913	-0.310453	0.369416	0.656142
SGTA	1.9536	3.16349	3.36039	3.04785	3.36882	3.27509	3.3842	3.06592	-0.392178	0.286124	0.566899
RTL8C	0.898309	1.09352	1.10947	1.55237	1.72414	1.74389	0.718092	1.48397	-0.254107	0.45248	0.727757
MAP11	1.52036	1.09352	1.10947	0.899668	1.72414	0.820957	1.76733	1.48397	-0.293344	0.392777	0.671333
RAP2A	1.52036	1.09352	1.10947	0.899668	1.72414	1.355	1.76733	1.48397	-0.426855	0.244095	0.53705
RAB2A	3.89973	3.54725	2.91953	4.07113	4.18091	4.26133	4.19831	4.41864	-0.655389	0.121264	0.361603
SRRT	2.98047	2.925	2.91953	2.61708	2.84949	3.49356	3.25724	2.89618	-0.2636	0.42949	0.702439
TIRR	0.898309	1.09352	1.10947	1.55237	1.33521	1.74389	0.718092	1.89788	-0.26035	0.444623	0.722043
HKDC1	2.78402	1.807	1.81136	3.04785	2.84949	2.70376	3.25724	3.06592	-0.606546	0.144773	0.415952
HNRH3	3.57428	3.54725	3.69759	3.04785	3.98144	3.76951	3.80318	3.89534	-0.395627	0.270516	0.557717
NP1L4	3.69111	2.925	3.84061	4.07113	4.11744	3.85089	4.19831	4.35454	-0.498332	0.198401	0.484203
CDK3	1.9536	1.807	1.81136	1.55237	2.03018	2.30222	2.0989	1.89788	-0.301212	0.371711	0.656357
SPS1	1.9536	1.807	2.2815	2.61708	2.49723	2.0499	2.59528	2.48171	-0.241237	0.468792	0.732848
PSD10	0.898309	1.09352	1.81136	2.00012	1.72414	1.74389	1.76733	1.48397	-0.229003	0.492313	0.743734
MMS19	1.52036	1.807	1.81136	2.00012	2.28253	2.51691	1.76733	1.48397	-0.22797	0.492468	0.743734
RAB2B	3.30771	2.925	2.6355	3.22298	3.36882	3.68326	3.70929	3.70281	-0.593248	0.141461	0.408772
H4	6.37937	6.78117	6.96806	6.77701	7.23708	7.17211	7.10837	7.00312	-0.403767	0.261968	0.545395
THOC4	2.78402	2.28224	2.6355	2.61708	2.68409	3.01752	2.9639	3.06592	-0.353148	0.310889	0.596166
DYN2	3.44714	2.925	3.15673	3.22298	3.25545	3.68326	3.89134	3.70281	-0.445252	0.22927	0.52381
TBC13	1.52036	1.09352	1.10947	1.55237	1.72414	1.74389	1.76733	1.48397	-0.360901	0.302705	0.581569
PUF60	2.28633	2.28224	1.81136	2.00012	2.28253	2.70376	2.0989	3.06592	-0.44276	0.236884	0.532872
SF3A1	2.98047	2.925	2.91953	3.22298	2.68409	3.27509	3.3842	3.21777	-0.128294	0.679547	0.860369
GBB4	2.98047	3.16349	2.91953	3.04785	3.47393	3.27509	2.9639	3.21777	-0.204838	0.521312	0.766566
RS27A	5.13015	5.38284	5.41685	5.37009	5.62547	5.52622	5.78924	5.82545	-0.366616	0.293234	0.57044
OLA1	3.44714	3.36809	3.53882	3.04785	3.36882	3.38846	3.60885	3.80229	-0.191629	0.547083	0.786634
SP16H	3.15335	3.54725	3.15673	3.52003	3.98144	3.59153	3.70929	2.21913	-0.0310065	0.922544	0.967862
CALB2	1.9536	2.28224	1.81136	1.55237	2.84949	2.51691	2.0989	1.48397	-0.337424	0.343299	0.625074
NSUN2	1.52036	1.807	1.81136	0.899668	1.33521	2.0499	1.33606	1.48397	-0.0416841	0.892654	0.955491
RO60	3.57428	3.36809	3.15673	3.52003	3.74989	3.59153	4.19831	3.35516	-0.318937	0.355217	0.638323
MLP3B	1.9536	1.807	1.81136	1.55237	1.33521	2.0499	2.59528	2.21913	-0.268794	0.430379	0.704225
NUP93	2.28633	1.807	2.2815	1.55237	2.03018	3.15205	2.0989	2.21913	-0.393264	0.284874	0.566794
G3BP2	1.9536	2.63913	2.2815	2.84848	2.49723	2.51691	2.9639	2.48171	-0.184263	0.566316	0.797567
1433S	3.69111	3.70659	4.09006	3.64837	4.05104	4.07066	4.05297	4.06517	-0.275926	0.405207	0.678097
ARPC3	2.28633	2.28224	1.81136	2.00012	2.28253	2.70376	2.36833	2.70378	-0.419583	0.250738	0.542031
SAFB2	1.52036	1.807	1.81136	2.00012	1.33521	2.30222	2.0989	1.89788	-0.123839	0.692972	0.864445
ACINU	1.52036	1.807	1.81136	2.00012	1.72414	2.51691	2.36833	2.21913	-0.422417	0.251236	0.542031
RAB15	2.28633	2.28224	2.2815	2.34133	2.68409	2.70376	2.79133	2.21913	-0.301723	0.372045	0.656751
SEC63	1.52036	1.09352	1.81136	1.55237	2.03018	2.0499	1.33606	1.48397	-0.230623	0.487337	0.742533
CAP1	4.58307	4.58359	3.69759	4.15995	4.69738	4.67291	4.80907	5.02416	-0.54483	0.167913	0.436
U2AF2	2.98047	2.63913	2.2815	3.04785	2.68409	2.70376	3.5009	2.89618	-0.208996	0.524741	0.767535
SRSF3	2.98047	2.63913	2.91953	3.22298	3.1324	3.27509	3.25724	3.21777	-0.280099	0.400706	0.677008
NOP58	2.78402	2.63913	2.2815	3.52003	3.5719	3.76951	3.11801	3.21777	-0.613132	0.139665	0.406332
KPRB	2.28633	1.807	2.6355	2.61708	3.25545	3.01752	2.36833	2.21913	-0.37863	0.298501	0.57589
NNTM	3.79919	3.36809	3.69759	3.76623	4.05104	4.84168	3.80318	4.84913	-0.728481	0.0988202	0.319459
H2B2E	6.026	6.10913	6.51405	6.23866	6.67886	6.56011	6.4424	6.58112	-0.343665	0.32015	0.604893
H2B1O	6.026	6.10913	6.51405	6.23866	6.6455	6.56011	6.4424	6.60887	-0.34226	0.321675	0.607819
H2B1J	6.026	6.10913	6.51405	6.23866	6.66783	6.56011	6.4424	6.58112	-0.340907	0.322998	0.608059
H2B1B	6.026	6.10913	6.51405	6.23866	6.6455	6.56011	6.4424	6.58112	-0.335325	0.32868	0.61976
FADS2	1.52036	1.09352	1.10947	0.899668	1.33521	1.355	1.33606	1.89788	-0.325282	0.346465	0.627948
ATD3B	1.9536	1.807	1.81136	2.00012	2.84949	2.51691	1.76733	2.21913	-0.445194	0.234077	0.528552
T120A	0.898309	1.09352	1.81136	0.899668	1.33521	1.74389	1.33606	1.48397	-0.299066	0.383985	0.663851
DIP2B	1.52036	1.09352	1.10947	0.899668	0.801069	1.355	1.76733	1.89788	-0.299564	0.386681	0.664229
UBQL4	0.898309	1.09352	1.10947	1.55237	0.801069	1.355	1.33606	1.48397	-0.0806086	0.790871	0.910792
RDH11	1.52036	1.09352	2.2815	1.55237	1.33521	1.355	2.0989	1.89788	-0.0598088	0.846547	0.937128
ARPC2	2.78402	2.925	3.36039	3.22298	3.25545	3.49356	3.5009	3.35516	-0.328169	0.339498	0.620977
CBX3	2.28633	2.28224	2.2815	3.04785	3.1324	2.70376	2.0989	2.70378	-0.185229	0.568555	0.797567
H2B1M	6.11234	6.21897	6.5767	6.3561	6.74336	6.64241	6.54109	6.68903	-0.337947	0.325445	0.614024
COF1	5.08815	5.23378	5.37045	5.12737	5.55534	5.3967	5.53932	5.47974	-0.287837	0.385399	0.663851
GLOD4	3.44714	3.54725	3.15673	3.76623	3.90831	3.49356	3.60885	3.89534	-0.247176	0.454089	0.729931
SCPDL	2.78402	1.807	1.10947	2.34133	2.49723	2.51691	2.9639	2.89618	-0.708104	0.109129	0.33399
H2B1C	6.11234	6.21897	6.5767	6.3561	6.76423	6.63094	6.5274	6.67598	-0.33361	0.330357	0.61976
IMPA1	1.9536	1.807	1.81136	1.55237	1.72414	1.74389	2.36833	1.89788	-0.152478	0.626292	0.834199
PGM2	2.28633	2.28224	1.81136	0.899668	2.28253	2.70376	2.59528	1.48397	-0.446479	0.247785	0.538357
PSMD7	2.55653	3.16349	2.91953	2.61708	3.1324	3.15205	2.9639	3.06592	-0.264409	0.426392	0.699837
H2B1H	6.11234	6.21897	6.5767	6.3561	6.73281	6.63094	6.5274	6.70197	-0.332252	0.331649	0.61976
H2B1K	6.11234	6.21897	6.5767	6.3561	6.75383	6.63094	6.5274	6.67598	-0.33101	0.33304	0.61976
H2B1D	6.11234	6.21897	6.5767	6.3561	6.74336	6.63094	6.5274	6.67598	-0.328391	0.336459	0.61976
H2B1N	6.11234	6.21897	6.5767	6.3561	6.73281	6.63094	6.5274	6.67598	-0.325754	0.33945	0.620977
FUBP1	4.31828	4.58359	4.39827	4.24362	4.89959	4.71699	4.71557	4.59545	-0.345958	0.31573	0.601966
PRS6A	3.79919	3.85008	3.69759	3.87518	4.05104	3.92793	4.12747	4.35454	-0.309735	0.358547	0.640715
PSMD3	4.16511	3.98057	4.30267	4.15995	4.56088	4.58049	3.89134	4.48002	-0.226108	0.489705	0.743734
RAB1B	3.69111	3.36809	3.15673	3.76623	4.11744	4.13706	3.97442	3.48058	-0.431832	0.243256	0.53705
RMXL1	3.30771	3.36809	3.36039	3.37913	3.74989	3.27509	3.80318	3.35516	-0.191997	0.545457	0.785537
DDX17	5.42824	5.12511	5.27292	5.08263	5.77694	5.44991	5.48369	5.80161	-0.400812	0.263495	0.5479
RAB7A	3.15335	2.63913	2.6355	2.61708	3.25545	2.86915	3.25724	3.21777	-0.38864	0.277346	0.563063
SF3B3	4.16511	3.36809	3.69759	4.24362	4.41011	4.48175	4.33033	3.89534	-0.410779	0.263917	0.549148
XPO2	4.95429	4.73918	4.86786	4.78043	5.29342	5.28401	4.97965	4.89492	-0.277559	0.403746	0.677008
HUWE1	4.24373	4.21073	3.97072	3.97648	4.46214	4.42972	4.50816	4.98235	-0.495177	0.192386	0.477668
H2BFS	6.11234	6.21897	6.5767	6.3561	6.74336	6.63094	6.5274	6.67598	-0.328391	0.336459	0.61976
DYST	1.52036	2.28224	1.81136	2.00012	1.72414	1.74389	2.36833	2.48171	-0.175995	0.584916	0.806857
RAB5B	2.55653	2.925	2.6355	2.61708	2.84949	2.70376	2.9639	3.21777	-0.250202	0.447022	0.722401
HDHD2	1.9536	1.807	1.10947	2.00012	2.28253	1.74389	2.0989	1.89788	-0.288251	0.398788	0.676111
PSMD6	2.98047	3.70659	3.15673	3.37913	3.36882	3.15205	3.5009	3.48058	-0.069854	0.816653	0.920396
RAD21	1.52036	1.807	1.10947	0.899668	1.72414	1.74389	1.76733	1.89788	-0.449184	0.228806	0.52381
PININ	1.52036	1.09352	1.10947	2.00012	1.72414	1.74389	1.76733	1.89788	-0.352441	0.318417	0.603554
CDK12	1.9536	1.807	1.81136	1.55237	2.03018	2.0499	2.0989	1.89788	-0.238132	0.463632	0.732848
PMVK	1.52036	1.807	1.81136	2.00012	2.28253	2.30222	1.33606	1.48397	-0.0664808	0.82924	0.927685
FGFR3	1.9536	1.807	1.81136	1.55237	2.03018	2.0499	2.0989	1.89788	-0.238132	0.463632	0.732848
CDK18	1.9536	1.807	1.81136	1.55237	2.03018	2.0499	2.0989	1.89788	-0.238132	0.463632	0.732848
BLK	1.9536	1.807	1.81136	1.55237	2.03018	2.0499	2.0989	1.89788	-0.238132	0.463632	0.732848
RBMX	4.38918	4.21073	4.30267	4.46894	4.74015	4.37574	4.71557	4.53889	-0.249712	0.4449	0.722192
AN32A	3.89973	3.54725	4.30267	4.24362	4.97315	4.84168	4.33033	3.48058	-0.40812	0.275985	0.563063
RAGP1	2.55653	2.28224	2.91953	2.00012	2.99787	2.30222	2.79133	2.48171	-0.203676	0.532679	0.772569
H2B3B	5.93416	6.05091	6.44855	6.19729	6.57636	6.47282	6.33646	6.49455	-0.312322	0.357113	0.638421
PRS4	3.57428	3.70659	3.53882	3.04785	3.36882	3.76951	3.89134	3.59597	-0.189527	0.553541	0.792899
HMOX2	0.898309	1.807	1.10947	1.55237	1.72414	1.355	1.33606	1.89788	-0.236484	0.479252	0.736161
MTA3	0.898309	1.807	1.10947	1.55237	1.33521	1.74389	1.33606	1.48397	-0.132994	0.672199	0.857209
USP9Y	1.9536	1.807	2.91953	1.55237	2.68409	2.51691	2.36833	2.70378	-0.510155	0.193602	0.479576
GUAA	2.98047	3.54725	2.6355	2.84848	3.5719	3.59153	3.5009	3.48058	-0.533302	0.172492	0.447264
THY1	0.898309	1.09352	1.10947	0.899668	1.33521	1.355	1.33606	1.48397	-0.377319	0.280875	0.565689
DNJC8	1.52036	1.807	1.81136	1.55237	1.72414	1.74389	1.76733	1.89788	-0.110534	0.715148	0.880307
DBR1	0.898309	1.09352	1.10947	0.899668	1.72414	1.74389	1.33606	1.48397	-0.571775	0.147986	0.418089
AP2A1	4.16511	4.31336	3.36039	3.87518	3.98144	4.48175	4.61559	4.14313	-0.376966	0.295299	0.572858
UBA1	6.27092	6.43924	6.25781	6.19729	6.41414	6.56011	6.64619	6.68903	-0.286053	0.388471	0.665169
STRBP	3.44714	3.36809	3.15673	3.04785	3.36882	3.38846	3.3842	3.48058	-0.150563	0.625219	0.833964
KCC2G	3.15335	3.70659	3.69759	3.52003	3.47393	3.76951	3.80318	3.98275	-0.237955	0.470042	0.732848
CDK1	1.9536	1.807	2.2815	1.55237	2.03018	2.0499	2.0989	1.89788	-0.120598	0.696087	0.865726
PRDX2	4.95429	5.00757	5.22156	5.08263	5.53119	5.34146	5.51177	5.38665	-0.376252	0.282364	0.565689
SEC62	1.52036	1.09352	1.10947	2.00012	1.72414	1.74389	1.33606	1.89788	-0.244625	0.465678	0.732848
VPS4A	2.28633	2.28224	2.2815	2.00012	2.68409	2.30222	2.59528	2.48171	-0.303274	0.368012	0.654023
SART3	2.78402	2.63913	2.91953	2.84848	3.5719	3.27509	2.59528	3.06592	-0.329259	0.343463	0.625074
GGA1	1.52036	1.09352	1.10947	0.899668	1.33521	1.355	1.33606	0.901258	-0.0761276	0.800552	0.91342
RNBP6	2.55653	2.63913	1.81136	3.04785	2.84949	2.70376	3.11801	2.89618	-0.378144	0.295319	0.572858
IPO7	3.57428	3.85008	3.36039	3.04785	3.90831	3.85089	3.70929	3.35516	-0.247763	0.457305	0.731137
2AAA	4.95429	5.06754	5.4618	4.60171	5.4562	5.50123	5.36554	5.44937	-0.421753	0.250305	0.542031
TIF1B	5.13015	5.23378	4.86786	4.93943	5.29342	5.50123	5.30262	5.21676	-0.285702	0.390861	0.669843
PAP1M	0.898309	1.09352	2.2815	1.55237	1.72414	1.74389	1.76733	1.89788	-0.326885	0.354418	0.638273
DDX5	4.8576	4.94501	5.16831	4.66377	5.26441	5.06275	4.97965	5.38665	-0.264689	0.425313	0.699837
CYBP	2.78402	2.925	2.91953	3.04785	3.36882	3.27509	3.3842	3.35516	-0.426719	0.236067	0.532225
CNDP2	3.57428	3.85008	3.69759	3.04785	3.1324	3.38846	3.80318	4.06517	-0.0548545	0.857813	0.942047
ELAV1	3.89973	3.70659	3.53882	3.76623	4.30006	4.26133	3.80318	4.28745	-0.435163	0.235279	0.530187
FIS1	1.52036	1.807	1.81136	1.55237	1.72414	1.74389	2.0989	1.89788	-0.193428	0.541023	0.780815
IF4A3	3.89973	3.54725	3.69759	3.64837	4.35613	4.13706	3.97442	3.89534	-0.392501	0.271326	0.557717
RL36	0.898309	1.09352	1.81136	0.899668	1.33521	1.355	0.718092	1.48397	-0.0473518	0.877337	0.950524
BSCL2	0.898309	1.09352	1.10947	0.899668	1.33521	1.355	1.33606	1.48397	-0.377319	0.280875	0.565689
DPP3	3.30771	3.16349	2.91953	3.04785	3.5719	3.15205	3.11801	3.59597	-0.249837	0.448876	0.724987
G3P	6.82518	6.99699	6.74981	6.6902	7.01994	6.73106	7.10837	6.81347	-0.102667	0.733782	0.886252
CHD3	1.9536	1.09352	2.2815	2.00012	2.28253	2.70376	1.76733	2.21913	-0.411	0.26943	0.557717
ZC3HF	0.898309	1.09352	1.81136	1.55237	1.33521	0.820957	0.718092	1.48397	0.249335	0.460899	0.732848
ARPC4	2.78402	2.925	2.91953	3.37913	3.1324	3.27509	3.3842	3.21777	-0.250447	0.446942	0.722401
HNRPK	6.06982	6.32104	6.42605	6.08835	6.50375	6.47282	6.4713	6.55284	-0.273864	0.407169	0.679713
RHOA	3.30771	2.925	3.84061	3.64837	3.66363	3.76951	3.80318	3.21777	-0.183103	0.569791	0.797567
GABPA	1.52036	1.807	1.10947	1.55237	1.72414	1.74389	1.76733	1.48397	-0.182531	0.564464	0.797567
TNPO2	3.30771	1.807	2.6355	2.61708	3.36882	3.38846	2.59528	2.70378	-0.422263	0.263401	0.547603
TCPZ	5.35929	5.7552	5.8813	5.75932	5.93257	5.93361	5.89965	5.98215	-0.248215	0.448385	0.722698
VAPA	3.57428	3.16349	3.53882	3.22298	2.84949	3.59153	3.89134	3.48058	-0.0783446	0.797404	0.91342
PRP31	1.52036	1.807	2.2815	2.00012	2.28253	2.30222	2.0989	1.89788	-0.243135	0.462935	0.732848
AP1B1	4.31828	3.85008	3.53882	4.07113	4.05104	4.37574	3.89134	4.53889	-0.269676	0.424635	0.699837
PSB2	2.28633	2.28224	1.81136	2.00012	2.28253	2.0499	2.59528	1.89788	-0.111378	0.718634	0.88222
SRP54	2.28633	2.28224	1.10947	2.34133	2.28253	2.30222	2.0989	2.48171	-0.286496	0.407496	0.679713
TCPW	2.98047	3.16349	3.15673	3.22298	3.47393	3.38846	3.25724	3.35516	-0.237777	0.462071	0.732848
RFA1	2.55653	2.28224	1.81136	2.34133	3.1324	3.15205	2.36833	1.89788	-0.389797	0.28988	0.569085
DNJB1	2.55653	2.28224	2.2815	2.34133	2.99787	3.01752	2.59528	2.89618	-0.511313	0.180478	0.45264
H15	4.64232	4.66348	4.86786	4.88835	5.07691	5.06275	4.93886	4.9393	-0.23895	0.460642	0.732848
HDGF	2.55653	2.63913	2.2815	3.04785	2.84949	3.27509	3.11801	2.21913	-0.23418	0.484813	0.73931
ATP5H	2.78402	2.63913	1.81136	3.22298	3.25545	3.01752	2.9639	3.21777	-0.499289	0.199942	0.484203
H31	5.04489	5.12511	5.27292	5.40685	5.53119	5.31302	5.30262	5.41835	-0.178852	0.566992	0.797567
PSD13	2.98047	3.54725	3.15673	2.84848	3.1324	3.01752	3.5009	3.35516	-0.11826	0.703295	0.870968
HNRPQ	4.69922	4.49902	4.79946	4.15995	5.04314	4.8013	4.61559	4.59545	-0.224457	0.491952	0.743734
RB3GP	0.898309	1.807	1.10947	1.55237	2.28253	1.74389	1.33606	1.89788	-0.473302	0.215596	0.497842
NDUB9	1.52036	1.09352	1.10947	1.55237	1.72414	1.74389	1.33606	1.48397	-0.253085	0.444472	0.721356
DDX1	4.38918	4.10024	4.57234	4.39767	4.69738	4.8013	4.71557	4.35454	-0.277341	0.406302	0.678275
CAZA2	3.30771	3.36809	3.97072	2.84848	3.66363	3.68326	3.60885	3.70281	-0.290891	0.394107	0.672433
YTHD3	1.52036	1.807	1.10947	0.899668	0.801069	1.74389	1.33606	0.901258	0.138555	0.664533	0.856479
YTHD1	1.52036	1.807	1.10947	0.899668	0.801069	1.74389	1.33606	0.901258	0.138555	0.664533	0.856479
DNPEP	2.28633	2.63913	2.6355	2.34133	2.03018	2.0499	1.76733	1.89788	0.539253	0.163975	0.436
GT251	2.78402	2.28224	2.6355	2.61708	1.33521	1.355	1.76733	1.48397	1.09434	0.0364326	0.170557
MYH14	4.38918	4.73918	4.65209	4.46894	3.1324	3.15205	2.9639	3.59597	1.35127	0.0203591	0.118687
SPEE	2.78402	2.925	3.53882	3.04785	2.28253	2.30222	2.0989	1.89788	0.92854	0.0558608	0.219512
CO4A2	3.15335	3.54725	3.15673	3.22298	2.28253	2.51691	2.79133	1.89788	0.897916	0.060925	0.23934
NU107	1.9536	2.28224	2.2815	2.00012	2.03018	1.355	1.33606	1.48397	0.578063	0.149105	0.420918
TMM43	2.55653	3.36809	2.91953	3.22298	1.72414	1.355	1.76733	2.48171	1.18474	0.0322412	0.154143
AGM1	3.30771	3.36809	2.6355	3.52003	2.03018	2.0499	2.59528	1.89788	1.06452	0.0413202	0.185811
GSHB	3.44714	3.70659	3.53882	3.22298	2.68409	2.70376	3.11801	2.89618	0.628374	0.125357	0.374656
CSN7A	1.9536	1.807	1.81136	2.00012	0.801069	1.355	1.33606	0.901258	0.794674	0.0772191	0.26611
SAHH	5.28688	5.56028	5.66768	5.67141	4.82207	4.48175	4.61559	4.28745	0.994848	0.0458226	0.195686
UGDH	4.64232	4.49902	4.20027	3.97648	3.25545	3.38846	2.79133	3.48058	1.10057	0.0373274	0.172598
STML2	2.78402	2.63913	3.15673	3.37913	2.03018	2.51691	2.0989	1.89788	0.853784	0.0681782	0.251899
LRP1B	1.52036	2.28224	1.81136	0.899668	0.801069	0.820957	0.718092	1.48397	0.672389	0.119151	0.358757
SC65	1.52036	1.807	1.81136	1.55237	0.801069	0.820957	0.718092	0.901258	0.862431	0.0628812	0.246338
TM109	1.9536	2.28224	2.6355	2.00012	1.33521	0.820957	1.33606	1.48397	0.973819	0.0503491	0.200301
FAAA	1.9536	1.807	1.81136	1.55237	0.801069	0.820957	1.76733	1.48397	0.562753	0.160373	0.434746
RPE	1.52036	1.807	1.81136	1.55237	1.33521	0.820957	0.718092	0.901258	0.728897	0.0931441	0.306609
NUBP1	1.9536	1.807	1.81136	1.55237	0.801069	0.820957	1.33606	0.901258	0.816246	0.0730678	0.261671
METH	1.52036	1.807	1.81136	1.55237	0.801069	1.355	0.718092	1.48397	0.583243	0.147883	0.418089
RBP2	2.55653	2.925	2.6355	3.04785	1.72414	1.74389	0.718092	1.89788	1.27022	0.0266633	0.131291
SYRC	4.31828	4.40917	4.39827	3.97648	3.36882	3.27509	3.25724	3.21777	0.995822	0.0448896	0.194444
ANXA5	6.09124	6.10913	6.03795	5.94574	4.35613	4.00106	5.33442	4.70233	1.44753	0.0177889	0.100279
ACOC	4.08196	4.10024	4.20027	4.3227	3.1324	3.27509	3.25724	2.89618	1.03606	0.0409571	0.183986
ACSA	1.9536	1.09352	1.81136	2.00012	1.33521	1.74389	1.33606	0.901258	0.385547	0.288495	0.567909
RL11	3.57428	3.70659	3.69759	3.52003	2.68409	1.74389	2.36833	2.48171	1.30512	0.0235233	0.124105
CALU	3.44714	3.36809	3.36039	3.52003	2.28253	2.30222	2.59528	2.70378	0.952961	0.0504133	0.200301
RINI	4.45675	4.58359	4.86786	4.60171	3.66363	3.27509	3.3842	3.06592	1.28026	0.0240449	0.124413
COQA1	1.52036	1.807	2.2815	2.00012	0.801069	0.820957	0.718092	0.901258	1.0919	0.0370546	0.172598
CTL2	2.28633	2.925	2.6355	2.34133	0.801069	1.355	2.0989	1.89788	1.00883	0.0488844	0.195686
SPTC2	1.9536	1.807	1.81136	1.55237	1.33521	0.820957	0.718092	1.48397	0.691528	0.106551	0.333666
CAN1	3.79919	3.70659	3.69759	3.52003	2.84949	2.51691	2.36833	2.89618	1.02312	0.0428411	0.188333
VAT1L	4.31828	4.8111	3.97072	4.46894	2.84949	2.86915	2.36833	3.48058	1.50037	0.015931	0.100279
PKCB1	1.52036	1.807	1.81136	1.55237	0.801069	0.820957	0.718092	0.901258	0.862431	0.0628812	0.246338
LMAN2	2.98047	3.70659	3.36039	2.84848	1.33521	1.74389	2.0989	2.21913	1.3747	0.0208888	0.118687
AMPB	3.30771	3.36809	2.6355	3.04785	2.03018	1.355	2.0989	2.21913	1.16399	0.0329835	0.157495
ANXA7	3.30771	3.54725	3.36039	3.37913	2.49723	2.30222	2.36833	1.89788	1.1322	0.0332986	0.158491
MLEC	3.30771	2.925	3.15673	3.04785	2.03018	2.30222	2.0989	1.89788	1.02703	0.0421047	0.187184
CHID1	2.55653	2.925	2.6355	2.61708	1.33521	1.74389	1.33606	1.89788	1.10527	0.0359149	0.169982
CD9	2.98047	2.63913	2.2815	2.61708	0.801069	0.820957	2.36833	2.21913	1.07717	0.0440891	0.191419
ZCHC3	1.52036	2.28224	1.81136	2.34133	1.33521	1.355	0.718092	0.901258	0.911437	0.0598174	0.237898
FLNA	7.2534	7.72117	7.15759	7.24123	5.73526	5.75486	6.63346	6.18007	1.26744	0.0261637	0.126949
ALBU	5.52586	6.19229	6.2059	5.64087	4.60783	4.58049	4.71557	4.70233	1.23967	0.0267195	0.131291
GCN1	4.31828	4.8111	4.48793	4.53685	3.47393	3.49356	3.3842	3.70281	1.02491	0.0423796	0.187605
NOC2L	1.9536	1.807	1.10947	1.55237	1.33521	1.355	0.718092	0.901258	0.52822	0.178766	0.452344
ADPGK	1.52036	1.09352	1.81136	2.00012	0.801069	0.820957	0.718092	1.48397	0.650321	0.123503	0.371534
GMPPA	1.52036	1.807	1.81136	1.55237	0.801069	0.820957	0.718092	0.901258	0.862431	0.0628812	0.246338
NDUA8	1.9536	1.807	1.81136	1.55237	0.801069	0.820957	0.718092	1.48397	0.825062	0.0729254	0.261139
MRE11	1.52036	1.807	1.81136	2.00012	0.801069	1.355	0.718092	0.901258	0.840858	0.0692897	0.251899
XPOT	3.15335	3.36809	2.91953	2.84848	2.28253	2.0499	1.76733	1.48397	1.17643	0.0311597	0.152047
MTAP	1.52036	1.807	1.81136	2.00012	0.801069	0.820957	1.33606	0.901258	0.819876	0.0727227	0.261139
LYAG	2.55653	2.63913	2.2815	2.84848	1.33521	1.355	2.0989	1.48397	1.01314	0.0455317	0.194489
CKAP4	6.34412	6.29619	5.94601	6.13292	4.51235	4.37574	5.20279	5.44937	1.29475	0.0251786	0.124434
LAMB1	7.75407	8.37133	8.03952	7.84725	6.59978	6.76295	7.15363	5.59519	1.47515	0.0175201	0.100279
COPB2	4.08196	4.66348	3.97072	4.3227	3.25545	3.27509	3.25724	2.89618	1.08872	0.0377388	0.176056
STAT1	1.9536	1.807	1.10947	1.55237	0.801069	0.820957	1.33606	0.901258	0.640772	0.124767	0.373849
K2C1	4.80672	4.8111	5.77844	5.37009	4.11744	3.01752	3.70929	4.06517	1.46423	0.0178732	0.100279
ECHA	5.52586	5.38284	5.50539	5.29363	4.41011	3.49356	4.39208	3.98275	1.35731	0.0210534	0.118687
GYS1	2.78402	3.16349	3.53882	2.84848	1.72414	1.355	1.76733	1.89788	1.39762	0.0189145	0.101648
44813	4.64232	5.00757	5.11302	4.93943	3.74989	3.59153	3.70929	3.21777	1.35847	0.0199318	0.118687
LAMC1	7.55263	8.11135	7.87477	7.78577	6.46602	6.58411	6.95316	5.41835	1.47572	0.0173656	0.100279
MYL6	4.69922	4.94501	4.72766	4.66377	3.25545	3.01752	3.5009	3.48058	1.4453	0.0161176	0.100279
GSTO1	2.98047	2.63913	2.6355	2.61708	2.28253	2.30222	2.0989	2.21913	0.492349	0.190903	0.472243
ERP44	3.89973	3.98057	3.53882	3.52003	2.03018	2.30222	2.0989	2.70378	1.45102	0.0166533	0.100279
SYIC	4.31828	4.49902	3.53882	3.87518	2.84949	3.01752	3.11801	3.21777	1.00713	0.0463604	0.195686
ARL1	1.9536	1.807	1.81136	2.00012	0.801069	0.820957	1.33606	0.901258	0.928185	0.0543258	0.212518
CNN3	2.98047	3.16349	3.69759	3.52003	0.801069	2.0499	2.59528	1.48397	1.60784	0.0137881	0.0980392
SBDS	2.98047	2.925	2.91953	2.84848	1.72414	2.0499	2.0989	2.21913	0.895353	0.0582925	0.237898
SEC13	1.52036	1.807	1.81136	2.00012	0.801069	1.355	0.718092	0.901258	0.840858	0.0692897	0.251899
PDIA1	6.66299	6.79896	6.67542	6.39321	4.89959	4.8013	5.36554	5.25237	1.55295	0.0130096	0.0912409
RBGPR	2.28633	2.63913	1.81136	2.61708	1.72414	1.355	0.718092	1.48397	1.01818	0.0465289	0.195686
LRP1	5.35929	5.51792	5.16831	5.29363	3.25545	3.68326	3.97442	4.28745	1.53464	0.0141834	0.0980392
PDLI5	2.55653	2.63913	2.91953	2.34133	0.801069	0.820957	2.0989	1.48397	1.31291	0.0249659	0.124434
AT2A2	5.46152	5.68036	6.42605	5.94574	4.60783	4.71699	4.66645	4.9393	1.14578	0.0337761	0.163534
ABHEB	1.52036	1.807	1.81136	1.55237	0.801069	0.820957	0.718092	0.901258	0.862431	0.0628812	0.246338
COIA1	4.58307	4.94501	4.72766	4.60171	2.68409	2.86915	3.89134	3.48058	1.48307	0.0165108	0.100279
MYPN	1.52036	1.807	2.2815	1.55237	0.801069	0.820957	0.718092	0.901258	0.979964	0.0487139	0.195686
PLCL1	1.9536	2.28224	2.6355	2.34133	0.801069	1.355	0.718092	0.901258	1.35931	0.0205478	0.118687
AMPL	4.24373	4.10024	4.20027	4.15995	2.68409	2.70376	3.11801	2.48171	1.42916	0.0167556	0.100279
AT2A3	3.89973	3.85008	4.65209	3.87518	2.84949	3.01752	2.59528	2.89618	1.22965	0.0279795	0.135021
NEST	6.11234	6.61026	7.23732	6.62929	2.28253	3.27509	5.87823	4.80183	2.58788	0.00392657	0.0229008
3HIDH	2.55653	2.28224	1.81136	2.34133	0.801069	0.820957	1.33606	1.89788	1.03388	0.0452809	0.194489
PLBL2	2.28633	2.28224	1.81136	2.00012	0.801069	1.355	2.0989	0.901258	0.805959	0.0801946	0.273154
RRP5	1.9536	1.807	1.81136	1.55237	1.33521	0.820957	0.718092	0.901258	0.837205	0.0695706	0.253468
LDHA	5.58745	5.51792	5.74246	5.54519	3.36882	3.49356	4.93886	4.14313	1.61216	0.0131742	0.0978261
ACTN1	6.13314	6.43924	6.23209	6.13292	3.74989	3.38846	5.45504	4.35454	1.99736	0.00679575	0.0615385
TRFL	1.52036	2.28224	1.81136	1.55237	0.801069	0.820957	0.718092	0.901258	0.981242	0.0484791	0.195686
ACTN4	6.60461	6.86803	6.51405	6.48203	4.60783	4.62744	5.42582	5.06479	1.68571	0.0104896	0.0804598
ACOT9	1.9536	2.63913	2.6355	2.61708	2.03018	2.0499	0.718092	1.89788	0.787314	0.0860754	0.291855
MOB1A	2.28633	2.63913	2.91953	2.61708	1.33521	1.355	1.76733	1.48397	1.13014	0.0339286	0.163873
THIM	4.24373	3.54725	3.69759	3.64837	2.49723	2.0499	3.11801	2.21913	1.31317	0.0242014	0.124413
K2C3	3.57428	3.36809	3.84061	3.22298	2.68409	1.355	2.36833	2.21913	1.34485	0.022823	0.124088
FUCO	2.28633	2.63913	1.81136	2.00012	0.801069	0.820957	1.33606	1.48397	1.07372	0.0404535	0.183849
K2C79	3.57428	3.54725	3.97072	3.22298	2.84949	1.355	2.36833	2.21913	1.38082	0.0214948	0.118687
MYADM	1.52036	1.807	2.2815	2.00012	0.801069	0.820957	0.718092	1.48397	0.946225	0.0547211	0.213873
EPIPL	1.9536	2.28224	2.2815	2.00012	0.801069	0.820957	1.33606	1.48397	1.01885	0.0444924	0.193126
SC23A	4.80672	4.94501	4.93317	4.8354	3.36882	3.15205	3.70929	3.59597	1.42354	0.016878	0.100279
PTBP3	3.15335	3.16349	2.2815	2.34133	2.28253	1.74389	1.33606	1.89788	0.919829	0.0604033	0.237898
PDC6I	4.80672	5.06754	4.39827	4.72328	3.83127	3.76951	3.25724	3.35516	1.19566	0.0299458	0.135903
TPM3	5.42824	5.42928	5.94601	5.47768	3.90831	3.68326	3.80318	3.98275	1.72593	0.00920546	0.0688073
ESYT1	3.15335	3.36809	3.69759	3.52003	1.33521	1.355	2.36833	2.48171	1.5497	0.014677	0.0980392
PAXI	1.52036	1.807	1.81136	2.00012	0.801069	0.820957	0.718092	0.901258	0.974369	0.0472873	0.195686
K1C16	3.30771	2.925	3.53882	3.37913	2.28253	1.74389	2.0989	2.21913	1.20156	0.0292075	0.135903
LMAN1	3.79919	3.54725	3.36039	3.64837	1.33521	1.355	2.36833	2.21913	1.76938	0.00938403	0.0727273
CAN2	3.79919	4.10024	3.53882	3.64837	0.801069	1.355	3.11801	2.21913	1.89835	0.00858949	0.0660377
ARK72	3.79919	3.70659	3.36039	3.37913	1.72414	2.0499	2.9639	2.21913	1.32206	0.0238082	0.124105
E41L2	2.55653	3.16349	2.2815	2.34133	1.33521	1.355	0.718092	0.901258	1.50832	0.015301	0.0980392
KAD2	3.99372	3.54725	3.36039	3.37913	2.28253	1.74389	2.59528	2.70378	1.23875	0.0282163	0.135021
EHD2	2.28633	1.807	3.15673	2.34133	1.33521	1.355	1.33606	1.48397	1.02029	0.0460915	0.195686
PBIP1	1.52036	2.28224	1.81136	1.55237	0.801069	0.820957	0.718092	1.48397	0.835565	0.0726364	0.261139
CATB	3.69111	2.925	2.2815	3.22298	1.72414	1.74389	2.0989	2.21913	1.08363	0.0409831	0.183986
K22O	3.79919	3.54725	4.09006	3.52003	2.84949	1.355	2.36833	2.21913	1.54114	0.0149799	0.0980392
KCD12	3.69111	3.98057	4.72766	4.24362	1.33521	1.74389	3.60885	1.48397	2.11776	0.00607745	0.0538922
K2C4	3.44714	3.70659	3.84061	3.52003	2.28253	1.355	2.36833	1.89788	1.65266	0.0113162	0.0804598
K1C14	3.30771	2.925	3.36039	3.37913	2.28253	1.74389	2.0989	2.21913	1.15695	0.0317335	0.152047
PALLD	1.52036	2.28224	2.6355	1.55237	0.801069	0.820957	0.718092	0.901258	1.18728	0.0315831	0.152047
DECR	4.08196	3.70659	3.97072	3.97648	2.28253	1.74389	2.79133	2.89618	1.50546	0.0155959	0.100279
SUCB2	3.69111	3.16349	2.2815	3.04785	2.03018	1.355	1.76733	1.48397	1.38687	0.0210333	0.118687
K2C5	3.79919	3.70659	4.20027	3.52003	2.84949	1.355	2.36833	2.48171	1.54289	0.0150421	0.0980392
LAMA1	7.3543	7.91316	7.66972	7.24123	5.77694	6.12571	6.36754	4.48002	1.85705	0.00890249	0.0688073
K22E	4.24373	3.54725	4.39827	4.07113	3.66363	1.355	1.76733	2.89618	1.64456	0.0139687	0.0980392
STAT3	2.55653	3.16349	2.6355	1.55237	0.801069	0.820957	1.33606	0.901258	1.51214	0.016238	0.100279
PGM1	4.69922	5.00757	4.30267	4.66377	3.66363	3.01752	2.59528	2.70378	1.67326	0.0111096	0.0804598
CHSTE	1.9536	2.28224	1.81136	2.34133	0.801069	0.820957	1.33606	1.48397	0.986621	0.0488523	0.195686
TPM4	5.32354	5.71827	5.94601	5.57779	3.74989	3.59153	4.05297	3.89534	1.81897	0.00767255	0.0615385
BDH2	2.98047	2.28224	2.6355	2.34133	0.801069	1.355	1.76733	1.48397	1.20805	0.0300963	0.137374
MOGS	2.98047	2.28224	2.2815	2.34133	1.33521	1.355	1.33606	0.901258	1.2395	0.0272873	0.132609
TXND5	3.44714	3.98057	3.69759	3.97648	1.72414	2.0499	2.0989	2.21913	1.75243	0.00892255	0.0688073
SIAS	3.15335	3.85008	3.36039	3.76623	2.49723	1.74389	2.0989	1.89788	1.47304	0.0162841	0.100279
CAP2	3.57428	3.85008	4.09006	3.52003	2.99787	2.86915	1.76733	2.21913	1.29524	0.0256862	0.125843
PLD3	3.69111	3.98057	3.97072	3.37913	2.03018	2.0499	1.76733	2.48171	1.6731	0.0107364	0.0804598
MAGD2	2.78402	2.28224	3.15673	3.22298	0.801069	1.74389	2.0989	0.901258	1.47521	0.0178933	0.100279
QORX	2.28633	2.63913	3.36039	2.61708	0.801069	0.820957	1.33606	1.89788	1.51174	0.0160774	0.100279
PRDX6	5.70326	5.95891	6.40318	5.84218	4.11744	3.68326	4.61559	3.80229	1.92224	0.0067175	0.0615385
HSPB1	5.32354	5.60143	6.03795	5.54519	3.74989	3.38846	4.45128	3.59597	1.83062	0.00817014	0.0656566
MEST	2.98047	3.16349	3.36039	2.84848	0.801069	0.820957	1.33606	0.901258	2.12337	0.00488563	0.0413793
GFPT2	2.78402	2.925	3.36039	2.61708	1.33521	2.30222	1.33606	1.48397	1.30726	0.0246067	0.124434
HSPB2	1.9536	1.807	1.81136	2.00012	0.801069	0.820957	0.718092	0.901258	1.08268	0.0357825	0.169982
KCTD8	1.9536	2.63913	1.81136	1.55237	0.801069	0.820957	1.33606	0.901258	1.02428	0.0454314	0.194489
GNS	3.44714	4.10024	2.91953	3.37913	1.33521	1.355	2.36833	2.21913	1.64209	0.0125361	0.0898876
K1C17	2.78402	2.63913	3.15673	3.04785	1.33521	1.355	1.76733	1.89788	1.31808	0.0222953	0.121287
ECM29	3.44714	3.16349	2.91953	3.37913	1.72414	1.74389	2.0989	2.21913	1.28081	0.02436	0.124413
SC31A	4.8576	4.66348	4.30267	4.72328	2.99787	2.86915	3.25724	2.70378	1.67975	0.0102307	0.0804598
SPON1	1.9536	1.807	1.81136	2.00012	0.801069	0.820957	2.0989	0.901258	0.737474	0.0973074	0.31679
STK25	1.9536	2.63913	3.36039	2.34133	1.33521	1.355	0.718092	0.901258	1.49622	0.0165791	0.100279
OFUT1	2.78402	2.63913	2.6355	2.84848	1.72414	1.355	2.0989	1.48397	1.06128	0.0398014	0.182292
SSRA	1.9536	1.807	2.2815	2.34133	0.801069	0.820957	0.718092	0.901258	1.28551	0.0234831	0.124105
GLUCM	2.28633	2.28224	1.10947	2.34133	0.801069	0.820957	1.33606	1.48397	0.894331	0.0653311	0.249012
FIBB	2.98047	2.925	3.15673	3.04785	2.03018	1.355	2.0989	1.48397	1.2855	0.0244522	0.124434
EMAL4	3.30771	3.36809	2.91953	3.37913	1.33521	1.74389	1.76733	1.89788	1.55754	0.0129655	0.0912409
DIK2A	1.52036	2.28224	1.81136	2.34133	0.801069	0.820957	0.718092	0.901258	1.17848	0.0308026	0.148893
PYC	1.9536	2.925	3.36039	3.04785	2.28253	1.355	1.33606	1.48397	1.20732	0.0320345	0.153398
GOT1B	2.55653	2.28224	2.2815	2.00012	0.801069	1.355	0.718092	0.901258	1.33624	0.0213985	0.118687
K2C72	2.78402	2.63913	2.91953	2.84848	1.33521	0.820957	1.33606	1.89788	1.45026	0.0169984	0.100279
K2C74	2.78402	2.63913	2.91953	2.84848	1.33521	0.820957	1.33606	1.89788	1.45026	0.0169984	0.100279
K2C71	2.78402	2.63913	2.91953	2.84848	1.33521	0.820957	1.33606	1.89788	1.45026	0.0169984	0.100279
KTN1	4.24373	4.40917	3.97072	4.60171	2.28253	2.30222	2.36833	2.70378	1.89212	0.00665931	0.0578035
K2C75	3.79919	3.85008	4.20027	3.52003	2.68409	1.355	2.36833	2.21913	1.68575	0.0111296	0.0804598
IVD	2.98047	2.925	2.6355	2.84848	1.33521	1.74389	2.0989	1.89788	1.0784	0.0385253	0.176883
DCUP	2.55653	1.807	2.91953	2.61708	1.33521	1.355	0.718092	0.901258	1.39764	0.0197974	0.118687
MYH9	7.09278	7.82904	6.87141	7.25137	5.40395	5.06275	5.7426	6.12349	1.67795	0.0111978	0.0804598
FIBG	2.78402	2.63913	2.2815	2.34133	0.801069	1.74389	1.33606	0.901258	1.31592	0.0235032	0.124105
TM9S4	2.28633	2.925	1.10947	2.61708	1.33521	1.74389	1.33606	1.89788	0.656212	0.12823	0.385455
SYNP2	1.9536	1.807	2.6355	1.55237	0.801069	0.820957	0.718092	0.901258	1.17677	0.0315008	0.152047
GDN	2.55653	2.925	2.2815	2.34133	0.801069	0.820957	2.0989	0.901258	1.37054	0.021884	0.120907
UFD1	1.9536	1.807	1.81136	2.00012	0.801069	0.820957	0.718092	0.901258	1.08268	0.0357825	0.169982
CAH2	4.80672	5.23378	4.65209	4.53685	2.28253	1.74389	2.36833	3.70281	2.28297	0.00469101	0.0413793
DAG1	1.9536	2.28224	1.81136	1.55237	0.801069	0.820957	0.718092	0.901258	1.08955	0.0371308	0.172598
FABPH	1.52036	2.28224	2.6355	2.00012	0.801069	0.820957	0.718092	0.901258	1.29921	0.0243278	0.124413
SMYD1	1.52036	2.28224	2.91953	2.00012	0.801069	0.820957	0.718092	0.901258	1.37022	0.0213142	0.118687
PACN2	1.9536	2.28224	1.81136	2.34133	0.801069	0.820957	0.718092	0.901258	1.28679	0.0233547	0.124088
IQGA1	4.8576	4.73918	3.84061	4.39767	3.36882	2.51691	3.3842	2.70378	1.46533	0.0174318	0.100279
MIME	1.52036	2.28224	2.6355	1.55237	0.801069	0.820957	0.718092	0.901258	1.18728	0.0315831	0.152047
ISLR	1.52036	2.63913	2.6355	2.34133	0.801069	0.820957	0.718092	0.901258	1.47374	0.0166332	0.100279
TROP	2.28633	1.807	2.2815	2.61708	0.801069	0.820957	1.33606	0.901258	1.28314	0.0248535	0.124434
K2C6A	4.16511	3.98057	4.57234	3.87518	2.99787	1.355	2.36833	2.48171	1.84757	0.00850722	0.0660377
P3H3	2.55653	2.28224	2.2815	2.00012	0.801069	0.820957	0.718092	0.901258	1.46975	0.0151184	0.0980392
PLIN3	3.89973	3.85008	3.84061	4.3227	1.33521	1.355	2.9639	1.89788	2.09028	0.00570024	0.0538922
BIN1	3.79919	4.40917	5.05553	4.53685	2.03018	2.0499	3.25724	3.06592	1.84937	0.00880417	0.0660377
K2C6B	4.16511	3.98057	4.57234	3.87518	2.99787	1.355	2.36833	2.48171	1.84757	0.00850722	0.0660377
PDCD4	3.15335	2.63913	2.6355	2.00012	1.33521	1.74389	1.33606	0.901258	1.27792	0.026242	0.126949
K1C10	4.69922	4.10024	5.27292	5.12737	3.90831	2.0499	2.59528	3.48058	1.79142	0.0103591	0.0804598
AL1B1	3.44714	3.54725	3.36039	2.84848	1.33521	1.74389	1.76733	2.21913	1.53443	0.0142556	0.0980392
ANXA6	7.4895	7.82904	7.9477	7.69951	5.00857	4.67291	6.28857	5.96078	2.25873	0.00471709	0.0413793
SAMH1	2.28633	2.28224	1.81136	2.00012	1.33521	0.820957	0.718092	0.901258	1.15114	0.0326204	0.15547
PDLI4	1.52036	2.63913	2.6355	2.00012	0.801069	0.820957	0.718092	0.901258	1.38843	0.0200783	0.118687
ITA7	1.52036	2.28224	2.6355	2.00012	0.801069	0.820957	0.718092	0.901258	1.29921	0.0243278	0.124413
ANCHR	1.52036	2.28224	2.6355	1.55237	0.801069	0.820957	0.718092	0.901258	1.18728	0.0315831	0.152047
MOV10	2.28633	1.807	1.81136	2.34133	0.801069	0.820957	0.718092	0.901258	1.25116	0.0257303	0.125843
DJC13	2.55653	2.28224	2.6355	3.04785	0.801069	1.355	0.718092	2.21913	1.35721	0.0232002	0.124088
SVIL	1.9536	1.807	2.2815	2.00012	0.801069	0.820957	0.718092	0.901258	1.20021	0.0281461	0.135021
CBPQ	1.9536	2.63913	2.2815	1.55237	0.801069	0.820957	0.718092	0.901258	1.2963	0.0244121	0.124434
GALK1	2.78402	2.925	2.91953	2.84848	1.33521	1.355	1.76733	1.48397	1.38388	0.0182825	0.100279
FINC	5.17096	5.82635	5.11302	5.37009	0.801069	0.820957	2.36833	0.901258	4.1472	0.000561798	0
VIGLN	4.80672	4.66348	4.65209	4.8354	2.03018	2.51691	2.36833	2.89618	2.28652	0.00387039	0.0229008
GPX1	2.98047	2.63913	2.91953	2.84848	0.801069	0.820957	1.76733	1.48397	1.62857	0.0117998	0.0804598
FBLN1	5.70326	6.10913	5.4618	5.51183	3.5719	3.15205	3.5009	3.70281	2.21459	0.00443018	0.0367647
EEA1	2.28633	2.28224	2.6355	2.61708	0.801069	0.820957	1.33606	0.901258	1.49045	0.0148716	0.0980392
K1C12	1.9536	1.807	2.6355	2.34133	0.801069	0.820957	0.718092	0.901258	1.37401	0.019687	0.116848
LAMB2	3.15335	3.54725	3.15673	3.04785	1.72414	1.74389	2.36833	1.48397	1.39621	0.019061	0.101648
ST1A1	2.28633	2.28224	2.2815	2.00012	0.801069	0.820957	0.718092	0.901258	1.40221	0.0171549	0.100279
PPIC	2.28633	1.807	1.81136	1.55237	0.801069	0.820957	0.718092	0.901258	1.05392	0.0402608	0.183849
SNTB2	1.9536	2.28224	1.81136	2.00012	0.801069	0.820957	0.718092	0.901258	1.20149	0.0280317	0.135021
MFAP2	3.44714	4.10024	3.97072	3.64837	0.801069	1.355	2.0989	2.48171	2.10745	0.0055297	0.0538922
CAVN1	2.28633	2.28224	2.2815	2.00012	0.801069	0.820957	0.718092	0.901258	1.40221	0.0171549	0.100279
TLN2	3.99372	4.8111	4.65209	4.46894	2.28253	2.70376	2.36833	3.06592	1.87633	0.00729735	0.0615385
KAP0	2.98047	3.16349	3.36039	3.52003	1.72414	1.355	1.76733	1.48397	1.67348	0.0102769	0.0804598
CRTAP	3.89973	3.85008	3.69759	3.76623	1.33521	1.74389	2.0989	2.21913	1.95413	0.00618379	0.0538922
SCMC1	2.55653	3.16349	2.91953	2.34133	0.801069	0.820957	1.33606	0.901258	1.78038	0.00873997	0.0660377
K2C80	2.55653	2.63913	2.6355	2.61708	0.801069	0.820957	1.33606	0.901258	1.64722	0.0106802	0.0804598
ATLA3	2.55653	2.63913	1.10947	2.61708	0.801069	0.820957	1.33606	0.901258	1.26571	0.0286136	0.135903
K1C15	3.44714	2.63913	3.15673	3.04785	1.33521	1.355	1.76733	1.89788	1.48386	0.0157825	0.100279
LAMA5	4.16511	3.85008	3.36039	3.64837	2.03018	1.74389	2.0989	1.89788	1.81327	0.00789526	0.0656566
FLNB	6.49638	6.81654	5.97731	6.59784	3.90831	3.49356	4.19831	4.14313	2.53619	0.0024057	0.00934579
VINC	6.00358	6.58996	6.06733	6.39321	3.36882	2.86915	4.19831	4.53889	2.51973	0.00299358	0.00934579
FERM2	3.30771	4.31336	3.53882	3.64837	1.72414	2.0499	1.76733	1.89788	1.84226	0.00769262	0.0615385
PLOD3	2.78402	2.63913	1.81136	2.84848	0.801069	0.820957	0.718092	0.901258	1.7104	0.0101585	0.0804598
FZD7	1.9536	2.28224	2.2815	2.00012	0.801069	0.820957	0.718092	0.901258	1.31902	0.0211758	0.118687
FZD2	1.9536	2.28224	2.2815	2.00012	0.801069	0.820957	0.718092	0.901258	1.31902	0.0211758	0.118687
KAD3	2.78402	1.807	1.81136	1.55237	0.801069	0.820957	0.718092	0.901258	1.17834	0.0322673	0.154143
PGBM	7.22462	7.97709	7.66011	7.58388	3.74989	4.31967	6.75593	5.18024	2.60999	0.00327247	0.0178571
K2C8	6.17387	5.68036	5.41685	5.70131	3.1324	2.86915	4.33033	3.70281	2.23442	0.0048114	0.0413793
SC24A	2.28633	2.28224	1.81136	2.34133	0.801069	0.820957	0.718092	1.48397	1.2243	0.0284049	0.135021
CATC	2.78402	2.925	1.10947	2.84848	0.801069	0.820957	1.33606	0.901258	1.4519	0.0196067	0.114441
ANXA2	6.60461	6.7077	6.51405	6.49915	2.28253	1.355	5.48369	4.59545	3.15221	0.00165128	0
FBN2	5.24926	6.24517	5.70556	5.64087	0.801069	0.820957	3.11801	1.89788	4.05074	0.000702247	0
DESM	6.49638	7.05738	7.10188	6.73426	3.66363	4.00106	4.80907	4.53889	2.59431	0.00226124	0
NACAM	3.89973	3.54725	4.30267	4.88835	2.49723	2.51691	2.36833	2.21913	1.7591	0.00963082	0.0755556
NXP20	2.55653	2.28224	2.6355	2.00012	0.801069	0.820957	0.718092	0.901258	1.55826	0.0128812	0.0912409
HS12B	2.55653	2.63913	1.81136	2.34133	0.801069	0.820957	0.718092	0.901258	1.52674	0.0139888	0.0980392
ANXA3	2.78402	1.807	2.2815	2.34133	0.801069	0.820957	0.718092	0.901258	1.49312	0.0151946	0.0980392
LMNA	6.94766	7.25083	7.08761	6.9858	1.72414	1.74389	5.45504	4.89492	3.61348	0.0010634	0
BGAL	2.78402	2.63913	1.81136	3.04785	0.801069	0.820957	0.718092	0.901258	1.76024	0.00945225	0.0755556
KLH40	1.9536	2.28224	3.53882	2.34133	0.801069	0.820957	0.718092	0.901258	1.71865	0.0108206	0.0804598
COPG1	5.0003	5.12511	4.93317	4.60171	2.84949	2.86915	2.0989	2.48171	2.34026	0.00355538	0.0229008
NID1	6.00358	6.48393	6.2059	6.19729	3.98144	3.76951	3.89134	2.89618	2.58806	0.00222311	0
ACTN3	4.90675	5.23378	5.22156	4.72328	2.49723	2.0499	2.9639	2.89618	2.41954	0.00310193	0.00934579
TTHY	3.79919	5.68036	4.79946	4.88835	3.83127	1.355	0.718092	3.21777	2.51131	0.00445024	0.0367647
PNCB	2.78402	2.925	2.2815	2.84848	2.28253	1.355	1.76733	1.48397	0.987545	0.0495285	0.197269
ANX11	3.89973	3.54725	3.69759	3.97648	1.33521	1.355	1.76733	1.48397	2.29489	0.00364767	0.0229008
ILK	2.28633	2.63913	1.81136	2.61708	0.801069	0.820957	0.718092	0.901258	1.52813	0.0140289	0.0980392
COL12	2.55653	2.925	2.6355	2.00012	0.801069	0.820957	0.718092	0.901258	1.71895	0.00973716	0.0755556
CLIC6	5.17096	5.64143	4.79946	5.29363	2.49723	1.74389	1.33606	2.89618	3.10803	0.00116372	0
MYL6B	4.38918	4.31336	4.99564	4.60171	2.28253	2.0499	2.36833	2.48171	2.27935	0.0039065	0.0229008
PPM1F	2.28633	2.28224	2.2815	2.34133	0.801069	0.820957	0.718092	0.901258	1.48751	0.0137681	0.0980392
CPT2	3.15335	2.28224	2.6355	3.04785	0.801069	0.820957	1.33606	0.901258	1.8149	0.00823636	0.0660377
TPM1	5.49405	5.71827	6.33232	5.64087	3.1324	3.01752	3.11801	3.35516	2.64061	0.00190209	0
ITA6	2.28633	2.28224	2.91953	3.04785	1.33521	1.355	1.76733	1.48397	1.14861	0.0336316	0.163534
NHRF1	2.55653	2.28224	1.81136	2.00012	0.801069	0.820957	1.33606	0.901258	1.19773	0.0299157	0.135903
KCRM	3.89973	4.49902	5.37045	4.3227	1.72414	1.355	1.33606	1.48397	3.04818	0.00119583	0
ITB1	3.99372	4.73918	4.39827	4.39767	2.84949	2.0499	2.79133	2.21913	1.90475	0.00699839	0.0615385
PLTP	2.55653	2.63913	2.2815	2.61708	0.801069	0.820957	1.33606	0.901258	1.55872	0.0128612	0.0912409
SERPH	6.78631	6.81654	6.44855	6.39321	2.84949	3.01752	4.66645	3.98275	2.9821	0.00139246	0
SNTB1	2.55653	2.28224	1.81136	2.61708	0.801069	0.820957	0.718092	0.901258	1.50646	0.0145847	0.0980392
IPO4	3.30771	3.36809	2.6355	3.04785	0.801069	1.355	0.718092	1.89788	1.89678	0.00738764	0.0615385
P3H1	3.99372	4.10024	3.15673	3.64837	1.33521	0.820957	1.33606	1.48397	2.48072	0.00274478	0.00934579
TLN1	5.95767	6.79896	6.17923	6.37478	3.1324	3.27509	4.85365	3.48058	2.64223	0.00234751	0
MYOZ2	2.28633	1.807	2.91953	2.34133	0.801069	0.820957	0.718092	0.901258	1.5282	0.0143379	0.0980392
HEXA	2.98047	2.63913	1.81136	2.34133	1.33521	0.820957	0.718092	1.48397	1.35352	0.0222432	0.121287
COEA1	4.58307	4.8111	4.09006	4.98876	0.801069	0.820957	0.718092	0.901258	3.8079	0.000662119	0
TAGL	2.28633	3.36809	2.2815	3.22298	0.801069	0.820957	0.718092	0.901258	1.97938	0.0062821	0.0538922
TNNT1	1.9536	2.63913	3.53882	3.22298	0.801069	0.820957	0.718092	0.901258	2.02829	0.00604535	0.0538922
MYO1C	2.28633	2.28224	3.36039	2.84848	0.801069	0.820957	0.718092	0.901258	1.88402	0.00723315	0.0615385
GPX8	2.28633	2.63913	1.81136	2.34133	0.801069	0.820957	0.718092	0.901258	1.4592	0.0161376	0.100279
P4HA1	5.04489	4.73918	4.39827	4.66377	1.33521	1.355	2.9639	2.21913	2.74322	0.00198836	0
ILEU	1.9536	2.925	2.2815	2.00012	0.801069	0.820957	0.718092	0.901258	1.47971	0.0159992	0.100279
ANXA1	4.90675	5.06754	4.65209	4.93943	1.33521	0.820957	3.3842	2.48171	2.88593	0.00179575	0
LEG1	4.16511	4.21073	4.39827	4.53685	0.801069	0.820957	2.36833	1.48397	2.95916	0.00133226	0
LDB3	2.55653	2.28224	3.15673	2.61708	0.801069	0.820957	0.718092	0.901258	1.8428	0.00743379	0.0615385
NID2	6.13314	6.68873	6.12437	6.4647	2.99787	2.70376	3.3842	3.06592	3.3148	0.000862761	0
AT2A1	5.08815	5.12511	5.91402	5.37009	2.84949	3.27509	3.11801	2.70378	2.38775	0.00332665	0.0178571
GDE	3.79919	3.98057	3.84061	4.15995	1.33521	0.820957	0.718092	1.89788	2.75205	0.00172352	0
FOLR1	2.98047	2.28224	1.81136	2.84848	0.801069	0.820957	0.718092	0.901258	1.6703	0.0111497	0.0804598
MYPC2	2.28633	2.28224	3.15673	2.84848	0.801069	0.820957	0.718092	0.901258	1.8331	0.007811	0.0615385
ANXA4	5.42824	4.73918	4.20027	5.03646	1.72414	1.355	1.76733	1.48397	3.26843	0.00102327	0
FKBP9	3.30771	3.36809	2.2815	2.84848	0.801069	0.820957	0.718092	0.901258	2.1411	0.00497392	0.0413793
TRFE	5.61729	6.05091	5.97731	5.60968	3.25545	3.15205	3.80318	2.89618	2.53708	0.00232745	0
SPB6	3.79919	3.85008	3.36039	3.22298	0.801069	0.820957	1.76733	0.901258	2.48551	0.00279294	0.00934579
SPB8	2.55653	3.16349	2.6355	2.61708	0.801069	0.820957	1.33606	0.901258	1.77831	0.00845506	0.0660377
AHNK	6.94766	7.08666	6.96806	6.83211	0.801069	0.820957	5.45504	3.35516	4.35057	0.000742376	0
OLFL3	2.55653	2.63913	3.15673	2.34133	0.801069	0.820957	0.718092	0.901258	1.86309	0.00711075	0.0615385
NB5R1	2.78402	2.63913	3.53882	3.04785	0.801069	0.820957	1.33606	1.48397	1.89194	0.00716493	0.0615385
MATN2	1.52036	3.36809	2.2815	2.34133	0.801069	0.820957	0.718092	0.901258	1.56748	0.0145646	0.0980392
SFRP1	3.99372	3.85008	3.53882	3.76623	2.99787	2.86915	0.718092	0.901258	1.91562	0.00900482	0.0688073
SBP1	3.89973	3.36809	3.53882	3.04785	0.801069	0.820957	2.59528	1.48397	2.0383	0.0063443	0.0538922
MYOF	2.78402	2.63913	1.81136	1.55237	0.801069	0.820957	0.718092	0.901258	1.38638	0.0206641	0.118687
PLOD1	4.31828	4.40917	3.69759	4.24362	0.801069	0.820957	2.9639	1.89788	2.54622	0.00325241	0.0178571
PXDN	4.16511	5.12511	4.99564	4.8354	2.03018	2.0499	2.0989	1.48397	2.86458	0.00142857	0
NEXN	2.28633	3.16349	3.53882	2.00012	0.801069	0.820957	0.718092	0.901258	1.93685	0.00709069	0.0615385
FBN1	6.09124	7.04252	6.23209	6.33718	0.801069	0.820957	3.11801	2.48171	4.62032	0.000401284	0
TPM2	6.00358	6.29619	6.9524	6.33718	3.1324	2.86915	3.11801	3.48058	3.2473	0.00100321	0
RET1	3.79919	3.85008	3.36039	3.76623	0.801069	0.820957	2.0989	0.901258	2.53842	0.00263042	0.00934579
SULF1	2.28633	2.63913	1.81136	2.84848	0.801069	0.820957	0.718092	0.901258	1.58598	0.0127949	0.0912409
HYES	3.44714	2.925	2.2815	2.00012	0.801069	0.820957	0.718092	0.901258	1.8531	0.00810795	0.0656566
ANAG	3.57428	3.85008	2.2815	3.37913	0.801069	1.355	0.718092	0.901258	2.32739	0.00426766	0.030303
LG3BP	4.08196	4.21073	2.91953	3.04785	1.72414	0.820957	2.36833	2.21913	1.78188	0.0104494	0.0804598
SC24D	3.69111	3.16349	2.2815	3.52003	0.801069	0.820957	0.718092	0.901258	2.35369	0.00382022	0.0229008
PLSI	2.78402	3.16349	2.2815	2.61708	0.801069	0.820957	0.718092	0.901258	1.90118	0.00663925	0.0578035
MYOM1	2.28633	3.70659	4.72766	3.76623	0.801069	0.820957	0.718092	0.901258	2.81136	0.00188202	0
NADC	3.57428	3.16349	3.84061	3.04785	0.801069	0.820957	1.33606	0.901258	2.44172	0.00288925	0.00934579
OBSL1	1.9536	2.28224	3.36039	2.61708	0.801069	0.820957	0.718092	0.901258	1.74298	0.00994181	0.0782609
K1C18	5.08815	4.10024	4.20027	4.78043	1.33521	1.355	2.36833	2.70378	2.60169	0.00255217	0.00934579
PTK7	4.64232	4.73918	4.39827	4.53685	1.72414	1.355	1.76733	1.48397	2.99655	0.00110353	0
S10AB	2.98047	3.16349	3.36039	3.04785	0.801069	0.820957	0.718092	0.901258	2.3277	0.0032203	0.0178571
MYH16	3.99372	4.66348	4.72766	4.15995	0.801069	0.820957	0.718092	0.901258	3.57586	0.00076244	0
TNNC1	1.9536	2.63913	3.53882	3.04785	0.801069	0.820957	0.718092	0.901258	1.9845	0.00641453	0.0578035
TNNT3	3.15335	3.70659	4.57234	4.15995	0.801069	0.820957	0.718092	0.901258	3.08772	0.0011236	0
MYL4	4.16511	4.49902	4.65209	4.39767	0.801069	0.820957	1.33606	1.48397	3.31796	0.000882825	0
CALD1	2.55653	4.40917	4.09006	3.52003	0.801069	0.820957	0.718092	1.48397	2.68793	0.00220305	0
RYR1	1.52036	2.63913	3.36039	3.22298	0.801069	0.820957	0.718092	0.901258	1.87537	0.00834671	0.0660377
MPRI	3.89973	4.10024	4.39827	3.52003	0.801069	0.820957	0.718092	0.901258	3.16922	0.00104334	0
LAMA4	3.15335	4.21073	3.84061	4.15995	0.801069	0.820957	1.76733	0.901258	2.76851	0.00174358	0
EMIL1	5.35929	5.51792	5.32251	5.51183	0.801069	0.820957	0.718092	0.901258	4.61754	0.000300963	0
PLSL	2.98047	3.54725	2.6355	2.84848	0.801069	0.820957	0.718092	1.48397	2.0469	0.00554976	0.0538922
FKB10	4.31828	3.98057	3.84061	3.97648	0.801069	0.820957	1.33606	0.901258	3.06415	0.00108347	0
PGM5	2.55653	2.925	3.15673	3.04785	0.801069	0.820957	0.718092	0.901258	2.11118	0.00486557	0.0413793
RRBP1	5.67517	5.2852	5.05553	5.47768	0.801069	0.820957	1.76733	1.89788	4.05159	0.000601926	0
CRYAB	2.78402	3.70659	3.84061	3.37913	0.801069	0.820957	0.718092	0.901258	2.61724	0.0020947	0
CO5A1	2.55653	2.925	2.6355	2.61708	0.801069	0.820957	0.718092	0.901258	1.87318	0.00654695	0.0578035
MYOM2	2.55653	3.70659	4.93317	4.15995	0.801069	0.820957	0.718092	0.901258	3.02872	0.00135233	0
P4HA2	4.24373	4.58359	3.97072	4.46894	0.801069	0.820957	0.718092	0.901258	3.5064	0.000782504	0
CO6A1	4.31828	4.49902	3.97072	4.39767	0.801069	0.820957	2.0989	1.89788	2.89172	0.00147873	0
MRC2	3.99372	3.16349	1.81136	3.52003	0.801069	1.355	0.718092	0.901258	2.1783	0.00541332	0.0538922
FLNC	7.3543	7.80282	8.14665	7.58388	2.84949	2.86915	4.26583	3.89534	4.25196	0.000481541	0
TNNT2	3.30771	3.54725	3.84061	3.76623	0.801069	0.820957	0.718092	0.901258	2.80511	0.00137239	0
MYBPH	3.79919	4.87961	5.41685	4.8354	0.801069	0.820957	0.718092	0.901258	3.92242	0.000642055	0
ACTN2	6.5745	7.0275	7.44189	6.58185	2.49723	2.51691	3.3842	3.06592	4.04037	0.000581862	0
MYL1	5.28688	5.7552	6.00795	5.57779	1.72414	1.355	1.76733	1.48397	4.07435	0.000461477	0
FREM2	3.30771	2.28224	1.10947	4.15995	1.33521	0.820957	0.718092	1.48397	1.62529	0.0158086	0.100279
TNNI1	3.57428	4.10024	4.48793	3.97648	0.801069	0.820957	0.718092	0.901258	3.22439	0.000983146	0
MYH7	7.33647	8.06797	8.41015	7.89977	1.33521	1.355	1.33606	1.48397	6.55103	0.000140449	0
CO6A2	3.79919	3.36809	2.6355	3.22298	0.801069	0.820957	0.718092	0.901258	2.4461	0.00295144	0.00934579
CO1A2	5.35929	5.60143	5.27292	5.33237	0.801069	0.820957	0.718092	0.901258	4.58116	0.000321027	0
MYH6	7.17532	7.82904	8.25916	7.66198	1.33521	1.355	1.33606	1.48397	6.35382	0.000160514	0
MYPC1	4.52129	5.56028	5.84782	5.4427	0.801069	0.820957	0.718092	0.901258	4.53268	0.000361156	0
MYH13	7.10336	7.87171	8.16035	7.57583	1.72414	1.355	1.33606	1.48397	6.20302	0.000180578	0
MYH2	8.17605	8.87774	9.26045	8.70783	1.33521	1.355	1.33606	1.48397	7.37796	6.01926e-05	0
MYH3	9.42229	10.2298	10.5755	9.95784	1.33521	1.355	1.33606	1.48397	8.66879	2.00642e-05	0
MYH1	8.09884	8.83956	9.20203	8.65914	1.33521	1.355	1.33606	1.48397	7.32233	8.02568e-05	0
CASQ2	3.44714	3.98057	4.86786	4.24362	0.801069	0.820957	0.718092	0.901258	3.32446	0.000922953	0
MYH4	7.94264	8.64172	9.04472	8.46363	1.33521	1.355	1.33606	1.48397	7.14562	0.000120385	0
KLH41	4.58307	5.18047	5.94601	5.03646	0.801069	0.820957	0.718092	0.901258	4.37616	0.00038122	0
OBSCN	2.55653	3.36809	5.05553	4.15995	0.801069	0.820957	0.718092	0.901258	2.97468	0.00151485	0
SRCA	3.57428	4.31336	5.32251	4.66377	0.801069	0.820957	0.718092	0.901258	3.65814	0.000802568	0
MYH8	8.76459	9.53542	9.97744	9.46854	1.33521	1.355	1.33606	1.48397	8.05894	4.01284e-05	0
TRI72	4.16511	4.8111	4.93317	4.88835	0.801069	0.820957	0.718092	0.901258	3.88909	0.00062199	0
TITIN	8.41987	9.5565	10.1122	9.6053	1.72414	1.74389	2.36833	2.21913	7.40959	0.000100321	0
SRPX	3.79919	4.31336	4.09006	4.07113	0.801069	0.820957	0.718092	0.901258	3.25809	0.000842697	0
MLRS	5.42824	5.82635	6.28308	5.84218	0.801069	0.820957	0.718092	0.901258	5.03462	0.00024077	0
DPP2	4.08196	3.85008	2.91953	3.97648	1.33521	0.820957	0.718092	0.901258	2.76313	0.00170345	0
NEBU	3.57428	4.87961	6.15206	5.03646	0.801069	1.355	0.718092	0.901258	3.96675	0.000722311	0
CO1A1	6.17387	5.9269	5.4618	6.15469	0.801069	0.820957	0.718092	0.901258	5.11897	0.000220706	0
PGS2	4.8576	4.8111	4.86786	4.53685	0.801069	0.820957	0.718092	0.901258	3.95801	0.000501605	0
UN45B	4.16511	4.87961	5.94601	5.2129	0.801069	0.820957	0.718092	0.901258	4.24056	0.000441413	0
POSTN	5.58745	6.32104	5.32251	5.47768	0.801069	0.820957	0.718092	0.901258	4.86682	0.000260835	0
BGH3	4.24373	4.10024	3.84061	3.76623	0.801069	0.820957	0.718092	0.901258	3.17736	0.000963082	0
CO6A3	6.49638	6.48393	6.00795	6.51607	0.801069	0.820957	0.718092	1.89788	5.31658	0.000200642	0
PLST	4.8576	5.51792	4.72766	4.8354	0.801069	0.820957	0.718092	1.48397	4.02862	0.000541734	0
CO3A1	6.00358	5.2852	4.99564	5.75932	0.801069	0.820957	0.718092	0.901258	4.70059	0.000341091	0
ROA3	5.13015	4.8111	4.93317	4.88835	5.40395	5.31302	5.48369	5.06479	-0.375672	0.285873	0.566899
PUR6	5.0003	4.31336	4.79946	4.66377	5.14215	5.02818	4.89688	4.53889	-0.207301	0.522847	0.766566
SSBP	1.9536	2.28224	1.81136	2.00012	2.68409	2.70376	2.0989	1.89788	-0.334323	0.339029	0.620896
SMD3	1.9536	2.28224	2.91953	2.61708	2.84949	2.86915	2.36833	2.48171	-0.199061	0.540399	0.780209
CHRD1	1.52036	1.807	1.10947	1.55237	1.72414	1.74389	2.0989	1.48397	-0.265425	0.428541	0.701193
PRS10	3.89973	3.98057	3.69759	4.07113	4.11744	4.07066	4.12747	3.98275	-0.162324	0.59929	0.813129
NAMPT	2.55653	2.28224	1.81136	2.61708	2.49723	2.70376	2.0989	2.48171	-0.128597	0.681874	0.861482
TCPG	5.52586	5.56028	5.62879	5.51183	5.83729	5.77585	5.6944	5.80161	-0.220598	0.488331	0.742798
DYH17	0.898309	1.09352	1.10947	1.55237	1.33521	1.355	1.33606	1.48397	-0.214143	0.507209	0.755578
H90B4	4.52129	4.87961	4.65209	4.24362	4.69738	4.75976	4.66645	4.84913	-0.169025	0.589839	0.808285
DHX9	5.67517	5.9269	5.77844	5.73061	6.00451	6.14197	5.81201	6.04443	-0.222951	0.488138	0.742666
DHPR	1.9536	1.807	2.2815	2.00012	2.28253	2.30222	2.0989	1.48397	-0.0313493	0.918728	0.965347
UB2D2	1.9536	2.28224	1.10947	2.00012	2.28253	2.0499	1.76733	1.89788	-0.163048	0.610638	0.82182
MAK	2.28633	1.807	1.81136	1.55237	2.03018	2.0499	2.0989	1.89788	-0.154947	0.620363	0.83128
MCES	1.9536	2.28224	1.81136	1.55237	2.03018	1.74389	1.33606	1.89788	0.147892	0.639284	0.845574
STIP1	5.04489	5.00757	5.11302	4.72328	5.04314	4.99276	5.01932	5.06479	-0.0578122	0.844587	0.937128
DHX15	4.08196	4.49902	4.39827	4.24362	4.74015	4.53196	4.12747	4.28745	-0.116043	0.706904	0.876134
SNRPA	2.28633	2.63913	2.6355	2.00012	2.68409	2.30222	2.79133	2.21913	-0.10892	0.725275	0.884305
TCPQ	5.52586	5.86065	5.66768	5.73061	5.98686	6.00646	5.78924	5.96078	-0.239636	0.460313	0.732848
SNAA	2.78402	2.63913	2.6355	2.34133	2.84949	2.70376	2.9639	2.70378	-0.205238	0.520496	0.765625
PPAC	2.28633	2.925	3.15673	2.84848	2.49723	3.15205	2.79133	3.06592	-0.0724949	0.812097	0.918139
RAB5A	2.55653	2.925	2.91953	2.84848	3.1324	2.70376	3.11801	2.70378	-0.102101	0.737161	0.887796
COPG2	2.98047	3.54725	2.91953	2.84848	3.36882	2.86915	3.11801	3.48058	-0.13521	0.666597	0.856546
SKP1	1.52036	1.807	1.81136	1.55237	1.72414	1.74389	1.76733	1.48397	-0.00705629	0.982149	0.991913
H2A2B	4.58307	4.8111	5.05553	4.78043	4.93684	4.91919	4.93886	4.70233	-0.0667739	0.822249	0.922714
BZW2	2.28633	2.28224	2.2815	2.34133	2.49723	2.86915	2.0989	2.21913	-0.123252	0.690809	0.864198
SFPQ	5.17096	4.8111	5.05553	5.29363	5.26441	5.3967	5.33442	5.10431	-0.192157	0.54375	0.783837
KCC2A	3.30771	3.70659	3.69759	3.64837	3.66363	3.76951	3.70929	3.70281	-0.121245	0.691017	0.864198
ILF3	5.32354	5.2852	5.22156	5.37009	5.50662	5.28401	5.51177	5.21676	-0.0796927	0.788226	0.910083
HNRPU	6.11234	6.27091	6.09613	6.41142	6.38748	6.45991	6.27224	6.40244	-0.157816	0.608278	0.818225
CCAR2	3.79919	4.21073	4.09006	3.87518	3.83127	4.13706	3.97442	4.41864	-0.0965571	0.750333	0.892635
NUMA1	4.69922	4.73918	4.79946	4.66377	5.40395	5.22418	5.01932	4.59545	-0.335316	0.333345	0.61976
FSCN1	5.91025	6.1651	6.09613	5.81509	6.07304	6.05878	6.27224	6.35408	-0.192892	0.541475	0.781918
TPR	3.44714	3.70659	3.53882	3.64837	4.11744	3.49356	3.89134	3.80229	-0.240925	0.462881	0.732848
CAND1	5.93416	6.02089	5.62879	5.89489	6.03918	6.10927	6.0604	6.00321	-0.183334	0.557965	0.793698
BCLF1	2.28633	2.63913	2.2815	2.84848	2.28253	2.70376	3.11801	2.70378	-0.188159	0.55871	0.793698
ARP3	3.69111	4.10024	4.09006	4.07113	4.18091	4.13706	4.26583	4.28745	-0.22968	0.478902	0.736025
HS90A	7.65686	7.73972	7.52895	7.51819	7.72094	7.71902	7.75081	7.93346	-0.170127	0.58316	0.806295
ARP2	3.44714	3.16349	3.36039	3.52003	3.5719	3.49356	3.60885	3.59597	-0.19481	0.535967	0.7749
CD47	2.28633	1.807	1.81136	1.55237	2.03018	2.0499	1.33606	2.21913	-0.04455	0.884526	0.953615
H32	5.0003	5.12511	5.37045	5.40685	5.50662	5.1933	5.36554	5.25237	-0.103783	0.731898	0.884857
SHLB1	2.28633	1.807	2.2815	2.34133	0.801069	1.355	2.79133	3.06592	0.17571	0.605048	0.816356
6PGD	5.39418	5.42928	5.66768	5.4427	5.5791	5.42356	5.71871	5.59519	-0.0956755	0.749272	0.892144
ACSL3	2.78402	2.925	3.36039	2.84848	2.84949	2.86915	2.79133	3.21777	0.0475345	0.873935	0.949181
RU17	3.15335	2.925	3.15673	2.34133	3.1324	3.59153	2.9639	2.48171	-0.14828	0.643953	0.849765
UBP5	4.58307	4.73918	4.39827	4.3227	4.51235	4.62744	4.66645	4.53889	-0.0754762	0.798997	0.91342
SRPRB	1.52036	1.807	1.10947	0.899668	1.33521	1.355	1.33606	1.89788	-0.146912	0.643461	0.849483
SF3B1	3.89973	4.21073	3.97072	3.64837	4.30006	4.00106	3.89134	3.70281	-0.0414295	0.891344	0.954224
44810	3.44714	3.54725	3.15673	2.84848	2.99787	3.01752	3.25724	4.2171	-0.12253	0.701411	0.869031
HNRH1	5.08815	5.23378	5.37045	5.08263	5.40395	5.28401	5.20279	5.28713	-0.100718	0.73678	0.887746
TCPH	5.42824	5.68036	5.66768	5.29363	5.53119	5.64506	5.51177	5.6761	-0.0735497	0.804215	0.914039
TCPA	5.42824	5.60143	5.4618	5.51183	5.75625	5.68999	5.71871	5.6761	-0.209437	0.507396	0.755578
RTCB	3.99372	3.98057	4.39827	4.07113	4.41011	4.20053	4.56287	4.2171	-0.236728	0.469083	0.732848
NTF2	1.52036	2.28224	2.2815	2.00012	2.28253	2.30222	2.36833	2.21913	-0.271995	0.417572	0.690071
PSA1	3.69111	3.54725	3.69759	3.97648	3.74989	3.92793	3.80318	3.80229	-0.0927134	0.75693	0.894783
NDUAD	1.52036	1.807	1.81136	2.00012	2.03018	1.74389	1.76733	1.89788	-0.0751053	0.801136	0.913457
DNLI3	2.28633	2.28224	1.81136	2.61708	2.99787	2.30222	2.0989	2.48171	-0.220921	0.50427	0.751398
H33	4.90675	5.06754	5.16831	5.17077	5.1737	4.91919	5.05793	5.28713	-0.0311457	0.917454	0.965289
PFKAL	5.0003	4.8111	4.48793	4.66377	4.97315	4.88096	4.97965	4.98235	-0.213252	0.506238	0.755578
OTUB1	2.55653	3.16349	2.6355	3.04785	3.25545	2.51691	2.9639	2.70378	-0.00916707	0.976848	0.989874
RBM25	2.28633	2.28224	1.81136	2.00012	2.28253	2.51691	2.0989	2.21913	-0.184351	0.56006	0.79636
RAC2	2.28633	2.63913	2.6355	2.61708	2.68409	2.51691	2.79133	2.70378	-0.129518	0.672412	0.857209
VPS35	4.64232	4.21073	3.69759	4.15995	4.56088	4.37574	4.45128	4.35454	-0.257965	0.440122	0.715364
PEBP1	4.38918	3.98057	3.97072	4.15995	4.24171	4.20053	4.56287	4.2171	-0.18045	0.566423	0.797567
CTBL1	1.9536	1.807	2.2815	2.34133	2.28253	2.0499	1.76733	2.70378	-0.105026	0.734691	0.886801
TEBP	3.15335	3.16349	3.15673	2.84848	3.25545	3.15205	3.11801	2.89618	-0.0249085	0.933836	0.972039
PSA3	3.57428	2.925	3.36039	3.37913	3.5719	3.27509	3.11801	2.89618	0.094405	0.757835	0.894783
APEX1	4.08196	4.49902	4.20027	3.97648	4.69738	4.42972	4.56287	4.14313	-0.268843	0.420887	0.694369
HNRPL	4.69922	5.00757	5.22156	4.98876	5.26441	5.16176	4.76308	4.75294	-0.00626528	0.984384	0.993131
NUDC	2.98047	3.70659	2.91953	3.22298	3.36882	3.01752	3.25724	3.06592	0.0300172	0.921784	0.967835
RHOC	2.98047	2.925	3.69759	3.52003	3.25545	3.27509	3.5009	2.89618	0.0488671	0.872516	0.948298
HNRPD	5.13015	5.33484	5.27292	5.4427	5.40395	5.50123	5.45504	5.47974	-0.164841	0.59315	0.810096
CYTB	1.52036	1.807	1.81136	2.00012	2.03018	2.0499	2.0989	1.89788	-0.234502	0.470909	0.732848
PRDX1	5.08815	5.2852	5.41685	4.93943	5.62547	5.44991	5.16792	5.28713	-0.200202	0.531244	0.770459
PSB7	1.52036	1.807	2.2815	2.00012	1.72414	2.30222	2.0989	1.48397	-6.20511e-05	0.999809	1
KCC2D	3.69111	4.21073	3.84061	3.87518	3.83127	3.85089	3.97442	3.98275	-0.00542553	0.986533	0.993145
RAB13	2.28633	2.28224	2.2815	2.34133	2.03018	2.30222	2.36833	1.89788	0.148199	0.631529	0.837736
C1TC	4.24373	4.73918	4.79946	4.60171	5.26441	4.88096	4.80907	3.89534	-0.116424	0.713969	0.88009
NMT1	2.28633	2.28224	1.81136	2.00012	1.72414	1.74389	2.0989	1.89788	0.228814	0.483096	0.738906
PP1A	3.79919	3.98057	4.39827	3.64837	4.05104	4.00106	4.19831	3.70281	-0.0317037	0.917608	0.965289
U520	4.24373	4.49902	4.48793	4.53685	4.56088	4.84168	4.50816	4.48002	-0.155802	0.614424	0.82588
CAND2	2.78402	2.925	2.91953	2.61708	2.99787	3.01752	2.9639	3.06592	-0.199896	0.526734	0.768268
ARP5L	1.52036	1.807	1.10947	1.55237	1.72414	1.74389	1.76733	0.901258	-0.0368535	0.904617	0.959751
RU2A	2.28633	2.28224	2.2815	2.34133	2.28253	2.51691	1.76733	1.89788	0.181692	0.567191	0.797567
PP1G	3.79919	3.98057	4.48793	3.64837	4.11744	4.07066	4.26583	3.70281	-0.0601688	0.842771	0.937128
PSMD2	4.75397	4.87961	4.57234	4.78043	4.97315	4.88096	4.71557	4.64988	-0.0583022	0.84368	0.937128
TCPD	5.55698	5.7552	5.70556	5.73061	5.73526	5.71194	5.59289	5.87199	-0.0409314	0.890279	0.954186
MFS10	1.9536	1.807	1.81136	1.55237	1.33521	1.74389	1.33606	1.89788	0.202825	0.528186	0.769
RSMB	3.15335	2.925	3.53882	3.22298	3.36882	3.38846	3.3842	2.89618	-0.0493801	0.869713	0.947014
TBA4B	4.8576	4.87961	4.86786	4.53685	4.74015	4.8013	4.66645	4.70233	0.0579237	0.844296	0.937128
AP2B1	4.95429	4.73918	4.20027	4.72328	4.30006	4.62744	4.76308	4.89492	0.00788119	0.980299	0.991501
PRS6B	3.44714	3.98057	3.97072	3.87518	3.90831	3.76951	4.12747	3.89534	-0.106753	0.727167	0.884305
HECD4	1.52036	1.807	2.2815	1.55237	2.03018	1.355	1.33606	2.21913	0.0552151	0.857492	0.942047
XRCC5	5.93416	5.99023	5.94601	5.99486	6.20103	6.33818	6.04126	5.82545	-0.135165	0.660457	0.85568
ILF2	4.90675	5.23378	5.27292	4.66377	4.97315	4.71699	5.05793	4.98235	0.0867011	0.774526	0.902503
U2AF1	1.9536	2.28224	2.2815	2.61708	2.49723	2.51691	2.0989	2.21913	-0.0494401	0.869364	0.947014
CTBP1	3.69111	3.85008	3.53882	3.52003	3.90831	3.85089	3.5009	3.89534	-0.138851	0.653301	0.85568
IF4G3	2.28633	2.28224	2.2815	2.34133	2.28253	1.74389	2.36833	2.70378	0.0232193	0.939719	0.97459
SUMO2	1.9536	1.807	2.2815	2.00012	2.03018	2.30222	2.0989	1.89788	-0.0717409	0.809629	0.916774
UBE3C	2.28633	1.807	2.2815	1.55237	2.03018	2.0499	2.0989	1.89788	-0.037414	0.901294	0.959319
PRP19	3.69111	3.85008	3.84061	3.76623	4.11744	3.92793	3.70929	3.80229	-0.102228	0.734137	0.886303
EPMIP	2.55653	2.63913	2.2815	2.84848	2.68409	2.51691	2.59528	2.70378	-0.0436065	0.883917	0.953615
GLYM	3.79919	3.70659	4.30267	3.64837	4.41011	4.13706	3.97442	3.59597	-0.165183	0.60326	0.814833
DHE3	4.16511	4.31336	3.97072	4.24362	4.05104	4.00106	4.66645	3.89534	0.019731	0.949101	0.977124
DX39A	4.45675	4.49902	4.65209	4.3227	4.6533	4.42972	4.19831	4.48002	0.0423018	0.887434	0.954109
FKBP4	4.16511	3.70659	3.97072	3.87518	4.18091	4.07066	4.26583	3.48058	-0.0700964	0.817018	0.920396
ROA1	5.64652	5.95891	6.06733	5.73061	5.91401	5.75486	5.71871	5.77737	0.0596076	0.840578	0.936034
ROA2	5.95767	6.13738	6.17923	6.04236	6.00451	6.09263	6.17021	5.80161	0.0619229	0.834438	0.92912
PGRC2	2.55653	2.925	3.15673	3.04785	2.68409	3.01752	3.11801	3.06592	-0.0498572	0.867861	0.946549
TRA2B	3.57428	3.36809	3.53882	3.22298	3.25545	3.38846	3.5009	3.48058	0.0196958	0.948008	0.977124
AL3A2	2.55653	2.925	2.91953	2.00012	2.99787	2.70376	2.59528	2.48171	-0.0943574	0.760237	0.895806
HNRDL	4.64232	4.94501	4.86786	4.72328	4.69738	4.67291	4.89688	4.84913	0.0155437	0.959526	0.981663
ODPA	3.44714	2.925	3.36039	2.61708	3.25545	3.68326	3.11801	2.48171	-0.0472056	0.878762	0.951424
G6PI	5.52586	5.60143	5.16831	5.29363	5.20457	5.3967	5.45504	5.53862	-0.00142769	0.996362	0.997589
SYVC	3.99372	4.49902	3.97072	4.3227	4.6533	4.62744	3.97442	3.89534	-0.0910857	0.767737	0.899208
MARE1	3.57428	3.98057	4.20027	4.07113	3.66363	4.07066	4.05297	4.2171	-0.0445271	0.882337	0.95272
NONO	5.52586	5.64143	5.62879	5.64087	5.53119	5.62207	5.6944	5.59519	-0.00147316	0.996192	0.997589
CALX	4.52129	4.49902	4.48793	4.46894	4.41011	4.31967	4.76308	4.70233	-0.054503	0.854149	0.940678
PSA4	3.44714	3.36809	3.69759	3.64837	3.66363	3.59153	3.80318	3.48058	-0.0944332	0.75305	0.894154
XRCC6	5.70326	5.95891	5.97731	5.70131	5.85685	5.79654	5.76611	5.93909	-0.00444853	0.988722	0.993551
TPIS	6.17387	6.39311	6.28308	6.13292	6.07304	6.10927	6.27224	6.0845	0.110982	0.713413	0.88009
CYC	3.30771	3.36809	3.36039	3.52003	3.47393	3.59153	2.9639	3.35516	0.0429267	0.886394	0.953673
TALDO	4.38918	4.40917	4.57234	3.97648	4.51235	4.13706	4.45128	4.28745	-0.010243	0.974029	0.988655
SYFB	4.24373	4.49902	4.39827	4.24362	4.60783	4.8013	4.45128	4.41864	-0.223605	0.48866	0.742931
GDIB	5.67517	5.68036	5.58882	5.51183	5.77694	5.77585	5.7426	5.84891	-0.17203	0.577193	0.802721
PSA2	3.15335	2.63913	3.15673	3.37913	2.99787	3.01752	3.25724	2.89618	0.0398821	0.89504	0.955943
VGFR3	1.52036	1.807	1.81136	1.55237	1.72414	1.74389	1.76733	1.89788	-0.110534	0.715148	0.880307
R13P3	2.28633	2.28224	2.2815	2.34133	2.28253	2.30222	2.0989	2.48171	0.00651184	0.983475	0.992724
CSK2B	1.52036	2.28224	2.2815	2.00012	2.28253	2.0499	2.36833	2.21913	-0.208914	0.520209	0.765003
CSN5	1.9536	2.28224	1.81136	2.00012	2.03018	2.0499	2.0989	2.21913	-0.087695	0.769683	0.900572
PSA6	3.44714	3.70659	4.09006	3.52003	3.66363	3.68326	3.97442	3.59597	-0.0383681	0.898407	0.957208
PUR2	3.57428	3.98057	4.30267	3.52003	3.98144	3.92793	2.9639	3.59597	0.227077	0.497099	0.747578
BAX	1.9536	2.28224	2.2815	2.00012	2.03018	1.74389	2.59528	2.48171	-0.0833994	0.784918	0.908177
ROAA	3.69111	3.70659	3.69759	3.76623	4.05104	3.76951	3.60885	3.80229	-0.0925407	0.757207	0.894783
PPIA	5.42824	5.68036	5.91402	5.60968	5.71396	5.62207	5.53932	5.75271	0.00106251	0.997193	0.998394
IF5	2.78402	2.925	3.15673	3.04785	2.68409	2.70376	2.59528	2.89618	0.258573	0.431122	0.704385
PRP8	4.64232	4.49902	4.39827	4.60171	4.46214	4.71699	4.39208	4.35454	0.0538934	0.855227	0.941152
HNRH2	4.69922	4.87961	4.86786	4.88835	4.82207	4.84168	4.89688	4.89492	-0.0301245	0.919113	0.965347
BASI	2.98047	2.925	2.91953	3.04785	2.68409	3.27509	3.11801	2.70378	0.02297	0.939785	0.97459
PPME1	2.98047	2.925	3.15673	3.04785	2.84949	2.86915	3.11801	2.89618	0.0943031	0.752137	0.89406
HS904	5.13015	5.2852	5.05553	4.88835	5.1737	4.95644	4.85365	5.25237	0.0307638	0.918682	0.965347
ATPO	3.79919	3.36809	3.69759	3.37913	3.5719	3.59153	3.3842	3.89534	-0.0497418	0.867921	0.946549
PP1B	3.79919	4.10024	4.39827	3.76623	3.90831	4.00106	4.12747	3.70281	0.0810695	0.788648	0.910083
TCPB	5.86122	5.9269	6.15206	5.75932	5.89521	5.98859	5.83442	5.6761	0.0762954	0.796914	0.91342
RADI	6.00358	6.1651	5.58882	5.81509	5.81745	5.3967	6.35208	5.59519	0.102788	0.74055	0.888542
GDIR1	3.57428	3.98057	3.53882	3.76623	3.5719	3.68326	3.89134	3.21777	0.123906	0.689468	0.864198
CISY	4.38918	4.21073	4.30267	4.15995	4.24171	4.26133	4.19831	4.14313	0.0545094	0.852462	0.940602
PRKDC	6.88772	6.99699	6.92054	6.88518	6.65671	6.81458	6.75593	6.91696	0.136562	0.654079	0.85568
IST1	2.55653	2.925	2.2815	2.34133	2.28253	2.51691	2.79133	2.70378	-0.0475469	0.874374	0.949181
HNRPF	4.38918	4.31336	3.97072	4.07113	4.05104	4.13706	4.19831	3.89534	0.11566	0.705317	0.874205
NELFB	1.52036	1.807	1.81136	1.55237	1.72414	1.74389	1.33606	1.48397	0.10076	0.739545	0.888542
DX39B	5.0003	4.94501	5.22156	4.88835	5.1099	4.88096	4.85365	5.02416	0.04664	0.874452	0.949202
DLDH	4.31828	4.21073	3.97072	4.15995	3.98144	3.85089	4.12747	4.2171	0.120696	0.693044	0.864445
ODO2	3.69111	3.54725	3.36039	3.37913	3.36882	3.49356	3.5009	3.59597	0.00465706	0.988244	0.993145
VDAC2	4.8576	4.73918	4.86786	4.66377	4.78169	4.53196	4.85365	4.75294	0.0520438	0.859681	0.94299
MK08	1.9536	2.28224	2.2815	2.00012	2.03018	1.74389	2.0989	1.89788	0.186653	0.554175	0.792899
HSP7C	7.15512	7.44419	7.5603	7.29124	7.1366	7.1156	7.25681	7.46442	0.119355	0.696812	0.865726
RUVB1	4.38918	5.06754	4.57234	4.53685	4.46214	4.42972	4.39208	4.59545	0.171631	0.586102	0.806857
PSMD4	3.57428	3.54725	3.36039	3.04785	2.99787	3.27509	3.3842	3.70281	0.042446	0.888784	0.954128
PSB5	3.15335	2.925	3.53882	3.04785	3.25545	2.70376	3.11801	3.06592	0.13047	0.674878	0.859122
VDAC1	5.21064	5.38284	5.4618	5.25383	5.14215	4.95644	5.16792	5.25237	0.197555	0.531447	0.770459
LDHB	5.81047	5.7552	6.00795	5.78747	5.83729	5.68999	5.76611	5.47974	0.146991	0.633074	0.837736
PHB2	4.31828	4.40917	4.99564	4.66377	4.51235	4.37574	4.50816	4.53889	0.112932	0.713347	0.88009
SF01	1.9536	2.28224	2.2815	2.00012	2.28253	1.74389	2.59528	1.89788	-0.000526611	0.998529	0.998796
HNRPC	5.28688	5.38284	5.58882	5.17077	5.26441	5.1933	5.09553	5.14278	0.183323	0.558656	0.793698
IPO5	4.64232	4.66348	4.57234	4.72328	4.56088	4.67291	4.33033	4.59545	0.110462	0.714799	0.880307
FIGL1	1.9536	2.28224	2.2815	2.00012	2.28253	2.0499	2.0989	2.21913	-0.0332476	0.911738	0.961491
U5S1	4.38918	4.73918	4.65209	4.53685	4.69738	4.53196	4.56287	4.28745	0.0594058	0.841441	0.936061
PGK1	6.74636	6.99699	6.85465	6.9979	6.45323	6.37991	6.82472	6.86039	0.269417	0.417707	0.690241
ACTG	8.91931	9.44789	9.47847	9.14048	8.96759	8.95533	9.06966	9.31447	0.169772	0.589681	0.808193
ACTB	8.91931	9.44789	9.47847	9.14048	8.96759	8.95533	9.06966	9.31447	0.169772	0.589681	0.808193
MK09	2.55653	2.63913	2.91953	2.61708	2.68409	2.30222	2.59528	2.70378	0.111724	0.714181	0.88009
PRS7	3.99372	4.58359	4.57234	3.97648	4.11744	4.07066	4.12747	4.41864	0.0979818	0.748884	0.892144
PSA5	3.30771	3.36809	3.36039	3.52003	3.36882	3.27509	3.5009	3.06592	0.0863725	0.772723	0.902021
VDAC3	4.24373	4.49902	4.48793	4.07113	3.90831	4.07066	4.12747	4.06517	0.282551	0.396083	0.674652
CLH1	7.24387	7.26371	7.04393	7.0453	6.90246	7.06534	7.09914	7.21651	0.0783428	0.791647	0.910831
RCC2	3.57428	3.98057	4.30267	3.37913	3.83127	3.59153	3.70929	3.48058	0.155996	0.622215	0.83128
METK2	3.15335	3.54725	3.53882	3.37913	3.66363	3.01752	3.11801	3.06592	0.188365	0.555329	0.792899
HSP72	5.61729	5.79121	5.8813	5.75932	5.43031	5.44991	5.6944	5.80161	0.16822	0.589274	0.808193
ATPA	6.69132	6.46176	6.73157	6.59784	6.56451	6.45991	6.41292	6.53848	0.126663	0.677059	0.859252
ATX10	3.89973	4.10024	4.09006	3.76623	3.83127	3.85089	4.05297	4.06517	0.013987	0.96383	0.984534
IMB1	5.04489	5.2852	5.11302	4.72328	4.93684	4.8013	4.61559	4.75294	0.264931	0.424436	0.699837
ENOA	7.38063	7.67373	7.48608	7.4137	6.91184	6.88389	7.39139	7.10404	0.415743	0.252037	0.542362
ADT1	4.75397	4.8111	4.93317	4.72328	4.51235	4.67291	4.61559	4.48002	0.235163	0.466298	0.732848
COF2	4.24373	4.31336	4.72766	4.46894	4.24171	3.92793	4.26583	4.2171	0.275278	0.409025	0.680617
EF1A2	6.11234	6.46176	6.55611	6.23866	6.02195	5.97049	6.15248	6.25221	0.242936	0.457663	0.731423
ALDR	4.45675	4.49902	4.79946	4.39767	4.30006	3.92793	4.39208	4.35454	0.294574	0.382159	0.663851
F10A1	3.69111	4.21073	4.09006	3.97648	3.83127	3.85089	3.89134	3.48058	0.228574	0.483495	0.739041
PGFRA	1.52036	1.807	1.81136	1.55237	1.72414	1.74389	1.33606	1.89788	-0.00271789	0.993509	0.995979
NPM	4.52129	5.12511	4.99564	4.8354	4.89959	4.58049	4.66645	4.53889	0.198006	0.53562	0.7749
XPP3	2.78402	3.16349	3.15673	2.84848	2.49723	2.51691	2.59528	3.06592	0.319344	0.351711	0.637639
H90B3	6.7328	7.05738	6.82054	6.73426	6.62282	6.58411	6.4713	6.62254	0.261055	0.426104	0.699837
PCBP2	4.38918	4.73918	4.79946	4.3227	4.24171	3.92793	4.19831	4.2171	0.416367	0.252057	0.542362
HS90B	7.73378	8.08982	7.97896	7.75759	7.59843	7.55263	7.45062	7.61566	0.335701	0.326563	0.618525
MK13	1.9536	2.28224	2.2815	2.00012	1.72414	1.74389	1.76733	1.89788	0.346057	0.315686	0.601966
RL9	3.89973	4.10024	4.30267	4.07113	3.36882	3.59153	3.60885	2.89618	0.727095	0.0945626	0.315451
LAMP2	2.28633	2.63913	2.2815	2.34133	1.33521	1.74389	1.76733	1.89788	0.700998	0.100831	0.325153
KRT85	2.28633	2.63913	2.6355	2.00012	2.03018	1.355	2.0989	1.48397	0.648259	0.123098	0.371534
KRT81	2.28633	2.63913	2.6355	2.00012	2.03018	1.355	2.0989	1.48397	0.648259	0.123098	0.371534
RS3	5.35929	5.47428	5.62879	5.37009	4.6533	4.84168	4.71557	4.59545	0.756614	0.0827006	0.287209
RSSA	4.38918	4.31336	4.65209	4.3227	3.66363	3.49356	3.80318	3.89534	0.705402	0.0980177	0.319328
FXR1	3.30771	3.36809	3.36039	3.04785	3.1324	2.70376	2.59528	2.48171	0.542724	0.16488	0.436
RLA0	4.24373	4.58359	4.30267	4.3227	3.66363	3.27509	3.70929	3.59597	0.802176	0.0749619	0.263094
SRSF6	3.44714	3.54725	3.97072	3.64837	2.68409	3.27509	2.79133	3.06592	0.699264	0.102564	0.325153
ACTH	8.61365	9.15151	9.62154	9.09333	8.10327	8.12695	8.2024	8.51658	0.882707	0.0636898	0.246338
ACTC	8.66097	9.20255	9.66303	9.13227	8.12764	8.15125	8.22378	8.52752	0.907157	0.059675	0.237898
LPPRC	5.55698	5.64143	5.54771	5.64087	4.35613	4.53196	4.66645	4.89492	0.984386	0.0462099	0.195686
ACTA	8.64295	9.18573	9.6558	9.11571	8.10327	8.12695	8.2024	8.51658	0.912749	0.0589707	0.237898
AL9A1	4.90675	5.12511	4.79946	4.66377	3.74989	3.85089	4.50816	3.98275	0.850852	0.0680618	0.251899
PDIA6	5.21064	5.51792	5.41685	5.12737	4.46214	4.07066	4.66645	4.70233	0.842803	0.0688463	0.251899
KT33B	2.28633	2.28224	2.2815	2.34133	1.33521	1.355	1.76733	1.89788	0.709	0.0981521	0.319372
NRBP	1.9536	2.28224	2.6355	2.34133	1.72414	1.74389	1.76733	1.89788	0.51986	0.177293	0.452344
AATC	4.69922	4.66348	4.79946	4.60171	3.25545	3.59153	3.70929	3.98275	1.05622	0.0399177	0.183074
TMED7	3.30771	3.16349	2.91953	2.84848	2.28253	2.0499	2.59528	2.21913	0.773096	0.0816493	0.27972
DAAF5	1.52036	1.807	1.81136	2.00012	1.33521	0.820957	1.33606	0.901258	0.686342	0.106495	0.333666
GPAA1	2.98047	3.36809	2.6355	2.84848	1.72414	2.30222	2.59528	1.89788	0.828256	0.0741332	0.261671
K1H1	2.28633	2.28224	2.2815	2.34133	1.33521	1.355	1.76733	1.89788	0.709	0.0981521	0.319372
PTGR1	2.78402	3.16349	2.6355	2.61708	2.03018	1.355	2.36833	1.48397	0.990651	0.0496067	0.197269
RALY	4.08196	4.31336	4.86786	4.3227	3.5719	3.59153	3.80318	3.59597	0.755825	0.0865951	0.294915
RS10	3.57428	3.36809	3.53882	3.64837	2.99787	2.70376	2.79133	2.21913	0.85437	0.0667476	0.251899
ENPL	6.92399	7.18468	6.92054	6.9613	5.79734	5.81693	6.22213	6.25221	0.975475	0.0480939	0.195686
GAPR1	1.52036	1.807	1.81136	1.55237	0.801069	0.820957	1.33606	0.901258	0.707938	0.0987901	0.319459
EIF3K	1.52036	1.807	1.81136	1.55237	0.801069	1.355	1.33606	0.901258	0.574427	0.149613	0.42141
PTBP1	4.90675	5.12511	4.79946	4.88835	4.35613	3.76951	4.39208	3.80229	0.849918	0.0678752	0.251899
PRPS2	3.69111	3.70659	3.84061	3.52003	2.99787	3.15205	2.0989	2.48171	1.00695	0.0468379	0.195686
SEM3C	1.52036	1.807	1.81136	1.55237	0.801069	0.820957	1.33606	0.901258	0.707938	0.0987901	0.319459
CLCN5	1.52036	1.09352	1.81136	1.55237	0.801069	1.355	0.718092	0.901258	0.550549	0.163537	0.436
CD59	1.9536	2.28224	1.81136	2.34133	1.33521	1.355	1.33606	0.901258	0.865253	0.0647452	0.24834
PYGM	4.24373	4.49902	3.53882	4.15995	3.74989	3.38846	3.3842	3.06592	0.713261	0.101513	0.325153
RS20	2.78402	3.16349	3.36039	2.61708	2.03018	1.74389	2.36833	1.89788	0.971173	0.0506882	0.201201
SURF4	3.69111	4.10024	3.69759	3.52003	1.72414	2.30222	2.59528	3.06592	1.33035	0.0236477	0.124105
CALR	5.67517	5.68036	5.58882	5.64087	4.86135	4.48175	5.33442	4.89492	0.753197	0.0872171	0.296629
44812	3.30771	3.54725	2.91953	2.84848	2.49723	2.30222	2.36833	2.48171	0.743368	0.0896348	0.299448
ECHB	4.31828	4.58359	4.39827	4.53685	3.47393	2.70376	3.70929	3.70281	1.0618	0.0416051	0.185811
IF2B3	3.69111	3.98057	4.30267	4.15995	3.47393	3.49356	2.36833	3.70281	0.773915	0.0879755	0.296997
K2C1B	3.69111	3.54725	3.84061	3.52003	2.49723	2.30222	2.79133	2.89618	1.02801	0.0426384	0.187605
PCP	3.44714	3.36809	2.6355	3.22298	2.49723	1.74389	2.79133	2.70378	0.734371	0.0974438	0.318565
MYH11	4.8576	5.23378	5.11302	5.03646	3.66363	3.85089	3.60885	4.2171	1.2251	0.0274579	0.134199
PPIB	5.13015	4.73918	4.99564	4.98876	3.74989	3.68326	4.39208	4.06517	0.990834	0.0471308	0.195686
CLCN4	1.52036	1.09352	1.81136	1.55237	0.801069	1.74389	0.718092	0.901258	0.453327	0.230793	0.52381
RL1D1	2.28633	2.63913	2.6355	2.34133	2.03018	1.74389	1.33606	1.48397	0.827049	0.0719623	0.259029
USO1	4.58307	4.94501	4.48793	4.93943	3.74989	3.38846	3.3842	3.80229	1.15765	0.0317536	0.152047
KRT84	3.69111	3.85008	3.97072	3.52003	2.68409	2.30222	3.11801	2.70378	1.05596	0.040937	0.183986
APT	3.44714	3.36809	3.36039	3.22298	2.84949	2.30222	2.59528	2.21913	0.858121	0.0654715	0.249012
AAPK1	1.52036	1.807	1.81136	2.00012	1.33521	1.355	1.33606	0.901258	0.552831	0.158975	0.434746
MYL9	1.52036	2.28224	1.81136	1.55237	0.801069	0.820957	1.33606	0.901258	0.826749	0.0732103	0.261671
SCFD1	3.30771	3.16349	3.15673	3.04785	2.28253	2.86915	2.36833	2.21913	0.734161	0.0916312	0.304918
DP13A	2.28633	2.63913	2.2815	2.00012	1.72414	1.74389	1.33606	0.901258	0.875433	0.0651906	0.248677
XIRP1	1.9536	2.28224	2.6355	2.34133	1.33521	1.355	1.76733	1.48397	0.817794	0.0735855	0.261671
EIF3I	3.44714	3.36809	3.36039	3.37913	2.99787	2.30222	2.79133	1.89788	0.891366	0.0629775	0.246338
SYWC	4.31828	4.58359	4.72766	4.24362	3.36882	3.01752	3.25724	3.21777	1.25295	0.0253411	0.124434
S61A1	3.15335	2.925	2.91953	2.61708	1.33521	2.0499	1.33606	2.21913	1.16867	0.0327026	0.156788
S39A7	2.28633	2.63913	2.2815	2.00012	1.33521	1.355	1.33606	1.89788	0.820735	0.07374	0.261671
TOM1	1.52036	1.807	1.81136	1.55237	0.801069	0.820957	0.718092	1.48397	0.716753	0.0980377	0.319328
SND1	5.39418	5.38284	4.93317	5.33237	3.74989	3.85089	4.19831	4.2171	1.25659	0.0255879	0.124434
UGPA	4.75397	4.40917	4.86786	4.72328	3.36882	3.49356	3.80318	3.59597	1.12319	0.0339486	0.163873
NUBP2	1.52036	1.807	1.81136	2.00012	1.33521	0.820957	0.718092	1.48397	0.695158	0.105604	0.330653
GBF1	2.55653	2.925	2.6355	2.84848	2.03018	1.74389	1.33606	0.901258	1.23853	0.0282364	0.135021
CTNA1	5.04489	4.73918	4.72766	4.8354	4.11744	3.92793	3.89134	4.14313	0.816822	0.0711176	0.258469
K2C7	4.24373	4.49902	4.57234	4.24362	2.99787	2.86915	3.80318	3.06592	1.20565	0.0296409	0.135903
SYNE2	1.52036	1.09352	1.10947	0.899668	4.74015	4.62744	1.33606	2.48171	-2.14059	0.00694422	0.0615385
TSP1	0.898309	1.09352	1.10947	1.55237	0.801069	1.355	1.33606	1.48397	-0.0806086	0.790871	0.910792
MYO6	0.898309	1.807	1.10947	1.55237	4.35613	3.76951	0.718092	1.48397	-1.24014	0.0386336	0.176883
CO2A1	1.9536	1.807	1.81136	1.55237	0.801069	0.820957	0.718092	0.901258	0.970739	0.0475823	0.195686
COCA1	1.52036	3.16349	3.36039	2.84848	0.801069	0.820957	0.718092	0.901258	1.91284	0.0077187	0.0615385
MCM2	1.9536	2.28224	1.10947	2.34133	3.83127	2.86915	2.36833	1.89788	-0.819998	0.0837018	0.287687
GPC4	1.9536	1.09352	1.10947	1.55237	3.1324	3.01752	0.718092	0.901258	-0.51508	0.213882	0.494942
NFIA	1.52036	1.09352	1.10947	2.00012	2.49723	2.0499	2.36833	0.901258	-0.523313	0.192622	0.477668
ABCD3	2.28633	1.09352	1.10947	2.00012	2.28253	2.0499	2.0989	2.21913	-0.540253	0.175947	0.449527
SAP	2.55653	1.09352	1.10947	2.00012	1.72414	2.30222	2.59528	2.21913	-0.520283	0.193174	0.477668
GTF2I	2.55653	1.807	2.2815	2.84848	3.47393	3.59153	2.59528	1.48397	-0.4128	0.282915	0.565882
CNBP	0.898309	1.09352	1.10947	2.00012	1.72414	2.0499	2.0989	2.21913	-0.747664	0.0926384	0.306609
TBR1	0.898309	1.807	1.10947	0.899668	1.72414	2.0499	0.718092	1.48397	-0.315414	0.372687	0.657339
CACP	2.28633	1.09352	1.10947	2.34133	2.28253	3.01752	2.59528	1.89788	-0.740639	0.101071	0.325153
MCM3	2.28633	2.28224	2.91953	3.04785	3.98144	3.85089	2.36833	0.901258	-0.141492	0.684224	0.862655
CSN2	2.28633	1.807	1.81136	2.34133	2.03018	1.74389	2.36833	1.89788	0.0514368	0.864737	0.944772
DUS3	0.898309	1.09352	1.10947	0.899668	1.72414	1.74389	1.33606	1.48397	-0.571775	0.147986	0.418089
GATM	0.898309	1.09352	1.81136	2.00012	1.33521	0.820957	1.76733	1.48397	0.0989648	0.753242	0.894154
RAB34	1.52036	1.09352	1.10947	2.00012	2.03018	2.0499	2.0989	1.48397	-0.484869	0.206386	0.485004
CPIN1	1.52036	1.09352	1.10947	0.899668	0.801069	1.355	1.33606	1.89788	-0.191748	0.555062	0.792899
VAC14	1.52036	1.09352	1.10947	1.55237	2.49723	2.0499	2.59528	1.89788	-0.941142	0.0545686	0.212518
CSPG4	2.28633	1.807	1.81136	3.04785	0.801069	0.820957	0.718092	0.901258	1.42779	0.0187299	0.100279
REEP5	2.55653	1.09352	1.10947	2.61708	2.03018	2.30222	2.59528	2.48171	-0.508201	0.203379	0.484203
EPN1	1.52036	1.807	1.81136	1.55237	0.801069	1.355	2.59528	1.48397	0.113946	0.723012	0.883784
PCCA	2.55653	1.09352	1.10947	2.00012	1.72414	0.820957	2.0989	2.70378	-0.147037	0.660831	0.85568
CA2D1	3.44714	2.63913	3.53882	3.87518	2.49723	3.15205	4.39208	3.89534	-0.109106	0.738062	0.888343
CK054	1.52036	1.09352	1.10947	0.899668	1.33521	0.820957	1.76733	1.48397	-0.19611	0.54551	0.785537
NU160	1.9536	1.09352	1.10947	2.00012	2.03018	2.30222	1.33606	0.901258	-0.103254	0.747203	0.891556
DNM3A	0.898309	1.807	1.10947	1.55237	1.72414	1.355	0.718092	1.48397	0.0214861	0.945552	0.977124
I2BPL	0.898309	1.09352	1.81136	0.899668	1.72414	2.0499	1.76733	0.901258	-0.434942	0.250285	0.542031
ARI1A	0.898309	1.09352	1.10947	1.55237	2.28253	2.0499	1.33606	1.48397	-0.624697	0.132851	0.388541
SMRC1	1.9536	1.807	1.81136	2.34133	2.68409	3.01752	2.59528	2.48171	-0.716327	0.0968981	0.316402
TIM50	1.9536	1.09352	1.10947	1.55237	1.72414	1.355	2.0989	1.89788	-0.341742	0.332618	0.61976
SUN2	0.898309	2.28224	1.81136	2.34133	2.03018	2.0499	2.0989	1.89788	-0.185903	0.571174	0.797567
UGGG1	3.15335	3.36809	2.91953	3.37913	3.1324	4.07066	3.80318	4.14313	-0.582317	0.150789	0.421585
IDH3A	1.9536	1.807	1.10947	0.899668	1.72414	2.0499	1.76733	1.89788	-0.417378	0.260217	0.545395
CSK22	0.898309	1.09352	1.10947	0.899668	1.33521	1.74389	1.33606	1.48397	-0.474541	0.203539	0.484203
GPD1L	0.898309	1.807	1.10947	1.55237	2.99787	2.30222	0.718092	0.901258	-0.388074	0.309697	0.592203
ERO1A	2.28633	1.807	1.81136	1.55237	1.72414	2.30222	2.0989	2.70378	-0.342995	0.331194	0.61976
WASF2	0.898309	2.28224	1.81136	1.55237	0.801069	0.820957	1.33606	0.901258	0.671235	0.118371	0.358757
SDHB	1.9536	1.807	1.10947	2.34133	1.33521	1.74389	0.718092	1.48397	0.482561	0.212949	0.494935
PARVA	1.9536	1.807	1.81136	2.34133	1.33521	1.355	0.718092	0.901258	0.900934	0.060008	0.237898
K1C27	2.55653	1.807	2.2815	2.61708	2.28253	1.355	1.33606	1.48397	0.701137	0.107313	0.33399
ITPA	2.28633	1.807	1.81136	2.34133	1.33521	0.820957	1.33606	1.48397	0.81746	0.074699	0.263094
S4A10	2.55653	1.09352	1.10947	2.00012	1.33521	1.74389	0.718092	0.901258	0.515298	0.1976	0.484203
SSRD	1.9536	1.807	2.2815	1.55237	0.801069	0.820957	0.718092	0.901258	1.08827	0.0372472	0.172598
RIDA	2.55653	1.807	1.10947	1.55237	0.801069	0.820957	1.33606	0.901258	0.791505	0.0839326	0.287687
RGPD3	1.52036	1.807	2.2815	2.00012	0.801069	0.820957	0.718092	1.48397	0.946225	0.0547211	0.213873
ADDG	2.55653	1.807	1.10947	2.34133	0.801069	0.820957	1.33606	1.48397	0.843068	0.0751023	0.263094
NPC2	1.52036	1.807	2.6355	1.55237	0.801069	0.820957	0.718092	0.901258	1.06846	0.0412299	0.185811
PGS1	1.9536	2.63913	2.6355	1.55237	0.801069	0.820957	0.718092	0.901258	1.38481	0.0202588	0.118687
EHD4	1.52036	1.807	1.81136	2.00012	0.801069	0.820957	0.718092	0.901258	0.974369	0.0472873	0.195686
DDX50	2.55653	1.09352	2.6355	2.61708	1.33521	0.820957	0.718092	0.901258	1.28178	0.0277689	0.135021
PEDF	2.55653	3.16349	2.6355	2.34133	0.801069	0.820957	0.718092	1.48397	1.71819	0.0100582	0.0782609
GFPT1	4.16511	3.36809	4.20027	3.97648	2.28253	3.38846	2.0989	2.21913	1.43024	0.019374	0.112022
APOE	3.44714	3.16349	2.6355	3.37913	2.99787	1.74389	2.0989	1.89788	0.971683	0.0538744	0.211988
CK5P3	2.55653	1.09352	1.81136	1.55237	0.801069	0.820957	1.33606	0.901258	0.788609	0.084679	0.288483
FBLN4	1.9536	1.807	1.81136	1.55237	0.801069	0.820957	0.718092	0.901258	0.970739	0.0475823	0.195686
CSRP2	2.55653	1.09352	1.81136	0.899668	2.03018	1.355	0.718092	0.901258	0.339137	0.352963	0.637639
AP3B1	2.55653	2.28224	1.81136	2.00012	0.801069	1.355	0.718092	0.901258	1.21871	0.02874	0.135903
NEP	2.28633	1.09352	1.10947	0.899668	1.33521	1.355	1.33606	1.48397	-0.0303121	0.922945	0.967862
MA2B1	2.55653	1.807	1.10947	1.55237	0.801069	0.820957	1.33606	0.901258	0.791505	0.0839326	0.287687
K1C13	3.44714	2.28224	2.6355	2.61708	1.72414	1.355	1.76733	1.89788	1.05941	0.042177	0.187605
STK26	1.9536	2.925	3.69759	2.34133	1.33521	1.355	0.718092	0.901258	1.65199	0.0126445	0.0898876
TAGL2	2.98047	1.807	1.81136	2.34133	0.801069	0.820957	1.33606	0.901258	1.2702	0.026876	0.131291
TPPP3	2.28633	3.16349	1.10947	2.61708	0.801069	0.820957	1.33606	0.901258	1.32926	0.0258106	0.125843
DMD	1.52036	2.63913	3.36039	2.61708	1.33521	1.355	1.33606	0.901258	1.30236	0.0263503	0.131111
TBL2	2.28633	1.807	1.10947	2.34133	1.33521	0.820957	1.33606	1.48397	0.641985	0.128652	0.385455
IBP2	1.52036	3.36809	2.6355	2.00012	0.801069	0.820957	0.718092	0.901258	1.57068	0.014697	0.0980392
PLOD2	3.15335	2.28224	1.10947	2.34133	0.801069	0.820957	1.33606	1.48397	1.11108	0.0411938	0.185811
AL1A1	4.38918	3.16349	3.15673	1.55237	1.33521	2.0499	1.76733	1.48397	1.40634	0.0239005	0.124105
SPRC	2.28633	2.28224	2.6355	1.55237	0.801069	0.820957	1.33606	0.901258	1.22428	0.0290931	0.135903
MYOTI	1.9536	1.807	3.69759	2.61708	0.801069	0.820957	0.718092	0.901258	1.70847	0.0115229	0.0804598
ST1E1	2.78402	1.807	1.81136	2.61708	0.801069	0.820957	0.718092	0.901258	1.44452	0.0176124	0.100279
CPSM	4.95429	1.807	1.81136	1.55237	1.33521	1.355	0.718092	0.901258	1.45387	0.0245144	0.124434
MYOM3	1.9536	2.63913	3.84061	3.22298	0.801069	0.820957	0.718092	0.901258	2.10373	0.00559992	0.0538922
K1C19	5.0003	2.925	3.53882	3.97648	1.33521	1.355	2.0989	2.21913	2.10809	0.0059069	0.0538922
COFA1	3.99372	2.925	2.91953	2.84848	0.801069	0.820957	0.718092	0.901258	2.36134	0.00366774	0.0229008
SPB9	4.08196	3.16349	2.2815	2.34133	0.801069	0.820957	0.718092	0.901258	2.15673	0.00534912	0.0538922
GPC1	1.9536	2.28224	2.91953	3.22298	3.66363	3.76951	1.76733	3.06592	-0.472011	0.235347	0.530513
ACL6A	1.52036	1.09352	1.10947	2.00012	2.03018	1.74389	1.76733	1.48397	-0.325473	0.350118	0.635937
GLCM	0.898309	1.09352	1.10947	1.55237	0.801069	1.355	1.33606	1.89788	-0.184086	0.56942	0.797567
DDTL	1.52036	1.09352	1.10947	2.00012	1.72414	1.74389	1.33606	0.901258	0.00452993	0.989069	0.993554
NDUA9	1.52036	2.63913	1.10947	2.00012	1.72414	2.51691	1.76733	1.48397	-0.0558165	0.858965	0.942495
CSN3	1.52036	2.28224	1.81136	2.00012	2.28253	1.355	1.76733	1.48397	0.18132	0.574587	0.800194
STRN4	1.52036	1.09352	1.81136	2.00012	1.33521	2.0499	1.33606	2.21913	-0.128731	0.686278	0.863761
ACADM	3.15335	2.28224	1.81136	2.34133	2.68409	2.0499	3.11801	2.70378	-0.241872	0.478923	0.736025
FXR2	1.52036	1.09352	1.10947	1.55237	2.49723	2.30222	0.718092	1.89788	-0.534926	0.185451	0.461952
DC1I1	0.898309	1.807	1.81136	1.55237	1.72414	2.30222	1.33606	1.48397	-0.194337	0.553367	0.792899
SPSY	1.52036	1.807	1.81136	2.34133	2.49723	2.30222	1.76733	1.48397	-0.142672	0.655419	0.85568
EMD	2.28633	1.09352	1.10947	1.55237	0.801069	1.74389	1.76733	1.89788	-0.0421178	0.893668	0.955509
NAA15	1.52036	2.28224	1.81136	3.04785	3.36882	3.01752	1.76733	2.48171	-0.49339	0.214994	0.497114
TM10C	1.52036	1.09352	1.10947	0.899668	1.33521	2.0499	1.33606	0.901258	-0.249852	0.459107	0.732848
RUXGL	1.9536	1.09352	1.10947	0.899668	2.03018	0.820957	1.76733	1.89788	-0.365023	0.316194	0.601966
HMGA2	1.9536	1.09352	1.10947	2.00012	2.84949	2.30222	0.718092	0.901258	-0.153589	0.650636	0.855337
EXOC8	1.52036	1.807	1.10947	2.00012	1.72414	1.74389	1.33606	2.21913	-0.146567	0.645327	0.849836
PPCEL	1.52036	2.28224	1.81136	0.899668	1.72414	1.355	1.76733	1.48397	0.0458013	0.882035	0.95272
TM9S3	2.28633	1.09352	1.10947	1.55237	1.72414	1.74389	1.33606	2.21913	-0.245383	0.471585	0.732848
MAP4	3.57428	3.85008	2.91953	3.52003	1.33521	2.30222	3.25724	3.89534	0.768477	0.100365	0.325153
PPIH	1.52036	1.09352	1.10947	1.55237	2.03018	1.74389	1.33606	0.901258	-0.183918	0.570706	0.797567
MCM6	1.52036	2.28224	2.2815	0.899668	3.1324	2.51691	1.33606	0.901258	-0.225715	0.52235	0.766566
BZW1	2.98047	1.09352	2.6355	2.61708	2.68409	2.51691	2.0989	2.21913	-0.0481168	0.879414	0.951424
DHSO	1.9536	1.09352	1.10947	0.899668	2.68409	2.51691	1.33606	1.89788	-0.844673	0.0755116	0.264174
RAP2B	1.52036	1.09352	1.10947	0.899668	1.33521	1.355	1.33606	1.89788	-0.325282	0.346465	0.627948
MBOA7	1.9536	1.09352	1.10947	1.55237	1.72414	2.0499	2.36833	2.70378	-0.784301	0.0843339	0.288483
DJC11	1.52036	1.09352	1.10947	0.899668	1.33521	1.74389	1.33606	0.901258	-0.17335	0.587113	0.806857
PCY2	1.52036	1.09352	1.10947	0.899668	1.72414	1.355	1.33606	1.48397	-0.319039	0.351346	0.637639
DNJA3	1.52036	1.09352	1.10947	0.899668	1.33521	1.355	1.33606	0.901258	-0.0761276	0.800552	0.91342
IMA7	1.52036	1.807	2.2815	0.899668	1.72414	2.0499	1.33606	2.21913	-0.205176	0.537133	0.777999
BAP31	2.55653	2.28224	1.10947	2.84848	2.84949	2.51691	3.11801	2.89618	-0.64597	0.131106	0.387184
SRP09	2.28633	1.807	1.81136	2.00012	2.03018	2.30222	2.0989	1.89788	-0.10609	0.728303	0.884305
IMA6	0.898309	1.09352	1.81136	0.899668	1.33521	1.74389	1.33606	1.48397	-0.299066	0.383985	0.663851
NDUS5	1.52036	1.09352	1.10947	1.55237	0.801069	2.0499	1.33606	0.901258	0.0468579	0.879448	0.951424
MGN	1.52036	1.09352	1.10947	1.55237	1.72414	1.355	1.33606	0.901258	-0.010186	0.974488	0.988655
RPAP1	1.52036	1.09352	1.81136	0.899668	1.33521	0.820957	1.33606	1.48397	0.0871805	0.777059	0.903863
NIF3L	0.898309	1.09352	1.10947	1.55237	1.33521	0.820957	1.33606	1.48397	-0.0806317	0.790532	0.910792
SC24B	0.898309	1.09352	1.10947	0.899668	1.33521	1.74389	1.33606	1.48397	-0.474541	0.203539	0.484203
IDHC	5.55698	5.23378	4.72766	4.53685	5.6481	5.3967	5.30262	5.56718	-0.464836	0.219663	0.501071
GFAP	3.44714	3.70659	3.69759	3.37913	2.49723	2.0499	4.56287	2.48171	0.659687	0.13449	0.393399
CPNE3	3.44714	3.98057	3.53882	3.52003	4.74015	4.31967	3.3842	2.89618	-0.213414	0.529835	0.76973
ARFG2	1.52036	1.09352	1.10947	0.899668	1.33521	1.355	0.718092	1.48397	-0.0673122	0.824681	0.925386
ARFG3	1.52036	1.09352	1.10947	0.899668	1.33521	1.355	0.718092	1.48397	-0.0673122	0.824681	0.925386
GLRX3	1.52036	1.09352	1.81136	0.899668	1.72414	1.355	1.33606	1.48397	-0.143565	0.649344	0.854801
MAT2B	2.28633	1.09352	1.10947	0.899668	2.03018	1.74389	1.33606	1.48397	-0.301278	0.390213	0.669097
ESTD	3.57428	3.70659	3.15673	2.84848	3.5719	3.92793	3.5009	3.48058	-0.298805	0.38328	0.663851
ABHDA	2.28633	1.09352	1.81136	2.34133	1.72414	2.30222	2.0989	1.48397	-0.0191716	0.952061	0.977959
4F2	3.79919	3.36809	2.6355	3.64837	3.47393	3.68326	2.9639	3.89534	-0.141318	0.660488	0.85568
NOP56	3.44714	3.16349	3.53882	3.97648	3.98144	3.85089	3.5009	4.06517	-0.318116	0.357149	0.638421
COX2	2.55653	1.807	2.2815	1.55237	1.72414	2.30222	2.36833	2.21913	-0.104107	0.738652	0.888542
THIL	3.69111	3.70659	3.97072	3.76623	3.66363	3.92793	3.60885	3.80229	0.0329882	0.91261	0.962334
TENA	4.31828	4.87961	4.09006	4.46894	0.801069	1.74389	5.39599	4.35454	1.36535	0.0329414	0.157495
TRXR1	2.28633	2.28224	1.81136	2.61708	3.1324	2.0499	2.59528	1.48397	-0.0661306	0.833798	0.92912
IMA1	1.52036	1.807	2.2815	1.55237	2.03018	2.0499	1.33606	2.21913	-0.118509	0.706796	0.876134
QOR	1.9536	1.807	1.10947	2.00012	1.33521	1.74389	2.0989	1.48397	0.052056	0.865054	0.944772
G6PD	3.44714	3.16349	3.15673	3.52003	4.11744	3.38846	3.60885	3.59597	-0.355832	0.311571	0.598765
CPSF5	3.15335	2.63913	2.91953	2.84848	3.25545	3.15205	2.9639	2.21913	-0.00750793	0.981565	0.991913
XPO1	4.45675	3.98057	3.84061	4.46894	4.6533	4.42972	4.50816	4.2171	-0.265353	0.428232	0.701193
KIME	1.52036	1.09352	1.10947	0.899668	2.03018	1.74389	0.718092	1.48397	-0.338278	0.340692	0.623438
HEMH	1.52036	1.09352	1.10947	1.55237	1.33521	0.820957	1.76733	0.901258	0.112743	0.71876	0.88222
PPM1B	0.898309	1.807	1.10947	1.55237	1.72414	1.355	1.33606	0.901258	0.0126707	0.968335	0.984565
GGA2	1.52036	1.09352	1.10947	0.899668	1.33521	1.355	1.33606	0.901258	-0.0761276	0.800552	0.91342
LSM8	1.52036	1.09352	1.10947	0.899668	1.33521	1.355	1.33606	0.901258	-0.0761276	0.800552	0.91342
VP33B	0.898309	1.09352	1.10947	1.55237	1.33521	1.355	1.33606	1.48397	-0.214143	0.507209	0.755578
UBE3A	0.898309	1.807	1.10947	1.55237	2.03018	1.355	1.33606	1.48397	-0.209516	0.524099	0.7668
IF1AX	1.52036	1.09352	1.10947	1.55237	1.33521	1.74389	1.33606	0.901258	-0.0101738	0.974549	0.988655
ADPRS	1.52036	1.09352	1.10947	1.55237	1.33521	1.74389	1.33606	0.901258	-0.0101738	0.974549	0.988655
CISD2	1.9536	1.09352	1.10947	1.55237	0.801069	0.820957	1.76733	1.48397	0.208909	0.52869	0.769115
KC1A	1.52036	1.09352	1.81136	1.55237	1.72414	1.355	1.33606	0.901258	0.165288	0.60304	0.814265
DYLT1	2.28633	1.807	1.81136	2.34133	2.28253	2.0499	1.76733	1.89788	0.062101	0.836768	0.930431
NUDT5	1.52036	1.807	1.10947	1.55237	2.03018	1.355	1.76733	0.901258	-0.016141	0.959703	0.981663
CHD5	2.55653	1.807	2.6355	2.34133	2.49723	2.51691	2.0989	2.48171	-0.0635997	0.834161	0.92912
CSN6	1.9536	1.807	2.2815	2.34133	2.03018	1.355	2.0989	2.48171	0.104407	0.737717	0.888343
TOP1	3.15335	2.925	3.36039	3.22298	3.47393	4.00106	3.25724	3.35516	-0.356416	0.311527	0.598765
GGH	3.30771	3.85008	2.6355	3.22298	2.99787	3.15205	3.70929	3.59597	-0.109727	0.72825	0.884305
PAIP1	1.9536	1.807	1.81136	1.55237	1.72414	2.0499	1.33606	1.48397	0.132566	0.670165	0.857209
NASP	2.98047	3.16349	3.84061	3.52003	3.83127	3.27509	3.3842	2.70378	0.0775617	0.80194	0.913927
VP26A	1.52036	1.807	1.10947	1.55237	1.72414	1.74389	1.33606	2.21913	-0.258505	0.442155	0.717286
NDUV2	1.9536	1.09352	1.10947	2.34133	1.72414	2.0499	1.76733	1.48397	-0.131855	0.68115	0.860497
DDX23	1.52036	1.807	1.10947	2.34133	1.72414	2.30222	2.36833	2.21913	-0.458916	0.227526	0.52381
AT1A1	5.42824	4.8111	4.79946	5.12737	4.74015	4.95644	5.20279	5.91707	-0.162567	0.613327	0.824845
ASNS	2.28633	1.09352	1.81136	1.55237	1.33521	0.820957	1.33606	1.89788	0.338371	0.342331	0.625074
PON2	1.9536	1.807	1.81136	0.899668	1.33521	2.0499	2.59528	1.48397	-0.24818	0.470427	0.732848
2ABA	3.15335	2.28224	2.91953	2.00012	2.99787	2.86915	2.36833	2.70378	-0.145973	0.649131	0.854801
RBM39	2.28633	1.09352	1.10947	2.00012	2.28253	1.74389	2.36833	1.89788	-0.450796	0.237329	0.533425
GARS	4.45675	4.40917	3.84061	4.46894	4.60783	4.48175	3.89134	4.41864	-0.0560247	0.853539	0.940653
IQGA2	2.55653	1.807	1.81136	2.00012	2.49723	2.70376	2.9639	0.901258	-0.222782	0.519314	0.765003
CUL4A	2.28633	2.63913	1.81136	2.00012	2.28253	2.51691	1.76733	1.48397	0.171555	0.595451	0.811239
NDKA	3.69111	3.54725	3.53882	3.76623	3.90831	3.92793	3.3842	2.89618	0.106696	0.731858	0.884857
DHX30	2.28633	2.63913	2.91953	2.00012	2.28253	2.30222	2.0989	3.06592	0.0238861	0.939197	0.97459
CH10	3.69111	3.16349	2.6355	3.64837	3.47393	3.27509	3.11801	3.48058	-0.0522834	0.864187	0.944772
TPP2	2.55653	3.36809	2.6355	2.61708	2.99787	3.15205	2.59528	1.89788	0.133532	0.678044	0.859317
SODC	3.57428	2.925	2.91953	2.84848	3.66363	2.86915	3.11801	3.21777	-0.15032	0.635508	0.84017
RL23A	3.30771	2.63913	3.36039	3.64837	3.25545	3.01752	3.3842	3.21777	0.0201628	0.948283	0.977124
AP2M1	3.89973	3.70659	3.15673	2.84848	3.36882	3.68326	3.5009	3.59597	-0.134354	0.670805	0.857209
PGTA	1.52036	1.807	1.10947	0.899668	0.801069	1.355	1.76733	1.48397	-0.017716	0.955152	0.978784
PO210	1.52036	2.28224	1.10947	0.899668	1.72414	1.355	1.33606	1.48397	-0.0218571	0.944625	0.977124
UBXN6	0.898309	1.09352	1.81136	1.55237	0.801069	1.355	0.718092	1.48397	0.249358	0.461122	0.732848
TMM65	0.898309	1.09352	1.10947	2.00012	0.801069	1.355	1.33606	1.48397	0.0313295	0.919932	0.965347
KS6B1	0.898309	1.09352	1.81136	1.55237	1.72414	1.74389	0.718092	0.901258	0.0670447	0.829866	0.927685
GLNA	1.52036	1.09352	1.81136	2.00012	2.03018	0.820957	1.33606	1.89788	0.085073	0.786035	0.908654
DCXR	1.9536	1.807	1.81136	2.00012	2.49723	1.74389	2.59528	1.89788	-0.290548	0.393638	0.672433
HIP1	1.52036	1.09352	1.10947	0.899668	1.72414	1.355	0.718092	1.48397	-0.164547	0.606224	0.817009
QCR8	1.52036	1.09352	1.10947	2.00012	1.72414	1.355	1.33606	1.48397	-0.0439249	0.885879	0.953653
SH3L3	0.898309	1.09352	1.81136	1.55237	1.72414	0.820957	1.33606	0.901258	0.143285	0.654514	0.85568
CLPT1	1.52036	1.807	1.10947	1.55237	1.33521	1.355	1.33606	2.48171	-0.129694	0.68488	0.862781
SNR40	0.898309	1.09352	1.10947	1.55237	2.03018	1.355	1.33606	0.901258	-0.24221	0.471764	0.732848
CHMP6	1.52036	1.807	1.81136	1.55237	0.801069	1.355	2.36833	0.901258	0.316359	0.37238	0.657339
SCYL1	1.9536	1.09352	1.10947	1.55237	1.33521	2.0499	1.33606	1.48397	-0.124045	0.694498	0.865025
RTRAF	2.28633	1.807	2.2815	2.34133	2.49723	2.30222	2.0989	2.21913	-0.100331	0.741734	0.890076
UB2D3	2.28633	2.63913	1.81136	2.34133	2.68409	2.30222	2.36833	1.48397	0.059887	0.846234	0.937128
NUDC1	1.52036	1.09352	1.10947	0.899668	1.33521	1.355	1.33606	1.48397	-0.221805	0.493363	0.743747
HLAA	1.52036	1.09352	1.10947	0.899668	1.33521	1.355	2.0989	0.901258	-0.266838	0.43303	0.705628
UBE2Z	1.52036	1.09352	1.10947	0.899668	1.33521	1.355	1.33606	1.48397	-0.221805	0.493363	0.743747
DKC1	1.52036	1.807	1.10947	1.55237	2.49723	2.0499	1.33606	1.48397	-0.344489	0.3331	0.61976
SYAM	1.52036	1.09352	1.10947	1.55237	1.33521	1.74389	1.33606	1.48397	-0.155851	0.617972	0.830404
SF3A3	3.15335	2.925	2.91953	2.61708	3.1324	2.86915	3.11801	3.06592	-0.142631	0.644715	0.849765
AP3M2	1.52036	1.09352	1.81136	0.899668	1.33521	0.820957	1.33606	1.89788	-0.016297	0.959362	0.981663
SR140	1.52036	1.09352	1.10947	2.00012	1.33521	1.74389	1.33606	1.48397	-0.0439127	0.886079	0.953653
BRD4	1.52036	1.09352	1.10947	1.55237	0.801069	1.74389	1.33606	1.89788	-0.125794	0.69112	0.864198
NCPR	2.98047	2.925	3.53882	3.64837	2.84949	2.70376	3.5009	3.89534	0.035795	0.9093	0.960215
MIC60	4.69922	4.10024	3.84061	4.46894	4.51235	4.26133	4.39208	4.70233	-0.189772	0.555361	0.792899
DNJA2	2.78402	2.925	2.91953	3.04785	2.99787	3.15205	2.79133	3.06592	-0.0826927	0.781282	0.904866
UB2V1	2.55653	2.63913	2.6355	3.04785	2.28253	2.51691	2.59528	2.21913	0.31629	0.35363	0.63785
YBOX1	2.78402	3.36809	3.53882	3.76623	3.47393	3.27509	3.60885	3.06592	0.00834115	0.979169	0.991093
HDAC1	2.28633	2.28224	2.6355	2.00012	2.84949	2.30222	2.0989	2.21913	-0.066385	0.827173	0.927132
ODP2	2.55653	1.807	2.6355	2.34133	2.03018	2.51691	2.36833	2.48171	-0.0141949	0.964153	0.984534
CY1	2.55653	2.28224	1.81136	2.61708	2.68409	2.70376	2.36833	2.48171	-0.242669	0.465247	0.732848
FHL1	3.15335	3.36809	2.91953	3.22298	2.84949	2.51691	3.80318	2.48171	0.253163	0.458118	0.732095
SRP68	2.28633	2.28224	1.81136	2.34133	2.28253	2.0499	2.0989	0.901258	0.347173	0.332839	0.61976
TMX1	2.55653	1.807	2.2815	2.00012	2.49723	2.0499	2.36833	2.21913	-0.122361	0.693999	0.865025
TMM33	1.9536	1.807	2.2815	0.899668	2.03018	2.0499	1.33606	1.89788	-0.093064	0.767458	0.899208
PAIRB	2.78402	2.63913	2.2815	2.84848	2.28253	2.30222	2.59528	2.48171	0.222846	0.49251	0.743734
SYMC	3.44714	3.16349	2.6355	3.37913	3.25545	3.01752	2.79133	3.06592	0.123763	0.691722	0.864322
IF4E	2.78402	2.925	2.2815	2.61708	2.68409	2.86915	2.79133	2.70378	-0.110189	0.718923	0.882273
2AAB	2.98047	2.63913	3.15673	2.61708	3.1324	2.86915	3.11801	3.48058	-0.301685	0.376495	0.66174
ACACA	1.52036	1.807	1.81136	1.55237	1.72414	2.0499	0.718092	2.21913	-0.00504043	0.987982	0.993145
AT2B3	3.57428	2.28224	2.6355	3.52003	2.84949	3.27509	3.25724	3.35516	-0.181231	0.580279	0.804653
PLCB3	1.52036	1.807	1.81136	0.899668	1.33521	1.355	1.76733	2.21913	-0.159566	0.620271	0.83128
HYOU1	5.0003	5.06754	4.48793	4.88835	4.05104	4.48175	5.16792	4.84913	0.223573	0.500997	0.750382
ATD3A	2.28633	2.925	2.6355	3.04785	2.99787	2.86915	2.36833	2.89618	-0.0592139	0.845287	0.937128
C1TM	1.52036	1.09352	1.81136	1.55237	1.33521	1.355	1.33606	1.89788	0.0133681	0.965991	0.984559
RBP56	1.52036	2.28224	2.2815	2.34133	2.28253	2.30222	2.36833	1.48397	-0.00290245	0.993182	0.995979
NDUS8	1.9536	1.09352	1.10947	1.55237	0.801069	1.355	1.33606	1.48397	0.183214	0.570504	0.797567
IPO8	1.52036	1.807	1.10947	0.899668	2.03018	1.355	1.33606	0.901258	-0.0715011	0.817372	0.92043
PSB3	2.78402	2.28224	2.6355	2.61708	2.49723	2.30222	2.59528	2.70378	0.055081	0.853481	0.940653
BIEA	2.28633	1.09352	2.2815	2.34133	2.84949	2.0499	1.76733	2.21913	-0.220791	0.513646	0.761134
NPS3A	0.898309	1.09352	1.10947	2.00012	1.33521	1.355	1.33606	1.48397	-0.102204	0.742065	0.890076
DBLOH	1.52036	1.807	1.10947	0.899668	0.801069	1.355	1.76733	0.901258	0.127961	0.687823	0.864198
PBDC1	0.898309	1.09352	1.81136	1.55237	1.72414	1.355	0.718092	0.901258	0.164267	0.610267	0.82182
CDC42	3.69111	3.54725	3.36039	3.64837	3.36882	3.38846	3.80318	3.59597	0.0226716	0.940249	0.97459
RM13	0.898309	1.807	1.10947	1.55237	1.33521	1.74389	1.33606	1.48397	-0.132994	0.672199	0.857209
FLOT2	1.9536	2.28224	1.81136	2.34133	2.28253	2.51691	2.0989	2.21913	-0.182233	0.564827	0.797567
CNPY2	2.28633	1.807	1.81136	2.00012	2.28253	1.74389	1.33606	2.21913	0.0808044	0.792193	0.91087
SPD2B	1.52036	2.28224	2.6355	1.55237	1.33521	1.74389	2.0989	2.21913	0.148339	0.646513	0.851383
GNPI1	2.28633	1.807	2.2815	1.55237	2.99787	1.74389	1.33606	1.89788	-0.0121235	0.97071	0.987008
SUMO1	0.898309	1.807	1.81136	0.899668	0.801069	0.820957	1.33606	1.48397	0.243571	0.473174	0.732848
PPOX	1.52036	1.09352	1.10947	1.55237	1.33521	1.355	1.76733	1.48397	-0.166445	0.596011	0.81133
EIF3F	2.55653	2.63913	2.2815	2.00012	2.49723	2.30222	2.0989	1.48397	0.273739	0.421928	0.697268
NDUS1	3.57428	3.70659	2.91953	3.52003	3.47393	3.92793	3.80318	3.48058	-0.241299	0.467867	0.732848
SCRIB	1.9536	1.807	1.81136	2.00012	1.72414	0.820957	2.36833	1.48397	0.293671	0.398274	0.676111
LYRIC	2.28633	1.09352	1.10947	2.34133	1.33521	1.74389	1.76733	1.89788	0.0215882	0.946106	0.977124
AT2B2	3.57428	2.28224	2.2815	3.52003	2.68409	3.27509	3.25724	3.35516	-0.228381	0.502442	0.751272
RD23B	3.15335	2.925	3.36039	3.22298	2.49723	2.51691	3.3842	2.21913	0.51106	0.190165	0.471081
CSN1	3.30771	3.36809	2.91953	3.22298	2.99787	3.01752	2.9639	3.21777	0.155313	0.616009	0.82834
UBC12	0.898309	1.09352	1.81136	0.899668	1.33521	1.355	0.718092	1.48397	-0.0473518	0.877337	0.950524
CSN7B	0.898309	1.09352	1.10947	1.55237	1.33521	0.820957	1.33606	1.48397	-0.0806317	0.790532	0.910792
SYDC	4.58307	4.21073	4.09006	4.24362	4.30006	4.26133	4.33033	4.2171	0.00466535	0.988301	0.993145
RAN	4.8576	4.49902	4.93317	4.8354	4.82207	4.84168	4.89688	4.35454	0.0525036	0.860596	0.94299
PSDE	1.9536	1.807	2.6355	2.61708	2.03018	2.30222	2.0989	1.89788	0.170998	0.592428	0.810005
CPNE1	3.57428	3.98057	3.84061	3.52003	2.99787	3.01752	3.3842	3.06592	0.612491	0.131126	0.387184
RS11	4.16511	3.85008	3.69759	3.76623	3.83127	3.76951	3.70929	3.80229	0.0916631	0.760257	0.895806
44815	4.45675	4.8111	4.48793	4.07113	4.74015	4.71699	4.33033	4.48002	-0.110145	0.720985	0.882777
CNOT1	2.55653	1.807	1.81136	2.00012	2.28253	2.30222	2.0989	2.21913	-0.18194	0.567378	0.797567
TRA2A	1.9536	1.09352	1.81136	2.00012	2.03018	1.74389	1.33606	1.48397	0.0661258	0.829567	0.927685
NIT2	1.52036	1.807	1.81136	1.55237	1.72414	1.74389	1.33606	0.901258	0.246437	0.459783	0.732848
CDK6	2.28633	2.28224	2.2815	2.00012	2.03018	2.0499	2.0989	1.89788	0.193335	0.538822	0.779602
ADHX	3.99372	3.85008	3.97072	4.15995	4.24171	3.92793	4.12747	3.35516	0.0805487	0.791102	0.910792
APMAP	3.69111	3.36809	2.6355	3.64837	3.36882	3.01752	3.80318	3.59597	-0.110605	0.725963	0.884305
CDC37	1.9536	2.28224	2.91953	2.61708	0.801069	2.30222	2.36833	2.89618	0.35116	0.340592	0.623438
MYDGF	1.52036	1.09352	1.81136	1.55237	1.72414	1.355	1.33606	0.901258	0.165288	0.60304	0.814265
AASD1	1.52036	1.09352	1.81136	1.55237	1.33521	1.355	1.76733	2.21913	-0.174761	0.587163	0.806857
PURA2	1.9536	1.807	1.10947	1.55237	2.03018	1.74389	1.33606	2.21913	-0.226706	0.495455	0.746939
CTNB1	4.58307	4.66348	4.48793	4.39767	4.46214	4.42972	4.80907	4.9393	-0.127017	0.680359	0.860433
MAOM	3.99372	3.98057	2.2815	3.97648	3.90831	3.76951	3.3842	3.35516	-0.0462271	0.884882	0.953615
NPTN	2.55653	2.63913	1.10947	2.34133	2.28253	2.51691	2.0989	2.48171	-0.183399	0.578052	0.803303
RL8	3.99372	3.54725	4.20027	3.87518	4.05104	4.00106	3.97442	3.89534	-0.0763577	0.798425	0.91342
RT35	0.898309	1.09352	1.81136	1.55237	1.33521	1.355	1.33606	1.48397	-0.0386683	0.898577	0.957641
HMGN2	2.55653	2.28224	2.2815	3.04785	2.49723	2.70376	2.59528	2.70378	-0.0829826	0.784695	0.908177
GEMI5	0.898309	1.807	1.81136	1.55237	1.72414	1.355	0.718092	0.901258	0.342637	0.336268	0.61976
DENR	0.898309	1.807	1.81136	1.55237	1.33521	1.355	1.33606	0.901258	0.285379	0.403262	0.677008
NPL4	1.52036	1.09352	1.10947	2.00012	1.33521	1.74389	1.76733	1.48397	-0.151729	0.632374	0.837736
FGFP3	1.9536	2.925	2.6355	2.34133	2.49723	2.30222	2.0989	2.21913	0.184487	0.565486	0.797567
DHB4	4.69922	4.49902	4.57234	4.66377	4.05104	4.00106	4.71557	4.35454	0.328037	0.341384	0.623886
UBE2C	1.9536	1.09352	1.81136	2.00012	1.72414	1.74389	1.76733	1.89788	-0.0686579	0.820997	0.92268
REQU	1.9536	1.09352	1.81136	2.00012	1.72414	1.74389	1.76733	1.89788	-0.0686579	0.820997	0.92268
CPSF3	1.52036	1.09352	1.10947	1.55237	1.33521	1.74389	1.33606	0.901258	-0.0101738	0.974549	0.988655
UBCP1	0.898309	1.807	1.81136	0.899668	0.801069	0.820957	1.33606	1.48397	0.243571	0.473174	0.732848
PXDNL	0.898309	1.807	1.10947	1.55237	0.801069	1.355	1.33606	0.901258	0.243439	0.467887	0.732848
GMPPB	1.52036	1.09352	1.81136	1.55237	0.801069	0.820957	1.33606	0.901258	0.529567	0.174649	0.447431
TRAP1	4.58307	4.21073	4.20027	4.24362	4.30006	4.31967	4.12747	4.35454	0.0339901	0.909755	0.960215
RS25	2.78402	1.807	3.36039	3.22298	3.1324	2.70376	2.79133	2.89618	-0.087322	0.781549	0.904866
PCYXL	1.52036	1.807	1.81136	1.55237	1.72414	1.74389	1.33606	1.89788	-0.00271789	0.993509	0.995979
SPCS2	1.9536	1.807	1.10947	2.00012	0.801069	0.820957	1.76733	1.48397	0.499217	0.200867	0.484203
PA2G4	3.99372	3.98057	3.69759	3.87518	4.30006	4.42972	3.80318	3.48058	-0.11662	0.709007	0.878458
TBCE	1.9536	1.09352	2.2815	2.00012	2.28253	1.74389	2.0989	1.89788	-0.173614	0.590738	0.809822
NDUV1	1.9536	1.807	1.81136	2.61708	2.28253	1.74389	1.76733	2.70378	-0.0771209	0.803106	0.914039
PDS5B	2.78402	3.16349	3.15673	3.37913	3.25545	3.15205	2.0989	2.48171	0.373817	0.301926	0.580685
PRAF3	3.57428	3.16349	3.36039	3.04785	2.49723	2.70376	3.11801	3.59597	0.307758	0.375688	0.66174
CSN4	3.30771	3.54725	3.97072	3.76623	3.36882	3.01752	3.5009	3.59597	0.277174	0.410967	0.682444
UCRIL	1.9536	1.807	1.81136	2.00012	1.72414	2.0499	2.0989	1.89788	-0.0496837	0.86639	0.944796
GCP60	1.9536	1.09352	1.10947	2.00012	0.801069	1.355	1.76733	1.48397	0.187336	0.567325	0.797567
HLAH	1.52036	1.09352	1.10947	0.899668	1.33521	1.355	1.76733	0.901258	-0.183944	0.566198	0.797567
ARF5	3.57428	3.36809	3.15673	3.64837	3.25545	3.15205	3.60885	3.06592	0.166303	0.596465	0.81142
FAK1	2.28633	2.28224	1.81136	2.61708	2.28253	1.74389	2.0989	1.89788	0.243457	0.463953	0.732848
RENT2	1.52036	1.807	1.10947	1.55237	1.33521	1.355	1.33606	1.48397	0.119742	0.697725	0.865726
FUMH	3.99372	3.70659	3.97072	3.87518	3.83127	3.49356	3.60885	3.98275	0.157444	0.612341	0.824286
FUS	3.44714	3.70659	3.53882	3.97648	3.74989	3.59153	3.60885	3.35516	0.0909036	0.763782	0.897662
SERC	4.90675	5.2852	5.05553	4.8354	4.30006	3.76951	5.45504	4.48002	0.51956	0.191378	0.474164
TXD17	2.78402	2.925	2.91953	2.84848	2.84949	2.70376	2.79133	1.89788	0.308644	0.370975	0.65616
RL35	1.9536	2.28224	2.2815	2.34133	2.28253	2.0499	2.79133	1.48397	0.062738	0.838401	0.933874
SERA	5.64652	5.68036	5.41685	5.47768	5.43031	4.88096	5.64454	5.02416	0.310357	0.365441	0.651698
CLH2	5.67517	5.51792	5.41685	5.4427	5.26441	5.2544	5.23684	5.47974	0.204312	0.519771	0.765003
GRDN	1.52036	1.09352	1.81136	1.55237	0.801069	1.355	0.718092	1.89788	0.301395	0.387	0.664229
RRAGC	1.52036	1.09352	1.81136	1.55237	1.33521	1.355	1.76733	0.901258	0.154707	0.625666	0.834121
NUP43	1.52036	1.807	1.10947	1.55237	1.72414	1.74389	1.33606	1.48397	-0.0747147	0.804075	0.914039
FKBP8	1.52036	1.807	1.10947	0.899668	2.03018	1.355	1.33606	1.48397	-0.217178	0.511126	0.758865
BPNT1	1.9536	2.63913	2.2815	2.00012	2.03018	1.355	2.0989	1.89788	0.373096	0.297452	0.574375
AKT1	1.9536	1.09352	2.6355	2.00012	2.03018	2.70376	1.33606	0.901258	0.17787	0.597297	0.811511
HIBCH	2.78402	2.63913	1.81136	2.84848	2.03018	2.0499	2.36833	2.48171	0.288216	0.401194	0.677008
MOES	6.39668	6.68873	6.12437	6.37478	5.83729	5.5987	6.64619	6.21659	0.321447	0.35672	0.638421
DDB1	4.52129	4.87961	3.84061	4.60171	4.56088	4.53196	4.33033	4.06517	0.0887159	0.773417	0.902021
KAT3	0.898309	1.09352	1.10947	0.899668	1.33521	1.74389	1.33606	1.48397	-0.474541	0.203539	0.484203
QCR1	3.89973	3.70659	4.20027	4.24362	3.90831	3.92793	3.89134	3.70281	0.154957	0.6186	0.830404
SYIM	2.98047	1.807	2.2815	2.61708	2.49723	2.70376	2.36833	2.70378	-0.146766	0.644735	0.849765
RS6	3.15335	2.63913	2.91953	3.04785	3.25545	2.86915	2.79133	2.48171	0.0905534	0.766914	0.899208
NDKB	4.08196	3.70659	3.69759	4.15995	4.11744	4.07066	3.80318	3.35516	0.0749143	0.805002	0.914076
P4R3A	1.52036	1.09352	1.10947	1.55237	1.72414	1.74389	1.33606	1.48397	-0.253085	0.444472	0.721356
NAT10	0.898309	1.807	1.81136	2.00012	1.72414	1.355	0.718092	1.48397	0.308899	0.378892	0.662883
MCCB	1.9536	1.09352	1.10947	1.55237	0.801069	1.355	1.76733	1.48397	0.0753977	0.806603	0.915876
COX41	1.52036	1.807	1.81136	1.55237	1.72414	1.355	2.0989	1.89788	-0.0962059	0.752197	0.89406
SGT1	1.52036	1.807	1.81136	2.00012	1.72414	1.355	1.76733	1.48397	0.202104	0.527448	0.768384
MYG1	1.52036	1.807	1.10947	2.00012	1.33521	1.74389	1.33606	1.48397	0.134458	0.668487	0.857209
ADRM1	1.52036	1.807	2.2815	1.55237	1.33521	1.74389	1.76733	1.48397	0.207711	0.522867	0.766566
SC61B	1.9536	1.807	1.81136	1.55237	1.33521	1.355	1.33606	1.48397	0.403525	0.258937	0.544613
ABCF1	2.55653	2.28224	2.2815	2.84848	2.68409	2.70376	2.0989	2.21913	0.0657195	0.828752	0.927685
FUBP3	3.44714	3.54725	2.6355	3.37913	3.25545	2.86915	3.25724	2.89618	0.182751	0.569882	0.797567
AP3D1	2.28633	2.28224	1.81136	1.55237	1.72414	2.30222	1.76733	2.21913	-0.0201257	0.948449	0.977124
UBF1	2.28633	1.09352	1.81136	2.34133	2.03018	1.355	2.59528	0.901258	0.162707	0.625014	0.833885
LGUL	3.79919	3.54725	3.53882	3.64837	3.47393	3.15205	3.5009	3.35516	0.262901	0.424528	0.699837
UBP14	2.98047	3.54725	3.36039	3.64837	3.36882	2.86915	3.25724	3.35516	0.171528	0.588509	0.80695
ATPG	3.99372	3.70659	4.20027	3.97648	3.83127	3.76951	3.97442	3.35516	0.236678	0.472422	0.732848
RB11B	3.44714	3.36809	3.53882	3.04785	3.36882	3.15205	2.9639	2.70378	0.303339	0.373628	0.658871
TWF1	1.9536	1.807	1.10947	1.55237	1.33521	0.820957	1.33606	1.48397	0.361561	0.309785	0.592203
AL4A1	1.9536	1.807	1.81136	3.04785	1.33521	0.820957	2.0989	2.48171	0.470758	0.231657	0.52514
F162A	1.52036	1.09352	1.10947	1.55237	1.33521	0.820957	2.0989	0.901258	0.029849	0.923967	0.967875
VKORL	1.9536	2.28224	2.2815	2.00012	1.33521	1.355	1.76733	2.48171	0.394555	0.280915	0.565689
RLA2	2.78402	2.28224	2.2815	2.34133	2.28253	2.0499	1.76733	1.48397	0.526344	0.177911	0.452344
PIGU	1.52036	1.807	1.10947	1.55237	1.33521	1.355	0.718092	1.48397	0.274234	0.417861	0.690411
RENT1	3.30771	3.16349	3.84061	3.52003	3.1324	2.70376	3.5009	2.89618	0.39965	0.272251	0.559223
NP1L1	3.69111	3.98057	4.20027	4.07113	4.05104	3.76951	3.70929	3.80229	0.152742	0.623018	0.831833
PTPA	2.78402	2.28224	2.6355	2.34133	2.28253	2.30222	2.59528	2.21913	0.160985	0.606188	0.817009
NDUS2	2.78402	2.28224	2.91953	2.61708	2.28253	2.51691	2.36833	2.21913	0.303991	0.370907	0.65616
COR1B	2.55653	2.28224	1.81136	2.61708	2.28253	2.30222	2.36833	2.48171	-0.0418941	0.890453	0.954205
ATPK	2.55653	1.807	1.81136	2.34133	2.03018	2.30222	2.0989	1.89788	0.0467607	0.877199	0.950524
CAPZB	3.89973	4.21073	4.09006	3.87518	3.47393	3.76951	3.89134	3.59597	0.336236	0.328276	0.61976
FTO	1.9536	2.28224	2.2815	2.34133	2.03018	1.74389	1.76733	1.48397	0.458327	0.21675	0.498203
ACON	5.64652	5.2852	4.93317	5.37009	4.86135	4.84168	5.39599	5.28713	0.212205	0.515205	0.761881
PGK2	4.24373	4.58359	4.30267	4.24362	3.66363	3.76951	4.05297	4.35454	0.383237	0.283393	0.565882
CSPG2	4.24373	5.00757	4.93317	4.66377	3.74989	4.62744	4.80907	4.70233	0.239878	0.477538	0.735751
ERF3A	3.30771	3.54725	3.53882	3.22298	3.36882	3.01752	3.11801	3.21777	0.223657	0.488832	0.743577
AN32B	3.57428	2.925	3.36039	3.52003	3.90831	3.59153	2.79133	2.70378	0.0961869	0.759777	0.895806
CMBL	1.9536	1.09352	1.10947	1.55237	2.49723	1.74389	0.718092	0.901258	-0.0378798	0.905778	0.960182
TBG1	0.898309	1.09352	1.81136	1.55237	1.72414	1.355	1.76733	1.48397	-0.243719	0.466039	0.732848
DDX18	1.52036	1.09352	1.81136	2.00012	1.72414	1.355	1.33606	0.901258	0.277226	0.416378	0.689901
PDXK	2.78402	2.63913	2.91953	3.04785	2.68409	3.15205	2.59528	1.48397	0.368785	0.312396	0.599877
SUCA	3.15335	2.925	2.2815	2.84848	2.28253	2.70376	3.11801	2.70378	0.100064	0.747133	0.891507
AT2B1	3.99372	3.16349	3.97072	3.87518	3.1324	3.49356	3.70929	4.14313	0.131182	0.680114	0.860369
PRAF2	1.9536	1.807	1.81136	1.55237	1.33521	1.74389	1.76733	2.48171	-0.0509497	0.867418	0.946083
ERF1	2.55653	2.925	2.2815	3.04785	2.28253	2.30222	2.59528	2.70378	0.231768	0.482988	0.738906
HLAB	1.52036	1.09352	1.10947	0.899668	1.33521	1.355	1.33606	0.901258	-0.0761276	0.800552	0.91342
SC24C	3.99372	3.85008	2.91953	3.52003	3.47393	3.76951	3.60885	3.80229	-0.0928064	0.764246	0.897707
LYPA2	1.52036	1.807	2.2815	1.55237	1.72414	1.355	2.0989	1.48397	0.124805	0.691314	0.86426
44814	1.52036	1.807	1.10947	1.55237	1.72414	0.820957	1.33606	1.89788	0.0525409	0.863967	0.944772
YBOX3	2.55653	2.63913	2.6355	3.22298	2.03018	2.51691	2.79133	2.70378	0.252983	0.450297	0.725867
MTPN	2.28633	2.28224	2.2815	2.34133	2.49723	2.30222	2.0989	2.21913	0.0184808	0.951348	0.977959
EZRI	6.25202	6.21897	5.66768	5.94574	6.17008	5.79654	6.09794	5.50948	0.127596	0.682921	0.862069
AL1L2	1.52036	1.807	1.10947	1.55237	0.801069	1.355	0.718092	0.901258	0.553445	0.161868	0.436
BIG1	0.898309	1.807	1.81136	0.899668	1.33521	1.355	0.718092	1.89788	0.0275413	0.930688	0.971617
AKT2	0.898309	1.09352	2.2815	1.55237	1.33521	1.74389	0.718092	0.901258	0.281812	0.42015	0.693654
BIG2	0.898309	1.807	1.81136	0.899668	1.33521	1.355	0.718092	1.89788	0.0275413	0.930688	0.971617
SSRP1	3.15335	3.70659	3.36039	3.52003	3.36882	3.38846	2.9639	2.21913	0.450013	0.234843	0.530187
PSMD8	2.78402	2.63913	2.91953	3.04785	2.49723	2.0499	2.79133	1.89788	0.538546	0.171166	0.445064
PUR9	4.24373	4.40917	4.39827	4.07113	4.46214	4.58049	3.60885	4.06517	0.101415	0.743196	0.890076
GTR1	2.55653	1.807	1.10947	2.00012	1.33521	1.355	2.59528	3.06592	-0.219572	0.526411	0.768268
SMD2	2.28633	1.807	2.6355	2.34133	2.28253	1.74389	2.0989	2.21913	0.18143	0.570604	0.797567
LA	4.90675	5.06754	5.05553	5.03646	4.86135	4.62744	4.89688	4.70233	0.244568	0.450793	0.725867
SAM50	2.78402	2.28224	2.2815	2.00012	2.49723	2.0499	2.0989	2.48171	0.0550344	0.855349	0.941152
TNPO1	3.79919	3.98057	3.97072	4.07113	3.90831	3.59153	3.25724	3.48058	0.395988	0.269727	0.557717
PUR4	3.15335	3.16349	3.36039	2.84848	2.68409	3.15205	2.79133	2.89618	0.250515	0.447271	0.72255
RS28	0.898309	2.28224	1.81136	1.55237	1.33521	1.355	1.33606	1.48397	0.258514	0.446776	0.722401
SRSF4	2.98047	2.925	3.36039	2.84848	2.49723	3.15205	2.36833	3.35516	0.185393	0.566916	0.797567
CSDE1	2.55653	2.925	3.36039	3.22298	2.28253	2.70376	2.79133	3.06592	0.305342	0.376525	0.66174
RL29	2.28633	2.28224	1.81136	2.34133	2.03018	2.0499	2.0989	2.21913	0.080791	0.78764	0.910083
YBOX2	1.52036	1.807	2.2815	2.61708	1.33521	2.0499	2.36833	1.89788	0.143656	0.655544	0.85568
IF4A1	5.24926	5.56028	5.50539	5.37009	5.34974	4.91919	4.97965	5.18024	0.314049	0.354689	0.638323
MACF1	4.08196	4.94501	5.54771	4.93943	4.74015	4.67291	4.33033	5.50948	0.0653091	0.835716	0.92912
AK1A1	4.24373	4.31336	4.30267	3.87518	4.18091	4.07066	4.12747	3.59597	0.189981	0.551828	0.792285
RUVB2	4.64232	4.49902	4.48793	4.07113	4.30006	3.76951	4.12747	4.35454	0.287205	0.395052	0.673731
SYAC	5.32354	5.60143	4.99564	5.40685	5.14215	5.02818	5.16792	4.70233	0.321722	0.348636	0.633157
FRIH	2.78402	2.63913	1.10947	3.37913	1.72414	1.74389	2.9639	2.21913	0.315172	0.389071	0.667041
RALYL	1.9536	2.28224	2.6355	2.00012	2.03018	2.30222	2.0989	1.89788	0.135571	0.663614	0.856479
RB11A	3.44714	3.36809	3.53882	3.04785	3.25545	3.15205	2.9639	2.70378	0.331682	0.336876	0.61976
CMC1	3.57428	3.54725	2.6355	3.52003	2.84949	3.68326	3.25724	3.70281	-0.0539388	0.861035	0.94299
HSP76	5.24926	5.42928	5.22156	5.25383	5.00857	4.95644	5.13218	5.41835	0.1596	0.606872	0.817096
ATPB	6.86303	6.81654	6.92054	6.77701	6.57636	6.6538	6.58141	6.59506	0.242624	0.450698	0.725867
MTCH2	2.98047	2.925	3.36039	3.04785	2.68409	3.15205	2.9639	2.89618	0.154373	0.620046	0.83128
DPM1	1.9536	1.807	2.2815	2.00012	1.72414	1.355	2.0989	0.901258	0.490728	0.203606	0.484203
M2OM	3.30771	2.925	3.15673	3.37913	2.84949	3.76951	2.9639	3.35516	-0.0423686	0.890086	0.954186
H90B2	6.11234	6.27091	6.12437	5.86878	5.83729	5.83705	5.7426	5.8947	0.266188	0.418565	0.691128
RL34	0.898309	1.807	1.81136	1.55237	1.72414	0.820957	0.718092	1.48397	0.330471	0.351162	0.637639
GMPR1	1.52036	1.807	1.10947	1.55237	0.801069	1.355	1.76733	1.48397	0.14546	0.646713	0.851383
RS29	1.52036	1.09352	1.81136	0.899668	1.72414	0.820957	0.718092	1.48397	0.144439	0.653602	0.85568
INO1	4.16511	4.31336	4.20027	4.60171	3.98144	3.15205	4.26583	4.53889	0.335562	0.344222	0.625074
ADT2	5.0003	4.94501	5.11302	4.93943	4.69738	4.75976	4.66645	4.75294	0.280309	0.393429	0.672433
DDX3X	4.45675	4.40917	4.72766	4.24362	4.18091	4.07066	3.89134	4.35454	0.334936	0.331057	0.61976
PFKAP	4.38918	4.73918	3.53882	4.24362	3.90831	3.76951	3.80318	4.06517	0.341155	0.333471	0.61976
ZW10	1.52036	1.807	1.10947	1.55237	1.72414	1.355	1.33606	1.48397	0.0225075	0.941182	0.97459
RFA2	1.52036	1.807	1.81136	0.899668	0.801069	1.74389	1.76733	0.901258	0.206213	0.534807	0.774676
PRDX5	4.16511	3.98057	3.84061	3.87518	3.25545	3.59153	3.80318	3.80229	0.352256	0.312881	0.600369
CHMP5	1.52036	1.09352	1.10947	2.34133	1.72414	2.0499	1.33606	0.901258	0.0133296	0.967283	0.984559
FUBP2	4.64232	4.8111	4.93317	4.72328	4.6533	4.53196	4.26583	4.41864	0.310032	0.358608	0.640715
PARK7	5.32354	5.2852	5.16831	5.17077	4.86135	4.84168	5.13218	4.84913	0.315873	0.348832	0.633157
ARF1	4.16511	4.21073	4.20027	3.87518	3.83127	3.68326	3.97442	3.21777	0.436143	0.237444	0.533425
EFGM	1.9536	1.807	1.81136	2.34133	1.72414	0.820957	2.0989	1.89788	0.342853	0.335614	0.61976
FKB1A	1.52036	1.807	1.81136	2.00012	2.03018	2.30222	1.33606	0.901258	0.142282	0.658981	0.85568
FMR1	1.9536	1.807	1.81136	2.00012	2.28253	2.0499	1.76733	1.89788	-0.106385	0.726679	0.884305
EF2	6.912	7.21151	7.36114	7.16816	6.87393	6.89353	6.81348	6.88328	0.297146	0.37509	0.661345
PTN23	1.52036	2.28224	2.2815	2.34133	1.72414	1.74389	1.76733	2.21913	0.242738	0.467223	0.732848
NUCL	5.91025	5.95891	6.23209	5.94574	5.81745	5.73356	5.64454	5.44937	0.350519	0.311409	0.598765
ERF3B	2.98047	3.16349	3.36039	2.84848	2.99787	2.70376	2.79133	2.89618	0.240922	0.461752	0.732848
TNNC2	2.28633	2.28224	2.6355	2.34133	2.03018	2.0499	1.76733	2.21913	0.36972	0.292472	0.57017
RL10A	4.16511	4.21073	4.30267	4.15995	4.05104	3.76951	4.05297	3.70281	0.31553	0.350496	0.636737
AIMP1	2.55653	2.63913	2.6355	2.00012	2.49723	2.51691	2.36833	2.21913	0.0574184	0.848226	0.938031
MYH10	7.07138	7.46663	7.02907	7.12469	6.89301	6.88389	6.80215	7.13299	0.244932	0.454324	0.729931
SYK	3.57428	3.70659	2.91953	3.37913	3.47393	3.01752	2.59528	2.70378	0.447256	0.234444	0.530187
ODPB	3.30771	3.85008	3.69759	3.22298	3.36882	3.38846	3.5009	2.89618	0.230999	0.483909	0.739175
RL13A	2.78402	2.63913	2.91953	2.61708	2.68409	2.70376	2.36833	2.70378	0.124947	0.683238	0.862069
DDAH1	4.24373	4.58359	4.09006	4.07113	3.25545	3.38846	4.33033	4.14313	0.467784	0.220726	0.503556
AT5F1	3.57428	3.36809	2.91953	3.52003	3.25545	3.68326	3.11801	2.70378	0.155356	0.625536	0.834121
LRC59	3.30771	3.36809	3.53882	3.64837	3.1324	3.01752	3.11801	3.06592	0.382286	0.277295	0.563063
SC16A	1.52036	1.09352	1.10947	0.899668	1.33521	1.355	0.718092	1.48397	-0.0673122	0.824681	0.925386
CSTF3	2.28633	1.807	1.10947	2.34133	2.03018	1.74389	1.33606	1.48397	0.237508	0.483022	0.738906
PGES2	0.898309	1.09352	1.81136	1.55237	1.33521	1.355	0.718092	0.901258	0.261501	0.439914	0.713053
EI2BE	1.52036	1.807	1.81136	1.55237	1.72414	1.355	1.76733	0.901258	0.235843	0.477504	0.735751
TKFC	2.78402	1.807	2.2815	2.00012	1.33521	1.74389	2.59528	1.89788	0.325097	0.359129	0.640715
RL27A	2.28633	2.63913	2.91953	2.00012	2.28253	2.30222	2.0989	2.21913	0.235585	0.477121	0.735751
LSM12	1.52036	1.09352	1.10947	1.55237	1.33521	1.355	1.33606	1.48397	-0.0586287	0.843919	0.937128
LMF2	1.52036	1.807	1.10947	1.55237	1.72414	1.74389	0.718092	0.901258	0.225455	0.500161	0.749235
ZO1	1.9536	1.807	2.2815	0.899668	0.801069	0.820957	1.33606	1.48397	0.624927	0.137	0.397697
RL24	3.30771	2.63913	2.91953	2.84848	2.84949	2.70376	2.9639	2.48171	0.178998	0.572813	0.799125
PEF1	0.898309	1.09352	1.10947	2.00012	1.33521	1.355	1.76733	0.901258	-0.0643433	0.835373	0.92912
NMT2	1.9536	1.807	1.81136	1.55237	1.72414	1.355	1.33606	0.901258	0.451967	0.225118	0.518388
TTYH3	1.52036	1.09352	1.81136	2.00012	1.33521	0.820957	1.76733	2.21913	0.0706883	0.821053	0.92268
PBX1	0.898309	1.09352	1.81136	2.00012	1.33521	1.74389	1.33606	0.901258	0.121725	0.702727	0.870909
QKI	0.898309	2.28224	1.81136	2.00012	2.03018	1.74389	1.76733	0.901258	0.137347	0.672291	0.857209
BAG6	1.52036	1.807	1.81136	2.00012	1.72414	2.0499	2.36833	1.89788	-0.22535	0.490319	0.743734
SET	2.78402	3.36809	3.53882	3.04785	2.99787	3.01752	2.59528	2.70378	0.35608	0.312795	0.600369
IF2A	2.78402	2.63913	3.69759	3.22298	3.36882	2.51691	2.9639	2.21913	0.318738	0.367879	0.654023
SDHA	4.31828	3.98057	3.84061	4.07113	3.90831	4.20053	3.5009	3.59597	0.251221	0.449486	0.725867
KCY	3.57428	3.70659	3.36039	2.84848	3.1324	2.86915	3.11801	2.70378	0.416599	0.256776	0.543522
ACTBL	7.36313	7.82904	7.93977	7.69951	7.09601	7.24166	7.30575	7.54561	0.410605	0.257659	0.544011
MDHC	5.0003	4.87961	4.86786	4.88835	4.60783	4.53196	4.89688	4.2171	0.345588	0.32006	0.604893
ERP29	3.79919	3.85008	3.69759	3.52003	2.99787	2.86915	3.60885	3.48058	0.477606	0.206872	0.48538
IF4A2	5.04489	5.2852	5.41685	5.17077	4.86135	4.71699	4.71557	4.9393	0.421125	0.24387	0.53705
CARM1	1.9536	2.28224	2.2815	2.34133	2.03018	1.74389	2.0989	1.89788	0.271955	0.412179	0.682793
LMNB2	5.49405	5.42928	5.37045	5.67141	4.6533	4.8013	5.27011	5.50948	0.432751	0.242321	0.535885
GSTP1	5.35929	5.47428	4.99564	5.4427	4.86135	4.71699	5.13218	4.84913	0.428069	0.240774	0.534979
PSA7	3.44714	3.36809	3.53882	3.52003	3.25545	3.01752	3.3842	2.48171	0.433798	0.240754	0.534979
GSLG1	4.24373	4.10024	3.97072	4.60171	4.05104	4.13706	3.97442	4.2171	0.134193	0.664655	0.856479
MIC19	2.55653	1.807	1.81136	1.55237	2.28253	2.0499	1.76733	0.901258	0.181564	0.582049	0.806202
NU205	1.9536	1.807	1.10947	1.55237	2.03018	1.74389	1.76733	1.89788	-0.254209	0.445855	0.722342
NAGK	3.15335	2.63913	2.6355	2.61708	2.28253	2.30222	2.59528	2.70378	0.290312	0.389948	0.668911
TMED9	3.15335	2.28224	2.2815	2.84848	2.28253	2.0499	2.36833	2.21913	0.411422	0.262227	0.545395
SYHM	2.28633	2.28224	1.10947	2.00012	1.72414	1.355	1.33606	1.89788	0.341272	0.337851	0.620072
GIT2	1.52036	1.807	2.2815	2.34133	1.33521	1.74389	1.76733	1.48397	0.404951	0.267331	0.555483
FPRP	1.9536	1.807	1.10947	2.00012	2.03018	2.0499	0.718092	0.901258	0.29269	0.407267	0.679713
VGFR1	1.52036	1.807	1.81136	1.55237	1.72414	1.74389	1.33606	1.89788	-0.00271789	0.993509	0.995979
[truncated: 496 more rows]

## Sheet: Norm & Filt Data - BJ vs CTD3_7
Supplementary file 2C. Normalized and filtered proteomic data.
	Brain organoïds
	BJ	BJ	BJ	BJ	CTD3-7	CTD3-7	CTD3-7	CTD3-7
Protein accession	BJa	BJb	BJc	BJd	CTD3_7a	CTD3_7b	CTD3_7c	CTD3_7d	logfc	pvalue	FDR
MTAP2	0.994389	1.18555	1.19976	0.99705	6.34872	6.44008	6.57629	6.23352	-5.30546	0.000221864	0
MYO5A	0.994389	1.18555	1.19976	0.99705	4.19831	4.75828	4.27039	4.68777	-3.3845	0.00196248	0.075
CNTN1	0.994389	1.18555	1.19976	0.99705	4.91906	4.89054	3.93859	4.68777	-3.5148	0.00175474	0.0512821
STXB1	0.994389	1.18555	1.19976	0.99705	4.26849	5.04992	4.68044	4.59852	-3.55516	0.00162969	0.0512821
TAU	0.994389	1.18555	1.19976	0.99705	3.46426	3.52017	3.40264	3.56786	-2.39455	0.00534288	0.12069
L1CAM	0.994389	1.18555	1.19976	0.99705	3.20268	4.05917	2.72475	3.74465	-2.33863	0.00556878	0.12069
CLIP2	0.994389	1.18555	1.19976	0.99705	3.68561	3.52017	3.69536	3.47061	-2.49875	0.0046551	0.12069
PGM2L	0.994389	1.18555	1.19976	0.99705	3.57918	4.2018	3.60423	3.47061	-2.61977	0.00393707	0.12069
ATAT	0.994389	1.18555	1.19976	0.99705	3.87748	3.8147	3.93859	3.47061	-2.68116	0.0036668	0.12069
MYEF2	0.994389	1.18555	1.19976	1.62039	3.68561	4.2018	4.14667	4.17333	-2.80183	0.00318677	0.12069
GPM6A	0.994389	1.18555	1.19976	0.99705	3.46426	3.52017	3.50695	3.82554	-2.48504	0.00475595	0.12069
E41L1	0.994389	1.18555	1.19976	0.99705	2.47152	3.8147	3.60423	2.29324	-1.95174	0.00917709	0.15
NEUM	0.994389	1.18555	1.19976	0.99705	4.39938	4.2018	3.93859	3.97486	-3.03447	0.00268858	0.111111
ELAV3	0.994389	1.18555	1.19976	0.99705	2.88293	3.90087	3.69536	3.47061	-2.39326	0.00536305	0.12069
CE170	0.994389	1.18555	1.19976	0.99705	3.33939	3.00153	3.69536	3.56786	-2.30685	0.00582896	0.12069
IRGQ	0.994389	1.18555	1.19976	0.99705	3.33939	3.40693	3.78108	4.0441	-2.54869	0.0043808	0.12069
FABP7	0.994389	1.18555	1.19976	0.99705	4.19831	3.98219	2.08118	5.03253	-2.72937	0.00339451	0.12069
DPYL4	2.01059	1.18555	2.95615	1.62039	5.80418	6.00692	5.60403	5.2822	-3.73116	0.00122025	0.0294118
COR1A	0.994389	1.18555	1.19976	0.99705	3.33939	3.00153	3.50695	3.65896	-2.28252	0.00604276	0.12069
IGSF3	0.994389	1.18555	1.19976	0.99705	3.05165	2.43564	2.8882	3.47061	-1.86734	0.0102884	0.156977
TAGL3	0.994389	1.18555	1.19976	0.99705	3.20268	3.90087	4.14667	2.50451	-2.3445	0.00552844	0.12069
DCLK1	1.59017	2.32693	2.67686	1.62039	4.57582	4.97243	4.63512	4.50339	-2.6181	0.00395724	0.12069
RUFY3	1.59017	1.18555	1.87297	1.62039	4.68249	4.33159	4.88786	4.40153	-3.0086	0.00274909	0.111111
NOVA2	0.994389	1.18555	1.19976	0.99705	3.05165	3.00153	3.16823	2.85211	-1.92419	0.00947358	0.154321
ADDB	0.994389	1.18555	1.19976	0.99705	1.89378	3.00153	3.16823	2.99884	-1.67141	0.0139613	0.16309
TRIM2	0.994389	1.18555	1.19976	0.99705	3.68561	3.8147	3.93859	3.25392	-2.57902	0.00421743	0.12069
NED4L	0.994389	1.18555	1.19976	0.99705	2.69184	2.64989	3.03499	3.47061	-1.86765	0.0102683	0.156977
STMN1	2.33574	2.32693	2.67686	1.62039	5.04437	4.26816	4.72438	4.55174	-2.40718	0.00524002	0.12069
KIF5C	3.18945	3.39274	3.19004	3.25499	5.12224	5.88535	6.02881	5.88293	-2.47303	0.00480839	0.12069
CXAR	0.994389	1.18555	1.19976	0.99705	2.88293	3.14968	2.8882	2.50451	-1.76214	0.0120411	0.16309
CTND2	0.994389	1.18555	1.19976	0.99705	3.46426	2.83639	2.8882	3.13201	-1.98603	0.0088685	0.15
SEP3	1.59017	1.86628	1.19976	1.62039	3.78473	3.98219	3.40264	3.90213	-2.19877	0.00684349	0.125
HMCS1	1.59017	1.18555	1.19976	1.62039	3.78473	4.05917	3.50695	3.90213	-2.41428	0.00516136	0.12069
RTN1	0.994389	1.18555	1.19976	1.62039	4.33542	3.62517	3.86198	3.36633	-2.54721	0.00440097	0.12069
SOGA3	0.994389	1.18555	1.19976	0.99705	1.89378	2.43564	2.8882	3.13201	-1.49322	0.0192033	0.180887
GPC2	1.59017	1.18555	1.19976	0.99705	3.05165	3.90087	4.27039	2.85211	-2.27562	0.00610125	0.12069
ELAV4	0.994389	1.18555	1.19976	0.99705	3.20268	3.62517	3.29019	2.99884	-2.18503	0.00697257	0.125
STX1B	0.994389	1.18555	1.19976	0.99705	2.21138	3.00153	2.72475	3.13201	-1.67323	0.0139149	0.16309
DCX	2.33574	1.86628	3.39125	1.62039	4.78182	5.22717	5.10286	4.50339	-2.60039	0.00407019	0.12069
PLXA1	0.994389	1.18555	1.19976	0.99705	2.21138	3.28403	2.72475	2.50451	-1.58698	0.0163171	0.167939
NEO1	0.994389	1.18555	1.19976	0.99705	2.21138	2.43564	2.72475	3.36633	-1.59034	0.0162182	0.167939
NBEA	0.994389	2.32693	1.19976	1.62039	1.89378	2.64989	3.03499	4.59852	-1.50893	0.0187051	0.180556
NOVA1	0.994389	1.18555	1.19976	0.99705	3.05165	3.14968	2.8882	1.74656	-1.61483	0.0155365	0.167315
DPYL1	4.27119	4.32935	4.22401	4.42035	7.01218	7.2126	7.06911	6.82173	-2.71768	0.00346511	0.12069
ELAV2	0.994389	1.18555	1.19976	0.99705	3.20268	3.28403	3.16823	2.68875	-1.99174	0.00884833	0.15
TRIO	0.994389	1.18555	1.87297	0.99705	1.48593	2.43564	3.16823	3.25392	-1.32344	0.0262868	0.198939
NQO1	2.01059	2.32693	1.19976	1.62039	3.87748	3.40693	3.50695	2.68875	-1.58061	0.0165147	0.167939
MARE3	0.994389	1.18555	1.19976	0.99705	2.21138	2.64989	2.8882	2.50451	-1.46931	0.0201412	0.184848
ATLA1	0.994389	1.18555	1.19976	0.99705	1.89378	3.00153	3.40264	2.99884	-1.73001	0.0127047	0.16309
DPYL5	4.193	4.22741	4.42084	3.67611	6.60075	6.66607	6.39785	6.26286	-2.35254	0.0054881	0.12069
MARE2	0.994389	1.18555	1.19976	0.99705	2.69184	3.14968	2.8882	2.50451	-1.71437	0.0129387	0.16309
AK1C1	0.994389	1.18555	2.3302	0.99705	3.05165	3.14968	3.16823	2.68875	-1.63778	0.0150464	0.165289
SRGP2	0.994389	1.18555	1.87297	1.62039	3.33939	2.83639	2.5404	3.47061	-1.62837	0.0152904	0.166667
GABT	2.33574	1.18555	1.87297	1.62039	4.12454	3.8147	4.27039	2.85211	-2.01177	0.00865268	0.15
AP180	0.994389	1.18555	1.19976	0.99705	2.47152	3.00153	2.5404	2.99884	-1.65888	0.0145442	0.164557
SYT1	0.994389	1.18555	1.19976	0.99705	1.48593	1.49142	2.32898	3.36633	-1.07398	0.0430718	0.237828
BACH	2.33574	1.86628	2.3302	2.05424	4.73301	4.61265	4.32849	3.90213	-2.24746	0.00633723	0.121951
PRR36	0.994389	1.18555	1.19976	0.99705	1.48593	2.64989	2.5404	2.04564	-1.08628	0.0419262	0.233397
GHC1	1.59017	1.18555	1.19976	0.99705	2.69184	2.64989	2.72475	3.36633	-1.61507	0.0155042	0.167315
KI21A	0.994389	1.18555	1.19976	0.99705	1.48593	2.83639	2.08118	2.68875	-1.17888	0.0344574	0.212632
PLXA4	0.994389	1.18555	1.19976	0.99705	2.21138	2.64989	2.72475	2.50451	-1.42845	0.0214502	0.184848
DCLK2	0.994389	1.18555	1.87297	0.99705	2.88293	2.83639	3.16823	1.36881	-1.3016	0.0274889	0.203125
KAP3	2.33574	2.67554	2.3302	2.65777	3.78473	4.50671	4.72438	4.55174	-1.89208	0.00994554	0.154762
LRC40	0.994389	1.86628	1.19976	0.99705	3.46426	3.62517	2.8882	3.36633	-2.07162	0.00794474	0.15
BASP1	3.48025	2.9561	3.39125	2.88543	5.62852	5.32393	5.26039	5.13129	-2.15778	0.0072025	0.131783
CLAP2	0.994389	2.32693	1.19976	0.99705	3.05165	3.52017	3.40264	3.13201	-1.89709	0.00981848	0.154762
NUDT3	0.994389	1.18555	1.19976	0.99705	2.47152	2.83639	2.72475	2.99884	-1.66369	0.0143445	0.16309
CBSL	0.994389	1.18555	1.19976	0.99705	3.33939	2.18394	2.32898	3.47061	-1.73654	0.0126261	0.16309
THS7A	0.994389	1.18555	1.19976	0.99705	1.89378	2.43564	3.40264	3.56786	-1.73079	0.0126846	0.16309
NCAN	0.994389	1.18555	1.19976	0.99705	3.57918	2.18394	1.7818	1.74656	-1.22868	0.0315672	0.211905
L2GL1	1.59017	1.86628	1.19976	1.62039	4.51937	4.2018	3.93859	3.97486	-2.58951	0.00411053	0.12069
MSH6	0.994389	1.18555	1.19976	0.99705	1.89378	2.83639	2.72475	2.50451	-1.39567	0.0226987	0.186441
AK1C2	0.994389	1.18555	2.3302	0.99705	2.69184	3.14968	3.03499	2.68875	-1.51452	0.0185075	0.180556
ANK2	2.33574	2.67554	2.3302	2.88543	3.33939	4.56065	3.60423	3.47061	-1.18699	0.0338261	0.212632
SNAB	0.994389	1.18555	1.19976	0.99705	2.21138	2.83639	2.08118	2.85211	-1.40108	0.0224082	0.185075
KLC1	2.01059	2.32693	2.67686	3.25499	4.19831	4.66285	4.72438	4.50339	-1.95489	0.00913675	0.15
WDR47	0.994389	1.18555	1.19976	0.99705	1.89378	2.18394	2.32898	2.68875	-1.17968	0.0343384	0.212632
HCFC1	1.59017	1.18555	1.19976	1.62039	2.69184	3.40693	3.29019	2.99884	-1.69798	0.0132715	0.16309
VAMP2	0.994389	1.18555	1.19976	0.99705	1.89378	3.00153	3.03499	2.68875	-1.56058	0.0170452	0.17603
SYN3	0.994389	1.18555	1.19976	0.99705	1.48593	2.43564	2.32898	2.50451	-1.09458	0.0413735	0.231801
GSK3B	1.59017	1.86628	1.19976	1.62039	2.88293	3.00153	3.29019	2.68875	-1.3967	0.0226402	0.186441
DPYL3	5.34696	5.24534	4.88824	5.23236	7.57978	7.69502	7.49404	6.97143	-2.25685	0.00621017	0.121951
GDAP1	0.994389	1.18555	1.19976	0.99705	2.47152	3.14968	2.32898	2.50451	-1.51949	0.018338	0.180556
MAP1B	5.5488	5.19221	4.32578	5.38912	7.92219	7.84386	7.42249	7.60777	-2.5851	0.0041307	0.12069
SYN1	0.994389	1.18555	1.19976	0.99705	1.89378	2.18394	2.08118	2.50451	-1.07166	0.0432715	0.238361
CHSP1	0.994389	1.18555	1.19976	0.99705	2.47152	2.43564	2.8882	2.99884	-1.60436	0.0158229	0.167315
AGAP3	0.994389	1.18555	1.19976	0.99705	1.89378	2.43564	2.5404	2.50451	-1.2494	0.0303852	0.211031
E41L3	2.01059	1.18555	2.3302	0.99705	1.89378	1.87884	2.32898	4.81207	-1.09757	0.0411698	0.231214
AINX	4.34536	4.42456	4.42084	4.55884	6.96011	7.02386	6.5025	5.44466	-2.04538	0.0081787	0.15
CYRIA	0.994389	1.18555	1.19976	0.99705	1.48593	1.87884	2.08118	3.56786	-1.15926	0.0360871	0.212632
GSK3A	0.994389	1.18555	1.19976	0.99705	2.47152	2.64989	2.72475	2.04564	-1.37876	0.0232513	0.186441
GNAO	3.18945	2.9561	2.95615	2.65777	4.63014	5.01169	4.92599	5.2822	-2.02264	0.00849334	0.15
AK1C3	0.994389	1.18555	1.87297	0.99705	2.21138	2.83639	2.72475	2.29324	-1.25395	0.0300383	0.211031
RIR1	0.994389	1.18555	1.19976	1.62039	3.05165	3.14968	3.16823	2.04564	-1.60378	0.0158572	0.167315
PHIPL	0.994389	1.18555	1.19976	0.99705	2.69184	3.00153	3.16823	1.36881	-1.46341	0.0203348	0.184848
DC1L1	1.59017	2.32693	1.87297	2.05424	3.05165	3.52017	3.60423	2.99884	-1.33265	0.0256878	0.19407
SUGP2	1.59017	1.18555	1.19976	0.99705	2.47152	3.28403	3.03499	2.85211	-1.66753	0.0142477	0.16309
SRGP3	0.994389	1.18555	1.19976	0.99705	2.69184	2.43564	2.32898	1.74656	-1.20657	0.0329145	0.212632
RHOB	0.994389	1.18555	1.87297	0.99705	2.21138	1.87884	2.5404	2.68875	-1.06735	0.0436365	0.242144
[truncated: 2,380 more rows]
