# Supplementary material for: Deciphering neuronal deficit and protein profile changes in human brain organoids from patients with creatine transporter deficiency
Source: eLife. 2023 Oct 13;12:RP88459. doi: 10.7554/eLife.88459 (PMC10575631; doi:10.7554/eLife.88459)
Supplement: Supplementary file 4. — Absolute GSEA was carried out searching through more than 10,000 different cellular pathways obtained across well-annotated gene sets (c2_cp; c3_tft; c4_cgn; c5_bp; c5_mf; c7). The pathways identified through the GSEA were sorted according to the nominal p-value (<0.05). The list of enriched genes was then identified for each significant pathway and their recurrence in other pathways among all studied gene sets. The genes with the highest frequency across the multiple significant pathways (top 90 percentile cut-off; a total of 142 proteins) were selected for subsequent analysis. [file elife-88459-supp4.xlsx]

## Sheet: Supplemental File 4
Supplemntal File 4: Frequency from GSEA: BJ vs CTDs_ALL GENESETS (c2_cp, c3_tft, c4_cgn, c5_bp, c5_mf, c7) NB: The genes listed in green were used for ENRICHR analysis, 90% percentile
BJ vs CTD1_4				BJ vs CTD2_3				BJ vs CTD3_7
	Var1	Freq			Var1	Freq			Var1	Freq
	RHOA	221			SRC	239			SRC	262
	SRC	207			RHOA	223			RHOA	244
	FYN	193			FYN	217			FYN	243
	SFRP1	186			AKT1	206			AKT1	234
	APOE	184			PAK1	205			PAK1	219
	AKT1	183			LRP1	192			ANXA1	213
	PAK1	180			GSK3B	188			LRP1	213
	DMD	179			ANXA1	187			APOE	201
	GSK3B	170			APOE	180			SFRP1	197
	LRP1	170			SFRP1	174			GSK3B	195
	CDK5	153			CDK5	167			CDK5	188
	ANXA1	152			DMD	163			BRAF	181
	ILK	148			STAT3	155			PARK7	171
	CALM1	141			ILK	154			RAC1	171
	PARK7	133			PARK7	151			STAT3	171
	NEDD4	131			RAC1	148			ILK	169
	GPX1	130			ACTN2	144			ANXA2	165
	FLNA	127			CALM1	143			DMD	163
	ACTN2	124			GRB2	139			GPX1	163
	ANXA2	120			GPX1	138			CALM1	162
	RAC1	119			NEDD4	138			SYK	159
	GSK3A	117			THY1	137			NEDD4	155
	DAG1	115			ANXA2	135			BAX	152
	CASQ2	114			BAX	131			GRB2	148
	CALR	113			MYO1C	129			FLNA	142
	EPHA2	113			CDC42	128			ACTN2	139
	BAX	111			CALR	127			CRK	138
	STAT3	111			CRK	127			RACK1	138
	MYO1C	108			FLNA	127			GSK3A	137
	ARF1	107			GSK3A	126			RAP1A	137
	CPNE1	107			ARF1	124			CDC42	133
	GRB2	107			PLCG1	124			FMR1	130
	MYO5A	106			SYK	120			ARF1	129
	PLCG1	105			MYO5A	118			DNM1L	128
	MECP2	103			DNM1L	117			HMGB1	128
	PTN	103			RACK1	117			DAG1	127
	RACK1	103			RAP1A	117			CALR	125
	DNM1L	102			DAG1	114			ERBB2	125
	SYK	102			PAK3	112			MYO5A	124
	BIN1	101			STMN1	111			PAK3	124
	CRK	101			MECP2	108			CSK	123
	CDC42	100			ACTB	106			MYO1C	122
	TPM1	100			CASQ2	106			PLCG1	122
	MYH6	98			CPNE1	106			CD44	118
	FMR1	97			HMGB1	106			CRKL	118
	MYH10	97			FMR1	105			CDK1	117
	PARP1	96			AKT2	103			STMN1	117
	PTK7	95			ARF6	103			CPNE1	116
	RUFY3	95			MAP2	102			ACTB	115
	PAK3	94			RTN4	102			MYADM	113
	RAP1A	93			ERBB2	100			CASQ2	112
	RHOB	93			BIN1	98			GSTP1	111
	STMN1	92			MYH10	98			AKT2	109
	ARF6	91			PTN	98			LCK	108
	LMNA	91			RHOB	98			BIN1	107
	GNAI2	90			RUFY3	98			LMNA	107
	MACF1	90			CRKL	97			RTN4	107
	CDK1	89			ANXA5	96			ARF6	105
	PIN1	89			GNAI2	96			GNAI2	105
	SYT1	89			MYADM	96			TWF2	105
	CRYAB	87			TPM1	96			HDAC2	104
	G6PD	87			CDK1	95			PTN	104
	RTN4	87			MAP1B	95			RUFY3	103
	ERBB2	86			VAMP2	95			PTK7	102
	MAP1B	86			PARP1	94			MYH6	100
	TWF2	86			PTK7	94			PAK2	100
	RYR1	85			CSK	93			FLOT1	99
	AKT2	84			MACF1	93			MAP2	99
	FOLR1	84			GSTP1	92			MIF	99
	GSTP1	84			LCK	92			PIN1	99
	CRKL	82			STAT1	91			TPM1	99
	HMGB1	82			WASF2	91			ANXA5	98
	ANK2	81			ANK3	90			RAC2	98
	ANK3	81			CD44	90			GSTO1	97
	STAT1	81			LMNA	90			STAT1	97
	ACTB	80			MYH6	90			G6PD	96
	GSTO1	80			PIN1	90			HSPB1	96
	HDAC2	78			SYT1	90			PARP1	95
	PPM1F	78			ARPC2	89			MAP1B	94
	VAMP2	78			PAK2	89			PDCD4	94
	ANXA5	77			L1CAM	88			RHOB	94
	SULF1	77			RAC2	88			HIP1R	93
	HSPB1	76			HSPB1	86			HMGB2	93
	L1CAM	76			PSME2	86			SYT1	93
	PAK2	75			PPM1F	85			DDX3X	92
	ACTN3	74			FIS1	84			FZD7	92
	ACTN4	74			FLOT1	84			MYH10	92
	KDM1A	74			MIF	84			PPM1F	92
	ARPC2	73			GNAQ	83			CRYAB	91
	DVL3	73			HIP1R	83			DVL3	91
	FZD7	73			ACTN4	82			ARPC2	90
	HPCA	73			CRYAB	82			GNAQ	90
	TNNT2	73			FOLR1	82			VAMP2	90
	DDX3X	72			FZD7	82			ANK3	89
	LCK	72			G6PD	82			SCRIB	88
	MARK2	72			HDAC2	81			KDM1A	87
	MYADM	72			RAB10	79			PRKDC	87
	ANXA3	71			EHD1	78			ACTN4	86
	HMGA2	71			HPCA	78			CD81	86
	PDCD4	71			ANK2	77			FOLR1	86
	RAC2	71			HDAC1	77			CD47	85
	MYH9	70			PSMD3	77			FIS1	85
	BRSK2	69			PSME1	77			RYR1	85
	DDX17	69			RAB8B	77			STK39	85
	PPM1E	69			WASF1	77			WASF2	85
	PURA	69			DDX3X	76			ACSL1	84
	CD44	68			MYH9	76			MACF1	84
	EHD1	68			PSMD1	76			PHB2	84
	FIS1	68			PTPRS	76			RAB10	84
	GNAQ	68			SULF1	76			SULF1	83
	SCRIB	68			ACTN1	75			SUMO1	83
	CNTN2	67			ANXA3	75			XRCC5	83
	GSTM2	67			DCTN1	75			PURA	82
	HDAC1	67			KDM1A	75			VAMP3	82
	POSTN	67			PDCD4	75			ANXA3	81
	SUMO1	67			POSTN	75			C1QBP	81
	ANXA6	66			RASA1	75			CLIC4	81
	FLOT1	66			SCRIB	75			EHD1	81
	HIP1R	66			VPS35	75			L1CAM	81
	OBSL1	66			STMN2	74			RAP1B	81
	RAB21	66			ABI2	73			STK25	81
	WDR1	66			CD47	73			VPS35	81
	MIF	65			GNA13	73			ANK2	80
	PSME2	65			RYR1	73			ANXA6	80
	RAC3	65			TNNT2	73			MYH9	80
	TNNC1	65			WDR1	73			NPTN	80
	CLIC4	64			FKBP4	72			POSTN	80
	CSK	64			RAB3A	72			PRDX2	80
	NCDN	64			VAMP3	72			PEA15	79
	PEBP1	64			ANXA4	71			HPCA	78
	FKBP4	63			CLIC4	71			MTPN	78
	GNA13	63			PRKDC	71			AKT3	77
	GPM6B	63			PSMD6	71			DDX17	77
	MYLK	63			RAC3	71			PHB	77
	PHB2	63			ABR	70			PTPRS	77
	STMN2	63			AKT3	70			RAB3A	77
	AKT3	62			STX1A	70			STMN2	77
	MAP1A	62			C1QBP	69			WDR1	77
	NPTN	62			OBSL1	69			PEBP1	76
	PRDX2	62			PSMD4	69			PSMD1	76
	STK39	62			PSMD7	69			PSME2	76
	HMGB2	61			PSMD8	69			HDAC1	75
	IST1	61			ACTN3	68			ACTN1	74
	RAB10	61			GPM6B	68			FKBP4	74
	WASF1	61			HMGB2	68			RAB21	74
	ABI2	60			NRCAM	68			RAB7A	74
	ABR	60			PEA15	68			RAB8B	74
	ACACA	60			PEBP1	68			TNNT2	74
	ALDOA	60			PSMD5	68			ABR	73
	BASP1	60			RAP1B	68			ALDOA	73
	DDX5	60			SUMO1	68			BASP1	73
	PLCB3	60			ALDOA	67			CD9	73
	STK25	60			GSTO1	67			DDX5	73
	PTPRS	59			NPTN	67			PSMD3	73
	RAB3A	59			NUMA1	67			TWF1	73
	CNTN1	58			PRDX2	67			GNA13	72
	NDRG2	58			ANXA6	66			GSTM2	72
	NEO1	58			PHB2	66			MAP1A	72
	RAP1B	58			RAB21	66			PSMD7	72
	ACTN1	57			STK39	66			STAG2	72
	FBLN1	57			IST1	65			CAPG	71
	GPM6A	57			KIF1B	65			FGFR3	71
	MYH3	57			MAP1A	65			GPM6B	70
	STX1A	57			MOV10	65			PPT1	70
	XRCC5	57			MTPN	65			BCR	69
	CALD1	56			RAB1A	65			RAB1A	69
	DCTN1	56			RAB7A	65			IST1	68
	MYH7	56			VAV2	65			OBSL1	68
	PRKDC	56			BASP1	64			PPM1E	68
	STAG2	56			TWF1	64			RAC3	68
	EHD4	55			NCDN	63			RALB	68
	NFIB	55			PPM1E	63			WASF1	68
	PBX1	55			RAB8A	63			ABI2	67
	PCNA	55			RHOC	63			AP2B1	67
	PEA15	55			CD9	62			CDK6	67
	PHB	55			DOCK7	62			DCTN1	67
	PSME1	55			PSMD2	62			NUMA1	67
	RAB1A	55			STAG2	62			RAB5A	67
	TBR1	55			ACSL1	61			AIFM1	66
	TWF1	55			CD81	61			CUL3	66
	CUL3	54			DDX17	61			NDRG2	66
	KIF1B	54			DDX5	61			PKN1	66
	MYL1	54			FBN1	61			TMOD3	66
	NUMA1	54			GSTM2	61			TPR	66
	PSMD1	54			PDCD6	61			AP2A1	65
	PSMD3	54			PHB	61			GPC1	65
	RHOC	54			RAP2A	61			GPC4	65
	UCHL1	54			ARPC4	60			MYLK	65
	VPS35	54			GPC4	60			PSMD2	65
	DOCK7	53			HIP1	60			RAN	65
	FBN1	53			RALB	60			STK26	65
	GNAI1	53			CAPG	59			UCHL1	65
	PSMD7	53			CNTN1	59			ACTN3	64
	SRSF6	53			FBLN1	59			NQO1	64
	TLN1	53			HMGA2	59			PSMD6	64
	AP2A1	52			NDRG2	59			PSMD8	64
	CARM1	52			PPM1A	59			SNX6	64
	GFAP	52			RCC2	59			ACACA	63
	LAMA5	52			SRSF6	59			AP3B1	63
	MTPN	52			TLN1	59			CNTN1	63
	PDCD6	52			LDHA	58			MYH3	63
	RAN	52			MYLK	58			NRCAM	63
	RCC2	52			RALA	58			PSME1	63
	AP2B1	51			STX1B	58			RAB8A	63
	C1QBP	51			XRCC5	58			STK24	63
	CD47	51			ACACA	57			DOCK7	62
	EHD3	51			AP2A1	57			FABP5	62
	FZD2	51			CUL3	57			FBLN1	62
	MYH4	51			FLNB	57			NCDN	62
	NQO1	51			STK25	57			PCNA	62
	PSMD4	51			AIFM1	56			VPS4B	62
	RALA	51			GPM6A	56			FBN1	61
	SNX6	51			KIF3A	56			IDE	61
	CDK6	50			LAMA5	56			KIF1B	61
	FLNB	50			PLCB3	56			LAMA5	61
	MYOM1	50			SNX6	56			PDCD6	61
	MYOZ2	50			SV2A	56			PPM1A	61
	RAB8B	50			BCR	55			PSMD4	61
	RALB	50			CAPZB	55			STX7	61
	SRPK2	50			EHD4	55			HGS	60
	TNNI1	50			GPC1	55			RCC2	60
	VAMP3	50			GPD1L	55			SRSF6	60
	ARPC5	49			IDE	55			STX1B	60
	FSCN1	49			MYH3	55			ANXA4	59
	HIP1	49			MYOM1	55			DHX9	59
	MYH11	49			NEO1	55			GPM6A	59
	NMT1	49			RAN	55			MSH2	59
	PLEC	49			TPR	55			NAMPT	59
	PSMD2	49			UCHL1	55			RALA	59
	STK24	49			AP2B1	54			RAP2A	59
	BCR	48			CDK6	54			ARPC4	58
	DCC	48			CNN3	54			MYL1	58
	DCX	48			FZD2	54			RHOC	58
	MYOM2	48			GBF1	54			VPS4A	58
	NCAM1	48			NMT1	54			ACSL3	57
	NEK6	48			SYNE2	54			AP2M1	57
	PSMD6	48			TBR1	54			CAPZB	57
	PSMD8	48			AP2M1	53			CARM1	57
	AIFM1	47			ARPC3	53			CDK2	57
	FGFR3	47			FAS	53			LAMB2	57
	LAMB2	47			FGFR3	53			LAMP2	57
	STX1B	47			HGS	53			MYH2	57
	SV2A	47			MYOZ2	53			NEK6	57
	TPR	47			NEK6	53			PRDX3	57
	GMFB	46			RAB5A	53			PSMD5	57
	MYH2	46			SKP1	53			SNX3	57
	PPM1A	46			SP100	53			TLN1	57
	ACSL1	45			AP3D1	52			XRCC6	57
	ANXA7	45			CDK2	52			FZD2	56
	APEX1	45			CLIC1	52			GBF1	56
	CDK2	45			COMT	52			MOV10	56
	IDE	45			MYH2	52			NMT1	56
	KIF5A	45			TNNC1	52			OXSR1	56
	MAP6	45			ACSL3	51			TNIK	56
	MYH14	45			AP3B1	51			APEX1	55
	MYH8	45			FSCN1	51			CLIC1	55
	PRDX3	45			HMGN2	51			EHD4	55
	SNW1	45			PKN1	51			MYOM1	55
	STK26	45			PRDX3	51			RAB3D	55
	ANXA4	44			RAB6A	51			RAB6A	55
	CD81	44			SYNJ1	51			SKP1	55
	GPC1	44			CARM1	50			TNNC1	55
	HGS	44			GMFB	50			AP3D1	54
	HMGN2	44			GNAI1	50			APLP2	54
	MYPN	44			KIF5A	50			FAS	54
	PKN1	44			MYH4	50			FLNB	54
	PTPRD	44			PLEC	50			FSCN1	54
	RAB5A	44			STK26	50			GNAI1	54
	RAP2A	44			ARF4	49			PRDX1	54
	RBBP7	44			ARL3	49			RAB13	54
	SP100	44			CALD1	49			RRBP1	54
	TPM2	44			FHL1	49			UBE2K	54
	MARK1	43			IPO5	49			XPO1	54
	MOV10	43			LAMP2	49			AP1G1	53
	PRDX5	43			SNX2	49			EHD3	53
	PSMD5	43			DCX	48			GNAI3	53
	UBE3A	43			FABP5	48			KIF5A	53
	VPS4B	43			LMAN1	48			NSF	53
	ASAP1	42			MYOM2	48			PLOD3	53
	CD9	42			NQO1	48			RTN1	53
	FLNC	42			NSF	48			SNW1	53
	GNAI3	42			PBX1	48			SNX2	53
	HSPB2	42			PCNA	48			ARF4	52
	KIF5C	42			RAB13	48			DCLK1	52
	MFN2	42			RBBP7	48			MYH4	52
	NAMPT	42			ANXA7	47			MYOZ2	52
	SLK	42			DHX9	47			PBX1	52
	AP2M1	41			EHD3	47			SP100	52
	CAPZB	41			GIT1	47			SVIL	52
	CCAR2	41			NAMPT	47			UFD1	52
	CNN3	41			NFIB	47			DBNL	51
	DCLK1	41			PALLD	47			HMGN2	51
	FHL1	41			PRDX5	47			IPO5	51
	RAB8A	41			STK24	47			MSH6	51
	SNX3	41			XPO1	47			MYH7	51
	ARPC4	40			APEX1	46			PLEC	51
	BRSK1	40			ASAP1	46			TMOD1	51
	CLIC1	40			CUL1	46			UBE2N	51
	GIT1	40			GFAP	46			ARL2	50
	IPO5	40			GNAI3	46			CCAR2	50
	LAMA1	40			LAMB2	46			CNN3	50
	MATN2	40			MYH11	46			DDB1	50
	TNNC2	40			MYL1	46			FHL1	50
	TNNT1	40			NCAM1	46			LDHA	50
	TPM3	40			PPT1	46			MYOM2	50
	UBE2C	40			STX7	46			PLCB3	50
	WLS	40			TBCD	46			SLK	50
	AP2A2	39			TMOD1	46			SUN2	50
	DDX6	39			TNNI1	46			SYNE2	50
	FAS	39			TPM2	46			TMED2	50
	FKBP8	39			ZYX	46			USP9X	50
	LUC7L	39			CLIP1	45			VAPA	50
	MYOM3	39			DCC	45			AGO2	49
	PPT1	39			MYH7	45			ANXA7	49
	RAB13	39			NPC2	45			AP2A2	49
	SDC2	39			SNX3	45			ARPC3	49
	TNIK	39			SVIL	45			CALD1	49
	ARF4	38			VPS4A	45			GFAP	49
	BZW2	38			AP1G1	44			MYH11	49
	DDB1	38			APLP2	44			NEO1	49
	LDB3	38			MAP4	44			NPC2	49
	P3H1	38			MYH14	44			PRDX4	49
	PALLD	38			MYPN	44			SARM1	49
	PTPA	38			PLOD3	44			TBCD	49
	RAB6A	38			PTGIS	44			TPM2	49
	STRAP	38			PTPRD	44			ASAH1	48
	TMOD1	38			TMED2	44			CTBP2	48
	TNNT3	38			UBE2K	44			CUL1	48
	USP9X	38			UBE2N	44			PRDX5	48
	ARPC3	37			UFD1	44			TBR1	48
	CLCN3	37			VPS4B	44			TIGAR	48
	CNOT1	37			CHMP5	43			TNNI1	48
	DHX9	37			CTBP2	43			BAG6	47
	EHD2	37			GGH	43			DCC	47
	ERO1A	37			LDB3	43			ERO1A	47
	FBN2	37			MYOF	43			ERP29	47
	GNA11	37			P3H1	43			KIF5C	47
	LAMC1	37			RTN1	43			MANF	47
	MAP4	37			SEC13	43			MYH8	47
	MYL6B	37			SNX4	43			MYOF	47
	OBSCN	37			VAPA	43			PTGIS	47
	PLOD3	37			WLS	43			SGPL1	47
	PRKRA	37			AGO2	42			SMYD3	47
	SARM1	37			BZW2	42			TRAP1	47
	TBCD	37			CNN2	42			HEXA	46
	UFL1	37			KIF1C	42			HTRA1	46
	ACSL3	36			LUC7L	42			LMAN1	46
	MSH2	36			PRDX4	42			MYL6B	46
	NOVA1	36			RRBP1	42			TMOD2	46
	RAB7A	36			SARM1	42			TOP2A	46
	RTN1	36			SNW1	42			CDC73	45
	TMOD2	36			TMOD2	42			CSPG4	45
	TOP1	36			CCAR2	41			DCX	45
	TRAP1	36			DBNL	41			EFNB1	45
	AGO2	35			DCTN2	41			FBN2	45
	CDC73	35			GNA11	41			MYPN	45
	CNTFR	35			KTN1	41			NCAM1	45
	CTCF	35			MYH8	41			PDXK	45
	FARP1	35			RAP2B	41			PUM2	45
	MRE11	35			SLK	41			RBM14	45
	NPC2	35			TRAP1	41			SNX4	45
	OXSR1	35			AGO1	40			TOP1	45
	PTGIS	35			CLCN5	40			WLS	45
	RAB3D	35			CNOT1	40			ARL3	44
	SUN2	35			CTCF	40			FLOT2	44
	XIRP1	35			EHD2	40			GGH	44
	AP3B1	34			EMD	40			HYOU1	44
	AP3D1	34			KIF5C	40			KIF2A	44
	FABP5	34			MANF	40			LUC7L	44
	LDHA	34			OBSCN	40			MYH14	44
	MYH1	34			PPM1B	40			PPM1B	44
	MYO6	34			PRDX1	40			PTPRD	44
	PALM	34			PTMS	40			RBBP7	44
	RAP2C	34			SUN2	40			RHEB	44
	RBM14	34			USP9X	40			TPM3	44
	SVIL	34			ABCE1	39			ZYX	44
	SYNJ1	34			CLCN3	39			ABCE1	43
	TIGAR	34			FBN2	39			AGO1	43
	AGO1	33			MARK1	39			BLK	43
	ARL3	33			MSH2	39			CNOT1	43
	ASNS	33			MYL4	39			CPNE3	43
	CALB1	33			MYL6B	39			MYO6	43
	CHD4	33			RAB3D	39			OBSCN	43
	CHMP5	33			TNIK	39			P3H1	43
	CLIP1	33			TPM3	39			PALLD	43
	GGH	33			BRSK1	38			PTPA	43
	HYOU1	33			CKAP4	38			RAB14	43
	LETM1	33			DCLK1	38			UBE3A	43
	MYL4	33			DDB1	38			ACLY	42
	MYO1B	33			ERO1A	38			AIMP1	42
	NEXN	33			FLNC	38			CLIP1	42
	NSF	33			OXSR1	38			ESYT1	42
	PLCD1	33			UBE3A	38			GNS	42
	PRDX4	33			AIMP1	37			HACD3	42
	SRR	33			CBX5	37			LAMC1	42
	VPS4A	33			CHD4	37			MAP4	42
	CDK9	32			CNTFR	37			MARK3	42
	CTBP2	32			FLOT2	37			MRE11	42
	DBNL	32			IPO4	37			NUP93	42
	GBF1	32			MAP1S	37			RTN3	42
	MYOF	32			MYOM3	37			UBE2C	42
	PARVA	32			NCALD	37			ASNS	41
	PRDX1	32			NUP93	37			CKAP4	41
	RAB3C	32			PTPRF	37			DDX6	41
	SET	32			RBM14	37			EEA1	41
	SRSF1	32			SCFD1	37			NEDD8	41
	UFD1	32			UFL1	37			NUDT3	41
	VAPA	32			AP2A2	36			PYGL	41
	ABCD3	31			BAG6	36			RAP2C	41
	AIMP1	31			CPNE3	36			SNX12	41
	DCTN2	31			FKBP8	36			TPP1	41
	ELN	31			GNA12	36			ASAP1	40
	GNA12	31			HYOU1	36			ASPH	40
	KIF1C	31			KIF2A	36			CBX5	40
	MANF	31			LAMC1	36			CHMP5	40
	MAP1S	31			P4HA1	36			CLCN3	40
	NFIA	31			PGM1	36			CNTFR	40
	NXN	31			PPIA	36			HSPB2	40
	STX7	31			RAB14	36			MAP1S	40
	TMED2	31			RAB1B	36			MYL6	40
	UBE2N	31			RAB3B	36			NFIB	40
	XPO1	31			RAB4A	36			PCBP2	40
	ZYX	31			RHEB	36			PLOD1	40
	ABCE1	30			SET	36			PRDX6	40
	AGAP3	30			SGPL1	36			RAB4A	40
	ASPH	30			SNX12	36			SET	40
	CHD3	30			TRIO	36			TKT	40
	CLCN5	30			UBE2C	36			VAT1	40
	CPNE3	30			VAT1	36			VDAC1	40
	CSPG4	30			XRCC6	36			CDC37	39
	EMD	30			BLK	35			CHMP6	39
	ERP29	30			CALB1	35			CLCN5	39
	KTN1	30			CRTAP	35			DCTN2	39
	LAMP2	30			CSPG4	35			EHD2	39
	LMAN1	30			DDX6	35			GIT1	39
	NCALD	30			DRG1	35			MYOM3	39
	NUDT3	30			FARP1	35			NONO	39
	PPIA	30			LARP1	35			PRKRA	39
	RAB3B	30			MRE11	35			RAB3B	39
	RBM39	30			NEDD8	35			RAB5C	39
	SKP1	30			NOVA1	35			SCFD1	39
	SMYD1	30			PA2G4	35			SFPQ	39
	TBCC	30			PARVA	35			SNX1	39
	TOP2A	30			PCBP2	35			TNNT1	39
	TRIO	30			PTPA	35			UFL1	39
	UBE2K	30			SAR1B	35			VDAC2	39
	XRCC6	30			SRSF5	35			ARL1	38
	AP1G1	29			STRAP	35			CAP1	38
	BRD4	29			TNNT3	35			CHERP	38
	CHMP6	29			TOP2A	35			CNN2	38
	CRTAP	29			VDAC1	35			COTL1	38
	CUL1	29			VDAC2	35			CRTAP	38
	EPN1	29			VPS18	35			FKBP8	38
	GATM	29			ABCD3	34			HUWE1	38
	LASP1	29			ASAH1	34			LAMA1	38
	MYBPH	29			BSCL2	34			LARP1	38
	NEGR1	29			CAP1	34			MYDGF	38
	PDIA3	29			ESYT1	34			OAT	38
	PPM1B	29			HSPB2	34			PPIA	38
	PTMS	29			LAMA1	34			RAB3C	38
	RAB4A	29			LETM1	34			TKFC	38
	SFPQ	29			MLEC	34			ABCD3	37
	SMAP2	29			RAP2C	34			AGAP3	37
	SNX2	29			RTN3	34			GNA11	37
	SYN1	29			SFPQ	34			LDB3	37
	TPPP3	29			SNX1	34			LETM1	37
	BLK	28			SURF4	34			MYH1	37
	CAP1	28			TNNT1	34			PALM	37
	CKAP4	28			TPPP3	34			PGM1	37
	MARK3	28			CPT2	33			SRR	37
	NUBP1	28			CUTA	33			STRAP	37
	PRDX6	28			EXOC4	33			BRD4	36
	PSIP1	28			HTRA1	33			CDK9	36
	STRN3	28			NEXN	33			EMD	36
	TPM4	28			NUDT3	33			FLNC	36
	ACLY	27			RAB5C	33			GNA12	36
	DHCR7	27			TOP1	33			MGST3	36
	EXOC4	27			AGAP3	32			MLEC	36
	KIF2A	27			ASNS	32			P4HA1	36
	LARP1	27			CSDE1	32			PGK1	36
	MYDGF	27			ERP29	32			RAB1B	36
	MYH13	27			GABPA	32			SAE1	36
	MYL9	27			MATN2	32			SEC13	36
	PCBP2	27			MYL6	32			SRSF1	36
	PLCL1	27			MYO6	32			VPS18	36
	PPID	27			NUP98	32			CALB1	35
	RHEB	27			PDIA3	32			CUTA	35
	RRAGC	27			PRDX6	32			DDX1	35
	RTN3	27			RBM39	32			MATN2	35
	SNX12	27			TNNC2	32			MYL4	35
	TRA2B	27			ACLY	31			NCALD	35
	VAT1	27			ARL1	31			NEXN	35
	VDAC2	27			CD59	31			NFASC	35
	CBX5	26			CHMP6	31			NOVA1	35
	CSN2	26			EPN1	31			NUBP1	35
	GIT2	26			MYO1B	31			PLOD2	35
	IPO7	26			NONO	31			PSIP1	35
	LAMA4	26			PGAM1	31			PTMS	35
	MCTS1	26			PLCL1	31			SURF4	35
	NOLC1	26			PLOD2	31			TNNT3	35
	NUP93	26			RAD50	31			CHD4	34
	PGK1	26			SMAP1	31			CKAP5	34
	POGZ	26			SMAP2	31			EPN1	34
	RAB14	26			SYN1	31			FARP1	34
	RAB5C	26			TNPO3	31			GSTM3	34
	RRBP1	26			TPP1	31			IPO4	34
	SNX4	26			VAPB	31			IPO7	34
	SRSF5	26			AP1B1	30			KTN1	34
	XRCC1	26			CDC37	30			RRAGC	34
	CKAP5	25			EEA1	30			SAR1B	34
	CNN2	25			HUWE1	30			SUMO2	34
	DCLK2	25			IPO7	30			TMCO1	34
	EEA1	25			LMAN2	30			TRIO	34
	FLOT2	25			MARK3	30			ADK	33
	FNTA	25			MSH6	30			CSN2	33
	GTF2I	25			MYH1	30			FXR1	33
	NONO	25			NFASC	30			GABPA	33
	RBM15	25			PDXK	30			LAMA4	33
	SCFD1	25			RAB34	30			NCBP1	33
	SRPX	25			RAB3C	30			PDIA3	33
	STX12	25			RDH11	30			PPID	33
	UBE2Z	25			SFXN1	30			TPM4	33
	ATP4A	24			SMYD1	30			AGK	32
	BAG6	24			TOM1	30			CD276	32
	CAND1	24			TRA2B	30			CD59	32
	CPT2	24			XIRP1	30			MCM7	32
	EIF3A	24			ASPH	29			NOLC1	32
	GABPA	24			BLMH	29			PGAM1	32
	MLEC	24			BRD4	29			PLCL1	32
	NSDHL	24			CDC5L	29			RBM15	32
	PLTP	24			CKAP5	29			RBM39	32
	PMVK	24			COPG2	29			SF3A2	32
	RALY	24			CSN2	29			SMC3	32
	RBM26	24			CUL2	29			SMYD1	32
	RTRAF	24			G3BP2	29			SRSF5	32
	SMAP1	24			LCMT1	29			SYN1	32
	TMCO1	24			PRKRA	29			TNNC2	32
	TOP2B	24			RRAGC	29			TPPP3	32
	TPP2	24			SAE1	29			UBA3	32
	UBA3	24			SAR1A	29			XIRP1	32
	VDAC1	24			UBE2Z	29			ACOT9	31
	ACOT9	23			CAND1	28			ALDOC	31
	AMPH	23			CDK9	28			AMPD2	31
	ARL1	23			GATM	28			AP1B1	31
	G3BP1	23			GTF2I	28			CPT2	31
	HTRA1	23			HEXA	28			DCLK2	31
	MSH6	23			HINT1	28			GARS	31
	NASP	23			KIF1A	28			KIF1A	31
	NCBP1	23			LAMA4	28			LIN7A	31
	NEDD8	23			NFIA	28			NASP	31
	OLA1	23			NUBP1	28			NUP98	31
	P3H3	23			P4HA2	28			NXN	31
	PDXK	23			PLIN3	28			PA2G4	31
	RAB35	23			POGZ	28			PEPD	31
	RBBP4	23			SRSF1	28			PGS1	31
	RBM4	23			SYNE1	28			RAB35	31
	RDH11	23			AGO3	27			SAR1A	31
	RIC8A	23			ALDOC	27			TOM1	31
	SAE1	23			CUL4A	27			VAPB	31
	SEC13	23			DCLK2	27			CERS6	30
	SRSF2	23			EXOC1	27			CUL4A	30
	TPBG	23			HCFC1	27			EFHD2	30
	UBE2O	23			LASP1	27			EXOC4	30
	BLMH	22			NASP	27			G3BP1	30
	CALB2	22			NCBP1	27			MYL9	30
	CD59	22			NID1	27			NID1	30
	CSDE1	22			PPID	27			P4HA2	30
	CUL4B	22			PSIP1	27			PARVA	30
	DDAH1	22			RAB35	27			PTBP3	30
	DHX30	22			RCN1	27			RAB34	30
	GFPT2	22			SRP54	27			SRSF9	30
	GNAZ	22			SRR	27			AGO3	29
	HACD3	22			TKFC	27			ALDH2	29
	LAMB1	22			TPBG	27			CADM4	29
	MCM7	22			VPS45	27			CHD3	29
	MTAP	22			AIMP2	26			CSDE1	29
	NUCB1	22			AMPD2	26			CUL2	29
	OTUB1	22			COPG1	26			GYS1	29
	P4HA1	22			EIF3A	26			HCFC1	29
	PA2G4	22			GGA2	26			HINT1	29
	RAB1B	22			GMPPB	26			MCM5	29
	RALYL	22			GYS1	26			MTAP	29
	RTCB	22			MCTS1	26			MYO1B	29
	SBDS	22			MYL9	26			NFIA	29
	SMG1	22			NSDHL	26			NQO2	29
	SRSF7	22			OAT	26			POGZ	29
	VPS18	22			PGK1	26			PPIB	29
	ABCF3	21			PTBP3	26			RALY	29
	ADK	21			RAB18	26			SNTB2	29
	AGAP1	21			RBM15	26			SRSF7	29
	ALDOC	21			RBM4B	26			TNPO3	29
	AMPD2	21			SRSF7	26			VPS45	29
	DDAH2	21			TPM4	26			XRCC1	29
	FEN1	21			UBE2O	26			AIMP2	28
	GARS	21			USO1	26			BZW2	28
	GLRX3	21			VDAC3	26			EXOC1	28
	HCFC1	21			ZW10	26			GATM	28
	MYL6	21			ALDOB	25			KLC1	28
	NAA15	21			AP3M2	25			MCM2	28
	PGM1	21			COTL1	25			NUCB1	28
	PLOD2	21			CPSF7	25			PLIN3	28
	PRRC1	21			DCTN4	25			PMVK	28
	RAB6B	21			EFHD2	25			RAB18	28
	RBMX	21			FKBP2	25			RBM4	28
	SUMO2	21			FUS	25			RBM4B	28
	TPP1	21			GNS	25			RIDA	28
	USO1	21			MCM2	25			SCYL2	28
	VAPB	21			MYBPH	25			SND1	28
	VPS45	21			NUCB2	25			TIA1	28
	WDR82	21			PLOD1	25			TNPO1	28
	AIMP2	20			PLTP	25			TOP2B	28
	ALDOB	20			PYGL	25			TPBG	28
	ASAH1	20			RALY	25			UBE2O	28
	ATP9A	20			RBBP4	25			UBR4	28
	CDC37	20			SND1	25			BLVRB	27
	CELF2	20			STRN3	25			BUB3	27
	CROCC	20			TKT	25			CAND1	27
	CUL2	20			TMCO1	25			CIRBP	27
	CUL4A	20			TRIM2	25			DDX21	27
	CUTA	20			UMPS	25			EIF3A	27
	DDX1	20			XPOT	25			FEN1	27
	ENAH	20			ATP4A	24			FTO	27
	FUS	20			CNPY3	24			FUS	27
	GMPPB	20			CROCC	24			GIT2	27
	HINT1	20			DCTN3	24			GTF2I	27
	IPO4	20			DDAH1	24			HMOX2	27
	KIF1A	20			DDX1	24			ILF3	27
	LMNB1	20			FEN1	24			LAMB1	27
	PEF1	20			GMPR2	24			LMAN2	27
	PGM5	20			GNA14	24			NAGK	27
	PLIN3	20			GPAA1	24			PLTP	27
	PTBP3	20			HACD3	24			PTBP1	27
	RAB34	20			HDGF	24			SBDS	27
	SAR1B	20			LAMB1	24			SMG1	27
	SFXN1	20			MSMO1	24			STRN3	27
	SNTB2	20			MYDGF	24			ZW10	27
	TKFC	20			NUCB1	24			AIP	26
	AAAS	19			OTUB1	24			CDS2	26
	AP3M2	19			RAB15	24			COPG2	26
	CAP2	19			RAB2A	24			CTBP1	26
	CHD5	19			RBM4	24			CUL4B	26
	COX5A	19			SNTB2	24			DDAH1	26
	CPSF7	19			TMED9	24			GAMT	26
	EIF3J	19			TNPO1	24			GFPT2	26
	ESYT1	19			WDR82	24			GGA2	26
	GAMT	19			XRCC1	24			GMPR2	26
	GDPD1	19			DHX30	23			GPAA1	26
	GNA14	19			ETFB	23			HOOK3	26
	HEXA	19			GDPD1	23			IMPA1	26
	ICE1	19			GLRX3	23			LASP1	26
	LY6H	19			GNL1	23			MAK	26
	MCM2	19			GSTM3	23			NISCH	26
	NBEA	19			HM13	23			NSDHL	26
	PLOD1	19			HMOX2	23			OLA1	26
	PPOX	19			ICE1	23			RDH11	26
	RBM8A	19			KLC1	23			RTRAF	26
	RCN1	19			MCM7	23			SFXN1	26
	SAR1A	19			MTAP	23			SMC1A	26
	SCYL2	19			NAA15	23			SRPX	26
	STAU1	19			NCAN	23			SRSF2	26
	TRIM2	19			NOLC1	23			UGDH	26
	XPO4	19			P3H3	23			USO1	26
	AP1B1	18			PEF1	23			ADRM1	25
	BUB3	18			PEPD	23			AP1M1	25
	CLCN4	18			PPIC	23			COPG1	25
	CUL5	18			RIC8A	23			DDX18	25
	FXR1	18			SMG1	23			ETFB	25
	GSTM3	18			SRPX	23			GGA1	25
	HM13	18			SRSF2	23			HM13	25
	HMOX2	18			SRSF9	23			LY6H	25
	IGSF3	18			SUMO2	23			MCTS1	25
	MFAP2	18			UGDH	23			MTCH2	25
	MYEF2	18			ACOT9	22			MYH13	25
	MYO5B	18			ADK	22			P3H3	25
	NCAN	18			AGK	22			RAB12	25
	PDIA4	18			BUB3	22			RAB15	25
	PPME1	18			CALU	22			RBM8A	25
	PRPS1	18			CHD3	22			REEP5	25
	PTBP1	18			COPZ1	22			TECR	25
	RAB18	18			ERH	22			TMED9	25
	RAB2A	18			FXR1	22			TRA2B	25
	RBM4B	18			G3BP1	22			WDR82	25
	RELCH	18			IDH3A	22			ALDOB	24
	SARNP	18			IMPA1	22			AP3M2	24
	SMC1A	18			MAK	22			CALU	24
	SMC3	18			MYEF2	22			CUL5	24
	TLN2	18			MYH13	22			DDAH2	24
	TMED9	18			NBEA	22			FKBP2	24
	TNPO3	18			NOC2L	22			GALK1	24
	ADRM1	17			PMVK	22			GNA14	24
	CDK12	17			PPIB	22			GSTK1	24
	COTL1	17			PTBP1	22			HMGB3	24
	DCTN3	17			RIDA	22			MAGT1	24
	DDX18	17			SBDS	22			NAA15	24
	DDX21	17			STT3B	22			PON2	24
	DIP2B	17			TPP2	22			SGTA	24
	ECI1	17			UBA3	22			SNX27	24
	EXOC1	17			AP3M1	21			SRP54	24
	FKBP2	17			COX5A	21			STT3B	24
	GDAP1	17			CUL4B	21			TIPRL	24
	GMPR2	17			CUL5	21			TRIM2	24
	GNS	17			DDAH2	21			XPO7	24
	KLC1	17			DHCR7	21			ARF5	23
	LDHB	17			FTO	21			ATP4A	23
	LSAMP	17			FXR2	21			BLMH	23
	MAK	17			GFPT2	21			CMTR1	23
	MESD	17			GGA1	21			CNBP	23
	MSMO1	17			GIT2	21			CROCC	23
	OAT	17			GSTK1	21			DHX30	23
	PACS1	17			IPO9	21			DIP2B	23
	PCLO	17			KLC2	21			ELP3	23
	PDS5B	17			LMNB1	21			G3BP2	23
	PPIB	17			MAGT1	21			GDAP1	23
	PRPS2	17			MTCH2	21			GFPT1	23
	SCRN1	17			NUP43	21			GLRX3	23
	SEC63	17			PGM5	21			GNL3	23
	SND1	17			PLD3	21			MORC2	23
	SYN3	17			PPME1	21			MYBPH	23
	TES	17			RAB6B	21			MYEF2	23
	TOM1	17			REEP5	21			NCAN	23
	VDAC3	17			SART3	21			NRDC	23
	ARF5	16			SMC3	21			OTUB1	23
	BLVRB	16			TIPRL	21			PACS1	23
	CIRBP	16			ABCF3	20			PCLO	23
	COPG2	16			ACYP1	20			PDIA4	23
	DHX15	16			ADRM1	20			PEF1	23
	FTO	16			ALDH2	20			PGM5	23
	GYS1	16			CALB2	20			PPIH	23
	HUWE1	16			CAP2	20			PRPS1	23
	IMPA1	16			CBR1	20			PRPS2	23
	KCTD8	16			CDS2	20			RIC8A	23
	MAGT1	16			CHID1	20			SARNP	23
	MTA2	16			CIRBP	20			SEC63	23
	NID1	16			CORO7	20			SRP14	23
	NID2	16			DDX50	20			CDK12	22
	NOVA2	16			DKC1	20			CHD5	22
	NQO2	16			ELOC	20			CHTOP	22
	P4HA2	16			ERP44	20			DCTN3	22
	PPIH	16			FABP7	20			DHCR7	22
	SNTB1	16			GALK1	20			DHX15	22
	SPON1	16			GARS	20			DKC1	22
	SRP54	16			GDAP1	20			EIF3E	22
	STIP1	16			HMGB3	20			ELOC	22
	UBA1	16			LIN7A	20			ERP44	22
	UGDH	16			LY6H	20			MCM4	22
	AGK	15			MYO5B	20			NBEA	22
	AGO3	15			NUDC	20			PTGR1	22
	CALU	15			NUDT5	20			PYGB	22
	CTBP1	15			OLA1	20			QKI	22
	EDC4	15			PCLO	20			RBBP4	22
	ELP3	15			PDE12	20			RBMX	22
	ETFB	15			PTGR1	20			SPON1	22
	FAF2	15			RAB12	20			TFG	22
	FLII	15			RALYL	20			UMPS	22
	GALK1	15			RBMX	20			ABCF1	21
	GCN1	15			RELCH	20			AGAP1	21
	HDGF	15			RFC4	20			CAP2	21
	LBR	15			SGTA	20			CELF1	21
	LIN7A	15			SLIRP	20			COX5A	21
	LRP1B	15			STIP1	20			EDC4	21
	LSM12	15			UBR4	20			EIF3J	21
	MORC2	15			UXS1	20			FAF2	21
	NMT2	15			CD276	19			FXR2	21
	NUCB2	15			CHTOP	19			GMPPB	21
	PDE12	15			CNBP	19			GNAZ	21
	PTGR1	15			COPA	19			HDGF	21
	PYGM	15			DDX18	19			ICE1	21
	RAB12	15			DDX21	19			KLC4	21
	RAB37	15			EDC4	19			LDHB	21
	RBP2	15			GNAZ	19			LIN7C	21
	SAFB2	15			KLC4	19			LSM12	21
	STT3B	15			LIN7C	19			MOGS	21
	TBL2	15			NAGK	19			MSMO1	21
	TIA1	15			NID2	19			RAB2A	21
	UBA6	15			PON2	19			RAB6B	21
	UXS1	15			SRP14	19			RCN1	21
	ALDH2	14			TFG	19			RTCB	21
	CHID1	14			TOP2B	19			SNTB1	21
	CHTOP	14			UBA1	19			SYN3	21
	CNBP	14			YKT6	19			TMED7	21
	CORO7	14			ACADM	18			UXS1	21
	ECH1	14			AMPH	18			XPOT	21
	EFL1	14			AP1M1	18			XRN2	21
	GFPT1	14			ARF5	18			ARL8B	20
	GPX8	14			CMTR1	18			DCPS	20
	IDH3G	14			DIP2B	18			ECI1	20
	ISLR	14			DPP3	18			GNL1	20
	LMAN2	14			EIF3J	18			KCTD8	20
	LSM4	14			ENAH	18			LBR	20
	MTCH2	14			FAF2	18			MATR3	20
	NAGK	14			GAMT	18			MESD	20
	NUDT5	14			GFPT1	18			PLD3	20
	RAB2B	14			GNL3	18			SART3	20
	RIDA	14			GPSM1	18			SDHB	20
	RPN2	14			HPF1	18			SFXN3	20
	SRRT	14			IGSF3	18			UBA1	20
	SURF4	14			KCTD8	18			UBA6	20
	SYN2	14			LDHB	18			VDAC3	20
	TIPRL	14			MFAP2	18			XPO4	20
	UBR4	14			PACS1	18			AMPH	19
	UMPS	14			PCCA	18			ARL8A	19
	XPO7	14			PDIA4	18			CALB2	19
	XPOT	14			PNKP	18			CBR3	19
	ARL8A	13			PPIH	18			CHID1	19
	BDH2	13			PRPS1	18			FABP7	19
	CDK18	13			PRPS2	18			GSTM1	19
	COPG1	13			PYGB	18			IDH3A	19
	COPZ1	13			PYGM	18			IDI1	19
	DCXR	13			RBP2	18			KLC2	19
	DKC1	13			RTRAF	18			MFAP2	19
	EFHD2	13			SARNP	18			MTA1	19
	ERP44	13			SCYL2	18			NELFB	19
	FABP7	13			SEC63	18			NIT2	19
	G3BP2	13			SMC1A	18			NOP2	19
	GGA1	13			SRPRA	18			NUDT5	19
	HMGN1	13			XPO4	18			NUP43	19
	KLC2	13			XPO7	18			PCCB	19
	MCM6	13			XRN2	18			PPME1	19
	NELFB	13			AGAP1	17			PRRC1	19
	NUP43	13			BPNT1	17			RAB2B	19
	PCBP1	13			CELF1	17			RPE	19
	PEPD	13			CELF2	17			RPN1	19
	PGAM5	13			CENPV	17			SHPK	19
	PGS1	13			CHD5	17			SRSF3	19
	PON2	13			ECI1	17			STAU1	19
	PPIC	13			ETHE1	17			UBA5	19
	PYGB	13			GLOD4	17			VTA1	19
	PYGL	13			ILF3	17			AP3M1	18
	RPE	13			LSM12	17			APMAP	18
	SART3	13			LSM3	17			BAZ1B	18
	SGTA	13			MATR3	17			BPNT1	18
	SRP68	13			MESD	17			CBR1	18
	SRPRA	13			MORC2	17			CDK18	18
	TFG	13			MPI	17			CENPV	18
	TKT	13			OGA	17			CLIP2	18
	TNPO1	13			PGAM5	17			COPA	18
	VPS29	13			PGS1	17			COPZ1	18
	WDR47	13			PRAF2	17			CSTF3	18
	YKT6	13			RAB2B	17			DAD1	18
	ZW10	13			RCC1	17			DCTN4	18
	ARL8B	12			SNTB1	17			DCXR	18
	CBR1	12			STAU2	17			DPM1	18
	CBX3	12			TMED7	17			IGSF3	18
	CCAR1	12			TNPO2	17			MTA2	18
	CDS2	12			TPPP	17			PPIC	18
	CLIC6	12			VAC14	17			PSPC1	18
	CLIP2	12			AHSA1	16			PXDN	18
	COPA	12			BCAT1	16			RELCH	18
	DDX23	12			BLVRB	16			TCEA1	18
	DDX50	12			CAMKV	16			TLN2	18
	DPM1	12			CLCN4	16			TNPO2	18
	EIF3E	12			CLIP2	16			CELF2	17
	FSD1	12			DDX3Y	16			CORO7	17
	GPAA1	12			DUT	16			CPSF7	17
	GSTM5	12			ECH1	16			CRIP2	17
	GYS2	12			EFL1	16			DUT	17
	HMGB3	12			EXOC7	16			ECH1	17
	ILF2	12			FADS2	16			EFL1	17
	KLC4	12			GPX8	16			ENAH	17
	LIN7C	12			ISLR	16			GPC2	17
	NUBP2	12			LBR	16			LMNB1	17
	PCCB	12			LSAMP	16			LSM4	17
	PGAM1	12			PRRC1	16			MTREX	17
	PXDN	12			RAB37	16			NMT2	17
	RAB15	12			RRAS2	16			OGA	17
	RCC1	12			RTCB	16			PCBP1	17
	RRAS2	12			SFXN3	16			PCCA	17
	SFXN3	12			SPON1	16			PGM2	17
	SRSF3	12			TBCE	16			PIGS	17
	SRSF4	12			TCEA1	16			PYGM	17
	AHSA1	11			VTA1	16			RAD21	17
	AP1M1	11			ABCF1	15			RALYL	17
	AP3M1	11			BDH2	15			RCC1	17
	CBR3	11			CADM3	15			RPN2	17
	CD276	11			CNDP2	15			SPCS2	17
	CELF1	11			CNPY2	15			STIP1	17
	CPSF6	11			CRIP2	15			TPP2	17
	CRIP2	11			CTBP1	15			TRA2A	17
	CSTF3	11			FKBP9	15			YKT6	17
	DCPS	11			GLYR1	15			API5	16
	DCTN4	11			PCBP1	15			BDH2	16
	DDX3Y	11			PURB	15			COPB2	16
	ELOB	11			SNX27	15			EIF3L	16
	ETHE1	11			SRP72	15			GCN1	16
	GPC2	11			SRSF4	15			GSTA4	16
	HKDC1	11			STRBP	15			HKDC1	16
	HSDL2	11			STT3A	15			ILF2	16
	MATR3	11			SYN3	15			IPO9	16
	MCM4	11			TBCB	15			MCM6	16
	MEAK7	11			TXNL1	15			MEST	16
	MPI	11			AP3B2	14			NAT10	16
	PCCA	11			ARL8A	14			NID2	16
	PGK2	11			ARL8B	14			NOVA2	16
	PGM2	11			CDK12	14			PDIA6	16
	PLD3	11			CLIC6	14			PGAM5	16
	PRAF2	11			COPB2	14			PIGU	16
	QKI	11			COPE	14			PRAF2	16
	RO60	11			DHX15	14			RAB37	16
	SHPK	11			DPM1	14			RBP2	16
	SRP72	11			ELOB	14			SRP68	16
	STAU2	11			FLII	14			SRRT	16
	TCEA1	11			FSD1	14			TBCB	16
	TECR	11			GSTM5	14			WDR47	16
	TNPO2	11			IVD	14			AASS	15
	AASS	10			LSM4	14			ACADM	15
	ABCF1	10			MEST	14			ACYP1	15
	AQR	10			NOP2	14			CBX3	15
	CENPV	10			NOP56	14			DPP3	15
	CLGN	10			NOVA2	14			FKBP9	15
	DAD1	10			PCCB	14			FSD1	15
	DUT	10			PSPC1	14			IVD	15
	EIF3D	10			RPE	14			LRP1B	15
	EIF3K	10			SDHB	14			LSM3	15
	ELOC	10			SRP68	14			NUDC	15
	FADS2	10			SRRT	14			PDPR	15
	FKBP3	10			SYN2	14			PDS5B	15
	FREM2	10			TBL2	14			PGK2	15
	GSTK1	10			TLN2	14			PPOX	15
	ILF3	10			TMX1	14			RAI14	15
	KRT84	10			UBA6	14			RO60	15
	KRT85	10			VPS29	14			SAFB2	15
	MAT2B	10			CDK18	13			SRP72	15
	MMS19	10			DCXR	13			SRPRA	15
	MTA1	10			EIF3E	13			SRSF4	15
	NAT10	10			EXOC8	13			STAU2	15
	NOP56	10			GANAB	13			STRBP	15
	OGFR	10			GPC2	13			TMX1	15
	PCBP3	10			GRHPR	13			U2AF2	15
	PDIA6	10			ITPA	13			VAC14	15
	RAD21	10			MCM4	13			CNDP2	14
	REEP5	10			MCM5	13			DCAF7	14
	SCYL1	10			MOB1A	13			DDX50	14
	SNX27	10			NELFB	13			DENR	14
	SPCS2	10			NIT2	13			EIF3B	14
	SRSF9	10			NMT2	13			EIF3D	14
	TBCB	10			OGFR	13			EXOC8	14
	TXNL1	10			PDIA6	13			GANAB	14
	U2AF2	10			PPOX	13			GGCT	14
	VAC14	10			PXDN	13			GSTM5	14
	ACADM	9			QKI	13			GYS2	14
	APMAP	9			RAD21	13			HIBCH	14
	BCAT1	9			RAI14	13			HPF1	14
	CMTR1	9			RBM8A	13			HSDL2	14
	CPNE4	9			RO60	13			IDH3G	14
	CSN3	9			RPN2	13			ISLR	14
	DDX46	9			SAFB2	13			LRBA	14
	DTD1	9			SCYL1	13			MEAK7	14
	EXOC8	9			SNRPA	13			MPI	14
	FKBP9	9			SPCS2	13			NEMF	14
	GGA2	9			STRN4	13			PAIP1	14
	GSTA4	9			TTYH3	13			PCBP3	14
	GSTM1	9			AASS	12			PPM1G	14
	H2BFS	9			ACAD9	12			SCRN1	14
	IRGQ	9			APMAP	12			STRN4	14
	ITPA	9			BAZ1B	12			SUGP2	14
	KRT81	9			CBX3	12			USP9Y	14
	MTREX	9			COX6C	12			BCAT1	13
	NUDC	9			DAD1	12			CCAR1	13
	OGA	9			FKBP3	12			COPE	13
	PBDC1	9			GCN1	12			CPSF6	13
	PTBP2	9			GYS2	12			DDX42	13
	RBM12	9			HSDL2	12			DEK	13
	SNRPA	9			KRT85	12			EIF3F	13
	STRN4	9			MOGS	12			ETFA	13
	ZFR	9			MTA2	12			GHITM	13
	ACYP1	8			NAA10	12			GLOD4	13
	AP3B2	8			NBAS	12			GPX8	13
	API5	8			PGM2	12			GSTT1	13
	BTF3	8			PPM1G	12			KNTC1	13
	DDX42	8			RBM12	12			KRT85	13
	DNPEP	8			RCN2	12			NBAS	13
	DPP3	8			SCRN1	12			NSUN2	13
	EIF3L	8			SEC62	12			TTYH3	13
	EMC1	8			SF3A1	12			AHSA1	12
	GANAB	8			TRA2A	12			AP3B2	12
	GGCT	8			U2AF2	12			CLIC6	12
	GHITM	8			UBA5	12			CNPY2	12
	GLOD4	8			WDR47	12			DDX23	12
	IDH3A	8			CLGN	11			DDX3Y	12
	IVD	8			CMC2	11			DTD1	12
	PIR	8			CPNE4	11			EIF3H	12
	PUF60	8			CPSF6	11			EIF3K	12
	RGPD3	8			DCPS	11			ELOB	12
	SRP14	8			EIF3D	11			FADS2	12
	STT3A	8			GGCT	11			FLII	12
	SUGP2	8			GSTA4	11			GLYR1	12
	TBCE	8			HKDC1	11			GRHPR	12
	TMED7	8			IDH3G	11			MCM3	12
	USP9Y	8			ILF2	11			MMS19	12
	VTA1	8			IPO8	11			NAA10	12
	BAZ1B	7			LRBA	11			NAA16	12
	BPNT1	7			LRP1B	11			NOP56	12
	CAND2	7			MEAK7	11			NUBP2	12
	CNDP2	7			NIT1	11			PBDC1	12
	CNPY2	7			PIGS	11			PTBP2	12
	COPB2	7			PIGU	11			PUF60	12
	DENR	7			PIR	11			PURB	12
	DHRS7	7			PUF60	11			RGPD3	12
	FOXK1	7			RGPD3	11			SAP18	12
	GNL1	7			RPN1	11			SCYL1	12
	HIBCH	7			SF3B1	11			SDHA	12
	HPF1	7			SF3B3	11			SEC62	12
	IPO9	7			SUGP2	11			STT3A	12
	LMF2	7			TMED4	11			UBXN6	12
	MCM5	7			TSN	11			VPS29	12
	MOB1A	7			CBR3	10			ACAD9	11
	MOGS	7			COG6	10			CPNE4	11
	NBAS	7			CSRP2	10			CPSF3	11
	PANK4	7			CSTF3	10			DDX46	11
	PPIL1	7			DHRS7	10			DNPEP	11
	RPN1	7			GSTM1	10			EIF3I	11
	RTCA	7			KRT84	10			ELP1	11
	SCD5	7			MCM6	10			EMC1	11
	SEC62	7			MTA1	10			FKBP3	11
	TBCA	7			MTREX	10			IPO8	11
	TMX1	7			NSUN2	10			ITPA	11
	TRA2A	7			NUBP2	10			RTCA	11
	TSN	7			PBDC1	10			SCD5	11
	TTC37	7			PDPR	10			SF3A1	11
	TTYH3	7			PGK2	10			SF3A3	11
	ACAD9	6			PTBP2	10			SRPRB	11
	CBX1	6			SDHA	10			TSN	11
	CMC2	6			SHPK	10			U2AF1	11
	COPE	6			SRSF3	10			ADPGK	10
	EIF3C	6			SYNM	10			BTF3	10
	GLYR1	6			TECR	10			CMC2	10
	GMPPA	6			TFAM	10			GMPPA	10
	GRHPR	6			THYN1	10			LMNB2	10
	IPO8	6			TTC37	10			LSAMP	10
	MCM3	6			VPS51	10			PANK4	10
	MON2	6			CCAR1	9			PELP1	10
	NEMF	6			CPSF3	9			RBM12	10
	NIT2	6			DDX23	9			SF3B1	10
	NSUN2	6			DDX46	9			SF3B3	10
	PIGU	6			DEK	9			SRRM2	10
	PPM1G	6			DENR	9			SYNM	10
	SF3A3	6			DNPEP	9			TFAM	10
	SF3B4	6			DTD1	9			TXNL1	10
	SRPRB	6			EIF3B	9			CDK3	9
	SSRP1	6			EIF3K	9			CSRP2	9
	STRBP	6			FREM2	9			CSTF1	9
	SYNC	6			GHITM	9			IRGQ	9
	TMED4	6			GSTT1	9			KRT84	9
	TMX3	6			H2BFS	9			MAP11	9
	UBFD1	6			IRGQ	9			MOB1A	9
	BZW1	5			KRT81	9			PIR	9
	CDK3	5			MAP11	9			RCN2	9
	EIF3F	5			MMS19	9			THYN1	9
	EIF3I	5			NAT10	9			CBSL	8
	FAHD1	5			PCBP3	9			CISD2	8
	FEM1C	5			PPIL1	9			EIF3C	8
	FN3K	5			RTCA	9			FEM1C	8
	LRBA	5			RTL8C	9			H2BFS	8
	MTA3	5			SF3A3	9			PPIL1	8
	NAA10	5			WDR7	9			SF3B2	8
	NCLN	5			ADPGK	8			SNRPA	8
	NOP58	5			BTF3	8			TBCE	8
	OGDHL	5			CSN3	8			CBX1	7
	PDPR	5			DDX42	8			EIF3M	7
	PIGS	5			EIF3C	8			FAHD1	7
	PTCD3	5			EIF3F	8			FN3K	7
	PURB	5			EIF3I	8			KRT81	7
	RCN2	5			EIF3L	8			MAT2B	7
	REV1	5			ETFA	8			NCLN	7
	SDHA	5			FUBP1	8			NIT1	7
	SF3B3	5			GMPPA	8			REV1	7
	U2AF1	5			NAA16	8			RPAP1	7
	WDR37	5			NCLN	8			SMU1	7
	DEK	4			PAIP1	8			SSRP1	7
	EIF3B	4			REV1	8			TBCA	7
	EIF3G	4			UBXN6	8			TMX2	7
	GSTT1	4			USP9Y	8			TMX3	7
	PDS5A	4			WDR18	8			UBE3C	7
	PSPC1	4			API5	7			UBFD1	7
	PXDNL	4			CISD2	7			WDR18	7
	RBM25	4			FEM1C	7			CAND2	6
	RPAP1	4			HIBCH	7			CSN3	6
	SF3A1	4			HSDL1	7			CYB5B	6
	SF3B1	4			LMNB2	7			LMF2	6
	TFAM	4			NOP58	7			MON2	6
	THYN1	4			OGDHL	7			MTA3	6
	UBXN6	4			PDS5B	7			NOP58	6
	VPS51	4			PTCD3	7			OGDHL	6
	CMC1	3			SSRP1	7			PDS5A	6
	CPSF3	3			TBCA	7			PXDNL	6
	ETFA	3			TMX3	7			SYNC	6
	FBLL1	3			U2AF1	7			HDHD2	5
	MEST	3			BZW1	6			RBM25	5
	NIT1	3			CBX1	6			SCRN2	5
	PAIP1	3			DBR1	6			SOGA3	5
	PELP1	3			EIF3G	6			EIF3G	4
	PRR36	3			FAHD1	6			FUBP3	4
	SOGA3	3			FN3K	6			NOMO1	4
	TMX2	3			LMF2	6			OSBP2	4
	UBE3C	3			MAT2B	6			PRR36	4
	CISD2	2			MCM3	6			RTL8C	4
	FUBP3	2			NTPCR	6			BZW1	3
	HSDL1	2			PDS5A	6			FBLL1	3
	ILKAP	2			PELP1	6			HSDL1	3
	LAMB4	2			SYNC	6			LAMB4	3
	MYH16	2			ACAD8	5			TEX10	3
	NOMO1	2			CAND2	5			WDR37	3
	SF3B2	2			CMBL	5			CMC1	2
	YLPM1	2			COASY	5			MYH16	2
	FBN3	1			EIF3H	5			VAT1L	2
	FUBP1	1			FUBP3	5			FUBP1	1
	HDHD2	1			MTA3	5			YLPM1	1
	HMGN4	1			PRR36	5
	LMNB2	1			RPAP1	5
	SMU1	1			SRPRB	5
	VAT1L	1			WDR37	5
					CBSL	4
					HDHD2	4
					SF3B2	4
					SMU1	4
					UBE3C	4
					UBFD1	4
					NOMO1	3
					RBM25	3
					SOGA3	3
					TEX10	3
					VAT1L	3
					YLPM1	3
					CDK3	2
					FBLL1	2
					LAMB4	2
					MYH16	2
					PANK4	2
					PXDNL	2
					CMC1	1
					FSD1L	1
